# Supplementary material for: Detection of Left Atrial Enlargement Using a Convolutional Neural Network-Enabled Electrocardiogram
Source: Front Cardiovasc Med. 2020 Dec 17;7:609976. doi: 10.3389/fcvm.2020.609976 (PMC7773668; doi:10.3389/fcvm.2020.609976)
Supplement: Supplementary file 2 [file Data_Sheet_2.ZIP › normal1/1802010540_9960_00000017.XML]

<?xml version="1.0" encoding="Windows-1252"?>
<!DOCTYPE RestingECG SYSTEM "restecg.dtd">
<RestingECG>
   <PatientDemographics>
      <PatientID>1802010540</PatientID>
      <PatientAge>67</PatientAge>
      <AgeUnits>Years</AgeUnits>
      <Gender>Female</Gender>
      <PatientLastName>guolixia</PatientLastName>
   </PatientDemographics>
   <TestDemographics>
      <DataType>Resting</DataType>
      <Site>1</Site>
      <AcquisitionDevice>MAC55</AcquisitionDevice>
      <Status>Unconfirmed</Status>
      <Priority>Normal</Priority>
      <AcquisitionTime>09:51:44</AcquisitionTime>
      <AcquisitionDate>09-08-2015</AcquisitionDate>
      <CartNumber>1</CartNumber>
      <AcquisitionSoftwareVersion>009C</AcquisitionSoftwareVersion>
      <XMLSourceVersion>MAC5000 v1.0</XMLSourceVersion>
   </TestDemographics>
   <RestingECGMeasurements>
      <VentricularRate>72</VentricularRate>
      <AtrialRate>72</AtrialRate>
      <PRInterval>150</PRInterval>
      <QRSDuration>80</QRSDuration>
      <QTInterval>414</QTInterval>
      <QTCorrected>453</QTCorrected>
      <PAxis>53</PAxis>
      <RAxis>0</RAxis>
      <TAxis>84</TAxis>
      <QRSCount>12</QRSCount>
      <QOnset>213</QOnset>
      <QOffset>253</QOffset>
      <POnset>138</POnset>
      <POffset>182</POffset>
      <TOffset>420</TOffset>
      <ECGSampleBase>500</ECGSampleBase>
      <ECGSampleExponent>0</ECGSampleExponent>
   </RestingECGMeasurements>
   <Diagnosis>
      <Modality>Resting</Modality>
         <StatementCount>2</StatementCount>
         <LabelText>12SL ��ϳ���</LabelText>
      <DiagnosisStatement>
         <StmtFlag>ENDSLINE</StmtFlag>
         <StmtText>�������</StmtText>
      </DiagnosisStatement>
      <DiagnosisStatement>
         <StmtFlag>ENDSLINE</StmtFlag>
         <StmtText>���� ECG</StmtText>
      </DiagnosisStatement>
   </Diagnosis>
   <Waveform>
      <WaveformType>Rhythm</WaveformType>
      <WaveformStartTime>0</WaveformStartTime>
      <NumberofLeads>8</NumberofLeads>
      <SampleType>CONTINUOUS_SAMPLES</SampleType>
      <SampleBase>500</SampleBase>
      <SampleExponent>0</SampleExponent>
      <HighPassFilter>16</HighPassFilter>
      <LowPassFilter>150</LowPassFilter>
      <ACFilter>NONE</ACFilter>
      <LeadData>
         <LeadByteCountTotal>10000</LeadByteCountTotal>
         <LeadTimeOffset>0</LeadTimeOffset>
         <LeadSampleCountTotal>5000</LeadSampleCountTotal>
         <LeadAmplitudeUnitsPerBit>4.88</LeadAmplitudeUnitsPerBit>
         <LeadAmplitudeUnits>��V</LeadAmplitudeUnits>
         <LeadHighLimit>2147483647</LeadHighLimit>
         <LeadLowLimit>268435456</LeadLowLimit>
         <LeadID>I</LeadID>
         <LeadOffsetFirstSample>0</LeadOffsetFirstSample>
         <FirstSampleBaseline>0</FirstSampleBaseline>
         <LeadSampleSize>2</LeadSampleSize>
         <LeadOff>FALSE</LeadOff>
         <BaselineSway>FALSE</BaselineSway>
         <ExcessiveACNoise>FALSE</ExcessiveACNoise>
         <MuscleNoise>FALSE</MuscleNoise>
         <LeadDataCRC32>2875125480</LeadDataCRC32>
         <WaveFormData>
/P/8//z//P/+//7//v/+//z//P/8//z/+v/6//r/+v/6//r/+v/6//v//P/9//7//P/8
//z//P/8//z//P/8//r/+v/6//r/+v/6//r/+v/8//z//P/8//r/+v/6//r//P/8//z/
/P/8//z//P/8//r/+v/6//r/+v/6//r/+v/8//z//P/8//z//P/8//z/+//6//n/+P/8
//z//P/+//z/+//7//z//f/+////AAAAAP//AAD//wAA//8DAAcACAALAAwACwANAA4A
DgANAA4ADgAOAA4ADAAMAAwADAALAAoABwAFAP///P/6//n/+f/6//z//f/7//n/+P/3
//n/+v/6//r/9//3//j/+P/1//X/9v/2//j/+P/5//n/+P/1//T/9P/2//j/+f/4//j/
AwAPABIAGQAmADsAUgBjAHkAlQCtAMAAyAC6AKgAlAB5AF4APAAWAPf/4v/J/7b/vP/H
/87/0//X/9n/5f/0//X/8v/y//L/8v/w//D/8P/v/+//8f/x//H/8f/y//P/8//z//P/
8f/x//P/8f/x//H/8f/x//H/8v/y//H/8f/y//L/8P/w//L/8v/x//H/8f/z//b/9v/1
//X/9//3//f/+P/2//X/9P/0//X/9f/2//b/9//4//r/+P/2//b/9v/3//X/9v/2//b/
+f/6//r/+//7//r/+f/4//r/+v/6//z//f/9//z//P/8//z//P/9//3//f/+/////f/7
//v/+//6//r/+v/6//3///8AAAEA/P/8//z/+v/6//r/+v/6//j/9//3//j/+v/6//r/
+//7//v/+//6//j/+P/4//j/+v/8//z/+//7//v//P/8//3//f/7//3//f/6//r//P/8
//v/+v/5//v//P/9//3/+//8//z/+v/6//v//P/8//7//v/+//z//P/8//z//P/9//3/
/f/8//n/+f/6//r/+v/7//3//v/5//j/+P/3//f/+P/5//z//P/8//z//P/6//r/+v/6
//n/+f/5//n/+//8//z//f/9//3//f/9//z//P/+//7//f////7/+//9//3//P/8//z/
+//6//n//f/+//7////+//7//v8AAPz/+v/8//z//f/9//3//f8AAAAAAAAAAP7//f/9
//7//v/8//v/+//8//z//f/+//7//v/9//3//f////3//P/8//3//f/9//z//P/8//z/
+v/9//7//v/+//7///////v/+//7//v//P/8//z//P/+//7//v////3//P/8//z/+P/7
/wAA/v/+//7//v/+//7//v8AAP7//f/9//7///8AAAEAAgABAAEAAwADAAUAAwAGAAkA
CwAPABEAEQAPABAAEAAPABAAEAAQABAADwAOAA0ADAAKAAoACAAHAAEA/v/8//v/+//8
//7////9//v/+v/5//f/+P/4//j/9//3//j/+P/4//n/+//8//v/+v/6//n/9//1//X/
9v/6//j/+f/8//7/BQANABYAHwAuAEMAXgB1AIkAmwCtALwAvgC0AKgAlAB1AFYANAAM
APH/4P/H/7j/wP/J/8z/1f/h/+H/4f/q//H/8v/0//b/8v/w//L/8v/x//H/7//v/+//
7//y//P/8//z//P/8f/x//P/9P/1//b/9//1//X/9v/2//P/8//0//T/8//y//P/8v/x
//H/8f/z//f/+P/4//n/+P/3//b/9v/0//P/8v/y//T/9f/3//j/9//4//r/+P/2//b/
9v/3//n/+v/6//r/+v/6//n/+f/6//r/+v/6//z//P/8//7//f/9//z//P/+//7//v//
//////8AAAEAAQD///////8AAAAAAAAAAP/////+//3//P/8//z/+v/8//z//P/8//v/
+//8//7//f/8//v/+//7//v/+//6//r/+v/6//r/+v/8//z/+//7//v//P/8///////9
/////v/6//n/+v/7//v/+//7//z//P/8//v/+//8//z/+v/6//v//P/8//r/+v/6//j/
+v/6//r/+v/5//n/+f/4//n/+f/6//r/+P/3//f/9v/1//b/+P/5//r/+v/6//z/+//6
//n/+P/7//z//f/+//3/+//5//f/+v/8//3////8//v/+v/5//j/+P/6//r/+////wAA
///9//3//P/8//3//f/9//3/AAAAAP////////7//f/+/////v8BAAIA/v/9//z/+//9
//7///8AAP///f/8//z//f/8//z//f/+//7///8AAP7//v/9//3/+//9//v/+v/8//3/
/f/9//z//P/8//z/+v/9//7//v/6//r/+//7//v/+//7//v/+v/6//r/+v/7//z//f//
//7//P/7//r//v/5//n//P/8//z//P/8//3//P/7//z//v/9//3//v/+//7//v/+/wEA
AQADAAMAAQD//wIABQAHAAsADQANAAsADAAMAAsADAAMAAwADAAOAA4ADgAOAAoACAAE
AAEA///+//7////8//r/+f/3//f/9//4//n/+f/6//r/+v/4//n/+//8//b/9f/1//T/
9v/2//f/9//2//P/8v/y//b/+v/7//b/+P8DABEAGAAdACgAQwBcAHMAjQCjAK8AugC8
AK4AmgCGAG8AUAAqAAQA5f/I/6//rP+6/8X/zP/X/93/3//n/+z/7//y//T/9P/w/+7/
7//w//D/8f/v/+//7//v//D/8f/x//H/8//x//H/8//x//H/8f/x/+//7//w//D/7//v
//D/8P/y//L/9P/0//P/8//z//X/9v/2//X/9f/0//P/8v/y//X/9f/1//b/9v/1//X/
9P/1//b/+P/2//b/9v/2//f/9//4//j/+P/6//r/+f/5//j/+P/4//j/+v/6//r//P/7
//v/+v/6//z//P/8//3//f/9//7////8//n/+P/3//v//P/9//7///8BAAIAAwD+//z/
+v/2//r/+v/6//r/+P/3//f/+P/6//r/+v/7//v/+//7//r/+P/4//j/+P/4//r/+v/5
//v/+//8//z//f/9//v//f/7//j/+P/6//z//f/+/////f/8//v/+f/7//z//P/6//r/
+//8//z/+v/6//r/+P/6//r/+v/6//3//f/9//z/+f/3//b/9P/1//X/9v/2//f/+P/6
//v/+P/4//j/+v/8//z//P/8//z//P/8//z/+//7//v/+//6//r/+f/5//v/+//7//v/
/P/8//7//v/+/wEAAQD////////+//7///////////8CAAIAAQABAAEAAAD//wAAAAD+
/wAAAAABAAEAAQABAAEAAAD///7//v/9//3//v////7//v////7//v///wAAAgACAAEA
AQD+/////P/6//v//f/+/////P/8//z//P/6//3//v/+//3//v8AAAEA/f/9//3//f/+
//7//v/+//3//P/7//v/AwACAP///v/9//z///8AAAEABAAEAAMAAwAEAAEAAAD///7/
/f/9//////////3/AAADAAYACwAOAA8ADwAQABAADwAOAA4ADgAOAA0ADAALAAoACAAI
AAYABQAAAP7//f/9//r/+v/7//v//P/7//v/+//7//z//P/8//f/9//4//j/+P/5//v/
/P/7//r/+v/5//n/9//3//j/8v/2//v/CAAOAAkACQASAB0ALAA7AFAAZQB5AIsAnQCo
AKgAnACOAHwAZQBOADYAFgD3/97/xf+6/8T/z//S/9f/3//n//H/9v/z//b/+v/2//T/
9P/2//b/9f/1//f/9//3//f/9//3//b/9f/1//P/8//1//f/9//3//f/9//3//j/+P/1
//X/9v/2//T/9P/2//b/9//3//f/+f/4//j/9//3//n/+f/5//r/+v/5//j/+P/5//n/
+v/6//n/+v/8//r/+v/6//r/+//5//r/+v/6//7//v/9//3/AAAAAAAAAAAAAAAAAAAC
AAIAAQD///7/AAAAAAAAAQABAAEAAgADAAEA////////AQACAAMABAABAAEAAAD/////
AAABAAAAAAAAAAAAAAAAAP////8AAP///v/9//3/AAABAAIAAgAAAP7//P/6//v//v//
/////////wAAAAABAAEA//8BAAEA/v/+/wAA///////////8//z//P/7//7/AAABAAAA
AAABAAIAAgAAAAAAAAD+//v/+v/5//j/+v/7//z//P/5//n/+v/6//r/+//9//7//P/8
//3//f/7//r/+f/6//z//P/8//z//P/8//z//P/7//v/+//7//r/+v/5//n/+v/7//z/
/f/8//z//v/+//z///////3//v//////AAD//////////wAAAAD////////+//3//v/+
//z//v/+/////////////v/+//7//v/+//3//f/+/wAA/v/9//3/AAAAAAEAAgD///7/
/P/7//z////+//7//P/9//3//f/8//z//P/8//z///8AAAAA/P/8//3//f/9//3//f/9
//z//P/8//z//f/+////AQAAAP7//f/8//r/+f/3//r//f/+////AAAAAP7//P/8//7/
/f/9//7//v/+//7//v/9//3//////wIAAQAFAAkACQANAA8ADwAPABAAEAAPAA4ADgAO
AA4ADAAMAAwADAAJAAgABQADAP7//P/7//v//P/8//3//f/7//n/+P/3//n/+v/6//r/
+f/5//r/+v/2//X/9f/0//X/9v/4//n/9v/z//L/8v/8//z/+//+/wIABwALAA4AFQAi
ADEARABbAHEAhQCXAKYArgCsAKQAkgB5AGAARAAoAAsA9P/d/8L/uv/H/9T/2f/b/+H/
5f/u//f/9v/0//L/7v/y//T/9P/z//P/8f/x//H/8f/w//H/8f/x//P/8f/x//P/8//z
//P/8//y//H/8f/w/+7/7//x//L/8P/w//L/8v/y//P/9P/3//b/9v/1//X/9//3//f/
+P/3//X/8//y//X/9f/2//b/+f/6//z/+v/1//T/8//z//b/+P/5//r/+//6//j/9//5
//r/+//8//v/+v/5//r//f/9//z//P/8//z//P/9//z/+//7//v//P/7//z//f/+//7/
/v/+//7/////////+v/6//r/+P/9//7///8AAPv/+f/4//j/+f/6//v//f/7//v/+//6
//z//P/8//z//P/+//7//f/7//v//P/8//v/+//5//v//f/6//r//P/7//v/+//7//v/
/P/9//3/+//8//z/+v/8//3//v/+//7//v/+//z/+//6//n/+P/6//v//P/8//n/+f/6
//r/9//3//j/+P/4//j/+f/5//j/+P/4//r/+v/6//r/+v/4//j/+P/4//n/+f/5//n/
+P/4//f/9//4//n/+v/7//n/+P/5//j/+v/9//3/+//6//n/9//2//j/+f/6//v//P/8
//v/+//8//z//P/+//z/+v/8//z/+f/5//n/+f/7//z//f/+//3/+//6//r/+//6//r/
+//6//r/+//8//z//P/7//v/+f/7//n/+P/5//v//P/9//v/+v/5//j/+P/7//z//P/4
//j/+f/5//n/+f/5//n/+v/6//r/+v/6//r/+v/7//n/+P/4//j/+f/5//r//P/7//v/
+//7//3/+v/2//n/+v/7//z//f/8//v//P/6//n/+f/6//v//P/9//7/AQABAAMAAwAB
AP//AgAFAAkADQAPAA8ADwAQABAADwAMAAoACAAGAAcACAAJAAoABwAGAAMAAQD+//z/
+//7//z//P/9//3/+v/5//n/+f/4//j/9//2//T/9f/3//j/8//z//T/9P/0//T/9f/1
//X/8//z//T/9P/2//H/+P8IAA8ADQASAB8AMgBDAFYAaQCBAJkArQC2ALoAsgCgAIwA
dQBWADYAEgD1/+L/zf/A/8D/x//M/9X/3f/j/+v/8P/v//D/8v/u//L/9P/y//L/8f/x
/+//7//v/+//7v/v/+//7//w/+//8P/z//D/7//u/+3/7v/v//H/8v/v/+//8P/w//L/
8v/0//T/8//z//P/9f/1//T/8v/x//L/8//0//b/9P/z//L/8v/z//P/9P/0//X/9v/4
//b/9P/0//T/9f/1//b/9v/2//r/+v/5//n/+f/4//f/9v/4//j/+P/6//z//f/9//7/
/P/6//j/9//4//n/+//9//3/+//7//v/+//6//n/+P/6//3///8BAP3//P/7//j/+v/6
//r/+v/4//f/9//4//r/+v/6//v/+f/5//n/+P/4//j/+P/4//j/+v/6//n/9//3//j/
+P/6//v/+v/9//v/+P/4//r//f/9//3//f/8//z//P/7//r/+v/5//b/+P/5//r/+v/4
//j/+P/2//n/+v/7//z/+v/5//j/9v/2//f/+f/6//n/+f/6//r/+v/6//v/+//5//j/
9//4//r/+v/6//r/+P/4//j/+P/3//f/9//3//r/+v/5//n/9//3//f/9//4//j/+v/6
//j/+//7//n/9//3//b/9v/4//n/+v/7//v/+v/4//f/+v/6//r//P/8//r//P/8//n/
+f/5//n/+v/6//r/+v/6//n/+f/6//r/+P/3//f/+P/4//n/+v/8//z/+//7//3////9
//z/+v/7//v/+//4//j/+P/4//f/+//9//7/+//6//r/+f/4//n/+v/7//z//P/8//z/
+f/4//f/9//6//r/+//8//r/+f/5//r/+f/9/wMAAQD8//7//v/+//7//v/8//r/+v/7
//v//P/+//z//P/8//z//f/9//////////3/AAADAAcACwANAA0ACwAMAAwACwALAAwA
DQAOAA0ADAALAAoACAAIAAYABQD+//z/+//7//j/+P/5//n/+f/5//r/+//6//r/+f/4
//T/8//z//L/8//1//j/+v/5//j/+P/3//f/9f/1//b/9P/0//f/+v/6//3/BQAOABUA
IAAtAEQAXQB3AJMAqQC2AL4AvgC2AKYAjQBuAEwALAAJAOr/0f+8/7b/v//K/9H/2f/d
/+H/6v/x//L/8v/2//T/7v/v//D/8P/x/+//7//v/+//8f/z//T/9f/z//H/8f/z//T/
9f/2//f/9//3//j/+P/z//H/8P/u//H/8v/1//b/9f/1//X/9//3//b/9P/z//T/9f/2
//j/9//1//P/8v/0//X/9//4//f/+P/6//j/+P/4//j/+f/5//r/+v/6//r/+v/5//n/
/P/8//z//P/6//r/+v/8//v/+//6//r/+//8//3////9//3//v///wAA//8AAAEAAQAA
AP///v/9//3//P/7//r//P/+//7//v/+//7//v/6//n/+f/6//z//P/8//3//P/7//r/
+P/7//z//f/+//v//P/7//n/+//7//z//P/9//3/+//9/////P/8//7//f/9//3//f/8
//z//P/7//v//P/8//r/+v/7//z//P/8//z//P/6//z//P/8//z//////////v/7//n/
+P/2//f/+f/8//7/+f/4//j/9//4//j/+P/6//z//P/8//z/+v/6//r/+v/9//3//f/9
//z//P/7//v//P/9//7////7//r/+//6//z///////3//f/9//z//P/9//3//f/9//z/
/P/7//v/AAACAAQACAADAAAAAQAAAP/////////////+//3//P/9//3//v8AAP7//P/7
//v/+v/6//v//P/+//7//f/9////AQD///7//v/////////+//7//v/+//z///8AAAAA
/v/+///////7//v/+//7//7//v/+//7//v/+//7////9//z//P/8//z/+//7//z//f/9
//3//f/7//r/+v/6//r/+v/+//7//v8AAAAA/////wAAAAAAAAAAAAADAAMABQAFAAIA
//8BAAMABwALAA0ADQAOABAAEQARAA8ADgANAAwADgAOAA4ADgALAAoABwAFAP7//P/7
//v//P/8//3//f/9//3//v////v/+v/4//b/9v/3//n/+v/5//n/+v/6//j/+P/5//n/
+v/5//r//P/6//r//f8AAAAABwAPABYAGwAmADsAUgBpAH8AjwCbAKYAqACgAJQAggBr
AFIANgAYAPf/2v/B/7r/wv/P/9b/1//d/+f/6//w//X/9v/0//b/9v/y//P/9P/0//X/
9f/1//X/9f/1//X/9P/z//b/9f/2//n/+P/3//b/9f/3//f/+P/4//b/9//5//r/+f/4
//n/+P/1//X/9f/3//n/+v/6//v/+//7//v//P/6//n/+P/4//n/+f/6//r/+//8//7/
/P/6//r/+v/7//z//v///wAAAQAAAP7//f/9//z/+//6//v//P/9/wAAAwADAAIAAgD/
//7//f/9////AQAEAAcABgADAAIAAQADAAQABQAGAAMAAwACAAEA//8AAAEAAAACAAIA
AgACAAAA/////wAAAgACAAIAAwAAAP///v/8//7//v/+//7/AAACAAIAAQD/////AAAA
AAIAAwACAAUAAwAAAAAAAgADAAMAAwADAAAAAAAAAP////8AAAAA/v/+////AAAAAP7/
/v/+//z//P/8//z//P/+////AAAAAP3//f/+//7//v///wEAAgD9//z//P/7//z//P/8
//7//P/8//z//P/8//z//P/8///////////////+//z/+////wEAAwAFAAIAAgAEAAQA
AwAFAAQAAQD//////v/+/wEAAQABAAEABAAEAAMAAwACAAIAAgAEAAIAAAACAAIAAQAB
AAEAAQACAAIAAgACAAQAAwADAAQAAgAAAP////8AAAAAAQACAAAAAAD///////8BAP//
/v8AAAEAAQABAP7//v/+//7//v8BAAIAAgAAAAAAAQABAP/////////////+//3//P/+
//7//v///////v/+//7//////wAAAgACAAEAAAD///3/AAAAAP///v/9//z/AAAAAAAA
AgAAAP////8AAAIAAgACAAIAAQABAAMAAwADAAEABAAHAAsADwARABEADwAQABAADwAO
AA4ADgAOAA0ADAALAAoACAAIAAYABQAAAP7//f/9//z//P/9//3/+v/5//n/+f/7//z/
/P/8//n/+f/6//r/+f/5//r/+v/4//j/+f/5//n/9//3//j/9P/6/wEAAAD8/wUAEQAY
ACEALgA7AE4AaQCDAJcApQCuALAAqgCaAIQAbQBQACwAEAD7/+L/x/++/8b/z//a/+H/
4//n/+v/7P/v//T/9P/0//j/+v/3//b/9P/z//X/9f/1//X/9//5//r/+//5//X/8//z
//X/9f/1//X/8//z//T/9P/z//P/9P/0//b/9v/4//j/9v/1//T/9f/3//j/+P/5//f/
9//3//j/+P/3//b/9v/5//n/+v/6//r/+v/7//j/9P/0//T/9f/4//r/+//8//z//P/7
//v//v/+//7//v/8//z//P/+/wEAAQAAAAAA///+//3//f//////AAABAP///f/9//3/
AAAAAAAAAAD+//////////3//v////7//v/+//7//v/6//n/+f/6//z//P/8//3//f/9
//3//P/+//7//v/+//z//v/+//3//f/9//7//v///////f///wEA/v/+/wAA/v/9//z/
+//8//z//P/7//3//v/+//z/+//7//v/+v/8//z//P/6//z//P/8//z//f/9//3//P/9
//3//v/+//z/+//7//r/+v/6//v/+//6//r/+v/8//v/+v/5//j/+P/4//j/+P/6//v/
/P/9//z//P/7//v/+//7//v/+//4//j/+v/6//j/+//7//n//P/9//3//v/+//3//P/7
//z//P/7//v//v/+//7/AAD+//z//v/+////////////AAAAAAAAAAAAAP////8AAP3/
+v/4//f/+v/6//v//P/+//7//f/9//v//f/7//r/+v/7//v/+//9//7///8AAP3/////
//7//v/+///////7//v/+//7//z//P/8//z//v/+//7///////7//v/+//7//f/9//7/
/P/7//r/+f/6//r/+//8//n/+f/5//r//P8AAP///v/9//z//v/+//7/AAD+//3//f/+
/wAAAAAAAAAA/////wEAAQABAP//AgAFAAcACwANAA0ADwAQABAADwAMAAwADAAMAA4A
DgAOAA4ACQAIAAUAAwD9//r/+P/3//f/+P/6//v//P/7//v/+//7//z//P/8//f/9//4
//j/9//3//j/+P/2//b/9//3//j/9//4//r/+v/2//n/AgAEAAUADQAaACcANgBJAFoA
bwCNAKUAsQC+AMAAqgCUAIIAZwBGACwAEgD1/9r/x//A/8b/zf/W/93/5f/r/+3/8P/1
//T/8P/y//b/8P/u/+7/7f/t//D/8f/y//P/9P/1//X/9f/1//P/8//1//T/8//y//H/
8f/x//L/8v/w//H/8//0//L/8v/0//T/8f/x//H/8//2//b/9f/1//X/9f/1//b/9P/z
//L/8v/1//X/9v/2//X/9v/4//b/9P/0//T/9f/1//b/9v/2//n/+v/6//v/+v/6//r/
+v/5//j/9//4//v/+//6//r/+v/6//r/+//9//3//v////3/+//7//v//f/+////AAD+
//3/+//5//n/+v/7//r/+v/6//r/+v/7//v//P/+//z/+v/4//f/+f/5//n/+P/4//j/
+P/4//n//P/9//3/+//5//j/9v/4//n/+P/7//3/+v/6//z/+//7//v/+//6//r/+v/5
//v//P/8//r/+P/5//r/+v/8//z//P/6//n/+P/3//b/9//3//f/9v/4//n/+//8//n/
+f/6//r/+P/4//n/+f/6//r/+v/8//v/+v/5//j/9v/2//b/9v/4//n/+v/7//z//P/7
//v/+f/3//X/8//z//T/9//4//n//f/+//3/+//7//r/+v/7//v/+//7//z//P/7//v/
+v/6//r//P/8//r//P/8//n/+f/5//n/+P/4//j/+P/6//v//f8AAP///P/6//n/+v/6
//v//P/8//z/+//7//r/+//4//b/+P/5//n/+f/4//j/+P/4//f/+//9//7/+f/4//j/
9//3//f/9//3//r/+v/6//r/+f/4//f/9//6//r/+//8//r/+f/5//r/+//7//v/+//5
//j/+P/4//X/8//z//b/+P/4//j/+P/6//r/+v/8//r/+f/5//r//P/8//z//P/9//3/
/////////f8AAAMABwALAA0ADQAMAAwACwAJAAoACgAKAAoACAAIAAgACAAHAAYAAwAB
AP3//P/8//3/+v/6//v/+//4//f/9//3//b/9v/1//T/9P/1//f/+P/0//P/8//y//L/
8v/z//P/9f/z//P/9P/4//r/9//4/wAAAwADAAwAGwAoADUASgBnAH0AjwChALAAvAC8
AKwAkgB9AGIAPgAYAPX/4v/R/77/uv/D/8j/z//Z/9//4//o/+//8P/u//D/8v/0//H/
8P/u/+3/7f/t/+3/7f/u/+//7//v/+7/6//q/+v/7P/t/+7/7//w//H/8//0/+//7//w
//D/7v/u//D/8P/x//H/8f/z//P/8v/w/+//8f/x//H/8v/0//P/8v/y//P/8//0//T/
8//0//b/9P/0//T/9P/1//X/9v/2//b/9//2//T/8//3//j/+f/6//n/+P/3//j/+f/5
//j/+P/4//j/+P/5//n/+f/6//v//f/7//v/+//6//r/+v/6//r/+//7//v/+P/4//j/
9v/4//j/+P/4//j/9//3//j/9v/2//b/9//3//f/9//2//b/9v/2//b/9P/2//b/9f/4
//n/+//8//v/+f/1//X/9//0//T/9v/5//v//f////z//P/8//v/+v/6//n/9v/0//X/
9v/2//j/+P/4//b/+P/4//j/+P/4//f/9v/0//T/9f/3//j/9v/1//X/9P/0//b/+f/7
//f/9v/1//b/+P/4//j/+P/3//b/9f/0//f/9//3//f/+v/6//n/+f/4//f/9v/1//b/
9v/4//j/+f/9//7//f/7//v/+v/6//n/+f/5//n/+v/6//n/+f/6//r/+v/8//j/9v/4
//j/+f/5//n/+f/8//z//P/8//r/+f/5//r/+f/2//T/8//3//j/+v/8//z//P/7//v/
+f/7//n/+P/4//n/+f/5//b/9v/2//b/9f/5//v//P/6//r/+//7//f/9//3//f/9//2
//X/9P/3//j/+f/7//n/+P/4//j/9v/1//X/9v/3//f/9//3/wMAAgD///z/+f/2//j/
+P/4//r/+v/5//n/+v/4//j/+P/4//v/+//9//3////9/wAAAwAFAAkACwALAA0ADgAO
AA0ACQAIAAcABgAIAAgACAAIAAUABAABAP//+//6//r/+//5//j/+P/3//X/8//y//H/
9P/2//f/+P/3//f/+P/4//L/8f/x//D/8v/y//P/8//0//P/9P/2//b/9v/x//b/AAAF
AA0AFgAZACQAPwBaAG0AhQCbAK8AvAC+ALYApACKAG8AUgAuABAA9//a/73/qv+w/7//
yP/P/93/6f/t/+z/7//y/+7/6v/q/+z/7f/u/+7/7//v/+//7//v/+7/7//v/+//8f/v
/+//8f/x//H/8f/x//H/8f/y//L/8f/x//L/8v/w//D/8v/y//H/8f/x//P/8//y//D/
7//t/+3/7f/u//H/8//1//j/9//1//T/8v/0//b/+f/4//n/+v/7//3/+v/4//X/8v/3
//j/+P/5//n/+P/3//b/9//4//n//P/6//n/9//2//j/+v/8/////f/9//7////9//v/
+//7//z//P/8//z//P/9//3//f/8//z//P/6//r/+v/6//r/+P/3//f/+P/4//j/+P/5
//n/+f/5//j/9v/2//b/9v/3//r/+//7//n/+f/6//r/+//7//n/+//9//r/+v/8//3/
/f/9//3/+//6//n/9//4//r/+//6//j/+f/6//r//P/8//z/+v/5//j/9//2//j/+f/6
//r/+f/5//r/+v/6//v//f/+//n/+P/4//f/+P/4//j/+v/6//r/+v/6//r/+v/6//r/
/f/7/w==
         </WaveFormData>
      </LeadData>
      <LeadData>
         <LeadByteCountTotal>10000</LeadByteCountTotal>
         <LeadTimeOffset>0</LeadTimeOffset>
         <LeadSampleCountTotal>5000</LeadSampleCountTotal>
         <LeadAmplitudeUnitsPerBit>4.88</LeadAmplitudeUnitsPerBit>
         <LeadAmplitudeUnits>��V</LeadAmplitudeUnits>
         <LeadHighLimit>2147483647</LeadHighLimit>
         <LeadLowLimit>268435456</LeadLowLimit>
         <LeadID>II</LeadID>
         <LeadOffsetFirstSample>0</LeadOffsetFirstSample>
         <FirstSampleBaseline>0</FirstSampleBaseline>
         <LeadSampleSize>2</LeadSampleSize>
         <LeadOff>FALSE</LeadOff>
         <BaselineSway>FALSE</BaselineSway>
         <ExcessiveACNoise>FALSE</ExcessiveACNoise>
         <MuscleNoise>FALSE</MuscleNoise>
         <LeadDataCRC32>4034170147</LeadDataCRC32>
         <WaveFormData>
AAAAAAAAAAAAAAAAAAAAAP7//v/+//7//P/8//z//P/8//z//P/8//7//v/+//7//P/8
//z//P/+//7//v/+//3//P/7//r/+P/4//j/+P/5//r/+//8//r/+v/6//r//P/8//z/
/P/6//r/+v/6//z//P/8//z/+v/6//r/+v/4//j/+P/4//r/+v/6//r/+v/6//r/+v/+
//7/AAACAAIAAgADAAYACQALAAwADQALAAoACQALAA8AEQASABQAFQAXABkAGQAYABYA
FAARAA0ADAAKAAoACAAIAAkACQALAAcAAwABAPz/+f/5//n/+f/5//r/+//4//f/9//3
//b/9v/2//b/9f/1//b/9v/z//P/8//z//P/9P/1//b/9f/z//L/8v/0//f/+f/2//f/
/v8CAAYACwAPABMAGQAeACQAMQBIAGEAcgCAAI8AgABTACwADQDs/9j/z//D/7z/u/++
/8f/zv/T/9j/4P/s//P/8P/y//P/8//z//P/8//y//L/9f/1//X/9f/4//j/+P/4//f/
9v/2//X/9f/1//X/9f/3//f/9//3//T/9P/1//X/9f/1//b/9v/2//b/+f/3//n/+P/4
//j/+v/7//v/+//5//n/+f/5//b/9v/4//j/+v/6//v/+//4//j/+P/5//r/+v/6//z/
//////3////+//7//v///wAAAQACAAQABAAFAAUABwAHAAcACAAJAAkACQAJAA0ADAAM
AAwADQALAAsACwAMABAAEgAUABYAEwAUABMAEwAUABYAFgAVABMAEwATABMAFQAVABUA
FQAVABUAFQAVABQAFAAUABMAEwAUABQAEgAQAA8ADwAPAA8ADwALAAsACwAKAAoACgAH
AAYABQACAAQABQAFAAYABQAEAAIA/f/+////AAABAAEAAQABAP///v/+//3/+//8//z/
/P/8//v/+//7//v////////////8//z//f/9//z//P/+//7//f/9//3//v/8//z//P/8
//z//P/8//z//f/+////AgAAAP////8BAAEAAQABAAEAAgAFAAMAAQABAAEAAQABAP//
////////AgACAAEAAQAAAAAAAAAAAP3//f/9//3///////////8AAAAA//////z//P/8
//3//f/8//z//P/9//3//P/8//z//P/7//v/+//7//r/+v/5//n/+f/7//3//f/9//z/
/P/9//3/+//5//n/+v/6//r/+v/6//n/+f/5//j/+P/7//v/+//7//n/+f/5//n/9v/4
//7/+//6//n/+P/8//z//v8AAAQABAAFAAgACgALAAsACwAIAAgACAALAA8AEQASABQA
FQAXABkAGQAXABQAEQANAAkACAAGAAYABgAGAAcABwAHAAMA///9//r/9//3//f/9//3
//j/+f/2//X/9f/1//L/8v/y//L/8f/x//L/8v/y//P/9P/1//L/8v/y//L/8v/x//H/
8v/0//H/8//0//X/+v8AAAYADQARABMAGwAmACYALwBGAFkAZAB6AI8AfgBPACoACQDk
/9L/zf/F/7z/u/++/8X/zv/V/9j/3v/o//H/8v/y//f/8//x//P/8//y//L/8f/x//H/
8f/0//T/9P/0//T/9P/1//X/9f/1//X/9f/1//X/9f/1//L/8v/z//P/8//z//T/9P/0
//T/9//1//f/9v/2//b/9P/1//X/9f/1//X/9f/1//b/9v/4//j/+P/4//n/+f/4//j/
+P/5//j/+P/4//r/+//7//n/+//8//z//P/9/////////wAAAAABAAEAAwAFAAUABgAH
AAUABQAFAAkACgAKAAoACwAMAA0ADgAQAA8ADgANAAwADgAQABAAEQARABIAEQAPAA4A
DwAQABEAEAAPAA4ADQAQABEAEgATABAAEAAQAA8ADwAQABAADgAMAAsACwALAAsACwAH
AAcABwAGAAYABgAEAAQABAACAAMAAwACAAIAAQAAAP7/+f/6//v//P/9//v/+//7//n/
+//8//z/+//4//j/+P/4//f/9//3//f/+f/5//n/+f/6//r/+//7//r/+v/8//z/+f/5
//n/+v/8//z//P/8//r/+v/6//r/+//8//3/AAD+//3//f////3//f/9//3//v8BAP//
/f/7//v/+//7//3//f/9//3/AAAAAP/////+//7//v/+//3//f/9//3//f/9//3//f/9
//7//v////3//P/7//v//f/8//z//P/8//v/+f/4//n/+v/6//v/+f/5//j/+P/1//X/
9f/3//f/9//3//b/9v/3//f/9f/1//X/9v/2//b/9v/2//X/9//3//b/9v/3//f/9//3
//n/+f/5//n//P/6//f/+P/3//b/9f/0//b/9v/4//r//f/+/wAABAAEAAUABQAFAAQA
BAAEAAcACQALAAwADgARABMAFQAVABIAEAAOAAsABQAEAAIAAgADAAQABgAHAAYAAQD8
//n/+P/1//X/9f/z//H/8P/v/+//7//w//H/8P/w//D/8P/t/+3/7v/u/+3/7f/t/+3/
7v/u/+7/7v/r/+n/6P/o/+r/7//x//D/8f/8/wYACgALAAsACwATABwAKAA3AEgAWwBu
AIQAhwBmADsAHAD5/97/1v/P/8H/uv+9/8L/y//S/9P/1v/e/+j/7//w//D/7//v/+//
7f/t/+z/7P/r/+v/6//r/+z/7P/s/+z/7f/u//D/8f/v/+//7//v/+3/7f/t/+3/6v/q
/+v/6//t/+//8v/0//L/8v/1//P/8P/u/+3/7P/u/+//7//v//H/8f/x//H/8P/w//L/
8v/w//D/8f/x//L/8v/y//P/8//y//H/8v/1//X/8//1//j/+P/4//n/+P/3//b/9v/2
//f/9//5//r/+//9////////////AwACAAAA/v/9/wEAAwAFAAgACgAKAAoACgAJAAoA
CQAJAAcACAAHAAUABAAFAAYABwAJAAkACQAJAAcABwAHAAcABgAGAAYABQADAAQABAAC
AAEAAQACAAMAAgABAPz/+//7//r/+v/6//v//P/9//z/+P/3//X/9P/2//b/9f/x//L/
8//0//X/9P/z//L/7//x//L/8v/x/+7/7v/u/+7/6//r/+v/6//r/+v/6//r/+3/7v/w
//H/8P/w//L/8v/v/+//7//w//L/8v/y//L/8v/y//L/8v/y//L/8v/0//L/8f/x//P/
8v/z//T/9f/4//v/+f/3//b/9f/0//P/8//z//P/8//2//b/9f/1//X/9P/z//L/8v/z
//T/9f/z//P/8//z//D/8P/v/+//7P/s/+z/7f/v/+7/7v/u/+//7//u/+7/7//w//D/
8f/w/+//7f/s/+v/6//r/+3/6//r/+v/6v/q/+v/6//p/+r/6//t/+7/7P/s/+z/6//p
/+n/6P/o/+n/6f/p/+n/6//q/+r/6v/q/+r/7v/u//D/8v/0//T/9f/4//j/+f/5//n/
9v/2//b/+f/9////AAACAAQABwAKAAsACAAGAAQAAQD8//z/+//8//v/+v/6//n/+//3
//P/8f/u/+v/6//r/+j/5//n/+f/6P/n/+f/5//k/+T/5P/k/+P/4//k/+T/5f/l/+X/
5f/l/+b/5//o/+X/4//i/+L/3P/f/+P/7P/z//D/8v/6/wEABQAFAAsAEgAWACMAOABN
AF4AcACBAGwAOwAYAAEA5P/S/83/wf+2/7X/uP+9/8T/x//Q/9z/4v/j/+b/6P/n/+P/
4//k/+X/5f/m/+n/6f/p/+n/5//m/+X/5P/m/+b/5//n/+n/6f/p/+n/6f/p/+n/6f/p
/+r/7P/t/+r/6f/p/+j/6v/q/+3/6//r/+r/6v/q/+r/6//r/+v/7f/t/+3/7f/q/+r/
7P/s/+z/7P/t/+3/7v/u/+7/7//v/+7/7f/u//D/8f/w//P/8v/y//L/8//0//X/9v/4
//n/+f/4//n/+v/7//3////9//3//f8BAAAAAAAAAAEAAgADAAQABgAGAAYABgAGAAYA
CAAIAAkACAAKAAoACQAJAAkACQAJAAsACwALAAsACwALAAsACwAJAAgABwAFAAcACAAI
AAYABAADAAMAAwAFAAUAAQABAAEAAAAAAAAA/P/8//z/+v/7//v/+v/6//z//P/7//f/
9//3//f/9//3//f/9//1//T/9P/z//H/8v/y//L/8v/x//H/8f/x//P/8//z//P/8P/w
//H/8f/y//L/9P/0//X/9f/1//b/9v/2//b/9v/2//b/9v/2//X/9P/z//T/9v/1//X/
9//4//n/+v/7//v//f/6//f/+f/5//n/+f/3//f/9//3//n/+v/6//v/+//6//n/+P/3
//f/9//3//n/+f/5//n/+P/4//f/9//2//b/9v/3//f/9v/2//b/+f/5//j/+P/3//b/
9P/z//X/9f/0//T/8//z//P/9f/z//P/8//y//T/9f/1//P/8f/x//L/8v/0//T/9P/z
//P/8//y//L/9f/1//X/9f/z//P/8//z//T/8v/v//L/8//0//X/9v/3//b/9//4//z/
/P/9/wAABAAFAAUABQACAAIAAgAFAAkACwAMAA4AEQATABUAFQAUABIAEAANAAcABgAE
AAQABAAEAAUABQAHAAMA///9//r/9//3//f/9P/z//P/8//y//H/8f/x//D/8P/w//D/
8P/x//P/9P/y//H/8P/v/+//8P/x//L/8f/v/+7/7v/w//H/8//0//f/+v8AAAQABwAP
ABUAGQAeACQALwA6AEsAYAB2AIkAjABlADIAEwD2/9z/z//D/7b/sf+4/7//xP/L/9b/
3v/m/+//9P/2//X/7//x//P/8//y//L/8v/x//D/7//x//L/8//0//L/8v/z//P/8//z
//P/8//x//H/8f/x//L/8v/z//P/8//z//T/9P/0//T/9//1//f/9v/2//b/9P/1//X/
9f/1//X/9f/1//L/8v/0//T/9//4//r/+//3//b/9f/1//f/+P/5//z/+//7//n/+//8
//z//P/9/////////wAAAAABAAEAAwADAAMABAAFAAUABQAFAAkACgAKAAoACwANAA0A
DQAOABIAEgASABIAEQASABEAEQATABYAFwAXABMAEwATABMAFQAVABUAFQATABMAEwAT
ABUAFgAXABcAFQAWABYAFAAQAA8ADwAPAA8ADwALAAsADQAMAAwADAAHAAYABQACAAMA
AwACAAIAAgACAAEA/f/9//3//f/9//3//f/9//v/+//8//z/+//8//z//P/8//n/+f/5
//n/+f/5//n/+f/4//j/+f/5//r/+v/8//z/+//7//v//P/+//7//v/+//z//P/8//z/
/P/8//z//v/+//3//f////3//f/9//3//v8BAP///f/7//v/+//7//3//f/9//3//v/+
//3//f/8//z//P/8//3//f/9//3/+//7//v/+//8//z/+//7//r/+v/6//v//f/8//z/
/P/8//v/+f/4//j/+P/3//f/+f/5//j/+P/3//f/9//5//f/9//3//b/9v/3//f/9f/0
//P/8//y//X/9v/3//f/9//3//b/9v/1//X/9f/1//P/8//z//P/9v/2//X/9f/2//b/
9P/0//b/9v/0//X/9v/3//j/+v/6//z//v8AAAAAAQAEAAgACQAJAAkABgAGAAYACQAL
AA0ADgAQABEAEwAVABUAFAASABAADQAEAAIA///+/wEAAgAEAAUABQABAP3/+//6//f/
9//3//T/8//z//P/8P/v/+//7//w//D/8P/w/+//7//w//D/7//v/+//7//u/+7/7v/u
/+7/7f/t/+7/7P/t/+v/8v/9/wAA/v8EAAsADwAVABkAHgAkADUASABZAGoAgACNAHQA
RwAiAAMA3v/G/8H/vf+4/7n/vv/B/8b/0f/c/+T/6v/r/+7/8P/v/+//7//t/+3/7P/s
/+3/7f/t/+3/7//w//H/8v/w//D/8f/x//H/8f/x//H/8//z//P/8//y//L/8//z//P/
8//0//T/8v/y//X/8//z//L/8v/y//T/9f/1//X/9f/1//X/9f/y//L/9P/0//X/9v/4
//n/9//2//X/9f/2//b/9v/4//v/+//5//v//P/8//z//f/7//v/+//8////AQACAAUA
AwADAAQABQAHAAcABwALAAsACgAJAAkACQAJAAkACgANAA4ADwAQABAAEgASABMAEgAU
ABQAEwARABEAEQARABMAEwATABMAEQARABEAEQASABIAEgARAA8AEAAQAA4ADAALAAsA
CwAMAA0ACgALAAkACAAIAAgABgAGAAYABAAFAAUABAAEAAMAAgAAAPv//P/9//7////+
//3//P/5//r//P/9//3/+//6//n/+P/5//n/+f/5//v/+//7//v/+P/4//n/+f/6//r/
/P/8//v/+//7//z//P/8//z//P/6//r/+v/6//z//P/8//7//v/9//3////7//v/+//7
//7/AQD///3//f/9//3//f////////////7//v/9//3/AAAAAAAAAAD///////////3/
/f/9//3/+v/6//n/+f/5//r/+//9//v/+v/6//r/+//7//r/+v/8//z/+//7//3//f/8
//z/+f/5//n/+//6//n/+P/2//f/+f/6//n/9//3//j/+P/5//r/+//7//n/+f/4//j/
9//3//f/9//5//n/+f/5//j/+P/3//f/+P/6//z/+v/2//f/+P/5//r//P/6//r/+v/9
//7/AAAEAAYABwAHAAcABgAGAAYACQANAA8AEAASABEAEwAVABUAFQAUABMAEQAJAAgA
BgAGAAYABgAHAAcACAAFAAIAAQD8//n/+f/5//b/9f/1//X/9P/z//P/8//y//L/8v/y
/+//7//w//D/8P/x//L/8//y//L/8v/y//D/7//v//D/8v/z//P/9P/z//b//P8EAAkA
CwAPABMAGgAkADMAQABPAF4AcACHAI4AawA6ABkA/P/c/83/x//A/7v/vv/B/8j/zf/U
/97/5v/n/+z/8v/1//P/8f/x//H/8P/w/+//7//v/+//8v/y//L/8v/0//T/9f/1//P/
8//z//P/8//z//P/8//w//D/8f/x//P/8//0//T/9P/0//f/9f/z//L/8v/y//T/9f/1
//X/8//z//P/8//0//T/9v/2//T/9P/1//X/9f/2//f/+f/6//r/+v/8//v/+//5//v/
/v/+//7////+//3//P/8//7//////wEAAwADAAQABQADAAMAAwAHAAoACgAKAAsACQAJ
AAkACgAMAAwADAAMAA4AEAAQABEAEgAUABQAEwARABEAEQARABEAEQARABEAEAAPAA4A
DQAPABAAEQARABAAEAAPAAwADAALAAsACwALAAsABwAHAAcABgAGAAYABAAEAAQAAgAB
AAEAAAAAAAAAAAD///v/+//7//v/+//5//n/+f/3//n/+v/6//n/+v/6//r/+v/4//f/
9v/1//j/+f/6//v/+f/4//j/9//4//j/+v/6//n/+f/5//r/+P/4//j/+P/5//r/+//8
//r/+v/6//z//P/7//v//f/9//3//f/9//z////9//v/+//7//v/+//8//3//v////3/
/P/6//n//f/+////AAAAAAEAAgADAAIAAQAAAP//+//6//j/9//4//j/+P/5//v/+v/6
//r/+f/5//j/+P/5//r/+v/7//v/+//6//r/+f/5//n/+//7//v/+//6//r/+//7//n/
9//3//j/+P/4//j/+P/3//n/+f/4//j/+f/5//n/+f/3//f/9//3//j/+P/3//f/+P/4
//b/9v/2//T/9v/2//b/9v/8//z//v8AAAIAAgADAAYABwAHAAYABQAEAAQABAAHAAsA
DQAOABAAEgAVABgAGQAaABgAFgATAAsACgAIAAgACQAKAAwADQALAAUA///7//r/9//3
//f/9//3//j/+f/4//f/9//3//X/9P/z//L/7//v//D/8P/x//H/8f/x/+7/7v/u/+7/
7//v//D/8v/w//H/9f/2//n//P8CAAgACwANAA8AGQAiACYALwBAAFMAaAB+AIkAcgBF
ACQABwDq/9r/0//L/8T/w//E/83/0v/V/9r/4v/o/+//8v/y//X/9f/x//H/8f/w//D/
8//z//P/8//0//T/9P/0//T/9P/1//X/9//3//f/9//1//X/9f/1//L/8v/z//P/8f/x
//L/8v/0//T/9//1//X/9P/0//T/9f/3//j/+f/3//f/9//3//T/9P/2//b/+P/4//n/
+f/6//r/+v/7//7//v/+/wAA//////3///////7//f/9/////////wAABAAFAAUABwAG
AAUABQAFAAcACQALABEADwAOAA0ADQAOAA8AEAASABMAEgARABAAEgAUABQAFQAUABYA
FgAVABUAFQAVABUAFQAVABUAFQAVABUAFQAVABMAEgARAA8AEAASABMAEgAQAA8ADwAP
ABEAEQANAA0ACwAKAAoACgAKAAoACgAIAAYABQADAAIAAgACAAEA/f/+////AAABAP//
//////3///8AAAAA///8//z//P/8//v/+//7//v/+//7//v/+//6//r/+//7//r/+v/8
//z/+//7//v//P/+//7//v/+/wAAAAAAAAAA///+//3//v8BAAEAAgAFAAMAAwADAAMA
AQADAAAA/f/+////AAABAAEAAQABAAEABAAEAAMAAwACAAIAAgACAAEAAQABAAEAAQAB
AAEAAQD+//7//f/9//7//v/+////AQAAAAAAAAABAAEAAAAAAP7//v/9//3//f/9//z/
/P/8//3//v8BAP7//f/8//r//P/9//3/+//8//3///8AAP7//v/+//3/+//7//r/+v/9
//3//f/9//3//f/9//3/AAAAAP////////7/+//6//z//v/6//r/+v/6//r//v/+/wAA
AgAGAAYABwAKAAwADQANAA0ADAAMAAwADwATABUAFgAYABcAGQAbABsAGAAWABQAEQAM
AAwACwAMAAoACgALAAsADAAJAAYABQAAAP3//f/9//z/+//7//v/+P/3//f/9//2//b/
9v/2//P/8//0//T/9v/3//j/+f/2//b/9v/2//j/9//3//j/8v/3//3//P/7/wAACgAS
ABUAFwAVABkAJAAwADsATABfAHIAhgCTAHgARwAiAAMA6v/a/83/w/+8/7v/wP/L/9T/
2f/g/+j/7P/z//T/9P/3//n/+f/4//f/9f/0//f/9//3//f/+f/6//v//P/5//j/+P/3
//f/9//3//f/+f/5//n/+f/6//r/+//7//n/+f/6//r/+P/4//v/+f/7//r/+v/6//j/
+f/5//n/9//3//f/9//3//j/+//8//r/+v/7//v/+v/6//r/+//9//7///8CAAEAAQD/
/wEAAgACAAIAAwADAAMAAwAEAAYABwAHAAkACQAJAAoACwAJAAkACQANABAAEAAQABEA
EwATABMAFAAWABYAFgAWABgAGgAaABsAGwAcABsAGQAVABUAFQAVABYAFwAYABkAGwAb
ABsAGwAaABoAGgAZABYAFgAVABIAEQARABIAEwATABMADwAPAA0ADAAMAAwACgAKAAoA
CAAFAAUABAAEAAQABAADAP////////////8BAAEAAQD/////AAAAAP///v/+//7//v//
/////////wAA///+//3//v/+///////8//z//v/+//3//f/9//7//v/+//7//v8AAAAA
AAAAAAAAAAAAAAIAAAD/////AQD//////////wAAAwABAP//AAABAAIAAwACAAEAAAD/
//7//v/9//3/AAAAAAAAAAD//////////wEAAQABAAEAAgACAAEAAQD+//7//v////3/
/P/8//z//f/9//z//P/8//z/+//7//v/+//6//r/+//7//v//f/////////+//3//f/8
//n/+v/7//3//v/7//r/+f/3//j/+f/5//r/+//7//v/+//7//v/+//7//r/+v/5//n/
/P/8//r/+v/6//r/+v/6//r/+//6//r/+v/8//n/+P/3//b//f/+/wEABAAFAAQABAAG
AAkACwAMAA0ACgAKAAoADQARABMAFAAWABUAFwAZABkAGAAWABQAEQAJAAgABgAGAAcA
CAAKAAsACwAHAAMAAQD9//n/+P/3//b/9f/1//X/9f/1//b/9//2//b/9v/2//X/9f/2
//b/8//z//P/8//y//L/8v/y//T/8//z//T/9P/z//f//P/9//7/AgAOABcAGQAZAB8A
JgAuAD8AVABpAHoAigCLAG4AOwAaAP//5P/S/8P/u/+6/73/wv/L/9b/3//m/+r/8P/z
//L/8P/z//X/8//z//P/8v/y//X/9f/1//X/9P/0//T/9P/2//b/9//3//X/9f/1//X/
9//3//f/9//2//b/9//3//f/9//4//j/+P/4//v/+f/5//j/+P/4//b/9//3//f/+f/5
//n/+f/4//j/+v/6//j/+P/5//n/+v/6//r/+//7//r/+f/6//3//f/7//3///8AAAEA
AwABAAEAAQACAAQABQAFAAcABgAFAAUABQAGAAcACAANAA4ADgAOAA8ADwAPAA8AEAAQ
ABAAEAAQABIAFAAUABUAFAAWABYAFQAUABUAFgAXABYAFQAUABMAFQAVABUAFQAUABQA
FAATABEAEgASABAADgANAA0ADQAPAA8ACwALAAkACAAIAAgABgAGAAYABAABAAEAAAAA
AAIAAgABAP3/+//7//v/+//9//3//f/7//n/+v/6//n/+P/4//j/+P/4//n/+v/7//z/
+//6//n/+P/4//n/+f/4//j/+v/6//v/+//7//z/+//6//n/+P/5//r/+//8//r/+v/6
//z/+//5//j/+f/5//n/+f/5//v////+//3//f/9//3//f/7//v/+//7//7//v/9//3/
/P/8//z//P/7//v/+//7//v/+//7//v/+P/4//f/9//4//j/+P/5//v/+v/6//r/+f/5
//j/+P/4//j/9//3//X/9f/0//T/9f/1//X/9//1//X/9f/0//b/9//3//X/8//z//T/
9P/2//b/9v/1//f/9//2//b/9v/1//T/8//2//f/+P/5//n/+P/2//X/9v/2//T/9P/1
//T/8//y//X/8f/x//L/9P/0//T/9P/4//j/+v/8//z//P/9/wAABAAFAAUABQAEAAQA
BAAHAAkACwAMAA4AEQATABUAFQAUABIAEAANAAcABgAEAAQAAgACAAMAAwAEAAEA/v/9
//r/9//3//f/+P/3//f/9//0//P/8//z//L/8v/y//L/8f/x//L/8v/v/+//7//v/+7/
7v/u/+7/8P/v/+//8P/0//X/8f/y//f/+P/4/wIADwARABEAFwAiACYAKwA6AE0AZAB+
AI8AgABXADAADwDq/9D/x//D/7z/t/+6/8H/zP/V/9r/3P/i/+n/7v/u//H/8//x/+//
7//u/+7/8f/x//H/8f/w//D/8P/w//D/8P/x//H/8f/x//H/8f/z//P/8//z//T/9P/1
//X/9P/z//P/8v/y//L/9f/z//P/8v/y//L/8P/x//H/8f/z//P/8//z//L/8v/0//T/
9P/0//X/9f/0//T/9P/1//T/9P/0//b/9//3//X/9//5//r/+//9//z/+//6//r//P/9
//3////9//3//v///wAAAQACAAcABgAGAAYABwAJAAkACQAKAAwADAAMAAwACwAMAAsA
CwAMAA4ADgANAA0ADQANAA0ACwALAAsACwANAA0ADQANAAwADAAMAAsACgAKAAkABgAG
AAcACQALAAgABwACAAEA///+//7//v///wAAAQAAAP3//f/8//z/+v/6//n/9f/z//P/
8//z//T/9f/2//X/8//0//T/8//y//L/8v/y//P/8//z//P/8v/x//D/7//x//L/9P/1
//L/8v/0//T/9f/1//X/9v/0//T/9P/0//b/9v/2//b/+P/4//j/+v/3//X/9P/1//X/
9f/1//X/9P/3//X/8//0//X/9v/3//X/9f/1//X/+P/4//f/9//2//b/9v/2//X/9f/1
//X/9f/1//X/9f/1//b/9v/3//T/9P/0//X/8//y//L/8v/0//X/9f/2//T/9P/z//P/
8//z//L/8v/v/+//7//x//H/8f/x//D/8P/x//H/7//w//H/8//0//H/8P/v/+3/7//v
/+7/7v/x//H/8f/x/+//7//v/+//8P/w/+//7//u/+7/7P/s//T/9P/z//L/8f/w//T/
9P/2//j/+v/6//v//v/+/////////wAAAAAAAAMABQAHAAgACgALAA0ADwAPAA4ADAAK
AAcAAwACAAAAAAD+//7/////////+//3//X/9P/x//H/8f/u/+3/7f/t/+r/6f/p/+n/
6//s/+3/7v/r/+v/7P/s/+r/6f/o/+f/6P/o/+j/6P/p/+n/6v/s/+r/6f/p/+7/8f/y
//j/AAABAAMACwATABoAIgAvAEAAVQBmAHoAhwBuAD0AGgD5/9z/zv/F/73/tv+x/7T/
vf/G/8//2v/e/97/5f/o/+b/5f/l/+f/6P/p/+n/6v/r/+v/6//r/+v/6v/p/+j/6v/q
/+v/6//t/+3/7f/t/+v/6//r/+v/6P/o/+n/6f/o/+f/5//m/+j/6P/r/+n/6//q/+r/
6v/p/+n/6P/n/+r/6//s/+3/6//q/+v/6v/s/+z/7f/t/+7/7v/u/+//7//u/+3/7v/x
//H/7//x//D/8P/w//H/8//z//P/9P/1//X/9P/1//f/9//4//n/9//3//f/+//8//z/
/P/9//7///8AAAIAAwACAAEAAAD+/wAAAAABAAIABAAEAAMAAwADAAMAAwADAAMAAwAD
AAIAAQAAAP//AAAAAAAA//8BAAIAAgAAAP7//f/9//3//f/9//n/+f/3//b/9v/2//T/
9P/0//L/8f/x//D/8P/y//L/8f/t/+v/6//r/+v/7P/t/+7/7f/s/+z/6//p/+j/6P/o
/+j/6f/p/+n/6f/p/+n/6f/p/+b/5v/n/+f/5//o/+v/7P/r/+v/6//s/+r/6v/q/+r/
6v/q/w==
         </WaveFormData>
      </LeadData>
      <LeadData>
         <LeadByteCountTotal>10000</LeadByteCountTotal>
         <LeadTimeOffset>0</LeadTimeOffset>
         <LeadSampleCountTotal>5000</LeadSampleCountTotal>
         <LeadAmplitudeUnitsPerBit>4.88</LeadAmplitudeUnitsPerBit>
         <LeadAmplitudeUnits>��V</LeadAmplitudeUnits>
         <LeadHighLimit>2147483647</LeadHighLimit>
         <LeadLowLimit>268435456</LeadLowLimit>
         <LeadID>V1</LeadID>
         <LeadOffsetFirstSample>0</LeadOffsetFirstSample>
         <FirstSampleBaseline>0</FirstSampleBaseline>
         <LeadSampleSize>2</LeadSampleSize>
         <LeadOff>FALSE</LeadOff>
         <BaselineSway>FALSE</BaselineSway>
         <ExcessiveACNoise>FALSE</ExcessiveACNoise>
         <MuscleNoise>FALSE</MuscleNoise>
         <LeadDataCRC32>798764335</LeadDataCRC32>
         <WaveFormData>
AgACAAIAAgAAAAAAAAAAAP7//v/+//7//P/8//z//P/8//z//P/8//3//v///wAA/v/+
//7//v/8//z//P/8//z//P/8//z/+v/6//r/+v/7//z//f/+//z//P/8//z/+v/6//r/
+v/6//r/+v/6//v//P/9//7//P/8//z//P/6//r/+v/6//r/+v/6//r/+v/6//r/+v/8
//z//v/+//7///8AAAEAAQACAAMABAAFAAUAAwACAAIA/v/9//v/9//1//P/8//x//H/
8P/v/+//7//v//L/8//0//T/9f/4//j/+P/6//j/+P/6//r/+//7//v/+//7//v/+v/6
//r/+v/7//v//f/9//3//f/7//v/+//8//z//P/7//v/+//7//v/+//9/////f/9////
AgADAAkAEQAYABgAEQABAO3/3v/U/8r/uv+h/43/gf90/2L/Vv9U/1j/X/9n/3H/eP+C
/5L/of+z/8n/2f/n//L/+P/6//7///8BAAEAAQACAAMABgAGAAYABwAIAAgACQAKAAoA
CgAKAAoACgAKAAwADAAMAA0ADQANAAsACwAMAAwADAALAAsACwALAAwADQANAA4ADgAO
AA4ADgAOAA8ADwANAA0ADgAOAA0ADQANAA4ADgAOAA4ADgAOAA4ADgAOABAAEAAQABEA
EQAQAA8ADgAOAA4ADgAOABAAEQASABMAEQASABIAEgATABMAEwATABQAFAAUABUAFwAX
ABcAGAAXABYAFQAUABUAFgAXABgAFgAWABYAFQAVABUAFQAVABUAFAAUABQAFQAVABUA
FQATABMAEwARABEAEQARAA8ADgANAA0ADQAOAA0ADAAKAAoACQAJAAkACAAIAAgACAAG
AAQAAwACAAQABAAEAAQAAQABAAAA//////////////////////7//v/////////+//7/
/v/+//7//v/+////AQABAAEAAQD/////AAAAAAAAAAAAAAAAAgACAAMAAwABAAEAAQAB
AAEAAQABAAIAAgADAAMABAACAAEAAQABAAMAAgACAAMABQAFAAUABQADAAUAAwADAAEA
AQD/////AQABAAEAAQABAAEAAQD/////AAAAAAAAAAAAAAAA/////////f/9//3//v/+
//7//P/7//v//P/+//7//v/+//3//f/9/////f/8//r/+v/8//z//P/8////////////
/f/9//3//f/7//r/+v/6//z//P/8//v/+f/6//r/+v/8//z//P/8//r/+v/6//r/+P/8
//7//f/8//v/+v/8//z//v/+/wAAAQACAAMAAwAEAAUABgAIAAcABAACAAAA/P/7//n/
9f/z//H/8f/z//P/8v/x//D/7//u//D/8f/y//L/8//2//b/9v/4//j/+P/6//r//f/9
//3//f/9//3//P/8//r/+v/7//v/+f/5//n/+f/7//v/+//8//7//v/9//3//f/9//3/
/f/7//v/+//7//3/AAAFAAkAEwAaABgAEQADAO3/2v/S/8b/sv+h/5P/h/96/2j/Xv9a
/1z/Y/9t/3X/ev+E/5T/o/+z/8n/2//n//L/+P/6//7//////wEAAQACAAMABAAEAAQA
BQAIAAgACQAKAAoACgAKAAoACAAIAAoACgAKAAsACwALAAkACQAKAAoADAALAAsACwAN
AA4ADwAPAAwADAAMAAwADgAOAA8ADwANAA0ADgAOAA8ADwAPABAADgAOAA4ADgAMAAwA
DAAMAA0ADgAPABEAEgASABIAEgAQABAAEAAQABEAEQARABEAEQASABIAEgATABMAEwAT
ABQAFAAUABUAFwAXABcAGAAYABgAGAAYABcAFgAVABQAFgAWABYAFQAVABUAFQAVABUA
FAAUABQAEwATABMAEwATABMAEwARABEAEQARAA8AEAAPAA8ADwAMAAsACgAIAAgABwAH
AAcABgAGAAYABgAIAAYABQAEAAQABAAEAAQAAgABAP///f///////////wEAAQABAAAA
AAABAAEAAQAAAAAAAAAAAP7//v/+////AQABAAEAAQABAAEAAgACAAIAAgACAAIAAgAC
AAMAAwABAAEAAQABAAEAAQABAAIAAgADAAMABAACAAEAAQABAAMAAgACAAMAAwADAAMA
AwABAAMAAQABAAEAAQD///////////////8BAAEAAQD///3//v/+//7/AAAAAAAA////
/////f/9//v//P/8//z//P/7//v//P/8//z//P/8//v/+//7//3//f/8//r/+v/4//j/
+P/4//v/+//7//v/+//7//v/+//5//j/+P/4//j/+P/4//f/+P/6//v//P/7//r/+f/4
//r/+v/6//r//v/+//z//v/8//z//P/8//z//P/+//7//v///wAAAQABAAIAAwAEAAcA
BwAFAAQAAwD+//z/+f/z//H/7//v//H/8f/w/+//8f/x//H/9P/3//j/+P/5//j/+P/4
//r/+v/6//z//P/9//3//f/9//3//f/8//z//v/+///////9//3//f/9//3//f/9//7/
/v/+//3//f/9//3//f/9//v//f/9//3///8CAAkADwAXABoAGAARAAMA8f/g/9j/zv/C
/7H/o/+Z/5D/gP92/3T/eP97/4H/g/+E/4z/mv+n/7f/yf/b/+n/9P/4//r//P8BAAMA
AwADAAQABQAGAAYABgAHAAYABgAHAAgACgAKAAoACgAKAAoADAAMAAwADQANAA0ACwAL
AAwADAAOAA0ADQANAA0ADgAPAA8ADAAMAAwADAAOAA4ADwAPAA0ADQAOAA4ADwAPAA8A
EAAPAA4ADQAMAA4ADgAOAA4ADgAOAA4ADwAQABAAEAAQAA4ADgAOAA4AEQARABEAEQAT
ABQAFAAUABMAEwATABMAFAAUABQAFQAUABMAEgASABMAFAAVABYAFgAWABYAFgAWABYA
FgAVABUAFQAVABUAFQAUABQAFAARABEAEQARABEAEQARAA8AEQARABEADwAMAAsACwAL
AAsACwALAAoACgAJAAkACQAIAAgACAAIAAoACAAHAAYABAAEAAQABAADAAMAAgABAAEA
AQABAAEAAgADAAQABAAGAAcABwAHAAQABAAEAAQABgAGAAYABwAHAAcABwAHAAUABQAG
AAYACAAIAAgACAAHAAYABgAFAAUABQAFAAUAAwADAAMABAAGAAcABwAIAAgABwAHAAcA
BwAGAAYABwAHAAcABwAHAAUABwAFAAUABQAFAAMAAwAFAAUABQAFAAUABQAFAAMAAwAE
AAQABAAEAAQABAADAAQABQAEAAUAAwAEAAQABAACAAEAAQACAAQABAAEAAQAAwADAAMA
BQADAAIAAAAAAAIAAgACAAIABQAFAAUABQADAAMAAwADAAMAAgACAAIAAgACAAIAAQAD
AAQABAAEAAQABAAEAAQABgAGAAQABAAEAAQAAgACAAQABAAIAAkACgALAAsADAANAA4A
EAAPAAwACgAKAAYABQADAAEA///9//3///////7//f/9//3//f8AAP//AAAAAAEAAgAC
AAIABAAGAAYACAAIAAkACQAJAAkABwAHAAYABgAGAAYABwAHAAgACQAKAAsACgAJAAgA
CAAJAAoACgALAAoACQAIAAcABwAJAAcACQANAA4ADwAXAB8AKAAqACcAGQAHAPr/8v/q
/9z/yf+1/6v/ov+S/4L/fP98/33/g/+H/4r/kP+a/6n/vf/P/+P/8f/8/wIABgAKAAsA
DQAPAA8AEAARABAAEAAQABEAFAAUABUAFgAWABYAFgAWABQAFAAWABYAFgAXABcAFwAZ
ABkAGgAaABoAGQAZABkAGQAaABsAGwAYABgAGAAYABYAFgAXABcAGQAZABoAGgAXABcA
FwAYABgAGAAYABgAGgAaABoAGgAYABgAGAAZABwAHAAcABwAGgAaABoAGgAbABsAGwAb
ABsAHAAcABwAHwAfAB8AHwAeAB4AHgAfAB0AHQAdAB4AHgAeAB4AHgAeAB4AHgAeAB4A
HgAeAB0AHQAdAB0AHQAbABoAGgAaABsAGwAbABsAFwAXABcAFQAXABcAFwAVABIAEQAR
ABEAEgARABAADgAQAA8ADwAPAA4ADgAOAA4ADAAKAAkACAAKAAoACgAKAAsACwAKAAkA
CQAJAAkACQAHAAcABwAGAAgACQAJAAkACAAIAAgACAAIAAgACAAJAAkACQAJAAkACQAJ
AAoACgAMAAwADAAMAAoACgALAAsACQAJAAkACQALAAsACwAMAAsACwAKAAoACgAJAAkA
CQAJAAgACAAJAAsACwALAAsACgALAAgABwAHAAcABQAFAAcABwAHAAcACQAJAAkABwAH
AAgACAAIAAYABgAGAAUABQAFAAMAAwADAAQABAAEAAQAAwADAAQABgAGAAYABgADAAMA
AwAFAAMAAgAAAAAAAQACAAMABAADAAMAAwADAAMAAwADAAMAAwACAAIAAgACAAIAAgAB
AP//AAAAAAAAAgACAAIAAgACAAIAAgACAAIAAAAAAAAA/v/+//7//v8AAAAAAgACAAYA
BwAIAAkACQAKAAsADAAMAAsACAAGAAYAAgABAP///f/7//n/+f/3//f/9v/1//f/9//3
//r/+f/6//r/+//8//z//P/+//z//P/+//7///////////8BAAEAAAAAAP7//v//////
AAABAAIAAwABAAEAAQACAAIAAgABAAEAAQABAAEAAQABAAEAAQD/////AgAFAAsAEwAc
ACIAHQARAAEA8v/i/9T/xv+t/5X/hf94/2j/VP9K/1D/V/9d/2n/dv+A/4z/m/+r/8P/
1//l//D/+P8AAAAAAQADAAMAAwAEAAUACAAIAAgACQAKAAoACwAMAAwADAAMAAwADAAM
AA4ADgAMAA0ADQANAA0ADQAOAA4ADwAPABAAEQAPABAAEQARABIAEgASABIAEAAQABEA
EQATABMAFAAUABMAEwATABQAFgAWABYAFgAVABQAEwASABIAEgASABMAFAAUABQAFAAS
ABIAEgASABYAFwAYABkAFwAYABgAGAAZABkAGQAZABoAGgAaABsAGQAZABkAGgAcABwA
HAAcABwAHAAcABwAGgAaABoAGQAbABsAGwAbABkAGAAYABgAGQAZABkAGQAVABUAFQAT
ABUAFQAVABMAEgARABEAEQAOAA0ADAAKAAwACwALAAsACgAKAAoACgAIAAYABQAEAAIA
AgACAAIAAwADAAIAAQD///////////////////7//v/////////+//7//v/+//z//P/8
//3//v///wAAAQD/////AAAAAAAAAAAAAAAAAAAAAAEAAQABAAEAAQABAAMAAwADAAQA
AgADAAMABAAEAAMAAwADAAMAAgACAAMAAQABAAEAAQADAAUAAwADAAUABQADAAMAAwAD
AAMAAwABAAEAAQD/////AAAAAAAAAAAAAAAA/////////f/9//3//v/+//7/AAD/////
AAD///7//f/8//v/+//7//3////+//z//P/8//z//P/8//3//f/9//3//f/9//3//f/9
//z//P/8//7//v/+//3//f/+//7//v/+//7//v/+//7//v/+//7//v/+//7//v/9//3/
/P/8//7//v/+//7//v/+//7/AAAAAAIAAgACAAMABAAFAAUABgAHAAgACAAHAAQAAgAC
AP7//f/7//f/9f/z//P/8//z//L/8f/x//H/8f/0//X/9v/2//f/+P/4//j/+v/8//z/
/v/+//3//f/9//3//f/9//z//P/+//7///////3//f/9//3//f/9//3//v/+//7//f/9
///////////////9//3//f8BAAIABQAPABcAHAAcABEAAQDv/+L/1v/G/7D/l/+D/3X/
aP9Y/0r/Rv9M/1X/Zf9z/37/iv+W/6f/v//V/+P/6//0//j/+v/+/wEAAwADAAMABAAF
AAQABAAEAAUABwAIAAoADAAMAAwADAAMAA4ADgAQABAADgAPAA8ADwAPAA8AEAAQABAA
DwAPAA8ADwAQABEAEQAOAA4ADgAOABAAEAARABEAEQARABIAEgATABMAEwAUABQAFAAU
ABQAEgASABIAEgAUABQAFAAVABQAFAAUABQAFgAWABYAFgAWABUAFAATABUAFgAWABYA
GQAZABkAGQAaABoAGgAbABsAGwAbABwAGgAaABoAGgAcABwAHAAcABwAHAAcABsAGQAZ
ABkAGQAZABgAGAAYABcAFwAXABcAFwAXABcAFQAVABUAFQATABIAEQARABEAEAAPAA4A
DAAOAA0ADQANAAoACgAKAAoACAAGAAUABAAEAAQABAAEAAMAAwACAAEAAQABAAEAAQD/
///////+/wAAAQABAAEAAAAAAAAAAAD+//7//v///wEAAQABAAEA/////wAAAAACAAIA
AgACAAAAAAABAAEAAwADAAMAAwADAAMAAwAEAAQABQAFAAYABgAFAAUABQADAAIAAgAD
AAMAAwADAAMAAwAFAAMAAwAFAAUAAwADAAMAAwADAAMAAQABAAEA//8BAAIAAgACAAAA
AAAAAP///f/9//v/+//8//7///8AAP7//f/9//7//v/+//7//v/9//3//f///////v/8
//z//P/8//z//P/9//3//f/9//3//f/9//3//f/8//z//P/8//z//P/7//n/+v/6//r/
/P/8//z//P/+//7//v/+//3//P/7//r/+//9//z//P/8//z//P/8//z//P/8//7//v8A
AAEAAgADAAMABAAFAAYACAAHAAQAAgACAP7//f/7//b/8//w/+//8P/x//H/8f/v/+//
7//y//P/9P/0//X/9v/2//b/+P/4//j/+v/6//v/+//7//v/+f/5//j/+P/4//j/+f/5
//v/+//7//v/+//7//v//P/6//r/+f/5//v/+//7//v/+//7//n/9//5//z///8DAAsA
FAAaABcACwD7/+r/3P/Q/8b/tf+h/5H/hv94/2r/YP9e/2P/af9x/3r/gP+K/5X/o/+5
/8//3//o//D/9v/4//v//f//////AAABAAQABAAEAAUABgAGAAcACAAKAAoACgAKAAgA
CAAKAAoACgALAAsACwALAAsADAAMAAoACQAJAAkACQAKAAsACwAKAAoACgAKAAwADAAN
AA0ADQANAA4ADgANAA0ADQAOAA4ADgAOAA4AEAAQABAAEAAOAA4ADgAPAA4ADgAOAA4A
DgAOAA4ADgAPAA8ADwAPAA0ADgAOAA4AEgATABQAFQAVABQAEwATABUAFQAVABYAFAAU
ABQAFAAWABYAFgAWABUAFAATABEAEgATABQAFQAVABQAFAAUABEAEQARABEADwAPAA8A
DQAPAA8ADwANAAwACwALAAsACAAHAAYABAAFAAUABgAHAAYABgAGAAYABgAEAAMAAgAB
AAAA///+/wAAAQABAAEA///////////////////+//7/////////AAAAAAAAAAD+//7/
/v///////////////////wAAAAAAAAAAAAAAAP7//v//////AQABAAEAAQADAAMAAwAE
AAMAAwACAAIAAgABAAEAAQADAAIAAgADAAEAAQABAAEA//8BAP////8BAAEA////////
/////////f/9//3/+//9//7//v/+/wAAAAAAAP////////3//f/7//z//P/8//z/+//7
//z//v/+//7//v/8//v/+v/7//3//P/6//r/+v/6//r/+v/9//3//f/9//3//f/9//3/
/f/8//z//P/8//z//P/7//v//P/8//z/+v/6//r/+v/8//z//P/8//7//v/+//7//v/9
//v/+v/6//j/+v/6//r/+v/8//z//v/+//7///8AAAEAAwAEAAUABgAEAAMAAAD+/wEA
/v/+//3/+f/3//X/9f/1//X/9P/z//H/8f/x//T/9//4//j/+f/4//j/+P/6//r/+v/8
//z////////////9//3//P/8//7//v///////f/9//3//f////////8AAAAAAAD/////
/f/9//3//f/9//3//f///wMABgAJAA8AGQAeACAAHQAPAPv/7P/k/9z/0v/B/6n/nf+Y
/4j/eP9y/3L/c/95/3//gP+G/5L/n/+v/8P/1f/l//D/9v/6//7/AQADAAUABQAGAAcA
CgAKAAoACwAKAAoACwAMAAoACgAKAAoADAAMAA4ADgAMAA0ADQANAAsACwAMAAwADAAL
AAsACwAOABAAEgATABEAEAAPAA4AEAAQABEAEQAPAA8AEAAQAA0ADQANAA4ADAAMAAwA
DAAOAA4ADgAOABAAEAAQABEAEgASABIAEgAQABAAEAAQAA8ADwAPAA8ADwAQABAAEAAT
ABMAEwATABQAFAAUABUAFQAVABUAFgAUABQAFAAUABIAEgASABIAEwAUABUAFQATABMA
EwATABIAEAAPAA4ADwAPAA8ADwAPAA8ADwANAA4ADQAMAAkACQAJAAoACwAKAAkACAAG
AAYABQAFAAUAAgACAAIAAgAEAAIAAQAAAAAAAAAAAAAA//////7//f//////////////
//////7/AAABAAEAAQAAAAAAAAAAAP7//v/+/////f/9//3//f8AAAEAAwAEAAMAAgAB
AAAAAAAAAAEAAQABAAEAAQABAAEAAQABAAIAAAABAAEAAgACAAEAAQABAP///v/+////
//////////8AAAMAAgADAAEAAQD//////f/9//3//f/////////9//v//P/8//z//v/+
//7//f///////f/9//v//P/8//z//P/7//v//P/+//7//v/+//v/+//7//3//f/8//r/
+v/7//z//f/+//7//f/8//v/+//7//v/+//9//z//P/8//r/+v/6//n/+f/6//r/+v/8
//z//P/8//z//P/8//z//v/+//7//v/9//3//P/8//z//P/6//r/+v/6//r//P/8//7/
/v/+////AAABAAMABAAFAAYABgAFAAIAAAAAAPz/+//5//f/9f/z//P/8//z//L/8f/z
//P/8//2//X/9v/2//f/+P/4//j/+v/8//z//v/+//7//f/8//v//f/9//z//P/6//r/
+//7//n/+f/5//n//P/9//7/AAD+//7//f/9//3//f/9//3//f///////f/9/wAABwAP
ABcAHAAaAA8AAQD1/+j/3P/O/7z/o/+P/4P/dv9i/1L/Uv9a/1//af9z/3r/hv+U/6P/
t//N/9//6f/y//j/+v8AAAMAAwAEAAMAAwADAAQABAAEAAUABwAIAAoADAAKAAoACgAK
AAoACgAMAAwADgAPAA8ADwAPAA8AEAAQAA4ADQANAA0ADQAOAA8ADwAOAA4ADgAOAA4A
DgAPAA8ADwAPABAAEAAPAA8ADwAQAA4ADgAOAA4ADwAQABEAEgASABIAEgATABIAEgAS
ABIAFAAUABQAFAATABMAEwATABMAFAAUABQAFQAVABUAFQAWABYAFgAXABcAFwAXABgA
GAAYABgAGAAYABgAGAAYABgAGAAYABcAFwAXABcAFwAVABQAFAAUABUAFQAVABUAFQAV
ABUAEwATABMAEwARABAADwAPAA8ADAALAAoACAAKAAkACQAJAAYABgAGAAYACAAGAAUA
BAACAAIAAgACAAEAAQAAAP/////////////////////+//7//////////v/+//7//v/+
//7//v///////////////////wAAAAD+//7//v/+/wAAAAABAAEAAwADAAMAAwABAAEA
AQACAAIAAwADAAQAAgABAAEAAQABAAAAAAABAAEAAQABAAEAAQADAAEAAQABAAEA////
//3//f/9//3//////////f/9//7//v/+//7//v/+//3//f/9//v/+//7//z//P/8//z/
+//7//z//P/8//z//P/7//v/+//9//v/+v/4//j/+v/6//r/+v/7//v/+//7//n/+f/5
//n/+//6//r/+v/6//r/+v/5//n/+v/6//r/+v/6//r/+v/6//r/+v/6//j/+P/4//j/
+//7//r/+v/4//j/+P/5//r/+v/6//v//P/8//v/+v/5//j/+f/6//3//v/+////AAAB
AAMABAAFAAYABAADAAAA/v/+//r/+f/3//P/8f/v/+//7//v/+7/7f/t/+3/7f/w//H/
8v/y//P/9P/0//T/9v/4//j/+v/6//n/+f/5//n/+//7//r/+v/6//r/+//7//n/+f/5
//n/+f/5//n/+v/6//r/+f/5//n/+f/5//n/+//5//n/+//9//7/AwANABcAGAASAAkA
9//l/9r/zv+8/6b/j/9//3P/Yv9Q/0j/SP9Q/1f/Y/9v/37/iP+U/6n/wf/T/+H/6//y
//T/+P/6//3/////////AAABAAQABAAEAAUABAAEAAUABgAGAAYABgAGAAgACAAKAAoA
CgALAAsACwAJAAkACgAKAAoACQAJAAkACQAKAAsACwAKAAoACgAKAAoACgALAAsADQAN
AA4ADgANAA0ADQAOAA4ADgAOAA4ADgAOAA4ADgAOAA4ADgAPAA4ADgAOAA4AEAAQABAA
EAAPAA8ADwAPABAAEgATABQAFAATABIAEQAUABQAFAAVABcAFwAXABgAFgAWABYAFgAU
ABQAFAAUABYAFgAWABUAFwAXABcAFwAVABQAFAAUABEAEQARABEAEQARABEADwARABEA
EQAPAA4ADQANAA0ADgANAAwACgAKAAkACQAJAAYABgAGAAYACAAGAAUABAADAAIAAQAA
AAEAAQAAAP///f/9//3//f/9//3//f/8//r/+//7//v//P/8//z//P/9//7///8BAAAA
///+//3//////wAAAAAAAAAAAAAAAAAAAAABAAEA//////////8BAAEAAQACAAEAAQAA
AAAA/v/9//3//f/+//7///8BAAMAAwADAAMAAQADAAEAAQABAAEA/////wEAAQABAAEA
/////////f/9//7//v/+//7//v/+//3/+//7//n/+f/7//z//P/8//7//f/9//7//P/8
//z//P/7//v/+//9//3//P/6//r//P/8//z//P/7//v/+//7//n/+f/5//n/+//6//r/
+v/6//r/+v/5//v//P/8//z/+v/6//r/+v/8//z//P/8//r/+v/6//r//f/9//z//P/6
//r/+v/7//z/+v/4//j/+f/6//v//P/8//z//v/+//7///8AAAEABQAGAAcACAAKAAkA
BgAEAAMA/v/8//n/9//1//P/8//z//P/8v/x//H/8f/x//T/8//0//T/9f/4//j/+P/6
//r/+v/8//z//f/9//3//f/9//3//P/8//7//v///////f/9//3//f/9//3//f/+//3/
/P/6//n/+v/7//z//f////3/+//7//3/AAABAAcAEwAaABoAEwAHAPP/4P/S/8j/uP+n
/5H/gf9y/2T/Vv9S/1b/Xf9l/3H/ev+E/5D/of+1/8v/2f/l//D/+P/8//7///8BAAMA
AwAEAAUACAAIAAgACQAIAAgACQAKAAoACgAKAAoACAAIAAoACgAKAAsACwALAAwADQAP
ABAADgANAA0ADQAPABAAEQARABAAEAAQABAADgAOAA8ADwAPAA8AEAAQAA8ADwAPABAA
EAAQABAAEAAQABAAEAAQABAAEAAQABEAEgASABIAEgATABQAFQAWABUAFQAVABUAFQAW
ABYAFgAVABUAFQAVABYAFgAWABcAFwAXABcAGAAaABoAGgAaABoAGgAaABoAGAAYABgA
FwAZABkAGQAZABkAGAAYABgAFwAXABcAFwAXABcAFwAVABUAFQAVABMAEgARABEAEQAS
ABEAEAAOAA4ADQANAA0ACgAKAAoACgAMAAoACQAIAAYABgAGAAYABwAHAAYABQADAAMA
AwADAAMAAwADAAIAAgADAAMAAwAEAAQABAAEAAIAAgACAAMAAwADAAMAAwADAAMABAAE
AAQABAAEAAQABAAEAAUABQAFAAUABQAFAAUABQAFAAYABgAHAAcACAAHAAUABAADAAQA
BAAFAAcABgAFAAQAAwAFAAcABQAFAAUABQADAAMABQAFAAUABQADAAMAAwABAAEAAgAC
AAIABAAEAAQAAwADAAMAAQABAAAAAAD///7//v/9//3//v8AAAAAAAAAAAEAAQABAAMA
AwACAAAAAAD+//7//v/+//3//f/9//3///////////8AAAAAAQACAAAAAAAAAP////8A
AAAAAAD///7//f/8//z//P/8//z//v/+//7//v/9//3//P/8//7//v8AAAAAAAAAAAAA
AAACAAIAAgADAAQABQAFAAYABwAIAAoACQAGAAQABAAAAP///f/5//f/9f/1//T/8//x
/+//8P/x//L/9v/3//j/+P/5//r/+v/6//z//P/8//7//v/9//3//f/9//3//f/8//z/
/f/+/wAAAQAAAP///v/9/////////wAA/v/+//3//f/+////AAABAP///f///wEAAQAE
AAcADQAXAB4AHgAVAAcA8//g/9b/zv/C/6//n/+V/4r/ev9s/2j/av9v/3n/f/+C/4r/
mP+n/7f/zf/f/+v/9P/6//z//v///wEAAwADAAQABQAHAAgACQALAAwADAANAA4ADAAM
AAwADAAOAA4AEAAQAA4ADwAPAA8AEQARABIAEgAQAA8ADwAPAA8AEAARABEAEAAQABAA
EAASABIAEwATABMAEwAUABQAEQARABEAEgAUABQAFAAUABIAEgASABIAFAAUABQAFQAU
ABQAFAAUABYAFgAWABYAFwAXABcAFwAWABYAFQAUABUAFQAVABUAGAAYABgAGQAZABkA
GQAaABoAGgAaABoAHAAcABwAHAAeAB4AHgAdABwAGwAaABkAFwAWABYAFgAXABcAFwAX
ABUAFQAVABMAFwAXABcAFQAUABMAEwATABIAEQAQAA4ADgANAA0ADQAMAAwADAAMAAwA
CgAJAAgACgAKAAoACgAJAAkACAAHAAUABQAFAAUABwAHAAcABgAIAAkACQAJAAYABgAG
AAYABgAGAAYABwAHAAcABwAHAAcABwAIAAgACgAKAAoACgAKAAoACwALAAkACQAJAAkA
BwAHAA==
         </WaveFormData>
      </LeadData>
      <LeadData>
         <LeadByteCountTotal>10000</LeadByteCountTotal>
         <LeadTimeOffset>0</LeadTimeOffset>
         <LeadSampleCountTotal>5000</LeadSampleCountTotal>
         <LeadAmplitudeUnitsPerBit>4.88</LeadAmplitudeUnitsPerBit>
         <LeadAmplitudeUnits>��V</LeadAmplitudeUnits>
         <LeadHighLimit>2147483647</LeadHighLimit>
         <LeadLowLimit>268435456</LeadLowLimit>
         <LeadID>V2</LeadID>
         <LeadOffsetFirstSample>0</LeadOffsetFirstSample>
         <FirstSampleBaseline>0</FirstSampleBaseline>
         <LeadSampleSize>2</LeadSampleSize>
         <LeadOff>FALSE</LeadOff>
         <BaselineSway>FALSE</BaselineSway>
         <ExcessiveACNoise>FALSE</ExcessiveACNoise>
         <MuscleNoise>FALSE</MuscleNoise>
         <LeadDataCRC32>1344503183</LeadDataCRC32>
         <WaveFormData>
+v/6//r/+v/4//j/+P/4//j/+P/4//j/9v/2//b/9v/0//T/9P/0//b/9v/2//b/9f/0
//P/8v/y//L/8v/y//D/8P/w//D/8P/w//D/8P/y//L/8v/y//D/8P/w//D/8P/w//D/
8P/v/+7/7f/s/+3/7v/v//D/8P/w//D/8P/u/+7/7v/u//D/8P/w//D/8P/w//D/8P/y
//P/8//z//L/8v/y//T/9v/3//f/+P/7//v/+v/5//f/9v/1//X/9f/0//T/9P/y//L/
8P/v/+//7//v/+//7//w//D/8v/w/+//7v/u/+7/7f/t/+3/7//v/+//7//t/+z/7P/s
/+r/6v/q/+r/7P/s/+z/7P/s/+z/7P/s/+z/7P/s/+v/6//r/+v/6//t/+3/7P/u//L/
//8QACgAQgBZAGcAZwBVAEQANwApABcA9v/H/5n/bv9C/w7/2/68/rr+w/7M/tz+9P4U
/zP/Uv90/5f/r//G/9n/4v/m/+v/8P/y//P/9P/0//X/9//5//n/+v/9//3///////3/
/v////////8AAAAAAQACAAQABAADAAMABAAEAAQABwAHAAcACQAIAAgACQAJAAkACQAK
AAoACgALAA0ADQANAA0ADgAOAA4ADwAQABEAEQARABEAFAAUABMAEwAVABYAFwAYABkA
GAAYABgAGQAdAB0AHgAfACAAIQAiACMAJAAlACYAJwAqACoAKwAsAC0ALgAuADAAMQAx
ADEAMgAwADEAMQAxADMANAA0ADQAMQAxADAAMAAyADEAMAAvAC4ALQAsACsAKgApACkA
JwAnACYAJQAkACMAIgAgAB4AHQAcABsAGwAYABcAFAASABAADwANAA0ACgAKAAoACwAH
AAQAAgABAAEAAAD+//7/+//6//n/+P/3//f/9v/2//b/9P/0//T/9P/0//T/9P/x//H/
8f/x//H/8f/x//H/9f/1//X/9f/3//j/+P/4//b/9v/3//f/+f/6//r/+v/4//j/+f/5
//r/+v/6//r//P/8//z//f/+//7//v/+//7//P/+//7//f/9//3//v/8//z//P/8//7/
/v/+//3//P/8//z//P/6//r/+P/4//j/+P/3//f/9//3//f/9//1//X/9f/0//X/9f/z
//X/9P/z//L/8f/z//P/8v/y//L/8f/w//D/8P/w/+//7//v//D/8P/v/+//7//v/+//
8P/w//D/8P/v/+7/7f/s/+7/7v/u/+3/7f/u/+7/7P/s/+3/7f/t/+3/7f/t/+3/6//t
//D/7//u/+3/7P/t/+//8P/x//L/8v/y//T/9P/1//X/9v/5//n/+P/3//f/9v/1//X/
9f/0//T/9P/y//L/8P/v/+3/7f/t/+3/7f/u/+7/8P/u/+3/7P/s/+z/6//r/+v/6//r
/+v/6//r/+r/6v/q/+r/6v/q/+r/6P/o/+j/6P/q/+r/6v/q/+z/7P/s/+v/6//r/+v/
6//p/+n/6v/s//L///8QACYAQgBbAGkAaQBZAEIAMQAnABMA7v/D/5n/cP9E/xD/2/6+
/rz+w/7O/tz+9v4S/zP/Uv9y/5X/s//I/9n/4v/o/+3/8P/w//H/8v/y//P/9f/3//f/
+P/5//n/+//7//v//P/9//3//f/+//7///8AAAIAAgABAAEAAgACAAIAAwADAAMABQAI
AAgACQAJAAkACQAKAAoACgALAA0ADQALAAsADAAMAA4ADwAQABEADwAPAA8AEgAUABMA
EwAVABQAFQAWABcAGgAaABoAGwAdAB0AHgAfACAAIQAiACMAIgAjACQAJQAoACgAKQAq
ACkAKgAqACwALwAvAC8AMAAwADEAMQAxADEAMgAyADIAMQAxADAAMAAuAC0ALAArACwA
KwAqACkAJgAlACUAIwAlACQAIwAiAB8AHgAcABoAGwAaABkAGQAWABUAEgAQAA4ADQAL
AAsABwAGAAUABQAFAAIAAAD//////v/8//z/+v/4//b/9P/1//X/9P/0//b/9P/0//T/
8v/y//L/8v/x//H/8f/x//P/8//z//P/9f/1//X/9f/1//b/9v/2//b/9v/3//f/9//4
//j/+P/4//j/+f/5//z//P/8//z//P/8//z//f/8//z//P/8//7//P/+//7//f/9//3/
/v/8//z//P/8//r/+v/6//n/+v/6//r/+v/6//r/+P/4//j/+P/3//f/+f/5//n/+f/3
//f/9//2//f/9//1//f/9v/1//T/8//x//H/8P/w//H/8f/x//L/9P/0//P/8//x//L/
8v/x//P/8//z//P/8P/w//D/8P/w//D/8P/w//D/8P/w/+//8f/y//L/8P/u/+//7//v
/+//7//v/+//8//z//L/8v/y//L/8v/y//L/8//z//P/9P/0//T/9v/4//n/+f/6//v/
+//6//n/+f/4//f/9//1//T/9P/0//T/9P/y//H/8f/x//H/8f/z//T/9P/2//T/8//y
//L/8v/x//H/8f/v/+//7//v/+//7v/u/+7/7v/u/+7/7v/u/+7/7v/u//D/8P/w//D/
8P/w//D/7//t/+3/7f/t/+3/7f/u//L/+v8JABwANABOAGMAbwBtAF0ATAA9AC8AHQAE
AN3/s/+O/2T/MP/9/uL+3P7f/uT+8P4G/yL/P/9e/3z/m/+5/9L/3//m/+r/7f/y//b/
9//4//j/+f/9//////8AAAAA//8AAP//AAACAAQABQADAAQABAAFAAgACgAKAAkACAAI
AAcABgAJAAkACQALAA4ADgAPAA8ADQANAA4ADgAOAA8AEQARAA8ADwAQABAAEgATABQA
FQATABMAEwAWABYAFQAVABcAFgAXABgAGQAbABwAHQAfAB8AHwAgACEAJAAlACYAJwAo
ACkAKgArACwALAAtAC4AMQAyADIANAAzADMAMwA0ADYANwA3ADcANQA2ADYANgA1ADUA
NAA0ADQAMwAyADEAMAAvAC4ALQAsACsAKwApACcAJgAlACQAJQAkACIAIAAfAB4AHQAd
ABwAGwAYABYAFAATABEAEQAPAA4ADQANAAwACgAJAAkABwAGAAQABAADAAIAAQAAAAEA
AQAAAAAAAAD+//7//v/+//7//v/+//3//f/9//3///////////8DAAMAAwADAAIAAgAB
AAAAAgACAAMAAwABAAIAAgACAAQABAAFAAUABAAEAAQABAAFAAYABwAJAAgACAAIAAgA
BgAEAAYABgAHAAcABwAIAAgACAAIAAgABgAGAAYABQAEAAQABAAEAAYABgAEAAQABgAG
AAUABQAEAAMAAgABAAAAAQACAAIAAQABAP//AQADAAMAAwADAAEAAQAAAAAAAgABAAAA
AAD+//7//f/9//3//v/+//3//v///wAAAQAAAAAAAAAAAP7//v/+//7//v/+//7//f//
/wAAAAD+//z//f/9//3///8AAAAAAAAAAAAA/v////////8AAAAAAAACAAYABwAHAAgA
CQAJAAgABwAFAAQAAwADAAMAAgACAAIABAAEAAIAAQABAAEAAQABAP//AAAAAAIAAgAB
AAAAAAAAAP/////////////////////+//7//v/8//z//P/8//z//P/8//z//P/8//z/
/P/9//7///////7//f/8//v/+////wAABgAQABkAKABAAFoAbwCBAIUAdwBmAF0AVQBF
ACYA+//P/6r/hv9c/y//Dv8C//3++v4A/xT/Lv9J/2j/hv+l/8H/2v/r//T/+v/9/wAA
AgAFAAYABgAHAAcACQAJAAoADQANAA8ADwAPABAAEQARAA8AEAAQABEAEAASABIAEQAS
ABQAFQAWABYAFQAUABUAGAAYABkAGQAYABcAFwAWABgAGQAbABsAGwAbABwAHAAaABsA
HAAdAB0AHQAdACAAIgAhACEAIwAiACMAJAAlACYAJgAmACcAJwAnACgAKQAsAC0ALgAv
ADIAMwA0ADUAOAA4ADkAOgA5ADoAOgA8AD0APQA9AD4APgA/AD8APwA/AEAAQABAAD0A
PQA8ADwAOgA5ADgANwA2ADUANAAzADQAMwAzADEALwAuAC0ALAArACoAKAAmACUAJAAj
ACMAIQAfABsAGAAZABkAGAAZABUAFAATABMAEQAOAAwACwAKAAoACQAKAAcABgAFAAQA
AwADAAIAAgACAAAAAAAAAAIAAgACAAIAAQABAAEAAQD//////////wEAAQABAAEAAQAC
AAIAAgAEAAQABQAFAAUABgAGAAYABQAEAAQAAwAGAAYABgAGAAYABgAGAAcACAAIAAgA
CAAKAAgACgAKAAkACQAJAAoACAAIAAgACAAGAAYABgAFAAUABgAHAAgABgAGAAQABAAE
AAQAAwADAAMAAwADAAMAAQABAAEAAAABAAEA//8BAP////////////////7//v/+//3/
/P/8//z//P/7//v/+//8//z/+//7//v/+//7//r/+v/6//r/+v/6//r/+v/6//r/+v/5
//n/+v/6//j/+P/5//n/+f/5//n/+f/5//v/+f/4//j/+v/6//r/+v/4//n/+f/5//z/
/P/8//7//v//////AAADAAMAAgABAP///v/9//3/+//6//r/+v/8//z/+v/5//f/9//3
//f/9//4//j/+v/6//n/+P/4//b/9f/1//X/9f/1//X/9f/1//T/9P/0//L/8v/y//L/
9P/0//T/9P/y//L/8v/y//T/9P/0//P/8//z//P/8//z//P/8v/0//r/BQAWAC4ASABf
AHEAcQBjAFQATQBBAC0ADgDj/7X/jP9k/zj/A//a/tD+1/7a/uL+9v4U/y//Sv9u/5P/
sf/I/9v/6P/w//P/9P/2//n/+v/6//v//f//////AAABAAEAAwADAAMABAAFAAUABQAG
AAYABwAIAAoACgAJAAsADAAMAAwACwALAAsADQAOAA4ADwAPABEAEQASABIAEgATABUA
FQAVABUAFgAWABYAFwAYABkAGQAZABkAHAAcABsAGwAdAB4AHwAgACEAJAAkACQAJQAm
ACUAJQAlACgAKQAqACsALAAtAC4ALwAyADIAMwA0ADUANgA2ADgAOwA7ADsAPAA8AD0A
PQA9AD0APgA+AD4APQA9ADwAPAA+AD0APAA7ADgANwA2ADUANgA1ADUAMwAyADAALgAs
ACwALAArACoAKQAoACcAJwAlACMAHwAcABwAGwAZABkAFQAUABMAEwAPAAwACgAJAAUA
BAACAAIAAQAAAP///v/7//v/+v/6//z/+v/6//r/+v/6//r/+v/5//n/+f/5//f/9//3
//f/+//7//v/+//5//r/+v/6//r/+v/7//v/+//8//z//P/+//7///////7//v/+//7/
/v/+//7///8AAAAAAAAAAAIAAAACAAIAAQABAAEAAgACAAIAAgACAAIAAgACAAEAAAAA
AAAAAAAAAAAA/v/+//7//v/9//3//f/9//3//f/7//v/+//6//v/+//5//v/+f/5//n/
+f/3//f/9v/2//b/9f/0//T/9f/2//b/9//2//b/9f/z//P/8//z//P/9P/0//T/9P/y
//L/8v/y//T/9P/0//P/9f/2//b/9P/y//P/8//z//H/8f/x//H/8//z//L/8v/x//H/
8v/y//P/9P/0//T/9P/0//T/8v/z//P/8//2//b/9v/4//r/+//7//z//f/9//z/+//7
//r/+f/5//f/9v/2//b/+P/4//b/9f/0//P/8v/x//H/8v/y//T/9P/z//L/8v/y//H/
8f/x/+//7//v/+//7//u/+7/7v/w//D/8P/w/+7/7v/u/+7/8P/w//D/8P/u/+7/7v/t
/+3/7f/t/+3/7//t/+7/8v/8/wkAGgA0AFAAYwBtAGUAUQBEADkAKwARAOj/uf+N/2L/
OP8C/83+tv64/sX+1P7o/gT/JP8//17/hP+n/7//0P/f/+j/7P/x//T/9P/1//b/9v/3
//n/+//7//z//f/9/////////wAAAQABAAIABAAFAAcABgAIAAgABwAHAAgACAAIAAkA
CQAJAAsACgAKAAsACwANAA0ADgAOAA4ADwARABEAEwATABQAFAAUABUAFgAXABcAFwAX
ABoAGgAZABkAGwAaABsAHAAdAB4AHgAeAB8AIwAjACQAJQAkACUAJgAnACoAKwAsAC0A
MAAwADEAMgAzADQANAA2ADkAOQA5ADoAOAA5ADkAOQA5ADoAOgA6ADkAOQA4ADgAOAA3
ADYANQA2ADUANAAzADIAMQAxAC8ALwAuAC0ALAArACoAKAAmACUAJAAjACMAIAAfABwA
GgAaABkAFwAXABIAEAAOAA0ACQAGAAQAAwADAAIAAAAAAP3//P/7//r/+//7//r/+v/4
//b/9v/2//j/+P/4//j/9f/1//X/9f/3//f/9//3//f/9//3//f/9//4//j/+P/6//r/
+//7//n/+v/6//r//P/8//3//f/8//z//P/8//z//P/8//3//v/+//7//v/+//z//v/+
//3//f/9//7//v/+//7//v/+//7//v/9//z//P/8//z//P/8//r/+v/6//r/+f/5//n/
+f/5//n/9f/1//X/9P/1//X/8//1//P/8//z//P/8//z//L/8v/0//P/8v/y//L/8v/x
//H/8f/y//L/8f/v/+//7//v/+//8P/x//L/8P/w//D/8P/w//D/8P/v/+3/7v/u/+z/
7P/t/+3/7f/t/+3/7f/t/+3/7f/s/+z/7//t/+z/7P/s/+3/7v/v//D/7v/v/+//7//y
//L/8v/0//b/9//3//j/+f/5//j/9//3//b/9f/1//H/8P/w//D/8//0//P/8//w/+//
7v/t/+3/7v/u//D/8P/v/+7/7v/u/+3/7f/t/+3/7f/t/+3/6//q/+r/6v/s/+z/7P/s
/+z/7P/s/+z/7P/s/+z/7P/s/+z/7P/r/+v/6//r/+v/7f/t/+z/7P/w//n/BAAYADAA
SwBhAG0AZwBUAEMANQAnABIA8f/D/5j/cP9C/w//3v7G/sX+zP7W/uj+Av8h/z7/Xv9/
/6P/vP/P/9z/5v/p/+z/8P/z//T/9P/1//X/9//3//j/+f/5//v/+//8//7/AAABAP//
AAAAAAEAAgAEAAQAAwAFAAYABgAGAAUABQAFAAcACAAIAAkACQAJAAkACgAKAAoACwAN
AA0ADQANAA4ADgAOAA8AEAARAA8ADwAPABIAFAATABMAFQAWABcAGAAZABoAGgAaABsA
HQAdAB4AHwAgACEAIgAjACYAJwAoACkALgAuAC8AMAAxADIAMgA0ADMAMwAzADQANAA1
ADUANQA3ADgAOAA4ADUANQA0ADQANAAzADIAMQAyADEAMAAvAC4ALQAtACsAKwAqACkA
KAApACgAJgAkACEAIAAfAB8AHQAbABcAFAAVABUAFAAVAA8ADgANAA0ADQAKAAgABwAF
AAQAAgACAAEAAAD///7///////7//v/8//r/+v/6//j/+P/4//j/+P/5//r/+//7//v/
+//7//v/+//7//v/+//8//z//P/8//z//f/9//3//v/+//7//v/+//////8CAAIAAgAC
AAAAAAAAAAEAAgACAAIAAgACAAAAAgACAAMAAwADAAQABAAEAAQABAAEAAQABAADAAAA
AAAAAAAAAAAAAP7//v8AAAAA//////3//f/9//3//f/9//3//P/7//v/+f/7//n/+f/5
//n/+f/5//j/+P/4//f/9v/2//j/+P/3//f/9//4//j/9//3//f/9//3//T/9P/0//T/
9P/0//T/9P/2//b/9v/1//P/9P/0//L/9P/1//X/9f/1//X/9f/1//X/9f/0//T/8//z
//T/9P/1//b/9P/0//T/9P/2//f/9//3//j/+P/4//r/+v/7//v//P/7//v/+v/5//r/
+v/6//v/+f/4//j/+P/6//r/+P/3//X/9f/1//X/9v/4//n//P/6//n/+P/4//b/9f/1
//X/9f/1//X/9f/1//T/9P/0//b/9v/2//b/9P/0//T/9P/2//b/9v/2//b/9v/2//X/
8//z//P/8//z//X/+P/6/wIADwAgADgAUABnAHkAfwBzAGAAUwBJADkAHgD3/8n/pP+C
/1b/I/8C//r+9f70/vr+DP8k/0H/Xv98/5v/uf/S/+H/6v/w//X/+P/8////AAAAAAEA
AQADAAMABAAFAAUABwAHAAUABgAHAAcACQAKAAoACwAKAAwADAALAAsADAAMAAwACwAL
AAsADQAQABAAEQARAA8ADwAQABAAEgATABUAFQATABMAFAAUABQAFQAWABcAFQAVABUA
GAAYABcAFwAZABwAHQAeAB8AIAAgACAAIQAhACEAIgAjACQAJQAmACcAKAApACoAKwAu
AC4ALwAwADMANAA0ADYANwA3ADcAOAA2ADcANwA3ADUANgA2ADYANwA3ADYANgA2ADUA
NAAzADAALwAuAC0ALAArACsAKQApACgAJwAmACMAIgAgAB4AHwAeAB0AHQAcABsAGAAW
ABYAFQATABMADQAMAAsACwAKAAgABwAHAAUABAACAAIAAwACAAEAAAD//////v/+//z/
+v/6//r//P/8//z//P/7//v/+//7//v/+//7//v/+//7//v/+//9//7//v/+//7//v//
//////8AAAAAAAAAAAAAAQABAAIAAgACAAIAAgACAAIAAwAEAAQABAAEAAQAAgAEAAQA
AQABAAEAAgAEAAQABAAEAAIAAgACAAEAAAAAAAAAAAACAAIAAAAAAAAAAAD/////////
///////7//v/+//6//n/+f/3//n/+//7//v/+//7//v/+v/6//r/+f/4//j/9v/2//X/
9f/3//j/+P/3//f/9//3//f/9v/2//b/9v/2//b/9v/2//b/9v/2//X/8//0//T/8v/0
//X/9f/1//P/8//z//P/9f/1//T/9P/z//P/9P/0//X/9P/y//T/9P/0//T/9P/1//X/
9f/2//b/9v/4//r/+//7//z///////7//f/9//z/+//7//f/9v/2//b/9v/2//T/8//1
//X/9f/1//X/9v/2//j/+P/3//b/9v/0//P/8//z//H/8f/x//H/8//y//L/8v/y//L/
8v/y//D/8P/w//D/8f/y//P/9P/y//L/8v/x//P/8//z//P/8f/x//L/9P/8/wsAIAA6
AFQAaQBzAGsAXQBSAEcAOQAfAPj/y/+f/3r/Uv8i/+/+1v7W/t3+5P7y/gr/Jv9B/2D/
hP+l/7//1P/j/+r/7v/1//j/+P/3//j/+P/5//3//////wAAAQABAAMAAwADAAQABQAF
AAUABgAGAAcABgAIAAgABwAJAAoACgAKAAsACwALAA0ADAAMAA0ADQAPAA8AEAAQABAA
EQATABMAEQARABIAEgAUABUAFgAXABcAFwAXABoAGgAZABkAGwAcAB0AHgAfACAAIAAg
ACEAIwAjACQAJQAkACUAJgAnACoAKwAsAC0AMAAwADEAMgAzADQANAA2ADkAOQA5ADoA
OAA5ADkAOQA5ADoAOgA6ADkAOQA4ADgAOAA3ADYANQAyADEAMAAvADAALwAvAC0ALQAs
ACsAKgApACgAJgAkACMAIgAhACEAIAAfABwAGgAYABcAFQAVAA8ADgANAA0ACwAIAAYA
BQADAAIAAAAAAP///v/9//z/+//7//r/+v/6//j/+P/4//r/+v/6//r/9//3//f/9//3
//f/9//3//n/+f/5//n/+f/6//r/+v/4//j/+f/5//n/+v/6//r//P/8//3//f/8//z/
/P/8//7//v/+////AAAAAAAAAAAAAP7/AAAAAAEAAQABAAIAAgACAAIAAgACAAIAAgAB
AP7//v/+//7//v/+//z//P/8//z/+//7//3//f/9//3/+//7//v/+v/5//n/9//5//n/
+f/5//n/9//3//b/9v/2//X/9P/0//T/9P/z//P/8//0//T/8//z//P/8//z//L/8v/y
//L/9P/0//T/9P/y//L/8v/x//P/9P/0//L/8v/z//P/8//x//H/8f/x//H/8f/w//D/
8//z//T/9P/x//D/8P/w//L/8v/x//H/8v/0//P/8v/x//D/8//1//b/9//3//b/9f/2
//r/+//7//z/+//7//r/+f/7//r/+f/5//f/9v/2//b/9P/0//L/8f/x//H/8f/x//H/
8v/y//T/9P/z//L/8v/w/+//7//v//H/8f/x//H/8f/w//D/8P/v/+7/7f/s/+7/7v/u
/+7/7v/u/+7/7v/u/+7/7v/t/+3/7f/t/+3/7f/t//D/9P/+/wsAIAA+AFoAawBtAGEA
TwBAADUAJQALANz/rf+F/17/Lv/2/sv+vv7E/s3+2P7s/gz/KP9F/2j/jv+t/8X/2P/j
/+j/7P/x//L/9P/3//j/+P/5//n/+//7//z//f/9//////8BAAIAAwADAAMABAAEAAUA
BAAGAAYABQAFAAYABgAGAAkACQAJAAsADAAMAA0ADQALAAsADAAMAAwADQAPAA8AEQAR
ABIAEgASABMAFAAVABUAFQAVABgAGAAXABcAGQAYABkAGgAbABwAHAAcAB0AIQAhACIA
IwAmACcAKAApACgAKQAqACsALAAsAC0ALgAxADIAMgA0ADUANQA1ADYAOAA5ADkAOQA3
ADgAOAA4ADcANwA2ADYANgA1ADQAMwA0ADMAMgAxADAALwAvAC0ALQAsACsAKgAnACYA
JAAiACEAIAAfAB8AHgAdABoAGAAWABUAEwATAA8ADgANAA0ACwAIAAYABQABAAAA/v/+
//3//P/7//r/+f/5//j/+P/4//b/9v/2//b/9v/2//b/8//z//P/8//1//X/9f/1//X/
9f/1//X/9//4//j/+P/4//j/+f/5//n/+v/6//r/+v/6//v/+//8//z//P/8//z//P/8
//3//v/+//7//v/+//z//v/+//3//f/9//7//v/+//7//v/+//7//v/9//z//P/8//z/
/P/8//r/+v/6//r/+f/5//n/+f/5//n/9//3//f/9v/1//X/8//1//f/9//3//f/9f/1
//T/9P/0//P/8v/y//L/8v/x//H/8f/y//L/8f/x//H/8f/x//D/8P/w//D/8P/w//D/
8P/y//L/8v/x//H/8v/y//D/7v/v/+//7//x//H/8f/x/+//7//u/+7/8f/x//L/8v/v
/+7/7v/u//L/8P/v//D/8P/w//D/8P/w//H/8f/x//T/9P/0//b/9v/3//f/+P/7//v/
+v/5//f/9v/1//X/8//y//L/8v/y//L/8P/v/+//7//v/+//7f/u/+7/8P/y//H/8P/w
/+7/7f/t/+3/7f/t/+3/7f/r/+r/6v/q/+z/7P/s/+z/7P/s/+z/7P/q/+r/6v/q/+r/
6v/q/+n/6//r/+v/6//r/+v/6v/s//L/+/8KACIAQgBbAGcAZwBZAEYANwAnABUA+P/P
/5//cv9I/xj/4f68/rb+v/7K/tr+8v4Q/y3/Tv9y/5P/rf/E/9f/4v/o/+v/7v/w//H/
8v/y//P/9//5//n/+v/7//v//f/9//3//v////////8AAAAAAQACAAQABAADAAUABgAG
AAYABwAHAAcACQAIAAgACQAJAAkACQAKAAoACAAJAAsACwANAA0ADgAOAA4ADwAQABEA
DwAPAA8AEgASABEAEQATABQAFQAWABcAGAAYABgAGQAdAB0AHgAfAB4AHwAgACEAIgAj
ACQAJQAoACgAKQAqACsALAAsAC4ALwAvAC8AMAAyADMAMwAzADMANAA0ADQAMQAxADAA
MAAyADEAMAAvAC4ALQAsACsAKgApACkAJwAnACYAJQAkACMAIgAgAB4AHQAcABsAGwAa
ABkAFgAUABQAEwARABEADAAKAAgABwAHAAQAAgABAP3//P/6//r/+//6//n/+P/1//X/
9P/0//b/9P/0//T/8v/y//L/8v/z//P/8//z//P/8//z//P/8//z//P/8//z//T/9P/0
//T/9P/1//X/9f/2//b/9v/4//j/+f/5//r/+v/6//r/+v/6//r/+//6//r/+v/6//z/
+v/8//z/+f/5//n/+v/6//r/+v/6//r/+v/6//n/+v/6//r/+v/6//r/+P/4//b/9v/1
//X/9f/1//X/9f/z//P/8//y/+//7//t/+//7//v/+//7//x//H/8P/w/+7/7f/s/+z/
7v/u/+3/7f/t/+7/7v/t/+3/7f/t/+3/7P/s/+z/7P/u/+7/7v/u/+3/7P/r/+n/6//s
/+z/6v/q/+v/6//r/+v/6//r/+v/6//r/+r/6v/p/+n/6v/q/+f/6P/q/+r/6v/q/+z/
7f/t/+3/7v/u/+7/8P/w//H/8f/y//X/9f/0//P/8//y//H/8f/v/+7/7v/u/+z/7P/q
/+n/6v/r/+z/7f/r/+z/7P/u/+7/7f/s/+z/6v/p/+n/6f/p/+n/6f/p/+n/6P/o/+j/
6P/o/+j/6P/m/+b/5v/m/+j/6P/o/+j/6P/o/+j/5//p/+n/6f/p/+n/5//o/+z/8v/9
/w4AJABAAFkAZwBnAFcAQgA1ACUAFQD6/9H/pf9+/1T/Hv/r/sz+xv7L/tT+5P74/hT/
Mf9Q/3L/lf+x/8b/1f/g/+T/5//q/+7/7//w//D/8f/z//X/9f/2//f/9//5//n/+f/6
//v/+//9//7//v////7/AAAAAP//AAACAAMABAAEAAMAAgADAAQABAAFAAUABQAFAAYA
BgAGAAcACQAJAAkACQAKAAoACgALAAwADQANAA0ADQAQABAADwAPABEAEgATABQAFQAW
ABYAFgAXABkAGQAaABsAGgAbABwAHQAgACEAIgAjACQAJAAlACYAJwAoACgAKgArACsA
KwAsACwALQAtAC0ALQAuAC4ALgAuAC8ALwAwAC8ALQArACkAKAAnACYAJQAkACMAIwAh
ACEAIAAfAB4AHwAeABwAGgAXABYAFQAVABQAEwAQAA4ADgANAAsACwAHAAYABQAFAAEA
/v/8//v/+v/6//n/+v/5//j/9//2//P/8//y//L/8//y//P/9P/0//T/9P/0//P/8//z
//P/8//z//P/8//z//P/8//z//X/9v/2//b/9v/2//f/9//5//r/+v/6//n/+P/4//f/
+P/4/w==
         </WaveFormData>
      </LeadData>
      <LeadData>
         <LeadByteCountTotal>10000</LeadByteCountTotal>
         <LeadTimeOffset>0</LeadTimeOffset>
         <LeadSampleCountTotal>5000</LeadSampleCountTotal>
         <LeadAmplitudeUnitsPerBit>4.88</LeadAmplitudeUnitsPerBit>
         <LeadAmplitudeUnits>��V</LeadAmplitudeUnits>
         <LeadHighLimit>2147483647</LeadHighLimit>
         <LeadLowLimit>268435456</LeadLowLimit>
         <LeadID>V3</LeadID>
         <LeadOffsetFirstSample>0</LeadOffsetFirstSample>
         <FirstSampleBaseline>0</FirstSampleBaseline>
         <LeadSampleSize>2</LeadSampleSize>
         <LeadOff>FALSE</LeadOff>
         <BaselineSway>FALSE</BaselineSway>
         <ExcessiveACNoise>FALSE</ExcessiveACNoise>
         <MuscleNoise>FALSE</MuscleNoise>
         <LeadDataCRC32>1287613760</LeadDataCRC32>
         <WaveFormData>
+P/4//j/+P/4//j/+P/4//b/9v/2//b/9P/0//T/9P/0//T/9P/0//T/9P/0//T/8v/y
//L/8v/y//L/8v/y//L/8v/y//L/8P/w//D/8P/w//D/8P/w//D/8P/w//D/8P/w//D/
8P/u/+7/7v/u//D/8P/w//D/8P/w//D/8P/u/+7/7v/u//D/8P/w//D/8P/w//D/8P/x
//H/8v/y//L/8//0//X/9v/4//n/+v/6//r/+v/6//r/+v/7//v//f/9//3//v/8//z/
+v/3//X/9P/0//X/9f/1//f/9//3//X/9P/z//L/8P/w//D/8P/v/+//7//t/+z/6//r
/+v/6//r/+v/6//r/+v/6//s/+z/7P/s/+z/7P/s/+z/7P/s/+z/7P/r/+v/7P/s//L/
//8OACUAQQBaAHMAhwCTAJsApQCwALQAqwCYAIIAYAAtAOf/kf9N/y//IP8Q/wz/Gf8z
/07/Zv+C/57/tP/I/9j/4P/l/+j/7P/s/+3/7f/u/+7/8P/x//L/8v/0//T/9//3//X/
9f/2//b/9//3//j/+P/6//v/+//7//v//P/8//3//f/+//7////9/////////wEAAQAB
AAEAAgADAAQABAAEAAQABQAFAAMABAAEAAUABwAIAAkACQAHAAgACAAJAAkACQAKAAsA
CwAMAA0ADgAPAA8ADwARABMAEwAUABYAFwAYABkAGwAcAB0AHgAfACAAIQAiACMAJAAk
ACQAJQAjACUAJQAlACcAJwAoACgAJQAlACQAIwAjACMAIwAhACMAIgAiACIAIAAfAB8A
HgAdAB0AHAAbABkAGAAYABcAFwAXABYAFQAVABQAEwASAA8ADgANAAwACwAJAAkACAAF
AAMAAgAAAAEAAAD///7/+//6//r/+P/5//n/9//3//f/9v/2//X/8//z//P/8//y//L/
8v/y//T/9P/0//T/9f/1//X/9f/0//T/9P/0//b/9v/2//b/+f/5//r/+v/4//j/+P/5
//j/+P/4//n/+//7//z//P/7//v/+//8//z/+//7//z//v/+//7//v/8//z//P/7//v/
+//7//v/+//6//r/+v/5//n/9//3//n/+f/5//n/+f/4//j/+P/3//b/9f/1//X/9f/1
//X/9f/z//P/9P/0//T/8//z//H/8P/w//D/8P/w//D/8P/y//D/8P/x//H/8f/x//H/
8f/w//D/8P/u/+7/7v/u//D/8P/w//D/8P/w/+//7v/u/+7/7v/v/+//7//v/+//6//t
//D/7v/u/+7/7v/x//H/8v/y//T/9f/2//f/9v/4//n/+v/6//r/+v/6//z//P/9//3/
/f/9//3//v/8//z/+v/3//f/9v/2//f/9f/1//f/9//3//X/9P/z//D/7v/u/+7/7v/t
/+3/7f/v/+7/7f/t/+v/6//r/+v/6//r/+v/6//u/+7/7v/u/+7/7v/u/+7/7P/s/+z/
7P/t/+3/7P/u//T/AQAUACkAQwBgAHcAiwCXAJ0ApQCuALAAowCSAIAAXAApAN//if9H
/yn/Gv8O/wz/G/81/1D/av+C/5z/tv/K/9j/4v/l/+j/6v/s/+v/6//s/+z/7v/v//D/
8P/y//L/9f/1//X/9f/2//b/9f/1//b/9v/4//n/+f/5//f/+P/4//n/+f/6//r/+//9
//////////3//f/9//3/AAABAAIAAgAAAAAAAQABAAMABAAEAAUAAwAEAAUABQAHAAgA
CAAJAAkACQAKAAsADQAOAA8AEAARABEAEQATABMAEwAUABYAFQAWABcAGQAaABsAHAAd
ABwAHQAeAB8AIgAiACIAIwAjACUAJQAlACMAIwAkACQAJQAlACQAIwAjACMAIwAhACEA
IAAgACAAHAAbABsAGgAbABsAGgAZABkAGAAYABcAEwATABIAEQARABAADwAOAA0ADAAL
AAoACQAHAAcABgAFAAMAAgAAAP///v/9//z/+f/4//j/9v/2//f/9v/3//f/9v/2//X/
9f/1//X/9f/y//L/8v/y//T/9P/0//T/9f/1//X/9f/2//b/9v/2//j/+P/4//j/9//3
//j/+P/4//j/+P/5//r/+v/6//v//f/9//7//v/9//3//f/+//7//f/9//7//P/8//z/
/P/8//z//P/7//n/+f/5//n/+//6//r/+v/7//v/+f/5//f/9//3//f/+f/4//j/+P/3
//b/9f/1//f/9//3//f/9f/z//P/9P/y//L/8f/x//P/8v/y//L/9P/0//T/9P/y//D/
8P/x//H/8f/x//H/8f/w//D/8P/w//D/8P/w//D/8P/w//D/8v/y//H/8P/u/+7/7v/v
/+//7//v/+//8//z//H/8v/y//L/8v/y//P/8//0//T/9P/1//b/9//2//j/+f/6//r/
+v/6//r//P/8//3//f/9//3//f/+//7//v/8//n/+f/4//j/+f/5//n/+//7//n/9//2
//X/9P/y//L/8v/y//H/8f/x//P/8v/x//H/8f/x//H/8f/v/+//7//v//D/8P/w//D/
8P/w//D/8P/u/+7/7v/u/+//7//w//L//P8NACAANQBNAGgAfwCTAJ0AqQCzALoAvAC3
AKoAlABwADkA7f+Z/13/Q/8w/xr/GP8p/0H/Wv9y/4r/pP+8/9L/4P/k/+f/6v/u//D/
8f/x//L/8v/0//X/9v/2//b/9v/5//n/+//7//z//P/7//v//P/8//7//////////v/+
//3//f/9//7//v///wEAAwADAAMAAwADAAMAAwAEAAUABgAGAAQABAAFAAUABwAIAAgA
CQAHAAgACQAJAAsADAAMAA0ADQANAA4ADwAQABIAFAAWABUAFQAVABcAFwAXABgAGgAb
ABwAHQAfACAAIQAiACMAJAAlACYAJwAmACYAJgAnACkAKwArACsAKQApACoAKgApACkA
KAAnACcAJwAnACUAIwAiACIAIgAiACEAIQAgAB0AHQAcABsAHQAcABwAGwAZABkAGAAX
ABcAFgAVABQAEQAQAA8ADgANAAsACwAKAAsACQAIAAYABwAGAAUABAADAAIAAgAAAAEA
AQD//////f/8//z/+//9//3//f/9//r/+v/6//r//P/8//z//P/+////AAABAAAAAAAA
AAAAAgACAAIAAgAAAP/////+////AAABAAMAAQAAAP//////////AAAAAP///////wAA
AAD/////AAAAAAAAAAAAAAIAAgACAAEA///////////9//z//P/8///////9//3/////
///////9//z//P/8//3//P/7//v/+f/5//n/+f/7//n/+f/6//r/+v/5//n/+//6//r/
+v/5//j/9//2//b/9P/0//X/9v/3//j/+f/3//b/9v/2//T/9P/0//T/9v/2//b/9v/2
//b/9f/0//T/9P/0//X/9//2//b/9v/2//b/9//3//j/+P/4//n/+v/7//z//v///wAA
AAAAAAAAAAAAAAAAAQABAAMAAwADAAQAAgACAAAA/f/9//z//P/9//3//f//////AQD/
//7//f/6//j/+P/4//j/9//3//f/9//2//X/9f/z//P/8//z//X/9f/1//X/9f/0//P/
8v/1//b/9//4//f/9v/1//T/8//1//j//P8GABMAJAA9AFcAcgCPAKkAtwDBAM8A3ADe
ANMAxACwAJAAZwArAN//mf9v/07/Lv8e/yn/P/9Y/3D/iv+i/7z/0v/g/+r/7//y//L/
9P/1//X/9v/2//j/+f/6//r/+v/6//3//f/9//3//v/+//////8AAAAAAAABAAEAAQAD
AAQABAAFAAMABAAEAAUABQAHAAcABwAFAAUABQAFAAYABwAIAAgACgAKAAsACwAJAAoA
CgALAAsADAANAA0ADQAOAA4ADwARABEAEgATABMAFAAVABYAFwAXABcAGQAbABsAHAAe
AB0AHgAfACEAIgAjACQAJQAmACcAKAApACoAKgAqACsAKQArACsAKwAtAC0ALgAuACsA
KwAqACkAJwAnACcAJQAlACQAJAAkACQAIwAjACIAHwAfAB4AHQAdABwAHAAbABkAGQAY
ABcAFQAUABMAEgATABIAEQAQAA8ADQANAAwACQAHAAYABAAFAAQAAwACAP///v/+//z/
/f/9//v/+//5//j/+P/3//j/+f/6//v/+P/4//j/+P/2//b/9v/2//n/+f/5//n/+P/4
//j/+P/6//r/+v/6//v/+//8//z//P/8//z//f/+//7//v////3//f/+//7/////////
AAAAAP////8AAAAAAAAAAAAAAAAAAAAA/////////////wEAAAAAAAAA//////3//f/9
//3//f/9/////v/+//7//f/8//v/+//5//n/+f/5//v/+f/5//r/+v/6//n/+f/4//b/
9f/0//T/9P/0//T/9v/0//T/9f/1//X/9f/1//X/9P/0//T/8v/y//L/8v/y//L/8v/y
//L/8v/x//D/8P/w//D/8f/x//H/8f/x//P/8f/x//D/8v/y//L/8v/x//H/8v/y//T/
9f/2//f/9v/4//n/+v/6//r/+v/6//r/+v/7//v/+//7//v//P/+//7//P/5//n/+P/4
//n/9//3//n/+f/7//n/+P/3//T/8v/y//L/8P/v/+//7//x//D/7//v/+7/7f/s/+v/
7f/t/+3/7f/u/+7/7v/u/+7/7v/u/+7/7v/u/+7/7v/v/+//7v/u//T///8SACkAQwBe
AHkAjwCdAKkAuQDAAMQAwQCyAJ4AhABbACMA1f+H/1f/QP8m/xT/Ff8r/0T/Wv92/5b/
sP/E/9b/4P/p/+r/6v/s/+3/7f/u/+7/8P/x//L/8v/0//T/9//3//f/9//4//j/+f/5
//r/+v/6//v/+//7//3//v/+//////8AAAAAAQD//wEAAQABAAMAAwADAAMAAgADAAQA
BAAGAAYABwAHAAUABgAGAAcACQAKAAsACwAJAAoACgALAA0ADQAOAA8AEQASABMAFAAT
ABMAEwAVABYAFwAZABwAGwAcAB0AHwAeAB8AIAAhACQAJQAmACcAKgAqACoAKwApACsA
KwArACsAKwAsACwALQAtACwAKwAtAC0ALQArACkAKAAoACgAKAAnACcAJgAjACMAIgAh
ACMAIgAiACEAHwAfAB4AHQAcABoAGAAWABcAFgAVABQAEQAPAA8ADgAMAAkABwAEAAEA
AAD///7//f/8//z/+v/5//n/9//3//f/9v/2//X/9//3//f/9//2//b/9v/2//T/9P/0
//T/9//3//f/9//2//b/9v/2//b/9v/2//b/9//3//j/+P/6//r/+v/7//r/+v/6//v/
+//7//z//P/9//3//f/+//7//f/9//7//v/+//7//v/+//7//v/9//3//f/9//3//f/8
//z//P/9//3/+//7//n/+f/5//n/+f/4//j/+P/3//b/9f/1//f/9//3//f/9//1//X/
9v/0//T/8//z//P/8v/y//L/9P/0//T/9P/y//D/8P/x//H/8f/x//H/8//y//L/8v/w
//D/8P/w//L/8v/y//L/8v/y//H/8P/u/+7/7v/v/+//7//v/+//7//v/+//7//v/+//
7//v//D/8P/w//D/8P/w//D/7//v//D/8P/y//P/9P/1//T/9v/3//j/+P/4//j/+P/4
//j/+f/5//v/+//7//z/+v/6//j/9f/z//L/8v/z//X/9f/3//f/9f/z//L/8f/w/+7/
7v/u/+z/6//r/+v/6f/o/+f/5//o/+n/6v/r/+v/6//r/+v/7P/s/+z/7P/q/+r/6v/q
/+r/6v/q/+r/6//p/+j/7P/2/wMAFAAtAEkAYgB7AIsAlQChAKsAtAC0AKcAlgB8AFYA
IQDX/4H/Qf8n/xr/Dv8O/x//Of9Q/2r/iv+m/7z/zP/a/+D/4//o/+r/6v/p/+n/6v/q
/+z/7f/u/+7/8P/w//P/8//z//P/9P/0//X/9f/2//b/+P/5//n/+f/5//r/+v/7//n/
+v/6//v/+//9//3//f/9//3//f/9/wAAAQACAAIAAgACAAMAAwABAAIAAgADAAUABgAH
AAcABwAIAAgACQAJAAkACgALAAsADAANAA4AEQARABEAEwATABMAFAAWABcAGAAZABsA
HAAdAB4AHwAgACEAIgAjACQAJAAkACUAJQAnACcAJwAnACcAKAAoACcAJwAmACUAJQAl
ACUAIwAjACIAIgAiACIAIQAhACAAHwAfAB4AHQAdABwAHAAbABkAGQAYABcAFQAUABMA
EgARABAADwAOAAkABwAHAAYAAwABAAAA/v////7//f/8//n/+P/4//b/9//3//X/9f/z
//L/8v/x//P/8//z//P/8v/y//L/8v/w//D/8P/w//H/8f/x//H/8P/w//D/8P/y//L/
8v/y//H/8f/y//L/9P/0//T/9f/0//T/9P/1//f/9//4//j/+f/5//n/+v/4//f/9//4
//j/+P/4//j/+P/4//j/9//3//f/9//3//f/9v/2//b/9//3//X/9f/z//P/8//z//P/
8v/y//L/8f/w/+//7//x//H/8f/x//H/7//v//D/7v/u/+3/7f/v/+7/7v/u/+7/7v/u
/+7/7v/s/+z/7f/r/+v/6//r/+3/7P/s/+z/7P/s/+z/7P/s/+z/7P/s/+r/6v/p/+j/
6P/o/+j/6f/p/+n/6f/p/+n/6f/p/+n/6f/r/+v/6f/o/+n/6v/r/+z/6//r/+z/7P/s
/+3/7v/v//D/8v/z//T/9P/0//T/9P/0//T/9f/1//P/8//z//T/9f/2//X/8//y//D/
7//v/+//7//x//H/8//x//D/7//s/+r/6v/q/+r/6f/p/+n/6f/o/+f/5//n/+f/5//n
/+f/5//n/+f/5v/m/+b/5v/o/+j/6P/o/+b/5v/m/+b/5//p/+b/5v/q//P/AgAVAC0A
SABjAHsAjQCXAKEArACyALMAqACWAHwAVQAZAMv/d/8//yj/GP8I/w3/If86/1L/av+I
/6T/uP/I/9T/3f/g/+T/5v/n/+f/6P/o/+r/6//s/+z/6v/q/+3/7f/w//H/8//0//T/
8//z//L/8v/z//P/8//1//b/9v/3//X/9v/2//f/9//5//n/+f/5//n/+f/5//r/+//8
//z//P/8//3//f/9//7//v////3//v////////8AAAAAAQAFAAUABgAHAAUABgAHAAgA
CQAJAAkACwALAAsADAAOABEAEgATABUAFgAXABgAGQAYABkAGgAbABwAHAAcAB0AHQAf
AB8AHwAhACEAIgAiAB8AHwAeAB0AHQAdAB0AGwAdABwAHAAcABoAGQAZABgAFQAVABQA
EwAVABQAFAATABEAEQAQAA8ADQAMAAsACgALAAoACQAIAAUAAwADAAIAAQD///7//P/7
//r/+f/4//f/9v/2//T/9f/1//P/8//x//D/8P/v/+//7//v/+//7v/u/+7/7v/u/+7/
7v/u/+//7//v/+//7v/u/+7/7v/w//D/8P/w//H/8f/y//L/8v/y//L/8//0//T/9P/1
//X/9f/2//b/9f/1//X/9v/2//X/9f/2//b/9v/2//b/9v/2//b/9f/2//f/+P/5//f/
9v/2//b/9//3//X/9f/1//X/9f/1//P/8v/y//L/8//y//H/8f/v/+//7//v/+//7f/t
/+7/8P/w/+//7//t/+z/7P/s/+7/7v/u/+7/7v/s/+z/7f/r/+v/6//r/+n/6P/o/+j/
6v/q/+r/6v/s/+z/7P/s/+r/6v/p/+j/6P/o/+j/6f/p/+n/6f/p/+f/5//n/+f/6f/p
/+n/6f/q/+r/6v/q/+r/6v/r/+v/7P/s/+z/7f/u/+//7v/w//H/8v/w//D/8P/w//P/
9P/2//f/9f/1//X/9v/4//j/9v/z//H/8P/w//H/8v/z//b/9//1//P/8v/x/+z/6v/q
/+r/6v/p/+n/6f/p/+j/5//n/+f/5//n/+f/6f/p/+n/6f/q/+r/6v/q/+r/6v/q/+r/
6P/o/+j/6P/n/+n/6v/u//b/AwAWAC0ASQBiAH8AmQCpALMAvQDIAMwAxwC6AKQAhABZ
AB0Azf+J/2H/Qv8k/xb/G/8z/0z/ZP98/5b/rP/C/9L/2v/f/+T/5v/q/+3/7f/u/+7/
7v/v//D/8P/w//D/8//z//H/8f/y//L/8//z//T/9P/0//X/9f/1//f/+P/4//n/+P/4
//f/9//5//v/+//7//v/+//7//v//P/9//7//v/+//7/////////AAAAAAEA//8AAAEA
AQABAAIAAgADAAcABwAIAAkACQAKAAsADAALAAsACwANAA0ADQAOABAAEQASABMAFQAW
ABcAGAAZABoAGwAcAB0AIAAgACAAIQAfACEAIQAhACEAIQAiACIAIQAhACAAHwAdAB0A
HQAbABsAGgAaABoAGAAXABcAFgAVABUAFAATABEAEAAQAA8ADwAPAA4ADQANAAwACwAK
AAkACAAHAAYAAwABAAEAAAABAP///v/8//v/+v/5//j/9//2//b/9P/1//X/8//z//H/
8P/w/+//8P/x//L/8//w//D/8P/w//D/8P/w//D/7//v/+//7//y//L/8v/y//L/8v/y
//L/8//z//T/9P/0//T/9P/1//T/9P/0//X/9f/1//b/9v/3//f/9//4//r/+f/5//r/
+P/4//j/+P/6//r/+v/5//n/+f/5//n/+f/4//j/+P/5//n/9//3//f/9//3//f/+f/4
//j/+P/2//T/8v/x//H/8f/x//H/8//x//H/8v/y//L/8f/x/+//7v/u/+7/7P/s/+z/
7P/t/+z/7f/v/+3/7f/t/+3/7f/s/+z/7P/u/+7/7v/u/+z/7P/s/+z/7P/s/+v/6v/q
/+r/6v/r/+v/6//r/+v/6//r/+v/6//r/+v/6//r/+z/7P/q/+r/6v/q/+r/6//r/+z/
7P/u/+//8P/x//D/8v/z//T/9v/2//b/9v/2//b/9//3//X/9f/1//b/+P/4//b/8//z
//L/8v/z//P/8//1//X/9f/z//L/8f/u/+z/7P/s/+r/6f/p/+n/6//q/+n/6f/p/+n/
6f/p/+f/5//n/+f/6f/q/+v/7P/q/+r/6v/q/+r/6v/q/+r/6f/r/+z/7v/2/wcAGgA1
AFEAbACDAJMAowCxAL0AxADCALUAogCMAGoAOQD1/6X/Zf9H/zL/Gv8S/x//Of9S/2r/
iP+k/7r/zP/a/+D/4//o/+z/6v/r/+v/7P/s/+7/7//w//D/8P/w//P/8//1//X/9v/2
//X/9f/2//b/9v/3//f/9//3//j/+P/5//v//P/8//3/+//9//3//f////////////7/
//8AAAAAAAAAAAEAAQADAAQABAAFAAUABgAHAAcABwAIAAgACQAJAAkACgALAAsADAAN
AA4AEQARABEAEwATABMAFAAWABUAFgAXABkAHAAdAB4AHwAeAB8AIAAhACQAJAAkACUA
IwAlACUAJQAnACcAKAAoACcAJwAmACUAJQAlACUAIwAjACIAIgAiACAAHwAfAB4AHQAd
ABwAGwAbABoAGgAZABcAFwAWABUAFwAWABUAFAARABAADwAOAAkABwAHAAYABQADAAIA
AAD///7//f/8//v/+v/6//j/9//3//X/9f/3//b/9v/1//X/9f/1//X/8v/y//L/8v/y
//L/8v/y//P/8//z//P/9P/0//T/9P/0//T/9P/0//X/9f/2//b/+P/4//j/+f/5//j/
9//3//f/9//4//j/+f/5//n/+v/6//n/+f/6//r/+v/6//r//P/8//z/+//7//v/+//7
//v/+v/6//r/+//7//n/+f/3//f/9//3//n/+P/4//j/9//2//X/9f/z//P/8//z//X/
8//z//T/8v/y//H/8f/z//L/8v/y//D/8P/w//D/8v/w//D/8f/x//H/8f/x//H/8P/w
//D/8P/w//D/8P/u/+7/7v/u//D/8P/v/+7/7v/u/+7/7//v/+//7//v/+3/7f/t/+3/
7v/v//D/8f/w//D/8P/x/+//8P/w//D/8f/w/+7/7v/u/+7/8P/x//P/9P/z//P/8//z
//X/+P/6//z/+v/6//r/+v/6//r/+//7//3//f/9//7//f/8//n/9f/3//b/9v/3//f/
9//5//n/+f/3//b/9f/y//D/8P/w//D/7//v/+//7//u/+3/7f/t/+3/7f/t/+3/7f/t
/+3/7v/u/+7/7v/u/+7/7v/u/+7/7v/u/+7/7f/t//D/9P/8/wsAIAA/AF0AcgCFAJUA
oQCrALUAvgC6AKkAlAB6AFQAFwDH/3n/R/8x/yD/Dv8U/yv/Rf9c/3j/lv+w/8T/1v/i
/+b/6//s/+7/8P/x//H/8v/y//T/9f/2//b/9P/0//f/9//5//n/+v/6//n/+f/6//r/
+v/7//v/+//7//z//P/9////AAAAAAEA//8BAAEAAQABAAEAAQABAAIAAwAEAAQABgAG
AAcABwAJAAoACgALAAkACgALAAsADQAOAA4ADwAPAA8AEAARAA8AEAARABIAFQAVABUA
FwAZABkAGgAcAB0AHgAfACEAIAAhACIAIwAkACUAJgAnACoAKgAqACsAKwAtAC0ALQAt
AC0ALgAuAC0ALQAsACsALQAtAC0AKwApACgAKAAoACYAJQAlACQAJQAlACQAIwAhACAA
IAAfABsAGwAaABkAGwAaABkAGAAXABYAFQAUABEADwAPAA4ADQALAAoACAAHAAYABQAE
AAMAAgACAAAA/f/9//v/+//9//z//P/7//v/+//7//v/+P/4//j/+P/6//r/+v/6//n/
+f/5//n//P/8//z//P/8//z//P/8//3//f/+//7//v/+//7////+//7//v////////8A
AAAAAwADAAMABAACAAEAAQACAAIAAgACAAIAAgACAAIAAQABAAEAAQABAAMAAgACAAIA
AwADAAEAAQD//////////////v/+//7//f/8//v/+//5//n/+f/5//z/+//8//7//P/8
//v/+//7//r/+v/6//j/+P/4//j/+v/4//j/+f/5//n/+f/5//f/9v/2//b/9v/2//b/
9v/4//j/+P/4//j/+P/3//b/9v/2//b/9//5//n/+f/5//f/9//3//f/9//3//f/9//2
//b/9v/3//v/+P/4//j/+P/4//j/+P/5//n/+v/6//r/+//8//3//v8AAAEAAgACAAIA
AgACAAIAAgADAAMAAwADAAMABAAEAAQAAgD//////v/+/////f/9//////8BAP///v/9
//r/+P/4//j/+P/3//f/9//3//b/9f/1//f/9//3//f/9f/1//X/9f/2//b/9v/2//b/
9v/2//b/9v/2//b/9v/1//X/9P/2//r/BQAUAC0ASwBmAH0AjwCfAKcArQC2ALoAtQCo
AJAAbgA/AP3/p/9f/zv/Kv8c/xb/I/87/1b/cP+M/6b/vP/Q/+L/7P/x//T/9v/2//f/
9//4//j//P/9//7//v/8//z//////wEAAQACAAIAAQABAAIAAgACAAMAAwADAAUABgAG
AAcABwAIAAgACQAJAAsACwALAAsACwALAAsACgALAAwADAAOAA4ADwAPABEAEgASABMA
EQASABMAEwATABQAFAAVABUAFQAWABcAFwAYABkAGgAdAB0AHQAfAB8AHwAgACIAIwAk
ACUAJwAoACkAKgArACwALQAuAC8AMAAwADAAMQAzADUANQA1ADUANQA2ADYANQA1ADQA
MwA1ADUANQAzADEAMAAwADAALgAtAC0ALAAtAC0ALAArACkAKAAoACcAJQAlACQAIwAj
ACIAIQAgAB8AHgAdABwAGQAXABcAFgAVABMAEgAQAA8ADgANAAwADQAMAAwACgAJAAkA
BwAHAAkACAAIAAcABQAFAAUABQAEAAQABAAEAAQABAAEAAQAAwADAAMAAwAEAAQABAAE
AAYABgAGAAYABwAHAAgACAAIAAgACAAJAAoACgAKAAsACwALAAwADAALAAsACwAMAAwA
CwALAAwADAAMAAwADAAOAA4ADgANAA0ADQANAA0ADQAMAAwADAANAA0ACwALAAkACQAJ
AAkACQAIAAgACAAJAAgABwAHAAUABQAFAAUABQADAAMABAAGAAYABQAFAAUABAAEAAQA
AgACAAIAAgAEAAIAAgADAAEAAQABAAEAAQAAAAAAAAABAAIAAwAEAAIAAgACAAIAAgAC
AAEAAAACAAIAAgADAAMAAwADAAMAAwADAAMAAwABAAEAAQABAAIAAgAEAAQABAAEAAUA
BQAGAAYABgAHAAgACQAIAAoACwAMAA4ADgAOAA4ADgAOAA8ADwAPAA8ADwAQAA8ADgAL
AAcACgAKAAsADQALAAsADQANAA0ACwAKAAkABgAEAAQABAAGAAUABQAFAAUABAADAAMA
BQAFAAUABQAEAAMAAgABAAQABAAEAAQAAgACAAIAAgADAAQABQAGAAUAAwAGAAgADgAZ
ACoAQQBbAHYAkQClALEAuQDDAMoAzgDJALoApACEAE8ABQCv/2v/T/8+/zD/Lv87/1H/
bP+C/57/uv/S/+T/8v/8////AgAGAAgACQAJAAoACgAKAAsADAAMAA4ADgARABEADwAP
ABAAEAASABMAFQAWABYAFwAXABcAGQAaABoAGwAZABoAGgAbABsAHQAdAB0AHQAdAB0A
HQAeAB8AIAAgACIAIgAjACMAIwAkACQAJQAlACYAJwAnACUAJgAmACcAKQApACoAKwAr
ACwALQAuAC8ALwAvADEAMwAzADQANgA3ADgAOQA7ADoAOwA8AD0APgA/AEAAQQBEAEQA
RABFAEMARQBFAEUARwBHAEgASABJAEkASABHAEUARQBFAEMAQQBAAEAAQABAAD8APwA+
ADsAOwA6ADkAOwA6ADoAOQA3ADcANgA1ADUANAAzADIAMwAyADEAMAAvAC0ALQAsACoA
JwAlACIAIgAiACIAIgAhACAAIAAeAB0AHQAbABsAHQAcABwAGwAbABsAGwAbABoAGgAa
ABoAGgAaABoAGgAbABsAGwAbAB4AHgAeAB4AHgAeAB4AHgAhACEAIgAiACAAIAAgACEA
IAAgAA==
         </WaveFormData>
      </LeadData>
      <LeadData>
         <LeadByteCountTotal>10000</LeadByteCountTotal>
         <LeadTimeOffset>0</LeadTimeOffset>
         <LeadSampleCountTotal>5000</LeadSampleCountTotal>
         <LeadAmplitudeUnitsPerBit>4.88</LeadAmplitudeUnitsPerBit>
         <LeadAmplitudeUnits>��V</LeadAmplitudeUnits>
         <LeadHighLimit>2147483647</LeadHighLimit>
         <LeadLowLimit>268435456</LeadLowLimit>
         <LeadID>V4</LeadID>
         <LeadOffsetFirstSample>0</LeadOffsetFirstSample>
         <FirstSampleBaseline>0</FirstSampleBaseline>
         <LeadSampleSize>2</LeadSampleSize>
         <LeadOff>FALSE</LeadOff>
         <BaselineSway>FALSE</BaselineSway>
         <ExcessiveACNoise>FALSE</ExcessiveACNoise>
         <MuscleNoise>FALSE</MuscleNoise>
         <LeadDataCRC32>1268644669</LeadDataCRC32>
         <WaveFormData>
8v/y//L/8v/y//L/8v/y//D/8P/w//D/7v/u/+7/7v/u/+7/7v/u/+7/7v/u/+7/7f/s
/+v/6v/s/+z/7P/s/+r/6v/q/+r/6v/q/+r/6v/q/+r/6v/q/+r/6v/q/+r/6v/q/+r/
6v/o/+j/6P/o/+r/6v/q/+r/6v/q/+r/6v/o/+j/6P/o/+r/6v/q/+r/6v/q/+r/6v/r
/+v/7P/s/+v/7P/t/+7/8f/y//L/8//z//P/8//0//X/9v/3//j/+P/4//n/+v/6//j/
9//1//H/8P/w//H/8f/x//P/8//z//H/8P/t/+v/6f/p/+n/6v/q/+r/6v/n/+f/5v/m
/+b/5f/l/+X/5f/l/+X/5f/k/+T/5P/k/+b/5v/m/+b/5v/m/+b/5v/m/+b/5v/n/+v/
9P8CABgAMABIAGMAfwCYAKwAwwDcAPAA+QD6APUA3ACpAF0A+v+d/27/Vv8//zP/Ov9O
/2T/dv+K/5//sv/E/9P/2f/d/+H/4v/i/+L/4v/j/+T/5f/m/+b/5v/o/+n/6//s/+v/
6v/p/+n/6//r/+z/7P/u/+//7//v/+3/7v/u/+7/8f/x//L/8//x//H/8v/y//L/8v/y
//L/9P/1//X/9v/2//f/9//3//X/9f/3//f/+f/5//n/+v/4//j/+f/5//v/+//7//v/
/f/+//7///8AAAAAAQACAAUABQAFAAcACAAIAAkACwAKAAsADAANABAAEAARABIAEQAS
ABIAEgARABEAEgASABMAFQAWABcAFAAUABQAFAAUABQAFAASABIAEgASABIAEAAQAA8A
DgAQABAAEAAQAA4ADQAMAAsADAAMAAwADAAMAAoACQAJAAcABgAFAAMABAACAAIAAQAB
AP7//P/8//z/+//6//n/+P/3//f/9f/1//T/9P/z//L/8v/x//D/7v/v/+//7v/t/+3/
7f/t/+//7//u/+7/7//v/+//7//x//H/8f/x/+//8P/w//D/8f/y//P/9P/z//P/8//0
//P/8//z//T/9v/2//f/9//1//b/9v/2//b/9v/2//b/9v/2//b/9v/2//b/9v/2//b/
9v/2//b/9P/0//T/9P/0//T/9P/y//T/9P/0//T/8//z//P/8//z//P/8v/w//D/8P/w
//D/8P/v/+//7//x//D/8P/w/+7/7v/s/+7/7v/t/+3/7f/v/+7/7v/v/+//8P/w/+//
7f/t/+3/7f/t/+z/6//r/+3/7f/t/+3/7f/t/+3/6//t/+7/7v/u/+z/7P/s/+z/6v/s
/+7/7f/s/+v/6v/t/+3/7v/u//H/8v/z//T/9f/2//b/9//1//X/9f/2//n/+v/7//z/
/P/8//3//v/8//r/+f/3//X/9P/0//X/9f/1//f/9//3//X/9P/x/+//7f/t/+3/7P/s
/+z/7P/r/+v/6v/q/+r/6f/p/+n/6f/p/+n/6f/s/+z/7P/s/+z/7P/s/+z/6v/q/+r/
6v/s/+r/6v/p/+///P8MACAAOABSAGsAhwCgALIAxwDgAPIA9QD6APcA3AClAFUA8P+Z
/2r/Vv9B/zn/Qv9W/2z/fv+Q/6X/uv/M/9n/3//j/+f/6v/q/+j/6P/p/+r/6f/q/+r/
6v/s/+3/7//w//D/8P/w//H/8f/x//L/8v/y//P/8//z//P/9P/0//T/9f/1//b/9//3
//f/+P/4//b/9v/2//b/+P/5//n/+v/4//n/+f/5//v/+//9//3/+//7//v//P/+//7/
////////////////AwAEAAQABQAEAAQABQAGAAcABwAHAAkACgAKAAsADQAQABEAEgAT
ABMAEgASABIAFQAWABYAFgAXABcAGAAYABYAFwAXABcAFwAYABkAGgAaABoAGgAYABgA
GAAYABgAFAAUABMAEgASABIAEgASABIAEQAQAA8ADgAOAA4ADgAOAAwACwALAAsACgAJ
AAcABgAEAAQAAwADAAAA/v/+//7//f/8//v/+v/5//n/9//5//j/+P/3//b/9v/1//T/
8v/z//P/8v/x//H/8f/x//H/8f/w//D/8f/x//H/8f/x//H/8f/x//H/8v/y//L/9P/0
//T/9P/z//P/8//0//f/9//3//j/+P/4//n/+f/3//j/+P/4//j/+P/4//j/+v/6//r/
+v/5//j/9//2//b/9v/2//b/+P/4//j/+P/4//j/+P/2//T/9P/0//T/9f/1//X/9f/1
//X/9P/y//L/8v/y//L/8v/x//H/8f/x//D/8P/w//D/8P/u//D/8v/x//H/8f/v/+7/
7v/v/+//8P/w/+//7//v/+//7//v/+7/7f/t/+3/7f/t/+3/7v/v//D/7//t/+7/7v/u
/+7/7v/u/+7/8P/w/+7/8P/w//D/8P/w//H/8f/y//L/8//0//X/9v/3//j/+P/5//n/
+f/5//r/+//8//3//v/+//7///8AAAAA/v/9//v/+f/4//j/+f/5//n/+//7//n/9//2
//P/8//x//H/8f/w//D/8P/w/+//7//u/+7/7v/t/+3/7f/t/+3/7f/t/+7/7v/u/+7/
7v/u/+7/7v/s/+z/7P/s/+z/7P/s/+//9/8GABoALABCAFoAdQCRAKoAwgDZAPAAAgEL
ARIBCwHqALEAWwDy/6P/gP9m/0n/Qf9M/2D/dP+E/5b/qf++/9D/3f/h/+H/5f/o/+j/
6P/o/+n/6v/t/+7/7v/u/+7/7//x//L/8v/y//L/8//1//X/9v/2//b/9//3//f/9v/2
//X/9P/1//X/9v/3//n/+f/6//r//P/8//z//P/9////AAACAAAAAQABAAEAAwADAAUA
BQAEAAMAAgACAAIAAgADAAMABQAFAAUABQAJAAoACgALAAwADAANAA4ADQANAA0ADwAQ
ABAAEQATABQAFQAWABcAGgAaABsAHAAcABwAGwAaAB0AHQAeAB4AHAAdAB0AHQAcABwA
HAAcABoAGgAaABgAGAAYABgAGAAYABgAFwAWABQAFAAUABQAFAATABIAEQAQABAAEAAQ
ABIAEAAPAA8ADwAOAA0ACwAKAAgACAAHAAkABgAEAAQABAADAAIAAQAAAP/////9//3/
/P/8//v/+v/6//n/+P/6//v/+//6//f/9//3//f/+f/5//j/+P/7//v/+//7//v/+//7
//v/+//8//z//P/6//r/+v/6//z//f/+/wAAAAD///7//v///wAAAgADAAMABAAEAAQA
AgACAAIAAgAEAAQABAAEAAQABAAEAAQAAgACAAIAAgAAAAAAAAAAAAAAAAAAAP7///8A
AAEAAgD////////////////+//z//P/8//z//P/6//n/+f/5//v/+v/6//r//P/8//r/
/P/7//n/+P/3//X/9P/0//X/9//4//j/9//3//f/9//3//f/9v/1//X/9f/1//X/9f/1
//X/9f/z//P/9P/0//T/9v/0//T/9P/0//T/9f/1//b/9v/5//r/+//8////AAAAAAEA
////////AAD//wAAAQACAAQABAAFAAYABgAEAAMAAQD///7//v////////8BAAEAAwAB
AAAA/f/7//n/+f/5//b/9v/2//b/9f/1//T/9P/0//P/8//z//P/8//z//P/8v/y//L/
8v/z//T/9f/2//T/9P/0//T/8v/0//T/9/8BAA4AHgA0AE4AaACHAKsAyADgAP0AGgEw
ATcBPgE9ASYB9wCzAFYA9f+0/4r/Yf9H/0r/Xv9y/4T/mP+r/77/0v/h/+n/7f/v//D/
8P/w//D/8f/y//P/9P/0//T/9P/1//f/+P/4//j/+P/5//n/+f/6//r/+v/7//v/+//9
//7//v/+//3//f/+////AQABAAIAAgAAAAAAAAAAAAAAAQABAAIAAgADAAMAAwABAAEA
AwADAAMAAwADAAQABQAGAAgACQAJAAkACQAJAAsADAAMAA0ADgAOAA8AEAARABEAEQAT
ABQAFAAVABcAGgAbABwAHQAcABwAHQAeAB8AIAAgACAAIQAhACIAIgAkACUAJQAlACIA
IgAiACIAIQAgAB8AHAAcABwAHAAcABsAHAAcABwAGwAaABkAGAAaABkAGAAXABYAFgAW
ABYAFAASABEAEQASABIAEgARABAADgAOAA0ADQAKAAgACAAIAAcABgAFAAQAAwADAAEA
AQAAAAAA///+//7//f/8//z//f/9//z/+//7//v/+//7//v/+v/6//v/+//7//v/+f/5
//n/+f/7//z//P/8//z//P/8//z//f/9//3//v////////8AAP7//v//////AQACAAIA
AgACAAIAAgACAAQABAAEAAQAAgACAAIAAgACAAIAAgACAAQABAAEAAQAAgACAAIAAAAC
AAIAAgACAAEAAQABAAEA//////7//P/8//z//P/8//7//f/9//3//f/8//z//P/6//r/
+P/6//j/9//3//f/+f/4//j/+f/5//r/+v/5//n/+f/5//n/9//2//X/9f/3//f/9//3
//f/9//3//X/9f/2//b/9v/0//T/9P/0//b/9P/0//b/9v/2//b/9v/3//f/+P/4//n/
+v/7//z//f/+//7////9//3//f/+////AAABAAIAAgACAAMABAAGAAQAAwABAP///v/+
/////f/9//////8BAP///v/7//n/9//3//f/9P/0//T/9P/1//X/9P/0//L/8f/x//H/
8//z//P/8//y//L/8v/y//L/8v/y//L/8v/y//L/8v/y//L/8v/z//X//v8OACQAPABY
AHUAkQCsAMYA4QD4AAwBGwEiASMBFgHxALUAXgD3/6z/hP9j/0f/QP9O/2L/dP+K/6P/
uP/K/9n/4//r/+3/7P/u/+z/7P/t/+7/8f/y//L/8v/0//X/9//4//b/9v/2//f/9//3
//j/+P/4//n/+f/5//v//P/8//z/+//7//z//f/9//3//v/+//7//v/+//7//v//////
AAAAAAEAAQABAP////8BAAEAAwADAAMABAAEAAQABQAFAAcABwAHAAcACQAKAAoACwAK
AAoACwAMAA8ADwAPABEAEgASABMAFQAUABUAFgAXABgAGAAZABoAHQAeAB4AHgAfAB8A
IAAgACAAIQAhACEAIAAgACAAIAAhACIAIwAiACAAIAAgACAAIAAgAB8AHgAcABwAHAAc
AB4AHQAcABsAGgAaABoAGgAZABYAFAATABMAEgARAA8ADgAMAAwACwAKAAYAAwACAAAA
///+//3//P/7//v/+f/5//j/+P/3//b/9v/1//T/9v/3//f/9v/z//P/8//z//P/8//y
//L/9f/1//X/9f/z//P/8//z//P/9P/0//T/9P/0//T/9P/1//X/9f/2//X/9f/1//b/
9P/0//X/9f/1//b/9v/2//b/9v/2//b/+P/4//j/+P/4//j/+P/4//j/+P/4//j/+P/4
//j/+P/2//b/9v/0//b/9v/2//b/9f/1//X/9f/z//P/8v/w//H/8v/z//T/8v/x//H/
8f/v/+7/7v/u/+7/7v/s/+7/8P/v/+//7//t/+z/7P/t/+3/7v/u/+3/7f/t/+3/7f/t
/+z/6//r/+3/7f/t/+3/7f/t/+3/6//r/+z/7P/s/+r/6v/q/+r/7P/s/+z/7P/s/+z/
7P/r/+3/7f/s/+z/7P/s/+z/7f/t/+7/7v/v//D/8f/y//H/8v/y//P/8//z//P/9P/3
//j/+f/6//r/+v/7//z//P/6//n/9//0//L/8f/x//L/8//2//f/9f/z//L/7//t/+v/
6//r/+j/6P/o/+j/5f/l/+T/5P/n/+f/6P/p/+n/6f/p/+n/6P/o/+j/6P/o/+j/6P/o
/+j/6P/o/+j/6P/o/+b/6f/x//z/DAAkADwAVABxAI0ApAC6ANEA6gD6AP8AAgH7ANwA
pwBVAO7/lf9o/1L/P/83/0L/Vv9m/3j/kv+p/7z/yv/X/9v/3f/h/+T/5P/i/+L/4//k
/+X/5v/m/+b/6P/p/+v/7P/q/+r/6v/r/+3/7f/u/+7/7v/v/+//7//v//D/8P/w/+//
7//w//H/8f/x//L/8v/y//L/8v/y//T/9f/1//b/9v/3//f/9//3//f/+f/5//n/+f/5
//r/+P/4//n/+f/7//v/+//7//v//P/8//3///8AAAIABAADAAMAAwAFAAgACAAJAAsA
DAANAA4ADwAQABAAEQASABUAFgAWABYAFQAVABYAFgAWABcAFwAXABgAGAAYABgAGAAY
ABgAFgAWABYAFgAWABYAFgAVABQAFAAUABQAFAAUABMAEgARAA4ADgAOAA4ADgAMAAsA
CwALAAoACQAHAAQAAgACAAEAAQD+//z//P/8//v/+v/5//j/9//3//X/9f/0//T/8//y
//L/8f/w//D/8f/x//D/7//v/+//7//v/+//7v/u//H/8f/x//H/7//v/+//7//v//D/
8P/w//D/8P/w//D/8f/x//H/8v/x//H/8f/y//T/9P/1//X/9f/2//b/9v/0//T/9P/0
//T/9P/0//T/9v/2//b/9v/2//b/9v/2//b/9v/2//b/9v/2//b/9P/0//T/9P/0//P/
8//z//P/8f/x//D/7v/w//D/8P/w//D/7//v/+//7//u/+7/7v/u/+7/7P/u//D/7//v
/+//7//u/+7/7//u/+7/7f/r/+3/7f/t/+3/7f/s/+v/6//t/+3/7f/t/+v/6//r/+n/
6//s/+z/7P/s/+z/7P/s/+z/7P/s/+z/7P/s/+z/6//q/+v/7P/t/+7/7//v//D/8P/x
//L/8//0//X/9v/2//f/9//3//f/+P/5//r/+//8//r/+v/7//z//f/8//z/+//3//b/
9v/3//f/9//5//n/+//5//j/9f/x/+//7//v/+7/7v/u/+7/7f/t/+z/7P/s/+v/6//r
/+3/7f/t/+3/7v/u/+7/7v/u/+7/7v/u/+7/7v/u/+7/7v/u/+z/6//v//j/BAAWACwA
RABfAHsAmACwAMcA3AD0AAMBCgELAQAB2wCdAEYA3/+Q/2z/Wf9F/z7/Tv9i/3T/hv+d
/7T/xP/P/9v/4//n/+r/7P/s/+z/7f/u/+//8P/w//D/8P/x//P/9P/2//b/9v/3//X/
9f/2//b/9v/3//f/9//5//r/+v/6//n/+f/6//v/+//7//z//P/8//z//P/8//z//f/9
//7//v//////////////AQABAP///////wAAAgACAAMAAwAFAAUABQAFAAkACgAKAAsA
CgAKAAsADAANAA0ADQAPABAAEAARABMAFAAVABYAFwAYABgAGQAaABsAHAAcABwAHQAd
AB4AHgAgACEAIQAhAB4AHgAeAB4AHAAcABwAGgAbABwAHQAeABwAHAAbABoAGAAYABgA
GAAaABkAGAAXABQAFAAUABQAFAASABEAEQATABIAEQAPAA4ADAAMAAsADQAKAAgACAAH
AAUAAwABAAIAAQABAP/////+//7//f/8//z/+//6//j/+f/5//j/9//3//f/9//5//n/
+P/4//f/9//3//f/9//3//f/9//3//j/+P/4//r/+v/6//r/+//7//v//P/9//3//f/+
//7//v///////f/+//7//v8AAAAAAAAAAAAAAAAAAAAA/v/+//7//v8AAAAAAAAAAP//
/v/9//z//v/+//7//P/+//7//v/+//v/+//7//v/+//7//r/+P/4//j/+P/4//j/9//3
//f/+f/4//j/+P/2//b/9P/2//j/9//3//f/9//2//b/9//1//b/9v/1//T/8//y//H/
8//y//H/8f/y//P/9P/1//P/8//z//H/8f/y//L/8v/w//D/8P/w//D/8P/w//D/8v/y
//L/8f/z//T/8v/y//L/8v/z//P/9P/0//X/9v/3//j/+f/6//r/+//5//n/+f/6//z/
/v8AAAIAAgACAAMABAAEAAIAAQD///v/+v/6//v//P/9/wAAAQD///3//P/5//X/8//z
//P/9P/0//T/9P/x//H/8P/w//D/7//v/+//8f/x//H/8f/y//L/8v/y//L/8v/y//L/
8P/w//D/8P/w//D/8v/z//v/CAAaADAASABiAH8ApQDCANoA8wAOASIBLwE2ATUBHAHt
AKkASADp/6z/hv9f/0X/Rv9a/3D/gP+S/6X/uv/M/9n/3//l/+n/7P/s/+7/7v/v//D/
7//w//D/8P/w//H/8//0//T/9P/0//X/9f/1//b/9v/4//n/+f/5//f/+P/4//j/9//3
//j/+f/7//v//P/8//r/+v/6//r//P/9//3//v/+//////////3//f///////f/9//3/
/v8AAAAAAQABAAUABQAFAAUABwAIAAgACQAKAAoACwAMAA0ADQANAA8AEAAQABEAEwAS
ABMAFAAVABgAGAAZABoAGwAcABwAHAAdAB0AHgAeABwAHQAdAB0AHgAeAB4AHgAdABwA
GwAYABgAGAAYABgAGAAYABcAFgAWABYAFgAWABQAEwASABEAEgASABIAEgASABAADwAP
AA8ADgANAAsACgAIAAgABwAIAAYABQAGAAQAAwACAAEAAAD//////f////7//v/9//r/
+v/5//j/+v/7//v/+v/5//n/+f/5//f/9//2//b/9//3//f/9//5//n/+f/5//f/+P/4
//j/+P/4//j/+P/7//v/+//8//v/+//7//z//P/8//3//f/9//7//v/+//7//v/+//7/
/v/+//7//v8AAAAAAAAAAP7//v/+//7//v/+//7//v8AAAAAAAD+//7//v/+//7//f/9
//3//f/7//v/+v/4//j/+P/4//j/+v/5//n/+f/5//j/+P/4//b/9v/0//b/9v/1//X/
9f/3//b/9v/3//X/9v/2//X/9f/1//X/9f/1//T/8//z//P/8//z//P/8f/x//H/7//x
//L/8v/y//L/8v/y//L/8v/y//L/8v/0//T/9P/z//P/8//y//L/8v/y//L/8f/x//L/
8v/1//b/9//4//f/+P/4//n/+//7//v//P/9//7///8AAP7//v///wAAAAD+//3/+//6
//r/+//9//v/+//9//3////9//z/+f/3//X/9f/1//P/8v/x//D/8f/x//D/8P/w/+//
7//v/+//7//v/+//8v/y//L/8v/w//D/8P/w//D/8P/w//D/7v/w//L/8//5/wYAGgAy
AE4AaACDAJ8AvADYAPEACAEaAR8BIgEdAQIBzwCFACAAxf+S/3L/U/9B/0j/XP9w/4T/
mv+x/8T/1P/f/+P/5f/r/+z/7P/s/+z/7f/u/+//8P/w//D/8v/z//X/9v/0//T/9P/1
//X/9f/2//b/9v/3//f/9//3//j/+P/4//n/+f/6//v/+//7//z//P/8//z//P/8//z/
/f/9//7//P/9//3//f//////AQABAAEAAQABAAIAAgACAAMAAwAFAAUABQAFAAcACAAI
AAkACgAKAAsADAANAA0ADQAPABAAEAARABMAFAAVABYAFwAWABYAFwAYABoAHAAdAB4A
HQAdAB4AHgAeAB8AHwAfAB4AHgAeAB4AHgAeAB4AHAAcABwAHAAcABwAHAAbABoAGAAY
ABgAGAAaABkAGAAXABYAFgAWABYAFgAUABMAEwARABAADwANAAwACgAKAAkABwAEAAIA
AgACAAEAAAD///7//f/9//v/+//6//r/+f/6//r/+f/4//j/+f/5//j/9f/1//X/9f/1
//X/9P/0//X/9f/1//X/9f/1//X/9f/z//T/9P/0//b/9v/2//b/9//3//f/+P/4//f/
9v/2//j/+P/5//n/9//4//j/+P/6//r/+v/6//r/+v/6//r//P/8//z//P/8//z//P/8
//r/+v/6//r/+v/6//r/+P/4//j/+P/4//f/9//3//f/9//3//b/9P/0//T/9P/0//T/
8//z//P/8//y//L/8v/y//L/8P/y//L/8f/x//H/8f/w//D/8f/x//L/8v/x/+//7//v
/+//8P/w//D/8f/v/+//7//v//H/8f/x/+//7//w//D/8P/u/+7/7v/u//D/8P/w//D/
8v/y//L/8f/v/+//7//w//H/8f/y//L/8v/y//D/8P/w//D/8//z//T/9P/0//T/9P/0
//f/+P/4//n/+f/5//n/+v/7//z//f/+//7//v///wAA/v/8//v/+f/5//j/+P/5//n/
+f/7//v/+//5//j/9f/z//H/8f/x/+7/7v/u/+7/7//v/+7/7v/u/+3/7f/t/+3/7f/t
/+3/7P/s/+z/7P/s/+z/7P/s/+z/7P/s/+z/7P/s/+7/8f/5/wYAGAAyAE4AZgB/AJsA
tADKAOMA+gAIAQ0BDAEBAd4AnQBFAOD/k/9w/1b/P/87/0z/YP9w/4b/oP+z/8T/1P/d
/+H/5f/l/+j/6P/q/+r/6//s/+v/7P/s/+z/7P/t/+//8P/y//L/8v/z//H/8f/y//L/
8v/z//P/8//z//T/9P/0//X/9f/2//f/9//3//j/+P/2//b/9v/2//b/9//3//j/+v/7
//v/+//9//3///////3//f/9//7//v/+//////8BAAEAAQABAAEAAgACAAMABgAGAAcA
CAAJAAkACQALAAwADAANAA8ADgAPABAAEQASABIAEwAUABcAGAAYABgAGQAZABoAGgAa
ABsAGwAbABwAHAAcABwAGgAaABoAGAAYABgAGAAYABYAFgAVABQAFgAWABYAFgAUABMA
EgARABAAEAAQABAAEAAOAA0ADQANAAwACwAJAAgABgAGAAUABwAEAAIAAgAAAP///v/9
//z/+//7//n/+f/4//j/9//2//b/9f/0//T/9f/1//T/8f/x//H/8f/z//P/8v/y//P/
8//z//P/8//z//P/8//z//T/9P/0//T/9P/0//T/9f/1//X/9v/3//f/9//4//b/9v/3
//f/9//4//j/+P/6//r/+v/6//j/+P/4//j/+v/6//r/+v/5//j/9//2//j/+P/4//j/
+P/4//j/9v/2//b/9v/2//X/9f/1//X/9f/1//T/8v/y//L/8v/y//P/8//0//X/8//y
//L/8v/y//L/8P/y//D/7//v/+//8f/w//D/8f/v//D/8P/v/+3/7f/t/+3/7//u/+3/
7f/v/+//7//v/+//7//v/+3/6//s/+z/7P/u/+7/7v/u/+z/7P/s/+z/7v/u/+7/7f/t
/+3/7f/u/+//7//u/+7/7v/u/+7/7v/v/+//8P/w/+//8P/x//L/9f/2//b/9//3//f/
9//4//f/+P/5//r/+v/6//v//P/8//r/+f/3//f/9v/2//f/9f/1//f/9//5//f/9v/z
/+//7f/t/+3/7v/u/+7/7v/s/+v/6f/o/+r/6f/p/+n/6f/p/+n/6f/q/+r/6v/q/+r/
6v/q/+r/6v/q/+r/6v/q/+r/6P/n/+v/9P8CABgANABMAGUAgQCaALAAwwDaAO4A+QD+
APsA5AC1AG8ADACr/3L/Wv9F/zf/PP9O/2T/eP+O/6H/sv/E/9P/3f/h/+P/5P/k/+b/
5v/n/+j/6f/q/+r/6v/o/+n/6//s/+7/7v/u/+//7//v//D/8P/u/+//7//v//H/8v/y
//L/8//z//T/9f/1//X/9v/2//T/9P/0//T/9P/1//X/9v/4//n/+f/5//n/+f/7//v/
+f/5//n/+v/6//r/+//7//3//f/9//3//f/+//7///8CAAIAAwAEAAMAAwADAAUACAAI
AAkACwAMAA0ADgAPABAAEAARABIAEwAUABQAFAAVABUAFgAWABgAGQAZABkAFgAWABYA
FgAWABYAFgAUABQAFAAUABQAEgASABEAEAAQABAAEAAQABAADwAOAA0ADAAMAAwADAAO
AAwACwALAAkACAAHAAUABAACAAIAAQABAP7//P/8//r/+f/4//f/+P/3//f/9f/z//L/
8v/x//H/8v/y//L/8P/x//H/8P/v/+//7//v/+//7//u/+7/7f/t/+3/7f/t/+3/7f/t
/+//8P/w//D/8P/w//D/8P/x//H/8f/y//P/8//z//T/9P/0//X/9f/z//T/9P/0//T/
9P/0//T/8v/y//L/8v/0//T/9P/0//T/9P/0//T/9P/0//T/9P/0//T/9P/y//L/8v/y
//L/7//v/+//7//x//H/8P/u/+z/7P/s/+z/7P/r/+v/6//t/+z/7P/s/+z/7P/q/+z/
7P/r/+v/6//r/+r/6v/r/+n/6v/q/+n/6f/p/+n/6f/r/+r/6f/p/+f/5//n/+f/6f/p
/+n/5//n/+j/6P/o/+j/6P/o/+j/6v/q/+r/6v/p/+j/5//l/+f/6P/q/+r/6v/q/+v/
6//s/+z/7f/u/+//8P/v//D/8P/x//P/8//z//T/9f/2//f/+P/2//b/9//4//b/9P/z
//H/8v/y//P/9f/z//P/9f/1//X/8//y/+//6//p/+n/6f/q/+r/6v/q/+n/6f/o/+j/
6v/p/+n/6f/n/+f/5//n/+j/6P/o/+j/6P/o/+j/6P/p/+r/6//s/+r/6P/q/+3/8f/8
/wwAIgA4AFIAbQCLAKQAuADNAOQA9gABAQYBAwHmAK8AXQD2/6H/dP9e/0n/P/9G/1j/
bP9+/5D/p/+8/8r/1//f/+H/4//m/+j/6P/o/+n/6v/r/+z/7P/s/+7/7//x//L/8P/w
//D/8f/z//P/9P/0//L/8//z//P/9f/2//b/9v/1//X/9v/3//f/9//4//j/+P/4//j/
+P/6//v/+//8//z//f/9//3//f/9//////////////8AAP7//v//////AwADAAMAAwAD
AAQABAAFAAgACAAJAAoACwALAAsADQAOAA4ADwARABIAEwAUABUAFgAWABcAGAAXABgA
GAAYABkAGQAaABoAHAAdAB0AHQAeAB4AHgAeABwAHAAcABoAGAAYABgAGAAWABYAFQAU
ABIAEgASABIAEwATABMAEwASABIAEgASABAADgANAA0ADwAOAA0ACwAMAAoACgAJAAgA
BAABAAAAAgABAAAA//8AAP/////9//v/+v/6//n/+v/6//n/+P/4//n/+f/4//f/9//3
//f/9//3//b/9v/5//n/+f/5//n/+f/5//n/+f/6//r/+v/8//z//P/8//v/+//7//z/
+//7/w==
         </WaveFormData>
      </LeadData>
      <LeadData>
         <LeadByteCountTotal>10000</LeadByteCountTotal>
         <LeadTimeOffset>0</LeadTimeOffset>
         <LeadSampleCountTotal>5000</LeadSampleCountTotal>
         <LeadAmplitudeUnitsPerBit>4.88</LeadAmplitudeUnitsPerBit>
         <LeadAmplitudeUnits>��V</LeadAmplitudeUnits>
         <LeadHighLimit>2147483647</LeadHighLimit>
         <LeadLowLimit>268435456</LeadLowLimit>
         <LeadID>V5</LeadID>
         <LeadOffsetFirstSample>0</LeadOffsetFirstSample>
         <FirstSampleBaseline>0</FirstSampleBaseline>
         <LeadSampleSize>2</LeadSampleSize>
         <LeadOff>FALSE</LeadOff>
         <BaselineSway>FALSE</BaselineSway>
         <ExcessiveACNoise>FALSE</ExcessiveACNoise>
         <MuscleNoise>FALSE</MuscleNoise>
         <LeadDataCRC32>3173079436</LeadDataCRC32>
         <WaveFormData>
8v/y//L/8v/y//L/8v/y//L/8v/y//L/8P/w//D/8P/w//D/8P/w//L/8v/y//L/8f/w
/+//7v/u/+7/7v/u/+7/7v/u/+7/7v/u/+7/7v/u/+7/7v/u/+7/7v/u/+7/7v/u/+7/
7v/t/+z/6//q/+v/7P/t/+7/7v/u/+7/7v/s/+z/7P/s/+z/7P/s/+z/7v/u/+7/7v/u
//D/8P/x//H/8v/z//T/9f/1//X/9v/2//b/9v/3//j/+f/7//7//v///wAAAAAAAAAA
///8//j/+P/4//j/+v/6//z//P/8//v/+P/2//P/8P/w//D/7//v/+//7//v/+//7v/s
/+z/7P/r/+v/6//s/+z/7P/q/+v/6//r/+v/6//r/+v/6//r/+r/6f/r/+v/7P/t/+//
+P8DABMAKAA8AFcAcwCSAK0AywDqAAQBFAEdASMBDgHZAJEANADV/6H/i/93/2v/cP9/
/4//nP+p/7f/wv/R/9z/3//i/+X/5f/l/+b/5v/m/+b/5v/m/+b/5//p/+r/7P/s/+r/
6v/q/+v/6//r/+v/6//r/+v/6//r/+z/7f/t/+3/7f/t/+3/7f/s/+z/7//t/+//7v/u
/+7/7//v/+//8P/w//D/8P/w//H/8v/y//L/8//z//T/9P/y//L/8//z//P/8//0//T/
9//3//f/+f/3//f/9//5//r//P/9/////////wAAAQABAAEAAQADAAMAAwADAAUABgAG
AAYABgAHAAcABwAHAAkACwAMAA0ACwALAAsACgAKAAoACwALAAoACgAKAAoACgAJAAkA
CAAIAAgACAAIAAYABwAHAAYABwAHAAgACAAGAAYABgAFAAUABQADAAIABAADAAMAAwAA
AP///v/9//3//P/7//r/+P/4//f/9v/2//b/9P/0//T/9P/0//P/8f/x//H/8P/w//D/
8P/w//D/8P/w//D/8v/y//L/8v/x//H/8v/y//L/8v/y//L/8v/z//P/8//x//H/8f/y
//L/8v/y//L/9f/1//X/9v/0//T/9P/1//X/9f/1//X/9v/3//f/9//1//X/9f/1//T/
9P/0//T/9P/0//X/9v/0//T/8//z//X/9P/0//T/9f/1//b/9v/0//T/8v/x//H/8f/x
//H/8f/x//H/8v/z//P/8f/w/+7/7//v/+//7//v/+7/7v/v/+//7//v/+//7//v/+3/
7//t/+//7//s/+z/7P/t/+7/7v/u/+3/7f/t/+3/7f/t/+3/7P/r/+v/6//r/+v/6f/t
/+7/7P/s/+z/7P/s/+7/7v/v/+//8P/x//L/8//z//P/9P/y//L/8v/z//b/9//5//z/
/P/9//7//v/8//z/+//4//b/9v/2//b/9v/2//j/+P/2//X/8v/w/+3/6v/q/+r/6//r
/+v/6//r/+v/6v/o/+j/6P/n/+f/5f/m/+b/5v/o/+n/6f/p/+n/6f/p/+n/6f/p/+j/
5//p/+n/6P/n/+3/9v8DABUAKAA+AFUAcwCSAKsAxwDqAAIBDAEXAR8BBgHPAIMAIgDH
/5f/hf9x/2f/cP99/4//nP+n/7P/wv/P/9r/3f/g/+P/4//j/+L/4v/i/+L/5P/k/+T/
5f/l/+b/6P/o/+j/6P/o/+n/6f/p/+n/6f/r/+v/6//r/+v/6//q/+n/6//r/+v/6//s
/+z/7//t/+v/6v/q/+r/7f/t/+3/7v/u/+7/7v/u/+//8P/w//D/7//v//D/8P/w//D/
8f/x//P/8//0//T/9f/1//X/9//1//X/9f/3//X/9v/2//f/+f/5//r/+//9//3//f//
//3//f/9////AAAAAAAAAAADAAMAAwADAAMAAwACAAEAAwADAAMAAgAAAAAAAQABAAAA
AAAAAAAA/v/9//3//P/9//7///8AAP7///////7//f/9//7//v/+//7//v/9///////9
//z//P/7//v/+//4//f/9v/1//X/9P/z//L/9P/0//P/8v/0//T/8v/y//L/8v/y//H/
8f/x//H/8P/w//D/8P/w//D/8P/w//D/8P/w//D/8P/v/+//8P/w//D/8P/w//D/7v/v
/+//7//x//H/8f/y//T/9P/0//T/9f/1//X/9v/2//b/9v/3//f/9//3//f/9v/3//f/
9//1//X/9f/1//b/9v/2//b/9v/2//f/+P/4//j/9//3//X/9P/0//T/9f/1//b/9v/2
//b/9P/z//P/8//z//P/8f/x//H/8v/z//P/8f/w//L/8//z//P/9f/1//T/9P/0//P/
8v/x//P/8//z//H/8f/v//H/8f/w//D/8P/x//D/8P/w/+//8P/x//L/8//x//H/8P/v
/+//7//v/+//8//z//P/9P/y//L/8v/y//L/9P/0//X/8//0//X/9v/3//f/9//4//j/
+P/4//n//P/9////AgAAAAEAAgACAAQABAADAAAA/v/+//7//v/+//7/AAAAAP7//f/6
//j/9//0//T/9P/z//P/8//z//P/8//y//D/8v/y//H/8f/v//D/8P/w//D/8f/x//H/
8f/x//H/8f/v/+//7v/t/+3/7f/u//H/+f8IABcAJwA4AE4AZwCFAKYAwwDhAAABFgEm
ATMBMQEOAdMAgwAcAMn/pf+R/3n/cf9+/43/nf+q/7X/wf/O/93/5v/p/+r/6//t/+//
8P/w//D/8P/y//L/8v/z//H/8v/0//T/9v/2//b/9//3//f/9//3//n/+f/5//n/9//3
//b/9f/3//f/9//3//r/+v/9//v/+//6//r/+v/9//3//f/+//3//P/7//r//f/+//7/
/v/7//v//P/8//z//P/9//3//////wAAAAADAAMAAwAFAAUABQAFAAcABgAGAAUABQAH
AAcACAAJAAsACwALAA0ADgAPABAAEwARABAADwAOAA8ADwAPAA8AEAARABEAEQARABEA
EQAQAA4ADgAPAA8ADAAMAAwADAAOAA0ADQAMAAoACgAKAAoACgALAAsACgAJAAkACgAK
AAwADAAMAAsACwALAAkACAAIAAcABwAHAAYABQAEAAMABQAEAAMAAgACAAIAAQAAAAAA
AAD+//7//f/8//v/+f/7//v/+//6//j/+P/4//j/+v/6//r/+v/6//r/+v/6//v/+//8
//z/+v/6//r/+v/4//n/+f/5//v/+//7//z//P/8//z//P/+////AAACAAQABAAEAAUA
BAADAAIAAQACAAMAAwADAAEAAQABAAEAAQACAAMABAADAAIAAgACAAQABAADAAMABQAE
AAQABAACAAEAAQAAAAIAAgAAAP/////////////9//3//f/+///////9//z//v//////
///+//3/+//6//r/+f/4//f/+v/7//z/+//7//n/+//7//j/+P/4//n/+v/6//r/+f/5
//n/+f/5//n/+f/4//f/+f/4//r/+v/6//r/+P/6//r/+//9//7///8AAAMAAwADAAQA
AgACAAIAAwACAAMABQAIAAoACwAMAAwACgAKAAkABgACAAIAAgACAAQABAAGAAYABgAF
AAIAAAD9//r/+v/6//n/+f/5//n/+f/5//j/9v/2//b/9f/1//X/9v/2//b/9P/1//X/
9f/2//f/+P/5//f/9//2//X/9f/3//b/+f///woAFwArAEAAVABxAJcAugDZAPkAHgE2
AUQBUQFVATwBBQHFAG4ADQDL/6f/h/91/3r/i/+Z/6T/sf+9/8z/2//k/+v/7v/v/+3/
7f/u/+7/7v/u//D/8P/w//H/8f/y//T/9P/0//T/9P/1//P/8//z//P/8//z//P/8//1
//f/+P/5//j/9//2//X/+P/4//v/+f/3//b/9v/2//f/9//3//j/+v/6//r/+v/6//r/
+f/4//f/9//4//j/+v/6//v/+//7//v//P/8//3//f/9/////f/9//3///8BAAIAAgAD
AAMAAwAEAAUABQAFAAUABwAHAAcABwAJAAoACgAKAAoACwALAAsACwAMAA0ADQANAAwA
CwAKAAgACAAIAAkACQAIAAgACAAIAAoACQAJAAgABwAGAAUABAAGAAcABwAGAAUABQAG
AAYABAAEAAQAAwAEAAUABAAEAAQAAwADAAMAAgABAAAA//////7//f/8//r/+v/5//j/
9v/2//T/9P/0//T/9P/z//P/8//z//L/8v/y//L/8v/w//D/8P/w//D/8P/w//D/8f/x
//L/8v/w//D/8P/w/+7/7//v/+//8f/x//H/8v/0//T/9P/0//P/8//z//T/9v/2//b/
9//5//n/+f/5//j/+f/5//n/+f/5//n/+f/2//b/9v/2//j/+P/5//r/+v/6//n/+f/5
//j/+P/4//n/+f/6//r/+P/4//b/9f/1//X/9f/1//f/9//3//j/9//3//X/9P/y//P/
8//z//H/8f/w//D/8f/x//H/8f/z//P/8//x//P/8f/z//P/8P/w//D/8f/y//L/8v/x
//H/8f/x//H/8f/x//D/7//v/+//7//v//H/7//v//D/8P/w//D/8P/u//D/8P/x//P/
9P/1//b/9//3//f/+P/2//b/9v/3//b/9//5//z//v///wAAAAAAAAAA///8//r/+v/6
//r/+P/4//r/+v/7//v/+f/4//X/8v/y//L/8P/v/+7/7f/t/+3/7P/q/+r/6v/p/+n/
6//s/+z/7P/q/+v/6//r/+v/6//r/+v/6//r/+r/6f/p/+n/6v/p/+v/8v8BABMAJgA6
AFUAcQCQAK8AzwDsAAgBHgErATUBLAEHAckAegAXAMf/n/+F/23/aP91/4P/jv+b/63/
vP/H/9L/2//g/+H/3//h/+D/4P/g/+D/4v/i/+L/4//j/+T/5v/m/+b/5v/m/+f/5//n
/+f/5//l/+X/5f/l/+j/6f/p/+n/6f/p/+n/6f/o/+j/6//p/+v/6v/q/+r/6//r/+v/
7P/s/+z/7P/s/+v/7P/s/+z/7f/t/+7/7v/u/+7/7//v/+//7//w//D/8f/x//H/8//x
//H/8f/z//T/9v/3//n/+v/5//n/+f/7//v/+//9//3//f/9////AAAAAAAAAAABAAEA
AQABAAIAAwADAAMABQAFAAUABAAGAAYABwAHAAQABAAEAAQABgAFAAUABAACAAIAAgAC
AAMABQAGAAYAAwADAAQABAADAAIAAQD//wEAAQD///7/AAD////////9//v/+f/3//X/
9P/z//L/8v/y//H/8P/w//D/7v/u/+7/7v/u/+3/7f/t/+3/7P/s/+z/7P/s/+z/7P/s
/+z/7v/u/+7/7v/s/+v/6//q/+r/6v/q/+r/6v/r/+v/6//r/+v/6//s/+z/7P/s/+z/
7f/t/+3/7v/u/+7/7v/v/+3/7f/t/+3/7v/v/+//7//v/+//7//v//D/8P/w//D/7v/u
/+//8P/w//D/7//v/+//7v/u/+7/7//v//D/8P/u/+7/7P/r/+z/7f/u/+//7f/t/+3/
7v/t/+3/6//q/+r/6//r/+v/7f/t/+z/7P/r/+v/6//r/+v/6//r/+n/6//p/+v/6//o
/+j/6P/p/+z/7P/s/+v/6//r/+v/6//r/+v/6v/p/+n/6f/p/+n/6f/p/+n/6f/p/+r/
6v/q/+r/7P/q/+z/7P/s/+z/7P/u/+7/7//t/+7/7//w/+//7//v//D/8P/w//D/8f/0
//X/9//6//r/+//8//z//P/8//v/+P/0//T/9P/0//X/9v/5//r/+P/3//T/8v/v/+z/
7P/s/+n/6f/p/+n/5//n/+b/5P/n/+j/6P/p/+n/6v/q/+r/6v/r/+v/6//p/+n/6f/p
/+n/6f/o/+f/6f/n/+b/6f/x//r/BwAZAC4AQgBfAH0AmgC3ANMA9AAKARgBIwElAQgB
0QCHACYAyf+b/4f/df9r/3T/g/+N/5r/q/+7/8j/0//a/9//4v/j/+P/4//i/+L/4v/i
/+T/5P/k/+X/5v/o/+v/7P/q/+r/6v/r/+v/6//r/+v/7f/t/+3/7f/s/+3/7f/t/+3/
7f/t/+3/7v/u//H/7//x//D/8P/w//H/8f/x//L/8P/w//D/8P/x//L/8v/y//P/8//0
//T/8v/y//P/8//z//P/9P/0//X/9f/1//f/+f/5//n/+//5//r/+v/7//3//f/+////
AQABAAEAAwADAAMAAwAFAAgACAAIAAgADAANAA4ADwAQABEAEQARABEAEQARABAAEAAQ
ABEAEQASABIAEgASABIAEQARABAAEAAQABAAEAAQABEAEQAQAA8ADwAQABAADgAOAA4A
DQANAA0ACwAKAAoACQAJAAkABgAFAAQAAwADAAIAAQAAAAAAAAD///7/AAAAAP7//v/+
//7//v/9//////////7/+v/6//r/+v/6//r/+v/6//r/+v/6//r/9//3//j/+P/6//r/
+v/6//j/+f/5//n/+f/5//n/+v/6//r/+v/6//v/+//7//z//P/8//z//f/7//v/+//7
//z//f/9//3//f/9//3//f/8//z//P/8//r/+v/7//z//P/8//v/+//9//z//P/8//n/
+f/6//r/+v/6//j/9//5//n/+f/5//f/9//3//j/+f/5//f/9v/4//n/+f/5//n/+f/4
//j/+f/5//n/+f/4//f/9v/z//T/8//2//f/9v/2//b/9//4//j/+P/3//X/9f/1//X/
9f/1//T/8//0//X/9v/3//f/9//3//f/9f/2//j/9v/0//X/9v/3//j/9v/4//j/+f/7
//z//f/+/////////wAAAAAAAAAAAQABAAEAAgAEAAIAAwAEAAQABwAIAAgABgAEAAQA
BAAEAAQABAAGAAYABgAFAAIAAAD9//r/+v/6//n/+f/5//n/9//3//b/9P/2//b/9f/1
//X/9v/2//b/9v/3//f/9//3//f/9//3//X/9f/0//P/9f/1//T/8//3//7/CQAZACoA
PgBVAHEAjgCtAMsA6gAGARwBKQE1ATABCQHLAHgAFQDD/6H/j/97/3b/g/+T/57/q/+5
/8j/0//e/+f/7P/t/+//8f/w//D/8P/w//L/8v/y//P/8//0//b/9v/3//j/+f/7//n/
+f/5//n/9//3//f/9//6//v/+//7//3//f/9//3//P/8/////f/9//z//P/8//3//f/9
//7//P/8//z//P/9//7//v/+//v/+//8//z//v/+//////8BAAEAAgACAAEAAQABAAMA
AwADAAMABQAFAAYABgAHAAkACQAKAAsACwALAAsADQAPAA8ADwARABAAEAAQABAADwAP
AA8ADwARABMAFAAVABQAEwASABAAEAAQABEAEQASABIAEgASABIAEQARABAADgAOAA4A
DgAQABEAEQAQAA0ADQAOAA4ADAAMAAwACwANAA0ACwAKAAwACwALAAsACgAJAAgABwAF
AAQAAwACAAQABAADAAIAAgACAAAAAAAAAAAAAAD///3//f/9//z/+v/6//r/+v/8//z/
/P/8//r/+v/6//r/9//3//j/+P/6//r/+v/6//r/+//7//v/+//7//v//P/9//7///8A
AP///////wAAAAAAAAAAAQABAAEAAQABAAIAAwADAAMAAQABAAEAAQABAAIAAwAEAAIA
AgADAAQABAAEAAMAAwAFAAQABAAEAAEAAQACAAIAAgACAAAA////////////////////
/wAA//////3//P/8//3//f/9//7//////wAA///////////9//3//f/7//v/+f/7//v/
/P/8//z//f/+//7//v/9//v/+//7//v//f/9//z/+//5//n/+f/5//f/9//3//f/+f/6
//r/+v/8//z//P/8//z//P/6//z//P/9//v//P/9//7/////////AAD+//7//v///wMA
BQAIAAwACgALAAwADAAMAAwACwAIAAQABAAEAAQABwAIAAsADAAKAAkABgAEAAAA/P/7
//r/+f/5//n/+f/5//n/+P/2//b/9v/1//X/8//0//T/9P/2//f/9//3//X/9f/1//X/
9f/1//T/8//z//P/9v/3//3/CAAXACkAPABSAGsAjwCyANMA8wAUASwBQAFNAU8BNgEB
AcEAZgADAMX/pf+H/3X/eP+H/5X/ov+t/7n/xv/V/97/4//m/+v/7f/t/+7/7v/u/+7/
8P/w//D/8f/v//D/8v/y//L/8v/y//P/8f/x//H/8f/z//P/8//z//L/8//z//P/8f/x
//H/8f/z//T/+P/3//f/9v/2//b/9f/1//X/9v/4//j/+P/4//j/+P/3//b/9f/1//b/
9v/2//b/9//3//n/+f/6//r/+//7//v//f/9//3//f////3//v/+/////////wAAAQAD
AAMAAwAFAAcABwAHAAkACAAIAAgACAAJAAkACQAJAAgACQAJAAkACQAJAAkACAAGAAYA
BwAHAAYABgAGAAYABgAFAAUABAAGAAYABgAGAAQABQAFAAQABQAFAAYABgAEAAQABAAD
AAMAAwABAAAAAAD///////////////////3//P/7//r/+v/6//n/+P/2//b/9P/0//L/
8v/y//H/8//z//P/8v/w//D/8P/w/+7/7v/u/+7/7v/u/+7/7v/u/+//8f/y//D/8P/w
//D/8P/x//H/8f/x//H/8f/y//T/9P/0//T/8//z//P/9P/2//b/9v/3//f/9//3//f/
9v/3//f/9//5//n/+f/5//j/+P/4//j/9v/2//f/+P/6//r/+f/5//v/+v/6//r/+f/5
//r/+v/4//j/9v/1//P/8//z//P/9f/1//X/9v/3//f/9f/0//L/8//z//P/8//z//L/
8v/z//P/8//z//H/8f/x/+//8f/v//H/8f/y//L/8v/z//P/8v/x/+//7//v/+//7//v
/+//7v/t/+7/7//w//H/8f/x//H/8f/v//D/8P/w//D/8v/w/+7/7v/u/+7/7v/w//D/
8f/z//T/9f/2//f/9//3//j/+P/4//j/+f/6//v//f8AAAAAAQACAAIAAgACAAEA/v/+
//7//v/+//7//v8AAAAAAAD///z/+v/3//T/9P/0//H/8f/x//H/8f/x//D/7v/s/+z/
6//r/+v/7P/s/+z/7f/v//D/8f/v/+//7//v/+//7//u/+3/7f/v//D/8f/3/wIAEwAl
ADoAUgBrAIsArADLAOsACgEgAS4BNwE5AR4B6QChAEQA5/+x/5f/ff9v/3b/hf+T/57/
rf+7/8r/1f/e/+H/4v/n/+X/5f/m/+b/5v/m/+r/6v/q/+v/6f/q/+z/7P/s/+z/7P/t
/+3/7f/t/+3/7//v/+//7//u/+//7//v//H/8f/x//H/8P/w//P/8f/x//D/8P/w//H/
8f/x//L/8v/y//L/8v/z//T/9P/0//P/8//0//T/9P/0//X/9f/1//X/9v/2//f/9//3
//n/+f/5//n/+//5//r/+v/7//v/+//8//3/////////AQABAAEAAQADAAQABAAEAAQA
BQAFAAUABQAGAAcABwAHAAcABwAHAAYACAAIAAkACQAGAAYABgAGAAgABwAHAAYABgAG
AAYABgAGAAcABwAGAAcABwAIAAgACAAIAAgABwAFAAUAAwACAAIAAQABAAEA/v/9//z/
+//7//r/+f/4//r/+v/5//j/9v/2//T/9P/2//b/9v/1//X/9f/1//T/8v/y//L/8v/y
//L/8v/y//L/8v/y//L/8f/x//L/8v/y//L/8v/y//L/8//z//P/8//z//P/9P/0//T/
9P/0//X/9f/1//b/9v/2//b/9//3//f/9//3//r/+//7//v/+//7//v/+//6//r/+v/6
//r/+v/7//z/+v/6//n/+f/5//j/+P/4//n/+f/6//r/+v/6//j/9//3//f/9//3//f/
9//3//j/+f/5//f/9v/2//f/9//3//f/9//2//b/9//3//f/9//3//f/9//1//X/8//1
//X/9v/2//b/9//2//b/9v/1//X/9f/1//X/9//3//b/9f/z//P/8//z//X/9f/1//X/
9f/2//b/9v/2//b/9//3//X/9v/2//b/9//4//f/9v/1//T/9f/4//n/+//6//r/+v/6
//3//f/9//7/AAAAAAAAAQACAAMABQAIAAYABwAIAAgABgAGAAUAAgACAAIAAgACAAIA
AgAEAAQABAADAAAA/v/7//j/+P/4//X/9f/1//X/9//3//b/9P/0//T/8//z//X/9v/2
//b/9v/3//f/9//3//f/9//3//X/9f/0//P/8//1//b/+f///woAGQAvAEYAWgBzAJMA
sgDNAO0ADAEgASwBNQExAQ4BzQB9ABwAy/+l/5H/ef91/4L/kf+f/67/vf/L/9b/4f/o
/+v/7v/v/+//7//w//D/8P/w//L/8v/y//P/8f/y//T/9P/2//b/9v/3//X/9f/1//X/
9//3//f/9//4//n/+f/5//n/+f/5//n/+P/4//v/+f/5//j/+P/4//n/+f/5//r//P/8
//z//P/9//7//v/+//3//f/+//7//v/+///////9//3//v/+/////////wEAAwADAAMA
BQAFAAYABgAHAAkACQAKAAsACQAJAAkACwALAAsACwANABAAEAAQABAADwAPAA8ADwAQ
ABEAEQARABMAEwATABIAEgASABMAEwASABIAEgASABAADwAPAA4AEAAQABAAEAAOAA8A
DwAOAA0ADQAOAA4ADgAOAA4ADQANAA0ACwAKAAoACQAJAAkACgAJAAgABwAFAAQAAwAC
AAQABAADAAIAAAAAAP7//v8AAAAAAAD///////////7//P/8//z//P/8//z//P/8//z/
/P/8//z/+f/5//r/+v/6//r/+v/6//z//f/9//3//f/9//3//v/+//7//v/+//3//f/9
//7//v/+//7///8BAAEAAQABAAAAAQABAAEAAQABAAEAAQD+//7//v/+/wAAAAABAAIA
AgACAAEAAQABAAAAAAAAAP////8AAAAA/v/+//z/+//9//3//f/9/////////wAAAQAB
AP///v/8//3//f/9//3//f/8//z//f/9//3//f/9//3//f/7//v/+f/7//v/+v/6//r/
+//8//z//P/7//v/+//7//v/+//7//r/+f/7//v/+//7//v/+//7//v/+//8//z//P/8
//z//f/9/////P/8//z//P/8//z//P/8//7//v//////AAABAAIABQAFAAUABgAEAAQA
BAAFAAQABQAHAAoACgALAAwADAAMAAwACwAIAAgACAAIAAgABgAGAAgACAAKAAkABgAE
AAEA/v/+//7//f/9//3//f/7//v/+v/4//n/+v/6//v/+v/6//n/+P/6//v/+//7//v/
+//7//v/+//7//r/+f/7//v/+v/5//3/BAAPACEANgBMAGMAfwCeALsA1QD0AA4BIAEv
ATUBIAHxAK8AUgDx/7X/n/+L/33/gP+P/5//rP+7/8f/0P/d/+j/7//y//P/8//z//b/
9v/2//b/+P/4//j/+f/3//j/+v/6//z//P/8//3/+//7//v/+//7//v/+//7//z//f/9
//3///////////8AAAAAAwABAAEAAAAAAAAAAQABAAEAAgACAAIAAgACAAEAAgACAAIA
AwADAAQABAACAAIAAwADAAMAAwAEAAQABwAHAAcACQAJAAkACQALAAkACgAKAAsADQAN
AA4ADwAPAA8ADwARABMAEwATABUAFgAWABYAFgAXABcAFwAXABgAGQAZABkAGQAZABkA
GAAYABgAGQAZABgAGAAYABgAFgAVABUAFAAWABYAFgAWABQAFQAVABQAEwATABQAFAAW
ABYAFgAVABUAFQATABIAEAAPAA8ADwAQAA8ADgANAAsACgAJAAgACAAIAAcABgAGAAYA
BAAEAAYABgAGAAUAAwADAAMAAgACAAIAAgACAAAAAAAAAAAAAAAAAAAAAAD/////AAAA
AAIAAgACAAIAAAABAAEAAQADAAMAAwAEAAQABAAEAAQABQAFAAUABgAGAAYABgAHAAcA
BwAHAAcABwAHAAYABQAHAAcABwAHAAgACAAIAAgACAAIAAkACgAIAAgABwAHAAcABgAG
AAYABQAFAAYABgAIAAgABgAFAAMAAwADAAMAAwADAAMABAAFAAUAAwACAAIAAwADAAMA
AwADAAIAAgADAAMAAwADAAMAAwADAAEAAwABAAMAAwAEAAQABAAFAAUABAADAAEAAwAD
AAMAAwADAAMAAgABAAMAAwADAAMABQAFAAUABQADAAQABAAEAAIABAAEAAQABAAEAAYA
CAAIAAkACQAKAAsADAANAA0ADQAOAA4ADgAOAA8AEAARABMAFgAWABcAGAAYABcAFgAU
ABAAEQASABMAFAAWABYAGAAYABYAFQASABAADAAIAAcABgAGAAcACAAJAAkACQAIAAYA
CAAIAAcABwAGAAYABQAEAAYABwAHAAcABwAHAAcABwAIAAkACQAJAAsACQAKAA0ADwAY
ACcANwBIAF4AeQCZALYA0wDxAA4BKAE4AUUBRwEsAfUAqQBIAOv/vf+p/5f/jf+U/6H/
sf++/8v/2f/m//H/+v///wIAAwADAAUACAAIAAgACAAIAAgACAAJAAsADAAOAA4ADAAM
AAwADQAPAA8ADwAPAA8ADwAPAA8AEgATABMAEwARABEAEQARABIAEgAVABMAEwASABIA
EgATABMAEwAUABYAFgAWABYAFQAWABYAFgAWABcAGQAaABkAGAAYABcAGAAZABsAHAAb
ABsAGwAdAB8AHwAfACEAIQAiACIAIwAlACUAJgAnACcAJwAnACkAKwArACsALQAsACwA
LAAsAC0ALQAtAC0ALgAvAC8ALwAxADEAMQAwAC4ALgAvAC8ALgAuAC4ALgAsACsAKwAq
ACwALAAsACwALgAvAC8ALgAtAC0ALgAuACwALAAsACsALAAtACwALAAuAC0ALQAtACoA
KQAoACcAKQAoACcAJgAmACYAJQAkACYAJgAkACQAJAAkACQAIwAjACMAIwAiACAAIAAg
ACAAIgAiACIAIgAkACQAJAAkACMAIwAkACQAJAAkACQAJAAmACcAJwAnACkAKQApACoA
KgAoAA==
         </WaveFormData>
      </LeadData>
      <LeadData>
         <LeadByteCountTotal>10000</LeadByteCountTotal>
         <LeadTimeOffset>0</LeadTimeOffset>
         <LeadSampleCountTotal>5000</LeadSampleCountTotal>
         <LeadAmplitudeUnitsPerBit>4.88</LeadAmplitudeUnitsPerBit>
         <LeadAmplitudeUnits>��V</LeadAmplitudeUnits>
         <LeadHighLimit>2147483647</LeadHighLimit>
         <LeadLowLimit>268435456</LeadLowLimit>
         <LeadID>V6</LeadID>
         <LeadOffsetFirstSample>0</LeadOffsetFirstSample>
         <FirstSampleBaseline>0</FirstSampleBaseline>
         <LeadSampleSize>2</LeadSampleSize>
         <LeadOff>FALSE</LeadOff>
         <BaselineSway>FALSE</BaselineSway>
         <ExcessiveACNoise>FALSE</ExcessiveACNoise>
         <MuscleNoise>FALSE</MuscleNoise>
         <LeadDataCRC32>54995704</LeadDataCRC32>
         <WaveFormData>
/P/8//z//P/+//7//v/+//7//v/+//7//P/8//z//P/8//z//P/8//z//P/8//z/+v/6
//r/+v/6//r/+v/6//r/+v/6//r/+P/4//j/+P/6//r/+v/6//r/+v/6//r/+v/6//r/
+v/4//j/+P/4//n/+v/7//z/+v/6//r/+v/4//j/+P/4//r/+v/6//r/+P/4//j/+P/7
//v//P/8//r/+v/8//3//v/+//7///////////8AAAEAAgAEAAYACAAJAAsADAAKAAoA
CgAHAAUABAAEAAUABgAGAAYABwAHAAUAAgAAAPz/+v/6//r/+//7//v/+//4//j/+P/3
//X/9f/1//T/9v/2//b/9v/2//b/9v/2//b/9v/2//f/9//2//T/9P/0//X/9//2//j/
//8GABEAHwAtAD8AVQBrAIQAoAC6ANMA5ADvAPYA5AC5AIUARQACANv/x/+0/6X/p/+y
/7v/w//M/9T/2f/j/+v/7f/u//H/8f/x//D/8P/w//D/8f/x//H/8f/x//P/8//z//P/
8//0//T/9P/z//P/8//z//T/9P/0//T/9P/0//X/9//3//f/9//1//b/9v/2//b/9v/2
//X/9f/2//b/9v/2//b/9v/2//b/9v/4//j/+f/5//n/+f/3//f/9//4//j/+f/5//n/
+v/6//r//P/6//r/+v/6//z//f///wAAAAAAAAEAAwADAAMAAwADAAUAAwADAAYABAAE
AAUABQAEAAQABAAFAAcACAAJAAkABwAHAAcABwAHAAcABwAHAAYABgAGAAYACAAHAAYA
BgAHAAcABgAGAAYABgAHAAcACQAJAAoACgAIAAgACAAIAAYABQAFAAUABQAEAAQABAAE
AAMAAwADAAEAAQD///7//v/+//3/+//7//v/+//7//v/+//7//v/+v/6//r/+f/5//n/
+f/5//n/+f/4//j/+v/6//r/+v/7//v//P/8//r/+v/6//v/+//7//v/+//7//r/+v/6
//r/+v/6//r//v/+//7//v/8//z//P/8//3//f/9//7//v/+//7/////////////////
///+//7//v/+//7////9//3//f/9///////////////////////+//7//v/9//3//P/8
//3/+//7//v//f/9//3//f/9//z/+//7//v//f/9//v/+//6//z//P/8//7//f/8//z/
/P/7//v//P/7//v/+v/6//v/+//6//r/+v/6//j/9//4//r/+//8//z//P/7//r/+P/8
//7//f/8//v/+v/9//3//v/+//7//v8AAAEAAgACAAIAAwABAAEAAQACAAUABgAIAAoA
DAANAA8AEAAPAA4ADQAJAAcABgAGAAcACAAIAAgACQAJAAcABAACAP7//P/8//z//f/9
//3//f/8//z//P/7//n/+f/5//j/+P/4//j/+P/6//r/+v/6//r/+v/6//v/+//6//j/
+P/6//n/+f/6//7/BQAOABkAJwA1AEUAWwB1AIoApADCANcA5ADxAPwA5gC5AIEAPwD+
/9f/x/+2/6n/rf+2/8H/y//S/9j/4f/r//H/9f/2//f/9//3//b/9v/2//b/9//3//f/
9//3//n/+f/5//n/+f/6//r/+v/5//n/+f/5//r/+v/6//r/+v/6//v/+//7//v/+//9
//7//v/+//z//P/8//v//f/+//7//v/+//7//v/+//7//v8AAAAA////////////////
//8AAAIAAwADAAMABAAEAAQABgAEAAQABAAEAAUABQAGAAYABgAGAAcACQALAAsACwAL
AAwACQAIAAoADAAMAA0ADQAOAA4ADgAPAA0ADgAPAA8AEQARABEAEQAPAA8ADwAPAA4A
DgAOAA4ADgANAAwADAAPAA8ADgAOAAwADAANAA0ADwAPABAAEAAOAA4ADgAOAAwACwAL
AAsACwAKAAoACgAIAAcABwAHAAcABwAFAAQABgAGAAUAAwAFAAUABQAFAAMAAwADAAMA
AgACAAIAAQD//////////wEAAQAAAAAAAAAAAAAAAAABAAEAAgACAAAAAAAAAAEA////
//////8BAAAAAAAAAAIAAgACAAIABAAEAAQABAAEAAQABAAEAAUABQAFAAYABgAGAAYA
BwAHAAcABwAHAAkACQAIAAgACAAIAAgACQAJAAkACQAJAAcABwAHAAcACQAJAAkACQAG
AAYABgAFAAUABAAEAAUAAwADAAMABQAHAAcABwAHAAYABQAFAAUABgAHAAYABwAHAAgA
BwAGAAgABwAGAAYABAADAAMABAAFAAUABAAEAAUABQAEAAQABQAGAAUABQADAAQABAAE
AAMABAAEAAQACAAIAAYACAAIAAgACAAIAAcABwAIAAgACAAIAAoACwAMAAwADAANAA0A
DQANAA4ADwAQABIAFAAUABUAFwAYABgAGAAYABUAFQAUABQAFQAUABQAFAAVABMAEQAO
AAwACgAIAAgACAAHAAcABwAHAAYABgAGAAUABwAHAAcABgAFAAQAAwACAAIAAgACAAIA
BAAEAAQABQADAAIAAAAAAAAA//8BAAQACgAVACAAKwA5AEcAVwBrAIUAoAC6ANQA6QD4
AAkBCAHoALUAfwA5AP7/4f/N/7b/r/+3/8L/y//T/9r/4P/p//P/+//7//z//f/9////
/v/+//7//v////////////7////+//3//////wAAAAAAAP///////wEAAgACAAIAAQAA
AP/////9//3//f/9//7/AAABAAIAAgACAAIAAQADAAQABAAEAAMAAgABAAAAAgACAAQA
BAABAAEAAQABAAEAAQABAAIAAgADAAMAAwAGAAYABgAIAAYABgAGAAYABQAFAAYABgAI
AAgACQALAAsACwALAAsADgANAA4AEgAOAAwACwAJAAoACgAKAAsACwAMAA0ADQANAA0A
DQANAA0ADQANAA0ACgAKAAoACgAMAAsACgAKAAkACQAIAAgACgAKAAsACwAKAAkACQAI
AAoACgAKAAoABgAFAAUABQAFAAQABAAEAAIAAQABAAEAAQABAP///v/9//z/+v/3//f/
9//3//f/9P/z//L/8f/x//L/8//z//L/8f/w/+//8f/x//D/8P/w//D/8P/w/+//7//w
//D/7v/u/+7/7//s/+v/6v/p/+z/7P/t/+7/7P/s/+z/7P/v//D/8f/y//T/9P/0//T/
9P/z//L/8v/w//D/8P/x/+//7//v/+//8v/z//P/9P/x//D/7//v/+//7//v/+//7//v
/+//7//u/+3/7P/r/+3/7v/v/+//7//u/+7/7//u/+3/7P/t/+3/7f/t/+3/7v/t/+3/
7f/s/+v/6P/n/+b/6P/o/+j/6v/r/+z/7v/s/+v/6//s/+v/6//q/+r/6//r/+r/6v/q
/+r/6P/n/+n/6v/q/+r/6//q/+r/6v/q/+r/6//r/+z/7P/u/+7/8P/x//D/8P/w//H/
8f/x//H/8v/z//T/9v/4//r/+//9//7//f/8//v/9//1//T/9P/1//b/9v/2//f/+f/3
//T/8v/s/+r/6v/q/+n/6f/p/+n/6P/o/+j/5//n/+f/5//m/+b/5v/m/+b/5f/k/+P/
4v/j/+T/5f/n/+f/5v/k/+T/4v/j/+P/5v/s//H/+v8HABcAIwA3AFMAbQCGAKIAvgDT
AOAA7QD0AN4ArwCBAEkABgDX/7v/oP+R/5X/nv+n/6//uP++/8f/0//Z/9v/3v/f/93/
2//c/9z/3P/c/93/3f/d/93/3f/f/9//3//f/9//4P/g/+D/3//f/9//3//g/+D/4P/i
/+L/4v/j/+L/4f/g/9//4P/i/+P/5P/i/+L/4v/h/9//4P/g/+D/4P/g/+D/4P/g/+D/
4v/i/+P/4//j/+P/4//j/+P/5P/i/+P/4//j/+T/5P/k/+b/5P/k/+T/5P/l/+X/5v/m
/+j/6P/p/+v/6f/p/+n/6f/t/+v/6//u/+7/7v/v/+//8P/w//D/8f/v//D/8f/x/+//
7//v/+//8f/x//H/8f/u/+7/7v/u/+//7//v//D/7//v/+7/7v/u/+7/7//v/+//7//w
//D/8P/w//D/8P/v/+//8P/x//P/8v/y//L/8v/x//H/8f/v/+//7f/s/+z/7P/r/+n/
6//r/+v/6//r/+v/6//r/+r/6v/q/+n/6f/p/+n/6f/o/+f/5f/k/+b/5v/m/+b/5//n
/+j/6P/o/+j/6P/p/+f/5//n/+f/6f/o/+j/6P/q/+r/6v/q/+r/6v/q/+r/7P/s/+z/
7P/v/+//7//w//D/8P/w//H/8f/x//H/8f/v/+//7v/u//D/8P/w//H/8f/x//H/8f/x
//H/8f/x//H/8f/x//H/8P/w//D/7//v/+7/7v/v/+//7//v//H/8f/x//H/8f/u/+3/
7f/t/+3/7f/r/+v/7v/w//D/8P/w/+//7v/u//D/7//v//D/7//v/+7/7v/v/+//7v/u
//D/8P/u/+3/7f/u/+7/7v/t/+7/7v/u/+7/7P/s/+7/8P/w//D/8P/v/+//8P/w//H/
8v/1//f/9v/2//b/9//1//X/9f/2//f/+P/6//z//v///wEAAgACAAIAAgD//////v/+
///////+//3//f8AAP///f/8//n/+P/5//r/9//3//f/9//2//b/9v/1//P/8//z//L/
8//0//X/9v/2//b/9v/2//b/9v/2//f/+f/4//b/9v/2//f/9//4//j//f8GABMAIQAt
AD8AUwBrAIQAngC2AM0A4gDxAPwA+ADVAKUAcQAwAPf/2f/C/63/pf+s/7f/v//I/9D/
2f/h/+n/7f/y//H/7//x//L/8v/y//L/8f/x//H/8f/z//X/9f/1//X/9f/2//b/+P/3
//f/9//1//b/9v/2//j/+P/4//n/+f/5//n/+f/3//j/+P/4//j/+P/4//f/9//4//j/
+P/5//r/+//8//v/+v/7//r/+//7//v/+//7//v/+//8//z//f/9//3//P/8//z//v/8
//z//P/8//7///8BAAIAAwACAAIAAwAFAAUABQAFAAcABQAFAAgACAAIAAkACQAIAAgA
CAAJAAsADAANAA0ACwALAAsACwANAA0ADQANAAwADAAMAAwADgANAAwADAANAA0ADAAM
AA4ADgAPAA8ADwAPABAAEAAPAA4ADQAMAAsACwAMAA0ADQAMAAwADAAIAAcABwAHAAUA
BQADAAIABAAEAAMAAQABAAEAAQABAP////////////8AAAEAAQD////////////////+
//7/AAAAAAAAAAD+//3//f/8//7//v/+/////f/9//3//f////7//v/+//7//v/+//7/
/v/+//7//v/+//7//v/+/////////wAAAAAAAAAAAQABAAEAAQABAAEAAQAAAAAAAAAA
AAAAAQABAAEAAQABAAEAAQABAAEAAQABAAEAAQAAAAAAAAD//wEAAAAAAAEA////////
AQD///////////7//f/9//3//v////7//////wAA///+/wAA///+//7//v/9//3//v/9
//3//P/8///////+//7/AAAAAP7//f/9//7//v/+//7//v/9//z//v/+//7//f/9//7/
/v/+//7//v/+//7//v/+//7//////wAAAAAAAAAAAgADAAIAAgACAAMAAwADAAMABAAH
AAgACgAMAAwADQAPABAADgAOAA4ACwAHAAYABgAHAAkACgALAA0ADQALAAgABgACAAAA
AAAAAP3//f/9//3/+v/6//r/+f/6//v//P/8//z//P/8//z//P/8//z//P/7//r/+f/5
//v/+v/4//j/+v/5//n//P8CAAcAEAAdACsAOQBLAGMAewCUAK4AyADdAOoA+QD+AOYA
twCDAEMAAgDb/8v/uv+v/7P/vP/B/8n/1P/c/+X/6//x//X/9v/3//f/9//3//b/9f/0
//X/9f/1//X/9//5//n/+f/3//f/+P/4//r/+f/5//n/+//8//z//P/8//z//P/9//v/
+//7//v/+//8//z//P/8//z//P/7//3//v/+//7//v/+//7//v/+//7/AAAAAP//////
////////////AAD+/////////wAAAAAAAAIABAAEAAQABAADAAMABAAEAAYABgAHAAkA
CQAJAAkACQALAAkACQAMAAwADAANAA0ADgAOAA4ADwANAA4ADwAPAA8ADwAPAA8ADwAP
AA8ADwAQABAAEAAQABIAEQAQABAAEQARABAAEAAQABAAEQARAA8ADwAQABAAEAAQABAA
EAAQAA8ADwAPAA4ADAALAAoACAAHAAcABwAHAAcABQAEAAYABgAFAAMAAwADAAMAAwAD
AAMAAwADAAQABAAEAAMAAQABAAEAAQABAAEAAAAAAAAAAAAAAAAA/////wAAAAAAAAAA
AAABAP//////////AQAAAAAAAAAAAAAAAAAAAAIAAgACAAIABAAEAAQABAADAAMAAwAE
AAQABAAEAAUABQAFAAUABQAFAAUABAAEAAIAAgACAAMABQAFAAUABQADAAMAAwADAAEA
AQABAAEAAAAAAAAA//8AAAAAAQADAAEAAQABAAMAAQABAAEAAQACAAEAAQABAAMAAwAB
AAEAAgAEAAQABAACAAEAAAAAAAIAAQABAAIAAwADAAIAAgADAAMAAgACAAAAAAD+//3/
/f/+//7//v///wAAAAAAAAAAAAAAAP////8AAAIAAAAAAAIAAgACAAIAAQABAAIAAgAE
AAQABgAHAAgACAAIAAkACQAJAAkACgAJAAoADAAOAAwADQAPABAAEwAUABUAEwARABAA
EAARABAAEAAQABEAEQAPAAwACgAGAAQABAAEAAEAAQABAAEAAAAAAAAA///////////+
/wAAAAAAAAAAAAAAAAAAAAD+//7//v///////v/8//z//v////3//v8AAAUADAAZACcA
MwBDAFcAbQCGAKAAugDTAOYA8wACAQAB3wCrAHMAMADz/9f/yP+z/63/tv+//8f/zv/W
/9//5//r//H/+P/5//n/+f/4//j/+P/4//v/+//7//v/+f/7//v/+//9//3//v/+//z/
+//7//v/+f/6//r/+v/7//z//f////3//f/9//3/+//8//z//P/8//z//P/7//3//v/+
//7/AAAAAAAAAAAAAAAAAgACAP//////////////////AAACAAMAAwADAAIAAgACAAQA
AgACAAIAAgAEAAUABwAIAAkACAAIAAkACQAJAAkACQALAAkACQAMAAoACgALAAsACgAK
AAoACwAMAA4AEAARABAADwAOAA0ADQANAA0ADQANAA4ADwAQABAADwAOAA4ADQANAAwA
DAAOAA4ADwAPAAwACwALAAoACAAIAAgACAAHAAcACAAJAAoACgALAAwACgAJAAkACQAI
AAcABAACAAIAAgABAP//AQABAAEAAQABAAEAAQABAP///v/9//v/+//7//v/+//9//3/
/P/8//3//P/7//r/9//3//j/+P/4//j/+P/5//n/+f/5//n/+f/4//j/+P/7//z//f/+
/////v/9//z//P/8//z//P/9//3//f/+//7//v/+/////f/9//3//f/9//3//P/8//7/
/v/+///////////////+//3//P/7//v/+//7//v//P/8//z/+//9//z//P/9//z/+//6
//v/+v/5//j/9//4//f/9//3//n/+f/3//f/9v/4//j/+P/2//X/9P/0//T/8//z//T/
8//z//L/8v/1//X/9P/0//T/9P/y//H/8//0//T/9P/y//L/8f/w/+7/7v/u/+3/7//w
//D/8P/w//L/8v/y//L/8v/y//H/8f/w//D/8P/y//P/9P/0//T/9f/0//P/8v/y//b/
+P/7//7//f/9//7//v/8//z//P/5//b/9P/z//P/9f/2//f/+f/5//f/9P/y/+v/6P/n
/+b/4//j/+P/4//k/+T/5P/j/+P/4//j/+L/4v/i/+L/4v/j/+T/5f/m/+X/5P/j/+P/
4//i/+D/4P/e/9//4f/i/+j/8f/8/wkAFQAhADMATQBpAIIAngC6AM8A4ADtAPAA2ACr
AH8AQwAAANX/u/+g/4//kf+c/6X/rf+0/7r/w//N/9P/1f/W/9v/2//b/9z/3P/c/9z/
3f/d/93/3f/b/93/3f/d/9v/2//c/9z/3P/b/9v/2//d/97/3v/e/9z/3P/c/93/3f/d
/93/3f/e/+D/4f/i/+D/4P/g/9//3//g/+D/4P/g/+D/4P/g/97/3v/g/+D/3//f/9//
3//h/+H/4f/i/+D/4f/h/+H/4v/i/+L/5P/m/+b/5v/m/+X/5f/m/+b/5//m/+b/5//p
/+n/6f/p/+3/6//r/+7/7P/s/+3/7f/u/+7/7v/v/+3/7v/v/+//7f/t/+3/7f/r/+v/
6//r/+z/7P/s/+z/7v/t/+z/7P/t/+3/7P/s/+z/7P/t/+3/7f/t/+7/7v/s/+z/7P/s
/+r/6f/p/+n/6f/o/+j/6P/n/+f/6P/p/+f/5//l/+T/5P/k/+P/4f/h/+H/4f/h/9//
3//f/9//4P/g/+D/3//f/9//3//f/9//3//e/97/3v/e/97/3v/e/9//4f/i/+D/4P/g
/+H/4f/h/+H/4f/h/+D/4P/g/+H/4v/j/+T/5v/m/+b/5v/m/+b/5v/m/+f/5//n/+j/
6P/o/+j/6f/q/+v/7P/t/+v/6//q/+r/6v/q/+r/6//r/+v/6//r/+v/6//r/+v/6//r
/+v/6//q/+r/6v/p/+f/5v/m/+f/6f/p/+n/6//r/+v/6//r/+r/6f/p/+n/6f/p/+f/
5//q/+z/7P/s/+r/6f/o/+j/6P/n/+f/6P/p/+n/6P/o/+f/5//m/+b/6P/o/+b/5f/l
/+b/5v/m/+f/6P/o/+j/6v/q/+r/6f/n/+j/6P/o/+r/6v/o/+j/6P/o/+j/6f/p/+r/
6v/r/+z/7//x//P/9P/1//f/9//3//f/+P/5//r//P/+//7///8BAAIAAgACAAIA///+
//7///8BAAAAAAAAAAEAAwABAP7//P/4//b/9v/2//P/8//z//P/8v/y//L/8f/v/+//
7//u//D/8P/w//D/8f/y//P/9P/z//L/8f/x//P/8v/w//D/8P/z//X/9v/4/wEADAAZ
ACcANQBHAF0AeQCUAK4AxgDdAOoA9wD6AOIAswCBAEUABgDd/8f/sP+j/6f/sP+5/8H/
yv/S/9v/4f/n/+n/6v/t/+//7f/u/+7/7v/u/+//7//v/+//7//x//H/8f/x//H/8v/y
//L/8f/x//H/8f/y//L/8v/y//L/8v/z//P/8//z//P/8//0//T/9P/y//L/8v/x//P/
9P/0//T/9P/0//T/9P/0//T/9v/2//X/9f/1//X/9f/1//X/9v/2//f/9//3//j/+P/4
//r/+v/6//r/+v/5//n/+v/6//r/+v/7//3///////////////3//f8AAAEAAgAEAAUA
BAAEAAQABQADAAQABQAFAAUABQAFAAUABwAHAAcABwAGAAYABgAGAAYABQAEAAQABwAH
AAYABgAIAAgACQAJAAkACQAKAAoACAAIAAgACAAGAAUABQAFAAMAAgACAAIAAgABAAEA
AQD//////f/8//7//v/9//v/+//7//v/+//7//v/+//7//r/+v/6//n/+f/5//n/+f/5
//n/+P/4//r/+v/6//r/+f/5//r/+v/5//j/9//3//f/9//3//f/+f/4//j/+P/4//j/
+P/4//r/+v/6//r/+v/6//r/+v/5//n/+f/6//r/+v/6//v/+//7//v/+//9//3//P/8
//z//P/8//3/+//7//v/+//7//v/+//7//v/+//7//v//P/8//z/+//5//j/+P/5//n/
+f/5//v/+f/5//n/+f/6//n/+f/5//v/+//5//n/+f/6//n/+P/6//n/+P/4//j/9//3
//j/+f/5//j/+P/3//f/9v/2//j/+P/2//X/9//4//j/+P/4//j/9//2//b/9v/2//X/
9//4//j/+P/4//j/+P/6//r/+f/5//n/+f/6//n/+P/3//b/+f/5//r/+v/4//j/+v/7
//7//v/+////////////AAADAAQABgAIAAYABwAJAAoACQAIAAcAAwACAAIAAwAFAAQA
BAAEAAUABwAFAAIAAAD8//r/+v/6//f/9//3//f/+P/4//j/9//1//X/9f/0//b/9v/2
//b/9v/2//b/9v/2//b/9v/3//X/9P/y//L/9P/1//f/+P/8/wUADgAdAC8AOwBLAGMA
fQCUAK4AygDdAOoA9wD2ANYAowBrACsA8P/T/7//qv+l/63/tv+//8f/0P/Y/9//5//r
/+3/7v/v/+//8f/w//D/8P/w/+//7//v/+//7//x//H/8f/z//P/9P/0//T/8//z//P/
8f/y//L/8v/y//L/8v/z//P/8//z//P/8//0//T/9P/0//T/9P/z//P/9P/0//T/9P/0
//T/9P/0//T/9v/2//X/9f/1//X/9//3//f/+P/3//f/9v/1//b/9v/2//j/+v/6//r/
+v/9//3//v/+/wIAAgADAAUAAwADAAMAAwAFAAMAAwAGAAYABgAHAAcABgAGAAYABwAH
AAgACQAJAAkACQAJAAkACQAJAAkACQAIAAgACAAIAAgABwAGAAYACQAJAAgACAAIAAgA
CQAJAAcABwAIAAgACAAIAAgACAAIAAcABwAHAAcABgAGAAYABgAFAAUABQADAAMAAQAA
AAIAAgABAP///f/9//3//f/9//3//f/9//7//v/+//3/+//7//v/+//7//v/+v/6//r/
+v/6//r/+f/5//r/+v/6//r/+v/7//v/+//7//v/+//6//r/+v/8//z//P/8//z//P/8
//z//P/8//z//P/9//3//f/+//7//v/+///////////////9//3//P/8//7//v/+////
/////////////////////////////////v/+//7//f/9//z//P/9/////////wEA////
///////+//3//f/9//3//f/7//v//P/+//7//v8AAP///v/+//z/+//7//z/+//7//r/
+v/9//3//P/8//z//P/6//n/+f/6//r/+v/7//z//P/8//r/+v/6//n/+//8//z//P/8
//z//P/+//7//f/7//z//P/8//z//P/7//v//P/8//7//v8AAAEAAgACAAIAAwABAAEA
AQACAAMABAAGAAgACgALAA0ADgAMAAwADAAJAAkACAAIAAkACAAIAAgACQALAAkABgAE
AAAA/v/+//7/+//7//v/+//6//r/+v/5//v/+//7//r/+f/4//f/9v/4//j/+P/4//j/
+P/4//n/+f/4//b/9v/2//f/9//4//r///8GABMAIwAxAD8AVQBvAIYAngC2AM0A4ADv
APoA6gDBAI8AUQAMAN//zf+6/6v/qf+y/73/x//Q/9b/2//j/+v/7//y//P/8//x//L/
8v/y//L/8//z//P/8//z//X/9f/1//X/9f/2//b/9v/1//X/9f/z//T/9P/0//b/9v/2
//f/+f/5//n/+f/3//j/+P/4//j/+P/4//f/9//4//j/+P/4//j/+P/4//j/+P/6//r/
+f/5//n/+f/3//f/9//4//n/+//8//3//v/+//7/AAACAAIAAgACAAEAAQACAAIABAAE
AAUABwAHAAcABwAHAAkABwAHAAoACgAKAAsACwAMAAwADAANAA0ADgAPAA8ADQANAA0A
DQAPAA8ADwAPAA4ADgAOAA4ADAALAAoACgANAA0ADAAMAAwADAANAA0ADQANAA4ADgAO
AA4ADgAOAAwACwALAAsACQAIAAgACAAHAAcACAAJAAkACQAHAAYACAAIAAcABQAFAAUA
BQAFAAcABwAHAAcABAAEAAQAAwADAAMAAwADAAMAAwACAAIABAAEAAQABAABAAEAAgAC
AAQABAAEAAUABQAFAAUABQAFAAQABAAEAAYABgAGAAYABgAGAAYABgAIAAgACAAIAAcA
BwAHAAgABgAGAAYABwAJAAkACQAJAAsACwAKAAoACgAKAAoACwAJAAkACQAJAAcABwAH
AAcABwAHAAcABwAIAAgACAAHAAYABAADAAMAAwADAAMABQAFAAUABQAFAAYABQAFAAUA
BwAHAAUABQAEAAYABgAGAAgABwAGAAYABgAFAAUABgAHAAcABgAGAAUABQAEAAQABQAG
AAUABQADAAQABAAEAAMABAAEAAQABQAGAAcABwAGAAYABQAEAAQABAAGAAYABgAGAAkA
CQAKAAoACgAKAAwADQAMAAwADAANAAsACwALAAwADwAQABIAFAAUABUAFwAYABcAFgAV
ABEAEQASABQAFwAWABYAFgAXABUAEwAQAA4ACgAIAAgACAAHAAcABwAHAAYABgAGAAUA
BwAHAAcABgAEAAQABAAEAAYABgAGAAYABgAGAAYABwAJAAgABgAGAAgABwAJAAoADAAT
ABwAJwAzAEEAVQBrAIMAmgC0AM4A5QD4AAcBDAH2AMUAjwBNAAwA5//V/8L/uf+7/8T/
z//X/97/6P/t//P/+f///wAAAQABAAMABAAEAAQABAAFAAUABQAFAAcACQAJAAkACAAH
AAcABgAIAAcABwAHAAUABgAGAAYABwAIAAkACwAJAAkACQAJAAkACgAKAAoACgAKAAoA
CQAJAAoACgAKAAwADAAMAAwACgAKAAwADAANAA0ADQANAAsACwALAAwADgAPAA8ADwAO
AA4ADgAQABAAEAAQABAAEQARABIAEgASABIAEwAVABMAEwATABMAFgAVABYAGgAYABgA
GQAZABYAFgAWABcAGQAaABsAGwAbABsAGwAbABkAGQAZABkAFgAWABYAFgAUABMAEgAS
ABUAFQAUABQAFAAUABUAFQATABMAFAAUABMAEgARABAAEQARABIAEwATABIAEgASAA4A
DQANAA0ADQANAAsACgAKAAoACQAHAAkACQAJAAkABwAHAAcABwAGAAYABgAFAAMAAwAD
AAMAAwADAAIAAgACAAIAAgACAP////8AAAAA/v/+//7///8BAAEAAQABAAIAAgADAAQA
BAACAA==
         </WaveFormData>
      </LeadData>
   </Waveform>
</RestingECG>
