# Supplementary material for: Detection of Left Atrial Enlargement Using a Convolutional Neural Network-Enabled Electrocardiogram
Source: Front Cardiovasc Med. 2020 Dec 17;7:609976. doi: 10.3389/fcvm.2020.609976 (PMC7773668; doi:10.3389/fcvm.2020.609976)
Supplement: Supplementary file 2 [file Data_Sheet_2.ZIP › normal1/1802010549_9987_00000004.XML]

<?xml version="1.0" encoding="Windows-1252"?>
<!DOCTYPE RestingECG SYSTEM "restecg.dtd">
<RestingECG>
   <PatientDemographics>
      <PatientID>1802010549</PatientID>
      <PatientAge>68</PatientAge>
      <AgeUnits>Years</AgeUnits>
      <Gender>Female</Gender>
      <PatientLastName>zhangshisui</PatientLastName>
   </PatientDemographics>
   <TestDemographics>
      <DataType>Resting</DataType>
      <Site>1</Site>
      <AcquisitionDevice>MAC55</AcquisitionDevice>
      <Status>Unconfirmed</Status>
      <Priority>Normal</Priority>
      <AcquisitionTime>08:55:24</AcquisitionTime>
      <AcquisitionDate>09-09-2015</AcquisitionDate>
      <CartNumber>1</CartNumber>
      <AcquisitionSoftwareVersion>009C</AcquisitionSoftwareVersion>
      <XMLSourceVersion>MAC5000 v1.0</XMLSourceVersion>
   </TestDemographics>
   <RestingECGMeasurements>
      <VentricularRate>75</VentricularRate>
      <AtrialRate>75</AtrialRate>
      <PRInterval>154</PRInterval>
      <QRSDuration>78</QRSDuration>
      <QTInterval>416</QTInterval>
      <QTCorrected>464</QTCorrected>
      <PAxis>54</PAxis>
      <RAxis>3</RAxis>
      <TAxis>10</TAxis>
      <QRSCount>12</QRSCount>
      <QOnset>223</QOnset>
      <QOffset>262</QOffset>
      <POnset>146</POnset>
      <POffset>202</POffset>
      <TOffset>431</TOffset>
      <ECGSampleBase>500</ECGSampleBase>
      <ECGSampleExponent>0</ECGSampleExponent>
   </RestingECGMeasurements>
   <Diagnosis>
      <Modality>Resting</Modality>
         <StatementCount>2</StatementCount>
         <LabelText>12SL ��ϳ���</LabelText>
      <DiagnosisStatement>
         <StmtFlag>ENDSLINE</StmtFlag>
         <StmtText>�������</StmtText>
      </DiagnosisStatement>
      <DiagnosisStatement>
         <StmtFlag>ENDSLINE</StmtFlag>
         <StmtText>���� ECG</StmtText>
      </DiagnosisStatement>
   </Diagnosis>
   <Waveform>
      <WaveformType>Rhythm</WaveformType>
      <WaveformStartTime>0</WaveformStartTime>
      <NumberofLeads>8</NumberofLeads>
      <SampleType>CONTINUOUS_SAMPLES</SampleType>
      <SampleBase>500</SampleBase>
      <SampleExponent>0</SampleExponent>
      <HighPassFilter>16</HighPassFilter>
      <LowPassFilter>150</LowPassFilter>
      <ACFilter>NONE</ACFilter>
      <LeadData>
         <LeadByteCountTotal>10000</LeadByteCountTotal>
         <LeadTimeOffset>0</LeadTimeOffset>
         <LeadSampleCountTotal>5000</LeadSampleCountTotal>
         <LeadAmplitudeUnitsPerBit>4.88</LeadAmplitudeUnitsPerBit>
         <LeadAmplitudeUnits>��V</LeadAmplitudeUnits>
         <LeadHighLimit>2147483647</LeadHighLimit>
         <LeadLowLimit>268435456</LeadLowLimit>
         <LeadID>I</LeadID>
         <LeadOffsetFirstSample>0</LeadOffsetFirstSample>
         <FirstSampleBaseline>0</FirstSampleBaseline>
         <LeadSampleSize>2</LeadSampleSize>
         <LeadOff>FALSE</LeadOff>
         <BaselineSway>FALSE</BaselineSway>
         <ExcessiveACNoise>FALSE</ExcessiveACNoise>
         <MuscleNoise>FALSE</MuscleNoise>
         <LeadDataCRC32>2064316169</LeadDataCRC32>
         <WaveFormData>
PAA8ADwAPABcAHoAmAC2AMUA0gDfAOwAzgCwAJIAdABTADQAFQD2//D/7P/o/+T/5v/o
/+r/7P/u/+7/7v/u//D/8P/w//D/7v/u/+7/7v/w//D/8P/w/+7/7v/u/+7/8P/w//D/
8P/y//L/8v/y//D/8P/w//D/8P/w//D/8P/y//L/8v/y//T/9P/0//T/8v/y//L/8v/0
//T/9P/0//b/9v/2//b/9v/2//b/9v/4//j/+P/4//r/+v/6//r/+v/6//r/+v/6//r/
+v/6//v//P/9//7//v/+//7//v8AAAAAAAAAAAEAAgADAAQABQAGAAcACAAKAAoACgAK
AAsADAANAA4AEAAQABAAEAASABIAEgASABQAFAAUABQAFAAUABQAFAAUABQAFAAUABQA
FAAUABQAEgASABIAEgAPAA4ADQAMAAoACgAKAAoABwAGAAUABAABAAAA///+//3//P/7
//r/+v/6//r/+v/4//j/+P/4//j/+P/4//j/9v/2//b/9v/2//b/9v/2//b/9v/2//b/
9v/2//b/9v/2//b/9v/2//b/9v/2//b/9P/0//T/9P/2//b/9v/2//b/9v/2//b/+P/4
//j/+P/2//b/9v/2//j/+P/4//j/9v/2//b/9v/4//j/+P/4//j/+P/4//j/+v/6//r/
+v/4//j/+P/4//j/+P/4//j/+P/4//j/+P/4//j/+P/4//j/+P/4//j/+v/6//r/+v/4
//j/+P/4//j/+P/4//j/9v/2//b/9v/2//b/9v/2//j/+P/4//j/9v/2//b/9v/2//b/
9v/2//j/+P/5//n/9//3//j/+P/4//j/+P/4//j/+P/5//n/+//7//3//f/9//3//v//
//7/AAABAAEAAwAFAAYABwAHAAcABQAEAAMAAgD///3//f/7//v/+v/4//b/9v/2//b/
9f/1//X/8//z//P/8//1//X/9P/0//L/8v/y//L/8v/y//L/8v/0//T/9P/0//T/8v/w
//D/8f/x/+7/6//r/+z/7v/3/wMADwAdADEATABsAI4ArgDJANsA6ADuAOkA0gCrAHsA
TwArAA0A9v/q/+T/4//l/+j/6f/s/+3/7f/w//L/8P/x//H/8f/x//H/8f/x/+//7//v
//D/8v/x//H/8v/y//L/8v/y//D/8P/w//H/8//z//P/8//x//H/8f/y//L/8v/y//L/
9P/0//X/9f/1//X/9f/2//b/9v/2//b/9P/1//X/9f/2//f/9//2//j/+P/4//n/9//4
//j/+P/6//r/+v/7//v/+//8//3/+//7//v/+//8//7//v/+//7//v8AAAAAAQACAAIA
AwAEAAYABgAGAAcACAAJAAkACgALAAwADQANAA8ADwAQABEAEQASABIAEwATABMAFAAU
ABQAFQAVABUAFgAWABYAGAAYABgAGAAWABUAFAAUABQAEgASABEADQANAAwACwAKAAcA
BgAGAAUABQAEAAMAAQAAAP///v/7//r/+f/5//j/9//3//f/9//3//b/9v/3//f/9//3
//X/9f/1//X/8//y//L/8v/y//L/8v/y//H/8f/y//L/8v/y//L/8v/w//D/7//v/+//
7//v/+//8P/w//D/8P/u/+7/7v/u//D/8P/x//H/7//v/+7/7v/u/+7/7//v/+//7//v
//D/8P/w//D/8P/u/+7/7f/t/+3/7f/u/+7/8f/x//D/8P/w//D/8P/v/+7/7v/u/+//
7//v/+//7//s/+z/7P/s/+z/7P/s/+z/7f/t/+7/7v/s/+z/7P/s/+z/7f/t/+z/7v/u
/+3/7f/t/+3/7f/u/+z/7v/u/+z/7P/s/+z/7P/s/+z/7P/u/+7/7v/u/+7/7v/u/+//
7//v/+//8P/w//D/8P/w//D/8P/w//H/8f/z//P/9f/1//X/9f/2//X/9v/4//n/+f/5
//v//P/9//3//f/7//z/+//6//f/9//3//X/9f/0//L/8P/w//D/8P/v/+//7//t/+3/
7f/v/+//7//u/+7/7v/u/+7/7v/u/+7/7v/s/+z/7P/s/+7/7v/u/+z/6v/r/+3/6P/l
/+X/6P/s//X///8LABsAMQBQAHAAlAC0AMsA3QDqAO4A4QDIAJ8AbwBDAB0AAQDu/+L/
3P/d/+H/5P/n/+r/6//t/+7/7P/s/+3/7f/t/+3/7f/t/+3/6//r/+v/7P/u/+3/7f/u
/+z/7P/s/+z/7v/u/+7/7//v/+//7//v/+//7//v//D/8P/w//D/8P/u/+7/7//v//H/
8f/x//L/8v/y//L/8v/w//H/8f/x//L/8//z//L/8v/y//L/8//z//T/9P/0//b/9v/2
//f/9//3//j/+f/5//n/+f/5//j/+v/6//r/+v/6//z//P/7//z//P/9//7/AAAAAAAA
AQACAAMAAwAGAAcACAAJAAcACQAJAAoADQANAA4ADgANAA0ADQAOABAAEAARABEADwAQ
ABAAEAAQABAAEAAQABAADwAOAA4ADgAMAAwACwALAAsACgAJAAYAAwACAAIA//////7/
/f/9//z/+//6//n/+P/3//f/9v/1//X/9f/z//P/8v/y//P/8//z//P/8//z//P/8//z
//L/8v/y//L/8v/y//L/8//z//T/9P/y//L/8v/y//L/8v/x//H/8//z//P/8//y//L/
8v/y//D/8P/w//D/8v/y//P/8//z//P/8v/y//L/8v/z//P/8//z//P/9P/y//L/8v/y
//T/9P/z//P/9f/1//b/9v/2//X/8//y//T/9P/0//P/8v/y//L/8//z//P/8//z//L/
8v/y//L/9P/0//T/9P/z//P/9P/0//L/8v/y//L/8v/z//P/8v/y//L/8f/x//H/8f/x
//L/8v/y//L/8v/v/+//8P/w//D/8v/y//L/8P/y//L/8v/y//L/8v/y//L/8v/y//L/
8v/y//L/8v/z//X/9f/1//b/9P/0//T/9P/2//b/9v/3//X/9//3//n/+f/5//n/+v/7
//z//v////////8BAAIAAwADAAMAAQAAAP///v/7//n/+f/3//f/9v/0//L/8v/0//T/
8//z//P/8f/x//H/7//v/+//7v/w//D/8P/w//D/8P/w//D/7v/u/+7/7v/w//D/8P/u
/+7/7f/r/+j/5f/l/+j/7v/3/wEADwAhADkAWgB+AKIAxADfAO8A+gD8AO8AzgCfAGsA
PwAdAP//7P/i/97/3f/f/+b/5//o/+n/6//s/+z/7v/v/+//7//t/+3/7f/t/+3/7f/t
/+7/7v/t/+3/7v/w//D/8P/w/+7/7v/u/+//7f/t/+3/7f/v/+//7//w//D/8P/w//D/
8P/w//H/8f/x//H/8f/y//L/8v/y//L/8v/z//P/8//y//P/8//y//T/9P/0//X/9f/2
//b/9v/0//T/9P/1//f/9//4//n/+f/5//n/+f/6//z//P/8//r/+v/8//z//f/+//7/
//8AAAIAAgACAAMABAAFAAUABgAHAAgACQAJAAsACwAMAA0ADQAOAA4ADwAPAA8AEAAQ
ABAAEQARABEAEgASABIAEAAQABAAEAASABEAEAAQAA4ADAAMAAsACgALAAsACwAIAAUA
BAAEAAEAAQAAAP//+//6//n/+P/5//j/9//3//b/9f/1//X/9f/1//T/9P/z//P/8//z
//P/8//z//P/8//y//L/8v/y//L/8v/y//H/8f/y//L/8v/y//L/8v/y//L/8f/x//H/
8f/x//H/8v/y//L/8v/y//L/8v/y//L/8v/z//P/8f/x//D/8P/y//L/8//z//P/8//z
//T/9P/0//T/9P/y//L/8f/x//H/8f/y//L/8//z//L/8v/y//L/8v/x//D/8P/w//H/
8//z//P/8//y//L/8v/y//L/8v/y//L/8f/x//L/8v/w//D/8P/w//D/8f/x//D/8P/w
/+//7//v/+//7//w//D/8P/w//D/8f/x//L/8v/w//D/8P/w//D/8P/w//L/8v/y//L/
8P/w//D/8P/y//L/8v/z//H/8f/x//L/8v/y//L/8v/0//T/9P/1//X/9//3//n/+f/5
//n/+v/9//7/AAABAP////8BAAIAAwADAAMAAQAAAP///v/7//f/9//1//X/9P/y//D/
8P/y//L/8f/x//H/7//v/+//7//v/+//7v/u/+7/7v/u/+7/7v/u/+7/7P/s/+z/7P/t
/+7/7//u/+z/6//p/+b/4//l/+r/9P///w0AHQAzAFEAdACeAMIA3gDzAAEBBgH8AOEA
sgB7AEsAJQAJAPH/5P/e/9z/3//h/+T/5//o/+v/6//s/+z/7P/t/+3/7f/t/+3/7f/t
/+3/7f/t/+7/7v/t/+3/7v/u/+7/7v/u/+7/7v/u/+//7//v/+//7//v/+//7//w//D/
8P/w//D/8P/w//H/8f/x//H/8f/y//L/8v/y//L/8P/x//H/8f/y//P/8//y//T/9P/0
//X/9f/2//b/9v/2//b/9v/3//f/9//4//n/+f/5//n/+f/4//r/+v/6//r/+v/8//z/
//8AAAAAAQAAAAIAAgACAAMABAAFAAUABgAHAAgACQAJAAsACwAMAA0ADQAOAA4ADwAP
AA8AEAAQABAAEQARABMAFAAUABQAEgASABIAEgASABEAEAAQABAADgAOAA0ADQANAAwA
CwAIAAUABAAEAAEAAQAAAP///f/8//v/+v/7//r/+f/5//j/9//3//f/9f/1//T/9P/1
//X/9f/1//X/9f/1//X/9f/0//T/9P/2//b/9v/2//X/9f/2//b/9P/0//T/9P/0//T/
8//z//X/9f/1//X/9P/0//T/9P/0//T/9P/0//T/9P/1//X/9//3//b/9v/2//b/9//3
//f/9//3//j/+P/4//j/+P/4//j/9//3//f/9//4//j/+f/5//j/+P/4//j/+P/3//b/
9v/2//f/+f/5//n/+f/2//b/9v/2//b/9v/2//b/9f/1//b/9v/2//b/9v/2//b/9//3
//b/+P/4//f/9//1//X/9f/2//b/+P/2//b/9v/2//b/9v/2//b/9v/2//b/9v/2//j/
+P/4//n/9//3//f/+P/6//r/+v/6//j/+P/4//n/+f/7//v//f////////8AAAEAAgAE
AAUAAwADAAUABgAHAAcABwAFAAQAAwACAP///f/9//v/+//6//j/9v/2//T/9P/z//P/
8//x//H/8f/z//P/8//y//L/8v/y//L/8P/w//D/8P/y//L/8v/y//D/8P/w/+7/8P/v
/+v/5v/n/+n/6v/0/wEADwAfADcAWQB+AKQAyADmAPsABwEMAQAB3wCuAHcARwAjAAcA
8f/i/9z/3P/d/+P/5v/n/+r/6//r/+z/7v/s/+3/7f/t/+//7//v/+//7f/t/+3/7v/u
/+3/7f/u/+7/7v/u/+7/7v/u/+7/7//v/+//7//v/+//7//v//D/8P/w//D/8P/w//D/
8f/x//H/8f/x//L/8v/y//L/8v/y//P/8//z//L/8//z//L/9P/0//T/9f/1//b/9v/2
//b/9v/2//f/9//3//j/+f/7//v/+//7//r//P/8//z//v/+/wAAAAD//wAAAAABAAIA
BAAEAAQABQAGAAcABwAKAAsADAANAAsADQANAA4ADwAPABAAEAATABMAEwAUABQAFAAV
ABUAFQAWABYAFgAWABYAFgAWABQAEwASABIAEgAQABAADwANAA0ADAALAAoABwAGAAYA
AwADAAIAAQD///7//f/8//v/+v/5//n/+v/5//n/+f/3//f/9v/2//X/9f/1//X/9f/1
//X/9f/1//T/9P/0//T/9P/0//T/8//z//T/9P/0//T/9P/0//b/9v/1//X/9f/1//X/
9f/2//b/9v/2//b/9v/2//b/9P/0//X/9f/1//X/9P/0//b/9v/3//f/9f/1//X/9v/4
//j/+P/4//b/9v/1//X/9f/1//b/9v/5//n/+P/4//b/9v/2//X/9v/2//b/9//3//f/
9//3//b/9v/2//b/9v/2//b/9v/1//X/9v/2//T/9P/0//T/9P/1//X/9P/2//b/9f/1
//T/9P/0//T/9P/y//L/8v/y//T/9P/0//T/9P/0//T/9f/1//X/9f/2//j/+P/4//j/
9v/2//b/9//3//n/+f/7//3//f/9//7//f/+/wAAAQABAAEAAwAEAAUABQAFAAMAAAD/
//7/+//7//v/+f/5//j/9v/0//T/8v/y//H/8f/x/+//7//v//H/8f/x//D/7v/u/+7/
7v/w//D/8P/w/+7/7v/u/+7/7v/u/+7/7P/s/+3/6f/m/+P/5f/o//D/+/8HABkALQBJ
AGoAjgC2ANYA7QD/AAYBAAHnAL4AhQBPACkACwDz/+L/3v/e/93/2//e/+X/6P/n/+f/
6P/o/+r/6//r/+v/6f/p/+n/6f/p/+n/6f/q/+z/6//r/+z/6v/q/+r/6v/s/+z/7P/t
/+3/7f/t/+3/6//r/+v/7P/u/+7/7v/u/+7/7v/v/+//7f/t/+3/7v/w//D/8P/w//D/
8f/x//H/8P/x//H/8P/y//L/8v/z//P/9P/0//T/9P/0//T/9f/1//X/9v/3//f/9//3
//f/+P/6//r/+v/8//z//v/+////AAAAAAEAAAACAAIAAgAFAAYABwAHAAgACQAKAAsA
CQALAAsADAANAA0ADgAOAA8ADwAPABAAEAAQABEAEQARABIAEgASABIAEgASABIAEgAR
ABAAEAASABAAEAAPAAsACwAKAAkACAAFAAQABAABAAEAAAD///3//P/7//r/9//2//X/
9f/2//X/9f/1//X/9f/0//T/8f/x//H/8f/z//P/8//z//P/8v/y//L/8v/y//L/8v/x
//H/8v/y//L/8v/y//L/8v/y//H/8f/x//H/8f/x//L/8v/y//L/8v/y//L/8v/y//L/
8//z//X/9f/0//T/9v/2//f/9//1//X/9f/2//j/+P/4//j/9v/2//X/9f/1//X/9v/2
//X/9f/0//T/9P/0//T/8//y//L/8v/z//P/8//z//P/9P/0//T/9P/2//b/9v/2//P/
8//0//T/8v/0//L/8v/0//T/9P/0//T/9P/0//T/9P/0//T/9P/0//L/8v/y//P/8//z
//P/9P/0//T/9P/0//T/9P/0//X/8//1//X/9//5//n/+f/6//v//P/+/////////wEA
AgABAAEAAQD//wAA///+//v/+//7//n/+f/4//b/9P/0//L/8v/x//H/8//x//H/8f/v
/+//7//u/+7/7v/u/+7/8P/w//D/8P/w//D/8P/w//D/8P/w/+7/7v/v/+3/6v/n/+f/
6P/s//P///8NAB0AMwBOAHAAlAC0AM0A4QDuAPIA5wDMAJ8AbQBDAB8AAwDu/+L/4P/h
/9//4v/n/+r/6//t/+7/7v/s/+3/7f/t/+3/7f/t/+3/7f/t/+3/7v/u/+3/7f/u/+7/
7v/u/+7/8P/w//D/8f/v/+//7//v//H/8f/x//L/8v/y//L/8v/0//T/9f/1//P/8//z
//T/8v/y//L/8v/0//X/9f/1//b/9//3//b/9v/2//b/9//3//j/+P/4//j/+P/4//n/
+f/5//r/+//7//v/+//7//z//v/+//7//v/+/wAAAAABAAIAAgADAAQABgAGAAYABwAI
AAkACQAMAA0ADgAPAA0ADwAPABAAEQARABIAEgAVABUAFQAWABQAFAAVABUAFQAWABYA
FgAWABYAFgAWABYAFQAUABQAFAASABIAEQAPAA8ADgANAAwACQAIAAgABQAFAAQAAwD/
//7//f/8//z//P/8//3/+v/5//n/+f/7//v/+v/6//f/9//3//f/+f/5//n/+f/4//b/
9f/0//b/9v/2//b/9f/1//b/9v/0//T/9P/0//T/9P/z//P/9P/1//b/9//2//b/9v/2
//j/+P/4//j/+P/4//n/+f/3//f/9v/2//j/+P/5//n/+f/5//n/+v/6//r/+v/6//r/
+v/5//n/+f/5//r/+v/5//n/+P/4//j/+P/4//f/+P/4//j/+f/5//n/+f/5//j/+P/4
//j/+P/4//j/+P/3//f/+P/4//j/+P/4//j/+P/4//j/+P/4//j/+P/2//b/9v/2//j/
+P/4//n/+f/5//n/+v/6//r/+v/6//j/+P/4//n/+f/7//v//f/9//3//f/+////AAAC
AAMAAwADAAUABgAFAAUABQADAAQAAwACAP///f/9//v/+//8//r/+P/4//j/+P/3//f/
9f/z//P/8//1//X/9f/0//L/8v/y//L/8v/y//L/8v/y//L/8v/y//L/8v/y//D/8P/v
/+3/7P/r/+v/7P/w//f/AwARACEANwBUAHQAlgC2ANEA4wDqAO4A5QDIAJ0AbQBDAB8A
BQDy/+b/4v/j/+P/5v/r/+r/7f/v/+7/7v/u/+//7//v//H/8f/x//H/7//v/+//8P/w
/+//7//w//D/8P/w//D/8P/w//D/8f/x//H/8f/x//H/8f/x//L/8v/y//L/8v/y//L/
8//z//P/8//z//T/9P/0//T/9P/0//X/9f/1//T/9f/1//T/9P/0//T/9f/3//j/+P/4
//j/+P/4//n/+f/5//r/+//7//v/+//7//r//P/8//z//v/+/wAAAAABAAIAAgADAAMA
BAADAAIABQAGAAcABwAKAAsADAANAAsADQANAA4AEQARABIAEgAVABUAFQAWABQAFAAV
ABUAFQAWABYAFgAWABYAFgAWABQAEwASABIAFAASABIAEQAPAA8ADgANAAwACQAIAAgA
BQAFAAQAAwABAAAA///+//3//P/7//v/+v/5//n/+f/5//n/+P/4//n/+f/5//n/9//3
//f/9//3//b/9v/2//b/9v/2//b/9f/1//b/9v/2//b/9v/2//b/9v/1//X/9//3//f/
9//2//b/9v/2//b/9v/2//b/+P/4//n/+f/3//f/9v/2//j/+P/5//n/9//3//f/+P/4
//j/+P/4//r/+v/5//n/+f/5//r/+v/5//n/+P/4//j/+P/4//f/+P/4//j/+f/5//n/
+f/5//j/+P/4//j/9v/2//b/9v/3//f/+P/4//b/9v/2//b/9v/3//f/9v/4//b/9f/3
//j/+P/4//j/+P/4//j/+P/4//b/9v/2//b/9v/2//b/9//3//f/9//4//j/+P/4//j/
+P/4//j/+f/5//v/+//9//3//f/9//7///8AAAIAAwADAAMABQAGAAcABwAHAAUABAAD
AAIA///9//3/+//7//z/+v/4//j/9v/2//X/9f/1//P/8//z//P/8//z//L/8v/y//L/
8v/y//L/8v/y//L/8v/y//L/8v/y//L/8P/0//H/7f/q/+n/6f/s//b/AQAJABcALQBJ
AGoAkAC0ANIA5wD3AP4A/ADnAMAAjwBdADMAFQD9/+r/4P/g/+H/4//o/+v/7v/t/+//
8P/u/+7/7//v/+//8f/x//H/8f/v/+//7//w//L/8f/x//L/8P/w//D/8P/w//D/8P/x
//P/8//z//P/8f/x//H/8v/y//L/8v/y//L/8v/z//P/8//z//P/9P/0//T/9P/0//T/
9f/1//X/9v/3//f/9v/2//b/9v/3//X/9v/2//b/+P/4//j/+f/3//f/+P/5//v/+//7
//v/+v/8//z//P/8//z//v/+////AAAAAAEAAgAEAAQABAAFAAYABwAHAAgACQAKAAsA
CwANAA0ADgAPAA8AEAAQABMAEwATABQAFgAWABcAFwAWABYAFQAUABQAFAAUABQAFgAV
ABQAFAAUABIAEgARAA8ADwAOAA0ADAAJAAgACAADAAMAAgABAAEAAAD///7//f/8//v/
+//6//n/+f/5//n/+f/4//j/9//3//f/9//3//f/9//3//n/+P/4//j/+P/4//j/+P/1
//X/9v/2//b/9v/2//b/9v/2//X/9f/3//f/9//3//b/9v/2//b/9v/2//b/9v/2//b/
9//3//f/9//2//b/9v/2//f/9//3//f/9//4//j/+P/4//j/+P/4//f/9//3//f/+P/4
//n/+f/4//j/+P/4//j/9//2//b/9v/3//f/9//3//f/9v/2//b/9v/2//b/9v/2//X/
9f/2//b/9v/2//b/9v/2//f/9//2//b/9v/1//X/9//1//f/+P/2//b/9v/2//b/9v/2
//b/9v/2//b/9v/2//j/+P/4//n/+f/5//n/+v/6//r/+v/6//j/+P/4//n/+f/7//v/
/f/7//v/+//8//7/AAADAAUAAwADAAUABgAHAAcABwAFAAQAAwACAP///f/9//v/+//4
//b/9P/0//T/9P/z//P/9f/z//P/8//x//H/8f/w//L/8v/y//L/8P/w//D/8P/y//L/
8v/y//L/8v/y//D/8P/t/+v/6P/n/+f/7P/2/wMADwAhADkAWQB8AKIAxgDkAPkABQEI
AfoA3QCsAHUARwAjAAUA7f/g/9z/3v/h/+f/6P/r/+z/7f/v//D/7v/s/+3/7f/t/+3/
7f/t/+3/7f/t/+3/7v/u/+3/7f/u/+7/7v/u/+7/7v/u/+7/7//v/+//7//v/+//7//v
//D/8P/w//D/8P/y//L/8//z//H/8f/x//L/8v/y//L/8v/w//H/8f/x//T/9f/1//T/
9P/0//T/9f/1//b/9v/2//b/9v/2//f/9//3//j/+f/5//n/+f/5//r//P/8//z//P/8
//7//v///wAAAAABAAIABAAEAAQABQAGAAcABwAIAAkACgALAAsADQANAA4ADwAPABAA
EAARABEAEQASABIAEgATABMAEwAUABQAFAAUABQAFAAUABQAEwASABIAEgAQABAADwAN
AA0ADAALAAoABwAGAAYAAQABAAAA///9//z/+//6//v/+v/5//n/+P/3//f/9//3//f/
9v/2//f/9//3//f/9f/1//X/9f/1//T/9P/0//T/9P/0//T/9f/1//b/9v/2//b/9v/2
//b/9v/1//X/8//z//P/8//2//b/9v/2//T/9P/0//T/9v/2//f/9//3//f/9v/2//b/
9v/3//f/9//3//f/+P/4//j/+P/4//j/+P/3//f/9//3//j/+P/3//f/9v/2//j/+P/4
//f/9v/2//b/9//3//f/9//3//b/9v/2//b/9v/2//b/9v/1//X/9v/2//T/9P/0//T/
9v/3//f/9v/2//b/9f/1//X/9P/2//b/9v/2//b/9v/2//b/9P/0//T/9P/1//b/9//5
//f/9//3//j/+P/4//j/+P/4//j/+P/5//n/+//7//3/////////AAABAAIABAAFAAUA
BQAHAAgACQAJAAkABwAEAAMAAgD///3//f/7//v/+v/4//b/9v/0//T/8//z//X/8//z
//P/8//z//P/8v/w//D/8P/w//L/8v/y//L/8v/y//L/8v/y//L/8v/w//D/7//r/+r/
6f/p/+z/9P///wsAHQA1AFMAdACcAMIA4gD3AAUBCgECAecAtgCBAE8AJwAJAPX/5v/e
/+D/4f/h/+T/6f/s/+3/7f/u/+7/7v/v/+//7//t/+3/7f/t/+//7//v//D/8P/v/+//
8P/w//D/8P/w//D/8P/w//H/7//v/+//7//x//H/8f/y//L/8v/y//L/8v/y//P/8//z
//P/8//0//T/9P/0//T/9P/1//X/9f/2//f/9//2//b/9v/2//f/9//4//j/+P/4//j/
+P/5//n/+f/6//v/+f/5//n/+f/8//7//v/+//7//v8AAAAAAQACAAIAAwAEAAYABgAG
AAcACAAJAAkADAANAA4ADwAPABEAEQASABMAEwAUABQAEwATABMAFAAUABQAFQAVABMA
FAAUABQAFgAWABYAFgAWABUAFAAUABYAFAAUABMAEQARABAADwAMAAkACAAIAAUABQAE
AAMAAQAAAP///v/9//z/+//7//z/+//7//v/+f/5//j/+P/3//f/9//3//f/9//3//f/
9//2//b/9v/2//b/9v/2//X/9f/2//b/9v/2//b/9v/2//b/9f/1//X/9f/1//X/9v/2
//b/9v/4//j/+P/4//b/9v/3//f/+f/5//j/+P/2//b/9//3//n/+f/5//r/+P/4//j/
+P/4//j/9//3//n/+f/6//r/+f/5//j/+P/6//r/+v/5//j/+P/4//n/+f/5//n/+f/4
//j/+P/4//j/+P/4//j/9//3//j/+P/4//j/+P/4//b/9//3//b/9v/2//f/9v/2//b/
9v/2//b/9v/2//b/9v/2//b/9v/2//b/9v/3//f/9//3//j/+P/4//j/+P/4//j/+P/5
//n/+//7//3/////////AAD//wAAAgADAAMAAwAFAAYABwAHAAcABQACAAEAAAD9//3/
/f/7//v/+v/4//b/9v/2//b/9f/1//X/8//z//P/8//z//P/8v/y//L/8v/y//L/8v/y
//L/8v/y//L/8v/w//D/8P/u//D/7//t/+r/6f/p/+7/9v8BAA0AGwAvAE0AcACUALoA
3AD3AAcBDAEKAe8AvgCHAFUALQAPAPX/5v/i/+L/4f/j/+b/5//q/+v/6//s/+7/7P/t
/+3/7f/v/+//7//v/+3/7f/t/+7/7v/t/+3/7v/w//D/8P/w//D/8P/w//H/8//z//P/
8//x//H/8f/y//L/8v/y//L/8v/y//P/8//1//X/9f/2//T/9P/0//T/9P/1//X/9f/2
//f/9//2//b/9v/2//f/+f/6//r/+v/6//r/+v/7//v/+//8//3//f/9//3//f/+/wAA
AAAAAAIAAgAEAAQABQAGAAYABwAIAAoACgAKAAsADAANAA0ADgAPABAAEQARABMAEwAU
ABMAEwAUABQAFwAXABcAGAAWABYAFwAXABkAGgAaABoAGAAYABgAGAAaABkAGAAYABgA
FgAWABUAEQARABAADwAOAAsACgAKAAcABwAGAAUABQAEAAMAAgD///7//f/9//z/+//7
//v/+//7//r/+v/5//n/+f/5//n/+f/5//n/+f/4//j/+P/4//j/+P/4//n/+f/6//r/
9v/2/w==
         </WaveFormData>
      </LeadData>
      <LeadData>
         <LeadByteCountTotal>10000</LeadByteCountTotal>
         <LeadTimeOffset>0</LeadTimeOffset>
         <LeadSampleCountTotal>5000</LeadSampleCountTotal>
         <LeadAmplitudeUnitsPerBit>4.88</LeadAmplitudeUnitsPerBit>
         <LeadAmplitudeUnits>��V</LeadAmplitudeUnits>
         <LeadHighLimit>2147483647</LeadHighLimit>
         <LeadLowLimit>268435456</LeadLowLimit>
         <LeadID>II</LeadID>
         <LeadOffsetFirstSample>0</LeadOffsetFirstSample>
         <FirstSampleBaseline>0</FirstSampleBaseline>
         <LeadSampleSize>2</LeadSampleSize>
         <LeadOff>FALSE</LeadOff>
         <BaselineSway>FALSE</BaselineSway>
         <ExcessiveACNoise>FALSE</ExcessiveACNoise>
         <MuscleNoise>FALSE</MuscleNoise>
         <LeadDataCRC32>2347612649</LeadDataCRC32>
         <WaveFormData>
CAAIAAgACAAYACgAOABIAFYAYgBuAHoAbABgAFQASAA9ADIAJwAcABAABgD8//L/7//s
/+n/5v/p/+r/6//s/+7/7v/u/+7/8P/w//D/8P/w//D/8P/w/+7/7v/u/+7/8f/y//P/
9P/y//L/8v/y//D/8P/w//D/8v/y//L/8v/w//D/8P/w//H/8v/z//T/9P/0//T/9P/0
//T/9P/0//T/9P/0//T/9P/0//T/9P/1//b/9//4//b/9v/2//b/+P/4//j/+P/5//r/
+//8//z//P/8//z//P/8//z//P/8//z//P/8//7//v/+//7//v/+//7//v///wAAAQAC
AAQABAAEAAQABAAEAAQABAAGAAYABgAGAAcACAAJAAoACgAKAAoACgAKAAoACgAKAAkA
CAAHAAYABwAIAAkACgAJAAgABwAGAAQABAAEAAQAAgACAAIAAgACAAIAAgACAAAA/v/8
//r//f/+////AAD9//z/+//6//r/+v/6//r/+v/6//r/+v/4//j/+P/4//b/9v/2//b/
9//4//n/+v/6//r/+v/6//r/+v/6//r/+v/6//r/+v/8//z//P/8//z//P/8//z//P/8
//z//P/8//z//P/8//z//P/8//z//v/+//7//v/+//7//v/+/wAAAAAAAAAA/v/+//7/
/v/8//z//P/8//z//P/8//z//v/+//7//v/+//7//v/+//z//P/8//z//P/8//z//P/+
//7//v/+//v/+v/5//j/+P/4//j/+P/4//j/+P/4//r/+v/6//r/+v/7//v/+//7//v/
+//9//3//f/+/wAA/v/+////AAACAAIAAgADAAMAAwADAAQABwAIAAkACgAIAAgACgAK
AA0AEAATABYAFQAVABYAFQAVABQAEgARAA8ADQALAAkACAAHAAIAAAD+//z/+v/6//v/
+f/5//n/9v/2//b/9v/z//P/8//z//P/8//z//P/8v/z//T/9v/0//T/8//z//H/7//u
/+7/8v/0//T/9v/1//T/8v/0//r//P/+/wQAEQAhADQASABbAGsAeQCCAIYAfgBqAE8A
OgAwACsAHQANAAQA/v/3//H/7f/q/+n/6//t/+v/6v/s/+z/7f/x//L/8v/y//L/8f/x
//H/8v/y//L/8v/y//P/8//z//P/8v/y//P/8//z//P/8//y//L/8f/w//L/8v/y//L/
8v/y//P/9P/0//T/9P/0//X/9f/2//b/9v/2//f/+P/4//f/9//3//X/9f/1//X/9v/3
//r/+//6//n/+P/4//r/+v/6//v/+//7//v//P/8//z//P/8//z//P/+//7//v//////
//8CAAMAAwADAAEAAgACAAMAAwAFAAYABgAFAAUABgAHAAcABwAIAAgACgAKAAsACwAM
AAwADAANAA0ADQAMAAwADQANAA4ADgAMAAwADAALAAsACwALAAsACQAJAAkACAAKAAgA
BwAHAAUABAADAAMAAwABAAAAAAD///////////3//P/8//v/+f/5//n/+P/4//j/+f/6
//j/+P/4//j/+P/3//f/9v/2//b/9//3//b/9f/0//P/9P/0//T/9f/1//X/9f/1//X/
9v/3//f/9v/0//b/9v/0//T/8//z//T/9P/0//T/9v/2//b/9v/2//b/9v/2//T/9P/1
//X/9f/0//T/9P/y//P/8//z//T/9P/0//T/9P/z//P/8//1//X/9f/1//P/8v/y//L/
8v/z//X/8v/x//D/7//u//D/8P/w//D/8P/w//D/8P/x//H/8f/x/+//8P/w//H/7//u
/+7/7v/v/+//7//v/+//7//w//L/8v/y//L/8P/w//H/8f/v/+//7//v//L/8//0//b/
+P/4//j/+f/6//r/+v/6//v/+//7//v/+v/9//7///8CAAIAAgAEAAYABgAIAAoADAAM
AA0ADwANAAwACgAHAAUAAwABAP///f/9//3/+f/6//j/9v/0//T/8//x//H/8f/w//D/
8P/u/+3/7f/t/+3/7f/t/+3/7v/t/+7/7//t/+z/6//p/+r/6//s/+7/6v/u//L/8v/w
/+//7v/s//D/9v/6//z/AgANAB0AMgBKAFkAYwBvAHwAfABuAFwAQwAuACQAHwATAAMA
+P/w/+n/4//f/+L/6f/p/+f/5//o/+r/6v/r/+z/7P/r/+r/6//r/+z/7f/u/+7/7v/u
/+7/7//v/+//7//u/+7/7//t/+3/7f/t/+v/7P/s/+z/7f/u/+//8P/u/+7/7//w//L/
8v/y//L/7//v//D/8P/w//D/8f/y//T/8//z//P/8f/x//H/8f/x//H/8//z//X/9f/1
//b/9P/0//T/9f/3//f/9//4//r/+v/6//r/+f/4//n/+P/6//v/+//7//z//f/9//3/
+//8//z//f///wEAAgACAAMAAwAEAAUAAwADAAQABAAEAAQABQAFAAQABAAEAAUABwAH
AAYABgAFAAUABgAGAAgACAAIAAcABQAFAAUABQAFAAUABQAEAAQAAgABAAEA///+//3/
/f////3//P/8//n/+f/5//n/+f/4//j/9//3//f/9//2//b/9v/3//j/9v/2//b/9v/4
//f/9//2//b/9v/3//f/9//3//f/9//2//b/9v/3//f/9//3//f/9f/2//f/9//3//b/
+f/6//j/+P/3//f/+P/4//j/+P/4//j/+P/4//j/+P/4//j/9v/2//f/9//5//j/+P/4
//r/+//7//v//P/8//z//P/6//n/+f/5//n/+f/5//n/+f/4//j/+P/4//n/+//4//b/
9v/2//b/+P/4//j/+P/4//j/+P/4//n/+f/5//n/9//4//j/+f/3//b/9v/2//f/9//3
//f/9f/1//b/9v/0//T/9f/1//b/9v/5//f/9v/4//j/+P/4//j/+P/5//n/+P/3//b/
9f/5//n/+f/6//7//v/+/////v/+//7//v8BAAEAAQABAAIABQAGAAcABgAGAAYACAAI
AAgACgAMABAAEAARABMAEwASABAADQALAAkABwAFAAMAAwADAP///v/8//r/+P/4//f/
9f/1//X/9P/0//T/9P/z//P/8//z//P/8//z//H/7//v/+//8P/w//D/7//x//H/8f/y
//D/8P/0//j/9v/z//T/8v/0//j//P/+/wgAFQAjADQASABZAGcAdQCAAIAAbgBUADsA
JgAgABkADQD///b/7P/n/+X/5//m/+f/6f/p/+n/6//u/+//8f/y//L/8f/w//D/7//v
/+//8P/w//D/8P/y//P/8//z//P/8v/y//P/8//z//P/8//x//L/8v/y//T/9P/0//T/
9P/0//X/9v/2//b/9v/2//X/9f/2//b/9v/2//f/+P/2//X/9f/1//f/9//3//f/9//3
//n/+f/5//n/+f/6//j/+P/4//n/+//7//v//P/6//r/+v/6//z//P/+//7//v//////
///+/////////wEAAgACAAMAAQADAAQABAADAAMABAAFAAUABQAGAAYABgAGAAcABwAK
AAoACgALAAkACQAIAAgACQAJAAoACgAKAAoACgAJAAkACQAJAAkABwAHAAcABgAIAAYA
BQAFAAMAAgABAAEAAQD///7//v/9//3//f/9//3//P/8//v//f/9//3//P/6//r/+//8
//r/+v/6//r/+v/5//n/+P/4//j/+f/5//n/+f/5//n/+v/6//r/+//5//n/+f/5//n/
+v/7//v/+v/4//r/+v/6//r/+f/5//r/+v/6//r/+v/6//r/+v/8//z//P/8//r/+v/7
//v/+//6//r/+v/6//v/+//7//r/+v/6//r/+P/3//f/9//5//n/+f/5//n/+P/4//j/
+P/5//v/+P/4//j/+P/4//b/9v/2//b/+P/4//j/+P/3//f/9//3//f/+P/4//n/9//2
//b/9v/3//f/9//3//f/9//4//j/+P/4//n/+f/6//r/+P/4//j/+P/4//j/+P/5//n/
+f/5//n/+f/7//v/+//8//7//v/+////AAAAAAAAAAABAAEAAQABAAMABwAJAAsACwAK
AAkACgAKAAoADAAOABIAEgATABUAEwASABAADQAJAAcABQADAAMAAwADAP///v/8//r/
+P/4//f/9f/1//f/9v/2//b/9v/1//X/9f/z//P/8//z//P/8f/x//H/9P/0//T/8//x
//H/8f/y//T/9P/4//j/9v/1//b/9v/6//7/AgAGAA4AGwAvAEQAVABhAG8AeQB8AHQA
XgBAACsAIAAcABMABQD5//D/6v/l/+X/6f/s/+3/7//v/+//7v/w//D/8f/z//T/9P/0
//L/8f/x//H/9P/0//T/9P/0//X/9f/1//X/9P/0//X/8//z//P/8//1//b/9v/2//T/
9P/0//T/9P/0//X/9v/2//b/9v/2//f/9//4//j/9v/2//f/+P/4//f/9//3//f/9//3
//f/9//3//n/+f/7//v/+//8//z//P/8//3/+//7//v//P/8//z//P/8//z//P/+//7/
AAABAAEAAQABAAEAAAD//wEAAgACAAMAAwAFAAYABgAFAAUABgAHAAcABwAIAAgACAAI
AAkACQAJAAgABwAHAAgACQAJAAoACwALAAwADAAMAAwADAALAAkACQAJAAkACQAJAAkA
CAAIAAYABQAFAAUABAADAAMAAwABAAAAAAABAAEAAQABAAEAAAAAAP///////////v/8
//z//f/+//7//v/+//7//v/9//3//P/+//7///////3//f/9//3//v/+//7/////////
//////3//v///////v/8//7//v8AAAAA//////7//v/+//7//v/+//7//v/+//7//v/+
//7//v/////////+//7//v/+//////////7//v/+//7/AAD////////9//3//f/9//3/
/P/8//z//v///wEA/v/8//z//P/8//7//v/+//7//P/8//z//P/9//3//f/9//3//v/+
/////f/8//z//P/7//v/+//7//v//f/8//7//v/+//7//f/8//z/+//8//3//v///wEA
AQABAAIAAgACAAIAAwAEAAQABAAEAAcABwAHAAcABgAJAAoACwAOAA4ADgAQAA4ADgAQ
ABIAEgASABMAFQAXABYAFAARAA0ACwAJAAcABwAHAAcAAwACAAAA/v/8//z/+//5//n/
9//2//b/9v/4//f/9//3//f/9//3//f/9//1//X/9f/2//b/9v/1//X/9f/1//b/9v/4
//r//P/8//f/9v/4//z//v8CAAgAFAAhADMARgBYAGMAcQB7AHwAcABaAEIAKwAiACAA
FwAHAPn/8P/q/+n/6//r/+7/8f/x//H/8f/w//L/8v/z//X/9v/2//b/9P/z//P/8//0
//T/9P/0//T/9f/1//X/9f/0//T/9f/1//X/9f/1//b/+P/5//r/+P/4//j/+P/2//b/
9//4//r/+v/6//r/9//3//j/+P/6//r/+//8//r/+f/5//n/+//7//v/+//5//n/+//7
//3//f/9//7//P/8//z//f/9//3//f/+//7//v/+//7//v/+/wAAAAACAAMAAwADAAQA
BQAFAAUAAwAEAAQABQAFAAcACAAIAAgACQALAA0ACwALAAwADAAMAAwADQANAA0ADAAL
AAsADQANAAwADAAPAA8AEAAQAA8ADgANAAsACwALAAsACwALAAsACwAKAAgABgAFAAUA
BwAGAAUABQAFAAMAAgACAAMAAwADAAMAAQAAAAAA///////////+//7//v///wAA/v/+
//7//v/8//v/+//6//v//P/+/////f/9//3//f/8//z//P/9//3//f/9//3//f/+////
///+//z//v/+//7//v/9//3//P/8//z//P/8//z//P/8//7//v/+//7//P/8//3//f//
//7//v/+//z//f/9//3//P/8//z//P/+//3//f/9//v/+//7//v/+//6//r/+v/8//3/
///8//r/+v/6//r//P/8//z//P/6//r/+v/6//n/+f/5//n/+f/6//r/+//7//z//v/6
//b/+P/4//j/+P/4//j/+f/5//v/+//7//v/+//7//v//P8AAAAAAAABAAIAAgACAAIA
AQABAAEAAQAAAAMABAAFAAgACAAIAAoACgAKAAwADgAOAA4ADwARABMAEgAQAA0ACwAJ
AAcABQABAAEAAQD9//z/+v/4//b/+P/3//X/9f/z//L/8v/y//L/8f/x//H/8f/x//H/
8f/x/+//7//v//D/8P/w/+//8f/x//H/8v/y//L/8v/0//T/8f/s/+z/9P/6//z/AAAI
ABMAIwA6AEgAUwBhAHEAdABsAFwARgAvACYAJgAfAA8A///2//D/6f/l/+X/6P/n/+f/
5//n/+j/6v/q/+v/7f/u/+7/7v/u/+3/7f/t/+7/7v/u/+7/7P/t/+3/7f/t/+z/7P/t
/+//7//v/+//7//w//D/8P/u/+7/7v/u/+7/7v/v//D/8P/w//D/8P/x//H/8v/y//H/
8P/w//D/8P/v/+//7//w//H/8v/z//H/8f/z//P/9f/1//X/9v/0//T/9P/1//X/9f/1
//b/+P/4//j/+P/4//j/+v/6//r/+//7//v/+//7//r/+f/6//z//f//////AQACAAIA
AAD///////8AAAEAAwAEAAMAAgACAAEABAAEAAQABQAFAAUABAAEAAQAAwADAAIAAwAE
AAUABQAFAAUABQAFAAMAAwADAAIAAgAAAP////8BAAAA/////////f/8//z/+v/5//j/
9//4//j/+f/5//n/+f/5//j/9P/0//X/9v/2//b/9v/2//b/9f/1//T/9v/2//f/9//1
//X/9f/1//b/9v/2//f/9f/1//X/9f/3//j/+f/5//j/9v/4//j/9v/2//X/9f/2//b/
9v/2//j/+P/4//j/9v/2//b/9v/4//j/+f/5//v/+v/6//r/+f/5//j/9//4//j/+P/4
//j/9//3//f/9f/1//X/9f/3//b/9v/2//b/9//5//b/9v/2//b/9v/2//b/9v/2//T/
9P/0//T/9f/3//X/8//2//b/9v/2//b/9v/2//f/9//1//X/9f/1//f/9//3//j/+v/6
//r/+//+//7//v/+//3//f/9//3//v8BAAIAAwACAAIAAgAEAAYABgAIAAoADAAMAA0A
DwARABAADgALAAsACQAHAAUAAwADAAMA///+//z/+v/4//f/9f/y//H/8//y//L/8v/y
//H/8f/x/+//7//v/+//7//t/+3/7f/w//D/8P/v/+3/7f/t/+7/8P/w/+7/8P/0//P/
7v/q/+7/9P/4//z/BAARAB0AMABEAFEAXwBzAH4AfABuAFgAQQAuACgAJQAZAAcA/P/4
/+//5f/l/+b/5//l/+X/5//m/+j/6P/p/+v/7P/s/+z/7f/t/+7/7//v/+7/7f/s/+7/
7//v/+//7v/s/+v/6//s/+3/7v/v/+//8P/w//D/8P/w//D/8P/w//D/8f/y//L/8v/y
//L/8f/x//L/8v/0//T/9f/2//b/9f/1//X/9f/1//X/9f/1//X/9//3//b/9f/0//T/
9v/2//b/9//5//n/+f/6//n/+P/3//b/+P/4//r/+v/6//v/+//7//z//f/9//3//f/+
//7///8BAAMABAAEAAEAAQACAAMAAQABAAIAAgAEAAQABQAFAAgACAAIAAkACQAJAAgA
CAAJAAkACgAKAAgACAAIAAcABwAHAAcABwAFAAUABQAEAAIAAAD/////AQAAAP//////
//3//P/8//v/+//7//v/+//6//r/+f/5//n/+f/4//j/+P/5//r/+f/4//f/9v/4//f/
9//2//b/9v/3//f/+f/5//n/+f/5//j/9//3//f/9//3//f/9f/2//f/9//4//b/+P/4
//j/+P/3//f/+v/6//r/+v/6//r/+v/6//j/+P/4//j/+v/6//v/+//5//j/+P/4//r/
+//7//v/+v/6//r/+v/6//n/+f/5//n/+f/5//n/+f/4//j/+P/6//v//f/6//j/+P/4
//j/+v/6//r/+v/4//j/+P/4//X/9f/2//b/9v/2//b/9v/2//f/9//1//X/9f/1//n/
+f/5//r//P/8//z//f/+//7//v/+/////////////v8BAAIAAwAGAAYABgAIAAgACAAK
AAwADAAMAA0ADwARABAADgALAAsACQAHAAUAAwADAAMA//8AAP7//P/6//j/9//1//X/
8//y//L/8v/y//H/8f/x/+//7//v/+//8f/v/+//7//u/+7/7v/t/+//7//v//D/7v/u
//L/9P/0//X/8v/u/+7/8v/2//r/BAATACMANABIAFkAZQBzAH4AfgByAFoAPwAwACoA
JwAZAAUA+P/y/+v/6f/p/+b/4//j/+f/5//o/+r/6v/r/+3/7v/u/+7/7P/r/+v/6//u
/+7/7v/u/+z/7f/t/+3/7f/s/+z/7f/t/+3/7f/t/+//8P/w//D/8P/w//D/8P/u/+7/
7//w//D/8P/w//D/8P/x//P/9P/z//L/8v/y//L/8f/x//H/8f/x//H/8f/z//P/9f/1
//X/9f/1//b/9P/0//T/9f/1//X/9f/2//j/+P/4//j/+v/6//z//P/6//v/+//7//z/
/f/9//3//v8AAAEAAwABAAMABAAEAAEAAQACAAMABQAFAAYABgAHAAgACgALAAoACgAK
AAsACQAJAAgACAALAAsADAAMAAoACgAKAAkACwALAAsACwAJAAkACQAIAAgABgAFAAUA
AwACAAEAAQABAP///v/+//3//f/9//3//f/8//z/+//7//v/+//6//j/+P/5//r//P/8
//z//P/6//n/+f/4//r/+v/7//v/+//7//v/+//8//z//P/9//v/+//7//v/+//8//3/
/f/6//j/+v/6//r/+v/5//n//P/8//z//P/6//r/+v/6//z//P/8//z//P/8//3//f//
//7//v/+//z//f/9//3//v/+//7//v/8//v/+//7//z//f/+/////f/8//z//P/8//3/
///8//z//P/8//z/+v/6//r/+v/7//z//f/+//3//f/9//3/+//8//z//f/7//z//P/+
//7//P/8//z//P/6//r/+//7//v/+//7//v//f/9//3//v8CAAIAAgADAAYABgAGAAYA
BQAFAAUABQAGAAkACgALAAwADAAMAA4ADgAOABAAEgASABIAEwAVABcAFgAUABEADwAN
AAsACQAHAAcABwADAAIAAAD+//z//P/7//n/+f/5//j/+P/4//j/9//3//f/9f/1//X/
9f/3//X/9f/1//b/9v/2//X/9f/1//X/9v/2//j/9v/2//r/9//2//r//v/+//7/BAAO
ABsAKwBAAFQAYwBvAHsAggB8AGoAUAA3ACgAIgAbAAkA///2/+z/5//r/+3/7v/v/+//
7//v//D/8v/y//P/8//0//T/9P/2//X/9f/1//b/9v/2//b/9v/3//f/9//1//T/9P/1
//f/9//3//f/+f/6//r/+v/4//j/+P/4//b/9v/3//j/+P/4//j/+P/5//n/+v/6//j/
+P/5//r//P/7//v/+//5//n/+f/5//n/+f/7//v//f/9//3//v/+//7//v//////////
/wAAAAAAAAAAAAD+//7/AAAAAAIAAwADAAMAAgADAAMAAwAFAAYABgAHAAUABwAIAAgA
CQAJAAoACwALAAsADAAMAA4ADgAPAA8ADgAOAA4ADwAPAA8ADgAOAA8ADwAQABAAEgAS
ABIAEQARABEAEQARAA0ADQANAAwADAAKAAkACQAJAAgABwAHAAcABQAEAAQAAwADAAMA
AwADAAIAAgABAAEAAQABAAAA/v/+////AAAAAAAAAAAAAAAA//////7//v/+////////
/////////wAAAAAAAAEA///////////9//7//////wAA/v8AAAAA/v/+//3//f8AAAAA
AAAAAP7//v/+//7//v/+//7//v/+//7//////////v/+//7/AAABAAEAAQD+//7//v/+
/wAA//////////////////////7//v/+//7///8BAP7//P/8//z//P/+//7//v/+//z/
/P/8//z/+//7//v/+//9//7//v///////v/+//7//f/7//3////6//r/+v/6//r/+//8
//7////9//3//f/9/////////wAAAgACAAIAAwAEAAQABAAEAAUABQAFAAUABAAHAAgA
CQAMAAwADAAOAAwADAAOABAAEgASABMAFQAVABQAEgAPAA0ACwAJAAcAAwADAAMA//8A
AP7//P/6//r/+f/3//f/9//2//b/9v/2//X/9f/1//X/9f/1//X/9f/z//P/8//0//T/
9P/z//P/8//z//T/9P/2//r/+v/0//H/9P/2//r//v8CAAIADgAdADEARABUAGEAawB3
AHoAbgBYADwAJwAcABgADwABAPP/6v/o/+f/5//p/+z/7//t/+v/6//s/+7/7v/v//H/
8v/y//L/8P/v/+//7//w//D/8P/w//L/8//z//P/8//y//L/8//x//H/8f/x/+//8P/w
//D/8f/y//P/9P/y//L/8//0//T/9P/0//T/8//z//T/9P/y//L/8//0//b/9f/1//X/
9//3//f/9//5//n/+//7//n/+f/5//r/+P/4//j/+f/5//n/+f/6//r/+v/6//r//P/8
//7//v/+/////////wAAAQABAAEA//8AAAAAAQABAAMABAAEAAMAAwAEAAUABwAHAAgA
CAAIAAgACQAJAAoACgAKAAsACQAJAAgACAAJAAkACgAKAAwADAAMAAsACQAJAAkACQAH
AAcABwAGAAYABAADAAMAAQAAAP////8BAP///v/+//3//f/9//3//f/8//z/+//7//v/
+//6//j/+P/5//r//P/8//z//P/8//v/+//6//j/+P/5//n/+//7//v/+//8//z//P/9
//v/+//7//v/+//8//3//f/6//j/+v/6//r/+v/5//n//P/8//z//P/6//r/+v/6//z/
/P/8//z//P/8//3//f/7//r/+v/6//r/+//7//v/+v/6//r/+v/8//v/+//7//v/+//7
//v/+//6//r/+v/6//v//f/6//r/+v/6//r/+v/6//r/+v/5//j/9//2//f/9//3//f/
9//4//j/+f/7//r/+v/6//f/9P/1//b/9//4//j/+P/5//n/+f/5//n/+f/9//3//f/+
//7//v/+////AAAAAAAAAAADAAMAAwADAAMABQAFAAUACAAIAAgACgAKAAoADAAOAA4A
DgAPABEAEQAQAA4ACwAJAAcABQADAAMAAwADAP///P/6//j/9v/2//X/8//z//P/8v/y
//L/9P/z//P/8//x//H/8f/x//P/8f/x//H/8v/y//L/8f/v/+//7//w//L/9P/0//b/
9P/v//D/9P/2//b/+P/+/woAFwAnADoATABbAGcAcQB0AGgAVgA+ACcAHAAaAA8A/f/z
/+7/5v/h/+H/5f/o/+f/5//r/+v/6v/s/+z/7f/t/+7/7v/u//D/7//v/+//7v/u/+7/
7v/u/+//7//v/+//7v/u/+//7//v/+//7//v//D/8P/w//D/8P/w//D/8v/y//P/9P/y
//L/8v/y//H/8f/y//L/8v/y//P/9P/y//H/8f/x//H/8f/x//H/7//v//H/8f/y//P/
9P/2//T/9P/0//X/9//3//f/+P/2//b/9v/2//j/+P/6//r/+v/7//v/+//8//3//f/9
////AAAAAAEAAAABAAEAAAABAAEAAgADAAMAAwAEAAQAAgACAAMAAwAEAAQABAAFAAUA
BQAEAAQAAwADAAQABAAGAAYABgAFAAUABQAFAAUAAwADAAMAAgACAAAA/////////v/9
//3////9//z//P/5//n/+f/5//n/+P/4//f/9//3//f/9v/0//T/9f/2//b/9v/2//b/
9v/1//X/9P/0//T/9f/1//X/9f/1//X/9f/0//P/8//1//X/9f/1//P/9P/1//X/9v/0
//b/9v/4//j/9//3//b/9v/2//b/9v/2//b/9v/0//T/9P/0//b/9v/3//f/9//2//b/
9v/2//f/9//3//T/9P/0//T/9f/1//b/9//2//X/9P/z//X/9P/0//T/9P/1//f/9P/y
//L/8v/y//T/9P/0//T/9P/0//T/9P/1//X/9f/1//T/9P/z//P/8//y//L/9P/z//L/
8f/w//L/8v/z//P/8//z//P/8//1//X/9f/2//b/9v/2//f/+v/6//r/+v/5//n/+f/5
//r//f/+////AgACAAIABAACAAIABAAGAAgACAAJAAsACwAKAAgABQABAP///f/7//v/
+//7//f/+P/2//T/8v/x/+//7P/r/+z/7P/t/+7/7P/r/+v/6//r/+v/6//r/+v/6f/p
/+n/6P/o/+j/5//o/+n/6v/s/+z/7v/s/+7/7v/r/+j/7P/y/+7/7P/2/wYAEwAfADAA
QgBRAF0AZQBoAGQAVAA8ACkAJAAiABsACwD7//D/6v/n/+P/3//g/+H/4f/h/+H/4v/k
/+T/5f/l/+b/5v/m/+b/5f/l/+X/5v/m/+b/5v/o/+n/6f/p/+f/5v/m/+f/6f/p/+n/
6f/n/+j/6P/o/+j/6P/o/+j/6v/q/+v/7P/q/+r/6v/q/+f/5//o/+j/6v/q/+v/7P/s
/+v/6//r/+v/6//r/+v/7f/t/+//7//u/+3/7P/s/+7/7v/u/+//7//v/+//8P/w//D/
8P/w//D/8P/y//L/8P/x//H/8f/0//X/9f/1//X/9v/2//f/9f/3//j/+P/5//n/+v/7
//n/+f/6//r/+v/6//v/+//+//7//v////3//f/8//z/+//7//z//P/+//7//v/9////
////////+//7//v/+v/6//j/9//3//f/9v/1//X/9f/z//L/8v/z//P/8//z//H/8P/w
/+//7//v/+//7v/u/+7/7//w/+//7v/t/+z/7v/t/+3/7P/u/+7/7//v/+3/7f/t/+3/
7v/q/w==
         </WaveFormData>
      </LeadData>
      <LeadData>
         <LeadByteCountTotal>10000</LeadByteCountTotal>
         <LeadTimeOffset>0</LeadTimeOffset>
         <LeadSampleCountTotal>5000</LeadSampleCountTotal>
         <LeadAmplitudeUnitsPerBit>4.88</LeadAmplitudeUnitsPerBit>
         <LeadAmplitudeUnits>��V</LeadAmplitudeUnits>
         <LeadHighLimit>2147483647</LeadHighLimit>
         <LeadLowLimit>268435456</LeadLowLimit>
         <LeadID>V1</LeadID>
         <LeadOffsetFirstSample>0</LeadOffsetFirstSample>
         <FirstSampleBaseline>0</FirstSampleBaseline>
         <LeadSampleSize>2</LeadSampleSize>
         <LeadOff>FALSE</LeadOff>
         <BaselineSway>FALSE</BaselineSway>
         <ExcessiveACNoise>FALSE</ExcessiveACNoise>
         <MuscleNoise>FALSE</MuscleNoise>
         <LeadDataCRC32>2220153915</LeadDataCRC32>
         <WaveFormData>
4v/i/+L/4v/a/9L/yv/C/7n/sP+n/57/of+i/6P/pP+w/7z/yP/U/9r/4P/m/+z/7v/w
//L/9P/2//b/9v/2//b/9v/2//b/+P/4//j/+P/4//j/+P/4//j/+P/4//j/+P/4//j/
+P/4//j/+P/4//j/+P/4//j/9v/2//b/9v/4//j/+P/4//j/+P/4//j/9v/2//b/9v/3
//j/+f/6//j/+P/4//j/+P/4//j/+P/6//r/+v/6//r/+v/6//r/+f/4//f/9v/2//b/
9v/2//T/9P/0//T/8v/y//L/8v/0//T/9P/0//L/8v/y//L/8P/w//D/8P/u/+7/7v/u
/+z/7P/s/+z/6v/q/+r/6v/o/+j/6P/o/+f/5v/l/+T/5v/m/+b/5v/k/+T/5P/k/+T/
5P/k/+T/5P/k/+T/5P/m/+b/5v/m/+j/6P/o/+j/6f/q/+v/7P/t/+7/7//w//P/9P/1
//b/9P/0//T/9P/1//b/9//4//b/9v/2//b/9v/2//b/9v/3//j/+f/6//n/+P/3//b/
9v/2//b/9v/3//j/+f/6//j/+P/4//j/+P/4//j/+P/4//j/+P/4//j/+P/4//j/+P/4
//j/+P/4//j/+P/4//j/+P/4//j/9v/2//b/9v/0//T/9P/0//X/9v/3//j/9f/0//P/
8v/z//T/9f/2//T/9P/0//T/9P/0//T/9P/y//L/8v/y//T/9P/0//T/9v/2//b/9v/0
//T/9P/0//b/9v/2//b/9P/0//T/9P/0//T/9P/0//T/9P/0//T/8v/z//P/8//y//L/
8v/z//f/9//3//j/9v/3//j/+P/6//v//P/8//3//f/9//3/+//7//j/9v/0//L/8P/v
/+//7f/t/+7/8f/x//H/8f/w//D/7v/t/+v/6//q/+r/7f/t/+//7//v//D/8P/w//D/
8P/w//D/7f/t/+3/7v/w//D/8P/w/+7/7v/u/+7/7v/u/+7/7f/t/+7/7v/v/+//8P/s
/+z/8P/0//b/+f/7//3/+v/3//P/7f/k/93/0//H/8D/vv/B/8D/s/+d/43/if+R/6D/
s//E/9D/2P/e/+f/7//z//P/9f/8////AQACAAIAAwADAAMAAwAEAAQABAAEAAUABQAH
AAcABwAHAAYABgAGAAYABgAGAAYABgAGAAgACAAHAAcACAAKAAoACgAJAAcABwAIAAgA
BgAGAAYABgAIAAgACAAIAAgACAAIAAcABwAHAAcABwAJAAkACQAJAAkACQAJAAkACwAK
AAoACgAIAAgACAAIAAYABgAGAAYACAAHAAcABwAHAAcABwAHAAcABgAGAAYABwAHAAYA
BgAFAAUABQAFAAMAAwADAAIAAgACAAIAAAD//////v/9//3//f/9//3//f/9//v/+//5
//n/+f/5//n/+f/5//f/9//3//f/9//1//X/9v/2//b/9//4//z/+v/7//z//f/9//7/
//8AAAEAAgADAAUABwAIAAkACQAHAAcACQAJAAsADAAMAAwACgAKAAoACwALAAsACwAL
AAoACgAKAAkACQAJAAkACQAJAAoACgAJAAsACwALAAsADAAMAAwADAAMAAwADAAMAAwA
DAAMAAsACQAJAAkACQALAAsACwALAAsACwALAAsACQAJAAkACQAJAAkACQAJAAoACgAK
AAoACAAIAAgACAAJAAkACAAIAAoACgAKAAkABwAHAAcACAAGAAYABgAFAAUABQAFAAUA
BQAFAAUABQAHAAcABwAHAAcABwAHAAcABwAHAAcABwAHAAcABwAHAAcABwAHAAYABgAG
AAYABgAGAAYABgAGAAYABwAGAAQABAAEAAQABAAEAAUABQAHAAYABgAGAAcACQAJAAkA
CgAKAAsADAAOAA4ADwAQAA4ADwAPAA8ADwAPAA8ADAAMAAoACAAGAAMAAwABAAEABAAF
AAUABQAFAAYABgAEAAEAAQABAAAAAAABAAEAAwAFAAUABgAGAAYABgAGAAYABgAFAAUA
BQAGAAYABgAGAAYABgAGAAYABAAEAAQABAAFAAUABgAGAAUABQAEAAQACAAIAAoADgAR
ABMAFQASAA0ACQADAPr/7//l/9n/0v/Q/83/yP+7/6X/k/+V/5//rP+9/8z/1v/e/+b/
7f/z//X/+f/9/wAAAQADAAQABAAFAAUABQAFAAgACAAIAAgABwAHAAkACQAJAAkACAAI
AAYABgAGAAYACAAIAAgACgAKAAkACQAKAAgACAAIAAcABwAHAAgACAAIAAgACAAIAAgA
CAAIAAgACAAIAAgABwAHAAcABwAHAAcABwAHAAcABwAHAAcABwAHAAYABgAGAAYABgAG
AAYABgAGAAYABgAGAAUABQAFAAUABQAFAAUABQAEAAQABAAFAAUABAAEAAEAAQABAAEA
AQABAAEAAAD+//7//v/8//v/+//6//n/+//7//v/+//6//n/9v/1//f/9//3//f/9v/1
//T/8f/x//H/8f/x//H/8f/y//L/8f/x//H/9P/y//P/9P/1//f/+P/5//r/+//8//3/
/////wAAAQABAAEAAQADAAMAAwAEAAQABAACAAIAAgADAAMAAwADAAMAAgACAAIAAQAD
AAMAAwADAAEAAgACAAEAAQABAAEAAQACAAIAAgACAAQABAAEAAQAAgACAAIAAQABAAEA
AQABAAEAAQABAAEAAQABAAEAAQABAAEAAQABAAMAAwADAAMAAAAAAAAAAAAAAAAAAAAA
AAEAAQAAAAAAAAAAAAAA//////////8AAAAAAAAAAP////////////8BAAEAAQABAAEA
AQABAAEA/////////////////////////////////////////v/+//7//v/+/wAAAAAA
AAAA/v////////8AAAAAAAABAP///v/+//7//v/+//7//v/+//7//v//////AQAAAAAA
AAD//wEAAQABAAIAAgADAAQABAAEAAUABgAIAAkACQAJAAsACwALAAgABgAEAAIAAAD/
/////f/9//7///////////8AAAAA/v/9//3//f/8//z//f/9////AQABAAIAAgACAAIA
AgACAAAA////////AgACAAIAAgACAAIAAgACAAIAAgACAAIAAQABAAIAAgADAAMAAgAC
AAQABAAGAAoADQAPAA0ADAALAAcA/f/0/+v/3//V/8z/zP/L/8j/t/+f/5P/l/+h/67/
vf/K/9b/3v/m/+3/8//1//f/+f/6//v///8AAP7/AQABAAEAAQACAAIAAgACAAMAAwAF
AAUABQAFAAQABAACAAIAAgACAAQABAAEAAYABgAFAAUABgAGAAYABgAFAAMAAwAEAAQA
BAAEAAQABAAEAAQABAAEAAQABAAEAAMAAwADAAMAAwAFAAUABQAFAAUABQAFAAUABQAE
AAQABAAEAAQABAAEAAQABAAEAAQABAADAAMAAwABAAEAAQABAAEAAAAAAAAAAQABAAAA
AAD///////////3//f/9//z//P/8//z/+v/7//v/+v/5//f/9//3//f/9//3//X/9f/1
//X/9f/1//P/8//z//H/8//z//P/8//z//P/9P/0//H/8f/x//T/9P/1//b/9//3//j/
+f/6//v//P/9//////8AAAEAAQABAAEAAwADAAMABAAEAAQABAAEAAQABQAFAAUABQAF
AAYABgAGAAUABQAFAAUABQADAAQABAADAAUABQAFAAUABAAEAAQABAAEAAQABAAEAAYA
BgAGAAUAAwADAAMAAwADAAMAAwADAAMAAwADAAMAAwADAAMAAwADAAMAAwADAAQABAAE
AAQAAgACAAIAAgADAAMAAgACAAQABAAEAAMAAwADAAMABAACAAIAAgABAAEAAQABAAEA
AQABAAEAAQABAAEAAQABAAEAAQABAAEAAQABAAEAAQABAAEAAQABAAEAAQABAAAAAgAC
AAIAAgAEAAQABAAEAAMAAwACAAEA/v/+//7///8BAAAAAgACAAIAAgACAAAAAAABAAEA
AwACAAIAAgADAAUABQAFAAQABAAFAAYACAAIAAkACgAIAAkACQAJAAcABwAHAAQAAgAA
AP7//P/9//3/+//7//r/+//7//v/+//8//z/+v/5//n/+f/4//r/+//7//3//f/9//7/
/v/8//z//P/8//z/+//7//v//P/8//z//P/+//7//v/+//z//P/8//z//f/9//7//v/9
//3//P/8/wAAAgAEAAYACQALAAkABgADAPv/8f/q/+H/1f/J/8T/xv/F/7j/o/+T/5H/
mf+p/7j/x//S/9r/4P/o/+3/7//x//P/9//4//n/+//8//z//f/9//3//f8AAAAAAAAA
AP3//f////////////7//v8AAAAAAAAAAP7//v/+/wAAAAD/////AAAAAAAAAAD//wEA
AQACAAIAAgACAAIAAgAEAAQABAAEAAIAAgACAAEAAwADAAMAAwABAAEAAQABAAEAAQAB
AAEAAQAAAAAAAAAAAAAAAAAAAAAAAAAAAAAA/v/9//3//f///////////////v/+//7/
/v//////AAD+//3//P/7//v/+//7//r/+v/6//r/+P/5//n/+P/3//X/9f/1//X/9f/1
//P/8//z//P/8//z//H/8f/x/+//8f/x//H/8f/x//H/8v/y//H/8f/x//T/8v/z//T/
9f/3//j/+f/6//v//P/9//////8AAAEAAQABAAEAAwADAAEAAgACAAIAAgACAAIAAwAF
AAUABQAFAAUABAADAAEAAQABAAEAAQADAAQABAADAAMAAwADAAMABAAEAAQABAAEAAQA
BAAEAAYABgAGAAUAAwADAAMAAwADAAMAAwADAAMAAwADAAMAAwADAAMAAwAFAAUABQAF
AAQABAAEAAQABAAEAAQABAAFAAUABAAEAAQABAAEAAMAAwADAAMABAAEAAQABAADAAMA
AwADAAMAAwADAAMAAwABAAEAAQABAAMAAwADAAMAAQABAAEAAQADAAMAAwADAAEAAQAB
AAAAAgACAAIAAgACAAIAAgACAAIAAwACAAAAAAAAAAAAAgACAAMAAwABAAAAAAAAAAMA
BQAFAAUABAAEAAUABgAIAAgACQAKAAoACwALAAsACQAJAAkABgAEAAIAAAD+//3//f/7
//v//v///////////wAAAAD+//3//f/9//z/+v/7//v//f//////AAAAAP7//v/+//7/
/v/9//3//f8AAAAAAAAAAP7//v/+//7//v/+//7//v/9//3//v/+///////+//7/AgAE
AAgADAANAAsACwAIAAUA///3/+z/4f/V/8n/xv/G/8P/uP+l/5X/k/+d/63/vv/L/9b/
3v/k/+r/7//z//P/9//5//r/+////wAAAAD//////////wAAAAAAAAAA/f/9//////8B
AAEAAAAAAAAAAAAAAAAAAAAAAAAAAgAAAP////8AAAAAAAAAAP///////wAAAAACAAIA
AgACAAAAAAAAAAAA/v/+//7//f/+////AAABAP////////////////////////7//v/+
//z//P/8//z//v/+//7//v/8//v/+//7//3//f/9//3/+//6//r/+v/7//v/+v/6//f/
9//3//f/9//3//f/9v/0//T/9P/y//P/8//y//H/8f/x//H/8f/x//H/7//v/+//7//v
/+//7f/t/+3/6//r/+v/6//r/+3/7f/u/+7/6//r/+v/7v/w//H/8v/z//H/8v/z//T/
9//4//n/+//7//z//f/9//3//f//////AQACAAIAAgACAAIAAgADAAMAAwADAAMAAgAC
AAIAAQADAAMAAwADAAMABAAEAAMAAwADAAMAAwACAAIAAgACAAIAAgACAAIAAgACAAIA
AQABAAEAAQABAAMAAwADAAMAAgABAAAA//8BAAEAAQABAAEAAQABAAEAAAAAAAAAAAAA
AAAAAAAAAP/////+//7//v/+//7//f/+////AAACAAAAAAAAAP///f/9//3//f/9//3/
/f/9///////////////////////9//3//f/9/////////////////////v/6//j//P/+
//7//v/+//7//v/+//7//////////v/+//7///8BAAEAAQACAAIAAwAEAAQABAAFAAYA
BgAHAAcABwAFAAUABQACAAIAAAD+//z/+//7//n/+f/4//n/+f/5//n/+v/6//j/+f/5
//n/+P/4//n/+f/7//v/+//8//z/+v/6//r/+v/6//n/+f/5//r/+v/6//r/+P/4//j/
+P/2//b/9v/2//f/9//4//j/9//3//b/9v/8//z//v8CAAMAAwAFAAQA///5//P/6v/f
/9P/x/++/7j/uf+2/6f/lf+P/5f/pf+2/8P/0P/a/97/4P/l/+v/6//p/+v/7v/x//P/
9P/2//f/9//3//f/9//2//X/9P/z//P/9f/1//f/9//2//b/9P/0//T/9P/2//b/9v/4
//j/9//3//j/+P/4//j/9//3//f/+P/4//j/+P/4//j/+P/4//j/+P/4//j/+P/3//f/
9//3//f/+f/5//n/+f/3//f/9//3//f/9v/2//b/9v/2//b/9v/0//T/9P/0//T/8//z
//P/8//z//P/8//x//D/8P/w//H/8f/w//D/7//v/+//7//v/+//7//u/+z/7P/s/+r/
5//n/+b/5f/l/+X/5f/l/+X/5f/j/+P/5f/l/+X/5f/j/+P/4//h/+P/4//j/+P/4f/h
/+L/4v/i/+P/5P/o/+j/6f/q/+v/6f/q/+v/7P/t/+7/7//x//P/9P/1//X/9f/1//f/
9//3//j/+P/4//r//P/+/wEAAwADAAMAAwAEAAQABAADAAUABQAFAAUABwAIAAgABwAH
AAcABwAHAAgACAAIAAgACgAKAAoACgAIAAgACAAHAAgACQAKAAsACQAJAAkACQAJAAkA
CQAJAAkACQAJAAkACQAJAAkACQAIAAgACAAIAAgACAAIAAgABwAHAAYABgAIAAgACAAH
AAcABwAHAAgACAAIAAgABwAHAAcABwAHAAcABwAHAAcABQAFAAUABQADAAMAAwADAAQA
BQAGAAcABwAHAAcABQAGAAYABgAGAAYABAAEAAUABQAHAAYABgAGAAUABwAHAAcACgAK
AAsADAAKAAoACwAMAAwADQANAA0ADwAPAA8ADAAMAAoACAAGAAMAAwABAAEABAAFAAUA
BQAFAAYABgAEAAEAAQABAAAA/v//////AQADAAMABAAEAAQABAAEAAQAAgABAAEAAQAC
AAIAAgACAAMABAAFAAYABAAEAAQABAADAAMABAAEAAUABQAEAAQABgAIAAoADgARABMA
FQASAA0ACwAHAP7/8f/l/9f/zv/M/8//zv/B/63/nf+b/6P/tP/F/9D/3P/m/+r/7f/1
//n/+f/9/wAAAQABAAIABAAHAAcABwAHAAYABgAGAAYABQAFAAcABwAJAAkACAAIAAgA
CAAIAAgACAAIAAgACgAIAAcABwAIAAkACgALAAsACgAJAAkACAAKAAoACgAKAAgACAAI
AAgACAAIAAgABwAJAAkACQAJAAcABwAHAAcABwAHAAcABwAJAAgACAAIAAgACAAIAAgA
CAAIAAgACAAGAAUABQAFAAcABwAHAAcABwAGAAYABgAFAAUABAAEAAMAAwADAAMAAQAB
AAEAAAAAAAAAAAD+//3//f/8//v/+//7//v/+//5//n/9//3//n/+f/5//n/+P/3//b/
8//z//P/8//z//X/9f/2//b/8//z//P/9v/4//n/+v/7//z//v8AAAIAAgACAAIAAwAF
AAYABwAHAAUABQAHAAcACQAKAAoACgAKAAoACgALAAsACwALAAsADAAMAAwACwANAA0A
DQANAAsADAAMAAsACwALAAsACwAMAAwADAAMAA4ADgAOAA4ADAAMAAwACwALAAsACwAL
AA0ADQANAA0ACwALAAsACwALAAsACwALAAsACwALAAsACAAIAAgACAAJAAoACwAMAAsA
CwAKAAoACgAKAAoACQAJAAkACQAKAAoACgAKAAkACQAJAAkACQAKAAsADAANAAoACQAI
AAcACQAJAAkACQAJAAkACQAJAA0ADwAMAAsACgAJAAgACgAKAAsACwALAAoACgAKAAsA
DQANAA0ADgAOAA8AEAAQABAAEQASABIAEwATABMAEwATABMAEAAQAA4ADAAKAAkACQAH
AAcABgAHAAcABwAHAAgACAAGAAcABwAHAAYABAAFAAUABwAHAAcACAAIAAgACAAIAAgA
CAAHAAcABwAIAAgACAAIAAgACAAIAAgACAAIAAgACAAHAAcACAAIAAkACQAIAAgADAAM
AAwAEgAXABkAFQASAA8ADwAJAP7/8//p/9v/0v/S/9X/zv/B/6n/l/+X/6P/sv/B/9D/
2v/i/+j/8//7//v/+////wQABQAHAAYACAAJAAkACQAJAAkACAAHAAYABgAHAAoACwAJ
AAkACAAIAAoACgAKAAoACAAIAAgACgAKAAkACQAKAAoACgAKAAkACQAJAAoACgAIAAgA
CAAIAAgACAAIAAgACAAIAAgABwAJAAkACQAJAAkACQAJAAkABwAHAAcABwAFAAQABAAE
AAYABgAGAAYABgAGAAYABgAGAAUABQAFAAMAAwADAAMAAwACAAIAAgABAAEAAAAAAAEA
AQABAAEA/f/9//3//P/8//z//P/6//n/+f/4//f/9//3//f/9//1//X/8//z//P/8//z
//P/8//z//P/8f/x//H/8f/x//H/8f/y//L/8f/x//H/9P/0//X/9v/3//n/+v/7//z/
/f/+////AQABAAIAAwADAAMAAwAFAAUABQAGAAYABgAEAAQABAAFAAcABwAHAAcABgAG
AAYABQAFAAUABQAFAAUABgAGAAUAAwADAAMAAwAGAAYABgAGAAYABgAGAAYABgAGAAYA
BQAFAAUABQAFAAUABQAFAAUABQAFAAUABQAFAAUABQAFAAUABQAFAAUABgAGAAYABgAE
AAQABAAEAAMAAwACAAIABAAEAAQAAwADAAMAAwAEAAQABAAEAAMABQAFAAUABQADAAMA
AwADAAMAAwADAAMAAwADAAMAAwABAAEAAQABAAMAAwADAAMAAwADAAMAAgACAAIAAgAC
AAQAAgACAAIAAgACAAIAAwADAAMAAgACAAIAAwAFAAUABQAGAAYABwAIAAgACAAJAAoA
CgALAAsACwALAAsACwAIAAYABAACAAAA//////3//f/8//3//f/9////AAAAAP7//f/9
//3//P/8//3//f///wEAAQACAAIAAgACAAIAAgACAAEAAQABAAAAAAAAAAAAAAAAAAAA
AAAAAAAAAAAAAAEAAQACAAIAAwADAAIAAgACAAQACgAOAA8ADwAPAAwACQADAPn/7v/n
/93/0f/K/8z/yf/A/6//m/+T/5f/o/+2/8X/zv/W/+D/5v/t//P/8//1//n//P/9////
AAACAAEAAQABAAEAAAAAAAAAAAABAAEAAwADAAMAAwACAAIAAgACAAIAAgAEAAQABAAG
AAQAAwADAAQAAgACAAIAAQADAAMABAAEAAQABAAEAAQABAAEAAQABAAEAAQABAADAAUA
BQAFAAUABQAFAAUABQADAAMAAwADAAUABAAEAAQABAAEAAQABAAEAAQABAAEAAQAAwAD
AAMAAQABAAEAAQABAAAAAAAAAAEAAQAAAAAA///////////7//v/+//6//r/+v/6//j/
+f/5//j/9//5//n/+f/5//f/9//1//X/8//z//P/8//z//P/8//x//H/8f/x//H/8f/x
//L/8v/z//P/8//2//T/9f/2//f/+f/6//v//P/9//7///8BAAEAAgADAAMAAwADAAUA
BQAFAAYABgAGAAYABgAGAAcABQAFAAUABQAGAAYABgAFAAUABQAFAAUABQAGAAYABQAF
AAUABQAFAAYABgAGAAYABgAGAAYABgAIAAgACAAHAAcABwAHAAcABwAHAAcABwAHAAcA
BwAHAAcABwAHAAcABwAHAAcABwAGAAYABgAGAAYABgAGAAYABwAHAAYABgAGAAYABgAF
AAUABQAFAAYABgAGAAYABQAFAAUABQAFAAUABQAFAAUABQAFAAUABQAHAAcABwAHAAYA
BQAEAAMABQAFAAUABQAFAAUABQAEAAIAAgACAAIABAAGAAYABgAEAAQABAAEAAQABAAE
AAUABQAHAAYABgAGAAUABwAHAAcABgAGAAcACAAKAAoACwAMAAwADQANAA0ACwALAAsA
CAAGAAQAAgAAAP/////9//3/AAABAAEAAQD//wAAAAD+//////////7//v//////AQAB
AAEAAgACAAIAAgACAAIAAgABAAEAAQACAAIAAgACAAIAAgACAAIAAgACAAIAAgABAAEA
AgACAAMAAwACAAIABgAGAAgADgAPAA8ADQAKAAUA/f/1/+7/5f/X/83/yv/M/8f/vP+p
/5v/mf+f/6//wv/R/9r/4P/m/+7/8//1//X/9//5//z///8BAAIAAgADAAMAAwADAAQA
BAAEAAQAAwADAAUABQAFAAUABAAEAAQABAAEAAQABAAEAAQABgAEAAMAAwAEAAYABgAG
AAUABQAFAAYABgAGAAYABgAGAAYABgAGAAYABAAEAAQAAwAFAAUABQAFAAUABQAFAAUA
BQAFAAUABQADAAIAAgACAAQABAAEAAQAAgACAAIAAgACAAEAAQABAAEAAQABAAEAAQAA
AAAAAAD//////v/+//3//f/9//3//f/9//3//P/6//r/+v/4//n/+f/4//f/9//3//f/
9//3//f/9f/1//X/9f/1//X/9f/1//X/8//1//X/9f/1//P/8//0//T/8//z//P/9v/2
//f/+P/5//v//P/9//7///8AAAEAAwADAAQABQAFAAMAAwAFAAUABwAIAAgACAAHAAYA
BQAFAAYABwAIAAkACAAIAAgABwAHAAcABwAHAAcACAAIAAcABwAHAAcABwAIAAgACAAI
AAgACAAIAAgACAAIAAgABwAHAAcABwAHAAcABwAHAAcABwAHAAcABwAHAAcABwAHAAcA
BwAHAAcABAAEAAQABAAGAAYABgAGAAUABQAEAAQABgAGAAYABQAHAAcABwAIAAYABgAG
AAUABQAFAAUABQAFAAUABQAFAAcABwAHAAcABQAFAAUABQAFAAUABQAFAAUABQAFAAUA
BQAFAAUABAAGAAYABgAGAAQABAAGAAYABgAGAAQABAAFAAUABwAGAAYABgAHAAkACQAJ
AAgACAAJAAoACgAKAAsADAAOAA8ADwAPAA8ADwAPAAwACgAIAAYABAADAAMAAQABAAIA
AwADAAMAAwAEAAQAAgABAAEAAQAAAAIAAwADAAUABQAFAAYABgAGAAYABgAGAAgABwAH
AAcABwAGAAUABAAGAAYABgAGAAYABgAGAAYABQAFAAYABgAHAAcABgAGAAgADAAOABAA
EQARABEAEAALAAcA///2/+v/3f/T/87/zv/N/8b/sf+h/53/o/+x/8T/0//c/+b/7P/y
//f/+//9//3///8CAAMABwAIAAgACQAJAAkACQAIAAgACAAIAAkACQALAAsACQAJAAgA
CAAKAAoACgAKAAgACAAIAAoACgAJAAkACgAKAAoACgAJAAkACQAKAAoACAAIAAgACAAK
AAoACgAKAAoACgAKAAkACQAJAAkACQAJAAkACQAJAAsACwALAAsACQAIAAgACAAIAAgA
CAAIAAgACAAIAAgABgAFAAUABQAHAAcABwAHAAcABgAGAAYAAwADAAIAAgADAAMAAwAD
AAEAAQABAAAAAAAAAAAA/v/9//3//P/7//n/+f/5//n/+//7//n/+f/5//n/+f/5//n/
+f/5//f/9//3//f/9//3//f/+P/4//n/+f/5//z/+v/7//z//f///wAAAQACAAMABAAF
AAcABwAIAAkACQAJAAkACwALAAsADAAMAAwADAAMAAwADQANAA0ADQANAA4ADgAOAA0A
DwAPAA8ADwAOAA4ADQALAA0ADQANAA0ADAAMAAwADAAOAA4ADgAOAA4ADgAOAA0ADQAN
AA0ADQALAAsACwALAA0ADQANAA0ADwAPAA8ADwAOAA0ADAALAAoACgAKAAoADAAMAAwA
DAANAA0ADAAMAAsACgAJAAcABwAHAAcACAAIAAgACAAHAAkACQAJAAkABwAHAAcABwAH
AAcABwAHAAcABwAHAAcABwAHAAcABwAHAAcABwAHAAkACQAJAAgACAAIAAgACAAGAAYA
BgAGAAYABgAHAAcACQAIAAgACAAHAAkACQAJAAoACgALAAwADAAMAA0ADgAOAA8ADwAP
AA8ADwAPAAwACAAGAAQAAgABAAEA/////wIAAwADAAMAAwAEAAQAAgABAAEAAQAAAP7/
/////wEAAQABAAIAAgACAAIAAgACAAQAAwADAAMAAgACAAIAAgAEAAQABAAEAAIAAgAC
AAIA/////wAAAAADAAMAAgACAAIABgAKAAwADwAPAA8ADgALAAUA/f/y/+n/3f/P/8T/
xP/D/7z/r/+h/5v/of+v/8L/z//c/+j/7P/s//H/9//5//n/+f/8//3////+//r//P/9
//7///8AAAAAAAAAAAEAAQADAAMAAQABAAAAAAAAAAAAAAAAAP7//v/+/wAAAgABAAEA
AgAAAAAAAAD///////8AAAAAAAAAAAAAAAAAAAAAAAAAAAAAAAAAAP//////////////
//////////3//f/9//3////+//7//v/8//z//P/8//r/+v/6//r/+//7//z//f/7//v/
+//7//n/+P/4//j/9//3//b/9v/3//f/9//3//X/9f/1//T/9P/0//T/8v/x//H/8P/v
/+7/7f/s/+v/6//r/+n/6f/p/+n/6f/p/+f/5//n/+X/5//n/+f/5//l/+X/5v/m/+X/
5f/l/+j/6P/p/+r/6//t/+7/7//w//H/8v/z//X/8//0//X/9f/2//f/+v/7//n/+v/6
//r//P/8//z//f/9//3//f/9//z//P/8//v//f/9//3//f///wAAAAD///3//f/9//3/
AgAAAA==
         </WaveFormData>
      </LeadData>
      <LeadData>
         <LeadByteCountTotal>10000</LeadByteCountTotal>
         <LeadTimeOffset>0</LeadTimeOffset>
         <LeadSampleCountTotal>5000</LeadSampleCountTotal>
         <LeadAmplitudeUnitsPerBit>4.88</LeadAmplitudeUnitsPerBit>
         <LeadAmplitudeUnits>��V</LeadAmplitudeUnits>
         <LeadHighLimit>2147483647</LeadHighLimit>
         <LeadLowLimit>268435456</LeadLowLimit>
         <LeadID>V2</LeadID>
         <LeadOffsetFirstSample>0</LeadOffsetFirstSample>
         <FirstSampleBaseline>0</FirstSampleBaseline>
         <LeadSampleSize>2</LeadSampleSize>
         <LeadOff>FALSE</LeadOff>
         <BaselineSway>FALSE</BaselineSway>
         <ExcessiveACNoise>FALSE</ExcessiveACNoise>
         <MuscleNoise>FALSE</MuscleNoise>
         <LeadDataCRC32>3185266900</LeadDataCRC32>
         <WaveFormData>
HAAcABwAHAAsADoASABWAEwAQgA4AC4ADwDw/9H/sv+p/6L/m/+U/53/pv+v/7j/wv/M
/9b/4P/l/+j/6//u/+//8P/x//L/8v/y//L/8v/0//T/9P/0//T/9P/0//T/9P/0//T/
9P/1//b/9//4//j/+P/4//j/9v/2//b/9v/4//j/+P/4//j/+P/4//j/9v/2//b/9v/3
//j/+f/6//r/+v/6//r//P/8//z//P/8//z//P/8//3//v///wAAAAAAAAAAAAAAAAAA
AAAAAAIAAgACAAIAAgACAAIAAgADAAQABQAGAAgACAAIAAgACgAKAAoACgAMAAwADAAM
AAwADAAMAAwADgAOAA4ADgAMAAwADAAMAAwADAAMAAwACgAKAAoACgAJAAgABwAGAAYA
BgAGAAYABAAEAAQABAACAAIAAgACAAAAAAAAAAAA/v/+//7//v/+//7//v/+/wAAAAAA
AAAA/v/+//7//v/+//7//v/+//7//v/+//7/AAAAAAAAAAAAAAAAAAAAAP///v/9//z/
/P/8//z//P/+//7//v/+//z//P/8//z//P/8//z//P/8//z//P/8//7//v/+//7//v/+
//7//v/8//z//P/8//7//v/+//7//v/+//7//v/+//7//v/+//7//v/+//7//P/8//z/
/P/+//7//v/+//z//P/8//z//P/8//z//P/6//r/+v/6//r/+v/6//r/+P/4//j/+P/4
//j/+P/4//b/9v/2//b/9v/2//b/9v/1//T/8//y//L/8v/y//L/8P/w//D/8P/w//D/
8P/w//L/8//z//P/8//1//X/9P/0//X/9v/2//j/+P/4//j/+v/6//r/+P/2//T/8v/w
/+//7//v/+//8v/z//X/9//1//X/8//x/+//7//v/+7/7//v/+//7//v/+//7//t/+//
7//u/+7/7f/t/+3/7f/t/+3/7f/t/+3/7f/t/+3/7f/t/+z/7P/u/+//7//v/+//7//v
/+7/8P/x//L/9P/4//z///8FAAwADQALABEAGwAlADkAVgBpAGsAVQAvAAMA3/+//6f/
nP+Q/4r/jP+R/5f/pv+0/7//zf/Z/9//5v/p/+z/7f/v//D/8f/x//H/8f/x//H/8f/x
//H/8//z//P/8//z//T/9P/0//T/9P/0//T/9P/0//X/9f/1//b/9v/1//X/9f/1//X/
8//z//P/8//z//T/9P/1//P/8//z//P/8//z//T/9P/1//X/9v/3//X/9v/2//b/9v/2
//b/9v/4//n/+f/5//j/+f/6//r/+v/6//r/+v/6//v//P/8//3//f/9//3///8AAAAA
AQD//////////wEAAgAEAAUABQAFAAUABgAGAAYABgAGAAgACAAIAAkACAAIAAcABwAG
AAQABAAEAAQABAAEAAQAAwACAAIAAgACAAEAAQABAAEAAAAAAAAA/v/+//3//f/+////
///+//7//v/+//7//v/+//7//v/9//z/+//6//r/+v/7//v/+v/5//n/+f/5//n/+f/6
//r/+v/6//r/+v/5//j/+P/7//z//P/7//n/+f/6//r/+v/6//r/+v/6//v/+//7//v/
+//7//v/+//7//v//P/8//z//P/7//3//f/9//3/+//7//v/+//7//z//P/8//7//v/9
//3//f/9//3//f/8//z/+v/6//z//P/8//z/+v/6//r/+v/6//n/+P/4//j/+P/4//j/
+P/5//n/+P/5//n/+P/3//n/+f/5//n/9//3//f/9//3//f/9//2//b/9v/2//T/9P/1
//X/9f/1//X/9f/1//X/9f/2//T/9P/0//T/9v/2//b/9v/2//b/9v/2//b/+P/5//n/
+f/5//v/+//8//z//f/+//z//v/+//7//v/+//7//v/8//v/+v/5//j/9//3//f/+f/7
//v//P/7//v/+//5//f/9//3//f/+P/3//f/9//3//f/9//3//P/8//z//L/9P/z//P/
8//z//P/8//z//P/8//z//P/8//z//P/8v/0//T/9f/1//P/8//z//P/9P/2//f/+v/8
//7/AgAFAAsAEgAVABMAGQAhAC8ARQBgAG8AbwBXACkA/f/b/73/qf+c/47/iv+O/5P/
nf+s/7r/yf/V/9//5f/q//H/8v/x//P/9P/1//X/9f/1//X/8//z//P/8//x//H/8f/x
/+//8P/w//D/8v/y//L/8v/0//T/9f/1//P/9P/0//P/8//z//P/8//1//X/9f/1//X/
9v/2//f/9//3//f/9//3//f/+P/4//f/9//4//n/+f/6//r/+v/6//r/+v/6//r/+//7
//v//P/9//7//v/+//7//v/+//7///8AAAAAAQABAAEAAQABAAIAAgADAAMAAwADAAMA
BAAEAAUABQAHAAcABwAIAAgACAAIAAgACAAIAAgACQAJAAgABgAFAAUABAAFAAYABAAE
AAQABAADAAIAAgACAAIAAQABAAEAAQAAAAAAAAD+//7//f/9//7///////7//v/+//7/
/v/+//7//v/+//7//v/+//7//P/8//3//f/8//v/+//7//v/+//7//z/+v/6//r/+v/8
//v/+v/6//3//v/+//3//f/9//7//v/+//7//v/+//7////////////////////9//3/
/f/+//7//v/+//3/////////////////////////AAAAAAAAAAAAAP//////////////
//7//v/8//z//v/+//7//v/+//7//v/+//7//f/8//z//P/8//z//P/8//3//f/8//v/
+//6//n/+f/5//n/+f/3//f/9//3//f/9//3//b/+P/4//j/9v/2//f/9//3//f/9//3
//f/9f/1//X/9f/3//f/9//3//b/9v/0//T/9P/0//T/9P/0//T/9P/0//T/9v/2//b/
9v/0//b/9//3//n/+f/7//v//P/8//3//v/9//7//f/8//z//P/8//z/+v/5//j/9//2
//X/9f/1//X/9//3//j/+f/5//n/9//1//X/9f/1//b/9f/1//X/9f/1//X/9f/x//H/
8f/w//D/7//v/+//8f/x//H/8f/v/+//7//v//H/8f/x//D/8P/w//H/8f/x//H/8f/x
//T/8v/z//b/+v/8//z/AwALABIAEQARABsAJwA1AEsAZAB1AHMAWQApAP//3f+//6f/
mv+O/4r/jv+T/53/rP+6/8X/0f/b/+H/6P/t/+z/7f/v//D/8f/z//P/8//z//P/8//z
//P/9f/1//X/9f/z//T/9P/0//b/9v/2//b/9P/0//X/9f/1//b/9v/1//f/9//3//f/
9//3//f/9//1//b/9v/3//n/+f/5//n/+f/5//r/+v/5//n/+v/7//v//P/8//z//P/8
//z//P/+//////////7///8AAAAAAgACAAIAAgAAAAEAAgACAAMAAwADAAMAAwAEAAQA
BQAHAAcABwAHAAgACAAJAAkABwAHAAcACAAIAAgACAAIAAoACgAKAAsACwAKAAgABwAH
AAYABwAIAAYABgAGAAYABQAEAAQABAAEAAMAAwADAAEAAAAAAAAAAAAAAP/////+////
///+/wAAAAAAAAAAAAAAAAAAAAAAAAAAAAAAAAAAAAABAAEAAAD///////////////8A
AAAAAAAAAAAAAAD///7//v///wAAAAD///////8AAAAAAAAAAAAAAAAAAAEAAQABAAEA
AQABAAEA////////AAAAAAAAAAD//wEAAQABAAEAAQABAAEAAQD//wAAAAAAAAIAAgAB
AAEA//////////8AAAAA/v/+/wAAAAAAAAAA/v/+//7//v/+//3//P/8//7//v/+//7/
/P/9//3//P/9//3//P/7//v/+//7//v/+//7//v/+//7//v/+//6//r/+v/6//j/+v/7
//v/+//7//v/+//7//n/+f/5//n/9//3//f/9//6//j/+P/4//j/+P/4//j/+P/4//j/
+v/6//r/+v/6//z//f/9//3//f//////AAAAAAEAAgACAAQABAAEAAIAAgACAAIAAAD/
//7//f/+//3//f/9//3//////wAAAQABAAEA///9//3//f/9//z/+//7//v//f/9//3/
/f/7//v/+//6//j/9//3//f/+f/5//n/+f/5//n/+f/5//n/+f/5//j/+P/4//n/+f/5
//n/+f/5//7//v/9/wAAAgAEAAgADwAVABYAFwAdACsAOQBLAGMAeACBAG8ARwAZAPP/
0f+3/6f/nP+W/5j/nP+j/6//vP/I/9X/4f/n/+3/8v/1//b/9f/3//j/+f/7//v/+//7
//v/+//7//v/+//7//v/+//7//z//P/8//z//P/8//z//v/+///////9//7//v/9////
/////////////////////wAAAAABAP//////////AQABAAIAAgABAAEAAgADAAMABAAE
AAQABAAEAAQABAAEAAUABQAFAAYABwAIAAgABgAGAAYABgAIAAkACgAKAAsACwALAAsA
CwAMAAwADQALAAsACwALAAwADAANAA0ADwAPAA8AEAAOAA4ADgAOAA4ADgAOAA8ADgAO
AA0ADQANAAwADQAOAAwADAAMAAwACwAKAAoACgAKAAkACQAJAAkACAAIAAgABgAGAAUA
BQAGAAcABwAGAAYABgAGAAYACAAIAAgACAAIAAgACAAIAAYABgAHAAcACAAHAAcABwAH
AAcABwAIAAYABgAGAAYACAAHAAYABgAHAAgACAAHAAkACQAKAAoACgAKAAoACgAIAAkA
CQAJAAsACwALAAsACwALAAsADAAKAAoACgAJAAsACwALAAsACwALAAsACwALAAwADAAM
AAwADAALAAsACwALAAsACwAOAA4ADAAMAAwADAAMAAwADAAMAAwADAAMAAsACgAKAAoA
CgAKAAoACAAJAAkACAAHAAcABgAFAAcABwAHAAcABQAFAAUABQAHAAcABwAGAAQABAAE
AAIABAAFAAUABQAFAAUABQAFAAMAAwAGAAUABAADAAIABAAEAAQABAAEAAQABAAEAAYA
CAAJAAkABwAHAAkACQAKAAoACwAMAAwADgAOAA4ADgAOAA4ADgAKAAkACAAHAAgABwAH
AAcABwAJAAkACgAJAAkACQAHAAcABwAHAAcABgAFAAUABQAFAAUABQAFAAMAAwADAAIA
AgABAAEAAQABAAEAAQABAP//////////AQABAAEAAAAAAAAAAQABAAEAAQABAAEABAAG
AAcACgAKAAwAEAAXAB0AIAAhACcAMwBBAFEAawCAAIUAcQBHAB0A9f/R/7n/q/+g/5z/
oP+i/6n/tf/C/8z/2f/j/+n/8f/2//n/+v/7//3//v////3//f/9//3/////////////
//////////3//v/+//7//v/+//7//v/+//7/////////AAAAAP//////////////////
////////AAAAAAEA////////////////AAAAAP////8AAAEAAQACAAIAAgAEAAQABAAE
AAIAAwADAAMABAAFAAYABgAGAAYABgAGAAYABwAIAAgABwAHAAcABwAHAAgACAAJAAkA
CQAJAAkACgAKAAsACwALAAsACwAMAAwADAAMAAwADAAMAAwADQAMAAwACwALAAwACgAK
AAoACAAIAAgACAAHAAYABgAGAAgABwAHAAcAAwACAAIAAgAEAAQAAwADAAIAAwADAAIA
BAAEAAQABAAEAAQABAAEAAQABAAEAAQABgAGAAcABwAGAAUABQAFAAUABQAFAAYABAAE
AAQABAAGAAUABAAEAAUABgAGAAUAAwADAAQABAAGAAYABgAGAAYABwAHAAcABQAFAAUA
BQAFAAUABQAGAAgACAAIAAcABwAHAAcABwAFAAUABQAFAAUABgAGAAYABgAGAAUABQAH
AAcABwAHAAYABgAEAAQAAgACAAIAAgAEAAQABAAEAAYABQAEAAQAAwACAAEAAAAAAAEA
AQAAAAEAAQAAAP////////////////////////////////7//v/+//7//P/6//v//f//
/wAA/v/+//7//v/8//z//P/8//z//P/8//z//v8AAAEAAQD/////AQABAAIAAgADAAQA
BAAGAAYABgAGAAYABgAGAAQAAwACAAEAAAD////////9//////8AAAMAAwADAAEA/f/9
//3//f/+//3//f/9//v/+//7//v/+f/5//n/+P/3//X/9P/z//P/8//z//P/8//z//P/
8//z//P/8//y//T/9P/1//X/9P/z//L/8f/2//j/+f/8//7/AAAEAAsAEQAUABUAGQAh
ACsAOQBJAFwAawBrAE0AHwD1/9X/u/+r/57/lv+Y/5z/n/+n/7T/vP/F/83/1//h/+b/
6//u/+3/7//w//H/8f/x//H/8f/x//H/8f/x//H/8f/x//H/8f/y//L/8v/y//L/8v/y
//L/8v/z//P/8//0//T/8//z//P/8//z//P/8//z//P/8f/y//L/8//z//P/8//z//P/
8//0//T/8//z//T/9f/z//T/9P/0//T/9P/0//T/9v/3//f/9//2//f/+P/4//b/9v/2
//b/+P/5//r/+v/5//n/+f/5//n/+v/6//v//f/9//3//f/8//z//f/9//3//f/9//7/
/P/8//z//P/6//r/+v/7//7//v/9//3//P/6//r/+v/4//j/+P/4//f/9v/2//b/9P/z
//P/8//z//L/8v/y//T/9P/z//P/8//z//L/8P/y//L/8v/y//P/9P/1//b/9v/2//b/
9v/2//b/9//3//b/9f/1//X/9//3//f/+P/2//b/9v/2//j/9//2//b/9//4//j/9//3
//f/+P/4//j/+P/4//j/+P/5//n/+f/3//f/9//3//f/9//3//j/+v/6//r/+f/5//n/
+f/5//f/9//3//f/+f/6//r/+v/6//r/+f/5//n/+f/5//n/+P/4//b/9v/2//b/9v/2
//T/9P/0//T/9f/1//X/9v/0//T/9P/0//T/9f/1//T/8//z//L/8f/x//H/8f/x//P/
8//z//P/8//z//P/8P/w//D/8P/w//D/8P/w//D/8P/w//D/8P/w//D/8v/z//P/8//z
//X/9f/0//T/9f/2//b/+P/4//j/+v/6//r/+v/2//X/9P/z//L/8f/x//H/8f/z//P/
9P/3//f/9//1//P/8//z//P/8P/v/+//7//x//H/8f/x/+7/7f/s/+r/7P/r/+v/6//r
/+v/6//r/+3/7f/t/+3/6//r/+v/6v/q/+r/6//r/+v/6//r/+v/7v/u/+//9P/2//b/
/P///wMACgANAA0AEwAdACUANwBOAGEAZwBXAC0AAQDd/73/qf+c/5D/jP+Q/5P/l/+k
/7D/u//J/9P/2f/e/+P/6P/n/+n/6v/r/+v/6//r/+v/7f/t/+3/7f/v/+//7//v/+3/
7v/u/+7/8P/w//D/8P/u/+7/7//v/+//8P/w/+//8f/x//H/8f/x//H/8f/x/+//8P/w
//H/8f/x//H/8f/z//P/9P/0//P/8//0//X/8//0//T/9P/2//b/9v/2//b/9//3//f/
+P/5//r/+v/4//j/+P/4//r/+//8//z/+//7//v/+//7//z//P/9//3//f/9//3/AAAA
AAEAAQABAAEAAQACAAIAAgACAAIAAgACAAIAAwACAAIAAQABAAEAAAABAAIAAAAAAAAA
AAD9//z//P/8//z/+//7//v/+f/4//j/+P/2//b/9f/1//j/+f/5//j/9v/2//b/9v/2
//b/9v/2//j/+P/4//j/9v/2//f/9//4//f/9//3//f/9//3//j/+P/4//j/+P/6//n/
+P/4//f/+P/4//f/9//3//j/+P/4//j/+P/4//j/+f/5//n/+f/5//n/+f/5//n/+f/6
//r/+v/6//n/9//3//f/9//5//n/+f/5//n/+v/6//r/+v/6//n/+f/5//n/+f/5//r/
+v/4//j/+P/4//j/+P/4//j/+P/4//j/9//2//b/9v/2//b/9v/2//f/9//2//X/9f/0
//P/8//z//P/8//z//P/8//z//X/9//2//X/9P/z//L/8v/y//L/8v/y//L/8v/y//L/
9P/1//X/9f/1//f/9//2//b/9//4//j/+v/6//r/+v/6//r/+v/6//n/+P/3//T/8//z
//P/8//1//X/9v/3//f/9//1//P/8//z//P/9P/z//P/8//x//H/8f/x/+//7//v/+7/
7v/t/+3/7f/t/+3/7f/t/+3/7f/t/+3/7f/t/+3/7P/s/+z/7f/t/+v/6//r/+v/7v/u
/+//8v/2//j/+v/9/wUADAANAAsAEQAbACcAPQBYAGsAaQBRACMA9//V/7f/o/+W/4r/
hP+G/4v/l/+o/7T/v//L/9f/3//k/+f/6P/p/+v/7P/t/+3/7f/t/+3/7//v/+//7//v
/+//7//v/+//8P/w//D/8P/w//D/8P/y//L/8//z//P/9P/0//P/8//z//P/8//z//P/
8//z//P/9P/0//X/9f/1//X/9f/1//X/9v/2//f/9//4//n/+f/6//r/+v/6//r/+v/6
//r/+//7//v//P/9//7//v/+//7//v/+//7///8AAAAAAwADAAMAAwABAAIAAgADAAUA
BQAFAAUABgAGAAcABwAHAAcABwAIAAgACAAIAAgACAAIAAgACQAIAAgABwAHAAcABgAH
AAgABgAGAAYABgADAAIAAgACAAAA/////////f/8//z//P/6//r/+f/5//r/+//7//r/
+v/6//r/+v/8//z//P/8//r/+v/6//r/+P/4//n/+f/4//f/9//3//f/9//3//j/+P/4
//j/+P/2//X/9P/0//f/+P/4//f/9//3//j/+P/4//j/+P/4//j/+f/5//n/+f/5//n/
+f/5//n/+f/6//z//P/8//v/+//7//v/+//7//v/+//7//v//P/8//z//v/+//3//f/9
//3//f/9//7//v/8//z//P/8//z//P/6//r/+v/6//z/+//6//r//P/8//z//P/7//v/
+v/4//n/+f/4//f/9//3//f/9//3//f/9//3//f/9//3//b/9v/2//b/9P/2//X/9f/3
//b/9v/2//b/9v/0//T/9P/0//T/9P/0//T/9P/2//f/9//3//f/+f/5//r/+v/7//z/
/P/+//7//v/+//7//v/+//z/+//6//n/+P/3//f/9//1//f/9//4//v/+//7//n/9//3
//f/9//0//P/8//z//P/8//z//P/8f/x//H/8P/w/+//7//v/+//7//v/+//7//v/+//
7//v/+//7//u/+7/7v/v/+//7//v/+//7//u//D/9f/4//b/+P/8/wEABwAMAA0ADwAb
ACkAOQBRAGgAcwBnAEUAFwDx/8v/r/+d/5L/hv+E/4r/kf+d/6z/uP/D/8//2f/f/+T/
5//o/+n/6//s/+3/7f/t/+3/7f/v/+//7//v/+//7//v/+//7f/u/+7/7v/w//D/8P/w
/+7/7v/v/+//7f/u/+7/7f/u/+//8P/x//H/8f/x//H/8f/y//L/8//x//H/8f/x//P/
8//0//T/8//z//T/9f/1//b/9v/2//b/9v/2//b/9v/3//f/9//4//n/+v/6//r/+v/6
//r/+v/7//z//P/9//3//f/9//3//v/+////AQABAAEAAQAAAAAAAQABAAEAAQABAAIA
AgACAAIAAgAEAAQABAAFAAQABAADAAMAAgAAAAAAAAAAAAAAAAAAAP///v/+//7//v/9
//3//f/7//r/+v/6//z//P/7//v/+v/7//v/+v/8//z//P/8//z//P/8//z//P/8//z/
/P/8//z//f/9//z/+//7//v/+//7//v//P/6//r/+v/6//z/+//6//r/+//8//z/+//7
//v//P/8//z//P/8//z//v/////////+//3//P/7//v/+//7//z//v/+//7//f/9//3/
/f/9//3//f/9//3//f/+//7//v/+//7//f/9//3//f/9//3/AAAAAP7//v/+//7//v/+
//7//v/+//7/AAD///7//v/+//7//v/+//z//f/9//z//f/9//z/+//9//3//f/9//z/
+//6//n/+//7//v/+v/6//r/+v/4//j/+f/5//n/+f/5//n/+f/4//j/+P/4//j/+P/4
//j/+P/6//r/+v/6//j/+v/7//v/+//7//3//f/+//7///8AAAAAAgACAAIAAgACAAIA
AgAAAP///v/9//z/+//7//v/+//9//3//v/9//3//f/7//v/+//7//v/+v/5//n/+f/3
//f/9//3//f/9//3//b/9v/1//X/9f/3//f/9//3//X/9f/1//X/9f/1//X/9P/0//T/
9f/1//X/9f/1//X/+P/4//n//P/+/wAABAALABEAEgATABsAKQA5AEsAYwB4AHsAZwA/
ABEA6//H/6//of+W/5L/lP+Y/6H/rf+6/8T/0f/b/+P/6f/u//H/8v/z//X/9v/3//X/
9f/1//X/9//3//f/9//1//X/9f/1//X/9v/2//b/9v/2//b/9v/2//b/9//3//f/+P/4
//f/+f/5//n/+f/5//n/+f/5//n/+v/6//v/+f/5//n/+f/5//n/+v/6//n/+f/6//v/
+//8//z//P/8//z//P/8//7//////////v///wAAAAAAAAAAAAAAAAIAAwAEAAQAAwAD
AAMAAwADAAQABAAFAAcABwAHAAcABgAGAAcABwAHAAcABwAIAAgACAAIAAgACAAIAAgA
CQAIAAgABwAHAAYABAAEAAQABgAGAAYABgAFAAQABAAEAAIAAQABAAEAAQAAAAAAAAAA
AAAA/////wAAAQABAAAAAAAAAAAAAAAAAAAAAAAAAAAAAAAAAAAAAAAAAAEAAQD+//3/
/f/9/////////wAAAAAAAAAAAAAAAP///v/+////AAAAAP///////wAAAAAAAAAAAAAA
AAAAAQABAAEAAQABAAEAAQABAAEAAQACAAIAAgACAAEAAQABAAEAAQABAAEAAQABAAEA
AgACAAIAAAAAAP////8BAAEAAQABAAAAAAD+//7//v/+//7//v/+//7//v/+//7//f/8
//z//P/8//z//P/6//v/+//6//v/+//6//n/+f/5//n/+f/5//n/+f/5//n/+f/5//j/
+P/4//j/9v/4//n/+f/5//n/+P/4//j/+P/4//b/9v/2//b/+P/4//j/+P/2//j/+f/5
//v/+//9//3//P/8//3//v/8//7//v/+/wAAAAAAAAAA/P/7//r/+f/4//f/9//3//n/
+//7//z/+//7//v/+f/3//f/9//3//b/9f/1//X/9f/1//X/9f/z//P/8//y//L/8f/x
//H/8f/x//H/8f/x//H/8f/x//H/8f/x//D/8P/w//H/8f/x//H/8f/x//L/9P/5//r/
+v/6/wAABQALAA4AEQAXACEALQBBAFcAbAB3AGkAQwAVAO3/yf+t/53/kv+M/47/lP+Z
/6f/tP/A/8v/1f/d/+P/6v/t/+z/7f/v//D/8f/x//H/8f/x//H/8f/x//H/8f/x//H/
8f/x//L/8v/y//L/8v/y//L/8v/y//P/8//z//T/9P/z//P/8//z//P/8//z//P/8//z
//T/9P/1//P/8//z//P/8//z//T/9P/1//X/9v/3//f/+P/4//j/+P/4//j/+P/4//n/
+f/5//r/+//8//z/+v/6//r/+v/8//3//v/+/////////////f/+//7/////////////
//7//v//////AQABAAEAAgACAAIAAgACAAAAAAAAAAEAAgACAAEAAQAAAP7//v/+//7/
/v/+//7/+//6//r/+v/6//n/+f/5//n/+P/4//j/+P/4//f/9//2//f/9//2//j/+P/4
//j/+v/6//r/+v/6//r/+v/6//j/+P/5//n/+v/5//n/+f/3//f/9//4//j/+P/4//j/
+v/5//j/+P/4//j/9//1//f/9//4//j/+P/4//j/+P/4//n/+f/5//f/9//3//f/9//3
//f/+P/4//j/+P/3//f/9//3//f/+f/5//n/+f/3//j/+P/4//b/9v/1//X/9f/1//X/
9f/4//j/9v/2//T/9P/0//T/9P/0//T/9P/0//P/8v/y//L/8v/y//L/8P/x//H/8P/w
//H/8f/x/+//7//v/+//7//v/+//7//v/+//7//u//D/8P/w/+7/7v/t/+3/7P/u/+7/
7v/u/+7/7v/u/+7/7v/u/+7/7v/u//D/8f/x//H/8f/z//P/8v/y//P/9P/0//b/9v/2
//b/9v/2//b/8v/x//D/7//w/+//7//v/+//8f/x//L/8f/x//H/7//t/+3/7f/t/+7/
7f/t/+3/6//r/+v/6//p/+n/6f/o/+j/5//n/+f/5//n/+f/5//n/+f/5//n/+f/5//n
/+b/5P/k/+X/5f/l/+X/5f/l/+T/6P/r//D/8v/y//b//f8DAAgACQALABMAHQAlADUA
TABbAFsAQQAVAOn/yf+r/5n/jv+K/47/kP+T/5n/pP+u/7f/w//L/9H/2P/b/9r/2//d
/97/3//g/+H/4v/j/+P/4//j/+P/4f/h/+H/4f/j/+T/5P/k/+L/4v/i/+L/5P/k/+X/
5f/j/+T/5P/j/+P/4//j/+P/4//j/+P/4//l/+b/5v/n/+X/5f/l/+X/4//j/+T/5P/l
/+X/5v/n/+X/5v/m/+b/5v/m/+b/5v/m/+f/5//n/+b/5//o/+j/6v/q/+r/6v/q/+v/
7P/s/+z/6//q/+n/6f/q/+r/6//r/+v/6//r/+r/6v/r/+v/7f/t/+3/7v/s/+z/7P/s
/+r/6v/q/+v/6v/q/+n/6f/o/+b/5v/m/+T/5P/k/+T/4//i/+L/4v/i/+H/4f/h/9//
3v/e/97/3v/e/93/3f/e/9//3//e/+D/4P/g/+D/4P/g/+D/4P/i/+L/4v/i/+D/4P/h
/+H/4v/h/+H/4f/j/+P/4//k/+L/4v/i/+L/4v/h/+D/4P/j/+T/5P/j/+H/4f/i/+L/
5v/m/w==
         </WaveFormData>
      </LeadData>
      <LeadData>
         <LeadByteCountTotal>10000</LeadByteCountTotal>
         <LeadTimeOffset>0</LeadTimeOffset>
         <LeadSampleCountTotal>5000</LeadSampleCountTotal>
         <LeadAmplitudeUnitsPerBit>4.88</LeadAmplitudeUnitsPerBit>
         <LeadAmplitudeUnits>��V</LeadAmplitudeUnits>
         <LeadHighLimit>2147483647</LeadHighLimit>
         <LeadLowLimit>268435456</LeadLowLimit>
         <LeadID>V3</LeadID>
         <LeadOffsetFirstSample>0</LeadOffsetFirstSample>
         <FirstSampleBaseline>0</FirstSampleBaseline>
         <LeadSampleSize>2</LeadSampleSize>
         <LeadOff>FALSE</LeadOff>
         <BaselineSway>FALSE</BaselineSway>
         <ExcessiveACNoise>FALSE</ExcessiveACNoise>
         <MuscleNoise>FALSE</MuscleNoise>
         <LeadDataCRC32>24562841</LeadDataCRC32>
         <WaveFormData>
KgAqACoAKgBEAF4AeACSAJcAnAChAKYAfwBYADEACgDy/9r/wv+q/6j/qP+o/6j/r/+2
/73/xP/J/8z/z//S/9T/1P/U/9T/1v/W/9b/1v/W/9b/1v/W/9j/2P/Y/9j/2P/Y/9j/
2P/Z/9r/2//c/9r/2v/a/9r/2P/Y/9j/2P/Z/9r/2//c/9r/2v/a/9r/2P/Y/9j/2P/b
/9z/3f/e/+H/4v/j/+T/5v/m/+b/5v/m/+b/5v/m/+n/6v/r/+z/7P/s/+z/7P/u/+7/
7v/u//D/8P/w//D/8P/w//D/8P/y//L/8v/y//T/9P/0//T/9f/2//f/+P/6//r/+v/6
//z//P/8//z//v/+//7//v/+//7//v/+//7//v/+//7//v/+//7//v/+//7//v/+//z/
/P/8//z//P/8//z//P/7//r/+f/4//b/9v/2//b/9f/0//P/8v/0//T/9P/0//T/9P/0
//T/8v/y//L/8v/y//L/8v/y//D/8P/w//D/8v/y//L/8v/w//D/8P/w//D/8P/w//D/
8P/w//D/8P/y//L/8v/y//D/8P/w//D/8P/w//D/8P/w//D/8P/w//D/8P/w//D/8v/y
//L/8v/w//D/8P/w//L/8v/y//L/8v/y//L/8v/0//T/9P/0//L/8v/y//L/8v/y//L/
8v/y//L/8v/y//D/8P/w//D/8P/w//D/8P/w//D/8P/w//D/8P/w//D/7v/u/+7/7v/u
/+7/7v/u/+7/7v/u/+7/7v/u/+7/7v/s/+z/7P/s/+z/7P/s/+v/6//r/+v/7P/s/+z/
7P/s/+7/7//v/+//8f/y//L/8v/w//H/8f/x//L/8v/z//P/9v/2//b/9v/z//P/8f/x
//H/8f/x//H/8//2//f/+f/3//f/9f/z//H/8f/x/+//7P/s/+z/7P/t/+z/7P/s/+z/
6//q/+r/6f/p/+n/6f/p/+n/6f/p/+n/6P/o/+j/6P/o/+j/6P/o/+n/6f/p/+j/6v/o
/+n/6v/q/+v/6v/r/+//9/8AAAoAEwAbACwAQwBeAIEApgDGANQA1QDJAKoAfgBMAB0A
+v/Y/8H/sv+m/6L/q/+z/7j/wP/L/9H/1v/a/9//4v/k/+T/5v/l/+X/5P/k/+T/5f/l
/+b/5v/m/+f/5//n/+f/5//n/+j/6P/o/+j/6v/q/+r/6v/q/+r/6v/r/+r/6f/o/+f/
5//n/+f/5//n/+j/6P/o/+j/6P/o/+n/6f/p/+n/6f/q/+r/6v/q/+3/7f/t/+7/7v/u
/+7/7v/v//D/8f/x/+//7//x//H/8P/w//H/8f/z//T/9P/1//j/+P/4//n/+v/6//r/
+v/5//n/+f/5//v//f/+////AAABAAEAAQABAAIAAgADAAMAAwADAAMABgAGAAUABQAD
AAMAAwADAAUABAAEAAQAAgACAAIAAQABAAAAAAAAAP///v/9//z/+v/5//j/+P/4//n/
+f/5//f/9//3//f/9//3//f/9//2//X/8//y//L/8v/y//L/8f/x//H/8f/x//H/8f/x
//D/8P/w//D/7//v/+//7//y//P/8//y/+//7//w//D/8P/w//D/8P/w//D/8P/v//H/
8f/x//H/7//v/+//7//x//H/8f/x//L/8v/y//L/8v/y//L/8v/x//H/8v/y//H/8f/x
//H/8P/w//D/8f/x//H/8P/w//D/8P/w//D/8f/x//L/8v/v/+7/7v/u/+3/7f/u/+7/
8P/v/+//7//v/+//7v/u/+7/7v/u/+7/7v/t/+3/7f/t/+3/7f/t/+3/7f/s/+z/7P/s
/+z/7P/s/+z/7P/s/+z/6v/q/+r/6v/q/+r/6//r/+v/6//s/+z/7P/s/+z/7v/v/+//
7//v//D/8P/y//L/8//z//P/9P/0//X/9f/2//b/9v/0//P/8//x//P/8//z//P/9f/2
//j/+P/3//f/9//1//P/8//z//P/8//y//L/8v/y//L/8P/v/+7/7v/t/+z/7P/r/+v/
6//r/+v/6//r/+v/6//q/+r/6v/q/+r/6v/q/+r/6//r/+v/6v/q/+r/6//s/+z/7//w
//H/9f/7/wQAEAAZACEAMgBJAGQAiQCuAMYA1gDVAL8AngB0AEIAFQDw/9L/u/+s/6T/
pv+v/7f/wP/K/9H/1//c/+L/5f/m/+j/6P/q/+v/6//q/+r/6v/r/+v/7P/s/+z/7f/t
/+v/6//r/+v/7v/u/+7/7v/w//D/8P/w//D/8P/w//H/7//v/+//7//x//H/8f/x//H/
8v/y//L/9P/0//T/9f/1//X/9f/1//b/9v/2//b/9//3//f/+P/6//r/+v/6//n/+v/7
//v/+//7//3//f/8//z//f/9////AAAAAAEAAAAAAAAAAQAEAAQABAAEAAUABQAFAAUA
CAAJAAkACQAKAAsACwALAAkACgAKAAsADQANAA0ADQAOAA4ADQANAA8ADwAPAA8ADQAM
AAwADAAKAAoACgAJAAkACAAIAAgABwAGAAUABAAEAAMAAgACAAIAAwADAAMAAwADAAMA
AwABAAEAAQABAAEAAQAAAAAA/v/+//7//v/9//3//f/9/////////////v/+//7//v//
//////////7///////7//f/9//7//v/8//z//P/8//7//v/+//3//f/9//3//f/7//v/
+//7//3//f/9//3//v/+//7//v/+//7//v/+//3//f/+//7//f/9//3//f/+//7//v//
///////+//7//v/+//7//v//////AAAAAP3//P/8//z//f/9//7//v/+//3//f/9//v/
+//6//r/+v/6//r/+v/6//n/+f/5//n/+f/5//n/+f/5//j/+P/6//r/+v/6//r/+v/6
//r/+P/4//j/+P/6//r/+v/6//n/+f/3//f/+P/4//j/+P/4//f/9//3//f/+v/6//r/
+v/4//r/+//7//3//f/+//7//v/+/////////wAAAAABAP//AAAAAAAAAgABAAEA///9
//3//f/9////AAACAAIAAwADAAMAAQD9//3//f/9//3//P/8//z//P/8//r/+f/4//j/
9//2//T/8//z//P/9f/1//X/9f/z//P/8v/y//T/9P/0//T/9P/0//X/9f/1//T/9P/0
//X/9v/2//n/+v/5//v/AwAQABwAHwApADwAUwBwAI8AsADKANQAzwC5AJYAagA2AAsA
6v/Q/7//tP+s/67/uf+//8j/0P/X/93/5P/o/+n/6v/s/+z/7v/x//H/8P/w//D/8f/x
//L/8P/w//H/8f/x//H/8f/x//L/8v/y//L/8v/y//L/8v/0//T/9P/1//X/9f/1//X/
9f/1//X/9f/z//T/9P/0//b/9v/2//f/9//3//f/9//4//j/+P/4//n/+f/5//r/+v/6
//r/+v/9//7///////////8BAAEAAgACAAMAAwABAAIAAgADAAQABAAEAAUABgAGAAYA
BgAHAAcABwAHAAgACQAJAAkACAAJAAkACQALAAwADAANAA0ADQANAA0ADAAMAAsACwAL
AAsACwALAAsACgAKAAoACAAIAAgABwAJAAgACAAIAAcABgAFAAQABAADAAIAAgACAAMA
AwADAAMAAwADAAMAAQABAAEAAQABAAEAAAAAAAAAAAAAAAAA////////////////////
/wAAAAAAAAAA/f/9//3//f/+///////+//3//f/+//7//v/+//7//v/+//7//v/9////
/////////f/9//3//f/9//3//f/9//7//v/+//7//v/+//7//v/9//3//v/+/wEAAQAB
AAEA/v/+//7//////////v/+//7//v/+//7//f/9//7//v/9//z//P/8//v/+//8//z/
/P/7//v/+//7//v/+v/6//r/+v/6//r/+v/5//n/+f/5//n/+f/5//f/9//2//b/+P/4
//j/+P/4//j/+P/4//b/9v/2//b/9v/2//b/9v/3//f/9v/2//b/9v/2//X/9f/1//X/
9v/2//b/9v/2//j/+f/5//n/+f/6//r/+v/6//v/+//9//7//v////3//v/+//7//v/9
//3/+//7//v/+//7//v//P/+//7//////////f/7//v/+//7//n/+P/4//j/+P/4//b/
9f/0//T/8//y//D/7//v/+//8f/x//H/8f/x//H/8P/w//D/8P/w//D/8P/w//H/8f/x
//D/8P/w//P/9P/0//f/+P/5//3/BwASABgAIQAvAEYAXwB6AJkAtgDIAMgAtwCXAGwA
OgAOAO3/0v/C/7f/sP+u/7b/vf/D/8z/1P/b/9//5v/o/+n/6v/s/+z/7v/v/+//7v/u
/+7/7//v//D/8P/w//H/8f/x//H/8f/x//D/8P/w//D/8v/y//L/8v/y//L/8v/z//P/
8//z//P/8//z//P/8//z//T/9P/0//T/9P/0//X/9f/1//X/9f/2//b/9v/2//f/9//3
//j/+P/4//j/+P/3//j/+f/5//n/+f/7//v/+v/6//v/+//7//z//P/9//7//v/+////
AAAAAAAAAAABAAEAAQABAAIAAwADAAMABAAFAAUABQAFAAYABgAHAAcABwAHAAcACAAI
AAcABwAHAAcABwAHAAcABgAGAAYABAAEAAQAAwADAAIAAgACAAEAAAD///7//v/9//z/
/P/8//3//f/9//3//f/9//3//f/9//3//f///////v/+//7//v/+//7//f/9//3//f//
//////////z//P/8//z/+//7//v/+//8//3//f/8//v/+//8//z//P/8//z//P/8//z/
/P/7//v/+//7//v/+//7//v/+//7//v/+//7//z//P/8//z//P/8//z//P/9//3//v/+
//3//f/9//3//P/8//z//f/9//3//P/8//z//P/8//z//f/9//7//v/7//r/+v/6//n/
+f/6//r/+v/5//n/+f/5//n/+P/4//j/+P/4//j/+P/3//f/9//3//f/9//3//f/9//2
//b/9v/2//b/9v/2//b/9v/2//b/9v/2//T/9P/0//T/9P/1//b/9//3//b/9f/0//b/
+P/5//n/9//3//j/+P/6//r/+//7//v//P/8//3//f/+//7//v/8//v/+//5//n/+f/5
//n/+//8//7//v/9//3//f/7//n/+f/5//n/9//2//b/9v/4//j/9v/1//T/9P/z//L/
8v/x//H/8f/x//H/8f/x//H/8f/w//D/8P/w//D/8P/w//D/8f/x//H/8P/w//D/8//0
//b/9//2//f///8HABAAGAAhAC8ARABdAHgAlwC0AMIAwgCvAI8AYgAwAAYA5//Q/8D/
uf+w/6z/tP+7/8P/yv/S/9f/3f/k/+b/6f/o/+r/6v/s/+3/7f/s/+z/7P/t/+3/7v/u
/+7/7//v/+3/7f/t/+3/8P/w//D/8P/w//D/8P/w//D/8P/w//H/7//v/+//7//x//H/
8f/x//H/8v/y//L/8P/w//D/8f/z//P/8//z//L/8v/y//L/9f/1//X/9v/2//b/9v/2
//X/9v/3//f/9//3//n/+f/4//j/+f/5//v//P/8//3//f/8//v/+//8//z//P/8//3/
/f/9//3//v////////8AAAEAAQABAAMABAAEAAUAAwADAAMAAwAGAAYABQAFAAMAAwAD
AAMAAwACAAIAAgAAAAAAAAD//wEAAAAAAAAA/f/8//v/+v/8//v/+v/6//r/+//7//v/
/f/9//3//f/9//3//f/9///////+//7//v/+//7//v/9//3//f/9//3//f/9//3//P/8
//z//P/7//v/+//7//r/+//7//r/+//7//z//P/8//z//P/8//7//v/+//3//f/9//3/
/f/9//3//f/9//3//f/9//3//v/+//7//v/+//7//v/+//3//f/+//7//f/9//3//f/+
//7//v/////////+//7//P/8//z//P/9//3//v/+/////v/+//7/+//7//z//P/8//v/
+//7//v/+//6//r/+v/6//r/+v/8//v/+//7//v/+//7//v/+//7//r/+v/4//j/+v/8
//z//P/8//z//P/7//v/+//7//r/+v/6//r//P/+///////9//3//v/+/wAAAAABAAEA
AwAEAAQABQADAAQABAAEAAQAAwADAAEAAQABAAEAAQD//wAAAgACAAUABQAFAAMA////
///////+//7///8AAP7//v/8//v/+P/4//f/9v/4//f/9//3//f/9//3//f/9f/1//T/
9P/2//b/9v/2//b/9v/3//f/9v/0//P/8v/3//j/+v/9//7///8FAAsAFAAeACUAMQBC
AFcAcACJAKIAuADEALkAnQB2AEgAHgD//+T/0v/L/8L/vP++/8P/x//K/9D/1//f/+T/
6v/t/+z/7v/u//D/8f/x//D/8P/w//H/8f/y//T/9P/1//X/9f/1//X/9f/2//b/9v/2
//T/9P/0//T/9v/2//b/9//3//f/9//3//f/9//3//f/9f/2//b/9v/4//j/+P/5//n/
+f/5//n/+v/6//r/+v/7//v/+//8//z//P/8//z//f/+///////9//3///////7//v//
//////8AAAAAAQACAAIAAgADAAQABAAEAAQABQAFAAUABQAGAAcABwAHAAgACQAJAAkA
BwAIAAgACQAJAAkACQAJAAwADAALAAsACgAJAAgABwAHAAYABgAGAAYABgAGAAUAAwAC
AAIAAgADAAIAAQAAAAIAAQAAAAAA//////7//f/9//3//f/9//7///8AAAEAAQABAAAA
AAAAAAAAAAAAAAEAAQABAAEAAQABAAEAAQD+//7//v/+////////////AAABAAEAAAD/
////AAAAAAAAAAAAAAAA/v/+//7//f/9//3//f/9//3//f/9//3////////////+//7/
/v/+//7//v/+//7//f/9//7//v////////////z//P/8//3//f/9//z//P/+//7//v/+
//v/+//8//z//f/8//z//P/7//v//P/8//z/+//7//v/+f/5//j/+P/4//j/+P/4//j/
9//3//f/+f/5//f/9//2//b/9v/2//b/9f/1//X/9f/2//b/9v/2//b/+P/5//n/+f/5
//r/+v/6//r/+//7//v//P/8//3///8AAAAAAAD+//3//f/7//v/+//7//v/+//8//7/
/v8BAAEAAQD///3//f/9//3/+//6//r/+v/6//r/+P/3//T/9P/z//L/9P/z//P/8//x
//H/8f/x//P/8//y//L/8P/w//D/8P/w//D/8f/x//H/8P/w//D/8//0//T/9//4//n/
/f8DAAwAFgAdACcAOABNAGYAgwCkAMAA0gDVAMMAoAB0AEQAGQD4/9z/y//A/7L/sP+3
/73/xP/M/9H/1//e/+L/5f/o/+r/6v/s/+3/7f/s/+z/7P/t/+3/7v/w//D/8f/x/+//
7//v/+//8P/w//D/8P/w//D/8P/w//D/8P/w//H/8//z//P/8//z//P/8//z//P/9P/0
//T/9P/0//T/9f/1//X/9f/1//b/9v/2//b/9f/1//X/9v/4//j/+P/4//n/+v/7//v/
/f/9///////8//z//f/9////AAAAAAEAAAAAAAAAAQACAAIAAgACAAMAAwADAAMABgAH
AAcABwAKAAsACwALAAsADAAMAA0ACwALAAsACwAMAAwACwALAAsACwALAAsACQAIAAgA
CAAGAAYABgAFAAcABgAGAAYABAACAAAA/v8AAP///v/+//7//////////f/9//3//f/7
//v/+//7//3//f/8//z//P/8//z//P/7//v/+//7//v/+//7//v//P/8//z//P/7//v/
+//7//v/+//6//j/+f/5//r/+v/6//r/+v/6//r/+v/6//n/+//7//v/+//5//n/+f/5
//n/+f/5//n/+P/4//j/+P/6//r/+v/6//v/+//8//z/+//7//v/+//6//r/+v/7//v/
+//6//r/+v/6//r/+v/5//n/+v/6//n/+P/4//j/9f/1//b/9v/4//f/9//3//f/9//2
//b/9P/0//T/9P/0//P/8//z//f/+f/4//f/9v/1//T/9f/1//X/9f/0//T/9P/0//T/
9v/3//f/9//3//j/+P/4//j/+f/5//n/+v/6//v/+//8//z//P/8//v/+//5//n/+f/5
//n/+f/6//z//P/9//3//f/7//n/+f/5//n/+f/4//j/+P/2//b/9P/z//T/9P/z//L/
8P/v/+//7//x//H/8f/x/+//7//u/+7/7v/u/+7/7v/u/+7/7//v/+//7v/u/+7/7//w
//D/8//2//f/+f/9/woAFgAfACUAOABRAGwAjQCyANAA3gDbAMUAoAByAEIAFwDy/9T/
v/+y/6j/qv+3/73/wv/K/9X/3f/i/+T/5//m/+j/6P/q/+3/7f/s/+z/7v/v/+//8P/u
/+7/7//v/+//7//v/+//7v/u/+7/7v/w//D/8P/w//L/8v/y//P/8//z//P/8//z//P/
8//z//P/9P/0//T/9P/0//T/9f/1//X/9f/1//j/+P/4//j/+f/5//n/+v/6//r/+v/6
//v//P/9//3//f/9///////+//7//////wEAAgACAAMABAAEAAQABQAGAAYABgAGAAkA
CQAJAAkACgALAAsACwAMAA0ADQANAA8AEAAQABEADwAPAA8ADwAOAA4ADQANAA8ADwAP
AA8ADwAOAA4ADgAMAAwADAALAAsACgAKAAoACQAIAAcABgAGAAUABAAEAAIAAwADAAMA
AQABAAEAAQABAAEAAQABAAEAAQAAAAAA/v/+//7//v///////////////////////v/+
//7//v/9//3//f/9//z//f/9//z//f/9//7//v/+//7//v/+//7//v/+//3//f/9//3/
/f//////////////////////AAAAAAAAAAAAAAAAAAAAAP////8AAAAAAgADAAQABQAE
AAQABAAFAAUABQAEAAQABAAEAAQABAADAAMABAAEAAMAAgACAAIAAQABAAIAAgACAAEA
AQABAAEAAQAAAAAA/v/+//7//v8AAP////////3//f/9//3//f/9//z//P/8//z//P/+
//7//P/8//z//P/9//3//f/9//z//P/8//z//P/+////////////AAAAAAAAAAABAAEA
AQACAAIAAwADAAQABAAEAAQAAwADAAEAAQABAAEAAQD//wAAAgACAAUABQAFAAMAAQAB
AAEAAQD///7//v/+//7//v/8//v/+v/6//n/+P/4//f/9//3//f/9//3//f/9//3//b/
9v/2//b/9v/2//b/9v/3//f/9//2//b/9v/3//j//v/9//r/+/8BAAkAFAAeACUAMQBG
AGEAfACfALwA0ADWAMsAswCKAFgAKAADAOL/yP+7/7T/rv+y/73/xf/M/9T/3f/j/+j/
7P/t/+7/8P/w//L/8//z//L/8v/y//P/8//0//T/9P/1//X/9f/1//X/9f/2//b/9v/2
//b/9v/2//b/9v/2//b/9//3//f/9//3//n/+f/5//n/+f/6//r/+v/6//r/+v/7//v/
+//7//v//P/8//z//P/9//3//f/+//z//P/8//z//f/+////////////AQABAAIAAgAD
AAMAAQACAAIAAwAEAAQABAAFAAYABgAGAAYACQAJAAkACQAIAAkACQAJAAoACwALAAsA
DQAOAA4ADwANAA0ADQANABAAEAAPAA8ADQANAA0ADQAPAA4ADgAOAAwADAAMAAsACwAK
AAoACgAJAAgABwAGAAYABQAEAAQABAAFAAUABQADAAMAAwADAAMAAwADAAMAAwADAAIA
AgACAAIAAgACAAEAAQABAAEAAQABAAEAAQAAAAAAAAAAAAEAAQABAAEAAAABAAEAAAD/
////AAAAAAAAAAAAAAAAAgACAAIAAQABAAEAAQABAP//////////AQABAAEAAQAAAAAA
AAAAAAAAAAAAAAAAAQABAAIAAgABAAEAAQABAAAAAAAAAAEAAQABAAAAAAAAAAAAAAAA
AP3//f/+//7////+//7//v/9//3//v/+//7//f/9//3//f/9//z//P/+//7//v/+//z/
+//7//v/+//7//v/+//7//v/+v/6//j/+P/4//j/+v/6//r/+v/6//j/+P/4//j/+f/5
//n/+f/6//r/+v/6//r//P/9//3//f/9//7//v/+//7/////////AAAAAAEA//8AAAAA
AAAAAP/////9//3//f/9//3//f/+/wAAAAD////////9//3//f/9//3/+//6//r/+v/4
//j/9v/1//b/9v/1//T/9P/z//P/8//z//P/8//z//H/8f/w//D/8v/y//L/8v/y//L/
8//z//H/8P/w//D/8//0//T/9//4//n//f8HABAAGAAhADEASABjAIAAnwC6AMoAxgC1
AJUAZgAyAAgA6f/Q/77/s/+s/6z/tP+7/8P/zP/U/9n/3//m/+j/6f/q/+z/7P/u/+7/
7f/r/+r/6//t/+7/8P/v/+7/7v/t/+//7//v/+//7v/u/+7/7v/w//D/8P/w//D/8P/w
//H/8f/x//H/8f/x//H/8f/x//H/8v/y//L/8v/y//L/8//z//P/8//z//L/8v/y//L/
9f/1//X/9v/0//T/9P/0//X/9v/3//f/9//3//n/+f/4//j/+f/5//n/+v/6//v/+v/6
//r/+//8//z//P/8/////////////v////////8AAAEAAQABAAEAAgACAAMAAQABAAEA
AQAEAAQAAwADAAEAAQABAAEAAQAAAAAAAAD+//7//v/9//3//P/8//z/+//6//n/+P/6
//n/+P/4//b/9//3//f/9//3//f/9//3//f/9//3//f/9//2//b/+P/4//j/+P/1//X/
9f/1//f/9//3//f/9v/2//b/9v/1//X/9f/1//T/9f/1//T/9f/1//b/9v/2//b/9v/2
//b/9v/2//X/9f/1//X/9f/1//X/9f/1//X/9f/1//X/9v/2//b/9v/2//b/9v/2//f/
9//4//j/+P/3//b/9f/2//b/9v/3//f/9//2//b/9v/2//b/9v/1//X/9v/2//X/9P/0
//T/8//z//T/9P/y//H/8f/x//P/8//y//L/8v/y//L/8v/y//H/8f/x/+//7//v/+//
7//v/+7/7v/w//D/8P/w//D/7v/u/+7/7v/u/+3/7f/t/+3/7v/u/+7/7v/s/+7/7//v
//H/8f/y//L/8v/y//P/8//x//L/8v/z//T/9v/3//j/9//1//T/8f/x//H/8f/x//P/
9P/2//b/9f/1//X/8//x//H/8f/x/+//7v/u/+7/7v/u/+z/6//q/+r/6f/o/+r/6f/p
/+n/5//n/+f/5//n/+f/5v/m/+b/5v/m/+b/5v/m/+f/5//n/+b/5v/m/+n/6v/s/+v/
7P/t//P/+/8EAA4AFQAjADgAUQBuAIsApgC6ALwAqwCLAGIAMAACAOH/yP+2/63/pv+i
/6j/sf+5/8D/yP/N/9P/2v/e/9//4P/i/+L/5P/j/+P/4v/i/+L/4//j/+T/4v/i/+P/
4//l/+X/5f/l/+T/5P/k/+T/5P/k/+T/5P/m/+b/5v/n/+X/5f/l/+X/5f/l/+X/5f/n
/+j/6P/o/+b/5v/m/+f/5//n/+f/5//m/+b/5v/m/+n/6f/p/+r/6v/q/+r/6v/q/+r/
6v/p/+v/6//t/+3/7P/s/+3/7f/t/+7/7v/v//D/8P/w//H/8f/w/+//7v/x//H/8f/x
//L/8//z//P/9P/1//X/9f/1//b/9v/3//X/9f/1//X/+P/4//f/9//3//f/9//3//X/
9P/0//T/8v/y//L/8f/x//D/8P/w//H/8P/v/+7/7v/t/+z/7P/s/+3/7f/t/+3/7f/t
/+3/7//v/+//7//x//H/8P/w/+7/7v/u/+7/7//v/+//7//t/+3/7f/t/+7/7v/u/+7/
7//v/+//7//v/+//7v/s/+3/7f/u/+7/7v/u/+7/7v/s/+z/7P/r/+v/6//r/+v/7f/t
/+3/7f/t/+3/7f/t/+7/7v/u/+7/7v/u/+7/7v/t/+3/7v/u/+3/7f/t/+3/7P/s/+z/
7f/v/+//7v/u/+z/7P/s/+z/6//r/+z/7P/r/+r/6v/q/+n/6f/q/+r/6v/p/+n/6f/r
/+v/6v/q/+j/6P/o/+j/6P/n/+f/5//n/+f/5//n/+f/5//m/+b/5v/m/+b/5v/m/+b/
5v/m/+X/5f/l/+X/5v/m/+b/5v/m/+j/6f/p/+n/6f/q/+r/6v/q/+v/6//p/+r/6v/r
/+3/7v/u/+7/7v/t/+3/6//p/+n/6f/p/+n/6v/s/+z/7f/t/+3/6//p/+n/6f/p/+f/
5v/m/+b/5v/m/+T/4//i/+L/4f/g/+D/3//f/9//3//f/9//3//f/9//3v/e/97/3v/e
/97/3P/c/93/3f/d/9z/3P/c/93/4P/i/+X/5v/l/+v/9f/+/wYADQAXACgAOwBQAGkA
hACcAKgAnwCBAFgAKgD+/9//xv+4/7H/qv+k/6T/p/+r/7L/uP+//8P/yv/O/83/zv/Q
/9D/0v/U/9X/1f/W/9T/1f/V/9b/1P/U/9X/1f/W/9f/2P/Z/9n/2P/X/9b/2P/Y/9j/
2P/Y/9j/2P/Z/9n/2f/Z/9n/1//X/9f/1//Z/9r/2v/a/9r/2v/a/9v/2f/Z/9n/2f/a
/9r/2v/a/9v/2//b/9z/3P/c/9z/3P/d/97/3//f/93/3f/f/9//4P/g/+H/4f/h/+L/
4v/j/+P/4v/h/+H/4v/i/+L/4v/l/+X/5f/l/+T/5f/l/+X/5v/n/+f/5//n/+j/6P/p
/+f/5//n/+f/5v/m/+X/5f/l/+X/5f/l/+P/4v/i/+L/3v/e/97/3f/f/97/3v/e/9v/
2v/Z/9j/2v/Z/9j/2P/W/9f/1//X/9X/1f/V/9X/1f/V/9X/1f/X/9f/1v/W/9b/1v/W
/9b/1f/V/9X/1f/V/9X/1f/V/9b/1v/W/9b/0//T/9P/0//U/9X/1f/U/9H/0f/S/9L/
1v/W/w==
         </WaveFormData>
      </LeadData>
      <LeadData>
         <LeadByteCountTotal>10000</LeadByteCountTotal>
         <LeadTimeOffset>0</LeadTimeOffset>
         <LeadSampleCountTotal>5000</LeadSampleCountTotal>
         <LeadAmplitudeUnitsPerBit>4.88</LeadAmplitudeUnitsPerBit>
         <LeadAmplitudeUnits>��V</LeadAmplitudeUnits>
         <LeadHighLimit>2147483647</LeadHighLimit>
         <LeadLowLimit>268435456</LeadLowLimit>
         <LeadID>V4</LeadID>
         <LeadOffsetFirstSample>0</LeadOffsetFirstSample>
         <FirstSampleBaseline>0</FirstSampleBaseline>
         <LeadSampleSize>2</LeadSampleSize>
         <LeadOff>FALSE</LeadOff>
         <BaselineSway>FALSE</BaselineSway>
         <ExcessiveACNoise>FALSE</ExcessiveACNoise>
         <MuscleNoise>FALSE</MuscleNoise>
         <LeadDataCRC32>2100710057</LeadDataCRC32>
         <WaveFormData>
VgBWAFYAVgB4AJgAuADYAOUA8gD/AAwB3gCyAIYAWgA7AB4AAQDk/9//2v/V/9D/0//W
/9n/3P/h/+T/5//q/+v/7P/t/+7/7v/u/+7/7v/u/+7/7v/u/+//8P/x//L/8v/y//L/
8v/y//L/8v/y//L/8v/y//L/8v/y//L/8v/z//T/9f/2//b/9v/2//b/9v/2//b/9v/4
//j/+P/4//j/+P/4//j/+v/6//r/+v/6//r/+v/6//z//P/8//z//v/+//7//v/8//z/
/P/8////AAABAAIAAgACAAIAAgAEAAQABAAEAAUABgAHAAgACgAKAAoACgALAAwADQAO
AA8AEAARABIAEwAUABUAFgAUABQAFAAUABYAFgAWABYAFAAUABQAFAASABIAEgASABAA
EAAQABAADwAOAA0ADAAKAAoACgAKAAgACAAIAAgABwAGAAUABAACAAIAAgACAAIAAgAC
AAIAAQAAAP///v8AAAAAAAAAAP7//v/+//7/AAAAAAAAAAD+//7//v/+//z//P/8//z/
/v/+//7//v/+//7//v/+//7//v/+//7//P/8//z//P/+//7//v/+/wAAAAAAAAAAAAAA
AAAAAAAAAAAAAAAAAAAAAAAAAAAAAAAAAAAAAAACAAIAAgACAAIAAgACAAIAAAAAAAAA
AAACAAIAAgACAAAAAAAAAAAAAAAAAAAAAAD+//7//v/+//7//v/+//7//P/8//z//P/+
//7//v/+//z//P/8//z//v/+//7//v/8//z//P/8//z//P/8//z//P/8//z//f/7//v/
+//7//z//f/+//7/AAAAAAAAAAD//////////wIAAgACAAMAAwAEAAQABAACAAIAAgAC
AAIAAgACAAIABQAHAAgACAAGAAYABAACAAIAAgABAAAA///+//3//f/8//z/+//6//v/
+//6//n/9//3//f/9//3//f/9//2//b/9v/2//b/9v/2//b/9v/4//j/+P/3//X/9f/1
//X/9f/3//f/9v/0//f/AAAMABoAJwA5AFQAcgCWAL8A5gAHASIBLwEuARgB5gCmAGkA
OgATAPj/5f/U/83/0P/Q/9H/0//b/9//4//n/+r/7v/u/+//8P/x//H/8f/x/+//7//w
//D/8P/w//D/8P/y//L/8v/y//P/8//z//P/8//z//T/9P/0//X/9f/1//X/9f/2//b/
9v/2//b/9v/2//b/9//3//n/+f/5//r/+P/5//n/+f/7//v/+//8//z//P/9//3//f/9
//7//v/+//////////3//v/+//7//v/+//7//v8BAAEAAgAEAAQABAAEAAUACQAJAAkA
CwAJAAkACQALAAwADQANAA4AEAARABEAEQASABMAFAAUABYAFgAWABYAGAAYABcAFgAW
ABYAFgAXABcAFgAWABQAFgAXABcAFgAVABQAEwARABEAEAAPAA8ADAAMAAwACwAJAAkA
CQAJAAYABgAGAAYABAAEAAQAAwABAAAA/////////v/+//7//f/9//3//v/+//3//f/8
//r/+v/6//n/+//7//v/+//7//v/+//7//n/+f/6//r/+v/6//r/+v/6//r/+v/6//r/
+//7//v/+f/5//n/+f/5//n/+f/5//v/+//7//z/+v/6//r/+v/8//z//P/8//z//P/8
//z/+v/6//r/+v/6//r/+v/6//r/+f/5//n/+//7//v/+v/4//j/+P/3//f/+P/4//j/
9//3//f/9//5//n/+f/5//n/+f/5//n/+f/4//j/+P/4//j/+P/4//b/9v/1//X/9//3
//f/9//2//b/9f/1//X/9f/0//T/9P/0//T/9P/0//T/9P/1//X/9f/1//X/9v/3//j/
+P/4//j/+P/6//v/+//7//n/+v/6//r/+//7//z//P/8//z//P/8//z//P/8//z//v//
/wEAAgACAAIAAgAAAPz//P/8//v//P/7//r/+f/5//j/+P/3//b/9f/1//T/8f/x//H/
8f/x//H/8f/x//D/8P/w//D/7v/u/+7/7v/w//D/8P/w/+//7//v/+//8f/v/+//8f/w
//D/9f/8/wgAGAAnADUATgBuAJIAuQDgAP0AFgEjARwB/gDMAIwAUwAkAP3/5P/T/8b/
w//I/8r/zf/T/9f/2//f/+P/5P/m/+b/5//o/+n/6f/p/+n/6f/p/+r/6v/q/+r/6v/q
/+r/6v/q/+r/6//r/+v/6//r/+v/7P/s/+z/7f/t/+3/7f/t/+7/7v/u/+7/7v/u/+7/
7v/v/+//8f/x//H/8v/y//P/8//z//H/8f/x//L/8v/y//P/8//1//X/9v/2//T/9f/1
//X/9//4//j/+P/2//b/9v/2//n/+f/6//z//P/8//z//f/9//3//f///////////wEA
BAAFAAUABgAGAAcABwAHAAYABwAIAAgACQAKAAsADAAMAAwACwAKAAwADAAMAA0ADQAM
AAwACgAKAAsACwAKAAgACAAIAAcABwAGAAUABQACAAIAAgABAP///////////P/8//z/
/P/6//r/+v/5//n/+P/3//f/9//2//b/9v/1//X/9f/2//b/9f/1//T/9v/2//b/9f/1
//X/9f/1//X/9f/1//X/9f/1//b/9v/0//T/9P/0//b/9v/2//b/9P/1//X/9f/1//X/
9f/1//f/9//3//f/9f/1//X/9v/4//j/+P/4//j/+P/4//j/+P/4//j/+P/4//j/+P/4
//j/+P/4//j/+P/3//f/9//5//n/+f/4//b/9v/2//X/9//4//j/+P/3//f/9//3//f/
9//3//f/9//3//f/9//3//b/9v/2//b/9v/2//b/9v/2//X/9f/1//X/9f/1//b/9v/1
//X/9f/1//X/9f/1//X/9f/1//b/9v/0//T/9P/2//b/9v/2//T/9P/0//T/9f/1//X/
9f/1//b/9//4//r/+v/6//r/+v/7//v/+//5//r/+v/6//v/+//8//z//P/8//z//P/8
//z//P/8//z//f///wAAAAAAAAAA/v/8//z//P/7//r/+f/4//f/+f/4//j/9//0//P/
8//y//H/8f/x//H/8f/x//H/8f/w//D/8P/w//D/8P/w//D/8v/y//L/8v/x//H/8f/x
//H/8f/x//H/8v/y//X//P8KABoAIwAxAEoAagCMAK0A0ADrAAABBwH8AN4AqgBuADcA
DgDx/97/z//E/8P/xv/K/8//1f/Z/9v/4f/l/+b/5v/m/+f/6P/p/+n/6f/p/+n/6f/q
/+r/6v/q/+r/6v/q/+r/6v/q/+v/6//r/+v/6//r/+z/7P/s/+3/7f/t/+3/7f/u/+7/
7v/u/+7/7v/u/+7/7//v/+//7//v//D/8P/x//H/8f/z//P/8//0//L/8v/z//P/8//z
//T/9P/2//f/9//3//X/9v/2//b/9v/2//b/9v/3//f/+P/6//r/+v/6//v/+//7//v/
/f////////8BAAAAAQABAAIAAgADAAMAAwAEAAUABgAGAAgACAAIAAgACAAIAAcABgAH
AAgACQALAAsACgAKAAgABgAHAAcABgAGAAYABgAFAAMAAgABAAEAAAAAAAAA///9//3/
/f/9//z//P/8//z/+v/6//r/+f/7//r/+f/5//n/+P/4//j/9//3//f/+P/4//f/9//2
//b/9v/2//X/9f/1//X/9f/1//X/9f/1//X/9f/2//b/9P/0//T/9P/2//b/9v/2//b/
9//3//f/9f/1//X/9f/1//X/9f/1//f/9//3//j/+P/4//j/+P/4//j/+P/4//r/+v/6
//r/+P/4//j/+P/4//j/+P/4//j/9//3//f/9//3//f/9v/2//b/9v/1//P/9P/0//T/
9f/1//X/9f/1//X/9f/1//X/9f/1//X/9f/0//T/9P/0//T/9P/0//T/9P/z//P/8//z
//P/8//0//T/8//z//H/8f/x//H/8f/x//H/8f/y//L/8v/y//L/8v/y//D/8P/w//D/
8//z//P/8//z//T/9f/2//b/9v/2//b/+P/5//n/+f/3//j/+P/4//n/+f/6//r/+v/6
//r/+v/8//z//P/8//r/+//9//7//v/+//7//P/6//r/+v/5//j/9//2//X/9f/0//T/
8//y//H/8f/w/+3/7f/t/+3/7//v/+//7//u/+7/7v/u/+7/7v/u/+7/8P/w//D/8P/t
/+3/7f/t//H/8f/v//H/8P/y//f/BAAQABoAJQA7AFYAdgCWALUA0gDnAPIA7QDWAKYA
bgA4AA8A8v/h/9T/x//C/8X/yP/K/9H/1//Z/93/4//l/+b/5v/m/+f/6P/p/+n/6f/p
/+n/6f/q/+r/6v/q/+r/6v/q/+r/6v/q/+v/6//r/+v/6//r/+z/7P/s/+3/7f/t/+3/
7f/u/+7/7v/u/+7/7v/u/+7/7//v/+//7//v//D/7v/v/+//7//v/+//7//w//L/8v/z
//P/8f/x//L/8v/y//P/8//z//X/9v/2//b/9v/2//b/9v/3//f/+P/6//r/+v/6//v/
/f/9//3////9//3//f///wAAAQABAAIAAgADAAMAAwAEAAUABgAGAAYABgAGAAYACAAI
AAcABgAIAAgACAAJAAcABgAGAAQABAAFAAUABAACAAIAAgABAAEAAAD//////P/8//z/
+//7//v/+//7//r/+v/6//r/+v/6//r/+f/5//j/9//3//n/+P/4//j/9//3//f/+P/4
//f/9//2//b/9v/2//X/9f/1//X/9f/1//X/9f/1//X/9f/2//b/9v/2//b/9v/2//b/
9v/2//b/9//3//f/9//3//f/9//3//f/9//3//f/9//3//j/+v/6//r/+v/6//r/+v/6
//r/+v/6//r/+P/4//j/+P/6//r/+v/6//r/+f/5//n/+f/5//n/+P/4//j/+P/3//f/
+P/4//j/9f/1//X/9f/1//X/9f/1//X/9f/1//X/9//2//b/9v/2//b/9v/2//b/9v/1
//X/9//3//f/9//2//b/9f/1//X/9f/2//T/9P/0//T/9v/2//b/9v/1//X/9f/1//f/
+P/5//r/+P/4//j/+P/4//n/+f/5//n/+v/6//r/+//7//z//P/8//z//P/8//r/+v/6
//r//P/9////AAD+//7//v/8//z//P/8//v/+P/3//b/9f/3//b/9v/1//T/8//z//L/
8f/x//H/8f/x//H/8f/x//D/8P/w//D/8P/w//D/8P/w//D/8P/w//H/8f/x//H/8f/x
//P/8//y//L/+f8EABIAHgApADsAVgB0AJQAtQDQAOMA7ADnAMwAnABiADAACwDw/+H/
1v/L/8b/x//K/87/0f/V/9v/3//j/+X/6P/o/+j/6f/q/+n/6f/p/+n/6f/p/+r/6v/q
/+r/6v/q/+r/6v/q/+r/6//r/+v/6//r/+v/7P/s/+r/6//r/+v/7f/t/+7/7v/u/+7/
7v/u/+z/7P/t/+3/7f/t/+3/7v/u/+//7//v/+//7//v//D/8P/w//H/8f/x//H/8v/y
//L/8//z//P/9f/2//b/9v/0//T/9P/0//X/9f/2//j/9v/2//b/9//5//n/+f/7//n/
+f/5//v//P/9//3//v/+/////////wAAAQACAAIAAgACAAIAAgAEAAQAAwACAAIAAgAC
AAMAAwACAAIAAAD+///////+/wAAAAAAAP//+//6//n/+f/6//r/+v/5//f/9//3//f/
+v/8//7/AAADAAQABQAFAAQAAgAAAP/////+//7//v/7//v/+//8//r/+f/5//j/+P/4
//j/9//3//f/9//3//f/9//3//f/9f/1//b/9v/2//b/9v/2//b/9v/2//b/9v/3//f/
9//5//n/+f/5//n/+f/5//n/9//3//f/+P/4//j/+P/4//b/9v/2//b/9v/2//b/9v/0
//T/9P/0//b/9v/2//b/9f/z//L/8f/z//P/8//y//T/9P/0//P/8f/y//L/8v/x//H/
8f/x//P/8//z//P/8f/x//H/8f/x//D/8P/w//D/8P/w//D/7v/u/+3/7f/t/+3/7//x
//D/8P/w//D/8P/w//D/8P/w/+//7//v/+//8f/y//P/9P/z//L/8f/w//L/8//z//P/
8//0//T/9P/1//X/9v/2//b/9v/2//b/9v/2//b/9v/2//f/+f/6//r/+v/6//j/9v/2
//b/9f/2//X/9P/z//P/8v/y//H/7v/t/+3/7P/r/+v/6//r/+v/6//r/+v/6v/q/+r/
6v/q/+r/6v/q/+z/7P/s/+z/6f/p/+n/6f/t/+3/7f/v//D/8v/3/wAADAAWACMANQBK
AGYAhgCjALwA1QDmAOUA0gCsAHQAQAAZAPr/6f/g/9X/yv/J/8j/yP/L/83/z//V/9n/
3//g/+L/4v/j/+T/4//j/+P/4//j/+P/5P/k/+b/5v/m/+b/5v/m/+b/5v/p/+n/6f/p
/+f/5//o/+j/6P/p/+n/6f/p/+n/6v/q/+r/6v/q/+r/6v/q/+v/6//r/+v/6//s/+7/
7//v/+//7//v/+//8P/u/+7/7//v/+//7//w//D/7v/v/+//7//x//L/8v/y//D/8P/w
//D/8f/x//L/9P/0//T/9P/1//n/+f/5//v/+//7//v//f/8//3//f/+//7/////////
AAABAAIAAgACAAIAAgACAAYABgAFAAQAAgACAAIAAwADAAIAAgAAAAIAAwADAAIAAAAA
AAAA///9//z/+//7//z//P/8//v/9//3//f/9//4//j/+P/4//j/+P/4//f/9//2//X/
9f/3//b/9v/2//X/9f/1//b/9v/1//X/9P/0//T/9P/z//H/8f/x//H/8v/z//T/9f/1
//X/9v/2//b/9v/2//b/9v/2//b/9v/0//X/9f/1//b/9//4//n/+f/5//n/+f/5//n/
+f/6//r/+v/6//r/+v/6//r/+v/6//r/+v/6//r/+v/6//r/+v/6//r/+v/8//v/+//7
//n/+f/5//j/+P/4//j/9//3//j/+P/4//f/9//3//f/+f/5//n/+f/3//f/9//3//n/
+P/4//j/9v/4//j/+P/2//b/9v/2//b/9v/2//b/9v/3//f/9//3//f/+P/5//r/+v/6
//r/+v/6//v/+//7//v//P/8//z//////wAAAAD+//7//v/+//z//P/8//z//v///wEA
AgAEAAQABAACAAAAAAAAAP///v/9//z/+//9//z//P/7//j/9//3//b/9f/1//X/9f/0
//P/8v/x//L/8v/y//L/8v/y//L/8v/y//L/8v/y//P/8//z//P/8//z//X/+f/4//b/
+f8AAAwAHAAnADUATgBuAI4AsQDUAPMACgEVARIB+ADEAIYATwAmAAUA8v/j/9T/zf/Q
/9L/0//X/9n/3f/j/+f/6v/q/+r/6//s/+3/7f/t/+3/7f/t/+7/7v/w//D/8P/w/+7/
7v/u/+7/8f/x//H/8f/x//H/8v/y//L/8//z//P/9f/1//b/9v/0//T/9P/0//b/9v/3
//f/9f/1//X/9v/2//f/9//3//n/+f/5//r/+P/4//n/+f/7//v//P/8//z//f/9//3/
//8AAAAAAAD+//7//v/+//////8AAAIAAgACAAIAAwAFAAUABQAHAAUABQAFAAcACQAL
AAwADgAQABEAEQARABAAEQASABIAFAAUABQAFAAUABQAEwASABQAFAAUABUAEwASABIA
EAAQABEAEQAQABIAEgASABEADQAMAAsACwAIAAgACAAHAAcABwAHAAcABgAGAAYABgAD
AAIAAQD//wEAAAD/////AQAAAAAAAAD9//3//f/+//7//f/9//z//v/+//7//f/9//3/
/f/9//v/+//7//v//f/9//7//v/8//z//P/8//z//P/8//z//v//////////////////
/wEAAQABAAEA////////AAAAAAAAAAAAAAIAAgACAAIAAgACAAIAAgACAAIAAgACAAAA
AAAAAAAAAgABAAEAAQABAAEAAQAAAAAAAAAAAP///f/+//7//v//////////////////
/////f/9//3//f/9//z//P/8//7//v/+//7//v/+//7//P/8//z//P/7//v/+//7//v/
/P/9//7//v/+//7//v8AAAEAAQABAP//AAAAAAAAAQABAAIAAgACAAIAAgACAAAAAAAA
AAAAAAABAAMABAAGAAYABgAEAAIAAgACAAEAAgABAAAA///9//z//P/7//r/+f/5//j/
9f/1//X/9f/1//X/9f/1//b/9v/2//b/9P/0//T/9P/0//T/9P/0//X/9f/1//X/9f/z
//P/9f/4//j/+f8AABAAIAAtADsAVgB2AJoAvwDkAAcBHgEnASAB/gDIAIoAUwAkAAEA
7P/Z/8z/y//Q/9D/z//V/93/4//n/+n/6v/q/+r/6//s/+3/7f/t/+3/7//v//D/8P/u
/+7/7v/u/+7/7v/u/+7/7//v/+//7//v/+//8P/w//D/8f/x//H/8f/x//L/8v/y//L/
8v/y//L/8v/z//P/8//z//P/9P/0//X/9f/1//f/9//3//j/9v/2//f/9//3//f/+P/4
//b/9//3//f/+f/6//r/+v/6//r/+v/6//v/+//8//7//v/+//7///////////8BAAEA
AQABAAMABAAFAAUABgAGAAcABwAHAAoACwAMAAwADAAMAAwADAAOAA4ADQAMAA4ADgAO
AA8ADwAOAA4ADAAKAAsACwAKAAoACgAKAAkABwAGAAUABQACAAIAAgABAP//////////
/P/8//z//P/6//r/+v/5//n/+P/3//f/9//2//b/9v/1//X/9f/2//b/9f/1//T/9v/2
//b/9f/z//P/8//z//P/8//z//P/8//z//T/9P/y//L/8v/y//L/8v/y//L/8v/z//P/
8//z//P/8//z//X/9f/1//X/9f/1//X/9v/0//T/9P/0//b/9v/2//b/9v/2//b/9v/2
//b/9v/2//b/9v/2//b/9v/1//X/9f/1//X/9f/0//T/9P/0//P/8//0//T/9P/z//P/
8//z//P/8//z//P/8f/x//H/8f/z//L/8v/y//L/8v/y//L/8v/y//H/8f/x//H/8f/x
//L/8P/w//D/8P/w//D/8P/w//H/8f/x//H/8f/y//P/9P/0//T/9P/0//T/9f/1//X/
9f/2//b/9v/3//f/+P/4//j/+P/4//j/9v/2//b/9v/2//f/+f/6//z//P/8//r/+P/4
//j/9//2//X/9P/z//P/8v/y//H/8P/v/+//7v/t/+3/7f/t/+v/6//r/+v/7P/s/+z/
7P/q/+r/6v/q/+r/6v/q/+r/6//r/+v/6//p/+v/7f/v/+z/7P/x//r/CAAWACEAMwBO
AG4AkgCzANQA6wD6AP0A7gDGAIoAUAAjAPz/4f/S/8X/vP+9/8T/xv/J/8//1f/Z/93/
3//g/+L/4v/j/+T/5f/l/+X/5f/l/+X/5v/m/+b/5v/m/+b/5v/m/+b/5v/p/+n/6f/p
/+f/5//o/+j/5v/n/+f/5//n/+f/6P/o/+r/6v/q/+r/6v/q/+v/6//r/+v/6//s/+z/
7f/t/+3/7f/t/+3/7v/u/+7/7//v/+3/7f/u/+7/8P/x//H/8f/x//L/8v/y//T/9P/0
//T/8//z//T/9v/2//b/9v/3//f/9//3//n/+//7//v//f/8//3//f/+/wAAAQABAAEA
AgADAAQABAAEAAQABAAEAAgACAAHAAYABAAEAAQABQAHAAYABgAEAAQABQAFAAQABAAE
AAQAAwABAAAA//////7//v/+//3/+//7//v/+//4//j/+P/4//j/+P/4//f/9//2//X/
9f/3//b/9v/2//X/9f/1//b/9v/1//X/9P/0//T/9P/z//P/8//z//P/8//z//P/8//z
//P/9P/0//T/9P/0//T/9P/0//T/9P/0//X/9f/1//X/9f/1//X/9//3//f/9//1//X/
9f/2//b/9v/2//b/9v/2//b/9v/4//j/+P/4//b/9v/2//b/9v/2//b/9v/2//X/9f/1
//X/9f/1//T/9v/2//b/9f/z//T/9P/0//P/8//z//P/8//z//P/8//1//X/9f/1//P/
8v/y//L/9P/0//T/9P/y//L/8f/x//H/8f/x//H/8v/y//P/8//y//D/8P/w//D/8v/y
//L/8v/z//P/8//z//P/9P/1//b/9v/2//b/9v/2//f/9//3//n/+v/6//r/+f/5//r/
+v/6//r/+v/6//r/+v/6//r/+v/7//3//v/8//z//P/6//j/+P/4//f/+P/3//b/9f/z
//L/8v/x//L/8f/x//D/7//v/+//7//v/+//7//v/+7/7v/u/+7/7v/u/+7/7v/u/+7/
7v/u/+3/7f/t/+3/7//v/+//7//w//T/9/8CABAAGgAnAD0AWgB6AJoAuwDWAOsA9ADt
ANQAoABkADAACQDu/93/0P/D/8L/xf/I/8r/0f/V/9n/3f/h/+X/5P/m/+b/5//o/+f/
5//n/+f/6f/p/+r/6v/o/+j/6P/o/+j/6P/o/+j/5//n/+f/5//n/+f/6P/o/+j/6f/p
/+n/6//r/+z/7P/q/+r/6v/q/+r/6v/r/+v/7f/t/+3/7v/s/+3/7f/t/+3/7f/t/+7/
8P/w//H/8f/v/+//8P/w//D/8f/x//H/8f/y//L/8v/y//L/8v/y//P/8//0//b/9P/0
//T/9f/3//f/9//5//n/+f/5//v//P/9//3//v/+/////////wAAAQACAAIAAgACAAIA
AgAEAAQAAwACAAIAAgACAAMAAwACAAIAAAAAAAEAAQAAAAAAAAAAAP/////+//3//f/6
//r/+v/5//n/+f/5//n/9v/2//b/9v/2//b/9v/1//X/9P/z//P/9f/0//T/9P/x//H/
8f/y//T/8//z//L/8v/y//L/8f/z//P/8//z//P/8//z//P/8//z//T/9P/0//T/9P/0
//T/9P/0//T/8v/z//P/8//z//P/8//z//X/9f/1//X/9f/1//X/9v/2//b/9v/2//T/
9P/0//T/9P/0//T/9P/2//b/9v/2//b/9v/2//b/9v/1//X/9f/1//X/9f/0//T/9P/0
//P/9f/2//b/9v/z//P/8//z//P/8//z//P/8//z//P/8//z//L/8v/y//L/8v/y//L/
8v/y//H/8f/z//P/8//z//L/8v/y//L/8v/y//L/8v/y//L/8//z//P/8//x//L/8//0
//b/9v/2//b/9v/3//f/9//3//j/+P/4//n/+f/6//r/+P/4//j/+P/4//j/+P/4//r/
+//9//7//P/8//z/+v/6//r/+v/5//j/9//2//X/9f/0//T/8//y//H/8f/w/+//7//v
/+//7//v/+//7//w//D/8P/w/+7/7v/u/+7/7v/u/+7/7v/v/+//7//v/+//8f/z//P/
8v/y//n/AgAQABoAJwA5AFIAcgCSALEAzADjAPAA6wDUAKgAbgA4AA8A8v/h/9b/y//G
/8f/yv/O/9P/1//b/9//5f/n/+j/6v/q/+v/7P/r/+v/6//r/+v/6//s/+z/7P/s/+z/
7P/s/+z/7P/s/+3/7f/t/+3/7f/t/+7/7v/w//H/8f/x/+//7//w//D/8P/w//D/8P/y
//L/8//z//P/8//z//T/8v/z//P/8//z//P/8//0//b/9v/3//f/9//3//j/+P/2//f/
9//3//n/+v/6//r/+P/4//j/+P/7//v//P/+//7//v/+////////////AQABAAEAAQAD
AAIAAwADAAQABgAHAAcABwAGAAcACAAIAAoACgAKAAoADAAMAAsACgAKAAoACgALAAsA
CgAKAAgABgAHAAcABgAGAAYABgAFAAQABAAEAAUAAgACAAIAAQD///////////7//v/+
//7//v/+//7//f/9//z/+//7//3//P/8//z/+f/5//n/+v/6//n/+f/4//j/+P/4//f/
9//3//f/9//1//X/9f/1//X/9f/2//b/+P/4//j/+P/2//b/9v/2//b/9//3//f/9//3
//f/9//3//f/9//3//f/9//3//j/+P/4//j/+P/4//j/+P/4//b/9v/2//b/9v/2//b/
9v/2//b/9v/2//b/9f/1//X/8//z//P/8v/0//T/9P/z//H/8v/y//L/8f/x//H/8f/z
//P/8//z//H/8f/x//H/8f/w//D/8P/y//L/8v/y//D/8P/v/+//7//v//H/8P/w//D/
8P/w/+7/7v/u/+7/7//v/+//7//v//D/8f/y//L/8v/y//L/8v/z//P/8//x//L/8v/y
//P/8//0//T/9P/0//T/9P/0//T/9P/0//T/9f/3//j/+P/4//j/9v/0//T/9P/z//D/
7//u/+3/7//u/+7/7f/s/+v/6//q/+f/5//n/+f/5//n/+f/5//m/+b/5v/m/+b/5v/m
/+b/5v/m/+b/5v/l/+X/5f/l/+P/5f/p/+v/6v/s//H/+v8GABQAHwAtAEQAXgB4AJMA
sADJANoA2wDGAJ4AaAA0AA0A8v/j/9z/0f/G/8P/wv/C/8X/yf/N/9H/1//Z/9j/2v/a
/9v/3P/d/93/3f/d/9//3//g/+D/3v/e/97/3v/g/+D/4P/g/9//3//f/9//4f/h/+L/
4v/g/+H/4f/h/9//3//g/+D/4P/g/+D/4P/i/+L/4//j/+H/4f/h/+L/4v/j/+P/4//j
/+P/4//k/+L/4v/j/+P/5f/l/+b/5v/k/+X/5f/l/+X/5v/m/+b/5v/m/+b/5v/n/+f/
6P/q/+j/6P/o/+n/6f/p/+n/6//t/+3/7f/v/+7/7//v//D/8P/x//H/8f/y//P/9P/0
//T/9P/0//T/9P/0//P/8v/y//L/8v/z//P/8v/y//D/7v/v/+//7v/u/+7/7v/t/+3/
7P/r/+v/6P/o/+j/5//l/+X/5f/l/+T/5P/k/+T/5v/m/+b/5f/l/+T/4//j/+P/4v/i
/+L/4//j/+P/5P/i/+H/4f/g/+L/4v/i/+H/4f/h/+H/4f/h/+H/4f/h/9//3//g/+D/
5P/i/w==
         </WaveFormData>
      </LeadData>
      <LeadData>
         <LeadByteCountTotal>10000</LeadByteCountTotal>
         <LeadTimeOffset>0</LeadTimeOffset>
         <LeadSampleCountTotal>5000</LeadSampleCountTotal>
         <LeadAmplitudeUnitsPerBit>4.88</LeadAmplitudeUnitsPerBit>
         <LeadAmplitudeUnits>��V</LeadAmplitudeUnits>
         <LeadHighLimit>2147483647</LeadHighLimit>
         <LeadLowLimit>268435456</LeadLowLimit>
         <LeadID>V5</LeadID>
         <LeadOffsetFirstSample>0</LeadOffsetFirstSample>
         <FirstSampleBaseline>0</FirstSampleBaseline>
         <LeadSampleSize>2</LeadSampleSize>
         <LeadOff>FALSE</LeadOff>
         <BaselineSway>FALSE</BaselineSway>
         <ExcessiveACNoise>FALSE</ExcessiveACNoise>
         <MuscleNoise>FALSE</MuscleNoise>
         <LeadDataCRC32>928857760</LeadDataCRC32>
         <WaveFormData>
MgAyADIAMgBPAGwAiQCmALQAwADMANgAtQCSAG8ATAAxABYA+//g/9n/1P/P/8r/zf/O
/8//0P/T/9T/1f/W/9f/2P/Z/9r/2P/Y/9j/2P/Y/9j/2P/Y/9j/2P/Y/9j/2P/Y/9j/
2P/a/9r/2v/a/9r/2v/a/9r/2v/a/9r/2v/a/9r/2v/a/9z/3P/c/9z/2v/a/9r/2v/c
/9z/3P/c/9z/3P/c/9z/3P/c/9z/3P/e/97/3v/e/+D/4P/g/+D/4P/g/+D/4P/i/+L/
4v/i/+P/5P/l/+b/5P/k/+T/5P/m/+b/5v/m/+f/6P/p/+r/6//s/+3/7v/w//D/8P/w
//H/8v/z//T/9v/2//b/9v/4//j/+P/4//j/+P/4//j/+P/4//j/+P/4//j/+P/4//j/
+P/4//j/9v/2//b/9v/0//T/9P/0//L/8v/y//L/8f/w/+//7v/s/+z/7P/s/+r/6v/q
/+r/6f/o/+f/5v/m/+b/5v/m/+T/5P/k/+T/5v/m/+b/5v/m/+b/5v/m/+T/5P/k/+T/
5v/m/+b/5v/m/+b/5v/m/+b/5v/m/+b/6P/o/+j/6P/q/+r/6v/q/+r/6v/q/+r/7P/s
/+z/7P/s/+z/7P/s/+7/7v/u/+7/7P/s/+z/7P/u/+7/7v/u//D/8P/w//D/8P/w//D/
8P/y//L/8v/y//L/8v/y//L/8v/y//L/8v/y//L/8v/y//L/8v/y//L/8v/y//L/8v/y
//L/8v/y//T/9P/0//T/9P/0//T/9P/0//T/9P/0//T/9P/0//T/9v/2//b/9v/2//b/
9v/2//n/+v/6//r/+v/7//z//P/8//z//P/8//z//f/9//3///8AAAAA//8BAAEAAQAC
AAIAAwADAAMABQAGAAcACAAIAAgABgAEAAMAAwACAAEAAAAAAAAA/v/+//3/+//6//r/
+f/4//j/+v/6//n/+f/5//n/+f/5//n/+f/5//j/+P/4//j/+P/6//r/+v/6//r/+v/4
//b/+P/6//r/9v/2//b//P8GABQAIgAxAEgAZQCGAKgAyADmAPsACwEOAQEB3ACrAHYA
SgAlAA4A/f/v/+n/6f/p/+f/6P/t/+//8P/0//b/9v/2//b/9v/3//j/+P/4//j/+P/4
//j/9v/2//b/9v/4//j/+P/4//r/+v/6//r/+v/6//r/+v/6//r/+v/6//r/+//7//r/
/P/8//z//P/8//z//P/8//z//f/9//3//f/9//3//f////7//v//////////////AQAB
AAIAAgACAAIAAwADAAMAAwADAAQAAwADAAMAAwAGAAYABgAHAAgACAAIAAoADQANAA4A
DgAMAA0ADgAPAA8AEAARABIAFAAUABQAFAAWABgAGAAYABgAGQAZABkAGwAbABoAGgAb
ABwAHAAcAB4AHgAeAB4AHwAfAB8AHwAfAB4AHQAdAB0AHQAcABsAGAAYABcAFgAWABUA
FQATABAAEAAQAA8ADAAMAAwACgAKAAoACQAIAAYABgAGAAUAAwAEAAQAAwADAAMAAgAB
AAAAAAAAAAAA/v/+//7//v8AAAAA//////////8AAAAA/v/+//7//v8AAAAAAAD//wAA
AAAAAAAAAAAAAP/////+//7//v/+/wAAAAD/////AAAAAAAAAAAAAAAAAAD///3//f/9
//3//f/9//3//f/9//3//f/9//v/+//7//v/+//7//z//P/7//v/+v/6//z//P/8//z/
+v/6//r/+v/6//r/+v/6//z/+//7//z/+v/5//n/+f/7//r/+v/6//j/9//3//f/+f/5
//n/+v/4//j/+P/3//n/9//4//j/+P/4//j/+P/4//j/+P/6//r/+v/6//r/+//8//z/
+v/6//v//P/+//7//v/+//7//v///////f///wAAAAABAAEAAQABAAIAAgADAAMAAwAF
AAYABwAIAAgACAAGAAQAAwADAAIA///+//7//v/+//7//f/7//r/+v/5//j/+P/4//j/
9//1//X/9f/1//f/9//3//f/9v/2//b/9v/4//j/+P/4//b/9v/2//b/+P/2//b/9v/0
//T/+P/8/wYAFAAgAC8ASABlAIYAqADGAN4A9QADAQIB7wDKAJkAZAA4ABcABADz/+f/
4//j/+H/4//o/+n/6//u//D/8v/y//L/8v/y//P/9P/0//T/9P/0//T/9P/0//T/9P/0
//T/9P/0//T/9P/0//T/9P/2//b/9v/2//b/9v/2//b/9v/3//f/9v/2//b/9v/2//b/
9v/2//b/9v/3//f/9//3//f/9//3//n/+P/4//n/+f/5//n/+f/5//n/+v/6//r/+v/7
//v/+f/5//n/+v/7//v/+//7//z//P/8//3//v/+//7/AAABAAEAAgACAAIAAwAEAAUA
BwAIAAkACgAKAAoACgAKAAoADAAMAAwADgAPAA8ADwARABEAEAAQABMAFAAUABQAFAAU
ABQAFAAVABUAFQAVABcAFgAVABUAFQAVABQAEwASABIAEQAQABAADwAPAA0ACgAKAAoA
CQAIAAgACAAGAAYABgAFAAQABAAEAAQAAwABAAIAAgABAAMAAwACAAEAAAAAAAAAAAAC
AAIAAgACAAIAAgABAAEAAQABAAIAAgAAAAAAAAAAAAIAAgACAAEAAgACAAIAAgACAAIA
AQABAAQABAAEAAQABAAEAAMAAwAEAAQABAAEAAYABgAGAAUABQAFAAUABQAFAAUABQAF
AAUABQAFAAUABwAHAAcABwAHAAcACAAIAAcABwAGAAYABgAGAAYABgAGAAYABgAGAAYA
BgAGAAYABgAFAAUABgAEAAMAAwADAAUABAAEAAQABAADAAMAAwADAAMAAwAEAAQABAAE
AAMAAwADAAMAAwADAAMABAAEAAIAAgACAAMAAgADAAQABQAGAAgACAAIAAgACgAKAAoA
CgAIAAkACgAKAAwADAANAA4ADAAMAAwADAAMAAwADQANAAsADQAOAA4ADwAPAA8ADwAQ
ABAAEQARABEAEwAUABUAFgAWABYAFAASABEAEQAQAA0ADAAMAAwADAAMAAsACQAIAAgA
BwAGAAYABgAGAAUABQAFAAUABQAFAAUABQAFAAQABAAEAAQABAAEAAQABAAEAAQABAAE
AAQABAAEAAQABAAEAAQACgAYACQALAA7AFAAawCIAKgAxADaAOsA9QDyAN0AugCJAFgA
MgAZAAoA/f/x/+3/7f/v//H/9P/1//n//P/+//7//v/+//7//v8BAAIAAgACAAAAAAAA
AAAAAAAAAAAAAAAAAAAAAAAAAAAAAAAAAAAAAAAAAAAAAAAAAAAAAAAAAAAAAQABAAAA
AAAAAAAAAAAAAAAAAAAAAAAAAQABAAEA//////////8BAAAAAAABAAEAAQABAAEA////
/wAAAAACAAIAAwADAAMAAwADAAQABQAFAAUABQAGAAYABgAHAAgACAAIAAoACwALAAwA
DAAMAA0ADgAPAA8AEAARABIAEgASABIAEgASABQAFAAUABQAFQAVABUAFwAXABYAFgAX
ABgAGAAYABgAGAAYABgAFwAXABcAFwAVABQAEwATABUAFQAUABMAEgASABEAEAAQAA8A
DwANAAwADAAMAAsACgAKAAoACAAIAAgABwAGAAYABgAGAAUAAwAEAAQAAwADAAMAAgAB
AAIAAgACAAIAAAAAAAAAAAAAAAAA/////wEAAQACAAIAAAAAAAAAAAAAAAAAAAD/////
AAABAAIAAAAAAP////8AAAAAAAAAAAIAAgABAAEAAgACAAIAAgACAAIAAgABAAMAAwAD
AAMAAQABAAEAAQABAAEAAQABAAMAAwADAAMAAwADAAQABAADAAMAAgACAAIAAgACAAIA
AgACAAIAAgACAAIAAgACAAIAAQABAAIAAgABAAEAAQABAAAAAAAAAAAA////////////
////AAAAAAAAAAD//////////////////wAAAAAAAAAAAAAAAAAAAAAAAP7//v/+//7/
AAAAAAAAAAAAAAEAAgACAAIAAgADAAQABAAEAAQABAAEAAQABQAFAAUABwAIAAgABwAH
AAcABwAIAAgACQAJAAcACQAKAAsADAAMAAwACgAIAAcABwAGAAUABAAEAAQAAgACAAEA
///+//7//f/8//z//P/8//v/+//7//v/+//7//v/+//7//r/+v/6//r/+v/6//r/+v/6
//r/+v/6//z//P/6//r/+v/6//7/BgASABoAJAA3AFAAawCIAKIAuADMANcA1wDIAKkA
fABPACgAEAABAPT/6f/j/+P/4f/j/+X/6P/r/+3/8P/y//L/9P/0//T/9P/1//b/9v/2
//T/9P/0//T/9v/2//b/9v/2//b/9v/2//T/9P/0//T/9v/2//b/9v/2//b/9v/2//b/
9//3//b/9v/2//b/9v/2//b/9v/2//T/9f/1//X/9//3//f/9//1//T/9P/1//X/9f/1
//X/9f/1//b/9v/2//b/9//3//f/9//3//j/9//3//f/9//6//r/+v/7//z//P/8//7/
/f/9//7//v/+////AAABAAEAAgADAAQABgAGAAYABgAGAAgACAAIAAYABwAHAAcACQAJ
AAgACAAJAAoACgAKAAgACAAIAAgABwAHAAcABwAHAAYABQAFAAUABQAEAAMAAAAAAP//
/v8AAP/////9//z//P/8//v//P/8//z/+v/6//r/+f/4//j/+P/4//f/9f/2//b/9f/1
//X/9P/z//T/9P/0//T/8v/y//L/8v/0//T/8//z//P/8//0//T/9P/0//T/9P/y//L/
8v/x//L/8v/y//L/9P/0//P/8//y//L/8v/y//T/9P/z//P/9P/0//T/9P/0//T/9P/z
//X/9f/1//X/9f/1//X/9f/1//X/9f/1//X/9f/1//X/9f/1//b/9v/z//P/8v/y//L/
8v/y//L/8v/y//L/8v/y//L/8v/y//L/8f/x//L/8v/x//H/8f/z//L/8v/y//L/8f/x
//H/8f/x//H/8v/w//D/8P/v/+//8f/y//H/8P/v/+7/8P/w//D/8P/u/+7/7v/u//D/
8f/y//L/8v/y//P/9P/0//T/9P/0//T/9P/1//X/8//1//b/9v/1//X/9f/1//b/9v/3
//f/9//5//r/+//6//r/+v/4//j/9//3//b/9f/0//T/9P/y//L/8f/v/+7/7v/t/+z/
6v/q/+r/6f/r/+v/6//r/+r/6f/o/+f/6P/o/+j/6P/o/+j/6P/o/+j/6P/o/+j/6P/o
/+r/6v/o/+j/7P/0//7/CAAUACUAPABXAHIAigCiALIAuwC9AK4AiwBgADUAEAD6/+//
5P/Z/9H/z//P/9H/1f/W/9n/2//e/+D/4v/i/+L/4v/i/+H/4v/i/+L/4v/i/+L/4v/i
/+L/4v/i/+L/4v/i/+L/4v/i/+L/4v/i/+L/4v/i/+L/4v/i/+L/4v/j/+P/4v/i/+L/
4v/i/+L/4v/i/+L/4v/j/+P/4//j/+P/4//j/+P/4v/i/+P/4f/h/+H/4f/j/+P/5P/k
/+L/4v/j/+P/5f/l/+X/5v/n/+f/5//n/+j/6P/o/+n/6P/o/+j/6v/r/+v/7P/s/+z/
7f/u/+//8f/y//P/9P/0//T/9P/0//T/9v/2//b/9v/3//f/9//3//f/9v/2//f/+P/4
//j/9v/2//b/9v/1//X/9f/1//f/9v/1//X/8//z//L/8f/y//L/8f/w/+7/7f/t/+v/
7P/s/+z/6//s/+z/7P/q/+r/6v/p/+j/6P/o/+j/5//n/+j/6P/n/+f/5//m/+X/5v/m
/+b/5v/k/+T/5P/k/+b/5v/l/+X/5f/l/+b/5v/o/+j/6P/o/+j/6P/o/+f/5v/m/+b/
5v/o/+j/5//n/+j/6P/o/+j/6P/o/+f/5//o/+j/6P/o/+b/5v/m/+X/5//n/+f/5//n
/+f/5//n/+n/6f/p/+n/5//n/+f/5//p/+n/6v/q/+n/6f/o/+j/6P/o/+j/6P/o/+j/
6P/o/+j/6P/o/+j/6P/n/+f/6P/o/+f/5//n/+f/5v/m/+b/5v/l/+X/5f/l/+X/5f/m
/+b/5v/m/+b/5v/m/+b/5v/m/+b/5v/m/+b/5v/n/+j/6P/o/+j/6f/q/+z/7P/s/+z/
6v/q/+v/6//r/+3/7v/u/+3/7f/t/+3/7v/u/+//7//t/+//8P/x//T/9P/0//L/8P/v
/+//7v/t/+z/7P/s/+j/6P/n/+X/5P/k/+P/4v/i/+L/4v/h/+H/4f/h/+H/4f/h/+H/
4f/g/+D/4P/g/+L/4v/i/+L/4P/g/+D/4P/i/+D/4P/g/+D/4v/k/+z/9v8AAAwAGwAw
AEsAZgCAAJYAqgC5AL0AtACZAG4AQQAaAP7/7//m/9v/0f/N/8v/y//L/8z/zf/R/9T/
1v/a/9r/2v/a/9r/2f/a/9r/2v/a/9r/2v/a/9r/2v/a/9r/2v/a/9r/2v/c/9z/3P/c
/9r/2v/a/9r/2v/a/9r/2v/a/9v/2//a/9z/3P/c/9z/2v/a/9r/2v/a/9v/2//b/9v/
2//b/9v/3f/c/9z/3f/d/93/3f/d/93/3f/e/97/3v/e/9//3//f/9//3//g/+H/4f/h
/+H/4v/i/+L/4//k/+T/5P/m/+f/5//o/+j/6P/p/+r/6//p/+r/6//s/+z/7P/s/+z/
7v/w//D/8P/w//H/8f/x//P/8//y//L/8f/y//L/8v/y//L/8v/y//P/8//z//P/8//y
//H/8f/v/+//7v/t/+3/7v/u/+7/7P/r/+v/6f/q/+r/6v/p/+b/5v/m/+T/5P/k/+P/
4v/i/+L/4v/h/+H/4v/i/+H/4f/h/+D/3//e/97/3v/e/97/3v/e/97/3v/e/93/3f/f
/9//4P/g/+D/4P/g/+D/3v/e/97/3f/e/97/3v/e/+D/4P/f/9//3v/e/97/3v/g/+D/
3//f/+D/4P/g/+D/4P/g/+D/3//f/9//3//f/+H/4f/h/+H/3//f/9//3//h/+H/4f/h
/9//3//g/+D/3//f/97/3v/e/97/3v/e/97/3v/e/97/3v/e/97/3v/c/9v/2//c/9z/
2//b/9v/3f/c/9z/3P/c/9z/3P/c/9z/2v/a/9r/2v/a/9r/2v/a/9r/2//c/9z/3v/e
/9//4P/e/97/3v/e/97/3v/f/9//3//h/+L/4v/h/+H/4f/h/+L/4v/j/+P/4//l/+b/
5//o/+j/6P/m/+b/5f/l/+T/4//i/+L/4v/i/+L/4f/f/93/3P/a/9j/2P/Y/9j/1//X
/9f/1//X/9f/1//X/9f/1v/W/9b/1v/W/9b/1v/W/9j/2P/Y/9j/2P/Y/9j/2v/a/9j/
2P/c/+b/9P8AAA8AJgBDAGAAfgCcALYAywDXANYAxwCiAG8APgAWAPn/6v/b/8//yf/H
/8f/x//I/8n/y//M/9D/0v/S/9L/0v/S/9X/1v/W/9b/1P/U/9T/1P/W/9b/1v/W/9T/
1P/U/9T/1v/W/9b/1v/Y/9j/2P/Y/9b/1v/W/9b/1v/X/9f/1v/Y/9j/2P/Y/9j/2P/Y
/9j/1v/X/9f/1//X/9f/1//X/9n/2P/Y/9n/2f/Z/9n/2f/Z/9n/2v/a/9z/3P/d/93/
3f/d/93/3v/d/93/3f/d/97/3v/e/9//4P/g/+D/4v/j/+P/5P/k/+T/5f/m/+f/5//o
/+n/6v/s/+z/7P/s/+z/7v/u/+7/8P/x//H/8f/x//H/8P/w//P/9P/0//T/9P/0//T/
9P/x//H/8f/x//P/8v/x//H/8//z//L/8f/w//D/7//u/+7/7f/t/+v/6v/q/+r/6f/m
/+b/5v/k/+T/5P/j/+L/4v/i/+L/4f/f/+D/4P/f/+H/4f/g/9//3//g/+H/4v/i/+L/
4v/i/+D/4P/f/9//4f/h/+L/4v/k/+T/5P/k/+T/5P/k/+P/4//k/+X/5v/o/+j/5//n
/+j/6P/o/+j/6v/q/+n/6f/q/+r/6v/q/+z/7P/s/+v/6//r/+v/6//t/+3/7f/t/+v/
6//r/+v/7P/t/+7/7//t/+3/7v/u/+//7//u/+7/7P/s/+z/7P/s/+z/7P/s/+z/7P/s
/+z/7P/r/+v/7P/s/+v/6//r/+//8P/w/+7/7v/u/+7/7P/s/+z/7P/s/+z/7P/s/+7/
7//w//D/8P/w//H/8v/y//L/8v/y//L/8v/z//P/8//1//b/9v/2//f/+P/5//r/+v/7
//v/+//9//7///8AAAAAAAD+//7//f/9//z/+//6//r/+v/2//b/9f/z//T/9P/z//L/
8P/w//D/7//x//H/8f/x/+//7//v/+//8P/w//D/8P/y//L/8v/y//D/8P/w//D/8v/w
//D/8P/w//D/8v/2/wIAEAAeAC0ARABjAIAAogDCANwA8QD7APoA5QDAAI0AXAAwABMA
AADv/+P/4f/h/9//3//i/+X/6//s/+7/7v/w//D/8P/w//H/8v/y//L/8v/y//L/8v/y
//L/8v/y//T/9P/0//T/9P/0//T/9P/2//b/9v/2//j/+P/4//j/+v/7//v/+v/6//r/
+v/6//r/+v/6//r/+v/7//v/+//9//3//f/9/////v/+////AQABAAEAAQABAAEAAgAC
AAIAAgADAAMABQAFAAUABgAHAAcABwAHAAgACAAIAAkACgAKAAoADAANAA0ADgAOABAA
EQASABMAEwAUABUAFgAWABYAFgAWABgAGgAaABoAHAAdAB0AHQAfAB8AHgAeAB8AIAAg
ACAAIgAiACIAIgAjACMAIwAjACMAIgAhACEAIwAjACIAIQAgACAAHwAeABwAGwAbABkA
GAAYABgAFwAWABYAFgAUABQAFAATABIAEgASABIAEQAPABAAEAAPABEAEQAQAA8AEAAQ
ABAAEAAOAA4ADgAOABAAEAAPAA8ADwAPABAAEAAQABAAEAAQABIAEgASABEAEgASABIA
EgAUABQAEwATABQAFAAUABQAFAAUABMAEwAWABYAFgAWABYAFgAWABUAFwAXABcAFwAX
ABcAFwAXABkAGQAZABkAGQAZABkAGQAZABkAGgAaABkAGQAYABgAGAAYABgAGAAYABgA
GAAYABgAGAAYABgAGAAXABcAGAAYABcAFwAXABcAFgAWABYAGAAXABcAFwAXABcAFwAW
ABgAFgAWABYAFgAWABYAFgAWABYAFgAWABYAFgAXABgAGAAYABgAGQAaABoAGgAaABoA
HAAcAB0AHQAdAB8AIAAgAB8AHwAfAB8AIAAgACEAIQAhACMAJAAlACYAJgAmACQAJAAj
ACMAIgAfAB4AHgAeAB4AHgAdABsAGgAaABkAGAAWABYAFgAVABUAFQAVABUAFwAXABcA
FwAUABQAFAAUABQAFAAUABQAFAAUABQAFAAUABQAFgAYABQAFAAYAB4AKgA2AEAATwBo
AIUAogC+ANgA7AD7AAEB+gDfALIAgwBYADYAIQAUAAcA///9//3//f///wIABwAJAAoA
DgAOAA4ADgAOAA4ADwAQABAAEAAQABAAEAAQABAAEAAQABAAEAAQABAAEAAQABAAEAAQ
ABAAEAAQABAAEAAQABAAEAAQABEAEQAQABAAEAAQABAAEAAQABAAEAAOAA8ADwAPABEA
EQARABEADwAOAA4ADwAPAA8ADwAPAA8ADwAQABAAEAAQABEAEQARABEAEQASABMAEwAT
ABMAFAAUABQAFQAWABYAFgAYABkAGQAaABoAGgAbABwAHQAbABwAHQAeACAAIAAgACAA
IAAiACIAIgAiACMAIwAjACcAJwAmACYAJgAmACUAJAAkACQAJAAkACUAJQAlACUAJwAm
ACUAJQAjACMAIgAhACAAIAAfAB4AHgAdAB0AGwAYABgAGAAXABYAFgAWABQAFAAUABMA
EgASABIAEgARABEAEgASABEAEQARABAADwAQABAAEAAQAA4ADgAOAA4AEAAQAA8ADwAP
AA8AEAAQABAAEAAQABAAEAAQABAADwAOAA4ADgAOAA4ADgANAA0ADgAOAA4ADgAOAA4A
DQANAA4ADgAOAA4ADgAOAA4ADQAPAA8ADwAPAA0ADQANAA0ADQANAA0ADQAPAA8ADwAP
AA0ADQAOAA4ADwAPAA4ADgAOAA4ADgAOAAwADAAMAAwADAAMAAwADAAOAA0ADQAOAAwA
CwALAAsACwAKAAoACgAKAAkACQAJAAkACQAJAAoACgAKAAoACwAKAAgACAAIAAgACAAI
AAgACAAKAAoACgAKAAoACwAMAAwACgAKAAsADAAMAAwADAAMAA4ADgAPAA8ADgAPAA8A
DgAPAA8ADwAPABAAEAARABEADwARABIAEwASABIAEgAQABAADwAPAA4ACwAKAAoACgAG
AAYABQADAAQABAADAAIAAgACAAIAAQABAAEAAQABAAEAAQABAAEAAAAAAAAAAAAAAAAA
AAAAAAAAAAAAAAAAAAAAAP7/AAAAAAAAAgAKABYAIAAsAEEAWgB1AJAAqgDAANAA3QDd
AMwAqQB6AE0AKAASAAUA+P/r/+f/5//n/+f/6//u/+//8//2//j/+P/4//j/+P/4//f/
+P/4//j/+v/6//r/+v/4//j/+P/4//j/+P/4//j/+P/4//j/+P/4//j/+P/4//j/+P/4
//j/+P/5//n/+P/4//j/+P/4//j/+P/4//j/+P/5//n/+f/3//f/9//3//f/9v/2//f/
9//3//f/9//3//f/+P/4//j/+P/5//n/+f/5//n/+v/5//n/+f/5//r/+v/6//v//P/8
//z//v//////AAAAAAAAAQACAAMAAwAEAAUABgAGAAYABgAGAAgACgAKAAoACAAJAAkA
CQALAAsACgAKAAkACgAKAAoADAAMAAwADAALAAsACwALAAsACgAJAAkACQAJAAgABwAG
AAYABQAEAAQAAwADAAEAAAAAAAAA///8//z//P/6//r/+v/5//j/+v/6//r/+f/4//j/
9//1//f/9//2//X/9v/2//b/9v/2//b/9v/2//b/9v/1//X/9f/1//b/9v/2//b/9v/2
//b/9v/2//X/9v/2//b/9v/4//j/9//3//b/9v/2//b/9v/2//X/9f/2//b/9v/2//j/
+P/4//f/9f/1//X/9f/3//f/9//3//f/9//3//f/9//3//f/9//3//f/+P/4//X/9f/0
//T/9v/2//b/9v/0//T/9P/0//b/9v/2//b/9v/1//X/9v/2//X/9f/1//P/8v/y//L/
9P/z//P/8//x//H/8f/y//L/8v/y//L/8v/y//L/8v/y//L/8v/y//L/8v/y//P/9P/0
//T/9P/1//b/9v/2//b/9v/2//b/9//3//f/+f/6//r/+f/5//n/+f/6//r/+//7//v/
/f/+/////v/+//7//P/8//v/+//6//n/+P/4//j/9v/2//X/8//0//T/8//y//L/8v/y
//H/7//v/+//7//v/+//7//v/+7/7v/u/+7/7v/u/+7/7v/u/+7/7v/u/+7/8P/w//D/
7v/u//L/+v8EAA4AGgArAEAAWwB4AJIAqAC6AMcAxwC+AJ8AcABDAB4ABAD3/+z/4f/Z
/9n/2f/b/93/4P/j/+f/6v/q/+z/7P/s/+z/7P/r/+z/7P/s/+z/7P/s/+z/7v/u/+7/
7v/u/+7/7v/u/+7/7v/u/+7/7v/u/+7/7v/u/+7/7v/u/+7/7//v/+7/7v/u/+7/7v/w
//D/8P/w//D/8f/x//H/7//v/+//7//x//D/8P/x//H/8f/x//H/7//v//D/8P/w//D/
8f/x//H/8f/x//L/8f/x//H/8f/0//T/9P/1//b/9v/2//j/9//3//j/+P/4//n/+v/7
//v//P/9//7///8AAAEAAgAAAAIAAgACAAIAAwADAAMABQAFAAQABAADAAQABAAEAAQA
BAAEAAQAAwADAAMAAwAFAAQAAwADAAMAAwACAAEA/v/+//3//P/8//v/+//5//r/+v/6
//n/+P/4//j/9v/4//j/9//2//T/9P/0//P/8//0//T/8//z//P/8v/x//L/8v/y//L/
8v/y//L/8v/w//D/7//v/+//7//w//D/8v/y//L/8v/y//L/8v/x//D/8P/w//D/8P/w
/+//7//w//D/8P/w//D/8P/v/+//8P/w//D/8P/w//D/8P/v/+//7//v/+//7//v/+//
7//v/+//7//v/+//7//v/+//7f/t/+7/7v/t/+3/7P/s/+z/7P/s/+z/7P/s/+z/7P/s
/+z/7P/s/+r/6f/p/+r/6v/p/+n/6f/r/+r/6v/q/+j/5//n/+f/6f/p/+n/6P/o/+j/
6P/o/+b/5v/m/+b/6P/o/+j/6P/m/+f/6P/o/+b/5v/n/+j/6P/o/+j/6P/o/+j/6f/p
/+n/6//s/+z/6//r/+v/6//q/+r/6//r/+v/7f/u/+//8P/w//D/7v/s/+v/6//q/+n/
6P/o/+j/5v/m/+X/4//i/+L/4f/g/97/3v/e/93/3f/d/93/3f/f/9//3//f/97/3v/e
/97/3P/c/9z/3P/c/9z/3P/c/9r/3P/e/97/3P/c/97/5v/y//7/CAAVACoAQwBcAHQA
jACgAK8AswCoAIsAYgA1ABAA9v/p/+L/1//N/8n/x//F/8X/yP/J/8v/zv/Q/9L/0v/S
/9L/0v/R/9L/0v/S/9T/1P/U/9T/0v/S/9L/0v/U/9T/1P/U/9L/0v/S/9L/1P/U/9T/
1P/S/9L/0v/S/9L/0//T/9L/0v/S/9L/0v/S/9L/0v/S/9D/0f/R/9H/0f/R/9H/0f/R
/9D/0P/R/9H/0f/R/9H/0f/R/9L/0v/S/9L/0//T/9X/1f/V/9b/1f/V/9X/1f/Y/9j/
2P/Z/9r/2v/a/9z/2//b/9z/3P/c/93/3v/f/93/3v/f/+D/4v/i/+L/4v/g/+L/4v/i
/+L/4//j/+P/4//j/+L/4v/j/+T/5P/k/+T/5P/k/+T/4//j/+P/4//j/+L/4f/h/+P/
4//i/+H/4P/g/9//3v/c/9v/2//Z/9j/2P/Y/9f/2P/Y/9j/1v/W/9b/1f/U/9L/0v/S
/9H/0f/S/9L/0f/R/9H/0P/P/8//0P/R/9L/0P/Q/9D/0P/S/9L/0f/R/8//z//Q/9D/
1P/U/w==
         </WaveFormData>
      </LeadData>
      <LeadData>
         <LeadByteCountTotal>10000</LeadByteCountTotal>
         <LeadTimeOffset>0</LeadTimeOffset>
         <LeadSampleCountTotal>5000</LeadSampleCountTotal>
         <LeadAmplitudeUnitsPerBit>4.88</LeadAmplitudeUnitsPerBit>
         <LeadAmplitudeUnits>��V</LeadAmplitudeUnits>
         <LeadHighLimit>2147483647</LeadHighLimit>
         <LeadLowLimit>268435456</LeadLowLimit>
         <LeadID>V6</LeadID>
         <LeadOffsetFirstSample>0</LeadOffsetFirstSample>
         <FirstSampleBaseline>0</FirstSampleBaseline>
         <LeadSampleSize>2</LeadSampleSize>
         <LeadOff>FALSE</LeadOff>
         <BaselineSway>FALSE</BaselineSway>
         <ExcessiveACNoise>FALSE</ExcessiveACNoise>
         <MuscleNoise>FALSE</MuscleNoise>
         <LeadDataCRC32>3778154828</LeadDataCRC32>
         <WaveFormData>
QgBCAEIAQgBYAGwAgACUAKEArAC3AMIArACYAIQAcABcAEoAOAAmAB0AFgAPAAgABwAG
AAUABAAHAAgACQAKAAwADAAMAAwADAAMAAwADAAMAAwADAAMAAwADAAMAAwADAAMAAwA
DAAOAA4ADgAOAA4ADgAOAA4ADgAOAA4ADgAOAA4ADgAOABAAEAAQABAADwAOAA0ADAAN
AA4ADwAQAA4ADgAOAA4ADgAOAA4ADgAQABAAEAAQABAAEAAQABAAEgASABIAEgASABIA
EgASABQAFAAUABQAFAAUABQAFAAVABYAFwAYABkAGgAbABwAHgAeAB4AHgAgACAAIAAg
ACEAIgAjACQAJgAmACYAJgAmACYAJgAmACYAJgAmACYAKAAoACgAKAAoACgAKAAoACgA
KAAoACgAKAAoACgAKAAnACYAJQAkACIAIgAiACIAIAAgACAAIAAeAB4AHgAeABwAHAAc
ABwAGwAaABkAGAAYABgAGAAYABYAFgAWABYAFgAWABYAFgAWABYAFgAWABQAFAAUABQA
FAAUABQAFAAUABQAFAAUABQAFAAUABQAFAAUABQAFAAUABQAFAAUABQAFAAUABQAFAAU
ABQAFAAUABQAFAAUABYAFgAWABYAFAAUABQAFAAWABYAFgAWABYAFgAWABYAFAAUABQA
FAAWABYAFgAWABYAFgAWABYAFgAWABYAFgAUABQAFAAUABQAFAAUABQAEgASABIAEgAU
ABQAFAAUABQAFAAUABQAFAAUABQAFAAUABQAFAAUABIAEgASABIAEgASABIAEgASABIA
EgASABMAEwAUABQAFAAUABUAFQAVABUAFQAVABUAFQAVABYAFgAYABgAGAAYABkAGQAZ
ABwAHQAdAB4AHgAgACEAIQAhACEAHwAeAB0AHAAbABoAFwAWABUAFQAWABQAEwASABEA
EQAQAA8ADwAPAA8ADwAPAA8ADwAOAA4ADgAOAA4ADgAOAA4ADgAOAA8AEAARABEAEQAR
AA8ADwAPAA8ADQAMAAwAEAAUAB4AKAAvAD8AUwBqAIAAmQCuAL4AygDSAM0AvACfAHsA
WwBEADUAJwAXABAADAAIAAQAAwAGAAcACAALAAwADAAMAA0ADQANAA0ADQANAA0ADgAO
AA4ADgAOAA4ADgAOAA4ADgAOAA4ADgAOAA4ADwAPAA8ADwAPAA8ADwAPAA8ADwAPABAA
EAAQABAAEAAOAA4ADgAOABAAEQARABEAEQARABEAEQARABEAEQARABEAEQAQABAAEQAR
ABEAEQARABAAEAAQABAAEQASABIAEQARABEAEQASABIAEgAUABUAFgAXABgAGgAaABsA
GwAZABsAHAAcAB4AHwAgACEAIAAhACEAIQAjACQAJQAlACcAJwAnACcAJwAnACcAJwAn
ACgAKQApACsAKwArACsAKwArACsAKwAqACoAKQApACgAKAAoACcAJgAmACUAJAAkACQA
IwAhAB8AHwAeAB0AHAAcABwAGwAZABkAGAAYABYAFQAVABQAFgAWABUAFQAVABUAFQAU
ABIAEgARABEAEQAQABAAEQARABEAEQARABAAEAARABEAEQARABEAEQASABIAEgASABIA
EgASABEAEQASABIAEgAQABAAEAAPABEAEQARABEAEQARABEAEQARABEAEQARABAAEAAP
AA8ADwAPAA8AEAARABEAEQARABEAEQARABEAEQARABEAEQAQAA8ADwAPAA8ADwAQABAA
EgASABIAEgAQAA8ADgAOAA4ADgAOAA8ADwAOAA4ADQANAA0ADQANAAwADQANAAwADAAM
AAwADAAMAAwACwALAAsADQAMAAwADAAMAAwADgAOAA4ADgAOAA4ADgAOAAwADQANAA4A
EAAQABAAEQAPAA8ADwAPAA8ADwAPAA8AEAAQABIAEgAUABQAFQAVABUAFgAXABcAFgAW
ABgAGQAZABkAGQAXABYAFQAUABMAEgARABAADwARABAADgANAAwACwALAAoACQAJAAkA
CQAHAAcABwAHAAgACAAIAAgABgAGAAYABgAGAAUABQAFAAUABQAFAAUABwAFAAUABQAD
AAQABAAGAAwAFAAcACcANwBLAGQAegCPAKIAsgC+AMQAvQCoAIsAZwBFADAAIwATAAcA
AgD+//r/+v/7//r/+//8////AAD+//7//////wEAAQABAAEA//8AAAAAAAAAAAAAAAAA
AAAAAAAAAAAAAAAAAAAAAAD//////////wEAAQABAAEA////////AAAAAAAAAAAAAAAA
AAAAAAAAAAABAAEAAQD///////////////////////////7//v///////////////v/+
//7//v///wAAAAD//////////wAAAAAAAAIAAgACAAIAAgAEAAQABQAFAAMABQAGAAYA
BgAHAAgACQAIAAkACQAJAAkACgALAAsADQANAA0ADQAPAA8ADwAPAA8AEAARABEAEQAR
ABEAEQAPAA8ADwAPABAAEAAPAA8ADgAOAA4ADQAMAAwACwAKAAoACgAJAAcABwAHAAYA
BQACAAIAAgABAAEAAQAAAAAA/v/9//3//P/8//z/+//7//v/+//7//r/+v/6//n/+f/5
//j/+P/5//f/9//3//f/9v/2//f/9//3//f/9//3//j/+P/4//j/+P/4//j/9//1//b/
9v/2//b/9v/2//X/9//3//f/9//3//f/9//3//f/9//3//f/9v/2//X/9f/1//X/9f/2
//X/9f/1//X/9f/1//X/9f/1//X/9f/1//T/8//z//P/8f/x//L/8v/y//L/8v/y//T/
8//y//L/8v/y//L/8//z//L/8v/x//H/8f/x//H/8P/x//H/8P/y//L/8v/y//L/8v/x
//H/7//v/+//7//v/+//7//v/+//7//v/+//7v/u/+7/7v/u/+7/7v/u/+7/8P/w//D/
8P/u/+//7//w//L/8v/y//P/8f/x//H/8f/v/+//7//v/+7/7v/w//D/8P/w//H/8f/x
//L/8//z//T/9P/2//f/9//3//f/9f/y//H/8P/v/+7/7f/s/+v/6//q/+j/5//m/+X/
5f/k/+P/4//j/+P/4//j/+P/4//g/+D/4P/g/+L/4v/i/+L/4P/f/9//3//f/9//3//f
/+H/4f/f/+H/4f/g/97/4P/o//D/9v/9/w0AHwA0AEoAXwBuAHwAhACIAIEAbABNAC0A
EwAEAPn/6//f/9r/1v/U/9T/1f/W/9f/2v/b/9r/2v/a/9v/2//d/93/3f/d/93/3v/e
/97/3v/e/97/3v/c/9z/3P/c/9z/3P/c/9z/3f/d/93/3f/d/93/3f/d/93/3f/d/97/
3v/e/97/3v/e/97/3v/e/97/3//f/9//3f/d/93/3f/f/9//3//f/9//3//e/97/3v/d
/9z/2//d/9z/3P/c/9r/2//c/9z/3f/d/93/3f/c/9z/3P/e/97/3v/e/97/4P/g/+H/
4f/h/+P/5P/k/+T/5f/m/+f/5v/n/+f/5//n/+j/6f/p/+v/6//r/+v/7f/t/+3/7f/r
/+z/7f/t/+3/7f/t/+3/7f/t/+3/7f/u/+7/7f/t/+z/7P/s/+v/7P/s/+v/6v/q/+r/
6f/n/+X/5f/k/+P/4v/i/+L/4f/h/+H/4P/g/+D/3//f/97/3v/e/93/3f/b/9v/2//a
/9z/3P/b/9v/2//a/9r/2//Z/9n/2f/Z/9j/2P/Z/9n/2f/Z/9n/2f/Y/9j/2P/Y/9r/
2v/a/9n/2f/a/9r/2v/a/9r/2v/Z/9n/2f/Z/9n/2f/Z/9n/2f/Z/9n/2f/Z/9r/2v/Z
/9n/2f/Z/9n/2v/Z/9n/2f/Z/9n/2f/Z/9n/2f/Z/9n/2f/a/9n/2f/Z/9n/2f/a/9r/
2P/Y/9j/2P/a/9n/2P/Y/9r/2v/a/9v/2f/Y/9j/1//Z/9n/2f/Z/9j/2f/Z/9j/2v/a
/9r/2v/a/9r/2f/Z/9n/2f/Z/9n/2f/Z/9n/2f/Z/9n/2P/a/9r/2v/a/9j/2P/Y/9j/
2P/Y/9j/2P/a/9v/2//c/9r/2v/a/9v/3f/d/93/3f/b/9v/2//b/97/3v/g/+D/4P/g
/+H/4f/h/+L/4//j/+L/4v/k/+X/4//j/+P/4f/i/+H/4P/f/97/3f/c/9v/2//a/9j/
1//W/9X/1f/U/9X/1f/V/9X/1f/V/9X/1f/U/9T/1P/U/9T/1P/U/9T/1P/T/9P/0//T
/9P/0//T/9X/1//V/9X/1f/U/9T/2v/g/+b/7P/5/wsAHwAwAEQAVQBkAGwAcgBuAF0A
QgAlAAkA+f/w/+X/2f/R/8z/yP/K/8r/y//O/8//0P/R/9L/0v/S/9P/0//T/9P/0//T
/9H/0v/S/9L/1P/U/9T/1P/U/9T/1P/U/9T/1P/U/9T/1f/V/9X/1f/V/9X/1f/V/9f/
1//X/9j/1v/W/9b/1v/Y/9j/2P/Y/9j/2f/Z/9n/2f/Z/9n/2f/X/9f/1//X/9n/2f/Y
/9j/1//X/9f/1//X/9b/1v/W/9b/1//Y/9j/1f/V/9X/1f/U/9T/1P/W/9j/2P/Y/9j/
2v/a/9v/2//Z/9v/3P/c/9z/3f/e/9//4v/j/+P/4//l/+b/5//n/+j/5//m/+X/6f/p
/+n/6f/p/+r/6//r/+n/6f/p/+n/6f/p/+n/6f/q/+r/6f/p/+j/6P/o/+f/5v/m/+X/
5P/k/+T/4//h/+H/4f/g/9//3v/e/97/3f/d/93/3P/c/9z/2//b/9r/2v/a/9n/2f/X
/9f/1//W/9j/2P/X/9f/1//W/9b/1//V/9X/1f/V/9b/1v/X/9f/1//X/9f/1//W/9b/
1v/W/9b/1v/W/9X/1f/W/9b/1v/W/9b/1v/V/9X/1f/V/9X/1f/V/9X/1f/T/9P/0//T
/9T/1P/T/9P/0//T/9P/1P/T/9P/0//T/9H/0f/R/9H/0//T/9P/0//S/9H/0f/R/9H/
0f/S/9L/0v/S/9L/0v/Q/8//zv/O/9D/0P/Q/9H/0f/Q/9D/z//P/8//z//P/87/z//P
/87/0P/Q/9D/0P/Q/9D/z//P/8//z//Q/87/zv/O/87/zv/O/87/zv/O/87/zv/O/9D/
0f/R/9L/0P/Q/9D/0f/R/9H/0f/R/9H/0f/R/9H/0v/S/9T/1P/S/9L/0//T/9P/1P/V
/9X/1v/W/9j/2f/X/9f/1//V/9T/0//S/9H/0P/P/87/zf/L/8r/yP/H/8j/x//H/8b/
xf/F/8X/xf/F/8X/xf/F/8T/xP/E/8T/xP/E/8T/xP/E/8P/w//D/8P/w//D/8P/w//D
/8P/xf/B/8D/wv/I/87/1v/c/+f/9/8JAB4AMAA/AEwAVABaAFYAQwAoAAsA8//j/9z/
0//H/73/uP+4/7j/uP+5/7z/vf+8/73/vv/A/8D/wf/B/7//v/+//7//v//A/8D/wP/A
/8D/wP/A/8D/wP/A/8D/wP/A/8D/wP/B/8H/wf/B/8H/wf/B/8H/wf/B/8H/wv/C/8L/
wv/C/8L/wv/C/8L/wv/D/8P/w//D/8P/w//D/8P/w//D/8P/wf/B/8D/wP/B/8H/wf/B
/8H/wP/A/8D/vv+//8D/wP/B/8H/wf/B/8L/wv/C/8T/wv/C/8L/wv/G/8b/x//H/8X/
x//I/8j/yv/L/8z/zf/Q/9H/0f/R/9H/0v/T/9P/1//X/9f/1//X/9f/1//X/9f/2P/Z
/9n/2//b/9v/2//b/9v/2//b/9z/3P/b/9v/2v/a/9r/2f/Z/9r/2v/a/9r/2v/Z/9f/
2f/Z/9j/1//Y/9j/2P/X/9f/1//W/9b/1v/V/9X/1P/W/9b/1f/V/9f/1//X/9b/1v/W
/9X/1f/X/9b/1v/X/9f/1//X/9f/2P/Y/9n/2f/b/9v/2//b/9z/3P/c/9z/3P/c/9z/
2//d/97/3v/e/+D/4P/g/9//3//f/9//3//h/+H/4f/h/+H/4f/h/+H/4f/i/+L/4//l
/+X/5f/m/+X/5f/l/+X/5f/l/+X/5f/n/+f/5//n/+f/5//o/+n/6f/p/+r/6v/s/+z/
7P/s/+7/7f/s/+z/7P/s/+z/7f/v/+7/7v/t/+//7//v/+//8P/x//H/8P/u/+7/7v/w
//D/8P/w//D/8P/w//D/8P/w//D/8P/w//D/8v/z//P/9P/0//T/9P/1//f/9//3//f/
9//3//f/9//6//r//P/8//z//P/9//3//f/+//////8AAAAAAgADAAUABQAFAAMAAgAB
AAAA///+//3//P/7//v/+v/4//f/9v/1//X/9P/1//X/9f/1//f/9//3//f/9v/2//b/
9v/2//b/9v/2//j/9//3//f/9f/1//X/9f/3//X/9//3//f/9v/4//z/AgAIABAAGwAr
AD0AUgBkAHUAhACQAJQAlACJAHIAUwA5ACUAHAATAAkA///4//T/8P/w/+//7v/v//L/
9f/2//b/9v/3//f/9//3//f/9//5//r/+v/6//r/+v/6//r//P/8//z//P/8//z//P/8
//3//f/9//3//f/9//3//f////////8AAP7//v/+//7/AAAAAAAAAAAAAAEAAQABAAEA
AQABAAEAAQABAAEAAQABAAEAAAAAAAEAAQABAAEAAwACAAIAAgACAAMABAAEAAUABQAF
AAUACAAIAAgACgAKAAoACgAKAAwADAANAA0ADQAPABAAEAAQABEAEgATABQAFQAVABUA
FwAYABkAGQAZABkAGQAZABsAGwAbABsAGQAaABsAGwAdAB0AHQAdAB0AHQAdAB0AHAAc
ABsAGwAcABwAHAAbABwAHAAbABoAGgAaABkAFwAXABcAFgAVABQAFAAUABMAEwATABIA
EgAUABMAEwASABQAFAATABMAEQARABEAEAASABIAEQARABEAEAAQABEAEQARABEAEQAQ
ABAAEQARABEAEQARABEAFAAUABQAFAASABIAEgARABMAFAAUABQAFAAUABQAEwAVABUA
FQAVABMAEwATABMAFQAVABUAFQAWABYAFQAVABcAFwAXABgAFwAXABcAFwAXABcAFwAX
ABUAFQAVABUAFQAVABYAFwAVABUAFgAWABYAFgAWABYAGAAXABYAFgAWABYAFgAXABcA
FgAWABUAFQAXABUAFQAWABYAFgAWABYAFAAUABQAFAAUABQAFAAUABQAFQAVABYAFgAW
ABYAFwAXABcAFwAXABcAFwAXABcAGAAYABoAGgAaABoAGwAbAB0AHgAfAB8AHgAeACAA
IQAjACMAIwAhACAAHwAeAB0AHgAdABwAGwAbABoAGAAXABQAEwATABIAEwATABMAEwAS
ABEAEAAPABAAEAAQABAAEAAQABAAEAAQAA8ADwAPAA8ADwAPAA8ADwAPABEAEQARAA4A
DAAOABQAHAAmAC8APwBTAGoAfgCTAKgAtgC+AMQAvwCuAI8AbQBRAEAANQAnABsAEgAO
AAoACgAJAAgACQAMAA0ADgAOAA4ADwAPABEAEQARABEAEQASABIAEgAQABAAEAAQABAA
EAAQABAAEQASABMAFAATABMAEwATABMAEwATABMAFQAVABUAFgAWABYAFgAWABgAGAAY
ABgAFgAXABcAFwAXABcAFwAXABkAGQAZABkAGQAZABgAGAAZABkAGQAZABoAGgAbABwA
HAAdAB4AHgAdAB0AHQAdACAAIAAgACIAIgAiACIAIgAmACYAJwAnACcAKQAqACoALAAt
AC4ALwAwADEAMQAxADEAMgAzADMANQA1ADUANQA3ADcANwA3ADcAOAA5ADkAOQA5ADkA
OQA3ADcANwA3ADoAOgA5ADkANgA2ADYANQA2ADYANQA0ADQANAAzADEAMQAxADAALwAu
AC4ALgAtAC0ALQAsACwALAArACsAKgAoACgAJwAnACcAJwAnACYAKAAoACcAJwAlACQA
JAAlACMAIwAjACMAJAAkACUAJQAlACUAJQAlACYAJgAmACYAKAAoACgAJwAnACgAKAAo
ACgAKAAoACcAKQApACkAKQApACkAKQApACkAKQApACkAKAAoACcAJwAnACcAJwAoACcA
JwAnACcAJwAnACcAJwApACkAKQApACgAJwAnACcAJQAlACYAJgAmACYAJgAmACYAJQAk
ACQAIgAiACIAIwAjACIAIgAhACMAJQAkACIAIgAiACIAIgAiACIAIgAgACAAIAAgACAA
IQAhACIAIgAiACIAIwAjACMAIwAjACMAIwAjACMAJAAkACYAJgAmACYAJwAnACcAKAAp
ACkAKgAqACwALQAvAC8ALwAtACoAKQAoACcAKAAnACYAJQAjACIAIAAfAB4AHQAdABwA
GQAZABkAGQAZABkAGQAZABgAGAAYABgAFgAWABYAFgAWABUAFQAVABUAFQAVABUAFQAT
ABMAFQAVABQAEgAUABoAJgAuADUARQBbAHIAiACfALIAwADKAM4AxQCwAJMAbwBRAD4A
LwAfABMADgAMAAYABAADAAYACwAKAAsADAAMAAwADQANAA0ADQANAA0ADQAOAA4ADgAM
AAwADAAMAAwADAAMAAwACgAKAAoACgANAA0ADQANAAsACwALAAsACwALAAsADAAOAA4A
DgAOAA4ADgAOAA4ADAANAA0ADQANAA0ADQANAA0ADQANAA0ADQANAAwADAALAAsACwAL
AAsACgAKAAoACgALAAwADAALAAsACwALAA4ADgAOABAADgAOAA4ADgAQABAAEQARABEA
EwAUABQAEgATABQAFQAWABcAFwAXABcAGAAZABkAGwAbABsAGwAdAB0AHQAdABsAHAAd
AB0AHQAdAB0AHQAdAB0AHQAdAB4AHgAdAB0AHAAcABwAGwAaABoAGQAYABgAGAAXABUA
EwATABIAEQASABIAEgARABAADwANAAwADAALAAsACgAKAAoACQAJAAsACwALAAoADAAM
AAsACwALAAoACgALAAkACQAJAAkACgAKAAsACwAJAAkACQAJAAoACgAKAAoACgAKAAoA
CQAHAAgACAAIAAgACAAIAAcACQAJAAkACQAJAAkACQAJAAcABwAHAAcACAAIAAcABwAF
AAUABQAGAAcABwAHAAcABQAFAAUABQAFAAUABQAFAAYABQAFAAUABQAFAAYABgAGAAYA
BgAGAAYABQAEAAQABAAEAAQABQAFAAQABAADAAEAAQABAAEAAAABAAEAAAACAAAAAAAA
AAIAAAAAAAAAAAD+//7//v/+//7//v/+//7//v//////AAAAAAAAAAABAP//////////
AQABAAEAAQACAAIABAAEAAIAAgADAAMAAwAEAAUABQAEAAQABgAHAAkACQAJAAcABAAD
AAIAAQAAAP///v/9//3//P/6//n/+P/3//f/9v/z//P/8//z//P/8//z//P/8v/y//L/
8v/y//L/8v/y//D/7//v/+//8f/x//H/8f/v/+//8f/z/+//7v/u//L/+v8AAAgAEwAj
ADcATABgAHMAgACMAJQAlgCJAG4AUQAzABsADAADAPX/6//m/+T/4v/g/+H/5P/n/+b/
6f/q/+r/6v/r/+v/6f/p/+n/6f/r/+z/7P/s/+r/6v/q/+r/6v/q/+r/6v/q/+r/6v/q
/+n/6f/p/+n/6f/p/+n/6f/r/+v/6//s/+r/6v/q/+r/6v/q/+r/6v/o/+n/6f/p/+n/
6f/p/+n/6f/p/+n/6f/p/+n/6P/o/+f/5//n/+f/5f/k/+T/5P/i/+P/5P/k/+X/5f/l
/+X/5P/k/+T/5v/m/+b/5v/m/+b/5v/n/+f/5//p/+r/6v/q/+v/7P/t/+7/7//v/+//
8f/y//P/8//z//P/8//z//X/9f/1//X/9f/2//f/9//3//f/9//3//X/9f/1//X/+P/4
//f/9//0//T/9P/z//T/9P/z//L/8v/y//H/7//v/+//7v/t/+z/7P/s/+v/6//r/+r/
6v/q/+n/6f/o/+j/6P/n/+f/5f/l/+X/5P/m/+b/5f/l/+X/5P/k/+X/5f/l/+X/5f/k
/+T/5f/l/+P/4//j/+P/5P/k/+T/5P/k/+T/5P/j/+H/4v/i/+L/5P/k/+T/4//j/+P/
4//j/+P/4//j/+P/4//j/+P/4//i/+L/4f/h/+H/4f/h/+L/4f/h/+H/4f/h/+H/4f/h
/9//3//f/9//3//f/+D/4f/f/9//4P/g/97/3v/e/97/4P/f/97/3v/g/+D/4P/h/9//
3v/e/93/3//f/9//3//e/9//3//e/9z/3P/c/9z/3v/e/9//3//e/9z/3P/c/9z/3P/c
/9z/3P/e/97/3v/e/97/3//f/+D/3v/e/97/3//f/9//3//f/+H/4f/h/+H/4P/g/+L/
4v/i/+L/4//j/+P/5P/l/+X/5v/m/+j/6f/n/+f/5//l/+b/5f/k/+P/4v/h/+D/3//d
/9z/2v/Z/9r/2f/Z/9j/1//X/9f/1//V/9X/1f/V/9b/1v/W/9b/1v/W/9b/1v/W/9X/
1f/V/9X/1f/V/9X/1//V/9f/1//V/9T/1v/c/+L/6P/w//3/DwAjADYASABbAGYAcAB2
AHAAXQBCACMABwD5//D/5f/X/9P/0P/M/8z/zP/P/9D/0//U/9X/1P/W/9b/1//X/9f/
1//X/9f/1//Y/9j/2P/W/9b/1v/W/9b/1v/W/9b/2P/Y/9j/2P/Z/9n/2f/Z/9n/2f/Z
/9n/2f/Z/9n/2v/a/9r/2v/a/9r/2v/a/9r/2v/b/9v/2//b/9v/2//b/9v/2//b/9v/
2//b/9r/2v/Z/9n/2f/Z/9v/2v/a/9r/2P/Z/9r/2v/b/9v/2//b/9r/2v/a/9z/3P/c
/9z/3P/e/97/3//f/9//4f/i/+L/4v/j/+T/5f/m/+f/5//n/+f/6P/p/+n/6f/p/+n/
6f/r/+v/6//r/+v/7P/t/+3/7f/t/+3/7f/t/+3/7f/t/+z/7P/r/+v/6v/q/+r/6f/o
/+j/5//m/+b/5v/l/+P/4//j/+L/4f/g/+D/4P/f/9//3//e/97/3v/d/93/3P/c/9z/
2//b/9v/2//b/9r/2v/a/9n/2f/Z/9j/2P/Z/9n/2f/Z/9n/2P/Y/9n/2f/Z/9n/2f/Z
/9r/2v/a/9r/2v/a/9r/2f/Z/9r/2v/a/9r/2v/a/9n/2f/Z/9n/2f/Z/9n/2f/Z/9n/
2f/Z/9n/1v/W/9X/1f/X/9f/1//Y/9f/1//X/9f/1//X/9f/1//V/9X/1f/V/9b/1f/V
/9X/1f/V/9b/1v/U/9T/1P/U/9b/1f/U/9T/1P/U/9T/1f/V/9T/1P/T/9X/1f/V/9X/
1v/X/9f/1v/W/9b/1v/W/9b/1v/U/9T/1P/U/9T/1P/U/9T/1P/U/9T/1P/W/9f/1//Y
/9j/2P/Y/9n/1//X/9f/1//X/9f/1//X/9r/2v/c/9z/2v/a/9v/2//Z/9r/2//b/97/
3v/g/+H/3//f/9//3f/c/9v/2v/Z/9r/2f/Y/9f/1//W/9T/0//S/9H/0f/Q/8//z//P
/8//zf/N/83/zf/M/8z/zP/M/8z/zP/M/8z/zP/L/8v/y//L/8v/y//L/83/zf/N/83/
y//K/8z/0v/Y/97/5P/v////EQAkADgARwBUAF4AZABkAFUAOgAbAP//7//m/93/0f/J
/8T/wv/C/8L/w//E/8f/yP/J/8r/yv/K/8v/y//L/8v/y//L/8n/yv/K/8r/yv/K/8r/
yv/K/8r/yv/K/8r/yv/K/8r/y//L/8v/y//N/83/zf/N/8v/y//L/8z/zP/M/8z/zP/O
/87/zv/O/87/z//P/8//zf/N/83/zf/N/83/zf/N/8//z//O/87/z//P/8//z//N/8z/
zP/M/87/z//Q/9D/z//P/8//z//Q/9D/0P/S/9L/0v/S/9L/0v/S/9P/0//T/9X/1v/W
/9j/2f/a/9v/3P/d/93/3f/d/97/3//f/+H/4f/h/+H/5f/l/+X/5f/l/+b/5//n/+f/
5//n/+f/6f/p/+n/6f/q/+r/6f/p/+n/6v/r/+v/6v/q/+n/6P/m/+b/5f/j/+X/5f/k
/+P/5P/k/+T/4//l/+X/5P/k/+T/4//j/+L/4v/i/+H/4f/j/+P/4//i/+T/5P/j/+P/
4//i/+L/4//h/+H/4f/h/+L/4v/j/+P/5f/l/+X/5f/m/+b/5v/m/+b/5v/m/+X/5f/m
/+b/5v/m/+b/5v/l/+f/5//n/+f/6f/p/+n/6f/p/+n/6f/p/+j/6P/n/+f/6f/p/+n/
6v/p/+n/6f/p/+v/6//r/+v/6//r/+v/6//s/+v/6//r/+v/6//s/+z/7P/s/+z/7P/t
/+3/7f/u/+z/7P/s/+3/7//u/+7/7f/v/+//7//v/+7/7//v/+7/8P/w//D/7v/w//D/
8P/w//D/8P/w//D/8v/y//L/8v/y//P/8//0//T/9P/0//X/9v/3//j/+f/5//n/+f/5
//z//P/+//7//v/+/////////wAAAQABAAIAAgAEAAUABQAFAAUAAwACAAEAAAD//wAA
///+//3//f/8//r/+f/6//n/+f/4//X/9f/1//X/9f/1//X/9f/2//b/9v/2//j/+P/4
//j/+P/3//f/9//3//f/9//3//X/9//3//n/9//2//j//P8CAAoAEgAbACkAPQBQAGIA
cwCCAIwAlACSAIUAbABPADUAJQAcABMACQD///j/9P/w//D/8f/y//P/9P/1//b/9v/2
//f/9//5//n/+f/5//n/+v/6//r/+v/6//r/+v/8//z//P/8//z//P/8//z/////////
///9//3//f/9//3//f/9//7/AAAAAAAAAAAAAAAAAAAAAAAAAQABAAEAAQABAAEAAQAB
AAEAAQABAAEAAQAAAAAAAwADAAMAAwAFAAQABAAEAAIAAwAEAAQABQAFAAUABQAGAAYA
BgAIAAoACgAKAAoADAAMAA0ADQANAA8AEAAQAA4ADwAQABEAEgATABMAEwATABQAFQAV
ABkAGQAZABkAGgAZABgAFwAXABgAGQAZABkAGQAZABkAGQAZABkAGQAaABoAGQAZABoA
GgAaABkAGAAYABcAFgAUABQAEwARABMAEwASABEAEAAQABAADwANAA0ADAAMAAwACwAL
AAoACgAKAAkACQALAAsACwAKAAoACgAJAAkACQAIAAgACQALAAsACwALAAgACAAJAAkA
DQANAA==
         </WaveFormData>
      </LeadData>
   </Waveform>
</RestingECG>
