# Supplementary material for: Detection of Left Atrial Enlargement Using a Convolutional Neural Network-Enabled Electrocardiogram
Source: Front Cardiovasc Med. 2020 Dec 17;7:609976. doi: 10.3389/fcvm.2020.609976 (PMC7773668; doi:10.3389/fcvm.2020.609976)
Supplement: Supplementary file 2 [file Data_Sheet_2.ZIP › normal1/1802010563_10078_00000005.XML]

<?xml version="1.0" encoding="Windows-1252"?>
<!DOCTYPE RestingECG SYSTEM "restecg.dtd">
<RestingECG>
   <PatientDemographics>
      <PatientID>1802010563</PatientID>
      <PatientAge>68</PatientAge>
      <AgeUnits>Years</AgeUnits>
      <Gender>Male</Gender>
      <PatientLastName>luolineng</PatientLastName>
   </PatientDemographics>
   <TestDemographics>
      <DataType>Resting</DataType>
      <Site>1</Site>
      <AcquisitionDevice>MAC55</AcquisitionDevice>
      <Status>Unconfirmed</Status>
      <Priority>Normal</Priority>
      <AcquisitionTime>08:52:54</AcquisitionTime>
      <AcquisitionDate>09-11-2015</AcquisitionDate>
      <CartNumber>1</CartNumber>
      <AcquisitionSoftwareVersion>009C</AcquisitionSoftwareVersion>
      <XMLSourceVersion>MAC5000 v1.0</XMLSourceVersion>
   </TestDemographics>
   <RestingECGMeasurements>
      <VentricularRate>56</VentricularRate>
      <AtrialRate>56</AtrialRate>
      <PRInterval>154</PRInterval>
      <QRSDuration>106</QRSDuration>
      <QTInterval>436</QTInterval>
      <QTCorrected>420</QTCorrected>
      <PAxis>41</PAxis>
      <RAxis>-30</RAxis>
      <TAxis>-1</TAxis>
      <QRSCount>9</QRSCount>
      <QOnset>209</QOnset>
      <QOffset>262</QOffset>
      <POnset>132</POnset>
      <POffset>189</POffset>
      <TOffset>427</TOffset>
      <ECGSampleBase>500</ECGSampleBase>
      <ECGSampleExponent>0</ECGSampleExponent>
   </RestingECGMeasurements>
   <Diagnosis>
      <Modality>Resting</Modality>
         <StatementCount>3</StatementCount>
         <LabelText>12SL ��ϳ���</LabelText>
      <DiagnosisStatement>
         <StmtFlag>ENDSLINE</StmtFlag>
         <StmtText>����Ķ�����</StmtText>
      </DiagnosisStatement>
      <DiagnosisStatement>
         <StmtFlag>ENDSLINE</StmtFlag>
         <StmtText>������ƫ</StmtText>
      </DiagnosisStatement>
      <DiagnosisStatement>
         <StmtFlag>ENDSLINE</StmtFlag>
         <StmtText>�쳣 ECG</StmtText>
      </DiagnosisStatement>
   </Diagnosis>
   <Waveform>
      <WaveformType>Rhythm</WaveformType>
      <WaveformStartTime>0</WaveformStartTime>
      <NumberofLeads>8</NumberofLeads>
      <SampleType>CONTINUOUS_SAMPLES</SampleType>
      <SampleBase>500</SampleBase>
      <SampleExponent>0</SampleExponent>
      <HighPassFilter>16</HighPassFilter>
      <LowPassFilter>150</LowPassFilter>
      <ACFilter>NONE</ACFilter>
      <LeadData>
         <LeadByteCountTotal>10000</LeadByteCountTotal>
         <LeadTimeOffset>0</LeadTimeOffset>
         <LeadSampleCountTotal>5000</LeadSampleCountTotal>
         <LeadAmplitudeUnitsPerBit>4.88</LeadAmplitudeUnitsPerBit>
         <LeadAmplitudeUnits>��V</LeadAmplitudeUnits>
         <LeadHighLimit>2147483647</LeadHighLimit>
         <LeadLowLimit>268435456</LeadLowLimit>
         <LeadID>I</LeadID>
         <LeadOffsetFirstSample>0</LeadOffsetFirstSample>
         <FirstSampleBaseline>0</FirstSampleBaseline>
         <LeadSampleSize>2</LeadSampleSize>
         <LeadOff>FALSE</LeadOff>
         <BaselineSway>FALSE</BaselineSway>
         <ExcessiveACNoise>FALSE</ExcessiveACNoise>
         <MuscleNoise>FALSE</MuscleNoise>
         <LeadDataCRC32>599160499</LeadDataCRC32>
         <WaveFormData>
+P/4//j/+P/4//j/+P/4//b/9v/2//b/9v/2//b/9v/4//j/+P/4//b/9v/2//b/9v/2
//b/9v/0//T/9P/0//b/9v/2//b/9P/0//T/9P/2//b/9v/2//T/9P/0//T/9P/0//T/
9P/2//b/9v/2//b/9v/2//b/9P/0//T/9P/0//T/9P/0//b/9v/2//b/9P/0//T/9P/0
//T/9P/0//b/9v/2//b/9f/0//P/8v/z//T/9f/2//T/9P/0//T/9v/2//b/9v/0//T/
9P/0//T/9P/0//T/9v/2//b/9v/0//T/9P/0//T/9P/0//T/9v/2//b/9v/0//T/9P/0
//T/9P/0//T/9P/0//T/9P/2//b/9v/2//T/9P/0//T/9v/2//b/9v/4//j/+P/5//j/
+f/5//n/+f/5//r/+v/6//v/+//7//z//v///wAAAwAFAAYABgAEAAUABQAEAAQABAAC
AAEAAQABAAAAAAD+//7//v/8//r/9//3//f/+P/3//X/9f/z//L/8v/x//H/8v/y//L/
8v/y//L/8f/y//L/8//z//L/8v/y//H/8f/y//L/8v/y//D/8P/w/+7/7f/u//P/+/8D
AAwAFgAhADIAQgBRAGEAawBvAHUAdABpAF0ATAA3ACgAHAASAAUAAQD///b/7//s/+r/
6P/q/+v/6//u//D/7v/v//P/9f/z//H/8v/y//D/8P/w//P/9f/0//P/8//y//L/8v/y
//L/9P/0//T/8v/w//H/8v/z//P/8v/y//P/8//z//P/8//z//P/8//0//T/9f/1//T/
9P/1//X/9f/1//X/9v/2//b/9v/3//f/9//4//j/+P/4//n/+f/5//f/+P/4//j/+v/7
//z//v/+//////8AAP7//v///wAAAAABAAIAAgADAAMAAwAGAAYABwAIAAkACwALAAwA
DAALAA0ADgAOAA4ADwARABIAEAARABIAEwAWABYAFgAXABgAGAAYABkAGQAZABoAGgAa
ABsAGwAbABkAGQAZABgAFwAWABYAFwAZABgAFQAVABIAEQAPAA4ADwANAA0ACwAJAAgA
BgAEAAMAAwACAAEAAQABAAAA//8AAP///v/+//3//P/6//n/+//7//v/+v/4//j/+P/4
//j/+P/4//f/+f/5//n/+f/5//n/+f/5//n/+f/5//n/+f/7//v/+//6//n/+P/3//j/
+P/5//n/9//3//f/9//5//n/+P/4//j/+f/5//n/+f/5//n/+f/5//j/+P/4//n/+f/5
//n/+f/4//j/+P/4//j/+P/4//j/+P/5//n/9v/2//X/9f/3//j/+P/5//f/9//3//f/
+f/3//f/+P/3//f/9//3//f/9//3//f/9v/2//b/9v/4//j/+P/4//b/9v/2//b/9P/0
//T/9P/2//b/9//3//f/9//4//j/9v/2//b/9v/2//b/9v/2//T/9P/0//T/9f/1//b/
9//2//b/9v/2//b/9f/1//X/9f/1//X/9v/2//b/9v/2//j/+P/3//f/9//4//j/+P/4
//f/9//3//X/9f/1//b/9v/2//b/9v/2//b/9//3//f/+P/4//j/9v/2//b/9v/2//j/
9v/2//b/9v/4//j/+P/4//j/+P/4//j/+P/4//j/+P/2//b/9v/2//j/+P/4//j/+P/4
//j/+P/4//j/+P/4//j/+P/4//j/+P/4//j/+P/4//j/+P/4//j/+P/4//j/+P/4//j/
+P/6//r/+v/6//n/+P/3//b/+P/4//j/+P/6//r/+v/6//z//P/8//z//P/9//7/////
/////////wAAAAAAAAEAAQABAAIABAAFAAYABwAJAAoACgAKAAsACQAIAAgACAAIAAcA
BwAHAAQABAACAAIAAgAAAP7/+//7//v/+v/5//f/9//3//b/+P/3//f/+P/2//b/9v/2
//b/9f/0//T/9f/1//T/9P/0//P/8//0//T/9P/0//T/9P/y//D/8f/6/wEABwAPABoA
JgAzAEYAWgBpAHUAfwCDAIMAfABvAFsASAA1ACYAGAAMAAUAAQD7//T/7f/q/+7/8P/u
/+3/8f/0//T/9P/3//f/9f/3//n/+P/0//b/+v/4//X/9//3//f/+P/4//b/9v/2//b/
9v/2//b/9P/1//f/+f/7//r/+P/3//f/9//3//f/9//5//n/+f/6//j/+f/5//j/+v/7
//v/+//5//n/+v/6//z//P/9//3/+//8//z//P/8//3//f/9////AAAAAAAA////////
AAAAAAEAAQACAAIAAgADAAQABgAHAAgACAAJAAkACQAMAAoACwAMAA0ADQANAA4ADgAR
ABMAFAAUABQAFQAXABgAGAAZABoAGwAcABwAHAAdABwAHAAcAB0AHwAfACAAIAAgACEA
IQAhACEAIQAhACAAHQAcABwAHQAfAB4AGwAbABoAGQAXABYAFAARABAADQANAAwACgAI
AAkACQAIAAcABQAFAAQAAwACAAEAAAAAAAAAAAD//////////////v8AAAAAAAAAAP7/
/v/+//3//f/9//3//f/9//3//f/9//3//f/9//3/+//9//3//f/9//3//f/9//r/+v/7
//v/+//7//v/+//9//3//P/8//r/+//7//v/+//7//v/+//7//r/+v/6//n/+f/5//n/
+//6//r/+v/6//r/+v/6//j/+P/5//n/+v/6//n/+f/6//r/+f/5//n/+f/5//n/+//5
//n/+v/5//n/+f/5//f/9//3//f/+P/4//j/+P/2//b/9v/2//j/+P/4//j/+P/4//j/
+P/4//j/+f/5//f/9//4//j/9v/2//b/9v/2//b/9v/2//b/9v/2//b/9v/1//X/9f/2
//b/9v/2//b/9f/1//X/9//3//f/+P/2//b/9v/2//b/9v/1//X/9//4//j/+P/4//f/
9//3//f/9//3//j/9v/2//b/9v/0//T/9f/1//P/9P/0//T/9v/2//b/9v/2//b/9P/0
//T/9P/2//b/9v/2//b/9v/2//b/9P/0//T/9P/0//T/9P/0//b/9v/2//b/9v/2//b/
9v/2//b/9v/2//b/9v/2//b/9v/2//b/9v/0//T/9P/0//b/9v/2//b/9P/0//T/9P/0
//T/9P/0//T/9P/0//T/9v/2//b/9v/2//b/9v/2//T/9P/0//T/9f/3//n/+//5//n/
+f/5//z//P/8//3/+//7//z//v8BAAIAAwAFAAQABAAEAAUABQAEAAQABAACAAEAAQAB
AAAAAAD+//7/AAD+//z/+f/3//f/9v/1//P/8//z//L/8v/x//H/8v/y//L/8v/y//L/
8f/w//D/7//v/+7/7v/w/+//7//w/+7/7v/w/+7/7P/q/+z/7f/w//P/+/8FAAoAFgAl
ADYARgBZAGcAbwB3AH0AfABxAF8ATAA5ACoAHAAOAAMA/f/5//L/7f/o/+b/5v/m/+X/
6f/s/+z/6v/t//H/8f/v/+//8P/y//D/7v/u//H/8f/v/+//8P/w//D/8P/w//D/8P/w
//D/7v/u/+//8P/x//H/8P/w//H/8//z//P/8//x//H/8f/y//L/8//z//L/9P/1//X/
9f/z//P/9P/0//T/9P/1//X/9f/2//b/9v/2//f/9//3//f/+P/4//j/+f/5//n/+v/8
//3//f/+//z//P/9//7//v///wAAAAABAAEAAQAEAAQABQAGAAcABwAHAAgACAAJAAsA
DAAMAAwADQAPABAAEAARABIAEwAUABQAFAAVABYAFgAWABcAFwAXABgAGAAWABcAFwAX
ABcAFwAXABYAFwAWABYAFwAXABYAEwATABIAEQAPAA4ADQALAAsACQAJAAgABgAEAAMA
AwACAAEA//////7//f/6//n/+P/4//n/+v/6//v/+v/5//j/9v/4//j/+P/4//b/9v/2
//X/9f/1//X/9f/3//f/9//3//X/9f/1//X/8//1//X/9f/1//X/9f/1//b/9v/3//f/
9//3//f/9//3//f/9v/2//b/9//3//f/9f/1//X/9f/3//b/9v/2//f/9//3//f/9//2
//b/9v/2//b/9v/2//j/+P/5//n/9v/2//X/9f/2//b/9f/1//X/9f/1//X/9f/z//P/
9P/1//X/9f/1//X/9f/1//X/9P/0//T/9P/0//T/9P/0//T/9P/0//T/9P/0//T/9P/0
//T/9f/1//X/9f/2//b/9P/0//T/9P/y//L/8v/y//T/9P/0//T/9P/z//P/8//2//b/
9v/2//T/8//z//P/9f/1//X/9v/0//T/9P/0//T/9P/z//P/8//0//T/9P/2//X/9f/1
//P/8//z//T/9P/0//T/9P/0//T/9f/1//P/9P/0//T/9v/2//b/9v/0//T/9P/0//T/
9P/2//b/9v/2//T/9P/0//T/9f/2//f/+P/2//b/9v/2//b/9v/2//b/9P/0//T/9P/2
//b/9v/2//T/9P/0//T/9v/2//b/9v/2//b/9v/2//T/9P/0//T/9v/2//b/9v/0//T/
9P/0//b/9v/2//b/9v/2//b/9v/0//T/9P/0//b/9v/2//b/+P/4//j/+P/4//j/+f/6
//v/+//7//v//f/+//7//v////////8AAAIAAwAEAAUABQAGAAYABgAJAAkACAAIAAgA
BgAFAAUABQAEAAQAAgACAAIAAAD+//n/+f/5//j/+f/3//f/9//2//b/9f/1//T/9P/0
//T/9P/0//P/8v/y//P/8//y//T/9P/z//P/8v/y//L/8P/w/+7/7P/s/+//9P/3//v/
AwAOABoAJQA0AEoAWwBnAHMAfwCFAIQAdwBlAFIAQQAwACQAFgAJAAEA///6//H/7v/u
/+r/6P/r/+//8P/w//D/8//z//H/8f/z//L/9P/2//T/8P/x//H/8//z//T/9P/y//L/
8v/y//L/8v/y//D/8v/z//T/9f/1//T/9P/1//P/8//z//P/9f/1//X/9v/2//f/9//2
//b/9//3//f/9f/1//b/9v/4//j/+f/5//f/+P/4//j/+P/5//n/+f/7//z//P/8//v/
+//7//z//v//////AAAAAAAAAQACAAAAAQACAAIAAwADAAMABgAGAAcACAAJAAkACQAK
AAoACwANAA4ADgAQABEAEwAUABQAFQAWABcAFgAWABYAFwAaABoAGgAbABkAGQAaABoA
GgAbABsAGwAdAB0AHQAcABsAGgAaABsAGwAaABcAFwAUABMAEQAQABEADwAPAA0ADQAM
AAoACAAHAAcABgAFAAEAAQAAAP//AAD///7//v/8//z/+//7//v/+//7//r//P/8//z/
/P/8//z//P/7//v/+//7//v/+//7//v/+//5//n/+f/5//n/+//7//v/+f/5//n/+f/6
//r/+//7//n/+f/5//n/+f/5//j/+P/4//n/+f/5//v/+//7//v/+//6//r/+v/5//n/
+f/5//n/+P/4//j/+P/4//j/+P/6//r/+//7//j/+P/3//f/+v/6//n/+f/3//f/9//3
//j/9//4//r/+v/5//j/9//5//n/+f/5//b/9v/2//b/9v/2//b/9v/2//b/9v/2//b/
9v/2//b/9v/2//f/9//z//P/9P/0//T/9P/0//T/9v/2//b/9v/2//b/9v/2//b/9f/1
//X/9v/2//b/9v/2//X/9f/1//X/9f/1//b/9v/2//b/9v/0//T/8//z//X/9v/2//b/
9P/z//P/8//1//X/9f/2//b/9v/2//b/9P/0//X/9f/z//T/9P/0//T/9P/0//T/9P/0
//b/9v/2//b/9P/0//T/9P/2//b/9v/2//b/9v/2//b/9P/0//T/9P/2//b/9v/2//T/
9P/0//T/9v/2//b/9v/2//b/9v/2//T/9P/0//T/9v/2//b/9v/0//T/9P/0//b/9v/2
//b/9v/2//b/9v/2//b/9v/2//b/9v/2//b/9v/2//b/9v/2//b/9v/2//j/+P/4//j/
9v/2//b/9v/5//r/+//7//v/+//7//z//P/8//3//f/9//7/AAABAAQABQAHAAgACAAI
AAkACQAGAAYABgAEAAUABQAFAAQABAACAAIAAgD+//z/+f/5//f/9v/1//P/9f/1//T/
9P/x//H/8v/y//T/9P/0//T/8f/w//D/8f/z//L/8v/y//H/8f/y//L/9P/y/+7/7P/u
/+7/7//y//n/AwAPABgAJAAzAEYAWABnAHUAgQCHAIcAfgBrAFkASgA5ACYAFgAIAAEA
/f/3//L/7//s/+b/6P/q/+3/7f/u//D/8P/x//H/8f/1//f/9P/0//T/8v/y//X/8//z
//P/9P/0//T/9P/0//T/9P/0//T/8v/y//P/9P/1//X/9P/0//X/9f/1//X/9f/z//P/
8//0//T/9f/1//T/9v/3//f/9//3//f/+P/4//r/+v/7//v/+f/6//r/+v/6//v/+//7
//3//v/+//7//f/9//3//v/+//////8AAAAAAAABAAIABAAFAAYABgAFAAUABQAIAAYA
BwAIAAkACwALAAwADAANAA8AEAAQABAAEQATABQAFAAVABYAFwAYABgAGAAZABoAGgAa
ABsAGQAZABoAGgAcAB0AHQAdAB0AHQAdABwAGwAaABoAGwAbABoAFwAXABYAFQATABIA
DwANAA0ACwANAAwACgAIAAUABQAEAAMAAQABAAAA///+//3//P/8//7//v/9//3/+//7
//v/+v/6//r/+v/6//r/+v/6//n/+f/5//n/+f/7//v/+//7//n/+f/5//n/9//5//n/
+f/5//n/+f/5//j/+P/5//n/+f/5//n/+f/5//n/+P/4//f/9//2//X/9v/3//j/+f/5
//j/+P/4//n/+f/5//n/+f/4//j/+P/4//j/+P/4//j/+P/5//n/+P/4//f/9//4//j/
9//3//X/9f/1//X/9f/z//P/9P/3//f/9//3//n/+f/5//n/+P/4//j/+P/4//j/+P/4
//j/+P/4//j/+P/4//j/+P/4//j/+f/5//n/+f/6//r/+P/4//j/+P/4//j/+P/4//j/
+P/4//j/9v/1//X/9f/2//b/9v/2//j/9//3//f/9//3//f/+P/4//j/+P/4//b/9v/1
//X/9f/2//b/9v/4//f/9//3//X/9f/1//b/+P/4//j/+P/2//b/9//3//f/+P/4//j/
9v/2//b/9v/4//j/9v/2//b/9v/4//j/+P/4//b/9v/2//b/9v/2//b/9v/2//b/9v/2
//b/9v/2//b/9v/2//b/9v/2//b/9v/2//b/9v/2//b/9v/2//b/9v/4//j/+P/4//b/
9v/2//b/9v/2//b/9v/2//b/9v/2//b/9v/2//b/9v/2//b/9v/4//j/+P/4//b/9v/3
//j/+//7//v/+//5//r/+v/6//z//f/+/wAAAQABAAEAAQAFAAYABgAGAAcABwAGAAYA
BgAEAAMAAwADAAIAAgAAAP7//v/8//r/+f/5//n/+P/3//X/9f/1//T/9P/z//P/9P/0
//T/9P/0//T/8//y//L/8//z//L/8v/y//H/8f/0//T/8v/y//L/8P/w/+7/7//y//f/
//8HAA4AGgAnADgATABbAGcAcwB7AH8AegBvAF0ATgA7ACoAHAAQAAUAAQD9//j/8f/s
/+r/6v/q/+v/6//s/+7/7v/x//X/8//x//H/9P/0//L/8v/0//H/8f/x//H/8v/y//L/
8v/y//L/9P/0//T/8v/y//P/9P/1//X/9P/0//X/9f/1//X/9f/1//X/9f/2//b/9//3
//b/9v/3//f/9//5//n/+v/6//n/+P/4//f/+f/6//r/+v/6//v/+//7//v//P/8//z/
+//7//v//P/+//////8AAAAAAAABAAIAAAABAAIAAgAFAAUABQAIAAYABwAIAAkACwAL
AAwADAALAA0ADgAOAA4ADwARABIAFAAVABYAFwAWABYAFgAXABgAGAAYABkAGwAbABwA
HAAcAB0AHQAdABsAGwAbABoAGwAaABoAGwAbABoAFwAXABQAEwARABAAEQAPAA8ADQAN
AAwACgAIAAUABQAEAAMAAwADAAIAAQACAAEAAAAAAP///v/8//v//f/9//3//P/8//z/
/P/8//r/+v/6//n/+//7//v/+//7//v/+//7//n/+f/5//n/+f/7//v/+//7//v/+//7
//r/+v/7//v/+//7//v/+//7//v/+v/6//j/+f/5//n/+v/7//z//f/7//r/+v/6//v/
+//7//v/+//6//r/+v/6//r/+v/6//j/+P/5//n/+v/6//n/+f/6//r/+f/5//n/+f/5
//n/9//1//X/9v/5//n/+f/5//n/+f/5//n/+P/4//j/+P/2//b/9v/2//b/9v/2//b/
9v/2//b/9v/2//b/9//3//f/9//4//j/9v/2//b/9v/4//j/+P/4//b/9v/2//b/9v/1
//X/9f/2//b/9v/2//T/8//z//P/9f/1//X/9v/2//b/9v/2//b/9v/1//X/9f/2//b/
9v/2//X/9f/1//X/9f/1//b/9P/0//T/9P/0//T/9f/1//X/9v/2//b/9P/0//T/9P/0
//b/9v/2//b/9v/1//T/8//y//P/9P/1//b/9v/2//b/9v/0//T/9P/0//b/9v/2//b/
9v/2//b/9v/0//T/9P/0//b/9v/2//b/9v/2//b/9v/2//b/9v/2//T/9P/0//T/9P/0
//T/9P/2//b/9v/2//b/9v/2//b/9P/0//T/9P/1//b/9//4//j/+P/4//j/+P/5//r/
+//7//v/+//7//z//P/8//3//////wAAAgADAAQABQAHAAYABgAGAAcABwAGAAYABgAG
AAUABQAFAAIAAgAAAAAAAAD+//z/+f/5//n/+P/3//X/9f/1//T/9P/z//P/9P/0//T/
9P/0//T/8//y//L/8//z//L/8v/y//H/8f/y//T/8v/y//D/7v/u/+7/8f/2//3/AwAL
ABgAJAAzAEQAVABjAHEAfwCFAIUAfABtAF0ASAA1ACYAFgAKAAMA/f/5//b/8f/s/+r/
6v/q/+3/8f/0//L/8v/1//X/8//1//X/9v/2//b/+P/2//P/8f/z//P/9P/0//T/9P/0
//T/9v/2//b/9P/y//P/9P/1//f/9v/2//f/9f/1//X/9f/3//f/9//4//j/+f/5//j/
9v/3//f/9//5//n/+v/6//r/+v/7//v/+//8//z//P/8//3//f/9//v//P/8//z/////
////AAAAAAEAAQACAAIAAgADAAQABAAFAAYABgAHAAcABwAKAAoACwAMAA0ADQANAA4A
DgAPABEAEgASABIAEwAVABYAGAAZABoAGwAaABoAGgAbABwAHAAcAB0AHQAdAB4AHgAe
AB8AHwAfAB8AHwAfAB4AHwAeAB4AHwAdABwAGQAZABoAGQAXABYAEwARABEADwAPAA4A
DAAKAAsACwAKAAkABQAFAAQAAwAEAAMAAgACAAEAAAD+//3//v///wAAAAD+//7//v/+
//7//v/+//3//f/9//3//f/9//3//f/9//3//f/9//3/+//9//3//f/9//3//f/9//z/
/P/9//3//f/9//3//f///////v/+//7//////////f/9//3//f/+//7///8AAP7//f/8
//v//P/8//3//v/+//7//v/+//z//P/9//3//v/+//3//f/8//z/+//7//v/+//7//v/
+//5//n/+v/7//v/+//7//n/+f/5//n/+v/6//r/+v/4//j/+P/4//r/+v/6//r/+P/4
//j/+P/6//r/+//7//f/9//4//j/+v/6//r/+v/4//j/+P/4//j/+P/4//j/+v/5//n/
+f/4//j/+P/4//r/+f/5//n/9//3//f/+P/2//b/9v/2//f/+P/4//n/9//4//j/+P/4
//f/9//3//f/9//3//j/+P/4//j/+P/2//b/9//3//f/+P/4//j/9v/2//b/9v/6//j/
+P/4//j/+P/4//j/+P/4//j/+P/4//j/+P/4//j/+P/2//b/9v/2//b/9v/2//b/+P/4
//j/+P/2//b/9v/2//b/9v/2//b/+P/4//j/+P/4//j/+P/4//j/+P/4//j/+P/4//j/
+P/2//b/9v/2//j/+P/4//j/+P/4//j/+P/7//z//f/9//3//f/9//7//v/+///////9
//7/AAABAAIAAwAFAAYABgAGAAcABwAIAAgACAAGAAMAAwADAAIAAAD+//7//v/9//z/
+v/7//v/+v/5//f/9f/1//T/9P/1//X/9v/2//T/9P/0//T/8//y//L/8//z//L/8v/y
//H/8f/y//L/9P/y//D/7v/u/+z/7f/y//n/AQAFAA4AHgAvADwATABfAG8AdwB9AIMA
fgBvAGMAUAA7AC4AIAAQAAUA///7//b/8f/u/+r/6P/q/+n/6f/u//D/8v/z//P/8//z
//X/9v/2//T/8P/u//P/9f/z//P/9P/0//T/9P/0//T/9P/0//T/8v/0//X/9v/3//X/
9P/0//X/9//3//f/9//1//X/9f/2//b/9//3//b/+P/5//n/+f/5//n/+v/6//r/+v/7
//v/+//8//z//P/8//3//f/9//3//v/+//7/////////AAAAAAEAAQACAAIAAgADAAQA
BAAFAAYABgAFAAUABQAIAAoACwAMAA0ADQANAA4ADgAPABEAEgASABAAEQATABQAFAAV
ABYAFwAYABgAGAAZABwAHAAcAB0AGwAbABwAHAAeAB8AHwAfAB0AHQAdABwAHQAcABwA
HQAbABoAFwAXABgAFwAVABQAEwARABEADwAPAA4ADAAKAAcABwAGAAUAAwADAAIAAQAA
AP///v/+/wAAAAD//////f/9//3//P/8//z//P/8//7//v/+//3/+//7//v/+//7//v/
+//7//v/+//7//v/+f/7//v/+//9//3//f/9//r/+v/7//v/+//7//v/+//7//v/+v/6
//z//f/9//3/+//7//v/+//7//r/+v/6//3//f/9//3/+//6//r/+v/8//z//P/8//z/
/P/9//3/+v/6//n/+f/6//r/+f/5//v/+//7//v/+//5//n/+v/7//v/+//7//n/+f/5
//n/+v/6//r/+v/6//r/+v/6//r/+v/6//r/+v/6//r/+v/4//j/+f/5//n/+f/6//r/
+P/4//j/+P/4//j/+P/4//j/+P/4//j/+P/3//f/9//4//j/+P/4//r/+f/5//n/+P/3
//b/9v/4//j/+P/4//j/+P/3//f/9//4//j/+P/6//n/+f/5//n/+f/5//r/+P/4//j/
+P/2//b/9//3//n/+v/6//r/+P/4//j/+P/2//j/+v/6//r/+v/4//j/+P/4//j/+P/4
//j/+P/4//j/+P/4//j/+P/4//r/+v/6//r/+P/4//j/+P/4//j/+P/4//r/+v/6//r/
+P/4//j/+P/4//j/+P/4//j/+P/4//j/+P/4//j/+P/6//r/+v/6//r/+v/6//r/+v/7
//z//f///////////wAAAAAAAAEA/////wAAAgADAAQABQAHAAkACgALAA0ACwAKAAoA
CgAIAAcABwAHAAYABgAEAAQABAACAAAA/f/9//3//P/7//v/+//7//r/+P/3//f/+P/6
//r/+v/6//j/9//2//b/+f/5//j/+P/4//f/9//4//j/9v/2//b/9P/0//T/9f/4//v/
AQALABYAHgArADoATABdAGsAdwCBAIUAggB3AGsAWABBADIAKAAaAA0ACwAJAAAA+f/2
//T/8P/u/+//8f/4//j/9v/1//f/+f/7//v/+v/6//r//P/6//n//f/8//v/+//6//r/
+v/6//r//P/8//z/+v/6//v//P/9//3//P/8//3//f/9//3//f/9//3//f/+//z//f/9
//z//v//////////////AAAAAAAAAAABAAEAAQACAAIAAgACAAMAAwADAAMABAAEAAQA
BQAFAAUABgAGAAcABwAIAAgACAAJAAoACgALAAwADAANAA0ADQAQABAAEQASABMAFQAV
ABYAFgAXABkAGgAaABoAGwAdAB4AHAAdAB4AHwAiACIAIgAjACQAJAAkACUAJQAlACYA
JgAmACcAJwAnACcAJwAnACYAJwAmACYAJwAlACQAIQAhACAAHwAdABwAGwAZABkAFwAZ
ABgAFgAUABEAEQAQAA8ADQANAAwACwAKAAkACAAIAAoACgAJAAkABwAHAAcABgAGAAYA
BgAGAAYABgAGAAUABwAHAAcABwAHAAcABwAHAAcABwAHAAcABQAHAAcABwAHAAcABwAH
AAgACAAJAAkABwAHAAcABwAHAAcABgAGAAYABwAHAAcACQAJAAkACQAHAAYABgAGAAcA
BwAHAAcABwAGAAYABgAIAAgACAAIAAgACAAJAAkACAAIAAcABwAIAAgABwAHAAcABwAH
AAcABwAFAAUABgAHAAcABwAHAAcABwAHAAcABgAGAAYABgAGAAYABgAGAAYABgAGAAYA
BgAGAAYABgAGAAYABwAHAAcABwAIAAgABgAGAAYABgAGAAYABgAGAAYABgAGAAYACAAH
AAcABwAIAAgACAAIAAgABwAHAAcACQAJAAkACgAIAAgACAAIAAgACAAHAAcACQAKAAoA
CgAIAAcABwAHAAcABwAHAAgACgAKAAoACgAIAAgACQAJAAcACAAIAAgACAAIAAgACAAI
AAoACAAIAAgACAAKAAoACgAKAAoACgAKAAoACAAIAAgACAAKAAoACgAKAAoACgAKAAoA
CAAIAAgACAAKAAoACgAKAAwADAAMAAwACgAKAAoACgAMAAwADAAMAAoACgAKAAoACgAK
AAoACgAMAAwADAAMAAwADAAMAAwADgAOAA4ADgAMAAwADAAMAA4ADgAOAA4ADwAQABEA
EgASABIAEgASABIAEgASABIAFQAWABcAGAAZABoAGwAcAB0AHgAfACAAHwAeAB0AHAAc
ABwAHAAcABsAGgAZABgAFwAWABUAFAARABAADwAOAA4ADgAOAA4ADAAMAAwADAAMAAwA
DAAMAA==
         </WaveFormData>
      </LeadData>
      <LeadData>
         <LeadByteCountTotal>10000</LeadByteCountTotal>
         <LeadTimeOffset>0</LeadTimeOffset>
         <LeadSampleCountTotal>5000</LeadSampleCountTotal>
         <LeadAmplitudeUnitsPerBit>4.88</LeadAmplitudeUnitsPerBit>
         <LeadAmplitudeUnits>��V</LeadAmplitudeUnits>
         <LeadHighLimit>2147483647</LeadHighLimit>
         <LeadLowLimit>268435456</LeadLowLimit>
         <LeadID>II</LeadID>
         <LeadOffsetFirstSample>0</LeadOffsetFirstSample>
         <FirstSampleBaseline>0</FirstSampleBaseline>
         <LeadSampleSize>2</LeadSampleSize>
         <LeadOff>FALSE</LeadOff>
         <BaselineSway>FALSE</BaselineSway>
         <ExcessiveACNoise>FALSE</ExcessiveACNoise>
         <MuscleNoise>FALSE</MuscleNoise>
         <LeadDataCRC32>3500990672</LeadDataCRC32>
         <WaveFormData>
AgACAAIAAgAAAAAAAAAAAAIAAgACAAIAAgACAAIAAgAAAAAAAAAAAAAAAAAAAAAA/v/+
//7//v/+//7//v/+/wAAAAAAAAAA/v/+//7//v/+//7//v/+/wAAAAAAAAAAAAAAAAAA
AAAAAAAAAAAAAP7//v/+//7//v/+//7//v/+//7//v/+//z//P/8//z//P/8//z//P/8
//z//P/8//z//P/8//z//P/8//z//P/8//z//P/8//7//v/+//7//v/+//7//v/8//z/
/P/8//r/+v/6//r//P/8//z//P/8//z//P/8//z//P/8//z//P/8//z//P/8//z//P/8
//z//P/8//z//P/8//z//P/8//z//P/8//z//P/8//z//v/+//7//v8AAAAAAgAEAAQA
BAAEAAYABwAHAAcABwAGAAYABwAHAAcACQAKAAoADAAMAAoACgAKAAwADQANAAsACwAL
AAsADQAMAAwACwAKAAcABgAEAAIAAAD+//7//P/6//r/+v/5//n/+f/4//j/+P/4//f/
9//3//f/9//3//b/9v/2//b/9v/2//b/9v/2//f/9//3//f/+v/+/wYADAASABYAFQAP
AA0AEAAVAB8ALgA6AEUASgBIAEYAOgAeAAEA7P/g/9H/uf+p/57/mP+a/5//of+d/53/
pP+q/7D/u//D/8z/0v/Z/+D/5P/o/+v/7f/t/+7/7//w//D/8P/z//P/8//z//T/9P/0
//X/9f/1//b/9v/2//b/9v/2//b/9//3//f/9//2//b/9v/2//b/9//3//n/+f/5//n/
9//3//f/9//4//j/+P/4//f/9//4//j/+v/6//r/+v/6//v/+//7//v/+//7//v/+//7
//z//P/8//z//f/9//3//f/9//3///////////////////////////8AAAEAAQABAAEA
AQACAAIAAgADAAMABAAEAAQABQAFAAUABgAHAAgACAAIAAgACAAJAAkACQAJAAkACgAL
AAsACwALAAsACwALAAwACgAKAAoACgANAA0ADQANAAwACwAKAAgACgAKAAoACgAJAAgA
BwAHAAgACAAHAAcACQAHAAcABwAGAAYABgAGAAQAAwACAAIAAgACAAIAAAACAAIAAgAC
AAAA//////////////////8BAAEAAQAAAAAAAAAAAAAAAAAAAAEAAQAAAAAAAAAAAP7/
/v/+////AQABAAAAAAD/////////////////////AQABAAEAAQD//////////wAAAAAB
AAEA/////////v8AAAAAAQABAAEAAQABAAEA///////////////////+/wAA////////
///////////////////////////////////////////9//3//f/9//3//f/9//3//v/+
//7//v/+//7//v/+//7//v///////v/+//7//v8AAP////////3//f/9//3//v/+////
//////////////3//v/+//7//v/9//3//v8AAP////////3//f/9//3//f/9//3//f/9
//3//P/8//z//f/9//z//v/+//7//f/7//z//v/+//7//v/+//7//P/8//z//P/8//z/
/P/8//z//P/8//z//P/8//z//P/8//z//P/8//z//P/8//z//P/8//z//P/8//z/+v/6
//r/+v/8//z//P/8//z//P/8//z//P/8//z//P/8//z//P/8//z//P/8//z//P/8//z/
/P/8//z//P/8//z//P/8//z/+v/6//r/+v/7//z//f/+////AAABAAIAAgAEAAQABAAG
AAgACQAJAAkACQAKAAoACQAJAAkACwAOAA4ADgAOAAoACgAKAAwADQANAA0ADQAPAA8A
DwAOAAwACwAKAAcABAACAAAA/v/+//7//P/6//z//P/7//v/+f/4//j/+P/6//n/+f/5
//n/+f/5//j/9v/2//b/9v/2//b/9v/2//n/+f/7//3/AgAIAA4AEgAYABgAEQANABEA
FgAdACkANAA8AEEARABAADQAGAD6/+X/2P/K/7P/nf+R/4z/jP+Q/5X/lf+X/5//pP+s
/7j/w//L/9D/2P/f/+L/5v/q/+3/7//v//D/8//0//T/9P/1//X/9f/1//j/+P/4//n/
9//3//j/+P/6//r/+v/6//j/+f/5//n/+f/4//j/+P/4//j/+f/5//n/+f/5//n/+f/5
//n/+f/6//r/+v/6//f/9//4//j/+v/6//r/+v/8//3//f/9//v/+//7//v/+//7//z/
/P/6//r/+//7//3//f/9//3///////////////////////////8AAAEAAQABAAEAAQAC
AAIAAgADAAMABAAEAAQABQAFAAUABgAJAAoACgAKAAoACgALAAsACwALAAsADAANAA0A
DQANAA0ADQANAA4ADQAMAAsACgALAAsACwALAAsACwALAAoACgAKAAoACgAJAAgABwAH
AAgACAAHAAcABwAFAAUABQAEAAQABAAEAAQAAwACAAIAAgACAAIAAAAAAAAAAAAAAAAA
///////////////////9//3//f/8//7//v/+//7/AAAAAAEAAQD+//7//v/+//7//v/+
/////f/9//z//P///////////wEAAQABAAEA//////////////////////7//v//////
/////////v/+//7//////////////////f/9//3//f/9//3//f/8//7//f/9//3//f/9
//3//f/9//3//f/9//3//f/9//3/+//7//v/+//7//v/+//7//v/+//7//v//P/8//z/
/P/8//z//P/8//z//P/9//3//P/8//z//P/8//v/+//7//v/+//7//v/+v/6//v/+//5
//n/+f/5//v//P/8//z//P/7//v//P/8//v/+//7//v/+//7//v/+//7//v/+//7//v/
+v/6//r/+//7//r/+v/6//r/+f/7//z//v/+//r/+v/6//r/+v/6//r/+v/6//r/+v/6
//r/+v/8//z//P/8//r/+v/6//r/+v/6//r/+v/6//r/+v/6//j/+P/4//j/+v/6//r/
+v/6//r/+v/6//r/+v/6//r/+P/4//j/+P/4//j/+P/4//r/+v/6//r/+P/4//j/+P/4
//j/+P/4//j/+P/4//j/+v/6//r/+v/6//r/+v/6//z//P/8//z/AAACAAIAAgACAAQA
BQAFAAUABQAGAAYABwAHAAcACQAKAAoACgAKAAYABgAGAAgACQAJAAkACQALAAsACwAK
AAoACQAIAAUABAACAAAA/v/8//z/+v/4//b/9v/1//X/9f/0//T/9P/2//X/9f/1//P/
8//z//L/9P/0//T/9P/0//T/9P/0//P/8//1//X/+v8AAAYACAAOABIAEQALAAkACgAT
AB0AKAA0AD8ARABCAEIANAAWAPv/6v/e/8//u/+n/5r/lv+Y/53/nf+d/53/oP+k/6z/
tf+//8b/zv/V/9z/4P/k/+f/5//p/+z/7f/u/+z/7P/x//H/8f/x//L/8v/y//P/8f/x
//L/8v/0//T/9P/0//T/9f/1//X/9f/0//T/9P/0//T/9f/1//P/8//z//P/9f/1//X/
9f/2//b/9v/2//f/9//4//j/9//2//X/9P/2//f/9//3//f/9//3//f/9//3//j/+P/4
//j/+f/5//f/9//3//f/+//7//v/+//5//n/+f/5//v/+//8//3/+//7//v/+//+//7/
/v//////AAAAAAAA////////AAABAAIAAgACAAIAAgADAAMAAwADAAMABAAFAAUABQAF
AAcABwAHAAgABgAGAAYABgAHAAcABwAHAAcABwAHAAYABgAGAAYABgAHAAYABQAFAAgA
CAAHAAcABQADAAMAAwAAAAAAAAAAAAIAAQAAAAAAAAAAAAAA/v/+//7//v/+//7//f/9
//3//f/9//3//f/9//3//f/8//z//P/8//z/+v/6//v/+//8//z//P/8//z//P/8//3/
/f/9//z//P/7//v/+//7//3//f/9//3/+//7//v/+//9//3//f/9//7//v///////f/9
//3//P/8//z//f/9//3//f/9//3/+//7//v/+//7//v/+//6//z/+//7//v/+//7//v/
+//7//v/+//7//v/+//7//v/+//7//v/+//7//v/+//7//n/+f/5//n/+v/6//r/+v/6
//r/+v/6//r/+v/7//v/+v/6//r/+v/6//n/+f/5//r/+//8//3/+//6//r/+f/7//v/
+//7//n/+v/6//r/+v/5//n/+v/6//n/+f/5//v/+//7//v/+f/5//n/+f/7//v/+v/6
//j/+f/5//j/+v/6//r/+f/3//j/+v/6//j/+P/4//j/+v/6//r/+v/4//j/+v/6//r/
+v/6//r/+v/6//r/+v/6//r/+v/6//r/+v/6//r/+v/6//r/+v/6//r/+v/6//r/+v/6
//r/+v/6//r/+v/6//r/+v/6//r/+v/8//z//P/8//z//P/8//z/+v/6//r/+v/6//r/
+v/6//r/+v/6//r//P/8//z//P/8//z//P/8//z//P/8//z//f/+////AAAAAAIABAAE
AAQABAAGAAcABwAHAAcACAAIAAkACQAJAAsADAAMAAwACgAIAAgACAAMAA0ADQANAA0A
DQANAA0ADAAMAAsACgAHAAYABAACAP7//P/8//r/+v/6//r/+f/3//f/9v/2//b/9v/1
//X/9//3//f/9//2//b/9v/2//b/9v/2//b/9v/3//f/9f/3//z/AAAGAAwAEAAUABEA
DQALAAwAEwAdACgANAA9AEIAQgA+AC4AEAD1/+L/1v/H/7P/of+U/47/kP+V/5f/lf+X
/5z/pP+u/7f/wf/K/9D/1f/e/+L/5v/p/+v/7f/u/+3/7v/w//D/8f/x//H/8f/y//L/
8v/z//P/8//0//T/9v/2//b/9v/2//f/9//3//f/9v/2//b/9P/0//X/9f/3//f/9//3
//f/9//3//f/9v/2//b/9v/1//X/9v/2//b/9v/2//b/9v/3//f/9//5//n/+f/5//f/
9//4//j/+v/6//v/+//7//v/+//7//v/+//7//v//f/9//3//f/7//v//P/9//3//f/9
//3/AAAAAAAAAQABAAIAAgACAAMAAwADAAQAAwAEAAQABAAGAAYABwAHAAcABwAHAAgA
CQAJAAkACQALAAsACwAMAAwADAAMAAwACwALAAsACwANAA0ADQAMAAwADAAMAAwADQAM
AAsACwAKAAoACQAJAAkABwAHAAcABgAGAAYABgAGAAUABAAEAAQABAAEAAIAAgACAAIA
AgACAAEAAQABAAEAAQABAAEAAQABAAEAAAAAAAAAAAAAAAAAAAABAAEAAAAAAAAAAAAC
AAIAAgADAAEAAQAAAAAAAQABAAEAAQABAAEAAQABAAMAAwADAAMAAQABAAEAAQACAAIA
AwADAAEAAQABAAAAAgACAAMAAwADAAMAAwADAAMAAwADAAMAAwADAAMAAgACAAEAAQAB
AAEAAQABAAEAAQABAAEAAQABAAEAAQABAAEAAQABAAEA/////////////////////wAA
AAAAAAAAAAAAAAAAAAD///7//v/9//7//v/+//7/AAD///////8BAAEAAQABAP7//v//
////AQABAAEAAQD//wAAAAAAAP7//f/9//7/AAD/////////////////////////////
/f/9//z//P/8//3//f/8//7//v/+//3/+//8//7//v/+//7//v/+//7//v/+//7//v8A
AP7//v/+//7//v/+//7//v/+//7//v/+//7//v/+//7//v/+//7//v8AAAAAAAAAAAAA
AAAAAAAA/v/+//7//v/+//7//v/+//7//v/+//7//v/+//7//v/8//z//P/8//7//v/+
//7//v/+//7//v/+//7//v/+//7//v/+//7//v/+//7//v/+//7//v/+////AAABAAIA
BAAEAAQABgAGAAYABgAGAAgACQAJAAkACwAMAAwADQANAA0ADwAQABAAEAAQAA4ADgAO
ABAAEQAPAA8ADwAPABEAEQAQABAADQAMAAkACAAGAAQAAgAAAAIAAAD+//7//v/9//3/
/f/8//z//P/8//v/+//7//v/+//7//r/+v/6//r/+v/6//r/+v/6//v/+//7//3/AgAK
AA4AEgAWABgAEwARABEAFgAfACsANgA+AEUARgBGADoAHgAAAO3/4P/S/7v/pf+b/5b/
lv+a/6H/n/+f/6P/pv+w/7z/w//L/9L/2P/d/+T/7P/w/+3/7//x//L/8//0//b/9v/3
//f/9//3//j/+P/4//n/+f/5//r/+v/6//r/+v/6//r/+//7//v/+//6//r/+v/6//r/
+//7//v/+//7//v//f/9//3//f/8//z//P/8//v/+//8//z//P/8//z//P/+////////
//3//f/9//3//f/9//7//v/+//7/////////////////AQABAAEAAQADAAMAAwADAAMA
AwAEAAUABQAFAAUABQAGAAYABgAHAAcACAAIAAgACQAJAAkACgALAAwADAAMAAwADAAN
AA0ACwALAAsADAAPAA8ADwAPAA8ADwAPABAAEAAQABAAEAARABEAEQARABEAEQARABAA
DgAOAA4ADgAPAA4ADQANAA4ADgANAA0ADQALAAsACwAIAAgACAAIAAoACQAIAAgACAAI
AAgABgAGAAYABgAGAAYABQAFAAUABQAFAAUABQAFAAUABQAEAAQABAAEAAQAAgACAAMA
AwAEAAQABAAEAAQABAAEAAUABQAFAAQABAAFAAUABQAFAAUABQAFAAUABQAFAAUABQAF
AAUABQAFAAYABgAHAAcABwAHAAcABgAGAAYABwAHAAkACQAJAAkABwAHAAcABwAHAAcA
BwAGAAYABQAFAAUABQAFAAUABQAHAAcABwAHAAUABQAFAAUABwAHAAcABwAHAAcABwAH
AAcABwAHAAcABgAGAAYABgAGAAYABgAGAAQABAAFAAUABAAEAAQABAAEAAMAAwADAAUA
BQAFAAUABAAEAAUABQAFAAUABQAFAAUABgAGAAYABgAFAAUABgAGAAUABQAFAAUABQAF
AAUAAwADAAMAAwAFAAUABAAEAAQABQAFAAQABAAEAAQAAwABAAIABAAEAAIAAgACAAIA
BAAEAAQABAACAAIAAgACAAIAAgACAAIAAgACAAIAAgACAAIAAgACAAIAAgAAAAAAAAAA
AAIAAgACAAIAAgACAAIAAgACAAIAAgACAAAAAAAAAAAAAAAAAAAAAAAAAAAAAAAAAAAA
AAAAAAAAAAAAAAAAAAAAAAAAAAAAAP7//v/+//7/AAAAAAAAAAACAAIAAgACAAQABgAI
AAgACAAIAAoACwAJAAkACQAKAAwADQANAA0AEQASABIAEgAQAA4ADgAOABAAEQARABEA
EQARABEAEQAQABAADwAOAAsACgAIAAYABAACAAIAAAD+//7//v/9//v/+//6//r/+v/6
//n/+f/5//n/+f/5//r/+v/6//r/+v/6//r/+v/6//n/+f/5//v/AAAEAAoAEAAUABYA
FQARAA8AEAAVACEAMgA8AEUASgBMAEoAOgAeAAEA8v/m/9P/u/+r/6L/nv+e/6X/pf+h
/6P/pv+s/7T/vf/H/87/1v/b/+D/5v/s/+3/7f/x//L/8//0//T/9v/4//f/9v/1//j/
+P/4//n/+f/5//r/+v/6//r/+v/6//j/+f/5//n/+//6//r/+v/4//j/+f/5//v/+//7
//v/+f/5//n/+f/6//r/+v/6//v/+//8//z//P/8//z//P/+////////////////////
/f/9//7//v/+//7/////////////////AQABAAEAAQABAAEAAQABAAEAAQACAAMAAwAD
AAMAAwAEAAQABAAFAAUABgAGAAYACQAJAAkACgAJAAoACgAKAAgACAAJAAkACQAJAAkA
CgALAAsACwALAAsACwALAAwADgAOAA4ADgANAA0ADQANAA8ADwAPAA4ADAAMAAwADAAN
AAwACwALAAwADAALAAsACwAJAAkACQAGAAYABgAGAAgABwAGAAYABgAGAAYABAAEAAQA
BAAEAAIAAQABAAEAAQABAAEAAQADAAMAAwACAAIAAgACAAIAAAAAAAEAAQACAAIAAgAC
AAIAAgACAAMAAwADAAIAAgADAAMAAwADAAMAAwADAAMAAwADAAMAAwADAAMAAwADAAQA
BAAFAAUAAwADAAMAAgACAAIAAwADAAMAAwADAAMAAwADAAMAAwADAAMAAwACAAIAAQAB
AAEAAQABAAEAAQABAAEAAQABAP//////////AQABAAEAAQABAAEAAQABAAEAAQABAAEA
AgACAAIAAgAAAAAAAAAAAAAAAAABAAEAAAAAAAAAAAAAAP///////wEAAQABAAEAAAAA
AAEAAQABAAEAAQABAP//AAAAAAAAAAD/////AAACAAEAAQABAP//////////AQABAAEA
AQABAAEAAAAAAAAAAQABAAAAAAAAAAAA///9//7/AAAAAAAAAAAAAAAAAAAAAAAAAAAC
AAIAAAAAAAAAAAD+//7//v/+////AAABAAIAAgACAAIAAgAAAAAAAAAAAAAAAAAAAAAA
AAAAAAAAAAAAAAAAAAAAAAAAAAAAAAAAAAAAAAAAAAAAAAAAAAAAAP7//v/+//7/AAAA
AAAAAAAAAAAAAAAAAAAAAAAAAAAAAAAAAAAAAAAAAAAAAAAAAAEAAgADAAQACAAKAAoA
CgAIAAoACwALAA0ADQAOAA4ADwAPAA8AEQASABIAEgASAA4ADgAOABAAEQARABEAEQAT
ABMAEwASABAADwAOAAsACgAIAAYABAACAAIAAAD+//7//v/9//3//f/8//z//P/8//v/
+//7//3//f/9//z/+v/6//r/+v/8//z//P/8//3//f/9/wEABAAIABAAFAAYABoAFQAR
ABUAFgAdACsAOABCAEcASABIAD4AJAAIAPH/5P/U/73/p/+b/5b/lP+a/53/m/+b/6H/
pv+u/7j/w//N/9T/2v/f/+T/6v/u/+//8f/x//T/9//4//T/9P/5//n/+f/5//j/+P/4
//n/+//7//z//P/6//r/+v/6//r/+//7//v/+//6//r/+v/8//z//f/9//v/+//7//v/
+//7//v/+//8//z//P/8//v/+//8//z//v/+//7//v/8//3//f/9//3//f/9//3/////
/wAAAAD+//7/////////////////AQABAAEAAQABAAEAAQABAAEAAQACAAMAAwADAAMA
AwAEAAQABAAFAAUABgAGAAYABwAHAAcACAAJAAoACgAKAAoACgALAAsACwALAAsADAAN
AA0ADQANAA0ADQANAA4AEAAQABAAEAAPAA8ADwAPABEAEQARABAAEAAQABAAEAANAAwA
CwALAAwADAALAAsACwAJAAkACQAKAAoACgAKAAoACQAIAAgABgAGAAYABAAEAAQABAAE
AAQAAwADAAMAAwADAAMAAwADAAMAAwACAAIAAgACAAIAAgACAAMAAwACAAIAAgACAAQA
BAAEAAUAAwADAAIAAgAFAAUABQAFAAUABQAFAAUAAwADAAMAAwADAAMAAwADAAIAAgAD
AAMAAwADAAMAAgACAAIAAwADAAMAAwADAAMAAwADAAMAAwADAAMAAwACAAIAAQABAAEA
AQABAAEAAQABAAEAAQABAP//////////AQABAAEAAQABAAEAAQABAAEAAQABAAEAAAAA
AAAAAAAAAAAAAAAAAAAAAAABAAEAAAAAAAAAAAAAAP///////////////////v/+////
////////////////AAAAAAAAAAD/////AAD+//3//f/9/////////////f/9//3//f//
/////v/+/wAAAQABAAAA/v/+//7//f/7//z//v/+//7//v/+//7//v/+//7//v/+//7/
/v/+//7//v/+//7//v/+//z//P/8//z//P/8//z//P/+//7//v/+//z//P/8//z//v/+
//7//v/8//z//P/8//z//P/8//z//P/8//z//P/8//z//P/8//z//P/8//z//P/8//z/
/P/8//z//P/8//7//v/+//7//v/+//7/AAACAAIAAgACAAQABQAFAAUABwAIAAgACQAH
AAcACQAKAAwADAAMAAoACAAIAAoACwANAA0ADQANAA0ADQAMAAwACwAKAAcABgAEAAIA
AAD+//7//P/6//r/+P/3//f/9//4//j/+P/4//X/9f/1//X/9f/1//T/9P/2//b/9v/2
//T/9P/0//X/9f/1//f/+P8AAAYADAAQABIADwALAAkADAATAB8ALAA2AD8ARABEAEIA
MgAWAPn/6P/e/83/tf+j/5j/kv+W/53/n/+b/5v/oP+m/67/uf/D/8r/0P/V/9r/4P/k
/+f/6//r/+z/6//s/+7/8P/y//H/8P/v//D/8P/w//H/8f/x//L/8v/y//L/8v/y//L/
8//z//P/9f/0//T/9P/z//L/8v/x//H/8f/x//H/8//z//P/8//0//T/9P/0//X/9f/2
//b/9P/0//T/9P/0//X/9f/1//X/9f/1//X/9f/1//b/9v/0//T/9f/1//X/9f/1//X/
9//3//f/9//5//n/+f/5//n/+f/6//v/+f/5//n/+f/6//r/+v/7//v//P/8//z/////
////AAD//wAAAAAAAAIAAgADAAMAAwADAAMABAADAAMAAwADAAMAAwADAAQABAAEAAQA
BAAFAAUABQAFAAcABwAHAAYABAAEAAQABAAFAAQAAwADAAIAAgABAAEAAwABAAEAAQAA
AAAAAAAAAP7//f/8//z//P/8//z/+v/6//r/+v/6//r/+f/5//n/+f/5//n/+f/7//v/
+//6//j/+P/4//j/+P/4//n/+f/6//r/+v/6//j/+P/4//n/+f/5//j/+P/5//n/+f/5
//f/9//3//f/+f/5//n/+f/3//f/9//3//f/+P/6//v/+f/5//n/+P/4//j/+f/5//n/
+f/5//n/9//3//f/9//1//X/9f/0//X/9f/2//f/9f/1//X/9f/1//X/9f/1//X/9f/1
//X/9f/1//X/9f/1//X/9f/1//X/9f/1//X/9P/0//T/9P/0//T/9P/0//T/9P/1//X/
9P/0//T/9P/0//P/8//z//P/8//z//P/8v/y//P/8//x//H/8f/x//H/8v/y//L/9P/z
//P/9P/0//P/8//z//H/8f/x//H/8//z//P/8//x//H/8P/w//D/8f/x//D/8v/y//L/
8f/w//D/8f/w/+//8P/x//L/8P/w//D/8P/w/+7/8P/w//D/8P/w//D/8P/w//D/8P/w
//D/7v/u/+7/7v/w//D/8P/w//D/8P/w//D/7v/u/+7/7v/w//D/8P/w//D/8P/w//D/
7v/u/+7/7v/u/+7/7v/u/+7/7v/u/+7/7v/u/+7/7v/w//D/8P/w//L/8v/y//L/9P/2
//b/9v/2//j/+f/5//v/+//8//z/+//7//v//f/+//7//v/+//7//v/+/wAA////////
///////////+/wAA///+//v/+v/4//b/9P/y//L/8P/u/+z/7P/r/+v/6f/o/+j/6P/q
/+n/6f/p/+v/6//r/+r/6P/o/+j/6P/o/+j/6P/o/+f/5//n/+n/7v/0//r//P8CAAYA
AQD9////AAAFABEAHgAoADMAOgA6ADYAKAAIAO3/2v/O/7v/pf+T/4r/hP+G/4v/jf+N
/4//kv+a/6L/rf+1/7z/wv/J/9D/1P/Y/9v/3//f/+D/4f/i/+L/5P/l/+X/5f/l/+b/
5v/m/+f/5//n/+j/6P/o/+j/6P/o/+b/5//n/+f/6f/o/+j/6P/m/+b/5//n/+f/5//n
/+f/5//n/+f/5//o/+j/6P/o/+n/6f/q/+r/6v/q/+r/6v/q/+v/6//r/+n/6f/p/+n/
6//r/+z/7P/q/+r/6//r/+v/6//r/+v/7f/t/+3/7f/t/+3/7f/t/+3/7f/u/+//8f/x
//H/8f/w//D/8P/x//H/8v/y//L/8//z//P/9P/1//b/9v/2//b/9v/3//f/9//3//f/
+P/5//n/+f/5//n/+f/5//r/+v/6//r/+v/5//n/+f/5//n/+f/5//j/+v/6//r/+v/5
//j/9//3//b/9v/1//X/9f/z//P/8//y//L/8v/y//L/8f/w//D/7v/u/+7/7P/t/+7/
7//w//D/7//v/+//7f/t/+3/7f/t/+3/7f/s/+z/7P/s/+z/6v/q/+v/6//q/+r/6v/q
/+z/7P/s/+3/7f/t/+z/7P/s/+v/6v/p/+v/6//r/+v/6//r/+v/6//r/+v/6//r/+r/
6v/r/+v/7f/t/+3/7P/q/+r/6//r/+n/6f/p/+n/6f/p/+n/6f/p/+n/6f/o/+r/6f/p
/+n/6f/p/+n/6f/p/+n/6f/p/+n/6f/p/+n/5//n/+f/5//p/+n/6f/p/+n/6f/p/+n/
5v/m/+b/5v/m/+b/5v/m/+b/5v/n/+f/6P/o/+j/6P/m/+X/5f/l/+X/5f/l/+X/5P/k
/+X/5f/l/+X/5f/l/+P/5P/k/+T/5f/l/+b/6P/m/+X/5f/l/+X/5f/l/+X/5//n/+f/
5//l/+X/5P/k/+T/5f/l/+T/5P/k/+T/4//h/+L/5P/k/+T/5P/k/+T/4v/i/+L/4v/i
/+T/4v/i/+L/4v/k/+T/5P/k/+L/4v/i/+L/4v/i/+L/4v/g/+D/4P/g/+D/4P/g/+D/
3v/e/97/3v/g/+D/4P/g/+D/4P/g/+D/4P/g/+D/4P/g/+D/4P/g/+D/4P/g/+D/3v/e
/97/3v/e/97/3v/e/97/3v/e/97/4P/g/+D/4P/g/+D/4P/g/+H/4v/j/+T/5f/m/+f/
6P/o/+j/6P/o/+n/6v/r/+z/7v/u/+7/7v/u/+7/7v/u/+7/7v/u/+7/7v/u/+7/7v/u
/+7/7v/u/+3/7P/r/+r/6P/m/+T/4v/f/97/3f/c/9r/2v/a/9r/2P/Y/9j/2P/Y/9j/
2P/Y/w==
         </WaveFormData>
      </LeadData>
      <LeadData>
         <LeadByteCountTotal>10000</LeadByteCountTotal>
         <LeadTimeOffset>0</LeadTimeOffset>
         <LeadSampleCountTotal>5000</LeadSampleCountTotal>
         <LeadAmplitudeUnitsPerBit>4.88</LeadAmplitudeUnitsPerBit>
         <LeadAmplitudeUnits>��V</LeadAmplitudeUnits>
         <LeadHighLimit>2147483647</LeadHighLimit>
         <LeadLowLimit>268435456</LeadLowLimit>
         <LeadID>V1</LeadID>
         <LeadOffsetFirstSample>0</LeadOffsetFirstSample>
         <FirstSampleBaseline>0</FirstSampleBaseline>
         <LeadSampleSize>2</LeadSampleSize>
         <LeadOff>FALSE</LeadOff>
         <BaselineSway>FALSE</BaselineSway>
         <ExcessiveACNoise>FALSE</ExcessiveACNoise>
         <MuscleNoise>FALSE</MuscleNoise>
         <LeadDataCRC32>867286292</LeadDataCRC32>
         <WaveFormData>
AAAAAAAAAAAAAAAAAAAAAAAAAAAAAAAAAAAAAAAAAAAAAAAAAAAAAAAAAAAAAAAAAAAA
AAAAAAAAAAAAAAAAAAAAAAAAAAAAAAAAAAAAAAAAAAAAAAAAAP7//v/+//7//v/+//7/
/v/+//7//v/+//7//v/+//7//v/+//7//v/+//7//v/+//z//P/8//z//P/8//z//P/8
//z//P/8//z//P/8//z//P/8//z//P/8//z//P/8//z//P/8//z/+v/6//r/+v/6//r/
+v/6//z//P/8//z//P/8//z//P/6//r/+v/6//r/+v/6//r/+v/6//r/+v/4//j/+P/4
//r/+v/6//r/+v/6//r/+v/4//j/+P/4//j/+P/4//j/+v/6//r/+v/6//r/+v/7//v/
+//8//3//v/+//7///8BAAEAAQACAAIAAAD9//n/9//z//H/7//v/+//8P/w/+//7//v
//H/8//z//T/9P/0//X/9f/2//j/+P/4//j/9v/2//b/9v/4//j/+P/4//j/+P/4//j/
9//3//f/9//6//r/+v/6//v/+//7//v/+//7//z//P/8////AwAIAAwAEQARAA8AEAAT
ABcAIAAnACMAGgAMAPj/3f+//6T/k/+O/47/kP+S/4z/iv+O/4//lv+l/7n/yf/T/9X/
1v/a/9z/2//e/+D/5f/q//H/9v/7////AQABAAIAAgACAAIAAQABAAIAAgADAAMAAwAE
AAQABQAFAAUABQAGAAYABgAGAAYABwAHAAgACAAIAAgACAAHAAcABwAHAAgACAAIAAgA
CgAKAAoACgAKAAoACgAKAAsACwALAAsACwALAAsACwALAAwADAAMAAwADAAMAAwADAAM
AAwADAAMAA0ADQANAA0ADQANAA0ADQANAA0ADgAOAA4ADgAPAA8ADgAOAA4ADgAOAA4A
DgAOAA4ADgAMAA4ADgAOAA4ADgANAA0ADAAMAAwADAAMAAoACgAKAAoACgAKAAgACAAK
AAkACAAHAAUABQAFAAUABQAEAAQABAACAAEAAQABAAAAAQACAAMAAwACAAIAAgACAAIA
AgACAAIAAgACAAIAAgACAAIAAQABAAIAAgACAAIAAgACAAIAAgABAAEAAQADAAMAAwAD
AAIAAgACAAIAAgACAAEAAQACAAIAAgACAAMAAwADAAMABQAFAAUABQAFAAUABQAGAAYA
BgAGAAYABgAGAAYABgAFAAUABgAGAAUABQAGAAYABgAFAAUABgAFAAUABQAFAAUABAAE
AAQABAAEAAQABAAEAAQABAADAAMAAwADAAIABAAEAAQABAACAAIAAgACAAIAAgACAAIA
AgACAAIAAgADAAMAAwADAAMAAwADAAMAAwADAAMAAgAAAAAAAAAAAAAAAAAAAAAAAgAC
AAIAAgACAAIAAQABAAEAAQABAAEAAQABAAEAAQABAAEAAQABAAAAAAAAAAAAAAAAAAAA
AAAAAAAAAAAAAAAAAAAAAAAAAAAAAAAAAAAAAAAAAAAAAAAAAAAAAAAAAAD/////AAAA
AP///////////////wAAAAAAAAAAAAAAAAAAAAAAAP////////////////////8BAAAA
AAAAAAAAAAAAAAAAAAAAAAAAAAAAAAAAAAAAAAAAAAAAAAAAAAAAAAAAAAAAAAAAAAAA
AAAAAAAAAAAAAAAAAAAAAAAAAAAAAAAAAAAAAAAAAAAAAAAAAAIAAgACAAIAAgACAAIA
AgAAAAAAAAAAAAIAAgACAAIAAgACAAIAAgACAAIAAgACAAQABAAEAAQABAAFAAUABQAG
AAcACAAIAAgACQAJAAkACQAKAAoACAADAP///f/5//f/9f/1//X/+P/4//n/+f/5//v/
+//7//z//P/8//3//f/+/wAAAAAAAAAAAAAAAAAAAAAAAAAAAAAAAAAAAAAAAAAAAQAB
AAEAAQACAAIAAgACAAMAAwADAAMAAwADAAQABAAGAAkADwAUABgAGwAZABkAHAAfACUA
LgAvACUAFgAEAOj/yf+p/5j/k/+O/47/kP+K/4j/iP+K/5P/ov+3/8v/1//Z/9n/3P/g
/+D/4//m/+r/7//2//3/BAAFAAUABwAHAAYABgAGAAgACQAHAAgACAAJAAkACQAKAAoA
DQANAA0ADQAOAA4ADgAOAA4ADwAPABAAEAAQABAAEAAPAA8ADwAPABAAEAAQABAAEAAQ
ABAAEAAQABAAEAAQABEAEQARABEAEQARABEAEQARABIAEgASABIAEgASABIAFAAUABQA
FAASABMAEwATABUAFQAVABUAFQAVABUAFgAUABQAFAAVABcAFgAWABYAFgAWABYAFgAW
ABYAFgAUABQAFAAUABQAFAATABMAEgASABIAEgASABAAEAAQABAAEAAQAA4ADgAOAA0A
DAALAAsACwALAAsACwAKAAoACgAIAAcABwAHAAcABwAHAAcABwAGAAYABgAIAAgACAAI
AAYABgAGAAYABgAGAAYABQADAAQABAAEAAQABAAEAAQABAADAAMAAwAFAAUABQAFAAQA
BAAEAAQABAAEAAMAAwAEAAQABAAEAAUABQAFAAUAAwADAAMAAwADAAMAAwAEAAQABAAE
AAQABAAEAAQABAADAAMABAAEAAMAAwAEAAQABAADAAMABAADAAMAAwADAAMAAgACAAIA
AgACAAIAAgAAAAAAAAD//wEAAQABAAAAAAAAAAAAAAAAAAAAAAAAAP7//v/+//7//v/+
//7//v/9//3//f/9//3//f/9//3//f/9//3//P/8//z//P/8//z//P/8//z//P/8//z/
/P/8//z/+//7//v/+//7//v/+//7//v/+//7//v/+//7//z//P/8//z//P/8//z//P/8
//z//P/8//z//P/8//z/+v/6//r/+v/6//r/+v/6//r/+v/6//r/+v/5//n/+v/6//n/
+f/5//n/+f/5//r/+v/6//r/+v/6//r/+v/6//v/+//7//v/+f/5//n/+f/5//r/+v/6
//r/+v/4//j/+P/4//j/+P/4//j/+P/4//j/+P/4//j/+P/4//j/+P/4//j/+P/4//j/
+P/4//j/+P/4//j/+P/4//j/+P/4//j/+P/4//j/+P/4//j/+P/4//j/+P/4//j/+P/4
//j/+P/4//b/9v/2//b/+P/4//j/+P/4//j/+P/4//r/+v/6//r/+P/5//n/+f/6//v/
/P/8//z//f/9//3//f/+//7//P/7//f/9f/x/+//7f/t/+3/7P/s/+3/7f/t/+//7//v
//L/8v/y//P/8//0//b/9v/2//b/9v/2//b/9v/2//b/9P/0//T/9P/2//b/9//3//f/
9//4//j/+P/4//n/+f/3//f/9//3//r/+P/6//3/AQAGAAwADQANAA0ADAAPABMAHAAh
AB8AFgAIAPb/3f+9/6D/j/+M/47/kP+Q/47/jP+O/4//lP+j/7X/xf/R/9P/0v/W/9j/
2f/a/97/4//m/+v/8P/3//v//f/9//z//P/+/wAA///9//7//v///wEAAQACAAIAAQAB
AAEAAQAEAAQABAAEAAQABQAFAAYABAAEAAQABAAFAAUABQAFAAYABgAGAAYABgAGAAYA
BgAGAAYABgAGAAcABwAHAAcABQAFAAUABQAFAAYABgAGAAYABgAGAAYABgAGAAYABgAG
AAcABwAHAAkACQAJAAkACQAJAAkACgAKAAoACgALAAsACgAKAAoACgAKAAoACgAKAAoA
CgAIAAoACgAKAAoACgAJAAkACAAIAAgACAAIAAYABgAGAAYABgAGAAQABAAEAAMAAgAB
AAEAAQABAAEA///+//7//v8AAP////////3//f/9//3//f/8//z//P/+//7//v/+//z/
/P/8//z//v/+//7//f/9//7//v/+//z//P/8//z//v/9//3//f/9//3//f/9//7//v/+
//7/AAAAAP/////+//7//v/+//////////////////////8BAAEAAQACAAAAAAAAAAAA
AAAAAAAAAAD/////AAAAAP////8AAAAAAAD/////AAD//////////wEAAAAAAAAAAAAA
AAAAAAAAAAAAAAD///////////7//v/+//7//v/+//7//v/+//7//v/+//7//v/+//7/
/v/9//3//f/9//3//f/9//3//f/9//3//P/8//z//P/8//z//P/8//z//P/8//z//P/8
//z/+//7//v/+//7//v/+//7//v/+//7//v/+//7//r/+v/6//r//P/8//z//P/6//r/
+v/6//r/+v/6//r//P/8//z//P/8//z//P/8//z//P/8//z//P/7//v//P/8//v/+//7
//v/+//7//z//P/8//z//P/8//z//P/8//v/+//7//v/+//7//v/+//9//z//P/8//z/
/P/6//r/+v/6//z//P/8//z/+v/6//r/+v/6//r/+v/6//r/+v/6//r/+v/6//r/+v/6
//r/+v/6//r/+v/6//r/+v/6//r/+v/6//r/+v/6//r/+v/6//r/+v/6//r/+v/6//r/
+v/6//r/+v/6//r//P/8//z//P/8//z//P/8//z//P/8//z//P/8//z//P/+//7/////
/wEAAgADAAQABAAEAAUABQAFAAUABgAGAAYAAwD///3/9//1//P/8//z//T/9P/1//X/
9f/3//f/9//4//j/+P/7//v//P/+//7//v/+//7//v/+//7//v/+//7//v/+//7//v/+
/////f/9//3//v8AAAAAAAABAP//////////AQACAAIAAgAFAAkADgAUABcAFwAVABgA
GwAfACYALQArAB4ADgD8/9//v/+i/5P/kP+O/5D/jv+I/4b/iP+L/5T/pf+5/8v/0//T
/9j/3P/c/9v/4P/k/+n/7v/z//r/AQADAAMAAwAEAAQABAAGAAcABQAGAAYABwAHAAcA
CAAIAAsACwALAAsACgAKAAoACgAKAAsACwAMAAwADAAMAAwADQANAA0ADQAOAA4ADgAO
AA4ADgAOAA4AEAAQABAAEAAPAA8ADwAPABEAEQARABEADwAQABAAEAAQABAAEAAQABAA
EAAQABAAEAARABEAEQATABMAEwATABMAEwATABQAEgASABIAEwATABIAEgASABQAFAAU
ABQAEgASABIAEAASABIAEgASABIAEQARABAAEAAQABAAEAAOAA4ADgAOAA4ADgAMAAwA
DAALAAoACQAHAAcABwAHAAcABgAGAAYABgAFAAUABQADAAMAAwADAAUABAAEAAQAAgAC
AAIAAgAEAAQABAAEAAIAAgACAAEAAwAEAAQABAAEAAQABAAEAAQAAwADAAMAAwADAAMA
AwAEAAQABAAEAAQABAADAAMABAAEAAQABAAFAAUABQAFAAUABQAFAAUABQAFAAUABgAG
AAYABgAGAAYABgAGAAYABQAFAAYABgAFAAUABgAGAAYABQAFAAYABQAFAAUABQAFAAQA
BAAEAAQABAAEAAQABAAEAAQAAwADAAMAAwACAAIAAgACAAIAAgACAAIAAgACAAIAAgAC
AAIAAgACAAIAAQABAAEAAQABAAEAAQABAAEAAQABAAAAAAAAAAAAAAAAAAAAAAAAAAAA
AAAAAAAAAAAAAP///////////////////////////f/9//3//f/+//7//v/+//7//v/+
//7//v/+//7//v8AAAAAAAAAAAAAAAAAAAAAAAAAAAAAAAAAAAAAAAAAAAAA/////wAA
AAD///////////////8AAAAAAAAAAAAAAAAAAAAAAAD/////////////////////AQAA
AP7//v/+//7/AAAAAAAAAAD+//7//v/+//7//v/+//7//v/+//7//v/+//7//v/+//7/
/v/+//7//v/+//7//v/+//7//v/+//7//v/+//7//v/+//7//v/+//7//v/+/wAAAAAA
AAAA/v/+//7//v/+//7//v/+//7//v/+//7//v/+//7//v/+//7//v/+//7//v/+//7/
AAAAAAAAAAABAAEAAQACAAMABAAEAAQABQAFAAUABQAEAAQAAgD///v/+f/1//P/8//z
//P/9P/0//X/9f/1//X/9f/1//b/9v/2//f/9//4//r/+v/6//r/+v/6//r/+v/6//r/
+v/6//r/+v/6//r/+//7//v/+//8//z//P/8//3//f/9//v/+//7//z//P8AAAUACwAO
ABIAEwATABMAFgAZAB0AJAAlAB0ADgD8/+L/w/+l/5D/i/+I/4j/iv+G/4L/hP+E/4v/
mv+v/8H/y//P/9H/1v/Y/9j/2f/c/+D/5f/s//H/9v/5//v/+//7//z//v/+//7/////
/wAAAAABAP////8AAAAAAQABAAEAAQACAAIAAgACAAQABQAFAAYABgAGAAYABgAFAAUA
BQAFAAYABgAGAAYABgAGAAYABgAIAAgACAAIAAkACQAJAAkABwAHAAcABwAHAAgACAAI
AAgACAAIAAgACAAIAAgACAAIAAkACQAJAAcABwAHAAcABwAHAAcACAAGAAYABgAHAAcA
BgAGAAYABgAGAAYABgAIAAgACAAGAAYABgAGAAYABgAFAAUABAAEAAQABAAEAAQABAAE
AAQABAAEAAIAAgACAAEAAAD///3//f/9//3//f/8//z//P/8//v/+//7//n/+f/5//n/
+//6//r/+v/4//j/+P/4//j/+P/4//j/+P/4//j/9//3//j/+P/4//j/+P/4//j/+P/3
//f/9//3//f/9//3//j/+P/4//j/+v/6//n/+f/4//j/+P/4//n/+f/5//n/+f/5//n/
+f/7//v/+//8//r/+v/6//r/+v/6//r/+v/5//n/+v/6//n/+f/6//r//P/7//v//P/7
//v/+//7//n/+P/4//j/+v/6//r/+v/4//j/+P/3//f/9//3//b/9v/2//b/9v/2//b/
9v/2//j/+P/4//j/+v/6//r/+v/5//n/+f/5//n/+f/5//n/+//7//v/+v/6//r/+v/6
//r/+v/6//r/+P/4//j/+P/6//r/+f/5//n/+f/5//n/+//7//v/+//5//n/+f/5//j/
+P/4//j/+v/6//r/+v/4//j/+P/4//r/+v/6//r/+P/4//j/+P/4//j/+P/4//j/+P/4
//j/+v/5//n/+v/4//f/9//3//f/9//3//j/+P/4//j/+P/4//j/+P/4//f/9//3//f/
9//3//f/9//3//j/+P/4//j/+P/4//j/+P/4//b/9v/2//b/+P/4//j/+P/4//j/+P/4
//j/+P/4//j/+P/4//j/+P/4//j/+P/4//b/9v/2//b/9v/2//b/9v/2//b/9v/2//b/
9v/2//b/9v/2//b/9v/2//b/9v/2//b/9v/2//b/9v/2//b/9v/4//j/+P/4//j/+P/5
//n/+f/6//v//P/8//z//f/9//3//f/+//7//v/7//f/9f/x/+//7f/t/+v/7P/s/+3/
7f/t/+//7//x//L/8v/y//H/8f/y//T/9v/2//b/9v/0//T/9P/0//T/9P/0//T/9v/2
//b/9//3//f/9//4//b/9v/2//f/+f/5//n/+f/5//j/+P/6//3/AQAGAAwADwAPAA0A
DgARABUAHAAjAB8AFAAGAPL/1/+3/5z/jf+K/4z/jv+M/4r/iv+M/43/lP+j/7f/x//R
/9H/1P/W/9j/1//a/9z/3//m/+v/8P/1//v/+//5//r//P/8//z//f/9//7//v//////
//8AAAAAAQABAAEAAQACAAIAAgACAAIAAwADAAQAAgACAAIAAgAGAAcACAAJAAgACAAI
AAgACAAIAAgACAAIAAgACAAIAAkACQAJAAkACQAJAAkACQAHAAgACAAIAAoACgAKAAoA
CgAKAAoACgAKAAsACwALAAsACwALAAsACwALAAsADAAKAAoACgALAA0ADAAMAAwADAAM
AAwADAAMAAwADAAKAAoACgAKAAoACgAJAAkACAAKAAoACgAKAAgACAAIAAgACAAIAAYA
BgAGAAUABAADAAMAAwADAAMAAQAAAAAAAAAAAP/////////////////////+//7//v/+
//7//v/+//7//v/+//7//v/+//7//f///wAAAAAAAAAAAAAAAAAAAAD/////////////
/////wAAAAAAAAAAAAAAAP/////+//7//v/+//////////////////////////////8A
AAIAAgACAAIAAAAAAAAAAAD/////AAAAAAEAAQACAAIAAAD/////AAD/////////////
/v/+//7/AAAAAAAAAAAAAAAAAAD///////////7//v/+//7//v/+//7//v/+//7//v/+
//7//P/8//z//P/7//v/+//7//v/+//7//v/+//7//v/+v/6//r/+v/6//z//P/8//z/
/P/8//z//P/8//z/+//7//v/+//7//v/+f/5//n/+f/5//n/+f/5//r/+v/6//r/+P/4
//j/+P/6//r/+v/6//r/+v/6//r/+P/4//j/+P/4//j/+P/4//j/+P/4//j/+P/3//f/
+P/4//f/9//3//f/9//3//j/+v/6//r/+v/6//r/+v/6//n/+f/5//n/+f/5//n/+f/5
//r/+v/6//r/+v/4//j/+P/4//r/+v/6//r/+P/4//j/+P/4//j/+P/4//r/+v/6//r/
+P/4//j/+P/4//j/+P/4//j/+P/4//j/+P/4//j/+P/4//j/+P/4//j/+P/4//j/+P/4
//j/+P/4//j/+P/4//j/+P/4//j/+P/4//j/+P/4//j/+P/4//r/+v/6//r/+v/7//v/
+//8//3//v/+//7///////////8AAAAA/v/7//f/9f/x/+//7f/t/+3/7v/u/+//7//v
//H/8f/x//L/8v/y//P/9f/2//j/+P/2//b/9v/2//b/9v/2//b/9v/2//b/9v/2//b/
9//3//f/9//4//j/+P/4//n/+f/5//n/+f/5//r//P/+/wEABQAKAA4ADwAPAA8AEgAV
AB0AJAAjABsADgD8/+L/wf+j/5D/h/+E/4b/iv+G/4L/hP+G/4n/mP+t/7//y//N/8//
1P/Y/9b/1//a/97/5f/q/+//9v/7//v/+//7//z//P/8//7////9//7//v////////8A
AAAAAQABAAEAAQACAAIAAgACAAIAAwADAAQABAAEAAQABAAFAAUABQAFAAYABgAGAAYA
BgAGAAYABgAGAAYABgAGAAcABwAHAAcABwAHAAcABwAHAAgACAAIAAgACAAIAAgACAAI
AAgACAAIAAkACQAJAAkACQAJAAkACQAJAAkACgAKAAoACgALAAsACgAKAAoACgAKAAoA
CgAKAAoACgAIAAoACgAKAAoACAAHAAcABgAGAAYABgAGAAUABgAHAAgABgAGAAQABAAE
AAMAAgABAAEAAQABAAEAAQAAAAAAAAD+//3//f/9//3//f/9//3//f/8//z//P/8//z/
/P/8//z//P/8//z//P/8//z/+//7//z//P/8//z//P/8//z//P/7//v/+//7//v/+//7
//z//P/8//z//P/8//v/+//8//z//P/8//3//f/9//3//f/9//3//f/9//3//f/+//z/
/P/8//z//P/8//z//P/7//v//P/8//v/+//8//z//f/9//7/AAADAAUABwAJAAsACgAK
AAoACgAKAAoACgAIAAgACAAHAAgACQAKAAoACAAIAAgACAAIAAgACAAIAAgACAAIAAgA
CAAIAAgACAAHAAcABwAHAAUABQAFAAUABQAFAAUABAAEAAQABAAEAAQABAAEAAQABAAE
AAQABAAEAAQAAwADAAMAAwADAAMAAwADAAMAAwADAAMAAwADAAIAAgACAAIAAgACAAIA
AgACAAIAAgACAAIAAgACAAIAAgACAAIAAgACAAIAAgACAAIAAgACAAIAAgABAAEAAgAC
AAEAAQABAAEAAQABAAIAAAAAAAAAAAAAAAAAAAAAAAEAAQABAAEA//////////////7/
AAAAAAAAAAAAAAAAAAAAAP7//v/+//7//v/+//7//v/+//7//v/+//7//v/+//7//v/+
//7//v/+//7//v/+//7//v/+//7//v/+//7//v/8//z//P/8//z//P/8//z//P/8//z/
/P/8//z//P/8//z//P/8//z//f/+////AAD///////8AAAEAAgACAAIAAwADAAMAAwAE
AAQAAgD///n/9//z//H/7//v/+//8P/y//P/8//z//P/8//z//T/9v/2//f/9//2//j/
+P/4//j/+P/4//j/+P/4//j/+P/4//j/+P/4//r/+//7//v/+//8//z//P/6//v/+//7
//3//f/9//7//P/+/wEABwAMABAAEwATABEAEgAVABkAIAAlACEAFgAGAPL/1/+5/57/
j/+K/4z/kv+Q/4r/iv+M/4//lv+l/7f/x//P/9P/1P/Y/9j/2f/c/97/4f/m/+3/9P/5
//v/+//9//7//v/+//7//f/9//7//v///wEAAQACAAIAAQABAAEAAQACAAIAAgACAAIA
AwADAAQAAgACAAIAAgAFAAUABQAFAAQABAAEAAQABAAEAAQABAAEAAQABAAEAAUABQAF
AAUABQAFAAUABQAFAAYABgAGAAYABgAGAAYABgAGAAYABgAEAAUABQAFAAcABwAHAAcA
BwAHAAcACAAGAAYABgAHAAcABgAGAAYABgAGAAYABgAGAAYABgAEAAYABgAGAAYABAAD
AAMAAgAEAAQABAAEAAIAAgACAAIAAgACAAAAAAAAAP///v/9//3//f/9//3//f/8//z/
/P/8//v/+//7//n/+f/5//n/+//6//r/+v/6//r/+v/6//r/+v/6//r/+v/6//r/+f/5
//r/+v/6//r/+v/6//r/+v/5//n/+f/7//v/+//7//r/+v/6//r/+v/6//n/+f/8//z/
/P/8//7///8AAAEAAQABAAEAAQD///////8AAAAAAAAAAAAAAgACAAIAAgABAAEAAgAC
AP////8AAAAAAAD/////AAABAAEAAQABAP///v/+//7//v/+//7//v/+//7//v/9//3/
/f/9//z//P/8//z//P/+//7//v/+//z//P/8//z//P/8//z//P/7//v/+//7//v/+//7
//v/+//7//v/+v/6//r/+v/6//r/+v/6//r/+v/6//r/+v/4//j/9//3//n/+f/5//n/
+f/5//n/+f/3//f/9//3//j/+P/4//j/+P/4//j/+P/2//b/9v/2//b/9v/2//b/+P/4
//j/+P/2//b/9v/2//b/9v/2//b/9v/1//X/9v/2//X/9f/1//X/9f/1//b/9v/2//b/
9v/2//b/9v/2//X/9f/1//X/8//z//P/8//3//b/9P/0//T/9P/0//T/9P/0//b/9v/2
//b/9P/0//T/9P/0//T/9P/0//T/9P/0//T/9P/0//T/9P/0//T/9P/0//L/8v/y//L/
8v/y//L/8v/y//L/8v/y//T/9P/0//T/8v/y//L/8v/y//L/8v/y//T/9P/0//T/9P/1
//X/9f/2//f/+P/4//j/+f/5//n/+f/6//r/+P/1//H/7//r/+f/5f/l/+X/5v/m/+f/
5//p/+v/6//r/+z/7P/s/+3/6//s/+7/7v/w//D/8P/w/+7/7v/u/+7/7v/u/+7/7v/u
/+7/7//v/+//7//w//D/8P/w//H/8f/x//H/8f/x//L/8v/0//f/+/8AAAQABQAFAAUA
BgALAA8AFgAbABkADAAAAOr/zf+t/5D/g/9+/37/gP+A/3r/eP98/3//iP+X/63/vf/F
/8X/yP/O/87/z//Q/9T/2f/e/+P/6v/v//H/8f/z//T/9P/0//T/8//1//b/9v/3//f/
9//4//j/+f/5//n/+f/6//r/+v/6//r/+//7//z//P/8//z//P/9//3//f/9//7//v/+
//7//v/+//7//v/+//7//v/+/////////////////////////wAAAAAAAAAAAAAAAAAA
AAAAAAAAAAAAAAEAAQABAAEAAQABAAEAAQABAAEAAgACAAIAAgADAAMAAgACAAIAAgAC
AAIAAgACAAIAAgAAAAIAAgACAAIAAgABAAEAAAAAAAAAAAAAAP7//v/+//7//v/+//z/
/P/+//3//P/7//v/+//7//v/+f/4//j/+P/4//f/9//3//X/9f/1//X/9//2//b/9v/0
//T/9P/0//b/9v/2//b/9P/0//T/8//1//b/9v/2//T/9P/0//T/9P/z//P/8//1//X/
9f/1//T/9P/0//T/9P/0//P/8//0//T/9P/0//X/9f/1//X/9f/1//X/9f/1//X/9f/2
//T/9P/0//T/9P/0//T/9P/z//P/9P/0//P/8//0//T/9P/z//P/9P/1//X/9f/1//X/
9P/0//T/9P/0//T/9P/y//L/8v/x//H/8f/x//D/8v/y//L/8v/y//L/8v/y//D/8P/w
//D/8P/w//D/8P/v/+//7//v/+//7//v/+//7//v/+//7v/u/+7/7v/u/+7/7v/u/+7/
7v/u/+7/7v/s/+z/6//r/+3/7f/t/+3/6//r/+v/6//r/+v/6//r/+z/7P/s/+z/6v/q
/+r/6v/q/+r/6v/q/+r/6v/q/+r/6v/q/+r/6v/q/+r/6v/q/+j/6P/o/+j/6v/p/+n/
6v/q/+n/6f/p/+n/6f/p/+r/6P/o/+j/6P/o/+j/6P/o/+n/6f/p/+n/5//n/+f/5//p
/+j/6P/o/+j/6P/m/+b/5v/m/+j/6P/o/+j/6P/o/+j/6P/m/+b/5v/m/+b/5v/m/+b/
5v/m/+b/5v/m/+b/5v/m/+b/5v/m/+b/5v/m/+b/5v/k/+T/5P/k/+T/5P/k/+T/5v/m
/+b/5v/m/+b/5v/m/+T/5P/k/+T/5P/k/+T/5P/m/+b/5v/m/+b/5v/m/+b/5v/m/+b/
5v/n/+j/6f/q/+z/7P/s/+z/6//q/+n/6P/l/+L/3//c/9v/2v/Z/9j/2v/a/9r/2v/c
/9z/3P/c/97/3v/e/97/4P/g/+D/4P/g/+D/4P/g/+D/4P/g/+D/4P/g/+D/4P/g/+D/
4P/g/w==
         </WaveFormData>
      </LeadData>
      <LeadData>
         <LeadByteCountTotal>10000</LeadByteCountTotal>
         <LeadTimeOffset>0</LeadTimeOffset>
         <LeadSampleCountTotal>5000</LeadSampleCountTotal>
         <LeadAmplitudeUnitsPerBit>4.88</LeadAmplitudeUnitsPerBit>
         <LeadAmplitudeUnits>��V</LeadAmplitudeUnits>
         <LeadHighLimit>2147483647</LeadHighLimit>
         <LeadLowLimit>268435456</LeadLowLimit>
         <LeadID>V2</LeadID>
         <LeadOffsetFirstSample>0</LeadOffsetFirstSample>
         <FirstSampleBaseline>0</FirstSampleBaseline>
         <LeadSampleSize>2</LeadSampleSize>
         <LeadOff>FALSE</LeadOff>
         <BaselineSway>FALSE</BaselineSway>
         <ExcessiveACNoise>FALSE</ExcessiveACNoise>
         <MuscleNoise>FALSE</MuscleNoise>
         <LeadDataCRC32>1863391710</LeadDataCRC32>
         <WaveFormData>
/P/8//z//P/6//r/+v/6//j/+P/4//j/+P/4//j/+P/4//j/+P/4//f/9v/1//T/9P/0
//T/9P/0//T/9P/0//L/8v/y//L/8v/y//L/8v/y//L/8v/y//L/8v/y//L/8P/w//D/
8P/w//D/8P/w//D/8P/w//D/8P/w//D/8P/w//D/8P/w/+7/7v/u/+7/7v/u/+7/7v/s
/+z/7P/s/+z/7P/s/+z/7P/s/+z/7P/s/+z/7P/s/+z/7P/s/+z/6v/q/+r/6v/o/+j/
6P/o/+r/6v/q/+r/6P/o/+j/6P/q/+r/6v/q/+j/6P/o/+j/5v/m/+b/5v/m/+b/5v/m
/+b/5v/m/+b/5v/m/+b/5v/m/+b/5v/m/+T/5P/k/+T/5f/m/+f/6P/o/+j/6P/o/+n/
6f/q/+z/7f/t/+7/7//x//H/8//0//T/9P/y//L/7//u/+v/6v/q/+r/6v/q/+r/6f/p
/+r/6v/o/+f/5//n/+f/5//n/+b/5v/k/+L/4P/g/+D/3//h/+D/3//f/9//3//f/9//
3v/e/93/3f/e/97/3v/e/97/3v/e/97/3//f/9//4f/j/+b/7f/1//7/CQARABgAJAA4
AFEAcwCWAKcAqQCdAHMALgDs/7b/hv9e/0H/MP8b///+8/7v/u3+9f4O/yr/P/9L/1H/
Wv9q/3n/iP+Z/6T/sP+7/8X/0P/Z/+D/4//k/+b/6P/r/+3/7f/v//D/8f/z//T/9v/3
//j/+f/6//r/+v/8//z//P/8//3//f//////AQACAAMAAwACAAMABAAEAAUABQAHAAcA
CQAJAAsADAANAA4ADwAQABEAEgAUABUAFwAYABkAHAAdAB0AHQAdACEAIgAjACQAIwAj
ACUAJgAnACgAKQAqACsALQAuAC8AMAAyADMANQA2ADcAOQA8AD0APwA/AEEAQwBEAEcA
SgBKAEwATABNAFEAVABUAFUAVwBXAFcAWABWAFYAVwBYAFgAWABZAFkAWABYAFgAVwBW
AFUAUwBSAE8ATgBLAEoASABGAEMAQAA/ADwAOgA3ADEALwAsACkAJwAkACEAIAAfABsA
GQAXABMAEgAQAA4ADgAMAAsACQAIAAgABwAEAAQAAgACAAEAAAAAAAAA///+//7//f/9
//7//v/9//3//f/9//3//f/9//3//f/+/wAAAAAAAAEA////////AAAAAAEAAQABAAEA
AQABAAEAAQACAAIAAgABAAEAAgACAAQABAAEAAQAAgABAAEAAQABAAEAAQABAAEA//8B
AAEAAAAAAAAA///+//7//v/+//z//P/7//v/+//7//v/+//5//n/+f/5//j/+P/2//b/
9f/1//X/9P/z//P/8//y//L/8f/x//H/8v/y//L/8v/w//D/7v/t/+3/7f/t/+3/7f/t
/+3/7P/s/+z/7P/r/+v/6//r/+v/7f/s/+z/7P/s/+z/6//r/+v/6//r/+v/6f/p/+n/
6P/o/+j/6P/o/+j/6P/o/+j/6P/o/+j/6P/p/+n/6f/p/+f/5//n/+b/5v/m/+b/5v/m
/+b/5v/m/+j/6P/o/+j/6v/q/+r/6f/n/+j/6P/n/+f/5//n/+b/5v/m/+b/5v/n/+j/
6P/o/+j/6P/m/+b/5v/m/+b/5v/m/+b/5v/m/+b/5v/m/+b/5v/m/+b/5v/m/+b/6P/o
/+j/6P/m/+b/5v/m/+j/6P/o/+j/5v/m/+b/5v/m/+b/5v/m/+b/5v/m/+b/5v/m/+b/
5v/m/+b/5v/m/+b/5v/m/+b/5v/m/+b/5v/o/+j/6P/o/+j/6P/o/+j/6f/q/+z/7f/s
/+7/7//v//L/8//z//P/8//0//T/9P/y//L/8f/w/+3/7P/s/+z/7v/u/+z/6//p/+r/
6v/o/+f/5//n/+f/6f/p/+r/6v/m/+T/4v/i/+L/4f/h/+D/4f/h/+H/4f/f/9//4P/g
/+H/4f/i/+L/4v/i/+L/4v/i/+L/4//j/+P/5f/p/+7/9/8DAA4AFQAZACQAOABSAHMA
lwCyALsAtQCPAEsABgDK/5r/cP9K/zH/GP/3/uP+3f7Z/uH++/4a/zT/Q/9N/1f/ZP92
/4f/mP+n/7L/vP/J/9f/4P/l/+b/6f/s/+7/8P/x//H/8//3//j/+f/7//z//v///wAA
AQACAAIAAgAEAAQABAAEAAUABQAHAAcACQAKAAsACwAKAAsADAAMAA0ADQAPAA8AEQAR
ABMAFAATABQAFQAWABcAGAAaABsAGwAcAB0AIAAhACEAIQAhACMAJAAlACYAKQApACsA
LAArACwALQAuADEAMwA0ADUANgA4ADkAOwA6ADsAPQBAAEMARQBFAEcASQBKAE0AUABS
AFQAVABVAFkAXABcAF0AXQBdAF0AXgBgAGAAYQBiAGIAYgBjAGMAYgBiAGIAYQBgAF8A
XQBcAFwAXABaAFoAWABWAFMAUABLAEgARgBDAEEAPwA8ADkANwA0ADEAMAAvACsAKQAn
ACQAIgAfABwAHAAaABkAFwAUABQAEwAQABIAEAAQAA8ADgAOAA4ADQAOAA4ADQANAA4A
DgANAA0ACwALAAsACwALAAsACwAMAAwADAAMAA0ADQANAA0ADgAMAA0ADQANAAwACwAK
AAkABwAIAAgACAAHAAcACAAIAAgACAAIAAgACAAHAAcABwAHAAcABwAHAAcABQAHAAcA
BAAEAAQAAwAEAAQABAAEAAgADAAPABMAFAAVABYAFwAVABUAFQAVABQAFAASABIADwAP
AA8ADgANAA0ADQAMAAwACwALAAsACgAKAAoACgAIAAgABgAFAAcABwAHAAcABwAHAAcA
BgAEAAQABAADAAMAAwADAAMABQAEAAQABAAEAAQAAwADAAMAAwADAAMAAQABAAEAAAAA
AAAAAAAAAAAAAAAAAAAAAAAAAAAAAAD///////////////////7/AAAAAAAAAAD+//7/
/v/+//7//v/+//7//v/+//7//f/9//7//v/9//v/+//7//r/+v/6//r/+v/7//z//P/8
//z//P/6//r/+v/6//r/+v/6//r/+v/6//r/+v/6//r/+v/6//r/+v/6//r/+v/6//r/
+v/6//r/+v/6//r/+v/6//r/+v/6//r/+v/6//r/+v/6//j/+P/4//j/+v/6//r/+v/4
//j/+P/4//j/+P/4//j/+v/6//r/+v/6//r/+v/6//z//P/8//z//P/8//3//f/+/wAA
AQABAAIAAwADAAMAAwAEAAQABAACAAIAAQAAAP///v/+//7//v/+//z/+//5//r/+v/4
//f/9//3//f/9//3//j/+P/2//T/8v/y//L/8f/x//D/7f/t/+3/7f/v/+//8P/w/+3/
7f/u/+7/8P/w//D/8P/u/+7/7//v//H/8f/z//j///8HABQAHQAjACgANgBIAGEAhQCo
ALkAvwC3AI0ASgAGAMr/mP9w/1P/Qv8r/w//A//9/vv+A/8c/zj/S/9Z/1//Zv90/4X/
lP+l/7T/wP/J/9P/3v/r//L/9f/2//j/+v/9////AQABAAIAAwAFAAYACAAJAAoACwAM
AAwADAAOAA4ADgAOAA0ADQAPAA8ADwAQABEAEQASABMAFAAUABMAEwAVABUAFQAVABcA
GAAZABoAGwAcABoAGgAbABsAGwAcAB0AIAAhACEAIQAhACMAJAAlACYAJQAlACcAKAAp
ACoAKwAsAC8AMQAyADMAMgA0ADUANwA4ADkAOwA+AD8AQQBBAEMARQBGAEkATABOAFAA
UABRAFMAVgBWAFcAVwBXAFcAWABYAFgAWQBaAFoAWgBbAFsAWgBaAFoAWQBYAFcAVQBU
AFUAVABRAFAATABKAEcARABDAEAAPgA7ADcANQAyAC8ALQAqACcAJgAlACEAHwAdABkA
GAAWABQAFAASABEADwAOAA4ADQAKAAoACAAIAAcABgAGAAYABQAEAAQAAwADAAQABAAD
AAMAAwADAAMAAwABAAEAAQACAAQABAAEAAUAAwADAAMABAAEAAUABQAFAAUABQAFAAUA
BQAGAAYABgAHAAcACAAIAAgACAAIAAgACAAHAAcABwAFAAUABQAFAAcABQAHAAcABgAG
AAYABQAEAAQABAAEAAIAAgABAAEAAQABAAEAAQD//////////wAAAAD+//7/+//7//v/
+v/5//n/+f/4//j/9//3//f/9v/2//b/9v/2//b/9P/z//P/8//z//P/8//z//P/8v/y
//L/8v/x//H/8f/x//H/8f/w//D/8P/w//D/7//v/+//7//v/+//7//v/+//7v/u/+7/
7v/u/+7/7v/u/+7/7v/u/+7/7v/v/+//7//v/+3/7f/t/+z/7v/u/+7/7v/s/+z/7P/s
/+z/7P/s/+z/7P/s/+z/6//t/+7/7v/t/+3/7f/t/+z/7P/s/+z/7P/t/+z/7P/s/+z/
7P/s/+z/7P/s/+z/7P/s/+z/7P/s/+z/7P/s/+z/7P/s/+z/7P/s/+z/7P/s/+z/7P/q
/+r/6v/q/+r/6v/q/+r/6v/q/+r/6v/o/+j/6P/o/+r/6v/q/+r/6v/q/+r/6v/o/+j/
6P/o/+r/6v/q/+r/6P/o/+j/6P/q/+r/6v/q/+r/6v/q/+r/7P/s/+z/7P/s/+z/7P/t
/+3/7v/w//H/8//0//X/9f/z//X/9v/2//j/9v/2//X/9P/x//D/8P/w//D/8P/u/+3/
7f/u/+7/7P/r/+v/6//r/+v/6//s/+z/6v/o/+b/6P/o/+f/5//k/+P/4//j/+X/5f/l
/+b/5P/j/+P/5P/k/+T/5P/k/+T/5P/k/+X/5f/n/+n/6//u//X///8KABUAGwAgADAA
RABfAIEApgC5AL0AswCHAEAA+v/E/5j/bP9L/zj/H////u/+5/7l/vH+DP8q/0H/Tf9V
/2D/cP+B/5D/of+u/7r/x//R/9z/5f/s/+//8P/y//T/9f/5//v///8AAAEAAwACAAQA
BQAGAAgACgALAAwADAAMAAwADAANAA0ADwAPAA8AEAARABEAEgATABQAFAAVABUAFwAX
ABcAFwAZABoAGwAcAB0AHgAeAB4AHwAfACEAIgAjACYAJQAlACUAJQAnACgAKQAqACsA
KwAtAC4ALwAwADEAMgAzADUANgA3ADgAOgA7AD0APAA9AD8AQgBFAEcARwBJAEsATABP
AFIAUgBUAFQAVQBXAFoAWgBbAF8AXwBfAGAAYABgAGEAYgBgAGAAYQBhAGAAYABgAF8A
XgBdAFsAWgBZAFgAVQBUAFIAUABNAEoARwBEAEIAPwA7ADkANgAzAC8ALAApACgAJQAh
AB8AHQAbABoAGAAWABQAEgARAA8ADAAMAAsACAAKAAgACAAHAAQABAAEAAMAAgACAAEA
AQAAAAAA////////////////AQABAAEAAgAAAAAAAAABAAMAAwADAAQAAgADAAMAAwAD
AAMAAwADAAMABAAEAAQABQAFAAYABgAEAAQABAAEAAQAAwADAAMABQAFAAUABQAFAAMA
BQAFAAQABAAEAAMAAgACAAIAAgAAAAAA////////////////+//7//v/+//8//z/+v/6
//f/9//3//b/9//3//f/9v/2//X/9f/1//T/9P/0//T/9P/0//L/8f/x//H/8f/x//H/
8f/x//D/8P/w//D/7//t/+3/7f/t/+//7v/u/+7/7P/s/+v/6//r/+v/6//r/+3/7f/t
/+z/7P/s/+z/7P/q/+r/6v/q/+r/6v/q/+r/6f/p/+n/6f/r/+v/6//q/+j/6P/o/+j/
6v/q/+r/6v/q/+r/6v/q/+j/6P/o/+f/6f/q/+r/6f/p/+n/6f/o/+j/6P/o/+j/6f/q
/+j/6P/o/+j/6P/o/+j/6P/o/+j/6P/o/+j/6P/o/+j/6P/o/+j/6P/m/+b/5v/m/+b/
5v/m/+b/5v/m/+b/5v/m/+b/5v/m/+j/6P/o/+j/5v/m/+b/5v/m/+b/5v/m/+b/5v/m
/+b/5v/m/+b/5v/m/+b/5v/m/+b/5v/m/+b/5v/m/+b/5v/m/+b/5v/m/+b/5v/m/+b/
5//o/+n/6v/s/+3/7f/u/+7/7//v//D/8//z//P/9f/0//T/9P/y//L/8f/w/+3/7P/s
/+z/7P/q/+j/5//n/+j/6P/m/+X/5f/l/+X/5f/l/+b/5v/k/+L/4P/g/+D/3//f/97/
3f/b/9v/2//b/93/3v/e/93/3f/e/97/3v/e/97/3v/e/97/3//f/9//4f/l/+7/9f/9
/wgAEQAXACIANgBOAG0AkwCuALcAswCTAE8ABADI/5b/bP9G/y//Fv/5/uX+3f7X/t3+
9/4W/y7/Pf9F/0//YP9w/3//kv+h/67/uv/D/8//2P/d/+L/5f/o/+r/7P/v/+//8f/z
//T/9f/3//j/+v/7//z//f/+//7//v/+//7//v/+/wEAAQADAAMAAwAEAAUABQAEAAUA
BgAGAAcABwAJAAkACQAJAAsADAANAA4ADwAQABAAEAARABEAFQAWABcAGgAfACEAIwAl
ACkAKgArACwALwAvADEAMgAzADQANQA2ADcAOQA6ADsAOgA8AD0APwBCAEMARQBIAEsA
TQBNAE8AUQBSAFUAWABYAFoAWgBbAF8AYgBiAGMAZQBlAGUAZgBmAGYAZwBoAGgAaABp
AGkAaABoAGgAZwBoAGcAZQBkAGIAYABcAFoAWgBYAFUAUgBPAEwASgBHAEMAQQA+ADsA
OwA4ADUANAAwACsAKAAlACUAJAAiACAAHgAcABsAGQAYABgAFwAUABQAEgASABEAEAAQ
ABAADwAOAA4ADQANAA4ADgANAA0ADQANAA0ADQAPAA8ADwAQABAAEAAQABEADwAPAA8A
EAAQABEAEQARABEAEQARABEAEQASABIAEgAPAA8AEAAQABIAEgASABIAEgARABEAEQAP
AA8ADwAPAA8ADQAPAA8ADgAOAA4ADQAMAAwADAAMAAsACgAIAAcABwAHAAcABwAFAAUA
BQAFAAQABAACAAIAAwADAAMAAgD////////+//7//f/9//3//v/+//7//v/+//7//P/7
//v/+//7//v/+f/5//n/+P/4//j/+P/3//f/9//3//f/9//2//b/9v/2//b/9f/1//X/
9f/1//X/9f/1//X/9P/y//L/8v/y//L/8v/y//L/9P/0//T/9P/x//H/8f/x//H/8f/x
//D/8P/w//D/8P/u/+7/7v/u//D/8P/w//D/7v/u/+7/7f/t/+7/7v/t/+3/7f/t/+z/
7v/u/+7/7v/t/+z/7P/s/+z/7P/s/+z/7P/s/+r/6v/q/+r/6v/q/+r/6v/s/+z/7P/s
/+z/7P/s/+z/6v/q/+r/6v/q/+r/6v/q/+r/6v/q/+r/6v/q/+r/6v/o/+j/6P/o/+r/
6v/q/+r/6v/q/+r/6v/o/+j/6P/o/+j/6P/o/+j/6v/q/+r/6v/q/+r/6v/q/+z/7P/s
/+3/7f/u//D/8f/x//L/8//z//P/9f/2//b/9v/0//T/8//y/+//7v/u/+7/7v/u/+z/
6//r/+z/7P/q/+n/6f/p/+f/5//n/+j/6f/o/+f/5v/k/+T/4//j/+D/3//f/9//4f/h
/+H/4v/i/+H/4f/i/+D/4P/g/+D/4v/i/+L/4//j/+X/5f/n/+z/8//7/wYAEQAVABwA
LABCAFsAfQCiALEAtQCpAHsAMgDu/7T/hP9c/0P/Mv8Z///+9f7x/u/++f4W/zD/Rf9R
/1f/Xv9s/33/jv+d/6r/tv/B/83/2P/j/+j/6//u//D/8v/3//n//f/9//7///8BAAIA
BAAFAAYABwAIAAgACAAKAAoACgAKAAsACwANAA0ADQAOAA8ADwAQABEAEgASABMAEwAV
ABUAFQAVABcAGAAXABgAGQAaABwAHAAdAB0AHQAeAB8AIgAhACEAIQAhACMAJAAlACYA
JwAnACkAKgArACwALQAuAC8AMQAyADMANAA2ADcAOQA6ADsAPQBAAEEAQwBDAEUARwBI
AEsATgBQAFIAUgBTAFUAWABYAFkAWQBZAFkAWgBcAFwAXQBeAF4AXgBfAF8AXgBeAF4A
XQBeAF0AWwBaAFkAWABVAFQAUgBQAE0ASgBHAEQAQgA/AD0AOwA4ADUAMQAuACsAKgAp
ACUAIwAhAB0AHAAaABgAGAAWABUAEwAUABQAEwAQAA4ADAAMAAsACgAKAAoACQAIAAgA
BwAHAAgACAAHAAcABwAHAAcABwAHAAcABwAIAAoACgAKAAsACQAJAAkACgAKAAsACwAL
AA0ADQANAA0ACwAMAAwADAALAAsADAAMAAwADAAMAAwADAALAAsACwALAAsACwALAAsA
CQALAAsADAAMAAwACwAKAAoACgAKAAgACAAHAAcABwAHAAcABwADAAMAAwADAAIAAgAA
AAAA/////////v/9//3//f/8//z/+//7//v/+v/6//r/+v/6//r/+P/3//f/9//3//f/
9//3//f/9v/2//b/9v/1//X/9f/1//X/9f/0//T/9P/0//T/8//z//P/8//z//P/8//z
//P/8v/y//L/8v/y//L/8v/y//L/8v/y//L/8v/z//P/8//z//H/8f/x//D/8P/w//D/
8P/w//D/8P/w/+7/7v/u/+7/8P/w//D/7//v//D/8P/v/+//7//v/+7/7v/u/+7/7v/t
/+z/7P/s/+z/7P/r/+r/6f/o/+j/6P/o/+j/6P/o/+j/6P/o/+j/6P/o/+j/6P/o/+j/
5v/m/+b/5v/m/+b/5v/m/+j/6P/o/+j/6P/o/+j/6P/o/+j/6P/o/+j/6P/o/+j/6P/o
/+j/6P/o/+j/6P/o/+b/5v/m/+b/6P/o/+j/6P/o/+j/6P/o/+r/6v/q/+r/7P/s/+3/
7f/s/+7/7//v//L/8//z//P/9f/2//b/9v/0//T/8//y/+//7v/u/+7/7v/u/+z/6//r
/+z/7P/q/+n/6f/p/+n/6f/p/+r/6v/o/+b/5P/k/+b/5f/l/+T/4f/h/+H/4f/f/9//
4P/g/+D/4f/j/+T/4v/i/+L/4v/i/+L/4//j/+P/5//p/+7/+f8DAA4AFQAbACYAPABU
AHMAlwCwALsAtwCXAFMACgDO/57/cP9K/zP/Hv8B/+v+4/7f/uX+/f4c/zb/Rf9L/1X/
ZP90/4X/lv+l/7L/vv/H/9H/3v/n/+j/6f/s/+7/8P/z//X/9//5//r/+//9//z//v//
/wAAAwAEAAQABAAGAAYABgAGAAcABwAJAAkACQAKAAsACwAKAAsADAAMAA0ADQAPAA8A
DwAPABEAEgATABQAFQAWABYAFgAXABcAGQAaABsAHgAdAB0AHQAdAB8AIAAhACIAIwAj
ACUAJgAnACgAKQAqACsALQAuAC8AMAAyADMANQA2ADcAOQA8AD8AQQBBAEMAQwBEAEcA
SgBMAE4ATgBPAFEAVABUAFUAVwBXAFcAWABaAFoAWwBcAFwAXABdAF0AXABcAFwAWwBa
AFkAVwBWAFMAUgBPAE4ATgBMAEkARgBBAD4APAA5ADUAMwAwAC0AKwAoACUAJAAhAB0A
GwAZABcAFgAUABIAEgAQAA8ADQAMAAwACwAIAAoACAAIAAcABgAGAAYABQAEAAQAAwAD
AAQABAADAAMAAwADAAMAAwADAAMAAwAEAAYABgAGAAcABwAHAAcACAAIAAkACQAJAAsA
CwALAAsACQAKAAoACgAJAAkACgAKAAoACgAKAAoADAALAAsACwALAAsACwALAAsACQAL
AAsACgAKAAoACQAGAAYABgAGAAgACAAHAAcABQAFAAUABQADAAMAAwADAAQABAACAAIA
AQABAAEAAAD////////+//7//f/9//3//v/+//7//v/+//7//P/7//v/+//7//v/+f/5
//n/+P/4//j/+P/3//f/9//3//f/9//2//b/9v/4//j/9//3//X/9f/1//X/9f/1//X/
9P/2//b/9v/2//T/9P/0//T/9v/2//b/9v/1//X/9f/1//X/9f/1//T/9P/0//T/9P/0
//T/9P/0//T/9P/0//T/9P/0//T/8//z//T/9P/z//P/8//z//L/8v/y//L/8v/z//L/
8v/y//L/8v/y//L/8v/y//L/8v/y//L/8P/w//D/8P/w//D/8P/w//D/8P/w//D/8P/w
//D/8P/w//D/8P/w//L/8v/y//L/8P/w//D/8P/u/+7/7v/u//D/8P/w//D/8P/w//D/
8P/w//D/8P/w//D/8P/w//D/8f/y//P/9P/0//X/9f/2//j/+f/5//r/+//7//v//f/+
//7//v/8//r/+f/4//X/9P/0//T/9P/0//L/8f/x//T/9P/y//H/8f/x//H/8f/x//L/
8v/w/+z/6v/q/+r/6f/p/+j/5//p/+n/6f/p/+f/6P/o/+f/5//o/+j/6P/o/+j/6P/o
/+j/6f/p/+n/6//v//T/+/8FAA4AFwAfACYANABKAGMAhQCoALkAvQCvAH8AOADy/7j/
iv9g/0f/Nv8d/wH/9/7z/vP+/f4a/zT/Rf9P/1f/YP9w/4H/kP+j/7D/uv/F/8//3P/n
/+r/6//w//L/9P/3//n/+//9//7///8BAAIABAAFAAYABQAGAAYABgAIAAgACAAIAAsA
CwANAA0ACwAMAA0ADQAQABEAEgASABMAEwAVABUAFQAVABcAGAAXABgAGQAaABoAGgAb
ABsAGwAcAB0AIAAfAB8AHwAfACEAIgAjACQAJQAlACcAKAApACoAKwAsAC0ALwAwADEA
MgA0ADUANwA2ADUANQA2ADkAOwA7AD0APQA+AEEARABEAEYARgBHAEkATABMAE0AUQBR
AFEAUgBSAFIAUwBUAFIAUgBTAFMAUgBSAFIAUQBQAE8ATQBMAE0ATABJAEgARABCAD8A
PAA3ADQAMgAvACsAKQAmACMAIwAgAB0AHAAZABUAEwARAA0ADAAKAAgABgAEAAMAAQAA
AAAA///8//z/+v/6//n/+P/4//j/9//2//b/9f/1//b/9v/1//X/9f/1//X/9f/1//X/
9f/2//T/9P/0//X/9f/1//X/9v/2//f/9//3//X/9f/1//X/9//4//j/+P/3//f/+P/4
//b/9v/2//b/+P/3//f/9//3//f/9//3//X/8//1//X/9v/2//b/9f/2//b/9v/2//b/
9v/1//X/8//z//P/8//x//H/8f/x//D/8P/u/+7/7f/t/+3/7P/r/+v/6//q/+r/6f/p
/+n/6P/o/+j/6P/o/+j/5v/l/+X/5f/l/+X/5f/l/+X/5P/k/+T/5P/j/+P/4//j/+P/
4//i/+L/4v/i/+L/4f/h/+P/4//j/+P/4//j/+P/4v/i/+L/4v/i/+L/4v/i/+L/5P/k
/+T/5P/h/+H/4f/h/+P/4//j/+L/4P/g/+D/4P/g/+D/4P/g/+L/4v/i/+L/4v/i/+L/
4f/h/+L/4v/h/+H/4f/h/+D/4v/i/+L/4v/j/+L/4v/i/+L/4v/g/+D/4P/g/+L/4v/i
/+L/4v/i/+L/4v/i/+L/4v/i/+D/4P/g/+D/4P/g/+D/4P/i/+L/4v/i/+L/4v/i/+L/
4v/i/+L/4v/i/+L/4v/i/+L/4v/i/+L/4v/i/+L/4v/i/+L/4v/i/+T/5P/k/+T/5v/m
/+f/5//o/+r/6//r/+7/7//v/+//7//w//D/8P/w//D/7//u/+v/6v/q/+r/6P/o/+b/
5f/l/+b/5v/k/+P/4//j/+P/5f/l/+b/5v/k/+L/4P/g/+D/3//f/97/3f/d/93/3f/d
/93/3v/e/93/3f/e/97/4P/g/+D/4P/e/97/3//f/+H/4f/j/+j/7//3/wIACwARABoA
KgA+AFUAeQCeAK8AswCpAHcALgDu/7b/iP9e/0H/Lv8X//n+6/7n/uf+8f4M/yr/P/9L
/0//Wv9q/3n/iv+b/6r/tP+9/8f/1P/d/+D/4//o/+r/7P/v/+//7//z//T/9f/3//j/
+v/7//z//f/+//7//v8CAAIAAgACAAMAAwAFAAUABQAGAAcABwAIAAkACgAKAAsACwAN
AA0ADQANAA8AEAARABIAEwAUABQAFAAVABUAFwAYABkAHAAbABsAGwAbAB0AHgAfACAA
HwAfACEAIgAlACYAJwAoACcAKQAqACsALgAwADEAMwA0ADUANwA6ADsAPQA9AD8AQQBC
AEUASABKAEwATABNAFEAVABUAFUAVwBXAFcAWABaAFoAWwBcAFoAWgBbAFsAWgBaAFoA
WQBYAFcAVQBUAFUAVABRAFAATABKAEcARABDAEAAPgA7ADcANQAyAC8AKwAoACUAJAAh
AB0AGwAZABcAFgAUABIAEAAOAA0ACwAKAAoACQAGAAYABAAEAAMAAgACAAIAAQAAAAAA
//////7//v/9//3//f/9//3//f/9//3//f/+/wAAAAAAAAEAAQABAAEAAgAAAAEAAQAB
AAMAAwADAAMAAQACAAIAAgADAAMABAAEAAQABAAEAAQABAADAAMAAwAFAAUABQAFAAUA
AwAFAAUAAgACAAIAAQAAAAAAAAAAAAAAAAD//////f/9//3//f/7//v/+//7//r/+v/4
//j/+f/5//n/+P/1//X/9f/0//T/8//z//P/9P/0//T/9P/0//T/8v/x/+//7//v/+//
7//v/+//7v/w//D/8P/v/+3/7f/t/+3/7f/s/+z/7P/s/+z/6//r/+v/6//r/+v/6//r
/+v/6v/q/+r/6v/q/+r/6v/q/+r/6v/q/+r/6v/n/+f/5//n/+f/5//n/+b/6P/o/+j/
6P/m/+b/5v/m/+b/5v/m/+b/5v/m/+b/5f/l/+b/5v/l/+X/5f/l/+T/5P/k/+T/5P/l
/+T/5P/k/+T/5P/k/+T/5P/k/+b/5v/m/+b/5v/m/+b/5v/k/+T/5P/k/+T/5P/k/+T/
5P/k/+T/5P/k/+T/5P/k/+T/5P/k/+T/5P/k/+T/5P/i/+L/4v/i/+T/5P/k/+T/5P/k
/+T/5P/k/+T/5P/k/+L/4v/i/+L/5P/k/+T/5P/m/+b/5v/m/+b/5v/m/+b/6P/o/+j/
6P/p/+r/6//s/+3/7v/v//D/8v/y//L/8v/v/+7/7f/s/+v/6v/p/+j/5//m/+X/5P/k
/+T/5P/k/+T/5P/k/+T/4v/i/+L/4v/g/+D/4P/g/97/3v/e/97/3P/c/9z/3P/c/9z/
3P/c/w==
         </WaveFormData>
      </LeadData>
      <LeadData>
         <LeadByteCountTotal>10000</LeadByteCountTotal>
         <LeadTimeOffset>0</LeadTimeOffset>
         <LeadSampleCountTotal>5000</LeadSampleCountTotal>
         <LeadAmplitudeUnitsPerBit>4.88</LeadAmplitudeUnitsPerBit>
         <LeadAmplitudeUnits>��V</LeadAmplitudeUnits>
         <LeadHighLimit>2147483647</LeadHighLimit>
         <LeadLowLimit>268435456</LeadLowLimit>
         <LeadID>V3</LeadID>
         <LeadOffsetFirstSample>0</LeadOffsetFirstSample>
         <FirstSampleBaseline>0</FirstSampleBaseline>
         <LeadSampleSize>2</LeadSampleSize>
         <LeadOff>FALSE</LeadOff>
         <BaselineSway>FALSE</BaselineSway>
         <ExcessiveACNoise>FALSE</ExcessiveACNoise>
         <MuscleNoise>FALSE</MuscleNoise>
         <LeadDataCRC32>3765478307</LeadDataCRC32>
         <WaveFormData>
4v/i/+L/4v/g/+D/4P/g/+D/4P/g/+D/3v/e/97/3v/e/97/3v/e/9z/3P/c/9z/3P/c
/9z/3P/c/9z/3P/c/9r/2v/a/9r/2v/a/9r/2v/a/9r/2v/a/9r/2v/a/9r/2P/Y/9j/
2P/a/9r/2v/a/9r/2v/a/9r/2v/a/9r/2v/Y/9j/2P/Y/9r/2v/a/9r/2v/a/9r/2v/a
/9r/2v/a/9j/2P/Y/9j/2v/a/9r/2v/Y/9j/2P/Y/9j/2P/Y/9j/2P/Y/9j/2P/Y/9j/
2P/Y/9r/2v/a/9r/2P/Y/9j/2P/a/9r/2v/a/9j/2P/Y/9j/2P/Y/9j/2P/a/9r/2v/a
/9r/2v/a/9r/2v/a/9r/2v/c/9z/3P/c/9v/2v/Z/9j/2v/a/9r/2v/c/9z/3f/d/93/
3v/f/+D/4P/i/+P/5P/k/+T/5P/m/+b/5v/n/+f/6P/o/+b/5f/l/+b/5v/l/+T/4//j
/+P/5f/j/+P/4v/h/+H/4f/i/+L/4v/g/93/2//b/9v/2f/Y/9j/1//X/9f/1v/W/9b/
1v/W/9b/1v/V/9X/1f/V/9b/1v/W/9b/1v/X/9f/2f/a/9z/4P/o//L//v8HABUAKABB
AGAAhQCuANAA6wD9APgA4gDMALUAlgBiACwAAADQ/5j/af9H/yv/Hf8o/z7/Uv9b/1//
aP94/4X/lP+i/63/tf++/8f/zv/W/9v/3P/b/93/3//i/+P/5P/m/+f/6P/q/+3/7v/v
/+//7f/t/+3/7v/u/+7/7v/u/+//8P/w//L/8v/y//T/9P/y//P/8//0//X/9f/1//f/
+f/5//r//P/8//3//f///wAAAAAAAAEAAwADAAQABQAEAAYABgAHAAgACgAMAA4ADQAO
AA4ADwAQABIAEwAUABcAGAAaABsAHgAfACAAIQAjACQAJQApACgAKgArAC0AMQAzADQA
NgA6ADwAPAA+AEIAQwBEAEYARQBFAEUARwBGAEcASABIAEgASQBJAEkASQBJAEkASABH
AEYARgBFAEUARABBAEAAPwA9ADsAOQA2ADMAMQAuACkAKAAlACMAIgAhAB0AHAAZABYA
FQATAA8ADQAKAAgABwAGAAUABQAEAAMAAgABAP///v/9//z/+//6//r/+f/2//X/9f/1
//T/9P/0//T/9P/0//T/9P/0//T/9P/0//T/9f/1//X/9//3//f/+P/6//r/+v/6//r/
+f/4//f/+v/6//r/+v/5//n/+f/6//z//P/8//z/+v/5//n/+f/7//v/+//7//z//P/8
//z/+//7//n/+f/5//n/+f/4//r/+f/4//j/+v/5//n/+P/2//X/9f/1//X/9f/z//P/
8v/y//H/8f/v/+//7//v/+7/7v/t/+3/7P/s/+z/7P/q/+r/6f/p/+v/6//r/+r/7P/s
/+v/6//s/+z/6//q/+r/6v/q/+r/6v/q/+r/6v/q/+n/6f/p/+n/6f/p/+n/6f/p/+n/
6P/p/+r/6//s/+z/7P/s/+v/6//r/+z/7P/t/+z/7P/t/+3/7f/t/+z/6v/q/+r/6//r
/+r/6v/q/+r/6v/q/+v/7f/s/+z/7P/q/+r/6v/p/+n/6f/p/+j/6v/q/+r/6v/s/+z/
6//q/+n/6P/m/+b/5v/m/+T/5P/k/+T/4v/i/+L/4v/k/+T/5P/k/+L/4v/i/+L/5P/k
/+T/5P/k/+T/5P/k/+b/5v/m/+b/5v/m/+b/5v/o/+j/6P/o/+j/6P/o/+j/5v/m/+b/
5v/k/+T/5P/k/+T/5P/k/+T/5P/k/+T/5P/k/+T/5P/k/+b/5v/m/+b/5//n/+n/6v/p
/+r/6v/s/+3/7v/u/+7/7v/w//D/8P/x//H/8P/w/+7/7f/t/+7/8P/v/+7/7f/r/+v/
6//p/+n/6P/n/+f/5f/m/+b/5v/k/+H/3//f/9//3f/c/9z/2//b/9v/2v/Y/9j/2P/Y
/9j/2P/Z/9n/2//b/9z/3P/c/9z/3P/d/+H/4//m/+b/7P/2/wAACAAVACUAPABZAH4A
pQDKAOoAAQEBAe4A2ADCAKMAcAA0AAIA0v+W/2L/O/8d/w3/F/8w/0b/VP9d/2f/dP+C
/5H/ov+u/7f/v//K/9P/2v/c/9v/3P/d/9//3//g/+P/5P/k/+X/5v/o/+n/6v/r/+v/
6//r/+v/7P/s/+z/7P/s/+3/7v/u//D/8v/y//T/9P/y//P/8//0//f/9//3//n/+f/5
//r//P/6//v/+//9/wAAAAAAAAEAAQABAAIAAwAEAAYABgAHAAcACAAJAAoACwAMAAwA
DQAOABAAEQASABUAFgAYABkAGgAbABwAHQAdAB4AHwAjACQAJgAnACkAKwAtAC4AMAAy
ADQANAA2ADgAOQA6ADwAPQA9AD0APwBAAEEAQgBCAEQARQBFAEUARQBFAEUARABBAEAA
QAA/AD8APgA7ADoAOQA3ADUAMwAwAC0AKwAoACUAJAAhAB8AGgAZABUAFAARAA4ADQAL
AAcABQACAAAAAAD+//z/+//6//n/+P/3//X/9P/z//L/7//u/+7/7f/u/+3/7f/t/+z/
7P/s/+z/6v/q/+r/6v/q/+r/6v/q/+r/6//r/+v/6//r/+v/7P/s/+z/7P/s/+3/7f/t
/+3/7v/u/+7/7v/r/+v/6//s/+r/6v/q/+r/7P/r/+v/6//r/+v/6//r/+r/6v/q/+r/
6f/p/+f/5//n/+f/5//m/+j/5//m/+b/5v/l/+X/5P/m/+X/5f/l/+P/4//h/+H/3v/e
/93/3f/d/93/3f/d/9r/2v/Z/9n/2P/Y/9j/2P/Y/9j/1//X/9f/1//X/9b/1v/W/9X/
1f/W/9b/1f/U/9T/1P/U/9T/0v/S/9L/0v/U/9P/0//T/9T/1f/W/9f/1f/V/9X/1P/U
/9T/1P/U/9T/1P/U/9P/0//T/9T/1P/T/9L/0v/T/9P/0//T/9L/0P/Q/9D/0f/R/9D/
0P/Q/9D/0P/Q/9H/0f/Q/9D/0P/Q/9D/0P/P/8//z//P/87/zf/M/8v/yv/K/8r/yv/K
/8r/yv/I/8j/yP/I/8r/yv/K/8r/yP/I/8j/yP/I/8j/yP/I/8j/yP/I/8j/yP/I/8j/
yP/S/9z/5v/w//T/9v/4//r//P/8//z//P/+//7//v/+//7//v/+//7//v/+//7//v/8
//z//P/8//z//P/8//z//f/+////AAD+//7//v/+////AAABAAIAAQABAAMABAAHAAgA
CAAKAAsADAAMAAwADAAOAA4ADgANAA0ADAAMAAoACQAJAAoACgAJAAgABwAFAAUABQAD
AAMAAgABAAEAAwAEAAQABAAAAP3/+//7//v/+f/4//j/9//3//f/9v/2//b/9v/2//b/
9v/3//f/9//3//j/+P/4//j/+P/5//n/+f/6//7/BAAOABoAIgApADcASABfAH4AowDI
AOwACwEdARgBBAHsANMArgB6AEYAGgDo/7D/hf9h/0H/N/9G/1r/av91/3v/gP+O/53/
rP+8/8f/0f/W/93/5v/u//P/9v/5//n/+//+/////v8AAAEAAgAEAAcACAAJAAkACwAL
AAsADAAMAAwADAAMAAsADAAMAA4ADgAOABAAEAAQABEAEQASABMAEwATABUAEwATABQA
FgAWABcAFwAZABoAGgAaABsAHQAdAB4AHwAeACAAIAAhACEAIgAjACQAJQAmACYAJwAo
ACoAKwAsACsALAAuAC8AMAAxADIAMwAzADQANQA5ADoAPAA9AD8AQQBDAEQARgBIAEoA
SgBMAFAAUQBSAFQAUwBTAFMAVQBWAFcAWABYAFoAWwBbAFsAWQBZAFkAWABXAFYAVgBV
AFMAUgBPAE4ATQBLAEkARwBGAEMAQQA+ADsAOgA3ADUAMAAvACsAKgApACYAJQAjACEA
HwAcABoAGgAYABYAFQASABEAEAAPAA0ADAALAAoACQAIAAgABwAGAAUABQAFAAYABgAG
AAYABgAGAAYABgAIAAgACAAIAAgACQAJAAkACQAJAAkACgAKAAoACgAKAAkACQAJAAkA
CgAKAAoACgALAAsACwAMAAoACgAKAAoACgAJAAkACQAHAAcABwAHAAgACAAIAAgABwAH
AAUABQAFAAUABQAEAAQAAwACAAIAAgABAAEAAAAAAP///////wEAAQD//////v/+//3/
/f/7//v/+//7//r/+v/5//n/+P/4//j/+P/4//j/9//3//X/9f/1//T/9v/2//X/9f/2
//b/9f/0//T/9P/0//T/9P/0//T/9P/2//X/9f/1//P/8//z//P/9f/1//X/9P/0//T/
9P/0//L/8v/y//H/8f/x//L/8v/y//L/8//1//P/8//z//L/8v/y//L/8//z//L/8v/y
//L/8v/y//P/9f/0//T/9P/y//L/8v/x//H/8f/x//D/7v/u/+7/7v/w//D/8P/w//D/
8P/w//D/8P/w//L/8v/y//L/8P/w//D/8P/w//D/8P/w//D/8P/w//D/8v/y//L/8v/w
//D/8P/w//L/8v/y//L/8v/y//L/8v/w//D/8P/w//D/8P/w//D/8P/w//D/8P/w//D/
8P/w//D/8P/w//D/8P/w//D/8P/w//D/8P/w//L/8v/y//L/8v/y//L/8v/0//X/9f/3
//j/+f/6//r/+v/7//z//P/+//7/AAAAAAAAAQABAAAAAAD+//3//f/+//7//f/8//v/
+//7//v/+f/5//j/9//3//f/+P/4//j/9v/z//H/8f/x/+//7v/s/+v/6//r/+z/7P/s
/+z/6v/q/+r/6//t/+3/7f/u/+z/7P/s/+z/8f/z//P/9v/4//r/AgAMABgAIQAvAEQA
WwB4AJ0AxgDoAAUBFwEWAQIB6gDVALIAfABEABQA4P+m/3P/Tf8x/yf/Nv9O/2L/a/9x
/3z/jP+Z/6j/tv/D/83/1P/b/+T/7P/v//D/8f/x//P/9P/3//j/+P/5//r//P///wAA
AQABAAEAAQABAAIAAAAAAAAAAAADAAQABAAGAAYABgAIAAgABgAHAAcACAALAAsACwAN
AAsACwAMAA4AEAARABEAEwAUABQAFAAVABUAFQAWABcAGAAaABoAGwAbABwAHQAeAB8A
IAAgACEAJAAmACcAKAArACwALgAvAC4ALwAwADEAMQAyADMANwA4ADoAOwA9AD0APwBA
AEIARgBIAEgASgBKAEsATABOAFEAUQBRAFMAVABVAFYAVgBWAFcAVwBXAFUAVQBVAFQA
VQBUAFQAUwBRAFAATQBMAEsASQBHAEUAQgA/AD0AOgA5ADgANQAzAC4ALQApACgAJQAi
ACEAHwAfAB0AGgAYABQAEgAQAA8ADgANAAwACwAJAAgABwAGAAcABgAGAAUAAgABAAEA
AQAAAAAAAAAAAP7//v/+//7//v/+//7//v/+/////////////////wAAAAAAAAAAAAD/
/////////wIAAgACAAIAAwADAAMABAAEAAQABAAEAAQAAwADAAMABQAFAAUABQAGAAYA
BgAGAAUABQADAAMAAwADAAMAAgACAAEAAAAAAAAA//////7//v/9//3//f/9//3/+//7
//j/+P/3//f/+f/5//n/+f/4//j/9//3//b/9v/2//b/9v/2//X/9f/3//f/9//2//j/
+P/3//f/+f/6//r/+v/6//r/+v/6//j/+P/4//j/9v/1//X/9f/1//X/9f/1//P/8//z
//L/8v/y//L/8v/y//L/8v/x/+//7//w//D/7//u/+7/7//v/+//7//u/+7/7v/u/+//
7//u/+7/7v/u/+7/7v/v/+7/7P/r/+r/7P/s/+z/6//p/+n/6f/o/+j/6P/o/+j/6P/o
/+b/5v/m/+b/5v/m/+b/5v/m/+b/5v/m/+T/5P/k/+T/5P/k/+T/5P/k/+T/5P/k/+L/
4v/i/+L/5P/k/+T/5P/k/+T/5P/k/+T/5P/k/+T/4v/i/+L/4v/i/+L/4v/i/+L/4v/i
/+L/5P/k/+T/5P/i/+L/4v/i/+L/4v/i/+L/4v/i/+L/4v/i/+L/4v/i/+T/5P/k/+T/
5//o/+n/6//t/+//8P/x//T/9P/2//f/+v/6//r/+v/6//r/+v/7//v/+v/6//j/9//3
//j/+P/3//b/9f/1//X/9f/z//P/9P/z//P/8//y//L/8v/w/+3/6//r/+v/6f/o/+j/
5//n/+f/5v/m/+b/5v/m/+b/5v/n/+f/5//n/+j/6P/o/+r/6v/r/+v/6//w//b//P8E
AA4AGgAlADcATgBpAIwAsQDWAPYADQERAQAB6ADQALMAggBIABYA5P+s/3j/T/8v/x3/
J/9A/1b/YP9n/3H/gP+O/5v/qv+4/8P/yf/U/93/4v/m/+f/6v/r/+3/7//w//H/8v/y
//P/9P/2//f/+P/5//n/+f/5//n/+v/6//r/+v/6//v//P/8//7/AAAAAAIAAgAEAAUA
BQAGAAYABQAEAAUABQAFAAYACAAKAAsACwANAAwADAAMAA0ADwAPABAAEQAQABIAEgAT
ABUAFgAXABgAGQAaABoAGwAeACAAIQAiACEAIgAkACUAJgAnACgAKQArACwALQAxADQA
NgA3ADkAOQA7ADwAPgBAAEIAQgBEAEQARQBGAEgASwBLAEsATQBMAE0ATgBOAE4ATwBP
AE8ATwBPAE8ATgBPAE4ATgBNAEsASgBHAEYARQBDAEEAPwA8ADkANwA0ADEAMAAtACsA
KgApACUAJAAhAB4AHQAbABkAFwAUABIADgAMAAoACQAGAAUABAADAAEAAAD///7//f/8
//z/+//8//v/+//7//r/+v/6//r//P/8//z//P/8//z//P/8//z//f/9//3//f/9//3/
/v/+//7//v/+//3//f/9//3/AAAAAAAAAAD9//3//f/+//7//v/+//7/AAD////////9
//3//f/9//z//P/8//z/+//7//n/+f/5//n/+f/4//j/9//2//b/+P/3//f/9v/2//X/
9f/1//P/8//x//H/8v/y//H/8f/v/+//7//v/+7/7v/t/+3/7P/s/+z/7P/s/+z/6//r
/+v/6//r/+r/6v/q/+n/6f/o/+j/5//m/+b/5v/m/+b/5v/m/+b/5v/m/+X/5f/l/+X/
5f/l/+X/5f/l/+X/5P/k/+T/5P/k/+T/5P/k/+P/4//j/+T/5P/j/+L/4v/j/+P/4//j
/+L/4v/i/+L/4//j/+L/4v/i/+T/5P/k/+X/5f/k/+T/5P/i/+L/4v/h/+H/4f/h/+D/
4v/i/+L/4v/g/+D/4P/g/+D/4P/i/+L/4v/i/+D/4P/g/+D/4v/i/+L/4v/i/+L/4v/i
/+D/4P/g/+D/4P/g/+D/4P/g/+D/4P/g/+L/4v/i/+L/4v/i/+L/4v/g/+D/4P/g/+D/
4P/g/+D/4v/i/+L/4v/g/+D/4P/g/+D/4P/g/+D/4f/i/+P/5P/m/+b/5v/m/+j/6f/p
/+v/6v/r/+z/7P/s/+3/7v/u/+7/7v/w//D/8P/x//H/8P/w/+7/7f/t/+7/7v/t/+z/
6//r/+v/6//p/+n/6P/n/+X/5f/m/+b/6P/m/+P/4f/h/+H/3//e/97/3f/d/93/3P/c
/9z/3P/c/9z/3P/d/93/3f/d/97/4P/g/+D/4P/f/+H/4f/k/+b/7P/0//7/CAATACEA
OABRAHAAlQC+AOIA/wARAQgB8ADWAMEAnABmADIABgDU/57/cf9P/zP/Lf86/1D/Yv9r
/2//dv+C/5H/oP+w/7n/w//M/9P/2v/i/+f/6P/n/+n/6//s/+3/7v/u/+//8P/y//P/
9P/1//X/9//3//f/+P/4//j/+P/4//n/+v/6//z/+v/6//z//P/8//3//f/+////////
/wEAAwADAAQABgAGAAcABwAJAAoACgAKAAsADQANAA4ADwAQABIAEgATABEAEgATABQA
EwAUABQAFQAYABoAGwAcAB0AHgAgACEAIgAjACQAJQAnACgAKQAtACwALgAvADEAMwA1
ADYAOAA6ADwAPAA+AEAAQQBCAEQARwBHAEcASQBMAE0ATgBOAE4ATwBPAE8ATwBPAE8A
TgBNAEwATABLAEsASgBHAEYARQBDAEEAPwA+ADsAOQA2ADMAMgAvAC0AKQAnACIAIAAf
ABwAGwAZABcAFQASABAADgAMAAoACQAKAAkACAAHAAUABAADAAIA///+//7//f/+//3/
/f/9//z//P/8//z//P/8//z//P/6//r/+v/6//r/+//7//v/+//7//v//P/8//z//P/8
/////////////v/+//7//v////////8AAAAAAAAAAAAAAAD////////+//3//P/7//z/
/P/8//z//f/9//v/+//7//v/+//6//r/+f/4//j/+P/3//f/9v/0//P/8//z//X/9f/z
//P/8v/y//H/8f/v/+//7//v/+7/7v/t/+3/7v/u/+7/7v/w//D/7//v//H/8f/x//D/
8P/w/+//7//u/+7/7f/s/+z/7P/s/+z/7P/s/+z/7P/u/+3/7f/t/+3/7f/t/+3/7f/t
/+3/7P/s/+z/7P/s/+z/7P/s/+v/6f/p/+r/6v/q/+r/6//t/+v/6//r/+r/7P/s/+z/
7f/t/+z/7P/s/+r/6v/q/+v/6//q/+r/6v/s/+z/7P/r/+v/6//r/+r/7P/s/+z/7P/s
/+z/7P/s/+z/7P/s/+z/7P/s/+z/7P/s/+z/7P/s/+z/7P/s/+z/7P/s/+7/7v/u/+7/
7v/u/+7/7v/u/+7/7v/u/+7/7v/u/+7/7P/s/+z/7P/s/+z/7P/s/+z/7P/s/+z/7P/s
/+z/7P/s/+z/7P/s/+z/7P/s/+z/7P/s/+z/7P/s/+z/7P/s/+7/7v/u/+7/7//v//H/
8v/x//L/8v/0//X/9v/2//b/+P/6//r/+v/7//v/+v/6//j/9//3//j/9v/1//T/8//1
//X/9f/z//T/9P/0//X/8v/y//H/8P/u/+v/6f/p/+v/6f/o/+j/5//n/+f/5v/m/+b/
5v/m/+b/5v/n/+f/5f/l/+b/5v/m/+b/5v/n/+f/6//u//D/9v8AAAwAFAAhADUATABp
AI4AtQDYAPgADwETAQAB6ADUALcAhgBKABgA6P+w/3r/Uf8x/x//J/9A/1b/YP9n/3H/
fv+O/53/rP+4/8H/yf/S/9n/4v/o/+v/6v/r/+3/7//w//H/8v/2//f/+P/6//n/+v/7
//v/+//7//v//P/8//z//P/8//3//v/+/wAA/v/+/wAAAAAAAAEAAQACAAMAAwADAAUA
BwAHAAgACgAKAAsACwANAA4ADgAOAA8AEwATABQAFQAWABgAGAAZABcAGAAZABoAGwAc
ABwAHQAcAB4AHwAgACEAIgAkACUAKAApACoAKwAtAC4ALwAzADQANgA3ADkAOwA9AD4A
QABCAEQARABGAEoASwBMAE4ATQBNAE0ATwBOAE8AUABQAFIAUwBTAFMAUwBTAFMAUgBR
AFAAUABPAE8ATgBLAEoASwBJAEcARQBAAD0AOwA4ADUANAAxAC8ALAArACcAJgAjACAA
HwAdABsAGQAWABQAEgAQAA4ADQAMAAsACgAJAAcABgAFAAQAAwACAAIAAQAAAP//////
/wAAAAAAAAAAAgACAAIAAgAAAAAAAAAAAAAAAQABAAEA////////AAAAAAAAAAAAAAMA
AwADAAMAAgACAAIAAgABAAEAAQACAAQABAAEAAQABAADAAMAAwAFAAUABQAFAAYABgAG
AAYABQAFAAMAAwADAAMAAwACAAQAAwACAAIAAQD///7//P/7//n/+P/3//n/+f/3//f/
9P/0//P/8//x//H/8f/x//D/8P/v/+//7v/u/+7/7v/s/+z/6//r/+v/6//r/+r/7P/s
/+v/6//r/+r/6P/m/+j/6P/o/+j/6v/q/+r/6v/q/+n/6f/p/+j/5//m/+X/5f/l/+X/
5P/k/+T/5P/k/+L/4v/i/+H/4//j/+T/5P/l/+T/5P/l/+P/4//j/+L/4v/i/+L/4//h
/+D/4P/g/+L/4v/i/+P/4//i/+L/4v/i/+L/4v/h/+H/4f/h/+D/4P/g/+D/4P/i/+L/
4v/i/+L/4v/g/+D/4P/g/+D/4P/g/+D/4P/g/+D/4P/g/+D/4P/g/97/3v/e/97/4P/g
/+D/4P/g/+D/4P/g/+D/4P/g/+D/3v/e/97/3v/e/97/3v/e/97/3v/e/97/3v/e/97/
3v/g/+D/4P/g/+D/4P/g/+D/4v/i/+L/4//j/+X/5v/n/+j/6P/q/+v/6v/q/+r/6v/u
/+7/7v/v/+//7v/u/+z/6f/p/+r/6v/p/+j/5//n/+n/6f/n/+f/5v/l/+X/5f/k/+T/
5P/i/9//3f/d/93/2//a/9r/2f/Z/9n/2P/Y/9j/2P/Y/9j/2P/Z/9n/2f/X/9j/2P/Y
/9j/2P/Z/9n/2//c/+D/5P/u//j/AgAPAB0AMgBLAGgAjQC2ANoA9wAHAQAB6ADQALcA
kgBaACYA/P/I/47/Y/9B/yX/H/8u/0T/Uv9b/2H/av90/4P/lv+m/7P/u//A/8f/0P/W
/9n/2v/f/+H/4f/i/+X/5P/m/+f/6P/q/+v/7P/t/+3/7f/t/+3/7v/u/+7/7v/u/+//
8P/w//L/8v/y//T/9P/0//X/9f/2//f/9//3//n/+f/5//r//P/6//v/+//9/wAAAAAA
AAEAAQABAAIAAwAGAAgACAAJAAcACAAJAAoACwAMAAwADQAOABAAEQASABMAFAAWABcA
GAAZABoAGwAdAB4AHwAjACYAKAApACsAKwAtAC4AMAA0ADYANgA4ADoAOwA8AD4APwA/
AD8AQQBCAEMARABEAEIAQwBDAEMARQBFAEUARABDAEIAQgBBAEIAQgBAAEAAPgA7ADgA
NQAyAC8ALQAqACcAJgAjACEAHgAdABkAGAAVABIAEQAPAA0ACwAIAAYABAACAAAA///+
//3//P/7//n/+P/3//b/9f/0//T/8//y//H/8f/x//D/8P/w//D/7v/u/+7/7v/u/+7/
7v/u//D/8f/x//H/8f/x//H/8v/y//L/8v/y//X/9f/1//X/9P/0//T/9P/z//P/8//0
//L/8v/y//L/8v/x//H/8f/z//P/8//z//P/8v/x//D/8f/x/+//7//v/+//7//u//D/
7//u/+7/7v/t/+3/7P/s/+v/6//r/+n/6f/n/+f/6P/o/+f/5//n/+f/5//n/+b/5v/l
/+X/5P/k/+T/5P/i/+L/4f/h/+H/4f/h/+D/4f/i/+L/4//j/+L/4P/e/97/3v/e/97/
3v/e/97/3v/g/9//3//f/93/3f/d/93/3f/d/93/3P/e/97/3v/e/97/3v/e/93/3//f
/+D/4P/d/9z/3P/d/93/3f/d/9z/3P/c/9z/3f/d/9z/3P/c/9z/3P/c/93/3f/c/9z/
3P/e/97/3v/d/93/3f/d/9z/3v/e/97/3v/g/97/3v/e/97/3v/c/9z/3P/c/97/3v/e
/97/3v/e/97/3v/e/97/3v/e/97/3v/e/97/3P/c/9z/3P/c/9z/3P/c/9z/3P/c/9z/
3P/c/9z/3P/c/9z/3P/c/9z/3P/c/9z/3v/e/97/3v/e/97/3v/e/+D/4P/g/+D/4f/h
/+P/5P/l/+b/5v/o/+n/6v/q/+r/6v/s/+z/7P/t/+3/7P/s/+z/6//r/+z/7P/r/+r/
6f/n/+f/5//l/+X/5P/j/+P/4//k/+T/5P/k/+H/3//f/9//3f/c/9z/2//b/9v/2v/c
/9z/3P/c/9z/3P/d/93/3//f/+D/4P/g/+D/4P/h/+H/4//k/+b/6v/y//z/CAARAB8A
NgBNAGwAkwC6AN4A/QAPAQgB8gDeAMkApgByADwADADY/57/b/9J/y3/I/8y/0j/Wv9l
/2n/dP+A/4//nv+s/7f/v//G/8//2P/e/+H/4v/l/+f/6f/q/+v/6v/u/+//8P/y//H/
8v/z//P/8//z//P/9P/2//b/9v/2//f/+P/4//r/+v/6//z//P/8//3//f/+/wEAAQAB
AAMAAQABAAIABAAEAAUABQAHAAgACAAIAAkADQANAA4ADwASABQAFAAVABUAFgAXABgA
GQAaABoAGwAcAB4AHwAgACEAIgAkACUAKAApACoAKwArACwALQAxADIANAA1ADcAOQA7
ADwAPgBAAEIAQgBEAEYARwBIAEoATQBNAE0ATwBQAFEAUgBSAFAAUQBRAFEAUwBTAFMA
UgBRAFAAUABPAFEAUABNAEwASQBHAEUAQwBCAD8APQA6ADUANAAxAC8ALAArACcAJgAj
ACAAHwAdABsAGQAWABQAEgAQAA4ADQAMAAsACgAJAAcABgAFAAQAAwACAAIAAQACAAEA
AQABAP///v/9//z//P/8//z//P/8//z//P/8//z//f/9//3//f/9//3//v/+//7//v/+
/////////////v/+//7//v////////8AAAAAAAAAAAAAAAD///////8BAAEAAQABAAIA
AgACAAIAAwADAAEAAQAAAP///v/8//7//f/8//z//P/7//v/+v/4//f/9//3//n/+f/3
//f/+v/+/wEABQADAAMAAwADAAQABAADAAMAAAAAAAAAAAD+//7//f/9//r/+f/4//b/
9P/0//P/8//0//T/8//y//L/8v/y//L/8v/y//L/8v/y//H/8f/x//H/8f/x//H/8f/x
//H/8P/u/+7/7v/u/+7/7v/u/+3/7f/t/+7/7v/t/+z/7P/t/+v/6//r/+r/7P/s/+z/
7f/t/+z/7P/s/+z/7P/s/+3/7f/s/+z/7P/q/+r/6v/p/+v/6//r/+r/7P/s/+z/7P/s
/+z/6v/q/+r/6v/q/+r/6v/q/+r/6v/q/+r/7P/s/+z/7P/q/+r/6v/q/+j/6P/o/+j/
6v/q/+r/6v/q/+r/6v/q/+r/6v/q/+r/6v/q/+r/6v/q/+r/6v/q/+r/6v/q/+r/7P/s
/+z/7P/s/+z/7P/s/+z/7P/s/+z/7P/s/+z/7P/s/+z/7P/s/+z/7P/s/+z/7f/u/+//
8P/x//L/8//0//X/9v/3//j/+f/6//v//P/8//z//P/8//v/+v/5//j/9v/2//b/9v/0
//T/9P/0//L/8v/y//L/8P/w//D/8P/v/+7/7f/s/+v/6v/p/+j/5v/m/+b/5v/m/+b/
5v/m/w==
         </WaveFormData>
      </LeadData>
      <LeadData>
         <LeadByteCountTotal>10000</LeadByteCountTotal>
         <LeadTimeOffset>0</LeadTimeOffset>
         <LeadSampleCountTotal>5000</LeadSampleCountTotal>
         <LeadAmplitudeUnitsPerBit>4.88</LeadAmplitudeUnitsPerBit>
         <LeadAmplitudeUnits>��V</LeadAmplitudeUnits>
         <LeadHighLimit>2147483647</LeadHighLimit>
         <LeadLowLimit>268435456</LeadLowLimit>
         <LeadID>V4</LeadID>
         <LeadOffsetFirstSample>0</LeadOffsetFirstSample>
         <FirstSampleBaseline>0</FirstSampleBaseline>
         <LeadSampleSize>2</LeadSampleSize>
         <LeadOff>FALSE</LeadOff>
         <BaselineSway>FALSE</BaselineSway>
         <ExcessiveACNoise>FALSE</ExcessiveACNoise>
         <MuscleNoise>FALSE</MuscleNoise>
         <LeadDataCRC32>573765317</LeadDataCRC32>
         <WaveFormData>
3P/c/9z/3P/c/9z/3P/c/9z/3P/c/9z/2v/a/9r/2v/Y/9j/2P/Y/9j/2P/Y/9j/1v/W
/9b/1v/W/9b/1v/W/9T/1P/U/9T/1P/U/9T/1P/U/9T/1P/U/9T/1P/U/9T/0v/S/9L/
0v/S/9L/0v/S/9L/0v/S/9L/0P/Q/9D/0P/Q/9D/0P/Q/9D/0P/Q/9D/0P/Q/9D/0P/O
/87/zv/O/87/zv/O/87/zv/O/87/zv/M/8z/zP/M/8z/zP/M/8z/zP/M/8z/zP/M/8z/
zP/M/8z/zP/M/8z/yv/K/8r/yv/M/8z/zP/M/8r/yv/K/8r/yv/K/8r/yv/K/8r/yv/K
/8r/yv/K/8r/yv/K/8r/yv/K/8r/yv/K/8j/yP/I/8j/yv/K/8r/yv/M/8z/zf/N/8z/
zf/N/87/0P/R/9H/0v/W/9b/1v/X/9j/2P/Z/9n/2v/a/9j/2P/Y/9j/2P/Y/9b/1v/W
/9b/2P/W/9b/1f/V/9T/1P/U/9T/1P/S/8//zf/N/83/y//K/8r/yf/J/8n/yP/I/8j/
yP/I/8j/yP/K/8r/yv/K/8v/y//L/8v/y//L/8z/zP/M/8//0P/V/93/5//z/wMAFwAw
AE8AdgCgAMkA9QAZASsBLQEuASYBBwHMAIcASQAMAM3/mf9t/03/Pv9D/1T/Yv9p/2v/
cf98/4j/k/+g/6j/rv+1/7z/wv/H/87/0P/R/9H/0v/U/9X/1P/X/9j/2P/Z/9r/2//c
/9z/3P/d/93/3//h/+H/4f/i/+L/4v/k/+T/5P/l/+f/5//n/+f/6P/o/+n/6f/p/+v/
7f/t/+7/8P/x//L/8//z//b/9v/2//j/+f/5//r/+//8//z//P/9//3//v///wAAAAAA
AAEAAgAFAAYABwAIAAkACgALAAwADwAQABEAEgATABUAFwAZABoAHAAeACAAJAAlACcA
KQAtAC0ALwAwADMANQA1ADYAOgA7ADsAPAA9AD0APwA/AEAAQABAAEAAQABBAEEAQQBB
AEAAPwA/AEAAQAA/AD4AOwA5ADcANgA0ADIAMAAvAC0AKwApACcAJQAjACEAHwAdABoA
GAAWABQAEgARAA8ADwANAAsACQAHAAcABgADAAMAAgACAAEAAAD//////v/+//7//f/9
//z//P/8//z/+//7//v/+//7//v/+//7//3//f/9//3/+//7//v/+//9//3//f/9//v/
+//7//v/+//8//z//P/+//7//v/+/wAAAAAAAAAA/v/+//7//v8AAAAAAAAAAAAAAAAA
AP///v/+//7//f///////v/9//3//f/8//z//P/7//v/+//7//v/+v/5//n/+f/4//f/
9v/2//b/9v/0//T/9P/0//X/9f/0//T/9P/0//L/8v/0//L/8v/x//P/8//z//P/8v/y
//L/8v/y//L/8f/x//L/8v/y//L/8v/y//L/8v/y//L/8f/x//H/8f/y//L/8f/x//H/
8P/x//H/8v/y//L/8v/x//H/8f/x//H/8f/x//H/8P/w//H/8f/x//D/7v/u/+7/7v/w
//D/8P/w/+7/7v/u/+7/7//w//H/8v/y//P/8//y//T/9P/z//P/8//z//P/9P/0//T/
9P/0//T/9P/y//L/8v/y//L/8v/y//L/8v/y//L/8v/y//L/8v/y//L/8v/y//L/8v/y
//L/8v/y//L/8v/y//T/9P/0//T/8v/y//L/8v/y//L/8v/y//T/9P/0//T/8v/y//L/
8v/w//D/8P/w//L/8v/y//L/8v/y//L/8v/y//L/8v/y//T/9P/0//T/9v/3//n/+//5
//r/+v/7//3//v8AAAAAAAABAAIAAgADAAMABAAEAAIAAgACAAIAAgACAAAAAAAAAAAA
AAD+//7//f/9//z//P/8//z//P/4//X/8//z//X/8//y//L/8f/x//H/8P/u/+7/7v/u
/+7/7v/u/+7/8P/w//H/8f/x//H/8f/x//L/9P/0//X/+P8BAAsAEwAhADUASwBoAIsA
sADcAAkBLQFBAUcBRQE8ASIB6QCiAGEAJQDm/63/f/9d/03/Uv9l/3b/gP+F/43/l/+k
/7D/vf/I/9D/1v/d/+b/7P/v//D/8P/z//P/8v/0//X/9v/3//j/+P/5//r/+//8//z/
/v//////AQD///////8AAAAAAAACAAIAAgADAAUABQAFAAUABgAGAAcABwAHAAkACwAL
AAwADgAOAA4ADgANABAAEAAQABIAEwATABQAFQAYABgAGAAZABsAHAAdAB4AIAAgACEA
IgAiACIAIgAiACUAJgAnACgAKQAqACsALAAtAC8AMQAzADYAOAA6ADwAPgA/AEEAQwBF
AEUARwBIAEsATQBNAE4ATgBPAE8AUABTAFMAVQBVAFYAVgBWAFYAVABVAFUAVQBTAFIA
UQBRAFIAUgBRAFAATwBNAEsASgBIAEYARABDAEEAPwA9ADsANwA1ADMAMQAvACwAKgAo
ACYAJAAjACEAHwAdABsAGQAVABUAFAARABMAEgASABEADgANAA0ADAAMAAwACwALAAwA
DAAMAAwACwALAAsACwALAAsACwALAAsACwALAAsACwALAAsACwAJAAkACQAJAAsACwAL
AAsACwAMAAwADAAKAAoACgAKAAoACgAKAAoADAAMAAwADAAKAAoACgAKAAoACgAKAAkA
CAAIAAgABwAHAAcABgAFAAUABQAEAAQABAADAAMAAwADAAMAAgABAAEAAQAAAP///v/+
//7//v/+//7//v/+//3//f/8//z//P/8//r/+v/6//j/+P/3//n/+f/5//n/+P/4//j/
+P/4//j/9//3//b/9v/2//b/9v/2//b/9v/2//b/9f/1//X/9f/2//b/9f/1//X/9P/z
//P/9P/0//T/9P/z//P/8//z//P/8//x//H/8P/w//H/8f/x//D/8v/y//L/8v/w//D/
8P/w//L/8v/y//L/8v/y//L/8v/w//H/8f/w//D/8P/v/+//7f/t/+3/7v/w//D/7v/u
/+7/7v/u/+7/7v/u/+7/7v/u/+7/7v/u/+7/7v/u/+7/7v/u/+z/7P/s/+z/6v/q/+r/
6v/r/+z/7f/u//D/8P/w//D/7v/u/+7/7v/u/+7/7v/u/+7/7v/u/+7/8P/w//D/8P/v
/+7/7f/s/+z/7P/s/+z/7v/u/+7/7v/u/+7/7v/u/+//8P/x//L/8f/x//L/8//1//b/
9v/3//X/9v/4//j/+P/5//r/+v/7//v//P/8//j/+P/4//j/+v/6//j/+P/4//j/+P/2
//b/9f/1//T/9P/0//T/9P/w/+3/6//r/+v/6f/o/+j/5//n/+f/5v/o/+j/6P/o/+b/
5v/m/+b/5v/m/+f/5//n/+f/5//n/+r/6P/o/+v/7v/z//v/BQAPAB8ANQBMAGsAkAC4
AOMAEQEzAUUBSwFGATwBGQHcAJcAWQAcAN//q/+B/2H/Uv9Z/2r/dP97/3//hf+M/5j/
pf+y/77/xP/L/9D/1v/d/+D/4v/l/+X/5v/o/+n/6v/p/+r/6v/r/+z/7f/u/+7/7v/v
/+//8f/x//H/8f/y//L/8v/0//T/9P/1//f/9//3//f/+P/4//n/+f/5//v/+f/5//r/
/P/9//7//////wAAAAAAAAIAAwADAAQABQAGAAYABgAHAAcACAAJAAoACgAKAAsADAAN
AA4ADwAQABEAEgATABQAFQAWABcAGAAZABsAHQAfACIAJAAmACgAKgArAC0ALwAvAC8A
MQAyADUANwA3ADgAOgA7ADsAPAA9AD0APwA/AEAAQABAAEAAPgA/AD8APwBBAEAAPwA/
AD4APgA9ADwAOwA5ADcANgA2ADQAMgAxAC0AKwApACcAIwAhAB8AHQAdABoAGAAWABIA
EAAPAA0ADQALAAkABwAFAAUABAABAAEAAAAAAP///v/9//3//P/6//r/+f/5//r/+v/6
//r/+f/5//n/+f/5//n/+f/5//n/+f/5//n/+f/5//n/+f/7//v/+//7//n/+f/5//n/
+f/6//r/+v/6//r/+v/6//r/+v/6//r/+v/6//r/+v/6//r/+v/6//r/+v/6//n/+f/6
//v/+//7//v/+v/5//n/+f/4//j/+P/3//f/9//3//f/9v/1//f/9//2//X/9P/0//T/
9P/y//L/8v/y//H/8f/w//D/8v/y//D/8P/y//D/8P/v/+//7//v/+//7v/u/+7/7v/u
/+7/7f/t/+z/7P/s/+z/7P/s/+z/7P/s/+z/6//r/+v/6//s/+z/6//r/+v/6v/r/+v/
7P/s/+r/6v/p/+n/6//r/+v/6//r/+v/6v/q/+v/6//r/+r/6v/q/+r/6v/q/+r/6v/q
/+r/6v/q/+r/6P/o/+j/6P/q/+v/6//q/+r/6v/p/+n/6f/p/+n/6v/s/+r/6v/q/+r/
6v/q/+r/6v/q/+r/6v/q/+r/6v/q/+r/6v/q/+r/6v/q/+r/6v/q/+r/7P/s/+z/7P/q
/+r/6v/q/+r/6v/q/+r/6v/q/+r/6v/o/+j/6P/o/+j/6P/o/+j/6v/q/+r/6v/o/+j/
6P/o/+r/6v/q/+r/6v/q/+r/6v/q/+r/6v/q/+r/6v/q/+r/7P/s/+z/7P/s/+3/7f/u
/+//7//w//D/8f/x//L/9P/0//T/9f/2//b/9//3//j/+P/2//b/9v/2//b/9v/0//T/
9P/0//T/9P/0//P/8//y//L/8v/y//D/7v/r/+n/6f/p/+f/5v/m/+X/5f/l/+T/5P/k
/+T/5P/k/+T/5P/k/+T/5P/l/+P/4//j/+P/5f/m/+b/6P/p/+r/7//3/wEACwAbADEA
SABlAIoAtADdAAcBKwE9AUEBPAEyARMB1gCPAFEAFADV/5//c/9V/0j/Uf9k/3L/ef99
/4X/kP+c/6f/tP/A/8j/y//Q/9j/3//i/+T/5f/l/+T/5v/p/+r/6//s/+z/7f/s/+3/
7v/u//D/8f/x//P/8//z//P/9P/0//T/9v/2//b/9//5//n/9//3//j/+P/7//v/+//9
//v/+//8//7///8AAAEAAQACAAIAAgAEAAUABQAGAAcACAAIAAgACQAJAAoACwAMAAwA
DAANAA4AEQASABMAFAAVABYAFwAYABkAGgAbABwAHQAfACEAIwAiACQAJgAoACoAKwAt
AC8ALwAvADEAMgA3ADkAOQA6ADwAPQA9AD4APwA/AEEAQQBAAEAAQABAAEAAQQBBAEEA
QQBAAD8APwA8ADwAOwA6ADkANwA1ADQANAAyADAALwAvAC0AKwApACUAIwAhAB8AHQAa
ABgAFgAWABQAEwARAA8ADQALAAkACQAJAAgABQADAAIAAgABAAAA//////7//v/+//3/
/f/8//z//P/8//v/+//7//v/+//7//v/+//5//n/+f/5//v/+//7//v/+//7//v/+//5
//n/+f/5//n/+v/6//r//P/8//z//P/8//z//P/8//z//P/8//z//P/8//z//P/8//z/
/P/7//z//P/8//v/+f/5//j/9//3//f/9v/2//j/9//3//f/9//3//b/9f/1//X/9P/z
//L/8v/y//L/8v/y//L/8v/x//H/8P/w//D/8P/u/+7/8P/u/+7/7f/t/+3/7f/t/+z/
7P/s/+z/7P/s/+v/6//q/+r/6v/q/+z/7P/s/+z/6v/q/+n/6f/p/+n/6v/q/+n/6f/p
/+j/6f/p/+r/6v/q/+r/6f/p/+n/6f/p/+n/6f/p/+j/6P/p/+n/6f/o/+j/6P/o/+j/
6P/o/+j/6P/o/+j/6P/o/+j/6P/o/+j/6P/p/+n/6P/o/+j/5//n/+X/5f/l/+b/6P/o
/+b/5v/m/+b/5v/m/+b/5v/m/+b/5v/m/+b/5v/m/+b/5v/m/+b/5v/k/+T/5P/k/+T/
5P/k/+T/5P/k/+T/5P/m/+b/5v/m/+b/5v/m/+b/5P/k/+T/5P/k/+T/5P/k/+b/5v/m
/+b/5v/m/+b/5v/k/+T/5P/k/+T/5P/k/+T/5P/k/+T/5P/k/+T/5P/k/+T/5P/k/+T/
5f/m/+f/6f/p/+r/6//r/+z/7P/t/+3/7v/w//D/8P/v//D/8P/x//H/8v/y//D/8P/w
//D/8P/w/+7/7v/u/+7/7v/s/+z/7f/t/+z/7P/q/+r/6v/o/+X/4//j/+P/4f/g/+D/
3//d/93/3P/c/97/3v/e/97/3v/e/97/3v/e/9//3//f/9//3//f/+D/4P/i/+X/6P/t
//f/AQAPACMAOQBWAHcAngDIAPUAGwExATcBNQEsARIB2wCUAFUAFwDY/6H/c/9P/z3/
Qv9V/2T/av9t/3X/g/+O/5j/pf+y/7r/wP/H/87/0v/V/9j/2v/b/9v/3P/c/93/4P/h
/+L/4v/j/+L/4//k/+T/5P/l/+X/5//l/+X/5f/m/+j/6P/q/+r/6v/r/+3/7f/r/+v/
7P/s/+3/7f/t/+//8f/x//L/9P/1//b/9//3//j/+P/4//r/+f/5//r/+//8//z//P/9
////AAABAAIABAAEAAUABgAHAAgACQAKAAkACgALAAwACwAMAA0ADgAPABEAEwAVABYA
GAAaABwAHgAfACEAIwAnACcAKQAqACsALQAtAC4AMAAxADEAMgAzADMANQA1ADYANgA2
ADYAOAA7AD0APwA/AD4APQA9ADoAOgA5ADgAOQA3ADUANAAyADAALgAtACkAJwAlACMA
IwAhAB8AHQAZABYAFAASABAADgANAAsACwAJAAcABQADAAMAAgD//////v/+//3/+v/5
//n/+P/2//b/9f/1//T/9P/0//T/9f/1//X/9f/3//f/9//3//f/9//3//f/9f/1//X/
9f/1//X/9f/1//f/9//3//f/9//4//j/+P/2//b/9v/2//b/9v/2//b/9v/2//b/9v/2
//b/9v/2//T/9P/0//P/8v/y//L/8f/z//P/8v/x/+//7//u/+7/8P/v/+//7//v/+//
7v/t/+3/7f/s/+v/6v/q/+r/6v/o/+j/6P/o/+n/6f/o/+j/6P/o/+b/5v/o/+b/5v/l
/+X/5f/l/+X/5v/m/+b/5v/k/+T/4//j/+T/5P/k/+T/5P/k/+T/5P/k/+T/4//j/+H/
4f/i/+L/4//j/+P/4v/h/+H/4v/i/+L/4v/h/+H/4//j/+P/4//h/+H/4P/g/+H/4f/h
/+D/4v/i/+L/4v/i/+L/4v/i/+D/4P/g/+D/4P/g/+D/4P/g/+H/4f/g/+D/4P/f/9//
3//f/9//4P/c/9z/3v/e/97/3v/g/+D/4P/g/+D/4P/g/+D/4v/i/+L/4v/i/+L/4v/i
/+L/4v/i/+L/4v/i/+L/4v/g/+D/4P/g/+L/4v/i/+L/4v/i/+L/4v/i/+L/4v/i/+L/
4v/i/+L/5P/k/+T/5P/k/+T/5P/k/+T/5P/k/+T/5v/m/+b/5v/m/+b/5v/m/+j/6f/p
/+r/6//r/+z/7P/t/+3/7v/w//L/8v/z//T/8v/z//P/9P/0//L/8v/y//L/8v/y//D/
8P/w//D/8P/u/+7/7f/t/+z/7P/s/+z/7v/s/+n/5//n/+f/5f/k/+L/4f/h/+H/4P/g
/+D/4P/g/+D/4P/g/+D/4P/g/+H/4//j/+P/4//j/+L/4v/k/+X/6P/t//X///8LAB0A
MwBOAG0AkgC8AOkAEwE1AUUBRQFCATYBFQHWAJMAUwAYANv/p/97/13/VP9b/2z/eP99
/3//hf+Q/5r/p/+y/7z/wv/J/9D/1v/d/+D/4v/h/+P/5P/k/+X/6P/n/+j/6P/p/+r/
6//s/+z/7v/v/+//8f/x//H/8f/y//D/8P/y//L/8v/z//X/9f/3//f/+P/4//n/+f/5
//v/+//7//z//v/9//7//////wAAAAAAAAIAAwADAAQABQAGAAYABgAHAAkACgALAAwA
DAAMAA0ADgAPABAAEQASABMAFAAVABYAGQAaABsAHAAbAB0AHwAhACIAJAAmACgAKAAp
ACsALQAtAC0ALwAwADMANQA1ADYAOAA5ADkAOgA7ADsAPQA9AD4APgA+AD4APgA/AD8A
PwA/AD4APQA9ADwAPAA7ADoAOQA3ADUANAAyADAALgAtACsAKQAnACUAIwAhAB8AHQAb
ABgAFgAUABAADgANAAsACwAJAAcABQAFAAUABAABAP///v/+//3//P/7//v/+v/4//j/
9//3//b/9v/2//b/9f/1//X/9f/1//X/9f/1//X/9f/1//X/9f/1//X/9f/3//f/9//3
//f/9//3//f/9//4//j/+P/2//b/9v/2//j/+P/4//j/+P/4//j/+P/4//j/+P/4//b/
9v/2//X/9v/2//b/9f/3//f/9v/1//P/8//y//L/8v/x//H/8f/z//P/8v/x//H/8f/w
/+//8P/w//D/8P/u/+7/7v/u/+3/7f/s/+z/7v/u/+z/7P/q/+j/6P/n/+f/5//n/+f/
6P/o/+j/6P/o/+j/5//n/+j/6P/o/+j/5v/m/+b/5v/m/+b/5f/l/+X/5f/m/+b/5f/l
/+X/5P/l/+X/5v/m/+b/5v/l/+X/4//j/+P/4//l/+X/5P/k/+X/5f/l/+T/4v/i/+L/
4v/k/+T/5P/k/+L/4v/i/+L/5P/k/+T/5P/k/+X/5f/k/+T/5P/j/+P/4//j/+P/5P/k
/+T/5P/k/+T/5P/k/+T/5P/k/+T/5P/k/+T/4v/i/+L/4v/i/+L/4v/i/+T/5P/k/+T/
4v/i/+L/4v/k/+T/5P/k/+T/5P/k/+T/5P/k/+T/5P/k/+T/5P/k/+T/5P/k/+T/4v/i
/+L/4v/i/+L/4v/i/+L/4v/i/+L/5P/k/+T/5P/k/+T/5P/k/+b/5v/m/+b/6f/p/+r/
6//p/+r/6v/r/+v/7P/u/+7/8P/x//L/8v/z//P/9P/0//D/8P/w//D/8P/w/+7/7v/u
/+7/7v/s/+z/6//r/+r/6v/q/+r/6v/o/+X/4//j/+P/4f/g/+D/3//f/9//3v/e/97/
3v/e/+D/4P/g/+D/3v/e/9//3//f/9//3//f/+L/5v/o/+n/7P/1////CQAXAC0AQwBe
AIEAqADSAAEBJwE9AUMBQQE8ASQB7QCmAGMAJwDo/6//f/9b/0f/Sv9d/27/dv97/4H/
i/+Y/6T/sf+8/8T/zP/R/9j/4P/l/+b/5v/l/+f/6P/o/+v/7P/t/+7/7v/v/+7/7//w
//D/8v/z//P/9f/1//X/9f/2//b/9v/4//j/9v/3//n/+f/7//v//P/8//v/+//7//3/
/////wAAAgAEAAYACAAJAAoACgAKAAwADQANAA4ADwAQABAAEAARABMAFAAVABYAFAAU
ABUAFgAXABgAGQAaAB0AHgAfACAAIQAiACMAJAAlACcAKQArAC0AMAAzADYANgA3ADkA
OwA9AD0APwBAAEUARwBHAEgASABJAEkASgBLAEsATQBNAE4ATgBOAE4ATgBPAE8ATwBP
AE4ATQBNAEoASgBJAEgASQBHAEUARABAAD4APAA7ADkANwA1ADMAMQAvAC0AKwApACYA
JAAiACIAIAAfAB0AGwAZABcAFQATABMAEgAPAA8ADgAOAA0ADAALAAsACgAIAAgABwAH
AAgACAAIAAgABwAHAAcABwAHAAcABwAHAAcABwAHAAcABQAFAAUABQAHAAcABwAHAAcA
BwAHAAcABwAIAAgACAAIAAgACAAIAAgACAAIAAgACAAIAAgACAAGAAYABgAGAAYABgAG
AAUABAAEAAQAAwAFAAUABAADAAUABQAEAAQABAADAAMAAwADAAMAAgABAAMAAwACAAEA
AAAAAAAAAAAAAAAAAAAAAP/////+//7//v/+//z//P/+//z//P/7//3//f/9//3//P/8
//z//P/6//r/+f/5//r/+v/6//r/+v/6//r/+v/6//r/+f/5//n/+f/6//r/+//7//v/
+v/5//n/+v/6//j/+P/3//f/+f/5//n/+f/7//v/+v/6//v/+//7//r/+P/4//j/+P/4
//j/+P/4//j/+P/4//j/+P/4//j/+P/2//f/9//2//b/9v/1//X/9f/1//X/9v/2//b/
9P/0//T/9P/0//T/9P/0//T/9P/0//T/9P/0//T/9P/0//T/9P/0//T/9P/0//T/9P/0
//T/9P/0//T/9P/0//T/9P/0//T/8v/y//L/8v/y//L/8v/y//D/8P/w//D/8P/w//D/
8P/w//D/8P/w//L/8v/y//L/9P/0//T/9f/1//b/9//3//j/+P/5//n/+P/6//r/+v/9
//7//v////3//v/+//z/+v/6//r/+v/6//j/+P/4//r/+v/4//j/9//3//b/9v/2//b/
9v/0/+//7f/t/+3/6//q/+r/6f/p/+n/6P/o/+j/6P/o/+j/5v/m/+b/5v/m/+f/5//n
/+f/5//n/+j/6P/q/+v/7P/z//v/BQARACMAOQBSAHMAlgDAAO8AGwE7AUsBTQFKATwB
FQHWAJEAVQAWANf/o/97/1v/Uv9b/2r/dv97/33/g/+O/5r/p/+0/7z/xP/J/9D/2P/d
/97/4P/j/+X/5v/m/+f/6P/p/+r/6v/r/+z/7f/u/+7/7v/v/+//8f/x//H/8f/y//L/
8v/0//T/8v/z//X/9f/1//X/9v/2//n/+f/5//v/+//7//z//v/+//7//v/9/wAAAAAA
AAIAAQABAAIAAwACAAIAAgADAAUABgAHAAgACAAIAAkACgALAAwADQAOAA8AEAARABIA
EwAUABUAFgAVABcAGQAbABwAHgAgACIAJAAlACcAKQArACsALQAuADEAMwAzADQAOAA5
ADkAOgA7ADsAPQA9ADwAPAA8ADwAPAA9AD0APQA9ADwAOwA7ADoAOgA5ADgANwA1ADMA
MgAuACwAKgApACcAJQAjACEAHwAdABsAGQAZABYAFAASAA4ADAALAAkABwAFAAMAAQD/
/////v/7//n/+P/4//f/9v/1//X/9P/0//T/8//z//D/8P/w//D/8f/x//H/8f/v/+//
7//v//H/8f/x//H/7//v/+//7//v/+//7//v/+//7//v/+//8f/y//L/8v/y//L/8v/y
//D/8P/w//D/7v/u/+7/7v/w//D/8P/w/+7/7v/u/+3/7f/u/+//7//v/+//7v/t/+3/
7f/s/+z/7P/r/+v/6//r/+v/6v/p/+f/5//m/+X/5v/m/+b/5v/k/+T/5P/k/+P/4//i
/+L/4v/i/+D/4P/i/+D/4P/f/9//3//f/9//3v/e/97/3v/e/97/3f/d/9z/3P/c/9z/
3P/c/9z/3P/c/9z/2//b/9v/2//c/9z/2//b/9v/2v/b/9v/3P/c/9z/3P/b/9v/2//b
/9v/2//b/9v/2v/a/9n/2f/Z/9j/2P/Y/9j/2P/Y/9j/2P/Y/9r/2v/a/9r/2v/a/9r/
2v/a/9v/2//a/9r/2v/Z/9n/2f/Z/9n/2v/a/9r/2v/a/9r/2v/a/9r/2v/a/9z/3P/c
/9z/2v/a/9r/2v/c/9z/3P/c/9z/3P/c/9z/2v/a/9r/2v/a/9r/2v/a/9r/2v/a/9r/
2v/a/9r/2v/a/9r/2v/a/9r/2v/a/9r/3P/c/9z/3P/c/9z/3P/c/97/3v/e/97/3//f
/+D/4f/h/+L/4v/j/+X/5v/o/+j/5v/n/+j/6P/n/+f/6P/o/+j/6P/o/+j/6P/o/+b/
5v/m/+b/5v/k/+T/4//j/+L/4v/i/+L/4v/i/9//3f/d/9v/2f/Y/9j/1//X/9f/1v/X
/9j/2f/a/9j/2P/Y/9j/2v/a/9v/2//b/9v/2//b/9z/3v/e/9//4P/l/+3/9f///xMA
KwBCAGEAhgCwAN0ACwErAT0BQQFAATgBFwHaAJMAUwAWANX/n/9z/1P/Rv9P/2L/cP91
/3f/f/+K/5b/o/+s/7b/vv/D/8r/0v/X/9r/2v/b/9v/3v/e/9//3v/h/+L/4v/j/+b/
5//o/+j/6P/p/+n/6//r/+v/6//s/+z/7P/u/+7/7v/v//H/8f/x//H/8v/y//P/8//z
//X/8//z//T/9v/3//j/+f/5//r/+v/6//z//f/9//7///8AAAAAAAABAAUABgAHAAgA
CAAIAAkACgALAAwADQAOAA8AEAARABIAEwAUABUAFgAXABkAGwAdABwAHgAgACIAJAAl
ACcAKQAtAC0ALwAwADMANQA1ADYAOAA5ADkAOgA7ADsAPQA9AD4APgA+AD4APgA/AD8A
PwA/AD4APQA9ADwAPAA7ADoAOQA3ADUANAAyADAALgAtACkAJwAlACMAIgAhACAAHwAd
ABoAGAAWABQAEgARAA8ADQALAAkABwAHAAcABgADAAEAAAAAAP///v/9//3//P/8//z/
+//7//j/+P/4//j/9//3//f/9//1//X/9f/1//X/9f/1//X/9f/1//X/9f/1//X/9f/1
//f/9//3//f/+f/6//r/+v/4//j/+P/4//j/+P/4//j/+v/6//r/+v/6//r/+v/6//r/
+v/6//n/+v/6//r/+f/5//n/+P/3//f/9//2//b/9v/1//X/9f/1//X/9P/z//H/8f/w
/+//7//w//H/8v/x//D/7//u/+//7//u/+7/7v/u/+z/7P/u/+z/7P/r/+v/6//r/+v/
6v/q/+r/6v/q/+r/6f/p/+j/6P/o/+j/6P/o/+j/6P/q/+r/6f/p/+n/6f/q/+r/6f/p
/+n/6P/n/+f/6P/o/+j/6P/n/+f/5//n/+f/5//n/+f/5v/m/+f/5//n/+b/6P/o/+j/
6P/m/+b/5v/m/+b/5v/m/+b/6P/o/+j/6P/m/+f/5//m/+b/5v/l/+X/5f/l/+X/5v/o
/+j/5v/m/+b/5v/o/+j/6P/o/+j/6P/o/+j/6P/o/+j/6P/m/+b/5v/m/+b/5v/m/+b/
5v/m/+b/5v/o/+j/6P/o/+b/5v/m/+b/6P/o/+j/6P/m/+b/5v/m/+j/6P/o/+j/6v/q
/+r/6v/o/+j/6P/o/+j/6P/o/+j/6P/o/+j/6P/o/+j/6P/o/+r/6v/q/+r/6//s/+3/
7v/x//L/8//0//f/+P/5//r/AAAEAAgADAAMAAwADAAMAAsACgAJAAgABgAGAAYABgAE
AAQABAAEAAIAAgACAAIAAQAAAP///v/9//z/+//6//n/+P/3//b/9P/0//T/9P/0//T/
9P/0/w==
         </WaveFormData>
      </LeadData>
      <LeadData>
         <LeadByteCountTotal>10000</LeadByteCountTotal>
         <LeadTimeOffset>0</LeadTimeOffset>
         <LeadSampleCountTotal>5000</LeadSampleCountTotal>
         <LeadAmplitudeUnitsPerBit>4.88</LeadAmplitudeUnitsPerBit>
         <LeadAmplitudeUnits>��V</LeadAmplitudeUnits>
         <LeadHighLimit>2147483647</LeadHighLimit>
         <LeadLowLimit>268435456</LeadLowLimit>
         <LeadID>V5</LeadID>
         <LeadOffsetFirstSample>0</LeadOffsetFirstSample>
         <FirstSampleBaseline>0</FirstSampleBaseline>
         <LeadSampleSize>2</LeadSampleSize>
         <LeadOff>FALSE</LeadOff>
         <BaselineSway>FALSE</BaselineSway>
         <ExcessiveACNoise>FALSE</ExcessiveACNoise>
         <MuscleNoise>FALSE</MuscleNoise>
         <LeadDataCRC32>3363663424</LeadDataCRC32>
         <WaveFormData>
+P/4//j/+P/4//j/+P/4//j/+P/4//j/+P/4//j/+P/4//j/+P/4//j/+P/4//j/+P/4
//j/+P/4//j/+P/4//j/+P/4//j/+v/6//r/+v/4//j/+P/4//b/9v/2//b/+P/4//j/
+P/6//r/+v/6//r/+v/6//r/+P/4//j/+P/2//b/9v/2//j/+P/4//j/+P/4//j/+P/6
//r/+v/6//r/+v/6//r/+v/6//r/+v/4//j/+P/4//j/+P/4//j/+P/4//j/+P/4//j/
+P/4//j/+P/4//j/+P/4//j/+P/6//r/+v/6//j/+P/4//j/9v/2//b/9v/4//j/+P/4
//j/+P/4//j/+P/4//j/+P/4//j/+P/4//j/+P/4//j/+P/4//j/+P/6//r/+//8//z/
/P/8//3//f/9//7///8BAAEAAgACAAQABQAHAAgABwAHAAcABwAHAAgACAAIAAgABwAH
AAgACAAGAAYABgAGAAQABAADAAEAAQD///z/+//6//n/+P/3//b/9f/1//T/9P/0//T/
9P/0//T/8//1//b/9v/1//X/9f/1//X/9P/0//T/9P/0//L/8v/z//b//P8EABIAHgAu
AEMAWgB3AJwAxgDtAAgBIAEvATMBIgH7AMQAjQBaAC0ABQDj/83/xP/F/8j/yP/H/8X/
xv/J/8//1f/a/9z/4f/l/+n/7P/u//L/8P/w//D/8f/x//H/8v/y//L/8v/z//T/9P/0
//T/9f/1//X/9f/1//X/9f/2//j/+P/5//n/+v/6//r/+v/4//j/+P/5//n/+f/5//n/
+v/6//r/+v/7//v//P/8//v/+//7//v//v/+//7/////////AAAAAAAAAQABAAIAAAAB
AAEAAQADAAMAAwAEAAUABgAGAAYACQAJAAsADAAMAA0ADgAPABEAEgATABQAFQAWABcA
GAAaABsAGwAcAB4AHwAgACEAIgAjACUAKAAnACgAKQApACkAKQAqACoAKwArACwALAAs
ACwALQAtAC0ALQAuAC4ALwAvAC0ALQAqACkAKQAoACUAJQAkACIAIgAhAB8AHgAcABoA
GAAXABMAEgASAA8ADgANAAwACwAKAAkABwAGAAUABAAEAAMAAgACAAEAAQD////////+
/wAAAAD//////////////////////////////////////f/8//z//P/7//r/+v/6//r/
+v/7//v/+//7//v/+//7//v/+//7//3//f/9//3/+//7//v/+//9//3//v/+//3//f/9
//z/+v/6//v/+//6//r/+v/6//z//P/7//v/+f/5//n/+f/4//j/+P/4//j/+P/4//j/
9//3//f/9//1//X/9f/1//f/9v/2//b/9v/2//b/9v/z//P/8//z//P/8//z//P/8//z
//P/8v/y//L/8v/y//L/8f/x//H/8v/y//L/8v/y//L/8v/y//L/8v/x//H/8f/x//L/
8v/y//L/8f/x//H/8f/x//L/8P/w//D/8P/w//D/8f/x/+//7//w//D/7//v/+//7//v
/+//7//w//D/8P/w//H/8f/x//H/8f/v/+//7//v/+//7v/u/+7/7v/u/+7/7v/w//D/
8P/w//D/8P/w//D/8P/w//D/8P/w//D/8P/w//D/8P/u/+7/7v/u/+z/7P/s/+z/7v/u
/+7/7v/u/+7/7v/u/+7/7v/u/+7/7v/u/+7/7v/s/+z/7P/s/+7/7v/u/+7/7P/s/+z/
7P/s/+z/7P/s/+z/7P/s/+z/7P/s/+z/7P/s/+z/7P/s/+7/7v/u/+7/7//w//D/8P/w
//H/8f/x//D/8f/x//H/9P/0//T/9f/3//j/+f/5//n/+f/5//r/+P/4//j/9//3//j/
+P/2//b/9v/2//T/9P/z//P/8//w/+z/6v/o/+n/6P/n/+b/5f/l/+b/5v/k/+T/5P/k
/+b/5f/l/+b/5v/l/+X/5f/j/+P/5P/k/+T/5P/k/+T/5P/p/+7/9P8AAAwAHAAuAEEA
WgB7AKQAyADjAPgABAEHAf0A2AClAGwAOwAOAOX/w/+r/5//nv+l/6j/qP+p/6v/sP+1
/73/xf/M/87/0f/V/9v/3P/e/97/3v/g/+D/3//h/+H/4v/i/+L/4v/j/+L/4v/i/+L/
4//j/+P/4//j/+P/4//k/+T/5P/l/+X/5v/m/+b/5v/m/+b/5v/n/+f/5//n/+f/6P/o
/+j/6P/p/+n/6v/q/+v/6//r/+v/7P/s/+z/7f/t/+3/7v/u/+7/7//v//D/8P/x//H/
8f/x//H/8f/y//X/9v/2//b/9f/1//f/+P/6//v//P/9////AAABAAIAAwAEAAUABgAI
AAkACQAKAAwADQAOAA8ADwAPABAAEgATABQAFQAVABUAFQAWABYAFwAXABgAGAAYABgA
GQAZABsAGwAcABwAGwAbABkAGQAWABUAFQAUABMAEwASABAADgANAAsACgAKAAgABgAF
AAEAAAAAAP3//P/7//r/+f/4//f/9f/0//X/9P/0//P/8v/y//H/8f/z//P/8//y//L/
8v/x//H/7//v/+//7//v/+//7//v//H/8f/x//H/8f/w//D/8P/v/+7/7v/u/+7/7v/v
/+//8f/x//H/8f/x//H/8f/x//H/8f/x//H/8f/x//H/8f/z//P/9P/0//P/8//z//L/
8v/y//P/8//y//L/8v/y//L/8v/x//H/8f/x//H/8f/y//L/8v/y//D/8P/w//D/8f/x
//H/8f/x//H/8f/x//H/8P/w//D/8P/w//D/8P/x//H/8f/x/+//7//v/+//8f/x//H/
8P/y//L/8v/y//D/7//v/+//8P/w//D/8P/y//L/8v/y//P/9P/0//X/9//3//j/+P/2
//b/9f/1//f/9//3//j/+P/4//j/+P/2//b/9//3//f/9//4//j/9//3//f/9//5//n/
+f/6//r/+v/6//v/+f/5//n/+f/5//n/+f/5//n/+P/4//j/+P/4//j/+P/4//j/+P/4
//j/+P/6//r/+v/6//r/+v/6//r/+v/6//r/+v/8//z//P/8//r/+v/6//r/+v/6//r/
+v/6//r/+v/6//r/+v/6//r/+v/6//r/+v/6//r/+v/6//r/+v/6//r//P/8//z//P/8
//z//P/8//z//P/8//z//v/+//7//v/+//7//v/+/wAAAAAAAAAAAQACAAIAAgACAAMA
AwADAAQABQAFAAUACAAIAAgACQALAAwADQANAA0ADQANAA4ADgAOAA4ADQANAA4ADgAM
AAwADAAMAAoADAALAAsACwAJAAYABQAEAAMAAgABAAAA/////wAAAAAAAAAAAAAAAAAA
/////wAA/v/9//3//f//////AAAAAAAAAAD+//7//v///wIACAAQABwAKgA6AE8AZgCD
AKgA0gD5ABYBLAE5ATsBKAH/AMoAkQBeADEACQDp/9P/yP/J/8z/zP/L/8v/yv/N/9H/
2f/g/+b/6//t/+//8v/2//j/+P/6//j/+f/5//v/+v/6//r/+v/7//z//P/8//z/+//7
//v/+//9//3//f/+//3//P/8//v//P/8//z//P/8//z//P/9//3//f/9//3//v/+//7/
/v//////AAAAAP//////////AAAAAAAAAQABAAEAAgACAAAAAQABAAIAAgADAAMAAwAH
AAcABwAIAAcACAAIAAgACwALAA0ADgAOAA8AEAARABEAEgATABQAFQAWABcAGAAYABkA
GQAaABwAHQAeAB8AHwAfACAAIgAhACIAIwAjACUAJQAmACYAJwAnACgAKAAoACgAKQAp
ACkAKQAqACoAJwAnACUAJQAmACUAJQAkACEAIQAgAB4AHAAbABkAGAAYABYAFAATAA8A
DgAOAAsACgAJAAgABwAGAAUAAwACAAEAAAAAAP///v/+//3//f/7//v/+//6//z//P/7
//v/+//7//v/+//5//n/+f/5//n/+f/5//n/+f/4//j/+P/4//j/+f/6//j/+P/5//n/
+f/5//n/+f/3//f/9//3//f/9//3//f/9//3//f/9//1//X/9v/2//X/9f/1//T/9v/2
//f/9//0//T/9P/0//T/9P/z//P/8//z//P/8//y//L/8v/y//T/9P/0//T/8f/x//H/
8f/x//H/8f/x//H/8P/w//D/7v/u/+7/7v/v/+//7//v/+3/7f/t/+3/7f/t/+3/7P/u
/+7/7v/u/+z/6//r/+v/7P/s/+z/7P/q/+r/6v/q/+r/6v/p/+n/6f/p/+r/6v/q/+r/
6f/p/+v/6//r/+z/6v/q/+r/6v/q/+r/6//r/+v/6//s/+z/7P/t/+7/7//t/+3/7f/u
/+7/7v/u/+//7f/t/+3/7f/t/+3/7f/t/+3/7P/s/+z/7P/s/+z/7P/u/+z/7P/s/+z/
7P/q/+r/6v/q/+z/7P/s/+z/6//q/+n/6P/o/+j/6P/o/+j/6P/o/+j/6v/q/+r/6v/o
/+j/6P/o/+r/6v/q/+r/6P/o/+j/6P/m/+b/5v/m/+j/6P/o/+j/6v/q/+r/6v/q/+r/
6v/q/+r/6v/q/+r/6v/q/+r/6v/q/+r/6v/q/+z/7P/s/+z/7v/u/+7/7v/w//H/8v/y
//L/8v/z//P/8//0//X/9f/z//T/9P/0//X/9//4//n/+//7//v/+//8//z//P/8//v/
+//8//z/+P/4//j/+P/2//b/9f/1//X/8//w/+//7v/t/+z/6//s/+v/6//s/+z/7P/s
/+z/7P/s/+v/6//q/+r/6f/p/+n/6f/p/+r/6v/q/+r/6v/q/+j/6//u//L/+P8GABQA
IgA1AEoAZwCKALAA0wDwAAQBDwERAQAB1wCkAG8APAAPAOf/x/+x/6r/q/+w/7L/r/+v
/7L/uf+9/8P/yv/S/9f/2f/d/+D/4v/k/+b/5P/k/+X/5f/l/+b/5P/k/+T/5f/m/+b/
5v/m/+n/6f/p/+n/6f/p/+n/6v/o/+j/6f/p/+r/6v/q/+r/6v/q/+r/6//r/+v/6//r
/+z/7P/s/+z/7f/t/+7/7v/t/+3/7f/t/+7/7v/u/+//7//v//D/8P/w//H/8f/y//L/
8//z//P/9f/1//X/9v/3//j/+P/4//n/+f/7//z//v///wAAAQABAAIAAwAEAAUABgAH
AAgACgALAAsADAAOAA8AEAARABEAEQASABQAEwAUABUAFQAXABcAGAAYABkAGQAaABoA
GAAYABkAGQAXABcAGAAYABcAFwAVABUAFAATABMAEgARABEAEAAOAAwACwAJAAgABAAC
AAAA//////7//v/7//j/9//2//X/9P/z//H/8P/v/+7/7v/t/+z/7P/r/+v/6//r/+v/
6v/q/+r/6f/p/+v/6//r/+v/6//r/+v/6//p/+n/6f/p/+n/6P/o/+j/6P/o/+n/6v/o
/+j/6f/p/+n/6f/p/+n/6f/p/+n/6f/p/+n/6f/p/+n/6f/p/+n/6f/p/+r/6v/p/+n/
6f/o/+j/6P/p/+n/6P/o/+j/6P/o/+j/5//n/+f/5//n/+f/5v/m/+b/5v/m/+b/5v/m
/+X/5f/l/+X/5f/l/+X/5f/n/+b/5v/m/+b/5v/m/+b/5f/l/+X/5f/n/+f/5//n/+X/
5f/l/+T/5P/k/+T/5P/k/+P/4//j/+T/5P/k/+T/5P/k/+T/5P/k/+T/4//j/+P/4//k
/+T/5P/k/+P/4//j/+P/4//k/+L/4v/i/+L/4P/g/+H/4f/j/+P/5P/k/+P/4//j/+P/
4//j/+P/5P/k/+T/5P/l/+P/4//j/+P/4//j/+P/4//l/+T/5P/k/+T/5P/k/+T/5P/k
/+L/4v/i/+L/5P/k/+T/5P/k/+T/5P/k/+T/5P/k/+T/4v/i/+L/4v/i/+L/4v/i/+L/
4v/i/+L/4v/i/+L/4v/k/+T/5P/k/+T/5P/k/+T/5P/k/+T/5P/k/+T/5P/k/+b/5v/m
/+b/5v/m/+b/5v/k/+T/5P/k/+b/5v/m/+b/5v/m/+b/5v/m/+b/5v/m/+b/5v/m/+b/
5//o/+n/6//q/+r/6v/q/+3/7f/t/+7/7//v/+//8P/w//D/8f/z//L/8//z//P/9f/1
//b/9v/1//T/8v/x//L/8v/w//D/8P/w/+7/7v/v/+//7//t/+r/6f/o/+f/5v/l/+T/
4//j/+T/5P/k/+L/4v/i/+L/4//j/+T/5P/j/+P/4//j/+X/5v/m/+b/5P/i/+L/4v/l
/+j/8P/8/woAGAAoAD0AVgB5AKIAyADlAPoABgENAQEB3gCrAHIAPQAQAOn/x/+r/5//
ov+n/6r/qP+n/6v/sP+z/7n/wf/K/87/0f/X/9v/3P/e/97/3v/g/+D/4f/j/+P/5P/k
/+T/5P/l/+b/5v/m/+b/5f/l/+X/5f/l/+X/5f/m/+j/6P/p/+n/6v/q/+r/6v/q/+r/
6v/r/+v/6//r/+v/6v/q/+r/6v/t/+3/7v/u//D/8f/y//P/8v/y//L/8//z//P/9P/0
//b/9//3//j/+v/7//v/+//7//v/+//8//v//P/8//z//f/9////AAAAAAEAAgADAAUA
BgAHAAgACQAKAAsADAAOAA8ADwAQABIAEwAUABUAFQAVABYAGAAZABoAGwAbAB0AHQAe
AB4AHwAfACAAIAAgACAAIQAhAB8AHwAgACAAHwAfAB0AHQAcABsAGwAaABcAFwAWABQA
FgAVABMAEgAQAA4ADAALAAkACAAIAAUABAADAAIAAQAAAP///f/8//v/+v/6//n/+P/4
//f/9//1//X/9f/0//b/9v/1//X/9f/1//X/9f/3//f/9//3//X/9f/1//X/9f/0//T/
9P/1//T/9P/0//T/9P/1//X/9//3//f/9//2//X/9P/z//P/8//z//P/8//z//P/8//z
//P/9P/0//P/8//z//L/8v/y//P/8//0//T/9P/0//L/8v/x//H/8f/x//H/8f/y//L/
8v/y//D/8P/w//D/7//v/+//7//x//H/8f/x//H/8P/w//D/8P/w//D/8P/t/+3/7f/t
/+//7//v/+//8f/x//H/8P/w//D/8P/w//L/8f/x//H/8v/y//L/8v/y//L/8v/y//D/
8P/v/+//7f/t/+7/7v/u/+7/7f/t/+//7//v//D/8P/w//D/8P/u/+7/7//v/+//7//w
//D/8f/x//H/8f/v/+//7//w//D/8P/w//H/7//v/+//7//v/+//7//v//H/8P/w//D/
7v/u/+7/7v/s/+7/7v/u/+7/7v/w//D/8P/w/+7/7v/u/+7/8P/w//D/8P/u/+7/7v/u
/+7/7v/u/+7/7P/s/+z/7P/u/+7/7v/u/+7/7v/u/+7/7v/u/+7/7v/u/+7/7v/u/+z/
7P/s/+z/7v/u/+7/7v/w//D/8P/w/+7/7v/u/+7/7v/u/+7/7v/u/+7/7v/u//D/8f/y
//L/8v/y//P/8//z//T/9f/1//f/+P/4//j/+f/7//z//f/9//3//f/9//7//v/+//7/
+//7//z//P/8//z//P/8//r/+v/5//n/+//5//b/9f/z//H/7//t/+7/7f/t/+7/7v/u
/+7/7v/u/+7/7f/t/+z/7P/r/+v/7P/t/+7/8P/y//L/8v/y//L/8P/x//b/+v8CABAA
IAAwAEUAXgB9AKIAzADxAA4BIAErAS0BGgHxALgAfwBOACMA/f/d/8f/wv/B/8T/xP/B
/73/wP/D/8n/z//W/9r/3f/h/+X/6P/q/+z/7v/u/+7/7//v/+//8P/w//D/8P/x//L/
8v/y//L/9f/1//X/9f/1//X/9f/2//T/9P/1//X/9P/0//T/9P/2//b/9v/3//n/+f/5
//n/+P/4//j/+P/5//n/+v/6//n/+f/5//n/+v/6//r/+//9//3//v/+/wAAAQABAAIA
AgADAAMAAwAFAAUABQAGAAcACAAIAAgACwALAA0ADgAMAA0ADgAPABEAEgATABQAFQAW
ABcAGAAYABkAGQAaABwAHQAeAB8AHwAfACAAIgAlACYAJwAnACcAJwAoACgAKQApACoA
KgAqACoAKwArACsAKwAsACwAKwArACkAKQAoACcAJwAmACMAIwAiACAAHgAdABsAGgAY
ABYAFAATAA8ADgAOAAsACgAJAAgABwAIAAcABQAEAAMAAgACAAEAAAAAAP/////9//3/
/f/8//7//v/9//3/+//7//v/+//5//n/+f/5//n/+f/5//n/+f/4//j/+P/5//j/+P/4
//j/+P/5//n/+f/5//n/+f/5//n/+f/5//n/+f/5//n/+f/5//n/+f/3//f/+P/4//n/
+f/5//j/+P/4//n/+f/4//j/+P/4//b/9v/1//X/9f/1//X/9f/2//b/9v/2//b/9v/2
//b/9f/1//X/9f/1//X/9f/1//X/9P/0//T/8v/y//L/8v/v/+//7//v/+//7//v/+//
7//v/+//7v/u/+7/7v/u//D/7//v/+//7v/u/+7/7v/u/+7/7v/u/+7/7v/t/+3/6//r
/+z/7P/s/+z/6//r/+3/7f/t/+7/7f/s/+v/6v/q/+r/6//r/+v/6//s/+z/6//r/+v/
6//r/+v/6//s/+r/6v/q/+v/7f/t/+3/7f/r/+v/6//r/+3/7P/s/+z/6v/q/+r/6v/s
/+r/6v/q/+r/6v/q/+r/6v/q/+z/7P/s/+z/6//q/+n/6P/q/+r/6v/q/+r/6v/q/+r/
6P/o/+j/6P/q/+r/6v/q/+r/6v/q/+r/6v/q/+r/6v/o/+j/6P/o/+r/6v/q/+r/6v/q
/+r/6v/q/+r/6v/q/+r/6v/q/+r/6P/o/+j/6P/o/+j/6P/o/+r/6v/q/+r/6//s/+z/
7P/s/+3/7f/t/+7/7//v/+//8v/y//L/8//1//b/9//3//f/9//3//j/+P/4//j/9//5
//r/+v/4//j/+P/4//b/9P/z//P/8//z//D/7//u/+3/7P/r/+r/6f/p/+r/6v/q/+r/
6v/q/+r/6f/p/+r/6v/p/+n/6f/p/+n/6v/q/+r/7P/s/+r/6v/t//D/+P8CABAAHgAw
AEUAXgB/AKoA0ADvAAQBEgEXAQ0B6gC3AIAASwAeAPX/z/+1/6n/qP+t/7D/rv+t/7H/
tv+7/8H/yf/Q/9T/2f/b/9//4v/m/+b/5v/k/+T/5f/l/+X/5v/m/+b/5v/n/+j/6P/o
/+j/6//r/+v/6//r/+v/6//s/+z/7P/t/+3/7P/s/+z/7P/u/+7/7v/v/+3/7f/t/+3/
7//w//H/8v/0//X/9//4//n/+f/5//n/+v/6//r/+//5//n/+v/6//r/+//7//z//P/9
//3//f////////8AAAEAAgACAAIAAwADAAUABgAGAAcACAAJAAsADAANAA4ADwAQABEA
EgAUABUAFQAWABgAGQAaABsAGwAbABwAHgAfACAAIQAhACEAIQAiACIAIQAhACIAIgAk
ACQAJQAlACUAJQAmACYAJQAlACMAIwAiACEAIQAgAB0AHQAcABoAGgAZABcAFgAUABIA
EAAPAA0ADAAMAAkABgAFAAQAAwACAAEA///+/////v/+//3//P/8//v/+//7//v/+//6
//z//P/7//v/+f/5//n/+f/5//n/+f/5//n/+f/5//n/+f/4//j/+P/3//b/9v/2//j/
+P/5//n/+f/5//n/+f/5//n/+f/5//n/+f/5//n/+//7//v/+//7//v//P/8//v/+//7
//r/+P/4//n/+f/2//b/9v/2//j/+P/3//f/9//3//f/9//4//j/+P/4//j/+P/4//j/
9//3//f/9//1//X/9f/1//f/9v/2//b/9P/0//T/9P/1//X/9f/1//X/9f/1//X/9//3
//f/9v/0//T/9P/0//T/8//z//P/8v/y//L/8v/z//T/9f/2//T/9P/z//P/9f/1//b/
9v/0//T/8//z//H/8f/x//L/9P/0//T/9P/0//T/9f/1//X/9f/2//b/9f/1//X/9f/1
//X/9f/2//b/9v/2//f/9f/1//X/9f/1//X/9f/1//P/8v/y//L/9P/0//T/9P/0//T/
9P/0//T/9P/0//T/9P/0//b/9v/2//b/9v/2//b/9v/2//b/9v/2//T/9P/0//T/9v/2
//b/9v/0//T/9P/0//b/9v/2//b/9v/2//b/9v/2//b/9v/2//b/9v/2//b/9P/0//T/
9P/2//b/9v/2//b/9v/2//b/9//4//n/+//8//z//P/8/////////wAA////////AAD+
//7///8BAAIAAwADAAMAAwADAAQABAAEAAQAAwADAAQABAACAAIAAgACAAAAAAABAAEA
AQD///z/+//6//n/+P/3//b/9f/1//b/9v/2//T/9P/0//T/8//z//T/9P/x//H/8f/x
//P/9P/0//T/9P/0//T/8v/1//j//P8GABQAIAAyAEkAXgB9AKYA0gD1ABABIgEtAS8B
GAHtALYAfQBKABsA9f/X/8P/vP+//8L/wv+//73/vv/D/8f/z//Y/9z/3//h/+X/6v/s
/+z/7P/s/+7/7//x//H/8v/y//L/8v/z//T/9P/0//T/8//z//P/8//z//P/8//0//b/
9v/3//f/+P/4//j/+P/2//b/9v/3//n/+f/5//n//P/8//z//P/7//v//P/8//3//f/9
//3//v/+//7////9//3//v/+//7//////wAAAgADAAMAAwAFAAUABQAGAAcACAAIAAgA
BwAHAAkACgAIAAkACgALAA8AEAARABIAFQAWABcAGAAYABkAGQAaABwAHQAeAB8AIQAh
ACIAJAAlACYAJwAnACUAJQAmACYAKQApACoAKgAqACoAKwArAC0ALQAuAC4AKwArACkA
KQAmACUAJQAkACEAIQAgAB4AHwAfAB4AHgAeABwAGgAZABYAFAATAA8ADgANAAwACwAK
AAkABwAGAAUABAAEAAMAAgACAAEAAQD////////+//7//v/9//3//f/9//3//f/9//3/
/f/9/////////////f/8//z//P/9//z//P/8//z//P/9//3////////////9//3//f/9
//3//f/9//3//f/9//3//f/9//3//v/+//v/+//7//r//P/8//3//f/8//z//P/8//z/
/P/7//v/+f/5//n/+f/6//r/+v/6//r/+v/6//r/+f/5//n/+f/5//n/+f/5//n/+P/4
//j/+P/4//j/+P/3//f/9//3//f/9//3//f/9f/1//X/9P/0//T/9P/0//b/9f/1//X/
9P/0//T/9P/0//T/9P/0//T/9P/z//P/8//z//T/9P/0//T/8//z//P/8//z//T/9P/0
//T/9P/0//T/9f/1//X/9f/2//b/8//z//P/8//z//P/8//0//T/9P/0//X/9//3//f/
9//5//n/+f/5//n/+P/4//j/+P/4//j/+P/6//r/+v/6//r/+v/6//r/+v/6//z//P/8
//z/+v/6//r/+v/6//r/+v/6//r/+v/6//r/+P/4//j/+P/7//z//f/+/wAAAAAAAAAA
AAAAAAAAAAAAAAAAAAAAAAIAAgACAAIAAgACAAIAAgACAAIAAgACAAQABAAEAAQABQAG
AAYABgAGAAcABwAHAAgACQAJAAkACAAIAAgACQALAAwADQANAA8ADwAPABAADgAOAA4A
DQANAA4ADgAMAAwADAAMAAoADAALAAsACwAHAAQAAwACAAEAAAD///7//f/9//7//v/+
//7//v/+//7//f/9//7/AAD////////9//3//v/+//z//v8AAP7//P/9/wAABAAMABoA
KgA4AEsAYgB/AKYA0AD1ABABJAEzATUBJgH9AMgAjwBcAC0ABQDj/8//xv/J/87/zv/L
/8n/zP/P/9f/3f/i/+j/6//t//H/9v/4//j/+P/6//r/+//7//n/9v/4//j/+P/5//z/
/P/8//z//f/9//3//f/9//3//f/+//7//v//////AAAAAAAAAAAAAAAAAAABAAEAAQAB
AAEAAgACAAIAAgADAAMABAAEAAUABQAFAAUABgAGAAYABwAHAAcACAAIAAgACQAJAAoA
CgALAAsACwALAAsACwAMAA0ADgAOAA4AEQARABMAFAASABMAFAAVABcAGAAZABoAGwAc
AB0AHgAiACMAIwAkACQAJQAmACcAKQApACoALAArACwALQAtAC8ALwAwADAAMQAxADIA
MgAyADIAMwAzADMAMwA0ADQAMQAxAC8ALwAwAC8ALwAuACsAKwAqACgAKAAnACUAJAAi
ACAAHgAdAB0AHAAcABkAFgAVABQAEwASABEADwAOAA0ADAAMAAsACAAIAAcABwAHAAcA
BwAGAAYABgAFAAUABQAFAAUABQAFAAUABQAFAAUABQAFAAUABQAEAAQABAAFAAQABAAE
AAQABAAFAAUAAwADAAMAAwADAAMAAwADAAMAAwADAAMAAwADAAMAAwADAAMABAAEAAMA
AwADAAIAAgACAAMAAwACAAIAAgACAAQABAADAAMAAQABAAEAAQAAAAAAAAAAAP7//v/+
//7////////////9//3//f/9//3//P/8//z//P/8//z//P/9//3//f/9//3//f/9//3/
+//7//v/+v/6//r/+v/6//r/+f/5//n//P/8//z//P/8//z//P/8//z//P/7//v/+//7
//z//P/8//z/+//7//v/+//7//z/+v/6//r/+v/6//r/+//7//n/+f/6//r/+//7//v/
+//5//n/+f/6//r/+v/6//v/+//7//v/+//5//n/+f/5//v/+v/6//r/+v/6//r/+v/6
//r/+v/6//r/+v/6//r/+v/6//z//P/8//z/+v/6//r/+v/6//r/+v/6//j/+P/4//j/
+f/6//v//P/+/wAAAgAEAAIAAgACAAIAAgACAAIAAgAEAAQABAAEAAQABAAEAAQABgAG
AAYABgAEAAQABAAEAAQABAAEAAQABAAEAAQABAAEAAQABAAEAAYABgAGAAYABwAIAAkA
CgAKAAoACgAKAAwADAAMAAwADQAOAA8AEAARABIAEwAUABIAEgASABIAEgASABIAEgAS
ABIAEgASABAAEAAQABAADwAOAA0ADAAJAAgABwAGAAUABAADAAIAAgACAAIAAgAAAAAA
AAAAAA==
         </WaveFormData>
      </LeadData>
      <LeadData>
         <LeadByteCountTotal>10000</LeadByteCountTotal>
         <LeadTimeOffset>0</LeadTimeOffset>
         <LeadSampleCountTotal>5000</LeadSampleCountTotal>
         <LeadAmplitudeUnitsPerBit>4.88</LeadAmplitudeUnitsPerBit>
         <LeadAmplitudeUnits>��V</LeadAmplitudeUnits>
         <LeadHighLimit>2147483647</LeadHighLimit>
         <LeadLowLimit>268435456</LeadLowLimit>
         <LeadID>V6</LeadID>
         <LeadOffsetFirstSample>0</LeadOffsetFirstSample>
         <FirstSampleBaseline>0</FirstSampleBaseline>
         <LeadSampleSize>2</LeadSampleSize>
         <LeadOff>FALSE</LeadOff>
         <BaselineSway>FALSE</BaselineSway>
         <ExcessiveACNoise>FALSE</ExcessiveACNoise>
         <MuscleNoise>FALSE</MuscleNoise>
         <LeadDataCRC32>3302189809</LeadDataCRC32>
         <WaveFormData>
+v/6//r/+v/4//j/+P/4//r/+v/6//r/+v/6//r/+v/6//r/+v/6//r/+v/6//r/+v/6
//r/+v/6//r/+v/6//r/+v/6//r/+v/6//r/+v/6//r/+v/6//r/+v/6//r//P/8//z/
/P/8//z//P/8//z//P/8//z/+v/6//r/+v/4//j/+P/4//j/+P/4//j/+v/6//r/+v/6
//r/+v/6//r/+v/6//r/+v/6//r/+v/4//j/+P/4//j/+P/4//j/+P/4//j/+P/4//j/
+P/4//j/+P/4//j/+P/4//j/+P/4//j/+P/4//j/+P/4//j/9v/2//b/9v/2//b/9v/2
//b/9v/2//b/+P/4//j/+P/2//b/9v/2//T/9P/0//T/9v/2//b/9v/2//b/9//3//f/
9//3//j/+P/4//n/+f/8//z//P/8//3//v///wAAAgACAAIAAgABAAEAAgACAAIAAgAC
AAIAAgACAAEAAQABAP///v/9//7//f/7//n/+P/4//f/9v/1//T/9P/0//L/8v/y//H/
8f/x//H/8f/x//H/8f/x//P/8//z//P/8//z//P/8//z//L/8P/w//L/9//9/wQACwAR
ABsAKAA4AE0AagCGAJsArQC7AMMAvACmAIoAaQBKAC8AEwD9/+3/5v/j/+H/3//a/9f/
1f/X/9n/3P/f/+H/4//n/+n/6//s/+//7v/u//D/7//v/+//7//w//D/8P/w/+//7//v
/+//7//v/+7/7v/u/+7/7v/u/+7/7//v/+//8P/w/+//7//v/+//7//v/+//7//v/+//
7//w//D/8P/w//H/8f/x//L/8v/x//H/8v/y//L/8v/y//L/8v/y//P/8//z//P/8v/y
//L/8v/z//P/8//0//T/9f/1//X/9P/0//b/9v/4//j/+f/6//v/+//8//z/+//7//3/
/v/+//7///8BAAEAAgADAAQABgAGAAYABwAHAAcACAAJAAkACQAJAAoACgAKAAwADAAK
AAoACgAKAAoACwALAAsACwALAAsACwAJAAkACAAHAAYABgAFAAQAAQABAAAA///8//v/
+v/5//j/9//2//X/9P/z//L/8v/x//D/7//u/+z/7P/r/+v/6//r/+r/6f/r/+v/6//r
/+n/6f/p/+j/6P/o/+j/5//p/+r/6v/q/+r/6f/p/+n/6//r/+v/6//t/+3/7f/t/+//
7//v//D/8f/y//T/9f/3//f/9//3//r//P/9//7//P/8//z//P/+///////+//7//v//
/wAA/v/+//7//v/+//7//v/+//7//v/9//3//f/9//3//f/9//3//f/9//3//f/9//3/
/f/9//3//f/6//r/+v/6//r/+v/6//v/+//7//v/+v/6//r/+v/5//v/+//7//v/+//8
//z//P/6//r/+v/6//r/+v/6//r//P/8//v/+//7//v/+//8//3//v///wAABAAGAAgA
CgAHAAYABQAEAAEAAQAAAP7/AAAAAAAAAAABAAIAAwAEAAEAAQABAAIAAAAAAAAAAAAA
AP///////wEAAAAAAAAA/v/+//7//v/+//7//v/+//7//v/+//7//v/+//7//v/+//7/
/v/+//7//v/+//7//v/+//7//v/+//7//v/+//7//v/+//7//v/+//7//v/+//7//v/+
//7//v/+//7//v/+/wAAAAAAAAAA/v/+//7//v/+//7//v/+//7//v/+//7//v/+//7/
/v/7//r/+f/4//L/7v/q/+b/6P/o/+j/6P/o/+j/6P/o/+j/6P/o/+j/6//r/+v/6//s
/+7/7//w//H/8f/y//L/8v/y//P/9P/3//j/+v/6//r/+v/7//v/+v/6//r/+v/6//r/
+v/6//f/9//3//X/9v/1//T/8//v/+3/7P/s/+v/6v/p/+j/6v/q/+r/6v/q/+n/6f/p
/+n/6f/p/+n/6f/p/+n/6f/p/+n/6f/p/+v/6//r/+j/6P/s//D/8//5/wAABQANABcA
JAA4AFEAagB+AI8AmwChAJ0AjABuAE4AMQAYAP3/4//T/8v/xv/H/8X/w//E/8X/x//L
/8//1P/Z/9v/3f/f/+P/5//o/+f/5v/o/+j/5//p/+n/6f/q/+r/6v/q/+n/6f/p/+n/
6//r/+r/6v/q/+r/6v/q/+r/6//r/+v/7P/s/+v/6//t/+3/7f/t/+v/6//r/+v/6//s
/+z/7P/s/+3/7f/t/+7/7v/t/+3/7v/u/+7/7v/u/+7/7v/u//H/8f/x//H/8v/y//L/
8v/x//H/8f/y//T/9f/1//X/9P/0//b/9v/3//j/+v/8//3//f/+//7//////wEAAgAC
AAIAAwAFAAMABAAFAAYABgAGAAYABwAKAAsADQAPAA8ADwAPABAAEAAQABIAEgASABIA
EgASABQAFQAVABUAFQAVABUAFQATABMAEgARAA4ADgANAAwADQANAAwACwAKAAkACAAH
AAYABQAEAAMAAgABAAAAAAD///7//f/8//7//v/9//3//f/9//z/+//9//3//f/9//3/
/f/9//z/+v/6//r/+f/5//r/+v/6//z/+//7//v/+f/5//n/+f/5//n/+f/5//n/+f/5
//r//P/8//3//f/7//v/+//7//n/+v/6//r//P/8//z//P/8//3//f/8//r/+v/7//z/
/P/8//z//P/8//z//P/8//r/+v/5//n/+f/5//n/+f/7//v/+//7//v/+//7//v/+//7
//v/+//6//r/+v/6//r/+v/6//v/+//7//v/+v/6//r/+v/5//n/+f/5//n/+f/6//r/
+v/6//r/+v/6//j/+P/4//j/+P/4//f/9//3//f/9//4//j/+P/4//j/+v/6//r/+v/4
//j/+P/4//r/+//7//r/+v/6//r/+v/6//r/+v/6//n/+f/5//r//P/8//z//P/+//3/
/f/9//3//P/8//z//P/8//z//P/8//z//P/8//z//P/8//z/+v/6//r/+v/6//r/+P/4
//j/+P/6//r/+v/6//z//P/8//z//P/8//z//P/8//z//P/8//r/+v/6//r/+v/6//r/
+v/6//r/+v/6//r/+v/6//r/+v/6//r/+v/4//j/+P/4//j/+P/4//j/+v/6//r/+v/6
//r/+v/6//j/+P/4//j/+v/6//r/+v/8//z//P/8//z//P/8//z//f/9//3//f///wAA
AAAAAP////8AAAAAAgACAAMABAAFAAYACAAIAAgACAAJAAkACgAKAAoACgAKAAoACgAK
AAkACQAJAAcABgAFAAQAAwABAP///v/+//v/+v/5//j/+v/6//r/+v/8//v/+//7//v/
+//7//v/+f/5//n/+f/5//n/+f/5//v/+//5//j/+P/4//r//f8BAAgADwAXACEALgA8
AFMAcgCMAKMAtQDDAMkAwgCsAI4AbwBQADMAGQADAPP/6v/p/+f/5f/g/9//3f/f/+H/
5v/p/+3/8f/z//P/9//6//n/+v/6//j/+f/7//n/+f/6//r/+v/6//v/+//7//v/+//7
//r/+v/6//r/+v/6//j/+f/5//n//P/8//v/+//5//n/+f/5//n/+f/5//n/9//4//j/
+P/4//n/+f/5//r/+v/5//n//P/8//z//P/8//z//P/8//v/+//7//v//P/8//z//P/9
//3//f/+/wAAAQABAAEABAAEAAYABgAGAAYABwAIAAcABwAIAAgACQAJAAsADAAMAAwA
DQAPAA8AEAARABIAFAAUABQAFQAVABUAFgAXABcAFwAXABgAGAAYABoAGgAYABgAGAAY
ABoAGwAbABsAGwAbABsAGwAbABsAGgAZABgAGAAXABYAEwATABIAEQAQAA8ADgANAAoA
CQAIAAcACAAHAAYABgADAAIAAQAAAAAAAAD//////f/9//z/+//7//v/+//7//v/+//7
//r/+v/6//r/+f/5//r/+v/6//r/+f/5//n/+f/5//n/+f/5//n/+f/5//f/9//3//j/
+P/4//n/+f/3//f/9//3//f/+P/4//j/+P/4//j/+P/4//n/+f/4//j/+P/5//r/+v/6
//r/+v/4//j/+P/4//j/+P/3//f/9//3//f/9//1//X/9f/1//X/9f/1//X/8//z//P/
8//0//T/9P/0//b/9v/2//f/+f/5//n/+P/4//j/+P/3//f/9//3//f/9f/2//b/9v/0
//T/9P/0//T/9P/0//T/8v/y//H/8f/z//P/8//0//L/8v/y//L/8P/w//D/8P/w//D/
8P/w//D/8f/x//D/7v/u/+7/7v/v//D/8f/y//P/8//z//T/8v/y//L/8v/y//H/8f/x
//P/8v/y//L/8P/w//D/8P/y//L/8v/y//L/8v/y//L/8v/y//L/8v/y//L/8v/y//L/
8v/w//D/8P/w//L/8v/y//L/8P/w//D/8P/w//D/8P/w//D/8P/w//D/8P/w//D/8P/u
/+7/7v/u//D/8P/w//D/8P/w//D/8P/u/+7/7v/u/+7/7v/u/+7/7P/s/+z/7P/t/+7/
7//w//D/8P/w//D/8v/y//L/8v/y//L/8v/y//L/8v/y//L/8v/y//L/8v/0//X/9f/1
//f/9//4//j/9v/3//f/+P/2//b/9v/3//r/+//8//7/AAAAAAAAAQD//wAAAAAAAAIA
AgACAAIAAAD///////////7//f/8//v/+f/3//b/9P/z//L/8f/w//D/8P/w//D/8P/v
/+//7//v/+//7//v/+//7//v/+//7//v/+//8f/x//H/8f/w/+7/8P/y//P/9//+/wUA
CwATAB4ALgBFAF4AdACLAJsApQCrAKYAkAByAFMAOAAdAAEA6//d/9T/0//R/8//zP/J
/8v/z//T/9b/2//f/+H/4//l/+f/6v/p/+r/6v/q/+n/6//r/+v/7P/s/+z/7P/t/+3/
7f/t/+//7//u/+7/7P/s/+z/7P/s/+3/7f/t/+7/7v/t/+3/7f/t/+3/7f/v/+//7//v
/+3/7v/u/+7/7v/v/+//7//w//D/7//v//D/8P/w//D/8v/y//L/8v/x//H/8f/x//T/
9P/0//T/9f/1//X/9v/2//f/9//3//b/9v/4//j/+P/4//n/+v/7//v//P/8//3//f//
/wAA/v/+////AQABAAIAAwAEAAQABAAEAAUABwAHAAgACQAJAAkACQAKAAoACgAMAAwA
CgAKAAoACgAKAAsACwALAAsACwALAAsACQAJAAgABwAGAAYABQAEAAMAAwACAAEA/v/9
//z/+//8//v/+v/5//b/9f/0//T/8//y//H/8P/w//D/7//v/+//7//u/+3/7f/t/+3/
7f/t/+3/7f/s/+r/6v/q/+n/6f/q/+r/6v/o/+f/5//n/+f/5//n/+f/5//n/+f/5//n
/+f/5//o/+b/5v/n/+f/6f/p/+n/6f/n/+j/6P/o/+j/6P/o/+j/6P/p/+n/6P/r/+7/
8v/2//j/+v/8//7//v/+//7//v8AAAAA////////////////////////////////////
////////////AAAAAAAAAAD+//7//v////////////7/AAAAAAAA////////////////
AAAAAAAAAAAAAAAAAAD+//7//v/+//7//v/9//3//f/9//3//v/+//7//v/+//7//v/+
//7//v/+//7//v/8//3//f/8//z//P/8//z//P/8//z//P/9//3//f/+//z//P/8//z/
/P/7//v/+//9//z//P/8//7//v/+//7//v/+//7//v/8//z//P/8//z//P/8//z//v/+
//z//P/8//z//P/8//z//P/8//z//P/8//z//P/8//z//P/8//z//P/8//z//P/8//z/
/P/8//z//v/+//7//v/+//7//v/+//7//v/+//7//P/8//z//P/8//z//P/8//7//v/+
//7//P/8//z//P/6//r/+v/6//z//P/8//z//P/8//z//P/8//z//P/8//7//v/+//7/
/v/+//7////9//3//f/9//7//v/+//////8AAAAAAAAAAAEAAgADAAQABgAGAAYABgAH
AAcACAAGAAYABgAGAAYABgAGAAUABQAFAAMAAgADAAIAAQD///v/+v/6//n/+P/3//b/
9v/2//b/9v/2//X/9f/1//X/9f/1//X/9f/3//f/9//3//f/9//3//f/9//1//b/9v/2
//j//f8DAAoAEQAXACMAMABEAF8AeACOAJ8AqwCzAK8AngCCAGIAQwAoAA0A9f/j/9n/
1v/X/9X/z//O/9H/1f/X/9n/4P/l/+f/6f/t//H/8f/y//X/9P/2//b/9//1//f/9//4
//j/+P/4//n/+f/5//n/9//3//b/9v/4//j/+P/4//j/+f/5//n/+v/6//n/+f/5//n/
+f/5//n/+f/5//n/+f/6//r/+v/8//3//f/9//7//v/9//3//P/8//z//P/8//z//P/8
//3//f/9//3//v/+//7//v8BAAEAAQACAAAAAQABAAEAAgACAAQABAAEAAQABQAGAAcA
BwAIAAgACQAJAAsADAAMAAwADQAPAA8AEAARABIAEgASABIAEwAVABUAFgAXABkAGQAZ
ABoAGgAaABwAHAAcABwAHAAcABoAGwAbABsAHQAdAB0AHQAbABsAGgAZABgAGAAXABYA
FQAVABQAEwASABEAEAAPABAADwAOAA0ACgAJAAgACAAJAAgABwAGAAYABgAFAAUABQAF
AAQAAwABAAEAAQABAAMAAwADAAIAAAAAAAAA//8BAAIAAgACAAIAAQABAAEAAQABAAEA
AQABAAEAAQABAAEAAQABAAIAAgACAAMAAwABAAEAAQABAP//AAAAAAAAAAAAAAAAAAAA
AAEAAQAAAAAAAAABAAIAAAAAAAAAAAACAAIAAgACAAIAAgABAAEAAQABAAEAAQD/////
//////////////////////////8AAAAAAAAAAAAAAAAAAAEAAQABAAEAAAAAAAAAAAD/
/wEAAQABAAEAAQACAAIAAgAAAAAAAAAAAAAAAAAAAAAAAgACAAEAAQABAAEAAQACAAAA
AAAAAAAA/v/+//7//v/+//7//v/+//7///////7/AAAAAAAAAAD+//7//v/+//3//f/9
//7//v/+//7//v/+//3//f/9/////v/+//7//v/+//7//v/+//7//v/+//7//v/+//7/
/v/+//7//v/+//7//v/+//7//v/+//7//v/+//7//v/+//7//v/+//7//v/8//z//P/8
//z//P/8//z/+//6//n/+P/6//r/+v/6//r/+v/6//r/+v/6//r/+v/6//r/+v/6//j/
+P/4//j/+P/4//j/+P/6//r/+v/6//j/+P/4//j/+P/4//j/+P/4//j/+P/4//r/+//7
//v/+//7//z//P/6//v/+//8//7//v/+/////v///wAAAgAEAAQABAAFAAMABAAEAAQA
AgACAAIAAgACAAEAAQABAP///v/9//z//f/7//n/+P/2//X/9P/z//L/8v/y//L/8v/y
//H/8f/x//H/8f/x/+//7//v/+//7//v/+//7//v//H/8f/v/+7/7P/s/+7/8f/3//7/
BQALABcAIgAyAEsAZgCCAJcApwCzALcAsACcAHwAWQA8ACMACwD1/+X/3v/b/9n/1f/Q
/83/zf/N/9H/2P/h/+n/7f/r/+3/7//w//H/8v/y//L/8f/x//P/8//y//L/8v/y//P/
8//z//P/8f/x//D/8P/y//L/8v/y//D/8f/x//H/8v/y//H/8f/x//H/8f/x//P/8//z
//P/8//0//T/9P/y//P/8//z//T/9P/z//P/9P/0//T/9P/0//T/9P/0//X/9f/1//X/
9v/2//b/9v/3//f/9//4//j/+f/5//n/+v/6//z//P/8//z//f/+/wEAAQACAAIAAwAD
AAUABgAGAAYABwAJAAcACAAJAAoACgAKAAoACwANAA0ADgAPAA8ADwAPABAAEAAQABIA
EgASABIAEgASABQAFQAVABUAEwATABMAEwATABMAEgARABAAEAAPAA4ADQANAAwACwAK
AAkACAAHAAYABQAEAAMAAgABAAAAAAD///7//f/8//r/+v/5//n/+f/5//j/9//1//X/
9f/1//f/9//3//b/9v/2//b/9f/1//b/9v/2//b/9f/1//X/9f/1//X/9f/1//X/9f/1
//X/9f/1//b/9P/0//X/9f/1//X/9f/1//X/9v/2//b/9v/2//b/9v/0//X/9f/0//T/
9P/1//b/9v/2//b/9v/0//T/9P/0//T/9P/z//P/8//z//P/8//z//P/8//z//P/8//z
//P/8//z//P/8//y//L/8v/y//L/8v/y//P/8//z//P/8v/w//D/8P/v/+//7//v/+//
7//w//D/8P/w//D/8P/w//D/8P/w//D/8P/w/+//7//v/+//7//w/+7/7v/u/+7/7v/u
/+7/7v/s/+z/7P/s/+z/7f/t/+z/7P/s/+z/7P/s/+z/7P/s/+v/6//r/+z/7P/s/+z/
7P/s/+v/6//r/+v/6v/q/+r/7P/s/+z/7P/s/+z/7P/s/+r/6v/q/+r/6//s/+3/7v/u
/+7/7P/s/+z/7P/s/+z/7P/s/+z/7P/s/+z/7P/s/+z/7P/s/+z/7P/s/+z/7P/s/+z/
7P/s/+z/7P/q/+r/6v/q/+r/6v/q/+r/6v/q/+r/6v/s/+z/7P/s/+r/6v/q/+r/6v/q
/+r/6v/q/+r/6v/q/+r/6v/q/+r/6v/q/+r/6v/q/+r/6v/q/+z/7P/s/+z/7f/t/+3/
7f/t/+7/7v/u/+//7//w//D/8P/w//H/8v/z//T/9v/2//b/9v/3//f/+P/4//j/+P/2
//b/9v/2//X/9f/1//P/8v/x//D/7//v/+3/7P/s/+v/6v/p/+j/5v/m/+b/5v/m/+X/
5f/l/+f/5//n/+f/5f/l/+X/5f/l/+X/5f/l/+X/5//n/+T/5P/m/+j/6//x//r///8H
ABEAHgAyAEsAZgB8AI8AmwCjAKEAjgByAFIANQAaAP//5f/T/8n/xv/F/8P/v/++/7//
wf/F/8n/zP/R/9P/1f/Z/9v/3//s//n/+v/2//b/9//3//f/9//2//b/9v/2//f/9//3
//f/9//3//b/9v/2//b/9v/2//j/+f/5//n/+f/4//b/9f/1//X/9f/1//X/9f/1//X/
9f/2//b/9v/2//f/9//3//j/+P/3//f/+P/4//j/+P/4//j/+P/4//n/+f/5//n/+v/6
//r/+v/5//n/+f/6//z//f/9//3//P/8//7//v/+//7///8AAAMAAwAEAAQAAwADAAUA
BgAIAAgACQALAAkACgALAAwADAAMAAwADQANAA0ADgAPAA8ADwAPABAAEAAQABIAEgAU
ABQAFAAUABIAEwATABMAFQAVABUAFQATABMAEgARAA4ADgANAAwACwALAAoACQAIAAcA
BgAFAAQAAwACAAEAAgABAAAAAAD9//z/+//6//z//P/7//v//f/9//z/+//7//v/+//7
//v/+//7//r/+v/6//r/+f/5//r/+v/6//z/+//7//v/+//7//v/+//5//n/+f/5//n/
+f/5//r/+v/6//v/+//7//v/+//7//v//P/8//z//P/8//z//P/8//3//f/8//z//P/9
//7//f/8//v/+v/4//j/+P/4//r/+v/5//n/+f/5//n/+f/7//v/+//7//v/+//7//v/
+//7//v/+//6//r/+v/6//j/+P/4//n/+f/5//n/+P/2//b/9v/1//X/9f/1//X/9//4
//j/+P/2//b/9v/2//b/9v/2//b/+P/4//f/9//5//n/+f/6//j/+P/4//j/+v/6//r/
+v/4//j/+P/4//b/9//3//b/9//4//n/+v/6//r/+v/6//v/+//7//z//v/+//7//v/+
//3//f/9/wAAAAABAAIABAAEAAQABAAEAAQABAAEAAQABAAEAAQABAAEAAQABAACAAQA
BAAEAAQABAAGAAYABgAGAAYABgAGAAYACAAIAAgACAAGAAYABgAGAAYABgAGAAYABgAG
AAYABgAIAAgACAAIAAoACgAKAAoACgAKAAoACgAKAAoACgAKAAoACgAKAAoACAAIAAgA
CAAGAAYABgAGAAYABgAGAAYABwAIAAkACwANAA0ADQANAA4ADgAOAA8ADQAOAA4ADgAO
AA8AEAARABAAEgASABIAFAAVABUAFgAWABYAFgAWABQAFAAUABMAEwATABEAEAARABAA
DwANAAsACgAKAAkACAAHAAYABgAGAAYABgAGAAcABwAHAAcABwAHAAcABwAFAAUABQAF
AAcABwAHAAcABwAHAAYABAAGAAgACwARABgAHQAnADEAPABMAGcAhACcALEAvwDLANEA
yACwAJIAcQBSADUAGwAHAPf/8P/x//H/7f/o/+f/5//n/+n/7v/z//f/+f/7//3/AQAC
AAEAAgAEAAQABQAHAAUABQAGAAYABgAGAAcABwAHAAcABwAHAAYABgAGAAYABgAGAAgA
CQAJAAkACAAIAAcABwAJAAkACQAJAAsACwALAAsACwAMAAwADAAKAAsACwALAAwADAAL
AAsADAAMAAwADAAOAA4ADgAOAA8ADwAPAA8AEAAQABAAEAATABMAEwAUABIAEwATABMA
FAAUABYAFgAUABQAFQAWABkAGQAaABoAGwAbAB0AHgAgACAAIQAjACMAJAAlACYAJgAm
ACYAJwAnACcAKAApACkAKQApACoALAAsAC4ALgAsACwALAAsAC0ALwAwADEAMAAvAC4A
LQArACsAKgApACgAKAAnACYAJgAnACcAJwAmACUAJAAjACAAHwAeAB0AHAAbABoAGgAZ
ABgAFwAWABYAFgAVABUAFQAVABQAEwATABMAEwATABEAEQARABAAEgASABIAEQARABIA
EgASABIAEQARABEADwAPAA8ADwAPAA8ADwAPABEAEQARABIAEgASABMAEwATABMAEwAT
ABEAEgASABIAEAAQABAAEAASABMAEwASABEAEAAQABAAEAAQABAAEAAQABAAEAAQABAA
EAAPAA8ADQANAA0ADQAPAA8ADwAPAA8ADwAPAA8ADQANAA0ADQAOAA4ADgAOAAwADAAM
AA0ADQANAA0ADAAMAAwADAALAAsACwALAAsACQAKAAoACgAKAAoACgAKAAoACgAKAAoA
DAAMAAsACwAJAAkACQAKAAoACgAKAAoACgAKAAoACgAKAAoACgAKAAgACQAJAAgACgAK
AAoACgAJAAgABwAGAAcABwAHAAgACAAIAAgACAAKAAkACQAJAAkACAAIAAgABgAGAAYA
BgAGAAYABgAGAAYABgAGAAYACAAIAAgACAAIAAgABgAGAAYABgAGAAYABgAGAAYABgAG
AAYABgAGAAYABgAGAAYABgAGAAQABAAEAAQABAAEAAQABAAEAAQABAAEAAQABAAEAAQA
BAAEAAQABAACAAIAAgACAAQABAAEAAQABAAEAAQABAACAAIAAgACAAQABAAEAAQABQAF
AAUABQAHAAgACAAIAAkACQAKAAoACAAIAAkACgALAAwADgAOABAAEAARABEAEAAQABAA
EAAQABAAEAAQAA8ADwAPAA0ADgANAAwACwAJAAcABgAGAAMAAgABAAAAAAAAAAAAAAAC
AAEAAQABAP//////////AQABAAEAAQD///////////3///8BAP7//P/+/wAAAQAHABAA
FwAbACUAMgBAAFkAdgCOAKMAswDBAMcAwACsAI4AbQBOADMAFwADAPP/7P/p/+v/6f/k
/+H/4f/j/+f/7P/x//P/8//1//f/+//8//v//P/8//z//f/9//3/+//8//z//P/8//3/
/f/9//3///////7//v8AAAAAAAAAAAAAAQABAAEAAgACAAEAAQABAAEAAQABAAEAAQAB
AAEA//8AAAAAAAACAAMAAwADAAQABAADAAMABgAGAAYABgAGAAYABgAGAAUABQAFAAUA
BgAGAAYABgAHAAcABwAIAAgACQAJAAkACgAKAAwADAAMAAwADQAOAA8ADwAQABAAEQAR
ABMAFAAUABQAFQAXABcAGAAZABoAHAAcABwAHQAdAB0AHgAfAB8AHwAfACAAIAAgACIA
IgAiACIAIgAiACQAJQAlACUAIwAjACMAIwAjACMAIgAhAB4AHgAdABwAGwAbABoAGQAa
ABkAGAAXABgAFwAWABUAFAATABIAEgARABAADwAOAA4ADgANAA0ADQANAAwACwAJAAkA
CQAJAAkACQAJAAgACgAKAAoACQAHAAgACAAIAAgABwAHAAcACQAJAAkACQALAAsACwAL
AAkACQAJAAoACgAKAAsACwAJAAkACQAJAAcACAAIAAgACAAIAAgACAAIAAkACQAIAAgA
CAAJAAoACAAIAAgACAAKAAoACgAKAAoACgAJAAkACQAJAAkACQAJAAkACQAJAAcABwAH
AAcACQAJAAkACQAIAAgACAAIAAYABgAGAAcABwAHAAcABgAIAAgACAAHAAcABwAHAAcA
BwAIAAgACAAIAAgACAAIAAgACAAIAAgACAAIAAcABwAJAAkACQAKAAgACAAIAAgACAAI
AAgACAAIAAgACAAIAAgACQAJAAgACAAIAAgACAAIAAgACAAIAAcABwAHAAgACAAIAAgA
CAAFAAMAAgABAAAA/v/9//z//P/8//z//P/8//z//P/8//z//P/8//z/+v/6//r/+v/6
//r/+v/6//r/+v/8//z//P/8//3//v///wAAAAAAAAAAAAAAAAAAAAAAAP7//v/+//7/
/v/+//7//v/+//7//v/+//7//v/+//7/AAAAAAAAAAD+//7//v/+//7//v/+//7/AAAA
AAAAAAAAAAAAAAAAAAAAAAAAAAAAAAAAAAAAAAAAAAAAAAAAAAAAAAAAAAAAAgACAAIA
AgAEAAQABAAEAAQABAAEAAQABgAGAAYABgAJAAoACwAMAAwADAAMAAwADAAMAAwADAAM
AAwADAAMAAoACgAKAAoABwAGAAUABAACAAIAAgACAAAAAAAAAAAAAAAAAAAAAAD+//7/
/v/+/w==
         </WaveFormData>
      </LeadData>
   </Waveform>
</RestingECG>
