# Supplementary material for: Detection of Left Atrial Enlargement Using a Convolutional Neural Network-Enabled Electrocardiogram
Source: Front Cardiovasc Med. 2020 Dec 17;7:609976. doi: 10.3389/fcvm.2020.609976 (PMC7773668; doi:10.3389/fcvm.2020.609976)
Supplement: Supplementary file 2 [file Data_Sheet_2.ZIP › normal1/1802010571_10127_0000001H.XML]

<?xml version="1.0" encoding="Windows-1252"?>
<!DOCTYPE RestingECG SYSTEM "restecg.dtd">
<RestingECG>
   <PatientDemographics>
      <PatientID>1802010571</PatientID>
      <PatientAge>66</PatientAge>
      <AgeUnits>Years</AgeUnits>
      <Gender>Male</Gender>
      <PatientLastName>liangzhenhui</PatientLastName>
   </PatientDemographics>
   <TestDemographics>
      <DataType>Resting</DataType>
      <Site>1</Site>
      <AcquisitionDevice>MAC55</AcquisitionDevice>
      <Status>Unconfirmed</Status>
      <Priority>Normal</Priority>
      <AcquisitionTime>08:44:39</AcquisitionTime>
      <AcquisitionDate>09-14-2015</AcquisitionDate>
      <CartNumber>1</CartNumber>
      <AcquisitionSoftwareVersion>009C</AcquisitionSoftwareVersion>
      <XMLSourceVersion>MAC5000 v1.0</XMLSourceVersion>
   </TestDemographics>
   <RestingECGMeasurements>
      <VentricularRate>68</VentricularRate>
      <AtrialRate>68</AtrialRate>
      <PRInterval>132</PRInterval>
      <QRSDuration>88</QRSDuration>
      <QTInterval>388</QTInterval>
      <QTCorrected>412</QTCorrected>
      <PAxis>61</PAxis>
      <RAxis>23</RAxis>
      <TAxis>62</TAxis>
      <QRSCount>11</QRSCount>
      <QOnset>219</QOnset>
      <QOffset>263</QOffset>
      <POnset>153</POnset>
      <POffset>203</POffset>
      <TOffset>413</TOffset>
      <ECGSampleBase>500</ECGSampleBase>
      <ECGSampleExponent>0</ECGSampleExponent>
   </RestingECGMeasurements>
   <Diagnosis>
      <Modality>Resting</Modality>
         <StatementCount>2</StatementCount>
         <LabelText>12SL ��ϳ���</LabelText>
      <DiagnosisStatement>
         <StmtFlag>ENDSLINE</StmtFlag>
         <StmtText>�������</StmtText>
      </DiagnosisStatement>
      <DiagnosisStatement>
         <StmtFlag>ENDSLINE</StmtFlag>
         <StmtText>���� ECG</StmtText>
      </DiagnosisStatement>
   </Diagnosis>
   <Waveform>
      <WaveformType>Rhythm</WaveformType>
      <WaveformStartTime>0</WaveformStartTime>
      <NumberofLeads>8</NumberofLeads>
      <SampleType>CONTINUOUS_SAMPLES</SampleType>
      <SampleBase>500</SampleBase>
      <SampleExponent>0</SampleExponent>
      <HighPassFilter>16</HighPassFilter>
      <LowPassFilter>150</LowPassFilter>
      <ACFilter>NONE</ACFilter>
      <LeadData>
         <LeadByteCountTotal>10000</LeadByteCountTotal>
         <LeadTimeOffset>0</LeadTimeOffset>
         <LeadSampleCountTotal>5000</LeadSampleCountTotal>
         <LeadAmplitudeUnitsPerBit>4.88</LeadAmplitudeUnitsPerBit>
         <LeadAmplitudeUnits>��V</LeadAmplitudeUnits>
         <LeadHighLimit>2147483647</LeadHighLimit>
         <LeadLowLimit>268435456</LeadLowLimit>
         <LeadID>I</LeadID>
         <LeadOffsetFirstSample>0</LeadOffsetFirstSample>
         <FirstSampleBaseline>0</FirstSampleBaseline>
         <LeadSampleSize>2</LeadSampleSize>
         <LeadOff>FALSE</LeadOff>
         <BaselineSway>FALSE</BaselineSway>
         <ExcessiveACNoise>FALSE</ExcessiveACNoise>
         <MuscleNoise>FALSE</MuscleNoise>
         <LeadDataCRC32>1687910890</LeadDataCRC32>
         <WaveFormData>
+P/4//j/+P/4//j/+P/4//j/+P/4//j/9v/2//b/9v/4//j/+P/4//j/+P/4//j/+P/4
//j/+P/4//j/+P/4//j/+P/4//j/9v/2//b/9v/4//j/+P/4//b/9v/2//b/9v/2//b/
9v/4//j/+P/4//b/9v/2//b/+P/5//n/9//1//X/9v/2//j/+f/5//n/9//3//b/9v/5
//r/+v/6//r//P/8//z//P/9//3//P/+//7///8AAP7//v///wEAAQADAAQABAAEAAUA
BQAFAAQABAADAAIA/v/9//v/+f/5//j/9v/2//b/9v/2//b/9f/1//b/9v/1//X/9v/2
//X/9f/1//X/9P/0//P/8f/v//D/8P/y//T/AQAQAB4AKgBBAFcAZwBxAHwAgwCEAHgA
agBeAEUAJgAWABIAEwAPAAsADAAOAAgAAAD+/////f/7//v/+//6//f/9//6//z/+v/5
//j/9//1//X/9v/2//b/9P/0//X/9f/1//X/9v/2//b/9f/1//f/+P/4//j/9//3//f/
+P/2//b/9v/2//j/+P/5//n/9//3//f/+P/6//n/+f/5//j/+f/5//n/+f/6//r/+v/8
//3//f/9//z//P/7//v//P/8//7//v/+//7//v///wEAAQACAAMAAwAEAAQABAADAAQA
BAAEAAcABwAIAAkACgAKAAoACgAMAAwADQANAA0ADQAMAAwADgAOAA4ADwANAA0ADAAM
AAwADAAMAAsADAAMAAwADAAMAAoACgAJAAoACQAIAAcABQADAAEA//8BAAAA///9//3/
/f/9//3////+//3//P/6//r//P/6//r/+v/6//n/+//7//v/+//7//v//P/8//n/+f/5
//j/+P/5//n/+f/5//n/+f/5//v/+v/6//v/+//7//v/+//5//n/+f/5//v//P/8//z/
/P/7//v/+//7//r/+f/4//n/+v/7//z/+v/6//r/+//7//v/+//7//3//f/9//3/+//7
//v/+//5//n/+f/5//v/+//7//v/+f/5//n/+f/7//v/+//7//v/+//7//v/+//5//n/
+f/8//z/+//7//r/+v/6//r/+v/6//n/+f/4//j/9//3//r/+v/6//r/+v/6//r/+v/5
//n/+f/5//j/+P/5//n/+P/4//n/+f/5//n/+f/5//v/+//7//v/+f/5//n/+f/7//v/
+//7//f/+f/5//n/+f/5//n/+f/7//r/+v/6//j/+P/5//n/9v/2//f/9//3//f/9//3
//n/+f/5//n/+f/5//v/+//6//z//P/8//z/+//6//n/+P/6//r/+v/6//r/+//7//n/
9//3//j/+P/6//v/+//7//v/+//6//r//f/+//7//v/8//7//v/+//7///////7//v/+
////AAD+//7///8BAAEAAwAEAAQABAAFAAUABQAGAAYABQAEAAQAAwABAP//+//6//j/
+P/6//r/+v/6//n/+f/6//r/+f/5//r/+v/3//f/9//3//r/+v/5//f/8//w//L/+P8C
AAkAEAAcACwAPwBRAGEAbwB4AHsAcgBkAFoASgAzACAAFgAOAAsACQAFAAgADAAKAAQA
AAD9//v/+//7//v//P///////P/4//j/+f/6//v/+f/5//r/+v/8//r/+v/7//n/+f/5
//r/+v/6//n/+f/5//r/+v/6//n/+f/5//r/+v/6//r/+v/6//r/+//7//v/+//7//z/
/v/9//3//f/+////////////AAAAAAAAAAABAAEAAQAAAAAA/////wAAAAACAAIABAAE
AAQABQAFAAUABgAHAAUABgAGAAYABwAIAAgACAAJAAkACgALAAwADAAMAAwADgAOAA8A
DwARABEAEAAQABAAEAAQABEAEQARABAAEAAQABAAEAAPAAwADAAMAAwADAAKAAoACQAI
AAcABgAFAAYABQAEAAMAAwACAAEA/////////////////v/9//z/+v/6//z/+v/7//z/
/f/9//v/+//7//v//f/9//7//v/7//v/+//6//r/+//7//v/+//7//v/+//9//z//P/9
//v/+//7//v/+//7//v/+//7//z//P/8//z/+//7//v//P/8//z//P/8//z//P/8//7/
/v/+/////v/9//z/+//9//3//f/9//3//f/9//3/+//7//v/+//8//3//v////3//f/9
//3//f/9//3//f/9//3//f/9//3/+//7//v//P/8//v/+//6//r/+v/6//r/+v/5//n/
/P/8//v/+//6//r/+v/6//j/+P/4//j/+f/5//n/+f/6//r/+//7//j/+P/5//n/+//7
//v/+//7//v/+//7//v/+//7//v/+f/5//n/+f/5//v/+//7//v/+//7//v/+//6//r/
+v/6//r/+//7//r/+v/7//v/+//7//v/+//7//n/+P/5//r/+//8//r/+v/6//r/+v/6
//r/+v/8//3//f/7//n/+f/6//r/+P/5//n/+f/7//v/+v/6//v//P/8//z//v8AAAAA
AAD//////v/8//z//P/9//7//v/+////AQABAAMABAAEAAQABQAFAAUABAAEAAMAAgAC
AAEA///9//n/+P/2//b/+P/4//j/+P/3//f/+P/4//f/9//4//j/9//3//f/9//4//j/
9//3//X/8P/u//T//v8HABQAIAAuAEEAVQBjAGsAdAB9AHoAbABeAFAANwAiABoAFgAN
AAcABwAMAAwACgAGAAAA/f///wEA///5//r//f/9//r/+P/5//n/+f/5//n/+f/6//r/
+v/4//j/+f/3//f/9//4//j/+P/3//f/+f/6//r/+v/3//f/9//4//r/+v/6//r/+P/4
//n/+f/7//v/+//8//z/+//7//v/+//7//r/+f/6//z//f/+//z//f/9//3//v/+//3/
/f///wAAAwAEAAMAAgABAAEAAQABAAIAAwADAAQABAAEAAcACAAIAAgABwAHAAgACQAK
AAoACgAKAAwADAANAA0ADQANAAwADAAPABAAEQATABEAEQAQABAADgAOAA4ADQAOAA4A
DgAOAA0ACgAJAAcABwAHAAcABwAGAAUABAADAAIAAAD+//v//P/9//7////9//z/+//6
//r/+v/8//r/+v/6//r/+f/5//n/+f/5//n/+f/6//r/+//7//v/+v/5//n/+P/3//j/
+f/6//v/+f/4//j/+f/5//n/+f/5//n/+f/5//n/9//4//j/+P/5//n/+v/7//r/+v/6
//r/+v/6//r/+v/4//j/+P/5//v/+//7//v/+//7//v/+//5//n/+f/5//v/+//7//v/
+//7//v/+//7//v/+//7//v/+//7//v/+f/5//n/+f/7//n/+f/5//r/+v/5//n/+v/6
//r/+v/6//r/+f/5//r/+v/5//n/+v/6//r/+v/6//r/+v/6//n/+f/5//n/+v/6//v/
+//4//j/+f/5//n/+f/5//n/+f/5//n/+f/7//v/+//7//n/+f/5//n/9//5//n/+f/7
//v/+//7//r/+P/3//b/+P/4//n/+f/6//r/+//7//r/+f/4//f/9//3//f/9//5//n/
+f/5//r/+v/6//r/+v/4//j/+P/4//r/+v/6//r/+P/5//n/9//3//f/+P/4//r/+//7
//v/+v/5//f/9v/5//r/+v/6//r//P/8//z//v///////v/8//z//f/+//7//v///wEA
//8BAAIAAgADAAUABgAHAAQABAADAAIAAgABAP///f/5//j/9v/2//T/9P/0//T/9f/1
//b/9v/1//X/9v/2//P/8//z//P/9v/2//H/7//z//L/7P/s//b/AQAKABgAJgA1AEsA
XQBpAHQAgQCEAHgAagBcAEkALgAcABQAEQALAAkACgAOAAoABgAEAAEA/f/9//n/9f/6
//3/+f/4//j/9//3//f/9//1//X/9v/2//b/9P/0//X/8//z//P/9P/2//b/9f/1//X/
9v/2//b/9//3//f/+P/2//b/9v/2//j/+P/5//n/9//3//f/+P/4//f/9//3//b/9//3
//f/+f/6//r/+v/6//v/+//7//z//P/7//v//P/8//7//v/+//7//v////////8AAAEA
AwAEAAQABAADAAQABAAEAAUABQAGAAcACAAIAAgACAAMAAwADQANAA0ADQAMAAwADAAM
AAwADQAPAA8ADgAOAAwADAAMAAsADAAMAAwADAAMAAoACgAJAAYABQAEAAMABAADAAIA
AQABAAAA///9//v/+//7//v/+//6//n/+P/4//j/+v/4//j/+P/4//f/9//3//f/9//1
//X/9v/2//X/9f/1//T/9v/3//f/9//5//n/+f/5//f/9v/2//f/9//3//f/9//5//n/
+f/5//f/+P/4//j/+P/3//f/9//6//r/+v/6//j/+P/4//j/+v/6//r/+//5//n/+f/5
//v/+//7//v/+//7//v/+//5//n/+f/5//v/+//7//v/+f/5//n/+f/5//n/+f/5//f/
9//3//f/+f/3//f/9//4//j/9//3//j/+P/4//j/+P/4//f/9//4//j/9//3//j/+P/4
//j/9v/2//b/9v/3//f/9//3//j/+P/5//n/9v/2//f/9//5//n/+f/5//f/9//3//f/
9f/1//X/9f/3//f/9//3//f/+f/5//n/+P/3//b/9f/3//b/9v/2//b/9v/3//f/9v/2
//f/9//3//f/9//3//X/9f/1//X/9//3//f/9//3//T/9P/0//T/9P/1//b/9//4//f/
9v/1//T/9f/3//j/9//1//X/9v/2//b/9//3//f/+f/5//j/+P/3//j/+P/4//j/+v/6
//r/+v/7//v/+v/6//r/+//8//7//v///wEA//8BAAIAAgACAAMAAwADAAIAAgABAAAA
AAD///3/+//5//j/9v/2//T/9P/0//T/8f/x//L/8v/z//P/9P/0//P/8//z//P/8v/2
//X/8f/x/+7/7P/s//L//f8KABgAJAAzAEkAXQBvAH4AhwCIAIAAcABiAE8ANgAgABYA
EQANAAkACAAMAAwABAD+//3//f/7//v/+//8//v/9//2//b/9f/1//X/9f/1//X/9v/2
//b/9P/0//X/9f/1//X/9v/0//T/8//z//P/9P/0//T/9P/1//b/+P/2//b/9v/2//b/
9v/3//f/+f/5//n/+v/4//f/9//3//b/9//3//f/+f/6//r/+v/6//v/+//7//z//P/7
//v//P/8//7//v/8//z//P/9//////8AAAEAAQACAAIAAgADAAQABAAEAAcABwAIAAkA
CQAIAAcABgAKAAoACwALAA8ADwAOAA4ADgAOAA4ADwAPAA8ADgAOAAwADAAMAAsADAAM
AAwADAAMAAoACgAJAAYABQAEAAMAAgABAAAA//8BAAAA///9//v/+//7//v//f/8//v/
+v/4//j/+v/4//j/+P/4//f/9f/1//X/9f/3//f/+P/4//n/+f/5//j/9v/3//f/9//5
//n/+f/5//f/9v/2//f/9//3//f/9//5//n/+f/5//j/+P/3//b/9//3//j/+f/4//j/
+P/4//r/+v/6//r/+P/4//j/+f/5//n/+f/5//n/+f/5//n/+f/5//n/+f/7//v/+//7
//n/+f/5//n/+//7//v/+//7//v/+//7//n/+f/5//n/+v/5//r/+//7//r/+P/3//r/
+v/6//r/+v/6//n/+f/6//r/+f/5//j/+P/4//j/+v/6//r/+v/7//v/+//7//j/+P/5
//n/+P/4//n/+f/5//n/+f/5//n/+f/5//n/+P/3//b/9f/2//f/+P/5//f/+f/5//n/
9//3//f/9//5//j/+P/4//j/+P/5//n/+P/4//n/+f/5//n/+f/5//n/+f/5//n/9//3
//z/+//6//n/+P/6//r/+v/6//r/+v/6//r/+v/7//v/+f/7//v//P/8//r/+//7//v/
+//7//r/+v/9//7//v/+//z//v/+//7//P/9//3//P/+//7///8AAAAAAAABAAMAAwAF
AAYABgAGAAcABwAHAAQABAADAAIAAgABAP///f/7//r/+P/4//j/+P/4//j/+f/5//r/
+v/3//f/+P/4//n/+f/5//n/+P/4//f/9//z//D/8v/2//7/CQAUAB4ALABBAFMAYQBt
AHYAfwB4AGgAWABMADUAHgAUABIADwALAAcACgAMAAgABAACAAMA///7///////8//v/
+f/6//j/+f/5//n/+f/5//n/+v/6//r/+P/4//n/+f/5//n/+v/8//z/+//7//r/+v/5
//j/+f/5//n/+v/4//j/+P/4//r/+v/7//v/+//7//v//P/8//v/+//7//z//f/9//3/
/f/+//7//v/+/////////wAAAAD/////AAAAAAIAAgACAAIAAgADAAEAAQACAAMABQAG
AAYABgAHAAgACAAIAAkACQAKAAsADAAMAAwADAAOAA4ADwAPABEAEQAQABAADgAOAA4A
DwARABEAEAAQAA4ADgAOAA0ADgAOAA4ADgAOAAwADAALAAgABwAGAAUABAADAAIAAQAC
AAIAAgABAAAA///+//3/+//6//n/+P/6//r//P/6//z//P/8//v/+f/5//n/+f/7//v/
/P/8//v/+//7//r/+P/5//n/+f/5//n/+f/5//v/+v/6//v/+//7//v/+//5//n/+f/5
//v//P/8//z/+v/5//n/+f/8//z//P/8//r/+v/6//r//P/8//z//f/9//3//f/9//v/
+//7//v/+//7//v/+//9//3//f/9//v/+//7//v//f/9//3//f/9//3//f/9//3//f/9
//3/+//5//n/+f/8//z/+//7//r/+v/6//r//P/8//v/+//8//z/+//7//z//P/8//z/
/P/8//z//P/5//n/+f/5//r/+v/7//v/+P/4//n/+f/5//n/+f/5//n/+f/5//n/+//7
//v/+//5//n/+f/5//f/+f/5//n/+//7//v/+//7//r/+v/6//j/+P/5//n/+v/6//r/
+v/6//r/+v/4//j/+P/4//r/+v/6//r/+v/7//v/+f/7//v//P/8//z//f/9//3//P/7
//n/+P/7//z//P/8//z//v/+//7//P/9//3//P/9//7/AAACAAAAAAABAAMAAwAFAAYA
BgAEAAUABQAFAAYABgAFAAQAAgABAP///f/7//r/+P/4//j/+P/4//j/9//3//j/+P/3
//f/+P/4//f/9//3//f/+P/6//n/9//1//T/8v/0//7/BwASACAAMgBFAFcAZQBtAHgA
fwB6AGwAXgBOADkAJAAYABIAEQALAAkADAAMAAgAAgACAAEA//////3/+//6//v//f/8
//z/+//7//v/+//5//n/+v/6//r/+P/4//n/+f/5//n/+v/6//r/+f/5//n/+v/6//r/
+f/5//n/+v/6//r/+v/6//z//P/9//3//f/9//3//v/8//v/+//7//z//f/9//3//f/+
//7//v/+/////////wAAAAD/////AAAAAAIAAgACAAIAAgADAAMAAwAEAAUAAwAEAAQA
BAAHAAgACAAIAAkACQAKAAsADAAMAAwADAAOAA4ADwAPABEAEQAQABAADgAOAA4ADwAR
ABEAEAAQAA4ADgAOAA0ADgAOAA4ADgAMAAoACgAJAAgABwAGAAUABgAFAAQAAwABAAAA
///9/////////////f/8//v/+v/6//r//P/6//z//P/8//v/+f/5//n/+f/5//n/+v/6
//n/+f/5//j/+v/7//v/+//5//n/+f/5//v/+v/6//v/+//7//v/+//7//v/+//7//n/
+v/6//r/+P/3//f/9//4//j/+P/4//r/+v/6//r/+P/4//j/+f/7//v/+//7//v/+//7
//v/+//7//v/+//7//v/+//7//v/+//7//v/+//7//v/+//9//3//f/9//z/+//6//n/
+//5//n/+f/8//z/+//7//r/+v/6//r/+v/6//n/+f/6//r/+f/5//r/+v/6//r/+v/6
//r/+v/5//n/+f/5//r/+v/7//v/+v/6//v/+//5//n/+f/5//n/+f/5//n/+f/5//n/
+f/3//f/9//3//X/9//3//f/+P/5//r/+//6//j/9//2//j/+P/5//n/+v/6//v/+//5
//n/+f/5//f/9//3//f/+//4//j/+P/4//j/+P/4//j/+P/2//b/9v/2//j/+f/5//f/
9//3//j/+P/6//v/+//7//v/+//6//r/+//8//z//P/6//z//P/8//7///////7//v/+
////AAD+//7///8BAAMABQAGAAYABgAHAAcABwAEAAQAAwACAAIAAQD///3/+//6//j/
+P/2//b/9v/2//f/9//4//j/9//3//j/+P/1//X/9f/1//b/9P/1//X/7//s/+7/9v8A
AAsAFAAkADYARwBZAGsAdwCAAIkAggByAGgAVgA5ACIAGgAUAA8ADQANAA4ADgAKAAQA
AgABAP3/+//7/////v/7//v/+P/4//n/+f/5//n/+f/5//r/+v/4//b/9v/3//n/+f/5
//r/+v/6//n/+f/5//r/+v/6//f/9//3//j/+v/6//r/+v/4//j/+f/5//v/+//7//z/
+v/5//n/+f/8//3//f/9//v//P/8//z//P/9//3//f8AAAAA/////wAAAAACAAIAAAAA
AAAAAQADAAMABAAFAAUABgAGAAYABwAIAAgACAALAAsADAANAAwADAAMAAwAEAAQABEA
EQARABEAEAAQABAAEAAQABEAEQARABAAEAAQABAAEAAPAA4ADgAOAA4ADgAMAAwACwAM
AAsACgAJAAYABQAEAAMAAQAAAP///f/9//3//f/9/////v/9//z/+v/6//z/+v/8//z/
/P/7//n/+f/5//n/+f/5//r/+v/7//v/+//6//r/+//7//v/+f/5//n/+f/5//j/+P/5
//n/+f/5//n/+f/5//n/+f/7//z//P/8//r/+f/5//n/+v/6//r/+v/6//r/+v/6//z/
/P/8//3/+//7//v/+//7//v/+//7//v/+//7//v/+f/5//n/+f/7//v/+//7//v/+//7
//v/+//7//v/+//7//v/+//7//v/+f/5//n/+v/6//n/+f/8//z//P/8//r/+v/5//n/
+v/6//n/+f/6//r/+v/6//j/+P/4//j/+f/5//n/+f/4//j/+f/5//r/+v/7//v/+v/5
//j/9//5//n/+f/5//v/+//7//v/+v/5//j/9//3//n/+f/5//n/+f/5//n/9//2//b/
9v/4//j/+f/5//b/9v/3//f/+f/7//j/+P/4//j/+P/2//b/9v/2//j/+P/4//j/+P/5
//n/9//3//f/+P/4//r/+//7//v/+v/5//f/9v/5//r/+v/6//r//P/8//z//v//////
/v/8//z//f/+//7//v///wEAAwAFAAYABgAEAAUABQAFAAQABAADAAIAAAD///3/+//5
//j/9v/2//b/9v/2//b/8//z//T/9P/0//X/9//4//X/9f/1//X/+v/4//X/9f/z//D/
7v/w//j/AwAMABgAKAA7AFEAYwBvAH4AiQCKAH4AcABkAE0AMAAeABQADwAPAA8ADAAO
AAwABgAGAAUAAQD5//f/+//8//v/+f/4//r/9//3//f/9//5//n/+v/6//r/+P/4//n/
9//3//f/+P/4//j/9//3//X/9v/2//b/9//3//f/+P/4//j/+P/4//r/+v/7//v/+f/5
//n/+v/6//n/+f/5//r/+//7//v//f/+//7//v/+//////////7//v/9//3/AAAAAAIA
AgACAAIAAgADAAMAAwAEAAUABQAGAAYABgAHAAgACAAIAAcABwAIAAkADAAMAAwADAAO
AA4ADwAPABEAEQAQABAAEAAQABAAEQAPAA8ADgAOAA8AEAARABEAEAAQABAAEAAPAAwA
CwAJAAgABwAGAAUABgAFAAQAAwABAAAA///9/////////////f/8//v/+v/8//z//v/8
//r/+v/6//n/+//7//v/+//5//n/+v/6//n/+f/5//j/+P/5//n/+f/7//v/+//7//v/
+v/6//v/+f/5//n/+f/7//v/+//7//n/+v/6//r//P/7//v/+//8//z//P/8//z//P/8
//z//P/8//z//f/7//v/+//7//3//f/9//3/+//7//v/+//9//3//f/9//3//f/9//3/
/f/9//3//f/7//v/+//7//3//f/9//3//f/7//v/+//6//r/+f/5//r/+v/6//r//P/8
//v/+//6//r/+f/5//r/+v/6//r/+v/6//r/+v/5//n/+f/5//r/+v/7//v/+P/4//n/
+f/7//v/+//7//v/+//7//v/+f/5//n/+f/5//n/+f/5//n/+//7//v/+f/5//n/+f/7
//r/+v/6//j/+P/5//n/+v/6//v/+//7//v/+//7//n/+P/6//r/+v/6//r/+v/6//r/
+v/6//r/+v/8//3//f/7//n/+f/6//r/+v/7//v/+//9//3//P/8//v//P/8//z//v8A
AAAAAAD+///////+//z//P/9//7/AAAAAAEAAwADAAUABgAGAAYABwAHAAcABgAGAAUA
BAACAAEA///9//v/+v/4//j/+P/4//j/+P/5//n/+v/6//j/9//3//b/9v/3//j/+f/4
//j/9//1//X/8v/0/wAADAATABYAIgA4AE0AWwBlAHUAgAB7AGwAYABSAD4AKQAYABAA
DgANAAkACwAOAAgAAgAEAAIA/f/9//////////z/+f/7//7//P/7//v/+//7//n/+f/6
//r/+//6//v//f/9//3//f/+//z//P/7//v/+f/6//r/+v/6//v//P/+//z//P/8//z/
/P/8//3//f/9//3//f/+//7//f/9//3//v///////////wAAAAAAAAAAAQABAAEAAgAC
AAEAAQACAAIABAAEAAIAAgACAAMABAAFAAcACQAJAAoACgAKAAkACgAKAAoACwALAAwA
DQAOAA4ADgAOABAAEAARABEAEwATABIAEgAQABAAEAARABMAEwASABIAEgASABIAEQAO
AA4ADgAOAA4ADAAMAAsADAALAAoACQAGAAUABAADAAUABAADAAEAAQABAAEAAQABAAAA
///+/wAAAAACAAAAAAAAAAAA///9//3//f/9//3//f/+//7//////////v/8//3//f/9
//3//f/9//3////+//7//////////////////////////f/+//7//v/+//3//f/9//7/
/v/+//7/AAAAAAAAAAD+//7//v///wAAAQACAAMAAAD///7//f///////////wEAAQAB
AAEAAwADAAMAAwABAAEAAQABAP//////////AQABAAEAAQABAP///////wAAAAD/////
/v/+//7//v///wAAAAABAAAAAAD//////v/+//7//v8AAAAAAAAAAP///////////v/+
///////+//7//////////////////////////////////////////////////f//////
/////////////////v/+//7//v/+///////+//7//////////v8AAAAAAAAAAAAAAAAA
AAAAAAAAAAAAAAAAAAEAAQD///////8AAAAA/v////////8BAAEAAAAAAAEAAgACAAIA
AAACAAIAAgAEAAUABQAEAAIAAgADAAQABgAGAAcACQAJAAsADAAMAAoACwALAAsACgAK
AAkACAAGAAUAAwABAP///v/8//z//P/8//z//P/7//v//P/8//v/+//8//z/+//7//v/
+//+/wAA///7//n/9v/2//z/BAANABYAJAA2AEkAWQBpAHUAgACFAIAAcgBmAFYAPwAs
ACAAGgATAA8ADwASABQAEAAKAAoACwAJAAEA+//7//7/AQADAAIAAAD/////////////
//8AAAAAAgAAAAAAAQAAAP///v/+/wAAAAD///////8AAAAAAAD///////8AAAAAAAAA
AAAAAAAAAAEAAQABAAEAAQACAAQAAwADAAMAAgADAAMAAwAFAAYABgAGAAQABQAFAAUA
CAAIAAcABwAIAAgACgAKAAoACgAKAAsACQAJAAoACwANAA4ADgAOAA8AEAAQABAAEQAR
ABIAEwAUABQAFAAUABgAGAAZABkAGQAZABgAGAAYABgAGAAZABkAGQAYABgAGAAYABgA
FwAUABQAFAAUABYAFAAUABMAEgARABAADwAQAA8ADgANAAsACgAJAAcABwAHAAcABwAH
AAYABQAEAAQABAAGAAQABAAEAAQAAwAFAAUABQAFAAMAAwAEAAQAAwADAAMAAgAAAAEA
AQABAAEAAQABAAEAAgACAAMABQADAAMAAwADAAMAAwADAAMAAwAEAAQABAAEAAMAAwAD
AAYABgAGAAYABgAGAAYABgAGAAYABgAHAAcABwAHAAcABwAHAAcABwAHAAcABwAHAAcA
BwAHAAcABQAFAAUABQAHAAcABwAHAAUABQAFAAUABgAHAAgACQAJAAcABwAHAAYABgAF
AAUABgAGAAYABgAIAAgABwAHAAYABgAFAAUABgAGAAYABgAGAAYABgAGAAcABwAHAAcA
BgAGAAcABwAEAAQABQAFAAcABwAHAAcABwAHAAcABwAHAAcABwAHAAkACQAJAAkABgAH
AAYABQAHAAcABwAHAAcABgAGAAYABgAGAAcABwAEAAQABQAFAAcABwAHAAcABwAHAAcA
BwAFAAUABQAFAAUABQAFAAUABwAHAAcABwAIAAgABwAHAAkACgAKAAoABwAFAAgACAAG
AAgACAAIAAgACAAIAAgACAAKAAoACgAKAAwADAAMAAwADAAMAAwADAAMAAwADAAMAA4A
DgAOAA4AEAAQABAAEAATABQAFQAWABYAFgAWABYAFAAUABQAFAAQAA4ADAAKAAgACAAI
AAgABgAGAAYABgAGAAYABgAGAAYABgAGAAYABgAGAAYABgAFAAQAAwACAAQABAAEAAQA
CgAQAA==
         </WaveFormData>
      </LeadData>
      <LeadData>
         <LeadByteCountTotal>10000</LeadByteCountTotal>
         <LeadTimeOffset>0</LeadTimeOffset>
         <LeadSampleCountTotal>5000</LeadSampleCountTotal>
         <LeadAmplitudeUnitsPerBit>4.88</LeadAmplitudeUnitsPerBit>
         <LeadAmplitudeUnits>��V</LeadAmplitudeUnits>
         <LeadHighLimit>2147483647</LeadHighLimit>
         <LeadLowLimit>268435456</LeadLowLimit>
         <LeadID>II</LeadID>
         <LeadOffsetFirstSample>0</LeadOffsetFirstSample>
         <FirstSampleBaseline>0</FirstSampleBaseline>
         <LeadSampleSize>2</LeadSampleSize>
         <LeadOff>FALSE</LeadOff>
         <BaselineSway>FALSE</BaselineSway>
         <ExcessiveACNoise>FALSE</ExcessiveACNoise>
         <MuscleNoise>FALSE</MuscleNoise>
         <LeadDataCRC32>4290012526</LeadDataCRC32>
         <WaveFormData>
9P/0//T/9P/2//b/9v/2//T/9P/0//T/8v/y//L/8v/0//T/9P/0//T/9P/0//T/9v/2
//b/9v/2//b/9v/2//T/9P/0//T/9P/0//T/9P/2//b/9v/2//T/9P/0//T/8v/y//L/
8v/1//b/9//3//b/9f/0//P/8//z//P/8f/x//L/8v/z//f/+f/5//r/+v/7//z//f8B
AAEAAQABAAMABQAFAAUAAwAEAAQABAAGAAcABwAHAAUABAACAAIAAwAFAAUABQAFAAcA
BwAFAAMAAQD///3//v/8//r/9v/z//P/8f/x//H/8f/v/+//7v/u/+7/7v/u/+7/7//v
/+//7//v/+//7f/x//L/8v/5/wYAEAATABYAIQAsADkASQBdAHIAfQCDAIQAhgCEAHIA
SQAdAP3/5//T/8j/0P/d/+P/6v/z//z/AAAAAP///f/+//v/9//2//j/9//1//n/9v/z
//L/8f/y//L/8v/y//P/9P/1//b/9f/1//b/9//0//P/8v/y//T/8//z//P/9f/1//X/
9f/2//b/9f/1//n/+f/4//j/+v/3//b/9//5//j/+P/4//f/9//3//f/+f/7//v/+//9
//3//v////3//f/9//3/AQACAAIAAgAFAAUABQAFAAYABwAGAAYABgAIAAkACgANAA4A
DgAOABAAEwATABQAFQAWABcAGAAaABkAGQAZABwAHAAdAB0AIQAiACMAIwAjACMAIgAh
ACMAIwAjACMAJQAmACcAKAAnACUAJQAkACMAIQAdABwAGAAXABQAEwARABAADQAKAAoA
CQAJAAoACAAGAAMAAwABAAAAAAD///////////3//v//////AAD+//7///////z//P/8
//z//v/+//7//v/8//z//f/9///////9//3//f/9//3//v/+//3//f/+/wAAAQABAAEA
///+//7////9//3//f/9//////////////////3//f/+//7//v/+/wAAAAAAAAAA/v/+
//7//v/+//7//v/+////AAABAAIAAQAAAAAA///+//7//v/+/////////////f/9//z/
/P/8//z/+//6//v//f/+/////P/7//n/+P/2//b/9v/2//j/+f/6//r//P/8//v/+//5
//n/+v/6//r/+v/6//r/+P/3//b/9f/3//f/9//3//n/+P/4//j/9//3//b/9v/4//j/
+P/4//X/9P/0//b/9v/2//b/9v/2//b/9f/1//X/9f/2//b/9v/2//b/9v/0//T/9P/1
//X/9f/1//X/9//2//b/9v/2//b/9v/2//b/9P/0//T/8//1//X/9f/1//X/9f/1//P/
8//0//T/9f/3//n/+f/6//r/+//8//3/AAABAAIAAwABAAMAAwADAAUABgAGAAYAAwAD
AAIAAQACAAIAAQACAAUABwAHAAcABwAJAAkABwAFAAMAAQD///7//P/6//b/8//z//H/
8f/z//P/8f/x/+7/7v/u/+7/8P/w//H/8f/v/+//7//v/+//7//2//j/9//8/wYAEQAa
ACEAKgA1AEUAXQBwAH0AiQCUAJIAiAByAEcAHQADAPH/3//S/9j/4//r//T//f8CAAIA
/v/7//n/+P/3//n//P/4//f/8//z//X/8//z//P/8v/y//L/8v/0//T/9P/0//H/8f/y
//P/8//z//P/9P/0//P/8//z//P/8//z//P/9P/0//P/8//1//X/9P/0//f/9f/1//f/
+f/4//j/+P/5//n/+f/5//f/+f/5//n/+//7//z//f/7//v/+//7//v//P/8//z/////
//////8BAAMAAwAEAAIABAAFAAYACAAKAAsADAAMAA8ADwAQABMAFAAVABYAGQAZABoA
GwAaABoAGwAbAB0AHgAfAB8AIAAhACEAIQAjACMAIwAjACQAJAAkACQAIwAhACEAIAAd
ABsAFwAWABQAEwAQAA8ADwAOAAsACAAHAAUABAAEAAQAAgD////////+//7//f/7//v/
+//5//n/+f/4//j/+f/6//z//f/7//r/+f/4//r/+v/6//r/+v/6//v/+//7//v/+f/5
//n/+f/5//r/+P/3//f/+P/6//v/+//7//v/+v/6//v/+//7//v/+//7//v/+//7////
///9//3//f/8//v/+v/8//z//P/8//3//v///wAA/f/8//v/+v/8//z//P/8//z//P/9
//3//v/+//7//v/8//v/+v/5//r/+//7//z/+v/6//n/+P/2//f/9//3//n/+f/4//j/
+P/4//j/+P/5//n/+f/4//b/9v/1//X/9//3//j/+P/4//j/+P/4//b/9f/0//P/9v/3
//j/+f/5//j/+P/4//n/+f/4//j/+P/4//j/+P/1//T/9P/2//b/9v/2//b/+P/4//f/
9//1//X/9v/2//b/9v/2//b/9P/0//T/9f/5//X/8v/0//T/9P/0//b/9v/2//X/8//z
//P/8//0//X/9v/1//P/9P/0//X/9//5//n/+v/8//3//v//////////////AgAFAAYA
BwAFAAYABgAGAAQABQAFAAUABwAGAAQABAADAAUABQAFAAgACwAMAAsACAAFAAIA//8A
AP7//P/4//T/8//w/+//8f/x/+//7//u/+7/7v/u/+7/7v/v/+//7f/t/+3/7f/v//H/
9P/2//v/AgAKABEAHAAjAC4AOwBLAF8AcgCDAIkAkACUAI4AdABJAB0A///t/93/0P/S
/93/6f/y//n/AAACAP7/+//9//7/+//1//L/8v/1//X/8//x/+//7//v//D/8P/w//D/
8//0//X/9v/y//H/8f/x//H/8f/x//L/8//z//T/9f/1//X/9f/1//b/9v/1//X/9f/1
//T/9P/5//f/9//5//j/9v/1//T/9//3//f/9//3//n/+f/5//n/+f/6//v/+//7//v/
+////wAAAAAAAAAA///+//3///8BAAEAAgACAAQABQAGAAgACgALAAwADQAPAA4ADgAR
ABIAEwAUABkAGQAaABsAGgAaABsAGwAdAB4AHwAfACAAIQAhACEAJQAlACUAJQAmACYA
JgAmACMAIQAhACAAIQAfABsAGgAYABcAFAATABAADgAKAAYABgAFAAUABgAEAAIA////
/wEAAAAAAP///v/9//z/+f/5//n/+P/4//r/+v/7//v//P/8//z//P/6//r/+v/6//r/
+v/7//v/+//7//n/+f/5//n/+f/6//r/+f/5//r/+P/5//n/+f/6//r/+//9//v/+//7
//v/+//7//v/+//9//3/+//7//r/+v/6//r/+//8//3//v/8//z//P/8//z//P/8//z/
+v/6//r/+v/6//r/+//7//z//P/8//z/+v/5//j/9//4//n/+f/6//r/+v/5//j/+P/5
//n/+f/5//n/+P/4//j/+P/4//j/+f/5//n/+P/2//b/9f/1//f/9//4//j/+P/4//j/
+P/2//X/9P/z//T/9f/2//f/9//2//b/9v/3//f/9v/2//X/9P/z//L/8v/y//P/9v/4
//j/+P/4//b/9v/1//X/9f/1//b/9v/4//j/+P/4//X/9P/z//P/8//z//P/8//3//j/
9v/2//b/9P/0//T/9P/2//b/9v/1//f/9//3//f/9v/1//T/8f/x//L/8v/z//f/+f/5
//r/+v/7//z//f8BAAEAAQABAAAAAQAAAP//AQACAAIAAgACAAMAAwADAAMAAgAAAAAA
AQADAAMAAwAHAAkACQAHAAQAAQD+//v/+//6//n/9v/x//H/7//v/+//7//t/+3/7P/s
/+z/7P/u/+7/7//v/+3/7f/t/+3/7f/t/+z/8P/3/wAABgALABQAHQAoADUARQBTAGYA
eQCBAIYAjACMAHwAVwAnAP//5//X/8r/yv/V/9//6P/x//j//v/+//v/+f/6//X/8f/0
//T/8//z//H/7//t/+3/7f/w//D/8P/w//D/8P/w//D/7f/t/+7/7//w//H/8v/0//T/
8//z//P/8f/x//H/8f/y//L/8f/x//P/8//y//L/9f/z//P/9f/1//T/9P/0//P/8//z
//P/9f/3//f/9//3//f/+P/5//n/+f/5//n/+f/6//r/+v/9//3//f/9//3//////wAA
AgAEAAUABgAHAAgACAAIAAgACwALAAwADQAOAA8AEAATABMAFAAVABgAGAAZABkAGwAc
AB0AHQAcAB0AHQAdACAAIQAiACMAIgAiACIAIgAjACEAIQAgAB0AGwAXABYAFAATABAA
DwAPAA4ACwAIAAUAAwACAAIAAgAAAP3//f////7//v/9//z/+//6//f/+f/5//j/+P/2
//b/9//3//b/9v/2//b/+P/4//j/+P/4//j/+f/5//f/9//1//X/9f/1//X/9v/4//f/
9//4//b/9//3//f/+f/4//j/+f/5//n/+f/5//n/+f/5//n/+f/5//f/9//2//b/9v/2
//n/+v/7//z/+//6//n/+P/4//j/+P/4//r/+v/6//r/+P/4//n/+f/4//j/+P/4//X/
9f/1//X/9v/3//f/+P/6//r/+f/4//b/9//3//f/9f/1//T/9P/1//b/9//4//j/9//2
//T/9v/2//X/9f/1//X/9v/2//T/9P/0//T/8//z//P/8//1//X/9f/1//P/8v/y//L/
8f/x//D/8P/x//L/8//0//P/8v/y//T/8v/y//L/8v/0//T/8//z//P/8//0//T/8v/y
//L/8v/y//L/8v/z//H/8f/x//H/8f/y//L/8v/z//D/8v/y//L/8v/0//T/9P/z//L/
8f/w/+//8P/x//L/8f/x//L/8v/z//P/9f/1//b/+v/7//z//f/+//3//P/7//3/////
/////f/+//7//v8AAAEAAQABAAMAAgAAAAAA//8BAAEAAQACAAMAAgD//wAA///+//3/
/P/6//j/9P/x//H/7//v/+//7//t/+3/6v/q/+r/6v/q/+r/6//r/+v/6//r/+v/6//t
/+7/7v/1//7/BgAJAA4AFwAiAC0AOwBNAGAAcQB/AIQAhACEAHoAWQApAAEA6f/V/8T/
wv/N/9f/4v/t//b/9v/2//n/+f/0//H/8f/y//L/8f/v/+//7f/r/+v/6//t/+7/7//w
/+//7v/t/+z/7P/t/+//8f/v/+//7//w/+7/7f/t/+3/7//v/+//7//w//D/7//v//H/
8f/w//D/8//x//H/8//1//T/9P/0//P/8//z//P/9f/3//f/9//1//X/9v/3//X/9f/1
//X/+P/6//v//P/7//v/+//7//3//////wAA/v8AAAEAAgADAAQABAAEAAcACwAMAA4A
DQAOAA8AEAAVABUAFgAXABYAFgAXABcAGQAaABsAGwAcAB0AHQAdAB0AHQAdAB0AIAAg
ACAAIAAhAB8AHwAeABsAGQAVABQAEgARAA4ADQANAAwACQAGAAUAAwACAAIAAgAAAP3/
/f/9//z//P/7//n/+f/5//f/9v/1//P/8v/z//T/9v/3//b/9v/2//b/9v/2//b/9v/2
//b/9//3//n/+f/3//f/9//3//f/+P/4//f/9//4//b/9//3//f/+f/4//j/+f/3//f/
9//3//n/+f/5//n//f/9//v/+//6//r/+v/6//r/+v/6//r/+P/4//j/+P/5//r/+//8
//v/+v/5//j/+f/6//z//f/6//r/+v/6//f/9//3//f/+P/5//n/+v/5//j/9v/0//X/
9//4//n/+f/5//j/+P/2//b/9v/2//f/9//3//b/9//4//j/+f/4//f/9//2//T/9P/0
//T/9f/1//X/9f/3//f/9//3//f/9v/2//b/9P/z//H/8P/x//L/8//0//X/9P/0//b/
9f/0//P/8v/0//T/8//z//X/9f/2//b/9f/0//P/8v/y//L/8v/z//H/8f/x//H/8//0
//b/9P/0//T/9P/2//b/9v/1//L/8f/w/+//8P/x//L/8f/x//L/8v/z//P/9f/1//b/
+v/7//z//f////////////3///////////8AAAAAAAABAAMABAAFAAMAAgAAAAAAAQAD
AAMAAwAFAAcABwAFAAMAAQD///3//P/6//j/9P/z//P/8f/x/+//7//t/+3/7P/s/+z/
7P/s/+z/7f/t/+v/6//r/+v/7f/x//L/9P/1//r/BAALABIAHQAsADkASQBbAG4AfQCF
AIwAkACMAHAAQwAdAAMA7//b/9T/2P/h/+n/8P/3//7/BAAEAAEA+//4//n/9//y/+7/
7f/t/+3/7//t/+3/7f/u/+7/7v/u/+7/7v/u/+7/7v/v//H/8//x//H/8f/y//L/8f/x
//H/8f/x//H/8f/w//D/7//v//P/8//y//L/9f/z//P/9f/3//b/9v/2//b/9f/0//P/
8//1//X/9f/3//f/+P/5//f/9//3//f/+//8//z//P/7//v/+//7////AQABAAIAAwAG
AAgACgAKAAoACQAIAAoADQANAA4ADwAQABEAEgATABMAFAAVABgAGAAZABkAGQAaABsA
GwAeAB8AHwAfACEAIQAhACEAIgAiACIAIgAhAB8AHwAeAB0AGwAXABYAFAATABAADwAN
AAwACQAGAAMAAQAAAAAAAAD+//v/+//7//r/+v/5//v/+//7//n/+f/5//j/+P/2//b/
9//3//j/+P/4//j/+P/4//j/+P/2//b/9//3//f/9//1//X/9//3//f/+P/4//f/9//4
//r/+//7//v/+f/4//j/+f/5//n/+f/5//f/9//3//f/+f/5//f/9//5//r/+//8//r/
+v/6//r/+v/6//r/+v/6//r/+v/6//z//P/8//z//P/8//3//f/6//r/+v/6//n/+f/5
//n/+f/5//j/+P/6//r/+f/4//f/9//2//X/9v/3//f/+P/4//j/+P/4//n/+f/5//j/
+P/4//f/9//1//X/9v/2//j/+P/4//j/9f/1//X/9f/z//P/8//z//X/9P/0//T/9//3
//b/9v/0//T/9P/0//P/8v/y//T/9v/2//b/9v/2//b/9f/1//T/8//z//L/9v/4//T/
9v/2//b/9v/0//T/9P/z//T/9f/2//f/9v/1//T/8f/z//T/9P/1//b/9//2//b/+v/7
//z//f8AAAEAAgADAAEAAwADAAMAAwAEAAQABAAGAAcABwAHAAUABAACAAIAAwAFAAUA
BQAHAAkACQAHAAcABQADAAEA///8//n/9P/x//H/7//v//H/8f/v/+//7P/s/+z/7P/u
/+7/7//v/+//7//v/+//7f/v//L/9v/9/wYACgAPABgAJQAyAD0ASwBdAHIAgQCHAIoA
kACKAHIARQAXAP3/6//X/8z/1P/f/+n/8P/3//z//v/+/wMAAQD6//f/9//2//j/9//1
//P/9f/z//P/8//0//T/9P/0//L/8v/y//L/8//z//T/9f/1//X/9f/2//T/8//z//P/
8//z//P/8//0//T/8//z//X/9f/0//T/9//1//X/9//1//T/9P/0//f/9//3//f/9//5
//n/+f/5//n/+v/7//3//f/9//3///8AAAAAAAD//////////wEAAwADAAQABAAGAAcA
CAAJAAoACgAKAAwADwAPABAADwAQABEAEgAXABcAGAAZABwAHAAdAB0AHQAeAB8AHwAi
ACMAIwAjACUAJQAlACUAJAAkACQAJAAjACEAIQAgACEAHwAbABoAFgAVABIAEQANAAwA
CQAGAAcABQAEAAQABAACAP////////7//v/9//3//f/9//v/+//7//r/+v/8//z//f/9
//r/+v/6//r/+v/6//r/+v/8//z//f/9//v/+//5//n/+//7//v//P/7//n/+P/4//v/
/f/+/////v/8//v/+//5//n/+f/5//r/+//8//3//f/9//v/+//8//z//P/8//7//v/+
//7//v/+//7//v/+//7//v/+//7//v/+//7//P/8//3//f/+//7//v/+//v/+//7//v/
+//7//r/+v/8//z/+//6//r/+//7//v/+f/5//j/+P/4//j/+P/4//n/+f/5//j/+f/6
//r/+//5//n/+v/6//j/+P/4//j/+f/5//n/+f/4//f/9v/1//b/9v/3//j/+f/5//j/
+P/2//b/9v/2//X/9P/0//b/+P/4//j/+P/2//b/9f/1//f/9//4//j/+P/4//j/+P/0
//T/9P/1//X/9f/1//X/9//2//b/9v/2//b/9v/2//b/9f/3//f/9//3//X/9f/1//P/
8f/y//L/8//3//n/+f/6//3///8BAAMABAADAAIAAQADAAUABQAFAAMABAAEAAQABgAH
AAcABwAFAAQAAgACAAMABQAFAAUACQALAAsACQAHAAUAAwABAAAA/v/8//j/9f/1//P/
8//y//H/7v/t/+7/7v/u/+7/7//w//L/8//y//H/8P/v/+//8f/0//j/+/8EAA4AFQAa
ACMAMABBAFEAXwB0AIMAhQCKAI4AhABmADsAEQDx/9v/y//G/8z/2//l/+7/9f/8//z/
/v8BAP3/9v/5//v/9v/y//P/8//x//L/8f/y//P/8v/y//L/8v/0//T/9P/0//P/8//0
//X/9f/1//X/9v/2//X/9f/1//T/8//y//H/8//0//T/9f/1//X/9P/0//n/9//3//n/
9//2//b/9v/5//n/+f/5//n/+//7//v/+f/5//r/+//9//3//f/9////AAAAAAAAAwAD
AAMAAwADAAUABQAGAAYACAAJAAoACwAMAAwADAAOABEAEQASABIAEgASABIAFwAXABgA
GQAbABwAHgAfAB8AIAAhACEAIAAhACEAIQAjACMAIwAjACYAJgAmACYAIwAhACEAIAAh
AB8AGwAaABgAFwAUABMAEQAQAA0ACgAJAAcABgAGAAgABgADAAMAAQAAAAAA////////
///9//v/+//6//r/+v/6//v/+//8//z//P/8//z//P/8//z//P/8//3//f/9//3/+//7
//3//f/9//7//P/7//v//P/8//3//f/9//v/+v/6//v//f/9//3//f/9//3//f/9//3/
/f/7//v//v/+//7//v/9//z/+//6//z//P/8//z//P/8//z//P/+//7//v/+//z//P/9
//3//P/8//z//P/9//3//f/9//v/+//6//r//P/8//v/+v/8//3//f/9//z/+//5//j/
+P/4//j/+P/5//n/+f/4//j/+P/3//f/+f/5//r/+v/6//r/+v/6//v/+//7//v/+v/5
//j/9//5//j/+P/4//v/+//6//r/+v/6//r/+v/3//b/9v/4//j/+P/4//j/9v/2//X/
9f/2//f/+f/6//n/+P/3//b/+v/6//T/9f/2//f/+P/2//b/9v/1//f/9//3//f/9//3
//f/9f/z//T/9P/1//n/+//7//z//v///wAAAQABAAEAAQABAAMABQAFAAUABwAIAAgA
CAAGAAcABwAHAAYABAABAAAAAgAFAAYABwAHAAkACQAHAAUAAwABAP///v/8//r/9v/z
//P/8f/x//P/8//x//H/7v/u/+7/7v/v//D/8v/z//L/8f/w/+//8//x//D/8v/3/wIA
CgAPABQAGwAqADcARQBVAGgAewCDAIgAigCGAHQAVQAlAP//6f/X/8j/xv/T/+P/7v/z
//j/AAACAAEAAQD6//P/8//2//T/8f/x//P/9f/z//P/8//0//T/9P/0//L/8v/y//L/
8f/x//L/8//1//X/9f/2//T/8//z//P/9f/1//X/9f/0//T/8//z//X/9f/0//T/+f/3
//f/+f/3//b/9v/2//f/9//3//f/9//5//n/+f/7//v//P/9//v/+//7//v///8AAAAA
AAABAAEAAQABAAEAAwADAAQABQAIAAoADAALAAwADAAMABAAEwATABQAFQAWABcAGAAb
ABsAHAAdABwAHAAdAB0AHwAgACEAIQAiACMAIwAjACYAJwAoACkAKAAoACgAKAAnACUA
JQAkACEAHwAbABoAGQAZABcAFwATABIADwAMAA0ACwAKAAoACAAGAAMAAwAEAAQABQAF
AAIAAQAAAP3//v//////AAAAAAAAAQABAP///v/9//z//v/+//7//v8AAAAAAQABAP//
///9//3//f/9//3//v/+//3//f/+//7////////////+//7///8BAAEAAQABAAAA///+
//3/AQABAP/////+//7//v/+//7//v/+//7///8AAAEAAgAAAAAAAAAAAAAAAAAAAAAA
AAAAAAEAAQD+//7//v/+//7///8AAAEAAQABAAAAAAD+//7//f/8//r/+//7//v//f/9
//z//P/6//r/+v/6//v/+//7//r/+v/6//n/+f/7//v//P/8//r/+v/6//r/+//7//v/
+//5//n/+f/5//n/+P/4//j/+//7//r/+v/4//j/+P/4//n/+P/4//r/+P/4//j/+P/6
//r/+f/5//f/9//4//j/+v/6//r/+v/4//j/+P/5//n/+P/4//j/+P/4//j/+P/4//f/
9//3//f/9//5//n/+f/3//f/+P/4//n/+f/7//v//P8AAAEAAgADAAMAAwADAAMAAwAF
AAUABQAHAAgACAAIAAcABwAGAAUABwAGAAQABAAGAAkACgALAAwADQAMAAkABwAFAAMA
AQD///z/+f/0//T/9f/0//X/9P/z//D/7//v//D/8f/y//D/7v/t/+v/7P/t/+7/7//x
/+//8P/4/wEACAAQABsAJAArADAAQQBZAG8AfgCHAI8AlACOAHoAVgArAA8A+//p/9n/
1v/g/+v/8//4//3/AAACAP7/+f/3//j/+f/3//T/8v/x//P/9//1//P/8//z//L/8v/y
//L/9P/0//T/9P/z//P/9P/1//X/9f/1//b/9P/z//P/8//1//X/9f/1//b/9v/1//X/
9f/1//T/9P/1//P/8//1//f/9v/2//b/9f/1//X/9f/3//n/+f/5//n/+f/6//v/+f/5
//n/+f/9//7//v/+////////////AQADAAMABAAEAAYABwAIAAkACgAKAAoACwANAAwA
DAAQABIAFAAWABcAFwAYABkAHAAcAB0AHQAdAB4AHwAfACAAIQAhACEAIwAjACMAIwAk
ACQAJAAkACMAIQAhACAAHQAbABcAFgASABEADgANAAsACgAHAAQABQADAAIAAgAAAP7/
+//7//z//P/9//3//f/9//3/+//5//n/+P/4//j/+P/5//n/+P/4//j/+P/4//j/+P/4
//j/+P/5//n/+f/5//f/9//3//f/9//4//j/9//3//j/+P/5//n/+f/3//b/9v/3//f/
9//3//f/9//3//f/9//7//v/+f/5//z//P/8//z/+//6//n/+P/6//r/+v/6//z//P/8
//z//P/8//z//P/6//r/+//7//z//P/8//z/+//7//v/+//5//n/+P/4//j/+P/3//b/
9P/1//X/9f/4//n/+f/6//j/+P/4//j/+P/3//b/9P/2//b/9f/1//P/8//0//T/9v/2
//b/9v/1//X/9f/1//X/9f/1//X/9//2//b/9v/3//f/9v/2//T/9P/0//T/9f/0//T/
9v/0//T/9P/0//T/9P/z//P/9f/1//b/9v/0//T/9P/0//L/8v/y//L/8v/y//P/9P/1
//X/8//z//P/8//z//P/8//x//H/8v/y//P/9f/3//f/+P/8//3//v//////////////
/f////////8BAAIAAgACAAIAAwADAAMABQAEAAIAAgABAAMAAwADAAcACQAJAAcAAwAB
AP///f/8//r/+P/0//H/8f/v/+//7//v/+3/7f/s/+z/7P/s/+r/6v/r/+v/6//r/+v/
6//p//H/9v/2//f//v8KABEAFgAfACoANwBJAF8AcgB9AIMAigCOAIgAcgBJABkA+f/p
/9f/yv/M/9f/4f/s//P/+P/6//z/AQD///b/7f/t//D/8v/1//P/8f/x/+//7//v/+7/
7v/u/+7/8P/w//D/8P/v/+//8P/x/+//7//v//D/8v/x//H/8f/x//H/8f/x//L/8v/x
//H/8v/x/+//7v/z//H/8f/z//X/9P/0//T/8//z//P/8//z//X/9f/1//X/9f/2//f/
+f/5//n/+f/5//r/+v/6//3//f/9//3///8BAAEAAgACAAQABQAGAAUABgAGAAYABgAJ
AAkACgAMAA4AEAASABcAFwAYABkAGAAYABkAGQAZABoAGwAbAB4AHwAfAB8AHwAfAB8A
HwAgACAAIAAgAB8AHQAdABwAGwAZABUAFAAUABMAEAAPAAwACgAGAAIAAwABAAAAAAAC
AAAA/f/9//v/+v/6//n/+//7//v/+f/3//f/9v/2//T/9P/1//X/9f/2//f/+P/3//b/
9f/0//b/9v/3//f/9//3//X/9f/1//X/9f/2//b/9f/1//b/9f/1//T/8//0//T/9f/3
//f/9//3//f/9f/1//X/9f/3//f/9f/1//j/+P/4//j/+v/6//r/+v/4//j/+P/4//b/
9v/2//b/9v/2//b/9v/0//T/9f/1//b/9v/2//b/9//3//f/9//3//f/9v/2//T/9P/z
//L/9P/1//X/9f/3//f/9v/2//X/9P/z//L/8//z//P/8v/0//T/8//z//H/8f/y//L/
8P/w//D/8P/w//H/8v/z//H/8f/x//H/7//u/+7/7v/x//H/8P/w//H/8v/z//T/8f/w
//D/8v/w//D/8P/w/+7/7v/t/+3/7f/t/+7/7v/u/+7/7v/u/+7/7v/u/+//7//v/+//
7//v//D/8P/w/+//7//v/+//7//w//D/7v/t/+z/7P/s/+7/7v/u/+//6//n/+v/7//u
//D/8P/w//D/8v/y//L/8v/1//b/9//4//r/+v/6//r//P/8//z//P/+//7//v/+//z/
/P/8//z//P/8//z//P/+//7//v/+//7//v/+//7//P/6//j/9v/0//L/8P/u/+3/7P/r
/+r/6v/q/+r/6v/o/+j/6P/o/+b/5v/m/+b/6P/o/+j/6P/p/+r/6//s//P/+v8BAAgA
EAAWAA==
         </WaveFormData>
      </LeadData>
      <LeadData>
         <LeadByteCountTotal>10000</LeadByteCountTotal>
         <LeadTimeOffset>0</LeadTimeOffset>
         <LeadSampleCountTotal>5000</LeadSampleCountTotal>
         <LeadAmplitudeUnitsPerBit>4.88</LeadAmplitudeUnitsPerBit>
         <LeadAmplitudeUnits>��V</LeadAmplitudeUnits>
         <LeadHighLimit>2147483647</LeadHighLimit>
         <LeadLowLimit>268435456</LeadLowLimit>
         <LeadID>V1</LeadID>
         <LeadOffsetFirstSample>0</LeadOffsetFirstSample>
         <FirstSampleBaseline>0</FirstSampleBaseline>
         <LeadSampleSize>2</LeadSampleSize>
         <LeadOff>FALSE</LeadOff>
         <BaselineSway>FALSE</BaselineSway>
         <ExcessiveACNoise>FALSE</ExcessiveACNoise>
         <MuscleNoise>FALSE</MuscleNoise>
         <LeadDataCRC32>1290888086</LeadDataCRC32>
         <WaveFormData>
BgAGAAYABgAEAAQABAAEAAIAAgACAAIAAgACAAIAAgACAAIAAgACAAIAAgACAAIAAgAC
AAIAAgAEAAQABAAEAAIAAgACAAIAAgACAAIAAgACAAIAAgACAAIAAgACAAIAAAAAAAAA
AAACAAIAAgACAAIAAgACAAIABAAEAAQABAACAAIAAgADAAQABQAGAAYABgAIAAgACQAJ
AAkACQAJAAkACAAIAAkACQAJAAkACQAJAAgABwAEAAIAAQD//////f/6//n/+f/4//n/
+f/6//v/+//7//r/+f/5//r//P/9//3//v/+/wAAAAAAAAAA/v/+//7//v/+//7//v/+
//7/////////AwACAAIABAAKABQAIQAtAC0AKwAiABMAAQDq/8b/kv9h/0L/MP8s/zP/
Of88/0T/Uf9c/2D/Zf9v/37/jf+c/7H/wv/S/9//6f/v//L/9f/3//v//v///wEAAgAD
AAUABgAHAAgACAAIAAcABwAIAAgACwALAAsADAAOAA8AEAAQAA4ADQAMAAwADgAOAA4A
DwANAA0ADQANAA4ADgAOAA4ADgAOAA8ADwAPAA8AEAAQAA4ADgAOAA8AEQARABEAEgAQ
ABAAEAAQAA8ADwAPAA8AEAAQABEAEgAUABQAFAAWABcAFwAXABgAGAAYABgAGAAaABsA
GwAcAB0AHgAfACAAIAAhACIAIgAjACMAIwAkACQAJAAkACQAJgAnACcAJwAnACcAJwAn
ACYAJQAkACMAIAAeABwAGgAYABYAFQATABMAEQAQAA4ACgAJAAcABgAEAAIAAgABAP//
///+//7/AAD+//3//f/7//v/+//6//r/+v/5//n/+//7//r/+v/6//r/+v/6//j/+f/5
//j/9v/2//T/9v/2//b/9v/1//f/9//3//f/9//3//j/+P/2//X/9f/1//f/9//3//j/
+P/4//j/+P/4//j/+P/4//j/+P/4//j/+P/4//j/+P/3//f/9//3//f/+P/4//j/9v/2
//b/9f/1//X/9P/0//T/9P/1//X/9f/1//X/9f/1//X/9f/2//b/9f/0//P/9f/1//X/
9f/1//T/9P/1//X/9f/1//X/9f/1//X/9P/0//T/9P/0//T/9P/0//T/9P/0//T/9P/0
//P/8//z//P/8//0//T/9P/0//T/9P/y//L/8v/y//T/9P/z//P/8//z//P/8//z//P/
8//z//P/8//z//P/8//z//P/8//z//P/8//z//P/9P/0//T/9f/1//X/9f/z//P/8//z
//X/9f/1//X/9f/1//f/9f/2//T/9P/0//T/9P/0//T/9P/2//b/9v/2//b/9v/2//b/
9v/2//b/9//2//f/+P/4//n//P/9/////f/9//3//f/7//r/+v/7//3//f/9//3/+//6
//n/9v/0//P/8f/x/+//7P/r/+v/7P/t/+3/7v/x//H/8f/w/+//7//w//L/8f/x//L/
8v/y//L/8v/y//T/9P/0//T/8v/y//L/8v/y//P/8//z//f/9v/2//r/AgAOABsAIwAl
AB8AFAADAO//0v+q/3r/T/80/yb/JP8t/zX/Ov9G/1X/XP9e/2H/a/94/4X/lv+r/77/
yP/T/93/5f/q/+v/7f/x//T/9f/1//j/+f/7//z//f/+//7//v/9//3//v/+/wAAAQAC
AAQAAgADAAQABAADAAMAAwAEAAQABAAEAAUABwAHAAcABwAGAAYABgAGAAYABgAHAAcA
BwAHAAgACAAIAAgACAAJAAkACQAJAAoACgAKAAoACgANAA0ADQANAA4ADgAPABAAEAAQ
ABAAEgARABEAEQASABYAFgAWABYAGAAZABkAGgAdAB4AHwAgACAAIQAiACIAIQAhACEA
IgAkACQAJAAkACYAJwAnACcAJwAnACcAJwAmACUAJAAjACQAIgAgAB4AHAAaABkAFwAT
ABEAEAAOAA4ADQALAAoACAAGAAYABQABAAEAAAAAAAIAAAD//////////////v/+//7/
/f/9///////+//7//P/8//z//P/8//3//f/8//7//v/8//7//v/+//7//f/9//3//f/9
//3//f/+//7/AAD///////////////8AAP7//v/+//7//v/+//7//v8AAAAAAAAAAAAA
AAAAAAAA/f/9//3//f/9//7//v/+/wAAAAAAAP////////7//v/+//7/////////////
/////f/9//3//v/////////////////////////+//7///////////////////////7/
/v/+//7//v/+//7//v/+/wAAAAAAAAAA/v/9//3//f//////AAAAAAAAAAAAAAAA/v/+
//7//v/+//7//f/9/////////////f/9//3//f////////////3//f/9//3/////////
///9//7//v/+//3//f/9//3//f/9//3//f/9//3//P/+//7//v/+//z//P/8//z//v/+
//7//v/+//7//v/+//z//P/8//3//v///wAAAAAAAAIAAgADAAMAAwADAAMAAwACAAIA
AwADAAMAAwADAP///v/9//r/+v/5//f/9//1//L/8f/x//T/9f/1//b/9f/1//X/9P/1
//X/9v/4//f/9//4//j/+P/4//j/+P/4//j/+P/4//j/+P/4//j/+P/5//n/+f/5//j/
+v8AAAgAEAAfACcAJwAjABgABwDz/9b/qv96/03/MP8k/yT/K/8x/zT/QP9P/1r/Xv9j
/2v/fP+J/5j/r//A/8z/1//h/+f/7P/v//H/9f/4//n/+//8//3///8AAP//AAAAAAAA
AQABAAIAAgADAAMAAwAEAAYABwAIAAgABQAFAAUABgAGAAYABgAHAAcABwAHAAcACAAI
AAgACAAIAAgACQAJAAcABwAIAAgACAAIAAgACQALAAsACwAMAAwADAAMAAwADQANAA0A
DQAMAAwADQAOABAAEAAQABIAEQARABEAEgAUABQAFAAUABYAFwAXABgAGwAcAB0AHgAe
AB8AIAAgAB8AHwAfACAAIgAiACIAIgAkACUAJQAlACUAJQAlACUAIgAhACAAHwAeABwA
GgAYABYAFAATABEADwANAAwACgAIAAcABQAEAAIAAAAAAP//+//7//r/+v/8//r/+f/5
//n/+f/5//j/+P/4//f/9//3//f/9v/2//b/9v/2//b/9v/3//f/9v/2//b/9P/2//b/
9v/2//X/9f/1//X/9f/3//f/+P/4//b/9f/1//X/9f/1//X/9v/2//b/9v/2//T/9P/0
//T/9P/0//T/9P/2//b/9v/2//X/9f/1//X/9f/2//b/9v/2//b/9v/1//P/8//y//L/
8v/y//P/8//z//P/8//z//b/+f/8/wAABQAHAAkACwAJAAkACQAJAAkACAAIAAkACQAJ
AAkACQAJAAkACQAIAAgACAAIAAgACAAIAAgACAAKAAoACgAKAAgABwAHAAcABwAHAAgA
CAAIAAgACAAIAAgACAAIAAgABgAGAAUABQAHAAcABwAHAAcABwAHAAcABwAHAAcABwAH
AAcABwAHAAcABwAHAAcABQAGAAYABgAHAAcABwAHAAcABwAHAAcABQAFAAUABQAHAAcA
BwAHAAgABgAGAAYABgAGAAYABgAGAAgACAAIAAgABgAGAAYABgAEAAQABAAFAAgACQAK
AAoACAAKAAoACwANAA0ADQANAA0ADAAMAA0ADwAPAA8ADwANAAwACwAIAAYABQADAAMA
///8//v/+//+//////8AAP////////7//////wAAAgABAAEAAgACAAIAAgACAAIAAgAC
AAIAAgACAAIAAgACAAQABQAFAAUABQAEAAQACAAOABgAIwAvADMAMQAoABkACwD0/9T/
pP9x/0z/Nv8w/zH/Of8+/0b/Uf9e/2T/af9v/3z/jf+c/6//xP/U/+H/7f/1//j/+f/7
////AgADAAUACAAJAAsADAALAAwADAAMAA8ADwAQABAAEQARABEAEgASABMAFAAUABMA
EwATABQAEgASABIAEwAVABUAFQAVABgAGAAYABgAFwAWABYAFQAXABcAGAAYABYAFgAW
ABcAGQAZABkAGgAaABoAGgAaABsAGwAbABsAHAAcAB0AHgAeAB4AHgAgACEAIQAhACIA
JAAkACQAJAAmACcAJwAoACcAKAApACoALAAtAC4ALgAvAC8ALwAwADIAMgAyADIAMgAz
ADMAMwAzADMAMwAzADIAMQAwAC8ALgAsACoAKAAoACYAJQAjACEAHwAeABwAGAAXABUA
FAAUABIAEgARAA8ADwAOAA4ADgAMAAsACwAJAAkACQAIAAoACgAJAAkACQAJAAgACAAI
AAgACAAIAAoACwALAAoACAAIAAYACAAIAAgACAAHAAcABwAHAAcABwAHAAgACAAIAAcA
BwAHAAcABwAHAAgABgAGAAYABgAGAAYABgAGAAYABgAGAAYABgAGAAYABgAFAAUABQAF
AAUABgAGAAYABgAGAAYABQAHAAcABgAGAAQABAAFAAUABQAFAAUABQAFAAUABQAGAAcA
BwAHAAcABwAHAAcABwAHAAYABgAHAAcABwAHAAcABwAHAAcABgAGAAYABgAGAAYABgAG
AAYABgAGAAYABgAIAAcABwAHAAUABQAGAAYABgAGAAYABgAIAAgACAAIAAYABgAFAAUA
BQAFAAUABQAHAAcABwAHAAcABwAHAAcABQAFAAUABQAFAAUABQAFAAcACAAIAAgABQAF
AAUABQAFAAUABQAFAAcABwAHAAcABQAFAAUABQAHAAYABAAEAAQABAAGAAYABgAGAAQA
BAAEAAQABgAGAAYABgAEAAQABAAFAAYABwAIAAgACgAMAAwADQAPAA8ADwAPAA8ADgAO
AA8ADwAPAA8ADwANAAwACwAIAAQAAwABAAEA///8//v/+//8//3//f/+//////////7/
+//7//z//v8BAAEAAgACAAAAAAAAAAAAAgACAAIAAgACAAIAAgACAAIAAwADAAMAAQAC
AAQACAAOABYAHwArADEAMQAsACEAEQD8/97/rv95/1D/OP8u/zH/Of8+/0L/Uf9e/2L/
Zf9r/3r/if+Y/6n/wP/Q/9//6f/z//j/+//9////AAADAAcACAAJAAsADAANAA4ADgAO
AA8ADwAQABAAEQARABEAEgAQABEAEgASABMAEwATABQAFAAUABQAFQAVABUAFQAVABQA
FAAUABQAFgAWABcAFwAXABcAGAAYABYAFgAWABcAGQAZABkAGgAaABoAGgAaABsAGwAb
ABsAGgAaABsAHAAcABwAHAAeAB8AHwAfACAAIgAiACIAIgAkACUAJQAmACcAKAApACoA
KgArACwALAAtAC0ALQAuADAAMAAwADAALgAvAC8ALwAxADEAMQAxADIAMQAwAC8ALgAs
ACoAKAAmACQAIwAhAB8AHQAcABoAGgAZABcAFgAUABIAEgARAA8ADwAOAA4ADgAMAAsA
CwAJAAkACQAIAAoACgAJAAkACQAJAAgACAAIAAgACAAIAAgACQAJAAgABgAGAAQABgAG
AAYABgAFAAcABwAHAAcABwAHAAgACAAGAAUABQAFAAUABQAFAAYACAAIAAgACAAGAAYA
BgAGAAgACAAIAAgACAAIAAgACAAHAAcABwAHAAUABgAGAAYABgAGAAYABQAFAAUABAAE
AAYABgAHAAcABQAFAAUABQAFAAUABQAGAAUABQAFAAUABwAHAAcABwAHAAYABgAHAAYA
BQAEAAMABQAFAAUABAAEAAQABAAEAAQABAAEAAQABAAEAAQABAAEAAMAAwADAAMAAwAE
AAQAAgACAAIAAgAEAAQABAAEAAYABgAFAAUAAwADAAMAAwADAAMAAwADAAMAAwADAAMA
AwADAAMAAwABAAEAAQABAAEAAgACAAIAAwADAAMAAwABAAEAAQABAAMAAwADAAMAAwAD
AAQAAgACAAIAAgACAAIAAgACAAIAAgACAAIAAAAAAAAAAAAAAAAAAAABAAQABQAGAAYA
BQAGAAUABQAHAAcABwAHAAkACAAIAAkABwAHAAcABwAFAAQAAwAAAAAA///9//3/+f/2
//X/9f/4//n/+f/6//v/+//7//r/9//3//j/+v/7//v//P/8//7//v/+//7//v/+//7/
/v/8//z//P/8//7//////////f/8/wAABAAKABYAJQAtAC8ALQAiAA8A+f/e/7b/hP9X
/zr/Lv8s/zX/O/9A/0z/W/9k/2j/a/9z/37/if+W/6v/wP/Q/9v/5f/r//D/9f/3//n/
/P/9////AAABAAMABAAFAAYABgAGAAcABwAIAAgACQAJAAkACgAMAA0ADgAOAAwACwAK
AAoADAAMAAwADQANAA0ADQANAA4ADgAOAA4ADgAOAA8ADwAPAA8AEAAQAA4ADgAOAA8A
EQARABEAEgAQABAAEAAQABMAEwATABMAEgASABMAFAAUABQAFAAWABcAFwAXABgAGgAa
ABoAGgAcAB0AHQAeAB0AHgAfACAAIgAjACQAJAAlACUAJQAmACYAJgAmACYAKAApACkA
KQArACsAKwArACoAKQAoACcAJAAiACAAHgAeABwAGwAZABYAEwARAA4ADgANAAsACgAK
AAgACAAHAAMAAwACAAIAAgAAAP////8BAAEAAQAAAAAAAAD///////////7//v/8//z/
/P/8//z//f/9//z//v/+//z//v/+//7//v/9//3//f/9//3/+//7//z//P/+//3//f/9
//3//f/9//7//v/+//7//v/+//7//v/+//7//v/+//7//v/+//7//v/9//3//f/9//3/
/v/+//7//P/8//z/+//9//3//P/8//z//P/9//3//f/9//3//f/9//3//f/+//3//f/9
//3//f/9//3//f/7//r/+v/7//3//f/9//3//f/9//3//P/8//z//P/8//7//v/+//7/
/P/8//z//P/8//v/+//7//v/+//8//z//P/8//z//P/8//z//P/8//7//v/9//3//f/9
//3//f/9//3//f/9//3//f/9//3/+//7//v/+//9//3//f/9//v//P/8//z//f/9//z/
/P/8//z//P/8//z//P/8//z//P/8//z//P/8//z//P/+//7//v///wAAAQACAAIAAAAC
AAIAAwADAAMAAwADAAMAAgACAAMAAQABAAEAAQAAAAAAAAD+//r/+f/3//f/9f/y//H/
8f/0//X/9f/2//f/9//3//b/9//3//j/+v/5//n/+v/6//r/+v/6//r/+v/6//r/+v/6
//r/+v/6//r/+//7//v//f/+//7/AgAIABQAIQApACsAJwAcAAsA9//c/7L/gP9T/zb/
KP8m/y//Nf88/0j/Vf9e/2L/Zf9v/3z/i/+a/7H/xP/S/93/6f/v//L/8//3//n//P/9
/wEAAgADAAUABgAFAAYABgAGAAkACQAKAAoACQAJAAkACgAKAAsADAAMAAsACwALAAwA
DgAOAA4ADwAPAA8ADwAPABAAEAAQABAAEAAQABEAEQARABEAEgASABIAEgASABMAEwAT
ABMAFAAUABQAFAAUABUAFQAVABUAGAAYABkAGgAYABgAGAAaABsAGwAbABwAHgAeAB4A
HgAgACEAIQAiACMAJAAlACYAJgAnACgAKAApACkAKQAqACwALAAsACwALAAtAC0ALQAt
AC0ALQAtACwAKwAqACkAJgAkACIAIAAfAB4AHgAdABsAGQAYABYAFAATABEAEAAOAAwA
DAALAAkACQAIAAgACAAGAAUABQAFAAUABQAEAAYABgAFAAUABQAFAAQABAAEAAQABAAE
AAIAAwADAAIAAgACAAAAAgACAAIAAgABAAEAAQABAAEAAQABAAIAAgAEAAMAAwADAAEA
AQABAAIAAgACAAIAAgACAAIAAgACAAIAAgACAAIAAgACAAIAAgADAAMAAwADAAMABAAE
AAQAAgACAAIAAQADAAMAAgACAAIAAgADAAMAAwADAAMAAwADAAMAAwAEAAMAAwADAAMA
AQABAAEAAQADAAIAAgADAAEAAQABAAEAAQABAAEAAAAAAAAAAAAAAAAAAAAAAAAAAAAA
AAAAAAAAAP////////////8AAAAAAAAAAAAAAAAAAAAAAAAAAP7//v/9//3/////////
/////////////////////////f/9//3//f////////////3//v/+//7//f/9//3//f/9
//3//f/9//3//f/9//3//f/+//7//v/+//7//v/+//7//v/8//z//P/8//z//P/8//z/
/v/+//7///8AAAEAAgACAAIABAAEAAUAAwADAAMAAwAFAAQABAAFAAUABQAFAAUAAwAC
AAEA/v/6//n/9//3//X/8v/x//H/8v/z//P/9P/1//X/9f/0//P/8//0//b/+f/5//r/
+v/8//z//P/8//z//P/8//z//P/8//z//P/8//3//f/9//3//v8AAAQADAAWACMAKwAr
ACcAHAANAPv/3v+y/37/Uf82/yr/LP8z/zn/Pv9G/1X/Xv9g/2X/c/+C/4//oP+1/8b/
1P/h/+n/7//0//f/+f/7//7///8BAAIAAwAFAAYABwAIAAgACAAHAAcACAAIAAsACwAL
AAwACgALAAwADAANAA0ADQAOAAwADAAMAA0ADwAPAA8ADwAOAA4ADgAOABAAEAARABEA
DwAPABAAEAASABIAEgATABEAEQARABIAEgASABIAEgAVABUAFQAVABYAFgAXABgAGAAY
ABgAGgAbABsAGwAcABwAHAAcABwAHgAfAB8AIAAhACIAIwAkACQAJQAmACYAJwAnACcA
KAAqACoAKgAqACwALQAtAC0AKwArACsAKwAqACkAKAAnACgAJgAkACIAIAAeAB0AGwAZ
ABcAFgAUABIAEQAPAA4ADAAKAAoACQAJAAkACAAIAAYABAADAAMABQAFAAUABAAGAAYA
BQAFAAMAAwACAAIAAgACAAIAAgACAAMAAwACAAQABAACAAQAAgACAAIAAQABAAEAAQAB
AAEAAQACAAIAAgABAAEAAQADAAMAAwAEAAQABAAEAAQAAgACAAIAAgACAAIAAgACAAIA
AgACAAIAAQABAAEAAQABAAIAAgACAAIAAgACAAEAAQABAAAAAAACAAIAAwADAAMAAwAD
AAMAAQABAAEAAgABAAEAAQABAAEAAQABAAEAAwACAAIAAwABAAEAAQABAAEAAQABAAAA
AgACAAIAAgACAAIAAgACAAAAAAAAAAAAAgABAAEAAQABAAEAAgACAAIAAgACAAIAAAAA
AAAAAAACAAIAAQABAAEAAQABAAEA//////////8BAAEAAQABAAEAAQABAAEAAQABAAEA
AQABAAIAAgACAAEAAQABAAEA//8BAAAAAAAAAAAAAAAAAAAAAAAAAAAAAAAAAAAAAAAA
AAAAAAAAAAAAAAABAAIAAwAEAAQABAAGAAYABwAHAAcABwAHAAkACAAIAAkACQAJAAkA
CQAJAAgABwAEAAIAAQD/////+//4//f/9//2//f/9//4//n/+f/5//j/9//3//j/+v/7
//v//P/8//7//v/+//7//P/8//z//P/+//7//v/+//z//f/9//3////+//7/AAAIABIA
HQApAC0AKwAiABMAAwDw/9D/oP9p/0T/MP8o/y3/Nf86/0D/Tf9Y/17/Yf9p/3j/hf+S
/6X/vP/M/9n/5f/r//D/8//3//n//P/9//3//v///wEAAgADAAQABAAEAAcABwAIAAgA
BwAHAAcACAAIAAkACgAKAAkACQAJAAoACgAKAAoACwANAA0ADQANAAwADAAMAAwADAAM
AA0ADQANAA0ADgAOAA4ADgAOAA8ADwAPAA8AEAASABIAEgASABEAEQARABEAEgASABMA
FAASABIAEgAUABUAFQAVABYAGAAYABgAGAAaABsAGwAcAB0AHgAfACAAIAAhACIAIgAj
ACMAIwAkACgAKAAoACgAJgAnACcAJwAnACcAJwAnACYAJQAkACMAJAAiACAAHgAcABoA
GQAXABUAEwASABAADgANAAsACgAIAAYABgAFAAMAAwACAAIAAgAAAP/////////////+
/wAAAAD/////AQABAAAAAAD+//7//v/+//z//f/9//z//v/+//z//v/+//7//v/9//3/
/f/9//3//f/9//7//v/+//3//f/9/////////wAA/v/+//7//v/+//7//v/+//7//v/+
//7//P/8//z//P/9//3//f/9//3//v/+//7//v/+//7//f///////v/+//z//P/9//3/
/f/9//3//f/9//3//f/+//3//f/9//3//f/9//3//f/9//z//P/9//3//f/9//3//f/9
//3//P/8//z//P/8//z//P/8//z/+v/6//r/+v/6//n/+f/5//v/+//8//z/+v/6//r/
+v/7//z//f/+//3//P/6//n/+//7//v/+//7//v/+//7//v/+//7//v/+//7//v/+//9
//3//f/9//z//P/7//r/+f/5//n/+f/5//n/+f/5//v/+v/6//r/+v/6//j/+P/4//j/
+P/4//j/+P/4//j/+P/4//r/+v/6//v/+v/7//z//P/+/wAAAAABAAAA///+//3////+
//7///////////////z/+v/4//T/9P/z//H/8f/x/+7/7f/t//D/8f/x//L/8f/x//H/
8P/v/+//8P/y//P/8//0//T/9P/0//T/9P/2//b/9v/2//T/9P/0//T/9P/1//X/9f/1
//b/+P/+/wgAFgAjACcAJQAbAAoA9//f/7z/jP9c/zv/Kv8k/yj/Mf85/0D/Tv9X/1r/
YP9p/3X/gP+N/6D/tf/G/9L/3f/j/+n/7v/v/+//8f/0//f/9//4//n/+//8//3//v/+
//7//////wAAAAABAAEAAQACAAAAAQACAAIAAwADAAMABAAEAAQABAAFAAcABwAHAAcA
BgAGAAYABgAIAAgACQAJAAcABwAIAAgACAAIAAgACQAJAAkACQAKAAoACgAKAAoACwAL
AAsACwAMAAwADQAOAA4ADgAOABAAEwATABMAFAAWABYAFgAWABYAFwAXABgAGwAcAB0A
HgAeAB8AIAAgAB8AHwAfACAAJAAkACQAJAAkACUAJQAlACUAJQAlACUAIgAhACAAHwAe
ABwAGgAYABYAFAATABEADwANAAwACgAIAAcABQAEAAQAAgACAAEAAQABAAAAAAD+//z/
+//7//v/+//7//r//P/8//v/+//5//n/+P/4//j/+P/4//j/+P/5//n/+P/4//j/9v/4
//j/+P/4//f/9//3//f/9//3//f/+P/4//r/+f/5//n/+f/5//n/+v/6//r/+v/6//r/
+v/6//r/+P/4//j/+P/4//j/+P/4//n/+f/5//n/+f/6//r/+v/6//r/+v/5//n/+f/4
//j/+P/4//n/+f/5//n/+f/5//n/+f/5//r/+f/5//n/+f/7//v/+//7//n/+P/4//n/
+f/5//n/+f/5//n/+f/4//j/+P/4//j/+P/4//j/+P/6//r/+v/6//r/+f/5//n/9//3
//j/+P/6//r/+v/6//j/+P/4//j/+P/4//f/9//5//n/+f/5//n/+f/5//n/+f/5//n/
+f/5//n/+f/5//n/+f/5//n/+f/6//r/+v/3//f/9//3//v/+v/6//r/+v/6//j/+P/4
//j/+v/6//r/+v/8//z//P/8//r/+v/6//v//P/9//7//v/+/wAAAAABAAEAAQABAAEA
AQAAAAAAAQD//////////////v/9//r/+P/3//X/9f/z//D/7//v//L/8//z//T/8//z
//P/8v/x//H/8v/0//f/9//4//j/9v/2//b/9v/2//b/9v/2//b/9v/2//b/9v/3//f/
9//5//j/+P/8/wQADgAbACUAJwAjABgABQDz/9r/sP98/03/Mv8k/yL/Kf8v/zb/QP9P
/1j/Wv9f/2n/dv+F/5b/q/++/8z/2f/h/+f/6v/t/+//8//0//f/+f/4//n/+//8////
AAAAAAAAAQABAAIAAgADAAMAAwAEAAQABQAGAAYABQAFAAUABgAGAAYABgAHAAUABQAF
AAUACAAIAAgACAAIAAgACQAJAAkACQAKAAoADAAMAAwADQALAAsACwAMAAwADAAMAAwA
DQANAA0ADQAOAA4ADwAQABAAEAAQABIAEwATABMAFAAWABYAFgAWABgAGQAZABoAGwAc
AB0AHgAeAB8AIAAgACEAIQAhACIAJAAkACQAJAAkACUAJQAlACUAJQAlACUAJAAjACIA
IQAgAB4AHAAaABgAFgAVABMAEQAPAA4ADAAMAAsACQAIAAYABAAEAAMAAQABAAAAAAAA
AP7//f/9//v/+//7//r/+v/6//n/+f/6//v/+//8//z//P/8//z/+v/7//v/+v/6//r/
+P/6//r/+v/6//n/+//7//v/+//5//n/+v/6//z/+//7//v/+//7//v//P/6//r/+v/6
//z//P/8//z/+v/6//r/+v/8//z//P/8//v/+//7//v/+f/6//r/+v/6//r/+v/5//n/
+f/4//j/+v/6//v/+//7//v/+//7//n/+f/5//r/+f/5//n/+f/7//v/+//7//n/+P/4
//n/+//7//v/+//5//n/+f/4//j/+P/4//j/+P/4//j/+P/4//j/+P/4//j/9//3//f/
+f/5//r/+v/4//j/+P/4//j/+P/4//j/+v/6//n/+f/3//f/9//3//n/+f/5//n/9//3
//f/9//3//f/9//3//n/+f/5//n/+f/6//r/+v/3//f/9//3//n/+f/5//n/9//3//f/
9//5//n/+f/5//f/9//3//f/+f/5//n/+f/5//n/+f/5//j/+P/4//j/9//3//f/+P/4
//r/+v/6//r//P/8//z//P/9//7///8AAAAAAAAAAAAAAAAAAAAAAAD+//7//v/+//3/
/P/7//r/9//2//X/9P/x//D/7//u//D/8P/w//D/8P/w//D/8P/y//L/8v/y//P/9P/1
//b/9P/0//T/9P/0//T/9P/0//b/9v/2//b/9v/2//b/9v/4//r//P/+/wgAEAAYACAA
HwAeAA==
         </WaveFormData>
      </LeadData>
      <LeadData>
         <LeadByteCountTotal>10000</LeadByteCountTotal>
         <LeadTimeOffset>0</LeadTimeOffset>
         <LeadSampleCountTotal>5000</LeadSampleCountTotal>
         <LeadAmplitudeUnitsPerBit>4.88</LeadAmplitudeUnitsPerBit>
         <LeadAmplitudeUnits>��V</LeadAmplitudeUnits>
         <LeadHighLimit>2147483647</LeadHighLimit>
         <LeadLowLimit>268435456</LeadLowLimit>
         <LeadID>V2</LeadID>
         <LeadOffsetFirstSample>0</LeadOffsetFirstSample>
         <FirstSampleBaseline>0</FirstSampleBaseline>
         <LeadSampleSize>2</LeadSampleSize>
         <LeadOff>FALSE</LeadOff>
         <BaselineSway>FALSE</BaselineSway>
         <ExcessiveACNoise>FALSE</ExcessiveACNoise>
         <MuscleNoise>FALSE</MuscleNoise>
         <LeadDataCRC32>108803768</LeadDataCRC32>
         <WaveFormData>
6P/o/+j/6P/o/+j/6P/o/+j/6P/o/+j/5v/m/+b/5v/m/+b/5v/m/+b/5v/m/+b/5v/m
/+b/5v/m/+b/5v/m/+j/6P/o/+j/6P/o/+j/6P/o/+j/6P/o/+j/6P/o/+j/5v/m/+b/
5v/o/+j/6P/o/+j/6P/o/+j/6P/p/+n/6f/m/+b/5v/n/+n/6f/r/+v/6//s/+z/7f/t
/+7/7v/u/+//7//v/+//8v/y//L/8v/u/+z/7P/s/+v/6v/o/+j/6P/n/+f/6P/o/+j/
6P/p/+z/7P/q/+f/4//i/+L/4f/g/9//3//f/9//3//f/+D/4P/f/9//4P/g/+D/4P/g
/+D/4f/h/+H/4//k/+X/6f/y/wMAHgA6AEoAVABPADgAIQALAOX/rP96/2T/V/9C/yn/
Hf8T//7+6/7v/v/+Ef8p/0v/af+C/5v/rf+7/8v/1v/c/+D/4v/k/+f/6v/s//D/8f/z
//X/9f/2//f/+P/5//r/+v/6//r//P/9//7///8BAAEAAQABAAEAAwADAAMAAgACAAMA
BAAEAAQABAAGAAkACgAKAAoACQAKAAoADAAMAA0ADgAPABAAEQARABMAFAAVABYAFwAa
ABsAHQAeAB8AIQAhACIAJQAnACkAKwAtAC8AMQA1ADgAOwA/AEIARABHAEsATgBRAFUA
WABdAGAAZABnAGoAbQBxAHUAeQB7AH4AggCGAIcAigCLAI0AjwCSAJQAlACUAJMAkwCS
AJEAjgCLAIgAgAB7AHYAbwBpAGEAWgBSAEoARAA8ADYALwApACEAHAAYABQAEAAMAAgA
BAABAP///f/7//n/9//2//T/9P/z//L/8f/x//D/8P/w/+//7v/t/+3/7f/t/+v/6//r
/+v/7f/s/+z/7P/s/+z/7P/s/+z/7P/t/+3/7f/t/+3/7f/t/+7/7v/u/+7/7v/u/+//
7//v/+//8P/w//D/8P/w//L/8v/y//L/8f/x//H/8f/v/+//7//v//H/8f/y//L/8v/y
//L/8f/v/+//7//v//H/8f/w//D/8P/w//D/7//v/+//7//v/+//7//u/+7/7v/t/+3/
7f/t/+3/7f/s/+z/6//r/+v/7f/t/+3/7f/r/+v/6//q/+z/6//r/+v/6//r/+v/6v/q
/+r/6v/q/+j/6P/o/+j/6v/q/+r/6v/o/+j/6P/o/+r/6v/q/+n/5//n/+f/5//p/+n/
6f/p/+j/6P/p/+n/6f/o/+j/6P/o/+j/6f/p/+n/6f/o/+j/6P/o/+j/6P/o/+j/6P/o
/+r/6v/q/+r/6P/o/+j/6P/o/+b/5v/m/+b/5v/m/+b/5v/o/+j/6P/o/+j/6f/p/+n/
6P/o/+j/6f/n/+f/6f/p/+v/7P/s/+3/6//s/+z/7P/t/+3/7f/t//D/8P/w//D/7v/s
/+z/7P/r/+r/6P/o/+j/5//n/+j/7P/s/+z/7f/w//D/7v/r/+f/5v/m/+X/5P/j/+P/
4//j/+P/4//k/+T/4//j/+T/4v/i/+L/4v/i/+P/4//j/+f/6P/r//H/+v8LACYAQABQ
AFQARQAqABcAAQDd/6j/gP9w/2P/Sv8x/yf/Hf8K/wX/D/8d/yv/Qf9b/3X/jP+j/7X/
w//N/9j/3v/i/+L/5v/p/+z/7P/s/+//8f/z//P/9P/1//b/9//4//j/+P/4//r/+//8
//3//f/9//3//f/9//////////7//v///wAAAgACAAIABAAEAAQAAwACAAMABAAEAAYA
BgAHAAgACQAKAAsACwANAAwADQAOAA8ADwAPABAAEAARABMAEwAUABcAGQAbAB0AHwAh
ACMAJwAoACsALwAyADQANwA7AD4AQQBFAEgATQBOAFIAVQBYAFsAXwBjAGcAZwBqAG4A
cgBzAHYAdwB5AHkAfAB+AH4AfgB9AH0AfAB5AHYAcwBwAGwAZwBiAFsAVwBPAEgAQAA5
ADQALQAoACIAHQAWABIAEAAMAAgABAAAAPz/+f/3//f/9f/z//H/8P/u/+7/7f/s/+v/
6//q/+r/6v/p/+j/5//n/+f/5//n/+f/5//n/+n/6P/o/+j/5v/m/+b/5v/m/+b/5//n
/+f/5//n/+f/5//o/+j/6P/q/+r/6v/r/+n/6f/p/+r/6v/q/+r/6v/s/+z/7P/s/+v/
6//r/+v/6//r/+v/6//t/+3/7v/u/+7/7v/u/+3/7f/t/+3/7f/v/+//7v/u/+z/7P/s
/+v/6//r/+v/6//r/+v/6v/q/+z/6//r/+v/6//r/+v/6v/s/+v/6//r/+n/6f/p/+n/
6f/p/+n/6P/o/+f/5//n/+n/6f/p/+j/6P/o/+j/6P/q/+r/6v/q/+j/6P/o/+j/6P/o
/+j/6P/o/+j/6P/n/+n/6f/p/+n/5//n/+f/5//m/+b/5//n/+f/5v/m/+b/5v/m/+f/
5//n/+f/5v/m/+b/5v/m/+b/5v/m/+b/5v/k/+T/5P/m/+b/5v/m/+b/5v/m/+b/5v/m
/+b/5v/m/+f/5//n/+T/5P/k/+X/5//n/+n/6f/p/+r/6v/r/+v/7P/s/+z/7f/t/+3/
7f/s/+z/7P/s/+r/6P/o/+j/6f/o/+b/5v/m/+X/5f/m/+j/6P/o/+n/6v/q/+j/5f/j
/+L/4v/h/+D/3//f/9//4f/h/+H/4v/i/+H/4f/i/+D/4P/g/+D/4P/h/+H/4f/j/+T/
5//t//b/BwAiADwATABQAEMAKgAVAP3/1f+g/3j/aP9b/0T/K/8f/xX/Av/5/gX/E/8j
/z3/W/91/4z/o/+1/8H/zf/Y/97/4v/k/+b/6f/q/+r/7v/v//H/8//z//T/9f/2//f/
+P/4//j/+P/6//v//P/9//3//f/9//3//f////////8AAAAAAQACAAIAAgACAAQABQAG
AAYABgAHAAgACAAKAAoACwAMAA0ADgAPAA8AEQASABMAFAAVABYAFwAZABoAHQAfAB8A
IAAjACUAJwApACsALQAvADMANAA3ADsAPgBAAEMARwBKAE0AUQBUAFkAXABgAGMAZgBp
AG0AcQB1AHcAegB+AIIAhgCKAIwAjwCRAJQAlgCWAJYAlQCVAJQAkQCOAIsAiACCAH0A
eABxAGsAYwBcAFQATgBIAEAAOgA1AC8AJwAiAB4AGgAWABIAEAAMAAkABwAHAAUAAwAB
AAAA/v/+//3//P/7//v/+v/4//j/9//2//f/9//3//f/9f/1//X/9f/1//T/9P/0//T/
9P/0//T/8v/y//P/8//1//X/9f/1//X/9v/2//b/9v/2//b/9//5//n/+f/6//j/+P/4
//j/+P/4//j/+P/5//n/+f/5//n/+f/5//n/9//3//j/+P/6//r/+v/5//f/9//3//f/
+f/5//j/+P/4//j/+P/3//X/9f/1//X/9f/1//T/9P/0//P/8//z//P/8//z//L/9P/z
//P/8//x//H/8f/x//H/8f/x//D/8P/v/+//7//x//H/8f/w/+7/7v/u/+7/7v/u/+7/
7v/u/+7/7v/u/+7/7v/u/+7/7v/u/+7/7f/t/+3/7f/t/+3/7f/t/+3/7P/s/+3/7f/t
/+z/7P/s/+z/7P/t/+3/6//r/+r/6v/q/+r/6v/q/+r/6v/q/+r/6v/q/+r/6v/q/+r/
7P/s/+z/7P/s/+z/7P/u/+7/7v/u/+7/7v/u/+7/7P/t/+3/7f/q/+r/6v/r/+3/7f/v
/+//7//w//D/8f/x//L/8v/y//P/8//z//P/9P/0//T/9P/0//L/8v/y/+//7v/s/+z/
6v/p/+n/6v/u/+7/7v/v//D/8P/u/+v/6f/o/+j/5//m/+X/5f/l/+P/4//j/+T/5P/j
/+P/5P/k/+T/5P/k/+T/5f/l/+X/5//m/+f/6//0/wEAGAA0AEgAVgBTAD4AJwARAO//
vv+K/2r/Xf9O/zP/If8b/wr/9f7x/gH/Ef8n/0P/Zf+A/5f/r/+9/8v/2P/g/+T/5v/o
/+3/7v/u//L/9f/3//n/+f/4//n/+v/7//7//v/+//7/AAABAAIAAwADAAMAAwADAAUA
BwAHAAcABgAGAAcACAAIAAgACAAKAA0ADgAOAA4ADQAOAA4AEAAQABEAEgATABQAFQAV
ABcAGgAbABwAHQAeAB8AIQAiACMAJQAlACYAKwAtAC8AMQAzADUANwA7ADwAPwBDAEYA
SABLAE8AUgBVAFkAXABhAGYAagBtAHAAcwB3AHsAfwCDAIYAigCOAI8AkgCTAJUAlwCa
AJwAnACeAJ0AnQCcAJkAlgCTAJAAjACHAIIAewB1AG0AZgBeAFYAUABIAEIAOQAzACsA
JgAiAB4AGgAWABIADgALAAkABQADAAEA///+//z//P/7//r/+f/5//j/9v/2//X/9P/z
//P/8//z//P/8//z//P/8//y//L/8v/y//L/8v/y//L/8v/z//P/8//z//P/8//z//T/
9P/0//b/9v/2//f/9f/1//X/9v/4//j/+P/4//j/+P/4//j/+f/5//n/+f/7//v/+//7
//v/+//8//z/+v/6//r/+f/5//n/+f/5//n/+f/4//j/+P/4//j/9//3//f/9//3//f/
9//2//b/9v/1//X/9f/z//P/8//y//T/8//z//P/8//z//P/8//z//P/8//y//L/8f/x
//H/8f/x//H/8P/w//D/8P/w/+7/7v/u/+7/7v/u/+7/7v/w//D/8P/w/+7/7v/u/+3/
7f/t/+3/7f/t/+3/7f/t/+7/7v/v/+//7f/s/+z/7P/s/+z/7f/t/+3/7f/s/+z/7P/s
/+z/7P/s/+z/7P/s/+z/7P/s/+z/7P/s/+z/7P/s/+r/7P/s/+z/7P/s/+z/7P/s/+7/
7v/u/+7/8P/x//H/8f/w//D/8P/x//H/8f/z//P/9f/2//b/9//3//j/+P/4//n/+f/5
//n//P/8//z//P/8//r/+v/6//f/9v/0//T/9P/z//P/9P/2//b/9v/3//j/+P/2//P/
7//u/+7/7f/u/+3/7f/t/+v/6//r/+z/7P/r/+v/7P/u/+7/7v/u/+z/7f/t/+3/7//w
//H/9f/+/wkAHgA8AFIAYABjAFIAOQAjAAcA1P+a/3b/af9a/z//K/8j/xD/+/71/v/+
D/8l/0X/Zf+C/5n/sf/D/9H/3v/m/+z/8P/0//X/9v/4//r/+//9//////8CAAMABAAF
AAgACAAIAAgACAAJAAoACwANAA0ADQANAA8AEQARABEAFAAUABUAFgAWABYAFgAYABkA
GgAaABoAGwAcABwAHgAgACEAIgAjACQAJQAlACcAKgArACwALQAwADEAMwA0ADUANwA3
ADgAOQA7AD0APwBBAEMARQBJAEwATwBTAFYAWABbAF8AYgBnAGsAbgBzAHYAegB9AIAA
gwCHAIsAjwCTAJYAmgCeAKEApAClAKcApwCqAKwArACtAK0ArgCuAK0AqgCnAKQAoACb
AJYAjwCHAH8AeABwAGgAYgBaAFQATQBHAD8AOgA0ADAALAAoACIAHgAbABkAFQATABEA
DwAMAAoACgAJAAgABwAHAAYABgAGAAUABAADAAMAAwADAAUABQAFAAUAAwACAAIAAgAC
AAIAAgACAAIAAgADAAMAAwADAAMAAwADAAQABAAEAAQABAAEAAUABQAFAAUABgAEAAQA
BAAEAAYABgAGAAYABQAFAAUABQAFAAUABQAFAAUABQAGAAYABgAGAAYABQADAAMAAwAD
AAMAAwACAAIAAgACAAIAAQD////////////////+//7/AAD////////////////+//z/
+//7//v//f/9//3//f/7//v/+//6//z/+//7//v/+//7//v/+v/6//r/+v/6//j/+P/4
//j/+P/4//j/+P/4//j/+P/4//r/+v/6//n/+f/5//n/+f/5//n/+f/5//j/+P/5//n/
9//2//b/9v/2//b/9//3//X/9f/0//T/9v/2//b/9v/2//b/9v/2//j/+P/4//j/9v/4
//r/+f/4//f/9v/2//b/9v/2//b/9v/2//b/9v/3//f/9//2//b/9v/3//f/9//5//n/
9//4//j/+f/7//z//P/8//v/+//7//v//P/8//z//P/6//j/+P/4//n/+P/2//b/9v/1
//X/9v/2//b/9v/3//r/+v/4//X/8//y//L/8f/w/+//7//v/+//7//v//D/8P/v/+//
8P/w//D/8P/w//D/8f/x//H/7//w//X//f8GABcANABOAGAAZgBZAEAAJwARAOn/tv+I
/3T/a/9S/zn/Lf8j/xL/Cf8T/yP/M/9H/2H/ef+S/6n/vf/L/9n/4v/o/+z/8v/0//X/
9v/4//r/+//9//////8AAAEAAgADAAYABgAGAAYABwAHAAcABwAJAAkACQAJAAcACQAJ
AAkACgAKAAsADAAMAAwADAAOAA8AEAAQABAAEQASABIAFAAUABUAFgAXABgAGQAZABsA
HAAdAB4AHwAeAB8AIQAiACUAJwAnACgAKQArAC0ALwAxADMANQA5ADgAOwA/AEIARABH
AEsATgBPAFMAVgBbAF4AYgBlAGgAaQBtAHEAdQB1AHgAfACAAIEAhACFAIcAhwCKAIwA
jACOAI0AjQCMAIsAiACFAIIAfAB3AHIAawBmAF8AWQBSAEoARAA8ADYAMgAtACYAIgAg
ABwAGAAUABAADAAJAAcABQADAAEA///+//z//P/7//z/+//7//r/+P/4//f/9v/3//f/
9//3//f/9//3//f/9//2//b/9v/2//b/9v/2//b/9v/3//f/9f/1//X/9f/1//b/9v/2
//b/9v/2//f/9//3//f/+P/4//j/+P/4//j/+P/4//j/+f/5//n/+f/5//n/+f/5//v/
+//8//z/+v/6//r/+f/7//v/+//7//n/+f/4//j/+P/4//j/9//5//n/+f/5//n/+f/4
//j/9v/1//X/9f/1//X/9f/0//b/9f/1//X/9f/1//X/9f/z//P/8//y//D/7//v/+//
7//v/+//7v/w//D/8P/w//D/8P/w//D/7v/u/+7/7v/w//D/8P/w//D/8P/w/+//7//v
/+//7//v/+//7//v//D/8P/x//H/7//u/+7/7v/w//D/8f/x//P/8//y//L/8v/y//L/
8P/w//D/8P/y//L/8v/y//D/8P/w//D/8P/x//H/8f/w//D/8P/x//P/8//1//X/8//0
//T/9f/1//b/9v/2//X/9f/1//X/9v/2//b/9v/2//T/9P/0//P/8v/w//D/8P/v/+//
8P/y//L/8v/z//T/9P/y/+//7f/s/+z/6//s/+v/6//r/+n/6f/p/+r/6P/n/+f/6P/q
/+r/6v/q/+r/6//r/+v/7f/u//H/9/8AABEALABGAFoAYABRADgAIwANAOP/rv+E/3D/
Y/9K/y//Jf8b/wj///4J/xn/J/8//13/ef+S/6v/vf/L/9f/4P/m/+r/7P/w//H/8v/2
//r/+//9///////+////AAABAAIAAgACAAIABAAFAAYABwAHAAcABwAHAAcACQAJAAkA
CgAKAAsADAAMAAwADAAOAA8AEAAQABAAEQASABIAFAAUABUAFgAXABgAGQAZABsAHAAd
AB4AHwAgACEAIwAkACcAKQApACoALQAvADEAMwAzADUANwA7ADwAPwBDAEYASgBNAFEA
VABXAFsAXgBjAGQAaABrAG4AcQB1AHkAfQB/AIIAhgCKAIsAjgCPAJEAkQCUAJYAlgCW
AJUAlQCUAJMAkACNAIoAhAB/AHoAcwBtAGUAXgBWAE4ASABAADoANQAvACcAIgAeABoA
FgASAA4ACgAHAAUAAwABAP///f/8//r/+v/5//j/9//3//b/9v/2//X/9P/1//X/9f/1
//P/8//z//P/8//y//L/8v/y//L/8v/y//L/8v/z//P/8//z//P/8//z//T/9P/0//T/
9P/0//X/9f/1//X/9v/4//j/+P/4//b/9v/2//b/9//3//f/9//5//n/+f/5//n/+f/6
//r/+P/4//j/9//3//f/9//3//n/+f/4//j/+P/4//j/9//1//X/9f/1//X/9f/0//T/
9P/z//P/8//z//P/8//y//L/8f/x//H/7//v/+//7//x//H/8f/w//D/7//v/+//7//v
/+//7v/u/+7/7v/u/+7/7v/u/+7/7v/u/+7/7v/u/+7/7v/u/+z/7P/s/+v/6//r/+v/
6//t/+3/7f/t/+z/7P/t/+3/7f/s/+z/7P/q/+r/6//r/+v/6//q/+r/7P/s/+z/7P/s
/+z/7P/s/+r/6v/q/+r/6v/q/+r/6v/q/+r/6v/q/+r/6v/q/+r/6v/q/+r/6//r/+v/
7P/s/+z/7f/r/+v/7f/t/+3/7v/u/+//7//w//D/8P/z//P/8//z//T/9P/0//T/8v/w
//D/8P/t/+z/6v/q/+r/6f/p/+r/7P/s/+z/7f/u/+7/7P/p/+f/5v/m/+X/5v/l/+X/
5f/l/+X/5f/m/+b/5f/l/+b/5P/k/+T/5P/k/+X/5f/l/+f/6P/r//H//P8PACwARgBW
AFoATQA2AB8ABQDX/57/dP9i/1X/PP8l/x3/Ef/2/u3++f4J/xv/N/9Z/3X/jv+l/7f/
xf/T/9z/4v/m/+r/6v/t//D/8v/y//P/9f/3//f/+v/7//z//f/+//7//v/+/wAAAQAC
AAMAAQABAAEAAQADAAUABQAFAAQABAAFAAYACAAIAAgACgAJAAoACgAKAA0ADgAOABAA
EAARABIAEwAWABcAFwAZABgAGQAaABsAHgAfACEAIgAlACcAJwAoACsALQAvADEAMwA1
ADcAOwA8AD8AQwBGAEoATQBRAFQAVwBbAF4AYwBmAGoAbQBwAHUAeQB9AIEAgwCGAIoA
jgCPAJIAkwCVAJcAmgCcAJwAnACbAJsAmgCZAJYAkwCQAIoAhQCAAHkAcwBrAGQAXABT
AEwAQwA8ADUALwAnACIAHgAaABYAEgAOAAoABwAFAAEA///9//v/+v/4//j/9//4//f/
9//2//T/9P/z//L/8//z//P/8//x//H/8f/x//H/8P/w//D/8P/w//D/8P/w//D/8f/x
//H/8f/x//H/8f/y//L/8v/y//L/8v/z//P/8//z//T/9P/0//T/9P/0//T/9P/0//X/
9f/1//X/8//z//P/8//z//P/9P/0//T/9P/0//P/8//z//P/8//z//P/8v/y//L/8v/y
//H/8f/x//H/8f/x//H/8P/w//D/7//v/+//7//v/+//7v/u/+3/7f/t/+3/7f/t/+3/
7f/t/+3/7P/s/+v/6//r/+v/6//r/+r/6v/q/+r/6v/q/+r/6v/q/+r/6v/q/+r/6P/o
/+j/6P/q/+r/6v/p/+n/6f/p/+n/6f/p/+n/6f/o/+j/6f/p/+n/6P/o/+j/6P/o/+n/
6f/p/+n/6P/o/+j/6P/o/+j/6P/q/+j/6P/o/+j/6P/m/+b/5v/m/+b/5v/m/+b/5v/n
/+f/5//m/+b/5v/n/+f/5//p/+n/6//s/+z/7f/r/+z/7P/s/+//7//v/+//8v/y//L/
8v/w/+7/7v/u/+3/7P/q/+r/6v/p/+n/6v/q/+r/6v/r/+z/7P/q/+f/5f/k/+T/4//i
/+H/4f/h/+H/4f/h/+L/4P/f/9//4P/i/+L/4v/i/+L/4//j/+P/5f/m/+X/6//y/wEA
GgA4AEwAWABVAEIAKQAVAPf/wv+K/2r/Xf9M/zH/H/8X/wT/7/7r/vv+C/8j/0H/X/94
/5P/qf+7/8n/1v/c/+L/5v/o/+n/7P/u//D/8f/z//X/9f/4//n/+v/7//7//v/+//7/
/v///wAAAQABAAEAAQABAAMABQAFAAUABgAGAAcACAAGAAYABgAIAAkACgAKAAoACwAM
AAwADgAQABEAEgATABQAFQAVABcAFgAXABgAGQAcAB0AHwAgACMAJQAlACYAKQArAC0A
LwAxADMANQA5ADoAPQBBAEQARABHAEsATgBTAFcAWgBfAGIAZgBpAGwAbwBzAHcAewB9
AIAAhACIAIsAjgCPAJEAkQCUAJYAlgCWAJUAlQCUAJUAkgCPAIwAiACDAH4AdwBxAGkA
YgBaAFIATABEAD4ANQAvACcAIgAeABoAFgASAA4ACgAHAAUAAwABAP///f/8//r/+v/5
//j/9//3//b/9v/2//X/9P/z//P/8//z//P/8//z//P/8//y//L/8v/y//L/8v/y//L/
8v/z//P/8//z//P/8//z//T/9P/0//b/9v/2//f/9//3//f/+P/2//b/9v/2//j/+P/4
//j/9//3//f/9//3//f/9//3//n/+f/6//r/+P/4//j/9//3//f/9//3//f/9//2//b/
9v/2//b/9f/3//f/9//3//X/9f/0//T/9P/z//P/8//z//P/8//y//T/8//z//P/8//z
//P/8//x//H/8f/w//L/8f/x//H/8f/x//H/8P/w//D/8P/w//D/8P/w//D/7v/u/+7/
7v/v//D/8f/y//D/8P/w/+//7//v/+//7//v/+//7//v/+7/7v/v/+//7//u/+7/7v/u
/+7/7//v/+//7//u/+7/7v/u/+7/7v/u/+7/7v/u/+7/7v/u/+7/7v/u/+7/7v/u/+7/
7v/u/+7/7v/u/+//7//v/+z/7P/s/+3/7//v//H/8f/x//L/8v/z//H/8v/y//L/9f/1
//X/9f/0//T/9P/0//L/8P/w//D/7//u/+z/7P/u/+3/7f/u//D/8P/w//H/8P/w/+7/
6//r/+r/6v/p/+b/5f/l/+X/5//n/+f/6P/o/+f/5//o/+r/6v/q/+r/6v/r/+v/6//r
/+7/8//7/woAHwA8AFIAXABYAD8AJgATAPX/xf+S/3j/cP9f/0D/Mf8l/xX/Bv8J/xf/
J/89/1f/b/+H/57/s//D/8//2//i/+b/6v/s/+z/7f/w//T/9v/4//n/+v/5//r/+//8
//3//v/+//7//v8AAAEAAgADAAEAAQABAAEAAwAFAAUABQAGAAYABwAIAAgACAAIAAoA
CQAKAAoACgALAAwADAAOAA4ADwAQABEAEgATABMAFQAWABcAGAAZABoAGwAdAB4AHwAh
ACEAIgAlACcAKQArAC0ALwAxADUANgA5AD0AQABCAEUASQBMAE8AUwBWAFsAXABgAGMA
ZgBpAG0AcQB1AHUAeAB8AIAAggCEAIQAhQCFAIgAigCKAIoAiQCJAIgAhgCCAH4AegB2
AHEAbABlAF8AVwBQAEgAQgA8ADQALgAqACUAHgAaABgAFAAQAAwACgAGAAMAAQD///3/
+//5//r/+P/4//f/9v/1//X/9P/y//L/8f/w//H/8f/x//H/8//z//P/8//x//D/8P/w
//D/8P/w//D/8P/w//H/8f/z//P/8//z//H/8v/y//L/8v/y//L/8//z//P/8//0//T/
9P/0//T/9P/0//T/9P/1//X/9f/1//X/9f/1//X/9f/1//b/9v/2//b/9v/1//X/9f/1
//X/9f/1//T/9P/0//T/9P/z//P/8//z//P/8//z//L/8v/0//P/8//z//H/8f/x//D/
8P/v/+//7//v/+//7//v/+//7//v/+7/8P/v/+//7//t/+3/7f/s/+7/7v/u/+7/7P/s
/+z/7P/s/+z/7P/s/+z/7P/s/+z/7P/s/+z/6//r/+v/6//r/+3/7f/t/+3/7P/s/+3/
7f/r/+r/6v/q/+r/6v/r/+v/6//r/+r/6v/q/+r/6v/q/+z/7P/s/+z/7P/s/+r/6v/q
/+r/6v/q/+r/6v/q/+v/6//r/+r/6v/q/+v/7f/t/+//7//v//D/8P/x/+//8P/w//D/
8f/x//H/8f/w//D/8P/w//D/7v/u/+7/7f/s/+r/6v/q/+n/6f/q/+z/7P/s/+3/7v/u
/+z/6f/n/+b/5v/l/+T/4//j/+P/4//j/+P/5P/k/+P/4//k/+T/5P/k/+T/5P/l/+X/
5f/n/+j/6f/v//j/CQAiAD4AUABaAE0AMgAdAAcA3/+o/3z/aP9b/0T/Kf8f/xX/Av/3
/v/+D/8h/zf/Vf9x/4r/of+z/8P/0f/a/97/4v/k/+j/6//s/+7/8P/z//X/9//3//j/
+f/6//v//P/8//z//P/8//3//v////////////////8BAAEAAQAEAAQABQAGAAQABAAE
AAYACQAKAAoACgAJAAoACgAMAA4ADwAQABEAEgATABMAFQAWABcAGAAZABoAGwAdAB4A
IQAjACMAJAAnACkAKwAtAC8AMQAzADcAOAA7AD8AQgBEAEcASwBOAFEAVQBYAF0AYABk
AGcAagBvAHMAdwB7AH0AgACEAIgAiQCMAI0AjwCRAJQAlgCWAJYAlQCVAJQAkwCQAI0A
igCEAH8AegBzAG0AZQBeAFYATgBIAEAAOgA1AC8AJwAiAB4AGgAWABIADgAKAAcABQAD
AAEA///9//z/+v/6//n/+P/3//f/9v/2//b/9f/0//P/8//z//P/8//z//P/8//z//L/
8v/y//L/8v/y//L/9P/0//X/9f/1//X/9f/1//X/9v/2//b/9v/2//b/9//1//X/9f/2
//j/+P/4//j/9v/2//b/9v/5//n/+f/5//n/+f/5//n/9//3//j/+P/6//r/+v/5//f/
9//3//f/+f/5//j/+P/4//j/+P/3//X/9f/1//X/9//3//b/9v/2//X/9f/1//X/9f/1
//T/9P/z//P/8//z//P/8//z//P/8//z//L/8v/x//H/8f/x//H/8f/w//D/8P/w//D/
8P/w//D/8P/w//D/8P/w//D/8P/w//D/8P/w//D/7//v/+//7//v/+//7//v/+//7v/u
/+//7//x//D/8P/w//D/8P/x//H/8f/x//D/8P/w//D/8P/w//L/8v/y//L/8P/w//D/
8P/w//D/8P/w/+7/7v/u/+7/8P/w//D/8P/x//H/8f/x/+//7//v//D/8P/u/+7/8P/w
//L/8v/y//L/8v/y//L/8v/z//T/9f/2//b/9v/2//b/+P/4//j/+P/4//j/+P/4//f/
9v/1//T/8v/y//L/8v/w//D/8P/w//H/8v/z//T/8//y//H/8P/v/+7/7f/s/+r/6v/q
/+r/6P/o/+j/6P/q/+r/6v/q/+z/7P/s/+z/7P/s/+z/7P/v//L/9f/4/wwAHgAwAEIA
SgBQAA==
         </WaveFormData>
      </LeadData>
      <LeadData>
         <LeadByteCountTotal>10000</LeadByteCountTotal>
         <LeadTimeOffset>0</LeadTimeOffset>
         <LeadSampleCountTotal>5000</LeadSampleCountTotal>
         <LeadAmplitudeUnitsPerBit>4.88</LeadAmplitudeUnitsPerBit>
         <LeadAmplitudeUnits>��V</LeadAmplitudeUnits>
         <LeadHighLimit>2147483647</LeadHighLimit>
         <LeadLowLimit>268435456</LeadLowLimit>
         <LeadID>V3</LeadID>
         <LeadOffsetFirstSample>0</LeadOffsetFirstSample>
         <FirstSampleBaseline>0</FirstSampleBaseline>
         <LeadSampleSize>2</LeadSampleSize>
         <LeadOff>FALSE</LeadOff>
         <BaselineSway>FALSE</BaselineSway>
         <ExcessiveACNoise>FALSE</ExcessiveACNoise>
         <MuscleNoise>FALSE</MuscleNoise>
         <LeadDataCRC32>2685854781</LeadDataCRC32>
         <WaveFormData>
7v/u/+7/7v/u/+7/7v/u/+z/7P/s/+z/7P/s/+z/7P/s/+z/7P/s/+7/7v/u/+7/7P/s
/+z/7P/q/+r/6v/q/+r/6v/q/+r/6v/q/+r/6v/q/+r/6v/q/+r/6v/q/+r/6P/o/+j/
6P/o/+j/6P/o/+r/6v/q/+v/6//r/+v/6//q/+r/6v/r/+z/7P/s/+3/7//w//D/8v/y
//L/8v/y//H/8f/x//L/9P/0//X/9f/z//L/8v/y//H/8P/v/+//8f/x//L/8v/y//L/
8v/y//P/8//x/+//7f/r/+n/5//m/+b/5f/l/+X/5f/l/+X/4//i/+L/4v/i/+P/4//j
/+X/5f/l/+b/6P/p/+r/7//2////FAAvAEgAYwB3AIAAjgCgAKwApwCYAJcAmACEAFcA
IwDo/5f/TP8u/y3/OP9M/2v/if+e/7L/wv/M/9f/4P/k/+X/6P/p/+n/6//s/+7/7f/u
/+//8P/w//D/8v/z//H/8f/y//P/9f/1//b/9//5//r/+v/6//j/+P/6//r/+P/5//n/
+f/6//v/+//8//3//f/9//7//v///wAAAgABAAIAAwAEAAUABgAHAAgACQAKAAsACwAM
AA0ADwAQABEAEwAUABUAFgAWABkAGwAfACAAIgAkACcAKQArAC4AMAA0ADYAOAA8AD8A
QwBGAEsATgBSAFYAWQBcAF8AYwBmAGkAbABvAHEAcwB1AHgAeQB7AH0AfQB+AH4AfgB+
AH0AfAB7AHoAdQBxAGwAaABjAF4AVwBRAEsARQA9ADYALwAqACQAHgAaABYAEgAOAAoA
BgAEAAEA///9//v/+f/3//f/9v/0//T/8//y//H/8f/w//D/7//v/+//7//v/+//7//v
/+7/7v/u/+7/7v/u/+7/7v/u/+7/7v/u/+7/7v/u/+//7//v/+//8P/w//D/8P/w//H/
8f/x//H/8f/x//H/8v/y//L/8v/y//L/8//z//P/8//x//H/8f/x//H/8v/y//L/8v/y
//H/8f/v/+//7//v//H/8f/x//H/8f/x//H/7//v//D/8P/w//D/7//u/+7/7v/u/+7/
7v/s/+v/6//r/+v/6v/q/+r/6f/p/+n/6f/r/+r/6v/q/+r/6v/p/+n/6f/p/+n/6P/o
/+j/6P/o/+j/6P/o/+j/5//n/+f/5//n/+f/5//n/+b/5v/m/+b/5v/m/+b/5v/o/+j/
6P/o/+b/5v/m/+X/5//m/+b/5v/m/+b/5v/m/+X/5f/l/+X/5f/l/+T/5P/l/+X/5f/l
/+X/5f/l/+X/5f/l/+X/5f/m/+T/5P/k/+T/5P/k/+T/5P/m/+b/5v/n/+f/5//n/+f/
5P/k/+T/5f/m/+b/5v/n/+f/6P/o/+r/6v/q/+r/6v/r/+v/6//s/+z/7P/t/+3/7f/s
/+z/7P/r/+r/6f/p/+f/5//o/+j/7P/s/+z/7P/u/+//7v/t/+v/6f/n/+X/4v/i/+H/
4f/h/+H/4f/h/+H/4P/g/+D/4P/h/+H/4f/h/+H/4f/i/+b/5//o/+//9v8DABgAMwBM
AGMAbQByAH4AkACYAI0AggCBAH4AXAApAPX/tP9t/z7/Lv8x/zz/Uv9t/4X/mv+u/77/
yP/R/9r/4P/h/+L/4//n/+f/6P/o/+v/7P/t/+7/7P/s/+7/7//x//H/8v/z//P/8//0
//X/9f/2//b/9v/2//b/+P/4//j/+f/5//n/+v/7//v//P/7//v/+//8//z//f/+/wAA
//8AAAEAAgADAAQABQAGAAcACAAJAAkACgALAA0ADgAPABEAEgATABYAFgAZABsAHQAe
ACAAIgAlACcAKQAsACwAMAAyADQAOAA7AD8AQgBDAEYASgBOAFEAVABXAFsAXABfAGIA
ZQBnAGkAawBuAG0AbwBxAHEAcgByAHIAcgBvAG4AbQBsAGkAZQBgAFwAVwBSAEsARQBB
ADsAMwAsACkAJAAeABgAFAAQAAwACAAEAAAA/v/7//n/9//1//P/8f/x//D/7v/w/+//
7v/t/+//7v/u/+3/6//r/+v/6//r/+v/6//q/+z/7P/s/+z/6//q/+n/6P/q/+r/6v/q
/+j/6P/p/+n/6//r/+z/7P/q/+r/6v/r/+v/6//r/+v/6//r/+z/7P/u/+7/7v/u/+3/
7f/t/+3/7f/t/+3/7f/t/+7/7v/u//D/8P/v/+//7//v/+//7//v/+//7//v/+3/7f/t
/+v/6//s/+z/7P/s/+v/6v/q/+r/6v/q/+r/6v/p/+n/6f/p/+j/6P/o/+f/5//n/+f/
5//m/+b/5v/m/+b/5f/l/+X/5f/l/+T/5P/k/+T/5P/k/+T/5P/k/+X/5f/l/+X/4//j
/+P/4//i/+L/4v/i/+L/4v/i/+L/4P/g/+D/4P/f/+D/4f/h/+P/4v/i/+L/4v/i/+L/
4v/h/+H/4f/h/+H/4f/g/+D/4f/h/+H/4f/f/9//4P/g/+D/4P/g/97/3v/e/97/4P/g
/+D/4f/h/+H/4f/h/97/3v/e/9//4P/g/+D/4f/h/+L/4v/k/+T/5P/k/+T/5f/l/+X/
5v/m/+b/5//n/+X/5P/k/+T/5f/k/+P/4//j/+P/5P/k/+b/5v/m/+b/5f/l/+P/4f/h
/9//3f/b/9r/2v/Z/9n/2f/Z/9n/2f/Z/9j/2P/Y/9j/2f/Z/9n/2f/Z/9n/2v/Y/9v/
3v/j/+r/9/8MACcAQABZAGUAbAB4AIgAlACLAH4AfwB8AF4AKwD1/7b/af8y/yL/Jf8y
/0r/Z/+B/5b/rP+6/8L/zf/W/9r/2//e/9//4f/j/+T/5v/n/+j/6f/q/+r/6v/s/+3/
6//r/+z/7f/v/+//8P/x//P/9v/4//r//P/8//7//v///wEAAgADAAQABQAFAAYACQAJ
AAkACgAKAAsADAAOAA8AEAARABIAEQASABMAFAAXABgAGQAZABoAGwAdAB4AHQAfACAA
IQAkACQAJwApAC0ALgAwADIAMwA1ADcAOgA+AEIARABGAEgASwBPAFIAVQBYAFwAYABj
AGYAaQBtAG4AcQB0AHcAewB9AH8AggCDAIUAhwCHAIgAiACIAIgAhQCEAIMAggB/AHsA
dgByAGsAZgBfAFkAVQBPAEcAQAA7ADYAMAAqACYAIgAeABoAFgASABAADQALAAkABwAF
AAMAAwACAAAAAAD///7//f////7//v/9//3//f/9//3//f/9//3//P/6//r/+v/6//z/
/P/8//z//P/8//z//P/8//z//f/9//v/+//8//z//v/+//7///////////////////8A
AAAAAAAAAAAAAAABAAEAAQABAAEAAQABAAEAAQACAAIAAgAEAAQAAwADAAMAAwADAAMA
BQAFAAUABQADAAMAAwABAAEAAgACAAIAAgABAAAAAAAAAAAAAAAAAAAA///////////+
//7//v/9//3//f/9//3//P/8//z//P/8//v/+//9//3//f/8//r/+v/6//r/+v/6//r/
+v/7//v/+//7//n/+f/5//n/+P/4//j/+P/6//r/+v/6//r/+v/6//r/+v/6//r/+f/7
//r/+v/6//r/+v/6//r/+//7//v/+//9//3//P/8//7///8AAAEAAwADAAMAAwABAAEA
AwABAAIAAwAEAAUABgAEAAQABAAEAAQABAAEAAUAAwADAAMAAwACAAIAAgADAAQABAAE
AAUABQAGAAYACAAIAAgACAAIAAkACQAJAAoACgAKAAsACwALAAoACgAKAAkACAAHAAcA
BQAFAAYABgAKAAoACgAKAAsACwAJAAcABQADAAEA///+//7//f/9//v/+//7//v/+//6
//r/+v/6//v/+//7//v/+//7//z//v///wAAAwAKABMAIgA7AFYAcQCHAJIAmgCqALoA
uwCsAKcArACgAHcAQwAQAMf/dv9K/0P/Sv9c/3n/l/+u/8L/1v/i/+3/+P/+//3//v//
/wEAAQAAAAIABAAGAAgACgAJAAgACQAJAAkACQAKAAsADQANAA4ADwAPABAAEAAQABAA
EAASABIAEgATABMAEwAUABUAFQAWABkAGQAZABoAGAAZABoAHAAdAB4AHwAgAB8AIAAh
ACIAJQAmACcAJwAoACkAKwAsAC0ALwAwADEANAA0ADcAOQA7ADwAPgBAAEMARQBHAEoA
TABQAFIAVABYAFsAXwBiAGMAZgBqAG4AcQB0AHcAewCAAIMAhgCJAIsAjQCPAJIAlQCX
AJkAmQCaAJoAmgCaAJkAmACXAJYAlQCRAIwAiACDAH4AdwBxAGsAZQBdAFYATwBKAEQA
PgA5ADQALwAqACYAIgAgAB0AGQAXABUAEwARABEAEAAOAA4ADQAMAAsACwAKAAoACQAJ
AAkACQAJAAkACQAJAAgABgAGAAYABgAIAAgACAAIAAgACAAIAAgACAAIAAkACQAJAAkA
CgAKAAoACgAKAAsACwALAAsACwALAAsADAAMAAwADAAMAAwADQANAA0ADQANAA0ADQAN
AA0ADgAOAA4ADgAOAA0ADQANAA0ADQANAAsACwALAAsADQANAA0ACwALAAwADAAMAAwA
CwAKAAoACgAKAAoACgAIAAcABwAHAAkACAAIAAgABwAHAAcABwAHAAYABgAGAAQABAAD
AAMABQAFAAUABAAEAAQABAAEAAIAAgACAAIAAwADAAMAAwADAAMAAwADAAIAAgACAAIA
AgACAAIAAgACAAIAAgACAPz/+P/0/+//6v/k/9//2v/Z/9j/1//W/9P/0//T/9P/0//T
/9L/0v/R/9H/0f/R/9P/0//T/9P/1f/V/9X/1f/V/9T/1P/U/9T/1P/W/9b/1v/W/9T/
1P/U/9X/1//X/9f/1//W/9b/1v/X/9j/2P/Y/9n/2//c/9z/3v/e/97/3v/e/9//3//f
/+D/4v/i/+P/4//j/+L/4v/i/+H/4P/f/9//3//f/+D/4P/i/+L/4v/i/+P/4//h/9//
2//Z/9f/1f/W/9b/1f/V/9P/0//T/9P/1f/U/9T/1P/U/9X/1f/V/9X/1f/V/9b/2P/Z
/9j/3f/i/+v/+v8TACwASQBhAG4AdgCGAJgAmwCOAIkAjgCIAGMAMQD6/6//Xv8s/x3/
JP8y/0//b/+I/5z/sP++/8f/0v/Y/93/3v/d/93/3f/e/+L/4f/i/+P/5P/m/+b/6P/p
/+n/6f/q/+v/6//r/+z/7f/r/+z/7P/s/+z/7P/u/+7/8P/x//H/8f/w//H/8f/y//X/
9f/1//b/+P/5//r//P/7//z//f/+//3//v///wAAAwAEAAUABQAGAAcACQAKAAsADQAO
AA8AEAAQABMAFQAXABgAGgAcACEAIwAlACgAKgAuADAAMgA2ADkAPQBAAEMARgBKAE4A
UQBUAFcAWwBgAGMAZgBpAGsAbQBvAHIAcwB1AHcAdwB6AHoAegB6AHsAegB5AHgAdwBz
AG4AagBlAGAAWQBTAE0ARwA/ADgAMwAuACgAIgAdABgAEwAOAAoABgAEAAEA/f/7//n/
9//1//X/9P/y//L/8f/w/+//7//u/+7/7f/t/+3/7f/t/+3/7f/t/+z/6v/q/+r/6v/s
/+z/7P/s/+r/6v/q/+r/6v/q/+v/6//t/+3/7v/u/+z/7P/s/+3/7//v/+//7//t/+3/
7v/u//D/8P/w//D/7//v/+//7//v/+//7//v/+//8P/w//D/8P/w/+//7//v/+//7//v
/+//7//v/+//7f/t/+3/6//t/+7/7v/u/+7/7f/s/+z/7P/s/+z/7P/s/+v/6//r/+n/
6P/o/+j/6f/p/+n/6f/p/+j/6P/o/+j/6P/n/+f/5//n/+f/5v/m/+b/5v/m/+b/5v/m
/+b/5f/l/+X/5f/l/+X/5f/l/+b/5v/m/+b/5P/k/+T/5P/m/+b/5v/m/+T/5P/k/+P/
5f/k/+T/5P/k/+T/5P/k/+P/4//j/+P/5f/l/+T/5P/j/+P/4//j/+X/5f/l/+X/4//l
/+b/5f/k/+P/4v/k/+T/5P/k/+T/5P/k/+X/4//j/+P/4//i/+L/4v/j/+b/5v/m/+f/
5f/m/+b/6P/q/+r/6v/q/+n/6f/p/+r/7P/s/+3/7f/r/+r/6v/q/+n/6P/n/+f/5//n
/+j/6P/q/+r/6v/q/+v/6//p/+f/5f/j/+H/3//e/97/3f/d/93/3f/d/93/3//e/97/
3v/c/93/3f/d/9//3//f/+D/4P/h/+b/6//y////FgAxAEwAYwBxAHYAfgCMAJgAjQB8
AHsAegBeACkA8/+2/2//Ov8q/y3/Ov9O/2f/ff+U/6r/vP/G/9H/2P/c/9//4P/h/+H/
4//k/+b/5//o/+n/6v/q/+r/7P/t/+3/7f/u/+//7//v//D/8f/x//L/8v/y//D/8P/y
//L/9P/1//X/9f/0//X/9f/2//n/+f/5//r/+P/5//r//P/7//z//f/+////AAABAAIA
AwAEAAUABQAEAAUABwAIAAkACwAMAA0ADgAOABEAEwAXABgAGgAcAB0AHwAhACQAJgAq
ACwALgAyADUAOQA8AD0AQABEAEgASwBOAFEAVQBWAFkAXABfAGEAYwBlAGgAaQBrAG0A
bQBuAG4AbgBuAG0AbABrAGoAZwBjAF4AWgBXAFIASwBFAD8AOQAxACoAJwAiABwAFgAU
ABAADAAIAAQAAAD+//v/+f/3//X/8//v/+//7v/s/+7/7f/s/+v/6//q/+r/6f/p/+n/
6f/p/+n/6f/p/+j/6P/o/+j/6P/o/+j/6P/o/+j/6P/o/+j/5v/m/+f/5//n/+f/6P/o
/+j/6P/o/+n/6f/p/+n/6f/p/+n/6v/q/+r/6v/q/+r/6//r/+v/6//r/+v/6//r/+v/
7P/s/+z/7P/s/+v/6//r/+v/6//r/+n/6f/p/+n/6//r/+v/6f/p/+r/6v/q/+r/6f/o
/+j/6P/o/+j/6P/m/+X/5f/l/+f/5v/m/+b/5f/l/+X/5f/l/+T/5P/k/+T/5P/j/+P/
4f/h/+H/4P/g/+D/4P/g/+L/4v/i/+L/3//f/9//3//f/9//3//f/97/3v/e/97/4P/g
/+D/4P/g/+D/4P/g/+D/4P/g/9//3//e/97/3v/g/+D/4P/g/9//3//f/9//3//f/97/
3v/e/97/3v/e/97/3v/e/97/3v/e/9//3f/d/93/3f/e/97/3v/f/+D/4P/g/+H/3//g
/+D/4v/i/+L/4v/i/+P/4//j/+T/4v/i/+P/4//l/+T/5P/k/+P/4v/h/+H/4f/h/+L/
4v/k/+T/5P/k/+X/5f/j/+H/3//d/9v/2f/Y/9j/1//X/9f/1//X/9f/1//W/9b/1v/W
/9f/1//X/9f/1//X/9j/2v/b/97/4f/o//X/DAAnAEAAWQBlAGwAegCKAJIAiQB8AHsA
eABcACkA8/+0/2v/NP8i/yX/Lv9G/2P/ff+S/6j/tv/C/8v/1P/Y/9n/2v/d/93/3f/e
/+L/4//k/+X/5v/k/+T/5v/n/+f/5//o/+n/5//n/+j/6f/p/+r/6v/q/+r/6v/s/+z/
7v/v/+//7//w//H/8f/y//P/8//z//T/9P/1//b/+P/5//r/+//8//3//v///wAAAQAC
AAMAAwAEAAUABwAIAAkACwAMAA0AEAAQABMAFQAXABgAGgAcACEAIwAlACgAKgAuADAA
MgA4ADsAPwBCAEcASgBOAFIAVwBaAF0AYQBiAGUAaABrAG0AbwBxAHQAdQB3AHkAeQB6
AHoAegB6AHkAeAB3AHYAcQBtAGgAZABfAFoAUwBNAEcAQQA5ADIALQAoACIAHAAYABQA
EAAMAAoABgAEAAEA/f/7//n/9//1//X/9P/y//L/8f/w/+//8f/w//D/7//v/+//7//v
/+3/7f/t/+z/7v/u/+7/7v/s/+z/7P/s/+7/7v/u/+7/7v/u/+//7//t/+3/7v/u/+7/
7v/u/+//8f/x//H/8f/x//H/8v/y//L/8v/y//L/8//z//P/8//1//X/9f/1//X/9v/2
//b/9f/0//L/8f/z//P/8//z//X/9f/1//X/9f/1//X/8//x//L/8v/y//L/8f/w//D/
8P/w//D/8P/w/+//7//v/+//7v/u/+7/7f/t/+3/7f/t/+z/7P/s/+z/7P/r/+v/6//r
/+v/6v/q/+r/6v/q/+r/6v/q/+r/6f/p/+n/6f/p/+n/6f/p/+j/6P/o/+j/6P/o/+j/
6P/o/+j/6P/o/+j/6P/o/+f/6f/o/+j/6P/m/+b/5v/m/+X/5f/l/+X/5//n/+b/5v/n
/+f/5//n/+X/5f/l/+X/5//m/+b/5v/m/+b/5v/m/+b/5v/m/+b/5v/n/+f/5//n/+f/
6P/o/+j/6f/o/+j/6P/p/+n/6v/q/+z/7v/u/+7/7v/v/+//7//w//D/8P/x//H/8//y
//L/8v/v/+7/7f/t/+v/6//s/+z/8P/w//D/8P/v/+//7f/r/+v/6f/n/+X/5P/k/+P/
4//h/+H/4f/h/+P/4v/i/+L/4P/h/+H/4f/j/+P/4//k/+b/5//q/+3/9v8DABwANwBS
AGsAeQCAAJAAoACmAJ0AkgCTAJIAcgBBAA0Ayv91/zr/LP8t/zr/Vv91/43/pP+4/8b/
zv/Z/+D/4v/l/+j/6f/p/+v/7P/u/+//8P/x//L/8v/y//T/9f/1//X/9v/3//f/9//4
//n/+f/6//r/+v/8//z//v/+//z//f/9//3//v//////AAABAAEAAQACAAQABQAGAAgA
BwAIAAkACgALAAwADQAOAA8AEAARABEAEgATABUAFgAXABkAGgAbAB4AHgAhACMAJQAm
ACgAKgAtAC8AMQA0ADgAPAA+AEAAQgBFAEkATABRAFQAWABcAF8AYgBlAGkAbABvAHIA
dQB3AHkAewB+AH8AgQCDAIMAhACEAIQAhACDAIIAgQCAAH0AeQB0AHAAbQBoAGEAWwBT
AE0ARQA+ADkANAAuACgAJAAgABwAGAAUABAADgALAAkABwAFAAMAAQABAAAA/v/+//3/
/P/7//v/+v/6//n/+f/5//n/+f/5//n/+f/4//j/+P/4//j/+P/4//j/+P/4//j/+P/4
//j/+P/5//n/+f/5//r/+v/8//z//P/9//3//f/9//3/+//7//z//P/8//z//P/8//3/
/f/9//3/+//7//v/+//7//z//P/8//z//P/7//v/+//7//v/+//7//v/+//7//v/+//7
//n/+f/6//r/+v/6//n/+P/4//j/+P/4//j/+P/3//f/9//3//b/9v/2//X/9f/1//X/
9f/0//T/9P/0//T/8//z//P/8//z//L/8v/y//L/8v/w//D/8P/w//H/8f/x//H/7//v
/+//7//w//D/8P/w//D/8P/w//D/7v/u/+7/7v/u/+7/7v/t/+//7v/u/+7/7v/u/+7/
7v/t/+3/7f/t/+3/7f/s/+z/7f/t/+z/7v/u/+7/7v/u/+7/7v/u/+z/7P/s/+3/6//r
/+v/6//s/+z/7P/t/+7/7v/u/+//7//w//D/8v/y//L/8v/y//P/8//z//T/9v/2//f/
9//1//T/9P/0//P/8v/x//H/8f/x//L/8v/y//L/8v/y//P/8//x/+//7f/r/+n/5//m
/+b/5f/l/+X/5f/l/+X/5f/k/+T/5P/k/+X/5f/l/+X/5f/l/+b/6P/p/+r/7f/0////
EAApAEQAXwB1AIAAigCcAK4ArQCeAJkAngCQAGcANQD8/63/Xv8y/yn/Mv9G/2X/gf+W
/6z/vv/M/9f/4P/k/+X/6P/p/+n/6//s/+7/7f/u/+//8P/y//L/9P/1//f/9//4//n/
9//3//j/+f/5//r/+v/6//r/+v/8//z//P/9//3//f/+//////8AAP///////wAAAAAB
AAIABAAFAAYABwAIAAkACgALAAwACwAMAA0ADQAQABEAEwAUABUAFwAYABkAHAAcAB8A
IQAjACQAJgAoACsALQAvADIAMgA2ADgAOgA+AEEARQBIAEsATgBSAFYAWQBcAF8AYwBm
AGkAbABvAHMAdQB3AHoAeQB7AH0AfQB+AH4AfgB+AH8AfgB9AHwAeQB1AHAAbABnAGIA
WwBVAFEASwBDADwANgAwACkAIgAeABoAFgASAA4ACgAIAAUAAwABAP///f/7//v/+v/4
//j/9//2//X/9f/0//T/8//x//H/8f/x//H/8f/x//D/8P/w//D/8P/w//D/8P/w//D/
8P/w//D/8P/w//H/8f/z//P/9P/0//T/9P/0//X/9f/1//X/9f/z//P/9P/0//T/9P/0
//T/8//z//P/8//1//X/9f/1//X/9v/2//b/9P/0//P/8//1//X/9f/1//X/9f/1//X/
9f/1//X/8//z//T/9P/0//L/8f/w//D/8P/w//D/8P/w/+//7//v/+//7v/u/+7/7//v
/+//7//t/+z/7P/s/+z/7P/r/+v/6//r/+v/6v/q/+r/6v/q/+z/7P/s/+z/6f/p/+n/
6f/p/+n/6f/p/+j/6P/o/+j/6P/o/+j/6P/q/+r/6v/q/+j/6P/o/+f/5//m/+b/5v/o
/+j/6P/o/+f/5//n/+f/5//n/+b/5v/l/+X/5f/l/+X/5P/m/+b/5v/m/+b/5v/m/+b/
5v/m/+b/5//n/+f/5//n/+T/5P/k/+X/5v/m/+b/5//o/+r/6//u/+z/7P/s/+z/7//v
/+//8P/u/+7/7//v/+3/7P/s/+z/7f/s/+v/6//t/+3/7v/u/+7/7v/u/+7/7//v/+3/
6//r/+n/5//l/+L/4v/h/+H/4f/h/+H/4f/h/+D/4P/g/+L/4//j/+P/4//j/+P/5P/m
/+f/7P/z//7/DwAqAEUAYABvAHMAfACMAJwAmACJAIYAhwB0AEQADwDT/4r/S/8u/yz/
N/9K/2b/f/+T/6b/uP/G/9D/2f/e/+L/5f/k/+X/5f/n/+r/6v/p/+r/6//s/+z/7P/u
/+//7//v//D/8f/z//P/9P/1//P/9P/0//T/9v/2//j/+P/4//n/+f/5//r/+//7//z/
/f/9//3//v/+////AAACAAEAAgADAAQABQAGAAcACAAJAAoACwALAAwADQAPABAAEQAT
ABQAFQAYABgAGwAdAB0AHgAgACIAJwApACsALgAuADIANAA2ADoAPQBBAEQARwBKAE4A
UgBVAFgAWwBfAGAAYwBmAGkAbQBvAHEAdAB0AHUAdgB1AHYAdgB2AHYAcwByAHEAcABr
AGcAYgBeAFkAVABNAEcAQQA7ADMALAAoACQAHwAaABgAFAAQAAwACgAGAAQAAQD9//v/
+f/3//X/9f/0//L/9P/z//L/8f/x//D/8P/v/+//7//v/+//7//v/+//7v/u/+7/7v/u
/+7/7v/u/+7/7v/u/+7/7v/w//D/8f/x/+//7//w//D/7v/u/+7/7//v/+//7//v//H/
8f/y//L/8v/y//L/8v/z//P/8//z//P/8//z//P/8//0//T/9P/0//T/8//z//X/9f/1
//X/9f/1//X/9f/1//X/9f/z//P/9P/0//T/9P/z//L/8v/w//D/8P/w//D/7//v/+//
7//u/+7/7v/t/+3/7f/t/+3/7P/s/+z/7v/u/+3/7f/t/+3/7f/s/+r/6v/q/+r/6v/q
/+r/6v/r/+v/6//r/+n/6f/p/+n/6P/o/+j/6P/o/+j/6P/o/+j/6P/o/+j/6P/o/+j/
5//p/+j/6P/o/+j/6P/o/+j/5//n/+f/5//n/+f/5v/m/+f/6P/o/+j/6P/o/+b/5v/m
/+b/5v/m/+b/5//n/+f/5//n/+b/5v/m/+f/6v/q/+r/6//p/+r/6v/s/+z/7P/s/+z/
7f/t/+3/7v/s/+z/7f/t/+3/7P/s/+z/6//q/+n/6f/r/+v/7P/s/+7/7v/u/+7/7//v
/+3/6//p/+f/5f/j/+L/4v/h/+H/3//f/9//3//h/+D/4P/g/97/3//f/9//4f/h/+H/
4v/k/+X/5v/r//L///8UAC8ASgBlAHEAeACEAJYAngCVAIgAiQCGAGoANwADAMT/ef9A
/yr/Lf84/07/bf+H/5z/sP/A/8z/1//e/+D/4//k/+X/5//p/+r/6v/r/+z/7f/u//D/
8P/y//P/8//z//T/9f/1//X/9v/3//f/+P/4//j/+P/4//r/+v/8//3//f/9//3//f/8
//z//v///wAAAgAAAAEAAgAEAAMABAAFAAYACQAKAAsADAANAA4ADwAPABAAEQATABQA
FQAXABgAGQAeAB4AIQAjACMAJAAmACgAKwAtAC8AMgA0ADgAOgA8AEAAQwBHAEoATwBS
AFYAWgBbAF4AYQBlAGoAbQBwAHMAdQB3AHkAfAB/AIEAgwCDAIQAhACEAIQAgwCCAIEA
gAB9AHkAdABwAGkAZABdAFcAUQBLAEMAPAA5ADQALgAoACQAIAAcABgAFgASABAADQAL
AAkABwAFAAMAAwACAAAAAAD///7//f/9//z//P/7//v/+//7//v/+//7//v/+v/6//r/
+v/6//r/+v/6//r//P/8//z//P/8//z//f/9//3//f/+//7//v/+//7/////////////
/wEAAQACAAIAAgACAAIAAgADAAMAAwADAAMAAwADAAMAAwAEAAQABAAEAAQAAwADAAEA
AQABAAEAAwADAAMAAwADAAMAAwABAAEAAgACAAIAAgABAAAAAAAAAAAAAAAAAP7//f/9
//3////+//7//v/9//3//f/9//3//P/8//z//P/8//v/+//7//v/+//6//r/+v/6//r/
+v/6//r/+v/5//n/+f/5//n/+f/5//n/+P/4//j/+P/2//b/9v/2//j/+P/4//j/+P/4
//j/9//5//j/+P/4//j/+P/4//j/+f/5//n/+f/3//f/9v/2//n/+f/5//n/9//3//f/
9//5//n/+f/5//f/9//3//j/+P/3//f/+P/6//r/+v/6//j/+P/4//n/+//5//f/+P/6
//r/+v/6//r//P/8//z//P/9//7///8AAAIAAgACAAIAAgACAAIAAgAEAAQABAAEAAIA
AgACAAIAAgACAAIAAgAEAAYACAAKAA0ADgAPABAADQAMAAsACgAHAAYABQAEAAIAAgAC
AAIAAAAAAAAAAAACAAIAAgACAAQABAAEAAQABAAEAAQABAAHAAoADQAQACAAMABAAFAA
YQBwAA==
         </WaveFormData>
      </LeadData>
      <LeadData>
         <LeadByteCountTotal>10000</LeadByteCountTotal>
         <LeadTimeOffset>0</LeadTimeOffset>
         <LeadSampleCountTotal>5000</LeadSampleCountTotal>
         <LeadAmplitudeUnitsPerBit>4.88</LeadAmplitudeUnitsPerBit>
         <LeadAmplitudeUnits>��V</LeadAmplitudeUnits>
         <LeadHighLimit>2147483647</LeadHighLimit>
         <LeadLowLimit>268435456</LeadLowLimit>
         <LeadID>V4</LeadID>
         <LeadOffsetFirstSample>0</LeadOffsetFirstSample>
         <FirstSampleBaseline>0</FirstSampleBaseline>
         <LeadSampleSize>2</LeadSampleSize>
         <LeadOff>FALSE</LeadOff>
         <BaselineSway>FALSE</BaselineSway>
         <ExcessiveACNoise>FALSE</ExcessiveACNoise>
         <MuscleNoise>FALSE</MuscleNoise>
         <LeadDataCRC32>3468653605</LeadDataCRC32>
         <WaveFormData>
CgAKAAoACgAIAAgACAAIAAYABgAGAAYABgAGAAYABgAGAAYABgAGAAYABgAGAAYABAAE
AAQABAAEAAQABAAEAAQABAAEAAQAAgACAAIAAgAEAAQABAAEAAQABAAEAAQAAgACAAIA
AgAEAAMAAwAEAAYABQAFAAYABwAHAAYABQAFAAUABQAFAAYABgAIAAgACAAJAAkACwAN
AA0ADQANAA8AEAARABIAFQAXABkAGwAdAB0AHQAdAB0AHAAcABwAHAAdAB0AHgAgACAA
IAAgACAAIAAeABsAGQAXABUAEwARABEAEAAPAA8ADwAPAA8ADQANAA0ADQANAA0ADAAM
AA0ADQAOAA4ADwAQABIAFQAZACAALQBCAFsAewCbALcA1QD8ACQBOQFCAU4BWQFKARcB
0AB8ABgAwf+U/4n/jv+g/7n/z//f/+3/9////wgADgAOABAADwAPAA8AEQARABMAEgAS
ABQAFAASABIAEwATABMAFAAUABQAFQAVABYAFwAXABcAFwAXABgAGAAYABkAFwAXABgA
GAAYABgAGQAaABoAGgAbABsAGwAcABwAHgAeAB4AIAAhACAAIQAhACIAJQAmACcAKAAp
ACkAKgArACoAKwAsAC0ALgAvADAAMgA1ADcAOAA6AD0APgBAAEIARgBIAEoATABMAE8A
UQBTAFgAWgBeAGAAYgBmAGcAaQBrAG4AcAByAHQAdgB2AHgAewB9AH4AfgB8AH4AfgB+
AHsAegB6AHkAeAB1AHQAcABtAGoAZgBiAF4AWgBUAE8ASQBGAEIAPQA6ADYANAAxAC0A
KgAnACYAJAAiACAAHgAcABwAGwAaABcAFwAWABUAFwAXABYAFQATABMAEwASABIAEgAS
ABEAEQARABEAEQARABEAEQARABEAEQARABEAEQARABEAEQARABEAEQARABEAEgASABIA
EgASABIAEwARABEAEQARABEAEQARABEAEgASABIAEgAQABAAEAAQABAAEAAQABEAEQAS
ABIAEgARAA8ADgANAA8ADwAPAA8ADwAOAA4ADQANAA0ADQANAAsACwALAAoACgAJAAkA
CQALAAsACgAKAAgACAAHAAcABwAHAAcABgAGAAYABgAGAAUABQAFAAUABQAFAAMAAwAE
AAQAAwADAAMAAwADAAMAAQABAAIABAADAAIAAQAAAAIAAgABAAEA//////////8BAAEA
AgACAP///////////////////////////////////v/+//7//v/+//7//v/+//7//v/+
//z//P/8//v/+//9//3//f/8//r/+v/6//r/+v/5//n/+v/8//v/+//8//3//f/8//v/
+//7//v/+//6//r//P/8//z//f/9/////f/9//3//f/+//7//v/+////////////////
///////9//z//P/8//z//f/9//7/AgACAAIAAgAEAAQAAgD///3/+//5//f/9P/z//H/
7//v/+//7//v/+//7//v/+//7//v/+7/7v/v/+//8P/w//P/9P/2//n//f8EABUALABJ
AGUAfwCZALkA4gAEARUBHgEsATMBGAHbAJAAOADa/5f/eP9v/3T/hv+b/6//v//P/9n/
3//m/+z/8P/w/+//7//x//H/8f/v//L/8v/0//T/9P/0//X/9f/3//j/+P/4//n/+f/6
//v/+f/5//n/+f/6//r/+v/7//v/+//8//z//P/8//3//v/8//z//f/9////AAAAAAIA
AAAAAAIAAwACAAMAAwAEAAUABgAHAAgABwAHAAgACQAMAA0ADgAPABAAEQASABQAFQAX
ABgAGgAbABwAHgAgACIAJAAmACgAKgAtAC8AMQAyADQAOAA6ADwAQABBAEMARQBIAEoA
TABOAFAAUABSAFMAVQBWAFYAVABWAFYAVgBVAFQAVABTAFAATQBMAEgARQBCAD4AOgA4
ADQALgApACUAIgAeABkAFAAQAA4ACwAJAAYAAwACAAAA/v/8//r/+v/6//n/+P/3//f/
9v/1//X/9f/0//P/8f/x//H/8P/w//D/8P/v//H/8f/x//H/8f/x//H/8f/x//H/8f/x
//H/8f/x//H/8f/x//H/8f/x//L/8v/y//L/8v/y//P/8//z//P/8//1//X/9f/1//b/
9v/2//b/9P/0//T/9P/2//b/9v/3//X/9v/2//b/9v/1//X/9f/3//f/9//3//f/9v/2
//X/9f/1//X/9f/1//X/9f/0//T/8//z//P/8//z//L/8v/w//D/7//v/+//7//v/+7/
7v/u/+7/7v/v/+//7//v/+//7//t/+3/7P/s/+v/6//t/+3/7f/t/+v/6//s/+7/7P/s
/+z/7P/q/+r/6f/p/+v/6//r/+v/6f/p/+r/6v/p/+n/6f/p/+n/6f/p/+n/6//r/+v/
6//r/+r/6v/q/+j/6P/o/+j/6P/o/+j/6P/o/+j/6P/o/+j/6P/o/+j/5//n/+j/6v/p
/+n/6v/r/+v/6v/p/+f/5//n/+f/6v/q/+z/7P/s/+3/7f/v/+//7//v/+//7v/u/+7/
7v/v/+//7//v/+//7//v/+//8f/w//D/8P/y//P/8//0//T/9P/0//T/9P/0//L/7//v
/+3/6//p/+f/5//m/+X/5//n/+f/5//l/+X/5f/l/+X/5f/k/+T/5f/l/+b/5v/n/+j/
6v/v//P/+v8LACIAPQBbAHkAkwCzANwAAAETARwBKgExARoB3wCUADoA2P+R/3D/Z/9u
/4L/mf+r/7v/y//V/9v/4v/o/+r/6v/p/+v/6//r/+v/7f/s/+z/7v/u//D/8P/x//H/
8f/y//L/8v/z//P/9P/1//f/9//3//f/9v/2//b/9//5//n/+v/6//r/+v/7//z//P/8
//3//f/9//7//v8AAAAAAAACAAMAAgADAAMABAAFAAYABwAIAAcABwAIAAkACAAJAAoA
CwAMAA0ADgAQABMAFQAWABgAGQAaABwAHgAgACIAJAAmACgAKwAtAC8AMgA0ADgAOgA8
AEAAQQBDAEUASABKAEwATgBQAFAAUgBTAFUAVgBWAFYAWABYAFgAVQBUAFQAUwBSAE8A
TgBKAEcARABAADwAOAA0AC4AKQAjACAAHAAXABYAEgAQAA0ACQAGAAMAAgAAAP7//P/6
//j/+P/3//b/8//z//L/8f/z//P/8v/x//H/8f/x//D/8P/w//D/7//t/+3/7f/t/+3/
7f/t/+3/7f/t/+3/7f/v/+//7//v/+3/7f/t/+3/7f/u/+7/7v/w//D/8P/x//H/8f/x
//H/8f/x//H/8f/y//L/8v/y//T/9P/0//T/9P/0//T/9f/z//T/9P/0//L/8f/x//H/
8//z//P/8//z//L/8v/x/+//7//v/+//7//v/+//7v/u/+3/7f/t/+3/7f/s/+z/7v/u
/+3/7f/t/+3/7f/s/+z/7P/s/+z/6//r/+v/6//r/+v/6f/p/+r/6v/p/+n/6f/p/+n/
6f/n/+f/6P/q/+j/6P/o/+j/6P/o/+f/5//n/+f/5//n/+f/5//o/+j/5f/l/+X/5f/l
/+X/5f/l/+X/5f/l/+X/5f/k/+T/5P/m/+b/5v/m/+b/5v/m/+b/5v/m/+b/5f/l/+X/
5f/l/+T/5P/k/+T/5P/k/+P/4//k/+T/4//j/+T/5f/l/+T/4//j/+P/4//j/+T/5P/m
/+b/5P/l/+X/5//p/+n/6f/p/+r/6v/q/+r/6//r/+v/6//r/+v/6//r/+v/6v/q/+r/
6P/p/+n/6v/u/+7/7v/u/+7/7v/s/+n/6f/n/+X/4//f/9//3v/d/9v/2//b/9v/2//b
/9v/2//d/93/3P/c/9v/2//c/9z/3//e/+D/4//n/+z/9f8IACEAPwBfAHsAmQC8AOIA
/wAMARYBJQEgAfkAtgBoAAgAqf9u/1v/XP9o/3//lf+n/7f/xf/N/9T/3P/g/97/3f/f
/9//3//d/9//4v/i/+T/5P/i/+L/4//j/+X/5v/m/+b/5//n/+j/6f/p/+n/6f/p/+r/
6v/q/+v/6//r/+z/7P/s/+z/7f/u//D/8P/x//H/7//w//D/8v/w//D/8v/z//L/8//z
//T/9//4//n/+v/7//v//P/9//7///8AAAEAAgADAAQABgAHAAkACgAMAA8AEAASABQA
FgAYABoAHAAeACEAIwAlACYAKAAsAC4AMgA2ADcAOQA9AEAAQgBEAEYASABIAEoASwBN
AE4ATgBOAFAAUABQAE8ATgBOAE0ATABJAEgARABDAEAAPAA4ADQAMAAqACUAIQAeABoA
FQAQAAwACgAHAAUAAgD///7/+v/4//b/9P/0//T/8//y//H/8f/w/+//7//v/+7/7f/t
/+3/7f/s/+7/7v/u/+3/6//r/+v/6//r/+v/6//r/+v/6//r/+v/7f/t/+3/7f/t/+3/
7f/t/+v/7P/s/+z/7v/u/+7/7//v/+//7//v/+//7//v/+//7v/u/+7/7v/w//D/8P/w
//L/8v/y//P/8//0//T/9P/0//P/8//z//H/8f/x//H/8//y//L/8f/x//H/8f/x//H/
8f/x//D/8P/v/+//7//t/+3/7P/s/+7/7v/t/+3/7f/t/+3/7P/s/+z/7P/s/+v/6//r
/+v/6//r/+n/6f/q/+r/6f/p/+v/6//r/+v/6//r/+z/7v/s/+z/7P/s/+r/6v/p/+n/
6//r/+v/6//p/+n/6v/q/+v/6//r/+v/6f/p/+n/6f/r/+v/6//r/+v/6v/q/+r/6v/q
/+r/6v/q/+r/6v/q/+r/6v/q/+n/6//r/+v/6//r/+r/6v/q/+r/6v/q/+n/6f/q/+r/
6f/p/+r/6//r/+r/6f/p/+n/6f/p/+r/6v/s/+z/7v/v/+//8f/x//H/8f/x//T/9P/0
//T/9f/1//X/9f/1//X/9f/1//P/8v/y//L/8v/z//P/9P/2//b/9v/2//b/9v/0//H/
7//t/+v/6f/p/+n/6P/n/+f/5//n/+f/5f/l/+X/5f/l/+X/5P/k/+f/5//o/+j/5//o
/+r/7f/x//T///8QACkARQBlAIEAmwC+AOYAAwEQARoBKQEqAQcBxgB4ABoAu/9+/2X/
Yv9u/4X/n/+x/7//zf/V/9z/5P/o/+r/6//r/+n/6f/r/+v/7P/s/+7/7v/w//D/8f/x
//H/8v/y//L/8f/x//L/8//z//P/8//z//T/9P/0//X/9f/1//b/9v/2//b/9//4//j/
+P/5//n/+f/6//r//P/8//z//v////7//////wAAAQACAAMABAAHAAcACAAJAAwADQAO
AA8ADwAPAA8AEAARABMAFAAWABkAGgAcAB4AIAAiACQAJgAoACsALQAvADAAMgA2ADgA
PABAAEEAQwBFAEgASgBMAE4AUABQAFIAUwBVAFYAVgBYAFoAWgBaAFsAWgBaAFkAWABV
AFQAUABNAEoARgBCAEAAPAA2ADEALQAqACYAIQAcABgAFgATAA0ACgAHAAYABAACAAAA
/v/8//z/+//6//f/9//2//X/9f/1//T/8//1//X/9f/0//b/9v/2//X/9P/z//L/8f/x
//H/8f/x//H/8f/x//H/8f/x//H/8f/x//H/8f/x//H/8v/y//L/9P/0//T/9f/z//P/
8//z//X/9f/1//X/9f/0//P/8v/y//L/8v/y//L/8v/y//P/8f/y//L/8v/y//H/8f/x
//H/8f/x//H/8f/w//D/7//x//H/8f/x/+//7//v/+7/7v/t/+3/7f/v/+//7v/u/+3/
7P/q/+n/6f/p/+n/6P/q/+r/6v/q/+n/6f/p/+n/6f/p/+f/5//m/+b/5f/l/+X/5f/l
/+X/4//j/+T/5v/k/+T/5P/k/+b/5v/l/+X/4//j/+P/4//j/+P/5P/k/+H/4f/h/+H/
4f/h/+H/4f/h/+H/4f/h/+H/4P/g/+D/4v/i/+L/4v/i/+L/4v/i/+L/4v/i/+H/3//h
/+L/4f/g/9//3v/g/9//3//g/+L/4f/h/+L/4v/h/9//3f/d/93/3f/d/+D/4P/i/+L/
4P/h/+H/4//j/+P/4//j/+T/5P/k/+T/5f/l/+X/5f/l/+X/5f/l/+X/5P/k/+T/5P/l
/+X/5v/m/+b/5v/m/+b/5v/k/+H/4f/f/93/2//X/9f/1v/V/9X/1f/V/9X/1f/V/9X/
1f/V/9X/1P/U/9X/1f/W/9b/1//Y/9r/3f/h/+r/+/8UAC8ATQBnAH8AnQDCAOgA+QAA
AQwBFQH8AL8AdAAeAMD/e/9c/1X/Wv9q/33/j/+d/6//u//D/8z/0v/U/9b/1//V/9P/
1f/V/9f/2P/Y/9r/2v/a/9r/2//b/9v/3P/c/9z/3f/d/97/3//f/9//3//f/97/3v/e
/9//3//f/+D/4P/g/+D/4f/i/+L/4v/j/+P/4//k/+T/5v/k/+T/5v/n/+b/5//n/+j/
6//s/+3/7v/t/+3/7v/v//L/8//0//X/9P/1//b/+P/5//v//P/+////AAACAAQABgAI
AAoADAAOABEAEwAVABYAGAAcAB4AIAAkACUAJwAnACoALAAuADAAMgAyADQANQA3ADgA
OAA4ADoAOgA6ADkAOAA4ADcANgAzADIALgArACgAJAAgABwAGAASAA0ACQAGAAIA/f/8
//j/9v/z/+3/6v/n/+b/5v/k/+L/4P/e/97/3f/c/93/3f/c/9v/2f/Z/9j/1//X/9f/
1//W/9b/1v/W/9X/1f/V/9X/1f/V/9X/1f/V/9X/1f/V/9X/0//T/9P/0//V/9X/1f/V
/9X/1v/W/9b/1P/U/9T/1f/X/9f/1//X/9f/1//X/9f/2P/Y/9j/2P/Y/9j/2P/Y/9r/
2v/a/9v/2f/a/9r/2v/a/9n/2f/Z/9n/2f/Z/9n/2f/Y/9j/1//Z/9n/2f/Z/9n/2f/Z
/9j/2P/X/9f/1//X/9f/1v/W/9b/1v/V/9X/1f/V/9X/1P/S/9L/0v/S/9P/0//T/9P/
0//T/9H/0f/S/9L/0f/R/9H/0f/R/9H/z//P/9D/0v/Q/9D/0P/Q/9D/0P/P/8//z//P
/8//z//N/83/zv/O/83/zf/N/83/y//L/8v/y//N/83/zf/N/83/zP/M/8z/zP/M/8z/
zP/M/8z/zP/K/8n/yf/K/8r/yf/J/8r/y//L/8r/yf/J/8n/yf/J/8z/zP/O/87/zf/N
/8z/zf/N/83/zf/N/87/zv/O/87/z//P/8//z//R/9H/0f/R/9H/0P/Q/9D/0P/R/9H/
0v/U/9T/1P/U/9L/0v/Q/83/y//J/8f/xf/F/8X/xP/D/8X/xf/F/8X/w//D/8P/w//F
/8X/xP/E/8X/xf/G/8b/yf/K/8r/zf/R/9j/6f8AABsAOwBVAG8AjwC2ANoA6wD0AAIB
CQHyALkAbgAWALb/bf9M/0P/SP9c/3P/h/+X/6f/sf+3/77/xP/G/8b/x//J/8n/yf/J
/8v/yv/K/8z/zP/M/8z/zf/N/83/zv/O/87/0f/R/9L/0//T/9P/0//T/9b/1v/W/9f/
1//X/9j/2P/Y/9j/2f/a/9r/2v/b/9v/3f/e/97/4P/i/+T/6P/r/+3/7//w//L/8//0
//X/9v/3//f/+P/5//r/+//8//3/AAABAAIABAADAAUABgAIAAsADAAOABAAEgAUABYA
GAAcAB8AIQAjACgAKgAuADAANAA4ADkAOwA9AEAAQgBEAEYASABIAEoASwBNAE4ATgBM
AE4ATgBOAE8ATgBOAE0ATgBLAEoARgBFAEIAPgA6ADQAMAAqACUAIwAgABwAFwASAA4A
DAAJAAUAAgD///7//P/6//j/9v/2//b/9f/0//P/8//y//H/8f/x//D/7//t/+3/7f/s
/+z/7P/s/+v/6//r/+v/6//r/+v/6//r/+v/6//r/+v/7f/t/+3/7f/t/+3/7f/t/+v/
7P/s/+z/7v/u/+7/7//t/+3/7f/t/+3/7f/t/+3/7v/u/+7/7v/u/+7/7v/u//D/8P/w
//H/9P/4//v//v/+//3//f/9//v/+//7//v/+//6//r/+f/3//f/9//3//X/9f/1//T/
9P/z//P/8//1//X/9P/0//b/9v/1//X/8//z//P/8v/y//L/8v/y//H/8f/x//H/8f/x
/+//7//u/+7/7f/t/+3/7f/t/+3/7f/t/+7/8P/u/+7/7v/u/+z/7P/r/+v/6//r/+v/
6//r/+v/7P/s/+3/7f/t/+3/6//r/+v/6//r/+v/6//r/+v/6v/q/+r/6v/q/+r/6v/q
/+r/6v/q/+j/6P/o/+f/5//m/+b/5v/m/+b/6P/n/+f/6P/m/+X/5f/m/+f/5//m/+X/
5f/l/+X/5f/m/+b/6P/o/+j/6f/p/+v/6//r/+v/6//s/+z/7P/s/+//7//v/+//7f/t
/+3/7f/t/+z/7P/s/+z/7f/t/+7/8P/w//D/8P/u/+7/7P/p/+f/5f/j/+H/4f/h/+D/
3//f/9//3//f/+H/4f/h/+H/4f/h/+D/4P/h/+H/4v/i/+f/6v/s/+//8//4/wcAHgA7
AFsAdwCRALMA2gD8AA0BFgEkASsBEAHXAI4ANADQ/4v/bP9n/27/hv+d/6//v//P/9f/
3//m/+r/7P/s/+//7f/t/+//7//v/+7/7v/w//D/8v/y//P/8//x//L/8v/y//P/8//0
//X/9f/1//X/9f/2//b/9v/3//X/9f/2//b/+P/4//n/+v/6//r/+//7//v//P/8//7/
/v/+/wAAAQACAAMAAwAEAAMABAAFAAYABwAHAAgACQAKAAsADAANAA4ADwAQABIAFQAX
ABgAGgAdAB4AIAAiACYAKAAqACwALAAvADEAMwA4ADoAPgBAAEAARABFAEcASwBOAFAA
UgBSAFQAVABWAFcAWQBaAFoAWABaAFoAWgBbAFoAWgBZAFgAVQBUAFAATQBKAEYAQgA8
ADgAMgAtACkAJgAiAB0AHAAYABYAEwAPAAwACQAIAAYABAACAAAA/P/8//v/+v/7//v/
+v/5//n/+f/4//f/9//3//f/9v/2//b/9v/1//X/9f/1//X/9f/1//X/9f/1//X/9f/1
//P/8//z//P/9f/1//X/9f/1//b/9v/2//b/9v/2//f/9v/1//T/8//1//X/9f/1//b/
9v/2//b/9P/0//T/9P/0//T/9P/1//P/9P/0//T/9P/z//P/8//z//P/8//z//P/8v/y
//H/8f/x//H/8f/v/+//7//u//D/7//v/+//7//v/+7/7v/u/+7/7f/t/+//7//v/+7/
7v/u/+7/7v/t/+3/7f/t/+3/7f/r/+v/7P/s/+v/6//r/+v/6//r//D/9f/7/wIACQAO
ABMAGAAWABYAFQAVABcAFwAXABcAFQAVABYAFgAXABcAFwAXABUAFQAVABUAFQAVABUA
FQAVABQAFAAUABIAEgASABIAEgAUABIAEgASABIAEgASABEAEQASABIAEQARABIAEQAR
ABAADwARABEAEQARABAAEAASABIAEgATABMAFQAVABUAFQAVABYAFgAWABYAFwAXABcA
FwAXABcAFwAXABcAFgAWABYAFgAXABcAGAAYABgAGAAYABgAGAAWABMAEQAPAA0ACwAH
AAcABgAFAAUABQAFAAUABQAFAAUABQAFAAUABAAEAAMAAwAEAAQABQAGAAgACwARABgA
IwA2AE8AawCJAKUAwQDmABABKwEyAT4BSwFEARsB1gCEACQAyf+Q/3//gP+Q/6f/vf/L
/93/7f/1//z/BAAEAAQABQAFAAUABQAFAAcABgAGAAgACAAKAAoACwALAAsADAAMAAwA
CwALAAwADQANAA0ADQANAAwADAAMAA0ADwAPABAAEAAOAA4ADwAQABAAEAARABEAEQAS
ABIAFAAUABQAFgAXABYAFwAXABgAFwAYABkAGgAbABsAHAAdAB4AHwAgACEAIgAjACQA
JgAnACkAKgAsAC0ALgAwADIANgA4ADoAPAA+AEEAQwBFAEgASgBOAFAAUABUAFUAVwBX
AFoAXABeAGIAZABkAGYAZQBnAGgAaABoAGoAagBqAGsAagBqAGkAZgBjAGIAXgBdAFoA
VgBSAE4ASgBEAD8AOQA2ADIALQAqACYAJAAhABsAGAAVABQAEgAQAA4ADAAKAAoACQAI
AAcABwAGAAUABQAFAAQAAwABAAEAAQAAAAIAAgACAAEAAQABAAEAAQABAAEAAQABAAEA
AQABAAEAAQABAAEAAQABAAEAAQABAAEAAgACAAIAAgACAAIAAwABAAEAAQABAAMAAwAD
AAMAAgACAAIAAgACAAIAAgACAAIAAgACAAMAAQACAAIAAgACAAEAAQABAAEAAQABAAEA
AQAAAAAA//////////////3//f/9//z//v/9//3//f/7//v/+v/6//r/+v/5//n/+f/5
//n/+P/4//j/+P/4//f/9//3//f/9//3//X/9f/0//T/8//z//X/9f/1//X/9P/z//P/
9P/0//T/9P/0//L/8v/x//H/8f/x//H/8f/x//H/8v/y/+//7//v/+//8f/x//H/8f/x
//H/8f/x/+//7v/u/+7/7v/u/+7/7v/u/+7/7v/u/+7/7v/u/+7/7v/u/+7/7f/t/+7/
7v/t/+3/7v/v/+//7v/t/+v/6//r/+v/7P/s/+7/7v/w//H/8f/z//H/8f/x//H/9P/0
//T/9P/1//X/9f/1//T/8//y//H/8//y//L/8v/y//P/8//0//T/9P/0//T/9P/0//L/
7//v/+3/6//p/+f/5//m/+X/4//j/+P/4//l/+X/5f/l/+X/5f/k/+T/5f/l/+b/5v/l
/+j/6v/v//X/AgAXADIAUQBtAIMAnwDFAO4ABAENARgBJgEbAegAoQBOAO7/nP9v/2L/
Y/90/4r/nf+t/7v/yf/R/9n/3v/i/+T/5v/l/+X/4//l/+f/5//m/+b/6P/o/+j/6P/p
/+n/6//s/+z/7P/t/+3/7v/v/+7/7f/s/+v/7v/u/+7/7//x//H/8v/y//L/8v/z//T/
9P/0//X/9f/1//b/9v/4//b/9v/4//n/+v/7//v//P8AAAIABAAGAAkACQAKAAsADAAN
AA4ADwARABMAFQAYABcAGQAaABwAHwAgACIAJAAmACgAKgAsADAAMwA1ADcAOgA8AEAA
QgBEAEgASQBLAEsATgBQAFIAVgBYAFgAWgBaAFsAWwBaAFoAXABcAFwAWQBYAFgAVwBW
AFMAUgBOAEkARgBCAD4APAA4ADIALQApACYAIgAdABoAFgAUABEADwAMAAkACAAGAAQA
AgAAAP7//v/9//z/+//7//r/+f/5//n/+P/3//f/9//3//b/+P/4//j/9//1//X/9f/1
//X/9f/1//X/9//3//f/9//3//f/9//3//f/9//3//f/9//4//j/+P/4//j/+P/5//n/
+f/5//n/+//7//v/+//6//r/+v/6//z//P/8//z/+v/6//r/+//7//z//P/8//z/+//7
//v/+//7//v/+//7//r/+v/5//n/+f/5//n/+f/5//n/+P/4//f/9//3//f/9//2//b/
9v/2//X/9f/1//X/9f/0//T/9P/0//T/9f/1//X/9f/z//P/8f/x//T/9P/z//P/8//z
//P/8//x//H/8v/0//L/8v/y//L/8P/w/+//7//x//H/8f/x//H/8f/y//L/8f/x//H/
8f/z//P/8//z//H/8f/x//H/8f/w//D/8P/w//D/8P/w//L/8P/w//D/8P/w//D/7//v
//D/8P/v/+//8P/z//P/8v/x//H/8f/x//H/8v/y//T/9P/0//X/9f/3//n/+f/5//n/
+P/4//j/+P/5//n/+f/5//n/+f/5//n/+f/4//j/+P/6//v/+//8//z//P/8//z//P/8
//r/9//1//P/8f/v/+3/7f/s/+v/6//r/+v/6//r/+v/6//r/+v/6//q/+r/6//r/+z/
7P/v/+7/8P/z//n/AAAPACYAQwBhAH0AlQC1AN4AAAETARwBKgEzARwB4wCaAEQA4v+X
/3T/af9u/4L/mf+t/7//zf/X/9//6P/s/+z/7P/t/+3/7//v/+//7//w//D/8v/y//T/
9P/1//X/9f/2//b/9v/1//X/9v/3//n/+f/5//n/+v/6//r/+//7//v//P/8//z//P/9
//7/AAAAAAEAAQD//wAAAAACAAIAAgAEAAUABgAHAAcACAAJAAoACwAMAAsACwAMAA0A
DgAPABAAEQAUABUAFgAYABcAGQAaABwAIAAiACUAKAAqACwALgAwADIANQA3ADkAPAA+
AEIARABGAEoASwBNAE8AUgBUAFYAWgBcAFwAXgBfAGEAYgBiAGAAYgBiAGIAYwBiAGIA
YQBgAF0AXABYAFUAUgBOAEoARgBCADwANwAzADAALAAnACIAHgAcABkAFwAUABEAEAAO
AAwACgAIAAYABgAFAAQAAwADAAIAAQABAAEAAAD///////////7/AAAAAAAA///9//3/
/f/9/////////////////////////////////wEAAQABAAEAAQACAAIAAgACAAIAAgAD
AAMAAwADAAMAAwADAAMAAwAGAAYABgAGAAYABgAGAAYABAAEAAQABQAFAAYABgAGAAYA
BQAFAAUABQAFAAUABQAHAAYABgAFAAMAAwADAAMABQAFAAUABAAEAAMAAwADAAMAAwAC
AAIAAgACAAEAAQABAAEAAQAAAAIAAgACAAIAAQABAAEAAQABAAEA/////wIAAgABAAEA
///////////9//3//v8AAAAAAAAAAAAAAAAAAP///////////////wEAAQACAAIAAwAD
AAMAAwAFAAUABQAFAAMAAwADAAMABQAEAAQABAAEAAQABAAEAAQABAAEAAQABAAEAAQA
AwAFAAUABQAFAAMAAwADAAMABQAEAAQABQAFAAUABQAFAAMAAwADAAMABQACAAIABAAE
AAYABgAGAAYABgAGAAYABgAHAAgACQAKAAwADAAMAAwADAAMAAwADAAOAA4ADgAOAA4A
DgAOAA4ADgAOAA4ADgAQABAAEAAQABAAEAAQABAADwAOAA0ADAAKAAgABgAEAAIAAgAC
AAIAAAAAAAAAAAAAAAAAAAAAAAIAAgACAAIABAAEAAQABAAGAAgACgAMABoAJgAyAD4A
UQBiAA==
         </WaveFormData>
      </LeadData>
      <LeadData>
         <LeadByteCountTotal>10000</LeadByteCountTotal>
         <LeadTimeOffset>0</LeadTimeOffset>
         <LeadSampleCountTotal>5000</LeadSampleCountTotal>
         <LeadAmplitudeUnitsPerBit>4.88</LeadAmplitudeUnitsPerBit>
         <LeadAmplitudeUnits>��V</LeadAmplitudeUnits>
         <LeadHighLimit>2147483647</LeadHighLimit>
         <LeadLowLimit>268435456</LeadLowLimit>
         <LeadID>V5</LeadID>
         <LeadOffsetFirstSample>0</LeadOffsetFirstSample>
         <FirstSampleBaseline>0</FirstSampleBaseline>
         <LeadSampleSize>2</LeadSampleSize>
         <LeadOff>FALSE</LeadOff>
         <BaselineSway>FALSE</BaselineSway>
         <ExcessiveACNoise>FALSE</ExcessiveACNoise>
         <MuscleNoise>FALSE</MuscleNoise>
         <LeadDataCRC32>1668992481</LeadDataCRC32>
         <WaveFormData>
AAAAAAAAAAD+//7//v/+//7//v/+//7//v/+//7//v8AAAAAAAAAAAAAAAAAAAAAAAAA
AAAAAAD+//7//v/+//7//v/+//7//v/+//7//v/+//7//v/+//7//v/+//7//v/+//7/
/v/+//7//v/+//7//v/+//7/AAAAAAAAAAD+//7//v/+////////////AAAAAAEAAQD/
/wAAAAAAAAAAAQABAAEABAAEAAQABAAFAAUABQAGAAYABgAEAAYACQAKAAsADAALAAsA
CwALAAsACwAJAAgABQAEAAAA/f/+//3/+//7//v/+//6//r/+v/6//r/+v/6//r/+v/5
//f/9//4//j/+v/7//n/+f/6//r//P8FABIAJgA/AFsAeQCdAMQA5AD3AAsBGwEcAQYB
3gCoAG0ANwARAP7/+P/6//7/AAADAAYABAACAAIAAgABAP/////8//v/+v/6//3//P/7
//v/+v/6//r/+v/5//f/9//4//j/+v/6//r/+v/8//z//P/9//z/+//6//r/+P/5//n/
+f/7//v/+//7//z//P/8//z//P/9//3//f/7//v//P/8//z//f/+/////f/9//3//v8A
AAAAAQACAAAAAAABAAEAAgACAAIABAAEAAQABgAHAAcACAAJAAkACgAMAAwADAANAA4A
DwAQABEAEwAVABYAGQAaABoAGwAbABwAHQAeAB8AIAAhACEAIQAjACMAJAAkACQAJQAl
ACMAIwAkACQAIwAjACMAIQAgACAAHwAbABsAGwAYABUAEQAPAAwACQAJAAcABQAEAAEA
AAD///7//f/8//v/+v/7//r/+v/6//n/+f/5//n/+f/5//f/9//1//X/9v/2//T/9P/0
//P/8//z//P/9P/y//L/8v/x//P/9P/0//P/8//z//P/8//1//X/9f/2//T/9P/1//X/
9f/1//b/9v/z//P/9P/1//f/9//2//b/9v/2//b/9v/0//T/9P/0//T/9f/1//X/9v/2
//b/9v/1//T/8//y//P/8//z//P/8//z//P/8v/y//T/9P/1//P/8v/x//H/8//0//T/
8//z//P/8//z//P/8//y//H/8f/x//H/8f/w//H/8f/w//D/8P/w//D/8P/v/+7/7v/t
/+z/7P/t/+v/6//r/+z/7f/t/+3/7v/u/+7/7v/u/+7/7v/u/+7/7f/r/+r/6f/r/+v/
6//s/+z/6//r/+v/7f/t/+3/7f/r/+v/6//r/+v/7P/s/+z/7P/r/+v/6//p/+j/6P/p
/+n/6P/o/+j/6P/o/+n/6f/q/+j/6P/o/+j/6P/o/+j/6P/q/+r/6v/q/+r/6v/q/+r/
6P/o/+j/6P/n/+f/5//n/+r/6v/r/+v/6//s/+z/7P/q/+v/6//r/+z/7P/s/+z/7f/t
/+3/7v/s/+z/6v/s/+3/7v/v//D/8//z//P/8//1//X/8//y//P/8v/u/+v/6f/n/+T/
4//l/+X/5P/k/+T/5P/k/+T/4v/i/+L/4f/h/+H/4v/i/+b/5f/j/+P/4v/i/+b/7/8A
ABYALQBHAGcAkQC2ANIA5wD9AAsBBAHoALoAhABLABsA+//o/+L/5P/o/+z/7f/u/+z/
6v/q/+r/6//p/+f/5v/n/+j/5v/l/+X/5f/m/+b/5P/k/+T/4//l/+X/5v/m/+b/5v/m
/+b/5v/m/+b/5//l/+X/5f/m/+b/5//n/+f/6f/p/+n/6f/p/+j/5//m/+j/6f/p/+n/
6f/p/+r/6v/q/+v/7P/t/+3/7f/t/+7/7P/s/+3/7v/u/+7/7//v//L/8v/y//T/9P/0
//b/9//1//b/9//3//r//P/8//z//f/+////AAABAAMABQAGAAcACAAIAAkADQAOAA8A
EAARABIAEwATABMAFQAVABYAFgAWABcAFwAVABUAFgAWABMAEwATABEAEAAQAA8ACwAL
AAsACAAFAAMAAQD+//v/+f/3//X/9P/x//D/7//u/+3/7P/r/+r/6//q/+r/6v/p/+n/
6f/p/+n/6f/n/+f/5f/l/+b/5v/m/+b/5v/l/+f/5//n/+j/6P/o/+j/5//n/+j/6P/n
/+X/5f/l/+X/5v/n/+j/6v/o/+j/6f/p/+f/5//o/+j/5//n/+j/6f/r/+v/6v/q/+r/
6v/q/+r/6v/q/+r/6v/q/+v/6//r/+r/6v/q/+r/6v/q/+r/6v/r/+v/6//r/+v/6//r
/+r/6v/s/+z/7f/v/+7/7f/t/+z/7P/r/+n/6f/p/+n/6f/p/+n/6P/n/+n/6f/p/+n/
6f/p/+j/5v/m/+b/5v/m/+j/5//m/+b/5//m/+b/5//n/+f/5//o/+j/5//m/+b/5v/m
/+b/5v/k/+T/5P/k/+b/5f/l/+X/5f/l/+X/5v/m/+X/5f/l/+X/5f/l/+X/5//n/+f/
5//l/+b/5v/m/+T/4//j/+P/5f/k/+T/5f/j/+T/5P/m/+b/5v/m/+T/5P/k/+T/5v/m
/+b/5v/k/+T/5P/k/+b/5v/m/+b/5//n/+f/5//o/+j/6f/p/+n/6v/q/+r/6v/r/+v/
6//s/+z/7P/s/+v/6//r/+z/7v/u/+z/7v/v//D/8f/y//X/9f/1//X/8//z//H/8P/t
/+z/6P/l/+b/5f/j/+P/5f/l/+T/5P/k/+T/5P/k/+T/5P/k/+P/4//j/+T/5P/i/+P/
5f/l/+L/5P/o//P/AgAWAC8ASwBrAJEAuADUAOkA/QAPAQoB7gDCAI4AUwAhAP//7v/o
/+z/7v/w//X/9v/0//L/8P/y//H/7//t/+z/7f/s/+z/6//p/+n/6v/q/+r/6v/q/+n/
6f/p/+r/6v/s/+z/7P/s/+z/7P/s/+3/7f/t/+3/7v/s/+3/7f/t/+3/7f/t/+3/8P/w
//D/8P/w//H/8f/x//P/8//0//T/8v/z//T/9f/1//X/9f/2//b/9v/3//j/+P/4//n/
+f/6//r/+v/8//z//P/+//////8AAAEAAQACAAQABAAEAAcACAAJAAoACwANAA8AEAAT
ABQAFAAVABUAFgAXABgAGwAcAB0AHQAdAB8AHwAgAB4AHgAfAB8AHwAfACAAIAAfAB8A
HwAdABwAHAAbABcAFQAVABIADwANAAsACAAFAAcABQADAAIA///+//3//P/5//j/9//2
//f/9v/2//b/8//z//P/8//z//P/8f/x//H/8f/y//L/8v/y//L/8f/x//H/8f/y//L/
8v/y//H/8f/y//L/8f/z//P/8//z//H/8f/x//L/8P/w//H/8f/z//P/9P/0//P/8//0
//X/9f/1//T/9P/0//T/9P/0//b/9v/2//b/9P/1//X/9f/4//j/+P/4//b/9v/2//b/
9//3//f/9//3//f/9//2//T/9v/2//f/9//2//X/9f/1//b/9v/1//X/9f/1//X/9f/1
//T/8//1//X/9f/1//T/9f/1//T/9P/0//T/9P/2//X/9P/0//P/8v/y//P/8//z//P/
9P/0//P/8v/y//T/9P/0//T/8v/y//L/8v/0//P/8//z//P/8//z//T/8v/x//H/8f/z
//P/8//z//P/8//z//P/8f/y//L/8v/0//P/8//z//P/8v/y//P/9f/0//T/9P/y//D/
8f/x//L/8v/y//L/8v/y//L/8v/y//L/8v/y//L/8v/y//L/8v/y//L/8v/y//P/8//z
//P/9P/0//X/9f/1//b/9v/2//j/+f/5//n/+v/6//r/+v/7//v/+//8//z//P/6//z/
+//8//3//v8BAAEAAQABAAMAAwABAAAA///+//r/9//0//P/8f/x/+//7//u/+7/8P/w
//D/8P/w//D/8P/v/+//7//w//D/8v/z//P/8f/y//T/9P/5/wgAGgAvAEkAZwCHAK4A
0ADpAP0AEwEaAQwB5gC0AH0ARQAZAAAA9P/0//b/+v/9/wAAAgAAAAAAAAD///v/+f/6
//n/+P/2//X/9f/1//b/9v/2//b/9v/1//X/9f/2//b/9v/2//b/9v/2//b/9v/3//f/
9//3//j/9v/3//f/9//5//n/+f/5//z//P/8//z/+v/7//v/+//7//v//P/8//z//f/+
////////////AAAAAAAAAQACAAQABAAFAAUABgAGAAYACAAGAAYACAAJAAkACgALAAsA
DgAQABAAEAARABIAEwAUABUAFwAZABoAGwAcABwAHQAhACIAIwAkACUAJgAnACcAJwAp
ACkAKgAoACgAKQApACkAKQAqACoAKQApACkAJwAoACgAJwAjACEAIQAeABsAGwAZABYA
EwATABEADwAOAAsACgAJAAgABQAEAAMAAgADAAIAAgACAAEAAQABAAEAAQABAP//////
////AAAAAAAAAAAAAP///f/9//3//v/+//7//v/9////AAAAAP//////////////////
//8AAAAAAAABAAEAAAD//////v//////AAABAAEAAQAAAAAAAgACAAIAAgACAAIAAgAC
AAIAAwADAAMABAAEAAQABAACAAIAAgACAAEAAQABAAEAAwADAAMAAgAAAAIAAgADAAMA
AgABAAEAAQACAAIAAQD//////////wEAAQAAAP//AQABAAEAAQAAAAEAAQAAAP7//v/+
//7/AAD///7//v////7//v////3//f/9//7/AAD///7//v/+//7//v/+//7//v/+//7/
/v/9//3//f/9//3//f/+//7//f/9//3/+//7//v/+//9//3//f/9//3//v/+//7//v/9
//3//f/9//z//P/9//3//P/8//z//P/8//3//f/9//7//P/8//z//P/8//z//P/8//z/
/P/8//z//v/+//7//v/8//z//P/8////////////AAAAAAEAAQABAAIAAgACAAIAAwAD
AAMABAAEAAQABAAFAAUABQAGAAQABAACAAQABQAGAAcACAAJAAkACQAJAAkACQAHAAYA
BQAEAAAA/f/+//3/+//7//v/+//6//r/+P/4//j/+P/6//r/+v/5//n/+f/6//r/+P/7
//v/+//6//r//P8BAAwAHgAzAEsAZwCFAKwAzgDlAPsADwEaAQ4B7AC8AIMATQAjAAQA
+P/4//7/AAADAAgACAAGAAQABgAFAAMAAwACAP///v/+//3//f/9//7//v/+//7//v/9
//3//f/+//7//P/8//z//P/8//z//P/9//3//f/9//7//v/////////9//3//f/9//7/
/v/+//7//P/9//3//f/9//3//v/+//7///8AAAEA////////AAACAAIAAwAEAAQABAAF
AAUABgAGAAYACAAIAAgACgALAAsADAANAA0ADgAQABAAEAARABIAEwAUABMAFQAXABgA
GQAaABoAGwAfACAAIQAiACMAJAAlACUAIwAlACUAJgAoACgAKQApACkAKQAqACoAKQAp
ACkAJwAkACQAIwAfAB4AHwAdABsAGQAXABQAEQAPAA0ACwAKAAcABgAFAAQAAQAAAP//
/v/9//z//P/8//v/+//7//v/+f/5//f/9//3//f/+P/4//j/+P/4//f/9//3//f/+P/4
//j/+P/3//X/9v/2//X/9f/1//X/9f/3//f/9//4//f/9v/2//X/9f/1//b/9v/z//P/
9P/1//f/9//2//b/9P/0//T/9P/0//T/9P/0//L/8//z//P/9P/0//T/9P/y//L/8v/y
//P/8//z//P/8//z//P/8v/w//L/8v/z//H/8P/v/+//7f/u/+7/7f/v/+//7//v/+3/
7f/s/+v/7f/t/+3/7f/s/+3/7f/s/+z/7P/s/+z/7P/r/+r/6v/r/+r/6v/r/+n/6f/p
/+r/7P/r/+r/6v/o/+j/6P/o/+j/6P/o/+j/5v/l/+X/5f/n/+f/5//o/+j/5//n/+f/
5//n/+f/5//n/+f/5//n/+X/5v/m/+b/5v/l/+X/5f/l/+T/5P/l/+X/5P/k/+T/5P/m
/+b/5f/k/+P/4v/i/+L/4v/i/+T/5P/k/+T/5P/k/+T/5P/j/+L/4f/g/+P/4//j/+P/
4v/i/+P/4//l/+b/5v/m/+b/5//n/+f/5v/m/+b/5v/n/+f/5//o/+j/6P/m/+j/6f/q
/+v/7P/t/+3/7f/t/+v/6//p/+j/5//m/+L/3//e/93/2//b/9v/2//a/9r/3P/c/9z/
3P/a/9r/2v/Z/9v/2//c/9z/3P/b/93/3f/a/9z/4v/p//j/DgAnAEEAXwCDAKoAxgDZ
AO8AAQH8AN4AsgB8AEMAEwDz/+D/2v/c/9z/3v/h/+L/5P/k/+T/5P/j/+P/4//i/+H/
3v/e/9//3f/d/97/3v/e/97/3v/d/9//3//g/+D/4P/g/+D/4P/e/97/3v/f/93/3f/d
/97/3v/f/9//3//f/9//3//f/+L/4v/i/+L/4P/h/+H/4f/j/+P/5P/k/+L/4//k/+X/
5f/l/+X/5v/o/+j/6f/q/+j/6P/p/+n/6v/q/+r/7P/s/+z/7v/v//H/8v/z//P/9v/4
//j/+P/5//r/+//8////AQADAAQAAwAEAAQABQAHAAgACQAKAAsADAANAA0ADQAPAA8A
EAASABIAEwATABEAEQASABIAEwATABMAEQAQABAADwALAAcABwAEAAEA///9//r/9//3
//X/8//y/+//7v/t/+z/6//q/+n/6P/n/+b/5v/m/+f/5//n/+f/5//n/+X/5f/j/+P/
5P/k/+T/5P/k/+P/4//j/+P/5P/k/+T/5P/j/+P/5P/k/+P/4//j/+P/4//j/+P/4//k
/+T/5P/l/+X/5f/l/+b/5v/l/+X/5v/n/+f/5//m/+b/5v/m/+b/5v/m/+b/5v/m/+j/
6f/p/+n/6P/o/+j/6P/o/+j/6P/o/+f/5//n/+f/6f/p/+n/6P/o/+r/6v/r/+v/6v/p
/+n/5//o/+j/5//n/+f/5//n/+f/5//m/+X/5f/l/+X/5f/m/+f/5//m/+b/5v/m/+b/
5v/l/+T/5P/j/+L/4v/j/+X/5f/l/+b/5P/j/+L/4v/i/+L/4v/i/+L/4v/i/+L/4v/h
/+H/4f/h/+H/4f/i/+L/4f/h/+H/4f/h/+H/4f/h/+H/4f/h/+P/5P/k/+T/4v/h/+L/
4v/i/+L/4v/i/+L/4v/i/+L/4v/i/+L/4v/i/+L/4v/i/+L/4v/i/+X/5f/l/+X/5f/k
/+T/4//j/+T/5P/k/+b/5//n/+f/5v/m/+b/5v/o/+n/6v/s/+r/6v/o/+r/6//s/+3/
7v/v/+//7//v/+//7//t/+z/6//q/+b/4//k/+P/4f/h/9//3//e/97/3v/e/97/3v/e
/97/3v/d/9//3//g/+D/4P/h/+H/3f/c/97/4v/r//z/EAAnAEEAYwCJAK4AygDfAPMA
AwEAAeYAugCGAE0AGwD3/+T/4P/i/+T/6P/t/+7/7P/q/+r/6v/p/+f/5//m/+X/5P/m
/+X/5f/l/+b/5v/l/+T/4//h/+H/4f/i/+L/5P/k/+T/5P/m/+b/5v/n/+z/7//y//b/
9P/1//X/9f/1//X/9f/1//b/9v/2//b/9v/3//f/9//3//f/+P/4//j/+f/6//v/+//7
//v//P/6//r/+//8//z//P/9//3/AAAAAAAAAgABAAAAAQABAAMABAAFAAUABgAIAAgA
CAAJAAoACwAMAA0ADwARABIAFAAWABcAGQAZABoAGwAcAB0AHgAfAB8AHQAfAB8AIAAi
ACIAIwAjACMAIwAkACQAIQAhACEAHwAeAB4AHQAZABkAGQAWABMAEwARAA4ACwAJAAcA
BQAEAAEAAAD///7//f/8//v/+v/5//j/+P/4//f/9//3//f/9//3//X/9f/1//X/9v/2
//T/9P/0//P/8//z//P/9P/0//T/9P/z//X/9v/2//X/9f/1//X/9f/3//f/9//4//b/
9v/3//f/9//3//j/+P/3//f/+P/5//n/+f/4//j/+P/4//j/+P/6//r/+v/6//z//f/9
//3//f/8//v/+v/6//r/+v/6//v/+//7//v/+//7//v/+v/4//r/+v/7//n/+P/3//f/
9//4//j/9//3//f/9//3//f/9//2//X/9//3//f/9//2//f/9//2//b/9v/2//b/9v/1
//T/9P/1//T/9P/1//X/9f/1//b/+P/3//b/9v/2//b/9v/2//T/9P/0//T/9P/z//P/
8//z//P/8//0//T/8//z//P/9f/1//X/9f/1//X/9f/1//P/9P/0//T/9v/1//X/9f/1
//T/9P/1//P/8v/y//L/9P/0//T/9P/0//T/9v/2//b/9v/0//T/9P/0//T/9P/0//T/
9v/2//b/9v/1//X/9f/1//b/9v/3//f/+f/6//r/+v/8//3//f/9//7//v/+//7/////
////AAD+//7//P/+////AAABAAIAAwADAAMAAwADAAMAAQAAAP///v/6//f/9v/1//P/
8//z//P/8v/y//L/8v/y//L/8f/w/+//7f/v/+//8P/w//D/8f/x//H/8P/w//b/AQAQ
ACYAPwBZAHkAnQDCAN4A8QAFARMBDAHwAMIAjABTACEAAwD0//L/9P/4//z///8CAP7/
/P/+//7/+f/5//n/+P/3//b/9v/3//X/9f/2//b/9v/2//b/9f/1//X/9v/2//b/9v/2
//b/9v/2//b/9//3//f/9//4//j/+f/5//n/+f/5//n/+f/6//r/+v/6//z//f/9//3/
/f/9//7//v///wEAAwAFAAUABQAFAAYABAAEAAUABgAIAAgACQAJAAgACAAIAAoADAAM
AA4ADwAPABAAEQARABIAFAAUABQAFwAYABkAGgAZABsAHQAeAB8AIAAgACEAJQAmACcA
KAApACoAKwArACsALQAtAC4ALgAuAC8ALwAvAC8AMAAwAC8ALwAvAC0ALAAsACsAJwAl
ACUAIgAfAB8AHQAaABcAFQATABEAEAAPAA4ADQAMAAkACAAHAAYABwAGAAYABgAFAAUA
BQAFAAcABwAFAAUAAwADAAQABAAEAAQABAADAAUABQAFAAYABAAEAAQAAwADAAQABAAD
AAMAAwADAAMAAwADAAMABAAEAAQABQAFAAUABQAGAAYAAwADAAQABQAFAAUABAAEAAYA
BgAGAAYABgAGAAYABgAEAAUABQAFAAYABgAGAAYABgAGAAYABgAFAAUABQAFAAcABwAH
AAYABAAGAAYABwAHAAYABQAFAAMABAAEAAMAAwADAAMAAwAFAAUABAADAAMAAwADAAMA
AgADAAMAAgACAAIAAgACAAIAAQAAAAAAAAAAAAEAAwACAAEAAAAAAAIAAQAAAAAAAAAA
AAAAAAACAAIAAgACAAIAAQABAAEA////////AAAAAP///////wEAAQABAAEA////////
/////wAAAAAAAAAA//////////8AAP7//v/+//7//v8AAAAAAAAAAP7//v/+//7//v/+
//7//v/+//7//v/+////////////AAAAAAEAAQABAAIAAgACAAQABQAFAAUABgAGAAYA
BgAFAAUABQAGAAgACAAGAAgACQAKAAsADAALAAsACwALAAsACwAJAAgABwAGAAIA///8
//v/+f/5//n/+f/4//j/+P/4//j/+P/4//j/+P/3//f/9//4//j/+v/5//n/+//8//z/
/v8FABIAIgA3AE8AawCPALYA1gDrAAEBEwEYAQgB5ACwAHcAQwAXAPz/9P/2//r//P//
/wQABAACAAIAAgD///3//f/+//3/+v/6//n/9//3//j/+P/4//j/+P/3//n/+f/6//r/
+P/4//j/+P/4//j/+P/5//f/9//3//j/+P/5//n/+f/5//n/+f/5//z//P/8//z/+v/7
//v/+//7//v//P/8//z//f/+/////f/9//3//v8AAAAAAQACAAIAAgADAAMABAAEAAQA
BgAEAAQABgAHAAcACAAJAAkACAAKAAoACgANAA4ADwAQABEAEwAVABYAFQAWABYAFwAb
ABwAHQAeAB8AIAAhACEAHwAhACEAIgAiACIAIwAjACMAIwAkACQAIwAjACMAIQAeAB4A
HQAZABkAGQAWABMAEQAPAAwACQAJAAcABQAEAAEAAAD///7//f/8//v/+v/5//j/+P/4
//X/9f/1//X/8//z//H/8f/x//H/8v/y//L/8v/y//H/8f/x//H/8v/y//L/8v/x/+//
8P/w/+//8f/x//H/8f/z//P/8//0//T/9P/1//X/9P/z//P/8v/v/+//8P/x//H/8f/w
//D/8P/w//D/8P/y//L/8v/y//D/8f/x//H/8v/y//L/8v/y//L/8v/y//H/8f/x//H/
8f/x//H/8P/w//L/8v/z//L/8P/u/+3/7f/u/+7/7f/t/+3/7f/t/+3/7f/s/+v/7P/t
/+7/7//v/+//7v/s/+z/7P/s/+z/7v/t/+z/7P/r/+r/6v/r/+v/6//r/+z/6//p/+f/
5v/n/+j/6f/q/+j/6P/o/+j/6v/p/+n/6f/p/+n/6f/q/+r/6f/p/+n/6f/p/+n/6f/p
/+n/6f/p/+j/6P/n/+b/5v/l/+X/5f/n/+b/5v/n/+n/6P/m/+b/5v/m/+b/5v/m/+b/
5v/m/+b/5v/m/+b/5v/m/+T/5P/k/+T/5f/l/+X/5f/n/+j/6v/r/+n/6v/q/+r/6P/p
/+n/6f/q/+r/6v/q/+v/6//r/+z/7v/u/+z/7v/v//D/8f/y//H/8f/x//H/8f/x/+//
7v/v/+7/6v/n/+T/4//h/+H/4f/h/+D/4P/g/+D/4P/g/+D/4P/g/9//3//f/+D/4P/g
/+P/4f/h/+D/4v/q//f/DAAkADsAVwB7AKMAwgDaAO8AAwEHAfAAygCWAFwAJwD//+X/
3v/g/+T/5v/q/+v/6v/s/+r/6v/o/+n/6f/n/+T/4//i/+T/4//j/+P/5P/k/+T/5P/k
/+P/4//j/+T/5P/k/+T/5P/k/+L/4v/i/+P/5f/l/+X/5v/m/+f/5//n/+f/5//n/+f/
6P/o/+j/6P/o/+n/6f/p/+n/6f/q/+r/7P/t/+7/7//v/+//7//w//D/8P/x//L/8v/y
//P/8//y//L/8v/0//T/9P/2//f/+f/6//v/+//8//7//v/+/wEAAgADAAQABQAHAAkA
CgALAAwADAANAA8AEAARABIAFQAWABcAFwAVABcAFwAYABgAGAAZABkAFwAXABgAGAAX
ABcAFwAVABQAFAATAA8ACwALAAgABQAEAAMAAQD//////f/7//r/9//2//X/9P/x//D/
7//u/+//7v/u/+7/6//r/+v/6//r/+v/6f/p/+n/6f/q/+r/7P/s/+z/6//r/+v/6//s
/+r/6v/q/+n/6f/q/+r/6f/r/+v/6//r/+n/6f/p/+r/6v/q/+v/6//r/+v/7P/s/+3/
7f/u/+//7f/t/+z/7P/u/+7/7v/u/+7/7v/u/+7/7P/t/+3/7f/u/+7/7v/u/+7/7v/u
/+7/7v/v//D/8f/v/+//7//u/+z/7v/u/+//7//u/+3/7f/v//D/8P/v/+3/7f/t/+3/
7f/t/+z/6//t/+3/7f/t/+z/7f/t/+z/7P/s/+z/7P/u/+3/7P/s/+v/6v/q/+v/6//r
/+v/7P/s/+v/6v/q/+z/7P/s/+z/6v/q/+r/6v/s/+v/6//r/+v/6//r/+z/7P/r/+v/
6//r/+v/6//r/+v/6//r/+v/6f/q/+r/6v/q/+n/6f/p/+v/7P/q/+r/6v/q/+r/6v/q
/+r/6v/q/+r/6v/s/+z/7P/s/+z/7P/s/+z/6//r/+v/6//u/+7/7//v//H/8v/y//L/
8v/z//P/8//y//L/8v/y//X/9f/1//b/9P/0//L/9P/3//j/+f/6//v/+//7//v/+//7
//n/+P/3//b/8v/v//D/7//t/+3/6//r/+r/6v/s/+z/7P/s/+r/6v/q/+n/6//r/+z/
7P/s/+3/7f/t/+z/7P/w//n/CAAeADUATwBxAJUAugDWAOsAAQERAQ4B9gDKAJQAWwAn
AAUA8P/s//D/8v/2//n/+v/4//j/+v/4//X/8//z//T/8//w//D/7//v/+//8P/w//D/
8P/w/+//8f/x//L/8v/w//D/8P/w//L/8v/y//P/8//z//P/9P/0//X/9f/1//X/9f/1
//X/9v/2//b/9v/0//X/9f/1//f/9//4//j/+P/5//r/+//7//v/+//8//z//P/9//7/
/v/+//////8CAAIAAgAEAAQABAAGAAcABwAIAAkACQAKAAwADAAMAA8AEAARABIAEwAV
ABcAGAAZABoAGgAbAB0AHgAfACAAIQAiACMAIwAlACcAJwAoACgAKAApACkAKQApACoA
KgAnACcAJwAlACYAJgAlACEAHwAfABwAGQAXABUAEgAPAA8ADQALAAoABwAGAAUABAAD
AAIAAQAAAP///v/+//7/+//7//v/+//9//3/+//7//v/+//8//z//P/8//z/+//7//v/
+//8//z//P/8//v/+//8//z/+//7//v/+//7//3//f/9//7//P/8//3//f/7//v//P/8
//3//f/+/////f/9//z//P/9//7///8AAAAAAAAAAAAA//////7//f8AAAAAAAAAAP7/
/v/+//7///////////8BAAEAAQAAAP7/AAAAAAEAAQAAAP/////9//7//v/9////////
//////////7//f/9//3//f/9//7///////7//v/+//7//v/+//3//P/8//3//P/8//3/
/f/9//3//v/8//v/+v/6//z//P/8//z//P/8//z//P/8//v/+//7//v/+//7//z//v/9
//3//f/9//3//f/9//3//f/9//3//f/+//7//v/+//3//f/9/////v/+/////f/8//z/
/P/8//z//f/9//3//f/9//3//P/8//z//f8AAAAA//////3//f/9//3//v/+//z//v/+
//7//v/+//7/AAAAAAAAAAABAAIAAwAEAAQABAAEAAQABgAGAAYABgAGAAYABgAGAAgA
CAAIAAgACAAIAAgACAAJAAoACwAMAAwADAAMAAwACgAKAAoACgAIAAYABAACAAEAAAD/
//7//P/8//z//P/8//z//P/8//7//v/+//7//v/+//7//v/+//7//v/+/wIABgAKAA4A
GgAkAA==
         </WaveFormData>
      </LeadData>
      <LeadData>
         <LeadByteCountTotal>10000</LeadByteCountTotal>
         <LeadTimeOffset>0</LeadTimeOffset>
         <LeadSampleCountTotal>5000</LeadSampleCountTotal>
         <LeadAmplitudeUnitsPerBit>4.88</LeadAmplitudeUnitsPerBit>
         <LeadAmplitudeUnits>��V</LeadAmplitudeUnits>
         <LeadHighLimit>2147483647</LeadHighLimit>
         <LeadLowLimit>268435456</LeadLowLimit>
         <LeadID>V6</LeadID>
         <LeadOffsetFirstSample>0</LeadOffsetFirstSample>
         <FirstSampleBaseline>0</FirstSampleBaseline>
         <LeadSampleSize>2</LeadSampleSize>
         <LeadOff>FALSE</LeadOff>
         <BaselineSway>FALSE</BaselineSway>
         <ExcessiveACNoise>FALSE</ExcessiveACNoise>
         <MuscleNoise>FALSE</MuscleNoise>
         <LeadDataCRC32>3166543142</LeadDataCRC32>
         <WaveFormData>
8P/w//D/8P/w//D/8P/w/+7/7v/u/+7/7v/u/+7/7v/w//D/8P/w//L/8v/y//L/8P/w
//D/8P/w//D/8P/w//D/8P/w//D/7v/u/+7/7v/w//D/8P/w/+7/7v/u/+7/7v/u/+7/
7v/u/+7/7v/u/+7/7v/u/+7/8P/w//D/8P/u/+7/7v/u//D/8P/x//L/8v/y//L/8v/x
//H/8f/y//L/8//z//P/9f/2//b/9v/3//f/9//3//n/+f/5//n/+//8//3//v//////
//////3//f/7//r/+f/4//X/8//x/+//7//u/+7/7v/t/+3/7f/t/+3/7f/u/+7/7v/u
/+7/7//v/+//8f/x/+//7//v/+7/8P/1////EAAmAD8AVwB2AJoAtwDIANsA6gDuAN4A
vACUAGcAPQAeAAwABAABAAEAAwAFAAcAAwD+//3//f/5//j/+P/3//b/9//3//b/9P/0
//T/9P/z//P/8//z//P/8//z//P/9f/1//b/9v/2//b/9v/2//T/9P/0//T/9P/0//T/
9P/0//T/9f/1//j/+P/4//j/+P/4//j/+f/5//n/+f/6//r/+v/6//v//P/8//z//P/8
//3//v/+//7//////wAA/v/+/wAAAAACAAMABAAEAAMAAwAGAAcACQAKAAoACgAKAAsA
DAANABAAEQASABMAFAAVABYAFwAWABcAGAAZABwAHQAdAB0AGwAdAB0AHQAdAB4AHwAf
AB8AHgAeAB8AHQAdAB0AHAAbABoAGQAWABYAFQATABIAEAAOAAsACQAJAAgABQADAAIA
AgAAAP///f/8//v/+f/6//r/+v/5//n/+f/4//j/+P/4//f/9v/2//b/9//3//X/9f/1
//T/9P/0//T/9P/0//T/9P/0//T/9f/1//X/9v/2//f/9//2//b/9v/2//j/+P/4//j/
9v/2//b/9v/4//j/+f/5//n/+f/5//n/+f/5//n/+f/4//f/9v/1//X/9f/2//b/+P/4
//j/+P/2//X/9f/1//X/9f/2//b/9v/2//b/9v/2//b/9v/2//X/9P/0//T/9v/2//b/
9v/2//b/9v/1//X/9f/1//X/9f/1//X/9P/0//T/9P/0//L/8v/y//L/8P/w//D/7//v
/+//7//v/+//7//v/+//8f/x//H/8f/w//D/8P/w//D/8P/w//D/7//u/+3/6//s/+3/
7//w/+7/7v/u/+7/7v/u/+7/7v/u/+7/7v/u//D/8P/w//D/7v/u/+7/7f/t/+3/7f/t
/+v/6//r/+v/7f/r/+3/7f/u/+z/7P/s/+z/7P/s/+z/7P/u/+7/7v/u/+7/7v/u/+7/
7P/s/+z/7P/s/+z/7f/u/+7/7v/u/+7/7//v/+//8P/u/+//7//v//H/8v/y//L/8f/x
//H/8f/x//H/8f/x//H/8v/z//T/9//3//f/9//4//n/+P/4//f/9v/z//H/7P/p/+j/
5v/m/+b/5f/l/+f/5//n/+f/5P/k/+T/5P/k/+X/5f/l/+n/5//n/+X/4//i/+T/6//5
/woAHgA1AFEAdACUAK0AxADXAOYA5ADOAKoAgABTAC0AEAD8//b/9f/1//f/9//3//P/
8v/v/+3/7f/s/+r/6f/s/+v/5//m/+j/6P/o/+j/5f/l/+X/5f/n/+f/5//n/+f/5//o
/+j/6P/o/+j/6P/m/+b/5v/m/+b/5v/m/+b/6P/o/+n/6f/o/+j/6P/o/+j/6P/o/+n/
6f/p/+n/6v/s/+z/7P/t/+z/7P/s/+z/7P/t/+7/7v/u/+//7//w//L/8v/0//T/9P/1
//b/9v/1//X/+P/5//n/+v/6//r//P/9//7///8AAAEAAgADAAQABQAGAAcACgALAAwA
DQAMAA0ADQANAA0ADwAPAA8ADwAQABEAEQAPAA4ADgAPAA8ADwAPAA4ADQAMAAsACAAK
AAkABwAGAAMAAAD8//n/+//6//f/9f/0//T/8v/x/+//7v/t/+v/7P/s/+z/6//t/+3/
7P/s/+z/7P/r/+r/6P/o/+n/6f/p/+n/6f/o/+r/6v/q/+r/6v/q/+r/6v/o/+n/6f/p
/+j/6P/p/+n/6v/q/+r/6v/q/+r/6v/q/+r/6v/q/+r/6P/o/+n/6f/r/+v/6//r/+v/
6//r/+v/6f/p/+n/6f/r/+v/7P/s/+r/6v/q/+r/6v/p/+n/6f/r/+v/7P/s/+r/6v/q
/+r/7P/s/+z/7P/t/+z/7P/s/+v/6v/p/+j/6P/o/+j/5//n/+f/5//n/+f/5//n/+b/
5v/m/+b/5v/m/+b/5v/m/+b/5v/m/+X/5f/l/+X/5f/l/+X/5f/l/+f/5//n/+f/5P/k
/+T/5P/i/+L/4v/i/+P/5P/l/+X/5f/l/+b/5v/m/+b/5v/m/+b/5v/m/+b/5v/m/+b/
5v/m/+b/5v/m/+T/5P/k/+P/5f/l/+X/5f/j/+P/5P/m/+b/5v/m/+T/5P/k/+T/5P/k
/+T/5P/k/+T/5P/k/+b/5v/m/+b/5v/m/+f/6P/o/+j/6P/o/+v/6//r/+z/7P/t/+3/
7f/r/+z/7P/s/+3/7f/t/+3/7f/t/+3/7f/v//D/8f/y//P/8//z//P/8//z//H/8P/v
/+7/6//p/+f/5f/l/+T/5v/m/+X/5f/j/+P/4//j/+L/4v/i/+L/4v/j/+P/4//h/+H/
4//j/+H/4v/k/+v/9f8IAB4ANwBRAHIAlACvAMIA1QDkAOQA0ACuAIQAVwAxABQAAgD8
//v/+//7//3//f/5//b/8//z//H/8P/w/+//8P/x/+//7v/s/+z/7P/s/+3/7f/t/+3/
6//r/+v/6//t/+3/7v/u/+7/7v/u/+7/7v/u/+7/7v/u/+7/7v/u/+7/7v/v/+//8v/y
//L/8v/y//L/8v/z//P/8//z//T/9P/0//T/9f/2//b/9v/2//b/9//4//j/+P/5//n/
+v/6//r//P/8//7///8AAAAAAQABAAQABQAFAAYABgAGAAgACQAKAAsADAANAA4ADwAQ
ABEAEgATABIAEwAUABUAGAAZABkAGQAZABsAGwAbABsAHAAdAB0AGwAaABoAGwAdAB0A
HQAcABsAGgAZABYAFgAVABMAEgAOAAwACQAHAAkACAAFAAMAAAAAAP7//f////7//f/7
//z//P/8//v/+f/5//j/+P/2//b/9f/0//b/9v/3//f/9//3//f/9v/2//b/9v/2//b/
9v/2//b/9P/1//X/9f/2//b/9//3//b/9v/2//b/9v/2//b/9v/4//j/+P/4//j/+P/5
//n/+f/5//n/+f/5//n/+f/5//v/+//7//v/+f/5//r/+v/8//z//P/8//r/+f/5//n/
+//7//z//P/6//r/+v/6//j/+P/4//j/+f/4//j/+P/4//j/+P/4//j/+P/4//f/9//3
//f/9//3//f/9//2//j/+P/4//j/9v/2//b/9v/2//b/9v/1//X/9f/1//X/9//3//f/
9//1//X/9f/1//b/9v/2//b/9P/0//T/9P/2//b/9v/1//P/8//0//T/9P/0//T/9P/0
//T/9P/0//T/9P/0//T/9P/0//T/9P/0//T/9P/z//P/8//z//P/8//z//P/8//z//H/
8//z//T/9P/0//T/9P/y//L/8v/y//L/8v/y//L/8v/y//L/8v/y//L/8v/y//L/8v/z
//T/9P/0//T/9P/1//X/9f/2//b/9//3//f/+f/6//r/+v/7//v/+//7//v/+//7//v/
+//8//3//v8BAAEAAQABAAEAAQD///7//f/8//n/9//1//P/8//y//D/8P/v/+//7//v
/+//7//u/+7/7v/u/+7/7//v/+//8f/x//H/8f/v//D/8P/z////DgAeADUATwBsAIwA
qwDCANUA5gDwAOYAygCkAHkATQAoABAABgADAAMABQAHAAcABwAEAAEAAQD///r/+P/5
//r/9//1//L/9P/0//T/9P/z//P/8//z//P/8//z//P/8//z//T/9P/0//T/9P/0//T/
9P/0//T/9P/0//T/9P/0//T/9f/1//b/9v/2//b/9v/2//b/9//3//f/9//4//j/+P/4
//n/+P/4//j/+P/6//v//P/8//z//f/9//7//v/+/wAAAAD+////AAAAAAEAAQAEAAUA
BwAIAAgACAAIAAkACgALAA4ADwAQABEAEAARABIAEwAWABcAGAAZABgAGQAZABkAGwAd
AB0AHQAbABwAHQAdAB0AHAAcAB0AHQAdAB0AHAAdABwAGwAYABgAFwAVABQAEgAQAA0A
CwALAAoABwAFAAQABAACAAEAAQAAAP///f/8//z//P/7//v/+//6//r/+v/6//n/+P/4
//j/+f/5//n/+f/5//j/+P/4//j/+P/4//j/+P/4//j/+f/5//n/+P/4//n/+f/6//r/
+v/6//j/+P/4//j/+P/4//j/+P/6//r/+//7//v/+//7//v/+//7//v/+//7//v/+//7
//3//f/+//7//v/+//7//v/8//v/+//7//v/+//8//z//v/+//7//v/8//z//P/8//v/
+v/6//r//P/8//z//P/7//r/+f/3//n/+f/5//n/+//7//v/+v/6//r/+v/6//r/+v/6
//r/+P/4//j/9//5//n/+f/5//n/+f/5//n/+f/5//n/+f/6//r/+v/6//j/+P/4//j/
+P/4//j/9//3//f/+P/4//r/+v/6//r/+P/4//j/+P/4//j/+P/4//j/+P/4//j/+P/4
//j/9//3//f/9//3//n/+f/5//n/+f/5//n/+f/5//j/+P/4//j/+P/4//j/+P/4//j/
+P/4//j/+v/6//r/+v/4//j/+P/4//r/+v/7//z//P/8//z//P/9//3//f/+//7/////
//////8AAAAAAAADAAMAAwADAAEAAQABAAEAAQACAAMABAAFAAUABQAFAAUABQADAAIA
AQAAAP3/+//7//n/+f/4//j/+P/3//f/9f/1//X/9f/2//b/9v/2//b/9//3//f/9f/3
//f/9//1//b/9v/5/wEAEAAiADcATQBqAIoApwC+ANEA5ADuAOgAzgCoAH0AUwAuABQA
CgAJAAkACwALAA0ACwAGAAUABQADAAIAAgABAP7//f/9//z/+v/6//r/+v/7//v/+//7
//v/+//7//v/+//7//z//P/6//r/+v/6//z//P/8//z//v/+//7//v/8//z//f/9//7/
/v/+//7//v/+//7////9//3//f/+/wAAAAAAAAEAAAAAAAAAAAACAAMABAAEAAQABQAF
AAYABgAGAAgACAAIAAkACgAKAAkACQAMAA0ADwAQABAAEAAQABEAEgATABIAEwAUABUA
GAAZABoAGwAcAB0AHgAfACIAIwAjACMAIQAjACMAIwAlACYAJwAnACcAJgAmACcAJwAn
ACcAJgAnACYAJQAiACIAIQAfAB4AHAAaABcAFQAVABQAEQAPAAwADAAKAAkACQAIAAcA
BQAEAAQABAADAAUABQAEAAQABAAEAAMAAgACAAIAAwADAAUABQAFAAQAAgACAAIAAgAE
AAQABAAEAAIAAwADAAMAAAAAAAEAAQAEAAQABAAEAAQABAAEAAQABQAGAAcACAAHAAYA
BgAFAAcABwAHAAcABQAFAAUABQAFAAUABQAFAAUABQAGAAYABgAGAAYABgAGAAUABQAF
AAUABQAGAAYABgAGAAYABgAGAAYABgAGAAMAAgACAAIABAAEAAQABAAEAAQABAADAAEA
AQABAAEAAQABAAEAAAAAAAAAAAAAAAAAAAAAAAAAAgACAAIAAQABAAEAAQABAAEAAQAB
AAEAAQABAAEAAQAAAAAAAAAAAP7//v/+//7//v/+//7//f/9//3//v/+//z//P/8//z/
/P/8//z//P/8//z//P/8//z//P/8//z//P/8//z/+//5//n/+f/5//v/+//7//v/+//7
//z/+v/6//r/+v/6//r/+v/6//z//P/8//z/+v/6//r/+v/4//j/+P/4//r/+v/7//z/
+v/6//r/+v/9//3//f/+//z//f/9//3/+//8//z//P//////////////////////AQAC
AAMABAAFAAUABQAFAAMAAwABAAAA///+//v/+f/3//X/9f/0//L/8v/x//H/8v/z//T/
9f/0//T/9P/0//T/9f/1//X/8//z//P/8//x//L/9P/7/wcAGgAwAEcAXwB+AKAAuwDO
AOMA8gDyANwAuACOAGMAOwAeAAwABAADAAEAAQADAAMAAQAAAP///f/7//z//P/5//j/
9//3//b/9v/2//b/9v/1//X/9f/1//f/9//3//f/9//3//j/+P/2//b/9v/2//T/9P/0
//T/9v/2//b/9v/0//T/9f/1//b/9v/2//b/9v/2//b/9//3//f/9//4//b/9v/2//f/
+P/4//j/+P/4//n/+v/6//r/+//7//z//P/8//7//v/8//3//v/+//////8CAAMAAwAE
AAQABAAGAAcACAAJAAwADQAOAA8ADgAPABAAEQAQABEAEgATABYAFwAXABcAFwAZABkA
GQAZABoAGwAbAB0AHAAcAB0AGwAbABsAGgAZABgAFwAUABQAEwARABAADAAKAAcABQAF
AAQAAQD///7//v/8//v/+//6//n/9//4//j/+P/3//f/9//2//b/9v/2//X/9P/0//T/
9f/1//X/9f/1//T/9P/0//T/9P/y//L/8v/y//T/9f/1//X/8v/y//P/8//0//T/9P/0
//T/9P/0//T/9v/2//b/9v/0//T/9f/1//X/9f/1//X/9//3//f/9//1//X/9f/1//f/
9//4//j/+P/4//j/+P/2//X/9f/1//P/8//0//T/9P/0//T/9P/2//b/9v/2//f/9v/2
//b/9P/0//T/9P/0//T/9P/z//P/8//z//P/8f/x//H/8P/y//L/8v/y//L/8v/y//L/
8P/w//D/7//v/+//7//v//H/8f/x//H/7//v/+//7//u/+7/7v/u/+7/7v/u/+7/8P/w
//D/7//t/+3/7v/u/+7/7v/u/+7/7P/s/+z/7P/u/+7/7v/u/+7/7v/u/+7/7v/u/+7/
7v/u/+7/7v/s/+z/7P/s/+z/7P/s/+z/7P/s/+z/7P/s/+z/7P/s/+7/7v/v//D/7v/u
/+7/7v/v/+//7//w//D/8f/x//H/7//w//D/8P/z//P/8//z//P/8//z//P/9f/2//f/
+P/5//n/+f/5//n/+f/3//b/9f/0//H/7//t/+v/6//q/+r/6v/p/+n/6f/p/+n/6f/o
/+j/6P/o/+j/6f/p/+n/6f/r/+n/5//n/+j/6v/v//v/DgAiADkAUwB0AJYAsQDEANcA
5gDmANIAsACGAFkAMQASAAAA/P/7//n/+//9//3/+f/4//X/8//x//D/8P/v//D/7//v
/+7/7v/u/+7/7v/r/+v/6//r/+n/6f/p/+n/6//r/+z/7P/s/+z/7P/s/+z/7P/s/+z/
7v/u/+7/7v/w//D/8f/x//L/8v/y//L/8P/w//D/8f/x//H/8f/y//L/8v/y//P/9P/0
//T/9P/0//X/9v/2//b/9//3//j/+P/4//r/+v/4//n/+v/6//v/+//+//////8AAAAA
AAACAAMABAAFAAgACQAKAAsADAANAA4ADwAQABEAEgATABIAEwATABMAFQAXABcAFwAX
ABgAGQAZABkAGAAYABkAGQAZABkAGAAVABQAEwAQABAADwANAAwADAAKAAcABQAFAAQA
AQD///z//P/6//n/+f/4//f/9f/0//T/9P/z//P/8//y//L/9P/0//P/8v/w//D/8f/x
//H/8f/x//D/8P/w//D/8P/y//L/8v/y//D/8f/x//H/8v/y//P/8//y//L/8v/y//L/
8v/y//L/8v/y//L/8v/y//L/8//z//X/9f/1//X/8//z//P/8//1//X/9f/1//X/9f/2
//b/9P/0//T/9P/2//X/9f/1//X/9f/2//b/9P/0//T/9P/0//T/9P/0//P/8v/y//L/
9P/0//T/9P/y//L/8v/x//H/8f/x//H/8//z//P/8v/y//L/8v/y//L/8v/y//L/8v/y
//L/8f/v/+//7//v//H/8f/x//H/7//v/+//7//w//D/8P/w//D/8P/w//D/7v/u/+7/
7f/v/+//8P/w/+7/7v/u/+7/7v/u/+7/7v/u/+7/7v/u/+7/7v/u/+7/7v/u/+7/7f/v
/+//7//v/+3/7f/t/+3/7//w/+7/7v/u/+7/8P/w//D/8P/u/+7/7v/u/+7/7v/u/+7/
7v/u/+7/7v/u/+7/7//w//D/8P/w//D/8//z//P/9P/0//X/9f/1//X/9v/2//b/9//3
//f/9//1//X/9f/1//f/+P/5//r/+//7//v/+//5//n/9//2//X/9P/x/+//7//t/+3/
7P/s/+z/6//r/+v/6//r/+v/6v/q/+r/6v/q/+v/6//r/+v/6//r/+n/6f/q/+7/9f8B
ABIAKAA/AFsAegCaALMAxgDXAOYA4gDMAKgAfgBRACsAEAAAAPz//f/9//3///////v/
+P/3//P/7//w//T/8//w/+//7//u/+7/7v/u/+7/7f/t/+3/7f/t/+3/7f/t/+3/7f/u
/+7/7P/s/+z/7P/u/+7/7v/u/+7/7v/u/+7/7P/s/+3/7f/u/+7/7v/u//D/8P/w//H/
8//z//P/9P/y//L/8v/z//T/9P/0//T/9P/1//b/9v/4//n/+f/6//r/+v/8//z//P/9
//7//v/9//3/AAABAAMABAAEAAQABgAHAAgACQAKAAsADAANAAwADQAOAA8AEgATABQA
FQAWABcAFwAXABcAGQAZABkAGQAaABsAGwAbABoAGgAbAB0AHQAdABwAGwAaABkAFgAU
ABMAEQAQABAADgALAAkABwAGAAMAAQACAAIAAAD//////v/9//v/+v/6//r/+f/5//n/
+P/4//r/+v/5//j/9v/2//f/9//5//n/+f/4//j/+P/4//j/+P/4//j/+P/4//n/+f/5
//j/+P/5//n/+v/6//r/+v/6//r/+v/6//z//P/8//z//P/8//3//f/7//v/+//7//3/
/f/9//3//f/9//3//f/9//3//v/+//7//v/+//7//v/9//3//f/9//3//v/+/wAAAAAA
AAAA/v/+//7//v////7//v/+//7//v/+//7//v/+//7//f/9//3//f/9//3//f/9//z/
/P/8//z//P/+//7//v/+//7//v/+//3//f/9//3//f/7//v/+//7//3//f/9//3//P/8
//z//P/+//7//v/+//7//v/+//3/+//7//z//P/8//z//P/8//z//P/8//z//P/8//z/
/P/8//z//P/8//7//v/+//3//f/9//z//P/8//z//P/8//z//P/8//7//v/+//7//P/8
//z//P/8//z//P/8//7//v///wAAAAAAAAAAAAABAAEAAQACAAIAAwADAAMABQAGAAYA
BgAFAAUABQAFAAcABwAHAAcACQAKAAsADAALAAsACwALAAsACwAJAAgACQAIAAUAAwD/
//3//f/8//z//P/7//v/+f/5//n/+f/6//r/+v/6//r/+//7//v/+//7//v/+//9//z/
/v8BAAsAGAAmADsAUwByAJIAsQDEANcA6ADuAOYAyACgAHUASwAmAA4ABAAFAAUABQAH
AAkABwAEAAMAAQD9//z//v/9//z/+//5//r/+f/4//f/9v/3//f/9//3//n/+f/5//n/
+f/5//r/+v/4//j/+P/4//j/+P/4//j/+P/4//j/+P/6//r/+//7//z//P/8//z/+v/6
//r/+//5//n/+f/6//z//P/8//3//v/+//7//v/+////AAAAAAAAAQABAAIAAgACAAQA
BAAGAAcACAAIAAkACQAMAA0ACwAMAAwADAAOAA8AEAARABIAEwAUABUAFgAXABgAGQAa
ABsAHAAdACAAIQAhACEAIQAjACMAIwAhACIAIwAjACUAJAAkACUAJQAlACUAJAAjACIA
IQAeAB4AHQAbABoAFgAUABEADwAPAA4ACwAJAAoACgAIAAcABwAGAAUAAwACAAIAAgAB
AP/////+//7//v/+//3//P/8//z//f/9//////////7//P/8//z//P/+//7//v/+//z/
/f/9//3//v/+//////8AAAAAAAAAAAAAAAAAAAAA/v/+//7//v/8//z//f/9////////
//////////////////////////3//f/+//7//v/+//7//v8AAP////////////8AAAAA
AAAAAAAAAAD+//7//v/+//3//P/8//z/+v/6//r/+v/6//r/+v/5//n/+f/5//n/+//7
//v/+v/4//j/+P/4//r/+v/6//r/+P/4//j/9//3//f/9//3//X/9f/1//X/8//z//P/
8//z//T/9f/2//T/9P/0//T/9P/0//T/8//z//P/9P/0//T/9P/0//T/9P/0//T/9P/y
//L/8v/y//D/8P/w//D/8v/y//L/8f/x//H/8f/x//P/8v/w//D/8P/w//L/8v/y//L/
8v/y//L/8v/w//D/8P/w/+7/7v/u/+7/7v/u/+//8P/y//L/8v/y//H/8f/x//L/8v/z
//P/8//x//L/8v/y//P/8//z//P/9f/1//X/9f/3//j/+f/6//v/+//7//v/+//7//n/
+P/3//b/8//x/+3/6//r/+r/6v/q/+n/6f/r/+v/6//r/+z/7P/s/+z/6//r/+r/6f/r
/+v/6//p/+f/6P/u//n/CQAcADIASwBrAI4AqgC/ANIA5wDsAN4AvACUAGgAPQAbAAQA
/P/8//v/+//9//3/+f/3//b/9f/1//P/9P/y/+//7P/t/+//7v/s/+z/7P/s/+v/6//r
/+v/6//r/+v/6//t/+3/7v/u/+z/7P/s/+z/7P/s/+z/7P/s/+z/7P/s/+7/7v/v/+//
7v/u/+7/7v/u/+7/7v/v/+//7//v//D/8v/y//L/8//0//T/9P/0//T/9f/2//b/9v/3
//f/+P/4//j/+v/6//j/+f/6//r//f/9/wAAAQD//wAAAAAAAAQABQAGAAcACAAJAAoA
CwAMAA0ADgAPAA4ADwAQABEAFAAVABUAFQATABUAFQAVABUAFgAXABcAFwAWABYAFwAX
ABcAFwAWABMAEgARAA4ADAALAAkACAAIAAYAAwABAAEAAAD9//v/+v/6//j/9//3//b/
9f/z//T/9P/0//P/8//z//L/8v/w//D/7//u/+7/7v/v/+//8f/x//H/8P/w//D/8P/w
/+7/7v/u/+7/7v/v/+//7//w//D/8f/x//D/8P/w//D/8P/w//D/8P/w//D/8P/w//L/
8v/z//P/8f/x//H/8f/z//P/8//z//P/8//z//P/8//z//T/9P/0//T/9P/0//T/8//z
//P/9f/1//b/9v/0//T/9P/0//T/9P/0//T/8//y//L/8v/y//L/8v/y//L/8v/y//H/
8//z//P/8//x//H/8f/w//D/8P/w//D/8P/w//D/8P/y//L/8v/x//H/8f/x//H/7//v
/+//7//v/+//7//v/+7/7v/u/+7/7v/u/+7/7v/w//D/8P/v/+//7//w//D/8P/w//D/
8P/w//D/8P/w/+7/7v/u/+7/7P/s/+z/7P/u/+7/7v/t/+//7v/u/+7/7v/u/+z/7P/s
/+z/7v/u/+7/7v/u/+7/7v/u/+7/7v/u/+7/7P/s/+3/7v/w//D/8P/w//H/8f/x//L/
8v/z//P/8//x//L/8v/y//P/8//z//P/8//z//P/8//3//j/+f/6//n/+f/5//n/+f/5
//f/9v/1//T/8f/v/+3/6//r/+r/6v/q/+n/6f/r/+v/6//r/+j/6P/o/+j/6v/r/+v/
6//r/+v/6f/p/+n/6P/q//H//f8OACIAOQBXAHYAlgCxAMYA2QDoAOgA1gCyAIgAWwAz
ABYABAD+//3/+//9/////f/7//j/+f/3//P/8P/w/+//8P/t/+3/7P/u/+7/7v/u/+3/
7f/t/+3/7f/t/+3/7f/r/+v/7P/s/+z/7P/s/+z/7P/s/+z/7P/u/+7/7v/u/+7/7v/v
/+//8P/w//D/8P/u/+7/7v/v//H/8f/x//L/8v/y//L/8//0//T/9P/0//L/8//0//T/
9P/1//X/9v/4//j/+v/6//r/+//8//z/+//7//7//////wAAAAAAAAIAAwAEAAUACAAJ
AAoACwAKAAsADAANABAAEQASABMAFAAVABUAFQAVABcAFwAXABcAGAAZABkAGQAYABgA
GQAZABkAGQAYABcAFgAVABIAEAAPAA0ADAAMAAoABwAFAAMAAgD///3//P/8//r/+f/5
//j/9//1//T/9P/0//P/8//z//L/8v/0//T/8//y//D/8P/x//H/8//z//P/8v/w//D/
8P/w//L/8v/y//L/8P/x//H/8f/y//L/8//z//L/8v/y//L/8v/y//L/8v/y//L/8v/y
//T/9P/1//X/8//z//P/8//1//X/9f/1//X/9f/1//X/8//z//T/9P/0//T/9P/0//T/
8//z//P/9f/1//b/9v/2//b/9v/2//b/9v/2//b/9//2//b/9v/0//T/9P/0//b/9v/2
//X/8//z//P/8//z//P/8//y//T/9P/0//T/9P/0//T/9P/0//T/9P/z//P/8//z//P/
8//z//P/8//x//H/8f/x//H/8v/z//T/8v/y//L/8v/y//L/8v/x//H/8f/y//L/9P/0
//T/9P/4//r//P/+//z//P/8//z//v/+//7//v/8//z//P/7//3//f/9//3/+//7//v/
+//9//3//f/9//3//f/9//3//f/9//3//f/9//3//f/9//z//P/8//z//P/8//z//P/8
//z//P/8//z//v/+//7//v///wAAAQACAAQABAAEAAQAAgACAAIAAgAEAAQABAAEAAQA
BAAEAAQABgAGAAYABgAHAAgACQAKAAoACgAKAAoACQAIAAcABgADAAIAAQAAAP///v/9
//z/+v/6//r/+v/6//r/+v/6//r/+v/6//r/+v/6//r/+v/6//r/+v/6//z//v8AAAIA
DAAUAA==
         </WaveFormData>
      </LeadData>
   </Waveform>
</RestingECG>
