# Supplementary material for: Detection of Left Atrial Enlargement Using a Convolutional Neural Network-Enabled Electrocardiogram
Source: Front Cardiovasc Med. 2020 Dec 17;7:609976. doi: 10.3389/fcvm.2020.609976 (PMC7773668; doi:10.3389/fcvm.2020.609976)
Supplement: Supplementary file 2 [file Data_Sheet_2.ZIP › normal1/1802010574_10133_0000001O.XML]

<?xml version="1.0" encoding="Windows-1252"?>
<!DOCTYPE RestingECG SYSTEM "restecg.dtd">
<RestingECG>
   <PatientDemographics>
      <PatientID>1802010574</PatientID>
      <PatientAge>66</PatientAge>
      <AgeUnits>Years</AgeUnits>
      <Gender>Female</Gender>
      <PatientLastName>daizhenguang</PatientLastName>
   </PatientDemographics>
   <TestDemographics>
      <DataType>Resting</DataType>
      <Site>1</Site>
      <AcquisitionDevice>MAC55</AcquisitionDevice>
      <Status>Unconfirmed</Status>
      <Priority>Normal</Priority>
      <AcquisitionTime>09:11:47</AcquisitionTime>
      <AcquisitionDate>09-14-2015</AcquisitionDate>
      <CartNumber>1</CartNumber>
      <AcquisitionSoftwareVersion>009C</AcquisitionSoftwareVersion>
      <XMLSourceVersion>MAC5000 v1.0</XMLSourceVersion>
   </TestDemographics>
   <RestingECGMeasurements>
      <VentricularRate>78</VentricularRate>
      <AtrialRate>78</AtrialRate>
      <PRInterval>136</PRInterval>
      <QRSDuration>82</QRSDuration>
      <QTInterval>396</QTInterval>
      <QTCorrected>451</QTCorrected>
      <PAxis>74</PAxis>
      <RAxis>77</RAxis>
      <TAxis>46</TAxis>
      <QRSCount>13</QRSCount>
      <QOnset>218</QOnset>
      <QOffset>259</QOffset>
      <POnset>150</POnset>
      <POffset>193</POffset>
      <TOffset>416</TOffset>
      <ECGSampleBase>500</ECGSampleBase>
      <ECGSampleExponent>0</ECGSampleExponent>
   </RestingECGMeasurements>
   <Diagnosis>
      <Modality>Resting</Modality>
         <StatementCount>2</StatementCount>
         <LabelText>12SL ��ϳ���</LabelText>
      <DiagnosisStatement>
         <StmtFlag>ENDSLINE</StmtFlag>
         <StmtText>�������</StmtText>
      </DiagnosisStatement>
      <DiagnosisStatement>
         <StmtFlag>ENDSLINE</StmtFlag>
         <StmtText>���� ECG</StmtText>
      </DiagnosisStatement>
   </Diagnosis>
   <Waveform>
      <WaveformType>Rhythm</WaveformType>
      <WaveformStartTime>0</WaveformStartTime>
      <NumberofLeads>8</NumberofLeads>
      <SampleType>CONTINUOUS_SAMPLES</SampleType>
      <SampleBase>500</SampleBase>
      <SampleExponent>0</SampleExponent>
      <HighPassFilter>16</HighPassFilter>
      <LowPassFilter>150</LowPassFilter>
      <ACFilter>NONE</ACFilter>
      <LeadData>
         <LeadByteCountTotal>10000</LeadByteCountTotal>
         <LeadTimeOffset>0</LeadTimeOffset>
         <LeadSampleCountTotal>5000</LeadSampleCountTotal>
         <LeadAmplitudeUnitsPerBit>4.88</LeadAmplitudeUnitsPerBit>
         <LeadAmplitudeUnits>��V</LeadAmplitudeUnits>
         <LeadHighLimit>2147483647</LeadHighLimit>
         <LeadLowLimit>268435456</LeadLowLimit>
         <LeadID>I</LeadID>
         <LeadOffsetFirstSample>0</LeadOffsetFirstSample>
         <FirstSampleBaseline>0</FirstSampleBaseline>
         <LeadSampleSize>2</LeadSampleSize>
         <LeadOff>FALSE</LeadOff>
         <BaselineSway>FALSE</BaselineSway>
         <ExcessiveACNoise>FALSE</ExcessiveACNoise>
         <MuscleNoise>FALSE</MuscleNoise>
         <LeadDataCRC32>1101348751</LeadDataCRC32>
         <WaveFormData>
DAAMAAwADAAMAAwADAAMAAsACgAJAAgACwAMAA0ADgAPABAAEQASABAADgAMAAoACgAK
AAoACgAIAAgACAAIAAYABgAGAAYABAAEAAQABAACAAIAAgACAAAA/v/8//r//f/+////
AAD+//7//v/+//v/+v/5//j/+v/6//r/+v/4//j/+P/4//r/+v/6//r//P/8//z//P/8
//z//P/8//r/+v/6//r/+P/4//j/+P/6//r/+v/6//j/+P/4//j/+v/6//r/+v/8//z/
/P/8//3//v///wAA///+//3//P/8//z//P/8//r/+v/6//r/+v/6//r/+v/8//z//P/8
//7//v/+//7//P/8//z//P/+//7//v/+//z//P/8//z//P/8//z//P/8//z//P/8//z/
/P/8//z//v/+//7//v/8//z//P/8//r/+v/6//r/+v/6//r/+v/8//z//P/8//v/+//8
//z//P/8//v/+//5//r/+v/6//z//P/9//3/AQD////////+//7//v///wIABAAFAAYA
BQAGAAUABAAGAAcABwAHAAYABQAEAAMAAwAAAP///v////7//v/9//z//P/7//v/+v/6
//n/+f/3//f/9//3//n/+f/6//r/+v/6//v/+//4//j/+P/4//j/+P/4//j//P////n/
+/8BAAEAAQAIAAwADwATABgAGgAdACIAIgAcABkAGgAWAAwAAAD3//P/7v/r/+3/8P/x
//X//P8AAAEA/f/7/wAAAAAAAAAAAAD+//7//v/9//3//P/6//r/+f/5//v/+f/4//j/
+P/4//j/+P/4//X/9f/2//b/9//3//j/+f/6//r/+f/5//r/+f/4//f/+f/5//r/+v/5
//n/+f/3//v/+//7//v/+//7//z//P/7//r/+f/4//b/9//3//f/+f/5//n/+v/7//z/
/f/+//3//P/7//r//f/9//3//////////v/+////AAABAAMAAgACAAMAAwADAAMABQAG
AAYABwAHAAcACQAJAAsACwANAA0ADQALAAoACgAKAAkACgAKAAsADAAMAAwACwALAAkA
CAAGAAUABgAHAAgACQAGAAQAAwADAAUABAACAAIABAAEAAQAAAD+//3//f/8//z/+v/8
//z//f/7//n//P/6//n/+f/5//r/+//7//v/+f/7//v/+//5//j/9//2//j/9//2//b/
9//5//r/+//6//j/9v/y//L/8//1//b/9v/2//b/9v/4//j/+f/5//n/+f/4//j/+P/5
//r//P/8//v/+//8//z/+//7//v/+P/5//j/+P/5//r/+//8//z/+v/6//z//f/9//3/
/f/7//v/+//7//j/+P/4//j/+v/6//n/+f/8//z//P/8//7//f/9//7//P/7//v//P/8
//z//P/7//3//P/8//3//P/8//v/+//8//z/+v/6//r/+P/4//v//P/9//7/+//6//j/
9//6//r/+v/6//n/+f/5//r/+v/6//r/+v/8//3/AAD///7//f/9//z//f///wIABAAD
AAIAAwAEAAUABgAHAAkACAAHAAYABQAFAAUAAwAAAP3//P/7//r/+//7//v//P/6//n/
9//2//f/9//3//f/+f/5//n/+f/6//r/+v/6//n/+f/4//j/+v/6//r/+v/+//r/9P/7
/wUAAQD5//n/AQAIAAoADwAZAB4AGgAbACIAJAAkAB8AGAAKAAAA/v/7//P/8v/x//H/
8v/3//3/AAACAAEAAQD///7//v8CAAIA/v/6//r/+v/5//n/+P/2//T/8//z//X/9//2
//b/9v/4//j/+P/4//X/8//y//D/8f/x//L/8//y//L/8f/x//T/9f/2//f/9//3//j/
+P/5//n/+f/3//X/8//x/+//8P/x//P/9P/0//T/9P/0//T/9f/1//X/9f/1//X/9v/4
//j/+P/4//r/+v/6//r/+//7//v//f/9//3//P/8//z//P/8//3/AAAAAAEAAQADAAMA
BQAGAAQABQAFAAUABQAFAAcABwAHAAcABwAFAAcACAAJAAkABgAGAAcACAAKAAoACQAJ
AAgACAAHAAcABwAHAAcABwAFAAIAAAD//wIAAgABAAIAAgACAAIA/v/9//3//v/+//z/
+v/8//z//v/7//j/+v/6//n/+f/5//f/9//2//X/9//5//n/+f/6//r/+v/6//v/+//7
//z/+f/5//j/9//2//b/9v/0//T/9f/3//j/+v/6//r/+v/6//r/+//7//r/+f/3//b/
+P/5//r//P/8//v/+//8//r/+f/5//n/+f/7//v//P/+//7//v/+//z/+v/6//z/////
//////////////////z//P/8//z//v/+//3//f/8//z//P/8//z/+//7//z//v/9//3/
/v/+//7//v/9/////v/+///////+//z/+//9//7//f/+//7//v/+/wAA/v/8//7//P/8
//z//P/8//3//v/+/////v/+//7//v////////8AAP7//v/+//7//f/9/////f/7//v/
/P/8//3///8CAAQABAAEAAYACAAGAAYABgAHAAcABwAHAAcABwAHAAUAAgACAAIAAgAC
AAEA///9//z//f/9//z//P/7//v/+//7//v/+//7//v/+v/6//r/+v/9//3//P/8//r/
+v/6//r/+P/8//j/+f8BAP3/+/8BAAcACgAQABMAFQAYACAAIwAkACgAJgAjACAAHAAS
AAIA+//5//T/8//1//b/9//7//7/AAABAAMAAwAEAAYACAAKAAoACgAEAPz//f/9//z/
+v/8//v/+//9//3//P/8//z//P/8//z//P/9//3//v/+//7//f/9//3//v/+//3//f/+
//3//P/7//z//f///wAA/v/9//z/+f/9//3//f/9//////8AAAAA///+//3//P/+////
/////////////wAA/v/+//7//v///wAAAQACAAEAAQABAAMABAAFAAUABgAHAAgACQAL
AAsACgAKAAkACwALAA0ADgANAA0ADAALAAsACwANAA0ADgAPABAADwAPABAAEQARABAA
EAARABIAEAAQAA8ADwAPABAAEAARAA8ADwAPAA8ADgAMAAsACwALAAoACAAIAAkACgAL
AAgABQADAAIAAAADAAIABQAGAAQAAQD+/wAAAAD////////9//3//P/7//z///8AAAEA
/v/+//7//v/9//v/+f/4//j/+f/5//n//P/8//z/+v/7//v//P/8//7//v/+//7//P/8
//3//f/7//v/+v/6//j/+f/6//z//v/9//3//v8AAP////////3//////wAA/v/+//7/
/v////7///8CAAEAAQABAAEAAQABAAEAAQACAAIAAgACAAEAAAD+//3//v/+//7//v/+
//3//f/+//z/+//7//z///8AAAEAAQAAAP7//f/9/wAAAAD//////v/+//z//P/+//7/
/v8AAAQAAgD6////AgABAAAA///+//7//v/9//3//v/+//7//v/9//3//f/+//z//P/8
//z/+//7//3/+//+////AQACAAAAAQADAAQAAgACAAQABgAIAAgACAAJAAcABwAHAAcA
CQAJAAcABAAFAAQAAwACAAAA///+//7//f/9//z//P/5//n/+f/5//v/+//7//v//P/8
//z//P/7//v/+v/6//r/+v/6//r/+v/6//j/+//7//v///8DAAMACAASABEADwAWACAA
HQAaACIAKAAhABwAHgAWAAgA///9//b/8f/z//j/+//9/wAAAgABAAEA/f/+//7/AAAC
AAIA/v/+//7/+//7//r/+P/4//f/9//5//f/9v/2//b/+P/4//j/+P/1//X/9v/2//b/
9f/1//X/9v/2//X/9f/3//f/9//3//X/9f/2//b/9//3//f/9f/4//n/+v/7//j/9//3
//b/9v/2//b/9v/4//n/+f/5//f/9//3//j/+v/6//r/+v/4//j/+P/4//n/+f/5//v/
/P/9//3//v8BAAIAAwAFAAQABAAFAAUAAwADAAUABgADAAMAAgABAAQABQAIAAkABwAH
AAcABQAFAAYABwAHAAgACAAJAAoACgAKAAkACQAKAAoACQAJAAcABwAHAAcABgAEAAMA
AwAFAAQAAgACAAIAAgACAP7//f/9//7//v////7/AQACAAAA/f/6//z/+//5//j/9//3
//f/9v/1//f/+f/5//n/9v/2//b/9v/2//X/9P/0//b/9//3//f/9v/2//b/9P/1//X/
9v/2//b/9v/2//b/9P/0//X/9f/1//X/9P/0//T/9f/2//j/+v/5//n/+v/6//n/+f/5
//X/9//3//j/+P/4//j/+P/4//b/9v/4//n/+f/5//n/+f/5//n/+f/4//j/+P/4//r/
+v/5//n//P/8//z//P/6//n/+f/6//j/9//3//j/+P/4//j/9//3//b/9v/3//r/+v/5
//n/+//8//v//P/8//b/9P/2//r/+P/4//j/+P/6//r/+f/5//z//P/8//z/+v/5//j/
+P/6//r/+v/6//3//f////3/+//7//z//P/8//3///8AAAAAAAACAAQABAAEAAQABQAH
AAcABwAHAAkACQAHAAQAAQAAAP///v/8//v/+v/6//n/+f/4//j/+f/5//n/+f/5//n/
+f/5//r/+v/6//r/+//7//r/+v/8//z//P/8//r/+v/8//v/+f/7/wUABwAJAAwACAAH
ABEAGgAgACEAJAAmACQAHwAaABYADAAAAPX/7//s/+3/7//y//X/+f/+/wAA/f/9/wEA
BAAEAAQAAgAAAAIAAgACAP/////+//z/+v/5//n/+//5//j/+P/4//v//P/9//7/////
/wAAAAD9//v/+v/5//v//P/8//3//f/9//3//f/7//v//P/8//v/+//7//n//f/9//3/
/f/7//v//P/8//7//v/+//7//v////////8BAAEAAQACAAEAAAD///7/AAAAAAAAAAAB
AAEAAQADAAYABwAHAAgACgAKAAoACwALAAoACgAJAAkACQALAAwADQAPABAAEQAPAA8A
EQARABMAEwATABEAEAAQABAADwAOAA4ADwAQABIAEgARABEADgAOAA0ADQAOAA8AEAAR
ABIAEAAPAA8ADgAMAAkACAAIAAgACAAEAAYABwAJAAoACAAEAAQAAgADAAEA//8CAAAA
////////AQABAAAA/////wEAAQABAAIAAgACAAIAAAD9//r/+P/7//3//v///wAAAAAA
AP7//////wAAAAD///7//f/8//z//P/9//3/AAABAAEAAgD+//3//P/8//////8AAAIA
BAADAAMAAwD//wEAAQACAAAAAAAAAAAAAwACAAMABgAHAAcABwAHAAMAAQD///3///8A
AAEAAgAEAAQAAwADAAMAAgABAAAAAgABAAEAAgACAAEAAQACAAIAAgACAAEAAQAAAAAA
AQD+/wAABQAIAAYABAACAAAA/v/+//3//f8AAAAAAAAAAP///////wAAAAAAAAAAAAAB
AAEAAwABAAEAAQACAAIAAAABAAMABAAGAAYACAAKAAkACAAHAAcACQAJAAkACQAKAAsA
CgAIAAkACAAHAAYABQADAAEAAAAAAAEAAQACAAAA///+//3//f/9//3//f///wAAAQAC
AAIAAQD///7/AAAAAAAAAAD+//7//v////////8FAAsADwASABYAFwAXABoAHAAhACQA
JgAmAB8AGAASAAgAAAD9//n/9P/1//v//P/7/wEABgAGAAUABwAJAAgAEAAUAAwABgAI
AAYAAgABAAEAAAD+//7//f/9////AQAAAAAAAAAAAAAAAAAAAAIAAwAFAAYAAgD///3/
+//9//7//v///wEAAQABAAEAAQABAAIAAgD////////9/wEAAQABAAEAAwADAAQABAAC
AAIAAgACAAIAAwADAAMABAAFAAYACAAFAAQAAwACAAQABAAEAAQABQAFAAUABwAGAAcA
BwAIAAoACgAKAAsADgAOAA8ADwAOAA0ADgAOABAAEQARABEAEwATABUAFQASABEAEAAN
ABAAEgAUABUAFgAWABcAGAAXABYAFAATABAAEAAPAA8AEAARABIAEwAQAA4ADQANAA8A
DgAMAAwACgAKAAoABgADAAMABAAEAAYABAAGAAYABwAFAAMABgAFAAMAAgABAAMAAwAC
AAEA//8BAAEAAQACAAIAAgACAAIAAQAAAAAAAAABAAEAAQADAAQABQAEAAAA//////7/
AAAAAAAAAAD+//7//////wEAAQAAAAAAAAABAAIABAAGAAUABQAGAAUAAwACAAEAAQAD
AAMABAAEAAQABAAEAAYABAAEAAYABgAFAAQAAwADAAMAAwADAAQABAAEAAQABAAEAAMA
AwAFAAYABwAIAAcABQAEAAQABAADAAMABAAEAAQABAADAAMAAgACAAMABgAGAAUABQAA
AAIABgAGAAUABAADAAIAAwAEAAQABQAEAAQABAAEAAEAAQABAAIAAgACAAIAAgADAAMA
BQADAAUABQAGAAYABAAFAAcACAAIAAgACgAMAAoACgAKAAsADAANAA4ADwANAA0ACwAI
AAUABAADAAIABAADAAIAAgD//////v/+/wAAAQACAAMAAgABAAAA//8AAAAAAAAAAP//
///+//7//f/8//v/+v8GAAAA/P////3///8BAAUACwASABYAFQAXABwAIgAnACoALAAq
ACUAHAAYABAABAD//wEA/v/5//X/9v/5//3/AAAAAAMAAwADAAYACAAIAAoABgD+/wAA
BAADAAMAAgAAAP///f/8//3//f/8//z//P/8//z//P/8//v/+//8//z//v/9//3//f/+
//7//f/9//z/+//6//n//P/9////AAD9//3//f/7/////////////////wAAAAD///7/
/f/8//z//f/9//3//f/9//3//v8AAAAAAAAAAAAAAAAAAAAA////////AQAFAAcACAAK
AAkACAAHAAcABgAGAAcABwAHAAcACQAKAA0ADwAQABEAEAAPABAADwAQABEAEgARABMA
FAAVABUAEgAQAA8ADgAOAA4ADQANAAwADAALAAsACwALAAsACwAMAAoACQAJAAsACgAI
AAgABgAGAAYAAgADAAMABAAEAAIAAAACAAIAAAD9//r//P/+//3//f/9//3//f/8//v/
/f////////8AAAAAAAAAAP3/+//5//j/+P/5//n/+f/6//r/+v/4//n/+f/6//r/+v/6
//r/+v/6//r/+//7//n/+f/4//j/+P/5//r//P/+//3//f/+//7//f/9//3/+//9//3/
/v/+//7//v/+//7//P/8//7////////////9//3//f/9//7//v/+//7/AAAAAP/////9
//z/+//6//z/+//7//z//v/9//3//v/+//7//v/9/////v/+/////v/+//3//f/8//z/
+v/6//r//P/8//7/AAAAAAAAAAD+//7//f/9//z//P/8//z/+//7//v//P/6//r/+v/6
//z//f8AAP///f/9//7//v/+////AQACAAIAAgAEAAYABgAGAAYABwAIAAkACgALAAkA
CQAHAAQAAgAAAP7//P/8//v/+v/6//r/+//7//z/+//7//v/+//7//v/+//7//r/+v/6
//r//f/9//z//P/6//r/+v/6//j/+P/6//3//f/7//3//f/7//7/CAAPABEAGAAeACEA
IAAkACQAIwAeABoAEgAIAP3/9f/y//P/8//y//X/+//+//z/+//7/wEAAgACAAAAAAAA
AP7//P/6//r/+//7//r/+v/5//n/+//4//b/9f/0//b/9v/2//b/8//z//T/9P/1//X/
9v/3//j/+P/3//f/9//3//f/9//4//n/+//8//n/+f/5//f/9v/1//T/8//0//X/9//4
//r/+v/6//r/+v/7//v/+//5//n/+f/6//r/+v/6//r//P/8//z//P/9//3//f////7/
/////wAAAAAAAAAAAQADAAQABgAHAAkACQALAAwACQAJAAgABwAHAAcACQAJAAsACwAL
AAkACwAMAA0ADQAOAA4ADwAQAA4ADgANAA0ACgAKAAkACQAIAAcABgAFAAYABgAHAAkA
BgAEAAEAAAABAAIAAwAAAP////8AAAAAAAD+/wAAAAD+//v/+P/6//v/+//8//3//f/9
//z/+//4//n/+P/3//j/+P/4//j/+P/3//b/9v/2//f/9//3//v//P/9//z/+P/3//f/
9v/3//j/+f/6//n/+P/4//f/9//3//b/9v/4//n/+v/8//r/+f/5//r/+P/3//f/9//z
//X/9f/2//j/+P/4//j/+P/2//b/+P/3//f/9//3//f/9//3//f/9v/2//b/9v/2//b/
9f/1//b/9v/2//b/9P/z//P/9P/y//H/8f/y//T/9P/0//P/8f/w//D/8f/y//L/8f/x
//D/8P/u/+7/9P/0/+7/7P/s/+z/7P/t/+7/7v/v/+//7v/t/+z/7P/t/+7/8P/u/+7/
7v/u/+//7//x/+//7f/t/+7/7v/w//H/8//0//T/9P/2//j/+P/4//j/+f/3//f/9//3
//f/9//1//L/8v/y//L/8v/w/+//7v/u/+//7//u/+7/7P/r/+r/6f/r/+v/6//r/+z/
7P/s/+z/7//v/+7/7v/u/+7/7v/u/+7/7v/y//P/8f/z//n/+//5//r/AAAHAA0AEgAY
AB0AIAAcABwAGwASAAgAAAD0/+//7//u/+v/6//w//P/9f/4//r/9//1//X//P8EAAIA
/P/6//r/+P/4//r/+//7//r/+P/1//P/8//1//T/9P/0//b/9v/2//b/9f/1//b/9v/2
//X/9f/1//b/9v/1//X/9//3//f/9//1//X/9v/2//j/+f/6//n/+f/5//n/+f/5//n/
+v/6//z//P/8//z/+v/7//v/+//9//3//f/+////AAABAAIAAAAAAAAAAAD///3/+//7
////AQACAAQABAAEAAQABQAGAAYABwAHAAgACQAMAA4ADgAPAA8ADwANAA0ADwAPABEA
EQARAA8ADwAQABEAEQAQABAAEQASABIAEgARABEAEAAQAA8ADwARABEAEQARABAADgAN
AA0ADgAOAA0ADgAMAAwADAAIAAgACQALAAwADAAKAAwADAAJAAUAAQACAAQAAwADAAMA
AwADAAIAAQABAAMAAwADAAIAAgACAAIAAwADAAMABAACAAMAAwADAAIAAgACAAAAAAAB
AAMABAACAAIAAgACAAIAAgADAAMAAwADAAIAAgACAAMABAAGAAQAAwADAAQABAADAAMA
AwD//wEAAQACAAMABAAFAAYABAACAAIABAAHAAcABwAHAAcABwAHAAcABgAGAAYABgAE
AAQAAwADAAYABgAGAAYABgAFAAUABgAGAAUABQAGAAQABAAEAAMABQAEAAQABQAEAAQA
AwADAAYABgAEAAQABAAGAAYABQAEAAMAAgADAAQABAAFAAQABAAEAAQAAQABAAEAAgAC
AAIAAgACAAUABQAHAAUAAwADAAQABAAGAAcACQAKAAgACAAKAAwADgAOAA4ADwANAA0A
DQANAA8ADwANAAoABwAGAAUABAACAAEAAAAAAAEAAQAAAAAAAQABAAEAAQAAAP///v/9
/wAAAAAAAAAA//////7//v8AAAAAAAAAAAQA/v/+/////f///wEABQAJAA4AEgAVABcA
HgAiACEAJgAqACgAIwAgABwAEgAIAAcACQAAAPP/8f/4//3///8AAAIABQAFAAUABgAI
AAYACAAIAAYAAgACAP/////+//z//P/7//v//f/+//7///8AAAAAAAAAAAAA/v/9//3/
/P/+//3//f/9//7//v/9//3/AQABAAEAAQAAAP/////+//3//f/9//v//v///wAAAQAA
AP/////+////AAABAAIABAAFAAUABQAEAAMAAgACAAIAAgACAAIAAgACAAIAAgADAAMA
AwAFAAcACQAKAAwACQAIAAcABwAGAAYABwAHAAkACQALAAwADQAPABAAEQAPAA8AEQAR
ABEAEQARAA8AEQASABMAEwASABIAEwAUABIAEgARABEAEQASABIAEwARABEAEQARABAA
DgANAA0ADQAMAAoACgAJAAgABwACAAMAAwAEAAQABgAEAAYABgAGAAMAAAACAAAA////
//////////7//f///wEAAQABAP///v/9//z//v/9//z//P/6//v/+//7//z//P/8//r/
9//3//j/+P/5//r/+//8//z//P/9//3/+//7//r/+v/8//3//v8AAP///f/8//z/+//5
//j/9//4//v//P/+//7//v/+//7//v/8//z//v/+//3//P/7//3//f/9//3//f/+////
AAD+//7//f/9//7//v/+//7//v/9//3//v/8//v/+//8//7//v/+//3//f/8//z//f/8
//z/+//7//3//v/9//7/+v/6//v//P/9//7//v/+//3//f/+//7//v/+//3//f/9//7/
/v/+//7//v//////AQD///7//f/9//z//P/9////AAACAAIABAAGAAgACAAIAAkACAAH
AAYABQAFAAUAAwAAAAEAAAD///7//v/9//z//P/9//3//P/8//v/+//7//v/+v/5//j/
9//6//r/+v/6//3//f/8//z/+v/6//r/+v/6//7/AAABAP3/8//3/wUACwAMABAAFQAV
ABYAFgAbACIAJAAiAB8AHgAWAAoA/v/3//X/9v/1//H/9P/5//n//P/6//n//f///wYA
CAAGAAAA/v/8//7//v/7//v/+v/4//n/+f/6//3/+//6//r/+v/4//j/+P/4//n/+f/6
//r/+v/5//n/+f/7//z//P/9//3//f/9//3/+v/5//n/+P/5//n/+f/3//n/+f/5//n/
+//7//z//P/8//z//P/8//z//f/9//3//f/9//3//v8AAAAAAAAAAP7//v/+//7/////
////AQAEAAUABQAGAAUABAADAAMABQAGAAgACQAIAAcACAAIAAoACwALAAsADQANAA8A
DwANAA0ADQALAA0ADgAPAA8ADAAMAA0ADgAPABAAEAARAA4ADgANAA0ADgAPABAAEQAO
AAoABwAFAAUABAACAAIABAAEAAQAAAABAAEAAgACAAQAAgAEAAQAAQD9//n/+v/7//v/
/P/9//v/+//6//n/9//5//n/+f/4//j/+P/4//n/+f/5//r/+//9//7///////7//f/6
//f/9//4//j/9v/2//b/9v/3//j/+v/7//v/+//6//r/+P/5//r//P/6//n/+f/6//z/
+//7//v/+//9//3//v/+//7//v/+//z/+v/6//z//f/9//3//f///////////wAAAAAA
AAAA/v/8//n/9//5//r/+//8//z/+//7//z//P/7//v//P/8//z//P/7//n/+P/4//n/
+P/4//f/9//6//j/+v/6//r/+v/6//r/+f/5//z//P/8//z/+//7//v//P/6//r/+v/6
//n/+f/7//n/9//3//j/+P/6//v//f/+/wAAAAACAAQAAwACAAEAAQADAAMAAwADAAEA
AQD///z//f/8//v/+v/6//n/+P/4//n/+f/4//j/9v/1//T/8//1//X/9f/1//T/9P/0
//T/9//3//b/9v/2//b/9v/2//z/9v/y//X/8//z//n/+//9/wIABAAHAA0AEgAWABsA
HAAeACAAHQAWABIACgAAAP//9//s//H/9f/w//H/+f/6//r////9//v//v8AAAAAAAAA
AP7//v/8//n/+f/4//b/+P/3//f/+f/3//b/9v/2//T/9P/0//T/9P/1//f/+P/4//f/
9//3//j/+P/3//f/+f/5//n/+f/3//f/+P/4//j/+f/6//n/+//7//v/+//6//n/+f/4
//j/+P/4//j/+v/7//v/+//9//3//f/+//z//P/8//z//P/8//z//P////////8BAAEA
AQAAAAAAAQACAAMABQAEAAQABQAFAAMAAwAFAAYABgAHAAcABwAKAAsADgAPAA0ADQAN
AAsACgAKAAoACQAKAAoACwAMAA4ADgANAA0ACgAKAAkACQAHAAcABwAHAAQAAgABAAEA
BAAEAAMABAAEAAQABAAAAP////8AAAAA///8//3//P/6//f/9P/2//n/+f/6//v/+f/3
//T/8f/y//X/9v/3//T/9P/0//T/9f/1//X/9v/1//X/9P/z//b/9v/2//T/9P/1//f/
+P/3//b/9f/0//T/9P/1//X/9f/1//T/9P/y//P/9P/2//j/9//3//j/+P/3//f/9//1
//f/9//4//b/9v/2//b/+P/2//b/+P/5//n/+f/5//n/+f/5//n/9v/2//b/9v/3//j/
+P/5//j/+P/4//j/+v/5//n/+v/4//f/9//4//j/+P/4//f/9//2//b/9//2//b/9f/1
//b/9v/0//T/9f/2//f/+v/4//j/9//2//X/9P/y//L/8f/x//L/8v/y//L/8v/z//T/
9v/4//j/+P/4//n/+f/7//n/+P/3//f/9v/2//f/+f/6//z//P/+/wAA/v/+//7///8C
AAMABAAFAAMAAwABAP7/+//6//n/+P/5//n/+f/6//j/9//1//T/8//z//P/8//1//X/
9f/1//j/+P/4//j/+P/3//X/9P/2//b/9v/2//j/+P/8//n/9//5////AQAFAAoADgAP
AA8AEAASAB0AKAAqACYAIwAgABwAGAAKAP//9//0//f/+f/4//n//f/+//z///8FAAMA
AgAEAAQAAgD+//z/+v/+///////+//z/+v/5//n/+//6//j/9//2//f/+P/5//r/+f/5
//r/+v/5//f/9v/1//n/+v/6//v/+//7//v/+//5//n/+v/6//n/+f/5//f/+//7//v/
+//7//v//P/8//z//P/8//z/+//7//r/+f/6//v//P/+//v/+v/5//j/+v/6//r/+v/8
//3//v8BAAAAAQABAAIAAAAAAAAAAQACAAIAAwADAAUABQAHAAgACAAJAAkACQANAA0A
DQAJAA==
         </WaveFormData>
      </LeadData>
      <LeadData>
         <LeadByteCountTotal>10000</LeadByteCountTotal>
         <LeadTimeOffset>0</LeadTimeOffset>
         <LeadSampleCountTotal>5000</LeadSampleCountTotal>
         <LeadAmplitudeUnitsPerBit>4.88</LeadAmplitudeUnitsPerBit>
         <LeadAmplitudeUnits>��V</LeadAmplitudeUnits>
         <LeadHighLimit>2147483647</LeadHighLimit>
         <LeadLowLimit>268435456</LeadLowLimit>
         <LeadID>II</LeadID>
         <LeadOffsetFirstSample>0</LeadOffsetFirstSample>
         <FirstSampleBaseline>0</FirstSampleBaseline>
         <LeadSampleSize>2</LeadSampleSize>
         <LeadOff>FALSE</LeadOff>
         <BaselineSway>FALSE</BaselineSway>
         <ExcessiveACNoise>FALSE</ExcessiveACNoise>
         <MuscleNoise>FALSE</MuscleNoise>
         <LeadDataCRC32>4143732413</LeadDataCRC32>
         <WaveFormData>
AAAAAAAAAAADAAQABQAGAAYABgAGAAYABgAGAAYABgAGAAYABgAGAAYABgAGAAYABgAG
AAYABgAEAAQABAAEAAIAAgACAAIAAgACAAIAAgABAAAA///+//z//P/8//z//f/+////
AAD9//z/+//6//z//P/8//z/+//6//n/+P/2//b/9v/2//j/+P/4//j/+P/4//j/+P/6
//r/+v/6//r/+v/6//r/+v/6//r/+v/6//r/+v/6//j/+P/4//j/+f/6//v//P/+//7/
/v/+/wAAAAAAAAAAAAAAAAAAAAACAAIAAgACAAIAAgACAAIAAgACAAIAAgACAAIAAgAC
AAAAAAAAAAAAAAAAAAAAAAAAAAAAAAAAAAAAAAAAAAAAAAAAAAAAAAAAAAAAAAAAAP7/
/v/+//7//P/8//z//P/6//r/+v/6//z//P/8//z//P/8//z//P/8//z//v/+//7//v/+
//7//P/8//z//f/+//7/AAABAAMABAAHAAkACQAIAAcACAAOABAAEgAUABsAHgAjACUA
JgAmACYAJQAkACMAIwAjACIAHwAaABYAEwAOAA4ADgAKAAYAAwABAAAA/f/9//3//v/9
//z/+//4//b/9f/0//X/9v/3//j/+P/4//j/+P/1//T/9P/0//X/9//4//n/9v/0//P/
8v/x/+z/6P/m/+v/9f8DAA8AHQAxAEMAVQBrAH0AjACXAJYAjAB4AFgAOQAlABIA+v/p
/+L/5P/m/+T/3P/W/9n/2//g/+b/5//o/+v/7f/u//D/8P/w//L/8v/y//L/8P/x//H/
8f/x//H/8f/x/+//7//u/+7/8v/z//P/9P/1//T/8//y//P/8//z//L/8v/y//P/8//z
//P/8//z//P/9P/0//T/9v/0//T/9f/z//P/8//0//f/+P/4//j/9//3//f/9//4//j/
+f/5//f/+P/4//n/+v/6//r/+v/6//r/+//8//7//v////////8AAAEAAQABAAEAAwAE
AAYABgAHAAkABwAHAAcACAAKAAsACwALAAsACwALAA0ADQANAA0ADgAOAA4ADQANAA0A
DQANAA0ADAAMAA0ADQAMAAsACgAJAAoACwAMAA0ADgAMAAsACgAKAAsACwAKAAgACAAJ
AAkACwAHAAYABgAEAAUABwAEAAMAAwACAAIABAAEAAQABAACAAIAAgADAAEAAAAAAP//
//8CAAAA/v/8////AAAAAP//AAAAAAEAAAAAAP7/AAABAAEAAQABAAEAAQABAAEAAwAD
AAQABAAEAAUABQAHAAcABwAHAAYABAAFAAYABgAGAAYABgAHAAcABwAHAAgACAAIAAgA
BgAHAAgADAANAAsACgAJAAcACQAJAAgACAAIAAgACAAIAAYABgAFAAUABwAHAAYABgAE
AAQABAAEAAQAAwABAAMABAAFAAUABgAFAAUABQAFAAMAAwAEAAQABAAEAAQABQAEAAMA
AgADAAQABQAGAAYABwAIAAgACAAJAAoACgAMAA0ADgAOABAAEgAWABgAGwAeACUAKAAr
ACsALgAuADEAMQAwAC8ALwAvAC4AKwAlACAAGwAUABMAEgAQAAwACgAJAAcABQACAAEA
///9//3//f/+//7//P/8//z//P/8//z//P/8//z//P/7//r/+v/6//r/+//9//v/9v/+
/wUA/P/v/+z/7P/q//H//f8LABkAJwA7AE8AZwB5AIkAmACfAJwAjgB0AFAAMwAdAAYA
8v/r/+j/6P/m/+L/3v/e/9//4//o/+z/7f/u/+//7//y//T/9P/0//L/8v/y//L/8v/z
//P/8//z//P/8//z//H/8f/w//D/8v/z//P/9P/1//T/8//y//P/8//z//L/8v/y//P/
8//1//X/9f/1//T/9P/z//L/9P/y//L/8//z//P/8//0//X/9v/2//b/9//3//f/9//3
//j/+v/7//r/+v/5//n//P/8//z//P/6//r/+//8//7//v////////8AAAEAAQABAAEA
AwAEAAQABAAFAAcABwAHAAcACAAKAAsACwALAAsACwALAA0ACwALAAsADAAOAA4ADQAN
AA0ADQANAA0ADAAMAA0ADQANAA0ADQANAAwACwAKAAkACwAKAAoACgAKAAsACwAKAAYA
BgAHAAcACQAFAAQABAACAAMABQACAAEAAQAAAAAAAgACAAIAAgACAAIAAgADAAIAAAD/
//3//v8CAAEAAAD8////AAAAAAAAAAD/////AAAAAP7/AAADAAMAAwADAAMAAwADAAMA
AwADAAQABAAEAAUABQAHAAcABwAHAAYABgAHAAgACAAIAAgACAAJAAcABwAHAAgACgAK
AAoACAAIAAgACwALAAoACgAKAAkACQAJAAgACAAIAAgACAAIAAgACAAHAAcABwAHAAYA
BgAGAAYABgAGAAgABwAFAAcABQAFAAQABAAEAAUABgAHAAcABwAHAAYABAADAAUABAAE
AAQABAAEAAYABgAGAAYABAAEAAQABAAGAAcACAAIAAoACwAMAAwAEAARABIAEgAQABIA
FgAYABoAHAAiACQAKAApAC0ALgAvAC8ALgAtAC0ALQAsACkAIgAeABoAFAATABIAEAAM
AAsACQAGAAMAAwADAAIAAQAAAP/////+//7//v/+//7//P/8//z//P/+//7//f/8//7/
/v/+////+//3//j//v////j/8//w/+7/7P/v//n/AwAPAB8AMQBFAF0AdQCDAJIAnwCc
AIwAegBcADkAIQAOAPb/5//k/+L/4v/k/+L/3v/f/+P/5P/m/+3/8P/v//H/8v/0//T/
9P/y//L/8v/y//P/9f/2//f/9//3//f/9//1//X/9P/0//X/9f/0//T/+P/4//j/+P/5
//n/+f/4//b/9v/3//f/9f/1//X/9f/1//b/9v/2//b/9P/0//X/9//3//f/+P/3//j/
+P/4//n/+f/5//n/+v/6//v/+//7//z//P/9//z//P/8//z//v/+////AAAAAAAAAQAB
AAMABAAFAAUAAwADAAUABgAHAAYABgAHAAkACQAJAAoADAANAA0ADQANAA0ADQAPAA8A
DwAPABAADgAOAA0ADQAMAA0ADgAPAAwADAANAA0ADQANAA0ADQALAAsACwALAAoACAAH
AAYABAAFAAUABAADAAQABgAHAAUAAQAAAAAAAAABAAMAAAD//////v/+////AAABAAIA
AQAAAP/////9//z//P/7//v//v/8//r/+P/7//z//P/8//z/+//7//z//P/6//z//f/9
//3//f/9//3//f/9//3//f/+//7//v//////AQABAAEAAQAAAAIAAwAEAAQAAgACAAIA
AwADAAMAAwAEAAQABAAEAAIAAgACAAUABQAEAAQABAADAAMAAwACAAIAAgACAAIAAgAA
AAAA///////////+//7///8AAAEAAgAAAP///f/////////+//7/+//7//v/+//8//3/
/v/+//z/+//7//v/+v/6//r/+v/6//z//P/8//z//v/+//7//v/9//3//f/8//z//f/+
//7/AgADAAQABAAEAAYACgAMABAAEgAYABoAHAAdACEAIgAlACUAJAAjACEAIQAgAB0A
FgASAA4ACAAIAAgABwAEAP///f/6//f/9//3//b/9f/2//X/9f/0//L/8v/y//L/8v/y
//L/8v/y//L/8f/w//L/8v/y//P/8f/t/+z/8P/v/+z/6f/o/+L/4P/j/+f/7f/7/w0A
HwAzAEkAXwBxAHoAhQCIAH4AbgBUADMAGQAGAPD/3f/Y/9b/0v/O/87/0P/R/9X/3P/i
/+X/5P/l/+f/5f/m/+X/5P/m/+b/5v/m/+b/5//n/+f/5v/l/+T/4//m/+f/5//o/+n/
6f/o/+j/6f/o/+f/5v/p/+n/6f/o/+b/5v/n/+f/6f/p/+n/6f/p/+r/6v/q/+j/5v/m
/+f/5//n/+f/6P/n/+j/6P/o/+n/6f/p/+n/6v/q/+v/6//r/+z/7P/t/+7/7v/u/+7/
7v/u/+//8P/z//T/9v/3//T/9P/0//P/8f/x//P/9P/2//b/9//5//v/+//7//z//f/9
//z/+//9//3//f////3//f/9//7/AAAAAP/////9//3//f/9//3//v8AAAEA/v/9//z/
+//7//v/+//7//v/+v/6//r//P/9//3//P/6//r/+//7//n/9f/0//T/9P/1//f/9P/x
//H/8P/w//L/8v/y//L/8P/w//D/8f/x//D/8P/v//H/9P/y//D/7f/v/+//7v/t/+7/
7v/v//L/8v/w//L/9P/z//L/8f/v/+//7//v//D/8f/z//T/9P/1//X/9//2//X/9P/y
//T/9f/2//b/9v/2//b/9//3//f/9//4//r/+v/6//j/9//2//j/9//2//b/9v/1//X/
9f/0//T/9v/2//b/9v/0//T/8//z//X/9f/0//T/9P/0//T/9P/0//P/8f/z//X/9f/0
//T/9f/1//X/9f/3//f/8//y//L/8P/w//D/8P/y//L/8v/y//T/9P/0//T/9f/3//n/
+v/5//n/+f/4//v//f///wAA//8AAAMABAAEAAYADAAOABMAFQAaABwAGwAbABoAGQAa
ABsAGwAZABYAEgAOAAgABQAEAAIA/v/5//f/9P/x//P/8//y//H/8v/x//H/8P/y//L/
8v/y//D/7v/s/+r/7f/u/+7/7v/w//D/8P/x/+v/7f/w/+7/7f/q/+f/5v/m/+b/4//n
//P/AQATACcAOwBRAGkAeQCGAI8AkACGAHAAUAAzACEACgD0/+P/3P/a/9r/1v/Y/9z/
3f/d/97/4P/h/+T/5f/p/+z/7v/u/+7/6//q/+n/6P/p/+v/7P/t/+3/7f/t/+3/7v/v
/+//8P/x//H/8P/w//L/8v/y//L/8v/x//D/7v/v//D/8v/z//H/8f/x//H/8f/y//L/
8v/0//L/8v/z//T/9f/2//j/+P/4//f/9v/5//n/+f/5//r/+v/7//v/+v/6//n/+f/8
//z//P/8//v/+v/6//r//v8AAAMABQADAAIAAQD//wEAAQADAAQABAAEAAUABwAJAAkA
CQAKAAoACwALAAsACQAJAAkACwANAA0ADQAOAA4ADgANAA0ACwALAAsACwAKAAoACwAL
AAwADQAOAA8ADgANAAwACwAMAAoACQAIAAgACQAJAAgABAAEAAUABQAJAAcACAAKAAkA
CQAKAAYAAwADAAIAAgAEAAQABAAEAAIAAgACAAMAAQAAAAAA//8CAAYABQAEAP//AQAB
AAAA//8AAAAAAQAAAAAA/v8AAAEAAQABAAEAAwAFAAcACQAHAAUABAACAAQABQAFAAcA
CQAJAAkACAAGAAcACAAIAAkACgALAA0ACgAJAAgACAAJAAoACwAKAAYABAAFAAMABQAG
AAcABwAJAAkACAAIAAYABgAGAAYABgAGAAUABQAHAAcABgAGAAYABgAGAAYABQADAAAA
AQABAAEABgAKAAcABgAFAAQABAAEAAQABAACAAAA/v/8//7/AQAEAAYACgALAAwADAAN
AA0ADQAMAA4AEAAUABYAGQAcACMAJgAqACsALwAwAC8ALwAuAC0ALQAtACwAKQAmACIA
HgAYABUAFAASAA4ACwAJAAYAAwAAAP///f/7//v/+//8//z/+//6//n/+P/6//r/+v/6
//r/+v/5//j/9v/2//b/9//5//v/+v/4//H/7v/t/+r/5v/q//f/AQAJABcAJQA1AEsA
aQCBAI0AlgCdAJYAiABwAFIAOQAjAAwA+v/t/+T/4v/g/97/3P/c/93/4//q/+r/6f/u
//H/7//w//L/8v/y//L/8v/y//L/8v/z//P/8//z//P/8//z//X/9f/0//T/8//z//L/
8v/0//T/9P/0//P/8//z//L/9P/0//X/9f/z//P/8//z//P/9P/0//T/9v/0//T/9f/z
//P/8//0//f/+P/4//j/+f/5//n/+f/2//b/9//3//n/+v/6//v/+v/6//r/+v/6//r/
+//8//7//v///////f/+//////8BAAEAAwAEAAUABAAEAAUABwAHAAcACAAIAAkACQAJ
AAkACQAJAAsACwALAAsADAAOAA4ADQANAAkACQAJAAkACQAKAAwADQAKAAkACAAHAAkA
CQAJAAkACAAGAAUABAAEAAUABQAEAAIAAgADAAMABQABAAAAAAD+////AQD+//3//f/8
//z//v/+//7//v/+//7//v////3//P/8//v/+f/8//r/+P/5//3///8AAP3//P/6//n/
/P/8//r//P/+//3//P/7//3//f/9//3//////wAAAAAAAAEAAQADAAIAAQAAAP7/AAAB
AAIAAgAEAAQABAAFAAUABQAFAAYAAwACAAEA/v8AAAAAAwADAAIAAgACAAEAAQABAAAA
AAACAAIAAgACAAIAAgABAAEA//////7//v/+//7//v/+/wAA///9//////////7//v8B
AP///f/8//r/+v/6//r//v/+//7//v/+//7//v/+//3//f/9//z/AAABAAIAAgAEAAUA
BgAGAAYACAAMAA4AEAASABgAGgAgACEAJQAmACcAJwAmACUAIwAjACIAHwAYABQAEAAK
AAoACgAJAAYAAwABAP7/+//6//n/9//1//X/9f/2//b/9f/0//P/8v/w//D/8P/w//H/
8v/y//L/8f/w/+//7//3//P/7v/w//H/7P/p/+j/4v/i/+n/9f8BAA8AHwAzAEkAXQBv
AH0AiACRAIwAfABmAE4AMQATAPj/5P/b/9j/1P/S/9T/0v/Q/9X/2f/e/+T/6f/o/+n/
6f/o/+r/6v/q/+r/6v/q/+r/7P/t/+3/7f/r/+v/6//r/+v/6//q/+r/6//r/+r/6v/q
/+r/6v/q/+v/6//r/+r/7f/u//D/8f/v/+3/6//p/+v/7P/s/+z/7P/q/+r/6//t/+3/
7f/u/+//8P/w//D/7//v/+//7//u/+7/7//v//D/8v/z//X/9f/0//P/8v/z//T/9v/4
//f/9v/2//X/9f/2//f/9//3//f/+f/6//z//P/9/////f/9//3//v8CAAMAAwADAAUA
BQAFAAcABgAFAAQABAACAAIAAQABAAEAAQABAAEAAgACAAMAAwACAAEAAAD//wAAAQAC
AAMAAgAAAP///v/+///////+//z//P/9//3//f/5//j/+P/4//n/+//4//f/9//2//b/
9//4//n/+v/4//j/+P/5//j/9v/1//P/8//2//T/8v/w//P/9P/0//L/8v/x//H/9P/0
//L/9P/5//n/+f/5//f/9//3//f/9f/1//b/9v/5//v//P////3//f/9//z/+v/7//z/
/P/+//7//v///////////wAAAAAAAAAA/v/+//7/AQABAP7//v/+//3///////7//v/+
//7//v/+//z//P/7//v//f/9//z//P/6//r/+v/6//r/+f/3//n/+//7//r/+v/5//n/
+f/5//n/+f/3//j/+v/6//r/+v/7//r/+f/4//r/+v/6//r/+P/5//r/+v/+////AAAA
AAIAAwAEAAQABAAGAAoADAANAA4AEwAUABoAGwAfACAAIQAhACAAHwAhACEAIAAdABgA
FAAQAAoABwAGAAQAAAD9//v/+P/1//f/9//2//X/9P/z//P/8v/y//L/8v/y//D/8P/w
//D/8v/y//H/8P/u/+7/7v/v//P/8f/s/+7/7//u/+v/6P/g/9z/3//n//H///8NAB8A
MQBFAF0AcQB8AIUAiACAAG4AUAAvABcAAgDq/9v/1v/W/9L/0P/Q/9D/0//T/9b/2v/f
/+L/4//l/+T/5v/m/+b/6P/o/+j/6P/l/+X/5P/j/+X/5f/l/+X/5//n/+b/5v/n/+f/
5v/m/+b/5v/m/+b/5f/l/+X/5P/k/+T/5f/l/+X/5f/l/+X/5//o/+j/6P/p/+j/6f/r
/+v/6//r/+z/6//s/+z/7P/r/+v/6//r/+z/7P/t/+3/7f/u/+7/7//u/+7/7v/u//D/
8P/x//L/8P/w//H/8f/y//T/9v/3//f/9//5//r/+//6//r/+//7//v/+//8//7/////
////AAABAAIABQAEAAMAAgACAAEAAAD+//3//P/9//7////8//z//f/9////////////
/f/9//3//f/+//z/+//6//r/+//7//r/+f/6//z//f/9//n/+P/4//b/9//5//b/8//z
//L/8v/y//L/8v/y//L/8v/y//P/8//y//L/8f/x//T/8v/w//H/9f/3//j/9f/0//L/
8f/w//D/7v/w//H/8f/x//H/8//z//P/8//1//X/9v/2//X/9f/0//X/9//3//f/9v/2
//f/+P/4//j/+P/4//n/+P/3//b/9v/4//j/+P/2//T/9P/3//f/+P/4//j/9//0//P/
8f/w//L/8v/y//L/8P/w/+//7//v/+//7v/u//D/8P/w//D/7v/t/+v/7f/t/+3/7P/s
/+v/6//r/+v/7f/r/+j/6v/q/+r/6v/q/+r/6v/q/+r/6v/q/+r/6v/r/+z/7P/u/+//
8P/w//L/8//0//T/9P/2//r//P/8//7/BAAGAAoACwAPABAAEQARABAADwAOAA0ACwAH
AAQAAAD8//b/9//2//T/8P/t/+v/6P/l/+b/5//n/+f/5f/j/+L/4P/g/+D/4P/g/+L/
4v/i/+L/4v/i/+H/4P/i/+L/4v/j/+P/4//i/+L/3//c/9v/2P/U/9T/2//n//H//f8N
ACMAOQBNAGEAcQB4AH0AeABoAE4AMAAZAAEA6v/a/9H/zv/M/8z/yP/E/8T/zf/T/9L/
2P/f/97/3//h/+T/5v/m/+b/4//i/+H/4P/g/+H/4f/h/+L/4//k/+X/5f/l/+T/5P/n
/+f/5v/m/+f/5v/l/+T/5v/n/+j/6P/m/+b/5//n/+n/6f/p/+n/6//s/+z/7P/u/+z/
7P/t/+3/7f/t/+7/7v/u/+3/7P/v/+//7//v/+//8P/y//P/8f/y//L/8//y//L/8v/y
//P/9P/2//j/+P/4//n/+f/6//z//v////////8BAAIAAgACAAMABQAFAAUABQAGAAYA
BwAHAAcABwAHAAcACQALAAsACwAMAAwADAALAAsACQAJAAkACQAIAAgACQAJAAkACQAJ
AAkACwALAAsACwAIAAYABQAEAAQABQAFAAQABQAGAAgACQAGAAEA///+//7///8BAP7/
//////7//v/8//z//P/8//z//P/8//3////+//7//f/9/wAA/v/8//r//f/+//7//f/+
//7///8AAAAA/v8AAAIAAQAAAP//AQABAAEAAQABAAEAAgACAAIAAwADAAUAAwADAAMA
AgAEAAUABgAGAAQABAAEAAUAAwADAAMABAAGAAYABgAEAAYABgAJAAkABwAGAAUAAwAB
AAEAAAAAAAIAAgACAAIAAAAAAP///////////v/+/wAAAAAAAAAAAAD///3/////////
/v/+/////////////f////7//P/8//z//P/8//z//P/8//r/+v/6//r/+v/7//z//P/+
////AAAAAAIAAwAEAAQABgAIAAwADgAOABAAFgAYABwAHQAhACIAJQAlACQAIwAhACEA
IAAdABgAFAAQAAoABwAGAAQAAAD9//v/+P/1//X/9f/0//P/8v/x//H/8P/w//D/8P/w
//L/8v/y//L/8P/w/+//7v/u/+7/7v/v/+//7f/u/+7/6//o/+f/4v/g/+D/4f/n//P/
AwAVACUAOQBPAGUAcwB6AIEAggB4AGgAUAAxABMA+v/o/9v/1v/W/9b/1P/S/9D/0f/V
/9z/4P/j/+b/5//n/+b/6P/o/+j/6v/q/+r/6v/q/+v/6//r/+v/6//r/+v/7P/t/+3/
7v/u/+3/6//q/+7/7v/u/+7/7//v/+//7v/u/+7/7//v/+//7//v/+//7//w//D/8P/w
/+7/7v/v//H/8f/x//L/8f/y//L/8v/z//P/8//z//T/9P/1//X/8//0//T/9f/2//b/
9v/2//f/+P/6//z/+//6//r/+f/5//r/+//7//v/+//9//7/AgACAAMABQAFAAUABQAG
AAYABwAHAAcACAAJAAoADQANAA0ADQAOAAwADAALAAsACQAJAAkACQAIAAgACQAJAAkA
CQAJAAkACQAJAAkACQAIAAYABQAEAAIAAwADAAIAAgACAAMAAwADAP///v/+//3//f/+
//r/+//9//7/AAD9//z/+//6//r/+v/6//v/+//6//r/+f/3//r/+P/2//L/9f/2//b/
9f/2//b/9//5//r/+f/8//3/+//5//f/+f/5//n/+f/6//v//f/+//v/+//6//v//f/9
//3//P/+////AAAAAP///v/9//3/////////AAAAAAAAAAD+/wAAAAADAAMAAAAAAAAA
//8BAAEAAAAAAAAAAAAAAAAAAAAAAP/////9//3//P/8//7//v/+//7/AAD///3////9
//3//P/8//3//f/9//3/9//4//n/+v/7//z//P/8//z//P/8//z//P/8//r/+//8//z/
//8BAAMABAAGAAcACAAIAAcACAALAAwADgAQABYAGAAcAB0AIQAiACUAJQAkACMAJQAl
ACQAIQAaABYAEgAMAA0ADAAKAAYAAwABAP7/+//7//v/+v/5//j/9//3//b/9v/2//b/
9v/2//b/9v/2//b/9v/1//T/9P/0//T/9f/3//f/+v/6//f/6v/n/+7/7P/o/+3/9/8B
AA0AGwAvAEUAWwBxAIEAjgCVAJIAhgBwAFAAMwAfAAoA9P/p/+L/4v/g/9r/2v/e/93/
3f/g/+L/5f/q/+3/7f/s/+7/7v/u//D/8P/w//D/7v/v/+//7//v/+//7//v/+//7//u
/+7/8f/x//D/8P/0//T/9P/0//T/8//y//D/8v/y//P/8//z//P/8//z//H/8v/y//L/
8//y//P/9f/1//X/9f/2//f/+P/4//j/+P/3//b/9f/1//b/+P/5//j/+P/3//f/+v/6
//r/+v/6//r/+//8//7//v////////8AAAEAAQD+//3//v/+/wEAAgAEAAcABwAHAAcA
CAAIAAkACQAJAAoACwAMAA8ADgANAAwADAAOAA4ADQANAAkACQAJAAkACQAKAAwADQAL
AAsACwALAAkACQAJAAkACAAGAAUABAAFAAcACAAIAAgACAAJAAkABgABAP///v///wEA
BAACAP/////+//7/AAAAAAAAAAD+//7//v///////v/+//3//f8AAP7//P/6//3//v/+
//z//P/7//v//P/8//r//P/9//3//f/9//3//f/9//3//f/9//7//v/8//3//f///wAA
AQACAAIAAAABAAIAAgACAAIAAgADAAMAAwADAAQABAAEAAQAAgAEAAQABwAHAAQABAAE
AAMAAQABAAAAAAAAAAAAAAAAAAAAAAD///////////7//v8AAAAAAAAAAAAA///9////
/f/9//z//P/7//z//v/+//7//v/9//z/+//6//z//P/8//z//P/9//7//v8AAAEAAgAC
AAIAAwAEAAQABgAIAAwADgASABQAGgAcACAAIQAlACYAJwAnACYAJQAjACMAIgAfABoA
FgASAAwACQAIAAYAAgABAP///P/5//n/+f/4//f/9v/1//X/9P/y//L/8v/y//D/8P/w
//D/8P/w/+//7v/w//D/8P/x//H/7//u//D/8f/u/+v/6P/i/+D/4//r//X/AwAVACsA
PwBXAG0AfQCGAI8AjACEAHIAUAApABcABADq/9//4v/e/9b/1v/U/9L/0//Z/97/4P/l
/+j/7f/t/+v/7P/r/+r/7P/s/+z/7P/s/+3/7f/t/+3/7f/t/+3/7f/t/+z/7P/r/+v/
6v/q/+3/7v/v//D/7//v/+//7v/u/+7/7//v/+3/7f/t/+3/7//w//D/8P/w/+7/7v/v
/+//7//v//D/7//w//D/8P/z//P/8//z//D/8P/x//H/8//0//T/9f/2//b/9v/2//T/
9P/1//b/9v/2//f/9//3//j/+f/5//v/+//9//7/AAAAAAEAAwAFAAUABQAGAAUABQAE
AAMABQAFAAUABwAHAAcABwAIAAgACAAHAAcABQAFAAUABQAEAAQABQAFAAUABQAFAAUA
BQAFAAUABQAEAAIAAQAAAAAAAQABAAAA/P/8//3//f/9//n/+P/4//r/+//9//r/9//3
//b/9v/0//T/9P/0//T/9P/0//X/9//2//b/9f/z//b/9P/y//L/9f/2//b/9P/0//P/
8//y//L/8P/y//P/8//z//P/9f/1//X/9f/1//X/9v/2//b/9//3//n/9//3//f/9v/4
//n/+v/6//j/+P/4//n/+//7//v//P/8//z//P/6//r/+v/9//3/+v/6//r/+f/7//v/
+v/6//r/+v/6//r/+P/4//f/9//3//f/9v/2//T/9P/0//T/9v/1//P/9f/1//X/9P/0
//P/8//z//P/8f/x//H/8P/2//T/9P/0//T/9P/z//L/8f/w//L/8v/y//L/8v/z//T/
9P/0//X/9v/2//r/+//8//z/+v/8/wAAAgACAAQACgAMABEAEwAYABoAGQAZABgAFwAZ
ABkAGAAVABEADgALAAYABAACAP//+v/5//f/9P/x/+//7//u/+3/7P/r/+v/6v/q/+r/
6v/q/+z/7P/s/+z/6v/q/+n/6P/q/+r/6v/r/+n/6f/q/+r/6f/m/+X/4v/e/97/3//j
/+3/9/8BABcAMwBLAF8AbwB4AIMAhgB6AGYATgAvABUAAgDs/9n/1P/Q/87/zP/M/8z/
y//P/9L/1v/Z/9r/2//b/93/4P/h/+L/4P/g/+D/4P/i/+P/4//j/+P/4//j/+P/4//j
/+L/4v/i/+H/3//e/+L/4v/i/+L/4//j/+P/4v/h/+D/4P/f/+H/4f/h/+H/4//k/+T/
5P/k/+L/4v/j/+H/4f/h/+L/4f/i/+L/4v/l/+X/5f/l/+b/5v/n/+f/5v/m/+X/5f/o
/+j/6P/o/+j/6P/p/+r/6P/o/+n/6f/r/+z/7f/t/+3/7f/v//D/8f/w//D/8f/z//X/
9f/0/w==
         </WaveFormData>
      </LeadData>
      <LeadData>
         <LeadByteCountTotal>10000</LeadByteCountTotal>
         <LeadTimeOffset>0</LeadTimeOffset>
         <LeadSampleCountTotal>5000</LeadSampleCountTotal>
         <LeadAmplitudeUnitsPerBit>4.88</LeadAmplitudeUnitsPerBit>
         <LeadAmplitudeUnits>��V</LeadAmplitudeUnits>
         <LeadHighLimit>2147483647</LeadHighLimit>
         <LeadLowLimit>268435456</LeadLowLimit>
         <LeadID>V1</LeadID>
         <LeadOffsetFirstSample>0</LeadOffsetFirstSample>
         <FirstSampleBaseline>0</FirstSampleBaseline>
         <LeadSampleSize>2</LeadSampleSize>
         <LeadOff>FALSE</LeadOff>
         <BaselineSway>FALSE</BaselineSway>
         <ExcessiveACNoise>FALSE</ExcessiveACNoise>
         <MuscleNoise>FALSE</MuscleNoise>
         <LeadDataCRC32>4096702893</LeadDataCRC32>
         <WaveFormData>
GgAaABoAGgAYABgAGAAYABgAGAAYABgAFwAWABUAFAASABIAEgASABAAEAAQABAAEAAQ
ABAAEAAQABAAEAAQABAAEAAQABAAEAAQABAAEAAPAA4ADQAMAAwADAAMAAwADgAOAA4A
DgANAAwACwAKAAoACgAKAAoACgAKAAoACgAKAAoACgAKAAgACAAIAAgACAAIAAgACAAJ
AAoACwAMAAoACgAKAAoADAAMAAwADAAOAA4ADgAOAA4ADgAOAA4ADgAOAA4ADgAQABAA
EAAQAA4ADgAOAA4AEAAQABAAEAAQABAAEAAQAA4ADgAOAA4ADgAOAA4ADgAOAA4ADgAO
ABAAEAAQABAADgAOAA4ADgAMAAwADAAMAAwADAAMAAwADAAMAAwADAAOAA4ADgAOAA0A
DAALAAoACAAIAAgACAAIAAgACAAIAAkACgALAAwACgAKAAoACgAKAAoACgAKAAoACQAJ
AAoACgAKAAoACgAKAAoADAANAA0ADgAPABEAEAASABMAFAAUABMAEQAPAA4ADgANAAoA
BwAFAAIAAQD+//z/+v/8//7//v/+//3//P/8//3///8AAAIAAwAEAAQABAAEAAQABQAF
AAUABQAHAAcABwAHAAYABQAEAAMABQAFAAUABQAFAAQABAAEAAQABAAEAAQABAAEAAYA
BwAGAA0AFgAgACYALAA2AEMASgBBACsADADy/97/vf+X/3v/Yf8//yn/If8h/zD/Rv9W
/2X/fP+e/8L/2//t//j///8GAAoADQAPAA8ADwANAA0ADAALAAsACwALAAwADAAMAAwA
DAANAA0ADAAMAA8ADwAPAA8ADQANAA4ADgANAAwADAANAA0ADgAOAA8ADwAPAA8ADwAO
AA0ADAALAAwADQAOAA8ADgAOAA8ADwARABEAEQARAA8ADwAQABAAEAARABIAEgAQAA8A
DwAQABMAEwATABMAEwATABMAEwARABEAEQARABEAEQARABEAEQASABIAEQARABAAEAAQ
AA4ADgAOAA4ADAAMAAwACwAKAAoACwALAAwACwAKAAkACgAJAAgACAAGAAYABgAEAAYA
BgAFAAUABAAEAAQABAACAAEAAQABAAMABAAEAAUAAwADAAIAAgACAAIAAQABAAEAAwAD
AAMAAQAAAAAAAQABAAEAAAAAAP///f/8//v//P/9//3//v8AAAAAAAAAAP3//f/+//7/
/v/+//7//v/+//////8AAAIAAgACAAIAAAAAAAEAAQACAAIAAQAAAAIAAwADAAMAAgAB
AAAA//8BAAIAAgACAAMABAAEAAQABAAEAAMAAwADAAMAAwADAAMAAwADAAMAAgACAAIA
AgACAAIAAwADAAMAAgACAAIAAgACAAIAAgACAAIAAgABAAEAAQABAAEAAQABAAEAAQAA
AP//////////AAAAAAAAAAAAAAAA/////////////wAAAAAAAP7//v/+//7//v/+//7/
/f/9//7//v/+/wAAAAAAAAAAAgADAAMABAADAAUABgAIAAkACgAKAAkABwAFAAMAAgAA
APz/+v/5//X/9f/y//D/7v/w//D/8P/w/+//7//w//T/9//3//j/+P/4//r/+v/8//z/
/f/9//v/+//7//v/+//7//v/+//7//v/+//7//v/+//7//r/+v/6//r/+v/4//r//v8A
AAAAAQACAAcAEAAWAB4AKgA4AEMAQAAvABMA9P/c/8L/m/95/13/Pf8h/xn/F/8b/zL/
SP9U/2f/hv+o/8T/2//r//b///8EAAgACQAJAAkABwAFAAUABAADAAUABQAFAAYABAAE
AAQABAAFAAUABAAEAAcABwAHAAcABQAFAAYABgAFAAQABAAFAAUABgAGAAcABQAFAAUA
BQAGAAcACAAJAAcABwAHAAcACAAIAAkACQAJAAkACQAJAAkACQAKAAoACgALAAwADAAK
AAkACQAKAAsACwALAAsADQANAA0ADQANAA0ADQANAA0ADQANAA0ADwAQABAADwANAAwA
DAAMAAwADAAMAAwADAAMAAwACwAMAAwADQANAAoACQAIAAcACAAHAAYABgAFAAQAAwAA
AAIAAgABAAEAAgACAAIAAgAAAP///////wEAAgACAAMAAQABAAAAAAAAAAAA//////3/
/////////f/8//z//f/9//3//P/8//7//f/9//3/+//7//r/+v/8//z//P/8//r/+f/5
//j/+f/6//v//P/8//3//f/+//7//v/+//7//P/8//3//f8CAAIAAQAAAAAAAQABAAEA
AwADAAMAAwABAAIAAgACAAMABAAEAAQABAAEAAMAAwADAAMAAwADAAMAAwADAAMABAAE
AAQABAACAAIAAwADAAMAAgACAAIAAgACAAIAAgAEAAQABAADAAMAAwADAAMAAwADAAMA
AwACAAEAAQABAAEAAgACAAIAAAAAAAAA/////////////wAAAAAAAAAAAwABAAEAAAAA
AAAAAAAAAAAAAAAAAP////8AAAAAAAAAAAAAAAAAAAAAAQABAAIABAAHAAkADAANAA4A
DgANAAkABwAFAAQABAAAAP7//f/7//v/+P/2//T/9v/2//b/9v/1//X/9v/4//v/+//8
//r/+v/8//z//v/+//////8BAAEAAQABAAAA///+//3//v///wAAAQD////////+/wAA
AAAAAAAAAAD+//7/AAACAAMABgANABQAGgAgACgANgBFAEgAOwAlAAQA5v/O/63/g/9j
/0n/Mf8f/xn/F/8o/0L/Uv9f/3j/nP++/9f/6f/0//v/AgAEAAcACQANAA0ACwALAAoA
CQAJAAkACQAKAAsADAANAA4ADQANAAwADAALAAsACwALAAsACwAMAAwACwAKAAoACwAN
AA4ADgAPAA8ADwAPAA8ADwAPAA8ADwAPAA8ADwAPAA4ADgAPAA8AEAARABIAEwARABEA
EgASABIAEwAUABQAFAATABMAFAAVABUAFQAVABcAFwAXABcAFwAXABcAFwAXABcAFwAX
ABcAGAAYABcAFQAUABQAFAAWABYAFgAWABYAFgAWABUAEgASABMAEwAUABMAEgARABAA
DwAOAA4ADgAOAA4ADAAKAAoACQAJAAgACAAIAAgACAAHAAcABwAHAAgACAAJAAcABwAG
AAYABwAIAAgACQAGAAcABgAFAAQABAAFAAcABQAFAAQABAAEAAMAAwADAAMAAwACAAIA
AgACAAIAAgABAAEAAgACAAIAAgACAAIAAgADAAMABAAEAAQABAAEAAQABAAFAAUABgAG
AAUABAAFAAcACAAJAAkACQAJAAkABwAIAAgACAAJAAoACgAKAAwADAALAAsACwALAAsA
CwALAAsACwALAAoACgAKAAoACAAIAAkACQAJAAgACAAIAAoACgAKAAoACgAKAAoACQAJ
AAkACQAJAAcABwAHAAcACAAHAAcABwAHAAgACAAIAAgACAAIAAcABQAFAAUABQAGAAYA
BgAGAAMABQAJAAYABgAGAAYABgAGAAYABgAGAAUABwAIAAgACAAGAAYABgAGAAgACQAJ
AAoACwANAA4AEAARABIAEgARAA8ADQALAAoACgAGAAQAAwABAAEA/v/8//r//P/8//z/
+v/5//n/+v/8//////8AAAAAAAACAAIABAAEAAUABQAFAAUABQAFAAUABQAFAAUAAwAD
AAMAAwADAAMAAwACAAIAAgACAAIAAgACAAIABAAGAAUABgALABQAHAAkACoAMgBDAE4A
SQA3ABQA8P/Y/73/k/9v/1P/O/8n/x3/G/8i/zj/Tv9b/3D/jv+y/9H/5//y//v/AgAI
AAsACwANAA8ADwAPAA4ADQAPAA8ADwAQAA4ADgAOAA4ADwAPAA4ADgARABEAEQARABEA
EQASABIADwAOAA4ADwARABIAEgATABEAEQARABEAEQARABEAEQARABEAEQARABQAFAAV
ABUAFQAVABUAFQATABMAFAAUABQAFQAWABYAFgAVABUAFgAZABkAGQAZABcAFwAXABcA
FwAXABcAFwAXABcAFwAXABUAFgAWABUAFwAWABYAFgAYABgAGAAYABgAGAAYABcAFAAU
ABUAFQAUABMAEgARABIAEQAQABAADgAOAA4ADAAKAAoACQAJAAgACAAIAAgACgAJAAkA
CQAHAAgACAAJAAkACQAIAAgABgAGAAUABQAEAAcACAAJAAUABAAEAAUABQAFAAQABAAG
AAUABQAFAAMAAwACAAIABAAEAAQABAABAAEAAgACAAQABAAEAAQAAgADAAMABAAGAAYA
BgAGAAYABgAHAAcACAAIAAcABgAIAAkACQAJAAkACQAJAAkABwAIAAgACAAJAAoACgAK
AAwADAALAAsACwALAAsACwALAAsACwALAAoACgAKAAoACgAKAAsACwALAAoACgAKAAoA
CgAKAAoACgAKAAoACQAHAAcABwAHAAkACQAJAAkACAAHAAcABwAHAAgACAAIAAYABgAG
AAUABQAFAAUABQAGAAYABgAGAAgABgAGAAYABgAEAAQABAADAAMABAAEAAQABgAGAAYA
BgAGAAcABwAIAAoADQAPABIAEQASABIAEQARAA8ADQAMAAgABAACAAEA//////z/+v/2
//j/+P/4//j/9//3//j/+////wAAAgACAAIABAAEAAIAAgADAAMAAwADAAMAAwADAAMA
AwADAAMAAwADAAMAAwADAAMAAgACAAIAAgACAAQABAACAAIABgAHAAgADQAUABwAIgAq
ADoASQBIAD0AJwAKAO7/2v+//5v/gf9n/0P/Kf8h/yH/Mv9I/1j/Y/98/6D/wv/b/+3/
+P8BAAYACgAPABMAEQAPAA0ADQAMAAsADQANAA0ADgAOAA4ADgAOAA8ADwAOAA4ADwAP
AA8ADwANAA0ADgAOAA0ADAAMAA0ADQAOAA4ADwAPAA8ADwAPAA8ADwAPAA8AEQARABEA
EQARABAAEAAPABEAEQARABEADwAPABAAEAAQABEAEgASABAADwAPABAAEwATABMAEwAR
ABEAEQARABEAEQARABEAEAAPAA4ADQAPABAAEAAPAA8ADgAOAA4ADAAMAAwADAAMAAwA
DAALAAoACgALAAsADAALAAoACQAKAAkACAAIAAYABgAGAAQABgAGAAUABQACAAIAAgAC
AAQAAwADAAMAAwAEAAQABQAFAAUABAAEAAIAAgABAAEAAAADAAQABQABAAAAAAABAAEA
AQAAAAAAAAD////////9//3//P/8//7//v/+//7//////wAAAAD+//7//v/+//7/////
/wAAAgACAAIAAgAAAAAAAQABAAIAAgABAAAAAgADAAMAAwADAAMAAwADAAMABAAEAAQA
BAAEAAMAAgAEAAQAAwADAAMAAwADAAMAAwADAAMAAwAEAAQABAAEAAQABAAFAAUABQAE
AAQABAACAAIAAgACAAQABAAEAAMAAwADAAMAAwABAAEAAQABAAAA////////AAACAAMA
BAACAAAAAgACAAIAAgACAAIAAgACAAIAAQADAAQABAAEAAQABAAEAAQABAAFAAUABgAH
AAkACgAMAA0ADgAOAA0ADQALAAkACAAEAAAA/v/9//j/9//z//D/7//y//P/9P/0//P/
8//0//T/9//3//j/+v/6//z//P/8//z//f/9//z/+//6//n/+//7//v/+//5//n/+f/5
//f/9//3//b/+P/4//j/+P/4//j/9v/4//r//f8CAAsAEgAYABwAJgA2AD8APAArAA8A
8v/e/8L/mf97/2P/Rf8n/xv/Ff8f/zT/Sv9Y/2v/jP+u/8z/4f/v//j///8CAAYABQAH
AAUAAwAFAAUABAADAAEAAQABAAIAAgACAAIAAgABAAEAAAAAAAMAAwADAAMABQAFAAYA
BgAFAAQABAAFAAMABAAEAAUABwAHAAcABwAHAAcABwAHAAUABQAFAAUABgAGAAcABwAH
AAcABwAHAAkACQAKAAoACAAJAAoACgAMAAsACwAMAAsACwALAAsADQANAA0ADQALAAsA
CwALAA0ADQANAA0ACwAMAAwACwALAAoACgAKAAwADAAMAAwACgAKAAoACQAIAAgACQAJ
AAoACQAIAAcABgAFAAQABAAGAAYABgAEAAQABAADAAMAAgACAAIAAgACAAEAAQABAAEA
AgACAAMAAwADAAIAAgACAAIAAQABAP//AQABAAEA///+//7////9//3//P/8//z/+//7
//v//f/9//z//P/6//r/+v/6//v/+//8//z//P/8//z//P/8//3//f/+/wAAAAAAAAAA
///+//7//f8AAAAA///+//7/////////AQABAAEAAQABAAIAAgACAAMABAAEAAQAAgAC
AAEAAQABAAEAAQABAAEAAQABAAEAAgACAAIAAgACAAIAAwADAAEAAAAAAAAAAAAAAAAA
AAACAAIAAgABAAEAAQABAAEAAQABAAEAAQAAAP////////3//v/+//7/AAAAAAAA//8B
AP////8AAP7//v/+//7//v/+//7//f/9//7//v/+//7//v/+//7/AgADAAMABAADAAUA
BgAIAAkACgAKAAkABwAFAAMAAgAAAPz/+v/5//f/9//0//L/7v/w//D/8P/x//H/8v/0
//T/9//3//j/+v/6//z//P/8//z//f/9//v/+//7//v//f/9//3//f/8//v/+v/5//r/
+//8//z/+v/6//r/+v/8//z/+v/8//z///8EAAsAEgAYACAAKgA6AEUAQAAvABMA8v/Y
/77/l/9v/1H/N/8h/xf/E/8b/y7/RP9S/2P/gv+o/8r/4f/v//b///8EAAYABwALAAsA
CQAHAAcABgAFAAcABwAHAAgABgAGAAYABgAJAAkACAAIAAcABwAHAAcABwAHAAgACAAJ
AAgACAAJAAkACgAKAAsACwALAAsACwAJAAkACQAJAAsACwALAAsADAAMAA0ADQAPAA8A
DwAPAA0ADQAOAA4AEAARABIAEgAQAA8ADwAQABEAEQARABEAEwATABMAEwAVABUAFQAV
ABMAEwATABMAEQASABIAEQATABIAEgASABAAEAAQABAAEAAQABAADwAMAAwADQANAA0A
DQANAA0ADAALAAoACgAKAAoACgAIAAgACAAHAAcABgAGAAYABgAGAAUABQAFAAMABAAE
AAUABQAFAAQABAAEAAQAAwADAP//AQABAAEAAQAAAAAAAQD//////v/+//7//f/9//3/
/f/9//z//P/6//r/+v/6//r/+//9//7//P/8//z//P/8//3//f/+//7//v/+//7//v/+
//////8CAAIAAQAAAAIAAwADAAMAAQABAAEAAQD//wAAAAAAAAMABAAEAAQABgAGAAUA
BQADAAMAAwADAAUABQAFAAUABAAEAAQABAACAAIAAwADAAMAAgACAAIAAgACAAIAAgAE
AAQABAADAAEAAQABAAEAAwADAAMAAwACAAEAAQABAAMABAAEAAQAAgACAAIAAQABAAEA
AQABAAQAAgACAAIAAAAAAAAAAAAAAAAAAAD//wEAAgACAAIAAAAAAAAAAAAEAAUABQAG
AAUABwAIAAoACwAMAAwACwALAAkABwAGAAQAAAD+//3//f/9//r/+P/0//b/9v/2//b/
9f/1//b/+P/7//v//P/9//7/AQACAAIAAgADAAMAAQABAAEAAQABAAEAAQABAAEAAQAB
AAEA/////////v/+//7//v/+//7/AAAAAP7//v8BAAQACQASABwAJAAqADQAQwBKAEUA
KwAIAOr/0v+v/4P/X/9F/zH/If8Z/xf/Iv88/1D/W/9w/5L/tv/T/+X/8v/5/wAABgAJ
AAsADQANAAsACwAKAAkACwALAAsADAAMAAwADAAMAA0ADQAMAAwADwAPAA8ADwAOAA0A
DQAMAAwADAANAA8ADQAOAA4ADwANAA0ADQANAA8ADwAPAA8AEAARABIAEwASABIAEwAT
ABMAEwATABMAEwATABQAFAASABMAFAAUABYAFQAVABYAFwAXABcAFwAXABcAFwAXABkA
GQAZABkAGQAZABkAGQAZABoAGgAZABkAGAAYABgAGAAYABgAGAAYABgAGAAXABQAFAAV
ABUAEgARABAADwAQAA8ADgAOABAAEAAQAA4ADgAOAA0ADQAMAAwADAAMAAwACwALAAsA
CQAKAAoACwALAAsACgAKAAoACgAJAAkACQALAAsACwAHAAYABgAHAAYABQADAAIABAAD
AAMAAwADAAMAAgACAAQABAAEAAQABQAFAAYABgAEAAQABAAEAAQABQAFAAYABAAEAAQA
BAAGAAYABwAHAAgACAAHAAYACAAJAAkACQAJAAkACQAJAAkACgAKAAoACwAMAAwADAAM
AAwACwALAAsACwALAAsACwALAAsACwAKAAoACgAKAAgACAAJAAkACwAKAAoACgAIAAgA
CAAIAAgACAAIAAcACQAJAAkACQAHAAcABwAHAAYABQAFAAUABQAGAAYABgAGAAYABgAF
AAMAAwADAAMAAgACAAQABAAEAAQABAACAAIAAgABAAEAAgACAAIAAgACAAIAAgAEAAUA
BQAGAAcACQAKAAwADQAOAA4ADQALAAkABwAGAAQAAAD+//3//f/9//r/+P/2//j/+P/4
//b/9f/1//b/+P/7//v//P/8//z//v/+/wAAAAABAAEAAQABAAEAAQD/////////////
////////AQABAAEAAAAAAAAAAAAAAAIAAgAAAAAABAAFAAgADQAYACAAKAAyAEIATQBI
ADMAFQD0/9r/vv+X/2//U/89/yf/G/8Z/yH/OP9M/1b/Z/+I/67/zv/j//H//P8BAAQA
CgAPAA8ADwAPAA8ADwAOAA0ADQANAA0ADgAQABAAEAAQABEAEQAQABAADwAPAA8ADwAR
ABEAEgASABEAEAAQABEAEQASABIAEwARABEAEQARABIAEwAUABUAEwATABMAEwAWABYA
FwAXABUAFQAVABUAFwAXABgAGAAWABcAGAAYABYAFQAVABYAGQAZABkAGQAbABsAGwAb
ABkAGQAZABkAGwAbABsAGwAbABwAHAAbABsAGgAaABoAGAAYABgAGAAWABYAFgAVABQA
FAAVABUAFgAVABQAEwASABEAEAAQABAAEAAQAA4ADAAMAAsACwAMAAwADAAMAAwACwAL
AAsACQAKAAoACwALAAsACgAKAAoACgAJAAkACQALAAsACwAHAAYABgAHAAcABwAGAAYA
BgAFAAUABQAHAAcABgAGAAQABAAEAAQAAwADAAQABAAEAAQABAAEAAQABQAFAAYABAAE
AAQABAAGAAYABwAHAAkACAAGAAQABQAHAAgACQAHAAcABwAHAAkACgAKAAoACQAKAAoA
CgALAAwADAANAA0ADQANAA0ADQANAA0ADQAKAAoACgAKAAgACAAJAAkACwAKAAoACgAM
AAwADAAMAAoACgAKAAkACQAJAAkACQAJAAkACQAJAAoACQAJAAkACQAKAAoACgAKAAoA
CgAJAAkACQAJAAkACAAGAAYACAAIAAgACAAGAAYABgAFAAUABgAGAAYABgAGAAYABgAI
AAkACQAKAAsADQAOABAAEQASABIAEQARAA8ADQAMAAgABAACAAEAAQABAP7//P/4//r/
+v/6//z/+//7//z//v8BAAEAAgAAAAAAAgACAAIAAgADAAMAAwADAAMAAwAFAAUABQAF
AAMAAwADAAMABQAFAAUABAAEAAQABAAEAAQABAAEAAQACAAJAAoADwAYACAAJgAuADwA
SwBQAEMAKQAGAOj/zv+p/33/Yf9N/zX/I/8Z/xn/Jv9A/1D/Xf94/57/wP/Z/+n/8v/7
/wYACgANAA8AEQAPAA8ADwAOAA0ADwAPAA8AEAAOAA4ADgAOAA8ADwAOAA4ADwAPAA8A
DwAPAA8AEAAQAA8ADgAOAA8ADwAQABAAEQATABMAEwATABEAEQARABEAEwATABMAEwAU
ABQAFQAVABMAEwATABMAEwATABQAFAAWABcAGAAYABYAFQAVABYAFwAXABcAFwAXABcA
FwAXABkAGQAZABkAFwAXABcAFwAZABoAGgAZABgAFgAVABQAFgAWABYAFgAUABQAFAAT
ABIAEgATABMAFAATABIAEQAOAA0ADAAMAAwADAAMAAoACAAIAAcABwAIAAgACAAIAAgA
BwAHAAcACQAKAAoACwAJAAkACAAIAAoACgAJAAkABQAHAAcABwAFAAQABAAFAAUABQAE
AAQABgAFAAUABQAEAAMAAQAAAAIAAgACAAIAAQABAAIAAgACAAIAAgACAAIAAwADAAQA
BAAEAAQABAACAAIAAwADAAYABgAFAAQABgAHAAcABwAFAAUABQAFAAcACAAIAAgABwAI
AAgACAAIAAgABwAHAAkACQAJAAkABwAHAAcABwAIAAgACAAIAAYABgAHAAcABwAGAAYA
BgAGAAYABgAGAAgACAAIAAcABQAFAAUABQAFAAUABQAFAAYABQAFAAUABQAGAAYABgAG
AAYABgAFAAUABQAFAAUAAgAEAAQABAAEAAQABAAEAAQAAwABAAIAAgACAAIAAgACAAIA
BAAFAAUABgAJAAsADAAOAA0ADgAOAA0ACwAJAAcABgAEAAAA/v/9//3//f/6//j/9P/2
//b/9v/2//X/9f/2//j/+//7//z//P/8//7//v/+//7/////////////////////////
//////////////////////7/AAAAAAAAAAACAP7/AAACAAAA//8GAA0AEgAYAB4AKAA4
AEUASAA7ACMAAgDo/9D/r/+J/2//U/81/yH/Gf8b/yz/Rv9Y/2P/fv+k/8L/2//r//b/
/f8EAAoADQANAA8ADwAOAA0ACwAJAAcABwAHAAgACgAKAAoACgALAAsACgAKAAkACQAJ
AAkACwALAAwADAALAAoACgALAAsADAAMAA0ADQANAA0ADQANAA0ADQANAA0ADQANAA0A
DgAOAA8ADwANAA0ADQANAA0ADQAOAA4AEAARABIAEgAQAA8ADwAQABEAEQARABEAEQAR
ABEAEQAPAA8ADwAPABEAEQARABEAEQASABIAEQAPAA4ADgAOAAwADAAMAAwADAAMAAwA
CwAKAAoACwALAAoACQAIAAcACAAHAAYABgAFAAQAAwAAAAEAAgACAAMAAgACAAIAAgAC
AAEAAQABAAEAAgACAAMAAwADAAIAAgACAAIAAQABAP//AQABAAEAAQAAAAAAAQD/////
/v/+/wAA/////////f/9//z//P/+//7//v/+//3//f/+//7//P/8//z//P/6//v/+//8
//3//v///wAAAgACAAMAAwAFAAQAAgAAAP7/////////AAABAAIAAwADAAQABAAEAAQA
BAADAAIABAAEAAMAAwAFAAUABQAFAAMAAwADAAMAAgACAAIAAgAAAAAAAQABAAEAAAAA
AAAAAQACAAMABAACAAIAAgABAAEAAQABAAEAAQABAAEAAQD+//3//f/9//7/AAABAAIA
AAAAAAAA/////wAA/v/+//7//v/8//z//P/7//3//v/+//7//v/+//7//v8CAAMAAwAE
AAUABwAIAAoACgAKAAkABwAHAAUAAwACAAAA/P/6//n/9//3//T/8v/w//L/8v/y//D/
7//v//D/9P/3//f/+P/4//j/+v/6//r/+v/7//v/+//7//v/+//5//n/+f/5//v/+//7
//v/+f/5//n/+P/4//j/+P/4//j/+P/+//7//P///wYACwASABoAIgAoADYAQwBEADUA
HQD6/97/yP+l/33/X/9H/y3/G/8R/xX/Kv9E/1L/X/96/6D/wP/b/+v/9P/5/wAABgAH
AAcACQAJAAcABwAGAAUABwAHAAcACAAKAAoACgAKAAkACQAIAAgACQAJAAkACQAHAAcA
CAAIAAkACAAIAAkABwAIAAgACQAJAAkACQAJAAsACwALAAsACwALAAsACwAKAAoACwAL
AA0ADQANAA0ACwALAAwADAAOAA8AEAAQABAADwAPABAAEQARABEAEQARABEAEQARABMA
EwATABMAEQARABEAEQARABIAEgARABMAEgASABIAEAAQABAAEAAQABAAEAAPAAwADAAN
AA0ADgANAAwACwAMAAsACgAKAAgACAAIAAYABgAGAAUABQAEAAQABAAEAAYABQAFAAUA
BAAEAAMAAwADAAMAAgACAAQABAADAAMA//8BAAEAAQAAAAAAAQADAAEAAQAAAAAA/v/9
//3//f/7//v/+v/6//z//P/8//z/+//7//z//P/8//z//P/8//z//f/9//7//v/+//7/
/v8AAAAAAQABAAIAAgABAAAAAgADAAMAAwABAAEAAQABAAEAAgACAAIAAwAEAAQABAAG
AAYABQAFAAcABwAHAAcABwAHAAcABwAEAAQABAAEAAYABgAHAAcABwAGAAYABgAEAAQA
BAAEAAQABAAEAAMAAwADAAMAAwAFAAUABQAFAAQAAwADAAMAAQACAAIAAgAEAAQABAAD
AAEAAQABAAEAAgACAAIAAgADAAIABAAEAAQABAACAAIAAgABAAEAAgACAAIAAgACAAIA
AgAGAAcABwAIAAcACQAKAAwADQAOAA4ADQANAAsACQAIAAgABAACAAEA/f/9//r/+P/4
//r/+v/6//j/9//3//j/+P/7//v//P/+//7/AAAAAAAAAAABAAEAAQABAAEAAQABAAEA
AQABAAEAAQABAAEAAQABAAEAAAACAAIAAgACAAIAAgACAAIAAAABAAQACwAUABoAIAAm
ADQARwBQAEcAMQAQAO7/0v+z/4n/Z/9P/zn/J/8d/xv/JP88/1D/W/9w/5T/uP/R/+X/
8v/7/wAABgANAA8AEQAPAA8ADwAOAA0ADQANAA0ADgAPABAAEQASABMAEwASABIAEQAR
ABEAEQAPAA8AEAAQABEAEAAQABEADwAQABAAEQARABEAEQARABMAEwATABMAEQARABEA
EQASABIAEwATABMAEwATABMAFAAVABcAGAAWABcAGAAYABoAGQAZABoAGwAbABsAGwAZ
ABkAGQAZABkAGQAZABkAGgAbABwAHQAbABwAHAAbABsAGgAaABoAGAAYABgAGAAYABYA
FgAXAA==
         </WaveFormData>
      </LeadData>
      <LeadData>
         <LeadByteCountTotal>10000</LeadByteCountTotal>
         <LeadTimeOffset>0</LeadTimeOffset>
         <LeadSampleCountTotal>5000</LeadSampleCountTotal>
         <LeadAmplitudeUnitsPerBit>4.88</LeadAmplitudeUnitsPerBit>
         <LeadAmplitudeUnits>��V</LeadAmplitudeUnits>
         <LeadHighLimit>2147483647</LeadHighLimit>
         <LeadLowLimit>268435456</LeadLowLimit>
         <LeadID>V2</LeadID>
         <LeadOffsetFirstSample>0</LeadOffsetFirstSample>
         <FirstSampleBaseline>0</FirstSampleBaseline>
         <LeadSampleSize>2</LeadSampleSize>
         <LeadOff>FALSE</LeadOff>
         <BaselineSway>FALSE</BaselineSway>
         <ExcessiveACNoise>FALSE</ExcessiveACNoise>
         <MuscleNoise>FALSE</MuscleNoise>
         <LeadDataCRC32>483582476</LeadDataCRC32>
         <WaveFormData>
OgA6ADoAOgA6ADoAOgA6ADkAOAA3ADYAMwAyADEAMAAvAC4ALQAsACkAKAAnACYAIwAi
ACEAIAAfAB4AHQAcABkAGAAXABYAEwASABEAEAANAAwACwAKAAcABgAFAAQAAQAAAP//
/v/7//r/+f/4//b/9v/2//b/9P/0//T/9P/z//L/8f/w//D/8P/w//D/7v/u/+7/7v/v
//D/8f/y//T/9P/0//T/9v/2//b/9v/5//r/+//8//7//v/+//7///8AAAEAAgADAAQA
BQAGAAYABgAGAAYABwAIAAkACgAKAAoACgAKAAgACAAIAAgACAAIAAgACAAIAAgACAAI
AAcABgAFAAQAAgACAAIAAgAAAAAAAAAAAAAAAAAAAAAAAAAAAAAAAAD///7//f/8//z/
/P/8//z/+//6//n/+P/4//j/+P/4//j/+P/4//j/+P/4//j/+P/3//b/9f/0//b/9v/2
//b/9P/0//T/9P/2//b/+P/5//n/+f/5//r/+P/6//r/+v/9//3//f/9////////////
/v/9//z/+v/4//b/9P/0//f/+f/6//f/9P/0//X/9f/0//T/8//y//L/8f/x//H/7//v
/+//7//u/+7/7v/u/+7/7v/u/+7/8P/w//D/8P/u/+7/7v/v//H/8P/w//D/7//v//L/
+f8DABYALwBIAF0AcQCUALsAygC3AJAAUwASAN7/nv9c/zD/E//u/tP+zP7e/v/+If84
/0//cP+X/7v/1//u//7/CQAQABYAFQAVABMADgAHAAMAAAD8//r/+f/4//f/9//3//f/
9//3//f/9v/2//n/+f/5//n/+f/5//n/+f/3//f/9//4//r/+//7//v/+//8//z//P/6
//r/+//8//7//v//////////////AAACAAIAAwAEAAMABAAFAAYABQAFAAYABwAIAAkA
CgALAA4AEAARABIAEQASABQAFQAWABcAGQAaAB0AIAAgACIAIwAlACYAJwAmACcAKQAq
ACsALAAtAC0ALQAuAC4ALgAuAC4ALgAuAC4ALQArACoAKQAnACYAJgAjACIAIQAeAB4A
HgAdABoAGAAYABcAFgASABEAEAAOAA0ACwALAAsABwAFAAUAAgADAAEAAQD///3//P/7
//n/9//1//T/8//0//P/8v/x/+7/7f/r/+v/6//r/+r/6v/s/+r/6f/p/+b/5f/l/+X/
5f/l/+X/5f/o/+j/6v/r/+v/6//r/+v/7f/t/+7/7//w//H/8v/z//L/8//0//X/9v/3
//j/+P/5//r/+//8//z//f/+//7/AQABAAEAAQAAAAAAAAAAAAAAAQABAAEAAQABAP//
//////////////7//f/9//3//f/8//r/+v/6//r/+v/4//j/+P/3//f/9//3//b/9v/3
//X/9f/1//X/9f/1//X/9f/0//T/9P/y//L/8//z//T/9P/0//P/8v/x//D/8P/w//D/
8P/u/+7/7v/u//D/8P/w//D/8v/z//P/8//z//T/9P/2//j/+P/5//n/9//3//f/9//1
//X/9f/1//P/8v/w/+7/7f/u//H/8//x/+3/7P/s/+3/7f/s/+z/7f/s/+z/6//p/+n/
6f/p/+v/6//q/+r/6v/q/+r/6v/o/+j/6P/o/+j/6P/o/+j/6v/r/+v/6v/o/+j/6f/t
//T/+/8FABoANQBOAGEAewCgAL0AvgClAHQANQD6/8D/ev9E/yL/Af/c/sv+zv7m/g3/
Lf8+/1v/hP+n/8P/3//0/wIACQAQABIAEQANAAkABAD///v/+P/0//P/8//z//P/8//z
//P/8//x//H/8P/w//P/8//z//P/8//z//P/8//z//P/8//0//T/9f/1//X/8//0//T/
9P/1//b/+P/6//j/+P/5//n/+//7//v//P/8//z//f/+////AAABAAIAAwADAAQABQAG
AAcACAAJAAoADAANAA4AEQASABQAFQAUABUAFwAYABkAHAAcAB4AIQAjACQAJQAkACUA
JwAoACkAKgArACsALQAuAC4ALgAuAC4ALgAuACwAKwApACgAJwAlACQAJAAhACAAHwAc
ABoAGgAZABYAFAAUABMAEgASABEAEAAOAAkABwAHAAcABwAFAAUAAgD///3//f/7//v/
+v/5//f/9f/z//L/8f/w/+//7v/t/+z/6//p/+n/6f/p/+j/6P/o/+b/5f/l/+L/4f/h
/+H/4v/j/+T/5f/m/+b/6P/p/+n/6f/p/+n/6//r/+z/7f/w//H/8v/z//T/9f/2//f/
+P/5//r/+v/7//z//f/+//7///8AAAAAAQABAAEAAQACAAIAAgACAAIAAwADAAMABQAF
AAMAAwABAAEAAQABAAAA////////AQAAAP7//v/+//7//v/8//z//P/7//v/+//7//r/
+v/7//n/+f/5//j/9//2//X/9f/0//T/9P/y//L/8//z//T/9P/0//T/9P/0//T/9P/y
//L/8v/y//L/8v/y//L/8P/w//D/8P/y//L/8v/y//T/9f/1//X/9f/2//b/+P/6//r/
+//7//n/+f/5//n/+f/5//n/+f/5//j/9v/0//T/9P/2//f/9//z//L/8v/z//P/8v/y
//H/8P/w/+//7//v/+//7//v/+//7v/u/+7/7v/u/+7/7P/s/+z/7P/u/+7/7v/u/+7/
7//v/+7/7v/s/+//8f/0//n/BQAaADEASABfAHUAmAC/ANAAvwCYAF0AGgDk/6T/YP80
/xX/9P7X/s7+2v77/h//Nv9L/27/l/+7/9f/7v/8/wcADAAQABEAEQAPAAwABwADAAAA
/P/5//n/+f/5//v/+//7//v/+//7//r/+v/7//v/+//7//v/+//7//v//f/9//3//v/8
//3//f/9//3//v/+//7//v/+////AAAAAAAAAQABAAMAAwADAAQABgAGAAcACAAHAAgA
CQAKAA0ADQAOAA8AEAARABIAEwASABQAFQAWABkAGgAcAB0AHgAfACEAIgAjACYAJgAo
ACkAKwAsAC0ALgAvADEAMgA1ADYANwA3ADcAOAA4ADgANgA2ADYANgA1ADUANAA0ADEA
LwAuAC4ALQAsACsAKAAkACQAIwAgACAAIAAfAB4AHAAbABoAGAAVABMAEwATAA8ADQAN
AAoACwAJAAkABwADAAIAAQD///3/+//6//n/+v/5//j/9//2//X/8//z//H/8f/w//D/
8v/w/+//7//w/+//7//v/+//7//v/+//7v/u//D/8f/x//H/8f/x//P/8//0//X/9//5
//v//f/+////AAABAAIAAwAEAAQABQAGAAcACAAGAAcACAAIAAsACwALAAsADAAMAAwA
DAAMAA0ADQANAAsACwAJAAkACQAJAAkACQAIAAcABwAHAAkACAAGAAYABgAGAAYABAAE
AAQAAwADAAEAAQAAAAAAAQD//////////////////////v/+//7//P/8//3//f/8//z/
/P/8//r/+v/+//3//P/8//z//P/8//r/+v/6//r//P/8//z//P/6//r/+v/6//7/////
////AQACAAIABAACAAIAAwADAAEAAQABAAEAAwADAAMAAwADAAIAAAD+//7//v8AAAEA
///7//r/+v/7//v/+v/6//n/+P/4//f/9//3//f/9//3//f/9v/2//b/9v/2//b/9v/2
//b/9v/2//b/9v/2//T/9f/1//T/9v/2//f/9//6//3/BQAUACsARgBhAHcAlAC9ANoA
1QC2AH8APAAAAMT/fP9E/yf/CP/j/tD+1P7t/hH/LP9D/2L/h/+r/83/6v/8/wcAEAAW
ABcAFQATABAADQAJAAYAAgABAAEAAQABAAMAAwADAAMAAQABAAAAAAADAAMAAwADAAEA
AQABAAEAAwADAAMABAACAAMAAwADAAMABAAEAAQABAAEAAUABgAGAAYABwAHAAsACwAL
AAwADAAMAA0ADgAPABAAEQASABEAEQASABMAFgAXABgAGQAYABoAGwAcAB0AHgAgACEA
IgAjACUAJgAnACoAKgAsACsALQAuAC8AMAAxADMANAA3ADgAOQA5ADkAOgA6ADoAOgA6
ADoAOgA4ADcANQA0ADMAMQAwADAALQAsACsAKAAmACYAJQAiAB4AHgAdABwAHAAbABoA
GAAVABMAEwATAA8ADQANAAoACwAJAAkABwADAAIAAQD///3/+//6//n/+P/3//b/9f/0
//P/8f/x/+//7//u/+7/7v/s/+v/6//q/+n/6f/p/+v/6//r/+v/6v/q/+z/7f/v/+//
7//v//H/8f/y//P/9P/1//b/9//4//n/+v/7//7///8AAAAA//8AAAEAAgACAAMABAAE
AAcABwAHAAcACAAIAAgACAAIAAkACQAJAAkACQAHAAcABQAFAAUABQAEAAMAAwADAAUA
BAACAAIAAAAAAAAA/v/+//7//f/9///////+//7//f/7//v/+//7//v/+//7//n/+P/4
//j/+P/4//n/+f/4//j/+P/4//j/+P/4//j/+P/2//b/9v/2//b/9v/2//b/+P/4//j/
+P/4//n/+f/5//r//P/9/wAA/v/+//////////////////3//f/9//3//f/8//r/+P/4
//j/+v/7//n/9f/0//T/9f/1//T/9P/1//T/9P/z//H/8f/x//H/8f/x//D/8P/y//L/
8v/y//L/8v/y//L/8v/y//L/8v/y//P/8//y//L/8v/z//P/9v/9/wcAGAAzAE4AYQB3
AJoAvwDKALcAjgBPAA4A2P+c/1j/MP8V/+7+z/7M/uD+A/8l/zz/Vf90/5v/v//d//T/
BAANABQAGgAdAB0AGwASAAsABwAEAAAA/f/9//3//f/9//3//f/9//v/+//6//r//f/9
//3//f/7//v/+//7//v/+//7//z//v/////////9//7//v/+//7//v///wAAAgACAAMA
AwADAAMAAwAEAAIAAgADAAQABQAGAAcACAAJAAkACgALAAwADQAOAA8AEAASABMAFAAV
ABYAGAAZABgAGQAbABwAHQAgACAAIgAlACcAKAApACoAKwAtAC4ALQAuAC8ALwAvADAA
MAAwADIAMgAyADIAMAAvAC0ALAAtACsAKgAqACcAJgAlACIAIAAgAB8AHAAYABgAFwAW
ABYAFQAUABIAEAAPABAAEQAOAAsACgAGAAMAAQABAP///v/+//7//f/5//f/9v/1//T/
8//y//H/8v/x/+//7//t/+3/7P/s/+r/6P/n/+f/5//n/+j/6f/p/+n/6f/p/+j/6P/q
/+v/6//r/+v/6//v/+//8P/x//H/8f/x//H/9P/1//b/9//2//f/+P/4//n/+v/7//z/
/P/9//7//v8BAAEAAQABAAAAAAAAAAAAAAABAAEAAQADAAMAAQABAAEAAQABAAEAAAD/
///////9//z/+v/6//r/+v/6//j/+v/6//n/+f/5//n/+P/4//n/9//3//f/9//3//f/
9//z//L/9P/0//T/9P/0//T/8v/y//L/8v/0//T/9P/0//T/9P/0//T/9P/1//X/9f/z
//T/9P/2//j/+P/5//n/+//7//v/+//6//n/+P/3//X/9P/y//D/7v/u//D/8f/v/+v/
6v/q/+3/7f/s/+z/7f/s/+z/6//t/+3/7f/t/+v/6//q/+r/7P/s/+z/7P/q/+r/6v/q
/+r/6v/q/+r/6v/r/+v/6v/q/+z/6//r//L///8RACYAPQBUAGcAgQCoAMEAuACbAGoA
KwDw/7T/bv84/xz/+/7Y/sf+0P7w/hf/Nf9O/2v/kv+z/9H/6//+/wwAEwAWABgAFQAR
AA8ACAABAP3/+v/2//X/9f/1//X/9f/1//X/9f/z//P/8v/y//P/8//z//P/9f/1//X/
9f/1//X/9f/2//b/9//3//f/9//4//j/+P/4//j/+f/6//r/+v/7//v/+//7//v//P/+
//7///8AAAEAAgADAAQAAwADAAQABQAIAAkACgALAAwADgAPABAAEQASABQAFQAYABkA
GwAcABsAHgAeACAAHwAhACIAIwAlACcAKgAsACsALAAtAC0AKwAsACwALAAuAC4ALgAu
AC4ALQArACoAKQAnACYAJgAlACQAIwAgAB4AHgAdABoAGAAYABcAFgASABEAEAAOAA0A
CwALAAsACwAJAAkABgADAAEAAQD///3//P/7//n/9//1//T/8//y//H/8P/v/+7/7f/r
/+v/6//r/+r/6v/q/+j/5//n/+j/5//n/+f/5//n/+f/5//m/+b/6P/p/+v/6//r/+v/
7f/t/+7/7//w//H/8v/z//T/9f/2//f/+v/7//z//P/7//z//f/+/wAAAQACAAIAAwAD
AAMAAwAEAAQABAAEAAQABQAFAAUAAwADAAEAAQADAAMAAwADAAAA///////////+//z/
/P/+//7//v/8//z//P/7//v/+//7//r/+v/7//n/+f/5//f/9//3//f/9//2//b/9v/2
//T/9f/0//T/9P/0//T/8v/y//L/8v/0//T/9P/0//L/8v/y//L/9v/3//f/9//3//j/
+P/6//r/+v/7//v/+//7//v/+//7//v/+//7//n/+P/2//T/8v/y//T/9f/3//P/8v/y
//P/8//y//L/8f/w//D/7//v/+//7//v/+3/7f/s/+z/7v/u/+7/7v/s/+z/7P/s/+3/
7v/v//D/8P/x//H/8P/w//D/7//x//b//f8NACIAPQBWAGkAhQCuAM8AzgCzAIQARQAG
AMz/iP9M/yb/B//k/tP+1P7s/g//L/9C/13/hP+p/8n/5f/4/wYADQASABQAFQAVABEA
DAAFAAEA/v/6//r/+//8//3/+//7//v/+//7//v/+v/6//n/+f/5//n/+//7//v/+//7
//v/+//8//z//f/9//3///8AAAAAAAD+//7///8AAAIAAgADAAMAAwADAAMABAAGAAYA
BwAIAAkACgALAAwADQANAA4ADwAQABEAEgATABQAFgAXABgAGQAaABwAHQAgACEAIwAk
ACMAJgAmACgAKwAtAC4ALwAwADEAMwA0ADUANgA3ADcANwA4ADgAOAA2ADYANgA2ADYA
NQAzADIAMQAvAC4ALgArACoAKQAmACQAJAAjACAAHgAeAB0AHAAaABkAGAAWABMAEQAR
ABEADQALAAsACAAHAAUABQADAAEAAAD///3/+//5//j/9//2//X/9P/z//L/8f/v/+//
7//v/+7/7v/s/+r/6f/p/+n/6f/q/+v/6//r/+v/6//q/+r/7P/t/+3/7f/t/+3/8f/x
//L/8//2//f/+P/5//j/+f/6//v//P/9//7//v///wAAAQACAAIAAwAEAAQABQAFAAUA
BQAGAAYABgAGAAgACQAJAAkABwAHAAUABQADAAMAAwADAAIAAQABAAEAAQAAAP7//v//
/wAAAQAAAP7//v/9//3///////7//v/9//v/+//7//n/+f/5//n/+//6//r/+v/4//j/
+f/5//r/+v/4//j/+P/4//j/+P/3//b/9f/0//b/9v/2//b/9v/2//b/9v/4//n/+f/5
//n/+v/6//z//P/8//3//f/9//3//f/9//3//f/9//3////+//z/+v/4//j/+v/7//v/
9//2//b/9f/1//T/9P/1//T/9P/z//P/8//z//P/8//z//L/8v/w//D/8P/w//L/8v/y
//L/8P/w//D/8P/w//H/8f/w//T/9P/z//H/8v/3/wMAFAAtAEgAYQB3AJgAwQDaAM0A
qgB1ADQA+P+6/3b/Qv8h/wD/3/7Q/tj+9f4Z/zD/Rf9m/4v/sf/P/+r//P8HAA4AEgAV
ABUAEwAOAAcAAwAAAPz//f/9//3//f/9//3//f/9//3//f/8//z/////////////////
/////////////wAA/v///////////wAAAAAAAAIAAgADAAQABgAGAAcABwAJAAkACQAK
AAgACAAJAAoACwAMAA0ADgARABEAEgATABIAEwAUABUAFgAYABkAGgAbABwAHgAfACAA
IQAjACQAJQAoACgAKgArAC0ALgAvADAAMQAzADQANgA4ADoAOwA5ADoAOgA6ADwAPAA8
ADwAOgA5ADcANgA1ADMAMgAyAC8ALgAtACoAKgAqACkAJgAkACQAIwAiACAAHwAeABwA
GQAXABcAFwATABEAEQAOAA0ACwALAAkACQAIAAcABQABAP///v/9//r/+f/4//f/9v/1
//P/8//z//P/8v/y//T/8v/x//H/8P/v/+//7//v/+//7//v//D/8P/y//P/8f/x//H/
8f/1//X/9v/3//j/+f/6//v/+v/7//z//f8AAAEAAgACAAMABAAFAAYABgAHAAgACAAJ
AAkACQAJAAgACAAIAAgACgALAAsACwALAAsACQAJAAgABwAGAAUABgAFAAUABQAFAAQA
AgACAAIAAgACAAAAAAAAAP/////9//3//P/8//v/+f/5//n/+//7//v/+//5//j/+P/4
//b/9v/3//f/9v/2//j/9v/2//b/9v/2//b/9v/2//b/9v/2//b/9v/2//b/9v/4//n/
+f/5//n/+v/6//z//P/8//3//f/9//3//f/9//3//f/9//3//f/8//r/+P/4//j/+v/7
//n/9f/0//T/9f/1//T/9P/z//L/8v/x//P/8//z//P/8//z//L/8v/y//L/8v/y//L/
8v/y//L/8v/y//L/8v/w//H/8f/w//L/9P/x//P/9v/9/wsAIgA/AFgAbwCLALQA1QDU
ALcAiABJAAoA0v+O/1L/LP8P/+j+z/7O/uj+C/8p/z7/Wf+A/6f/xf/d//T/BgANABAA
FgAVABMADwAMAAgABQADAAAA/////////////////////wEAAQAAAAAAAQABAAEAAQAD
AAMAAwADAAEAAQABAAIABAAFAAUABQAFAAYABgAGAAYABgAHAAgACAAIAAkACQALAAsA
CwAMAAwADAANAA4ADwAQABEAEgATABMAFAAVABQAFQAWABcAGQAcAB4AIAAhACIAJAAl
ACYAJwApACoAKwAuAC4AMAAxADMANAA1ADYANwA5ADoAOwA8AD0APQA/AEAAQABAAD4A
PgA+AD4APAA7ADkAOAA5ADcANgA2ADMAMgAxAC4ALAAsACsAKAAmACYAJQAkACIAIQAg
AB4AHQAbABsAGwAXABUAFQASABEADwAPAA0ACwAKAAkABwAFAAMAAgABAAAA///+//3/
/P/7//n/+f/3//f/9v/2//b/9P/z//P/9P/z//P/8//z//P/8//z//L/8v/0//X/9f/1
//X/9f/3//f/+P/5//j/+f/6//v//f///wEAAwACAAMABAAEAAUABgAHAAgABgAHAAgA
CAAKAAsADAANAA4ADgAOAA4ADgAPAA8ADwANAA0ACwALAAsACwALAAsACgAJAAkACQAL
AAoACAAIAAgACAAIAAYABAAEAAMAAwAFAAUABAAEAAUAAwADAAMAAgABAAAA//////7/
/v/+//7//v///////v/8//z//v/+//7//v/8//z//P/8//z//P/8//z//P/8//z//P8A
AAEAAQABAAEAAgACAAQABAAEAAUABQAFAAUABQAFAAMAAwADAAMABQAEAAIAAAD8//z/
/v//////+//6//r/+//7//r/+v/5//j/+P/3//f/9//3//f/9//3//b/9v/4//j/+P/4
//b/9v/2//b/9P/0//T/9P/0//X/9f/0//b/9v/3//n/+v///wsAHAA1AFAAZwB9AKAA
yQDeAMsAogBpACgA8P+u/2r/PP8f//7+2/7M/tj+9/4Z/zL/Sf9s/5P/t//V/+7//v8J
ABAAFAAVABUAEwAQAAsABwAEAAAAAQABAAEAAQABAAEAAQABAAEAAQAAAAAAAQABAAEA
AQABAAEAAQABAAEAAQABAAIAAAABAAEAAQADAAQABAAEAAQABAAFAAYABgAGAAcABwAJ
AAkACQAKAAoACgALAAwADQAOAA8AEAARABEAEgATABQAFQAWABcAGgAcAB0AHgAdAB4A
IAAhACQAJQAnACgAJwAqACoALAAvADEAMgAzADIAMwA1ADYANwA4ADkAOQA7ADwAPAA8
ADwAPAA8ADwAPAA7ADkAOAA1ADMAMgAyADEAMAAvACwAKgAqACkAJgAkACQAIwAiACAA
HwAeABwAGgAZABoAGwAXABUAFQASABEADwAPAA0ACQAIAAcABQAFAAMAAgABAP7//f/8
//v/+v/5//f/9//3//f/9v/2//b/9P/z//P/8P/v/+//7//v/+//7//v//L/8v/0//X/
8//z//P/8//z//P/9P/1//b/9//4//n/+v/7//z//f/+////AAAAAAEAAgADAAQABgAH
AAgACAAHAAcABwAHAAgACAAIAAgABgAHAAcABwAJAAkABwAHAAcABwAHAAcABAADAAMA
AwADAAIAAAAAAAIAAgACAAAA/v/+//3//f/9//3//P/8//3/+//7//v/+f/5//n/+f/7
//r/+v/6//j/+P/5//n/9v/2//b/9v/2//b/9v/2//b/9v/0//T/9P/0//T/9P/0//T/
+P/5//n/+f/5//r/+v/8//z//P/9//3/+//7//v/+//5//n/+f/5//n/+P/2//T/8//0
//f/+f/3//P/8v/y//P/8//y//L/7//u/+7/7f/t/+3/7f/t/+3/7f/s/+z/7v/u/+7/
7v/u/+7/7v/u/+7/7v/u/+7/7v/v/+//7v/u/+7/7//x//L/9f8DABgAMQBIAF0AdQCa
AL8AyACzAIoATQAMANT/lP9U/yz/D//s/tH+zP7e/gH/Jf88/1H/dv+f/7//2//w/wAA
CQAQABYAFwAVABEADAAFAAEA/v/6//j/9//2//X/9//3//f/9//5//n/+P/4//f/9//3
//f/9//3//f/9//3//f/9//4//j/+f/5//n/+f/6//r/+v/4//j/+f/6//r/+v/7//v/
////////AAAAAAAAAQACAAEAAgADAAQABQAFAAYABwAGAAcACAAJAAwADgAPABAAEQAS
ABQAFQAVABUAFgAWABkAHAAcAB4AIQAjACQAJQAkACUAJwAoACkAKgArACsAKwAsACwA
LAAuAC4ALgAuACwAKwApACgAKQAnACYAJgAkACIAIAAcABwAHAAbABgAFgAWABUAFAAS
ABEAEAAOAA0ACwALAAsABwAFAAUAAgADAAEAAQD///3//P/7//n/9v/z//H/7//w/+//
7v/t/+7/7f/r/+v/6f/p/+j/6P/q/+j/5//n/+T/4//j/+P/4f/h/+H/4f/i/+L/5P/l
/+f/5//n/+f/6f/p/+r/6//q/+v/7P/t/+z/7f/u/+//8P/x//L/8v/z//T/9f/2//j/
+f/6//r/+f/5//n/+f/7//z//f/+//z//f/9//3//f/9//v/+//5//n/+f/5//j/9//3
//f/+P/4//f/+P/4//j/+P/2//b/9v/1//X/8//z//L/8v/z//H/8f/x//H/8f/x//H/
8f/w//D/8P/w/+7/7v/u/+7/7v/s/+z/7P/s/+z/7P/s/+z/7v/u/+7/7v/u/+//7//v
/+//8P/w//L/8v/y//P/8//z//P/8//z//H/8f/x//H/8f/w/+7/7P/q/+r/7P/t/+v/
5//m/+b/6f/p/+j/6P/n/+b/5v/l/+X/5f/l/+X/5//n/+b/5v/k/+T/5P/k/+T/5P/k
/+T/4v/i/+L/4v/i/+P/4//i/+T/5P/n/+X/6P/x////EgArAEYAWwBzAJYAuQDCAK8A
hgBHAAgA0P+O/0z/JP8J/+b+yf7E/tr+//4d/zT/Tf9u/5X/t//T/+r/+v8BAAgADAAN
AAsABwACAPv/9//0//D/7//v/+//7//t/+3/7f/t/+//7//u/+7/7f/t/+3/7f/t/+3/
7f/t/+//7//v//D/7v/v/+//7//x//L/8v/y//L/8v/z//T/9P/0//X/9f/1//X/9f/2
//j/+P/5//r/+f/6//v//P/9//3//v///wAAAQACAAMABAAGAAcACAAJAAoADAANABAA
EQATABQAEwAWABYAGAAbAB0AHgAfACAAIQAjACQAJQAmACcAJwAnACgAKAAoACgAKAAo
ACgAJgAlACMAIgAhAB8AHgAeAB0AHAAbABgAFgAWABUAEgAQABAADwAOAAwACwAKAAgA
BQADAAMAAwD///3//f/6//n/9//3//X/8//y//H/7//v/+3/7P/r/+r/6f/o/+f/5P/j
/+H/4f/h/+H/4P/g/+D/3v/d/93/3P/b/9v/2//b/9v/2//b/9r/2v/c/93/3f/d/93/
3f/f/9//4P/h/+L/4//k/+X/5v/n/+j/6f/q/+v/7P/s/+3/7v/v//D/8P/x//L/8v/z
//P/8//z//T/9P/0//T/9P/1//X/9f/1//X/8//z//P/8//z//P/9P/z//P/8//x//D/
7v/u/+7/7v/u/+z/7P/s/+v/6//p/+n/6P/o/+n/5//n/+f/6f/p/+n/6f/n/+b/5v/m
/+L/4v/j/+P/4v/i/+L/4v/k/+T/5P/k/+T/5P/i/+L/4v/i/+D/4P/g/+D/4v/i/+L/
4v/k/+X/5f/l/+P/5P/k/+b/6P/o/+n/6f/p/+n/6f/p/+n/6f/p/+n/6f/o/+b/5P/i
/+L/5P/l/+f/4//i/+L/4f/h/+D/4P/f/97/3v/d/93/3f/d/93/3f/d/9z/3P/c/9z/
3P/c/9z/3P/c/9z/3P/c/9z/3P/a/9v/2//a/9z/3P/b/9v/3P/h/+v//P8TAC4ARwBd
AHwApQC+ALcAmABjACAA5P+m/17/Kv8N/+7+z/68/sD+2/7//hr/Lf9O/3f/m/+3/9D/
4v/t//b//P//////+//2//H/7f/q/+b/5f/l/+X/5f/n/+f/5//n/+X/5f/k/+T/5f/l
/+X/5f/l/+X/5f/l/+f/5//n/+j/5v/n/+f/5//l/+b/5v/m/+j/6P/p/+r/6v/q/+v/
6//r/+v/6//s/+7/7v/v//D/8//0//X/9v/2//X/9f/1//j/+f/6//v//P/+////AAD/
/wAAAgADAAQABQAHAAgACwAOAA4AEAARABMAFAAVABQAFQAXABgAGQAaABsAGwAdABwA
HAAeAA==
         </WaveFormData>
      </LeadData>
      <LeadData>
         <LeadByteCountTotal>10000</LeadByteCountTotal>
         <LeadTimeOffset>0</LeadTimeOffset>
         <LeadSampleCountTotal>5000</LeadSampleCountTotal>
         <LeadAmplitudeUnitsPerBit>4.88</LeadAmplitudeUnitsPerBit>
         <LeadAmplitudeUnits>��V</LeadAmplitudeUnits>
         <LeadHighLimit>2147483647</LeadHighLimit>
         <LeadLowLimit>268435456</LeadLowLimit>
         <LeadID>V3</LeadID>
         <LeadOffsetFirstSample>0</LeadOffsetFirstSample>
         <FirstSampleBaseline>0</FirstSampleBaseline>
         <LeadSampleSize>2</LeadSampleSize>
         <LeadOff>FALSE</LeadOff>
         <BaselineSway>FALSE</BaselineSway>
         <ExcessiveACNoise>FALSE</ExcessiveACNoise>
         <MuscleNoise>FALSE</MuscleNoise>
         <LeadDataCRC32>2661392814</LeadDataCRC32>
         <WaveFormData>
QgBCAEIAQgBCAEIAQgBCAEEAQAA/AD4AOwA6ADkAOAA2ADQAMgAwAC0ALAArACoAKQAo
ACcAJgAkACIAIAAeABwAGgAYABYAFAASABAADgAMAAoACAAGAAMAAgABAAAA/f/8//v/
+v/3//b/9f/0//P/8v/x//D/7v/u/+7/7v/s/+z/7P/s/+v/6v/p/+j/5v/m/+b/5v/o
/+j/6P/o/+r/6v/q/+r/7P/s/+z/7P/v//D/8f/y//T/9P/0//T/9//4//n/+v/8//z/
/P/8//z//P/8//z//f/+////AAACAAIAAgACAAAAAAAAAAAAAAAAAAAAAAD+//7//v/+
//z//P/8//z//P/8//z//P/7//r/+f/4//b/9v/2//b/+P/4//j/+P/2//b/9v/2//X/
9P/z//L/8P/w//D/8P/w//D/8P/w//D/8P/w//D/8P/w//D/8P/u/+7/7v/t/+//7//v
/+//7f/t/+3/7v/u/+7/7v/v/+//8P/x//H/8v/y//L/8//z//P/8//0//j/+v/7//z/
/f/8//v/+v/3//T/9P/0//f/+P/4//b/9P/0//P/8//x/+//7f/t/+z/6//q/+n/5//n
/+f/5//m/+b/5v/m/+f/5//n/+b/5v/m/+b/5v/k/+T/5P/l/+f/5//n/+f/5//m/+r/
7v/2/wIAFgAtAEMAWgCBAK8A0QDeAN4AzQCsAIkAWgAdAOH/ov9Z/xL/6/7n/vn+C/8c
/zb/U/90/5H/qf+8/8v/1f/g/+f/6v/s/+//7f/s/+z/6//r/+n/6f/p/+n/6v/q/+r/
6//r/+v/6//r/+3/7v/u/+7/7v/u/+7/7//t/+3/7f/t//D/8P/x//H/8f/y//L/8v/w
//H/8//z//T/9f/1//X/9f/1//f/+P/4//j/+f/6//v/+//8//7//f/+//7///8BAAIA
AwAEAAYABwAKAAsADQAQABAAEgASABUAFwAXABoAHQAfACEAIQAkACYAJwAoACkAKwAr
AC4AMAAyADMAMgAzADMANAA3ADcANwA3ADYANAA0ADMAMAAvACwALAAqACoAJgAkACMA
IwAhAB4AHgAdABsAGgAWABQAEgARAA8ADQALAAkABQADAAEA//////3/+//5//f/9//2
//T/8v/w/+7/7P/s/+v/6v/p/+b/5f/k/+P/4v/i/+H/4f/j/+H/4P/f/93/3f/d/9z/
2v/a/9r/2v/c/9z/3P/c/97/3//f/9//4P/g/+H/4v/i/+P/4//k/+X/5v/o/+r/6v/q
/+v/7P/v//D/8f/y//P/9P/1//X/9v/3//f/9//3//f/9//3//f/+P/4//j/9//3//f/
9//2//b/9v/2//X/9f/1//T/9P/z//L/8v/y//L/8v/w//D/8P/u/+7/7v/u/+7/7v/t
/+3/7f/s/+v/6//r/+v/7P/s/+z/6//r/+v/6//r/+v/6v/o/+b/5v/m/+b/6P/n/+f/
5//n/+f/5//n/+f/6P/o/+j/6P/p/+n/6v/r/+v/7P/s/+z/7f/v/+//7//w//H/8v/y
//L/9P/0//P/8v/w/+z/7v/u//D/8P/v/+z/6v/q/+n/6f/p/+f/5//n/+b/5f/i/+H/
4f/h/+H/4f/g/+D/4P/g/9//3//f/97/3v/e/97/3v/e/97/3v/f/9//3//f/9//3//k
/+r/7v/0/wYAHAAxAEkAZgCRALsA1wDeANgAvQCaAHEAOgD//8X/fv8z//j+3/7n/v3+
D/8i/z7/X/98/5P/q//A/83/1//g/+X/6P/o/+n/5//k/+T/4//j/+P/4//j/+P/5P/k
/+T/5f/j/+P/4//j/+T/5v/n/+j/6P/o/+j/6f/n/+f/5//n/+j/6P/p/+n/6f/q/+r/
6v/s/+3/7//v/+7/7//v/+//8f/x//P/9P/y//L/8//0//X/9f/2//j/+//8//z//f/9
//7///8AAAAAAQAEAAUABgAKAAsADgAOABEAEwATABQAFwAZABsAHwAiACQAJQAmACcA
KQApACwALgAwADEAMgAzADMANAA1ADUANQA1ADIAMAAwAC8ALgAtACoAKgAoACgAJAAi
ACEAIQAfABwAGgAZABcAFgAWABQAEgARAA4ACwAIAAUABQADAAEA///9//v/+f/3//X/
9f/0//L/8v/w/+7/7P/s/+v/6v/p/+j/5//m/+X/5P/k/+P/4//h/9//3v/d/9v/2//b
/9r/2//c/93/3v/e/97/3v/e/97/3//f/9//4P/g/+H/4v/j/+X/5v/o/+n/6v/s/+7/
8P/w//H/8v/x//L/8//0//X/9v/3//f/+f/7//z//f8CAAMABAAFAAMABAAEAAQAAwAD
AAMAAwAAAAAAAAAAAAEAAQABAAAAAAD///7//v8AAAAAAAD+//7//v/8//z//P/8//z/
/P/7//v/+//6//f/9//3//f/9v/2//b/9f/1//X/9f/1//f/9v/2//X/9//3//f/+P/2
//b/9v/2//b/9f/1//X/9f/1//X/9f/1//b/9v/2//b/9//3//j/+//7//z//P/8//3/
//////3//v///wAAAgACAAQABAAEAAQAAwAAAAAAAAACAAIAAQD+//z//P/5//n/+f/3
//X/9f/0//P/8v/x//H/8f/x//H/8P/w//D/8P/v/+//7//u/+7/7v/u/+7/7v/u//D/
8f/x//H/7//t/+//8v/0//j/AAAQACIANwBLAGQAiwC9AN8A7gDuAOEAwgCdAHAAOQD/
/77/cf8q//v+8f4B/xf/KP9A/13/fP+Z/7H/xv/V/+H/6P/t//L/9v/5//n/9v/2//X/
9f/1//X/9f/1//j/+P/4//n/9//3//f/9//3//j/+P/4//j/+P/4//n/+f/5//n/+f/8
//z//f/9//3//v/+//7//v///wEAAQAAAAEAAQABAAEAAQADAAQABgAGAAcACAAJAAkA
CgAMAA0ADgAOAA8AEwAUABUAFgAWABcAGgAbABsAHgAeACAAIgAlACcAJwAqAC0ALwAx
ADMANgA4ADkAPAA9AD8APwBCAEQARgBHAEgASQBJAEoASQBJAEkASQBKAEgASABHAEQA
QwBAAEAAQABAADwAOgA3ADcANQAyADIAMQAvAC4ALAAqACgAJwAjACEAHwAdABsAGQAX
ABUAFAATABIAEQAOAA0ACwAIAAgABgAEAAIAAgABAAAA///8//v/+v/5//j/+P/3//f/
+f/3//b/9f/1//X/9f/0//L/8v/y//L/8v/y//L/8v/y//P/8//z//T/9P/1//b/9//5
//r//P/9//7/AAACAAIAAgADAAQABQAGAAcACAAJAAoACwALAAwADQANAA0ADwAPAA8A
DwAPABAAEAAQAA8ADwAPAA8ADgAOAA4ADgALAAsACwAKAAwACwAKAAoACAAIAAgABgAI
AAgABgAGAAQABAAEAAQAAwADAAMAAgADAAMAAwADAAAAAAAAAP//AQABAAEAAQABAAAA
AAD///v//f///////v/+//7//v/+//7//f/9//3//f/9//3//f/7//z//P/8//3///8A
AAIAAwADAAQABAACAAMABQAFAAUABgAHAAgACgAKAAwADAAOAA4ADQAKAAoACgAMAAwA
CQAGAAQABAAFAAUABQADAP/////+//3/+v/5//n/+f/7//v/+v/6//r/+v/5//n/+f/4
//j/+P/4//j/+P/4//b/9//3//f/9//5//f/+v/8//7/BAAOAB4AMwBNAGYAgwCzAN8A
+AD+APUA2gC5AJAAWQAhAOb/nf9O/xH/9/7//hP/JP84/1X/dP+R/6v/xP/V/+H/7P/1
//j/+v/9//3//P/8//v/+//7//v/+//7//7//v/+/////f/9//3//f/9//7//v/+//7/
/v/+//////////////8AAAAAAQABAAEAAgACAAIAAAABAAMAAwACAAMAAwADAAQABQAI
AAoACgAKAAsADAANAA0ADgAQABEAEgASABMAFQAWABcAGAAYABkAHAAdAB0AIAAgACIA
JAAnACkAKQAqAC0ALwAxADEANAA2ADcAPAA9AD8APwBEAEYASABJAEoASwBLAEwASwBL
AEsASwBMAEoASgBJAEgARwBEAEQAQABAADwAOgA5ADkANwA0ADIAMQAvAC4ALgAsACoA
KQAnACUAIwAhAB0AGwAZABcAFwAVABMAEQAPAA8ADgAMAAgABgAEAAIAAAD///7//f/8
//v/+v/5//r/+v/5//n/+f/3//b/9f/z//P/8//y//L/8v/y//L/8v/y//L/8v/0//X/
9f/1//b/9v/3//j/+P/5//n/+v/7//z//v8AAAIAAgADAAQAAwAEAAUABgAHAAgACQAJ
AAoACwALAAsADQANAA0ADQANAA4ADgAOAAsACwALAAsACgAKAAoACgALAAsACwAKAAgA
BwAGAAYABgAGAAYABAACAAIAAAAAAAEAAgADAAQAAQABAAEAAAD///////////7//v/+
//3/+//7//v/+//7//z//P/9//z/+v/6//r/+v/6//n/+f/5//n/+f/5//n/+f/6//r/
+v/8//3//f/+//////8AAAAA/v///wEAAQADAAQABQAGAAQABAAGAAYACAAIAAcABAAE
AAQABgAGAAQAAAD9//z/+//7//v/+f/5//n/+P/3//T/8//z//P/8f/x//D/8P/y//L/
8f/x//P/8v/y//L/8v/y//L/8v/y//P/8//z//H/8f/z//T/9v/6/wAADAAiADkATQBm
AI0AuwDbAOgA5gDTALIAjwBeACMA6f+o/1n/Ev/t/u/+Af8V/yj/Qv9f/37/m/+z/8b/
1f/f/+r/8f/2//r/+//5//b/9v/1//X/8//z//P/8//2//b/9v/3//X/9f/1//X/9//4
//j/+P/2//b/9v/3//f/9//3//f/+v/6//v/+//5//r/+v/6//r/+//9//3//v//////
////////AQACAAAAAAABAAIAAwADAAQABgAFAAYABgAHAAsADAANAA4ADgAPABIAEwAT
ABYAFgAYABgAGwAdAB0AIAAjACUAJwArAC4AMAAxADQANQA3ADcAOAA6ADwAPQA8AD0A
PQA+AEEAQQBBAEEAQAA+AD4APQA8ADsAOAA4ADQANAAwAC4ALQAtACsAKAAmACUAIwAi
ACAAHgAcABsAGwAZABcAFQASAA8ADAAJAAUAAwABAP///v///////v/6//j/9v/0//T/
8//y//H/8P/v/+7/7f/s/+z/6//r/+n/5//m/+X/5v/n/+j/6P/n/+b/5f/k/+T/5P/k
/+T/5P/l/+X/5f/o/+j/6f/q/+r/6//r/+z/7//w//L/9P/y//L/8//0//X/9v/3//j/
+f/6//v/+//8//3//f/9/////////////f/+//7//v////////////7//v/+//7//f/9
//3//P/6//n/+P/4//j/+P/4//b/+P/4//b/9v/0//T/9P/0//X/9f/1//T/8//z//P/
8//w//D/8P/w//D/8P/w//D/7v/t/+3/7f/v/+//7//v/+3/7v/u/+7/7v/v/+//8P/v
/+//8P/w//L/8//1//X/9//4//n/+v/4//j/+v/6//n/+P/2//L/8v/y//T/9P/x/+7/
7P/s/+3/7f/t/+v/6f/p/+j/5//o/+f/5//n/+X/5f/k/+T/5v/m/+X/5f/j/+L/4v/i
/+D/4P/g/+D/4v/j/+P/4//h/+P/4//k/+j/9P8CABIAKAA9AFMAdAChAMsA2wDgANYA
twCQAGEAJADn/6v/ZP8Z/+b+1f7j/v3+Ef8q/0j/Z/+E/53/sf/E/9P/2//i/+f/6v/s
/+v/6f/o/+j/5//n/+X/5f/l/+X/6P/o/+j/6f/n/+f/5//n/+f/6P/o/+j/6v/q/+r/
6//r/+v/6//r/+7/7v/v/+//7//w//D/8P/y//P/9f/1//b/9//3//f/9//3//n/+v/6
//r/+//8//v/+//8//7///8AAAAAAQAEAAYACAAKAAoACwAOAA8AEQAUABQAFgAWABkA
GwAbABwAHwAhACMAIwAmACgAKQAuAC8AMQAxADIANAA2ADcAOAA5ADkAOgA5ADkAOQA5
ADgANgA2ADUANAAzADAAMAAuAC4AKgAoACcAJwAlACIAIAAfAB0AHAAZABYAEwARABEA
DwANAAsACwAJAAcABQADAAEA///9//v/+//6//j/9v/0//L/8P/w/+//7v/t/+z/6//q
/+n/6v/q/+n/6f/n/+X/5P/j/+P/4//j/+L/4P/g/+D/4P/i/+L/4v/i/+L/4//j/+P/
5v/m/+f/6P/q/+v/6//s/+3/7v/w//L/9P/0//X/9v/1//b/9//4//v//P/9//3//v//
//////8BAAEAAQABAP//AAAAAAAA//////////8AAAAAAAAAAP3//f/9//z/+v/5//j/
+P/6//r/+v/4//r/+v/4//j/9v/2//b/9v/1//X/9f/0//P/8//z//P/8P/w//D/7//x
//H/7//u//D/8P/w//D/8P/v/+//7//v/+//7//v/+//8P/w//D/8v/z//P/9P/z//P/
9P/0//T/9f/3//f/9//4//n/+v/6//r//P/8//r/+v/5//b/9v/2//j/+P/3//T/8v/y
//P/8//z//H/7//v/+7/7f/s/+v/6//r/+n/6f/o/+j/6P/o/+f/5//n/+b/5v/m/+f/
6P/p/+r/6P/p/+n/6f/r/+v/6f/s/+7/9P/+/xAAJgA9AFMAcAChAM8A5wDuAOoA0wCu
AIMAUAAXANn/kv9H/wr/6/7v/gH/Ff8o/0T/Zf+E/5//tf/I/9X/3//m/+v/8P/y//P/
8f/u/+7/7f/t/+//7//v/+//8P/w//D/8f/x//H/8f/x/+//8P/w//D/8v/y//L/8//z
//P/8//z//T/9P/1//X/9f/2//b/9v/0//X/9//3//j/+f/5//n/+//7//3//v/+//7/
//8AAAEAAQACAAQABQAGAAYABwAHAAgACQAKAAwADQAQABEAEwAWABYAGAAaAB0AHwAf
ACAAIwAlACcAKQAsAC4ALwAyADMANQA1ADYAOAA6ADsAPAA9AD0APgA9AD0APQA9AD4A
PAA8ADsAOgA5ADYANgA0ADQAMAAuAC8ALwAtACoAJgAlACMAIgAiACAAHgAdABkAFwAV
ABMAEQAPAA0ACwAJAAcABQADAAEAAQAAAP7//P/6//j/9v/2//X/9P/z//D/7//u/+3/
7v/u/+3/7f/r/+n/6P/n/+n/6f/p/+j/6P/o/+j/6P/o/+j/6P/o/+j/6f/p/+n/6v/q
/+v/7P/t/+//8P/y//H/8v/0//b/9P/0//X/9v/5//r/+//8//3//v//////AAABAAEA
AQADAAMAAwADAAUABgAGAAYAAwADAAMAAwAAAAAAAAAAAP////////7//v/9//z//P/+
//7//v/8//r/+v/4//j/+v/6//r/+v/5//n/+f/4//f/9//3//f/9v/2//b/9f/1//X/
9f/1//f/9v/2//T/9P/0//T/9P/0//P/8//z//P/8//z//P/8//0//T/9P/2//f/9//4
//j/9//3//b/9v/3//n/+f/7//z//f/+//7//v8AAAAAAQACAAIAAAD+//7/AAAAAP//
/P/6//r/+f/5//n/9//1//X/9P/z//L/8f/x//H/8f/x//D/8P/w//D/7//v/+//7v/u
/+7/7v/u/+7/7v/u/+//7//v//H/8//x/+7/8P/y//z/CgAaADEASQBiAIUAswDdAO4A
9ADtANQArwCCAE8AFwDW/4v/Pv8F//P+/f4T/yT/OP9V/3T/kf+r/8L/0//f/+j/7//0
//j/+f/5//b/9v/1//X/9f/1//X/9f/2//b/9v/3//f/9//3//f/9//4//j/+P/4//j/
+P/5//n/+f/5//n/+v/6//v/+//7//z//P/8//z//f//////AgADAAMAAwADAAMABQAG
AAQABAAFAAYABwAHAAgACgALAAwADAANAA0ADgAPABAAFAAVABgAGQAZABwAHAAeACAA
IwAlACUAJgApACsALQAvADIANAA1ADYANwA5ADkAPQBAAEMARQBEAEUARQBGAEcARwBH
AEcARgBEAEQAQwBCAEEAPgA+ADwAPAA4ADYANwA3ADUAMgAwAC8ALQAsACoAKAAmACUA
IwAhAB8AHQAdABsAGQAXABUAEwARAA8ACwALAAoACAAGAAQAAgAAAP///f/7//n/+P/3
//b/9f/1//b/9v/3//f/9f/0//P/8//z//P/8v/y//L/8v/y//L/8v/y//L/8P/x//H/
8f/y//L/8//0//T/9f/1//b/9f/2//j/+v/8//z//f/+////AAABAAIAAwAEAAUABQAG
AAcABwAHAAcABwAHAAcACQAKAAoACgAJAAkACQAJAAYABgAGAAYABwAHAAcABgAEAAMA
AgACAAIAAgACAAAAAAAAAP7//v/+//7//v/+//v/+//7//r/+//7//v/+//6//r/+v/5
//f/9//3//f/9//2//j/+P/4//j/+P/2//X/9f/1//X/9f/1//X/8//0//T/9P/2//f/
9//4//n/+f/6//r/+v/7//3//f/9//7///8AAAIAAgAEAAQABAAEAAMAAAD+//7/AAAA
AP///P/6//r/+f/5//n/9//1//X/9P/z//T/8//z//P/8f/x//D/8P/w//D/7//v//H/
8P/w//D/8P/w//D/8P/u/+//7//v//H/7//v//D/9P/4/wIAEgAoAD8AWQB2AKEA0QDp
APAA8ADdAL4AlwBmAC0A7/+o/1n/FP/1/vn+Df8d/zD/TP9r/4r/o/+5/8z/3f/l/+z/
8//2//j/9//3//b/9v/1//X/9f/1//X/9f/2//b/9v/3//n/+f/5//n/+f/6//r/+v/8
//z//P/9//z/+//6//n//P/8//3//f/9//7//v/+//z//f//////AAABAAEAAQADAAMA
BQAGAAYABgAHAAgACQAJAAoADAALAAwADAANAA0ADgAPABAAEwAVABkAGwAbAB4AHgAg
ACAAIwAlACUAKAArAC0ALwAvADIANAA1ADgAOQA7ADsAQABCAEQARQBEAEUARQBGAEcA
RwBHAEcARgBEAEQAQwBCAEEAPgA+ADwAPAA4ADYANQA1ADMAMAAwAC8ALQAsACoAKAAm
ACUAIQAfAB0AGwAZABcAFQATAA8ADQALAAkACQAJAAgABgACAAAA/v/8//z/+//6//n/
+P/3//b/9f/y//L/8f/x//P/8f/w/+//8f/x//H/8P/u/+7/7v/u/+7/7v/u/+7/7P/t
/+3/7f/w//D/8f/y//D/8f/x//L/9f/2//j/+v/4//j/+f/6//v//P/9//7//f/+////
//8BAAMABAAFAAUABQAFAAUABwAIAAgACAAFAAUABQAFAAQABAAEAAQAAwADAAMAAgAE
AAMAAgACAAAAAAAAAP7//v/+//z//P/8//z//P/8//3//f/9//z/+f/5//n/+f/4//j/
+P/3//f/9//3//f/9//2//b/9v/2//b/9v/2//X/9f/1//X/9f/1//X/9//4//j/+P/4
//n/+f/6//v/+//8//z//P/9///////9//7///8AAAAAAAACAAIABAAEAAMAAAD+//7/
AAAAAAEA/v/8//z/+//7//v/+f/1//X/9P/z//L/8f/x//H/8f/x//D/8P/w//D/7//v
/+//7v/u/+7/7v/u/+7/7v/u/+//7//v/+//8f/x//D/8v/2//7/CgAeADMASQBgAIUA
twDdAOwA7gDlAMoApQB4AD8ABwDI/3v/MP/7/u/+/f4R/yL/OP9Z/3j/kf+r/8L/0f/f
/+b/7f/w//T/9f/1//L/8v/x//H/8//z//P/8//y//L/8v/z//P/8//z//P/9f/2//b/
9v/0//T/9P/1//X/9f/1//X/9P/0//X/9f/2//j/+f/6//n/+f/6//n/+v/7//v/+//9
//3///8AAP7//v///wAAAwADAAQABgAHAAgACAAJAA0ADgAPABAAFAAVABgAGQAXABoA
GgAcACAAIwAlACUAJAAnACkAKwAtADAAMgAzADgAOQA7ADsAPgBAAEIAQwBEAEUARQBG
AEcARwBHAEcASABGAEYARQBCAEEAPgA+AD4APgA6ADgANwA3ADUAMgAyADEALwAuACoA
KAAmACUAJQAjACEAHwAdABsAGQAXABUAEwARAA8ADAALAAkABgAGAAQAAgAAAP7//f/8
//v/+v/5//j/9//2//b/9f/1//f/9f/0//P/8f/x//H/8P/w//D/8P/w//D/8P/w//D/
7v/v/+//7//w//D/8f/y//L/8//z//T/9f/2//j/+v/4//j/+f/6//v//P/9//7///8A
AAEAAQAAAAEAAQABAAMAAwADAAMAAwAEAAQABAAFAAUABQAFAAQABAAEAAQAAQABAAEA
AAACAAEAAAAAAAAAAAAAAP7//v/+//z//P/6//r/+v/6//n/+f/5//j/9//3//f/9//4
//j/+P/3//f/9//3//f/9//4//f/9v/1//T/9v/1//X/9f/z//P/8//z//P/9P/0//T/
9v/3//f/+P/3//f/+P/4//b/9//5//n/+f/6//v//P/8//z//v/+//7//v/9//r//P/8
//7//v/9//r/+P/4//f/9//3//X/8f/x//D/7//u/+3/7f/t/+3/7f/s/+z/7v/u/+3/
7f/r/+r/6v/q/+z/7P/s/+z/7P/t/+3/7f/t/+3/7f/u/+7/8P/8/wwAHgAzAEkAZACN
ALsA2QDmAOYA0wCwAIkAWgAhAOX/ov9X/xT/7f7t/gH/F/8o/z7/X/9+/5n/r//E/9P/
3f/m/+3/9P/0//X/8//w//D/7//v/+3/7f/t/+3/8P/w//D/8f/x//H/8f/x//H/8v/y
//L/8v/y//L/8//z//P/8//z//T/9P/1//X/9f/2//b/9v/0//X/9//3//b/9//3//f/
+f/5//v//P/8//z//f/+//////8AAAIAAwAEAAQABQAFAAYABwAIAAwADQAQABEAEQAU
ABQAFgAXABkAGgAZABsAHwAiACUAKQAsAC4ALwAwADEAMwAzADYAOAA6ADsAOgA7ADsA
PAA9AD0APQA9ADwAOgA6ADkAOAA3ADQANAAyADIALgAsACsAKwApACYAJAAjACEAIAAg
AB4AHAAbABkAFwAVABMADwANAAsACQAJAAcABQADAP/////+//z/+P/2//T/8v/0//P/
8v/x//D/7//u/+3/6v/q/+n/6f/r/+n/6P/n/+X/5f/l/+T/4v/i/+L/4v/i/+L/4v/i
/+T/5f/l/+X/5v/m/+f/6P/o/+n/6f/q/+n/6v/s/+7/8P/w//H/8v/z//T/9f/2//f/
+P/5//n/+v/7//v/+//9//3//f/9//3//v/+//7//f/9//3//f/8//z//P/8//v/+//7
//r//P/7//r/+v/4//j/+P/2//j/+P/2//b/9P/0//T/9P/z//P/8//y//H/8f/x//H/
8v/y//L/8f/x//D/8P/w//D/8P/v/+3/7P/r/+3/7f/t/+3/7f/u/+7/7v/u/+//7//w
//H/8f/y//L/8v/z//X/9f/1//b/9//4//j/+P/6//r/+v/6//n/9v/0//T/9v/2//P/
8P/u/+7/7//v/+//7f/r/+v/6v/p/+j/5//n/+f/6f/p/+j/6P/m/+b/5f/l/+f/5v/m
/+b/5P/k/+T/5P/k/+X/5f/l/+f/5//p/+j/6v/w//r/CgAeADUASwBmAI8AvQDbAOgA
5gDTALAAiQBYAB0A4/+i/1f/EP/p/un+//4R/yT/Pv9b/3r/lf+v/8T/0f/b/+T/6//w
//D/8f/v/+z/7P/r/+v/7f/t/+3/7f/s/+z/7P/t/+//7//v/+//7f/u/+7/7v/u/+7/
7v/v//H/8f/x//H/8P/w//H/8f/x//L/8v/y//T/9f/3//f/9v/3//f/9//3//f/+f/6
//z//P/9//7//f/9//7/AAABAAIAAgADAAcACAAJAAoACgALAA4ADwAPABIAEgAUABYA
GQAbABsAHAAfACEAIwAlACgAKgArAC4ALwAxADEANAA2ADgAOQA6ADsAOwA8ADsAOwA7
ADsAPAA6ADoAOQA4ADcANAA0ADIAMgAuACwAKwArACkAJgAmACUAIwAiACIAIAAeAB0A
GgAXABQAEQAPAA0ACwAJAAcABQADAAEA//////7//P/6//j/9v/0//b/9f/0//P/8f/v
/+3/6//q/+r/6f/p/+v/6f/o/+f/5f/l/+X/5P/k/+T/5P/k/+b/5v/m/+b/5P/l/+X/
5f/m/+b/5//o/+j/6f/p/+r/7f/u//D/8v/w//D/8f/y//X/9v/3//j/+f/6//v/+//8
//3//f/9////////////AQACAAIAAgD//////////wAAAAAAAAAA/////////v/+//3/
/P/8//z//P/8//r/+P/4//b/9v/2//b/9v/2//X/9f/1//T/9f/1//X/9f/0//T/9P/z
//H/8f/x//H/8f/w//D/7//z//L/8v/y//L/8v/w/+//7//v/+//7//v/+//8f/y//L/
8v/y//P/8//0//X/9f/2//b/+P/5//v/+//5//r/+//8//7//v8AAAAAAAAAAP///P/6
//r//P/8//z/+v/5//r/9//3//f/9f/z//P/8v/x//D/7//v/+//7//v/+7/7v/u/+7/
7f/t/+3/7P/s/+z/7v/u/+7/7v/s/+3/7f/t/+3/7f/r/+z/7P/w//j/BAAWAC0ARQBc
AH0ArQDXAOwA9ADtANIArQCCAE0AFQDW/4//RP8J//H++f4P/x7/NP9R/3L/j/+n/77/
z//Z/+L/6//y//T/9//1//L/8v/x//H/8//z//P/8//0//T/9P/1//X/9f/1//X/9f/2
//b/9v/2//b/9v/3//f/9//3//f/9v/2//f/9//5//r/+v/6//r/+//9//3//P/9//3/
/f/9//3///8AAAAAAAABAAIABQAFAAYACAAHAAgACAAJAA0ADgAPABAAEAARABQAFQAV
ABgAGAAaABoAHQAfAB8AIgAlACcAKQArAC4AMAAxADQANQA3ADcAOgA8AD4APwBAAD8A
QQBCAA==
         </WaveFormData>
      </LeadData>
      <LeadData>
         <LeadByteCountTotal>10000</LeadByteCountTotal>
         <LeadTimeOffset>0</LeadTimeOffset>
         <LeadSampleCountTotal>5000</LeadSampleCountTotal>
         <LeadAmplitudeUnitsPerBit>4.88</LeadAmplitudeUnitsPerBit>
         <LeadAmplitudeUnits>��V</LeadAmplitudeUnits>
         <LeadHighLimit>2147483647</LeadHighLimit>
         <LeadLowLimit>268435456</LeadLowLimit>
         <LeadID>V4</LeadID>
         <LeadOffsetFirstSample>0</LeadOffsetFirstSample>
         <FirstSampleBaseline>0</FirstSampleBaseline>
         <LeadSampleSize>2</LeadSampleSize>
         <LeadOff>FALSE</LeadOff>
         <BaselineSway>FALSE</BaselineSway>
         <ExcessiveACNoise>FALSE</ExcessiveACNoise>
         <MuscleNoise>FALSE</MuscleNoise>
         <LeadDataCRC32>827667034</LeadDataCRC32>
         <WaveFormData>
MAAwADAAMAAuAC4ALgAuAC4ALgAuAC4ALQAsACsAKgAoACYAJAAiACEAIAAfAB4AHQAc
ABsAGgAYABYAFAASABAADgAMAAoABgAEAAIAAAD+//z/+v/4//X/9P/z//L/7//u/+3/
7P/p/+j/5//m/+T/5P/k/+T/4v/i/+L/4v/h/+D/3//e/9z/3P/c/9z/3P/c/9z/3P/c
/9z/3P/c/9z/3P/c/9z/3v/e/97/3v/g/+D/4P/g/+D/4P/g/+D/4f/i/+P/5P/m/+b/
5v/m/+b/5v/m/+b/5//o/+n/6v/s/+z/7P/s/+r/6v/q/+r/7P/s/+z/7P/q/+r/6v/q
/+r/6v/q/+r/6v/q/+r/6v/p/+j/5//m/+b/5v/m/+b/6P/o/+j/6P/n/+b/5f/k/+T/
5P/k/+T/4//i/+H/4P/g/+D/4P/g/+L/4v/i/+L/4P/g/+D/4P/e/97/3v/d/9//3//g
/+D/4P/g/+D/4P/g/+D/4f/j/+H/4f/h/+L/4//j/+P/4//k/+X/5f/n/+n/6//t/+//
7//u/+7/7f/p/+j/6P/o/+r/6//r/+n/5f/k/+T/4//i/+H/3//e/97/3f/c/9v/2v/a
/9v/2//a/9r/2v/a/9n/2f/Z/9n/2f/Z/9n/2f/X/9j/2P/Y/9r/2v/a/9r/2P/Z/93/
3v/h/+n/9f8FABIAJwBDAGkAjQCoAL8AzADIALgAnAB0AD0A9/+w/2z/PP8s/zL/O/9D
/1T/bP+C/5b/pv+z/7//x//O/9P/1//Z/9r/2v/Z/9n/2f/Y/9j/2P/Y/9j/1//X/9f/
1//a/9r/2v/a/9v/2//a/9r/2f/Z/9n/2v/a/9r/2v/a/9z/3f/d/93/3f/d/93/3v/d
/9z/2//b/93/3f/e/97/3//f/9//3//g/+D/4f/h/+D/4P/h/+H/4//j/+P/5f/l/+b/
5v/o/+v/7P/t/+7/7v/v//D/8f/y//T/9f/3//j/+v/8//3//f///wEAAwAEAAcACAAJ
AAwADgAQABIAEgATABQAFQAWABcAFwAXABcAFwAWABYAFQAUABMAEgAPAA4ADQAMAAsA
CgAJAAgABwAHAAYABAACAP///f/5//n/9//2//T/8P/u/+z/6v/o/+b/5P/j/+L/4f/i
/+H/3f/b/9r/2f/Y/9j/1v/W/9X/1P/T/9P/0//R/9H/0f/T/9H/0P/P/83/zf/N/8z/
yv/K/8r/yf/L/8z/zP/M/87/zv/O/87/zv/O/87/z//P/8//z//Q/9D/0v/U/9X/1f/V
/9b/1//Z/9n/2f/a/93/3f/b/93/3//g/+D/4P/i/+L/4v/i/+L/4//k/+T/4//j/+P/
4//k/+T/5P/k/+L/4f/h/+L/4P/g/+D/4P/g/+D/4P/e/+D/4P/e/97/3f/d/93/3f/d
/93/3P/c/9z/2//b/9r/2v/b/9z/3f/b/9v/2//c/9z/2//a/9j/2P/Y/9j/2v/Z/9n/
2f/a/9r/2v/a/9z/3P/c/9z/2//d/93/3f/d/97/3//f/+H/4f/i/+P/4//l/+b/5//m
/+f/6P/o/+f/5//l/+T/4v/i/+P/4//h/93/2v/Y/9b/1f/U/9P/0//S/9L/0f/Q/8//
zv/O/83/zf/M/8z/zP/M/8v/y//N/83/zf/N/8v/y//L/8z/zP/M/8z/zP/M/8z/zP/P
/9X/1v/Z/+H/8f///xAAJwBHAG8AkQCsAMEAxAC4AKIAggBUABkA0f+I/0r/Jv8g/yr/
M/8//1T/bP+A/5D/oP+v/7v/w//K/8//0f/R/9L/0v/R/9H/0f/Q/9D/0P/Q/9D/0f/R
/9H/0f/Q/9D/0P/Q/9L/0//T/9T/1f/V/9X/1v/W/9b/1v/W/9T/1f/V/9X/1f/V/9X/
1v/Y/9j/2P/Z/9n/2f/a/9r/2//b/9v/2//a/9r/2//b/97/3v/f/9//4f/h/+H/4//j
/+T/5P/m/+f/6P/p/+r/7v/v//D/8f/y//T/9f/3//j/+v/8//3/AQADAAUABwAGAAkA
CgALAA4AEAASABQAFAAVABYAFwAYABkAGQAZABkAGQAYABgAFwAWABUAFAARABAADwAO
AA0ADAALAAoABwAHAAYABAAFAAMAAgD///v/+f/4//b/9v/0//L/8P/u/+z/6v/p/+n/
5//n/+X/4//h/+D/3//e/97/3P/c/93/3P/b/9v/2f/X/9f/1//X/9X/1P/T/9H/0f/R
/9D/0f/S/9P/0//T/9T/1P/U/9T/1P/U/9T/1P/U/9T/1f/W/9f/2P/a/9r/3P/e/9//
4f/h/+L/4//j/+P/4//k/+f/5//l/+f/6f/q/+r/6v/s/+z/7P/s/+z/7f/u/+7/7//v
/+//7//u/+7/7v/u/+7/7f/t/+7/7P/s/+z/7P/u/+7/7v/s/+z/7P/q/+r/6//r/+v/
6//r/+v/6v/q/+z/6//r/+r/6//r/+v/6//t/+3/7f/u//D/7//u/+7/8P/y//L/8v/y
//L/8v/y//L/8f/x//H/8v/y//L/8v/0//T/9P/0//X/9//3//f/+f/6//v/+//9//3/
/v////3///8AAAEAAgADAAQABAAGAAcABgAGAAgACAAJAAkACAAFAAMAAgACAAEAAAD/
//3//P/8//v/+v/5//j/+P/5//n/+P/4//r/+v/5//n/9//3//f/9//3//f/9//4//r/
+v/6//r/+v/4//r//f///wAABQAPABkAJQA0AEcAZQCLAK8AzADlAPYA8gDiAMgAogBv
ACsA4v+e/2j/Uv9W/1//af96/5D/pv+4/8j/2f/l/+3/9P/5//v///8CAAIAAQABAAEA
AAAAAAAAAAAAAAMAAwADAAMAAgACAAIAAgABAAEAAAAAAAMAAwADAAQABAAEAAQABAAG
AAcABwAHAAkACQAJAAoACAAIAAgACQAJAAkACgAKAAkACQAJAAkACwAMAA4ADwAQABAA
EQARABMAEwATABUAFQAWABYAGAAZABoAGwAcAB4AHwAgACEAIgAkACUAJwAoACoALAAt
AC8AMQAzADUANgA5ADoAOwA+AEAAQgBEAEYARwBIAEkASQBJAEgARwBJAEkASABIAEUA
RABDAEIAQwBCAEEAQAA9ADwAOwA6ADkAOQA4ADYANQAzADIALwAtACsAKgAoACQAIgAg
AB4AHQAcABsAGwAXABUAFQATABEADwAOAA0ADAAMAAoACgAJAAgABwAHAAcABQAFAAUA
BQADAAIAAQABAAEAAQAAAP7//v/+//3//f/+//7//v/+//7//v/+//7//v/+////AAAB
AAIABAAEAAYACAAJAAcABwAIAAkACwALAAsADAANAA0ACwANAA8AEAAQABAAEgASABIA
EgASABMAFAAUABEAEQARABEAEgASABIAEgAQAA8ADwAQABIAEgASABIAEAAQABAADgAO
AA4ADAAMAA0ADQANAA0ACwALAAoACgAMAAsACwAKAAkACQAJAAkACQAJAAkACgAKAAkA
CAAIAAYACAAKAAoACAAIAAgACAAIAAgABwAHAAcACAAIAAgACAAGAAYABgAGAAkACwAL
AAsADQAOAA8ADwANAA0ADgAPAA8AEQASABMAFAAVABYAFgAZABkAFwAWABYAFgAXABcA
FgATABEAEAAQAA8ADgANAAsACgAKAAkABgAFAAQABAAHAAcABgAGAAQABAADAAMAAwAD
AAMAAwADAAMAAwAEAAIAAgACAAIAAgACAAQABQAFAAYACQARABkAJQA2AEkAYQCDAKsA
zADlAPoAAAH0ANwAugCPAFEACgDC/4L/Xv9Y/1//Z/92/4r/nv+y/8b/1//l/+//9v/9
////AQAEAAQABQAFAAUABAACAAIAAgACAAUABQAFAAUABAAEAAQABAAFAAUABAAEAAUA
BQAFAAYABgAGAAYABgAEAAUABQAFAAUABQAFAAYABgAGAAYABwAHAAcACAAIAAoACwAM
AA0ADAAMAA0ADQAOAA4ADwAPABEAEQARABMAEwAUABQAFgAXABgAGQAaABoAGwAcAB0A
HgAgACEAIwAkACYAKAApACkAKwAtAC8AMQA1ADcAOQA8AD4AQABCAEIAQwBEAEUARABF
AEUARQBHAEcARgBGAEUARABDAEIAQQBAAD8APgA9ADwAOwA6ADcANwA2ADQAMwAxADAA
LQAtACsAKgAoACQAIgAgAB4AHgAcABoAGQAXABUAFQATAA8ADQAMAAsACgAKAAgACAAH
AAYABQAFAAUAAwADAAMABQADAAIAAQD////////+//7//v/+//3//f/+//7//v/+//7/
/v/+//7//v/+////AQABAAEAAgABAAIAAwADAAUABQAGAAcABwAHAAcACAAJAAkABwAJ
AAsADAAMAAwADAAMAAwADAAMAA0ADgAOAAsACwALAAsADAAMAAwADAAMAAsACwAMAAoA
CgAKAAoACAAIAAgABgAGAAYABAAEAAcABwAHAAcABQAFAAQABAAGAAUABQAEAAMAAwAD
AAMAAgABAAAAAAAAAAEAAgACAAAAAAAAAAAAAAAAAP////////7//v/+//7/AAAAAAAA
AAD//wEAAQABAAMABAAFAAUAAwADAAQABQAFAAcACAAJAAgACQAKAAoACwALAAkACAAH
AAYABgAFAAEA/f/6//j/9v/1//T/8//x//D/8P/v/+z/6//q/+r/6f/p/+j/6P/o/+j/
5//n/+f/5//n/+f/5//n/+f/6P/o/+j/6P/o/+b/5v/o/+n/6f/s/+3/9f8DABMAIAA1
AFMAdwCbALYAzQDaANIAwACkAHoARQABALb/cP9A/zb/PP9D/03/YP92/4z/ov+y/8H/
y//R/9r/4f/j/+f/6v/o/+X/5f/l/+T/5P/k/+T/5P/l/+X/5f/l/+T/5P/k/+T/5//n
/+b/5v/l/+X/5f/m/+b/5v/m/+b/5v/n/+f/5//n/+f/5//o/+b/5v/m/+f/6f/p/+r/
6v/r/+v/6//r/+r/6v/r/+v/7P/s/+3/7f/t/+3/7f/v//H/8v/y//T/9f/2//f/+P/6
//v//P/9//z//v///wEABAAGAAgACQALAA0ADwARABQAFwAYABkAGwAcAB0AHgAgACEA
IgAjACIAIwAjACMAIwAjACIAIgAjACIAIQAgAB0AHAAbABoAFwAWABUAFAAPAA8ADgAM
AAsACQAIAAUABAADAAMAAgD///z/+f/2//L/8P/u/+3/7P/r/+z/6//n/+X/5P/j/+L/
4v/g/+D/3//e/93/3f/d/9v/2//b/9r/1//V/9P/1v/X/9j/2P/X/9b/1f/T/9P/1P/U
/9T/1P/U/9T/1P/W/9b/1v/X/9f/1//X/9j/2v/c/97/3//e/93/3f/d/9//3//f/+D/
4f/h/9//4f/l/+b/5v/m/+b/5v/m/+b/5v/n/+j/6P/n/+f/5//n/+f/6P/p/+r/6v/p
/+n/6v/p/+j/5//m/+j/6P/o/+b/5v/m/+T/5P/j/+P/4//j/+X/5f/k/+T/5v/l/+X/
5P/j/+P/4//g/+L/4v/i/+L/4v/h/+H/4f/i/+L/4v/i/+T/5P/k/+T/4//l/+X/5f/l
/+b/5//n/+n/6f/q/+v/7P/v//H/8//y//P/9P/0//T/8//w/+7/8P/w//H/8f/u/+v/
6f/o/+r/6f/o/+f/5f/k/+T/4//j/+P/4//k/+P/4//i/+L/5P/k/+P/4//j/+P/4//j
/+P/4//j/+T/5P/k/+T/5P/i/+T/5P/j/+f/7v/3/wEADQAfADAASQBtAJMAsQDMAN8A
3gDMAK4AigBYABkA0f+I/0z/Lv8w/zz/R/9X/27/hP+Y/6z/uv/H/9P/2f/g/+X/5//p
/+r/6v/p/+n/6f/o/+j/6P/o/+j/6f/p/+n/6f/o/+j/6P/o/+n/6f/o/+j/6//r/+v/
7P/u/+7/7v/u/+7/7//v/+//7//v/+//8P/w//D/8P/x//H/8f/y//L/8f/x//H/8f/0
//T/9f/1//j/+P/5//n/+f/5//n/+//9//7//v8AAAEAAgADAAQABgAHAAgACQAMAA4A
DwARABIAFAAWABcAFwAZABsAHQAgACMAJAAlACYAKAAqACwALAAtAC4ALwAwADEAMQAx
AC8ALwAuAC4ALQAsACsAKgArACoAKQAoACUAJAAjACIAHwAfAB4AHAAbABkAGAAVABMA
EQAQAA4ADgAMAAoACAAGAAQAAgABAP///f/9//v/+//5//j/9//2//b/9P/0//P/8v/x
//H/8//x//H/8f/v/+3/7P/r/+v/6//r/+r/6v/q/+r/6f/p/+r/6v/q/+z/7P/s/+z/
7P/s/+z/7f/v/+//7//w//D/8v/0//X/9f/1//b/9//5//n/+f/6//3//f/7//3///8A
AAAAAAAAAAAAAAAAAAAAAQACAAIAAQABAAEAAQACAAIAAgACAAAA/////wAA/v/+//7/
/v/+//7//v/8//7//v/8//z/+//7//v/+//7//v/+v/6//r/+f/5//j/+f/5//n/+f/5
//n/9//4//j/+P/4//j/+P/3//f/9//4//j/+P/4//j/+P/4//j/+f/7//v/+//7//z/
/f/9//3//f/+//////8BAAIAAwAGAAcACAAIAAcABwAFAAQAAgACAAMAAwAEAAEA///+
//7//f/8//v/+f/4//j/9//4//f/9v/2//X/9f/0//T/9P/0//P/8//z//P/8//z//X/
9f/1//b/9v/2//b/9v/2//b/9v/3//f/+v8BAAsAGQAnADgATwB1AJsAuQDUAOsA9ADo
ANIAsgCGAEsAAwC4/3r/Uv9G/0z/V/9j/3j/kP+m/7j/yP/X/+H/5//u//P/9f/5//r/
+P/1//X/9f/0//X/9v/3//j/+f/5//n/+f/4//j/+P/4//n/+f/4//j/+//7//v//P/8
//z//P/8//z//f/9//3/////////AAD+//7//v///wEAAQACAAIAAwADAAMAAwAGAAYA
BwAHAAgACAAJAAkACwALAAsADQANAA4ADgAQABEAEgATABQAGAAZABoAGwAcAB4AHwAh
ACAAIgAkACUAKQArAC0ALwAwADMANAA1ADYAOAA6ADwAPAA9AD4APwA+AD8APwA/AEEA
QQBAAEAAPwA+AD0APAA7ADoAOQA4ADcANgA1ADQAMQAxADAALgAtACsAKgAnACUAIwAi
ACAAHgAcABoAGAAWABQAEgARAA8ADQANAAsACQAHAAYABQAEAAQAAgACAAEAAAD/////
///9//3//f/9//v/+v/5//v/+//7//r/+P/4//j/9//3//j/+P/4//j/+P/4//j/+v/6
//r/+//9//3//f/+//z//v8AAAEA/////wAAAQADAAMAAwAEAAcABwAFAAcABwAIAAgA
CAAKAAoACgAKAAwADQAOAA4ACwALAAsACwAIAAgACAAIAAoACQAJAAoACQAIAAcABgAI
AAgACAAGAAYABgAEAAQABQAFAAUABQAFAAUABAAEAAQAAwADAAIAAQABAAEAAQABAAEA
AQACAAIAAwACAAIAAAAAAAAAAAAAAP///////wAAAAAAAAAAAAAAAAAAAAABAAMAAwAD
AAEAAgADAAMABQAFAAYABwAHAAkACgALAAoACwAMAAwAEAARABAAEAAOAA4ADwAPAA4A
CwAJAAgACAAHAAYABQADAAIAAgABAAAA///+//7//f/9//z//P/8//z/+//7//v/+//7
//v/+//7//v//P/6//r/+v/6/wAAAAD+//3//f/+/wMACwAVACMAMgBDAF8AgwCnAMYA
4QD2APoA7ADUALIAhQBDAPr/sP92/1j/VP9d/2X/cv+I/57/sv/E/9P/4f/p//D/9f/5
////AAD+//3//f/9//z//v/+//7//v/9//3//f/9//7//v/+//7///////7//v//////
//8AAAAAAAAAAAAAAAABAAEAAQD///////8AAAIAAgACAAMABQAFAAYABgAFAAUABQAF
AAYABgAHAAcACAAIAAkACQALAAsACwANAAsADAAMAA4ADwAQABEAEgAUABUAFgAXABgA
GgAbAB0AHgAgACIAIwAlACcAKQArACwALwAwADEANAA2ADgAOgA6ADsAPAA9AD4APwA/
AD8APQA9ADwAPAA7ADoAOQA4ADkAOAA3ADYANwA2ADUANAAvAC8ALgAsACkAJwAmACMA
IwAhACAAHgAeABwAGgAYABYAFAASABEADQALAAsACQAHAAUABAADAAAAAAD+//7/+//6
//n/+f/7//n/+f/5//v/+f/4//f/9//3//f/9v/2//b/9v/1//X/9v/2//b/9P/0//T/
9P/2//b/9v/3//f/9//3//j/9v/4//r/+//7//v//P/9//3//f/9//7/AQABAP//AQAB
AAIAAgACAAIAAgACAAIABAAFAAYABgAFAAUABQAFAAIAAgACAAIABAADAAMABAACAAIA
AgACAAAAAAAAAP7/AAAAAP7//v/9//3//f/9//v/+//6//r//P/7//v/+v/7//v/+//7
//n/+f/5//r/+v/5//r/+v/6//r/+v/4//f/9//3//b/9v/2//b/9v/2//b/9v/5//v/
+//7//n/+v/7//v/+//7//z//f/9////AAABAAQABQAGAAYABwAHAAUABAAEAAQABQAF
AAQAAQD///7//v/9//z/+//5//j/+P/3//j/9//2//b/9f/1//T/9P/0//T/8//z//X/
9f/1//X/9f/1//X/9v/2//b/9v/2//b/9v/2//X/9//6////CQAXACUANgBNAG0AlQC1
AM4A5wD0AOwA2AC6AJAAUwANAMT/gv9Y/07/Vv9d/2n/fP+U/6b/uP/G/9X/4f/p/+7/
9f/3//f/+P/4//n/+f/5//j/9v/2//b/9v/5//n/+f/5//r/+v/6//r/+//7//r/+v/7
//v/+//8//r/+v/6//r//P/9//3//f/7//v/+//8//z//P/8//3//f/9//7//v8BAAEA
AQABAAAAAAABAAEABAAEAAUABQAHAAcABwAJAAgACAAHAAgACwAMAA0ADgASABMAFAAV
ABYAGAAZABsAHAAeACAAIQAjACUAJwApACoALQAuAC8AMgA0ADYAOAA4ADkAOgA7ADoA
OwA7ADsAOwA7ADoAOgA7ADoAOQA4ADcANgA1ADQAMwAyADEAMAAtAC0ALAAqACkAJwAm
ACMAIQAfAB4AHAAYABYAFAASABAADgAMAAsACQAHAAcABQADAAEAAAD///7//v/8//z/
+//6//n/+f/5//f/9//3//f/9f/0//P/9f/1//X/9P/y//L/8v/x//H/8v/y//L/8v/y
//L/8v/y//L/8v/z//P/8//z//T/9P/2//j/+f/3//f/+P/5//n/+f/5//r/+//7//n/
+////wAAAAAAAAAAAAAAAAAAAgADAAQABAABAAEAAQABAAAAAAAAAAAAAAD/////AAAA
AAAAAAAAAAAAAAAAAP7//v/+//z//P/9//3//f/9///////+//7//P/7//v/+v/5//n/
+f/5//v/+//7//z/+v/5//j/+P/4//j/+P/4//f/9//3//j/+P/4//j/+v/6//r/+v/7
//3//f/9//v//P/9//3//////wAAAQD//wEAAgADAAQABQAGAAYACQAJAAcABgAEAAQA
BQAFAAYAAwABAAAAAAD///7//f/5//j/+P/3//b/9f/0//T/9f/1//T/9P/2//b/9f/1
//X/9f/1//X/8//z//P/9P/0//T/9P/0//T/9P/2//f/+f/6//3/AwAPAB0AKgA7AFkA
fwClAMIA2QDuAO4A3gDCAJ4AbQArAOT/nP9m/0z/TP9V/13/bv+E/5r/qv+8/83/2//j
/+r/7f/v//P/9P/0//P/8//z//L/9P/0//T/9P/1//X/9f/1//T/9P/0//T/9//3//b/
9v/1//X/9f/2//b/9v/2//b/9v/3//f/9//3//f/9//4//j/+P/4//n/+f/5//r/+v/7
//v/+//7//r/+v/7//v//v/+//////////////8BAAEAAgACAAQABwAIAAkACgAKAAsA
DAANAA4AEAARABMAEgAUABYAFwAbAB0AHwAhACAAIwAkACUAKAAqACwALgAuAC8AMAAx
ADIAMwAzADMAMwAzADIAMgAvAC4ALQAsAC0ALAArACoAKQAoACcAJgAjACMAIgAgAB8A
HQAcABkAGQAXABYAFAAQAA4ADAAKAAgABgAEAAMA///9//3/+//5//f/9v/1//T/9P/y
//L/8f/w/+//7//v/+3/7f/t/+3/6//q/+n/6f/p/+n/6P/m/+b/5v/l/+f/6P/o/+j/
6P/o/+j/6P/m/+b/5v/n/+f/5//n/+j/6P/q/+z/7f/r/+v/7P/t/+//7//v//D/8//z
//H/8//0//T/8//y//L/8v/y//L/8v/z//T/9P/z//P/8//z//T/9P/0//T/9P/z//P/
9P/z//L/8f/w//L/8v/y//D/8v/y//D/8P/v/+//7//v/+3/7f/s/+z/7P/r/+v/6v/r
/+v/6//r/+v/6//r/+z/6P/s/+r/6v/q/+r/7P/r/+v/6//r/+r/6f/o/+j/6P/o/+j/
6f/r/+v/6//r/+z/7f/t/+3/7f/u/+//7//x//L/8//y//P/9P/0//X/9f/z//L/9P/0
//X/9f/0//H/7//u/+7/7f/s/+v/5//m/+b/5f/m/+X/5P/k/+X/5f/k/+T/5P/k/+P/
4//j/+P/4//j/+P/4//j/+T/5P/k/+T/5P/k/+b/5v/n/+f/5v/t//f/AQAPAB4ANQBV
AHsAmwC2AM8A2gDUAMAApAB6AEMA//+2/3L/Qv82/zz/R/9R/2D/ev+Q/6L/sv+//8v/
0//c/+P/5//p/+r/6P/l/+X/5f/k/+T/5P/k/+T/5f/l/+X/5f/m/+b/5v/m/+f/5//m
/+b/5//n/+f/6P/m/+b/5v/m/+b/5//n/+f/6f/p/+n/6v/q/+r/6v/r/+n/6f/q/+r/
7f/t/+3/7f/u/+7/7//v/+7/7v/v/+//8f/x//H/8//z//T/9P/2//f/+P/5//r//P/9
//7////+/wAAAQADAAYACAAKAAsADwARABMAFQAUABcAGAAZABwAHgAgACIAIgAjACQA
JQAmACcAJwAnACcAJwAmACYAJQAkACMAIgAfAB4AHQAcAB0AHAAbABoAFwAXABYAFAAT
ABEAEAANAAsACQAIAAYABAACAAAA/v/8//r/+P/3//X/8//z//H/7f/r/+r/6f/o/+j/
5v/m/+f/5v/l/+X/4//h/+H/4f/j/+H/4P/f/9//3//f/97/3P/c/9z/2//b/9z/3P/c
/97/3v/e/97/3v/e/97/3//d/93/3f/e/9z/3v/g/+H/4f/h/+L/4//l/+X/5f/m/+f/
5//l/+f/6f/q/+r/6v/s/+z/7P/s/+z/7f/u/+7/7//v/+//7//s/+z/7P/s/+z/6//r
/+z/7P/s/+z/7P/s/+z/7P/q/+z/7P/q/+r/6f/p/+n/6f/p/+n/6P/o/+j/5//n/+b/
5//n/+f/5//l/+b/5v/m/+b/5v/k/+P/4//j/+T/5P/k/+T/5v/m/+b/5v/n/+n/6f/p
/+n/6v/r/+v/6//r/+z/7f/t/+//8P/x//L/8//0//T/9f/1//P/8v/y//L/8//z//H/
7f/q/+j/6v/p/+j/5//l/+T/5P/j/+T/4//i/+L/4//j/+L/4v/g/+D/3//f/+H/4f/h
/+H/4f/h/+H/4v/i/+L/4v/i/+D/4v/k/+P/5f/o/+//9/8DABMAIgA1AFUAfQCdALgA
0wDeANYAwgCmAH4ARQABALr/dP9E/zb/PP9H/1H/ZP96/47/oP+y/8H/zf/V/9z/4f/l
/+f/6P/m/+X/5f/l/+T/5P/k/+T/5P/l/+X/5f/l/+b/5v/m/+b/5//n/+b/5v/n/+f/
5//o/+j/6P/o/+j/6P/p/+n/6f/r/+v/6//s/+z/7P/s/+3/7f/t/+7/7v/v/+//7//v
//D/8P/x//H/8v/y//P/8//1//X/9f/3//f/+P/4//r/+//8//3//v8AAAEAAgADAAQA
BgAHAAkACgAMAA4ADwARABMAFQAXABoAHQAeAB8AIgAkACYAKAAmACcAKAApACwALQAt
AC0ALQAtACwALAApACgAJwAmACcAJgAlACQAIwAiACEAIAAfAB8AHgAcABsAGQAYABUA
EQAPAA4ADAAKAAgABgAEAAIAAAD+//3/+//5//n/9//3//X/9P/z//L/8v/w//D/7v/s
/+r/6f/p/+f/5//n/+n/5//m/+X/5f/l/+X/5P/i/+L/4v/h/+P/5P/k/+T/4v/i/+L/
4v/i/+L/4v/j/+X/5f/l/+b/5P/m/+j/6f/p/+n/6v/r/+3/7f/t/+7/8f/x/+//8f/z
//T/9P/0//T/9P/0//T/9v/3//j/+P/1//X/9f/1//b/9v/2//b/9v/1//X/9v/1//T/
8//y//T/9P/0//L/8v/y//D/8P/v/+//7//v/+//7//u/+7/7v/t/+3/7P/s/+3/7v/v
/+7/7f/s/+z/7P/r/+r/6v/s/+z/7P/s/+z/7P/q/+n/6f/p/+r/6v/q/+r/7P/s/+z/
7P/r/+3/7f/t/+v/7P/t/+3/7//v//D/8f/v//H/8v/z//b/9//4//j/+f/5//f/9v/2
//b/9//3//j/9f/z//L/8v/x//D/7//r/+r/6v/p/+j/5//m/+b/5//n/+b/5v/m/+b/
5f/l/+X/5f/l/+X/5//n/+f/6P/m/+b/5v/m/+b/5P/k/+X/5f/o/+v/8//9/wsAGAAr
AEUAawCPAKwAywDgAOQA1gC8AJwAbwAvAOb/ov9k/0D/PP9D/0v/WP9w/4r/nP+s/7n/
x//P/9j/3//j/+f/6v/o/+X/5f/l/+T/5P/k/+T/5P/n/+f/5//n/+b/5v/m/+b/5//n
/+b/5v/n/+f/5//o/+j/6P/o/+j/5//n/+b/5f/l/+X/5f/m/+b/5v/m/+f/5f/l/+b/
5v/n/+f/5//n/+j/6P/p/+n/6v/q/+v/6//r/+v/6//t/+//8P/w//L/8//0//X/9v/2
//f/+P/5//r//P/9////AAACAAQABQAHAAkACwANAAwADwAQABEAFAAWABgAGgAaABsA
HAAdAA==
         </WaveFormData>
      </LeadData>
      <LeadData>
         <LeadByteCountTotal>10000</LeadByteCountTotal>
         <LeadTimeOffset>0</LeadTimeOffset>
         <LeadSampleCountTotal>5000</LeadSampleCountTotal>
         <LeadAmplitudeUnitsPerBit>4.88</LeadAmplitudeUnitsPerBit>
         <LeadAmplitudeUnits>��V</LeadAmplitudeUnits>
         <LeadHighLimit>2147483647</LeadHighLimit>
         <LeadLowLimit>268435456</LeadLowLimit>
         <LeadID>V5</LeadID>
         <LeadOffsetFirstSample>0</LeadOffsetFirstSample>
         <FirstSampleBaseline>0</FirstSampleBaseline>
         <LeadSampleSize>2</LeadSampleSize>
         <LeadOff>FALSE</LeadOff>
         <BaselineSway>FALSE</BaselineSway>
         <ExcessiveACNoise>FALSE</ExcessiveACNoise>
         <MuscleNoise>FALSE</MuscleNoise>
         <LeadDataCRC32>1425328461</LeadDataCRC32>
         <WaveFormData>
HAAcABwAHAAdAB4AHwAgACIAIgAiACIAIAAgACAAIAAfAB4AHQAcABwAHAAcABwAGgAa
ABoAGgAXABYAFQAUABIAEAAOAAwACQAIAAcABgAFAAQAAwACAAEAAAD///7//f/8//v/
+v/5//j/9//2//T/9P/0//T/9P/0//T/9P/y//L/8v/y//D/8P/w//D/8v/y//L/8v/y
//L/8v/y//D/8P/w//D/7v/u/+7/7v/v//D/8f/y//L/8v/y//L/9P/0//T/9P/0//T/
9P/0//T/9P/0//T/9v/2//b/9v/4//j/+P/4//j/+P/4//j/+v/6//r/+v/6//r/+v/6
//j/+P/4//j/+P/4//j/+P/2//b/9v/2//b/9v/2//b/+P/4//j/+P/3//b/9f/0//T/
9P/0//T/8v/y//L/8v/y//L/8v/y//T/9P/0//T/8v/y//L/8v/w//D/8P/w//L/8v/y
//P/8f/w//D/8P/z//P/8//0//T/9f/1//X/9P/0//P/8//y//T/9f/2//n//P///wIA
AAAAAAEAAAD//////////wIAAgAAAP///P/8//v/+v/3//b/8//y//L/8f/w/+//8P/w
//D/8P/w//D/8P/u/+z/7P/s/+z/7f/t/+3/7f/t/+z/7P/s/+7/7v/u/+7/6//t//D/
8P/u//D/9f/7/wEACwAYACkAPABRAGgAfACGAIQAfwBzAFkANwAUAPH/0v/B/7v/tP+y
/7f/wf/L/9P/1//a/93/4P/i/+T/6P/q/+z/6v/q/+r/6v/p/+f/5//n/+f/6f/p/+r/
6v/s/+z/6//r/+z/7P/s/+z/6v/q/+r/6v/q/+r/6v/q/+r/6//r/+v/6//r/+v/6//p
/+n/6f/p/+v/6//r/+v/6v/q/+r/6//t/+3/7f/t/+v/6//r/+z/7P/s/+z/7f/u/+7/
7v/v//D/8P/x//L/8v/z//P/9f/z//T/9P/0//j/+f/6//v/+//8//3//////wAAAQAD
AAUABgAHAAkACQAJAAsACwANAA4ADgAOAA4ADgAOAA4AEAAQABAAEAAPAA4ADQALAAoA
CgAKAAgACgAJAAgABwAGAAQAAgD//////f/9//z/+v/5//j/9v/z//P/8v/w//H/8P/v
/+//6//r/+n/6P/p/+n/6f/p/+b/5f/l/+X/5f/k/+T/5P/k/+T/4//i/+L/4v/i/+H/
3//f/9//3//g/+D/4f/h/+D/4f/i/+P/5f/m/+b/5v/m/+b/5v/n/+X/5f/l/+X/5//n
/+j/6P/r/+v/6//r/+z/7f/t/+7/7//v/+//7//v/+//7//w//D/8f/x//H/8f/x//H/
8f/x//L/8v/y//D/8P/x//H/8//z//H/8f/x//L/8v/x//P/8//y//L/8P/w//D/8f/x
//D/8P/x//H/8f/x//D/8P/w//D/8P/w//D/8f/x//D/8P/w//D/8P/w//D/8P/w//D/
8P/w//H/8f/w//L/8v/z//P/8f/y//L/8//z//P/9P/0//X/9f/2//j/+f/6//v//P/7
//z//f/+//7//v/9//3//////wAAAAD+//3/+v/6//f/9v/1//T/8v/y//P/8//y//H/
8P/w/+7/7v/u/+7/8P/u/+7/7v/u/+7/7//v/+//7//v/+7/8P/w//D/8P/s/+7/7//x
//L/8v/w//L/+f///wcAEQAgADUATABhAHYAhgCKAIgAgQBzAFUAMQAMAOv/0P/B/7v/
uP+4/8H/yf/P/9P/2f/g/+X/6P/s/+7/8P/w//D/8P/u/+7/7v/t/+//7//v/+//7//v
//D/8P/w//D/7//v//D/8P/w//D/8P/w//D/8P/w//D/8P/w/+7/7//v/+//7//v/+//
7//w//H/8v/z//H/8f/x//H/8v/y//L/8//z//P/8//z//P/8//z//T/9P/0//T/9f/0
//T/9P/1//b/9v/3//j/+v/7//v//f/7//z//P/8//7///8AAAEABQAGAAcACQAHAAgA
CQALAA0ADgAPABEAEwATABUAFQAXABgAGAAYABYAFgAWABYAFgAWABYAFgAUABQAFAAT
ABIAEgASABAAEAAPAA4ADQAPAA4ADQALAAcABQAFAAQABAADAAIAAAD//////v/8//v/
+v/5//n/9//3//X/9P/1//X/9f/1//T/8//z//P/8f/w//D/8P/w//D/7//u/+z/7P/s
/+v/7f/t/+3/7f/s/+z/7f/t/+3/7f/t/+3/6//s/+z/7P/u/+7/7v/v/+//7//v/+//
8f/x//L/8v/x//H/8f/x//T/9f/1//b/9//3//f/9//3//f/9//4//b/9//3//f/+f/5
//n/+f/5//r/+v/6//j/+P/5//n/+//7//n/+f/5//r/+v/5//f/9//2//b/9v/2//b/
9//3//b/9v/3//X/9f/1//T/9P/0//T/9P/0//T/9f/1//T/9P/2//b/9//2//j/+P/2
//b/9v/2//T/9P/0//T/9P/1//X/9P/0//T/9f/1//X/9v/2//f/+f/5//r/+v/7//v/
/P/+//3//v///wAAAQACAAMABAAGAAYABQAFAAcABwAIAAgABgAFAAIAAgABAAAA///+
//v/+v/6//n/+P/3//b/9v/2//b/9v/2//b/9P/0//T/8v/y//P/8//z//P/8//y//T/
9P/0//T/9P/0//X/9//4//b/+P/6//3/AQAFAA8AHgAzAEYAWwByAIYAkACQAI0AgwBt
AEsAKAADAOT/z//F/8D/wP/F/8v/0//Z/93/5P/p/+z/8P/w//L/8v/0//b/9v/2//b/
9f/z//P/8//z//X/9f/2//b/9v/2//X/9f/2//b/9v/2//b/9v/2//b/9v/2//b/9v/4
//n/+f/5//v/+//7//v/+f/5//n/+f/5//n/+f/5//j/+P/4//n/+v/7//z//f/7//v/
+//8//z//P/8//3//v/+//7///8AAAAAAQACAAIAAwADAAUABwAIAAgACAAIAAkACgAL
AA0ADgAPABEAEwAUABUAFwAZABoAGwAdAB0AHQAfAB8AHwAgACAAIAAhACIAIwAkACIA
IgAiACIAIgAiACIAIQAgACAAIAAeAB4AHQAcABsAGwAaABkAFwAVABMAEwASABAADwAO
AAwADQANAAwACgAHAAYABQAFAAMAAwABAAAAAQABAAEAAQAAAP////////3//P/8//z/
/v/+//3//P/6//r/+v/5//n/+f/5//n/+P/4//n/+f/3//f/9//3//X/9v/2//b/+P/4
//j/+f/7//v/+//7//v/+//8//z//f/9//3//f/8//3//f/+/wEAAQABAAEAAQABAAEA
AgACAAMAAwADAAEAAQABAAEAAQACAAIAAgACAAIAAwADAAUABQADAAMAAwAEAAQAAwAD
AAMAAgACAAAAAAAAAAEAAQAAAAAAAQABAAEAAQAAAAAAAAAAAAAAAAAAAAEAAQD+//7/
AAAAAP3//v8AAAAAAAAAAAAAAAAAAAAAAAAAAAAAAAABAAEAAAD+//7//////wEAAgAC
AAMAAwADAAQABAADAAMABAAGAAUABgAHAAgACwAMAA0ADgAQABAADwAPABEAEQASABIA
DgANAAoACgAJAAgABwAGAAMAAgACAAEAAAD///7//v8AAAAAAAAAAAAA/v/+//7//v/+
///////9//3//f/8//z//P/8//z//P/+//////8AAAAA/v8AAAMABwANABcAIgAzAEgA
XwB0AIgAlgCcAJcAjwB/AGMAPAAZAPj/3//P/8j/xv/H/8//0//Z/+P/6v/v//L/9v/6
//r/+v/8//7//P/8//z/+//7//v/+//7//3//f/+//7//P/8//v/+//8//z//P/8//z/
/P/8//z//v/+//7//v/8//3//f/9//3//f/9//3//f/9//3//f/9//3//f/9/wAAAAAA
AAEA//////////8BAAEAAQACAAIAAgACAAMABAAEAAQABQAEAAQABQAGAAYABwAHAAkA
CQAKAAoACgAMAA0ADgAPABAAEAAQABEAEgAUABYAGQAdAB4AHwAhACEAIQAjACMAIwAk
ACQAJAAmACYAJgAmACYAJgAmACYAJAAkACQAIwAiACIAIgAgACIAIQAgAB8AHwAeAB0A
GwAbABkAGQAYABUAEwARAA4ADwAPAA4ADAALAAoACQAJAAcABwAFAAQAAwADAAMAAwAC
AAEAAQABAAEAAAAAAAAAAAAAAP///v/+//7//v/9//3//f/9//3/+v/6//v/+//7//v/
+//7//n/+v/6//r//P/8//z//f/7//v/+//7//3//f/+//7////////////+//////8A
AAMAAwADAAMAAQABAAEAAgAEAAUABQAFAAMAAwADAAMABQAGAAYABgAGAAYABwAHAAUA
BQADAAMAAwAEAAQAAwADAAMAAgACAAQABAAEAAUAAwACAAIAAwADAAMAAwACAAAAAAAA
AAAA/v/+//////8AAAIABAAEAAIAAAAAAAAAAAAAAAAAAAAAAP7///////7//v/+////
//8BAAIAAgADAAMAAwAEAAQAAQABAAIABAAHAAgACQAKAAkACgALAAwAEAAQAA8ADwAP
AA8AEAAQAAwACwAIAAgABwAGAAUABAABAAAAAAD///z/+//6//r/+v/6//r/+v/6//j/
+P/4//r/+v/7//v/+f/5//n/+P/6//r/+v/6//r/+v/7//v//P/8//r/+v8BAAcADQAX
ACYAOQBQAGUAeACKAJIAkACLAIEAawBJACQA///g/83/xf/A/8L/yf/R/9f/3f/j/+j/
6//w//T/9v/4//z//P/6//r/+v/6//n/+f/5//n/+f/5//n/+v/6//r/+v/5//n/+v/6
//r/+v/5//j/9//2//j/+P/4//j/+P/5//n/+f/5//n/+f/5//n/+f/5//n/+//7//v/
+//7//r/+f/5//n/+f/5//n/+f/5//n/+v/4//j/+P/5//v//P/9/////v/+////AAAA
AAEAAQADAAMABAAEAAQABgAHAAgACQAJAAoACwANAA4AEAASABUAFgAWABYAFwAZABkA
GwAbAB0AHgAeAB4AIAAgACAAIAAgACAAIAAgAB8AHgAdABsAHAAcABwAGgAZABcAFQAT
ABUAFAATABEAEQAPAA8ADgALAAkABwAEAAEAAQAAAP7//v/+//7////7//v/+f/4//f/
9//3//f/9v/1//X/9f/1//T/9P/0//P/8v/w/+7/7//w//H/8f/w/+//7v/t/+3/7v/w
//H/7f/t/+3/7f/v//D/8P/w/+//7v/t/+3/7//x//P/9f/0//P/8//y//P/8//z//P/
8v/z//P/9P/2//f/+P/5//f/9//3//j/+P/5//n/+f/5//n/+f/5//v//P/8//z/+v/6
//v/+//6//n/9v/1//f/+P/4//f/9//3//b/9v/2//b/9v/3//f/9v/2//f/9f/1//X/
9P/0//T/9P/y//T/9P/0//T/9P/0//T/9P/0//X/9f/0//T/9P/1//X/8//0//T/9f/1
//X/9v/2//X/9f/2//j/+//8//3//v///wAAAQACAAMAAgAAAP//AQABAAIAAgD///3/
+f/4//n/+P/3//b/8//y//L/8f/x//H/8f/y//L/8v/y//L/8v/w//D/8P/w//D/8f/x
/+//7//v/+7/8P/w//D/8P/u/+z/7f/v//D/8v/2//b/+f///wcAEwAmAD0AUABnAHwA
iACKAIYAfQBpAE0AKwAEAOH/yP+7/7X/tP+4/8H/x//N/9X/2f/e/+P/5v/o/+z/7P/s
/+7/7P/s/+z/7P/r/+v/6//r/+v/7f/t/+7/7v/s/+z/6//r/+r/6v/q/+r/7P/s/+z/
7P/u/+7/7v/u/+7/7//v/+//7f/t/+3/7f/v/+//7//v/+3/7f/t/+3/7v/u/+7/7//x
//H/8f/x//H/8f/x//L/8v/y//L/8//0//T/9P/1//b/9v/3//j/+P/5//n/+//7//z/
/P/8/wAAAQACAAMAAwAEAAUABwAJAAoACwANAA0ADgAPABEAEQARABMAEwAVABYAFgAW
ABYAFgAWABYAFgAWABYAFgAWABYAFgAVABIAEgASABAAEAAPAA4ADQALAAoACQAHAAcA
BQAFAAQABAADAAIAAAD9//3//P/6//v/+v/5//n/9//3//X/9P/z//P/8//z//T/8//z
//P/8//y//L/8v/w//D/7//u//D/8P/w/+//7f/t/+3/7f/s/+z/7f/t/+3/7f/t/+3/
7f/u/+7/7v/w//D/8P/x/+//7//v/+//8f/x//L/8v/1//X/9f/1//b/9//3//j/+f/5
//n/+f/5//n/+f/6//j/+f/5//n/+f/5//n/+f/7//z//P/8//r/+v/7//v/+f/5//f/
9//5//r/+v/5//v/+//6//r/+P/4//j/+f/5//j/+P/5//f/9//3//b/9v/2//b/9v/4
//j/9//2//b/9v/2//b/9P/0//T/9P/2//f/9//2//T/9P/1//X/9//4//j/+f/5//n/
+v/6//f/9//4//r//f/+////AAABAAIAAwAEAAQABAADAAMAAwADAAQABAAEAAMAAAAA
AP///v/9//z/+f/4//j/9//2//X/9P/0//L/8v/y//L/9P/y//L/8v/w//D/8f/x//P/
8//z//L/8v/y//L/8v/0//T/8//z//T/9P/0//j//f8DAAkAEwAmADsATgBhAHoAigCO
AIwAhwB5AF0ANwAUAPH/1v/H/73/uv+8/8P/zf/T/9n/3//k/+f/6v/s/+7/8v/0//T/
8v/w//D/8P/v//D/8f/y//P/8f/x//L/8v/0//T/8//z//L/8v/y//L/9P/0//T/9P/0
//T/9P/0//T/9f/1//X/9f/1//X/9f/z//P/8//z//X/9f/1//X/9P/0//T/9f/3//f/
9//3//n/+f/5//r/+v/6//r/+//6//r/+v/7//r/+v/7//z//v//////AQADAAQABAAE
AAQABQAGAAcACQAKAAsADQAPABAAEQATABMAFAAVABcAFwAXABkAGQAbABwAHAAcAB0A
HgAfACAAHgAeAB4AHgAeAB4AHgAdABwAHAAcABoAGgAZABgAFwAXABYAFQATABEADwAP
AA4ADAALAAoACAAFAAUABAACAAMAAgABAAEA//////3//P/7//v/+//7//r/+f/5//n/
+f/4//j/+P/2//b/9f/0//X/9v/3//f/9//3//f/9//0//T/9f/1//P/8//z//P/8//0
//T/9P/1//b/9//5//f/9//3//f/9//3//j/+P/5//n/+f/5//r/+//7//z/+//7//v/
+//9//3//f/+/wAAAQABAAEA///////////9//7//v/+//7//v////////////3//f//
/wAAAAD///3//f/8//z//f/+////AQD///7//v////3//f/9//z//P/8//z//P/8//z/
/f/9//7//v/+//z//P/8//z//P/8//z//P/8//z//f/9//z//P/8//3//f///wAAAAAB
AP////8AAAAA/////wAAAgADAAQABQAGAAcACAAJAAoADgAOAA0ADQANAA0ADgAOAAwA
CwAIAAgABwAGAAUABAADAAIAAgABAP7//f/8//z//P/8//z//P/8//r/+v/6//r/+v/7
//v/+f/5//n/+P/4//j/+P/4//z//v/9//v/+v/8//z//v///wUACwATACIAMwBIAFsA
cgCIAJYAmgCVAI0AfQBbADYAFQD0/9v/z//K/8T/xf/N/9X/2//j/+r/7//y//T/+P/6
//z//v/8//r/+v/6//n/+//7//v/+//7//v//P/8//z//P/7//v//P/8//z//P/+//7/
/v/+//z//P/8//z//P/9//3//f/9//3//f/9//3//f/9//3///////////8AAAAAAAAB
AP//////////AQABAAEAAgACAAIAAgADAAMAAgABAAEABAAEAAUABgAGAAcABwAJAAkA
CgAKAAoACgALAAwADQAPABAAEQATABEAEgATABUAGQAaABsAHQAfAB8AIQAhACEAIgAi
ACIAIgAiACIAIgAiACIAIgAiACIAIgAiACEAIgAiACIAIAAgAB8AHgAdABsAGgAZABcA
FQATABMAEgASABEAEAAOAAsACwAKAAgABwAGAAUABQADAAMAAQAAAP3//f/9//3//P/7
//v/+//9//z//P/8//z//P/7//r/+v/6//r/+f/5//n/+f/5//j/+P/5//n/9//3//f/
9//3//j/+P/4//j/+P/4//n/+f/5//n/+f/5//n/+v/6//v/+//7//v//P/9//3//v/9
//3//f/9//3//f/9//7/AAABAAEAAQABAAEAAQABAP//AAAAAAAAAAAAAAEAAQD/////
/f/9////AAAAAP////////7//v/8//z//P/9//v/+v/6//v/+//7//v/+v/5//r/+//8
//r/+v/7//v/+P/6//z/+v/6//r/+v/6//r/+v/6//j/+f/5//j/+v/6//v/+//7//z/
/P/9//3//f/+//7//f/9//7/AAABAAIAAwAEAAUABgAHAAgACgAKAAkACQAJAAkACgAK
AAYABQACAAIAAQAAAP///v/7//r/+v/5//r/+f/4//j/+P/4//j/+P/4//b/9v/2//b/
9v/3//f/9//3//f/9v/2//b/9v/2//j/9v/1//f/+P/4//j//P8BAAUADQAXACgAOwBO
AGMAfACOAJQAkgCNAH8AYwA9ABoA9//e/8//yf/E/8T/y//T/9n/3//h/+b/7f/w//L/
9v/2//b/9v/2//j/+P/4//f/9f/1//X/9f/1//X/9v/2//j/+P/3//f/+P/4//j/+P/4
//j/+P/4//b/9v/2//b/9v/3//f/9//5//n/+f/5//n/+f/5//n/+f/5//n/+f/6//r/
+v/7//v/+//7//v/+//7//v//P/8//z//P/9//z//P/8//3/AAAAAAEAAgAEAAUABQAH
AAUABgAGAAYACAAJAAoACwALAAwADQAPAA8AEAARABMAFwAYABkAGwAdAB0AHwAfAB8A
IAAgACAAIgAiACIAIgAiACIAIgAiACAAIAAgAB8AIAAgACAAHgAeAB0AHAAbABsAGgAZ
ABcAEwARABEAEAAOAA0ADAAKAAkACQAIAAYABQAEAAMAAwD//////f/8//3//f/9//3/
/P/7//v/+//7//r/+v/6//r/+v/5//j/+P/4//j/9//3//f/9//3//b/9v/3//f/9f/1
//X/9f/3//j/+P/4//f/9v/1//X/9//3//f/9//3//f/+P/4//n/+f/5//n/+P/5//n/
+v/7//v/+//7//3//f/9//7/AAABAAEAAQAAAP///v/9//3//v/+//7//v/+//////8B
AAEA////////AAAAAP////////7//v/+//7//v///wEAAAAAAAEAAAD///7//P/8//z/
/P/8//z//P/9//3//P/8//z//P/8//z//P/8//z//P/8//r/+//7//r//P/8//3//f/9
//7//v////3//f/+//7//////wAAAgABAAIAAwAEAAUABgAHAAgADAAMAAsACwAJAAkA
CgAKAAoACQAGAAYAAwACAAEAAAD9//z//P/7//j/9//2//b/+P/4//j/+P/6//j/+P/4
//b/9v/3//f/9//3//f/9v/0//T/9P/0//b/+P/3//f/+P/4//j/+v/9////AwANABoA
LwBGAFsAbgCEAJIAkgCLAIMAbwBNACoABwDm/9H/xf++/7z/wf/L/9H/1f/b/+T/6f/s
//D/8P/w//L/9P/0//L/8v/y//H/8f/x//H/8f/x//H/8v/y//L/8v/x//H/8v/y//L/
8v/y//L/8v/y//T/9P/0//T/8v/z//P/8//1//X/9f/1//P/8//z//P/8//z//P/8//0
//T/9P/1//P/8//z//P/9f/1//X/9v/2//b/9v/3//j/+P/4//n/+v/6//v//P/6//v/
+//9////AAAAAAAAAAABAAIAAwAFAAYABwAJAAkACgALAA0ADwAQABEAEwARABEAEwAT
ABQAFgAXABgAGgAaABoAGgAZABgAFwAWABgAGAAYABcAFAAUABQAEgAUABMAEgARABEA
EAAPAA0ADQALAAsACgAIAAcABgAEAAEAAQAAAP7//f/8//v/+//5//n/9//2//P/8//z
//P/8v/x//H/8f/z//L/8v/y//D/8P/v/+7/7v/u/+7/7f/r/+v/6//r/+z/7P/t/+3/
6//r/+v/6//r/+z/7P/s/+r/6v/q/+v/6//r/+v/6//r/+v/7P/s/+//7//v/+//8P/x
//H/8v/y//H/8P/v/+//7//v//D/8v/z//P/8//z//P/8//z//P/9P/0//T/8v/y//P/
8//x//H/7//v//D/8v/z//P/8f/x//D/8P/w//D/8P/x//H/8P/w//H/7//v/+//7v/t
/+7/7//w//D/8P/x//H/7v/w/+7/7v/u/+7/8P/w//D/8P/v/+//7v/s/+z/7P/t/+3/
7//w//D/8f/x//H/8v/y//H/8f/y//T/8//0//X/9v/3//j/+f/6//z//P/7//v/+//7
//z//P/8//v/+P/4//X/9P/z//L/7//u/+7/7f/s/+v/6v/q/+r/6v/q/+r/6v/o/+j/
6P/o/+j/6f/p/+v/6//r/+r/6P/o/+j/6P/q/+r/6//t/+r/6P/q//D/8//1//3/BwAY
ACsAPgBTAGoAfgCEAIIAfQBxAFkANwASAO//zv+9/7X/sv+y/7f/wf/J/83/0f/W/9v/
3v/i/+b/6v/q/+r/6v/o/+j/6P/n/+f/5//n/+f/6f/p/+r/6v/o/+j/5//n/+r/6v/q
/+r/6P/o/+j/6P/o/+j/6P/o/+r/6//r/+v/6//r/+v/6//r/+v/6//r/+n/6f/p/+n/
6v/q/+r/6//r/+v/6//r/+v/6//r/+z/7v/u/+7/7//u/+7/7v/v//D/8P/x//L/8v/z
//P/9f/1//b/9v/2//r/+//8//3///8AAAEAAwABAAIAAwAFAAcACAAJAAsACwALAA0A
DQAPABAAEAAQABAAEAAQABAAEAAQABAAEAAOAA4ADgANAA0ADgAPAA4ADAALAAoACQAL
AAoACQAHAAUAAwADAAIA/v/9//z/+v/5//n/+P/2//X/9P/z//P/7//v/+3/7P/t/+3/
7f/t/+7/7f/t/+3/6//q/+r/6v/q/+r/6f/o/+j/6P/o/+f/5f/l/+X/5f/k/+T/5f/l
/+X/5f/l/+X/5f/m/+b/5v/k/+T/5P/l/+f/5//n/+f/5//n/+j/6P/p/+n/6f/p/+r/
6//r/+z/7f/t/+3/7f/v/+//7//w//D/8f/x//H/8f/x//H/8f/v//D/8P/w//D/8P/x
//H/8v/z//L/8//x//L/8v/x//H/8f/w//D/8P/w//D/8f/x//D/8P/x//H/8f/x//D/
7v/u/+7/7v/u//D/8P/w//D/8P/u/+7/7v/u/+7/7//v/+7/7v/u/+//7//v//D/8P/x
//H/8f/y//L/8f/x//L/9P/1//b/9//4//n/+v/7//z//v/+//3//f/9//3//v/+//v/
+f/1//T/9P/0//T/9P/x//D/8P/v/+z/6//q/+r/7P/s/+z/7P/q/+j/6P/o/+r/6v/r
/+v/6f/p/+n/6P/q/+r/6v/q/+j/6v/r/+v/7P/s/+7/8P/1//n///8HABYAKwA+AFUA
bAB+AIQAhAB/AHMAWQA3ABQA8f/Q/7//uf+0/7T/u//B/8f/zf/T/9r/3//g/+T/5v/o
/+r/7P/q/+r/6v/q/+n/6f/p/+n/6f/n/+f/6P/o/+r/6v/p/+n/6P/o/+j/6P/q/+r/
6v/q/+r/6v/q/+r/6P/p/+n/6f/r/+v/6//r/+v/6//r/+v/6//r/+v/6//s/+z/7P/t
/+3/7f/t/+3/6//r/+v/7P/s/+z/7P/t//D/8P/w//H/8v/y//P/9P/y//P/8//1//f/
+P/4//j/+P/5//r/+//9//7///8BAAMABAAFAAcABwAIAAkACwALAAsADQANAA8AEAAQ
ABAAEAAQABAAEAAQABAAEAAQABAAEAAQAA8AEAAQABAADgAOAA0ADAALAAkACAAHAAUA
AwABAAEAAAD+//3//P/6//f/9//2//T/8//y//H/8f/x//H/7//u/+3/7f/t/+3/6v/p
/+n/6f/p/+j/6P/o/+r/6v/p/+j/5v/m/+b/5f/l/+X/5f/l/+T/5P/l/+X/5f/l/+X/
5f/j/+T/5P/k/+T/5P/k/+X/5f/l/+X/5f/l/+X/5v/m/+f/5//n/+f/6P/p/+n/6v/r
/+v/6//r/+v/6//r/+z/7P/t/+3/7f/t/+3/7f/t/+3/7v/u/+7/7v/u/+//7//v/+//
7f/t/+3/7v/u/+3/6//r/+r/6v/q/+r/6v/r/+v/6v/q/+v/6//r/+v/6v/p/+r/6//s
/+v/6v/q/+n/6P/o/+r/6v/r/+r/6v/q/+r/6v/q/+r/6v/q/+j/6f/p/+j/6v/q/+v/
6//p/+r/6v/r/+v/6//s/+z/7f/t/+7/8P/v//D/8f/y//X/9v/3//j/+P/4//f/9//3
//f/+P/4//j/9//0//T/8//y//H/8P/t/+z/7P/r/+r/6f/o/+j/6P/o/+j/6P/o/+b/
5v/m/+b/5v/n/+f/5f/l/+X/5P/m/+b/5v/m/+b/5P/j/+P/5P/k/+b/6P/r//H/9f/9
/woAGwAuAEMAXAByAIAAggB9AHcAZwBHACIAAQDg/8X/t/+y/67/r/+5/8H/x//L/9D/
1f/Y/9z/4P/i/+T/5v/k/+L/4v/i/+H/4f/h/+H/4f/j/+P/5P/k/+T/5P/j/+P/5P/k
/+T/5P/k/+T/5P/k/+b/5v/m/+b/5f/l/+T/4//j/+P/4//j/+X/5f/l/+X/5f/l/+X/
5f/k/+T/5P/l/+X/5f/l/+X/5//n/+f/6P/m/+b/5v/n/+r/6v/q/+v/7P/s/+3/7v/s
/+3/7f/v//H/8v/y//L/9P/1//b/9//3//j/+f/7//v//P/9//////8AAAEAAwAFAAMA
BQAHAA==
         </WaveFormData>
      </LeadData>
      <LeadData>
         <LeadByteCountTotal>10000</LeadByteCountTotal>
         <LeadTimeOffset>0</LeadTimeOffset>
         <LeadSampleCountTotal>5000</LeadSampleCountTotal>
         <LeadAmplitudeUnitsPerBit>4.88</LeadAmplitudeUnitsPerBit>
         <LeadAmplitudeUnits>��V</LeadAmplitudeUnits>
         <LeadHighLimit>2147483647</LeadHighLimit>
         <LeadLowLimit>268435456</LeadLowLimit>
         <LeadID>V6</LeadID>
         <LeadOffsetFirstSample>0</LeadOffsetFirstSample>
         <FirstSampleBaseline>0</FirstSampleBaseline>
         <LeadSampleSize>2</LeadSampleSize>
         <LeadOff>FALSE</LeadOff>
         <BaselineSway>FALSE</BaselineSway>
         <ExcessiveACNoise>FALSE</ExcessiveACNoise>
         <MuscleNoise>FALSE</MuscleNoise>
         <LeadDataCRC32>3047920127</LeadDataCRC32>
         <WaveFormData>
EgASABIAEgAUABQAFAAUABYAFgAWABYAFgAWABYAFgAVABQAEwASABQAFAAUABQAFAAU
ABQAFAARABAADwAOAAwADAAMAAwACQAIAAcABgAEAAQABAAEAAMAAgABAAAA/v/+//7/
/v/9//z/+//6//r/+v/6//r/+v/6//r/+v/6//r/+v/6//n/+P/3//b/9v/2//b/9v/4
//j/+P/4//j/+P/4//j/9v/2//b/9v/4//j/+P/4//j/+P/4//j/+v/6//r/+v/6//r/
+v/6//r/+v/6//r//P/8//z//P/8//z//P/8//z//P/8//z//v/+//7//v8AAAAAAAAA
AP7//v/+//7//v/+//7//v/8//z//P/8//z//P/8//z//v/+//7//v/9//z/+//6//z/
/P/8//z/+v/6//r/+v/6//r/+v/6//r/+v/6//r/+v/6//r/+v/4//j/+P/4//r/+v/6
//r/+v/6//r/+//7//v//P/8//z//P/9//3//f/+//7//v/8//3///8AAAIABAAGAAkA
CAAIAAkACQAHAAcABwAHAAkACQAIAAYABQAEAAMAAgD///7//P/8//r/+v/4//f/+f/6
//r/+v/4//f/9//3//j/+P/4//j/+P/4//j/+P/4//j/+P/4//j/9//3//j/9v/3//n/
9//2//j/+v/7////BgAQABkAKAA3AEgAWABiAGcAaQBlAFYARQAzAB0ABQD3/+//5//l
/+b/6v/t/+//7//u//D/8P/x//L/9v/3//f/9//1//X/9P/0//P/8//z//P/9P/0//T/
9P/2//b/9v/2//b/9v/2//b/9v/2//b/9v/0//T/9P/0//b/9v/2//b/9P/0//X/9f/0
//P/8//z//b/9v/2//b/9v/1//T/8//1//X/9f/1//X/9f/1//f/9//2//b/9//3//f/
+P/4//f/9//4//j/+//7//v//P/6//r/+v/7//3///8AAAAAAAACAAIAAwAFAAYABgAI
AAcACAAJAAoACgALAAwADQAQABAAEAARABAAEAAQABAAEgASABIAEgAQABAAEAARABMA
EgARABAADwAPAA8ADwAOAAsACgAIAAkACAAGAAUABAADAAEAAAAAAP///v/9//3//f/9
//z/+//6//j/+P/2//b/9v/2//j/9v/2//f/9f/1//T/9P/2//b/9f/1//X/9P/0//T/
8f/x//H/8f/z//P/8//z//P/8//z//L/9P/0//X/9f/z//P/8//z//X/9f/1//X/9P/0
//T/9f/1//b/9v/2//j/+f/5//n/+f/5//n/+f/6//r/+v/6//r/+//7//v//f/9//3/
/f/7//v//P/8//z//P/8//z//f/9//z//P/6//v/+//6//z//P/7//v/+f/5//n/+f/7
//v/+v/6//r/+//7//v/+v/6//r/+v/6//v/+//6//n/+f/6//j/+P/4//j/+P/4//j/
+P/4//j/+P/4//r/+//7//v/+v/6//r/+v/7//v/+//8//7//v/+////AQACAAMABAAF
AAcACAAIAAcABwAHAAcACQAJAAkACQAIAAYABQAEAAEAAAD///7//v/+//z//P/4//f/
9//4//b/9v/2//X/9//3//b/9v/2//b/9v/2//T/9P/0//T/9v/2//b/9f/z//T/9P/3
//n/9//2//b/+P/7/wEACAAQAB0ALAA9AE4AWgBiAGMAYwBhAFIAPQApABMAAQDz/+v/
5f/j/+b/6P/n/+f/5//q/+z/7P/t/+7/7v/t/+3/6//r/+v/6v/q/+r/6//s/+3/7P/s
/+z/7P/s/+z/7P/s/+7/7v/u/+7/7P/s/+z/7P/q/+r/6v/q/+r/6v/q/+r/6P/o/+n/
6f/p/+n/6v/r/+r/6v/q/+r/6//r/+v/6//r/+v/6//r/+v/6//r/+3/7f/s/+z/7f/r
/+v/7P/s/+3/7f/u/+7/8f/x//H/8v/y//L/8v/z//P/9f/2//b/+P/6//r/+//8//z/
+//8//3//v///wAAAgADAAQABQAEAAQABAAFAAQABAAEAAQABgAGAAYABgAGAAYABgAH
AAcABgAFAAQAAwADAAMAAwADAAEAAQAAAP3//P/6//n/+v/5//f/9v/2//X/9P/z//P/
8//z//L/8f/w/+7/7v/u/+7/7v/u/+7/7P/s/+3/7f/t/+z/7P/s/+z/6//r/+n/6P/o
/+j/6f/p/+n/6f/r/+v/6//r/+v/6//r/+r/6P/o/+n/6f/r/+v/6//r/+v/6//r/+v/
7P/s/+z/7f/r/+z/7P/s/+7/7//v/+//7//v/+//7//w//D/8P/w//D/8f/x//H/8f/x
//H/8f/x//H/8v/y//L/8v/y//L/8f/x//D/8P/w//H/8f/w//D/8P/v/+//8f/x//H/
8f/x//H/8P/w/+7/7//v/+//7v/u/+7/7v/s/+3/7f/s/+z/7f/v//D/8P/w//D/8P/u
/+7/7v/u/+7/7v/u/+7/7v/u/+7/7v/u/+//7//v//D/8P/w//D/8f/x//H/8v/0//T/
9P/1//X/9v/3//j/+f/7//z//P////////////3//f/9//3//v/8//v/+v/5//j/9//2
//L/8v/w//D/7v/t/+3/7v/u/+7/7v/t/+//7//u/+7/7P/s/+z/7P/s/+z/7P/s/+7/
7v/u/+3/7f/s/+7/8f/x/+//8P/w//D/8f/z//r/BAAPABwAKwA8AE4AWABdAF8AXwBU
AEEALQAXAAMA8//n/+H/3f/e/+D/4f/h/+P/5v/o/+j/6//s/+r/6//t/+//7f/t/+z/
7P/r/+v/6//r/+7/7v/u/+7/7P/s/+z/7P/s/+z/7P/s/+z/7P/s/+z/7P/s/+z/7P/u
/+7/7v/u/+7/7v/v/+//7v/t/+3/7f/s/+z/7P/s/+3/7f/t/+3/7//v/+//7//v/+//
7//x/+//7v/u/+//7//v//D/8P/x//H/8v/y//P/8//z//T/9v/2//b/9//1//f/+P/4
//r//P/8//3///8AAAAAAgADAAQABQAGAAYABwAIAAkACAAIAAgACQAKAAoACgAKAAoA
CgAKAAoACgAKAAoACwALAAoACQAIAAcABwAHAAcABwAFAAUABAADAAIAAAD///7//f/7
//r//P/7//r/+f/4//f/9v/0//X/9P/y//L/9P/0//T/9P/0//L/8v/z//H/8f/w//D/
8P/w/+//7//v/+7/7v/u/+//7//v/+//7//v/+//7//u/+3/7P/q/+z/7P/t/+3/7//v
/+//7//v/+//7//v//D/8P/w//H/7//w//D/8P/w//H/8f/x//P/8//z//P/8v/y//L/
8v/0//X/9f/1//P/8//z//P/8//z//T/9P/0//T/9P/0//X/9f/0//T/9P/1//X/9P/0
//T/8//z//P/8//z//P/8//z//L/8v/y//P/8//z//L/8v/y//L/8v/z//P/8v/x//H/
8v/y/+7/8P/0//T/8v/y//L/8v/y//L/8v/y//L/8v/y//L/8v/w//H/8f/x//T/9P/0
//T/9f/1//X/9v/0//T/9P/1//f/+P/5//r//f///wAAAAD//////////wEAAQABAAEA
AAD+//3//P/7//r/+f/4//T/9P/y//L/8P/v/+//8P/w//D/8P/v//H/8f/w//D/7v/u
/+7/7v/u/+7/7v/u/+7/7v/u/+3/7f/w/+7/7//x//H/7v/u//D/8f/1//r/AAALABgA
KQA6AEoAWABfAGEAXwBaAEsANQAfAAsA+f/p/+H/2//c/97/3//f/+H/5P/m/+j/6f/q
/+r/6//r/+3/7f/t/+z/7P/t/+3/7f/t/+7/7v/u/+7/7f/s/+v/6v/s/+z/7P/s/+z/
7P/s/+z/7P/s/+z/7P/s/+z/7P/s/+r/6v/r/+v/6v/p/+n/6f/s/+z/7P/s/+//7//v
/+//7f/t/+3/7f/t/+3/7f/v//H/8P/w//H/7//v//D/8P/v/+//8P/w//H/8f/x//L/
9P/0//T/9f/1//f/+P/4//b/+P/4//n//f/+//7/AAADAAQABQAGAAQABQAGAAcACAAI
AAgACQAKAAoACgAKAAoACgAKAAoACgAKAAoACwALAAoACQAIAAcABwAHAAcACQAHAAcA
BgADAAIAAAD///7//f/7//r/+//7//v/+//5//n/+f/4//f/9v/0//T/9P/0//T/9P/0
//L/8v/z//P/8//y//L/8P/w/+//7//v/+7/7v/u/+//7//v/+//7f/t/+3/7f/v/+//
7//u/+z/7P/t/+3/7//v/+//7//t/+3/7f/t//D/8P/w//H/7//w//D/8P/u/+//7//v
//D/8f/y//P/8v/y//L/8v/0//X/9f/1//X/9f/1//X/9//3//j/+P/4//j/+P/4//n/
+f/4//j/9v/3//f/9v/4//j/9//3//j/+f/6//v/+//7//r/+v/8//3//f/9//r/+v/6
//r/+f/5//j/9v/7//3//P/8//r/+v/6//r/+v/6//r/+v/6//j/+P/4//j/+P/5//n/
+f/7//z//f/+//3//f/9//7//v/+//7///8DAAQABQAGAAUABwAIAAgACQAJAAkACQAJ
AAkACQAJAAgABgAFAAQAAwACAAEAAAD+//7//P/8//r/+f/5//r/+P/4//j/9//5//n/
+P/4//r/+v/6//r/+v/6//r/+v/6//r/+v/5//n/+v/6//v//f/7//j/+P/8////AQAI
ABIAHQAsADsASgBaAGQAZwBpAGcAXABLADcAHwAJAPn/7//r/+v/6v/s/+3/7f/v//D/
8v/0//X/9v/6//3//f/7//n/+f/4//j/+f/5//n/+f/6//r/+v/6//j/+P/4//j/+v/6
//r/+v/5//j/9//2//j/+P/4//j/+v/6//r/+v/4//j/+f/5//j/9//3//f/+v/6//r/
+v/5//n/+f/5//n/+f/5//n/9//3//f/+f/3//b/9v/3//j/+f/7//z/+//7//z//P/9
//3//f/+//7//v/+////AQADAAQABAAEAAYABgAHAAkACgAKAAwADQAOAA8AEAAQABEA
EgATABIAEgASABMAFgAWABYAFgAWABYAFgAWABQAFAAUABUAFwAWABUAFAARABEAEQAR
ABEADwAPAA4ADwAOAAwACwAIAAcABQAEAAQAAwACAAEAAwADAAMAAgD///7//P/8//z/
/P/8//z//v/8//z//f/7//v/+v/6//j/+P/3//f/+P/4//n/+v/3//f/9//3//n/+f/5
//n/9//3//f/9v/4//j/+f/5//f/9//3//f/+v/7//z//f/9//z/+//7//n/+v/6//r/
+v/7//v/+//8//3//v///////v/9//z//v////////////////////////8AAAAA/v/+
//7//v///////v/+//7///////7//v/+//3//f/9//3//f/9///////+//7//v//////
///+//z//P/+//7//v/+//7//P/8//z//P/+//7//v/+//z//f/9//3//v/+//7//v//
//////8AAAAAAAAAAAEABQAGAAcACAAHAAkACgAKAAsACwALAAsADQANAA0ADQAKAAgA
BwAGAAUABAADAAIAAAAAAP7//v/+//3//f/+//7//v/+//3//f/9//z//P/8//z//P/8
//z//P/8//z//v/+//7//f/7//z//P/9////AQACAAAAAAADAAkAEAAaACcANgBHAFYA
YgBoAGkAaQBhAFIAQQApABMAAQD3//H/7f/t//D/8v/z//P/8//2//j/+v/7//z/+v/7
//3//f/9//3//P/8//v/+//7//v//P/8//z//P/6//r/+v/6//r/+v/6//r//P/8//z/
/P/8//z//P/8//7//v/+//7//f/8//z/+//8//v/+//7//z//P/8//z/+//7//v/+//9
//3//f/9//v/+//7//3//f/8//z//f//////AAAAAP////8AAAAAAQABAAEAAgAEAAQA
BAAFAAUABwAIAAgABgAIAAgACQALAAwADAAOAA8AEAARABIAEAARABIAEwAWABYAFgAX
ABYAFgAWABYAFAAUABQAFAAWABYAFgAXABUAFAATABIAEwATABMAEwARAA8ADwAOAA0A
DAAKAAkABgAFAAMAAgACAAEAAAD//wEAAwAFAAYAAwACAAAAAAD+//7//v/+//7//P/8
//3//f/9//z//P/6//r/+f/5//r/+v/7//z/+f/5//n/+f/5//n/+f/5//n/+f/5//j/
+v/6//v/+//7//v/+//7//n/+f/5//n//P/8//z//f/9//7//v/+//7/////////////
///////+//7//v/+//7/////////AQABAAEAAQABAAEAAgACAAAAAAAAAAAA//////7/
/v8AAAEAAQAAAAAAAAD//////////////////////v/+//z//f/9//3//P/8//z//P/+
//3/+//8//r/+v/6//r//P/8//z//P/8//z//P/8//z//f/9//3//v/+//7//v//////
//8AAAAAAAAAAAEAAwAEAAUABgAHAAkACgAKAAkACQAJAAkACQAJAAkACQAKAAgABwAG
AAUABAADAAIAAAAAAP7//v/8//v/+//8//r/+v/6//n/+//7//r/+v/4//j/+P/4//r/
+v/6//r/+v/6//r/+f/5//r/+P/5//n/+f/4//r//P/9/wEACAAUACEALgA9AFAAXgBk
AGcAaQBlAFYAPwArABcABQD3/+3/5//l/+j/7P/t/+//7//y//T/9P/1//b/+P/5//f/
9//3//f/9v/2//b/9//4//n/+f/4//f/9v/4//j/+P/4//j/+P/4//j/+P/4//j/+P/4
//j/+P/4//j/+P/4//j/+P/4//n/+f/4//f/9//3//j/+P/4//j/9//3//f/9//3//f/
9//3//n/+f/5//v/+//6//r/+//5//n/+v/6//n/+f/6//r//P/9//7/AAACAAIAAgAD
AAEAAwAEAAQABgAIAAgACQALAAwADAAOAA0ADgAPABAAEAARABIAEwAUABQAFAAVABgA
GAAYABgAGAAYABgAGAAWABYAFgAXABcAFgAVABQAEwATABMAEwARAA8ADwAOAA8ADgAM
AAsACgAJAAcABgAGAAUABAADAAMAAwADAAIAAQAAAP7//v/+//7//v/+//7//P/8//3/
/f/9//z//P/6//r/+f/5//r/+v/7//z/+//7//v/+//5//n/+f/5//f/9//3//b/+P/4
//n/+f/6//v//P/9//v/+//7//v/+v/6//r/+//7//z//P/8//7/////////////////
///+//7//v/+/wAAAQABAAEAAQABAAEAAQD/////AAAAAAAAAAAAAAAA//////7//v8A
AAEAAQAAAAAAAAD/////AQABAAEAAQABAAEAAAAAAP7//////////v/+//7//v/+////
///+///////+//7//v/+//7//v/8//z//P/8//7//v/+//7//v////////8AAAAAAAAA
AP///////wAAAAAAAAAAAQADAAQABQAGAAcACQAKAAoADAANAA4ADwANAA0ADQANAAwA
CgAJAAgACQAIAAcABgAEAAQAAgACAP7//f/9//7//P/8//z/+//9//3//P/8//z//P/8
//z/+v/6//r/+v/6//r/+v/5////AAD+//v/+f/5//j/9v/4//n//f8EAA4AGQAmADcA
SgBaAGQAaQBpAGcAYgBRAD8ALQAZAAMA9f/t/+f/5v/q/+//8f/z//b/+P/4//f/+P/6
//v/+//7//n/+f/4//j/+f/5//n/+f/6//r/+v/6//j/+P/4//j/+v/6//r/+v/6//r/
+v/6//r/+v/6//r/+v/6//r/+v/4//j/+f/5//r/+f/5//n//P/8//z//P/9//3//f/9
//v/+//7//v//f/9//3///////7//v////3//f/+//7/AAABAAMABAAHAAcABwAIAAgA
CAAIAAkABwAJAAoACgAMAA4ADgAPABAAEAAPABAAEwAUABUAFgAWABcAGAAZABoAGgAa
ABsAGgAaABoAGgAaABoAGgAaABoAGgAaABsAHQAcABsAGgAZABkAGQAZABcAFQAVABQA
EwASABAADwAPAA8ADgAOAAwACwAKAAkACQAJAAkACAAFAAQAAgACAAAAAAAAAAAAAAD+
//7///8BAAEAAAAAAAIAAgABAAEAAAD+//3//P/7//v/+//7//v/+//7//v/+//7//v/
+v/8//7/AQADAAIAAQAAAP/////////////+//7//v//////AAAAAAAAAAABAAEAAQD/
/////////wAAAAAAAAAAAAABAAEAAQABAAEAAQABAP////8AAAAAAAAAAAAAAAD/////
/v/+//7///////7/AAAAAP/////9//3//f/9//r/+f/3//b/+P/5//n/+f/7//z//f/+
//v/+//6//j/+f/9/wAA/v/+//7//v/8//z//P/8//r/+v/6//r/+v/7//v/+//+//7/
/v/+//3//f/9//7//v/+//7///8BAAIAAwAEAAUABwAIAAgACQAJAAkACQALAAsACwAL
AAcABAACAAAA///+//3//P/8//z/+v/6//r/+f/5//r/+P/4//j/9//3//f/9v/2//f/
+P/5//r/+f/4//f/9v/3//j/+f/5//X/9v/2//n//f/9//r/+v/8//3/AwAKABQAIQAu
AD0AUABgAGgAawBtAGkAWgBDAC0AGQAHAPv/8f/r/+n/7P/u/+//7//v//D/9v/2//X/
+P/6//f/9//5//v/+//6//r/9v/1//T/8//2//b/9v/2//j/+P/4//j/+f/6//v//P/7
//r/+f/4//j/+P/4//j/+P/4//j/+P/5//r//P/9//v/+f/4//f/+v/6//r/+v/5//n/
+f/5//v/+//7//v/+f/5//n/+//8//z//f////3//f/+//7//////wAAAAABAAEAAQAC
AAIAAgACAAMABQAHAAgACAAGAAgACAAJAAsADAAMAA4ADwAQABEAEgAUABUAFgAXABUA
FAATABMAFQAWABcAGAAYABgAGAAYABYAFgAWABcAFwAWABUAFAAVABUAFQAVABMAEQAR
ABAADQAMAAoACQALAAsACgAKAAgABwAGAAUAAwADAAMAAgABAAAA/v/+//7//v/+//7/
/v/8//z//f/7//v/+v/6//z//P/7//v/+//6//r/+v/5//n/+f/5//v/+//7//v/+f/5
//n/+P/4//j/+f/5//n/+f/5//n/+//7//v/+//6//r/+v/7//v//P/8//z/+v/7//v/
+//9//3//f/9/wAAAAAAAAAAAgADAAMAAwABAP///f/7//3//f/+//7//v/+//7//v8C
AAMAAwAEAAEAAQAAAP7/AAAAAP////8BAAEAAQABAAEAAQAAAAAA/v/////////+//7/
/v/+//z//f/9//z//f/9//7//v/+//7//v/8//z//P/8//v/+v/5//j/+v/9////AQAB
AAAA///+/wAAAQACAAQABAAEAAQABQAGAAYABgAGAAcACQAKAAoADQANAA0ADQALAAsA
CwALAAwACgAJAAgABgAEAAIAAAAAAAAA/v/+//z/+//7//z//f/+///////9//3//P/8
//z//P/8//z/+v/6//r/+v/3//b/9f/z//n//P/8//3////9//r/+P/4//v///8GABAA
HQAsADkASgBaAGgAawBtAGsAYgBPADkAIwAPAP3/8f/p/+X/5v/q/+v/6f/t//D/8v/0
//X/9P/2//f/9//3//f/9//2//b/9//3//f/9//2//b/9v/2//b/9v/2//b/9v/2//b/
9v/2//b/9v/2//b/9v/2//b/9P/0//T/9P/0//T/9f/1//b/9f/1//X/9v/2//b/9v/3
//f/9//3//X/9f/1//X/9//3//f/+f/4//b/9f/1//P/8//0//T/9//3//j/+P/7//v/
+//8//z//P/8//3///8BAAIAAgABAAIAAQABAAUABgAGAAgACQAKAAsADAANAA8AEQAT
ABYAFgAWABcAFgAWABYAFgAWABYAFgAWABYAFgAWABcAFwAWABUAFAATABMAEwATABMA
EQARABAAEQAQAA4ADQAKAAkABwAGAAYABQAEAAMABQAFAAUABAACAAAA/f/8//3//v//
/wAA/v/8//z//f/9//3//P/8//7//v/9//3/+//6//r/+v/5//n/+f/5//v/+//7//v/
+f/5//n/+P/4//j/+f/5//f/9//3//f/9//3//f/9//4//j/+P/5//r//P/9//7//P/9
//3//f/8//v/+v/5//v//P/9//7//v/////////9//3//f/9//3//f/+//7//P/8//z/
/P/9//3//P/8//7///////7//P/8//v/+//9//3//f/9//v/+//6//r/+v/7//v/+//8
//z//P/8//7///////7/+//6//n/+P/3//b/9//4//n/+v/4//j/+P/4//n/+//8//3/
/f/8//v/+v/9//3//f/+//7//v/+////AQACAAMABAAHAAkACgAKAAkACQAJAAkACQAJ
AAkACQAIAAYABQAEAAMAAgABAAAA/v/+//z//P/6//n/+f/6//j/+P/4//f/9//3//b/
9v/4//j/+P/4//j/+P/4//j/+P/4//j/9//5//j/+v/7//n/9f/2//r/+v/7////BgAQ
AB0AKgA5AEwAXABkAGUAZwBnAFoARQAxABsABQD1/+3/6f/l/+b/7P/t/+3/7f/w//D/
8v/z//b/+v/5//n/+f/3//f/9v/2//P/8//z//P/9f/2//f/+P/2//b/9v/2//j/+P/4
//j/9v/2//b/9v/2//b/9v/2//j/+P/4//j/+P/4//n/+f/6//n/+f/5//n/+P/3//b/
+f/5//n/+f/5//n/+f/5//f/9//3//n/+f/4//j/+f/7//v//P/8//3//f/+//7//f/9
//3//v/+//7//v///wEAAwAEAAQABgAIAAgACQAJAAoACgAMAA0ADgAPABAAEAARABIA
EwAWABYAFgAXABcAFgAVABQAFgAWABYAFgAUABQAFAAVABUAFAATABIAEQARABEAEQAS
ABEAEgASAA8ADgAMAAsACgAJAAcABgAGAAUABAADAAEAAQABAAAA/f/8//r/+v/8//z/
/P/8//7//P/8//3/+//7//r/+v/8//z/+//7//n/+P/4//j/9//3//f/9//3//f/9//3
//n/+f/5//j/+P/4//n/+f/5//n/+f/5//v/+//7//v/+v/6//r/+//7//z//P/8//7/
//////////////////8AAAAAAAAAAAAAAQABAAEAAQABAAEAAQD/////AAAAAAIAAgAC
AAIAAwADAAIAAgACAAMAAwACAAIAAgABAAEAAQABAAEAAQABAAEAAAAAAAAAAQABAAEA
/v/+//7//v8AAAAAAAAAAAAAAAAAAAAAAAAAAAAAAAAAAAAAAAABAAEAAQACAAIAAgAC
AAMAAwADAAQABAAEAAQABQAHAAgACQAKAAsADQAOAA4ADwAPAA8ADwAPAA8ADwAPAA0A
CgAIAAYABgAGAAYABgAEAAQAAgACAAAA/////wAAAAAAAAAA/////////v/+//7//v/+
//7//P/8//z//P/+//7//v/9//3//v8AAP///////wAAAAACAAMABwAOABYAIQAwAD8A
UABgAGgAawBtAGsAXgBNADkAIwANAP//9//v/+3/7v/w/+//8f/z//b/+P/4//f/+P/6
//3////9//3//f/8//z//f/9//3//f/8//z//P/8//7//v/+//7//P/8//z//P/8//z/
/P/8//z//P/8//z//P/8//z//P/8//z//f/9//3//f/+/////v/+//7//v/9//3//f/9
//3//f/9//3//f/9//3///////7//v///wEAAQACAAIAAQABAAIAAgADAAMAAwAEAAQA
BAAEAAUABQAHAAgACAAKAAwADAANAA0ADgAOABAAEQASABMAFAAUABUAFgAXABgAGAAY
ABkAGgAaABoAGgAaABoAGgAaABoAGgAaABsAGwAaABkAGAAXABcAFwAXABUAEwATABIA
EQAQAA4ADQAOAA0ACwAKAAgABwAGAAUABQAFAAUABAAFAAQAAgACAAIAAgACAAIAAAD+
//7//////////v/+/wAAAAD//////f/8//z//P/9//3//f/9//3//f/9//3//f/9//3/
/P/6//r/+//7//v/+//7//v/+//7//v/+//8//z//P/9////AAAAAAAA/v//////////
/////////wIAAgACAAIAAgADAAMAAwADAAMAAwADAAMAAwAEAAQABAAEAAQABAAFAAUA
BAAEAAQABQAFAAQAAgACAAEAAQADAAMAAwADAAMAAwACAAIAAgADAAMAAwAEAAQABAAE
AAIAAwADAAIAAQABAAIAAgACAAIAAgACAAIAAgAAAAAAAAAAAAAAAAAAAAAAAgADAAMA
AwAEAAQABAAEAAMAAwADAAQABAAEAAQABQAHAAgACQAKAAsADQAOAA4ADwAPAA8ADwAP
AA8ADwAPABAADgANAAwACwAKAAkACAAEAAQAAgACAAEAAQACAAQAAgACAAIAAQABAAEA
AAAAAAAAAAAAAAAAAAAAAAAAAAAAAAAAAAD//////v/+//3//////wAAAAACAAMABwAK
ABIAHQAoADcASgBcAGoAbwBvAHEAagBZAEUAMQAbAAcA+f/x/+3/7P/y//X/9f/1//b/
+P/6//v//v8AAAEAAQD////////+//7//f/9//3//f8AAAAAAAAAAAAAAAAAAAAAAAAA
AAAAAAD+//7//v/+/wAAAAAAAAAA/v/+//7//v/+//7//////wAA/////////v/+//7/
/v/9//3//f/9////////////AQABAAEAAwABAAAAAAABAAMAAwAEAAQABQAFAAYABgAF
AAUABQAGAAYABgAGAAcABwAJAAoACgAKAAwADAANAA8AEAAQABIAEQASABMAFAAUABUA
FgAZAA==
         </WaveFormData>
      </LeadData>
   </Waveform>
</RestingECG>
