# Supplementary material for: Detection of Left Atrial Enlargement Using a Convolutional Neural Network-Enabled Electrocardiogram
Source: Front Cardiovasc Med. 2020 Dec 17;7:609976. doi: 10.3389/fcvm.2020.609976 (PMC7773668; doi:10.3389/fcvm.2020.609976)
Supplement: Supplementary file 2 [file Data_Sheet_2.ZIP › normal1/1802010579_10149_0000000B.XML]

<?xml version="1.0" encoding="Windows-1252"?>
<!DOCTYPE RestingECG SYSTEM "restecg.dtd">
<RestingECG>
   <PatientDemographics>
      <PatientID>1802010579</PatientID>
      <PatientAge>68</PatientAge>
      <AgeUnits>Years</AgeUnits>
      <Gender>Female</Gender>
      <PatientLastName>liangbaoyan</PatientLastName>
   </PatientDemographics>
   <TestDemographics>
      <DataType>Resting</DataType>
      <Site>1</Site>
      <AcquisitionDevice>MAC55</AcquisitionDevice>
      <Status>Unconfirmed</Status>
      <Priority>Normal</Priority>
      <AcquisitionTime>09:31:03</AcquisitionTime>
      <AcquisitionDate>09-15-2015</AcquisitionDate>
      <CartNumber>1</CartNumber>
      <AcquisitionSoftwareVersion>009C</AcquisitionSoftwareVersion>
      <XMLSourceVersion>MAC5000 v1.0</XMLSourceVersion>
   </TestDemographics>
   <RestingECGMeasurements>
      <VentricularRate>74</VentricularRate>
      <AtrialRate>74</AtrialRate>
      <PRInterval>198</PRInterval>
      <QRSDuration>80</QRSDuration>
      <QTInterval>416</QTInterval>
      <QTCorrected>461</QTCorrected>
      <PAxis>49</PAxis>
      <RAxis>21</RAxis>
      <TAxis>28</TAxis>
      <QRSCount>12</QRSCount>
      <QOnset>218</QOnset>
      <QOffset>258</QOffset>
      <POnset>119</POnset>
      <POffset>160</POffset>
      <TOffset>426</TOffset>
      <ECGSampleBase>500</ECGSampleBase>
      <ECGSampleExponent>0</ECGSampleExponent>
   </RestingECGMeasurements>
   <Diagnosis>
      <Modality>Resting</Modality>
         <StatementCount>2</StatementCount>
         <LabelText>12SL ��ϳ���</LabelText>
      <DiagnosisStatement>
         <StmtFlag>ENDSLINE</StmtFlag>
         <StmtText>�������</StmtText>
      </DiagnosisStatement>
      <DiagnosisStatement>
         <StmtFlag>ENDSLINE</StmtFlag>
         <StmtText>���� ECG</StmtText>
      </DiagnosisStatement>
   </Diagnosis>
   <Waveform>
      <WaveformType>Rhythm</WaveformType>
      <WaveformStartTime>0</WaveformStartTime>
      <NumberofLeads>8</NumberofLeads>
      <SampleType>CONTINUOUS_SAMPLES</SampleType>
      <SampleBase>500</SampleBase>
      <SampleExponent>0</SampleExponent>
      <HighPassFilter>16</HighPassFilter>
      <LowPassFilter>150</LowPassFilter>
      <ACFilter>NONE</ACFilter>
      <LeadData>
         <LeadByteCountTotal>10000</LeadByteCountTotal>
         <LeadTimeOffset>0</LeadTimeOffset>
         <LeadSampleCountTotal>5000</LeadSampleCountTotal>
         <LeadAmplitudeUnitsPerBit>4.88</LeadAmplitudeUnitsPerBit>
         <LeadAmplitudeUnits>��V</LeadAmplitudeUnits>
         <LeadHighLimit>2147483647</LeadHighLimit>
         <LeadLowLimit>268435456</LeadLowLimit>
         <LeadID>I</LeadID>
         <LeadOffsetFirstSample>0</LeadOffsetFirstSample>
         <FirstSampleBaseline>0</FirstSampleBaseline>
         <LeadSampleSize>2</LeadSampleSize>
         <LeadOff>FALSE</LeadOff>
         <BaselineSway>FALSE</BaselineSway>
         <ExcessiveACNoise>FALSE</ExcessiveACNoise>
         <MuscleNoise>TRUE</MuscleNoise>
         <LeadDataCRC32>412971646</LeadDataCRC32>
         <WaveFormData>
FAAUABQAFAASABIAEgASABcAGgAdACAAIwAkACUAJgAkACQAJAAkACMAIgAhACAAIgAi
ACIAIgAiACIAIgAiAB0AGgAXABQAEgAQAA4ADAAPABAAEQASAA8ADgANAAwACQAGAAMA
AAACAAIAAgACAAEAAAD///7//v/+//7//v/8//z//P/8//7/AAACAAQAAQAAAP///v/7
//j/9f/y//X/9v/3//j/+v/8//7/AAD7//b/8f/s//H/9v/7/wAA+//4//X/8v/1//j/
+//+//3//P/7//r//f/+////AAD+//z/+v/4//v//P/9//7//P/8//z//P/5//j/9//2
//j/+P/4//j/+v/8//7/AAD9//z/+//6//n/+P/3//b/+P/4//j/+P/7//z//f/+//v/
+v/5//j/+f/6//v//P/8//z//P/8//j/9v/0//L/8//0//X/9v/5//z///8CAP7/+v/2
//L/9v/4//r//P/6//r/+v/6//z//P/8//z///8AAAEAAgABAAAA//8BAAIAAQAAAAAA
//8BAAMAAwADAAEA/////wQACAALAA0ABQACAPv/9v/4//j/+P/4//n/+f/8/wIA/v/7
//f/9P/1//f/8//v/+3/8v/0/+//6//x//n/+P/5//n/+f/5//f/9v/0//H/8v/x//H/
8v/2//X/9P/1//b/9//v/+r/7//y/+3/6v/v//T/9f/2//T/9f/1//L//P/6//X/8f/t
/+f/5f/v/wEAAwD8//z/CgAcACwAQABQAFwAawCCAI8AhABlAE8ALwAHAPX/7f/f/9j/
1//Z/9v/3f/e/+b/8P/u/+//+f/9//n/9P/1//X/9f/3//n/+f/5//j/9v/0//L/7f/r
/+3/8P/w/+//7P/s/+7/8f/1//j/+f/0//f/7//u//H/8f/v/+3/8//y//P/9//3//L/
9P/2//n/+f/3//n/+P/1//D/7f/z//n///8AAPz/+v/4//X/9//4//r/+v/6//r/+v/4
/+//8P/t/+r/7v/y//T/+P/5//z//f/5//v/////////AAACAAQAAgAAAP//+//6//z/
/f/9/wAAAAAAAAgACgAPABIAFgATAAwADwAOAA0ADgARABMAFQAcACAAJQAjACEAIAAh
ACMAIgAiACIAIgAdAB4AHwAgACIAIgAeACAAIwAlACcAJwAfABsAFwAQAA4ADgAQABEA
EwAWABMACwAHAAUABAACAAIAAQD9////AgADAAYAAgD8//v/+//6//v/+v/7/wAA+v/5
//n/+P/8////BQAFAP//+v/4//b/9v/1//X/9v/5//7/AgAGAAQA/f/5//f//v/+/wUA
DQAGAAEA+v/1//X/9v/4//r/+v/4//j/+P/2//X/9f/0//X/9//8//3/+P/6//v/+//5
//z//P/6//f/9v/2//b/9v/3//f/+f/5//n/+//4//r/+v///wIA///8//n/8//1//X/
+P/4//n/9//6//3///8AAAAA/v/4//b/9f/0//f/9//4//n/+f/7//j/9v/4//n/+v/8
//r//f8BAP///f/9//3//f/8//z/+//5//f/9//5//z/BAD+/wQABQAAAP7//v/+//7/
/f/9//v/+f8AAAUACwARAA8ACwAHAAMABgAJAA0AEAAMAAgABwACAP3//P/7//r/+P/0
//H/8f/x//H/8P/u//H/9//8//v/+f/5/wAABAD6/+//7v/v//D/8f/z//X/9f/1//b/
9v/z//L/8f/x//L/9f/z//H/8//4//v/9f/x//P/9f/v/+r/7P/w//D/8//0//b/9//w
//D/+v/5//P/9f/5//X/7f/p/+//+v8EABAAGgAkADQARgBWAGMAbgB3AHwAdwBjAEUA
IQAFAPf/6//g/+3/8//d/8v/zP/Q/9j/5v/r/+v/8f/1//L/8f/x//H/8//4//n/+v/6
//j/9v/0/+//8P/z//f/+P/x/+z/6v/q/+//9f/6//3/+P/7//P/8v/z//P/8f/v//X/
9P/1//n/+v/2//n//P/6//n/9v/3//v/+//5//n/9//5//v/+P/3//b/9f/z//T/9P/1
//T/9//6//3//v/6//7//v/+//3//P/5//j/+v/+/wAA/f8BAAUABQAFAAIAAAD+//j/
+v/9//3/AAACAAMAAwAGAAcACAARABQAEgAQAA8ABwAGAA8AFAAZABcAFwAWABUAHQAi
ACgAJwAoACoALgAzADEALgArACgAJAAmACgAKgAoACYAIAAgACQAJwAqACsAJwAlACMA
HgAYABQAEgAPABQAGAAWAA8ADwAPABAAEAAPAA0ACAAJAAUAAwADAPz/+//7//z//P//
//7///8EAAAA//////7/AAABAAUAAwD+//r/+f/4//v/+//8//7//P/+////AAD+//n/
9//3//r/+P/9/wMAAAD///z/+//6//r/+//8//n/9v/1//T/9f/1//b/9v/4//v/AQAD
APv//P/8//v/+/8AAAIAAgD8//r/+f/4//b/9//3//n//P///wQABAD///r/+v/4//3/
AAADAAMA/f/5//j/9P/1//X/+v//////AAAAAP7//f/+/wAAAgAAAP3/+//5//r//f/7
//r//P/9//7/AAD+////AQD9//r/+//8//3/CAAAAP7//v/+//7/BQALAA8AEwARAA8A
DgANAAoABwAEAAEAAQABAAIAAgAFAAYACgAKAAMAAAD9//r//P/4//X/9f/7//3//v/+
////AwAGAAMA+//3//r/+v/2//H/9v/9//j/9f/z//H/9v/5//3/AAD9//r/9//1//X/
9//0//H/9P/6//7/+f/2//n//P/3//P/9P/3//b/+P/6//3///8EAP7/6P/h//X////5
//f/9f/x/+3/9v8QACYAKgA2AFIAaABoAG8AfgCFAIYAgQBtAE0AJQADAP//CQD+/93/
0//h/+n/5v/s//b/9P/z//3//f/z/+z/7//x//P/9//9//3//f/8////AAABAP//+v/7
//3//P/5//b/9v/4//3/AwAIAAsABQAFAPr/9v/8//3//P/7/wEAAAABAAUAAAD4//f/
9v/6//3//v8DAAMAAQD9//v//v8DAAgACAADAAAA/f/5//7/AAADAAQAAQAAAP///P/9
/wQABwAKAAcABAD///z//P/+//7/+f/9/wEAAQABAAcACgANAAwACwALAAgACAAJAAkA
CAAKAAwADAAUABYAFwAYABoAFQAQABUAFgAXABcAGQAaABsAIQAmACwAKwAoACgAKgAt
AC0ALAArACoAIwAkACUAJgApACoAJwAqACoAKQAoACUAJwApACsAKgAiAB4AHAAZAB4A
IgAgABkAFQATABIAEAANAAsABgAHAAkACQALAAYAAQABAAIAAgD+//r/+P/6//v///8E
AAgACQALABAADwAKAAQAAQD+/wAAAQADAAYAAwAEAAQABAAJAAcACAALAAkABAAGAAkA
BgAFAAIAAQACAAIAAwAEAAEA/P/5//b/+f/7//7/AAD8//v//f/7//r//v8BAAMA//8C
AAIAAAD//wAAAgAEAAEAAQAAAAEABAAFAAgABgACAP7////+//v/+v/5//X/9//5//7/
AAD8//n/+//9/wMABgAIAAgABgAGAAcACAAFAAEA/v/7////AwACAAIAAAD///7//v/9
////AgD///7/AQAEAAcADAAUABUADgAIAAIA/P/2//3/AQADAAUACQANABIAFwAWABMA
EAANAA0ADQAOAA4ADQAKAAoABgAAAP7//P/6//3/+v/4//n///8DAAYACAAGAAkACwAH
AP//+//+//7/+//1//n////6//n/+f/5//v//f8AAAIA/v/8//r/+f/5//v/+P/1//b/
/P8AAPv/+P/7//7/+f/z//T/9//2//n//P8AAAMABAD4//D/9f/7/+//5//z//v/9f8B
ABQAHAAaACgARgBWAFoAZAB3AIYAiQCEAHUAXQA9ABkA///5//f/9v/9////6//X/9z/
6v/w//L/8f/5/wcAAQDs/+//8f/z//f//f/9//3//P/+//7//v/7//j/+f/7//r/+v/4
//n//P/8//3//f/7//3/AwD+/wAAAgABAP7/+/8AAP7//v8BAAAA+v/7//z/+f/3//P/
8//6//3//v8BAP////////r/+v/6//r/+f/9//7/AAAAAP7//v/+//z/+/8CAAUACAAL
AAwACwAMAAUAAgD9//P/+f8BAAUACQAGAAQAAgD8//z//f/7//z/BAAHAAkADgAMAAoA
EAAQABEAEgAUAA8ADQATABUAFwAVABcAGAAZACAAJgAtAC0AJwAkACMAIwAgAB4AHAAa
AB4AJgAuADYAMwAwACkAKAAlACMAIQAdAB0AHwAhACAAGAASAA4ACQAOABIAEAAJAAsA
CwAMAAwACQAHAAIAAwACAAEAAgD8//v//f8AAAIAAAD8//r//P/+/wEABQAIAAQAAQAB
APv/+v/4//n/+v/8//v/+//8//7/AAABAAIA///5//b/9f/7//r/AAAHAAIA///6//f/
9f/0//T/9P/4//r//v8CAAEA///+//z/+v/5//v/+f/2//r//f////n/+v/4//T/8//0
//b/+P/6//v/+//9//7///8CAAAA+v/0//P/8P/0//j//P/9//r/9//3//T/9v/1//n/
/f/7//r/+P/0//P/9P/2//j/9//1//T/8//2//v/+//8//r/+f/4//j/+v/9/wEA///8
//3//v////j/+P/1//j/+v/6//r/+v/9/////////wAAAQADAAUABwAHAAcABwADAAEA
AAD+/wEAAAACAAAA+//6//n/+P/6//b/8//z//X/9f/0//L/9f/5//z/+f/y/+//8//0
/+3/5//r//H/8f/x//L/8//z//P/9P/0//L/8P/u/+3/8P/z//H/7//w//b/+v/1//D/
8f/y/+v/7f/y//n//P/3//T/8v/v/+j/5P/w//n/9f/t/+n/6//3/wMA///+/xAAHgAg
ACwAQgBUAFgAYwByAHsAcABXADkAEQDz//X/+//5/+j/yf+//9H/2//c/97/4v/i/+P/
6//z//P/7v/r/+v/6//t//P/9f/3//j/9f/0//P/7//t/+//8v/y/+//7P/s/+7/7f/v
//D/7//z//v/+P/8//v/9//x/+v/7v/s/+z/7//y//D/9f/6//n/9//z//P/+P/5//j/
+f/4//n/+v/2//X/9P/z//H/9P/0//X/9P/3//j/+f/4//b//P/+/wAA/v/8//j/9v/2
//j/+P/z//T/9//2//X/+/8AAAUABgACAAEA/f/8/wAAAQABAAQAAQD+/wMAAgAEAAYA
CQAFAAYADwAUABkAGAAZABkAGQAZABgAGAARABYAGgAgACcAKQAqACsALAAkACQAJAAk
ACEAHgAXABYAFQAVABUAEwAOAA0ADAAIAAcACAALAA0ADwASAA8ABwAEAAEA///8//7/
///9/wEAAAD//wAA+v/5//n/+v/6//j/9v/2//r/+f/7//7/AAD8//v//f/5//b/8v/x
//D/9P/1//f/+v/6//z//f/+//z/9f/x/+//8f/u//L/9//4//n/+P/5//P/8P/u/+z/
8P/y//b/+v/5//f/9v/0//H/8f/0//P/8f/0//b/9//z//b/9v/0//L/8v/z//T/8v/z
//P/9f/5//v////+//7//P///wAA/v/8//r/9f/0//P/9f/0//L/7//x//P/9//6//z/
/P/1//T/9P/0//H/7//u/+3/8v/3//f/+P/1//X/9f/2//j//f8DAAMA8//x//X/AAAC
AAIAAgACAAIAAwACAAEAAAABAAMABQAGAAUABAADAAUABQAGAAYA/v/2//H/6P/t//L/
9//8//7/+v/3//f/+f/5//j/9v/z//P/8v/r/+z/7//5/wAA9//t/+3/7//u/+//8f/z
//D/7f/r/+j/6//u//H/9f/y//P/7//r/+//9v/7//f/8//1//f/8f/s/+7/8v/y//X/
9v/4//n/+P/y//L/8//3//H/7f/z//X/8f/x/wIAEgAeACoANgBGAFAAUABXAGoAdQB0
AGMAMQD3/+X/9//9/+//5P/f/+H/6f/h/9r/5P/q/+z/8//7//f/9f8CAP7//f/8//3/
/P/5//b/8v/w//D/8P/t/+3/8f/2//j/9P/w/+//8P/1//v/AAADAP3//f/y/+7/9f/3
//f/9//5//b/9f/3//T/7v/v//D/9f/3//f/+//6//n/9v/1//b/+f/8//r//P/+/wAA
AQABAP7//P/4//b/9v/2//T/9f/+/wMACAAGAAQAAAD+//v//P/7//X/9//7//v/+/8A
AAIABAACAAAA///7//r//v//////AgADAAQADQAQABAAEAARAAsACQAPABEAEwAVABkA
HAAfAB0AHAAcABUAFgAYABwAIQAkACYAKAAqACQAJAAkACQAJAAiABwAHAAbABkAFwAT
ABMAEwATABAADgAMAAwACwAPABIADwAHAAQAAwADAAIABAADAP//AQD/////AQD8//j/
9//3//b/+P/4//r/AAD6//n/+f/4//b/9//7//n/+//6//z//v/+//3//f/+////AgAE
AAYAAQD5//T/8f/0//L/9//9//v/+f/1//P/9f/4//z/AAD8//j/9v/0//X/9f/2//b/
9P/1//n/+f/0//b/9//3//L/9P/z//D/8P/w//H/8v/2//n/+/////7//f/+//r/+f/4
//z//v/9//z/+//3//v//f8CAAQA/v/5//n/+f/+/wAAAQAAAPn/9v/0//L/9f/1//b/
9//6//////8AAP3/+//5//j/+f/9/wIAAQD5//j/+P/4//j/+P///wUACQANAAwACwAL
AAsADQALAAkABwADAAEAAAD+/wEAAAACAAAAAQACAAMABAADAP7/+v/5//j/9//1//L/
8P/z//X/8f/v/+//9v/6//P/7f/x//f/9//3//j/+f/2//X/9f/0//T/9P/0//X/9P/3
//X/8//y//b/+P/x//D/9f/6//f/9P/2//r/+v/2//T/8//x//j//P/6//f/9f/1//n/
7f/h/+f/7f/y//r/BgAaADAARABUAGAAawB2AH0AdABhAE8ALwAFAPP/8//t/+j/2f/N
/93/7//s/+j/6P/q/+v/6//p/+v/8P/y//P/9P/3//j/9f/y/+7/8P/y//T/8//w//H/
8//y//D/7v/v//L/8v/1//f/9//3//3/+P/6///////9//v/+v/0//D/7//s/+b/5//o
/+3/8f/z//n/+P/3//T/8//1//f/+f/2//L/8P/u/+v/8v/0//f/+P/0//L/8P/s/+z/
9P/4//z//v/+//z//P/+/wAAAAD7//r/+//4//X/+f/8/////v///wEAAAACAAUABQAE
AAYAAwAAAAUABAAFAAYACAADAAEABwAJAAsADgARABMAFQAaAB4AIwAhAB0AGgAZABkA
GwAcAB0AHgAdACAAIwAmACYAJAAeAB4AIQAhACEAHwAZABcAFQAQAA0ACgAJAAcABgAI
AAQA+//9////AgAEAAIA///5//n/+v/7//7/+v/7//3/AAACAAEA/v/9/wAA+//7//z/
/P/7//v//v/7//z/+v/7//z/+v/5//n/+v/4//j/9//2//z/+//9/wEA/f/0//L/8f/1
//n/+/////v/+v/6//r//P/6//r/+v/6//n/+f/4//X/9f/4//f/9f/4//r/+//3//r/
+v/4//f/+P/6//z/9//1//L/8f/0//X/+P/2//X/9P/4//r/+v/6//r/9//1//P/9P/y
//T/8//3//v//P/8//v/+P/3//r//v8CAAAA////////+v/5//P/7v/x//X/+f/+//v/
/f8AAP3/9//3//f/9//4/wQACAAEAAIAAAD+/wEAAwADAAMAAQABAAIAAwAGAAUABAAD
AAQABQAHAAgABgACAAEA/P/4//j/+P/4//j/9P/x//H/9P/1//X/9P/3//3/AgABAPr/
9//7//z/8//r/+3/8f/s/+v/6//r//D/8//3//r//P/8//z//f/5//f/8P/p/+v/8P/z
/+3/7v/1//z/+//2//b/+P/2//X/9P/0//P/5v/s/+7/6//v//X/9//7//v/+////wQA
BgAKABIAIgA0AEIAVgBtAHYAdQB2AHMAZQBJABcA7//r/+v/3v/b/+H/4f/f/+D/4P/k
/+7/9//7//n/+f/8//b/8//w/+//8f/x//H/8P/z//b/+f/5//b/9//5//j/9//2//j/
/P/7//3//v/9//b/9//t/+r/8P/z//T/9f/3//T/8//1//X/8P/y//T/8//z//H/8//3
//f/9f/1//b/+f/8//r/+//6//n/9//4//j/+f/4//z//v8AAAAA+v/+//7//v/7//j/
8//w//T/+P/6//f/9//7//v/+////wIABQAEAAAA///7//r/AAABAAEABAADAAIACQAK
AA4AEAATAA8ADAATABYAGQAWABcAFwAXAB0AIAAkACEAGwAYABcAFwAbAB4AIQAkACMA
JgApACwAKQAmAB8AHgAfAB8AHwAdAB0AHQAdABoAFwAUABMAEQAVABgAFQANAAcAAwAA
APz/AAADAAMACQAGAAUABgAAAP3//f/+//7/+//4//f/+v/6//v//f/+//z//f8BAP//
/P/4//f/9v/4//f/9//4//r//v8BAAQAAQD7//j/9//4//T/9//7//7/AQACAAUAAQAA
AAAAAAD8//j/9v/0//b/9f/1//T/9v/5////AQD7//z//P/7//f/+v/6//j/9P/0//X/
9v/2//f/9//5//n/+f/7//j/9v/0//f/+P/6//r/+v/3//f/9//6//r/+f/3//r//f/9
//z/+v/2//f/+v/+/wIAAQD///7//f/7//3/+v/4//n/+f/5//r/+f/7//7/+//3//f/
9//3//3/AAACAAMA9f/x//7/AAAAAAAAAAADAAUABQAFAAQABQAHAAkACgAJAAgABwAF
AAUABgAGAAYABAAFAAIA/P/6//j/9v/4//T/8f/x//X/9//4//j/9f/3//j/8//y//H/
9//6//f/8f/1//v/9v/z//H/7//x//P/9v/4//X/9P/z//P/9P/3//X/8//x//b/+f/z
//L/9f/4//P/7f/u//H/8P/v/+7/7v/t//b/AAAAAPH/5f/p/+3/7f/x//f/9//8/wwA
IAAyAEYATgBQAF4AbQBuAGcAZgBlAFMAKQABAPH/7//r/+T/2f/Z/+H/5//s/+r/5P/o
//P/9f/1//v//v/5//X/8f/v//L/8f/w/+7/8f/0//f/9//x/+//7v/q/+v/6v/s//D/
9f/5//z//f/5//3/9v/2//j/9//0//H/9v/2//j//f/4/+7/6//o/+3/7//v//P/+f/7
//v//f/8//3//v/6//b/9P/y/+//9f/4//z//v/7//j/9f/w//H/+P/7//7//f/8//n/
+P/2//j/+P/z//b/+//8//3/AgAEAAYABAAEAAUAAwAEAAYABQADAAQAAAD+/wQABAAL
AA4AEgAPAAkADQANAA0AEAATABUAFwAaABwAHwAbABwAHAAeACEAJQAoACsALgAlACQA
IwAiACQAIgAcABwAGwAbABsAGQAbAB0AHwAeABUAEAANAAkACwAOAAsAAwACAAEAAQAA
AAIAAQD9////AAABAAQAAAD7//v//P/8/wAAAAACAAgAAAD9//v/+P/2//f/+//5//z/
/v8DAAgAAgD9//n/9v/0//b/9//4//r/9f/z//P/+P/2//v/AQABAAEA//////n/9v/0
//L/+f/8/wEABgACAP///f/6//n/+f/8//v/8v/y//H/7//u//L/8//y//X/+P/8/wAA
/f/9//z//f/7//n/+f/0//X/9v/8/wAA///+//3/+f/5//n//P/8//v/+f/8////AwAE
AAQAAgD3//L/7v/q/+//8f/0//f/+f/9//z//P/6//n/+P/4//j/+/////3/+v/7//z/
/f/+/wIAAQD1//T/9//6//3/AAACAAMAAgABAAYACQANABEADgALAAgABQAEAAMAAwAC
AAAA/P/7//b/+v/+/wIABgADAPz/9v/z//T/9f/1//T/8//1//b/8f/v/+//9v/6//f/
8//5/wEA+f/1//L/7//y//P/9f/2//X/9P/z//P/9f/5//j/9//z//T/8//p/+j/6//u
/+n/7f/0//3/AgD///z/+v/3/wIAAADu/+P/6//v/+X/6f/1//f/9//8/wgAFAAkADYA
RgBKAFIAYQB4AH8AbABVAEEAIQABAPP/7//l/9z/2f/f/+H/2//c/+j/9P/4//n/9//1
//X/9v/y//H/8P/x//n//f8BAAQA/P/0/+z/4f/n/+//+P/+//j/9P/z//T/8//1//b/
9f/0//n/8//0//X/8//v/+v/8//0//f//f/7//b/+P/6//v/+//5//v/+//7//n/+f/2
//f/+P/0//T/9P/0//P/+f/8/wAAAgD///z/+f/0/+//9P/1//b/+v/8//z//v8AAAIA
AgD9//7/AQAAAP///v/+//7/+v/9/////v8AAAIAAwADAAYAAgAAAAYABgAMABAAFQAT
AAwADwAOAA0ADgARABMAFQAbAB4AIgAfAB8AIAAjACcAJAAiACAAHgAaABwAHgAgACMA
JAAhACQAIgAhACAAHQAZABkAGQAWABIAEAAQAA8AEAASAA4ABQAGAAUABQAEAAQAAwD/
/wEAAAD//wAA+v/3//f/+P/4//r/+v/8/wIAAgADAAUABgAEAAMABQABAP///P/8//z/
+f/3//b/9v/0//b/9//4//3/+//8/////f/4//r//f8CAAUABgAJAAIA/v/7//j/+v/4
//j/+P/3//X/9P/y//X/9//8//3/9v/4//n/+f/6/wAAAwAEAP7//P/7//r//P/9//3/
///9//3////8//n/9v/4//j/+v/8//7//f///wEABgAIAAQAAQADAAUAAQD+//r/9P/y
//T/9//6//z/+//7//v/+//9//r/+P/1//X/9f/2//v/AQAIAAkAAgD///z/+f8GAAgA
AwD9//r//P/+/wAAAgAHAAkACQAJAAwADwATABcAEgANAAgAAwACAAEAAQAAAP3/+v/6
//b/9v/4//r//P/9//r/+P/5//v/+//6//j/+f/9/wAA/f/4//X/+f/6//j/9f/8/wUA
/v/5//X/8f/x//H/8v/y//L/8v/y//P/8//1//L/7//y//r/AAD9//r//f8AAPv/9f/0
//X/8v/z//T/9v/3//j/+v/4//P/7//v//X/+//9/wEACQAWACIAJgAqADoAUgBcAGYA
cQBwAGcAaABlAEcAFQDr/+f/9f/x/+D/2f/h/+//8//u/+z/8v/6//P/7////wcA+v/4
//f/9v/3//v/+//7//r/+//8//3/+//8////AwAEAP3/9v/y//D/9P/3//n/+f/5//3/
9v/2//n/+f/3//X/9v/0//T/9//8//r///8EAAQAAwAAAAEAAQD///v/+f/5//v//f/6
//z//P/8//v//P/8//3//P///wAAAQAAAPr//P/6//j//f8CAAUACgAIAAgABgD//wIA
BwAIAAkACwAMAA0ACgAGAAUAAQAAAAkADQAQABYAEQAMAA8ADAANAA4AEAALAAsAFQAb
ACEAHQAdABwAGwAiACYAKwApACUAJAAlACcAKgAqACoAKgApACwALwAyADAALAAkACIA
IgAhACAAHQAcAB0AHgAcABkAFgAVABMAEwAWABMACwALAAsADAAMAAoACQAFAAcABQAD
AAMA/P/+/wEABQAIAAcABAADAAYAAwADAAQABAAGAAcACwAJAAYAAgABAAAA/v/9//3/
/v/+/wAAAQACAAAA+//5//n//v/8/wEABwAEAAMAAAD//wAAAAABAAIAAwACAAMABAAD
AAEAAAD+//3//f8AAP//+//+/wAAAQD8//z/+f/0//n//v8EAAoABQADAAAA///+//3/
/v/6//r/+v///wIAAAAAAAAA/f8AAAMACQAMAAQA+//3//P/+P/8////AAD8//z//f/+
/wAA////////AQAFAAQABAAAAP///v/+//z///8DAAEA/v///wAAAQABAAIAAgABAAMA
BQAIAAkACgALAAwACwAJAAUAAQAGAAkADQARABEADwANAAsACgAJAAkACAAIAAYABwAE
AAEAAAD///7/AAD8//n/+f///wEAAgACAAAAAQABAPv/9P/x//X/9v/0//H/+P8BAP7/
/f/9//3/+//7//z//P/4//b/9P/z//b/+//7//v/+P/6//r/8f/y//f//P/5//n//P8B
AAIA///8//r/9//2//D/8v/3//X/8f/t/+3/8f/3//v/BAAQABYAHgA2AFAAXgBkAHEA
egCBAIIAewBjADcACQDv/+3/8f/u/+v/6//p/+n/6v/s//L/+P/7//3/+f/x/+b/6v/t
//D/9f/6//v//P/8//3//v////3/+v/7//3//P/8//r/+//+//r/+f/3//P/9P/7//f/
+v8AAAEAAAD///7/+v/4//n/+//4//z/AAABAAEA//8BAAEAAQD//////P/9//7/+v/5
//j/9//1//r//P///wAAAwAGAAkACgAAAAAA/P/4//v//P/7//z/+v/6//j/8f/1//v/
/f///wYACgAOAA4ACQAHAAIAAAAGAAkACwAQAA0ACgAPAA4AEwAWABoAFwASABcAGAAZ
ABoAHQAfACEAIQAgACAAGQAbAB4AIwApACwALAAsACwAJwAoACkAKgAsACoAJAAkACgA
KQAqACkAKAApACoAKAAhABwAGQAVABUAFgARAAcACAAJAAsADAAJAAcAAgADAAYACQAO
AAwACwALAAwADAAIAAIA/v/+//7///8BAAIAAgADAAcABQAEAAIAAwAEAAQAAwADAAQA
AQAAAP7//P8DAAMABgALAAoABAAFAAcACAAJAAgACQAHAAYABgAGAAQAAAD+//z//f/9
//7//v/8//3/AQABAP3/AAACAAMAAwAGAAYABAD///z/+v/4//z/AQAFAAsABwAFAAUA
AAD//w==
         </WaveFormData>
      </LeadData>
      <LeadData>
         <LeadByteCountTotal>10000</LeadByteCountTotal>
         <LeadTimeOffset>0</LeadTimeOffset>
         <LeadSampleCountTotal>5000</LeadSampleCountTotal>
         <LeadAmplitudeUnitsPerBit>4.88</LeadAmplitudeUnitsPerBit>
         <LeadAmplitudeUnits>��V</LeadAmplitudeUnits>
         <LeadHighLimit>2147483647</LeadHighLimit>
         <LeadLowLimit>268435456</LeadLowLimit>
         <LeadID>II</LeadID>
         <LeadOffsetFirstSample>0</LeadOffsetFirstSample>
         <FirstSampleBaseline>0</FirstSampleBaseline>
         <LeadSampleSize>2</LeadSampleSize>
         <LeadOff>FALSE</LeadOff>
         <BaselineSway>FALSE</BaselineSway>
         <ExcessiveACNoise>FALSE</ExcessiveACNoise>
         <MuscleNoise>TRUE</MuscleNoise>
         <LeadDataCRC32>2090466165</LeadDataCRC32>
         <WaveFormData>
CgAKAAoACgAMAAwADAAMAA8AEgAVABgAGgAaABoAGgAcABwAHAAcABwAHAAcABwAGgAa
ABoAGgAYABgAGAAYABcAFgAVABQAEgAQAA4ADAAOAA4ADgAOAAwADAAMAAwACAAGAAQA
AgACAAIAAgACAP///v/9//z//v/+//7//v8AAAAAAAAAAP///v/9//z/+v/6//r/+v/6
//r/+v/6//j/+P/4//j/+v/6//r/+v/4//b/9P/y//f//P8BAAYAAQD+//v/+P/8//7/
AAACAAEAAAD///7/AAAAAAAAAAD///7//f/8//7/AAACAAQAAwACAAEAAAAAAAAAAAAA
AP///v/9//z//f/+////AAAAAAAAAAAAAP7//P/6//j/+v/8//7/AAAAAAAAAAAAAP3/
/P/7//r/+//8//3//v/8//z//P/8//r/+P/2//T/9v/4//r//P/8//z//P/8//n/+P/3
//b/+f/8////AgAEAAQABAAEAAYABgAGAAYACQAKAAsADAAMAAwADAAQAA4ADAALAAkA
BgAGAAcABwAGAAEA//8BAAUACgALAAwABgABAP7/+v/4//f/9//3//j/+f/7//v/+f/4
//b/9v/4//f/8//y//T/9P/y//D/8P/w//H/8f/z//P/9f/y//D/8v/y//L/7//s/+z/
7//y//L/8P/w/+3/7P/o/+n/6//r/+r/6P/s/+//8f/z//P/8//y/+7/8v/0//D/8P/z
//P/8v/5/wEAAQD+/wIABAACAAMACAAOABwALAA8AE0AVwA+ABUA/P/4//X/7f/p/+f/
6f/y//v/9//1//7/BQADAAEA/f/8//r/9//0//T/9P/z//X/9P/z//H/8f/y//D/7f/w
//D/8P/w/+7/7//x//X/9P/0/+//7f/r/+z/7P/t/+//7v/s/+z/8f/y//L/8//z//T/
9f/1//H/8P/w//T/8//w/+3/7P/y//T/8f/x//T/9f/2//b/9v/2//n/+f/2//T/8v/w
//D/7//t/+r/7v/z//j//f/7//v/+v/6//v//f/8//j//f8BAAIAAQD9//z/+//6//r/
+//7//r//f8CAAgADQAMAAsACQAGAAUACQAKAAkACAAIAAoACgAOABMAFgAVABUAFgAX
ABoAGQAZABgAGAAXABgAGQAZABYAFgAUABQAFwAZABoAGgAUABQAEgAMAA4AEgAQAA0A
CwAMAAwACQAFAAIA/v/9//7//v/9//3/AAAAAP7//v8AAP3//P/8//3//f/6//r/+P/6
//r/+P/5//n//v/7//f/9//3//f/9//2//T/9//2//f/+f/9//3/9//3//f/+v/7//z/
/v8BAAAA+v/1//f/+P/4//r//P/9//3//v/9//r/+f/3//X/+f/5//n/+v/6//z/+v/6
//r/+//7//v/+v/6//v/+//9//7//v/8//v/+//6//z/+////wEA/v////z/+f/9////
AQADAAEA///+//7///////7/+v/8//z//P/7//r/+f/4//f/+//9//7//f/7//z/////
//3//P/9//v//P/6//z//v//////////////AAAEAAkABQD//wEAAgAEAAYACAAKAAwA
DgAMAAgABQAIAAoADQARAA4ADAAGAAMAAwAEAAYABAADAAAA/v/+//r/+v/5//n/9//2
//X/9f/w/+//7f/q/+//9f/4//j/9v/4//j/9v/y//D/7v/t/+3/7f/t/+//7//w//P/
9P/w/+3/6P/m/+v/7v/w//D/7v/u/+7/6//r/+3/7f/s/+r/6v/r/+v/6f/q/+v/6//w
//L/9P/w/+z/7f/x//b/9f/v/+//+P8CAAIAAAABAAIABAAQABwAJgAzAEcATAAtAAgA
+v/z/+3/7f/p/+3/+P/5//X/8//0//v/CQAJAP//+v/4//P/8v/y//L/8f/y//L/8v/x
//H/8v/w/+3/7//u/+3/7P/o/+f/5//p/+3/8v/y//X/8//y//D/7//u/+z/6f/o/+3/
7v/u/+//7//w//H/8f/v/+7/7v/y//T/8v/w//D/8v/0//H/8f/v/+//7//u//D/8P/z
//P/9P/0//T/9P/0//X/9f/0//L/8f/w/+//8v/z//P/9P/z//X/9P/w//T/9//3//X/
9//4//n/+v/8//3//f/8//z//v8BAAMAAwADAAIAAAAAAAUABwAHAAUABAAFAAQACgAP
ABIAEQATABQAFQAYABYAFQATABIAFQAWABcAFwAWABYAFAAUABcAFwAWABQAFAAWABYA
EgAQABAACgADAAUACAAKAAkACAAGAAMAAwACAAIAAQABAAEAAAD9//z/+v/3//b/9v/5
//n/9v/2//X/9v/1//L/9f/3//7//f/6//n/+P/3//f/9v/0//f/9f/1//b/+f/4//H/
8P/v//D/8f/y//T/+f/6//b/8//0//T/8//0//T/9f/1//b/9P/y//L/8f/y//f/+P/5
//b/9v/4//b/9//4//r/+//6//j/9//3//f/+f/6//r//P/9////AAD8//n/+//7//v/
/f/7//n/+P/3//b/9f/3//n//P8AAAAAAQABAP7//P/8//z/+//9//3//f/9//z/+//5
//X/+f/8/wEAAwABAAIABQAFAAIAAAACAAQACwAEAAYABgAGAAYADAAOAA4ADwANAAwA
DAANAAwACgAEAAEAAwAEAAYABAAFAAIAAAAAAPv/+v/4//f/9v/0//L/8f/x//P/9P/0
//b/+f/5//b/9P/0//L/7v/t/+7/7//x/+7/7f/s/+3/7f/w//X/+P/2//X/8v/y//H/
8P/u/+r/7P/u//D/7//v//H/8f/w/+v/6v/q/+n/6//u//H/8//w/+z/5v/m/+7/9f/1
//b/9f/z//H/+P8GAAoABAAHABIAFgAWACIAOABLAFkATgAlAAQA/v/7//X/7f/p/+v/
8v/7//3/+/8AAAMAAQD9//3//P/0/+//8f/y//P/8//1//T/8//x//P/9v/2//X/+P/4
//j/+P/0//P/8//1//j/+v/3//f/9v/2//X/9f/4//j/9//4//n/+P/2//X/8v/y//L/
8f/x//L/9P/6//r/+P/2//b/+v/8//n/+f/3//f/9//2//j/+P/7//v/9//2//X/9P/5
//v//P/8//3//f/9//3/+v/5//f/9v/2//n/+f/2//r///8BAAEA/v/+//7//v8AAAEA
AQAAAAIABAAHAAkADQAPABAAEAAMAA8ADwANAA4ADgAQABAAEQAVABcAFQAXABoAHQAi
ACIAIQAfAB4AHAAcABwAGwAaABwAHAAeAB0AHQAcABoAHAAgACIAIAAdABwAFQANABAA
EgATABEAEAAOAAsACwAJAAgABgAFAAYABgAEAAQABAABAAAAAAD///3/+P/2//r//v8A
AAAAAgADAAkABwACAAEAAAD//wAAAAD//wMA/f/7//r/+/////v//f///////////wAA
AwAEAAAA/f////7//P/8//r/+f/3//b/+v/6//z//f/6//3//P/7//v//P////7///8A
AAIAAwAFAAQABAAFAAMAAwACAAAAAgADAAUABgAEAAEAAwADAAAAAQD+//v///8BAAMA
BQAAAP3/+//6/wAABQAJAAoACgAKAAoACQAHAAUAAwABAAIAAwADAAEAAQACAAUABQAH
AAgACwALAAsACgANABAADQANAA0ACgAKAAoACgAKABMAFgAXABkAFgAUABMAEwAWABYA
EgARABEAEgAUABIAEAAMAAkACAADAAIAAAD//////v/9//3///8BAAIAAgACAAUABQAC
AP7//v/8//j/9//4//n/+//9//3//f////7//v8AAAAA///9//n/+P/7//z//P/6//3/
/v////3//v////7//P/5//j/+P/3//r//P/+/////v/+//r/+v/6//f/+f/8////BQAR
ABgAFAAWABwAHQAcACIAKAA0AEgAWwBbAD4AFQAGAAgABQD///f/8//5/wQADQAPAA0A
DAAJAAUAAwAFAAgABAD//wAAAgAEAAUABwAGAAUAAwACAAQAAwABAP///v/9//z//P/9
////AwABAAIA/v/9//3//v/+////AQACAAIABAAEAAQAAwADAAIAAgACAAEA/f/8//z/
AAACAAIAAgAEAAQABAD///3//v///wAAAAACAAIABQAFAAIAAgACAAIABAAFAAUABAAE
AAUABgAHAAUAAwAAAP7/BAAJAAsACgAJAAkABgABAAAAAAAAAAAABwANABIAFgATABIA
EgARABUAFQAUABIAEgAXABkAGQAYABgAGgAaAB4AIwAmACUAIwAiACEAIgAfAB0AGgAY
AB8AJgAtADMALQAsACkAKAAnACcAJgAkACAAIAAeABgAGQAcABkAFQAXABgAGAAVABIA
EAANAA0ADAAMAAsACwAOAA4ADAAMAA0ACwALAAwACgAHAAEA/v8BAAYACQAKAAgABwAL
AAcABwAHAAcABwAGAAQAAQADAAEAAQACAAUABgABAAIAAwADAAMAAwAEAAcACAAEAAEA
AwACAAAAAAAFAAcACAAKAAgABgAGAAUAAwAHAAcABwAGAAYACAAGAAQABAAFAAUAAwAC
AAIAAwAFAAcACAAIAAkACwAOABAACgAFAAUAAwAEAAcABgAFAAUABQAFAAUABgAHAAkA
DAAKAAkABwACAAIAAgACAAEAAgADAAQABQAGAAcABwAFAAgACgAOAA8ADQAOABEAEQAQ
AA4AEAASAA0ACwANABQAFAAUABQAFAAZABoAGQAZABYAFAATABMAFgAWABIAEQARABAA
EAAMAA0ACgAIAAgABAAEAAMAAwAFAAQAAwADAP/////+//z//v8BAAEA/v/7//z/+//4
//f/+P/5//v//v///wAAAwD8//r/+v/4//v/+//5//r//f/+//7//P/6//r/+v/3//n/
+//7//r//P/+/wEAAwD+//z/+v/3//r/8P/y/wAABgD///n/+v8HABMAEQAMABAAFAAQ
ABEAHAAmAC4AOgBOAGMAXQA6ABkACAACAAMA///5//f//f8IAA0ACQAHAAwADQALAAsA
CwAGAAIA/f/6//r/+v/5//z//P/8//v/+//+//7//f////7//f/8//f/9//4//v/+v/8
//n/+f/6//z//f///wEAAAD+//7//f/8//r/+f/7//7/AQADAP7//P/7//7//v/8//r/
+v/+/wAA/f/9//7///8AAAAA/v/+/wEAAQACAAIAAgACAAIAAwADAAIAAAD///7//f//
/////v/+//3////+//r///8FAAgACQAGAAYABgAGAAgACQAJAAgABwAIAAoACwANAA0A
DAAKAAwAEwAXABkAFgAWABgAGAAaAB0AHgAbAB4AIAAiACYAJgAlACMAIgAjACQAJQAl
ACQAJAAiACIAIwAjACIAIAAcABwAGgAUABUAGAAVABEAEgAUABUAEwAOAAwACQAJAAgA
CAAHAAcABQAEAAEAAAACAAEAAgAEAAMAAwAAAAAAAQAEAAUABAAAAP//AwD///v/+//7
//v//v8AAAEABwADAAEAAAABAP//+f/5//n/+v/7//z//v8DAAQAAAD9/////v/8//z/
/v//////AAAAAP7//v/9//v/////////AQACAAUABAABAAAAAAD//////v/+////AQAD
AAQABAAFAAcACgAMAAgABQAHAAcABgAHAAQAAQABAAEAAQABAAAA/////wAABAAFAAUA
AgAAAAAAAAD///3//f/9//3/AwAFAAYABQADAAQABwAHAAoADAAQABEACAAGAAgAEAAT
ABQAFQAWABcAFgATABEAEgASABMAFQAUABIADAAJAAkACgAMAAoABAD+//n/9v/4//z/
//8DAAEAAAD/////+//7//r/+P/2//n/+f/2//f/+v/7//r/+P/4//j/+f/4//f/9v/3
//D/7v/u/+z/8v/1//b/+v/6//j/9f/w//X/+P/7//v/+f/5//f/9P/z//T/9v/3//b/
9v/2//X/8v/+/wIA/v/8//P/7f/0////BQAJAAwAEgAWABoAFwAWABwAJgA4AFQAbQBl
ADwADwD8//r///8BAAEAAwAHAAoACwAJAAcABgAFAAcADQAPAAYAAAAFAAEAAAD///3/
/f/8//v/+f/5//z//P/7//7//v/+//7/+P/3//f/+f/9/wAA/v////7//v/9//3//P/6
//f/9v/6//r/+f/5//f/+P/5//n/+f/6//z/AgAAAP7//P/8//3//v/6//n//P/9//7/
/v/9//z//v/9//7//v/+//7/AQADAAQABAACAAEAAAD////////+//7/AgAFAAUAAgAD
AAUABAABAAEAAgADAAQAAwADAAIAAAAEAAgADQARABEAEQAQAA4ADAARABMAEwAUABYA
GgAcAB0AHwAfABsAHgAgACIAJgApACkAKAAoACYAJAAiAB8AIAAiACIAJAAjACEAHgAa
ABoAHAAcABgAGgAcABgAEwARABIAEgAPAAoACAAFAAUACAAKAAsADQAMAAoABgAEAAIA
///+//7/AgADAAEAAgD//wAA///8//7///8FAAMA//////////8BAAAA/v8BAAEAAQAC
AAUAAwD9//3//f/+////AAACAAQABAD///v//P/8//v//P/8//3//f/+//7//P/8//v/
/f8BAAEAAQD///7////8//7//v///////f/8//z//f/+/wEAAwAEAAMAAwAEAAQABAAB
AAMAAwADAAUAAwABAAMAAwADAAMAAQD///7//v8BAAMABAACAP///v/9//v/+//7//v/
+/8CAAUABwAHAAUABgAJAAkABwAIAAsACwAMAAwACwAKAAkACAAPABIAEwAVABIAEAAP
AA8ADQAMAAcABQAGAAYABwAEAAMAAAD+//7//v/+//3//f/7//r/+f/5//n/+f/4//b/
9f/3//b/8v/w//L/8v/w/+//8P/x//P/9P/1//b/+f/1//T/9f/0//b/9f/y//L/9//4
//j/9v/1//T/8//v//L/9f/2//b/8f/w//D/7//u/+7/7v/t//D/8P/y//T/7v/v//f/
9P/v//H/9//8/wAAAAAGAA8AEgAWACIANABEAFUAVwA4ABMAAAD8/////f/v/+n/7f/0
/wEACQAHAAYACQAHAAEA+f/0/+7/7//y//T/9v/3//X/8v/v/+v/7//y//L/8f/z//L/
8f/w/+//7//w//P/8v/0//H/8f/v//D/8P/x//P/8v/w//D/8f/w/+7/7f/t/+7/7//v
//D/8P/x//b/8//w/+3/7P/x//T/8v/z//H/7//t/+r/7P/u//P/9f/z//L/8f/w//L/
8//z//L/9P/1//b/9//1//P/8P/u//H/9f/2//T/+P/7//v/+f/5//r/+//8//7/////
//7//f/+/wAAAQACAAEA///8//3/AwAGAAcABwAIAAsADAANABEAEwARABAAEAAQABIA
FAAVABUAFgAXABgAGQAZABkAGgAZABoAGgAZABcAFAARABIAEQAMAA4AEAAMAAcABQAG
AAYAAwADAAIAAAABAAAA/v/7//n//f/+//3//v/8//n/+P/4//r/+//5//r/+P/6//r/
+P/2//X/+f/1//b/9//4//n/9//2//T/9//0//P/8//1//j/8//0//X/8v/x//D/8P/5
//z/+v/5//f/9v/0//T/9v/3//f/+P/4//b/9v/1//P/9//3//f/9//4//v/+v/6//r/
+//7//n/+P/4//n/+f/7//z//P/9//3//v/+//z/+f/7//v//v8BAAAA///8//v/+v/5
//j/9//3//j/+v/7//v/+P/7//z//f/9//v/+//7//v//v///////f///wAAAwADAAAA
AAACAAEAAgAAAAIABAABAAMABgAGAAYABgAGAAoACgAIAAcABwAIAAoADQAMAAoABAAB
AAMABAAGAAQAAAD8//n/+P/4//r/+//9//v/+P/1//P/8f/x//D/7v/w//X/9//2//X/
9v/1//L/7//u/+3/7f/t/+3/7f/v/+//8P/z//T/9f/1//P/9P/0//T/8//w/+7/7v/u
/+v/7//z//X/9v/z//L/8v/x/+//8P/x//H/7P/s/+j/6v/w//H/7f/w//P/8//5/wIA
BAACAAQABwAGAAwAHAAwAD4ASQBTAEgAIQACAPj/9//3/+//6//x//r//f/9//v/+v/7
/wEABwAFAAAA/v/9//j/9v/0//H/8//y//H/7//y//b/9//3//b/9P/y//D/6v/p/+n/
6//u//L/8f/z//P/9P/0//X/9f/0//L/8v/z//L/8P/v//D/8v/0//X/8//y//L/9v/1
//L/7//u//T/+P/3//n/+P/3//b/9P/y//D/8f/v//L/9P/2//j/+f/5//j/9v/1//X/
9f/1//f/9//2//b/+P/7//v/+P/4//v/+//5//b/9v/2//b//P///wEAAgAAAAIABQAH
AAkACQAIAAYACAANAA8ADwAKAAgACAAGAA0AEwAXABcAFQAUABMAFAAXABkAGgAcABsA
HAAdAB0AFwAWABMAEgAWABcAFwAWABQAFgAWABIAFAAWABIADQALAAwADAAJAAUAAgD+
//3/AQAEAAYACQAHAAYAAwACAAEA/f/7//r//f/9//r/+v/7//7////+//v/+/8AAP3/
+P/3//b/9f/3//b/9P/3//j/+////wUABAD9//z/+//5//f/9f/0//z/AAD//////f/8
//r/+v/7//v/+v/6//r/+P/4//f/+P/9//7////+//7/AAD+//z//P/9//3////+//7/
/////wEAAgACAAEAAQACAAIA/v/7//3//f8AAAMAAgABAP//////////AAABAAMABgAF
AAUABAAAAAAAAAAAAP//AQABAAEAAQADAAMAAgD///7//v8AAP//AAACAAYABwAJAAgA
CwAOAA4ADQAMAAsAAAAEABAAEAAQABAAEAAVABYAFQAVABMAEgASABMAEAAOAAgABQAJ
AAoADAAKAAoABgADAAIA///+//z/+//9//z/+//7//v/+//6//j/9//5//j/9P/3//r/
+//6//r/+v/6//v/+P/3//b/9//2//j//P/+//z/+f/0//L/9v/4//n/+P/6//r/+v/3
//j/+f/4//b/9P/0//X/9f/0//T/9P/z//T/AAAAAPb/9P/5//n/+v/7//3/AQAGABAA
FAAOABEAGAAgACoAOABKAFUATwAuAA8ABAAAAP3/9f/v//P/+f/8/wUACwAHAPz/+f8D
AA8ADwAKAAYAAQD8//r/+P/1//f/9v/1//P/9v/6//v/+//3//T/8f/u/+//8//4////
/P/8//f/9f/4//r/+//9//v/+v/4//j/9//2//T/8//1//b/9//3//b/9v/3//z//v/8
//r/+v/+/wAA/f/9//r/9//0//D/8//2//z////9//z/+//6//3///8AAAAA/P/7//r/
+f/7//v/+v/6//r//f/9//r///8DAAQAAwACAAIAAgACAAQABQAFAAQAAwAEAAYABwAK
AAsACwAKAAkADQAOAA0ADwAQABMAFAAXABsAHQAbABkAGAAXABgAHQAfACAAIgAiACIA
IgAhAB4AHgAcABwAGwAbABoAGAAYABwAHgAcABoAGgAUAA0ACwAMAAwACQAEAAIA////
/wIABAAFAAcACgAKAAgACAAHAAMAAQAAAAQABQADAAQAAgACAAAA/P/6//n//f/5//v/
/f///wEAAQAAAP7/AQD8//v/+//9//3/9//3//f/+v/7//z//v8CAAQAAQD///7//P/5
//j//P/9//3//v////7///////3/AQABAAEA/f/8//3/+v/8//z//f/9////AAACAAUA
BAAFAAUABAABAP///v/8//z/+////wEAAgAFAAQAAwABAAEAAQABAP3/+//6//r//v//
/////P/8//z//P/7//7///8AAAEAAQABAAAA/f/9//7/AQABAAEAAgAFAAUABgAEAAYA
CAANAA8ADQAFAAQABgAIAAoADAARABIAEQARAA4ADAALAAsADgAOAAoACQAJAAoADAAK
AAYAAgD///7//v/+//3//f/8//r/+P/3//f/9//2//T/8f/z//L/7v/x//T/9f/0//D/
8P/w//H/8v/z//T/9//2//b/+P/4//b/9f/y//L/8//0//T/8v/x//D/7//r/+7/8f/y
//L/8v/y//P/8//y//L/8v/x//D/8P/q/+b/6v/t//P/+P/5//3/AwACAAQACgAMAA0A
CgAOACAAOABOAF8AUQAmAAcAAgD+//n/9f/v/+v/9f8AAP3/9//7/wQABwAFAAMA///8
//j/9f/y//D/7v/r/+//8P/x//H/7//w/+7/6//t/+7/7//w/+v/6//s/+//7v/w/+3/
7f/u//D/8f/z//H/7v/q/+j/7v/w//H/8//x//L/8//z//D/7v/t//D/7v/s/+r/6v/u
//D/7f/t/+3/7f/t/+z/7v/w//X/9//y//D/7v/s//D/8f/x//D/8f/z//X/9//2//X/
8//y//T/9//3//T/9f/3//b/8//0//b/+P/6//v/+//6//j/+P/6//3///8DAAMAAgAA
AP7/AwAFAAUABgAGAAgACAANABEAEwARAA8AEAARABQAFwAXABYAFgAWABYAFgAVABIA
EgAQABAAEgATABMAEgATABYAFwAUABEAEgANAAcABgAGAAUAAQAAAAAA//8BAAEAAAD+
//3/+v/4//T/8v/y/+//7v/u//T/9//3//r//P/+//7//P/3//X/+P/z//L/8//0//X/
8//y//D/8//x//H/8v/1//j/8//0//X/8v/v/+z/6v/z//j/+P/5//v/+v/4//j/+f/5
//j/+P/3//T/8//x//H/9f/1//X/9v/2//j/9v/4//r//f////v/+P/2//X/9//7//7/
AAD+//3//f/8//j/9f/3//f/+f/7//n/9//4//n/+v/7//j/9//3//j/+v/7//v/+P/3
//b/9f/z//P/8//z//P/9//5//r/+f/2//b/+P/3//v//v8DAAUAAwAAAAEAAgAHAAcA
AwABAAAABAAGAAgACgALAAoABwAFAAQABAAFAAcACAAIAAQAAwAEAAQABQACAP//+v/2
//T/9f/2//b/9//1//T/8//z//P/8//y//D/7//x//D/7P/t//D/8f/w/+3/7P/r/+v/
6//r/+v/7f/p/+j/6f/o/+v/7f/t//D/8f/w/+7/6v/u//D/8v/x//H/8f/v/+z/6P/o
/+n/6f/q/+z/7v/v/+7/7v/u/+7/5P/h/+3/+P/3//X/+f8AAAYADAAOAAsACgAUACIA
MABGAFEAPwAeAAcA+v/y//P/9//x/+v/7f/2////AwADAAIA//////v/8//6/wYA///6
//b/8v/t/+r/6P/m/+P/6f/w//T/9//0//L/8P/u/+v/6//s/+//7//w/+z/6//s/+7/
7//x/+//7v/s/+z/7v/u/+3/7f/u//D/8v/z/+//7v/u//L/8v/w/+7/7v/w//L/7//v
/+3/7f/t/+z/6v/q/+3/7f/w//L/9P/2//T/8//x/+7/7//x//P/9f/y//H/7//u//L/
9//5//j/9//5//j/9f/y//L/8v/y//n//f8AAAIA//8AAAIAAwADAAMAAgAAAAEABwAK
AAsABwAGAAcABgAKAA8AEgARABMAFAAVABgAGAAXABUAFAAXABgAGQAZABUAFAARABAA
EwATABIAEAAOABAAEAAMAAwADgAKAAUAAgACAAEA/f/7//r/+P/5//3//v/+/////v/8
//j/9v/4//X/9P/0//f/9//0//T/9P/2//b/9P/z//P/+P/1//H/8f/x//H/8P/u/+v/
7f/q/+n/6f/r/+3/5//n/+f/6P/p/+r/7P/v//D/7P/p/+f/5v/k/+T/6P/r/+3/8P/w
/+7/7v/t/+r/7f/s/+v/7P/s/+7/7P/p/+j/6P/n/+z/7v/x//X/8//z//L/8P/s/+v/
6//q/+v/6//w//P/8P/x/+7/6//s/+3/7v/v/+r/5//l/+T/6P/r/+3/7P/u/+7/7v/t
/+3/7f/t/+3/7//v/+7/6//p/+j/6f/n/+j/6v/u/+//8f/w//P/9v/2//X/9P/z//L/
8v/y//b/+P/6//z//f/8//n/9//4//j/+f/7//r/+P/y/+//8//0//b/9P/w/+z/6f/o
/+P/4v/g/9//4v/k/+b/6f/n/+f/5v/k/+L/4//h/9z/3f/g/+H/4P/g/+D/4P/h/9//
3//f/+H/3f/c/93/3P/e/93/2v/a/93/3v/e/9z/2f/Y/9f/0//W/9n/2v/a/9r/3P/f
/+H/3v/e/97/3f/c/9j/3P/e/9r/2f/b/97/3//h/+P/6P/s/+r/6v/z//7/BgAMABgA
JgAxADUAIgD9/+T/3v/b/9H/z//P/9H/3v/n/+X/4//m/+//8f/v/+3/5v/e/9n/2f/a
/9v/2//c/9z/3P/b/93/4P/g/9//3v/c/9r/2P/X/9f/2P/b/9z/3v/b/9v/2//c/9z/
3f/b/9r/2P/Y/93/3v/e/9//3v/e/97/3f/b/9r/2v/e/9z/2v/Y/9j/2//c/9j/1//X
/9f/1//W/9n/2v/e/9//3v/e/97/3v/e/93/2//Y/9f/1//X/9f/2f/Z/9j/2P/c/9//
3//c/9//4//k/+P/4P/e/9z/2v/f/+P/5v/o/+f/6P/q/+v/7P/r/+n/5v/n/+3/8P/x
/+7/7v/w//D/8f/z//P/7//x//T/9//8//v/+//6//r//P/+/wAAAQD+//7//P/8//r/
+f/3//T/9f/4//n/9v/1//b/8f/r/+3/7v/u/+v/5v/k/+H/4f/h/+D/3v/d/+H/5P/l
/+j/5v/j/+L/4v/g/9//2//a/9r/3P/c/9r/1//X/9z/2f/a/9v/3P/d/93/3P/a/93/
2f/X/9b/1//b/9f/2f/b/9j/1//W/9b/2v/c/9n/1//V/9T/0v/S/9b/2f/b/97/3v/c
/9z/2//a/93/3P/b/9z/3P/e/9z/2v/a/9v/2//Z/9j/2P/Z/93/4f/k/+b/4P/d/9v/
2P/c/w==
         </WaveFormData>
      </LeadData>
      <LeadData>
         <LeadByteCountTotal>10000</LeadByteCountTotal>
         <LeadTimeOffset>0</LeadTimeOffset>
         <LeadSampleCountTotal>5000</LeadSampleCountTotal>
         <LeadAmplitudeUnitsPerBit>4.88</LeadAmplitudeUnitsPerBit>
         <LeadAmplitudeUnits>��V</LeadAmplitudeUnits>
         <LeadHighLimit>2147483647</LeadHighLimit>
         <LeadLowLimit>268435456</LeadLowLimit>
         <LeadID>V1</LeadID>
         <LeadOffsetFirstSample>0</LeadOffsetFirstSample>
         <FirstSampleBaseline>0</FirstSampleBaseline>
         <LeadSampleSize>2</LeadSampleSize>
         <LeadOff>FALSE</LeadOff>
         <BaselineSway>FALSE</BaselineSway>
         <ExcessiveACNoise>FALSE</ExcessiveACNoise>
         <MuscleNoise>TRUE</MuscleNoise>
         <LeadDataCRC32>4280836974</LeadDataCRC32>
         <WaveFormData>
CgAKAAoACgAIAAgACAAIAAgACAAIAAgABQAEAAMAAgAAAAAAAAAAAP7//v/+//7//P/8
//z//P/8//z//P/8//7//v/+//7//v/+//7//v8AAAAAAAAAAAEAAgADAAQAAgACAAIA
AgAEAAQABAAEAAIAAgACAAIABAAEAAQABAAGAAYABgAGAAMAAgABAAAAAQACAAMABAAG
AAYABgAGAAQABAAEAAQAAgACAAIAAgACAAIAAgACAAQABgAIAAoABwAGAAUABAAFAAYA
BwAIAAYABgAGAAYABgAGAAYABgAEAAQABAAEAAUABgAHAAgABwAGAAUABAAFAAYABwAI
AAYABgAGAAYABAAEAAQABAAGAAYABgAGAAUABAADAAIAAwAEAAUABgAGAAYABgAGAAQA
BAAEAAQABgAGAAYABgAFAAQAAwACAAIAAgACAAIABAAEAAQABAADAAIAAQAAAAEAAgAD
AAQABgAGAAYABgAGAAYABgAGAAYABgAGAAYABgAGAAYABgAEAAQABAAAAPz/+//7//f/
9P/2//f/9//3//f/9//3//r/+v/7//v/+P/4//r/+v/7//z//f///wEA//////7/AAAA
AAAAAAAAAAAAAQADAAUAAwABAAQAAgABAAEAAQABAAEAAQAAAAAAAQACAAIA////////
/////wAAAAAAAP7//P/8//z//f/9//3//f/+/wEAAgABAAEAAQAAAAAA//8BAAMABwAM
ABAAFQAdACMAJAAkACUAIgAWAAkA+P/f/7//mf9w/1b/Tf9K/0b/SP9V/2L/cP+D/5j/
p/+3/8L/yf/R/9z/5P/o/+//8v/1//v//f///wEAAwADAAQABAAEAAQABQAGAAYABwAJ
AAkACQAJAAkACQAKAAwACwAJAAcABQAHAAcACAAJAAkACAAHAAcACQAJAAkACQAJAAoA
CgAJAAcABwAHAAcACAAIAAkACgAJAAkACAAHAAgACgAMAA0ACwANAA0ADQALAAoACQAI
AAcABwAHAAYACAAKAA0ADwANAAwACwALAA0ADAAKAAgACQALAAwADQALAAoACgAKAAkA
CgAKAAoADAAOABAAEwAQAA8ACwAKAAwADQANAAwACgAIAAgABwAGAAUABQAEAAQABAAD
AAEAAQD///7//v///////f/8//r/+f/4//f/+P/5//n/+v/6//v/+//7//v//P/8//z/
/P/8//3//f/9//3/+//9////////////////////AAABAAIAAwAEAAQAAwAAAP//AQAB
AAEAAgAAAP//////////AAAAAAEA//////7//v/8//v/+//9//////////7/AAAAAP//
//8BAAIAAgACAAQABAAEAAQABQAFAAYABgAFAAQAAwACAAIAAgADAAMABQAFAAUABQAD
AAMAAwADAAUABQAEAAQABAAEAAQAAgACAAIAAgACAAIAAgADAAMAAwADAAIAAgAFAAYA
BgAHAAQAAwABAAAA//8AAAAA/v8BAAIAAwACAAEAAAD/////AQABAAEAAQD/////AAAA
AP3//P/7//v//f/9//3//v8BAAAAAQACAAMAAwADAAEAAAD+/////v8EAAUABgAHAAgA
AQD+//z/+//3//T/9v/3//b/9f/0//P/8//0//T/9f/3//b/9v/4//j/+f/6//v/+//9
//v/+//6//r/+v/6//v//P/9//////////3/+//+//7//f/9//3//f/9//3//f/+/wAA
AgAAAP3/+//5//z//f///wAA/v/+//z//P/+/////////////f//////+//9//3//P8C
AAMAAQD//wEABAAIAA8AFwAbAB4AIgAlACIAHAAVAAoA9//f/73/lP9w/1n/Uv9S/1D/
Vf9a/2L/cf+G/5f/qf+6/8X/zf/U/97/6v/x//D/8f/3//n/+//9//////8CAAIAAgAC
AAEAAgACAAMAAwADAAMAAwADAAMABAAGAAgABwAGAAUABQAFAAYABwAFAAQAAwADAAcA
BwAHAAcABQAGAAYABQAFAAUABQAFAAcABgAGAAYABQAFAAQAAwAFAAYABwAHAAcACQAJ
AAkABgAGAAYABgAJAAkACQAIAAYABgAHAAcACAAIAAgACQAJAAgABgAEAAcACQAKAAsA
DQAMAAwADAALAAwADAAMAAoACgAKAAsADAANAAsADAALAAsACgAIAAYABAAEAAMABAAD
AAMAAgACAAIAAQD//////f/8//z//f/9//v/+v/5//n/+f/5//f/9//2//b/+v/7//v/
+//5//r/+v/6//z//P/9//3//f/9//v//f///////////wEAAQABAAIAAAAAAAAAAAD/
/////f/9//v/+//7//z//////wAAAQD//wAAAAABAAEAAQAAAAAAAAD/////AQAAAP//
/v/8//3//v/+////AQACAAIAAgAAAAAAAAAAAAMAAwAEAAQAAwACAAEAAAACAAIAAwAD
AAMAAwADAAMAAQABAAEAAQABAAEAAAAAAAIAAgACAAAAAgACAAIAAgACAAIAAwADAAAA
///9//z//f/+//7///8AAAEAAQACAAMABAAEAAIAAQAAAP///P///wAAAQADAAAA///+
//3//v///wEAAgAEAAQABAAFAAQAAwACAAIABgAEAAMAAgABAAAA+v/4//f/9//0//L/
9f/3//X/9f/1//X/9f/2//b/9//1//T/9P/2//j/+f/6//v//P/9//r/+f/5//r/+//8
//z//P/8//3//f/9//v/+f/8//z/+//7//3//f/9//3//v/+////AAAAAP////////7/
/f/9//z//v/+//z//P/+//////////7/+//8//v/+v/9//7//v/8//n//f///wEABAAK
AA8AFQAbAB4AIgAhABwAFAALAP7/5//H/6H/fv9k/1H/Qv86/zz/R/9W/2L/bf+C/5v/
r/+4/8H/y//W/9z/4v/p/+7/8//3//f/+//9//////8AAAAAAAAAAAEAAgACAAMABAAF
AAYABwAFAAUABgAIAAYABQAEAAMABAAFAAcACQAJAAgABwAHAAgABwAGAAUABQAGAAYA
BQAFAAUABQAFAAYABgAHAAgACAAHAAUAAwAEAAYACAAJAAgACQAIAAcABgAGAAYABgAJ
AAkACQAIAAoACgALAAsACAAIAAgACQAKAAoACQAIAAkACwAMAA0ADQAMAAwADAALAAwA
DAAMAAoACgAKAAsADgAPAA0ADgANAA0ADAAKAAgABgAGAAUAAgABAAEAAAACAAIAAQD/
/////f/8//z/+//7//n/+P/5//n/+f/5//n/+f/4//j/+v/7//v/+//6//r/+f/4//j/
+P/5//n/+v/7//r//f////////////3//f/9//7/AAAAAAAAAAAAAP///P/7//3//f/9
//7/AAD//////////wAAAAABAP/////+//7//P/7//v//f/7//v/+//6//v//P/8//3/
//8AAAAAAAAAAAAAAAAAAP////8AAAAAAgACAAIAAgACAAIAAwADAAEAAQABAAEAAgAD
AAQABQAHAAcABgAGAAYABgAGAAQABAAEAAQABAAEAAQABQAFAAMAAwACAAIABAAEAAMA
AwAAAP///f/8////AgAEAAQABAAEAAQAAgAAAAAAAAABAP//////////AQABAAIAAgAE
AAQABAAFAAMAAwADAAQAAgAAAAAAAAABAAIAAwAEAAEAAAAAAAEA+f/0//T/8//0//X/
9v/3//f/+P/4//n/+f/4//j/+v/6//v//P/9//3////9//3//v/+//7//v/+//7//v//
///////9//v//v/+//3//f/+////AAABAP7//v///wAA/v/9//3//f//////AAAAAAAA
AAD+//7//v/////////+//v//P/7//v//f/9//z//P8BAAEAAQABAAQADAAPABcAIQAm
ACQAIQAiABwACwD4/+X/wf+V/3T/Xv9J/zz/OP9A/1P/Yv9w/3//jv+f/6v/wP/T/9n/
3P/g/+T/5//s/+//9f///wEAAwAFAAUABAAEAAQABAAEAAQAAwADAAMAAwADAAMABQAF
AAYACAAGAAUABAADAAEAAQACAAMABgAGAAYABwAHAAcABwAHAAUABgAGAAUABwAHAAcA
BwAHAAYABgAGAAUABQAEAAMABQAGAAcABwAHAAkACQAJAAgACAAIAAgABwAHAAcABgAG
AAYABwAHAAcACAAJAAsADgAOAA0ADAALAAsACgAJAAkACAAIAAgACwAOABAAEgAQAA4A
DAALAAwADQALAAwACgALAAsACgAGAAQABAADAAQAAwADAAIAAAAAAP///f/7//n/+P/4
//v//f/9//7//P/7//r/+f/6//v/+//8//r/+f/3//X/+P/6//v//P/8//z//f/9//v/
+//5//v//f/9//3//f////////8AAAAAAAAAAAAAAAD///z/+//8//3//v8AAAAA////
//////8AAAAAAQAAAP///f/8//z/+//7//3/AAABAAIAAgABAAAA/v/9/wEAAgACAAIA
AAAAAAAAAAABAAEAAgACAAIAAgACAAIAAwAEAAYABwAGAAUABAADAAUABQAFAAUAAwAD
AAIAAgAEAAQABAACAAMABAAFAAYABAAEAAUABQADAAMAAgACAAQABAADAAMABQAFAAQA
BAAEAAQAAwAAAAAAAAAAAP7///8AAAEAAwACAAEAAAD//wIAAwAFAAYABAAEAAQABQAE
AAMAAgACAAQABAAGAAgABQAEAAMAAgD+//z/+//7//X/8v/0//X/9//3//f/9//1//b/
9v/3//n/+P/4//r/+v/7//z//f///wEA//////z//P/8//z//v/+//7///8AAP///P/5
//z//P/7//v//P/9//7////7//r/+v/6//v/+//8//3//f/9//7//v/8//z/+v/6//v/
/f/+///////9///////7//3//f/8/wAA+f/5////AwAGAAgADwAZACMAJAAiABsAFgAQ
AAUA9P/b/7f/i/9s/1r/Uf9Q/1D/VP9d/2j/cv9//5b/sf/D/8r/zf/T/97/6P/u//H/
9P/3//v//f/+////AAD//wAAAAAAAAAAAgAEAAUABwAHAAcABwAHAAQAAwADAAQABgAF
AAQAAwACAAEAAQABAAMABAAFAAcABgAFAAQAAwAEAAYABwAHAAUABQAFAAUABQAEAAQA
BAAFAAUABAADAAYACAAKAAsACQALAAsACwAIAAgACAAIAAcABwAHAAYACAAIAAkACQAG
AAYABgAHAAgACAAHAAYABwAJAAoACwAJAAgACAAIAAsADAAMAAwACgAKAAoACwALAAsA
CAAIAAoACwALAAoABgAEAAQAAwAEAAMAAwACAAIAAgABAP///f/7//r/+v/9//3/+//6
//v/+//7//v//f/9//z//P/9//3//P/7//v//P/8//z//v/+//////8BAAEA//8BAAIA
AQAAAP///f/9//3//v8BAAIAAwAEAAUABQADAAMAAgABAAAAAAAAAP//////////AAAA
AAEAAgADAAMABAACAAEAAQADAAMAAwADAAIAAwAEAAQABQAEAAQAAwACAAMABAAFAAYA
BQAFAAYABgAEAAQABAAEAAQABAAFAAUABwAHAAcABwAGAAUABAADAAUABQAEAAQABgAG
AAYABAAGAAYABgAGAAUABAAEAAMAAwADAAIAAgAEAAQAAwADAAMAAwACAAIAAQACAAIA
AAACAAIAAgAAAAIAAgACAAMAAwADAAMAAwADAAMABAAEAAQABAAEAAUABQAHAAcACAAH
AAYABQAEAP7//P/7//v/+v/4//v//f/8//v/+v/5//n/+v/6//v/+f/4//j/+v/7//3/
//8BAAMABQADAAMAAQAAAP///v8AAAAAAAABAAEAAQD///3/AQACAAIAAwABAAEAAQAB
AP7//v///wAAAwADAAQABQAEAAMAAwACAAUABgAFAAYABQAFAAQAAwAFAAMABQAFAAIA
AwACAAAAAAAJAA0ACwALAAwAEAAXACMAKQAoACQAHQAYABIABQDu/9P/sf+L/3D/YP9d
/1z/WP9e/2n/cP+A/5X/qv+5/8H/yv/T/9v/4P/o//D/9//8////AQADAAQABQAGAAUA
BwAIAAkACgAJAAoACgALAA0ADQANAA0ADAALAAsADAAOAA0ADAALAA4ADwARABMAEQAO
AAsACQALAAsACwALAA0ADgAOAA0ADwAPAA8ADwAPAA4ADgAOAA4ADQALAAkACwAMAA0A
DQAPABEAEQARABIAEgASABIAEQARABEAEAAQABAAEQARABAAEAAQABEAFAAUABMAEgAQ
ABEAEQARABIAEgATABQAEgASABEAEAARABIAEwAVABUAFQASABIAEAARABEAEAAOAAwA
DAALAAoACQAJAAgABgAGAAUAAwAFAAMAAgACAAIAAQD+//z//v///wAAAQABAAEAAAAA
AAAAAQABAAEAAgAEAAUABgAEAAQABQAFAAUABQADAAUACQAJAAkACQAHAAcABwAIAAgA
CAAIAAgACwALAAkACQAIAAcABgAGAAgABwAHAAcABgAGAAUABQAHAAcABgAGAAYABQAF
AAcACAAJAAoACgAKAAoACQAJAAkACgAKAAoACgAKAAoACgANAA0ADgAOAA0ADAALAAoA
CwAMAA4ADwANAA0ADQANAAsACwALAAsACwALAAoACgAMAAwADAAKAAwADAAMAAwACgAK
AAsACwANAA0ADAAMAAsACgAIAAcABwAHAAYABgAJAAoACgAIAAoACgAKAAgACAAIAAgA
CQAMAA0ADgAPAA0ADQAOAA4ADQAMAAsACwAPABAADAAKAAgABgADAAIAAgADAP3/+v/8
//3/+//7//v/+//9//7//v///////v/+/wAAAAABAAIAAwAFAAcABQAFAAUABgAHAAgA
BgAGAAYABwAIAAcABAABAAUABgAGAAcABwAHAAcABwAGAAYABwAIAAYABQAFAAUABwAH
AAgACAAGAAYABAAEAAUABwAIAAkACAAFAAYABQADAAUABQAEAAQABQAHAAkACQAMABIA
GQAfACcAKgAsACcAIAAcABMAAADp/8v/o/9+/2b/V/9O/07/VP9f/2z/eP+D/5T/q/+9
/8r/0//d/+T/7P/y//X/9v/5//3///8CAAUACAAJAAgACAAIAAgACQAKAAoACwALAAsA
CwALAA0ADQAOABAAEAAPAA4ADQAMAAsACwALAAkACAAHAAcACwALAAsACwAOABAAEQAR
AA8ADwAPAA8ADQAMAAwADAAOAA8ADwAPAAwADAAMAAsADAAPABAAEQASABIAEgASABAA
DwAOAAwADgAOAA8ADwALAAoACQAJABAAEgATABQAEgATABMAEwARABAAEAAQAA8AEAAQ
ABAAEQASABMAFQATABMAEAAQABIAEwATABIAEgAQABAADwALAAkACAAGAAYABgAFAAMA
BAADAAMABAADAAMAAQAAAAAAAQACAAMAAQABAAAAAAAAAAEAAQABAAIABAAFAAYABAAE
AAUABQAHAAcABQAHAAgABwAGAAUABgAHAAgACgAHAAYABQAEAAYABwAGAAcABwAHAAcA
CAAHAAUABAADAAQABgAHAAkABwAHAAYABgAIAAcABwAJAAcABwAHAAYABwAIAAgACQAJ
AAoACgAKAAoACgAKAAoACQAJAAoACgAIAAgACAAIAAoACgALAAsADQANAA0ADQANAA0A
DQANAAsACwAKAAoADQAOAA8ADgAOAA4ADgAOAA0ADAAMAAsADQANAAwADAAKAAoACQAJ
AAcABwAGAAYABwAIAAgABgAIAAgACAAGAAQABAAEAAUABwAJAAsADQALAAsADAAMAAoA
CgAKAAsACwALAAsADAAMAAoACgAKAAoACgAKAAUAAgAAAP///P/6//3////9//3//f/9
//3//v/+///////+//7/AAABAAMABQAHAAgACQAGAAUABAAEAAQABAACAAIAAgADAAcA
BwAFAAMABgAGAAUABQAHAAcABwAHAAQABAAFAAYABgAFAAUABQAGAAcACQAKAAkACAAF
AAQABgAHAAcABwAFAAMABQAFAAMABQAFAAQABAADAAMAAwAHAAgACgARABcAHwAkACgA
KQAkAB4AEQAEAO//0/+t/4b/av9Z/1D/TP9O/1n/aP92/4P/lP+p/7n/xP/N/9X/3P/k
/+7/9f/6//3///8BAAEAAwAFAAUACAAIAAgACAAJAAoACgALAAsACwALAAsACQAHAAYA
BgAJAAkACQAJAAwADQAPABEAEAAOAAwACwALAAsACwALAAsADAAMAAsADQANAA0ADQAL
AAoACgAKAA4ADwAPAA8ADgAOAA4ADQAMAA0ADAALAAsADAANAA4ADwAPAA8ADgAQABAA
EQARAA4ADgAOAA8AFAAUABMAEgARABEAEAAPAA8ADgAOAA4AEAASABMAFAAUABQAFAAV
ABQAEwAPAA4ADgAPAA8ADgAJAAYABQADAAUABwAKAAwACgAKAAkABwAHAAUABAAEAAQA
AwAAAP7/+//7//v/+//9//3//P/8//7/////////AQACAAIAAgABAAAAAAD////////9
////AgADAAQABQAFAAUABQAGAAQABAAEAAQABQAFAAMAAwADAAMAAwAEAAYABQAFAAUA
AwAEAAQABQAFAAUABAAEAAUABQAGAAkABwAHAAcABgAFAAQAAgABAAQABgAHAAgACAAI
AAgACAAHAAcACAAIAAgACAAIAAgACgAKAAsACwALAAsACwALAAkACQAJAAkACwALAAoA
CgAMAAwADAAKAAwADAAMAAwACwAKAAoACQAJAAkACAAIAAYABgAFAAUABgAHAAcACAAJ
AAoACgAIAAkACAAHAAQABAAEAAQABQAFAAUABQAFAAMAAwAEAAQABQAGAAcACQAKAAsA
DAAOAAsACAAHAAYABgANAA4ACwAKAAkACAAEAAIAAQABAPv/+P/6//v/+f/5//n/+f/7
//z//P/9//v/+v/6//z//v///wAAAQADAAUAAwADAAAAAAAAAAAAAAAAAAAAAQAFAAUA
AwABAAQABAADAAMAAwADAAMAAwADAAQABgAIAAYAAwABAP//AQABAAIAAgAEAAQAAgAC
AAAAAQABAAEAAQD//wEAAQD//wEAAQAAAAAABQAFAAUACQAOABAAFwAbAB0AIgAkACUA
HgAQAP//9P/f/7v/k/90/2D/Uf9K/0z/Uv9h/27/eP+H/57/sf+7/8j/0//Z/9j/3v/s
//f/+v/7//v/+////wEAAwADAAQABAAEAAQABQAGAAYABwAHAAcABwAHAAgACQALAA4A
CgAHAAQAAQACAAMABQAHAAgACAAIAAkACQAHAAUAAwAFAAgACgALAAsACwALAAsACwAK
AAoACgALAAsACgAJAAgACAAIAAcACQALAAsACwAKAAoACgAKAAsACwALAAoACAAIAAkA
CQAIAAgACAAJAAwADAALAAoACwANAA4ADwAPAA4ADgAOAA0ADgAOAA4ADgAOAA4ADwAN
AA0ACgAKAAwADQANAAwACgAIAAgABwAIAAcABwAGAAQAAgD///v//P/7//v//P/+////
/v/+//v/+//7//v/+f/5//j/+P/8//3//f/9//3//v/+//7//v/+///////+//3/+v/7
/wAAAQACAAMAAQABAAEAAgAAAAAAAAAAAAEAAQD/////////////AAD+//3//f/9////
AAAAAAEAAwADAAIAAgAAAP////8BAP////////7///8AAAAAAQADAAQABAAEAAIAAgAC
AAIAAgABAAEAAAABAAIAAwAEAAYABgAHAAcABgAFAAQAAwADAAMAAwADAAQABQAFAAYA
BgAGAAYABAACAAIAAgACAAIAAgADAAMABQAFAAQABAACAAIAAQABAP/////+//7//v/+
//3/+v/+/wAAAgACAAAAAAAAAAEA////////////////AAAAAAAAAAAAAAEAAQABAAEA
AgAEAAIABAAGAAQAAgAAAP7//P/6//j/9//3//L/7v/v/+//8v/z//T/9f/1//b/9v/3
//f/9v/2//j/9f/1//X/9f/5//v/+f/5//r/+v/6//r/+v/6//r/+//9//3/+//5//v/
+v/4//f/+v/7//z//f/8//z//f/+//z/+//7//v/+f/5//r/+v/8//z/+v/6//v//f/+
/////f/5//n/9//3//n/+f/4//b/+f/5//v//f8AAAoAFQAbACEAJAAgABsAFAAOAP//
6v/T/7f/k/9w/1r/Tf9K/0z/VP9b/2b/dP+D/5T/qf+5/8D/yf/R/9r/4P/k/+v/7P/x
//X/9f/1//f/+f/5//r/+v/6//r//v8AAAEAAwACAAEAAAD///////8AAAIABAADAAIA
AQABAAEAAgADAAEAAAD/////AQABAAEAAQADAAQABAADAAEAAQABAAEA///+//7//v8A
AAEAAQABAP//AAABAAEAAQADAAMAAwACAAIAAgACAAUABQAFAAQABAAEAAUABQACAAIA
AgADAAYABgAFAAQAAgADAAMAAwAEAAQABQAGAAUABgAGAAYABgAGAAYABwAFAAUAAgAC
AAIAAwADAAIAAgAAAAAA//8AAP/////+//3//P/6//f/+P/3//f/+P/2//X/8v/w/+//
7//v/+//8v/z//P/9P/3//n/+v/7//r/+v/5//j/+P/4//n/+f/7//v/+f/7//z/+//6
//n/9//3//f/+P/4//j/+P/4//v//f/9/////f/9//3//v/9//v/+v/5//v//P/8//3/
+//7//r/+v/8//v/+//9//3//f/9//z/+//6//j/9//6//z//f/+/wEAAgADAAQABAAD
AAMAAgAAAAAAAAAAAP7//v//////AQABAAEAAQADAAMAAwADAAIAAQD///7/AQACAAMA
AgAAAAAAAAAAAP7//v////////////7//v/8//z/+//7//v/+//6//r//v8AAAEAAAAB
AAAA///8//z//P/8//3//v///wAAAQD/////AAAAAAAAAAAAAAEAAQABAAEAAgAGAAIA
AgAGAAYAAgAAAP7//P/2//T/8//z/+3/6v/s/+3/8P/z//b/+f/3//j/+P/5//f/9v/2
//j/+v/7//z//f/9/////f/9//7//v/+//7//P/8//z//f8BAAEA///9//7//P/5//f/
+f/7//3////9//z//P/8//////8AAAEA/////wAAAAACAAIAAAAAAP3//f/8//v//P/7
//7//////wEAAQAAAAIAAQABAAEAAQAEAA4AGQAdAB0AHAAcABsAFgAMAPv/4P/B/5v/
df9e/1T/Tf9K/07/WP9n/3b/gv+T/6T/s/+//8j/0f/b/+D/4v/q/+//8v/3/wEAAwAB
AAEAAQD///3//P/7//r//v8CAAUACQAHAAUAAwABAAIAAwAFAAgABQADAAEA//8BAAEA
AgADAAMAAgABAAEABQAFAAUABQAFAAYABgAFAAUABQAFAAUABQAEAAQABAAFAAUABAAD
AAMABAAFAAUABAAFAAQAAwAFAAYABwAIAAkACQAJAAgABwAGAAYABQADAAIAAQABAAUA
BgAGAAYABAAFAAUABQAHAAYABgAGAAkACgAKAAoACgAKAAoACwAJAAkABgAGAAUABQAE
AAIAAAD+//7//f/8//v/+//6//z//P/7//n/+f/3//b/9v/1//X/8//y/+//7//v/+//
8v/z//P/9P/2//f/9//3//n/+v/6//r/+f/4//j/9//5//n/9//5//3//f/9//3//f/9
//3//v/9//z/+//6//v/+//5//n/+//7//v//P/8//v/+//7//3//v/+/////f/9//z/
/P/6//n/+f/7//z//f/+//7//v/+//3//f/9//7//v/+//3//P/7//r//v///wEAAgAC
AAIAAgACAAAAAAABAAEA/////////////////////wAAAQABAAIAAgACAAIAAAD+//7/
/v/+////AAACAAMAAgABAP///v/8//z/+//7//3//f/8//z///8AAAAA/v/+//7//v/8
//7//v/+/////v/9//z/+//5//n/+v/6//r/+v/6//v//P/9//7/AAAAAP7//v/+//z/
/f/8//r/+v/6//r/+P/2//X/9f/z//D/8v/z//H/8f/x//H/8//0//T/9f/0//L/8f/y
//H/8f/x//H/9f/5//n/+//4//j/+P/4//b/9v/2//f/+v/7//r/+f/7//r/+P/3//f/
9//3//f/9v/2//f/+P/6//n/+f/5//j/9//3//b/9v/2//T/9P/2//f/9//3//n/9//5
//n/9//5//n/+P/2//n/+//5//v/AAAGAA0ADwATABgAGgAXABIADAABAPT/4f+//5f/
cP9Y/0f/QP9C/0j/U/9e/2b/df+K/5v/q/+8/8X/yf/S/9z/4v/n/+z/7f/z//f/9//5
//v/+//6//r/+v/6//3//v/+///////////////+//3//f/+/////////////////wAA
AQAAAP7//P/7////AQADAAUAAgACAAEA//////////////3//P/8//z///////7//f/9
//7/////////AQABAAEA///+//3//P8AAAEAAgACAAEAAAAAAP////8AAAEAAwAEAAQA
AwACAAQABQAFAAUAAgAAAP///v8AAAIAAwAEAAQABAAEAAUAAwADAAAAAAAAAAEAAQAA
AP7//P/8//v/+v/5//n/+P/4//j/9//1//X/8//y//L/9P/1//T/9P/x//H/8f/x//D/
7//t/+z/7v/v/+//7//v//D/8P/w//H/8v/0//X/9P/z//D/8f/1//X/9f/1//b/9//4
//r/+v/6//r/+v/7//v/+f/5//n/+f/5//r/+P/3//f/9//5//r/+v/7//n/+f/4//j/
+v/5//n/+//5//n/+f/4//r/+v/5//n/+f/6//r/+v/5//j/9//2//n/+//+/wAA/v/+
//7//v/+//7//////////////////f/9//3//f/9//3//P/8////AAABAAAA/f/8//v/
+v/8/w==
         </WaveFormData>
      </LeadData>
      <LeadData>
         <LeadByteCountTotal>10000</LeadByteCountTotal>
         <LeadTimeOffset>0</LeadTimeOffset>
         <LeadSampleCountTotal>5000</LeadSampleCountTotal>
         <LeadAmplitudeUnitsPerBit>4.88</LeadAmplitudeUnitsPerBit>
         <LeadAmplitudeUnits>��V</LeadAmplitudeUnits>
         <LeadHighLimit>2147483647</LeadHighLimit>
         <LeadLowLimit>268435456</LeadLowLimit>
         <LeadID>V2</LeadID>
         <LeadOffsetFirstSample>0</LeadOffsetFirstSample>
         <FirstSampleBaseline>0</FirstSampleBaseline>
         <LeadSampleSize>2</LeadSampleSize>
         <LeadOff>FALSE</LeadOff>
         <BaselineSway>FALSE</BaselineSway>
         <ExcessiveACNoise>FALSE</ExcessiveACNoise>
         <MuscleNoise>TRUE</MuscleNoise>
         <LeadDataCRC32>1407031396</LeadDataCRC32>
         <WaveFormData>
PgA+AD4APgBBAEIAQwBEAEcASABJAEoASABIAEgASABIAEgASABIAEcARgBFAEQAQQBA
AD8APgA7ADgANQAyAC4ALAAqACgAJQAiAB8AHAAYABYAFAASABAADgAMAAoABwAGAAUA
BAADAAIAAQAAAP///v/9//z//P/8//z//P/+//7//v/+//v/+v/5//j/+v/6//r/+v/7
//z//f/+//z//P/8//z/+v/6//r/+v/8//z//P/8////AAABAAIAAAAAAAAAAAABAAIA
AwAEAAQABAAEAAQABgAGAAYABgAIAAgACAAIAAkACgALAAwACgAKAAoACgALAAwADQAO
AA0ADAALAAoACgAKAAoACgAMAAwADAAMAAoACAAGAAQABQAGAAcACAAGAAYABgAGAAQA
BAAEAAQABAAEAAQABAACAAIAAgACAAAAAAAAAAAAAQACAAMABAABAAAA///+////AAAB
AAIABAAEAAQABAAEAAQABAAEAAQABAAEAAQABQAGAAcACAAIAAgACAAHAAcACQAJAAYA
BQAFAAYABgAEAAUABQAEAAQAAgABAAAA/P/7//v/+//7//v//f/9//7///8AAAEAAAAA
AAAA/////////////wEAAQAAAAAA/v/8//7//v/8//z/+//7//v//P/+/////v/8//v/
+//9//z//P/8//r/+f/5//n/+f/5//n/+f/6//3//P/9//3//f/8//z//f/9//7/AwAL
ABMAHgAtAD8ASQBVAF8AYwBpAHEAbABSACoA/v/R/6f/gv9b/zH/A//Y/sf+2f7z/hT/
Pf9g/3v/j/+i/7X/xv/S/97/5P/t//b/+P/7////AgADAAMAAwAEAAUABgAIAAgACgAL
AAwADQAOAA4ADwARABIAEAAPAAwACwAMAA4ADwARABMAEwASABIAEwAUABQAFAASABQA
FAASABIAEwATABUAFwAVABUAFgAXABYAFQATABYAGQAbABwAHQAeAB4AHgAdABwAHAAc
ABwAHQAdAB0AHwAiACUAJwAlACUAJQAoACkAKwAqACkAKwAvADAAMQAyADMAMgAzADYA
OQA5ADoAPwBEAEYASgBKAEoASQBJAE4AUQBTAFQAVQBXAFgAWgBaAFwAXABdAF0AXgBe
AFwAXABbAFsAWgBaAFoAVwBVAFAATwBMAEkASQBHAEQAQAA9ADwAOAA0ADMAMQAtACsA
KAAkACIAHwAbABkAFAASABAAEAAQABAADgALAAoACQAJAAoACQAKAAkACAAFAAQAAgAE
AAUABQACAAEAAQABAAQABAAEAAMAAAAAAAEAAQD///7//v/+/wEAAgACAAMAAQABAAAA
AAAEAAQABAAEAAQABQAFAAYABwAHAAgACAAIAAcABgAFAAUABwAFAAUABwAHAAkACgAI
AAgABwAHAAgACQAKAAsACwALAAoABwAFAAUABQADAAMAAwAEAAQABAAEAAIAAgAGAAcA
BwAHAAMAAgAAAP///v/+//3/+//8//3//v/9//r/+P/3//f/+P/4//j/+P/2//X/9P/z
//D/7//u/+3/7f/u/+7/8P/y//H/8f/z//X/9f/0//L/8P/v/+//7//0//X/9v/3//j/
9P/z//T/8//y//H/8f/y//D/8P/x//H/8P/u/+z/6//q/+j/5//n/+X/5f/l/+f/6f/p
/+n/6f/o/+b/5f/k/+T/5f/m/+f/5f/l/+X/5P/k/+T/4v/k/+L/4v/i/+H/5P/k/+X/
5//l/+P/4P/e/+L/4//j/+T/4v/i/+H/4f/j/+P/4//j/+H/4f/j/+H/3//f/9//3v/k
/+X/5f/k/+X/6f/v//r/CQAXACUAMwBDAEkASwBXAGAAVgA2AAoA3f+v/4T/Xf8z/wf/
1P6n/qH+vf7a/vv+Jv9L/2X/ev+L/57/sv++/8L/yf/S/9j/3f/h/+T/5f/n/+f/6P/p
/+j/6v/q/+z/7P/s/+z/7P/u/+//8f/y//P/8//x//H/8f/y//L/8//x//H/8P/w//P/
9P/0//T/8v/0//T/8v/y//P/8//1//b/9f/2//j/+P/4//j/9//3//n/+v/6//n/+v/6
//r/+v/6//v//P8AAAEAAQABAP//AAABAAEAAwADAAMABgAFAAcABgAFAAkADQAOAA8A
EwAVABUAFwAZABsAGgAaABoAHgAfACIAJgAoACkAKwAsAC8AMQAyADQANQA1ADYAOgA8
ADwAPQA7ADwAPAA6ADwAOwA7ADoAPAA8ADkANwA1ADUAMwAxAC4AKwAnACIAIAAgAB0A
GgAYABUAEAANAAsACAAHAAUAAQD///r/+P/4//j/+P/4//r/9//2//X/8//y/+//7v/u
/+7/7P/s/+j/6v/r/+v/7f/t/+7/7//v/+7/7f/r/+r/6v/r/+v/6//q/+r/6v/q/+r/
6f/p/+r/6//r/+z/8P/w//D/8P/u/+//7//w//P/8//0//T/8//z//P/8//1//f/9f/1
//f/9//5//r/+f/4//b/9f/2//f/+P/5//r/+//7//n/+P/5//r/+f/5//n/+v/6//n/
+P/1//T/9v/3//f/9//3//j/+P/5//f/+P/4//f/9v/1//T/8f/y//L/8//1//X/9P/z
//L/8v/z//T/9f/3//f/9//3//b/9v/1//b/+v/4//b/9v/2//b/9f/1//f/9//2//X/
9f/2//b/9v/3//f/+P/2//T/8//w/+7/7f/t/+//7//v//H/8P/v/+7/7f/v/+7/7v/u
/+3/7f/t/+3/7f/t/+3/7P/s/+z/6v/s/+z/7P/s/+v/7P/s/+3/7//t/+3/7P/s/+v/
6//q/+r/7P/s/+v/6//r/+v/6//r/+r/6f/q/+f/6v/r/+z/7P/q/+f/6//u//H/9//9
/wYAFQAlADEAPwBNAFEAUwBfAGYAUgAqAAAA2f+1/4z/W/8v/wX/1v63/rn+zf7q/hn/
Rv9h/3X/jP+d/6z/vP/I/9D/2f/g/+T/6f/t//D/8f/x//H/8v/z//T/9v/2//j/+//8
//3//v/9//3//v/+//3//f/7//v//P/+////AQABAAEAAAAAAAAAAAD///7//v8AAAAA
/v8AAAEAAQADAAMAAQABAAIAAgACAAIAAQACAAUABwAIAAgACAAHAAYABgAGAAcACAAM
AA0ADQANAA8AEAARABEADwAPAA8AEgASABUAFQAVABgAGwAbABsAHwAhACEAIwAlACcA
JgAmACgALAAtADAANgA4ADkAOwA8AD8AQQBCAEQARQBFAEYARwBIAEcARwBIAEoASwBK
AEwASwBLAEoASABIAEUAQwBDAEMAQQA/ADwAOQA1ADAALwAuACoAJgAkACEAHAAZABYA
EgAQAA0ADAALAAcABgAEAAQABAAEAAIA///+//3//v/+//z//P/6//r/+P/4//j/+v/7
//v/+v/5//n/+f/6//r/+v/5//r/+v/7//v/+f/4//j/+P/3//j/+P/5//v/+//6//r/
/v/+//7//v/+//////8AAAAA//////7/AAABAAIAAwAFAAcABQAFAAUABQAHAAgACQAK
AAoACwALAAsACwALAA0ADQAMAAkACgALAAwACwALAAsADAAMAAoACgAIAAgACQAJAAgA
BwAFAAQAAgABAAQABgAHAAcABwAHAAcABQAFAAQABAAFAAUABAADAAIAAwADAAMAAwAE
AAUABgAHAAUABgAGAAgABgAFAAMABAAHAAgACQAKAAsACwANAA0ABwAFAAQABAAFAAYA
CAAJAAgABgAEAAMAAAD+//3//f////////8BAP/////////////+//7//v//////////
//3//f/9//z//P/8//r//P/+//7//v/9//3//P/8//3/+//7//r/+v/9//3//P/8//z/
/P/7//v/+//7//v/+//6//n/+v/3//n/+f/5//j/9v/7//3//v///wUADQAWACUAOwBL
AFEAWQBhAGsAcQBuAFYAKgD4/9H/rf9+/03/Jf/9/tL+w/7T/un+Bv8t/1L/d/+X/6j/
s//A/8r/1P/c/+X/7P/2//v///8CAAMAAQABAAIAAwADAAQAAwAEAAQABAAEAAQABgAH
AAkACgAJAAkABwAHAAUABgAGAAcACAAJAAkACgALAAwADAAMAAsADAALAAgACgALAAsA
DQAPAA0ADQAOAA8ADgANAAsACwANAA4ADgARABIAEgASABIAEgATABQAFQAVABQAEwAT
ABQAFQAVABgAGQAaAB4AHgAhACEAIQAgACMAIwAjACUAJwAnACkALwAzADQANgA2ADgA
NwA4ADwAPgA/AEEAQgBFAEcASABKAEsASwBMAEwATgBOAE8ATwBQAFAATgBNAEsASgBI
AEwATgBNAE0ASABHAEQAQQA/AD0AOgA2ADEALgAoACIAIgAhAB4AHQAYABQAEgAPAA0A
CwAGAAQAAgACAAIAAgACAP///v/9//7//v/8//z/+//6//f/9v/2//j/+f/5//j/9//3
//f/+P/4//j/9//0//T/9f/1//X/9P/0//T/9v/4//n/+//4//f/9f/0//f/+P/5//r/
+P/5//n/+v/7//v//P/8//3//f/9//3//v8BAAAAAQAAAP//AAAAAAIAAgABAAEAAQAB
AAEAAQACAAMAAwABAAIAAwAEAAMAAgABAAEAAAD+//7//P/8///////+//3//P/8//v/
+//5//r/+v/5//n/+f/5//f/+P/4//n/+//7//r/+f/4//j/+f/6//v/+f/5//n/+f/4
//j/9//4//r/+//7//7//f/8//v/+v/5//n/+//7//b/9f/1//b/9v/2//f/9//0//L/
8P/v/+7/7P/r/+v/7f/t/+3/7//x//H/8f/x/+//7v/u/+7/7f/t/+3/7f/r/+v/6//q
/+z/7P/q/+z/7v/u/+7/7f/q/+j/5//n/+j/6f/p/+r/6//r/+r/6v/o/+j/5//n/+j/
6f/q/+v/6//r/+3/6//p/+n/6f/o/+z/5//n/+z/8//1//v/CgAfADEAPQBFAEkASwBV
AGEAWAA6AAwA4P+1/4v/YP85/xH/3/64/rf+zf7l/gz/Pf9g/3X/hf+W/6n/uP/E/87/
1v/b/+L/5v/o/+v/7f/t/+v/6//s/+3/7//y//P/9v/2//b/9v/2//X/9f/2//b/+f/5
//f/9//2//b/9f/1//f/+f/6//z/+//6//j/9v/5//z//f/8//r/+//7//3/+//5//n/
+v/6//r/+v/5//z///8BAAIAAwAEAAQABAACAAIAAwAEAAUABQAEAAMABQAGAAcABwAJ
AAkACQAMAAsADQAMAAsADwATABQAFQAWABcAFgAXABwAHwAfACAAIAAkACUAKAArACwA
LAAtADAAMwA1ADYANAA1ADUANgA6ADwAPAA9ADsAPAA8ADoAOAA3ADcANgA3ADgANgA1
ADEAMQAvAC0AKwApACYAIgAdABwAGAAUABEADwALAAkABQACAAEA///+//3/+f/4//X/
9P/z//L/8P/t/+z/6//s/+7/7v/w//D/8P/u/+7/6//s/+z/6//s/+v/6//r/+r/6v/q
/+n/6//s/+7/7//u/+z/6//q/+3/7v/u/+//7//v/+7/7v/v/+7/7f/s/+//8f/y//T/
9v/1//X/9P/0//P/8v/x//L/9f/0//X/9f/1//f/+P/2//b/9f/1//f/9//3//f/+P/5
//n/9//2//f/+P/3//X/9f/2//b/9P/0//L/8v/1//X/9P/z//L/8v/x//H/7//w//D/
7//x//H/8f/v/+//7v/u/+//7v/u/+7/7v/t/+3/7f/t/+//7//v/+//7//y//L/8v/w
//D/8P/w/+3/7f/v/+//7//v//D/8v/x//D/8P/v/+z/6v/o/+f/5P/i/+H/4f/i/+P/
5P/n/+n/6f/p/+n/6P/m/+X/5P/l/+X/5f/l/+P/4//j/+L/4//k/+P/5v/k/+T/5P/j
/+H/4P/g/+H/5P/l/+X/5v/m/+X/4//i/+P/5P/k/+X/4//j/+P/4//l/+X/5//l/+P/
4//j/+L/4P/p/+//7P/r/+//+f8IAB0AKwAzADkAOwBBAFEAWQBKACwABADc/7X/jf9q
/0P/Ef/d/sD+x/7f/v3+JP9H/17/c/+J/5r/p/+y/8L/zv/W/9v/3v/k/+b/6f/r/+v/
7f/t/+7/7//u//D/8P/y//T/9P/0//T/8//z//T/9P/1//X/8//z//X/+P/6//3/+//5
//b/9P/3//j/+P/4//j/+v/6//j/+v/7//v//f/9//v/+//8//3//P/7//n/+f/7//z/
/P///wAAAAAAAAIAAgADAAQABQAFAAQAAwADAAQABQAFAAYABwAIAAwADgARABEAEQAR
ABMAEgARABQAFwAYABsAGwAdABwAHAAfACQAJgAqAC0ALgAuAC8AMAAzADUANgA4ADkA
OQA6AD4AQABAAEEAQABAAD8APAA8ADsAOwA6ADkAOAA0ADEAMgAzADIAMQAsACkAJQAg
ABsAGgAWABIAEgARAA4ADQAKAAYABAABAP7//f/5//j/+f/6//v//P/5//X/8//x//L/
8v/w//D/8v/y//D/8P/s/+7/7//v//D/7//v/+//7//u/+3/6//r/+z/7v/v/+3/7P/s
/+z/7v/w//H/8//z//P/8v/y//T/9P/0//T/8v/z//P/9P/3//f/+P/4//j/9//2//X/
9v/5//j/+f/5//n/+//8//z//P/7//v/+//7//v/+//9//3//P/5//j/+f/6//n/9//3
//j/+P/6//r/+P/4//j/9//1//P/9P/0//P/8//1//b/9v/1//X/9f/1//P/8//y//L/
8//1//b/9//4//f/9//3//f/9f/1//X/9f/7//r/9//2//X/9P/0//X/+P/5//b/9f/1
//b/9f/0//T/8//z//L/8f/x//D/7v/t/+3/6//r/+v/7f/v/+//7//v//H/8P/w//D/
7f/t/+3/7f/r/+v/6//q/+z/7P/q/+z/7P/s/+z/6//r/+r/6v/r/+n/6f/o/+j/6//r
/+r/6v/o/+j/5//n/+j/6f/q/+v/6v/p/+r/5//n/+f/5//m/+j/5//p/+z/7//1//3/
CAAZACkANQBBAEcARQBNAFsAWgBCABwA8P/F/5v/cv9H/x//9f7I/rv+y/7f/vz+J/9M
/2n/f/+S/6X/tP/C/8r/0P/V/9z/4P/k/+n/7f/v/+//7//w//H/8P/y//L/9P/2//b/
9v/2//j/+f/7//z/+//7//n/+f/3//j/+P/5//f/9//2//b/+P/6//v//P/+/wAAAAD+
//z//f/9///////9//3//v8CAAIAAgABAAAAAQABAAAAAgAEAAUABgAIAAgACQAKAAkA
CQAIAAcACQAKAAsACwAKAAkACAAKAA8AEwAUABUAFgAZABkAGQAZABsAGwAdAB4AIQAh
ACIAJgAqACsALgAxADIAMgAzADgAOwA9AD4AQABBAEEAQgBBAEIAQQBBAEMARABEAEIA
RABDAEMAQgBAAEAAPQA7ADsAOwA5ADcAMgAvACsAJgAkACQAIQAeAB0AGwAXABUAEQAO
AA0ACwAJAAcAAgAAAP///v/9//z//v/7//r/+f/2//b/9P/0//X/9v/1//b/9P/2//f/
9//0//P/8//z//b/9v/2//X/9P/0//X/9f/1//T/9P/0//P/9P/0//X/9v/3//f/+P/6
//r/+v/6//r/+//7//z//f/9//7//v/9//3//f/9//7/AQAAAAEA/////wEAAgAEAAQA
AwADAAMAAwADAAMABgAHAAcABQAFAAUABQADAAIAAQABAAAAAQACAAEAAgABAAEAAAD/
//z//P/7//v//f/+//7//f/7//v/+//5//n/+P/4//n//f/+////AAD///////////3/
/f/9//3//f/+//7/AAAAAP//AAACAAIAAgACAP7//f/+//3//P/9////AgABAAAAAAD/
//7//P/6//n/9v/0//P/8//2//f/+P/7//n/+f/5//n/9//2//b/9v/z//P/8//z//T/
9f/2//b/9v/2//T/9v/2//b/9v/1//X/9P/0//X/9//3//b/9v/5//n/+P/4//X/9P/y
//H/8//z//P/8//z//P/9f/z//X/9f/1//T/9P/z//P/9P/3//v/AQAMABkAKQA7AEkA
UwBXAFsAZQBmAFQAMAACANX/q/+A/1f/L/8F/9b+v/7L/uH+/v4p/07/a/+B/5b/qf+4
/8b/1P/e/+X/7P/w//P/9//6//v//f/9//7///8AAAIAAgAEAAQABAAEAAQAAgABAAEA
AAAEAAUABAAFAAgACgALAA0ADAALAAkACAAHAAgACAAIAAgACgAKAAgACgALAAsADQAL
AAkACQAKAA0ADgAPAA8ADQAPABAAEAAQABAADwAOABEAEgAUABYAFgAXABcAFwAZABoA
GwAbABsAGwAbAB4AIgAlACUAJQAjACUAJAAjACUAJwAnACkALQAxADIANAA2ADoAOwA+
AD8AQABAAEEARgBJAEsATABLAEsASgBKAE4AUgBUAFcAVQBWAFYAVABSAFEAUQBQAFAA
UABNAEsARwBHAEUAQwBBAD8APAA4ADUANAAwACwAKwApACUAIwAeABoAGAAVABIAEQAN
AAwADQAOAA8AEAAPAAsACQAHAAYABgAEAAQABAAEAAIAAgAAAAIAAwADAAQAAwADAAMA
AgACAAIAAQACAAIAAwADAAQABAAFAAYABQAGAAYABwAGAAUAAwACAAcACAAJAAoACAAJ
AAkACgALAAsADAAMAA0ADQANAA0ADQAPAA0ADQAOAA8AEgAUABIAEgARABEAEQARABEA
EQAUABUAFQATABEAEQARAA8ADwAPABAAEAAQABAADgAOAA0ADQAMAAsADQAOAA4ADwAN
AA4ADgANAAwACwAKAAcACQAIAAgACQAIAAgACAAIAAUABQAFAAUACAAJAAoACwALAAwA
DAAOAAsACQAIAAkACQAPABIAEQAQAA8ADgANAA0ADwAPAAwACwALAAwACwAKAAoACQAI
AAYABAADAAIAAAD/////////////AQADAAMAAwADAAIAAAD///7//f/9//3//f//////
///+//7//v/8//7//P/8//z/+//8//z//f////z/+//5//j/+//7//r/+v/8//z/+//7
//n/+f/5//n/9//3//n/9//3//f/9//2//j//f/9//z/AwAJAA8AHAArADkARwBTAFkA
WwBhAGcAYgBIABgA6v/F/53/bv9D/x//8f7M/sn+3f7z/hr/Rf9k/33/k/+i/63/vP/O
/97/5v/r/+7/7v/z//f/+v/7//3//f/+/////v8AAAAAAgACAAIAAgACAAUABwAKAAwA
CQAHAAMAAQADAAQABAAFAAcABwAGAAYABAAEAAMAAgAEAAgACgAKAAoACwALAA0ACwAJ
AAkACgAOAA4ADgANAAoACwALAAoADQAOAA4ADgAQABAAEQASABQAFQAVABUAFAAUABQA
EwAUABUAFgAaABsAHQAcABsAHQAhACIAIwAjACUAJQAnACwALwAvADAAMQA0ADQANgA5
ADoAOgA7AEAAQwBFAEYARgBHAEcASABKAEwATABNAEoASgBJAEYASABHAEcARgBHAEgA
RgBFAEIAQQA+ADsANgAzAC8AKgAoACgAJQAiACAAHQAYABUAEwAQAA8ADQAHAAUAAAD+
////AAABAAIAAgD///7//f/6//r/+P/4//j/+P/2//b/9P/2//f/9//0//P/8//z//T/
9P/0//P/9f/2//j/+f/3//b/9v/2//X/9v/2//f/9//3//b/9v/6//r/+v/6//j/+f/5
//r//P/7//v/+v/8//3//v//////AQD//////f/9////AAAAAAAA/////wEAAQABAAEA
AwADAAIA///7//v/+//5//r/+//9//7/AAAAAP7//v/+//3/+//5//b/9v/1//X/9f/2
//b/9f/4//n/+v/5//n/+P/4//n/9//2//X/9P/z//P/8//z//X/9f/1//X/9f/2//b/
+P/6//n/+f/9//r/+f/4//f/9v/3//f/+f/5//P/8f/w//D/8v/0//f/+f/2//T/8v/x
//D/7v/t/+3/6v/p/+j/6f/q/+v/7P/t/+3/7P/s/+z/6//r/+v/6//r/+v/6//q/+n/
6P/l/+b/5//o/+n/6f/r/+r/6v/r/+n/6f/o/+j/5//n/+b/5v/o/+j/5//n/+j/6f/q
/+v/6f/n/+f/4//k/+X/5v/m/+L/4//l/+b/6f/x////DgAdAC8APQBDAEMARwBRAFkA
TgA0ABAA6P+//5P/Zv87/xf/6f7A/rv+0/7r/g7/N/9Y/23/gf+W/6f/sv++/8j/0P/X
/97/4v/i/+X/5//n/+f/5//o/+n/7f/w//H/9P/z//L/8f/w//L/8//1//b/9//3//X/
9f/3//j/+P/5//f/9//2//b/9f/2//b/9v/4//r/+v/4//f/9//2//f/9//1//X/9v/6
//r/+v/5//f/+f/6//r//f/+//7//v/9//z//P/8/wAAAQABAAEAAQACAAMAAwADAAMA
AwAGAAYACQAJAAkACgANAA0ADQARABMAEwAVABYAGQAZABoAHAAgACEAJAAnACgAKAAp
ACwALwAxADIANAA1ADUANgA2ADgAOAA5ADcAOAA4ADYAOAA3ADcANgA1ADQAMAAtACkA
KQAnACUAJQAjACAAHAAcABwAGQAWABIADwAKAAcAAwAAAP///f/8//v/9//2//T/9P/0
//T/8f/t/+v/6f/p/+r/6f/q/+3/7v/t/+7/6v/s/+3/7f/r/+n/6P/n/+r/6v/q/+n/
6v/q/+v/6//r/+r/6v/q/+3/7v/u/+//7P/r/+n/6P/t/+7/7//w//P/9f/2//j/+P/3
//f/9v/1//X/9f/1//X/9//1//X/9v/3//r//P/8//z/+//7//r/+f/4//f//P/9//3/
+//5//n/+f/3//f/9//4//j/+P/4//b/9v/2//X/8//x//L/8v/x//H/8v/0//X/9f/z
//P/8//x//H/8P/w//H/9P/0//T/9P/z//P/8//z//H/8f/x//H/8f/y//L/9P/2//X/
9f/5//j/9//2//X/9P/x//H/8//z/+7/7f/t/+7/8P/y//X/9//0//L/8P/v/+z/6v/p
/+n/6v/r/+z/7//t/+3/7f/t/+//7v/u/+7/6//r/+v/6//t/+3/7f/s/+n/6P/l/+b/
6f/q/+v/6//p/+j/6P/p/+r/6//r/+z/6//r/+r/6v/s/+z/6//r/+j/5//m/+X/5v/n
/+r/6f/r/+v/6//q/+z/6//t/+7/7f/1/wUAFgAnADEAOwBFAEkAUQBdAFsAQgAaAO7/
xP+h/3v/UP8p///+z/6+/tH+6f4D/yj/S/9m/33/kf+k/7P/vP/G/9L/2P/h/+z/7v/t
/+//8P/v/+3/7f/u/+//8v/2//j//P/5//j/9//2//f/+f/8//7//P/7//j/9//4//r/
+//9//v/+//6//r//f/+//7//v/8//7//v/8//z//f/9////AQD/////AAAAAAAAAAD/
////AQACAAIAAQACAAIAAgAFAAYACAAKAAoACwALAAsACgAKAAoACQAJAAkACQAMAA8A
EwAUABUAEwAVABQAEwAYABsAHAAfACIAJQAlACYAKgAuAC8AMgAzADQANAA1ADYAOQA7
ADwAOgA7ADsAPAA+AEAAQABBAEEAQgBCAEAAQAA/AD8APgA8ADwAOQA3ADIAMQAuACsA
KwApACYAIgAfAB4AGgAWABcAFQARAA8ADAAIAAYAAwABAP//+v/4//n/+v/7//z//P/5
//j/9//0//T/8v/y//T/9P/y//L/8P/y//P/8//w/+//7//v//L/8v/y//H/8v/y//P/
8//z//L/8v/y//X/9v/2//f/9//3//b/9v/4//j/+P/4//f/9//2//b/+v/7//3//v8B
AAEAAQABAP//AQD//////////wEAAgAAAAAA/////wAAAQACAAMABQAFAAQAAQD/////
///9//7///8BAAIAAAAAAP7//v/+//3/+//5//n/+v/6//v/+//8//z/+//7//v/+//5
//n/+P/4//n/+f/4//f/9v/z//P/8//z//X/9f/1//X/9//4//j/+v/4//f/9//5//n/
+f/4//r/+v/6//r/+//7//3//f/8//v/+//8//v/+v/6//n/+v/4//b/9f/z//D/7v/t
/+v/6//r/+3/7//x//P/9f/z//L/8v/y//D/7//u/+3/8P/x//L/8v/w//D/7v/w/+7/
7v/u/+3/7f/s/+z/7f/u/+//7//w//D/7//t/+z/6v/q/+n/6f/r/+v/6//r/+3/7f/v
/+3/7f/t/+3/7P/s/+3/7//u//H/+f8BAA4AGwApADUAQQBHAEkATwBdAF4ARgAcAOz/
wf+Z/27/Rf8l//v+zP63/sP+2/76/iP/Sv9p/33/jv+h/7T/wv/M/9T/2//k/+r/7P/v
//H/8f/x//H/8v/z//T/9v/2//j/+P/4//j/+P/2//f/+f/6//7////+/////f/+//7/
///+//3/+//6//3/AAACAAQAAQACAAEA/v8AAAEAAQADAAEA/////wAAAgACAAIAAQAD
AAUABgAGAAcACAAIAAgABgAGAAcACAALAA0ADgAPAA4ADgAOAA0ADgAPABAAFAAWABkA
GQAZABoAHQAdAB0AHgAfAB4AHwAkACcAJwAoACoALgAvADIAMwA0ADQANQA6AD0APwBA
AEIAQwBDAEQARABGAEYARwBHAEgASABGAEYARQBFAEQARQBGAEQAQwBAAD8APAA5ADUA
MQAsACYAJQAkACAAHAAbABkAFQATABMAEAAPAA0ACAAFAP///P/8//z//P/8//7/+//6
//n/+P/4//b/9v/2//b/9P/0//L/9P/1//X/8v/x//H/8f/0//T/9P/z//L/8v/z//P/
8//y//L/8v/1//b/9v/3//X/9f/0//T/9v/2//b/9v/1//X/9P/0//r/+//9//7//f/9
//3//f/9/////f/9//////8BAAIAAQAAAP7//f///////////wQABQAFAAMA/v/9//z/
+f///w==
         </WaveFormData>
      </LeadData>
      <LeadData>
         <LeadByteCountTotal>10000</LeadByteCountTotal>
         <LeadTimeOffset>0</LeadTimeOffset>
         <LeadSampleCountTotal>5000</LeadSampleCountTotal>
         <LeadAmplitudeUnitsPerBit>4.88</LeadAmplitudeUnitsPerBit>
         <LeadAmplitudeUnits>��V</LeadAmplitudeUnits>
         <LeadHighLimit>2147483647</LeadHighLimit>
         <LeadLowLimit>268435456</LeadLowLimit>
         <LeadID>V3</LeadID>
         <LeadOffsetFirstSample>0</LeadOffsetFirstSample>
         <FirstSampleBaseline>0</FirstSampleBaseline>
         <LeadSampleSize>2</LeadSampleSize>
         <LeadOff>FALSE</LeadOff>
         <BaselineSway>FALSE</BaselineSway>
         <ExcessiveACNoise>FALSE</ExcessiveACNoise>
         <MuscleNoise>TRUE</MuscleNoise>
         <LeadDataCRC32>4283855045</LeadDataCRC32>
         <WaveFormData>
OAA4ADgAOAA6ADwAPgBAAEMARABFAEYASABIAEgASABIAEgASABIAEgASABIAEgARQBE
AEMAQgA+ADwAOgA4ADUAMgAvACwAJwAkACEAHgAaABgAFgAUABIAEAAOAAwACAAGAAQA
AgABAAAA///+//3//P/7//r/+v/6//r/+v/6//r/+v/6//j/9v/0//L/9P/0//T/9P/1
//b/9//4//f/9v/1//T/8//y//H/8P/y//L/8v/y//T/9v/4//r/+P/4//j/+P/5//r/
+//8//z//P/8//z//P/8//z//P/+//7//v/+////AAABAAIAAAAAAAAAAAABAAIAAwAE
AAMAAgABAAAAAAAAAAAAAAAAAAAAAAAAAP3//P/7//r/+//8//3//v/8//z//P/8//r/
+v/6//r/+v/6//r/+v/4//j/+P/4//f/9v/1//T/9f/2//f/+P/3//b/9f/0//b/9v/2
//b/+P/4//j/+P/4//j/+P/4//r/+v/6//r/+//8//3//v/+//7//v/+//3///////3/
/f/9//7//v/7//r/+f/4//r/+f/2//T/8//x//H/8P/w//D/8P/x//L/8v/y//D/8v/x
//H/8f/x/+//8f/y//L/8P/u//D/7v/s/+z/7f/v/+//7v/u/+3/7f/u/+7/7P/q/+r/
6//r/+v/6//r/+v/6f/p/+n/5//o/+j/6P/q/+v/7P/t/+3/7f/t/+3/7P/t/+3/8f/4
//3/AwAPAB0AKAA5AEwAWQBrAIEAigCAAGoAVQA/ACYABQDU/5X/T/8H/+H+4/72/g7/
M/9Y/3D/hP+X/6r/t//F/87/0//c/+P/5f/p/+v/7v/u/+//7//v//H/8f/x//P/9P/3
//j/+f/6//r/+//7//3//P/7//j/9//3//j/+//7//3//f/7//v//P/8//z//P/8//7/
/P/8//v/+//7//v//v/+////AAAAAAAA///+////AAACAAQABAAGAAYABgADAAIAAQAB
AAMAAwADAAMABgAJAAwADQAMAAwACwAKAA0ADwAPAA8AEgAVABUAFgAXABYAFQAWABgA
GwAdAB0AIQAlACoALwAvAC8ALgAvADQANwA5AD0APwA/AEEAQwBDAEQARgBIAEoASgBL
AEsASQBJAEkASQBKAEoASABHAEIAQAA+AD0APgA6ADgANQAzAC8AKwAnACYAJQAfABoA
FgAUABIADgAMAAkABQADAAMAAwABAP//+//6//r/+v/5//n/+P/7//r/+P/0//P/9f/2
//b/9v/z//L/8v/y//T/9P/1//X/8//y//L/8v/w/+7/7v/v//H/8v/y//L/8v/x//H/
8f/0//T/9P/z//X/9v/3//f/+P/4//r/+v/4//j/+P/4//b/+P/4//n/+//7//v//P/6
//r/+v/6//3//P/9////AAD///7//P/7//v/+//7//v/+v/6//r//P/8//v/+//8//7/
//////v/+v/5//n/+f/5//j/9f/4//r/+//6//n/+P/3//b/+P/4//j/9//1//b/9v/2
//P/8v/y//H/8v/y//L/9P/2//X/9f/2//j/+P/5//n/9f/1//T/9P/6//v//P/9//7/
/f/9//7//f/7//v/+//8//z/+//6//n/+P/4//f/9P/y//H/7//v/+7/7v/u/+7/7//w
//D/8P/s/+z/6//r/+z/7f/s/+//7v/u/+z/6v/u/+7/7P/s/+v/6//r/+r/6//r/+z/
7v/s/+r/5v/k/+j/6f/q/+v/6f/p/+f/5//o/+n/6//s/+r/6f/p/+n/5//n/+f/5//r
/+z/6//r/+v/7v/z//v/BwARABwALwBCAFEAXQB1AIoAjAB8AGUATwA4ABsA8P+5/3f/
Lf/p/tH+4P7y/g//OP9c/3T/if+a/6v/v//K/8//1P/b/+H/5f/n/+r/6v/t/+3/7f/v
/+//7//x//L/8v/y//L/8v/0//X/9f/3//n/+f/3//f/9f/2//n/+f/5//n/9//3//r/
+v/6//r/+//8//n/+P/7//v/+//7//z//P/9//7//f/+//7//v/8//z//f/+/wAAAgAC
AAIAAAAAAAAAAQAFAAUABQAFAAQABQAGAAUABwAIAAgACAAKAAsACgAJAAsADwAQABIA
FgAWABYAGAAbAB0AHgAdAB0AHwAiACUAKgArACsALQAuADEAMwA3ADkAOQA7AD0APwBA
AEIARABEAEQARQBFAEUARQBFAEUARgBGAEQAQwBBAEAAPwA/ADwAOAA2ADMAMgAvACwA
KQAmACUAHwAaABgAFgAUABAADgALAAcABQAFAAUAAwABAAEAAAAAAAAA/f/7//j/+f/3
//b/8//z//P/9P/0//T/9v/2//f/+P/3//b/9v/1//P/8v/y//L/9P/y//L/8//y//L/
8f/w//L/8f/x//H/9P/0//T/8//z//T/9f/1//b/9v/4//j/+P/4//j/+P/4//r/+v/7
//3//f/9//7//P/8//z//P8AAP7//v///wEAAQABAAAAAQABAAEAAQABAAAAAAAAAP//
/v/8//v//f/+//7//f/8//z//P/9//z//f/9//v/+v/6//n/9v/4//j/+P/4//f/9v/1
//P/9P/2//f/+P/6//r/+//7//r/+v/6//z/AAD8//z//P/8//z/+v/7//3//f/8//3/
/v8AAP7//f/8//v//P/8//v/+P/0//P/8f/x//L/8v/y//L/8v/y//H/8P/w//D/7//v
/+//7//t/+//8P/w/+7/7P/u/+7/7P/s/+3/7f/t/+z/7v/t/+3/7v/u/+7/7P/s/+v/
6//r/+v/7f/t/+v/6//r/+v/7P/s/+r/6f/p/+n/6//r/+v/6//n/+b/6f/t/+//8v/3
////CQATACAAMwBGAFEAYQB7AIwAiAB0AF0ATwBAACEA7P+v/2//Jf/r/t3+5P74/iP/
Tv9m/3r/kf+i/6//v//I/8//2v/f/+P/5//p/+z/7P/t/+3/7f/v//H/8f/z//T/9f/2
//f/+P/2//f/9//5//f/9//1//X/9//4//v/+//9//3/+//7//v/+v/5//j/+v/8//r/
+v/7//v/+//7//z//P/9//7//v/+//3//P/9//7/AAACAAAAAgACAAIAAAAAAAAAAQAF
AAUABQAFAAcACQALAAsACQAKAAoACgALAA0ADQANAA8AEwAUABYAGAAYABgAGgAdAB8A
IAAfAB8AIQAkACcALQAvADAAMwA0ADcAOQA9AD0APQA/AEEAQgBCAEMARABFAEYASABJ
AEkASQBJAEkASgBKAEgARwBGAEQAQgBBAEAAPAA6ADcANQAxAC0AKQAlACMAHAAWABQA
EgAQAAwACwAJAAYABQAFAAUAAwABAP3//P/8//z/+v/5//f/+f/3//b/8//z//X/9v/2
//b/9f/0//T/9P/0//T/9f/1//P/8v/y//L/8P/u/+7/7//v//D/8P/w//L/8f/x//H/
9P/0//T/8//z//T/9f/1//X/9P/1//T/9v/2//b/9v/4//r/+v/7//v/+//7//z//f/+
////AAACAAAAAAABAAIAAQAAAP7//v///wAAAQABAAAAAAAAAP7//v/9//3///8AAAAA
///8//r/+P/3//n/+//8//v/+//8//z/+v/4//j/+P/4//f/9v/1//P/9P/2//f/+P/4
//j/+f/5//j/+P/4//r/+v/3//X/9v/5//r/+//8//3///8CAAMA///9//v/+v/7//v/
+//7//z//P/7//j/9v/1//P/8//y//L/8v/y//H/8v/y//L/8P/w/+//7//v/+//7f/v
/+7/7v/s/+r/7v/u/+z/7P/v/+//7//u/+z/6//r/+z/7P/s/+r/6v/t/+3/7f/t/+3/
7f/r/+v/6//r/+z/7P/r/+n/6P/n/+n/6f/p/+n/6f/s/+3/7f/t//D/9////wkAHQAs
ADcARABXAG0AgQCMAIQAagBRAEEALAADAMr/jf9L/wf/4f7j/uz+Av8l/0z/bv+M/53/
qP+z/73/xP/N/9T/2//l/+n/6//u/+7/7//v/+//8f/y//H/8v/y//L/8v/y//L/9P/1
//X/9//3//f/9f/1//T/9P/2//X/9v/3//b/9//4//j/+P/4//n/+v/3//b/+f/5//n/
+f/6//r/+//8//z//P/7//r//P/8//3//v8AAAIAAgACAAAAAAAAAAEAAQABAAEAAQD/
/wEAAwADAAYACAAJAAoADQAPAA8ADwAPABEAEAAQABQAFAAUABYAGwAfACIAIwAiACMA
JQAnACsALQAuADEANAA3ADkAPQA7ADsAPQA/AEEAQgBEAEYARgBGAEcARwBGAEUARABD
AEYASABIAEkARABCAEAAPwBAADwAOgA3ADMALQAnACEAIQAhABwAGAAUABIAEAAMAAoA
BwADAAEA//////3/+//6//r/+//8//j/9//1//f/9f/0//H/8f/z//T/9P/0//P/8v/y
//L/9P/0//X/9f/0//L/8f/w//D/7v/u/+//8P/y//P/9P/z//H/8P/v//T/9P/0//P/
8f/y//P/8//0//T/9v/2//j/+P/4//j/+v/8//z//f/8//v/+v/6//z//P/8//z//P/6
//r/+//9//3//f/8//7///8AAAEA/f/8//z//P/8//z/+//7//3//v/+//3//f/8//v/
+//7//v/+v/3//f/+P/4//b/9//4//n/+v/5//j/9//1//j/+v/7//z/+//6//r/+f/4
//j/+P/6//z//f/9/wAA///+//3//P/+////AQABAP7//f/8//z//f/9//3//f/6//r/
+f/2//T/8//x//H/8v/y//L/8v/z//T/9P/0//D/8P/v/+//7//v/+3/7//u/+7/7P/q
/+7/7v/s/+z/7//v/+//7v/r/+n/6P/o/+n/6v/p/+r/6//r/+v/6//q/+n/5v/l/+b/
5//p/+r/7P/r/+v/6//q/+n/6P/n/+v/5v/l/+v/8f/y//X/AQARACMAMgBBAEwAWwBz
AIkAjgCAAGgAUQA7ABwA7/+2/3f/Kf/r/tn+4f7w/hT/Q/9o/3z/iv+b/67/vf/H/9D/
1//c/+P/5f/n/+n/7P/s/+v/6//r/+3/8f/x//P/9P/2//b/9v/2//X/9f/0//X/9//3
//X/9f/0//T/9v/1//f/+f/5//v/+f/4//f/9v/5//z/+//8//v/+//7//v/+//6//r/
+v/5//r/+v/6//3//v8AAAIAAgAEAAQABAACAAIAAgADAAMAAwADAAMABQAHAAkACQAJ
AAoACgAKAAwADQAMAAsADwATABQAFgAWABYAFgAYABwAHwAhACEAIQAjACYAKQAsAC0A
LQAvADQANwA5AD0AOwA7AD0APwBDAEQARgBIAEYARgBHAEcARwBHAEcARwBIAEgARgBF
AEQAQgBAAD8APgA6ADgANQAyAC0AKAAjACAAHwAZABQAFAASABAADAALAAkABgAFAAIA
AQD+//v/+f/4//j/+P/5//n/+P/7//v/+v/3//f/9v/2//X/9P/z//L/8v/y//L/8v/z
//P/9v/2//f/+P/3//T/8//z//X/9v/2//b/+P/3//f/9//3//b/9f/z//b/+P/6//v/
+v/6//z//P/6//r/+v/6//z//v/+////AQABAAEAAgABAAAA///+/wIAAAAAAAEAAwAD
AAMAAgADAAMAAwADAAEAAAAAAAAAAAAAAP///////wAAAAD//////v/9//3//P/9//3/
+//7//z//P/6//z//P/8//z//P/8//z/+//7//z//P/8//7//v///////v8AAAAAAgAC
AAIAAgACAAEAAQACAAEAAgADAAQABgAFAAMAAQD///z//P/7//j/9v/1//P/8//1//b/
9//4//n/+v/6//r/9//2//T/8//1//X/8//1//T/9P/y//D/9f/2//X/9v/2//X/9P/y
//D/7//v//D/8v/0//T/9v/0//P/8v/x//L/8//y//P/8f/x//L/8v/y//H/8f/x//D/
7//u/+3/7f/2//n/9f/1//b//f8JABsAKwA4AEMAUABlAIEAlQCUAIYAcgBdAEkAKAD7
/8L/ef8n/+/+5f7z/gj/Lv9T/2j/fv+U/6X/sv+9/8v/1v/d/+T/5//r/+7/7//x//D/
8//z//P/9f/3//f/+f/6//r/+v/6//r/+f/5//j/+f/7//v/+f/5//r//P8AAAEA///9
//n/9//5//r/+//8//7/AAD+//7///////////8BAAAAAAAAAAAAAAD///7//v/+////
AAACAAQABAAEAAYABgAGAAcABwAHAAcABwAHAAkACwALAAsADAAMAAwAEQATABMAEwAT
ABUAFAAUABcAGAAZABwAHQAfACAAHwAkACcAKwAvADIAMwAzADUANgA5ADsAPwA/AD8A
QQBDAEYASABLAE4ATQBMAEwASwBLAEsASwBLAEsASgBHAEUARQBEAEMAQwBBADwAOQA1
ADIALQAoACMAIQAhABwAGAAUABIAEAAMAAwACQAFAAMABAAFAAQAAwD///7//v/+//z/
+//5//v//f/8//n/+f/4//j/9//2//b/9v/3//j/9//2//b/9f/3//b/9v/2//T/8v/y
//P/9P/2//f/+P/6//n/+f/5//r/+v/6//n/9//4//n/+f/7//z///8AAP///v/9//z/
/f8AAAEAAwABAAEAAQACAAIAAgACAAIAAwAAAP////8BAAEAAQAAAAEAAQABAAEA///+
//7//v8AAAAA//////7//v/9//v/+//6//n/+f/6//v/+//5//v//P/8//r/+P/4//j/
+P/7//z//f/9//3//v/+//7//P/8//3//f8CAAIA///+//3//P/9////AgADAAEAAQAB
AAIAAQD///3/+//7//z//P/6//b/9f/z//P/8v/y//L/8v/z//T/9P/0//P/9P/0//X/
9P/z//D/8f/w//D/7v/s//D/8P/u/+7/8f/x//H/8P/u/+3/7f/u/+7/7v/s/+z/7f/t
/+3/7f/r/+v/6f/p/+r/6//t/+7/7f/r/+r/6f/r/+v/6//r/+v/6P/r/+//8f/0//v/
AwAPAB8ALAA9AEoAVQBrAIUAkACIAHQAXwBJADAACQDS/5n/U/8J/+H+4/7u/gT/Lf9U
/27/hP+Z/6r/uf/F/87/0//Y/9v/4f/m/+n/7f/u/+3/7f/t/+//7//v//H/8v/0//T/
9P/0//b/9//3//n/+//7//n/+f/4//j/+v/5//f/9//1//X/9//4//n/+v/+/wAA/v/+
//3//f/9//3/+//6//r/+v/9//7//v/+//3//P/8//z//v8AAAAAAAACAAIAAgADAAMA
AwADAAMAAwAFAAcABwAEAAQAAwACAAkADQAPABEAEAATABMAFAAUABQAFAAWABgAGwAd
AB0AIQAjACYAKQAsAC0ALQAvADQANwA5AD0APwA/AEEAQwBCAEIAQwBEAEYARgBHAEcA
SQBJAEkASQBIAEgARgBFAEMAQgBBAEEAPwA6ADcAMwAxAC0AKQAlACQAIwAdABgAFgAU
ABIADgAMAAkABQADAAEAAQD///3//P/8//3//v/7//n/9v/3//j/+P/2//f/9f/2//b/
9v/z//L/8v/y//P/9P/2//f/9v/0//P/8v/0//L/8v/z//H/8v/y//L/8//z//T/9f/2
//b/9v/1//f/+P/5//n/+v/6//z//P/6//r/+v/6//z//v/+/////f/9//3//v8AAAAA
AAAAAAAA/v/+////AwADAAMAAgABAAEAAQABAP///v/+//7/AAAAAP/////9//7//v/9
//n/+P/3//f/+v/7//v/+f/3//j/+P/2//b/9v/2//b/+f/6//v/+//7//z//P/8//v/
+v/6//n//P/8//z//v/+//3//v8AAAAAAAAAAP3//f/+//3//v///wAAAgAAAP///v/9
//z//P/7//j/9P/z//H/8f/z//T/9f/2//b/9v/1//T/8v/y//H/8f/v/+//7f/v//L/
8v/w/+7/8P/w/+7/7v/x//H/8f/w/+//7f/s/+z/7v/u/+z/7P/u/+//8P/x//D/7//s
/+v/6//r/+z/7P/s/+v/6//r/+3/7f/t/+3/7f/s/+v/7f/t/+7/8//7/wUAEwAmADcA
RgBVAGcAfQCMAIoAdgBdAEkAMgARAN7/o/9h/xX/4/7f/ur+/v4l/0z/Zv9+/5H/pP+z
/8H/zP/V/9r/4f/l/+n/6//u/+7/8f/x//H/8//z//P/9f/2//b/9v/2//b/8//z//L/
8//2//f/9v/3//j/+v/+/////v/9//r/+f/6//r/+v/6//r//P/6//r//f/9//3//f/7
//r/+v/6//7/AAABAAIAAQAAAAAAAAD//wAA///+/wEAAgADAAUABQAFAAUABQAGAAkA
DAANAAsADAAMAAwAEQATABMAEwARABMAEgASABYAFgAWABgAHgAhACMAIwAlACcAKgAt
AC4ALwAvADEANgA5ADsAPwA8ADsAPAA9AEEARABIAEwATABMAE0ATQBLAEsASwBLAEoA
SgBIAEcARABCAEAAPwA+ADoAOAA1ADMALwArACcAJgAlAB8AGgAXABQAEQAMAAoABwAD
AAEABAAFAAQAAwD///7//v/+//r/+f/3//n/+f/4//X/9f/1//b/9v/2//f/9v/2//b/
9P/0//X/9f/1//T/9P/0//X/9P/1//f/9f/2//b/9v/0//P/8//z//f/+P/5//n/9//4
//n/+f/4//j/+v/6//z//P/8//z/+v/8//z//f////////8AAP7//v/+//7/AAD+//7/
//8BAAEAAQAAAP///////////f/8//z//P/+//7//f/9//z//P/7//n/+v/6//r/+//6
//v/+//5//j/+P/3//T/9v/2//b/9v/2//b/9v/1//P/9P/0//T/9f/2//j/+f/6//r/
+v/8//v/+f/4//j/+P/+/wAA/v/+//7//v/+////AQABAP3//f/9//7//P/7//r/+f/4
//j/9//0//L/8f/v/+//7v/u/+7/7v/x//L/8v/y/+7/7v/t/+3/6//r/+n/6//u/+7/
7P/q/+z/7P/q/+r/6//r/+v/6v/r/+v/7P/u/+v/6v/n/+b/6f/p/+n/6f/r/+v/6f/p
/+f/5//o/+j/6P/n/+f/5//n/+f/5//n/+f/7P/r/+v/7//0//n/AQANABkAKgA9AEwA
WQBrAH8AigCAAGQATwA/ACQA8/+6/3//N//z/t3+4/7w/hL/Pf9c/3T/iv+Z/6L/r//B
/9D/2f/c/93/3//j/+X/6P/o/+r/6//s/+//7//v//H/8v/y//L/8v/y//X/9//4//v/
+f/3//P/8f/z//T/9//3//j/+f/4//n/9//2//X/9P/4//z//P/+//3//f/9//3//f/8
//z//P///wAAAAAAAP///v/+//7/AAACAAIAAgAEAAQABAAFAAcABwAHAAcABgAHAAgA
BwAIAAoACwAMAA0ADwAPAA8AEQAVABYAGAAYABgAGAAaACAAIwAlACUAJQAnACoALQAw
ADEAMQAzADgAOwA9AEEAPwA/AEEAQwBHAEgASgBMAEkASABIAEcASQBJAEkASQBMAEwA
SgBJAEYARABCAEEAPwA6ADcAMwAzAC8AKwAnACQAIwAdABgAFgAUABIADgALAAcAAgD/
/wIAAwACAAEA///+//7//v/6//n/9//5//n/+P/1//X/9f/2//b/9v/z//L/8v/y//L/
8v/z//P/9P/0//X/9v/2//T/9P/1//X/9v/2//b/9v/1//X/9f/6//r/+v/5//f/+P/5
//n/+P/4//r/+v/7//z//f/+//7/AAAAAAEA////////AAAAAAAAAAAAAAIAAAAAAAEA
AQABAAEAAAD9//3//f/9//7//v///wAAAgACAAEAAQAAAAAA///9//v/+v/5//n/+P/5
//n/9//6//z//f/8//r/+v/6//r/+P/4//j/9//3//j/+P/4//j/+P/5//n/+v/6//r/
/P/+//3//f8AAP7//P/8//z//P/+////AQABAPz/+//6//r//P/9//7////8//z/+//4
//j/9//1//X/8//y//H/8P/z//T/9P/0//D/8P/v/+//8f/x/+//8f/y//L/8P/u/+//
7v/r/+r/7P/t/+7/7v/w/+//7//w/+7/7v/s/+z/6//r/+v/6//t/+3/6//r/+7/7//x
//L/8P/t/+v/6f/r/+v/6//r/+f/6v/p/+v/7f/y//3/CQAXACcANgBDAFAAXwB3AIsA
jACCAHAAXwBJACoA+//A/4X/Pf/3/uH+6/78/hj/Q/9k/3j/jP+h/7L/u//F/87/1//e
/+X/5//q/+v/7f/s/+3/7f/t/+//9P/1//j/+v/5//j/9//2//j/+f/5//v/+//7//n/
+f/5//r//f/9//v/+//5//n/+v/6//r/+v/+/wAA/v/+//7//f/8//v/+//6//r/+v/8
//7///8AAP7//v///wAAAAACAAIAAgAAAAAAAAABAAQABQAGAAcABQAHAAkACQAHAAgA
CAAIAA0ADwAPAA8AEAATABMAFAAXABgAGQAcAB8AIQAiACEAJQAnACoALQAwADEAMQAz
ADYAOQA7AD8AQQBBAEMARQBHAEgASgBMAEsASgBKAEkASwBLAEsASwBLAEoARwBFAEAA
PgA8ADsAOwA4ADcANQA1ADEALQApACQAIwAdABgAFAASABAADAALAAkABgAFAAMAAwAB
AP///P/6//n/+P/4//f/9f/3//n/+v/5//v/+v/6//n/+P/2//T/8//y//T/9P/1//X/
8//y//L/8v/0//L/8v/z//X/9v/2//b/8//x//D/7//z//T/9f/1//j/+v/8//3//P/8
//7//v/8//z//P/8//r//P/8//3//v///wAAAgAAAAAAAAAAAAEA/v/9//3/AAABAAIA
AgD///////////3//P/8//z//P/8//v/+//6//r/+f/3//f/9v/1//X/9//5//r/+f/3
//j/+P/2//T/9P/0//T/9f/2//f/9//1//b/9v/2//b/9v/3//f/+P/4//j/+v/8//n/
+f/8//z/+//6//n/+P/2//f/+f/5//b/9f/0//T/+P/5//r/+//4//j/9//0//D/7//t
/+3/7f/u/+//8P/v//D/8P/w//D/8P/v/+//7v/t/+r/6//u/+7/7P/q/+n/6P/l/+T/
6P/p/+r/6v/o/+f/5//o/+v/7P/r/+z/7P/r/+r/6f/p/+n/5//n/+b/5f/l/+T/5f/l
/+b/5//p/+n/6f/p/+n/6P/p/+n/6f/s//n/BwAVACEAMAA/AE4AYwB9AIkAfgBoAFIA
PQArAAoA1f+a/1X/Cf/h/uP+8f4E/yr/Tf9m/3z/kP+j/67/t//D/8z/0//a/+X/5//n
/+f/6P/m/+b/5f/k/+X/6f/r/+//8v/v/+7/7f/s/+3/7//w//P/8f/x/+//7//v//D/
8//z//P/8//x//H/9P/0//T/9P/1//b/8//y//H/8f/x//H/8v/y//P/9P/z//T/9P/0
//T/9P/1//b/9P/2//b/9v/5//r/+//9/////////////v///wAA///9//7//v/+/wIA
BQAGAAcABwAJAAgACAALAAwADQAQABQAFwAZABkAHQAfACIAJQAoACkAKQArAC0ALwAw
ADMAMwAzADUANwA3ADgAOgA8AD4APgA/AD8APQA9AD0APQA9ADwAOQA3ADIAMAAuAC0A
LgAqACgAJQAhAB0AGQAVABMAEwAOAAoABgAEAAIA/v/8//n/9f/z//T/9f/0//P/8//y
//L/8v/v/+3/6v/r/+v/6v/n/+f/6f/q/+r/6v/p/+j/6P/o/+r/6v/r/+v/6//q/+r/
6v/q/+j/6P/p/+v/7P/s/+z/7P/r/+v/6//u/+7/7v/t/+r/6v/q/+n/7f/u//H/8v/z
//T/9f/2//P/9P/z//P/8//z//P/9P/y//L/8v/y//X/9P/1//f/9//3//f/9v/z//P/
8//z//T/9P/1//b/9P/0//P/8//y//L/8f/v/+7/7v/u/+//8P/x//H/7//v//D/8P/u
/+7/7v/u/+7/7P/s/+z/6//q/+r/6f/o/+n/6v/s/+3/8P/w//D/8v/w/+//7//w/+7/
7v/u//D/8P/w//D/8f/z//b/9//1//X/9f/2//X/8//x/+//8P/w/+//7P/o/+f/5f/l
/+P/4v/h/+D/4//m/+j/6v/m/+b/5f/l/+P/4//h/+P/5f/m/+X/5P/k/+T/4v/i/+H/
4f/h/+D/4P/f/9//4P/h/+L/4f/i/+L/4f/g/9//3f/d/9v/2//d/93/3v/e/9//3//g
/+H/4f/h/+H/4f/d/+D/4f/h/+P/6P/v//f/AQANABwAKwA4AEUAWQBzAIIAeABiAEkA
NQAeAPf/xP+P/0//A//X/tX+4P72/h//Rv9i/3b/h/+a/6v/uf/C/8n/0P/X/93/4P/h
/+P/4v/h/+H/4f/j/+X/5f/n/+j/6P/o/+j/6P/m/+f/5//p/+z/7f/s/+3/6//s/+//
7//u/+3/6v/p/+z/7v/w//L/8f/y/+//7v/v/+//7//v/+//7v/u/+7/8f/y//L/8v/y
//L/8//0//T/9v/2//b/9P/0//T/9f/4//n/+v/7//r/+//8//v//f/+//7//v8DAAUA
BQAFAAYACQAJAAoACwAKAAkACgAQABMAFQAVABcAGQAcAB8AIQAhACAAIQAmACkAKwAv
AC8ALwAxADMANQA2ADgAOgA6ADoAOwA7ADkAOQA5ADkAPAA8ADoAOQA2ADQAMgAxAC0A
KAAlACEAIQAdABkAFQAUABMADQAIAAcABgAFAAIA///7//b/8//z//P/8f/v/+7/7v/v
//D/7v/t/+v/7f/r/+r/5//n/+f/6P/o/+j/5f/k/+T/5P/m/+b/5//n/+f/5v/m/+b/
5v/k/+T/5f/l/+b/5v/m/+b/5f/l/+X/5v/m/+b/5f/k/+T/5P/j/+b/6P/s/+7/7P/s
/+z/7P/s/+7/7v/v/+//7//v//D/7v/u/+7/7v/w/+7/7v/v//P/8//z//L/7v/t/+z/
6//v/w==
         </WaveFormData>
      </LeadData>
      <LeadData>
         <LeadByteCountTotal>10000</LeadByteCountTotal>
         <LeadTimeOffset>0</LeadTimeOffset>
         <LeadSampleCountTotal>5000</LeadSampleCountTotal>
         <LeadAmplitudeUnitsPerBit>4.88</LeadAmplitudeUnitsPerBit>
         <LeadAmplitudeUnits>��V</LeadAmplitudeUnits>
         <LeadHighLimit>2147483647</LeadHighLimit>
         <LeadLowLimit>268435456</LeadLowLimit>
         <LeadID>V4</LeadID>
         <LeadOffsetFirstSample>0</LeadOffsetFirstSample>
         <FirstSampleBaseline>0</FirstSampleBaseline>
         <LeadSampleSize>2</LeadSampleSize>
         <LeadOff>FALSE</LeadOff>
         <BaselineSway>FALSE</BaselineSway>
         <ExcessiveACNoise>FALSE</ExcessiveACNoise>
         <MuscleNoise>TRUE</MuscleNoise>
         <LeadDataCRC32>4222081221</LeadDataCRC32>
         <WaveFormData>
IAAgACAAIAAiACQAJgAoACoALAAuADAAMgAyADIAMgA0ADQANAA0ADIAMgAyADIAMAAw
ADAAMAAtACwAKwAqACgAJgAkACIAHwAcABkAFgAUABIAEAAOAAwACgAIAAYAAwACAAEA
AAD9//z/+//6//n/+P/3//b/9v/2//b/9v/4//j/+P/4//b/9P/y//D/8v/y//L/8v/z
//T/9f/2//P/8v/x//D/7v/u/+7/7v/w//D/8P/w//P/9P/1//b/9P/0//T/9P/2//b/
9v/2//b/9v/2//b/9v/2//b/9v/4//j/+P/4//n/+v/7//z/+v/6//r/+v/7//z//f/+
//3//P/7//r/+v/6//r/+v/8//z//P/8//n/+P/3//b/9//4//n/+v/4//j/+P/4//b/
9v/2//b/+P/4//j/+P/3//b/9f/0//L/8v/y//L/8//0//X/9v/z//L/8f/w//L/8v/y
//L/8//0//X/9v/2//b/9v/2//j/+P/4//j/+f/6//v//P/8//z//P/8//3//v/+//3/
+//9//7//v/6//n/+P/4//j/+P/4//j/8//x//H/8P/v/+//8P/x//P/8//z//L/8f/v
/+//8P/w/+3/7f/v//H/7//v/+//7v/t/+z/6//t/+3/6//r/+3/7f/u/+7/7P/q/+n/
6f/p/+r/6v/o/+j/5//n/+j/5v/m/+b/5f/o/+r/6//s/+r/6v/q/+r/6v/s/+z/7f/x
//P/9//+/wgAEQAgADIARABXAGwAegB+AH4AgwCHAIUAdgBCAPX/p/9f/zn/N/8+/0j/
Yf98/4//nf+q/7j/xP/P/9X/1//b/+P/5f/m/+j/6v/q/+r/6v/q/+r/7P/u/+7/7//x
//H/8f/x//P/8//0//b/8//y/+//7v/w//D/8f/x//T/9P/y//L/8v/y//L/8v/x//L/
8v/x//H/8f/x//L/8//y//P/9f/2//X/8//y//X/9v/4//n/+f/6//r/+v/3//f/9v/1
//X/9f/1//X/9//5//3////+//3//f/8//z//f/9//3/AQADAAMAAwABAAIAAgAEAAUA
BwAHAAYACgAOABIAFgAVABQAFQAWABcAGwAdACAAIgAiACQAJQApACoAKgAsAC8AMAAx
ADEAMQAxADEAMgAzADMAMwAyADAALgAsACoALAArACgAJQAmACUAIQAeAB8AHQAYABMA
DwAPAA0ACgAIAAQAAgABAAEAAAD+//z//P/6//r/+f/5//n/9//6//n/+P/0//P/9f/2
//b/9v/y//L/8v/y//T/9P/0//T/9P/z//P/8//w/+//7//w//L/8v/y//L/7//v/+//
8P/z//T/9P/y//T/9f/1//b/9f/2//b/9v/2//b/9v/2//b/9v/1//X/9//4//j/+f/7
//v/+//7//7//v/8//7//v/+//3//f/7//z//P/8//v/+v/9//7///////////8CAAMA
AwADAAIAAQD///7//P/9//3//P/+/wAAAgAEAAEAAQACAAIAAwAEAAUABgAFAAQAAwAC
AAEAAQAAAP//AAAAAAAAAgAEAAQABAAFAAcABwAIAAkABQAFAAUABQAKAAsADAANAA4A
DQANAA0ADAAMAAsADgAQAA4ADAALAAoACgAJAAgABwAIAAUAAwADAAAA/////wAAAQAB
AAEAAQD+//3/+//7//3//v/8//3//f/9//v/+//5//n/+f/5//f/9//3//X/+P/5//r/
/P/5//f/9f/0//b/9//5//r/9v/2//X/9f/4//j/+P/4//f/9//4//j/9v/2//b/9v/6
//r/+v/4//f/+f/7/wEACAAOABUAJAA2AEQAUwBsAIAAiACIAIkAjQCPAIoAagArAOH/
k/9R/zv/RP9K/1n/cv+P/6H/sP+8/8r/2f/j/+P/5f/p/+3/8P/y//T/9P/2//b/9v/2
//f/+P/3//f/9//3//f/9//5//n/+v/8//7//v/8//z//P/8//3//f/+//7//P/8//z/
/P/8//z//f/+//7//f/7//v/+//8//3//P/9//////////7//v/+//7//////wEAAgAC
AAIAAAABAAEAAQAFAAUABQAFAAMAAwAFAAUABQAFAAYABgAHAAcABgAFAAoADQAOAA8A
EQASABIAFAAVABcAFwAWABYAGAAaABwAIAAgACIAJAAkACcAKAAqACwALAAuAC8AMwA0
ADQANgA1ADYANwA3ADkAOQA5ADoAOwA7ADsAOgA7ADoAOQA4ADYANQAyAC8ALwAvACwA
KgAnACUAIAAbABsAGwAZABYAFAAQAA4ADQALAAoACAAGAAcABgAHAAcABQADAP//AAD+
//7/+//7//v//P/8//z/+//8//3//v/8//z//P/8//r/+f/5//n/+P/3//f/+P/3//b/
9f/0//T/9f/2//j/+f/6//r/+P/2//f/9//4//n/+v/6//r/+v/6//r/+v/+//7//f/9
//3//v/+/////f/9//3//f8AAAAA/v8AAAIAAgABAAEAAQACAAIAAgACAAAAAgACAAAA
///+//3//v////////8BAAEAAAAAAAAAAQABAAAA/f/8//v/+v/7//v//P/8//v/+v/5
//j/+f/6//v//P/+/////////////v/9//7/AgAAAAAAAAAAAAAAAAABAAIAAgADAAEA
AwAEAAQAAgABAAAAAgABAAAA///8//n/9//3//j/9//3//j/+P/3//b/9f/2//X/8//z
//b/9v/z//P/8//z//H/8f/x//H/8f/x//H/8f/x/+//8P/x//L/9P/0//P/8v/y//D/
7//v/+7/7f/u/+7/7//w//D/8P/w/+3/7f/u/+7/8P/w//D/8P/s/+r/7v/y//H/8//3
//v/AAAGAA8AHgAwAD4ATwBqAH4AggCAAIEAjQCXAI4AYAAXAM3/g/9L/zv/Ov9C/1//
fv+R/5//rv+8/8b/0f/X/93/5f/n/+n/6v/s/+7/7v/w//D/8P/w//D/8v/y//P/9v/3
//j/+f/4//f/9//4//j/+P/2//b/+P/4//n/+f/8//z/+v/6//v/+v/5//j/+f/6//r/
+f/5//n/+f/6//z/+v/6//v/+//7//r/+v/8//z//f/9//v//P/8//z/+v/7//v/+///
/////////wEAAQADAAMAAQABAAIAAgACAAMAAwADAAcACQAJAAkACwAMAAwADgAOABEA
EgASABMAFAAVABYAGwAcAB8AIgAiACUAJgAoACoAKgAsAC0AMAAwAC8AMAAyADQANgA3
ADcANwA3ADgANwA3ADcANgA3ADYANQA0ADQAMwAwAC0ALAArACcAJAAjACEAHAAXABUA
FQATABAAEAAMAAoACQAJAAgABgAEAAMAAAD///3//v/9//r//P/6//r/9//3//n/+v/6
//r/+v/6//r/+v/6//r/+v/6//r/+f/5//n/9v/1//X/9v/0//T/9P/0//X/9f/1//b/
9//4//j/9v/0//X/9f/2//X/9v/2//b/9v/2//b/9v/6//r/+f/5//f/+P/4//n/+v/7
//z//f/+//7//P/+/////v/8//v//f/+//7//v/+//z//v/+//v/+//7//v//f/9//z/
+//6//n/9//2//n/+//8//z//P/8//z//P/6//n/+f/4//b/9v/2//b/9//4//n/+v/8
//3//f/9//z//P/8//7//P/6//j/+P/6//z//v8AAAMABQAHAAgAAwD//////v8BAAAA
AAAAAAIAAQAAAP///P/5//f/9//4//f/9//4//j/9//2//X/9v/1//P/8//0//T/8f/x
//H/8f/v/+//8f/x//H/8f/z//P/8//x/+//7//v//D/8P/v/+7/7v/v/+//8P/w//D/
8P/v/+//7v/u/+7/7v/r/+v/7P/s/+z/7P/s/+z/6v/u//D/7v/t//H/9//5//7/DAAZ
ACIAMABEAF0AcgB+AIQAgAB/AIkAjQB0ADoA8/+r/2f/Qf8//0D/SP9d/3j/lf+v/7r/
vv/G/8//0//X/93/4//r/+7/8P/y//L/8v/y//L/8v/z//T/8//z//P/8//z//P/9f/1
//b/+P/2//b/9P/0//P/8v/y//H/9f/2//X/9v/4//j/+P/4//f/+P/4//f/9//3//f/
+P/6//j/+P/5//r/+f/3//b/+P/4//n/+f/7//z//P/8//z//f/9//3//v/9//z/+//7
//v//f/9//7///8BAAIABAAFAAUABQAGAAcABgAFAAUABgAGAAgADQARABMAFAATABQA
FQAWABkAGgAdACAAHwAjACUAKAAoACgAKgArAC0ALgAuADAAMwA0ADUANQA0ADMAMgAy
ADUANwA5ADoANwA2ADUANAA2ADUAMgAvACwAKQAjAB4AIAAfABsAFwATABMAEQAOAAwA
CAAGAAUABQAEAAIAAAACAAAAAAD///7//f/6//z/+//6//b/9f/3//j/+P/4//j/+P/4
//j/+P/4//j/+P/3//X/9P/z//T/8//z//T/9v/2//b/9v/0//P/8v/y//X/9v/2//T/
9P/1//X/9v/3//j/+P/4//j/+P/4//j//P/8//v/+//6//r/+f/5//v/+//7//v/+v/6
//j/+v/8//z/+//7//z//v///wAA/P/6//z//P/5//n/+f/5//r/+//7//v/+//7//r/
+v/5//n/+P/2//b/9v/2//b/9v/3//n/+v/5//j/9//2//n/+v/7//z/+//7//r/+f/4
//j/+P/6//z//P/+/wAA/v/+//7//v8AAAEAAgACAP///f///wAAAAD+//3//P/8//v/
+v/5//j/9f/z//P/9P/z//P/9P/1//X/9f/1//T/8//x//H/8P/w/+3/7f/v/+//7f/t
/+//7//v/+//8f/x//H/7//u/+3/7P/s/+7/7f/s/+z/7//v//D/8P/t/+z/6v/p/+v/
7P/t/+7/7//v//D/8P/v/+7/7f/s//L/7P/q/+7/8//z//P/+f8EABIAHwAsADoATgBn
AIAAigCKAIwAkQCXAI8AaAAmANn/hf9F/zP/Nf84/0z/c/+O/53/pf+0/8T/zv/V/93/
3//j/+f/5//o/+r/7P/s/+z/7P/s/+z/7v/w//D/8f/z//P/8//z//H/8f/y//T/9v/2
//T/9P/z//L/8v/x//T/9v/2//j/+P/2//T/8v/0//b/9//3//f/9//3//j/9v/0//T/
9f/1//X/9P/0//X/9v/4//n/+//8//z//P/8//3//f/9//7//f/8//v//f/9////////
////AAAAAAEAAQAAAP//AgAFAAYABwAFAAYABgAIAAoADQAOAA4AEgAUABYAGAAYABgA
GgAcAB8AIwAlACgAJgAmACgAKQAuADAAMQA0ADMANAA1ADUANQA1ADUANgA3ADcANwA2
ADcANgA1ADQANAAzADAALQApACcAIgAeAB0AGwAWABEADwAPAA0ACgAJAAYABQAFAAIA
AAD9//r/+P/2//b/9f/2//f/9v/6//j/+P/1//X/8//0//T/9P/y//L/8v/y//D/8P/w
//D/8//z//T/9f/z//H/8P/w//D/8P/w//D/8f/x//H/8v/x//L/8v/w//H/8//0//b/
9v/2//X/9P/0//T/9P/0//b/9v/1//X/9v/4//n/+//4//f/9v/1//j/+P/2//j//P/8
//v/+//7//z//P/8//r/+P/6//r/+f/5//n/+f/7//v/+v/5//n/+f/4//j/9v/3//f/
9v/4//j/+P/4//f/9//4//j/9v/2//b/9v/2//b/9v/2//j/+f/5//n/+P/6//r//P/+
//7//v/+//z//f/+//7/AAD//wIABAADAAAA/v/8//z/+//6//n/9v/z//H/8f/z//P/
9P/2//b/9f/0//P/8v/x/+//7//y//L/7//v/+//7//t/+3/7v/v//D/8f/w/+//7v/r
/+n/6f/p/+r/7P/t/+7/8P/u/+3/7f/s/+3/7v/u/+//7v/u/+7/7v/v/+//8P/w/+3/
7P/r/+r/6v/0//b/8v/v/+//8f/3/wQAEgAfAC4AQgBaAHkAkACaAJwAogCtALUAqQB6
ADIA1/99/0H/Nf85/0L/Wv91/4b/lf+n/7T/vv/I/9X/3f/j/+X/5//p/+v/7P/t/+z/
7f/u/+//8P/x//L/8f/x//L/8//0//X/8v/x//H/8v/0//T/8v/y//X/9v/4//n/9//2
//P/8v/0//T/9P/0//f/+P/4//f/+f/5//n/+v/6//j/+P/5//r/+f/3//b/9v/2//f/
9//4//r/+//8//z//f/9//3//f/9//3//f/9//3//////wEAAQACAAIABAAFAAUABQAF
AAcABwAHAAgACgALAA4ADQAPAA8ADgATABYAGQAcAB4AHgAgACIAIQAlACcAKgArACwA
LwAxADcAOAA4ADoAOwA8AD0APQA9AD0APQA+ADwAOwA6ADgAOgA6ADoAOgA3ADUAMQAt
ACsAKQAkACAAIQAfABoAFQARABEADwAMAAoABgAEAAMABgAGAAUABAADAAAA///9//z/
+//4//r//P/8//n/+f/3//j/+P/4//j/+P/4//j/9//2//X/9P/2//X/9f/1//T/8//z
//T/9v/2//b/9v/1//X/9f/2//n/+v/6//j/9v/3//f/+P/7//z//P/8//r/+v/6//r/
/f/+//7////9//7//v///////////////v/+//z//v8AAAAA////////AAAAAAAAAAD+
/wAAAAD///////////3//f/8//v/+//7//r/+v/8//3//f/8//z//P/8//z/+f/5//r/
+v/9//7///8AAAAAAAAAAAAA/v////////8EAAQAAwACAAEAAAABAAMABQAGAAcABQAH
AAgABwAEAAIAAAACAAEAAAD///7/+//5//n/9v/1//X/9v/5//n/+f/5//n/+f/4//n/
+f/4//T/8//z//P/8f/x//P/8//z//P/8//z//P/8f/x//H/8f/y//L/8f/w//D/8f/x
//L/8v/w//D/7//v//H/8v/z//T/8P/v/+//7v/u/+7/7v/u/+7/7P/s//D/8f/z//f/
/f8EAAwAGQAoADgASgBjAIIAkgCWAJgAnQClAKkAkgBYAAsAuf9p/z//Of86/0T/Yf9+
/5P/o/+y/8D/zP/X/9v/3f/h/+P/5//s/+7/8P/w//D/8P/w//D/8P/y//L/8//1//X/
9f/1//X/9f/2//j/+P/4//b/9v/0//T/9f/1//T/9P/y//L/9f/2//f/+P/7//z//P/7
//n/+f/5//r/+v/4//j/+f/9//3//P/8//v/+v/6//n/+v/8//3//v/+/////////wAA
///+//3//////wEAAQAAAP/////+/wMABQAGAAcABwAJAAkACQAJAAoACgAMAAwADwAQ
ABAAFAAWABgAGgAcABwAHgAgACMAJwApACwALgAuADAAMQA0ADQAMwA0ADcAOAA5ADkA
OwA7ADsAPAA7ADsAOwA6ADoAOgA6ADoAOAA1ADAAKwAsACsAJwAkACUAIwAeABkAFQAV
ABMAEAAOAAoACAAHAAYABAABAP7/AQAAAAEAAQD///3/+f/6//v//P/6//v/+f/6//r/
+v/3//b/9f/0//X/9v/3//j/9v/1//X/9f/1//X/9v/4//f/9v/1//T/9P/1//b/+P/3
//j/+P/2//b/9//3//j/+f/6//r/+v/4//j/+P/4//z//P/7//v/+//8//z//f/9//3/
/f/9//7//v/8//7/AgACAAEAAQD//wAAAAAAAPz/+v/8//z//P/9//7//////////v/9
//z/+//5//j/+v/7//v/+v/4//j/+P/4//X/9f/2//b/+f/6//v//P/8//z//P/8//v/
+//6//n//P/8//z//v/+//z//P/9//7///8AAP7///8AAAAAAgABAAQABgAEAAIAAQAA
AAAA///+//3/+v/3//X/9f/3//f/+P/6//j/9//2//X/9P/z//H/8f/y//L/7//v//P/
8//x//H/8f/x//H/8f/z//P/8//x/+//7//v//D/8v/x//D/8P/z//P/9P/0//H/8P/u
/+3/7v/u/+7/7v/v/+//8P/w//L/8v/y//L/8P/u/+z/7v/t/+3/8f/1//r/AgARACIA
MgBEAFkAcgCEAI4AjgCPAJcAmwCOAF4AFwDF/3P/Qf85/zr/Qv9b/3j/jf+d/6r/uP/E
/8//2//f/+H/5f/p/+r/7P/u/+7/8P/w//D/8P/y//T/9P/1//X/9f/1//X/8//x//D/
8P/z//T/8//0//f/+P/6//v/+//6//f/9v/4//j/+P/4//n/+v/6//n/+f/5//n/+v/6
//j/+P/5//z//f/9//7//f/8//z/+//5//r/+v/6//v//f/+//////////////8BAAEA
AwADAAMAAwAEAAQACAAJAAkACQAIAAkACAAHAAcACAAIAAoADQARABMAFAAWABgAGgAc
AB4AHgAgACIAIwAnACkALAApACgAKQApAC8AMgA0ADgAOwA8AD0APQA7ADsAOwA8ADsA
OwA7ADoANwA2ADUANAA2ADUAMgAvAC4ALQApACYAJQAjAB4AGQAVABUAEwAQABAADAAK
AAkACgAKAAkACAAGAAQABAADAAAA///8//7/AAAAAP3//f/7//z//P/8//z//P/8//z/
+v/6//r/+v/8//v/+//7//v/+//8//7//P/8//z//P/4//f/9v/2//r//P/9//z//P/9
//3//v/9//7//v/+/wAAAAAAAAAAAAAAAP////8BAAIAAgADAAEAAQABAAEABAAEAAIA
BAAGAAYABQAFAAMABAAEAAQAAgAAAAIAAgACAAMABAAFAAQAAwABAP//AAABAAEAAgAC
AAMAAwACAP///v/9//z//f/9//7//v/+//7//v/+//3//P/7//r/+//9//7///8CAAIA
AgAEAAEAAAD///////8HAAgABgAGAAYABgAIAAkACgAKAAkABwAJAAoACQAGAAQAAgAC
AAEAAAD///7/+//5//n/+P/3//f/+P/7//v/+//7//j/9//1//X/9P/0//H/8f/0//X/
9P/1//X/9f/1//X/8//z//P/8f/y//P/9P/2//P/8f/v/+7/8f/x//L/8v/x//L/8v/z
//P/8v/x//D/7//v//D/8P/w//D/8P/w//D/9P/0//L/9f/5//n///8EAAoAGQAsAD4A
TgBjAHgAiACOAIwAkQCdAJkAdgAyAOX/l/9T/zv/Pf9A/1L/cf+G/5n/q/+2/7z/xP/T
/9//5f/n/+f/5//q/+z/7v/u//D/8P/w//D/8P/y//L/8//1//X/9f/1//b/9//5//z/
+v/4//T/8v/0//T/9f/1//j/+P/2//b/9f/0//P/8v/1//j/+v/7//v/+//7//z//P/6
//r/+//9//3//P/8//n/+P/4//f/+P/6//v//P/8//3//f/9/wEAAQABAAEAAAD//wAA
//8BAAEAAgACAAQABQAFAAUACQALAAsACwALAAwADAAOABAAEwAUABQAFAAWABgAGgAc
ABwAHgAgACMAJwApACwALAAsAC4ALwAzADQANAA2ADQANAA0ADMANAA1ADYAOAA6ADsA
PAA8ADoAOAA2ADQAMwAxAC0AKQAqACkAJQAiAB8AHQAYABMAEwATABEADgAKAAYABAAD
AAQABAADAAIAAgAAAAAA///8//v/+P/6//r/+v/3//f/9//4//j/+P/0//T/9P/0//T/
9P/0//T/9f/1//b/9//2//X/9f/2//T/9P/0//T/8//z//P/9P/3//j/+P/2//T/9f/1
//b/9v/2//X/9P/3//j/+f/6//z//P/7//v/+f/6//r/+//7//v/+//7//z//P/6//z/
/P/8//v/+//6//r/+f/4//n/+P/7//z//f/9//3//f/7//v/+v/5//j/9//1//T/9P/1
//X/9P/3//j/+f/6//f/9//4//j/9//2//X/9P/0//T/9P/0//b/9//3//f/+P/4//j/
+v/+//r//P/9//z//P/8//z//P/9////AQACAP7/+//8//z//v/+////AAD+//3//P/7
//j/9f/z//P/8f/v/+7/7v/x//H/8f/x//D/7//t/+3/7v/u/+v/6//v/+//7f/t/+z/
6//q/+n/6v/r/+z/6//t/+3/7f/u/+7/7f/s/+z/6v/p/+n/6P/n/+j/6P/p/+v/7P/t
/+7/6v/p/+n/6P/o/+j/6P/o/+b/6P/o/+j/5f/p//P/+f8AAAwAHQAsADgATABnAH4A
hgCKAJIAnQCjAJsAdgAwAOP/kf9J/zH/Of88/0j/Z/+C/4//n/+w/7z/xP/N/9X/2f/d
/+H/4//l/+b/5//m/+b/5v/m/+b/6//u/+//8f/w/+//7v/t/+//7//w//L/8v/y//D/
8P/w//D/8f/x//D/8P/u/+7/8P/w//D/8P/z//T/9P/z//L/8f/w//D/8v/w//D/8f/1
//X/9P/0//T/9P/1//X/9f/2//b/9v/1//X/9P/z//b/9//4//n/+f/5//v/+//5//n/
+v/6//z//f/9//3//f////////8CAAQABQAIAAkACwALAAoADgAQABIAFAAWABYAGAAa
AB0AIQAjACYAJgAmACgAKQAvADAAMAAyADEAMgAzADMANAA1ADYAOAA2ADUANAAyAC8A
LgAtACwALQAtACsAKQAqACkAJQAiACAAHQAXABEADgANAAoABgAHAAQAAwADAAIAAAD9
//r/+P/2//b/9f/2//X/8v/0//f/+P/2//f/9//4//j/+P/z//L/8f/w//L/8v/y//L/
8P/v/+//7//w/+//7//w//L/8v/y//L/7v/t/+z/7P/u//D/8f/w//P/9f/2//j/+P/4
//f/9v/0//T/9P/0//b/9v/1//X/9//4//j/+f/5//n/+f/5//n/+P/1//b/+//8//z/
/f/8//z/+//6//j/9v/4//j/9//3//f/9//1//X/9P/z//P/8//y//L/8//1//b/9v/0
//T/9P/0//H/8f/y//L/8//0//X/9v/0//T/9P/0//T/9f/1//X/9v/2//b/+P/6//j/
+P/7//z/+v/6//r/+v/6//v//P/8//r/9//4//j//P/8//3//v/8//v/+v/5//X/8f/u
/+3/7f/t/+7/8P/v/+//7//v/+//7//u/+//7//u/+r/6f/s/+3/7P/t/+v/6f/n/+X/
5v/n/+j/5//n/+f/5//o/+v/6//r/+z/7P/r/+v/6v/q/+r/6f/p/+f/5v/l/+T/5P/l
/+f/6P/o/+j/6P/o/+r/6P/o/+b/4//n//H/+f8CAAwAGQAqAD4AWABzAIQAhACEAIgA
kQCZAIcAUAAEALP/Y/87/zn/Pf9G/1z/df+I/5n/qf+2/8D/xv/P/9X/1//f/+n/6//r
/+r/6f/m/+X/5P/j/+L/6P/s/+7/8f/u/+3/7P/r/+3/7f/u//D/7v/u/+z/7P/u/+7/
7//v//D/8P/u/+7/8P/w//D/8P/v//D/8P/v/+//7//v//D/8v/w//D/8f/y//H/7//u
/+7/7v/v/+//7//w//D/8P/z//X/9v/3//f/9//3//f/9v/1//b/9f/1//X/9v/2//n/
+//8//3//P/9//z/+//8//7///8CAAYACQAKAAoADAAOABAAEgAWABYAGAAaABoAHQAe
ACAAIAAgACIAIwAlACYAJgAoACoALAAuAC8ALQAtAC0ALgAtAC0ALQAsACkAKAAnACYA
KAAnACQAIQAfAB0AGAAUABUAEwAOAAkABQAFAAMAAAD+//r/+P/3//j/+P/3//b/9v/0
//T/8//y//H/7v/w//D/8P/t/+3/7//w//D/8P/s/+z/7P/s/+7/7v/u/+7/7v/t/+3/
7f/s/+v/6//s/+7/7v/u/+7/7f/t/+3/7v/v//D/8P/u/+v/6//q/+r/7v/w//H/8v/z
//T/9f/2//X/9P/y//H/8f/y//L/8//x//H/8f/x//X/9v/1//j/+f/4//b/9f/0//T/
8//y//L/8v/2//j/9v/1//T/8//x//H/8P/v//D/8f/x//L/8v/z//P/8v/y//L/8v/y
//H/8f/y//L/8f/w/+//7v/t/+z/6//q/+v/7f/u/+//8f/y//P/9v/1//T/8//z//P/
8//y//P/9P/1//b/9//5//v//P/7//n/+//8//v/+P/2//T/9v/1//T/8//w/+3/6//r
/+n/5//m/+b/6f/r/+3/7//s/+v/6f/p/+j/6P/l/+X/6P/p/+j/6f/n/+f/5//n/+X/
5f/l/+P/4f/h/+H/4v/l/+X/5f/m/+T/4//j/+L/4P/g/9//3//i/+L/4v/i/+L/4//l
/+b/5P/k/+T/5P/i/+L/5P/k/+X/5//r//H/9v/8/wcAFgAkADIASQBkAHgAfAB6AHsA
hQCHAG4AOAD1/6v/X/8z/y//Mv86/1P/cP+F/5P/oP+w/77/x//N/9P/1f/b/9//4f/i
/+P/4v/i/+L/4v/i/+T/5v/m/+f/5f/l/+X/5f/j/+P/5P/m/+n/6v/p/+r/6P/o/+n/
6f/p/+j/5f/k/+r/7P/u//D/7//u/+z/6f/r/+v/6//s/+r/6P/o/+n/6//r/+r/6v/s
/+z/7f/t/+3/7v/u/+7/7f/t/+z/6//w//H/8v/z//D/7//w/+//8P/x//P/9P/2//f/
9//3//n/+//7//v/+f/6//r//P8AAAMABAAEAAYACAAKAAwACwAKAAsADAANABEAEwAW
ABgAGAAaABsAHwAgACAAIgAjACQAJQAlACMAIwAjACQAJgAnACgAKAAlACQAIwAiAB8A
HQAZABUAFAATAA8ADAAMAAsABwADAAIAAwACAAAA/f/4//X/8//z//L/8P/u/+//7v/v
/+//7v/t/+r/7P/s/+z/6f/p/+f/6P/o/+j/5v/m/+b/5v/o/+j/6P/o/+j/5//n/+f/
5P/j/+P/5P/m/+b/5v/m/+P/4//j/+T/4//k/+T/4v/h/+H/4P/g/+P/5v/o/+r/6v/q
/+r/6v/q/+r/6f/p/+v/7P/s/+3/7P/r/+r/6f/q/+r/6P/q/+3/7v/u/+//7f/s/+r/
6P/s/w==
         </WaveFormData>
      </LeadData>
      <LeadData>
         <LeadByteCountTotal>10000</LeadByteCountTotal>
         <LeadTimeOffset>0</LeadTimeOffset>
         <LeadSampleCountTotal>5000</LeadSampleCountTotal>
         <LeadAmplitudeUnitsPerBit>4.88</LeadAmplitudeUnitsPerBit>
         <LeadAmplitudeUnits>��V</LeadAmplitudeUnits>
         <LeadHighLimit>2147483647</LeadHighLimit>
         <LeadLowLimit>268435456</LeadLowLimit>
         <LeadID>V5</LeadID>
         <LeadOffsetFirstSample>0</LeadOffsetFirstSample>
         <FirstSampleBaseline>0</FirstSampleBaseline>
         <LeadSampleSize>2</LeadSampleSize>
         <LeadOff>FALSE</LeadOff>
         <BaselineSway>FALSE</BaselineSway>
         <ExcessiveACNoise>FALSE</ExcessiveACNoise>
         <MuscleNoise>TRUE</MuscleNoise>
         <LeadDataCRC32>1101428183</LeadDataCRC32>
         <WaveFormData>
EAAQABAAEAAUABYAGAAaABwAHgAgACIAIwAkACUAJgAoACgAKAAoACoAKgAqACoAKgAq
ACoAKgApACgAJwAmACQAIgAgAB4AGgAYABYAFAARABAADwAOAAsACgAJAAgABgAEAAIA
AAD+//7//v/+//3//P/7//r/+v/6//r/+v/8//z//P/8//r/+P/2//T/9f/2//f/+P/6
//r/+v/6//n/+P/3//b/9f/0//P/8v/0//T/9P/0//f/+P/5//r/+f/4//f/9v/4//j/
+P/4//j/+P/4//j/9v/2//b/9v/4//j/+P/4//n/+v/7//z//P/8//z//P/9//7///8A
AP///v/9//z//P/8//z//P/9//7///8AAP3//P/7//r/+//8//3//v/+//7//v/+//3/
/P/7//r//P/8//z//P/6//r/+v/6//j/+P/4//j/+f/6//v//P/5//j/9//2//f/+P/5
//r/+//8//3//v/+//7//v/+/wAAAAAAAAAAAgACAAIAAgACAAIAAgAEAAcABwAHAAcA
BgAGAAcABwAFAAQAAwADAAUABAAEAAIA/f/7//v/+v/7//r/+v/7//v/+//7//n/+v/6
//r/+v/4//f/9//4//r/+P/4//j/9v/2//b/9v/2//b/9f/0//X/9v/4//n/9//1//T/
9P/0//X/9f/1//P/8v/x//H/8f/y//L/8v/0//X/9v/3//f/9//2//b/9//3//T/9P/5
//n/+P/7//7/BAAMABgAJQA0AEUAUwBdAGwAgACUAKMApgCEAEQABQDR/7f/tf+2/7T/
vP/J/8//0v/Y/9//5//t/+7/7v/x//X/9v/1//X/9f/2//b/9f/1//X/9v/2//b/9v/5
//r/+v/5//n/+f/7//3/+v/5//f/9f/3//j/+P/4//r/+v/5//n/+P/4//j/+P/3//n/
+f/4//j/9//3//j/+v/6//r/+v/6//r/+P/4//r/+//8//7//v/////////8//v/+v/6
//r/+v/7//v//v///wAAAQAAAP///v/+//3///////7/AAACAAIAAgAAAAEAAQABAAMA
BQAFAAcACQAMAA0AEQATABEADgAMABEAEwAVABUAGAAZABwAIAAhACIAJAAlACYAKQAq
ACsALgAuAC4ALgAwADAAMAAwAC4ALQAsACsAKgAqACkAKAAlACUAIwAhAB8AHwAbABgA
GAAXABYAFAAQAA4ADAAKAAoACgAJAAgABwAGAAUABQAHAAUABQAFAAQAAwAAAP7///8A
AAIAAwAAAP////8AAAEAAQABAAEA////////AAD+//z//P/9//7//f/+/wAA///+//3/
/P/+///////+/wAAAAAAAP///f8AAAEAAQD//////v/8//z//f/////////+//7//v/9
//z/+//6//f/9v/2//X/9//2//T/8v/w//D/8P/v/+7/7v/v//D/8P/x//H/7//0//X/
9P/1//P/8v/x//D/7//w//H/7f/v//H/8f/z//H/8f/x//H/9P/0//T/9P/y//L/8v/y
//D/7//u/+3/7//w//H/8v/y//H/8f/z//X/9f/2//b/8//x//H/8//2//n/+v/7//z/
+//7//r/+f/6//z//f////3/+//6//n/+f/5//j/+P/3//X/9P/1//T/8//y//L/8f/x
//H/8f/u/+z/6//q/+v/7P/s/+3/7v/u/+z/7P/q/+r/6v/q/+r/6v/q/+n/6f/q/+v/
7f/q/+j/5v/l/+n/6v/s/+3/7P/r/+n/5//o/+n/6//s/+r/6f/p/+n/6f/p/+n/6P/u
/+3/7f/q/+j/6f/r/+7/8f/w//L/+v8GAA8AGgArAD0ARwBSAGIAdACJAJYAigBaABsA
3/+v/6H/qP+o/6T/r/+//8b/zP/R/9n/4//o/+b/4//l/+b/6f/p/+n/6v/q/+n/6f/p
/+j/6P/o/+j/6f/q/+r/6f/r/+v/7f/v/+3/7f/s/+v/6//s/+z/7P/s/+z/6//r/+z/
7P/s/+z/6//t/+3/7P/s/+v/6//s/+3/7v/v//D/8P/w/+7/7v/v/+//7//w//D/8f/x
//H/7//v/+//8P/y//L/8//z//H/8f/x//H/8//z//P/9P/y//P/8v/w//L/9v/4//r/
+v/7//v/+//7//3//f//////AAD//wEABwAHAAYABgAHAAkACwALAA0ADQAPABIAFQAW
ABgAGQAYABsAHAAdAB4AHgAeAB4AIgAiACIAIgAjACMAIwAjACEAIAAeABwAHQAdABsA
GQAWABUAEAAMAAwACwAKAAgABAACAAAA/v8AAAAA///+/////v/9//3//P/5//j/9//1
//X/8//y//D/8P/x//H/8//z//T/9v/2//X/9P/z//H/8f/x//L/8v/w//D/8f/x/+//
7//w//D/8P/w//D/8v/z//P/8v/y//L/8v/x/+//8v/z//P/8f/x//D/7v/w//H/8//z
//X/9P/0//T/9P/0//T/9P/0//T/9f/1//j/+P/3//b/+P/4//j/9//2//b/9//4//f/
9//2//P/9v/3//b/9//3//j/+f/6//v//P/9//n/+P/3//T/8//0//X/9v/3//X/9P/z
//L/8//0//X/9v/5//n/+f/5//j/+P/4//j//P/4//j/+P/4//j//P/9//3//f/+/wAA
AQADAAMAAQAAAP////////7//v/8//n/9//3//j/9//2//b/9P/z//L/8f/w//D/8f/y
//L/8v/x//H/8v/y//D/8P/u/+7/7v/u/+7/7v/u/+3/7f/u/+//8f/x//D/7//v/+//
7v/u/+3/7//v/+7/7f/v/+//8P/w/+//7f/s/+v/7f/t/+3/7P/q/+v/7f/u/+7/7//x
//L/8//0//j/AgAOABcAIgA1AEcAUQBaAGwAhgCfAKYAjABSABcA3/+3/6v/qv+q/7T/
w//J/8z/0v/Z/9//5f/o/+r/7f/t/+z/7f/t/+3/7v/u/+3/7f/t/+z/7P/s/+z/8P/y
//P/8//x//H/8//1//H/8f/w/+//8P/y//P/9P/0//T/8//z//L/8v/y//L/8f/z//P/
8v/0//P/8//0//T/9P/0//T/8v/y//D/8P/y//P/9P/2//T/9f/1//X/8//z//P/9P/2
//b/9//3//n/+f/5//n/9//3//f/+P/4//n/+P/2//f/+v/7//z//P/9//3//f/9////
//8BAAEAAgABAAMACAAJAAkACgALAA0ADwAPABMAEwAVABgAGQAYABgAFwAbAB8AIQAj
ACQAJAAkACQAJgAmACYAJgAnACcAJwAnACcAJgAkACIAHwAfAB0AGwAWABUAEAAMAAwA
CwAKAAgACAAGAAQAAgACAAIAAQAAAP3//P/7//v//f/7//v/+//5//n/9//2//j/+P/5
//n/+v/5//n/+v/5//n/+f/5//n/+f/5//r/+f/2//X/9f/1//P/8//0//T/9P/0//T/
9v/3//f/9v/2//b/9v/1//T/9v/2//X/9//3//b/9P/0//X/9//3//f/9v/2//b/+f/6
//v//P/6//r/+//7//3//P/6//j/+v/6//r/+f/4//j/+f/6//r/+//7//n//f/9//v/
+//4//j/+P/4//z//v8AAP3///////3//f/7//v/+//7//r/+v/6//r//P/8//z//P//
////////////AAABAAIAAAD9//v/+v/8//7/AAACAAcACQAKAAsABwAGAAQAAwAGAAUA
BQAFAAcABwAGAAYABAABAP/////+//3//P/8//v/+//7//v/+f/4//j/+P/4//j/9//3
//b/9v/0//T/9v/2//b/9v/3//j/+f/5//b/9v/2//f/9//2//X/9f/2//b/9//3//f/
9//2//X/8//z//T/9P/y//H/8f/x//H/8f/x//D/8v/1//X/9P/y//P/9//2//f//v8G
AAwAEgAhADQAQwBRAF0AZgB2AJAAowCeAHYAOgABANH/u/+3/7L/rv+y/7//0f/e/+D/
4f/l/+f/6v/q/+3/7f/0//f/9//3//j/9v/1//X/9f/0//T/9P/0//P/9P/0//P/8//z
//X/9//z//P/8v/x/+//8P/w//D/8//0//T/9f/2//b/9v/2//b/9//2//T/9P/z//P/
9P/2//b/9v/2//T/9P/y//L/9f/1//X/9v/2//f/9//3//f/9//3//j/9//2//b/9f/z
//P/8//z//b/9//4//r/+//9//3//P/7//z/+//6//j/+f/5//n//v8BAAIABQADAAQA
AwAFAAkACQAIAAgACwANAA8ADwARABEAEwAWABcAGAAaABsAHAAfACAAIQAgACAAIAAg
ACYAKAAqACwAKgApACgAJwAnACYAJAAiAB8AHQAZABUAFAAVABIAEAAMAAsACgAIAAQA
AgAAAP7//v/+//3//P/9//z/+//7//v/+f/5//n/+P/3//T/8v/0//T/9f/1//b/9f/1
//b/9f/1//X/9f/x//H/8f/y//D/7v/u/+//8v/x//L/9P/z//L/8f/w//D/8f/x//D/
8v/y//L/8f/v//L/8//z//H/8f/w/+7/7//x//T/9f/0//L/8f/w//H/8v/z//T/8v/y
//P/8//0//T/8//y//X/9v/3//f/9f/0//T/9P/0//X/9f/z//f/9//1//X/9v/2//b/
9v/2//b/9v/x//H/8f/v/+//8v/z//T/9f/1//T/8//y//X/9v/3//j/+P/3//b/9f/z
//T/9f/2//r/+f/5//z/+v/6//r/+v/+//////////7//v/9//3////9//z/+//7//v/
+v/6//j/9f/z//P/9P/z//L/8v/z//P/8//z/+//7v/u/+7/7v/u/+3/7f/s/+z/6v/q
/+v/7P/t/+7/8P/w//D/7//r/+r/6f/p/+r/6v/q/+v/7P/s/+3/7f/s/+v/6f/n/+j/
6f/r/+z/7v/t/+3/7f/r/+v/6//q//D/6f/n/+r/7P/p/+n/6v/x//r/AgAKABQAIQA2
AEcAVQBhAHAAhgCaAKcAlABiACIA4f+z/6f/p/+i/6j/uv/J/8v/yv/S/9v/4f/l/+j/
6P/n/+n/6v/r/+v/6//s/+r/6f/p/+n/7P/s/+z/7P/t/+7/7v/t/+z/6//s/+3/7P/t
/+3/7f/r/+z/7P/s/+7/8P/x//P/8v/w/+7/7P/u//H/8v/y//D/7//v//D/7v/u/+7/
7v/u/+7/7P/s//D/8f/y//T/9P/1//X/9f/1//X/9f/2//T/9P/1//X/9f/1//X/9f/1
//X/9f/2//X/9//3//b/+f/8//3//v/+/////////wIABQAGAAkACgAMAAwADwARABEA
EAAQABUAFwAZABkAGQAZABsAHgAjACQAJgAnACgAKwAsAC0ALgAuAC4ALgAyADIAMgAy
ADMAMwAzADMAMQAwAC4ALAAoACcAJAAhABwAGwAWABIAEAAPAA4ADAALAAoACQAIAAYA
BAABAP7//f/8//v/+//+//3//v/////////9//z/+//6//r/+f/4//f/9//4//f/9//3
//f/9//5//v//v/8//j/9v/1//b/9f/2//j/+P/4//j/+P/3//f/9v/0//f/+P/5//n/
9v/4//j/9//3//f/9v/0//X/9//6//v//f/8//z//P/7//r/+f/4//j/+P/5//n//P/8
//v/+v/7//z//f/9//3//P/8//z/+v/7//v/+f/9//3/+//7//j/+P/4//j/+P/6//z/
+f/6//v/+v/7//v/+//7//v/+v/6//r/+v/8//z//P/8/////////////f/+//3/AAAC
AAIAAgACAAIAAwADAAMABgAIAAkACwAKAAcABQADAAMAAwACAAIA/v/7//n/+f/5//n/
+f/6//r/+f/4//f/9f/0//T/9P/2//b/9f/1//X/9P/x//D/8//0//X/9v/0//T/9P/z
//D/8P/w//H/9P/0//T/9f/z//L/8v/x//P/8//y//H/8f/x//L/8v/0//P/8//z//L/
8f/w/+7/7v/3//n/9P/w/+//7f/u//X//v8GABAAHgAxAEoAXQBpAHUAigCiALoAwwCq
AG4AJgDh/7X/r/+x/67/tP++/8P/x//S/9r/3f/h/+n/7P/w//H/7//w/+//7//v//D/
8P/v/+//7//w//D/8P/w//P/9P/0//P/8P/v//D/8f/w//H/8f/x//T/9v/3//j/9v/0
//H/7//y//L/8v/y//P/9f/1//T/9v/1//X/9v/2//b/9v/2//X/9P/x//D/8f/x//H/
8v/z//X/9v/3//f/9//3//j/9v/2//f/9//3//f/9//3//f/9//3//j/+//9//3//P/6
//z//P/8//3///8AAAEAAAABAAAAAQADAAYABwALAA8ADwAOAA4AEQATABUAFQAXABcA
GQAcACAAIgAlACcAJgApACoAKwAsACwALAAsACwALAAsACwALAAtAC4ALwAsACoAJwAk
ACAAHwAcABkAFwAXABMAEAAOAA0ADAAKAAYABAACAAAAAgACAAEAAAD+//z/+v/5//v/
+f/5//n/+//7//n/+P/3//b/9v/1//b/9f/1//b/9P/z//L/8f/w//H/8v/0//L/8P/w
//H/8//x//H/8v/y//L/8v/y//T/9f/1//T/8v/y//L/8f/z//b/9//3//b/9f/z//D/
8f/z//b/9//3//b/9v/2//b/9v/2//b/9v/2//f/9//4//j/9//2//j/+P/4//f/9//2
//b/9v/4//n/+f/3//j/9//0//P/9P/0//T/9P/0//b/+P/1//b/9//2//f/9//3//f/
9//5//r/+//8//z//P/8//z//P/7//r/+f////7/+//6//n/+P/8////AQADAAUABgAG
AAcABAABAP///f///////v/+//7/+//5//n/9v/1//T/9P/1//X/9f/1//b/9v/3//j/
9f/0//L/8f/w//D/7v/u//D/8P/w//D/8P/w//D/7//u/+7/7v/v//H/8P/v/+//8P/w
//H/8f/w/+//7f/r/+3/7//y//T/8f/v/+7/7f/t/+3/7f/s/+r/6f/r/+z/7P/t/+//
8v/z//j//v8IABQAHwA0AEsAWwBlAHQAigCkALUAsgCMAEwACQDN/7H/r/+s/6j/sv+/
/8n/zv/W/93/4//p/+j/5v/n/+X/6P/q/+v/7P/u/+z/6//r/+v/7v/u/+7/7v/t/+7/
7v/t/+//7//x//P/8//z//L/8f/w//D/7//u/+z/7P/r/+v/7f/u/+//8P/y//X/9v/2
//T/8//z//T/8//y//H/8P/x//L/8f/y//L/8f/w//D/8v/z//P/8//1//X/9f/2//T/
9P/1//X/9f/1//X/9f/y//H/8P/w//P/9//5//r/+v/8//z//P/6//v/+//7//3/////
/wEAAgAEAAQABwAJAAkACAAIAAwADwASABMAFwAXABkAHAAeAB4AHwAfACAAIwAkACUA
JwAoACkAKgAqACoAKgAqACsAKwArACsAKAAmACMAIAAfAB8AHQAbABkAGQAVABIADgAN
AAwACgAIAAYABAACAAAAAAD///7////+//3//f/8//n/+P/3//j/+f/4//j/+P/4//n/
+f/2//X/9f/2//f/9//3//f/8//z//P/9P/2//T/9P/1//P/8f/x//L/8//0//X/9v/0
//X/9f/0//b/9v/2//X/8//2//f/9//1//X/9P/y//P/9f/4//n/9//2//b/9v/4//j/
+P/4//j/+P/5//n//P/8//v/+v/6//r/+v/5//n/+P/4//j/+v/7//v/+f/7//v/+f/5
//b/9v/2//b/9v/4//r/9//3//f/9f/1//f/9//3//f/+//8//3//v/8//z//P/8//z/
+//6//n/+v/8//7/AAAAAP3//v///wAAAQACAAMAAwACAAEABAAGAAcACQAHAAUABAAD
AAMAAwACAAIAAAD9//v/+//9//3//f/+//3/+//5//f/9f/0//T/9P/0//T/8//z//X/
9v/1//b/9P/0//T/9P/0//T/9P/z//D/8P/w//H/8v/y//L/8//2//b/9//3//b/9f/z
//H/8f/x//L/8v/y//H/8f/x//L/8//0//T/9P/x//H/8v/u/+3/7//w/+//8v/8/wgA
FAAhADAAQQBRAGEAcACAAJYAqwCwAJQAWAAXANn/t/+z/7D/rv+0/7//x//O/9b/2//h
/+n/7v/w/+//8f/y//P/8//z//T/8v/x//H/8f/0//T/9P/0//X/9v/2//X/8//x//H/
8f/x//P/9P/1//j/+v/7//z/+//6//j/9//2//b/9v/2//X/9//3//b/+P/3//f/+P/2
//b/9v/2//n/+v/5//r/+f/5//n/+v/5//n/+P/3//n/+f/5//r/+v/6//v/+//9//3/
/f/9//3//f/9//7/AQADAAMAAgAAAAAA/v/8//z//f/9//3/AAADAAQABwAKAAwADAAP
ABEAEQAQABAAEwAVABcAFwAYABcAGAAaAB8AIgAmACkAKgAtAC4ALwAuAC4ALgAuAC4A
LgAuAC4AKwArACsAKwAqACoAKQAoACUAJQAjACEAHwAfABsAGAAVABMAEQAOAAwACgAI
AAYACQAKAAoACgAIAAYABAADAAMAAQABAAEAAQABAP///v/+//7//////wAA/////wAA
AAD///7//f/9//3//f/+/wAA/v/+/////f/7//v//P/7//r/+f/4//v//f/+//7//P/8
//z/+//7//7//////wEAAQAAAP7//v///wEAAQABAAAAAAAAAAAAAAAAAAAAAAAAAAEA
AQAEAAQAAwACAAIAAgACAAEAAQAAAAAAAAACAAMAAwABAAEAAQD/////AQACAAMABAAE
AAYACAAFAAQAAwAAAP//AQABAAEAAQAAAAAAAAAAAP7//v/+//7/AAABAAIAAwAFAAYA
BwAIAAUAAwACAAMAAwAHAAoACAAIAAgACAALAA0ADgAPAA0ADgAOAA8ADgALAAkABwAH
AAcABgAGAAQAAQD/////AAD///7//v8BAAEAAQABAP3//P/8//z/+v/6//n/+f/8//z/
+v/6//r/+v/6//r/+P/4//j/9//3//j/+f/7//r/+P/2//X/9v/2//f/9//5//n/+P/3
//X/9f/2//b/9v/1//X/9f/1//X/9f/0//T/+f/5//b/+P/5//f/+v/5//r/BAASAB4A
KwA6AEkAXQBtAHoAjgCoALcApgB0ADIA8//D/7P/tf+w/7b/wv/J/9H/2P/c/9v/4f/r
//T/9v/1//P/8v/z//P/8//0//b/9f/1//X/9P/0//T/9P/1//b/9v/1//j/+f/8////
+//5//b/8//1//b/9v/2//j/+P/3//f/9f/0//P/8v/2//n/+v/6//r/+f/5//r/+P/4
//j/+P/6//r/+P/4//j/9//2//b/+P/5//n/+f/5//n/+f/6//r/+v/7//v/+f/5//n/
+f/7//v/+//8//v//f/9//z//f8AAAEAAgAAAAEAAQABAAMABQAFAAcABwAIAAcACQAN
AA0ADAAMABAAEwAWABcAGQAZABsAHgAhACIAJAAlACMAJQAlACUAJwAoACkAKgAtAC4A
LwAwAC4ALQAsACsAKAAmACMAIAAhACEAHwAdABgAFwASAA4ADQANAA0ADAAJAAYAAwAA
AAEAAgACAAIAAQAAAP/////+//v/+v/5//n/+f/3//b/+P/4//n/+f/2//X/9f/2//f/
9//3//f/9v/3//j/+v/4//b/9v/3//f/9f/1//b/9v/2//b/9v/2//f/9//2//X/9P/z
//H/7//y//P/8//2//f/9//2//b/9//5//n/9//2//b/9v/2//b/9v/2//j/+P/5//n/
+v/6//n/+P/2//b/9v/1//X/9v/4//r//P/9//3/+//7//v/+f/5//f/9v/1//T/9P/2
//j/9f/3//n/+f/7//n/+f/5//n/+f/4//f/9v/2//b/9v/2//f/9//3//f/9//4//n/
+v/+//v/+f/9//z//P/8//z//P///wEAAgADAAIAAgABAAEAAgABAAEAAQD//////v/+
//7/+//5//n/9f/z//H/8P/z//P/8//z//H/8P/w//D/8v/y//H/8f/y//L/8P/w/+//
7v/t/+z/7v/u/+7/7f/u/+7/7v/v/+3/7P/r/+v/6//q/+r/6f/r/+v/6v/p/+z/7f/v
//D/7f/r/+r/6f/p/+n/6f/o/+j/6f/n/+b/5P/n/+//8v/x//b/AgAMABQAIwA4AEkA
UwBhAHgAkgCoALMAoABsAC4A7f+3/6n/r/+q/6j/tv/B/8P/yP/Q/9f/2//f/+L/5v/n
/+n/6P/o/+f/5v/m/+b/5f/l/+X/6f/q/+v/7P/s/+z/6//p/+v/6//t/+//7//v/+7/
7f/t/+7/7v/u/+z/7P/r/+v/7P/s/+z/7P/t/+//7//u/+z/6//r/+z/7P/s/+z/7P/t
/+7/7f/u/+3/7f/t/+7/7P/t/+3/7f/r/+v/6//s/+3/7v/w//H/8f/x//H/8f/v/+//
7//w/+//8f/x//D/8P/y//L/8v/z//X/9v/3//f/+f/5//v//P/+//7/AQADAAMAAgAC
AAgACwAOAA8AEQARABMAFgAZABoAHAAdABwAHwAgACEAJAAkACQAJAAkACQAJAAkACIA
IQAgAB8AHgAeAB0AHAAdAB0AGwAZABQAEwAOAAoABwAFAAMAAAAAAP7//P/6//r/+v/5
//j/9v/0//L/8f/x/+//7//v//H/8//z//T/8v/y//P/8//x/+//7v/u/+//7//v/+//
7f/t/+3/7v/u/+z/7P/t/+//7f/t/+7/7P/q/+j/5v/n/+n/6v/q/+3/7v/v/+//7v/w
//D/7//v/+//7v/s/+z/7f/v/+//8P/w//H/8v/y//L/8v/y//H/8P/w/+//9P/0//P/
8v/0//T/9P/z//P/8v/y//L/8v/z//P/8f/x//H/7//v/+7/7v/u/+7/8f/0//f/9f/z
//P/8f/x/+//7//v/+//8v/y//L/8v/y//L/8v/y//H/8f/x//H/8//0//X/9v/4//X/
9f/5//r/+f/4//f/9v/4//n/+f/5//j/+P/3//f/+//7//z//f/7//v/+v/6//f/8//w
/+//8P/v/+7/7v/v/+//7//v/+//7v/u/+7/7f/s/+r/6f/r/+z/6//s/+n/6P/n/+b/
5//o/+n/6f/o/+j/6P/p/+r/6v/q/+v/6//q/+r/6f/r/+v/6v/p/+b/5f/l/+T/5f/l
/+b/5//p/+n/6f/o/+j/5//p/+b/4v/j/+n/7P/v//T//P8IABgAKwBAAE8AVwBlAHgA
kACmAKkAhABGAAYAy/+t/6//r/+q/67/uP+//8f/zv/W/9n/2//f/+L/4v/n/+3/7v/t
/+v/6f/o/+b/5f/l/+X/6v/s/+7/8P/u/+7/7f/r/+3/7f/v//H/7f/t/+z/6//r/+z/
7P/s/+z/7P/r/+v/7v/u/+7/7v/t/+//7//u/+7/7f/t/+7/7v/u/+7/7v/s/+z/6v/q
/+v/6//r/+z/6v/r/+v/6//u/+//8P/y//D/8P/x//H/7//v/+//7//v/+//7//w//P/
9f/1//T/8f/y//H/8P/z//X/9v/3//v//f/9/////v8AAAAAAwAHAAcABgAGAAkACwAN
AA0ADwAPABEAFAAVABYAGAAZABsAHwAhACMAIwAiACEAIAAgACAAIAAgAB4AHQAcABsA
HAAcABsAGgAXABcAFQATABAADwAKAAYABAADAAIAAAD8//r/+P/2//f/+P/4//j/9//2
//X/9f/1//P/8//z//P/8//x//D/8P/w//H/8f/w/+//7//w//H/8f/x//H/7//v/+//
8P/w/+7/7v/v//D/7//w//L/8f/w/+//7v/w//H/8f/w/+3/7P/r/+n/7P/w//L/8//1
//X/9P/y//H/8f/y//H/8f/w//D/8P/w//D/8P/w//L/8v/z//P/9P/0//P/8v/y//L/
8v/x//L/8v/z//T/9P/1//X/8//z//P/8f/x//H/8v/z//T/9f/2//f/8//1//X/8//z
//P/8//z//P/8//y//H/8P/v/+7/7f/s//D/8f/y//P/9f/2//f/+P/2//X/9f/3//X/
9f/0//f/+P/5//r//v////////8BAAIAAgADAAIA///9//v//f/9//z//P/4//X/8//z
//H/7//t/+z/8P/x//L/8//x//D/8P/w/+//7v/s/+v/7//w/+//8P/v/+7/7f/s/+z/
7P/s/+v/6v/q/+r/6//t/+z/6//r/+v/6v/q/+n/5//n/+b/5f/m/+f/6f/q/+z/6//r
/+v/6//r/+v/6v/o/+n/6//q/+j/6f/t/+7/7f/u//b/AAAIABEAIgA3AEkAVwBkAHYA
jACfAJoAdgA+AAEAy/+t/6n/qP+m/6z/uf/D/8j/zP/V/9//4//m/+r/6f/r/+z/7P/r
/+r/6v/q/+n/6f/p/+z/7P/s/+z/6//s/+z/6//p/+n/6//t/+3/7//w//H/8P/w/+//
7v/t/+z/6v/p/+7/8P/y//T/8v/z//L/8P/w/+//7//w/+7/7v/u/+7/8P/w/+7/7v/v
/+//7//w//D/8f/x//H/7//v/+//8P/x//L/9P/1//T/8//y//H/8//z//P/9P/1//f/
9//2//b/+P/4//j/9v/3//f/9//6//3//v8BAAAAAgACAAUACAAHAAUABAAHAAkACwAL
AA8ADwARABQAFQAWABgAGQAcAB8AIAAhACAAIAAgACAAIwAkACUAJgAjACMAIwAjAB8A
HgAcABoAFwAXABUAEwARABEADQAKAAsACwALAAoABQACAP///P/8//z/+//6//r/+v/6
//v/+f/3//f/9//5//n/9//2//b/9v/3//f/9P/z//P/9P/3//f/9//3//X/9f/1//b/
9P/y//L/8//1//P/8//0//L/8v/y//L/8P/x//H/8P/u/+7/7v/t//D/9P/2//f/9//3
//b/9P/0//X/9//3//f/9v/2//b/9P/0//T/9P/2//b/9//3//z//P/7//r/9//2//X/
8//5/w==
         </WaveFormData>
      </LeadData>
      <LeadData>
         <LeadByteCountTotal>10000</LeadByteCountTotal>
         <LeadTimeOffset>0</LeadTimeOffset>
         <LeadSampleCountTotal>5000</LeadSampleCountTotal>
         <LeadAmplitudeUnitsPerBit>4.88</LeadAmplitudeUnitsPerBit>
         <LeadAmplitudeUnits>��V</LeadAmplitudeUnits>
         <LeadHighLimit>2147483647</LeadHighLimit>
         <LeadLowLimit>268435456</LeadLowLimit>
         <LeadID>V6</LeadID>
         <LeadOffsetFirstSample>0</LeadOffsetFirstSample>
         <FirstSampleBaseline>0</FirstSampleBaseline>
         <LeadSampleSize>2</LeadSampleSize>
         <LeadOff>FALSE</LeadOff>
         <BaselineSway>FALSE</BaselineSway>
         <ExcessiveACNoise>FALSE</ExcessiveACNoise>
         <MuscleNoise>TRUE</MuscleNoise>
         <LeadDataCRC32>570002618</LeadDataCRC32>
         <WaveFormData>
DgAOAA4ADgAQABIAFAAWABoAHAAeACAAIgAiACIAIgAjACQAJQAmACgAKAAoACgAKAAo
ACgAKAAnACYAJQAkACIAIAAeABwAGgAYABYAFAARABAADwAOAA0ADAALAAoACAAGAAQA
AgAAAAAAAAAAAP///v/9//z//P/8//z//P/9//7///8AAP7//P/6//j/+v/6//r/+v/8
//z//P/8//v/+v/5//j/9//2//X/9P/2//b/9v/2//n/+v/7//z/+//6//n/+P/6//r/
+v/6//r/+v/6//r/+P/4//j/+P/4//j/+P/4//v//P/9//7//P/8//z//P/9//7///8A
AP///v/9//z//P/8//z//P/+//7//v/+//3//P/7//r/+//8//3//v/+//7//v/+//3/
/P/7//r//P/8//z//P/6//r/+v/6//j/+P/4//j/+v/6//r/+v/5//j/9//2//f/+P/5
//r//P/8//z//P/8//z//P/8//7//v/+//7///8AAAEAAgAAAAAAAAACAAMABgAGAAUA
BQAGAAYABgADAAIAAQABAAMAAwACAP//+//7//r/+f/5//j/+P/4//n/+f/3//b/9//3
//f/9//1//X/9f/1//f/9v/2//f/9f/z//P/9P/y//H/8f/x//L/8v/z//P/8f/v/+//
8P/w//H/8f/x//H/8f/v/+//7f/u/+7/7v/x//L/8//z//H/8v/y//L/8v/y/+7/8P/0
//T/8v/0//b/9//+/wgAEAAYACMAMAA6AEwAYQB1AIgAkgB6AEcAGAD1/+H/3f/c/9f/
1v/d/+H/4P/j/+j/7f/x//L/8P/w//L/8v/y//L/8v/y//H/8P/w//D/7//v//H/8f/y
//P/9P/0//T/9P/0//b/9f/0//H/8P/y//P/8//z//X/8//y//L/8//z//P/8//y//P/
8//z//P/8f/x//L/9f/1//T/9P/y//L/8f/x//T/9f/2//j/9//3//f/9//0//P/8v/x
//L/8v/y//L/9f/2//j/+f/4//f/9v/1//T/9f/1//T/9v/4//j/+f/3//f/9f/3//n/
+v/7//z/AAABAAQABwAGAAQAAgABAAQABQAHAAkACgALAA4AEQATABYAFgAYABkAGwAc
AB0AHQAeAB4AIAAhACIAIgAiACAAHwAeAB0AHgAdABsAGwAaABkAFgATABQAFAASAA4A
DQALAAsACAAGAAQAAwABAAEAAAAAAP///v/9//3//f/+//3//P////7//P/6//n/+v/7
//z//f/8//r/+P/3//n/+f/5//r/+P/4//j/9//2//X/9f/2//j/+P/4//j/9v/2//T/
9P/2//n/+v/4//j/+f/6//r/+f/5//r/+v/5//n/+P/4//j/+P/5//n/+//7//v/+//7
//v/+//8//z/+//7//3//f/+//v/+v/4//j/+f/5//r/+v/6//v//f/9//z//P8AAAEA
AQABAP7//f/7//r/+v/8//v/+f/7//3///8AAP///v/9//z//v/////////9//3//f/9
//r/+f/4//j/+v/6//r//f////3//f////////8AAAEA/v/8//z//v8CAAMABAAFAAYA
BQAFAAcABgAHAAcACAAIAAoACQAIAAcABQAFAAUABAADAAEAAQAAAAEA///+//7//P/9
//3/+//4//f/9//3//j/+f/6//v/+f/5//j/+P/3//f/9f/1//b/9v/1//X/9v/2//f/
+f/2//X/8v/x//X/9v/4//n/+P/3//b/8//0//X/9//4//b/9v/2//b/8//z//T/9P/6
//r/+P/2//T/9P/2//r//P/4//n/AAAIAAwAFAAfACwANgBCAFMAZwB8AIwAiABjADQA
CwDp/9v/3v/b/9T/2f/j/+j/6f/q//H/9//8//j/9v/2//b/9v/2//b/9v/3//b/9v/2
//X/9f/3//f/9//3//f/9v/4//j/+P/6//z//P/6//r/+f/5//j/9//5//f/9v/2//n/
+f/5//n/+P/5//n/+f/5//f/9//4//v/+//6//r/+v/6//n/+f/5//n/+f/6//v/+//7
//v/+f/5//n/+f/8//z//P/8//r/+v/7//v//f/9//3//f/9//3//P/6//3/AAABAAMA
BQAFAAMABQAGAAYABgAGAAYABQAGAAcACQAKAAsADQAPAA8AEAARABEAEQATABUAGQAc
ABwAHgAdAB8AIAAhACMAJAAkACYAJwAoACgAKAApACkAKQApACcAJQAiACEAIQAhAB8A
HQAcABwAGgAWABUAEwATABAADgAMAAsACQAJAAgACAAHAAgABwAHAAcABgADAAAAAQD/
//7//f/9//v/+//7//v//v/+//7////9//3//f/+//z//P/8//v//P/7//v//P/6//r/
+v/6//z//P/6//r/+//9//3/+v/4//n/+v/6//v/+//8//z/+//7//r/+v/6//r/+//7
//v/+//7//v/+//7//v//P/+//3//f////7/AAD+//7//v/+//////8AAAAAAAABAAAA
///9//z///////7//f/+//////8AAP//AgACAAEA/v/9//z/+v/7//z//f/+//v/+//6
//n//P/9//7///////////8AAP7//v/+/wEAAwD+/wAAAAAAAAAAAgADAAYABgAGAAcA
CQAKAAgABwAGAAUABQAFAAUABAADAAEAAQAAAP///f/8//z/+//7//r/9//3//f/+P/5
//n/+f/5//n/9//3//b/9v/3//f/9f/1//T/9P/z//P/9P/0//X/9//3//f/9f/1//X/
9P/0//P/9f/1//X/8//z//P/9P/0//L/8v/y//L/8//z//T/9P/w//D/9P/0//T/9P/2
//T/9v/2//f//v8GAAwAFAAhAC4AOABCAFcAcQCMAJgAhgBZACoABQDr/9//2v/X/9z/
4//l/+T/6f/s/+3/8//0//T/9v/2//T/9P/0//T/9P/z//L/8v/y//H/8f/z//P/9v/3
//j/+P/2//b/9v/4//b/9v/0//T/9v/3//f/9//7//n/+P/4//j/9//2//X/9v/3//f/
9//5//f/9//4//n/+f/4//j/9v/2//X/9f/4//n/+v/8//z/+//6//n/9//3//f/9//6
//r/+v/6//z//P/9//3//P/7//r/+f/4//n/+f/4//n//P/9////AQABAP//AQACAAIA
AgACAAEAAQADAAUACQAKAAsADQAPAA8AEAARABMAEwAVABcAFgAYABcAGAAaAB0AHwAh
ACEAIgAiACQAJQAmACYAJgAnACcAJwAnACcAJQAiACEAIgAhAB4AGwAZABgAFQAQAA8A
DQANAAoACQAIAAgABwAFAAQABAADAAAA////////AQD///3////9//z/+//7//3//f/9
//3////+//3//f/9//3//f/+//7//v/+//3/+//5//j/+P/2//b/9v/2//j/+P/2//b/
+f/7//v/+P/2//f/+P/4//X/9f/2//b/+f/5//j/+P/4//j/+f/5//f/9//3//f/+P/5
//r//P/6//n/+f/7//v//P/5//j/9//4//r/+//6//r/+v/7//v/+//6//r/+//7//r/
+f/3//f/9v/2//j//P/9//3//f/9//3//P/6//r/+v/6//j/+f/5//n/+//7//v/+//9
//3//f/+//z//P/8/////f/5//f/+P/6//z//v8AAAMABQAJAAoABwAFAAQAAgADAAMA
AwADAAMAAwADAAIAAQD//////v/9//v/+v/6//n/+f/4//X/9v/1//X/9f/1//X/9f/1
//P/8//y//L/9f/1//P/8//0//T/8//z//P/8v/y//P/8f/x/+//7//x//L/9P/1//P/
8//z//H/8f/x//L/8v/x//D/7//u/+//7//w//D/7v/0//T/8v/u//D/8v/y//D/9v/7
//7/AgAMABoAJQAwADwASABbAHMAiACIAGwAPQASAPX/5f/h/9r/0f/Q/9f/4//s/+3/
7P/t/+3/7P/u/+7/7v/0//b/9v/2//b/8//y//L/8v/y//H/8v/x//H/8f/x//D/8v/y
//L/9P/y//L/8P/w/+7/7//v/+//8v/x//H/8v/z//P/8//z//L/8//z//P/8//x//H/
8v/1//X/9P/0//L/8v/x//H/8f/x//H/8v/1//X/9f/1//P/8//z//P/8v/y//L/8v/y
//L/8//z//T/9f/2//f/+P/5//n/+P/3//j/9//3//f/9//1//f//P/+/wAAAgABAP//
/////wEAAgADAAUABgAHAAkACwAJAAkACwANAA8AEgASABQAFwAZABoAGwAaABoAGQAa
AB0AIAAiACQAIQAhACEAIQAjACEAHgAdABkAFwATAA8AEQASABEADgALAAkACQAGAAIA
AAD///3//f/8//z/+//8//v/+//7//v/+f/3//n/+P/2//T/8//1//X/9f/1//f/9v/1
//X/9//3//f/+P/1//T/8//x//L/8f/x//L/9P/0//T/9P/z//L/7//u//H/8//z//D/
8P/x//L/8v/x//H/8v/y//H/8f/w//D/8v/y//P/8//x//H/8f/x//P/8//z//T/8v/x
//H/8//y//T/8v/y//P/9P/2//f/9P/0//T/9f/z//P/8v/y//T/9f/1//X/9f/1//T/
9P/0//b/9f/z//P/8//z//L/8//0//X/9v/1//X/9P/z//b/9//4//n/9//3//f/+P/3
//b/9f/3//v/+//7//z/+v/6//r/+v/+////AgACAP////8AAAAA/v/9//z/+//7//v/
+//6//f/9f/1//T/9P/z//P/9P/0//X/9f/z//D/7//v/+//7//v/+//7//t/+3/7P/s
/+7/7//u/+//8v/y//H/8f/u/+z/6//r/+3/7f/r/+v/7v/u/+//7//u/+3/7P/p/+r/
6//t/+7/8P/w//D/8P/t/+3/7v/u//L/6v/m/+z/7v/s/+j/6P/u//b/+/8AAAYAEAAc
ACsAOABEAFYAawCDAJQAigBiADMABgDl/9v/2f/Q/8//3P/l/+H/3v/h/+j/7f/v//D/
7v/s/+z/7P/u/+7/7v/u/+v/6v/q/+r/7f/t/+//7//x//H/8f/w/+//7v/t/+7/8P/w
/+7/7v/s/+3/7f/t//L/8f/x//L/8f/v/+3/6//v//H/8v/z//H/7//v//D/7//v/+7/
7v/u/+7/7f/t//D/8f/y//T/8//z//P/8//1//X/9f/1//X/9P/z//L/8P/w//H/8f/z
//P/8//z//L/8//z//L/9f/4//n/+//6//n/9v/3//v//P/9//7//////wEAAwAEAAQA
BAAFAAgACQALAA0ACwALAA0ADwATABYAFgAYABkAGwAcAB0AHQAeAB4AIAAjACQAJAAk
ACMAIwAjACMAIwAhAB4AHQAbABkAFQARAA4ADgAMAAgABwAFAAUAAgABAAAAAAD///z/
+v/5//f/9v/1//X/9f/4//f/9v/5//f/9v/1//X/9P/z//L/8f/x//D/7//v/+3/7f/t
/+7/8f/y//P/8//x/+//7v/u//D/8P/w//D/8v/y//D/8P/w//H/8P/s/+3/7//x//L/
8P/v/+//7v/v/+//7v/u//H/8v/0//X/9f/1//X/9f/y//H/8P/w//H/8f/y//X/9P/2
//T/9P/z//T/9v/3//b/9v/2//f/9v/1//P/8v/0//X/9f/1//P/8//y//L/8//2//b/
9f/1//X/9f/0//b/9v/2//b/9P/1//X/9f/1//X/9f/1//b/9//4//r/+v/6//j/+P/5
//r/+//8//z//f8AAAAAAQADAAYACAAFAAMAAQD///3//f/9//z/+f/3//f/9v/2//X/
9f/2//T/9f/1//P/8v/x//H/8f/x//H/8f/x//D/7//t/+z/8P/x//D/8f/w//D/7//v
/+3/7P/s/+3/7//x//H/8//x//D/8P/v//H/8f/x/+//7f/t/+7/7v/w//D/8P/w/+7/
7f/t/+z/7P/0//b/8P/s/+j/6P/o/+7/9v/7/wAACAAWACoAOQBEAFIAZgCBAJkAqACa
AG4AOQAGAOf/3//f/9j/1//c/9v/2//g/+f/5v/p/+//8v/y//L/8P/w/+7/7v/u/+7/
7//u/+7/7v/t/+3/7//v//D/8f/y//L/7//u/+3/7v/v//D/7//w//P/9f/2//f/9f/x
/+7/7P/v/+//7//v//H/8//0//X/9f/z//P/9P/1//X/9P/0//L/8v/x//H/8f/x//H/
8v/1//X/9f/1//f/9//3//f/9v/2//b/9v/2//b/9//3//f/9//3//f/+v/7//v/+v/4
//r/+v/7//z//f/8/////v/+//7//v8AAAEABAAHAAoACgAKAAsADAANAA8AEQATABMA
FQAXABoAHgAfACIAIQAjACQAJQAlACYAJgAoACgAKAAnACYAKAApACoAKwAoACUAIQAf
ABwAGwAYABUAFgAWABQAEAANAAsACwAIAAYABAADAAEAAgACAAMAAwABAP///v/9////
/f/7//3//f/8//v/+//5//n/+f/5//n/+P/3//f/9f/1//X/9v/2//b/9v/1//T/8//z
//T/9f/2//f/+P/2//b/9P/0//f/+f/5//b/9f/1//X/9P/2//f/+f/6//j/9//1//T/
9f/2//j/+f/5//n/+f/5//n/+f/5//r/+v/5//n/+//6//z/+v/6//n/+v/8//3/+v/6
//r/+//8//3//f/+//7//f/7//n/+f/5//j/+P/7//7//v/9//3//f/9//z/+v/6//r/
+v/9////AAABAAEAAQABAAEA////////AAAEAAQAAQAAAP///v8CAAUACgAMAAsACwAM
AAwACwAJAAcABQAFAAUABQAEAAMAAQABAAAA/f/7//r/+v/6//v/+//5//v/+//8//3/
+v/5//j/9//3//f/9v/2//n/+f/3//f/+P/4//f/9//1//T/9P/1//X/9f/z//P/9v/2
//f/9//2//X/9P/x//P/9f/4//r/9//2//X/9P/1//X/9v/2//L/8P/y//T/9P/0//T/
9v/4//r//f8EAAwAFgAiADMAPgBKAFoAcwCLAKAApACIAFcAJgD//+3/6f/g/9n/3P/j
/+f/6v/t//L/9f/5//j/9v/0//D/8P/z//T/9f/2//X/9P/0//T/8//z//X/9f/1//X/
9f/0//b/9v/2//j/+v/6//j/+P/1//X/9P/z//P/8f/w//D/8v/z//T/9f/3//n/+v/7
//v/+f/5//r/+v/5//f/9v/5//r/+v/7//j/9//2//b/9//3//f/9//4//n/+v/7//v/
+v/5//j/+v/6//v/+//4//f/9v/1//j/+//9//7//v8AAAAAAQD//////f//////AAAB
AAIABQAFAAcACQAKAAoACgALAA4ADwARABMAFAAVABgAGwAcAB4AHQAeAB8AIQAiACMA
JQAmACYAKAAnACgAKAAoACgAKQAqACsAKAAlACEAHwAfAB8AHQAbABwAHAAaABYAFAAR
ABAADAAKAAgABwAFAAUABAAEAAMABAADAAMAAwACAP///P/9/////v/9//3/////////
///9//z/+//7//3//f/9//7//f/8//v/+f/5//n/+v/8//v/+v/5//j/+//8//v//P/8
//3//P/4//r/+//8//z/+//7//z//P/8//v/+f/4//r/+v/7//v/+//7//v/+//9//3/
/f/+//z/+//7//3/AAACAAAAAAD+//7///////z//P/8//3//v//////AAD//////v/9
//v/+//6//r/+f/8//z/+//7//v/+//6//r/+v/6//r//P///wEAAwACAAEAAAD///3/
/f/9//7///8AAAEABQADAAEAAAADAAQABQAGAAUABQAHAAYACAAJAAsADAAKAAkACAAH
AAcABwAHAAYAAwABAAEAAAACAAEAAQACAP/////+//v/+P/3//f/9//3//f/9//3//j/
+f/5//r/+f/5//f/9//2//b/9f/1//P/8v/y//P/9P/1//T/9f/3//j/+v/7//r/+f/4
//X/9f/1//b/9v/0//T/9P/0//T/9f/3//j/9v/0//T/9P/w/+7/8P/y//D/8P/3/wAA
BgASAB4AJwA0AEQAVABnAH0AkgCcAIoAXQAqAAEA6f/j/97/2f/a/9//4//k/+f/6v/v
//P/+P/2//b/9v/2//b/9v/2//b/9f/0//T/9P/1//X/9//3//X/9f/1//T/8f/w/+//
8P/z//T/8//0//f/+f/6//v/+v/3//X/9P/1//X/9f/1//b/9//3//f/9//1//X/9v/1
//X/9P/0//f/+P/4//n/9//3//f/+P/4//f/9v/1//f/9//3//f/+P/4//j/+P/6//r/
+//7//v/+//7//v//v///////v/7//z/+//7//v/+//5//v///8AAAEAAgAFAAUABwAJ
AAoACgAKAAsADAANAA8AEQAQAA8AEAARABUAGgAcACAAIQAjACQAJQAjACQAJAAmACUA
JgAmACYAIwAjACMAIwAlACMAIAAfACAAHwAcABkAGAAYABYAEgAQAA0ADAAIAAYABAAD
AAEABAAEAAUABQACAAEAAQABAP///f/7//3//f/8//v/+//5//n/+f/5//r/+v/6//v/
+f/5//n/+v/6//r/+v/5//n/+f/6//z/+//6//n/+P/3//b/8//y//b/+f/6//j/9v/3
//j/+P/5//n/+v/6//v/+//6//r/+P/4//n/+f/5//n/+f/5//f/9//3//j/+P/3//f/
+f/8//7//P/8//r/+v/7//v/+P/4//j/+f/6//v/+//8//z/+//5//f/+v/7//v//P/9
/wAAAAD///z/+//6//j/+P/4//j/+P/6//v/+//7//r/+f/4//f/+P/5//r//P/+//7/
/v8BAP7/+//6//v/+f8BAAQAAwACAAEAAAADAAUACQAKAAgABwAHAAYABQADAAEA////
///////+//v/+f/5//j/+f/3//b/9v/4//n/+f/3//T/8//z//P/8f/x//H/8f/y//P/
8//0//P/8//x//H/8P/w/+//7//y//L/8//1//T/8//w/+//8P/w//H/8f/x//H/8f/v
/+3/7f/u/+7/7v/u/+7/7v/v/+//8P/w/+7/9P/y//D/8v/y//D/8P/u/+7/9/8CAAgA
EAAaACUANgBGAFYAawCHAJgAkABmADcACgDr/9//3f/W/9X/2v/b/9//5P/l/+L/5f/v
//T/9P/y//D/7v/u/+7/7v/u/+//7v/u/+7/7f/t/+//7//v/+//7//u//H/8v/z//b/
8v/w/+z/6v/r/+3/7v/v//P/8f/w//D/8P/v/+7/7f/x//P/9P/1//P/8f/x//L/8f/x
//D/8P/y//L/8f/x/+//7//v//D/8f/x//H/8f/z//P/8//z//T/9P/0//T/8v/y//P/
8//1//X/9f/1//b/9//3//b/+P/6//r/+//5//n/9//5//v//P/9//7//f/9////AQAC
AAIAAgADAAgACQALAA0ADwAPABEAEwAVABgAGAAaABgAGQAZABkAGwAcABwAHgAgACIA
IwAkACEAIQAhACEAIAAdABkAFwAYABcAFAARABAAEAAOAAoACQAHAAcABAAAAP7//f/7
//z//P/9//3//P/7//v/+//6//f/9P/1//X/9P/z//P/9f/1//X/9f/z//L/8f/x//P/
8//z//T/9v/2//b/9f/0//P/8//0//L/8v/y//L/8v/y//D/8P/x//P/8//w/+7/7//w
//D/7//v//D/8P/y//P/8//0//T/9P/1//X/8//z//P/8//z//P/8//0//b/9f/1//f/
9//4//X/9P/w//D/8f/x//P/9P/1//f/+f/5//j/+P/3//f/9v/1//T/8//x//D/7//y
//L/8f/z//X/9//4//b/9v/2//b/9P/1//X/9f/z//P/8//z//X/9f/1//b/9v/2//b/
+f/9//n/9//7//z/+v/6//r/+v/+////AgACAP////8AAAAAAQABAAEAAQD////////+
//v/+f/5//j/9v/z//H/8P/y//P/8//x//D/7//v/+//8P/x//L/8//x//H/8P/w//D/
7//s/+v/7//w//D/8f/x//D/8P/x/+//7//t/+3/7f/s/+z/6//s/+3/7v/t//D/8f/z
//T/8v/w/+7/7P/t/+3/7v/u/+z/7P/s/+r/6P/q//L/9P/y//T//f8GAAgAEgAiAC8A
NgBEAFwAdwCPAJwAlABsAD8AFADt/+H/4f/a/9P/2P/h/9//4P/l/+j/6//r/+z/7v/w
//D/8P/v/+7/7f/s/+n/6P/o/+j/7P/t//D/8f/w/+//7v/s/+3/7v/v//L/8v/y//D/
8P/w//H/8f/x//H/7//u/+7/7//v/+//7//w//H/8f/x//H/7//v//D/7//v/+7/7v/v
//D/8P/x/+//7//v//D/7//v/+//7//v/+//7//v//H/8v/z//T/8v/y//P/8//x//H/
8f/x//L/8//z//L/8v/0//T/9f/2//f/9v/5//n/+v/7//z//////wEAAwAEAAQABAAF
AAoACwANAA8AEQARABMAFQAXABoAGgAcABsAHQAeAB8AIQAiACIAJAAkACQAIwAiAB8A
HwAfAB8AIAAfAB0AHQAdAB0AGwAZABUAFAARAAwACQAHAAcABAAEAAIAAQD//////v/+
//3/+//5//j/9//3//X/8//1//f/+P/5//v/+f/5//n/+f/4//b/9P/z//X/9f/1//b/
9P/0//T/8//0//P/8//0//T/9P/0//T/8//y/+//7v/x//P/8//w//P/9f/3//j/9f/1
//b/9v/1//X/9P/0//T/9P/1//X/9v/3//j/+f/5//n/+f/6//n/9//2//f/+f/8//v/
/P/4//j/+f/5//j/+P/4//n/+//7//r/+v/6//n/9//1//f/9//2//b/+P/8//3//f/7
//v/+//6//j/+P/4//j/+f/7//z//f/7//v/+//7//n/+f/5//r//P/8//z///8BAP//
/f8BAAIAAQAAAP///v8AAAEABAAEAAIAAQABAAAABAAFAAYABwAFAAUABQAEAAAA/f/8
//r/+v/5//n/+v/6//v/+//5//j/9//3//f/9f/1//X/9f/3//f/9v/2//X/8//v/+3/
8f/y//L/8//z//L/8v/z//T/9f/0//X/9f/0//T/8//1//X/9f/z//H/7//u/+z/7//w
//H/8v/z//P/9P/0//T/8v/y//D/7P/s//D/8v/0//j/+/8EABAAHgAsADkAQgBOAGQA
fQCTAJ4AhABSACUA/P/n/+X/4//a/9n/3P/h/+P/5v/r/+z/7f/v//D/7v/y//j/+P/2
//T/8v/w/+3/7P/s/+z/8f/z//f/+f/3//X/8//w//L/8v/y//T/8v/y//D/8P/y//P/
8//z//X/8//y//L/8//z//P/8//y//P/8//z//X/8//z//T/9f/1//T/9P/y//L/8f/x
//H/8f/x//L/8f/x//H/8f/0//X/9v/3//b/9v/2//b/9P/0//X/9f/z//P/8//z//X/
9//4//j/9f/2//X/9f/2//f/9v/5//3//v///wAAAQABAAMABQAGAAYABgAHAAoACwAN
AA8ADQANAA8AEQATABYAFgAYABsAHQAeAB8AHwAgACAAIgAiACIAIQAgABwAGwAaABkA
GwAbABoAGwAaABkAFgATABAAEAAOAAoABwAFAAUAAgAAAP7//f/7//z//P/9//3//P/7
//v/+//5//f/9f/3//f/9v/1//X/9//3//f/9//1//T/8//z//T/9f/2//j/9v/2//b/
9f/0//P/8//0//X/9v/3//j/9v/2//T/9P/1//f/9//0//H/8f/x//D/8v/z//X/9v/3
//f/9v/2//T/9P/1//X/9f/1//X/9f/1//X/9f/2//j/9//3//n/+P/6//j/+P/2//b/
9//3//f/+P/5//v/+f/5//j/+P/3//f/9v/1//b/9//3//j/9//6//r/+f/5//n/+f/4
//j/+P/4//j/9//3//b/9f/0//P/8v/x//T/9f/2//j/+v/6//r//f/7//n/+f/7//n/
+f/4//n/+v/7//z/AAABAAQABAAFAAUABgAGAAUAAwABAP//AQABAAEAAAD9//v/+//6
//b/8//x//D/8v/1//f/9//2//X/9f/1//T/8//y//H/9P/1//X/9v/2//X/8v/x//L/
8v/x//H/7//u/+7/7//w//H/8P/x/+//7v/u/+3/7f/t/+3/6//t/+3/7v/u/+//8P/x
//L/7//v//D/8P/u/+7/8P/w//D/8P/y//L/7v/u//X/+v8AAAYAEAAfAC4APgBOAGEA
dwCMAI4AcgBHABwA9//h/9v/1v/P/9D/2f/f/+D/4f/o/+3/7//y//L/8v/y//D/8P/w
//D/8P/t/+z/7P/s/+//7//x//H/7//v/+//7v/u/+7/7v/w//P/9P/z//T/8f/x//D/
7//v/+3/7P/s/+//8f/z//X/8//z//L/8f/x/+//7//w/+//7//u/+7/8P/w/+//7//x
//H/8f/y//P/8//z//P/8f/x//H/8f/z//T/9f/2//P/8v/y//H/8v/z//T/9f/2//f/
9//2//b/+P/4//n/+P/3//T/9f/5//r/+//8//3//f///wEAAAAAAAAAAQAEAAUABwAJ
AAkACQALAA0ADwASABIAFAAXABkAGgAbABkAGgAaABwAHwAgACAAIAAdAB0AHQAdABwA
GQAVABMAEgARAA4ACwAMAAwACgAGAAgABwAIAAYAAQD+//z/+f/7//r/+v/5//r/+f/5
//n/9//1//P/9f/3//b/9f/1//P/8//z//P/8f/w/+//7//w//H/8v/0//T/9P/0//P/
8P/v/+//8P/y//L/8v/y//L/8v/w//D/7//x//H/7v/r/+v/6//q/+3/7//y//T/8//z
//L/8v/w//D/8f/x//P/8//z//P/8f/x//H/8v/y//H/8f/z//X/+P/3//j/8//y//L/
8f/0/w==
         </WaveFormData>
      </LeadData>
   </Waveform>
</RestingECG>
