# Supplementary material for: Detection of Left Atrial Enlargement Using a Convolutional Neural Network-Enabled Electrocardiogram
Source: Front Cardiovasc Med. 2020 Dec 17;7:609976. doi: 10.3389/fcvm.2020.609976 (PMC7773668; doi:10.3389/fcvm.2020.609976)
Supplement: Supplementary file 2 [file Data_Sheet_2.ZIP › normal1/1802010582_10183_00000006.XML]

<?xml version="1.0" encoding="Windows-1252"?>
<!DOCTYPE RestingECG SYSTEM "restecg.dtd">
<RestingECG>
   <PatientDemographics>
      <PatientID>1802010582</PatientID>
      <PatientAge>76</PatientAge>
      <AgeUnits>Years</AgeUnits>
      <Gender>Male</Gender>
      <PatientLastName>suguanxing</PatientLastName>
   </PatientDemographics>
   <TestDemographics>
      <DataType>Resting</DataType>
      <Site>1</Site>
      <AcquisitionDevice>MAC55</AcquisitionDevice>
      <Status>Unconfirmed</Status>
      <Priority>Normal</Priority>
      <AcquisitionTime>09:18:21</AcquisitionTime>
      <AcquisitionDate>09-17-2015</AcquisitionDate>
      <CartNumber>1</CartNumber>
      <AcquisitionSoftwareVersion>009C</AcquisitionSoftwareVersion>
      <XMLSourceVersion>MAC5000 v1.0</XMLSourceVersion>
   </TestDemographics>
   <RestingECGMeasurements>
      <VentricularRate>66</VentricularRate>
      <AtrialRate>66</AtrialRate>
      <PRInterval>162</PRInterval>
      <QRSDuration>100</QRSDuration>
      <QTInterval>426</QTInterval>
      <QTCorrected>446</QTCorrected>
      <PAxis>71</PAxis>
      <RAxis>46</RAxis>
      <TAxis>63</TAxis>
      <QRSCount>11</QRSCount>
      <QOnset>224</QOnset>
      <QOffset>274</QOffset>
      <POnset>143</POnset>
      <POffset>209</POffset>
      <TOffset>437</TOffset>
      <ECGSampleBase>500</ECGSampleBase>
      <ECGSampleExponent>0</ECGSampleExponent>
   </RestingECGMeasurements>
   <Diagnosis>
      <Modality>Resting</Modality>
         <StatementCount>2</StatementCount>
         <LabelText>12SL ��ϳ���</LabelText>
      <DiagnosisStatement>
         <StmtFlag>ENDSLINE</StmtFlag>
         <StmtText>�������</StmtText>
      </DiagnosisStatement>
      <DiagnosisStatement>
         <StmtFlag>ENDSLINE</StmtFlag>
         <StmtText>���� ECG</StmtText>
      </DiagnosisStatement>
   </Diagnosis>
   <Waveform>
      <WaveformType>Rhythm</WaveformType>
      <WaveformStartTime>0</WaveformStartTime>
      <NumberofLeads>8</NumberofLeads>
      <SampleType>CONTINUOUS_SAMPLES</SampleType>
      <SampleBase>500</SampleBase>
      <SampleExponent>0</SampleExponent>
      <HighPassFilter>16</HighPassFilter>
      <LowPassFilter>150</LowPassFilter>
      <ACFilter>NONE</ACFilter>
      <LeadData>
         <LeadByteCountTotal>10000</LeadByteCountTotal>
         <LeadTimeOffset>0</LeadTimeOffset>
         <LeadSampleCountTotal>5000</LeadSampleCountTotal>
         <LeadAmplitudeUnitsPerBit>4.88</LeadAmplitudeUnitsPerBit>
         <LeadAmplitudeUnits>��V</LeadAmplitudeUnits>
         <LeadHighLimit>2147483647</LeadHighLimit>
         <LeadLowLimit>268435456</LeadLowLimit>
         <LeadID>I</LeadID>
         <LeadOffsetFirstSample>0</LeadOffsetFirstSample>
         <FirstSampleBaseline>0</FirstSampleBaseline>
         <LeadSampleSize>2</LeadSampleSize>
         <LeadOff>FALSE</LeadOff>
         <BaselineSway>FALSE</BaselineSway>
         <ExcessiveACNoise>FALSE</ExcessiveACNoise>
         <MuscleNoise>FALSE</MuscleNoise>
         <LeadDataCRC32>3530283452</LeadDataCRC32>
         <WaveFormData>
BgAGAAYABgAIAAgACAAIAAgACAAIAAgACgAKAAoACgAMAAwADAAMAAwADAAMAAwADAAM
AAwADAAOAA4ADgAOAAwADAAMAAwADgAOAA4ADgANAAwACwAKAAgACAAIAAgABgAGAAYA
BgAFAAQAAwACAAAAAAAAAAAA/v/+//7//v/+//7//v/+//z//P/8//z/+v/6//r/+v/4
//j/+P/4//j/+P/4//j/+P/4//j/+P/4//j/+P/4//j/+P/4//j/+P/4//j/+P/4//j/
+P/4//j/+P/4//j/+P/4//j/+P/4//j/+P/4//r/+v/6//r/+v/6//r/+v/6//r/+v/6
//r/+v/6//r/+v/6//r/+v/6//r/+v/6//r/+v/6//r/+v/6//r/+v/6//r/+v/6//r/
+v/6//r/+v/6//r/+v/8//z//P/8//r/+v/6//r/+P/4//j/+P/4//j/+P/4//j/+P/4
//j/+P/4//j/+P/4//j/+P/4//j/+P/4//j/+P/4//j/+P/6//r/+v/6//j/+P/4//j/
+v/6//r/+v/6//r/+v/6//j/+P/4//j/+P/4//j/+P/6//r/+v/6//r/+v/6//r/+v/6
//r/+v/6//r/+v/6//r/+v/6//r/+P/4//j/+P/4//n/+f/5//n/+f/5//r//P/9//3/
/f/7//v//f/9//3//f/9//7//v/+//7//v///////////wIAAgADAAMAAQABAAEAAQAB
AAEAAQABAAIAAgACAAIABAAFAAUAAwABAAAA//////7//f/8//v//P/8//z//P/6//r/
+f/5//n/+P/4//j/9v/2//b/9f/3//f/9//3//n/+f/4//j/9v/2//b/9//1//j/+P/2
//T/8f/x/+//8f/2//z/AgAIABIAHAAnADUAQgBQAFwAYwBmAGAAUQA7ACgAGwAQAAIA
9v/y//T/9f/1//X/8v/x/+//6//q//D/9f/5//n/+f/5//n/9//5//v//P/6//r/+//7
//v/+//7//v/+//5//n/+f/5//z//P/8//z/+v/6//r/+//9//3//f/9//3//f/+//7/
AAAAAAAAAQAAAP7//f/9//3//f/9//3//v/+//3//f/+//7//v/+/wAAAAAAAAAAAAAB
AAEAAQABAAEAAQABAP///////wAAAgACAAIAAgACAAIAAgADAAEAAgACAAIABAAEAAQA
BAAFAAUABQAHAAUABAAEAAQABwAIAAgACAAHAAcABwAHAAoACgALAAsADAAMAAwADAAM
AAwADgAOAA4ADgAOAA4ADAAMAAwADAAOAA4ADQANAA0ADQANAA0ACgAKAAkACQAJAAcA
BgAGAAUABAADAAMABAACAAEAAQABAAEAAAD///3//f/8//z//P/7//v/+v/6//r/+v/5
//n/+f/5//n/+f/5//n/+P/4//j/+P/4//n/+f/6//r/+f/4//f/9f/2//j/+f/6//r/
+f/5//n/+f/5//n/+f/5//n/+f/5//f/+P/4//j/+v/6//r/+v/6//r/+v/6//n/+f/5
//n//P/8//r/+v/5//n/+f/5//v//P/8//z//P/8//z//P/6//n/+f/5//n/+v/6//r/
+v/5//n/+v/6//r/+v/6//n/+f/5//n/+f/5//n/+f/5//n/+f/5//v/+//7//v/+f/5
//n/+f/7//v/+//7//v/+//7//v/+//7//v/+//7//v/+//7//j/+P/5//n/+P/4//n/
+f/7//v/+//7//v/+//7//v/+//7//v/+//7//v/+//7//n/+f/5//n/+f/5//n/+f/8
//z/+//7//v/+//7//v/+//7//v/+//7//z//P/6//r/+v/6//j/+f/5//n/+//7//v/
/P/8//3//f/9//v/+//9//3/////////AAAAAAAAAAAAAAEAAQABAAEABAAEAAUABQAD
AAMAAwADAAMAAwADAAMABgAGAAYABgAEAAUABQADAAMAAgABAAEA/v/9//z/+//8//z/
/P/8//r/+v/5//n/+//6//r/+v/4//j/+P/3//n/+f/5//n/+f/5//j/+P/4//j/+P/5
//f/+P/6//b/9P/x//P/8//1//j//v8CAAYADgAaACcAMwBAAE4AWABfAGYAaABXAEEA
MAAhABIABAD2/+7/7v/x//P/8f/u/+3/7//v/+7/8P/x//P/9f/5//n/+f/5//v/+//6
//r/+P/5//n/+f/7//v/+//7//v/+//7//v//P/8//z//P/8//z//P/9////////////
/////wAAAAD+//7//v///////v/+//////////////8AAAAA/////wAAAAAAAAAAAAAA
AAAAAAAAAAEAAQABAAEAAQABAAEAAQABAAEAAgACAAIAAgACAAIAAgACAAMAAQACAAIA
AgACAAIAAgACAAUABQAFAAcABwAGAAYABgAHAAgACAAIAAsACwALAAsACgAKAAsACwAM
AAwADAAMAAwADAAOAA4ADgAOAA4ADgAMAAwADAAMAA4ADgANAA0ACwALAAsACwAKAAoA
CQAJAAkABwAGAAYABwAGAAUABQAEAAIAAQABAAEAAQAAAP////////7//v/+//3//f/8
//r/+v/6//n/+f/5//n/+f/7//v/+//6//r/+v/6//r/9//3//j/+P/4//j/+P/3//n/
+v/6//r/+v/5//n/+f/3//f/9//3//f/9//3//f/+f/6//r/+v/6//r/+v/6//r/+v/6
//r/+//7//v/+//8//z/+v/6//v/+//7//v/+//8//z//P/8//z//P/8//z/+//7//v/
/f/+//7//v/8//v/+//8//z//P/8//z//f/9//3//f/7//v/+//7//v/+//7//v//f/9
//3//f/7//v/+//7//v/+//7//v/+//7//v/+//7//v/+//7//n/+f/5//n/+v/6//v/
+//6//r/+//7//v/+//7//v/+//7//v/+//7//v/+//7//3//f/9//3//P/7//r/+f/7
//v/+//7//z//P/9/////P/6//r/+v/6//r/+//7//v/+//7//v//P/8//3//f/9//3/
/f//////////////AAAAAAAAAAAAAAMAAwADAAMAAgACAAMAAwABAAEAAQABAAMAAwAD
AAMABAAEAAQABAAEAAUABQADAAUABAADAAMAAgABAAAA///8//z//P/8//z//P/7//v/
/f/8//z//P/6//r/+v/5//r/+//8//3/+//7//r/+v/8//z//P/9/////P/4//j/+v/5
//f/9f/1//r//v8CAAgADgAWACEAKwA4AEQATgBTAFwAYABZAEUANAAjABYACAD8//T/
9P/1//P/8//y//H/8f/x//D/8P/z//X/+f/5//n/+//9//3/+//6//r//P/9//3//f/9
//3//f/9////////////AAAAAAAAAAD+//7//v///////////////////wAAAAAAAAAA
AAABAAEAAAAAAAEAAQABAAEAAQACAAIAAQABAAAAAAAAAAAAAgACAAIAAgAAAAEAAQAB
AAMAAwADAAMAAwADAAMABAAEAAQABAAEAAQABAAEAAUABQAGAAYABgAEAAQABAAEAAUA
BQAFAAcACQAIAAgACAAJAAoACgAKAAsACwALAAsADAAMAA0ADQAMAAwADAAMAAwADAAO
AA4ADgAOAA4ADgAOAA4ADgAOAA4ADgANAA0ADQANAA0ADQAOAA4ADQANAA0ACwAKAAoA
CQAIAAcABwAEAAIAAQABAAMAAwACAAEA//////7//v/+//3//f/8//7//v/+//3/+//7
//v/+//7//v/+//6//r/+v/6//r/+//7//z//P/6//r/+v/5//n/+v/6//r/+v/5//n/
+f/5//n/+f/5//n/+f/5//n/+f/6//r/+v/8//z//P/8//r/+v/6//r/+//7//v/+//6
//r/+P/4//v/+//7//v/+//8//z//P/8//z//P/8//z/+//7//v/+//8//z//P/8//v/
+//8//z//P/8//z/+//7//v/+//7//v/+//7//v/+//7//v//f/9//3//f/7//v/+//7
//v/+//7//v/+//7//v/+//7//v/+//7//v/+//7//v/+v/6//v/+//6//r/+//7//v/
+//7//v/+//7//v/+//7//v/+//7//v/+//7//v/+//7//v/+//7//v/+//7//r/+v/5
//n/+//7//v/+/////v/+f/5//z/+v/6//r/+v/6//v/+//7//v/+//7//z//P/9//3/
/f/9//3//////////////wAAAgACAAIAAgADAAMAAwADAAIAAgADAAMAAwADAAMAAwAD
AAMAAwADAAQABAAEAAQABgAHAAcABQAFAAQAAwADAAIAAQAAAP///P/8//z//P/8//z/
+//7//3//P/8//z//P/8//z/+//5//n/+f/5//n/+f/4//j/+v/6//r/+//7//b/9v/4
//j/8//x//P/9f/6//7/BAAIABAAHAAnADMAQgBOAFgAXwBmAGQAUQA7AC4AIQAQAAIA
+P/0//b/9//3//f/9v/z//H/8f/w//D/8//3//f/+//9//n/+f/7//3//v/8//z//f/9
//3/+//7//v/+//9//3//f/9//7//v/+//7//v/+//7///////////////3//f/+//7/
/v/+//7///8BAAAAAAABAP//////////AgACAAEAAQACAAIAAgACAAAAAAAAAAAAAgAD
AAMAAwABAAEAAQABAAEAAQABAAIABAAEAAQABAAEAAQABAAFAAUABgAGAAYABAAEAAQA
BAAHAAcABwAJAAkACAAIAAgABwAIAAgACAAJAAkACQAJAAoACgALAAsADAAMAAwADAAM
AAwADgAOAA4ADgAOAA4AEAAQABAAEAAQABAADwAPAA0ADQANAA0ACgAKAAkACQALAAkA
CAAIAAkACAAHAAcABAACAAEAAQD//////v/9///////+//7//v/9//3//P/6//r/+v/5
//v/+//7//v/+//7//v/+v/6//r/+v/6//v/+//8//z/+v/6//r/+f/3//j/+P/4//r/
+f/5//n/+f/5//n/+f/5//n/+f/5//n/+v/6//r//P/8//z//P/6//r/+v/6//v/+//7
//v//P/8//r/+v/5//n/+f/5//n/+v/6//r/+v/6//r/+v/8//v/+//7//v//P/8//z/
/P/7//v//P/6//r/+v/6//v/+//7//v/+f/5//n/+f/5//n/+f/5//n/+f/5//n/+f/5
//n/+f/5//n/+f/5//v/+//7//v/+//7//v/+//5//n/+f/5//j/+P/5//n/+P/4//n/
+f/5//n/+f/5//v/+//7//v/+f/5//n/+f/5//n/+f/5//v/+//7//v/+f/5//n/+f/4
//j/9//3//v/+f/5//n/+v/4//j/+P/4//j/+f/5//n/+f/5//n/+v/6//v/+//7//3/
/f///////f/9//3//v8AAAAAAAAAAAEAAQABAAEAAgACAAMAAwADAAMAAwADAAEAAQAB
AAEABAAEAAQABAAEAAUABQADAAMAAgABAAEA/v/9//z/+//6//r/+v/6//j/+P/3//f/
+f/4//j/+P/4//j/+P/3//f/9//3//f/+f/5//j/+P/2//b/9v/3//n/+v/4//T/8v/z
//P/8f/z//j//v8CAAgAEgAeACkANQBEAFIAXABfAGYAZABPADcAKAAdABAAAgD2//T/
9P/z//P/8//w/+3/7f/t/+z/7v/x//X/9//5//n/9//5//3/+//4//j/+P/5//n/+f/5
//n/+f/5//n/+f/5//n/+v/6//r/+v/6//r/+v/7//v/+//7//v/+//7//z//P/8//z/
/P/9//3//P/8//3////////////+//7//f/9//7//v/+//7//v/+//7//v/+////////
////////////AQABAAEAAgAAAAAAAAAAAAAAAAAAAAEAAQACAAIAAgACAAIAAgACAAMA
AwADAAUABQAEAAQABAAFAAYABgAGAAcABwAHAAcACAAIAAkACQAMAAwADAAMAAoACgAM
AAwADAAMAAwADAAMAAwADAAMAA4ADgANAA0ACwALAAsACwAMAAwACwALAAkABwAGAAYA
BwAGAAUABQADAAAA/v/9///////+//3/+//7//r/+v/8//v/+//6//r/+v/6//n/+f/5
//n/+f/5//n/+f/4//j/+P/4//j/9//3//j/+P/4//j/+P/3//f/+P/4//j/+P/3//f/
9//1//X/9f/1//f/9//3//f/9f/2//b/9v/4//j/+P/4//j/+P/4//j/+//7//v/+//6
//r/+P/4//f/9//3//f/9//4//j/+P/4//j/+P/4//r/+f/5//n/+f/6//r/+v/6//n/
+f/6//r/+v/6//r/+f/5//n/+f/5//n/+f/5//n/+f/5//n/9//3//f/9//3//f/9//3
//n/+f/5//n/+f/5//n/+f/5//n/+f/5//n/+f/5//n/+P/4//n/+f/4//j/+f/5//n/
+f/5//n/+f/5//n/+f/5//n/+f/5//v/+//7//v/+f/5//n/+f/7//v/+//7//7//P/7
//r/+f/4//j/+f/5//n/+f/5//n/+v/6//v/+//7//3//f///////f/9//3//v8AAAAA
AAAAAAEAAQABAAEAAgACAAMAAwADAAMAAwADAAMAAwADAAMABAAEAAQABAAEAAUABQAD
AAEAAAD//////v/9//z/+//6//r/+v/6//r/+v/5//n/+//6//r/+v/4//j/+P/3//n/
+f/5//n/+f/5//j/+P/4//j/+P/5//v/+P/4//j/+P/3//X/8//z//j//v8EAAoAEgAc
ACkAMwA+AEwAVgBdAGIAYgBPADkAJgAXAAoA/P/w/+7/8P/v//H/8f/u/+3/7f/t/+z/
7v/z//P/9f/5//n/+f/5//v/+//6//r/+v/7//v/+//9//3//f/9//v/+//7//v//P/8
//z//P/+//7//v////3//f/9//3//f/9//7//v/+//7//v///wEAAAAAAAEA////////
//8AAAAA/////wAAAAAAAAAAAAAAAAAAAAD+////////////////////AQABAAEAAgAA
AAAAAAAAAAIAAgACAAMAAgACAAEAAAABAAIAAwAEAAUABQAFAAcABQAEAAQABAAFAAYA
BgAGAAkACQAJAAkACgAKAAsACwAMAAwADAAMAAwADAAOAA4ADAAMAAwADAAMAAwADAAM
AAwADAALAAsACwALAAsACwAKAAoACQAJAAkABwAGAAYABQAEAAMAAwAEAAIAAQABAP//
///+//3//f/9//z//P/8//v/+//6//r/+v/6//n/+//7//v/+//7//v/+//6//r/+v/6
//r/9//3//j/+P/6//r/+v/5//f/+P/4//j/+v/5//n/+f/5//n/+f/5//n/+f/5//n/
9//4//j/+P/6//r/+v/6//r/+v/6//r/+//7//v/+//8//z/+v/6//3//f/9//3/+//8
//z//P/8//z//P/8//7//f/9//3//f/+//7//v/8//v/+//8//z//P/8//z//f/9//3/
/f/9//3//f/9//3//f/9//3//f/9//3//f/9//3//f/9//3//f/9//3//f/9//3//f/7
//v/+//7//v/+//7//v/+v/6//v/+//6//r/+//7//v/+//7//v/+//7//v/+//7//v/
+//7//3//f/9//3/+//7//v/+//7//v/+//7//z//P/+//z//P/8//z//P/9//3//f/7
//v/+//8//7//////////////wEAAQABAAEAAQACAAAAAAAAAAAAAwADAAMAAwAEAAQA
BQAFAAMAAwADAAMAAQABAAEAAQAEAAQABAAEAAYABwAHAAUAAwACAAEAAQAAAP///v/9
//z//P/8//z//P/8//v/+//7//r/+v/6//r/+v/6//n/+f/5//n/+f/5//n/+P/4//r/
+v/6//v/9//4//r/+P/4//X/8//z//X/+v/+/wIACAASAB4AJwAvADoASABUAFkAYABg
AE8ANwAoABsADgAAAPb/8v/y//P/8//1//D/7//x//H/7P/s//H/9f/5//n/+//7//n/
+f/7//z//P/7//v/+v/5//v/+//7//v/+//7//v/+//8//z//P/8//z//P/8//3//f/9
//3//f/9//3//v/+//7//v/+///////+//7//////////////wAAAAD/////AAAAAAAA
AAD+//7//v/+////AQACAAMAAQABAAEAAQABAAEAAQACAAQABAAEAAQAAwACAAEAAQAB
AAIAAgACAAQABAAEAAQABQAFAAUABwAHAAYABgAGAAcACAAIAAgACQAJAAkACQAKAAoA
CwALAAoACgAKAAoADAAMAA4ADgAOAA4ADgAOAA4ADgAOAA4ADgAOAA0ADQALAAsACwAL
AAwADAALAAsACQAHAAYABgAHAAYABQAFAAQAAgABAAEA//////7//f/9//3//P/8//7/
/f/9//z/+v/6//r/+f/5//n/+f/5//n/+f/5//j/+v/6//r/+v/3//f/+P/4//r/+v/6
//n/9//4//j/+P/6//n/+f/5//n/+f/5//n/9//3//f/9//5//r/+v/6//r/+v/6//r/
+v/6//r/+v/7//v/+//7//r/+v/4//j/+//7//v/+//5//r/+v/6//z//P/8//z//P/7
//v/+//7//z//P/8//z/+//7//z/+v/6//r/+v/7//v/+//7//v/+//7//v/+//7//v/
+//7//v/+//7//v/+//7//v/+f/5//n/+f/5//n/+f/5//v/+//7//v/+f/5//n/+f/6
//r/+//7//r/+v/7//v/+v/5//j/9//5//n/+f/5//n/+f/5//n/+f/5//n/+f/7//v/
+//7//v/+//7//v/+v/6//n/+f/7//v/+//7//v/+//5//z/+v/6//r/+v/6//v/+//7
//n/+f/5//r/+v/7//v/+//7//v//f/9//3//f/9//7/AAAAAAAAAAD//////////wAA
AAABAAEAAQABAAEAAQABAAEAAQABAAQABAAEAAQAAgADAAMAAQABAAAA/////wAA///+
//3/+v/6//r/+v/6//r/+f/5//n/+P/4//j/+P/4//j/9//3//f/9//3//n/+f/4//j/
9v/2//b/9//3//j/+P/4//L/8f/z//H/7//0//7/AgAEAA4AGgAlADEAPgBKAFYAXwBm
AGIAUwA9ACwAIQAUAAQA+P/0//b/9f/x/+//8P/v/+3/6//s//D/8//3//f/9f/1//f/
9//5//f/+P/4//j/+f/5//n/+f/5//n/+f/5//n/+f/5//r/+v/6//r//P/8//z//f/7
//v/+//7//v/+//8//z/+v/6//r/+//9//z//P/9//3//f/9//3//v/+//3//f/+//7/
/v/+/wAAAAAAAAAA//////7//f///////////////////wAAAAAAAAAAAAD+//7//v//
/wEAAgACAAIAAgACAAIAAgADAAMAAwAFAAcABgAGAAYABQAGAAYABgAFAAUABQAFAAcA
CAAKAAsACgAKAAoACgAKAAoADAAMAAwADAAMAAwADAAMAAwADAAMAAwACwALAAsACwAL
AAsACgAKAAkACQAJAAcABgAGAAUABAADAAMABAACAAEAAQD//////v/9//3//f/8//z/
/P/7//v/+v/6//r/+v/5//n/+f/5//n/9//3//f/9v/4//j/+P/4//f/9//4//j/9v/2
//b/9f/3//j/+P/4//j/9//3//f/9f/1//X/9f/3//f/9//3//f/+P/4//j/+P/4//j/
+P/4//j/+P/4//f/9//3//f/+v/6//j/+P/5//n/+f/5//n/+v/6//r/+P/4//j/+P/6
//n/+f/5//f/+P/4//j/+P/3//f/+P/4//j/+P/4//f/9//3//f/9//3//f/9//3//f/
9//3//f/9//3//f/9//3//f/9//3//f/9//3//f/9//3//f/+f/5//n/+f/3//f/9//3
//b/9v/3//f/9v/2//f/9//3//f/9//3//X/9f/1//X/9//3//f/9//3//f/9//3//X/
9f/1//X/9f/1//X/9f/4//j/9//3//f/9//3//f/9//3//f/9//1//b/9v/2//b/9v/2
//f/9//3//n/+f/5//r/+v/7//v/+//7//v//f/9//v/+//7//z//P/8//z//P//////
//////7//v///////////////////////////wIAAgACAAIAAgADAAMAAQD///7//f/9
//z/+//6//n/+P/4//j/+P/4//j/9//3//X/9P/0//T/9v/2//b/9f/z//P/8//z//X/
9f/0//T/8v/y//L/8//1//T/8v/y//D/7//v/+3/7f/y//b/+v8AAAoAFgAhAC0AOABG
AFQAXQBiAGIAVQA/AC4AIQAUAAQA+P/w/+7/7//v/+//7P/p/+n/6//q/+r/7f/z//X/
8f/z//f/9//3//f/9v/2//b/9//3//f/9//3//f/9//3//f/9//3//j/+P/4//j/9v/2
//b/9//4//n/+v/7//n/+f/6//r/+v/6//r/+//7//r/+v/7//v/+//7//v/+v/6//n/
+f/6//r/+v/6//r/+v/6//r//P/9//3//f/7//v/+//7//3//f/9//7//P/8//z//P/+
//7//v////3//v/+//7/AAAAAAAAAAABAAEAAQADAAMAAgACAAIABQAGAAYABgAFAAUA
BQAFAAQABAAFAAUACAAIAAgACAAIAAgACgAKAAwADAAMAAwADAAMAAwADAAKAAoACQAJ
AAkACQAJAAkACAAIAAcABwAHAAUABAAEAAUABAADAAMAAgAAAP/////9//3//P/7//v/
+//6//r/+v/5//n/+P/6//r/+v/5//n/+f/5//n/9//3//f/9v/2//b/9v/2//X/9f/2
//b/+P/4//j/9//1//b/9v/2//b/9f/1//X/9f/1//X/9f/3//f/9//3//f/+P/4//j/
9v/2//b/9v/4//j/+P/4//n/+f/5//n/+P/4//b/9v/5//n/+f/5//n/+v/6//r/+P/4
//j/+P/6//n/+f/5//n/+v/6//r/+v/5//n/+v/6//r/+v/6//n/+f/5//n/+f/5//n/
+f/3//f/9//3//n/+f/5//n/9//3//f/9//5//n/+f/5//n/+f/5//n/9//3//f/9//3
//f/9//3//f/+P/6//v/+v/6//v/+//6//n/+P/3//n/+f/5//n/+f/5//n/+f/3//f/
9//3//n/+f/5//n/+f/5//n/+f/6//r/+f/5//r/+v/6//r/+v/4//n/+f/5//v/+//7
//z//P/9//3//f/7//v//f/9/////////wAA/v/+//7//v///////////wIAAgADAAMA
AQABAAEAAQADAAMAAwADAAQABAAEAAQABAAFAAUAAwADAAIAAQABAAAA///+//3//P/8
//z//P/8//z/+//7//n/+P/4//j/+f/6//v/+//7//v/+//7//n/+f/4//j/9v/2//b/
9//5//j/+P/4//r/9//3//f/9//2//r/AgAIAAwAFAAfAC0AOgBAAEoAVQBcAF4AVwBD
AC4AIQAWAAgA+P/w//D/8f/z//X/8P/t/+3/7f/u/+7/8f/z//f/9//3//f/+f/7//v/
+v/+//3//f/8//v//f/9//3//f/9//3//f/9//7//v/+//7//v/+//7/////////////
//////8AAAAAAAAAAAAAAQABAAAAAAABAAEAAQABAAEAAgACAAEAAQACAAIAAgACAAIA
AgACAAIAAgADAAMAAwAFAAUABQAFAAMAAwADAAQABgAGAAYABgAGAAYABgAHAAUABgAG
AAYACAAIAAgACAAJAAkACQALAAsACgAKAAoACwAMAAwADAANAA0ADQANAA4ADgAPAA8A
DgAOAA4ADgAOAA4AEAAQABAAEAAQABAAEgASABIAEgASABIAEQARABEAEQARABEADgAO
AA0ADQAPAA0ADAAMAAsACgAJAAkACAAGAAUABQAFAAUABAADAAMAAwACAAIAAgABAAEA
AAACAAIAAgABAP//////////AQABAAEAAAAAAAAAAAAAAP////8AAAAAAAAAAAAA///9
//7//v/+//7//f/9//3//v///wAAAQD/////////////AAAAAAAAAAAAAAAAAAACAAIA
AgACAAEAAQABAAEAAgACAAAAAAD//////////wEAAgACAAIAAgACAAIAAgACAAEAAQAB
AAEAAgACAAIAAgABAAEAAgACAAIAAgACAAEAAQABAAEAAQABAAEAAQABAAEAAQABAAEA
AQABAAEAAQABAAEAAQABAAEAAQABAAEAAQABAAEAAQABAAEAAQABAAEAAQABAAAAAAAB
AAEAAAAAAAEAAQD//////////wEAAQABAAEA/////////////////////wEAAQABAAEA
AQABAAEAAQACAAAAAQACAAEAAAD///7/AAABAAEAAQABAAEAAQACAAAAAQABAAEAAQAB
AAMAAwAFAAUABQAGAAQABAAEAAQABQAFAAUABQAIAAgACQAJAAkACQAJAAkACAAHAAYA
BQAHAAgACQAKAAgACQAJAAcABwAGAAUABQAGAAUABAADAAIAAgACAAIAAgACAAEAAQAB
AAAAAAAAAAAAAAAAAP///////////////////v/+//7//v/+/////f/+//7//P/8//v/
+f/3//n//P8CAAgADAAOABgAJwAxADwASABWAF8AZABmAFsARwA0ACcAHAAOAAAA9v/2
//v/+//5//b/9f/1//P/9P/0//X/+f/7//3///8BAP///f///wIAAAAAAAEAAQABAAEA
AQABAAEAAQABAAEAAQAAAAAAAAAAAAAAAAAAAAEAAQABAAEAAQABAAEAAgACAAIAAgAC
AAMAAwACAAIAAwADAAMAAwADAAYABgAFAAUABAAEAAQABAAEAAQABAAEAAQABQAFAAUA
BQAFAA==
         </WaveFormData>
      </LeadData>
      <LeadData>
         <LeadByteCountTotal>10000</LeadByteCountTotal>
         <LeadTimeOffset>0</LeadTimeOffset>
         <LeadSampleCountTotal>5000</LeadSampleCountTotal>
         <LeadAmplitudeUnitsPerBit>4.88</LeadAmplitudeUnitsPerBit>
         <LeadAmplitudeUnits>��V</LeadAmplitudeUnits>
         <LeadHighLimit>2147483647</LeadHighLimit>
         <LeadLowLimit>268435456</LeadLowLimit>
         <LeadID>II</LeadID>
         <LeadOffsetFirstSample>0</LeadOffsetFirstSample>
         <FirstSampleBaseline>0</FirstSampleBaseline>
         <LeadSampleSize>2</LeadSampleSize>
         <LeadOff>FALSE</LeadOff>
         <BaselineSway>FALSE</BaselineSway>
         <ExcessiveACNoise>FALSE</ExcessiveACNoise>
         <MuscleNoise>FALSE</MuscleNoise>
         <LeadDataCRC32>2180245226</LeadDataCRC32>
         <WaveFormData>
DAAMAAwADAANAA4ADwAQABIAEgASABIAEwAUABUAFgAZABoAGwAcAB4AHgAeAB4AHwAg
ACEAIgAiACIAIgAiACIAIgAiACIAIAAgACAAIAAdABwAGwAaABcAFgAVABQAEQAQAA8A
DgALAAoACQAIAAcABgAFAAQAAQAAAP///v/8//z//P/8//v/+v/5//j/9v/2//b/9v/0
//T/9P/0//b/9v/2//b/9P/0//T/9P/0//T/9P/0//T/9P/0//T/9P/0//T/9P/0//T/
9P/0//T/9P/0//T/9P/0//T/9P/0//T/9P/0//b/9v/2//b/9v/2//b/9v/2//b/9v/2
//b/9v/2//b/+P/4//j/+P/2//b/9v/2//j/+P/4//j/+P/4//j/+P/4//j/+P/4//j/
+P/4//j/+P/4//j/+P/4//j/+P/4//j/+P/4//j/9v/2//b/9v/4//j/+P/4//b/9v/2
//b/+P/4//j/+P/2//b/9v/2//j/+P/4//j/+P/4//j/+P/4//j/+P/4//j/+P/4//j/
+P/4//j/+P/4//j/+P/4//j/+P/4//j/+P/4//j/+P/4//j/+P/4//j/+P/4//j/+P/4
//j/+P/6//r/+v/6//r/+v/6//r/+P/4//j/+P/4//j/+P/4//r/+//9//3///8CAAQA
BgAGAAcABwAHAAcABwAHAAgACAAIAAoADAAPABEADwAPAA0ACwAKAAoACgAKAAwADAAM
AAwADQANAAoACQAIAAcACAAIAAgACAAGAAYAAwABAP///f/6//j/+P/3//f/+P/2//b/
9v/0//P/8v/y//H/8v/y//P/8//x//H/8P/w//L/8v/y//H/7//v/+//7//x//H/7v/u
/+//8v/0//L/9v8FABQAHQApADgARABNAFgAZwB8AJIAnQCXAH8AZQBYAFYATgA7ACUA
EgD//+//4f/W/9X/2//g/+X/6f/t//H/9f/1//P/8//y//D/8v/z//P/8//x//L/8v/z
//P/8//z//P/8//z//P/8//0//X/9f/1//X/9f/1//X/9f/1//X/9v/3//X/9f/1//X/
9f/2//f/+P/3//f/9//3//f/9//3//f/+P/4//j/+P/5//n/+f/5//r/+//7//r/+v/6
//v/+//7//v//f/9//3//v/+//7//v//////AAAAAAIAAgADAAQABAAEAAUABwAIAAgA
CQAKAAsADAANAA4ADwAQABEAEgAUABUAFwAWABcAGQAaAB0AHwAfACAAIQAhACEAIwAh
ACEAIwAjACQAJAAkACQAJAAkACQAJAAkACIAIgAhACAAHwAeAB0AHgAbABoAGAAWABUA
EgAQAA4ADgANAAwACwAJAAcABwAEAAIAAQAAAP///v/9//z/+//7//n/+f/5//n/9//3
//j/+P/3//f/+f/4//j/+P/2//b/9v/1//X/9f/1//X/9P/0//T/9P/0//T/9f/1//T/
9P/0//T/9f/1//T/9P/0//T/9P/0//b/9v/2//b/9v/2//j/+P/2//b/9v/3//f/9//3
//f/9//2//b/9v/4//n/+f/5//j/+f/5//n/+//7//v/+v/5//n/+f/5//n/+f/5//r/
+P/2//b/+P/6//r/+v/6//r/+v/6//r/+f/5//n/+f/5//f/+f/5//b/9v/2//b/+P/4
//f/9//3//j/+P/4//b/9v/1//X/9//3//f/9//4//j/9//3//n/+f/5//r/+f/3//b/
9f/1//T/9P/0//f/+P/4//f/+f/5//n/+f/5//n/+f/5//j/9//2//X/9//3//f/+P/6
//n/+f/5//f/9//3//j/9v/1//X/9f/1//f/+P/4//j/+P/4//j/+P/4//j/+v/7//3/
/f/9/wAAAgAEAAIAAwADAAMABQAFAAUABgAEAAQABgAIAAsADQALAAsACwAJAAgACAAK
AAoADAAMAAwADAANAA0ACgAJAAgABwAGAAYABgAGAAYABgADAAEA///9//r/+P/2//X/
9f/2//b/9v/2//T/9f/0//T/8//w//D/8f/x//H/8f/w//D/8v/y//L/8f/x//H/8f/x
/+3/7//w/+7/7//w//T/9P/4/wMAEAAZACMAMAA8AEcAUgBfAG4AggCTAJEAfQBjAFIA
VABUAEMAKQAUAP//7//h/9b/0f/T/9z/4//l/+f/6//v//P/9f/z//L/8v/y//P/8//x
/+//7v/u/+//7//x//H/8f/x//P/8//z//T/9f/1//X/9f/z//P/8//z//X/9f/2//f/
9f/1//X/9f/0//T/9P/0//X/9f/1//X/9//3//f/9//4//j/+P/4//f/9//3//f/+P/5
//n/+P/6//r/+//7//3//f///////f/+//7//v/+//////8AAAIABAAEAAUABAAEAAQA
BQAFAAYABgAHAAgACQAKAAsACgALAAwADQAOABAAEQATABUAFwAaABwAGwAdAB0AHgAd
AB0AHQAfACAAIQAkACUAJgAmACYAJgAmACYAJgAmACYAJAAkACMAIAAfAB4AHQAcABkA
GAAWABcAFwAVABQAEAAQAA8ADgAJAAcABQAFAAQAAgABAAAAAAAAAAAAAAD//////f/9
//v/+//5//n/+v/6//n/+f/5//j/+P/4//j/+P/4//f/+f/5//n/+f/6//r/+v/6//j/
+P/5//n/+P/4//j/+P/4//f/9f/0//b/9v/2//b/+P/4//j/+P/6//r//P/8//r/+v/6
//v/+//7//v/+//9//z//P/8//7///////////////7//f/7//v/+//6//v/+//7//v/
/P/9//7/AAD+//z//P/+//z//P/8//z/+v/6//r/+v/7//v/+//7//3/+//9//3//P/8
//z//P/6//r/+f/5//v//P/8//z/+v/6//n/+f/5//n/+f/5//r/+v/5//n/+v/7//z/
/v/8//v/+//7//v/+v/6//r//f/+//7//f/9//3//f/9//v/+//7//v/+f/5//n/+f/7
//v/+//8//z//f/9//3//P/8//z//P/8//7//v/+//7//P/9/////////wIABAAGAAYA
BwAHAAcACQAJAAkACgAIAAgACgAMAA8AEQAPAA8ADwANAAwADAAOAA4AEAAQABIAEgAT
ABMAEAAPAA4ADQAMAAwADAAMAA4ADgALAAkABwAFAAIAAAD8//v/+//8//z//P/8//r/
+v/6//v/+//4//j/+f/5//n/+f/4//j/9v/2//b/9f/1//X/9f/1//f/9//y//D/8f/0
//b/+P/6////DAAZACMALgA8AEkAVgBhAG4AgACRAJ0AkQB1AFgASABIAD8AKQASAP3/
8f/j/9b/0f/V/9r/3//l/+f/6//x//f/+//5//b/9v/4//f/9f/1//X/9P/0//X/9f/z
//P/8//z//X/9f/1//b/9//3//f/9//1//X/9f/1//X/9f/2//f/9//3//f/9//4//j/
+P/4//n/+f/5//n/+f/5//n/+f/6//r/+v/6//n/+f/5//n//P/9//3//P/6//r/+//7
//v/+//9//3/+//8//z//P/+//////8AAAAAAgACAAMABAAEAAQABQAFAAYABgAHAAgA
CQAKAAsADAANAA4ADwAOABAAEQATABQAFQAXABgAFwAZABkAGgAdAB0AHQAfAB8AHwAh
ACEAIgAiACIAIgAiACIAIgAiACAAHgAeAB0AHAAbABoAGQAaABcAFgAUABQAEwAQAA4A
DAAMAAsACgAFAAMAAQABAAAA/v/9//z/+//6//n/+P/5//n/9//3//f/9//1//X/9v/2
//X/9f/z//L/8v/y//L/8v/y//H/8//z//P/8//w//D/8P/w//D/8P/x//H/8P/w//D/
8P/x//H/8P/w//L/8v/y//L/8v/y//L/8v/0//T/9v/2//T/9P/0//X/9f/1//X/9f/1
//T/9P/0//T/9f/1//X/9P/1//X/9f/1//X/9f/0//X/9f/1//X/9f/1//X/9v/2//T/
9P/2//b/9v/2//b/9P/0//T/9P/1//X/9f/1//X/8//1//X/9v/2//b/9v/0//T/8//z
//P/9P/0//T/9P/0//P/8//1//X/9f/1//T/9P/z//P/9f/1//X/9v/0//P/8//z//X/
9P/0//T/8//0//T/8//1//X/9f/1//X/9f/1//X/8//z//P/8//1//X/9f/2//T/8//z
//P/9f/1//X/9v/2//X/8//z//T/9P/0//T/9P/0//T/9P/0//T/9f/3//f/+f/8//7/
AAAAAAEAAQABAAEAAQABAAIAAgACAAQABgAJAAsACQAJAAcABQAEAAQABAAEAAYABgAI
AAgACQAJAAYABQAEAAMABAAEAAQABAAEAAQAAQD///3/+//4//b/9P/z//P/9P/0//T/
9P/y//H/8P/w/+//7v/u/+//7//t/+3/7P/s/+z/7P/s/+v/7f/t/+3/7f/t/+v/6v/q
/+v/7v/u//D/9v8BAA4AFwAjADIAPgBJAFYAYwB4AJAAmwCXAH8AZQBWAFYAUAA3AB8A
EAD9/+v/3f/U/8//1//e/+H/5f/p/+3/8f/x/+3/7//w/+7/7P/v/+//7//x/+7/7v/v
/+//7//v/+//7//v/+//7//w//H/8f/x//H/8f/x//H/8f/x//H/8v/z//P/8//z//P/
8v/y//L/8v/1//X/9f/1//X/9f/1//X/9P/0//T/9P/3//f/9//3//b/9//3//b/+P/4
//n/+f/3//f/+f/5//n/+v/6//r/+v/7//v//P/8//7//v////7//v/+////AQACAAIA
AwAGAAcACAAJAAgACQAKAAsACgAMAA0ADwASABMAFQAWABUAFwAXABgAGQAZABkAGwAb
ABsAHQAdAB4AHgAeAB4AHgAeAB4AHgAgAB4AHgAdABwAGwAaABkAFgATABIAEAASABEA
DgAMAAwADAALAAoABQADAAEAAQAAAP7//f/8//3//P/7//r/9//3//X/9f/1//X/8//z
//T/9P/z//P/8//y//L/8v/y//L/8v/x//H/8f/x//H/8P/w//D/8P/w//D/8f/x//L/
8v/y//L/8f/x//D/8P/w//D/8P/w//D/8P/w//D/8v/y//T/9P/z//L/8f/x//H/8f/x
//H/8//y//L/8v/y//P/8//z//L/8//z//P/8//z//P/8v/z//P/8//z//P/8//z//T/
9v/0//T/9v/1//T/8//y//L/8v/y//L/7//v/+//7//w/+//8v/z//D/8P/w//D/8v/y
//H/8f/x//L/8v/y//L/8v/x//H/8f/x//H/8f/w//D/7//v/+//7//v//D/8P/v/+//
7//x//D/8P/w//H/8v/y//H/8f/x//H/8f/v/+//7//v//H/8f/x//H/7//v/+//8P/y
//H/8f/x//H/8f/x//L/8v/y//L/8v/y//L/8v/y//L/9P/1//f/9//5//z//v8AAAAA
AQABAAEAAQABAAEAAgAEAAQABgAIAAoACwAIAAcABwAFAAQABAAEAAQABgAGAAYABgAH
AAcABgAFAAQAAwACAAIAAgACAAIAAgD///3/+//5//b/9P/0//P/8//0//L/8v/y//D/
8f/w//D/7//u/+7/7//v/+//7//u/+7/7v/u/+7/7f/t/+3/7f/t/+3/7f/s/+r/6//u
//D/8P/2/wEADgAXACUAMgA8AEcAVABjAHgAigCRAI0AeQBdAFIAVgBQADkAIQAQAP3/
6//d/9T/0//V/9r/4f/l/+f/6//v/+//7f/t/+7/7v/u//H/8f/v/+3/7v/u/+//7//x
//H/8f/x//H/8f/x//L/8//z//P/8//x//H/8f/x//H/8f/y//P/8//z//P/8//0//T/
9P/0//X/9f/1//X/9//3//f/9//2//b/9v/2//f/9//3//f/9v/3//f/9v/4//j/+f/5
//n/+f/7//v/+//8//z//P/6//v/+//8//z//v/+////AgACAAIAAwAFAAYABgAHAAYA
BwAIAAkACgALAAwADQAOABAAEQATABYAFwAZABoAGQAbABsAHAAdAB0AHQAfAB8AHwAh
ACEAIgAiACIAIgAgACAAIAAgACIAIAAgAB8AHgAdABwAGwAaABcAFgAUABIAEQAOAAwA
CgAKAAkACAAFAAMAAQABAAIAAAD///7//P/6//j/9v/3//f/9f/1//f/9//1//X/9P/0
//P/8//z//L/8v/y//L/8v/y//H/8f/x//H/8f/y//L/8v/y//D/8P/x//H/8P/w//D/
8P/x//H/8P/w//L/8v/y//L/8P/w//D/8P/y//L/9P/0//T/9P/0//X/9f/1//X/9f/z
//L/8v/y//T/9f/1//X/9v/3//f/9//1//X/9f/0//P/8//z//P/8//z//P/9P/2//T/
9P/2//j/+P/4//j/9//2//X/9P/z//P/8//z//X/8//1//X/8v/y//L/8v/y//L/8f/x
//P/9P/0//T/9P/0//P/8//z//P/8//z//L/8v/x//H/8f/x//H/8v/0//P/8//z//X/
9P/0//T/8//0//T/8//x//H/8f/x//P/8//z//P/9f/1//X/9f/1//X/9f/2//b/9P/z
//L/8f/w//L/8v/y//L/9P/1//f/9//3//r//P/+//7/////////////////AAAAAAAA
AgAEAAkACwAJAAkABwAFAAQABAAGAAYACAAIAAgACAAJAAkABgAFAAQAAwAEAAQABAAE
AAMAAgD+//v/+f/3//T/8v/x//H/8v/0//L/8v/y//D/8f/w//D/7//s/+z/7f/t/+//
7//u/+7/8P/w//D/7//t/+3/7f/t/+3/6//o/+j/6//w//D/8v/0//3/DAAVACEAMgA+
AEcAUgBdAHAAhgCRAIsAdwBdAEoASABEADUAHQAGAPP/5//Z/9L/0f/V/9r/3//j/+X/
6f/v//P/8//v/+7/7v/u/+3/7//t/+3/7v/u/+//7//x//H/8f/x//D/7//u/+7/7//v
/+//7//x//H/8f/x//H/8f/y//P/8//z//P/8//y//L/8v/y//H/8f/x//H/8//z//P/
8//2//b/9v/2//n/+f/5//n/+P/5//n/+P/4//j/+f/5//n/+f/7//v/+//8//z//P/8
//3//f/+//7/AAAAAAEAAQAAAP////8DAAQABAAFAAYABwAIAAkADAANAA4ADwAOABAA
EQATABIAEwAVABYAFwAZABkAGgAdAB0AHQAfAB0AHQAfAB8AIAAgACAAIAAhACIAIwAk
ACIAIAAgAB8AHgAdABwAGwAYABUAFAASABIAEQAOAAwADAAMAAsACgAHAAUAAwADAAIA
AAD///7/+//6//n/+P/4//n/+P/5//n/+f/3//f/+P/4//f/9//3//b/9v/2//j/+P/4
//f/9v/1//T/8//0//T/9P/0//b/9v/3//f/9v/2//b/9v/1//X/9P/0//b/9v/2//b/
9P/0//T/9P/y//L/9P/0//T/9P/0//X/9v/3//j/+f/5//j/+P/4//b/9//3//f/+P/5
//n/+f/3//f/9//2//f/9//3//f/+f/5//n/+v/6//j/+P/6//j/+P/4//j/+P/4//j/
+P/3//f/9//3//f/9f/3//f/9//4//n/+v/6//r/+f/5//f/+P/4//j/+v/6//n/+f/3
//f/9//3//j/+P/3//f/9f/1//X/9v/4//f/9//3//f/9v/2//b/9//4//j/9//3//f/
9//3//f/9//3//f/9//3//f/9//3//f/9//4//j/9//4//j/+P/4//j/+P/4//j/+P/4
//n/+//7//3/AAACAAQABAAFAAUABQAHAAcABwAIAAYABgAIAAoADwARAA8ADwARAA8A
DgAOAAwADAAOAA4ADgAOAA8ADwAMAAsACgAJAAoACgAKAAoACgAKAAcABQADAAEA/v/8
//r/+f/5//r/+v/6//r/+P/1//T/9P/z//L/8v/z//P/8//z//L/8v/y//L/8v/x//P/
8//z//P/7//v//D/8P/v//D/8v/0//j/AwAQABsAJwA4AEYAUQBaAGUAeACQAJ8AnQCJ
AGcAUABQAEwAOQAfAAoA+f/p/9v/1P/T/9P/2v/j/+X/5f/r//H/9f/1//X/9P/0//L/
8f/z//P/8//w//D/8f/x//H/8f/x//H/8f/x//H/8v/1//X/9f/1//X/9f/1//X/9f/1
//b/9//2//X/9P/z//P/9P/1//b/9//3//f/9//3//f/9//3//j/+P/4//j/+f/5//n/
+f/4//n/+f/4//r/+v/7//v/+//7//3//f/7//z//P/8//7//////wAA//8AAP////8A
AAAAAAABAAUABgAGAAcABgAHAAgACQAKAAsADAANAA4AEAARABMAFAAVABcAGAAZABsA
GwAcAB0AHQAdAB8AHwAfACEAIQAiACIAIgAiACQAJAAkACQAJAAiACIAIQAeAB0AHAAb
ABoAFwAWABQAEgARAA4ADAAMAAwACwAKAAcABQADAAMAAgAAAP///v/9//z/+//6//v/
+//5//n/9//3//X/9f/0//T/8//z//P/8v/y//L/9P/0//T/8//x//H/8f/x//L/8v/y
//L/8v/y//P/8//y//L/8v/y//P/8//y//L/8v/y//L/8v/0//T/9P/0//L/8v/0//T/
9P/0//T/9f/1//X/9f/1//P/8v/y//L/9P/1//X/9f/0//X/9f/1//X/9f/1//T/9P/1
//b/9//1//X/9f/2//b/9P/0//b/9P/0//T/9P/0//T/9P/0//X/9f/1//X/9f/z//X/
9f/0//T/9P/0//T/9P/z//P/8f/y//L/8v/0//T/8//z//X/9f/1//X/9P/0//P/8//z
//P/8//0//T/8//z//P/8f/w//D/8P/x//L/8v/x//H/8f/x//H/8f/x//H/8f/x//H/
8f/x//H/8f/x//L/8v/x//H/8f/x//H/8f/y//L/8//x//L/8v/y//L/8v/0//T/9P/0
//T/9f/3//f/+f/8//7/AAD+/////////wEAAQABAAIABAAEAAYACAAJAAsACQAJAAcA
BQAEAAQABgAGAAgACAAGAAYABwAHAAgABwAGAAUABAAEAAQABAACAAIA///9//3/+//4
//b/8v/x//H/8v/0//T/9P/y//H/8P/w/+//7P/s/+3/7f/t/+3/7P/s/+7/7v/u/+3/
7f/t/+3/7f/r/+v/7P/u/+v/7P/w//L/8v///xAAGQAhADIAPgBHAFIAYQB0AIoAmQCX
AIMAaQBaAFgAVABBACcAFAABAO//4f/U/8//0//a/+H/5f/p/+3/8//z/+//6//s/+z/
7v/v/+3/7f/v/+7/7v/v/+//7f/t/+3/7f/t/+3/7f/u/+3/7f/t/+3/7//v/+//7//t
/+3/7v/v/+//7//v/+//8P/w//D/8P/z//P/8//z//H/8f/x//H/8v/y//L/8v/z//P/
8//z//b/9//3//b/9P/0//X/9f/1//X/9//3//f/+P/4//j/+P/5//n/+v/6//z//P/9
//7//v/+////AwAEAAQABQAGAAcACAAJAAoACwAMAA0ADgAQABEAEwATABMAFAAUABYA
GQAaABwAGwAbABsAHQAfAB8AIQAhACIAIgAiACIAIgAiACIAIgAgAB4AHgAdABwAGwAa
ABkAGgAXABYAFAASABEADgAMAAoACgAJAAgABQADAAEAAQAAAP7//f/8//v/+v/5//j/
+f/5//f/9//1//X/8//z//T/9P/z//P/8f/w//D/8P/y//L/8v/x//H/8f/x//H/8P/w
//D/8P/u/+7/7//v//D/8P/w//D/8f/x//D/8P/w//D/8P/w//D/8P/w//D/7v/u//D/
8P/w//D/8P/x/+//7//v/+//8P/w//H/8v/w//H/8f/x//D/8f/x//H/8f/x//H/8P/x
//H/8f/x//H/8f/x//L/8v/w//D/8v/y//L/8v/y//L/8v/y//L/8f/x//H/8f/x/+//
8f/x//D/8P/w//D/8P/w/+//7//t/+7/7v/u/+7/7v/t/+3/7//v/+//7//u/+7/7f/t
/+//7//v//D/8P/v/+//7//v/+7/7v/u/+3/7v/u/+3/7f/t/+3/7f/t/+3/7f/t/+//
7//v/+//7//v/+//8P/w/+//7//v/+//7//v//D/7v/t/+3/7f/t/+z/7P/s/+z/7P/u
/+7/7v/u//D/8f/z//P/9f/4//r//P/8//3//f/9//3//f/9//7//v/+/wAAAgAFAAcA
BQAFAAQAAQD///7//v/+/wAAAAACAAIAAwADAAAA///+//3//v/+//7//v/+//7/+//5
//X/8//w/+7/7v/t/+3/7v/u/+7/7v/s/+n/6P/o/+f/6P/o/+n/6f/n/+f/5v/m/+j/
6P/o/+f/6f/p/+n/6f/p/+f/5P/k/+f/6v/s/+z/7v/5/wQADQAZACgANAA/AEgAVQBm
AHwAjQCNAH8AZQBUAFQAVABFACsAFAABAOv/2f/Q/8n/y//S/9n/3f/j/+f/6//x//H/
6//q/+z/7P/p/+n/6f/p/+r/6v/r/+v/6f/p/+n/6f/q/+v/7P/u/+3/7f/t/+3/7f/t
/+3/7f/t/+3/7v/v/+3/7f/t/+3/7f/u/+//8P/x//H/8f/x//H/8f/x//H/8f/w/+//
7v/x//H/8f/x//L/8//z//L/9P/0//X/9f/z//P/9f/1//X/9v/2//b/9//5//r//P/6
//z//P/9//z//P/8//3///8AAAAAAQACAAMABAAFAAYABwAIAAkADAAOAA8AEQARABEA
EgASABMAFQAVABYAGQAZABkAGwAdAB0AHwAfAB4AHgAeAB4AHgAeAB4AHgAeABwAHAAb
ABwAGwAaABkAGAAVABQAEgAQAA8ADAAKAAoACgAJAAgABgAFAAQABQACAAAA///+//3/
/P/7//r/+f/5//f/9//5//n/9//3//b/9v/1//X/8//y//L/8v/0//T/9P/z//P/8//z
//P/9P/0//T/9P/y//L/8//z//L/8v/y//L/9f/1//T/9P/2//b/9v/2//T/9P/0//T/
8v/y//T/9P/0//T/9P/1//b/9//4//n/+f/4//j/+P/2//f/9//3//f/9//2//X/9//3
//f/9v/4//n/+v/7//n/+f/5//r/+f/2//X/9v/0//T/9P/0//X/9v/3//j/+P/5//r/
+//6//f/+P/3//b/9v/2//b/9v/2//X/9f/z//T/9P/0//X/9v/2//f/9//3//f/9//4
//j/9//3//f/9//3//j/+P/3//f/9//1//T/9P/0//X/9v/2//X/9v/3//j/+f/3//f/
9//3//f/9//3//f/9//3//f/+P/4//f/9//3//j/+v/6//r/+v/6//r/+v/6//j/+f/7
//v///8CAAQABgAGAAcABwAHAAcABwAHAAgABgAGAAgACgANAA8ADQANAA4ADQANAA4A
DgAOABAAEAAOAA4ADwAPAA4ADQAMAAsADAAMAAwADAAMAAwACQAHAAMAAQD+//z/+v/5
//n/+v/6//r/+v/4//f/9v/2//X/9v/2//f/9//3//f/9v/2//T/9P/0//P/8//z//P/
8//1//X/9P/0//P/9P/2//z//P///wwAGQAhAC4APABHAFQAXQBoAHoAkQCbAJEAdwBa
AEwATABFADEAGAABAPH/5f/c/9f/1//a/9//5f/p/+//8//3//3//f/4//b/+P/3//X/
9f/1//T/9P/1//X/9v/3//j/+f/5//n/+f/6//v/+//7//v/+f/5//n/+f/5//n/+v/7
//3//f/9//3//P/8//z//P/9//3//f/9//3//f/9//3//v/+//7//v/9//3//f/9//3/
/f/8//r/+//8//7/////////AQABAP//AAAAAAAAAgADAAMABAACAAQABAAFAAYABgAG
AAcACQAKAAoACwAMAA0ADgAPABAAEQASABMAFgAYABkAGwAcAB0AHwAgAB8AIQAhACIA
JQAlACUAJwAnACcAKQApACoAKgAqACoALAAsACwALAAqACgAKAAnACgAJwAmACUAJgAj
ACIAIAAeAB0AGgAYABYAFgAVABQAEQAPAA0ADQAMAAoACQAIAAcABgAFAAQABAAFAAQA
BQADAAMAAQABAAAAAAD////////+//7//v/+//7//v/9//3//f/9//3//P/8//z//P/6
//r/+//7//r/+v/6//r//f/9//z//P/8//z//P/8//z//P/8//z//P/8//7//v/+//7/
/v////3//f/9//3////+//7//v/+//////////7//////////////////v/9//3//f/9
//3//f/9//7/AAD+//7/AAD+//7//v/+//z//P/8//z/+//7//v/+//7//n/+//7//z/
/P/8//z//P/8//v/+//7//z//P/8//r/+v/5//n/+f/5//n/+f/8//z/+//7//v/+//7
//z//P/7//v/+//7//r/+v/6//n/+v/6//n/+f/5//n/+f/5//n/+f/5//n/+f/5//n/
+//7//v//P/6//f/+f/6//j/+P/4//j/+v/6//r/+v/4//n/+//7//3/AAACAAQABgAH
AAcABwAJAAkACQAKAAgACAAKAAwADwARAA8ADwARAA8ADgAOAAwADAAOAA4ADAAMAA0A
DQAOAA0ADAALAAgACAAIAAgACAAIAAUAAwADAAEA/v/8//j/9//3//j/+P/4//j/9v/1
//T/9P/z//L/8v/z//P/8//z//L/8v/y//L/8v/x//H/8f/x//H/8f/x/+7/7P/t//D/
8v/y//T//f8MABcAIQAqADgARwBSAF0AbgCGAJsAnwCTAHcAXgBWAFYASQAvABgABQDz
/+P/2P/R/9H/1v/d/+H/5f/r/+//8f/x/+//8P/w//D/7//x//H/8f/w//D/8f/x//H/
8f/x//H/8f/x//H/8v/x//H/8f/x//P/8//z//P/8f/x//L/8//z//P/8//z//T/9P/0
//T/9f/1//X/9f/1//X/9f/1//b/9v/2//b/9//3//f/9//2//f/9//2//j/+P/5//n/
+f/3/w==
         </WaveFormData>
      </LeadData>
      <LeadData>
         <LeadByteCountTotal>10000</LeadByteCountTotal>
         <LeadTimeOffset>0</LeadTimeOffset>
         <LeadSampleCountTotal>5000</LeadSampleCountTotal>
         <LeadAmplitudeUnitsPerBit>4.88</LeadAmplitudeUnitsPerBit>
         <LeadAmplitudeUnits>��V</LeadAmplitudeUnits>
         <LeadHighLimit>2147483647</LeadHighLimit>
         <LeadLowLimit>268435456</LeadLowLimit>
         <LeadID>V1</LeadID>
         <LeadOffsetFirstSample>0</LeadOffsetFirstSample>
         <FirstSampleBaseline>0</FirstSampleBaseline>
         <LeadSampleSize>2</LeadSampleSize>
         <LeadOff>FALSE</LeadOff>
         <BaselineSway>FALSE</BaselineSway>
         <ExcessiveACNoise>FALSE</ExcessiveACNoise>
         <MuscleNoise>FALSE</MuscleNoise>
         <LeadDataCRC32>1464586241</LeadDataCRC32>
         <WaveFormData>
CAAIAAgACAAIAAgACAAIAAcABgAFAAQABAAEAAQABAADAAIAAQAAAP7//v/+//7//f/8
//v/+v/4//j/+P/4//f/9v/1//T/8v/y//L/8v/y//L/8v/y//L/8v/y//L/9P/0//T/
9P/2//b/9v/2//f/+P/5//r/+v/6//r/+v/8//z//P/8//7//v/+//7//v/+//7//v/+
//7//v/+//7//v/+//7/AAAAAAAAAAD+//7//v/+/wAAAAAAAAAA/v/+//7//v8AAAAA
AAAAAAAAAAAAAAAAAAAAAAAAAAAAAAAAAAAAAAAAAAAAAAAAAAAAAAAAAAAAAAAAAAAA
AP7//v/+//7/AAAAAAAAAAD+//7//v/+//7//v/+//7//v/+//7//v8AAAAAAAAAAAAA
AAAAAAAA/v/+//7//v8AAAAAAAAAAP7//v/+//7//v/+//7//v/+//7//v/+//7//v/+
//7//v/+//7//v/+//7//v/+//7//v/+//7//v/+//7//v/+//7//v/+//z//P/8//z/
/P/8//z//P/8//z//P/8//z//P/8//z//P/8//z//P/8//z//P/8//z//P/8//z//P/8
//z//P/+//7//v/+//z//P/8//z//P/8//z//P/8//z//P/8//7/////////AAAAAAAA
AQAAAAAAAAAAAAIAAgACAAIAAAABAAEAAQD///7/+//5//f/9f/y//L/8v/z//P/8v/y
//H/8P/v/+//8P/y//P/9f/1//X/9v/2//f/9//3//j/+f/6//r/+v/7//v/+//8//z/
/f/9//3//f/9//3//f/9//3//f/+//7//v/+//7///////////////////8BAAEAAwAG
AAoAEQAYAB8AJAAjACMAJgAqADAANQA5ADgALAAXAPz/3//D/7X/tv+0/6X/lf+M/4v/
iP+E/4L/hv+Q/5n/of+o/6//u//J/9X/4f/r//T/+P/5//z///8AAAAAAQACAAEAAgAD
AAMABgAGAAYABgAIAAgACAAIAAgACQAJAAkACQAKAAoACgAKAAoACgAKAAoACgALAAsA
CwALAAsACwALAAsACwALAAsACwALAAsACwALAAsACwALAAsACwALAAsACwAMAAwADAAM
AAwADAAMAAwADAAMAAwADAANAA0ADQAMAAwADAAMAA0ADQANAAsACwAKAAoACwALAAsA
CwALAAsACwALAAkACQAIAAcACQAIAAgACAAIAAYABQAFAAMAAwABAAEAAAD///7//v/9
//z/+//6//r/+v/4//f/+P/4//f/9//1//X/8//z//P/8//y//L/8v/y//L/8v/y//P/
8//0//T/9P/0//b/+P/4//n/+f/5//v//P/8//z//P/9//3/+//7//z//P/9//3//f/9
//3//v/+//7//v/+//7//v/+//////////////////////8AAAAAAAD/////////////
//8AAAAAAAAAAAAAAAD///////////7//v///////////////////////v/+////////
///////+//7//v////////////3//f/9//3////////////+//7//v/+//7//v/+//7/
/f/9//3//f/9//z//P/8//z//P/8//z//P/8//v/+//9//3//f/9//v/+//7//v//f/9
//3//P/6//v/+//7//3//f/9//3//f/9//3//f/7//v/+//7//z//P/8//z//P/8//z/
/P/8//z//P/8//r/+v/6//r/+//7//v/+//8//z//P/8//z//P/8//z/+v/6//r/+v/6
//r/+v/6//n/+f/5//r/+v/6//n/+f/7//r//P/6//r/+v/6//z//P/8//z//P/9//3/
/f/+//7//v////7//v/+//7//v/+//7//v8AAAEAAQABAP///v/7//n/9//1//L/8v/w
//H/8f/w//L/8f/w/+//7//w//L/8//z//P/8//0//T/9f/1//X/9v/3//j/+P/4//n/
+f/5//r/+v/7//v/+//7//v/+//7//v/+//7//z//P/8//z//P/9//3//f/9//3//f/9
//3//f///wIABgAJABAAGQAeACEAHwAgACQAKAAtADEANAAuAB0ACADv/9P/vf+8/77/
tf+l/5j/k/+W/5L/iv+I/4r/kf+Z/6D/p/+x/73/y//X/+H/7P/y//X/+P/7//z//v8B
AAAAAQACAAMAAwAEAAQABAAEAAQABAAEAAQABgAHAAcABwAHAAgACAAIAAgACAAIAAgA
CAAIAAkACQAJAAkACQAJAAkACQAJAAkACQAJAAkACQAJAAkACQAJAAkACQAJAAkACQAJ
AAoACgAIAAgACAAIAAgACAAIAAgACAAIAAkACQAJAAgACAAIAAgACQAJAAkACQAJAAgA
CAAHAAcABwAHAAcABwAHAAcABwAHAAYABQAFAAQABAAEAAQAAgABAAEAAQABAP/////+
//3//P/8//v/+v/5//j/+P/4//b/9f/0//T/8//z//P/8//x//H/8//z//L/8v/y//L/
8v/y//D/8f/x//L/9P/0//T/9v/4//j/+f/5//n/+//8//z/+v/6//v/+//7//v//P/8
//////////////8AAAAAAAAAAAAAAAAAAP7///////////////////8BAAIAAgACAAEA
AQABAAEAAQABAAIAAgAAAAAAAAAAAAEAAQABAAEAAAAAAAEAAQABAAEAAQABAAEAAQAA
AAAA//////////8BAAAAAAAAAP//////////AQABAAEAAQABAAEAAQABAAIAAgACAAIA
AAAAAAAAAAABAAEAAQABAAMAAgACAAIAAgACAAIAAgACAAIAAQABAAEAAQABAAEAAQAB
AAEAAQADAAMAAwACAAAAAQABAAEAAQABAAEAAQABAAEAAQABAAEAAQABAAEAAAAAAAAA
AAAAAAAAAAAAAAIAAgACAAIAAAAAAAAAAAABAAEAAQABAAIAAgACAAIAAgACAAIAAgAC
AAIAAgACAAIAAgACAAQABAACAAIAAgACAAIAAgACAAIAAgADAAMAAwAGAAYABgAHAAYA
BgAGAAYABgAGAAYABgAGAAcABwAHAAcABgADAAEA///9//r/+v/6//v/+//6//r/+f/4
//f/9//4//r/+//7//v/+//8//z//f/9//3//v///wAAAAAAAAEAAQABAAIAAgADAAMA
AwADAAMAAwADAAMAAwADAAQABAAEAAQABAAFAAUABQAHAAcABwAHAAkACQAJAAoADAAR
ABYAHQAmACkAJwAmACoAMAAxADcAOgA6AC8AGgABAOX/zf/G/8z/y/+9/7L/rf+s/6z/
pv+e/5j/m/+j/6r/sf+5/8X/z//d/+f/8P/2//v//v8BAAIABAAHAAgACQAKAAsACwAK
AAoACgAKAA4ADgAOAA4ADgAPAA8ADwAPABAAEAAQABAAEAAQABAAEAAQABEAEQARABEA
EQARABEAEQARABEAEQARABEAEQARABEAEQARAA8ADwAPAA8AEQARABIAEgAQABAAEAAQ
ABAAEAAQABAAEAAQABEAEQARABAAEAAQABAAEQARABEAEQARABAAEAAPAA8ADwAPAA8A
DwAPAA8ADwAPAA4ADQANAAwADAAMAAwACgAJAAkACQAJAAcABwAGAAUABAAEAAUABAAD
AAIAAAAAAP7//f/+//7//f/9//v/+//5//n/+f/5//j/+P/4//j/+P/4//j/+f/5//r/
/P/8//z//v/+//7/////////AQACAAIAAgACAAMAAwADAAMABAAEAAUABQAFAAUABQAG
AAYABgAIAAgACAAIAAgACQAJAAkACQAJAAkACQAJAAoACgAKAAsACwALAAsACwALAAwA
DAAKAAoACgAKAAsACwALAAsACgAKAAsACwAJAAkACQAJAAkACQAIAAgACQAJAAkACQAJ
AAgACAAIAAkACQAJAAkACQAJAAkACQAJAAkACQAJAAgACAAIAAgACAAIAAgACAAHAAcA
BwAHAAkACAAIAAgABgAGAAYABgAIAAgABwAHAAcABwAHAAcABwAHAAcABwAHAAcABwAG
AAYABwAHAAcABwAHAAcABwAHAAcABwAHAAcABwAHAAcACAAIAAgACAAGAAYABgAGAAYA
BgAGAAYABgAGAAYABgAHAAcABwAHAAYABgAGAAYABgAGAAYABgAGAAYABgAGAAYABgAG
AAYABQAFAAUABgAGAAYABQAHAAYABgAGAAYABgAGAAYABgAGAAYABwAHAAcACAAIAAgA
CQAKAAoACgAKAAoACgAKAAoACgALAAsACwAJAAgABQADAAEA///8//z/+v/7//v/+v/8
//v/+v/5//f/+P/6//v//f/9//3//v/+/////////wAAAQACAAIAAgADAAMAAwAEAAQA
BQAFAAUABQAFAAUABQAFAAUABQAGAAYABgAGAAYABwAHAAcABwAHAAcABwAHAAkACwAM
ABAAFQAcACUALAArACkALgAyADYAOwBBAEAANAAdAAIA4//H/7f/uP+6/6v/mf+S/4//
jv+K/4j/jP+W/6H/qf+u/7X/wf/P/93/6f/x//r//v///wIAAwAEAAYACQAKAAkACgAL
AAsADAAMAAwADAAOAA4ADgAOAA4ADwAPAA8ADwAQABAAEAAQABAAEAAQABAAEAARABEA
EQARABEAEQARABEAEQARABEAEQARABEAEQARABEAEQARABEAEQARABEAEQASABIAEgAS
ABIAEgASABIAEgASABIAEgATABMAEwASABIAEgASABMAEwATABMAEwASABIAEQARABEA
EQARABEAEQARABEAEQAQAA8ADwAOAA4ADgAQAA4ADQANAAsACwAJAAkACAAHAAYABgAF
AAQAAwACAAIAAgAAAP///v/+//3//f/9//3/+//7//v/+//6//r/+v/6//r/+v/6//v/
+//8//r/+v/6//z//v/+///////9////AAAAAAIAAgADAAMAAwADAAQABAADAAMAAwAD
AAMABAAEAAQABAAEAAQABAAEAAUABQAFAAUABQAFAAUAAwAEAAQABAADAAMAAwADAAMA
AwAEAAQABAAEAAQABAAFAAUABQAFAAQABAAFAAUABQAFAAUABQAFAAUABAAEAAUABQAF
AAUABQAEAAQABAAFAAUABQAFAAUABQAFAAUABQAFAAUABQAEAAQABAAEAAQABAAEAAQA
BQAFAAUABQAFAAQABAAEAAQABAAEAAQABAAEAAMAAwADAAMAAwADAAMAAwADAAMAAwAD
AAMAAgACAAMAAwADAAMAAwADAAMAAwADAAMAAwADAAMAAwADAAIAAgACAAIAAgACAAIA
AgACAAIAAgACAAIAAgACAAIAAwADAAMAAwACAAIAAgACAAIAAgACAAIAAgACAAIAAgAC
AAIAAgACAAMAAQABAAIAAgACAAIAAgACAAQABAAEAAQABAAFAAUABQAGAAYABgAHAAgA
CAAIAAgABgAGAAYABgAGAAcABwAHAAUABAABAP///f/7//j/+P/2//f/9//2//j/9//2
//X/9f/2//j/+f/5//n/+f/6//r/+//7//v/+v/7//z//P/8//3//f/9//7//v//////
/////////////////////wAAAAAAAAAAAAABAAEAAQABAAEAAQABAAEAAQADAAYACgAR
ABgAHwAkACUAIwAmACoALgA1ADsAOAAuABkA/v/h/8X/tf+2/7T/p/+V/47/i/+K/4T/
gv+G/47/mf+f/6b/r/+5/8f/1//h/+v/8v/2//n//P/9//7/AAABAAIAAQACAAMAAwAG
AAYABgAGAAgACAAIAAgACAAJAAkACQAJAAoACgAKAAoACgAKAAoACgAKAAsACwALAAsA
CwALAAkACQAJAAkACwALAAsACwALAAsACwALAAsACwALAAsACwALAAwADAAMAAwADAAM
AAwADAAMAAwADAAMAA0ADQAPAA4ADgAOAAwADQANAA0ADQANAAwADAANAA0ADQANAA0A
DQANAA0ADQANAAwACwALAAoACgAKAAoACAAHAAcABQAFAAMAAwAEAAMAAgACAP///v/9
//z//P/8//r/+f/4//j/9//3//f/9//1//X/9f/1//T/9P/0//T/9P/0//T/9f/1//b/
+P/4//j/+v/4//j/+f/5//v//f/+//7//P/8//3//f/9//3//v/+//////////////8A
AAAAAAAAAAAAAAAAAAAAAQABAAEAAQABAAEAAQD//wAAAAAAAAEAAQABAAEA/////wAA
AAAAAAAAAAAAAAEAAQABAAEAAAAAAAEAAQD////////////////+//7///////////8B
AAAAAAAAAP///////////////////////////////wAAAAAAAAAAAAAAAAAAAAABAAEA
AQABAAEAAAAAAAAA/v/+//7//v8AAAAA///////////////////////////////////+
//7//////////////////////////////////////////v/+//7//v/+//7//v/+//7/
/v/+//7//v/+//7//v8BAAEAAQABAAAAAAAAAAAA/v/+//7//v/+//7//v/+/wAAAAAA
AAAAAAAAAAAAAAAAAAAAAAABAAEAAQAEAAQABAAFAAYABgAGAAYABAAEAAQABAAEAAUA
BQAFAAMAAgD///3/+//5//b/9v/2//f/9//2//b/9f/0//P/9f/2//j/+f/5//n/+f/6
//r/+//7//v//P/9//7//v/+//////////7//v//////AQABAAEAAQABAAEAAQABAAIA
AgACAAIAAgADAAMAAwADAAMAAwADAAMAAwAFAAYADAARABgAIQAmACUAIwAmACoALgAv
ADUANgAwACEADADx/9P/w//G/8r/v/+x/6j/o/+i/6D/mP+S/5T/m/+j/6r/sf+9/8n/
0//h/+v/9P/4//v//v8BAAIABAAFAAYABwAIAAkACQAMAAwADAAMAA4ADgAOAA4ADgAP
AA8ADwAPABAAEAAQABAAEAAQABAAEAAQABEAEQARABEAEQARABMAEwATABMAEwATABMA
EwARABEAEQARABMAEwATABMAEwATABQAFAASABIAEgASABIAEgASABIAFAAUABUAFQAV
ABQAFAAUABIAEwATABMAEwATABIAEgATABMAEwATABEAEQARABEAEQARABAADwAPAA4A
DgAOAA4ADAALAAsACwALAAkACQAIAAcABgAGAAUABAADAAIAAgACAAAA///+//7//f/9
//3//f/7//v//f/9//z//P/8//z//P/8//7//////wAAAAAAAAAAAgACAAIAAwADAAUA
BwAIAAgACAAIAAkACQAJAAkACgAKAAkACQAJAAkACwAMAAwADAAMAAwADAAMAAwADQAN
AA0ACwALAAsACwANAA4ADgAOAA0ADQANAA0ADQANAA4ADgAMAAwADAAMAA0ADQANAA0A
DAAMAA0ADQALAAsACwALAA0ADQAMAAwACwALAAsACwALAAoACgAKAAsACwALAAsACwAL
AAsACwALAAsACwALAAoACgAKAAoACgAKAAoACgALAAsACwALAAsACgAKAAoACAAIAAgA
CAAKAAoACQAJAAkACQAJAAkABwAHAAcABwAHAAcABwAGAAYABwAHAAcABwAHAAcABwAH
AAcABwAHAAkACQAJAAkABgAGAAYABgAIAAgACAAIAAgACAAIAAgACAAIAAgACAAHAAcA
BwAHAAYABgAGAAYABgAGAAYABgAGAAYABgAGAAYABgAGAAYABgAGAAYABgAGAAYABgAG
AAcABwAHAAgACAAIAAkACgAKAAoACgAKAAoACgAKAAgACQAJAAkABwAGAAMAAQABAP//
/P/8//r/+//7//r/+v/5//j/9//3//j/+v/7//v/+//7//z//P/9//3//f/+////AAAA
AAAAAQABAAEAAgACAAMAAwADAAMAAwADAAMAAwADAAMABAAEAAQABAAEAAUABQAFAAUA
BQAFAAUABQAFAAcACgAMABEAGgAjACgAJwAlACYALAAuADMANwA4AC4AGwAEAOn/zf+9
/77/wv+5/6n/ov+h/6D/mv+U/5T/mP+f/6X/rP+z/73/yf/V/+H/6//0//j/+//+/wEA
AgAEAAUABgAFAAYABwAHAAoACgAKAAoACgAKAAoACgAMAA0ADQANAAsADAAMAAwADAAM
AAwADAAMAAwADQANAA0ADQANAA0ADQANAA0ADQANAA0ADQANAA0ADQANAA0ADQANAA0A
DQALAAsADAAMAAwADAAMAAwADAAMAAwADAAMAAwADQANAA0ADAAMAAwADAANAA0ADQAN
AA0ADAAMAA0ADQANAA0ACwALAAsACwALAAsACgAJAAkACAAIAAgACAAGAAUABQAFAAUA
AwADAAIAAQAAAAAA///+//3//P/8//z/+v/5//b/9v/1//X/9f/1//P/8//z//P/8v/y
//T/9P/0//T/8v/z//P/9P/2//b/9v/4//j/+P/5//n/+f/7//z//P/8//z//f/9//3/
/f/+//7//////////////wAAAAAAAAAAAAAAAAAAAAABAAEAAQABAAEAAQABAAEAAgAC
AAIAAQABAAEAAQABAAEAAgACAAIAAgACAAIAAQABAAEAAQACAAIAAwADAAEAAQABAAEA
AQABAAAAAAABAAEAAQABAAEAAAAAAAAA////////////////////////////////AAAA
AAAAAAAAAAAAAAAAAAEAAQABAAEAAQAAAAAAAAAAAAAAAAAAAAAAAAD/////////////
//////////////////////7//v/////////9//3//f/9//////////////////////8A
AAAAAAAAAP7//v/+//7//v/+//7//v/+//7//v/+/////////////v/+//7//v/+//7/
/v/+//7//v/+//7//P/8//z//P/9//3//f/+//7//v///wAAAAAAAAAAAAAAAAAAAAAA
AAAAAQABAAEAAgACAAIAAwAGAAYABgAGAAYABgAGAAYABgAHAAcABwAFAAQAAQD///3/
+//4//j/+P/5//n/+P/4//f/9v/1//P/9P/2//f/+f/5//n/+v/6//v/+//7//z//f/+
//7//v/////////+//7//////wEAAQABAAEA//////////8AAAAAAAAAAAAAAQABAAEA
AQABAAEAAQABAAMABQAIAAoADQAWAB8AJAAlACUAJgAqADAANwA7ADwAMAAZAP7/4f/H
/7X/sP+y/6X/kf+K/4f/hv+C/4L/iP+Q/5n/of+o/6//uf/H/9X/4f/r//L/9v/5//z/
//8AAAAAAQACAAMABAAFAAUABgAGAAYABgAIAAgACAAIAAgACQAJAAkACQAKAAoACgAK
AAoACgAKAAwADAANAA0ADAALAAoACQAJAAkACQAJAAkACQAJAAkACQAJAAkACQALAAsA
CwALAAkACQAKAAoACgAKAAoACgAKAAoACgAKAAoACgALAAsACwAKAAoACgAKAAsACwAL
AAsACwAKAAoACQAJAAkACQAJAAkACQAJAAkACQAIAAcABwAGAAYABgAIAAYABQAFAAUA
BQADAAMAAgABAAAAAAD///7//f/8//z//P/6//n/+P/4//f/9//1//X/8//z//P/8//y
//L/8v/y//L/8v/y//P/8//0//b/9v/2//j/+P/4//n/+f/3//n/+v/6//r/+v/7//v/
/f/9//7//v////////////3//v/+//7/AAAAAAAAAAD+//////////////////////8A
AAAAAAD//////////wEAAQACAAIAAAAAAAAAAAABAAEAAQABAAAAAAABAAEAAQABAAEA
AQABAAEAAAAAAAEAAQABAAEAAwACAAIAAgABAAEAAQABAAEAAQABAAEAAwADAAMAAwAC
AAIAAgACAAIAAgACAAIAAQABAAEAAQABAAAAAAAAAAAAAAAAAAAAAAAAAP//////////
/////////////////////////v/+////////////////////////////////////////
//7//v/+//7/AAAAAAAAAAD+//7//v/+//7//v/+//7////////////+//7//v/+//7/
/v/+//7//v/+//7//v/+//7//v/+//3//f/9//7//v/+//3//f/9//7//v/+//7//v8A
AAAAAAAAAAAAAQABAAEAAAAAAAAAAQAEAAQABAAEAAIAAgACAAIAAgADAAMAAwABAAAA
/f/7//n/9//0//T/9P/1//X/9P/0//P/8v/x//H/8v/0//X/9f/1//X/9v/2//f/9//3
//j/+f/6//r/+v/7//v/+//8//z//f/9//3//f/9//3/+//7//v/+//+//7//v/+//z/
/f/9//3///////////////////8CAAYACwAQABcAHgAhACEAIgAmACoALwAzADYAMAAf
AAgA6//P/7n/sv+0/6v/mf+K/4n/iP+E/37/gP+G/4//l/+g/6f/r/+9/8v/2f/j/+z/
8v/1//b/+//8//z//f8AAP//AAABAAEABAAEAAQABAAGAAYABgAGAAYABwAHAAcABwAI
AAgACAAIAAgACAAIAAgACAAJAAkACQAJAAkACQAJAAkACQAJAAkACQAJAAkACQAJAAkA
CQAJAAkACQAJAAkACQAKAAoACgAKAAoACgAKAAoACgAKAAoACgALAAsACwAKAAoACgAK
AAsACwALAAsACwAKAAoACQAJAAkACQAJAAkACQAJAAkACQAIAAcABwAGAAYABgAGAAQA
AwADAAEAAQD/////AAD///7//v/9//z/+//6//r/+v/4//f/9v/2//X/9f/z//P/8f/x
//H/8f/w//D/8P/w//D/8P/y//P/8//0//T/9P/0//b/9v/2//f/9//3//n/+v/6//r/
+v/7//v/+//7//z//P/7//v/+//7//3//v/+//7//v/+//7//v/+////////////////
//////8AAAAAAAD///////////////8AAAAAAAAAAAAAAAD///////////7//v//////
/////////////////v/+//3//f/9//3////+//7//v//////////////////////////
///////+//7//v/+//7//v/+//7///////////////7//v/+//7//v/+//7//v/+//3/
/f/9//3//f/9//3//f/9//3//f/9//3//P/8//3//f/9//3//f/9//3//f/9//3//f/9
//3//f/9//7//v/+//7//P/8//z//P/8//z//P/8//z//P/8//z//f/9//3//f/6//r/
+v/6//z//P/8//z//P/8//z//P/8//z//P/8//r/+v/6//r/+v/8//z//P/8//z//f/9
//3//v/+//7///8AAAAAAAAAAAAAAAAAAAAAAAABAAEAAQD///7/+//5//f/9f/y//L/
8v/z//P/8v/y//H/8P/v/+//8P/y//P/8//z//P/9P/0//X/9f/1//b/9//4//j/+v/7
//v/+//6//r/+//7//v/+//7//v/+//7//v/+//8//z//P/8//z//f/9//3/////////
//////////8AAAIABwAOABcAHgAfAB0AHgAgACQAJwAtADIAMAAlABQA/f/h/8f/vP/C
/8H/tf+q/6X/oP+g/5r/kv+O/5P/mf+g/6f/r/+5/8f/0f/d/+b/7P/x//T/9//4//z/
/f/+//3//v//////AAAAAAAAAAACAAIAAgACAAIAAwADAAMAAwAEAAQABAAEAAQABAAE
AAQABAAFAAUABQAFAAUABQAFAAUABQAFAAcABwAHAAcABwAHAAcABwAHAAcABwAHAAcA
BwAIAAgACAAIAAgACAAIAAgACAAIAAYABgAHAAcABwAGAAYABgAIAAkACQAJAAcABwAG
AAYABQAFAAUABQADAAMAAwADAAMAAwACAAEAAQAAAAAAAAAAAP7//f/9//3//f/7//v/
/P/7//r/+v/3//b/9f/0//T/9P/y//H/8P/w/+//7//v/+//7f/t/+3/7f/s/+z/7P/s
/+z/7P/s/+3/7f/u//D/8P/w//L/8v/y//P/8//z//X/9v/2//b/9v/3//f/9//3//j/
+P/7//v/+//7//v//P/8//z//P/8//z//P/8//3//f/9//3//f/9//3/+//8//z//P/9
//3//f/9//3//f/+//7//v/+//7//v/9//3//f/9//r/+v/7//v/+//7//v/+//7//v/
+v/6//n/+f/5//n/+f/4//j/+P/5//n/+f/5//n/+f/5//n/9//3//f/9//4//j/+P/4
//j/+P/4//j/9//3//f/9//5//j/+P/4//b/9v/2//b/+P/4//f/9//3//f/9//3//f/
9//3//f/9//3//f/9v/2//f/9//3//f/9//3//f/9//3//f/9//3//f/9//3//b/9v/2
//b/9P/0//T/9P/0//T/9P/0//b/9v/2//b/9f/1//X/9f/0//T/9P/0//T/9P/0//T/
9v/2//b/9v/2//T/9P/2//T/9P/0//T/9P/0//T/9P/0//X/9f/1//b/9v/2//f/9v/2
//b/9v/2//b/9v/2//b/9//3//f/9//2//P/8f/v/+3/6v/q/+j/6f/p/+j/6v/p/+j/
5//l/+b/6P/p/+n/6f/p/+r/6v/r/+v/6//s/+3/7v/u/+7/7//v/+//8P/w//H/8f/x
//H/8f/x//H/8f/x//H/8P/w//D/8P/w//H/8f/x//P/8//z//P/8//z//P/9v/4//3/
BAANABQAFwAVABYAGAAcACEAJwAsACYAFQD8/+H/xf+t/6T/pv+j/5P/hP+B/4D/fv96
/3r/gP+J/5H/mP+f/6f/s//B/83/1f/e/+b/6f/q/+3/8P/w//H/8v/z//T/9f/1//b/
9v/2//b/+P/4//j/+P/4//n/+f/5//n/+v/6//r/+v/6//r/+v/6//r/+//7//v/+//7
//v/+//7//v/+//7//v/+//7//v/+//7//v/+//7//v/+//5//n/+v/6//z//P/8//z/
/P/6/w==
         </WaveFormData>
      </LeadData>
      <LeadData>
         <LeadByteCountTotal>10000</LeadByteCountTotal>
         <LeadTimeOffset>0</LeadTimeOffset>
         <LeadSampleCountTotal>5000</LeadSampleCountTotal>
         <LeadAmplitudeUnitsPerBit>4.88</LeadAmplitudeUnitsPerBit>
         <LeadAmplitudeUnits>��V</LeadAmplitudeUnits>
         <LeadHighLimit>2147483647</LeadHighLimit>
         <LeadLowLimit>268435456</LeadLowLimit>
         <LeadID>V2</LeadID>
         <LeadOffsetFirstSample>0</LeadOffsetFirstSample>
         <FirstSampleBaseline>0</FirstSampleBaseline>
         <LeadSampleSize>2</LeadSampleSize>
         <LeadOff>FALSE</LeadOff>
         <BaselineSway>FALSE</BaselineSway>
         <ExcessiveACNoise>FALSE</ExcessiveACNoise>
         <MuscleNoise>FALSE</MuscleNoise>
         <LeadDataCRC32>705924863</LeadDataCRC32>
         <WaveFormData>
JgAmACYAJgAoACgAKAAoACoAKgAqACoAKgAqACoAKgAoACgAKAAoACYAJgAmACYAJQAk
ACMAIgAhACAAHwAeABsAGgAZABgAFQAUABMAEgAPAA4ADQAMAAkACAAHAAYABQAEAAMA
AgAAAAAAAAAAAP7//v/+//7//P/8//z//P/8//z//P/8//z//P/8//z//P/8//z//P/6
//r/+v/6//r/+v/6//r/+v/6//r/+v/6//r/+v/6//r/+v/6//r/+v/6//r/+v/8//z/
/P/8//z//P/8//z//P/8//z//P/+//7//v/+//3//P/7//r/+P/4//j/+P/6//r/+v/6
//r/+v/6//r//P/8//z//P/8//z//P/8//z//P/8//z//P/8//z//P/8//z//P/8//z/
/P/8//z//P/8//z//P/8//z//P/8//r/+v/6//r/+v/6//r/+v/6//r/+v/6//r/+v/6
//r/+P/4//j/+P/4//j/+P/4//j/+P/4//j/+P/4//j/+P/4//j/+P/4//b/9v/2//b/
9v/2//b/9v/4//j/+P/4//j/+P/4//j/9v/2//b/9v/4//j/+P/4//j/+P/4//j/+P/4
//j/+P/4//j/+P/4//j/+P/4//j/+P/4//j/+P/4//j/+P/4//r/+//8//z/+//7//z/
/P/9//3//f/9////AAAAAAEAAQACAAIAAgACAAEAAAD///7//f/7//v/+v/6//j/9//1
//T/9P/0//T/9P/2//j/+v/6//r/+v/4//j/+P/4//f/9v/2//b/9v/2//b/9v/2//b/
9v/2//b/9v/2//X/9f/1//X/9f/3//f/+P/4//j/+P/4//j/+P/4//j/+P/4//n/+v/8
////AgALABYAIgAtADkARwBYAHMAjgClALMAtACqAJoAhABjADQAAADP/53/cP9N/zP/
Hv8a/yL/NP9I/1b/Y/9w/33/j/+j/7b/yv/b/+f/7f/x//P/9//5//r/+//9//z//f//
/wAAAQACAAMAAwAFAAYABgAHAAgACAAIAAkABwAHAAcACAAJAAkACgAKAAoACgAKAAoA
DAANAA0ADQALAAwADAAMAAwADAAMAAwADgAPAA8ADwAOAA4ADgAPAA8AEAAQABEAEwAT
ABQAFAAUABQAFQAWABUAFQAVABUAFQAWABcAFwAZABoAGwAbABwAHAAdAB4AHQAdAB0A
HQAeAB4AIAAgACMAIwAjACQAJAAlACYAJgAmACYAJgAmACUAJQAlACQAJAAkACMAIgAh
ACEAIAAeAB0AHAAbABkAGAAXABYAFAATABEAEQAOAA4ADAALAAoACQAGAAYABAADAAIA
AAD///7//f/8//z/+//7//v/+//7//r/+v/6//r/+f/5//n/+f/4//j/+P/6//r/+v/6
//n/+P/3//b/+P/4//j/+P/4//j/+P/3//f/9//3//f/+P/4//j/+P/4//j/+P/3//f/
+P/4//n/+f/5//n/+f/5//n/+f/5//n/+f/6//r/+v/6//r/+v/6//r/+v/7//3//f/9
//3/+//7//z//P/8//z//P/8//z//P/8//z//P/8//z//P/8//z//P/8//z//P/8//z/
+v/5//n/+f/5//n/+f/5//n/+f/5//n/+P/4//j/+P/4//j/9//3//f/9//3//f/9f/1
//X/9f/2//b/9v/2//b/9v/2//b/9v/2//b/9v/1//X/9f/1//X/9f/1//X/9f/1//X/
9f/0//T/9P/0//T/9P/0//T/9P/0//T/9P/1//X/9v/2//P/8//z//P/8//z//P/8//1
//X/9f/1//P/8//z//P/8//z//P/8//z//P/9P/0//T/9P/0//T/9P/0//T/9v/3//j/
+P/3//f/+P/4//n/+f/5//n/+f/6//r/+//9//7//v/+//7//f/8//v/+v/5//f/9//0
//T/8v/x//H/8P/w//D/8P/w//L/9P/0//T/9P/0//T/9P/0//T/8//y//L/8v/y//L/
8v/y//L/8v/y//L/8v/y//L/8f/x//H/8f/x//H/8f/y//L/8v/y//L/8v/y//L/8v/y
//L/9f/2//b/9//6/wEADAAYACMALQA5AEoAYQB8AJUApwCuAKgAnACGAGcAPAAKANf/
p/94/1P/N/8k/xb/Fv8k/zb/RP9R/17/af97/4//pP+2/8n/2f/j/+f/6//v//H/8v/1
//f/+P/5//v//P/9//7/////////AAAAAAEAAgACAAIAAwADAAMAAwAEAAUABQAGAAYA
BgAGAAYABgAGAAcABwAHAAUABgAGAAYACAAIAAgACAAIAAkACQAJAAoACgAKAAsACwAM
AAwADQALAAsADAAMAAwADAANAA4ADwAPAA8ADwAPABAAEQARABEAEgATABMAEgASABMA
FAAXABcAFwAXABgAGAAaABoAGwAbABsAHAAcAB0AHgAeAB4AHgAeAB4AHQAdAB0AHAAc
ABwAGwAaABkAGQAYABYAFQAUABMAEQAQAA8ADgAMAAsACQAJAAYABgAEAAMAAgD///z/
/P/6//v/+v/4//f/9v/1//T/9P/z//P/8//z//P/8v/y//L/8v/x//H/8f/z//L/8v/y
//L/8v/y//L/9P/0//T/9P/0//T/9P/0//T/9P/0//P/8//z//P/8//0//T/9P/0//T/
9P/0//P/8//0//T/9f/z//P/8//z//P/8//z//P/8//z//T/9P/0//T/9P/0//b/9v/2
//f/9//3//f/9//1//X/9v/2//b/9v/2//b/+P/4//j/+P/4//j/+P/4//j/+P/4//j/
+P/4//j/+P/4//f/9//3//f/9//3//f/9//3//f/9//2//b/9v/2//b/9v/1//X/9//3
//f/9//3//f/9//3//T/9P/0//T/9P/0//T/9P/2//b/9v/2//P/8//z//P/8//z//P/
8//1//X/9f/1//T/9P/0//T/8v/y//L/8v/0//T/9P/0//P/8//0//T/8//z//P/8//z
//P/8//z//P/9f/1//X/9P/0//T/9P/0//T/9P/0//T/9v/3//j/+P/5//n/+v/6//n/
+f/5//n/+f/6//r/+//7//z//P/8//z/+//6//n/9v/1//P/8//z//T/8//z//P/8v/y
//L/8v/y//T/9v/2//b/9v/2//b/9v/2//b/9f/0//T/9P/0//T/9P/0//b/9v/2//b/
9v/2//b/9f/1//X/9f/1//X/9f/2//b/9v/2//b/9v/4//j/+P/4//j/+f/4//r//f8A
AAUADgAaACUALwA5AEgAWQBwAIsAnwCqAKoAngCKAHEATgAmAPv/zf+e/3n/X/9I/zj/
MP80/0L/UP9d/2j/df+B/5P/pv+4/8v/2//n/+v/7//z//X/+P/5//3//v///wEAAgAB
AAIAAwADAAUABgAGAAcACAAIAAgACQALAAsACwAMAAsACwAMAAwADgAOAA4ADgAOAA8A
DwAPAA0ADgAOAA4AEAAQABAAEAAQABEAEQARABAAEAAQABEAEwAUABQAFQATABMAFAAU
ABYAFgAXABgAFwAXABcAFwAZABoAGwAbABsAHAAdAB0AHAAcAB0AHgAfAB8AHwAfACAA
IAAiACIAJQAlACUAJgAmACcAKAAoACgAKAAoACgAKQApACkAKAAoACgAJwAmACUAJQAk
ACIAIwAiACEAHwAeAB0AHAAaABkAFwAXABQAEgAQAA8ADgANAAoACgAIAAcABgAEAAMA
BAADAAIAAgABAAEAAQABAAEAAAAAAAAAAAD///////////7//v/+/wAAAAAAAAAAAAAA
AAAAAAAAAAAAAAAAAAAAAAAAAP//AQABAAEAAQAAAAAAAAAAAAIAAgACAAEA//8AAAAA
AQD//////////wEAAQABAAEA/////wAAAAAAAAAAAAAAAAAAAAAAAAEAAQABAAEAAQAB
AAEAAgACAAIAAgACAAIAAgACAAIAAgACAAIAAgACAAIAAgACAAIAAgACAAIAAgACAAEA
AQABAAEAAQABAAEAAQABAAEAAQACAAIAAgACAAIAAgABAAEAAQABAAEAAQABAAEAAQAB
AAAAAAAAAAAA/v/+//7//v/+//7//v/+///////////////////////9//3//f/9//7/
/v/+//7//v/+//7//v/8//z//P/8//v/+//8//z/+//7//v/+//7//v/+//7//v/+//7
//v/+//7//v/+//7//v/+//7//z//P/8//z//P/8//z//P/8//z//f/+//7//////wAA
AAABAAEAAQABAAEAAgACAAMAAQACAAIAAgACAAEAAAD///7//f/7//v/+v/6//j/9//5
//j/+P/4//b/9v/4//r//P/8//z//P/8//z//P/8//v/+v/6//r/+P/4//j/+P/4//j/
+P/4//j/+P/4//f/9//3//f/9//3//f/+P/4//j/+P/4//j/+P/4//j/+P/6//n/+v/8
//3/AgAJABQAIgArADcARQBYAHEAjAChALEAtACsAJoAhgBlADYABADT/6P/dv9T/zf/
JP8e/yT/Nv9K/1j/Zf9y/33/j/+j/7j/zP/d/+n/7//x//X/9//5//r//f///wAAAQAD
AAQABQAGAAcABwAHAAgACAAJAAoACgAKAAsACwALAAsADAALAAsADAAMAA4ADgAOAA4A
DgAPAA8ADwAPABAAEAAQABAAEAAQABAAEAARABEAEQASABIAEgATABMAFAAUABUAFQAV
ABYAFgAUABQAFQAWABkAGQAZABkAGQAaABsAGwAbABwAHQAdAB4AHgAfACAAIQAhACEA
IQAkACQAJgAmACcAJwAnACgAKAApACoAKgAqACoAKgAqACsAKwArACoAKgAqACkAKAAn
ACcAJgAkACMAIgAhAB8AHgAdABwAGgAZABcAFwAUABQAEgARABAADwAMAAwACgAHAAYA
BAADAAQAAwACAAIA///////////9//z//P/8//7//f/9//3//f/8//z//P/8//z//P/8
//z//P/8//z/+v/6//r/+v/6//r/+v/5//v/+//7//v/+v/6//r/+v/6//r/+v/5//v/
/P/8//3/+//7//v/+//9//3//f/9//3//f/+//7//v/+//7//v/8//z//P/9////////
/////////wAAAAAAAAAAAAAAAP7//v/+//7//v/+//7//v/+//7//v/+//7//v/+//7/
/v/9//3//f/7//v/+//7//3//f/9//3/+v/6//r/+v/8//z/+//7//v/+//7//v/+//7
//v/+//6//r/+v/6//r/+v/6//r/+v/6//r/+v/5//n/+f/5//n/+f/5//n/9//3//f/
9//4//j/+P/4//j/+P/4//j/9v/2//b/9v/1//X/9v/2//f/9//3//f/9f/1//X/9f/3
//f/9//3//f/9//3//f/+P/2//b/9v/2//b/9v/2//b/9v/3//j/+P/5//n/+v/6//v/
+//7//v/+//8//z//f/9//7//v/+//7//f/8//v/+v/5//f/9//2//b/9P/z//P/8v/y
//L/8v/y//T/9v/2//b/9v/2//b/9v/2//b/9f/0//T/9P/0//T/9P/0//T/9P/0//T/
9P/0//T/8//z//P/8//z//P/8//0//T/9P/0//T/9P/2//b/9v/2//b/9f/4//r//f8A
AAcAEgAgACsANQBDAFgAcQCMAKMAswC2AKwAmgCEAGMAMgD8/8n/mf9s/0n/L/8c/xb/
Hv8y/0T/Uv9f/2r/ef+L/5//tP/G/9f/4//r/+3/8f/z//f/+P/5//n/+v/7//3//v//
/wAAAQABAAMABAAEAAUABgAGAAYABwAHAAcABwAIAAcABwAIAAgACgAKAAoACgAKAAsA
CwALAAsADAAMAAwADgAOAA4ADgAOAA8ADwAPAA4ADgAOAA8ADwAQABAAEQARABEAEgAS
ABIAEgATABQAFQAVABUAFQAVABYAFwAXABcAGAAZABkAGgAaABsAHAAdAB0AHQAdACAA
IAAiACIAIwAjACMAJAAiACMAJAAkACQAJAAkACQAJQAlACUAJAAkACQAIwAiACEAIQAg
AB4AHQAcABsAGQAYABcAFgAUABMAEQARAA4ADAAKAAkACAAHAAQABAACAAEAAAD+//3/
/P/7//r/+v/5//n/+f/5//n/+P/4//j/+v/5//n/+f/5//j/+P/4//j/+P/4//j/+P/4
//j/+P/4//j/+P/4//j/+P/4//f/9//3//f/9//4//j/+P/4//j/+P/4//f/9//4//j/
+f/3//f/9//3//n/+f/5//n/+f/5//r/+v/4//j/+P/4//r/+v/6//v/+//7//v/+//7
//v//P/8//z//P/8//z//P/8//z//P/8//z//P/8//z//P/8//z//P/8//z//P/8//v/
+//7//v/+//7//v/+f/5//n/+f/6//r/+v/6//r/+v/5//n/+f/5//n/+f/5//n/+f/5
//j/+P/4//j/+P/4//j/+P/4//j/+P/4//f/9//3//f/9//3//f/9//3//f/9//3//b/
9v/2//b/9v/2//b/9v/4//j/+P/4//f/9//4//j/9f/1//X/9f/3//f/9//3//f/+P/2
//b/9v/2//j/+P/4//j/9v/3//j/+P/7//v//P/8//3//f/9//3//f/+//7////9//7/
/v/+//7//f/8//v//P/7//n/+f/4//j/9v/1//X/9P/0//T/9v/2//j/+v/4//j/+P/4
//j/+P/4//j/9//2//b/9v/2//b/9v/2//b/9v/2//b/+P/4//j/9//1//X/9f/1//X/
9f/2//b/9v/2//b/9v/4//j/+P/4//j/+f/6//z///8EAAsAFgAiACsANQBBAFIAZwCC
AJkApwCuAKgAmACAAF8ANgAGANf/p/96/1v/Qf8u/yT/Iv8u/0L/UP9d/2j/df+H/5v/
rv/C/9P/3//n/+3/8f/1//f/+v/7//v//v///wEAAgADAAQABQAFAAMABAAEAAUACAAI
AAgACQAJAAkACQAKAAsACwAMAAwADAAMAAwADAAMAA0ADQANAA0ADgAOAA4ADgAOAA4A
DgAOAA8ADwAPABAAEAAQABEAEQASABIAEwARABEAEgASABQAFAAVABYAFwAXABcAFwAV
ABYAFwAXABkAGgAbABsAGgAaABsAHAAfAB8AHwAfACAAIAAiACIAIwAjACMAJAAiACMA
JAAkACYAJgAmACYAJQAlACUAJAAkACQAIwAiACMAIwAiACAAHwAeAB0AGwAYABcAFgAU
ABMAEQARAA4ADgAMAAsACgAJAAYABgAEAAUABAACAAEAAgABAAAAAAD/////////////
/v/+//7/AAD///////8BAAAAAAAAAP7//v/+//7/AAAAAAAAAAD+//7//v/+/wAAAAAA
AP//AQABAAEAAQACAAIAAgACAAAAAAAAAP////8AAAAAAQABAAEAAQABAAEAAQABAAEA
AQABAAIAAgACAAIAAgACAAIAAgACAAMAAwADAAMAAwADAAMABAAEAAQABAAEAAQABAAE
AAQABAAGAAYABgAGAAYABgAGAAYABAAEAAQABAAGAAUABQAFAAUABQAFAAUAAwADAAMA
AwAEAAQABAAEAAQABAADAAMAAwADAAMAAwABAAEAAQABAAAAAAAAAAAAAgACAAIAAgAC
AAIAAgACAAEAAQABAAEA//////////8BAAEAAQABAAAAAAAAAAAAAAAAAAAAAAAAAAAA
AAAAAP////8AAAAAAQABAAEAAQD//////////wEAAQACAAAAAAAAAAAAAAAAAAAAAAAA
AAEAAgACAAMAAwAEAAQABQAFAAUABQADAAQABAAFAAUABgAGAAYABgAFAAQAAwAEAAMA
AQABAAAAAAD+//3//f/8//z//P/6//r//P/+/wAAAAAAAAAA/v/+//7//v////7//v/+
//z//P/8//z//v/+//7//v/8//z//P/7//3//f/9//3//f/9//7//v/+//7//v/+//7/
/v/+//7//v///wAABAAFAAgADwAaACgAMwA7AEcAWABvAIgAnQCpAK4ApgCYAIIAZQA8
AA4A4f+z/4j/af9R/z7/NP80/0D/VP9i/2v/eP+F/5P/pf+4/8r/2//p//H/9//5//3/
//8AAAEAAwAEAAUABwAIAAkACgALAAsACwAMAAwADQAOAA4ADgAPAA8ADwAPABAAEQAR
ABIAEgASABIAEgASABIAEwATABMAEwAUABQAFAAUABQAFAAUABQAFQAVABUAFAAUABQA
FQAXABgAGAAZABkAGQAaABoAGgAaABsAHAAbABsAGwAbAB0AHgAfAB8AHwAgACEAIQAi
ACIAIwAkACUAJQAlACUAJgAmACgAKAApACkAKQAqACoAKwAsACwALAAsACwALAAtAC0A
LQAsACoAKgApACgAKQApACgAJgAlACQAIwAhAB4AHQAcABoAGwAZABkAFgAUABIAEQAQ
AA8ADAAMAAoACQAIAAYABQAGAAUABAAEAAMAAwADAAMAAQAAAAAAAAAAAP///////wEA
AAAAAAAAAAAAAAAAAAAAAAAAAAAAAAAAAAAAAAAAAAAAAAAA//8BAAEAAQABAAAAAAAA
AAAAAAAAAAAA/////wAAAAABAP////////////////////8BAAEAAgACAAAAAAAAAAAA
AgACAAIAAwADAAMAAwADAAEAAQACAAIAAgACAAIAAgAEAAQABAAEAAIAAgACAAIABAAE
AAQABAAEAAQABAAEAAQAAwADAAMAAwADAAMAAwADAAMAAwADAAIAAgACAAIAAgACAAEA
AQD//////////////////////v/+//7//v/8//z//P/8//z//P/8//z/+//7//v/+//7
//v/+//7//v/+//7//v/+v/6//r/+v/6//r/+v/6//j/+P/4//j/9//3//j/+P/5//n/
+f/5//f/9//3//f/9//3//f/9//1//X/9f/1//f/9//3//b/9P/0//T/9P/0//T/9P/0
//L/8//0//T/9f/1//b/9v/3//f/9//3//f/+P/4//n/+f/6//r/+v/6//n/+P/3//T/
8//x//H/8v/y//D/7//t/+z/7P/s/+z/7P/u//D/8v/y//L/8v/w//D/8P/w/+//7v/u
/+7/7P/s/+z/7P/s/+z/7P/s/+z/7P/s/+v/7f/t/+3/7f/t/+3/7v/u/+7/7v/u/+7/
7v/u/+7/7v/u/+//8P/y//P/9P/7/wYAEgAdACkANwBIAGMAgACXAKcArACiAJIAgABj
ADQA/v/N/5n/av9H/yv/Fv8O/xb/Jv84/0j/V/9k/3H/gf+X/6r/vP/P/93/4f/l/+n/
6//t/+7/8f/x//T/9f/3//j/9//4//n/+f/7//z//P/9//7//v/+////////////AAAB
AAEAAgACAAIAAgACAAIAAgADAAMAAwADAAQABAAEAAQABAAEAAQABAAFAAUABQAGAAYA
BgAHAAcACAAIAAkABwAHAAgACAAIAAgACQAKAAsACwALAAsACwAMAA0ADQANAA4ADwAP
ABAAEAARABIAEwATABMAEwAUABQAFgAWABcAFwAXABgAGAAZABoAGgAaABoAGgAaABkA
GQAZABgAGAAYABcAFgAVABUAFAASABEAEAAPAA0ADgANAAwACgAHAAUABQACAAIAAAD/
//7//f/6//r/+P/1//T/8v/x//L/8f/w//D/7f/t/+3/7f/t/+z/7P/s/+z/6//r/+v/
7f/s/+z/7P/s/+z/7P/s/+r/6v/q/+r/6v/q/+r/6v/q/+r/6v/p/+v/6//r/+v/7P/s
/+z/7P/s/+z/7P/r/+v/7P/s/+3/7f/t/+3/7f/t/+3/7f/t/+3/7f/u/+7/8P/w//D/
8P/w//D/8P/x//H/8f/x//H/8f/x//L/8v/y//L/8v/y//L/8v/y//L/8v/y//L/8v/y
//L/8v/y//L/8v/y//L/8v/x//H/8f/x//H/8f/x//H/8f/x//H/8v/y//L/8v/w//D/
7//v//H/8f/x//H/7//v/+//7//w//D/8P/w//D/8P/w//D/8v/y//L/8v/x//H/8f/x
//P/8//z//P/8f/x//H/8f/w//D/8P/w//D/8P/w//D/8P/w//D/8P/v/+//8P/w//H/
8f/x//H/7//v/+//7//v/+//7//v/+//7//v/+//7//v/+//7//v/+7/8P/w//D/8P/w
//D/8P/w//D/8f/y//L/8//z//T/9P/1//X/9f/1//X/9v/2//f/+f/6//r/+v/6//n/
+P/3//b/9f/z//P/8v/y//D/7//t/+z/7P/s/+7/7v/w//L/8P/w//D/8P/w//D/8P/w
//H/8P/w//D/8P/w//D/8P/w//D/8P/w//D/8P/w/+//7f/t/+3/7f/v/+//8P/w//D/
8P/w//D/8P/w//D/8P/y//H/8v/0//X/+P/9/wYAEgAfACkANQBGAF0AeACTAKUArgCq
AJwAigBtAEIADADX/6X/dP9N/zH/HP8Q/w7/Hv8y/0T/Uf9e/2v/ef+N/6L/tv/J/9n/
4f/l/+n/7f/v//D/8//1//b/9//5//r/+//8//3//f/9//7//v///wAAAAAAAAEAAwAD
AAMABAADAAMABAAEAAQABAAEAAQABAAFAAUABQAHAAgACAAIAAgACAAIAAgACAAJAAkA
CQAIAAgACAAJAAkACgAKAAsACwALAAwADAAOAA4ADwAQAA8ADwAPAA8ADwAQABEAEQAR
ABIAEwATABQAFAAVABYAFQAVABUAFQAYABgAGgAaABsAGwAbABwAGgAbABwAHAAeAB4A
HgAeAB0AHQAdABwAHAAcABsAGgAZABkAGAAWABcAFgAVABMAEgARABAADgALAAkACQAG
AAQAAgABAAAAAQD+//7//P/7//r/+P/3//b/9f/0//T/8//z//P/8//x//D/8P/w//D/
7//v/+//8f/w//D/8P/w//D/8P/w//D/8P/w//D/8P/w//D/8P/w//D/8P/v/+//7//v
/+//8P/w//D/8P/w//D/8P/v/+//8P/w//H/8//z//P/8//x//H/8f/x//H/8f/y//L/
8v/y//L/8v/y//L/8v/z//P/8//z//P/8//z//T/9P/0//T/9P/0//b/9v/2//b/9P/0
//T/9P/0//T/9P/0//L/8v/y//L/9P/z//P/8//z//P/8//z//P/8//z//P/8P/w//D/
8P/w//D/7//v//H/8f/x//H/8f/x//H/8f/w//D/8P/w/+7/7v/u/+7/7v/u/+7/7v/t
/+3/7f/t/+//7//v/+//7f/t/+3/7f/u/+7/7v/u/+7/7v/u/+7/7v/u/+7/7v/r/+v/
7P/s/+v/6//r/+v/6//r/+v/6//t/+v/6//r/+r/6v/q/+r/6v/s/+z/7P/s/+z/7f/u
/+7/7//v//D/8P/v/+//7//v/+//8P/w//H/8f/y//L/8v/y//H/8P/v/+7/7f/r/+v/
7P/s/+r/6f/p/+j/6P/o/+j/6P/q/+z/7P/s/+z/7P/q/+r/6v/q/+n/6P/o/+j/6P/o
/+j/6P/o/+j/6P/o/+j/6P/o/+f/5//n/+f/5//n/+f/6P/o/+j/6P/o/+j/6P/o/+j/
6P/o/+f/6P/q/+v/7v/z//7/CAATABsAJwA0AEcAXgB3AI0AmACYAI4AfABjAD4AEgDl
/7f/iP9j/0f/Lv8e/xb/Gv8o/zr/Sf9S/13/bf9//5D/pP+1/8X/z//X/93/4f/h/+T/
5//n/+j/6f/r/+z/7f/u/+//7//v//D/8P/x//L/8v/y//P/9f/1//X/9v/1//X/9v/2
//b/9v/2//b/9v/3//f/9//3//j/+P/4//j/+P/4//j/+v/7//v/+//6//r/+v/7//v/
/P/8//3//f/9//7//v/8//z//f/+//////////////8AAAEAAQABAAIAAwADAAIAAgAD
AAQABQAFAAUABQAGAAYACAAIAAkACQAJAAoACgALAAwADAAMAAwADAAMAA0ADQANAAwA
CgAKAAkACAAHAAcABgAEAAUABAADAAEAAAD///7//P/5//f/9//0//T/8v/x//D/7//s
/+z/6v/r/+r/6P/n/+T/4//i/+L/4//j/+P/4//j/+L/4v/i/+L/4f/h/+H/4//i/+L/
4v/i/+L/4v/i/+L/4v/i/+L/4v/i/+L/4v/k/+T/5P/j/+P/4//j/+P/4v/i/+L/4v/i
/+L/4v/h/+P/5P/k/+X/4//j/+P/4//j/+P/4//j/+H/4f/i/+L/5P/k/+T/5P/k/+T/
5P/l/+P/4//j/+P/4//j/+T/5P/k/+T/5P/k/+T/5P/k/+T/5P/k/+T/5P/k/+T/5P/k
/+T/5P/k/+T/5P/j/+P/4//j/+P/4//j/+H/4f/h/+H/4v/i/+L/4v/i/+L/4f/h/+H/
4f/h/+H/3//f/9//3//g/+D/4P/g/97/3v/e/97/3v/e/97/3v/d/93/3f/d/93/3f/d
/93/3f/d/93/3f/c/9z/3P/c/9z/3P/c/9z/3P/c/9z/3P/b/9v/3P/c/9v/2//b/9v/
2//b/9v/2//b/9v/2//c/9r/2v/a/9r/2v/a/9r/2v/Y/9n/2v/a/9v/2//c/9z/3f/d
/93/3f/d/97/3v/f/9//4P/g/+D/4P/f/97/3f/c/9v/2f/Z/9j/2P/W/9X/1f/U/9T/
1P/U/9T/1v/Y/9b/1v/W/9b/1v/W/9b/1v/X/9b/1v/W/9T/1P/U/9T/1P/U/9T/1P/U
/9T/1P/T/9P/0//T/9P/0//T/9T/1P/U/9T/1P/U/9T/1P/U/9T/1P/T/9T/1v/Z/9r/
4f/q//T///8LABcAJgA5AFQAbQB/AIgAhgB4AGQASwAmAPT/wf+T/2L/Pf8h/wj/+v78
/gj/HP8s/zn/RP9R/1//cf+E/5j/qf+5/8P/x//J/83/z//Q/9P/0//U/9X/1//Y/9n/
2v/b/9v/2//c/9z/3f/e/97/3v/f/9//3//f/+D/3//f/+D/4P/g/+D/4P/g/+L/4//j
/+P/4f/i/+L/4v/i/+L/4v/i/+L/4//j/+P/5P/k/+T/5f/j/+T/5P/l/+X/5f/m/+b/
6P/m/w==
         </WaveFormData>
      </LeadData>
      <LeadData>
         <LeadByteCountTotal>10000</LeadByteCountTotal>
         <LeadTimeOffset>0</LeadTimeOffset>
         <LeadSampleCountTotal>5000</LeadSampleCountTotal>
         <LeadAmplitudeUnitsPerBit>4.88</LeadAmplitudeUnitsPerBit>
         <LeadAmplitudeUnits>��V</LeadAmplitudeUnits>
         <LeadHighLimit>2147483647</LeadHighLimit>
         <LeadLowLimit>268435456</LeadLowLimit>
         <LeadID>V3</LeadID>
         <LeadOffsetFirstSample>0</LeadOffsetFirstSample>
         <FirstSampleBaseline>0</FirstSampleBaseline>
         <LeadSampleSize>2</LeadSampleSize>
         <LeadOff>FALSE</LeadOff>
         <BaselineSway>FALSE</BaselineSway>
         <ExcessiveACNoise>FALSE</ExcessiveACNoise>
         <MuscleNoise>FALSE</MuscleNoise>
         <LeadDataCRC32>3842932583</LeadDataCRC32>
         <WaveFormData>
JgAmACYAJgAoACgAKAAoACgAKAAoACgAKgAqACoAKgAqACoAKgAqACgAKAAoACgAJgAm
ACYAJgAlACQAIwAiACEAIAAfAB4AGwAaABkAGAAVABQAEwASABEAEAAPAA4ADQAMAAsA
CgAHAAYABQAEAAMAAgABAAAA/v/+//7//v/8//z//P/8//r/+v/6//r/+v/6//r/+v/4
//j/+P/4//j/+P/4//j/9v/2//b/9v/2//b/9v/2//b/9v/2//b/9v/2//b/9v/2//b/
9v/2//b/9v/2//b/9v/2//b/9v/4//j/+P/4//j/+P/4//j/+P/4//j/+P/6//r/+v/6
//r/+v/6//r/+v/6//r/+v/6//r/+v/6//r/+v/6//r//P/8//z//P/6//r/+v/6//z/
/P/8//z/+v/6//r/+v/6//r/+v/6//j/+P/4//j/+P/4//j/+P/2//b/9v/2//b/9v/2
//b/9v/2//b/9v/0//T/9P/0//T/9P/0//T/9P/0//T/9P/0//T/9P/0//T/9P/0//T/
9P/0//T/9P/0//T/9P/0//L/8v/y//L/8v/y//L/8v/y//L/8v/y//L/8v/y//L/8v/y
//L/8v/y//L/8v/y//L/8v/y//L/8v/y//L/8v/y//L/8v/y//L/9P/1//X/9f/1//f/
9//3//j/+P/4//j/+f/6//r/+//7//v/+//8//z/+//6//v/+//6//r/+P/4//f/9//2
//X/9f/1//X/9f/3//j/+P/4//j/+P/4//j/+P/3//b/9P/z//L/8f/x//L/8v/y//L/
8v/y//L/8f/w//D/7//v/+//8P/w//D/8P/w//H/8f/x//H/8f/x//L/8v/y//L/8v/x
/+//7//y//n/BAAXAC0ARgBhAIYArwDXAPsAFQEoATkBRQFBARgB0gCFAD0A+/+5/3j/
Rv8q/yL/Lf9B/1D/Xf9p/3X/h/+b/6//wf/U/+H/5v/o/+z/7v/v//D/8v/y//P/9P/3
//f/+P/5//r/+//7//z//f/9////AAAAAAAA/////wAAAQABAAEAAQACAAIAAgACAAMA
BQAFAAUABgAEAAQABAAFAAUABgAGAAYABgAHAAcABwAHAAcACAAIAAkACQAKAAoACwAL
AAsACwAMAAwADAANAA0ADgAPAA8ADwAPAA8AEQARABEAEwATABMAFAAUABUAFQAWABcA
GAAYABkAGQAaABsAGwAbABwAHAAdAB4AHgAeAB4AHgAfACAAIAAgACAAIAAgACAAIAAe
AB0AHQAdABwAGwAaABkAGAAXABYAFQATABIAEQAQAA4ADQAMAAsACwAKAAgABwAGAAUA
BAADAAIAAQD///7//f/8//r/+v/5//n/+P/4//j/9//3//f/9P/0//T/8v/0//T/9P/0
//L/8v/x//H/8f/x//H/8f/x//H/8P/w//D/8P/w//D/8P/w//D/8P/w//D/8P/v/+//
8P/w//D/8P/w//D/8P/y//L/8v/y//H/8f/x//H/8f/y//L/8v/w//D/8P/x//P/8//z
//P/8//z//T/9P/0//T/9f/1//X/9f/1//X/9f/1//X/9f/2//b/9v/2//b/9f/1//X/
8//z//P/8//z//P/8//z//P/8//y//L/8v/x//H/8f/x//H/8f/x//H/8f/w//D/8P/w
//D/8P/v/+//7//v/+//7//v/+//7//u/+7/7v/u/+7/7v/u/+z/7P/s/+z/7P/s/+z/
7P/u/+7/7v/u/+z/7P/s/+z/7P/s/+3/7f/r/+r/6f/o/+b/5v/l/+X/5v/m/+b/5f/n
/+f/5//n/+n/6f/p/+n/6f/p/+n/6f/p/+r/6P/o/+j/6P/o/+r/6v/q/+r/7P/u/+//
7//t/+3/7//v/+//8P/w//D/8P/x//L/8v/1//X/9f/1//b/9v/1//T/8f/x//D/8P/u
/+7/7f/t/+7/7f/t/+3/7f/t/+//8P/w//D/8P/w/+7/7v/u/+3/7P/q/+n/6P/n/+f/
6P/o/+b/5v/m/+b/5v/l/+T/5P/l/+X/5f/m/+T/5P/k/+T/4//j/+P/4//j/+P/5P/k
/+L/5P/k/+P/4//h/+L/5//0/wUAFwAuAEkAaACPALcA2wD7AA4BHQErAS0BEgHUAIcA
PwD//73/fP9G/yL/EP8R/yH/MP89/0v/V/9n/33/kf+j/7j/yf/S/9b/2P/c/93/4P/i
/+L/4//k/+f/5//o/+n/6v/r/+v/7P/t/+3/7f/u/+7/7v/v/+//8P/x//H/8f/x//L/
8v/y//L/8//z//P/8//0//T/9P/0//X/9f/2//b/9v/2//f/9//3//f/9//4//j/+f/5
//r/+v/5//n/+f/5//z//P/8//3/+//8//3//f////////8BAAEAAQADAAMAAwAEAAQA
BQADAAQABQAGAAgACQAJAAoACwALAAsADAAMAA0ADgAOAA4ADgAOAA8AEAAQABAAEAAO
AA4ADgAOAA4ADQANAA0ACgAJAAgABwAEAAMAAgABAAEAAAD///7//P/7//r/+f/5//j/
9v/1//L/8f/w/+//7v/t/+v/6v/q/+r/6f/q/+n/6f/o/+j/6P/n/+f/5//m/+b/5v/k
/+b/5v/m/+b/5v/m/+X/5f/l/+X/5f/l/+X/5f/k/+T/5P/k/+T/5P/k/+T/5P/k/+T/
5P/k/+P/4//k/+T/5P/k/+T/5P/k/+T/5P/k/+T/5f/l/+X/5f/l/+b/5v/m/+b/5v/m
/+f/5//n/+f/5//n/+f/6P/o/+j/6P/p/+n/6f/p/+n/6f/p/+n/6f/p/+r/6v/q/+r/
6v/p/+n/6f/p/+n/6f/p/+v/6//r/+v/6//r/+r/6v/q/+n/6f/p/+n/6f/p/+n/6f/p
/+j/6P/q/+r/6v/q/+n/6f/p/+n/6f/p/+n/6f/p/+j/6P/o/+b/5v/m/+b/5v/m/+b/
5v/o/+j/6P/o/+j/6P/o/+j/6P/o/+j/6P/o/+j/6f/p/+j/6P/o/+j/6v/q/+n/6f/q
/+r/6v/p/+n/6f/p/+n/6P/o/+j/6P/o/+j/6P/o/+j/6v/s/+3/7f/t/+3/7//v//H/
8v/y//L/8P/x//L/8v/z//P/8//z//T/9P/z//L/7//v/+7/7v/w//D/7//v/+7/7f/t
/+3/7f/t/+//8P/y//L/8v/y//L/8v/y//H/8v/w/+//7v/t/+3/7v/u/+7/7v/u/+7/
7v/t/+z/7P/t/+3/7f/u//D/8P/w//D/8f/x//H/8f/z//P/9P/0//T/9P/y//P/8//z
//L/9/8AAA8AIQA2AE0AaACLALMA2QD5ABABHwErATUBKgH+ALkAbwApAO3/sP9y/0T/
Kv8j/y3/Pv9N/1f/Y/9z/4X/mf+t/8D/0//g/+b/6v/s/+//8P/y//b/9f/2//n/+f/6
//v//P/9////AAABAAEAAQACAAIAAgADAAMABAAFAAUABQAFAAYABgAGAAYABwAHAAcA
BwAIAAgACAAIAAkACQAKAAoACgAKAAsACwALAAsACwAMAAwADQANAA4ADgANAA0ADQAN
ABAAEAAQABEAEQASABMAEwATABMAEwAVABUAFQAXABcAFwAYABgAGQAZABoAGwAcABwA
HQAdAB4AIQAhACEAIgAgACEAIgAiACQAJAAkACUAJgAmACYAJgAkACQAJAAkACQAIwAj
ACMAIgAhACAAHwAeAB0AHAAbABkAGAAXABYAFAATABIAEQARABAADgANAAwACwAKAAkA
CAAHAAUABAAFAAQAAgACAAEAAQAAAAAAAAD////////+//7//v/8//z//P/8//z//P/8
//v/+//7//v/+//7//3//f/8//z//P/8//z//P/6//r/+v/6//r/+v/6//n/+f/6//r/
+v/6//r/+v/6//r/+v/6//r/+//7//v/+//7//z//P/8//z//P/8//3//f/9//3//f/9
//3//v/+//7//v///////////////////////////wAAAAAAAAAAAAD/////////////
//////////////////////7//v8AAP///////////////////f/9//z//P/+//7//v/+
//3//f/9//3//f/9//3//f/9//z//P/8//z//P/8//z//P/8//z//P/6//r/+v/6//r/
+v/6//r/+v/6//r/+v/6//r/+//7//z//P/8//z/+v/6//n/+f/6//r/+v/5//v/+//7
//v/+//7//v/+//7//v/+//7//z//P/8//z//P/8//z//P/8//z//v///////////wEA
AQABAAIAAgACAAIAAwAEAAQABQAFAAUABQAGAAYABQAEAAEAAQAAAAAAAAAAAP/////+
//3//f/9//3//f///wAAAAAAAAAAAAAAAAAAAAD///7//P/7//r/+f/5//r/+v/6//r/
+v/6//r/+f/4//j/9//3//f/+P/4//j/+P/4//f/9//3//f/9//3//j/+P/4//j/+P/1
//X/8//2//v/CAAZAC8ASABjAIYArwDXAP0AGwEsAT0BSwFHASIB3gCTAEsACQDF/4D/
TP8w/yT/Lf9B/1T/Yf9r/3f/if+d/7H/x//Y/+f/6v/s/+7/8P/x//L/9P/4//f/+P/7
//v//P/9//7//////wAAAQABAAEAAgACAAIAAwADAAQABQAFAAUABQAGAAYABgAGAAcA
BQAFAAUABgAIAAgACAAJAAcACAAIAAgACAAJAAkACQALAAsADAAMAA0ADQAOAA4ADQAN
AA0ADQAOAA4ADgAPAA8AEAARABEAEQARABEAEwATABMAFQAVABcAGAAYABkAGQAaABsA
HAAcAB0AHQAeAB8AHwAfACAAIAAhACIAIgAkACQAJAAlACYAJgAmACYAJAAkACQAJAAk
ACMAIwAjACIAIQAgAB8AHgAdABwAGwAbABoAGQAYABYAFQAUABMAEwASABAADwAMAAsA
CgAJAAgABwAFAAQAAwACAAAAAAD9//3//P/8//z/+//7//v/+v/6//r/+P/2//b/9v/2
//T/9P/z//P/8//z//P/8//z//P/8v/y//L/8v/y//L/8P/w//D/8P/y//L/8v/x//H/
8v/y//L/8v/y//L/8v/y//L/8v/y//P/8//z//P/8//0//T/9P/0//T/9P/1//P/8//z
//P/8//z//T/9P/0//T/9f/1//P/8//z//P/8//z//P/8//0//T/9P/0//T/8//z//P/
8//z//P/8//z//P/8//z//P/8//y//L/8P/v/+//7//v/+//7//v/+//7//u/+7/7v/u
/+7/7v/t/+3/7f/t/+3/7f/t/+3/7f/s/+z/7P/s/+z/7P/s/+r/6v/q/+r/7f/u/+//
8P/w//D/8P/w//L/8v/y//L/8v/y//P/8//y//L/8v/y//T/9P/z//P/8v/y//L/8f/x
//H/8f/x//H/8f/v/+//8v/w//D/8P/w//L/8v/y//L/8v/0//X/9f/1//X/9//3//f/
+P/4//j/+P/5//r/+v/7//v/+//7//z//P/7//r/+f/5//j/+P/2//b/9f/1//T/8//z
//P/9f/1//f/+P/2//b/9v/2//b/9v/2//X/9P/y//H/8P/v/+//8P/w//D/8P/w//D/
8P/v/+7/7v/t/+3/7f/u/+7/7v/u/+7/7//v/+//7//v/+//8P/w/+7/7v/w/+//7f/t
/+7/9f8CABUAKQBCAF8AhACrANUA+QAVASYBNQE/ATkBEAHIAHsANQDz/7H/cv9C/yb/
Hv8p/z3/Sv9X/2X/c/+D/5f/rf/B/9L/3//m/+j/6v/s/+3/7v/w//D/8f/y//X/9f/2
//f/+P/5//n/+v/7//v/+//8//z//P/9//3//v///////////wAAAgACAAIAAwABAAEA
AQACAAIAAgACAAMAAwAEAAQABAAEAAUABQAFAAUABQAGAAYABwAHAAgACAAHAAcABwAH
AAgACAAIAAkACwAMAA0ADQANAA0ADQAPAA8ADwARABEADwAQABAAEQARABIAEwAUABQA
FQAVABYAGQAZABkAGgAaABsAHAAcABwAHAAcAB0AHgAeAB4AHgAeAB4AHgAeAB4AHQAd
AB0AHAAbABoAGQAYABcAFgAVABMAEgARABAADgANAAwACwALAAoACAAHAAYABQAEAAMA
AgABAP///v/9//z/+v/6//v/+//6//r/+P/3//f/9//2//b/9v/0//b/9v/2//b/9P/0
//P/8//1//X/9f/1//P/8//y//L/9P/0//T/9P/0//T/9P/0//T/9P/0//P/8//0//T/
9P/0//T/9P/0//T/9P/0//T/9f/1//X/9f/z//T/9P/0//b/9v/2//f/9//3//f/9//3
//f/+P/4//j/+P/5//n/9//3//f/9//5//n/+f/5//r/+v/6//r/+v/5//n/+f/5//n/
+f/5//n/+f/5//n/9//3//b/9v/4//f/9//3//f/9//3//f/9//3//b/9v/2//b/9v/2
//X/9f/1//X/9f/1//X/9f/1//T/9P/0//T/9P/0//T/9P/0//T/9P/0//T/9P/0//L/
8v/y//L/8v/y//L/8v/0//T/9f/1//T/9P/0//T/8v/y//H/8f/y//L/8v/x//X/9P/y
//L/8v/y//L/8v/y//L/8v/0//X/9f/1//X/9//3//n/+v/6//r/+v/7//z//P/7//v/
+//7//z//P/7//r/+f/5//j/+P/6//r/+f/5//j/9//3//f/+f/5//v//P/6//r/+v/6
//j/+P/4//f/9v/0//P/8v/z//P/9P/0//T/9P/0//T/9P/z//L/8v/x//H/8f/y//L/
8v/y//L/8//z//P/8//z//P/9P/0//T/9P/0//P/9f/1//b//f8IABkALQBEAF0AfACj
AMsA7QAJARoBKQE1ATEBEAHQAIMAOwD7/7//gP9O/yz/HP8h/zP/RP9P/1v/a/99/4//
o/+3/8r/2f/i/+b/6v/u/+//8v/0//T/9f/2//n/+f/4//n/+v/7//v//P/9//3//f/+
//7//v8BAAEAAgADAAEAAQABAAIABAAEAAQABQAFAAUABQAGAAYABgAGAAcABwAIAAgA
CAAGAAcABwAHAAkACQAKAAoACwALAAwADAALAAsACwALAA4ADgAOAA8ADwAQABEAEQAP
AA8ADwARABMAEwAVABUAFQAWABYAFwAXABgAGQAaABoAGwAbABwAHwAfAB8AIAAgACEA
IgAiACIAIgAiACMAJAAkACQAJAAkACQAJAAkACQAIwAjACMAIgAhACAAHwAcABsAGgAZ
ABUAFAATABIAEgARABAADwAPAA4ADAALAAoACQAIAAcABgAFAAMAAgADAAIAAAAAAP//
///+//7/AAD////////+//7//v/8//z//P/8//z//P/8//v/+//9//3//f/9//3//f/8
//z/+v/6//r/+v/8//z//P/8//z//P/8//v/+//8//z//P/8//z//P/8//7//v/+//7/
//////////8BAAIAAgACAAIAAgACAAMAAQABAAEAAQABAAEAAgACAAIAAgADAAMAAwAD
AAMAAwADAAMAAwADAAQABAAEAAQABgAFAAUABQAFAAUABQAFAAMAAwADAAMAAwADAAIA
AgAEAAMAAwADAAEAAQABAAEAAQABAAAAAAAAAAAAAAAAAP//////////////////////
//7//v/+//7//v/+//7//v/+//7//v/+//7//v/+//7//v/+//7//v/+//7//v/+//7/
//////7//v/+//7/AAAAAP/////+//7//v/9//////8AAP7//v/+//7//v/+//7//v/+
/wAAAQABAAEAAQADAAMAAwAEAAQABAAEAAUABgAGAAcABwAHAAcACAAIAAcABgAFAAUA
BAAEAAQABAADAAMAAgABAAEAAQABAAEAAwAEAAQABAAEAAQABAAEAAQAAwACAAAA///+
//3//f/+//7//v/+//7//v/8//v/+v/6//v/+//7//z//P/8//z//P/9//3//f/9//3/
/f/+//7//v/+//7//f/9//3//v8FABIAIwA1AEwAZwCIAK0A0wD1AA8BIgExAT8BPwEi
AeIAlwBRAA8A0f+S/17/Pv8u/zP/Rf9W/2H/bf95/4n/nf+x/8X/2P/n//L/9v/4//r/
+//+/wAAAAABAAIABQAFAAYABwAIAAkACQAKAAsACwANAA4ADgAOAA0ADQAOAA8ADwAP
AA8AEAAQABAAEAARABEAEQARABIAEgASABIAEwARABIAEgASABQAFQAVABUAFQAVABYA
FgAXABcAGAAYABcAFwAXABcAGgAaABoAGwAbABwAHQAdAB0AHQAdAB8AHwAfACEAIQAh
ACIAIgAjACMAJAAlACYAJgAnACcAKAApACkAKQAqACoAKwAsACwALgAuAC4ALwAwADAA
MAAwADAAMAAwADAALgAtAC0ALQAsACsAKgApACgAJwAmACUAJQAkACMAIgAeAB0AHAAb
ABsAGgAYABcAFAATABIAEQAQAA8ADQAMAAsACgAIAAgABwAHAAYABgAGAAUABQAFAAQA
BAAEAAIAAgACAAIAAgACAAIAAQABAAEAAQABAAEA//////7//v/+//7//v/+//7//v/+
//7//v/+//7//f/9//7//v/+//7//v/+//7//v/+//7//v//////////////AAAAAAAA
AAAAAAAAAQABAAEAAQABAAEAAQACAAIAAgACAAMAAwABAAEAAQABAAMAAwADAAMABAAE
AAQABAAEAAMAAwADAAMAAwADAAMAAQABAAEAAQADAAMAAgACAAIAAQABAAEAAQABAAEA
AQABAAEAAAAAAAAAAAAAAAAA/////////////////////////v/+//7/AAAAAAAAAAAA
AAAAAAAAAP7//v/+//7//v/+//7//v8AAAAAAAAAAP7//v//////AAAAAAAAAAAAAAAA
//////7//v/+//3//f/9//3//f/9//3//f/9//3//f/9//7//v/+//7//v/+//7//v/+
//7/AAABAAEAAQABAAMAAwADAAQABAAEAAQABQAGAAYABwAHAAcABwAIAAgABwAGAAUA
BQAEAAQAAgACAAEAAQAAAP///////wEAAQADAAQABgAGAAYABgAGAAYABgAFAAIAAAD/
//7//f/9//7//v/+//7//v/+//7//f/8//z//f/9//3//v/+//7//v/+//3//f/9//3/
/f/9//7//v/+//7//v////3/+f/6////CgAdADMASgBlAIgAswDbAAMBIQE0AUEBUwFV
ATIB8AChAFkAFQDR/47/WP84/y7/Nf9H/1j/Zf9x/33/j/+j/7f/y//g/+v/8P/0//b/
+P/5//r//P/+////AAADAAMABAAFAAYABwAHAAgACQAJAAkACgAKAAoACwALAAwADQAN
AA0ADQAOABAAEAAQABEADwAPAA8AEAAQABAAEAARABEAEgASABIAEgATABMAEwATABMA
FAAUABYAFwAZABoAGQAZABkAGQAaABoAGgAbABsAHAAdAB0AHQAdAB0AHwAfAB8AIQAh
ACEAIgAiACMAIwAkACUAJgAkACUAJQAmACkAKQApACoAKAApACoAKgAqACoAKgArAC4A
LgAuAC4ALAAsACwALAAsACsAKwArACwAKwAqACkAKAAnACYAJQAhACAAHwAeAB4AHQAc
ABsAGwAaABgAFwAUABMAEgARABAADwANAAwACwAKAAgACAAFAAUABAAEAAIAAQABAAEA
AgACAAIAAAD+//7//v/+//7//v/9//3//f/9//3//f/7//v/+v/6//r/+v/6//r/+v/6
//r/+v/6//r/+v/5//n/+v/6//r/+v/6//r/+v/6//r/+v/6//v/+//7//v/+//8//z/
/P/8//z//P/9//3//f/9//3//f/9//7//v/+//7///////////////////////////8A
AAAAAAAAAP7//f/9//3////////////9//3//f/9//3//f/8//z//P/7//v/+//5//n/
+f/5//n/+f/4//j/+P/4//j/+P/5//n/+f/5//f/9//3//f/9//2//b/9v/2//b/9v/2
//b/9v/2//b/9v/2//b/9v/0//T/9P/0//T/9P/0//T/9P/0//X/9f/0//T/9P/0//T/
9P/z//P/8v/y//L/8f/x//H/8f/x//H/8f/x//H/8f/x//H/8f/x//D/8P/w//D/8P/w
//D/8P/w//D/8v/z//P/8//z//X/9f/3//j/+P/4//b/9//4//j/+f/5//n/+f/8//z/
+//6//f/9//2//b/9v/2//X/9f/0//P/8//z//H/8f/z//T/9P/0//T/9P/0//T/9P/z
//L/8P/v/+7/7f/t/+7/7v/u/+7/7v/u/+7/7f/s/+z/6//r/+v/7P/q/+r/6v/q/+v/
6//r/+v/6//r/+z/7P/s/+z/6v/r/+v/6f/q/+3/9v8HABsAMgBLAG4AlQC9AOMABQEa
ASkBNwE7ASQB5ACXAE0ACwDJ/4j/Uv8s/xr/Hf8t/z7/S/9X/2P/c/+H/5v/sf/E/9X/
3P/g/+L/5v/n/+j/7P/s/+3/7v/x//H/8P/x//L/8//1//b/9//3//X/9v/2//b/+f/5
//r/+//7//v/+//8//r/+v/6//v//f/9//3//v/+//7//v//////AAAAAAAA/v//////
////////AAAAAAEAAQACAAIABAAFAAYABwAIAAgACAAJAAcACAAJAAkACQAJAAkACwAL
AAsADQANAA8AEAAQABEADwAQABEAEgAUABUAFQAWABcAFwAXABgAFgAXABgAGAAaABoA
GgAbABwAHAAcABwAGgAaABoAGgAaABkAGQAZABoAGQAYABcAFgAVABQAEwARABAADwAO
AAwACwAKAAkACQAIAAYABQAEAAMAAgABAAAA///9//z/+//6//j/+P/3//f/9v/2//T/
8//z//P/9P/0//T/8v/y//L/8v/y//L/8v/x//H/8f/x//H/8f/x//H/8P/w//D/8P/w
//D/8v/y//L/8v/y//L/8v/x//H/8v/y//L/8v/y//L/8v/y//L/8v/y//P/8//z//P/
8//0//T/9P/2//b/9v/3//f/9//3//f/9//3//j/+P/4//j/+f/5//n/+f/5//n/+f/5
//n/+f/4//j/+P/4//j/9//3//f/+P/5//r/+//5//n/+f/5//n/+f/4//j/+P/3//f/
9//1//X/9f/1//f/9//2//b/9v/2//b/9v/1//X/9f/1//X/9f/1//X/8//y//L/8v/y
//L/8v/y//T/9P/0//T/8v/y//L/8v/0//T/9P/0//T/9P/0//T/8v/y//P/8//y//L/
8v/y//T/9P/z//P/8v/y//L/8f/x//P/8//x//D/8P/w//D/8P/y//L/8v/y//T/9v/3
//f/9//3//n/+f/5//r/+v/6//r/+//8//z//f/9//3//f/+//7//f/8//v/+//6//r/
+v/6//n/+f/4//f/9//3//f/9//5//r/+v/6//r/+v/6//r/+v/5//b/9P/z//L/8//z
//T/9P/0//T/9P/0//T/8//y//L/8f/x//H/8v/y//L/8v/y//H/8f/x//H/8//z//T/
9P/2//T/8v/x//H/8f/0//f/AAALAB0ANABNAGgAiwCzANkA9wAMAR0BKwEzASYB+gCz
AGkAJQDn/6z/bv9C/yj/H/8p/zz/Sf9V/2H/cf+D/5f/q/++/9H/3P/k/+j/7P/v//D/
8v/0//X/9v/5//n/+v/7//z//f/9//7/////////AAAAAAAAAQABAAIAAwADAAMAAwAE
AAIAAgACAAMABQAFAAUABgAIAAgACAAJAAcACAAIAAgACgALAAsACwALAAsADAAMAA0A
DQAOAA4ADwAPAA8ADwAOAA4ADgAPAA8AEAARABEAEQARABEAEwAVABUAFwAXABcAGAAY
ABkAFwAYABkAGgAaABsAGwAcAB0AHQAdAB4AHgAfACAAIAAiACIAIgAjACIAIgAiACIA
IgAiACIAIgAgAB8AHwAfACAAHwAeAB0AHAAbABoAGQAVABQAEwASABIAEQAQAA8ADwAO
AAwACwAKAAkACAAHAAYABQADAAIAAwACAAAAAAD//////v/+//7//f/9//3//v/+//7/
/P/9//7///8AAAAAAAD//////////////////////v/+/wAAAAAAAAAA/v/+//7//v8A
AAAAAAD/////AAAAAAAAAAAAAAAAAAAAAAAAAAAAAP//////////AQACAAIAAgACAAIA
AgADAAMAAwADAAMAAwADAAQABAAEAAQABQAFAAUABQAFAAUABQAFAAUABQAGAAYABgAG
AAYABQAFAAUABQAFAAUABQAFAAUABQAFAAcABwAGAAYABgAFAAUABQAFAAUABQAFAAUA
BQAEAAQABAAEAAQABAADAAMAAwADAAMAAwADAAMAAwACAAIAAgACAAIAAgACAAQABAAE
AAQAAgACAAIAAgACAAIAAgACAAIAAgACAAIAAgACAAMAAwACAAIAAgACAAQABAADAAMA
BAAEAAQAAwADAAMAAwAEAAIAAgACAAIAAgACAAIAAgACAAQABQAFAAUABQAHAAcABwAI
AAgACAAIAAkACgAKAAsACwALAAsADAAMAAsACgALAAsACgAKAAoACgAJAAkABgAFAAUA
BQAHAAcACQAKAAoACgAKAAoADAAMAAwACwAKAAgABwAGAAMAAwAEAAQABgAGAAYABgAG
AAUABAAEAAMAAwADAAQABAAEAAQABAAFAAUABQAFAAUABQAGAAYABgAGAAYABQAFAAMA
AgAHABAAHwAzAEoAYwCCAKcA0QD1ABcBLgE9AUsBUwFCAQoBwQB3ADEA8f+u/3D/SP82
/zf/Sf9c/2f/c/+B/4//of+3/8v/3v/v//j//P8AAAIAAwAGAAgACAAJAAoADQANABAA
EQASABMAEwAUABUAFQAVABYAFgAWABcAFwAYABkAGQAZABkAGgAcABwAHAAdAB0AHQAd
AB4AHgAeAB4AHwAfACAAIAAgACAAIQAhACEAIwAjACQAJAAjACMAJAAkACUAJQAlACUA
JgAmAA==
         </WaveFormData>
      </LeadData>
      <LeadData>
         <LeadByteCountTotal>10000</LeadByteCountTotal>
         <LeadTimeOffset>0</LeadTimeOffset>
         <LeadSampleCountTotal>5000</LeadSampleCountTotal>
         <LeadAmplitudeUnitsPerBit>4.88</LeadAmplitudeUnitsPerBit>
         <LeadAmplitudeUnits>��V</LeadAmplitudeUnits>
         <LeadHighLimit>2147483647</LeadHighLimit>
         <LeadLowLimit>268435456</LeadLowLimit>
         <LeadID>V4</LeadID>
         <LeadOffsetFirstSample>0</LeadOffsetFirstSample>
         <FirstSampleBaseline>0</FirstSampleBaseline>
         <LeadSampleSize>2</LeadSampleSize>
         <LeadOff>FALSE</LeadOff>
         <BaselineSway>FALSE</BaselineSway>
         <ExcessiveACNoise>FALSE</ExcessiveACNoise>
         <MuscleNoise>FALSE</MuscleNoise>
         <LeadDataCRC32>2236090800</LeadDataCRC32>
         <WaveFormData>
EgASABIAEgAUABQAFAAUABYAFgAWABYAFwAYABkAGgAcABwAHAAcAB4AHgAeAB4AHgAe
AB4AHgAcABwAHAAcABoAGgAaABoAGQAYABcAFgAVABQAEwASAA8ADgANAAwACwAKAAkA
CAAGAAQAAgAAAP///v/9//z/+//6//n/+P/3//b/9f/0//L/8v/y//L/8P/w//D/8P/w
//D/8P/w/+7/7v/u/+7/7P/s/+z/7P/q/+r/6v/q/+r/6v/q/+r/6v/q/+r/6v/q/+r/
6v/q/+r/6v/q/+r/6v/q/+r/6v/s/+z/7P/s/+z/7P/s/+z/7P/s/+z/7P/u/+7/7v/u
/+7/7v/u/+7/7v/u/+7/7v/u/+7/7v/u/+7/7v/u/+7/8P/w//D/8P/w//D/8P/w//D/
8P/w//D/8P/w//D/8P/w//D/8P/w/+7/7v/u/+7/7P/s/+z/7P/s/+z/7P/s/+z/7P/s
/+z/7P/s/+z/7P/s/+z/7P/s/+z/7P/s/+z/6v/q/+r/6v/q/+r/6v/q/+r/6v/q/+r/
6v/q/+r/6v/q/+r/6v/q/+r/6v/q/+r/6P/o/+j/6P/o/+j/6P/o/+r/6v/q/+r/6P/o
/+j/6P/q/+r/6v/q/+r/6v/q/+r/6P/o/+j/6P/q/+r/6//r/+v/6//s/+z/7f/u/+//
7//w//D/8P/w//L/8//z//P/8v/y//P/8//0//T/9P/0//P/8//z//P/8//z//L/8P/w
//D/8P/w//D/8P/y//P/9f/1//X/9f/1//X/9f/z//L/7//u/+3/7P/s/+z/7f/t/+3/
7f/r/+n/6f/p/+n/6f/p/+r/6v/q/+r/6f/p/+v/6//r/+v/7P/s/+z/7P/s/+r/6v/n
/+T/4f/g/+L/7f8BABsANgBWAH4ArQDfABABPQFfAYEBnAGhAX4BMAHYAIcAQQD4/67/
df9X/0n/Tf9a/2b/bv92/4D/jv+g/7H/wv/T/97/4f/j/+X/6P/n/+j/6v/r/+z/7v/v
//D/8f/y//P/9P/0//X/9f/1//b/9//3//f/9//4//j/+f/5//n/+v/6//r/+v/7//v/
+//8//z//P/7//v/+//7//v//P/8//z//v/////////9//3//v/+//7//////wAAAAAA
AAEAAQABAAIAAgACAAMAAwAEAAQABQAFAAcABwAHAAgACQAKAAsACwALAAsADQAOAA8A
DwAQABEAEQASABMAFAAVABYAFgAWABgAGAAZABoAGwAcAB0AHQAdAB8AHwAfAB8AIAAe
AB4AHgAeACAAIAAfAB4AHgAeAB0AHAAbABsAGwAZABkAGAAXABYAFQAVABQAEgAPAA4A
DAALAAoACAAHAAUAAwABAAAAAAAAAP///v/9//z/+//6//n/9//2//X/9f/0//P/8//z
//P/8v/y//L/8f/x//H/8f/x//D/8P/w/+//7//v/+//7v/u/+//7//v/+7/7f/t/+3/
7f/t/+7/7v/u/+7/7v/u/+7/7v/v//D/8P/w//D/8P/w//D/8P/w//D/8P/w//P/8//z
//P/8v/y//L/8v/y//L/8v/y//P/8//z//P/9P/0//T/9P/0//T/9P/0//T/9P/0//T/
8v/x//H/8f/z//P/8//z//H/8f/x//H/8f/w//D/8P/y//L/8v/y/+//7//u/+7/8P/v
/+//7//v/+//7//v//D/8P/v/+//7f/t/+3/7f/t/+z/7P/s/+3/7P/s/+z/6v/r/+v/
6v/s/+z/7P/s/+z/7P/s/+z/7P/s/+z/7P/s/+z/7P/s/+z/7P/s/+z/7P/s/+z/7P/s
/+z/7P/s/+v/6//r/+v/7P/s/+3/7f/r/+z/6v/s/+z/7P/s/+z/7P/t/+3/7//v//D/
8P/v//D/8f/x//L/8v/y//L/8v/z//P/8//2//b/9//3//j/+P/4//j/9f/1//X/9f/1
//X/9P/y//L/8v/y//L/9P/0//b/9//3//f/9//3//X/9f/1//P/8P/t/+z/6//s/+z/
7P/t/+3/7f/t/+v/6f/p/+n/6f/p/+n/6v/q/+r/6v/p/+n/6f/p/+n/6f/q/+r/6v/q
/+r/7P/s/+n/5v/j/+D/4P/p//v/EwAuAEwAcACdAM0A/gArAVEBcQGQAZ8BjAFKAfAA
nwBXABAAxP+F/13/R/9D/0z/Vv9g/2j/dP+A/5L/o/+2/8f/1v/b/9//4f/k/+X/5v/o
/+n/7P/u/+//8P/v//D/8f/y//L/8//z//P/9P/1//X/9f/1//b/9v/3//n/+f/6//r/
+v/6//v/+//5//r/+v/6//v/+//7//v/+//8//z//P/8//3//f/9//////8AAAAAAAAB
AAEAAgAAAAAAAQABAAMABAAEAAQABQAFAAYABgAFAAUABwAHAAcACAAJAAoADQANAA0A
DQANAA4ADwAPABIAEwATABQAFwAYABkAGgAaABoAHAAcABsAHAAdAB4AIQAhACEAIwAh
ACEAIQAiACIAIgAiACIAIgAiACEAIAAeAB4AHQAcAB0AHQAdABsAGwAaABkAGAAXABcA
FgAUABMAEgAQAA8ADAAKAAkABwAGAAUABQAGAAIAAQAAAP//AAD///7//f/7//r/+f/5
//r/+f/5//n/9//2//b/9v/1//X/9f/1//X/9P/0//T/8//z//P/8//y//L/8//z//P/
8v/x//H/8//z//P/9P/y//L/8v/y//L/8v/y//P/8v/y//L/8v/0//T/9P/0//b/9v/2
//b/9//3//f/9//2//b/9v/2//j/+P/4//j/+f/5//n/+f/6//r/+v/6//j/+P/4//j/
9v/2//b/9v/4//f/9//3//n/+f/5//n/9//3//f/9//3//b/9v/2//b/9v/2//b/9f/1
//T/9P/2//X/9f/1//P/8//z//P/9P/0//P/8//z//P/8//z//P/8v/y//L/7//u/+7/
7v/v//H/8v/y//L/8v/y//L/8P/w//D/8P/y//L/8v/y//D/8P/w//D/8v/y//L/8v/w
//D/8P/w//D/8P/y//D/7v/u/+7/7v/u/+7/7v/v/+//8f/x//L/8v/z//T/9f/1//b/
9v/2//b/9v/3//f/9//4//j/+f/5//r/+v/6//r/+f/5//n/+f/7//v/+v/4//b/9v/2
//b/+P/4//r/+//5//n/+f/5//n/+f/5//f/9v/z//L/8f/w//D/8P/x//P/8//z//H/
7//v/+//7//t/+3/7v/u//D/8P/v/+//7//v/+//7//u/+7/7v/u//D/8P/u/+3/6v/p
/+T/4v/p//f/DQAmAEIAYgCLALsA7AAbAUUBZwGGAaEBpgF8ASoBzwB/ADgA7v+l/2//
Uf9F/0j/Vv9g/2j/cv9+/47/n/+u/8H/0P/b/+H/4//k/+f/6P/q/+v/7P/u/+//8P/x
//L/8//0//T/9f/1//X/9v/3//f/9//3//j/+P/5//n/+f/6//r/+v/6//v/+//7//z/
/P/8//3//f/9//3//f/+//7//v/+//////////3//f/+//7/AAABAAEAAgAAAAAAAQAB
AAMABAAEAAQAAwADAAQABAAFAAUABwAHAAcACAAJAAoACQAJAAkACQANAA4ADwAPABAA
EQARABIAEwAUABUAFgAWABYAGAAYABkAGgAbABwAGwAbABsAHQAfAB8AHwAgACAAIAAg
ACAAHgAeAB0AHAAcABwAGwAaABsAGwAbABkAFwAWABUAFAATABMAEgAQAA8ADgAMAAsA
CgAIAAcABQADAAEAAAAAAP7//f/8//v/+v/5//j/9//3//b/9f/1//T/8//z//P/8//y
//L/8v/x//H/8f/x//H/8P/w//D/7//v/+//7//s/+z/7f/t/+3/7P/r/+v/6//r/+v/
7P/s/+z/7P/s/+z/7P/s/+3/7v/u/+7/7v/u/+7/7v/u/+z/7P/s/+z/7f/t/+3/7f/u
/+7/7v/u/+7/7v/u/+7/7//v/+//7//w//D/8P/w//D/8P/w//D/8P/w//D/8P/w/+//
7//v/+//7//v/+//7f/t/+3/7f/t/+z/7P/s/+z/7P/s/+z/7f/t/+z/7P/s/+v/6//r
/+v/6//r/+v/6v/q/+n/6f/p/+n/6f/p/+n/6P/o/+j/6f/o/+j/6P/o/+n/6f/o/+j/
6P/o/+j/6P/o/+j/6P/o/+j/6P/o/+j/6P/o/+j/5v/m/+b/5v/m/+b/5v/m/+b/5v/m
/+b/5//n/+f/5//m/+b/5//n/+j/5v/m/+b/5v/m/+b/5//n/+f/5//o/+j/6//s/+3/
7f/s/+z/7P/s/+z/7f/t/+3/7v/u/+//7//u/+7/7v/u/+3/7f/t/+3/7f/t/+z/6v/q
/+r/6v/q/+r/6v/s/+3/7f/t/+3/7f/t/+3/7f/r/+r/5//m/+X/5P/k/+T/5f/l/+X/
5f/j/+P/4//j/+P/4f/h/+L/4v/i/+L/4f/h/+H/4f/h/+H/4v/i/+L/4v/g/+D/4P/d
/9j/1f/U/9b/4f/z/w0AKABIAHAAnQDPAAQBLwFTAXUBkgGbAXwBNAHaAIkAQQD2/6r/
bf9L/zv/P/9M/1r/Yv9q/3L/gP+S/6P/tv/H/9L/1f/V/9f/2v/b/9z/3v/f/+D/4v/j
/+T/4//k/+X/5v/m/+f/5//n/+j/6f/p/+n/6//s/+z/7f/r/+v/7P/s/+z/7P/t/+3/
6//s/+z/7P/v/+//7//v/+//8P/w//D/8P/x//H/8f/x//H/8v/y//L/8//z//T/9P/0
//X/9f/z//T/9P/0//f/9//4//j/9//3//n/+f/7//z//f/+//3//f/9//3///8AAAEA
AQAEAAUABQAGAAUABgAHAAgACgAKAAwADAANAA4ADwAQABEAEQARABMAEwATABMAFAAS
ABIAEgASABQAFAATABIAEgASABEAEAAPAA8ADwANAA0ADAALAAoACQAJAAgABgAFAAQA
AgABAP7//P/7//n/9//1//T/9P/y//H/8P/v/+7/7f/s/+v/6//q/+n/6f/m/+X/5f/l
/+X/5P/k/+T/4//j/+P/4//j/+L/4v/i/+H/4f/h/+H/4P/g/+H/4f/h/+D/3//f/+H/
4f/h/+L/4P/g/+D/4P/g/+D/4P/h/+L/4v/i/+L/4v/i/+L/4v/i/+L/4v/i/+P/4//j
/+P/5P/k/+T/5P/k/+T/5P/k/+X/5f/l/+X/5v/m/+b/5v/m/+b/5v/m/+b/5v/m/+b/
5v/l/+X/5f/l/+X/5f/l/+X/5f/l/+X/4//i/+L/4v/i/+L/4v/i/+P/4//i/+L/5P/j
/+P/4//h/+H/4f/h/+L/4v/h/+H/4f/h/+H/4f/h/+D/4P/g/+H/4P/g/+D/4P/h/+H/
4P/g/+D/4P/g/+L/4v/i/+L/4P/g/+D/4P/g/+D/4P/g/+D/4P/g/+D/4P/g/+D/4P/g
/+D/4P/g/9//3//f/+H/4P/g/+D/4P/g/+D/4P/h/+H/4f/h/+L/4v/j/+T/5f/l/+b/
5v/m/+b/5v/n/+f/5//o/+j/6f/p/+j/6P/o/+j/5//n/+f/5//n/+f/5v/k/+T/5P/k
/+T/5P/k/+b/5//n/+f/5//n/+f/5//n/+X/5P/h/+D/3//e/97/3v/f/9//3//f/93/
3f/d/93/3f/b/9v/3P/c/97/3v/d/93/2//b/9v/2//c/9z/3P/c/9z/3P/c/9n/1v/T
/9D/0v/f//P/DQAoAEgAcACdANEAAgErAU0BbQGGAYkBYgEUAboAbQApAOD/mv9l/0f/
Of89/0j/Uv9a/2L/bv98/47/n/+w/7//yv/P/9H/0//U/9X/1v/W/9f/2v/c/93/3v/f
/+D/4f/i/+L/4//j/+P/5P/l/+X/5f/l/+b/5v/n/+f/5//o/+j/6P/o/+n/6f/p/+r/
6v/q/+v/6//r/+v/6//s/+z/7P/s/+3/7f/t/+3/7f/u/+7/7v/v/+//8P/w//D/8f/x
//H/8v/y//L/9f/1//b/9v/3//f/+f/5//n/+v/7//z/+//7//v/+//9//7//////wIA
AwADAAQABQAGAAcACAAIAAgACgAKAAsADAANAA4ADwAPAA8AEQATABMAEwAUABQAFAAU
ABQAFAAUABMAEgAUABQAEwASABEAEQARAA8ADwAOAA0ADAALAAsACgAIAAkACAAGAAUA
BAACAAEA///7//n/+P/4//j/9//2//X/9v/1//T/8//z//L/8f/x//D/7//v/+//7f/s
/+z/7P/t/+3/7f/t/+3/7P/s/+z/6//r/+v/6//s/+z/7f/t/+3/7P/r/+v/7f/t/+3/
7v/u/+7/7v/u/+7/7v/u/+//7v/u/+7/7v/u/+7/7v/u//D/8P/w//D/8//z//P/8//2
//b/9v/2//b/9v/2//b/9f/1//X/9f/4//j/+P/4//r/+v/6//r/+v/6//r/+v/6//n/
+f/5//n/+f/5//n/+f/5//n/+f/7//r/+v/6//r/+v/6//r/+//7//r/+v/6//n/+f/5
//n/+f/5//n/+v/6//n/+f/5//n/+f/5//n/+P/4//j/+P/4//n/+v/6//v/+//6//j/
+P/4//j/+P/4//j/+P/6//r/+v/6//r/+v/6//r/+P/4//j/+P/6//r/+v/6//z//P/6
//r/+v/6//r/+v/7//v/+f/5//r/+v/7//z//f/9/wAAAAAAAAAAAAABAAEAAQACAAIA
AwADAAQABAAEAAQAAwADAAMAAwAFAAUABAACAAIAAgACAAIAAgACAAQABQAFAAUABQAF
AAMAAwADAAEAAAD9//z/+//8//z//P/9//3//f/9//v/+//7//v/+//3//f/+P/4//j/
+P/3//f/+f/5//n/+f/6//r/+v/6//r/+v/4//X/9P/x/+7/8P/7/w0AJQBAAF4AhACx
AOMAEgE9AWEBgQGeAasBkAFIAewAmQBRAAwAwP+F/2H/Tf9L/1j/ZP9s/3T/gP+O/57/
sf/C/9P/4P/n/+v/7//w//P/8v/0//X/9v/4//n/+v/7//z//f/+//z//f/9//3//v//
//////8BAAIAAgADAAEAAQACAAIAAgACAAMAAwAFAAYABgAGAAcABwAHAAcABwAIAAgA
CAAGAAcABwAHAAcABwAIAAgACgALAAsADAAMAAwADQANAAsADAAMAAwADwAPABAAEAAP
AA8AEQARABEAEgATABQAFwAXABcAFwAZABoAGwAbABoAGwAbABwAHQAeAB8AIAAiACIA
JAAkACMAJAAlACYAJwAnACcAKQArACsAKwAsACwALAAsACwAKgAqACkAKAAoACgAJwAm
ACUAJQAlACMAIwAiACEAIAAfAB8AHgAcABsAGgAYABcAFgAUABMAEQAPAA0ADAAMAAwA
CwAKAAkACAAHAAYABQAFAAQAAwADAAIAAQABAAEAAQAAAAAAAAD//////////////v/+
//7//f/9//3//f/8//z//f/9//3//P/7//v/+f/5//n/+v/8//z//P/8//z//P/8//3/
/v/+//7//v8AAAAAAAAAAAAAAAAAAAAA//////////8AAAAAAAAAAAIAAgACAAIAAwAD
AAMAAwAEAAQABAAEAAQABAAEAAQABAAEAAQABAAEAAMAAwADAAMAAwADAAMAAQABAAEA
AQADAAIAAgACAAAAAAAAAAAA//////7//v/+//3//f/9//3//f/9//3//v/+//3//f/9
//3//f/9//3//P/8//z/+//6//r/+v/6//v/+//6//r/+v/6//r/+v/6//r/+v/6//r/
+v/6//r/+v/6//r/+v/6//r/+v/6//r/+v/6//z//P/6//r/+v/6//r/+P/4//n/+f/7
//v//P/8//v//P/9//3/AAAAAAAAAAAAAAEAAQABAAAAAAABAAEAAgACAAIAAgABAAEA
AQABAAEAAQAAAP7//P/8//z//P/8//z//v///wEAAQABAAEA/////////f/8//n/+P/3
//b/9v/2//f/9//3//f/9f/z//P/8//z//H/8f/y//L/9P/0//P/8//z//P/8//z//T/
9P/0//T/9P/y//L/8f/u/+v/5v/q//X/BwAfADoAVgB8AKkA2QAKATUBWQF7AZoBqwGW
AVIB9gChAFkAEgDG/4X/Yf9N/03/Wv9m/2z/dP9+/4z/nP+t/77/z//e/+X/6f/r/+z/
7f/u//D/8f/w//L/8//0//f/+P/5//r/+P/5//n/+f/6//v/+//7//v//P/8//3//f/9
//7//v/+//7/////////AAAAAAAAAQABAAEAAQABAAIAAgACAAIAAwADAAMAAwADAAQA
BAAGAAcABwAIAAYABgAHAAcABwAIAAgACAAJAAkACgAKAAsACwANAA0ADQAOAA8AEAAP
AA8ADwAPABEAEgATABMAFAAVABUAFgAXABgAGQAaABwAHAAeAB4AHwAgACEAIgAjACMA
IwAlACUAJQAlACYAJAAkACQAJAAkACQAIwAiACIAIgAhACAAIQAhACEAHwAdABwAGwAa
ABkAGQAYABYAEwASABAADwAQAA4ADQALAAkABwAGAAYAAgABAAAA///+//3//P/7//3/
/P/7//v/+v/5//n/+f/3//b/9v/2//X/9f/1//X/9f/0//T/9P/z//P/8//z//L/8v/z
//P/8//y//H/8f/x//H/8f/y//L/8v/y//L/8v/y//L/8//y//L/8v/y//L/8v/y//L/
8v/y//L/8v/z//P/8//z//T/9P/0//T/9v/2//b/9v/1//X/9f/1//b/9v/2//b/+P/4
//j/+P/4//j/+P/4//j/9//3//f/9//3//f/9//3//f/9//3//f/9v/2//b/9P/0//T/
9P/z//P/8v/y//T/8//z//P/8f/x//H/8f/y//L/8f/x//H/8f/x//H/8f/w//D/8P/w
//D/8f/y//D/8f/x//D/8P/w//D/8P/w//D/8P/w//D/8P/w//D/8P/w//D/8P/w//D/
8P/w/+7/7v/u/+7/7v/u/+7/7v/v/+//7//v//D/8P/v/+7/7v/u/+7/7v/s/+z/7f/t
/+//7//w//D/8f/y//P/8//0//T/9P/0//T/9f/1//X/9v/2//f/9//4//j/+P/4//f/
9//3//f/9//3//b/9P/y//L/8v/y//T/9P/2//f/9//3//f/9//3//f/9//1//L/7//u
/+3/7P/s/+z/7f/t/+3/7f/r/+v/6//r/+v/6//r/+z/7P/q/+r/6f/p/+v/6//r/+v/
6v/q/+r/6v/q/+r/6v/p/+b/4f/c/97/5//7/xUAMABOAHYAowDTAAgBNwFbAXsBmgGn
AY4BRAHqAJcATwAGALr/ff9Z/0n/Sf9W/2D/av9y/3z/iv+a/63/wP/R/9r/3//h/+P/
5P/l/+b/6P/p/+r/7P/t/+7/7//w//H/8v/0//X/9f/1//b/9//3//f/+f/6//r/+//5
//n/+v/6//z//P/9//3//f/+//7//v/9//3//f/9////AAAAAAAAAAABAAEAAQABAAEA
AgACAAIAAwADAAQABAAEAAUABQAFAAYABgAGAAcABwAIAAgABwAHAAkACQAJAAoACwAM
AA0ADQANAA0ADwAQABEAEQASABMAEwAUABUAFgAXABgAGgAaABwAHAAbABwAHQAeAB8A
HwAfACEAIQAhACEAIgAkACQAJAAkACQAJAAjACIAIgAiACEAIAAfAB8AHwAdAB8AHgAd
ABwAGwAbABoAGAAXABYAFAATABIAEAAPAA0ACQAHAAYABgACAAEAAAD//wAA///+//3/
/f/8//v/+//4//f/9//3//f/9v/2//b/9//3//f/9//3//b/9v/2//X/9f/1//X/9P/0
//X/9f/1//T/8//z//P/8//z//T/9P/0//T/9P/0//T/9P/1//T/9P/0//T/9v/2//b/
9v/2//b/9v/2//f/9//3//f/+v/6//r/+v/6//r/+v/6//v/+//7//v//P/8//z//P/8
//z//P/8//z//P/8//z//P/7//v/+//9//3//f/9//v/+//7//v/+//6//r/+v/4//j/
+P/4//n/+f/4//j/+v/5//n/+f/5//n/+f/5//j/+P/3//f/9//3//f/9//3//b/9v/2
//f/9v/2//b/9P/1//X/9P/0//T/9P/0//T/9P/0//T/9P/0//T/9P/0//T/9P/0//T/
9P/0//T/9P/0//T/9P/0//T/9P/0//P/8//z//P/8v/y//P/8//z//T/8v/y//L/8v/y
//L/8//z//X/9f/2//b/9//4//n/+f/6//r/+v/6//r/+//7//v//P/8//3//f/+//7/
/v/+//3//f/9//3/+//7//r/+P/6//r/+v/6//r/+v/8//3/+//7//v/+//9//3//f/7
//r/9//2//X/9P/0//T/9f/1//X/9f/z//P/8//z//P/8f/x//L/8v/w//D/7//v//H/
8f/x//H/8v/y//L/8v/y//L/8P/v/+z/6f/m/+T/7f///xUAMABOAHIAnQDNAAIBLwFV
AXcBkgGjAZIBUgH2AKMAXQAYAND/kf9n/1H/S/9W/2L/av90/37/iv+a/63/wP/R/+D/
5f/n/+v/7v/v//D/8P/z//T/9v/3//j/9//4//n/+v/6//v/+//7//r/+//7//v//f/+
//7///8BAAEAAgACAAAAAAABAAEAAwAEAAQABAAFAAUABQAFAAUABgAGAAYABgAHAAcA
BwAHAAcACAAIAAYABwAHAAgACgAKAAsACwALAAwADAAMAAsACwAMAAwADQANAA8ADwAP
ABAAEQASABMAEwATABMAFQAWABcAFwAaABsAGwAcABsAHAAdAB4AHAAcAB4AHgAhACIA
IwAkACUAJQAlACcAJwAnACcAKAAoACgAKAAoACoAKgApACgAKAAoACcAJgAjACMAIwAh
ACEAIAAfAB4AHwAfAB4AHAAbABoAGAAXABYAFAATABEADwANAAwADAAIAAcABgAFAAQA
AwACAAEAAwACAAEAAQAAAP///////////v/+//7/+//7//v/+//7//r/+v/6//n/+f/5
//n/+P/4//n/+f/5//j/9//3//n/+f/5//r/+P/4//j/+P/2//b/9v/3//j/+P/4//j/
+v/6//r/+v/6//r/+v/6//3//f/9//3//P/8//z//P/8//z//P/8////////////AAAA
AAAAAAD///7//f/8//z//P/8//z//f/9//7////9//3//f/9//3//f/9//3/+//6//r/
+v/6//r/+v/6//v/+//6//r//P/7//v/+//7//v/+//7//r/+v/5//n/9//3//f/9//3
//b/9v/2//j/+P/5//r/+f/5//j/9v/2//b/9v/2//T/9P/0//T/9P/0//T/9P/y//L/
8v/y//T/9P/0//T/9P/0//T/9P/0//T/9P/y//L/8v/y//L/8v/y//L/8//z//X/9f/2
//b/9//4//n/+f/4//j/+P/4//j/+f/5//n/+v/6//v/+//8//z//P/8//n/+f/5//n/
+//7//r/+P/4//j/+P/4//j/+P/6//v/+//7//v/+//5//n/+f/3//b/8//y//H/8v/y
//L/8//z//P/8//x//H/8f/x//H/7//v//D/8P/u/+7/7f/t/+3/7f/t/+3/7v/u/+7/
7v/u/+7/7P/r/+r/5//k/+T/6f/1/wkAJABCAGAAiQC5AOoAFwE/AWEBgAGZAZoBbgEc
AcMAdQAwAOj/of9r/03/P/9E/1L/XP9k/27/ev+K/5v/rP+9/87/1//d/+H/5P/j/+b/
6v/r/+z/7v/v//D/7//w//H/8v/0//X/9f/1//b/9//3//f/9//4//j/+f/3//f/+P/4
//j/+P/5//n/+f/6//r/+v/7//v/+//7//v//P/8//z//P/9//3//f/9//3//v/+/wAA
AQABAAIAAAAAAAEAAQABAAIAAgACAAMAAwAEAAQABQAFAAcABwAJAAoACwAMAAsACwAL
AAsADQAOAA8ADwAOAA8ADwAQABEAEgATABQAFAAUABYAFgAXABgAGQAaABsAGwAbAB0A
HQAdAB0AHgAcABwAHAAcABwAHAAbABoAGgAaABkAGAAXABcAFwAVABUAFAATABIAEQAR
ABAADgANAAwACgAJAAgABgAFAAMAAQD///7//v/8//v/+v/5//r/+f/4//f/9//2//X/
9f/0//P/8//z//P/8v/y//L/8f/x//H/8f/x//D/8P/w/+//7//v/+//7P/s/+3/7f/v
/+7/7f/t/+v/6//r/+z/7P/s/+z/7P/s/+z/7P/t/+z/7P/s/+z/7v/u/+7/7v/u/+7/
7v/u/+3/7f/t/+3/8P/w//D/8P/w//D/8P/w//H/8f/x//H/8v/y//L/8v/y//L/8v/y
//L/8v/y//L/8v/x//H/8f/x//H/8f/x/+//7//v/+//7//u/+7/7v/u/+7/7v/u/+//
7//u/+7/7v/t/+3/7f/t/+3/7f/t/+z/7P/r/+v/6//r/+v/6//r/+r/6v/q/+v/6v/q
/+r/6v/r/+v/6v/q/+r/6v/q/+r/6v/q/+r/6v/q/+r/6v/q/+r/6v/q/+r/6v/q/+r/
6v/q/+r/6v/q/+r/6v/q/+j/6P/o/+j/6v/q/+v/6//p/+n/6v/q/+v/7P/t/+3/7v/u
/+7/7v/u/+//7//v//D/8P/x//H/8v/y//L/8v/x//H/8f/x//H/8f/w/+7/7v/u/+7/
7v/u/+7/8P/x//H/8f/x//H/8//z//P/8f/w/+3/7P/r/+j/6P/o/+n/6f/p/+n/5//n
/+f/5//n/+f/5//o/+j/5v/m/+X/5f/n/+f/5//n/+b/5v/m/+b/6P/m/+b/5f/i/93/
2v/a/9//7/8HACIAPgBgAIsAuwDuAB8BRQFnAYYBnQGYAWABCgGzAGUAHgDS/4n/W/9D
/z//SP9W/2D/aP9w/3r/jP+f/7D/wf/Q/9n/2//d/+D/4f/i/+T/5f/k/+b/5//o/+n/
6v/r/+z/7P/t/+3/7f/u/+//7//v//H/8v/y//P/8//z//T/9P/0//T/9f/1//P/9P/0
//T/9f/1//X/9f/1//b/9v/2//j/+f/5//n/+f/5//r/+v/4//n/+f/6//z//P/9//3/
/f/8/w==
         </WaveFormData>
      </LeadData>
      <LeadData>
         <LeadByteCountTotal>10000</LeadByteCountTotal>
         <LeadTimeOffset>0</LeadTimeOffset>
         <LeadSampleCountTotal>5000</LeadSampleCountTotal>
         <LeadAmplitudeUnitsPerBit>4.88</LeadAmplitudeUnitsPerBit>
         <LeadAmplitudeUnits>��V</LeadAmplitudeUnits>
         <LeadHighLimit>2147483647</LeadHighLimit>
         <LeadLowLimit>268435456</LeadLowLimit>
         <LeadID>V5</LeadID>
         <LeadOffsetFirstSample>0</LeadOffsetFirstSample>
         <FirstSampleBaseline>0</FirstSampleBaseline>
         <LeadSampleSize>2</LeadSampleSize>
         <LeadOff>FALSE</LeadOff>
         <BaselineSway>FALSE</BaselineSway>
         <ExcessiveACNoise>FALSE</ExcessiveACNoise>
         <MuscleNoise>FALSE</MuscleNoise>
         <LeadDataCRC32>2319249016</LeadDataCRC32>
         <WaveFormData>
BAAEAAQABAAFAAYABwAIAAoACgAKAAoACwAMAA0ADgAQABAAEAAQABIAEgASABIAEwAU
ABUAFgAWABYAFgAWABYAFgAWABYAFAAUABQAFAASABIAEgASAA8ADgANAAwACwAKAAkA
CAAHAAYABQAEAAEAAAD///7/+//6//n/+P/3//b/9f/0//L/8v/y//L/8P/w//D/8P/w
//D/8P/w/+7/7v/u/+7/7P/s/+z/7P/s/+z/7P/s/+z/7P/s/+z/6v/q/+r/6v/q/+r/
6v/q/+r/6v/q/+r/7P/s/+z/7P/s/+z/7P/s/+z/7P/s/+z/7P/s/+z/7P/s/+z/7P/s
/+z/7P/s/+z/7v/u/+7/7v/u/+7/7v/u/+7/7v/u/+7/7v/u/+7/7v/u/+7/7v/u/+7/
7v/u/+7/7v/u/+7/7v/u/+7/7v/u/+7/7v/u/+7/7v/u/+7/7v/u/+7/7v/u/+z/7P/s
/+z/7P/s/+z/7P/s/+z/7P/s/+z/7P/s/+z/6v/q/+r/6v/q/+r/6v/q/+r/6v/q/+r/
6v/q/+r/6v/q/+r/6v/q/+r/6v/q/+r/6v/q/+r/6v/q/+r/6v/q/+r/6v/q/+r/6v/q
/+r/6v/q/+r/6v/q/+r/6v/q/+r/6v/q/+r/6v/p/+n/6v/q/+r/6v/r/+v/7P/s/+z/
7f/t/+7/7v/u/+7/7//v/+//8P/w//D/8P/w//H/8f/y//L/8v/y//L/8v/z//P/8//y
//L/8//z//T/9P/1//b/9v/2//b/9v/2//b/9v/0//L/8P/u/+z/7P/r/+v/7P/s/+v/
6//p/+n/6f/p/+f/5//n/+f/5//n/+f/5//m/+b/5v/m/+f/5//n/+f/5//m/+b/5v/j
/+D/3P/X/9b/2//p//3/DQAiAEAAZACJALAA1gD5ABkBMgE+AS4B/wDIAJwAdwBOAB8A
+f/i/9P/yP/B/77/vP+6/7r/vv/D/8r/1P/e/+L/5P/l/+T/5f/m/+b/5f/l/+X/5f/l
/+X/6P/o/+j/6P/r/+v/6//r/+v/7P/s/+z/7f/t/+7/7//t/+3/7f/t/+7/7v/u/+7/
7v/v/+//7//u/+7/7v/u/+7/7//w//D/8v/y//L/8v/y//L/8v/y//P/9P/0//T/9P/1
//X/9f/1//X/9v/2//X/9f/2//b/9v/2//b/9//3//n/+v/7//3//P/8//3//P/8//z/
/f/+////AAABAAEAAQADAAQABgAHAAcACAAIAAgACgALAAsADAANAA4AEQASABIAEwAT
ABMAEwAVABUAFQAVABYAFwAXABcAFwAWABUAFQAVABMAEwASABIAEAAQABAAEQAOAA0A
DAALAAoACAAHAAUAAgABAP////////7/+//6//n/+P/4//f/9v/1//T/8//y//L/8f/x
//H/8f/x//D/8P/w//D/7v/u/+7/7v/u/+3/7f/t/+7/7v/t/+3/7f/t/+z/7P/s/+7/
7v/u/+7/7P/s/+z/7f/t/+z/7P/s/+7/7v/u/+7/7P/t/+3/7v/u/+7/7v/u//D/8P/w
//D/7v/u/+//7//v//D/8P/w/+//7//v/+//8f/x//H/8f/x//D/8P/x//H/8P/w//D/
7v/u/+7/7v/v//D/8P/x//H/8P/v/+7/8P/w//D/8P/y//H/8f/x/+//7//u/+7/7f/t
/+3/7P/u/+//7//v//H/8f/y//L/8P/w/+//7//t/+3/7P/s/+z/7P/s/+z/7P/s/+z/
7P/t/+3/7v/v/+3/7f/t/+3/7f/t/+3/7f/v/+//7//v/+//7//v/+//7f/u/+7/7f/t
/+3/7f/t/+7/7v/u/+//7//u/+7/7v/s/+z/7P/s/+z/7P/s/+3/7f/u/+7/8P/w//H/
8f/w//D/8P/x//P/9P/0//T/9P/1//X/9f/4//j/+P/4//b/9//3//j/9v/2//b/9v/2
//f/9//3//b/9v/3//f/+v/6//v//P/6//r/+v/6//j/+P/4//b/9v/0//L/8P/y//H/
8f/y//D/7//v/+3/6//r/+v/6f/q/+v/7P/t/+v/6//r/+r/6P/o/+j/6f/r/+v/6//r
/+r/6v/q/+f/5P/g/9v/2v/b/+f/+f8LAB4AOgBeAIMArADUAPcAGQE0AUYBQgEXAd4A
rgCDAFYAJQD5/9r/y//C/7n/tv+0/7T/tv+6/7//yP/Q/9r/4v/m/+f/6P/p/+j/6v/r
/+v/6//r/+v/6//s/+z/7P/s/+v/6//r/+v/7f/u/+7/7v/t/+3/7v/v/+//7//v/+//
8P/w//D/8P/w//H/8f/x//D/8P/w//D/8P/x//L/8v/y//L/8v/y//T/9P/0//T/9f/2
//b/9v/2//f/9//3//X/9f/2//b/9//3//j/+P/4//j/+P/5//n/+//8//3//f/8//z/
/f/8//z//P/9/wAAAQACAAMABQAFAAcACAAGAAcABwAIAAYABgAIAAkADQAOAA8AEAAR
ABIAEgATABMAEwATABUAEwATABMAFAAUABMAEgARABMAEwAUABUAFQAVABQAFAAPAA4A
DQANAAwACwAKAAkACAAGAAUAAwAEAAMAAQABAP///v/7//r/9//2//b/9f/2//X/9P/z
//L/8v/x//H/8f/x//H/8P/w//D/8P/u/+z/7P/s/+z/6//r/+v/7P/s/+v/6//r/+v/
6v/q/+r/7P/s/+z/7P/s/+z/7P/t/+v/6v/q/+r/6v/q/+r/6v/s/+3/7f/u/+7/7v/u
/+7/7v/u/+7/7v/s/+z/7f/t/+//8P/w//D/8f/x//H/8f/x//H/8f/x//H/8P/w//H/
8f/w//D/8P/w//D/8P/w//H/8v/y//P/8//y//H/8P/w//D/8P/w/+7/7f/t/+3/7f/t
/+z/7P/v/+//7//u/+7/7//v/+//7//v//D/8P/u/+7/7f/t/+v/6//q/+r/6v/q/+r/
6v/r/+z/7f/u/+7/7f/t/+3/6//r/+v/6//t/+3/7f/t/+3/7f/t/+3/6//r/+v/6//t
/+7/7v/t/+3/7f/t/+3/7P/r/+r/6f/o/+n/6f/q/+r/7P/s/+3/7f/w//D/8P/x/+//
8P/w//D/8P/x//H/8f/w//D/8P/w//L/8//z//T/9P/0//T/9P/2//f/9//3//b/9v/3
//f/9v/2//f/+P/6//r/+v/6//j/+P/4//b/9v/0//L/8P/w/+//7//w//D/7//v/+3/
6//r/+v/6f/p/+n/6f/p/+v/6//r/+r/6v/q/+r/6//r/+v/6//r/+z/7P/q/+f/5P/g
/93/2P/Z/+H/7/8BABIAKABIAG8AlgC+AOMABQEiAToBRgExAfgAvACNAGIAMQABAN7/
zf/E/7//vv+6/7j/uP+8/7//xP/M/9b/3v/i/+X/5v/n/+j/6P/p/+n/6//r/+v/6//s
/+z/7P/s/+//7//v/+//7//w//D/8P/v/+//8P/x//H/8f/x//H/8v/y//L/8v/0//X/
9f/1//T/9P/0//T/9P/1//b/9v/2//b/9v/2//b/9v/2//b/9//4//j/+P/4//n/+f/5
//n/+f/6//r/+//7//z//P/8//z//P/9//3///8AAAEAAQAAAAAAAQACAAIAAgADAAQA
BQAGAAcABwAHAAkACgAKAAsACwAMAAwADAAOAA8ADwAQABEAEgATABQAFAAVABcAFwAX
ABkAGQAZABkAGgAbABsAGwAbABoAGQAZABkAGQAZABgAGAAXABYAFQAVABIAEQAQAA8A
EAAOAA0ACwAIAAcABQAFAAMAAgD///7////+//7//f/8//v/+v/5//j/+P/3//f/9//3
//f/9v/0//T/9P/y//T/9P/0//T/8//z//P/9P/y//H/8f/x//P/8v/y//L/8v/y//L/
8v/y//L/8v/z//P/8v/y//L/8v/y//L/8v/y//P/8//0//L/8v/y//L/9P/0//T/9P/0
//T/9f/1//P/9P/0//T/9f/1//X/9f/1//X/9f/1//f/9v/2//f/9//2//b/9v/2//b/
9v/2//X/9v/2//f/9//2//X/9P/2//b/9v/2//b/9f/1//X/9f/1//T/9P/z//P/8//y
//T/9f/1//X/8//z//T/9P/0//T/8//z//P/8//y//L/9P/0//T/9P/y//L/8v/y//L/
8f/x//H/8//z//P/8//z//P/8//z//H/8f/x//H/8f/x//H/8f/x//L/8v/x//H/8f/x
//H/8P/w//D/8f/x//L/8P/y//L/8v/y//L/8v/x//H/8v/y//L/8v/z//P/9P/0//T/
9f/1//b/9v/2//T/9f/1//X/9v/2//b/9v/4//n/+f/6//r/+v/6//r/+P/5//n/+f/6
//r/+//7//r/+v/7//z//P/8//z//P/8//z//P/6//j/9v/0//L/8v/x//H/8v/y//H/
8f/v/+//7//v/+3/7f/t/+3/7f/t/+3/7f/s/+z/7P/s/+3/7f/t/+3/7f/s/+z/7P/n
/+T/4v/d/9r/3//t//3/DwAkAEAAYgCJALAA1gD5ABsBNAFAATYBCQHUAKgAgQBWACcA
///m/9f/zv/H/8T/wP++/77/wv/H/87/2P/i/+j/6v/p/+j/6f/q/+r/6//r/+v/6//r
/+v/7P/s/+z/7P/t/+3/7f/t/+3/7v/u/+7/7//v//D/8f/v/+//7//v//D/8P/w//D/
8P/x//H/8f/y//L/8v/y//L/8//0//T/9P/0//T/9P/0//T/9P/0//P/9P/0//T/9P/1
//X/9f/1//X/9v/2//f/9//4//j/+P/4//j/+f/5//v//P/9//3//P/8//3//v/+//7/
//8AAAEAAgADAAMAAwAFAAYABgAHAAcACAAKAAoADAANAA8AEAARABIAEQASABIAEwAV
ABUAFQAXABcAFwAXABgAFwAXABcAFwAYABcAFwAXABUAFQAUABQAEwASABEAEQAQAA8A
DgANAAwACgAJAAcABAADAAEAAQD///7/+//6//v/+v/6//n/+P/3//b/9f/0//T/8//z
//H/8f/x//D/7v/u/+7/7P/u/+7/7v/u/+3/7f/t/+7/7v/t/+3/7f/v/+7/7v/u/+7/
7v/u/+7/7P/s/+z/7f/t/+z/7P/s/+7/7v/u/+7/7P/t/+3/7v/u/+7/7v/u/+7/7v/u
/+7/8P/w//H/8f/v//D/8P/w/+//7//v/+//7//v/+//7//x//D/8P/x//P/8v/y//L/
8v/y//L/8v/y//L/8f/x//P/8v/x//D/8P/w//D/8P/w/+//7//v/+//7//u/+7/7//v
/+//7v/u/+//7//v/+//7//w//D/8P/w/+//7//v/+//7v/u/+7/7v/u/+7/7v/u/+7/
7v/u/+3/7f/t/+3/7f/t/+3/7f/t/+3/7f/t/+3/7f/t/+//7//v/+//7f/u/+7/7f/v
/+//7//v/+7/7v/u/+3/7v/u/+7/7v/u/+3/7f/u/+7/7v/u/+//7//w//D/8P/x//H/
8v/y//L/8v/z//P/8//0//T/9P/0//T/9f/1//b/9v/2//b/9v/2//f/9//3//b/9v/3
//f/+P/4//n/+v/6//r/+v/6//z//P/8//r/9v/0//L/8P/w/+//7//w//D/7//v/+3/
7//v/+//7f/t/+3/7f/t/+3/7f/t/+z/7P/s/+z/7f/t/+3/7f/t/+z/7P/q/+n/5v/i
/93/3P/j//H/AwAVACoASABqAJEAuADcAAEBHwE2AUABMAH/AMgAoAB7AFAAIwD9/+b/
1//M/8X/wP++/7z/wP/E/8n/0P/Y/+D/5v/o/+n/6v/r/+z/7P/r/+v/6//r/+v/6//u
/+7/7v/u/+//7//v/+//7//w//D/8P/v/+//8P/x//H/8f/x//H/9P/0//T/9P/y//P/
8//z//T/9P/0//T/9P/1//b/9v/2//b/9v/2//b/9v/2//b/9//4//j/+P/4//n/+f/5
//n/+f/6//r//f/9//7//v8AAAAAAAABAP//AQACAAMAAQAAAAAAAQACAAIAAgADAAQA
BQAGAAcACQAJAAsADAAKAAsACwAMAAwADAAOAA8ADwAQABEAEgAUABYAFwAZABkAGQAZ
ABsAGQAZABkAGgAbABsAGwAbABwAGwAbABsAGgAZABcAFgAVABQAEwATABQAEwASABEA
EAAOAA0ACwAHAAUAAgABAAIAAgAAAAAA///+//7//f/8//v/+v/5//b/9v/1//X/9f/1
//X/9P/2//b/9v/0//T/9P/0//T/8v/x//D/8P/y//H/8f/x//P/8v/y//L/8P/w//D/
8P/w//D/8P/x//P/8v/y//L/8P/w//D/8P/u/+//7//w//D/8P/w//D/8f/y//P/9P/0
//T/9f/1//T/9P/z//L/8//z//P/8//0//X/9v/3//f/9v/2//f/9//2//b/9v/0//T/
9P/0//T/9P/z//P/9P/0//T/9P/2//b/9v/2//b/9f/1//X/8//z//L/8v/z//P/8//y
//L/8//z//P/8f/x//L/8v/y//L/8f/x//P/8//y//L/9P/0//T/9P/y//L/8v/y//D/
7//v/+//8f/x//H/8f/z//P/8//z//H/8f/x//H/7//v/+//7//x//L/8v/x//P/9P/y
//L/8v/y//H/8f/y//L/8P/w//H/8f/w//D/8P/x//P/9P/0//T/9v/3//f/9//2//b/
9v/2//b/9//3//j/+P/4//j/+P/6//v/+//7//r/+v/7//v/+v/6//v//P/6//r/+v/6
//z//P/8//r/9v/0//L/8P/w/+//7//w//L/8f/x/+//8P/x//L/8f/w/+//7v/t/+v/
6//r/+r/7P/s/+z/7f/v/+//7//v/+7/7P/q/+n/5v/i/9//3P/h/+3///8RACQAQgBm
AI0AtADaAP0AHQE4AUYBPAEPAdAAnABvAEIAEwDn/87/w/+8/7n/uP+2/7T/tv+6/7//
yP/Q/9r/4v/k/+f/6v/r/+r/6v/r/+v/6f/p/+n/6f/r/+z/7f/u/+7/7f/s/+v/7f/u
/+7/7v/v/+//8P/x/+//7//v/+//8P/w//D/8P/w//H/8f/x//L/8v/y//L/8v/z//T/
9P/z//L/8f/w//L/8v/y//L/9f/2//b/9v/2//f/9//3//b/9f/1//T/9//3//j/+P/4
//j/+P/5//n/+//8//3//f/8//z//f8AAAAAAAABAAIAAwAEAAUAAwADAAUABgAGAAcA
BwAIAAoACgAMAA0ADQAOAA8AEAARABIAEgATABUAFQAVABcAFQAVABUAFgAVABUAFQAV
ABYAFQAVABUAEwATABIAEgARABAADwAPAAwACwAKAAkACQAIAAgABwAGAAUAAwADAP//
/v/7//r/+f/4//j/9//2//X/9P/z//L/8v/x//H/8//z//P/8v/y//L/8v/w//D/8P/w
//D/7f/t/+3/7v/w/+//7//v/+3/7P/s/+z/7P/s/+z/7P/u/+7/7v/v/+//7v/u/+7/
8P/w//D/8P/u/+//7//w//D/8P/w//D/8P/w//D/8P/w//D/8f/x//P/9P/0//T/8//z
//P/8//z//P/8//z//X/9P/0//X/8//y//L/8v/0//T/9P/0//P/9P/0//X/9f/0//P/
8v/0//T/9P/0//L/8f/x//H/8f/x//D/8P/v/+//7//u//D/8f/x//H/8f/x//L/8v/y
//L/8f/x//H/8f/w//D/8P/w//D/8P/w//D/8P/w//D/7//v/+//8f/x//H/8f/v/+//
7//v//H/8f/x//H/7//v/+//7//v//D/8P/v//H/8f/y//D/8P/w//D/7f/t/+7/7v/u
/+7/7//v//D/8P/w//H/8//0//T/9P/0//X/9f/1//b/9v/2//b/9v/3//f/+P/4//j/
+P/4//j/+f/5//n/+P/4//n/+f/6//r/+//8//z//P/8//z//P/8//z/+v/4//b/9P/y
//L/8f/x//L/8v/x//H/7//v/+//7//t/+3/7f/t/+3/7//v/+//7v/u/+7/7v/v/+//
7//v/+//7v/u/+z/6f/m/+L/3f/c/9//7f/9/w0AIgA+AGIAhwCuANQA9wAXATIBRgE+
ARMB1gCkAHkATgAdAPX/3P/P/8j/xf/E/77/vv/A/8L/xf/M/9b/3v/m/+r/6//s/+v/
7P/q/+v/7f/t/+3/7f/t//D/8P/w//D/8f/x//H/8f/x//L/8v/y//H/8f/y//P/9f/1
//X/9f/0//T/9P/0//T/9f/1//X/9P/0//T/9P/0//X/9v/2//b/9v/2//b/+P/4//j/
+P/3//j/+P/4//j/+f/5//n/+f/5//r/+v/7//v//P/8//z//P/8//3/+//9//7///8B
AAAAAAABAAQABAAEAAUABAAFAAYABwAHAAcACQAKAAoACwALAAwADAAMAA4ADwARABIA
EwAUABUAFgAWABcAFwAXABcAGQAZABkAGQAaABkAGQAZABkAGgAZABkAGQAZABkAGAAY
ABUAFAATABMAEgARABAADwAOAAwACwAJAAYABQADAAMAAQAAAP3//P/7//r/+v/5//r/
+f/4//f/9v/2//X/9f/1//X/9f/0//T/9P/0//L/8v/y//L/8v/x//H/8f/y//L/8f/x
//H/8f/w//D/8P/u/+7/7v/u/+7/7v/u/+//8f/w//D/8P/w//D/8P/w//D/8f/x//L/
8v/y//L/8v/y//L/8v/y//L/8v/z//P/8f/y//L/8v/z//P/8//z//P/8//z//P/9f/0
//T/9f/1//T/9P/0//T/9P/0//T/8//0//T/9f/3//b/9f/0//T/9P/0//T/9v/1//X/
9f/1//X/9P/0//P/8//z//L/8P/x//H/8f/x//H/8v/y//L/8v/x//H/8//z//L/8v/y
//L/8v/y//L/8v/y//L/8v/x//H/8f/z//P/8//z//H/8f/x//H/8f/x//H/8f/x//H/
8f/x//H/8v/y//H/7//v/+//7//w//D/8P/x//H/8P/w//D/8P/w//D/8P/v/+//8P/w
//D/8P/x//H/8v/y//L/8//z//T/9P/0//T/9f/1//X/9v/2//b/9v/2//f/9//4//j/
+P/4//j/+P/5//n/+f/2//b/9//3//r/+v/7//z//P/8//z//P/8//z//P/6//j/9v/0
//L/8v/x//H/8v/w/+//7//t/+//7//v/+3/7f/t/+3/7f/r/+v/6//q/+z/7P/s/+3/
7f/t/+3/7f/s/+z/6v/p/+T/3v/Z/9j/2//p//3/DQAgADwAYACFAKwA0gD1ABcBMAFC
ATgBDQHUAKgAgwBaACsAAwDm/9n/zv/H/8L/vv+8/7z/wP/F/8z/1v/g/+b/6P/n/+j/
6f/q/+j/6f/p/+n/6f/p/+n/7P/s/+z/7P/t/+3/7f/t/+3/7v/u/+7/7//v//D/8f/x
//H/8f/x//L/8v/y//L/8v/z//P/8//y//L/8v/y//L/8//0//T/9P/0//T/9P/0//T/
9P/0//X/9v/2//b/9v/3//f/9//3//f/+P/4//n/+f/6//r/+v/6//r/+//5//v//P/9
/////v/+////AAAAAAAAAQAAAAEAAgADAAMAAwAFAAYACAAJAAkACgAKAAoADAANAA8A
EAARABIAEQASABIAEwAVABUAFQAXABcAFwAXABgAGQAZABkAGQAYABcAFwAXABcAFwAW
ABYAEwASABEAEQAQAA8ADgANAAwACgAJAAcABgAFAAMAAwABAAAA/f/8//v/+v/6//n/
+P/3//b/9f/0//T/8//z//P/8//z//L/8v/y//L/8P/w//D/8P/w/+//7//v//D/7v/t
/+3/7f/v/+7/7v/u/+7/7v/u/+7/7P/s/+z/7f/t/+z/7P/s/+7/7v/u/+7/7v/v/+//
8P/w//D/8P/w//D/8P/w//D/8P/w//H/8f/x//L/8v/y//H/8f/x//H/8f/x//H/8f/z
//L/8v/z//P/8v/y//L/8v/y//L/8v/x//L/8v/z//P/8v/x//D/8v/y//L/8v/y//H/
8f/x//H/8f/w//D/8f/x//H/8P/w//H/8f/x/+//7//w//D/8P/w/+//7//x//H/8P/w
//D/8P/w//D/8P/w//D/8P/u/+3/7f/t/+//7//v/+//7//v/+//7//v/+//7//v/+//
7//v/+//7f/u/+7/7f/v/+//7//v/+7/7v/u/+//7//u/+7/7v/u/+7/7v/u/+7/7v/t
/+3/7v/u/+7/7v/v/+//8v/y//L/8//x//L/8v/y//L/8//z//P/9P/0//T/9P/2//f/
9//4//j/+P/4//j/9v/3//f/9//2//b/9//3//b/9v/3//j/+P/4//j/+P/6//r/+v/4
//b/9P/y//D/8P/v/+//8P/w/+//7//t/+3/7f/t/+v/6//r/+v/6//r/+v/6//q/+r/
6v/q/+v/6//r/+v/6//q/+r/6P/n/+T/4P/b/9j/2f/l//f/BwAcADgAWAB9AKQAygDv
AA8BKAE6ATgBEwHYAKoAhQBcAC8ABQDm/9X/yP/B/77/uv+4/7b/uv+//8T/zv/Y/+D/
5P/l/+b/6f/o/+j/6f/p/+n/6f/p/+n/6v/q/+r/6v/p/+n/6f/p/+n/6v/q/+r/7f/t
/+7/7//x//H/8f/x//D/8P/w//D/8P/x//H/8f/y//L/8v/y//L/8//0//T/8v/y//L/
8v/y//L/8v/y//H/8v/y//L/9P/1//X/9f/3//f/+P/4//f/9//4//j/9v/2//b/9//1
//f/+P/5//r/+v/7//3//v/+//7////+////AAABAAAA//8AAAAAAAABAAEAAgAFAAYA
CQALAAsADAANAA4ADQAOAA4ADwAPAA8ADwARABIAEwAUABYAFwAXABcAFwAVABMAEgAR
AA8ADwAOAA4ADgAOAA4ADwAMAAsACgAJAAgABgAFAAMAAAD///3//f/7//r/9//2//X/
9P/0//P/9P/z//L/8f/w//D/7//v/+3/7f/t/+z/7P/s/+z/6v/o/+j/6P/o/+n/6f/p
/+r/6v/p/+n/6f/p/+j/6P/o/+j/6P/o/+j/5v/m/+b/5//l/+T/5P/k/+X/5v/n/+j/
6P/p/+n/6v/o/+j/6P/o/+j/6P/o/+j/6P/o/+n/6f/p/+r/6v/q/+3/7f/t/+3/6//r
/+v/6//o/+b/5f/l/+j/6P/p/+r/6//s/+3/7v/u/+7/7f/t/+v/6v/p/+j/6P/o/+j/
6P/o/+f/5//n/+n/6f/o/+j/6f/p/+n/6P/o/+n/6f/p/+f/5//o/+j/5f/k/+L/4f/i
/+P/4//k/+X/5v/n/+j/5v/m/+b/5v/o/+f/5//n/+b/5f/k/+P/4//j/+P/4//j/+P/
4//j/+X/5f/l/+X/5f/m/+b/5f/j/+P/4//j/+L/4P/g/+D/4P/h/+H/4v/i/+T/5P/l
/+X/5v/m/+b/5//l/+b/5v/m/+j/6f/p/+n/6P/o/+j/6P/o/+n/6f/q/+r/6v/q/+r/
7P/t/+3/7f/q/+r/6//r/+z/7P/t/+7/7v/u/+7/7v/u/+7/7v/s/+r/6P/m/+T/5P/j
/+P/5P/k/+P/4//h/+H/4f/h/9//3//f/9//3//d/93/3f/c/97/3v/e/9//3//f/9//
3//e/9z/3P/b/9j/1P/N/8j/yf/R/+H/9f8KACAAQABlAIoAsADTAPUAEgEoATABGQHi
AKYAeQBOACEA8//Q/73/sv+t/6z/qP+k/6T/qP+r/7L/uv/C/8r/0P/T/9T/1//Y/9j/
2//b/9v/2//b/9v/2v/a/9r/2v/b/9v/2//b/93/3v/e/97/3f/d/97/3//e/93/3P/b
/9z/3P/c/9z/3v/f/9//3//g/+D/4P/g/97/3//g/+D/4v/i/+L/4v/g/+D/4P/g/+H/
4v/i/+L/5P/l/+X/5f/l/+X/5v/m/+X/5f/m/+b/5v/m/+b/5//n/+n/6v/r/+v/6v/q
/+v/7P/s/+z/7f/s/+3/7v/v/+3/7f/v//D/8P/x//H/8v/0//T/9v/3//f/+P/5//r/
+f/6//r/+//7//v/+//9//3//f/9//7////////////+//3//f/9//3//f/8//z/+//6
//n/+f/4//f/9v/1//T/8v/x/+//7P/r/+n/6f/p/+j/5f/k/+P/4v/i/+H/4P/f/97/
3f/e/97/3f/d/9v/2//b/9r/2v/a/9r/2P/Y/9j/2P/Y/9f/1//X/9j/2P/X/9f/1//X
/9b/1v/W/9b/1v/W/9b/2P/Y/9j/2f/X/9b/1v/W/9b/1v/W/9b/2P/Z/9n/2v/Y/9j/
2P/Y/9r/2v/a/9r/2v/a/9v/2//Z/9r/2v/a/9v/2//b/9v/2//b/9v/2//d/9z/3P/d
/93/3P/c/9z/3P/c/9z/3P/b/9z/3P/d/93/3P/b/9r/3P/c/9z/3P/c/9v/2//b/9v/
2//a/9r/2f/Z/9n/2P/Y/9n/2f/Z/9n/2f/a/9r/2v/a/9n/2f/Z/9n/2P/Y/9r/2v/a
/9r/2P/Y/9j/2P/Y/9f/1//X/9f/1//X/9f/2f/Z/9n/2f/X/9f/1//X/9f/1//X/9f/
1//Y/9j/1//X/9f/1//W/9b/1v/W/9b/1//X/9j/2P/X/9b/1v/V/9b/1v/W/9f/1//Y
/9j/2P/a/9v/2//b/9r/2v/a/9r/2v/b/9v/3P/c/9z/3P/c/9z/3f/d/93/3P/c/93/
3f/e/97/3//g/+D/4P/g/+D/4P/g/+D/3v/e/9z/2v/Y/9b/1f/V/9b/1v/V/9X/0//T
/9P/0//R/9H/0f/R/9H/z//P/8//zv/O/87/zv/P/8//z//P/8//zv/O/87/y//I/8T/
v/+8/73/xf/X/+n/+v8SADIAWQB+AKQAyQDpAAYBGgEgAQMBzACWAG0ARgAXAOn/yv+5
/7D/qf+m/6D/nP+e/6D/o/+o/7L/uv/C/8j/yf/I/8n/yP/I/8n/yf/J/8n/yf/J/8r/
yv/K/8r/y//L/8v/y//L/8z/zP/M/8v/y//M/83/zf/N/83/zf/O/87/zv/O/87/z//P
/8//zv/O/87/zv/M/83/zv/O/87/zv/O/87/0P/Q/9D/0P/Q/9D/z//O/87/z//P/8//
0f/R/w==
         </WaveFormData>
      </LeadData>
      <LeadData>
         <LeadByteCountTotal>10000</LeadByteCountTotal>
         <LeadTimeOffset>0</LeadTimeOffset>
         <LeadSampleCountTotal>5000</LeadSampleCountTotal>
         <LeadAmplitudeUnitsPerBit>4.88</LeadAmplitudeUnitsPerBit>
         <LeadAmplitudeUnits>��V</LeadAmplitudeUnits>
         <LeadHighLimit>2147483647</LeadHighLimit>
         <LeadLowLimit>268435456</LeadLowLimit>
         <LeadID>V6</LeadID>
         <LeadOffsetFirstSample>0</LeadOffsetFirstSample>
         <FirstSampleBaseline>0</FirstSampleBaseline>
         <LeadSampleSize>2</LeadSampleSize>
         <LeadOff>FALSE</LeadOff>
         <BaselineSway>FALSE</BaselineSway>
         <ExcessiveACNoise>FALSE</ExcessiveACNoise>
         <MuscleNoise>FALSE</MuscleNoise>
         <LeadDataCRC32>1208901415</LeadDataCRC32>
         <WaveFormData>
BgAGAAYABgAHAAgACQAKAAwADAAMAAwADgAOAA4ADgAQABAAEAAQABIAEgASABIAFAAU
ABQAFAAVABYAFwAYABgAGAAYABgAGAAYABgAGAAWABYAFgAWABUAFAATABIAEAAQABAA
EAANAAwACwAKAAsADAANAA4ADgAOAA4ADgANAAwACwAKAAkACAAHAAYACAAIAAgACAAO
ABIAFgAaABYAFAASABAADQAMAAsACgAJAAgABwAGAAQABAAEAAQAAgACAAIAAgAAAAAA
AAAAAP7//v/+//7//v/+//7//v8AAAAAAAAAAAAAAAAAAAAAAAAAAAAAAAAAAAAAAAAA
AAIAAgACAAIAAgACAAIAAgACAAIAAgACAAAAAAAAAAAAAAAAAAAAAAAAAAAAAAAAAAIA
AgACAAIABAAEAAQABAACAAIAAgACAAAAAAAAAAAA/v/+//7//v/+//7//v/+//7//v/+
//7//v/+//7//v/+//7//v/+//z//P/8//z//P/8//z//P/6//r/+v/6//z//P/8//z/
+v/6//r/+v/8//z//P/8//r/+v/6//r/+v/6//r/+v/8//z//P/8//z//P/8//z//P/8
//z//P/8//z//P/8//z//P/8//z//P/8//z//P/8//z//f/9//3//v/+//7//v//////
AAD+////////////AAABAAEAAQABAAEAAQAEAAQABAAFAAUABgAGAAYABwAHAAcABwAG
AAYABgAHAAUABgAGAAYACAAIAAgACQAHAAcABgAEAAMAAgD//////v/9//3//f/8//z/
+//6//r/+v/6//n/+//6//r/+v/4//j/+P/4//j/+P/4//j/+P/3//f/9//4//f/9f/z
//D/7v/s/+n/6//2/wIADAAZACsAQQBbAHMAjACmAMAA1QDgANcAuwCeAIwAewBlAEoA
MgAhABUACQD+//b/8v/u/+v/6v/s/+7/9P/4//r/+//7//3//f////////8AAAAAAAAA
AAAAAAAAAAAAAAACAAIAAgACAAEAAQABAAEAAgACAAIAAgAAAAAAAAAAAAAAAAAAAAEA
AwADAAMAAwACAAIAAgADAAMAAwADAAQABAAEAAMAAwADAAMABAAFAAMAAwAEAAQAAwAD
AAMAAwAFAAUABQAFAAUABQAHAAcABAAEAAUABQAFAAYACAAIAAgACAAJAAoACQAJAAkA
CQALAAsACwANAA4ADgAOAA4AEQASABMAFQATABQAFQAWABcAGAAZABkAGwAbABsAHAAd
AB0AHgAfAB4AIQAhACAAIQAhACEAIQAhACEAIAAfAB0AHQAcABwAGwAaABoAGQAXABYA
FQAUABEAEAAQAA8ADgAMAAoACgALAAkACAAGAAUABAAEAAMAAwADAAEAAAD/////////
//7//v/+//7//v/+//3//P/+//7//v/8//z/+//7//v/+//7//v/+//7//v/+//7//z/
/P/7//v/+//7//v/+//5//r/+v/6//z//P/8//3/+//7//v/+//7//r/+v/6//v//P/8
//3/+//7//r/+v/6//v//P/9//v//P/8//z//f/+//7//v/+//7//v/+//7//v/+//7/
/P/8//z//P/8//3//f/9//v/+//6//r//P/8//v/+v/7//z//f/+//3//P/7//v/+f/4
//j/+P/6//n/+f/6//v//P/9/////f/8//z//P/6//r/+f/5//j/+P/4//j/+v/5//n/
+f/7//z//P/8//n/+f/5//n/+f/5//n/+f/7//v/+//8//z//P/8//z//P/8//v/+//+
///////////////////////////////9//z//P/+//7//v/+/wAAAAABAAEAAwAEAAQA
BAACAAMAAwAEAAQABQAFAAUABQAGAAcABwAJAAkACQAJAAgACAAIAAkACAAIAAcABgAJ
AAkACQAJAAwADAAMAA0ADQAOAA4ADgAMAAwADAANAAsACwAKAAgACQAKAAkACwAIAAcA
BwAHAAMAAgAAAP7//v/+//7//f////7//v/+//7//v/+//7//P/8//z//P/+//3//f/9
//z/+//7//n/9v/0//D/7f/t//T/AAAKABcAJwA9AFUAbwCIAKIAugDRAN4A3QDFAKQA
jAB5AF8AQgAmABEABQD7//D/6P/k/+L/4f/g/+D/4v/m/+z/8P/x//P/8//x//H/8f/z
//L/8P/w//D/8P/w//D/8P/w//D/8P/w//D/8f/x//H/8f/w//D/8P/w//L/8v/y//L/
8v/y//L/8//z//P/8//z//L/8v/y//P/8//z//P/9P/2//b/9f/1//X/9f/2//f/9//3
//j/+P/3//f/9//3//f/9//3//f/9//3//n/+f/4//j/+f/5//v//P/+//7//f/8//z/
/P/7//v/+//7//z//f/+/wEAAwAEAAUABgAGAAYABgAHAAYABgAGAAYACAAKAAwADQAO
AA0ADAAMAA0ADQAOAA8ADgARABEAEAANAA0ADQANABAAEQARABEAEQARABAAEAAMAAoA
CQAHAAcABgAFAAQAAQAAAAAA///9//z/+//8//v/+f/4//b/9f/0//T/8//z//P/8f/w
/+//7//v/+//7v/u/+7/7v/s/+z/6//q/+z/7P/s/+r/6v/p/+n/6f/p/+n/6f/p/+n/
6f/p/+n/6v/q/+n/6f/p/+n/6f/p/+n/6v/q/+r/6P/o/+j/6f/r/+v/6//r/+3/7P/s
/+z/6//s/+z/7f/r/+v/6v/q/+v/6//r/+v/7P/u/+//8P/w//D/7//u/+7/7v/u/+7/
7v/u/+7/7v/u/+7/7v/u//D/8f/x//H/7//v/+7/7v/s/+z/6//q/+z/7P/s/+z/7P/s
/+z/7f/t/+z/7P/s/+z/6//r/+z/7P/s/+z/7f/t/+z/7P/s/+r/6v/p/+n/6P/o/+j/
6P/r/+v/7P/t/+z/7P/r/+r/6f/p/+n/6f/p/+n/6f/p/+n/6f/p/+r/6v/q/+r/6v/s
/+z/6//r/+r/6//r/+v/6v/p/+j/5//m/+j/6P/p/+n/6//s/+z/7P/s/+3/7f/u/+z/
7f/t/+3/7//w//H/8f/x//H/8f/x//L/8v/y//P/8//0//T/9P/1//X/9f/1//b/9v/2
//f/9//4//j/+P/4//j/+P/5//f/9//2//T/9f/0//H/8f/u/+3/7f/t/+7/7v/t/+z/
6v/q/+r/6f/p/+j/6P/o/+r/6v/q/+r/6P/o/+j/6P/q/+n/6f/p/+r/6f/n/+X/5P/i
/97/2//Z/97/6P/y//3/CwAfADUATwBoAIIAmgCxAMQAzwDDAKIAggBtAFcAOgAeAAcA
+//z/+z/6P/i/97/3f/a/9b/1v/a/97/4v/l/+f/5//n/+n/5//n/+j/6v/q/+r/6v/o
/+j/6P/o/+r/6v/q/+r/6//r/+v/6//q/+r/6v/q/+r/6v/q/+r/7P/s/+z/7f/t/+3/
7f/t/+z/7P/s/+3/7f/t/+3/7v/w//D/7//v/+//7//w//H/8f/x//L/8v/z//P/8//z
//P/8//z//P/8//z//X/9f/0//T/9f/1//P/9P/2//b/9v/2//f/+P/3//f/9//3//n/
+f/5//v//P/8//z//P/9//7///8BAP//AAABAAIAAwAEAAUABQAHAAcABwAIAAoACwAN
AA8ADgARABEAEAARABEAEQARABAAEQARABEADwAPAA4ADgALAAoACgAJAAcABgAFAAQA
AwACAAIAAQD+//z/+v/6//n/9//2//T/9f/0//T/8//x//H/7//u/+//7//v/+//7v/u
/+7/7v/s/+z/6//q/+z/7P/s/+r/7P/r/+v/6//p/+n/6f/p/+n/6f/p/+n/6v/q/+n/
6f/p/+n/6f/p/+f/6P/o/+j/6P/o/+j/6f/p/+n/6f/p/+v/6v/q/+r/6f/q/+r/6//r
/+v/6v/q/+r/6//s/+3/7//w//D/8P/x//L/8v/y//T/9P/0//T/9P/0//T/9P/0//T/
9P/0//T/9f/1//X/9f/1//T/9P/0//T/8//y//T/9P/0//T/8v/y//L/8//z//L/8v/y
//T/8//z//T/8v/y//L/8//z//L/8v/y//L/8v/x//H/8v/y//L/8v/y//H/8f/x/+//
8P/w//D/8f/x//H/8f/v/+//7//v/+//7//v//D/7v/u/+7/7v/w//D/7//v/+7/7//v
/+//7//v/+//7//v/+//7//v//D/7v/u/+7/7v/u/+7/7//v/+//8P/w//D/8v/z//P/
9P/y//P/8//z//P/9P/1//X/9f/1//X/9f/2//b/9v/3//f/+P/4//j/+f/5//n/+f/8
//z//P/9//v//P/8//z//v/+//7///8AAAEAAQAAAP7//P/4//f/9P/z//P/8//z//T/
9P/0//T/9P/0//P/9f/0//T/9P/0//T/9P/0//L/8v/y//L/8v/x//H/8f/y//H/8f/v
/+z/6P/m/+P/5//w//r/BAARACMANwBPAGcAggCcALYAyQDUAM8AtQCaAIYAdwBfAEYA
LgAbAA8AAwD4//L/7P/o/+X/5P/k/+b/7P/y//b/9f/1//X/9f/1//X/9f/2//T/9P/0
//T/9P/0//T/9P/2//b/9v/2//f/9//3//f/+P/4//j/+P/4//j/+P/4//r/+v/6//v/
+//7//v/+//8//z//P/9//v/+//7//z//v/+//3//f/9//3//v////////8AAAAA////
//////////////////////8BAAEAAgACAAMAAwADAAQABgAGAAYABgAHAAgACQAJAAkA
CQALAAsACwANAA4ADgAOAA4ADwAQABEAEwATABQAFQAWABcAGAAZABkAGwAbABsAHAAb
ABsAHAAdABwAHwAfAB4AHwAfAB8AHwAgACEAIQAhAB8AHwAeAB4AGwAaABoAGQAXABYA
FQAUABEAEAAQAA8ADgAMAAoACgALAAkACAAGAAUABAAEAAMAAQABAP///v/9//3//f/9
//z//P/8//z/+v/6//n/+P/6//r/+v/4//j/9//3//f/+f/5//n/+f/3//f/9//3//b/
9v/1//X/9//3//f/9//1//b/9v/2//b/9v/2//f/9//3//f/9//3//b/9v/2//f/+P/4
//n/+f/5//j/+P/5//n/+f/5//f/+P/4//j/9//4//j/+P/4//j/+P/4//r/+v/6//r/
+v/6//r/+v/4//n/+f/5//n/+f/4//j/+P/4//f/9v/4//j/+P/4//j/+P/4//n/+f/4
//j/+P/6//n/+f/6//j/+P/4//n/+f/4//j/+P/6//r/+f/5//r/+v/6//r/+v/5//n/
+f/3//j/+P/4//n/+f/5//n/+f/5//n/+f/5//n/+f/6//r/+v/6//r/+v/6//n/+f/4
//n/+f/5//n/+f/5//n/+v/4//j/+P/4//j/+P/5//n/9//4//j/+P/6//3///8CAAYA
CwAPABMAEQAQAA8ADQAMAAsACgAJAAgACAAIAAkACQAKAAoACgAJAAkACQAJAAgACAAI
AAkACQAKAAoACgAKAAoACgALAAsACwAKAAgABQAEAAEAAQD+//3//f/9//z//P/7//r/
+v/6//r/+f/5//j/+P/4//r/+v/6//r/+P/4//j/+P/4//f/9//3//j/9//3//X/8v/w
/+z/6f/t//j/AgAOABsALQBDAFsAdQCMAKgAwADRANoA0wC1AJgAigB5AF8ARAAuAB0A
EQADAPj/8v/s/+j/6f/m/+b/6v/y//b/+P/5//v/+f/7//v/+//7//r/+v/6//r/+v/8
//z//P/8//z//P/8//z/+//7//v/+//8//z//P/8//z//P/8//z//P/8//z//f/9//3/
/f/9//z//P/8//3//f/9//3//v/+//7//f/9//3//f/+/////f/9//7//v//////////
/wEAAQABAAEAAwADAAUABQAEAAQABQAFAAUABgAIAAgABwAGAAYABgAHAAcABwAHAAgA
CQAKAA0AEAAQABAAEAARABIAEwAVABQAFAAUABQAFgAYABoAGwAgACEAIgAkACYAJwAp
ACsALAAvAC8ALgAvAC8ALwAvAC4ALwAvAC8ALAArACkAKAAlACQAJAAjACEAIAAfAB4A
GwAaABoAGQAWABQAEgASABMAEQAQAA4ADwAOAA4ADQAKAAkABgAEAAMAAwADAAMAAgAC
AAIAAgACAAIAAQAAAAAAAAAAAP7//P/7//v/+//9//3//f/9//3//f/9//3//P/8//v/
+//7//v/+//7//3//v/+//7//f/8//v/+//5//n/+f/5//r/+v/7//z///8AAAAAAQD/
/////v/+//v/+//7//v/+f/6//r/+v/9//7//v/+//z//P/8//z/+v/6//r/+v/4//j/
+P/4//f/9//2//X/9//3//b/9v/4//j/9//2//b/9v/2//b/9P/0//T/9f/3//b/9v/2
//b/9f/1//b/9P/0//T/9f/z//L/8v/y//T/9P/z//P/9v/2//b/9v/0//P/8//z//D/
8P/v/+7/7v/v//D/8f/x//H/8f/x/+//7//v//D/7//u/+3/7P/t/+7/7v/v//D/8P/w
//D/8P/w/+7/7v/v/+//7f/u/+7/7v/s/+3/7f/u/+//8f/y//P/8f/y//P/8//x//H/
8f/x//T/9P/0//X/8//0//T/9P/3//f/9//3//b/9v/2//f/9//4//j/+P/2//b/9v/3
//X/9f/0//L/8f/w/+3/7f/u/+3/7f/t/+z/7P/r/+r/7P/s/+z/6//r/+r/6v/q/+j/
6P/o/+j/5v/m/+b/5v/n/+f/6P/p/+j/5//l/+P/4v/g/97/2//d/+b/8v/8/wcAGQAx
AEkAYQB6AJYArgDBANAAywCxAI4AdgBhAEcAKAAOAPv/8f/r/+T/3v/a/9j/1//W/9b/
2P/c/+L/5v/n/+n/6//r/+v/6//r/+r/6P/o/+j/6P/p/+r/6//s/+v/6v/p/+j/6//r
/+v/6//s/+z/7P/s/+r/6v/q/+r/7P/s/+z/7f/t/+3/7f/t/+7/7v/u/+//7//v/+//
8P/u/+7/7f/t/+//7//w//H/8f/x//L/8v/x//H/8f/x//H/8f/x//H/8//z//X/9f/0
//T/9f/1//f/+P/6//r/+v/6//v//P/7//v/+//7//3//f/9////AAAAAAAAAAABAAIA
AwAFAAUABgAHAAgACQAKAAsACwAPAA8ADwAQABEAEQASABMAEwAVABQAEgAPAA8ADwAP
ABIAEwATABMAEQARABAAEAANAAwADAALAAkACAAHAAYABQAEAAQAAwACAAAA/v/+//3/
+//6//j/+f/4//j/9//1//X/8//y//H/8f/x//H/8v/y//L/8v/y//L/8f/w/+7/7v/u
/+z/7P/r/+v/6//t/+3/7f/t/+v/6//r/+v/7P/s/+v/6//t/+3/7f/t/+3/7v/u/+7/
7v/u/+7/7//v/+//7//v/+//7v/u/+7/7f/u/+7/7//v/+//7v/u//D/8f/y//P/8f/y
//L/8v/x//L/8v/y//L/8v/y//L/8v/y//L/8v/y//L/8v/y//L/8//z//P/8f/x//D/
8P/y//L/8f/w//L/8v/y//L/8P/w//D/8f/v/+7/7v/u/+7/7f/t/+7/7v/u/+7/7//v
/+7/7v/u//D/8P/v/+//7//u/+3/7P/u/+3/7f/t/+3/7v/u/+7/7//v/+//7//t/+3/
7f/t/+3/7f/t/+7/7P/s/+z/7P/u/+7/7f/t/+7/7//u/+7/7v/u/+7/7P/s/+3/7f/t
/+7/7v/u/+7/7//v//D/8P/x//H/8f/x//L/8//z//P/8//z//P/9P/0//T/9f/3//j/
+P/4//f/9//3//f/+P/4//j/+f/5//r/+v/6//z//P/8//3/+//7//r/+P/3//b/8//z
//L/8f/x//H/8P/w/+//7v/u/+7/7v/t/+3/7P/s/+z/7P/s/+z/7P/u/+7/7v/u/+z/
6//r/+v/7P/p/+n/6f/m/+L/3v/d/9//6P/y//z/CQAZADEASQBhAHoAkgCqAMEA0ADP
ALcAlAB8AGkATwA0ABoACQABAPn/8v/s/+b/4v/h/97/3P/e/+L/5v/q/+3/7//t/+3/
7f/v/+//7v/u/+7/7v/u/+7/7v/u/+7/8P/w//D/8P/x//H/8f/x//D/8P/w//D/8v/y
//L/8v/y//L/8v/z//P/8//z//P/8v/y//L/8//z//P/8//0//X/9v/2//f/+f/5//r/
+//7//v//P/8//3//f/9//3//f/9//3//f//////AQABAAAAAAABAAEAAQACAAQABAAE
AAQABQAGAAcABwAHAAcACQAJAAkACwAKAAoACgAKAAsADAANAA8ADwAQABEAEgATABQA
FQAVABUAFQAVABYAFwAXABgAGQAYABsAGwAaABkAGQAZABkAGgAbABsAGwAZABkAGAAY
ABcAFgAWABUAEQAQAA8ADgALAAoACgAJAAgABgAEAAQAAwABAAAA/v/9//z//P/7//v/
+//5//j/+f/5//n/+f/4//j/+P/4//b/9v/1//T/9v/2//b/9P/2//X/9f/1//X/9f/1
//X/9f/1//X/9f/0//T/8//z//P/8//z//P/8f/y//L/8v/y//L/8v/z//P/8//z//P/
9f/0//T/9P/z//T/9P/1//X/9f/0//T/9f/1//X/9f/1//b/9v/2//X/9v/2//b/9v/2
//b/9v/2//b/9v/2//b/9v/2//b/9P/1//X/9f/3//f/9v/2//b/9v/1//T/9v/2//b/
9v/0//T/9P/1//X/9P/0//T/9P/z//P/9P/0//T/9P/1//X/9P/0//T/9P/0//P/8//0
//T/9P/0//T/8//z//P/8f/y//L/8v/z//P/8//z//X/9f/1//X/9f/1//X/9v/2//b/
9v/2//b/9v/1//X/9P/1//X/9f/1//X/9f/1//f/9//3//b/9v/2//b/9v/0//T/9f/1
//X/9v/2//b/9v/3//f/+P/4//n/+f/5//n/+v/7//v/+//7//v/+//8//z//P/9//3/
/v/+//7/AQABAAEAAQAAAAAAAAABAAEAAgACAAIAAgACAAIAAwADAAMAAgAAAAEAAAD9
//3//P/7//v/+//6//r/+f/4//j/+P/4//f/9//2//b/9v/2//b/9v/2//T/9P/0//T/
9P/z//P/8//0//P/8//x/+7/6v/o/+X/5//w//z/BgARACMAOQBPAGcAggCcALQAyQDY
ANUAvQCgAIwAewBlAEwAMgAfABMABwD6//L/7P/q/+f/5v/m/+r/8P/2//j/+f/7//3/
/f/9//3//f/+//7//v/+//7//v/+//7//v/+//7//v/+//3//f/9//3//v/+//7//v/+
//7//v/+/wAAAAAAAAEA///////////+//7//v///////////wAAAgACAAEAAQADAAMA
BAAFAAUABQAGAAYABQAFAAUABQAFAAUABQAFAAUABQAHAAcABgAGAAcABwAFAAYACAAI
AAgACAAJAAoACwALAAsACwANAA0ADQAPABAAEAAQABAAEQASABMAFQAVABYAFwAYABkA
GgAbABsAGwAbABsAHAAfAB8AIAAhACAAIwAjACIAIwAjACMAIwAjACMAIgAhAB8AHwAe
AB4AHQAcABwAGwAbABoAGQAYABUAFAAUABMAEAAOAAwADAALAAkACAAGAAUABAAEAAMA
AwADAAEAAAD///////////7//v/+//7//v/+//3//P/8//z//P/6//z/+//7//v/+//7
//v/+//5//n/+f/5//r/+v/5//n/+f/5//n/+f/5//r/+v/6//r/+v/6//v/+//7//v/
+//7//r/+v/6//n/+v/6//v/+//7//r/+v/7//v/+//7//v//P/8//z/+//8//z//P/8
//z//P/8//z//P/8//z//P/8//z//P/8//3//f/9//3//f/8//z//P/8//v/+v/6//r/
+v/6//r/+v/6//v/+//6//r/+v/6//n/+f/6//r/+v/6//v/+//6//r/+v/6//r/+f/5
//r/+v/6//r/+v/5//n/+f/3//j/+P/4//n/+f/5//n/+f/5//n/+f/3//f/9//4//j/
+P/4//j/+P/4//f/9//4//n/+f/5//f/9//3//f/+f/5//n/+f/5//j/+P/4//j/+P/2
//b/9//3//n/+v/6//r/+P/5//n/+v/6//v/+//7//n/+v/7//v/+//7//v/+//+//7/
/v///wEAAgACAAIAAQABAAEAAQACAAIAAgADAAEAAgACAAIAAgACAAIAAwADAAMAAgAA
AP///v/7//v//P/7//v/+//6//r/+f/4//b/9v/2//X/9f/0//T/9P/2//b/9v/2//b/
9v/2//b/9v/1//X/9f/2//X/8//x//D/7v/q/+f/5//w//z/CAAVACUAOwBTAGsAggCe
ALgAzQDaANsAxwCmAJIAgwBtAFQAOgAlABUACQD+//b/8v/u/+v/6P/m/+j/7P/y//b/
9//5//v/+//7//v//f/8//z//P/8//z//P/8//z//P/8//z//P/8//v/+//7//v//v/+
//7//v///wAAAQACAAEAAAD///////////////8AAAAAAAABAAEAAQABAAIAAgACAAEA
AQD/////AAABAP////8AAAAAAQABAAEAAQADAAMAAwADAAEAAQADAAMAAgACAAMAAwAD
AAQABgAGAAgACAAJAAoACQAJAAkACQAJAAkACQALAAoACgAKAAoACwAMAA0ADwAQABIA
FAAWABUAFgAXABcAGQAZABkAGgAZABkAGgAbAB0AIQAiACIAIgAjACQAJQAjACMAIgAh
AB8AHwAeAB4AHwAeAB4AHQAdABwAGwAaABcAFgAWABUAEgAQAA4ADgANAAsACgAIAAUA
BAAEAAMABQAFAAMAAgABAAEAAQABAP7//v/+//7//v/+//3//P/6//r/+v/4//r/+f/5
//n/+f/5//n/+f/3//f/9//3//b/9v/1//X/8//z//P/8//x//L/8v/y//P/9P/1//f/
9//3//f/9//1//T/9P/0//P/9P/0//X/9f/1//T/9P/z//P/8//z//P/9P/0//T/8v/y
//H/8P/t/+z/6//q/+3/7v/v//D/8f/y//P/9P/y//P/8//z//L/8f/v/+7/7P/s/+v/
6v/r/+z/7f/u/+7/7v/u/+//7//u/+7/7v/w/+//7//w/+7/7v/u/+//7v/s/+v/6v/s
/+z/6//r/+3/7v/v//D/8P/v/+//7//t/+7/7v/u/+3/7f/t/+3/7f/t/+3/7f/r/+v/
6//s/+7/7v/u/+7/7v/u/+3/7f/u/+3/7f/t/+z/6v/q/+r/6v/s/+z/7f/t/+//8P/w
//D/7v/v/+//8P/v/+//7v/t/+7/8P/y//P/8f/x//H/8f/y//L/8v/z//P/9P/0//T/
9//3//f/9//4//j/+P/5//n/+v/6//r/+P/4//j/+f/5//n/+P/2//X/9P/x//H/8P/v
/+//7//u/+7/7f/s/+z/7P/s/+v/7f/s/+z/7P/q/+r/6v/q/+z/7P/s/+z/7P/r/+v/
6//q/+n/5//n/+b/4v/e/9v/2//g/+r/9v8DABEAJQA9AFMAagCEAJ4AswDEAM0AwQCi
AIIAawBXAD4AIgANAP//9//u/+r/5P/c/9n/2P/W/9b/2v/e/+T/5//n/+n/6//r/+v/
7f/u/+z/7P/s/+z/7P/s/+z/7P/s/+z/7P/s/+3/7f/t/+3/7v/u/+7/7v/s/+z/7P/s
/+z/7P/s/+3/7//v/+//7//w//D/8P/x//H/8f/x//L/8v/y//H/8f/x//H/8v/z//P/
8//0//T/9f/1//X/9f/3//f/9//3//X/9f/3//f/9v/2//f/9//5//r//P/8//z//P/9
//7//f/9//3//f/9//3//f///wAAAAAAAAAAAQACAAMABQADAAQABQAGAAkACgALAAsA
CwALAAsADAALAAsADAANAAwADwAPAA4ADwAPAA8ADwAOAA8ADwAPAA8ADwAOAA4ADQAM
AAwACwALAAoACQAIAAYABAADAAEAAAD+//z//P/7//n/+P/2//f/9v/2//X/9f/1//P/
8v/x//H/8f/x/+7/7v/u/+7/7v/u/+3/7P/s/+z/7P/q/+v/6//s/+3/6//r/+v/6//t
/+3/7f/t/+z/7P/r/+v/6//r/+v/6//r/+z/7P/s/+7/7v/u/+//7//v/+//7//x//D/
8P/w/+//8P/w//H/8f/x//D/8P/x//H/8f/x//H/8v/y//L/8//0//T/9P/0//T/9P/0
//T/9P/0//T/9P/0//T/9P/y//P/8//z//P/8//y//L/9P/0//P/8v/y//L/8v/y//D/
8P/w//H/8f/w//D/8P/y//H/8f/y//D/8P/w//H/8f/w//D/8P/y//L/8f/x//L/8v/y
//L/8v/x//H/8f/v//D/8P/w//H/8f/x//H/8f/x//H/8f/x//H/8f/y//D/8P/w//D/
8v/y//H/8f/w/+//8f/w//D/8P/w//D/8P/w//H/8f/v//D/8P/w//D/8f/x//L/8P/x
//H/8f/x//L/8//z//P/8//z//P/9P/0//T/9f/3//j/+P/4//n/+f/5//n/+P/4//j/
+f/5//r/+v/6//r/+v/6//v//f/9//z/+v/5//j/9f/1//L/8f/x//H/8v/y//H/8P/u
/+7/7v/t/+//7v/u/+7/7v/u/+7/7v/s/+z/7P/s/+7/7f/t/+3/7v/t/+3/6//m/+T/
4v/f/9//5P/y//z/BQAVACkAPwBXAHAAigCkALsAygDRAMEAogCIAHUAYQBIACwAFwAJ
AP//9v/w/+j/5P/h/+D/3v/e/+T/6P/s/+//7//v/+//8f/x/+//8P/w//D/8P/w//L/
8v/y//L/8v/y//L/8v/x//H/8f/x//T/9P/0//T/9P/0//T/9P/2//b/9v/3//X/9f/1
//X/9v/2//b/9//3//f/9//4//j/+P/3//f/9//3//j/+f/7//3/AAACAAEAAQABAAEA
AQD//w==
         </WaveFormData>
      </LeadData>
   </Waveform>
</RestingECG>
