# Supplementary material for: Detection of Left Atrial Enlargement Using a Convolutional Neural Network-Enabled Electrocardiogram
Source: Front Cardiovasc Med. 2020 Dec 17;7:609976. doi: 10.3389/fcvm.2020.609976 (PMC7773668; doi:10.3389/fcvm.2020.609976)
Supplement: Supplementary file 2 [file Data_Sheet_2.ZIP › normal1/1802010597_10276_00000005.XML]

<?xml version="1.0" encoding="Windows-1252"?>
<!DOCTYPE RestingECG SYSTEM "restecg.dtd">
<RestingECG>
   <PatientDemographics>
      <PatientID>1802010597</PatientID>
      <PatientAge>75</PatientAge>
      <AgeUnits>Years</AgeUnits>
      <Gender>Male</Gender>
      <PatientLastName>liangzuhui</PatientLastName>
   </PatientDemographics>
   <TestDemographics>
      <DataType>Resting</DataType>
      <Site>1</Site>
      <AcquisitionDevice>MAC55</AcquisitionDevice>
      <Status>Unconfirmed</Status>
      <Priority>Normal</Priority>
      <AcquisitionTime>08:55:45</AcquisitionTime>
      <AcquisitionDate>09-22-2015</AcquisitionDate>
      <CartNumber>1</CartNumber>
      <AcquisitionSoftwareVersion>009C</AcquisitionSoftwareVersion>
      <XMLSourceVersion>MAC5000 v1.0</XMLSourceVersion>
   </TestDemographics>
   <RestingECGMeasurements>
      <VentricularRate>70</VentricularRate>
      <AtrialRate>70</AtrialRate>
      <PRInterval>126</PRInterval>
      <QRSDuration>86</QRSDuration>
      <QTInterval>402</QTInterval>
      <QTCorrected>434</QTCorrected>
      <PAxis>1</PAxis>
      <RAxis>44</RAxis>
      <TAxis>64</TAxis>
      <QRSCount>11</QRSCount>
      <QOnset>229</QOnset>
      <QOffset>272</QOffset>
      <POnset>166</POnset>
      <POffset>214</POffset>
      <TOffset>430</TOffset>
      <ECGSampleBase>500</ECGSampleBase>
      <ECGSampleExponent>0</ECGSampleExponent>
   </RestingECGMeasurements>
   <Diagnosis>
      <Modality>Resting</Modality>
         <StatementCount>3</StatementCount>
         <LabelText>12SL ��ϳ���</LabelText>
      <DiagnosisStatement>
         <StmtFlag>ENDSLINE</StmtFlag>
         <StmtText>�������</StmtText>
      </DiagnosisStatement>
      <DiagnosisStatement>
         <StmtFlag>ENDSLINE</StmtFlag>
         <StmtText>�������� T ���쳣</StmtText>
      </DiagnosisStatement>
      <DiagnosisStatement>
         <StmtFlag>ENDSLINE</StmtFlag>
         <StmtText>�쳣 ECG</StmtText>
      </DiagnosisStatement>
   </Diagnosis>
   <Waveform>
      <WaveformType>Rhythm</WaveformType>
      <WaveformStartTime>0</WaveformStartTime>
      <NumberofLeads>8</NumberofLeads>
      <SampleType>CONTINUOUS_SAMPLES</SampleType>
      <SampleBase>500</SampleBase>
      <SampleExponent>0</SampleExponent>
      <HighPassFilter>16</HighPassFilter>
      <LowPassFilter>150</LowPassFilter>
      <ACFilter>NONE</ACFilter>
      <LeadData>
         <LeadByteCountTotal>10000</LeadByteCountTotal>
         <LeadTimeOffset>0</LeadTimeOffset>
         <LeadSampleCountTotal>5000</LeadSampleCountTotal>
         <LeadAmplitudeUnitsPerBit>4.88</LeadAmplitudeUnitsPerBit>
         <LeadAmplitudeUnits>��V</LeadAmplitudeUnits>
         <LeadHighLimit>2147483647</LeadHighLimit>
         <LeadLowLimit>268435456</LeadLowLimit>
         <LeadID>I</LeadID>
         <LeadOffsetFirstSample>0</LeadOffsetFirstSample>
         <FirstSampleBaseline>0</FirstSampleBaseline>
         <LeadSampleSize>2</LeadSampleSize>
         <LeadOff>FALSE</LeadOff>
         <BaselineSway>FALSE</BaselineSway>
         <ExcessiveACNoise>FALSE</ExcessiveACNoise>
         <MuscleNoise>FALSE</MuscleNoise>
         <LeadDataCRC32>821797577</LeadDataCRC32>
         <WaveFormData>
/P/8//z//P/+/wAAAgAEAAwAFAAcACQANQBGAFcAaABoAGgAaABoAFMAPgApABQABwD8
//H/5v/j/+L/4f/g/+D/4P/g/+D/5P/o/+z/8P/y//L/8v/y//L/8v/y//L/9P/0//T/
9P/4//r//P/+//j/9P/w/+z/8P/y//T/9v/2//b/9v/2//b/9v/2//b/9P/0//T/9P/1
//b/9//4//j/+P/4//j/+P/4//j/+P/5//r/+//8//r/+v/6//r//P/8//z//P/5//j/
9//2//j/+v/8//7//v/+//7//v/+//7//v/+//z//P/8//z/+f/4//f/9v/5//r/+//8
//r/+v/6//r/+//8//3//v/+//7//v/+//z//P/8//z/+v/6//r/+v/9//7///8AAP7/
/P/6//j/9v/2//b/9v/4//j/+P/4//r//P/+/wAA/f/8//v/+v/8//7/AAACAAAA/v/8
//r/+P/4//j/+P/6//z//v8AAP7//v/+//7//f/8//v/+v/6//r/+v/6//r/+v/6//r/
+P/4//j/+P/8//7/AAACAAEAAAD///7//P/8//z//P/+//7//v/+//7//v/+//7//P/8
//z//P/+//7//v/+//7//v/+//7///8AAAEAAgAAAAAAAAAAAP3/+v/3//T/9v/4//r/
/P/7//r/+f/4//n/+v/7//z//f/+////AAD///7//f/8//3//v///wAA///+//3//P/6
//r/+v/6//z//P/8//z/+v/6//r/+v/7//z//f/+//7//v/+//7//f/8//v/+v/7//z/
/f/+//r/+P/2//T/9v/2//b/9v/6//z//v8AAAIAAgACAAIA///8//n/9v/4//r//P/+
//7//v/+//7//f/8//v/+v/6//r/+v/6//v//P/9//7//v/9//3//v/+//3//f/9//v/
+//7//v/+v/6//r/+v/7//v//P8BAAQABQACAAIA/v/+//z/+v/8//3//v/+/wIAAgAB
AAEAAwAEAAYACAAGAAcABwAKAAoACgAKAAoACQAJAAkACQAJAAkACAAIAAoACgAIAAsA
DwAQAA4ADQAHAAUAAgD///7//f/7//v/+//8////AAACAAEA///9//v/+f/3//P/9P/2
//j/+f8DAAMA/f/7/wIADAAUABsAKAA8AE4AXwBvAIIAjQCMAIoAgQBqAEgALAAXAAEA
9//3////+v/r/+D/2//c/+D/6P/o/+j/7v/y//P/8v/x//H/8//v/+z/7f/w//T/9f/4
//r//f////7///8AAAMAAQABAAAAAAD+//v/+P/1//j/+v/9/////P/7//r/9//6//v/
/v////3//P/7//j/+v/7////AAD7//r//P/5//n/+v/+/wAAAAAAAAAA/v/+////////
//3/+//6//r//v8BAAQABwAHAAYABQAEAAMAAgAAAP//AAADAAUABgAFAAQAAwAAAP7/
/f/9//3/AwAHAAoADAAKAAcABAACAAAAAAD///z//f///wEAAgAAAP7//f/9/////P/8
//z//P/9/wEAAgADAAIAAAD+////AAABAAIA/v8AAAIAAgD/////AAAAAAMAAQAEAAcA
CAAHAAQAAwADAAUABQABAPz//P/8//z///8CAAIAAQACAAEA//8CAAQABQAFAAQABAAE
AAQABAACAAEA///8//3/AAAEAAMAAQD////////+//7//f/9//z/////////AgAEAAUA
BwADAAEAAAD///3//f/9////AQACAAEAAgAAAP///v/+/////v///wEAAQAAAAAAAgAB
AAEAAgADAAUABQAEAAIAAQAAAP///v8AAAAAAAD/////AAABAAQABQAFAAIAAAD/////
/v/8////AgADAAMAAQACAAIAAgABAP3/+v/5//7//v/8//7/AQACAAQABQADAAMA///9
//7///8AAP//AQABAAEAAQAEAAQABAACAP7//f/8//z//f/9//3//v/+//3//P/5//n/
+//+/wAA//8BAAEAAQD//wIAAgACAPv/+P/8//r/+v/6//r//P/+/wAAAQD//wAAAAD/
///////9//3//v//////AAD///7//P/7//7/AwAFAAUA///+//7/AAACAAIAAgADAAIA
AgAEAAQABQAFAAYABgAHAAgACAAJAAYACAAHAAYABwAIAAoACwAJAAkACQAJAAkACgAL
AAwACAALAAwADAAJAAcABQAFAAYABQADAAEA/f/7//n/+P/3//b/+P/3//r/+//9////
///9//3//v/////////5//n///8IAAgABgALABwAMgBCAFEAXwBsAHkAigCSAIkAegBe
AD4AKQATAP3/+f/3/+b/2f/Y/9f/1v/Y/97/8P/6//T/+P/9//T/7//1//v//f/6//f/
9v/2//P/9P/2//n/+//6//v//P////3/+//4//b/9//3//f/9//7//z//v////z/+//6
//f//P/9/wAAAQD+//7//v/8//v/+//+//7///8AAAQAAwD+//z//f/8//z//P/8//r/
//8BAAIAAwABAP///v/+//3//f/9//3//v/+//7//v8CAAQABQAHAAYABwAHAAYAAgAA
AP7/+v/9////AgAFAAUABQAEAAIABAADAAIAAgAFAAYABgAEAAEAAQABAAAAAQAAAAAA
AQADAAAAAAAAAP7//f////7/AgACAAEAAAACAAIAAgACAAEABAAHAAgAAwABAAAA/v/8
//n/+//9/wQABwAIAAsACAAJAAgAAwD9//z/+//6////AgACAAEAAQD///z//v/+////
///+//v/+v/5//j/+v/7//v/+v/+/wIABwAHAAMA///9//v/+v/6//n/+f/8////////
/wEAAgACAAMAAAD///////8AAAEAAgAFAAQAAgD+//z//f/9//3//v/9//r/+f/5//r/
+v/7//7//P/9////AQAEAAUABQAEAAQABAAEAAQAAwACAAEA///6//j/9v/2//v//f/8
//z//P/9//3//P/7//z/+//5//r//P/9//7/AQD///7///8BAAAA/f/+//7//v//////
//8BAP/////////////9//7///8AAAEAAAD+//z/+P/5//v//f8AAAIAAQAAAAAA////
/////f/1//f//P/8//3//v///wAA/f/8//v/+f/5//r/+v/5//z///8AAAMA/v/7//f/
9P/3//j/+P/5//n//f/+//3//P/8//3/AAAAAAAAAAABAAAA/v/+//z/+v/5//n/+P/8
/wAAAwAHAAUACAAIAAgABgAEAAMAAQACAAMABAAFAAcACAAJAAoABQAHAAcABgADAAEA
/////wAAAQABAAEA+//5//f/9v/6//r//f/9//r/+f/5//n/+f/3//f/+P/7/////f/x
/+//9f/8/wIACgARABQAGgAkADEAQwBWAGMAcAB+AH0AcgBiAEgAKwATAAEA+f/5//T/
4//a/9f/1P/U/97/5P/i/+T/7P/v//T/9//z/+v/7//0//L/9P/3//f/+P/4//n/+f/5
//n/+f/7//n/+f/4//j/9//3//f/9//4//j/+f/5//n/+f/5//f/9//3//n/+f/6//r/
+v/4//X/9f/4//j/9v/2//n/9//3//j//P/+//3/+v/3//L/9//7//7/AQAAAP////8A
AP7//f/8//v//P/8//z//P/+/wAAAQADAAMABQAGAAYABAACAAAA/P/8//3///8BAAIA
AwADAAIAAAD9//r/+P/5//r/+v/4//r//f8AAAIAAgAAAP/////+//r/+f/4//f/9//6
//r//f/+//7//v/+//7//v/+//z//v8AAAAAAQABAAIAAgD///v//P/9///////9//3/
+//9//3/+f/3//j/+f/6//v//v/+//3//f/7//j/+v/4//n/+f/4//b/9v/2//b/+v/9
////AAD+/wAAAwABAAEA/////////P/8//v/+//6//v/+f/3//r/+v/5//n/+v/5//n/
+f/4//f/9v/3//r//P/8//7//f/9//3//v/+//z//P/9//z/+v/5//r/+v/7//3////+
//3/+//4//v//P/9//7//P/8//z/+//4//j/+P/6//7////9//z/+v/7//v/+v/5//r/
+f/3//v//v8AAAIAAAD7//f/9f/6//r/+P/6//v//P/+/////v////z/+//6//n/+P/1
//b/9//4//n/+//8//3//P/7//v/+//8//z/+//6//r//v///wAA///8//v/+//6/+v/
8f/6//v//P/9//7//P/8//z/+//5//r/+v/5//v/+//5//n/+f/5//j/+P/4//j/9//3
//b/+//9//3/+v/6//v//v/8//z//P/9/wEAAgAFAAYABQAFAAYABgACAAAA/f/7//7/
AgADAAQABgAIAAsADQALAAsACwALAAoACgAKAAoABwAJAAkACAACAP3/+P/1//f/+f/6
//v/+v/5//j/+P/6//r//f/9//r/+f/5//n/+//5//n/+v/7//X/7f/z//v/+f/6/wAA
AgAJABwALgA8AEcAWwByAHsAfgCAAIEAdABeAEYAKQAPAP3/8//t/+j/4f/a/9P/zP/Q
/97/7P/w/+7/7v/t/+7/7f/x//X/9f/y//T/+P/9////+//6//r/+f/2//X/9P/1//f/
+f/6//z//P/7//r/+f/5//j/+P/3//X/9f/1//P/9f/1//f/9//0//T/9P/y//b/+f//
/wIA/f/8//7/+//6//r//f/+//7//v/+//z//f/9//z/+//7//v//P/+////////////
AgACAAIAAgAAAAAA//////3///8AAAAAAgACAAIAAAD9//v/+v/5//z///8BAAIAAwAD
AAMABAACAAIAAQD+//3//f/9//z////+//7///////z//P/8//v/+//+//7/AAAAAP//
/v/+//7//v/+//z//v8AAAAAAgADAAUABgAFAAEAAgADAAIA///6//f/+/8BAAUABQAB
AAAA///+//7/AAD///3/AAD///3/AAABAAMABAAEAAMAAgABAAAA/v///////v/8//7/
AQD///3/+//7//v/+//8//z//f///wMABAAFAAgACAAHAAcAAgD9//n/9f/4//v//v8D
AAMAAgD///7//v/9//z//P/+//z//P/9//z/+v/5//r/+f/7//7/AQD//////v/8//7/
/v/+//7/AAAAAAAA///+//7//v8AAAEA///6//b/+f/9/wAAAgD+//7//P/5//z//v//
/wAAAAD9//v/+//8//z/+v/8/wEABAAIAAsABwAFAP//+//5//f/9f/x//X/9//5//v/
+//6//n/9v/6//3/AAAEAAIAAQAAAAAA/v/9//z/+f/3//f/+P/4//r//f/+////AQAC
AAEAAAD///7//P/8//z/+//7//z//P/7//7////+/////v/9//v/+v/6//r/+f/5//z/
AQADAAMA///+//7/AAADAAQABQAHAAUABAAFAAQAAQABAAIAAgADAAQABAAFAAcACgAK
AAoACQAIAAgABwAHAAcABwAHAAgACAAIAAgABgAJAAoACgAJAAcABQAFAAIA///7//f/
9v/3//j/+v/8//z///////3/+//6//n/+f/3//f/+P/7//3//f8BAAkACwAEAPz/AAAT
ACwAQABSAF0AawB4AIEAigCGAHkAYgBQADwAJwANAPf/6//h/9b/3f/m/+P/3P/a/+L/
6P/s//D/8P/t/+7/8f/x//P/9f/u//L/9v/7//3//P/8//3//f/4//f/9v/3//X/9f/0
//T/9v/3//j/+f/8//z//f/9//z/+//6//f//P/9/wAAAQAEAAYACAAIAAAA+//5//T/
9P/2//v/+//4//j/+//8/wAAAAAAAP7///////7//f/9//3//v8AAP//////////AAAA
AAAAAAD9//z/+v/5//z///8BAAIABAAEAAQAAgADAAMABAAFAAQAAwABAP7/AAD///7/
/v8DAAYACAAIAAYABwAIAAgABQAAAPz/+f/6//j/+f/6//v/+//+//7//v/+//3//P/8
//z//P/8//r//P/+//7/AAABAAMABAADAP//AAABAAIAAQD+//3///8BAAEA/f/6//r/
+v/6/wEABgAIAAkACQAHAAQABgD///v/9v/w//P/9v/5//z//P/9//3//P/9/wAABAAD
AP///f/9//3//P/8//v/+//8//////////z/+v/3//X/9//5//z////8//v/+v/7//7/
/v/8//z/+//7//v//P/+//7/AAADAAAA/v/9//7/+//7//z//f/+///////+//3//P/7
//r//P/8//z/+//7//z//f8AAAEAAQD+//z//P/9//3//P/5//r/+f/3//j/+v/7//z/
/f/5//b/9f/7//z/+//+//z//P/9//3/AAADAAIAAwAAAP///v/7//n/9//1//P/9//6
//3//v/7//v/+//8//7///8AAAIA/f/9//r/9//2//X/9P/4//r//P/9//3//v/+//3/
+v/5//b/9f/1//X/9P/0//n//P/+/wEA/f////7/+//4//j/+f/8//r/+v/6//v//f/+
/wEAAgD/////AAAAAAQABgAHAAkABgAIAAcABgADAAIAAgABAAMAAwADAAMABgAIAAoA
DAAJAAsACwAKAAcABQADAAMAAAD///3/+//6//n/+P/4//n/+P/6//n/9v/1//X/9f/3
//f/+f/8////AwD///X/9f/3//T/+P8AAAsAEgAaACYANwBJAGQAcQB0AHYAewByAF4A
SAAtABUABQD3/+3/4P/Z/9j/1//S/9j/4P/k/+r/7v/u/+3/7v/x//X/9//1//j/9v/2
//f/9f/y//L/8//z//H/8f/x//P/9f/3//j/+v/6//n/+P/3//b/9v/3//f/+v/7//z/
+//6//n/+v/5//v//P/9//z/+//7//7//v/5//j/+v/3//b/9v/5//r//f/+/////v/9
//v/+P/1//b/9//5//z//P/7//r/+f/6//r/+v/6//z//v///wEA/v///////v8BAAIA
AwACAP7//f/9//3/AQADAAQABAABAP///f/8//7/AAABAAAAAQADAAUABgADAP7/+v/3
//j/9v/3//j/+P/5//3//v8AAAAA///+//z/+v/4//b/9//6//3//v/7//v//P/8//7/
+//9////AgADAAIAAwAAAP///P/1//T/9P/0//T/+v8AAAMABQABAP3/+P/4//v//f/+
//7/AAAAAAAAAAAAAAEAAQAAAP//AAACAP//+v/3//b/9f/3//j/+P/5//r//f/9//3/
/P/8//v/+//8//v/+//7//7///8AAAMAAQD+//n/9v/4//n/+v/8//3//P/9/////v/8
//v//P/3//f/+P/5//z//f/9//z//P/8//z//P/8//z//P/7//f/9v/1//b//f////7/
/v/8//v/+f/2//n//P/9//3/+v/6//n/+P/9//v/+v/7//z//P/6//z/+v/6//v/+//4
//n/9v/1//f/+f/7//v/+f/5//n/+f/7//z//f/8//v/+//7//z/+v/5//j/+P/6//v/
/P/7//f/9f/6//v//P/9//7//v/+//7//f/7//z//P/7//n/+f/3//f/9f/1//T/9P/3
//j/+P/5//f/+//8//v/+P/4//n//P/8//z//P/9/wAAAAACAAIAAAD//////v/+//7/
/f/9/wAABAAFAAYACAAKAA0ADwAMAAsACgAJAAYABAACAAAAAgAHAAoADAAHAAUAAwAD
AP///f/6//f/9v/3//j/+v/6//r//f/9//z/+//7//v/+f/3//f/+P/7//f/8//3//v/
+f/2/wIADgANAA4AHgAqADcASQBcAHEAhACGAH8AdgBeADoAJQAfABEA///1/+r/3f/a
/9v/2P/Y/9r/4P/o/+z/7v/z//T/8f/t/+v/6//y//T/9v/5//n/9v/2//f/9//3//f/
9//5//j/9//1//T/9f/1//X/9f/2//b/9//3//j/+f/6//n//f/9///////7//r/+f/2
//b/9//7//z/+v/6//3/+//3//b/+P/4//r/+v/6//j//f///wAAAQD9//v/+v/6//3/
/f/9//3//P/8//z//P/9//7//v////7///////7/AAACAAQABAADAAMABAAFAAQAAwAB
AP7/////////AAD//wAAAAD+//3//f/9//z/AAAAAAEAAwABAP7//v/+//z/+//9//z/
/v/+//3//P/8//z//P/8//r//P/+//7//P/7//v/+v/9//v//v8BAAAA///8//v///8F
AAkACQAFAAQAAwACAAUACAAIAAcABAD///n/+P/5//v//P/8//7//v/+//7/AAABAAEA
AAD+//7////7//v/+//9/////v/+//3//f/8/////////wAAAAD//////f/7//r/+f/5
//n/+f/7////AAD//wAAAgADAAQABgAEAAIAAgADAAEAAAAAAAIA/f/9//7////+//3/
+//4//z//P/8//z/+v/6//r/+f/6//r/+v/8/wAAAQD///7//P/9//3//P/9/wAAAQAB
AAEAAgACAAIAAgD9//n/9//+/wAAAAAEAAIAAAD///3//v8BAAAAAQAAAP///v/7//n/
+f/5//n/+//8//3//P/8//3//v8AAP///f/7//r/+v/5//j/9f/4//v///8CAP///f8A
AAAAAAAAAAAAAgAEAAYABwAFAAQAAgD///3//f/7//v//P/9//3//v/8//r/9//1//v/
AwAIAAsABAACAAEAAgD///7//f/9////AAADAAQABQAFAAYABgAHAAgACAAJAAsADgAO
AA4ACwAIAAYAAwAHAAsADwATAA8ADgANAAwABwAJAAkACAAHAAcABwAJAAUAAwAAAP3/
+//7//v//P/+//7/AQABAP///f/8//v/+//5//n/+v/3//v/CQAJAAEABQAKAAoADgAZ
ACgANABKAF8AcwCEAI0AkACKAH0AaABSAD4AJwAPAP3/7//h/+D/4//i/93/5P/s/+z/
6P/w//b/9v/3//r/9f/x//P/9f/0//X/+P/8//3/+//6//r/+f/2//X/9P/1//n/+//8
//7////////////+//7///////////////3/AQABAAMAAwD///7//f/6//f/9//6//r/
+//8/wAA///6//r//f/+/wIAAgACAAAAAQABAAAA//8AAP////8AAAMAAwADAAMABwAI
AAkACgAFAAIA/v/7//3/AQAEAAYAAwACAAEA/v//////AAABAAMABQAGAAYABQADAAEA
AAACAAQABQAEAAIAAwAEAAQAAwAAAP7//f////z//P/8//n/+f/8//z///8AAAAAAAAC
AAIAAgACAP7/AAACAAIAAQABAAIAAgADAAEABAAHAAsACwAJAAkABgAHAAYAAQABAAIA
AwAEAAUABgAEAAEA///9//r//P///wMABgAIAAQAAgAAAP7/AAABAAEAAAD+/wAAAwAB
AAEAAQADAAUAAQAAAP7//f8BAAUABgAHAAYABAABAP//AAD///////8BAAEAAQADAAQA
BAACAAIAAwADAAMABAAGAAQABAAFAAQAAgABAAIA/////wAAAQADAAMAAgAAAAAA/v/8
//r//v8AAAIAAwACAAIAAgAEAAUAAwD+//r/+//9//7//v/+/wAAAAD///3//v/+//7/
AgABAAEAAwAIAAgABgAIAAUAAgAAAP3/+//7//f/9f/5//3/AQADAAIAAQAAAP//AAAA
AAAA/v/7//v/+//8/wwACQAGAAQAAgAEAAQABAAEAAEA/v/7//f/+v/8//3//f//////
/f/9//3//f/8//z//v8AAAEAAwABAAUABgAFAP7//P/7//z//P/8//z//f8AAAAAAgAC
AAIAAwAFAAYABQAGAAYABwAHAAoACgAKAAgACAAJAAkACgALAAwADQAMAAwADAAMAAcA
CQAJAAgABgAFAAQABQACAAEA///9//j/9//2//b/+v/6//3//f/9//3//v////3/+//7
//z///8BAP///f/9//3/AgAKAA4ADQAQACAANgBFAE8AXgBvAHoAggCBAHoAaABKAC8A
GQADAPX/9f/y/+n/4v/f/9r/1v/Y/9z/4P/m//D/8f/y//f/9f/1//v/AAD9//z//P/5
//r//P///wEA/P/5//b/9f/1//X/9P/0//j/+//+/wEAAAD+//3/+//9//3//f/7//r/
+f/6//n/+v/8//7//v/6//n/+//6//r/+v/9//v/9v/2//n/+v///wAAAQAAAAAAAQAB
AAEAAAD/////AAADAAMAAwADAAMAAgABAAAA/v/+//3//f8AAAUACQAMAAkACAAHAAQA
///9//z/+//+///////+/wIAAwAEAAYAAwACAAAA/P/9////AQACAAIAAAD////////8
//z//P/9//3/AAAAAAIAAgABAAAA///+//3//P/6//z//v/+//////8AAAAA/v/7//3/
//8EAAUABAAFAAMAAwABAPv//P/+/wAAAgACAAQAAwABAAAA/f/5//r//P/9//3//P/8
//z//P/8//r/+//7//r/+P/6//3/+//8//v//P/9//7//v/9//3//P/9//v/+f/7//z/
/P/9//////8AAAEAAAD///7///8BAAIAAQACAAEAAQABAAIAAAD8//r/+f/7//r/+v/8
//r/+//9/////f/9//z/+v/+//7//v/+//3//P/7//n/+P/4//j/+v///wEAAAAAAP7/
/f/7//j/+f/8//3//f/7//z//P/8/wAA/f/7//v///8AAP//AgD///z/+v/3//n//f/9
/////P/7//r/9//5//n/+f/5//j/+P/4//b/+v/9/wAABAAAAPn/9P/2//b/9//4//n/
+v/6//r/+v/5//v//P/8//v//P/9//z//f/9//3//P/8//j/9v/z//H/9f/7//7////9
//z//P/+//7//v/+/////f/8//3//P/+////AQACAAEAAgACAAMAAwAGAAYABgAGAAYA
BwAHAAQAAwACAAEA/v/+//7//v///wUACQAMAAcABQADAAMAAwADAAIAAQD8//n/9v/0
//b/9v/5//n/+f/5//r/+//5//f/9//4//X/9f/v//P///////z//v8GAAsAEAAeACwA
NwBTAHAAdQB6AIIAfwBuAFQAMAAVAAMA9//v/+f/3v/Z/9b/1//c/97/3v/c/+D/7P/y
/+//8P/5//n/9//5//j/9//4//r/+f/3//b/9v/1//P/8//z//X/8//z//L/8v/2//f/
+P/5//n/+P/4//f/9//3//f/9f/4//n//P/9//r/+v/6//j/+P/5//3//v/8//z////9
//j/+P/7//z//f/8//v/+P/6//v/+//7//r/+f/5//r/+//7//v/+//8//z//P/8//z/
/P/7//v//f///wAAAAACAAIAAgAAAPz/+//7//v//P/9//3//P/6//n/+P/4//z//v//
//7/AQADAAUABgAHAAYABgAHAAIA+v/1//D/8f/z//j/+v/6//r/+f/4//r/+v/6//r/
+v/8//7//v/7//v//P/8//r/9//5//v/AAABAAAAAQABAAMAAwD///r/+P/2//T/+v/+
//////8BAP///P/+//7///////7//v/+//7//v8AAAEAAQAAAPz//P/9//n/9//1//X/
9f/2//j/+f/7//r//f/9//3//v/+//3//f/6//n/+f/5//r/+//8/////v/+//z//P/+
////AAACAP///P/7//v//f/+/wAABAD/////AAABAP7//f/7//j//P/8//z//P/5//j/
9//1//j/+v/8/wAAAQABAP7//P/+///////+//3//v/9//v/+f/4//b/9P/4//f/9//5
//v/+v/3//j/+//+/wIABQACAAEA/P/5//r/+//8//v//f///wEAAwD+//r/9v/w//P/
9f/3//r/+P/3//b/9v/6//v//P/7//n/+f/6//r/+f/6//j/+P/4//j/+//8//3//f8B
AAQABgAHAAAA+//0/+//8f/z//T/9v/5//r/+v/7//n//f/+//3/+f/4//j/+v/8//7/
AAADAAIAAAAAAP7/+//7//z//P///wIABAAHAAUACAAIAAgACQAKAAwADQAOAA8AEAAR
AAoABgACAP7//f8BAAMABAAFAAUABQAHAAQAAwABAP//+f/3//X/9P/1//T/9v/1//b/
9//5//v//f/7//v//P/7//f/8//z//v/+//0//r/CAARABwANABGAFMAZwB2AIEAiACG
AH0AbgBWADwAJQANAPv/9//t/+D/2//c/+H/4P/e/+D/5v/q/+7/8P/t/+7/+f/5/+//
7//y//T/9v/5//n/+P/4//n/+f/2//X/9P/1//j/+f/5//r/+P/3//b/9f/3//j/+v/7
//3//f/9//v/+v/5//r/+f/3//b/9f/y//T/9f/5//r/9v/2//n/9//0//T/9//4//7/
AAACAAIAAwADAAIAAQD///3//P/8//7///8AAAEAAwAEAAUABgABAP7/+v/3//j/+//9
//7/AAAAAAAA/v/+////AQADAAIAAQD///z/////////AAAEAAYABwAGAAIAAQAAAP7/
AAD+//3//f////z//P/8//j/9//5//j//P/+////AAD///7//f/8//j/+v/8//z//f/9
//7//v////3/AAADAAUABQADAAMAAgADAAIA/f/6//r/+v/6//3/AAAAAP//AQD///z/
/v/+///////+////AAABAAIA/v/9//v/+P/6//7/AwADAAIAAQACAAMA///8//j/9f/5
////AgAFAAIAAAD9//v//P/7//v/+//5//n/+f/7//3//v/9//7/AQABAAEAAgABAP7/
/f/9/wAAAAABAAQA/v/9//3//f/7//v/+v/4//7/AAACAAQAAwACAAEA///9//z/+//8
//3//f/6//j/+P/5//n/+P/6//7/AAABAAEAAgACAAIABAABAP////8AAP7/+v/6//j/
/P/9/w==
         </WaveFormData>
      </LeadData>
      <LeadData>
         <LeadByteCountTotal>10000</LeadByteCountTotal>
         <LeadTimeOffset>0</LeadTimeOffset>
         <LeadSampleCountTotal>5000</LeadSampleCountTotal>
         <LeadAmplitudeUnitsPerBit>4.88</LeadAmplitudeUnitsPerBit>
         <LeadAmplitudeUnits>��V</LeadAmplitudeUnits>
         <LeadHighLimit>2147483647</LeadHighLimit>
         <LeadLowLimit>268435456</LeadLowLimit>
         <LeadID>II</LeadID>
         <LeadOffsetFirstSample>0</LeadOffsetFirstSample>
         <FirstSampleBaseline>0</FirstSampleBaseline>
         <LeadSampleSize>2</LeadSampleSize>
         <LeadOff>FALSE</LeadOff>
         <BaselineSway>FALSE</BaselineSway>
         <ExcessiveACNoise>FALSE</ExcessiveACNoise>
         <MuscleNoise>FALSE</MuscleNoise>
         <LeadDataCRC32>2060980757</LeadDataCRC32>
         <WaveFormData>
AAAAAAAAAAADAAQABQAGAA0AFAAbACIAMQBAAE8AXgBnAG4AdQB8AHEAaABfAFYARQA0
ACMAEgAWABgAGgAcABoAGAAWABQAEQAQAA8ADgALAAgABQACAAEAAAD///7//v/+//7/
/v8BAAIAAwAEAP//+v/1//D/9P/2//j/+v/8//z//P/8//v/+v/5//j/+f/6//v//P/7
//r/+f/4//n/+v/7//z//v/+//7//v/8//z//P/8//3//v///wAAAgACAAIAAgAAAP7/
/P/6//3//v///wAAAgACAAIAAgAAAAAAAAAAAAEAAgADAAQAAQAAAP///v8BAAIAAwAE
AAQABAAEAAQABgAGAAYABgAEAAQABAAEAAIAAgACAAIAAwAEAAUABgAIAAgACAAIAAYA
BAACAAAAAAAAAAAAAAD+//7//v/+/wEABAAHAAoACQAIAAcABgAJAAoACwAMAAgABgAE
AAIAAgACAAIAAgADAAQABQAGAAUABAADAAIAAgACAAIAAgD///7//f/8//3//v///wAA
AAAAAAAAAAACAAIAAgACAAAAAAAAAAAAAAAAAAAAAAACAAIAAgACAAIAAgACAAIAAgAC
AAIAAgADAAQABQAGAAUABAADAAIABQAGAAcACAAIAAgACAAIAAQAAAD8//j/+v/8//7/
AAAAAAAAAAAAAP7//v/+//7/AAAAAAAAAAD+//7//v/+/wAAAAAAAAAA/f/8//v/+v/6
//r/+v/6//z//P/8//z/+v/6//r/+v/+/wAAAgAEAAIAAAD+//z/+//6//n/+P/7//z/
/f/+//r/+P/2//T/9//4//n/+v/8//z//P/8//7//v/+//7//f/8//v/+v/6//r/+v/6
//z//P/8//z/+v/6//r/+v/6//r/+v/6//z//P/8//3////9//3//v////7//f/8//7/
/f/6//r/9//3//n/+f/7//v//f/+/////////////P/+//7//f/9//3//P/7/wAAAAD+
//7//v/8//v/+//9//3//f8AAAIAAgD///////////3//f/+//z/+v/7//z//P/9////
AgABAAIAAwD///z/9//0//X/9f/2//f/+P/5//r//P/////////+//j/9f/0//H/8//1
//X/9f/7/////////wQACQALABAAGwAtADwAQgBIAFcAYwBtAHgAgwCHAIEAawBHACcA
GwAWABYAGgAYABcAGQAVABUAGQAVAA0ADgAPAAsABQAAAP3//f/7//r/+v/6//r/+f/4
//f/9v/2//X/9//5//3//f/8//r/+f/2//X/9P/0//f/+P/5//r/9//2//b/9f/2//j/
+v/7//n/+P/3//X/9v/2//f/+f/4//f/9v/1//X/9//3//b/9//5//v//P/6//r/+v/7
//n/+f/5//n//f///wIABAAEAAIAAAD+/wAA////////AQAFAAYABgAGAAUABQAEAAEA
///9//v//f8CAAYACAAEAAQAAgACAAIAAQAAAP//AAACAAMABAACAAIAAQABAAAA///+
//7/AAAAAAEAAwABAAAA///+/wEAAgAEAAUABwAJAAoADAAIAAYABAACAAUABAAFAAYA
BwAHAAYABQACAAIAAQD///3//P/8//z///8CAAIAAQD9//z//P/8////AAD//wAAAgAC
AAMAAwD///7//f/7//3///////////8AAAEAAgD///3//P/7//7/AAABAAEABAAFAAUA
BQABAAAA///+//7///8BAAEAAgADAAQABQABAP///f/7//z//P/8//z//P/9//3//f//
//7//v/+//7//f/6//r/+v/6//r/+v/5//n/+f/3//r/+//8//3/+//7//r/+v/5//n/
+P/4//r/+v/5//n/+v/7//v/+//3//b/9f/1//j/+P/4//r/+//7//z//f/6//f/9v/0
//T/9f/3//j//P/9/wAA/f/9//3//f/9//f/9f/1//T/9v/2//b/9f/0//T/9//2//T/
9f/2//f/9//3//f/+P/5//r/+//7//z/+//2//T/9P/0//T/9f/3//j/9//2//b/9//2
//j/+P/4//f/9v/2//X/9f/5//n/+f/5//n/+v/7//v/+v/5//j/+v/8//3///8BAAEA
AQAEAAQAAgACAAIAAAD///////////z//v////7/+f/5//n/+f/5//n/+f/2//b/9//5
//r//f///////f/5//f/9v/0//X/9v/2//X/8v/x//H/8f/w//D/8P/v//H/8v/x//P/
9v/3//j/+//5//v//f////v/9//4//3//f8AAA8AIQAuADoAQABFAE8AXwBsAHUAewB9
AHMAXQA9ACEAGgAWAAwADAATABUAFQAXABUAEwATABAAEwATAA0ABgADAAMAAwAAAP7/
/P/6//f/+P/3//b/9v/0//X/9v/5//n/+P/2//X/9f/1//X/9v/4//j/+P/4//b/9v/3
//f/+f/6//v/+//3//b/9f/z//T/9P/1//f/+v/7//z//f/5//n/9//0//X/9//5//r/
/P/8//z//f/6//n/+P/3//f/9//4//j//f/+////AAABAAEAAgADAAIABQAFAAQAAgD/
//3/+v/8//3//v////7/AAABAAAAAQACAAEAAgAAAP///v/9//3//v/+//7//f/+//7/
//8AAP///v/+//7//v///wEAAAAAAAAAAAAAAAAAAQABAAIABQAHAAoABgAEAAIAAAAC
AAAAAAAAAAQABQAFAAUABgAGAAUAAwD///z/+v/4//r//v///////f/8//z//P/8//z/
+v/6//r/+v/7//v//P/8//z/+//7//3//f/9//n/+P/3//b/+f/5//r/+//+/wAAAQAB
AP/////+//3//v/+//7//v/+////AQABAPz/+//6//n/+//7//v/+//6//r/+v/6//v/
/f/+///////+//7//v/8//v/+P/4//v//P/9//7//v/9//z/+f/4//f/9v/1//b/9//3
//j/+f/5//j/+P/4//j/9//3//r/+//7//v/+f/4//f/9//4//j/+P/6//j/9//3//f/
+P/3//j/+P/3//f/+P/4//n/+f/7//f/9f/1//X/9f/0//X/+P/6//j/+P/4//f/9//4
//z//P/z//P/9//4//r/+v/6//r/+P/3//X/8f/y//T/9//4//v//P/9//3/+P/2//P/
8f/1//X/9f/1//b/9v/2//X/9v/3//j//P//////AAABAP////8CAAIA///+//3/+v/8
//3//v//////AgAEAAQA///////////6//n/+P/0//P/9f/4//r/+v/7//r/9//5//n/
+v/6//v//P/8//v/9//1//T/8//1//b/9//3//X/9P/x//H/8//z//P/9f/7//3/+//z
/+//7//w//f/BQAMAA0AEwAiADIAQgBJAE8AXQBuAHUAfQCFAIEAdQBdADkAIgAcABgA
DgANABEAEQANAA8AFQATAA4ADQANAAsACgAFAP3//f/6//j/+P/4//f/+f/5//n/+v/2
//X/9P/1//f/+P/4//n/9//3//f/+P/3//b/9f/0//L/8v/z//P/8//0//X/9f/2//b/
9v/1//X/9P/0//X/9f/1//X/9f/4//v//P/8//r/+f/4//b/+f/6//v//f/7//v/+//7
//3//f/+//7////+//3//P/+////AQADAAAAAwADAAIAAQD///7//P/+////AAABAAEA
BAAGAAYAAQAAAP3//P///////////wEAAgACAAIAAwAEAAQABQABAP///f/8//z//P/9
////AgACAAIAAgACAAIAAwADAAMABQAGAAgABwAIAAkACgAIAAQAAgAAAAMAAwACAAEA
AgACAAEA///+//7///8AAP//AgACAAEA/f/8//z//P/6//r/+P/4//r/+v/7//v//P/8
//z/+//9////////////AAABAAIAAQD///7//f/9//7//v/9//3//f/8//v//P/8//z/
/P/8//3///////7///8AAAEAAQABAAEAAQAAAAAAAAAAAP7////////////+//7//v8B
AAEA//8AAAEAAAD///7//f/9//3/+//9//3//f/9//7//////wAAAAD///3//P/6//r/
+f/5//v//f/+////+f/2//P/8f/3//j/+f/8//3//f/+/////f/7//v/+v/3//f/+P/4
//v/+//9//n/+f/5//n/+f/3//f/+f/6//j/+P/4//f/+f/8/wIABAD8//v/+v/5/+P/
7f/2//f/+P/5//r/+v/7//v/+f/2//b/9//2//b/9v/2//X/8//0//T/9f/5//n/+f/5
//v//P/9//3/+//7//v//v8CAAMABQAHAAcABwAKAAoACAAIAAgABgACAP///P/5//v/
AAAEAAYABQAFAAUABQADAAMAAwAAAP3//f/+//7///8BAAEA///7//n/+P/2//j/+v/7
//v/+f/3//b/9f/3//j/+f/5//n/+P/1//X/+f/5//n/+//7//f/8//1//n/+f/6/wUA
CQAGABEAIwAwADoARgBRAFUAWwBoAHsAiQCNAIUAbQBDACEAFAAQAAwADAARABMADwAP
ABMAGQAVABAADQAJAAUABAADAAMA///+//7//v/+//3//P/7//r/+v/1//X/9f/3//r/
+v/5//n/+f/5//n/+v/5//j/9//2//L/8v/z//P/8//0//X/9f/y//L/8v/x//T/9P/1
//f/+P/5//r/+//5//v/+//6//n/+f/5//j/+P/4//j/+f/5//n/+f/5//3//f/+//7/
AgACAAIAAgAAAP////////7/AQABAAAAAQABAAIAAgD///////////3/AAACAAIAAQAC
AAEAAgABAAEAAQABAP//AAAAAAAAAQACAAIAAwACAAEAAAAAAP7//v///wEAAAAAAAAA
AAABAAIABAAFAAQABQAFAAYABwAIAAkACgAMAAoACgAKAAgABwAFAAMAAwAEAAQAAwAD
AAIAAgACAAAAAgABAP///f/8//z//P/9//7//f/+/////v/+//3//P/8//z/+//9////
//////7//v/+//7//f/7//r/+f/9/wAAAgADAAQABQAFAAUAAQD+//v/+P/7//3/AAAB
APz/+//6//n/+//7//v/+//8//z//P/8//r/+//7//v//f/8//z//P/+//3/+v/6//r/
+v/6//r//f/9//3/+//7//v/+//7//n/+f/4//j/+v/7//v//P/7//r/+P/3//r/+//7
//v/+//6//n/+f/8//z//P/+/wIAAwAFAAcAAgD9//r/9v/z//P/9P/0//f/9//5//X/
9v/3//j/+f/3//f/+f/6//r/+v/6//n/+P/4//v/+v/1//X/9f/1//b/9//4//r/+//6
//j/+P/4//j/9f/1//T/8f/1//j//P/+//3//P/7//n/9v/2//X/9f/3//f/9//3//z/
/v8AAAEA/v/9//z//v8DAAUACAALAAkABwAIAAYAAQAAAP///P/+////AAABAP//AgAE
AAQA/v/9//z/+//6//v//P/6//n/+f/6//r//P///wAA///+//3//f/8//j/+P/3//X/
9v/1//X/9f/3//j/+f/5//f/9v/z//P/8//z//P/9f/1//f/9//7/wEABQAEAPv/+f8G
ABcAKQA2ADwAQgBPAFkAZQByAHsAfQB7AG8AUwAzABsAFAAQAAwAEAAVABMADwANAA8A
EQARABAADQAHAAcABgABAP3//f/+//z//P/8//v//P/7//r/+v/1//X/9f/3//b/9v/1
//X/9v/3//j/+v/4//j/+P/4//b/9v/3//f/+P/6//z//f8AAAIABAAFAP3/9v/w/+v/
7v/x//T/9//3//n/+f/4//b/9//4//j/+P/4//j/+f/6//v//P/9//////8AAAAAAQAA
AP///v/9//v/+v/5//v/AQAEAAYABgAFAAUABAADAAMAAwADAAMABgAIAAgACAAIAAYA
BgAJAAkACQAJAAoADAANAA4ABgACAP3/+f/8//3//v8AAAIAAgADAAUABgAGAAYABgAE
AAQABQAFAAUABwAIAAoACQAKAAsADAAMAAgABgAEAAcABwAGAAUABAAEAAMAAQD///7/
/v/+/wIABgAHAAcABgAGAAcACAADAAAA+//4//r/+v/7//v/+//8//3//f8AAAMABAAF
AAEAAAD///7//////wAAAQACAAQABQAFAAEA///8//n/+v/8//7/AAD+////AQABAAEA
AQABAAEAAAD///7//f///wAAAQACAAEAAQAAAP///f/8//z//P/+/////v8AAP///v/9
//z//v///wAA///+//3//P/7//v/+//6//r/+//7//r/+v/4//j/9//3//r/+//7//v/
+f/4//f/9//5//j/9//4//r/+f/5//n/+//7//3//v/7//v//P/8//r/+f/6//X/9v/3
//j/+f/1//X/9//4//z//v8AAAEA/f/+//z/+v/4//b/9P/1//f/+P/3//n/+v/8//z/
+v/6//r/+f/0//T/8//z//j/+f/6//v/+//6//n/9//6//v//P8AAP////8AAAEAAQAB
AAQABAADAAQABQAEAAUABQAFAAUABAAGAAcABgAFAAUABQAFAAEAAQABAP7/+f/5//r/
+v/7//3//f/7//7///8BAAIA/f/8//r/9//4//f/9//3//X/9v/3//f/9//2//P/8//3
//f/9//5//v/+//1//H/8//z//L//f8HAAoADQAXACYAOABEAEsAVwBhAGwAewCDAIMA
fQBvAFEAMQAgABYACAAGABEAFQATABMAFQATABMAFAATAA0ABwAEAAUAAwD9//7//P/8
//z/+//3//X/8//y//L/8//0//f/+f/6//r/+//6//n/+P/4//j/+P/4//j/+P/4//n/
+f/4//j/+P/3//f/+P/5//n/+v/6//v//f/7//n/9//1//f/+//9//7//P/9//7//v/8
//r/+P/3//v//f///wEAAQD///7//P///wAAAQACAAQAAwADAAMAAgAFAAUABAAHAAcA
CAAIAAYABQAEAAMAAQAEAAYABgAHAAgABwAIAAcABwAHAAcABQAGAAYABgADAAIAAAD/
/wAA///+//7///8AAAIABQAEAAQABAAEAAEAAAAAAP//AQADAAQABgAFAAYABwAIAAoA
CAAIAAgACwALAAoACQAFAAQAAgD//////v/+//7/AAAEAAUABQABAAAAAAAAAP7//v/8
//z/AAAAAAEAAQADAAQABQAFAAIAAwACAAEA/f/8//v/+v/7//v//P/9//7/AAABAAEA
AQABAAAA//8AAAAAAAAAAP7///8BAAEA/f/9//3//f/8//v/+v/5//v//P/9//7//P/9
//3//f/8//r/+f/4//r/+f/2//b/+v/6//r/+v/8//3//v/9//v/+f/3//X/9//3//b/
9v/3//f/9v/2//b/9v/1//X/+P/5//n/+f/3//b/9f/1//f/9v/1//b/9v/1//X/9f/1
//P/8//y//L/8//1//b/9v/1//b/8f/y//P/9P/1//H/8f/z//T/8v/y//L/8f/x//L/
9v/2//X/8f/0//X/9v/3//j/9//3//b/8//y//L/8//y//T/9P/0//P/7//u/+z/6//u
/+//8P/x//P/9P/1//X/9f/1//X/+P/7//v//P/9//////8CAAIA/v/+//7//P/6//n/
+P/3//n//P/+//7//v///wAAAQD9//3//f/6//T/8//z//L/9P/3//j/9//3//f/+P/4
//P/8v/w/+3/7v/v//H/8//x//L/8//z//X/9P/x//H/8v/x//D/8f/z/+3/6//v//P/
8//0//v/AwAGAAcAEwAgACwAOgBHAFUAXwBmAHMAgwCFAHkAaQBNACsAGAAOAAQAAAAF
AAsADQALAAsADwANAAgACQALAAcAAAD5//P/8f/0//T/9P/0//P/9P/z//L/8v/v/+//
7//x/+//7v/s/+v/7P/t/+7/8P/y//L/8v/y//D/8P/x//H/8v/0//b/9//0//L/8P/t
/+3/7P/s/+3/7v/v//D/8f/x//P/8//y//T/9f/2//b/9f/0//P/8//y//H/8P/v//L/
8//1//b/+P/4//j/+P/4//f/9//3//b/+f/5//j/+v/7//3//v/+////AAABAP7//v/9
//r/+v/6//j/+P/7//v/+//7//3//v/+//7/+//6//j/9//4//f/9v/2//T/9P/1//f/
+P/4//j/+P/4//j/+f/5//n/+//8//7/+v/6//r/+v/9//z//f/+//7//f/7//n/+//8
//z/+//6//r/+//8////AgACAAEA+//2//L/7v/y//T/9P/2//b/9v/3//f/9v/2//b/
9f/1//f/9//3//j/+P/4//j/+P/3//f/9//3//j/+P/3//n/+f/4//f/9v/2//b/9v/4
//n/+//7//b/9f/0//P/9f/3//n/+//4//j/+P/4//b/9//3//f/+f/4//j/+P/3//X/
8f/w//L/8v/y//L/8//z//P/8f/y//P/9P/1//P/8//y//L/8//z//L/8v/0//T/8//z
//L/8//z//P/8P/u/+z/6//v//D/8f/0//P/8f/w/+//8//z//X/9v/0//P/8//y//H/
8f/z/+//7//v/+//7//u/+//8v/0//P/8v/x/+//7f/s/+7/7P/q/+3/8P/z//P/8f/w
//L/8v/y//L/9P/1//X/8//v/+7/7v/s/+7/8P/y//P/8v/y//H/8f/x/+//7f/r//H/
9P/3//n/+P/3//b/+P/3//X/9P/z//b/9//7//z/+P/4//j/9v/3//f/9//3//j//P//
/wAA+f/3//X/8//0//X/9v/0/+//7//w//D/7//x//H/7//w//H/8//0//L/8v/x/+//
7v/t/+3/7f/t/+7/7//v//H/8P/t/+3/7f/t/+3/7//x//P/8//1//X/9//+/wUABQAI
ABMAIQAuADgAQABHAFUAYQBsAHUAewB5AGsASwAnABMACgACAAAACAANAA0AEQATAA8A
CwAJAAoACQAJAAUA/P/z//P/9//2//T/9P/0//P/8P/v/+7/7v/t/+3/7f/v//L/8v/x
//H/8//z//P/9P/x//D/7//u/+7/7v/v/+//8f/y//P/8//w//D/8P/v/+3/7P/s/+3/
7v/v//D/8f/x//P/8//y//L/8//0//T/8v/y//L/8//1//X/9f/1//f/9//4//j//P/8
//z//P/4//X/8//x//T/+f/7//z/+//5//j/9v/2//f/+P/5//r//v8BAAIA///+//v/
+v/7//v/+//7//v//P/8//z/+P/4//f/9//3//f/9//4//b/9v/3//n/+v/6//r/+v/8
//z//f/9//v//f/+/wAA/P/8//z//P8BAAAAAQACAAEAAQAAAP////8AAAAA///6//j/
9//2//X/+P/4//f/9f/0//T/9P/3//j/9//4//n/+P/4//f/9v/2//b/9f/z//X/9f/1
//X/9v/3//j/+P/3//f/9//6//z//f/9//v/+f/2//P/9f/2//f/+P/4//n/+//7//n/
+f/5//n/+//7//v/+//8//z//P/8//z//f/9//3/+v/4//f/9v/4//f/9P/0//T/9P/0
//T/+P/5//r/+f/5//n/+f/5//j/9//1//T/9//3//b/9v/4//j/9//3//f/9//2//X/
9v/2//b/9//6//r/+v/8//v/+f/4//f/9v/z//L/8P/y//P/9f/2//b/9f/2//H/8v/z
//T/9f/0//X/+P/6//r//P/+//v/+P/4//j/+P/4//T/8//x/+3/7//y//b/+P/4//j/
+P/3//b/9v/1//X/9//3//f/9//5//r/+//7//j/9//2//j/+P/3//f/9//5//v/AAAC
AAIAAgACAAAA///////////+/wAAAQAAAP3//f/9//3//P/9//7//P/3//f/+P/4//j/
+f/4//X/8//z//T/9P/0//b/9//3//X/8//y//H/8//0//X/9f/3//b/8//z//T/8//y
//P/9f/z/+//7//z//X/9v/9/wcACgALABUAKAA4AEIARwBPAFcAXgBpAHUAewB3AGkA
UQAxABgAFAAWABYAFQATABEADwAPAA0ADQAQABEACwAHAAgABQADAAUAAgD///7//f/7
//v/+//7//z/9//1//P/8//y//L/8f/x//P/9f/3//r/9//2//X/9P/0//T/9f/1//T/
9P/0//P/9f/4//v//f/5//b/9P/z//X/9f/1//X/9f/3//f/9v/4//n/+v/6//f/9v/1
//X/+P/5//r/+//9//3//v/+/////v/9//z//P/7//v/+//+/wMABQAGAAUAAwACAAAA
/f/9//3//f/9/wAAAgACAAAAAAD+//7////////////9//7//v/+//7//v/9//3//v/9
//z//P/+//7///8BAAAAAAAAAAAA///+//7//f/+/wEAAwAGAAQABAAEAAQABgAEAAQA
BAAFAAUABAADAAAAAAD///3//P/8//3//v/9//7//P/5//r/+v/7//z/+v/6//j/+P/8
//z//f/9//n/+P/3//X/9f/3//f/9//3//j/+f/6//z/+//7//v/+v/8//3//f//////
/v/9//z//P/8//z/+//7//z/+//8//3//v///wAAAQACAAMAAAD+//z/+v/6//v/+//7
//3//P/8//z//P/7//j/+P/8//z//P/8//v/+//7//n/+//7//v/+//5//n/+P/4//v/
+//6//r/+//8//z//f/9//3//P/7//z//P/8//3/AAAAAAAAAgD9//n/9v/z//j/+f/8
//7/+f/3//b/9P/3//f/+f/1//X/9f/1//X/9f/3//v//v/8//T/7v/x//b/+f/6//v/
/P/7//v/+v/3//f/+P/6//r//P/8//z/+//6//r/+f/5//j/9//2//X/9f/2//f/9//4
//n/+v/+//////8AAAEA/////wIAAgABAAIAAwACAP///////////f8AAAIAAgAAAAEA
AgADAAAA///+//r/+P/5//v//P/7//3//f/7//3//f/+//7//v/+//3/+//3//X/9P/z
//X/9v/3//f/9f/0//H/8f/z//P/8//1//X/9f/x//P/9//3//r/AQAHAAoADwAbAC4A
PgBIAE8AWQBpAHoAhQCLAIcAeQBfAD8AIQASAAgABAAKABEAFwAXABMAEQARAA8ADgAR
AA8ADQAKAAcAAwD///r//f/+///////9//v/+f/4//P/8//z//X/9v/2//X/9f/3//f/
9//4//j/+P/4//j/+P/4//n/+f/5//r/+//7//j/+P/4//f/+P/4//n/+//9//3//f/9
//z//f/8//r/+v/7//z//P/6//r/+v/7//v/+//7//v/+//7//z//P8AAAAAAAAAAAAA
//////////8DAAQABAAEAAMAAwACAAEAAQABAAEAAwAGAAgACAAEAAQAAgACAAYABwAI
AAkACQAKAAoACgAIAAgABwAHAAIA/f/4//T/9//4//r//f/+//7//v/+////AAACAAMA
AwAFAAYACAAIAAgACAAIAAgABgAGAAYACQAJAAgABwAEAAQAAwABAP///v/+//7//v8A
AP///f/8//z//f/+////AAD//wAAAgACAAMAAwADAAQABQAFAAMAAwABAP///P/6//j/
9v/6//v//f///wAAAgADAAMAAwADAAIAAQD+//7//v/+////AQAEAAUAAQABAAEAAQAD
AAMAAwADAAEAAAD///7/AgAFAAcACQAHAAYABgAGAAMAAQD9//z/AAAAAAAAAAD/////
///9//3//f/9//3///////7//v///////v/+//z//P/7//v/+//7//r/+f/4//j/+P/5
//z//P/8//7/AAD////////8//n/+P/2//n/+//+/wAAAQABAAMA///8//n/9v/z//L/
8//2//j/+v/6//r/+f/5//r//v/+//v/+//7//v/9//2//j/+P/4//j/+v/9//////8B
AAIABAAEAP///P/5//X/8//0//T/9f/5//n/+f/5//n/+v/7//v//f/9//3/AAADAAMA
BAAFAAQAAwAFAAQAAgACAAIAAAABAAEAAQABAAMABgAIAAgABwAHAAcABwAHAAcABwAE
APz/+f/3//T/9v/5//r/+f/8//3///8AAP3//P/6//f/+P/3//f/9//2//b/9v/1//f/
9v/z//P/9f/1//X/9//1//X/9//9////+//8/wMACQAIABEAIwAyAD4ASABPAFsAZwBs
AHMAewB/AHkAYwA/ACMAGgASAAwAEAAVABMAFQAXABcAFwAVABQAEwANAAkABgADAP3/
+//6//z//P/8//v//P/7//r/+v/1//X/9f/3//n/+v/6//v/+P/3//b/9v/5//r/+//8
//r/+v/7//v/+P/4//j/9//0//T/9P/z//X/9v/4//v/+f/5//n/+f/4//n/+P/2//j/
+f/6//r/+//8//3////9//3//f/9//////8AAAAAAwAEAAUABgAEAAEA///9//z/////
//7/AAABAAMABAAFAAUABQAFAAMABgAIAAgACAAIAAYABgAFAAUABQAFAAMABAAEAAQA
AgACAAEAAQABAAEAAQACAAEAAAAAAAEAAwAEAAUABgAEAAQABQAFAAMABQAGAAgABgAG
AAYABgAKAAgACAAIAAsACwAKAAkABgAGAAUAAwAAAP7//f/8//v//v/+//3//v/+////
AAAAAAAA/v/+/wIAAgADAAMA///+//3/+//9/////////wAAAgAEAAYAAwD///z/+f/8
/wAAAwAFAAIAAQD///3//P/8//z//P/8//3///////3//f/9//3//v///wAAAQD///7/
/f/8////AQACAAMAAgAAAP///v8AAP///P/8//7//v/+//7//v/9//z/+f/5//n/+f/5
//r/+//7//z//P/7//n/+P/7//z//P/9//3//f/8//v/+//6//n/+f/7//r/+f/6//j/
+f/9/w==
         </WaveFormData>
      </LeadData>
      <LeadData>
         <LeadByteCountTotal>10000</LeadByteCountTotal>
         <LeadTimeOffset>0</LeadTimeOffset>
         <LeadSampleCountTotal>5000</LeadSampleCountTotal>
         <LeadAmplitudeUnitsPerBit>4.88</LeadAmplitudeUnitsPerBit>
         <LeadAmplitudeUnits>��V</LeadAmplitudeUnits>
         <LeadHighLimit>2147483647</LeadHighLimit>
         <LeadLowLimit>268435456</LeadLowLimit>
         <LeadID>V1</LeadID>
         <LeadOffsetFirstSample>0</LeadOffsetFirstSample>
         <FirstSampleBaseline>0</FirstSampleBaseline>
         <LeadSampleSize>2</LeadSampleSize>
         <LeadOff>FALSE</LeadOff>
         <BaselineSway>FALSE</BaselineSway>
         <ExcessiveACNoise>FALSE</ExcessiveACNoise>
         <MuscleNoise>FALSE</MuscleNoise>
         <LeadDataCRC32>1198440489</LeadDataCRC32>
         <WaveFormData>
AAAAAAAAAAAEAAYACAAKAAsADAANAA4ABAD6//D/5v/X/8j/uf+q/6T/oP+c/5j/kP+K
/4T/fv+H/47/lf+c/6j/sv+8/8b/zf/U/9v/4v/n/+z/8f/2//n/+v/7//z//f/+////
AAACAAIAAgACAAEAAAD///7///8AAAEAAgACAAIAAgACAAQABAAEAAQABgAGAAYABgAD
AAIAAQAAAAEAAgADAAQABgAGAAYABgAFAAQAAwACAAQABAAEAAQABgAGAAYABgADAAIA
AQAAAAEAAgADAAQAAgACAAIAAgACAAIAAgACAAIAAgACAAIAAgACAAIAAgAAAAAAAAAA
AAIAAgACAAIAAAAAAAAAAAAAAAAAAAAAAAAAAAAAAAAAAAAAAAAAAAD+//7//v/+//7/
/v/+//7/AAAAAAAAAAD///7//f/8//3//v///wAA/v/+//7//v8AAAAAAAAAAP///v/9
//z//P/8//z//P/+//7//v/+//7//v/+//7//P/8//z//P/6//r/+v/6//z//P/8//z/
/P/8//z//P/8//z//P/8//z//P/8//z//P/8//z//P/+//7//v/+//z//P/8//z//v/+
//7//v8AAAAAAAAAAP7//v/+//7///8AAAEAAgABAAAA///+//z//P/8//z//P/8//z/
/P/+//7//v/+//z//P/8//z//P/8//z//P/+//7//v/+//7//v/+//7//f/8//v/+v/8
//z//P/8//z//P/8//z//P/8//z//P/9//7///8AAP///v/9//z/+v/6//r/+v/8//z/
/P/8//r/+v/6//r//P/8//z//P/6//r/+v/6//z//P/8//z/+v/6//r/+v/6//r/+v/6
//z//P/8//z/+v/6//r/+v/7//z//f/+//3//P/7//r//P/9//3//v/9//z/+//5//v/
+//7//v/+f/5//n/+f/7//v//P/8//z//P/8//z//P/8//3//f/7//r/+f/5//z//f/+
/////f/9//3//f////7//f/8//3//P/5//n/+P/4//j/+P/1//T/8//z//X/9f/2//b/
9v/2//b/9//3//j/9//2//b/9v/3//n/+//5//n/+v/7//z//f/+//v/+v/5//j/+f/5
//n/+f/9/wIAAwAIAAwADgASABYAFgAYABIABwD6/+n/0f++/7P/qP+j/6P/nf+T/4P/
dP9v/3b/gv+O/5T/mv+l/7f/xv/N/9L/3P/j/+f/6//w//f/+v/8//7//////wEAAgAA
AP///v/+/wIAAwAEAAYABQAFAAYABgAHAAcABwAHAAkACQAJAAgABgAHAAcABwAJAAoA
CgAKAAgACAAIAAcACQAJAAkACQAIAAgACAAIAAsACwALAAoACwALAA0ADQALAAoACgAK
AAkACQAJAAkACgAKAAsACwAJAAkACQAJAAoACQAJAAkADAAMAAwADAAOAA0ADQANAAoA
CQAIAAYACAAJAAoACgAIAAcABwAHAAkABwAHAAgACAAIAAgABQAGAAcACAAJAAgACAAG
AAkACAAGAAQAAwAAAAAAAQABAAQABQAGAAgABgAGAAYABwAEAAMAAQAAAAEAAgADAAQA
BAAFAAUAAwADAAMAAgACAAEAAAAAAAAAAAD/////////////AAABAAMAAgACAAQAAgAB
AP///////wAAAAAAAAAAAAABAAEAAQABAAEAAQD//////////wEAAQABAAEAAQABAAEA
AgAAAAAAAAAAAAIAAgACAAIAAwADAAMAAwD///7//f/8///////+//7///8BAP///v8A
AAAA/////////v/+/////f/9//v/+//+///////9//3//f///////////////v/8//3/
/f/9//n/+f/5//n/+v/9//7//v/7//v/+//7//n/+f/5//r//P/8//z//P/8//z/+//3
//b/9//4//n//f/9//z//P/9//3/+//9//r/+v/5//f/+P/5//r/+//8//z//P/+//7/
+//7//v/+//8//z//P/8//z//P/9/wEAAAD8//r/+v/6//r//P/8//3//f/+//7//v/+
//z/+//7//v//f/9//3//f////////////3//P/7//r//P/8//z//P//////AAAAAAAA
AQABAAEA//////3//f/////////+//v/+v/5//j/9f/1//b/9v/2//b/9f/0//T/9f/2
//f/+P/4//j/+P/2//X/9P/0//b/9v/2//b/+f/7//v/+f/5//r/+v/6//z//P/8//z/
/P/8//3//f/9//3///8CAAEAAgAGAAoADAAOABAAEgAWABMACAD5/+f/0P+//7b/rf+t
/6//rf+n/5b/g/9+/4b/kv+c/6L/q/+x/7r/w//M/9b/3//j/+n/8P/1//j/+v/6//v/
+//9//7/AQABAAEAAgADAAMAAwAEAAUABQAGAAYABwAHAAcABwAFAAUABQAEAAUABwAI
AAkABwAIAAgACAAHAAYABQADAAYABwAIAAkADAAMAAwADAALAAkABwAEAAQABQAIAAkA
BwAGAAYABgAHAAcABwAHAAgACAAJAAkACQAJAAkACQALAAsADAANAAsACgAJAAgACgAJ
AAkACQALAAsACwAKAAkACQAJAAgACQAJAAoACwAJAAcABwAIAAYABgAGAAMABQAFAAUA
BQACAAIAAAADAAUABAADAAMAAgACAAMAAwADAAMAAwAEAAQABAAEAAUABQAFAAQABAAF
AAYABwAIAAYABwAHAAUABQAFAAQABAAGAAYABwAIAAgABwAHAAcABwAHAAgACQALAAoA
CgAMAAwACwAJAAkACQAKAAoACgAIAAgACQAJAAkACQAJAAkACwALAAsACwALAAsACwAL
AAoACQAIAAgACgAKAAoACgAMAAwADAAMAAoACQAIAAcABwAIAAkACgAJAAkACAAIAAsA
DQALAAoADAAMAAsACwAKAAgABwAHAAgACQAIAAkACAAJAAkABwAFAAUABwAHAAUABQAF
AAQABgAHAAcABwAGAAcACAAJAAkACwALAAoACAAHAAYABQAFAAUABQAGAAYABgAGAAYA
BgAGAAUAAQABAAMABQAHAAkACQAIAAgABwAHAAUABwAFAAYABgAFAAUABQAFAAUACAAI
AAgACgAGAAUABQAGAAYABgAGAAYABAAEAAUABQAGAAYABgAGAAYABQAFAAUABAADAAIA
AQAEAAUABgAHAAoACgAKAAoACQAIAAcABgAJAAkACgAKAAgACQAJAAkACwALAAkACQAI
AAcABgAEAAQABAAEAAQAAQABAAIAAgABAAAA/v/8//z//f/+////AAAAAAAAAAAAAAEA
AgAEAAQABAAEAAQABQAHAAcABQAFAAYABgAGAAYABgAGAAYABAAEAAUABQAHAAUABwAG
AAcADAAQABIAGAAgACAAHAAcAB0AFAADAPP/5P/P/8L/t/+z/7H/s/+x/6b/k/+K/5D/
nP+k/6j/r/+z/7z/y//a/+D/4//p/+//9P/5/wAABAAEAAcABwAJAAoADQANAA0ADgAN
AA0ADQAOABEAEQASABIAEQARABEAEQAQAA8ADgAMAAwADQANAA0ADgAQABEAEgASABIA
EgARABMAEwATABMAEwASABEAEAATABMAEwASAA8ADwARABEADwAOAA4ADgAPAA8ADwAP
AA8AEAASABMAEwATABMAEwASABEAEQARABAAEAAQABAADgANAA0ADQAPAA8ADwAOABAA
EQASABIAEQAPAA4ADQAOAA0ADgAQAA8ADgANAAkACgALAAwADQAKAAoACAALAAsACgAJ
AAkACAAIAAkACQAHAAcABwAIAAoACgAKAAsACwALAAoACgAKAAoACgAKAAgACQAJAAcA
CAAJAAkACgAKAAoACwAMAAwACwALAAsABwAHAAgACQALAAoACgAMAAwACwAJAAkABwAI
AAgACAAKAAoACwALAA0ADQANAA0ACwALAAsACwAKAAkACAAHAAkACQAJAAoADAAMAAwA
DAAMAAwADAAMAAkACQAJAAkACgAKAAoACgAJAAkACAAIAAkACwAJAAgACgAKAAkACQAJ
AAgACAAJAAkACQAHAAcABgAHAAcABQAGAAcACgALAAsACwALAAoACgALAAsACwAJAAkA
CQAJAAgACQAIAAYABQAFAAUABQAHAAcABwAIAAgACAAIAAgACwAMAAwACQAGAAUABAAD
AAYABwAHAAgABwAHAAUABwAJAAoACgAJAAkACQAJAAkADAAMAAwADgAKAAcABwAHAP//
AgAGAAcACAAJAAoACgAKAAsACwAIAAgACAAIAAYABQAFAAUABwAHAAcABwAJAAkACQAJ
AAoACgAKAAoACAAIAAgACAAKAAsADQAOAAwADQANAA0ACwALAAkACQAIAAcABgAEAAUA
BAADAAIA/f/9//7//v///wAAAAAAAP//////////AAAAAAAAAAD+////AAACAAMABAAF
AAYABQAHAAcABQAFAAYABgAGAAgACAAIAAgABgAGAAcABwALAAcABQAIAAsADgASABgA
HgAeABwAHgAeABcACgD//+v/1P/F/7z/s/+v/63/p/+Z/4j/ff98/4b/kP+a/6L/qf+1
/8L/z//Y/+D/5//r//H/+P///wIABgAIAAgABwAIAAgACwALAAsADAALAAsACwAMAA8A
DwAQABAAEwATABMAEwARABEAEQAQABAAEQARABEADwAQABAAEAASABIAEgARAA8ADwAP
AA8AEgASABIAEgATABMAEwASAA8ADwARABEAEwASABIAEgARABEAEQARABIAEgATABMA
EwATABMAEwATABMAFAAVABUAFAATABIAEgARABEAEQARABEAEQAQABAAEQASABIAEAAP
AA8ADwARAA8ADwAQABAAEAAQAA0ADgAPABAAEQAOAA4ADAAPAA8ADgANAA0ADgAOAA8A
DwANAA0ADQAOAAwADAAMAA0ADgAPAA8AEAAOAA4ADgAOAA4ADwAPAA0ACgAJAAcABgAH
AAgACgAMAAoACQAJAAkABwAHAAgACQAJAAgACAAKAAoACQAHAAcABwAIAAgACAAKAAoA
CwALAAsACwALAAsACQAJAAkACQAJAAkACQAJAAoACwAMAA4ADQAMAAsACgAMAAwADAAM
AAoACQAIAAcABwAIAAkACgAJAAkACAAIAAkACwAJAAgACAAIAAcABwAHAAYABgAHAAcA
BwAFAAUACAAJAAkABwAHAAcACQAJAAkACQAJAAgABgAHAAcABwAFAAUABQAFAAUABwAH
AAYABQAFAAUABQAHAAcABwAIAAoACgAKAAoACQAIAAYAAQAAAAEAAgADAAQAAwABAAAA
AgADAAIABQADAAQABAADAAMAAwADAAMAAgACAAIABAADAAEAAgADAAIAAgABAAAABAAC
AAIAAgACAAIAAgACAAMAAwADAAQABQAGAAUAAwACAAEAAgADAAQABQADAAMAAwADAAYA
BgAGAAYABAAEAAQABAAHAAcACAAIAAcABwAGAAUAAwADAAEAAQABAAEAAQAAAP3//P/7
//r/+f/5//r/+v/8//z/+//6//n/+f/5//n//P/8//z//P/6//v//P/+//7//v/+//7/
//8BAAEA/////wAAAAAAAP7//v/+//7//v/+//////8BAAUABQAGAAkADgAUABYAFgAW
ABYAGAAYAA0A/P/t/9f/xP+5/7D/rf+t/63/p/+Z/4T/ff+I/5L/lv+a/6L/rf+7/8b/
0f/a/+D/5//t//H/9v/7/wAABAAEAAQAAwAEAAQABQAFAAUABgAGAAUABAAEAAYABwAJ
AAoACQAJAAkACQALAAsACwAKAAoACwALAAsADQAOAA4ADgAQABAAEAAPAAsACQAHAAUA
BwAIAAkACgALAAsACwAKAAsACwANAA0ACwAKAAoACgANAA0ADQANAA4ADgAPAA8ADwAP
AA8ADwAMAAsACwALAAwADAAMAAwADAALAAsACwAJAAkACQAIAAoACwAMAAwADAALAAsA
CwAJAAcABwAIAAsADAANAAsABwAFAAMAAQABAAIAAQAFAAcABgAFAAUABAAEAAUABQAF
AAUABQAGAAYABgAGAAcABwAHAAYABgAEAAQABAAEAAYABwAHAAUABQAFAAQABAAEAAQA
BQAGAAgABwAHAAcABwAHAAgACQAGAAQAAwAEAAYABQADAAMAAwAEAAQABAAGAAYABwAH
AAYABQAEAAMABAAFAAYABwAHAAcABwAHAAUABQAFAAYABgAGAAYABgAGAAYABgAGAAYA
BwAIAAkABwAGAAUABAAFAAUABAAEAAUABwAFAAQABgAGAAUABQAHAAYABgAHAAUABQAD
AAMABAAFAAUAAwADAAMABQAFAAMAAwADAAIAAgADAAMAAwADAAMAAwADAAMABQAFAAQA
AwADAAMAAwACAAEAAAAAAAEAAgADAAQABQAGAAYAAwADAAMAAwADAAUABQAEAAQABAAD
AAAAAQABAAIAAgABAAMAAwADAAMABgAIAAYABQAEAAMAAgAAAAAAAQABAAEAAgADAAQA
BAADAAMAAwAFAAUABQAFAAQAAwACAAEAAgACAAIAAgAAAAAAAAAAAAIAAwAFAAYABgAH
AAcABwAHAAcABQAFAAMAAwADAAIA///+//3//P/6//v//f/+//z//P/7//r/+P/3//b/
9f/5//r/+//8//r/+//8//7//v/+//7//v///wEAAQD///3//v/+//7///8AAAEAAgAE
AAQABQAFAAMAAwAFAAYABQAIAA4AFAAYABoAGAAYABoAGQAMAP3/7f/a/8f/vP+1/7H/
s/+3/7P/qP+V/4r/jv+W/6T/rv+z/7f/vv/J/9L/2v/h/+n/7f/y//f//v8CAAYABQAF
AAcACAAGAAUABAAEAAYABwAIAAoACgAJAAkACAAJAAkACQAJAAoACwAMAAwADAANAA0A
DQALAAwADAAMAAwADAAMAAsADAANAA4ADwAPAA4ADQAMAA8ADwAPAA4ACwALAA0ADQAM
AAoACQAIAAoACwAMAA0ACgAKAAsACwAMAA0ADgAPAAwACwALAAsACwAKAAkACAAJAAkA
CgALAAsACwALAAoACQAJAAkACAAKAAkACQAJAAkABwAHAAgABgAGAAYAAwADAAMAAwAD
AAAAAAD+/wEAAQAAAP///////wAAAgADAAAA///+//7///8AAAEAAwABAAEAAAAAAAIA
AgACAAIAAgADAAMAAQADAAMAAgACAAIAAgADAAQABAADAAMAAwABAAEAAgADAAMAAgAC
AAQAAgABAP////8AAAIAAwAEAAMAAgACAAEA//////////8AAAEAAgADAAAA///+//3/
AAABAAIABAACAAIAAgACAAAAAAAAAAAAAAABAAIAAwAAAAAAAAAAAAMAAwACAAIAAQAD
AAEAAAAAAAAA/////////v/+////AQABAP////8AAAEAAQD///////8BAAEA/v/9//z/
+v/9////AAABAP//////////AQADAAMAAgD///////////7//f/8//z//P/8//z//P/9
//7//v/7//z//f/+//////////7//v/9//3/+//9//7/AAABAAEAAAD///7//f/8//z/
/P/+/wAA/f/8//3//v///wAA/v/+///////8//z//P/8//7//f/9//3//P/7//r/+f/7
//v/+//7//z//P/8//z//v/+//7//v/9//3//v/+/wAAAQABAAEAAwADAAEAAQD/////
///+//3//P/7//r/9//3//j/+P/4//j/9//2//X/9f/1//X/9P/0//T/9P/2//f/+P/6
//n/+P/3//b/+v/9//7//f/8//z/+//6//z//P/8//z//P/8//3//f///////f/8////
AgAIAAwAEgAWABYAFAAWABMABgD3/+X/zP+9/7b/rf+l/6n/p/+b/4z/f/96/4D/iv+O
/5T/n/+p/7r/y//U/9r/3f/l/+n/7P/x//j//P/+//////8BAAIAAwADAAMABAAFAAUA
BQAGAAUABQAGAAYACQAJAAkACQAJAAkACQAIAAgACQAJAAkACgAMAA0ADgANAAwACwAJ
AAkACQAJAAkADAAMAAwADAANAA0ADQAMAAsACwANAA0ACwAKAAoACgAJAAkACQAJAAoA
CgALAAsACwALAAsACwAKAAkACQAJAAwADAAMAAwADgANAA0ADQAPAA8ADwAOAA0ADQAN
AAwACwAJAAgABwAKAAkACgAMAAwADAAMAAkACAAHAAYABQAFAAYABQAJAAkACAAHAAcA
CAAIAAkACQAIAAcABgAGAAYABgAGAAcABwAHAAYABgAHAAgACQAKAAkACQAIAAUAAwAD
AAIAAgAEAAQABQAGAAgABwAHAAcAAQD///7//f8AAAAAAQAEAAIAAQD/////AQACAAIA
AgACAAIAAwADAAMAAwADAAMAAwADAAMAAwADAAMAAwADAAMAAwADAAQABAAEAAQABAAG
AAYABgAGAAQAAwACAAEAAQACAAMABAADAAMAAgACAAEAAwABAAAAAQACAAIAAwACAAAA
/////wEAAQD/////AgADAAMAAQD/////AQABAP////////7///8BAAIAAwABAAEAAQAB
AP//AQABAAAA//////////////////8AAAAAAAAAAAAA//8AAAAA/f/8//3//v//////
///+//7//f/9//v//f/9//7//v/9/////////////v/+//7/AAAAAP3//f/9////AAD+
/wAAAAAAAAAA/v/+///////9//z/+//6//3//f/+///////////////9//3//f/9//z/
/P/8//z//f/+////AAD/////AAAAAAIAAwADAAMAAAD///z/+//8//3//v/+/////v/9
//z/9//3//j/+P/2//b/9f/0//P/8//z//P/8v/y//L/8v/z//X/9//6//v//P/9//7/
/v////7/+//6//r/+f/4//n/+v/7//z//P/8//3//f////3/+//+/wUACAAMABQAGAAW
ABYAGAAUAAcA+P/l/83/vP+v/6L/nf+h/6H/l/+H/3b/cf94/4L/iP+S/57/rf+7/8b/
z//U/9r/4//r//H/9P/3//r/+v/8//v/+//9//7/AQABAAEAAgADAAMAAwAEAAMAAwAE
AAQABgAHAAgACQAIAAcABgAEAAYABwAHAAcABwAIAAgACAAIAAgACAAHAAUABQAFAAUA
CAAIAAgACAAJAAkACQAIAAcABwAJAAkACwAKAAoACgAJAAkACQAJAAgACAAJAAkACQAJ
AAkACQAIAAcABwAHAAoACgAKAAoACAAHAAcABwAHAAcABwAGAAgACQAKAAoACAAHAAcA
BwAFAAMAAwAEAAUABgAHAAUABwAHAAcABwAIAAgABgAJAAkACAAHAAcABAAEAAUABQAD
AAMAAwAEAAQABAAEAAUABQAFAAQABAAGAAYABgAGAAUABQAEAAEAAgADAAMABAACAAIA
AwAEAAIAAQABAAEAAAABAAMABQADAAIAAgAEAAYABQADAAMAAwAEAAQABAACAAIAAwAD
AAMAAwADAAMAAQABAAEAAQADAAMAAwADAAEAAQABAAIABAAEAAQABAACAAIAAgACAAMA
AwADAAMAAgACAAIAAgABAAEAAAAAAAMABQADAAIAAgACAAEAAQABAAAAAAABAAMAAwAB
AAEAAgADAAMAAQD/////AQABAAAA///+//z//v//////////////////////AQABAAAA
//////////8BAAEAAQACAAQABAAEAAQAAgACAAEA/f/5//n/+f/5//3//f/8//z/////
//3//////wAAAAD///v//f8BAAEAAAAAAAAAAAAAAP///v/+//3//f/+////AAD+//3/
/f/9//////////////////////8AAAAAAAAAAAAAAAAAAAAA/////wAAAAACAAMAAwAD
AAMAAwABAAEAAQABAAEAAAD///7//f/8//n/+f/6//r/+//8//z//P/6//n/+P/3//f/
9v/1//T/9f/3//n//P/+//7//v/+////AQABAP///f/+//7//v/+//7//v/+/wAAAAAB
AAEA///9//v//v8BAAIABgAMABIAFgAWABQAFgAbABYABQD3/+L/yf+2/7H/r/+x/7X/
tf+u/5v/iv+M/5j/nv+k/63/s/+4/8P/0P/Y/9v/3//n/+7/8//6//z//P//////AQAC
AAMAAwADAAQAAwADAAMABAAGAAcACQAKAAkACQAJAAkABwAHAAcABgAGAAcABwAHAAkA
CgAKAAoADQAOAA8ADwAMAAsACgAJAAoACgAKAAoADQANAA0ADAAJAAkACwALAAsACgAK
AAoACwALAAsACwAMAAwADQANAAwACwAKAAkACgAJAAkACQALAAwADQAOAAwACwALAAsA
CQAJAAkACAAIAAkACgAKAAwACwALAAsACwAJAAkACgAJAAgABwADAAUABQAFAAUABgAG
AAQABwAFAAQAAwADAAIAAgADAAMAAwADAAMABAAFAAYABwAJAAgABwAFAAQABgAGAAYA
BgAEAAUABQADAAQABQAFAAYACAAIAAkACgAIAAcABwAHAAYABwAJAAsACQAIAAgACgAK
AAkABwAHAAUABgAGAAYACAAIAAkACQAJAAkACQAJAAcABwAHAAcACAAJAAoACwALAAsA
CwAMAAsACgAJAAgABwAGAAUABAAEAAUABgAHAAcACAAJAAoACgAJAAcABgAHAAkABwAG
AAcACAAIAAkABwAGAAYABwAFAAUAAwADAAYABwAHAAUABwAHAAkACQAGAAUABAACAAIA
AwADAAMAAgADAAQABQAEAAUABAACAAIAAwAEAAUABQAFAAUABgADAAIAAQAAAAIABAAF
AAMA//////////8BAAEAAAAAAAIAAwACAAUABAAEAAMAAQADAP///f8BAAQAAgACAAIA
AgACAAIAAwADAAQABAAEAAQAAgABAAEAAQABAAEAAQABAAAA///+//3//v/+//7//v8A
AAAAAAAAAAMAAwAEAAQAAgADAAMAAwAFAAUAAwADAAEAAQABAAAAAQAAAP///v/7//v/
/P/8//z//P/7//r/+f/5//n/+f/4//j/+P/4//j/+f/6//z//P/8//z//P/7//3//f/7
//z//v///wAA/f/8//v/+v/6//r/+//7//3//f/9//7/AQAEAAgADgASABYAFgAUABYA
EwACAO//4f/M/7v/sv+r/6f/p/+l/5//jv9//37/iv+U/57/pP+p/63/uv/J/9D/1P/Z
/+H/5f/q/+//9v/4//r//f/9////AAD///////8AAP///////wAAAwADAAQABAAEAAMA
AgABAAIAAwAEAAQAAgADAAMAAwABAAIAAgACAAIAAgACAAEAAQABAAEAAQAEAAQABAAE
AAQAAwACAAAA/////wEAAQABAAAAAAAAAAMAAwADAAMAAAAAAAEAAQABAAEAAQABAAIA
AQABAAEAAAAAAAAAAAD+//3//f/9//////////7//v///wAAAAD+//3//f/9/////f/9
//7//P/8//z/+f/7//v/+//7//n/+P/1//f/9//2//X/9f/2//b/9//3//X/9f/1//b/
9v/2//b/9//3//f/9v/2//j/+P/4//j/9v/3//f/9f/z//P/8v/y//X/9v/4//r/9//1
//T/8//z//P/9P/1//X/9P/0//b/+P/3//X/9f/2//j/+f/6//n/+P/4//f/9f/z//H/
7//y//P/9P/1//X/9f/1//X/9f/1//X/9v/0//T/9P/0//b/9v/2//b/9f/1//X/9f/y
//L/8v/y//P/8//y//L/9P/3//b/9v/2//b/9f/1//T/8v/x//H/8//z//H/8f/y//P/
8//x/+//7//x//H/8f/x//H/8P/w//H/8f/x//H/8f/x//H/8f/z//P/8v/x//H/8f/x
//P/8//z//T/8f/w/+//7v/x//L/8v/v//D/8f/y//P/9P/z//H/8P/w/+//7P/t/+v/
7P/s/+v/7P/t/+7/7//w//D/8P/y//L/7//v/+//6//s/+7/7v/u/+7/8P/w//H/8f/w
//D/8P/w/+7/7f/t/+3/7f/t/+3/7f/t/+3/7f/t//D/8P/w//D/8P/w//D/8P/w/+//
7//u//D/8f/x//H/8f/x/+//7//x//H/8f/w/+3/7P/r/+r/5f/l/+b/5v/n/+j/6P/o
/+X/5f/l/+X/5P/k/+T/5P/l/+f/6f/s/+r/6v/q/+r/6//t/+3/6//r/+z/7P/s/+r/
6v/q/+r/6v/q/+v/6//t/+//8f/0//P/9v/8/wAAAAAAAAIAAgAEAP//8v/j/9P/vP+n
/5z/l/+V/5X/j/+D/3L/Z/9m/3D/eP9+/4b/kf+f/6z/t//C/8j/zf/V/9n/2v/f/+b/
6P/m/+j/6f/s/+7/7//v/+//8P/x//H/8f/y//H/8f/y//L/8//z//P/8//1//X/9f/0
//T/9f/1//X/8//0//T/9P/y//L/8v/x//T/9f/2//f/9v/2//b/9v/1//X/9f/0//H/
8f/z//P/9f/0//T/9P/z//P/8//z//L/8v/z//P/9f/1//X/9f/2//X/9f/1//X/9P/z
//L/9P/z//P/8//z//P/8//y//L/8//0//T/9P/z//P/8//y/+//7v/u//D/8P/w/+3/
7f/t/+3/7f/u/+7/7P/v/+3/7P/r/+v/6v/q/+v/6//r/+v/6//s/+r/6v/q/+v/6//r
/+r/6v/s/+z/7P/s/+7/7//v/+3/6//r/+r/6v/p/+j/6P/o/+b/5f/l/+X/5f/l/+b/
5//p/+j/6P/q/+j/5//l/+X/5//o/+j/6P/n/+b/5v/l/+f/5//n/+f/5f/l/+X/5f/l
/+X/5f/l/+P/4//j/+T/5P/k/+T/5P/m/+b/5v/m/+P/4//j/+P/4//k/+X/5v/m/+X/
4//i/+P/5f/j/+L/5P/k/+P/4//j/+L/4v/j/+P/4//h/+H/4v/j/+P/4f/g/9//4P/f
/+H/4f/h/+D/4P/h/+H/4f/g/+H/4v/j/+H/4f/f/9z/3P/d/97/3//h/+H/4f/i/+D/
4P/g/w==
         </WaveFormData>
      </LeadData>
      <LeadData>
         <LeadByteCountTotal>10000</LeadByteCountTotal>
         <LeadTimeOffset>0</LeadTimeOffset>
         <LeadSampleCountTotal>5000</LeadSampleCountTotal>
         <LeadAmplitudeUnitsPerBit>4.88</LeadAmplitudeUnitsPerBit>
         <LeadAmplitudeUnits>��V</LeadAmplitudeUnits>
         <LeadHighLimit>2147483647</LeadHighLimit>
         <LeadLowLimit>268435456</LeadLowLimit>
         <LeadID>V2</LeadID>
         <LeadOffsetFirstSample>0</LeadOffsetFirstSample>
         <FirstSampleBaseline>0</FirstSampleBaseline>
         <LeadSampleSize>2</LeadSampleSize>
         <LeadOff>FALSE</LeadOff>
         <BaselineSway>FALSE</BaselineSway>
         <ExcessiveACNoise>FALSE</ExcessiveACNoise>
         <MuscleNoise>FALSE</MuscleNoise>
         <LeadDataCRC32>4061518262</LeadDataCRC32>
         <WaveFormData>
+v/6//r/+v8HABIAHQAoADkASgBbAGwAcgB4AH4AhABhAEAAHwD+/83/nP9r/zr/J/8U
/wH/7v4B/xL/I/80/03/ZP97/5L/n/+s/7n/xv/N/9T/2//i/+X/6P/r/+7/8P/y//T/
9v/5//r/+//8//v/+v/5//j/+f/6//v//P/9//7///8AAAAAAAAAAAAAAgACAAIAAgAC
AAIAAgACAAQABAAEAAQABgAGAAYABgAEAAQABAAEAAYABgAGAAYABwAIAAkACgAKAAoA
CgAKAAwADAAMAAwADAAMAAwADAAOAA4ADgAOABAAEAAQABAAEAAQABAAEAAQABAAEAAQ
ABIAEgASABIAEAAQABAAEAAOAA4ADgAOAA0ADAALAAoACgAKAAoACgAHAAYABQAEAAMA
AgABAAAA/v/+//7//v/8//z//P/8////AAABAAIABAAEAAQABAAGAAYABgAGAAUABAAD
AAIAAAAAAAAAAAAAAAAAAAAAAP///v/9//z//P/8//z//P/8//z//P/8//z//P/8//z/
/P/8//z//P/+//7//v/+//7//v/+//7//v/+//7//v8AAAAAAAAAAAAAAAAAAAAAAgAC
AAIAAgACAAIAAgACAAAAAAAAAAAAAQACAAMABAAEAAQABAAEAAIAAAD+//z//v/+//7/
/v/+//7//v/+//z//P/8//z//P/8//z//P/6//r/+v/6//r/+v/6//r/+f/4//f/9v/4
//j/+P/4//j/+P/4//j/9v/2//b/9v/5//r/+//8//r/+P/2//T/9P/0//T/9P/2//b/
9v/2//X/9P/z//L/8//0//X/9v/1//T/8//y//P/9P/1//b/9P/0//T/9P/y//L/8v/y
//T/9P/0//T/8v/y//L/8v/y//L/8v/y//L/8v/y//P/9f/0//T/9f/0//P/8v/x//P/
8f/x//H/8f/y//L/8v/w//D/8f/x//P/8//z//P/8//1//b/9v/z//L/8f/x//L/8//1
//f/9//2//b/9//6//r/+v/5//n/+P/2//f/9v/3//f/9//1//P/8P/v/+//8P/x//L/
9P/z//P/8//w/+//7//u/+7/7v/u/+3/7//u/+7/7v/v//D/8f/y/+//7f/s/+r/7f/u
/+7/7//v//X/AAAOABwALABAAFcAcACIAJkApACpAKAAgwBZADAA/P/B/4v/W/8q//j+
1v7T/uP++f4I/xr/L/9K/2n/hv+Y/6T/r/+//8j/0v/Z/+L/5v/o/+z/7P/v//D/8v/w
//H/8f/y//X/9v/6//z//P/7//r/+v/6//r/+v/8//7//v/+/////f/9//7//v///wEA
AgADAAEAAQADAAEAAwADAAUABQAFAAQABAADAAMAAwADAAIAAwAEAAUABwAFAAYABgAG
AAYABgAGAAgACQAJAAkACgAIAAgACQALAAsACwALAAsADgAPABAAEQAPABEAEQAQAA4A
DQAMAAsACwALAAsACwAMAAwADAALAAkACQAIAAcABQAEAAMAAAAAAAAA//////z//P/7
//r/+v/4//b/9f/0//T/9f/1//f/9//3//f/+v/7//v/+//7//z/+//7//3//f/7//v/
/P/8//z//P/8//r/+P/4//v/+//7//z//v/8//z//P/8//r/+v/6//3//f/9//3//f/8
//v/+v/6//v/+//7//3//f/9//3//v/+//7////+//3//P/7//3//v/+//7/AAABAAIA
BAACAAAAAwAEAAQABAAEAAMAAgACAAMAAwABAAAA///9//3//f/9//z//v/+//7//v/9
//3//f/8//7//f/8//z//f/9//7/AAABAAIAAQAAAAIABAAHAAkACgAKAAoACwANAAwA
CgAKAAwADQAOAA4ADAAMAAwACwAMAAwADAAMAAsADAAMAAwADAAMAAwADAAJAAkABwAH
AAgACAAIAAgACgALAAwADQANAAwACwALAAoACQAIAAcACQAJAAoACwAKAAoACwALAAsA
CgAJAAkACwAMAAwADAAMAAwADAANAAsADQAIAAcABgAFAAQABgAHAAcABgAGAAcABwAH
AAkACQAJAAcABwAHAAcACAAIAAgACAAIAAcABwAHAAcABQAFAAUABwALAAwADQAOAAwA
DQANAA0ADAANAA0ADAAOAA8AEAAQAA4ADQAMAAoABgAFAAUABQAHAAcABgAFAAUABQAE
AAQABgAGAAYABQACAAEAAAD//wEAAgADAAQAAwABAAAA/v///wAAAQACAAIAAgABAAEA
BAAEAAUABgAEAAUABwAJAAwAFAAiADYASABZAGoAggChALIAtQCyAKUAgQBYADAA/f/F
/5X/av9A/xL/8/7z/gf/GP8m/zn/VP9t/4L/mP+s/73/y//U/9r/5f/w//b/+P/4//r/
/f/+/wAAAwAFAAYACAAIAAgACwAMAA8ADwAPABAADQAMAAsADAAMAAwADAANAA4ADwAR
ABIAEAARABEAEQAQAA8AEAANAA4ADwASABMAFAAUABUAFQASABEAEAAOAA8AEAARABMA
EQASABIAEgATABQAFQAYABgAFwAWABYAGAAYABkAGwAbABsAGwAbABkAGQAZABkAGQAb
ABsAGgAZABkAGQAZABkAGQAZABkAGgAaABoAGQAYABcAFQATABMAEgARAA4ADAAMAAsA
CwAIAAgABwAGAAUABAADAAMAAAAAAAEAAQABAAEAAQABAAMABQAGAAcABwAIAAcABwAI
AAkACAAJAAgACAAIAAgACAAGAAQABAADAAMAAwAEAAYABAAEAAQABAACAAIAAgAFAAUA
BQAFAAQABAAEAAQABgAHAAcABwAGAAUABAADAAQABAAEAAUABgAHAAgACQAJAAoACgAK
AAcABwAHAAgACQAIAAwADgAOAA4ADgANAAkACAAIAAcABwAIAAkACQAIAAcABgAEAAcA
CAAJAAoACQAJAAkACAAHAAUAAwACAAUABQAGAAgABwAGAAMAAAD+//7//////wAAAAAA
AAEAAQAAAP7//v/+////AAAAAAAAAAAAAP///P/8//z//P/7//z//P/8//v/+v/5//j/
+v/7//r/+//8//z//P/8//3//f/9//3/+//6//n/+f/7//v/+//7//3//f/+////AAAA
AAEAAQD9//7//f/8//7//v/+//7//P/9//3//P/+//////////////////3//f/9//3/
/v/+//7//v/+////////////////////AQACAAIAAgACAAIAAwADAAMAAgADAAMAAgAC
AAMABAAEAAUABQAFAAQAAAD////////9//3//P/7//r/+//7//z//P/8//z/+//7//v/
+//7//z//P/8//z/+v/5//n/+P/6//r/+v/6//r/+v/5//n/+v/6//v//P/6//3/AQAB
AAAABAAOABwAMABDAFIAYgB3AIoAkwCSAJEAfwBcADgAEwDh/6n/fP9W/yj///7x/v3+
Dv8c/yn/Pv9V/2z/iv+g/6//uf/G/9D/2f/i/+z/8P/w//T/9//4//r//f///wAAAgAB
AAAAAgACAAQABQAGAAgACAAIAAgACgAJAAgABwAHAAgACQALAAwACgALAAsACwALAAsA
DQALAA0ADQAPAA8ADQAMAAwACwAMAA0ADgAOAA4ADgAOAA8ADQAOAA4ADgAOAA4ADgAQ
ABMAEwATABQAFAAUABUAFwAXABcAFwAXABYAFQAUABMAEwAVABUAFAAUABUAFgAXABUA
FQAVABUAFAAUABQAEwAVABUAFAATABIAEAAOAAoACwAMAAwADQALAAoACAAGAAQAAgAA
AP///v/+/////////////////wAAAQABAAEABAAGAAYABwAFAAUAAwADAAIAAgACAAIA
AwACAAEAAgAFAAUABQAGAAUAAgABAAAAAAD+//7//v///////////wAAAAAAAAAA/v//
/////////////////wEAAgADAAUAAwADAAMAAwABAAIAAgACAAMAAwADAAQAAgAAAAMA
BAAEAAQABAADAAQABAAFAAUAAgACAAIAAQADAAMAAwACAAIAAgACAAIAAQABAAEAAAAC
AAEAAAAAAP7//f/9//7//v/+//z/+v/8//z//f/9//z//P/8//3//f/8//r/+v/6//v/
/P/8//r/+v/6//n/9//2//X/9P/3//j/+P/4//n/+P/3//b/9//3//X/9f/2//b/9v/2
//X/9f/1//X/9f/0//P/8//1//X/9f/1//X/9f/2//f/+P/4//n/+f/3//b/9f/1/+3/
8P/2//T/9P/0//T/9P/1//X/9P/z//P/8v/x//P/8//z//H/8f/x//H/8v/0//T/9P/0
//X/9f/1//X/9f/1//X/9//6//r/+v/6//j/+f/5//n//P/9//3//P/7//v/+//6//r/
+f/4//b/8//z//T/9f/3//f/9v/1//H/8f/w//D/8f/y//P/8//y//H/8P/v//L/8v/y
//L/8P/v/+//7v/u/+7/7v/u/+//8P/w//H/8v/y//P/9P/y//H/8f/z//b//v8MACAA
NgBHAFYAbACFAJgAowCkAJMAbQBGACAA7f+z/33/TP8a/+z+1f7Z/un+/P4M/yH/PP9X
/3L/jP+e/6v/t//A/8r/0//c/+T/6P/s/+3/7//v//D/8f/z//T/9v/4//j/+//8//v/
+//7//z//v/+//7/AAAAAAAAAAABAP////8AAAAA/v////////8BAAEAAwABAP////8B
AAEABAAEAAUABQAHAAcABwAGAAQABAAEAAUABQAGAAYABgAGAAYABgAIAAkACQAJAAoA
CgAKAAsADQAPAA8ADwAPAA0ADQANAA0ACwANAA0ADAANAA0ADQANAA0ADQANAA0ADgAO
AA4ADQALAAsACgAJAAcABgAFAAIAAwAEAAQABQACAAIAAQAAAP7//P/6//n/9v/2//f/
9//5//n/+f/5//j/+f/5//n//P/+//7///8BAAEA/////////v/9//z/+v/4//b/9v/5
//n/+f/6//j/9v/2//b/9P/y//L/8v/z//P/8//z//L/8v/y//L/8v/z//P/8//1//X/
9f/1//T/9P/0//X/9f/1//X/9f/3//j/+P/4//n/+f/5//r/+f/2//j/+P/4//j/+P/3
//b/9v/3//f/9v/2//b/9f/1//X/9f/0//b/9v/2//b/9P/z//L/8P/y//H/8P/w/+7/
7f/t/+7/7//w/+//7v/u/+7/7//v/+7/7v/u/+//7v/s/+n/6P/m/+f/6P/o/+f/6P/p
/+n/6P/o/+j/6P/r/+z/7P/s/+z/7P/s/+z/6f/p/+f/5//m/+b/5v/m/+b/5f/k/+P/
5v/m/+b/5//n/+f/5//n/+X/5f/m/+f/5//m/+b/5f/l/+T/4//j/+H/4v/i/+L/4v/i
/+L/4v/i/+L/4P/h/+H/4P/h/+P/5P/l/+P/4//j/+H/4f/h/+H/4v/g/+D/4P/g/+P/
4//j/+P/4f/h/+H/4//n/+j/6f/q/+n/6f/o/+f/5v/n/+f/5v/n/+n/6//s/+n/5//l
/+L/4P/h/+P/5f/l/+X/5P/j/9//3//e/97/4P/g/+D/3//f/9//3//f/+D/4P/g/+D/
3v/d/93/3P/e/97/3v/e/9z/3P/b/9v/4P/i/+X/6P/0//v/AwANABwALAA+AE4AYAB1
AIwAqADBAMoAyQC+AJ0AcwBKABgA3/+r/3//Vv8o/wT/Af8T/yP/Lv8+/1f/dP+T/67/
wv/S/93/5//w//j/AQAIAAwAEAAUABQAFwAYABoAGQAbABwAHgAcABwAHwAgACEAIQAh
ACIAJAAkACQAJgAkACQAJAAlACcAJwAoACgAKgArACsAKwAtAC0ALwAtACoAJwAmACMA
JQAmACgAKQAqACsALAAsACoAKgAqACsAKwAsACwALAAtAC4ALwAyADMAMwAzADQAMwAy
ADIAMwAzADMAMwAzADMAMwAzADMAMwA1ADUANAAxADEAMQAxADIAMwA0ADUAMgAyADIA
MQAwAC8ALQArAC4ALgAuACwAKAAmACMAIQAeAB4AHQAcABsAGgAZABkAGgAaABsAGwAb
ABsAGwAbAB4AHwAfAB8AIAAiACIAIwAjACMAIQAhACQAJAAkACQAIgAgAB4AHgAeAB0A
HAAcAB0AHAAdAB4AHgAcABwAHAAcABsAGgAZABkAGAAXABYAGAAZABkAGQAbABsAGwAb
ABoAGgAaABsAHQAdAB0AHQAdAB4AHgAeAB0AHQAdAB4AHgAcAB8AIAAeAB4AHgAdABwA
HAAdAB0AGgAaABoAGQAbABsAGwAaABoAGgAaABoAGQAZABkAGAAZABkAGQAaABkAFwAW
ABYAFwAYABcAFgAUABQAFQAVABQAFAAUABUAEwASABAAEAAQABEAEgASABIAEgASABEA
EAAQABAAEAAQABAADwAOABAAEAAQABAAEAARABAAEQARABAADwAOAA0ADQANAA0ADQAM
AAsACwANAA0ADQANAA8ADwAQABEADgAQABAADQAMAAsACgAKAAsACwAKAAwADQANAA0A
DQANAA0ACwANAA0ADQAOAAsACgAJAAgACQAJAAkACQAJAAkACQALAA0ADgAPABAADgAP
AA8ADwASABMAEwASABAAEQASABIAEgARABAADgANAA0ADgAPAA0ADQAMAAsACAAHAAUA
BAAFAAYABwAHAAcABwAHAAcACAAIAAgACAAKAAkACQAIAAYABgAGAAYABgAGAAUABQAI
AAgACQAKAAgABwAHAAcACgASAB4AMABGAFcAZAB2AI8AngChAKAAmwCDAF4AOgARANv/
pf96/1T/Kv8H///+C/8c/y7/Pf9Q/2X/fP+U/6r/v//N/9b/3v/l/+z/9P/6//z/AAAD
AAQABgAFAAcACAAKAAwADAAPABAADwAPAA8AEAAQABAAEAASABMAFAAVABcAFgAVABUA
FAASABMAEwATABUAFQAXABUAFQAVABcAFwAWABYAFwAXABgAGQAaABoAGAAYABgAGQAW
ABYAFQAUABYAGAAaAB4AHAAbABoAGgAbABwAHgAhACAAHwAeAB0AHQAdAB0AHQAdAB8A
HwAeAB4AHwAgACEAHgAdABwAGwAdAB4AHwAfAB0AHQAcABsAGQAYABcAFAAUABQAEwAT
AA8ADgAMAAoACQAIAAcABwAEAAQABQAFAAUABQAFAAUACAAJAAkACQAKAAwADAANAA4A
DwAOAA8ADwAOAA0ADAAOAAwACgAKAAsACwALAAwACgAIAAgACAAHAAYABwAIAAcABwAH
AAcACAAIAAgACAAKAAsACwALAAoACQAIAAcACgAKAAoACwALAAsACwALAAsADAAMAAwA
CwALAAsADAAOAAwADwAQAA8ADgANAAsACwAMAA4ADwAMAAwADAALAA0ADQANAAwADgAO
AA4ADgAOAA0ADAAKAAoACQAIAAgACgAJAAkACgAMAAwACgAIAAoACgALAAsACQAIAAcA
BwAJAAgABgAGAAUABQAFAAQAAwAEAAUABQAEAAQABAAEAAQABAADAAIAAgACAAIAAgAD
AAMAAQABAAIAAgACAAIABQAFAAUABQADAAIAAQABAAEAAQABAAEAAQABAAIAAwADAAIA
AgABAAEAAgACAAIAAgACAAIAAgADAAMAAgABAAEAAAD//wEAAQABAP///v/9//z//P/9
//7///8AAAEAAQABAAEA////////AQACAAIAAgACAAQABQAFAAUABgAHAAcABgAGAAcA
CAAIAAoACQAIAAYAAgABAAEAAQADAAMAAgABAAEAAQAAAAAA///+//3/+//9//3//f/9
//z//P/8//z//f/9//7//v/9//z/+//6//z//P/7//v/+v/6//v//P/8//v/+f/7/wAA
CgAYACgAPABPAGAAcgCJAJwApQCoAJ0AewBUADQABQDN/5X/Zv80/wj/6/7n/vX+Cv8W
/yf/QP9b/3r/lv+s/7n/xf/Q/9j/3f/k/+z/9P/4//j/+//8//7///8BAAIABAAGAAYA
CQAKAAoACQAIAAgACgAKAAoADAAOAA4ADgAPAA0ADQAOAA4AEQATABQAFQAUABMAFAAR
AA8ADwARABEAEgASABMAEwAUABUAFgAWABYAFgAWABcAFgAWABUAFAAWABYAFgAYABkA
GQAZABoAHAAcAB0AHwAeAB0AHAAbAB0AHQAdAB0AHgAhACIAIgAjACMAIwAjACIAIQAg
AB8AHAAcABwAGwAcAB0AHQAdAB8AHgAdABoAFwAWABQAEwASABIAEQAQAA8ADgANAA0A
CgAKAAsACwANAA0ADQANAAwADQANAA0ADQAOAA0ADQAOAA8ADgAPAA8ADgANAAwADAAK
AAgACAAJAAkACQAKAAoACAAIAAgABQACAAEAAAACAAMABAAFAAQABAAEAAQABAAFAAUA
BQAHAAcABwAHAAYABgAGAAcABwAHAAcABwAJAAoACgAKAAkACQAJAAoACAAGAAkACgAK
AAoACgAJAAgACAAJAAkACAAIAAgABwAJAAkACQAIAAYABgAGAAYACAAJAAoACgAJAAcA
BQAEAAQAAwADAAQABgAGAAQAAgAEAAQABQAFAAMAAgABAAEAAwACAAAAAAD+////AAAA
AP//AAABAAEA/v/+//7//v/9//7//v/+/////v/9//z//f/9//v/+//+//7//v/+////
/////////f/8//v/+//+////AAABAAAA/////////v/+///////9//z/+//7//3/+v/6
//v//P/9//7//P/9//3//P/7//v/+v/5//z//f/+//3//f/9//3//v/8//z//P/8//3/
/f/9//3/////////AQAAAAAAAAAAAAEAAwAEAAUABQAFAAQAAgAEAAUABgAGAAYABQAE
AAIA/////wAAAQD//////v/9//v/+//6//r/+P/4//j/9//6//v//P/9//7//v/+//7/
/P/7//v/+v/6//r/+v/6//z//P/7//v/+v/6//v//P/8//v/+/8BAA4AGgAqAEAAVABn
AH4AnACvALYAtQCoAIcAWwAyAP7/w/+N/2H/Mv8C/+D+3f7v/gH/EP8m/0P/YP99/5T/
qP+2/8P/0f/c/+T/6f/u//L/9v/4//r//f/+/wAAAQADAAQABgAGAAYACQAKAAsACwAL
AAwADgAOAA4AEAAOAA4ADgAPABEAEQASABIAEAARABEAEQATABMAFQATABMAEwAVABUA
FgAWABcAFwAVABUAFQAUABUAFgAXABkAGQAaABoAGgAcABwAHAAeAB0AHQAdAB4AIAAg
ACEAIwAgAB8AHgAdACAAIQAiACMAIQAjACMAIgAjACMAIwAjACUAJQAlACUAIgAiACIA
IQAfAB8AHgAdABsAGgAZABYAFgAWABUAFQAUABQAEwASABEAEAAPAA8ADAAMAA0ADQAN
AA0ADQANAA4ADwAPAA8AEAASABIAEwATABMAEQARABIAEgASABIAFAASABAAEAAOAA0A
DAAMAAwACgAKAAoACgAIAAgACAAJAAkACQAJAAwADAAMAAwACwALAAoACQALAAsACwAL
AAwADAAMAA0ACwALAAsACwANAA4ADgAOAA0ADQANAA4ADgAMAA8AEAAOAA4ADgANAAwA
DAANAA0ACgAKAAoACQAJAAkACQAIAAYABgAGAAYABgAFAAQAAgADAAMAAwAEAAIAAQAB
AAIABAAEAAIAAAAAAAAAAQABAAAAAAAAAAEA///+//z//P/8//3//v/+//z//P/8//v/
/P/8//z//P/9//7//v/+//3//P/7//r/+//7//n/+f/5//j/9//2//n/+f/5//n/+f/4
//f/9//6//v//P/9//P/9f/6//v/+P/6//r/+v/6//n/+f/4//b/9//5//r/+//5//n/
+f/3//f/9//3//j/+v/6//r/+v/7//v/+//7//r/+f/4//n/+v/6//r/+v/7//3//v//
/wAAAQABAAAA/v///wAAAAACAAEAAAD+//n/+f/6//v//P/9//3//f/5//n/+P/4//f/
9v/1//P/9f/1//X/9f/2//b/9v/2//j/9//3//b/9f/0//P/8v/y//L/8f/x//T/9P/1
//b/9P/x//H/9f/4//7/DAAcACwAPQBOAGAAewCUAKEAoACbAIUAXAAyAAsA2f+j/3b/
VP8s//3+5/7z/gj/FP8h/zL/R/9g/3r/lP+n/7P/vv/K/9H/1v/g/+j/6v/u//H/8v/0
//X/9//4//r/+f/4//r/+v/8//3//v8AAP7//v/+/wAAAAAAAAAAAQABAAEAAgACAAAA
AQABAAEAAgADAAYABQACAAEAAgABAAMABAAGAAcACQAJAAkACAAGAAYABgAHAAUABgAG
AAYACAAIAAgACgANAA0ADQAOAAsACgAKAAsACwALAAsACwAOAA8AEAARABAAEQAQAA4A
CwALAAsACwANAA0ADQANAAoACgAKAAkACQAJAAgABwAHAAYABQACAAAAAAD//////v/+
//3//P/8//r/+P/3//T/9P/1//X/9f/1//X/9f/5//v//P/9//3//v/9//3//f/9//v/
+//+//7//v/+//7//P/6//r/+f/5//n/+v/6//j/+P/4//f/9v/3//j/9//3//f/9//4
//j/+P/4//f/9//2//X/9//3//f/9//6//r/+v/7//v/+//7//v/+//8//z//P/9//3/
/f/+//3/+v/8//z/+v/6//r/+f/5//r//P/9//3//v///////v/9//z/+v/6//r/+v/6
//v/+//7//r/+v/5//j/+P/2//X/9f/2//n/+v/5//j/9v/2//f/9//0//L/8P/v//L/
8v/x//L/9P/1//b/9v/0//T/9P/z//L/8v/y//L/8f/y//L/8v/v/+7/7f/s/+3/7//v
//H/8f/w/+//7v/v/+//7//v//H/8P/v/+//7//v/+//7//v/+3/6v/r/+7/7v/u/+7/
7v/u/+//7//u/+7/7//v/+//7f/t/+3/6//s/+3/7v/w/+//7v/t/+z/6//r/+v/6//s
/+3/7v/x//D/8P/w//D/7v/v/+//7//w//H/8f/w//L/8//0//T/9P/z//L/8P/t/+3/
7v/v//H/8f/w/+//7//v/+7/7v/s/+z/7P/r/+v/6//r/+v/7v/u/+7/7v/s/+v/6//q
/+r/6v/q/+r/6v/q/+n/6f/p/+j/6P/o/+z/7f/r/+//8v/6/woAHAAuAD8AUABiAHsA
igCHAIQAfQBdADYAEgDl/63/e/9O/yL/9P7d/t/+7/4C/xT/Jf86/1P/bv+G/5r/p/+x
/77/xv/L/9T/3v/i/+T/5v/p/+r/7P/t/+//8P/y//H/8P/y//L/9P/1//b/+P/2//b/
9v/4//j/+P/4//n/+f/5//r/+v/6//v/+//7//v/+//9//v/+//7//3//f8AAAAAAQAB
AAAA///+//z//f/+////AQD//wAAAAAAAP7//v/+/wAAAwADAAMABAAGAAYABwAJAAgA
BwAGAAUABwAHAAcABwAHAAkACQAIAAkACQAJAAkACQAJAAkACQAGAAYABgAFAAYABwAH
AAcABQAEAAMAAAD8//z/+//7//f/9v/0//L/8v/w/+7/7f/u/+7/7//v/+//7//v/+//
8P/x//H/8f/0//b/9v/3//f/9//1//X/9v/2//b/9v/2//T/8v/y//P/8//z//T/8v/w
//D/8P/w/+7/7v/u/+//7//v/+//8P/w//D/8P/x//P/9P/1//T/8//y//H/7//u/+3/
7f/u/+//8P/x//P/9P/0//T/8//z//P/9P/z//D/8v/y//T/9P/0//P/8v/y//P/8//0
//T/9P/z//H/8f/x//D/8//0//X/9v/1//X/9f/0//L/7//s/+r/7f/t/+7/8P/w//D/
7v/s/+v/6v/q/+n/6f/q/+v/7f/t/+z/6v/q/+j/6f/q/+r/6v/q/+r/6f/o/+j/6P/o
/+v/7P/s/+z/6f/o/+f/5v/m/+f/5v/n/+r/6v/q/+r/6v/p/+j/5//m/+T/4v/h/+H/
4f/h/+H/4f/h/+L/4//k/+T/5f/l/+X/5P/j/+P/4f/g/+D/4P/g/+D/4f/j/+T/5P/k
/+X/5f/l/+P/4//j/+H/3//f/9//4P/i/+L/4v/i/+P/4//j/+P/5f/l/+X/5//n/+b/
5f/k/+b/5//n/+f/5v/n/+f/5v/n/+n/6//s/+r/6f/o/+b/4//j/+T/5f/n/+f/5v/l
/+L/4f/f/97/3v/e/97/3f/d/93/3f/d/97/3v/e/97/4P/f/9//3v/e/97/3v/e/9z/
3P/b/9v/2v/a/9v/3P/e/9//4//n/+z/8v8AABIAJAAzAEYAXgB5AIwAkwCSAIUAXwA0
AAgA0/+X/2P/Nv8I/9r+w/7H/tv+7v76/g3/Kv9J/2T/fP+S/5//qf+0/7r/v//I/9L/
1P/U/9j/2//c/97/3//h/+L/5P/k/+T/5//o/+v/6//r/+z/6v/q/+r/7P/s/+z/7P/t
/+3/7f/u/+7/7v/v/+//7//v/+//8f/v//H/8f/z//P/9P/0//X/9f/z//P/8//y//D/
8P/w//H/9P/2//f/+P/4//j/+P/6//n/+f/5//r/+//8//7/AQAAAP///v/9//z/+//6
//n//P///wAAAAD9//3//f/9////////////AAAAAAAA///8//v/+f/3//n/+P/3//T/
8P/w/+//7//w//D/7//u/+r/6P/m/+X/5v/m/+f/5//n/+f/5//n/+j/6f/p/+n/7P/u
/+7/7//u/+3/6v/p/+z/7P/s/+z/7P/q/+j/6P/n/+f/5//o/+b/5P/k/+T/4//i/+P/
5P/j/+P/4//j/+T/5P/k/+T/4v/j/+P/4//j/+P/4//j/+b/5v/m/+f/5f/l/+X/5f/l
/+b/5v/m/+X/5f/l/+b/5P/i/+X/5v/m/+b/5v/l/+b/5v/n/+f/5v/m/+b/5f/j/+P/
4//i/+T/5P/k/+T/5f/l/+X/5P/k/+P/4v/i/+L/4f/h/+L/4v/i/+D/3v/c/9z/3f/d
/93/3v/f/+H/3//e/9z/3P/a/9v/3P/c/9n/2P/X/9X/1f/W/9f/2P/Z/9r/2v/a/9v/
2v/b/w==
         </WaveFormData>
      </LeadData>
      <LeadData>
         <LeadByteCountTotal>10000</LeadByteCountTotal>
         <LeadTimeOffset>0</LeadTimeOffset>
         <LeadSampleCountTotal>5000</LeadSampleCountTotal>
         <LeadAmplitudeUnitsPerBit>4.88</LeadAmplitudeUnitsPerBit>
         <LeadAmplitudeUnits>��V</LeadAmplitudeUnits>
         <LeadHighLimit>2147483647</LeadHighLimit>
         <LeadLowLimit>268435456</LeadLowLimit>
         <LeadID>V3</LeadID>
         <LeadOffsetFirstSample>0</LeadOffsetFirstSample>
         <FirstSampleBaseline>0</FirstSampleBaseline>
         <LeadSampleSize>2</LeadSampleSize>
         <LeadOff>FALSE</LeadOff>
         <BaselineSway>FALSE</BaselineSway>
         <ExcessiveACNoise>FALSE</ExcessiveACNoise>
         <MuscleNoise>FALSE</MuscleNoise>
         <LeadDataCRC32>16782744</LeadDataCRC32>
         <WaveFormData>
8P/w//D/8P///wwAGQAmAEQAYgCAAJ4AugDUAO4ACAHnAMgAqQCKAEUAAgC//3z/XP8+
/yD/Av8Q/x7/LP86/0//ZP95/47/m/+m/7H/vP/E/8r/0P/W/9r/3P/e/+D/4//k/+X/
5v/n/+j/6f/q/+f/5v/l/+T/5f/m/+f/6P/p/+r/6//s/+z/7P/s/+z/7f/u/+//8P/u
/+7/7v/u/+//8P/x//L/8v/y//L/8v/w//D/8P/w//L/8v/y//L/8//0//X/9v/0//T/
9P/0//b/9v/2//b/9v/2//b/9v/2//b/9v/2//j/+P/4//j/9v/2//b/9v/4//j/+P/4
//j/+P/4//j/9//2//X/9P/z//L/8f/w/+3/7P/r/+r/6P/o/+j/6P/n/+b/5f/k/+P/
4v/h/+D/3//e/93/3P/c/9z/3P/c/+D/4v/k/+b/6f/q/+v/7P/v//D/8f/y//H/8P/v
/+7/8P/w//D/8P/u/+7/7v/u/+z/7P/s/+z/7P/s/+z/7P/q/+r/6v/q/+r/6v/q/+r/
6v/q/+r/6v/q/+r/6v/q/+r/6v/q/+r/7P/s/+z/7P/s/+z/7P/s/+7/7v/u/+7/7v/u
/+7/7v/w//D/8P/w/+7/7v/u/+7/7//w//H/8v/w//D/8P/w/+7/7P/q/+j/6v/q/+r/
6v/s/+z/7P/s/+v/6v/p/+j/6P/o/+j/6P/o/+j/6P/o/+j/6P/o/+j/5//m/+X/5P/k
/+T/5P/k/+X/5v/n/+j/5v/m/+b/5v/p/+r/6//s/+r/6P/m/+T/5P/k/+T/5P/m/+b/
5v/m/+X/5P/j/+L/4//k/+X/5v/l/+T/4//i/+T/5P/k/+T/4v/i/+L/4v/g/+D/4P/g
/+H/4v/j/+T/4v/i/+L/4v/i/+L/4v/i/+D/4P/g/+D/4P/h/9//4v/g/+D/4v/i/+D/
4P/f/9//3v/e/97/3//f/9//3//e/97/3v/e/97/3v/g/+H/4v/f/97/3f/c/+D/4f/i
/+P/4f/h/+H/4v/m/+b/5v/k/+T/4//h/+D/4P/h/+L/4v/g/97/3P/b/9z/3f/e/9//
4f/f/9//3//d/9z/2//a/9v/2v/Z/9n/2v/a/9r/2v/b/9z/3f/e/9r/2f/Z/9j/2f/Z
/9n/2f/Z/+D/6f/5/wsAHwA2AFMAeACiAMcA5gD5AAAB7gDNAKMAawAlAOL/o/9i/yP/
/f70/v3+DP8Z/yj/Of9P/2n/f/+P/5n/pf+w/7f/vv/D/8j/zf/P/9H/0v/U/9b/1//V
/9X/1f/V/9j/2f/a/93/3P/c/9z/3f/c/9z/3P/e/97/3v/f/9//3f/d/9//4f/i/+P/
5P/n/+X/5f/l/+X/5f/l/+X/5f/l/+X/5f/l/+P/4//k/+T/5P/l/+f/6P/m/+b/5v/n
/+b/5v/m/+f/6P/p/+v/7P/s/+v/6v/q/+z/7P/s/+z/7//v/+//7//u/+//7//v/+3/
7P/q/+f/5//o/+n/6f/p/+j/5v/k/+T/4v/h/+H/4f/f/9//3P/b/9n/2v/a/9n/2P/W
/9X/0//S/9H/0P/P/9D/0f/S/9T/1v/Y/9n/2//d/+D/4f/g/+D/4P/h/+b/5v/m/+f/
5//n/+f/6P/o/+j/5//l/+P/5P/k/+T/5v/m/+b/5v/l/+X/5P/k/+f/5//n/+f/5v/m
/+b/5f/l/+X/5f/l/+f/5//n/+j/6P/o/+n/6f/n/+f/5//n/+n/6v/s/+3/8P/x//L/
8//z//P/8//0//T/9P/0//T/9P/1//b/9//z//L/8f/w//D/7//v/+//8P/w//D/8P/y
//H/8f/x//D/8P/w//H/7//v/+//7//v/+//7//t/+7/7//w//H/7//u/+7/7v/u/+7/
7f/t/+7/7//w//D/8P/w//H/8f/v/+//7//v//H/8f/x//L/8v/y//H/8P/v/+//7v/u
/+z/7P/s/+z/7f/v//D/8f/u/+7/7v/u/+3/7P/r/+r/7P/s/+3/7f/t/+3/7v/u/+//
7v/u/+7/7P/s/+z/7f/v/+//7//v//H/8f/s/+v/6v/p/+j/6P/o/+f/5//l/+j/6f/q
/+z/7P/q/+r/5//n/+j/6P/m/+f/5//n/+f/5v/m/+b/5v/m/+b/6P/q/+z/7f/u/+z/
7P/t/+3/7f/t/+3/7f/t/+7/8P/w/+7/7P/s/+v/5//m/+b/5//o/+j/6P/m/+b/5f/l
/+X/5f/l/+X/4//i/+H/4f/g/+H/4v/i/+L/4f/h/+D/4P/e/97/3v/e/+D/4P/f/9//
4v/i/+P/4//h/+H/4//o/+3/8/8DABkAMABJAGQAjAC5AN4A9QACAf4A5QDBAJUAWQAU
ANP/mP9b/yP/Av///gr/F/8k/zH/R/9d/2//gf+V/6f/sP+3/7z/xf/O/9H/0//V/9T/
1v/Y/9n/2//d/9//4f/j/+P/4//l/+j/6P/o/+n/6//s/+3/8P/z//T/9v/3//v//f8B
AAUABQAFAAUABwAGAAUABAADAAMAAwADAAMABQAFAAUABQAEAAMAAwACAAAAAQADAAQA
BAAEAAQABQAGAAYABgAHAAcABwAIAAgACgALAAwADgAQABAAEAAQABQAFQAWABcAGgAb
ABsAGwAdAB4AHgAdABsAHAAdAB0AHwAeABwAGgAYABYAFQAVABUAEwATABAADwANAA4A
DgAOAA4ADQANAA0ADAALAAoACAAIAAgACAAGAAgACgALAA8AEQAUABUAFQAUABMAEwAZ
ABoAGwAdACAAIQAiACQAJwAoACgAJwAlACYAJgAmACcAKAApACoAKQApACgAKAArACsA
KwArACwALAAsACsALQAtAC0ALQAsACsAKgAqACwALAAtAC0ALwAvAC8ALwAyADIAMwAz
ADEAMQAxADEAMgAzADQANgA2ADYANgA2ADQAMwAyADEAMQAyADMANAA0ADMAMwAzADYA
NgA2ADYANgA1ADUANQAxADAALwAvADAAMQAyADMAMAAvAC4AKwApACkAKQApACsAKgAq
ACoAKgAqACkAKQApACkAKQAoACoAKgArACsAKQApACkAKQAnACcAJwAoACgAKAAnACYA
JwApACoALAAuAC4ALgAuADAAMQAxADEALwAuAC0ALAAuAC4ALgAuACwALAAtAC0AKwAr
ACwALAApACgAKAAqACwALAAsACwAKwAqACgAJwAlACgAKQAqACwALAAqACoAKQApACoA
KgAoACkAKQApACoAKgArACwALAAsACwALgAvADAAMAAwADAAMAAxADEALwAvAC8ALwAv
ADAAMgAyADQAMgAyADEALgAsACsAKwArACoAKQAmACUAJQAmACcAJwAnACcAJQAnACcA
KAAoACcAJgAkACIAHwAfAB4AHgAeAB4AHgAeAB4AHgAdAB0AHgAeAB8AHwAfACEAIwAi
ACEAJwAxAEMAXAB3AJAArADVAAABIQE0AT4BOwEjAf0AzQCIADsA9v+5/3X/Pv8r/zL/
P/9K/1f/af99/5P/q//B/9H/3P/l/+7/9f/8/wMABwAHAAgACgAMAA0ADwARABMAFQAW
ABUAFAAVABcAGAAZABsAGgAaABoAHAAaABoAGwAbAB0AHQAfACEAIAAfAB4AHwAhACEA
IQAhACMAIwAjACMAJAAjACIAIQAiACMAJQAmACMAIwAkACQAIgAiACIAIwAiACIAIgAj
ACQAJQAnACgAJwAnACcAKAAoACgAKAAoACcAJwAnACcAKAApACkAKQAqACoAKQAnACUA
JgAnACcAJQAkACIAIAAfAB4AHgAfAB4AGwAaABYAFQATABQAFAARABAADgANAAwACgAI
AAYABAAEAAQABAACAAQABgAHAAcACQAMAA0AEQASABMAFQAWABYAFgAXABcAFwAXABgA
GgAaABkAFwAZABoAGgAaABgAGAAYABgAFQAVABQAFAATABMAEwATABQAFAAUABMAEwAT
ABMAEwATABMAEwAUABUAFgAYABkAFwAXABcAFwAWABYAFwAXABUAFQAVABUAFwAXABcA
GAAYABgAGAAYABcAFwAXABcAFgAWABYAFgAWABUAFQAVABQAFAAUABQAFAATABMAEwAS
ABIAEgATABIAEQAQAA8ADwAPAA8ADQANAA0ADQANAA0ADAAMAAwACgAKAAkACQALAAsA
CwAKAAgACAAJAAkABgAFAAQAAwAFAAUABQAGAAQABAADAAIAAwADAAIAAgACAAIAAgAC
AAAAAQABAAEAAgACAAIAAgACAAIAAgACAAIAAgADAAMABQAFAAYABgADAAIAAgACAPz/
/v8CAAIAAgACAAIABAAEAAMAAwD+/wAAAAAAAAIAAgAAAAAA/////wAAAAAAAAEAAQAB
AAMAAgACAAIAAgACAAIABAAFAAYABgAGAAYABgAHAAcACQAJAAkACQAGAAYABwAGAAgA
BgAGAAUAAQAAAAAAAQAEAAQABAACAAAA////////AQABAAEA///+//3//f/8//3//v/+
//7//P/7//n/+P/4//j/+P/4//r/+v/5//n/+v/6//v/+//7//n/+f/6//3/BQAVAC0A
RgBdAHYAmgDHAPAADwEgAR4BBQHjALsAfwA2APH/sP9t/y//Ev8R/xj/Jf80/0X/W/9x
/4n/of+x/73/xv/N/9T/3f/k/+n/7f/v/+7/8P/y//P/9P/1//b/9//5//n/+f/7//r/
+v/6//v//P/8//z//v/+//7///////3//f///wEA////////AQABAAEAAQABAAEAAQAB
AAEABQAFAAUABQAFAAUABgAGAAMAAwAEAAQABAAEAAQABQAEAAQABAAFAAUABQAGAAYA
BwAHAAcACAAKAAoACgAKAAkACQAJAAkACAAJAAkACQAIAAgABwAFAAUABgAHAAcABQAE
AAIAAAABAAAAAAABAP///f/9//r/+f/3//j/+P/2//b/9f/1//T/8v/w/+7/7v/u/+7/
7v/s/+7/8P/x//L/8//1//X/+f/6//v//f8CAAIAAgADAAEAAQABAAIAAAAAAP///f//
/wAAAAAAAP7//v/+//7//P/7//n/+P/5//n/+f/5//j/+P/4//f/9//3//f/9//3//f/
9//4//b/9v/3//f/9f/1//X/9f/4//j/+f/5//n/+f/5//n/9//3//f/+P/6//r/+v/6
//j/9//2//X/9v/2//b/9v/2//X/9f/1//b/9v/2//b/9f/z//L/8f/x//D/7//v/+//
7//v/+//7//v/+//7f/t/+3/7f/t/+//7v/u/+7/7f/s/+r/6f/p/+n/6f/o/+n/6v/s
/+3/6//r/+v/6//t/+3/7f/u//D/8P/v/+7/7P/r/+n/6P/o/+j/6P/o/+b/5//n/+f/
5//o/+n/6v/o/+j/6P/o/+r/6v/r/+v/6f/p/+r/6v/r/+r/6v/q/+z/7P/s/+3/7f/s
/+7/7v/u/+7/7P/s/+v/6//q/+7/8P/y//P/8v/v/+7/7//v//D/8P/w//H/8f/x//T/
9P/1//b/9P/0//T/9v/6//z//f/+//z//P/9//3//f/9//3//f///wAAAgACAAEA/v/9
//v/+//6//r/+//8//z//P/6//b/9f/1//X/9v/3//j/9//2//X/9f/0//T/9P/z//L/
8f/x//D/8P/w//D/8P/w//D/8P/v/+//8v/y//P/8//x//P/9f/6/wMAEwAnAD0AUgBv
AJIAvADlAAABDwEOAfgA1QCrAHMAMQD0/7v/gP9F/xv/FP8f/yr/Mf88/1H/a/+B/5f/
q/+5/8P/yv/R/9j/3f/i/+X/5//r/+v/7P/t/+3/7v/v//D/8f/x//H/8f/z//T/9P/0
//X/9v/2//b/+P/2//b/9//3//f/9//5//v/+//7//v//f////////////v/+f/3//X/
+f/5//n/+f/7//v//P/8//f/9//4//j/+P/4//j/+f/8//z//P/9//////8AAAAA/v/9
//z//P/8//z//P/8//3//f/9//3//v/////////+//7//f/7//z//v8AAAEA///+//z/
+v/6//j/9//3//r/+f/6//j/9f/x//D/7v/x//L/8v/z//P/8v/x//D/8f/y//P/9P/0
//b/+P/5//v//f8AAAEABAAEAAQABQAKAAoACgALAAsACwALAAwACgAKAAkABwAFAAYA
BgAGAAgACAAIAAgABQAFAAQABAAEAAMAAgABAAAAAAAAAP//AQABAAEAAQADAAMAAwAE
AAIAAgADAAMABAAFAAYABwAGAAYABwAHAAYABQAEAAMABQAFAAUABgAGAAYABgAGAAMA
AwADAAMAAgACAAIAAgADAAMABAAFAAQABAAEAAQAAgABAAEAAQACAAIAAgADAAAA///+
//3/AAABAAIAAQD//////////////v/+//7//P/8//v/+//9//3//f/8//z//P/9//3/
/f/9//3//f/8//v/+v/6//z//P/7//r/+v/7//v//P/7//r/+f/4//b/9//3//f/+P/4
//j/+P/6//r/+v/6//v//P/+////+//7//7//f/8//v/+v/6//r/+f/5//j//P/+/wAA
AgACAAAAAAAAAAEAAwAEAAEAAQAAAP//AAAAAAEAAgACAAIAAgAEAAcACAAIAAgABgAG
AAcABwAJAAkACQAJAAkACgAMAAwACgAIAAgABwAGAAYABwAJAAgACAAIAAYAAgABAAEA
AQACAAMABAADAAUABQAGAAYABgAGAAUABAADAAMAAgACAAAAAAAAAAAAAQACAAIAAwAG
AAYABwAHAAUAAwADAAQACQARAB8ANQBQAGcAfgCgAM0A9AAPAR4BKAEbAfsA1QChAFgA
DQDQ/5H/U/8q/x3/Iv8v/z7/T/9f/3P/if+d/7H/xf/S/9v/4v/p//L/+f/9////AgAE
AAYABwAIAAkACgALAA4ADwAQABMAEgASABIAEwAWABYAFgAYABgAGAAZABkAFwAXABkA
GwAZABkAGQAbABsAGwAbABsAHQAdAB0AHQAeAB0AHAAbAB0AHQAeAB4AGwAbABwAHAAb
ABoAGQAZABwAHAAcAB0AGwAbABwAHAAfAB8AHwAgAB4AHgAeAB4AHQAdAB0AHQAeAB8A
HwAfAB4AHgAdABsAGQAaABsAGwAcABwAGwAaABgAFgAVABUAFAARABAADAAKAAcABwAG
AAMAAgAAAP///f/8//v/+v/4//j/+P/4//b/+P/6//v//f///wIAAwAGAAYABgAHAAoA
CgAKAAsACQAJAAkACgAMAAwACwAJAAsADAAMAAwACwAKAAkACAAHAAcABgAGAAYABQAE
AAMABgAGAAYABQAHAAcABwAHAAYABQAEAAQABAAEAAUABQAHAAcABwAHAAYABgAHAAcA
BQAFAAUABQAHAAcABwAIAAcABgAFAAQABAAFAAYABwAFAAQAAwACAAMAAwAEAAUABAAE
AAQABAAEAAMAAwADAAEAAAD////////////////////////9/////////////P/6//n/
+P/5//r/+v/7//r/+f/4//b/9//4//r/+//3//f/9//3//b/9f/0//T/9v/2//X/9P/z
//P/8v/y//T/9P/0//T/9P/1//X/9f/y//L/8v/y//D/8P/w//D/8P/w//H/8f/v/+//
8P/w//H/8P/w//D/8P/w//D/8P/w/+//7//q/+z/7P/s/+7/7v/s/+z/6v/p/+n/6P/q
/+v/6//r/+3/7P/s/+z/7P/s/+z/7v/t/+7/7v/u/+//8P/y//P/8f/x//H/8f/x//L/
9P/0//T/8v/y//H/7f/s/+z/7f/w//D/8P/u/+z/6//r/+v/6f/p/+n/5//n/+f/6P/o
/+b/5v/l/+T/5P/l/+X/5v/l/+T/4//i/+T/5P/j/+P/4v/i/+P/4//j/+P/4f/i/+f/
8f/9/w8AKABDAFwAfgCnAM4A7wAEAQoB9QDVALEAewA0AOn/pv9h/yP//P7x/vr+Cf8U
/yP/Of9R/2v/g/+X/6H/rP+3/8D/w//I/83/0//V/9b/2P/a/9v/3v/f/+D/4f/j/+P/
4//l/+T/5P/k/+X/5v/m/+b/6P/q/+r/6//r/+n/6f/r/+3/7//v/+//8f/w/+//7v/t
/+3/7f/t/+3/7//v/+//7//w//H/8//0/+//7//w//D/7v/u/+7/7//w//D/8P/x//H/
8f/y//L/8//z//P/9P/y//L/8v/y//P/8//z//P/9v/3//f/9//4//j/9//1//P/9P/1
//X/8//y//D/7v/u/+7/7//x//H/7//v/+z/6P/l/+X/5P/i/+L/4f/h/9//3v/d/9z/
2//c/93/3v/e/+D/4v/j/+T/5f/n/+f/6P/o/+j/6f/v//D/8f/z//H/8f/x//L/8P/w
/+//7f/v//D/8P/w//D/8P/w//D/7f/r/+j/5v/p/+n/6f/p/+r/6v/q/+n/6f/p/+n/
6f/p/+n/6f/q/+r/6v/r/+v/6//r/+v/6//q/+r/6//r/+3/7f/t/+3/6//r/+v/7P/u
/+7/7v/u/+v/6//r/+v/6v/q/+r/6v/s/+v/6//r/+v/6v/p/+j/6f/p/+r/6//n/+b/
5f/l/+P/4//j/+P/4//j/+P/4f/i/+P/5P/l/+T/4v/h/+D/4v/i/+H/4f/f/9//3//e
/+D/4P/h/+H/3f/d/93/3f/d/93/3f/e/9z/3P/b/9r/2//b/9r/2v/c/9z/3P/c/9r/
2//b/9v/2P/Y/9j/2P/Z/9r/2//c/9r/2v/b/9v/2f/Z/9r/2v/Z/9j/2P/Y/9j/1v/U
/9X/1v/X/9j/2P/Y/9f/1//S/9T/1P/U/9j/2P/W/9b/1f/V/9b/1v/U/9X/1f/V/9X/
1P/U/9T/1v/W/9b/2P/X/9j/2P/Y/9n/2v/c/93/3P/b/9r/2f/b/9z/3v/e/97/3P/c
/9v/1//W/9b/1//Y/9j/2P/W/9T/0//T/9P/0f/R/9H/z//Q/9H/0//U/9b/1v/V/9T/
0f/R/9D/0P/O/87/zv/O/9D/0P/P/8//0P/Q/9H/0f/R/9H/z//W/+H/7/8BABsANABN
AHAAngDBANoA6QDqANYAswCJAFEADwDO/5X/WP8Z//P+7P73/gD/C/8e/zf/T/9j/3n/
i/+X/6H/rP+1/7r/v//C/8f/yf/L/8r/zP/O/8//0v/T/9T/1f/X/9f/1//Z/9r/2v/a
/9v/3f/e/9//4v/h/+D/4P/f/+H/4f/j/+X/4//j/+P/5f/m/+f/6P/p/+n/6f/p/+n/
7f/t/+3/7f/t/+3/7v/u/+3/7f/u/+7/8P/w//D/8f/y//L/8v/z//H/8f/y//L/9f/1
//X/9v/2//b/9v/2//n/+//9////AAABAAEAAQABAAIAAgABAAMABAAFAAUAAwACAAAA
/v/9//z//P/9//z/+f/4//T/9P/x//H/8P/w//D/7//v/+3/7P/r/+r/6f/q/+v/7P/s
/+7/8P/x//H/8//2//f/+P/4//j/+f/8//z//P/9//3//f/9//7/AAAAAP///f/6//r/
+f/4//j/+P/4//j/9f/1//T/9P/3//f/9//3//j/+P/4//f/9//3//f/9//5//n/+f/6
//z//P/9//3/+//7//v/+//8//z//f/9//v/+//7//v//P/9//7/AAD///7//f/8//v/
+//7//v/+v/6//r/+v/6//n/+f/5//r/+v/6//r/+f/3//b/9f/0//T/9P/1//P/8//z
//P/9f/1//X/8//z//P/8//z//H/8P/w//D/8P/w/+//7//x//H/8f/w//D/8P/x//H/
7//v/+//7//x//H/8f/y//D/8P/v/+7/7//v/+7/7v/u/+7/7v/u//D/8f/x//H/7v/u
/+7/7v/x//L/8//0/+7/8v/5//3//v/+//7//v/+//7//v/9//3//f8AAAEAAgABAAAA
/f/8//z//f///wAAAAABAAEAAQABAAAAAAAAAP7//v/+/wAA//8AAAAAAAABAAIABAAF
AAcABwAHAAcABwAIAAoACgANAAwADQANAAsACgAKAAsADgAOAA4ADAAKAAkACQAJAAcA
BwAHAAUABwAHAAgACAAKAAoACQAIAAcABwAGAAYABAAEAAQABAACAAIAAQABAAMABAAG
AAcABwAFAAMABgALABEAHQAxAEgAYQB6AJoAwwDyABMBJgEsASMBAwHdAK8AcAApAOz/
tf95/0D/J/8u/zv/RP9N/13/cf+F/53/s//F/87/1//i/+f/7v/3//3///8CAAQABgAH
AAgACQAKAAsACwALAAsADQAPABAAEQATABIAEgASABQAFgAWABcAFwAZABkAGwAdABwA
GwAaABsAHAAdAB4AHwAeAB0AHAAbAB8AHwAfAB8AIgAjACUAJgAjACMAJAAkACIAIgAi
ACMAJAAkACQAJQAnACcAKAAoACgAJwAmACYAJgAmACYAJgAoACkAKgArACoAKwArACsA
KAAoACcAJQAmACgAKgArACoAKAAlACIAIwAiACIAIwAhAB8AHwAcABoAFwAXABYAGAAY
ABcAFwAVABQAEwASAA4ADgAOAA4ADgAQABIAEwAXABkAHAAdAB0AHAAbABsAIAAgACAA
IQAjACMAIwAkACIAIgAhAB8AHwAgACAAIAAgACAAIAAgAB8AHwAeAB4AHQAdAB0AHQAe
AB4AHgAdABwAGwAaABkAGQAZABkAGgAcABwAHQAdAB0AHQAdAB0AIAAgACEAIQAhACEA
IQAhAB8AHwAfACAAIAAgACAAIAAhACEAIQAhACMAJAAlACYAIwAhACAAHwAiACIAIgAi
ACIAIQAhACEAHQAcABsAGwAZABkAGQAZABoAGwAcABsAHQAdAB0AHQAcABoAGQAYABkA
GgAaABsAHQAdAB0AHAAbABoAGgAZABkAGQAZABkAGQAZABkAGgAXABYAFAASABIAEwAT
ABQAEwASABEAEAAQABEAEQARABIAEgASABIAEgASABIAEgAQAA4ACwALAA4ADAAMAAwA
DAAOAA4ADQANAAoADAAMAAwADQAMAAkACAAIAAkACwAMAAsACwAKAAkABwAGAAYABgAI
AAgACAAKAAsADAAMAAwACgAKAAsACwALAAsACwALAAkACgAMAAwADAAKAAoACQAIAAgA
CQALAAoACgAKAAgACAAHAAcABwAGAAUABAABAAEAAQACAAIAAgACAAEAAAD//////v/+
//z//P/8//z//P/8//v/+//7//r/+v/5//3//f/9//7/AwALABsAMwBKAGUAgACiAM8A
9AALARgBHgEHAeMAuQB9ADIA6f+q/2n/Kf8I/wX/EP8h/zD/Qf9T/2f/ff+V/6n/s/++
/8f/zv/T/9r/4f/l/+X/6P/q/+z/7f/u/+//8P/x//L/8f/w//H/8//0//X/9//2//b/
9v/4//j/+P/5//n/9//3//n/+//7//v/+//9//z/+//6//n/+//7//v/+///////////
//7//f/9//z/+v/7//3//v/8//z//P/9//z//P/8//3/+//7//z//P////////8AAP7/
/v/+//7//f/9//3//f/+/////////wAAAAD///3//f/+///////9//z/+v/4//n/+P/4
//n/9//1//X/8v/w/+3/7f/s/+r/6P/l/+P/4f/g/9//3v/d/97/3//g/97/4P/i/+P/
4//l/+j/6f/s/+z/7P/t//D/8P/w//H/7//v/+//8P/w//D/7//t/+//8P/w//D/7//u
/+3/7P/r/+v/6v/q/+n/6f/p/+n/6v/q/+r/6f/s/+3/7v/v/+7/7f/s/+z/6//q/+r/
6f/r/+v/6//r/+7/7v/v/+//7//v/+//7//t/+3/7f/u//D/8P/w//D/7//v/+//7//w
//D/8P/w/+7/7f/t/+3/7//w//H/8v/w/+//7//v/+r/6P/m/+X/5v/n/+j/6f/p/+n/
6f/n/+b/5f/k/+P/5P/k/+X/5v/k/+T/4//j/+P/4//j/+L/4v/i/+P/4//j/+P/4//j
/+P/4//j/+T/4v/i/+H/4P/h/+H/4P/g/+P/5P/l/+b/5f/l/+T/4//g/+D/4P/g/97/
3v/e/97/4P/g/+H/4f/h/+H/4v/i/+H/4P/g/+D/3v/e/97/3v/e/97/3//g/+D/4f/g
/+L/4v/i/+P/4v/f/97/3f/d/97/3v/e/9//3//f/+H/4P/g/+D/4P/g/+D/4v/h/+L/
4v/i/+T/5P/l/+X/5f/l/+X/5f/l/+b/6P/o/+r/6P/o/+f/5f/k/+T/5f/m/+b/5v/k
/+D/3//f/9//3//f/9//3f/f/9//4P/g/97/3v/d/9z/3P/d/93/3v/c/9z/3P/c/9r/
2v/Z/9n/2v/a/9v/2//d/9//4f/m/+n/7//9/xMAKgBDAGAAhgCvANgA8QAAAf4A5QC/
AJEAVQAOAM3/kP9R/xf//P75/gb/E/8e/yv/Qf9b/3P/h/+Z/6f/rv+3/7z/v//E/83/
z//N/9D/0v/U/9X/2P/Z/9r/2//d/93/3f/f/+L/4v/i/+P/4//i/+H/4v/k/+T/5f/l
/+P/4//l/+f/5//n/+f/6f/p/+n/6f/p/+r/6//s/+3/7//v/+//7//t/+3/7v/u/+n/
6f/q/+r/6//s/+3/7//u/+7/7v/v/+//7//w//D/8v/z//T/9v/1//T/8//y//L/8f/w
/+//8f/z//T/9f/y//L/8f/v//H/8v/z//P/8f/w/+7/7P/q/+j/5//n/+f/5f/l/+L/
4P/d/93/3P/c/9z/2//b/9r/2P/W/9T/1P/U/9T/1P/U/9b/2P/Z/9r/2//d/93/4P/g
/+D/4f/k/+T/5P/l/+f/5//n/+j/6P/o/+f/5f/k/+T/4//i/+D/4P/g/+D/3//f/97/
3v/d/93/3f/d/97/3v/e/93/3f/d/93/3f/b/9v/2//c/97/3v/f/9//3f/d/93/3f/e
/97/3//f/97/3f/c/9v/2//b/9v/3P/c/9z/3P/c/93/3f/d/93/3P/c/9z/3P/a/9n/
2f/Z/9r/2v/a/9r/2P/X/9f/1//W/9b/1v/X/9X/1f/V/9X/0//T/9P/0f/R/9H/0f/R
/9L/0v/T/9T/0v/S/9H/0f/P/8//z//O/83/zP/M/8v/yv/L/8z/zf/P/8//z//Q/87/
zv/P/w==
         </WaveFormData>
      </LeadData>
      <LeadData>
         <LeadByteCountTotal>10000</LeadByteCountTotal>
         <LeadTimeOffset>0</LeadTimeOffset>
         <LeadSampleCountTotal>5000</LeadSampleCountTotal>
         <LeadAmplitudeUnitsPerBit>4.88</LeadAmplitudeUnitsPerBit>
         <LeadAmplitudeUnits>��V</LeadAmplitudeUnits>
         <LeadHighLimit>2147483647</LeadHighLimit>
         <LeadLowLimit>268435456</LeadLowLimit>
         <LeadID>V4</LeadID>
         <LeadOffsetFirstSample>0</LeadOffsetFirstSample>
         <FirstSampleBaseline>0</FirstSampleBaseline>
         <LeadSampleSize>2</LeadSampleSize>
         <LeadOff>FALSE</LeadOff>
         <BaselineSway>FALSE</BaselineSway>
         <ExcessiveACNoise>FALSE</ExcessiveACNoise>
         <MuscleNoise>FALSE</MuscleNoise>
         <LeadDataCRC32>3485819697</LeadDataCRC32>
         <WaveFormData>
8P/w//D/8P/+/woAFgAiAEMAZACFAKYAyQDqAAsBLAEUAfwA5ADMAIkARgADAMD/oP+A
/2D/QP9J/1L/W/9k/3X/hP+T/6L/q/+0/73/xv/K/87/0v/W/9r/3P/e/+D/4f/i/+P/
5P/n/+j/6f/q/+n/6P/n/+b/6P/o/+j/6P/o/+j/6P/o/+n/6v/r/+z/7f/u/+//8P/u
/+7/7v/u/+//8P/x//L/8v/y//L/8v/x//D/7//u/+//8P/x//L/9P/0//T/9P/y//L/
8v/y//P/9P/1//b/9P/0//T/9P/2//b/9v/2//j/+P/4//j/9v/2//b/9v/2//b/9v/2
//T/9P/0//T/8v/y//L/8v/x//D/7//u/+3/7P/r/+r/6P/o/+j/6P/n/+b/5f/k/+P/
4v/h/+D/3v/e/97/3v/g/+D/4P/g/+T/5v/o/+r/7P/u//D/8v/z//T/9f/2//b/9v/2
//b/9//4//n/+v/4//j/+P/4//b/9v/2//b/9v/2//b/9v/0//T/9P/0//T/9P/0//T/
9v/2//b/9v/0//T/9P/0//b/9v/2//b/9v/2//b/9v/4//j/+P/4//r/+v/6//r/+f/4
//f/9v/4//j/+P/4//j/+P/4//j/+v/6//r/+v/4//j/+P/4//X/9P/z//L/8//0//X/
9v/2//b/9v/2//T/9P/0//T/9P/0//T/9P/0//T/9P/0//L/8v/y//L/8v/y//L/8v/y
//L/8v/y//T/9P/0//T/8v/y//L/8v/z//T/9f/2//P/8v/x//D/8P/w//D/8P/x//L/
8//0//P/8v/x//D/8f/y//P/9P/y//L/8v/y//T/9P/0//T/8//y//H/8P/u/+7/7v/u
/+//8P/x//L/8v/y//L/8v/y//L/8v/y//D/8P/w//L/9P/0//H/8//x//H/8f/x//L/
8v/y//L/8P/w//D/8P/w//D/8f/x//H/8f/x//H/8//0//T/9f/1//P/8f/w//L/8//0
//X/9v/2//b/9//5//n/+f/5//n/+f/2//b/9v/2//b/9v/2//X/9P/z//X/9f/1//X/
9f/0//T/9P/z//L/8f/w//D/7//v/+7/7//v//D/8v/z//L/8//0//H/8P/x//D/8f/x
//H/8f/x//f///8MABwAMABFAGMAhgCxANsA/gAXASYBIQEKAeUAtQB4ADgA+v+3/3z/
Wv9S/1T/Xf9n/3D/ff+L/5z/rv+6/8P/y//T/9n/3f/f/+T/5//p/+r/6//t/+7/7v/t
/+3/7f/s/+//8f/z//X/9f/1//X/9v/0//T/9P/1//P/8//z//P/8//0//X/9f/4//r/
+//9//v/+//7//v/+//7//v/+//8//3//f/9//z//f/8//v/+//8//3//v/+//3//f//
//7//v/+//7/AQABAAEAAQAAAAAAAAAAAAEAAQACAAMAAwADAAMABAAFAAUABQAGAAQA
AgAAAPz//P/9//7////9//3//P/8//r/+P/3//X/9//2//X/8//z//H/8f/x//H/8P/v
/+7/7f/t/+3/7P/s/+3/7//t/+//8v/0//T/9f/4//r//P/6//z//f/+/wEAAwADAAIA
BAAEAAMAAwAGAAYAAwADAAQABAADAAMABAAFAAUABAAEAAAAAAAAAAIAAwAEAAUABQAE
AAMAAQAAAAAAAQACAAQABAAEAAQABAAEAAYABwAFAAUABAADAAQABgAHAAgABgAGAAYA
BQADAAQABAAFAAgACQAJAAcABQAGAAcACQAHAAUAAgAAAAAA////////AAABAAIAAwAD
AAMAAwADAAEAAAAAAAAAAgABAAEAAQADAAUABgAGAAgACAAJAAkABgAFAAUABAAGAAUA
BQAFAAUABQAGAAYABgAGAAYABgAHAAYABgAIAAcACAAIAAgACQAJAAgABwAFAAUABAAE
AAMAAwAEAAQABQAFAAYABwAGAAYABwAHAAgABwAFAAIABAAGAAcABwAHAAcACAAIAAgA
BgAGAAYABgAFAAUABgAHAAgACAAJAAsACgAGAAQABAAEAAQAAgAEAAQABAADAAUABQAF
AAUABQAEAAQABAAEAAQABAAEAAQABAAEAAUABQAFAAUABQAFAAUABgAIAAkACwALAAkA
CgALAAsACwALAAoACgAKAAsADQANAAsACwALAAsABgAGAAYABgAGAAYABgAFAAQAAwAD
AAMABQAFAAUABAABAAAA///+/wAAAAD+//3////+//7//f/7//z//P/6//z//P/8//z/
AAAAAAEAAQD/////AQAFAAkADgAaAC4ARQBdAH4ApQDTAPwAGwEsATMBJAELAecArgBs
ACwA7/+w/3r/Xv9a/2H/af9y/3v/if+a/6b/tP/D/8//2f/d/+H/5f/s/+//7//w/+//
8f/y//L/9v/3//j/+P/4//n/+v/7//v/+//7//z//P/8//z//f/9//3//f/9//3//v//
//////8AAAAAAQD//////////wEAAQABAAEABAAFAAUABQACAAMAAgABAAEAAgADAAQA
BAADAAMABQAIAAgACAAIAAgABwAGAAUACAAIAAgACAALAAsADAANAAwACwAKAAoACQAJ
AAkACgAKAAoACgAIAAkACQAJAAkABwAHAAYABgAFAAQABAADAAQABAAEAAMABAADAAQA
BQADAAIAAQAAAAEAAQABAAAA/////wAA/f///wIABAAEAAcACgAMAA4ADAAOAA8AEAAU
ABcAGAAYABcAFgAUABMAFgAWABMAEwAVABQAEgARABQAFQAVABQAFAAQABAAEAATABMA
EwATABYAFgAWABUAEgASABMAFAATABIAEQAQABEAEgAVABcAFQAVABQAEwAVABYAFgAW
ABQAFAAUABMAFAAWABcAGQAZABkAGAAVABAAEAAQABEADwAPAA4ADgAPAA8AEAARABMA
EwATABMAEgATABQAFQAUABIAEQAQABAADwAPAA8ADwAPAA4ADAAMAAwADQANAAsACwAM
AAwADAALAAsACwAJAAkACgAKAAwADAAMAAwACwAKAAoADAALAAwADAAMAAsACwAKAAkA
CgALAAsADAALAAsADAAMAA4ADQANAA0ACwAKAAoACQANAA0ADAAKAAkACgAKAAkACAAJ
AAsADAAQAA4ADAAOABAAEAAQABAADQAOAA0ADAALAA0ADQANAA0ADQAMAAwADAAMAAwA
DAAKAAoACgAKAAsACwALAAsADAANAA4AEAAOAA8AEQARABAAEAAQAA8ADwAPAA4ADgAO
AA8AEQARABMAEwATABMADgAOAA4ADgANAAwACwAJAAkACQAKAAsACwALAAsACgAMAAwA
DAAMAAoACgAIAAcABQAEAAQAAwADAAQABAACAAAAAAAAAAAAAgACAAMAAwADAAMAAwAF
AAMABgAOACIAPQBVAHAAkwC9APAAGQE0AUkBUAFDASEB9ACyAGIAGwDY/5L/Xv9O/1P/
V/9e/2f/c/+C/5L/pv+3/8P/zf/V/9v/4f/m/+v/7f/s/+3/7//w//D/9P/1//b/9v/0
//X/9v/3//n/+f/5//r/+v/6//r/+//7//v/+//7//v//P/9//3/+//8//z//f/9//3/
/f/9//////////////////7//f///wEAAQABAAAAAAAAAAAAAAD/////AQABAAAA///+
/wEAAQABAAEAAgACAAIAAgACAAEAAQABAAEAAQABAAIAAAD///7//v8AAAAAAAD+//3/
/f/9//3/+f/5//j/+P/3//b/9v/1//P/8v/x/+//7//t/+3/7f/s/+r/6P/m/+P/4//j
/+L/4P/h/+P/4f/f/+L/5P/k/+f/6v/s/+7/7//y//T/9v/3//n/+f/4//j/+P/3//f/
+v/6//f/9//6//r/+f/5//j/+f/5//j/+P/0//T/9P/z//P/8//z//b/9v/2//X/8v/y
//P/9P/y//L/8v/y//T/9P/2//f/9//3//b/9f/1//b/9v/2//T/9P/0//P/8//0//T/
9f/0//X/9f/z//L/8v/y//P/9f/1//T/9P/0//P/8//z//H/8f/x//H/8P/x//L/8//z
//L/8v/y//D/7//v/+//7v/v/+//7v/u/+7/7//v/+7/7f/t/+z/7v/t/+3/7f/t/+3/
7v/u/+3/7P/r/+r/5//m/+b/6P/p/+r/6v/q/+v/6//q/+n/6f/p/+j/6P/p/+n/6v/q
/+r/6f/p/+n/6P/o/+n/6f/p/+n/6P/m/+b/6P/p/+n/6P/p/+v/7P/q/+j/6P/o/+L/
5f/q/+r/6v/q/+r/6v/s/+z/7P/n/+n/6f/p/+f/5//m/+b/6P/o/+j/6P/q/+r/6v/q
/+v/6//r/+v/6v/p/+j/6P/p/+v/7v/v/+//8P/x//H/8f/x//D/8P/v/+//8P/v//H/
8f/x//H/7P/s/+z/7P/u/+7/7v/t/+r/6f/p/+n/6//r/+v/6v/p/+j/5//m/+f/6P/n
/+f/5f/k/+T/4//j/+T/5P/i/+T/5P/k/+T/5v/m/+f/5//n/+X/5f/n/+n/8P/8/xIA
KwA/AFwAgwCzANwAAQEaASMBFgH9ANsAqABkACIA3/+Y/17/RP9C/0P/S/9W/2H/b/9+
/5D/ov+x/7n/wf/H/8v/0f/W/9n/2//e/97/3//f/97/4P/h/+L/4v/k/+X/5v/n/+X/
5f/l/+b/6P/o/+j/6f/n/+f/5//n/+f/6P/p/+n/6f/q/+r/6//t/+3/7f/t/+v/6//r
/+v/7v/v/+//7//v//H/8f/x/+7/7v/u/+7/8P/v/+//8f/w//D/8P/w//P/8//z//P/
9P/0//T/9P/2//X/9f/1//P/8//z//T/8//z//P/9P/0//T/9P/y//H/8f/x//H/7f/t
/+z/7P/t/+z/7P/r/+n/6P/n/+X/5f/j/+P/4//j/+L/4f/g/93/3f/d/9z/3P/d/9//
3f/f/+L/5P/k/+P/5v/o/+r/6//u//D/8v/1//f/9//2//j/+P/3//f/+P/4//X/9f/4
//j/9//3//b/9//3//b/9v/y//L/8v/1//X/9f/1//b/9v/2//X/8v/y//P/9P/0//T/
9P/0//L/8v/0//X/9f/1//T/8//0//b/9//4//j/+P/4//f/9v/2//X/9f/4//n/+f/3
//T/9P/0//X/9f/1//T/9P/0//P/8//z//P/8//z//P/7//v/+//7//v/+7/7v/u/+7/
7f/t/+3/7v/v/+//7v/u/+7/7//v/+3/7f/u/+7/7P/r/+v/6//p/+n/6v/q/+r/6v/q
/+r/6//q/+r/7P/r/+z/7P/s/+z/7f/t/+3/6//r/+r/6v/p/+n/6v/q/+j/5//n/+f/
5//o/+r/6//s/+v/6f/m/+j/6v/r/+v/6f/p/+r/6v/q/+j/6P/o/+r/6f/p/+r/6f/q
/+r/6v/q/+r/6f/q/+n/6P/n/+v/7f/v/+7/7f/r/+r/6v/q/+r/6v/q/+r/6v/q/+3/
7f/t/+3/6//r/+v/7P/v//H/9P/1//P/9P/1//X/9P/z//H/8P/y//P/9f/1//T/8//y
//H/8P/w//D/8P/y//L/8v/x//D/7//v/+//8f/x//H/8P/u/+7/7v/u/+7/7v/s/+v/
6//q/+r/6f/p/+r/6v/o/+j/6P/o/+j/6v/q/+v/6//r/+v/7//z//n/BgAYACwAQQBf
AIQArwDZAPwADwEYAQ0B9ADTAKMAZAAqAPD/sf94/1b/UP9U/1v/X/9k/3P/h/+Y/6b/
tv/B/8n/zf/T/9n/3f/g/+H/4//m/+b/5//n/+b/6P/p/+r/6v/o/+n/6v/r/+v/6//r
/+z/7P/s/+z/7f/v/+//7//v//H/8v/z//P/9f/2//b/9//3//f/9//3//T/8//y//H/
8v/z//P/8//1//f/9//3//T/9P/0//T/9v/1//X/9//4//j/+P/4//v/+//7//v/+v/6
//r/+v/6//n/+f/5//r/+//8//7//v/9//z//P/8//z//P/6//z//f/+//////////7/
/v/7//r/+v/5//z//P/8//v/9//z//H/7//w//D/8P/w/+//7//v/+7/8P/x//P/8f/x
//T/9v/2//f/+v/8//7/AAACAAMABAAGAAkACgAKAAoACgAJAAkACAAIAAUABQAGAAYA
BQAFAAYABwAHAAYABQACAAMABAAEAAMAAgABAAIAAgACAAEAAQACAAQABgAEAAQABAAE
AAQABAAGAAcACQAJAAgABwAFAAYABgAGAAQABAAEAAMABQAGAAYABwAGAAcABwAFAAQA
BAAEAAUAAwADAAIAAgAEAAMAAwADAAUABQAFAAUAAQABAAEAAQADAAIAAgACAAEA///+
//3/AAABAAEAAAAAAAAAAQABAAAA//////7/AAD////////9//3//v/+//7//v/+//7/
///+//7/AAD+//7//f/8//z//f/9//3//v//////AAD+//3//f/8//z/+//7//v//P/8
//3//f8AAAEAAQAAAAMABgAIAAkAAQADAAYABQAEAAMAAgABAAIAAQAAAP7/AQACAAMA
BQAFAAQABAAEAAQABAAEAAIAAgACAAIAAwADAAMAAwAFAAUABQAGAAgACQALAAsACQAK
AAsACwAMAA0ADQAOABAAEQATABMAEgARABAADwAOAA4ADgAOAA4ADgAOAA0ACwAJAAgA
BwAIAAkACgAKAAwADAAMAAwACgAKAAgABwAJAAgACAAHAAUABgAGAAQABQAGAAcACAAK
AAoACwALAAkACQAJAAsADQAUAB4ANABNAGUAfgClANcACAErAUQBVQFUAT0BGwHqAKAA
VAARAM7/jv9o/1z/W/9h/27/ef+H/5b/pv+0/8X/0//d/+X/6//x//b//f///wAAAQAD
AAQABAAFAAUABQAEAAUABwAJAAsACwALAAsADAAOAA4ADgAPAA8ADwAPAA8ADQAOAA8A
DwANAA4ADgAPABEAEQARABEAEwATABMAEwARABEAEAAPABAAEwAUABUAEgASABIAEgAQ
AA8ADwARABIAEgASABIAEgARABAADwARABIAEwAUABYAFQAVABUAFQAVABUAFgAWABUA
FAAUABQAFAAUABIADwAPAA8ADwAOAA8ADwAQAA0ADAAMAAsACgAIAAYAAwACAP///v/9
//v/+v/5//j/+f/5//n/+P/2//f/+f/3//X/+P/6//r//P8AAAMABgAGAAgACQAKAAwA
DwAQABAAEAAQAA8ADwAQABAADQANAA4ADgANAA0ADQANAAwACgAJAAYABwAIAAgABwAG
AAUACAAIAAgABwAIAAgACQAKAAkACAAHAAYABAAEAAYABwAJAAkACAAHAAcACAAIAAgA
BgAGAAYABQAHAAgACAAJAAgACQAJAAcABgAGAAYABwAFAAUABAAEAAUABQAGAAcABQAF
AAUABQAFAAUABQAFAAQAAgABAAAAAgABAAEAAQAAAAEAAQAAAAIAAgADAAMAAAD/////
/v8AAP////////3//f/+//7/AAAAAAAAAAD9//z//P/+//z//P/7//r/+//7//r/+f/5
//n/+P/4//j/+f/7//z/+v/5//n/+f/4//j/+f/5//r/+f/3//T/9P/2//f/9//z//P/
9P/0//b/9v/2//b/9v/2//b/9f/2//X/9P/v//H/8f/x//P/8//y//L/8f/w/+//7v/v
//D/8f/y//P/8//z//P/8f/x//H/8v/y//P/9f/1//f/+P/5//n/+f/5//j/+P/4//n/
+//7//v/+//7//v/9v/2//b/9v/2//b/9v/1//b/9f/1//X/8//z//P/8v/y//L/8v/y
//L/8v/w/+//8f/w//D/7//t/+7/7v/s/+z/7P/s/+z/7P/s/+3/7f/t/+3/7f/t//P/
+v8EABYALQBFAGIAhQCzAOAABQEmATUBLgEXAfkAyACCADgA8/+q/2z/SP8+/0H/S/9S
/1//b/9+/5L/pv+1/73/xf/P/9X/1//a/93/4f/i/+P/5f/m/+b/6P/p/+r/6v/s/+3/
7v/v/+3/7f/t/+7/7v/u/+7/7//x//H/8f/x/+//8P/x//H/8v/0//X/9//2//X/9P/z
//P/8//z//P/9P/1//X/9f/3//n/+f/5//j/+P/4//j/9v/1//X/9//4//j/+P/4//v/
+//7//v//P/8//z//P/6//n/+f/5//n/+f/5//r//f/9//3//v/+//7//v/8//n/+f/5
//n/9f/1//T/9P/0//T/9f/1//X/9P/z//H/7v/r/+r/6f/r/+r/6f/o/+f/5//n/+b/
5P/l/+f/5f/l/+j/6v/q/+v/7v/w//L/8v/0//X/9v/8////AAAAAP7//v/9//3//v/+
//v/+/8AAAAA/////wAAAQABAAAA/f/4//f/9v/4//n/+v/7//r/+v/6//n/+P/4//n/
+v/8//z//P/8//z//P/+/////f/9//z/+//9//7//v/+//7//v/+//3/+//8//z//f8A
AAEAAQD///r/+v/6//v//f/9//z//P/+//3//f/9//v/+//7//v/+v/7//z//f/8//r/
+f/4//j/9//3//f/+P/5//n/+P/4//j/+f/5//b/9f/1//T/9f/1//b/9//1//X/9v/2
//b/9v/2//b/8//y//L/9P/z//T/9P/0//X/9f/0//P/8//z//L/8v/z//P/9P/0//b/
9f/1//X/8//y//L/8f/z//P/8v/w//L/9P/1//X/8f/x//L/8v/y//D/8P/w//L/7//u
//H/8v/z//T/8//0//P/8v/u/+//7v/t//D/8f/x//L/8P/w//D/8P/w//D/8P/w//H/
8f/x//H/8f/x//H/8v/y//P/9f/1//f/+P/5//n/9//3//b/9v/4//n/+//7//v/+//7
//v/9v/2//b/9v/2//b/9v/1//L/8f/x//H/8f/x//H/8P/y//L/8v/y//L/8v/w/+//
7//u/+7/7f/t/+7/7v/s/+7/7v/u/+7/7v/u/+//7//x/+//7f/x//n/BAAYADAARQBd
AIIArwDXAPYACwEUAQ0B8gDRAKMAZgAqAPD/r/90/1T/TP9Q/1f/W/9q/3v/jf+c/6r/
uP/B/8f/z//X/9v/3f/e/9//4f/i/+P/5f/m/+b/6P/p/+r/6v/q/+v/7P/t/+3/7f/t
/+7/7//w//H/8//w/+//7v/t/+3/7v/v/+//7//w//D/8f/x//H/8f/x//P/8//z//P/
9v/3//f/9//1//f/9//3//b/9v/2//b/+P/3//f/+f/8//z//P/8//v/+//7//v/+v/6
//r/+v/4//f/9//3//r/+//8//7/////////AAD+//7//v/8//3//f/9//3/+f/5//j/
+P/5//j/+P/3//X/9P/z//H/8f/v/+//7//x//D/7//u/+3/7f/t/+z/7P/t/+//7f/v
//L/9P/0//f/+v/8//7//P/+////AAADAAUABQAEAAQABAADAAMABgAGAAMAAwADAAIA
AAD///7///////7//f/6//v//P///////////////v/9//v//P/8//3//v/8//z//P/8
//z//P/+//////////7//f/9//7//v/+//7//v/+//3///8AAAAAAQABAAEAAAD9//z/
/P/8//3/+//7//r/+v/6//n/+f/5//n/+f/5//n/9f/1//X/9f/3//b/9v/2//b/9f/1
//X/9v/3//f/9v/2//b/9//3//T/8//z//L/8v/x//H/8f/z//P/9P/0//L/8v/y//L/
8f/w//D/8v/z//T/9P/0//P/8//y//H/7//v/+7/7v/v/+//8P/w//D/7//v/+//7v/u
/+//7//z//P/8v/w/+z/7v/x//H/8P/y//L/8v/y/+//8P/v/+7/7f/v/+//7//t/+3/
7P/s/+7/7v/u/+7/8P/w//D/8P/v/+//7//v/+3/7f/t/+7/7v/v//H/8f/y//T/9v/3
//n/+f/4//j/9//3//j/9//5//n/+f/5//j/+P/4//j/+P/4//j/9//2//X/9f/1//X/
9f/1//T/8v/y//L/8v/z//T/8//z//P/8v/y//H/7//w//D/7v/u/+7/7v/u//L/8v/z
//P/9f/x//H/8//1//r/BAAWAC8ARQBeAH8AqwDeAAcBIgExATIBHQH9ANQAmABSABEA
1v+U/2D/Tv9T/1n/XP9j/23/fv+O/6D/sf/B/8n/z//V/9v/3v/n/+v/7v/v//H/8v/y
//T/9f/2//b/9f/1//X/9f/4//n/+v/8//v/+v/5//n/+//7//v/+//7//z//f/9//v/
/P/8//3/AAABAAIAAwACAAEAAAD//wIAAwADAAMABQAHAAcABwAGAAYABgAGAAYABQAF
AAcACAAIAAgACAAJAAkACQAJAAgACAAIAAgACAAHAAcABwAJAAsADQAQABAADwAOAA4A
CwAKAAkABgAIAAkACgALAAcABwAGAAYABQAEAAQAAwABAAAA///9//z/+f/4//f/+v/6
//r/+v/5//n/+f/4//f/9//4//X/9f/4//r/+v/9/wAAAgAEAAIABAAFAAYACgANAA4A
DgAQABAADwAPAA4ADgALAAsADgAOAA0ADQAMAA0ADQAMAAwACgAMAA4ADQANAA0ADQAQ
ABAAEAAPAA0ADAAMAAwADAAMAAwADAAMAAwADgAPABEAEQAQAA8AEQASABIAEgAQABAA
EAAPAA0ADgAOAA8AEAARABEADwAPABAAEQATABMAEwASABIAEQAPAA4ADQAPAA8ADwAP
AA8ADwAPAA8ADQAMAAwADAAKAAkACQAJAAoACwALAAoADAAMAA0ADQAIAAcABwAGAAYA
BQAFAAUABgAHAAkACgAJAAgABwAGAAcABgAGAAgACAAIAAcABgADAAMAAgABAAMAAwAC
AAIA/////wAAAAACAAEAAQABAAIAAgADAAMAAwADAAIAAAAAAP7//f/9/wAAAAAAAAAA
AAD+/wAAAAAAAP3//////////f/9//z//P/+//7//v/+//z//P/8//z/+//7//v/+//9
//3//f/+//z//f///////f/+//////8BAAEAAAAAAP7///8BAAEAAQABAAEAAQD//wAA
AQACAAAAAAAAAP//AAD////////9//3//f/8//z//P/8//z//P/8//r/+f/3//b/9v/1
//X/9v/2//T/9P/0//T/9P/1//T/9P/z//X/9f/1//f/+/8AABAAKAA/AFcAdACdAM0A
+gAZATIBQQE4AR8B9wC+AHQAKgDl/57/Xv9A/z7/Q/9P/17/af91/4T/lP+m/7X/v//J
/9H/1f/X/9z/4f/j/+T/5//p/+r/6v/q/+v/7P/s/+v/6//r/+v/7P/t/+7/8P/u/+7/
7v/v/+//7//v/+//7//w//H/8f/z//T/9P/1//T/8//y//H/7//v/+//7//y//P/8//z
//D/8f/w/+//8P/w//D/8P/w/+//7//x//D/8P/w//D/7//v/+//7//y//L/8v/y//L/
8f/x//H/7//v/+//8P/v/+//7//w//D/8P/w/+7/7//v/+//7//t/+3/7P/s/+v/6v/q
/+n/5//m/+X/4//i/9//3v/d/9v/2v/Z/9j/1//X/9f/1v/W/9f/2f/X/9n/3P/e/97/
3//i/+T/5v/m/+j/6f/q/+z/7//w//D/8P/w/+//7//y//L/7//v//L/8v/x//H/7//v
/+7/7P/t/+r/6//s/+3/7f/t/+3/7v/u/+7/7f/v//D/8v/0//P/8v/x//D/7v/s/+z/
6//s/+3/7f/t/+7/8P/x//L/8P/w//D/7//v//D/8P/x//D/8f/x/+//7v/u/+7/7//v
/+//7v/u/+7/7f/t/+3/7v/v//D/8f/v/+//7//v/+7/7P/r/+r/6//r/+z/7f/t/+3/
7P/q/+n/6P/o/+f/5//n/+j/6P/o/+f/5//n/+f/5//o/+j/6P/o/+j/6P/l/+T/5P/m
/+f/6P/o/+j/5//n/+b/5f/l/+X/5P/k/+b/5//p/+r/6P/n/+f/5//l/+T/5P/j/+T/
4//h/97/3//i/+T/5f/l/+X/5v/m/+b/5P/k/+T/4v/i/+L/4v/i/+L/5P/m/+b/5v/j
/+X/5f/l/+X/5f/k/+T/4v/i/+L/4v/k/+T/5P/k/+X/5f/l/+X/4//j/+P/5P/i/+P/
5f/l/+f/6P/p/+n/6f/p/+j/6P/q/+v/7f/t/+3/7f/t/+3/6v/q/+r/6v/q/+r/6v/p
/+f/5f/k/+P/5f/l/+X/5P/k/+T/5P/k/+L/4v/g/9//4P/g/+H/4f/h/+L/4v/g/97/
3v/e/97/3v/e/9//3//f/+H/5f/p/+n/7v/8/xAAJQA7AFwAgQCtANgA+QAOARcBCAHp
AMMAjgBMAA4A0f+O/1j/QP9A/0P/Tf9U/13/a/+A/5D/oP+t/7f/vf/D/8f/x//K/9H/
0//Q/9P/1f/W/9b/2P/Z/9r/2v/a/9v/3P/d/9//3//f/+D/3v/e/97/3//f/9//3//f
/9//4P/h/+H/3//g/+D/4f/h/+H/4f/h/+L/4//k/+X/5P/l/+X/5f/k/+X/5P/j/+D/
4P/g/+D/4//j/+T/5//m/+b/5v/m/+f/5//n/+f/6v/q/+r/6v/o/+f/5//n/+X/5f/l
/+b/6f/p/+n/6v/n/+b/5f/i/+L/4//k/+X/5f/l/+T/5P/i/+D/3//d/93/3P/b/9n/
2P/V/9T/0//U/9T/1P/U/9H/0f/R/9D/zv/P/9H/z//P/9L/1P/U/9X/2P/a/9z/3v/g
/+H/4v/j/+X/5f/k/+X/5v/m/+f/6P/o/+X/5f/n/+b/5P/j/+L/4//j/+L/4f/e/9//
4P/h/+H/4f/h/+D/4P/g/9//4P/g/+H/4v/h/+D/3//e/9//4P/j/+X/4v/h/9//3f/f
/+D/4P/g/97/3v/e/93/3f/e/97/3//g/+H/4f/f/97/3v/e/9//3//f/97/3v/e/93/
3f/d/93/3f/d/93/2//b/9v/2//b/9r/2v/a/9r/2f/Z/9n/2P/Z/9n/2P/X/9b/1v/V
/9X/1f/W/9b/1P/T/9P/0//T/9P/1P/U/9P/0v/R/9D/0f/Q/9D/0v/T/9T/1P/U/9P/
0//S/w==
         </WaveFormData>
      </LeadData>
      <LeadData>
         <LeadByteCountTotal>10000</LeadByteCountTotal>
         <LeadTimeOffset>0</LeadTimeOffset>
         <LeadSampleCountTotal>5000</LeadSampleCountTotal>
         <LeadAmplitudeUnitsPerBit>4.88</LeadAmplitudeUnitsPerBit>
         <LeadAmplitudeUnits>��V</LeadAmplitudeUnits>
         <LeadHighLimit>2147483647</LeadHighLimit>
         <LeadLowLimit>268435456</LeadLowLimit>
         <LeadID>V5</LeadID>
         <LeadOffsetFirstSample>0</LeadOffsetFirstSample>
         <FirstSampleBaseline>0</FirstSampleBaseline>
         <LeadSampleSize>2</LeadSampleSize>
         <LeadOff>FALSE</LeadOff>
         <BaselineSway>FALSE</BaselineSway>
         <ExcessiveACNoise>FALSE</ExcessiveACNoise>
         <MuscleNoise>FALSE</MuscleNoise>
         <LeadDataCRC32>4158053968</LeadDataCRC32>
         <WaveFormData>
9P/0//T/9P/7/wAABQAKAB8AMgBFAFgAcwCOAKkAxADBAL4AuwC4AI8AaABBABoAAADm
/8z/sv+z/7T/tf+2/77/xP/K/9D/1v/a/97/4v/l/+b/5//o/+j/6P/o/+j/6f/q/+v/
7P/u/+7/7v/u/+v/6v/p/+j/6f/q/+v/7P/s/+z/7P/s/+7/7v/u/+7/8P/w//D/8P/t
/+z/6//q/+3/7v/v//D/8P/w//D/8P/u/+7/7v/u//D/8P/w//D/8f/y//P/9P/y//L/
8v/y//P/9P/1//b/9f/0//P/8v/0//T/9P/0//b/9v/2//b/9P/0//T/9P/2//b/9v/2
//T/9P/0//T/9P/0//T/9P/y//L/8v/y//L/8v/y//L/8v/y//L/8v/w//D/8P/w/+//
7v/t/+z/7v/u/+7/7v/s/+z/7P/s//D/8v/0//b/9//4//n/+v/8//z//P/8//z//P/8
//z//v/+//7//v/+//7//v/+//3//P/7//r/+v/6//r/+v/6//r/+v/6//r/+v/6//r/
/P/8//z//P/6//r/+v/6//r/+v/6//r//P/8//z//P/+//7//v/+//7//v/+//7//P/8
//z//P/+//7//v/+//7//v/+//7/AAAAAAAAAAAAAAAAAAAAAP3//P/7//r//P/8//z/
/P/+//7//v/+//z//P/8//z//P/8//z//P/8//z//P/8//z//P/8//z/+//6//n/+P/6
//r/+v/6//z//P/8//z//P/8//z//P/9//7///8AAP3//P/7//r/+v/6//r/+v/7//z/
/f/+//3//P/7//r//P/8//z//P/8//z//P/8//7//v/+//7//P/8//z//P/6//r/+v/6
//z//P/8//z//P/8//z//P/8//z//P/8//z//P/8//z//f/+////AAD+//7//f/9////
/////////f/9//3//f/9//3//f/9//7//v/+//7/AAAAAAEAAQAAAP///v/9/wEAAQAB
AAEAAgACAAIAAgADAAQABAAGAAYABgAEAAQABAAEAAUABQAEAAMAAgACAAQABAAEAAUA
BQAEAAQABAABAAAAAAD////////+//3//v/+////AAACAAIAAwADAAAA///+//3//v/+
//7//v///wMABwANABYAIQAqADwAVgBvAIkAogC5AMsA1gDUAMkAtgCZAHUASQAXAOr/
1f/N/8r/yv/P/9H/0//Z/+H/6v/u//H/9v/8//3//////wEAAQACAAIAAgACAAMABAAD
AAIAAQAAAAEAAAABAAUABAAEAAQABAAEAAQABQAGAAYABQAFAAUAAwADAAMAAwAGAAcA
CAAJAAcABwAIAAgABwAHAAYABgAIAAgACQAKAAgACAAIAAgACQAKAAsADAAMAAwADAAM
AAwADQAOAA8AEQAQABAAEAAOAA8ADwAPABAAEQASABMAFQAWABYAFwAVABYAFgAVABIA
EQARABEAEwAUABQAFAAUABMAEwATABAAEAAQAA8AEQAQABAADwAPAA8AEAAQABAAEAAP
AA8ADgAOAA8ADwANAA0ADQANABAAEgATABQAFgAXABkAGgAYABgAGgAaABwAHAAcABwA
HAAcABwAHAAcABwAGgAZABcAFwAXABcAGQAZABkAGQAYABcAFwAXABkAGQAZABkAGQAY
ABcAFQATABMAEgASABQAFAAUABQAFgAXABgAGAAVABUAFQAVABUAFQAVABUAFQAVABUA
FQATABMAEwATABQAFQAWABcAFgAWABYAFgAUABIAEAAOAA4ADAAMAA0AEAAQABAADwAQ
ABEAEgATABEAEAAPAA8ADwAOAA4ADwANAA4ADgAOAA4ADgAOAA4ACwALAAsACwANAAsA
CwALAAkACQAJAAkACQAJAAoACgALAAsADAAMAAoACgAKAAoACgAKAAoACgAKAAkACAAH
AAcABwAHAAUABwAIAAgABgAEAAQABAACAAIAAgADAAQABgAHAAcABwAGAAYACAAIAAYA
BAACAAIAAwADAAQABAAEAAUABQAGAAYACAAGAAMAAgABAAAAAAAAAAAAAAAAAAAAAAAA
AAAAAQACAAMAAgABAAAA//////////////////8AAAAAAAAAAAAAAAADAAMABQAFAAMA
AwAFAAUABQAFAAQABAACAAIAAwAEAAQABgAGAAYAAgACAAIAAgADAAMAAgABAAIAAgAC
AAIAAgADAAMAAgABAAAA/v/8//7//f/9//3//P/7//v/+v/4//j/+P/4//n/+f/3//f/
+f/5//r/+v/4//j/+f/9/////f8EAA8AGgAmADwAVwBzAJIArQDBANAA1gDTAMQAqQCH
AF0ALQD8/9X/w/++/7r/u/+7/73/w//N/9L/1v/d/+b/7P/r/+n/6//v/+3/7P/q/+r/
6v/r/+z/7v/w//L/9P/z//D/7//x//L/8v/y//L/8P/w//H/8v/x/+//7v/t/+//7//v
/+//8f/x//H/8f/w/+//7//u//H/8f/w//D/8v/y//P/9P/z//L/8f/w//D/8P/w//D/
8f/y//P/9P/y//P/9P/1//T/8v/x//D/8v/z//P/8//2//f/+P/5//j/+P/3//f/9f/2
//b/9f/1//X/9v/3//b/9v/1//T/8v/x//H/8f/y//L/8v/x//H/8P/w/+//7v/t/+3/
7P/q/+r/6f/p/+j/6P/p/+n/6//r/+v/6//u//D/8f/y//H/8f/y//L/8v/y//T/9P/2
//b/9v/2//T/9P/0//T/9P/0//L/8f/u/+3/7P/r/+7/7//w//H/7v/t/+3/7f/v/+//
7//v/+7/7v/u/+3/7f/t/+z/7P/q/+r/6v/q/+v/7f/v//D/7f/t/+3/7f/t/+3/7f/t
/+z/6//q/+n/7P/t/+7/7//t/+3/7f/t/+v/6v/p/+j/6v/q/+r/6v/q/+j/6P/p/+j/
6P/o/+f/6f/p/+n/6f/p/+j/5//n/+n/6P/o/+n/6P/o/+f/5v/k/+T/5P/k/+T/5f/m
/+f/5f/j/+P/4//j/+P/4//j/+P/4//k/+T/4//j/+T/5P/k/+T/5P/k/+L/4P/e/9z/
3//f/9//3//h/+H/4f/f/+P/5P/k/+L/4P/g/+D/3v/d/97/4P/i/+P/4//i/+H/3v/e
/+D/4P/c/9r/2v/e/+D/4P/g/+D/3//e/93/3P/c/9z/3P/c/9n/2f/Z/9n/2v/b/9z/
3f/b/9v/2//b/93/3f/e/97/3v/e/97/3v/f/9//4f/h/9//3//h/+H/3//f/97/3v/g
/+D/4f/i/+L/5P/k/+T/4v/i/+L/4v/i/+H/3//d/93/3v/f/+D/4P/h/+H/4P/g/+D/
3//e/97/3f/d/93/3P/b/9v/2v/Y/9j/2P/Y/9v/2//Z/9n/2f/Z/9r/2v/a/9r/3f/d
/93/2//e/+f/9v8GABYALQBJAGoAhwCdALIAxADJAMIAsQCTAGcAOwAKANP/r/+i/5z/
mf+X/5n/n/+j/6r/tP+9/8T/yP/L/8//z//R/9H/1P/U/9b/1v/X/9j/2v/a/9r/2v/Y
/9b/1v/Z/9j/2P/Y/9j/2v/a/9v/3P/c/9v/2//b/9v/2//b/9v/2//b/9v/2//b/9v/
3P/c/9//3//e/97/3P/c/93/3v/g/+D/4P/g/+D/4P/g/+D/4P/g/+D/4P/e/9//4P/h
/+L/4v/j/+T/5P/l/+X/5f/j/+P/4//j/+T/5v/n/+n/5v/m/+X/4//j/+P/5P/l/+f/
6P/o/+j/5//l/+T/4//k/+T/5P/j/+X/5P/k/+P/4//j/+T/5P/j/+L/4P/f/97/3v/f
/9//3//f/9//3//e/+D/4f/i/+T/5f/n/+j/6v/q/+z/7P/t/+z/6//q/+z/7P/s/+z/
7v/u/+z/6//s/+3/7v/v/+//7//v/+//7f/r/+r/6f/p/+n/6f/p/+z/7P/s/+v/6//r
/+r/6v/s/+z/7P/s/+7/7//w//D/7//v/+//7//t/+3/7f/t/+v/6//r/+v/7f/t/+3/
7f/v/+//7//v/+7/7v/u/+7/7//w//H/8v/w/+7/7v/v/+7/7v/u/+3/7//v/+//7//x
//D/7//v/+//7v/u/+//7f/u/+7/7v/w//D/8P/w//H/8f/x//H/8//x//H/8f/z//P/
8//z//H/8f/y//L/8P/v/+//7v/v//D/8f/y//T/9P/0//T/9v/1//T/8//z//P/8//x
//P/9P/0//L/9P/0//T/8v/x//L/9P/2//f/9//2//X/9f/2//n/+v/4//b/9P/0/+//
8f/2//b/9v/2//b/+P/4//j/+P/2//b/9v/2//f/9//3//f/9//3//f/9//5//n/+f/5
//n/+f/6//r/+f/4//f/9v/6//v//v////3//f//////AQABAAAAAAD+//7///8AAAIA
BAAEAAQAAAAAAAAAAAADAAMAAgABAAAAAAAAAAAAAgADAAMAAgABAAAA/v/8//3//f/+
/////f/7//r/+P/6//r/+v/6//3//f/7//v//f/9//7//v/+//z//f/9////AwAKABkA
JgAyAEQAXwB9AJoAtQDLANoA4gDfANYAwwCjAHsATQAWAOv/2f/U/9D/z//T/9f/2//j
/+r/8v/5//7/AgADAAUABwAJAAsADAAMAAoACgALAAwADAAMAAwADAANAAwADQARABAA
EAAQABAAEAAQABEAEgAQAA8ADwAPABEAEQARABEAEQARABEAEQARABEAEgASABMAEwAS
ABIAFAAUABUAFgAYABgAGAAYABYAFgAWABYAFgAWABYAFgAWABcAGAAZABsAGgAaABoA
HAAdAB0AHQAdAB0AHQAdABsAHAAcAB0AHwAgACAAHwAeAB0AHQAdAB0AHgAeAB4AHAAb
ABsAGwAcABwAHAAbABkAGAAYABcAFwAXABgAGAAWABYAFQAVABQAFAAVABUAFQAVABUA
FQAWABgAGQAaABgAGQAbABwAHQAeACEAIgAkACQAJAAkACQAJAAkACQAJAAkACIAIQAj
ACMAIwAjACEAIQAhACEAIAAfAB8AHwAfAB8AHwAfACAAIAAgAB8AHwAfAB4AHgAgACAA
IAAgAB4AHwAgACAAIQAhACEAIQAjACMAIwAjACMAIwAjACMAIgAhACAAHwAgACEAIgAj
ACEAIAAfAB4AHgAeAB4AHgAgAB4AHgAfACAAIAAgAB8AHQAdAB0AHQAdABwAGwAbAB0A
HAAcAB0AHQAeAB4AHgAcABwAHAAcAB0AHQAdAB0AGwAZABkAGQAZABkAGQAZABsAGwAc
ABwAGQAZABoAGgAaABoAGgAaAB0AHgAfACAAHwAdABsAGQAbABsAGwAZABoAGgAZABYA
FwAYABkAGAAYABgAGQAaABsAGwAaABkAFgAWABgAGAAaABgAFgAWABcAFwAYABgAGAAY
ABgAGAAYABgAFgAWABYAFgAXABgAGQAaABgAFwAWABUAFQAVABUAFQAVABUAFQAVABcA
FwAYABgAFwAWABUAFAAXABkAHQAfABwAGwAcABsAGgAZABcAFgAXABgAGgAcABoAHAAc
ABwAGQAYABcAFgAZABkAGAAXABYAFgAWABYAFgAXABcAFgAUABQAEwASABAADwAPAA8A
DgANAA0ADAAOAA4ADgAOAA4ADQAKAAkACwALAAwADAAMAA4ADwAPABEAFwAiACsANgBK
AGIAfQCZALAAxQDTANoA2ADPALwAnQB5AE0AHQDy/9n/0//S/9D/z//N/9P/2//j/+j/
8v/5//z//P/9////AQABAP//AAACAAAAAAABAAIAAAAAAAAAAAAAAP7//v8BAAAAAAAA
AAAA/v/+////AAACAAEAAQABAAEAAQABAAEAAwADAAMAAwAEAAUABwAIAAQAAQD9//r/
/P/8//3//v///wAAAQACAAAAAAAAAAAA/v/+//7//v8AAAEAAgADAAQABAAFAAYABQAF
AAQAAwABAAEAAQABAAEAAgACAAMABQAGAAYABQAEAAMAAwADAAMABAAEAAQAAwABAAAA
///+//7//v/9//7//v//////+v/3//X/8v/z//T/9P/1//T/9P/1//X/9//3//f/9//2
//j/+f/6//r/+//9//7//v/+/wAAAAAAAAAAAAAAAAIAAgACAAIAAQAAAP3/+//7//v/
+//7//v/+//7//v/+P/3//f/9//1//X/9f/1//j/+P/4//f/9//3//b/9v/2//b/9v/2
//T/9f/2//b/9//3//f/9//3//f/9//3//X/9f/1//X/9f/1//X/9f/z//P/8//z//T/
9P/0//T/8//y//H/8P/y//D/8P/x//L/8v/y//H/7v/t/+z/6//t/+7/7//x/+//7P/q
/+n/6//u//D/8v/w//D/8P/w/+7/7f/s/+v/7f/r/+v/6//p/+n/6f/p/+n/6f/q/+r/
6v/r/+3/7v/r/+r/6f/o/+j/6P/o/+j/6f/p/+n/6f/m/+X/5P/h/+X/5v/m/+T/5//o
/+n/6P/m/+b/5//o/+n/6f/o/+f/5v/o/+r/5//m/+X/5P/i/+L/4v/i/+P/5P/l/+b/
4//j/+P/4//l/+X/5f/l/+P/4//j/+P/4f/h/+L/4v/i/+L/4v/i/+P/4//l/+X/5f/l
/+f/5//p/+n/6P/o/+j/6P/p/+r/6f/q/+n/6P/o/+j/6P/o/+n/6f/o/+f/4//i/+H/
4P/j/+X/5v/m/+f/6P/o/+j/6P/n/+f/5//m/+X/5f/k/+P/4v/h/+D/4//j/+H/4f/j
/+P/5P/k/+T/5P/j/+X/5f/j/+b/8/8EABAAIAA7AF0AfgCXAK0AwADMAM0AxACzAI0A
XwAvAPr/yf+v/6L/mv+X/53/o/+l/63/tv+6/8H/yv/S/9X/1f/Z/93/3//e/97/3P/c
/93/3v/c/9z/3P/c/9//3v/f/+P/4v/i/+L/4v/i/+L/4//k/+T/4//j/+P/4f/h/+H/
4f/f/9//3//f/+H/4f/i/+L/4//j/+L/4v/i/+L/4//k/+T/5P/k/+T/5P/k/+T/5P/i
/+L/4v/i/+T/5f/m/+f/5v/k/+P/4v/l/+f/6P/p/+n/6f/p/+n/5//o/+j/6f/p/+r/
6v/p/+j/5//n/+f/5f/m/+b/5v/n/+f/6P/p/+b/5v/m/+X/5f/k/+T/4//i/+H/4f/g
/97/3v/d/93/3v/e/9//3//f/9//3//f/97/4P/h/+L/4//l/+j/6v/q/+r/7P/s/+z/
7P/s/+z/7v/u/+7/7v/v//D/7//v/+3/7f/t/+3/6//r/+v/6//s/+v/6//r/+n/6f/p
/+n/6//s/+3/7f/v/+//7v/u/+3/7P/r/+r/6v/r/+z/7P/s/+3/7v/v/+3/7f/t/+3/
7f/t/+3/7f/u/+//8P/x//H/8f/x//H/8P/w//D/8P/w//D/8P/w//L/8P/w//H/9P/0
//T/8//z//P/8//z//H/8P/v/+//8f/w//D/8f/x//L/8v/y//T/9P/0//T/8f/x//H/
8f/z//H/8f/x/+//7//v/+//8P/x//P/9P/x//H/8v/y//D/8P/w//D/8v/y//L/8v/y
//H/8P/v//D/8f/y//H/8//0//T/8v/0//T/9P/y//L/8v/z//T/9f/1//T/8//y//L/
9P/0//b/9P/2//j/+P/4//j/9v/2//b/9v/0//T/9P/0//X/9f/1//X/8//z//P/8//1
//X/9f/1//f/9//4//j/9v/2//b/9v/3//f/+f/5//v/+//9//3//f/9//z//P/+//7/
//8AAP7/AAAAAAAAAAAAAAAAAAD//////v/9//7//v/+//7//P/9//3//P/+//7//f/8
//r/+f/5//n/+f/5//r/+v/4//j/+P/4//f/9//1//X/9v/3//n/+v/6//r/+f/5//v/
/f8EAA0AGgAoADgATwBtAIoApwC/ANIA2gDZANYAxQCjAHcARwAQAOH/yf/A/7r/t/+3
/7v/wf/J/9L/3P/j/+b/7P/x//P/8//z//P/9P/2//b/9v/3//j/+P/4//j/+P/4//b/
9v/5//j/+P/4//j/+P/4//n/+v/8//v/+//7//v/+//7//v//P/9//7////9//3//v/+
//7//f/7//r//P/8//3//v8AAAAAAAAAAAAAAAAAAAAAAAAAAAAAAAAAAAEAAgADAAMA
AgACAAIABAAFAAUABQADAAMAAwADAAUABgAGAAcABwAIAAgABwAHAAcACAAJAAgACAAH
AAYABAADAAMAAwADAAQABQAFAAcABgAGAAUAAwABAAAA/v8AAAAA//////z//P/9//3/
///////////+/wAAAQACAAIAAwAFAAYACAAIAAoACgAOAA4ADgAOAA4ADgAOAA4ADgAO
AAwACwANAA0ADQANAA8ADwAPAA8ADAAJAAcABQAGAAcACAAJAAoACgAKAAkACQAJAAgA
CAAKAAoACgAKAAoACwAMAAwACwALAAsACwALAAsACwALAAsACwALAAsACwALAAsACwAN
AA0ADQANAAoACgAKAAoADAAMAAwADAAOAAwADAANAAwADAAMAAsADQANAA0ADQANAAwA
CwALAAsACgAKAAsACwAMAAwADAAMAAwADAAMAAkACQAJAAkACgAJAAoACwALAAsACwAL
AAsACwAMAAwACQAJAAoACgAKAAoACgAKAAwADAAMAAwADgANAAwACwANAA0ADQALAA0A
DgAOAAwADAAMAAwACgAJAAoADAAOAA4ADwAPAA8ADAAMAA4ADgAOAAwACgAKAA0ACwAM
AA0ADgAPABAADgAOAA4ADgANAAwACwAKAAsADQAPABEAEQARABEAEQAPAA8ADwAPAA8A
DwAQABAAEgASABIAEgATABMAFQAVABUAFQAXABcAFQAVABQAFAAWABYAFwAYABoAHAAc
ABwAGgAaABoAGgAZABkAGAAXABYAFgAWABYAFgAXABcAFgAYABgAFwAWABYAFQAVABUA
FAATABMAEgASABIAEgASABMAEwARABEAEwATABQAFAAWABQAEwAVABkAHwAqADcAQgBQ
AGoAhQCfALYAyQDZAOIA4ADXAMQApwCFAFsAKQD+/+f/4f/e/9z/2//h/+f/7//1//z/
AgAHAAoADgARABMAEQAPAA8AEAAQABAAEAARABIAFAAUABQAFAASABAAEAATABQAFAAU
ABQAFQAWABgAGgAXABUAFAATABMAEwATABMAEQARABEAEQATABMAFAAUABMAEwASABIA
EwAUABYAGAAWABYAFgAWABQAFAAUABQAFgAWABYAFgAYABkAGgAbABkAGAAYABgAFgAX
ABcAFwAVABUAFQAVABYAGAAZABsAGQAaABoAGQAYABcAFwAXABcAGAAYABgAFgAVABUA
FQAUABQAFAATABMAEgASABEAEAAPAA8ADgAOAA4ADQANAAwADAANAA0ACwALAAsACwAM
AA4ADwAQABIAEwAVABYAFQAUABUAFAAYABgAGAAYABcAFgAVABQAFgAWABQAEwASABEA
EAAPABEAEQARABEAEgARABEAEQAPAA8ADwAPAA4ADgAOAA0ADQANAAwADAAMAAwADAAM
AAwADQAOAA4ACwALAAsACwALAAsACwALAAsACwALAAsADQANAA0ADQAKAAkACAAHAAgA
CAAIAAgACAAIAAgACAAKAAgACAAJAAkACAAHAAUAAwADAAMAAwAFAAQAAwADAAMAAgAC
AAMABQAGAAYABgAEAAQABAAEAAEAAQABAAEA///9//3//f/9//3//f/9//////8AAAAA
/f/9//7//v///wAAAQACAAEAAAD///7/AAD///7//f/9//3//f/7//v//P/8//r//P/8
//z/+v/7//z//v8AAPb/+f/7//v/+v/8//z//P/8//v/+v/5//j/+v/6//r/+v/3//f/
9//3//f/9//3//f/9//3//f/9//3//f/+P/4//b/9v/2//b/9v/1//b/9f/4//n//P/9
///////+//7/+//6//r/+v/4//r/+v/6//n/+v/7//z///////7//f/6//r/+v/6//j/
+f/5//j/9//2//T/8v/z//P/9P/1//T/8//z//L/8P/w//D/8P/v/+//7f/t/+//7//w
//D/7v/s/+v/7f/v/+//8v/7/wYAEgAiADsAVwB6AJkArwDCAMwAzQDIALsAnQB3AEsA
GADj/7v/rv+s/6v/qf+p/6v/s/+8/8T/zf/U/9j/2//d/9//3//j/+b/5v/l/+T/5P/k
/+T/5P/k/+T/5P/i/+L/5f/m/+b/5v/m/+X/5P/k/+T/5f/l/+b/5//l/+X/5f/l/+P/
4//j/+P/5f/l/+b/5v/m/+X/4//i/+T/5P/l/+b/5v/m/+b/5v/m/+b/5v/m/+b/5v/m
/+b/5v/n/+j/6f/r/+r/6v/q/+f/5//m/+X/5f/l/+X/5f/m/+j/6f/r/+n/6v/q/+n/
5//l/+T/4//m/+j/6f/q/+j/5//n/+f/5P/k/+T/4//h/+D/4P/f/9z/2//b/9r/3f/e
/97/3//g/+D/4f/h/9//3//f/9//3v/g/+H/4v/k/+X/5//o/+X/5P/l/+T/5//o/+n/
6v/s/+z/7P/s/+v/6v/n/+X/5//n/+f/5//m/+X/5P/j/+T/4//j/+P/4//j/+P/4//m
/+b/5v/l/+T/4//h/+D/4v/i/+L/4v/i/+P/5P/k/+H/4f/h/+H/4//j/+P/4//h/+H/
4f/h/9//3//f/9//4f/h/+H/4f/i/+L/4v/i/+L/4v/i/+L/4P/e/97/3//g/+D/4P/f
/9//3//f/9//4f/g/9//3//d/9z/3P/d/9v/3P/c/9z/3v/e/97/3v/c/9v/2v/Z/9v/
2f/Z/9n/2v/b/9z/3f/b/9v/3P/c/9v/2//c/9z/3v/e/97/3v/d/9z/2//a/9z/2//a
/9n/2f/Z/9n/1//b/9z/3P/a/9v/3P/d/9z/3P/c/93/3v/c/9v/2f/Z/9r/2v/a/9r/
2v/c/9z/3P/c/9z/3P/c/9z/2//b/9v/2//b/9v/2//b/93/3f/d/93/2//b/9z/3P/c
/9z/3P/c/9//3//h/+H/3//f/+H/4f/h/+H/4P/g/+D/4P/h/+L/4v/k/+T/5P/j/+T/
5f/m/+X/5f/k/+P/4v/i/+L/4v/i/+P/4//i/+L/4v/h/+D/4v/h/+H/4f/e/93/3f/c
/97/3v/e/97/3f/d/9v/2//Z/9n/2v/a/9z/3P/f/+H/4f/j/+r/9/8EABIAJAA9AF8A
fgCVAKkAwADKAMkAvgClAH0ATwAdAOT/t/+h/5z/mP+d/6P/pf+p/6//tv++/8P/yv/Q
/9P/1f/T/9f/2f/a/9r/3P/c/93/3v/c/9z/3P/c/9r/2P/Y/9v/3f/e/9//4P/f/97/
3v/e/97/3f/d/93/3//f/9//3//h/+H/4f/h/9//3//g/+D/4f/h/+D/4P/h/+L/5P/m
/+P/4v/h/+D/4f/i/+P/5P/m/+b/5v/m/+T/5f/m/+f/5f/k/+T/5P/l/+f/6P/p/+n/
6f/p/+n/6f/q/+r/6//r/+z/7P/r/+r/6f/p/+n/6f/q/+r/6v/s/+v/6//r/+z/7P/s
/+v/6//q/+r/6f/o/+f/5//m/+P/4v/g/9//4P/g/+H/4f/j/+P/4//j/+b/6P/p/+r/
6P/p/+v/7P/s/+z/7v/u//L/8v/y//L/8v/y//L/8v/y//L/8P/v//H/8f/x//H/8P/v
/+7/7f/u/+3/7f/t/+3/7f/t/+3/7v/u/+7/7f/w//H/8f/y//D/8P/w//D/7f/t/+3/
7P/t/+3/7f/t/+7/7//w//H/7//v/+//7//t/+3/7f/t/+//7//v/+//7v/u/+7/7v/w
//D/8P/w/+7/7P/s/+3/7//w//H/8f/x//H/8f/x/+//7v/t/+3/7//u/+7/7//t/+7/
7v/u/+z/7P/s/+z/7P/t/+7/7//v/+3/7f/t/+3/7f/t/+3/7f/t/+7/7v/r/+v/7P/s
/+3/7v/v//D/7//u/+3/7P/u/+3/7P/r/+7/7//w/+//8P/w/+//7P/s/+z/7P/q/+b/
5v/n/+j/6v/r/+v/6//s/+z/7v/u/+7/7P/q/+r/6//q/+r/6v/q/+r/7P/s/+z/7P/s
/+z/7P/s/+v/6//r/+v/6f/p/+n/6f/r/+v/6//r/+v/6//s/+z/7P/s/+z/7P/r/+v/
7f/t/+3/7f/v/+//8f/x//D/8P/y//L/8//0//T/9v/2//b/8v/y//L/8v/1//X/9P/z
//H/8P/v/+7/8P/x//H/8P/w//D/7//u/+z/6//r/+v/7P/r/+v/6v/q/+r/6v/q/+n/
6f/n/+f/6f/p/+r/6v/q/+r/7f/v/+//7//2/wEADAAYAC4ARwBjAH4AlwCrALwAwgC7
AK4AlwB1AE8AIwDw/8n/uf+0/7L/s/+z/7P/uf/D/8r/0P/X/9z/3v/f/+H/3//h/+X/
5P/i/+T/5P/l/+b/5v/m/+b/5v/m/+T/5P/n/+j/6P/o/+j/5v/m/+f/6P/q/+n/6f/p
/+n/6f/p/+n/5//n/+f/5//n/+f/6P/o/+v/6//q/+r/6v/q/+v/7P/s/+z/7P/s/+v/
6v/p/+j/6f/q/+v/7P/q/+v/7P/t/+3/7P/s/+z/7f/v//D/8f/v/+//7//v/+3/7v/u
/+//8f/y//L/8f/w/+//7//v/+//8P/w//D/8v/x//H/8f/v/+7/7f/r/+3/7P/s/+v/
6v/p/+n/6P/q/+r/6f/p/+b/5v/n/+f/5//n/+f/5//m/+j/6f/q/+r/6//t/+7/8P/w
//L/8v/0//T/9P/0//b/9v/2//b/9v/2//T/8//x//H/8f/x/+//7//v/+//8P/v/+//
7//v/+//7//v//D/8P/w/+//8f/x//D/8P/u/+7/7v/u//D/8f/y//L/7//v/+//7//v
/+//7//v/+3/7f/t/+3/7f/t/+3/7f/v/+//7//v/+7/7v/u/+7/7v/u/+7/7v/u/+z/
7P/t/+7/7v/u/+3/7f/t/+3/7f/t/+z/6//r/+3/7P/s/+3/6//s/+z/7P/q/+r/6v/q
/+v/6//r/+v/6f/n/+f/5//p/+n/6f/p/+b/5f/l/+T/5P/l/+f/6P/q/+r/6v/q/+r/
6P/o/w==
         </WaveFormData>
      </LeadData>
      <LeadData>
         <LeadByteCountTotal>10000</LeadByteCountTotal>
         <LeadTimeOffset>0</LeadTimeOffset>
         <LeadSampleCountTotal>5000</LeadSampleCountTotal>
         <LeadAmplitudeUnitsPerBit>4.88</LeadAmplitudeUnitsPerBit>
         <LeadAmplitudeUnits>��V</LeadAmplitudeUnits>
         <LeadHighLimit>2147483647</LeadHighLimit>
         <LeadLowLimit>268435456</LeadLowLimit>
         <LeadID>V6</LeadID>
         <LeadOffsetFirstSample>0</LeadOffsetFirstSample>
         <FirstSampleBaseline>0</FirstSampleBaseline>
         <LeadSampleSize>2</LeadSampleSize>
         <LeadOff>FALSE</LeadOff>
         <BaselineSway>FALSE</BaselineSway>
         <ExcessiveACNoise>FALSE</ExcessiveACNoise>
         <MuscleNoise>FALSE</MuscleNoise>
         <LeadDataCRC32>2220005769</LeadDataCRC32>
         <WaveFormData>
7P/s/+z/7P/u//D/8v/0/wAACgAUAB4AMABCAFQAZgBqAG4AcgB2AGIATgA6ACYAEwAC
APH/4P/e/9z/2v/Y/9z/3v/g/+L/5f/m/+f/6P/q/+r/6v/q/+j/6P/o/+j/6f/q/+v/
7P/u/+7/7v/u/+z/6v/o/+b/6f/q/+v/7P/s/+z/7P/s/+7/7v/u/+7/7v/u/+7/7v/u
/+7/7v/u//D/8P/w//D/8v/y//L/8v/w//D/8P/w//L/8v/y//L/9P/0//T/9P/y//L/
8v/y//P/9P/1//b/9v/2//b/9v/2//b/9v/2//f/+P/5//r/+P/4//j/+P/5//r/+//8
//z//P/8//z//P/8//z//P/6//r/+v/6//z//P/8//z//P/8//z//P/8//z//P/8//r/
+v/6//r/+v/6//r/+v/6//r/+v/6//v//P/9//7/AAAAAAAAAAACAAIAAgACAAAAAAAA
AAAAAgACAAIAAgAAAAAAAAAAAP7//v/+//7//v/+//7//v/8//z//P/8//7//v/+//7/
/v/+//7//v/8//z//P/8//z//P/8//z//v/+//7//v8AAAAAAAAAAAAAAAAAAAAAAAAA
AAAAAAABAAIAAwAEAAIAAgACAAIAAwAEAAUABgAEAAQABAAEAAMAAgABAAAAAgACAAIA
AgAEAAQABAAEAAIAAgACAAIAAgACAAIAAgACAAIAAgACAAIAAgACAAIAAAAAAAAAAAAA
AAAAAAAAAAIAAgACAAIAAgACAAIAAgADAAQABQAGAAUABAADAAIAAgACAAIAAgAEAAQA
BAAEAAMAAgABAAAAAgACAAIAAgACAAIAAgACAAQABAAEAAQAAgACAAIAAgAAAAAAAAAA
AAIAAgACAAIAAgACAAIAAgAEAAQABAAEAAIAAgACAAMABQAFAAQABAACAAIAAQABAAQA
BAADAAMAAwADAAMABAACAAIAAgACAAQABAAEAAQABgAGAAgACAAHAAYABQAEAAcACQAG
AAgACAAIAAgACAAIAAkACQAJAAsACwAKAAoACgAKAAoACgAMAAsACgAJAAsADAAMAA0A
DQAMAAsACgAJAAgABwAGAAUABQAEAAMABAAEAAUABgAIAAgACAAIAAYABQAEAAMAAwAE
AAQABQAFAAcACAAMABIAFQAaACUANABEAFQAYwBxAH4AigCPAJAAjACCAHIAVwA0ABcA
CQADAP3//f////3/+//9////AwAEAAQABwAKAAoACgAIAAgACAAIAAgACAAIAAgACAAH
AAYABQAEAAcABwAIAAoACAAJAAkACQAHAAcABwAHAAkACQAJAAgABgAGAAcABwAIAAkA
CwANAAwADAALAAoACAAJAAoADAAKAAoACwALAAkACQAKAAoACQAKAAwADQAOAA4ADQAN
AAwADAAMAA0ADwAPABAAEAAOAA4ADgAPABEAEAAQABEAFAAUABQAFQATABQAFAATABIA
EQAQAA8AEQARABMAEwASABIAEgASABAADwAPABAAEgASABIAEAASABIAEQARABEAEQAR
ABEAEAAQABAAEAAOAA4ADgAOABEAEQASABIAFAAVABYAFgAWABUAEwASABUAFgAWABUA
FwAXABcAFwAVABQAEgASAA8ADwAPAA8AEAARABMAFAASABEAEQAQABIAEwATABQAFAAT
ABIAEAAOAA4ADQANAA4ADwAQABIAEgASABIAEwARABAAEAAQABIAEgASABIAEgASABIA
EgAQABAAEQARABMAEwATABMAFAAUABQAFAASABAADgAMAAwADAALAAsADQAOAA8ADwAR
ABEAEQARAA8ADgAOAA4AEAAQAA8ADwAPAA8ADgAMAA4ADgAOAA4ADgANAA0ADQAPAA4A
DgAPAA4ADAALAAoACgAKAAsACwAMAAwADAANAA0ADQANAA0ADwAOAA0ADAALAAsACwAL
AAkACgALAAsADQANAA0ADgAOAA0ADAAJAAcABwAJAAkACgAMAA0ADQALAAsADAAMAAoA
CgAKAAoACgAKAAsADAAPAA8ADgALAA8AEAAMAAsACgAJAAgACgALAAsACwAKAAoACgAK
AAsACwAMAAwACQAJAAkACQAJAAoACgAKAAoACgAKAAoACgAKAAoACgAMAAwADAAMAAwA
DAANAA8ADAAOAA4ADgAOAA4ADgAPAA8ADwARABEADgAOAA4ADgAOAA4ADgANAA4ADQAN
AA4ADgAPAA8ADgAMAAoACQAIAAgACAAHAAcABwAHAAgACAAGAAYABgAGAAYABgAFAAUA
BQAFAAUABgAGAAUABQAJAAgABgAIAA8AEgAXACQAMgBGAFkAawB6AIYAjwCUAJAAiAB6
AGUASAAnAA0AAwD9//f/8//x/+//8//3//f/9v/6/wEABAACAP7//v/+//7//v/8//r/
+v/6//r//P/+/wAAAgAAAP////8AAP7//////////f/9//3//f/7//v/+//6//z//P/9
//3//f/9//7////8//z/+//6//j/+f/6//z//v/+///////9//3//v/+//r/+v/7//v/
/v/+//3//f/+//7//v////7//f/9//z//P/8//z//f8AAAAAAQADAAMAAgABAAEAAAAA
AP///f////////////3//f///////v/+//7//v/+//3//f/+//z//P/8//r//P/8//v/
+//6//n/+P/3//j/+P/4//j/+v/6//r/+v/7//v//P/8//r/+//8//z/+//7//r/+v/9
//7//v/9//r/+f/4//f/+f/4//b/9v/0//P/8v/x//L/8//1//b/8v/x//H/8P/y//P/
8//0//X/9f/1//T/8v/y//H/8f/v/+//7//w//D/8P/w//H/8f/w//D/8P/w//D/8P/w
/+//7v/t/+z/7//w//L/8//x//H/8f/x/+//7v/t/+z/7v/u/+7/7v/s/+z/6//r/+r/
6v/q/+n/6v/r/+z/7f/t/+z/7P/s/+r/6v/p/+n/6P/p/+n/6P/m/+b/5v/m/+j/5//n
/+f/5//m/+b/5//l/+T/5P/k/+T/5P/l/+X/5P/k/+T/5f/n/+f/5//n/+T/4v/g/97/
3//h/+P/5f/i/+L/4v/h/+P/4//j/+T/5P/j/+L/3//e/9//4v/j/+L/4v/h/9//3//f
/+D/4P/c/9r/3P/c/93/3v/f/+D/3//f/97/3f/c/9z/3P/c/9n/2f/a/9r/2//b/9v/
2//Z/9r/2v/a/9r/2v/a/9r/3P/c/9z/3P/c/9z/3P/c/9r/2v/b/93/2P/a/9r/2v/c
/9z/3P/d/93/3f/f/9//3P/c/9z/3P/c/9z/3P/b/9z/2//b/9z/2v/b/9v/2v/b/9r/
2v/a/9r/2v/Z/9n/1v/V/9X/1P/U/9T/1P/U/9T/1P/T/9P/0//T/9P/1P/U/9X/1//X
/9T/0v/S/9f/4P/p//T/AAAQACMANwBEAFAAXwBqAGoAaABeAEsANAAVAPP/2//T/8//
yf/D/8P/wf/B/8X/yv/Q/9H/1P/U/9T/1P/U/9T/1P/U/9b/1v/W/9b/1//Y/9n/2v/Z
/9f/1v/W/9j/2f/Z/9n/2f/Z/9n/2f/Z/9n/2f/Y/9j/2P/Z/9n/2//b/9z/3f/b/9z/
3P/c/9r/2//c/97/3P/c/93/3f/f/9//4P/g/97/3v/f/9//4P/g/9//3//g/+D/4P/h
/+P/4//k/+T/4v/i/+L/4//l/+T/5P/l/+j/6P/o/+n/5//o/+j/5//p/+n/6f/p/+v/
6//t/+3/6v/q/+r/6v/q/+n/6f/q/+r/6v/q/+j/6f/q/+r/6//r/+v/6//r/+r/6v/q
/+r/7P/s/+z/7P/r/+v/7P/s/+z/7f/u/+7/8P/x//H/8v/y//L/8f/v//H/8f/x//H/
8//y//D/8P/w//H/8v/z//P/8//0//T/8P/v/+//7v/s/+3/7f/u//H/8f/x//D/8P/w
/+//7//x//H/8f/y//P/9P/1//f/9f/0//T/9P/0//T/9P/0//T/9P/0//T/9P/0//X/
9f/1//X/9f/1//b/9v/2//b/+P/4//j/+P/4//j/9//3//b/9v/2//X/9v/3//j/+f/5
//j/+P/4//j/+P/3//f/9v/3//f/9v/2//b/9v/2//f/9//4//n/+f/4//j/+f/7//r/
+v/6//j/+P/5//n/9v/2//b/9//5//n/+f/5//r/+v/6//r/+v/7//z//f/8//z//P/7
//v/+//7//z/+//7//v/+f/4//n//P/9//v//P/8//v//P/9////AAD///7//f/8//T/
+P/8//z//P/8//z//v/////////8//z//P/8//v/+//8//z//f/9//3//f/9//7//v/+
/wAAAAAAAAAA///+//3//P8BAAIAAwAEAAQABAAFAAcABAAGAAYABgAEAAQABAAFAAcA
BwAJAAkACAAIAAgACAAKAAoACgAJAAgABwAHAAgACgALAAsACgAIAAYABQAEAAYABgAF
AAUAAgABAAEAAAACAAIAAgACAAIAAgABAAEAAwADAAMABAAEAAEAAQADAAQABAAIAA8A
FgAZACIANABEAFUAZwB2AIAAiwCOAJAAjACAAG0AUAArAA8ABQABAPn/9//3//f/9//5
//v//v8CAAMABAACAAIABAAGAAYABgAGAAQABAAEAAQABAAEAAQABAAGAAUABQAGAAYA
BwAHAAcABwAHAAcABwAFAAUABQAEAAQABAAFAAUABQAFAAYABwAHAAgACAAIAAcABwAH
AAgACgAKAAsACwALAAsADAAMAAoACgALAAsACgAKAAkACQAKAAoACgALAAsACwAMAAwA
DgAOAA4ADwAPAA4ADgAPAA4ADgAOAA8AEQASABIAEQARABEAEQARAA8ADwARABEADgAO
AA4ADgAQAA8ADwAQABAAEAAQAA4AEAAQAA8ADwAPAA8ADwAPAA4ADgAOAA4ADgAOAA4A
DgAPAA8AEAAQAA4ADwAQABAAEgATABMAFAATABQAFAATABMAEwATABMAFQAUABIAEgAT
ABMAEwATABEAEQASABIAEAAPAA8ADgAOAA8ADwAQAA8ADwAPAA4AEAAQAA8ADwAPAA8A
DwAQABAAEAAQABEAEQAQABAAEAARABIAEwAUABQAFAAUABQAEwASABIAEQATABMAEwAT
ABAAEAAQABAAEgASABIAEgAQABAADwAPABIAEgASABEADwAPAA8ADwAPAA4ADgAOAA4A
DgANAA0AEAARABEAEAAQABAAEAAQABAADwAPAA8ADQAMAAwADQANAAwADAAMAA4ADgAP
AA8ADgAOAA4ADwAPAA8ADwAPABAAEAAQABAADQANAA0ADQALAAwADQANAAsACwALAAwA
DwAPAA8ADQANAA0ADwAPAA0ADgAOAA0ADQANAA4ADgAOAA4ADgAOAAwADAANAA4ADQAO
AA4ADgAOAA4ADQANAAwACwANAA4ADwAQAA4ADQANAAwADQANAA0ADQANAA4ADgAOAA4A
DgAOAA4ADAAMAAwADAAQABIAFAAWABUAFAAUABUADwAQAA8ADgARABIAEwAVABUAFQAX
ABcAFQAUABMAEgAUABQAFAATABAADwAPABAAEgATABMAEgAPAA4ADgAOAAwADAALAAsA
DAALAAsACgAMAAwADAAMAAoACgAJAAkACQAJAAkACgAMAA0ADwAPABAAEgAWABkAHgAr
ADoASABYAGkAdwCEAI4AkwCUAJAAhAB0AFkAOgAdAA8ACQAFAAEA/f/7//n//f///wMA
BgAKAAsACgAKAAwACgAIAAgACAAKAAgACAAIAAgACAAIAAgACAAGAAUABQAGAAQABQAF
AAUABgAHAAgACQAJAAkACQAIAAgACAAJAAkACwALAAwADQAPABAAEAAQAAkABwAFAAQA
BAAEAAUABQAIAAkACwAMAAoACgALAAsACwAKAAgABwAKAAoACgALAA0ADQAOAA4ADAAM
AAwADQALAAoACgALAAwADAAMAA0ADwAQABAADwANAA0ADQANAA8ADwARABEADgAOAA4A
DgAOAA0ADQAOABAAEAAQAA4ACgAIAAUAAwAEAAUABgAHAAgACAAIAAgACgAKAAoACgAJ
AAkACgAKAAgACQAKAAoADQANAAwADAALAAwADAALAAsACwALAAsACQAIAAYABgAFAAUA
BQAFAAUABQAGAAYAAgABAAEAAAD+//////8AAAMAAwADAAIAAAAAAP////8BAAEAAQAC
AAAAAAAAAAEAAQAAAAAAAAAAAAAAAAAAAP7//v/+//7//v/+///////9//3//f/9//3/
/v///wAA/f/8//v/+v/8//z/+//7//7//v/+//3/+//5//f/9f/3//j/+v/8//n/+P/2
//X/9//5//r/+v/6//r/+v/6//n/9//2//X/9//2//b/9//1//T/9P/0//b/9v/3//f/
+P/4//j/+f/2//X/9P/z//P/8v/x//D/8v/z//T/9f/y//L/8v/x/+//7//v//D/8f/x
//H/7//t/+3/7//v/+//8P/w/+//7//x//T/8f/w/+//7v/t/+3/7P/r/+v/7P/t/+7/
7P/r/+v/6v/r/+v/6//r/+n/6v/q/+r/6P/o/+j/6P/q/+r/6v/q/+z/7P/s/+z/6v/q
/+v/7f/s/+7/7v/u/+z/7P/s/+3/6//r/+3/7f/s/+z/7P/s/+7/7v/u/+3/6f/n/+b/
5v/o/+n/6f/o/+f/5v/m/+b/5v/m/+X/5f/i/+H/4f/g/97/3v/e/97/3v/e/93/3f/f
/9//3//g/+L/4f/f/9//3v/a/9r/4//u//P//P8KAB4AMQBBAFAAXgBpAGwAbgBuAF4A
RwAsAAsA6//b/9H/yf/D/8X/xf/F/8X/x//I/8r/0f/U/9b/1v/W/9j/2v/Y/9b/1v/W
/9b/1v/V/9T/0//S/9P/0//U/9b/1P/V/9X/1f/V/9X/1f/V/9X/1f/V/9T/0v/S/9P/
0//S/9H/0f/R/9H/0v/S/9L/0v/T/9T/1v/V/9T/1P/T/9X/1f/W/9b/1P/U/9X/1f/T
/9L/0P/P/9H/0v/T/9X/0//T/9T/1P/V/9b/1//Z/9n/2P/Y/9n/2v/a/9r/2//b/9z/
3P/b/9n/2f/Z/9n/2f/Z/9v/2//b/9z/3f/e/9z/2//b/9z/3P/c/9z/2v/a/9r/2f/Z
/9n/2f/Z/9n/2P/Y/9j/2P/Y/9j/2P/Y/9f/1//Y/9j/2//d/9//4P/f/9//3v/e/9//
4P/g/9//4f/h/+H/4f/j/+L/4P/g/9//3//f/9//3f/d/97/3v/d/93/3v/e/93/3f/c
/9z/3//f/9//3v/f/+D/4P/h/+D/3//e/97/3P/c/9z/3f/e/97/3//g/97/3v/e/97/
4P/g/+D/4P/h/+L/5P/l/+T/4//i/+H/4f/i/+P/5P/k/+T/5P/k/+b/5v/l/+X/5v/m
/+b/5f/l/+X/5f/l/+X/5P/k/+T/5f/m/+b/5//o/+n/6f/o/+r/6v/q/+r/6P/n/+f/
5//p/+j/6P/p/+f/5v/m/+b/5//o/+r/6//o/+j/6P/p/+f/5//n/+f/6P/o/+j/6P/n
/+f/5//n/+n/6v/r/+v/6//r/+v/7P/t/+3/7f/r/+n/6f/r/+v/6f/q/+r/6f/p/+n/
6v/q/+z/7P/s/+3/7v/v//D/7//v/+7/7f/s/+z/7P/s/+z/7f/v//D/7v/t/+z/6//t
/+7/7v/u//D/8P/w//D/7v/u/+7/7v/y//L/8v/y//L/8v/z//X/9P/2//b/9v/0//T/
9P/1//f/9//5//n/+P/4//j/+P/4//j/+P/3//j/9//3//j/+P/5//n/+P/5//j/+P/4
//f/9v/0//P/9f/1//b/9v/0//T/9P/0//T/9P/z//P/8//z//P/9P/2//X/9f/1//b/
+P/6////BgANABQAJAA2AEkAWwBoAHQAfwCEAIoAiAB8AGcASgAnAAcA9//v/+n/5f/j
/+X/5//p/+3/8v/0//X/+P/6//r/+P/2//b/+P/6//r/+v/6//r/+P/4//j/+P/6//n/
+f/6//j/+f/5//n/+f/5//n/+f/7//v/+//6//r/+v/7//v//f/9//7////+//7//f/8
//v/+//7//z//P/8//3//f//////AAAAAP7//v///////v/+//3//f8AAAAAAAABAAEA
AQACAAIABAAEAAQABQADAAIAAgADAAYABgAGAAcABwAIAAgABwAJAAkACQAJAAcABwAJ
AAkABgAGAAYABgAJAAkACgAMAAwADAAMAAoACQAIAAYABQAHAAcABwAHAAYABgAGAAYA
CAAIAAgACAAJAAkACgAKAAoACwAMAAwACwALAAoACgAMAA4ADwAPAA0ADQANAA0ADQAM
AAoACgALAAsACwALAA0ADQAOAA4ACgAHAAUAAgADAAUABgAIAAkACQAJAAgACAAIAAcA
BwAJAAkACQAKAAgACAAIAAkACQAIAAgACAAKAAoACgAKAAgACAAIAAgACgAKAAsACwAL
AAsACwALAAgACAAIAAgACQAKAAsADAAMAAwACwALAAoACgAKAAkACgALAAwADQALAAoA
CgAKAAoACgAJAAkACgALAAsACgAKAAoACgAKAAgABwAHAAcACQAIAAgACQALAAoACgAK
AAoACgALAAsACAAIAAgACQAJAAkACQAJAAsACgAJAAgACQAJAAkACQAJAAoACwALAAsA
CwALAAwADAALAAoABwAGAAcACgALAAsADAAMAAsACQAJAAoACgAKAAoACgAKAAwACgAK
AAwADAAMAAwACgALAAsACwAIAAgACAAIAAoACwANAA4ADQANAA0ADQALAAwADAAMAAwA
DAAMAAwADAAMAAwADAAOAA4ADgAOABAAEAARABMADgAQABAAEAAQABAAEAARABIAEwAW
ABcAFQAUABMAEgASABIAEgARABAADwAPABAAEAARABEAEAAQABAAEQASABIAEgARABEA
DgANAA0ADAAMAAwADAAMAAwADAALAAsADQANAA0ADgAOAA0ACwALABAAEgAYAB8AJAAr
ADoATABcAGsAdwCEAI4AlQCUAJAAhgB2AF0AOgAdAA8ACQADAP///////wMABQAHAAkA
DAAOAA8AEgAUABIADgAMAAwADAAMAAwADAAMAAwADgAOAA4ADgAMAAsACwAMAA4ADwAP
AA8AEQARABEAEQAQAA8ADgAMAA4ADgAPAA8ADgANAA0ADQANAA4ADgAOAA0ADQANAA4A
DgAOAA8ADwAPAA8AEAAQAA4ADgAPAA8AEgASABEAEQASABIAEgATABIAEQARABAAEAAQ
ABAAEQARABAAEAARABQAFAAUABUAEwAUABQAEwATABMAEwATABUAFQAXABcAFAAUABQA
FAAUABMAEwAUABQAFAAUABIAEgASABEAEQARABEAEQARABAAEAAQABAADgAOAA4ADgAR
ABEAEgASABIAEwAUABQAFQAVABQAFAAVABYAFgAVABQAEwASABEAEwASABAAEAANAA0A
DQANAA8ADwAQABAADgANAA0ADAAOAA8ADwAQAA8ADwAPAA4ADgAOAA0ADQANAA0ADQAO
ABAAEAAQABEADwAOAA4ADgAMAAwADAAMAA4ADgAOAA4ADgAOAA8ADwAOAA0ADAALAAwA
DAAMAAwADAAMAAwADAAMAAwACwALAAoACgAKAAkABwAHAAcABwAJAAgACAAIAAYABgAF
AAUACAAJAAkACAAKAAoACgAKAAgABwAHAAcABgAEAAMAAwAFAAQABAAEAAYABgAHAAcA
BQAEAAMAAwAEAAUABgAHAAUABAADAAIAAwADAAMAAwACAAIAAgABAP///////wAAAQAB
AAEA//8AAAEABAAFAPv//P8AAAEAAAAAAAAAAAAAAP/////+//3//f/+////AAD9//3/
/v/+//3//f/9//3//f/+//7//v/+//7//v/+//z//P/8//z//f/8//v/+v/7//z//v8B
AAAAAgACAAIA///+//3//f/9//3//////wAAAAAAAAAAAgACAAIAAQD+//3//f/+//3/
/f/8//r/+f/4//j/+P/4//j/9//3//b/9f/1//T/8v/y//L/8v/y//L/8f/x//P/8//z
//T/8P/t/+v/7f/w//D/8P/1//r/AQAKABgAKAA/AFEAYABsAHUAegB+AH4AdgBjAEoA
KwAHAO3/5f/j/9//2f/V/9X/2f/d/+L/5P/n/+j/6P/o/+b/5P/m/+r/6v/q/+r/6v/q
/+j/6P/o/+j/5v/l/+X/5v/m/+f/5//n/+X/5f/l/+X/5//n/+f/5v/m/+b/5//n/+X/
5f/m/+f/5f/m/+b/5v/j/+P/4//k/+b/5v/n/+f/5f/l/+b/5v/m/+b/5//n/+f/5v/k
/+P/5P/k/+T/5f/n/+f/6P/o/+f/5v/l/+X/5f/k/+T/5f/o/+j/6P/p/+f/6P/o/+f/
5v/l/+T/4//k/+X/6P/p/+b/5v/m/+b/5P/j/+P/5P/k/+T/5P/i/+L/4v/h/+H/4f/h
/+H/4f/i/+L/4v/i/+H/4P/f/97/4f/h/+L/4v/i/+P/5P/k/+P/4f/e/9z/3//g/+D/
3//g/+H/4v/j/+L/4P/d/9z/2//b/9v/2//a/9n/2f/Y/9f/1//Y/9j/1v/X/9f/2P/b
/9v/2//a/9n/2P/W/9X/1//X/9f/2P/W/9b/1v/X/9X/1P/U/9T/1v/W/9b/1v/U/9T/
1P/U/9T/1P/V/9X/0//T/9P/0//S/9L/0v/S/9T/1P/U/9T/0v/S/9H/0f/S/9L/0v/R
/9H/0f/R/9H/0f/Q/9D/0P/P/87/zP/L/83/z//Q/9D/0P/Q/9D/0P/P/83/zP/L/8z/
zP/N/8//z//O/87/zv/O/87/z//P/87/zv/O/8//z//P/8//z//N/8z/y//K/8z/zf/O
/8//zv/O/87/zf/N/83/zf/O/8//z//P/83/zP/N/9D/0f/P/8z/zP/N/87/zv/O/87/
zv/Q/9H/0f/R/9D/0P/Q/9D/z//P/9D/0P/R/9H/0f/R/8//0P/Q/9D/zv/O/87/zv/Q
/9D/0P/Q/9T/1P/U/9T/0v/S/9P/1f/U/9b/1v/W/9b/1v/W/9f/1//X/9n/2f/Y/9j/
2P/Y/9r/2v/a/9n/2v/Z/9n/2v/a/9v/2//a/9n/2P/Y/9j/2P/Y/9f/1//U/9P/0//S
/9P/1P/V/9b/1P/U/9P/0//R/9H/0f/S/9T/0//V/9f/2P/Y/9z/4f/o/+//+v8KABwA
MQA/AEwAXABpAG4AbgBoAFYAPwAgAPv/3f/R/8v/xf/F/8n/yf/J/8n/y//O/9D/0//W
/9j/2P/W/9j/2v/a/9j/2v/a/9r/2v/Y/9j/2P/Y/9b/1f/V/9b/2f/b/9z/3f/b/9v/
2//b/9v/2//b/9r/2//c/97/3//f/9//4P/h/+D/4P/f/97/3P/d/97/4P/h/+L/5P/l
/+L/4f/h/+D/4f/i/+T/5f/m/+b/5f/l/+b/5v/m/+f/5f/l/+b/5v/o/+j/6P/p/+v/
6v/q/+v/6v/q/+r/6//t/+7/7v/t/+//7//v/+//7//v//H/8f/w//D/8P/w//H/8f/y
//T/8v/y//L/8P/y//L/8f/x/+7/7f/s/+v/6//s/+3/7v/u/+7/7v/u//H/8f/y//L/
8v/z//T/9P/1//X/9P/0//f/+P/4//f/9//3//f/9//1//T/8v/y//L/8//0//X/9P/z
//P/8v/x//H/8v/y//L/8//z//T/9f/1//X/9P/3//j/+P/5//j/9//2//b/9f/0//P/
8//1//T/9P/0//b/9v/2//b/9v/2//b/9v/2//b/9//3//f/9//3//f/9v/2//b/9v/2
//b/9v/2//b/9v/1//X/9//4//n/+f/3//f/9//3//X/9P/0//T/9v/2//X/9f/2//f/
9//2//T/9P/0//T/9v/1//X/9f/1//T/9P/1//X/9P/0//T/9P/0//X/9f/0//T/9P/1
//f/9//3//f/9f/0//P/8v/z//P/8//z//T/9v/4//n/+P/3//b/9v/2//X/9P/x//H/
8f/z//P/8//0//T/8//1//X/9v/2//T/9P/0//T/8v/y//L/8v/y//L/8v/z//P/8//y
//L/8v/y//H/8f/y//L/8f/x//H/8f/x//L/8v/y//L/8v/y//L/8v/y//L/8v/y//L/
8v/y//L/8v/z//X/8v/0//T/9P/2//b/9v/3//f/9//5//n/+P/4//j/+P/6//r/+v/5
//f/9f/0//T/8v/z//P/8v/y//L/8//0//P/8v/w/+//8P/v/+//7v/u/+7/7v/u/+z/
7P/r/+v/7f/t/+3/7v/u/+//8f/1//L/8P/0//n//v8DABAAHgAwAEEAUQBeAGwAdQB2
AHYAcABiAE0AMgAPAPf/7f/p/+P/4//h/93/3//j/+X/6P/s/+//7v/s/+r/6v/o/+r/
7P/o/+r/6v/q/+r/6v/q/+r/6v/q/+n/6f/q/+z/7f/t/+3/7P/r/+r/6f/r/+v/6//q
/+r/6v/r/+v/6f/p/+r/6//p/+r/6v/q/+r/6//s/+7/7P/s/+3/7f/r/+v/7P/s/+j/
6P/p/+n/6//s/+z/7f/s/+z/7P/t/+3/7f/u/+7/8P/w//D/8f/v/+7/7v/v/+//7v/t
/+3/7v/w//H/8f/v/+//7//v/+//7//x//H/8P/w//D/8P/u/+3/7f/u/+7/7v/u/+z/
7P/s/+v/6//t/+3/7f/t/+r/6v/q/+r/6v/q/+r/6v/r/+v/7P/s/+z/7f/u/+7/7//v
/+7/7v/t/+7/7v/t/+//7//v/+//8f/w/+7/7v/r/+v/6//r/+n/6f/q/+r/6v/p/+n/
6P/o/+n/6f/q/+n/6f/p/+j/6P/o/+f/5//n/+f/5//o/+n/6v/r/+3/7P/q/+n/6P/o
/+j/6P/o/+b/5v/m/+b/5v/m/+f/5//n/+f/5//n/+b/5v/m/+b/5v/m/+b/5v/m/+b/
5f/l/+j/6P/o/+f/5f/l/+X/5f/n/+b/5v/m/+T/5P/j/+P/5P/l/+X/5P/i/+L/4v/i
/+P/4//k/+X/4//i/+L/4//j/+L/4v/i/9//3v/e/93/3//g/+H/4//l/+X/5f/l/+P/
4v/h/w==
         </WaveFormData>
      </LeadData>
   </Waveform>
</RestingECG>
