# Supplementary material for: Detection of Left Atrial Enlargement Using a Convolutional Neural Network-Enabled Electrocardiogram
Source: Front Cardiovasc Med. 2020 Dec 17;7:609976. doi: 10.3389/fcvm.2020.609976 (PMC7773668; doi:10.3389/fcvm.2020.609976)
Supplement: Supplementary file 2 [file Data_Sheet_2.ZIP › normal1/1802010598_10281_0000000A.XML]

<?xml version="1.0" encoding="Windows-1252"?>
<!DOCTYPE RestingECG SYSTEM "restecg.dtd">
<RestingECG>
   <PatientDemographics>
      <PatientID>1802010598</PatientID>
      <PatientAge>74</PatientAge>
      <AgeUnits>Years</AgeUnits>
      <Gender>Female</Gender>
      <PatientLastName>huangyanju</PatientLastName>
   </PatientDemographics>
   <TestDemographics>
      <DataType>Resting</DataType>
      <Site>1</Site>
      <AcquisitionDevice>MAC55</AcquisitionDevice>
      <Status>Unconfirmed</Status>
      <Priority>Normal</Priority>
      <AcquisitionTime>09:14:19</AcquisitionTime>
      <AcquisitionDate>09-22-2015</AcquisitionDate>
      <CartNumber>1</CartNumber>
      <AcquisitionSoftwareVersion>009C</AcquisitionSoftwareVersion>
      <XMLSourceVersion>MAC5000 v1.0</XMLSourceVersion>
   </TestDemographics>
   <RestingECGMeasurements>
      <VentricularRate>65</VentricularRate>
      <AtrialRate>65</AtrialRate>
      <PRInterval>146</PRInterval>
      <QRSDuration>84</QRSDuration>
      <QTInterval>426</QTInterval>
      <QTCorrected>443</QTCorrected>
      <RAxis>48</RAxis>
      <TAxis>43</TAxis>
      <QRSCount>11</QRSCount>
      <QOnset>220</QOnset>
      <QOffset>262</QOffset>
      <POnset>147</POnset>
      <POffset>194</POffset>
      <TOffset>433</TOffset>
      <ECGSampleBase>500</ECGSampleBase>
      <ECGSampleExponent>0</ECGSampleExponent>
   </RestingECGMeasurements>
   <Diagnosis>
      <Modality>Resting</Modality>
         <StatementCount>2</StatementCount>
         <LabelText>12SL ��ϳ���</LabelText>
      <DiagnosisStatement>
         <StmtFlag>ENDSLINE</StmtFlag>
         <StmtText>�������</StmtText>
      </DiagnosisStatement>
      <DiagnosisStatement>
         <StmtFlag>ENDSLINE</StmtFlag>
         <StmtText>���� ECG</StmtText>
      </DiagnosisStatement>
   </Diagnosis>
   <Waveform>
      <WaveformType>Rhythm</WaveformType>
      <WaveformStartTime>0</WaveformStartTime>
      <NumberofLeads>8</NumberofLeads>
      <SampleType>CONTINUOUS_SAMPLES</SampleType>
      <SampleBase>500</SampleBase>
      <SampleExponent>0</SampleExponent>
      <HighPassFilter>16</HighPassFilter>
      <LowPassFilter>150</LowPassFilter>
      <ACFilter>NONE</ACFilter>
      <LeadData>
         <LeadByteCountTotal>10000</LeadByteCountTotal>
         <LeadTimeOffset>0</LeadTimeOffset>
         <LeadSampleCountTotal>5000</LeadSampleCountTotal>
         <LeadAmplitudeUnitsPerBit>4.88</LeadAmplitudeUnitsPerBit>
         <LeadAmplitudeUnits>��V</LeadAmplitudeUnits>
         <LeadHighLimit>2147483647</LeadHighLimit>
         <LeadLowLimit>268435456</LeadLowLimit>
         <LeadID>I</LeadID>
         <LeadOffsetFirstSample>0</LeadOffsetFirstSample>
         <FirstSampleBaseline>0</FirstSampleBaseline>
         <LeadSampleSize>2</LeadSampleSize>
         <LeadOff>FALSE</LeadOff>
         <BaselineSway>FALSE</BaselineSway>
         <ExcessiveACNoise>FALSE</ExcessiveACNoise>
         <MuscleNoise>FALSE</MuscleNoise>
         <LeadDataCRC32>1331182670</LeadDataCRC32>
         <WaveFormData>
9P/0//T/9P/x//D/7//u//P/9P/z//T/8v/y//P/9f/0//X/9v/2//T/9P/2//j/+v/5
//n/+f/7//r/+v/6//b/9f/z//L/9v/3//n/+v/5//r/+v/6//j/9//2//X/9//3//b/
9P/w/+//7//u/+n/6f/o/+j/6//r/+r/6v/o/+j/6P/o/+j/6P/o/+f/5//o/+n/6f/q
/+r/6v/q/+j/6P/o/+n/6P/o/+f/7f/y//P/9P/3//7/BAAMABoALAA6AEsAWgBcAFoA
WABWAFEASAA7AC8AIQAQAAgACAABAPD/5v/j/+b/7f/p/+n/8//z/+3/6P/r/+//8f/w
/+7/7f/q/+n/6f/r/+v/6v/q/+3/7f/t/+z/7P/s/+z/7P/q/+v/6//q/+z/7f/t/+3/
6//r/+r/5f/p/+v/7P/t/+r/6//q/+n/6v/s/+//8P/w/+7/7P/s/+7/8P/w/+7/8P/w
//L/8//z//P/8//z//P/9P/0//b/9f/0//L/8f/y//P/9P/1//X/9v/3//f/9//4//j/
+f/5//j/9//2//f/9//4//j/+f/6//v/+//+/wAAAQAAAAUABwAHAAcABQAEAAMAAgAG
AAcACQAKAA0ADQANAA8ADgAOAA4ADwATABIAEwAUABQAFQAVABUAEgAPAA0ADAAPAA4A
DwARAA8ADQANAAwADAAMAAsACwALAAkACQAKAAYABQADAAAABAAEAAAA+//4//j/+//4
//f/+P/6//v/9v/2//b/9f/1//X/9P/0//f/9//3//f/9f/0//P/8//0//T/9P/z//P/
9P/1//b/9P/0//b/9//2//X/9P/x//H/8v/z//T/8//0//T/9P/2//b/9v/2//T/9P/0
//X/9f/1//X/9f/3//f/9//3//n/+f/6//r/9v/4//j/+P/6//r/+v/5//f/+P/4//j/
+P/4//f/9f/5//n/+v/6//n/+f/4//j/9v/2//b/9v/2//b/9//3//f/9//4//j/9v/0
//T/9f/2//P/9P/5//j/9v/1//X/9//2//b/9v/3//j/+f/4//f/9v/1//X/9f/0//T/
9P/2//b/9v/3//b/9f/0//P/9f/0//P/8//1//X/9P/z//H/8f/x//P/+P/1//X/9f/1
//X/9v/2//b/9f/0//T/9v/2//P/8//z//P/8//0//X/9f/x//H/8P/x//H/8f/1//j/
9v/z//L/8f/w//H/8v/z//b/9v/0//T/9P/y//P/9f/2//f/+P/4//j/+v/8//7//v/9
//3//f/9//z//P/8//v/+//6//r/+//7//z//P/9//7//v/+//7/+//6//n/+f/6//r/
+f/4//f/9//2//P/8f/w//D/8f/z//L/8v/y//L/8v/y//L/8f/w/+7/7f/w//H/8f/w
//D/8P/w//D/8f/y//T/9v/y/+3/7//2//v//P/5//r/AgAQABwAJgAwAD8AUgBiAHAA
cgBmAF0AZgBnAFsATQBAADIAJgAhABgABgD3//L/9f/3//n//f/9//n/9v/z//X/9//0
//b/+P/2//b/9//1//X/9P/0//T/8//y//D/8//0//X/9v/0//X/9f/0//T/9f/1//X/
+P/5//n/9f/2//X/8//x//H/8//z//P/9f/2//j/+P/6//j/9v/2//T/9v/2//T/9v/2
//j/+f/5//n/+f/5//f/+P/4//r//P/8//v/+//7//v/+//7//v//P/9//3//f/+//7/
///+//7//v/+/wAAAQADAAQABAAEAAQAAwADAAQABAACAAUABwAHAAcACgAKAAoACgAM
AA0ADwAQAA8ADwAPABEAFAAUABQAFQAWABQAFAAUABkAGwAcAB0AGwAZABgAGAAbABoA
GwAdABsAFwAVABIAEQASABIAEwASAA8ADgAOAA0ADQAMAAoACgAKAAYAAQACAAIABQAC
AAIAAgADAAMA///+//3/+//9//3//P/8//z/+//6//n//P/8//z//f/8//z//P/7//n/
+P/3//b/9//4//v//f/7//v/+//5//j/+P/4//j/+f/6//r/+v/8//z//P/8//z//P/8
//3/+//7//v/+//9//3//f/9//z/+//7//r/+f/8//3//v/+//7//v/9//3//v/+//7/
/f/8//r/9//6//v//f/+//7//f/7//r/+//8//3//v/8//z//f/9//z/+//7//r/+v/4
//j/+f/7//f/9//7//3//P/8//3/+//6//r/+v/6//r/+v/4//j/+P/4//n/+//6//r/
+v/5//j/9//3//n/+f/5//n/+f/4//f/9//6//v/+//7//n/+f/5//v//P/5//n/+f/5
//n/+v/6//j/9//2//b/+v/6//f/9//3//f/9//4//r/+//4//n/9//3//b/9f/z//T/
9P/z//T/8v/1//b/9//4//r/+v/6//z/+//4//f/9v/2//f/+f/6//v//P/8//z//v8A
AAIAAgD/////////////AAABAAEA///+//7////9//7//v///wEAAgADAAQAAwACAAEA
AQAAAP7/+//4//j/+f/5//f/9v/0//P/8//1//T/9P/0//X/9v/3//j/9f/0//L/8f/z
//X/9v/2//T/9P/0//T/9P/0//X/9v/6//P/8f/0//f//P8BAAIACAAWACAAKAA6AEsA
WgBqAHIAdAB2AHcAdABxAG0AXQBOAD4AKgAdABYACgD9//j/9//9////AQD//////P/5
//f/9f/4//r/+//6//v//f/6//n/9//2//j/+f/6//r/+P/4//j/+P/2//f/9//2//j/
+f/5//n/+P/5//n/9f/5//n/+P/3//n/+//7//v/+P/4//n/+P/8//r/+P/4//n//P/9
//z/+f/4//n/+f/6//v//P/9////AAAAAAIAAAAAAP/////9//3//f/9//v//P/9//3/
AAACAAMABQAEAAQABAAEAAEAAQACAAIABQAGAAcABwAJAAoACgAIAA0ADwAPAA8ADQAM
AAsACgANAA8AEgAUABIAEQAQABEAEwAUABUAFwAaABgAGAAYABoAGwAbABsAGwAbABwA
HgAeABwAHAAdABsAGQAZABgAGAAYABcAFwAUABEAEAAQAA8ADwAOAAwAEAAQAAwABwAD
AAIABAAAAP//AAACAAMA/v/+//7//f///////v/+//3//f/9//3////+//3//f/7//r/
+f/3//n/+v/7//z/+v/6//z//f/////////9//n/+P/3//b/+f/6//r/+v/6//r/+v/6
//z//v8AAAMA///9//v/+f/6//v//P/9//v/+//8//z//P/+//7//v/9//z/+//5//v/
/P/8//z///8AAAAA//8BAAEAAgACAAAA///9//z//f/+////AAAAAAAAAQABAAAA////
//7//P/6//r/+//8//n/+v////3//P/8//3/+//6//r/+v/8//z//P/6//v//P/9////
///+//7//v/7//r/+f/5//f/9//3//f/+v/6//r/+//9//3//P/7//n/+f/5//v/+//3
//b/9f/2//f/+f/6//r/+f/4//j/+v/6//f/9//5//n/+f/6//3//f/5//n/+v/7//v/
+//7//r/+v/5//b/+P/4//j/+P/4//j/+P/6//r/+P/4//j/+f/7//7/AAAAAAAA///+
/wAAAgAEAAQAAQABAAEAAQACAAIAAgABAAIAAgADAAUAAgACAAEAAQACAAIAAgACAAMA
AgABAAEAAwACAAAA/v/7//v/+v/3//n/+P/4//n/9v/0//P/8v/0//T/9P/0//X/9v/2
//f/9v/3//f/9v/4//j/+P/4//f/9v/2//b//v/z/+f/8P/7//j/+f8CAAgAEgAkADQA
QgBTAGgAdAB2AHYAdgB1AHgAeQBxAFsARgA4ACoAHQASAAQA9//y//f/+//7/wEABQAB
AAAAAQD9//X/9P/4//j/9v/2//f/+f/5//j/+P/5//n/+f/4//X/9P/z//L/8//1//b/
9v/2//f/9//3//v//f/+//v/+//5//b/8//1//f/9//3//X/9v/4//j/+//6//n/+v/4
//r/+v/4//j/+P/6//v/+f/5//n/+f/7//z//P/+//z//P/7//v//f/9//3//f/7//z/
/f/9////AAAAAAEAAgACAAIAAgABAAEAAgACAAEAAgADAAMABwAIAAgABgAJAAsACwAL
AA0ADgAPABAAEAAPAA8ADgARABEAEQATABcAGAAZABsAHQAaABkAGAAYABkAGQAZABsA
GwAcAB4AHQAaABkAGQAXABUAFQAUABQAFAATABMAEwARABEAEgAPAA8ADgAMAA4ADgAK
AAUAAgACAAUAAgABAAIABAAFAAAAAAAAAP///v/9//v/+v/9//3//f/9//3//P/7//v/
+v/6//r/+f/6//r/+v/6//r/+v/8//3//////////f/5//j/9//2//v//v8AAAIAAAAA
AAAAAAD9//z/+//7//3//f/9//3/+//7//v/+//9//3//v/+//v//P/7//r/+//8//3/
/f///wAAAAAAAAAAAAD///3//f/9//7//v///////v/+//3//P/7//r/+f/6//z//f/+
////AQACAAAA/P/6//n/+f/1//X/+f/5//j/+P/5//r/+v/7//z//P/8//z/+v/7//z/
/f////7//P/7//r/+P/4//j/+f/7//v/+//7//v/+v/5//n/+f/5//j/9//6//v//P//
/wEA/f/8//v/+P/3//f/9v/5//n/+f/6//z//P/5//n/+f/5//n/+v/6//n/9P/z//b/
9//7////AAD9//z/+//6//n/+P/3//j/+v/4//j/+P/5//v//v8AAAAAAAD///7//v8A
AAIAAgACAAMABAAFAAMAAgABAP///f/8//z//f/9//7//v///wAAAAAAAAAAAQAAAP//
//////7//P/6//n/+f/4//X/8//y//L/8//z//L/8v/y//L/8v/y//L/9f/2//b/9//2
//f/9//2//T/9P/0//T/8v/y//P/9P/2//f/9//4//f/+v8BAAYAEAAgAC4AQABUAGEA
agB2AHoAcgBqAGsAagBbAEkAOQAqAB4AGgANAP7/+v/3//D/8f/3//n/+f/3//n//P/7
//n/+//8//r/+f/2//X/9f/3//f/9v/2//j/+f/6//r/+P/2//T/8v/1//f/+P/4//j/
+f/5//n/+P/5//n/9f/1//X/9P/z//P/9f/1//X/9//4//r/+v/6//j/9v/2//f/+v/7
//r/+P/4//r/+//5//n/+f/5//v//P/8//7//v/+//3//f/9//3//f/9//7/AAACAAMA
AAAAAP////8CAAIAAgACAAEAAQACAAIAAwAEAAUABQAHAAgACAAGAAkACwALAAsADgAO
AA4ADgAQABEAEwAUABMAEwATABUAGAAYABgAGQAaABgAGAAYABwAHQAdAB0AGgAZABkA
GgAZABYAFQAVABYAFQAWABYAFAAUABMAEwAQAA0ADAAMAAoACQAHAAQACAAKAAgABQAB
AAAAAgD+//7//v///////v/+//7//f///////v/+//3/+//5//f/+P/4//j/+f/9//7/
//////v/+v/5//j/+P/4//r/+//5//n/+f/3//n/+v/7//z//f/+//7//v/+//7//v/+
//z/+v/4//f/9//3//f/9//6//v//P/9//////8AAAAA/f/+//3//P/8//z//P/7//v/
/P/8//z//P/8//v/+f/8//3///8AAAAA///9//z//P/8//z//P/6//r/+//7//n/+f/6
//r//P/6//r/+//5//X/9f/5//v/+v/6//v//f/8//z//P/6//r/+v/4//j/+P/4//n/
9//2//b/9v/2//b/9v/3//n/+f/5//n/9//2//X/9f/5//n/+P/3//b/9f/0//X/+v/3
//f/9//3//f/+P/4//b/9f/0//T/+v/6//f/9//1//X/9f/2//n/+f/1//X/8P/5//r/
+f/4//f/9v/1//T/8//0//f/9v/3//j/9v/3//n/+v/5//r/+v/6//j/+v/8//z//P/9
//7////9//z/+//5//v/+v/6//v/+//8//z//f///wAAAQACAP7//P/6//n/+f/4//b/
9P/z//P/8v/v//H/8P/w//H/7//u/+7/7v/x//L/8//0//P/8v/w/+//7v/v/+//7v/v
//D/8f/y//D/8P/x//L/8v/z//H/9v/5//r///8KABgAIgAmADYASABZAGIAZgBiAFwA
XgBdAEwANwApAB8AFgAQAA4ABQD2/+7/6//u//P/9f/5//v/+//5//b/8//z//n/+v/2
//T/8v/y//P/8v/x/+//7v/w//H/8v/y//T/9P/0//T/9P/1//X/9P/z//P/8v/x//P/
9f/2//P/9f/1//T/8//x//P/8//z//H/8v/0//T/9v/0//L/8v/0//b/9v/0//T/9P/2
//f/9//3//f/9//5//r/+v/8//v/+v/4//f/9//3//f/9//5//r/+//7//r/+v/5//n/
/P/8//z//P/8//3///8AAP//AAABAAEAAQACAAIAAAAEAAcACAAJAAkACAAHAAYACgAL
AA0ADgAPAA8ADwARABIAEgASABMAFAASABIAEgAUABUAFQAVABYAFQAVABYAFAASABIA
EwATABEAEQAQAA8AEAAQABEADQAJAAcABgAHAAcABgAEAAQABAAAAPv//P/8/////P/6
//r/+//7//n/+v/7//v/+P/3//X/9P/3//f/9//3//n/+P/3//f/+P/4//j/9//1//T/
8//y//L/8v/0//X/9v/3//j/9//0//T/9P/0//f/+P/4//j/9//2//X/9P/0//T/9P/1
//b/9//4//n/9//3//f/9//1//X/9v/2//X/+P/5//r/+P/4//j/9//3//j/+P/4//r/
/P/9//3//P/5//f/9P/4//n/+f/6//r/+v/6//r/9v/2//f/9//5//n/+v/6//j/9v/2
//f/9//z//P/9//4//j/+f/7//r/+P/3//b/9v/2//b/9P/0//T/9P/1//X/9P/0//T/
9v/2//b/9//1//X/9f/1//b/9v/2//f/+P/3//X/8//1//X/9f/3//j/9f/1//X/9f/1
//b/9v/0//P/8v/y//j/+P/1//X/9//3//f/+P/3//f/8//z//T/9f/1//X/8f/0//L/
8v/y//L/8v/y//L/9P/1//T/9f/2//X/9f/2//b/9f/2//b/9v/5//z///8AAP7//f/8
//v/+//8//3//f/9//z//P/9////AAAAAAEAAAD+//z/+v/8//z//P/9//v/+v/4//b/
9f/1//T/8f/v/+7/7v/v//D/8P/x//L/8P/w//D/8P/u/+7/7f/t/+//8f/y//L/8v/y
//L/8v/y//L/8//0//L/8//x/+z/8//6//3//v8EAA4AHAAsADoARwBWAGIAaABoAGAA
WQBcAF8AUQA7AC4AKAAgABUACgACAPX/8P/z//v/+//3//X/9f/4//v/+//1//D/9P/2
//T/9P/1//X/9f/0//T/8//z//P/8v/y//L/8v/y//L/8//z//L/8v/z//P/8//2//f/
9//z//P/8//y//H/8//1//X/9f/z//T/9v/2//b/9P/y//L/8v/0//T/8v/y//L/9P/1
//f/9//3//f/9//4//j/+v/6//r/+f/5//r/+//8//3//P/8//z/+//7//z//P/9//7/
/v/+//7/+//7//z//P///wAAAQABAAUABgAGAAQABQAHAAcABwAIAAgACAAIAAwADQAP
ABAADwAPAA8AEQASABIAEgATABYAFAAUABQAFgAXABcAFwAUABMAEwAUABUAFAAVABcA
GQAXABcAFgATABIAEAAPABAADQAMAAwACQAJAAgABgAKAAoABgABAP///v8AAPz//f/+
/wAAAQD9//z/+//5//v/+//6//r/+f/5//n/+f/3//b/9f/1//f/+P/5//n/+P/4//j/
+P/2//b/+P/5//r/+//8//v/9//2//X/9P/3//j/+P/4//f/9v/1//T/9//4//n/+//5
//n/+f/5//r/+//8//3//P/7//v/+v/2//j/+P/4//r/+v/6//n/+//8//z//P/6//r/
+f/3//f/9//4//j/+//7//r/+v/6//r/+v/6//j/+P/5//n/+//7//z//P/+//z//P/9
//r/9f/0//f/+f/4//j/+f/5//j/+P/4//j/+P/4//b/9v/2//b/9//5//j/+P/4//b/
9v/2//f/+f/5//n/+f/3//b/9f/1//X/9f/0//P/8//z//P/9f/6//f/9//3//b/9//5
//r/+f/3//X/9P/4//j/9f/1//X/9f/1//b/9//3//P/8//1//f/+P/5//j/+P/3//X/
8v/2//j/9//2//X/9P/2//j/+v/+//r/9v/0//L/8v/z//X/9v/4//r/+//8//r//P/+
//7//f/9//3//f/9//7///////7//P/7//v//f/+//7////+//7//v/+/////v/9//3/
+//6//j/9v/1//X/9P/x//P/8v/y//P/8f/w//D/8P/y//L/8v/y//L/8v/x//H/8//1
//b/9v/z//L/8f/w//H/8v/0//b/9P/3/+//8v/3//b/9/8CAAoAFAAkADAAPABNAGAA
agBsAG4AbgBpAGgAZwBbAEsAPgAyACQAGQAQAAQA9f/w//X/9f/3////AQD9//z/+//3
//X/+P/4//b/9P/0//X/8//z//L/8v/z//P/8//y//T/9P/0//T/8//z//L/8P/x//P/
9P/1//b/9//3//P/8//z//L/8f/x//P/8//z//P/9P/2//b/+v/4//b/9v/0//b/9v/0
//L/8v/0//X/9f/1//X/9f/1//b/9v/4//v//P/8//3/+//7//v/+//5//r/+//7//3/
/v/+////AAAAAAAAAAD9//3//v/+/wEAAgADAAMAAwAEAAQAAgADAAUABQAFAAcACAAJ
AAoACgALAA0ADgAPAA8ADwARABIAEgASABMAFgAUABQAFAAWABcAFwAXABQAEwATABQA
FQAUABUAFwAXABUAFQAUABAAEAAPAA8AEAANAAwADAAJAAkACAAGAAgACAAEAP//AAAA
AAMAAAD+//7///////z//P/8//v/+f/5//j/+P/6//v//P/9//z/+v/4//f/+v/6//r/
+f/2//b/9v/2//T/9P/2//f/9//3//f/9f/3//j/+f/6//n/+v/6//r/+v/6//r/+v/4
//j/+P/5//n/+f/5//n//P/9//7////8//v/+//6//n//P/9//7//f/8//v/+f/5//r/
+v/6//v//P/8//v//P/7//v/+v/9//3//P/8//r/+v/6//r/+v/6//v/+//7//v//P/8
//7//P/8//3////7//v////8//r/+f/5//n/+P/4//j/+P/4//j/9v/2//b/9v/3//f/
9v/2//b/9v/2//b/9//4//n/+v/7//r/+P/2//X/+f/5//j/9//3//f/9//5//z/+f/5
//n/+f/5//r/+v/4//f/9v/2//j/+P/1//X/9//3//f/+P/7//v/9//3//j/+f/5//n/
9//2//j/+f/8//r/+P/2//T/9f/2//f/+v/6//j/+P/4//b/9//5//r//f/+//7//v/8
//7/AAAAAP////////////8AAAEAAQD///7//v///wEAAgACAAMAAgACAAIAAgADAAIA
AQABAAEAAAD+//z/+//7//r/9//5//j/+P/5//X/8v/w/+7/8f/y//P/9P/y//L/8f/x
//D/8f/x//D/8f/y//P/9P/0//T/9f/2//L/9f/1//b/+f/8//3/AgAMABQAHAAsAEAA
UQBkAHQAegB8AHwAdQBwAG8AYwBRAD4ALgAgAB0AGAACAO3/8P/3//v////9//v/+f/6
//v/+//7//j/+P/4//b/9v/3//f/9//2//b/9//3//f/9v/0//T/9P/0//L/8//z//L/
8//1//b/9//2//f/9//z//f/9//2//X/9//5//n/+f/3//j/+v/6//z/+v/4//j/9v/4
//j/9v/3//j/+//9//v/+//7//v/+//8//z//v/9//z/+v/5//r/+//8//3///8AAAEA
AQABAAIAAgADAAQABAAEAAQAAwADAAQABAAEAAQABAADAAYACAAJAAgACAAJAAgABwAK
AAoACgAKAA4ADwARABIAFQAVABUAFwAWABYAFgAXABoAGAAYABgAGQAZABgAFwAYABkA
GwAeABsAGAAXABcAGAAXABgAGAAUABQAEwATABEADQALAAoADAANAA0ADAAMAAwACAAD
AAIAAgAFAAIA/v/+///////+//7//v/9//v/+//6//r//P/9//7////8//r/+P/3//j/
+P/4//f/+P/4//j/+P/4//j/+v/7//v/+//7//n/+v/6//r/+v/5//r/+v/6//j/+P/4
//j/+v/6//r/+//9////AQADAAAA/f/6//f/+v/7//3//v/+/wAAAAAAAP///v/9//v/
/P/+////AAD///7//P/5//n/+f/6//r/+//7//r/+v/9//7///8AAP3//P/8//v/+f/5
//r/+v/8//r/+v/7//3/+f/5//3/+//6//r/+//7//r/+v/6//z//P/8//r//P/8//z/
/f/7//r/+v/6//z//P/8//3//P/7//r/+f/5//j/9//3//v/+//6//n/9//3//f/+f/8
//n/+f/5//X/9f/2//b/9//3//f/+P/6//r/9//3//X/9f/1//b/9//3//P/8//1//f/
+P/5//f//v/9//z/+//6//r/+v/6//z/+//4//f/9v/3//n//P/+////AAAAAAAAAAAC
AAQABAABAAEAAQABAP7//v/+//3//v/+////AQD//wAAAAABAAIAAgACAAIAAQAAAP//
//8BAAAA/v/8//n/+f/4//X/8//y//L/8//0//T/9f/2//T/9P/0//T/8v/y//H/8f/z
//X/9v/2//P/8v/x//D/8v/y//P/9P/0//P/8//6////+v/5/wYAFAAeACwAPgBSAGMA
dACAAIIAegB2AHcAdgBpAFUAPwAsACIAHgAVAAQA+P/5//7////7//X/8//3/////v/7
//v/+//6//T/9f/0//X/9//1//X/9P/0//b/9//4//j/9v/2//b/9v/4//n/+f/4//b/
9//3//f/9v/3//f/8//4//n/+f/5//j/+f/4//f/+P/6//3//v/9//r/9//2//f/+v/7
//r/+P/4//r/+//9//3//f/9//z//P/7//z//v/+//3//f////////////3//v//////
//8AAAAAAQADAAQABQAGAAIAAQABAAAAAwAEAAUABQAIAAoACwAKAA0ADwAPAA8ADwAO
AA0ADAAOAA8AEQASABUAFQAVABcAFgAWABYAFwAaABgAGAAYABoAGwAbABsAGgAZABkA
GgAaABgAGAAZABcAFQAVABQAEAAQAA8ADwARAA8ADwAQAA0ADQAMAAoACQAIAAMA/f/+
/wAABQAEAAAAAAABAAEA/P/8//z/+//7//v/+v/6//v/+//7//v//f/8//v/+//+//7/
/v/9//n/+P/3//b/+f/6//3////9//3//f/7//j/+P/4//j/+v/8//3//v/9//z/+//6
//r/+v/6//v//P/9//7////8//v/+v/5//r/+//9//7//P/+//7//v8BAAIAAwADAAEA
AAD+//z/+v/6//n/9//7//v//P/8//3//f/8//z/+v/6//r/+v/5//r//P/9//z/+//7
//r//f/8//3////+//n/+P/7//v/+v/6//v/+//6//r/+v/8//z//P/6//j/+P/4//n/
+//6//r/+v/6//r/+v/7//v/+//7//v/+//6//n/+f/6//n/9//1//j/+f/6//3/AAD9
//3//f/4//f/9//2//j/9//2//b/+//8//r/+//6//n/+P/4//X/9//2//b/9v/2//b/
+P/4//j/+v/8//r/+v/6//j/+f/7//z///8AAAAAAAD//wAAAQAAAAEAAQABAAEAAAAA
AAAA//////7//v///wEAAgACAAMAAgACAAIAAgAAAP7//P/7//z//P/7//r/9//3//b/
8//1//T/9P/1//X/9P/0//T/9P/0//T/9P/2//b/9f/1//T/9f/1//T/9P/0//T/9P/0
//T/9f/2//b/9f/1//z/BQAIAAMACgAaACoAMgBCAFoAbQB0AG4AYgBaAFoAWQBMADUA
KQAlABwAFAAKAP3/8v/w//P/9P/3//v/+//7//3//f/4//f/+//5//T/9P/3//b/9//5
//n/+f/4//j/9v/1//T/8v/z//T/9f/2//X/9f/0//L/8v/z//P/8//2//f/9//z//X/
9f/0//P/8//1//X/9f/z//T/9v/2//n/+P/3//j/+P/6//r/+P/4//j/+v/7//n/+f/5
//n/+v/8//3/AAD+//7//f/9//r/+f/4//f/+v/8//7///8AAAIAAwAFAAUABAADAAIA
AQABAAIAAgADAAQABQAFAAcACAAIAAYACQALAAsACwAMAAwADAAMAAwADQAPABAAEgAT
ABQAFwAWABYAFgAXABkAFgAVABQAFwAZABoAGwAZABcAFgAWABYAFAAUABUAFQATABMA
EgASABIAEQARAA0ACQAHAAYACAAJAAkACAAKAAoABgABAAIAAgAFAAIAAAAAAAEAAQD9
//z/+//5//v/+//6//r//f/9//3//f////7//f/9//z//P/8//v/+//8//3//v/8//z/
/v////3//f/9//v/+v/6//r/+v/5//r/+v/6//z//v8AAAIAAQAAAP//////////////
//3//f/9//3//////wAAAAAAAAIAAgACAAIAAgACAAEAAQACAAIAAgAAAAAA///9/wEA
AQACAAIAAQABAAAAAAACAAIAAgACAP///v/+//3//////wAAAAACAAAAAAABAAEA/f/9
/wEAAwACAAIAAwACAAAA///+//7//v/+//z//v/+//7///////7//v/+//7//v/+////
///9/w==
         </WaveFormData>
      </LeadData>
      <LeadData>
         <LeadByteCountTotal>10000</LeadByteCountTotal>
         <LeadTimeOffset>0</LeadTimeOffset>
         <LeadSampleCountTotal>5000</LeadSampleCountTotal>
         <LeadAmplitudeUnitsPerBit>4.88</LeadAmplitudeUnitsPerBit>
         <LeadAmplitudeUnits>��V</LeadAmplitudeUnits>
         <LeadHighLimit>2147483647</LeadHighLimit>
         <LeadLowLimit>268435456</LeadLowLimit>
         <LeadID>II</LeadID>
         <LeadOffsetFirstSample>0</LeadOffsetFirstSample>
         <FirstSampleBaseline>0</FirstSampleBaseline>
         <LeadSampleSize>2</LeadSampleSize>
         <LeadOff>FALSE</LeadOff>
         <BaselineSway>FALSE</BaselineSway>
         <ExcessiveACNoise>FALSE</ExcessiveACNoise>
         <MuscleNoise>FALSE</MuscleNoise>
         <LeadDataCRC32>2260093036</LeadDataCRC32>
         <WaveFormData>
6v/q/+r/6v/s/+z/7P/t/+v/7P/s/+z/7P/s/+z/6//o/+f/5//o/+j/5//l/+T/5f/m
/+j/7P/r/+z/7P/r/+r/5//l/+X/5v/n/+n/7P/t/+3/6//r/+z/7P/s/+z/6v/q/+n/
6f/q/+r/6//s/+r/6//r/+z/7f/s/+3/7//v/+7/7f/s/+z/7P/s/+z/7//w//H/8v/y
//H/8P/v//H/8f/y//L/7P/p/+j/5v/k/+T/5v/t//f//v8JABQAKwBGAFwAZwB2AIwA
oQCtALEAsgCuAJwAdABMACgAAwDr/+T/4v/e/+D/5v/t//H/+f/8/wAAAgAAAP7/+P/2
//r//P/8//z//P/6//r/+v/6//j/+f/5//n/+v/6//r/+//6//r/+//7//7//v/8//z/
+//7//v/+//9//3//f/9//v/+//7//v//f/9//3//f/9//3//f/9//3//f/9//3//f/9
//3//P/9//3//f////7//v/+//7/+v/6//v/+//8//z//P/8//7///8AAAEAAQACAAIA
AgACAAIAAgACAAMAAwAFAAUAAwAEAAQABQAHAAgACQAKAAoACgALAAwACgALAAsADQAP
ABAAEQASABQAFgAYABkAGgAaABoAHAAbABsAHAAdABsAGwAbABsAHgAfACAAIgAhAB8A
HgAdAB4AHgAdAB0AHQAdAB0AGwAYABcAFwAVAA8ADQANAAwADAALAAoACAAEAAQAAwAC
AP///v/+//3//P/7//r/+f/5//n/+f/4//b/9v/0//T/9f/1//b/9v/4//f/9//2//T/
9P/1//X/9v/3//j/+f/4//f/9v/2//b/9v/2//f/9f/1//X/9v/2//b/9v/2//b/9//4
//n/+f/5//r/+v/8//z/+v/8//z/+//5//f/+f/5//n/+f/5//n/+f/5//f/9//3//f/
9//4//j/9//4//j/+P/4//f/9//1//T/9P/0//T/8//z//X/9f/1//T/9P/z//P/9P/1
//b/9//1//L/8P/v//H/8f/x//H/8P/w//H/8v/w//H/8f/w/+//8v/z//P/8f/y//L/
8P/u/+//7//v/+//8P/x//L/8P/u/+7/7//v/+//7//v//D/8P/u/+7/7//v/+//7//u
/+3/7P/p/+r/7P/v/+7/7v/u/+//8P/u/+7/7v/t/+v/6//r/+v/6P/o/+n/6f/u//H/
8P/v/+7/7f/s/+z/7P/t/+3/7v/u/+7/7P/q/+r/6f/o/+n/6f/q/+r/5//l/+T/5P/i
/+P/5v/n/+n/6v/q/+r/5//l/+X/5v/l/+f/6v/t/+//7f/t/+z/6v/q/+r/6v/s/+v/
6//r/+r/6v/q/+r/6v/p/+n/6P/o/+j/6f/q/+v/7P/t/+7/7f/s/+v/6v/o/+j/6P/p
/+n/6f/p/+n/6v/s/+3/7v/x/+z/5v/k/+D/3v/h/+n/8v/9/wYAEQAiADQARwBcAGwA
fQCNAJcAngCcAJgAkgB8AFQAKQAFAOr/4v/i/9z/3P/l/+v/7//2//7//P/4//z//v/6
//b/9P/0//T/9P/0//b/+P/6//n/+f/4//f/+f/4//f/9//6//r/+//7//v/+v/3//b/
+P/5//r/+//4//f/9v/1//j/+f/6//v/+//7//v/+//5//n/+f/5//n/+f/5//n/+v/7
//z//P/7//v/+//9//7//v/+//7//P/8//3//f/+//7//v/+////////////AQACAAIA
AgAAAAAAAAAAAAMAAwAFAAUABAAEAAMAAwAFAAYABwAIAAoACgALAAwACgALAAsADQAR
ABIAEwAUABYAGAAaABsAHAAcABwAHgAdAB0AHgAfACEAIQAhACEAIwAjACMAJAAkACMA
IwAjACQAJAAjACMAIwAjACMAIQAbABkAGAAVABMAEwAVABYAEwARAA8ADAAIAAgABwAG
AAQABAAFAAUAAgABAAAA///////////+//z//P/6//r//f/9//7//v/+//3//f/8//r/
+v/7//v/+//7//v/+//9//3//f/+//7//v/+////////////AAD+//7//v/+//7///8A
AAEAAAD//////v8AAAAA/v8AAAEAAQAAAP///f/9//3//f//////////////////////
/f/+//7//f/6//r/+v/6//z//f/8//z//v/+//7//f/8//3//P/7//r/+v/5//n/+//7
//v/+//6//j/9//3//j/+f/6//v/9v/2//f/+P/6//v/+//6//b/+P/4//f/+f/6//r/
+P/3//f/9v/1//f/+P/5//r/+f/2//X/9f/1//X/9f/1//j/+P/2//b/9//3//f/9//3
//f/9//1//T/9P/1//L/9P/0//X/9v/2//b/9v/1//X/9f/1//X/9P/0//X/9f/0//X/
9f/0//T/8v/0//T/9P/0//T/9P/1//X/9v/2//b/9P/0//T/8//y//H/8f/y//L/8//x
//D/8P/u/+//8v/z//T/9P/z//L/8f/v/+//8P/v//H/9P/3//f/9f/1//T/9v/2//b/
9v/2//X/9f/1//L/8v/y//L/8f/x//L/8v/y//L/8//0//L/8v/y//L/9P/0//T/9P/y
//L/8v/z//X/9f/1//X/9//4//j/+P/z//D/8P/s/+b/5P/r//X//P8BAAgAEwAkADoA
TQBeAGwAfwCTAKEApACkAKIAmAB6AFQALQAJAPD/6P/k/+L/5P/t//X/+f/6//z//v8C
AAIAAAD+/wAAAQACAAMABAD///7//f/8//7//////////f/8//v/+//+//7///////7/
/v/8//z//v///wAAAQABAAEAAQABAAEAAQABAAEAAQABAAEAAQD//////////wAAAQAC
AAMAAQABAAEAAAD///////8BAAQABAAEAAQAAAAAAAEAAQAEAAQABAAEAAQAAwACAAEA
AgAEAAUABgAEAAQABAAEAAUABQAHAAcACQAKAAoACwAMAAwADAAMAAwADAANAA4ADgAP
AA8AEQAVABYAFwAYABgAGgAcAB0AIAAgACAAIgAhACEAIgAjACMAIwAjACMAJwAnACcA
KAAmACUAJQAlACIAIgAhACEAIgAjACQAIwAgAB8AHwAdABkAFwAXABYAFAATABIAEAAQ
ABAADwAOAAkACAAIAAcABQADAAEA//8BAAEAAQAAAAEAAgABAAIAAgABAAEAAAAAAP//
///+/wAAAAABAAEAAQABAAEAAQABAAEAAQACAAIAAgACAAMAAwADAAMABAAEAAQABAAE
AAMAAwADAAMABQAFAAYABgAGAAYABAAGAAcABwAGAAUABwAHAAcABwAGAAUABAADAAQA
BQAGAAcABQAGAAYABQACAAIAAgACAAMAAwABAAAAAAAAAAAA//8BAAMAAwADAAAAAAD/
////AQABAAEAAQABAAAAAAABAP///////////v/+////AAD//////v/8//v//v//////
//8AAAAA/v/+//////////7//v/+//7//v/8//z//f/9//3//f/9/wAAAAD+//7//f/9
//3//f/7//v/+//5//z//v8BAAAA///+//7//v/9//z/+//5//r/+//8//3//P/8//3/
/f/8//3///8CAAAA///+//3//P/8//z//f/9//7//v/+//z///8AAAAAAAD+//3//f/8
//v/+f/4//j/9v/3//r/+//6//r/+f/4//j/9//4//r/+f/7//7/AQADAAEAAQAAAP7/
/v/+//7//P/7//v/+//8//z//P/8//3//f/+//7/+v/6//v//P///wAAAQACAAEAAAD/
//7//v/+//7////9//3//f/9////AAAAAAAA/f/+//b/8v/y//L/9f/9/wQACwAUACMA
MgBGAFkAagB4AIkAmwCjAKgArACqAJoAfABQAC0AEQD6//L/7P/m/+r/8//5//3/BAAI
AAoACgAKAAgABgAEAAIAAgACAAIAAgACAAIAAgAEAAUABQAFAAcABgAFAAUABAAEAAUA
BQAGAAYABAAEAAUABQAFAAUAAwADAAMAAwADAAMAAwADAAEAAQABAAEA//////////8A
AAEAAgADAAMAAwADAAIA////////AQACAAIAAgACAP7//v//////AQACAAMABAAEAAMA
AgABAAEAAgACAAIABAAEAAQABAAHAAcACQAJAAcACAAIAAkACgAKAAoACgALAAoACgAK
AAsADQAOABEAEgASABIAEgAUABYAGAAZABkAGAAXABgAGwAbABwAHQAdAB0AHQAdAB8A
HwAfACAAIAAfAB8AHwAcABwAGwAbAB0AHQAdABsAGAAXABcAFQATABEAEQAQAAwACwAK
AAgABgAGAAUABAABAAAAAAD//wAA///+//3//P/7//r/+P/4//j/9v/2//n/+f/6//r/
+v/5//n/+P/3//b/9v/1//b/9//4//n/9//3//f/+P/4//j/+P/5//v/+//7//z/+v/6
//r/+v/5//n/+f/5//n/+f/6//r//P/8//r//P/8//v/+f/3//n/+f/5//n/+f/5//n/
+f/3//f/9//3//n/+v/6//n/9v/2//b/9v/4//n/+P/4//b/9v/2//X/8//1//X/9f/0
//T/8//z//X/9f/1//X/9f/0//T/9f/3//f/9//3//T/9P/1//b/9v/3//f/9v/z//T/
8//x//T/9v/3//b/9f/1//T/8//x//L/8//0//b/9P/0//X/8//z//P/8//2//b/9P/0
//X/9f/1//X/9f/1//X/8//z//T/9v/0//b/9v/3//j/+P/4//j/9//1//X/9f/1//D/
9v/5//f/9P/0//T/9P/0//b/9v/3//f/+v/6//r/+P/4//j/9//2//X/9f/2//b/8//x
//D/8P/y//P/9v/3//r/+v/5//j/8v/v/+7/7v/v//H/9P/3//n/9//3//b/9v/2//b/
9v/1//P/8v/x//H/8v/z//T/9f/1//b/9v/2//b/9//4//j/+P/4//j/9//2//X/9P/1
//b/9//5//v/+//7//v/+f/6//r/+v/1//T/8v/u/+r/6v/x//v/BAANAB4ALwBEAFQA
YwB2AIoAmQCnALUAuACwAKIAhABaADIAEwD7/+7/7P/s/+7/8v/3//3/AQACAAIABgAG
AAIAAAACAAIAAAAAAAAAAAD+//7//v/+////AQACAAMAAgAAAP7//f///wAAAgADAAQA
BAACAAIAAAD///7//f/+////AAABAAEAAQABAAEAAwADAAMAAwACAAEAAAD//wEAAQAB
AAEA/////////v////////8BAAMABAAFAAYAAQAAAAAA//8AAAAAAAAAAAMAAwADAAMA
AwAEAAQABAADAAIAAQAAAAMABQAJAAsACwAMAAwADQANAAwACwAKAA4ADgAPABAAEAAR
ABEAEwATABQAFQAWABQAFgAYABkAHQAeAB8AIgAjACMAJAAlACUAJQAlACUAJgAlACQA
JAAlACUAJgAnACMAIgAgAB8AIAAhACIAIQAcABsAGwAZABUAEwATABIAEgARABAADgAK
AAoACQAIAAcABgAGAAUAAgABAAAA///9//3//f/8//7//v/8//z//f/9//7//v/8//v/
+//6//v//P/+/////f/9//3//f////////8AAP///v/9//3//v///wAAAgAAAAAAAAAA
AP3//f/9//3//////wAAAAD+//7//P/+/wAAAQABAAEA/v/9//z/+//8//3//v////7/
/f/8//v//f/+//7//f/9//7///8AAAAA///8//r/+v/6//r/+f/5//v/+//7//r/+v/5
//n/+//7//v/+//6//j/9//3//n/+f/5//n/9v/2//f/+P/3//f/9v/0//T/9v/2//X/
9f/2//b/9P/2//f/9//3//X/9v/3//j/9v/0//T/9f/3//f/9//3//f/9v/z//L/9P/1
//b/9//3//f/9//1//P/9P/2//T/9v/2//f/+P/4//j/+P/3//f/9//3//f/9P/y//L/
9P/0//T/9P/2//b/9//3//j/+P/4//b/9P/0//P/8v/x//H/8v/y//P/8f/w//D/8v/z
//b/9//2//b/9f/0//H/7//v//D/8f/z//b/+f/5//f/9//2//T/9P/0//T/9v/1//X/
9f/0//T/9P/0//f/9//4//j/9P/0//X/9v/2//b/9v/2//j/+P/4//j/+P/4//j/+f/5
//n/+f/5//j/+P/3//b/9f/0//D/6v/q/+z/9f///w4AGwAqADkATgBeAG8AhACYAKkA
twDBAMIAuACeAHQARgAgAP//7//s/+z/6v/q//D/+f/7//3/AAAEAAgACAACAAAAAgAC
AAAAAAAAAAAAAAAAAAAAAAACAAMAAwADAAEAAAD/////AAAAAAEAAQAAAAAA/v/+/wAA
AQACAAMAAwADAAMAAwABAAEAAQABAAMAAwADAAMAAQABAAEAAQD/////////////////
//7//v///wAAAwACAAIAAgACAAAAAAABAAEAAgACAAIAAgABAAEAAQABAAEAAgACAAIA
AwAEAAUABgAFAAUABwAHAAkACgAKAAsACwAKAAkACAAMAAwADQAOAA4ADwAPABEAFQAW
ABcAGAAYABoAHAAdAB4AHgAeACAAIQAhACIAIwAhACEAIQAhACEAIQAhACIAJAAjACMA
IwAiACIAIQAhACMAIwAjACEAHQAbABoAFwATABEAEQAQAAwACwAKAAgACAAIAAcABgAB
AAAAAAD//wAA///+//3//f/9//3//P/8//z/+v/6//v/+//8//z//P/7//v/+v/6//r/
+//7//n/+f/5//n/+//7//v//P/8//z//P/9/////////wAA///+//3//P/9//3//f/9
//3//f/+//7//P/8//r//P/9//3//P/7//3//f/9//3/+//7//v/+//7//v/+//7//z/
/v///////f/8//v/+v/9//3/+//6//j/+P/4//f/+f/7//v/+//4//j/9//3//n/+f/5
//n/+f/4//j/+f/4//f/9v/1//P/9P/2//j/9v/3//f/9v/1//j/+f/5//f/+P/4//b/
9v/3//f/9//2//b/9v/2//b/9P/0//X/9f/1//X/9f/2//b/9P/0//X/9f/1//X/9//3
//f/9f/z//T/9v/0//T/9P/1//b/9v/2//b/9f/1//X/9f/1//T/9P/1//X/9v/4//b/
9v/2//b/9v/2//f/9//3//b/9f/y//P/9P/0//T/8f/x//L/8v/z//H/8P/w/+7/7//y
//P/8v/y//H/8P/v/+3/7f/u/+//8f/0//f/9//1//X/9P/0//T/9P/0//T/8//z//P/
8P/w//D/8P/x//H/8v/y//H/8v/0//b/9f/0//P/8v/y//L/8v/y//T/9P/0//X/9f/1
//X/9f/1//b/9v/2//P/8v/q/+b/6P/q/+3/8//8/wcADgAbADAATABdAG4AgACRAJ0A
owCmAKoArgCeAHgATgAlAAEA6v/k/+T/5P/m/+//9f/3//b/+v8AAAIA/v/8//7/AAD9
//z/+//6//v//P/9//7//P/9//3//f/7//r/+f/5//r/+v/7//v//f/+//3//v/9//3/
/f/9//v/+//7//v/+//7//v/+//7//v/+//7//3//f/9//3////////////+//3//P/6
//f/9//3//n//P/8//z//P/7//z//v///////v/9//z////////////+//7//f/8//3/
/v///wAA/////wEAAQADAAQABAAFAAQABAAEAAQACAAIAAkACgALAA0ADgARABEAEgAT
ABQAEgAUABYAFwAXABYAFQAWABgAGQAbAB0AHQAdAB0AHQAhACEAIQAiACQAIwAjACMA
IAAgAB8AHwAfAB8AHwAdABoAGQAZABcAEgAPAA4ADAAMAAsACgAIAAQABAADAAIAAAAA
AAEAAQD+//3//P/7//v/+//7//r/+v/6//j/+P/5//n/+v/6//r/+f/5//j/+P/4//n/
+f/3//f/9//3//n/+f/5//r/+P/4//j/+f/7//v/+//8//z//P/8//z/+//7//v/+//6
//n/+f/4//n/+v/5//z/+//7//r/+f/6//v//P/9//z/+//6//n/+v/7//z//f/8//z/
+//5//j/+P/4//j/+v/7//r/+v/5//j/9//1//f/+f/5//n/9v/2//X/9f/3//f/9//3
//X/9P/0//X/9f/1//X/9f/y//L/8//0//X/9//4//j/9f/2//X/8//x//L/8v/w//D/
8f/x//H/8//0//X/9v/4//b/9v/3//T/8//y//H/9P/0//L/8v/z//P/8//z//T/9f/2
//X/8//0//b/9P/y//L/8//0//b/9v/2//X/8v/x//D/7//v//D/8v/z//L/8//z//L/
8v/y//D/8v/y//L/8v/0//T/9f/1//T/9P/0//L/8v/y//H/8P/w//H/8//0//H/7//u
/+7/7v/v//L/8//0//T/8//y/+3/6//r/+z/7//x//T/9//3//X/9f/0//T/9P/0//T/
9P/z//P/8//w//D/8P/w//P/8//0//T/8v/y//P/9P/y//L/8v/y//T/9P/0//T/8v/y
//L/8//1//X/9f/1//X/9v/2//b/9f/w/+z/6v/o/+b/6//1//z/AQAMAB0AMABEAFkA
agB4AIkAmwCjAKAAngCaAIoAagBGAB8A/f/s/+b/4v/i/+j/6//v//f//P/8//7/AAAA
AP7//P/+//z//P/8//z/+v/6//r/+v/4//n/+f/5//v/+v/5//n/+v/6//v/+//8//z/
+v/6//v/+//7//v/+//7//v/+//6//n/+P/3//n/+f/5//n/+//7//v/+//5//n/+f/5
//v/+//7//r/+P/3//b/9//4//j/+P/4//f/+P/6//v//v/+//7//v/+//3//P/7//n/
+v/6//r/+//8//3//v/+//3//v/9//7/AAABAAMAAgACAAIAAgAGAAYABwAIAAcABwAG
AAcACwAMAA0ADgAQABIAFAAVABUAFAATABQAFgAXABkAGwAbABsAGwAbAB0AHQAdAB4A
HQAbABoAGQAaABoAGQAZABsAGwAbABkAFgAVABUAEwAPAA0ADQAMAAgABwAGAAQAAgAC
AAEAAAD9//z//P/7//r/+f/4//f/+f/5//n/+P/6//r/+P/4//j/9//3//b/9v/1//X/
9P/1//b/+P/5//j/9//2//X/9//3//f/+P/6//r/+v/7//r/+f/4//j/+v/6//r/+v/6
//v//P/9//v/+//8//z//P/8//r//P/7//v/+v/5//n/+f/5//n/+//7//v/+//7//v/
+//7//n/+v/6//n/+f/6//v//P/7//v/+f/4//j/+P/4//f/9//5//n/+f/4//j/9//3
//f/9//3//f/9f/0//T/9f/1//X/9f/1//T/9P/1//b/+P/5//n/+P/0//b/9v/1//f/
+P/4//b/8//z//L/8f/z//T/9f/2//b/9P/0//X/9f/1//X/9f/0//T/8v/y//X/9f/1
//X/9//3//f/9f/1//b/+P/2//b/9v/3//j/9v/2//b/9f/1//X/9f/1//T/9P/1//X/
9v/1//X/8v/0//b/9v/2//b/9P/0//X/9f/3//j/+f/4//b/9v/1//T/8//z//T/9P/z
//H/8P/w/+7/7//y//P/9f/2//b/9v/x/+//7//w//L/9f/5//3//P/5//j/9v/3//j/
+f/6//f/9f/0//P/9P/0//T/9P/1//X/9v/2//b/9v/3//j/9v/2//b/9v/2//b/9v/2
//f/+P/5//v/+P/3//b/9f/4//r/+//8//f/9P/y/+z/6P/o/+3/8//8/wMADgAbADAA
RABXAGYAdgCHAJcAnwCgAJ4AngCUAHYATgAlAAMA8v/q/+b/5P/q//X//f/9//z//v8C
AP7//P/+/wAAAgAAAAAAAAAAAP7//v/+//7//v/////////9//z/+//7//7//v//////
AAAAAP7//v/9//3//f/9//3//f/9//3////////////9//3//f/9////////////////
///////////////+//3//f/9////AAAAAAAAAAD8//z//f/9/wAAAAAAAAAA////////
//8BAAIAAgACAAEAAAD///7/AQABAAMAAwADAAQABAAFAAYABgAGAAYACAAIAAkACgAI
AAkACQALAA8AEAARABIAEgAUABYAFwAYABgAGAAaABkAGQAaABsAGwAbABsAGwAfAB8A
HwAgACAAHwAfAB8AIAAgAB8AHwAeAB0AHAAZABkAGQAaABkAFAARABAADgAMAAsACgAI
AAcACAAIAAgAAgAAAP///f/9//3//f/9//3//f/9//z/+v/6//j/+P/7//v//P/8//z/
+//7//r/+P/4//n/+f/6//v//P/9//z/+//6//r//P/8//z//f/9//3//f/+//7//v/+
//7//f/9//3//f/9//3//v/+//7//v/8//7/AQABAAAA//////////////3//f/9//3/
/f/9//3//f/9//7//v/9//z//P/8//z//f/9//v/+v/8//z//P/7//v//f/9//3/+//6
//j/9//5//n/+f/5//r/+v/7//3//P/7//r/+f/4//j/+f/6//j/+f/5//j/+P/6//r/
+f/3//j/+P/2//b/9//3//f/9//4//n/+v/4//b/9v/3//n/+f/5//n/+v/6//j/+P/3
//f/9//3//f/9//3//X/9//4//r/+P/4//j/+f/6//n/+P/3//X/9f/1//X/9f/1//b/
+P/5//b/9v/3//j/+f/6//n/+P/4//f/+v/6//r/+P/3//b/9P/y//T/9f/3//j/9//1
//T/9P/y//P/9v/3//j/+P/3//b/8f/v/+//8P/0//f/+/////z/+f/4//b/9v/2//b/
9v/2//X/9f/1//T/9P/0//T/8//z//T/9P/y//L/8//0//b/9v/2//b/+P/4//j/+P/3
//b/9f/1//P/8//z//P/9f/2//b/9v/3//D/7P/q/+j/6P/t//X//v8HABIAJwA+AFAA
XQBuAIAAkQCfAKcArACqAJwAfgBUACwACwD1/+z/6v/o/+b/6P/v//X/+f/8/wAA/v/6
//z//v/8//r//P/8//z//P/4//j/+P/4//n/+//8//3/+//6//n/+f/5//j/+P/3//r/
+v/4//j/+v/7//z//f/6//n/+P/3//n/+f/5//n/9//3//f/9//5//n/+f/5//f/9//3
//f/+f/5//n/+P/1//X/9f/3//b/9v/2//b/9v/2//f/9//3//b/9f/0//b/9//4//n/
+//8//z//P/6//r/+v/6//r/+f/6//n/+f/6//r/+//+//7//v/+/wIAAgADAAQAAgAD
AAMABQAGAAYABgAGAAYACAAKAAsADgAOAA4AEAARABEAEgATABUAFQAVABUAFwAXABcA
GAAWABUAFQAVABQAFAATABMAEgARABAADQAMAA0ADwAPAAkABwAHAAYABAADAAIAAAD+
//7//f/8//n/+P/4//f/+P/3//b/9f/z//P/8//y//L/8v/w//D/8//z//T/9P/z//H/
8P/u//D/8P/x//H/8//z//P/8//z//P/8//0//P/8v/x//H/8//z//P/9P/y//L/8v/y
//H/8f/x//H/8//z//T/9P/z//L/7//w//H/8f/w/+//8v/z//T/9f/0//P/8v/x/+//
7//v/+//8P/y//P/8//x//D/7//u//H/8f/v/+7/7P/s/+z/6//p/+v/6//r/+v/7P/s
/+3/6//r/+v/6//t/+z/7P/t/+7/7//w//H/7P/q/+n/6P/p/+v/7P/s/+r/7P/s/+v/
6f/q/+r/6P/m/+f/5//n/+j/6v/s/+7/7P/q/+r/6//p/+n/6f/p/+j/6P/m/+b/6v/r
/+z/7f/t/+3/7f/r/+r/6v/r/+j/5v/m/+f/6P/m/+b/5v/l/+f/6f/q/+n/6P/n/+b/
6f/q/+z/7f/s/+z/7P/q/+r/6v/p/+j/6f/p/+r/6v/n/+P/4P/e/+D/4//o/+v/6v/q
/+n/6P/k/+H/4P/g/+L/5f/p/+3/7P/p/+j/5v/o/+j/6P/o/+n/6f/q/+v/5//m/+X/
5P/o/+n/6//s/+n/6P/o/+j/6v/q/+r/6v/o/+j/6P/o/+b/5v/m/+f/6f/p/+n/6f/q
/+z/7f/u/+n/4P/Y/9T/2v/g/+X/6//2/wcAHgAxAEYAXABrAHwAjgCfAKcAqwCqAJwA
egBQACYAAADl/9v/3P/c/9j/3P/m/+v/7//z//T/8v/y//D/7v/y//T/8P/w//D/8P/w
/+//8P/x//L/8f/x//D/7//v/+7/7f/t//D/8P/x//H/8v/y//D/8P/w/+//7v/t/+//
7//v/+//7//v/+//7//s/+v/6v/p/+v/7f/v//H/8P/v/+7/7f/v/+//7//u/+//7//v
//H/8f/w/+//7v/t/+7/8P/x//L/8v/y//L/8f/x//H/8f/x//L/8v/y//D/8P/w//D/
8//z//X/9f/3//j/+P/5//n/+P/3//b/+v/6//v//P/+//////8BAAEAAgADAAQABAAG
AAgACQAKAAoACgAMAA8ADwAQABEADgANAAwACwAPAA8ADwAQABAADwAPAA8ADwAQABAA
EQAPAA0ACwAHAAYABQAFAAMAAAD//wAAAAD8//v/+v/4//b/9v/1//T/8f/w//D/7//v
/+//7//v/+3/7f/t/+z/7v/u/+z/7P/r/+v/7P/s/+z/6//r/+r/7P/s/+3/7f/s/+v/
6v/p/+n/6f/p/+r/7P/s/+z/7f/v/+//7//w/+7/7v/u/+7/7f/t/+3/7f/t/+3/7v/u
//D/8P/u//D/7//v/+7/7f/v/+//7//v/+//7//v/+//8f/x//H/8f/v//D/8P/v/+7/
7v/u/+7/7f/t/+v/6v/s/+7/8P/x/+7/7f/q/+f/5//o/+j/6f/q/+v/7P/t/+//7v/u
/+//7f/t/+3/7f/o/+j/6f/q/+z/7f/t/+z/6v/s/+z/6//p/+r/6v/o/+r/6//r/+v/
6//u/w==
         </WaveFormData>
      </LeadData>
      <LeadData>
         <LeadByteCountTotal>10000</LeadByteCountTotal>
         <LeadTimeOffset>0</LeadTimeOffset>
         <LeadSampleCountTotal>5000</LeadSampleCountTotal>
         <LeadAmplitudeUnitsPerBit>4.88</LeadAmplitudeUnitsPerBit>
         <LeadAmplitudeUnits>��V</LeadAmplitudeUnits>
         <LeadHighLimit>2147483647</LeadHighLimit>
         <LeadLowLimit>268435456</LeadLowLimit>
         <LeadID>V1</LeadID>
         <LeadOffsetFirstSample>0</LeadOffsetFirstSample>
         <FirstSampleBaseline>0</FirstSampleBaseline>
         <LeadSampleSize>2</LeadSampleSize>
         <LeadOff>FALSE</LeadOff>
         <BaselineSway>FALSE</BaselineSway>
         <ExcessiveACNoise>FALSE</ExcessiveACNoise>
         <MuscleNoise>FALSE</MuscleNoise>
         <LeadDataCRC32>1971134323</LeadDataCRC32>
         <WaveFormData>
BgAGAAYABgAIAAkACQAJAAcABwAHAAgACwALAAsACwAJAAkACQAJAAsACwAJAAYAAgAB
AP//AgADAAYABwAIAAcABwAHAAYAAwACAAEAAAAAAP///v/+////AQACAAIA////////
//8CAAQABQAFAAUABgAIAAgABgAGAAYABgAGAAYABQAFAAcABwAHAAgABgAGAAYABgAG
AAYABgAGAAYABgAGAAYACAAJAAsADgANABAAFAAbACUALQA2AD8APQApAAkA8f/q/+f/
4v/b/8z/uv+2/7v/uP+s/6H/nv+i/6n/t//G/9P/3P/j/+n/7P/x//j//v/+////AwAF
AAQABwAJAAkACQAHAAkACgAKAAoACgAKAAwACwALAAsACwALAAsACwAMAAwADAAMAAwA
DgAOAA4ADwAPAA8ADwAQABAAEAAQABAADQANAA0ADgAQABAADwAPAA0ADQANAA0ADQAN
AA0ADQAMAAwADAALAAsACwALAAsADAANAA4ADwAPAA8ADwAPAA4ADQAMAAsADQAMAAwA
DAALAAsACwAKAAoACgAKAAkACQAJAAkACQAHAAcABwAHAAYABQAFAAUABQAFAAUABQAD
AAIAAQAAAP7//v/+//z//f/9//3//f/6//r/+f/2//b/9v/2//X/9//2//X/9f/0//T/
9P/0//H/8f/y//L/9P/0//T/9f/1//X/9v/3//r/+//8//z//P/9////AAABAAEAAQAB
AAEAAgACAAMAAwADAAQABAAEAAMAAwADAAMAAwADAAMAAwADAAQABAADAAMAAwADAAMA
AwADAAMAAwADAAMAAgAEAAQABAAEAAMAAwACAAEAAgACAAMAAwABAAEAAQABAAIAAgAC
AAIAAgABAAAAAAABAAEAAQABAP//////////AAAAAAAAAQD//////////////v/+//7/
/v/+//7///8BAAAAAAAAAP7//v/+//7/AQABAAEAAQD//////////wEAAQABAAEA////
/////////wAAAAAAAAIAAQABAAEAAQACAAIAAgAAAAAAAAAAAAAAAAAAAAAAAgACAAIA
AgAAAAAAAAAAAAIAAgACAAEAAQABAAIAAgABAAAAAAAAAAAAAQACAAIAAQABAAEAAQAD
AAIAAgACAAAAAAABAAEAAQACAAIAAQADAAMAAwAEAAIAAgACAAIABAACAAIAAwADAAMA
BAAEAAQABAAEAAUABQAFAAUABQAFAAYABwAHAAcABwAHAAcABwAHAAcACQAHAAQAAgAA
AP3////+/wIAAgACAAMAAwADAAIAAQAAAP///v/+//3//P/8//z///////7//f/7//v/
+//8//z//f/9//3/AAACAAIAAgACAAIAAgACAAIAAQABAAEAAwADAAQABAACAAIAAgAC
AAIAAgACAAIAAAAAAAAAAAADAAUACAAHAAgADAARABkAIwAsADUAPwBDADUAEwDy/+H/
3v/f/9j/wv+q/5//oP+a/4f/fP+C/4n/kf+k/7n/xv/R/9n/3v/j/+r/8v/2//n/+//9
//7///8BAAEAAQABAAMABAAEAAYABgAGAAgABwAHAAcABwAHAAcABwAIAAgACAAIAAgA
BgAGAAYABwAIAAkACgAMAAoACgAKAAoABwAHAAcACAAKAAoACQAJAAkACQAJAAkACQAJ
AAkACQAKAAoACgAJAAsACwALAAsACQAJAAkACQAJAAkACQAJAAkACQAJAAkACQAIAAgA
CAAJAAkACQAIAAYABgAGAAUABwAHAAcABwAFAAUABQAFAAYABQAFAAUAAwADAAMAAwAB
AAAA///+/wAAAAAAAP7//f/9//3//f/6//r/+f/2//j/+P/4//f/9//2//X/9f/y//L/
8v/y//P/8//0//T/8v/y//L/8//1//X/9v/3//b/9//4//j/+P/5//v//P/9//3//f/9
//v//P/8//3//////wAAAAD///3//P/7//3//f/9//3//f/9//7//v/9//3//f/9//3/
/f/9//3/+//7//v/+v/8//z//P/8//r/+//7//v//f/8//z/+//7//v/+//7//r/+v/6
//r//P/7//r/+v/7//v/+//7//v/+//7//v/+v/6//r/+//7//v/+//7//v/+v/6//r/
/P/8//z//f/9//z//P/8//z//P/8//z/+//7//v/+//9//3//f/9//3//f/9//3/////
///////9//7//v/+//7//f/9//3//f/+//7//v/+//7//v/+//7//v/+//7//v/+//7/
/v8AAAAAAAAAAP7//v/+//3//////wAAAAD///7//v/+//7///8AAAAA////////////
//7//v/+/wAAAAABAAEA//8AAAAA//////////8AAAAAAAAAAAAAAgAAAAAAAQABAAEA
AQABAAEAAgAAAAAAAAAAAP//////////AQABAAIAAwAFAAUABQAFAAUABQAFAAUABQAD
AAAA/v/7//n//P/8//7//v/+//////////7//f/+//3//P/8//r/+P/3//b/+f/5//j/
9//3//f/9//4//r/+//7//v//v8AAAAAAAD///7//f/8//7//f/9//3//////wAAAAD+
//7//v/+//7//v/+//7//v/+//7//v///wEABAAHAAgACAANABUAHQAmADEAPwBFADUA
FQD0/+H/2v/Z/9D/vP+g/5X/mP+S/4H/eP98/4H/i/+c/7H/wP/L/9P/2v/h/+j/7v/y
//X/+f/7//z//P/9//z/+//+/wEAAwAEAAIAAgACAAQABQAFAAUABQAFAAUABQAGAAgA
CAAIAAgABgAGAAYABwAHAAcABwAIAAgACAAIAAgABwAHAAcACAAIAAgABwAHAAcABwAH
AAcACQAJAAkACQAIAAgACAAHAAcABwAHAAcABwAHAAcABwAHAAcABwAHAAcABwAHAAcA
BwAGAAYABgAFAAUABQAEAAYABgAGAAUABQAFAAUABQADAAMAAwADAAIAAQABAAEAAQAB
AAEAAQABAAAA///+//7//v/+//z/+//7//v/+//4//j/9//0//b/9v/2//X/9f/0//P/
8//y//L/8v/y//H/8f/y//L/8P/w//D/8f/x//H/8v/z//L/8//0//T/9P/1//f/+P/7
//v/+//7//n/+v/6//v//f/9//7//v/8//v/+//7//v/+//7//v/+f/5//r/+v/7//v/
+//7//n/+f/5//n/+//7//v/+v/4//j/+P/4//r/+//7//v/+f/4//j/9//5//n/+f/5
//j/+P/4//j/+f/5//n/+v/5//n/+f/5//v/+//7//v/+P/4//j/+f/7//v/+//7//n/
+P/4//j/+P/4//j/+f/5//j/+P/4//r/+v/6//r/+f/5//n/+f/5//n/+f/5//v/+//7
//v/+f/5//n/+f/5//r/+v/6//r/+f/5//n/+//8//z//P/6//r/+v/6//r/+v/6//r/
+v/6//r/+v/8//z//P/8//z//P/8//v/+f/5//r/+v/7//r/+v/6//r/+//8//z//f/9
//3//f/7//r/+v/6//r/+v/7//v/+//8//z/+//9//3//f/+//3//P/7//r//P/6//r/
+//9//v/+//9//7//P/8//z//P/9//3//f/9//////8AAAEA//////////8BAAEAAQAB
AAEA///8//r/+P/1//f/9v/6//r/+v/7//r/+f/3//X/9//3//f/+P/2//T/8//y//P/
8//y//H/8//z//P/9P/0//X/9f/1//b/+P/4//j/+P/4//j/+P/4//f/9//3//f/9//4
//j/+v/6//r/+v/4//j/+P/4//j/+P/4//j/9//7/wIAAwACAAQACQARABsAJAAtADcA
PQArAAcA6P/b/9b/0//M/7j/mv+R/5j/lP+B/3j/ev+D/43/oP+z/8D/y//T/9j/2//i
/+j/7P/v//X/+f/6//n/+//7//v/+//9//7//v/+//7//v8AAAEAAQABAAEAAQABAAEA
AgACAAIAAgACAAAAAAAAAAEAAwADAAMABAAEAAQABAAEAAMAAwADAAQABAAEAAMAAwAD
AAMAAwADAAUABQAFAAUABAAEAAQAAwADAAMAAwADAAMAAwADAAMABQAFAAUABQADAAMA
AwADAAMAAgACAAIAAwADAAMAAgAEAAQABAADAAMAAwADAAMAAQABAAEAAQACAAEAAQAB
AAAA///+//3//P/8//z//P/8//z//P/6//f/9//3//f/+P/4//f/9P/0//T/9P/z//H/
8P/v/+//8P/w//D/8P/v/+//8P/w/+7/7v/u/+//7//v//D/8f/0//X/9v/2//b/9//5
//r/+//7//v/+//5//r/+v/7//v/+//8//z//v/9//3//f/9//3//f/9//3//f/+//7/
+//7//v/+//9//3//f/9//3//f/9//z//P/8//z//P/8//3//f/9//z/+v/5//f/+P/5
//r/+//8//z//P/8//7//f/8//z/+//7//v/+//7//v/+//7//z//P/8//3//P/7//r/
+f/7//r/+v/6//j/+P/4//n/+//6//r/+v/4//j/+P/4//v/+//7//v/+f/5//n/+f/5
//n/+f/5//r/+//8//3/+//8//z//P/8//v/+//7//n/+v/6//r//P/8//z//P/8//z/
/P/8//z//P/8//z//v/+//7//v/+//7//v/9//3//f/+//7////+//7//v/9//3//f/8
//3//f/9//3////+//7//v/+//7///////3//v/+//3//f/9//3//v8AAAAAAAAAAAAA
/v/+////AAD+//7//v/+/wEAAQABAAEA/////wAAAQABAAEAAQABAAEAAQABAAEAAQD/
//z/+v/5//f/+v/6//7//v/+////AQABAAAA///+//3//P/8//n/+P/4//j/+//7//r/
+f/3//f/9//4//r/+//7//v//v8AAAAAAAD+//7//v/+//7//f/9//3//f/9//7//v/+
//7//v/+//7//v/+//7//v/+//7//v8DAAMABgAHAAwAEAAVAB0AIwAqADMAMwAjAAkA
8f/i/9v/3P/b/8r/sv+q/7H/tP+q/53/mP+c/6P/rf+8/8v/1v/d/+H/5v/t//L/9P/4
//v/+//7//z///8BAAEAAQD//wEAAgACAAIAAgACAAQABgAHAAgACQAIAAcABgAGAAQA
BAAEAAQABQAGAAcACQAJAAkACQAKAAgACAAIAAgACQAJAAkACgAKAAoACQAJAAcABwAH
AAcACQAJAAkACQAKAAoACgAJAAkACQAJAAkACQAJAAkACQAHAAcABwAHAAcABwAHAAcA
CAAIAAkACgAJAAkACQAIAAgACAAIAAcABQAFAAUABQAFAAUABQAFAAQAAwADAAMAAgAB
AAAA//////7//f/8//z//P/8//r/9//3//f/9//2//b/9f/y//L/8v/y//H/8//y//H/
8f/u/+7/7v/u/+//7//w//D/8P/w//D/8f/z//P/9P/1//j/+f/6//r/+f/5//r/+v/8
//3//v///wEAAgACAAMAAQABAAIAAgACAAEAAQABAAIAAwAEAAUAAwADAAQABAADAAMA
AwADAAMAAwADAAMAAwADAAMAAgAEAAQABAAEAAIAAwADAAMAAQAAAAAA//8BAAEAAQAB
AAQABAAEAAQABAADAAIAAgABAAEAAQABAAEAAQABAAEAAgACAAIAAwABAAEAAQABAAEA
AAAAAAAAAgACAAIAAwABAAAAAAAAAAIAAgACAAIAAwADAAMAAwADAAMAAwADAAUABQAF
AAUAAwADAAMAAwAFAAYABgAGAAUAAwACAAEAAwAEAAQABAAEAAQABAAEAAQABAAEAAQA
BAAEAAQABAAEAAQABAAEAAQABAAEAAMABQAFAAYABgADAAIAAgACAAIAAwAEAAQABQAF
AAUABQAFAAQABAAEAAIAAgADAAMAAwAEAAQAAwADAAMAAwAEAAIAAgACAAIABgAEAAQA
BAAEAAQABAAFAAUABQAFAAMAAwAEAAUABwAHAAcABwAHAAcABwAHAAUAAwAAAP7////9
/wAAAAAEAAQABAAFAAUABQAEAAMAAAD///7//v/9//z//P/8///////+//3//f/9//3/
/v8CAAMAAwADAAIABAAEAAQAAgACAAIAAgAEAAMAAwADAAMAAwAEAAQABAAEAAQABAAC
AAIAAgACAAQABAAEAAQABQAHAAoADQAQABQAGwAhACcAMAA5ADUAHQD//+3/5v/j/+D/
1//E/7j/vP+//7r/rP+j/6L/pP+v/73/zP/X/97/4f/l/+z/7//y//j//P////////8C
AAMABQAFAAUAAwAFAAYABgAGAAYABgAIAAkACQAJAAkABwAHAAcACAAJAAoACwAMAAoA
CgAKAAsACQAJAAkACgAMAAwADAAMAAsACwALAAwADAAMAAsACwALAAsACwALAAsACwAL
AAsACgAKAAoACQAJAAkACQAJAAsACwALAAsACwALAAsACwALAAsACwALAA0ADAAMAAwA
CwALAAsACgAIAAgACAAHAAcABwAHAAcABwAHAAcABwAEAAMAAwADAAMAAwADAAMA///+
//3//P/8//z//P/6//n/+f/5//n/+P/4//f/9P/0//T/9P/z//X/9P/z//P/8v/y//L/
8v/v/+//8P/w/+7/7v/u/+//8P/x//P/9f/4//n/+v/6//r/+//9//7///////////8B
AAIAAgADAAEAAQACAAIABAADAAMAAwADAAMAAwADAAMAAwAEAAQAAQABAAEAAQADAAMA
AwADAAMAAwADAAIAAgACAAIAAgACAAMAAwADAAMAAgACAAEAAwADAAMAAwACAAIAAgAC
AAIAAQAAAAAAAQABAAEAAQABAAEAAQABAAAAAAAAAAEAAQABAAEAAQABAAAAAAAAAP7/
/v/+////AQAAAAAAAAD+//7//v/+////////////AQABAAEAAQABAAEAAQABAAEAAQAB
AAEAAQACAAIAAgAAAP///////wEAAgACAAIAAgACAAIAAgAAAAAAAAAAAAIAAgACAAIA
AAAAAAAAAAABAAIAAwADAAEAAQACAAIAAQAAAAAAAAAAAAEAAgACAAEAAQABAAEAAwAC
AAIAAgACAAIAAwADAAIAAgABAP//AQABAAEAAgACAAIAAgACAAIAAAAAAAEAAwACAAAA
AAAAAAAAAwADAAMAAwADAAMABAAFAAMAAwADAAMABQAFAAUABQADAAEA/v/8//3/+//+
//7/AAAAAAAAAQD//////v/9//7//f/8//z/+//6//r/+v/7//v/+v/5//n/+f/5//r/
/P/9//3//f/8//7//v/+//7//v/+//7/AAD/////////////AAAAAP7//v/+//7//v/+
//7//v/+//7//v/+/wEAAQAEAAUACAAMAA8AFwAhACgAMQA7ADkAIQABAOj/3//c/9v/
1v++/6b/of+o/57/jf+G/4r/kf+Z/6z/vf/K/9H/1//g/+f/7v/w//L/9//7//3//v/9
////////////AQACAAIAAgACAAIABAAHAAcABwAHAAcABwAHAAgABgAGAAYABgAIAAgA
CAAJAAkACQAJAAoACAAIAAgACAAHAAcABwAIAAgACAAHAAcACQAJAAkACQAJAAkACQAJ
AAoACgAKAAkACQAJAAkACQAJAAkACQAJAAcABwAHAAcACQAJAAkACQAJAAgACAAIAAkA
CQAJAAgACgAKAAoACQAHAAcABwAHAAUABQAFAAUABgAFAAUABQADAAMAAwADAAEAAAD/
//7/AAAAAAAA/v/7//v/+//7//z//P/7//j/+P/4//j/9//3//b/9f/1//T/9P/0//T/
8f/x//L/8v/0//T/9P/1//X/9f/2//f/+P/5//r/+v/6//v//f/+/////////////f/+
//7///8BAAEAAgACAAAA//////////////////8BAAEAAgACAP//////////////////
//8BAAEAAQAAAP7//v/+//7/AAABAAEAAQABAAAAAAD/////////////AAAAAAAAAAAC
AAEAAAAAAAAA///+//3//f/9//3//f/9//7///8BAP///////////f/8//z//P/+//7/
/v///wEAAAAAAAAA/v/+//7//v//////////////////////////////////////////
////AAAAAAAAAAD////////9//7//v/+/wAAAAAAAAAAAAAAAAAAAAAAAAAAAAAAAAAA
AAAAAAAAAAAAAAAA////////AAAAAAAAAAABAAIAAAABAAIAAgABAAEAAQABAAEAAAAA
AAAAAAAAAAEAAQD//wAAAAD//wEAAQABAAIAAAAAAAAAAAACAAAAAAABAAEAAQABAAEA
AwADAAIAAAAAAAAAAAD//////////wAAAQADAAUABwAHAAcABwAFAAUABQAFAAcABQAC
AAAA/v/7//3//P/+//7//v///wEAAQAAAP///P/7//r/+v/7//r/+v/6//v/+//6//n/
+f/5//n/+v/6//v/+//7//z//v/+//7/AAAAAAAAAAAAAP////////3//f/+//7/AAAA
AAAAAAAAAAAAAAAAAAAAAAAAAAAAAQADAAYABwAKABAAFQAdACUAMAA7AEcAQQAlAP//
6P/f/9z/2f/O/7T/nP+b/5r/jP97/3r/gP+H/5X/qv+9/8z/0//Z/97/4//q//D/9P/5
//v//f/+//3/////////AQADAAQABAAEAAQABAAGAAkACQAJAAkACQAJAAkACgAKAAoA
CgAKAAgACAAIAAkACwALAAsADAAMAAwADAAMAAsACwALAAwACgAKAAkACQALAAsACwAL
AAsACwALAAsACgAKAAoACQAJAAkACQAJAAsACwALAAsACQAJAAkACQAJAAkACQAJAAsA
CgAKAAoACQAJAAkACAAKAAoACgAJAAkACQAJAAkACQAJAAkACQAIAAcABwAHAAUABQAF
AAUABQAEAAMAAgACAAIAAgAAAP3//f/9//3//v/+//3/+v/8//z//P/7//v/+v/5//n/
9v/2//b/9v/z//P/9P/0//b/9v/2//f/9//3//j/+f/4//n/+v/6//r/+//9//7//f/9
//3//f/9//7//v////////8AAAAAAgABAAEAAQAAAP///v/9//////8AAAAA////////
///9//3//f/9//////////7//v/+//7//v/8//3//f/9/////v/+//3/+//7//v/+//6
//r/+v/6//z/+//6//r/+f/5//n/+f/7//v/+//7//r/+v/6//v/+f/5//n/+f/7//r/
+v/6//r/+v/6//v/+//6//r/+v/6//r/+v/6//v/+//7//v//f/9//3//f/9//3//f/9
//v/+//7//v/+//8//z//P/8//v/+//7//3//v/+//7//v/+//7//v/+//7//v/+//z/
/P/8//z//v/+//7//v/+//7//v/9//3//f/+//7//f/8//z//P/8//3//v/+//3//f/9
//3//f/8//z//P/8//z//f/9//3//v/+//3//f/9//3//v/+//7//v/+/wAA/v/+////
//////3/+//8//7//v/+//7////////////9//3//v///wEAAQABAAEAAQABAAEAAQAD
AAEA/v/8//r/9//5//j/+v/6//r/+//7//v/+v/5//j/9//2//b/9f/0//T/9P/1//X/
9P/z//P/8//z//T/9v/3//f/9//3//j/9//2//f/+P/5//r/+P/3//f/9//5//n/+v/6
//j/+P/4//j/+v/6//r/+v/4//j/+P/4//3///8AAAEAAgAGAAsAEQAbACYAMwA9AD0A
KQAFAOb/2f/W/9H/yP+2/5z/k/+W/5D/f/94/3z/gf+P/6L/s//A/8v/0f/Y/9//5v/q
/+7/8f/z//X/9v/5//v/+//7//v//f/+//7//v/+//7/AAABAAEAAQABAAMAAwADAAQA
BAAEAAQABAACAAIAAgADAAMAAwADAAQAAgACAAIAAgADAAMAAwAEAAQABAADAAMAAwAD
AAMAAwABAAEAAQABAAQABAAEAAMAAwADAAMAAwAFAAUABQAFAAMAAwADAAMAAwADAAMA
AwABAAAAAAAAAAMAAwADAAIAAgACAAIAAQADAAMAAwADAP//////////AAD/////////
//////////3//P/7//r/+P/4//j/9v/3//f/9//3//b/9v/1//L/9P/0//T/8//x//D/
7//v//D/8P/w//D/7v/t/+3/7P/u/+7/7v/v/+//7//w//H/8v/z//T/9P/y//P/9f/2
//f/9//3//f/+f/6//r/+//5//n/+v/6//r/+f/5//n/+f/5//n/+f/5//n/+v/6//n/
+f/5//n/+f/5//n/+f/5//n/+f/4//j/+P/4//j/+P/5//n/+f/3//b/9v/1//X/9f/1
//X/9v/2//b/9v/0//P/8v/y//b/9//4//n/+P/3//b/9f/0//T/9P/1//f/9//3//f/
9//2//b/9v/0//T/9P/1//b/9v/3//j/9v/2//b/9v/1//X/9f/1//f/9//3//f/9//3
//f/9//1//X/9f/1//X/9v/2//b/+P/3//f/9//1//b/9v/2//b/9v/2//b/9v/2//b/
9v/2//b/9v/2//b/9v/2//b/9v/2//b/9f/3//f/+P/4//f/9v/2//b/9v/3//j/+P/3
//f/9//3//f/9v/2//b/9P/0//X/9f/1//b/9v/1//f/9//3//j/9v/2//b/9v/2//T/
9P/1//f/9P/2//b/9v/2//n/+f/5//n/+f/5//r/+//5//n/+f/5//n/+f/5//n/+//5
//b/9P/z//H/9P/0//b/9v/2//f/9f/1//T/8//w/+//7v/u/+//7v/u/+7/8f/x//D/
7//t/+3/7f/u//D/8f/x//H/9P/2//b/9v/0//T/9P/0//T/8//z//P/8//z//T/9P/0
//T/9P/0//X/9v/3//j/9v/2//b/9v/3//n/+v/7/wAABgANABUAGwAiAC8AMwAlAAcA
6f/Y/9P/0P/L/7z/pP+Y/5//ov+U/4X/gv+G/43/m/+s/7n/xv/R/9f/3v/j/+b/6v/u
//H/8f/z//b/9//5//n/+f/5//v//P/8//r/+v/6//z///////////////////8AAP7/
/v/+//7/AAAAAAAAAQABAAEAAQACAAIAAgACAAIAAQABAAEAAgACAAIAAQABAAEAAQAB
AAEAAQABAAEAAQACAAIAAgABAAEAAQABAAEAAwADAAMAAwACAAEAAAD//wEAAQABAAEA
AwACAAIAAgACAAEAAAD+////AAABAAEA///////////9//3//f/9//z/+//7//v/+//7
//v/+//5//j/9//2//b/9v/2//T/8//z//P/8//y//L/8f/u/+7/7v/u/+3/7//u/+3/
7f/s/+z/7P/s/+n/6f/q/+r/7P/s/+z/7f/r/+v/7P/t//D/8f/y//L/9P/1//f/+P/3
//f/9//3//n/+v/6//v/+//7//z//P/6//n/+f/5//v/+//7//v/+f/5//r/+v/7//v/
+//7//v/+//7//v/+//7//v/+v/6//r/+v/6//z//f/9//3/+//6//r/+f/7//v/+//7
//v/+v/5//j/+f/5//n/+v/7//v/+//7//v/+//7//v/+P/4//j/+f/4//f/9v/1//j/
+P/5//r/+v/6//r/+//5//j/+P/4//r/+v/6//r//f/9//3//f/8//v/+v/5//v/+//7
//v/+//7//v/+//7//z//P/8//r/+f/5//n/+//8//z//P/8//z//P/8//z//P/8//z/
+v/6//r/+v/8//z//P/8//r/+v/6//n/+//7//z//P/9//z//P/8//r/+//8//z/+f/5
//n/+f/6//r/+//8//z//P/9//3//P/8//v/+f/6//v//P/+//7//v/8//7//v/+//7/
/f/9//3//f/9//3//v///////////////f/9//3//f/9//v/+P/2//j/9//7//z//f/8
//v/+//9//3//P/7//n/9//1//T/9f/0//T/9P/3//f/9v/1//X/9f/1//b/+P/5//n/
+f/4//r/+v/6//r/+v/6//r/+v/5//n/+f/5//n/+v/6//z//P/8//z/+v/6//r/+v/4
//j/+P/4//v/AQAEAAMABAAIABMAHQAlACwAMQAlAAcA6f/b/9z/3f/a/9H/vP+w/7b/
vf+2/6T/n/+i/6T/q/+5/8j/0f/Y/93/4f/k/+n/8P/0//b/9//5//n/+v/5//v/+//7
//v//f/+//7//v/+//7/AAD//////////wEAAQABAAIAAgACAAIAAgACAAIAAgADAAMA
AwADAAQAAgACAAIAAgADAAMAAwAEAAIAAgABAAEAAQABAAEAAQADAAMAAwADAAIAAgAC
AAEAAQABAAEAAQD////////////////////////////////9//z//P/8//3//f/9//z/
/P/8//z/+//5//n/+f/5//n/+f/5//n/9v/1//X/9f/z//P/8//z//H/8P/v/+7/7P/s
/+z/6v/p/+n/6f/p/+j/6P/n/+T/5P/k/+T/4//h/+D/3//f/+D/4P/g/+D/3//f/+D/
4P/g/+D/4P/h/+P/4//k/+X/5v/n/+j/6P/o/+n/6//s/+3/7f/t/+3/7//w//D/8f/x
//H/8v/y//L/8f/x//H/8f/x//H/8f/x//H/8v/y//H/8f/x//H/8f/x//H/8f/x//H/
8f/w//D/8P/w//D/7v/v/+//7//x//D/8P/v/+3/7f/t/+3/7v/u/+7/7v/u/+3/7P/s
/+3/7f/t/+3/6//r/+v/6//q/+r/6v/r/+v/6//r/+v/6//q/+r/6v/q/+r/6v/r/+v/
6v/q/+r/6v/q/+r/6v/p/+n/6f/p/+v/6//r/+v/6//r/+v/6//p/+n/6f/p/+n/6v/q
/+r/6P/n/+f/5//o/+r/6//s/+r/6v/q/+r/6v/q/+r/6v/q/+r/6v/q/+j/6P/o/+j/
5v/o/w==
         </WaveFormData>
      </LeadData>
      <LeadData>
         <LeadByteCountTotal>10000</LeadByteCountTotal>
         <LeadTimeOffset>0</LeadTimeOffset>
         <LeadSampleCountTotal>5000</LeadSampleCountTotal>
         <LeadAmplitudeUnitsPerBit>4.88</LeadAmplitudeUnitsPerBit>
         <LeadAmplitudeUnits>��V</LeadAmplitudeUnits>
         <LeadHighLimit>2147483647</LeadHighLimit>
         <LeadLowLimit>268435456</LeadLowLimit>
         <LeadID>V2</LeadID>
         <LeadOffsetFirstSample>0</LeadOffsetFirstSample>
         <FirstSampleBaseline>0</FirstSampleBaseline>
         <LeadSampleSize>2</LeadSampleSize>
         <LeadOff>FALSE</LeadOff>
         <BaselineSway>FALSE</BaselineSway>
         <ExcessiveACNoise>FALSE</ExcessiveACNoise>
         <MuscleNoise>FALSE</MuscleNoise>
         <LeadDataCRC32>1344606109</LeadDataCRC32>
         <WaveFormData>
AAAAAAAAAAAAAAAAAAAAAAEAAQABAAEAAwAEAAQABQADAAUABgAIAAoACgAJAAgAAwAD
AAIAAgAEAAQABQAFAAMAAQAAAP//AAAAAAAAAAD9//z//P/8//7//v/8//r/+P/2//X/
9f/3//j/+f/5//n/+f/5//n/9//3//f/9//3//f/9//3//n/+f/5//r/+P/4//j/+f/5
//n/+v/6//v/+//8//z//P/+/wEABwAOABgAKQBHAGoAiwCsAM0A1wC0AHMAOgAUAO//
w/+a/3T/Uf81/yj/J/8l/yv/Nf9C/03/XP92/5P/qf+9/8r/1v/h/+r/7//y//P/9//6
//v//P/+//7////+/wAAAQABAAEAAQADAAQAAgACAAQABAAGAAYABgAGAAUABQAFAAUA
BgAHAAkACwAJAAkACwALAAsACwALAAwACgAKAAoACgANAA0ADQANAAwADAAMAAwADQAN
AA0ADQAOAA4ADgAOAA4ADgAPAA8AEgAUABQAFAAWABcAFwAXABcAFwAWABYAGAAZABoA
GgAYABkAGwAbABwAHAAeAB8AIAAhACIAIgAiACIAJQAlACQAJAAmACcAKQArAC4AMAAv
AC8AMAAwADAAMQAyADIANAA0ADQANAAyADIAMgAwAC8ALwAuAC0ALAArACoAJwAlACQA
JAAhAB8AHQAbABoAGAAWABQAFAAPAA4ADAAMAAwACwAMAAwACQAGAAYABQAFAAQAAQAB
AAAAAAD///7//v/+//z/+//8//v/+//7//n/+f/4//j/+P/4//j/+P/3//b/9v/3//X/
8//1//X/9//3//f/9//3//f/9//3//b/9v/3//f/+f/4//j/+f/5//n/+v/6//v/+//7
//v/+f/5//n/+f/6//r/+v/7//v/+//7//v//f/9//3//f/7//v//P/8//3//f/9//3/
/f/9//3//v/+//3//f/9//v/+//7//v//P/9//3//v/+//3/+//6//z//P/8//v/+//7
//v/+//7//z//P/7//v/+f/5//n/+v/6//r/+//7//r/+v/6//r/+f/5//n/+f/5//n/
+f/5//n/+f/5//j/+P/4//j/+P/4//j/+P/4//j/+P/4//j/+P/4//j/9//3//f/9//5
//n/+f/5//f/9//4//j/9//3//j/+P/3//f/+f/5//n/+P/4//n/+//6//r/+v/4//j/
+v/4//j/+P/4//j/+P/4//n/+f/5//n/+f/8//z//f/9//3//v8AAAIAAwADAAMAAQD/
//7//v/+//7//////////f/8//v/+v/6//r/+v/5//j/+P/4//j/+v/4//b/9P/w/+//
7//v//D/8f/x//H/8f/x//H/8f/x//H/8f/x/+//7//v/+//8f/x//L/8v/y//L/8//z
//P/9P/0//P/8f/y//L/8v/0//f//f8AAAYAEQAhADwAXQCAAKMAxQDYAL8AfAA2AAUA
3f+0/4r/Yf85/yD/E/8L/wP/B/8Y/yv/Ov9M/2X/g/+f/7L/wP/N/9j/4f/o/+3/7//y
//X/9P/2//b/9//4//r/+//7//3//f///wAA/v/+/wAAAAAAAAAAAAAAAAMAAwADAAMA
AgABAAEAAQADAAMABQAFAAcABwAHAAgABwAGAAUABAAFAAUABQAFAAgACAAIAAgABwAH
AAcABwAIAAgACAAIAAoACgALAAsACgAMAAwADAAMAA0ADQANAA4ADwAPABAAEgATABQA
FAAUABUAFwAXABYAFgAYABkAGgAbABwAHAAeAB4AIQAhACIAIgAkACUAKAApACsALAAt
AC0ALgAuADAAMQAyADIANAA0ADQANAA0ADQANAAyADEAMQAwAC8ALgAtACwAKQAnACYA
JgAjACIAIQAgACAAHQAaABcAFgATABIAEAAQAA4ACwAKAAgABwAEAAQAAwADAAIA////
//7//v/9//z/+v/6//j/9//0//P/8//z//P/8//y//L/8P/w//D/8P/v/+7/7v/v//H/
7//x//H/7//v/+//7//v/+//7//v//D/8P/x//H/7//u/+7/7//v/+//8P/w/+//7//v
/+//8P/x//L/8//y//L/8v/z//X/9f/1//X/9f/1//X/9f/1//X/9v/2//f/9//3//f/
+f/5//n/+v/4//f/9//3//f/9//3//f/9f/1//T/9P/1//X/9P/0//b/9v/2//X/9f/1
//X/9f/1//b/9v/1//X/8//z//P/9P/0//T/9f/z//L/8v/y//T/8//z//P/8f/x//H/
8f/z//P/8//z//D/8P/w//D/8v/y//L/8v/w//D/8P/w//D/8P/w//D/7//v/+//7//v
/+//7//v//H/8f/y//L/8f/x//L/8v/x//H/8//z//H/8P/w//H/8f/w//D/8P/w//D/
8P/w//T/8v/w//D/8P/w//D/8P/w//H/8//z//P/8//0//T/9f/1//X/9v/4//r//P/7
//r/9//3//b/9v/2//T/9f/1//X/8//y//H/8P/w//D/8P/v/+7/7v/u/+7/7v/s/+r/
6P/o/+f/5//n/+b/5//n/+f/6f/p/+n/6f/n/+f/5//n/+f/5//n/+f/6f/p/+r/6v/o
/+j/6f/p/+n/6v/q/+n/6//s/+z/7P/q/+3/8f/2//z/BQATADAAUwB0AJsAwwDaAMEA
fgA0AP3/0/+m/3r/Uf8p/xD/Cf8F//v++/4K/xv/Kv8+/1n/ef+R/6b/tv/F/9L/2f/e
/+P/6f/s/+3/7f/u/+3/7f/v//L/9P/1//P/8//1//b/9v/2//j/+P/4//j/+P/4//v/
+//7//v/+f/5//r/+//7//v//f/9//3//f/9//7/AAAAAAAAAAABAAEAAQABAAAAAAAA
AAAAAQABAAEAAQACAAIAAgACAAIAAgADAAMAAgAEAAQABAAGAAcABwAHAAgACQAJAAoA
CgALAAwADAAMAA0ADwAPABAAEAASABMAFAAVABYAFgAWABYAGQAZABoAGgAcAB0AIAAh
ACMAJAAlACUAJgAmACkAKwAtAC4ALAAsACwALAAsACwALAAqACkAKQAoACcAJgAlACQA
IQAhACAAIAAdAB0AGwAZABgAFAASABAAEAANAAwACgAKAAcABQAFAAQAAQD+//7//f/9
//z/+f/5//b/9v/1//T/9v/2//T/8//y//H/8f/x/+3/7f/s/+z/7P/s/+z/7P/t/+z/
7P/t/+v/6f/r/+v/6//r/+v/6//r/+v/6//r/+z/7P/t/+3/7f/s/+z/7f/r/+v/7P/s
/+3/7f/t/+3/7//v/+//7//w//D/8P/x//H/8f/x//H/8f/x//H/8f/z//P/9P/0//P/
8//z//P/8//z//P/9P/y//H/8f/x//P/8//z//P/8f/x//D/8P/x//H/8P/w//D/8P/w
/+//8f/x//H/8f/v//D/8P/v//H/7//v/+//8P/w//D/8f/v/+7/7v/u/+7/7f/t/+3/
6//r/+v/6//t/+3/7f/t/+7/7v/u/+7/7P/s/+z/7P/s/+z/7P/s/+z/7P/s/+z/7f/t
/+3/7f/r/+v/6//r/+3/7f/u/+7/7v/v//H/8v/z//P/9f/1//P/8v/y//P/8//y//L/
8v/0//T/8v/0//b/9P/0//T/9P/0//T/9P/1//f/9//3//f/9v/2//f/9//5//r//P/+
/wAA///+//v/+v/4//f/9v/4//n/+f/5//X/9P/z//L/8//0//X/9f/y//L/8v/y//L/
8P/u/+z/7P/r/+v/6//r/+v/6v/p/+n/6f/p/+n/6//r/+v/6//p/+n/6f/p/+n/6f/q
/+r/7P/s/+3/7f/r/+z/7P/r/+3/7v/u/+7/7P/x//n//P8AAAkAGwA0AFcAfAChAMkA
3gDDAHoANAADANn/rP+C/1v/L/8W/w//C/8B/wH/Dv8f/zD/Rv9j/4H/m/+u/7z/x//S
/9n/4P/l/+3/8P/x//L/9P/0//X/9P/2//f/9//3//f/+f/6//r/+v/8//z//v/+//7/
/v////////////7//f/9//3//v///wIAAwABAAEAAQACAAIAAgACAAIAAwADAAMAAwAE
AAQABAAEAAcABwAHAAcACAAIAAgACAAGAAYABwAHAAgACgAKAAoADAANAA0ADQAMAA0A
DQAOAA4ADwAQABAAEAARABMAEwAWABYAGAAZABgAGQAaABoAHAAcAB8AHwAgACAAIgAj
ACIAIwAlACYAKAApACsALAAsAC0ALgAuAC4ALgAuAC4ALwAwADEAMAAvAC8ALgAtACoA
KQAoACUAJQAkACQAIQAfAB0AGwAaABgAFgAUABQAEQAQAA4ADgANAAsACwAKAAcABAAE
AAMABQAEAAEAAQD///7//P/6//z//P/6//n/+P/3//f/9//1//X/9P/0//T/9P/0//T/
8//y//L/8//1//P/9f/1//P/8//z//P/8//z//P/8//0//T/9f/1//P/8v/y//P/9f/1
//b/9v/3//f/9//3//f/9//3//f/+P/4//j/+f/3//f/9//3//n/+f/5//n/9//3//j/
+P/5//n/+f/5//f/9//3//j/+P/3//f/9//3//f/9//3//n/+f/4//j/+f/5//j/+P/2
//b/9v/1//b/9//4//n/9//4//j/9//5//f/9//3//f/9v/1//X/9f/0//T/9P/2//X/
9f/1//X/9f/1//X/9//3//f/9//2//b/9v/2//b/9v/2//b/9v/2//b/9v/1//T/8//y
//P/8//z//P/9f/1//X/9f/1//X/9v/2//P/8//0//T/8//z//X/9f/3//b/9v/3//n/
9v/2//b/9v/2//b/9v/2//b/9v/2//f/9//3//f/9//4//j/+f/5//v//P/+/wAAAAD/
//7/+//7//r/+v/6//z//f/9//3/+//6//n/+P/4//j/+P/3//T/9P/0//T/9v/0//L/
8P/s/+v/6//r/+z/7f/t/+3/7//v/+//7//v/+//7//v/+//7//v/+//7f/t/+7/7v/w
//D/8f/x//H/8v/y//H/8f/y//L/8v/2//n//f8GABAAHQA1AFgAeQCeAMUA3QDMAJcA
WgAqAAEA1/+u/4T/Vf8z/yj/Jf8l/yf/L/86/0H/Tv9o/4f/n/+x/8D/0P/d/+T/5//s
//H/8//0//X/+P/6//r/+//6//z//f/9//3//f///wAAAgACAAQABAACAAIAAgACAAMA
AwADAAMABQAFAAYABwAHAAcACQAJAAcABwAHAAgACgAKAAoACgALAAsACwALAAwADAAM
AAwADQANAA0ADQAQABAAEAAQABAAEAARABEAEgAUABQAFAASABMAEwATABQAFQAVABYA
FgAXABgAGAAYABkAGwAbABoAGgAcAB0AHgAfACAAIAAiACIAJQAlACQAJAAmACcAJgAn
ACkAKgApACkAKgAqACwALQAuAC4ALgAuAC4ALgAsACwALAAqACkAKQAoACcAJgAlACQA
IQAfAB4AHgAbABsAGQAXABYAEgAQAA4ADgANAAwACgAKAAsACQAJAAgABQACAAIAAQAE
AAQAAgADAAQABAADAAIAAgACAAAA///+//3//f/9//3//f/8//z//P/8//z//P/7//r/
+v/7//3/+//9//3/+//7//v/+//7//v/+//7//z//P/9//3//f/8//z//f/9//3//v/+
/wEAAQABAAEAAQABAAEAAQAAAAAAAAABAAEAAQABAAEAAgADAAQABQAEAAMAAwACAAMA
AwADAAMAAwADAAMABAACAAEAAQABAAMAAwADAAMAAwADAAIAAgADAAMAAgACAAIAAgAC
AAEAAQABAAEAAQADAAQABAADAAEA/////////v/+//7///////7//v/+/wAA////////
///////////9//3//f/9//7//v/+//7/AAAAAAAAAAD+//7//v/+//7//v/+//7//f/9
//3//f/9//3//f/9//3//f/+//7/+//7//z//P/7//v//f/9//v/+v/6//v////8//z/
/P/8//z//P/8//z//P/9//v/+//7//v//f/+/wAAAQABAAIABAAGAAQAAwACAP/////+
//7//v///wEAAgADAP///v/9//z/+v/6//r/+f/4//j/+P/4//j/9v/0//L/8P/v/+//
7//y//P/8//z//P/8//z//P/8f/x//H/8f/x//H/8f/x//P/8//0//T/9P/0//X/9f/z
//T/9P/z//P/9P/0//T/+P/9/wUADAAYAC0ASwBsAIsArgDPAM0AoABjADQADgDn/73/
lP9s/0n/Nf8q/yf/Kf8x/zv/RP9N/2D/ev+X/6v/uf/I/9b/3f/i/+v/7v/v//H/9P/1
//b/+P/4//n/+v/8//3//f/9//3///8AAAAAAAACAAIAAAAAAAAAAAADAAMAAwADAAMA
AwAEAAUAAwADAAUABQAFAAUABQAGAAYABgAGAAYABwAHAAcABwAKAAoACgAKAAsACwAL
AAsADAAMAAwADAAMAAwADQANAA4AEAAQABAAEAARABEAEQAQABEAEQASABQAFQAWABYA
FgAXABkAGQAYABgAGgAbABwAHQAeAB4AHgAeACEAIQAgACAAIgAjACYAJwApACoAKgAp
ACkAKAAqACsALAAsAC4ALgAuAC4ALAAsACwAKgApACkAKAAnACYAJQAkACEAHwAeAB4A
GwAZABcAFQAUABAADgAMAAwACwAKAAgACAAHAAUABQAEAAQAAgADAAMAAQAAAP3//f/9
//7//v/+//z//P/6//n/+P/3//f/9//3//f/9v/2//T/9P/0//T/8//y//L/8//1//P/
9f/1//X/9f/1//X/9f/1//X/9f/0//T/9f/1//f/9v/2//f/+f/5//r/+v/7//v/+//7
//n/+f/5//n//P/8//z//f/9//3//f/9//3//f/9//3//f/9//7//v////////////7/
/f/8//z//v/9//3//f/7//v/+//7//v/+//6//r/+//7//r/+v/6//r/+v/5//v/+//7
//v/+f/6//r/+f/5//f/9//3//j/+P/4//n/+//6//r/+v/4//f/9//3//n/+f/5//n/
9//3//f/9//4//j/+P/4//j/+P/4//j/9v/2//b/9v/2//b/9v/2//f/9//3//f/9//3
//f/9//3//f/+P/4//X/9f/2//b/9f/1//f/9//1//T/9P/1//X/9P/0//T/+P/2//T/
9P/0//T/9v/2//b/9//3//f/9//3//b/9v/3//f/+f/6//z//v/+//3//P/5//n/+P/4
//j/+v/7//v/+//3//b/9f/0//T/9P/0//P/9P/0//T/9P/y//D/7v/s/+r/6f/p/+n/
6v/r/+v/6//r/+v/6//r/+n/6f/p/+n/6//r/+v/6//r/+v/7P/s/+r/6v/r/+v/6//s
/+z/6//t/+7/7v/u//D/8f/1//z/BgARACEAQABjAIQApQDFAMwAnwBaACAA9//P/6b/
fv9V/y3/Fv8P/wn/A/8N/yD/L/86/0z/af+H/5v/rP++/8//1v/b/+D/5f/p/+7/7//u
//D/8P/x//L/9P/1//X/9f/1//f/+P/6//r//P/8//z//P/8//z/+//7//v/+//9//3/
/v////////8BAAEA////////AAAAAAAAAAAAAAMAAwADAAMABAAEAAQABAAFAAUABQAF
AAYABgAGAAYABgAGAAcABwAGAAgACAAIAAgACQAJAAkADAANAA0ADgAOAA8AEAAQABAA
EQATABMAFgAWABgAGQAZABkAGQAYABgAGAAbABsAHQAeACEAIwAiACMAJQAmACcAJwAo
ACgALAAtAC4ALgAwADAAMAAwADAAMAAwAC4ALQAtACwAKwAqACkAKAAlACUAJAAkACEA
HgAbABgAFgAWABQAEgASAA8ADgAMAAwACQAHAAcABgAFAAIAAgABAAMAAgD//////f/8
//r/+P/4//j/9v/1//L/8f/x//H/8f/x//D/8P/w//D/8P/w/+3/7P/s/+3/7f/r/+3/
7f/v/+//7//v/+3/7f/t/+3/8P/w//H/8f/x//D/8P/x//H/8f/y//L/8//z//P/8//z
//P/8//z//L/8v/y//P/8//z//P/8//0//X/9v/3//X/9f/2//b/9f/1//X/9f/1//X/
9f/2//j/9//3//f/9f/1//X/9f/3//f/9v/2//f/9//2//b/9v/2//b/9f/1//X/9f/1
//X/9v/2//X/9f/z//P/8//y//L/8v/z//P/8v/y//L/9P/z//P/8//z//P/8//z//P/
8//z//P/8v/y//L/8v/y//L/8v/y//T/9P/0//T/8v/y//L/8v/x//H/8f/x//H/8f/x
//H/8f/x//L/8v/x//H/8v/y//H/8f/z//P/8//y//L/8//z//L/8v/y//L/8v/y//L/
9P/1//T/8v/y//L/8v/y//L/8v/z//X/9f/1//X/+P/4//n/+f/5//r//P/+//7//f/8
//n/+f/4//j/+P/4//n/+f/5//f/9v/1//T/8v/y//L/8f/y//L/8v/y//L/8P/u/+z/
7P/r/+v/6//q/+v/6//r/+v/6//r/+v/6//r/+v/6//r/+v/6//r/+n/6f/q/+r/7P/s
/+3/7f/t/+7/7v/t/+3/7v/u/+7/8P/z//f//v8EABMAKQBIAGsAjgCzANUA1AChAFYA
GADt/8H/lP9u/0f/Jf8S/wv/A//9/gn/Gv8r/zz/Uv9v/43/pf+2/8L/z//Y/9//5P/p
/+3/8P/x//L/9P/0//X/+P/6//v/+//7//v//f/+/wAAAAACAAIAAgACAAIAAgADAAMA
AwADAAMAAwAEAAUABQAFAAcABwAJAAkACQAKAAgACAAIAAgACQAJAAkACQAKAAoACgAK
AA0ADQANAA0ADgAOAA4ADgAMAAwADQANAA4AEAAQABAAEAARABEAEQAUABUAFQAWABYA
FwAYABgAFgAXABkAGQAcABwAHgAfAB4AHwAgACAAIgAiACUAJQAmACYAKAApACwALQAv
ADAAMQAxADIAMgAyADMANAA0ADYANgA2ADYAOAA4ADgANgA3ADcANgA1ADQAMwAyAC8A
KwAqACoAJwAlACMAIQAgACAAHgAcABwAFwAWABQAFAARAA8ADwAOAAsACAAIAAcABwAG
AAMAAwAAAAAA///+//7//v/8//v/+v/5//n/+f/1//X/9P/0//T/9P/0//T/9f/0//T/
9f/z//H/8//z//X/9f/1//X/9f/1//X/9f/0//T/9f/1//f/9v/2//f/9f/1//b/9v/3
//f/9//3//f/9//3//f/9v/2//b/9//5//n/+f/5//n/+f/5//n/9//3//j/+P/5//n/
+f/5//f/9//3//j/+P/3//f/9//3//f/9//3//f/9//2//b/9//3//b/9v/2//b/9v/1
//P/8//z//P/9f/2//b/9f/1//P/8//z//T/9P/0//X/8//y//L/8v/0//P/8//z//H/
8f/x//H/8//z//P/8//y//L/8v/y//L/8v/y//L/8v/y//L/8v/y//L/8v/y//H/8f/x
//H/7//v/+//7//v/+//8P/w/+//7//w//D/7//v//H/8f/v/+7/7v/v//H/8P/w//D/
8P/w//D/7v/u//D/8P/w//D/8v/y//L/8//x//H/8f/x//L/8v/z//P/9f/2//j/+v/8
//v/+v/3//X/9P/0//T/8v/z//P/8//z//L/8f/w/+7/7v/u/+3/7v/u/+7/7v/u/+z/
6v/o/+b/5f/l/+X/5P/l/+X/5f/j/+P/4//j/+T/5f/m/+f/5f/l/+X/5f/n/+f/6P/o
/+b/5v/n/+f/6f/q/+r/6f/n/+j/6P/o/+z/7f/x//b//P8HABsANgBZAH4ApwDNANoA
tQBqACQA9f/L/57/dP9P/yn/Dv8J/wH/+/7//g7/G/8s/0T/X/99/5X/qv+4/8f/0P/X
/97/4f/j/+b/5//q/+z/7P/t/+7/8P/x//H/8f/x//P/9P/0//T/9v/2//b/9v/2//b/
9//3//f/9//3//f/+P/5//n/+f/7//v/+f/5//n/+v/6//r/+v/6//3//f/9//3//P/8
//z//P/9//3//f/9//7//v/+//7/AAAAAAEAAQACAAQABAAEAAQABQAFAAUABAAFAAUA
BgAEAAUABgAGAAgACQALAAsADAAMAA4ADwAQABEAEgASABIAEgAVABUAGAAYABoAGwAc
AB0AHwAgACEAIQAiACIAIgAjACQAJAAmACYAJgAmACYAJgAmACQAIwAjACIAIQAeAB0A
HAAZABkAGAAYABUAEgAPAAwACgAJAAgABwAIAAMAAgAAAAAA///9//3//P/7//j/+P/3
//f/9v/z//P/8v/y//H/8P/u/+7/7P/r/+r/6f/p/+n/5//n/+b/5v/m/+b/5v/m/+f/
5v/m/+f/5//l/+f/5//l/+X/5f/l/+f/5//n/+f/5v/m/+f/5//n/+b/5v/n/+f/5//o
/+j/6f/p/+n/6f/n/+f/5//n/+n/6v/r/+3/7P/r/+r/6f/p/+n/6f/p/+v/6//s/+z/
6f/p/+n/6f/p/+n/6f/q/+z/6//r/+v/6v/p/+j/5//n/+f/5v/m/+j/6f/p/+r/7P/s
/+z/6//t/+3/7f/t/+3/7v/u/+3/7f/r/+v/6//q/+r/6v/r/+3/7P/s/+z/7P/r/+v/
6//r/+v/6//r/+v/6//r/+v/6v/q/+r/6v/q/+r/6v/q/+j/6P/o/+j/6v/q/+r/6v/p
/+n/6f/p/+n/6f/p/+n/5//n/+j/6P/n/+f/6P/o/+f/5//p/+n/6f/o/+j/6f/p/+j/
6P/o/+j/5v/o/+j/6P/o/+r/6v/q/+v/6//r/+v/6//q/+r/6//r/+//8P/y//T/8v/x
//D/7f/t/+z/7P/s/+7/7//v/+//7P/q/+j/5v/o/+j/6P/n/+b/5v/m/+b/5v/k/+L/
4P/e/93/3f/d/9z/3f/d/93/3//f/9//3//f/9//3//f/93/3f/d/93/3//f/+D/4P/g
/+D/4f/h/+P/5P/k/+P/4f/i/+L/4v/k/+f/6//y//z/DQAnAEYAawCQALkA1wDGAIcA
QgAOAOX/u/+Q/2T/Of8Z/wz/C/8F/wH/C/8Y/yP/NP9Q/23/if+f/7D/wP/L/9L/1//c
/9//4f/i/+X/5v/o/+j/6f/q/+z/7f/t/+v/6//t/+7/7//w//P/9P/y//L/8v/y//X/
9f/1//X/8//z//T/9f/z//P/9f/1//b/9//4//r/+P/4//j/+P/7//v/+//7//r/+v/6
//r/+//7//v/+//+//7//v/+//7//v//////AAACAAIAAgAAAAEAAQABAAQABQAFAAYA
BgAHAAgACAAGAAcACQAJAAsADAAPABEAEgATABQAFAAUABQAFwAXABgAGAAaABsAHAAd
AB8AIAAhACEAIgAiACQAJQAmACYAJgAmACYAJgAkACQAJAAiACEAIQAgAB8AIAAfAB4A
GwAZABgAGAAVABMAEQAPAA4ADAAKAAgACAADAAIAAAAAAP///f/9//z//v/8//3//f/7
//r/9//3//b/9v/1//T/9v/2//T/8//y//H/8f/x//H/8f/w//D/8P/w//D/8P/v/+7/
7v/v//H/7//x//H/8f/x//H/8f/x//H/8f/x//T/9P/1//X/8//y//L/8//1//X/9v/2
//f/9//3//f/9//3//f/9//6//r/+v/7//n/+f/5//n/9//3//f/9//1//X/9v/2//b/
9//4//n/9//3//f/+P/2//X/9f/1//X/9f/1//X/9v/3//f/+P/4//f/9f/0//b/9v/2
//X/9f/1//X/9f/z//T/9P/z//P/8f/x//H/9P/0//T/9f/1//T/9P/0//T/8//z//P/
8//z//P/8//1//X/9f/1//P/8v/x//D/8v/y//L/8v/0//T/9P/0//L/8v/y//L/8f/x
//H/8f/x//H/8f/x//P/8//0//T/8f/x//L/8v/z//P/9f/1//X/8v/y//L/8v/y//L/
8v/y//L/8//z//P/8//z//T/9P/1//X/9f/2//j/+v/6//n/+P/1//b/9v/3//j/9//3
//b/9f/1//T/8//y//L/8v/y//H/8P/w//D/8P/u/+z/6v/o/+j/5//n/+f/6P/p/+n/
6f/r/+v/6//r/+n/6f/p/+n/6//r/+v/6//r/+v/7P/s/+z/7P/t/+3/7f/u/+7/7f/r
/+z/7P/s//T/+f8BAAgAFAArAE0AcACRALQAzwDFAI4ATwAkAAYA4f+5/5D/Zv8//y3/
Kv8n/yX/L/87/0D/Sf9g/3z/l/+p/7n/xv/Q/9f/4P/p/+z/6//t/+7/8f/x//L/8f/x
//L/9P/1//X/9f/1//f/+P/4//j/+v/6//r/+v/6//r/+//7//v/+//9//3//v////3/
/f//////////////AAACAAIAAgACAAEAAQABAAEAAgACAAIAAgAFAAUABQAFAAQABAAE
AAQABgAGAAcABwAGAAgACAAIAAoACwALAAsADAANAA0ADgAMAA0ADgAOABAAEQATABMA
EwASABMAEwAUABUAFgAWABYAFgAZABkAGAAYABoAGwAcAB0AHwAgAB8AHwAgACAAIQAh
ACEAIAAeAB4AHgAeAB4AHgAeABwAGwAbABoAGQAXABUAEwAPAA0ADAAMAAkABQADAAEA
AAAAAP7//P/8//v/+v/4//j/9//1//X/9P/1//L/8v/x//H/8P/t/+3/7v/u/+3/7P/s
/+z/6v/p/+j/5//n/+f/5//n/+b/5v/m/+b/5v/m/+f/5v/m/+f/5f/j/+X/5f/l/+X/
5f/l/+X/5f/l/+X/5P/k/+X/5f/l/+T/5P/l/+P/4//k/+T/5//n/+f/5//n/+f/5//n
/+j/6P/o/+n/5//n/+f/5//n/+f/5//n/+X/5f/m/+b/4//j/+P/4//l/+X/5f/m/+b/
5f/l/+X/4//j/+P/4//h/+H/4P/g/+P/4//i/+L/4P/g/+D/3//f/9//3//f/9//4P/g
/9//3f/b/9v/2//e/97/3v/f/93/3P/c/9z/3P/b/9v/2//b/9v/2//b/9n/2f/Z/9n/
1v/Y/w==
         </WaveFormData>
      </LeadData>
      <LeadData>
         <LeadByteCountTotal>10000</LeadByteCountTotal>
         <LeadTimeOffset>0</LeadTimeOffset>
         <LeadSampleCountTotal>5000</LeadSampleCountTotal>
         <LeadAmplitudeUnitsPerBit>4.88</LeadAmplitudeUnitsPerBit>
         <LeadAmplitudeUnits>��V</LeadAmplitudeUnits>
         <LeadHighLimit>2147483647</LeadHighLimit>
         <LeadLowLimit>268435456</LeadLowLimit>
         <LeadID>V3</LeadID>
         <LeadOffsetFirstSample>0</LeadOffsetFirstSample>
         <FirstSampleBaseline>0</FirstSampleBaseline>
         <LeadSampleSize>2</LeadSampleSize>
         <LeadOff>FALSE</LeadOff>
         <BaselineSway>FALSE</BaselineSway>
         <ExcessiveACNoise>FALSE</ExcessiveACNoise>
         <MuscleNoise>FALSE</MuscleNoise>
         <LeadDataCRC32>1328214527</LeadDataCRC32>
         <WaveFormData>
+v/6//r/+v/8//z//f/9//3//f/+//7//v///////////wEAAgAEAAYABgAEAAMAAAD/
//7//v8AAAEAAwAEAAMAAAD9//r//P/9//3//v/+//7//P/8//7//f/8//r/9//2//P/
8v/z//X/9v/3//f/9f/3//f/9f/1//X/9f/3//f/9f/3//f/9//3//j/9v/0//b/9v/5
//n/+f/5//n/+f/6//r//P/8//z///8EAAsAGgA0AFIAcwCYAMEA3gDcAL8ApACaAI8A
egBhAEcAKQANAPf/3//C/67/ov+W/4b/gP+Q/6z/wP/O/9v/5P/v//b/+v/7//r//f//
////AQABAAEAAQACAAIAAwADAAEAAQABAAIAAwADAAQABAAEAAQABQAFAAMAAwAEAAQA
BQAGAAcACQAHAAcACAAJAAkACQAJAAkABwAHAAcACAAIAAgACAAJAAkACQAJAAkACQAK
AAoACgAKAAoACgAKAAsACwAMAAwADQAPABAAEAAQABAAEAAQABIAEgASABMAFAAUABUA
FQAUABQAFgAWABkAGwAcAB0AHgAfACAAIAAhACIAJAAmACYAJgApACoALwAxADMANAA1
ADYAOAA5ADoAPQA9AD4APwBAAEEAQQBBAEIAQgBCAEEAQQBBAEAAQQBAAD8APwA6ADkA
NwA1ADMAMgAwAC4AKgAnACYAIgAfABwAGQAWABcAFQATABIADgALAAoACgAKAAcABQAD
AAMAAgABAAAAAAD///7//f/9//z//P/8//r/+v/5//n/+P/4//n/+f/3//f/+P/4//b/
9v/2//b/+P/4//j/+P/4//j/+P/4//j/+f/5//n/+//7//v/+//7//v//P/8//3//f/9
//3/+//8//z//P/+/////////wAAAAD/////AAAAAP///////////////wAAAAAAAAAA
/v/+//////////7//v/+//z//P/8//z//v/+//7//v/8//z/+v/6//3//f/9//z//P/7
//v/+//7//z//P/6//r/+v/6//r/+v/6//r/+f/5//n/+f/5//f/9//3//f/+f/5//n/
+f/5//n/9//3//j/+P/4//j/9v/3//f/+P/2//b/9v/2//j/+P/4//j/9f/1//X/9f/3
//f/9//3//X/9f/1//X/9P/0//X/9f/1//X/9v/2//f/9f/1//j/+P/2//X/9f/0//b/
9P/0//T/9P/0//T/9f/1//X/9f/2//b/9v/3//f/9//3//f/+P/6//z//v/8//v/+v/3
//b/9v/3//f/+P/4//j/+P/2//T/9P/z//P/9P/0//b/9P/0//T/9f/0//L/8P/u/+z/
7P/s/+v/6//r/+v/6f/r/+v/6//r/+v/6//r/+v/6f/r/+v/6//r/+z/7P/s/+7/7v/v
/+3/7f/t/+3/7f/u/+7/7v/u//D/8f/y//X//P8KAB4AOwBYAHsAogDEAMkAsgCUAIEA
eABtAFcAPQAfAAcA9//i/77/ov+Y/5D/gv94/4L/nP+0/8P/0P/b/+L/6P/r/+7/7//x
//H/8f/x//H/8f/y//L/8//z//X/9f/1//b/9f/1//b/9v/2//b/9//3//f/9//4//j/
9v/2//b/9//5//n/+v/7//v/+//7//v/+f/5//n/+v/6//r/+v/7//3//f/9//3/+//8
//z//P/8//z//P/8//////8AAAAAAAABAAEAAAACAAIAAgACAAQABAAEAAUABgAGAAcA
BwAIAAgACgAKAAkACwAMAA0AEAARABIAEgARABIAFAAWABgAGAAbABwAHwAhACMAJAAl
ACYAKAApACwALwAvADAAMQAyADMAMwA1ADYANgA2ADUANQA1ADQANQA0ADMAMwAuAC0A
KwApACkAKAAmACQAIAAdABwAGAAYABYAFAASAA4ACwAIAAYABAABAAAAAAD+//v/+f/3
//f/9v/1//T/9P/z//L/8f/v/+7/7v/u/+z/7P/r/+v/6v/q/+v/6//p/+n/6v/q/+r/
6v/q/+r/6P/o/+j/6P/o/+j/6P/o/+j/6f/p/+n/6f/p/+n/6f/p/+n/6v/q/+n/6f/p
/+n/6//s/+z/7P/s/+3/7f/t//D/8P/v/+//8P/w/+//7//v/+//7//v/+7/7v/u/+7/
7f/u//D/8f/x//D/8P/w//D/8P/w//D/7v/u/+7/7v/w//D/7v/u/+//7//v/+7/7v/t
/+3/7f/r/+z/7P/q/+r/6v/q/+r/6v/q/+r/6f/p/+n/6f/p/+v/6//r/+v/6f/p/+n/
6f/r/+v/6f/p/+j/6P/o/+j/6v/r/+v/7P/r/+r/6f/o/+j/6P/o/+j/5//n/+f/5//n
/+f/5//n/+n/6f/p/+n/6P/o/+n/6f/n/+f/6P/o/+n/5//n/+r/6v/o/+f/5//o/+j/
5v/o/+r/6v/o/+j/6P/o/+j/6f/p/+n/6f/q/+r/6v/r/+v/6//r/+v/7P/u//D/8v/w
/+//7v/t/+z/7P/t/+3/7v/u/+7/7P/q/+j/6P/p/+n/6v/q/+j/5v/m/+b/5//m/+T/
4v/k/+L/4v/i/+H/4f/h/+H/3//h/+H/4f/h/+H/4f/h/+H/3//h/+H/4//j/+T/5P/g
/+L/4v/j/+P/4//j/+P/4//k/+T/5P/k/+b/6f/q/+3/8P/6/xAAKwBGAGkAlAC4AL8A
qACIAHMAagBdAEcALQARAPn/7f/Y/7L/kv+E/3r/bv9s/3r/kv+o/7f/xP/P/9r/4P/j
/+T/5//p/+n/5//n/+f/5//q/+r/6//r/+n/6f/p/+r/6//r/+z/7P/s/+z/7f/t/+//
7//w//D/7v/u/+7/7//v/+//8P/x//H/8f/x//H/8f/x//H/8v/y//L/8v/z//H/8f/x
//H/8//0//T/9P/0//T/9P/0//P/8//0//T/9f/3//j/+P/6//r/+v/6//r/+v/6//v/
/P/8//3//f/+//7/AAAAAP//AQACAAMABgAHAAgACAAHAAgACgAMAAwADAAPABAAEwAV
ABcAGAAZABoAHAAdAB8AIwAkACYAJQAmACcAJwAnACgAKAAoACkAKQApACgAJwAmACUA
JQAiACEAHwAdAB0AHAAaABgAFAARABAADAAMAAoACAAGAAMAAQD///7//P/5//j/+P/4
//X/8//x/+//7v/t/+z/7f/t/+3/7f/t/+z/7P/s/+r/6v/p/+n/5v/m/+f/5//n/+f/
6P/o/+f/5v/l/+T/5v/m/+b/5v/k/+T/5P/k/+b/5//n/+f/5f/l/+X/5f/l/+X/5v/m
/+X/5f/l/+X/5v/o/+n/6v/o/+n/6f/p/+z/7P/r/+v/6v/q/+n/6f/s/+3/7v/v/+//
7v/t/+z/7P/s/+3/7f/r/+r/6v/q/+v/7P/t/+7/7f/s/+v/6v/q/+r/6P/o/+n/6f/p
/+j/6P/n/+f/5//p/+r/6v/o/+j/6P/o/+j/6P/o/+j/5//n/+f/5//n/+X/5f/l/+X/
5f/l/+X/5f/n/+f/5f/l/+X/5v/n/+j/5//n/+b/5v/k/+T/5P/k/+b/5v/m/+b/5//n
/+f/5//l/+X/5f/l/+X/5f/l/+X/5P/k/+X/5f/l/+X/5v/m/+X/4//j/+b/5v/k/+P/
4//k/+T/4v/k/+b/5P/k/+T/5P/m/+f/5//n/+f/6P/o/+j/5//n/+f/5//p/+r/7P/u
/+7/7P/r/+r/6f/o/+j/6f/r/+z/7P/s/+n/5v/j/+L/5P/l/+f/6P/m/+T/5P/k/+P/
4v/g/97/4P/e/97/3v/e/93/3P/b/9n/2//b/9v/3f/d/93/3f/b/9n/2//b/9n/2f/a
/9r/2f/c/93/3//d/93/3f/d/9//4P/g/+D/3v/i/+f/6P/n/+7/+v8MACcARgBpAI4A
sgC5AJ4AgABzAGoAXQBHACsACQDv/+P/yv+i/4L/dP9s/2T/aP98/5T/qP+3/8L/y//S
/9j/2//e/+X/5//n/+f/5//n/+f/5v/m/+f/5//l/+X/5f/m/+n/6f/q/+r/6v/q/+v/
6//r/+v/7P/s/+r/6v/q/+v/7f/t/+7/7//v/+//7//v/+3/7f/t/+7/7v/u/+7/7//x
//H/8f/x//H/8v/y//L/8v/y//L/8v/x//H/8v/y//X/9//4//j/+//8//3//v/+//7/
/v///wAAAAABAAEAAgACAAQABAAFAAcACAAJAAgACQAKAAoADQAOABAAEgAUABQAFwAY
ABgAGQAaABoAHAAeACEAIwAkACcAJwAoACkAKgArACsALQAuAC4ALgAtAC0ALQAsACkA
KAAnACcAJgAlACMAIQAhACAAHgAcABgAFQAUABAAEAAOAAwACgAJAAcABQAEAAAA/f/8
//z//v/7//n/9//1//T/8//y//T/8//y//H/8f/w//D/8P/u/+7/7f/t/+7/7v/v/+//
6//r/+z/7P/u/+7/7v/u/+z/7P/s/+z/6v/q/+r/6v/r/+3/7v/v/+7/7f/s/+v/7f/t
/+7/7v/x//H/8f/x//H/8v/y//L/8P/x//H/8f/y//L/8f/x//T/9P/z//P/8f/x//H/
8f/0//T/9P/0//D/8P/x//H/8f/w//D/8P/w//D/8P/w//L/8v/y//L/8v/y//D/8P/v
/+//7//u/+//7//w//H/8f/y//L/8P/w//D/8P/w/+7/7v/u/+3/7f/t/+3/7f/t/+3/
7f/t/+3/7f/t/+3/7//v/+3/7f/u/+7/7v/u/+7/7//v//D/7v/u/+7/7v/t/+z/6//q
/+v/6//r/+v/7f/t/+3/7f/t/+3/7f/t/+r/6v/r/+v/6//r/+z/7P/s/+v/7P/w/+7/
7P/r/+3/7v/s/+z/7P/s/+z/7f/t/+3/7f/u/+7/7v/v/+//7//v//H/8v/0//b/9v/0
//P/8v/x//D/8P/x//H/8v/y//L/8v/w/+7/7v/v/+//8P/w/+7/7P/s/+z/7f/s/+r/
6P/m/+T/5P/k/+X/5f/l/+X/5f/n/+f/5//l/+X/5f/l/+f/5f/n/+f/5f/l/+b/5v/m
/+j/6P/p/+n/6f/p/+n/6f/q/+r/6v/s/+7/7//0//v/BgAaADYAVQB6AKMAygDYAMcA
rACcAI8AgABrAE8AJwAJAPX/3//C/6r/mv+K/3b/bv9+/5r/sv/A/8v/1v/j/+j/6v/t
//D/8f/x//H/8f/x//H/8f/0//T/9f/1//P/8//z//T/9//3//j/+P/2//b/9//3//X/
9f/2//b/+P/4//j/+f/5//n/+v/7//v/+//7//v/+//7//v//P/8//z//P/9//3//f/9
//3//f/+//7//v/+//7//v/+//////8AAAAA//8BAAIAAgACAAIAAgACAAYABgAGAAcA
CAAIAAkACQAMAAwADgAOAA0ADwAQABEAEgATABQAFAAXABgAGgAcABoAGgAdAB4AIQAj
ACUAJgAnACgAKgArACwALwAvADAAMQAyADMAMwAxADIAMgAyADEAMQAxADAALwAuAC0A
LQAoACcAJQAjACEAIAAeABwAGgAXABYAEgASABAADgAMAAsACQAHAAYAAwD///3//P/9
//v/+v/5//v/+v/5//j/+v/5//j/9//2//T/8//y//H/8v/y//P/8v/y//P/8//v/+//
8P/w//L/8v/y//L/8v/y//L/8v/y//L/8v/y//T/9f/1//X/9f/1//X/9f/1//X/9v/2
//j/+f/6//v/+f/6//r/+v/6//v/+//7//z//P/7//v//f/+//7////9//3//f/9//z/
/P/8//z//P/8//3//f/7//r/+v/6//z//P/8//z//v/+//7//v/+//7//P/8//3//f/9
//z//P/7//v/+//7//z//P/6//j/+P/4//j/+v/6//r/+f/5//n/+f/5//n/+f/5//n/
+f/5//n/+f/3//f/9f/1//X/9v/3//j/+P/5//n/+v/4//j/+P/4//j/+P/4//j/9//3
//f/9//5//n/+f/5//n/+f/5//n/9v/2//f/9//3//f/+P/4//f/9f/1//j/+v/4//j/
9v/2//b/9v/4//n/+f/5//f/+P/4//j/+//7//v/+//7//z//v8AAP7//P/7//r/+f/4
//j/+f/7//z//P/8//r/+P/2//b/9//3//j/+P/2//T/9P/0//X/9P/y//D/8P/u/+7/
7v/x//H/8f/x/+3/7//v/+//7//v/+//7//v/+3/7//v/+//7//w//D/7v/w//D/8f/x
//H/8f/x//P/9P/0//T/9P/4//v/AAAJABwANgBUAHUAnADJAOAA0gC1AKIAmACLAHYA
WwA7ABsAAQDp/83/tP+k/5b/hv94/3r/kv+u/77/yv/X/+L/6f/s//L/9f/0//X/9f/3
//n/+f/5//n/+v/6//v/+//7//v/+//8//3//f/+//7//P/8//3//f//////AAAAAAAA
AAAAAAEA/////wAAAQABAAEAAQABAAMAAwADAAQAAgACAAIAAwADAAMAAwADAAMABAAE
AAQABgAGAAYABgAFAAUABgAGAAkACwAMAAwADAAMAAwADAAOAA4ADgAPABEAEgAUABUA
FAAUABYAFgAWABcAFwAXABoAGwAcABwAHwAgACIAJAAkACQAJwAoACsALQAvADAAMQAy
ADQANQA4ADsAOwA8AD0APgA/AD8APQA+AD4APgA9AD0APQA8ADsAOgA5ADkANgA1ADMA
MQAtACwAKgAoACIAHwAeABoAGAAWABQAEgARAA8ADQAMAAwACQAIAAgABgADAAEA//8B
AAAA///+//z/+//6//n/+f/4//j/+P/4//j/9//3//T/9P/1//X/8//z//T/9P/2//b/
9v/2//T/9P/0//T/9v/2//b/9v/2//f/9//3//f/9//3//f/+P/5//v//P/7//v/+//7
//n/+v/6//r//P/9//3//f/+//7//f/9//7//v/9//3//f/9//3//f/+//7//v/+//z/
/P/9//3////+//7//v/8//z//P/8//z//P/8//z//P/8//r/+v/7//v/+//6//z/+//7
//v/+f/6//r/+P/2//b/9v/2//j/+P/4//f/+f/5//n/+f/3//f/9//3//n/+f/5//n/
9//3//X/9f/1//b/9//4//b/9//3//j/9v/2//b/9v/2//b/9v/2//X/9f/1//X/9f/1
//X/9f/1//X/9f/1//L/8v/z//P/9f/1//b/9v/1//P/8//2//b/9P/z//P/9v/0//L/
8v/y//L/9P/1//X/9f/1//b/9v/2//X/9f/1//X/+f/6//z//v/8//r/+f/4//n/+P/4
//n/+f/6//r/+v/2//T/8v/y//X/9f/2//b/+P/2//b/9v/z//L/8P/u/+7/7P/s/+z/
7f/t/+3/7f/p/+v/6//r/+v/6//r/+v/7f/r/+3/7f/t/+3/7v/u/+r/7P/s/+3/7f/t
/+3/7f/t/+7/7v/u//D/8P/x//T/+/8EABIALABLAGoAjQC2ANAAxwCoAJAAgQB2AGUA
TwAxAA8A+f/p/9D/sP+e/5j/jP96/3T/iP+k/7b/xf/U/+H/5v/o/+v/7v/x//X/9f/z
//P/8//z//T/9P/1//X/9//3//f/+P/5//n/+v/6//r/+v/7//v/+f/5//r/+v/6//r/
+v/7//3//f/+/////f/9//3//f/7//v/+//8//7//v/+/////////////////wAAAAAA
AAIAAgACAAIAAQABAAIAAgABAAMABAAEAAQABAAEAAQABgAGAAYABwAKAAoACwALAAwA
DAAOAA4AEQATABQAFQAVABUAFQAUABUAFgAYABoAGwAcACAAIgAjACUAJwAoACkAKgAs
AC0AMAAzADMANAA3ADgAOQA5ADkAOgA6ADoAOQA5ADkAOAA3ADYANQA1ADQAMwAxAC8A
LAAqACcAJAAhAB8AHwAcABoAGAAWABQAEQAPAA0ADAAIAAUABAAEAAQAAQD///3/+//6
//n/+P/4//f/9v/1//P/8v/y//L/8P/w/+//7//u/+7/7//v/+v/6//s/+z/7P/s/+z/
7P/u/+7/7v/u/+z/7P/s/+z/7v/v/+//7//x//H/8f/x/+//7//w//D/8f/x//H/8f/z
//T/9P/0//P/8//y//H/9P/0//P/8//2//b/9f/1//f/9//3//f/9//2//X/9P/0//T/
9f/1//f/9v/2//b/9P/0//T/9P/y//L/8v/y//T/9P/y//L/8//z//P/8v/y//H/8f/x
//P/9P/0//L/8v/y//L/8v/y//L/8v/x//H/8f/x//H/8f/x//H/8f/x//H/8f/x//H/
8f/v/+//7v/u/+7/7v/u/+//7//w//D/8P/w//D/8P/w//D/8P/t/+3/7f/t/+//7//v
/+//7f/t/+3/7f/s/+z/7f/t/+3/7f/u/+7/7f/r/+v/7v/u/+z/6//r/+7/7v/s/+7/
7v/v/+7/7P/s/+z/7P/s/+3/7f/t/+//8P/w//D/8f/x//H/8f/x//L/9P/2//j/9v/1
//T/8//y//L/8//z//T/9P/0//L/8P/u/+7/7f/t/+7/7v/w/+7/7v/u/+3/7P/q/+j/
6P/m/+b/5v/l/+X/5f/l/+P/5f/l/+X/5//n/+f/5//n/+X/5//n/+b/5f/l/+T/4//m
/+f/6f/p/+n/6f/p/+n/6v/q/+r/7P/q/+3/8P/z//7/EAAmAEMAYgCHALAAyAC7AJoA
hAB5AGwAWwBHACsADwD7/+v/zP+q/5T/jP+A/3T/eP+M/6b/uv/H/9L/2//g/+T/6f/s
/+//7//v//H/8f/x//H/8P/w//H/8f/z//P/8//0//X/9f/2//b/9P/0//X/9f/1//X/
9v/2//b/9v/2//f/9//3//j/+f/7//v/+//7//n/+f/5//r/+P/4//j/+f/7//v/+//7
//3//v/+//7//v/+//7//v/9//3//v/+//3///8AAAAAAAAAAAAAAAAEAAQABAAFAAYA
BgAHAAcACAAIAAoACgAJAAsADAANAA4ADwAQABAAEQASABQAFgAWABYAGQAaAB0AHwAh
ACIAIwAkACYAJwAoACsAKwAsAC0ALgAvAC8AMQAyADIAMgAzADMAMwAyADEAMAAvAC8A
KgApACcAJQAjACIAIAAeABsAGQAZABYAFgAUABIAEAAOAAsACAAGAAQAAQAAAAAAAAD9
//v/+f/5//j/9//2//b/9f/0//P/8//y//L/8v/u/+7/7f/t/+z/7P/t/+3/7f/t/+7/
7v/s/+z/7P/s/+z/7P/s/+z/7P/s/+z/7P/q/+v/6//r/+3/7f/t/+3/7f/t/+7/7v/v
/+//7//v/+3/7v/u/+7/7P/t/+3/7f/v//D/8P/x//D/8P/v/+//7//v/+//7//w//D/
8P/w/+7/7v/v/+//7//u/+7/7v/s/+z/7P/s/+z/7P/s/+z/7P/s/+r/6v/r/+v/6//q
/+r/6f/p/+n/6f/q/+r/6P/o/+j/6P/o/+j/6P/o/+f/5//n/+f/5//p/+n/6f/p/+f/
5//n/+f/6f/p/+f/5//m/+b/5v/m/+T/5f/l/+b/5v/m/+b/5v/m/+b/5v/m/+X/5f/l
/+X/4//j/+P/4//l/+X/5f/l/+T/5P/l/+X/4//j/+T/5P/l/+P/4//m/+b/5P/j/+P/
5P/k/+T/4v/i/+P/5P/l/+b/5v/n/+f/5//l/+b/5v/m/+f/5//n/+f/6f/q/+z/7v/w
/+7/7f/s/+v/6v/q/+v/6f/q/+r/6v/o/+b/5P/k/+P/4//k/+T/5f/k/+X/5v/l/+T/
4v/g/+D/3v/e/97/3f/d/93/3f/Z/9v/2//b/9z/3f/e/9//3f/b/93/3f/d/93/3v/e
/9z/3v/e/9//4f/h/+H/4f/g/+D/3//e/+L/4v/l/+b/6f/u//z/EgAtAEwAcwCcALoA
uwCeAH4AbwBoAFcAQwApAAkA8f/h/8b/oP+E/3j/bP9i/2r/fP+U/6j/t//E/8//2P/c
/9//4P/j/+H/4//l/+X/5f/l/+T/5P/l/+X/5//n/+f/6P/p/+n/6v/q/+r/6v/r/+v/
6//r/+z/7P/s/+z/7P/t/+3/7f/u/+//7f/t/+3/7f/t/+3/7f/u//D/8P/w//H/8f/x
//H/8f/v//D/8P/w//L/8v/y//L/8//z//T/9P/3//n/+v/6//j/+P/4//j/+P/4//j/
+f/4//j/+f/5//z//P/+//7//f///wAAAQACAAMABAAEAAcACAAKAAwADAAMAA8AEAAR
ABMAFQAWABUAFgAYABkAGAAbABsAHAAfACAAIQAhACEAIgAiACIAIQAhACEAIAAdABwA
GwAbABgAFwAVABMADwAOAAwACgAJAAcABwAEAAQAAgAAAP7/+//5//f/9v/0//H/8P/w
//D/7f/r/+n/6//q/+n/6P/o/+f/5v/l/+X/5P/k/+T/4v/i/+H/4f/g/+D/4f/h/9//
3//g/+D/4P/g/+D/4P/g/+D/4P/g/+D/4P/g/+D/4P/h/+H/4f/h/+H/4f/h/+H/4f/i
/+L/4//j/+P/4//i/+L/4f/g/+L/5f/n/+n/5//m/+T/4//k/+T/4//j/+X/5f/l/+X/
5P/k/+T/5P/k/+T/5f/l/+X/5P/k/+T/4v/i/+L/4v/g/+D/4P/g/+L/4v/g/+D/4f/h
/+H/4P/g/9//3//f/9//4P/g/97/4P/g/+D/4P/e/97/3v/d/9//3//f/9//3f/d/93/
3f/d/93/3f/d/9//3//d/93/3P/c/9z/3P/c/93/3f/e/9z/3P/c/9z/3P/c/9z/3P/b
/9v/2//b/93/3f/d/93/2//b/9v/2//a/9r/2//b/9v/2//c/9z/2//Z/9n/3P/e/9z/
2//b/9r/2P/a/9r/2v/a/9z/3f/d/93/3f/e/97/3v/d/93/3f/d/+H/4v/k/+b/5P/i
/+H/4P/h/+D/4P/h/+H/4v/i/+L/4P/e/9z/3P/d/93/3v/e/97/3P/c/9z/2//a/9j/
1v/W/9T/1P/U/9X/1f/V/9X/1P/X/9j/2f/X/9f/1//X/9f/1f/X/9f/1//X/9j/2P/W
/9j/2P/Z/9v/2//b/9v/2f/a/9r/2v/a/9z/3f/e/+X/9P8IACIAPwBiAIsAtADCAK0A
jgB8AHUAaABTADUAEwD1/+P/zf+q/4j/dv9q/1z/Wv9s/4T/mv+u/7v/yP/P/9T/2P/b
/97/3f/d/9//4f/h/+H/4f/g/+D/4f/h/9//3//f/+D/4//j/+T/5P/k/+T/5f/l/+X/
5f/m/+b/5v/m/+b/5//l/+X/5v/n/+j/6f/q/+v/7f/v//H/9P/0//T/9P/1//L/8f/w
/+//7//w//D/8P/w//D/8P/w//H/8f/y//L/8//1//b/9v/0//T/9P/0//j/+P/4//n/
+v/6//v/+//6//r//P/8//7/AQADAAUABQAFAAUABAADAAQABgAIAAoACgANAA4ADwAR
ABMAFAAVABYAGAAZABgAGwAbABwAHQAeAB8AHwAdAB4AHgAeABsAGwAbABoAGQAYABcA
FwAWABUAEwARAA0ADAAKAAgABgADAAIA/v/6//j/9v/0//X/8//x//D/8f/v/+//8P/u
/+v/6f/n/+n/6P/n/+b/5v/l/+T/4//j/+L/4v/i/+H/4v/i/+P/4P/g/+H/4f/f/9//
4P/g/+L/4v/i/+L/4v/i/+L/4v/g/+D/4P/g/+L/4//j/+P/4f/h/+H/4f/j/+P/5P/k
/+X/5f/l/+X/5f/m/+b/5v/m/+f/5//n/+b/5v/l/+X/5v/m/+X/5f/k/+P/4v/h/+T/
5P/k/+T/4v/i/+P/4//j/+L/4v/i/+L/4v/i/+L/5P/k/+T/5P/j/+L/3//e/+D/4f/i
/+L/4P/f/9//3//d/97/3v/c/9z/3P/c/9z/3v/e/97/3f/d/93/3f/d/93/3f/d/93/
3f/d/93/3f/f/9//3f/d/9v/2v/Z/9j/2v/b/9v/3P/e/97/3v/e/9z/3P/c/9z/2//b
/9v/2//d/93/3f/d/9//3//f/9//3P/c/93/3f/d/93/3v/e/9//3f/c/9z/3P/c/9z/
3P/d/93/3f/b/9z/3P/c/93/3f/d/93/3f/e/+D/4v/k/+L/4f/g/+H/4P/g/+H/4P/g
/9//3v/d/9z/2//c/93/3f/e/97/3P/a/9r/2v/Y/9b/0//Q/9L/0P/Q/9D/0f/R/9H/
0f/R/9P/0//T/9H/0f/R/9H/0//R/9P/0//R/9H/0v/S/9L/1P/U/9X/0//T/9P/0//R
/9L/0v/S/9T/2P/b/+L/7f8AAB4AQABhAIoAtQDGALAAkQCAAHwAcQBcAEEAHwD7/93/
xf+n/47/fv9y/17/VP9g/3z/kv+i/7L/vf/E/8n/zv/W/9f/2P/X/9n/2f/X/9f/1//X
/9j/2P/Z/9n/2v/b/9z/3v/d/93/3v/e/97/3v/f/9//3f/d/97/3v/f/+D/4f/j/+H/
4f/i/+P/4//j/+P/4//l/+X/5f/m/+T/5P/k/+X/5//n/+f/5//n/+j/6P/o/+b/5v/m
/+b/5//n/+j/6P/p/+v/7P/s/+7/7v/u/+7/8v/y//L/8//y//L/8//z//b/9v/4//j/
9//5//r/+//8//3//v/+////AAACAAQABAAEAAcACAALAA0ADwAQABEAEgAUABUAFAAX
ABcAGAAXABgAGQAZABcAGAAYABgAFwAXABcAFgASABAADgANAAoACQAHAAUAAgAAAP3/
+v/4//X/9P/w/+7/7P/q/+j/5//l/+P/4v/g/93/3P/c/9z/2f/X/9X/1v/W/9b/1v/U
/9P/0v/R/9H/0P/Q/9D/zv/O/83/zf/M/8z/zf/N/83/zf/O/87/zf/M/8v/yv/M/8z/
zP/M/8z/zP/M/8z/zP/N/83/zf/N/83/zf/N/8v/y//M/8z/z//P/8//z//P/9D/0P/Q
/9D/0f/R/9H/0f/Q/87/zf/O/87/zf/N/83/zf/N/83/zP/M/8z/zP/K/8r/y//L/8v/
yv/K/8r/yf/I/8f/xv/G/8b/xv/G/8j/yP/G/8b/xv/F/8T/wv/C/8H/wf/B/8H/wv/C
/8D/vv++/77/vv/A/8D/wP+//73/vf+9/73/vf+9/73/vf+7/7v/u/+7/7n/uf+3/7f/
tv+2/w==
         </WaveFormData>
      </LeadData>
      <LeadData>
         <LeadByteCountTotal>10000</LeadByteCountTotal>
         <LeadTimeOffset>0</LeadTimeOffset>
         <LeadSampleCountTotal>5000</LeadSampleCountTotal>
         <LeadAmplitudeUnitsPerBit>4.88</LeadAmplitudeUnitsPerBit>
         <LeadAmplitudeUnits>��V</LeadAmplitudeUnits>
         <LeadHighLimit>2147483647</LeadHighLimit>
         <LeadLowLimit>268435456</LeadLowLimit>
         <LeadID>V4</LeadID>
         <LeadOffsetFirstSample>0</LeadOffsetFirstSample>
         <FirstSampleBaseline>0</FirstSampleBaseline>
         <LeadSampleSize>2</LeadSampleSize>
         <LeadOff>FALSE</LeadOff>
         <BaselineSway>FALSE</BaselineSway>
         <ExcessiveACNoise>FALSE</ExcessiveACNoise>
         <MuscleNoise>FALSE</MuscleNoise>
         <LeadDataCRC32>2259992086</LeadDataCRC32>
         <WaveFormData>
+v/6//r/+v/6//r/+v/6//r/+v/7//v//f/+//7//v/+//7/AAABAAMAAwABAAAA/v/9
//3//f8AAAAAAAAAAP7//P/7//r/+v/6//r/+//8//z//P/7//z/+//8//v/9//2//b/
9f/3//j/+P/3//j/9//3//j/9v/2//f/9//3//b/9v/2//f/9//3//f/9//3//f/9//4
//j/+P/5//v/+//7//v/+//5//f/+P/4//j/AQARACgARwBqAJMAvgDgAPUACAEfATUB
PgFDAUMBNwEkAQUB0wCWAGAANAAKAOL/xv/I/9r/5f/s//X/+f///wIABAACAAAAAAAA
AP//AAAAAP///v/8//3//f/8//v/+//8//z//f/9//3//v/+//z//v/+//z//P/8//z/
//8AAAIAAwADAAIAAwACAAIAAAACAAIAAgABAAEAAgACAAIAAgACAAIAAgADAAMAAwAE
AAQABAAFAAUABQAFAAUABQAGAAYABwAIAAgACAALAAsADAAMAAwADAAMAAwADgAOAA8A
EAAOABAAEAAQABMAFgAWABYAGAAYABkAGgAcAB0AHwAjACIAIwAlACYAKgAtAC8AMgAy
ADQANgA4ADwAPgBAAEEAQgBEAEUARgBFAEYARgBGAEgASABIAEgASgBJAEgARwBEAEMA
QwBCAD0AOwA5ADgANAAwAC8AKwAmACQAIQAeAB0AGgAYABYAEQAOAA0ADQALAAcABAAB
AAEAAQD//////P/8//z/+v/7//v/+v/6//r/9//3//b/9v/2//f/9//2//b/9//3//X/
9f/0//T/9P/1//X/9f/1//b/9v/1//X/9f/1//X/+P/4//b/9v/3//f/9//3//n/+v/6
//j/9v/3//j/+P/4//j/+P/4//n/+f/4//f/+f/6//r/+v/6//v/+//7//r/+f/5//n/
+P/4//n/+v/6//j/+P/4//j/+P/4//j/+f/5//j/+P/2//b/9v/2//b/9//3//X/9v/0
//T/9f/z//T/9P/y//H/8f/y//L/8v/0//T/8//x//D/8P/w//D/8P/w//D/8f/v/+//
8P/v/+//7//u/+7/7v/v/+//7//u/+7/7v/w/+7/7v/v/+//7//w//D/7//u/+3/7P/t
/+3/7f/t/+3/7f/t/+3/7P/s/+3/7f/r/+z/7P/s/+z/7P/s/+7/8P/u/+7/7v/s/+z/
7P/s/+z/7P/s/+z/7P/s/+z/7P/t/+3/7f/u/+7/7v/u/+7/8P/x//P/9f/z//L/8v/v
/+//7//w//D/8P/w//D/7v/t/+z/7P/s/+z/7f/u//D/8P/v/+//7//v/+3/6//p/+j/
5v/l/+b/5v/l/+T/5f/l/+b/5v/k/+X/5f/l/+T/5P/k/+X/5f/l/+X/5f/l/+X/5f/m
/+b/5v/n/+f/5f/l/+X/5f/n/+n/6P/k/+T/5f/t//r/CwAkAEEAZgCOALEAxgDTAOMA
+AANARUBEQEKAf8A7wDKAIwATAAiAAAA2v+8/7T/wf/S/9v/4f/n/+r/7v/w//D/8P/u
/+3/7P/s/+v/6v/o/+n/6f/o/+n/6f/q/+r/6f/p/+n/6v/q/+j/6v/q/+r/6v/q/+r/
6P/o/+n/6f/s/+z/7v/u/+7/7P/u/+7/7P/r/+v/7P/s/+z/7P/s/+7/7v/v/+//7f/u
/+7/7v/t/+3/7f/t/+//7//w//D/7//w//D/8P/x//H/8v/y//T/9P/0//T/9v/2//f/
+P/6//z//P/8//z//v/9//z/AAAAAAEAAgACAAMABQAJAAgACQALAAwADgARABMAFgAU
ABYAGAAaAB4AIAAiACMAJgAoACkAKgArACwALAAsACwALAAsACwALgAtACwAKwAoACcA
JwAmACQAIwAiACIAIAAcABsAFwAWABQAEQAOAAkABgAEAAIA///8//v/+//4//X/8//x
/+//7//t/+3/7P/s/+z/6v/o/+f/5f/k/+X/4//k/+T/4v/i/+P/4//i/+L/4//j/+X/
5f/k/+T/4//j/+L/4f/h/+L/4v/h/+P/4//j/+P/5P/k/+L/4v/j/+P/4//j/+P/5P/k
/+L/5P/l/+b/5v/m/+b/5v/m/+f/5//m/+X/5//o/+j/6P/o/+n/6f/p/+r/6f/p/+n/
6v/q/+v/7P/q/+j/6P/o/+j/6P/o/+j/5f/l/+T/5P/m/+b/5v/m/+b/5//n/+X/5f/k
/+X/5//l/+b/5v/k/+H/4f/i/+L/4v/k/+T/4//j/+L/4v/i/+T/5P/k/+T/4//h/+H/
4v/j/+P/4//i/+D/4P/h/+H/4//i/+L/4v/i/+D/4P/h/+H/4f/i/+L/4v/i/+L/4v/h
/+H/4f/h/+P/4//j/+P/4P/g/+H/4f/h/+L/4v/i/+D/4P/g/+L/4v/g/+D/4P/g/+D/
3//f/+T/5P/j/+L/4f/g/+D/4P/g/+D/4v/j/+P/4//i/+L/4v/i/+L/5P/l/+f/6f/n
/+b/5v/l/+X/5f/m/+b/5v/m/+b/5P/j/+L/4v/i/+L/4//k/+L/4v/h/+H/4f/h/9//
3f/c/9z/2//b/9z/3P/b/9r/2//b/9z/3P/a/9v/2//b/9r/2v/a/9v/3f/d/93/3f/b
/9v/2//c/9z/3P/d/93/3//f/9//3//d/9//4P/e/9z/3f/h/+7/AQAUADEAWAB+AJ8A
sgC/AMsA3gDtAPMA7wDmANsAzwCqAGoALAD+/9z/vv+s/6r/t//G/8//1f/d/+L/5v/m
/+b/5v/m/+f/5f/k/+L/4P/h/+P/5P/k/+H/4f/i/+L/4//j/+P/5P/i/+D/4v/i/+P/
5P/l/+b/5f/k/+T/4//k/+T/5v/m/+b/5P/m/+b/6P/n/+f/6P/q/+r/6v/q/+n/6P/o
/+f/6f/q/+r/6v/p/+n/6f/p/+n/6f/q/+r/6//s/+z/7P/t/+3/7v/u//D/8P/w//D/
8P/w//H/8v/y//T/9P/0//P/9v/2//b/+v/6//v//P/8//3///8DAAMAAwAEAAQABgAJ
AAsADgAMAA4AEAASABUAGAAbAB0AHAAeAB8AIAAhACIAIgAiACIAIgAiACIAJAAjACIA
IQAiACEAIQAgAB8AHQAbABoAGAAUABMADwAMAAoABwAEAAMAAAD+//z/+f/2//X/9f/0
//H/7//t/+v/6//p/+n/6P/o/+j/5v/j/+P/4v/i/+L/3//f/97/3v/e/9//3//g/+D/
4f/h/9//3//e/97/3v/f/9//3//d/97/3v/d/97/3//g/+H/4//i/9//3v/h/+H/4f/h
/9//4P/g/97/3//h/+P/5P/k/+T/5P/k/+X/5f/k/+P/4//k/+T/5P/m/+f/5//n/+b/
5f/l/+X/5P/k/+X/5v/k/+L/4v/i/+T/5P/k/+T/4//j/+L/4v/i/+L/4v/i/+L/4//j
/+H/4P/e/97/3//f/+D/4P/e/93/3f/e/97/3v/g/+D/3//f/97/3v/e/9z/3P/c/9z/
3f/b/9v/3P/d/93/3f/c/9z/3P/d/93/2//a/9r/2v/a/9j/2P/Z/9v/2//c/9z/3P/c
/9z/3P/b/9v/2//b/9v/2//b/9v/2v/a/9v/2//b/9z/3P/c/9j/2P/Y/9r/2v/Y/9j/
2P/a/9r/1//Z/9z/2v/a/9r/2v/c/9z/3P/c/9r/2//b/9v/3P/c/9z/3P/c/97/3//h
/+H/3//e/97/3f/d/93/3v/e/97/3v/e/9r/2f/Y/9j/2f/a/9z/3v/c/9z/2//b/9n/
2f/X/9X/1P/U/9P/0//S/9L/0f/Q/8//z//Q/9D/0v/T/9P/0//Q/9D/0P/R/9H/0f/R
/9H/0//T/9P/1P/S/9L/0//T/9X/1f/V/9X/0f/V/9r/1v/U/9X/2//m//n/EAAtAFAA
dgCXAKgAswDFANYA5wDrAOUA1gDHALcAjABIAAgA3v/C/6r/oP+m/7P/wP/J/8//0//W
/9j/2v/c/+D/4v/f/97/3v/d/9z/2v/b/9v/2v/Z/9n/2v/a/9v/2//b/9z/3v/c/97/
3v/e/97/3v/e/93/3P/c/9v/3v/e/+D/4P/g/97/4P/g/+D/3//f/+D/4P/g/+D/4P/i
/+L/4//j/+P/5P/k/+T/4//j/+P/4//j/+P/5P/k/+f/6P/o/+j/5//n/+j/6P/q/+r/
6v/q/+z/7P/t/+7/7P/u/+7/7v/x//T/9P/0//T/9P/1//b/+P/5//v///8AAAEAAwAE
AAUABwAIAAoADAAOABAAEgASABQAFgAXABgAGgAbABwAHwAgACAAIAAiACIAIgAiACAA
HwAeAB0AHgAdAB0AHAAZABcAFQAUABQAEAAPAAsACgAIAAUAAgAAAP7//f/8//f/9P/z
//P/8v/v/+3/6//p/+n/5//n/+b/5v/m/+T/5P/l/+X/5v/k/+H/4f/g/+L/4v/j/+P/
4P/g/+H/4f/j/+P/4v/i/+D/4f/h/+H/3//g/+D/3//h/+H/4f/h/+P/4v/f/97/4P/h
/+L/4//l/+b/5v/k/+T/5f/m/+b/5v/m/+b/5v/p/+n/6P/n/+n/6v/q/+r/6v/r/+v/
6//q/+n/6f/p/+j/6P/p/+r/6P/m/+b/5v/o/+j/6P/o/+j/6f/p/+r/6v/q/+r/6v/p
/+n/6P/l/+f/5v/n/+n/5//o/+j/5v/n/+f/6P/o/+X/5v/l/+P/4//i/+L/4v/k/+T/
5P/k/+T/4//k/+b/5//n/+f/5v/m/+b/5//n/+f/5v/m/+b/6P/m/+b/5//m/+X/5f/k
/+T/5P/k/+T/5f/l/+X/5f/l/+X/5f/l/+T/5P/l/+X/5f/m/+b/5v/m/+b/5v/o/+r/
6P/m/+j/6P/m/+b/5v/m/+f/6P/p/+r/6//t/+7/7//u/+7/7v/u//D/8v/z//X/9f/z
//L/8v/x//H/8f/y//T/9P/0//T/8v/x//D/8P/y//L/8//0//P/8v/w/+//7v/v/+7/
7f/q/+r/6f/p/+r/6v/p/+j/6f/p/+r/6v/o/+n/6f/p/+j/6P/o/+n/6f/p/+n/6f/p
/+n/6f/q/+z/7P/t/+3/7f/t/+3/7f/t/+3/7P/q/+7/8////xIALQBMAHUApADKAOcA
+gANAR8BMAE5ATEBIQEQAfkAyQCOAFgAKgAAANb/uP+2/8j/2f/i/+f/7//3//r/+v/6
//r/+v/4//f/9v/2//X/9P/0//X/9f/0//P/8//0//T/9f/1//X/9v/2//T/9v/2//b/
9v/2//b/9v/2//f/9//4//j/+v/6//r/+P/6//r//P/7//v//P/8//z//P/8//z//P/9
//3//f/+//7//v////////////////8AAAAAAwAEAAQABAADAAMABAAEAAYABgAGAAYA
CAAIAAkACgAMAA4ADgAOAA8AEgASABIAFgAWABcAGAAZABsAHgAjACMAIwAkACQAJgAp
ACsALgAwADIANAA2ADgAOgA8AD0APgBAAEEAQgBBAEIAQgBCAEIAQgBCAEIAQgBBAEAA
PwA+AD0APQA8ADkANwA1ADQAMAAsACsAJwAmACQAIQAeABsAGAAWABQADwAMAAsACwAM
AAkABwAFAAQABQAEAAUABAAEAAQAAgAAAP///f/8//3/+//8//z//P/8//3//f/6//r/
+//7//z//f/9//7//v///////////wAAAAD//wEAAQABAAEAAgACAAAAAAD/////////
/wIABAAFAAQAAgADAAQABAAEAAQABAAEAAUABQAEAAMABAAGAAcACAAHAAcABgAFAAYA
BQAFAAUAAgACAAMABAAGAAQABAAEAAYABgAGAAYABQAFAAQABAADAAIAAQAAAAAAAQAB
AP/////+////AQABAAIAAgAAAP3//f/+//7//v8AAAAA//////7//v/+/wAAAAAAAAAA
AQD/////AAAAAP///v/8//7//v//////AQAAAAAAAAAAAP7//v////////8AAAAA/v/+
//7//v///////////////////////P/8//3//f/7//z//P/8//z//P/8//7/AAD8//z/
/P/8//z//P/+//7//v/+//z//f/9//3/AAAAAAAAAAAAAAIAAwAFAAMAAQAAAAAA/f/9
//3//v8AAAAAAAAAAP7//f/8//z/+v/6//v//P/7//r/+P/3//X/9f/z//H/7v/u/+3/
7f/w//D/7//u/+v/6//s/+z/7P/t/+3/7f/s/+z/7P/t/+//7//v/+//7//v/+//8P/u
/+7/7//v//H/8f/x//H/8f/v//D/8P/0////EQAoAEUAbACdAMgA5gD9ABABJwE7AUgB
RwE9AS8BGgHxALUAegBKAB4A8v/K/7r/xP/Y/+P/6P/v//X/+f/6//z//P/6//r/+v/5
//r/+v/5//j/+P/5//n/+P/3//f/+P/4//n/+f/5//r/+P/2//j/+P/5//r/+//8//z/
/P/9//3//P/8//7//v/8//r//P/8//3//f/+/wAAAAAAAAAAAAAAAAAAAQABAAEAAgAC
AAIABQAFAAUABQADAAMABAAEAAcACAAIAAgACQAJAAoACgAKAAoACgAKAA0ADgAQABIA
EAASABIAEgARABQAFAAUABcAGAAaABwAHgAfACEAJQAkACUAJwAoACwALwAxADQANgA4
ADoAPAA+AEAAQgBDAEYASABJAEoASQBKAEoASgBKAEoASgBKAEoASQBIAEcARgBFAEUA
RAA/AD0AOwA6ADcAMgAwACsAJgAkACEAHgAdABoAGAAWABMAEAAPAA8ADQAJAAYAAwAC
AAMAAgADAAAAAAAAAP7//f/9//z//P/+//v/+//6//r/+v/7//v/+f/4//j/9//4//n/
+f/6//j/+f/5//n/+f/6//r/+f/5//n/+f/5//r/+v/4//j/+v/7//z//f/9//7//v/8
//r/+//8//z//v/+//7//v8BAAEAAAD/////AAAAAAAA/v////////8AAP////////z/
/P/9//7/AAD+//7//v/+//7//v/+//3//f/8//z//P/8//z//P/6//v/+//5//n/+P/5
//v/+f/6//r/+P/1//X/9v/2//b/+P/4//f/9//2//b/9v/2//b/9v/2//b/9f/2//j/
+P/3//b/9P/2//b/9//3//X/9P/0//T/9P/y//L/8//z//P/9P/0//T/9P/0//T/8//z
//P/8//z//P/8//z//D/8P/x//H/8f/y//L/8v/y//L/8v/0//T/8v/y//L/9P/y//D/
8P/w//D/8v/y//L/8v/y//P/8//z//L/8v/y//L/9P/2//f/+f/3//X/9P/0//P/8//z
//T/9v/2//b/9v/y//H/8P/w//D/8P/x//L/9P/0//P/8//v/+//7f/r/+r/6v/p/+n/
6v/q/+n/6P/n/+f/6P/o/+b/5//n/+f/6P/o/+j/6f/p/+n/6f/p/+f/5//n/+j/6P/o
/+n/6f/p/+n/6f/p/+v/6//o/+j/7P/v//P/BAAbADQAVQCAAKoAxQDYAO0A/QAQASEB
JwEjARQBBwHxAMAAfgBKACQA/P/Q/7T/uP/L/9j/3//n/+//8v/y//D/8P/0//b/8//w
//D/7//u/+7/7//v/+7/7f/t/+7/7v/v/+//7//w//D/7v/w//D/8P/w//D/8P/w//D/
8f/x//L/8v/0//T/8v/w//L/8v/w/+//7//w//L/8v/y//L/8v/y//P/8//z//T/9P/0
//X/9f/1//X/9//3//j/+P/4//j/9//2//f/9//4//j/+v/6//r/+v/8//z//f/+//7/
AAAAAAAAAwAGAAYABgAGAAYABwAIAAgACQALAA8AEgATABUAFgAWABkAGwAeAB4AIAAi
ACQAJgAoACoAKwAuADAAMQAyADMANAA0ADQANAA0ADQANAA2ADUANAAzADQAMwAzADIA
LQArACkAKAAoACQAIwAfABwAGgAXABQAEQAOAAwACgAFAAIAAQABAAAA/f/7//n/9f/1
//P/8//y//L/8v/w/+3/7f/s/+z/7v/r/+v/6v/q/+r/6//r/+j/6P/p/+n/6f/p/+j/
6P/q/+v/6//r/+j/6P/n/+X/6P/p/+r/6//s/+z/6v/q/+v/6//r/+v/7f/u/+7/7P/s
/+3/7v/u/+z/7P/s/+z/7f/t/+z/6//s/+7/7//w/+7/7//v/+//7v/t/+3/7f/u/+7/
7//w/+7/7P/s/+z/7P/s/+z/7P/r/+v/6v/q/+z/7P/s/+z/6v/r/+v/6f/q/+j/6P/p
/+n/6v/q/+j/5//n/+j/6P/m/+j/6P/n/+f/5v/m/+b/5v/m/+b/5v/n/+X/5f/m/+X/
5f/l/+T/4v/i/+P/4//l/+T/5P/k/+b/5P/k/+X/4//j/+T/5P/i/+L/4v/i/+P/4//j
/+P/4//j/+P/4//i/+L/4//j/+H/4v/i/+L/4v/i/+L/5P/i/+D/4P/g/+L/4v/h/+H/
4v/k/+L/4P/g/+D/4P/g/+D/4P/g/+H/4//k/+X/5v/m/+b/5v/k/+b/5//p/+v/6f/o
/+j/5//n/+f/6P/m/+b/5v/m/+b/5f/k/+T/4//i/+L/4v/k/+T/4//j/+H/4f/f/93/
3v/e/93/3f/c/9z/2//a/9n/2f/a/9r/3P/d/93/3f/c/9z/3P/d/9z/2//a/9n/2//b
/9v/3P/e/97/3//f/93/3f/d/93/3//d/97/3P/c/+H/6//6/w0AJgBHAHAAlACtALwA
ywDdAO4A+wD/APsA7gDjAMsAmABWACIA+v/Y/7z/rv+y/8P/zv/X/93/4f/i/+T/5v/m
/+j/6P/n/+T/5P/j/+L/4v/j/+P/4v/h/+H/4v/i/+P/4//j/+T/5P/i/+T/5P/k/+T/
5P/k/+T/5P/l/+X/5v/m/+j/6P/q/+j/6v/q/+j/5//n/+j/6P/o/+j/6P/m/+b/5//n
/+n/6v/q/+r/6//r/+v/6//r/+v/7P/s/+3/7v/u/+7/7f/t/+7/7v/w//D/8P/w//T/
9P/1//b/9P/2//b/9v/3//r/+v/6//z//P/9//7//v///wEABQAFAAUABgAGAAgACwAN
ABAAEAASABQAFgAYABoAHAAdAB4AIAAhACIAIwAkACQAJAAkACQAJAAkACYAJQAkACMA
IQAfAB4AHAAaABkAGAAYABgAFAATAA8ADgAMAAkABgADAAAA/v/8//n/9v/1//X/9P/x
/+//7f/r/+v/6f/p/+j/6P/o/+b/5f/l/+T/5P/k/+H/4f/g/+D/4P/h/+H/4P/g/+H/
4f/h/+H/4P/g/+L/4//j/+P/4f/i/+L/4f/h/+H/4f/h/+T/5P/i/+L/4//j/+P/4//l
/+b/5v/k/+L/4//k/+T/5P/k/+T/5P/n/+f/5v/l/+f/6P/o/+j/5//n/+b/5f/m/+X/
5f/l/+T/5P/l/+b/5P/i/+L/4v/i/+L/4v/i/+P/4//i/+L/4v/i/+L/4v/g/+H/4f/f
/+D/3v/e/9//3//g/+D/3v/d/93/3v/e/9z/3v/e/93/3//e/97/3v/e/97/3v/e/93/
2//b/9z/3f/d/93/3P/c/9z/3f/d/93/3P/c/9z/3P/a/9r/2//b/9v/3P/c/9r/2v/a
/9r/2f/Z/9n/2f/Z/9n/2f/Z/9r/2v/b/9v/2v/a/9n/2P/X/9j/2f/c/9z/2v/a/9r/
2v/a/9n/1//W/9f/2P/Z/9r/2v/a/9r/2v/a/9v/2//b/9z/3P/c/9z/3P/e/9//4f/h
/9//3v/e/93/3f/d/97/3P/c/9z/3P/a/9n/2P/Y/9r/2v/b/9z/2v/a/9n/2f/Z/9n/
1//V/9T/1P/T/9P/1P/U/9P/0v/P/8//0P/Q/9H/0//U/9X/0//S/9H/0f/T/9P/0//T
/9H/0f/R/9L/1P/U/9X/1f/T/9P/0//T/9f/1f/W/9L/0v/T/9v/6P/7/xQANQBaAIAA
nQCsALcAxwDaAOUA6QDnANoAywC1AIYARAAMAOL/wP+o/6D/pv+x/77/x//P/9f/2v/a
/9z/3P/c/9r/2f/a/9r/2f/Y/9j/2f/Z/9j/1//X/9j/2P/Z/9n/2f/a/9r/2P/a/9r/
2v/a/9r/2v/c/9z/3f/d/9z/3P/e/97/3P/a/9z/3P/e/93/3f/e/97/3v/e/97/3P/c
/93/3f/d/97/3v/e/9//3//f/9//3//f/+D/4P/h/+L/4v/i/+P/4//k/+T/5P/k/+T/
5P/k/+T/5f/m/+j/6v/q/+r/6f/s/+z/7P/w//D/8f/y//L/8//1//n/+P/5//v//P/8
////AQAEAAIABAAGAAgACAAKAAwADQAMAA4ADwAQABMAFAAUABQAFAAUABQAFAASABEA
EAAPAA4ADQANAAwACQAHAAUABAAFAAIAAgD///z/+v/3//T/8//w/+7/7P/r/+j/5//n
/+j/5f/j/+H/3//f/93/3f/a/9r/2v/Y/9f/1//W/9b/2P/V/9X/1P/W/9b/1//X/9b/
1v/X/9f/1//X/9b/1v/U/9X/1f/V/9X/1v/W/9X/1//X/9f/1//Y/9j/1v/W/9f/1//X
/9f/2f/a/9r/2P/X/9f/1//W/9n/2v/b/9z/3P/b/9n/1//V/9b/1v/W/9j/2f/Z/9n/
2P/X/9f/1//W/9b/1//Y/9r/2P/Y/9j/1v/W/9b/1v/V/9X/1P/U/9T/1P/U/9T/1P/V
/9X/0//U/9L/0v/T/9H/0v/S/9D/0f/R/9L/0v/R/9L/0f/P/9H/0P/Q/9D/0P/Q/9D/
0P/R/8//z//Q/8//z//P/87/zP/M/83/zf/P/87/zv/O/87/zP/M/83/zf/N/87/zv/M
/8z/zP/M/83/zf/N/83/y//L/8v/y//K/8r/y//L/83/zv/O/87/zP/M/8z/zv/O/8z/
zP/M/8z/yv/M/8z/zP/M/87/zv/O/87/zP/N/83/zf/O/87/zv/O/9D/0v/T/9X/0//R
/9D/0P/R/9H/0f/S/9L/0v/S/9L/zv/N/8z/zP/O/87/z//Q/87/zv/N/83/zf/N/8v/
yf/G/8b/xf/F/8b/xv/F/8T/xP/F/8f/yP/G/8f/x//H/8b/xv/G/8f/x//H/8f/x//H
/8f/x//I/8r/yv/L/8v/yf/J/8n/yf/J/8n/xv/E/8j/z//d/+7/BQAiAEkAdACWAK0A
ugDLAN8A8AD1AO8A4wDUAL8AlwBYABYA6P/E/6b/lP+U/6L/r/+6/8X/zf/R/9L/1P/W
/9b/0v/Q/9P/1P/U/9P/0v/S/9P/0//S/8//z//Q/9D/0f/R/9H/0v/S/9D/0v/S/9L/
0v/S/9L/0v/S/9P/0//S/9L/1P/U/9X/1P/X/9j/2P/X/9f/2P/Y/9j/2P/Y/9b/1v/X
/9f/2f/a/9r/2v/b/9v/2//b/93/3f/e/97/3//g/+D/4P/k/+X/5//o/+3/7v/v//D/
8P/w//H/8v/y//T/9P/0//b/+v/7//z//P/8//3//v/+////AQAFAAYABwAJAAoADAAP
ABEAFAAUABYAGAAaABoAHAAeAB8AHgAgACEAIgAjACQAJAAkACMAIgAhACAAIgAhACAA
HwAgAB8AHwAeABsAGQAXABYAFAAQAA8ACwAGAAQAAQD+//3/+v/4//b/9f/0//X/9//2
//P/8f/v/+//7//t/+3/6v/q/+r/6P/n/+f/5v/m/+j/5f/l/+T/5P/k/+X/5f/k/+T/
5f/l/+f/5//m/+b/6P/p/+n/6f/n/+j/6P/n/+n/6f/p/+n/6v/q/+j/6P/r/+v/6//r
/+v/7P/s/+r/7P/t/+7/7v/u/+7/7v/u/+7/7f/r/+n/6//s/+z/7P/r/+v/6v/p/+n/
6f/q/+v/6P/o/+n/6v/q/+j/6P/o/+n/6v/r/+z/6//r/+r/6v/o/+j/6P/o/+j/6f/p
/+f/6P/m/+b/5//l/+b/5v/k/+P/4//k/+T/5P/m/+b/5f/j/+L/4v/i/+T/5P/k/+T/
5f/j/+P/5P/n/+f/5//m/+P/4v/i/+H/4//i/+L/4v/j/+L/4//l/+T/4//j/+L/4P/g
/+D/4P/h/+H/4f/h/+P/4//j/+P/4P/g/+H/4f/j/+T/5P/k/+b/5P/k/+L/4v/i/+L/
5P/k/+T/5P/i/+P/4//j/+T/5P/k/+T/5P/m/+f/6f/p/+f/5v/m/+X/5f/l/+b/5P/k
/+T/5P/j/+P/4//k/+b/5v/n/+j/5v/m/+X/5f/i/+H/3v/b/9z/3P/b/9v/3v/e/93/
3P/b/9v/3P/c/9r/2//b/9v/2//c/93/3//f/9//3//f/93/3f/d/97/3v/e/9//3//d
/93/3f/d/9//3//e/97/5P/x/wUAIABBAGgAmQDEANwA6wACARsBMQE8ATsBLwEZAfoA
xwCHAE4AIAD4/8z/qv+m/7j/yP/R/9r/4f/l/+X/6P/s/+z/7P/q/+j/5//m/+b/5f/k
/+T/5f/l/+T/5f/l/+b/5v/l/+X/5f/m/+b/5P/m/+b/5v/m/+b/5v/n/+j/6v/r/+r/
6v/s/+z/7v/s/+7/7v/u/+3/7f/u/+z/7P/s/+z/7P/s/+3/7f/t/+7/7v/u/+3/7f/t
/+3/7//v//D/8P/v//D/8P/w//P/8//0//T/9//4//n/+v/6//r/+//8//7/AAAAAAAA
//8CAAIAAgAEAAQABQAGAAcACQAMABEAEAARABMAFAAWABkAGwAeAB4AIAAiACQAJgAo
ACoAKwAqACwALQAuAC8AMAAwADAAMAAwADAAMAAtACsAKQAnACQAIwAjACIAHwAdABsA
GgAWABIAEQANAAoACAAFAAIA///8//r/+P/z//D/7//v/+7/6//p/+f/5v/n/+b/5//k
/+T/5P/i/9//3//e/97/3//d/97/3v/e/97/3//f/9z/3P/d/93/2//b/9r/2v/c/93/
3f/d/93/3v/e/93/2//b/9v/2//e/97/3P/c/9v/2//b/9v/3f/e/97/3P/e/9//4P/g
/+D/4P/g/+D/4P/f/93/2//d/97/3v/e/9z/3f/d/93/2v/Z/9n/2f/Y/9j/2f/a/9r/
2P/Y/9j/1v/W/9b/1v/X/9f/1v/W/9b/1v/W/9b/1f/V/9T/0f/S/9D/0P/R/9H/0v/S
/9D/z//P/9D/0P/O/9D/0P/P/8//zv/O/87/zv/O/87/zv/L/8n/yf/K/8n/yf/J/8j/
yP/I/w==
         </WaveFormData>
      </LeadData>
      <LeadData>
         <LeadByteCountTotal>10000</LeadByteCountTotal>
         <LeadTimeOffset>0</LeadTimeOffset>
         <LeadSampleCountTotal>5000</LeadSampleCountTotal>
         <LeadAmplitudeUnitsPerBit>4.88</LeadAmplitudeUnitsPerBit>
         <LeadAmplitudeUnits>��V</LeadAmplitudeUnits>
         <LeadHighLimit>2147483647</LeadHighLimit>
         <LeadLowLimit>268435456</LeadLowLimit>
         <LeadID>V5</LeadID>
         <LeadOffsetFirstSample>0</LeadOffsetFirstSample>
         <FirstSampleBaseline>0</FirstSampleBaseline>
         <LeadSampleSize>2</LeadSampleSize>
         <LeadOff>FALSE</LeadOff>
         <BaselineSway>FALSE</BaselineSway>
         <ExcessiveACNoise>FALSE</ExcessiveACNoise>
         <MuscleNoise>FALSE</MuscleNoise>
         <LeadDataCRC32>546144805</LeadDataCRC32>
         <WaveFormData>
9P/0//T/9P/0//T/9P/0//b/9v/3//f/9//4//j/9//3//f/9//6//r/+v/6//n/9//3
//X/9//5//n/+f/6//n/9v/1//P/9P/0//X/9v/4//n/+f/4//j/+P/3//f/9P/y//L/
8v/0//T/9P/0//P/8v/y//L/8v/y//L/8v/y//L/8f/x//P/8//0//T/9P/0//T/9P/y
//L/8//z//X/9P/0//X/8//x//D/7v/r/+n/6//0/wIAEwAlADwAWgB7AJsAtADNANwA
6ADwAP8ABwEFAfQA1QCuAIYAYABAACIACwABAAEA//8AAAEA//8BAAEAAQD9//r/+v/7
//r/+f/4//f/9//1//X/9f/z//L/8v/z//P/8//z//P/8//z//P/8//z//L/8v/y//L/
9P/1//f/+P/2//f/9//4//j/+P/4//j/9v/1//X/9v/2//b/9v/2//j/+P/4//n/9//4
//j/+P/2//b/9v/2//b/9v/2//X/9v/4//r//P/8//z//P/8//v/+//7//v/+//8//3/
/f/9//7//v///wAAAQABAAIAAwAEAAQABAADAAMABgAHAAgACAAKAAsADQAOABMAFQAW
ABcAGAAZABsAHAAeAB8AIAAhACMAIwAjACQAJQAlACYAJwAnACcAJwAnACcAJwAnACcA
JwAnACUAJAAkACMAIAAdABwAGgAXABQAEgAPAA4ADQAMAAsABgAFAAMAAwAAAP7//P/7
//3/+//5//n/9//3//b/9f/2//X/9f/1//X/8//z//T/8v/y//L/8v/z//P/8//z//H/
8f/x//H/8v/y//L/8v/y//L/8v/x//H/8f/y//L/9f/1//P/8//0//T/9P/0//P/8//z
//P/8//z//T/9P/2//b/9v/2//T/9P/0//T/9v/2//b/9v/2//X/9f/2//b/9v/2//b/
9f/1//X/9f/1//T/9P/0//L/8v/y//L/9P/0//T/8//x//H/8f/v//H/8v/y//H/8f/x
//H/8f/x//L/8v/w/+//7//u/+7/7//v//D/8P/u/+7/7v/v/+3/7f/t/+3/7v/u/+7/
7v/u/+3/7f/t/+3/7f/u/+7/7P/s/+3/7f/t/+z/7P/s/+7/7v/u/+7/7f/r/+r/6f/r
/+v/6//r/+n/6f/p/+n/6v/q/+r/6v/q/+v/6//r/+r/6v/q/+v/7f/s/+z/7f/r/+v/
7P/q/+r/6v/q/+r/6v/q/+r/6v/r/+v/6//s/+z/6//r/+v/6//u/+7/7v/u/+3/7f/t
/+v/7f/t/+3/7f/u/+7/7P/s/+v/6v/q/+v/7P/s/+//7//u/+7/7v/t/+3/7P/o/+j/
6P/o/+j/6P/o/+f/6P/o/+j/6P/m/+b/5v/m/+b/5f/l/+X/5f/m/+b/5v/o/+j/6P/o
/+b/5//n/+f/5v/m/+f/5//n/+j/5v/j/+H/3//g/+T/7//7/wwAIAA7AFkAeACRAKYA
uADKANcA3wDnAOwA5wDOAKQAegBYADgAHQAFAPX/8f/0//X/9f/z//P/8//z//L/8P/v
/+7/6//q/+n/6f/p/+n/6f/n/+j/6P/p/+n/5//n/+f/5//n/+f/5//n/+j/6P/o/+j/
5v/l/+X/5P/l/+f/6P/q/+r/6v/q/+r/6P/n/+f/6P/o/+j/6P/o/+r/6v/q/+v/6f/q
/+r/6v/q/+r/6v/q/+z/7P/s/+v/6f/q/+v/7P/q/+r/6v/q/+v/6//r/+v/7f/u/+//
7//v//D/8P/x//D/8f/x//L/8//0//T/9P/1//X/+P/5//r/+v/8//3//v/+/wIAAwAC
AAMABAAFAAkACgAMAA0ADgAPABEAEQARABIAEwATABQAFQAVABUAFwAXABcAFwAVABUA
FQAVABQAFAAVABUAEgAPAA4ADAAMAAoACQAHAAQAAQD+//v/+v/5//f/9//2//T/8v/x
/+//7f/r/+v/7f/t/+z/6//o/+f/5//n/+f/5f/l/+b/5v/m/+b/5v/l/+X/5f/l/+f/
5//n/+f/5v/m/+b/5v/m/+b/5v/l/+X/5f/m/+b/5//n/+X/5f/m/+b/5v/m/+X/5f/l
/+X/5v/n/+n/6v/p/+j/5//m/+j/6P/o/+j/6v/q/+r/6v/q/+n/6f/q/+j/6P/o/+j/
6P/p/+r/6//p/+j/6P/o/+j/6P/o/+j/6P/o/+j/5//n/+f/5//l/+f/6P/o/+f/5f/l
/+X/5f/n/+j/6P/m/+P/4//i/+L/5f/l/+b/5v/i/+L/4v/j/+P/4//j/+P/4v/i/+L/
4v/k/+P/4//j/+H/4f/i/+L/4v/i/+P/4//h/+D/4P/g/+L/4v/i/+L/4v/h/+H/4f/f
/9//3//f/+H/4f/h/+H/4P/g/+D/4P/g/+H/4f/h/+D/4P/g/+H/4f/g/+D/4f/h/+H/
4P/g/+T/5P/j/+L/4f/g/+D/4P/g/+D/4P/h/+H/4f/i/+L/4f/h/+H/4f/k/+T/5P/k
/+P/4//l/+P/5f/l/+P/4//k/+T/4v/i/+H/4P/i/+P/5P/k/+P/4//i/+L/5P/j/+P/
4v/g/+D/4P/g/97/3v/e/93/3v/e/97/3v/c/9z/3P/c/9z/2//b/9v/3f/e/97/3v/c
/9z/3P/c/9z/3f/d/93/3v/e/9//3//d/97/3v/b/9n/1f/U/9z/5f/v/wAAFgAvAE0A
agCFAJYAqAC4AMMAywDTANgA1QC+AJQAagBGACYACwD3/+n/6f/s/+3/7f/v//H/8f/v
/+z/7P/r/+r/5//m/+X/5f/n/+f/5//l/+T/5P/l/+X/4//j/+P/4//j/+P/4//j/+b/
5v/m/+b/4//j/+T/5P/k/+X/5f/m/+b/5v/m/+b/6P/n/+f/6P/o/+j/6P/o/+b/5v/m
/+f/6f/q/+r/6v/q/+r/6v/q/+r/6v/q/+n/5//o/+n/6v/s/+z/7P/s/+3/7f/t/+3/
7f/u/+//7//v//D/8P/x//D/8f/x//L/8//0//T/9P/1//X/+P/5//j/+P/6//v//v/+
/wIAAwACAAMABAAFAAgACgANAA8ADgAPABEAEQARABIAEwATABIAEwATABMAFQAVABUA
FQAVABUAFQAVABUAFAAUABMAEgAPAA4ADAAKAAgABwAFAAMAAQD///3/+v/5//f/9//4
//b/9P/z//H/7//t/+3/7f/t/+z/6//o/+f/5//n/+f/5f/l/+b/5v/m/+b/5v/n/+f/
5//n/+X/5f/l/+X/5v/m/+b/5v/k/+T/5P/j/+T/5f/n/+j/5//n/+X/5f/m/+b/5v/m
/+X/5f/l/+X/5v/n/+n/6v/q/+r/6v/q/+r/6v/q/+r/6P/o/+j/6P/p/+n/6v/s/+r/
6v/q/+r/6f/p/+n/6f/p/+j/6P/o/+r/6v/q/+r/6P/o/+j/5//n/+f/5//l/+X/5v/m
/+X/5f/l/+X/5f/l/+b/5v/k/+X/5f/k/+T/4//j/+T/5P/i/+L/4v/j/+P/4//j/+P/
4v/i/+L/4v/k/+P/4//j/+H/4f/i/+L/4P/g/+H/4f/h/+D/4P/g/+L/4v/i/+L/4v/h
/+H/4f/h/+H/4f/h/9//3//f/9//4P/g/+D/4P/g/+H/4f/h/97/3v/e/9//4f/g/+D/
4f/h/9//3v/g/+L/4f/g/9//3v/g/+D/4P/g/+D/4f/h/+H/4P/g/9//3//f/9//4v/i
/+L/4v/h/+H/4f/f/+H/4f/j/+P/5P/k/+H/4P/e/9z/3f/f/+H/4v/j/+P/4v/i/+D/
3//f/97/3v/e/97/3v/c/9z/3P/b/9j/2P/Y/9j/2v/a/9r/2v/Y/9f/1//X/9X/1v/W
/9b/2f/a/9v/3P/b/9v/2v/Z/9r/2v/b/9v/2f/c/97/2//V/9P/1P/Y/+P/8f8AABIA
LQBNAGoAgwCYAKoAuADDAMsAzQDQAMkArACCAFQAMAAUAP//7f/l/+P/5v/n/+X/4//j
/+P/4f/i/+b/5//k/+P/4v/h/+H/3//f/9//3f/c/9z/3f/d/93/3f/d/93/3//f/9//
3//e/97/3v/e/9z/2//b/9r/2//d/97/4P/g/+D/4P/g/+D/3//f/+D/3v/e/97/3v/g
/+D/4P/h/9//4P/g/+D/4v/i/+L/4v/g/+D/4P/f/+H/4v/j/+T/5P/k/+T/5P/j/+P/
4//j/+P/5P/l/+X/5f/m/+b/5//p/+v/7P/u/+3/7v/u/+7/8f/x//T/9f/2//b/+P/5
//n/+P/7//v//f///wEAAwADAAQABgAHAAgACQALAAsADAAOABAAEQAQABEAEQARAA8A
DwAPAA8AEQARABEAEQAPAA4ADgANAA4ACwAKAAgABgAEAAMAAQD///3/+//5//b/9f/z
//P/9P/y//D/7//u/+v/6P/n/+n/6f/o/+f/6P/n/+f/5//n/+X/5f/m/+b/5v/m/+b/
5f/l/+X/5f/l/+X/5f/l/+T/5P/k/+T/5v/m/+b/5f/l/+X/5v/m/+X/5f/j/+P/5v/m
/+b/5v/p/+n/6f/p/+v/6//s/+z/6v/q/+r/6v/q/+r/6v/q/+z/7P/s/+z/6v/p/+n/
6v/s/+z/7P/s/+n/6f/p/+n/6//q/+r/6v/o/+j/6P/o/+r/6v/q/+n/6//r/+v/6f/p
/+r/6v/p/+n/6f/p/+n/6f/q/+r/6P/p/+n/6P/o/+j/5//n/+b/5v/m/+b/5//p/+n/
6f/p/+j/6P/o/+j/6P/n/+f/5//p/+n/6v/q/+r/6v/r/+v/6//q/+r/6v/p/+j/5//m
/+j/5//n/+f/6f/p/+n/6f/p/+n/6f/p/+j/6P/o/+j/6P/p/+n/6f/q/+r/6v/r/+3/
6v/o/+v/7P/q/+r/6v/q/+j/6P/o/+j/6P/p/+n/6f/q/+r/6f/p/+v/6//u/+7/8P/w
/+//7//t/+v/7f/t/+//7//w//D/7v/u/+3/7P/u/+//8P/w//D/7//t/+z/7f/t/+7/
7v/q/+r/6v/q/+r/6v/q/+n/6P/o/+j/6P/q/+r/6v/q/+j/5//n/+f/5//o/+j/6P/o
/+j/6P/o/+j/6f/p/+n/6P/o/+n/6f/r/+r/5v/l/+X/5f/q//T/AQARACoASABrAI8A
rgDBAM4A3gDuAPUA+QD5AOwAzQCoAIYAYAA8ABwAAQD3//X/9f/2//X/9//7//v/+f/5
//r/+P/z//D/8P/w//D/8f/x//H/8f/v/+z/7P/t/+3/7//v/+//7//v/+//7//v/+7/
7v/u/+7/7//v//D/8P/w//H/8f/y//L/8v/y//L/9P/z//P/9P/0//T/9P/0//L/8v/y
//P/9f/2//b/9v/2//b/9v/2//j/+P/4//f/9//4//n/+v/4//j/+P/4//n/+f/5//n/
+f/6//v/+//8//7///8BAAAAAQABAAIAAwAEAAQABAAGAAcACwANAAwADAAOAA8AEAAQ
ABQAFQAWABcAGAAZAB0AHgAgACEAIAAhACMAIwAjACQAJQAlACYAJwAnACcAJQAlACUA
JQAmACcAKAApACcAJgAmACUAIQAdABsAGAAXABYAFgAVABUAEwARAA8ACwAJAAYABQAG
AAQAAgABAAEA///9//3///////7//f/7//n/+P/3//j/9//4//r/+v/6//r/+v/3//f/
9//3//n/+f/5//n/+v/6//r/+v/6//r/+v/5//v/+//8//z/+//7//n/+f/6//r/+v/6
//z//f/+/////f/9//7//v/+//7//v/+//z//P/8//z//f/+////AAD+//3//f/+//7/
/v/+//7//f/9//3//f////7//v/+/wAAAAAAAAAA/v/+//7//f/7//v/+//5//n/+v/6
//n/+f/5//n/+f/6//z//f/8//n/+f/4//j/+f/5//r/+v/4//j/+P/5//v/+//7//v/
+P/4//j/+P/2//X/9f/1//f/9//4//j/9v/2//f/9//5//j/+P/4//j/+P/4//j/+P/3
//f/9//3//f/9//3//n/+f/5//n/9v/2//b/9v/2//f/9//3//b/9v/2//f/+//2//T/
9P/0//T/9P/2//b/9v/2//T/9f/1//X/9//4//j/+f/5//n//P/8//r/+v/5//n/9//1
//f/9//5//n/+v/6//j/+P/3//b/9v/3//j/+P/3//f/9v/2//j/9//3//b/8v/y//L/
8v/0//T/9P/z//D/8P/w//D/8v/y//L/8v/w/+//7//v/+//8P/w//D/8P/w//D/8P/y
//P/8//z//L/8v/z//P/7//u/+7/6//r/+//+v8GABMAKQBIAGYAhQCnAMAA0QDiAO4A
9gD7AAMB/QDkAL8AmgB2AE4ALAASAP//+////////P/9///////9/////f/6//r/9//4
//f/9v/1//X/9f/1//X/8//0//T/9f/1//X/9f/1//X/8//z//P/8//2//b/9v/2//X/
9f/2//b/9P/1//X/9v/0//T/9P/0//X/9f/2//j/+P/4//j/+P/4//j/+P/5//f/+P/4
//j/+v/6//r/+v/4//j/+P/3//n/+v/7//z//v/+//7//v///////////wEAAgADAAMA
AwAEAAQABQAFAAUABAAEAAcACAAIAAgACwALAA4ADwAOAA4AEAARABQAFAAYABkAGgAb
ABwAHQAhACIAJAAlACYAJwApACkAJwAoACkAKQAsAC0ALQAtAC0ALQAtAC0AKwArACsA
KwApACgAKAAnACUAIQAfABwAGgAYABcAFQATABEADwANAAwACwAJAAkABgAEAAIAAQAD
AAEA//////3//f/8//v/+v/5//n/+f/7//n/+f/6//j/+P/4//j/9f/1//X/9f/3//f/
9//3//b/9v/2//b/+P/4//j/9//3//f/+P/4//n/+f/3//f/+f/6//v//P/7//v/+//7
//n/+f/6//r//P/8//z//P/8//z//P/8//z//P/8//z//P/7//v//P/8//z//P/8//v/
+//7//v//f/8//z//P/6//r/+v/6//r/+v/6//n/+//7//v/+f/3//j/+P/3//n/+f/5
//n/9//4//j/9v/z//P/8v/y//X/9f/2//b/9v/2//b/9//1//X/9f/1//b/9v/2//b/
9P/z//P/8//1//X/9v/2//T/9P/1//X/9f/0//T/9P/0//T/9P/0//T/8//z//P/8//z
//P/8//z//P/8//z//D/8P/w//D/8v/z//P/8//y//L/8v/z//P/8v/y//P/8//y//L/
8v/y//L/8v/y//L/8v/y//P/8//z//P/8v/w/+//8f/x//T/9P/0//T/8//z//X/8//1
//X/9f/1//b/9v/y//L/8f/w//D/8f/y//L/9f/1//T/9P/y//H/8f/w//D/8P/w//D/
7v/u/+7/7f/s/+z/7P/s/+z/7P/s/+z/7P/r/+v/6//r/+z/7P/s/+r/6v/q/+r/6v/r
/+v/6//s/+z/7f/t/+3/7P/q/+f/6f/p/+j/7v/9/wsAGgA0AFEAbwCOAKsAvgDMANwA
6wDzAPcA+ADtAMwAogB+AFwAPAAbAAMA+f/5//r/+f/7//3//f/5//f/9v/2//n/9v/0
//L/8P/v/+//7//v/+3/7v/u/+//7//v/+//7//v/+3/7f/t/+3/7v/u/+7/7v/t/+3/
7v/u//D/8f/x//L/8P/w//D/8P/w/+//7//w//D/8P/w//D/8P/w//D/8f/v//D/8P/w
//L/8v/y//L/8v/y//L/8f/x//L/8//0//L/8v/y//L/8//z//P/8//1//b/9//3//f/
+P/4//n/+v/7//v//P/7//z//P/8//3//f8AAAEABAAEAAYABwAGAAYACgALAAwADQAO
AA8AEwAUABYAFwAWABcAGQAZABsAHAAdAB0AHgAfAB8AHwAfAB8AHwAfAB8AHwAfAB8A
GwAaABoAGQAZABcAFwAWABIAEAAPAA0ADQALAAkABwAEAAMAAQABAAAA/v/8//v/+f/3
//X/9f/1//X/9P/z//D/7//v/+//7//t/+3/7v/u/+7/7v/u/+v/6//r/+v/6//r/+v/
6//u/+7/7v/u/+3/7P/r/+n/6v/r/+3/7v/v/+//7f/t/+7/7v/u/+7/7//v/+//7//v
/+//8P/w/+7/7v/u/+7/8P/w//D/8P/y//L/8v/y//L/8f/x//L/8f/w/+//7v/v/+//
7//v/+//7v/u/+7/7P/s/+z/7P/u/+7/7v/t/+3/7f/t/+v/6//s/+z/6//p/+n/6f/p
/+n/6v/q/+j/6f/p/+j/6P/p/+n/6v/q/+j/6P/o/+n/5//n/+f/5//o/+j/6P/o/+j/
5//n/+f/5//n/+j/6P/m/+b/5//n/+n/6P/o/+j/5v/m/+b/5v/m/+X/5f/l/+X/5f/l
/+X/5f/l/+X/5f/k/+T/5P/k/+T/5f/l/+X/5P/k/+T/5f/l/+T/5P/l/+X/5f/k/+T/
5v/n/+b/5f/k/+P/4v/k/+T/5P/k/+b/5//n/+f/6P/o/+f/5//l/+X/6P/o/+j/6P/n
/+f/5//l/+f/5//n/+f/6P/o/+j/6P/n/+b/5f/l/+X/5P/n/+f/5v/m/+b/5f/l/+T/
5P/k/+T/5P/i/+L/4v/h/+D/4P/g/+D/4P/g/+D/4P/i/+H/4f/h/+D/4P/f/97/4P/g
/+D/4P/g/+H/4f/h/+D/4P/h/+H/4//g/97/3f/b/93/4P/m//H///8QACgAQwBfAHwA
kwCmALQAxADRANkA3wDeANEAsACGAF4APAAeAAUA8//t/+//8P/v/+3/7f/t/+3/7f/u
/+z/6//o/+f/5v/l/+X/5f/l/+X/4//k/+T/5f/l/+X/5f/l/+X/5f/l/+X/5f/k/+T/
5P/k/+P/4//k/+T/5v/n/+f/6P/o/+j/6P/o/+j/5//n/+j/5v/m/+b/5v/m/+b/5v/n
/+n/6v/q/+r/6P/o/+j/6P/o/+j/6P/n/+f/6P/p/+r/6v/q/+r/6v/r/+v/6//r/+3/
7v/v/+//7f/u/+7/7//w//H/8f/y//H/8v/y//L/8//z//b/9//4//j/+v/7//z//P8A
AAEAAgADAAQABQAFAAYACAAJAAoACwANAA0ADgAQABIAEwASABMAEwATABMAEwATABMA
EQARABEAEQARABAAEAAPABAADQAMAAoACAAGAAUAAwABAP///f/7//j/9//1//X/9P/y
//D/7//v/+3/6//r/+3/7f/s/+v/6v/p/+n/6f/o/+X/5P/k/+b/5v/m/+b/5//n/+f/
5//l/+X/5f/l/+b/5v/m/+b/5v/m/+b/5f/l/+X/5v/m/+n/6f/n/+f/6P/o/+j/6P/p
/+n/6f/p/+f/5//o/+j/5v/m/+b/5v/n/+j/6f/q/+j/6P/o/+j/6P/n/+f/6P/q/+r/
6v/q/+f/5//n/+f/5f/k/+T/5P/m/+b/5v/m/+b/5v/m/+X/5f/l/+X/4//j/+T/5P/j
/+H/4f/h/+H/4//k/+T/4v/j/+P/4v/i/+P/4//k/+T/4P/g/+D/4f/h/+H/4f/h/+D/
4P/g/+D/4v/h/+H/4f/f/9//4P/g/+D/4P/h/+H/4f/g/+D/4P/g/+D/4P/g/97/3f/d
/93/3f/d/93/3f/f/9//3//f/+D/4P/g/+D/3//f/97/3f/e/97/3v/f/9//3v/e/9//
3//f/97/3P/c/97/3v/e/97/3v/e/97/3v/e/9//3//f/+D/4P/f/9//3//f/+L/4v/i
/+L/4f/h/+H/3//h/+H/4f/h/+L/4v/g/+D/3//e/9z/3f/e/97/4f/h/+D/4P/g/9//
3//e/9z/3P/c/9z/3P/c/9z/2//Z/9j/1//W/9f/2P/Z/9r/2P/X/9f/1//Z/9r/2v/a
/9j/2P/Y/9j/2P/Z/9n/2f/Y/9j/2f/Z/9v/2v/a/9X/0//R/9T/2v/j//P/BAAaADMA
UQBuAIUAmACoALYAvwDLANEA0gDHAKgAegBSADAAEgD9/+3/4//h/+L/4//l/+f/5//n
/+X/5P/i/+H/4P/h/+D/3//f/93/3f/d/9v/3P/c/93/3f/d/93/3f/d/93/3f/d/93/
3v/e/97/3v/d/93/3v/e/97/3//f/+D/3v/e/97/3v/g/9//3//g/97/3v/e/97/4P/g
/+D/4f/f/+D/4P/g/+D/4P/g/+D/4v/i/+L/4f/h/+L/4//k/+T/5P/k/+T/4//j/+P/
4//h/+L/4//j/+X/5v/m/+f/6P/p/+n/6v/r/+z/7P/s/+3/7f/w//H/8v/y//T/9f/2
//b/+v/7//r/+//8//3//f/+/wAAAQACAAMABQAFAAcACAAJAAkACgALAAsACwAKAAkA
CAAHAAkACQAJAAkABQAEAAQAAwAFAAMAAwACAAIAAAD///3/+f/3//X/8//y//H/7//v
/+z/6v/o/+f/5//l/+P/4//j/+P/4v/h/+D/3//f/9//3//d/93/3v/g/+D/4P/g/9//
3//f/9//3//f/9//3//e/97/3v/e/97/3v/e/93/3//f/+D/4P/h/+H/3//f/+D/4P/g
/+D/3//f/9//3//d/93/3v/e/+H/4v/j/+T/4//i/+H/4P/e/97/3v/e/9//3//g/+L/
4f/g/9//3v/f/9//3//f/9//3v/e/97/3P/c/9z/3P/a/9r/2v/Z/9v/2//b/9n/2f/a
/9r/2f/Z/9n/2f/Z/9n/2v/a/9j/1//X/9b/1v/V/9X/1v/W/9b/1v/W/9f/1f/V/9X/
1f/W/9b/1v/W/9b/1f/V/9X/0//T/9T/1P/U/9T/1f/V/9X/1P/U/9T/1P/U/9T/1P/U
/9P/0//T/9P/0//T/9P/0//T/9P/0//S/9L/0v/S/9T/1f/V/9X/0v/S/9L/0//T/9L/
0v/T/9P/0P/S/9L/0v/S/9T/1P/U/9T/0v/T/9P/0//S/9L/0f/R/9P/0//W/9b/1v/W
/9X/1f/V/9P/1f/V/9f/1//Y/9j/1P/U/9P/0v/S/9P/1P/U/9f/1//W/9b/1P/T/9P/
0v/O/87/zv/O/87/zv/O/83/zf/O/8//0P/O/87/zv/O/87/zf/N/83/zf/O/87/zv/O
/87/zv/O/9D/0f/R/9H/zv/O/8//z//P/87/zP/J/8n/y//Q/9r/5f/1/woAJgBFAGUA
gACVAKYAuADEAMsA0QDVAMwArwCGAFoANAAUAPr/5f/Z/9f/2//c/93/3//f/93/2//b
/9r/2P/X/9j/2f/Y/9f/1//V/9X/1f/T/9D/0P/R/9H/0v/T/9T/1f/T/9P/0//T/9T/
1P/U/9T/0//T/9T/1P/U/9X/1f/W/9f/2P/Z/9r/2P/X/9f/2P/a/9r/2v/a/9j/2P/Y
/9n/2//c/9z/3P/c/9z/3P/c/9z/3P/c/9v/3f/e/9//4P/e/97/3v/e/9//3//f/9//
3//g/+H/4f/f/+D/4P/h/+P/5f/m/+j/5//o/+j/6P/p/+n/7P/t/+7/7v/w//H/9P/0
//j/+f/6//v//P/9//3//v8AAAEAAgADAAUABQADAAQABQAFAAUABQAEAAMABAAFAAYA
BwAHAAcABwAHAAUABAAEAAMAAgD///7//P/6//j/9//1//P/8f/v/+3/6//r/+r/6//o
/+b/5P/j/+T/4//i/+P/4f/h/+D/3//c/9v/2//b/9z/2//c/97/3P/c/9z/3P/Z/9n/
2f/Z/9r/2//c/93/4P/g/+D/4P/e/97/3v/d/93/3f/e/97/3f/d/9v/2//d/97/3//g
/+D/3//e/93/3//f/+D/4P/i/+L/4v/i/+H/4P/f/97/4P/g/+D/4P/d/9v/2v/a/93/
3v/f/+D/3//f/9//3//d/9z/3P/c/9z/3P/c/9z/3P/c/9z/2//Z/9n/2f/X/9n/2v/a
/9n/2f/Z/9n/2f/X/9j/2P/W/9f/1//W/9b/2f/Z/9r/2v/Y/9j/2P/Z/9f/1//X/9f/
2P/Y/9j/2P/a/9n/2f/Z/9f/1f/U/9L/1P/U/9X/1f/W/9b/1//Y/9b/1v/W/9b/1f/T
/9L/0f/S/9P/1P/V/9f/1//X/9f/1P/U/9T/1P/W/9f/1//X/9b/1v/U/9T/1P/U/9T/
1v/W/9b/1v/U/9X/1f/V/9b/1v/V/9X/0//T/9b/1v/X/9j/2P/Z/9n/1//Z/9n/1v/V
/9X/1P/T/9T/1P/U/9X/1//Z/9r/2f/Z/9j/2P/X/9X/1P/S/9L/0v/S/9L/0P/Q/9D/
z//Q/9D/0P/Q/87/zv/O/87/0P/P/8//z//P/9D/0P/Q/9D/0P/Q/9D/0v/T/9P/0//P
/87/zv/N/83/zP/K/8n/yf/P/9r/6v/3/w0ALABOAGsAhQCeALUAyADWAN4A5wDlANUA
tACNAGYAQAAeAP7/5v/b/9n/2//Z/9r/2//b/9n/2//d/9v/2P/W/9f/1v/V/9T/0//T
/9P/0//T/9H/0P/Q/9H/0f/R/9H/0f/R/9H/0f/R/9H/0f/Q/8//zv/Q/9H/0//U/9T/
1f/V/9b/1P/U/9T/1P/W/9X/1f/W/9T/1P/U/9T/1P/U/9T/1f/T/9T/1P/U/9T/1P/U
/9T/1P/U/9T/0//T/9T/1f/W/9T/1P/U/9T/1v/X/9j/2f/Z/9r/2//b/9z/3v/f/+H/
4f/h/+D/4P/f/+D/4P/g/+P/4//m/+f/6P/o/+r/6//s/+z/8P/x//L/8//0//X/9//4
//r/+//8//3///////3//v//////AAABAAEAAQAAAP///v/9//3//f/9//3/+//6//r/
+f/2//P/8v/w/+7/7P/r/+n/5//l/+P/4f/c/9v/2f/Z/9j/1v/U/9P/1f/T/9H/0f/P
/8//zv/N/8r/yf/J/8n/y//J/8n/yv/I/8j/yP/I/8n/yf/J/8n/yP/H/8b/xf/G/8b/
xv/G/8j/yP/I/8f/xf/F/8b/xv/H/8f/xf/F/8b/xv/G/8b/x//H/8f/x//F/8X/xv/G
/8j/yP/I/8j/x//G/8X/xP/F/8b/x//I/8b/xf/F/8b/xf/E/8P/wv/B/8H/wf/B/8H/
wP/A/8D/wP/A/8D/wP++/77/vv+9/7//v/+//73/u/+8/7z/u/+5/7n/uf+5/7v/vP+8
/7r/uf+5/7j/uP+3/7f/uP+4/7b/tv+2/7f/tf+1/7X/tf+0/7T/tP+0/7L/sf+x/7H/
r/+x/w==
         </WaveFormData>
      </LeadData>
      <LeadData>
         <LeadByteCountTotal>10000</LeadByteCountTotal>
         <LeadTimeOffset>0</LeadTimeOffset>
         <LeadSampleCountTotal>5000</LeadSampleCountTotal>
         <LeadAmplitudeUnitsPerBit>4.88</LeadAmplitudeUnitsPerBit>
         <LeadAmplitudeUnits>��V</LeadAmplitudeUnits>
         <LeadHighLimit>2147483647</LeadHighLimit>
         <LeadLowLimit>268435456</LeadLowLimit>
         <LeadID>V6</LeadID>
         <LeadOffsetFirstSample>0</LeadOffsetFirstSample>
         <FirstSampleBaseline>0</FirstSampleBaseline>
         <LeadSampleSize>2</LeadSampleSize>
         <LeadOff>FALSE</LeadOff>
         <BaselineSway>FALSE</BaselineSway>
         <ExcessiveACNoise>FALSE</ExcessiveACNoise>
         <MuscleNoise>FALSE</MuscleNoise>
         <LeadDataCRC32>2306913725</LeadDataCRC32>
         <WaveFormData>
+P/4//j/+P/4//n/+f/5//v/+//7//z//P/8//z/+//7//v//P/9/wAAAAAAAP7////+
//z/+//+//7//v/+//z/+//6//n/+f/5//r//P/8//z//P/8//7//f/9//3/+v/5//j/
+P/6//r/+v/5//j/+P/5//n/+P/4//j/+P/4//b/9v/3//f/+P/4//j/+P/3//f/+P/4
//j/+P/4//r/+v/6//r/+P/2//X/8//x/+7/8P/3/wIADwAdAC4AQwBeAHUAjQCeAKoA
sgC5AMQAzwDOAMMArACRAHQAWAA+ACgAFQALAAkABwAIAAgABQAFAAUABAABAP7//v//
//z//f/8//z/+//5//n/+f/4//f/9//4//j/9v/3//f/9//4//j/+P/4//b/9v/2//b/
9f/4//n/+v/6//v//P/8//z//P/8//z/+//6//n/+P/4//j/+P/4//r/+v/6//r/+f/5
//n/+f/3//f/9//3//f/9//3//X/+P/6//v//f/9//3//P/8//v/+//7//z//P/8//3/
/f/9//7//v///wAAAAAAAAEAAQACAAIAAwADAAQABQAHAAUABQAHAAcACAALAA4AEAAQ
ABIAEwAUABMAFAAWABcAGQAaABsAHAAaABsAGwAbAB4AHgAeAB4AIAAhACEAIQAfAB8A
HwAfAB4AHgAdABwAGgAYABcAFQATABIAEAAOAA0ADQAMAAwACAAHAAYABgADAAIA////
/wAA///+//7//v/+//z/+//6//r/+v/6//j/+P/3//f/9//3//f/9//5//j/+P/4//b/
9v/2//b/9//3//f/9v/4//j/+P/4//f/9//3//f/+f/5//n/+f/5//n/+f/5//r/+v/6
//r/+P/4//j/+P/6//v/+//7//r/+v/6//r/+v/6//v/+//6//r/+v/6//r/+//7//r/
+v/6//r/+v/6//n/+f/5//f/9//3//f/+P/5//r/+v/4//j/+P/3//f/9//3//f/9//2
//b/9v/2//f/9//1//P/8//z//P/9f/1//X/9f/1//T/9P/0//L/8v/z//P/9P/0//T/
9P/y//L/8v/y//H/8v/z//T/9P/0//T/9P/z//P/8v/x//H/8//z//P/8f/x//H/8P/y
//L/8//z//P/8v/y//L/8v/x//H/8f/x//L/8//z//D/8P/w//H/8//z//D/8v/y//L/
8v/y//L/8v/y//H/8f/x//H/8f/x//L/8v/y//L/8f/x//H/8v/z//T/9P/0//L/9P/0
//P/8//0//T/9P/0//T/9f/0//P/8//x//L/9P/0//b/9v/2//b/8//z//P/8v/x//D/
8P/w//D/8P/v/+7/8P/x//H/8P/u/+7/7v/u/+z/7P/t/+3/7v/u/+7/7v/v/+//8P/w
/+//7v/t/+z/7P/s/+z/7P/s/+3/7f/p/+b/5v/n/+r/8f/7/wgAFwAqAEMAXQByAIIA
kgChAKoAsQC4AL8AvACpAIoAbABQADgAIwAPAAEA/f8AAP7/+//7//v/+v/5//j/9P/z
//L/8f/w//D/7//t/+3/7f/s/+z/7f/v//D/7v/v/+//7//s/+z/7P/s/+7/7v/u/+7/
6//s/+v/6v/r/+3/7//w//D/8P/w//D/7v/u/+7/7v/u/+7/7v/u//D/8P/w//D/7//v
/+//7//t/+3/7f/t/+7/7//w/+//7//w//D/8f/v/+//7v/u//H/8f/x//L/9P/0//X/
9f/z//T/9P/1//T/9P/0//X/9//4//j/+f/3//j/+f/7//v/+//9//3///8BAAMABAAC
AAQABQAGAAcACAAKAAsACwAMAA0ADgAQABEAEQARABIAEgASABIAEgATABMAEwARABEA
EQARABEAEgASABIAEgAQAA8ADQANAAwACgAIAAQAAwABAAAA/v/9//z//P/5//j/9f/1
//T/8//y//L/9P/0//L/8f/u/+7/7v/u//D/8P/v/+//7f/t/+3/7f/t/+z/7P/s/+7/
7v/u/+7/7f/t/+3/7P/u/+7/7v/u/+3/7f/t/+3/7f/t/+3/7f/v/+//7//v/+//7v/t
/+z/7f/u/+//8P/u/+//7//v//D/8P/w//D/8P/w//H/8f/u/+7/7v/u//D/8f/x//D/
8v/y//L/8v/w/+//7//v/+//7//v/+//7f/t/+3/7P/u/+7/7v/t/+//7//v/+//7f/s
/+z/7P/s/+3/7f/r/+v/6//r/+v/7f/t/+3/7f/t/+z/7P/s/+z/7P/t/+3/7P/s/+z/
7P/u/+7/7v/u/+r/6v/q/+r/7P/s/+z/7P/r/+v/6v/p/+n/6//r/+v/6//r/+v/6v/o
/+j/6f/p/+v/6v/q/+r/6v/p/+n/6f/p/+r/6//r/+r/6v/q/+v/6//r/+j/6v/o/+j/
6P/o/+z/7P/r/+r/6f/o/+n/6f/p/+n/6//r/+z/7P/s/+z/6//r/+v/7P/t/+7/7P/s
/+r/7P/u/+3/7f/u/+z/7P/s/+z/7f/s/+v/6//p/+r/7P/s/+z/7P/s/+z/6//r/+v/
6v/r/+r/6v/q/+r/6v/p/+j/6P/p/+n/6P/m/+b/5v/m/+T/5P/l/+X/6P/o/+j/6P/l
/+X/5v/m/+j/6P/o/+j/6P/o/+j/6P/m/+f/6f/n/+T/4P/f/+L/6//z/wAADwAkADsA
VwBqAHgAhgCTAJwAowCsALEAsACfAIAAYABEACoAFQADAPf/9f/0//T/8//z//X/9v/z
//D/8P/x//D/7v/s/+v/6f/q/+v/7P/s/+r/6f/p/+j/5v/n/+f/5//m/+b/5v/m/+f/
6P/p/+r/5v/o/+j/6P/o/+n/6v/q/+j/6P/o/+j/6v/q/+r/6v/s/+z/7P/s/+v/6v/p
/+j/6//r/+v/6//r/+v/6//r/+v/6//r/+n/6f/q/+r/6//t/+3/7P/s/+3/7f/t/+7/
7v/u/+//7//v//D/8P/x//L/8v/y//P/8//0//T/9f/z//T/9f/3//f/9//5//n/+//9
////AAD+/wAAAQACAAUABgAIAAkABwAIAAkACgAMAA0ADQANAAwADAAMAAwADgAPAA8A
DwAPAA8ADwAPABAAEAAPAA4ADgAMAAsACQAHAAYABAACAAAA///9//z/+v/5//j/+P/3
//b/8//z//L/8f/w//D/8v/y//D/7//s/+z/7P/s/+z/7P/r/+v/6f/p/+n/6f/r/+r/
6v/q/+r/6v/q/+r/6//r/+v/6v/q/+r/6v/q/+3/7f/t/+3/6//r/+v/6//r/+v/6//r
/+v/6v/p/+j/6f/q/+v/7P/s/+3/7f/t/+7/7v/u/+7/7P/s/+3/7f/u/+7/7v/u/+z/
7f/t/+z/7P/s/+z/7P/s/+v/6//r/+3/7f/t/+3/6//r/+v/6v/q/+r/6v/p/+n/6f/p
/+n/6f/o/+j/6P/q/+v/6//p/+f/5//n/+f/6f/p/+n/6f/p/+j/6P/o/+b/5v/n/+f/
5v/m/+b/5v/o/+j/6P/o/+j/6P/o/+j/5v/m/+b/5v/l/+X/5P/j/+X/5//n/+f/5//n
/+f/5v/k/+T/5f/l/+X/5P/k/+T/5v/l/+X/5f/l/+b/5//n/+T/5P/k/+X/5//n/+T/
5v/m/+T/5P/k/+j/5v/m/+b/5v/n/+f/5//n/+f/5//o/+j/5v/m/+X/5f/l/+b/5//o
/+j/6P/m/+j/6P/n/+f/6P/q/+r/6v/q/+j/5v/k/+P/5P/m/+n/6v/o/+j/6P/o/+X/
5f/l/+T/5f/k/+T/5P/k/+T/4//i/+D/4f/h/+D/4v/i/+L/4v/g/+D/4f/h/+H/4P/f
/97/4P/h/+P/5P/j/+L/4f/g/+L/4v/i/+L/4P/l/+f/4f/c/9z/3f/g/+f/8f/6/wkA
IAA5AFEAaAB6AIgAkQCaAKEAqACrAKYAkwByAFIAMgAcAAsA/f/1//H/8P/w/+//7f/r
/+r/6f/q/+z/7//s/+n/6P/o/+f/5//n/+f/5v/j/+P/5P/k/+b/5//n/+f/6P/o/+j/
6P/m/+b/5v/m/+P/5P/j/+L/4//l/+f/6P/o/+j/6P/o/+j/6P/o/+j/6P/o/+j/6P/q
/+r/6v/q/+v/6//r/+v/6//r/+v/6//r/+v/6//p/+3/7v/u/+//7//v/+7/7v/t/+3/
7f/u/+7/7v/v/+//7//w//D/8f/0//T/9P/1//X/9v/2//f/9//4//n/+//7//v//f/9
//v//f///wAAAgAEAAUABgAFAAYACAAJAAkACgALAAwADQAPABAAEQASABIAEgASABAA
EQARABEAEwATABMAEwASABIAEQAQABIAEAAPAA0ADAAKAAcABAAEAAMAAQAAAP7//f/8
//z//f/8//n/+f/3//X/8//y//T/9P/y//H/8v/y//L/8v/w//D/7//v//H/8f/x//H/
8f/w//D/8P/w//D/8P/w/+//7//v/+7/7v/u/+7/7v/x//H/8f/x//D/7//u/+3/7v/v
//D/8f/0//T/9P/0//T/9P/0//T/9P/1//X/9f/0//T/9P/0//T/9P/1//X/8v/y//L/
8v/0//X/9f/0//P/8v/x//D/8f/x//L/8//x//H/8f/x//P/8//z//L/8v/y//L/8f/v
/+//7//v//H/8P/w//D/8P/x//H/7//v/+//7//v/+3/7f/t/+3/7//u/+7/7v/w//D/
8f/x/+7/7v/u/+7/7v/u/+7/7v/u/+7/7v/u//D/8P/w//D/8f/x//D/7//u/+//7v/t
/+3/7f/t/+z/7v/u/+//7//v/+7/7v/u/+7/7f/t/+3/7f/u/+//7//u/+7/7v/v//H/
7//u/+7/8P/u/+7/7v/u/+3/7f/t/+3/7f/t/+7/7v/w//D/7//v/+//8P/x//L/8v/y
//D/8v/w/+//7//w//L/8v/y//L/8//y//H/8f/x//L/9P/0//L/8v/y//L/8//z//P/
8v/v/+7/7v/u/+7/7v/t/+z/7P/t/+3/7P/u/+7/7v/u/+z/7P/t/+3/7P/s/+z/7P/r
/+v/7P/s/+7/7v/u/+7/7P/s/+z/7P/u/+3/6//p/+j/6P/r//T//f8JABoAMQBMAGkA
hQCUAJ4AqgC1ALwAwQDEALsApACLAHIAVAA4ACAACwABAP///f/8//r/+//9//3//P/7
//r/+P/1//T/9f/0//T/8//z//P/8//y//D/7//v/+7/8P/x//H/8f/w//D/8P/w//D/
8P/w//D/7v/w//D/8P/w//H/8v/y//T/9P/0//T/9P/0//T/9P/0//T/9P/0//T/9P/0
//T/9f/1//X/9f/1//X/9f/1//X/9f/1//P/9f/2//b/9//1//X/9P/0//X/9f/1//b/
9v/2//f/9//4//r/+//9//7//v/+//////8AAAAAAQADAAQABQAHAAcABwAJAAkABwAJ
AAsADAAMAA4ADwAQABMAFAAWABcAFQAWABcAGAAYABkAGQAZABoAGgAaABoAGgAbABsA
GwAdAB0AHQAdAB4AHgAdABwAGQAWABQAEQATABIAEAAOAA4ADQALAAoABQADAAEAAAAA
AAAA/v////7//f/8//z//P/8//r/+f/2//b/9v/2//j/+P/3//f/+f/5//n/+f/3//b/
9v/2//j/+P/4//j/+f/5//n/+P/4//j/+P/4//n/+f/5//n/+f/5//n/+f/3//f/9//3
//r/+v/6//r/+v/6//r/+v/6//v/+//7//j/+P/4//j/+f/6//z//f/6//r/+v/6//z/
/f/9//z/+v/6//r/+v/8//v/+//7//v/+//7//v//f/9//3//P/7//r/+f/3//n/+f/5
//n/9//2//b/9v/3//n/+v/5//f/9//3//f/9//3//f/9//5//j/+P/4//r/+v/7//v/
+f/4//f/9v/2//b/9v/2//X/9v/3//j/9v/2//b/9v/3//f/9v/1//X/9//3//f/9//3
//f/9v/2//b/9//3//n/+P/4//j/9v/1//X/9f/z//T/9f/1//b/9v/2//f/+f/1//T/
9P/0//T/9P/1//X/9f/1//P/8//0//T/9f/2//b/9//1//b/9//4//j/+P/2//j/9v/1
//X/9v/4//j/+P/4//f/9v/1//X/9f/2//j/+P/2//b/9v/2//f/9//3//b/9f/0//T/
9P/2//b/9f/0//P/8//y//D/8v/y//L/8v/w//D/8f/x//D/8P/w//D/8f/x//L/8v/y
//L/8v/y//L/8v/y//L/8P/v/+//6//s/+7/9/8AAAkAGQAwAEkAYAB7AJEAngCmALAA
twC+AMUAxACxAJYAfQBiAEYAKgAWAAcAAwADAAEA/v/+///////9//7//f/6//r/9//2
//f/9v/2//X/9f/1//X/9P/z//P/9P/0//L/8//z//P/9P/0//T/9P/0//T/9P/0//T/
9v/2//b/9P/1//b/9v/0//T/9P/0//X/9v/3//j/9v/2//b/9v/4//j/+P/4//f/9//3
//f/+f/5//n/+f/4//f/9v/z//f/+P/4//n/+//7//r/+v/5//n/+f/6//v//P/+////
/f/+//7////+//7//v///wAAAgADAAUAAwAEAAUABwAFAAUABwAHAAgACwAOABAAEAAS
ABMAFAAVABYAGAAZABsAHAAdAB4AHAAdAB0AHQAeAB4AHgAeAB4AHwAfAB8AHwAfAB8A
HwAcABwAGwAaABgAFgAVABMAEwASABAADgAOAA0ACwAKAAgABwAGAAYAAwACAP////8A
AP///v/+//z//P/6//n/+P/4//j/+P/6//r/+f/5//n/+f/5//n/9//2//b/9v/4//j/
+P/4//f/9//3//b/+P/4//j/+P/5//n/+f/5//f/9//3//f/+P/5//r/+//6//r/+v/6
//j/+P/4//j/+v/7//v/+//6//r/+v/6//r/+v/7//v/+v/6//r/+v/6//v/+//6//j/
+P/4//j/+f/5//r/+//5//n/+f/5//n/+f/5//j/+P/4//j/9//3//f/9//3//n/+P/4
//j/9v/3//f/9f/z//P/8//z//X/9f/1//X/9f/0//T/9P/y//L/8//z//P/9P/1//b/
9f/0//P/8v/z//T/9f/2//T/9P/0//T/8f/x//D/7//v//H/8f/x//H/8f/x//D/8P/w
//H/8f/x//D/8P/w//D/7//v/+//7//w//H/8f/w//D/8P/x//H/8f/u//D/9P/y//D/
8P/w//D/8f/x//H/8f/x//H/8v/y//H/8P/u/+3/7//w//H/8v/y//L/8P/y//T/8//z
//T/9P/0//T/9P/x//D/7//v/+//8P/y//L/9P/0//T/9P/x//H/8f/w/+//7v/u/+7/
8P/w/+//7v/s/+3/7f/s/+z/7P/s/+z/7P/s/+3/7f/s/+z/7P/s/+v/6//s/+z/6v/q
/+r/6v/s/+z/7P/s/+z/7f/p/+f/6v/o/+f/7P/3////DAAfADYATQBnAIAAjgCaAKcA
sAC5AL4AvwC4AKEAggBmAE4ANAAbAAcA///9//z/+v/7//3/+//4//X/9P/2//f/9P/y
//D/7//t/+3/7f/t/+z/7f/t/+7/7v/u/+//7//v/+7/7v/u/+7/7P/s/+z/7P/q/+z/
7P/s/+7/7//w//D/7v/u/+7/7v/s/+z/7P/s/+7/7v/u/+7/8P/w//D/8P/v/+//7//v
/+//7//v/+//7//v/+//7f/t/+7/7v/v/+//7//u/+7/8f/x//H/8v/y//L/8//z//P/
9P/0//X/+P/4//j/+f/3//j/+P/5//f/+P/5//v//f/9///////9////AQACAAIABAAF
AAYACQAKAAwADQANAA4ADwAQABAAEQARABEAEgASABIAEgASABMAEwATABMAEwATABMA
EAAQAA8ADgAPAA4ADgANAAsACgAIAAYABgAFAAMAAgD+//3//P/8//3//P/5//n/9//1
//P/8v/0//T/8v/x/+7/7v/u/+7/7v/u/+3/7f/t/+3/7f/t/+3/7P/s/+z/7P/s/+z/
7P/t/+3/7f/s/+r/6v/q/+r/7f/t/+3/7f/t/+3/7f/t/+3/7f/t/+3/7v/u/+7/7v/u
/+7/7v/u/+3/7f/s/+v/6//s/+3/7v/u/+7/7//v/+7/7v/u/+7/7P/t/+3/7P/u/+7/
7v/u/+7/7f/t/+3/6//r/+v/6//t/+3/7f/s/+r/6v/q/+n/6f/p/+n/6f/p/+j/6P/o
/+r/6//r/+n/6f/p/+n/6f/p/+n/6f/p/+f/5v/m/+b/5v/m/+f/5//o/+j/6P/o/+j/
6P/o/+j/5v/m/+b/5v/m/+b/5v/m/+f/5//m/+X/4//l/+X/5f/l/+X/5f/k/+T/5P/l
/+X/5f/k/+T/5P/k/+P/4//j/+P/5P/l/+X/5P/k/+T/5f/l/+X/4v/k/+T/5P/k/+T/
5P/l/+T/4v/i/+L/4v/j/+P/4//j/+X/5f/m/+b/5v/m/+X/5f/m/+j/6v/s/+//8P/v
//L/8v/x//H/8v/y//L/8v/y//H/8P/v/+//7v/u/+//7v/w//D/8P/w/+//7//v/+7/
7//u/+7/7v/u/+7/7f/s/+r/6//r/+r/7P/s/+z/7P/q/+r/6//r/+v/6v/p/+j/6P/p
/+v/7P/s/+z/7P/s/+z/7P/s/+z/7P/t/+3/6//o/+r/7f/w//n/AwAQACEAOABPAGcA
fACKAJYAoQCsALMAugC9ALQAmQB6AF4AQgAqABcABwD/////AAD+//3/+//5//j/+f/6
//j/9//0//P/8v/y//H/8f/x//H/8P/v/+//8P/w//L/8//z//P/8P/w//D/8P/w//D/
8P/w/+7/8P/w//D/8v/z//T/9P/2//b/9v/2//T/9P/0//T/8v/y//L/8v/0//T/9P/0
//X/9f/1//X/9f/1//X/9f/1//X/9f/z//P/9P/0//X/9f/1//T/9P/3//f/9//4//j/
+P/5//n/9//4//j/+f/8//z//P/9//v//P/8//3//f/+////AQD/////AQABAAMABQAH
AAgACAAKAAsADAALAAwADgAPAA8AEAARABIAEwAVABYAFwAYABgAGAAYABgAGQAZABkA
GAAXABYAFQAWABYAFQAUABUAFAAUABMAEwASABAADgAKAAkABwAGAAQAAwACAAIAAQAA
AP3//f/8//v/+v/6//r/+v/4//f/+P/4//j/+P/3//b/9P/z//X/9f/1//X/9f/0//T/
9P/y//L/8v/y//X/9f/1//T/9v/2//b/9v/1//X/9f/1//X/9f/1//X/9f/1//X/9f/2
//b/9v/2//b/9v/2//b/9P/1//X/9f/1//b/9//4//j/+P/5//n/9v/2//b/9v/4//n/
+f/4//f/9v/1//T/9P/z//P/8//z//P/8//z//X/9f/1//T/9P/0//T/8//z//P/8//z
//H/8P/w//D/8v/z//P/8f/x//H/8f/x//H/8f/x//H/7//u/+7/7v/w//D/8f/x/+7/
7v/u/+7/8P/w//D/8P/u/+7/7v/u//D/8P/w//D/7//v/+7/7f/t/+//7//v/+3/7f/t
/+z/7P/s/+3/7f/v/+7/7v/u/+7/7f/t/+3/6//s/+3/7f/u/+7/7v/v/+//7//s/+7/
7v/s/+r/6v/q/+v/7P/t/+7/7f/t/+3/7f/r/+v/7P/s/+7/7v/t/+3/7f/u/+//8P/w
//D/7v/w//D/7//v//D/7v/u/+7/7v/t/+z/6//r/+v/7P/u/+7/7//w//H/8v/v/+//
7//u/+3/7P/s/+z/7P/s/+v/6v/n/+f/5v/k/+f/6P/p/+r/5v/m/+f/5//q/+r/6v/q
/+f/5//o/+j/6P/o/+j/6P/o/+j/6P/o/+r/6f/n/+X/5P/i/+P/5v/v//v/CAAZACwA
RQBdAHAAgACMAJcAoACpALAAswCsAJMAdABWADgAIAAPAAUA+//3//b/9v/3//f/9//0
//P/8v/w/+//7v/v/+7/7v/t/+v/6//r/+r/6f/p/+r/6v/q/+v/6//r/+z/7P/s/+z/
7P/s/+z/7P/o/+r/6v/q/+r/6//s/+z/7P/s/+z/7P/s/+z/7P/s/+z/7P/s/+z/7P/s
/+z/7P/t/+3/7f/t/+3/7f/t/+3/7f/t/+3/6//v//D/8P/x/+//7//u/+7/7//v/+//
8P/u/+7/7//v//H/8v/y//P/9P/0//T/9f/3//j/+P/5//f/+P/5//v/+//7//3//f/9
////AQACAAAAAgADAAQABQAGAAgACQAJAAoACwAMAAwADQANAA0ADgAOAA4ADgANAA0A
DAALAA0ADQANAA0ADAAMAAsACgALAAoACgAJAAkACAAGAAQAAgABAP///v/8//v/+v/6
//n/+P/1//X/9P/z//L/8v/w//D/7v/t/+7/7v/u/+7/7v/u/+3/7f/v/+//7//v/+//
7v/u/+7/7P/s/+z/7P/r/+v/6//q/+z/7P/s/+z/7f/t/+3/7f/t/+3/7f/t/+3/7f/t
/+3/7v/u/+7/7v/t/+z/6//q/+3/7//w//H/7v/u/+7/7v/s/+z/7f/t/+3/7v/v//D/
7//v/+7/7P/u/+7/7v/u/+7/7f/t/+3/6//r/+v/6//r/+v/6//q/+r/6v/q/+n/6//r
/+v/6//p/+j/6P/o/+j/6f/p/+f/5//n/+f/5//n/+f/5//n/+f/5v/m/+b/5v/m/+f/
5//o/+j/6P/o/+b/5v/m/+b/5v/m/+b/5v/m/+b/5v/m/+f/5//m/+X/5f/n/+f/5//l
/+X/5f/k/+T/5P/l/+X/5f/k/+T/5P/k/+P/4//j/+P/5P/l/+X/5P/k/+T/5f/l/+X/
4v/k/+T/4v/k/+T/5P/k/+X/5f/l/+X/4//j/+T/5P/i/+L/4f/h/+P/5P/l/+b/5v/m
/+T/5v/m/+X/5f/m/+j/6P/o/+j/5f/k/+P/4//j/+T/5v/m/+b/5v/m/+b/5f/l/+X/
5P/h/+D/4P/g/+D/4P/f/97/3//h/+L/4v/g/+D/4P/g/97/3v/f/9//4P/g/+D/4P/h
/+H/4v/i/+L/4v/i/+L/4P/g/+D/4P/g/9//2//Z/9r/3P/h/+j/7//7/wwAIQA4AFMA
awB8AIgAmAChAKgArwCyAK0AmgB7AFoAOgAiAA4A/f/x/+//7//w//D/8f/x/+3/7P/r
/+r/6P/n/+j/5//m/+b/5f/l/+X/5f/k/+H/4f/i/+L/4v/j/+P/4//k/+T/5P/k/+T/
5P/k/+T/4P/i/+L/4v/k/+X/5v/m/+j/6P/o/+j/5v/m/+b/5v/n/+j/6f/q/+j/6P/o
/+j/6f/p/+n/6f/p/+n/6f/p/+n/6f/p/+f/6f/q/+r/6//r/+v/6v/q/+n/6f/p/+r/
7P/s/+3/7f/s/+z/6//r/+//8P/x//P/8f/y//L/8//x//L/8//1//f/9//5//n/+f/7
//3//v/+/wAAAQACAAMABAAGAAcABQAGAAcACAAIAAkACQAJAAkACAAHAAYABwAJAAoA
CwALAAsACwALAAoACgAJAAgACgAIAAcABQADAAIAAAD+//z/+//5//j/9//3//f/+P/1
//T/8f/x//L/8f/w//D/7v/u/+z/6//o/+j/6P/o/+n/6v/q/+v/6f/p/+n/6f/n/+b/
5v/m/+f/6P/p/+r/6//r/+v/6v/o/+j/6P/o/+v/6//r/+v/6f/p/+n/6f/r/+v/6//r
/+r/6v/q/+r/7P/s/+z/7P/s/+3/7f/t/+r/6v/q/+r/6v/q/+v/6//o/+j/6P/o/+r/
6//r/+r/6v/q/+r/6v/q/+n/6f/p/+n/6f/p/+n/6f/p/+n/6P/m/+b/5v/l/+f/5//n
/+f/5f/k/+T/5P/k/+X/5f/j/+P/4//j/+P/5f/l/+X/5f/l/+T/5P/k/+T/5P/l/+X/
5P/k/+T/5P/m/+b/5v/m/+H/4P/f/97/3//g/+H/4v/i/+P/4//j/+H/4//j/+P/4v/h
/+D/3v/g/+D/4f/h/+L/4v/j/+T/4v/h/+H/4f/j/+T/5f/l/+T/4v/g/+L/4v/i/+L/
4//j/+P/4//h/+H/4v/i/+T/5P/j/+P/4f/i/+P/5P/m/+b/5P/m/+b/5f/l/+b/5f/k
/+P/4v/i/+L/4v/j/+P/5P/m/+b/5v/m/+b/5v/j/+P/4//i/+P/4v/i/+L/4P/g/9//
3v/e/9//3//e/9z/3P/c/9z/2//c/97/3//e/97/3v/e/9//3//g/+D/4P/g/+D/4P/f
/97/3f/c/9r/2//Z/9n/2P/c/+X/8P/7/wsAIgA7AFIAaQB7AIwAmgCmAK8AtgC3AKwA
lQB4AFsAPgAkAAwA+v/v/+3/7//t/+z/7P/r/+f/6f/q/+n/5v/m/+X/5P/j/+L/4v/h
/+H/4f/h/+D/3//f/+D/4P/g/+H/4f/h/+D/4P/g/+D/3v/e/97/3v/d/+D/4f/i/+D/
4f/i/+L/4v/i/+L/4v/k/+T/5P/k/+P/4v/h/+D/4v/i/+L/4v/h/+H/4f/h/+H/4f/h
/+H/4//j/+P/4f/j/+T/5P/l/+P/4//i/+L/5f/l/+X/5v/o/+j/6f/p/+n/6v/q/+v/
6v/q/+r/6//r/+z/7P/t/+//8P/x//P/8//z//X/9f/z//X/9//4//j/+v/7//z/+//8
//7///8BAAIAAwAEAAIAAwADAAMABgAGAAYABgAFAAUABAADAAMAAwADAAMAAgACAAEA
AAAAAP7//f/7//n/+P/2//T/8v/x/+//7v/s/+v/6v/q/+f/5v/j/+P/5P/j/+L/4v/i
/+L/4P/f/97/3v/e/97/3P/c/9v/2//b/9v/2//b/93/3P/c/9z/2v/a/9r/2v/b/9v/
2//a/9z/3P/c/9z/2//b/9v/2//b/9v/2//b/9v/2//b/9v/3P/c/9z/3P/a/9r/2v/a
/9z/3f/d/93/2//a/9n/2P/Z/9r/3P/d/9r/2v/a/9r/2P/Z/9n/2P/Y/9j/2P/Y/9j/
1//X/9f/1//X/9f/1//V/9X/1f/U/9b/1v/W/9X/1f/V/9X/1f/U/9L/0f/Q/9L/0//T
/9H/z//P/8//z//R/9H/0f/R/9H/0P/Q/9D/zv/O/8//z//O/87/zv/O/8z/zP/M/8z/
yv/K/w==
         </WaveFormData>
      </LeadData>
   </Waveform>
</RestingECG>
