# Supplementary material for: Detection of Left Atrial Enlargement Using a Convolutional Neural Network-Enabled Electrocardiogram
Source: Front Cardiovasc Med. 2020 Dec 17;7:609976. doi: 10.3389/fcvm.2020.609976 (PMC7773668; doi:10.3389/fcvm.2020.609976)
Supplement: Supplementary file 2 [file Data_Sheet_2.ZIP › normal1/1802010613_10336_0000001K.XML]

<?xml version="1.0" encoding="Windows-1252"?>
<!DOCTYPE RestingECG SYSTEM "restecg.dtd">
<RestingECG>
   <PatientDemographics>
      <PatientID>1802010613</PatientID>
      <PatientAge>70</PatientAge>
      <AgeUnits>Years</AgeUnits>
      <Gender>Female</Gender>
      <PatientLastName>zhuhuiying</PatientLastName>
   </PatientDemographics>
   <TestDemographics>
      <DataType>Resting</DataType>
      <Site>1</Site>
      <AcquisitionDevice>MAC55</AcquisitionDevice>
      <Status>Unconfirmed</Status>
      <Priority>Normal</Priority>
      <AcquisitionTime>10:10:25</AcquisitionTime>
      <AcquisitionDate>09-23-2015</AcquisitionDate>
      <CartNumber>1</CartNumber>
      <AcquisitionSoftwareVersion>009C</AcquisitionSoftwareVersion>
      <XMLSourceVersion>MAC5000 v1.0</XMLSourceVersion>
   </TestDemographics>
   <RestingECGMeasurements>
      <VentricularRate>78</VentricularRate>
      <AtrialRate>78</AtrialRate>
      <PRInterval>186</PRInterval>
      <QRSDuration>76</QRSDuration>
      <QTInterval>390</QTInterval>
      <QTCorrected>444</QTCorrected>
      <PAxis>42</PAxis>
      <RAxis>27</RAxis>
      <TAxis>34</TAxis>
      <QRSCount>13</QRSCount>
      <QOnset>226</QOnset>
      <QOffset>264</QOffset>
      <POnset>133</POnset>
      <POffset>187</POffset>
      <TOffset>421</TOffset>
      <ECGSampleBase>500</ECGSampleBase>
      <ECGSampleExponent>0</ECGSampleExponent>
   </RestingECGMeasurements>
   <Diagnosis>
      <Modality>Resting</Modality>
         <StatementCount>2</StatementCount>
         <LabelText>12SL ��ϳ���</LabelText>
      <DiagnosisStatement>
         <StmtFlag>ENDSLINE</StmtFlag>
         <StmtText>�������</StmtText>
      </DiagnosisStatement>
      <DiagnosisStatement>
         <StmtFlag>ENDSLINE</StmtFlag>
         <StmtText>���� ECG</StmtText>
      </DiagnosisStatement>
   </Diagnosis>
   <Waveform>
      <WaveformType>Rhythm</WaveformType>
      <WaveformStartTime>0</WaveformStartTime>
      <NumberofLeads>8</NumberofLeads>
      <SampleType>CONTINUOUS_SAMPLES</SampleType>
      <SampleBase>500</SampleBase>
      <SampleExponent>0</SampleExponent>
      <HighPassFilter>16</HighPassFilter>
      <LowPassFilter>150</LowPassFilter>
      <ACFilter>NONE</ACFilter>
      <LeadData>
         <LeadByteCountTotal>10000</LeadByteCountTotal>
         <LeadTimeOffset>0</LeadTimeOffset>
         <LeadSampleCountTotal>5000</LeadSampleCountTotal>
         <LeadAmplitudeUnitsPerBit>4.88</LeadAmplitudeUnitsPerBit>
         <LeadAmplitudeUnits>��V</LeadAmplitudeUnits>
         <LeadHighLimit>2147483647</LeadHighLimit>
         <LeadLowLimit>268435456</LeadLowLimit>
         <LeadID>I</LeadID>
         <LeadOffsetFirstSample>0</LeadOffsetFirstSample>
         <FirstSampleBaseline>0</FirstSampleBaseline>
         <LeadSampleSize>2</LeadSampleSize>
         <LeadOff>FALSE</LeadOff>
         <BaselineSway>FALSE</BaselineSway>
         <ExcessiveACNoise>FALSE</ExcessiveACNoise>
         <MuscleNoise>FALSE</MuscleNoise>
         <LeadDataCRC32>2645732299</LeadDataCRC32>
         <WaveFormData>
/v/+//7//v/9//z/+//6//j/+P/4//j/+f/6//v//P/+//7//v/+//3//P/7//r/+P/4
//j/+P/7//z//f/+//z//P/8//z//v/+//7//v/7//v//v/+//7/AAADAAMAAQAAAP//
//8AAAMABAAEAAMABQAFAAUABAALAAsABwAIAAoADAAPAAsACgAMAAwACQAFAAcABwAE
AAEA/v/9//z/+f/6//3/9//0//P/8v/2//v/+f/5//r/+f/3//X/9f/3//n/+//5//f/
9v/2//b/+f/5//f/9f/0//L/8f/1//X/9P/0//b/9//3//f/9v/2//b/9f/3//X/8f/6
//n/8v/t//P/9P/0////DgAZACUAQwBfAGsAewCMAI8AiQB+AGYARAAgAAgA/f/0/+n/
5//r/+r/7v/6//7/9f/z//b/9f/7//7//f/4//f/9//2//L/8f/x//b/+//9//3/+P/3
//n/+P/1//X/9v/2//n/+f/3//v/+f/3//f/+//6//f/9f/z//b/9//3//j/+f/7//z/
/P/3//X/9P/z//X/9//5//j/9//4//f/9//6//v/+//7//n/+f/+///////+//z/+//5
//n/+v/8//7//P/8//3//v///wAABAAEAAQABAAFAAQABAADAAEAAQACAAQABgAIAAgA
DAARAAwACgANAA4AEwAUABkAGgAYABYAFQATABgAGQAYAB0AIAAcABgAGwAdABkAFwAW
ABgAGgAcAB4AGwAaABYAFAAWABYAEwAQAA0ACwAFAAQABAABAP////8AAPz/+///////
///8//r/+f/5//r//f/6//f/9//4//v/+//5//b/9v/5//n/+P/2//j/+P/3//n/9v/2
//f/9f/1//X/9v/0//T/8//z//H/8P/w//H/9f/z//L/8//1//f/+P/3//P/8v/x//H/
9f/0//X/9v/2//T/9v/4//j/9P/y//T/9P/1//f/9//z//L/7v/v//X/+P/8//7////7
//j/+P/7//j/9//5//n/9//3//f/9f/2//b/8v/2//j//P8AAP7//P/6//3////8//r/
/v/7//n/+P/3////+v/6//r/+v/6//n/9f/0//b/+P/2//j/+//+//7///8AAAAA//8A
AP//+//6//z//P8AAAIACgALAAQAAgABAAAAAgADAAUACgAKAAUAAQADAAQABAACAAAA
AQD///v/+/////z/+v/6//b/9P/1/+//7//x//H/8P/x//P/9//7//z/+f/2//T/8v/y
//X/9f/0//T/9f/1//P/9f/1//T/8v/z//P/8v/y//P/9f/3//P/9f/3//X/8v/x/+7/
7f/z//b/8v/3/wgAFQAlAD8AWQBvAH0AhgCFAHsAcgBiADwAFgAAAP3/9P/l/+//AwD+
//L/9v/2/+3/9f/8//f/9//6//v/+P/5//v/+v/2//X/9f/2//n/+f/3//T/8//1//T/
9v/3//n/+v/7//v/+f/9//v/+f/5//3//v/7//n/9//1//X/9P/0//j/+//9//7/+v/3
//X/8//4//v//v/+//z//P/6//n//v/////////7//v/AAABAAEAAAD+//3//f/9//7/
AAACAAAAAAABAAMAAwADAAYABAAEAAQABQAFAAYABgAFAAUABgAIAAoABwAGAAkADQAO
AA4AEwAWABYAFgAaABoAGQAYABgAFwAbABsAGQAdACMAIAAdACEAIgAfAB4AHgAdABwA
GwAaABcAFgASABAAFAAWABUAFAASAA8ACAAGAAgABQADAAMAAgD+//3/AQABAP//+v/2
//X/9//6////+//3//b/9v/6//v/+v/4//n//f/+//7/+//8//v/+f/3//T/9P/1//b/
9//4//r/+v/6//n/+f/3//T/8v/x//X/8//y//P/8v/z//P/8f/x//L/8//1//b/9P/0
//T/9v/0//b/+P/7//j/9//6//r/+//9//3/+P/4//X/9//3//j/+v/6//z/9//z//L/
9//2//f/+//8//v//P/9//z//P/7//b/+f/6//3/AAD///z/+f/7//r/9v/z//b/9v/3
//n/+//6//n/+P/3//n//P/+//7//v/+//7/+//7//7/+//4//n/+//6//j/9//2//v/
/f8BAAMAAAAAAAMABAACAAIACAAHAAUABAAEAAQABgAHAAkADgAQAAsABwAJAAsACgAH
AAQAAwABAP3//f/+//r/9//2//X/9P/2//H/8P/z//T/9P/1//X/9//5//v/+f/3//b/
9P/0//f/9//3//b/9v/1//T/9f/0//L/8//1//b/9v/z//P/9P/1//f/9//7//n/7P/l
/+j/8f/7//T/6P/v//b/BQAhADsASwBfAG0AdACNAJ0AkAB6AGQAQgAgABUACgD1//H/
9//2//b/+v/8//n/+f/+/////f/+//z/9v/0//P/9f/y//L/8//1//n/+v/5//T/8//1
//T/8//z//T/9P/2//X/8v/1//f/9f/1//n/+//5//j/9//5//n/+P/4//b/9//3//b/
+P/5//v//f/7//v/+//4//b/+P/4//n/+//7//r/+f/0//P/9//3//v//P/8//3/////
/wAAAgAAAP7//v////3//f/9/wAAAAAAAAAAAQABAAIAAgABAP//AAACAAQABgAGAAoA
DwAMAAoADQAOABAAEAAUABQAEwASABIAEQAVABUAEwAXAB0AHAAbACEAIQAdABsAGgAa
ABoAGgAaABkAGAAUABIAFAAUABEADgALAAkAAwACAAcABQAEAAUAAwD+//z/////////
/P/6//X/9f/2//n/+P/1//X/9v/5//n/9//0//L/9f/1//T/9v/4//j/9//1//D/7v/t
//L/9//8/wIA/v/8//n/9//2//T/8//z//f/9f/0//X/9v/3//f/9f/z//L/8f/x//f/
9v/3//j/9f/y//P/9P/2//L/8P/y//L/8//1//X/8//0//L/9f/2//b/9//2//f/8//w
//D/8//w/+//8f/1//X/9//5//n/+v/6//b/9v/2//j/+v/4//b/9P/3//n/9v/0//j/
+P/3//f/9//6//v//P/9/+//8f/9//7/9v/2//b/9v/2//j/9f/1//j/+P/2//j/+//7
//r/+v/6//v/+//9//3//f/+/wIABAACAAIACAAHAAMAAgACAAIAAQABAAIABgALAAcA
BAAHAAoACgAIAAYAAwD///n/9//3//T/8v/y//T/9P/3//P/8f/z//P/8v/u/+3/7v/v
//P/8//z//T/8//y//T/8//x//D/8P/v/+3/7//v/+7/7//x//L/8v/x//H/8v/z//X/
7//t//H/8v/x//T/9f/p/+D/6P/z//j/BwAdAC8AQQBdAHsAkACZAJkAjgB4AFQAMgAa
AA0AAgD3/+3/4//s/wQABADy/+//8//4//n/+//4//b/8v/y//P/8//w//D/8f/w//P/
8//x//H/8f/0//T/8f/x//L/8v/z//P/8f/1//L/7//u//H/9f/1//b/9//2//X/8//y
//L/8//z//L/8v/z//X/9//5//n/+f/2//X/9v/1//X/+v/7//v/+//0//P/9//3//b/
9v/1//X/9//5//z/AAD///z/+//7//n/+f/5//z//v/+//7////+//7//f/7//z//v8B
AAQABAAEAAgADQALAAoADgAQABAADgAQAA4AEQASABQAFQAVABMADwARABcAFgAVABsA
HAAZABgAGAAYABgAGAAYABkAGAAUABIAEQAQAAwACAAKAAkABAAEAAQAAQD////////6
//j/+//7//v/+P/2//X/9f/2//n/+P/1//X/9v/5//n/9//0//P/9f/0//L/9P/2//b/
9f/2//T/9f/3//P/8f/v/+7/8P/w/+//7//w//D/8f/z//b/8//x//H/8v/z//P/8f/u
/+7/7v/v//P/8v/z//T/8v/w//L/9P/z/+7/6//s/+7/7//x//H/8P/y//H/9f/0//T/
9f/0//n/9f/y//L/9f/y//H/8//x/+//7//v//L/9P/1//L/8v/y//T/9v/4//b/9P/3
//n/9v/0//j/9v/1//X/9f/z//P/8//z/+//6//x/+7/8P/y//T/9v/z/+//7v/w//P/
9P/5/////P/4//X/8v/1//f/+//9//3//v8CAAQAAgACAAgABwAEAAQABQAGAAQAAwAD
AAYABQD///r/+//9//7//f/8//n/9//z//P/9f/y//D/8P/w//D/8//v//D/8//0//T/
8f/v/+//7//z//P/8//0//H/8P/y//H/8f/w//D/7//w//P/9P/0//H/8f/w/+7/7v/v
//H/8//5//n/+f/1/+j/5//w/+v/5//y//T/9f8IACEANQBBAFMAbQCDAIwAiQB7AGoA
TgAsABYACgD5/+T/3//p//P/9v/0//b/9v/z//f/9P/j/+P/8v/0//L/9P/3//T/8P/v
/+//8//3//j/9//y//H/8//y//L/8//1//b/9P/z//D/8//z//H/8f/1//n/9//2//X/
9f/1//T/9P/3//n/+v/6//j/9//3//f/+P/5//r/+P/3//j/9//3//f/9//2//X/8//z
//j/+f/8//z/+//7//r/+f/5//r/+v/4//j/+f/6//v//P8AAAIAAgACAAMABAAGAAcA
BwAFAAQABAAEAAUABgALABEAEAAOABEAEgASABAAEgAQABAAEAARABEAFQAXABcAHQAe
ABoAFgAZAB4AGwAaABoAGQAYABcAFgATABIADgAMAA8AEAAOAAwACwAJAAMAAgACAP//
/f/9/wAA/v///wUABAABAPv/9v/2//f/+f/9//n/9f/0//T/9f/1//P/8P/x//X/9v/2
//b/+P/4//f/9//0//T/9f/z//H/7//u//L/9P/1//f/9v/0//P/8//4//X/8//z//L/
8//z//H/7//u/+3/7f/z//T/9//6//n/9v/3//j/+v/2//T/9v/1//X/9v/1//L/8v/v
//H/8//0//b/9v/8//n/9//4//r/+P/4//v/+v/3//b/9f/3//r//P/6//r/+v/8//7/
+//4//X/9//5//b/9P/4//f/9//4//n/8//3//j/+v/6//r/+v/9//v//P8AAP3/+v/7
//3/+//6//r/+v/7//v//f/9//z//P///wAAAwAEAAsACwAHAAYABgAGAAcABwAIAAwA
EAALAAcACQAIAAYAAgD+//v/+f/1//X/+P/2//X/9v/2//b/+f/1//P/9f/1//T/8f/x
//P/9f/5//f/9f/0//b/9v/5//n/9f/0//T/8//z//X/9f/0//T/9f/1//T/9f/1//b/
9//3//H/9/////7/8f/o/+3/9f/0//T//f8IABUAIwA1AFEAawB7AIYAhwCFAH4AYgA8
ACoAHgAJAPb/6//r/+///v8AAPT/8v/7//v/9v/9/wEAAAD///r/+f/5//j/9P/z//P/
9v/5//n/9//2//f/+//8//j/9//3//b/+P/3//T/9//5//f/9//7//3/+//6//n/+//7
//r/+v/9////AAAAAP3//f/+/////////////P/6//z//P/9/wEAAQAAAP//+v/5//3/
/f/9//z/+v/5//z//f///wIAAwACAAMABQADAAMAAwAGAAUABAADAAMAAgACAAEA//8D
AAYACgAOAAwACgAMAA8ADgAOABMAFgAXABYAGQAYABkAGgAcAB0AHQAdABsAHwAgABwA
GAAbACAAHwAgACIAHwAeAB0AHAAZABgAFAASABMAFAASABAAEgARAAwADAANAAkABgAF
AAAA+v/3//n//v8BAAEAAgD+//3//f////r/9//3//j/+//7//n/9v/4//v/+//6//r/
/P/8//v/+f/2//b/9//1//X/9f/2//j/+P/3//f/+f/4//j/+f/7//f/9P/z//b/9//3
//X/8v/y//L/8//0//D/7v/s//D/8P/0//j//P/4//b/+P/3//f/+P/3//P/8v/u/+//
9P/2//n/+v8AAP3/+//8/////P/7//3//P/5//j/9//6//z//f/6//r/+P/4//j/+P/2
//T/9//6//j/9//8//z/+//7//v/+v/5//j/9//5//n/+//4//f/+v/5//j/+v/6//n/
+P/y//H/+f////7//P/6//j/9v/4//X/9f/4//r/+P/6//3//P/6//n/+P/8//3/AAAB
AP7//v8BAAIAAwAEAAsACwAJAAgACAAIAAcABwAIAAwAEAALAAcACQAIAAYAAgD+//3/
+//3//f/+//4//b/9v/2//b/+f/1//H/8//z//L/8v/z//b/+f/5//f/9f/0//f/+P/8
//3/+f/2//T/8f/0//f/+P/4//j/+f/5//j/9f/1//b/9//9//v/8//1//r/9f/q/+n/
8//2//r/AwAIABMAIQAtAEcAbwCDAIgAjwCXAI4AbABIADIAKAATAPr/9//3//X//P/+
//j/9v/1//H/8P/1//3/AAD+//r/+v/7//n/9v/2//f/9//5//j/9f/0//X/+f/6//j/
9//3//b/+f/5//f/+//7//n/+f/9//3/+//6//n/9//1//L/8P/z//f/+v/8//z//f//
/wEA///9//v/9v/5//z//f///////f/6//f/9//5/wAAAwACAAAA/f/7//7///8BAAQA
BAACAAIAAwAAAP///v8AAAIAAgACAAMABAAGAAcABwAFAAYACAAKAAkACAALAA8ADgAM
AA8AEAAPAA4AEQAQABUAGAAcAB8AHgAdABoAHQAgABwAGAAbACAAHQAcABwAHAAcABwA
HAAbABoAFgAUABQAFAARAA4ADgANAAgACAALAAkACAAJAAQA/v/7//3/AAABAP///v/6
//n/+f/7//r/+f/7//7////9//n/9P/1//n/+v/6//z//v/+//3//P/4//f/9//4//n/
+v/8//r/+v/5//n/+//6//r/+//8//f/8//x//T/9f/1//P/9P/2//j/+//8//r/+v/6
//j/9P/0//T/+P/0//L/9P/2//f/+f/5//X/9P/w//H/9P/2//n/+v/9//n/9v/2//z/
+v/6//3////9//3//f/8//z/+//2//j/+P/6//z//P/6//j/+//7//j/9v/6//n/+f/6
//v/+P/3//b/9f/2//f/+v/4//z/AgD///7//f/8//v/9//2//j/+P/2//j/+//8//z/
/f/+/wEAAQADAAMA///+/wAAAAACAAQADAANAAsACgAKAAoACwALAAwAEAAPAAkABAAF
AAgACAAGAAQAAAD9//j/9//5//b/9P/0//f/+P/8//n/9P/1//T/8v/y//P/9v/5//j/
9f/y//D/8f/y//b/9//2//b/9//3//T/9f/0//L/8P/x//H/8P/z//X/+P/7//X/+f8B
APv/8v/z//T/8f/r/+z/8P/1/wAAEwAlADMATQBtAIcAmACdAJkAlgCAAFYAOAAmABEA
/v/x//H/9//6//j/9v/0//X/9//4//v//f/6//n/9P/z//P/9v/0//X/9//6//3//f/7
//b/9f/3//b/9v/3//n/+v/4//f/9P/3//n/9//3//v//f/7//r/+f/4//f/9f/0//f/
+f/6//r/+f/5//r/+//4//f/9v/y//b/+v/8//////////7//f/5//n//v///////v/8
//v//f/9//7/AAAAAP7//v////7//f/8//7/AAAAAAAAAQADAAQABAADAAYACAALAA4A
CwAKAA0AEQAOAAwADwAQABIAEgAWABYAFwAYABoAGwAaABkAFgAZAB0AGgAXABsAIAAd
ABwAHAAeAB4AHgAeAB8AHgAaABgAFgAWABMAEAAPAA0ABwAGAAoABwAFAAUABAAAAP//
AwACAAEA/f/6//j/+f/7////+f/1//T/9P/4//n/+P/2//f/+//8//z/+v/6//j/9f/3
//b/+P/7//3//f/9//7/+//6//j/9//2//T/8//z//f/9f/0//X/9//5//r/+f/4//j/
+P/5//j/9P/y//D/8//y//X/+P/6//b/9P/2//j/+f/7//v/+P/4//X/9//3//j/+v/6
//r/9f/x//D/9P/y//L/9f/4//n//P////7//v/9//j/+f/4//n/+v/8//r/+P/7//3/
+v/4//z//P/7//v/+//z/+///f8BAP7//v/+//7//v/8//n/+f/8//r/+P/6//3/+//6
//r/+v/5//n/+//7//v//P8AAAIAAQACAAkACQAFAAQABAAEAAgACQALABAAFAAPAAsA
DQAJAAYAAQD8//z/+//4//n/+//4//b/9v/4//j/+//3//P/9f/1//T/8//z//X/9//5
//f/9f/0//T/9P/3//f/9//2//b/9f/y//P/8v/w//L/9f/3//j/8//x//D/7//x//H/
+f8BAAQA///0/+v/6f/s//L///8OABcAJQA9AFUAawCBAIoAiQCLAH4AXAA2ABwACAD5
//L/7//p/+n/8P/y//D/9P/1//P/+v/5//H/+v/4//T/9P/1//f/9P/0//X/9P/3//f/
9f/z//P/9v/2//f/9//4//j/9v/1//L/9f/z//H/8f/1//X/8//y//H/9P/3//n//P/5
//n/+P/2//X/9f/2//f/+P/5//r/+P/5//z//f////7//f/7//n/8//z//j/+f/7//z/
/P/9//r/+f/5//r//f/8//3////9//3//f8AAAAAAAAAAAEAAgAEAAUABQAEAAQABQAG
AAkACgAPABUAEAAMAA0ADAAMAAwAEAAQABIAEgATABMAFwAXABUAGQAdABoAFwAbABwA
GQAYABgAFgAWABYAFgAVABQAEAAOAA4ADgALAAgACwALAAcACAAIAAUAAwADAP//+v/4
//v///////z/+v/2//X/9f/3//X/8//0//b/9//3//X/8v/v//H/8P/u/+//8v/z//P/
9P/y//P/9f/z//P/8//0//b/9v/1//X/8//y//L/8//0//H/7//v//D/8f/x/+//8P/w
//D/8f/2//T/9P/0//T/8v/0//b/9f/w/+3/7v/x//X/+v/9//j/9v/x//H/8//0//b/
9v/5//X/8v/y//n/+P/5//3//P/5//j/9//3//j/+P/0//X/9P/1//b/+P/2//T/9//8
//r/+f/+//T/8//1/+//9P/1//b/9//4//X/8f/w//L/9P/0//j//f/9//z//P/8//v/
+//9//3/+//6//z//P///wAABwAHAAUABAAEAAQAAwADAAQACAAMAAcAAwAFAAcABgAD
AAAA/v/7//b/9f/1//L/8P/w/+7/7v/x/+3/7//z//X/9v/y//H/8v/z//f/9f/z//L/
8P/w//P/8//y//L/8//z//H/8//z//L/8f/x//D/7v/t/+3/7v/v//f/9//x/+3/7v/1
//r/9f/r/+r/8v/7/wIACwAfADMARwBnAH8AiACLAIsAfgBgAD4AHgAOAAcA+P/t/+f/
6f/y//T/9v/2/+3/6f/w//n//f/8//n/8v/v/+3/8P/w//P/9//1//f/9v/z//L/8//3
//j/9//3//j/+P/3//X/8f/z//P/8f/x//X/9//1//T/8//2//f/9//4//b/9//3//b/
9f/1//b/9//3//f/9//0//X/+P/5//v/+v/5//f/9f/y//P/+f/7//7//v/9//3/////
/wAAAgD+//r/+P/3//j/+f/6//7///8AAAEAAwABAAIAAgABAAMABAAGAAgABwAGAAkA
DQAMAAoADQAOABAAEAAUABQAFAAUABUAFQAUABMAEAATABkAGAAXAB0AHgAbABoAGgAb
ABwAHQAeABsAGgAWABQAEwASAA4ACgALAAsABwAIAAoABwAFAAUAAwD+//z///8AAP//
+//4//f/9//4//v/9//z//L/8v/5//v/+//6//f/+f/4//b/+P/6//r/+f/5//b/9v/3
//X/9f/1//b/+P/4//f/9//4//j/+f/7//3/+f/2//X/+P/5//n/9//z//L/8f/x//T/
8v/y//L/9f/0//f/+v/5//T/8f/y//T/9f/3//f/9v/2//P/9f/3//j/+v/6//3/+f/2
//b//P/6//r//f/8//n/+P/3//j/+v/7//j/+P/4//r//P/8//r/+P/7//z/+P/1//j/
+f/5//r/+//5//n/+f/5//v/+//9//r/+f/8//v/+v/2//r/AAD+//z/+v/4//n/9//4
//z/+v/2//b/9//5//r//P/+//3//f///////v/+/wEAAgAEAAYADgAPAAgABgAFAAQA
BQAFAAYACgAOAAkABQAHAAUABAABAP7////9//n/+f/9//r/+P/4//r/+v/9//n/9v/3
//b/9P/z//P/9f/3//n/9//1//T/9P/0//f/9//1//T/9P/z//P/9f/1//T/9//5//r/
+v/2//X/9f/1//P/7f/t/+//9P/7//z/9//v/+z/8v/7/wQAEwAnADsAUwBzAIcAiACR
AJ0AigBiAD4AKgAkAA8A9v/x//P/9f/0//T//P/+//n/+f/8//v/9//6//j/9P/0//X/
+P/2//f/+f/4//n/9//z//P/8//2//b/+P/5//v//P/6//n/9v/5//f/9f/1//n/+//5
//j/9//1//P/8P/u//L/9f/3//j/+v/7//3////9//v/+f/0//T/9v/2//f/+//7//r/
+f/3//f//P/9//7//v/9//3/+//7//z//v8AAP7//v///////////wIA///+//3//f8B
AAQABgAHAAQABAAFAAYABwAIAA0AEwAMAAgACQAIAA4AEAAWABgAFwAWABYAFQAZABkA
FwAbACAAHgAcACEAIwAfAB0AHAAcABwAHAAcABkAGAAUABIAEgASAA8ADAAOAA8ADAAO
AA4ACQAFAAMAAQD8//r//f8CAAMAAQAAAPv/+//8////+v/3//f/+P/7//v/+f/2//f/
+//8//z/+f/6//n/9//5//b/9v/3//f/9//3//j/9//2//T/8//3//j/+v/9//3/+f/2
//X/8//z//L/7//y//T/9v/5//n/9v/1//T/9//2//n//P/8//j/9v/4//b/9//5//n/
8//y/+7/7//z//b/+v/8//3/+f/2//b//P/6//r//f/7//n/+f/5//f/+P/4//T/8//y
//P/9P/4//j/+P/9//7/+v/3//r/+v/5//n/+f/7//v/+//7//n/+f/7//j/9v8CAAYA
/P/+//v/+v/5//j/+f/3//j//P/6//j/+v/9/////v/+//7//v/9//7//f/9//7/AgAE
AAcACAAPAA8ACQAIAAgACAAHAAcACAAMAA4ACQAFAAcACQAIAAUAAgD///3/+f/5//n/
9v/0//T/9f/2//r/9//z//X/9f/0//X/9f/3//n/+f/3//X/9P/y//L/9f/1//P/8v/y
//H/8//3//n/+v/5//n/+P/2//T/8//z//P/7f/r//H/6//s//3//P/x//X/+P/0//3/
EgAhAC0AQwBZAG0AhwCeAJsAjwCIAHYATAAmABIABQDy/+n/7f/3//j/8v/0//z//f/3
//r////5//L/9v/0//b/+f/5//b/9v/3//f/+f/4//X/9v/3//v//P/5//n/+v/6//f/
9f/x//P/9v/1//b/+//8//n/9//1//X/9f/0//T/+P/7//3//v/7//v//P/9//z/+//6
//b/+f/8//3///8DAAMAAgABAPz/+///////AgACAAEAAQAAAP////8AAP///P/7//v/
/f///wEABgAIAAgACAAJAAcABgAEAAEAAQACAAQABgAJAAoADwAVABAADgARABIAEgAS
ABYAFgAUABQAFQAVABsAHQAdACMAJAAgABwAHwAkACEAIAAgAB4AHgAeAB4AHQAcABgA
FgAWABYAEwAQABEAEQANAA4AEgAPAA0ADQAJAAIA/v///wEAAQD+//z//P/9////AwAA
AP3//f/+///////9//r/9//5//j/9v/5//z//f/9//r/9v/1//X/9v/3//j/+v/8//z/
+//7//n/+P/4//n/+//3//T/8//2//n/+//7//z//P/8//3////8//v/+v/5//b/9//4
//v/+P/3//r/+v/7//3//f/4//j/9f/3//v//P/+//7/AQD9//r/+v/7//j/9//5//r/
+f/6//v/+f/6//r/9v/8//7/AgAGAAMAAAD9////AwAAAP7/AgD///3//P/7//3//f/9
//3/AwD+//7//v/+//7//v/7//v//v/9//r/+//9/wEAAgAEAAYABAADAAQAAwACAAIA
BQAGAAUABgANAA0ACAAGAAUABAAHAAkADAASABIADQAJAAsACQAIAAUAAgABAP//+//7
//7//P/7//z/+//6//z/9//2//n/+v/6//f/9//5//v//f/7//n/+P/4//j/+//7//n/
+P/4//f/9v/3//b/9P/3//n/+v/6//v/+//8//3/9//1//f/+//8//f/9v/5/////P/4
////CgARACMAQQBZAGcAdwCMAJEAhQB8AGwASAAuAB4ACwD+//n/8f/v//L/9P/0//r/
/f/3//j//f/5//r//P/6//z////+//r/+f/5//3/AQACAAEA/P/7//3//P/7//v//P/8
//3//f/7/////P/5//j/+/////3//P/7//z//f/9//7//f///wAAAAD9//3//v//////
//////z//v8AAAAAAQABAAEAAAD///7///8FAAcABwAGAAQAAwABAAEAAgAEAAQAAgAC
AAMABQAFAAUACAAIAAgACAAJAAkACgAKAAkACQAKAAwADgANAAwADwATABAADgARABIA
FwAaACEAJAAiACAAHwAdAB8AHwAdACEAJQAiAB8AIwAkACEAIAAgACEAIgAjACQAIwAi
AB4AHAAbABoAFgASABMAEwAPABAAEAANAAsACwALAAYABAAHAAcABwAEAAIA/v/9//3/
//////3//v8AAAEAAQD///z///8DAAQABAACAAIAAAD9//7//P/9/////v/9//z//P/9
//7//v///wAAAAABAAMABQABAP7//f/8//3//f/7//3//v///wEAAgD+//z/+v/6//r/
+v/8/w==
         </WaveFormData>
      </LeadData>
      <LeadData>
         <LeadByteCountTotal>10000</LeadByteCountTotal>
         <LeadTimeOffset>0</LeadTimeOffset>
         <LeadSampleCountTotal>5000</LeadSampleCountTotal>
         <LeadAmplitudeUnitsPerBit>4.88</LeadAmplitudeUnitsPerBit>
         <LeadAmplitudeUnits>��V</LeadAmplitudeUnits>
         <LeadHighLimit>2147483647</LeadHighLimit>
         <LeadLowLimit>268435456</LeadLowLimit>
         <LeadID>II</LeadID>
         <LeadOffsetFirstSample>0</LeadOffsetFirstSample>
         <FirstSampleBaseline>0</FirstSampleBaseline>
         <LeadSampleSize>2</LeadSampleSize>
         <LeadOff>FALSE</LeadOff>
         <BaselineSway>FALSE</BaselineSway>
         <ExcessiveACNoise>FALSE</ExcessiveACNoise>
         <MuscleNoise>FALSE</MuscleNoise>
         <LeadDataCRC32>2391800984</LeadDataCRC32>
         <WaveFormData>
AAAAAAAAAAD+//7//v/+//z//P/8//z//f/+////AAAAAAAAAAAAAP7//v/+//7//f/8
//v/+v/8//z//P/8//7/AAACAAQABwAIAAkACAAGAAcACQAJAAgACAAIAAgACAAKAAoA
CQAJAAkACQAKAAoACgAKAAoABgAIAAsACwANAA0ADQAOAA4ADAAKAAgABgAGAAcABwAE
AAEA/f/6//z/+v/5//n/+P/3//f/9//5//r/+P/5//j/+P/2//b/9v/3//f/9//4//j/
+P/5//j/+P/3//f/9f/1//T/9P/2//f/9//4//n/+P/5//r/+v/7//v/+//5//T/8//3
//b/8f/s/+7/8P/z//X/9/8CAA8AIQA2AEUATwBZAGIAaABqAGYAWwBLADwANgAxACsA
IwAeABsAFwAVABMADQALAAYACAAGAP///////wAAAAD9//v/+v/6//7/AQADAAMA////
/wEAAQD///////////z//P/9//3//f/9//3//f/6//r/+v/6//z//f/9//3/////////
///9//3//f/9/wAAAAAAAAAA////////AAACAAIAAAD///3//v8AAAAA/v////////8B
AAAAAAABAAMAAwADAAMAAwAEAAUABQAGAAcABwAHAAoACgAKAAsACgAJAAkACwAMAA4A
EAATABQAFAAUABYAFwAXABcAGAAZABkAGQAaABkAGgAbAB0AIQAfAB8AIAAhACEAIQAh
ACMAIgAhACAAHQAdABsAGgAaABoAGQAXABIAEAANAAsACwAKAAkABwAKAAoACgAKAAwA
DAALAAoACAAGAAUABAADAAEAAQADAAMAAgACAAAA/v///wAAAAD+//3/+//7//3//f/8
//z//v/+//7////9//v/+//6//j/+f/5//v/+//6//r//P/+//7//f/9//z/+//6//j/
+v/9//3/+//5//r/+v/6//z//P/8//z//P/8//z//P/3//X/9P/z//X/+v///wEAAQD/
//7//v/+//7//v////z/+f/4//j/+P/4//j/+P/5//r/+//9//v/+v/6//r/+f/5//r/
/P/3//b/9f/0////+v/7//z//f/+//z//P/9/////f/8//z//P///wAAAwAEAAMAAwAD
AAMAAQD+//v/+P/8//z/AAAFAAUABQAFAAUABgAGAAQAAgD///z/+//7//z/+//6//j/
9v/2//T/8//z//L/8f/x//D/8P/v/+v/6f/q/+r/6P/r/+7/8P/x/+//7//u/+3/6//s
/+z/6//r/+v/6//q/+z/7P/t/+3/7f/s/+n/6P/q/+z/7//x/+3/6//q/+v/6f/i/9//
4P/k/+L/3//j/+3/+P8BABMALAA9AEcAVQBeAF4AXgBcAFEAOwAoACIAHwAbAB0AGgAN
AAcABQD///X/9//8//r/9v/z//P/8//0//T/8f/v/+7/7v/s/+3/7f/r/+r/6//u/+//
8f/x//H/8f/u/+7/7//v/+3/7f/t/+3/7v/u/+7/7v/s/+3/7f/t/+//7//v/+//7v/t
/+z/6//v//D/8f/y//D/7//u/+7/8//0//P/8//y//L/8//y//T/9f/1//X/8//y//L/
8//1//X/9f/1//X/9v/3//f/+P/5//n/+f/4//j/+P/5//n/+f/6//3/+//8//3///8C
AAIAAgAEAAYABwAIAAoADAALAAoACgANAA4ADwARABEADwAPABAAEQARABEAEQARABAA
DwAOAA8ADwANAAwACAAIAAcABQACAAAA/f/7//v/+v/5//f/+P/4//j/+P/2//b/9f/0
//P/8v/y//L/8//x//H/8//x//D/8P/u/+//8f/z//T/8v/x/+//7//v/+//7v/u/+7/
7v/u/+//8f/v/+//7v/t/+3/7P/t/+3/7P/s/+7/7//w//D/8f/v/+//7//u/+3/7//u
/+v/7f/u/+7/7v/v//D/8f/y//L/8v/y//L/8f/x//L/8//y//T/9v/1//P/8f/w//D/
8v/y//L/8//z//H/8f/y//L/8v/y//L/8//0//X/9//2//T/8//y/+//7//w//L/8v/y
//L/8v/w/+//7//u//D/+P/6//r/+v/6//r/+v/7//3/+//6//r/+v/6//r//P/8//v/
+//7//v//f/+////AAD+//z//v8BAP//////////AgAEAAQABAABAP7//f/9//3/+//5
//b/9P/0//L/8f/v/+7/7f/t/+z/7P/r/+f/6v/s/+3/7P/u//D/8f/x/+7/7f/r/+n/
6v/s/+3/7f/r/+v/6//q/+r/6v/r/+v/7P/s/+r/6v/s/+z/7f/t/+//7//u/+v/5//k
/+f/6v/k/+D/3//f/+P/7v/9/w0AGgApADcAPwBQAGAAZABcAFsAUwA6ACgAJwAjABkA
FgAVAA8ABwADAP//+f/6//j/9v/3//L/8f/x//D/8f/x//L/9P/y//P/8//x/+3/7f/v
/+//8f/x//H/8f/w//D/8f/x//H/8f/x//H/8P/w//D/8P/y//P/8//z//L/8f/w/+//
8P/x//L/8//z//L/8f/w//H/8f/x//L/8v/y//D/7//v//D/8v/y//P/9f/2//f/9//2
//b/9//1//X/9f/1//P/9P/1//X/9v/3//f/9//4//j/+P/5//n/+f/6//3//v8AAAIA
BQAFAAQAAwAEAAcABwAHAAgACwALAAsADAAQABIAFAAXABYAEwASABIAEwATABMAEwAV
ABQAEwASABEAEQAPAA4ADAAMAAsACQAEAAIA///9////AAABAAEAAQAAAP///v/9//z/
+v/4//f/9v/2//b/9//1//X/9//3//b/9v/0//P/8//z//L/8//z//L/8//1//X/9P/0
//b/9v/2//f/9P/x//D/7v/s/+3/7f/v//H/8v/0//j/9f/0//L/8f/x//H/8f/w//P/
9//4//f/9P/0//P/8v/0//T/9P/0//T/9P/0//T/9P/z//P/8//z//b/+f/5//j/9f/z
//L/9P/0//T/9f/2//X/9v/4//f/9v/1//T/9P/0//T/9f/3//b/9v/2//P/8//0//b/
9P/0//T/9P/0//X/9//4//T/9P/6//z/+P/5//r/+//8//v//P/+/wEA///+//7//v/+
//7/AAAAAAAAAQACAAMAAgACAAIAAgAAAPz//P/9/wAAAQACAAMABAAEAAIAAAD+//z/
/P/9//7//f/8//r/9v/2//T/8//z//L/8f/x//H/8v/y/+//7v/u/+3/6v/q/+z/7f/t
//D/8f/x//H/8f/y//L/8f/w/+//7v/s/+v/6v/q/+n/7v/w//D/8v/w//D/8f/x/+v/
7f/s/+n/6f/o/+v/7P/q/+L/4f/l/+X/7v///wsAGAArADkAQwBUAGAAXgBUAEsAPwA0
AC4ALwAnABkAEgAPAA8ACwAJAAkA///2//z//v/3//X/9f/2//b/9v/1//X/9v/0//X/
9f/z//L/8//2//f/9v/1//T/8//0//T/9f/1//P/8//z//P/9P/0//T/9P/y//P/8//z
//H/8f/x//H/8v/z//T/9f/2//b/9v/2//X/9f/1//b/+P/4//b/9f/z//T/9v/2//T/
9f/1//X/+P/4//n/+//5//n/+f/5//n/+v/7//v/+v/7//v/+//6//r/+v/7//3//f/+
/wEAAQACAAMABQAIAAgACAAKAAkACQAJAAoADgAPABAAEgARABAADwAPABMAEwAVABgA
FwAXABcAFwAXABYAFQAUABMAEwARABAADQAMAAoABwAIAAgABwAHAAYABAACAP//AQAA
AP///v/+//7//f/8//7//v///wAA/v/7//r/+//9//z//P/6//f/9//3//b/+P/3//X/
9f/4//n/+f/6//f/9v/1//X/8//x//H/8P/z//X/9v/5//n/+P/4//r/+P/4//f/9//1
//X/9f/0//X/+f/6//n/+P/4//f/9v/2//b/9v/2//b/9v/2//b/9//3//j/+f/2//j/
+v/5//v/+f/4//j/+P/4//j/+f/3//X/9f/2//j/+P/4//j/+f/6//v//f/7//r/+v/6
//f/9//4//r/+P/4//j/+P/1//X/9v/2//D/7v/0//r//f/+////AAD+//7///8BAP//
/v/+//7//P/8//7//v///////////wEAAgADAAQABAACAAQABwAHAAcABwAHAAcABgAD
AAAA/f/6//n/+f/6//n/+P/2//b/9v/0//P/8f/w/+//7//t/+7/7v/r/+z/7v/v/+7/
7v/w//H/8f/x//H/8P/v/+7/7v/t/+v/6//r/+v/6v/s/+z/7f/t/+z/7P/q/+r/7P/s
/+3/7f/1//H/7P/r/+v/6P/n/+T/3P/g/+P/5//v//z/CQAVACQAMwBFAFcAYABgAF4A
VABFADcAMgAqAB8AGQAbABoAEwALAAUAAQD7//n/+P/0//D/8f/w//H/8//0//D/7//v
//D/8P/x//H/7//t/+3/7//v/+3/7f/t/+3/7P/s/+3/7f/v/+//7//v//D/8P/w//D/
7v/v/+//7//v/+//7//v/+3/7f/t/+3/8f/y//P/9P/y//H/8P/w//D/8P/u/+3/7f/u
//D/8P/y//P/8//z//P/8v/y//P/8P/v/+7/7f/w//L/9P/1//f/+f/6//v//P/8//z/
/f/7//v//P///wEAAgADAAUABgAGAAYACAAIAAcABgAGAAsACwALAAwADQAOAA8AEQAR
AA8ADwAQABMAEwATABMAEgAQAA4ADAAJAAkABwAGAAUABgAGAAUAAwACAAAA///9//z/
+//5//z//P/8//z/+//6//j/9v/3//b/9v/2//X/8//z//X/9f/0//T/8v/y//P/9P/0
//T/8//x//H/8f/x//D/8P/u/+7/7v/v//D/7//w//D/7v/v/+//8f/x//D/8P/y//L/
8v/x//H/8P/v/+7/7P/t//H/8v/x//L/9P/1//b/9P/0//T/9P/0//T/9P/0//D/7//v
/+//8f/0//f/9//5//f/9v/2//b/9v/2//f/9v/z//L/8v/z//T/9f/2//b/9v/2//f/
9f/0//T/9P/z//P/9P/2//T/9P/0//T/8//x//T/9//4//n/+v/7//z//v8BAP7//P/7
//r//P/8//7//v/8//v/+v/5//v//P/9//7/AAD+/wAAAwADAAMAAwADAAIAAgAAAP7/
/v/8//z//f/8//n/9v/y//D/8P/u/+3/8P/w//D/8f/u/+7/7f/p/+r/7P/t/+z/6v/s
/+3/7f/t/+3/7P/r/+3/7v/u/+3/6//r/+v/6v/s/+z/7f/t/+3/7P/p/+j/6f/q/+z/
7f/p/+n/7P/x//X/7v/j/+L/4v/i/+P/5f/p//L//f8PACYANQA/AEsAWgBiAGQAXgBT
AEUAOgAwACMAHQAdABwAFQAPAAkAAwD9//v//v/+//r/8//x//H/8v/y//L/8f/x//L/
8v/z//P/8f/x//H/8//z//L/8f/w/+//8f/y//T/9f/z//P/8//z//H/8P/v/+7/7v/v
/+//7//y//P/9P/1//P/8//z//P/8v/y//L/8v/z//P/8//0//f/+P/3//f/9P/0//X/
9P/y//P/8//z//b/9v/3//n/+f/5//n/+f/5//r/+//7//v/+//6//n/+P/4//j/+f/8
//3///8DAAIAAgACAAMABQAGAAcACgANAA0ADQAOABAADwAOAA4AEAASABQAFwAYABUA
FAAUABUAFQAVABUAEwASABEAEAAQABEAEAAQAA4ADgANAAsACwAKAAgABwAHAAYABQAD
AP///P/5//b/+f/8//7/AAD8//r/+f/4//n/9//3//n/9//2//b/9P/1//f/+f/6//j/
9//1//X/9//3//b/9v/0//T/9P/1//b/9f/2//b/9P/1//X/9//3//b/9v/4//j/+P/3
//f/9v/1//T/8v/0//f/9//1//X/9v/2//b/9//4//n/+v/5//j/9//2//P/8f/w/+//
8f/2//v//f////3//P/8//v/+v/5//n/+f/3//f/+P/5//r/+//8//v/+v/5//n/+f/4
//j/+P/1//X/9v/4//f/+P/5//r/9//3//j/+P/2//b/+v/6//r//P/8//n/+//6//f/
9v/x//D/9v/6//j//P/+/wAAAgD+//7///8BAAMAAgACAAIABAAEAAYABgADAAMAAwAD
AAQABAAEAAQAAgAAAAIABQAHAAcABwAHAAgACAAGAAQAAgAAAAAAAQABAP///f/6//b/
9v/0//P/9f/0//P/8//x//L/8v/v/+//8P/w/+7/8f/0//b/9//2//X/8//x//T/9v/3
//f/9P/z//L/8P/z//T/9v/3//j/+P/2//b/9f/0//T/8//1//X/9P/z//H/7v/p/+r/
7P/q/+n/7//1//r/AwANACQAOwBDAEsAWgBqAG4AZgBXAEkAQAA2ACsAJQAhABwAGQAV
AA8ABwABAP///P/8/wIABQAAAP/////+//v/+f/4//j/+v/7//v/+f/3//f/+f/5//f/
9//3//f/+P/4//n/+f/5//n/+f/5//r/+v/6//r/+f/5//j/9//2//X/9P/z//X/9//5
//v/+v/6//r/+v/3//f/9//4//j/+P/2//X/+P/6//3//v/8//3//f/9//3//P/8//3/
/f/9//3//f/7//z//f/9//7/////////AAAAAAAAAQABAAEAAgAFAAUABgAHAAkACgAK
AAoADAAMAAsACgAKABEAEwAVABgAGAAYABgAGQAZABcAFwAYABcAFwAXABcAGQAYABcA
FgAVABUAEwASABAAEAAPAA0ACwAKAAgABwAIAAgACAAHAAYABAACAAAAAAAAAP///v/9
//z//P/8//z/+//8/////v/8//v/+P/6//v//P/8//z/+//5//n/+v/5//f/9v/3//j/
+f/7//r/9//2//T/9f/3//j/+//5//j/+P/6//f/9v/0//P/9P/1//b/9v/4//v/+//5
//f/+P/4//j/9//2//X/9P/1//b/9//4//T/8//z//P/9P/4//z//f/9//v/+v/6//z/
/P/8//3/+//5//n/+v/6//r/+v/6//j/+P/4//n/+//6//r/+v/3//f/+P/6//r/+v/6
//r/9v/1//X/9P/2//b/+v/6//7/AgAAAAAAAAAAAAAAAAABAAMAAQAAAAAAAAACAAIA
BAAEAAQABQAGAAcABgAGAAYABgAEAAIABAAHAAkACQAJAAkACgAKAAgABgABAP7//f/9
//7//f/8//r/+v/6//j/9//1//T/8//z//P/9P/0//H/8f/y//L/8P/w//L/8//z//H/
8f/w/+//8P/y//P/8//1//X/9f/0//L/8v/z//P/8f/w/+3/7P/u//D/8//1//X/9f/0
//H/7//y/+//5v/i/+b/5//p/+v/8v///w0AHAArADkASwBcAGQAYgBgAFcAQwAyACwA
JQAbABUAGAAZABMACwAHAAUAAQD+/wIAAAD7//b/9f/1//T/9P/z//P/9P/3//n/+v/5
//b/9f/2//X/9f/1//X/9f/y//L/8//z//T/9f/2//f/+P/4//j/+P/1//X/9P/z//T/
9f/2//f/9//3//f/9//3//b/9f/0//T/9f/2//j/+P/4//b/9f/3//j/+v/6//j/+f/5
//n/+P/2//X/9f/3//n/+//9//3//v///////f/9//z/+////wAAAQADAAEAAQACAAUA
BwAIAAkACwALAAoACQAKAA0ADQANAA4AEQARABEAEgASABIAEgATABcAFQAVABYAGQAZ
ABkAGQAYABYAFAASABQAFQAUABQAFAAUABMAEQAMAAoABwAFAAMAAgABAP//AAAAAAAA
AAD+//7//f/8//z//P/9//7/+v/3//b/9//4//j/+f/4//j/+f/6//r/9//1//L/8f/3
//n/+v/8//z//P/8//3//P/5//j/9v/0//X/9f/3//X/9P/0//b/+P/4//f/9//3//f/
9//2//T/9//3//X/9f/2//b/9v/4//r//P/+//v/+v/5//j/9v/1//X/9f/1//j/+//7
//n/9//2//b/9P/0//T/9f/5//n/+//+//3//P/7//r/9//2//X/9f/2//b/9//4//n/
+f/6//z/+P/4//j/+P/1//X/+P/4//7///8AAAEAAgD+//7///8BAAIAAgADAAQAAwAC
AAMAAgADAAMAAwADAAIAAgACAAIAAAD+/wAAAwAEAAUABgAHAAkACgAJAAgABAACAAIA
AwAAAP3/+v/2//b/9v/0//P/9f/0//P/8//1//b/9v/z//H/8v/y//D/8P/y//P/8//1
//X/9P/z//L/8v/x/+//8P/x//L/8v/x//D/8P/v//L/8v/w//D/7v/s/+v/6f/v//H/
9v/5//X/8P/r/+T/3P/g/+n/7f/z//r/BQAXACwAPwBNAFcAXgBoAGoAYABTAEcAPAAw
AC0AJwAfABoAEwANAAsACQD///v/AAAAAPz////6//n/+f/4//b/9f/1//b/9P/1//X/
8//v/+//8f/x//P/8//z//P/8v/y//P/8//x//H/8f/x//H/8v/z//T/9f/3//j/+f/4
//f/9v/1//T/8//y//H/9P/0//T/9P/1//X/9f/2//j/+P/2//X/9f/2//j/+P/2//f/
9//3//f/9v/2//f/9//3//f/9//3//j/+f/5//z//f/9//3///8AAAEAAwAAAP////8B
AAIABAAGAAkACQAIAAcACAAJAAkACQAKAA8ADwAPABAAEQASABMAFQAVABMAEwAUABQA
EwASABEAFAAUABQAFAASABEADgAMAAoACgAJAAcABQAEAAIAAQAEAAQABAADAAIAAAD+
//z//v/+//3//P/5//j/+P/4//n/9//3//n/+f/4//j/9v/z//P/8//y//P/8//y//P/
9//3//b/9v/2//b/9v/3//n/9//3//b/9f/1//T/9f/1//T/9P/2//j/+P/3//f/9v/1
//T/8v/1//n/+v/5//j/+P/3//b/9v/2//b/9v/4//j/+P/4//j/9//3//f/9P/2//j/
9//5//f/9v/2//n/+v/7//3/+v/3//b/9v/2//b/9v/2//T/9P/0//X/9v/2//f/+P/4
//n/+//+//r/+P/2//T/+v/8//7/AAACAP///v/+////AAAAAAEAAgAAAAAAAgACAAMA
AwADAAMAAwACAAEAAAACAAAAAgAFAAUABQAFAAUABgAGAAQAAgACAAAAAAABAP///f/7
//j/9v/2//T/8//z//L/8f/x//P/9P/0//H/7//w//D/7v/u//D/8f/x//D/7//t/+v/
7f/u/+7/7f/u/+//8P/w/+7/7v/v/+//7v/u/+z/7P/q/+r/6//r//X/8f/u/+//7f/q
/+n/5v/g/+L/5//p/+3/8v///xEAJAA1AEEAUQBgAGQAZgBgAFMAQwA2ADIALQAjABcA
EgARAA0ACwAJAP3/9f/4//z/+v/5//T/8//z//L/8v/z//X/+P/2//X/8//v//D/8f/0
//X/9f/1//X/9f/z//L/8v/x/+//7//v/+//8f/y//P/9P/y//P/8//z//H/8f/x//H/
8f/x//H/8f/0//T/9P/0//H/8f/x//L/8v/y//D/7//x//L/9P/0//X/9//4//n/9//2
//b/9//1//X/9f/1//P/9P/1//X/9//5//r/+//6//r/+v/7//3//f/+/wEAAAAAAAAA
AQAEAAQABAAGAAkACQAJAAoACwALAAsADAAKAAoACgALAA8ADwARABQAFQAVABUAFQAT
ABIAEQAQABAAEQAQABAADQAMAAoABwAGAAYABQAFAAQAAgAAAP3////+//3//P/8//z/
+//6//j/9v/1//T/9v/1//b/+f/3//b/9v/0//T/9f/2//b/+P/3//X/9f/3//f/9v/2
//T/9P/0//X/9f/z//P/8v/0//X/9f/3//P/8v/y//T/9P/0//P/8//z//P/8//y//D/
8//z//H/8v/0//X/9v/0//L/8P/u//H/8v/z//T/8//z//T/9f/1//j/+//7//r/9//1
//T/9P/0//T/9f/1//P/8//0//T/9P/0//T/8v/y//L/8//0//T/9f/2//T/8//z//T/
9P/0//T/9P/z//P/9P/0//L/8v/2//b/9//4//f/8//2//j//v/8//z//P/8//z//P/9
/////f/8//z//P///wAAAwAEAAEAAQABAAEAAAAAAAAAAAACAAAAAgAFAAQAAwACAAEA
AgACAAAA/v/8//r/+v/7//v/+f/3//T/9P/0//L/8f/x//D/7//v//H/8v/y/+//7//w
//D/7v/s/+7/7//v//H/8f/w/+//7f/u/+7/7f/t/+3/7f/s/+r/6v/r/+v/7f/u/+3/
7v/s/+z/7f/t/+3/7f/q/+n/7f/s/+n/6P/m/+L/4f/l/+n/8v///w8AJgA5AEMATQBc
AGQAYgBaAE0AQQA2ACoAIQAZABcAFAAPAAkACQAHAAEA/f/+//z/9v/z//P/8//0//T/
9P/z//P/9P/z//P/8v/v/+7/7//y//P/8//z//P/8//w//D/8f/x//H/8f/x//H/8f/y
//P/9P/y//H/7//t/+//7//v/+//8v/z//T/9f/1//T/8//y//D/7//u/+7/8v/y//D/
7//x//L/9P/0//T/9f/1//X/9f/0//T/9f/3//f/9//3//f/+P/5//n/+P/5//n/+f/6
//r/+v/7//n/+f/6//3///8AAAEAAwADAAIAAQACAAQABQAGAAgACQAJAAkACgANAA4A
DwARABUAEwATABQAEgARABAADwAQABAAEAAQAA0ADQALAAoACgAKAAkABwAFAAQAAgAB
AP///v/9//v/+P/2//T/8v/2//j/+f/6//j/9v/1//T/8//x//H/8//z//L/8v/w//L/
8//0//T/9P/z//H/8f/y//H/7//u/+7/7v/u/+//8f/v/+//7v/v//H/8v/1//H/8P/w
//L/8P/w/+//7//x//H/8f/w/+7/8f/x/+//8P/y//P/9P/y//L/8v/y//L/8v/y//L/
7//t/+z/6//u//L/9v/3//T/8f/v/+7/8f/y//P/9f/z//H/8f/y//L/8v/y//L/8P/w
//D/8f/x//D/8P/w/+//7//w//L/8v/y//L/8v/x//H/8v/y//H/8P/z//L/7P/0//r/
8//0//f/+P/5//r/+v/6//v//f/7//r/+v/6//j/+P/6//r/+//7//v/+//+//7//v/+
//3/+v/7//3////////////+//7//P/6//j/9v/2//f/9//1//P/8P/w//D/7v/t/+3/
7P/r/+v/6//s/+z/6f/n/+j/6P/m/+f/6v/s/+3/7f/t/+z/6//o/+j/5//l/+b/5//o
/+j/6f/q/+z/7f/t/+z/6f/o/+b/5v/n/+f/4//l/+T/4f/h/+D/4f/k/+b/3v/d/+X/
6//u//v/CQAYACsAPQBLAFYAWgBcAFoASQA1ACgAIgAbABMAEwAUAAsAAQADAAMA9//z
//b/9v/y/+//7f/t/+7/7v/s/+v/6//s/+z/7f/t/+v/5//n/+n/6f/r/+v/6//r/+r/
6v/r/+v/7f/t/+3/7f/r/+r/6f/o/+j/6f/p/+n/6v/r/+z/7f/t/+3/7f/t/+z/7P/s
/+z/6//r/+v/7P/v//D/7//v/+7/7v/v/+7/8P/x//H/8f/v/+7/7v/v/+3/7f/t/+3/
7v/w//L/8//0//X/9f/1//X/9P/z//P/8f/x//L/9f/4//r//P////3//P/7//z/////
////AAACAAEAAAAAAAUACAALAA8ADwALAAkACAAMAA0ADgAPAA4ADAAKAAgABwAHAAUA
BAAEAAQAAwABAP///v/8//v/+//6//n/9//3//b/9f/0//P/8v/w/+7/7//u/+7/7v/t
/+v/6//t/+//7v/u/+z/6v/r/+z/7P/u/+3/6//r/+z/6//p/+j/6P/o/+j/6f/s/+v/
7P/s/+v/6//q/+v/5//m/+b/6P/r/+z/7P/t/+3/7f/t/+z/6//t/+z/6f/n/+j/6P/o
/+n/6v/r/+z/7P/s/+z/7P/o/+f/5//n/+f/6v/t/+3/7//t/+z/7P/p/+j/5//n/+j/
5//o/+r/6P/o/+j/6P/q/+z/7v/x/+//7P/q/+j/6P/p/+v/7v/r/+r/6f/o/+n/6f/q
/+r/7v/u//D/8P/w//D/7P/s/+3/7//v/+7/7v/u/+//8P/z//T/8f/x//H/8f/y//L/
8v/y//P/8v/1//n/9//1//P/8f/1//b/9f/0//L/8P/w//H/8P/t/+r/5v/m/+b/5P/j
/+X/5P/j/+P/4f/i/+L/3//f/+D/4P/e/9z/3v/f/9//3P/b/9n/1//Z/9z/3v/f/93/
3f/d/9z/3P/c/93/3f/g/+D/3v/e/97/3v/f/9//3f/d/97/2//Z/9r/2f/W/9D/0v/T
/9P/2//g/+v/AQAUACEAMwBDAEoAUABUAFIASQA7AC4AJgAfABcAEQAMAAUA+//1//P/
8f/r/+b/5v/o/+X/4//j/+T/5P/i/+H/4f/i/+T/5f/l/+P/3//f/+H/4f/f/9//3//f
/+D/4P/h/+H/3//f/9//3//e/97/3v/e/9//4f/i/+P/4f/h/+H/4f/f/9//3//f/9//
3v/d/9z/3P/d/97/4P/g/97/2v/X/9z/4P/l/+j/5//n/+b/5f/j/+L/4v/j/+H/4f/h
/+H/4f/i/+P/4//m/+f/5//n/+r/6v/q/+v/6v/p/+n/6//q/+r/6v/r/+//8P/x//T/
9//3//f/+P/6//n/+P/4//n/+v/7//3////9//3//v/9//3//f/9/wAAAAAAAAAA/f/9
//v/+v/1//T/8v/v/+//8P/w//H/7//u/+3/6//r/+r/6f/o/+f/5v/k/+L/4f/g/+D/
4P/h/9//3//h/+H/4P/g/97/3v/f/+D/4P/g/9//3f/d/93/3f/c/9z/3P/c/9z/3f/b
/9n/2f/Y/9v/3f/e/+H/3f/c/9z/3v/b/9r/2P/X/9r/2//c/9z/2v/d/93/2//b/9r/
2P/Y/w==
         </WaveFormData>
      </LeadData>
      <LeadData>
         <LeadByteCountTotal>10000</LeadByteCountTotal>
         <LeadTimeOffset>0</LeadTimeOffset>
         <LeadSampleCountTotal>5000</LeadSampleCountTotal>
         <LeadAmplitudeUnitsPerBit>4.88</LeadAmplitudeUnitsPerBit>
         <LeadAmplitudeUnits>��V</LeadAmplitudeUnits>
         <LeadHighLimit>2147483647</LeadHighLimit>
         <LeadLowLimit>268435456</LeadLowLimit>
         <LeadID>V1</LeadID>
         <LeadOffsetFirstSample>0</LeadOffsetFirstSample>
         <FirstSampleBaseline>0</FirstSampleBaseline>
         <LeadSampleSize>2</LeadSampleSize>
         <LeadOff>FALSE</LeadOff>
         <BaselineSway>FALSE</BaselineSway>
         <ExcessiveACNoise>FALSE</ExcessiveACNoise>
         <MuscleNoise>FALSE</MuscleNoise>
         <LeadDataCRC32>1598790640</LeadDataCRC32>
         <WaveFormData>
CgAKAAoACgAMAAwADAAMAAoACgAKAAoADAAMAAwADAAKAAoACgAKAAoACgAKAAoADAAM
AAwADAALAAoACQAIAAkACgALAAwADQAOAA8AEAAPABAAEQARABAADwAOAA0ADQANAAwA
CwALAAgACAAHAAkABwAGAAYABgAGAAcABwADAAMAAwADAAUABQAEAAQABgAIAAkACQAJ
AAkACAAHAAgACAAJAAkABwAHAAcACAAJAAoACgALAAkACgAKAAoACgAKAAkACQAMAAwA
DAAMAAoACQAJAAoACgAKAAkACQAKAAsADAAOAAwACwALAAwADgANAA0ADQAMAAoADgAO
AA4ADgATABYAGQAdABgAFgAbACIAHQAQAAkAAgDz/+f/3//b/9n/z/+8/6f/mv+V/5b/
mP+f/67/uv/B/83/3f/n/+3/9//9/wAAAgADAAUABgAEAAQABQAFAAcABwAHAAgABgAG
AAYABgAJAAoACgAJAAkACQAJAAkACQAJAAkACAAIAAkACQAJAAsACwALAAsACgAJAAcA
BgAIAAkACQAJAAcABwAIAAgACAAHAAcACAAGAAYABQAFAAUABAAEAAUAAwACAAIAAgAC
AAMAAwAEAAMAAgABAP//AAABAAAAAQD////////+//7//f/8//z/+//6//r/+P/6//r/
+f/4//j/9//3//X/8//x/+7/7P/u/+7/7P/r/+n/6f/p/+f/6P/o/+j/6P/o/+j/6P/p
/+n/6f/q/+v/7P/t/+//8f/y//T/9v/4//b/9//6//r//P///wEAAQADAAYACAAKAAgA
CAAKAAsACwALAAoACgALAAsADAAMAA0ADAAMAA4ADgAMAAwADgAOAA0ADQANAAsADAAM
AAsADQANAA0ADQANAA0ADAAMAA4ADgAOAA4ADQANAA0ADQAMAAwACwALAA0ADQANAAwA
DAAMAA0ADQAKAAoACgAJAAwADQAOAA0ACwAMAAwACwAJAAkABwAKAAoACQAJAAoACgAK
AAoACgALAAsADAAMAAoACAAIAAkABwAHAAcABwAIAAkACgALAAoACwAKAAgACAAJAAsA
DAALAAsACwALAA0ADAAOAA4ADgAOABAAEQASABMAEwASABEAEAANAA0ADQAMAAwADQAL
AAwACAAHAAQAAgAEAAIAAgADAAUAAwADAAMAAwADAAMAAgABAAAAAQABAAMABAAFAAUA
BQAGAAYABwAJAAkACQAJAAwADAAMAAsACgAJAAkACAAKAAoACgAJAAkACgAKAAoACgAK
AAkACQAIAAgACAAHAAkACQAJAAkACgAKAAkACQAKAAoACQAJAAkABgAIAAwADAAMABAA
FQAaABkAGQAYABoAIQAgABkADAADAPz/7//h/9v/1//N/73/rP+b/47/i/+S/5r/nf+q
/7r/xf/R/9v/5f/t//f/+//+/wAAAQADAAQABgAGAAcABwAFAAUABQAGAAgACAAIAAgA
CQAKAAoACQAJAAkACQAJAAkACQAJAAgACAAJAAkACQALAAsACwALAAoACQAHAAYACAAJ
AAkACQAFAAUABgAGAAgABwAHAAgABgAGAAUABQADAAIAAgADAAQABAAFAAYAAwADAAIA
AgACAAIAAgABAAEAAQD//////////////v/+//3//P/8//v/+v/6//j/+v/6//n/+P/3
//X/9P/x//L/8f/v/+7/7v/u/+z/6//r/+v/6//p/+n/6P/n/+b/5P/k/+T/5f/m/+f/
6f/r/+z/7f/v//H/8P/y//T/9v/4//n//P/8//z///8BAAEABAAGAAcACAAIAAgACgAL
AAkACQAIAAgACgALAA0ADgAMAAoACQAKAAoACAAIAAoADAALAAsACwALAAwADAALAAkA
CQAJAAkACwALAAoACgAKAAoACgAKAAsACwALAAsADgAOAA0ADQALAAsACwAKAAoACgAL
AAsACAAIAAgABwAIAAkACgAJAAcACAAIAAcACQAJAAcACgAKAAkACQAKAAoACgAKAAoA
BwAHAAgACAAKAAgACAAJAAkACQAJAAkACQAJAAkACQAJAAsACwAKAAkACQAKAAoACQAJ
AAkACQAHAAcACQAHAAcACgAMAAwADAAMAA4ADwAQABEAEQAQAA8ADgALAAsACwAKAAkA
CQAGAAYABgAHAAYABgAEAAIAAgADAAMAAQABAAEAAwADAAMAAgABAAAAAQABAAMABAAF
AAUABQAGAAYABwAHAAcABwAHAAgACAAIAAcACQAJAAoACgAIAAgACAAHAAUABgAGAAYA
CAAIAAcABwAGAAYABgAFAAcABwAHAAcACAAIAAcABwAIAAgABwAHAAkACAAIAAgACgAM
ABAAEwAQABMAGQAYABoAHQAgABsAEAADAPz/9f/l/9X/z//H/7//sP+X/4T/g/+M/5L/
lf+i/7D/u//J/9f/3//n//H/+f/+/wAAAQADAAQABgAGAAcABwAFAAUABQAGAAYABgAG
AAYABwAIAAgABwAJAAkACQAJAAkACQAJAAgABgAHAAcABwAJAAkACQAJAAcABwAGAAYA
BgAHAAcABwAFAAUABgAGAAgABwAHAAgABgAGAAUABQAFAAQABAAFAAcABgAGAAYABwAH
AAYABgAEAAQABAADAAMAAwABAAEAAQABAAEAAAAAAP///v/+/////v/+//z//v/+//3/
/P/7//n/+P/1//b/9f/z//L/8v/y//D/7//w//H/8v/x/+7/7P/q/+j/6v/q/+r/6//r
/+v/7P/t//D/8f/z//X/9f/2//f/+P/4//n//P/8////AwAGAAcABgAIAAkACgAKAAoA
DAANAA0ADQAMAAwADQANAA4ADgANAAwADAAOAAwACgAKAAwADAALAAsACwANAA4ADgAN
AAwACwAKAAkABwAHAAYABgAIAAgACAAIAAoACwAMAA0ADQAMAAoACQALAAsACwAKAAsA
DAAOAA8ADQAMAAsACQALAAsACwAJAAsADAAMAAsACwALAAkADAAMAAsACwAMAAoACgAK
AAoACgALAA0ADgANAAoACQAJAAkACQAJAAkACwALAAsACwAJAAsACwAKAAkACQAKAAoA
CQAJAAkACQAJAAkACwAJAA0ACwALAAoADAANAA4ADwAQAA4ADwAQABEAEwASABEAEAAN
AA0ADQAMAAwADQALAAwACQAJAAcABgAFAAIAAQABAAIAAQACAAMAAwADAAMAAgAAAAAA
AgADAAMABAAFAAUABwAIAAgACQAJAAkACQAJAAgACAAIAAcABwAHAAgACAAKAAoACgAJ
AAcACAAIAAgACgAKAAkACQAKAAoACgAJAAcABwAHAAcACQAKAAoACwAMAAwACwALAAkA
CgAMAAoACgAMAA4AEQAUABkAGQAaABoAHQAgAB8AFAAFAPz/8f/j/9f/0//J/7n/pv+Z
/47/if+O/5b/n/+m/7D/vf/L/9n/4f/t//f/+/8CAAIAAwAFAAYABgAGAAcABwAHAAcA
BwAIAAoACgAKAAoACQAKAAoACQAJAAkACQAJAAkACQAJAAgABgAHAAcABwAIAAkACgAL
AAoACQAHAAYACAAJAAkACQAHAAcACAAIAAgABwAHAAgACAAIAAcABwAJAAgACAAJAAcA
BgAGAAYABwAHAAYABgAGAAYABgAFAAUABQADAAMAAwADAAMAAgACAAEAAAAAAP///v/+
//z//P/8//v/+v/6//n/+f/3//j/9//1//T/9v/2//T/8//y//H/8P/t/+//7v/t/+z/
7P/s/+z/7f/r/+v/7P/t/+7/7//x//P/9P/2//j/+v/8//3/AAAAAAAAAwAFAAUABgAI
AAkACgAJAAgACQAJAAsACwAKAAoACQAJAAoACgAKAAoACwAOAA0ACgAJAAoACgAJAAkA
CQALAAwADAALAAkACQAJAAkABwAHAAYABgAIAAgACAAIAAkACQAJAAkACgAKAAkACQAJ
AAkACQAIAAoACgALAAsACAAIAAgABwAKAAsADAALAAkACgAKAAkACQAJAAcACgAKAAkA
CQAKAAoACgAKAAoABwAHAAgACAAJAAgACQALAAkACQAJAAkACwALAAsACwAJAAsACwAK
AAkACQAKAAoABwAHAAcABwAHAAcACQAHAAUACQANABIAEQAQAA8ADgAQABEAEgATABIA
EAAOAAwADQANAA0ADAAJAAkABgAGAAcABwAFAAQABAACAAIAAwABAP///////wEAAQAB
AAAAAAAAAAIAAwABAAIAAwADAAUABgAGAAcABwAHAAcABwAHAAYABQADAAYABwAJAAoA
CgAKAAoACQAIAAgABwAGAAgACAAHAAcACAAIAAgABwAFAAUABQAFAAgACAAHAAcACAAI
AAcABwALAAoACAAKAA4ADgAQABMAFgAVABcAGgAeAB8AHAARAAQA+//2/+v/3f/Z/9n/
0f+//6z/nf+S/5H/lv+c/6P/sP+6/8f/0//f/+X/7f/3//3//v8AAAEAAwAEAAYABgAH
AAcABwAHAAcACAAIAAgACAAIAAcACAAIAAcABwAHAAcABwAHAAcABwAGAAYABwAHAAcA
BwAHAAcABwAJAAkACAAIAAcABwAGAAUABQAFAAYABgAIAAcABwAIAAgACAAHAAcABQAE
AAQABQADAAIAAgACAAMAAwACAAIAAAAAAAAA//8BAAEA//////////////7//P/7//r/
+v/7//r/+v/4//b/9v/1//T/9v/1//X/8//y//H/7//u/+z/7P/q/+n/6f/p/+n/5//l
/+T/4//i/+T/5P/k/+X/5//n/+j/6f/o/+n/6//t/+7/8P/y//T/9v/3//r/+v/8////
AQABAAAAAgADAAQABAAEAAYABwAJAAkACAAIAAkACQAKAAoACQAIAAgACgAKAAgACAAK
AAoACQAJAAkABwAIAAgABwAIAAkACgALAAkACQAIAAgACAAIAAgACAAHAAcABwAHAAoA
CgAJAAkABwAHAAcABgAGAAYABwAHAAcACAAJAAkACAAHAAYAAwAEAAYABwAHAAUABQAD
AAYACAAHAAcACAAGAAYABgAGAAcABwAIAAgABgAEAAQABQAFAAUABQAFAAUABQAFAAUA
BQAHAAcABgAFAAUABgAGAAUABQAFAAUABQADAAYABwAIAAkACgAKAAsADAANAAsACgAJ
AAgACQAJAAkACAAHAAcABAAEAAMAAwABAAAAAAD+//7///8BAP////////3//f/9//z/
/P/8//7//////wAAAQABAAEAAgACAAMABQAFAAUABQAEAAQABAADAAMAAwAEAAQAAgAC
AAIAAQADAAQABAAEAAQABAADAAMAAgACAAIAAQACAAMABAAFAAQABAADAAMABAAEAAMA
AwABAAQABAAIAAwADAAKAA8AEAAPABEAEgAUABUAGAAVAAoA/f/y/+f/3f/T/8v/xf+3
/6L/kf+I/4P/iP+S/5n/ov+w/7//y//V/+H/6//x//X/+P/6//v//f/+/wAAAAABAAEA
AQABAAEAAgACAAIAAgACAAMABAAEAAMABAAFAAYABwAFAAUABQAEAAIAAwADAAMAAQAB
AAEAAQACAAMAAwAEAAQABQAFAAUAAwADAAQABAAEAAMAAwAEAAQABAADAAMAAwACAAIA
AwADAAIAAgACAAMAAwACAAIAAAAAAAAA/////////f/9//3//f/9//z//P/7//r/+v/5
//j/+P/2//j/+P/3//b/9P/z//P/8f/y//H/7//u/+3/7P/p/+f/6f/p/+n/5//n/+b/
5f/k/+T/5P/k/+X/4//j/+T/5f/o/+n/6//t/+7/8P/y//T/9P/1//j/+P/8////AQAB
AAEAAgACAAIAAwAEAAcACQAHAAcABgAGAAcABwAIAAgABwAGAAYACAAKAAgACAAKAAoA
CQAJAAkACQAKAAoACQAJAAkACQAJAAkACQAIAAgACAAIAAgACAAHAAcABwAHAAoACgAJ
AAkABwAHAAcABgAHAAgACgALAAkACAAHAAUABwAHAAcABQAFAAYABgAFAAUABQADAAYA
BgAFAAUABgAGAAYABgAGAAUABQAGAAYABgAEAAQABQAHAAcABwAHAAYABQAEAAMABQAH
AAcABgADAAMABAAEAAMAAwADAAMABQAFAAcABQADAAMABQAGAAUABQAGAAYABAAEAAMA
AwADAAUABQAFAAIABAAGAAgACgAIAAkACgALAA0ADAALAAoACwALAAsACgAHAAcABAAE
AAUABQADAAIAAAD+//7////9//v/+//7//v/+//7//r/+v/6//z//f/9//7/////////
AAAAAAEAAQABAAEAAQAAAAAAAAD//wEAAQACAAIABAAEAAQAAwABAAIAAgACAAIAAgAB
AAEAAgACAAIAAQABAAEAAQABAAIAAgABAAEAAAAAAP///////wAAAgACAAAAAgAIAAsA
DgAPABEAFAAWABcAFgARAAYA9//s/+H/1f/L/8f/v/+v/5z/i/9+/4H/iP+O/5X/oP+y
/7//yf/V/+H/5//t//f//P/9//3//v/+//7//v//////AQABAAEAAgAAAAAAAAAAAAEA
AgACAAEAAQABAAEAAQADAAMAAwACAAAAAQABAAEAAwADAAMAAwACAAEA///+/wAAAQAB
AAEAAAABAAMABAADAAEAAAAAAAAAAAD/////AQAAAAAAAQABAAAAAAAAAP3//f/8//z/
/P/8//z/+//8//3//P/9//3//f/9//z/+v/5//j/+P/5//j/+P/2//T/9P/z//L/9P/z
//P/8f/u/+3/6//q/+z/7P/q/+n/5//n/+f/5f/n/+b/5f/k/+b/5v/m/+f/5v/l/+X/
5f/o/+n/6//t/+z/7v/w//L/8v/z//b/9v/5//3/AAABAAEAAgACAAIAAAAAAAIAAwAF
AAUABAAEAAUABQAGAAYABQAEAAQABgAGAAQABAAGAAQAAwADAAMAAwAEAAQAAwADAAMA
AwADAAUABQAEAAQABAAEAAQABAAHAAcABwAHAAUABAACAAEAAwADAAMAAgACAAIAAwAD
AAMABAAFAAUAAwADAAMAAQABAAIAAgABAAMAAwABAAQABgAFAAUABgAGAAYABgAGAAUA
BQAGAAYABgAEAAQABQADAAMAAwADAAMAAwADAAMAAwAFAAUABAADAAMABAAEAAMAAwAD
AAMAAQABAAMAAQD/////AQACAAUACAAIAAgACAAIAAoACwAMAA0ACwAKAAkACAAJAAkA
CQAIAAkACQAGAAYABAADAAAA/v/+//z//P/9//v/+f/5//n/+//7//v/+v/6//r//P/9
//3//v////////8AAAAAAQADAAMAAwADAAMAAgABAP//AAABAAMABAACAAIAAgABAAEA
AgACAAIAAgACAAEAAQACAAIAAgABAAMAAwADAAMAAgACAAEAAQACAAIAAQABAAMAAgAA
AAIACAAIAAgACQAOABMAFQAUABIAEQAWABcACgD7//L/6f/d/9X/zf/F/7n/ov+N/4b/
g/+G/47/mf+m/7L/v//L/9f/3//n/+//9f/6//z//f///wAA/v/+//////8AAAEAAgAE
AAMAAgABAAAAAQACAAIAAQADAAMAAwADAAMAAwADAAIAAAABAAEAAQADAAMAAwADAAMA
AwACAAIAAAABAAEAAQABAAEAAgACAAAA/////wAAAgACAAEAAQD///7//v///////v/+
//7//f/9//z//P/+//7//v/9///////9//3/+//7//v/+v/8//v/+v/6//f/9v/2//T/
9v/2//X/9P/0//P/8//x//D/7//t/+z/7P/s/+r/6f/n/+f/5//l/+X/5P/j/+L/4v/i
/+L/4//j/+P/5P/l/+j/6f/r/+3/7v/w//L/9P/0//X/+P/4//n/+//8//v//v8AAAEA
AgACAAIABAAFAAUABQAEAAQABQAFAAYABgAHAAYABgAIAAcABAADAAQABAADAAMAAwAF
AAYABgAFAAUABQAFAAUABwAHAAYABgAIAAgACAAIAAcABQADAAEAAwAEAAQABQADAAMA
AwACAAQABAAFAAUAAgACAAIAAQACAAMABAADAAMABAAEAAMAAwADAAEABAAEAAMAAwAE
AAQABAAEAAQAAwADAAQABAAGAAQABAAFAAMAAwADAAMAAwADAAMAAwADAAUABQAEAAMA
AwAEAAQAAwADAAMAAwAFAAUAAQD//wQABQAGAAcACAAGAAcACAAJAAoACgAKAAoACQAJ
AAkACAAHAAcABAAEAAEAAQD///7//P/6//r/+//7//n/+f/5//r/+//8//z/+v/6//z/
/f///wAAAQABAP//AAAAAAEA//////////8CAAIAAgABAP////8AAAAAAAAAAAAA//8B
AAIAAgACAAIAAgABAAEAAAAAAAAA//8BAAEAAQABAAIAAgABAAEAAQAAAP7//f///wIA
AgACAAIAAgAGAAsADgANABEAEAAQABMAGAARAAgA///y/+f/2//T/9H/zf+//6z/m/+O
/4f/hv+M/5X/oP+u/7v/yf/R/9n/4//r//H/+P/4//n/+//8//z//P/9//3/////////
AAD+//7//v/+/wEAAgACAAEAAQABAAEAAQABAAEAAQAAAP7/////////////////////
/////v/+//7//////////f/9//7//v/8//v/+//8//7//v/9//3////+//7////9//z/
/P/8//v/+//6//r/+v/6//r/+f/5//n/9//3//f/9//3//b/+P/3//b/9v/z//L/8v/w
/+7/7v/t/+z/7v/t/+3/6//o/+f/5f/k/+X/5v/l/+X/4//j/+P/4f/h/+D/3//e/93/
3P/b/9v/3v/f/+H/4//j/+P/5P/l/+j/6v/s/+7/7P/t//D/8P/0//f/+f/5//r//P/9
//7//v/+/wAAAQADAAMAAgACAAMAAwAEAAQAAwACAAIABAACAAAAAAACAAQAAwADAAMA
AwAEAAQAAwAFAAUABQAFAAUABQAEAAQAAgACAAIAAgADAAMAAwADAAQABAADAAMAAwAD
AAMAAgACAAIAAwADAAAAAAAAAP//AAABAAIAAQABAAIAAgABAAEAAQD//wIAAAD/////
AAACAAIAAgACAAMAAwAEAAQAAgAAAAAAAQABAAEAAQABAP////////////8BAAEAAAAB
AAEAAgACAAMAAwABAAEABAAGAAYABgAGAAYABwAIAAkACQAIAAcABgADAAMAAwACAAEA
AQD+//7//f/9//v/+v/6//j/+P/5//n/9//3//f/+f/5//n/+P/2//b/+P/5//v//P/9
//3//f/+//7//////////////wIAAgACAAEAAAD//////v8AAAAAAAD/////AAAAAAAA
AAAAAP////8AAAAAAAD/////////////AgACAAEAAQABAAAA/v/9/wEAAAACAAYABAAA
AAAABwAMAA8ADwASABIAEwAUABEABAD5/+7/5f/X/8//y//D/7P/nv+N/4L/g/+I/4z/
k/+g/67/u//J/9X/2//h/+n/7//2//r/+//9//7//P/8//3//f/7//v/+//8//7//v/+
//7///8AAAAA//////////////////////7//v/////////9//3//f/9//7//////wAA
//////7//f/9//3//v/+//z/+//7//z//P/8//v/+//7//r/+v/7//z//P/9//7/+//7
//r/+v/8//z//P/7//n/+f/3//f/9//3//f/9v/4//f/9v/2//P/8v/y//D/8P/w/+//
7v/u/+3/7f/r/+r/6f/n/+b/5v/m/+T/4//h/+H/4f/f/+H/4P/f/97/3v/e/97/3//f
/9//4P/h/+L/4//l/+f/6P/q/+z/7v/w//H/9P/0//T/9//5//n/+v/8//3//v/8//z/
/v/////////+//7/AAABAAMABAAAAP7//f/+/////v///wIAAgABAAEAAQABAAIAAgAB
AP////////////////7//v8AAAAAAAAAAAEAAQABAAEAAgACAAEAAQABAAEAAQAAAAAA
AAABAAEAAAAAAAAA///////////9////AAAAAP//AQABAP//AgACAAEAAQACAAAAAAAA
AAAA/////wAAAAACAAAAAAABAAEAAQABAAEA//////////8BAAMAAwACAAEAAQACAAIA
////////////////AQD///3//f///wAA/////wAAAAACAAIAAgAEAAQABAAEAAQABQAG
AAcACQAIAAcABgAFAAUABQAEAAMAAwAAAAAA//////3//P/6//j/+P/5//v/+f/5//n/
9//3//f/9v/2//b/+P/5//v//P/9//3/+//8//z//f///////////wAAAAAAAP//AQAB
AAIAAgAAAAAAAAD//wEAAgACAAIAAAAAAP////8AAAAAAAD/////////////AAAAAP//
//8AAAAA/////wMABAACAAIABAAEAAQACQAQABEADwAQABIAFQAUAA0AAgD1/+z/5f/X
/8n/wf+5/6n/mP+F/3z/f/+K/5L/mf+m/7T/v//J/9f/3//l/+3/9f/4//j/+f/7//z/
/P/8//3//f////////8AAP7//v/+//7///8AAAAA/////////////wEAAQABAAAAAAAB
AAEAAQD////////////////+//7/AAABAAEAAQD9//3//v/+//7//f/9//7//P/8//v/
+//9//z//P/9//3//P/8//z//f/9//z//P/8//z//P/7//n/+f/3//f/+f/5//n/+P/2
//X/9P/0//X/9P/0//L/8f/w/+7/7P/u/+3/7f/r/+r/6f/n/+b/6P/o/+b/5f/l/+X/
5f/j/+P/4v/h/+D/4P/g/+D/4f/h/+H/4v/j/+T/5f/n/+n/6//u//H/9P/x//H/8//y
//T/9//5//n/+P/6//v//P/9//7/AQADAAEAAQAAAAAAAQABAAIAAgABAAAAAAACAAAA
/v/+/wAAAAD////////9//7//v/9//////////////////7//v/+//7//v/+////////
////AAAAAP/////9//3//f/8//z//P/9//3//v/+//7//f/////////9//3//v/+//3/
/f/9//v//v/+//3//f/+//z//P/8//z//f/9//7//v/+//z//P/9/////////////f/9
//3//f/9///////+//z/+//7//r/+v/7//z//f/9//3////9//v/+//9//7/+//7//7/
/v/8//7/AAACAAQABAAFAAYABwAFAAQAAwACAAEAAQABAAAAAQABAP7//v/7//v/+f/4
//b/9P/0//X/9//1//X/9f/1//X/9f/0//T/9P/2//f/9f/2//f/9//5//r/+v/7//v/
+//7//v/+v/6//r/+f/5//n/+v/6//z//P/8//v/+f/6//r/+v/4//j/9//3//r/+v/6
//n/+f/5//n/+f/6//r/+f/5//r/+v/5//n/+//6//j//P/+//b/+v8FAAoABQAHAAoA
CgALAAwAAwD4//H/6P/Z/83/yf/H/7//r/+a/4f/fv99/4L/iv+T/57/qv+5/8X/zf/X
/+H/5f/r//L/8//z//T/9P/0//T/9f/1//f/9//3//j/9v/2//b/9v/1//b/9v/1//b/
9//4//n/9//3//f/9v/0//X/9f/1//X/9f/1//X/9f/1//T/9P/0//X/9f/1//X/9f/2
//b/9P/z//P/9P/0//T/8//z//H/8P/w//H/8f/w//D/8P/x//H/8P/w/+7/7v/u/+3/
7f/t/+v/6//t/+3/7f/s/+r/6f/o/+j/5//m/+b/5P/m/+b/5f/k/+H/3//e/9v/2//b
/9r/2v/a/9r/2P/X/9n/2f/Z/9f/1P/S/9D/zv/R/9L/0//V/9P/0//U/9X/1P/V/9f/
2f/a/9z/3v/g/+D/4f/k/+T/5v/p/+v/6//u//D/8f/y//D/8P/y//P/9f/1//T/9P/y
//H/8f/w//D/8P/x//T/9v/0//T/9v/0//P/8//z//H/8v/y//H/7//v/+//7//w//H/
8f/y//D/8P/w//D/8f/x//H/8f/y//L/8f/x//H/8f/x//D/8P/w//H/8f/w//D/8P/v
//D/8f/y//H/8v/0//X/9f/0//P/8P/y//H/7//u/+7/8P/w//D/8P/v/+//8P/w//L/
8P/w//H/7//v/+//7//x//H/8f/x/+//8f/x//D/8f/x//L/8v/x//H/8f/x/+//7//x
/+//8//2//b/9v/2//b/9v/3//j/+f/5//j/9//2//X/9f/1//T/8f/x/+7/7v/t/+3/
6//q/+r/6P/o/+n/6f/n/+f/5//p/+n/6f/o/+j/6P/q/+v/6//s/+3/7f/r/+z/7P/t
/+3/7f/t/+3/7v/u/+7/7f/t/+3/7v/u//D/8P/w/+//7v/u/+3/7P/t/+7/7v/v/+7/
7v/u/+3/7f/t/+3/7f/u/+7/7f/t/+z/7P/r/+v/6//u/+7/6v/s//D/8P/z//b/9//5
//r//P///wIAAQDy/+f/4v/V/8f/wf+//7n/r/+a/4X/ev91/3T/ev+B/4z/mv+n/7H/
uf/B/8v/1f/b/+D/4v/j/+X/5v/m/+b/5//n/+f/5//n/+j/6v/q/+r/6v/p/+r/6v/p
/+v/6//r/+v/6//r/+v/6v/q/+v/6//r/+n/6f/p/+n/6f/p/+j/6P/m/+f/5//n/+f/
5//o/+j/5//l/+T/5P/m/+b/5f/l/+X/5P/k/+X/5f/k/+T/5P/j/+P/4v/i/+L/4v/i
/+H/4f/h/9//3//f/9//3//e/+D/3//e/97/2//a/9r/2P/W/9b/1f/U/9X/1f/W/9X/
0//R/87/zP/L/8r/x//F/8b/x//I/8f/xf/E/8P/wv/C/8L/wv/D/8P/w//E/8X/xP/F
/8f/yf/K/8z/zv/Q/9L/0//W/9b/2P/b/93/3f/e/+D/4f/i/+D/4P/i/+P/5P/l/+X/
5v/l/+X/5v/m/+f/5v/m/+j/6P/m/+b/6P/o/+f/5//n/+X/5v/m/+X/5f/l/+X/5f/l
/+X/5P/k/+b/5v/m/+b/5f/l/+X/5f/k/+T/4//j/+X/5f/l/+T/5v/m/+f/5//m/+b/
4v/d/w==
         </WaveFormData>
      </LeadData>
      <LeadData>
         <LeadByteCountTotal>10000</LeadByteCountTotal>
         <LeadTimeOffset>0</LeadTimeOffset>
         <LeadSampleCountTotal>5000</LeadSampleCountTotal>
         <LeadAmplitudeUnitsPerBit>4.88</LeadAmplitudeUnitsPerBit>
         <LeadAmplitudeUnits>��V</LeadAmplitudeUnits>
         <LeadHighLimit>2147483647</LeadHighLimit>
         <LeadLowLimit>268435456</LeadLowLimit>
         <LeadID>V2</LeadID>
         <LeadOffsetFirstSample>0</LeadOffsetFirstSample>
         <FirstSampleBaseline>0</FirstSampleBaseline>
         <LeadSampleSize>2</LeadSampleSize>
         <LeadOff>FALSE</LeadOff>
         <BaselineSway>FALSE</BaselineSway>
         <ExcessiveACNoise>FALSE</ExcessiveACNoise>
         <MuscleNoise>FALSE</MuscleNoise>
         <LeadDataCRC32>3469338202</LeadDataCRC32>
         <WaveFormData>
/v/+//7//v/+//7//v/+//z//P/8//z//f/+////AAD+//7//v/+//7//v/+//7//v/+
//7//v/8//z//P/8//3//v///wAAAgACAAIAAgADAAMAAwAEAAQABAADAAMAAQACAAIA
AgACAAAAAAAAAAAA////////AQABAAMAAwACAAAA///+/wAAAAD///3///8AAAAAAAD+
//7//P/8//r/+f/5//n/+//6//n/+f/5//n/+P/4//j/+P/4//j/+f/5//n/+P/4//j/
+P/4//b/9v/2//b/+P/4//f/9//5//n/+v/6//r/+f/5//r/+v/6//r/+v/4//j/+f/6
//r//P8EAAcADwAcACUAMwBTAHYAjQCaAKsAuQCwAJwAiABmADQA+/++/43/cP9Z/0n/
Sf9e/3j/jf+Z/6v/v//N/9b/4f/p/+3/8f/y//P/9P/1//X/9f/2//j/+P/4//n/+P/4
//j/+P/7//v/+//7//n/+v/6//n/+f/5//r/+v/4//r/+v/6//z//f/9//z/+v/6//r/
+v/8//3//f/9//3//P/8//3//f/9//3//f/7//z//P/8//z//f/9//v//f/9//z//P/+
//7//v////3//v/+//3//v///wAAAQD//wEAAQACAAQABAAEAAQAAwADAAMAAwAHAAkA
BwAHAAgACAAIAAgABwAGAAUABQAGAAcACAAKAAkABwAGAAUABgAGAAYABQAHAAcABQAF
AAUABQAFAAUABQAEAAQABQAFAAUABQAEAAIAAwADAAIAAgADAAMAAgAEAAUABQAFAAMA
AwAEAAQAAgACAAEAAAAAAAAAAAD//wEAAQAAAAAAAAAAAP////////3///////3//f/9
//v//f/+//7//v/+//3//f/9//z//P/9//3/+//7//v/+//7//v/+//6//z//P/8//r/
/P/+///////9//3//P/7//z//f/+//7//v/+//7//f/7//v/+//7//3//f/9///////+
//7//v/+//7///////3//v/+//7//v/+//3//f////////////3///////3//f/+////
AAD9//3//f/+/wAA/v8AAAAAAAAAAAAAAQABAAEAAgACAAIAAQABAAEAAgACAAIAAgAA
AAAA///+//z/+//8//3//v8BAAMAAwACAAIAAAAAAAAA///9//3//v/+//7//v/+//z/
/P/8//v/+//7//v/+v/5//v/+//7//r/+P/4//j/+P/4//n/+f/5//r/+v/6//r/+P/4
//j/+P/4//j/+P/3//n/+f/5//r/+v/6//n/+f/8//z//P/8//r/+P/4//3//v/+/wIA
CAAPABMAGgAnAD0AWwB4AI0AngCvAL0AtACgAIoAYgAqAPH/uv+N/27/V/9P/1P/ZP9+
/5X/pf+z/8P/z//c/+f/7//z//P/9P/1//b/9//3//f/+P/4//j/+P/5//z//P/8//z/
/f/9//3//f/7//z//P/7//3//f/+//7//P/+//7//v/+///////+//7//v/+//7//v//
//////////7//v///////////////f/+//7//v/+///////9/wEAAQAAAAAAAAAAAAAA
AQABAAIAAgABAAEAAQABAAEAAQADAAMABAAEAAQABAAEAAUABQAFAAUACQALAAkACQAI
AAgACAAIAAoACgAKAAsACQAJAAkACgAKAAkACQAJAAgACAAIAAcABwAHAAUABQAHAAcA
BwAHAAkACAAIAAkABwAHAAcABgAEAAUABQAEAAQABQAFAAQABgAHAAcABwAFAAUABgAG
AAQABAADAAIAAwAEAAUABQADAAMAAgACAAIAAgABAAEAAwABAAMAAwADAAMAAwABAP//
AAAAAAAAAgABAAEAAQD+//7/////////////////AQABAAEAAAAAAAAAAAD+//z//v//
//////////7//f/+////AAAAAAAAAAAAAP////////////////////8BAAEAAAAAAAAA
/v/+/////////wAAAAAAAAIAAgABAAEAAQABAAEAAQABAAMAAwABAAAAAAAAAAAA////
////AAD+///////+/wAAAgACAAIAAgACAAIAAwADAAMABAAEAAQAAwADAAMABAAEAAIA
AgAAAAAAAQACAAIAAwABAAEAAQADAAMAAwACAAIABAAEAAQAAwD/////AAAAAAIAAgAC
AAAA/v/+//3//f/9//3//P/7//v/+//7//r//P/8//z//P/8//3//f/9//v/+v/5//j/
+v/6//r/+v/6//r/+v/5//n/+f/5//r/+v/6//n/+f/8//z//P/8//z//P/8//v//v8A
AAIABgAFAAsAFAAfACsARQBiAH0AjACdALUAwACyAKIAiABaACMA6v+x/4b/b/9h/1X/
Wv9y/4n/m/+r/73/y//Y/+P/6//x//P/9P/1//b/+f/5//n/+v/4//j/+P/5//r/+v/6
//r/+//7//v/+//9//7//v/9//3//f/+//7/+v/8//z//P/+///////+//7//v/+//7/
/v////////////7//v////////////////8AAAAAAAAAAAEAAQD//wMAAwACAAIAAAAA
AAAAAQD//wAAAAD//wEAAQABAAEAAQADAAMABAACAAIAAgACAAUABQAFAAUABwAJAAcA
BwAGAAYABgAGAAgACAAIAAkABwAHAAcACAAJAAkACgALAAcABgAFAAMABAAFAAQABQAH
AAcABwAHAAkACAAIAAkABwAHAAcABgAEAAUABQAEAAUABwAIAAgACAAJAAkACQAHAAcA
CAAIAAYABgAFAAQABgAGAAYABQADAAMAAgACAAAAAAD/////AQD//wEAAQADAAMAAwAB
AAAAAAD///7//v/9//3//f/8//z//f/9//7///8AAAEAAAD///7//P/8//z//P/6//v/
/v8AAAEA//////7//f/////////+//7//v/+//3//f/9//3//f/9//3//f////3//P/8
//z//v/+///////9//7//v/+//7//v/9//3////////////9///////9//z//P/8//z/
/f/9//3//v/8//3//f/8/wAA/v/+//7//v///wAAAQACAAAAAQABAAEAAgACAAIAAQAB
AAEAAgACAAQABAACAAIAAAAAAP/////9//3//f///wAAAQABAAIAAgACAAIAAQD9//3/
/v/+//7//v/+//z//P/8//v/+//7//v/+v/5//n/+f/5//j/+P/4//j/+P/4//n/+f/5
//b/9v/2//b/9v/2//b/9v/4//j/+P/3//X/9f/1//b/9//4//j/+f/4//j/+P/4//j/
+P/4//f/+P/6//7/AgAHAA0AEgAbACkAQQBgAHsAiACZAK8AtACqAJwAgABOABMA2P+l
/4T/a/9Z/0//WP9u/4P/mf+r/7v/x//Y/+P/6//x//H/8v/z//T/9f/1//X/9v/2//b/
9v/3//r/+v/6//r/+//7//v/+//5//r/+v/5//v/+//8//z/+f/6//n/+P/6//v/+//6
//j/+P/4//j/+v/7//v/+//7//r/+v/7//v/+//7//v/+//8//z//P/8//3//f/7//3/
/f/8//z//v/+//7////9//7//v/9//3//f/9//3//f//////AAAAAAAAAAAAAAEAAQAB
AAEAAwAFAAMAAwAEAAQABAAEAAQABAAEAAUABwAHAAcACAAGAAUABQAFAAYABgAGAAUA
BQAFAAMAAwAFAAUABQAFAAcABgAGAAcABwAHAAcABgAIAAkACQAIAAYABwAHAAYABgAH
AAcABwADAAMABAAEAAQABAADAAIAAAAAAAAA//8BAAEAAAAAAP7//v/9//3//f/7//3/
/f/9//3//f/7//v//P/8//z/+v/5//n/+f/5//r//P/9//v/+//7//v/+//7//v/+v/8
//z//P/6//r//P/9//3/+//7//r/+f/6//v//P/8//z//P/8//v/+f/5//n/+f/5//n/
+f/7//v/+v/6//r/+P/4//n/+f/7//z//P/8//z//P/7//v//f/9//3//f/7//3//f/7
//z//P/8//z/+f/5//n/+v/6//v/+//6//j/+P/8/wIAAQAAAP///v8AAAEAAQABAAEA
AAD///3//////wAAAAD+//7//P/8//3//v/+/////f/9//3//////////v/+//7//v/+
//3/+//7//z//P/8//z//P/6//r/+v/5//n/+f/5//j/9//1//X/9f/0//X/9v/3//j/
+P/5//n/+f/2//b/9v/2//b/9v/2//b/+P/4//j/9//1//X/9f/2//j/+P/3//f/9v/2
//b/9v/6//r/+v/7//7/AAACAAgADQARAB4ALwBFAF8AegCPAJwArQC1AKoAlAB6AFIA
HADf/6j/g/9o/1P/Sf9V/2z/gP+V/6X/t//F/8//3P/l/+3/7//v//D/8f/y//T/9f/2
//j/9v/2//b/9//6//r/+v/6//n/+f/5//n/+f/6//r/+f/7//v//P/8//r//P/8//z/
+v/7//v/+v/8//z//P/8//r/+//7//v//f/8//z//f////////////3//v/+//7//v//
/////f/9//3//P/8//3//v///wEAAAAAAP///f/+////AAABAAEAAwADAAQAAgACAAIA
AgAFAAUABQAFAAUABwAFAAUACAAIAAgACAAGAAYABgAHAAcABwAHAAgABgAFAAUABQAE
AAQABAADAAUABQADAAMABQAFAAUABQAFAAQABAAFAAUABQAFAAQAAgADAAMAAgAEAAUA
BQAEAAQABQAFAAUAAwADAAQABAAEAAQAAwACAAIAAgACAAEAAQABAAAAAAAAAAAA////
/////f///////////////f/9//7//v/+//z/+//7//v//P/8//3//f/7//v/+//7//3/
/f/9//z//P/8//z/+v/4//r/+//7//3//f/8//v/+//7//v/+v/8//z//P/7//v/+//7
//v/+//7//v//f/9//z//P/8//z//P/9//3/+//8//z//P/8//z/+//7//3//f/9//3/
/f///////f/8//z//P/8//v/+//7//z//P/7//z//v/+//7//v/+/////////wAAAAAA
AP//AQABAAIAAgABAAAA/f/8//7//v/9//3/////////AQABAAEAAAAAAP7//v/+//3/
/f/9//7//v/8//z//P/6//z//P/7//v/+//7//r/+f/3//f/9//2//j/+P/4//j/9v/3
//f/9//4//j/+P/4//j/+P/4//j/9v/2//b/9f/3//f/9//4//f/9v/0//P/9P/0//T/
9P/y//T/9P/3//z//P/+/wIABwALABQAHwAzAE8AbgCHAJYApwCzAK4AoACKAGIAMgD5
/7z/j/9y/1n/Sf9N/2D/dv+J/5//sf+9/8v/2v/h/+f/6//t/+7/7//w//P/8//z//T/
9P/0//T/9f/0//T/9P/0//f/9//3//f/+f/6//r/+f/5//n/+v/6//f/+P/3//b/9v/3
//f/9v/3//j/+f/6//j/+f/5//n/+f/4//j/+f/5//n/+f/5//n/+v/6//r/+v/7//v/
+f/7//v/+v/6//z//P/8//3/+//8//z/+//7//v/+//7//v//f/9//7/AAAAAAAAAAAB
AAEAAQABAAEAAwABAAEAAgACAAIAAgAEAAQABAAFAAQAAwACAAIABAADAAMAAwACAAIA
AgABAAEAAQD///////////////8BAAAAAAABAAEAAQABAAAAAAABAAEAAAACAAMAAwAC
AAEAAQAAAP///v///wEAAgABAAAA/v/8//7//v/+//3/+//7//r/+v/8//z/+//7//v/
+f/7//v/+//7//v/+f/5//r/+v/6//z/+//7//v/+P/4//n/+f/5//n/+f/5//n/+f/5
//j/+P/4//j/9v/3//r//P/9//r/+f/3//X/9v/3//j/+P/4//j/+P/3//f/9//3//f/
+f/5//n/+//7//r/+v/6//j/+P/5//n/+f/6//r/+v/8//z/+//7//n/+f/5//n/+f/7
//v/+f/4//j/+P/4//n/+f/5//r/+P/5//n/+P/4//j/+P/6//n/+f/5//n/9//3//f/
9//4//b/9//5//b/+P/6//z//v/8//3//f/9//7//v/+//3//////wAAAAD+//7//P/8
//z//P/7//v/+//7//v//f/9//3//P/8//z//P/8//v/+//7//z//P/8//z//P/6//r/
+v/5//n/9//3//b/9f/1//X/9f/0//T/9P/0//T/9v/3//f/9//0//T/9P/0//T/9P/0
//T/9P/0//T/8//z//P/8//0//b/9v/1//X/9P/0//T/9P/y//L/+P/5//b/+P/+/wAA
BQALABIAHQAvAEsAaAB/AI4AoQCxALAAogCQAG4APAABAMb/l/94/2P/U/9N/17/dv+N
/5//sf+//8//2v/f/+n/8f/y//L/8v/y//H/8f/x//L/9P/0//T/9f/0//T/9P/0//X/
9f/1//X/9f/2//b/9f/3//f/+P/4//b/+P/4//j/+P/5//n/+P/2//b/9v/2//j/+f/5
//n/+//6//r/+//6//n/+P/3//n/+v/6//r/+v/7//v/+f/7//v/+v/6//j/+P/4//n/
+f/6//r/+f/6//v//P/9//v//f/9//7//P/8//z//P/9//3//f/9////AQD/////AgAC
AAIAAgAAAAAAAAABAAEAAQABAAIAAgABAAEAAQAAAAAAAAD//wEAAQD/////AQABAAEA
AQADAAIAAgADAAEAAQABAAAAAgADAAMAAgAEAAUABQAEAAIAAwADAAMA/////wAAAAAC
AAIAAQAAAAAAAAAAAP///f/9//z//P/+//7//f/9//v/+f/7//v/+//7//v/+f/5//r/
+v/6//r/+f/5//n/+v/6//v/+//9//3//f/9//z/+//6//j/+P/4//j/9v/4//r/+//7
//v/+//6//n/+f/5//n/+P/6//r/+v/5//f/9//3//f/+P/5//r//f/7//r/+v/6//r/
+v/7//v/+f/6//r/+v/6//r/+f/5//n/+f/5//n/+//9//3/+//6//r/+v/6//n/+f/5
//r/+P/5//n/+P/2//b/9v/4//n/+v/6//r/+v/6//v//f/+/////v/+//7//f/9//3/
/v/+/wAAAAD+//7//P/8//v/+//7//v/+//9//3//f/8//z//P/8//z/+//5//n/+v/6
//r/+v/6//j/+v/6//n/+f/3//f/9v/1//X/9f/1//T/9v/2//b/9v/0//X/9f/1//T/
9P/0//T/9P/0//T/9P/2//b/9v/1//X/9f/1//b/9P/0//P/8//0//T/9P/0//b/9P/0
//X/+P/6//r//P8DAAkAEgAbACkAQQBiAH0AiACXAKsArACgAJIAcgBAAAUAxv+T/3b/
X/9N/0n/WP9y/4n/nf+t/73/yf/W/9//5//t//H/8v/z//T/8//z//P/9P/1//b/9//5
//n/+P/3//b/9f/1//X/9f/3//j/+P/3//f/9//4//j/9v/4//j/+P/4//n/+f/4//j/
+P/4//j/+P/5//n/+f/5//j/+P/5//n/+f/5//n/+f/6//r/+v/6//v/+//5//v/+//6
//r/+P/4//j/+f/6//z//f/9/////////////v////7//v8AAAAAAAAAAP//////////
AQADAAEAAQAEAAQABAAEAAIAAgACAAMAAwADAAMABAAEAAMAAwADAAIAAgACAAEAAwAD
AAEAAQABAAEAAQABAAIAAgADAAUABQAFAAUABAAEAAUABQAEAAIAAwADAAIAAgADAAMA
AwABAAEAAgACAAIAAgABAAAAAAAAAAAA//8BAAEAAAAAAP///v/8//v/+f/3//n/+f/8
//3//v/9//v//P/8//z//P/7//v/+//8//z//f/9//v/+//7//v/+f/5//n/+P/6//r/
+v/4//j/+v/7//v/+f/5//j/9//6//v//P/8//z//P/8//v/+f/5//n/+f/5//n/+f/7
//v/+v/6//r/+v/6//v/+//7//z//P/8//z//P/7//v/+//7//v/+//7//3//f/7//z/
/P/8//z/+//7//v//P/+////+//6//z//f/+////AAD//////v/9////AAABAAEA////
/wAAAAAAAAAA/v/+//7//v/9//3/+//7//v//f///////v/+/wAAAAAAAP//+//7//z/
/P/8//z//P/6//r/+v/5//n/9//3//b/9f/3//f/9//2//b/9v/2//b/9v/3//f/9//2
//b/9v/2//b/9v/2//b/9v/2//b/9f/1//X/9f/2//b/9v/1//X/9P/0//T/9P/2//b/
9v/3//j/+P/+/wQABwALABYAIwAzAFEAcgCJAJgApwCxAKwAmgCCAGIAMgD3/7z/jf9u
/1f/Rf9H/1z/cv+H/5v/r/+9/8f/1v/f/+f/7f/v//D/8f/y//P/8//z//T/9v/2//b/
9//2//b/9v/2//n/+f/5//n/+f/6//r/+f/5//n/+v/6//j/+v/6//r/+P/5//n/+P/6
//r/+v/6//j/+f/5//n/+//6//r/+//7//v/+//7//n/+v/6//r//P/9//3/+//7//v/
+v/6//z//P/8//3/+//8//z/+//9//3//f/9//v//f/9//7/AAAAAAAAAAD/////////
////AQD/////AQACAAMABAACAAIAAgADAAMAAwADAAQABAADAAMAAwACAAIAAgABAP//
///9//3/AAABAAIAAwACAAAA/////wEAAQABAAAA/v///////v8AAAEAAQAAAAAAAQAB
AAEA/f/9//7//v8AAAAA///+//7//v/+//3//f/9//z//P/6//r/+f/5//v/+f/7//v/
+//7//v/+f/5//r/+v/6//r/+f/5//n/+P/4//n/+f/3//f/9//3//n/+f/5//j/9v/2
//b/9P/2//j/+f/5//f/9//2//X/9v/3//j/+P/2//b/9v/1//f/9//3//f/9f/1//X/
9//4//j/+f/6//r/+v/7//v/+f/6//r/+v/4//j/9//3//f/9//3//f/9//5//n/9//4
//j/+P/4//n/+f/3//j/+P/6//r/+v/6//z//f/9//3//v/+//7//f/7//v//P/8//r/
+v/4//j/+P/4//f/9//5//n/+f/7//n/+f/4//j/+v/6//r/+f/3//f/+P/4//r/+v/6
//j/9v/2//X/9f/1//X/9P/z//X/9f/1//T/8//y//H/8P/y//P/8//z//D/8P/w//D/
8P/w//D/8P/y//L/8v/x/+//7//v//D/8v/y//H/8f/w//D/8P/w//T/8v/y//f/9v/0
//T/+v8BAAcAEgAdAC8ASQBoAH8AkAChAK8ArACaAIYAZgAyAPf/vP+N/3D/W/9L/0f/
WP9y/4f/m/+t/7v/x//S/9v/4//p/+v/7P/t/+7/7//v/+//8P/u/+7/7v/v//L/8v/y
//L/8//z//P/8//z//T/9P/z//P/8//0//T/9P/2//b/9v/1//X/9P/y//P/9P/1//b/
9f/1//T/8//1//T/9P/1//P/8//z//P/8f/y//L/8v/0//X/9f/z//f/9//2//b/9P/0
//T/9f/3//j/+P/3//b/9f/0//P/9f/3//f/+P/4//j/+P/4//n/+f/5//n/+f/7//n/
+f/8//z//P/8//z//P/8//3//f/9//3//v/8//v/+//7//r/+v/6//n/+//7//n/+f/5
//n/+f/5//v/+v/6//v/+//7//v/+v/8//3//f/8//v/+//6//j/+v/7//v/+//5//n/
+v/6//j/+P/3//b/9//4//n/+f/2//X/8//y//T/9P/z//P/9f/z//X/9f/1//X/9f/z
//P/9P/0//T/8v/x//H/8f/y//L/8//z//H/8f/x//H/8//z//P/8v/y//L/8v/w/+7/
8P/x//H/8f/x//D/7//v/+//7//u/+//8P/x//H/8f/x//H/8f/z//P/8//1//P/8v/y
//L/8v/y//P/8//x//L/8v/y//L/8v/x//H/7//v/+//7//x//P/8//x//D/8P/w//D/
7//v/+//8P/w//H/8f/w/+7/7v/u//D/7//v/+//7//x//H/8P/y//L/8v/y//D/8f/x
//H/9P/0//T/8//z//P/9P/0//T/9P/y//L/8v/y//H/8f/x//H/8f/z//P/8//y//L/
8v/y//L/8f/v/+//8P/w//D/8P/w/+7/7P/s/+v/6//r/+v/6v/p/+v/6//r/+r/7P/s
/+z/7P/r/+v/6v/p/+r/6v/q/+r/6P/o/+j/6P/o/+j/6P/n/+X/5f/l/+b/5//o/+j/
6f/o/+j/6P/o/+j/6v/q/+v/7P/s/+z/8v/7////BgARACMAPwBeAHEAfgCRAKMAoACO
AHYAUAAcAOP/rP9//2D/T/9D/0P/Uv9s/4X/lf+n/7f/w//K/9X/3f/f/+H/4v/j/+T/
4//j/+P/5P/k/+T/5P/l/+b/5v/m/+b/6f/p/+n/6f/n/+j/6P/n/+n/6f/q/+r/6v/s
/+z/7P/r/+v/6v/o/+r/6v/q/+r/6v/r/+v/6//p/+j/6P/p/+v/6//r/+v/6f/q/+r/
6v/q/+v/6//p/+3/7f/s/+z/7P/s/+z/7f/r/+z/7P/r/+3/7f/t/+3/7f/v/+//8P/v
/+7/7f/s/+//7//v/+//8P/x/+7/7f/w//D/8P/w//D/8P/w//H/8f/x//H/8v/y//H/
8f/x//D/8P/w/+//7//v/+3/7f/v/+//7//v//H/8P/w//H/8v/z//T/9P/z//P/8v/w
//L/8//z//L/8P/x//H/8f/w//H/8//0//P/8v/w/+7/7v/u/+7/7f/r/+v/6v/q/+r/
6v/p/+n/6//p/+v/6//p/+n/6f/n/+f/6P/o/+j/6P/n/+f/5//o/+j/6f/p/+f/5//n
/+f/6f/p/+n/6P/m/+b/5v/k/+T/5v/n/+f/5f/l/+T/4//k/+X/5v/m/+b/5v/m/+X/
5f/l/+X/5f/n/+f/5//p/+j/5v/l/+T/5P/k/+X/5f/l/+b/5v/m/+j/6P/n/+f/5f/l
/+X/5f/l/+f/5//l/+T/5P/k/+T/5P/l/+b/6P/m/+f/5//m/+b/5v/m/+j/5f/n/+f/
5//m/+f/6P/p/+r/7P/t/+3/7f/s/+z/7P/r/+v/6//s/+z/7v/u/+z/7P/q/+r/6f/p
/+n/6f/p/+v/6//r/+r/6v/q/+r/6v/p/+n/6f/q/+r/6f/o/+f/5P/m/+b/5f/l/+P/
4//i/+H/4//j/+P/4v/i/+L/4v/i/+D/4f/h/+H/4v/i/+L/4v/h/+D/3//e/+D/4P/g
/9//3//f/9//4P/g/+D/3//f/+D/4P/g/+D/4P/g/+D/4f/k/+D/4v/u//P/9f/+/w8A
HwA5AFoAbQB6AI0AmwCSAIIAbgBKABQA2f+c/23/Uv8//zH/N/9K/2L/df+L/53/qf+3
/8b/zf/T/9v/2v/a/9r/2v/b/9v/2//c/97/3v/e/9//3v/e/97/3v/d/93/3f/d/9//
4P/g/9//4f/h/+L/4v/e/+D/4P/g/+D/4f/h/+D/4P/g/+D/4P/g/+H/4f/h/+H/4P/g
/+H/3//f/9//3//f/+D/4P/g/+D/4f/h/9//4f/h/+D/4P/g/+D/4P/h/9//4P/g/9//
4f/h/+H/4f/h/+P/4//k/+L/4v/i/+L/4//j/+P/4//l/+f/5f/l/+T/5P/k/+T/5v/m
/+b/5//n/+f/5//o/+b/5f/l/+X/4//i/+H/3//i/+P/4v/j/+P/4//j/+P/4//i/+L/
4//j/+P/4//i/+L/4//j/+L/4v/j/+P/4v/k/+X/5f/l/+L/4f/h/+D/4v/i/+H/4P/e
/97/3v/d/9//3//e/97/3v/e/93/3f/b/9n/2//b/9v/2//b/9n/1//Y/9j/2P/a/9n/
2f/Z/9j/2P/Z/9n/1//X/9f/1//X/9f/1//W/9j/2P/Y/9b/1P/W/9f/1//X/9f/1v/V
/9f/1//X/9b/2P/Y/9j/1//V/9X/1f/V/9P/0//T/9X/1//W/9b/1v/U/9T/1f/V/9X/
1v/W/9b/2P/Y/9f/1//X/9f/1//X/9b/1//W/9P/0//U/9X/1v/V/9X/1f/W/9T/1f/V
/9T/1P/W/9b/1v/W/9b/1v/X/9f/1//a/9r/2v/Z/9f/1//Y/9j/1//W/9P/0v/U/9T/
0//T/9P/0//T/9X/1f/V/9T/1P/W/9b/1v/V/9P/0//U/9T/1P/U/9T/0v/Q/9D/z//P
/83/zf/M/8v/zf/N/83/zP/M/8z/zP/M/8z/zf/N/83/yv/K/8r/yv/M/8z/zP/M/8r/
yv/K/8n/y//L/8v/zP/K/8r/yf/J/8r/yv/K/8r/yv/M/8r/x//K/8z/zv/S/9X/2//m
//H/AQAdADwAVwBiAG8AgQB8AGgAVgA6AAgA0f+W/2P/RP8v/xv/Ff8o/0D/Vf9n/3f/
hf+T/6L/rf+1/7v/vf++/7//wP/B/8H/wf/C/8L/wv/C/8P/xP/E/8T/xP/F/8X/xf/F
/8X/xv/G/8X/xf/F/8b/xv/C/8T/xP/E/8T/xf/F/8T/xP/E/8T/xP/E/8X/xf/F/8P/
wv/C/8P/w//D/8P/w//D/8T/xP/E/8L/w//D/8H/w//D/8L/wv/E/8T/xP/F/8P/xP/E
/8P/xf/F/8X/xf/D/8X/xf/G/8b/xv/G/8b/xf/F/8X/xf/F/8f/xf/F/8f/yP/J/8r/
x//G/8X/xf/F/8X/xf/G/8b/xf/F/8X/xP/E/8T/w//D/8P/wf/B/8P/w//D/8P/wf/A
/8D/wf/B/8H/wf/A/8L/w//D/8L/wP/B/8H/wP++/7//v/+//73/vf++/77/vv++/73/
vP+8/7z/vP+7/7v/u/+6/7r/uv+6/7n/uf+5/7f/uf+5/7f/t/+3/7X/tf+2/7b/tv+0
/7P/s/+z/7T/tP+1/7X/s/+z/7P/s/+x/7H/sf+w/7L/sv+y/7D/sP+y/7P/s/+x/7H/
sP+t/w==
         </WaveFormData>
      </LeadData>
      <LeadData>
         <LeadByteCountTotal>10000</LeadByteCountTotal>
         <LeadTimeOffset>0</LeadTimeOffset>
         <LeadSampleCountTotal>5000</LeadSampleCountTotal>
         <LeadAmplitudeUnitsPerBit>4.88</LeadAmplitudeUnitsPerBit>
         <LeadAmplitudeUnits>��V</LeadAmplitudeUnits>
         <LeadHighLimit>2147483647</LeadHighLimit>
         <LeadLowLimit>268435456</LeadLowLimit>
         <LeadID>V3</LeadID>
         <LeadOffsetFirstSample>0</LeadOffsetFirstSample>
         <FirstSampleBaseline>0</FirstSampleBaseline>
         <LeadSampleSize>2</LeadSampleSize>
         <LeadOff>FALSE</LeadOff>
         <BaselineSway>FALSE</BaselineSway>
         <ExcessiveACNoise>FALSE</ExcessiveACNoise>
         <MuscleNoise>FALSE</MuscleNoise>
         <LeadDataCRC32>1746728833</LeadDataCRC32>
         <WaveFormData>
7v/u/+7/7v/u/+7/7v/u/+z/7P/s/+z/7f/u/+//8P/u/+7/7v/u//D/8P/w//D/8P/w
//D/8P/v/+7/7f/s/+3/7v/v//D/8v/y//L/8v/y//P/8//z//P/8//z//P/8//0//T/
9P/0//P/8//z//P/8//z//P/9f/3//j/+P/2//b/9f/1//b/9v/0//L/9P/1//X/9f/y
//L/8f/w/+//7v/t/+3/6v/p/+n/6f/q/+r/6v/r/+r/6v/q/+r/6//r/+v/6f/p/+r/
6v/q/+n/6f/p/+n/6f/p/+n/6P/o/+n/6f/q/+r/6f/p/+r/7P/s/+z/7P/o/+j/6v/q
/+r/6v/t/+//+P8IABYALABRAHsAnQDBAOoABwEPARABBAHiAKoAZgAeAOH/tP+X/3//
d/+F/5X/ov+r/7T/wv/O/9T/3f/h/+P/5f/l/+b/5//n/+b/5v/o/+r/6v/q/+r/6v/q
/+r/6v/r/+v/7P/s/+r/6v/q/+r/6v/r/+v/6v/s/+z/7f/t/+3/7f/t/+3/6//r/+v/
6//t/+3/7f/t/+v/7P/s/+3/7//v/+//7//t/+3/7f/t/+//8P/w//D/7//v/+//7//y
//L/8v/y//D/8f/x//H/8//0//T/9f/1//X/9f/4//j/+P/4//j//f/7//v//f8BAAIA
AgACAAMAAwADAAMAAwADAAMABAAJAAkACQAKAAgACAAKAAsACwALAAsACwAMAA0ADgAP
AA4ADQALAAoACgAJAAgACAAGAAYABQAFAAEAAQD///z//P/8//z/+f/7//v/+//5//j/
+P/4//j/9f/1//P/8//z//L/8v/y//P/8v/y//L/8v/x//H/8f/w//D/8f/x//D/8P/v
/+7/8P/x//H/8f/v/+7/7v/u/+7/7v/u/+7/7v/u/+7/7v/u/+3/7P/s/+3/7f/t/+v/
7f/w//D/7//v/+//7v/u//D/8f/x/+//7//v/+//7v/u/+//7//v/+//7//x//H/8f/x
//L/8v/x//H/8v/z//H/8P/w//D/8v/y//P/8//z//P/8v/y//L/9P/0//T/8v/y//P/
8//y//H/8f/y//T/9P/2//b/9v/2//T/9P/1//X/9f/1//X/9f/3//f/+P/4//j/+P/3
//f/9v/1//T/8//0//X/+P/6//z//P/8//v/+v/6//n/9v/0//T/9f/1//f/9v/2//X/
9P/z//L/8f/x//D/7//v//H/8f/w/+//7f/u/+7/7v/u/+//7//v/+3/7f/u/+7/7v/t
/+3/7f/t/+3/7f/t/+7/7v/v/+//7v/u/+3/7f/u/+7/7v/u/+7/7P/s//D/8P/u/+7/
8//3//7/CgAeADoAXwCHAKsA0QD4ABMBHwEgARAB6ACqAGQAHgDj/7b/l/+F/4P/i/+b
/6z/t//A/8r/0v/c/+X/6f/r/+v/6//s/+3/7f/s/+z/7v/u/+7/7v/u//D/8P/w//D/
8f/x//L/8v/w//D/8P/w//D/8f/x//D/8P/w//H/8f/z//P/8//z//P/8//z//P/8//z
//P/8//x//L/8v/z//P/8//z//P/8//z//P/8//z//T/9P/0//X/9f/1//X/9P/0//T/
9P/2//f/9//3//n/+v/6//v/+//7//v//v/8//z//P/8/wEA/////wEABQAGAAYABgAH
AAcABwAHAAsACwALAAwADQANAA0ADgAOAA4AEAARAA8ADwAPAA8AEQARABEAEQARABEA
EAAQABAADwAOAA4ACwAKAAgABwAHAAcABQACAAAAAAAAAP3//////////f/8//z//P/8
//n/+f/3//f/+P/4//n/+v/4//b/9f/0//b/9f/1//X/9v/2//f/9//2//b/9f/0//T/
9f/1//X/9f/0//T/9P/y//L/8v/y//L/8v/y//L/9P/z//L/8v/z//P/8//x/+//8v/y
//H/8f/x//D/8P/x//P/9P/z//H/8f/x//D/8v/z//P/8//z//P/9f/1//P/8//0//T/
8f/x//L/8//1//T/9P/0//T/9P/1//X/9f/1//T/9P/0//b/9v/2//T/9P/1//X/9P/z
//P/9P/y//L/8v/y//P/9v/4//j/+P/4//j/+P/5//n/+f/5//n/+f/5//n/+v/6//n/
+P/2//X/9v/3//j/+f/3//f/+f/6//z//P/8//v/+//8//z/+v/2//b/9//3//n/+P/4
//f/9v/1//T/8//1//T/8//z//H/8f/w/+//7//w//D/8P/w//H/8f/x/+3/7f/u/+7/
8P/v/+//7//t/+3/7f/t/+7/7v/v/+//8P/w/+//7//w//D/8P/w//D/8v/w//D/8P/y
//L/8//v//L//v8MACAAQQBlAIUApwDOAPcAEwEeAR4BCgHcAJ4AWgATANr/t/+h/4v/
h/+Z/6b/r/+6/8j/0P/a/+H/5//p/+v/6//s/+3/7//u/+7/8P/v/+7/7f/s/+z/7P/s
/+z/7//v//D/8P/w//D/8P/w//D/8f/x//D/7v/u/+//7//x//H/8f/x/+//7//v/+//
7//v/+//7//v//D/8P/x//H/8f/x//H/8f/x//H/8f/x//L/8v/y//X/9f/1//X/9P/0
//T/9P/0//X/9f/1//P/9P/0//X/9//3//f/+v/4//j/+P/4//v/+f/5//v///8AAAAA
AAADAAMAAwADAAUABQAFAAYACQAJAAkACgALAAwADwARAA4ADQAMAAsADQANAA0ADQAN
AA0ADAAMAA4ADQAMAAwACAAIAAcABwADAAMAAQD+////AAABAP///////////f/8//z/
/P/8//v/+//5//n/+f/4//j/+P/3//b/9v/2//T/8//z//P/9P/0//X/9f/4//j/9//2
//P/8//y//H/8f/w//D/8P/w//D/8P/w//H/8v/z//T/8v/x//D/8P/v/+//7//t/+//
8v/y//H/8f/x//D/8P/w//H/8f/v/+//7//v/+7/7v/v/+//7//v/+//8f/x/+//7//w
//D/8f/x//L/8//x//D/8P/w//D/8P/x//H/8//z//L/8v/w//L/8v/y//D/8P/x//H/
8P/v/+//8P/w//D/8P/w//P/8f/x//L/8v/0//T/9P/0//T/9P/1//X/9//3//f/9//3
//f/+P/4//j/+P/3//f/9//3//f/9//2//X/9v/2//f/+P/5//n/+//8//z/+v/3//b/
9v/1//X/9P/0//P/9P/z//L/8f/v/+7/7f/t/+//7//u/+3/6//s/+z/7P/s/+3/7f/t
/+v/6//s/+z/7P/r/+v/6//r/+v/6//r/+r/6v/r/+v/7f/u/+7/7//u/+7/7v/u/+z/
7v/u/+r/7P/u//D/7//x//T//P8IABwAOwBfAIEAowDKAO8ABwESARYB/gDOAIoARAAF
ANb/s/+Z/4f/h/+V/6D/rf+8/8T/zP/Y/+H/5f/p/+n/6f/q/+v/6f/o/+j/6v/s/+z/
7P/s/+7/7v/u/+7/7f/t/+7/7v/u/+7/7v/u/+7/7//v/+7/7f/s/+z/6//t/+3/7f/t
/+v/6//r/+v/7P/t/+7/7//t/+7/7v/v/+//7//v/+//8f/x//H/8f/v//D/8P/w//H/
8f/x//H/8v/y//L/8v/y//P/8//z//P/9P/0//X/9f/1//X/+P/4//j/+P/4//v/+f/5
//v/+//8//z//P///////////wMAAwADAAQACQAJAAkACgAIAAgACgALAAsACwALAAsA
CwALAAsACwALAAsACgAKAAoACQAIAAgABgAGAAUABQAEAAUABAACAAEAAAD///v/+//7
//v/+f/4//j/+P/4//n/+f/3//f/9v/0//P/8v/y//L/8//0//L/8f/x//H/8P/w//H/
8f/w//D/7//u/+7/7//v/+//7//u/+7/7v/u/+7/7v/u/+7/7v/u/+7/7v/t/+z/7P/t
/+3/7f/r/+v/7v/u/+3/6//r/+r/6v/s/+3/7f/r/+v/6//r/+r/6v/r/+v/6//r/+v/
7f/t/+v/6//s/+z/6f/p/+r/6//s/+z/7f/u/+7/7v/v/+//8f/x//D/8P/u//D/8P/w
/+7/7v/v/+//7v/t/+3/7v/u/+7/7v/u/+v/6//v//T/9P/0//T/9P/0//T/9f/1//T/
8//y//H/8//z//T/9P/0//T/8//z//X/9f/1//X/9f/1//f/+P/2//b/9v/1//f/+P/4
//b/9P/0//X/9f/z//L/8v/x//D/7//u/+3/7//u/+3/7f/s/+v/6f/n/+j/6v/r/+z/
7P/t/+3/7f/p/+n/6v/q/+r/6f/p/+n/6//r/+v/6//o/+j/6f/p/+r/6v/p/+n/6v/q
/+r/6v/u/+z/6v/q/+7/7v/s/+//9f/8/woAIgBAAGEAhQCpAM8A8gALARUBEgH6ANAA
kABKAAgA0f+s/5H/ff+B/4//nf+o/7X/wP/I/9D/2P/h/+X/5f/l/+X/5v/n/+j/6P/p
/+z/6//q/+n/6P/q/+r/6v/q/+v/6//s/+z/6v/q/+r/6v/q/+v/6//q/+v/7P/u/+//
7f/t/+3/7f/t/+3/7f/t/+3/7f/t/+3/7f/u/+7/7//x//H/8f/x//H/8f/x//H/7//w
//D/8P/x//H/8f/x//L/8v/y//L/8P/x//H/8f/z//T/9P/1//f/9//3//r/+P/4//j/
+P/9//v/+//9////AAAAAAAABQAFAAUABQAHAAcABwAIAAkACQAJAAoACAAIAAoACwAL
AAsACwALAAsACwALAAsADQANAAwADAAKAAkACAAIAAYABgAFAAUAAQABAP///P/+//7/
/v/7//n/+f/5//f/9v/2//b/9v/1//X/8//z//X/9P/0//T/8//y//L/8v/y//H/8f/x
//D/8P/x//H/8P/w/+//7v/w//H/8f/x/+3/7P/s/+z/7P/s/+z/7P/s/+z/7P/s/+7/
7f/s/+z/6//r/+v/6f/p/+z/7P/r/+z/7f/t/+7/7v/v/+//7f/t/+3/7f/s/+z/7f/t
/+3/7f/t/+//7//v/+//8P/w/+//7//w//H/8f/w//D/8P/w//D/8f/x//H/8f/w//D/
8P/y//L/8v/w//D/8f/x//D/7//v//D/8P/u/+7/7//w//H/8v/0//T/9f/1//P/8//z
//P/8//z//T/9P/0//T/8//z//P/8//z//P/9f/1//f/+P/4//j/+P/3//X/9v/2//T/
9P/0//X/9f/z//L/8v/x//L/8f/w/+//7//u/+3/7f/t/+3/7P/r/+v/7P/s/+z/6//r
/+r/6f/o/+n/6//s/+z/6//r/+v/6f/p/+n/6f/q/+r/6//r/+r/6v/p/+n/6v/q/+r/
6v/o/+r/6v/u//D/8P/u/+//8f/2/wIAFAAuAFEAdwCdAMUA6gAHARMBHAEQAeoAsgBw
ACYA6//A/5//h/+B/4v/l/+k/7H/vv/G/9D/2v/f/+H/5f/j/+P/5P/l/+b/5v/n/+r/
6P/o/+j/6P/q/+r/6v/q/+n/6f/q/+r/6//s/+3/7v/s/+3/7f/s/+r/6v/r/+v/6//r
/+v/6//s/+3/7v/v/+//7//v/+//7f/u/+7/7//v/+//7//v//H/8f/x//H/7//w//D/
8P/x//H/8f/x//T/9P/0//T/8v/z//P/8//z//T/9P/1//f/9//3//r/+v/6//r/+v/9
//v/+//9////AAAAAAAAAwADAAMAAwAHAAcABwAIAAoACQAIAAgACgAKAAwADQANAA0A
DQANAAsACwALAAsACwALAAoACgAKAAkACAAIAAYABgAFAAUAAwADAAEA/v8AAAAAAAD9
//z/+//6//f/9//4//n/+v/4//f/9P/z//X/9P/0//T/8//y//L/8v/0//P/8//z//L/
8v/z//P/8v/y//H/8P/u/+//7//v/+7/7v/v//D/7v/u/+7/7v/u/+7/7v/u//D/7//u
/+7/7f/t/+3/6//s//D/8f/x/+7/7f/r/+r/6//t/+7/7f/t/+3/7f/s/+r/6//r/+v/
7P/t//D/8f/x//H/8v/y/+//7//w//H/8f/w//D/8P/y//L/8//z//H/8f/w//D/8P/y
//L/8v/w//D/8f/x//D/7//v//D/8P/w//D/8P/v/+//7//w//D/8P/w//D/7v/v/+//
7//t/+3/7//v/+7/8f/y//P/9P/y//L/8//z//X/9f/1//X/9//3//j/+P/3//b/9P/z
//X/9f/1//X/9f/1//f/+P/4//j/+P/3//f/+P/4//b/9v/2//f/9//3//b/9v/1//L/
8f/w/+//7//u/+3/7f/t/+3/7P/r/+v/7P/s/+z/7v/v/+//7//r/+v/7P/s/+7/7f/t
/+3/6//r/+v/6//s/+z/7f/t/+7/7v/t/+3/7P/s/+z/7P/s/+r/7v/u/+r/7P/w//H/
8//4/wAAEgAsAE0AbwCRALcA3gD/AA8BGAESAfQAvgB6ADQA9//I/6v/k/+F/43/n/+q
/7f/wP/K/9b/3v/h/+f/7f/r/+v/7P/t/+z/6v/p/+r/7P/s/+z/7P/s/+z/7P/s/+3/
7f/u/+7/7v/u/+7/7v/u/+//7//u/+7/7v/v/+//8f/x//H/8f/w/+//7v/t/+7/7//w
//H/8f/y//L/8//y//H/8P/v//H/8f/x//H/8//0//T/9P/z//P/8//z//L/8v/y//L/
9P/1//X/9f/1//b/9v/3//f/9//3//r/+P/4//j/+P/9//v/+//9////AAAAAAAAAwAD
AAMAAwAFAAUABQAGAAkACQAJAAoACAAIAAoACwALAAsACwALAAsACwALAAsADQANAAwA
DAAOAA0ADAAMAAgACAAHAAcABwAHAAUAAgAEAAQABAABAP////////3/+v/6//r/+v/7
//v/+f/5//n/+P/4//j/9//2//b/9v/2//X/9f/1//L/8v/z//P/9P/0//P/8v/y//P/
8//z//P/8v/y//L/9P/0//T/9P/0//T/9P/0//L/8f/w//D/7//v/+//7f/v//L/8v/x
//P/8//y//L/8f/x//D/7f/v/+//7//u/+7/7//v/+//8f/x//P/8//x//H/8v/y//H/
8f/y//P/8//y//L/8v/y//L/8//z//P/8//y//L/8P/y//L/8v/y//L/8//z//L/8f/x
//L/8P/w//D/8P/v/+//7//w//L/9P/0//T/9P/0//b/9v/3//f/9//3//f/9//1//X/
9v/2//j/+P/3//f/9//3//f/9//1//X/9//4//r/+v/6//n/9//4//j/9v/0//T/9f/1
//X/9P/0//P/9P/z//L/8f/x//D/7//v/+3/7f/s/+v/7f/u/+7/7v/s/+3/7f/t/+v/
6//s/+z/7P/r/+v/6//t/+3/7f/t/+z/7P/t/+3/7P/s/+v/6//s/+z/7P/s/+7/7P/s
/+z/8P/w/+7/6//v//b//v8OACIAPQBlAIsAqwDQAPEABwEQARAB9ADAAH4ANAD1/8r/
qf+P/4P/i/+b/6j/s/++/8r/0P/a/+H/5f/p/+n/6f/q/+v/6//q/+r/7P/u/+7/7v/u
/+z/7P/s/+z/6//r/+z/7P/s/+z/7P/s/+7/7//v/+7/7v/u/+//7//v/+//7//v/+//
7//v/+//8f/x//H/8f/v//D/8P/x/+//7//v/+//8f/x//H/8f/x//L/8v/y//H/8f/x
//H/8P/w//D/8P/x//P/9P/1//f/+P/4//n/+P/3//b/+P/6//r/+v/6//v/+f/5//v/
//8AAAAAAAADAAMAAwADAAUABQAFAAYABwAHAAcACAAKAAoADAANAA0ADQANAA0ADQAN
AA0ADQALAAsACgAKAAsACwALAAwACgAKAAkACQAHAAcABQACAAAAAAAAAP3//f/9//3/
+//6//r/+v/6//n/+f/3//f/9//2//b/9v/3//b/9v/2//X/8//y//H/8P/w//H/8f/z
//T/9P/0//L/8//z//P/8//y//L/8v/y//L/8v/y//D/8P/w//D/8P/v/+7/7v/v/+//
7//t/+3/8P/w/+//7f/t/+z/7P/v//H/8v/x/+//7//v/+7/7v/v/+//7//t/+3/7//v
/+//7//w//D/7//v//D/8f/x//D/8P/w//L/8v/z//P/8//z//L/8v/w//L/8v/y//L/
8v/z//P/8v/x//H/8v/0//T/8v/w//T/9v/2//b/9v/1//T/9P/z//T/9f/2//f/9f/1
//b/9v/2//b/9f/1//X/9f/1//X/9f/1//f/+P/6//r/+v/5//n/+v/6//j/9P/0//X/
9f/1//T/9P/z//T/8//y//H/7//u/+3/7f/v/+//7v/t/+v/7P/s/+z/7P/t/+3/7f/t
/+3/7v/u/+z/6//r/+v/6//r/+v/6//q/+r/6//r/+7/7v/t/+3/7f/s/+v/6v/s/+7/
7v/s/+z/7P/u//H/8//4/wYAGAAwAFUAfQCjAMkA7AAHARUBFgEIAeYAsABsACYA6f+6
/5n/g/95/4X/lf+i/6//vv/G/87/2P/f/+P/5//p/+n/6v/r/+n/6P/o/+r/7P/s/+z/
7P/q/+r/6v/q/+3/7f/u/+7/7P/s/+z/7P/s/+3/7f/s/+7/7v/v/+//7//v/+//7//v
/+//7//v/+//7//v/+//7f/u/+7/7//v/+//7//v//H/8f/x//H/8f/y//L/8v/x//H/
8f/x//T/9P/0//T/8v/z//P/8//1//b/9v/3//f/9//3//r//P/8//z//P/9//v/+//9
////AAAAAAAABQAFAAUABQAHAAcABwAIAAsACwALAAwADAAMAA4ADwANAA0ADQANAAsA
CwALAAsADAANAA0ADgANAAsACQAIAAgACAAHAAcABAADAAAA/P/9//7////9//v/+//7
//n/+P/4//j/+P/3//f/9f/1//X/9P/0//T/8//y//L/8v/y//H/8f/x//D/8P/x//H/
8v/y//H/8P/w//H/8f/x//H/8P/w//D/7v/u/+7/7v/s/+z/7P/s/+7/7f/s/+z/6//r
/+v/6f/r/+7/7v/t/+3/7f/s/+z/7v/v/+//7f/t/+3/7f/s/+z/7f/t/+3/6//r/+3/
7f/u/+//8f/y//P/8//0//X/8//y//L/8v/y//L/8//z//H/8f/w//D/8P/y//L/8v/w
//D/8f/x//L/8f/v//D/8v/y//L/8v/y//T/9P/1//X/9f/1//X/9f/z//P/9P/0//T/
9P/z//P/8//z//P/8//z//P/9f/2//b/9v/2//X/9f/2//b/9P/0//T/9f/1//X/9P/0
//P/8P/v/+7/7f/t/+z/6//r/+3/7f/s/+v/6f/q/+r/6v/q/+v/6//r/+n/6f/q/+r/
6v/p/+n/6f/r/+v/6//r/+j/6P/p/+n/6v/q/+n/6f/o/+j/6P/o/+z/6P/q/+7/7P/o
/+j/6//v//b/AAASACwATQBzAJcAvQDkAAEBEQEUAQwB7AC0AHAALADt/8D/o/+J/33/
h/+Z/6T/r/++/8j/zv/W/93/4f/l/+f/5//o/+n/6f/o/+j/6v/p/+j/5//m/+j/6P/o
/+j/6f/p/+r/6v/q/+r/6v/q/+r/6//r/+r/6v/q/+v/6//r/+v/6//r/+3/7f/t/+3/
6//r/+v/6//t/+7/7v/v/+3/7f/t/+3/7f/t/+3/7f/t/+7/7v/u//H/8f/x//H/8P/w
//D/8P/y//P/8//z//H/8v/y//P/9f/1//X/+P/4//j/+P/4//v/+f/5//v/+//8//z/
/P8BAAEAAQABAAMAAwADAAQABwAHAAcACAAGAAYACAAJAAkACQAJAAkACwALAAsACwAJ
AAkACAAIAAoACQAIAAgABAAEAAMAAwADAAMAAQD+//z//P/8//n/+//7//v/+f/2//b/
9v/2//X/9f/z//P/9f/0//T/9P/x//D/8P/w//L/8f/x//H/8P/w//H/8f/y//L/8f/w
/+7/7//v/+//7//u/+7/7v/u/+7/7v/u/+7/7v/u/+7/7v/t/+z/7P/v/+//7//t/+v/
7v/u/+3/7f/t/+z/7P/q/+v/6//p/+r/6//s/+z/7P/t/+3/7f/t/+3/7//v/+3/7f/u
/+7/7f/t/+7/7//v/+7/7v/u/+7/7v/v/+//7f/t/+z/7P/u//D/8P/w/+7/7v/v/+//
7P/r/+v/7P/u/+7/7v/u/+v/6//r/+z/7P/s/+z/7P/u/+//7v/w//D/8P/w//D/8P/x
//H/8f/x//H/8f/x//H/8v/y//L/8v/x//H/8f/x//H/8f/x//H/8//0//T/9P/0//P/
8f/y//L/8P/u/+7/7//v//H/8P/w/+//7P/r/+r/6f/r/+r/6f/p/+n/6f/o/+f/5//o
/+j/6P/m/+f/5//n/+f/5//o/+j/6P/n/+f/5//n/+f/5//n/+T/5P/l/+X/6P/o/+f/
5//m/+b/5v/m/+j/6v/o/+j/6P/o/+b/6f/t//L/+v8MACYARwBrAI8AtQDcAPkACwES
AQQB3gCoAGQAIADl/7j/nf+J/3//h/+Z/6j/sf+8/8b/0P/W/9v/4f/h/+P/4//k/+X/
4//i/+L/5P/k/+T/5P/k/+T/5P/k/+T/5f/l/+b/5v/m/+b/5v/m/+b/5//n/+b/6P/o
/+n/6f/n/+f/5//n/+f/5//n/+f/6f/p/+n/6f/n/+j/6P/p/+n/6f/p/+n/6f/p/+n/
6f/p/+r/6v/q/+v/6//r/+v/7P/s/+z/7P/q/+v/6//r/+v/7P/s/+3/7//v/+//8v/w
//D/8P/w//P/8f/x//P/8//0//T/9P/5//n/+f/5//v/+//7//z//f/9//3//v8AAAAA
AgADAAEAAQABAAEAAQABAAEAAQADAAMAAgACAAIAAQAAAAAA//8AAAAAAQD+//3/+v/2
//j/+P/4//X/8//z//P/8f/y//L/8v/y/+//7//t/+3/7f/s/+z/7P/r/+r/6v/q/+r/
6f/p/+n/6v/q/+v/6//r/+r/6P/m/+b/5//n/+f/5//m/+b/5v/o/+j/6P/o/+j/6P/o
/+j/6P/n/+b/5v/l/+X/5f/j/+P/5v/m/+X/4//j/+L/4v/k/+X/5f/j/+P/4//j/+L/
4P/h/+H/4f/j/+P/5f/l/+T/4//j/+L/4//j/+T/5f/l/+T/5P/k/+T/5P/l/+X/5f/l
/+T/5P/k/+b/5v/m/+L/4v/j/+P/4//j/+T/5v/k/+T/5P/k/+X/5f/l/+b/5P/m/+b/
5v/k/+X/5v/n/+j/6v/q/+v/6//r/+v/6//r/+n/6f/q/+r/7P/s/+v/6//p/+n/6f/p
/+n/6f/r/+z/7P/s/+z/6//r/+z/7P/q/+r/6v/r/+v/6v/o/+f/5f/m/+X/5P/j/+X/
5P/j/+P/4f/h/+D/3//f/+D/4P/g/+D/4f/h/+H/3//f/+D/4P/e/93/3f/d/9//3//f
/9//3P/c/93/3f/e/97/3f/d/+D/4P/g/+D/3v/g/97/3v/g/9r/3P/l/+f/6P/2/wwA
IgBDAGkAiwCxANgA8wD/AAQB+ADUAJoAVAAMAM//qP+N/3f/c/+B/43/mP+n/7L/uv/E
/9D/0//X/9v/2f/Z/9r/2//b/9r/2v/c/97/3v/e/97/3f/c/9v/2v/b/9v/3P/c/9z/
3P/c/9z/3v/f/9//3v/e/97/3//f/9//3//f/9//3//f/9//3//f/9//3//f/9//4P/g
/+H/3//f/9//3//f/9//3//f/9//4P/g/+D/4f/h/+H/4f/i/+L/4v/i/+L/4//j/+P/
4//k/+T/5f/l/+X/5f/o/+b/5v/m/+b/6//p/+n/6//t/+7/7v/u/+//7//v/+//8v/z
//T/9v/3//f/9//4//j/+P/6//v/+P/3//b/9f/4//n/+v/7//n/+f/4//j/+P/3//b/
9v/0//T/8//z/+//7//t/+r/6v/q/+r/5//p/+n/6f/n/+T/5P/k/+T/4//j/+H/4f/f
/97/3v/e/97/3v/f/+D/4P/f/9//3//c/9z/3f/d/9z/3P/b/9r/2v/b/9v/2//a/9r/
2//c/9r/2v/a/9r/2P/Y/9j/2P/a/9n/2P/Y/9n/2f/Z/9f/1f/Y/9j/1//X/9f/1v/W
/9b/1//X/9X/1v/X/9j/2P/W/9f/1//X/9X/1f/X/9f/1//X/9j/2P/X/9f/2P/Z/9n/
2P/Y/9j/2P/Y/9n/2f/b/9v/2v/a/9n/2v/Z/9j/2P/Y/9n/2f/a/9n/2f/a/9j/2P/Y
/9j/2f/Y/9r/2v/a/9r/3P/c/93/3f/d/93/3f/d/9v/2//c/9z/2v/a/9n/2f/Z/9n/
2f/Z/9n/2f/b/9z/3v/e/97/3f/f/+D/4P/e/9r/2v/b/9v/2//a/9r/2f/Y/9f/1v/V
/9P/0v/R/9H/0//T/9L/0f/P/9D/0P/Q/9L/0//T/9P/z//P/9D/0P/S/9H/0f/R/8//
z//P/8//zv/O/8//z//Q/9D/z//P/9D/0P/Q/9D/zv/S/9D/zv/O/9D/zv/R/9P/2P/k
//b/DgAxAFkAfQCdAMQA5wD1APYA8gDWAKAAXgAYANX/pv+F/2n/W/9l/3X/gv+N/5r/
oP+q/7b/vf/B/8f/yf/J/8r/y//J/8j/yP/K/8r/yv/K/8r/zP/M/8z/zP/L/8v/zP/M
/8z/zP/M/8z/zP/N/83/zP/K/8r/y//L/83/zf/N/83/zf/N/83/zf/L/8v/y//L/8v/
zP/M/83/y//L/8v/y//N/83/zf/N/83/zv/O/87/zf/N/83/zf/Q/9D/0P/Q/9D/0f/R
/9H/z//Q/9D/0f/T/9P/0//W/9b/1v/W/9b/1//V/9X/1//X/9j/2P/Y/97/3//g/+H/
4v/h/+D/4P/h/+H/4f/i/+T/5P/m/+f/5v/l/+T/4//l/+X/5f/l/+f/5//m/+b/5P/j
/+L/4v/e/97/3f/d/9v/2//Z/9b/1v/W/9b/0//T/9P/0//R/8//zv/N/8z/zf/N/8v/
y//L/8r/yv/K/8n/yP/I/8j/yP/H/8f/x//G/8b/x//H/8b/xv/F/8T/wv/D/8P/w//D
/8L/wv/C/8L/wv/C/8L/wP/A/8D/wP++/73/vP+8/7//v/+//73/vf/A/8D/v/+//7//
vP+6/w==
         </WaveFormData>
      </LeadData>
      <LeadData>
         <LeadByteCountTotal>10000</LeadByteCountTotal>
         <LeadTimeOffset>0</LeadTimeOffset>
         <LeadSampleCountTotal>5000</LeadSampleCountTotal>
         <LeadAmplitudeUnitsPerBit>4.88</LeadAmplitudeUnitsPerBit>
         <LeadAmplitudeUnits>��V</LeadAmplitudeUnits>
         <LeadHighLimit>2147483647</LeadHighLimit>
         <LeadLowLimit>268435456</LeadLowLimit>
         <LeadID>V4</LeadID>
         <LeadOffsetFirstSample>0</LeadOffsetFirstSample>
         <FirstSampleBaseline>0</FirstSampleBaseline>
         <LeadSampleSize>2</LeadSampleSize>
         <LeadOff>FALSE</LeadOff>
         <BaselineSway>FALSE</BaselineSway>
         <ExcessiveACNoise>FALSE</ExcessiveACNoise>
         <MuscleNoise>FALSE</MuscleNoise>
         <LeadDataCRC32>3484366983</LeadDataCRC32>
         <WaveFormData>
8P/w//D/8P/y//L/8v/y//D/8P/w//D/8v/y//L/8v/y//L/8v/y//L/8v/y//L/8v/y
//L/8v/w//D/8P/w//L/8v/y//L/9P/0//T/9P/0//X/9f/1//b/9v/1//X/9f/2//b/
9v/0//P/8//0//b/9v/2//b/9v/3//j/+f/3//f/9//3//f/9//2//X/9v/2//f/9//z
//L/8f/w/+//7v/t/+3/7f/s/+v/6//t/+3/7P/s/+r/6v/q/+r/6v/r/+v/6v/q/+r/
6v/q/+r/6v/o/+r/6v/q/+n/6P/q/+v/7P/s/+z/6v/q/+v/6//r/+v/7P/o/+j/6P/o
/+b/5v/m/+f/7f/9/wsAHgA/AGMAhACqANAA7AD6AP8A+ADaAKsAcAAyAP3/2v/F/7b/
sf+3/8D/xP/G/83/1f/c/9//5v/o/+j/6v/q/+r/6//p/+j/6P/p/+v/6//r/+v/6//r
/+r/6v/t/+7/7v/u/+z/7P/s/+z/7f/t/+3/7P/s/+3/7f/t/+3/7f/u/+7/7v/t/+3/
7f/t/+3/7f/u/+z/7P/s/+3/7//u/+7/7//t/+3/7f/t/+3/7v/u/+7/7v/u/+3/7f/v
//D/8f/y//L/8//z//P/8v/0//T/9P/1//X/9v/2//r/+v/7//v//P/8//7///8CAAQA
BAAEAAcACAAJAAoACQALAAgACwAPAA8ADwARAA8AEAARABIAFAAUABUAFQAXABcAFwAX
ABUAFQAUABAADwAOAA0ADAAMAAsACwAIAAMAAgACAP/////+//7/+//8//z/+v/6//f/
9//4//j/9v/0//P/8v/y//L/8v/y//P/8v/x//H/8//z//P/8//y//H/8P/v/+//7//v
/+3/7//v//D/8P/u/+3/7f/t/+//7//v/+7/6//r/+z/7v/u/+3/7P/r/+3/7f/t/+3/
7//w//D/8P/u/+7/7f/t/+//7//v/+//7//v/+//7//v/+//7//w//L/8v/0//T/9f/1
//X/9f/z//P/8//1//X/9P/0//T/8v/y//L/8//1//X/9f/0//L/8//0//T/9P/0//T/
9P/z//P/8//z//X/9P/2//b/9v/2//b/9v/3//f/9//4//j/9//5//n/+v/6//r/+v/5
//n/+f/4//f/9v/3//j/+v/8/////////////f/9//3//P/5//j/+P/5//v/+f/4//f/
9P/z//L/8f/z//P/8v/x//H/8f/x//D/7v/u/+7/7v/u/+7/7//v//D/8P/w//D/8P/w
//D/7v/u/+7/7v/t/+7/7v/v//D/8P/w/+7/7v/x//H/8f/x//D/7v/u//D/8P/s/+r/
7P/v//X/AQATACwATQBvAJIAvADgAPoACgEPAQYB4gCrAG4ANAABANz/x/+8/7n/u//C
/8r/0P/V/9v/4P/n/+7/8P/w/+7/7v/u/+//8f/w//D/8f/v/+//7//v//D/8f/x//L/
8//0//T/9P/y//L/8v/y//P/8//z//L/8v/z//P/8//z//P/9P/0//T/8//z//P/8//z
//P/9P/y//L/8v/z//P/8v/y//P/9f/1//X/9f/1//b/9v/2//j/+P/3//f/+P/4//j/
+P/4//n/+f/5//r//P/8//z//f/9//7//v8AAAAAAQABAAIAAgAEAAUACAAKAAoACgAM
AAwADAAMAA4AEQAPABMAEwATABMAFQAXABgAGQAaABgAGAAZABkAGQAZABkAGQAaABsA
GwAYABcAFgAVABQAEAAPAA8ADAALAAoACgAHAAMAAgACAP//AAAAAP7//v/9//3//v/+
//z/+v/5//j/+P/4//j/+P/3//b/9f/1//X/9f/1//X/9f/1//X/9f/3//f/9//1//P/
8//0//T/9v/1//X/9f/z//P/8//y//H/8f/y//T/9v/1//T/8//z//P/8//z//L/8v/x
//D/8v/y//H/8f/z//P/8//z//P/8//z//P/8//z//P/9P/y//L/9P/0//P/8//z//P/
8//z//P/9f/1//T/9P/0//b/9v/2//f/9f/1//X/9P/2//f/+P/4//b/9v/2//b/8//z
//P/8//x//H/8f/x//P/9P/2//b/9v/2//b/9v/3//f/9//4//j/9//5//n/+v/6//n/
+P/2//X/9//4//n/+v/4//j/+f/6//v/+//7//v//f/9//3//P/5//j/+P/5//v/+f/4
//f/9v/1//T/8//z//P/8v/x/+//7//v/+7/8P/w//D/8P/w//D/8f/x/+//7v/t/+z/
7f/u/+//7v/u/+7/7v/t/+7/7v/v//D/7v/u/+z/7P/v/+//7//v/+7/8P/w/+7/7v/u
//D/7v/n/+n/8////xIALwBNAGoAjgC0ANgA8gABAQYB9gDRAJwAZAAnAPb/2//M/73/
uf/C/8j/yv/R/9f/3P/h/+j/6v/q/+z/7P/s/+3/7//u/+7/7//u/+3/7P/r/+3/7f/s
/+z/7f/u/+7/7v/u/+7/7v/u/+//7//v/+7/7P/t/+3/7f/v/+//8P/w//D/7//v/+//
7//v/+//8P/u/+7/7v/v//H/8P/w//H/7//v/+//7//x//L/8v/y//T/9P/z//P/8v/y
//L/8v/y//P/8//z//T/9v/2//b/9//3//j/+P/4//j/+f/5//r/+v/8//3/AAACAAIA
AgADAAQABQAGAAcACQAGAAkACwALAAsADQAOABAAEgAUABEAEAAQAA8AEQARABEAEQAQ
ABEAEQAOAA4ADgAOAA4ACgAJAAkABgABAAAAAAD9//7//v////3//P/8//r/+v/3//f/
+P/4//b/9P/z//L/8v/y//L/8v/x//D/7//v/+3/7f/t/+3/7//v/+//7//w//H/8v/x
//D/7//v/+7/7v/t/+3/7f/t/+3/7f/s/+3/7f/u//D/7v/t/+z/6//r/+v/6//r/+3/
7v/u/+7/7v/u/+3/7f/v/+//7//v/+3/7f/t/+3/7f/t/+3/7v/u/+7/8P/w/+3/7f/t
/+3/7//v/+//8f/x//D/8P/w//D/8P/w//H/8f/x//H/8P/w//H/8v/y//D/8P/w//D/
7//v/+//7//x//H/8f/x//P/8f/w//D/8P/x//L/8//0//T/9P/1//X/9f/2//b/9f/3
//f/+P/4//j/+P/3//f/9v/2//b/9v/0//T/9f/2//j/+f/6//v/+//7//v/+v/4//b/
9f/1//f/9f/0//P/8v/x//D/7//v/+//7v/t/+3/7f/t/+z/7P/s/+z/7P/s/+z/7f/t
/+z/7P/s/+z/7P/s/+z/6v/s/+z/7P/r/+r/6v/r/+z/7f/u/+3/7v/t/+3/7f/t/+z/
7v/u/+z/6v/s/+z/7P/r/+3/8f/9/xAAKwBJAGgAigCwANAA5gD3APwA7gDDAIwAUAAb
APT/2//G/7n/uf/A/8L/yP/T/9f/2v/j/+j/6v/s/+z/7P/s/+3/7f/s/+z/7f/t/+3/
7f/t/+//7//u/+7/7//w//D/8P/u/+7/7v/u/+//7//v/+7/7P/t/+3/7f/v/+//8P/w
/+//7f/s/+v/7f/t/+3/7v/u/+7/7v/v/+//7v/u/+//8f/x//H/8f/v//D/8P/w//D/
8P/v/+//8v/y//L/8v/y//P/8//z//L/9P/0//T/9f/1//b/9v/2//b/9//3//r/+v/8
//3//P/+//7//v///wAAAQACAAUABwAEAAcACwALAAsADQAMAAwADAAMAA4ADgAPAA8A
EQARABEAEQAQABEAEQAOAA0ADAALAAoACAAHAAcABAACAAIAAwABAP3//P/8//n/+P/4
//b/9v/x//H/8v/y//P/8v/y//L/8f/w/+//7v/w//D/8P/x/+//7//v/+//7f/t/+3/
7f/v/+//7//t/+3/7f/u/+7/7v/t/+3/7f/t/+3/7f/s/+3/7f/u//D/7v/t/+z/6//r
/+v/6//r/+v/7P/s/+z/7P/s/+v/6//r/+v/6//r/+v/6//r/+v/6//r/+v/7P/s/+z/
7v/u/+3/7f/t/+3/6//r/+v/7f/v/+7/7v/u/+7/7v/u/+//8f/x//H/8P/w//H/8v/y
//D/8P/w//D/8f/x//H/8f/v/+//7//v/+3/7//w//b/9P/0//T/9P/0//T/9f/1//P/
9P/0//P/8//z//T/9P/0//T/8//z//X/9v/3//j/9v/2//f/+P/5//n/+f/5//n/+f/5
//j/9//2//b/9//1//P/8v/x//L/8f/w/+//7//v/+7/7f/r/+v/6//q/+z/7P/s/+z/
7v/u/+//7//t/+z/6//q/+r/6v/q/+j/7P/s/+z/6//o/+j/6f/q/+r/6v/o/+j/6//r
/+v/6//u/+z/6v/q/+7/7v/o/+r/7f/x/wEAGQAyAE8AbQCUALoA3AD0AAIBAwHwAMwA
lQBYABwA8f/U/8H/tv+3/7v/wP/G/8z/0//Z/9z/4f/o/+r/6P/o/+j/6P/p/+v/6v/q
/+v/6f/p/+n/6f/r/+v/6v/q/+v/7P/s/+z/7P/s/+z/7P/t/+3/7f/s/+7/7//v/+//
7f/t/+7/7v/u/+3/7f/t/+3/7f/t/+7/7v/u/+7/7//x//D/8P/x//H/8f/x//H/8f/y
//L/8v/y//L/8f/x//T/9P/0//T/8v/z//P/8//2//j/+P/4//v/+//8//z//P/8//3/
/f/+//7/AAABAAIABAAEAAQABwAIAAkACgANAA8ADAAPABEAEQARABMAEQASABMAFAAU
ABQAFQAVABUAFQAVABUAFAAVABUAEgATABIAEQAQAAwACwALAAgABwAGAAYAAwD///7/
/v/7//z//P/6//r/9//3//j/+P/2//T/8//y//T/9P/0//T/8f/w/+//7//x//H/8f/x
/+//7//v/+//7//v/+//7f/v/+//8P/w/+7/7f/t/+3/7f/t/+3/7P/p/+n/6v/s/+7/
7f/s/+v/6f/p/+n/6f/p/+r/6v/q/+v/7P/s/+3/7f/t/+3/7f/t/+3/7f/t/+3/7f/t
/+7/7v/u//D/8P/v/+//7//v/+//7//v//H/8//y//L/8v/w//D/8P/x//H/8f/x//D/
8P/x//L/8v/w//D/8P/w/+//7//v/+//7//r/+7/7//w//H/8v/y//L/8//z//H/8v/y
//H/8//z//T/9P/y//L/8f/x//T/9P/0//T/9P/0//X/9v/3//f/9//3//X/9f/1//T/
8//y//L/8//z//H/8P/v//D/7//u/+3/7f/t/+z/6//p/+n/6f/o/+j/6P/o/+j/5//m
/+b/5f/k/+T/5P/k/+b/5v/m/+T/5v/m/+b/5f/m/+b/5//o/+f/5v/j/+L/5f/l/+X/
5f/k/+b/5v/o/+r/6v/m/+T/5f/p//X/BQAeADsAWwCCAKoA0ADqAPoABQEAAd4ArwB2
ADYAAQDe/8X/tv+z/7f/uv++/8j/z//R/9j/4f/i/+T/5P/k/+T/5P/l/+f/5v/m/+f/
5f/l/+X/5f/n/+f/5v/m/+f/6P/o/+j/6v/q/+r/6v/r/+v/6//q/+n/6f/o/+f/6f/p
/+r/6v/s/+v/6//r/+v/6//r/+z/6v/q/+r/6//t/+z/7P/t/+//7//v/+//7f/u/+7/
7v/w//D/7//v//L/8v/y//L/8v/z//P/8//y//T/9P/0//X/9f/2//b/9v/2//f/9//6
//r//P/9//7/AAAAAAAAAQACAAMABAAHAAkABgAJAAkACQAJAAsADAAOABAAEgASABIA
EwATABEAEQARABEAEAARABEADgANAAwACwAKAAgABwAHAAQAAwACAAIA///9//z//P/5
//b/9v/0//T/8v/z//X/9v/1//L/8P/u/+7/7v/u/+7/7//u/+3/7f/v/+//7//v/+3/
7f/t/+3/7f/t/+3/6//r/+v/7P/s/+z/6//r/+v/6//r/+v/6v/p/+n/6v/s/+z/6//q
/+n/5//n/+f/5//o/+r/6//s/+r/6v/p/+n/6//r/+v/6//p/+n/6f/p/+n/6f/p/+r/
7P/s/+7/7v/v/+//7//v/+3/7f/t/+//8f/w//D/8P/y//L/8v/z//H/8f/x//D/8v/z
//T/9P/w//D/8P/w/+//7//v/+//7//v/+//7//v/+//8P/w//L/8f/w/+//7//v/+//
7//t/+3/8P/w//D/8f/y//P/9P/y//L/8//z//P/9P/0//P/8//z//T/9P/y//L/8f/x
//T/9P/0//T/8v/y//P/9P/3//f/9//3//f/9//3//b/9f/0//T/9f/3//X/9P/z//L/
8f/w/+//7//v/+7/7f/t/+3/7f/s/+r/6v/q/+r/7P/s/+3/7f/q/+r/6v/q/+z/7P/s
/+r/7P/s/+z/6//s/+z/7f/u/+z/7P/q/+r/6//r/+v/6//q/+r/7P/s/+j/6P/s/+r/
6f/t//X/BQAcADkAVwB4AKAAxADgAPIA/wD+AOgAuwCAAEQADwDo/9P/wv+3/73/xP/I
/87/0//Z/+D/5f/m/+z/7v/s/+z/7P/t/+v/6v/q/+v/6//r/+v/6//r/+v/6v/q/+v/
7P/s/+z/7P/s/+z/7P/t/+3/7f/s/+z/7f/t/+3/7//v//D/8P/u/+3/7f/t/+//7//v
//D/8P/w//D/8f/v/+7/7v/v/+//7//v/+//8f/y//L/8v/2//b/9f/1//X/9P/z//L/
9P/1//X/9f/2//j/+P/4//n/+f/6//r/+v/6//v/+//8//z//v///wAAAgACAAIABQAG
AAcACAAJAAsACAALAA8ADwAPABEADwAQABEAEgASABIAEwATABMAEwATABMAFAAVABUA
EgATABIAEQAQAA4ADQANAAoABwAGAAYAAwACAAIAAwABAP7//v/8//z/9//3//j/+P/6
//j/9//2//b/9v/2//b/9f/0//P/8//z//P/8//z//H/8f/x//H/8f/x//H/7//x//H/
8v/y//L/8f/x//H/8//z//P/8v/x//H/8v/0//P/8f/v/+3/7//v/+//7//v//D/8P/w
//D/8P/v/+//7f/t/+3/7f/t/+3/7f/t/+3/7f/t/+7/8P/w//L/8v/x//H/8f/x//H/
8f/x//P/8f/w//D/8P/w//D/8P/x//H/8f/x//D/8P/x//L/8v/y//L/8v/y//H/8f/x
//H/7//v/+//7//v/+//8P/w//H/9P/0//T/9P/0//b/9v/3//f/9f/2//b/9f/z//P/
9P/0//X/9v/2//f/9v/2//b/9v/2//b/9//4//n/+f/5//n/+f/5//n/+P/1//T/9P/1
//f/9f/0//P/9P/z//L/8f/v/+//7v/t/+v/6//r/+r/7P/s/+z/7P/q/+r/6//r/+z/
7P/s/+z/7P/s/+z/6v/s/+z/7P/r/+z/7P/t/+7/7P/s/+r/6v/r/+v/6//r/+7/7P/s
/+z/7v/w/+z/6P/p/+//9/8DABYALQBPAHIAlAC2ANYA7AD7AP4A5gC9AIYARAANAOr/
0//A/7n/vf/E/8r/zv/V/9v/3v/l/+r/7P/u/+7/7v/u/+//7f/s/+z/7f/v/+//7//v
/+3/7f/s/+z/7f/u/+7/7v/w//D/8P/w//H/8f/x//D/7v/v/+//7//x//H/8v/y//L/
8f/x//H/8f/x//H/8v/w//D/8P/x//H/8P/w//H/8f/x//H/8f/z//T/9P/0//T/9P/z
//P/8v/y//L/8v/1//f/+P/5//r//P/8//z//P/7//v/+v/+//7///////7//v8AAAEA
AgAEAAQABAAHAAgACQAKAAsADQAKAA0ADwAPAA8AEQARABIAEwAUABQAFAAVABUAFgAX
ABgAGQAXABcAFgASABQAFAAUABQAEgARABEADgANAAwADAAJAAYABAADAP//AAAAAP7/
/v/7//v//P/8//z/+v/5//j/+P/4//j/+P/5//j/9//3//b/9f/0//P/8f/x//H/8f/0
//X/9v/1//P/8//0//T/9P/z//P/8//1//X/9f/0//H/8f/y//T/8v/x//D/7//x//H/
8f/x/+//8P/w//D/8P/w/+//7//w//H/8v/z//H/8f/x//H/8f/x//H/8v/y//L/9P/0
//P/8//z//P/8f/x//H/8//1//T/9P/0//T/9P/0//X/9f/1//X/9P/0//X/9v/2//b/
9v/2//b/8//z//P/8//1//f/9f/z//b/+P/4//j/+P/2//b/9//3//n/+v/6//n/9//3
//j/+P/6//r/+f/5//j/+P/4//j/+P/4//n/+v/9//3//f/9//////////7//P/6//n/
+f/7//n/+P/3//b/9f/0//P/8//z//L/8f/x//H/8f/w//D/8P/w//D/8P/w//H/8f/w
//D/8P/w//D/8P/w/+7/7v/u/+7/7f/s/+z/7f/u//D/8P/u/+7/7v/t/+z/6//u//D/
8P/w/+7/7P/s/+z/7f/x////EQAmAEUAaQCMALQA2gD0AAQBCwECAeQAtQB6ADwABwDg
/8n/uv+z/7n/vv/C/8r/1f/X/9z/5f/q/+z/7P/u/+7/7v/v/+3/7P/s/+3/7f/t/+3/
7f/t/+3/7P/s/+//8P/w//D/7v/u/+7/7v/v/+//7//u//D/8f/x//H/7//v//D/8P/y
//H/8f/x/+//7//v//D/8P/w//D/8f/x//D/8P/x//P/8//z//P/8//0//T/9P/0//T/
8//z//b/9v/2//b/9v/3//f/9//2//j/+P/4//v/+//8//z/AAAAAAEAAQAAAAAAAgAD
AAQABgAGAAYACQAKAAsADAANAA8ADAAPABMAEwATABUAFQAWABcAGAAWABYAFwAXABcA
FwAXABcAGgAbABsAGAAVABQAEwASABAADwAPAAwABwAGAAYAAwACAAIAAwABAP///v/7
//r/9//3//j/+P/6//j/9//2//T/9P/0//T/8//y//H/8f/x//H/8f/x//H/8f/x//H/
8f/x//H/7//x//H/8v/y//D/7//v/+//7f/t/+3/7P/r/+v/7P/u/+7/7f/s/+v/6//r
/+v/6//t/+7/7v/u/+z/7P/r/+v/7P/t/+7/7//t/+3/7f/t/+3/7f/t/+7/7P/s/+7/
7v/w//H/8v/z//P/8//z//X/8//y//L/8v/y//L/8v/z//H/8f/x//D/8P/x//L/8v/y
//L/8v/y//P/8f/v/+//8v/0//T/9P/0//T/9P/1//X/9f/2//b/9f/z//P/9P/0//T/
9P/z//P/9P/0//T/9P/0//T/9f/2//X/9f/1//X/9v/3//j/+P/1//T/9P/1//f/9f/0
//P/8P/v/+7/7f/t/+3/7P/r/+3/7f/t/+z/6//q/+n/6P/q/+r/6//r/+j/6P/o/+j/
6v/q/+r/6P/q/+r/6v/p/+j/6P/p/+r/7P/s/+r/6v/p/+n/6f/p/+7/6v/q/+z/7P/o
/+b/5v/n/+3/9/8JACAAOwBbAIAApgDMAOgA+AADAfwA5ACzAHgAPAAHAOL/zf+8/7P/
t//A/8T/yv/R/9f/2v/f/+T/5v/o/+r/6v/q/+v/6//q/+r/6//q/+n/6P/n/+n/6f/o
/+j/6f/q/+r/6v/q/+r/6v/q/+v/6//r/+r/7P/t/+3/7f/r/+v/7P/s/+z/6//r/+v/
6//r/+v/7P/s/+z/7P/t/+3/7P/s/+3/7f/t/+3/7f/t/+7/7v/u//L/8v/x//H/8P/w
//D/8P/y//P/8//z//L/9P/0//T/9//3//j/+P/4//j/+f/5//z//P/+/////v8AAAAA
AAAFAAYABwAIAAkACwAIAAsADQANAA0ADwANAA4ADwAQABIAEgATABMAEwATABMAEwAS
ABMAEwAQABEAEAAPAA4ADAALAAsACAAFAAQABAABAP3//P/8//n/+v/6//j/+P/1//X/
9v/2//T/8v/x//D/8f/y//P/9P/y//D/7v/t/+//7//v/+//7//v/+//7//v/+//7//t
/+3/7f/u/+7/7P/r/+v/6//t/+3/7f/s/+v/6//s/+7/7v/t/+z/6//t/+3/7f/t/+z/
7P/r/+r/7P/s/+v/6//p/+n/6f/p/+v/6//r/+v/7f/t/+3/7v/u/+7/8P/w/+3/7f/t
/+3/7f/t/+3/7//v/+7/7v/u/+7/7v/u/+//7f/t/+3/7P/u/+//8P/w/+7/7v/u/+7/
6//r/+v/6//t/+3/7f/t/+z/6//r/+r/7f/t/+3/7f/v/+//8P/w//D/8P/w//D/8P/x
//H/8f/y//L/8f/x//H/8v/y//D/8P/v/+//8v/y//L/8v/w//D/8f/y//X/9f/1//X/
8//z//P/8v/x//D/8P/x//P/8f/w/+//7v/t/+z/6//p/+n/6P/n/+n/6f/p/+j/6v/q
/+r/6v/p/+j/6P/n/+j/6P/o/+j/6P/o/+j/5v/m/+b/5v/l/+b/5v/n/+j/6v/q/+j/
6P/n/+f/5//n/+r/6v/q/+j/6P/m/+L/4v/n/+n/8f///xgANQBVAHgAoADEAN4A8gD/
APQA2ACpAHAANgABANz/x/+6/7P/t//A/8b/yv/R/9f/3P/f/+L/5v/m/+b/5v/m/+f/
5f/k/+T/5f/l/+X/5f/l/+f/5//m/+b/5//o/+j/6P/m/+b/5v/m/+n/6f/p/+j/6P/p
/+n/6f/n/+f/6P/o/+j/5//n/+f/6f/p/+n/6v/o/+j/6P/p/+n/6P/o/+n/6f/p/+n/
6f/p/+r/6v/q/+z/7P/r/+v/7v/u/+7/7v/s/+3/7f/t/+z/7v/u/+7/8f/x//L/8v/y
//L/8//z//b/9v/4//n/+f/6//n/+P/7//z//f/+////AQD+/wEAAwADAAMABQAHAAgA
CQAKAAoACgALAAsACwALAAsACwAMAA0ADQAKAAkACAAHAAYABQAFAAYABAD///7//v/7
//n/+P/4//X/9P/0//L/8v/w//H/8//0//L/8P/v/+7/7v/u/+7/7v/r/+r/6f/p/+n/
6f/p/+n/6//r/+v/6//p/+n/6f/n/+n/6f/q/+r/6v/p/+n/6f/p/+n/6f/o/+f/5//o
/+r/6v/p/+j/5//n/+f/5//n/+X/5v/m/+b/5P/k/+P/4//l/+X/5f/l/+X/5f/l/+X/
5f/l/+X/5v/m/+b/6P/o/+X/5f/l/+X/5f/l/+X/5//p/+j/6P/o/+j/6P/o/+n/6f/p
/+n/6P/m/+f/6P/o/+b/5v/m/+b/5v/n/+j/6f/n/+f/5//n/+f/5//o/+j/5//p/+v/
6f/o/+n/6v/r/+z/7P/s/+3/7f/t/+7/7v/t/+3/7f/u/+7/7//w//D/8f/w//D/8P/w
//D/8P/x//L/8//z//P/8//x//H/8f/w//H/8P/w//H/8P/t/+v/6f/p/+n/6f/p/+n/
6f/o/+f/5//n/+f/5v/k/+T/5P/k/+b/5v/n/+f/5v/m/+b/5v/k/+T/5P/i/+b/5v/m
/+X/4v/i/+P/5P/k/+T/4v/i/+X/5f/l/+X/5v/m/+L/5P/k/97/3P/k/+P/5f/x/wUA
GgA1AFUAeACgAMQA3gDsAPUA7gDQAJ8AYgAkAPH/0P+//7L/r/+1/7r/vP/G/83/z//W
/9//4P/i/+b/5f/k/+P/4//j/+L/4v/j/+X/5f/l/+X/5P/j/+H/4P/h/+L/4v/i/+L/
4v/i/+L/5f/l/+X/5P/i/+P/4//j/+P/4//k/+T/5P/j/+P/4//j/+P/4//k/+b/5v/m
/+f/5f/k/+T/5f/l/+X/5f/l/+f/6P/o/+j/6P/o/+f/5//q/+r/6v/q/+j/6f/p/+n/
6v/s/+z/7P/t/+3/7v/u//D/8P/x//H/8P/w//L/8//2//j/+P/4//r/+v/6//r//f//
//z///8DAAMAAwAFAAMABAAFAAYABQAEAAQAAwAGAAcACAAJAAgACQAJAAYABQAEAAMA
AgAAAP/////8//n/+P/4//X/8//y//L/7//w//D/7v/u/+r/6f/p/+j/6P/m/+X/5P/k
/+T/5P/k/+X/5P/j/+P/4//j/+P/4//h/+H/4f/h/+H/4f/h/9//3//f/+D/4P/i/+H/
4f/h/9//3//f/97/3f/d/97/4P/g/9//3v/d/93/3f/d/93/2//c/9z/3P/c/9z/2//b
/93/3f/d/93/3f/d/93/3f/d/93/3f/e/93/3P/d/9z/3f/d/93/3f/d/93/3f/f/9//
3v/e/97/4P/g/+D/4f/j/+P/4//i/9//3//f/97/3v/e/97/3v/f/9//3//f/93/3f/d
/93/2//e/97/3v/e/97/4P/g/+H/4f/h/+L/4v/h/9//3//g/+D/4P/g/9//3//g/+D/
4P/g/+D/4P/h/+L/4//j/+P/4//j/+P/4//i/+P/4v/i/+P/4f/f/97/3f/c/9v/2v/Z
/9f/1//W/9X/1//X/9f/1v/U/9T/1P/U/9b/1v/X/9f/1P/U/9T/1P/W/9b/1v/U/9T/
1P/U/9P/0v/S/9P/1P/W/9b/1P/U/9P/0//T/9P/1P/W/9b/0v/S/9L/0P/O/83/0//f
/+//BgAjAEcAbACOALQA2ADqAO8A8ADYAKkAbgAwAPX/zP+1/6D/l/+b/6L/qP+u/7P/
t/++/8X/yv/O/9D/0P/Q/9D/0f/P/87/zv/P/8//z//P/8//0f/R/9D/0P/R/9L/0v/S
/9L/0v/S/9L/0f/R/9H/0P/O/8//z//P/9H/0f/S/9L/0v/R/9H/0f/R/9H/0f/S/9D/
0P/Q/9H/0f/Q/9D/0f/R/9H/0f/R/9P/1P/U/9T/1P/U/9P/0//U/9T/1P/U/9b/1//X
/9f/1v/Y/9j/2P/b/9v/3P/c/9z/3P/d/93/3P/c/97/3//g/+L/4v/i/+f/6P/p/+r/
6v/r/+f/6f/r/+v/6//t/+//8P/x//L/8v/y//P/8//z//P/8//z//T/9f/1//L/8f/w
/+//7v/q/+n/6f/m/+X/5P/k/+H/3f/c/9z/2f/Y/9j/1v/W/9H/0f/S/9L/0v/Q/8//
zv/M/8z/zP/M/83/zP/L/8v/y//L/8v/y//J/8n/yf/J/8n/yf/J/8f/x//H/8j/yP/G
/8X/xf/F/8f/x//H/8b/xf/F/8b/yP/H/8X/w//B/8P/w//D/8P/w//E/8T/xP/E/8T/
wf+//w==
         </WaveFormData>
      </LeadData>
      <LeadData>
         <LeadByteCountTotal>10000</LeadByteCountTotal>
         <LeadTimeOffset>0</LeadTimeOffset>
         <LeadSampleCountTotal>5000</LeadSampleCountTotal>
         <LeadAmplitudeUnitsPerBit>4.88</LeadAmplitudeUnitsPerBit>
         <LeadAmplitudeUnits>��V</LeadAmplitudeUnits>
         <LeadHighLimit>2147483647</LeadHighLimit>
         <LeadLowLimit>268435456</LeadLowLimit>
         <LeadID>V5</LeadID>
         <LeadOffsetFirstSample>0</LeadOffsetFirstSample>
         <FirstSampleBaseline>0</FirstSampleBaseline>
         <LeadSampleSize>2</LeadSampleSize>
         <LeadOff>FALSE</LeadOff>
         <BaselineSway>FALSE</BaselineSway>
         <ExcessiveACNoise>FALSE</ExcessiveACNoise>
         <MuscleNoise>FALSE</MuscleNoise>
         <LeadDataCRC32>2346593927</LeadDataCRC32>
         <WaveFormData>
6v/q/+r/6v/q/+r/6v/q/+r/6v/q/+r/7P/s/+z/7P/q/+r/6v/q/+r/6v/q/+r/6v/q
/+r/6v/o/+j/6P/o/+n/6v/r/+z/7v/u/+7/7v/s/+3/7f/t/+3/7f/t/+3/7f/u/+7/
7v/u/+3/7f/v/+//7v/u/+7/8P/x//P/9P/y//L/8v/y//L/8v/y/+//7//v/+//7//s
/+v/6v/p/+j/5//l/+X/5f/k/+P/4//l/+T/4//j/+T/5P/k/+T/4v/j/+P/4v/i/+L/
4v/i/+L/4v/i/+L/4v/i/+H/4P/i/+P/4//k/+T/5P/k/+T/5P/k/+T/5P/i/+H/4f/g
/9//3//d/9v/4f/s//f/BgAiAEEAXgCAAKYAwQDPANYA1ADAAJ0AbAA4AAwA7P/Y/8v/
xv/J/83/zv/N/9D/1v/a/93/4v/j/+H/4//j/+P/4//h/+D/4P/h/+P/4f/j/+P/4//j
/+P/4//j/+T/5P/k/+T/4//j/+P/4v/i/+L/4v/k/+T/5f/l/+X/5f/l/+X/5P/k/+X/
5f/l/+X/5f/l/+P/4//j/+T/5v/m/+b/5//n/+X/5P/k/+b/5v/m/+b/5v/n/+f/5//p
/+n/6f/o/+r/6v/r/+v/7P/t/+3/7f/t/+3/7f/u//H/8v/y//P/9f/1//X/+P/6//z/
/P/8//3///8BAAEAAgADAAMABAAGAAgACQAKAAgACAAKAAoADQAOAA8ADwAPABEADgAO
AA0ADQAMAAsACQAHAAUABAAEAAIAAgAAAPv/+v/4//f/8//z//P/8f/w//D/7//u/+7/
7P/s/+v/6f/p/+f/5v/m/+b/5v/m/+X/5P/k/+X/5//l/+P/5f/j/+P/4//j/+P/4v/i
/+H/4f/i/+P/4//i/+L/4//j/+P/4v/i/+H/4P/g/+H/4f/h/+H/4//j/+H/4f/h/+D/
4v/i/+P/4//j/+P/4v/i/+T/5v/m/+b/5v/m/+X/5f/m/+b/5v/m/+b/5//o/+j/6v/q
/+v/6//p/+r/6v/q/+j/6P/o/+j/6P/n/+f/5v/o/+j/6P/o/+r/6v/p/+n/6f/p/+n/
6P/m/+b/5v/m/+r/6v/q/+r/6v/q/+r/6v/r/+v/6//r/+v/6//t/+3/7v/u/+7/7v/t
/+3/7f/t/+z/7P/u/+7/7//x//L/8v/y//L/8P/w//D/8P/t/+3/7f/t/+//7v/t/+z/
6//q/+n/5//n/+f/5v/l/+f/5//m/+X/5P/k/+P/4v/k/+T/5f/l/+T/5P/k/+T/5P/k
/+T/5P/i/+L/4v/h/+H/4v/k/+X/5v/m/+b/5v/o/+j/6P/o/+b/5P/l/+f/5v/h/9//
3//h/+X/7P/5/xAAKgBHAGoAjgCwAMkA2QDgANwAxACbAGoAOgAQAO7/2v/R/87/zf/R
/9T/1//Y/9r/3v/j/+j/6f/p/+f/5//n/+f/6f/o/+j/6f/n/+X/5//n/+n/6f/p/+n/
6f/q/+r/6v/q/+n/6f/p/+r/6v/q/+r/6v/q/+v/6//r/+v/6//r/+r/6v/r/+v/7f/t
/+3/7f/r/+v/6//s/+z/7P/s/+3/7//t/+z/7P/w//D/8P/w//D/8f/x//H/8f/x//H/
8P/y//L/8//z//T/9f/1//X/9//3//f/+P/3//j/+P/5//3//f/9/wAAAgAEAAQABAAF
AAcACQAJAAwADQANAA4ADgAQABEAEgAUABQAFgAWABUAFgAXABcAFwAZABYAFgAZABkA
GAAXABUAEwARABAADAAKAAoACAAFAAQAAgABAP3//f/9//v/+v/6//n/+P/4//b/9v/1
//P/8//x//D/8v/y//L/8v/x//D/8P/x//P/8f/v//H/8f/x//H/8f/x//D/8P/v/+3/
7v/v/+//7v/u/+//7//v/+7/7v/t/+z/7P/t/+3/7//v//H/8f/v/+//7//u/+z/7P/t
/+3/7//v/+7/7v/u//D/8P/w//D/8P/v/+//8P/w//D/8P/w//H/8v/y//L/8v/z//P/
8f/y//L/8v/y//L/8v/y//P/8//0//T/9P/0//T/9P/0//T/8//z//P/8//z//L/8P/w
//D/8P/w//H/8f/x//D/9P/0//T/9P/0//T/9P/1//X/9//3//f/9//3//f/+P/4//f/
9v/0//P/9v/3//f/+P/4//j/+f/7//r/+v/6//r//P/8//z//P/3//f/9//3//n/+P/3
//b/9f/0//P/8f/x//H/8P/v/+3/7f/s/+v/7f/u/+7/7v/u/+7/7//v/+z/7P/s/+z/
7v/u/+7/7v/s/+z/7P/r/+z/7P/t/+3/7v/u/+7/7v/w//D/8P/w//D/8P/v/+//8P/v
/+//7f/l/+X/7P/z/wQAHgA3AE4AbgCSALUAzQDcAOQA3ADBAJwAbAA4AA4A+P/r/9z/
1//d/97/3f/g/+T/5v/p/+7/7//v/+//7//v/+//8f/w//D/8f/v/+3/7//v/+3/7f/t
/+3/7f/u/+7/7v/w/+//7//v//D/8P/w//D/7v/u/+//7//w//H/8v/z//D/8P/x//H/
8f/x//H/8f/x//H/8f/y//L/8v/y//P/9f/z//L/8v/0//T/9P/0//b/9//3//f/9//3
//f/9v/2//b/9//3//j/+f/5//n/+//7//v//P/7//z//P/9/////////wIABAAGAAYA
BgAHAAkACwALAAwADQANAA4AEAASABMAFAAVABYAGQAaABgAGAAYABcAGQAbABgAGAAb
ABsAGgAZABsAGQAXABYAEgAQABAADgAHAAYABAADAAAAAQACAAEAAAAAAP///v/8//r/
+v/5//f/9//1//T/9v/2//b/9v/z//L/8v/z//P/8f/v//H/8//z//P/8//0//T/9f/1
//L/8v/y//H/8P/w//H/8f/x//D/8P/v/+//8P/y//P/8v/x//L/8f/v/+//7//u/+//
8P/y//P/8f/x//D/8P/w//L/8v/y//L/8v/x//H/8P/w//D/8P/w//H/8v/y//D/8P/x
//H/8//0//T/9P/y//L/8v/y//T/8//z//L/9P/0//T/9P/0//T/8//z//P/8//z//L/
8v/y//L/8v/y//P/8//z//T/8v/y//L/9P/2//b/9v/2//T/9P/1//X/9//3//f/9//3
//f/+P/4//r/+v/5//n/+f/5//j/+P/2//b/9//5//z//P/8//z//v/+//7//v/5//n/
+f/5//n/+P/3//b/9//2//X/8//z//P/8v/x//H/8f/w/+//7f/u/+7/7v/u/+7/7//v
/+7/7v/u/+7/7v/u/+7/7v/u/+7/7v/t/+z/7P/t/+3/7//w//H/8v/w//D/8P/w/+7/
8P/v/+3/7P/t/+3/6//p/+n/7P/1/wQAGgAzAE4AcACSAK8AxwDYAOAA2AC5AI4AXAAw
AA4A9v/l/9j/1//Z/9j/2//g/+L/4v/p/+z/7f/t/+3/7f/t/+3/7f/s/+z/7f/t/+v/
7f/t/+3/7f/t/+3/7f/u/+7/7v/u/+3/7f/t/+z/7P/s/+z/6v/q/+v/6//t/+3/7f/t
/+r/6v/r/+v/7f/t/+3/7f/r/+v/6//s/+z/7P/s/+3/8f/v/+7/7v/u/+7/7v/u/+7/
7//v/+//8f/x//H/8P/y//L/8//z//L/8//z//P/8//z//P/9P/1//b/9v/3//n/+f/5
//z//P/+//7//v///wEAAwADAAYABwAHAAgACgAMAA0ADgAOAA4AEAAQABEAEgATABMA
EwAVABIAEgATABMAEgARABEADwANAAwACgAIAAgABgACAAIAAQABAPz/+//6//f/9v/2
//X/9P/y//D/8P/v//H/8f/v/+7/7P/s/+z/7P/t/+z/7P/t/+v/6f/n/+n/6f/p/+n/
6f/p/+j/6P/n/+f/6P/p/+n/5v/m/+f/5//p/+j/6P/n/+b/5v/n/+f/5f/l/+f/5//n
/+f/5//m/+b/5v/n/+f/5f/l/+T/5P/i/+T/5P/k/+b/5v/l/+X/5v/m/+b/5v/k/+X/
5v/m/+b/5v/n/+f/5f/m/+b/5v/o/+j/6P/o/+r/6f/p/+j/6v/q/+r/6v/q/+r/6f/p
/+f/5//n/+b/5v/m/+b/5v/m/+f/5//n/+T/5P/o/+z/6v/q/+r/6v/q/+r/6//r/+n/
6f/p/+n/6f/p/+r/6v/q/+r/6f/p/+3/7f/s/+z/7P/s/+3/7//w//D/8P/w//D/8P/w
//D/6//r/+v/6//r/+r/6f/o/+f/5v/l/+P/5f/l/+T/4//h/+H/4P/f/+H/4v/i/+L/
5P/k/+X/5f/j/+L/4f/g/+L/4v/i/+L/4v/i/+L/4f/e/97/3//f/+D/4P/g/+D/4v/i
/+L/4v/k/+L/3//f/+L/4//d/93/3f/f/+z///8WACwARwBoAI4ArADFANUA2ADOALQA
iQBUACYAAADk/9T/yf/I/8v/zf/O/9P/1v/a/9r/3f/i/+P/3//f/9//3//f/+H/4P/g
/+H/4f/f/+H/4f/h/+H/4f/h/9//4P/g/+D/4v/h/+H/4f/i/+L/4v/i/+L/4v/j/+P/
4f/h/+H/4f/i/+L/4//j/+P/4//j/+P/5f/l/+X/5v/o/+j/6P/p/+n/5//m/+b/5v/m
/+b/5v/m/+f/5//n/+v/6//r/+r/6P/o/+n/6f/q/+v/6//r/+//7//v//D/8f/y//L/
8//1//X/9f/4//j/+v/6//r//f///wEAAQACAAMAAwAEAAYACAAJAAoACgAKAAwADAAN
AA4ADwAPAA0ADwAMAAwADQANAAwACwALAAkABwAGAAQAAgACAAAA+//6//j/9//z//P/
8//x/+7/7v/t/+z/7P/q/+r/6f/p/+n/5//m/+b/5v/m/+b/5f/k/+T/5f/n/+X/4//l
/+X/5f/l/+X/4//i/+L/4f/h/+L/4//j/+D/4P/h/+H/3//e/97/3f/e/97/3//f/9//
3//h/+H/3//f/9//3v/c/9z/3f/d/97/3//f/+D/4P/i/+L/4v/i/+L/4f/h/+L/4v/i
/+L/5P/l/+b/5v/k/+T/5f/l/+X/5v/m/+b/5v/m/+b/5v/m/+X/5f/k/+b/5v/m/+b/
5v/m/+X/5f/l/+X/5f/k/+L/4v/i/+L/5P/h/+L/4//k/+X/5v/o/+j/6f/p/+f/5//n
/+f/5//n/+j/6P/m/+b/5f/l/+n/6f/o/+j/6P/o/+n/6//u/+7/7v/u/+z/7P/s/+z/
6//r/+v/6//p/+j/5//m/+f/5v/l/+P/4//j/+L/4f/h/+H/4P/f/9//4P/g/+D/3v/e
/9//3//e/97/3v/e/+D/4P/g/+D/3v/e/97/3f/d/97/4P/h/9//3v/d/9z/3f/e/9//
4P/c/97/3//f/+L/4f/f/9v/2f/b/+T/8f8GAB4AOQBaAIAAogC5AMsA2ADWAMAAnwBw
ADwAEADy/9z/zf/K/83/zf/M/9P/1v/W/9r/3//g/9//3//d/93/3f/d/97/3v/f/+H/
4f/f/+H/4f/h/+H/4f/h/+H/4v/i/+L/5P/j/+P/4//k/+T/5P/k/+P/4v/i/+H/4f/h
/+H/4f/h/+L/5P/l/+X/5f/l/+X/5f/l/+X/5v/m/+b/5v/n/+v/6f/o/+j/6P/o/+j/
6P/o/+n/6f/p/+3/7f/t/+z/7P/s/+3/7f/s/+3/7f/t//H/8f/x//L/8//0//T/9f/3
//f/9//6//z//v/+//7///8BAAMAAwAGAAcABwAIAAkACgAKAAoACwAMAA8AEAARABIA
EwATABEAEwAQABAAEwATABIAEQAPAA0ACwAKAAgABgAGAAQAAQAAAP7//f/7//v/+//5
//X/9P/y//D/8f/w//H/8f/v/+//7f/s/+z/7P/s/+z/6//q/+r/6//t/+v/6f/r/+v/
6//r/+v/7f/s/+z/6//p/+r/6//r/+r/6v/r/+v/6//q/+r/6f/o/+j/6f/p/+f/5//p
/+n/5//n/+f/5v/p/+r/7P/t/+z/6//p/+j/6P/q/+r/6v/q/+r/6f/p/+r/6v/q/+r/
7P/t/+7/7v/u/+7/7//v/+//8P/w//D/7v/u/+7/7v/v/+//8P/w//D/8P/w//D/8v/y
//H/8f/v/+//7//u//D/8P/w//D/7v/v/+//7//u/+7/7v/u//D/8P/w/+//7//v/+//
7//t/+3/7//v/+7/7//w//H/8v/y//L/8//z//P/8//z//P/9f/1//b/9v/0//T/8//z
//X/9f/0//T/9v/2//f/+f/6//r/+v/6//j/+P/4//j/9//3//f/9//5//j/9//2//X/
9P/z//H/8f/x//D/7//v/+//7v/t/+3/7v/u/+7/8P/w//H/8f/u/+7/7v/u/+7/7v/u
/+7/7v/u/+7/7f/u/+7/7//v//D/8P/w//D/8P/w//D/8P/u/+7/8f/x/+z/7f/v/+v/
6f/r//L//f8SACoAQwBgAIQApgC/ANEA4gDkANYAtQCGAFQAKgAIAPT/4//a/93/4f/i
/+P/5v/o/+z/7//w//P/9f/z//P/8//z//H/8P/w//H/8//x//P/8//x//H/8f/x//H/
8v/y//L/8v/x//H/8f/y//L/8v/y//T/9P/1//X/9f/1//X/9f/y//L/8//z//X/9f/1
//X/9//3//f/+P/3//b/9f/1//n/9//2//b/+v/6//r/+v/8//3//f/9//7//f/8//r/
+v/6//v/+//+/////////wEAAQABAAIAAQACAAIAAwAFAAUABQAIAAgACgAKAAoADQAP
ABEAEQASABMAEwAUABgAGgAbABwAHAAcAB4AHgAdAB4AHwAfACEAIwAgACAAIQAhACAA
HwAhAB8AHQAcABoAGAAYABYAEwASABAADwANAA0ADQALAAYABgAFAAQAAgAAAAAA//8B
AAEA///+//7//v/+//7/+//6//r/+//9//v/+f/7//n/+f/5//n/+v/6//v/+//5//r/
+//7//r/+v/7//v//f/8//z/+//8//z//f/9//z/+//8//v/+f/5//n/+P/6//r/+//7
//v/+//6//r/+f/6//n/+P/6//r/+f/5//j/+P/4//j/+v/7//z//P/6//r/+//7//v/
/P/8//z//P/8//z//P/+//3//f/8//z//P/8//z//P/8//v/+//9//3//f/8//z//P/8
//z/+v/7//v/+//7//r/+f/4//r//v/8//z//P/8//3//v8AAAEA///////////9//3/
/v/+/wAAAAD/////AQABAAAAAAAAAAAAAQADAAQABAAEAAQAAgACAAIAAgD/////////
/////v/9//z//f/8//v/+f/5//n/+P/3//X/9f/0//P/9f/2//b/9v/0//T/9f/1//T/
9P/0//T/9P/0//T/9P/0//T/9P/z//T/9P/1//X/9f/0//P/8v/y//L/8v/y//b/9P/z
//P/9P/1//H/6//r/+//9P///w4AIgA9AF4AfACcALkAzwDiAOYA2AC5AI4AVgAoAAgA
9P/h/9r/3f/h/+L/4//m/+r/6v/t//L/8f/z//P/8//z//P/8f/w//D/8f/z//H/8//z
//H/8f/x//H/7//w//D/8P/w/+//7//v//L/8v/y//L/8P/w//H/8f/x//H/8f/x//D/
8P/x//H/8//z//P/8//z//P/8//0//L/8v/y//P/9f/z//L/8v/0//T/9P/0//T/9f/1
//X/9v/1//T/8v/z//T/9v/3//j/+f/5//n/+v/5//j/+P/6//z//f///wAA///+/wAA
AgAEAAQABAAHAAkACwALAAwADQANAA4ADgAQABEAEgASABIAFAAUABcAGAAZABkAGQAb
ABgAGAAYABcAFQATABYAFQAUABQAEAAOAA4ADAAJAAgABgAFAP////////3/+v/6//n/
+P/2//T/9P/z//X/9f/z//L/8P/w//D/8P/x//D/8P/x/+//7f/r/+3/6//r/+v/6//u
/+7/7//v/+7/7v/u/+3/7P/s/+3/7f/v/+7/7v/t/+r/6v/r/+v/6f/p/+v/6//p/+n/
6f/o/+j/6P/p/+n/5//n/+b/5v/n/+r/6//s/+r/6v/p/+n/6v/q/+r/6v/q/+v/7P/s
/+z/7P/t/+3/7P/s/+v/6v/s/+z/7P/s/+7/7f/t/+z/7P/s/+z/7P/u/+7/7f/t/+3/
7f/t/+z/7P/s/+z/7P/s/+3/6//r/+z/7v/u/+7/7v/t/+z/7P/r/+z/7f/u/+//7f/t
/+7/7v/w//D/7//v/+//7//u/+7/7v/u/+//8f/0//T/9P/0//T/9P/0//T/8f/x//H/
8f/x//D/7//u/+3/7P/r/+n/5//n/+b/5f/n/+f/5v/l/+P/5P/k/+T/5P/k/+X/5f/k
/+T/5P/k/+T/5P/k/+T/5P/k/+T/4//i/+L/4//j/+T/5P/k/+T/4v/i/+L/4v/k/+b/
5f/l/+L/3//f/9//3f/d/+j/9/8KACQAQQBiAIgAqgDBANMA3ADYAMYAowByAEAAFADy
/9z/zf/G/8n/y//M/9H/1v/Y/9r/3//k/+P/4//j/+P/4//j/+P/4v/i/+P/4//h/+P/
4//j/+P/4//j/+P/5P/k/+T/5P/j/+P/4//k/+T/5P/k/+T/5P/l/+X/5f/l/+X/5f/k
/+T/5f/l/+P/4//j/+P/5f/l/+X/5v/m/+b/5v/n/+v/6f/o/+j/6v/q/+r/6v/o/+n/
6f/p/+v/6//r/+r/7P/s/+3/7f/s/+3/7f/t//H/8f/x//L/8//0//T/9f/1//X/9f/4
//r//P/8//z///8BAAMAAwAEAAUABQAGAAgACgALAAwADgAOABAAEAAPABAAEQARAA8A
EQAOAA4AEAARABEAEQAQAA0ACgAIAAYABAAEAAIA/f/8//r/+f/3//f/9//1//L/8v/x
//D/7v/s/+z/6//t/+3/6//q/+r/6v/q/+r/5//m/+b/5//l/+P/4f/j/+X/5f/l/+X/
5//m/+b/5f/l/+b/5//n/+T/5P/l/+X/4//i/+L/4f/g/+D/4f/h/+H/4f/j/+P/3//f
/9//3v/f/+D/4v/j/+H/4f/g/+D/4v/k/+T/5P/k/+T/4//j/+T/5P/k/+T/4v/j/+T/
5P/l/+b/6P/p/+n/6v/q/+r/6v/q/+r/6v/o/+f/5//m/+j/6P/o/+j/6P/o/+f/5//n
/+f/5//m/+j/6P/m/+b/6P/q/+r/6v/q/+r/6v/r/+v/6//r/+v/6//p/+n/6v/q/+r/
6v/p/+n/6//r/+r/6v/q/+r/6//t/+7/7v/u/+7/8P/w//D/8P/t/+3/7f/t/+3/7P/r
/+r/5//m/+X/4//l/+X/5P/j/+X/5f/k/+P/4v/i/+H/4P/i/+L/4//j/+D/4P/g/+D/
4v/i/+L/4v/i/+L/4v/h/+D/4P/h/+H/4v/i/+L/4v/g/+D/4P/g/+T/4v/h/+X/5P/f
/9v/2//b/93/5v/z/wgAHgA5AFgAfgCgALkAywDWANQAxAChAHQAQgAWAPT/4v/R/8j/
y//P/9D/1f/Y/9r/3P/f/+D/4f/h/+P/4//j/+P/5f/k/+T/5f/k/+H/4v/h/+P/4//j
/+P/4//k/+T/5P/m/+X/5f/l/+T/5P/k/+T/5v/m/+f/5//l/+X/5f/l/+b/5v/n/+f/
5f/l/+X/5f/n/+f/5//o/+j/6P/o/+n/6f/n/+b/5v/o/+j/6P/o/+n/6//s/+3/7f/t
/+3/7P/u/+7/7//v/+7/7//v/+//8//z//P/9P/1//b/9v/3//n/+f/5//z//f/+//3/
/P///wEAAwADAAYABwAHAAgACAAKAAsADAAMAAwADgAOABEAEgATABMAFQAXABQAFAAU
ABMAEQAPABAADwAOAA4ACgAIAAgABgADAAIAAAD///n/+f/5//f/9v/2//X/9P/y//D/
8P/v/+//7//t/+z/7f/u/+//8P/u/+z/6//r/+3/6//p/+v/6//r/+v/6//t/+z/7P/r
/+n/6v/r/+v/6P/o/+n/6f/r/+r/6v/p/+r/6v/r/+v/6f/p/+v/6//p/+n/6f/o/+j/
6P/p/+n/6f/p/+j/6P/m/+j/6P/o/+r/6v/p/+n/6v/q/+r/6v/s/+3/7v/u/+z/7P/t
/+3/6//s/+z/7P/u/+7/7v/u/+7/7f/t/+z/7P/s/+z/7P/u/+7/7f/t/+3/7f/t/+z/
7P/s/+z/7P/q/+v/6//r/+r/6v/q/+r/7P/s/+z/6//v/+//7v/u/+7/7v/u/+z/7P/t
/+3/7//v/+//7//v/+//8P/w//D/8P/v/+//8//z//L/8v/w//D/8f/z//T/9P/0//T/
9P/0//T/9P/x//H/8f/x//P/8v/x//D/7f/s/+v/6f/p/+n/6P/n/+n/6f/o/+f/6f/q
/+r/6v/p/+j/6P/n/+j/6P/o/+j/5v/m/+b/5v/o/+j/6P/n/+b/5v/n/+f/6P/o/+j/
6P/m/+b/5v/m/+j/6v/p/+f/6P/l/+H/4f/j/+P/6P/1/wgAIAA7AFwAgACiALsA0QDc
ANYAxgClAHYARAAYAPb/5P/X/9L/0//X/9j/2//e/+D/5P/l/+b/6f/n/+f/5//n/+f/
5f/k/+T/5f/n/+X/5//n/+f/5//n/+f/5//o/+j/6P/o/+f/5//n/+j/6P/o/+j/6P/o
/+n/6f/p/+n/6f/p/+r/6v/r/+v/6//r/+v/6//q/+n/6P/o/+r/6v/q/+v/7f/r/+r/
6v/s/+z/7P/s/+z/7f/t/+3/7//v/+//7v/u/+7/7//v/+7/7//v/+//8//z//P/9P/z
//T/9P/1//f/9//3//r/+//8//v/+v/9////AQABAAQABQAFAAYABgAIAAkACgAMAAwA
DgAOAA8AEAARABEAEQATABAAEAATABMAEgARAA8ADQALAAoACQAIAAkACAABAAAA/v/9
//n/+f/5//f/9P/0//P/8v/0//L/8v/x/+//7//t/+z/7P/s/+z/7P/p/+j/6P/p/+v/
6f/n/+n/6f/p/+n/6f/p/+j/6P/n/+X/5v/n/+f/5v/m/+f/5//n/+b/5v/l/+b/5v/n
/+f/5f/l/+f/5//l/+X/5f/k/+L/4v/j/+P/4//j/+L/4v/i/+T/5P/k/+T/5P/j/+P/
4v/i/+L/4v/i/+P/5P/k/+L/4v/j/+P/4//k/+T/5P/k/+T/5P/k/+T/4//j/+L/4v/i
/+L/4v/k/+T/4//j/+H/4f/h/+D/4v/i/+L/4v/g/+H/4f/h/+D/4P/g/+D/4P/g/+L/
4//i/+T/5P/k/+T/5P/k/+X/5f/j/+P/4//j/+P/4//k/+T/5v/m/+X/5f/l/+X/5P/k
/+L/4v/j/+X/6P/o/+j/6P/o/+j/6P/o/+X/5f/l/+X/5P/i/+D/3v/f/97/3f/b/9v/
2//a/9n/2f/Z/9j/1//V/9b/1v/W/9j/2P/Z/9n/1v/W/9b/1v/U/9T/1P/U/9b/1v/W
/9X/1v/W/9f/1//X/9b/1f/U/9b/1v/W/9b/1v/W/9P/0//S/8v/y//R/8//z//Y/+n/
/P8QAC0ATgByAJQAqwC9AMgAxACwAI0AWgAmAPr/3P/K/73/vP+//7//vv/D/8b/xv/M
/9H/0v/R/9P/0f/R/9H/0f/R/9D/0P/R/9P/0f/T/9P/0v/R/9D/z//P/9D/0P/Q/9D/
z//P/8//0P/Q/9D/0P/O/87/z//P/8//z//P/8//zv/O/8//z//P/8//z//P/9H/0f/R
/9L/0P/Q/9D/0f/T/9H/0P/Q/9L/0v/S/9L/0v/T/9P/0//U/9P/0v/Q/9L/0v/T/9P/
1P/V/9X/1f/V/9X/1f/W/9f/2P/Y/9n/2f/Z/9n/3P/e/+D/4P/g/+H/4//l/+X/6P/p
/+n/6v/s/+7/7//w//D/8P/y//L/8v/y//L/8f/y//X/8//0//P/8//y//H/7//t/+v/
6v/q/+j/6P/m/+H/4P/e/93/1//X/9f/1f/S/9L/0f/Q/8//zP/L/8n/y//L/8n/yP/I
/8j/yP/I/8f/xv/G/8f/yf/H/8X/x//F/8X/xf/F/8P/wv/C/8H/v//A/8H/wf+//8D/
wv/D/8P/wv/C/8H/vv++/7//v/+9/73/v/+//73/vf+9/7z/vP+8/73/vf+9/73/vP+8
/7z/vv++/77/wP/A/7//v/++/77/vv++/73/vf+9/7z/vv++/7//v/+9/77/vv++/77/
vv++/77/wP+//7//vv/A/8D/wP/A/7//vv+8/7v/vf+9/73/vP+8/7z/vP+8/7r/u/+7
/7v/uv+8/7z/vP+8/7z/vP+8/73/vf+9/73/vf+9/7v/u/+8/7z/vP+8/7v/u/+7/7v/
uv+6/7z/vP+9/7//wP/A/8D/wP/C/8L/wv/C/73/vf+9/73/vf+8/7v/uv+3/7b/tf+z
/7H/sf+w/6//sf+x/7D/r/+t/67/rv+u/7D/sP+x/7H/r/+u/63/rP+t/67/r/+w/6//
rv+t/6v/rP+s/63/rf+s/6z/rP+s/6z/rP+s/6z/rP+u/6//q/+q/6v/p/+l/6P/pf+u
/7v/zP/m/wMAJABGAGgAiQCZAKIApgCYAHUASAASAOL/wP+o/5X/jP+P/5P/lP+V/5r/
mv+c/6P/pv+n/6n/qf+p/6n/qf+n/6b/pv+n/6f/pf+n/6f/pf+l/6X/pf+l/6b/pv+m
/6b/pf+l/6X/pv+m/6b/pv+k/6T/pf+l/6f/p/+n/6f/pv+m/6f/p/+l/6X/pf+l/6X/
pf+l/6b/pP+k/6T/pf+p/6f/pv+m/6b/pv+m/6b/pv+n/6f/p/+p/6n/qf+o/6j/qP+p
/6n/qv+r/6v/q/+t/63/rf+u/6//sP+w/7H/sv+x/7D/sv+y/7T/tP+0/7j/u/++/7//
v/+//77/vv++/8D/wf/C/8T/xP/G/8b/xf/G/8f/x//J/8v/yP/I/8v/y//K/8n/yP/F
/8L/wP+8/7r/uv+4/7T/tP+z/7P/rf+t/63/q/+o/6j/p/+m/6X/ov+h/5//n/+f/53/
nP+a/5r/mv+a/5n/mP+Y/5n/m/+Z/5f/mf+X/5f/l/+X/5X/lP+U/5P/k/+U/5X/lf+S
/5L/k/+T/5P/kv+S/5H/kP+Q/5H/kf+Q/4//kP+P/4//j/+P/47/kP+Q/5H/kf+P/4//
jv+M/w==
         </WaveFormData>
      </LeadData>
      <LeadData>
         <LeadByteCountTotal>10000</LeadByteCountTotal>
         <LeadTimeOffset>0</LeadTimeOffset>
         <LeadSampleCountTotal>5000</LeadSampleCountTotal>
         <LeadAmplitudeUnitsPerBit>4.88</LeadAmplitudeUnitsPerBit>
         <LeadAmplitudeUnits>��V</LeadAmplitudeUnits>
         <LeadHighLimit>2147483647</LeadHighLimit>
         <LeadLowLimit>268435456</LeadLowLimit>
         <LeadID>V6</LeadID>
         <LeadOffsetFirstSample>0</LeadOffsetFirstSample>
         <FirstSampleBaseline>0</FirstSampleBaseline>
         <LeadSampleSize>2</LeadSampleSize>
         <LeadOff>FALSE</LeadOff>
         <BaselineSway>FALSE</BaselineSway>
         <ExcessiveACNoise>FALSE</ExcessiveACNoise>
         <MuscleNoise>FALSE</MuscleNoise>
         <LeadDataCRC32>4047432733</LeadDataCRC32>
         <WaveFormData>
9v/2//b/9v/2//b/9v/2//b/9v/2//b/+P/4//j/+P/2//b/9v/2//b/9v/2//b/9v/2
//b/9v/0//T/9P/0//b/9v/2//b/+P/4//j/+P/4//j/+f/5//n/+P/4//j/+f/6//r/
+f/5//n/+f/6//r/+v/7//v/+f/7//3//v/8//z//P/8//3//f/9//r//P/8//z//P/5
//j/9v/2//P/8v/x//D/8f/w//D/8P/w//D/7//v//H/8f/x//H/7//w//D/7//v/+//
7//v/+//7//v/+//7v/u/+7/7v/w//D/8P/x/+//7//v/+//8f/x//H/8f/v/+3/7f/r
/+v/6v/o/+T/6P/x//X//f8PACUAOQBRAGwAgQCLAJIAlwCRAHwAYABEACoAFgAIAP3/
9v/1//T/8v/v/+z/7//x//D/8//1/+//8f/x//H/8f/v/+3/7P/r/+v/7P/u//D/7v/t
/+3/7f/t/+7/7v/t/+3/7v/u/+7/7v/u/+7/7v/w//D/8P/w/+7/7//v/+//7//v/+//
7f/v/+//7//v/+3/7f/t/+7/8P/w//D/8f/v/+//7//v//H/8f/x//L/8f/w/+//7//x
//H/8f/x//H/8f/y//L/9P/1//X/9f/0//X/9v/2//j/+P/4//j/+//7//z//v///wAA
AQACAAMABAAEAAYABgAGAAYACAALAAwADQAOAA0ADQAOAA4ADwAQABIAEwAVABYAFgAW
ABUAFAASABAADQAMAAsACgAJAAcABwAFAAEA///9//z/+v/5//j/9v/0//T/9P/z//T/
8//y//L/8P/w/+7/7v/u/+3/7f/t/+7/7v/u/+7/8P/u/+7/7//u/+7/7f/r/+v/6//r
/+r/7P/s/+z/7P/s/+z/6v/s/+z/7P/s/+z/6f/p/+n/6v/r/+r/6//s/+z/7P/s/+v/
6//t/+3/7f/r/+v/6//r/+z/7v/v//D/8P/w//D/8P/w/+//7//w//H/8f/x//L/8v/z
//P/8f/x//L/8v/z//H/8P/w//D/8P/w//D/8P/w//H/8f/v//H/8v/y//H/8f/x//H/
8f/v/+//7v/u//D/8P/x//L/8//0//L/8v/y//P/8//z//L/8v/0//X/9v/2//X/9f/1
//X/9P/0//T/9f/3//X/9//5//z//P/8//z/+v/7//v/+//4//j/+P/4//r/+f/4//b/
9f/z//H/7//w/+//7v/u//D/8P/w/+//7v/t/+z/6//t/+3/7v/u/+3/7f/t/+3/7f/t
/+3/7f/t/+z/7P/s/+7/7v/u/+7/7//v/+//7//x//H/8f/x/+//7f/t/+//7//r/+j/
5v/o/+j/7f/1/wMAFQApAEEAWwB0AIUAkwCaAJsAkQB6AGAARgAsABYACAADAP7/+f/2
//b/9f/y//H/8f/0//f/9//z//P/8//z//P/9P/z//P/8//y//L/8//0//b/9f/1//X/
9f/2//b/9f/z//T/9P/0//b/9v/2//b/9v/2//b/9v/4//n/+f/5//f/9//3//X/+f/5
//n/+f/3//f/9//4//j/+P/4//n/+f/5//n/+f/7//v/+//8//z//P/8//3//f/9//3/
/f/9//3//v/+//7/////////AAABAAIAAgAEAAQABAAEAAcABwAIAAoACwAMAA0ADgAP
ABAAEAASABQAFAAUABYAFwAYABkAGgAaABsAHQAeAB4AHgAfAB8AHwAgACAAIAAgACAA
HwAeABsAGgAZABgAFQATABMAEQARAA8ADQAMAAgABwAGAAQABAAEAAQAAwACAAEAAAAA
AP7//v/8//z//v/9//3//f/6//r/+v/6//z/+v/6//v//f/+//7//f/7//v/+//6//r/
+v/6//r//P/8//r//P/6//r/+v/6//n/+f/5//r//P/6//r/+v/6//r/+v/5//f/+f/5
//n/+f/5//n/+f/7//z//P/8//z//P/8//z//v/9//3//v/9//3//f/+//7///////3/
+//8//z//f////7//v/+/wAAAAAAAAAA/v///////f///wAAAAD//////////////f/9
//z//P/8//z//P/9//z/AAAAAAAAAAAAAAAAAAAAAAEAAQABAAAAAAACAAMABAAEAAIA
AQAAAP//AQACAAMABQADAAEAAwAFAAYABgAGAAYACAAJAAkACQAEAAQABAAEAAYABQAE
AAIAAgABAAAA///+//3//P/8//r/+v/6//n/+//7//v/+//7//v//P/8//n/+f/5//n/
+f/5//n/+f/5//j/+P/4//r/+v/6//r/+//7//v/+//7//v/+//7//v/+//7//v/+//5
//r/+P/w/+7/8//3/wEAEwAjADMASQBiAHkAiwCYAKEAoQCUAIIAagBKADAAIgAZAAwA
BwAIAAYA///+//3//f/+///////9//v/+//7//v/+//7//z//f/6//r/+//8//r/+f/5
//n/+//8//z/+//7//z//P/8//z//P/8//z/+v/6//r/+v/8//3//f/9//3//f/9//v/
/f/9//3//f/7//v/+//8//7//v/+//////////////////////8AAAIAAgACAAMAAgAB
AAAA//8BAAEAAgACAAAAAQABAAEAAgADAAQABAAEAAQABAAEAAcABwAIAAoACwAMAA0A
DgAPABAAEAASABQAFAAUABYAFwAYABkAGgAbAB0AIAAiACEAIAAgAB8AHwAgACAAIAAg
ACAAHwAeAB8AHgAdABwAFwAVABUAEwARAA8ADQAMAAwACwAKAAgACAAIAAgABwAEAAMA
AgACAAIAAgAAAAAAAAD////////+//7//v/+//7//P/8//3//f/+//7//f/////////+
//z//P/8//z/+v/6//j/+v/6//r/+v/6//z//f/+/wAA///8//v/+v/6//r/+v/5//v/
/f/9//3//f/9//3//f/7//z//P/8//z//P/8//z//P/7//v//P/9//3//f/+//z//f/9
//v//P/+////AQD///7//v/+//z//P/8//z//f///wAA///9//7//v/9//3//f/9//3/
/f/9//z//P/+//7//v////7//f/9//3//v8AAAAAAAAAAP7//v/+////AQABAAAAAAAA
AAEAAgACAAMAAwADAAMAAgACAAIAAwABAP//AQADAAYABgAGAAYACAAJAAkACQAFAAQA
AwACAAQAAwACAAAAAAD///7//f/8//v/+v/6//r/+v/6//n/+f/5//n/+f/5//n/+v/6
//n/+f/5//n/+f/5//n/+f/5//j/+P/4//j/+P/4//j/+//7//v/+//7//v/+//7//n/
+//5//f/9f/3//b/9v/0//D/8f/3/wEADwAdADEARwBgAHMAgwCUAJ0AmwCOAHYAXABC
AC4AIAATAAgABQACAPz/+//+//v/+f/8/////f/7//n/+f/5//n/+v/5//n/+f/2//b/
9//4//r/+f/5//n/+f/6//r/+f/3//j/+P/4//j/+P/4//j/+P/4//j/+P/4//n/+f/5
//j/9//2//P/9//3//f/9//3//f/9//4//j/+P/4//n/+f/5//n/+f/5//n/+f/6//j/
+P/4//n/+f/5//n/+f/7//v//P/8//z//f/9//3//f/9//3//P/+//7//v/+/wEAAQAC
AAQAAwAEAAUABgAHAAgACAAKAA4ADgAOABAAEQASABMAFAASABMAFQAWABgAGAAZABkA
FwAYABgAGAAYABgAFwAWABcAFgAVABQAEQAPAA8ADQANAAsACQAIAAQAAwACAAAA/v/+
//7//f/6//n/+P/4//r/+v/4//j/9v/1//X/9f/1//b/9//4//b/9P/0//X/8//0//T/
8//z//P/8//y//L/8v/y//L/8v/y//D/8v/y//L/8v/y//P/8//z//T/9P/y//L/8v/y
//L/8v/x/+//8f/x//H/8f/x//H/8f/v//D/8P/w//D/8P/w//D/8P/v/+//8P/x//H/
8f/y//L/8//z//H/7//w//D/8f/z//L/8v/y//L/8v/y//L/8v/z//P/8f/x//L/8v/x
//H/8f/x//H/8f/x//D/8P/w//D/8P/x/+7/7//x//b/9P/0//T/9P/0//T/9P/1//P/
8//y//L/8v/z//T/9P/z//P/8//z//b/9v/2//f/9//1//f/+f/4//j/+P/4//j/+f/5
//n/9v/2//b/9v/2//X/9P/y//D/7//u/+3/7v/t/+z/7P/q/+r/6v/p/+v/6//r/+v/
6//r/+z/7P/p/+n/6f/p/+v/6//r/+v/7f/s/+z/7P/r/+r/6f/o/+n/6f/p/+n/6//r
/+v/6//r/+n/5//p/+v/6f/k/+T/4v/i/+v/+f8HABUAJQA/AFkAbgCBAI8AlACRAIUA
bgBQADQAIAAQAAIA+f/2//X/8v/w/+//8P/v/+3/7v/x/+//6//r/+v/6//r/+z/6//r
/+v/6v/q/+v/7P/q/+n/6f/p/+n/6v/q/+n/6f/q/+r/6v/s/+z/7P/s/+z/7P/s/+z/
6v/r/+v/6//r/+v/6//p/+v/6//r/+v/7f/t/+3/7v/w//D/8P/x/+//7//v/+//7//v
/+//8P/u/+7/7v/v//H/8f/x//H/7//v//D/8P/y//P/8//z//T/9f/2//b/9v/2//b/
9v/4//n/+//+//3//v///wAAAQACAAIABAAIAAgACAAKAAkACgALAAwADAANAA8AEAAQ
ABAAEQARABEAEgASABIAEgASABEAEAANAAwACwAKAAkABwAHAAUAAQD///3//P/6//n/
+P/2//b/9v/2//X/9P/z//L/8v/y//L/8P/w//D/7//v/+//7P/s/+z/7P/u/+z/7P/t
/+3/7v/u/+3/7f/t/+3/7P/s/+z/7P/s/+z/7P/q/+z/6//q/+n/6P/n/+f/5//o/+n/
6P/p/+r/6v/q/+r/6f/n/+n/6f/p/+r/6//s/+3/6//s/+z/7P/u/+7/7v/u/+7/7f/t
/+7/7//v/+//8P/w//H/8f/v/+//8P/w//H/8f/w//D/8P/w//D/8P/w/+7/7//v/+3/
7//w//D/7//v/+//7//v/+3/7f/s/+z/7v/s/+7/8P/w//D/8P/y//L/8v/z//H/8f/w
//D/8v/z//T/9P/x//H/8f/x//T/9P/0//X/9f/z//X/9//6//r/+v/6//n/+f/4//f/
9f/2//f/+P/3//X/8//w//L/8f/w/+//8P/v/+7/7v/s/+z/7P/r/+3/7f/t/+3/7P/r
/+v/6v/r/+v/6//r/+3/7f/t/+3/7f/s/+z/7P/u/+7/7v/u/+z/6//q/+n/6//r/+v/
6//p/+v/6//t/+//7f/q/+b/5P/k/+n/8////w8AHwA5AFMAagB7AIkAlgCZAI0AfgBk
AEYALgAeAA4AAQD+//v/9v/y//P/8P/v//H/9P/z//H/7//t/+3/7f/t/+7/7f/t/+3/
7P/s/+3/7v/w/+//7//v/+//8P/w/+//8f/y//L/8v/w//D/8P/w/+7/7v/u/+7/7v/v
/+//7//w//H/8v/x//H/8f/x//H/8f/x//H/8v/y//L/8v/z//X/9f/1//X/9f/1//X/
9v/0//T/9P/1//f/9//3//f/9//3//j/+P/4//n/+f/5//j/+f/6//r//P/8//z//P/+
////AQAEAAMABAAFAAYABwAIAAgACgAOAA4ADgAQAA8AEAARABIAFAAVABcAGAAYABgA
GQAZABcAGAAYABgAGAAYABcAFgAVABQAEwASAA8ADQANAAsACwAJAAcABgAGAAUABAAC
AP///v/9//v/+//7//v//P/6//r/+P/4//j/9//3//f/9v/2//b/9v/4//b/9v/3//X/
9v/2//X/9f/1//X/9P/0//T/9P/0//b/9v/0//b/9v/2//b/9v/1//X/9f/2//b/9P/0
//T/9P/0//T/8//1//f/9//3//b/9f/0//P/9f/2//b/9v/2//b/9v/2//T/8//z//T/
9//3//f/+P/6//v/+//5//n/+v/6//v/+//6//r/+v/8//z//P/8//v/+//6//f/+f/6
//r/+f/3//f/9//3//n/+f/4//j/+P/4//j/+f/5//n/+P/3//n/+f/5//n/9//4//j/
+P/4//f/+f/6//j/+f/6//v//P/6//r/+v/7//3//f/8//z//P/9//7//v/7//v/+//7
//7//v/+///////9////AQACAAIAAgACAAIAAwADAAMAAgACAAIAAgACAAEAAAD+//z/
+//6//n/+P/3//b/9v/2//b/9v/1//X/9f/1//X/9//3//j/+P/1//X/9f/1//f/9//3
//f/9//2//b/9v/2//b/9v/2//f/9//3//f/9f/1//X/9f/1//X/9//3//P/8//0//L/
7v/u//H/+f8HABcAJwA7AFUAagB7AIsAmACdAJsAjAByAFYAPAAqABwADwAGAAUABAAA
AP///P/7//3//P/7//3////9//3//f/9//r/+f/5//n/+P/4//n/+v/4//f/9//3//f/
+P/4//f/9//4//j/+P/4//j/+P/4//r/+v/6//r//P/9//3//f/8//v/+v/3//v/+//7
//v//f/9//3//v/9//z/+//7//3//f/9//3//f/9//3//v8AAAAAAAABAAAA///+//3/
/////wAAAAACAAMAAwADAAIAAwAEAAQABAAEAAQABAAFAAUABgAIAAkACgALAAwADwAQ
ABAAEgAUABQAFAAWABkAGgAbABwAGgAbAB0AHgAeAB4AHwAfAB8AIAAgACAAIgAiACEA
IAAfAB4AHQAcABkAFwAXABUAEwARAA8ADgAOAA0ADAAKAAgACAAIAAcABAADAAIAAgAC
AAIAAAAAAAIAAQABAAEA/v/+//7//v/+//z//P/9//v//P/8//v//f/9//3//P/8//z/
/P/8//7//v/8//7/AAAAAAAAAAD///////8AAP7//P/8//z/+v/6//r/+f/7//3//f/9
//3//f/9//3/+//8//z//P/8//z//P/8//z/+//7//z/////////AAD+///////9//3/
/v/+///////+//7//v8AAAAAAAAAAP7///////3///8AAAAA///////////////////+
//7//v/+//7////9//3//P/7//3//v/+//7//v/+////AAABAAMAAQABAAAAAAD+////
AAAAAAAAAQACAAMABAAEAAQABQAFAAMABQAHAAgACAAIAAgABgAHAAcABwAEAAQABAAE
AAQAAwACAAAAAgABAAAA///+//3//P/8//r/+v/6//n/+//7//v/+//6//n/+f/4//n/
+f/5//n/+f/5//n/+f/5//j/+P/4//r/+v/6//r/+f/5//n/+f/3//f/9//3//v/+f/3
//f/+f/5//b/8P/w//D/8//5/wMADwAhADkATQBiAHcAiQCYAJ8AmwCMAHYAVAA4ACgA
GgANAAYABwAIAAIA///+//v/+f/8//3/+//7//v/+//7//v/+P/3//f/9//4//j/+f/6
//n/9//2//X/9f/2//b/9f/1//b/9v/2//j/+P/4//j/9v/2//b/9v/2//f/9//3//f/
9//3//X/+f/5//n/+f/3//f/9//4//j/+P/4//n/+f/5//n/+f/5//n/+f/6//r/+v/6
//v/+f/5//n/+f/6//v//f/+//7//////////////////v8BAAIAAwAEAAMAAwAEAAYA
BwAIAAkACgALAAwADAAOABAAEAAQABIAEQASABMAFAASABMAFQAWABcAGAAaABsAGwAc
ABwAHAAbABoAGAAWABYAFgAWABYAEwARABEADwANAAsACQAIAAQAAwACAAAAAAAAAAAA
///8//v/+v/6//r/+v/4//j/+P/3//f/9//2//b/9v/2//T/8v/y//P/8f/y//L/8f/0
//X/9v/2//T/9P/0//T/9P/0//L/9P/2//b/9v/2//P/8//z//T/9P/y//L/8v/y//L/
8v/x/+//8f/x//H/7//v/+//7//w//L/8//0//L/8v/y//L/8v/x//H/8v/z//P/8//0
//T/9f/1//P/8//0//T/9f/1//T/9P/0//T/9P/0//T/8v/z//P/8f/z//T/9P/z//X/
9f/1//X/9P/z//H/8P/y//T/8v/x//L/8//0//X/9v/1//T/8//z//T/9f/1//b/9P/1
//b/9v/3//f/9//3//b/9v/2//f/9//1//f/+f/6//r/+v/6//r/+//7//v/+P/4//j/
+P/6//n/+P/2//T/8//y//H/7v/t/+z/7P/u/+7/7v/t/+v/6//r/+v/6//r/+z/7P/t
/+3/7f/t/+v/6//r/+v/6//q/+r/6v/q/+r/6v/q/+3/7f/t/+3/7P/r/+r/6f/t/+//
7f/t/+n/5//m/+T/4P/g/+n/8//9/w0AIwA5AFUAbgB9AIsAlgCXAI8AfgBkAEgALgAY
AAgA+//0//P/7v/s/+3/7v/t/+v/8P/x/+//7f/t/+3/7f/t/+z/6//r/+v/7P/s/+3/
7v/u/+3/7f/t/+3/7v/u/+3/7f/u/+7/7v/u/+7/7v/u/+7/7v/u/+7/7v/v/+//7//v
/+//7//t/+3/7f/t/+3/7//v/+//8P/w//D/8P/x//H/8f/x//H/8//z//P/9P/y//L/
8v/z//P/8//z//P/8//z//T/9P/0//X/9f/1//b/9//4//j//P/8//z//P/9//3//v8A
AP//AAABAAIABQAGAAYACAAIAAgACAAKAA0ADgAPABAAEAARABMAFAAUABQAFQAVABMA
FAAUABQAFQAWABYAFgAUABIAEAAOAA0ACwALAAkABQADAAEAAAAAAP///v/8//j/+P/4
//f/9v/1//T/9P/0//T/8v/y//T/8//z//P/8P/w//D/8P/u/+z/7P/t/+//8P/w/+//
7//v/+//7v/w//D/8P/w/+7/7v/s/+7/7P/s/+z/7P/r/+v/6//s/+3/7P/t/+7/7P/s
/+z/6//t/+//7//v/+3/7f/t/+3/7//w//D/8P/u/+7/7v/u/+//7//w//L/8v/x//D/
8P/y//P/8//x//L/9P/1//f/9v/0//P/8v/y//L/8v/y//L/8//z//H/8f/y//L/8f/z
//P/8//z//P/8//y//D/8v/0//T/9P/0//T/9P/0//X/9//3//b/9v/0//X/9v/2//X/
9f/1//X/9v/2//b/9//3//X/9//5//j/+P/4//j/+v/7//v/+//6//r/+v/6//r/+f/4
//b/9P/z//L/8f/y//H/8P/w//L/8v/y//H/8P/v/+7/7f/v/+//8P/w/+3/7f/t/+3/
7//v/+//7//v/+7/7v/u/+7/7v/u/+7/7//v/+//7//t/+3/7f/t//P/7//t//H/8f/t
/+j/5v/m/+b/6//1/wEADwAhADkAUwBqAHsAiwCUAJcAkwCCAGgATAA0AB4AEAADAPz/
+//6//b/9f/2//P/8f/0//X/8//x//P/8//z//P/8v/x//H/8f/u/+7/7//w//L/8f/x
//H/7//w//D/7//x//L/8v/y//D/8P/w//D/8v/y//L/8v/w//H/8f/x//P/8//z//H/
8f/x//H/8f/z//P/8//0//T/9P/0//X/8//z//P/8//z//P/8//0//X/9v/3//n/9//3
//f/9//5//n/+v/6//j/+f/5//n/+v/7//z//P/+//7//v/+/wEAAQACAAQAAwAEAAUA
BgAJAAoACgAMAAwADAAMAA4AEQASABMAFAASABMAFQAWABgAGAAZABkAGQAaABoAGgAY
ABgAFwAWABcAFgAVABQAEQAPAA8ADQALAAkABwAGAAIAAQAAAP7//f/+///////8//v/
+v/6//j/+P/2//b/9//3//j/+f/3//b/9f/0//b/9P/0//X/9f/2//b/9f/3//f/9//2
//b/9v/2//b/9P/0//L/9P/2//b/9v/2//X/9f/1//b/9v/0//T/9P/2//b/9v/1//P/
9f/1//X/9f/1//X/9f/z//T/9P/0//T/9P/0//T/9v/1//X/9v/3//f/9//4//j/+f/5
//f/9//4//j/+f/5//j/+P/4//j/+P/4//j/9v/3//f/9f/3//j/+P/3//f/9//3//f/
9//3//b/9v/2//b/9v/3//f/9//2//X/9//3//f/9//5//j/+P/4//j/+P/4//b/9v/2
//f/+P/5//n/+v/4//n/+v/6//n/+f/5//n//P/8//z//f/7//n/+//9//7//v/+//7/
/v/////////8//z//P/8//z/+//6//j/9v/1//T/8//0//P/8v/y//T/9P/0//P/9f/1
//X/9f/0//P/8//y//P/8//z//P/8f/x//H/8f/x//D/8P/w//D/8P/w//D/8//z//P/
8//x//H/8f/x//P/9f/z//P/8//v/+z/6v/s/+r/6//z////DwAhADkAUwBoAHsAjQCY
AJcAkQCCAGgATgA0ABwAEAAHAAIA///8//j/9//2//X/9f/0//X/9f/x//P/8//z//P/
8P/v/+//7//w//D/8f/y//L/8f/x//H/8f/y//L/8f/x//L/8v/y//T/9P/0//T/9P/0
//T/9P/0//X/9f/1//X/9f/1//P/9f/1//X/9f/1//X/9f/2//b/9v/2//f/9//3//f/
9//3//f/9//4//r/+v/6//v/+//7//v/+//7//v//P/8//z//f/9//3//v///wAAAAAA
AAAAAAAAAAMAAwAEAAYABgAGAAYABgAJAAoACgAMAA4ADgAOABAADwAQABEAEgAUABUA
FwAYABoAGgAbABsAGQAaABoAGgAaABoAGQAYABcAFgAVABQAEgARABIAEQAOAAsACAAG
AAQAAwACAAAA/P/8//z/+//7//v/+//8//r/+v/4//j/+P/3//f/9//2//b/9v/2//b/
9P/0//X/9f/2//b/9f/z//P/8//y//T/9P/0//T/9P/0//L/9P/2//b/9v/2//X/9f/1
//b/9v/0//T/9P/0//T/9P/z//H/8//z//P/8//z//P/8//z//T/9P/0//L/8v/y//L/
8v/x//H/8v/1//X/9f/2//X/9f/0//H/8//0//T/9f/1//T/9P/0//T/9P/0//T/9P/1
//X/8//z//T/9P/z//H/8f/x//H/8//z//L/8v/w//D/8P/x//D/8f/x//H/8f/x//P/
8//y//T/9P/0//T/9P/0//T/9f/3//f/9v/2//T/9f/2//b/9f/1//X/9f/0//T/9P/1
//X/8//1//f/+P/4//j/+P/4//n/+f/5//b/9v/2//b/9P/z//L/8P/w/+//7v/t/+z/
6//q/+r/7P/s/+z/6//p/+n/6f/p/+v/6//s/+z/6//r/+v/6//p/+n/6f/p/+r/6v/r
/+z/6v/q/+r/6v/p/+n/6f/p/+v/6//r/+v/6f/r/+f/5//n/+H/4P/k/+L/4P/l//P/
/f8HABsAMwBNAGQAdQCFAJAAkQCLAHgAXAA8ACIAEgAEAPn/9v/3//L/7P/v/+7/6f/r
//D/7//t/+3/7P/r/+r/6f/q/+n/6f/p/+j/6P/p/+r/6P/n/+f/5//n/+j/6P/n/+f/
6P/o/+j/6v/q/+r/6v/o/+j/6P/o/+j/6f/p/+n/5//n/+f/5f/p/+n/6f/p/+n/6f/p
/+r/6P/o/+j/6f/p/+n/6f/p/+v/6//r/+z/6v/q/+r/6//r/+v/6//r/+v/6//s/+z/
7P/t/+3/7f/u/+//8P/w//L/8v/y//L/8f/x//L/9P/3//j/+f/6//n/+v/6//z//v/+
//7/AAADAAQABQAGAAYABwAJAAoACQAIAAgABwAIAAoACwAMAAoACgAJAAgABQAEAAMA
AgABAP/////9//v/+f/3//b/9P/z//L/8P/u/+7/7v/t/+v/6f/n/+b/6P/o/+b/5v/m
/+X/5f/l/+b/5v/m/+b/5v/k/+T/5f/k/+T/4//h/+H/4f/h/+D/4P/g/+D/4P/i/+L/
4P/i/+L/4v/i/+L/4f/h/+H/4v/i/+D/4P/g/97/3v/e/93/3f/f/9//3//f/9//3//f
/9//4P/g/+D/4v/i/+L/4v/g/9//3//g/9//3//f/+D/4P/h/+H/3//f/+D/4P/h/+H/
4P/g/+D/4v/i/+L/4v/i/+P/4//h/+D/4P/f/93/3//f/9//3//h/+H/4P/g/97/3v/e
/9//4P/g/+D/4P/g/+D/4v/i/+L/4//h/+H/4P/g/97/3//g/+D/3//f/9//3//i/+L/
4v/j/+P/4f/j/+X/5v/m/+b/5v/m/+f/5//n/+T/5P/k/+T/5P/j/+L/4P/e/93/3P/b
/9j/1//W/9b/2P/Y/9j/1//X/9f/1//X/9f/1//Y/9j/1f/V/9X/1f/X/9f/1//X/9X/
1P/U/9T/1v/W/9b/1v/X/9f/1//X/9f/1//X/9f/1//Z/9n/1f/V/9X/0v/O/8z/zv/T
/9n/5//3/wsAIwA7AFIAawB3AH4AhwCDAHAAWAA6ABwACAD6/+v/4v/j/+D/2v/Z/9j/
1f/V/9r/2//b/9v/2f/Z/9n/2f/W/9X/1f/V/9b/1v/X/9j/1v/V/9X/1f/V/9b/1v/V
/9f/2P/Y/9j/1v/W/9b/1v/W/9b/1v/W/9j/2f/Z/9n/2f/Z/9n/1//X/9f/1//X/9X/
1f/V/9b/1v/W/9b/1//Z/9n/2f/Z/9n/2f/Z/9r/2v/a/9r/2//b/9v/2//b/93/3f/e
/97/3P/d/93/3f/g/+H/4v/i/+L/4v/i/+L/4f/h/+L/5P/n/+j/6f/q/+z/7v/v//L/
8//y//H/8v/x//L/8//0//b/9//5//r/+v/6//v/+//7//z//P/8//7//v/9//z/+f/4
//f/9v/x/+//7//t/+3/6//p/+j/5P/j/+L/4P/e/97/3v/d/9r/2f/Y/9j/2P/Y/9b/
1v/W/9X/1f/V/9T/1P/U/9T/1v/U/9T/1f/T/9T/1P/T/9P/0//T/9L/0v/S/9L/0v/S
/9L/0P/S/9L/0v/S/9L/z//P/8//0P/Q/87/zv/O/9D/0P/Q/8//0f/T/9P/0//T/9H/
z//N/w==
         </WaveFormData>
      </LeadData>
   </Waveform>
</RestingECG>
