# Supplementary material for: Detection of Left Atrial Enlargement Using a Convolutional Neural Network-Enabled Electrocardiogram
Source: Front Cardiovasc Med. 2020 Dec 17;7:609976. doi: 10.3389/fcvm.2020.609976 (PMC7773668; doi:10.3389/fcvm.2020.609976)
Supplement: Supplementary file 2 [file Data_Sheet_2.ZIP › normal1/1802010616_10356_0000000E.XML]

<?xml version="1.0" encoding="Windows-1252"?>
<!DOCTYPE RestingECG SYSTEM "restecg.dtd">
<RestingECG>
   <PatientDemographics>
      <PatientID>1802010616</PatientID>
      <PatientAge>67</PatientAge>
      <AgeUnits>Years</AgeUnits>
      <Gender>Male</Gender>
      <PatientLastName>liangzhaoquan</PatientLastName>
   </PatientDemographics>
   <TestDemographics>
      <DataType>Resting</DataType>
      <Site>1</Site>
      <AcquisitionDevice>MAC55</AcquisitionDevice>
      <Status>Unconfirmed</Status>
      <Priority>Normal</Priority>
      <AcquisitionTime>09:18:07</AcquisitionTime>
      <AcquisitionDate>09-24-2015</AcquisitionDate>
      <CartNumber>1</CartNumber>
      <AcquisitionSoftwareVersion>009C</AcquisitionSoftwareVersion>
      <XMLSourceVersion>MAC5000 v1.0</XMLSourceVersion>
   </TestDemographics>
   <RestingECGMeasurements>
      <VentricularRate>81</VentricularRate>
      <AtrialRate>81</AtrialRate>
      <PRInterval>152</PRInterval>
      <QRSDuration>100</QRSDuration>
      <QTInterval>380</QTInterval>
      <QTCorrected>441</QTCorrected>
      <PAxis>74</PAxis>
      <RAxis>73</RAxis>
      <TAxis>54</TAxis>
      <QRSCount>13</QRSCount>
      <QOnset>224</QOnset>
      <QOffset>274</QOffset>
      <POnset>148</POnset>
      <POffset>205</POffset>
      <TOffset>414</TOffset>
      <ECGSampleBase>500</ECGSampleBase>
      <ECGSampleExponent>0</ECGSampleExponent>
   </RestingECGMeasurements>
   <Diagnosis>
      <Modality>Resting</Modality>
         <StatementCount>2</StatementCount>
         <LabelText>12SL ��ϳ���</LabelText>
      <DiagnosisStatement>
         <StmtFlag>ENDSLINE</StmtFlag>
         <StmtText>�������</StmtText>
      </DiagnosisStatement>
      <DiagnosisStatement>
         <StmtFlag>ENDSLINE</StmtFlag>
         <StmtText>���� ECG</StmtText>
      </DiagnosisStatement>
   </Diagnosis>
   <Waveform>
      <WaveformType>Rhythm</WaveformType>
      <WaveformStartTime>0</WaveformStartTime>
      <NumberofLeads>8</NumberofLeads>
      <SampleType>CONTINUOUS_SAMPLES</SampleType>
      <SampleBase>500</SampleBase>
      <SampleExponent>0</SampleExponent>
      <HighPassFilter>16</HighPassFilter>
      <LowPassFilter>150</LowPassFilter>
      <ACFilter>NONE</ACFilter>
      <LeadData>
         <LeadByteCountTotal>10000</LeadByteCountTotal>
         <LeadTimeOffset>0</LeadTimeOffset>
         <LeadSampleCountTotal>5000</LeadSampleCountTotal>
         <LeadAmplitudeUnitsPerBit>4.88</LeadAmplitudeUnitsPerBit>
         <LeadAmplitudeUnits>��V</LeadAmplitudeUnits>
         <LeadHighLimit>2147483647</LeadHighLimit>
         <LeadLowLimit>268435456</LeadLowLimit>
         <LeadID>I</LeadID>
         <LeadOffsetFirstSample>0</LeadOffsetFirstSample>
         <FirstSampleBaseline>0</FirstSampleBaseline>
         <LeadSampleSize>2</LeadSampleSize>
         <LeadOff>FALSE</LeadOff>
         <BaselineSway>FALSE</BaselineSway>
         <ExcessiveACNoise>FALSE</ExcessiveACNoise>
         <MuscleNoise>FALSE</MuscleNoise>
         <LeadDataCRC32>1224031221</LeadDataCRC32>
         <WaveFormData>
9v/2//b/9v/4//j/+P/4//j/+P/4//j/+v/6//r/+v/8//z//P/8//z//P/8//z//P/8
//z//P/8//z//P/8//7//v/+//7//v/+//7//v/+//7//v/+/wAAAAAAAAAAAAAAAAAA
AAABAAIAAwAEAAQABAAEAAQABQAGAAcACAAKAAoACgAKAAwADAAMAAwADQAOAA8AEAAS
ABIAEgASABQAFAAUABQAFgAWABYAFgAWABYAFgAWABgAGAAYABgAFgAWABYAFgAWABYA
FgAWABUAFAATABIAEQAQAA8ADgAMAAwADAAMAAsACgAJAAgABgAGAAYABgAFAAQAAwAC
AAAAAAAAAAAAAAAAAAAAAAD+//7//v/+//7//v/+//7//v/+//7//v8AAAAAAAAAAAAA
AAAAAAAAAAAAAAAAAAAAAAAAAAAAAAAAAAAAAAAAAAAAAAAAAAAAAAAAAAAAAAAAAAAA
AAAAAAAAAAAAAAAAAAAAAAAAAAAAAAAAAAAAAAAAAAAAAAAAAAAAAAAAAAAAAAAAAAAA
AAAAAAAAAAAAAAAAAAAAAP7//v/+//7/AAAAAAAAAAD+//7//v/+/wAAAAAAAAAA/v/+
//7//v/+//7//v/+/wAAAAAAAAAAAAAAAAAAAAAAAAAA/////////////wAAAAAAAAAA
AQABAAEAAQABAAEAAQACAAIAAwACAAIAAgACAAMAAwADAAEAAQABAAMABwAIAAkACgAM
AA0ADQANAAsACwALAAkACAAIAAcABwAFAAUAAwAAAP///////////////////v//////
//////3//f/8//z//v/+//7//v/7//v/+//7//v/+//7//v/+//8//z//P/8//r/+v/8
//z//v8CAAgADgAXACQAMgBCAFUAZwB1AHkAcQBjAFAAOgAmABUAAwD0/+v/5f/e/9b/
1f/X/9n/3v/m/+j/6//t//D/8v/z//P/8v/1//b/9//4//n/+//6//z//P/8//z//P/9
//3//f/+//7//v///////////////f/+//7//v8AAAAAAAAAAAAAAQABAAEA/////wAA
AAAAAAAAAAAAAAIAAwADAAMAAwAEAAQABAAEAAQABQAFAAQABAAEAAUABQAHAAcABwAI
AAkACQAJAAoACwALAA0ADQAOAA8AEAASABMAFAAUABIAEgAUABUAFQAVABYAFgAXABcA
FwAXABkAGQAZABoAGAAYABgAGAAYABgAGAAXABcAFgAVABQAEwATABIAEQARABAADwAO
AA0ADAALAAoACQAJAAgABwAGAAUABAAEAAMAAgACAAIAAgABAAEAAQAAAAAA////////
//////7//v/+//7//v/+//7//v/+//7//v/+//7//v/+//7//v/+//7//v/+//7//v/+
//7//v/+//7//v/+//7//v/+//7//v/+//7//v/+//7//v/+//7//v/+//7//v/+//7/
/v/////////+//7//v/+//z//P/8//z//P/8//z//P/8//z//P/8//7//v/9//3/+//7
//v/+//7//z//P/7//3//f/9//3//f/9//3//f/9//3/+//7//z//P/8//z//P/8//z/
/P/8//z/+//7//v/+//7//z//P/+//7///////3//f/9//3//f/+//7//f/8//z//P/8
//3//f/9//3//f/9////AQAEAAUABgAIAAcABwAHAAcABQAFAAMAAgACAAEAAQABAAMA
AQD+//3//f/9//3//f/7//v/+v/5//v/+//7//v/+f/4//j/+P/6//r/+v/5//f/9//3
//f/9//3//f/9//4//j/+P/6//r/+v/6//r/+v/8/wAABgANABQAHgAsADsASwBZAGMA
YwBZAEwAPAAqABkABwD4/+v/4//c/9T/0f/P/9H/1v/c/+L/5//p/+z/7P/t/+//7v/v
//D/8//0//P/9f/2//b/9v/2//b/+P/5//n/+f/6//r/+v/7//v/+//7//v/+//8//z/
/P/8//z//P/8//z//f/9//3/+//7//z//P/8//z//P/8//7///////////8AAAAAAAAA
AAAAAQABAAIAAgACAAMAAQADAAMAAwAEAAUABQAFAAQABQAFAAcABwAIAAkACgAKAAsA
DAAMAAwADAAOAA8ADwAPABAAEAARABEAEQARABEAEQARABIAEgASABIAEgAQABAAEAAP
ABEAEAAPAA4ADQANAAwACwALAAoACQAIAAkACAAHAAYAAwADAAIAAQAAAP///v/+//3/
/P/8//z//P/7//v/+//6//r/+f/5//n/+f/5//j/+P/4//j/+P/4//j/+P/4//j/+P/4
//j/+P/4//j/+P/6//r/+v/6//r/+v/6//r/+P/4//j/+P/4//j/+P/4//r/+v/6//r/
+v/6//r/+v/6//r/+v/6//j/+P/4//j/+P/5//n/+f/6//r/+v/6//r/+v/6//r/+v/6
//r/+v/6//r/+v/6//r/+v/5//n/+f/5//n/+f/3//j/+P/3//f/9//5//n/+P/4//j/
+P/4//j/+P/4//j/+P/3//f/9//5//n/+v/6//r/+v/7//v/+f/5//n/+f/5//r/+v/5
//j/+P/4//j/+f/5//n/+f/5//n/+//9//7///8AAAIAAwADAAMAAwADAAMAAQAAAAAA
////////AQD///z/+//5//n/+f/5//v/+//6//n/+f/5//n/+f/5//j/+P/4//b/9v/2
//X/9f/1//X/9f/1//X/9f/1//T/9P/0//b/9P/2//b/9v/2//j/+v8AAAUADAAUACAA
LQA7AEcAUQBTAE0AQgA2ACgAFwAJAPj/6//j/9z/1P/P/83/zf/Q/9b/3P/h/+X/5v/o
/+n/6//q/+v/7P/t//D/8f/x//L/9P/0//T/9P/0//X/9f/1//b/9v/2//f/9//3//f/
9//3//j/+P/4//j/+P/4//j/+P/5//n/+f/5//n/+v/6//r/+v/6//r/+v/7//v/+//7
//z//P/8//z//P/9//3//v/+//7//////wEAAQABAAIAAwADAAMABAAFAAUABwAFAAYA
BwAIAAgACQAKAAoACAAIAAoACwANAA0ADgAOAA0ADQANAA0ADQANAA0ADgAOAA4ADgAO
AAwADAAMAAsADQAMAAsACgALAAsACgAJAAkACAAHAAYABQAEAAMAAgABAAEAAAD///7/
/f/8//z/+//6//r/+v/6//n/+f/5//j/+P/3//f/9f/1//X/9P/2//b/9v/2//T/9P/0
//T/9v/2//b/9v/2//b/9v/2//b/9v/2//b/9v/2//b/9v/2//b/9v/2//b/9v/2//b/
9v/2//b/9v/2//b/9v/2//b/9v/2//b/9v/2//b/9v/2//f/9//3//b/9v/2//b/9v/2
//b/9v/2//b/9v/2//T/9P/0//T/9v/2//X/9f/1//X/9f/1//X/9v/2//X/9f/1//X/
9f/1//X/9f/1//f/9//3//f/9//2//b/9v/2//b/9v/2//b/9v/4//f/9//3//X/9f/2
//b/9v/2//f/9//3//f/9//3//f/+P/4//f/+P/4//j/+P/5//n/+f/5//f/9//5//v/
/v///wAAAgABAAEAAQABAAMAAwABAAAAAAD///////////3/+v/5//n/+f/5//n/+f/5
//j/9//3//f/9//3//n/+P/4//j/9v/2//b/9f/1//X/9f/1//f/9//3//f/9v/2//b/
9v/2//b/9v/4//j/+v/+/wQACwAUACAALgA9AEsAWQBhAF8AUwBGADYAJAATAAMA9P/p
/+H/2P/S/8//z//R/9T/2v/g/+P/5//o/+r/7f/t/+z/7f/w//H/8v/z//X/9v/2//b/
9v/2//j/+f/5//n/+P/4//j/+f/5//n/+f/5//n/+v/6//r/+v/6//r/+v/6//v/+//7
//v/+//8//z//P/8//z//P/8//3//f/9//3//v/+//7//v/+//////8AAAAAAAABAP//
AQABAAEABAAFAAUABQAGAAcABwAJAAkACgALAAwADAANAA4ADgAOAA4AEAARAA8ADwAQ
ABAAEQARABEAEQATABMAEwAUABIAEgASABIAEgASABIAEQARABAADwAOAA8ADwAOAA0A
DQAMAAsACgAJAAgABwAGAAUABQAEAAMAAgABAAAAAAD///7//v/+//7//f/9//3//P/8
//v/+//7//v/+//6//r/+v/6//r/+v/6//r/+v/4//j/+P/4//r/+v/6//r/+v/6//r/
+v/6//r/+v/6//r/+v/6//r/+v/6//r/+v/6//r/+v/6//r/+v/6//r/+v/6//r/+v/6
//r/+v/6//j/+f/5//n/+P/4//j/+P/6//r/+v/6//j/+P/4//j/+P/4//j/+P/6//r/
+f/5//n/+f/5//n/+f/6//r/+f/5//n/+f/5//n/+f/5//n/+f/5//n/+f/6//j/+P/4
//j/+P/4//j/+P/6//n/+f/5//n/+f/6//r/+v/6//v/+//7//v/+//7//n/+v/6//n/
+P/4//j/+P/7//v/+//7//v/+//9////AAABAAIABAAFAAUABQAFAAUABQADAAIAAgAB
AAEAAQABAP///P/7//n/+f/5//n/+f/5//j/9//5//n/+f/5//n/+P/4//j/9v/2//b/
9f/1//X/9f/1//f/9//3//f/9v/2//b/9v/2//b/9v/2//b/+P/8/wIACQASACAAMAA/
AFEAYwBvAG8AZQBUAEAALgAbAAkA+P/r/9//2v/U/83/zf/R/9T/2v/i/+X/5f/o/+z/
7f/t/+7/7//w//H/8v/z//X/9v/2//b/9v/2//b/9//3//f/+P/4//j/+f/5//n/+f/5
//n/+v/6//r/+v/6//r/+v/6//v/+//7//v/+//8//z//P/8//z//P/8//3//f/9//3/
/v/+//7//v/+//////8AAAAAAAABAAEAAwADAAMABAAFAAUABQAEAAUABQAHAAkACgAL
AAwADAANAA4ADgAOAA4AEAARABEAEQASABIAFQAVABUAFQATABMAEwAUABYAFgAWABYA
FAAUABQAEwATABIAEQAQAA8ADwAOAA0ADQAMAAsACgALAAoACQAIAAcABwAGAAUABAAD
AAIAAgABAAAAAAAAAP7//f/9//3//v/+//3//f/9//3//f/8//z//P/8//z//P/8//z/
/P/6//r/+v/6//z//P/8//z//P/8//z//P/6//r/+v/6//r/+v/6//r/+v/6//r/+v/6
//r/+v/6//r/+v/6//r/+v/6//r/+v/6//r/+v/6//r/+//7//v/+v/6//r/+v/6//r/
+v/6//r/+v/6//r/+v/6//r/+v/6//r/+f/5//n/+f/5//n/+f/6//r/+f/5//n/+f/5
//n/+f/5//n/+f/5//n/+f/5//n/+f/4//j/+P/4//j/+P/4//j/+P/6//n/+f/5//f/
9//4//j/+P/4//n/+f/7//v/+//7//n/+v/6//n/+P/4//j/+P/7//v/+//7//v/+//9
////AAABAAIABAAFAAUABQAFAAUABQADAAIAAgABAAEAAQD///3/+v/5//n/+f/5//n/
+f/5//j/9//3//f/9//3//f/9v/2//b/9v/2//b/9f/1//X/9f/1//P/8//z//P/9P/0
//b/9P/0//T/8v/0//b/+v8AAAgAEQAgAC4AQABTAGUAcwBzAGkAVwBCAC4AGgAJAPf/
6v/f/9f/0v/M/8v/z//T/9j/4P/i/+P/5f/o/+r/6//r/+z/7f/u/+//8P/z//P/8v/0
//T/9P/0//T/9f/1//X/9v/2//b/9//3//f/9//3//f/+P/4//j/+P/4//j/+P/4//n/
+f/5//n/+f/6//r/+v/6//r/+v/6//v/+//7//n/+v/6//r//P/8//3//f/+//7//v//
////AQABAAEAAgADAAMAAwAEAAUABQAHAAcACAAJAAoADAANAA4ADgAOAA4AEAARABEA
EQASABIAEwATABMAEwARABEAEQASABIAEgASABIAEAAQABAADwARABAADwAOAA0ADQAM
AAsACwAKAAkACAAHAAYABQAEAAMAAwACAAEAAAD///7//v/9//z//P/8//z/+//7//v/
+v/6//n/+f/5//n/+f/4//j/+P/4//j/+P/4//j/+P/4//j/+P/4//j/+P/4//j/+P/4
//j/+P/4//j/+P/4//j/+P/4//j/+P/4//j/+P/4//j/+P/4//j/+P/4//j/+v/6//r/
+v/6//r/+v/6//r/+//7//v/+v/6//r/+v/6//r/+v/6//r/+v/6//r/+v/6//r/+v/8
//z/+//7//v/+//7//v/+//8//z/+//7//v/+//7//n/+f/5//n/+//7//v/+//7//v/
+f/5//r/+v/6//r/+v/6//r/+v/6//r/+f/5//n/+//7//z//P/8//z//f/9//v/+//7
//v/+//8//z/+//6//r/+v/6//3//f/9//3/+//7//3///8AAAEAAgAEAAUABQAFAAUA
BQAFAAMAAgACAAEAAQABAAEA///8//v/+//7//v/+//7//v/+v/5//f/9//3//f/+f/4
//j/+P/4//j/+P/3//X/9f/1//X/9//3//f/9//4//j/+P/4//b/+P/4//j/+v/8/wAA
BgANABoAKAA4AEcAWQBnAG8AaQBbAEoAOAAmABMAAQDy/+f/3//Y/9L/z//P/9P/2P/e
/+T/5//p/+r/7v/v/+3/7v/x//L/8//0//X/9f/2//b/9v/2//b/9v/3//f/9//4//j/
+P/5//n/+f/5//n/+f/6//r/+v/8//z//P/8//r/+//7//v/+//7//z//P/+//7//v/+
//7///////////8AAAAAAAAAAAAAAQABAAIAAgACAAMAAwAFAAUABQAEAAUABQAFAAYA
BwAHAAkACQAKAAsADAAMAA0ADgAOAA4ADgAQABEAEwATABQAFAATABMAEwATABUAFQAV
ABYAFAAUABQAFAAUABQAFAATABMAEgARABAADwAPAA4ADQANAAwACwAKAAkACAAHAAYA
BQAFAAQAAwAAAP///v/+/////v/+//7//v/9//3//f/8//z/+//7//v/+//7//r/+v/6
//r/+v/4//j/+P/4//r/+v/6//r/+v/6//r/+v/6//r/+v/6//r/+v/6//r/+v/6//r/
+v/4//j/+P/4//j/+P/4//j/+P/4//j/+P/6//r/+v/6//r/+v/6//r/+v/7//v/+//4
//j/+P/4//r/+v/6//r/+P/4//j/+P/4//j/+P/4//r/+v/5//n/9//3//f/9//5//r/
+v/5//n/+f/5//n/+f/5//n/+f/5//n/+f/6//j/+P/4//j/+P/4//j/+P/4//f/9//3
//f/9//4//j/+v/6//v/+//7//v/+//7//n/+v/6//n/+P/4//j/+P/5//n/+f/5//n/
+f/7//3//v///wAAAgADAAMAAwADAAUABQADAAIAAAD///////8BAP///P/7//v/+//7
//v/+//7//r/+f/5//n/+f/5//n/+P/4//j/+P/4//j/9//3//f/9//3//f/9//3//f/
+P/4//j/+P/4//j/+P/6//z//v8AAAgADwAYACQAMgBBAFEAXwBjAGEAVQBGADYAIgAT
AAEA8v/p/+H/2v/U/8//z//R/9b/3P/i/+f/5//q/+7/7//v/+7/7//w//H/8v/z//X/
9v/2//b/9v/2//b/9//3//f/+P/4//j/+f/7//v/+//7//v//P/8//z//P/8//z//P/8
//3//f/9//v/+//8//z//v/+//7//v/+////////////AAAAAAAAAAAAAAEAAQACAAIA
AgADAAMABQAFAAUABgAHAAcABwAIAAkACQALAAsADAANAA4ADAANAA4ADgAQABAAEgAT
ABMAEwAUABQAFQAVABUAFQAVABUAFQAWABYAFgAWABYAFAAUABQAEwAVABQAEwASABEA
EQAQAA8ADwAOAA0ADAALAAoACQAIAAcABwAGAAUABAADAAIAAgABAAAAAAAAAAAA////
/////v/+//3//f/9//3//f/8//z//P/8//z//P/8//z//P/8//z//P/8//z//P/8//z/
/P/8//z//P/8//z//P/8//z//P/8//z//P/8//z//P/8//z//P/8//7//v/+//7//v/+
//7//v/8//z//P/8//z//f/9//3//v/+//7//v/+//7//v/+//7//v/+//7//P/8//z/
/P/+//7//f/9//3//f/9//3/+//8//z/+//9//3//f/9//3//f/9//3//f/9//3//f/9
//z//P/8//z//P/8//z//P/8//z/+//7//v//f/9//7//v/8//z//f/9//3//f/9//3/
/f/+//7//f/8//z//P/8//3//f/9//3//////wEAAwAEAAUABgAIAAkACQAJAAkACQAJ
AAcABgAGAAUABQAFAAMAAQD+//3//f/9//3//f/9//3//P/7//3//f/9//3//f/8//z/
/P/6//r/+v/5//v/+//7//v/+//7//v/+//6//r/+v/6//r/+v/6//r//P8AAAQADAAT
ACAAMABCAFMAZQBxAHUAbwBhAEwANgAkABMAAQDy/+n/3//a/9b/0//V/9n/3P/i/+j/
6//r/+7/8P/x//H/8v/z//T/9f/4//n/+f/6//r/+v/6//r//P/9//3//f/8//z//P/9
//////////////8AAAAAAAAAAAAAAAAAAAAAAQABAAEAAQABAAIAAgACAAIAAgACAAIA
AwADAAMAAwAEAAQABAAEAAQABQAFAAYABgAGAAcABwAJAAkACQAKAAsACwALAAwADQAN
AA8AEQASABMAFAAUABUAFgAWABYAFgAYABkAGQAZABoAGgAbABsAGwAbABsAGwAbABwA
HAAcABwAHAAaABoAGgAZABsAGgAZABgAFwAXABYAFQAVABQAEwASABEAEAAPAA4ADQAN
AAwACwAKAAkACAAIAAUABAAEAAQABAADAAMAAwACAAIAAQABAAEAAQABAAAAAgACAAIA
AgAAAAAAAAAAAAAAAAAAAAAAAAAAAAAAAAAAAAAAAAAAAAAAAAAAAAAAAAAAAAAAAAAC
AAIAAgACAAIAAgACAAIAAgACAAIAAgACAAIAAgACAAIAAgACAAIAAAABAAEAAQACAAIA
AgACAAIAAgACAAIAAgACAAIAAgACAAIAAgACAAIAAgABAAEAAQABAAEAAQD//wAAAAD/
////////////////////////////////////////////////////////////////////
AAAAAAAAAAAAAAAAAAAAAAAA/v/9//3//f//////AAAAAAAAAAABAAEAAQABAAEAAQAB
AAIAAgABAAAAAAAAAAAAAQABAAEAAQABAAEAAwAFAAYABwAIAAoADQANAA0ADQALAAsA
CQAIAAgABwAHAAcABwAFAAIAAQABAAEAAQABAAEAAQAAAP/////////////9//z//P/8
//z//P/8//v/+//7//v/+//7//v/+//7//z/+v/6//z//P/6//z//P/8/wIACAAOABcA
JAA0AEYAWQBpAHcAeQBvAF8ATAA4ACQAEwADAPL/5//f/9r/1P/T/9X/1//e/+b/6P/p
/+3/8P/w//P/8//y//P/9v/3//j/+f/5//r/+v/6//r/+v/6//v/+//7//z//P/8//3/
/f/9//3//f/9//7//v/+//7//v/+//7//v//////////////AAAAAAAAAAAAAAAAAAAB
AAEAAQABAAIAAgACAAQABAAFAAUABAAEAAQABQAFAAcABwAHAAgACQAJAAkACgALAAsA
DQANAA4ADwAQABAAEQASABIAFAAUABYAFwAVABUAFgAWABkAGQAZABkAGQAZABkAGgAY
ABgAGAAYABgAGAAYABcAFwAWABUAFAAVABUAFAATABEAEAAPAA4ADwAOAA0ADAAJAAkA
CAAHAAYABQAEAAQAAwACAAIAAgACAAEAAQABAAAAAAD//////////////v/+//7//v/+
//z//P/8//z//v/+//7//v/8//z//P/8//7//v/+//7//v/+//7//v/+//7//v/+//7/
/v/+//7//v/+//7//v/+//7//v/+//7//v/+//7//v/+//7//v/8//3//f/9//7//v/+
//7//v/+//7//v/+//7//v/+//z//P/8//z//v/+//3//f/9//3//f/9//3//v/+//3/
+//7//v/+//9//3//f/9//3//f/9//3//f/9//3//f/9//3//v/8//z//P/8//z//P/8
//z//v/9//3//f/7//v//P/8//z//P/9//3//f/9//3//f/9//7//v/9//7//v/+//7/
/f/9//3//f/7//v//f///wIAAwAEAAYABwAHAAcABwAHAAcABQAEAAQAAwADAAMAAwAB
AP7//f/9//3//f/9//3//f/8//v/+//7//v/+//5//j/+P/4//j/+P/4//f/9//3//f/
9//3//f/9//3//j/9v/4//j/+P/2//j/+P/4//r//v8GAAsAFAAgAC4APwBPAF8AZwBn
AF0AUAA+ACwAGwAHAPb/6//j/9z/1P/P/83/0f/U/9r/4P/l/+X/6P/q/+3/7f/s/+3/
7v/x//L/8//1//b/9v/2//b/9v/2//f/9//3//b/9v/2//f/9//3//f/9//3//j/+P/4
//j/+P/4//j/+P/5//n/+f/5//n/+v/6//r/+v/6//r/+v/7//v/+//7//z//P/8//z/
/P/9//3//v/+//7//////wEAAQABAAIAAwADAAMABAAFAAUABwAFAAYABwAIAAgACQAK
AAoADAAMAA4ADwANAA0ADgAOABEAEQARABEAEQARABEAEgASABIAEgASABAAEAAQAA8A
EQAQAA8ADgANAA0ADAALAAsACgAJAAgABwAGAAUABAABAAEAAAD//wAA///+//7/+//6
//r/+v/6//n/+f/5//j/+P/3//f/9//3//f/9v/2//b/9v/2//b/9v/2//b/9v/2//b/
9v/2//b/9v/2//b/9v/2//b/9v/2//b/9v/2//b/9v/2//b/9v/2//b/+P/4//j/+P/2
//b/9v/2//b/9v/2//b/9v/2//b/9v/2//f/9//3//b/9v/2//b/9v/2//b/9v/2//b/
9v/2//b/9v/2//b/9v/2//X/9f/3//f/9//3//X/9v/2//X/9f/1//X/9f/1//X/9f/1
//X/9f/1//X/9f/1//X/9f/2//T/9P/0//T/9P/0//T/9P/2//X/9f/1//X/9f/2//b/
9v/2//f/9//3//f/9//3//X/9v/2//X/9v/2//b/9v/3//f/9//3//f/9//5//v/+v/7
//z//v8BAAEAAQABAAEAAQD///7//P/7//v/+//9//v/+P/3//f/9//3//f/9f/1//T/
8//1//X/9f/1//P/8v/y//L/9P/0//T/8//z//P/8//z//P/8//z//P/8v/0//T/9P/0
//T/9P/0//b/9v/8/wQACQASACAALgA7AE0AWQBdAFkATwBAAC4AHAANAPv/7P/j/9v/
1P/O/8n/yf/N/9D/1v/e/+H/4//k/+j/6f/p/+r/6//s/+3/7v/v//H/8v/y//L/8v/y
//L/8//z//P/8v/y//L/8//z//P/8//z//X/9v/2//b/9v/2//b/9v/2//f/9//3//f/
9//4//j/+P/4//j/+P/4//n/+f/5//n/+v/6//r/+v/6//v/+//8//z//P/9//3/////
////AgADAAMAAwAEAAUABQAHAAcACAAJAAoACgALAAwADAAMAAwADgAPAA8ADwAQABAA
EQARABEAEQATABMAEwAUABQAFAAUABQAEgASABIAEQATABIAEQAQAA8ADwAOAA0ADQAM
AAsACgAJAAgABwAGAAUABQAEAAMAAgABAAAAAAD9//z//P/8//z/+//7//v//P/8//v/
+//7//v/+//6//r/+v/6//r/+v/6//r/+v/6//r/+v/6//r/+v/6//r/+v/6//r/+v/6
//r/+v/6//z//P/8//z//P/8//z//P/8//z//P/8//r/+v/6//r//P/8//z//P/8//z/
/P/8//z//f/9//3//P/8//z//P/8//z//P/8//z//P/8//z//P/8//z//P/8//z/+//7
//v/+//7//v/+//8//z/+//7//v/+//7//v/+//7//v/+//7//v/+//7//v/+//7//v/
/P/6//r/+v/6//r/+v/6//r/+v/5//n/+f/5//n/+v/6//r/+v/7//v/+//7//v/+//7
//z//P/7//r/+v/6//r/+//7//v/+//7//v//f///wIAAwAEAAYABwAHAAcABwAHAAcA
BQAEAAQAAwADAAMAAwABAP7//f/7//v/+//7//v/+//6//n/+f/5//n/+f/7//r/+v/6
//j/+P/4//f/9//3//f/9//3//f/9//3//j/+P/4//j/+P/4//j/+P/6//z/AgAIAA8A
GgAqADgASQBbAGsAcQBtAGEATgA8ACgAFwAFAPb/6f/h/9r/1P/P/9H/1f/Y/97/5P/n
/+n/6v/u/+//8f/w//H/8v/z//T/9f/3//j/+P/4//j/+P/4//n/+f/5//j/+P/4//n/
+f/5//n/+f/5//r/+v/6//z//P/8//z//P/9//3//f/7//v//P/8//z//P/8//z//v//
/////////wAAAAAAAAIAAgADAAMAAgACAAIAAwADAAUABQAFAAQABQAFAAUACAAJAAkA
CwALAAwADQAOABAAEQASABIAEgASABQAFQAVABUAFgAWABcAFwAXABcAFwAXABcAGAAY
ABgAGAAYABgAGAAYABcAFwAWABUAFAATABMAEgARABEAEAAPAA4ADQAMAAsACgAJAAkA
CAAHAAYABQAEAAQAAwACAAIAAgACAAEAAQABAAAAAAD//////////////v/+//7//v/+
/wAAAAAAAAAAAAAAAAAAAAAAAAAAAAAAAAAAAAAAAAAAAAAAAAAAAAAAAAAAAAAAAAAA
AgACAA==
         </WaveFormData>
      </LeadData>
      <LeadData>
         <LeadByteCountTotal>10000</LeadByteCountTotal>
         <LeadTimeOffset>0</LeadTimeOffset>
         <LeadSampleCountTotal>5000</LeadSampleCountTotal>
         <LeadAmplitudeUnitsPerBit>4.88</LeadAmplitudeUnitsPerBit>
         <LeadAmplitudeUnits>��V</LeadAmplitudeUnits>
         <LeadHighLimit>2147483647</LeadHighLimit>
         <LeadLowLimit>268435456</LeadLowLimit>
         <LeadID>II</LeadID>
         <LeadOffsetFirstSample>0</LeadOffsetFirstSample>
         <FirstSampleBaseline>0</FirstSampleBaseline>
         <LeadSampleSize>2</LeadSampleSize>
         <LeadOff>FALSE</LeadOff>
         <BaselineSway>FALSE</BaselineSway>
         <ExcessiveACNoise>FALSE</ExcessiveACNoise>
         <MuscleNoise>FALSE</MuscleNoise>
         <LeadDataCRC32>2117279019</LeadDataCRC32>
         <WaveFormData>
4P/g/+D/4P/e/97/3v/e/9z/3P/c/9z/2v/a/9r/2v/a/9r/2v/a/9r/2v/a/9r/2v/a
/9r/2v/a/9r/2v/a/9z/3P/c/9z/3v/e/97/3v/g/+D/4P/g/+L/4v/i/+L/5P/k/+T/
5P/l/+b/5//o/+r/6v/q/+r/6//s/+3/7v/x//L/8//0//X/9v/3//j/+f/6//v//P//
/wAAAQACAAUABgAHAAgACQAKAAsADAAOAA4ADgAOABAAEAAQABAAEAAQABAAEAAPAA4A
DQAMAAsACgAJAAgABwAGAAUABAADAAIAAQAAAP3//P/7//r/+f/4//f/9v/z//L/8f/w
/+7/7v/u/+7/7P/s/+z/7P/q/+r/6v/q/+r/6v/q/+r/6v/q/+r/6v/q/+r/6v/q/+r/
6v/q/+r/6v/q/+r/6v/q/+r/6v/q/+r/6v/q/+r/6v/q/+r/6v/s/+z/7P/s/+z/7P/s
/+z/7P/s/+z/7P/q/+r/6v/q/+r/6v/q/+r/6v/q/+r/6v/q/+r/6v/q/+r/6v/q/+r/
6v/q/+r/6v/o/+j/6P/o/+j/6P/o/+j/6P/o/+j/6P/m/+b/5v/m/+j/6P/o/+j/5v/m
/+b/5v/o/+j/6P/o/+b/5v/m/+b/5v/l/+X/5f/n/+f/5//n/+f/5//o/+r/7v/x//P/
9f/1//b/+f/5//j/+f/5//f/9//4//v/+//5//n/+f/5//v/+//9//7//v/+/wAAAQAA
AP///f/5//b/8f/t/+z/7v/u/+3/7P/s/+3/7f/r/+j/6P/n/+b/5f/k/+P/4v/h/+D/
3//f/+D/4P/f/9//4f/h/+H/4f/f/9//3//f/9//3//f/9//4f/h/+H/4P/e/9z/3P/c
/+D/5//y/wMAFAAqAEAAVwB0AJ0AyADvAA0BEQHzAMgApgCUAIYAcwBgAFMARgAyAB0A
DAACAAgAEgAYABUAEwANAAkABAD+//v/+P/0//H/7v/q/+f/5f/k/+T/5P/j/+P/4f/h
/+D/4P/e/97/3v/e/+D/4P/g/+D/4P/g/+D/4P/g/+D/4P/g/+D/4P/g/+H/4f/h/+H/
4v/k/+T/5P/k/+X/5f/m/+b/5//n/+j/6P/o/+r/6v/q/+r/6//r/+z/7//w//H/8v/z
//T/9f/2//f/+P/5//v//P/9////AQACAAQABQAHAAoACgALAA4AEAARABMAFAATABQA
FQAVABUAFwAXABkAGQAZABkAGQAZABgAGAAXABgAFwAWABUAFgAVABUAFAARABAADwAO
AA0ACwAJAAkACAAHAAUABQACAAEA///+/////v/8//v/+//6//n/+P/6//n/+P/4//j/
+P/4//f/9//3//f/9//3//f/9//3//f/+P/4//f/9//3//f/9//3//f/9//3//f/9//3
//f/9//3//f/9//4//n/+v/7//r/+v/5//j/+P/4//n/+f/5//n/+f/5//j/9//3//f/
+P/4//j/+P/2//f/9//3//f/9//2//b/9v/2//b/9f/3//f/9//3//f/9//3//b/9P/0
//T/9P/0//T/9P/0//b/9v/1//X/9f/1//X/9P/0//T/9P/2//b/9v/2//b/9v/z//P/
8//z//X/9f/1//X/8//0//b/+P/7//3//////wIABQAFAAYABwAHAAUABQAEAAcABwAH
AAcABwAHAAcACQALAAwADAAMAA4ADwAPABEAEAANAAgAAQD9//z//P/8//v/+v/6//z/
/f/8//r/+P/3//b/9f/y//H/8P/v//D/7//v//D/7v/t/+3/7f/r/+v/6//r/+3/7f/t
/+3/7f/t/+3/7f/t/+3/7P/s/+r/6v/q/+z/7//4/wcAGAAsAEQAXQB2AJcAwADrABMB
MQEzARQB6ADGALQApQCSAH0AbABeAEkAMgAcABAAEgAeACUAIwAhAB8AGAASAAsACAAG
AAEA/v/8//n/9f/y//D/8P/v/+//7//v/+7/7v/s/+z/7P/s/+z/7P/s/+z/6v/q/+r/
6v/s/+z/7P/s/+z/7P/s/+3/7f/t/+3/7v/u/+7/7v/u/+3/7f/u/+7/7//v//D/8P/w
//L/8v/y//T/9f/1//b/9//4//n/+v/7//z//f/+//3//v///wEABAAFAAcACQAIAAoA
CwANAA4ADgAPABIAEgATABUAFgAZABoAGwAbABsAHQAdAB8AHQAdAB0AHQAfAB4AHgAd
AB4AHQAcABsAGgAZABkAGAAZABgAFwAWABUAEwARABEAEAAPAA0ADQAKAAkABwAGAAcA
BgAEAAMAAQAAAP///v8AAP///v/+//7//v/+//3////////////9//3//f/9//3//v/+
//3//f/9//3//f/9//3//f/9//3//f/9//3//f/9//3//f/7//v/+//7//3//v/+//7/
/v/+//////////////////7//f/9//3//v/+//7//v/+///////////////+//7//v/+
//7//f/9//3//f/9//3//f/9//z//P/8//z//P/8//z//P/8//7//v/9//3//P/8//z/
/P/8//v/+//7//v/+//7//v/+//7//z//v8AAAEAAwAFAAUACAALAAsADAAPAA8ADQAN
AAwADwAPAA8ADwAPAA8ADwARABMAFAAUABIAFAAVABUAFwAWABMADgAHAAMAAgACAAIA
AQAAAAAAAQABAP///P/6//n/+P/3//j/9//2//X/8v/x//H/8v/0//P/8//z//P/8//z
//P/8//z//P/8//z//P/8//z//H/8f/y//L/8P/w//D/8v/1//7/CwAcADAARgBdAHQA
kQC4AOEACwEtAT8BKAH4AMgArACdAIwAdwBoAFwATQA6ACQAEgASABwAJQAnACcAJQAg
ABwAFQAQAA4ACwAGAAAA/f/5//j/9v/2//X/9f/z//P/8v/y//D/8P/w//D/7v/u/+7/
7v/w//D/8P/w//D/8P/w//D/8P/w//D/8f/x//H/8f/y//L/8v/y//L/8//z//T/9P/1
//X/9v/2//T/9v/2//b/9v/3//f/+P/7//z//f/+////AAABAAIAAwAEAAUABwAIAAkA
CwANAA4AEAARABMAFAAUABUAGAAYABkAGwAcABsAHAAdAB0AHQAfAB8AIQAhACEAIQAh
ACEAIAAgAB8AIAAfAB4AHQAeAB0AHQAcABsAGgAZABgAGQAXABUAFQAUABMAEQARABAA
DwANAAwACwAKAAgABwAHAAYABQAEAAQAAwACAAIAAgACAAIAAQABAAEAAQABAAEAAQAB
AAEAAQACAAIAAQADAAMAAwADAAEAAQABAAEAAwADAAMAAwADAAMAAwADAAUABQAFAAUA
AwAEAAQABAAEAAQABQAFAAMAAwADAAMABAADAAMAAwAEAAQABAAEAAIAAwADAAMAAwAD
AAIAAgACAAIAAgABAAEAAQABAAEAAQABAAEAAAAAAAAAAAAAAAAAAAAAAAAAAgACAAEA
AQD////////+//7//v/+//7/AAAAAAAAAAAAAAAA////////////////////////AAAC
AAQABQAHAAkACQAKAA0ADQAOAA8ADwANAA0AEAATABMAEwARABEAEQARABEAEwAUABQA
FAAWABcAFwAXABYAEwAOAAcAAwACAAIABAADAAIAAgADAAMAAQD+//7//f/8//v/+v/5
//j/9//2//X/9f/2//b/9f/1//X/9f/1//X/9f/1//X/9f/1//X/9f/1//X/9f/z//L/
8P/w//D/8P/0//v/BAATACYAPABSAGcAggClAM4A9wAbATEBJwH8AMgApACSAIMAcgBh
AFYASgA5ACQAFAAQABgAIgAnACUAIwAfABgAEgAPAAwACgAFAAAA/v/5//X/9P/y//L/
8f/x//H/8f/w//D/7v/u/+7/7v/u/+7/7v/u/+7/7v/u/+7/7v/u/+7/7v/s/+z/7P/t
/+3/7f/t/+7/7v/u/+7/7v/t/+3/7v/u/+3/7f/u/+7/7v/w//D/8P/y//P/8//0//P/
9P/1//b/9//4//n/+v/7//z//f///wAAAQADAAUABgAIAAkACwAMAAwADQAQABAAEQAT
ABQAEwAUABUAFQAVABcAFwAZABcAFwAXABcAGQAYABgAFwAWABUAFAATABIAEQARABAA
DwAOAA0ADAAJAAcABQAFAAQAAwABAAEAAAD///3//P/7//r/+P/3//f/9v/1//T/9P/z
//L/8v/w//D/8P/v//H/8f/x//H/8f/x//H/8f/v//D/8P/v/+//7//v/+//7//v/+//
7//v/+//7//v/+//7//v/+//7//v/+//7//t/+7/7v/u/+7/7v/v/+//7//v/+//7//w
/+//7//v//D/8P/w//D/7v/v/+//7//v/+//7v/u/+7/7v/u/+3/7f/t/+3/7f/t/+3/
7f/s/+r/6v/q/+r/7P/s/+z/7P/s/+z/6//r/+v/6//r/+r/7P/s/+z/7P/u/+z/7P/s
/+z/6//r/+v/6//p/+n/6f/p/+n/6v/s/+7/8f/z//X/9f/2//n/+f/6//v/+//5//n/
+v/9//3//f/9//3//f/9//3///8AAAAA/v8AAAEAAQABAAAA/f/4//X/8f/w//D/7v/t
/+z/7P/t/+3/6//o/+j/5//m/+X/5P/j/+L/4f/g/9//3//g/+D/3//f/9//3//f/9//
3//f/9//3//f/9//3//f/9//3//f/97/3P/c/9z/3P/e/+H/6v/3/wgAHAAyAEcAXgB/
AKgA0QD1AA8BDQHoALoAlgCAAG0AWgBJADoAKgAbAAgA+v/4/wQADgARABEADQAJAAQA
/P/3//b/9P/v/+r/6P/l/+H/4P/e/97/3f/d/93/3f/c/9z/3P/c/9z/3P/a/9r/2v/a
/9r/2v/a/9r/2v/a/9r/2v/a/9r/2v/b/9v/2//b/9z/3v/e/97/3v/d/93/3v/e/9//
3//g/+D/4v/k/+T/5P/m/+f/5//o/+n/6v/r/+z/6//s/+3/7v/x//L/8//1//b/9//5
//v//P/+////AQAEAAQABQAIAAgACQALAAwADQAOAA8ADwAPABEAEQATABMAEwATABMA
EwASABIAEQAQAA8ADgANAAoACQAJAAgABQAEAAMAAgABAP///f/9//z/+//5//n/9v/1
//P/8v/z//L/8P/v/+3/7P/r/+r/7P/r/+r/6v/q/+r/6v/p/+f/5//n/+f/6f/p/+n/
6f/p/+r/6v/p/+n/6f/p/+n/6f/p/+n/6f/n/+f/5//n/+f/5//n/+f/6f/p/+n/6f/n
/+j/6P/o/+b/5v/n/+f/5//n/+f/5//o/+f/5//n/+b/5v/m/+b/5P/l/+X/5f/n/+f/
5v/m/+b/5v/m/+X/5f/l/+X/5f/l/+X/5f/k/+T/5P/k/+T/5P/k/+T/5P/k/+T/4//j
/+X/5f/l/+T/5P/k/+T/5P/k/+T/5P/k/+T/5P/k/+T/4//j/+P/4//l/+X/5f/l/+X/
5v/o/+r/7f/v//H/8f/y//X/9f/2//f/9//1//X/9v/5//n/+f/5//n/+f/5//n/+//8
//z//P/+///////9//z/+f/0//H/7f/s/+z/7P/r/+r/6v/r/+v/6f/m/+b/5f/k/+P/
5P/j/+L/4f/g/9//3//g/+D/3//f/9//3//f/9//3//f/9//3//f/9//3//f/9//3//f
/+D/3v/c/9z/3v/i/+v/+P8HABoAMABEAFsAfACnAM4A8wALAQcB4wC4AJwAigB4AGcA
VABDADAAHgANAP7//P8IABQAFgAVABEACwAHAAAA/P/5//j/9P/v/+7/6v/l/+P/4v/i
/+L/4f/h/+H/4f/g/+D/4P/g/+D/4P/g/+D/4P/g/+D/4P/g/+D/4P/g/+D/4P/g/+D/
4P/h/+P/4//j/+T/5P/k/+T/5P/l/+X/5v/m/+f/5//o/+j/6P/q/+r/6v/s/+3/7f/u
/+//8P/x//L/9f/2//f/+P/7//z//f///wAAAQADAAUABgAIAAkACwAOAA4ADwASABIA
EwAVABYAFwAYABkAGQAXABkAGQAbABsAGwAbABsAGQAYABgAFwAYABcAFgAVABIAEQAR
ABAADwAOAA0ADAAJAAcABQAFAAIAAQD/////AAD///3//P/7//r/+P/3//f/9v/1//T/
8v/x//D/8P/y//L/8v/x//H/8f/x//H/8f/x//H/8f/x//L/8v/x//H/8f/x//H/8f/x
//H/8f/x//H/8f/x//P/8//z//P/8f/x//H/8f/x//L/8v/y//D/8P/x//H/8f/x//H/
8f/y//H/8f/x//L/8v/y//L/8P/x//H/8f/z//P/8v/y//T/9P/0//P/8f/x//H/8f/x
//H/8f/w//L/8v/y//L/8P/w//D/8P/w//D/7//v/+//7//v/+7/7//w//H/8v/y//D/
8P/w//D/8P/w//D/8P/v/+//7//v/+//7//v/+//8f/y//T/9v/3//n/+//7//z/////
/wAAAQABAP////8AAAMAAwADAAMAAwADAAMAAwAFAAYABgAIAAoACwALAAkACAAFAAAA
+//3//b/9v/4//f/9v/2//f/9//1//L/8v/x//D/7//u/+3/7P/r/+r/6f/p/+r/6P/n
/+f/5//n/+f/5//n/+n/6f/p/+n/6f/p/+n/6f/p/+n/6P/o/+b/5v/m/+r/7//6/wsA
HAAwAEYAXQB4AKEAzAD3ABcBJQEPAeQAwACqAJ4AjwB8AGsAXABGADMAHAAKAAoAFgAe
AB0AGwAXABMADAAIAAMAAgAAAPv/9v/0/+//7f/q/+r/6v/p/+n/6f/p/+j/6P/o/+j/
6P/o/+b/5v/m/+b/5v/m/+b/5v/o/+j/6P/o/+j/6P/o/+n/6f/p/+n/6v/q/+r/6v/q
/+v/6//s/+z/7f/t/+7/7v/u//D/8P/w//L/8//z//T/9//4//n/+v/7//z//f/+////
AAABAAMABAAFAAcACQAKAAwADQAPABIAEgATABYAFgAXABkAGgAZABoAGwAbAB0AHwAf
ACEAHwAfAB8AHwAfAB4AHgAdAB4AHQAcABsAHAAbABsAGgAZABgAFwAWABMAEQAPAA8A
DAALAAkACQAIAAcABQAEAAUABAACAAEAAQAAAP///v/+//3//P/8//z//P/8//v/+//7
//v/+//7//v/+//7//v//P/8//v//f/9//3//f/9//3//f/9//3//f/9//3/////////
///9//3//f/9//3//v/+//7//v/+//////8BAAEAAQABAAIAAQABAAEAAAAAAAAAAAD+
///////////////+//7//v/+//7//f/9//3//f/9//3//f/9//z//P/8//z//P/8//z/
/P/8//z//P/7//v/+//7//v/+v/8//z//P/8//r/+v/6//r/+f/5//n/+f/5//n/+f/5
//v//P/+/wAAAwAFAAcABwAIAAsACwAMAA8ADwANAA0ADAAPAA8ADwAPAA8ADwAPAA8A
EQASABIAEgAUABUAFQAXABYAEwAOAAcAAwACAAIABAADAAIAAgADAAMAAQD+//z/+//6
//n/+P/3//b/9f/0//P/8//0//L/8f/x//H/8f/x//H/8f/z//P/8//z//P/8//z//P/
8//x//D/8P/w/+7/7v/y//n/BAARACQAOgBQAGUAgAClANIA+wAdATMBKQH+ANAAsgCi
AJMAggBxAGIAUgA9ACgAFAAQABgAIgAlACUAIQAdABgAEgANAAoACAADAAAA/P/3//X/
8v/y//L/8f/x/+//7//u/+7/7v/u/+7/7v/u/+7/7v/u/+7/7v/u/+7/7P/s/+z/7P/s
/+z/7P/t/+3/7f/t/+7/7v/u/+7/7v/x//H/8v/y//H/8f/y//L/8v/0//T/9P/2//f/
9//4//n/+v/7//z/+//8//3//v///wAAAQADAAQABQAHAAkACgAMAA0ADwAQABAAEQAU
ABQAFQAXABgAGQAaABsAGwAbAB0AHQAfAB0AHQAdAB0AHQAcABwAGwAaABkAGAAXABgA
FwAXABYAFQAUABMAEgARAA8ADQANAAwACwAJAAkABgAFAAMAAgABAAAA/v/9//3//P/7
//r/+v/5//j/+P/4//j/+P/3//f/9//3//f/9f/1//X/9f/1//b/9v/1//X/9f/1//X/
9f/1//X/9f/3//f/9//3//f/9//3//f/9//3//f/9//1//b/9v/2//b/9v/3//f/9//3
//f/9//2//X/9f/1//b/9v/2//b/9v/3//f/9//3//f/9v/2//T/9P/0//P/9f/1//X/
9f/z//P/8//y//T/9P/0//T/8v/y//L/8v/0//T/8//z//P/8//z//L/8v/y//L/8v/w
//D/8P/w//D/8P/x//H/8f/x/+//7//v/+//7//w//L/9P/3//n/+//7//z//////wAA
AwADAAEAAQAAAAMAAwADAAUABQAFAAUABQAHAAgACAAGAAgACQAJAAkACAAFAAAA+f/1
//T/9P/2//X/9P/0//P/8//x/+7/7v/t/+z/6//q/+n/6P/n/+b/5f/l/+b/5P/j/+P/
4//j/+P/4//j/+P/4//j/+P/4//j/+P/4//j/+P/4v/g/+D/3v/g/+L/6f/0/wUAFgAq
AEAAVwB0AJ0AyADtAAsBEwH5AMgAogCMAH4AaQBWAEcAOgAsABsACAD8/wQAEAAWABUA
EwAPAAkAAgD8//n/+P/0/+//7P/q/+X/4//i/+D/4P/f/9//3//f/97/3v/e/97/3v/e
/97/3v/e/97/3v/e/97/3v/e/97/3v/e/97/3v/e/9//3//f/9//4P/g/+D/4P/g/+H/
4f/i/+L/4//j/+T/5P/k/+b/5v/m/+j/6f/p/+r/6f/q/+v/7P/t/+7/7//w//P/9P/1
//f/+P/5//v//f/+/wAAAQADAAYABgAHAAoACgALAA0ADgARABIAEwATABMAFQAVABcA
FQAVABUAFQAVABQAFAATABIAEQAQAA8ADgANAA0ADAALAAoACQAIAAUAAwABAAEAAAD/
//3//f/8//v/+f/4//f/9v/0//P/8//y//H/8P/y//H/8P/w//D/8P/w/+//7//v/+//
7//t/+3/7f/t/+3/7v/u/+3/7f/t/+3/7f/t/+3/7f/t/+3/7f/t/+3/7f/t/+3/7f/t
/+3/7f/t/+3/7v/u/+7/7P/s/+3/7f/v/+//7//v/+7/7f/t/+3/7v/u/+7/7v/s/+3/
7f/t/+3/7f/s/+z/7v/u/+7/7f/r/+v/6//r/+v/6//r/+r/7P/s/+z/7P/s/+z/7P/s
/+z/7P/r/+v/6//r/+v/6v/q/+r/6v/q/+j/6P/o/+j/6P/o/+j/6P/p/+n/6f/p/+n/
6P/o/+j/6P/o/+f/5//n/+f/5//n/+f/5//p/+r/7P/u/+//8f/z//P/9v/5//n/+v/5
//n/9//3//j/+//7//v//f/9//3//f/7//3//v/+//7/AAABAAEAAQAAAP3/+P/z/+//
7v/u/+7/7f/s/+z/7f/t/+v/6P/o/+f/5v/l/+T/4//i/+H/4P/f/9//4P/g/9//3//f
/93/3f/d/93/3//f/9//3//f/9//3//f/93/3f/c/9r/2v/a/9z/3v/l//L/AwAWACoA
PgBXAHYAnwDIAO0ABwEJAecAvACcAIoAfABrAFYARwA2ACYAFQACAPr/AgAOABIAEQAN
AAkABQD+//j/9//0//D/6//o/+b/4f/f/97/3v/e/93/3f/d/93/3P/c/9r/2v/a/9r/
2v/a/9r/2v/a/9r/2v/a/9r/2v/a/9r/2v/a/9r/2//d/93/3f/e/97/3v/e/97/3//f
/+D/4P/h/+H/4v/i/+L/5P/k/+T/5v/n/+f/6P/p/+r/6//s/+3/7v/v//D/8f/y//P/
9f/4//n/+//9//7/AAABAAMABgAGAAcACgAKAAsADQAOAA8AEAARABEAEQATABMAFQAX
ABcAFwAXABcAFgAWABUAFAATABIAEQAQAA8ADwAOAAsACgAJAAgABwAFAAMAAwAAAP//
/f/9//z/+//5//j/9//2//T/8//z//L/8f/w//D/7//u/+7/7v/u/+7/7f/t/+3/7f/t
/+3/7f/t/+3/7f/u/+7/7f/t/+3/7f/t/+3/7f/t/+3/7f/t/+3/7f/t/+3/7f/t/+3/
7f/t/+3/7f/u/+7/7v/s/+z/7f/t/+3/7f/t/+3/7v/t/+3/7f/s/+z/7P/s/+z/7f/t
/+3/7f/t/+z/7P/s/+z/7P/r/+3/7f/t/+3/6//r/+v/6v/q/+r/6v/q/+r/6v/q/+r/
6v/q/+n/6f/p/+n/6f/o/+r/6v/q/+r/6v/q/+r/6v/o/+r/6v/o/+j/6P/o/+n/6f/p
/+n/6//r/+v/6//p/+r/7P/u//H/8//1//X/9P/3//f/+P/6//v/+v/7//r//f/9//3/
/f/9//3//f/9////AAAAAP7/AAABAAEAAwACAP//+v/3//P/8v/y//D/7//u/+7/7f/t
/+v/6P/q/+n/6P/n/+j/5//m/+X/5P/j/+P/5P/j/+H/4P/f/+H/4f/h/+H/4f/h/+H/
4f/j/+P/4//j/+H/4f/i/+L/4P/e/+D/4P/l//D///8QACIAOABPAGYAhwC0AN8AAwEd
ARkB9gDMALAAoACTAIIAbQBeAE4AOQAgAAwAAgAKABQAGQAZABUADwAKAAYAAQD8//r/
9f/y//D/7f/p/+j/5v/m/+X/5f/l/+X/5P/k/+L/4v/i/+L/4v/i/+L/4v/i/+L/4v/i
/+L/4v/i/+L/4v/i/+L/4//j/+P/4//k/+T/5P/k/+T/5f/l/+b/5v/n/+f/6P/o/+j/
6v/q/+r/6v/r/+v/7P/v//D/8f/y//P/9P/1//b/9//4//n/+//8//3///8BAAAAAgAD
AAUACAAIAAkADAAOAA8AEQASABMAFAAVABUAFwAZABkAGwAbABsAGwAbABsAGgAaABkA
GAAXABYAFQAUABMAEwASABMAEgARABAADwANAAsACwAIAAcABQAFAAQAAwABAAAAAQAA
AP7//f/9//z/+//6//r/+f/4//j/+P/4//j/9//5//n/+f/5//n/+f/5//n/9//4//j/
9//5//n/+f/5//f/9//3//f/9//3//f/9//5//n/+f/5//n/+f/5//n/9//4//j/+P/6
//r/+//7//v/+//7//v/+v/5//n/+f/8//z//P/8//r/+//7//v/+//7//r/+v/6//r/
+v/5//v/+//7//v/+f/5//n/+P/6//r/+v/6//j/+P/4//j/+v/6//n/+f/5//n/+f/4
//j/+P/4//j/+v/6//r/+v/6//r/+v/6//r/+f/5//n/+f/5//n/+f/5//n/+v/8//7/
AQADAAUABQAGAAkACQAKAAsACwAJAAkACgANAA0ADQANAA0ADQANAA0ADwAQABAAEgAU
ABUAFQAVABQAEQAMAAUAAQAAAAAAAAD///7//v8BAAEA///8//z/+//6//n/9v/1//T/
8//0//P/8//0//T/8//z//P/8//z//P/8//z//P/8//z//X/9f/1//X/9f/1//T/9P/y
//L/8v/0//v/BAAVACoAQABUAG0AiACvANgAAQEjATcBJwH6AMwAsACiAJMAgABvAGIA
UgA/ACYAFAAQABwAJAAnACcAJQAfABoAFAAPAA4ACgAFAAIA/v/7//f/9v/0//T/8//z
//P/8//y//L/8v/y//L/8v/w//D/8P/w//D/8P/w//D/8v/y//L/8v/y//L/8v/z//P/
8//z//T/9P/0//T/9P/1//X/9v/2//f/9//4//j/+P/6//r/+v/8//3//f/+////AAAB
AAIAAwAEAAUABgAHAAgACQALAAwADQAPABEAEgAUABUAFwAYABgAGQAcAB4AHwAhACIA
IQAiACMAIwAjACUAJQAnACcAJwAnACcAJwAmACYAJQAmACUAJAAjACAAHwAfAB4AHwAe
AB0AHAAbABkAFwAXABQAEwARABEAEAAPAA0ADAALAAoACAAHAAkACAAHAAYABgAFAAQA
BAAEAAQABAADAAMAAwADAAMAAwADAAMAAwADAAQABAADAAMAAwADAAMAAwADAAMAAwAD
AAMAAwADAAMAAwADAAMAAwADAAMAAwADAAQABAAEAAQABAAFAAUAAwADAAMAAwAEAAMA
AwADAAQABAAEAAQAAgADAAMAAwADAAMAAgACAAIAAgACAAEAAQABAAEAAQABAAEAAQAA
AAAAAAAAAAAAAAAAAAAAAAAAAAAA//////////////7//v/+//7//v/8//z//P/8//7/
/v/+//7//v/+//3//f/9//3//f/9//3//f/9//7/AAACAAMABQAHAAcACAALAAsADAAN
AA0ACwALAAoADQANAA0ADQANAA0ADQANAA8AEAAQABAAEgATABMAEwASAA8ACgAFAAEA
AAAAAAAA///+//7///////3/+v/6//n/+P/3//b/9f/0//P/9P/z//P/9P/y//H/8f/x
//H/8f/x//H/8f/x//H/8f/x//H/8f/x//H/8f/w//D/7v/s/+7/8P/1/wAADwAiADYA
SgBhAHwAoQDMAPUAFQEnARcB6gDAAKQAkgB/AGwAXQBQAEAALwAcAA4AEAAcACIAJQAj
AB8AGQAUABAACwAKAAYAAQD+//r/9//1//L/8v/y//H/8f/x//H/8P/w/+7/7v/u/+7/
7v/u/+7/7v/u/+7/7v/u//D/8P/w//D/8P/w//D/8f/v/+//7//w//D/8P/w//D/8f/x
//L/8v/z//P/9P/0//T/9v/2//b/9v/3//f/+P/7//z//f/+////AAABAAIAAwAEAAUA
BwAIAAkACwANAA4AEAARABMAFgAWABcAGgAcAB0AHwAgACEAIgAjACMAIwAlACUAJwAl
ACUAJQAlACUAJAAkACMAJAAjACIAIQAgAB8AHwAeABsAGgAZABgAFwAVABMAEwAQAA8A
DQANAAoACQAHAAYABwAGAAQAAwABAAAA///+//7//f/8//z//P/8//z/+//5//n/+f/5
//n/+f/5//n/9//4//j/9//3//f/9//3//n/+f/5//n/+f/5//n/+f/5//n/+f/5//n/
+f/5/w==
         </WaveFormData>
      </LeadData>
      <LeadData>
         <LeadByteCountTotal>10000</LeadByteCountTotal>
         <LeadTimeOffset>0</LeadTimeOffset>
         <LeadSampleCountTotal>5000</LeadSampleCountTotal>
         <LeadAmplitudeUnitsPerBit>4.88</LeadAmplitudeUnitsPerBit>
         <LeadAmplitudeUnits>��V</LeadAmplitudeUnits>
         <LeadHighLimit>2147483647</LeadHighLimit>
         <LeadLowLimit>268435456</LeadLowLimit>
         <LeadID>V1</LeadID>
         <LeadOffsetFirstSample>0</LeadOffsetFirstSample>
         <FirstSampleBaseline>0</FirstSampleBaseline>
         <LeadSampleSize>2</LeadSampleSize>
         <LeadOff>FALSE</LeadOff>
         <BaselineSway>FALSE</BaselineSway>
         <ExcessiveACNoise>FALSE</ExcessiveACNoise>
         <MuscleNoise>FALSE</MuscleNoise>
         <LeadDataCRC32>486646467</LeadDataCRC32>
         <WaveFormData>
AgACAAIAAgAEAAQABAAEAAYABgAGAAYACAAIAAgACAAKAAoACgAKAAoACgAKAAoADAAM
AAwADAAMAAwADAAMAAwADAAMAAwADAAMAAwADAAMAAwADAAMAAwADAAMAAwADAAMAAwA
DAAMAAwADAAMAAwADAAMAAwACgAKAAoACgAIAAgACAAIAAYABgAGAAYABAAEAAQABAAC
AAIAAgACAAEAAAD///7//P/8//z//P/6//r/+v/6//j/+P/4//j/9v/2//b/9v/2//b/
9v/2//j/+P/4//j/+v/6//r/+v/8//z//P/8//7//v/+//7/AAAAAAAAAAAAAAAAAAAA
AAAAAAAAAAAAAAAAAAAAAAAAAAAAAAAAAAAAAAAAAAAAAAAAAAAAAAAAAAAAAAAAAAAA
AAAAAAAAAAAAAAAAAAAAAAAAAAAAAAAAAAAAAAAAAAAAAAAAAAAAAAAAAAAAAAAAAAAA
AAAAAAAAAAAAAAD+//7//v/+/wAAAAAAAAAAAAAAAAAAAAAAAAAAAAAAAP7//v/+//7/
/v/+//7//v/+//7//v/+//7//v/+//7//v/+//7//v/+//7//v/+//7//v/+//7//v/+
//7//v/8//z//P/8//7//v/+//7//v/+//7//v/+//7//v/+//7//v/+//7//v//////
AAAAAAAAAQABAAMABAAFAAUAAwAFAAYABwAHAAcABQAEAP///v/+//3/+P/0//H/7//u
/+//8f/0//T/9P/2//b/9P/0//T/9P/2//b/+P/5//n/+f/5//r/+P/4//j/+P/4//n/
+f/5//n/+f/5//n/+f/6//r/+v/8//3//f/9//v/+//8//z//v/+/wAAAgAIAA8AGAAe
ACEAJAAmACkAKQAtAC4ALgApABoA+//Y/7z/tf+//9D/3v/t//n///8BAP//+P/q/+b/
5f/c/9X/1f/c/+D/4v/i/+b/6v/u//D/8//2//j/+f/7/////////////////wAAAwAD
AAMABAADAAQABAAEAAYABgAHAAcABwAHAAgACAAGAAcABwAHAAkACQAJAAoACgAKAAoA
CgAKAAoACgAKAAoACgAKAAoACAAIAAgACAAKAAoACgAKAAoACgAKAAkACQAJAAkACAAI
AAgACAAIAAcABwAHAAUABwAHAAgACAAGAAUABAAEAAQAAgABAAAAAgABAAEAAAD/////
/v/+//3//P/8//z//P/6//r/+v/5//n/+f/5//f/9//3//f/+P/4//j/+f/5//r/+//7
//v//P/8//3/////////AAD+//7//v///////////wAAAAAAAAAAAAD+//7/////////
////////AAAAAAAAAAAAAAAAAAAAAP7//v/+//7/AQABAAEAAQABAAEAAAAAAAAAAAAA
AAAAAAAAAAEAAQD//////////wAAAAAAAAAAAQABAAAAAAAAAAAAAAAAAAAAAAD/////
////////////////////////////////////////////////////////////////AQAB
AAAAAAD+//7//v/+//7//v/+//7//v/+//7//v8AAAAAAAD+//7//v/+//7//v/+//7/
/v/+//7//v/+//7//v/+//7//v//////AAAAAAAAAQABAAEAAgADAAMAAwAHAAgACQAJ
AAkABwAGAAMAAgACAAEA/v/6//f/9f/z//P/9P/2//b/9P/2//b/9v/2//b/9v/2//b/
+P/5//n/+f/5//r/+v/6//r/+v/6//n/+f/5//n/+v/7//z//f/+//7//v/+//3//f/9
//3//f/+//7//v8AAAAAAgAEAAsAEgAaACEAJAAmACcAKQArAC4ALgAtACQAFQD4/9b/
u/+z/77/zv/f/+//+/8DAAkABgD8//D/6//u/+X/2f/a/+L/5P/k/+b/6P/s/+7/8f/0
//j/+f/5//3///8BAAMAAwADAAQAAwADAAMABAAFAAYABgAGAAYABgAHAAcABwAHAAgA
CAAIAAkACQAJAAkACQAJAAoACAAIAAgACAAKAAoACgAKAAoACgAKAAoACgAKAAoACgAK
AAoACgAKAAgACAAIAAcACQAJAAkACAAIAAgACAAIAAcABwAHAAUABQAFAAYABgAEAAMA
AgACAAQAAgABAAAAAAD//////v/9//3//P/8//v/+v/6//r/+v/4//j/+P/3//f/9//3
//f/9//3//f/+P/4//j/+f/3//j/+f/5//n/+v/6//v/+//7//v//P/8//z//P/9////
/////wAA/v/+//7//v/+//7//////////////////v/+//7//v/+//7//v/+//7//v/+
//7//////////////////v/+//7//v/+//7//v/+///////9//3//f/9//7//v/+//7/
//////7//v/+//7//v/+//7//v/9//3//f/9//3//f/9//3//f/9//v/+//7//v/+//7
//v/+//9//3//f/9//v/+//7//v/+//7//r/+v/6//r/+v/6//z//P/6//r//P/8//z/
/P/8//z//P/8//z//P/8//z//P/6//r/+v/6//3//f/+//7//v/////////+////////
/wEAAgADAAMABQADAAIA///+//7//f/6//b/8//x/+//7//w//L/8v/0//b/9v/2//T/
9P/0//T/9P/2//f/9//3//f/+P/4//j/+P/4//j/+f/5//n/+f/5//n/+f/5//r/+v/6
//r/+//7//v/+//7//z//P/8//z//v/+/wAABQAKABIAGQAeACAAIwAjACUAKAAqACcA
IgAZAAQA5P/D/7H/tv/K/93/6f/1//3/AwAEAPz/7v/n/+j/5f/b/9j/3v/i/+L/4v/k
/+j/7P/t//D/8v/1//f/+f/7////////////AAABAAEAAQACAAMABAAEAAQABAAEAAUA
BQAFAAUABgAGAAgACQAJAAkACQAJAAkACgAKAAoACgAKAAoACgAKAAoACAAIAAgACAAI
AAgACAAIAAoACgAKAAoACgAKAAoACQAHAAcABwAGAAYABgAGAAYABwAHAAcABQADAAMA
BAAEAAIAAQAAAAAAAgAAAP///v/+//3//f/8//v/+//6//r/+f/4//j/+P/4//b/9v/2
//X/9f/1//X/9f/1//X/9f/2//b/9v/3//f/+P/5//n/9//4//j/+f/5//n/+f/6//r/
+v/6//v/+//7//v//P/8//z//P/8//z//P/9//3/+//7//v/+//8//z//P/8//z//P/8
//z//P/8//z//P/9//3//f/9//3//f/8//z//P/8//z//P/8//z//f/9//3//f/9//3/
/P/8//z//P/7//v/+v/6//z//P/8//z/+v/6//n/+f/5//n/+f/5//v/+//7//v/+//7
//v/+//5//n/+f/5//n/+f/5//n/+f/5//n/+f/5//n/+P/4//j/+P/4//j/+P/4//j/
+P/4//j/+P/4//j/+P/4//j/+P/4//j/+P/4//j/+P/4//j/+P/4//j/+P/4//r/+v/6
//r/+f/5//r/+v/8//3//f/9//z//f/9//3///8AAAEAAQABAP///v/7//r/+v/5//b/
8v/v/+3/6//r/+z/7v/u/+7/8P/w//D/8v/y//L/8v/w//L/8//z//P/8//0//T/9v/2
//b/9v/1//X/9f/1//f/9//3//f/+P/4//j/+P/3//f/9//3//f/+P/4//j/+v/6//z/
AAAHAA4AFAAbACAAIgAjACMAJQAoACgAJQAcAAkA6P/I/7P/s//C/9j/5//1//3/AQAB
APz/8P/k/+P/4v/V/9H/1v/c/97/4P/g/+L/6P/s/+3/8P/y//X/9//5//v//f/9//3/
/f/+/////////wAAAQACAAIAAgACAAIAAwADAAMAAwAEAAQABgAHAAcABwAHAAcABwAI
AAgACAAIAAgACAAIAAgACAAIAAgACAAIAAgACAAIAAgACAAIAAgACAAIAAgACAAHAAkA
CQAJAAgACAAIAAgACAAHAAcABwAFAAUABQAGAAYABAADAAIAAgACAAAA///+/wAA////
//7//f/9//z//P/7//r/+v/6//r/+P/4//j/9//3//f/9//3//f/9//3//b/9v/2//f/
9//4//n/+f/5//r/+v/7//v/+//7//z//P/8//z//f/9//3//f/+//7//v/+//7//v/+
///////9//3//f/9//7//v/+//7//v/+//7//v/+//7//v/+//3//f/9//3///////7/
/v/+//7//v/+//7//v///////f/9//3//f/+//7//v/+///////+//7//v/+//7//v/+
//7//f/9//3//f/9//3//f/9//3//f/9//3//f/9//3//f/9//3//f/9//3//f/9//3/
/f/9//3//f/8//z//P/8//z//P/6//r/+v/6//z//P/8//z//P/8//z//P/8//z//P/8
//z/+v/6//r/+v/6//r/+v/6//r/+v/6//r/+//7//z//P/+/////////wAAAQABAAEA
AQACAAMAAwAFAAMAAgD///z//P/7//j/9v/z//H/7//t/+7/8P/w//D/8v/y//L/9P/0
//T/9P/y//T/9f/1//f/9//4//j/+P/4//j/+P/5//n/+f/5//n/+f/5//n/+v/6//r/
+v/7//v/+//7//v//P/8//z//v/+/wAABAAJABAAGAAfACIAJAAlACcAKQAsAC4AKwAk
ABEA8P/O/7X/r/++/9T/5f/1////AwADAAAA9P/o/+X/4v/V/9H/1v/c/97/4P/i/+T/
6v/u//H/9P/2//n/+//9////AQABAAEAAQACAAMAAwADAAQABQAGAAYABgAGAAYABwAH
AAkACQAKAAoACAAJAAkACQALAAsACwAMAAoACgAKAAoACgAKAAoACgAMAAwADAAMAAwA
DAAMAAwADAAMAAwADAAMAAwADAALAAsACwALAAoACgAKAAoACgAJAAkACQAHAAcABwAI
AAgABgAFAAQABAAGAAQAAwACAAIAAQABAAAA//////7//v/9//z//P/8//r/+P/4//j/
9//3//f/9//3//f/9//3//j/+P/4//n/+f/6//v/+//7//z//P/9//3//f/9//7//v/+
//7///////////8AAP7//v/+//7//v/+//////////////////7//v/+//7//v/+//7/
/v/+//7//v/+//////////////////7//v/+//7//v/+/wAAAAABAAEA//////////8A
AAAAAAAAAAEAAQAAAAAAAAAAAAAAAAAAAAAA////////////////AQABAAEAAQD/////
///////////////////////////////////////////+//7//v/+//7//v/+//7//v/+
//7//v/+//7//v/+//7//v/+//7//v/+//7//v/+//7//v/+//7//v/+//7//v/+//7/
/v/+//7//////wAAAAAAAAEAAQABAAQABQAFAAUABwAIAAkACQAHAAUABAABAP7//v/9
//r/9v/z//H/7//x//L/9P/0//T/9v/2//b/9v/2//b/9v/2//j/+f/5//n/+f/6//r/
+v/6//r/+v/5//n/+f/5//n/+f/5//n//P/8//z//P/9//3//f/9//3//v/+//7//v8A
AAQACgARABgAHgAjACYAJgAnACkALQAuACwAJQASAO//zP+0/7H/v//S/+L/7//7//3/
/f/7//D/5v/k/+H/1P/P/9X/2v/e/97/4P/k/+r/7v/y//P/9P/2//n/+//9//////8B
AAEAAQACAAEAAQABAAIAAwAEAAQABAAGAAYABwAHAAUABQAGAAYACAAJAAkACQAJAAkA
CQAKAAgACAAIAAgACgAKAAoACgAKAAoACgAKAAgACAAIAAgACAAIAAgACAAIAAgACAAH
AAcABwAHAAYABgAGAAYABgAFAAUABQADAAMAAwAEAAQAAgABAAAAAAAAAP7//f/8//z/
+//7//r/+f/5//j/+P/3//b/9v/2//b/9P/0//T/8//z//P/8//1//X/9f/1//b/9v/2
//f/9//4//n/+f/5//r/+v/7//v/+//7//z/+v/6//r/+//7//v/+//8//z//P/8//z/
/P/8//3//f/9//3//f/9//z//P/8//z//P/8//z//P/8//z//P/8//3//f/9//3//f/9
//z//P/8//z//P/8//z//P/9//3/+//7//v/+//8//z//P/8//v/+//6//r/+v/6//r/
+v/8//z/+//7//v/+//7//v/+//7//v/+//7//v/+//7//n/+f/5//n/+//7//v/+//7
//v/+//7//v/+//6//r/+v/6//r/+v/6//r/+v/6//r/+v/6//r/+P/4//j/+P/6//r/
+v/6//r/+v/6//r/+v/6//r/+v/6//r/+v/6//r/+v/6//r/+v/7//v//P/8//z//f/9
//3//v////////8BAAIAAwADAAUAAwACAP///P/8//v/+P/0//H/7//t/+3/7v/w//D/
8P/y//L/8v/y//L/8v/y//L/9P/1//X/9f/1//b/9v/2//b/9v/2//f/9//3//f/9//3
//f/9//4//j/+P/4//n/+f/5//n/+f/6//r/+v/8//z//v8EAAsAEgAaAB8AIgAkACUA
JwApACwALAApAB4ABQDg/8D/sf+1/8b/2P/n//X//f8BAP//+v/s/+b/5//i/9f/1f/c
/+D/4P/i/+T/6P/s/+7/8f/y//b/9//5//3//////////////wAA////////AAADAAQA
BAAEAAIAAgADAAMAAwADAAQABAAEAAUABQAFAAUABQAFAAYABgAGAAYABgAGAAYABgAG
AAYABgAGAAYABgAGAAYABgAEAAQABAAEAAQABAAEAAMABQAFAAUABAACAAIAAgACAAMA
AwADAAEAAQABAAIAAgAAAP///v/+//7//P/7//r/+v/5//n/+P/1//X/9P/0//X/9P/0
//T/9P/y//L/8v/x//H/8f/x//H/8f/x//H/8v/y//L/8//z//T/9f/1//X/9v/2//f/
+f/5//n/+v/6//r/+v/7//n/+f/5//r/+v/6//r/+v/6//r/+//7//v/+//7//v/+v/6
//r/+v/6//r/+v/6//r/+v/6//r/+f/5//n/+f/5//n/+P/4//j/+P/4//j/+v/6//v/
+//5//n/+f/5//j/+P/4//j/+f/5//j/+P/4//j/+P/4//j/+P/3//f/+f/5//n/+f/5
//n/+f/5//n/+f/5//n/9//3//f/9//5//n/+f/5//n/+f/5//n/9//3//b/9v/2//b/
9v/2//j/+P/4//j/9v/2//b/9v/4//b/9v/4//b/9v/2//b/9v/2//b/9v/2//b/9v/2
//b/9v/2//b/9//3//j/+P/4//n/+f/5//r/+//7//v//f/+//////////3//P/5//r/
+v/5//b/8v/v/+3/6//p/+r/7P/s/+z/7v/u/+7/7v/u/+7/7v/u//D/8f/x//P/8//0
//T/9P/0//T/9P/z//P/8//z//X/9f/1//X/9v/2//b/9v/3//f/9//3//X/9v/2//b/
+P/4//r/AAAFAAwAFAAbAB4AIAAjACMAJQAmACYAIQAYAAMA5P/E/6//r//A/9L/4//x
//v/AQABAPz/8P/k/+X/4v/X/9H/2P/c/97/4P/g/+T/6P/q/+v/7P/u//H/8//1//n/
+f/7//v/+//8//3//f/9//7//f/+//7//v/+//7///////////8AAAAAAAABAAEAAQAB
AAEAAQACAAIAAgACAAIAAgACAAIAAgACAAIAAgACAAAAAAAAAAAAAgACAAIAAgACAAIA
AgABAP////////7//v/+//7//v/9//3//f/7//v/+//8//z/+v/5//j/+P/4//b/9f/0
//T/8//z//L/8f/x//D/8P/x//D/8P/w//D/7v/u/+7/6//r/+v/6//t/+3/7f/t/+z/
7P/s/+3/7f/u/+//7//v//D/8P/x//P/8//z//T/9P/0//T/9f/1//X/9f/2//b/9v/2
//b/9v/2//f/9//3//f/9//3//j/+P/4//j/+P/4//j/+P/2//b/9v/2//f/9//3//f/
9//3//b/9v/4//j/+P/4//b/9v/3//f/9//3//f/9//4//j/+P/4//n/+f/4//j/9v/2
//b/9v/4//j/9//3//f/9//3//f/9//3//f/9//3//f/9//3//X/9f/1//X/9f/1//X/
9f/1//X/9f/1//X/9f/0//T/9P/0//T/9P/2//b/9v/2//b/9v/2//b/9v/2//b/9v/2
//b/9v/2//b/9v/2//b/9v/2//b/9v/2//b/9v/2//b/9v/3//f/+P/4//j/+f/5//n/
+v/7//v/+//9//7//////////f/8//n/+P/4//f/9P/w/+3/6//p/+n/6v/s/+z/7P/u
/+7/7v/u/+7/7v/u/+7/8P/x//H/8//z//T/9P/0//T/9P/0//X/9f/1//X/9f/1//X/
9f/2//b/9v/2//f/9//3//f/9//4//j/+P/6//z//v8CAAkAEgAYAB0AIAAiACMAJQAp
ACgAKAAjABQA9//S/7b/q/+1/8r/3P/r//f///8BAP//9v/o/+T/5f/a/9H/0//Y/9z/
3v/g/+L/5v/q/+z/7//y//T/9//5//v//f////3//f/9//7/////////AAABAAIAAgAC
AAIAAgADAAMAAwADAAQABAAEAAUABQAFAAUABQAFAAYABgAGAAYABgAGAAYABgAGAAYA
BgAGAAYABgAGAAYABgAGAAYABgAGAAYABgAGAAUABQAFAAUABAAEAAQABAAEAAMAAwAD
AAEA/////wAAAAAAAP///v/+//7//P/7//r/+v/5//n/+P/3//f/9v/2//X/9P/0//T/
9P/y//L/8v/x//H/8f/x//H/8f/x//H/8v/y//L/8//z//T/9f/1//f/+P/4//n/+f/5
//n/+v/6//r/+v/7//v/+//7//z/+v/6//r/+v/6//r/+//7//v/+//7//v/+v/6//r/
+v/6//r/+v/6//r/+v/6//r/+//7//v/+//7//v/+v/6//r/+v/6//r/+v/6//v/+//5
//n/+f/5//r/+v/6//r/+f/5//j/+P/6//r/+v/6//r/+v/5//n/+f/5//n/+f/5//n/
+f/5//n/+f/5//n/+f/5//n/+f/5//n/+f/5//n/+f/5//n/+f/5//j/+P/6//r/+v/6
//j/+P/4//j/+v/6//r/+v/4//j/+P/4//r/+v/6//r/+P/4//j/+P/4//n/+v/6//r/
+v/6//r/+v/6//r/+v/6//r/+P/4//j/+P/6//r/+v/6//v/+//8//z//P/9//3//f/+
/////////wEAAgADAAMAAwABAAAA/f/8//z/+//4//T/8f/v/+3/7f/u//D/8P/w//L/
8v/y//L/8v/y//L/8v/0//X/9f/1//X/9v/2//j/+P/4//j/9//3//f/9//5//n/+f/5
//r/+v/6//r/+//7//v/+//7//z//P/8//7//v8CAAYADQAWABwAIQAkACYAJwApAC0A
LAAqACUAFADz/9D/tv+x/7v/0P/g/+//+/8BAAMAAwD6/+z/6v/n/9r/0//X/9z/4P/i
/+L/5v/q/+7/8P/z//b/+P/5//3///8BAAEAAQABAAEAAgADAAMAAwAEAAUABgAGAAYA
BgAGAAcABwAHAAcACAAIAAgACQAJAAkACQAJAAkACgAKAAoACgAKAAoACgAKAAoACgAK
AAoACgAIAAgACAAIAAoACgAKAAoACgAKAAoACQAJAAkACQAIAAgACAAIAAgABwAHAAcA
BQADAAMABAAEAAQAAwACAAIAAgAAAP///v/+//3//f/8//v/+//6//r/+f/4//j/+P/4
//b/9v/2//X/9f/1//X/9f/1//X/9f/2//b/9v/3//f/+P/5//n/+f/6//r/+//7//v/
+//8//7//v/+/////f/9//3//v/+//7//v/+//7//v///////f/9//3//f/+//7//v/+
//7//v/+//7//v/+//7//v/////////////////+//7//v/+//7//v/+//7/////////
////////AAAAAAAAAAD//////v/+/wAAAAAAAAAAAAAAAP//////////////////////
///////////////9//3//f/9/////////////f/9//3//f/9//3//P/8//7//v/+//7/
/v/+//7//v/+//7//v/+//7//v/+//7//v/+//7//v/+//7//v/8//z//P/8//z//P/8
//z//P/8//z//P/+//7//v/+//////8AAAAAAAABAAEAAQACAAMAAwADAAUABgAHAAcA
BwAFAAQAAQAAAAAA///8//r/9//1//P/8f/y//T/9P/0//b/9v/2//b/9v/2//b/9v/4
//n/+f/5//n/+v/6//z//P/8//z/+//7//v/+//7//v/+//7//z//P/8//z//f/9//3/
/f/9//7//v/+//7//v8AAAQACQAQABoAHwAkACYAKQApACsALgAsACsAJAATAPL/zv+3
/7P/wP/S/+P/8f/9/wMABwAEAPr/7v/r/+r/3//X/9r/4P/i/+T/5v/o/+z/8P/x//L/
9v/5//v//f///wEAAQABAAEAAgABAAEAAQACAAMABAAEAAQABAAEAAUABQAFAAUABgAG
AAYABwAHAAcABwAHAAcACAAIAAgACAAIAAgACAAIAAgACAAIAAgACAAKAAoACgAKAAgA
CAAIAAgABgAGAAYABQAHAAcABwAGAAQABAAEAAQABQAFAAUAAwABAAEAAgACAAAA///+
//7/AAD+//3//P/8//v/+//6//f/9//2//b/9f/0//T/9P/0//L/8v/y//H/8f/x//H/
8f/x//H/8f/y//L/8v/z//P/9P/1//X/9f/2//b/9//3//f/9//4//j/+P/4//n/+f/5
//n/+v/6//r/+v/6//r/+v/7//v/+f/5//n/+f/6//r/+v/6//r/+v/6//r/+P/4//j/
+P/5//n/+f/5//v/+//6//r/+P/4//j/+P/4//j/+f/5//n/+f/5//n/+P/4//j/+P/3
//f/9v/2//b/9v/2//b/+P/4//f/9//3//f/9//3//X/9f/1//X/9f/1//X/9f/1//X/
9f/1//X/9f/1//X/9f/1//X/9f/1//X/9P/0//b/9v/2//b/9P/0//T/9P/0//T/9P/0
//L/8v/y//L/8v/y//L/8v/y//L/8v/y//L/8v/y//L/8v/y//L/8v/y//L/8v/y//L/
8//z//T/9P/2//f/9//3//b/9//3//f/+f/6//v/+//7//n/+P/1//L/8v/x/+7/7P/p
/+f/5f/l/+b/6P/o/+j/6v/q/+r/6P/o/+j/6P/o/+r/6//r/+v/6//s/+z/7P/s/+z/
7P/r/+v/6//r/+3/7f/t/+3/7v/u/+7/7v/t/+3/7f/t/+3/7v/u/+7/8P/w//L/+P/9
/wQADAARABQAGAAXABkAGwAcABwAFwAOAPf/2P+2/6P/pf+4/8z/2//p//P/+f/7//b/
6P/c/93/2v/L/8n/zv/U/9T/1v/W/9j/3P/e/+H/5P/m/+n/6f/t/+//8f/x//H/8f/y
//H/8f/x//L/8//0//T/9P/0//T/9f/1//X/9f/2//b/9v/3//f/9//3//f/9//4//j/
+P/4//j/+P/4//j/+P/4//j/+P/4//j/+P/4//j/+P/4//j/+P/2//b/9v/1//X/9f/1
//T/9P/0//T/9P/z//P/8//x/+//7//w//D/7v/t/+z/7P/u/+z/6//q/+r/6f/p/+j/
5//n/+b/5v/j/+L/4v/i/+L/4P/g/+D/3//f/9//3//h/+H/4f/h/+D/4P/g/+H/4f/i
/+P/4//l/+b/5v/n/+f/5//n/+j/6P/o/+j/6f/p/+n/6f/q/+r/6v/q/+r/6P/o/+n/
6f/p/+n/6f/p/+r/6v/q/+r/6v/q/+r/6v/q/+r/6v/q/+n/6f/p/+n/6f/p/+j/6P/q
/+r/6v/q/+j/6P/p/+n/6f/p/+n/6f/o/+j/6P/o/+f/5//m/+b/6P/o/+j/6P/o/+j/
5//n/+f/5//n/+f/5f/l/+X/5f/n/+f/5//n/+X/5f/l/+X/5f/l/+X/5f/n/+f/5//n
/+X/5f/k/+T/5v/m/+b/5v/k/+T/5P/k/+b/5v/m/+b/5P/k/+T/5P/k/+T/5P/k/+T/
5P/k/+T/5P/k/+T/5P/k/+T/5P/k/+T/5P/k/+T/5P/k/+X/5f/m/+b/6P/p/+n/6f/o
/+n/6f/p/+3/7v/v/+//7f/r/+r/5//m/+b/5f/i/97/2//Z/9f/1//Y/9r/2v/a/9z/
3P/c/9z/3P/c/9z/3P/e/9//3//f/9//4P/g/+D/4P/g/+D/3//f/9//3//h/+H/4f/h
/+D/4P/g/+D/4f/h/+H/4f/h/+L/4v/i/+T/5P/m/+z/8f/4/wAABQAIAAoACwANAA8A
EgAQAAsAAADn/8T/pv+V/5f/qv++/8//3f/n/+n/6f/k/9b/zP/N/8b/uf+3/77/wv/E
/8T/yP/K/9D/0v/T/9j/2v/b/93/4f/j/+X/5f/l/+X/5v/l/+X/5f/m/+X/5v/m/+b/
6P/o/+n/6f/p/+n/6v/q/+r/6//r/+v/6f/p/+n/6v/q/+r/6v/q/+r/6v/q/+r/6v/q
/+r/6v/q/+r/6v/q/+r/6v/q/+r/6v/q/+r/6f/n/+f/5//m/+b/5v/m/+b/5f/l/+X/
4//j/+P/5P/k/+L/4f/g/+D/3v/c/9v/2v/a/9n/2f/Y/9f/1//W/9b/1f/U/9T/1P/U
/9L/0v/S/9H/0f/R/9H/0//T/9P/0//S/9L/0v/T/9P/1P/V/9X/1f/W/9b/1//X/9f/
1//Y/9j/2P/Y/9n/2f/Z/9n/2v/a/9r/2v/a/9z/3P/d/93/3//f/9//3//g/+D/4P/g
/+D/4P/g/+D/4P/g/+D/4P/f/9//3//f/9//3//e/97/4P/g/+D/4P/e/97/3//f/9//
3//f/w==
         </WaveFormData>
      </LeadData>
      <LeadData>
         <LeadByteCountTotal>10000</LeadByteCountTotal>
         <LeadTimeOffset>0</LeadTimeOffset>
         <LeadSampleCountTotal>5000</LeadSampleCountTotal>
         <LeadAmplitudeUnitsPerBit>4.88</LeadAmplitudeUnitsPerBit>
         <LeadAmplitudeUnits>��V</LeadAmplitudeUnits>
         <LeadHighLimit>2147483647</LeadHighLimit>
         <LeadLowLimit>268435456</LeadLowLimit>
         <LeadID>V2</LeadID>
         <LeadOffsetFirstSample>0</LeadOffsetFirstSample>
         <FirstSampleBaseline>0</FirstSampleBaseline>
         <LeadSampleSize>2</LeadSampleSize>
         <LeadOff>FALSE</LeadOff>
         <BaselineSway>FALSE</BaselineSway>
         <ExcessiveACNoise>FALSE</ExcessiveACNoise>
         <MuscleNoise>FALSE</MuscleNoise>
         <LeadDataCRC32>1524052366</LeadDataCRC32>
         <WaveFormData>
8P/w//D/8P/z//T/9f/2//f/+P/5//r/+//8//3//v///wAAAQACAAMABAAFAAYACAAI
AAgACAAJAAoACwAMAA4ADgAOAA4ADwAQABEAEgAUABQAFAAUABUAFgAXABgAGQAaABsA
HAAdAB4AHwAgACEAIgAjACQAJwAoACkAKgArACwALQAuAC8AMAAxADIAMwA0ADUANgA4
ADgAOAA4ADgAOAA4ADgANwA2ADUANAAzADIAMQAwAC8ALgAtACwAKQAoACcAJgAjACIA
IQAgAB0AHAAbABoAFwAWABUAFAASABAADgAMAAoACAAGAAQAAgAAAP7//P/5//j/9//2
//X/9P/z//L/8P/w//D/8P/u/+7/7v/u/+7/7v/u/+7/7v/u/+7/7v/s/+z/7P/s/+7/
7v/u/+7/7v/u/+7/7v/u/+7/7v/u//D/8P/w//D/8P/w//D/8P/w//D/8P/w/+7/7v/u
/+7/7v/u/+7/7v/u/+7/7v/u/+7/7v/u/+7/7v/u/+7/7v/u/+7/7v/u/+z/7P/s/+z/
6v/q/+r/6v/q/+r/6v/q/+j/6P/o/+j/6P/o/+j/6P/o/+j/6P/o/+j/6P/o/+j/5v/m
/+b/5v/m/+b/5v/m/+b/5v/m/+b/5v/m/+b/5v/m/+b/5v/m/+b/5f/l/+b/5v/o/+n/
6f/p/+n/6v/r/+v/6//s/+z/7v/u//D/8P/u/+//7//t/+j/5v/m/+b/5f/k/+H/4f/j
/+P/5f/l/+P/4//i/+H/4P/f/97/3v/e/97/3v/e/97/3v/e/9//3//f/9//3//h/+D/
4P/g/9//3//f/9//3//g/+D/4P/g/+D/4f/h/+H/4f/h/+L/4//k/+X/6v/y//7/DQAZ
ACEAKAAzAEAAUgBpAIgArgDPANkAyQCfAGgAOAAXAPj/1f++/6H/f/9m/1X/Qv8x/zP/
Pv9K/1n/dP+R/6P/qf+x/7z/xf/M/87/0v/X/9v/3v/l/+v/8P/x//P/8//0//X/9//4
//n/+v/7//z//f/+////AAABAAIAAwAEAAUABQAGAAcACAAJAAwADQANAA4ADwAQABEA
EQASABMAFAAUABcAGAAZABoAGgAbABwAHQAeAB8AHwAgACEAIgAjACUAJgAnACgAKQAq
ACwALQAuAC8AMAAyADMANAA1ADYAOAA6ADsAPAA9AD0APQA9AD4APgA+AD4APgA8ADsA
OwA6ADkAOAA3ADYANQAzADIALwAuAC4ALQArACoAKQAoACUAJQAjACIAIAAcABsAGQAY
ABYAFAASABAADgAMAAoACAAGAAQAAgAAAAAA/f/9//z/+//5//j/9//2//b/9f/1//X/
9f/1//T/9P/0//T/9P/0//T/9P/0//T/9P/0//T/9P/0//X/9f/1//X/9f/1//X/9f/2
//b/9v/2//b/9v/2//b/9//4//b/9v/2//b/9v/2//f/9//1//X/9f/0//b/9v/2//b/
9v/1//X/9v/2//b/9f/1//X/9f/1//T/9P/0//T/8//0//T/9P/0//T/9P/0//P/8//z
//L/8v/y//L/8v/y//H/8f/x//H/8f/x//H/8f/x//D/8P/x//D/8P/w//D/8P/w//D/
8P/w//D/8P/w//D/7//v//D/8P/y//P/8//z//P/9P/1//X/9f/2//b/9v/2//j/+P/4
//n/+f/3//T/9P/0//T/8//w/+3/7f/t/+3/7//v/+//7//u/+3/7P/p/+j/6P/o/+r/
6v/q/+r/6v/q/+v/6//r/+v/6//r/+r/6v/q/+n/6//r/+v/6//q/+r/6v/q/+r/6//r
/+v/6//r/+z/7f/u/+//8v/4/wIADQAbACkAMgA3AEAATgBfAHQAjgCvAMcAywC5AIwA
VAAlAAoA8f/Y/8f/r/+U/4P/cv9b/0v/SP9U/2H/bP+B/53/s/+7/77/x//Q/9T/1v/b
/+H/5v/p/+v/8v/3//n/+f/6//v//f/+////AAADAAQABQAGAAUABgAHAAgACQAKAAsA
CwAMAA0ADgAPABAAEQARABIAEQASABMAEwAUABUAFgAWABkAGgAbABwAGgAbABwAHQAe
AB8AHwAgACEAIgAjACUAJgAnACgAKQAqACwALQAuAC8AMAAyADMANAA1ADYAOAA4ADkA
OgA7ADsAOwA7ADwAPAA8ADwAPAA8ADsAOwA6ADkAOAA3ADYANQAzADIALwAuAC4ALQAr
ACoAKQAoACUAIwAhACAAHgAcABsAGQAYABYAFAASABAADgAMAAoACAAGAAQAAgAAAAIA
//////7//f/7//r/+f/4//j/9//3//f/9//3//b/9v/2//b/9v/2//b/9v/2//b/9v/2
//b/+P/4//n/+f/5//n/+f/5//n/+f/6//r/+v/6//r/+v/4//j/+f/6//j/+P/4//j/
+P/4//n/+f/5//n/+f/4//j/+P/4//j/+P/3//f/+P/2//b/9f/1//X/9f/1//T/9P/0
//T/8//0//T/9P/0//T/9P/0//P/8//z//L/8v/y//L/8v/y//P/8f/x//H/8v/y//L/
8v/y//D/8P/w//D/8P/w//D/8P/v/+//8P/w//L/8//z//P/9f/2//f/9//3//j/+P/4
//b/+P/4//j/+//7//n/9v/y//L/8v/x//D/7f/t/+3/7f/v/+//7//x//D/7//u/+3/
7P/s/+z/7P/s/+z/7P/s/+z/7f/t/+3/7f/t/+3/7P/s/+z/6//r/+v/6//r/+r/6v/q
/+r/6v/r/+v/6//t/+3/7v/v//D/7//y//b//v8HABUAIQAqADEAOABCAE8AYgB6AJUA
rwC7ALMAkABYACUACAD3/+L/z/+7/6D/i/98/2f/U/9M/1T/X/9s/33/mf+v/7n/vv/F
/8z/1P/W/9n/3f/i/+f/6//w//X/+f/5//r/+//9//7///8AAAEAAgADAAQABQAGAAcA
CAAJAAoACwALAAwADQAOAA8AEAARABEAEgATABQAFQAVABYAFwAYABgAFwAYABkAGgAa
ABsAHAAdACAAIQAhACIAIwAkACUAJwAmACcAKAApACoALAAtAC4ALwAwADIAMwA0ADUA
NgA4ADgAOQA6ADsAOwA7ADsAPAA8ADwAPAA8ADwAOwA7ADoANwA2ADUANAAzADEAMAAt
ACwALAArACkAKAAnACYAIwAhAB8AHgAcABoAGQAXABYAEgAQAA4ADAAMAAoACAAGAAQA
AgAAAP7//v/7//v/+v/5//f/9v/1//b/9v/1//X/8//z//P/8v/y//L/8v/y//L/8v/y
//L/8v/y//L/8v/y//L/8//z//P/8//z//P/8//z//T/9P/0//T/9P/0//L/8v/z//T/
8v/y//L/8v/y//L/8//z//P/8//z//L/8v/y//L/8v/y//H/8f/y//L/8v/x//H/8f/x
//H/8P/w//D/8P/v/+7/7v/u/+7/7v/u/+7/7f/v/+//7v/u/+z/7P/s/+z/6//r/+v/
6//t/+3/7f/t/+v/6v/q/+v/6//q/+r/6v/q/+r/6v/q/+r/6v/q/+r/6v/q/+v/6//s
/+z/7P/t/+3/7f/t/+7/7//v/+//8P/w//D/8P/y//L/8v/x//H/7//s/+z/7P/s/+v/
6P/l/+X/5f/n/+n/6f/p/+n/6P/n/+b/5f/k/+T/5P/k/+T/5P/k/+T/5P/l/+X/5f/l
/+X/5f/k/+T/5P/j/+P/4//j/+P/5P/k/+T/5P/k/+X/5f/l/+X/5f/m/+f/6P/p/+z/
8v/8/wkAFQAfACgALwA4AEQAVwBuAIwAqwC/AL8AowByAD4AFwAAAO3/2P/D/6f/iP93
/2L/S/8//0T/UP9b/2z/hf+f/63/s/+6/8P/yv/Q/9L/1//d/+L/5f/p/+7/8//1//X/
9v/3//f/+P/5//r//f/+////AAD//wAAAQACAAMABAAFAAUABgAHAAgACQAKAAsACwAM
AA8AEAARABEAEgATABQAFAAVABYAFwAYABgAGQAaABsAHAAdAB0AHgAfACAAIQAjACYA
JwAoACkAKgAsAC0ALgAvADAAMgAzADQANQA2ADgAOAA5ADoAOwA7ADsAOwA8ADwAPAA8
ADwAPAA7ADsAOgA3ADYANQA0ADUAMwAyAC8ALAAsACsAKQAoACcAJgAjACMAIQAgAB4A
GgAZABcAFgAUABIAEAAOAAwACgAIAAYABAACAAAA/v/+//v/+//6//n/9//2//X/9P/0
//P/8//z//P/8//y//L/8v/y//L/8v/y//L/8v/y//L/8v/y//L/8v/z//P/8//z//P/
8//z//P/9P/0//T/9P/0//T/8v/y//P/9P/0//T/9P/0//T/9P/1//X/9f/1//X/9P/0
//T/9P/0//T/8//z//T/9P/0//P/8//z//P/8//y//L/8v/y//H/8P/w//D/8P/w//D/
8P/v/+//7//u/+7/7v/u/+7/7v/t/+3/7f/t/+3/7f/t/+3/7f/s/+z/6//s/+z/7P/s
/+z/6v/q/+r/6v/q/+r/6v/q/+v/6//s/+z/7P/t/+3/7f/v//D/8f/x/+//8P/w//D/
8v/0//T/9P/1//X/8//w/+7/7v/u/+3/7P/p/+n/6f/n/+n/6f/p/+v/6v/p/+j/5//m
/+b/5v/m/+b/5v/m/+b/5v/n/+f/5//n/+f/5//m/+b/5v/l/+X/5f/l/+X/5v/m/+b/
5v/m/+f/5//n/+f/5//o/+n/6v/r/+7/8v/6/wcAEwAfACgALwA4AEQAVwBwAJAAtQDR
ANUAvQCQAFoALQAOAPP/2P/F/6f/hP9v/1z/Rf85/z7/Sv9X/2r/g/+d/6v/sf+4/8P/
zP/S/9T/1//d/+L/5f/r//L/9f/3//f/+P/5//n/+v/7//z///8AAAEAAgADAAQABQAG
AAcACAAJAAkACgALAAwADQAOAA8ADwAQABEAEgATABMAFAAVABYAFgAXABgAGQAaABwA
HQAeAB8AHgAfAB8AIAAjACQAJQAnACgAKQAqACsALAAuAC8AMAAzADQANgA3ADgAOQA6
ADwAPAA9AD4APwA/AD8APwBAAEAAQABAAEAAPgA9AD0APAA7ADoAOQA4ADcANQA0ADEA
LgAuAC0AKwAqACkAKAAlACUAIwAiACAAHAAbABkAGAAWABQAEgAQAAwACgAIAAYABAAC
AAAA/v/+//v/+//6//n/9//2//X/9P/0//P/8//x//H/8f/w//D/8P/w//D/8P/w//D/
8P/w//D/8P/w//D/8P/x//H/8f/x//H/8f/x//H/8v/y//L/8v/y//L/8v/y//P/9P/y
//L/8v/y//L/8v/z//P/8//z//P/8v/0//T/9P/0//L/8f/x//L/8v/y//H/8f/x//H/
8f/w//D/8P/w/+//7v/u/+7/7v/u/+7/7v/t/+3/7f/s/+z/7P/s/+z/7P/r/+v/6//r
/+v/6//r/+v/6//q/+r/6//p/+r/6v/o/+j/6P/o/+j/6P/o/+j/6P/o/+j/6P/o/+n/
6f/q/+r/6v/r/+v/6//t/+7/7//v/+//8P/w//D/8P/y//L/8v/x//H/7//s/+r/6v/q
/+n/6P/l/+X/5f/l/+f/5//n/+f/5v/l/+T/4//i/+L/4v/i/+L/4v/i/+L/4v/j/+P/
4f/h/+H/4f/g/+D/4P/f/9//3//f/9//4v/i/+L/4v/g/+H/4f/h/+H/4f/i/+P/5P/n
/+7/9v8AAA0AGQAhACgAMQBAAFQAbQCOALQA0wDXAL8AkQBaACwACwDs/8//tv+X/3P/
YP9P/zj/L/81/0D/UP9h/3z/l/+l/6v/s/+8/8X/yv/O/9L/1//d/+D/5f/r/+7/8f/x
//H/8v/z//X/9v/3//j/+f/6//v//P/7//z//f/+////AAABAAEAAgADAAQABQAGAAcA
BwAIAAkACgALAAsADAANAA4ADgARABIAEwAUABQAFQAWABcAGAAZABkAGgAbABwAHQAf
ACIAIwAkACUAJgAoACkAKgArACwALgAvADAAMQAyADQANAA1ADYANwA3ADcANwA4ADYA
NgA2ADYANgA1ADUANAAxADAALwAuAC0AKwAqACcAJgAmACUAIwAiACEAIAAdABsAGQAY
ABYAFAATABEAEAAMAAoACAAGAAQAAgAAAP7//P/6//j/9v/2//P/8//y//H/7//u/+3/
7v/u/+3/7f/r/+v/6//q/+z/7P/s/+z/7P/s/+z/7P/q/+r/6v/q/+z/7P/t/+3/6//r
/+v/6//t/+3/7v/u/+7/7v/u/+7/7v/u/+//8P/u/+7/7v/u/+z/7P/t/+3/7//v/+//
7v/u/+7/7v/u/+z/6//r/+z/7P/s/+v/6//r/+v/6//q/+r/6v/q/+n/6v/q/+r/6v/q
/+r/6v/p/+n/6f/o/+j/6P/o/+j/6P/n/+f/5//n/+f/5//n/+f/5f/k/+T/5f/l/+b/
5v/m/+b/5v/m/+b/5v/k/+T/5P/k/+T/5P/k/+T/4//j/+T/5P/o/+n/6f/p/+n/6v/r
/+v/6//s/+z/7P/s/+7/7v/u/+//7//t/+r/6P/o/+j/5//m/+P/4//j/+P/5f/l/+X/
5f/k/+P/4v/f/97/3v/e/+D/4P/g/+D/4P/g/+H/4f/h/+H/4f/h/+D/4P/g/9//3//f
/9//3//g/+D/4P/g/+L/4//j/+P/4f/h/+L/4//k/+f/6v/w//r/CQAVAB8AJgAvADwA
TABhAH4AoADBANEAyQClAHAAPAAXAPz/3f/G/6//jf9y/2P/Tv87/zf/QP9M/1n/bv+L
/6H/q/+x/7r/w//K/87/0P/V/9v/4P/j/+n/7v/x//P/8//0//X/9f/2//f/+P/7//z/
/f/+////AAABAAIAAQACAAMAAwAGAAcACAAJAAgACQAJAAoADQAOAA8ADwAQABEAEgAS
ABMAFAAVABYAFgAXABgAGQAaABsAGwAcAB8AIAAhACMAIgAjACQAJQAoACoAKwAsAC0A
LgAwADEAMAAxADIANAA0ADUANgA3ADcANwA3ADgAOAA4ADgAOAA2ADUANQA0ADUANAAz
ADIALwAtACwAKQAoACgAJwAlACQAIwAiAB8AHwAdABwAGgAYABcAFQAUABAADgAMAAoA
CAAGAAQAAgAAAP7//P/6//r/9//3//b/9f/z//L/8f/x//L/8v/z//H/8f/x//D/8P/w
//D/8P/w//D/8P/w//D/8P/w//D/7v/u/+//7//x//H/8f/x/+//7//w//D/8v/y//L/
8v/y//L/8//0//L/8v/y//L/8v/y//P/8//x//H/8f/w//D/8P/w//D/8P/v/+//8P/u
/+7/7f/t/+3/7f/t/+z/7v/u/+7/7f/s/+z/7P/s/+z/7P/s/+v/6//r/+r/6v/q/+r/
6v/q/+v/6//r/+v/6f/p/+n/6f/p/+r/6v/q/+j/6P/o/+j/6P/o/+j/6P/o/+j/6P/o
/+f/5//o/+j/6v/r/+v/6//r/+z/7f/t/+3/7v/u/+7/7v/w//D/8P/v/+//7f/q/+r/
6v/q/+n/5v/j/+P/4//l/+f/5//n/+n/6P/n/+b/4//i/+L/4v/i/+L/4v/i/+L/4v/j
/+P/4//j/+P/4//i/+L/4v/h/+H/4f/h/+H/5P/k/+T/5P/i/+P/4//j/+P/4//k/+X/
6P/p/+r/8v/8/wkAFwAhACgALwA8AEoAWwByAJIArwC/AL0AnwBsADYADwD4/+P/zv+9
/6H/iP93/2T/Tf8//0L/Tv9Z/2r/hf+f/63/sf+4/8H/yv/O/9D/0//Z/97/4f/l/+z/
7//x//H/8v/z//X/9v/3//j/+f/6//v//P/9//7///8AAAEAAgADAAMABAAFAAYABwAG
AAcABwAIAAkACgALAAsADAANAA4ADgAPABAAEQASABIAEwAUABUAFgAXABcAGAAZABoA
GwAdAB4AHwAgACEAIgAkACUAJgAnACgAKgArACwALQAuADAAMAAxADIAMwAxADEAMQAy
ADIAMgAyADIAMgAxADEAMAAtACwAKwAqACkAJwAmACMAJAAkACMAIQAeAB0AHAAZABkA
FwAWABQAEgARAA8ADgAMAAoACAAGAAYABAACAAAA/v/8//r/+P/4//X/9f/0//P/8f/w
/+//7v/u/+3/7f/t/+3/7f/s/+z/7P/s/+z/7P/s/+z/7P/s/+z/7P/s/+7/7v/v/+//
7f/t/+3/7f/t/+3/7v/u/+7/7v/u/+7/7v/u/+//8P/w//D/8P/w//D/8P/x//H/7//v
/+//7v/w//D/8P/w/+7/7f/t/+7/7v/u/+3/7f/t/+3/7f/s/+z/7P/s/+v/6v/q/+r/
6v/q/+r/6v/p/+n/6f/o/+j/6P/o/+j/6P/p/+n/6f/p/+n/6f/p/+n/6f/o/+j/6f/p
/+j/6P/o/+j/6P/m/+b/5v/m/+b/5v/m/+b/5//n/+j/6P/q/+v/6//r/+v/7P/t/+3/
7f/u/+7/7v/u//D/8P/w//D/7//s/+j/5//o/+n/6f/o/+X/5f/l/+f/6f/p/+n/5//m
/+X/5P/j/+L/4v/i/+L/4v/i/+L/5P/k/+X/5f/j/+P/4//j/+L/4v/i/+H/4//j/+P/
4//k/+T/5P/k/+T/5f/l/+X/5f/l/+b/5//o/+n/7v/2/wAADwAbACMALAAzAEAAUABn
AIQAqADHANMAxQCbAGYANAATAPb/2//G/6//jf92/2X/Tv89/zn/RP9S/2H/eP+V/6f/
r/+z/77/yf/O/9L/1P/Z/9//4v/n/+3/8v/1//X/9f/2//f/9//4//n/+v/9//7///8A
AAEAAgADAAQABQAGAAcABwAIAAkACgALAAwADQANAA4ADwAQABEAEQASABMAFAAUABMA
FAAVABYAGAAZABoAGwAcAB0AHQAeAB8AIAAhACMAJgAnACgAKQAoACoAKwAsAC8AMAAy
ADMAMgAzADQANgA4ADkAOgA7ADsAOwA7ADwAOgA6ADoAOgA6ADkAOQA4ADUANAAzADIA
MQAvAC4AKwAqACoAKQAnACQAIwAiAB8AHgAdAB0AHAAYABcAFQAUABIAEAAOAAwACgAI
AAYABAACAAAA/v/8//z/+f/5//j/9//1//T/8//y//L/8f/x/+//7//v/+7/7v/u/+7/
7v/u/+7/7v/u/+7/7v/u/+7/7v/u/+//7//v/+//7//v/+//7//w//D/8P/w//D/8P/w
//D/8f/y//D/8P/w//D/8P/w//H/8f/x//H/8f/w//D/8P/w//D/8P/v/+//8P/w//D/
7//v/+//7//v/+7/7v/u/+7/7f/u/+7/7v/u/+z/7P/s/+v/6//r/+r/6v/q/+r/6v/q
/+n/6f/p/+n/6f/p/+n/6f/p/+j/6P/p/+n/6P/o/+j/6P/o/+f/5//n/+f/5//n/+f/
5v/m/+b/5v/m/+b/5v/m/+b/5v/m/+b/5v/l/+X/5v/m/+j/6f/p/+n/6//s/+3/7f/t
/+7/7v/u/+7/8P/w//D/8f/x/+//7P/q/+r/6v/p/+b/4//j/+P/4//l/+X/5f/l/+T/
4//i/+H/4P/g/+D/4P/g/+D/4P/g/+D/4f/h/+H/4f/h/+H/4P/g/+D/3//f/9//3//f
/+D/4P/g/+D/4v/j/+P/4//j/+P/5P/l/+T/5//s//b/AAAPABsAIwAqADUAQgBUAGsA
igCyAM8A1wDDAJcAYAAyAA8A8P/T/7z/of9//2r/W/9E/zX/N/9A/0z/Xf92/5P/pf+r
/7H/vP/H/8z/0P/U/9n/3f/g/+f/6//w//P/8//z//T/9f/3//j/+f/6//v//P/9//7/
//8AAAEAAgADAAQABQAFAAYABwAIAAkACgALAAsADAANAA4ADwAPABAAEQASABIAEwAU
ABUAFgAWABcAGAAZABoAGwAbABwAHQAeAB8AIQAiACMAJAAlACgAKgArACwALQAuADAA
MQAyADMANAA2ADQANQA2ADcAOQA5ADkAOgA4ADgAOAA4ADgANwA3ADYAMwAyADEAMAAv
AC0ALAApACgAKAAnACUAJAAjACIAHwAfAB0AHAAaABgAFwAVABQAEgAQAA4ADAAIAAYA
BAACAAIAAAD+//z//P/5//n/+P/3//X/9P/z//L/8v/x//H/7//v/+//7v/w//D/8P/w
/+7/7v/u/+7/7v/u/+7/7v/w//D/8f/x//H/8f/x//H/8f/x//L/8v/y//L/8v/y//D/
8P/x//L/8v/y//L/8v/y//L/8//z//P/8//z//L/8v/y//L/8v/0//P/8//0//L/8v/x
//H/8f/x//H/8P/w//D/8P/v/+7/7v/u/+7/7v/u/+7/7f/t/+3/7P/s/+7/7v/u/+7/
7f/t/+3/7f/t/+3/7f/t/+v/6v/q/+v/6//q/+r/6v/q/+r/7P/q/+r/6v/q/+r/6v/q
/+r/6v/q/+r/6v/r/+v/7P/s/+z/7f/t/+3/7f/u/+//7//v//D/8P/w//L/9P/0//T/
9f/1//P/8P/u/+7/7v/t/+z/6f/p/+n/5//p/+n/6f/p/+j/5//m/+X/5P/k/+T/5P/k
/+T/5P/k/+T/5f/l/+X/5f/l/+X/5P/k/+T/4//j/+P/4//j/+b/5v/m/+b/5P/l/+X/
5f/l/+X/5v/n/+j/5//s//L/+v8HABUAIQAoADMAPABKAF0AcgCOALEAyQDLALMAhABM
ACEABgDp/87/vf+j/4T/c/9i/0v/O/88/0j/U/9i/33/mf+p/6//tv/B/8j/zv/S/9X/
2//g/+P/5//u//H/8//z//T/9f/3//j/+f/6//v//P/9//7///8AAAEAAgADAAQABQAF
AAYABwAIAAkACAAJAAkACgALAAwADQANAA4ADwAQABAAEwAUABUAFgAWABcAGAAZABgA
GQAZABoAGwAcAB0AHwAgACEAIgAjACQAJgAnACgAKQAqACwALQAuAC8AMAAyADIAMwA0
ADUANQA1ADUANgA2ADYANgA2ADYANQA1ADQAMQAwAC8ALgAtACsAKgAnACYAJgAlACMA
IgAhACAAHQAdABsAGgAYABYAFQATABIAEAAOAAwACgAIAAYABAACAAAA/v/8//r/+v/3
//f/9v/1//P/8v/x//D/8P/v/+//7f/t/+3/7P/s/+z/7P/s/+z/7P/s/+z/7P/s/+z/
7P/s/+z/7f/t/+3/7f/t/+3/7f/t/+7/7v/u/+7/7v/u/+z/7P/t/+7/7v/u/+7/7v/s
/+z/7f/t/+v/6//r/+r/7P/s/+z/7P/s/+v/6//s/+r/6v/p/+n/6f/p/+n/6P/o/+j/
6P/n/+b/5v/m/+b/5v/m/+b/5f/l/+X/5P/k/+T/5P/k/+T/4//j/+P/4//j/+P/4//j
/+H/4P/g/+H/4f/g/+D/4P/g/+D/4P/g/+D/4P/g/+D/4P/e/97/3v/e/9//3//g/+D/
4P/h/+H/4f/h/+L/4//j/+P/5P/k/+T/5P/m/+b/5v/l/+X/4//g/97/3v/e/93/3P/Z
/9n/2f/b/93/3f/d/9v/2v/Z/9j/1//W/9b/1v/W/9b/1v/W/9b/1v/X/9f/1//X/9f/
1//W/9b/1v/V/9X/1f/V/9X/1P/U/9T/1P/U/9X/1f/V/9X/1f/W/9f/2P/Z/9z/5P/u
//v/CQATABoAIQAsADoATQBmAIIAnwCvAKkAiQBUAB4A+f/k/8//uv+p/4v/dP9l/1D/
Of8t/zL/PP9J/1r/c/+N/5v/o/+o/6//uP+8/77/w//J/87/0f/X/9z/3//h/+H/4v/j
/+X/5v/n/+j/6f/q/+v/7P/t/+7/7//w//H/8v/z//P/8v/z//T/9f/2//f/9//4//n/
+v/7//v/+v/7//z//P/9//7///8AAAAAAQACAAMABAAFAAUABgAHAAgACQALAAwADQAO
AA8AEAASABMAFAATABQAFgAXABgAGQAaABwAHAAdAB4AHwAfAB8AHwAgACAAIAAgACAA
HgAdAB0AHAAZABgAFwAWABcAFQAUABEADgAOAA0ACwAKAAkACAAFAAUAAwACAAAA/v/9
//v/+v/4//b/9P/y//D/7v/s/+r/6P/m/+T/4v/i/9//3//e/93/2//a/9n/2P/Y/9f/
1//X/9f/1//W/9b/1v/W/9b/1P/U/9T/1P/U/9T/1P/U/9T/1P/V/9X/1f/V/9X/1f/V
/9X/1v/W/9b/1v/W/9b/1v/W/9f/2P/W/9b/1v/W/9b/1v/X/9f/1//X/9f/1v/U/9T/
1P/U/9T/0//T/9T/1P/U/9P/0//R/9H/0f/Q/9D/0P/Q/8//0P/Q/9D/0P/Q/9D/0P/P
/8//z//O/87/zP/M/8z/zP/N/83/zf/N/8v/y//L/8v/y//K/8r/y//L/8r/yv/K/8r/
yv/I/8j/yP/I/8r/yv/K/8r/yP/I/8j/yP/J/8n/yv/K/8z/zf/N/83/zf/O/8//z//P
/9D/0P/Q/9D/0v/S/9L/0f/R/8//zP/M/8z/zP/L/8j/xf/F/8X/xf/H/8f/x//H/8b/
xf/E/8P/wv/C/8L/wv/C/8L/wv/A/8D/wf/B/8H/wf/B/8H/wP/A/8D/v/+//7//v/+/
/8D/wP/A/8D/wP/B/8H/wf/B/8H/wv/D/8T/w//I/87/2P/l//P//f8EAAsAFgAkADkA
VAB0AJUApwChAIEATAAYAPH/1v+7/6T/kf9v/1T/Q/8u/xn/D/8Y/yL/Mf9G/2H/ef+F
/4n/kv+b/6T/qv+s/6//tf+4/73/w//I/8v/y//L/8z/zf/P/9D/0f/S/9P/1P/V/9b/
1//Y/9n/2v/Z/9r/2//b/97/3//g/+H/4P/h/+H/4v/h/+L/4//j/+b/5//o/+j/6f/q
/+v/7P/s/+3/7v/v//D/8f/x//L/8//0//X/9//2//f/+P/5//r//P/9//7///8AAAIA
AwAEAAUABgAIAAgACQAKAAsACwALAAsADAAKAAoACgAKAAgABwAHAAYABQAEAAMAAgAB
AP///v/7//r/+v/5//f/9P/z//L/7//v/+3/7P/q/+b/5f/j/+L/4P/e/9z/2v/Y/9b/
1P/S/9D/zv/M/8r/yP/F/8X/xP/D/8H/wP+//77/vv+9/73/v/+//7//vv++/77/vv++
/77/vv++/77/vv++/77/vv+8/7z/vf+9/73/vf+9/73/vf+9/77/vv++/77/vv++/77/
vv+9/w==
         </WaveFormData>
      </LeadData>
      <LeadData>
         <LeadByteCountTotal>10000</LeadByteCountTotal>
         <LeadTimeOffset>0</LeadTimeOffset>
         <LeadSampleCountTotal>5000</LeadSampleCountTotal>
         <LeadAmplitudeUnitsPerBit>4.88</LeadAmplitudeUnitsPerBit>
         <LeadAmplitudeUnits>��V</LeadAmplitudeUnits>
         <LeadHighLimit>2147483647</LeadHighLimit>
         <LeadLowLimit>268435456</LeadLowLimit>
         <LeadID>V3</LeadID>
         <LeadOffsetFirstSample>0</LeadOffsetFirstSample>
         <FirstSampleBaseline>0</FirstSampleBaseline>
         <LeadSampleSize>2</LeadSampleSize>
         <LeadOff>FALSE</LeadOff>
         <BaselineSway>FALSE</BaselineSway>
         <ExcessiveACNoise>FALSE</ExcessiveACNoise>
         <MuscleNoise>FALSE</MuscleNoise>
         <LeadDataCRC32>1881478873</LeadDataCRC32>
         <WaveFormData>
0v/S/9L/0v/U/9b/2P/a/9v/3P/d/97/3//g/+H/4v/j/+T/5f/m/+j/6P/o/+j/6f/q
/+v/7P/t/+7/7//w//H/8v/z//T/9//4//n/+v/7//z//f/+////AAABAAIABQAGAAcA
CAAJAAoACwAMAA8AEAARABIAFQAWABcAGAAaABwAHgAgACMAJAAlACYAKQAsAC8AMgA2
ADoAPgBCAEUARgBHAEgASABIAEgASABGAEYARgBGAEUARABDAEIAPwA+AD0APAA7ADoA
OQA4ADUANAAzADIALwAuAC0ALAAqACgAJgAkACAAHgAcABoAFgAUABIAEAANAAwACwAK
AAcABgAFAAQAAwACAAEAAAD+//7//v/+//7//v/+//7//v/+//7//v/8//z//P/8//7/
/v/+//7//v/+//7//v/+//7//v/+//7//v/+//7//v/+//7//v/+//7//v/+//z//P/8
//z//P/8//z//P/6//r/+v/6//r/+v/6//r/+v/6//r/+v/4//j/+P/4//b/9v/2//b/
9v/2//b/9v/0//T/9P/0//T/9P/0//T/8v/y//L/8v/y//L/8v/y//D/8P/w//D/8P/w
//D/8P/u/+7/7v/u/+z/7P/s/+z/7v/u/+3/7f/t/+3/7f/t/+3/7f/t/+3/7//w//H/
8v/z//P/8//0//T/9P/0//X/9f/1//f/9//3//f/9//1//P/8//z//P/8//x//D/8P/w
//D/8f/x/+//7v/t/+z/6//q/+n/6f/p/+n/6f/o/+f/5//n/+f/5//n/+b/5f/k/+T/
5P/k/+T/4//j/+P/4//j/+T/5P/k/+T/4//j/+T/5P/k/+T/5P/k/+X/6P/u//X/AQAI
AA8AFgAlADsAVgB4AKcA4QAgAVMBcgF4AWUBRQEYAdYAiwBOAA0Awv+N/3T/Xf9L/0X/
R/9Q/2T/fP+Y/6r/sv+5/8P/yf/P/9H/0//X/9n/3f/g/+X/6f/q/+z/7f/u//D/7//w
//H/8v/z//T/9f/2//f/+P/5//n/+v/7//z//f/+////AAAAAAEAAgADAAQABQAGAAcA
CAAJAAoACwALAAoACwANAA4ADwAQABEAEgAVABYAFwAYABsAHAAeAB8AHwAhACMAJQAn
ACcAKgArACwALgAwADIAMwA2ADcAOAA3ADgAOgA7AD0APQA9AD0APwA/AD8APwA/AD4A
PQA8ADwAPAA8AD0APgA8ADoAOQA3ADUAMwAzADIAMAAvAC0ALQAqACgAJwAkACMAIgAg
ABwAGgAYABYAFAARAA0ACwAJAAcABQADAAAA/v/9//z/+v/5//j/9//2//X/9P/z//L/
8v/x//H/8f/x//H/8f/w//D/8P/x/+//7//v/+//7//w//D/8P/y//L/8v/y//L/8v/z
//P/8f/y//L/8f/x//H/8v/z//H/8v/y//L/8v/x//H/8f/x//H/8P/w//D/8P/w//D/
8P/w/+//7//v/+//7v/u/+7/7v/u/+7/8P/w//D/8P/u/+7/7f/s/+z/7P/s/+z/7P/s
/+z/6//r/+v/6//r/+z/7P/r/+v/6//q/+r/6v/s/+v/6//r/+r/6v/q/+r/6v/q/+n/
6f/p/+n/6f/p/+n/6//r/+v/7f/u/+//8P/x/+//7//w//D/8P/w//H/8f/x//P/8//z
//P/8//x//H/8f/x//H/8f/v/+7/7v/u/+7/7//v/+3/7P/r/+r/6f/m/+X/5f/l/+f/
5//m/+X/5f/l/+X/5f/n/+b/5f/k/+L/4v/i/+L/4f/h/+H/4f/h/+L/4v/i/+L/4f/h
/+L/4v/i/+L/5P/m/+X/6P/u//P//f8GABEAGAAhADEASABkAIcAtQDsACMBTgFmAWMB
SQEgAfQAuwB6AEMACAC//47/df9f/03/Rf9I/1L/YP94/5T/qv+1/7v/xf/P/9P/1f/X
/93/4f/k/+f/6//y//T/9f/2//j/9//4//n/+v/9//7///8AAAEAAgADAAMABAAFAAYA
BwAKAAsADAAMAA0ADgAPABAADwAQABEAEgAVABYAFwAXABgAGQAbABwAGwAcAB0AHgAh
ACIAIwAkACUAJgAoACkAKwAtAC8AMQAxADEANAA1ADcAOgA9AEAAQQBEAEUARgBHAEgA
SgBLAE0ATQBNAE0ATwBPAE8ATwBRAFAATwBOAE0ATABLAEsASgBIAEYARQBDAEEAPwA/
AD4APAA7ADkANwA0ADIAMQAuAC0ALAAqACgAJgAkACIAHgAbABcAFQATABEADwANAAoA
CAAHAAYAAgABAAAA//8AAP///v/9//z//P/7//v/+//7//v/+//8//z//P/9//3//f/9
//3//f/+//7//v/+//7//v/+/wAAAAABAAEA//8AAAAA//8BAAEAAgADAAEAAgACAAIA
AgABAAEAAQABAAEAAAAAAAIAAgACAAIAAAAAAP///////////v/+//7//v/+//7//P/8
//z//P/8//z/+//6//r/+v/6//r//P/8//z/+//5//n/+f/5//r//P/7//v//P/8//z/
/P/8//r/+f/5//n/+f/5//n/+f/5//n/+f/7//z//f/+/////f/9//7//v8AAAAAAQAB
AAEAAwADAAMAAwADAAEAAQD//////////////v/+//7//v///////f/+//3//P/7//j/
9//3//f/9//3//b/9f/3//f/9//3//f/9v/1//T/9P/0//T/9P/z//P/8//z//H/8v/y
//L/8v/x//H/8v/y//L/8v/0//T/9f/2//r///8HABIAHQAkACsAOQBMAGQAgQCnANoA
DwE+AV4BYQFJASIB+ADLAJIAVwAgANv/oP9//2f/U/9L/0z/Vv9k/3r/lv+w/73/xf/N
/9P/2f/d/9//4//n/+z/7//z//r//P/9//7/AAABAAIAAwAEAAMABAAFAAYABwAIAAkA
CQAMAA0ADgAPAA4ADwAQABAAEwAUABUAFgAVABYAFwAYABkAGgAbABsAHAAdAB8AIAAh
ACIAIwAkACcAKAApACoAKwAsAC4ALwAvADEAMwA1ADcANwA6ADsAPAA+AEAAQgBDAEYA
RwBIAEsATABOAE8AUQBRAFEAUQBTAFMAUwBTAFMAUgBRAFAATwBOAE0ATQBMAEoASABH
AEMAQQA/AD8APAA6ADkANwA1ADIAMAAvACwAKwAqACgAJAAiACAAHgAcABkAFQATABEA
DwANAAsACAAGAAUABAACAAEAAAD///7//f/8//v/+v/6//n/+f/5//n/+f/5//j/+P/4
//n/+f/5//n/+f/3//j/+P/4//r/+v/6//r/+v/6//v/+//5//r/+v/5//n/+f/6//v/
+f/6//r/+v/6//n/+f/5//v/+//6//r/+v/6//r/+v/4//j/9//3//f/9//2//b/9v/2
//b/9v/0//T/9P/0//T/9P/z//L/9P/0//T/9P/y//L/8v/x//H/8f/x//H/8P/w/+//
7//x//D/8P/w//D/7//v/+//7f/u/+z/7P/s/+z/7v/t/+3/7f/t/+3/7f/t/+3/7f/t
/+//8P/x//L/8//z//P/9P/0//T/9P/1//X/9f/3//f/9//1//X/8//z//P/8//z//P/
8f/w//D/8P/w//H/8f/v/+7/7f/s/+v/6v/p/+n/6f/p/+n/6P/n/+f/5//n/+f/5//m
/+X/5P/k/+T/5P/k/+P/4//j/+P/4//k/+T/5P/k/+P/4//k/+L/4v/i/+T/5v/n/+r/
7P/z//v/BgANABIAHQAvAEQAYACFALUA7gAlAUwBXgFVATkBEgHmAKsAbAA1APD/q/+E
/2n/T/9B/0H/Rv9S/2b/gP+a/6z/s/+7/8H/yf/N/8//0//X/9v/3v/h/+f/6v/s/+3/
7v/w/+//8P/x//L/8//0//X/9v/1//b/9//3//r/+//8//3//v///wAAAAABAAIAAwAE
AAMABAAFAAYACQAKAAsACwAMAA0ADwAQABEAEgATABQAFQAWABcAGAAZABoAHAAdAB8A
IQAjACUAJwAnACoAKwAsAC4AMAAyADMANgA3ADgAOQA6ADwAPQA/AD8APwA/AEEAQQBB
AEEAQQBAAD8APgA9ADwAOwA7ADgANgA0ADMAMQAvAC0ALQAqACgAJwAlACMAIAAeAB0A
GgAZABgAFgAUABIAEAAOAAwACQAFAAMAAQD///3/+//4//b/9f/0//L/8f/w/+//7v/t
/+z/6//q/+r/6f/p/+n/6f/p/+n/6P/o/+j/6f/p/+n/6f/p/+n/6v/q/+r/6v/q/+r/
6v/q/+r/6//r/+v/7P/s/+v/6f/p/+r/6//r/+z/7P/s/+z/6//r/+v/6//r/+r/6v/q
/+r/6v/q/+r/6v/p/+n/6f/p/+j/6P/o/+j/6P/o/+b/5v/m/+b/5v/m/+X/5P/k/+T/
5P/k/+L/4v/i/+H/4f/h/+H/4f/g/+D/3//f/+H/4P/g/+D/4P/f/9//3//e/97/3v/e
/97/3P/b/9v/2//d/93/3f/d/93/3f/d/9//3v/f/+D/4f/h/+H/4v/i/+T/5P/l/+X/
4//l/+X/5f/n/+f/5f/l/+P/4//j/+P/4//i/+L/4v/j/+X/5v/l/+X/5f/l/+X/5P/j
/+P/4//l/+X/5P/j/+P/4//j/+P/4//i/+H/4P/g/+D/4P/g/9//3//f/9//3f/e/97/
3v/g/9//3//g/+D/4P/g/+L/4v/j/+T/6P/r//P//P8DAAoAEwAjADoAVgB5AKsA6gAj
AVIBbAFrAVMBMAECAcEAfABBAPz/s/+E/2f/S/89/zv/Qv9O/2L/fP+W/6j/rf+1/7//
x//L/83/0f/T/9f/2v/f/+P/5v/m/+f/6P/q/+v/7P/t/+7/7//w//H/8v/z//T/9f/1
//b/9//4//n/+v/7//z//P/9//7///8AAP//AAABAAIABQAGAAcABwAIAAkACwAMAA0A
DgAPABAAEQASABMAFAAVABYAGAAZABkAGwAdAB8AIwAjACYAJwAqACwALgAwADEANAA1
ADYANwA4ADoAOwA9AD0APQA9AD8APwA/AD8APwA+AD0APAA7ADoAOQA5ADYANAAyADEA
LwAtACsAKwAoACYAJQAjACEAHgAcABsAHAAbABoAGAAYABYAFAASABIADwALAAkABwAF
AAMAAQD+//z/+//6//j/9//2//X/9P/z//L/8f/w//D/7//v/+3/7f/t/+3/7v/u/+7/
7//t/+3/7f/t/+3/7v/u/+7/7v/u/+7/7v/u/+7/7//v/+//8P/w/+//7//v//D/8f/v
//D/8P/w//L/8f/x//H/8f/x//D/8P/w//D/8P/w//L/8v/x//H/8f/x//D/8P/u/+7/
7v/u/+7/7v/u/+7/7P/s/+v/6v/s/+z/7P/s/+7/7v/u/+3/7f/t/+3/7f/u/+7/7f/t
/+3/7P/s/+z/7P/r/+v/6//r/+n/6f/q/+j/6P/o/+j/6v/p/+n/6f/n/+f/5//n/+n/
6f/p/+v/6v/r/+z/7f/t/+3/7v/u/+7/7v/v/+//7//x//H/8f/x//H/7//v/+//7//v
/+//7f/s/+z/7P/q/+v/6//p/+j/5//m/+X/5P/j/+P/4//j/+P/4v/h/+H/4f/h/+H/
4f/g/9//3v/c/9z/3P/c/93/3f/d/93/2//c/9z/3P/c/9v/2//c/9z/3P/c/97/3v/f
/+L/6P/v//f//v8FAAwAHQA1AFAAdACpAOcAJgFVAXABcAFXATUBBgHAAHcAOgD1/6z/
f/9i/0f/O/85/z//Tv9k/37/mP+m/6z/s/+9/8P/yf/L/83/0f/V/9n/3P/f/+P/5P/k
/+X/5v/o/+n/6v/r/+z/6//s/+3/7v/v//D/8f/x//L/8//0//X/9v/3//j/+P/5//r/
+//8//3//v///wAAAQACAAMAAwAEAAUABwAIAAkACgALAAwADQAOAA8AEAATABQAFgAX
ABcAGQAbAB0AHwAfACIAIwAmACgAKgAsAC0AMAAxADIAMwA0ADYANwA3ADcANwA3ADcA
NwA3ADcANwA2ADUANAAzADIAMQAxADAALgAsACsAJwAlACMAIwAiACAAHwAdABkAFgAU
ABMAEgARABAADgAMAAoACAAGAAQAAQD9//v/+f/3//X/8//w/+7/7f/s/+r/6f/o/+f/
6P/n/+b/5f/k/+T/4//j/+P/4//j/+P/5P/k/+T/5f/k/+P/4v/h/+P/5P/k/+T/5P/k
/+T/5P/k/+T/5f/l/+X/5v/m/+X/5f/l/+b/5//n/+j/6P/o/+j/5//n/+f/5//n/+b/
5v/m/+b/5v/m/+T/5P/j/+P/5f/l/+T/5P/i/+L/4v/i/+L/4v/i/+L/4v/i/+H/4P/g
/+D/4P/g/97/3v/e/93/3//f/9//3//c/9z/2//b/9v/2v/a/9r/2v/Z/9n/2f/Z/9v/
2f/Z/9r/2v/a/9r/2v/a/9n/2f/Z/9n/2f/Z/9n/2f/Z/9n/2//c/93/3v/f/+H/4f/i
/+L/4v/i/+P/4//j/+X/5f/l/+X/5f/j/+P/4f/h/+H/4f/h/+D/4P/g/97/3//f/93/
3P/b/9r/2f/Y/9f/1//X/9n/2f/Y/9f/1f/V/9X/1f/X/9b/1f/U/9b/1v/W/9b/1f/V
/9X/1f/V/9b/1v/W/9b/1f/V/9b/2P/Y/9j/2v/c/93/4P/k/+v/9f/+/wUADAAZAC0A
SABoAJMAywAIAT0BYgFuAWEBQQEWAd4AlwBYAB0A1P+X/3j/X/9J/z//P/9G/1T/bP+I
/6D/qv+x/7n/wf/H/8n/zf/R/9X/2f/c/+H/5f/o/+j/6f/q/+z/6//s/+3/7v/x//L/
8//0//P/9P/1//X/+P/5//r/+//8//3//v/+////AAABAAIAAwAEAAUABgAHAAgACQAJ
AAgACQALAAwADQAOAA8AEAATABQAFQAWABkAGgAcAB0AHQAfACEAIwAlACUAKAApACwA
LgAwADIAMQA0ADUANgA3ADgAOgA7AD0APQA9AD0APwA/AD8APwA/AD4APQA8ADsAOgA5
ADkAOAA2ADQAMwAxAC8ALQAtACwAKgApACcAJQAiACAAHwAeAB0AHAAaABYAFAASABAA
DgALAAcABQADAAEA///9//r/+P/3//b/9P/z//L/8f/y//H/8P/v/+7/7v/t/+3/7f/t
/+3/7f/s/+z/7P/t/+3/7f/t/+3/7f/u/+7/7v/u/+7/7v/u/+7/7v/v/+//8f/y//L/
8f/x//H/8v/z//H/8v/y//L/8v/x//H/8f/z//P/8v/y//D/8P/w//D/8P/w/+//7//v
/+//7v/u/+7/7v/u/+7/7P/s/+z/7P/u/+7/7f/s/+z/7P/s/+z/7P/s/+z/6//r/+v/
6//r/+r/6v/p/+n/6//q/+r/6v/q/+v/6f/q/+r/6v/q/+r/6v/p/+n/6f/p/+n/6f/p
/+n/6f/p/+v/7P/t/+7/7//v/+//8P/w//L/8v/z//P/8//1//X/9f/z//P/8f/x//H/
8f/x//H/7//u/+7/7v/w//H/8f/v/+7/7f/s/+v/6v/p/+n/6f/p/+n/6P/n/+n/6f/p
/+n/6f/o/+f/5v/k/+T/5P/k/+P/4//j/+P/5f/m/+b/5v/m/+X/5f/m/+b/5v/m/+j/
6P/p/+r/8P/3////CgARABoAJwA7AFIAbgCTAMUA/AAxAVQBZAFZATcBDgHgAKUAZgAz
APD/r/+K/3H/Wf9L/0f/Sv9Y/2r/hv+g/7D/t/+//8f/zf/R/9P/1f/b/9//4v/l/+v/
7v/u/+//8P/y//H/8v/z//T/9f/2//f/+P/5//r/+//7//7///8AAAEAAgADAAQABAAF
AAYABwAIAAkACgALAAwADQAOAA8ADwAQABEAEwAUABUAFgAXABgAGQAaABsAHAAdAB4A
IAAhACMAJQAnACkAKQApACwALQAuADAAMgA0ADUAOAA5ADoAOwA8AD4APwA/AD8APwA/
AEEAQQBBAEEAQQBAAD8APgA7ADoAOQA5ADgANgA0ADMAMQAvAC0ALQAqACgAJwAlACUA
IgAgAB8AHAAbABoAGAAUABIAEAAOAA4ACwAHAAUABQADAAEA///8//r/+f/4//b/9f/0
//P/8v/x//D/7//u/+7/7f/t/+3/7f/t/+3/7v/u/+7/7//t/+3/7f/t/+3/7v/u/+7/
7v/u/+7/7v/w//D/8f/x/+//8P/w/+//8f/x//L/8//x//L/8v/y//L/8f/x//H/8f/x
//D/8P/w//D/8P/w//D/8P/v/+//7//v/+7/7v/s/+z/7P/s/+z/7P/s/+z/6v/q/+n/
6P/o/+j/6P/o/+j/6P/o/+f/5f/l/+X/5f/m/+b/5f/l/+X/5P/k/+T/5P/j/+P/4//j
/+T/4v/i/+L/4v/i/+H/4f/h/+P/4//j/+P/4f/h/+H/4//k/+X/5v/n/+f/5//o/+j/
6P/o/+n/6f/p/+v/6//r/+v/6//p/+n/6f/p/+n/6f/n/+b/5v/m/+j/6f/p/+f/5v/l
/+T/4//g/9//3//f/+H/4f/g/9//3//f/9//3//f/97/3f/c/9r/2v/a/9r/2//b/9v/
2//b/9z/3P/c/9z/2//b/9z/3P/c/9z/3v/e/9//4v/m/+3/9//+/wUADgAbADEASgBq
AJcA0QAQAUMBYgFoAVUBNQEKAc4AhQBKAA8AxP+P/3L/V/9D/z3/P/9I/1r/cv+O/6L/
qv+x/7v/w//H/8v/zf/P/9P/1f/a/9//4//m/+T/5f/m/+j/5//o/+n/6v/r/+z/7f/u
/+//8P/x//H/8v/z//T/9f/2//f/+P/4//n/+v/7//z//f/+////AAABAAIAAwADAAQA
BQAHAAgACQAKAAsADAAPABAAEQASABEAEgAUABUAGQAbAB0AHwAhACEAJAAlACYAKAAq
ACwAKwAuAC8AMAAzADQANgA3ADcANwA3ADcAOQA5ADkAOQA5ADgANwA2ADMAMgAxADEA
MAAuACwAKwApACcAJQAlACIAIAAfAB0AHQAaABgAFwAUABMAEgAQAA4ADAAKAAgABgAD
AP///f/7//n/9//1//T/8v/x//D/7v/t/+z/6//q/+n/6P/n/+b/5v/l/+X/5f/l/+X/
5f/k/+T/5P/l/+X/5f/l/+X/5//o/+j/6P/m/+b/5v/m/+j/6P/p/+n/6f/q/+r/6f/p
/+n/6v/r/+n/6v/q/+r/7P/r/+v/6//r/+v/6v/q/+r/6v/q/+r/7P/s/+v/6//r/+v/
6v/q/+j/6P/o/+j/6P/o/+j/6P/m/+b/5f/k/+T/5P/k/+T/5P/k/+T/4//j/+P/4//j
/+L/4v/h/+H/4f/g/+D/4P/g/9//3//f/9//3//f/9//3//f/97/3v/e/97/3v/e/97/
3v/e/97/3v/e/97/3f/d/93/3f/d/93/3f/d/93/3f/f/+D/4f/i/+P/4//j/+T/5P/k
/+T/5f/l/+X/5//n/+f/5//n/+X/5f/l/+X/5f/l/+P/4v/i/+L/4v/j/+P/4f/g/9//
3v/d/9z/2//b/9v/2//b/9r/2f/Z/9n/2f/Z/9n/2P/X/9b/1v/W/9b/1v/V/9X/1f/V
/9X/1v/W/9b/2P/X/9f/2P/Y/9j/2P/a/9r/2//g/+T/6//1//7/AwAKABsAMwBMAG4A
oQDdABoBSwFoAWoBVQEzAQQBwgB5AD4A/f+0/4X/bP9R/0H/Pf89/0b/Wv90/47/oP+o
/6//u//H/83/z//T/9f/2//d/+L/5//r/+z/7P/t/+7/8P/x//L/8//0//X/9v/3//j/
9//4//n/+f/6//v//P/9//7///8AAAAAAQACAAMABAAFAAYABwAIAAkACgALAAsADAAN
AA8AEAARABIAEwAUABcAGAAZABoAGwAcAB4AHwAfACEAIwAlACcAJwAqACsALgAwADIA
NAAzADYANwA4ADsAPAA+AD8APwA/AD8APwBBAEEAQQBBAEEAQAA/AD4APwA+AD0APQA7
ADgANQAzADMAMQAvAC8ALgAsACsAKQAnACQAIgAhACAAHwAeABwAGAAWABQAEgASAA8A
CwAJAAcABQADAAEAAAD+//3//P/6//n/+P/3//b/9f/0//P/8v/y//H/8f/x//H/8f/x
//D/8P/w//H/8f/x//H/8f/x//L/8v/y//T/9P/0//T/9P/0//X/9f/z//T/9P/z//P/
8//0//X/9f/2//b/9v/2//X/9f/1//X/9f/0//T/9P/0//T/9P/0//T/8//z//P/8//y
//L/8P/w//D/8P/w//D/8P/w//D/8P/v/+7/7v/u/+7/7v/s/+z/7P/r/+v/6//r/+v/
7P/s/+v/6//r/+r/6v/q/+r/6f/p/+n/6f/p/+n/6f/p/+v/6v/q/+r/6v/q/+r/6f/p
/+n/5//n/+f/5//p/+n/6f/r/+r/6//s/+3/7//v//D/8P/w//D/8f/x//H/8//z//P/
9f/1//P/8//x//H/8f/x/+//7v/u/+7/7v/v/+//7f/u/+3/7P/r/+j/5//n/+f/6f/p
/+j/5//l/+X/5f/l/+f/5v/l/+T/4v/i/+L/4v/h/+H/4f/h/+H/4v/i/+L/4v/h/+H/
4v/i/+L/4v/k/+T/5f/m/+z/8f/5/wQADQAUAB8ALwBGAGIAhwC3APAAKQFUAWwBZwFN
ASgB+gC5AHYAPwAAALf/jP91/1v/Sf9D/0b/Tv9i/3z/lv+o/7H/uf/B/8n/z//R/9P/
1f/b/97/4f/n/+r/7P/t/+7/8P/v//D/8f/y//P/9P/1//b/9//4//n/+f/6//v//P/9
//7///8AAAAAAwAEAAUABgAFAAYABwAIAAkACgALAAsADAANAA8AEAARABIAEwAUABUA
FgAXABgAGwAcAB4AHwAfACEAIwAlACcAJwAqACsALAAuADAAMgAzADYANwA4ADkAOgA8
AD0APwA/AD8APwBBAEEAQQBBAEEAQAA/AD4APQA8ADsAOwA6ADgANgA1ADUAMwAxADEA
LgAsACsAKQApACYAJAAjACAAHwAeABwAGAAWABQAEgAQAA0ACQAHAAUAAwABAP///P/6
//n/+P/2//X/9P/z//L/8f/w/+//7v/u/+3/7f/t/+3/7f/t/+z/7P/s/+3/7f/t/+3/
7f/t/+7/7v/u/+7/7v/u/+7/7v/u/+//7//v//D/8P/v/+//7//w//H/8f/y//L/8v/y
//H/8f/x//H/8f/w//D/8P/w//D/8P/u/+7/7f/t/+3/7f/s/+z/6v/q/+r/6v/q/+r/
6v/q/+j/6P/n/+b/5v/m/+b/5v/m/+b/5v/l/+X/5f/l/+X/5P/k/+P/4//j/+L/4v/i
/+L/4f/h/+H/4f/h/9//3//g/+D/4P/g/+D/4P/f/9//3//f/9//3//f/9//3//f/+H/
4P/h/+L/4//l/+X/5v/m/+b/5v/n/+f/5f/n/+f/5//n/+f/5f/l/+X/5f/l/+X/4//i
/+L/4v/k/+X/5f/j/+D/3//e/93/2v/Z/9n/2f/b/9v/2v/Z/9n/2f/Z/9n/2f/Y/9f/
1v/U/9T/1P/U/9P/0//T/9P/0//U/9T/1P/U/9P/0//U/9T/1P/U/9b/1P/V/9r/3v/l
/+//+v8BAAgAFQApAEAAXACDALcA8AAhAUQBTgE/AR8B9gDGAIkATgAZANT/lf90/1v/
Q/81/zP/Nv9E/1j/dP+O/57/pf+t/7P/uf+9/7//w//J/8v/zv/T/9n/3P/c/93/3v/g
/9//4P/h/+L/4//k/+X/5v/n/+j/6f/p/+r/6//s/+3/7P/t/+7/7v/v//D/8f/y//P/
9P/1//b/9f/2//f/9//4//n/+//8//7/AAACAAQABQAGAAcACAALAAwADgAPAA8AEQAT
ABUAFwAXABoAGwAcAB4AIAAiACEAJAAlACYAJwAoACoAKwAtAC0ALQAtAC8ALwAvAC8A
LQAsACsAKgApACgAJwAnACYAJAAiACEAHQAbABkAGQAYABYAFQATABMAEAAOAA0ACgAJ
AAgABgAEAAIAAAD+//z/+f/1//P/8//x/+//7f/q/+j/5//m/+T/4//i/+H/4P/f/97/
3f/c/9z/2//b/9v/2//b/9v/2v/a/9r/2//b/9v/2//b/9v/3P/c/9z/3P/c/9z/3P/c
/9z/3f/d/93/3v/e/93/3//f/+D/4f/g/+D/3//e/+D/3//f/9//3//f/97/3v/e/97/
3v/e/97/3v/d/93/3f/d/9z/3P/c/9z/3P/c/9r/2v/a/9r/2P/Y/9f/1v/Y/9j/2P/Y
/9b/1v/W/9X/1f/V/9X/1f/U/9T/0//T/9X/1P/U/9T/0v/R/9H/0f/R/9H/0f/R/9H/
0P/O/87/zv/O/9D/z//P/8//zf/N/83/zf/P/8//z//R/9L/0//U/9X/0//T/9T/1P/U
/9T/1f/V/9X/1//X/9f/1//X/9X/1f/V/9X/1f/V/9P/0v/S/9L/0v/T/9P/0f/Q/8//
zv/N/8z/y//L/8v/y//L/8r/yf/J/8n/yf/J/8n/yP/H/8b/xP/E/8T/xP/F/8X/xf/F
/8P/xP/E/8T/xv/F/8X/xv/E/8T/xP/G/8j/yf/M/9D/1f/d/+b/7f/0////EwAqAEgA
bwCjAOIAGQFAAVABQwEnAQABzACHAEgADwDI/4f/ZP9J/y//Jf8n/yz/Ov9S/2z/hP+Q
/5f/n/+n/6//sf+z/7f/u/+9/8D/x//L/87/zv/P/9D/0v/R/9L/0//U/9X/1v/X/9j/
2f/a/9v/2//e/9//4P/h/+L/4//k/+T/5f/m/+f/6P/p/+r/6//s/+3/7v/v/+//8P/x
//P/9P/z//T/9f/2//f/+P/5//r/+//8//7///8BAAMABQAHAAkACQAMAA0ADgAQABIA
FAATABYAFwAYABsAHAAeAB8AHwAfAB8AHwAhACEAIQAhACEAIAAfAB4AHQAcABsAGwAY
ABYAFAATABEADwANAA0ADAAKAAkABwAFAAIAAAD///3/+//5//b/9P/y//D/7v/u/+v/
5//l/+P/4f/f/93/2v/Y/9f/1v/U/9P/0v/R/9D/z//O/83/zv/O/83/zf/N/83/zf/N
/87/zv/O/8//zf/N/83/zf/N/87/zv/O/87/zv/O/87/zv/O/8//z//P/9D/0P/P/8//
z//O/w==
         </WaveFormData>
      </LeadData>
      <LeadData>
         <LeadByteCountTotal>10000</LeadByteCountTotal>
         <LeadTimeOffset>0</LeadTimeOffset>
         <LeadSampleCountTotal>5000</LeadSampleCountTotal>
         <LeadAmplitudeUnitsPerBit>4.88</LeadAmplitudeUnitsPerBit>
         <LeadAmplitudeUnits>��V</LeadAmplitudeUnits>
         <LeadHighLimit>2147483647</LeadHighLimit>
         <LeadLowLimit>268435456</LeadLowLimit>
         <LeadID>V4</LeadID>
         <LeadOffsetFirstSample>0</LeadOffsetFirstSample>
         <FirstSampleBaseline>0</FirstSampleBaseline>
         <LeadSampleSize>2</LeadSampleSize>
         <LeadOff>FALSE</LeadOff>
         <BaselineSway>FALSE</BaselineSway>
         <ExcessiveACNoise>FALSE</ExcessiveACNoise>
         <MuscleNoise>FALSE</MuscleNoise>
         <LeadDataCRC32>684192935</LeadDataCRC32>
         <WaveFormData>
3P/c/9z/3P/d/97/3//g/+L/4v/i/+L/4//k/+X/5v/o/+j/6P/o/+n/6v/r/+z/7P/s
/+z/7P/t/+7/7//w//L/8v/y//L/8//0//X/9v/4//j/+P/4//n/+v/7//z//f/+////
AAADAAQABQAGAAcACAAJAAoADQAOAA8AEAASABQAFgAYABsAHAAdAB4AIQAiACMAJAAl
ACYAJwAoACkAKgArACwAKgAqACoAKgAoACgAKAAoACcAJgAlACQAIwAiACEAIAAfAB4A
HQAcABkAGAAXABYAEwASABEAEAANAAwACwAKAAgABgAEAAIAAAD+//z/+v/4//b/9P/y
//H/8P/v/+7/7f/s/+v/6v/o/+j/6P/o/+j/6P/o/+j/6P/o/+j/6P/o/+j/6P/o/+j/
6P/o/+j/6P/o/+j/6P/o/+j/6P/o/+r/6v/q/+r/6v/q/+r/6v/q/+r/6v/q/+j/6P/o
/+j/6P/o/+j/6P/o/+j/6P/o/+j/6P/o/+j/6P/o/+j/6P/m/+b/5v/m/+b/5v/m/+b/
5P/k/+T/5P/i/+L/4v/i/+L/4v/i/+L/4P/g/+D/4P/g/+D/4P/g/+D/4P/g/+D/4P/g
/+D/4P/e/97/3v/e/97/3v/e/97/3v/e/97/3v/e/97/3v/e/97/3v/f/9//3//h/+L/
4//j/+P/5P/k/+T/5f/m/+b/5v/m/+b/5//n/+f/5//n/+X/5f/l/+X/5//n/+f/5//n
/+f/6P/o/+T/4//i/+H/4P/f/93/3f/d/93/3f/b/9r/2v/a/9v/2//a/9j/1//Y/9j/
2P/Y/9b/1v/V/9X/1//X/9f/1//X/9f/1//X/9f/2P/Y/9j/2P/X/9f/2f/c/97/5P/m
/+v/8/8EABsAOgBeAJAAzQARAVUBkAG2AcQBtQGFATsB4ACUAEsA+/+9/57/iv98/2//
Zv9q/3r/jv+i/6//t/+8/8L/xv/J/8v/y//O/8//z//T/9f/2v/c/93/3f/e/9//4P/h
/+L/4//h/+L/4v/i/+T/5P/l/+b/5v/m/+j/6P/p/+r/6//r/+v/7f/u/+//8P/w//H/
8v/z//T/9P/1//b/9//4//n/+P/5//r/+//+////AAABAAIAAwAEAAYABwAIAAsADQAO
AA8AEQATABUAFgAYABoAHAAeAB8AIQAjACMAJQAmACUAJgAnACgAKQArACsAKwArACsA
KwArACsAKQApACkAKgAoACgAJgAkACMAIgAhACAAHgAcABsAGQAYABgAFwATABIAEAAO
AA4ADAAKAAgABgAEAAIAAAD+//v/+f/3//X/9P/y//L/8P/u/+7/7f/s/+v/6v/p/+r/
6v/q/+r/6P/o/+j/5//p/+n/6f/p/+n/6f/p/+n/6f/p/+r/6v/q/+r/6v/q/+r/6v/q
/+v/6//r/+v/6//s/+z/7P/s/+z/7P/s/+z/7P/t/+3/7f/s/+z/7P/s/+r/6v/q/+r/
6v/q/+r/6v/q/+r/6v/q/+n/6f/p/+j/6v/q/+n/6P/q/+r/6v/q/+j/6P/o/+f/5//n
/+b/5v/n/+f/5v/m/+b/5v/m/+b/5v/m/+X/5f/l/+X/5f/l/+b/5P/k/+T/5P/k/+T/
5P/k/+T/5P/k/+T/5v/n/+f/5//n/+j/6f/p/+n/6v/q/+r/6//s/+z/7P/s/+z/7f/t
/+//7//v/+//7//v/+//7//v/+//7//v/+//8P/w/+7/6//q/+n/6P/n/+X/5f/l/+X/
5f/j/+L/4v/i/+P/4//k/+L/4f/g/+D/4P/g/+D/4P/f/9//3//f/9//3//f/9//3//f
/9//4P/g/+D/4P/h/+H/4//m/+j/7P/y//f/+/8EABcAMgBSAHgAqwDpACkBaAGcAboB
vwGnAXsBOAHkAJ0AVQD//7z/nv+O/33/bv9o/2z/ev+O/6P/tf++/8T/yv/P/9H/0f/U
/9f/2f/b/9v/4P/i/+X/5f/m/+f/5v/n/+j/6f/r/+z/7P/s/+7/7v/v//D/8v/y//T/
9P/1//b/9//3//f/+f/6//v//P/8//3//v8BAAIAAgADAAQABQAGAAcABgAHAAgACQAM
AA0ADgAPABAAEQASABQAFQAWABkAGwAcAB0AHwAhACMAJAAmACgAKgAsAC0ALwAzADMA
NQA2ADcAOAA5ADoAOQA7ADsAOwA9AD0APQA9AD0AOwA7ADsAOgA4ADgANgA2ADUANAAz
ADQAMgAwAC8ALgAsACsAKQAlACQAIgAgAB4AHAAaABgAFAASABAADgAMAAkABwAFAAEA
AAD+//7//P/6//r/+f/4//f/9v/1//T/9P/0//T/9P/0//T/8//z//P/8//z//P/8//z
//P/9f/1//b/9v/2//b/9v/2//b/9v/2//f/9//3//f/9//4//j/+P/4//j/+P/4//j/
+P/5//n/+f/4//j/+P/4//r/+v/6//r/+P/4//j/+P/2//b/9v/2//f/9//3//b/9v/2
//X/9P/0//T/9P/0//T/9P/0//P/8//z//L/8v/x//H/8P/w//L/8v/w//L/8v/y//L/
8v/y//D/8P/w//D/8P/w//D/8P/u/+//7//v//H/8v/z//P/8//0//T/9P/3//j/+P/4
//j/+P/5//n/+f/5//n/+f/3//f/9//3//n/+f/5//n/+//8//z/+v/5//j/9//2//X/
8//z//P/8//z//H/8P/w//D/8f/x//D/7v/t/+z/6v/q/+r/6v/q/+n/6f/p/+n/6f/p
/+n/6f/p/+n/6f/s/+z/7P/s/+3/6//t/+7/8P/0//r///8DAAoAGQAuAEwAbgCbANMA
EQFQAYgBqgG1AacBgwFMAQABtQBvABsAyv+e/4j/ef9u/2j/av92/4j/n/+1/8D/yP/O
/9P/1//Z/9r/3f/f/+H/4//o/+z/7//v//D/8f/y//P/9P/1//X/9v/2//b/+P/4//n/
+v/8//z//v/+//3//v////////8BAAIAAwAEAAQABQAGAAcACAAIAAkACgALAAwADQAO
AA8AEAARABQAFQAWABcAGAAZABoAHAAbABwAHwAhACIAIwAlACcAKQAqACwALgAyADQA
NQA3ADkAOQA7ADwAPwBAAEEAQgBDAEUARQBFAEUARQBFAEUAQwBBAEEAQQBAAD4APgA8
ADgANwA2ADUANAAyADAALwAsACoAKQAnACUAJAAiACAAHAAaABgAFgAUABIAEAAOAAoA
BwAFAAMAAwACAAAAAAD8//r/+v/5//j/9//2//X/9P/0//T/9P/y//L/8v/x//H/8f/x
//H/8f/x//H/8f/x//H/8v/y//L/8v/y//L/8v/y//L/8//1//X/9f/1//T/9P/0//T/
9P/0//T/9P/y//P/8//z//T/9P/0//T/9P/0//T/9P/0//T/9P/0//L/8v/y//L/8//z
//P/8v/y//L/8f/w//D/8P/w//D/7v/u/+7/7f/v/+//7v/u/+3/7f/s/+z/6v/q/+r/
6v/q/+r/6f/p/+n/6f/p/+n/6f/o/+j/6P/o/+j/6P/o/+j/6P/o/+j/6P/o/+j/6f/p
/+n/6//s/+3/7f/t/+7/7v/u/+3/7v/u/+7/8P/w//H/8f/v/+//7//v/+//7//v/+//
7//v/+//7//v//D/8P/u/+v/6v/p/+j/6f/n/+f/5//n/+f/5f/k/+T/5P/l/+X/5P/i
/+H/4P/g/+D/4P/g/+D/3//f/9//3//f/9//3//f/9//3//f/+D/4P/g/+D/4//j/+P/
5P/m/+r/7v/x//X/AAAVADAAUAB4AK0A7QAtAWwBnAG0AbMBmQFnARwBygCDADUA4/+s
/5D/fP9t/2T/Yv9s/3z/kv+n/7X/vP/A/8b/y//N/83/0P/T/9X/1//Z/9z/4P/h/+H/
4v/j/+L/4//k/+X/5f/m/+b/5v/o/+j/6f/q/+r/6v/s/+z/7f/u/+//7//v//H/8v/z
//T/9P/1//b/9//4//j/+f/6//v//P/9//7///8AAAEAAgADAAQABQAGAAcACAAKAAsA
DAAPABEAEgATABUAFwAZABoAHAAeAB4AIAAhACMAJQAlACcAKAApACoAKwAsACsALQAt
AC0ALQAtAC0ALQAtACsAKwArACgAJgAmACQAIgAhACAAHwAeABwAGgAZABgAFgAVABMA
EQAQAA4ADAAKAAgABgAEAAIAAAD+//z/+v/3//X/8//x//D/7v/u/+z/6v/q/+n/6P/n
/+b/5f/k/+T/5P/k/+T/5P/k/+P/4//j/+P/4//j/+P/4//j/+P/4//k/+T/5P/k/+T/
5P/k/+T/5P/l/+X/5f/l/+X/5P/k/+T/5P/k/+T/5P/k/+T/5f/l/+X/5P/k/+T/5P/k
/+T/5P/k/+T/5P/k/+T/4v/i/+L/4v/h/+H/4f/g/+L/4v/h/+D/3v/e/97/3v/e/97/
3v/d/93/3f/c/9z/3f/d/9z/3P/a/9r/2v/a/9r/2v/Z/9n/2//b/9v/2//a/9j/2P/Y
/9j/2P/Y/9j/2P/Y/9j/2P/Y/9j/2f/Z/9n/2f/a/9v/2//d/97/3v/e/93/3v/e/97/
4P/g/+H/4f/f/9//3//f/9//3//f/9//4f/h/+H/4f/f/+D/4P/e/93/3P/b/9r/2f/X
/9f/1//Z/9n/1//W/9T/1P/V/9X/1v/U/9P/0v/S/9L/0v/S/9D/z//P/8//0P/R/9L/
0//W/9f/2P/Z/9r/2v/a/9r/2//d/93/3v/g/+L/5v/p/+3/9v8JACIAQABoAJ0A3wAj
AWYBngG+AcUBrwF9ATAB2ACPAEMA7/+y/5D/ev9t/2T/Yv9s/37/kv+l/7P/uP++/8T/
yf/L/83/zv/R/9X/2f/d/+D/4v/l/+X/5v/n/+b/5//o/+n/6f/q/+r/6v/s/+z/7f/u
/+7/7v/w//D/8f/y//P/8//z//X/9v/3//b/9v/3//j/+//8//z//f/+////AAABAAIA
AwAEAAUABgAHAAgACQAKAAsADAAOAA8AEAATABUAFgAXABkAGwAdAB4AIAAiACQAJgAn
ACkALQAtAC8AMAAxADIAMwA0ADMANQA1ADUANQA1ADUANQA1ADMAMwAzADAALgAuACwA
KgApACgAJwAmACQAIgAhACAAHgAdABsAFwAWABQAEgAQAA4ADAAKAAgABgAEAAIAAAD9
//v/+f/3//b/9P/0//L/8P/w/+//7v/t/+z/6//s/+z/7P/s/+r/6v/q/+n/6f/p/+n/
6f/p/+n/6f/p/+n/6f/q/+r/6v/q/+r/6v/q/+r/6v/r/+3/7f/t/+3/7P/s/+z/7P/s
/+z/7P/s/+z/7f/t/+3/7P/s/+z/7P/s/+z/7P/s/+z/7P/s/+z/7P/s/+z/7P/r/+v/
6//q/+r/6v/p/+j/6P/o/+j/6P/o/+j/6P/n/+f/5//m/+b/5//n/+b/5v/k/+T/5P/k
/+T/5P/j/+P/4//j/+P/4//j/+P/5P/k/+L/4v/i/+L/4v/i/+L/4v/i/+L/4v/i/+L/
4//j/+P/5f/m/+f/5//n/+j/6P/o/+n/6v/q/+r/6v/q/+v/6//r/+v/6//r/+v/6//r
/+v/6//r/+v/6//p/+r/6v/o/+f/5v/l/+T/4//h/+H/4f/j/+P/4f/g/97/3v/f/9//
3v/c/9v/2v/a/9r/2v/a/9r/2f/Z/9n/2f/Z/9n/2f/Z/9n/2f/Z/9r/2v/a/9r/2//b
/9v/3P/e/+L/5v/p//H/BAAdADwAZgCaANsAIQFnAZ4BvgHGAbEBewEpAdIAhgA5AOn/
sf+S/3r/bv9l/2L/bP9+/5T/pv+x/7X/vP/C/8j/yf/L/8v/zv/P/9H/1f/X/9r/3P/b
/9v/3P/d/97/3//g/+H/3//g/+D/4P/i/+L/4//k/+T/5P/m/+b/5//o/+n/6f/p/+v/
7P/t/+z/7P/t/+7/7//w//D/8f/0//X/9v/3//j/+f/6//v//P/9//7///8AAAEAAgAE
AAUABgAJAAsADAANAA8AEQATABQAFgAYABoAHAAdAB8AIQAhACMAJAAlACYAJwAoACcA
KQApACkAKQApACkAKQApACcAJwAnACQAIgAiACAAHgAdABwAGwAaABgAFgAVABIAEAAP
AA0ACwAKAAgABgAEAAIAAAD+//z/+v/4//b/9P/x/+//7f/r/+r/6P/o/+j/5v/m/+X/
5v/l/+T/4//g/+D/4P/g/+L/4v/i/+H/4f/h/+H/4f/h/+H/4f/h/+H/4f/i/+L/4v/i
/+L/4v/i/+L/4v/j/+P/4//j/+P/5P/k/+T/5P/k/+T/5P/k/+T/5f/l/+X/5v/m/+b/
5v/m/+b/5v/m/+X/5P/j/+L/4v/i/+L/4v/j/+P/4//i/+L/4v/h/+D/4v/i/+L/4v/g
/+D/4P/f/93/3f/c/9z/3P/d/93/3v/e/97/3v/e/97/3v/d/93/3f/d/93/3f/b/93/
3P/c/9z/3P/c/9z/3P/c/9z/3P/c/9z/3P/c/9z/3P/d/93/3f/f/+D/4f/h/+H/4v/i
/+L/4//k/+T/5P/m/+b/5//n/+X/5f/l/+X/5f/l/+X/5f/l/+X/5f/l/+f/6P/o/+b/
5f/k/+P/4v/f/93/3f/d/9//3//d/9z/3P/c/93/3f/c/9r/2f/Y/9j/2P/Y/9j/2P/X
/9f/1//X/9f/1//X/9f/1//X/9f/2P/Y/9j/2P/Z/9n/2//e/+D/5P/m/+v/8f/+/xUA
NABWAIQAvwADAUcBhAGwAcQBvQGZAVUBAgGyAG0AGwDR/6j/kv+A/3H/aP9m/3L/hP+a
/63/tf+6/8D/xP/H/8n/yf/M/8//0f/V/9f/2v/c/93/3f/e/9//4P/h/+L/4//j/+T/
5P/k/+b/5v/n/+j/6P/o/+r/6v/r/+z/7f/t/+3/7//w//H/8v/y//P/9P/1//b/9v/3
//j/+f/6//v//P/9//7///8AAAEAAgADAAYABwAIAAoACwAMAA8AEQASABMAFQAXABkA
GgAcAB4AIAAiACMAJQAnACcAKQAqAC0ALgAvADAAMwA1ADUANQA3ADcANwA3ADkANwA3
ADcANgA0ADQAMgAwAC8ALgAtACwAKgAoACcAJAAiACEAHwAfAB4AHAAaABgAFgAUABIA
DgAMAAoACAAGAAMAAQD///3//P/6//r/+P/2//b/9f/0//P/8v/x//D/8P/w//D/8P/w
//D/7//v/+//7//v/+//7//v/+//7//v//D/8P/w//D/8P/w//D/8P/w//H/8//z//P/
8//0//T/9P/0//L/8v/y//L/8v/z//P/8//0//T/9P/0//L/8v/y//L/8v/y//L/8v/y
//L/8v/y//H/8f/x//D/8v/y//H/8P/w//D/8P/w//D/8P/w/+//7f/t/+z/7P/t/+3/
7P/s/+z/7P/s/+z/7P/s/+v/6//t/+v/6//s/+z/7P/s/+z/6v/q/+r/6v/q/+r/6v/q
/+r/6//r/+v/7f/u/+//7//v//D/8P/w//H/8v/y//L/8v/y//P/8//z//P/8//z//H/
8f/x//H/8f/x//H/8f/z//T/9P/y//H/8P/v/+7/7f/r/+v/6//r/+v/6f/o/+j/6P/p
/+n/6P/m/+X/5P/k/+T/5P/k/+T/4//j/+P/4//j/+P/4//l/+X/5f/l/+T/5P/k/+T/
5f/l/+f/6P/q//D/9v/5////DAAjAD4AXgCIAL0A/QA9AXoBpgG+AbkBmQFjARQBxgCB
ADUA5f+0/5z/iv95/27/av90/4T/mP+t/7v/wv/I/8z/0f/R/9P/1P/X/9v/2//f/+L/
5v/l/+X/5v/n/+j/6f/q/+v/6//s/+z/7P/u/+7/7//w//D/8P/y//L/8//0//X/9f/1
//f/+P/5//r/+v/7//z//f/+//7///8AAAEAAgADAAIAAwAEAAUABgAHAAgACQAKAAsA
DAAOAA8AEAATABUAFgAXABkAGwAbABwAHgAgACIAJAAlACcAKwArAC0ALgAvADAAMQAy
ADEAMwAzADMAMQAxADEAMQAxAC8ALwAvACwAKgAqACgAJgAlACQAIwAiACAAHgAdABwA
GgAZABcAFQAUABIAEAAOAAwACgAIAAYABAACAAAA/v/7//n/9//1//T/8v/y//D/7v/u
/+3/7P/r/+r/6f/o/+j/6P/o/+b/5v/m/+X/5//n/+f/5//n/+f/5//n/+f/5//o/+j/
6P/o/+j/6P/o/+j/6P/p/+n/6f/p/+n/6v/q/+r/6v/q/+r/6v/q/+r/6//r/+v/6v/q
/+r/6v/q/+r/6v/q/+j/6P/o/+j/6P/o/+j/6P/n/+f/5//m/+b/5v/l/+T/5P/k/+T/
5P/i/+L/4v/h/+P/4//i/+L/4f/h/+D/4P/g/+D/4P/g/+D/4P/f/9//3//f/9//3//f
/+D/4P/g/+D/4P/f/97/3f/c/9z/3P/c/9z/3P/d/93/3f/f/+D/4f/h/+H/4v/i/+L/
4f/i/+L/4v/k/+T/5f/l/+X/5f/l/+X/5f/l/+X/5f/l/+X/5f/l/+X/5v/m/+T/4//i
/+H/4P/f/93/3f/d/93/3f/b/9r/2v/a/9v/2//a/9j/1//W/9b/1v/W/9b/1v/V/9X/
1f/X/9f/1//X/9X/1f/V/9X/1v/W/9b/1v/X/9n/2f/a/9z/4P/k/+n/7//+/xcANABW
AIYAwwAJAU0BiAGwAb4BsQGHAT0B5gCYAFEAAQC9/5j/hP9y/2f/YP9m/3T/hv+c/6v/
s/+4/77/xP/H/8f/yf/K/83/zf/P/9X/2P/Y/9n/2f/a/9v/3P/d/97/3//f/+D/4P/g
/+L/4v/j/+T/5P/k/+b/5v/l/+b/5//n/+n/6//s/+3/7P/s/+3/7v/v//D/8P/x//L/
8//0//X/9v/3//j/+f/6//v//P/9//7///8AAAIAAwAEAAcACQAMAA0ADwARABMAFAAW
ABgAGgAcAB0AHwAhACEAIwAkACUAJgAnACgAKwAtAC0ALQAvAC8ALwAvAC0AKwArACsA
KAAmACYAJAAiACEAIAAfAB4AHAAaABkAFgAUABMAEQAPAA4ADAAKAAgABgAEAAIAAAD+
//z/+v/4//X/8//x/+//7v/s/+z/7P/q/+r/6f/o/+f/5v/l/+T/5P/k/+T/5P/k/+T/
4//j/+P/4//j/+P/4//j/+P/4//j/+T/5P/k/+T/5P/k/+T/5P/k/+X/5f/l/+X/5f/m
/+b/5v/m/+b/5v/m/+b/5v/n/+f/5//m/+b/5v/m/+b/5v/m/+b/5v/m/+b/5v/m/+b/
5v/m/+X/5f/l/+T/5P/k/+P/4v/i/+L/4v/i/+L/4v/i/+H/4f/h/+D/4P/f/9//3v/e
/97/3v/e/97/3v/e/93/3f/d/93/3f/d/93/3f/c/9z/3P/c/9z/3P/c/9z/3P/c/9z/
2v/a/9r/2v/a/9r/2v/a/9r/2v/a/9r/2v/a/9v/2//b/93/3v/f/9//4f/i/+L/4v/j
/+T/5P/k/+T/5P/l/+X/5f/l/+X/5f/l/+X/5f/l/+X/5f/l/+X/5f/m/+b/5P/h/+D/
3//e/93/2//b/9v/3f/d/9v/2v/a/9r/2//b/9r/2P/X/9b/1P/U/9T/1P/W/9X/1f/V
/9X/1f/V/9X/1f/V/9X/1f/W/9b/1v/W/9f/1//Z/9r/3P/g/+T/6f/x/wIAHQA6AGAA
lADTABcBWwGWAboBxAGxAX8BLwHWAI4ARQD1/7n/mv+E/3b/a/9i/2j/eP+M/6D/rf+z
/7j/wP/G/8n/yf/J/8z/z//R/9P/1//Y/9r/2//b/9z/3f/c/93/3v/f/+H/4v/i/+L/
4v/i/+P/5P/k/+T/5v/m/+f/6P/p/+n/6f/r/+z/7f/u/+7/7//w//H/8v/y//P/9P/1
//b/9//4//n/+v/7//z//f/+////AAABAAIABAAFAAYACQALAAwADQAPABEAEwAUABYA
GAAaABwAHQAfACMAIwAlACYAJwAoACkAKgApACsAKwArACsAKwArACsAKwApACkAKQAm
ACQAJAAiACIAIQAgAB8AHgAcABoAGQAYABYAFQATABEAEAAOAAwACgAIAAYABAACAAAA
/v/8//z/+f/3//X/8//y//D/8P/s/+r/6v/p/+r/6f/o/+f/5v/m/+b/5v/m/+b/5v/l
/+X/5f/l/+X/5f/l/+X/5f/l/+X/5v/m/+j/6P/o/+j/6P/o/+j/6f/n/+f/5//n/+j/
6P/o/+j/6v/q/+r/6v/q/+v/6//r/+r/6v/q/+r/6v/q/+r/6v/q/+r/6v/q/+r/6v/q
/+r/6f/p/+n/6P/o/+j/5//m/+b/5v/m/+b/5v/m/+b/5f/l/+X/5P/k/+X/5f/k/+T/
5P/k/+T/5P/k/+T/4//j/+P/4//j/+P/4//j/+L/4v/i/+T/5P/i/+L/4v/i/+D/4P/g
/+D/4P/g/+D/4P/i/+P/4//j/+X/5v/n/+f/5//o/+j/6P/p/+r/6v/q/+j/6P/p/+n/
6v/r/+z/7f/r/+v/6//r/+v/6//r/+v/6//s/+z/6v/p/+j/5//m/+X/4//j/+P/4//j
/+H/4P/g/+D/4f/h/+L/4P/f/97/3P/c/9z/3P/c/9v/2//b/9v/2//b/9v/2//b/9v/
2//c/9z/3P/c/93/2//d/+D/4v/m/+z/7//z//7/EwAuAE4AdACnAOcAKQFqAaABvgHD
AasBdwEsAdgAkQBHAPX/vP+e/4z/e/9u/2T/av96/47/o/+x/7j/vv/E/8n/zf/P/87/
0f/T/9X/1//c/97/3//f/+D/4f/i/+P/5P/l/+f/6P/o/+j/6P/o/+n/6v/s/+z/7v/u
/+//8P/x//H/8f/z//T/9f/2//b/9//4//r//P/9////AQADAAUABwAIAAkACgALAAoA
CwAMAA0AEAARABIAFAATABQAFwAZABwAHQAfACEAIQAiACQAJgAoACoAKwAtADEAMQAz
ADQANwA4ADkAOgA5ADsAOwA7ADsAOwA7ADsAOQA3ADcANwA4ADYANgA0ADIAMQAwAC8A
LgAsACoAKQAoACYAJQAjACEAIAAeABwAGAAWABQAEgAQAA4ADAAKAAgABQADAAEA/f/8
//r/+v/4//b/9v/1//T/8//y//H/8P/w//D/8P/u/+7/7v/t/+//7//v/+//7f/t/+3/
7f/v/+//8P/w/+7/7v/u/+7/7v/u/+7/7//x//H/8f/x//D/8P/w//D/8v/y//L/8v/w
//H/8f/x//L/8v/y//L/8P/w//D/8P/w//D/8P/w//D/8P/w//D/7f/t/+3/7P/u/+7/
7f/s/+z/7P/s/+z/7P/s/+z/6//r/+v/6v/q/+v/6//q/+r/6P/o/+j/6P/o/+j/5//n
/+f/5//n/+f/5//n/+b/5v/m/+T/5P/k/+T/5P/k/+T/5P/k/+T/5P/k/+T/5f/l/+X/
5//o/+n/6f/p/+r/6v/q/+n/6v/q/+r/7P/s/+3/7f/r/+v/6//r/+v/6//r/+v/6//r
/+v/6//t/+7/7v/s/+n/6P/n/+b/5f/j/+P/4//j/+P/4f/g/+D/4P/h/+H/4P/e/93/
3P/c/9z/3P/c/9z/2//b/9v/2//b/9v/2//b/9v/2//b/9r/2v/a/9r/2//b/93/4P/i
/+b/7P/v//X/BAAbADYAWACCALsA+QA5AXQBoAGyAasBiwFTAQQBtgBxACMA1f+o/5D/
fP9r/2L/YP9q/3r/jv+j/7H/uP+8/8D/xf/H/8n/yv/N/8//0f/V/9j/2v/b/9v/3P/d
/9z/3f/e/9//4f/i/+L/4v/k/+T/5f/m/+b/5v/o/+j/6f/q/+v/6//p/+v/7P/t/+7/
7v/v//D/8f/y//L/8//y//P/9P/1//b/9//4//n/+v/7//z//f/+////AAACAAMABAAH
AAkACgALAA0ADwARABIAFAAWABYAGAAZABsAHQAdAB8AIAAhACIAIwAkACUAJwAnACcA
JQAlACUAJQAjACEAIQAhACAAHgAeABwAGgAZABgAFwAWABQAEgARABAADgANAAsACQAI
AAYABAACAAAA/v/8//r/+P/2//T/8v/v/+3/6//p/+j/5v/m/+T/4v/i/+H/3v/d/9z/
2//a/9r/2v/a/9r/2v/a/9n/2f/Z/9n/2f/Z/9n/2f/Z/9n/2f/a/9r/2v/a/9r/2v/a
/9r/2v/b/9v/2//b/9v/3P/c/9z/3P/a/9r/2v/a/9r/2//b/9v/2v/a/9r/2v/a/9r/
2v/a/9r/2v/a/9r/2P/Y/9j/2P/Z/9n/2f/Y/9b/1v/V/9T/1P/U/9T/1P/U/9T/1P/T
/9P/0//S/9L/0f/R/9D/0P/Q/9D/0P/Q/9D/0P/P/8//zf/N/83/zf/P/8//zv/O/87/
zP/M/8z/zP/M/8z/zP/M/8z/zP/M/8z/zP/N/8//0P/R/9P/1P/V/9X/1f/W/9b/1v/V
/9b/1v/W/9b/1v/X/9f/1//X/9f/1//X/9f/1//X/9f/1//X/9f/1//Y/9j/1v/V/9T/
0//S/8//zf/N/83/z//P/83/zP/M/8z/zf/N/8z/yv/J/8j/xv/G/8b/xv/G/8X/xf/F
/8f/x//H/8f/xf/F/8X/xf/G/8b/xv/G/8n/yf/J/8j/yv/O/9L/1f/b/+j//f8YADoA
ZACdAN8AJQFkAZQBqgGnAYkBSQH0AKIAWwALAL//kP92/2T/V/9O/07/Wv9s/4D/k/+b
/6D/qP+u/7P/s/+z/7b/uf+7/73/v//C/8T/xf/F/8b/x//I/8n/yv/L/8v/zP/M/8z/
zP/M/83/zv/O/87/0P/Q/9H/0v/T/9P/0f/T/9T/1f/W/9b/1//Y/9n/2v/a/9v/3P/d
/97/3//e/9//4P/h/+L/4//k/+X/6P/p/+r/7P/t/+7/8f/z//L/8//1//f/+f/6//z/
/v8AAAIAAwAFAAcABwAJAAoACwAMAA0ADgAPABEAEQARAA8ADwAPAA8ADwANAA0ADQAM
AAoACgAIAAQAAwACAAEAAAD+//z/+//6//j/9//1//H/8P/u/+z/7P/q/+j/5v/k/+L/
4P/e/9z/2f/X/9X/0//S/9D/0P/O/8z/zP/L/8r/yf/I/8f/yP/I/8j/yP/I/8j/yP/H
/8f/x//H/8f/yf/J/8n/yf/H/8f/yP/I/8j/yP/I/8j/yP/I/8j/yf/J/8n/yf/J/8r/
yv/I/w==
         </WaveFormData>
      </LeadData>
      <LeadData>
         <LeadByteCountTotal>10000</LeadByteCountTotal>
         <LeadTimeOffset>0</LeadTimeOffset>
         <LeadSampleCountTotal>5000</LeadSampleCountTotal>
         <LeadAmplitudeUnitsPerBit>4.88</LeadAmplitudeUnitsPerBit>
         <LeadAmplitudeUnits>��V</LeadAmplitudeUnits>
         <LeadHighLimit>2147483647</LeadHighLimit>
         <LeadLowLimit>268435456</LeadLowLimit>
         <LeadID>V5</LeadID>
         <LeadOffsetFirstSample>0</LeadOffsetFirstSample>
         <FirstSampleBaseline>0</FirstSampleBaseline>
         <LeadSampleSize>2</LeadSampleSize>
         <LeadOff>FALSE</LeadOff>
         <BaselineSway>FALSE</BaselineSway>
         <ExcessiveACNoise>FALSE</ExcessiveACNoise>
         <MuscleNoise>FALSE</MuscleNoise>
         <LeadDataCRC32>453994325</LeadDataCRC32>
         <WaveFormData>
3v/e/97/3v/e/97/3v/e/97/3v/e/97/4P/g/+D/4P/i/+L/4v/i/+L/4v/i/+L/5P/k
/+T/5P/m/+b/5v/m/+j/6P/o/+j/6v/q/+r/6v/s/+z/7P/s/+7/7v/u/+7/8P/w//D/
8P/x//L/8//0//f/+P/5//r/+//8//3//v8BAAIAAwAEAAYACAAKAAwADgAQABIAFAAX
ABgAGQAaABsAHAAdAB4AHwAgACEAIgAiACIAIgAiACIAIgAiACIAIAAgACAAIAAfAB4A
HQAcABkAGAAXABYAEwASABEAEAAOAAwACgAIAAYABAACAAAA/f/8//v/+v/4//b/9P/y
//H/8P/v/+7/7P/s/+z/7P/q/+r/6v/q/+r/6v/q/+r/6v/q/+r/6v/q/+r/6v/q/+j/
6P/o/+j/6P/o/+j/6P/o/+j/6P/o/+r/6v/q/+r/6v/q/+r/6v/q/+r/6v/q/+j/6P/o
/+j/6P/o/+j/6P/o/+j/6P/o/+j/6P/o/+j/6P/o/+j/6P/o/+j/6P/o/+b/5v/m/+b/
5v/m/+b/5v/m/+b/5v/m/+b/5v/m/+b/5P/k/+T/5P/k/+T/5P/k/+T/5P/k/+T/4v/i
/+L/4v/i/+L/4v/i/+L/4v/i/+L/4v/i/+L/4v/i/+L/4v/i/+L/4v/i/+P/4f/j/+P/
5P/l/+b/5//o/+f/5//n/+f/6f/p/+n/6v/q/+r/6v/q/+j/6P/p/+v/6//r/+3/7v/u
/+//7//u/+v/6v/p/+j/6f/o/+f/5//m/+b/5f/j/+H/4f/h/+H/4f/f/9//3v/f/97/
3v/d/93/3f/d/93/3f/d/93/3f/d/93/3P/c/97/3v/e/97/3v/d/93/3v/c/9r/2v/a
/9z/4f/w/wQAHAA6AGAAjgDCAP0ANwFjAX4BeAFRARMB0ACXAGUALgD9/97/zv/A/6//
ov+g/6f/s//C/8n/zf/P/9T/1f/X/9f/1v/X/9b/2P/Z/9r/2//c/93/3f/e/9//3//g
/+D/4P/f/9//3//f/9//4P/g/+D/4f/h/+H/4v/k/+T/5P/l/+X/5f/m/+b/5//n/+f/
5//p/+n/6f/q/+v/7P/s/+3/7P/s/+z/7v/v//D/8f/x//T/9f/1//b/9//5//r/+//8
//7///8CAAQABgAHAAkACwANAA8ADwAQABIAEwAWABcAGAAZABsAGgAcAB0AHgAhACEA
IgAiACIAIgAiACIAJAAkACMAIwAjACIAIQAgAB4AHQAcABsAGgAXABYAFAAUABIAEAAO
AA0ACwAJAAcABQADAAEA///9//v/+f/4//b/9P/0//P/8v/w/+//7v/v/+7/7f/t/+z/
7P/s/+z/6v/q/+n/6f/r/+v/6//q/+r/6v/q/+r/6v/q/+r/6//t/+3/7f/t/+3/7f/t
/+3/6//r/+v/6//r/+v/6//r/+3/7f/t/+3/7P/s/+z/7P/s/+z/7P/s/+z/7P/s/+z/
7P/s/+z/7P/q/+r/6v/p/+n/6f/p/+n/6//q/+r/6v/q/+r/6v/q/+r/6v/q/+n/6f/p
/+j/6P/o/+j/6P/o/+j/6P/o/+j/6P/o/+f/5//p/+n/6f/n/+j/6P/o/+j/6P/m/+b/
5v/m/+b/5v/m/+b/6P/o/+n/6f/r/+v/7P/s/+z/7P/s/+3/7f/t/+3/7f/t/+3/7v/u
/+7/7v/u/+7/7v/v//H/8f/x//P/9P/0//X/9f/0//P/8v/x//D/7//u/+3/7f/u/+7/
7f/r/+n/6f/p/+n/6f/p/+n/6P/n/+T/5P/j/+P/4//j/+P/4//l/+X/5f/l/+X/5P/k
/+T/5P/k/+T/5P/l/+X/5v/m/+b/5P/k/+b/5//u//z/EgAqAEoAcgCeANMACQE9AWIB
cgFpAUMBDAHPAJkAZAAnAPT/2P/K/7n/pv+a/5n/of+w/73/yf/P/9T/1//Z/9v/2v/b
/9z/3P/d/97/3//g/+H/4f/i/+P/4//k/+T/5P/l/+X/5f/l/+X/5v/m/+b/6f/p/+n/
6v/s/+z/7P/t/+v/6//s/+z/7f/t/+3/7f/v/+//7//w//H/8v/y//P/9P/0//T/9v/3
//j/+f/5//r/+//7//z//f///wAAAQACAAQABQAIAAgACgALAA0ADwARABMAEwAUABYA
FwAaABsAHAAdAB8AHgAgACEAIgAlACUAJgAmACgAKAAoACgAKAAoACcAJwAnACYAJQAk
ACYAJQAkACMAJAAhACAAHgAcABoAGAAWABUAEwARAA8ADQALAAkABwADAAEA///+//z/
+v/6//n/+v/4//f/9v/3//b/9f/1//L/8v/y//L/8v/y//H/8f/z//P/8//y//L/8v/y
//L/9P/0//T/9f/z//P/8//z//P/8//z//P/8//z//P/8//z//P/8//z//X/9f/1//X/
9P/0//T/9P/0//T/9P/0//b/9v/2//b/9P/0//T/9P/0//T/9P/z//X/9f/1//X/9f/0
//T/9P/y//L/8v/y//L/8v/y//H/8//z//L/8v/w//D/8P/w//D/8P/w//D/8v/y//L/
8v/y//L/8v/y//L/8v/y//L/8v/w//D/8f/x//H/8f/y//L/9P/0//T/9f/3//f/9//3
//f/9//4//j/+P/4//j/+P/2//f/+f/5//n/+//8//z///////7//f/8//v/+v/5//r/
+f/5//r/+v/5//f/9f/1//X/9f/1//P/8//y//H/8P/w/+//7//u/+3/7P/r/+3/7f/t
/+3/7f/s/+z/7P/u/+7/7v/u/+3/7f/u/+7/7v/u/+7/8P/x//b/AAASACgARABoAJAA
vwDzACcBTAFiAWMBRwEYAd8ApwByADcA/v/a/8b/uf+q/57/m/+j/67/vf/J/9H/2P/b
/93/3//i/+H/4v/k/+X/5v/n/+r/6//r/+z/7f/t/+7/7v/u/+//7//v/+//7f/u/+7/
7v/x//H/8f/y//L/8v/y//P/8//z//T/9P/1//X/9f/1//n/+f/5//r/+f/6//r/+//8
//z//P/+////AAABAAEAAgADAAMABAAFAAcACAAJAAoADAANABAAEAASABMAFQAVABcA
GQAZABwAHgAfACIAIwAkACUAJwAoACoAKwAsAC0ALQAuAC4ALgAuAC4ALgAuAC4ALQAt
ACsAKgApACgAKAAnACYAJQAkACEAIAAeAB4AHAAaABgAFwAVABMAEQAPAA0ACwAJAAcA
BQADAAIAAAD+//7//f/+//z/+//6//f/9v/1//X/9P/0//T/9P/0//T/8//z//P/8//z
//L/8v/y//L/8v/y//L/8v/z//P/8//z//P/8//z//P/8//z//P/8//z//P/8//z//P/
8//z//P/8//0//T/9P/0//T/9P/0//T/9v/2//b/9v/0//T/9P/0//T/9P/0//P/8//z
//P/8//z//L/8v/y//L/8v/y//L/8v/y//L/8f/z//P/8v/y//D/8P/w//D/8P/w//D/
8P/w//D/7//v/+//7//v/+//7f/s/+z/7P/s/+z/7v/u/+7/7v/u/+7/7v/u/+7/7v/v
/+//8f/x//L/8v/0//T/9P/1//X/9f/1//X/8//z//T/9P/0//T/9P/0//T/9f/3//f/
9//5//r/+v/7//v/+v/5//b/9f/0//P/9P/z//P/9P/0//P/8f/v/+//7//v/+//7f/t
/+z/6//q/+r/6f/p/+f/5//n/+f/6f/p/+n/6f/p/+j/6P/o/+j/6P/o/+j/6f/p/+r/
6v/o/+j/5v/m/+n/8v8CABgAMgBUAHwAqgDfABcBRwFmAXABXwEzAfgAtwCDAE4AEwDm
/9D/wv+x/6L/nP+f/6v/uP/D/83/0f/W/9n/2//b/9z/3f/e/97/4f/g/+H/4v/j/+P/
5P/l/+X/5v/m/+b/5//n/+f/5//n/+j/6P/o/+n/6f/p/+r/7P/s/+z/7f/t/+3/7v/u
/+//7//v/+//7//v/+//8P/x//L/8v/z//T/9P/0//b/9//4//n/+f/6//v/+//8////
AQACAAMABAAGAAcACgAKAAwADQAPAA8AEQATABMAFgAYABkAHAAdAB4AHwAhACAAIgAj
ACQAJQAlACYAJgAoACgAKAAoACgAKAAnACcAJwAmACUAJAAiACEAIAAfACAAHQAcABoA
GgAYABYAFAATABEADwANAAsACQAHAAUAAwABAP///v/8//r/+v/5//j/9v/1//T/9f/0
//P/8//y//L/8v/y//D/8P/v/+//7//v/+//7v/w//D/8P/w//D/8P/w//H/8f/x//H/
8f/v/+//7//v//H/8f/x//H/8f/x//H/8f/v/+//7//v//D/8P/w//D/8P/w//D/8P/w
//D/8P/w//D/8P/w//D/8P/w//D/7//v/+//7//v/+//7v/u/+7/7v/u/+7/7v/s/+z/
7P/r/+3/7f/s/+z/7P/s/+z/7P/q/+r/6v/q/+z/7P/r/+v/6//r/+v/6f/q/+j/6P/o
/+j/6P/o/+j/6P/o/+j/6P/o/+r/6v/r/+v/6//r/+z/7P/u/+7/7v/v/+3/7f/t/+3/
7f/t/+7/7v/w//D/8P/w/+7/7//x//H/8f/z//T/9P/1//X/9P/z//L/8f/w/+//7v/t
/+3/7v/w/+//7f/r/+v/6//r/+v/6f/p/+j/5//m/+b/5f/l/+X/5f/l/+X/5f/l/+X/
5f/l/+T/5P/k/+T/5P/k/+T/5f/l/+T/5P/i/+D/4P/g/+H/6P/4/wwAJgBGAHAAngDV
AA8BRwFuAYIBdwFJAQgBxwCNAFYAHQDs/87/vv+v/6D/mv+f/6n/tv/D/8v/z//S/9X/
2f/Z/9j/2f/a/9z/3f/e/9//4P/f/9//4P/h/+H/4v/i/+L/4//j/+P/4//l/+b/5v/m
/+f/5//n/+j/5v/m/+b/5//n/+f/6P/o/+n/6f/p/+n/7f/t/+3/7v/t/+7/7v/v//L/
8v/y//T/8//0//X/9f/2//f/9//4//n/+//8//3//v8AAAEABAAGAAgACQALAA0ADwAR
ABEAEgAUABUAGAAbABwAHQAfACAAIgAjACQAJQAlACYAJgAmACYAJgAmACYAJgAlACUA
IwAiACEAIAAiACEAIAAfABwAGQAYABYAFgAUABIAEAAPAA0ACwAJAAUAAwABAP/////9
//v/+v/4//b/9v/1//T/8v/x//D/7//u/+3/7f/s/+z/7P/s/+z/7P/r/+v/6//r/+v/
6v/q/+r/6v/q/+r/6v/q/+v/6//r/+v/6//r/+v/6//r/+v/6//r/+v/6//r/+v/6//r
/+v/6//r/+z/7P/s/+z/7P/s/+z/7P/s/+z/7P/s/+z/7P/s/+z/7P/s/+z/6//r/+v/
6//r/+v/6v/q/+r/6v/q/+r/6v/q/+r/6v/p/+n/6f/o/+j/6P/o/+j/6P/o/+j/6P/o
/+j/6P/n/+f/5//n/+f/5//n/+b/5v/m/+b/5v/m/+b/5v/m/+b/5v/m/+b/5v/m/+b/
5v/n/+f/6f/p/+r/6v/s/+z/7P/t/+3/7f/t/+3/7f/t/+7/7v/u/+7/7v/u/+z/7f/v
/+//7//x//L/8v/z//P/8v/x//D/7//u/+3/7P/r/+v/7P/q/+n/5//l/+X/5f/l/+X/
4//j/+L/4f/i/+L/4f/h/9//3//f/9//3//f/9//3//f/97/3v/e/+D/4P/g/+D/3//f
/97/3P/a/9j/2v/a/+H/8v8GACAAQABqAJoAzgANAUUBbwGCAXYBRwEFAcIAiQBVAB4A
7f/O/77/rv+h/5j/nv+p/7X/wv/J/8v/z//S/9X/1f/V/9T/1f/W/9b/2f/a/9v/3P/b
/9v/3P/d/93/3v/e/97/3//f/9//3//f/+D/4P/g/+H/4f/h/+L/4v/i/+L/4//h/+H/
4v/i/+X/5f/l/+X/5f/l/+X/5v/p/+r/6v/r/+r/6v/q/+z/7f/u/+//7//y//P/8//0
//X/9//4//n/+v/8//3/AAACAAQABQAHAAcACQALAAsADgAQABEAFAAXABgAGQAbABoA
HAAdAB4AHwAfACAAIAAiACIAIgAiACAAIAAfAB8AHwAeAB0AHAAaABkAGAAXABYAEwAS
ABAADgAMAAoACAAHAAUAAwABAP///f/7//n/9//1//P/8v/w/+7/7v/t/+z/6v/p/+j/
6f/o/+f/5//m/+b/5v/m/+b/5v/l/+X/5f/l/+X/5P/m/+b/5v/m/+b/5v/m/+f/5//n
/+f/5//l/+X/5f/l/+f/5//n/+f/5//n/+f/5//p/+n/6f/p/+j/6P/o/+j/5v/m/+b/
5v/o/+j/6P/o/+b/5v/m/+b/6P/o/+j/5//n/+f/5//n/+f/5v/m/+b/5v/m/+b/5v/m
/+b/5v/l/+X/5f/k/+T/5v/m/+b/5v/m/+b/5v/m/+T/5P/j/+P/4//j/+P/4//j/+T/
5P/k/+L/5P/k/+T/5P/k/+T/5P/k/+L/4v/i/+L/5P/k/+X/5f/n/+f/6P/o/+r/6v/q
/+v/6//r/+v/6//r/+v/7P/s/+z/7P/s/+z/6v/r/+3/7f/t/+//8P/w//P/8//y//H/
8P/v/+7/7f/q/+n/6f/q/+z/6//p/+f/5f/l/+X/5f/j/+P/4v/h/+L/4v/h/+H/3//f
/9//3//f/9//3//f/+H/4P/g/+D/4P/g/+D/4P/j/+H/4P/e/9z/3P/c/97/4f/u/wAA
FgAyAFgAhgC4AO8AKwFdAXoBgAFhASkB6ACtAHkARAANAOj/1P/E/7H/ov+c/6H/rf+8
/8f/y//P/9L/1f/V/9X/1v/X/9j/2P/Z/9r/3f/e/93/3f/e/9//3//g/+D/4P/h/+H/
4f/h/+H/4v/i/+L/4//j/+P/5P/m/+b/5v/n/+f/5//o/+j/6f/p/+n/6f/r/+v/6//s
/+3/7v/u/+//8P/w//D/8v/x//L/8//z//b/9//3//j/+f/7//z//f/+/wAAAQAEAAQA
BgAHAAkACwANAA8ADwAQABIAEwAWABkAGgAbAB0AHAAeAB8AIAAjACMAJAAkACQAJAAk
ACQAJAAkACMAIwAjACIAIQAgACAAHwAeAB0AGgAXABYAFAAUABIAEAAOAA0ACwAJAAcA
BQADAAEA///7//n/9//2//T/8v/y//H/8P/u/+3/7P/t/+z/6//r/+r/6v/q/+r/6v/q
/+n/6f/p/+n/6f/o/+j/6P/o/+j/6P/o/+j/6f/p/+n/6f/p/+n/6f/p/+n/6//r/+v/
6//r/+v/6//r/+v/6//r/+v/6v/q/+r/6v/s/+z/7P/s/+r/6v/q/+r/6v/q/+r/6v/q
/+r/6v/p/+n/6f/p/+n/6f/o/+j/6P/o/+j/6P/o/+j/6P/o/+f/5//n/+b/5v/o/+j/
6P/o/+j/6P/o/+j/6P/o/+f/5//n/+f/5//o/+j/6P/o/+j/5v/m/+b/5v/m/+b/5v/m
/+b/5v/n/+f/6f/p/+r/6v/s/+z/7P/t/+3/7f/t/+3/7f/t/+7/7v/s/+z/7P/s/+z/
7f/v/+//7//x//L/8v/1//X/9P/z//L/8f/w/+//7v/t/+3/7v/u/+3/6//p/+n/6f/p
/+n/5//n/+b/5f/k/+T/4//j/+P/4//j/+P/5f/l/+X/5f/l/+T/5P/k/+T/5P/k/+T/
5f/l/+b/5v/k/+T/5P/m/+n/8v8EABwANgBYAIIAsADlAB0BTQFsAXQBXwEvAfIAswB/
AEoAEQDo/9L/xP+1/6T/nP+f/6n/uP/F/83/0f/W/9n/2//b/9r/2//c/9z/3f/g/+H/
5P/j/+P/5P/l/+X/5v/m/+b/5//n/+f/5//n/+j/6P/o/+n/6f/p/+r/6v/q/+r/6//r
/+v/7P/s/+3/7f/t/+3/7f/t/+3/7v/v//D/8P/x//L/8v/y//T/9f/2//f/9//6//v/
+//8//v//f/+////AAACAAMABgAIAAoACwANAA8AEQATABMAFAAWABcAGgAbABwAHQAf
ACAAIgAjACQAIwAjACQAJAAmACYAJgAmACYAJgAlACUAIwAiACEAIAAgAB8AHgAdABwA
GQAYABYAFgAUABIAEAANAAsACQAHAAcABQADAAEA///9//v/+v/4//b/9v/1//T/8v/x
//D/7//u/+3/7f/s/+z/7P/s/+z/7P/r/+v/6//r/+v/6v/q/+r/6v/q/+r/6v/q/+v/
6//r/+v/6//t/+3/7f/t/+v/6//r/+v/7f/t/+3/7f/t/+3/7f/t/+z/7P/s/+z/7v/u
/+7/7v/u/+7/7v/u/+7/7v/u/+7/7P/s/+z/6//r/+v/6//r/+v/6v/q/+r/6v/q/+r/
6v/q/+r/6v/p/+n/6f/o/+j/6P/o/+j/6P/o/+j/6P/o/+j/6P/n/+f/5//n/+f/5//n
/+j/5v/m/+b/5v/m/+b/5v/m/+b/5v/m/+b/5v/m/+f/5//p/+n/6v/q/+r/6v/q/+v/
6f/p/+n/6f/r/+v/7P/s/+z/7P/s/+z/7P/t/+//7//v//H/8v/y//X/9f/0//P/8P/v
/+7/7f/s/+v/6//s/+z/6//p/+f/5//n/+f/5//l/+X/5P/j/+L/4v/h/+H/4f/h/+H/
4f/h/+H/4f/h/+P/4v/i/+L/4v/i/+L/4v/j/+P/4v/g/97/3P/e/97/4//w/wQAHAA6
AGAAjgDAAP0ANwFlAYABfgFZARsB1gCZAGUALgD5/9b/xP+4/6f/nP+c/6X/r/++/8f/
y//P/9T/1//X/9f/2P/X/9j/2P/b/9z/3f/e/9//3//g/+H/3//g/+D/4P/h/+H/4f/h
/+H/4v/i/+L/4//j/+P/5P/m/+b/5v/n/+f/5//o/+j/5//n/+f/5//p/+n/6f/q/+v/
7P/s/+3/7v/u/+7/8P/x//L/8//z//b/9//3//j/+f/7//z//f/+/wAAAQAEAAQABgAH
AAkACwANAA8ADwASABQAFQAYABsAHAAdAB8AHgAgACEAIgAjACMAJAAkACQAJAAkACQA
JAAkACMAIwAjACIAIQAgAB4AHQAcABsAGgAXABYAFAASABAADgAMAAkABwAFAAMAAQD/
//3/+//7//n/9//2//L/8P/w/+//7v/s/+v/6v/r/+r/6f/p/+j/6P/o/+j/6P/o/+f/
5//n/+f/5//m/+b/5v/m/+b/5v/m/+b/5//n/+f/5//n/+f/5//n/+f/5f/l/+X/5f/n
/+f/5//n/+f/5//n/+f/6P/o/+j/6P/o/+j/6P/o/+b/5v/m/+b/5v/m/+b/5v/m/+b/
5v/l/+f/5//n/+f/5f/k/+T/5P/k/+T/5P/k/+T/5P/k/+P/5f/l/+T/5P/k/+T/5P/k
/+L/4v/i/+L/4v/i/+H/4f/h/+H/4f/h/+P/4v/i/+L/4v/i/+L/4v/g/+D/4P/g/+D/
4P/g/+D/4P/g/+D/4P/g/+D/3v/e/97/3v/g/+D/4f/h/+P/4//k/+T/5P/k/+T/5f/l
/+X/5f/l/+X/5f/m/+b/5v/m/+b/5v/m/+f/6f/p/+n/6//s/+z/7f/t/+z/6//o/+f/
5v/l/+T/4//j/+T/5v/l/+P/4f/h/+H/4f/h/9//3//e/93/3P/c/9v/2//b/9v/2//b
/9v/2//b/9v/2//a/9r/2v/c/9z/3P/c/9v/2//c/9r/2P/W/9j/2P/f/+7/AgAaADwA
ZACSAMYAAwE/AWkBgAF4AUsBCwHIAI8AWwAkAPP/1P/E/7b/pf+a/5r/o/+v/7z/w//H
/8n/zv/R/9P/0f/S/9P/1P/U/9X/2P/Z/9r/2f/Z/9r/2//b/9z/3P/c/93/3f/d/93/
3f/e/97/3v/f/9//3//g/+D/4P/g/+H/4f/h/+L/4v/j/+P/4//j/+f/5//n/+j/5//o
/+j/6f/q/+r/6v/s/+3/7v/v/+//8P/x//H/8v/1//f/+P/5//r//P/9/wAAAAACAAMA
BQAHAAkACwALAA4AEAARABQAFwAYABkAGwAcAB4AHwAgAB8AHwAgACAAIgAiACIAIgAi
ACIAIQAhACEAIAAfAB4AHgAdABwAGwAaABcAFgAUABIAEAAOAAwACwAJAAcABQADAAEA
///9//3/+//5//j/9v/0//T/8//y//D/7//u/+3/7P/r/+v/6v/q/+r/6v/q/+r/6f/p
/+n/6f/p/+j/6v/q/+r/6v/q/+r/6v/r/+v/6//r/+v/6//r/+v/6//r/+v/6//r/+v/
6//r/+v/6//r/+v/6//s/+z/7P/s/+z/7P/s/+z/7P/s/+z/7P/s/+z/7P/s/+z/7P/s
/+v/7f/t/+3/7f/r/+r/6v/q/+r/6v/q/+r/6v/q/+r/6f/r/+v/6v/q/+j/6P/o/+j/
6v/q/+r/6v/q/+r/6f/p/+n/6f/p/+n/6f/o/+j/6P/q/+r/6v/o/+j/6P/o/+j/6P/o
/+j/6P/o/+j/6P/o/+j/6f/p/+v/6//s/+z/7v/u/+7/7//v/+//7//v/+//7//w//D/
8P/w//D/8P/w//H/8//z//H/8//0//T/9f/1//T/8//y//H/8P/v//D/7//v//D/8P/v
/+3/6//p/+n/6f/p/+n/6f/o/+f/5v/m/+X/5f/j/+P/4//j/+P/4//j/+P/4//i/+L/
4v/k/+T/5P/k/+X/4//k/+T/4v/i/+L/4v/l/+z//P8SACwATgB2AKYA2wAVAUkBcAGC
AXUBSQEMAc0AlwBkACkA+v/g/9D/v/+q/6D/n/+p/7T/wf/J/83/0v/X/9n/2//a/9v/
3P/c/93/3v/f/+D/4f/h/+L/4//j/+T/5P/k/+X/5f/l/+X/5f/m/+b/5v/n/+f/5//o
/+j/6P/o/+n/6f/p/+r/6v/r/+v/6//r/+3/7f/t/+7/8f/y//L/8//y//L/8v/0//X/
9v/3//f/+P/5//n/+v/7//3//v///wAAAgADAAYABgAIAAkACwANAA8AEQARABQAFgAX
ABoAGwAcAB0AHwAgACIAIwAkACUAJQAmACYAJgAmACYAJgAmACYAJQAlACcAJgAlACQA
JAAjACIAIQAgAB0AHAAaABgAFgAUABIADwANAAsACQAHAAUAAwABAP///f/7//r/+P/2
//b/9f/0//L/8f/w/+//7v/t/+3/6v/q/+r/6v/q/+r/6f/p/+n/6f/p/+j/6P/o/+j/
6P/o/+j/6P/p/+n/6f/p/+n/6f/p/+n/6f/r/+v/6//r/+v/6//r/+v/6//r/+v/6//q
/+r/6v/q/+r/6v/q/+r/6v/q/+r/6v/q/+r/6v/q/+r/6v/q/+n/6f/p/+n/6f/n/+b/
5v/m/+j/6P/o/+j/6P/o/+j/5//n/+f/5v/m/+b/5v/m/+b/5P/k/+T/5P/m/+b/5f/l
/+X/5f/l/+X/5f/k/+T/5P/i/+L/4v/i/+L/4v/i/+L/4v/i/+L/4v/i/+L/4v/j/+P/
5f/l/+b/5v/m/+b/5v/n/+f/5//n/+f/5//n/+j/6P/o/+j/6P/o/+r/6//t/+3/6//t
/+7/7v/x//H/8P/v/+z/6//q/+n/6P/n/+f/6P/o/+f/5f/j/+P/4//j/+P/4f/h/+D/
3//e/97/3f/d/93/3f/d/93/3f/d/93/3f/b/9r/2v/a/9z/3P/c/9z/2//b/9r/2v/Y
/9r/2v/a/9//6v/8/xQALgBSAHwArADhABkBRwFkAWoBUQEhAeIApQBxADoA///Y/8b/
uP+n/5j/kP+T/53/qv+3/8H/xf/I/8v/zf/N/87/z//Q/9D/0f/U/9X/1v/V/9X/1v/X
/9f/2P/Y/9j/2f/Z/9n/2f/Z/9r/2v/a/9v/2//b/9z/3P/c/9z/3f/d/93/3v/e/9//
3//f/9//4f/h/+H/4v/h/+L/4v/j/+T/5P/k/+b/5//o/+n/6f/q/+v/6//s/+3/7//w
//H/8v/0//X/+P/4//r/+//9//3///8BAAEAAgAEAAUACAAJAAoACwANAAwADgAPABAA
DwAPABAAEAAQABAAEAAQABAAEAAPAA8ADwAOAA0ADAAMAAsACgAJAAgABQAEAAIAAgAA
AP7//P/5//f/9f/z//H/7//t/+v/6f/n/+X/5P/g/97/3v/d/9z/2v/Z/9j/2f/Y/9f/
1//U/9T/1P/U/9T/1P/T/9P/0//T/9P/0v/S/9L/0v/S/9D/0P/Q/9H/0f/R/9H/0f/R
/9H/0f/R/9P/0//T/9P/0f/R/9H/0f/R/9H/0f/R/9L/0v/S/9L/0P/Q/9D/0P/Q/9D/
0P/Q/9D/0P/Q/9D/0P/Q/9D/z//P/8//z//P/8//zv/O/87/zP/M/8z/zP/M/8z/zP/L
/8v/y//K/8r/yv/K/8r/yv/K/8r/yv/K/8r/yv/J/8n/x//H/8f/x//H/8b/xv/G/8j/
xv/G/8b/xv/G/8b/xv/G/8b/xv/G/8b/xv/E/8T/xf/F/8f/x//I/8j/yP/I/8j/yf/J
/8n/yf/J/8n/yf/K/8r/yv/K/8r/yv/I/8n/y//L/8v/zf/O/87/z//P/87/zf/M/8v/
yv/J/8b/xf/F/8b/yP/H/8X/w//B/8H/wf/B/7//v/++/73/vP+8/7v/u/+7/7v/u/+7
/7v/u/+7/7v/u/+6/7r/uv+6/7r/uv+6/7v/uf+4/7j/tv+2/7b/tv+5/8L/1P/s/wYA
KgBUAIYAvwD9AC8BUAFYAT8BCQHEAIMASwAUAN3/tP+e/5L/g/90/3D/df9//4z/mf+f
/6H/pv+p/6v/q/+q/6v/rP+s/63/rv+x/7L/sf+x/7L/s/+z/7T/tP+0/7P/s/+z/7P/
tf+2/7b/tv+1/7X/tf+2/7b/tv+2/7f/t/+3/7j/uP+5/7n/uf+5/7v/u/+7/7z/u/+8
/7z/vf++/77/vv/A/7//wP/B/8H/xP/F/8X/xv/H/8n/yv/L/8r/zP/N/9D/0v/U/9X/
1//X/9n/2//b/97/4P/h/+T/5f/m/+f/6f/q/+z/7f/u/+//7//w//D/8P/w//D/8P/w
//D/7//v/+//7v/t/+z/6v/p/+j/5//o/+X/5P/i/+D/3v/c/9r/1//V/9P/0f/P/83/
y//J/8f/xf/D/8L/wP++/77/vf+8/7r/uf+4/7f/tv+1/7X/tP+0/7T/tP+0/7T/s/+z
/7P/s/+z/7L/tP+0/7T/tP+y/7L/sv+z/7P/s/+z/7P/s/+z/7P/s/+z/7P/s/+z/7P/
s/+x/w==
         </WaveFormData>
      </LeadData>
      <LeadData>
         <LeadByteCountTotal>10000</LeadByteCountTotal>
         <LeadTimeOffset>0</LeadTimeOffset>
         <LeadSampleCountTotal>5000</LeadSampleCountTotal>
         <LeadAmplitudeUnitsPerBit>4.88</LeadAmplitudeUnitsPerBit>
         <LeadAmplitudeUnits>��V</LeadAmplitudeUnits>
         <LeadHighLimit>2147483647</LeadHighLimit>
         <LeadLowLimit>268435456</LeadLowLimit>
         <LeadID>V6</LeadID>
         <LeadOffsetFirstSample>0</LeadOffsetFirstSample>
         <FirstSampleBaseline>0</FirstSampleBaseline>
         <LeadSampleSize>2</LeadSampleSize>
         <LeadOff>FALSE</LeadOff>
         <BaselineSway>FALSE</BaselineSway>
         <ExcessiveACNoise>FALSE</ExcessiveACNoise>
         <MuscleNoise>FALSE</MuscleNoise>
         <LeadDataCRC32>2149053702</LeadDataCRC32>
         <WaveFormData>
5P/k/+T/5P/k/+T/5P/k/+T/5P/k/+T/5v/m/+b/5v/m/+b/5v/m/+j/6P/o/+j/6P/o
/+j/6P/o/+j/6P/o/+r/6v/q/+r/7P/s/+z/7P/u/+7/7v/u/+7/7v/u/+7/8P/w//D/
8P/x//L/8//0//b/9v/2//b/+f/6//v//P///wAAAQACAAUABgAHAAgACgAMAA4AEAAT
ABQAFQAWABkAGgAbABwAHgAeAB4AHgAgACAAIAAgACIAIgAiACIAIAAgACAAIAAeAB4A
HgAeABsAGgAZABgAFQAUABMAEgAQAA4ADAAKAAcABgAFAAQAAgAAAP7//P/7//r/+f/4
//f/9v/1//T/8v/y//L/8v/w//D/8P/w//D/8P/w//D/8P/w//D/8P/w//D/8P/w//D/
8P/w//D/8P/w//D/8P/w//D/8P/w//D/8P/w//D/8P/w//D/8P/w//D/8P/w/+7/7v/u
/+7/8P/w//D/8P/u/+7/7v/u//D/8P/w//D/7v/u/+7/7v/u/+7/7v/u/+7/7v/u/+7/
7P/s/+z/7P/s/+z/7P/s/+7/7v/u/+7/7v/u/+7/7v/s/+z/7P/s/+z/7P/s/+z/7P/s
/+z/7P/q/+r/6v/q/+r/6v/q/+r/7P/s/+v/6//r/+v/6//r/+v/6//s/+z/7P/u/+//
7//x//H/8f/y//D/8f/x//D/8P/w//D/8f/x//H/8f/x//H/8v/z//X/9f/2//f/+P/5
//n/+f/5//f/9v/1//T/8//z//L/8v/y//L/8v/w/+3/7P/s/+z/6//r/+n/6P/p/+n/
6f/o/+j/6P/o/+j/6P/o/+j/5//n/+f/5//n/+X/5f/l/+X/5//l/+b/5v/k/+H/3//e
/+D/4//u////EAApAEUAZACIALYA6AARASwBLgEPAd4AsACKAGoASAAlAAwA+v/r/9f/
yP/D/8f/0v/a/9//4f/i/+b/5v/m/+b/5v/m/+T/5P/k/+X/5f/m/+b/5//n/+f/5//o
/+j/6P/o/+j/6P/p/+n/6f/p/+n/6f/p/+r/6v/q/+r/6v/r/+v/6//s/+z/7v/u/+7/
7v/v/+//7//w//D/8f/x//H/8v/y//P/8//y//P/9P/0//b/+P/5//n/+P/5//r/+//9
//7///8AAAIAAwAFAAYACAAJAAwADQAPABAAEQASABUAFQAWABgAGwAcAB4AHwAeAB8A
IAAhACEAIQAiACIAJAAkACQAJAAkACQAJAAjACAAHwAeAB0AHAAbABoAGAAWABQAEgAR
AA8ADQALAAoACgAIAAcABQABAP/////+//z/+//6//n/+P/3//b/9f/0//T/9P/0//L/
8v/y//D/8P/x//H/8f/x//H/8f/x//D/8P/w//D/8P/w//D/8P/x//H/8f/x//P/8//z
//P/8f/x//H/8f/v/+//7//v//H/8v/y//L/8P/w//D/8P/u/+3/7f/t/+7/7v/u/+7/
7//v/+//7//t/+3/7f/t/+3/7f/s/+z/7v/u/+7/7v/u/+7/7v/u/+z/7P/s/+z/6//r
/+v/6//s/+z/7P/s/+z/7P/s/+z/7P/s/+z/7P/s/+z/6v/q/+r/6v/q/+r/6v/q/+n/
6f/p/+f/5//n/+f/6f/q/+r/6v/s/+3/7f/t/+3/7f/u/+7/7f/t/+z/7P/u/+7/7//v
/+3/7f/t/+3/7v/v//H/8f/0//X/9v/3//X/9f/1//P/8v/x//D/7//v/+7/7v/u/+7/
7v/s/+v/6v/q/+r/6f/p/+f/5v/l/+X/5f/k/+T/5P/k/+T/5P/k/+T/4//j/+P/4//j
/+P/4//j/+P/4//j/+T/5P/i/+H/3//c/9z/3f/i/+3//v8PACcARABmAIoAuADjAAYB
HAEZAfwA0gCoAIIAYAA5ABIA+v/r/9f/xP+3/7P/uP/E/83/0f/W/9r/3P/c/9z/3P/e
/97/3v/c/93/3f/e/9z/3f/d/93/3f/e/97/3v/e/97/3v/f/9//3//f/9//3//f/+D/
4P/i/+L/4v/j/+H/4f/i/+L/4v/i/+L/4v/l/+X/5f/m/+b/5//n/+f/6P/o/+n/6f/q
/+v/7P/s/+z/7v/v/+//8v/z//T/9f/1//b/9//4//j/+f/7//z//v///wIAAwAFAAYA
BwAIAAkACQAKAAwADwAQABIAEwAUABUAFgAXABcAFwAYABgAGAAYABgAGAAWABYAFgAV
ABcAFwAXABcAFgAVABQAEgAOAAwACgAJAAkABwAFAAQAAgAAAP///f/7//n/+f/4//T/
8//y//H/8v/x//D/7//u/+7/7v/u/+z/7P/s/+r/6v/r/+v/6//r/+v/6//r/+r/6v/q
/+r/6v/q/+r/6v/r/+v/6//r/+v/6//r/+v/6//r/+v/6//r/+v/6//r/+v/7P/s/+z/
7P/s/+z/7P/s/+v/6//r/+z/7P/s/+z/7f/t/+3/7f/r/+v/6//r/+3/7f/s/+z/7P/s
/+z/7P/q/+r/6v/q/+r/6v/q/+r/6//r/+v/6//q/+r/6v/q/+j/6P/o/+r/6v/q/+r/
6v/q/+r/6f/p/+n/6f/p/+n/6f/p/+r/6v/q/+r/6//r/+v/7f/t/+7/7v/v/+//7v/u
//D/8P/x//H/8f/x//H/8f/w//H/8//z//L/8//0//X/9v/3//j/9//2//X/9P/z//X/
9P/0//T/8v/y//D/7//u/+7/7v/t/+//7f/s/+v/6f/p/+j/6P/m/+b/5v/m/+j/6P/n
/+f/5f/l/+X/5f/n/+f/5//n/+f/5v/m/+b/5f/j/+L/4P/h/+T/7//8/w0AIQA8AFoA
fACiAM0A8AAIAQ0B+gDWAKwAiABmAEEAGAD6/+n/2f/I/7v/s/+4/8D/yf/R/9b/2v/e
/+D/4P/g/+D/4P/g/+D/4f/h/+L/4v/j/+P/4//l/+b/5v/m/+T/5P/k/+X/5f/l/+X/
5f/n/+f/6P/o/+j/6P/o/+n/6f/p/+r/6v/q/+r/6v/q/+v/6//r/+z/7v/v/+//7//u
/+7/7//v//D/8f/y//L/8P/y//P/8//0//X/9v/3//f/+P/5//r//P/9////AAAAAAEA
BAAFAAcACAAJAAoADQANAA4AEAARABIAFAAVABYAFwAYABkAGQAZABoAGgAaABoAGgAa
ABoAGgAaABkAGAAXABYAFQAWABUAFAASABIAEAAOAA0ACwAJAAcABgAEAAIAAQD/////
/f/9//z/+v/5//j/9//2//X/9P/z//L/8v/y//L/8P/w//D/7v/u/+//7//v/+//7//v
/+//8P/w//D/8P/w//D/8P/w//H/8f/x//H/8f/x//H/8f/x//H/8f/x//P/8//z//P/
8f/y//L/8v/y//L/8v/y//L/8f/x//H/9P/0//T/9P/z//P/8//z//P/8//z//P/9f/1
//T/9P/0//T/9P/0//T/9P/0//T/9P/0//T/9P/1//X/9f/1//T/9P/0//T/8v/y//L/
8v/y//L/8v/y//L/8v/y//L/8v/y//L/8v/y//L/8v/x//H/8f/z//P/8//z//P/9P/0
//T/9v/3//f/9//3//f/+P/4//n/+f/4//j/+P/4//n/+f/5//n/+f/5//r/+//9//3/
/v///wAAAQABAAEAAQD///7//f/8//v/+//6//r/+v/6//r/+P/3//b/9v/2//X/9f/z
//L/8f/x//H/8P/w//D/8P/w//D/8v/y//H/8f/x//H/8f/x//H/8f/x//H/8f/y//L/
8P/t/+v/6v/q/+v/8v///xAAJQA9AFwAfACiAM4A9wAWASYBGwH2AMYAmgB4AFYAMQAS
AP7/7f/d/8z/w//F/8z/1P/d/+P/5v/o/+r/7P/s/+r/6P/q/+r/6v/r/+v/7P/s/+3/
7f/t/+//8P/w//D/7v/u/+7/7//v/+//7//v//H/8f/y//L/8v/y//L/8//x//H/8v/y
//L/8v/y//L/8//z//P/9P/0//X/9f/1//b/9v/3//f/9v/3//j/+P/4//r/+//7//r/
+//8//3///8AAAEAAgACAAMABQAGAAYABwAKAAsADwAQABEAEgAVABUAFgAYABkAGgAc
AB0AHgAfACAAIQAhACEAIgAiACIAIgAiACIAIgAiACIAIQAiACEAIAAfABwAGwAaABgA
GAAWABQAEwARAA8ADQAMAAoACAAHAAUABQADAAMAAgAAAP///v/9//r/+f/4//f/9v/2
//b/9v/2//b/9v/0//T/9f/1//X/9f/1//X/9f/0//T/9P/0//b/9v/2//b/9f/1//X/
9f/1//X/9f/1//X/9f/1//X/9f/1//X/9f/1//b/9v/2//b/9v/2//b/9v/1//X/9f/0
//T/9P/0//X/9f/1//X/8//z//P/8//z//P/8v/y//L/8v/y//L/8v/y//L/8v/y//L/
8v/y//H/8f/x//H/8v/y//L/8v/w//D/8P/w/+7/7v/u/+7/7v/u/+7/7v/u/+7/7v/u
/+7/7v/t/+3/7f/v/+//7//v/+3/7v/u/+7/8P/x//H/8f/x//H/8v/y//P/8//y//L/
8v/y//P/8//z//P/8//z//L/8//1//X/9v/3//j/+f/7//v/+//5//j/9//2//X/9f/0
//T/9P/0//T/8v/x//D/8P/w/+//7f/r/+r/6f/p/+n/6P/o/+j/6P/o/+j/6v/q/+n/
6f/p/+n/6f/p/+n/6f/p/+n/6f/o/+j/5v/j/+H/4P/e/+H/5v/z/wIAFQAtAEoAagCS
AMIA8QAWASwBJQEAAcwAnAB2AFQALwAOAPT/4//V/8b/u/+7/8T/zv/V/9v/3P/g/+L/
4v/i/+L/4v/i/+L/4v/j/+P/5P/k/+X/5f/l/+X/5v/m/+b/5v/m/+b/5//n/+f/5//n
/+f/5//o/+j/6P/o/+j/6f/p/+n/6v/q/+r/6v/q/+r/6//r/+v/7P/s/+3/7f/t/+7/
7v/v/+//8P/x//L/8v/y//T/9f/1//b/9//4//n/+//8//3//v8AAAEAAwAEAAQABQAI
AAkADQAOAA8AEAATABMAFAAWABkAGgAcAB0AHAAdAB4AHwAhACEAIgAiACIAIgAiACIA
IAAgACAAHwAeAB0AHAAbABoAGQAYABYAFAASABAADwANAAsACQAIAAYABAADAAEA///9
//3//P/6//n/+P/3//b/9f/0//P/8v/y//L/8v/w//D/8P/u/+7/7//v/+//7//v/+//
7//w//D/8P/w//D/8P/w//D/7//v/+//7//v/+//7//v/+//7//v/+//7//v/+//7//v
//D/8P/w//D/8P/w//D/8P/v/+//7//w//D/8P/w/+//7//v/+//7//v/+//7//v/+//
7v/u/+7/7v/u/+7/7v/u/+7/7v/u/+7/7v/u/+3/7f/t/+3/7P/s/+z/7P/s/+z/7P/s
/+z/7P/s/+z/7P/s/+z/7P/s/+z/7P/s/+z/7P/s/+z/7P/r/+v/6//r/+v/6//r/+v/
7P/s/+z/7v/v/+//7//v/+//8P/w//H/8f/w//D/8P/w//H/8f/x//H/8f/x//D/8f/z
//P/9P/1//b/9//3//f/9//1//T/8//y//H/8f/w//D/8P/w//D/7v/t/+z/7P/s/+v/
6//p/+j/5//l/+X/5P/k/+T/5P/k/+T/5P/k/+P/4//j/+P/4//j/+X/5f/l/+X/4//i
/+L/4P/d/9n/2P/a/+H/7P/9/xAAJwBFAGYAkADAAPAAFwEsASQB/wDKAJwAeABWADQA
EQD2/+T/1f/F/7z/u//D/87/1v/Z/9v/3P/e/+D/4P/e/97/3v/e/97/3v/f/9//4P/g
/+H/4f/h/+H/4v/i/+L/4v/i/+L/4//h/+H/4f/h/+H/4f/i/+L/5P/k/+T/5f/j/+P/
5P/k/+b/5v/m/+b/5f/l/+X/5v/m/+f/5//n/+r/6v/r/+v/7P/t/+7/7v/u//D/8f/x
//L/8//0//X/9//4//n/+v/8//3///8AAAIAAwAGAAcACQAKAAsADAARABEAEgAUABUA
FgAYABkAGgAbABwAHQAdAB0AHgAeAB4AHgAeAB4AHAAcABwAGwAaABkAGAAXABQAEwAS
ABAADgAMAAoACQAHAAUAAwACAAAA/v/9//v/+f/3//f/9v/0//P/8v/x//D/7//u/+3/
7v/u/+7/7v/s/+z/7P/q/+r/6//r/+v/6//r/+v/6//s/+z/7P/s/+z/7P/s/+z/6//r
/+v/6//r/+v/6//r/+v/6//r/+v/6//r/+v/6//r/+z/7P/s/+z/7P/s/+z/7P/r/+v/
6//s/+z/7P/s/+v/6//r/+v/6//r/+v/6//r/+v/6v/q/+r/6v/q/+r/7P/s/+z/7P/s
/+z/7P/s/+v/6//r/+v/7P/s/+z/7P/u/+7/7v/u/+z/7P/s/+z/6v/q/+r/6v/q/+r/
6v/q/+r/6v/q/+r/6v/s/+v/6//r/+v/6//r/+v/6f/q/+r/6v/s/+3/7f/t/+//7//w
//D/8f/x//D/8P/w//D/8f/x//H/8f/x//H/8v/z//X/9f/2//f/+P/5//v/+//7//n/
9v/1//T/8//z//L/8v/y//L/8v/w/+//7v/u/+7/7f/t/+v/6v/p/+n/6f/o/+j/6P/o
/+j/6P/o/+j/5//n/+f/5//n/+f/5//n/+f/5//p/+b/5v/k/+H/3//e/97/4f/q//f/
CgAfADsAWgB+AKoA3AAHASYBMAEXAewAvgCWAHQAVAAvABIA/v/t/9n/yP+//8H/yP/S
/9n/3f/e/+D/4v/i/+D/4P/i/+D/4P/g/+H/4//k/+L/4//j/+P/4//k/+T/5P/k/+T/
5P/l/+X/5f/l/+X/5f/l/+b/5v/o/+j/6P/p/+f/5//o/+j/6v/q/+r/6v/p/+n/6f/q
/+r/6//r/+v/7P/s/+3/7f/u/+//8P/w//D/8v/z//P/9P/1//b/9//3//j/+f/6//z/
/f///wAAAgADAAYABwAJAAoACwAMAA8ADwAQABIAEwAUABYAFwAYABkAGgAbABsAGwAc
ABwAHAAcABwAHAAaABoAGgAZABgAFwAWABUAFAATABIAEAAOAAwACgAJAAcABQADAAIA
AgAAAP///f/5//f/9//2//L/8f/w/+//8P/v/+7/7f/s/+z/7P/s/+z/7P/s/+r/6P/p
/+n/6f/p/+n/6f/p/+j/6P/o/+j/6P/o/+j/6P/n/+f/5//n/+n/6f/p/+n/6//r/+v/
6//r/+v/6//r/+n/6v/q/+r/6v/q/+r/6v/s/+v/6//r/+r/6v/q/+r/6f/p/+n/6f/p
/+n/6f/p/+n/6f/o/+j/6P/o/+j/6P/o/+j/6P/o/+j/6P/o/+j/5//n/+f/5//o/+j/
6P/o/+j/6P/o/+j/5v/m/+b/5v/m/+b/5v/o/+j/6P/o/+j/6P/n/+f/5//n/+f/5//n
/+f/6P/o/+j/6P/p/+n/6f/r/+v/7P/s/+3/7f/s/+z/7P/s/+3/7f/t/+3/7f/t/+z/
7f/v/+//8v/z//T/9f/1//X/9f/z//L/8f/w/+//8f/w//D/8P/w//D/7v/t/+z/7P/s
/+v/6//p/+j/5//n/+f/5v/m/+b/5v/m/+b/6P/o/+f/5//n/+f/5//n/+f/5//n/+f/
5//o/+j/5v/j/+P/4v/i/+X/7P/7/wwAIQA5AFgAegCgAM4A+QAYASYBFQHwAMAAlgB0
AFIALQAOAPr/6//Z/8j/v/+//8T/zv/X/93/4P/i/+T/5v/m/+T/5P/k/+T/5v/l/+f/
6P/o/+n/6f/p/+n/6v/q/+r/6v/q/+r/6//r/+v/6//r/+3/7f/u/+7/7v/u/+7/7//v
/+//8P/w//D/8P/w//D/8f/x//H/8v/y//P/8//z//L/8v/z//P/9P/1//b/9v/2//j/
+f/5//r/+//8//3//f/+////AAACAAMABQAGAAgACQAMAA0ADwAQABEAEgATABMAFAAW
ABkAGgAcAB0AHAAdAB4AHwAhACEAIgAiACIAIgAiACIAIAAgACAAHwAgAB8AHgAdABwA
GwAaABgAFgAUABIAEQAPAA0ACwAKAAgABgAFAAMAAQD//////v/8//v/+v/5//j/9//2
//X/9P/0//T/9P/y//L/8v/w//D/8f/x//H/8f/x//H/8f/w//D/8P/w//L/8v/y//L/
8f/x//H/8f/x//H/8f/x//H/8f/x//H/8f/x//H/8f/x//L/8v/y//L/8v/y//L/8v/x
//H/8f/y//L/8v/y//H/8f/x//H/7//v/+//7//v/+//7v/u/+7/7v/u/+7/7v/u/+7/
7v/u/+7/7v/u/+3/7f/t/+3/7v/u/+7/7v/s/+z/7P/s/+z/7P/s/+z/7P/s/+z/7P/s
/+z/7P/s/+z/7P/s/+v/6//r/+v/6//r/+v/6//s/+z/7P/u/+//7//v/+//7//w//D/
7//v/+7/7v/w//D/8f/x//H/8f/x//H/8v/z//X/9f/2//f/+P/5//v/+//7//n/9v/1
//T/8//z//L/8v/y//D/8P/u/+3/7v/u/+7/7f/r/+n/6P/n/+f/5//m/+b/6P/o/+j/
6P/o/+j/5//n/+f/5//n/+f/5//n/+f/5//n/+b/5v/k/+H/3//e/97/4//s//v/DgAl
AD8AXgCEALQA4gANASgBLAENAdwAqgCCAF4APAAZAP7/7P/d/8v/vv+7/8H/yv/S/9n/
2//e/+D/4v/i/+D/4P/g/+D/4P/g/+H/4//k/+L/4//j/+P/4//k/+T/5P/i/+L/4v/j
/+X/5f/l/+X/5f/l/+b/5v/m/+b/5v/n/+f/5//o/+j/6P/o/+j/6P/p/+n/6f/q/+r/
6//r/+v/7P/s/+3/7f/w//H/8v/y//D/8v/z//P/9P/1//b/9//5//r/+//8//z//f//
/wAAAgADAAYABwALAAwADQAOABMAEwAUABYAFwAYABoAGwAcAB0AHgAfAB0AHQAeAB4A
IAAgACAAIAAeAB4AHgAdABwAGwAaABkAFgAVABQAEgAQAA4ADAALAAkABwAFAAQAAgAA
AP///f/7//n/+f/4//T/8//y//H/8v/x//D/7//u/+7/7v/u/+z/7P/s/+r/6v/r/+v/
6//r/+v/6//r/+r/6v/q/+r/6v/q/+r/6v/r/+v/6//r/+v/6//r/+v/6//r/+v/6//r
/+v/6//r/+n/6v/q/+r/6v/q/+r/6v/q/+n/6f/p/+r/6v/q/+r/6f/p/+n/6f/p/+n/
6f/p/+v/6//q/+r/6P/o/+j/6P/o/+j/6P/o/+j/6P/o/+j/5//n/+f/5//o/+j/6P/o
/+j/6P/o/+j/5v/m/+b/5v/m/+b/5v/m/+j/6P/o/+j/6P/o/+j/6P/n/+f/5//n/+f/
5v/m/+b/5v/m/+j/5//n/+f/5//n/+f/5//n/+j/6P/o/+j/6f/p/+n/6//r/+z/7P/t
/+3/7P/s/+z/7P/t/+3/7f/t/+3/7f/u/+//8f/x//L/8//0//X/9f/1//X/8//y//H/
8P/v/+//7v/u/+7/7v/u/+z/6//q/+r/6v/p/+n/5//m/+X/5f/l/+T/5P/k/+T/5P/k
/+T/5P/j/+P/4//j/+P/4//j/+P/4//j/+P/5P/i/+D/3f/b/9r/2v/f/+z/+/8OACUA
QwBkAIoAugDsABMBLgEqAQcB0gCmAH4AXgA8ABkA/v/s/93/zf/A/73/w//K/9L/1//Z
/9z/3v/e/97/3v/e/97/4P/g/+D/4f/h/+D/3v/f/9//3//f/+D/4P/g/+L/4v/i/+P/
4//j/+P/4//h/+H/4v/i/+L/4v/i/+P/5f/l/+b/5v/m/+b/5v/m/+f/5//n/+j/6P/p
/+n/6f/q/+r/6//r/+z/7f/u/+7/7v/w//H/8f/y//P/9P/1//f/+P/5//r//P/9////
AAACAAMABgAHAAsADAANAA4AEQARABIAFAAVABYAGAAZABoAGwAcAB0AHQAdAB4AHgAg
ACAAIAAgAB4AHgAeAB0AHAAbABoAGQAWABUAFAASABIAEAAOAA0ACwAJAAcABgACAAAA
///9//v/+f/5//j/+P/3//b/9f/0//P/8v/x/+7/7v/u/+7/7v/u/+7/7P/q/+v/6//r
/+v/6//r/+v/6//s/+3/7v/s/+z/7P/s/+3/7f/t/+3/7f/t/+3/7f/t/+3/7f/t/+3/
7f/t/+3/7f/u/+7/7v/u/+7/7v/u//D/7//v/+//7v/u/+7/7v/t/+3/7f/t/+3/7f/t
/+3/7f/t/+z/7P/s/+z/7P/s/+z/7P/s/+z/7P/s/+z/7P/t/+3/7f/t/+r/6v/q/+r/
6v/q/+r/6v/s/+z/7P/s/+r/6v/q/+r/7P/s/+z/7P/s/+r/6v/q/+r/6v/q/+r/6f/p
/+n/6f/p/+n/6f/p/+r/6v/q/+z/7f/t/+3/7f/t/+7/7v/v/+//7v/u/+7/7v/v/+//
7//v/+//7//u/+//8f/x//T/9f/2//f/9//3//f/9f/y//H/8P/v//H/8P/w//D/8P/w
/+7/7f/q/+r/6v/p/+v/6f/o/+f/5f/l/+T/5P/k/+T/5P/k/+T/5P/j/+P/4//j/+P/
4//j/+P/4//j/+P/4v/i/+L/3//d/9z/2v/b/+L/7/8AABMAKwBKAGoAkgDCAO0AEgEm
AR8B/ADOAKQAgABgADsAGgACAPH/3f/I/7v/t/+8/8b/zf/T/9b/2P/a/9z/3P/c/9r/
2v/a/9z/2//b/9z/3P/d/93/3f/d/97/3v/e/+D/4P/g/+H/3//f/9//3//f/9//4P/g
/+D/4P/g/+H/3//f/+D/4P/i/+L/4v/i/+P/4//j/+T/5P/l/+X/5f/k/+T/5f/l/+b/
5//o/+j/6P/q/+v/6//s/+3/7v/v//H/8v/z//T/9P/1//f/+P/4//n//P/9////AAAB
AAIABwAHAAgACgALAAwADgAPAA4ADwAQABEAEwATABQAFAAUABQAFAAUABQAFAAUABMA
EgARABAADwAOAA0ADAAKAAgABgAEAAMAAQD///3//P/6//j/9//1//H/7//v/+7/7P/r
/+r/6f/o/+f/5v/l/+T/5P/k/+T/4v/i/+L/4P/e/9//3//f/9//3//f/9//4P/g/+D/
4P/e/97/3v/e/9//3//f/9//3//f/9//3//f/9//3//f/9//3//f/9//3f/e/97/3v/e
/97/3v/e/97/3f/d/93/3v/e/97/3v/f/9//3//f/9//3//f/9//3f/d/9z/3P/c/9z/
3P/c/9z/3P/c/9z/3P/c/9z/3P/d/93/3f/d/9z/3P/c/9z/2v/a/9r/2v/a/9r/2v/a
/9r/2v/a/9r/2v/a/9r/2v/a/9j/2P/Y/9j/2v/Z/9n/2f/Z/9n/2f/Z/9n/2v/a/9r/
2v/b/9v/2//d/93/3v/e/93/3f/c/9z/3v/e/9//3//f/9//3//f/97/3//h/+H/4v/j
/+T/5f/n/+f/5//l/+T/4//i/+H/4f/g/+D/4P/g/+D/3v/d/9r/2v/a/9n/2//Z/9j/
1//X/9f/1v/W/9b/1v/W/9b/1v/W/9X/1f/V/9X/1f/V/9P/0//T/9P/0//U/9L/0v/R
/8//zv/O/9H/2v/n//r/DwApAEYAZgCQAL4A5wAEARAB/wDYAKgAfgBcADoAFQD2/+T/
0//B/7D/p/+n/67/uP+//8X/yP/K/8z/zv/O/8z/zv/M/87/zv/P/9H/0v/Q/9H/0f/R
/9H/0v/S/9L/0v/S/9L/0//T/9P/0//T/9P/0//U/9T/1P/U/9T/1f/V/9X/1v/W/9b/
1v/W/9b/1//X/9f/2P/W/9f/1//X/9j/2P/Z/9n/2v/b/9z/3P/c/97/3//f/+D/4f/i
/+P/4//k/+X/5v/o/+n/6//s/+z/7f/w//H/8//0//X/9v/5//n/+v/8////AAACAAMA
BAAFAAYABwAHAAcACAAIAAgACAAIAAgABgAGAAYABQAGAAUABAADAAIAAQAAAP7//P/6
//j/9//1//P/8f/w/+7/7P/r/+n/5//l/+X/5P/i/+H/4P/f/97/3f/c/9v/2P/Y/9j/
2P/Y/9j/2P/W/9T/1f/V/9X/1f/V/9X/1f/U/9T/1P/U/9T/1P/U/9T/1f/V/9X/1f/V
/9X/1f/V/9X/1f/V/9X/1f/V/9X/1f/T/9T/1P/U/9T/1P/U/9T/1P/T/9P/0//U/9T/
1P/U/9P/0//T/9P/0//T/9P/0//V/9X/1P/U/9L/0v/S/9L/0v/S/9L/0v/Q/9D/0P/Q
/9H/0f/R/9H/0P/Q/9D/0P/Q/9D/0P/Q/9D/0P/Q/9D/zv/O/87/zv/O/87/zv/O/87/
zv/O/87/zv/O/8z/y//L/8v/zf/N/83/zf/L/8z/zP/M/87/z//P/8//z//P/9D/0P/R
/9H/0P/Q/9D/0P/R/9H/0f/R/9H/0f/Q/9H/0//T/9T/1f/W/9f/1//X/9f/1f/U/9P/
0v/R/8//zv/O/87/zv/O/8z/y//K/8r/yv/J/8n/x//G/8X/w//D/8L/wv/C/8L/wv/C
/8L/wv/B/8H/w//D/8P/w//B/8H/wf/B/8H/wv/A/77/u/+5/7j/uP+7/8T/0f/i//f/
EQAwAFIAfACuANsA+gAGAfMAxgCSAGYAQgAgAPv/3P/I/7n/qf+a/5P/lf+c/6b/r/+x
/7T/tP+4/7j/tv+2/7b/tv+2/7b/t/+3/7j/uP+5/7n/uf+5/7r/uv+6/7j/uP+4/7n/
uf+5/7n/uf+5/7n/uv+6/7r/uv+6/7v/uf+5/7r/uv+6/7r/uv+6/7v/u/+7/7z/vP+9
/73/vf++/77/v/+//77/v//A/8D/wP/C/8P/w//E/8X/xv/H/8f/yP/J/8r/zP/N/8//
0P/Q/9H/1P/V/9f/2P/Z/9r/3//f/+D/4v/j/+T/5v/n/+b/5//o/+n/6//r/+z/7P/s
/+z/7P/s/+z/7P/s/+v/6P/n/+b/5f/k/+P/4v/g/97/3P/a/9n/1f/T/9H/0P/O/8z/
y//J/8X/w//D/8L/wv/B/8D/v/++/73/vP+7/7r/uv+6/7r/uP+4/7j/tv+2/7f/t/+3
/7f/t/+3/7f/tv+2/7b/tv+2/7b/tv+2/7X/tf+1/7X/tf+1/7X/tf+1/7X/tf+1/7X/
tf+z/w==
         </WaveFormData>
      </LeadData>
   </Waveform>
</RestingECG>
