# Supplementary material for: Detection of Left Atrial Enlargement Using a Convolutional Neural Network-Enabled Electrocardiogram
Source: Front Cardiovasc Med. 2020 Dec 17;7:609976. doi: 10.3389/fcvm.2020.609976 (PMC7773668; doi:10.3389/fcvm.2020.609976)
Supplement: Supplementary file 2 [file Data_Sheet_2.ZIP › normal1/1802010620_10370_00000018.XML]

<?xml version="1.0" encoding="Windows-1252"?>
<!DOCTYPE RestingECG SYSTEM "restecg.dtd">
<RestingECG>
   <PatientDemographics>
      <PatientID>1802010620</PatientID>
      <PatientAge>86</PatientAge>
      <AgeUnits>Years</AgeUnits>
      <Gender>Female</Gender>
      <PatientLastName>guohuilian</PatientLastName>
   </PatientDemographics>
   <TestDemographics>
      <DataType>Resting</DataType>
      <Site>1</Site>
      <AcquisitionDevice>MAC55</AcquisitionDevice>
      <Status>Unconfirmed</Status>
      <Priority>Normal</Priority>
      <AcquisitionTime>10:09:16</AcquisitionTime>
      <AcquisitionDate>09-24-2015</AcquisitionDate>
      <CartNumber>1</CartNumber>
      <AcquisitionSoftwareVersion>009C</AcquisitionSoftwareVersion>
      <XMLSourceVersion>MAC5000 v1.0</XMLSourceVersion>
   </TestDemographics>
   <RestingECGMeasurements>
      <VentricularRate>79</VentricularRate>
      <AtrialRate>79</AtrialRate>
      <PRInterval>152</PRInterval>
      <QRSDuration>78</QRSDuration>
      <QTInterval>422</QTInterval>
      <QTCorrected>483</QTCorrected>
      <PAxis>70</PAxis>
      <RAxis>79</RAxis>
      <TAxis>45</TAxis>
      <QRSCount>13</QRSCount>
      <QOnset>230</QOnset>
      <QOffset>269</QOffset>
      <POnset>154</POnset>
      <POffset>210</POffset>
      <TOffset>441</TOffset>
      <ECGSampleBase>500</ECGSampleBase>
      <ECGSampleExponent>0</ECGSampleExponent>
   </RestingECGMeasurements>
   <Diagnosis>
      <Modality>Resting</Modality>
         <StatementCount>2</StatementCount>
         <LabelText>12SL ��ϳ���</LabelText>
      <DiagnosisStatement>
         <StmtFlag>ENDSLINE</StmtFlag>
         <StmtText>�������</StmtText>
      </DiagnosisStatement>
      <DiagnosisStatement>
         <StmtFlag>ENDSLINE</StmtFlag>
         <StmtText>���� ECG</StmtText>
      </DiagnosisStatement>
   </Diagnosis>
   <Waveform>
      <WaveformType>Rhythm</WaveformType>
      <WaveformStartTime>0</WaveformStartTime>
      <NumberofLeads>8</NumberofLeads>
      <SampleType>CONTINUOUS_SAMPLES</SampleType>
      <SampleBase>500</SampleBase>
      <SampleExponent>0</SampleExponent>
      <HighPassFilter>16</HighPassFilter>
      <LowPassFilter>150</LowPassFilter>
      <ACFilter>NONE</ACFilter>
      <LeadData>
         <LeadByteCountTotal>10000</LeadByteCountTotal>
         <LeadTimeOffset>0</LeadTimeOffset>
         <LeadSampleCountTotal>5000</LeadSampleCountTotal>
         <LeadAmplitudeUnitsPerBit>4.88</LeadAmplitudeUnitsPerBit>
         <LeadAmplitudeUnits>��V</LeadAmplitudeUnits>
         <LeadHighLimit>2147483647</LeadHighLimit>
         <LeadLowLimit>268435456</LeadLowLimit>
         <LeadID>I</LeadID>
         <LeadOffsetFirstSample>0</LeadOffsetFirstSample>
         <FirstSampleBaseline>0</FirstSampleBaseline>
         <LeadSampleSize>2</LeadSampleSize>
         <LeadOff>FALSE</LeadOff>
         <BaselineSway>FALSE</BaselineSway>
         <ExcessiveACNoise>FALSE</ExcessiveACNoise>
         <MuscleNoise>FALSE</MuscleNoise>
         <LeadDataCRC32>2839628512</LeadDataCRC32>
         <WaveFormData>
8P/w//D/8P/x//L/8//0//b/9v/2//b/9v/2//b/9v/4//j/+P/4//j/+P/4//j/9v/2
//b/9v/3//j/+f/6//n/+P/3//b/+P/4//j/+P/6//r/+v/6//r/+v/6//r//P/8//z/
/P/8//z//P/8//7//v/+//7//v/+//7//v8AAAAAAAAAAAAAAAAAAAAAAgACAAIAAgAC
AAIAAgACAAQABAAEAAQABgAGAAYABgAIAAgACAAIAAkACgALAAwADgAOAA4ADgAQABAA
EAAQABEAEgATABQAFQAWABcAGAAaABoAGgAaABwAHAAcABwAHAAcABwAHAAeAB4AHgAe
AB4AHgAeAB4AHAAcABwAHAAbABoAGQAYABcAFgAVABQAEQAQAA8ADgALAAoACQAIAAUA
BAADAAIAAAAAAAAAAAD+//7//v/+//z//P/8//z/+v/6//r/+v/4//j/+P/4//j/+P/4
//j/9v/2//b/9v/2//b/9v/2//b/9v/2//b/9P/0//T/9P/2//b/9v/2//b/9v/2//b/
9v/2//b/9v/4//j/+P/4//j/+P/4//j/+P/4//j/+P/4//j/+P/4//r/+v/6//r/+v/6
//r/+v/8//z//P/8//r/+v/6//r/+v/6//r/+v/6//r/+v/6//r/+v/6//r/+v/6//r/
+v/6//r/+v/6//j/+P/4//j/+P/4//j/+P/4//j/+P/4//j/+P/4//j/+P/4//j/+P/4
//j/+P/5//n/+P/4//j/+P/4//j/9v/4//j/+P/4//r/+v/6//r/+P/4//j/9//3//j/
+P/4//n/+f/6//r//f/9//3//f/+/wAAAAAAAAAAAgADAAQABQAGAAYABQAEAAMAAwAD
AAMAAQD///3/+v/4//j/9//2//X/9f/1//T/9P/0//L/9P/0//T/9P/0//T/9P/0//X/
9f/1//X/8//z//P/8//x//H/8f/x//P/8//x//D/7v/w//T/9////wcAFAAgACoAMAA2
ADkAMwAlAAwA7//Z/8v/w//A/8L/xP/J/9L/2f/b/+L/6f/s/+//8f/y//P/9P/0//P/
8//1//X/9f/1//b/9P/0//X/9f/1//X/9f/1//X/9f/2//b/9v/2//b/9v/4//j/+P/4
//f/9//3//f/9//4//j/9//5//r/+v/6//r/+//7//v/+//7//v//P/8//z//P/9//3/
/f/9//3//v/+//7//v/+//////8BAAEAAQABAAEAAgACAAIAAgADAAQABQAGAAQABAAE
AAUACAAJAAkACgAJAAoACwAMAA4ADgAPAA8ADwAQABEAEgASABIAFAAVABYAFgAXABgA
GQAZABsAGwAcABwAHAAdAB0AHQAdAB0AHQAdAB0AHgAgACAAHwAfAB8AHQAcABwAHQAb
ABoAGAAVABQAEwAQAA8ADQANAAwACgAJAAcABwAFAAQAAwABAAAAAAAAAP///v/9//z/
+//5//n/+f/3//f/9//3//f/9v/2//b/9f/1//X/9P/0//T/9P/0//T/9P/0//P/8//0
//T/8//z//X/9f/1//X/9f/1//X/9v/2//X/9f/1//b/9v/2//b/9v/2//f/9//5//n/
+f/5//f/+P/4//j/+P/4//j/+P/3//f/9//3//n/+v/6//n/+f/6//r/+v/6//r/+v/6
//r/+v/6//n/+f/6//r/+v/6//n/+f/5//f/+f/5//f/+P/4//n/+f/5//n/+f/5//n/
+f/3//f/+P/4//j/+P/4//j/+P/4//j/+f/5//j/+P/4//j/+P/4//b/+P/4//j/+P/4
//j/+P/4//j/+P/4//f/9//4//j/+v/7//v//P/8//3//f/9//3//v8AAAAA/v/+/wAA
AQAEAAcACAAIAAcABgAFAAUABQADAAEA///7//r/+P/4//f/9v/1//X/9f/0//T/9P/y
//T/9P/0//T/9P/0//T/8v/x//H/8f/z//P/8//z//P/8//z//P/8//1//P/8//y//D/
8P/y//f//f8FABIAIAAqADIANgA7ADsAKwAUAPf/3f/P/8n/xP/A/8D/x//O/9X/2//g
/+f/7P/v//H/9P/z//T/9P/1//X/9//1//X/9f/2//b/9v/3//f/9//3//f/9//5//n/
+v/6//j/+P/4//j/+P/4//j/+P/5//n/+f/5//v//P/8//v/+//8//z//P/6//v/+//7
//3//f/9//7//v/+//7//////////////wAAAAAAAAAA/v//////AQABAAEAAQABAAQA
BAAEAAQABQAGAAcACAAIAAgACAAJAAoACwALAAwACwAMAA0ADgAQABAAEQARABEAEgAT
ABQAFgAWABgAGQAYABgAGQAaABsAGwAdAB0AIAAgACAAIQAfAB8AHwAfACEAIQAhACIA
IgAiACEAIQAhAB8AHgAeAB0AGwAaABgAGQAYABcAFAARAA8ADwAOAAwACwAJAAkABwAG
AAUAAwACAAIAAgABAAAA///+//3/+//7//v/+f/5//n/+f/5//j/+P/4//f/9//3//b/
9v/0//T/9P/0//b/9v/1//X/9P/0//P/8//1//X/9f/1//X/9f/1//b/9v/1//X/9f/2
//b/9v/2//b/9v/3//f/9//3//f/9//5//r/+v/6//r/+v/6//r/+f/5//n/+f/7//z/
/P/7//n/+v/6//r//P/8//z//P/6//r/+v/5//v//P/8//z/+//5//j/9//5//n/+P/6
//r/+v/6//j/+P/4//j/+f/5//j/+P/4//j/+P/4//b/+P/4//j/+P/4//j/+P/6//r/
+v/6//f/9//4//j/+P/5//n/+v/6//v/+//7//3//v8AAAAA/v/+/wAAAQAEAAcACAAI
AAUABAADAAMABQADAAEA//////7//P/8//n/+P/3//f/9f/0//T/9P/0//b/9v/2//T/
9P/0//T/9v/1//X/9f/1//X/9f/1//X/9f/1//X/8//z//P/9f/y//D/8v/y//X/+f8B
AAwAGAAkAC4ANgA9AD8AOQAkAAcA7f/Z/8n/xP/G/8b/xf/I/9H/2f/e/+P/6P/t//P/
9P/z//T/+P/5//f/9//3//f/9//4//j/+P/5//n/9//3//f/9//3//f/+P/4//j/+P/4
//j/+P/4//j/+P/7//v/+//7//v//P/8//v/+//8//z//P/8//3//f/9//v/+//7//z/
/P/8//z//f///////////wAAAAAAAAAAAAABAAEAAwABAAEAAQABAAIAAgACAAIABQAG
AAcACAAGAAYABgAHAAYABwAHAAgACQAKAAsADAAOAA4ADwAPAA8AEAARABIAFAAUABYA
FwAWABYAFwAYABkAGQAbABsAHAAcABwAHQAfAB8AHwAfAB0AHQAdAB4AHgAeAB0AHQAd
ABsAGgAaABsAGQAYABYAFwAWABUAEgARAA8ADwAOAAwACwAJAAkABQAEAAMAAQACAAIA
AgABAAAA///+//3/+//7//v/+f/5//n/+f/5//j/+P/4//f/9//3//b/9v/2//b/9v/2
//b/9v/1//X/9v/2//X/9f/3//f/9//3//f/9//3//j/+P/3//f/9//4//j/+P/4//b/
9v/3//f/+f/5//n/+f/5//r/+v/6//r/+v/6//r/+//7//v/+//5//r/+v/5//n/+v/6
//r/+v/6//r/+v/6//r/+v/5//n/+v/6//r//P/7//v/+//5//j/+P/4//j/+P/6//r/
+v/6//n/+f/4//j/+P/4//j/+P/4//r/+v/6//j/+P/4//j/+P/4//j/+P/5//n/+v/6
//j/+f/5//r//P/9//3//f/9//7/AAAAAP///v//////AAADAAQABAAFAAQAAwADAAMA
AQD///3/+//6//j/+P/3//b/9f/1//X/9P/0//T/8v/0//T/9P/0//T/9P/0//T/8//z
//P/9f/1//X/9f/z//P/8//z//P/9f/1//P/8P/w//L/9P/3//3/BwASAB4AKAAwADYA
OQA3ACsAEgDz/93/0f/J/8L/wP/E/8f/0P/X/9v/4P/n/+7/8//z//L/8//0//b/9//1
//X/9f/1//X/9v/2//b/9//3//f/9//3//f/9f/1//b/9v/4//j/+P/4//r/+v/6//r/
+f/5//n/+f/7//z//P/7//n/+v/6//r/+v/7//v/+//9//3//f/+//z//P/8//3/////
///////+//7//v/+//7//////wEAAQABAAEAAQACAAIAAgACAAMABAAFAAYABgAGAAYA
BwAIAAkACQAKAAkACgALAAwADAAMAA0ADQAPABAAEQASABIAEgAUABUAFgAWABcAGAAX
ABcAGQAZABoAGgAaABsAHQAdAB0AHQAbABsAGwAcABwAHAAbABsAHQAbABoAGgAZABcA
FgAUABMAEgARAA4ADQALAAsACgAIAAcABQAFAAMAAgABAP//AAAAAAAA///+//3//P/7
//v/+//7//n/+f/5//n/+f/2//b/9v/1//f/9//2//b/9v/2//b/9v/2//b/9f/1//T/
9P/z//P/9f/1//X/9f/1//X/9f/2//b/9f/1//X/9P/0//T/9P/2//b/9//3//f/9//3
//f/9f/2//b/9v/4//j/+P/4//n/+f/5//n/+f/6//r/+f/5//r/+v/6//r/+v/6//r/
+P/4//j/9//5//r/+v/6//j/9//5//r/+v/6//r/+v/4//j/+P/4//n/+f/4//j/+v/6
//r/+v/2//j/+P/4//r/+v/6//r/+f/4//f/9v/3//f/+P/4//j/+f/5//r/+v/7//v/
+//7//z//v/+//z//P/+////AgAFAAYABgADAAIAAQABAAEA///9//v/+//6//j/+P/3
//b/9f/1//P/8v/y//L/8f/0//X/9v/1//T/8//y//T/8//z//P/8//z//P/8//z//P/
8//z//P/8//z//P/8P/u//L/9P/5/wMADQAWACAAKAAuADQANwAvAB0AAADn/9f/zf/F
/8L/xv/K/9H/2P/d/+H/5v/r/+7/8f/x//T/9f/0//b/9f/1//X/9f/1//X/9v/2//b/
9//3//f/9//3//f/9//3//j/+P/2//b/9v/2//b/9v/2//b/+f/5//n/+f/5//r/+v/5
//n/+v/6//r/+v/7//v/+//5//n/+f/6//z//P/8//3//f/9//3//f/+//7//v/+//7/
/////wEAAQABAAEAAQACAAIAAgACAAMABAAFAAYABAAEAAQABQAIAAkACQAKAAkACgAL
AAwADAAMAA0ADQARABIAEwAUABQAFAAWABcAFgAWABcAGAAbABsAHQAdABwAHAAcAB0A
HwAfAB8AHwAfAB8AHwAgAB4AHgAdAB0AHQAbABoAGgAbABkAGAAWABUAFAATABAADwAN
AA0ADAAKAAkABwAHAAMAAgABAP//AAAAAAAA///+//3//P/7//3//f/9//v/+f/5//n/
+f/6//r/+v/5//n/+f/4//j/+P/4//j/+P/4//j/9//3//j/+P/3//f/9//3//f/9//3
//f/9//4//b/9f/1//X/+P/4//j/+P/4//j/+f/5//f/9//3//f/9//4//j/+P/4//j/
+P/4//n/+f/5//n/+f/6//r/+f/5//r/+v/6//r/+v/6//r/+v/6//r/+f/5//r/+v/6
//r/+//5//n/+v/6//r/+v/6//r/+v/6//r/+f/5//j/+P/6//r/+v/6//b/+P/4//j/
+v/6//r/+v/6//r/+v/6//f/9//4//j/+v/7//v//P/8//3//f/9//3//v8AAAAA/v/+
/wAAAQACAAUABgAGAAUABAADAAMAAQD///3/+//7//r/+P/4//f/9v/1//X/9f/0//T/
9P/y//T/9P/0//T/9P/0//T/9P/z//P/8//z//P/8//z//X/9f/1//X/9f/z//P/8//w
//D/8v/0//v/BQAPABoAJgAuADIANgA1ACsAFQD6/+H/0//L/8f/xv/G/8r/0f/Y/93/
4f/o/+3/8P/z//P/9P/1//T/9v/3//X/9f/1//X/9f/2//b/9v/3//f/9//3//f/9//5
//n/+v/6//j/+P/4//j/+v/6//r/+v/5//n/+f/5//n/+v/6//n/+f/6//r/+v/8//3/
/f/9//3//f/9//7//P/8//z//f/9//3//f/9//7//v/+//7//v//////AQABAAEAAQAB
AAIAAgACAAIAAwAEAAUABgAGAAYABgAHAAgACQAJAAoACwAMAA0ADgAOAA4ADwAPABEA
EgATABQAFAAUABYAFwAYABgAGQAaABsAGwAdAB0AHgAeAB4AHwAhACEAIQAhACEAIQAh
ACIAIAAgAB8AHwAfAB0AHAAcABsAGQAYABYAFQAUABMAEAAPAA0ADQAMAAgABwAFAAUA
BQAEAAMAAQAAAAAAAAD///7//f/8//v/+//7//v/+f/7//v/+//7//j/+P/4//f/+f/5
//j/+P/2//b/9v/2//b/9v/1//X/+P/4//f/9//1//X/9f/1//X/9f/1//b/9v/1//X/
9f/2//b/9v/2//b/9v/3//f/9//3//f/9//3//j/+P/4//j/+P/4//j/+//7//v/+//6
//r/+f/3//f/+P/4//j/+P/4//j/+P/6//r/+v/5//n/+v/6//r/+v/5//n/+f/5//v/
+//3//j/+P/4//j/+P/6//r/+v/6//n/+f/4//j/+v/6//r/+v/4//r/+v/6//r/+v/6
//r/+v/6//r/+v/5//n/+v/6//j/+f/5//r//P/9//3//f/9//7/AAAAAAAAAAACAAMA
BAAHAAgACAAJAAgABwAHAAUAAwABAP///f/8//r/+v/5//j/9//3//f/9v/2//b/9P/2
//b/9v/0//T/9P/0//b/9f/1//X/8//z//P/8//z//P/8//z//P/8//1//P/8v/w//D/
8v/1//v/AwASAB4AKAAuADYAPQA7AC8AGAD//+f/1//N/8T/wP/E/8n/0P/Z/93/4P/n
/+7/8f/x//L/8//2//T/9f/3//n/9//3//f/+P/4//j/+f/5//f/9//3//f/9//3//j/
+P/6//r/+v/6//r/+v/6//r/+f/5//n/+f/7//z//P/7//v//P/8//z//P/9//3//f/9
//3//f/+//7//v/+//////////////8AAAAAAAAAAP7//////wEAAwADAAMAAwAEAAQA
BAAEAAUABgAHAAgABgAGAAYABwAIAAkACQAKAAkACgALAAwADQAOABAAEQATABQAFQAW
ABYAFgAYABkAGgAaABsAHAAbABsAHQAdAB8AIAAhACMAIwAjACMAIwAjACMAIwAkACQA
JAAjACMAIwAhACAAIAAfAB0AHAAaABcAFgAVABIAEQAPAA8ADgAMAAsACQAJAAcABgAF
AAMAAAAAAAAA//8AAP///v/9//3//f/9//v/+//7//v/+//6//r/+v/5//n/+f/4//j/
+P/4//j/+P/4//j/9//3//j/+P/3//f/9//3//f/9//3//f/9//4//j/9//3//f/9v/2
//b/9v/2//b/9//3//n/+f/5//n/9//4//j/+P/6//r/+v/6//v/+//7//v/+f/6//r/
+f/5//r/+v/6//r/+v/6//r//P/8//z/+//7//z//P/8//r/+//6//r/+v/6//r/+v/6
//r/+v/7//v/+v/6//r/+v/6//r/+P/6//r/+v/6//r/+v/6//j/+P/4//j/+f/5//r/
+v/8//3//f/+//3//f/8//v//f/+/wAAAAAAAAAAAgADAAQABwAIAAgABwAGAAUABQAF
AAMAAQD///3//P/6//r/+f/4//f/9//3//b/9v/2//b/+P/4//j/9//2//X/9P/1//X/
9v/3//b/9f/0//P/9f/1//X/9f/x//P/9f/z//D/8P/y//T/+f8BAAkAFAAgACoAMgA6
AD8APQAvABgA+f/d/8//y//I/8b/xv/J/9L/2//d/+L/6f/w//H/8//2//X/9v/2//f/
9f/1//b/9//4//r/+P/4//n/+f/5//n/+f/5//n/+f/6//r/+v/6//r/+v/8//z//P/8
//v/+//7//v/+//8//z/+//7//z//P/8//7//////////f/9//3//v/+//7//v//////
////////AAAAAAAAAAAAAAEAAQADAAUABQAFAAUABAAEAAQABAAFAAYABwAIAAgACAAI
AAkACgALAAsADAANAA4ADwAQABAAEAARABEAEwAUABUAFgAWABYAGAAZABoAGgAbABwA
HQAdAB8AHwAgACAAIAAhAB8AHwAfAB8AIQAhACEAIgAiACIAIQAhAB8AHQAcABwAGwAZ
ABgAFgAVABQAEwAQAA8ADQANAAwACgAJAAcABwAFAAQAAwABAAIAAgACAAEA/v/9//z/
+//9//3//f/7//v/+//7//v/+v/6//r/+f/3//f/9v/2//j/+P/4//j/+P/4//f/9//2
//b/9f/1//f/9//3//f/9//3//f/+P/4//f/9//3//j/+P/4//j/+v/6//v/+//5//n/
+f/5//v//P/8//z//P/8//z//P/7//v/+//7//3//v/+//3/+//8//z//P/8//z//P/8
//z//P/8//v//f/8//z//P/8//z//P/8//z//P/8//3//f/8//z//P/8//z//P/6//z/
/P/8//r/+v/6//r/+v/6//r/+v/7//v//P/8//r/+//7//z//v///////////wAAAgAC
AAAAAAACAAMAAgAFAAYABgAFAAQAAwADAAQAAwACAAEA///+//z//P/7//r/+f/5//f/
9v/2//b/9v/4//j/+P/2//b/9v/2//b/9f/1//X/9f/1//X/9f/1//X/9f/1//X/9f/3
//X/8v/y//L/8v/1//v/AwAOABgAJAAsADQAPQA/ADcAJgALAO//2f/N/8j/xv/G/8f/
zv/Z/9//4v/l/+z/8//1//T/9f/4//j/9//3//f/+f/5//n/+v/6//r/+//7//v/+//7
//v//f/9//7//v/8//z//P/8//r/+v/6//r/+//7//v/+//7//z//P/7//v//P/8//z/
/v////////////////8AAP7//v/+//////////////8CAAIAAgACAAAAAQABAAMABQAF
AAUABQAGAAYABgAGAAUABgAHAAgACAAIAAgACQAKAAsACwAMAA0ADgAPABAAEAAQABEA
EQATABQAFQAWABYAFgAYABkAGgAaABsAHAAdAB0AHwAfACAAIAAgACEAIQAhACEAIQAh
ACEAIQAiACIAIgAhACEAIQAfAB4AHgAdABsAGgAYABcAFgAVABIAEQAPAA8ADgAMAAsA
CQAJAAcABgAFAAMABAAEAAQAAwAAAP///v/9//////////3/+//7//v/+//6//r/+v/5
//v/+//6//r/+P/4//j/+P/6//r/+f/5//j/+P/3//f/9//3//f/9//5//n/+f/6//j/
9//3//f/+P/4//j/+P/4//j/+f/5//n/+f/5//n/+f/6//r/+v/6//r/+v/6//3//f/9
//3//f/+//7//f/7//z//P/8//z//P/8//z//P/8//z/+//9//7//v/+//7//f/9//3/
///9//3////8//r/+v/6//r//P/8//z//P/9//3//P/8//z//P/8//z/+v/8//z//P/8
//z//P/8//z//P/8//z/+//7//z//P/8//3//f/+//7///////////8AAAIAAgACAAIA
BAAFAAYACQAKAAoACQAIAAcABwAHAAUAAwABAAEAAAD+//7/+//6//n/+f/5//j/+P/4
//b/+P/4//j/+P/4//j/+P/4//f/9//3//f/9//3//f/9//3//f/9//5//f/9f/1//b/
9v/0//b/9////wcAEAAcACgALgA0ADsAPQAzAB4AAwDr/9n/z//K/8r/yv/P/9j/4f/j
/+b/6//w//P/9//4//f/9v/4//f/9//7//n/+f/5//r/+v/6//v/+//7//v/+//7//v/
+//8//z//P/8//z//P/8//z//P/8//3//f/9//3/+//8//z/+//8//7///8AAP/////+
//3/////////AAAAAAAAAAABAAEAAQABAAEAAgACAAIAAgAAAAEAAQADAAEAAQABAAEA
BAAEAAQABAAFAAYABwAIAAgACAAIAAkACAAJAAkACgALAAwADQAOABAAEAARABEAEQAS
ABMAFAAUABQAFgAXABoAGgAbABwAGwAbAB0AHQAeAB4AHgAfAB8AHwAfAB8AIQAhACEA
IgAiACIAIQAhAB8AHQAcABwAHQAbABoAGAAXABYAFQASABEADwAPAA4ACgAJAAcABwAH
AAYABQADAAIAAgACAAEAAAD///7//f/7//v/+//5//v/+//7//v/+v/6//r/+f/5//n/
+P/4//j/+P/4//j/+P/4//f/9//4//j/9//3//f/9//3//f/9//3//f/+P/4//f/9//3
//b/9v/2//b/+P/4//n/+f/3//f/9//3//f/+P/4//j/+P/4//j/+P/5//n/+f/5//n/
+v/6//n/+//8//z//P/6//r/+v/6//r/+v/6//n/+f/6//r/+v/8//v/+//7//n/+//7
//n/+v/6//3/+v/6//r/+v/6//r/+v/6//r/+//7//r/+v/8//z//P/8//r//P/8//z/
+v/6//r/+v/6//r/+v/6//v/+//8//z//P/9//3//v/+//////////3//v8AAAAAAAAA
AAIAAwAGAAkACgAKAAcABgAFAAUABwAFAAMAAQD9//z/+v/6//v/+v/5//n/9//2//b/
9v/2//j/+P/4//b/9v/2//b/9v/1//X/9f/1//X/9f/1//X/9f/1//X/9f/3//f/8//y
//L/9P/2//v/BQARABoAJAAsADQAPAA9ADUAIQAKAPH/3//R/8v/xv/I/8z/1f/c/9//
4//q/+//9P/1//X/9v/5//j/9v/5//n/+f/7//v/+//8//v/+v/6//n/+//7//v/+//7
//v//P/8//z//P/8//z//P/8//z//P/9//3//f/9//v//P/8//v/+//8//z//P/8//3/
/f/9//3//f/9//7/AAAAAAAAAQD//////////wAAAAAAAAAAAAABAAEAAwAFAAUABQAF
AAYABgAGAAYABQAGAAcACAAKAAoACgALAAwADQANAA4ADwAQABEAEgAQABAAEQARABUA
FgAXABgAGAAYABoAGwAcABwAHQAeAB8AHwAhACEAIgAiACIAIwAjACMAIwAjACUAJQAl
ACYAJAAkACMAIwAjACEAIAAgAB8AHQAcABoAGQAYABcAFAATABEAEQAQAA4ADQALAAsA
CQAIAAcABQAEAAQABAADAAIAAQAAAP//AQABAAEA///+//3//P/7//v//P/9//3//f/9
//z//P/6//r/+v/6//z//P/7//v/+v/6//n/+f/5//n/+f/5//n/+f/5//r/+v/5//n/
+f/8//z//P/8//r/+v/7//v/+//7//v/+//9//7//v/+//z//P/8//z//f/9//3//f/9
//7//v/9////AAAAAAAA/v/+//7//v/+//7//v/9//3//v/+//7/AAD////////9////
///9//7//v/////////+//7//v/+//7//v/+//7//v/9//3//P/8//z//P/8//z/+v/8
//z//P/+//7//v/+//z//P/8//z//f/9//7//v/8//3//f/+//7/////////AQACAAQA
BAAEAAQABgAHAAYACQAKAAoACwAKAAkACQAJAAcABQADAP///v/8//z/+f/4//f/9//5
//j/+P/4//b/+P/4//j/9v/2//b/9v/4//f/9//3//X/9f/1//X/9f/1//X/9f/3//f/
9//1//T/9P/2//j/+/8DAA8AHgAoADAANAA8AD8ANwAhAAYA7f/b/8//y//K/8b/zP/X
/9z/3f/j/+z/8f/y//P/9f/2//n/+P/4//n/+//7//n/+f/5//r/+v/6//v/+//7//v/
+//7//3//f/+//7//P/8//z//P/+//7//v/+/////////////v/+//3/+//9//7//v/+
/wAAAQABAAEAAQABAAEAAgAAAAAAAAABAAMAAwADAAMAAgACAAIAAgAEAAUABQAHAAcA
BwAHAAcACgAKAAoACgAJAAoACwAMAAwADAAMAA0ADAANAA0ADgARABIAEwAUABYAFgAX
ABcAFwAYABkAGgAcABwAHgAfACAAIAAhACIAIQAhACMAIwAmACYAJgAnACcAJwAnACcA
JwAnACcAKAAoACgAJwAnACcAJQAkACQAIwAhACAAHgAdABwAGwAYABcAFQAVABQAEgAR
AA8ADwALAAoACQAHAAYABgAGAAUABgAFAAQAAwADAAMAAwABAP///////////v/+//7/
/f///////v/+//z//P/8//z//P/8//v/+//8//z/+//7//3//f/9//3//f/9//3//v/8
//v/+//7//z//P/8//z//v/+////////////////////AAAAAAAAAAAAAAAAAAABAAEA
AQABAAEAAgACAAEAAQACAAIAAgACAAIAAgACAAAAAAAAAP////8AAAAAAAACAAEAAQAB
AP//AQABAP//AgAAAAEAAgAAAAAAAAAAAAAAAAAAAAAA//////7//v8AAAAAAAAAAP7/
AAAAAAAAAAAAAAAAAAAAAAAAAAAAAAEAAQACAAIAAAABAAEAAgAEAAUABQAFAAMABAAG
AAYACAAIAAoACwAKAA0ADgAOAA0ADAALAAsACwAJAAcABQADAAIAAAAAAP///v/9//3/
/f/8//z//P/6//z//P/8//z//P/8//z//P/7//v/+//7//v/+//7//v/+//7//v/+//9
//v/+//6//r/+v/8////CQAXACAALAA4AD4ARABJAEEAKwAOAPX/4f/V/8//zv/Q/9L/
1f/e/+P/5//u//X/9v/5//v//P/9//7//v//////AQABAAEAAQACAAAAAAABAAEA////
//////8BAAEAAgACAAIAAgACAAIAAgACAAIAAgADAAMAAwADAAMABAAEAAMAAwAEAAQA
BAAEAA==
         </WaveFormData>
      </LeadData>
      <LeadData>
         <LeadByteCountTotal>10000</LeadByteCountTotal>
         <LeadTimeOffset>0</LeadTimeOffset>
         <LeadSampleCountTotal>5000</LeadSampleCountTotal>
         <LeadAmplitudeUnitsPerBit>4.88</LeadAmplitudeUnitsPerBit>
         <LeadAmplitudeUnits>��V</LeadAmplitudeUnits>
         <LeadHighLimit>2147483647</LeadHighLimit>
         <LeadLowLimit>268435456</LeadLowLimit>
         <LeadID>II</LeadID>
         <LeadOffsetFirstSample>0</LeadOffsetFirstSample>
         <FirstSampleBaseline>0</FirstSampleBaseline>
         <LeadSampleSize>2</LeadSampleSize>
         <LeadOff>FALSE</LeadOff>
         <BaselineSway>FALSE</BaselineSway>
         <ExcessiveACNoise>FALSE</ExcessiveACNoise>
         <MuscleNoise>FALSE</MuscleNoise>
         <LeadDataCRC32>4168683947</LeadDataCRC32>
         <WaveFormData>
/P/8//z//P/4//b/9P/y//L/8v/y//L/8P/w//D/8P/w//D/8P/w//D/8P/w//D/8P/w
//D/8P/w//D/8P/w//D/8P/w//D/8P/w//D/8P/w//D/8P/w//L/8v/y//L/8v/y//L/
8v/y//L/8v/y//T/9P/0//T/9v/2//b/9v/4//j/+P/4//j/+P/4//j/+f/6//v//P/+
//7//v/+//7//v/+//7///8AAAEAAgACAAIAAgACAAMABAAFAAYABwAIAAkACgALAAwA
DQAOAA8AEAARABIAEwAUABUAFgAYABgAGAAYABkAGgAbABwAHgAeAB4AHgAgACAAIAAg
ACAAIAAgACAAIAAgACAAIAAeAB4AHgAeABsAGgAZABgAFwAWABUAFAARABAADwAOAAsA
CgAJAAgABwAGAAUABAABAAAA///+//z//P/8//z/+v/6//r/+v/4//j/+P/4//r/+v/6
//r/+f/4//f/9v/2//b/9v/2//b/9v/2//b/9v/2//b/9v/4//j/+P/4//j/+P/4//j/
+P/4//j/+P/4//j/+P/4//r/+v/6//r//P/8//z//P/8//z//P/8//z//P/8//z/+v/6
//r/+v/6//r/+v/6//r/+v/6//r/+P/4//j/+P/2//b/9v/2//b/9v/2//b/9v/2//b/
9v/2//b/9v/2//T/9P/0//T/9P/0//T/9P/0//T/9P/0//L/8v/y//L/8v/y//L/8v/0
//T/9P/0//L/8v/y//L/8v/y//H/8f/y//P/8//z//T/9f/3//j/+//7//v//P/8//3/
/f/9//v//f/+////AgAGAAkACQAJAAoACgAKAAwADwARABMAEwARAA4ACAADAAEA/v/8
//z/+v/4//b/8v/x/+//7f/v/+7/7v/u/+z/6//r/+r/6v/p/+j/6P/o/+j/6P/o/+r/
6v/p/+n/5//n/+f/5//n/+b/5v/m/+b/5f/k/+L/4f/g/97/4P/i/+P/7v/9/w0AHgAu
AD0ASQBTAFMASgA/ADIAKAAfABQABQD4//f/+f/2//X/9//5//n/9//z//L/8P/x/+//
8P/w/+7/7v/s/+v/6//s/+z/7P/s/+z/7P/r/+3/7f/t/+3/7f/t/+3/7f/u/+7/7v/u
/+7/7v/u/+7/7P/t/+3/7f/v/+//7//v//D/8P/w//D/8P/w//H/8f/y//L/8v/z//P/
8//z//P/9P/1//X/9f/2//b/9v/3//j/+P/4//n/+f/5//v/+//7//z//f/9//3//v/+
//7/AAABAAIAAgADAAQABQAGAAgACAAKAAsACwALAA4ADwAOAA8AEAARABIAFAAUABUA
FgAWABYAFwAWABcAGAAZABwAHAAcABwAHAAcABwAHgAeAB4AHgAeAB0AHQAcABwAHgAb
ABoAGQAYABcAFgAVABQAEwASABAADgANAAsACQAJAAcABgAEAAEAAAD///7//f/8//v/
+v/5//n/+f/5//f/9//3//f/9//3//b/9v/0//T/8//z//X/9f/1//X/9P/0//T/9P/0
//T/9P/z//P/9P/0//T/9P/0//T/9f/1//X/9P/0//T/9f/1//X/9f/1//f/9//3//f/
9//3//f/9//3//f/9//3//j/+P/4//j/+P/4//j/+P/3//f/9//4//j/+P/2//b/9v/2
//f/9//3//f/9f/1//X/9f/3//b/9v/2//T/9P/0//T/9f/1//X/9P/0//T/9P/0//T/
9v/0//L/9P/2//b/9v/2//T/9P/0//T/9P/0//T/9P/0//T/9P/z//P/9P/1//X/9f/2
//f/+f/6//v/+//7//7//v///////f/9////AAABAAQACAALAA0ADQAOAA4ADAAOABEA
EwAXABcAFQASAAoABwAFAAIAAAD+//z/+v/4//b/9f/z//H/8f/w//D/8v/w/+//7//s
/+z/6//q/+r/6v/q/+r/6v/q/+r/6f/p/+n/6f/p/+v/6//q/+r/6v/o/+f/5v/k/+P/
5P/i/+D/4v/j/+z/+/8LABgAKAA7AEkAUQBTAE4AQwA2ACoAIQAWAAcA/P/3//f/+P/3
//f/9//3//f/9f/y//L/8//x//D/8v/y//L/8P/v/+//8P/w//D/8P/w//D/7//x//H/
8f/x//H/8f/x//H/8f/w/+//7v/u/+7/7v/u//D/8f/x//H/7//v/+//7//y//L/8v/y
//L/8v/z//P/9P/0//T/9f/1//X/9f/1//b/9//3//f/+P/4//j/+f/6//r/+v/7//v/
+//9//3//f/+/////////wAAAAAAAAIAAwAEAAQABQAGAAcACAAIAAgACgALAAsACwAO
AA8AEAARABIAEwASABQAFAAVABYAFgAWABcAGAAZABoAGwAeAB4AHgAeAB4AHgAeACAA
IAAgACAAIAAfAB8AHgAeACAAHQAcABsAHAAbABoAGQAWABUAFAASABAADwANAAsACwAJ
AAgABgADAAIAAQAAAP///v/9//z//f/9//3//f/5//n/+f/5//n/+f/4//j/+P/4//f/
9//3//f/9//3//b/9v/2//b/9v/2//b/9f/3//j/+P/4//j/+P/4//n/9//3//b/9v/4
//n/+f/5//f/9//5//n/+f/5//n/+f/7//v/+//7//n/+f/6//r/+v/6//r/+v/4//j/
9//3//f/+P/4//j/+v/6//r/+v/5//n/+f/5//f/9//3//f/9//2//b/9v/4//j/+P/4
//j/+P/4//b/9v/2//b/9v/2//b/9v/2//b/9v/1//P/9P/1//X/9f/2//f/+f/7//3/
/v////7//v///////v/9//7//v///wIABgAJAAwADQAPABAAEAASABUAFwAZABkAFwAU
ABAADQALAAgABAACAAAA/v/8//r/+f/3//P/8//y//L/8P/u/+3/7f/t/+7/7v/u/+z/
7P/s/+z/7P/s/+z/6//r/+v/6//r/+3/7f/s/+z/7P/q/+f/5v/o/+f/5P/k/+T/5P/l
/+r/9f8FABQAJAA3AEkAVwBZAFYAUQBIADgAKQAiABUABAD3//X/9v/z/+//7f/t//H/
8//w//D/8//z//L/9P/0//T/8v/x/+//8P/w//D/8v/y//L/8f/v/+//7//v//H/8f/x
//H/8P/w//D/8P/y//L/8v/y//L/8//z//P/8//z//P/8//0//T/9P/0//T/9P/1//X/
9v/2//b/9//3//f/9//3//j/+f/5//n/+v/6//r/+//6//r/+v/7//3//f////////8A
AAEAAQADAAQABAAEAAQABQAGAAYABwAIAAkACgAKAAoADAANAA8ADwASABMAFAAVABYA
FwAXABgAFwAXABoAGgAaABsAGgAbABwAHQAgACAAIAAgAB4AHgAeACAAIgAiACIAIgAh
ACEAIAAgACIAHwAeAB0AHgAdABwAGwAYABcAFgAUABIAEQAPAA0ACwAJAAgABgAHAAYA
BQAEAAMAAgABAAAA/f/9//3//f/9//3//f/9//3//f/8//z/+v/6//n/+f/5//n/+f/5
//j/+P/4//j/+v/6//r/+f/5//r/+v/6//r/+v/6//v/+//7//r/+v/8//3//f/9//v/
+//9//3//f/9//3//f////////////3//f/+//7//v/+//7//v/8//z/+//7//v//P/8
//z//P/8//z//P/7//v/+//7//v/+//7//v/+//6//r/+v/6//j/+P/4//j/+P/4//j/
+P/4//j/+P/4//j/+P/4//j/9//3//j/+f/5//n/+v/7//3//v////////8AAAAAAQAB
AAEAAQADAAQABQAIAAwADwAPAA8AEAAQABIAFAAXABkAGQAZABcAFAAQAA0ACwAIAAQA
AgAAAP7//P/6//n/9//1//X/9P/0//L/8P/v/+//7v/u/+3/7P/u/+7/7v/u/+7/7v/u
/+3/7f/t/+3/7f/r/+v/6v/q/+r/6v/p/+b/5P/j/+L/4v/i/+T/6f/0/wEAEQAgADQA
RQBVAF8AYQBaAE8AQAAyACcAHAALAPz/9f/3//T/8f/v//H/9f/1//H/8v/y//H/8f/w
//L/8v/y//D/7//v//D/8P/w//L/8v/y//H/8f/x//H/8f/v/+//7//v//L/8v/y//L/
8v/y//L/8v/y//P/8//z//P/8//z//P/9P/0//T/9P/0//T/9f/1//b/9v/2//f/9//3
//f/9//2//f/9//3//j/+P/4//n/+v/6//r/+//7//v//f/9//3//v//////AQACAAIA
AgACAAMABAAEAAcACAAJAAoACAAIAAoACwANAA0AEAARABAAEQASABMAFAAWABYAFwAY
ABgAGAAZABoAGwAcAB0AIAAgACAAIAAgACAAIAAiACAAIAAgACAAIQAhACAAIAAgAB0A
HAAbABoAGQAYABcAFAATABIAEAAOAA0ACwAJAAkABwAGAAQAAwACAAEAAAD///7//f/8
//3//f/9//3/+f/5//n/+f/5//n/+P/4//j/+P/3//f/9//3//f/9//2//b/9v/2//b/
9v/2//X/9//4//j/+P/4//j/+P/5//f/9//2//b/+P/5//n/+f/7//v//f/9//v/+//7
//v/+//7//v/+//7//v//P/8//z//P/8//z//P/8//v/+//7//z//P/8//z//P/8//z/
+f/5//n/+f/5//n/+f/5//v/+v/6//r/+v/6//r/+v/4//j/+P/4//j/+P/4//j/+P/4
//j/9//3//j/+f/5//v//P/9////AAABAAEAAQAAAAAAAQABAAEAAQADAAQABQAIAAwA
DwAPAA8AEAAQABAAEgAVABcAGQAZABcAFAAMAAkABwAEAAQAAgAAAP7//P/6//n/9//1
//X/9P/0//L/8P/v/+//8P/w/+//7v/u/+7/7v/u/+7/7v/u/+3/7f/t/+3/7f/t/+3/
7P/s/+z/6v/p/+j/5P/j/+T/5P/k/+b/7f/4/wkAGQAqAD4ATQBXAF0AWQBQAEEANAAo
AB8AFgAHAP7/+//7//r/9//7//3//f/7//f/9P/0//X/8//0//L/8v/y//D/7//v//D/
8P/w//D/8P/w/+//7//v/+//7//x//H/8f/x//D/8P/w//D/8v/y//L/8v/w//H/8f/x
//P/8//z//P/8v/y//L/8v/y//L/8//z//b/9v/2//f/9//3//f/9//4//n/+f/5//r/
+v/6//v//P/8//z//f/9//3/////////AAABAAEAAQACAAIAAgAEAAUABgAGAAcACAAJ
AAoACgAKAAwADQAPAA8AEgATABIAEwAUABUAFgAYABgAGQAcABwAHAAdABwAHQAeAB8A
IAAgACAAIAAiACIAIgAkACQAJAAkACQAIwAjACIAIgAiAB8AHgAdABwAGwAaABkAFgAV
ABQAEgAQAA8ADQALAAkABwAGAAQAAwACAAEAAAD///7//f/8//v/+//7//v/+f/5//n/
+f/5//n/+P/4//j/+P/3//f/9//3//f/9//4//j/+P/4//b/9v/2//X/9f/2//b/9v/4
//j/+P/5//f/9//2//b/9v/3//f/9//3//f/+f/5//f/9//3//f/9//3//f/9//3//f/
+P/4//j/+P/4//j/+P/4//f/9//3//j/+P/4//j/+P/4//j/9//3//f/9//3//f/9//3
//n/+P/4//b/9v/4//j/+P/4//b/9v/2//b/9v/2//b/9v/2//b/9v/1//X/9v/3//f/
9//4//n/+//+/////////////v/+//3//////wEAAgAFAAgADAAPAA0ADQAOAA4ADgAQ
ABMAFQAWABUAEgAOAAgABQADAAAA/v/8//r/+P/4//b/9f/z//H/8f/w//D/8P/u/+3/
7f/u/+7/7f/s/+r/6v/q/+r/6v/q/+r/6f/p/+n/6f/p/+n/6f/o/+j/6P/m/+X/5P/i
/9//3v/e/+L/5P/r//j/CQAZACoAOgBJAFMAWQBTAEQANwAsACQAGwAOAP//+P/7//v/
+v/7//3////9//f/8//y//L/8f/x/+7/8P/w//D/7v/t/+3/7v/u/+7/7v/u/+7/7f/t
/+3/7f/t/+3/7f/t/+3/7v/u/+7/7v/u/+7/7v/u/+z/7f/t/+3/7f/t/+3/7f/u/+7/
7v/u//D/8P/x//H/8v/y//L/8//z//P/8//z//L/8//z//P/9P/0//T/9f/4//j/+P/5
//f/9//5//n/+f/6//v/+//7//z//P/8//7///8AAAAAAQACAAMABAAEAAQABgAHAAkA
CQAMAA0ADAANAA4ADwAQABIAEgATABYAFgAWABcAFgAXABgAGQAcABwAHAAcAB4AHgAe
ACAAIAAgACAAIAAfAB8AHgAeABwAGQAYABcAFgAVABQAEwAQAA8ADgAMAAoACQAHAAUA
BQADAAIAAAD///7//f/8//v/+v/5//j/9//3//f/9//1//X/9f/1//P/8//y//L/9P/0
//P/8//z//P/8//z//L/8v/y//L/8v/y//L/8f/x//L/8v/y//D/8P/w//H/8f/x//D/
8P/w//H/8f/x//H/8f/z//P/8f/x//H/8f/z//P/8//z//P/8//0//T/9P/0//T/9P/0
//T/8//z//P/9P/0//T/9P/0//T/9P/1//X/9f/1//P/8//z//P/9f/0//T/9P/0//T/
8v/0//L/8v/y//L/8v/y//L/8v/y//D/8P/w//D/8v/y//L/8f/v//D/8f/x//H/8v/z
//X/+P/5//n/+f/6//r/+//7//r/+f/6//r/+//+/wIABQAGAAcACQAKAAgACgANAA8A
EQARAA8ADAAIAAUAAwAAAPz/+v/4//b/9P/y//H/7//v/+//7v/u/+7/7P/r/+v/6P/o
/+f/5v/m/+b/5v/m/+b/5v/m/+X/5f/l/+X/5f/l/+X/5P/k/+b/5P/j/+L/3v/d/9z/
3P/c/9z/4f/o//X/AwASACQANQBDAE0ATwBMAEMANAAoAB0AFAAJAPz/9f/1//j/9f/1
//n/+//5//P/8P/u/+3/7f/u//D/7v/u/+z/6//p/+r/6v/q/+r/6v/q/+n/6f/p/+n/
6f/r/+v/6//r/+z/7P/s/+z/6v/q/+r/6v/s/+3/7f/t/+v/6//r/+v/7P/s/+z/7P/u
/+7/7//v/+7/7v/u/+//7//v/+//7//w//H/8f/x//T/9P/0//X/9P/0//T/9f/1//X/
9//3//f/+P/5//n/+f/6//r/+v/6//v//P/8//3//v///wAAAAAAAAIAAwAFAAUACAAJ
AAgACQAKAAsADAAOAA4ADwASABIAEgATABQAFQAWABcAGAAYABgAGAAYABgAGAAaABoA
GgAaABoAHQAdABwAHAAaABcAFgAVABQAEwASABEADgANAAwACgAKAAkABwAFAAMAAQAA
AP7//f/8//v/+v/7//r/+f/4//X/9f/1//X/8//z//P/8//1//X/9P/0//T/9P/z//P/
8f/x//H/8f/w//D/8P/w//L/8v/y//H/7//w//D/8P/w//D/8P/x//H/8f/w//D/8P/x
//H/8f/x//H/8//z//P/8//z//P/8//z//P/8//z//P/9P/0//b/9v/2//b/9P/0//P/
8//z//T/9P/0//T/9P/0//T/9f/1//X/9f/z//P/8//z//H/8v/y//D/8P/w//D/8v/y
//L/8v/w//D/8P/w//D/8P/w/+//7//w//H/8f/z//T/9f/3//b/9//3//f/+P/4//n/
+f/5//n/+//8//3/AAAEAAcACQAJAAoACgAKAAwADwARABMAEwARAA4ACgAHAAUAAgAA
AP7//P/6//b/9P/z//H/7f/t/+z/7P/u/+z/6//r/+r/6v/p/+j/6P/o/+j/6P/o/+j/
6P/n/+f/5//n/+f/5//n/+b/5v/k/+b/5f/i/97/3//e/97/3v/g/+H/6v/5/wcAGAAs
AD0ASwBVAFcAUABFADYAKgAfABYABwD4//P/8//y/+3/7f/v//H/8f/x/+7/7P/t/+3/
7P/q/+v/7P/r/+v/6//s/+z/7P/q/+r/6v/p/+v/6//r/+v/6//r/+v/6//s/+z/7P/s
/+z/7P/s/+z/6v/r/+v/6//s/+3/7v/v//D/8P/w//D/8P/w//H/8f/y//L/8v/z//P/
8//z//P/9P/1//X/9f/2//b/9v/3//j/+P/4//n/9//3//n/+f/7//z//f/9//3//v/+
//7/AgADAAQABAADAAQABQAGAAgACAAKAAsACwALAA4ADwAOAA8AEAARABIAFAAUABUA
GAAYABgAGQAaABsAHAAdABwAHAAcABwAHgAeAB4AIAAeAB4AHgAeAB8AHwAeAB4AHgAb
ABoAGQAYABcAFgAVABIAEQAQAA4ADAALAAkABwAJAAcABgAEAAMAAgABAAAA///+//3/
/P/7//v/+//7//n/+f/5//n/+f/5//j/+P/4//j/9//3//f/9//3//f/9v/2//b/9v/2
//b/9v/1//P/9P/0//T/9v/2//b/9//3//f/9v/2//b/9//3//f/9f/1//f/9//3//f/
9//3//n/+f/5//n/9//3//j/+P/6//r/+v/6//z//P/7//v/+f/6//r/+v/6//r/+v/6
//n/+f/5//n/+f/5//j/+P/4//j/+P/4//j/+P/4//j/+P/4//j/+P/4//j/9//1//b/
9//3//f/+P/5//v//v/////////+//7///////////8BAAIABQAIAAwADwARABEAEgAS
ABIAFAAXABkAHQAdABsAGAASAA8ADQAKAAgABgAEAAIA/v/8//v/+f/3//f/9v/2//T/
8v/x//H/8P/w/+//7v/u/+7/7v/u//D/8P/w/+//7f/t/+3/7f/t/+3/7P/s/+z/7P/r
/+j/6P/n/+b/5P/m/+b/5//s//f/BwAYACoAPQBNAFkAYwBkAFsATAA+ADEAKAAbAAgA
/f/7//r/9f/x//P/9f/5//f/9v/0//X/9//2//T/9P/0//L/8f/x//L/8v/y//L/8v/y
//H/8//z//P/8//z//P/8//z//L/8v/y//L/9P/0//T/9P/y//P/8//z//P/8//z//P/
9P/0//T/9P/0//T/9f/1//j/+P/4//n/+f/5//n/+f/6//v/+//7//z//P/8//3//v/+
//7/////////AQABAAEAAgADAAMAAwAEAAQABAAGAAcACAAIAAkACgALAAwADgAOABAA
EQAPAA8AEgATABQAFQAWABcAGAAaABoAGwAcABwAHAAdACAAIQAiACMAIgAiACIAIgAi
ACIAIgAkACQAJAAkACQAIwAjACIAIgAkACEAIAAfAB4AHQAcABsAGAAXABYAFAAUABMA
EQAPAA0ACwAKAAgACQAIAAcABgAEAAIAAAD+////////////+//7//v/+//9//3//P/8
//z//P/7//v/+//7//v/+//6//r/+v/6//r/+v/6//n/+f/6//r/+v/8//z//P/9//v/
+//6//r//P/9//3//f/7//v//f/9//3//f/9//3//f/9//3//f/9//3//v/+//7//v/+
//7/AAAAAP///////wAAAAAAAP7//v/+//7//f/9//3//f///////////////v/+//7/
/v/+//7//v/+//z//P/8//z//P/8//z//P/8//z//P/8//z//P/8//v/+//8//3//f/9
//7///8BAAQABQAFAAUABAAEAAUABQAHAAcACQAKAAkADAAQABMAFQAVABYAFgAUABYA
GQAbAB8AHwAdABoAFgATABEADgALAAgABQACAAIAAAD///3/+f/5//j/+P/4//b/9f/1
//T/9P/z//L/8v/y//L/8v/w//D/8P/v/+//7//v/+//8f/x//D/8P/y//D/7//u/+z/
6//q/+j/6v/s/+3/8v8BABMAIgA0AEUAVQBdAGMAYgBVAEYANgAtACYAFwAIAAEAAwAC
AP3///8DAAUABQABAPz/+v/7//v//P/6//r/+v/4//f/9//4//j/+P/4//j/+P/3//f/
9//3//f/9//3//f/9//4//j/+P/4//j/+P/4//j/+P/5//n/+f/7//v/+//7//r/+v/6
//r/+v/6//v/+//+//7//v//////////////AAABAAEAAQACAAIAAgADAAQABAAEAAUA
BQAFAAcABwAHAAgACQAJAAsADAAMAAwADAANAA4ADgANAA4ADwAQABIAEgAUABUAFQAV
ABgAGQAaABsAHAAdAB4AIAAgACEAJAAkACQAJQAmACcAKAApACgAKAAoACgAKgAqACoA
LAAsACwALAAsACsAKwAqACoAKgAnACYAJQAkACMAIgAhAB4AHQAcABoAGAAXABUAEwAT
ABEAEAAOAAsACgAJAAgABwAGAAUABAADAAMAAwADAAEAAQABAAEAAQABAAAAAAACAAIA
AQABAP///////////v/+//7//v8AAAAAAAD/////AAAAAAAAAAAAAAAAAQABAAEAAAAA
AAAAAQABAAEA/////wEAAQABAAEAAQABAAEAAQABAAEAAQABAAIAAgAAAAAAAAAAAAEA
AgACAAMAAQACAAIAAgACAAIAAgACAAEAAQABAAEAAQABAAEAAQABAAAAAAAAAAAAAAAA
AAAA/////////P/8//z//P/8//r/+v/6//r/+v/6//r/+v/6//r/+v/5//n/+v/7//v/
+//8//3///8AAAEAAQABAAIAAgADAAMAAwADAAUABgAJAAwAEAATABEAEQASABIAEgAU
ABcAGQAZABkAFwAUAA4ACwAJAAYABAACAAAA/v/8//r/+f/3//f/9//2//b/9P/y//H/
8f/w//D/7//u//D/8P/w//D/7v/u/+7/7f/t/+3/7f/t/+3/7f/s/+z/7P/q/+n/5v/m
/+X/5P/k/+T/6P/t//j/CQAXACgAPABLAFUAXQBbAFAAPwAwACYAHwAUAAMA+v/5//v/
+v/5//v///////v/9f/0//T/8//z//T/8v/0//T/8v/x/+//8P/w//D/8P/w//D/7//x
//H/8f/x//H/8f/x//H/8P/w//D/8P/u/+7/7v/u/+7/7//v/+//7//v/+//7//y//L/
8v/y//D/8P/x//H/8v/y//L/8//z//P/8//z//T/9f/1//X/9v/2//b/9//4//j/+P/5
//n/+f/7//v/+//8//3//f/9//7//v/+/wAAAQACAAIAAwAEAAUABgAEAAQABgAHAAkA
CQAMAA0ADgAPABAAEQAQABIAEgATABQAFAAUABUAFgAXABgAGQAaABoAGgAaABwAHAAc
AB4AHAAcABwAHAAdAB0AHAAcABoAFwAWABUAFAATABIAEQAQAA8ADgAMAAoACQAHAAUA
BQADAAIAAAD///7//f/8//3//P/7//r/9//3//f/9//3//f/9//3//X/9f/0//T/9P/0
//P/8//z//P/8//z//T/9P/0//T/8v/y//L/8f/x//L/8v/y//L/8v/y//P/8//z//L/
8v/y//P/8//z//H/8f/z//P/8//z//P/8//1//X/9f/1//P/8//0//T/9P/0//T/9P/2
//b/9f/1//X/9v/2//b/9v/2//b/9v/1//X/9f/1//P/8//z//P/9f/0//T/9P/0//T/
9P/0//P/8//z//L/8v/y//D/8P/w//D/8P/w//D/8P/w//D/8P/w//L/8v/y//H/7//w
//H/8f/x//L/8//1//j/+f/5//n/+P/4//n/+f/7//v//f/+////AgAGAAkABwAHAAgA
CAAIAAoADQAPABEAEQAPAAwABgADAAEA/v/8//r/+P/2//T/8v/x/+//7f/t/+z/7P/u
/+z/6//r/+r/6v/p/+j/6P/o/+j/6P/m/+b/5v/l/+f/5//n/+f/5//n/+b/5v/m/+b/
4//i/+D/3f/e/97/3v/g/+f/8P8BABEAIAAyAEEATQBTAFEASAA3ACoAIgAbAA4A///6
//n/+f/4//f/+f/7//n/9f/x/+7/7v/t/+//8P/u/+7/7v/s/+v/6//s/+z/7P/q/+r/
6v/p/+n/6f/p/+n/6f/p/+n/6f/q/+r/6v/q/+z/7P/s/+z/6v/r/+v/6//r/+v/6//r
/+z/7P/s/+z/7P/s/+3/7f/w//D/8P/x/+//7//v/+//8P/x//H/8f/y//L/8v/z//T/
9P/0//X/9f/1//f/9//3//j/+f/5//n/+v/6//r/+v/7//z//P///wAAAQACAAIAAgAE
AAUAAwADAAYABwAKAAsADAANAA4AEAAQABEAEgASABIAEwAUABUAFgAXABYAFgAWABYA
FgAWABYAGAAaABoAGgAaABkAGQAYABgAGgAXABYAFQASABEAEAAPAAwACwAKAAgABgAF
AAMAAQABAP///v/8//v/+v/5//j/9//2//X/9P/1//X/9f/1//P/8//z//P/8//z//L/
8v/y//L/8f/x//H/8f/x//H/7v/u/+7/7v/u/+7/7v/t/+//8P/w//D/8P/w//D/8f/x
//H/8P/w//D/8f/x//H/8f/x//P/8//z//P/8//z//P/8//z//P/8//z//T/9P/0//T/
9P/0//T/9P/z//P/8f/y//L/8v/0//T/9P/0//X/9f/1//X/8//z//P/8//z//L/8v/y
//L/8v/y//L/8//z//H/8v/y//L/8v/y//D/8P/w//D/8P/w//D/8P/y//L/8v/x//H/
8v/z//P/8f/y//P/9f/2//f/9//3//r/+v/7//v/+//7//3//v8BAAQACAALAAoACQAJ
AAgACQAMABAAEwATABMAEQAOAAYAAwABAP7//P/6//j/9v/2//T/8//x/+3/7f/s/+z/
7v/s/+v/6//q/+r/6f/o/+j/6P/o/+j/6P/o/+j/5//l/+X/5f/l/+X/5f/k/+T/5P/k
/+H/4v/g/9//4P/e/97/4P/l/+7//f8NABwALgBDAE8AUQBPAEoAPwAuACIAGQAMAPv/
8v/x//H/8P/t/+3/7f/t/+//7f/s/+z/7f/r/+z/7v/u/+7/7P/r/+v/7P/s/+z/6v/q
/+r/6f/p/+n/6f/p/+n/6f/p/+n/7P/s/+z/7P/s/+z/7P/s/+z/7f/t/+3/7f/t/+3/
7f/s/w==
         </WaveFormData>
      </LeadData>
      <LeadData>
         <LeadByteCountTotal>10000</LeadByteCountTotal>
         <LeadTimeOffset>0</LeadTimeOffset>
         <LeadSampleCountTotal>5000</LeadSampleCountTotal>
         <LeadAmplitudeUnitsPerBit>4.88</LeadAmplitudeUnitsPerBit>
         <LeadAmplitudeUnits>��V</LeadAmplitudeUnits>
         <LeadHighLimit>2147483647</LeadHighLimit>
         <LeadLowLimit>268435456</LeadLowLimit>
         <LeadID>V1</LeadID>
         <LeadOffsetFirstSample>0</LeadOffsetFirstSample>
         <FirstSampleBaseline>0</FirstSampleBaseline>
         <LeadSampleSize>2</LeadSampleSize>
         <LeadOff>FALSE</LeadOff>
         <BaselineSway>FALSE</BaselineSway>
         <ExcessiveACNoise>FALSE</ExcessiveACNoise>
         <MuscleNoise>FALSE</MuscleNoise>
         <LeadDataCRC32>2542451852</LeadDataCRC32>
         <WaveFormData>
zP/M/8z/zP/U/9z/5P/s/+//8P/x//L/8v/y//L/8v/0//T/9P/0//b/9v/2//b/9v/2
//b/9v/4//j/+P/4//j/+P/4//j/+P/4//j/+P/6//r/+v/6//r/+v/6//r/+v/6//r/
+v/8//z//P/8//z//P/8//z//v/+//7//v/+//7//v/+//7//v/+//7/AAAAAAAAAAAA
AAAAAAAAAAAAAAAAAAAAAAAAAAAAAAAAAAAAAAAAAAIAAgACAAIAAgACAAIAAgACAAIA
AgACAAAAAAAAAAAAAAAAAAAAAAAAAAAAAAAAAAAAAAAAAAAAAAAAAAAAAAD///7//f/8
//z//P/8//z/+v/6//r/+v/8//z//P/8//z//P/8//z//v/+//7//v8AAAAAAAAAAAAA
AAAAAAAAAAAAAAAAAAD+//7//v/+//7//v/+//7//v/+//7//v/+//7//v/+//7//v/+
//7//v/+//7//v/+//7//v/+//7//v/+//7//v/+//7//v/8//z//P/8//z//P/8//z/
/P/8//z//P/8//z//P/8//r/+v/6//r/+v/6//r/+v/4//j/+P/4//r/+v/6//r/+P/4
//j/+P/4//j/+P/4//j/+P/4//j/+v/6//r/+v/6//r/+v/6//j/+P/4//j/+v/6//r/
+v/6//r/+v/6//r/+v/6//r/+v/6//r/+v/6//r/+v/6//j/+P/4//j/+P/4//j/+P/6
//r/+v/6//r/+v/6//r/+P/4//j/+P/4//j/+f/5//n/+//8//3//v///////////wAA
AAAAAAAAAQABAAEABQAGAAYABgACAP///f/7//n/+f/6//r/+P/1//H/8f/x//H/8f/x
//D/8P/y//P/9P/0//T/9f/2//b/9v/2//b/9f/1//X/9f/0//T/9P/0//T/9P/0//T/
9P/0//P/9f/1//X/9f/z//P/8//z//L/8v/y//X/9v/3//f/9//5////DQAWABwAIwAn
ACAAGAAjAD4ASQBAACoABgDc/7f/n/+N/4P/hf+T/6H/rv++/83/3f/m/+v/7P/u//D/
8f/z//P/8//z//T/9P/0//X/9f/1//X/9f/1//X/9f/2//b/9v/2//b/9v/5//n/+f/5
//j/+P/4//j/+P/4//j/+f/5//n/+f/5//r/+//7//v/+f/5//n/+f/5//n/+f/6//r/
+v/6//r/+v/7//v/+//7//v/+//7//z//P/8//z//v/+//7//v/+////////////////
/////f/9//7//v/+//7//v/+//7//f/9//3//f/9//3//f/9//7//v/9//3//f/9//3/
/f/8//z//P/9//z//P/8//z/+//7//v//f/8//v/+//6//n/+f/5//j/+P/4//j/+P/4
//n/+v/6//r/+//7//v//f/9//3//f/9//3//f/+//7//v/+////////////////////
///////////////////////////////////9//3//f/9//////////////////7//v/9
//3//P/7//3//f/9//3/+//7//v/+//9//z//P/7//v/+//7//v/+//6//r/+v/6//r/
+v/6//r/+f/5//n/+f/5//j/+P/4//j/+P/4//b/9v/2//b/+P/4//j/9//1//b/9v/2
//j/+P/4//j/9v/2//b/9v/2//b/9v/2//f/9//3//f/9f/1//X/9f/3//f/9//3//f/
9//3//f/+P/2//b/9v/2//b/9v/2//b/9v/2//b/9v/2//b/9v/2//b/9v/2//f/9f/1
//f/+P/5//r/+//7//3//f/+//7//v/+/////////wEAAgACAAQAAgD///3/+v/3//b/
9v/4//b/8//v//H/8f/x//H/8f/w//D/8v/z//T/9P/0//X/9v/2//b/9P/0//P/8//1
//X/9P/0//T/9P/0//T/9P/0//T/9P/z//P/8//z//P/8//z//P/8//y//L/8v/1//b/
9//3//f/9//9/wkAFgAaAB8AJwAkABoAGwA0AEcARAAyABQA7P/H/63/l/+H/4P/j/+d
/6r/tv/J/9f/4v/p/+r/7P/u/+//8f/z//P/8//0//T/9P/1//X/9f/1//X/9f/z//P/
9P/0//b/9v/2//b/9//3//f/9//6//r/+v/6//r/+v/6//v/+f/5//n/+f/6//v/+//7
//v/+//7//v/+//7//v//P/8//z//P/8//z//f/9//3//f/9//3//f/+//7//v/+//7/
/v/+//7//v////////////////////////8AAAAAAAAAAAAAAAAAAP//////////////
//////8AAAAA/////////////////v/+//7//f/8//z//P/+//3//f/9//v/+v/5//n/
+f/5//r/+//6//r/+v/6//j/+P/5//r/+//6//r/+f/7//3//f/9////////////AgAC
AAIAAgADAAMAAwADAAEAAQABAAEAAQABAAEAAQADAAMAAwADAAEAAQABAAEAAQABAAEA
AQABAAEAAQABAAEAAQAAAAAAAwADAAIAAQABAAEAAQABAP/////////////+//7//f//
/////////////v/+//7//P/8//z//P/8//v/+//7//v/+//6//r/+v/6//r/+v/6//r/
+v/6//r/+v/6//n/+f/6//r/+v/4//j/+P/4//r/+v/6//r/+v/6//r/+v/7//v/+v/6
//r/+v/6//r/+v/6//r/+P/4//j/+P/6//r/+v/6//z//P/8//3/+//7//3//v/9//7/
/////wEAAQACAAIAAgACAAMAAwADAAUABgAGAAgABgADAAEA///9//3//v/+//z/+f/1
//P/8//z//P/8//y//L/9P/3//j/+P/4//n/+v/6//r/+v/6//n/+f/3//f/9v/2//j/
+P/4//j/9v/2//b/9v/1//X/9f/1//X/9f/1//X/9//2//T/9P/1//j/+f/5//f/9//7
/wUAFAAiACcALQAyACoAIwAuAEsAXABWAEIAIAD5/9X/u/+l/5P/j/+b/6j/tP+//8//
3v/p/+7/7v/w//H/8//1//X/9f/2//b/9v/3//f/9//3//f/9//5//n/+v/6//r/+v/6
//r/+f/5//n/+f/8//z//P/8//z//P/8//3//f/9//3//f/+////////////////////
////////AAAAAAAAAAAAAAAAAQABAAEAAwADAAMAAwAEAAQABAAEAAIAAgACAAIAAAAB
AAEAAQADAAMAAwADAAMAAwAEAAQAAgACAAIAAgAEAAMAAwADAAMAAwADAAMAAQACAAIA
AQADAAMAAwADAAEAAAAAAAAAAQAAAAAAAAACAAEAAQABAP///v/9//3//v/9//3//f/8
//z//P/8//r/+v/7//z//P/8//3//f///wEAAQABAAMAAwADAAMABgAGAAYABgAHAAcA
BwAHAAkACQAJAAkACQAJAAkACQAJAAkACQAJAAkACQAJAAkACQAJAAkACQAJAAkACQAJ
AAsACwAKAAoACwALAAoACQAJAAkACQAJAAcABwAHAAcABwAGAAYABQAFAAUABQAFAAUA
BAAEAAQAAgACAAIAAgACAAEAAQABAAEAAQAAAAAAAAAAAAAAAAD+//7//v/+/wAAAAAA
AP////8AAAAAAAD+//7//v/+//7//v/+//7//v/+//7//v////7//v/+//7//v8AAAAA
AAAAAP7//v/+//7//v/+//7//v8AAAAAAAABAAEAAQADAAQABQAGAAcABwAHAAcACAAI
AAYABgAHAAcABwAJAAoACgAMAAoABwAFAAMAAQABAAIAAgAAAP3/+f/3//f/9//3//n/
+P/4//r/+//8//z//P/9//7//v/+//7//v/9//3//f/9//z//P/8//z//P/8//z//P/8
//z/+//7//v/+//7//v/+//7//v/+v/4//r/+//8//3//f/9////BwAVACQAKgAxADcA
NAAoAC8ASgBhAGAATgAwAAYA3f/B/6v/mf+R/5n/p/+y/77/z//f/+r/7//y//T/9v/3
//n/+f/5//n/+v/6//r/+//7//v/+//7//v/+//7//z//P/8//z//P/8//3//f/9//3/
/P/8//z//P/8//z//P/9/////////////v///////////////////////////wAAAAAA
AAAAAAAAAAEAAQABAAEAAQABAAEAAAAAAAAAAAACAAIAAgACAAQABQAFAAUAAwADAAMA
AwADAAMABAAEAAQABAAEAAQABAADAAMAAwADAAMAAwADAAEAAgACAAEAAQABAAEAAQAB
AAAAAAAAAP///v/+//7//v/9//3//f/9//z/+//7//z/+//7//v/+P/4//j/+P/4//j/
+f/6//r/+v/7//v//f///////////////////wIAAgACAAIAAwADAAMAAwADAAMAAwAD
AAUABQAFAAUABQAFAAUABQAFAAUABQAFAAUABQAFAAUABQAFAAUABQAFAAUABAAEAAUA
BQAEAAMAAwADAAMAAwADAAMAAwADAAMAAgACAAEA//////////////7//v/+//7//v/+
//7//v/9//3//f/9//3//P/8//z//P/8//z/+v/6//r/+v/6//r/+v/5//n/+v/6//r/
+v/6//r/+v/6//r/+v/6//r//P/8//r/+v/6//r/+v/6//r/+v/6//r/+v/6//r//P/8
//z//P/6//r/+v/7//3//f///wAAAQACAAMAAwADAAMABAAEAAQABAAFAAUABQAHAAgA
CAAGAAQAAQD//////f/9//7//P/6//f/8//1//X/9f/1//X/9P/0//b/9//4//j/+P/5
//r/+v/6//r/+v/5//n/9//3//b/9v/4//j/+P/4//j/+P/4//j/9//3//f/9//3//f/
9//3//f/9P/0//b/+f/6//v/+//7////DQAdACYALAAzADUAKgAmADkAUABPADoAGgDq
/77/of+N/3//ff+J/5f/pf+2/8j/1//h/+r/7f/w//L/9P/1//X/9//3//f/+P/4//j/
+f/5//n/+f/5//n/+f/5//r/+v/6//r/+v/6//v/+//7//v//P/8//z//P/8//z//P/9
//3//f/9//3//P/9//3//f/9//3//f/9//3//f/9//7//v/+//7//v/+////////////
////////AAAAAAAAAAAAAAAAAAAAAAAAAQABAAEAAQABAAEAAQABAAEAAgACAAIAAgAC
AAIAAgABAAEAAQABAAEAAQABAAEAAgACAAEAAQABAAEAAQABAAAAAAAAAP///v/+//7/
AAD////////9//z/+//7//r/+f/5//n/+P/4//j/+P/4//j/+f/6//z//P/9//3//f//
/////////////////wAAAAAAAAAAAQABAAEAAQABAAEAAQABAP//////////////////
///9//3//f/9//3//f/9//3//f/9//3//f/9//3//P/8//3//f/8//v/+//7//v/+//7
//v/+//7//3//P/8//v/+//7//v/+//7//r/+v/6//r/+v/6//r//P/7//v/+//7//v/
+v/6//r/+v/6//r/+v/6//r/+v/6//r/+v/5//n/+v/6//r/+v/6//r/+v/6//r/+v/6
//r/+v/6//r/+P/4//j/+P/4//j/+P/4//j/+P/4//j/+P/4//j/+P/4//j/+P/4//n/
+f/5//v//P/9//7///////////8AAAAAAAAAAAEAAQADAAUABgAGAAUAAgD+//v/+//5
//n/+v/4//b/8//v/+//7//v/+//8f/w//D/8v/1//b/9v/2//X/9v/2//b/9v/2//X/
9f/1//X/9P/0//T/9P/0//T/9P/0//T/9P/1//X/9f/1//P/8//z//P/8f/w//L/9P/3
//j/9//3//n///8NABkAIAAmAC8AKQAeACQAOwBKAD8AJgAAANL/qv+R/4H/df97/4v/
mf+n/7r/zP/Z/+H/6P/r/+7/8P/y//P/8//z//P/8//0//T/9P/1//X/9//3//f/9//3
//f/+P/4//b/9v/2//b/+f/5//n/+f/6//r/+v/6//r/+v/6//v/+//7//v/+//6//v/
+//7//v/+//7//v//f/9//3//v/+//7//v/+//7////////////////////+//7//v/+
/wAAAAAAAAAAAAABAAEAAQABAAEAAQABAAEAAQACAAIAAgACAAIAAgACAAEAAQABAAEA
AQABAAEAAQACAAIAAQABAAEAAQABAAEAAAAAAAAA///+//7//v/+//3//f/9//3//P/7
//v/+v/5//n/+f/6//r/+v/6//r/+v/7//z//P/8//3//f/9////////////////////
AAAAAAAAAAABAAEAAQABAP//////////AQABAAEAAQD///////////3//f/9//3//f/9
//3//f/9//3//f/9//3//f/8//z//f/9//z/+//9//3//f/9//3//f/9//3//f/8//z/
+//9//3//f/9//3//P/8//z//P/8//z//P/8//v/+//7//3//f/8//z//P/8//z//P/8
//z//P/8//z//P/8//v/+//8//z//P/6//r/+v/6//r/+v/6//r/+v/6//r/+v/7//n/
+f/7//r/+v/6//r/+v/6//r/+v/6//j/+P/4//j/+P/4//j/+P/4//j/+P/5//n/+f/7
//z//f/+//////8BAAEAAgACAAAAAAABAAEAAwAFAAYABgAGAAQAAQD///v/+f/5//r/
+//6//j/9f/z//P/8//z//X/9P/0//b/9//4//j/+P/5//r/+v/6//r/+v/5//n/+f/5
//j/+P/4//j/+P/4//j/+P/4//j/9//3//f/9//3//f/9//3//n/+P/2//b/9//6//3/
/f/7//3/AQAPABoAIAAlAC0AKgAeACEANgBJAEQAMgAQAOb/vf+h/4//gf9//4v/m/+q
/7r/zf/b/+b/7f/w//D/9P/1//X/9f/1//X/9v/2//b/9//3//n/+f/5//n/+f/5//r/
+v/8//z//P/8//v/+//7//v//P/8//z//P/+//7//v///////////////v//////////
/////////////////wAAAAAAAAAAAAAAAAEAAQABAAEAAQABAAEAAgACAAIAAgAEAAQA
BAAEAAQABQAFAAUABQAFAAUABQAFAAUABgAGAAYABgAGAAYACAAHAAcABwAHAAcABwAH
AAUABgAGAAUABQAFAAUABQAFAAQABAAEAAUABAAEAAQABAADAAMAAwADAAIAAQABAAAA
/////////v/+//7//v/+//7///8AAAIAAgADAAMAAwAFAAUABQAFAAUABQAFAAQABAAE
AAQABwAHAAcABwAFAAUABQAFAAUABQAFAAUABQAFAAUABQADAAMAAwADAAMAAwADAAMA
AwADAAMAAwADAAMAAgACAAMAAwACAAEAAwADAAMAAwADAAMAAwADAAMAAgACAAEAAwAD
AAMAAwADAAIAAgACAAAAAAAAAAAAAgABAAEAAQADAAMAAgACAAAAAAAAAAAAAAAAAAAA
AAAAAAAAAAD/////AAAAAAAAAAAAAAAAAAAAAAAAAAAAAAAAAAAAAAAAAAAAAAAAAAAA
AAAAAAAAAAAAAAAAAAAAAAAAAAAAAgACAAIAAwADAAMABQAGAAcACAAJAAkABwAHAAgA
CAAIAAgACQAJAAkACwAMAAwADgAMAAkABwAFAAMAAwAEAAQAAgD///v/+f/5//n/+f/3
//b/9v/4//v//P/8//z//f/+//7//v8AAAAA///////////+//7//P/8//z//P/8//z/
/P/8//3//f/9//3/+//7//v/+//7//z/+v/6//3/AAABAAEA//8BAAkAFwAmACoAMQA3
ADIAKAAtAEYAWQBWAEYAKAACANv/v/+p/5f/j/+Z/6X/sv++/8//3//s//H/8v/0//j/
+f/7//z/+//6//r//P/8//3//f/9//3//f/9//3//f/+//7//v/+//7//v8BAAEAAQAB
AAIAAgACAAIAAgACAAIAAwABAAEAAQABAAIAAwADAAMABQAFAAUABQADAAMAAwAEAAQA
BAAEAAQABgAHAAcABwAHAAcABwAHAAgACAAIAAgACAAIAAgACAAIAAkACQAJAAkACQAJ
AAkABwAHAAgACAAIAAgACAAIAAgABwAHAAcABwAHAAcABwAFAAYABgAFAAUABQAFAAUA
BQAEAAQABAABAAAAAAAAAAIAAQABAAEAAQAAAP/////8//v/+//7//z//P/8//z//P/8
//3//v8CAAIAAwADAAMABQAFAAUABwAHAAcABwAKAAoACgAKAAsACwALAAsADQANAA0A
DQALAAsACwALAA0ADQANAA0ADQANAA0ADQANAA0ADQANAA0ADQANAA0ADQANAAwADAAN
AA0ADAALAA0ADQANAA0ACwALAAsACwALAAoACgAJAAkACQAJAAkACQAIAAgACAAGAAYA
BgAGAAYABQAFAAUABwAHAAYABgAEAAQABAAEAAQABAAEAAQABAAEAAQAAwADAAQABAAE
AAIAAgACAAIAAgACAAIAAgACAAIAAgACAAIAAgACAAIAAgACAAIAAgACAAIAAgAEAAQA
BAAFAAUABQAHAAgABwAIAAkACQALAAsADAAMAAoACgALAAsACwANAA4ADgAQAA4ACwAJ
AAcABQAFAAYABgAEAAEA/f/7//v/+//7//v/+v/6//z//f/+//7//v///wAAAAAAAAIA
AgABAAEA//////7//v/+//7//v/+//7//v/+//7//f/9//3//f/9//3//f/9//3//v/8
//z//f/+/wEAAQABAP//AwANAB4AKgAxADkAPgA2AC0AOgBXAGQAXABGACQA+f/V/7v/
pf+X/5X/n/+s/7j/xf/X/+b/7//y//b/+P/5//n/+//7//v//P/6//r/+//7//3//f/9
//3//f/9//7//v/+//7//v/+////////////AAAAAAAAAAAAAAAAAAABAAEAAQABAAEA
AgADAAMAAwABAAEAAQABAAEAAQABAAIAAgACAAIAAgACAAMAAwADAAMAAwADAAMABAAE
AAQABAAEAAQABAAEAAQABQAFAAUABQAFAAUABQADAAMABAAEAAQABAAEAAQAAgABAAEA
AQADAAMAAwADAAEAAgACAAEA//////////////7//v/+//3//P/8//z//P/7//v/+//7
//r/+f/5//j/9//3//f/9v/2//b/9v/2//b/9//4//r/+v/7//v/+//9//3//f//////
/////wIAAgACAAIAAwADAAMAAwADAAMAAwADAAUABQAFAAUAAwADAAMAAwADAAMAAwAD
AAEAAQABAAEAAQABAAEAAQABAAEAAAAAAAEAAQAAAP//AQABAAEAAQD//////////wEA
AAAAAP///f/9//3//f/9//z//P/8//z//P/8//z/+v/5//n/+f/7//v/+v/6//r/+v/6
//r/+P/4//j/+P/4//j/+P/3//f/+P/4//j/9v/2//b/9v/2//b/9v/2//b/9v/2//b/
9//3//f/9//2//b/9v/2//b/9v/2//b/9v/2//b/9v/2//b/9v/2//b/9v/2//b/9//3
//f/+f/6//v//P/9//3//f/9//7//v/+//7//////wEAAwAEAAQABAACAP///f/5//f/
9//4//r/+P/1//H/7//v/+//7//v/+7/7v/w//H/8v/y//L/8//0//T/9P/0//T/8//z
//P/8//y//L/8v/y//L/8v/y//L/8v/y//H/8f/x//H/8f/x//H/8f/v//D/8P/w/+//
8v/z//P/8//1//v/CQAaACIAKQAvACwAIAAjADgASQBEAC4ACADY/6//lf+D/3X/d/+F
/5P/oP+y/8P/0//c/+P/5v/o/+r/6//t/+3/7f/t/+7/7v/u/+//7//x//H/8f/x/+//
7//w//D/8P/w//D/8P/x//H/8f/x//L/8v/y//L/8v/y//L/8//z//P/8//z//T/9f/1
//X/9f/1//X/9f/1//X/9f/2//b/9v/2//b/9v/3//f/9//3//f/9//3//j/+P/4//j/
+P/4//j/+P/4//n/+f/5//n/+f/5//n/9//3//j/+P/6//r/+v/6//r/+f/5//n/+f/5
//n/+f/3//j/+P/3//f/9//3//f/9//2//b/9v/1//T/9P/0//T/8//z//P/8//y//H/
8f/w/+//7//v/+7/7v/u/+7/7v/u/+//8P/w//D/8f/x//P/9f/1//X/9f/1//X/9f/2
//b/9v/2//X/9f/1//X/9//3//f/9//3//f/9//3//X/9f/1//X/8//z//P/8//z//P/
8//z//P/8//z//P/8//z//L/8v/z//P/8v/x//P/8//z//P/8f/x//H/8f/z//L/8v/x
//H/8f/x//H/8f/w//D/8P/w//D/8P/w//D/7//v/+//7//v/+7/7v/u/+7/7v/u//D/
8P/w//D/8P/w//D/7//v//D/8P/w/+7/7v/u/+7/7v/u/+7/7v/u/+7/7v/u/+//7//v
/+//7//t/+//7v/w//D/8P/w//D/8P/w//D/8P/w//D/8P/u/+7/7v/u/+7/7v/u/+//
7//v//H/8v/z//T/9f/1//X/9f/2//b/9v/2//f/9//5//v//P/8//r/+P/1//P/8f/v
/+//8P/w/+7/6//n/+f/5//n/+f/5//m/+b/6P/p/+r/6v/q/+v/7P/s/+z/7P/s/+v/
6//r/+v/6v/q/+r/6v/q/+r/6v/q/+r/6v/n/+f/5//n/+n/6f/p/+n/5//o/+j/6P/p
/+z/7f/r/+v/7//9/w0AFgAcACMAIwAWABQAJwA6ADkAJAACANb/rP+P/3v/bf9t/3n/
h/+V/6b/uP/H/9P/2v/d/+D/4v/k/+X/5f/l/+X/5f/m/+j/6P/p/+n/6f/p/+n/6f/p
/+n/6v/q/+r/6v/q/+r/6//r/+v/6//s/+z/7P/s/+z/7P/s/+3/7f/t/+3/7f/s/+3/
7f/t/+//7//v/+//7f/t/+3/7v/w//D/8P/w/+7/7//v/+//7//v/+//7//w//D/8P/w
//L/8v/y//L/8P/x//H/8f/x//H/8f/x//H/8f/y//L/8v/y//L/8v/y//H/8f/x//H/
8f/x//H/8f/y//L/8f/x//H/8f/x//H/8P/w//D/7//u/+7/7v/u/+3/7f/t/+v/6v/p
/+n/6v/p/+n/6f/o/+j/6P/o/+j/6P/p/+r/7P/s/+3/7f/r/+3/7f/t/+3/7f/t/+3/
7v/u/+7/7v/v/+//7//v/+//7//v/+//7f/t/+3/7f/t/+3/7f/t/+v/6//r/+v/6//r
/+v/6//r/+v/6//r/+v/6//q/+r/6//r/+r/6f/p/+n/6f/p/+n/6f/p/+n/6f/o/+j/
5//p/+n/6f/p/+n/6P/o/+j/6P/o/+j/6P/o/+f/5//n/+f/5//m/+b/5v/m/+b/5v/m
/+b/5v/m/+b/5v/m/+X/5f/m/+b/5v/m/+b/5v/m/+T/5P/k/+T/5P/k/+T/5P/l/+X/
5f/l/+P/4//j/+P/4//k/+L/4v/i/+L/4v/i/+L/4v/i/+L/4v/i/+T/5P/k/+T/4v/i
/+L/4//j/+P/5f/m/+f/6P/p/+n/6f/p/+r/6v/q/+r/6//r/+v/7f/u/+7/7P/q/+f/
5f/j/+H/4f/i/+L/4P/d/9n/2f/Z/9n/2f/Z/9j/2P/a/9v/3P/c/9z/3f/e/97/3v/e
/97/3f/d/93/3f/c/9z/3P/c/9z/3P/c/9z/3P/c/9v/2//b/9v/2f/Z/9n/2f/Z/9r/
2P/a/93/3v/d/93/3f/j/+3/+/8CAAYADwAPAAQAAgAVACwALQAYAPr/zv+k/4f/c/9j
/1//a/95/4X/lv+o/7n/w//K/8//0P/S/9T/1f/X/9f/1//X/9j/2P/Y/9n/2f/Z/9n/
2f/Z/9n/2f/a/9r/2v/a/9r/2v/b/9v/2//b/9z/3P/c/9z/3P/c/9z/3f/d/93/3f/d
/9z/3f/d/93/3f/d/93/3f/d/93/3f/e/97/3v/e/97/3v/f/9//3//f/9//3//f/+D/
4P/g/+D/4P/g/+D/4P/e/9//3//f/9//3//f/9//4f/h/+L/4v/i/+L/4v/i/+D/3//f
/9//3//f/9//3//f/+D/4P/f/93/3f/d/93/3f/c/9z/3P/c/9z/3f/e/97/3f/d/93/
2//a/9n/2f/Y/9f/1//X/9b/1v/W/9b/2P/Y/9n/2v/b/9r/2v/Z/9n/2//b/9v/2//b
/9v/2//c/9z/3P/c/93/3f/d/93/3f/d/93/3f/b/9v/2//b/9n/2f/Z/9n/2f/Z/9n/
2f/X/9f/1//X/9n/2f/Z/9n/2f/Z/9j/2P/Z/9n/2P/X/9X/1f/V/9X/1f/V/9X/1f/X
/9b/1v/V/9X/1f/V/9X/1f/U/9T/1P/U/9T/1P/U/9T/0//T/9P/0//T/9L/0v/S/9L/
0v/S/9L/0v/S/9L/0v/S/9L/0f/R/9L/0v/S/9D/0P/Q/9D/0P/Q/9D/0P/S/9L/0v/S
/9H/0f/R/9H/0f/P/9H/0v/Q/9D/0P/Q/9D/0P/Q/9D/zv/O/87/zv/M/8z/zP/M/87/
zv/O/8//0f/R/9P/1P/T/9T/1f/V/9P/0//U/9T/1P/U/9X/1f/V/9f/2P/Y/9j/1v/T
/9H/zf/L/8v/zP/M/8r/x//D/8X/xf/F/8X/xf/E/8T/xv/H/8j/yP/I/8f/yP/I/8j/
yP/I/8f/x//H/8f/xv/G/8T/xP/E/8T/xv/G/8b/xv/D/8P/w//D/8P/w//D/8P/w//A
/8D/wP/D/8T/xf/D/8H/x//T/+P/7v/y//n//f/2/+7/+/8UACEAGAAAAN7/tv+V/33/
Z/9X/1f/Y/9x/3z/iP+Z/6f/sP+1/7b/uP+4/7v/vf+9/73/vf++/77/vv+//7//v/+/
/7//v/+9/73/vv++/77/vv++/77/v/+//7//v//A/8D/wP/A/8D/wP/A/8H/wf/B/8H/
wf/C/w==
         </WaveFormData>
      </LeadData>
      <LeadData>
         <LeadByteCountTotal>10000</LeadByteCountTotal>
         <LeadTimeOffset>0</LeadTimeOffset>
         <LeadSampleCountTotal>5000</LeadSampleCountTotal>
         <LeadAmplitudeUnitsPerBit>4.88</LeadAmplitudeUnitsPerBit>
         <LeadAmplitudeUnits>��V</LeadAmplitudeUnits>
         <LeadHighLimit>2147483647</LeadHighLimit>
         <LeadLowLimit>268435456</LeadLowLimit>
         <LeadID>V2</LeadID>
         <LeadOffsetFirstSample>0</LeadOffsetFirstSample>
         <FirstSampleBaseline>0</FirstSampleBaseline>
         <LeadSampleSize>2</LeadSampleSize>
         <LeadOff>FALSE</LeadOff>
         <BaselineSway>FALSE</BaselineSway>
         <ExcessiveACNoise>FALSE</ExcessiveACNoise>
         <MuscleNoise>FALSE</MuscleNoise>
         <LeadDataCRC32>2262324678</LeadDataCRC32>
         <WaveFormData>
rP+s/6z/rP+7/8j/1f/i/+X/6P/r/+7/7//w//H/8v/0//T/9P/0//b/9v/2//b/+P/4
//j/+P/6//r/+v/6//z//P/8//z//P/8//z//P/+//7//v/+/wAAAAAAAAAAAgACAAIA
AgADAAQABQAGAAgACAAIAAgACgAKAAoACgAMAAwADAAMAA4ADgAOAA4ADwAQABEAEgAT
ABQAFQAWABkAGgAbABwAHQAeAB8AIAAhACIAIwAkACYAKAAqACwALQAuAC8AMAAyADQA
NgA4ADsAPAA9AD4AQABAAEAAQABBAEIAQwBEAEIAQgBCAEIAQgBCAEIAQgBBAEAAPwA+
AD0APAA7ADoAOAA2ADQAMgAwAC4ALAAqACgAJgAkACIAIAAeABwAGgAYABYAFAASAA8A
DgANAAwACQAIAAcABgADAAIAAQAAAP///v/9//z/+//6//n/+P/2//b/9v/2//T/9P/0
//T/9P/0//T/9P/y//L/8v/y//T/9P/0//T/9P/0//T/9P/0//T/9P/0//b/9v/2//b/
9v/2//b/9v/4//j/+P/4//j/+P/4//j/+P/4//j/+P/4//j/+P/4//r/+v/6//r/+v/6
//r/+v/4//j/+P/4//j/+P/4//j/+v/6//r/+v/4//j/+P/4//j/+P/4//j/9v/2//b/
9v/2//b/9v/2//b/9v/2//b/9v/2//b/9v/2//b/9v/2//T/9P/0//T/9P/0//T/9P/0
//T/9P/z//P/8//z//P/8v/y//P/8//z//P/8//z//P/9f/2//f/+f/5//n/+v/6//r/
+v/6//r/+//8//3///8AAAEAAQD///7/+//5//j/+P/6//v/+//5//b/8//0//T/8//y
/+//7//v//D/7v/u/+3/7f/v/+3/7f/s/+z/7P/r/+r/6v/q/+r/6v/p/+n/6f/p/+n/
6f/p/+n/6f/p/+n/6f/p/+n/6P/n/+b/5v/o/+z/8v/4/wMAEAApAFwAnQDIANUA3QDd
AL0AgwBPACMA6P+h/1n/E//W/rb+tv7I/uL+A/8m/0z/cf+V/7H/yP/X/9//5P/p/+z/
7v/w//L/8v/0//T/9P/1//b/9v/4//j/+f/5//f/9//3//j/+f/5//n/+f/8//z//P/9
//v/+//8//3/////////AAD+/////////wAAAgACAAMAAwAEAAQABAAFAAYABwAIAAgA
CgAKAAoACgAMAAwADAAOAA4ADgAQABEAEgASABMAFAAVABYAFwAYABkAGgAbABwAHAAd
AB8AIAAhACMAJQAlACcAKQAqACsALAAuAC8AMQAyADQANQA4ADkAOgA7ADwAPQA+AD8A
PwA/AD8APwBAAEAAQABAAEEAQQBAAD4APQA8ADsAOgA7ADgANgA0ADIAMAAuACwALAAq
ACgAJwAlACQAIgAgABwAGwAaABcAFwAVABUAEgAQAA8ADQALAAgACAAHAAYABAAEAAMA
AgABAAAAAAD///z/+//7//v/+f/4//j/+P/2//b/9v/1//X/9f/1//X/9f/1//X/9f/1
//X/9f/1//X/9f/1//T/9P/1//X/9f/3//j/+P/4//f/9//3//f/9//3//j/+P/4//j/
+P/4//r/+v/6//r/+P/4//j/+P/6//r/+v/6//j/+P/4//j/+P/4//j/9//3//j/+P/3
//n/+f/5//j/+P/4//j/+P/2//b/9v/2//f/9//3//f/9P/0//T/9P/0//T/9P/0//X/
9f/z//X/9P/0//T/9P/0//T/9P/0//T/8//z//P/8//z//L/8v/z//P/8//z//P/8//z
//X/9v/3//f/9//3//r/+v/6//r/+v/6//v//P/9////AAABAAEA///+//v/+f/4//j/
+v/7//v/+f/2//X/9P/0//P/8P/v/+//7//w//D/8P/v/+//7//t/+3/7v/u/+7/7f/q
/+r/6v/q/+r/6f/p/+n/6f/p/+n/6f/p/+n/6f/p/+n/6f/p/+j/6f/m/+b/6P/q//D/
+P8BAA4AIQBKAIsAwgDVAN0A5QDRAJsAXwAxAPz/t/9v/yv/6v7C/rr+yP7e/v3+HP9C
/2X/if+p/8L/0//f/+T/6f/s/+7/8P/y//L/9P/0//T/9f/2//b/9v/2//f/9//5//n/
+f/6//v/+//7//v//P/8//z//f/9//3//v///////////wAAAAABAAEAAQACAAQABAAF
AAMABAAEAAQABQAGAAcACAAIAAoACgAKAAoADAAMAAwADgAOAA4AEAARABIAEgATABQA
FQAWABcAGAAZABoAGwAcABwAHQAfACIAIwAlACcAJQAnACkAKgArACwALgAvADEAMgA0
ADUANgA3ADgAOQA6ADsAPAA9AD0APQA9AD0APgA+AD4APgA/AD8APgA8ADsAOgA5ADgA
OQA2ADQAMgAwAC4ALAAqACgAJgAkACMAHwAeABwAGgAaABkAGAAVABMAEQARAA4ADgAN
AAsACQAGAAYABQAEAAIAAgABAAAA/f/8//z/+//6//n/+f/5//f/9v/2//b/9v/2//b/
9f/z//P/8//z//P/8//z//P/9f/1//X/9f/1//X/9f/0//T/9f/1//X/9f/2//b/9v/1
//X/9f/1//X/9f/2//b/9v/2//b/9v/2//b/9v/2//b/9v/2//b/9P/0//T/9P/2//b/
9v/2//b/9v/2//X/9f/2//b/9f/z//P/8//y//T/9P/0//T/9P/0//T/9P/z//P/9P/y
//L/8v/y//L/8v/y//L/7//v/+//7//x//D/8P/x//H/8f/x//H/8f/x//P/9P/z//P/
8//z//b/9v/2//b/9v/2//f/+P/3//n/+v/7//3/+//6//f/9f/0//T/9v/3//f/9f/y
/+3/7P/s/+v/6v/p/+n/6f/s/+z/7P/r/+v/6//p/+n/6P/o/+j/5//m/+b/5v/m/+b/
5f/l/+X/4//j/+P/4//j/+P/4//j/+P/4//j/+L/4//i/+D/3v/i/+b/7P/1//7/CwAm
AFsAngDNANsA4wDlAMMAiQBVACoA9f+x/23/KP/y/tb+1v7i/vf+EP8s/0//b/+R/67/
xf/V/9z/4f/k/+b/6P/q/+r/7P/s/+7/7//w//D/8P/w//H/8f/z//P/8//0//X/9f/1
//X/9P/0//T/9f/1//X/9v/3//f/9//3//j/+P/5//n/+f/6//z//P/9//3//v/+//7/
/f/+////AAAAAAIAAgACAAIABAAEAAQABgAGAAYACAAJAAoACgALAAoACwAMAA0ADAAN
AA4ADwASABIAEwAVABQAFQAXABkAGQAbAB0AHgAfACAAIgAjACUAJgAoACkAKAApACoA
KwAuAC8AMAAxAC8ALwAvAC8ALgAuAC4ALgAtAC0ALAAqACkAKAAnACYAJQAiACAAHgAe
ABwAGgAYABYAFAASABEADwAOAAwACgAKAAkACAAFAAUAAwADAAAAAgABAP///f/7//z/
/P/8//r/+v/5//j/+f/4//j/9//0//P/8//z//L/8v/z//T/8v/y//L/8f/x//H/8f/x
//H/8f/x//H/8f/x//H/8f/x//H/8f/w//L/8//z//P/8f/y//L/8v/x//H/8f/x//H/
8f/y//L/8P/w//D/8P/w//D/8P/w//D/8P/w//D/8P/w//D/8P/u/+7/7v/u/+7/7v/u
/+3/7//w//D/7//t/+3/7f/s/+7/7v/u/+7/7v/u/+7/7v/t/+z/7P/s/+z/7P/s/+z/
7P/s/+3/7f/t/+3/7f/s/+z/7f/t/+3/7f/t/+3/7f/v//D/8f/x//H/8f/y//L/8v/y
//L/8v/z//T/9f/3//j/+f/3//X/9P/x//H/8P/w//L/8//z//H/7v/r/+r/6v/p/+j/
5//n/+f/6v/q/+r/6f/n/+f/5f/l/+b/5v/m/+X/5P/k/+T/5P/k/+P/4//j/+P/4//j
/+P/4f/h/+H/4f/h/+H/4f/g/+H/4P/g/+D/5P/o//D/+f8EABsASACLAMIA1wDfAOUA
zQCXAGUAPwAOAMv/hf8///7+2P7S/t7+8P4J/yT/RP9n/4n/p//A/9H/2//g/+P/6P/q
/+z/7P/s/+7/7v/u/+//8P/w//D/8P/x//H/8//z//P/9P/z//P/8//z//b/9v/2//f/
9f/1//b/9//3//f/9//4//r/+//7//v//P/+//7////9//7//v/+////AAABAAIAAgAE
AAQABAAEAAYABgAGAAgACAAIAAoACQAKAAoACwAOAA8AEAARABIAEwAUABUAFgAWABcA
GQAaABsAHQAfAB8AIQAjACQAJQAmACgAKQApACoALAAtAC4ALwAwADEAMgAzADQANQAz
ADMAMwAzADQANAA0ADQAMwAzADIAMAAvAC4ALQAsACkAJgAkACIAIgAgAB4AHAAaABgA
FgAVABMAEgAQAA4ADgANAAwACQAJAAcABwAEAAYABQADAAEAAAAAAP///v/8//z/+//6
//n/+P/4//f/+P/3//f/9//1//T/9P/0//T/9P/0//P/8//z//P/8//z//P/8//z//P/
8//z//P/8//z//P/8v/y//P/8//z//H/8v/y//L/8//z//P/8//z//P/9P/0//L/8v/y
//L/9P/0//T/9P/0//T/9P/0//T/9P/0//T/9P/0//T/9P/y//L/8v/x//H/8v/y//H/
8f/x//H/8P/w//D/8P/w//D/8v/y//D/8P/w//D/8P/w//D/8P/w/+//7//v/+//7//u
/+7/7//v/+//7//v/+//7//x//L/8//z//P/8//0//T/9P/0//b/9v/3//j/+f/7//z/
/f/7//n/+P/1//P/8v/y//T/9f/1//P/8P/t/+z/7P/r/+r/6f/p/+n/6v/q/+r/6f/r
/+v/6f/p/+j/6P/o/+f/5P/k/+T/5P/m/+X/5f/l/+P/4//j/+P/5f/l/+X/5f/j/+P/
4//i/+P/4P/g/+T/6P/w//j/AwAUADsAegC3ANYA3wDpANsAqwBzAEUAEQDK/3v/Lf/h
/rD+pv60/s7+7P4P/zT/Wv+B/6P/u//K/9X/3f/k/+f/6v/s/+z/7v/u//D/8P/w//H/
8v/y//T/9P/1//X/9f/1//X/9v/3//f/9//3//j/+P/4//n/+f/5//r/+//7//v/+//8
//7//////////v8AAAAAAQABAAIAAgACAAMABAAFAAYABgAIAAgACAAIAAoACgAKAAwA
DAAMAA4ADwAQABAAEQASABMAFAAVABYAFwAYABkAHAAcAB0AHwAgACEAIwAlACUAJwAp
ACoAKQAqACwALQAxADIANAA1ADYANwA4ADkAOgA7ADwAPQA9AD0APQA9AD4APgA+AD4A
PQA9ADwAOgA5ADgANwA2ADMAMAAuACwALAAqACgAJgAkACIAIAAfAB0AHAAaABgAFgAV
ABQAEQAPAA0ADQAKAAoACQAHAAUAAgACAAEAAAD+//7//f/8//v/+v/6//n/+P/3//f/
9//3//b/9v/2//T/9P/0//P/8//z//P/8//z//P/8//z//P/8//z//P/8//z//P/8v/y
//P/8//z//P/9P/0//T/8//z//P/8//z//P/9P/0//b/9v/2//b/+P/4//j/+P/4//j/
+P/4//j/+P/4//j/+P/4//j/+P/4//j/+P/3//f/+P/4//f/+f/5//n/+P/4//j/+P/4
//j/+P/4//j/9v/2//b/9v/2//b/9v/2//b/9f/1//X/9f/z//L/8v/z//X/9f/1//X/
9f/1//f/+P/5//n/+f/5//r/+v/6//r//P/8//3//v///wEAAgADAAIA///9//n/+f/4
//j/+v/5//n/9//0//P/8v/y//H/8P/v/+//7//w//D/8P/v/+//7//t/+3/7P/s/+z/
6//q/+r/6v/q/+r/6f/p/+n/6f/p/+n/6f/r/+v/6//r/+v/6//r/+r/5//m/+j/6v/w
//b/AgAPACQAUwCWAMkA2gDjAOkA0QCbAGMANwD5/6z/W/8N/8f+ov6i/rb+0v72/hv/
RP9s/5P/r//D/9T/3//l/+r/7//w//L/8v/0//T/9v/2//b/9//4//j/+v/6//v/+//7
//v/+//8//3//f/9//3//v/+//7/////////AAABAAMAAwADAAQABAAFAAUABQAGAAgA
CAAJAAkACgAKAAoACwAMAA0ADgAOABAAEAAQABAAEgASABIAFAAUABQAFgAXABgAGAAZ
ABwAHQAeAB8AIAAhACIAIwAmACYAJwApACoAKwAtAC8ALwAxADMANAA1ADYAOAA5AD0A
PgBAAEEAQgBDAEQARQBGAEcASABJAEkASQBJAEkASgBKAEoASgBKAEkARwBEAEUARABD
AEIAQQA+ADwAOgA4ADYANAAyADAALgAsACsAKQAoACYAJAAgAB8AHgAbABkAFwAXABQA
EgARAA8ADQAMAAwACwAKAAYABgAFAAQAAwACAAIAAQAAAP////////3//P/8//z//P/8
//z/+//7//v/+//7//n/+f/5//n/+f/5//n/+f/7//v/+//6//j/+f/5//n/+f/6//r/
+v/6//v//P/9//v/+//8//z//v/+//7//v/+//7//v/+/wAAAAAAAAAAAAAAAAAAAAAA
AAAAAAAAAAAAAAAAAP////8AAAAA///////////+//7//v/+//7//P/8//z//P/7//v/
+//9//z/+v/6//r/+v/6//r/+v/6//n/+f/5//n/+f/4//j/+f/5//n/+f/5//n/+f/7
//z//f/9//3//f/+//7//v/+//7//v///wAAAQADAAQABQAHAAUABAABAP3//P/8//7/
AQABAP///P/5//j/+P/3//T/8//z//P/9P/0//T/8//z//P/8f/x//D/8P/w/+//7v/u
/+7/7v/u/+3/7f/t/+3/7f/t/+3/7f/t/+3/7f/t/+3/7f/s/+3/6v/o/+r/7P/y//j/
AwAOACEASACJAMIA1wDhAOkA1wClAGsAOwACALn/a/8f/9r+sP6o/rj+0v7x/hb/PP9j
/4v/q//C/9P/3//m/+n/7P/w//L/8v/y//T/9P/2//f/+P/4//j/+P/5//n/+//7//v/
/P/9//3//f/9//7//v/+/////////wAAAQABAAEAAQACAAIAAwADAAMAAgAEAAQABQAH
AAgACAAIAAcACAAJAAoACgAMAAwADAAMAA4ADgAOABAAEAAQABIAEwAUABQAFQAWABcA
GAAZABoAGwAcAB0AIAAgACEAIwAkACUAJwApACkAKwAtAC4AMQAyADQANQA3ADgAOgA7
ADwAPQA+AD8AQABBAEIAQwBDAEMAQwBDAEYARgBGAEYARQBFAEQAQgBBAEAAPwA+AD0A
OgA4ADYANAAyADAALgAsACoAKAAnACcAJgAkACIAHgAdABwAGQAXABUAFQASABAADwAN
AAsACAAIAAcABgACAAIAAQAAAP///v/+//3/+v/5//n/+f/3//b/9v/2//T/9P/0//P/
9f/1//X/9f/z//P/8//z//P/8//z//P/9f/1//X/9P/y//P/8//z//P/9P/0//T/9f/1
//X/9f/1//X/9v/2//b/9v/2//b/+P/4//j/+P/4//j/+P/4//j/+P/4//j/+v/6//r/
+v/6//r/+v/5//n/+v/6//n/+f/5//n/+P/4//j/+P/4//j/+P/4//b/9v/2//b/9v/2
//b/9v/1//X/9f/1//X/9P/0//X/8//z//P/8//z//P/9f/2//n/+f/5//n/+P/4//j/
+P/4//j/+f/6//v//f/+///////9//z/+f/3//b/9v/4//n/+f/3//T/8f/w//D/7//u
/+3/7f/t//D/8P/w/+//7//v/+3/7f/s/+z/7P/r/+r/6v/q/+r/6P/n/+f/5//n/+f/
5//n/+n/6f/p/+n/5//n/+f/5v/n/+b/5P/k/+j/7v/2////CgAhAE4AkwDKAN8A5wDt
ANkAowBpADkAAgC7/3X/Mf/0/tD+zP7Y/uz+A/8i/0T/Z/+J/6n/wv/V/93/4v/n/+r/
7P/u/+7/7v/w//D/8v/z//T/9P/2//b/9//3//f/9//3//j/+f/5//n/+f/6//r/+v/7
//v/+//8//3//f/9//3//v/+//////////7/AAAAAAEAAQACAAIAAgADAAQABQAGAAQA
BgAGAAYACAAKAAoACgAKAAoACgAMAA0ADgAOAA8AEAARABIAEwAUABUAFgAXABgAGAAZ
ABsAHAAdAB8AIQAhACMAJQAmACcAKAAqACsAKwAsAC4ALwAuAC8AMAAxADIAMwA0ADUA
NQA1ADUANQA1ADQAMwAyADEAMQAwAC4ALQAsACsAKgAnACQAIgAgACAAHgAcABoAGAAW
ABQAEwATABIAEAAOAAwACwAKAAcABwAFAAUAAgAEAAMAAQD///7//v/9//z//P/8//v/
+v/5//j/+P/3//j/9//3//f/9//2//b/9v/0//T/9P/z//P/8//z//P/8//z//P/8//z
//P/8//z//X/9f/1//T/9P/1//X/9f/z//T/9P/0//P/8//z//P/8//z//T/9P/y//L/
8v/y//T/9P/0//T/8v/y//L/8v/0//T/9P/0//L/8v/y//L/8v/y//L/8f/x//L/8v/x
//H/8f/x//D/8P/w//D/8P/w//D/8P/w//D/8P/w/+//7//v/+//7//u/+7/7//v/+//
7//v/+//7//x//L/8//z//P/8//0//T/9P/0//L/8v/z//T/9f/3//j/+f/5//f/9v/z
//H/8P/w//L/8//z//H/7v/r/+r/6v/p/+j/5//n/+f/6v/q/+r/6f/n/+f/5f/l/+T/
5P/k/+P/4v/i/+L/4v/i/+H/4f/h/9//3//f/9//4f/h/+H/4f/f/9//3//e/+H/4P/c
/9z/4P/k/+r/8f/8/wsAJgBfAKIA0QDdAOUA5QC/AIUAVwAuAPX/r/9n/yD/6P7Q/tL+
4v73/hL/Lv9P/3H/kf+u/8X/0f/Y/93/4v/m/+j/6P/o/+r/6v/q/+v/7P/s/+7/7v/v
/+//7//v/+//8P/x//H/8f/x//L/8v/y//P/8//z//T/9f/1//X/9f/2//b/9//3//f/
+P/6//r/+//7//z//P/8//v//P/9//7//v8AAAAAAAAAAAIAAgACAAQABAAEAAYABwAI
AAgACQAKAAsADAANAAwADQAOAA8AEgASABMAFQAUABUAFwAZABcAGQAbABwAHwAgACIA
IwAjACQAJgAnACgAKQAqACsAKgArACwALQAtAC0ALQAtACwALAAsACwAKwArACoAKAAn
ACYAJQAkACEAHgAcABoAGAAWABQAEgASABAADgANAAsACgAIAAYABgAFAAQAAQAAAP//
AAD+/wAA///9//v/+v/6//n/+P/4//j/9//2//X/9P/0//P/8v/x//H/8f/v/+7/7v/u
/+7/7v/u/+3/7f/t/+3/7f/t/+3/7f/t/+3/7f/t/+3/7f/t/+3/7P/s/+3/7f/t/+3/
7v/u/+7/7f/t/+3/7f/t/+3/7v/u/+7/7v/u/+7/7v/u/+7/7v/u/+7/7v/u/+7/7v/u
/+7/7v/u/+7/7v/u/+7/7v/t/+3/7v/u/+3/7f/t/+3/7P/s/+z/7P/s/+z/7P/s/+z/
6//r/+v/6//q/+r/6v/q/+r/6v/q/+r/6v/p/+n/6f/p/+v/6v/q/+v/6f/p/+n/6f/p
/+n/6//s/+3/7f/t/+3/7v/u/+7/7v/u/+7/7//w//P/9f/2//f/9f/z//L/7//t/+z/
7P/u//H/8f/v/+z/6f/o/+j/5//k/+P/4//j/+b/5v/m/+X/5f/l/+P/4//i/+L/4v/h
/+D/4P/g/+D/4P/f/9//3//f/9//3//f/9//3//f/9//3f/d/93/3P/d/9z/3P/c/97/
4v/q//X/AAAVAEAAhQC+ANUA3QDlANEAnwBnADkAAAC1/2X/F//Q/qr+pv64/tL+8f4U
/zb/Xf+D/6P/uP/H/9H/2P/d/+L/5P/m/+b/5v/o/+j/6v/r/+z/7P/s/+z/7f/t/+3/
7f/t/+7/7//v/+//7//w//D/8P/x//H/8f/y//P/8//z//P/9P/2//f/9//3//b/+P/4
//n/+f/6//r/+v/7//z//f/+//7/AAAAAAAAAAACAAIAAgAEAAQABAAGAAcACAAIAAkA
CAAJAAoACwAOAA8AEAARABIAEgATABUAFgAXABkAGwAbAB0AHwAgACEAIgAkACUAJwAo
ACoAKwAsAC0ALgAvADAAMQAyADMAMwAzADMAMwA0ADQANAA0ADMAMwAyADAALwAuAC0A
LAArACgAJgAkACQAIgAgAB4AHAAaABgAFwAVABQAEgAQAA4ADQAMAAkABwAFAAUAAgAC
AAEA///9//r/+v/5//j/9v/2//X/9P/z//L/8v/x//D/7//v/+//6//q/+r/6v/q/+r/
6v/p/+n/6f/p/+n/5//n/+f/5//n/+f/5//n/+f/5//n/+b/5v/n/+f/5//n/+j/6P/o
/+n/6f/p/+n/6f/p/+r/6v/q/+r/6v/q/+r/6v/q/+r/6v/q/+r/6v/q/+r/6v/q/+z/
7P/s/+z/7P/s/+z/6//r/+z/7P/r/+v/6//r/+r/6v/q/+r/6v/q/+r/6v/q/+n/6f/p
/+n/6P/o/+j/6P/o/+j/6P/o/+b/5v/m/+b/5//n/+f/5//n/+b/5v/n/+f/5//n/+f/
5//n/+n/6v/r/+v/6//r/+z/7P/s/+z/7P/s/+3/7v/x//P/9P/1//T/8f/v/+v/6//q
/+r/7P/t/+3/6//o/+X/5P/k/+P/4v/h/+H/4f/i/+L/4v/h/+H/4f/f/9//3v/e/97/
3f/c/9z/3P/c/9z/2//b/9v/2//b/9v/2//b/9v/2//b/9v/2//b/9r/2f/W/9j/2v/e
/+T/7v/5/woAMQBwAK8AzADVANsAzwChAGcANwABALj/af8b/9H+oP6Y/qT+vv7e/gP/
KP9O/3f/l/+v/8D/y//T/9j/3f/e/+D/4v/i/+L/5P/k/+b/5//o/+j/6P/o/+n/6f/p
/+n/6f/q/+v/6//r/+v/7P/s/+z/7f/t/+3/7v/v/+//7//v//D/8v/z//P/8//0//b/
9v/3//f/+P/4//j/+f/6//v//P/6//z//P/8//z//v/+//7/AAAAAAAAAgADAAQABAAF
AAgACQAKAAsADAANAA4ADwAQABAAEQATABQAFQAXABkAGQAbAB0AHgAfACAAIgAjACUA
JgAoACkAKgArACwALQAuAC8AMAAxADMAMwAzADMAMwAyADEAMAAxADEAMAAuAC0ALAAr
ACoAKQAmACQAIgAiACAAHgAcABoAGAAWABUAEQAQAA4ADAAKAAkACAAFAAMAAQABAP7/
/P/7//n/9//2//b/9f/0//D/8P/v/+7/7f/s/+z/6//o/+f/5//n/+X/5P/k/+T/5P/k
/+T/4//j/+P/4//j/+P/4//j/+P/4f/h/+H/4f/h/+H/4f/g/+L/4//j/+P/4//k/+T/
5P/l/+X/5f/l/+P/4//k/+T/5v/m/+b/5v/m/+b/5v/m/+j/6P/o/+j/6P/o/+j/6P/o
/+j/6P/o/+b/5v/m/+X/5f/m/+b/5f/n/+f/5//m/+T/5P/k/+T/5P/k/+T/5P/j/+P/
4//j/+L/4v/i/+L/4v/i/+D/4P/g/+D/4P/g/+D/4P/f/9//3//f/9//3v/e/9//3//f
/9//3//f/9//4f/i/+P/4//j/+P/5P/k/+T/5P/m/+b/5//o/+f/6f/q/+v/6f/n/+b/
4//h/+D/4P/i/+P/4//h/97/3f/c/9z/2//Y/9f/1//X/9j/2P/Y/9f/1//X/9X/1f/U
/9T/1P/T/9L/0v/S/9L/0v/R/9H/0f/P/8//z//P/9H/0f/R/9H/z//P/8//zv/P/8z/
zP/O/9L/2v/i/+3//v8lAGIAmwC6AMEAywDBAJEAWQArAPf/sP9j/xX/y/6Y/or+mP6w
/tD+8/4Y/0D/Z/+J/6H/sv+//8f/zP/P/9L/1P/W/9b/1v/Y/9j/2P/Z/9r/2v/c/9z/
3f/d/93/3f/d/97/3//f/9//3//g/+D/4P/h/+H/4f/i/+P/4//j/+P/5P/k/+X/5f/l
/+T/5v/m/+f/5//o/+j/6P/p/+r/6//s/+z/7v/u/+7/7v/w//D/8P/y//L/8v/0//X/
9v/2//f/+P/5//r/+//6//v//P/9/wAAAAABAAMABAAFAAcACQAJAAsADQAOAA8AEAAS
ABMAFwAYABoAGwAaABsAHAAdABwAHQAeAB8AIQAhACEAIQAiACIAIgAiACEAIQAgAB4A
HQAcABsAGgAZABYAFAASABAADgAMAAoACgAIAAYABQABAAAA/v/8//r/+f/4//X/8f/v
/+//7P/q/+n/5//l/+T/5P/j/+L/3v/e/93/3P/a/9j/1//V/9T/0//T/9P/0//S/9L/
0v/R/9D/z//N/83/zf/N/83/zf/N/83/zf/N/83/zf/N/83/zf/N/8z/zP/N/83/zf/N
/87/zv/O/83/zf/N/83/zf/N/87/zv/O/87/zv/O/9D/0P/Q/9D/0P/Q/9D/0P/O/87/
zv/O/87/zv/O/87/zv/O/87/zf/N/87/zv/N/8v/y//L/8r/yv/K/8r/yv/K/8r/yv/K
/8n/yf/J/8n/yP/I/8j/xv/G/8b/xv/G/8b/xv/G/8b/w//D/8P/w//D/8L/wv/D/8H/
wf/B/8H/w//D/8X/xv/F/8X/xf/F/8b/xv/G/8b/xv/G/8f/yP/J/8v/zP/N/8v/yf/I
/8X/w//C/8L/xP/F/8X/w//A/73/vP+8/7v/uP+3/7f/t/+6/7r/uv+5/7f/t/+1/7X/
tP+0/7T/s/+y/7L/sv+y/7D/r/+v/6//sf+x/7H/sf+v/6//r/+v/6//r/+v/67/rf+s
/6z/rv+y/7b/vv/H/9T/9f8uAHEAnACpALMAsQCNAFMAHwDt/7D/a/8h/9v+qP6U/pb+
pv68/tf+9v4Y/zv/W/93/4z/m/+h/6j/q/+u/7D/sv+y/7L/tP+0/7T/tf+2/7b/tP+0
/7X/tf+3/7f/t/+4/7f/t/+3/7f/uP+4/7j/uf+3/7f/uP+5/7n/uf+5/7r/uv+7/7v/
u/+8/w==
         </WaveFormData>
      </LeadData>
      <LeadData>
         <LeadByteCountTotal>10000</LeadByteCountTotal>
         <LeadTimeOffset>0</LeadTimeOffset>
         <LeadSampleCountTotal>5000</LeadSampleCountTotal>
         <LeadAmplitudeUnitsPerBit>4.88</LeadAmplitudeUnitsPerBit>
         <LeadAmplitudeUnits>��V</LeadAmplitudeUnits>
         <LeadHighLimit>2147483647</LeadHighLimit>
         <LeadLowLimit>268435456</LeadLowLimit>
         <LeadID>V3</LeadID>
         <LeadOffsetFirstSample>0</LeadOffsetFirstSample>
         <FirstSampleBaseline>0</FirstSampleBaseline>
         <LeadSampleSize>2</LeadSampleSize>
         <LeadOff>FALSE</LeadOff>
         <BaselineSway>FALSE</BaselineSway>
         <ExcessiveACNoise>FALSE</ExcessiveACNoise>
         <MuscleNoise>FALSE</MuscleNoise>
         <LeadDataCRC32>1745432448</LeadDataCRC32>
         <WaveFormData>
qP+o/6j/qP+2/8L/zv/a/93/4P/j/+b/5//o/+n/6v/s/+z/7P/s/+3/7v/v//D/8v/y
//L/8v/y//L/8v/y//T/9P/0//T/9v/2//b/9v/4//j/+P/4//r/+v/6//r//P/8//z/
/P/9//7///8AAAIAAgACAAIAAwAEAAUABgAHAAgACQAKAAwADAAMAAwADwAQABEAEgAT
ABQAFQAWABcAGAAZABoAHAAeACAAIgAlACYAJwAoACsALAAtAC4AMAAyADQANgA4ADoA
PAA+AEAAQgBEAEYASQBKAEsATABNAE4ATwBQAFAAUABQAFAAUABQAFAAUABPAE4ATQBM
AEkASABHAEYAQgBAAD4APAA4ADYANAAyAC8ALAApACYAIgAgAB4AHAAYABYAFAASAA4A
DAAKAAgABgAEAAIAAAD+//z/+v/4//f/9v/1//T/8f/w/+//7v/s/+z/7P/s/+r/6v/q
/+r/6P/o/+j/6P/o/+j/6P/o/+b/5v/m/+b/6P/o/+j/6P/o/+j/6P/o/+r/6v/q/+r/
7P/s/+z/7P/u/+7/7v/u//D/8P/w//D/8v/y//L/8v/0//T/9P/0//b/9v/2//b/9v/2
//b/9v/2//b/9v/2//b/9v/2//b/9P/0//T/9P/y//L/8v/y//L/8v/y//L/8P/w//D/
8P/w//D/8P/w/+7/7v/u/+7/7v/u/+7/7v/u/+7/7v/u/+z/7P/s/+z/7P/s/+z/6//r
/+v/6//r/+v/6v/q/+r/6v/q/+r/6f/r/+v/6//s/+z/7f/u/+7/8P/w//D/8f/v/+//
7//v//H/8f/z//T/9v/4//n/+f/4//j/9v/0//T/9f/3//n/+f/3//T/8v/x//D/7//u
/+z/7P/s/+z/7P/q/+n/6f/o/+f/5//n/+b/5P/k/+P/4v/i/+L/4v/i/+L/4v/h/+H/
4f/h/+H/4f/h/+H/4f/h/+H/4f/f/9//4f/j/+f/7//+/xQAMABZAJYA3wAXATgBVgFq
AWABKgHPAFoA3/91/yH/3v6z/qv+t/7Q/vP+FP8x/1L/df+V/63/wf/P/9j/3v/g/+L/
5f/m/+b/6P/o/+n/7P/t/+//7//w//H/8f/x//H/8f/y//L/8v/z//P/9P/3//f/9//4
//f/9//3//j/+P/4//n/+f/5//v/+//8//v/+//7//3//////wAAAQAAAAEAAQACAAMA
BAAFAAUACAAJAAoACgALAAwADQAOAA8AEQASABMAFAAVABYAFwAZABoAGwAcABwAHQAg
ACAAJAAnACgAKgAqACsALQAvADEAMgA1ADcAOQA7AD0APwBAAEIARABGAEgASABJAEoA
TQBNAE0ATwBPAE8ATwBPAE8ATgBOAE4ATABLAEkASABJAEYARABCAEAAPgA6ADkANwA0
ADEAMAAsACoAJwAkACAAHgAdABoAFwAVABIAEAAOAAwACgAIAAQAAgAAAP7//f/7//v/
+f/2//b/9f/0//P/8v/x//D/7v/t/+z/7P/p/+n/6f/n/+n/6v/q/+n/6f/p/+n/6f/p
/+j/6P/o/+j/6f/p/+n/6f/p/+n/6f/s/+z/7P/t/+7/7v/u/+//7//v//D/8f/x//L/
8v/0//T/9P/0//T/9f/1//X/9f/3//f/+P/4//b/9v/2//b/9v/3//f/9v/0//T/9P/0
//X/9f/1//T/8v/y//L/8f/x//H/8P/w//D/8P/w/+//7v/u/+7/7v/u/+7/7v/u/+//
7//t/+7/7v/s/+z/7P/s/+v/6//r/+v/6//r/+r/6v/q/+r/6v/q/+v/6//r/+v/6v/q
/+v/7P/u/+7/7v/u/+//7//v/+//7//v/+//8f/y//T/9v/3//n/+P/4//b/8v/y//P/
9f/3//f/9f/y//L/8f/w/+//7P/q/+r/6v/q/+r/6P/n/+f/5v/l/+X/5f/k/+L/4v/h
/+D/4P/g/+D/4P/g/+D/3//f/9//3//f/9//3//f/9//3//f/9//3//d/9//3//j/+n/
+P8OACYASQB+AMUABQEsAUgBZgFoATwB5wB0APn/j/83//L+wf6v/rf+zP7r/gr/Kf9G
/2n/if+j/7n/x//S/9j/3P/e/+H/5P/k/+b/5v/n/+j/6f/r/+v/7P/t/+3/7f/t/+3/
7v/u//D/8f/x//L/8//z//P/9P/z//P/8//0//b/9v/3//f/9f/3//f/+P/5//n/+f/7
//v/+//8//3//v//////AAABAAIAAwADAAQABQAGAAYABwAIAAkACgALAA0ADgAPABAA
EQASABMAFQAWABcAGAAYABkAHAAcAB4AIQAiACQAJAAlACcAKQAtAC4AMQAzADMANQA3
ADkAPAA+AEAAQgBEAEQARQBGAEcARwBHAEkASQBJAEkASQBJAEgASABIAEYARQBDAEIA
QwBAAD4APAA6ADgANAAzAC8ALAApACgAJAAiAB8AHAAaABgAFwAUABEADwAMAAoACAAG
AAQAAgAAAP7//P/6//n/9//3//X/8v/y//H/8P/v/+7/7f/s/+r/6f/o/+j/5//n/+f/
5f/l/+b/5v/l/+X/5f/l/+X/5//m/+b/5v/k/+X/5f/l/+f/5//n/+f/5v/m/+b/5//o
/+j/6P/p/+n/6f/q/+v/6//s/+z/7v/w//D/8P/w//H/8f/x//H/7//v//D/8P/w//D/
8P/w//D/8f/x//D/8P/w//D/8P/v/+//7//u/+7/7v/u/+3/7f/t/+z/7P/s/+z/7P/q
/+r/6v/q/+n/6f/p/+n/6f/p/+j/6P/o/+j/6P/o/+f/5//n/+f/6P/o/+n/6v/q/+r/
6v/q/+v/6//r/+v/6//r/+v/7f/s/+7/8P/x//P/8v/y//D/7v/u/+//8f/z//P/8f/u
/+r/6f/o/+f/6P/m/+b/5v/o/+j/5v/l/+P/4v/h/+H/4f/g/97/3v/d/9z/3P/c/9z/
3P/c/9z/2f/Z/9n/2f/Z/9n/2f/Z/9v/2//b/9v/2//b/9f/1//d/+H/7P/+/xQALQBW
AJUA3wAaATwBWgFyAWYBKwHGAEcA0f9z/yL/5f7B/rv+yP7f/v7+Gf8y/1H/b/+N/6f/
u//K/9D/1v/a/9v/3P/g/+L/4v/j/+L/4//l/+X/5v/n/+f/5//p/+n/6v/q/+r/6//r
/+z/6//r/+v/7P/t/+3/7f/u/+7/7v/v/+//7//x//H/8v/z//P/8//1//X/9f/2//f/
9v/3//f/+P/5//r/+//7//z//f/+//7/AQACAAMABAAFAAcACAAJAAoACwAMAA0ADQAO
AA8AEAAUABUAGAAYABgAGwAcAB4AIAAhACMAJQAlACYAKQArAC0ALwAxADMANAA2ADgA
OgA+AD4APwBAAD8APwA/AEEAQQBBAEEAQQA/AD4APgA+AD4APQA7ADoANwA0ADIAMAAw
AC4AKgApACUAIgAfAB4AGgAYABUAEgAQAA4ADQAKAAcABQACAAAAAAD+//z/+v/6//j/
9v/0//P/8f/x/+//7v/u/+3/7P/p/+j/5//m/+b/5f/k/+T/5f/l/+X/4//h/+L/4v/h
/+P/4//j/+P/4//i/+L/4v/k/+X/5f/l/+X/5f/l/+X/5v/m/+b/5//m/+b/5v/n/+f/
5//o/+n/6f/q/+r/7P/s/+z/7P/s/+3/7f/t/+3/7f/t/+7/7v/u/+7/7v/u/+7/7//v
/+7/7v/u/+7/7v/r/+v/6//q/+z/7P/s/+v/6//r/+r/6v/q/+r/6P/o/+j/6P/n/+f/
5//n/+f/5//m/+b/5v/m/+b/5v/l/+X/5f/l/+b/5v/n/+j/6P/o/+j/6P/p/+n/6f/p
/+n/6f/p/+v/7P/u//D/8f/x//D/8P/u/+z/7P/t/+//8f/x/+//7P/q/+n/6P/n/+b/
5P/k/+T/5v/m/+T/4//h/+D/3//f/9//3v/c/9z/2//a/9r/2v/a/9r/2v/a/9n/2f/Z
/9n/2f/Z/9n/2f/Z/9n/2f/Z/9n/1//X/9n/3f/l//L/CAAiAEcAgADJAA0BMgFSAXAB
cgFGAfUAiAALAJn/P//4/sX+s/6//tb+9f4S/y3/SP9n/4f/of+1/8X/zv/U/9j/3P/f
/+D/4P/i/+L/4//k/+X/5//n/+b/5//n/+f/6f/p/+r/6v/q/+v/6//s/+3/7f/t/+7/
7//v/+//8P/u/+7/7//v/+//8f/x//L/8//z//P/9f/1//X/9v/3//j/+f/5//r/+//8
//3//f/+////AAAAAAEAAgADAAQABQAHAAgACQAKAAsADAANABEAEgATABQAFgAXABoA
GgAcAB8AIAAiACIAIwAlACcAKQAqAC0ALwAxADMANQA3ADgAOgA8AD4AQABAAEEAQgBD
AEMAQwBFAEUARQBFAEUAQwBCAEIAQgBAAD8APQA8ADsAOAA2ADQAMgAwACwAKwAnACQA
IQAgABwAGgAXABQAEgAQAA8ADAALAAkABgAEAAIAAAD+//z//P/6//j/9v/1//P/8//x
/+7/7v/t/+z/6//q/+n/6P/q/+n/6P/o/+f/5//n/+X/5f/m/+b/5f/j/+P/4//j/+X/
5P/k/+T/5P/l/+X/5f/l/+X/5f/l/+b/5v/m/+f/5v/m/+b/5//n/+f/6P/p/+n/6v/q
/+z/7P/s/+z/7P/v/+//7//v/+//7//w//D/8P/w//D/8P/u/+//7//u/+7/7v/u/+7/
7//v/+//7v/u/+7/7v/t/+3/7f/s/+z/6v/q/+r/6v/p/+n/6f/p/+n/6f/o/+j/6P/o
/+j/6P/n/+f/5//n/+j/6P/p/+r/7P/s/+z/7P/t/+3/7f/t/+3/7f/t/+//7v/w//L/
8//z//L/8v/w//D/8P/x//P/8//z//H/7v/s/+v/6v/p/+j/5v/m/+b/5v/m/+T/4//j
/+L/4f/h/+H/4P/e/97/3f/c/9z/3P/c/9z/3P/c/93/3f/d/93/3f/d/93/3f/d/93/
3f/d/9v/2f/b/93/4//t/wAAFgA2AGkAsAD5AC0BTgFsAXwBYgEgAb8AQADB/1X//f66
/pn+of63/tj+/f4e/zv/Xv+D/5//s//B/83/1P/a/97/4P/h/+L/5P/m/+b/5//m/+f/
6f/p/+z/7f/t/+3/7f/t/+7/7v/u/+//7//w//H/8f/x//L/8//z//P/9P/0//T/9f/1
//X/9//3//j/+f/5//n/+//7//v//P/9//z//f/9//7///8AAAEAAQAEAAUABgAGAAkA
CgALAAwACwANAA4ADwASABMAFAAVABcAGAAZABoAHAAdACAAIAAiACUAJgAoACoAKwAt
AC8AMQAyADUANwA5ADsAPQA/AEAAQgBEAEYASABIAEkASgBNAE0ATQBPAE8ATwBPAE8A
TwBOAE4ATgBMAEsASQBIAEcARABCAEAAPAA6ADYANQAxAC4AKwAqACYAJAAhAB4AGgAY
ABcAFAARAA8ADAAKAAgABgAEAAIAAAD+//z/+v/5//f/9//1//T/9P/z//L/8f/w/+//
7v/u/+3/7P/s/+v/6//r/+n/6f/q/+r/6f/n/+f/5//n/+n/6P/o/+j/5v/n/+f/5//n
/+f/5//n/+j/6P/o/+n/6v/q/+r/6//r/+v/7P/t/+3/7v/u//D/8P/w//D/8P/z//P/
8//z//P/8//0//T/9P/0//T/9P/0//X/9f/0//T/9P/0//T/8//z//P/8v/0//T/9P/z
//P/8//y//L/8P/w//D/8P/w/+//7//v/+//7//v/+7/7v/u/+7/7v/u/+3/7f/t/+3/
7v/u/+//8P/w//D/8P/w//H/8f/x//H/8//z//P/9f/2//j/+v/7//n/+P/4//b/9v/2
//f/+f/5//n/9//0//L/8f/w/+//7v/s/+z/7P/s/+z/6v/p/+f/5v/l/+X/5//m/+T/
5P/j/+L/4v/i/+L/4v/i/+L/4//j/+P/4//h/+H/4f/h/+H/4f/h/+H/3//f/+H/5f/r
//f/DAAmAEoAgwDOAA0BNwFYAXQBdgFQAQQBlwAUAJn/Nf/j/qz+mf6l/r/+4v4J/yj/
S/9w/5H/q/+7/8v/1f/c/+D/5P/k/+X/6P/o/+r/6v/r/+z/7f/v/+//8P/x//H/8f/x
//H/8v/y//T/9f/1//b/9f/1//X/9v/3//f/9//4//r/+v/7//v/+//9//3//v/9//3/
/f///wEAAQACAAMABAAFAAUABgAFAAYABwAHAAoACwAMAAwADQAOAA8AEAARABMAFAAV
ABYAFwAYABkAHQAeAB8AIAAiACMAJgAmACgAKwAsAC4AMAAxADMANQA5ADoAPQA/AEEA
QwBFAEcASABKAEwATgBQAFAAUQBSAFMAUwBTAFUAVQBVAFUAVQBVAFQAVABUAFIAUQBP
AE4ATQBKAEgARgBCAEAAPAA7ADcANAAxADAALAAqACcAJAAgAB4AHQAaABcAFQASABAA
DAAKAAgABgAGAAQAAgAAAP3/+//7//n/+P/4//f/9v/1//T/8//y//L/8f/w//D/7//v
/+//7f/r/+z/7P/r/+v/6//r/+v/6//q/+r/6v/s/+3/7f/t/+3/7f/t/+3/7v/u/+7/
7//u/+7/7v/v/+//7//w//H/8f/y//L/9P/2//b/9v/2//f/9//3//f/+f/5//r/+v/6
//r/+v/6//j/+f/5//j/+v/6//r/+v/3//f/9//2//b/9v/2//X/9//3//b/9v/0//T/
9P/1//T/8v/y//L/8v/x//H/8f/x//H/8f/w//D/8P/w//D/8P/v/+//7//v//D/8P/x
//L/9P/0//T/9P/1//X/9f/1//X/9f/1//f/+P/6//z//f/9//z//P/6//b/9v/3//n/
/f/9//v/+P/2//X/9P/z//L/8P/w//D/8P/w/+7/7f/t/+z/6//r/+v/6v/o/+j/5//m
/+b/5v/k/+T/5P/k/+X/5f/l/+X/4//j/+P/4//j/+P/4//j/+X/4//j/+P/5f/r//j/
CgAkAEcAegDBAAUBMAFQAW4BdAFSAQcBmgAbAKP/Qf/y/rn+o/6p/sD+4f4G/yX/RP9n
/4v/p/+7/8n/1P/a/97/4v/l/+b/6P/q/+r/6//q/+v/7f/t//D/8f/x//H/8f/x//L/
8v/y//P/8//0//X/9f/1//b/9f/1//X/9v/4//j/+f/5//n/+//7//z/+//7//v//f//
////AAABAAAAAQABAAIAAwAEAAUABQAGAAcACAAIAAsADAANAA4ADwARABIAEwAUABUA
FgAXABkAGgAbABwAHgAfACIAIgAkACcAKAAqACwALQAvADEAMwA0ADcAOQA9AD8AQQBD
AEQARgBIAEoATABMAE0ATgBPAE8ATwBRAFEAUQBRAFEAUwBSAFIAUgBQAE8ATQBMAEsA
SABGAEQAQgBAADwAOwA3ADQAMQAwACwAKgAnACQAIAAeAB0AGgAXABUAEgAQAAwACgAI
AAYABgAEAAIAAAD9//v/+//5//b/9v/1//T/8//y//H/8P/u/+3/7P/s/+v/6//r/+n/
6f/q/+r/6f/p/+n/6f/p/+f/5v/m/+b/5v/n/+f/5//n/+f/5//n/+j/6P/o/+n/6v/q
/+r/6//r/+v/7P/t/+3/7v/u//D/8P/w//D/8P/z//P/8//z//P/8//0//T/9P/0//T/
9P/0//X/9f/0//T/9P/0//T/8//z//P/8v/y//L/8v/x//P/8f/w//D/8P/w//D/8f/x
//H/8f/v/+//7v/u/+z/7P/s/+z/6//r/+v/6//s/+z/7f/u//D/8P/w//D/7//v/+//
7//v/+//7//x//T/9v/4//n/+f/4//j/9v/0//T/9f/3//n/+f/3//T/8P/v/+7/7f/s
/+r/6v/q/+z/7P/q/+n/5//m/+X/5f/n/+b/5P/k/+P/4v/i/+L/4f/g/9//3v/f/9//
3//f/9//3//f/9//3//f/9//3//f/9//3//f/+X/7f/6/w4AJgBLAIIAywALATQBVAFy
AXYBTgH3AIAAAQCV/z//+P7J/rn+w/7a/vf+FP8v/0r/a/+L/6X/u//L/9L/2P/c/+D/
4f/i/+T/5v/m/+f/6v/r/+3/7f/s/+3/7f/t/+3/7f/u/+7/7v/v/+//8P/x//H/8f/y
//X/9f/1//b/9v/2//f/9//1//f/9//4//n/+f/5//v//f/9//7////+//////8AAAEA
AgADAAMABAAFAAYABgAHAAgACQAKAA0ADwAQABEAEgATABQAFQAVABYAFwAYABoAGwAe
AB4AIAAjACQAJgAoACkAKwAtAC8AMAAzADUANwA5ADsAPQA8AD4AQABCAEQARABFAEYA
RwBHAEcASQBHAEcARwBHAEkASABIAEgARABDAEEAQAA/ADwAOgA4ADQAMgAuAC0AKQAm
ACMAIgAgAB4AGwAYABQAEgARAA4ACwAJAAYABAADAAIAAQAAAPz/+v/4//b/9//1//X/
8//w//D/7//u/+//7v/t/+z/7P/r/+r/6v/p/+n/6f/n/+f/6P/o/+f/5//n/+f/5//p
/+j/6P/o/+b/5//n/+f/5//n/+f/5//o/+j/6P/p/+r/6v/q/+v/6//r/+z/7f/r/+z/
7P/u/+7/7v/u/+7/8f/x//H/8f/x//H/8v/y//L/8v/y//L/8P/x//H/8P/w//D/8P/w
/+//7//v/+7/7v/u/+7/7v/u/+7/7v/t/+3/7f/t/+v/6//q/+r/6v/q/+r/6v/p/+n/
6f/p/+r/6v/r/+z/7v/u/+7/7v/t/+3/7f/t/+3/7f/t/+//7v/w//L/8//z//L/8v/w
/+7/7v/v//H/9f/1//P/8P/s/+v/6v/p/+j/5v/m/+b/6P/o/+b/5f/l/+T/4//j/+P/
4v/g/+D/3//e/97/3v/e/97/3v/e/9v/2//b/9v/3f/d/93/3f/b/9v/2//b/93/3f/b
/9n/3f/h/+r//P8SAC8AWgCbAOcAIgFEAWIBegFuATUB2ABhAOX/ff8o/+n+wf67/sz+
5f4E/x//OP9V/3P/kf+r/7//zP/S/9j/3P/f/+D/4v/k/+T/5f/m/+f/6f/p/+r/6//r
/+v/6//r/+z/7P/s/+3/7f/u/+//7//v//D/8f/x//H/8v/y//L/8//z//P/9f/1//b/
9//3//f/+f/5//n/+v/7//r/+//7//z//f/+//////8AAAEAAgACAAUABgAHAAgABwAJ
AAoACwAOAA8AEAARABEAEgATABQAGAAZABwAHAAcAB8AIAAiACQAJQAnACkAKwAsAC8A
MQAzADUANwA5ADoAPAA+AEAAQgBCAEMARABFAEUARQBHAEcARwBHAEcARQBEAEQARABC
AEEAPwA+AD0AOgA4ADYANAAyAC4ALQApACYAIwAiAB4AHAAZABYAFAASABEADgANAAsA
CAAGAAYABAACAAAA/v/8//r/+P/3//X/9f/z//L/8v/x//D/7//u/+3/7P/q/+n/6P/o
/+n/6f/p/+f/5//o/+j/5//l/+X/5f/l/+X/5P/k/+T/5P/l/+X/5f/l/+X/5f/l/+b/
5v/m/+f/6P/o/+j/6f/p/+n/6v/r/+n/6v/q/+z/7P/s/+z/7P/v/+//7//v//H/8f/y
//L/8P/w//D/8P/w//H/8f/w//D/8P/w//D/7//v/+//7v/u/+7/7v/t/+3/7f/s/+z/
7P/s/+z/7f/s/+r/6v/q/+r/6//r/+v/6//p/+n/6P/o/+j/6P/o/+j/5//n/+f/5//o
/+j/6f/q/+r/6v/q/+r/6//r/+v/6//r/+v/6//t/+7/8P/y//P/8//y//L/8P/u/+7/
7//x//X/9f/z//D/7v/t/+z/6//o/+b/5v/m/+j/6P/m/+X/4//i/+H/4f/j/+L/4P/g
/9//3v/e/97/3v/e/97/3v/b/9v/2//b/93/3f/d/93/2//b/9v/2//b/9n/2//b/93/
5f/w/wIAHABBAHgAwQAHATQBVgF2AYABYAEbAbIALwCx/0v/9v63/p/+q/7C/uP+Bv8l
/0L/Zf+H/6P/t//D/87/1P/a/9z/3f/g/+L/5P/k/+X/5P/l/+f/5//o/+n/6f/p/+n/
6f/q/+r/6v/r/+v/7P/t/+3/7f/u//H/8f/x//L/8P/w//H/8f/x//P/8//0//X/9f/1
//f/9//3//j/+f/6//v/+//8//3//v//////AAABAAIAAgADAAQABQAGAAcACQAKAAsA
DAANAA4ADwARABIAEwAUABYAFwAaABoAHAAfACAAIgAkACUAJwApACsALAAvADEAMwA1
ADcAOQA6ADwAPgBAAEQARABFAEYARwBHAEcASQBJAEkASQBJAEkASABIAEgARgBFAEMA
QgBBAD4APAA6ADgANgAyADEALwAsACkAKAAiACAAHQAaABYAFAATABAADQALAAgABgAE
AAIAAAD+//z/+v/4//b/9f/z//P/8f/u/+7/7f/s/+v/6v/p/+j/6P/n/+b/5v/n/+f/
5//l/+P/5P/k/+P/4f/h/+H/4f/h/+D/4P/g/+D/4f/h/+H/4f/h/+H/4f/g/+D/4P/h
/+L/4v/i/+P/4//j/+T/5f/l/+b/5v/o/+j/6P/o/+j/6f/p/+n/6f/r/+v/7P/s/+7/
7v/u/+7/7v/v/+//7v/u/+7/7v/u/+3/7f/t/+z/7P/s/+z/6//r/+v/6v/q/+r/6v/q
/+n/6P/o/+j/6P/o/+j/6P/o/+f/5//n/+f/5//n/+b/5v/k/+T/5P/k/+X/5f/l/+X/
5v/m/+f/6P/q/+r/6v/q/+v/6//r/+v/6//r/+v/7f/u//D/8v/z//P/8v/y//D/7v/u
/+//8f/x//H/7//s/+z/6//q/+n/5v/k/+T/5P/k/+T/4v/h/+H/4P/f/9//4f/g/97/
3v/d/9z/3P/c/9r/2v/a/9r/2//b/9v/2//b/9v/2//b/9v/2//b/9v/2f/X/9n/2//h
/+v//P8UADYAZwCuAPUAKQFIAWgBeAFiASIBwQBEAMH/V////rr+m/6f/rX+0v75/hr/
Of9c/3//m/+v/7//y//S/9j/3P/e/9//4P/g/+L/4v/j/+T/5f/n/+f/6P/p/+n/6f/r
/+v/7P/s/+z/7f/t/+7/7f/t/+3/7v/v/+//7//w//D/8P/x//H/8//1//X/9v/1//X/
9f/3//n/+f/6//v/+v/7//v//P/9//7//////wIAAwAEAAQABQAGAAcACAAJAAsADAAN
AA4ADwAQABEAEwAUABUAFgAYABkAHAAcAB4AIQAiACQAJgAnACkAKwAtAC4AMQAzADcA
OQA7AD0APAA+AEAAQgBGAEYARwBIAEkASQBJAEsASwBLAEsASwBLAEoASgBKAEgARwBF
AEQAQwBAAD4APAA6ADgANAAzAC8ALAApACgAJAAiAB8AHAAYABYAFQASAA0ACwAIAAYA
BAACAAAA/v/8//r/+P/2//X/8//z//H/8P/w/+//7v/t/+z/6//q/+j/5//m/+b/5f/l
/+X/4//j/+T/5P/j/+P/4//j/+P/4//i/+L/4v/g/+H/4f/h/+H/4f/h/+H/4v/i/+L/
4//k/+T/5P/l/+f/5//o/+n/6f/q/+r/7P/q/+r/6v/q/+3/7f/t/+3/7f/t/+7/7v/u
/+7/7v/u/+7/7//v/+7/7v/u/+7/7v/t/+3/7f/s/+r/6v/q/+n/6//r/+r/6v/o/+j/
6P/n/+b/5v/m/+b/5v/o/+b/5v/m/+b/5f/l/+X/5f/l/+X/5P/k/+T/5P/k/+T/4//j
/+P/4//k/+T/5f/m/+b/5v/m/+b/5//n/+f/5//p/+n/6f/r/+z/7v/w//H/7//u/+7/
7P/q/+r/6//t/+//7//t/+r/6P/n/+b/5f/i/+D/4P/g/+D/4P/e/93/3f/c/9v/2//b
/9r/2P/Y/9n/2P/Y/9j/1v/W/9b/1v/V/9X/1f/V/9X/1f/V/9X/1f/V/9X/1f/V/9P/
0//X/93/5//4/xAALgBhAKYA6wAbATwBWgFqAVABEAGtADIAt/9P//v+uP6X/pn+rf7M
/vP+Ev8x/1T/d/+V/6n/uf/F/8z/0P/U/9b/2f/a/9r/3P/c/93/3P/d/9//3//i/+P/
4//j/+P/4//k/+T/5P/l/+X/5v/n/+f/5//o/+f/5//n/+j/6P/o/+n/6f/p/+v/6//s
/+v/6//r/+3/7//v//D/8f/w//H/8f/y//P/9P/1//X/+P/5//r/+v/7//z//f/+////
AQACAAMABAAFAAYABwAJAAoACwAMAAwADQAQABAAEgAVABYAGAAcAB0AHwAhACEAIgAl
ACcAKwAtAC8AMQAwADIANAA2ADgAOAA5ADoAPQA9AD0APwA/AD8APwA/AD0APAA8ADwA
OgA5ADcANgA1ADIAMAAuACwAKgAmACUAIQAeABsAGgAWABQAEQAOAAoACAAHAAQAAQD/
//z/+v/2//T/8v/w//D/7v/s/+r/5//l/+X/4//e/97/3f/c/9v/2v/Z/9j/2P/X/9b/
1v/T/9P/0//R/9H/0v/S/9H/0f/R/9H/0f/R/9D/0P/Q/9D/0f/R/9H/z//P/8//z//S
/9L/0v/T/9T/1P/U/9X/1f/V/9b/1//X/9j/2P/a/9r/2v/a/9r/2//b/9v/2//b/9v/
3P/c/9z/3P/c/9z/3P/d/93/3P/a/9r/2v/a/9n/2f/Z/9j/2P/Y/9j/1//V/9X/1P/U
/9b/1v/W/9X/0v/S/9L/0v/Q/9D/0P/Q/8//z//P/8//z//P/87/zv/M/8z/zP/M/83/
zf/N/83/zP/M/83/zv/Q/9D/0P/Q/8//z//P/8//z//P/8//0f/S/9T/1v/X/9f/1v/W
/9T/0v/S/9P/1f/V/9X/0//Q/87/zf/M/8v/yv/I/8j/yP/K/8r/yP/H/8X/xP/D/8P/
w//C/8D/wP+9/7z/vP+8/7z/vP+8/7z/vf+9/73/vf+9/73/vf+9/73/vf+9/73/u/+5
/7v/vf/D/8v/3P/w/wwAOQB6AMMA+wAeAT4BVAFKAQ4BqQAqALX/Uf///rz+m/6Z/qX+
wP7f/vr+Ff8y/1H/b/+H/5v/qf+w/7T/uv+8/73/vv++/8D/wP/B/8L/w//F/8X/xP/F
/8X/xf/H/8f/yP/I/8b/x//H/8j/yf/J/8n/yv/J/8n/yf/K/8r/yv/L/8v/y//N/83/
zv/P/w==
         </WaveFormData>
      </LeadData>
      <LeadData>
         <LeadByteCountTotal>10000</LeadByteCountTotal>
         <LeadTimeOffset>0</LeadTimeOffset>
         <LeadSampleCountTotal>5000</LeadSampleCountTotal>
         <LeadAmplitudeUnitsPerBit>4.88</LeadAmplitudeUnitsPerBit>
         <LeadAmplitudeUnits>��V</LeadAmplitudeUnits>
         <LeadHighLimit>2147483647</LeadHighLimit>
         <LeadLowLimit>268435456</LeadLowLimit>
         <LeadID>V4</LeadID>
         <LeadOffsetFirstSample>0</LeadOffsetFirstSample>
         <FirstSampleBaseline>0</FirstSampleBaseline>
         <LeadSampleSize>2</LeadSampleSize>
         <LeadOff>FALSE</LeadOff>
         <BaselineSway>FALSE</BaselineSway>
         <ExcessiveACNoise>FALSE</ExcessiveACNoise>
         <MuscleNoise>FALSE</MuscleNoise>
         <LeadDataCRC32>645744559</LeadDataCRC32>
         <WaveFormData>
sv+y/7L/sv+9/8b/z//Y/9z/3v/g/+L/4//k/+X/5v/n/+j/6f/q/+z/7P/s/+z/7v/u
/+7/7v/w//D/8P/w//D/8P/w//D/8v/y//L/8v/0//T/9P/0//b/9v/2//b/+P/4//j/
+P/5//r/+//8//3//v///wAAAgACAAIAAgAEAAQABAAEAAUABgAHAAgACgAKAAoACgAN
AA4ADwAQABEAEgATABQAFwAYABkAGgAdAB4AHwAgACMAJAAlACYAKAAqACwALgAxADIA
MwA0ADYAOAA6ADwAPwBAAEEAQgBEAEQARABEAEYARgBGAEYARABEAEQARABCAEIAQgBC
AEEAQAA/AD4APAA6ADgANgAyADAALgAsACgAJgAkACIAIAAeABwAGgAWABQAEgAQAA4A
DAAKAAgABgAEAAIAAAD9//z/+//6//f/9v/1//T/8//y//H/8P/v/+7/7f/s/+v/6v/p
/+j/5v/m/+b/5v/o/+j/6P/o/+b/5v/m/+b/5v/m/+b/5v/m/+b/5v/m/+j/6P/o/+j/
6v/q/+r/6v/s/+z/7P/s/+7/7v/u/+7/7//w//H/8v/y//L/8v/y//T/9P/0//T/9P/0
//T/9P/0//T/9P/0//T/9P/0//T/9P/0//T/9P/y//L/8v/y//L/8v/y//L/8v/y//L/
8v/w//D/8P/w//D/8P/w//D/7v/u/+7/7v/u/+7/7v/u/+z/7P/s/+z/7P/s/+z/7P/t
/+3/7f/t/+z/7P/s/+z/6//r/+v/7P/q/+r/6v/q/+z/7P/u/+7/7v/u/+//7//u/+7/
7//v/+//7//x//L/9v/4//n/+f/3//f/9//1//f/+P/6//v//f/9//n/+P/3//b/9P/0
//H/8f/x//H/7v/s/+v/6v/p/+j/5//m/+f/5//m/+X/5P/k/+T/5P/k/+T/5P/j/+P/
4//j/+P/4f/h/+H/4f/j/+P/4//j/+P/4//k/+f/7v/9/xQAMwBeAJoA4AAjAVYBhQGt
AboBmgE5AZsA9/+E/zX///7k/uT+8f4I/yj/Q/9Y/2//i/+l/7j/x//S/9n/3v/e/+D/
4v/j/+T/5f/m/+j/6f/p/+r/6//s/+3/7v/u/+//7//v//D/8v/y//L/8//y//L/8v/y
//P/8//z//P/9P/0//b/9v/2//b/+P/5//n/+f/7//z/+//7//v/+//7//3//v//////
AAABAAEAAgADAAQABAAHAAgACQAKAAsADAANAA4ADwAQABEAEgATABQAFgAXABgAGQAa
ABsAHAAeACAAIQAiACQAJgAmACkAKwAtAC4AMAAyADQANQA2ADkAOwA9AD4APgBAAEEA
QgBCAEMAQwBDAEQARABEAEQARABEAEQAQgBBAEAAPwA+AD0AOwA5ADkAOAA2ADMAMwAw
AC4AKwApACYAJAAhAB4AHQAaABgAFAATABEADwANAAoACAAGAAQAAgABAP//+//6//n/
+P/2//b/8//z//L/8f/w//D/7//u/+3/7P/r/+r/6f/p/+j/6P/o/+f/5//n/+f/5//n
/+f/5//m/+j/6P/o/+j/6P/p/+n/6f/p/+r/6v/r/+v/6//s/+z/7P/t/+//7//v//D/
8f/x//L/8v/z//P/9P/0//b/9v/2//b/9//3//b/9v/2//b/+P/5//n/+P/2//b/9v/2
//X/9f/1//T/9f/1//b/9v/1//T/8//z//P/8v/y//L/8P/w//D/8P/u/+7/7//v//D/
7//v/+//7v/u/+7/7v/u/+7/7f/t/+3/7f/s/+z/7P/u/+3/7f/t/+z/7P/s/+z/7P/s
/+z/7v/u/+7/7v/v//H/8P/w//H/8f/x//H/8//0//b/+P/5//n/+f/5//n/9//3//j/
+v/9//3//f/5//j/9//2//T/8v/v/+//7//v/+7/7P/r/+r/6f/o/+f/6P/n/+f/5v/l
/+T/5P/k/+L/4v/i/+L/4f/h/+H/4f/j/+P/4//j/+P/4//j/+P/4//h/+P/5P/l/+r/
+f8QAC0AUgCIAMoAEQFIAXUBoQG6AaYBUQG9ABsAoP9N/w//7v7q/vP+Bv8i/z//VP9p
/4P/nf+y/8P/zv/X/9r/3v/g/+L/4//k/+X/5v/o/+n/6f/q/+v/7P/t/+7/7v/v/+//
7//w//L/8v/y//P/8v/y//L/8v/1//X/9f/1//b/9v/4//j/9v/2//j/+f/5//n/+//8
//v/+//7//v//f///wAAAQABAAIAAwADAAQABQAGAAYABwAIAAkACgALAAwADQAOAA8A
EAARABIAEwAUABYAFwAWABcAGAAZABwAHgAgACEAIAAiACQAJAApACsALQAuADAAMgA0
ADUANgA5ADsAPQA+AD4AQABBAEIAQgBDAEMAQwBEAEQARABCAEIAQgBCAEIAQQBAAD8A
PgA9ADsAOQA3ADYANAAxAC8ALAAqACcAJQAiACAAHQAbABsAGQAYABIAEQAPAA0ADQAK
AAgABgAEAAIAAQD///v/+v/5//j/9P/0//H/8f/y//H/8P/w/+//7v/t/+z/6//q/+n/
6f/m/+b/5v/l/+f/5//n/+f/5//n/+f/5v/m/+b/5v/m/+b/5//n/+f/5//o/+j/6f/r
/+v/7P/s/+r/6//t/+3/7f/u/+//7//w//D/8f/x//L/8v/0//T/9P/0//X/9f/2//b/
9v/2//b/9//3//b/9P/0//T/9P/z//P/8//y//H/8f/y//L/8f/w/+//7//v/+7/7v/u
/+7/7v/u/+7/7f/t/+3/7f/s/+z/7P/s/+v/6//r/+r/6v/q/+r/7P/s/+z/7v/s/+z/
7P/t/+3/7P/s/+3/7f/t/+3/7//w//L/9P/1//X/9f/1//X/8//z//T/9v/3//f/9//z
//L/8f/w/+7/8P/t/+3/7f/t/+z/6v/p/+j/5//m/+X/5P/j/+P/4v/f/97/3v/e/97/
3v/e/97/3f/d/93/3f/d/93/3f/d/93/3f/d/93/3//f/93/3P/f/+L/7f8AABkAOABm
AKIA7QAyAWUBmQHEAdIBowEjAW8A0v9t/yf/+P7m/un+9v4Q/y//Qv9V/2v/g/+c/7H/
wP/N/9T/2P/a/9r/2//e/9//4P/i/+P/4//k/+X/5v/n/+j/6P/p/+n/6f/q/+r/6v/q
/+v/6v/q/+r/6v/t/+3/7f/t/+7/7v/w//D/8P/w//L/8//x//H/8//0//X/9f/1//X/
9f/3//j/+f/5//r/+//7//z//f/+//7/AQACAAMABAAFAAYABwAIAAkACgALAAwACwAM
AA4ADwASABMAFAAVABYAGAAaABsAHAAeACAAIAAhACMAJQAmACoALAAuAC8AMAAzADUA
NwA6ADoAPAA9ADwAPAA9AD0AOwA8ADwAPAA6ADoAOgA6ADoAOQA4ADcANAAzADEALwAv
AC4ALAApACcAJAAiAB8AGwAYABYAEwASABEADgAMAAgABwAFAAMAAwAAAP7//P/6//j/
9//1//P/8v/x//D/7v/u/+v/6//o/+f/5v/m/+X/5P/j/+L/4f/g/9//3//e/97/3v/d
/9//3//f/9//3f/d/93/3P/d/97/3//g/+D/4f/h/+H/4f/i/+L/4//j/+P/5P/k/+L/
4//l/+X/5f/m/+f/5//o/+j/6f/p/+r/6v/s/+z/7P/s/+3/7f/s/+z/7P/s/+z/7f/t
/+z/7P/s/+z/7P/p/+n/6f/o/+n/6f/q/+r/6//q/+n/6f/p/+j/6P/o/+j/6P/m/+X/
5f/l/+X/5P/k/+T/5P/j/+P/4//k/+T/5P/k/+T/5P/k/+b/5v/m/+b/5//n/+b/5v/n
/+X/5f/l/+f/6v/s/+7/7//t/+3/7f/t/+v/6//s/+7/7//v/+//6//q/+n/6P/m/+b/
4//j/+P/5f/k/+L/4f/e/93/3P/b/9r/2f/Z/9j/1//W/9b/1v/W/9b/1v/W/9f/1//X
/9f/1f/V/9X/1f/V/9X/1f/V/9X/1f/V/9b/1//e/+3/BgAlAE4AiADSABkBVAGFAbsB
2AHEAW0B0wAfAJL/N////uD+3P7p/gD/Hv85/0r/X/95/5H/pv+3/8T/y//Q/9T/2P/Y
/9n/2v/b/9z/3v/d/93/3v/f/+D/4f/i/+L/4//j/+P/5P/k/+T/5P/l/+b/5v/m/+b/
6f/p/+n/6f/o/+j/6v/q/+z/7P/u/+//7f/t/+//8P/x//H/8f/x//H/8//0//X/9f/2
//f/9//4//n/+v/6//v//P/9//7///8AAAEAAgADAAQABQAGAAcACAAKAAsADgAPABAA
EQAUABYAGAAZABoAHAAeAB4AIQAjACUAJgAoACoALAAtAC4AMQAzADUANgA2ADgAOQA4
ADgAOQA5ADsAPAA8ADwAOgA6ADoAOgA4ADcANgA1ADQAMwAxAC8AKwAqACgAJQAjACAA
HgAbABsAGAAWABMAEAAPAAwACgAGAAUAAwABAAEA/v/8//r/+P/2//X/8//x//D/7//u
/+z/7P/p/+n/6P/n/+b/5v/l/+T/4//i/+P/4v/h/+H/4P/g/+D/3//d/93/3f/d/93/
3f/d/9z/3P/c/9z/3P/e/9//3//f/9//4P/g/+H/4f/h/+L/4v/i/+P/5f/l/+X/5v/n
/+f/6P/o/+n/6f/q/+r/7P/s/+z/7P/t/+3/7v/u/+7/7v/s/+3/7f/s/+z/7P/s/+z/
6//r/+v/6v/p/+n/6v/q/+v/7P/r/+j/6P/o/+j/6P/o/+f/5//n/+f/5v/m/+b/5v/l
/+X/5f/k/+T/5P/k/+T/5P/k/+b/6P/o/+j/6f/p/+j/6P/p/+n/6f/p/+v/7P/u//D/
8f/v/+//7//v/+//7//w//L/8//z//P/7//s/+v/6v/o/+j/5f/l/+X/5f/k/+L/4f/g
/9//3v/d/97/3f/d/9z/2f/Y/9j/2P/a/9r/2v/a/9n/2f/Z/9n/2f/Z/9n/2f/X/9f/
1//X/9f/1//X/9r/3f/m//n/FAA3AGoArgD6ADkBbgGhAcsBzgGcASUBdwDR/1z/D//d
/s7+2P7r/gr/KP9D/1j/c/+P/6X/tP/B/8r/z//U/9b/2P/Y/9n/2v/b/9z/3v/h/+H/
4v/j/+L/4//k/+T/5f/l/+X/5v/m/+b/5v/n/+j/6P/o/+j/6//r/+v/6//q/+r/7P/s
/+z/7P/u/+//7//v//H/8v/z//P/8//z//P/9f/2//f/9//4//n/+f/6//v//P/8//3/
/v///wAAAQACAAMABAAFAAYABwAIAAkACgAMAA0ADgAPABAAEQAUABYAGAAZABwAHgAg
ACAAIwAlACcAKAAqACwALgAvADAAMwA1ADcAOAA4ADoAOwA+AD4APwA/AD0APgA+AD4A
PgA+AD4APgA8ADsAOgA5ADYANQAzADEALwAuACwAKQAnACQAIgAfAB0AGgAYABUAEAAP
AAwACgAIAAcABQADAAEA/v/8//r/+P/2//X/8//x//D/7//u/+z/7P/p/+n/6P/n/+b/
5v/l/+T/4//i/+P/4v/h/+H/4P/g/+D/3//d/93/3f/d/93/3f/d/9z/3P/c/9z/3P/c
/93/3f/d/93/3v/e/9//3//f/+D/4P/g/+H/4//j/+P/5P/l/+X/5v/m/+f/5//m/+b/
6P/o/+r/6v/r/+v/7P/s/+z/7P/q/+v/6//q/+z/7P/s/+z/6//r/+v/6v/q/+v/7f/u
/+3/7P/t/+3/7P/q/+r/6v/q/+z/6//r/+v/7f/s/+z/7P/u/+3/7f/t/+7/7v/u/+7/
7//w//H/9P/2//b/9v/3//X/9P/0//X/9//3//f/+f/6//z//v////3//f/9//3//f/9
//7/AAD////////7//r/+f/4//b/9v/z//P/8//z//L/8P/v/+7/7f/s/+v/6v/p/+n/
6P/n/+b/5v/m/+b/5v/m/+b/5//n/+f/5//l/+X/5f/l/+X/5f/l/+X/5f/l/+f/6v/v
//r/DwAsAFMAigDSABgBUwGGAbUB0wHGAYAB+QBJALX/Uv8P/+f+4P7s/gP/Iv9C/1n/
cv+P/6n/vf/K/9X/3v/j/+b/6P/o/+r/6//s/+3/7v/w/+//7//w//H/9P/1//b/9v/3
//f/9//4//j/+P/4//n/+v/6//r/+v/7//v/+//7//z//P/+//7//v/+/wAAAQABAAEA
AwAEAAUABQAFAAUABwAJAAoACwAJAAoACwALAA4ADwAQABAADwAQABEAEgAVABYAFwAY
ABkAGgAbABwAHwAgACIAIwAkACUAJgAnACoALAAuAC8AMgA0ADYANgA7AD0APwBAAEAA
QgBEAEUARgBJAEsATQBOAE4AUABRAFIAUgBTAFMAUwBUAFQAVABUAFQAVABUAFIAUQBQ
AE8ATgBNAEsASQBFAEQAQgA/AD0AOgA4ADUAMwAwAC4AKwAmACUAIgAgABwAGwAZABcA
FQASABAADgAMAAoACQAHAAUABAADAAIAAgACAP/////8//v/+v/6//n/+P/3//b/9f/0
//P/8//y//L/8v/x//H/8f/x//H/8f/x//H/8P/w//D/8P/w//D/8f/x//H/8f/y//L/
8//z//P/9P/0//T/9f/3//f/9//4//n/+f/6//r/+//7//r/+v/8//z//P/8//3//f/8
//z//P/8//z//f/9//z//v/+//7//v/9//3//f/8//v/+//8//z/+//6//n/+f/5//j/
+P/6//j/+P/4//j/+P/4//f/9//3//f/9v/2//b/9v/1//X/9f/0//T/9P/0//b/9v/2
//j/+P/4//j/+f/5//j/+P/5//n/+f/5//v//P/+/wAAAQABAAEAAQABAP////8AAAIA
BQAFAAUAAQAAAP///v/8//r/9//3//f/9//2//T/8//y//H/8P/v/+7/7f/t/+z/6//q
/+r/6v/o/+j/6P/o/+n/6f/p/+n/6f/p/+n/6f/n/+f/5//n/+f/5//n/+j/6f/u//n/
DgApAE4AggDEAAsBRgF3AacBxgG8AXsB8wBLALz/Xf8Z/+7+5P7t/gD/Hv89/1T/a/+H
/6P/uP/H/9L/2//g/+L/5v/o/+n/6P/p/+r/7P/t/+3/7v/v//D/8f/y//L/9f/1//X/
9v/2//b/9v/3//b/9v/2//b/9//3//f/9//6//r//P/8//r/+v/8//3//f/9////AAAB
AAEAAQABAAEAAwAEAAUABQAGAAcABwAIAAkACgAKAAsADAANAA4ADwAQABEAEgATABQA
FQAWABUAFgAYABkAHAAdAB4AHwAgACIAJAAlACgAKgAsACwALwAxADMANAA4ADoAPAA9
ADwAPwBBAEMARgBGAEgASQBIAEgASQBJAEsATABMAEwATABMAEwATABKAEkASABHAEYA
RQBDAEEAPwA+ADwAOQA5ADYANAAxAC0AKgAoACUAIgAhAB4AHAAYABcAFQATAA8ADAAK
AAgABgAEAAMAAQABAAAA///+//r/+v/3//f/9P/z//L/8v/x//D/7//u/+//7v/t/+3/
7P/s/+z/6//p/+n/6f/p/+n/6f/p/+j/6P/o/+j/6P/o/+n/6f/p/+f/6P/o/+n/6//r
/+z/7P/s/+3/7//v/+3/7v/v/+//8v/y//P/8//y//L/9P/0//L/8v/z//P/9v/2//b/
9v/2//f/9//2//b/9v/2//b/9f/1//X/9P/z//P/9P/0//P/8v/y//L/8v/y//L/9P/z
//P/8//x//D/8P/w/+7/7f/t/+3/7v/u/+7/7v/u/+7/7v/w//D/8P/w//H/8f/w//D/
8f/x//H/8f/z//T/9v/4//n/+f/5//n/+f/3//f/+P/6//3//f/9//n/9v/1//T/8v/y
/+//7//v/+//7v/s/+v/6v/p/+j/5//m/+X/5f/k/+P/4v/i/+L/4P/g/+D/4P/f/9//
3//f/+H/4f/h/+H/4f/h/+H/4f/h/+H/4f/i/+X/7P/5/w4ALQBUAIoA0gAZAVABgQGx
Ac4BugFhAb8AEwCY/0n/D//w/uz+9/4M/yj/Qf9U/2n/g/+b/7D/wf/M/9P/2P/c/+D/
4P/h/+L/4//k/+b/5//n/+j/6f/q/+v/7P/s/+3/7f/t/+7/7v/u/+7/7//w//D/8P/w
//P/8//z//P/8v/y//T/9P/y//L/9P/1//f/9//5//r/+//7//v/+//5//v//P/9//3/
/v//////AAABAAIAAgADAAQABQAGAAkACgALAAwADQAOAA8AEAARABIAFAAVABYAFwAY
ABkAHAAeACAAIQAkACYAKAAoACkAKwAtAC4AMAAyADQANQA2ADkAOwA9AEAAQABCAEMA
QgBCAEMAQwBBAEIAQgBCAEQARABEAEQAQgBBAEAAPwA9ADsAOAA1ADMAMgAwAC0AKwAo
ACYAIwAhAB4AHAAZABQAEwAQAA4ADAALAAkABwAFAAIAAAD+//z/+v/5//f/9//2//X/
9P/w//D/7f/t/+z/6//q/+r/6f/o/+f/5v/l/+T/4//j/+T/5P/k/+P/4//j/+P/4//h
/+H/4f/g/+L/4v/i/+L/4v/j/+P/4//l/+b/5v/n/+X/5f/m/+b/5P/l/+f/5//n/+j/
6f/p/+r/6v/r/+v/7v/u//D/8P/u/+7/7//v//D/8P/w//D/8P/x//H/8P/w//D/8P/w
/+3/7f/t/+z/7//v/+7/7v/u/+7/7v/s/+v/6//r/+v/6v/q/+r/6v/p/+n/6f/o/+j/
6P/o/+j/6P/o/+r/6v/q/+r/6//r/+r/6v/r/+n/6f/p/+v/7P/u//D/8f/x//H/8f/x
/+//7//w//L/9f/1//X/8f/u/+3/7P/q/+r/5//n/+f/6f/o/+b/5f/i/+H/4P/f/97/
3f/d/9z/2//a/9r/2v/a/9r/2v/a/9f/1//X/9f/2f/Z/9n/2f/Z/9n/2f/Z/9v/2f/X
/9j/2f/e/+X/9v8RADIAYACgAO0ANAFpAZsBygHYAbEBQwGXAOz/c/8n//b+4v7l/vb+
EP8t/0T/Vf9r/4P/mv+v/77/x//O/9L/1v/Y/9n/2v/b/9z/3v/f/9//4P/h/+L/4//k
/+T/5f/l/+X/5v/m/+b/5v/n/+j/6P/o/+j/6f/p/+n/6f/q/+r/7P/s/+z/7P/u/+//
7//v//H/8v/z//P/8//z//P/9f/2//f/9//4//n/+f/4//n/+v/6//3//v///wAA//8A
AAEAAgAFAAYABwAIAAcACAAKAAsADgAPABAAEQASABQAFgAXABoAHAAeAB4AIQAjACUA
JgAoACoALAAtAC4AMQAzADUANgA2ADgAOQA6ADoAOwA7ADsAPAA8ADwAPAA8ADwAPAA6
ADkAOAA3ADYANQAzADEALQAsACoAJwAnACQAIgAfABsAGAAWABMAEAAPAAwACgAIAAcA
BQADAAEA/v/8//r/+P/2//X/8//x//D/7//u/+7/7v/r/+v/6v/p/+j/6P/l/+T/4//i
/+H/4P/f/9//4P/g/+D/3//f/9//3//f/93/3f/d/9z/3P/c/9z/3P/e/9//3//f/9//
4P/g/+H/4f/h/+L/4v/i/+P/5f/l/+X/5v/n/+f/5v/m/+f/5//q/+r/7P/s/+z/7P/t
/+3/7v/u/+7/7v/u/+//7//u/+7/7v/u/+7/7f/t/+3/7P/t/+3/7v/u/+3/7P/r/+v/
6//s/+z/6v/q/+j/6P/o/+j/6v/p/+n/6f/n/+b/5v/m/+j/5//n/+f/5v/m/+b/5v/m
/+b/5v/o/+j/6P/o/+n/6//q/+r/6//p/+n/6f/r/+z/7v/w//H/8f/x//H/8f/v/+//
8P/y//T/9f/2//P/8P/v/+7/7P/q/+f/5//n/+n/6P/m/+X/5P/j/+L/4f/g/9//3//e
/93/3P/c/9z/3P/c/9z/3P/b/9v/2//b/9v/2//b/9v/2f/Z/9n/2f/Z/9n/2f/c/93/
4P/t/wAAHQBEAHoAwAALAUwBfwGzAdYB0gGVAQ8BXQC+/1X/Df/g/tb+4/74/hb/Nf9M
/2H/ff+X/6r/uf/G/83/0v/W/9j/2v/b/9z/3f/e/+D/3//f/+D/4f/k/+X/5v/m/+f/
5//n/+j/6P/o/+j/6f/o/+j/6P/o/+v/6//r/+v/7P/s/+7/7v/u/+7/8P/x//H/8f/z
//T/9f/1//X/9f/1//f/+P/5//f/+P/5//n/+v/7//z//P/9//7///8AAAEAAgADAAQA
BQAGAAcACAAJAAoADAANABAAEQASABMAFAAWABgAGQAaABwAHgAeACEAIwAlACYAKgAs
AC4ALwAwADMANQA3ADgAOAA6ADsAPAA8AD0APQA9AD4APgA+AD4APgA+AD4APAA7ADoA
OQA4ADcANQAzADEAMAAuACsAKQAmACQAIQAfABwAGgAXABQAEwAQAA4ACAAHAAUAAwAB
AP7//P/6//j/9v/1//P/8f/w/+//7v/s/+z/6f/p/+r/6f/o/+j/5f/k/+P/4v/j/+L/
4f/h/97/3v/e/93/3f/d/93/3f/b/9v/2//a/9r/2v/a/9r/2v/b/9v/2//b/9z/3P/d
/93/3f/e/97/3P/d/9//3//f/+D/4f/h/+L/4v/j/+P/5P/k/+b/5v/m/+b/5//n/+r/
6v/q/+r/6v/r/+v/6v/q/+r/6v/q/+n/6f/p/+j/5//n/+j/6P/p/+j/5//n/+f/5v/m
/+b/5v/m/+b/5v/k/+T/5P/k/+T/4//j/+P/4//i/+L/4v/i/+H/4f/h/+T/5P/k/+T/
5P/k/+T/5v/m/+b/5v/n/+f/5v/m/+f/5//n/+f/6f/s/+7/8P/x/+//7//v/+//7f/t
/+7/8P/x//H/8f/t/+z/6//q/+j/6P/l/+X/5f/j/+L/4P/f/+D/3//e/93/3P/b/9v/
2v/Z/9j/2P/Y/9j/2P/Y/9j/1//X/9f/1//X/9f/1//X/9f/1//X/9f/1//V/9f/2P/b
/+T/9/8SADUAaACqAPIANQFqAZsBwwHIAZgBJQF7ANf/ZP8X/+P+0v7a/u3+CP8q/0P/
WP91/5H/pf+y/7//yP/P/9T/1v/Y/9j/2f/a/9v/3P/e/93/3f/e/9//4v/j/+T/5P/l
/+X/5f/m/+b/5v/m/+f/5v/m/+b/5v/n/+f/5//n/+j/6P/q/+r/7P/s/+7/7//t/+3/
7//w//P/8//z//P/8f/z//T/9f/1//b/9//3//j/+f/6//r/+//8//3//v///wAAAQAC
AAMABAAFAAYABwAIAAoACwAOAA8AEAARABIAFAAWABcAGgAcAB4AHgAhACMAJQAmACgA
KgAsAC0ALgAxADMANQA2ADYAOAA5ADwAPAA9AD0APQA+AD4APgA8ADwAPAA8ADoAOQA4
ADcAOAA3ADUAMwAvAC4ALAApACcAJAAiAB8AHQAaABgAFQASABEADgAMAAgABwAFAAMA
AQD+//z/+v/4//b/9f/z//H/8P/v/+7/7P/s/+n/6f/o/+f/5v/m/+P/4v/h/+D/4f/g
/9//3//e/97/3v/d/93/3f/d/93/3f/d/93/3P/c/9z/3P/c/9r/2//b/9v/2//c/9z/
3f/d/93/3v/e/97/3//h/+H/4f/i/+P/4//k/+T/5f/l/+b/5v/o/+j/6P/o/+n/6f/q
/+r/6v/q/+j/6f/p/+j/6P/o/+j/6P/p/+n/6f/o/+f/5//o/+j/5//m/+X/5f/l/+T/
5P/k/+T/5P/k/+T/4v/i/+L/4v/i/+L/4v/h/+H/4f/h/+D/4P/g/+D/3//f/9//4P/g
/+D/4P/g/+D/4P/i/+T/5P/k/+X/4//i/+L/4//j/+P/4//l/+j/6v/s/+3/6//r/+v/
6//p/+n/6v/s/+//7//v/+v/6P/n/+b/5P/k/+H/4f/h/+H/4P/e/93/3P/b/9r/2f/Y
/9f/1//W/9X/1P/U/9T/1P/U/9T/1P/T/9P/0//T/9P/0//T/9P/0//T/9P/0//T/9P/
0f/U/9f/4P/z/wwALwBiAKIA6AApAVoBiwGxAbQBggENAWUAyf9e/xP/3/7O/tb+5/4C
/yL/O/9Q/23/if+f/67/u//E/8n/zP/Q/9L/0v/T/9T/1f/W/9j/1//X/9j/2f/c/93/
3v/e/9//3//f/+D/4P/g/+D/4f/g/+D/4P/g/+H/4f/h/+H/4v/i/+T/5P/k/+T/5v/n
/+X/5f/n/+j/6f/p/+n/6f/p/+v/7P/t/+3/7v/v/+//8v/z//T/9P/z//T/9f/2//f/
+P/5//r//f/+////AAD//wAAAgADAAQABQAGAAcACgAMAA4ADwASABQAFgAWABcAGQAb
ABwAIAAiACQAJQAkACcAKQArACwALAAuAC8AMAAwADEAMQAxADIAMgAyADIAMgAyADIA
MAAvAC4ALQAsACsAKQAnACMAIgAgAB0AGwAYABYAEwARAA4ADAAJAAgABwAEAAIA/P/7
//n/9//z//D/7v/s/+z/6v/p/+f/4//i/+H/4P/c/9z/2f/Z/9j/1//W/9b/1f/U/9P/
0v/R/9D/z//P/87/zv/O/83/zf/N/83/zf/N/83/zf/M/8z/zP/M/8z/yv/L/8v/y//N
/87/zv/P/8//z//Q/9D/0P/R/9P/0//R/9L/0//T/9T/1P/V/9X/1v/W/9j/2P/W/9b/
1//X/9r/2v/a/9r/2P/Z/9n/2P/Y/9j/2P/Y/9X/1f/V/9T/0//T/9T/1P/V/9T/0//T
/9P/0v/S/9L/0P/Q/9D/0P/O/87/zv/O/87/zf/N/83/zf/M/8z/zP/M/8v/y//L/8r/
yv/K/8r/zP/M/8z/zv/M/8z/zP/N/83/zP/M/83/zf/N/83/z//Q/9L/1P/V/9X/1f/V
/9X/0f/R/9L/1P/V/9X/1f/R/9D/z//O/8z/zP/J/8n/yf/J/8j/xv/F/8T/w//C/8H/
vv+9/73/vP+7/7r/uv+6/7r/uv+6/7r/u/+7/7v/u/+5/7n/uf+5/7v/u/+7/7v/uf+5
/7n/uv+9/8b/1//w/xEAQAB+AMYACQE+AXEBmwGoAXwBAQFRALX/Tv8F/9P+wv7G/tP+
7P4K/yH/Mv9J/2P/ef+M/5v/pv+t/7L/tP+2/7b/t/+4/7n/uv+8/7v/u/+8/73/vv+/
/8D/wP/B/8H/wf/C/8L/wv/C/8P/wv/C/8L/wv/D/8P/w//D/8T/xP/G/8b/yP/I/8r/
y//J/w==
         </WaveFormData>
      </LeadData>
      <LeadData>
         <LeadByteCountTotal>10000</LeadByteCountTotal>
         <LeadTimeOffset>0</LeadTimeOffset>
         <LeadSampleCountTotal>5000</LeadSampleCountTotal>
         <LeadAmplitudeUnitsPerBit>4.88</LeadAmplitudeUnitsPerBit>
         <LeadAmplitudeUnits>��V</LeadAmplitudeUnits>
         <LeadHighLimit>2147483647</LeadHighLimit>
         <LeadLowLimit>268435456</LeadLowLimit>
         <LeadID>V5</LeadID>
         <LeadOffsetFirstSample>0</LeadOffsetFirstSample>
         <FirstSampleBaseline>0</FirstSampleBaseline>
         <LeadSampleSize>2</LeadSampleSize>
         <LeadOff>FALSE</LeadOff>
         <BaselineSway>FALSE</BaselineSway>
         <ExcessiveACNoise>FALSE</ExcessiveACNoise>
         <MuscleNoise>FALSE</MuscleNoise>
         <LeadDataCRC32>1041711239</LeadDataCRC32>
         <WaveFormData>
1v/W/9b/1v/b/97/4f/k/+b/5v/m/+b/6P/o/+j/6P/o/+j/6P/o/+n/6v/r/+z/7P/s
/+z/7P/s/+z/7P/s/+7/7v/u/+7/7v/u/+7/7v/w//D/8P/w//D/8P/w//D/8v/y//L/
8v/0//T/9P/0//b/9v/2//b/+P/4//j/+P/6//r/+v/6//z//P/8//z//v/+//7//v//
/wAAAQACAAMABAAFAAYABwAIAAkACgAMAAwADAAMAA8AEAARABIAFQAWABcAGAAbABwA
HQAeACEAIgAjACQAJwAoACkAKgArACwALQAuADAAMAAwADAAMgAyADIAMgAyADIAMgAy
ADIAMgAyADIAMAAwADAAMAAuACwAKgAoACYAJAAiACAAHAAaABgAFgASABAADgAMAAkA
CAAHAAYABAACAAAA/v/7//r/+f/4//f/9v/1//T/8//y//H/8P/w//D/8P/w/+//7v/t
/+z/7P/s/+z/7P/q/+r/6v/q/+r/6v/q/+r/6v/q/+r/6v/q/+r/6v/q/+z/7P/s/+z/
7P/s/+z/7P/u/+7/7v/u/+7/7v/u/+7/8P/w//D/8P/w//D/8P/w//L/8v/y//L/8v/y
//L/8v/y//L/8v/y//L/8v/y//L/8v/y//L/8v/w//D/8P/w//D/8P/w//D/8P/w//D/
8P/w//D/8P/w//D/8P/w//D/7v/u/+7/7v/u/+7/7v/u/+z/7P/s/+z/7P/s/+z/7P/s
/+z/7P/r/+3/7P/s/+z/7P/s/+z/7P/t/+3/7f/u/+z/7P/t/+3/7v/u/+7/7v/u/+7/
7v/u/+7/7//v//H/8v/0//b/9v/2//b/9v/2//j/+v/7//3//f/9//z/+//4//f/9v/1
//b/9P/z//L/7//u/+3/6//q/+n/6P/n/+f/5v/l/+T/5v/m/+b/5f/j/+P/4//j/+P/
4//j/+P/4f/h/+D/4P/i/+L/4v/h/+H/4f/g/9//3//j/+3/+v8QAC0AVAB8AJ8AvgDY
AOkA4wC6AG8AIQDm/7v/nf+P/4r/hv+K/5f/pP+q/7T/wP/M/9T/2P/d/97/4P/i/+L/
5P/j/+P/4//j/+P/5f/m/+b/5v/m/+f/6P/o/+b/5//n/+f/5//n/+j/6P/q/+r/6v/q
/+r/6v/r/+v/6f/q/+r/6v/r/+z/7P/s/+z/7f/u/+7/8P/w//D/8P/w//D/8f/x//H/
8//z//P/9v/3//f/9//3//f/9//5//v/+//8//3//P/9//7/////////AQACAAIAAwAE
AAUABgAIAAkACgAKAAwADQAOAA0ADwAQABIAEgATABYAFwAZABsAHAAdACAAIAAiACQA
JQAlACcAKAAnACcAKAApACsAKwArACwALAAsACwALQArACoAKgApACkAKAAnACcAJgAk
ACIAIAAeABwAGQAYABQAEgAQAA0ADAALAAgABQADAAEA///9//n/+P/3//b/9P/z//P/
8v/w/+//7v/t/+z/6//q/+r/6f/o/+j/6P/n/+b/5v/m/+X/5f/k/+T/5P/j/+P/4v/i
/+L/4v/h/+P/4//j/+P/4//j/+P/4//j/+P/4//j/+P/4//k/+T/5P/l/+b/5v/o/+j/
6f/p/+n/6f/p/+n/6v/r/+v/6//q/+r/6v/r/+v/6//r/+v/6//s/+z/7P/q/+r/6v/q
/+r/6v/p/+n/6f/p/+n/6f/n/+b/5v/m/+j/5//n/+f/5//m/+b/5v/m/+b/5f/l/+X/
5f/l/+P/5P/k/+T/5P/k/+T/5P/k/+T/4//j/+L/4v/i/+L/4v/i/+L/4f/h/+H/4v/i
/+L/4//j/+T/5P/k/+b/5v/m/+b/5v/m/+f/5//n/+j/6v/s/+z/7P/s/+z/7P/s/+7/
7//z//P/8//y//H/8P/v/+7/7f/s/+r/6f/m/+X/5P/j/+H/4P/f/97/3//f/97/3f/c
/9z/3P/c/9v/2//b/9v/2//b/9v/2//b/9v/2//a/9r/2v/a/9r/2f/Z/9n/2P/X/9X/
2//j//D/AgAfAEIAbACRALAAzgDjAOMAwAB5ACsA7v/B/6H/j/+G/4L/hP+P/5z/pP+s
/7b/wv/K/9D/1f/Y/9r/3P/e/97/3//f/9//3//f/9//4P/g/+D/4P/h/+L/4v/i/+P/
4//j/+X/5f/m/+b/5v/m/+b/5v/k/+T/5f/l/+X/5v/m/+b/5//o/+j/6P/q/+v/7P/s
/+z/7P/s/+z/7v/u/+//7//v//H/8f/x//L/8//z//P/9f/1//X/9//3//f/+P/5//r/
+//8//3//f/9////AAD+////AAABAAIABAAFAAYABgAIAAkACgALAA0ADgAQABIAEwAW
ABcAGQAbABwAHQAeAB4AIAAiACMAIwAlACYAJQAlACYAJwApACkAKQAqACoAKgAqACsA
KwAqACoAKQAqACgAJgAlACQAIgAgAB4AHAAaABcAFgAUABIAEAANAAwACwAIAAUABQAD
AAEA///7//r/+f/4//T/8//z//L/7v/t/+z/6//s/+v/6v/q/+n/6P/o/+j/5//m/+b/
5v/n/+f/5v/m/+b/5f/l/+T/5P/k/+T/4//l/+X/5f/l/+X/5f/l/+X/5f/l/+X/5f/n
/+f/6P/o/+b/5//o/+j/6P/o/+n/6f/r/+v/6//r/+7/7//v/+//7v/u/+7/7//v/+//
7//v/+//8P/w//D/8P/w//D/8P/u/+7/7f/t/+//7//v/+//7f/s/+z/7P/s/+3/7P/s
/+z/7P/s/+z/7P/s/+z/6//r/+r/6v/q/+r/6v/q/+z/6//r/+v/7P/s/+z/7f/t/+7/
7v/u/+7/7v/u/+7/7v/u/+//7//v//D/8v/0//b/9v/2//b/9v/2//j/+f/7//v/+//6
//n/+P/3//b/9//2//T/8//y//H/8P/v/+3/7P/r/+r/6f/p/+j/5//m/+b/5v/m/+P/
4//j/+P/4//j/+P/4//l/+X/5f/k/+T/5P/k/+T/5f/l/+P/4v/h/+H/4f/p//T/BAAZ
ADoAZACNALAA0ADvAP0A8AC3AGEAFgDh/7n/n/+U/4z/iP+R/57/qP+u/7b/wP/M/9T/
2//i/+T/5v/o/+j/6f/p/+n/6f/p/+v/7P/s/+z/7P/t/+7/7v/u/+//7//v//H/8f/y
//L/8P/w//D/8P/y//L/8//z//P/9P/0//T/9f/2//b/9v/0//X/9v/2//j/+P/4//j/
+v/6//v/+//7//3//f/9//7/////////AQABAAEAAwAFAAUABgAHAAYABwAIAAkABwAH
AAkACgAMAA0ADgAPABAAEgATABQAFAAWABcAGAAXABkAGgAcACAAIQAkACUAJQAnACgA
KQAsACwALgAwAC8ALwAxADIAMwAzADQANQAzADMAMwA0ADYANgA2ADcANQA0ADQAMwAz
ADIAMQAxAC4ALAAqACgAJAAiAB8AHgAdABwAGwAZABYAFQASAA8ADwANAAsACQAFAAQA
AwACAP7//f/9//z/+v/5//j/9//2//X/9P/0//P/8v/y//L/8f/w//D/8P/v/+//7v/u
/+7/7f/t/+z/7P/s/+z/6//t/+3/7f/t/+//7//v/+//7//v/+//7//v/+//8P/w//D/
8f/y//L/9P/0//X/9f/1//X/9f/1//b/9//3//f/+P/4//j/+f/3//f/9//3//f/+P/4
//j/9v/2//b/9v/2//b/9f/1//f/9//3//f/9//2//b/9v/2//T/9P/0//T/9P/0//T/
9P/0//P/8//y//L/8P/w//D/8P/y//H/8f/x//D/8P/w//H/8f/y//L/8v/y//L/8v/y
//L/8v/z//P/9//4//r//P/8//z//P/8//z//P/+/////////////v/7//r/+f/4//n/
+P/2//X/9v/1//T/8//x//D/7//u/+v/6//q/+n/6P/o/+j/6P/n/+f/5//n/+n/6f/p
/+n/5//n/+f/5v/m/+b/5v/m/+X/5f/l/+T/4//h/+X/7//+/xIALwBWAIAApQDEAOYA
/QD9ANgAkQA/APr/yf+p/5n/kv+O/5D/m/+o/7D/uP/C/8z/1v/e/+P/5v/o/+r/6v/s
/+v/7f/t/+3/7f/t/+7/7v/u/+7/7//w//D/8P/x//H/8f/v/+//8P/w//L/8v/y//L/
8v/y//P/8//z//T/9P/0//X/9v/2//b/9v/3//j/+P/4//j/+P/4//r/+v/7//v/+//9
//3//f/+/////////////////wEAAQABAAIAAwAEAAUABgAHAAkACQALAAwADAANAA4A
DwAQABIAEwAUABIAFAAVABYAGQAbABwAHgAeAB8AIgAjACMAJQAmACcAKgAqACwALgAv
AC8AMQAyADEAMQAyADMANQA1ADUANgA0ADQANAA1ADUANAA0ADMANAAyADAALwAsACoA
KAAmACQAIgAfAB4AHAAaABgAFQASABEADgALAAsACQAHAAUAAwACAAEAAAD8//v/+//6
//r/+f/4//f/9v/1//T/9P/z//L/8v/y//H/8P/w//D/7//v/+7/7v/u/+3/7f/s/+z/
7P/s/+v/7f/t/+3/7f/t/+3/7f/t/+3/7f/t/+3/7f/t/+7/7v/w//H/8v/y//D/8P/x
//H/8//z//P/8//0//X/9f/1//b/9v/2//f/9f/1//X/9f/1//b/9v/2//b/9v/2//b/
9P/0//P/8//z//P/8//z//X/9v/0//T/8v/y//L/8v/y//L/8v/y//H/8f/w//D/8P/w
//D/8P/w/+//7//v//D/8P/w//H/8f/y//L/8v/y//L/8v/y//T/9P/1//X/9f/2//j/
+v/6//r/+v/6//r/+v/8//3//////////v/7//r/+f/4//f/9v/0//P/8v/x//D/7//t
/+z/6//q/+v/6//q/+n/5v/m/+b/5v/n/+f/5//n/+X/5f/l/+X/5f/l/+X/5P/k/+T/
5P/k/+X/4//j/+T/4f/j/+n/8/8CABoAPQBmAIwArwDOAOoA9QDnALQAZwAdAOT/u/+h
/5X/kP+Q/5j/pf+u/7b/wP/O/9b/3P/i/+X/5v/o/+r/6v/q/+n/6//r/+v/6//r/+z/
7P/s/+z/7f/u/+7/7v/v/+//7//v/+//8P/w//D/8P/w//D/8P/w//H/8f/x//L/8v/y
//P/9P/0//T/8v/z//T/9P/2//b/9v/2//j/+P/5//n/9//5//n/+f/6//v/+//7//3/
/f/9/////////wAAAQACAAMABAAFAAUABQAHAAgACAAJAAoACwAOABAAEQASABIAFAAV
ABYAFwAZABoAHAAcAB0AIAAhACMAJQAmACcAKgAqACwALgAvAC8AMQAyADMAMwA0ADUA
NQA1ADUANgA2ADYANgA3ADcANgA2ADUAMgAwAC4ALQAsACoAKAAmACQAIgAfAB4AGgAY
ABYAEwAQAA8ADAAJAAkABwAFAAMAAQAAAP///v/6//n/+f/4//j/9//2//X/9v/1//T/
9P/z//L/8v/y//H/8P/w//D/7//v/+7/7v/u/+3/7f/s/+z/7P/s/+v/7f/t/+3/7f/r
/+v/6//r/+3/7f/t/+3/7f/t/+7/7v/s/+3/7v/u//D/8P/x//H/8f/x//H/8f/w//H/
8f/x//L/8v/y//P/8//z//P/8//z//T/9P/0//T/9P/0//T/8v/y//H/8f/z//P/8//z
//P/8v/y//L/8v/w//D/8P/w//D/8P/w//D/7//v/+7/7v/u/+7/7v/u//D/7//v/+//
8P/w//D/8f/x//L/8v/y//L/8v/y//L/8v/y//P/8//1//b/+P/6//j/+P/4//j/+v/6
//z//f/9//3//f/8//n/+P/3//b/9//2//T/8//w/+//7v/t/+3/7P/r/+r/6f/p/+j/
5//m/+b/5v/m/+X/5f/l/+X/5f/l/+X/5f/l/+X/5f/k/+T/5P/k/+T/4//j/+P/4v/f
/+H/6f/3/wgAIgBHAG4AlACzANIA6ADvANUAmABLAAcA1P+t/5n/kf+O/5D/mv+l/7D/
uv/G/9L/2v/e/+D/4//m/+b/6P/o/+j/6f/p/+n/6f/p/+n/6v/q/+r/6v/r/+z/7P/s
/+3/7f/t/+3/7f/u/+7/7v/u/+7/7v/u/+7/7//v/+//8P/w//D/8f/y//L/8v/y//P/
9P/0//b/9v/2//b/+P/4//n/+f/5//v/+//7//z//f/9//3/////////AQABAAEAAgAD
AAQABQAGAAcABwAHAAkACgAKAAsADAANAA4AEAARABIAEgAUABUAFgAXABkAGgAcAB4A
HwAiACMAJQAnACgAKQAsACwALgAwADEAMQAzADQANQA1ADYANwA3ADcANwA4ADgAOAA4
ADkANwA2ADYANQA0ADIAMAAvAC4ALAAqACgAJAAiAB8AHgAaABgAFgATABAADwAMAAkA
BwAFAAMAAQABAAAA///+//r/+f/5//j/9v/1//T/8//0//P/8v/y//H/8P/w//D/7//u
/+7/7v/t/+3/7P/s/+z/6//r/+r/7P/s/+z/6//r/+v/6//r/+v/6//r/+v/6//r/+v/
6//r/+v/7P/s/+z/7f/u/+7/7v/u/+//7//v/+//7//v//D/8f/x//H/8P/w//D/8f/x
//H/8f/x/+//8P/w//D/8P/w//D/8P/w//D/7//v/+//7//v/+//7//u/+7/7v/u/+3/
7f/v/+7/7v/u/+7/7v/s/+z/7P/s/+v/6//q/+r/7P/s/+z/7P/s/+v/6//r/+z/7P/s
/+3/7f/u/+7/7v/u/+7/7v/u/+z/7P/t/+3/7//w//L/9P/2//b/9v/2//b/9v/4//n/
+//7//v/+v/5//j/9//2//X/9P/y//H/8P/v/+7/7f/r/+r/6f/o/+f/5//m/+X/5P/k
/+T/5P/j/+P/4//j/+P/4//j/+P/4//j/+P/4v/g/+D/4P/g/+H/4f/h/+D/3//d/+H/
5//0/wQAHQBAAGgAjwCuAMwA5QDtANYAlwBJAAYA1f+v/5f/jv+K/4z/lf+g/6r/tP++
/8r/1P/a/9//4P/i/+T/5P/k/+X/5f/l/+X/5f/n/+j/6P/o/+j/6f/q/+r/6v/r/+v/
6//r/+v/7P/s/+r/6v/q/+r/6v/q/+v/6//t/+7/7v/u/+//8P/w//D/7v/v//D/8P/y
//L/8v/y//T/9P/1//X/9f/3//f/9//2//f/9//3//n/+f/5//v/+//7//z//f8AAAEA
AgADAAEAAQADAAQABAAFAAYABwAIAAoACwAMAA4AEAARABIAEwAVABYAGAAaABsAHgAf
AB8AIQAiACMAJgAmACgAKgArACsALQAuAC8ALwAwADEAMwAzADMANAAyADIAMgAzADMA
MgAyADEAMgAwAC4ALQAqACgAJgAkACIAIAAdABwAGAAWABQAEQAOAA0ACgAHAAUAAwAB
AP///f/8//v/+v/4//f/9//2//T/8//y//H/7v/t/+z/7P/r/+r/6v/q/+v/6v/q/+r/
6//r/+r/6v/q/+n/6f/o/+j/6P/o/+f/5//n/+f/5//n/+f/5//n/+f/5//n/+f/5//n
/+j/6P/o/+n/6v/q/+j/6P/p/+n/6//r/+v/6//s/+3/7f/t/+z/7P/s/+3/7f/t/+3/
7f/t/+7/7v/u/+z/7P/s/+z/7v/u/+3/7f/r/+v/6//r/+3/7P/s/+z/7P/s/+z/7P/s
/+z/7P/r/+v/6v/q/+j/6P/o/+j/6P/n/+f/5//q/+r/6v/r/+3/7v/u/+7/7P/s/+z/
7P/s/+z/7f/t/+//8P/y//T/9P/0//T/9P/0//T/9v/3//v/+//7//r/+P/2//T/8v/x
//D/7v/t/+7/7f/s/+v/6f/o/+f/5v/l/+X/5P/j/+L/4v/i/+L/3//f/9//3//f/9//
3//f/+H/4f/h/+D/4P/g/+D/4P/f/+H/4f/e/93/3f/h/+n/9v8KACcATAB2AJsAvADc
APEA8wDOAIMAMQD2/8v/q/+Z/5L/jP+O/5n/pP+s/7D/vP/I/9L/2v/d/+D/4v/k/+b/
5v/l/+f/5//n/+f/5//o/+j/6P/o/+n/6v/q/+r/6//r/+v/7f/t/+7/7v/u/+7/7v/u
//D/8P/x//H/7//w//D/8P/v//D/8P/w//L/8//0//T/9v/2//b/9v/2//b/9//3//f/
+f/5//n/+v/7//v/+//9//3//f///wEAAQACAAMABAAFAAYABwAHAAcACQAKAAgACQAK
AAsADAAOAA8AEAARABQAFgAYABkAGwAcAB4AHgAfACIAIwAlACcAKAApACoAKgAsAC4A
LwAvADEAMgAxADEAMgAzADUANQA1ADYANgA2ADYANwA1ADQANAAzADIAMAAuAC0ALAAq
ACgAJgAkACIAHwAeABsAGAAVABEAEAAPAAwACQAHAAUAAwABAP///v/9//z/+v/5//n/
+P/2//X/9P/z//T/8//y//L/8f/w//D/8P/v/+7/7v/u/+7/7f/r/+r/7P/r/+v/6v/s
/+z/7P/r/+v/6//r/+v/7f/t/+3/7f/t/+3/7f/t/+3/7f/u/+7/7v/v//D/8P/w//D/
8f/x//H/8f/x//H/8v/z//P/8//2//b/9v/3//X/9f/1//X/9f/2//b/9v/2//b/9v/2
//T/9P/z//P/8//z//T/9P/0//T/9P/y//L/8v/y//H/8f/w//D/8P/w//D/8P/w/+//
7//v//D/8P/w//H/8f/y//L/8v/y//L/8v/y//T/9P/1//X/9f/2//j/+v/6//r/+v/6
//r/+v/8//3//////////v/7//r/+f/4//n/+P/2//X/9P/z//L/8f/v/+7/7f/s/+v/
6//q/+n/6P/o/+j/6P/n/+f/5//n/+f/5//n/+f/5//n/+f/5v/m/+b/5v/m/+f/5//n
/+b/5f/j/+P/6f/0/wQAGQA6AGQAjQCwANAA7QD/APQAxQB3ACYA6f/B/6X/mP+S/5D/
l/+k/67/sv+6/8T/0P/Y/9//4v/m/+j/6v/q/+v/6//r/+v/6//t/+7/7v/u/+7/7//w
//D/7v/v/+//7//v/+//8P/w//L/8v/y//L/8v/y//P/8//z//T/9P/0//X/9v/2//b/
9v/3//j/+P/4//j/+P/4//r/+v/7//v/+f/7//v/+//8//3//f/9/////////wEAAQAB
AAIAAwAEAAUABgAHAAcABwAJAAoACgALAAwADQAOABAAEQASABIAFAAVABYAFwAZABoA
HAAcAB0AIAAhACMAJQAmACcAKgAqACwALgAtAC0ALwAwADMAMwA0ADUAMwAzADMANAA0
ADQANAA1ADUANAA0ADMANAAyADAALwAsACoAKAAmACIAIAAdABwAGgAYABYAEwAQAA8A
DAAJAAkABwAFAAMA///+//3//P/6//n/+f/4//j/9//2//X/9P/z//L/8v/x//D/8P/w
/+//7v/u/+7/7f/t/+z/7P/s/+v/6//q/+r/6v/q/+n/6f/p/+n/6f/r/+v/6//r/+n/
6f/p/+n/6//r/+z/7P/s/+3/7v/u/+7/7v/v/+//7//v/+//7//w//H/8f/x//T/9P/0
//X/8//z//P/8//z//T/9P/0//T/9P/0//T/9P/0//P/8//z//P/8//z//P/8v/y//L/
8v/x//H/8f/y//D/8P/w//D/7v/u/+7/7v/v/+//7v/u/+7/7v/u/+7/7v/t/+3/7f/u
/+7/7v/v/+//8P/w//D/8v/y//L/8v/w//D/8f/x//H/8v/0//b/9v/2//b/9v/4//j/
+v/7//////////7/+//6//n/+P/3//b/9P/z//L/8f/w/+//7f/s/+v/6v/p/+n/6P/n
/+b/5v/m/+b/5f/l/+X/5f/l/+X/5f/l/+X/5f/l/+T/5P/k/+T/5P/j/+P/4//i/9//
3f/h/+n/9P8GAB8AQgBsAJMAtADUAO8A9wDiAKkAWQASAN3/t/+d/5b/kv+S/5n/pv+u
/7b/wv/O/9b/2v/f/+L/5P/m/+b/5v/n/+f/5//n/+f/6f/q/+r/6v/o/+n/6v/q/+r/
6//r/+v/6f/p/+r/6v/s/+z/7P/s/+7/7v/v/+//7f/u/+7/7v/v//D/8P/w//D/8f/y
//L/8v/y//L/8v/y//L/8//z//P/9f/1//X/+P/5//n/+f/5//n/+f/7//v/+//8//3/
/P/9//7/////////AQACAAQABQAGAAcACAAKAAsADAAMAA4ADwAQABEAEwAUABYAGAAZ
ABwAHQAdAB8AIAAhACQAJAAmACgAKQApACsALAArACsALAAtAC8ALwAvADAAMAAwADAA
MQAvAC4ALgAtAC4ALAAqACkAKAAmACQAIgAeABwAGQAYABQAEgAQAA0ACgAJAAYAAwAD
AAEA///9//n/+P/3//b/9P/z//P/8v/w/+//7v/t/+7/7f/s/+z/6//q/+r/6v/p/+j/
6P/o/+f/5//m/+b/5v/l/+X/5P/k/+T/5P/j/+P/4//j/+P/4//j/+P/4//h/+H/4f/h
/+P/4//k/+T/4v/j/+T/5P/k/+T/5f/l/+X/5f/l/+X/5v/n/+f/5//m/+b/5v/n/+n/
6f/p/+n/6f/q/+r/6v/q/+r/6v/q/+r/6v/p/+n/6f/p/+n/6f/p/+j/6P/o/+j/5//n
/+f/5//m/+b/5v/m/+b/5v/m/+b/5v/m/+b/5f/l/+T/5P/k/+T/5P/k/+b/5f/l/+X/
5P/k/+T/5f/l/+b/5v/m/+j/6P/o/+j/6P/o/+n/6f/r/+z/7v/w//D/8P/w//D/8P/w
//L/8//z//P/8//y//H/8P/v/+7/7f/s/+r/6f/o/+f/5v/l/+P/4v/h/+D/3//f/97/
3f/c/9z/3P/c/9v/2//b/9v/3f/d/93/3f/b/9v/2//a/9z/3P/c/9z/2//Z/9n/2P/X
/9f/3f/p//j/DgAxAFoAggCjAMIA3gDrAN8ArABfABcA3v+1/5n/j/+K/4j/jv+b/6b/
rv+4/8T/zP/S/9b/2f/c/97/3v/e/97/3//f/9//3//f/9//4P/g/+D/4P/h/+L/4v/i
/+P/4//j/+X/5f/m/+b/5P/k/+T/5P/k/+T/5f/l/+X/5v/m/+b/5//o/+j/6P/o/+n/
6v/q/+r/6v/q/+r/7P/s/+3/7f/t/+//7//v//D/8f/x//H/8//z//P/9f/1//X/9v/3
//j/+f/6//v/+//7//3//v/+////AAABAAAAAgADAAQABgAIAAkACgALAA0ADgAQABAA
EQAUABUAFwAZABoAGwAeAB4AIAAiACMAIwAlACYAJwAnACgAKQApACkAKQAqACoAKgAq
ACsAKwAqACoAKQAmACQAIgAhACAAHgAcABoAGAAWABMAEgAOAAwACgAHAAQAAwAAAP3/
+//5//f/9f/z//L/8f/w/+7/7f/t/+z/6v/p/+j/5//m/+X/5P/k/+P/4v/i/+L/4f/g
/+D/4P/h/+H/4P/g/+D/3//f/97/3v/e/97/3f/d/93/3f/d/93/3f/d/93/3f/d/93/
3f/d/93/3v/e/97/3//g/+D/4P/g/+H/4f/f/9//3//f/+D/4f/h/+H/4v/i/+L/4//j
/+P/4//j/+P/5P/k/+T/5P/k/+T/5P/k/+T/4//j/+H/4f/h/+H/4//i/+L/4v/g/9//
3//f/9//3v/e/97/3v/e/97/3v/e/97/3P/c/9z/3P/d/93/3P/c/9z/3P/c/9z/3P/b
/9v/2//c/9z/3P/d/93/3v/e/97/3v/e/97/3v/g/+D/4f/h/+H/4v/k/+b/5v/m/+b/
5v/m/+b/6P/p/+v/6//r/+r/6f/o/+f/5v/j/+L/4P/f/97/3f/c/9v/2f/Y/9f/1v/V
/9X/1P/T/9L/0v/S/9L/0f/R/9H/0f/R/9H/0f/R/8//z//P/87/0P/Q/9D/0P/P/8//
z//M/8v/zf/T/93/7v8GACcATgB0AJUAtADQANsAzQCYAE0AAwDO/6P/if9//3r/eP+A
/43/lv+e/6j/tP++/8T/yP/N/9D/zv/Q/9D/0P/R/9H/0f/R/9H/0f/S/9L/0v/S/9P/
1P/U/9T/1f/V/9X/1f/V/9b/1v/W/9b/1v/W/9b/1v/X/9f/1f/W/9b/1v/V/9b/1v/W
/9j/2f/a/9r/2v/a/9r/2v/c/9z/3f/d/93/3//f/9//4P/h/+H/4f/h/+H/4f/j/+P/
4//k/+X/5v/n/+j/6f/p/+n/6//s/+z/7f/u/+//8P/y//P/9P/0//b/9//4//n/+//8
//7/AAABAAQABQAFAAcACAAJAAoACgAMAA4ADwAPABEAEgATABMAFAAVABUAFQAVABYA
FAAUABQAFQAVABQAFAATABIAEAAOAA0ACgAIAAYABAACAAAA/f/8//r/+P/2//P/8P/v
/+z/6f/l/+P/4f/f/93/3P/b/9r/2P/X/9f/1v/S/9H/0P/P/87/zf/M/8z/zf/M/8z/
zP/K/8j/x//G/8f/x//G/8b/yP/H/8f/xv/G/8b/xv/F/8X/xf/F/8X/xf/F/8X/xf/F
/8X/xf/F/8X/xf/G/8b/xv/H/8j/yP/G/8b/x//H/8n/yf/J/8n/yP/J/8n/yf/I/8j/
yP/J/8v/y//L/8v/y//M/8z/zP/K/8r/yv/K/8j/yP/H/8f/x//H/8f/x//H/8b/xv/G
/8b/xf/F/8X/xf/E/8T/xP/E/8T/xP/E/8L/wv/C/8L/w//D/8L/wv/A/8D/wP/A/8D/
v/+//7//wP/A/8D/wf/B/8L/wv/C/8L/wv/C/8L/wv/C/8P/w//F/8b/yP/K/8j/yP/I
/8j/yP/I/8r/y//N/83/zf/M/8v/yv/J/8j/x//G/8T/w//A/7//vv+9/7v/uv+5/7j/
t/+3/7b/tf+0/7T/tP+0/7H/sf+x/7H/s/+z/7P/s/+z/7P/s/+y/7L/sv+y/7L/sf+x
/6//rv+t/63/tf+//87/5P8FACwAVgB5AJgAtADDALcAgAAtAOX/sv+J/23/Y/9c/1j/
YP9r/3b/fP+E/47/mP+g/6b/q/+u/7D/sv+y/7L/s/+z/7P/s/+z/7H/sv+y/7L/sv+z
/7T/tP+2/7f/t/+3/7f/t/+4/7j/tv+2/7b/tv+2/7b/t/+3/7f/uP+4/7j/uf+6/7r/
uv+6/w==
         </WaveFormData>
      </LeadData>
      <LeadData>
         <LeadByteCountTotal>10000</LeadByteCountTotal>
         <LeadTimeOffset>0</LeadTimeOffset>
         <LeadSampleCountTotal>5000</LeadSampleCountTotal>
         <LeadAmplitudeUnitsPerBit>4.88</LeadAmplitudeUnitsPerBit>
         <LeadAmplitudeUnits>��V</LeadAmplitudeUnits>
         <LeadHighLimit>2147483647</LeadHighLimit>
         <LeadLowLimit>268435456</LeadLowLimit>
         <LeadID>V6</LeadID>
         <LeadOffsetFirstSample>0</LeadOffsetFirstSample>
         <FirstSampleBaseline>0</FirstSampleBaseline>
         <LeadSampleSize>2</LeadSampleSize>
         <LeadOff>FALSE</LeadOff>
         <BaselineSway>FALSE</BaselineSway>
         <ExcessiveACNoise>FALSE</ExcessiveACNoise>
         <MuscleNoise>FALSE</MuscleNoise>
         <LeadDataCRC32>1914520336</LeadDataCRC32>
         <WaveFormData>
5P/k/+T/5P/m/+b/5v/m/+b/5v/m/+b/5P/k/+T/5P/k/+T/5P/k/+b/5v/m/+b/5v/m
/+b/5v/m/+b/5v/m/+b/5v/m/+b/5v/m/+b/5v/o/+j/6P/o/+j/6P/o/+j/6v/q/+r/
6v/s/+z/7P/s/+z/7P/s/+z/7f/u/+//8P/w//D/8P/w//L/8v/y//L/9P/0//T/9P/2
//b/9v/2//f/+P/5//r//P/8//z//P/9//7///8AAAEAAgADAAQABQAGAAcACAAJAAoA
CwAMAA0ADgAPABAAEQASABMAFAAVABYAFwAYABkAGgAbABwAHgAeAB4AHgAgACAAIAAg
ACAAIAAgACAAIAAgACAAIAAfAB4AHQAcABoAGAAWABQAEgAQAA4ADAAJAAgABwAGAAQA
AgAAAP7//f/8//v/+v/5//j/9//2//X/9P/z//L/8P/w//D/8P/w//D/8P/w/+7/7v/u
/+7/7P/s/+z/7P/s/+z/7P/s/+z/7P/s/+z/7P/s/+z/7P/s/+z/7P/s/+7/7v/u/+7/
7v/u/+7/7v/u/+7/7v/u/+7/7v/u/+7/8P/w//D/8P/w//D/8P/w//D/8P/w//D/8P/w
//D/8P/y//L/8v/y//D/8P/w//D/8v/y//L/8v/w//D/8P/w//D/8P/w//D/7v/u/+7/
7v/u/+7/7v/u/+7/7v/u/+7/7v/u/+7/7v/u/+7/7v/u/+7/7v/u/+7/7P/s/+z/7P/s
/+z/7P/s/+3/7f/t/+3/7f/t/+3/7f/t/+3/7f/t/+3/7f/v/+//8f/x//H/8f/x//H/
8f/x//D/8P/x//P/8//1//b/9v/2//f/9//3//r//P/9//7//v/+//3//P/6//j/9//3
//b/9f/0//P/8f/w/+//7P/s/+v/6//q/+n/6f/p/+n/6P/n/+f/5//n/+f/5//m/+b/
5//n/+f/5v/m/+b/5f/l/+X/5f/l/+b/5f/i/+D/3v/g/+T/6//1/wMAFwAuAEQAWgBr
AHoAfgBzAFUAMgAYAAQA8//p/+H/2v/V/9n/3P/c/9//4v/m/+n/6//r/+n/7P/s/+z/
7P/s/+r/6v/q/+r/6//r/+z/7P/q/+r/6v/q/+r/6v/q/+v/6//r/+v/6//r/+v/6//r
/+z/7P/s/+z/7P/s/+z/7f/t/+3/7f/u/+7/7v/u/+//7//w//D/8P/w//H/8v/y//L/
8v/y//P/9v/2//b/9v/1//X/9f/2//b/9//3//j/+P/4//r/+v/8//z//f/9//7/////
//////8AAAEAAgADAAMABQAGAAYABwAIAAkACgALAAwADQAOAA8AEQASABMAFAAVABYA
FwAYABkAGgAbABwAHAAcAB0AHQAdAB4AHgAeAB8AHwAfAB8AHwAfAB8AHQAdAB0AHQAc
ABsAGQAYABYAFAASABAADwANAAsACQAHAAYABAADAAEA///+//v/+v/5//f/+P/3//f/
9v/1//T/9P/0//L/8f/x//H/8P/v/+//8P/w/+//7//v/+//7v/u/+7/7P/s/+z/6//t
/+3/7f/t/+3/7f/t/+3/7f/t/+3/7f/t/+3/7f/u/+7/7v/u/+7/7v/u/+//7//v/+//
7//w//D/8P/w//D/8f/x//H/8v/y//L/8v/y//L/8v/y//L/8v/z//P/8v/y//L/8v/y
//L/8v/x//H/7//v/+//7//v/+//7v/u/+7/7v/u/+7/7v/t/+3/7f/t/+3/7f/t/+3/
7//u/+z/7v/s/+z/7P/s/+z/7P/s/+z/7P/r/+v/6//r/+v/6//r/+v/6//r/+v/6//r
/+v/7f/t/+3/7f/t/+//7//v/+//7//w//D/8f/y//H/8v/y//T/9P/1//X/9f/2//j/
+f/8//z//P/7//r/+v/4//f/9f/0//P/8v/x/+//7v/t/+r/6v/p/+n/6v/p/+n/6f/n
/+b/5f/l/+X/5f/l/+X/5P/k/+X/5f/l/+T/5P/k/+X/5f/l/+X/5f/k/+P/4v/g/97/
4P/k/+n/8f/9/w8AKAA+AFIAZwB4AIAAdwBbADoAHgAKAPn/7f/l/9z/0//V/9r/3P/d
/+D/5P/n/+n/6f/p/+r/7P/q/+r/7P/q/+r/6v/q/+n/6f/q/+r/6v/q/+r/6v/q/+r/
6v/r/+3/7f/t/+3/7f/t/+3/7f/s/+z/7P/s/+z/7P/s/+3/7//v/+//8P/w//D/8P/x
//H/8v/y//L/8v/z//T/9P/2//b/9v/3//b/9v/2//b/+f/5//n/+v/6//v/+//8//z/
/P/+//7//v/+//////8AAAEAAQABAAEAAgADAAQABQAFAAcACAAIAAkACgALAAwADQAO
AA8AEAARABMAFAAVABYAFwAYABkAGgAbABwAHQAeAB4AHgAfAB8AHwAgACAAIAAhACEA
IwAjACMAIwAjACEAIQAhACAAHgAcABkAGgAYABYAFAASABEADwANAAsACQAIAAYABwAF
AAMAAgD///7//f/7//r/+f/5//j/9f/0//T/9P/y//H/8f/x//L/8f/x//L/8P/v/+//
7//v/+7/7v/u//D/8P/w/+//7//v/+//7//x//H/8f/x//H/8f/x//H/8f/x//H/8v/y
//L/8v/y//L/8v/z//P/8//z//P/9P/2//b/9v/2//f/9//3//j/+P/4//j/+P/4//j/
+P/4//j/+f/5//j/+P/4//j/+P/4//j/9//3//n/+f/5//n/+f/5//j/+P/4//j/9v/2
//b/9v/2//b/9v/2//b/9v/1//X/9f/3//f/9//3//f/9//3//f/9//3//f/+f/5//n/
+f/5//n/+f/5//n/+//8//z//f/9//3///8AAAIAAgADAAMAAwAEAAYABwAIAAgACAAH
AAYABgAEAAMAAwACAAEAAAD///3//P/7//r/+v/5//n/+P/3//f/9//3//b/9f/1//X/
9f/1//X/9P/0//X/9f/3//b/9v/2//X/9f/1//X/9//2//X/9P/0//D/8P/y//f///8J
ABkAMABIAF4AcwCIAJgAlwCBAF4APgAmABEAAwD5/+7/5f/j/+b/6P/p/+r/7P/x//X/
+f/5//z//v/+//z//P/+//7//v/+//3//f/+//7//v/+//7//v8AAAAAAAABAAEAAQAB
AAEAAQABAAEAAQACAAIAAgACAAIAAgACAAMAAwADAAMABAAEAAQABAAFAAUABgAGAAYA
BgAHAAgACAAIAAgACAAJAAwADAAMAAwADQANAA0ADgAOAA8ADwAQABAAEAASABIAEgAS
ABMAEwAUABUAFQAVABUAFgAXABgAGQAZABsAHAAcAB0AHgAfACIAIwAkACUAJAAlACcA
KAArACwALQAuAC0ALgAvADAAMQAyADIAMgAzADMAMwA0ADQANAA1ADUANQA1ADUANQAz
ADEAMQAxADIAMAAuACsAKgAoACYAJAAiACEAHwAdAB0AGwAaABgAFwAVABMAEgAPAA4A
DQALAAoACQAJAAgABwAGAAYABgAEAAMAAwADAAAA/////wAAAAD////////9//z//P/8
//r/+v/6//n/+//7//v/+//7//v/+//7//3//f/9//3/+//7//v//P/8//z//P/8//z/
/P/9//3/////////AAAAAAAAAAAAAAEAAQABAAIAAgACAAIAAgAAAAAAAAAAAAAAAQAB
AAAAAAAAAAAAAAAAAAAA//////////////////////7//v/+//7//P/8//z//P/+//7/
/v/+//7//f/9//3/+//7//v/+//7//v/+//7//v/+//7//3/+//7//v/+//7//v/+//7
//v//P/8//3//////wEAAgAEAAQABQAFAAUABgAIAAkACgAKAAoACQAGAAYABAADAAMA
AgABAAAAAQD///7//f/6//r/+f/5//b/9f/1//X/9f/0//P/8//z//P/8//z//L/8v/z
//P/8//y//L/8v/x//H/8f/x//P/8v/x//D/7P/q/+z/8P/1////DQAhADgAUABkAHsA
jACUAIkAbQBIACgAEAD///P/6//i/9v/3f/i/+L/4//m/+r/7//x//P/9f/2//b/9v/2
//b/9v/2//b/9v/1//X/9v/2//T/9P/0//T/9v/2//b/9//1//X/9f/1//f/9//3//f/
+P/4//j/+P/4//j/+P/5//f/9//3//j/+P/4//j/+f/5//r/+v/6//r/+//8//z//P/8
//z//f/+//7//v/+//3//f/9//7//v//////AAAAAAAAAgACAAIAAgADAAMABgAHAAcA
BwAHAAgACQAKAAsACwANAA4ADgAPABAAEQASABMAFAAVABYAFwAZABoAGwAcAB0AHgAf
ACAAIQAiACEAIgAiACIAIwAjACMAJAAkACQAJQAlACUAJQAlACUAJQAjACMAIwAiACAA
HgAbABoAGAAWABQAFAATABEADwANAAsACgAIAAcABQADAAIA///+//3/+//6//n/+f/4
//f/9v/2//b/9v/1//X/9f/0//P/8//0//L/8f/x//H/8f/w//D/8P/w//D/8P/v/+//
7//v/+//7//v/+//7//v/+//7//v/+//7//v//D/8P/w//D/8P/w//D/8f/x//H/8f/x
//L/8v/y//L/8v/z//P/8//0//T/9P/0//T/9P/0//T/9P/0//X/9f/0//L/8v/y//L/
8v/y//H/8f/x//H/8f/x//H/8//y//D/8P/w//D/8P/w//D/8P/w//D/7//v/+//7//v
/+//7//v/+//7//v/+//7//v//H/8f/x//H/8f/x//H/8f/x//H/8v/y//P/9f/1//f/
+P/4//j/+f/5//n/+v/8//3//v/+//7//f/8//z/+v/5//f/9v/1//T/8//x//D/7//u
/+7/7f/t/+r/6f/p/+n/6f/o/+f/5//n/+f/5//n/+b/5v/n/+f/5//m/+b/5v/n/+f/
5//n/+X/5P/l/+L/4P/g/+L/5v/t//f/CQAfADQASgBeAHMAgAB+AG0ATwAuABQAAADx
/+n/4f/a/9f/2//c/97/4f/m/+j/6//r/+v/6//s/+z/6v/q/+r/6v/q/+r/6v/r/+v/
7P/s/+r/6v/q/+r/6v/q/+r/6//r/+v/6//r/+v/6//r/+v/7P/s/+z/7P/s/+z/7P/t
/+3/7f/t/+7/7v/u/+7/7//v//D/8P/w//D/8f/y//L/8v/y//L/8//y//L/8v/y//X/
9f/1//b/9P/1//X/9v/4//j/+v/6//r/+v/7//v//P/9//3//f///wAAAQACAAEAAQAD
AAQABAAFAAYABwAIAAkACgALAAwADQAPABAAEQASABMAFAAVABYAFwAYABkAGgAaABoA
HQAdAB0AHgAeAB4AHwAfAB8AHwAfAB8AHQAbABsAGwAaABgAFgATABIAEAAOAAwACgAJ
AAcABQADAAEAAAD+//3/+//5//j/9//2//X/8//y//H/8f/w/+//7v/u/+7/7P/r/+v/
6//s/+v/6//s/+z/6//r/+v/6//q/+r/6v/q/+r/6v/p/+n/6f/p/+n/6f/p/+n/6f/p
/+n/6f/p/+n/6f/p/+r/6v/q/+r/6v/q/+r/6//r/+v/6//r/+z/7P/s/+z/7P/t/+3/
7f/u/+z/7P/s/+z/7v/u/+7/7v/s/+3/7f/s/+7/7v/u/+7/7v/u/+3/7f/r/+v/6//r
/+v/7f/s/+z/6v/s/+z/7P/s/+z/7P/s/+z/7P/r/+v/6//p/+n/6f/p/+n/6f/p/+n/
6//r/+v/7f/t/+3/7f/t/+3/7f/t/+3/7f/u/+7/7//z//P/9f/2//T/9P/1//X/9//4
//r/+//6//r/+v/5//b/9v/0//P/8//y//H/8P/v/+3/7P/r/+j/6P/n/+f/6P/n/+f/
5//l/+T/4//j/+P/4//j/+P/4v/i/+P/4//j/+L/4v/i/+P/4//j/+P/4//i/+H/3v/c
/9z/4P/k/+3/+f8JAB8ANgBKAF4AcQB6AHYAXwA/ACIACgD4/+v/4//d/9b/1//Z/9z/
3v/j/+j/6v/p/+n/6f/p/+r/6v/o/+j/6P/o/+j/6P/o/+f/5//o/+j/6P/o/+j/6P/o
/+j/6P/p/+n/6f/p/+n/6//r/+v/6//s/+z/7P/s/+z/7P/s/+3/7f/t/+3/7v/u/+7/
7v/v/+//8P/w//D/8P/x//L/8v/y//L/8v/z//T/9P/0//T/9//3//f/+P/2//f/9//4
//j/+P/6//r/+v/6//v/+//8//3//f/9////AAABAAIAAwADAAUABgAIAAkACgALAAwA
DQAOAA8AEAARABMAFAAVABYAFwAYABkAGgAbABwAHQAeAB4AHgAfAB8AHwAgACIAIgAj
ACMAIQAhACEAIQAfAB0AHQAdABwAGgAYABUAFgAUABIAEAAMAAsACQAHAAUAAwACAAAA
///9//v/+v/7//r/+f/3//T/8//z//L/8//y//L/8v/w/+//7//v/+7/7f/t/+7/7v/t
/+3/7f/t/+z/7P/s/+z/7P/s/+v/7f/t/+3/7f/t/+3/7f/t/+3/7f/t/+3/6//r/+v/
7P/s/+z/7P/s/+z/7P/t/+3/7f/t/+3/7v/u/+7/7v/u/+//7//v//D/8P/w//D/8P/w
//D/8P/w//D/8f/x//D/8P/w//D/8P/w//D/7//v/+//7//v/+//7//v/+7/7v/u/+7/
7v/w/+7/7v/u/+7/7v/u/+7/7v/u/+7/7f/t/+3/7f/t/+3/7f/t/+3/7f/t/+3/7f/t
/+//7//v/+//7//x//H/8f/x/+//8P/w//H/8f/x//P/9P/2//b/9//3//f/+P/6//v/
/P/8//z/+//6//r/+P/3//f/9v/1//T/9f/z//L/8f/u/+7/7f/t/+z/6//r/+v/6f/o
/+f/5//n/+f/5//n/+b/5v/n/+f/5//m/+b/5v/l/+X/5f/l/+X/5v/l/+T/4v/g/+D/
4v/n/+//+/8NACIAOgBOAGMAdACAAH0AZQBEACgAEAD9/+//6f/i/9v/2//e/+D/4f/k
/+j/6//r/+v/6//s/+z/7P/s/+z/6v/q/+r/6v/r/+v/7P/s/+z/7P/s/+z/7P/s/+z/
7f/r/+v/6//r/+3/7f/t/+3/7P/s/+z/7P/u/+7/7v/v/+//7//v//D/8P/w//D/8f/x
//L/8v/y//L/8//0//T/9P/0//T/9f/2//b/9v/2//f/9//3//j/+P/5//n/+v/6//r/
/P/8//z//P/9//3//v////////8BAAIAAwAEAAUABQAHAAgACAAJAAoACwAOAA8AEAAR
ABIAEwAVABYAFwAYABkAGgAbABwAHQAeAB8AIAAgACAAIQAhACEAIgAkACQAJQAlACUA
JQAlACUAIwAhACEAIQAgAB4AHAAZABoAGAAWABQAEgARAA8ADQAJAAcABgAEAAMAAQD/
//7//f/8//v/+f/4//f/9//2//X/9P/0//T/8v/x//H/8f/w/+//7//w//D/7//v/+//
7//u/+7/7v/u/+7/7v/t/+3/7f/t/+3/7f/t/+3/7f/t/+3/7f/t/+3/7f/t/+7/7v/u
/+7/7v/u/+7/7//v/+//7//v//D/8P/w//D/8P/x//H/8f/y//L/8v/y//L/8v/y//L/
8v/y//P/8//y//L/8v/y//L/8v/y//H/8f/v/+//7//v//H/8f/w//D/8P/w//D/8v/y
//L/8v/y//H/8f/x/+//7//v/+//7//v/+//7//x//H/8f/z//X/9f/1//X/8//z//P/
8//z//T/9P/1//f/9//5//r/+v/6//v/+//7//z//v///wIAAgACAAEA/v/+//z/+//7
//r/+f/4//n/9//2//X/8v/y//H/8f/w/+//7//v/+3/7P/r/+v/6//r/+v/6//s/+z/
7f/t/+3/7P/s/+z/6//r/+v/6//r/+z/7f/q/+j/5v/o/+z/8f/5/wcAGwAyAEgAXgBz
AIYAjgCDAGUARAAoABQAAwD1/+3/5P/d/93/4P/i/+H/5P/o/+3/7//x//H/8P/y//T/
8v/y//L/8v/y//L/8//z//T/9P/0//T/9P/0//T/9P/0//X/9f/1//X/9f/1//X/9f/1
//b/9v/2//b/9v/2//b/9//3//f/9//4//j/+P/4//n/+//8//z//P/8//3//v/+//z/
/P/8//3//v/+//7//v8BAAEAAQACAAIAAwADAAQABAAEAAYABgAIAAgACQAJAAgACQAJ
AAkACwAMAA0ADgARABEAEwAUABQAFQAWABcAGAAZABoAGwAcAB0AHwAgACEAIgAjACQA
JQAmACcAKAAnACgAKAAoACkAKQApACoALAAsAC0ALQAtAC0ALQAtACsAKQApACkAKgAo
ACYAIwAiACAAHgAcABgAFwAVABMAEQAPAA4ADAALAAkABwAGAAUABAADAAEAAgABAAEA
AAD///7//v/+//z/+//7//v/+v/5//n/+v/8//v/+//7//n/+P/4//j/+v/6//r/+f/5
//n/+f/5//n/+f/5//n/+//7//v/+//7//v/+//8//z//P/8//z//P/8//3//f//////
//8AAP7//v/+//7/////////AAACAAIAAgACAAIAAgACAAIAAAABAAEAAAACAAIAAgAC
AAAAAAD//////////wAAAAAAAAAAAAAAAAAAAAAAAP7//f/9//3////////////9//3/
/f/9//3//f/9////////////////////////////AAAAAAEAAQABAAMABAAEAAQABQAF
AAUABgAIAAkADAAMAAwACwAIAAgABgAFAAUABAADAAIAAQD///7//f/6//r/+f/5//b/
9f/1//X/9f/0//P/8//z//P/8//z//L/8v/z//P/8//y//L/8v/x//H/8f/x//P/8v/x
//L/8P/u/+z/7v/z//f/AQATACgAQgBWAGsAfgCQAJEAgQBgADwAIgANAP3/9f/s/+H/
3f/g/+L/4//k/+j/6//v//P/8//0//b/9v/2//b/9v/2//b/9v/3//f/+P/4//b/9v/2
//b/9v/2//b/9//3//f/9//3//n/+f/5//n/+P/4//j/+P/4//j/+P/5//n/+f/5//r/
+v/6//r/+//7//z//P/8//z//f/+//7//v/+//7////+//7//v/+/////////wAAAAAB
AAEAAgACAAIABAAEAAQABAAFAAUABgAHAAcABwAJAAoACwAMAA0ADQAPABAAEAARABIA
EwAUABUAFgAXABgAGQAbABwAHQAeAB8AIAAhACIAIwAkACUAJgAmACYAJwAnACcAKAAo
ACgAKQApACkAKQApACkAKQAnACcAJwAkACIAIAAdAB4AHAAaABgAFAATABEADwAPAA0A
DAAKAAcABQADAAIAAQAAAP///f/8//v/+//6//v/+v/6//r/+P/3//f/9//0//P/8//0
//T/8//z//P/8//y//L/8v/y//L/8v/x/+//7//v/+//7//v/+//7//x//H/8f/x//H/
8f/x//L/8v/y//L/8v/y//L/8//z//P/8//z//T/9P/0//T/9P/1//X/9f/2//b/9v/2
//b/9P/0//T/9P/2//f/9//2//b/9v/2//b/9v/2//X/9f/1//X/9f/1//X/9f/0//T/
9P/y//T/9P/0//L/8v/y//L/8v/y//L/8v/0//P/8//z//P/8//z//P/8f/x//H/8f/x
//H/8f/z//P/8//z//P/8//z//P/8//z//T/9P/1//f/9//5//r/+v/6//v/+//7//z/
/v///wIAAgACAAEAAAAAAP7//f/7//r/+f/4//f/9f/0//P/8P/w/+//7//w/+//7//v
/+3/7P/r/+v/6//r/+v/6//q/+r/6//r/+v/6v/q/+r/6f/p/+n/6f/n/+j/6f/o/+T/
4v/i/+T/6f/z////DwAkAD4AUgBnAHoAhgCDAG0ATAAuABYAAQDz/+v/5P/d/9v/3v/g
/+H/5P/o/+v/7f/r/+v/7P/s/+z/7P/s/+z/7P/s/+z/6//r/+z/7P/s/+z/7P/s/+z/
7P/s/+3/6//r/+v/6//r/+v/6//r/+z/7P/s/+z/7P/s/+z/7f/t/+3/7f/u/+7/7v/u
/+//7//w//D/8P/u/+//8P/w//D/8P/w//H/8v/y//L/8v/z//P/8//0//T/9f/1//b/
9v/2//j/+P/4//j/+f/5//r/+//7//v//f/+////AAABAAEAAwAEAAQABQAGAAcACAAJ
AAoACwAKAAsADQAOAA8AEAARABIAEwAUABUAFgAXABgAGAAYABsAGwAbABwAHAAcAB0A
HQAdAB0AHQAdAB0AGwAbABsAGgAYABYAEwASABAADgAMAAoACQAHAAUAAwABAAAA/v/9
//v/+f/4//X/9P/z//H/8v/x//H/8P/t/+z/7P/s/+z/6//r/+v/6P/n/+f/6P/q/+n/
6f/p/+n/6P/o/+j/5v/m/+b/5f/l/+X/5f/l/+X/5f/l/+X/5f/l/+X/5f/l/+X/5f/m
/+b/5v/m/+b/5v/m/+f/5//n/+f/5//o/+j/6P/o/+j/6f/p/+n/6v/q/+r/6v/q/+z/
7P/s/+z/7P/t/+3/7P/q/+r/6v/q/+z/7P/r/+v/6//r/+v/6//r/+v/6v/q/+r/6v/q
/+r/6v/r/+v/6v/q/+r/6v/q/+r/6v/q/+r/6v/p/+n/6f/p/+n/6f/p/+n/6f/p/+n/
6//r/+v/7f/r/+v/6//r/+3/7f/t/+3/6//s/+z/7f/x//H/8//0//T/9P/1//X/9f/2
//j/+f/6//r/+v/5//b/9v/0//P/8//y//H/8P/t/+v/6v/p/+j/6P/n/+f/5v/l/+X/
5f/l/+T/4//j/+P/4//j/+P/4v/i/+P/4//j/+L/4v/i/+P/4//j/+P/4f/i/+H/3v/c
/9z/3v/i/+n/9f8DABkAMgBGAFoAbwB8AH4AbQBNAC4AFgAAAPH/6f/j/9r/1//b/97/
3v/h/+b/5v/n/+f/5//n/+j/6P/o/+j/6P/o/+j/6P/o/+f/5//o/+j/6P/o/+j/6P/o
/+j/6P/p/+n/6f/p/+n/6f/p/+n/6f/o/+j/6P/o/+r/6v/q/+v/6//r/+v/7P/s/+z/
7P/t/+3/7v/u/+7/7v/v//D/8P/w//D/8P/x//L/8v/y//L/8//z//P/9P/0//X/9f/2
//T/9P/2//b/9v/2//f/9//4//n/+f/5//v//P/9//7//////wEAAgACAAMABAAFAAYA
BwAIAAkACgALAA0ADgARABIAEwAUABMAFAAVABYAFwAYABgAGAAbABsAGwAcABwAHAAd
AB0AHQAdAB0AHQAbABkAGQAZABgAFgAUABEAEAAOAAwACgAIAAcABQADAP///f/8//r/
+f/3//X/9P/z//L/8f/v/+7/7f/t/+z/6//q/+r/6v/q/+n/6f/p/+j/5//n/+j/5v/l
/+X/5f/l/+T/5P/k/+T/5P/k/+P/4f/h/+H/4f/h/+H/4f/h/+H/4f/h/+H/4f/h/+H/
4v/i/+L/4v/i/+L/4v/j/+P/4//j/+P/5P/i/+L/4v/i/+P/4//j/+T/5P/k/+T/5P/k
/+T/5P/k/+T/5f/l/+T/5P/k/+T/5P/k/+T/4//j/+P/4//j/+P/4f/h/+D/4P/i/+L/
4v/i/+L/4f/h/+H/4f/i/+D/4P/g/+D/3v/e/97/3v/g/9//3//f/93/3f/d/93/3f/d
/93/3f/d/93/3f/f/9//3//f/9//3//f/9//3//f/+D/4P/h/+P/4//l/+b/5v/m/+f/
5//n/+j/6v/r/+r/6v/q/+n/5v/m/+T/4//j/+L/4f/g/93/2//a/9n/2P/Y/9f/1//W
/9X/1f/V/9X/1P/T/9P/0//T/9P/0//Q/9D/0f/R/9H/0P/Q/9D/z//P/8//z//P/9D/
zf/M/8r/yv/M/9D/2f/j//P/BwAeADQASABbAGgAaABVADcAGAAAAOz/3f/V/8v/xP/D
/8f/yP/K/83/0P/U/9X/1f/T/9P/1P/U/9T/1P/U/9L/0v/S/9L/0f/R/9L/0v/S/9L/
0v/S/9L/0v/S/9P/0//T/9P/0//T/9P/0//T/9L/0v/S/9L/0v/S/9L/0//T/9P/0//U
/9T/1P/U/9X/1f/W/9b/1v/W/9f/2P/Y/9j/2P/Y/9n/2v/a/9r/2v/b/9v/2//c/9z/
3f/d/97/3P/c/97/3v/g/+D/4f/h/+D/4f/h/+H/4//k/+X/5v/n/+f/6f/q/+r/6//s
/+3/8P/x//L/8//0//X/9//4//f/+P/5//r/+//8//3//v///wAAAAAAAAMAAwADAAQA
AgACAAMAAwADAAMAAwADAAEA/////////v/8//r/9//2//T/8v/w//D/7//t/+v/6f/n
/+b/5P/h/9//3f/c/9v/2v/Z/9f/2P/X/9f/1v/T/9L/0v/S/9L/0f/R/9H/zv/N/83/
zv/M/8v/y//L/83/zP/M/8z/zP/M/8z/y//L/8v/y//L/8v/y//L/8v/y//L/8v/y//L
/8v/y//M/8z/zP/M/8z/zP/M/83/zf/N/83/zf/O/87/zv/O/87/zf/N/83/zv/O/87/
zv/O/87/zv/O/87/zv/P/8//zv/O/87/zv/O/8z/zP/L/8v/zf/N/83/zf/N/83/zP/M
/8z/zP/M/8z/zP/L/8v/zP/K/8r/yv/K/8r/yv/K/8r/yv/J/8n/yf/J/8n/yf/J/8f/
x//H/8f/yf/J/8n/y//L/8v/y//L/8v/y//L/8v/y//M/8z/zf/P/8//0f/S/9L/0v/T
/9P/0//U/9b/1//Y/9j/2P/X/9b/1v/U/9P/0//S/9H/0P/N/8v/yv/J/8j/yP/H/8f/
xv/F/8X/xf/F/8T/w//D/8H/wf/B/8H/wv/C/8P/w//D/8L/wv/C/8H/wf/B/8H/wf/A
/7//vP+8/7r/vP/A/8f/0//h//X/DgAkADgATQBcAFwARwAlAAYA8P/a/8v/w/+5/7D/
rf+x/7T/sv+z/7b/uv+9/7//wf/B/8L/wv/C/8L/xP/C/8L/wv/C/8H/wf/C/8L/wv/C
/8L/wv/C/8L/wv/D/8P/w//D/8P/w//D/8P/w//E/8T/xP/E/8T/xP/E/8X/x//H/8f/
yP/G/w==
         </WaveFormData>
      </LeadData>
   </Waveform>
</RestingECG>
