# Supplementary material for: Detection of Left Atrial Enlargement Using a Convolutional Neural Network-Enabled Electrocardiogram
Source: Front Cardiovasc Med. 2020 Dec 17;7:609976. doi: 10.3389/fcvm.2020.609976 (PMC7773668; doi:10.3389/fcvm.2020.609976)
Supplement: Supplementary file 2 [file Data_Sheet_2.ZIP › normal1/1802010623_10371_0000001C.XML]

<?xml version="1.0" encoding="Windows-1252"?>
<!DOCTYPE RestingECG SYSTEM "restecg.dtd">
<RestingECG>
   <PatientDemographics>
      <PatientID>1802010623</PatientID>
      <PatientAge>72</PatientAge>
      <AgeUnits>Years</AgeUnits>
      <Gender>Female</Gender>
      <PatientLastName>lijiezhen</PatientLastName>
   </PatientDemographics>
   <TestDemographics>
      <DataType>Resting</DataType>
      <Site>1</Site>
      <AcquisitionDevice>MAC55</AcquisitionDevice>
      <Status>Unconfirmed</Status>
      <Priority>Normal</Priority>
      <AcquisitionTime>10:12:12</AcquisitionTime>
      <AcquisitionDate>09-24-2015</AcquisitionDate>
      <CartNumber>1</CartNumber>
      <AcquisitionSoftwareVersion>009C</AcquisitionSoftwareVersion>
      <XMLSourceVersion>MAC5000 v1.0</XMLSourceVersion>
   </TestDemographics>
   <RestingECGMeasurements>
      <VentricularRate>64</VentricularRate>
      <AtrialRate>64</AtrialRate>
      <PRInterval>156</PRInterval>
      <QRSDuration>74</QRSDuration>
      <QTInterval>404</QTInterval>
      <QTCorrected>416</QTCorrected>
      <PAxis>52</PAxis>
      <RAxis>51</RAxis>
      <TAxis>49</TAxis>
      <QRSCount>11</QRSCount>
      <QOnset>220</QOnset>
      <QOffset>257</QOffset>
      <POnset>142</POnset>
      <POffset>203</POffset>
      <TOffset>422</TOffset>
      <ECGSampleBase>500</ECGSampleBase>
      <ECGSampleExponent>0</ECGSampleExponent>
   </RestingECGMeasurements>
   <Diagnosis>
      <Modality>Resting</Modality>
         <StatementCount>2</StatementCount>
         <LabelText>12SL ��ϳ���</LabelText>
      <DiagnosisStatement>
         <StmtFlag>ENDSLINE</StmtFlag>
         <StmtText>�������</StmtText>
      </DiagnosisStatement>
      <DiagnosisStatement>
         <StmtFlag>ENDSLINE</StmtFlag>
         <StmtText>���� ECG</StmtText>
      </DiagnosisStatement>
   </Diagnosis>
   <Waveform>
      <WaveformType>Rhythm</WaveformType>
      <WaveformStartTime>0</WaveformStartTime>
      <NumberofLeads>8</NumberofLeads>
      <SampleType>CONTINUOUS_SAMPLES</SampleType>
      <SampleBase>500</SampleBase>
      <SampleExponent>0</SampleExponent>
      <HighPassFilter>16</HighPassFilter>
      <LowPassFilter>150</LowPassFilter>
      <ACFilter>NONE</ACFilter>
      <LeadData>
         <LeadByteCountTotal>10000</LeadByteCountTotal>
         <LeadTimeOffset>0</LeadTimeOffset>
         <LeadSampleCountTotal>5000</LeadSampleCountTotal>
         <LeadAmplitudeUnitsPerBit>4.88</LeadAmplitudeUnitsPerBit>
         <LeadAmplitudeUnits>��V</LeadAmplitudeUnits>
         <LeadHighLimit>2147483647</LeadHighLimit>
         <LeadLowLimit>268435456</LeadLowLimit>
         <LeadID>I</LeadID>
         <LeadOffsetFirstSample>0</LeadOffsetFirstSample>
         <FirstSampleBaseline>0</FirstSampleBaseline>
         <LeadSampleSize>2</LeadSampleSize>
         <LeadOff>FALSE</LeadOff>
         <BaselineSway>FALSE</BaselineSway>
         <ExcessiveACNoise>FALSE</ExcessiveACNoise>
         <MuscleNoise>FALSE</MuscleNoise>
         <LeadDataCRC32>1286984122</LeadDataCRC32>
         <WaveFormData>
9P/0//T/9f/0//P/8v/x//L/8//0//X/9f/1//X/9f/1//X/9f/1//P/9P/0//T/9v/2
//j/+P/5//n/+f/8//3//f/+//7//f/9//z/+//9//3//f/8//3//P/8//z//P/8//z/
/P/6//r/+f/5//r/+f/4//f/9P/z//H/8P/x//H/8f/x//P/8//z//P/8f/x//H/8f/v
/+//7//u//D/8P/x//H/8f/v//L/8//w/+7/8P/0/wIADwAbACsAPQBTAGoAgACNAJkA
oQCVAHAARAAqAB0AEQAHAAMAAAD6//v/+//5//j/+P/3//f/9//4//b/9P/z//L/8v/z
//X/9//1//T/8//z//b/9v/2//b/9P/0//T/9P/0//T/9P/0//f/9//3//f/9f/2//b/
9v/0//T/8//z//T/9f/3//j/9v/2//b/9v/2//f/9//1//X/9v/3//f/+f/5//n/+f/5
//r/+v/7//n/+f/5//r//P/8//3//f/7//v/+//7////////////AAAAAAAAAQABAAMA
AwADAAMABQAGAAYABAAFAAcABwAIAAgACgALAA4ADwAPABAAEgATABQAFQAVABYAFgAW
ABoAGgAbABwAGgAbABsAHAAeAB4AHgAeAB4AHgAeAB4AHAAcABsAGwAaABkAGAAXABUA
FQASABAADAAKAAoACAAHAAcACAAGAAIAAQAAAAAA///+//3//P/8//v/+//7//n/+f/3
//f/9//3//f/9//3//f/+P/4//j/+P/4//j/9//2//X/8//2//f/+P/5//f/9//3//f/
9v/2//b/9v/2//b/9P/0//P/9f/1//T/9P/0//T/9P/0//T/9P/1//X/9f/1//X/9f/1
//X/9f/1//X/9f/1//T/9P/0//T/9P/1//X/9f/1//X/9f/1//n/+f/5//n/9//3//j/
+P/4//n/+f/4//j/+P/4//j/+v/6//r/+//5//n/+f/5//v/+//7//v/+//7//v/+//5
//n/+f/5//n/+v/6//n/+//7//v/+//7//v/+//7//n/+f/5//n/+//7//v/+//5//n/
+f/5//v/+//7//v/+//7//v/+//7//v/+//7//v/+//7//v/+//7//v/+v/6//v/+//7
//n/+f/5//n/+f/5//n/+f/5//f/+f/5//r/+v/7//z//P/8//z//f/7//r/+v/6//r/
+v/6//r/+P/6//z/+f/4//f/9v/3//j/+f/6//j/+P/4//j/+v/6//r/+v/4//j/+P/4
//j/+P/5//n/+//7//v/+//5//n/+f/5//n/+f/5//n/+f/5//n/+f/8//z//P/8//7/
AAAAAAEA/////wIAAwABAAIAAgACAAEAAQABAAEAAgADAAMAAwAEAAQABAAEAAMAAgAB
AAAAAAD//////v/9//z/+//6//n/9//2//X/9f/1//X/9f/3//f/9//3//X/9f/1//X/
9f/1//T/9P/y/+//9f////v/9P/3//j/8v/w//j/AgANABkAKwBBAFkAbgB+AI8AoQCr
AKUAhgBWADYAKQAfABEACQAGAAAA//////3//P/8//v/+//5//j/+P/4//n/+v/3//f/
+P/5//n/+P/3//f/9v/2//b/9v/3//j/+f/6//j/+P/4//j/+f/5//n/+f/5//r/+v/6
//r/+v/5//n/+f/5//r/+v/4//j/+P/4//n/+//8//v/+//8//3//f/7//v/+//7//3/
/v/+/////f/9//3//v/+//7//////wEAAQABAAEAAwADAAMAAwACAAIAAgADAAMABQAF
AAUABQAHAAgACAAIAAkACwALAAwADAAOAA8ADgAPAA8AEAAUABUAFgAXABkAGgAaABoA
HAAcAB0AHgAgACEAIQAiACIAIgAiACIAIAAgACAAIAAgACAAHwAfAB4AHQAcABsAGQAZ
ABYAFAASABAAEAAOAAoACQAJAAYABgAFAAQABAABAAAA///+//7//f/9//3/+//7//n/
+f/7//v/+//7//n/+f/6//r/+v/6//r/+v/6//r/+v/5//n/+f/5//n/+//7//v/+//4
//j/+P/4//j/+P/2//b/9//5//n/+P/4//j/+P/4//b/9v/2//f/9f/1//X/9f/3//f/
9//3//f/9//3//f/+P/4//j/+P/4//n/+f/5//n/+f/5//n/+//7//v/+//7//v//P/8
//z//f/9//z//P/8//z//P/8//z//P/9//3//f/9//3/+//7//v/+//9//3//f/9//3/
/f/9//3//f/+//7//f/9//3//f/9//3//f/9//3/+//7//v/+//9//3//f/9//3//f/9
//3/+//7//v/+//9//3//f/9//3//f/9//3//f/9//3//f/9//3//f/8//z//f/9//3/
/f/9//3//f/9//3//f/9//v/+f/7//v//f/8//z//P/8//z//P/9//3//P/8//z//P/8
//z//P/8//z//v/8//z//P/8//z//P/8//z//P/8//z//P/+//7//v/+//7//v/+//7/
/v/+//7//v/8//z//f/9//v/+//7//v//P/9//7////9//3//f/9////////////AAAA
AAAAAAACAAQABAAFAAMAAwAGAAcABgAGAAUABAAHAAcABwAHAAUABQAEAAMAAgACAAIA
AgAAAAAAAAAAAAAA//////7////+//3//P/7//n/+P/3//n/+f/5//n/+P/3//b/9f/3
//f/9//3//n/+f/4//j/+v/3//f/9//5//j/9f/y//L/9v/+/wYAEQAdAC0APwBRAGQA
dgCDAI8AlwCLAGYAOgAiABcACwD/////AgD8//v//f/7//r/+v/7//v/+//6//v/+v/6
//r/9//3//j/+f/5//j/9//3//j/+P/4//j/+P/4//j/+P/4//j/+P/4//n/+f/5//n/
+f/6//r/+v/4//j/9//3//n/+f/6//r/+v/6//r/+v/4//n/+f/3//j/+v/8//3/+//7
//v/+//7//z//P/9//3//f/9//7//v/+///////9//3//f/9/wEAAQABAAEAAgACAAIA
AwADAAUABQAFAAUABwAIAAgACAAJAAsACwAKAAoADAANAA4ADwAPABAAEgATABQAFQAX
ABgAGAAYABoAGgAbABwAHAAdAB0AHgAeAB4AHgAeAB4AHgAeAB4AHAAcABsAGwAaABkA
GAAXABMAEwAQAA4ADgAMAAwACgAKAAkACQAGAAQAAwACAAIAAQAAAP///v/8//v/+//7
//3//f/7//v/+f/5//n/+f/3//f/+P/4//j/+P/4//j/+P/4//j/9//3//f/9//3//X/
9f/1//X/9P/0//T/9P/2//b/9P/0//P/9f/1//T/9P/0//T/9P/0//T/9P/1//P/8//z
//P/9P/1//b/9//1//X/9f/1//b/9v/2//b/9v/3//f/9//3//f/9//3//f/9//3//f/
+f/5//r/+v/6//v/+//6//r/+v/6//r/+v/6//r/+//7//v/+//7//n/+f/5//n/+//7
//v/+//7//v/+//7//v//P/8//v/+f/5//n/+f/5//n/+f/5//n/+f/5//n/+v/7//z/
/f/7//v/+//7//v/+//7//v/+f/5//n/+f/5//n/+f/5//n/+f/5//n/+f/5//n/+P/6
//v/+//7//v/+//7//v/+f/5//n/+f/5//f/+f/5//n/+P/4//j/+P/4//j/+f/5//j/
+P/4//j/+P/4//j/+v/4//j/+P/4//j/+P/4//j/+P/4//j/+P/4//n/+f/5//n/+f/3
//f/9//3//n/+f/5//n/+f/5//n/+f/5//r/+v/6//r/+v/8//z/////////AgABAAEA
AgACAAIAAwADAAMAAwADAAMAAgABAAAAAAAAAAAAAAAAAAAA/v/+//3//f/+//3//P/7
//j/9//1//T/9f/1//X/9f/1//X/9f/1//P/8//z//P/9f/1//X/9P/0//T/9f/1//X/
8f/y//H/8P/w//b//v8GABEAIQAzAEkAXwBwAH4AjQCXAJMAeQBQADAAIgAXAAsAAwAB
AAAA+v/3//f/+f/8//r/9//5//n/9v/1//T/9P/0//P/8//0//X/9f/0//P/8//0//T/
9P/0//T/9P/0//T/8v/y//L/8v/z//P/8//z//T/9v/3//j/9v/2//X/9f/1//X/9v/2
//b/9v/2//b/9v/3//f/9f/1//b/9//3//f/9//3//f/9//4//j/+f/5//n/+f/6//j/
+P/5//n/+//7//v/+//7//v/+//7//3//v///wEA//8BAAEAAQABAAMABAAEAAQABQAH
AAcACAAIAAoACwAMAA0ADQAOABAAEQASABMAFQAWABYAFgAYABgAGQAaABgAGQAZABoA
GgAaABoAGgAcABwAHAAcABoAGgAZABkAFgAVABQAEwASABMAEQAQAAwACgAKAAgABAAD
AAMAAAAAAP///v/+//z/+v/4//b/9//3//j/+f/3//f/9f/1//f/9//3//f/9f/1//b/
9v/0//T/9P/0//T/9P/0//P/9P/1//b/9//1//X/9f/1//T/9P/0//T/9P/0//L/8v/x
//P/8//y//L/8v/y//L/8v/y//L/8//z//P/8//z//H/8f/x//H/8//z//P/8//2//b/
9v/2//b/9//3//f/9f/1//X/9f/3//f/9//3//f/9//4//j/+P/5//n/+P/4//j/+P/4
//r/+v/6//v/+f/5//n/+f/7//v/+//7//n/+f/5//n/+f/5//n/+f/5//r/+v/5//n/
+f/5//n/+f/5//n/+f/5//n/+f/5//n/+f/5//n/+f/5//n/+f/7//v/+//7//n/+f/5
//n/+f/5//n/+f/5//n/+f/5//v/+//7//r/+v/7//v/+//5//n/+f/5//n/+f/5//n/
+f/3//n/+f/7//r/+v/6//r/+v/6//v/+v/4//f/9v/3//j/+f/6//r/+P/4//r/+v/6
//r/+P/4//j/+P/2//b/9v/2//n/+f/5//n/+f/5//n/+f/5//n/+f/5//v/+//7//v/
+f/5//r/+v/4//j/+P/6//r/+//7//v/AAABAAEAAgACAAIAAwADAAEAAQABAAEAAAD/
//7//v8AAAAAAAAAAAAAAAAAAP///f/8//v/+v/7//r/+f/3//T/8//z//P/8//z//P/
8//z//P/8//z//X/9f/1//X/8v/y//L/8//z//H/8//y/+//7v/w/+7/8v/+/wsAFQAl
ADkATQBmAHoAiQCXAKEAmwCAAFQAMgAhABcADQAFAAIAAAD9//n/+f/6//r/+f/7//n/
9v/3//b/9v/2//P/8//0//X/9//2//X/9f/0//T/9P/0//T/9P/0//T/9P/0//T/9P/1
//X/9f/1//X/9v/2//b/9v/2//X/9f/1//X/9v/2//j/+P/4//j/9v/3//f/9f/3//j/
+f/5//f/9//3//f/+f/6//r/+//7//v/+//8//r/+v/7//v/+//7//v/+//9//3//f/9
//z//P/8//3/AAADAAQABQADAAUABgAGAAQABQAHAAcACgAKAAwADQAMAA0ADQAOABAA
EQASABMAFwAYABgAGAAYABgAGQAaABwAHQAdAB4AHAAcABwAHAAeAB4AHgAeABwAHAAb
ABsAGgAZABgAFwAXABcAFAASAA4ADAAMAAoACgAJAAkABgACAAEAAAAAAAEAAAD///7/
/f/7//r/+f/5//n/9//3//n/+f/5//n/9//3//j/+P/2//b/9v/2//j/+P/4//f/9f/1
//X/9f/3//f/9//3//T/9P/0//T/9P/0//L/8v/z//X/9f/0//L/8v/y//L/9P/0//T/
9f/z//P/8//z//X/9f/1//X/9f/1//X/9f/2//b/9v/2//b/9//3//f/9f/1//X/9f/5
//n/+f/5//f/9//4//j/9v/3//f/9v/4//j/+P/4//j/+P/4//n/+//7//v/+//5//n/
+f/5//n/+f/5//n/+//7//v/+//5//r/+v/5//v/+//7//v/+//7//v/+//5//n/+f/5
//n/+f/5//n/+f/5//n/+f/5//n/+f/5//v/+//7//v/+f/5//n/+f/7//v/+//7//v/
+//7//r/+v/7//v/+//7//v/+//7//r/+f/4//f/+P/3//r/+//5//j/+P/4//j/+P/4
//n/+//6//r/+v/4//j/+P/4//r//P/6//r/+v/6//r/+v/6//r/+v/4//j/+f/5//n/
+f/5//n/+//7//v/+//5//n/+f/5//n/+f/5//n/+v/6//r/+v/8//7//v////3//f8A
AAEAAwAEAAQABAAFAAUABQAFAAUABQAEAAMAAAAAAAAAAAAAAAAAAAAAAAIAAQABAAAA
/f/8//v/+v/7//n/+P/3//X/9f/1//X/9f/1//X/9f/1//X/9f/1//X/9f/0//T/9v/3
//f/9f/1//b/9f/0//D/9P/8/wgAEQAfADMARwBdAHIAggCRAKEApQCPAGIAOAAkABsA
DwAHAAMA/v/6//3////9//r//P/7//n/+f/4//n/+P/4//j/9//3//j/+f/5//j/9//3
//j/+P/4//j/+v/6//r/+v/4//j/+P/4//n/+f/5//n/+f/6//r/+v/6//r/+f/5//n/
+f/6//r/+v/6//r/+v/4//n/+f/3//n/+v/7//v/+//7//v/+//5//r/+v/7//v/+//7
//z//v/+////////////////////////////AAAAAAAAAQADAAUABQAFAAMABQAGAAYA
BgAHAAkACQAMAAwADgAPABAAEQARABIAFAAVABYAFwAXABgAGAAYABoAGgAbABwAHAAd
AB0AHgAgACAAIAAgAB8AHgAdABwAHAAcABsAGwAaABkAGAAXABUAFQASABAAEAAOAA4A
DAAIAAcABwAEAAIAAQAAAAAA///+//3//P/+//3//f/9//3//f/7//v/+f/5//n/+f/5
//n/+v/6//r/+v/6//r/+P/4//j/9//3//f/9//3//X/9f/1//X/9v/2//b/9v/2//b/
9P/0//X/9//3//b/9P/0//T/9P/2//b/9v/3//f/9//3//f/9//3//f/9//3//f/9//3
//j/+P/4//j/+P/5//n/+f/5//n/+f/5//n/+f/5//n/+//7//z//P/6//v/+//6//r/
+v/6//r//P/8//z//f/7//v/+//7//3//f/9//3/+//7//v/+//9//3//f/9//v//P/8
//v/+//7//v/+//7//v/+//7//v/+//7//v/+//7//v/+//7//v/+//7//v/+//7//v/
+//7//v/+//7//v/+//7//n/+f/5//n/+v/7//z//P/6//v/+//7//3//f/9//3/+//7
//v/+//7//n/+//7//v/+v/6//r/+v/6//r/+//9//z//P/8//r/+v/6//r//P/6//r/
+v/6//r/+v/6//v/+//7//n/+f/5//n/+//7//v/+//7//v/+//7//r/+f/4//j/+P/4
//j/+P/8//z//f/9//v//v//////AAAAAAAAAQADAAMAAwADAAMAAgABAAAA/v/+//7/
/v/+//7//v/+///////+//3/+v/5//j/9//1//T/8//z//P/8//z//P/8//z//P/8//z
//P/8//z//P/8v/y//L/8//z//X/8//y//H/8P/w//L/+P8CAAsAFwAnADsATwBgAHAA
fQCHAI0AhQBgADQAHAARAAkA///9//r/+P/5//n/+f/6//b/8f/z//X/9v/1//T/9P/0
//P/8//0//X/8//y//H/8f/y//L/8v/y//L/8v/y//L/8v/y//L/8v/z//P/8//z//P/
9P/0//T/9P/0//P/8//z//P/9P/0//b/9v/2//b/9P/1//X/8//1//b/9//3//X/9f/1
//X/8//0//T/9f/2//f/+P/6//j/+P/5//n/+f/5//n/+f/5//n/+f/5//z//P/8//3/
/f///////////wEAAgACAAIAAwAFAAUABgAGAAgACQAKAAsACwAMAAwADQAOAA8AEgAU
ABUAFgAWABYAFwAYABYAFwAXABgAGgAaABoAGgAaABoAGgAaABgAGAAXABcAFgAVABQA
EwARABEADgAMAAoACAAIAAYABAADAAMAAAAAAP///v/+//v/+v/5//j/+P/3//f/9//3
//f/9f/1//P/8//z//P/8v/z//X/9v/0//T/9P/0//T/9P/0//P/8//z//P/8//x//H/
8f/x//L/8v/y//L/9P/0//L/8v/x//P/8//y//L/8v/y//L/8v/y//L/8//x//H/8f/x
//H/8f/x//H/8//z//P/8//y//L/8v/y//L/8//z//P/9P/1//b/9//4//f/9v/1//f/
9//4//j/+P/5//n/+P/4//j/+P/4//r/+v/6//v/+v/5//j/9//4//n/+v/7//n/+f/5
//n/+f/5//n/+f/5//r/+v/5//n/+f/5//n/+f/5//n/+f/5//n/+f/5//n/+f/5//n/
+//7//v/+//6//n/+P/3//n/+f/5//n/+f/5//n/+f/5//n/+f/5//n/+f/5//j/+P/5
//n/+f/3//f/9//3//j/+f/6//v/+f/3//n/+f/5//j/+P/4//j/+P/4//n/+f/4//j/
+P/4//j/+P/4//j/+P/4//j/+P/4//j/+P/4//n/+f/5//n/+f/5//n/+f/5//n/+f/5
//n/+f/5//n/+f/5//r/+v/6//r/+P/6//r/+//7//v//v//////AAAAAAAAAwADAAMA
AwADAAMAAgABAAAAAAAAAAAAAAAAAAAAAAACAAEAAQAAAAEAAAD///7//P/5//f/9f/z
//P/8//z//X/9f/1//X/9f/1//X/9f/1//X/9P/0//T/9f/1//X/9f/0//X/9P/y//L/
9v/+/wkAFwAnADkATQBkAHgAhQCTAJ8AnQCAAFYANAAjABsADwAHAAQAAAD7//v///8A
APr/+f/5//n/+v/5//j/+P/4//X/9f/2//f/9//2//X/9f/2//b/9v/2//b/9v/2//b/
9v/2//b/9v/5//n/+f/5//j/+P/3//b/+P/4//f/9//3//f/+P/4//j/+P/4//j/+v/7
//v/+f/3//j/+f/5//n/+f/5//n/+f/6//r/+//5//n/+f/6//z//P/9//3//f/9//3/
/f8BAAEAAQABAAAAAAAAAAEAAQADAAMAAwADAAUABgAGAAYABwAJAAkACgAKAAwADQAQ
ABEAEQASABIAEwAUABUAFwAYABgAGAAYABgAGQAaABsAHQAeACAAHgAeAB4AHgAeAB4A
HgAeABwAHAAbABsAHAAbABoAGQAXABcAFAASABAADgAOAAwACAAHAAcABAAEAAMAAgAC
AAEAAAD///7//P/7//v/+//7//v/+f/5//n/+f/5//n/9//3//j/+P/6//r/+v/6//j/
+P/4//f/+f/5//n/+f/3//f/9//3//j/+P/4//j/9v/2//T/9P/1//f/9//2//b/9v/2
//b/9v/2//b/9//3//f/9//3//X/9f/1//X/9f/1//X/9f/2//b/9v/2//j/+f/5//n/
9//3//f/9//7//v/+//7//v/+//8//z//P/9//3//P/8//z//P/8//r/+v/6//v//f/9
//3//f/9//3//f/9//3//f/9//3//f/9//3//f/9//7//v/9//3//f/9//3//f/9//3/
/f/9//3//f/9//3//f/9//3/+//7//v/+//8//3//v////3//f/9//3//f/9//3//f/9
//3//f/9//v/+//7//r/+P/5//n/+f/7//v/+//7//v/+//7//v/+//5//v/+//7//r/
+v/6//r/+v/6//v/+//6//r/+v/8//z//P/6//r/+v/6//v/+//7//v/+f/5//n/+f/7
//v/+//7//v/+//7//v/+//7//z//P/8//z//P/+//7/////////AgADAAMABAAGAAYA
BwAHAAUABQAFAAUABAADAAIAAgAAAAAAAAAAAAIAAgACAAEA///+//3//P/9//z/+//5
//b/9f/1//X/9//3//f/9//3//f/9//3//X/9f/1//X/9v/2//b/9//3//f/9//0//H/
8P/w//b//P8CAA0AGwAtAD8AVQBuAIIAkQChAKsApQCGAFYANAAnAB0ADQAHAAYAAgD/
/////f/+//7/+//5//n//P/5//j/+P/4//f/9//4//n/+f/4//f/9//4//j/+P/4//j/
+P/4//j/+P/4//j/+P/4//f/9v/1//b/+P/5//r/+P/4//f/9//3//f/+P/4//r/+v/6
//r/+v/7//v/+f/3//j/+f/5//v/+//7//v/+//8//z//f////////8AAP7//v//////
//////////8BAAEAAQABAAIAAgACAAMAAwAFAAUABQAFAAcACAAIAAYABwAJAAkADAAM
AA4ADwAOAA8ADwAQABQAFQAWABcAFwAYABgAGAAbABwAHgAgAB4AHwAfACAAIAAgACAA
IAAgACAAIAAgACAAIAAfAB8AHAAbABoAGQAVABUAEgAQABAADgAOAAwACAAHAAcABAAE
AAMAAgACAAAA/v/8//r//P/7//v/+//7//v/+f/5//n/+f/5//n/+f/5//r/+v/5//j/
9//2//b/9v/2//X/9v/3//j/+f/4//f/9v/1//X/9v/3//j/+P/4//b/9v/1//f/9//2
//T/9P/0//T/9P/0//T/9f/1//X/9f/1//X/9f/1//X/8//z//P/8//2//b/9v/2//b/
9//3//f/9//3//f/9//3//f/9//3//n/+f/6//r/+v/7//v/+v/6//r/+v/6//j/+P/4
//n/+//7//v/+//7//v/+//7//v/+//7//v/+//7//v/+//7//z//P/7//v/+//7//v/
/f/9//3//f/7//v/+//7//v/+//7//v/+//7//v/+//5//n/+f/5//r/+//8//3/+//7
//v/+//7//v/+//7//v/+//7//r/+P/5//n/+f/5//n/+f/5//n/+f/5//n/+f/3//n/
+f/5//r/+v/6//r/+v/6//v/+//7//v/+//7//v/+//5//n/+f/5//n/+f/5//n/+//7
//z//P/6//r/+v/8//7/////////AgADAAMABAAEAAQABQAFAAUABQAFAAUABAADAAIA
AgACAAIAAgACAAIAAgACAAEAAQAAAP///v/9//z/+//5//j/9//3//f/9f/1//X/9f/3
//f/9//3//f/9//3//f/+P/4//j/+f/5//f/9//2//X/8v/y//b/AAAIABMAIwAzAEcA
XwB0AIQAkwCfAJ0AhQBeADgAIAAXAA0ABQADAAIA/v/7//v//f/6//b/+f/9/////P/5
//j/+P/4//f/9//4//n/+f/4//f/9//4//j/+P/4//j/+P/4//j/+P/4//j/+P/5//n/
+f/5//n/+v/6//r/+v/6//n/+f/7//v//P/8//v/+v/5//j/+v/7//v/+f/5//r/+//7
//v/+//7//v//f/+//7////9//3//f/+/wAAAAABAAEA//////////8BAAEAAQABAAIA
AgACAAMABQAHAAcABwAFAAcACAAIAAoACwANAA0ADAAMAA4ADwAQABEAEQASABYAFwAY
ABkAGwAcABwAHAAeAB4AHwAgAB4AHwAfACAAHgAeAB4AHgAgACAAIAAgAB4AHgAdAB0A
HAAbABoAGQAVABUAEgAQAA4ADAAMAAoACAAHAAcABAACAAEAAAAAAAEAAAD///7//v/9
//3//f/9//3/+//7//v/+//7//v/+f/5//r/+v/6//r/+v/6//r/+v/6//n/+f/5//n/
+f/5//n/+f/5//b/9v/2//b/9//4//f/+P/3//n/+f/4//b/9v/2//b/9v/2//b/9//5
//n/+f/5//n/+f/5//n/9//3//f/9//6//r/+v/6//r/+//7//v/+//7//v/+//7//v/
+//7//v/+//8//z//P/9//3//P/+//7//v/+//7//v/+////////////////////////
/////////////////////////wAAAAD/////////////////////////////////////
/////////f/9//3//f/////////////////////////////////9//3//f/9//3//f/9
//z//v////////////////////////////////8BAAEAAAD+//7//v/+////////////
/////////////////////////////////////wAAAAAAAAAAAAACAAAAAQABAAEABAAF
AAUABgAHAAgACgALAAoACQAIAAcACAAHAAYABgAGAAYABgAGAAgACAAIAAcABwAGAAUA
BAADAAIAAQD///7//f/9//3//f/9//3//f/9//3//f/9//3//f/9//3//v/+//7////7
//n/+f/+/wMA/v/4//r/BAAMABcAJwA3AEkAXQBwAIAAjwCdAKEAkQBoAEIALgAhABcA
DwALAAgABAADAAMABQAEAAIAAQABAAMAAAABAAAAAAAAAP////8AAAEA///+//3//f/+
//7//v/+//z//P/8//z///8AAAEAAgABAAEAAQABAP//AAAAAAAAAgACAAEAAQD/////
AAAAAAIAAgACAAIAAgADAAMAAQABAAIAAwADAAMAAwADAAMAAwAEAAQABQAFAAUABQAG
AAYABgAHAAcACQAJAAkACQAJAAkACQAJAAoACgAKAAsACwANAA0ADQAPABEAEgASABIA
EwAVABUAFgAWABgAGQAaABsAGwAcACAAIQAiACMAIwAkACQAJAAmACYAJwAoACgAKQAp
ACoAKgAqACoAKgAsACwALAAsACoAKgApACkAJgAlACQAIwAfAB8AHAAaABoAGAAYABYA
FAATABMAEAAQAA8ADgAOAAsACgAJAAgACAAHAAcABwAJAAkABwAHAAUABQAFAAUAAwAD
AAQABAAGAAYABgAGAAYABgAGAAUABQAFAAUABQADAAMAAwADAAQABAAEAAQABAAEAAIA
AgAFAA==
         </WaveFormData>
      </LeadData>
      <LeadData>
         <LeadByteCountTotal>10000</LeadByteCountTotal>
         <LeadTimeOffset>0</LeadTimeOffset>
         <LeadSampleCountTotal>5000</LeadSampleCountTotal>
         <LeadAmplitudeUnitsPerBit>4.88</LeadAmplitudeUnitsPerBit>
         <LeadAmplitudeUnits>��V</LeadAmplitudeUnits>
         <LeadHighLimit>2147483647</LeadHighLimit>
         <LeadLowLimit>268435456</LeadLowLimit>
         <LeadID>II</LeadID>
         <LeadOffsetFirstSample>0</LeadOffsetFirstSample>
         <FirstSampleBaseline>0</FirstSampleBaseline>
         <LeadSampleSize>2</LeadSampleSize>
         <LeadOff>FALSE</LeadOff>
         <BaselineSway>FALSE</BaselineSway>
         <ExcessiveACNoise>FALSE</ExcessiveACNoise>
         <MuscleNoise>FALSE</MuscleNoise>
         <LeadDataCRC32>709616248</LeadDataCRC32>
         <WaveFormData>
8P/w//D/8P/v/+7/7f/u//D/8P/w//H/8P/w//H/8f/w//H/8//0//T/9P/0//P/9P/0
//P/8//z//T/9v/4//v//v8BAAMAAQACAAIAAQD///3/+v/3//b/8//y//L/8f/w/+//
7v/u/+7/7v/v//P/8f/x//H/7//t/+v/6f/p/+r/6v/r/+v/6//s/+3/7f/t/+3/7f/t
/+3/7P/q/+r/6//r/+v/6P/n/+n/7P/u//D/8//6/wUAFAAkADYASwBmAIQAowC2ALoA
ugC6AK4AnwCQAHYAWQA+ACkAGgATAA4ABwAAAPv/+f/6//r/+f/3//P/8v/w//D/8f/x
//L/8//y//H/8P/u/+7/7v/u/+7/8P/x//H/8f/v/+//7//v//L/8v/y//L/8v/y//P/
8//y//H/8P/v//H/8f/x//L/8//z//P/8//z//P/8//z//H/8f/x//L/9P/0//T/9P/0
//T/9f/1//b/9v/3//f/+f/5//r/+//5//n/+P/4//r/+v/6//r/+//7//z//f/9//3/
/f/9/wAAAQADAAMAAwAFAAYABwAGAAcACAAIAAwADgAPABAAEQAUABUAFQAWABkAGQAa
ABkAGQAbABsAGwAdAB0AHQAgACEAIQAhACQAJAAkACIAIAAgACAAHgAdABsAGQAXABYA
FAASABAACgAJAAgABQAEAAQAAwACAP7//P/7//r/+f/3//b/9f/1//X/9f/z//D/8P/u
/+7/8P/w//D/8P/w/+//7//v/+//7//u/+7/7v/u/+7/7v/u/+7/7v/t/+3/7f/t/+3/
7f/t/+3/7f/r/+v/6//r/+3/7f/s/+z/7v/u/+//7//t/+3/7v/v/+3/7f/u/+//7//v
/+//8P/w//D/8f/x/+//7//w//D/8P/w//H/8f/x//H/8f/x//P/8//z//P/8//z//T/
9f/z//P/8//z//P/8v/y//L/9P/1//b/9//2//T/8//y//L/8//0//b/9v/2//b/9v/0
//P/8v/x//H/8P/w//D/8v/x//H/8f/v/+//7//v//H/8f/x//H/8//0//T/8//x//H/
8f/x//H/8P/w//D/7v/v/+//7v/w//H/8f/v/+7/7v/v/+//8P/w//D/7//t/+3/7v/u
/+7/7v/u/+7/7v/u/+7/7v/u/+7/7v/u/+7/7//w//H/8P/v/+7/7f/t/+z/7P/s/+3/
7v/u/+//7f/w//L/7//u/+3/7P/t/+7/7//w/+7/7v/u/+7/7v/u/+7/7v/s/+z/7P/s
/+7/7v/u/+7/8P/w//L/8v/v/+7/7v/v/+3/7v/u/+7/7//x//L/9P/0//T/8//y//P/
8//0//P/9f/2//f/+f/6//v/+//7//7//v/9//z/+f/3//X/9P/v/+7/7v/t/+z/6//q
/+r/7P/s/+3/7//r/+v/6//q/+v/6v/p/+j/6v/p/+n/6f/n/+j/6f/p/+n/6f/p/+n/
6f/o/+b/5v/j/+H/5//w/+v/4//o/+z/7P/x//j///8KABoALgBDAF4AeACTAKoAsgCy
ALIArgCdAI4AfABjAEYAKwAcABMAEAALAAIA///9//z/+v/3//P/9P/0//P/9P/z//H/
8P/v/+//7//v/+7/7v/u/+7/7v/w//H/8f/x//H/8f/x//H/8P/w//D/8P/y//L/8//z
//P/8//z//P/8//z//P/9P/z//P/8//z//X/9f/1//X/9f/1//X/9v/1//T/8//y//P/
9P/2//f/9v/2//f/9//1//X/9v/3//n/+f/4//j//P/8//z//P/9//3//v///wAA///+
//3//v///wEAAQADAAUABgAHAAgACQAKAAoACgAMAA0ADgAPABIAEwATABQAFwAXABgA
GQAZABsAGwAbAB0AHQAdACAAIQAhACEAIQAgAB8AHAAcABwAHAAaABoAGQAYABcAFgAU
ABIAEAAOAA0ADAAJAAcABgAEAAIA/v/8//v/+v/7//n/+P/3//X/9f/1//P/8v/y//D/
8P/x//L/8//0//P/8f/w/+//7f/t/+z/7P/u/+7/7v/u/+7/7v/u/+3/7v/v//D/8f/w
/+//7v/t/+//7//v/+//7//v/+7/7v/u/+7/7//v/+3/7f/u/+//7f/t/+7/7//w//H/
8v/0//T/9P/1//X/8//z//T/9P/0//T/9f/1//X/9f/1//X/9//3//f/9//3//f/+P/5
//f/9//3//f/9//2//b/9v/3//f/9//3//f/9v/2//b/8//z//P/9P/2//b/9v/2//f/
9//3//f/9f/0//T/9P/0//P/8//z//X/9f/1//X/9P/z//L/8f/z//T/9P/z//X/9f/1
//X/8//y//L/8v/0//X/9f/0//L/8//z//H/8v/y//P/8//y//L/8v/x//P/8//0//T/
9P/0//T/9P/0//T/9P/0//L/8v/y//L/8f/x//H/8f/z//P/8//z//P/8v/y//L/8f/y
//L/8//z//T/9P/0//T/9P/0//L/8v/y//L/8v/y//L/8v/0//T/9P/0//T/9P/0//T/
9v/2//b/9v/0//T/9P/0//P/8v/z//L/9P/0//X/9//2//j/+f/6//z///8BAAQABAAE
AAMAAgAEAAMAAwABAP///v/9//3//v////////8AAAAA///+//v/+f/3//b/8//y//L/
8f/w/+//7v/u//D/8P/x//P/8f/x//H/8P/x//D/7//u/+7/7f/t/+3/7f/u/+//7//t
/+3/7f/t/+7/7v/t/+7/8f/x/+//7P/t/+3/7P/s/+7/9f8AAAcAEgAkADgATwBqAIYA
oQC2AL4AvAC8ALIAnQCIAG4AUQAyACEAHAAVAAwABwAAAP/////+//z/+//5//j/+P/3
//j/9v/1//X/9f/1//X/9f/0//T/9P/0//T/9P/1//X/9f/3//f/9//3//b/9v/2//b/
9v/2//f/9//3//f/9//3//n/+f/5//r/+f/5//n/+f/3//f/9//3//j/+f/6//z/+//6
//n/+P/6//r/+//7//z//P/9//3/+//7//z//f/9//3//P/8////AAABAAIAAQABAAIA
AwAFAAUABQAFAAYABwAJAAkACQALAAwADQAOAA8AEAAQABIAFAAVABYAFwAaABsAGwAc
AB8AHwAgACEAIQAjACMAJQAnACcAJwAoACkAKQApACgAKAAoACYAJgAmACYAJAAlACMA
IQAfABwAGgAYABYAFAATABIADwALAAoACAAGAAQAAgABAAAA/f/7//r/+f/5//n/+f/3
//j/+P/2//b/9P/0//T/9P/y//H/8f/x//H/8f/w//D/8v/y//L/8v/y//L/8v/x/+//
7//v/+//7//v/+//7//v/+//7//v/+//7//u/+7/7v/u/+//7//t/+3/7v/v/+//7//w
//H/8//z//P/9P/y//L/8//z//X/9f/2//b/9v/2//f/9//3//f/9//3//f/9//3//f/
9//3//j/+f/5//n/+f/5//f/9v/2//b/+f/5//n/+f/5//j/+P/4//X/9f/1//b/+P/4
//j/+P/3//f/9//3//f/9v/2//b/9P/z//P/8//1//X/9f/1//P/8//z//P/9f/2//b/
9f/z//P/8//z//P/8v/y//L/8P/x//H/8P/w//H/8f/v/+//8P/y//P/8v/y//L/8f/v
/+//8P/w//D/8P/w//D/8P/w//D/8P/u/+7/7v/u/+//7//v/+//7//v/+//7//v/+7/
7v/u/+3/7v/u/+//8f/w/+7/8P/w//D/8P/u/+7/7v/u//D/8P/w//D/8v/y//L/9P/z
//L/8f/x//X/9v/4//n/+P/5//v//P8AAAAAAAD///z//P/7//v/9//2//b/9v/5//r/
+//7//v//P/8//v/+P/3//X/8//0//H/8P/w/+//7v/t/+z/7P/s/+z/7f/v/+3/7f/t
/+r/6f/o/+f/6P/o/+f/5//n/+f/6P/p/+f/5//n/+f/6f/p/+j/5v/m/+f/5//n/+b/
4//j/+b/6v/u//P/+P8FABQAJgA8AFkAdACSAK0AugC6ALgAsgCiAJEAfgBkAEUAKAAX
ABAACQD+//n/+v/5//f/9P/0//P/7//t/+z/6v/q/+z/6//r/+v/6//r/+v/6v/q/+r/
6v/q/+z/7f/t/+3/6//r/+v/6//s/+z/7P/s/+7/7v/v/+//7f/t/+3/7f/t/+3/7f/u
/+//7//v/+//7//v/+//7//v/+//7//w//L/8v/y//L/8v/y//P/8//0//T/9f/1//X/
9f/2//f/9f/1//T/9P/0//T/9P/0//b/9//5//v/+//7//v/+//8//3//////wEAAwAE
AAUABAAFAAYABgAKAAwADQAOAA8AEgATABMAFAAXABcAGAAZABkAGwAbABsAHQAdAB0A
HgAfAB8AHwAgACAAIAAeABwAHAAcABoAFwAVABMAEQARABAADwAOAAgABwAGAAMAAQAA
AP7//P/6//j/9//2//P/8f/w/+//8P/x//L/8f/u/+7/7P/s/+7/7v/u/+7/7P/r/+v/
6//r/+v/6v/q/+r/6v/q/+r/6v/q/+r/6f/p/+n/6f/p/+n/6f/p/+n/6//r/+v/6//r
/+v/6v/q/+j/6P/p/+n/6f/p/+r/6//r/+v/7P/t/+v/6//r/+z/7v/u/+//7//v/+//
8P/w/+7/7v/v/+//7//v/+//7//v/+//7//v//H/8f/y//P/8f/x//H/8f/z//L/8v/y
//P/8//z//P/8f/w//D/8P/v/+//7//w/+7/7v/u/+7/7//v/+//7//x//D/8P/w/+7/
7f/t/+3/7//v/+//7//t/+3/7f/t/+3/7v/u/+3/7//v/+//7//x//D/8P/w/+7/7//v
/+7/7v/v/+//7f/s/+z/7f/t/+7/7v/u/+3/7//v//D/8P/u/+7/7v/u/+7/7v/u/+7/
7v/u/+7/7v/t/+3/7f/t/+3/7f/t/+3/7f/s/+z/7P/t/+7/7v/v/+//7v/u//D/8P/w
//D/7//u/+3/7P/q/+r/6v/q/+v/7P/t/+7/8v/y//L/8v/x//P/9P/2//n/+v/7//3/
/P/+//7//v////7//v/9//v/+f/4//j/+P/5//r/+//7//v//P/8//v/+v/5//f/9//2
//P/8v/0//P/8v/x/+7/7v/u/+7/7//x/+//7//t/+z/6//q/+n/6P/o/+f/5//n/+f/
6P/n/+f/5//n/+n/6f/p/+j/5v/m/+f/5//p/+T/5f/l/+T/5v/s//H/9v///woAGAAs
AEEAWAB0AJMAqgCyALAArgCqAJ0AjAB4AGEASAAtABwAFQAOAAUAAAD9//v/+P/4//n/
9f/1//T/8v/y//D/7//v/+//7//v/+//7v/s/+z/7P/s/+r/6//r/+v/7f/t/+3/7f/u
/+7/7v/u//D/8P/x//H/8f/x//H/8f/v/+//7//w//H/8f/x//H/7//v/+//7//x//H/
8f/y//T/9P/0//T/9P/0//X/9f/0//T/9f/1//X/9f/2//f/9//3//b/9v/4//j/+P/4
//f/9//4//n//f/9//3//f8AAAEAAwADAAEAAwAEAAUACAAJAAoACgAKAAwADQAOAA0A
EAARABEAFAAXABcAGAAXABcAGQAZABsAHQAdAB0AHAAdAB0AHQAcABwAHAAaABwAHAAc
ABoAGwAZABcAFQAUABIAEAAOAAwACwAKAAcABQAEAAIAAAD8//r/+f/4//j/9//3//f/
9v/1//T/8f/u/+7/7P/s/+3/7v/v//D/7v/t/+3/7f/t/+3/7P/s/+z/7P/s/+z/7P/s
/+z/6//t/+3/7f/t/+v/6//r/+v/6//r/+v/6//t/+3/7P/s/+z/7P/t/+3/6//r/+z/
7f/t/+3/7v/v/+//7//v//D/7v/u/+//7//x//H/8v/y//L/8v/z//P/8//z//P/8//z
//P/8//z//P/8//0//X/8//z//P/8//z//L/8v/y//P/8//z//P/8//y//L/8v/x//H/
8f/y//D/8P/w//D/8f/x//H/8f/x//D/8P/w//L/8f/x//H/8f/x//H/8f/v/+//7//v
/+3/7v/u/+3/7//v/+//7//x//D/8P/w/+7/7//v/+7/7P/t/+3/6//r/+z/7v/v//D/
8P/w/+//7f/t/+7/7v/w//D/8P/w/+7/7v/u/+7/7v/u/+7/7v/v/+//7//v/+//7//v
/+//7//u/+7/7v/t/+7/7v/v//H/8v/y//D/8P/w//D/7v/u/+7/7v/u/+7/7v/u/+//
8P/z//T/8v/y//P/9f/2//j/+f/6//3///8AAAIAAAAAAP///v8AAP/////9//r/+v/6
//v//P/9//3//f/+//7//f/8//3/+//5//j/8//y//L/8f/w/+//7v/u//D/8P/x//P/
7//v/+//7v/v/+7/7f/s/+r/6f/p/+n/6f/q/+v/6//r/+v/6//r/+v/6v/o/+j/6//v
/+v/6P/n/+n/6P/q/+7/8f/4/wMAEAAiADgAUQBoAIQAnwCyALgAuAC0AKYAkwCCAGoA
TwAyAB0AFAANAAoABwAAAPv/+//8//r/+f/5//f/9v/0//T/8//x//D/7//x//H/8f/w
//H/8v/z//T/9P/1//X/9f/z//P/8//z//T/9P/0//T/9P/0//X/9f/1//X/9f/1//X/
9f/1//b/9//3//f/9//3//f/9//3//j/+f/6//z/+v/6//r/+v/4//j/+f/5//z//P/9
//3//f/9//7////9//3//P/8/wAAAAAAAAAAAwADAAQABQAFAAUABQAFAAgACQALAAsA
CQALAAwADQAOAA8AEAAQABIAFAAVABYAGQAcAB0AHQAeACEAIQAiACEAIQAjACMAIwAl
ACUAJQAkACUAJQAlACYAJgAmACQAJgAmACYAJAAlACMAIQAfABwAGgAYABYAFAATABIA
DwALAAoACAAGAAQAAgABAAAA///9//z/+//9//3//f/7//r/+v/4//j/+P/4//j/+P/4
//f/9//3//X/9f/0//T/9P/0//T/9P/2//b/9v/1//P/8//z//P/9f/1//X/9f/z//P/
8//z//P/8//y//L/8//0//b/9//1//X/9v/3//n/+f/6//v/+f/5//n/+v/4//j/+f/5
//v/+//8//z//v/+//////////////////7//f/8//v//P/9////AQD/////////////
/v/+//7///////////////7//v/+/////////wAA///+//3//P/9//3//f/9//3//P/8
//z//v/9//3//f/9//3//f/9//3//f/9//3/+//8//z/+//9//3//f/9//3//P/8//z/
/P/9//3//P/8//3//f/7//j/+P/5//n//P/8//z/+//7//v//P/8//z//P/8//z//P/8
//z//P/6//r/+v/6//v/+//7//v/+//7//v/+//7//r/+v/6//v//P/8//3/+//4//r/
+v/6//r/+v/8//z//P/8//r//P/8//z//v///wEAAgAEAAUABgAHAAgACAAJAAgACgAJ
AAgACAAIAAkACAAIAAcABgAGAAYABwAHAAcACAAKAAkACAAHAAMAAQAAAP3//v/+//3/
/P/5//j/+P/4//r/+//9//v/+//7//r/+f/2//X/9P/0//H/8f/x//H/8v/z//P/8//z
//P/8//z//T/8v/y//P/8//z//T/8//x//D/8P/y//X//v8JABQAJgA6AFEAcACMAKcA
ugDAAL4AwgC6AKMAjAB2AFsAOgAhABoAFwASAAsACAAFAP//+v/+/////f/7//r/+P/4
//j/9//3//f/9//3//f/9v/2//b/9v/2//b/9//3//f/9f/1//X/9f/2//b/9v/2//b/
9v/3//f/9//3//f/9//3//f/9//4//v/+//7//v/+f/5//n/+f/5//n/+f/6//r/+v/6
//r/+v/6//v/+//8//z//f/9//3//f/+/////f/9//z//P/+//7//v/+/wEAAQACAAMA
BQAFAAUABQAEAAUABwAHAAkACwAMAA0ADgAPABAAEAASABQAFQAWABQAFgAWABUAFwAb
ABwAHgAfAB8AIQAhACEAIwAjACMAJAAlACUAJQAmACYAJgAkACIAIgAiACAAIQAfAB0A
GwAaABgAFgAUAA4ADQAMAAkACQAIAAYABAAAAP7//f/8//v/+f/4//f/9//3//f/9f/0
//T/8v/y//D/8P/w//D/8f/x//L/8//x//H/8P/w//D/8P/w//D/8P/w//D/7//t/+3/
7f/t/+//7//v/+//8f/x//H/8f/x//H/8P/w//D/8P/x//H/7//v//D/8f/x//H/8v/z
//P/8//z//T/9P/0//X/9f/z//P/9P/0//T/9P/1//X/9v/3//j/+f/3//f/9//3//f/
9//4//n/+f/5//n/+f/5//j/+P/4//f/9//3//f/+f/4//j/+P/5//n/+f/6//j/+P/4
//j/9//3//f/9//3//b/9v/2//b/9f/1//X/9//3//f/9//1//X/9f/1//P/9P/0//P/
9f/1//X/9f/z//L/8v/y//T/9f/1//T/9P/1//X/8//y//L/8//z//L/8v/y//H/8//z
//T/9P/z//L/8f/w//P/9P/1//b/9P/0//T/9P/x//H/8f/x//H/8f/x//H/8v/y//P/
9P/0//T/8//z//H/8P/y//L/8v/y//L/8v/y//L/8v/y//L/9P/0//b/9v/3//n//P/+
////AAAAAAEAAQACAAQABAADAAIABAADAAMAAQD+//7//v/////////+//3/AAAAAP//
/v////3/+//6//f/9v/2//X/9P/z//L/8v/w//D/8f/z//P/8//z//L/8f/w/+//7v/s
/+v/6//r/+v/7P/t/+3/7//v/+//7//x//D/7v/u/+3/7f/t/+z/6//p/+r/7v/w//P/
+P8BAAwAHAAuAEMAXgB8AJcAsAC8ALwAugCyAKUAlACAAGkASgAvACAAGQAOAAUABgAD
AP3/+v/6//v/+//5//j/9v/2//T/8//z//P/8f/x//H/8P/y//L/8v/y//L/8//z//P/
8//z//P/8//2//b/9v/2//T/9P/1//X/9//3//f/9//5//n/+f/6//n/+f/5//n/+//7
//v/+//5//n/+f/6//r/+v/6//r/+P/4//n/+f/8//z//f/9//3//f/+//////////7/
/v8CAAIAAgACAAEAAQACAAMABQAFAAUABQAIAAkACwALAAsADQAOAA8ADgAPABAAEAAU
ABYAFwAYABcAGgAbABsAHAAfAB8AIAAhACEAIwAjACQAJwAoACkAKQApACgAJwAoACgA
KAAmACYAJgAmACQAIwAhAB8AHQAdABwAGwAaABYAFQAUABEADQAMAAoACAAIAAYABQAE
AAMAAQAAAP///////////f/+//7//P/8//r/+v/6//r/+v/5//n/+f/7//v/+v/6//j/
+P/4//j/+P/4//j/9//1//X/9f/1//f/9//3//f/9//3//f/9//5//n/+P/4//j/+P/5
//n/+f/5//r/+//7//v//P/9//v/+//7//z/+v/6//v/+//9//3//v/+/wAAAAABAAEA
AAD///7//f/+////AAABAP////8AAAEAAQABAAEAAQABAAAAAAAAAP//////////AQAA
AAAAAAD///////8AAP7//v/+//7////////////9//z//P/8//7//f/9//3/////////
///9//3//f/9//3//v/+//3//f/9//3//f////7//v/+//7///////7//P/9//3/+//8
//z//f/9//z//P/8//v/+//7//z//P/+//7//v/+//z//P/8//z//P/8//z//P/9//3/
/f/9//v/+//7//v/+//6//r/+v/9//7//v/9//z/+//6//z//P/8//z//v/+//7//v8A
AAMABQAIAAcACAAJAAsACgAMAAwADAALAAoACgAJAAcABQAEAAQABAAFAAYABwAJAAkA
CgAKAAkACAAHAAUAAwACAP///v/8//v/+v/5//b/9v/2//b/9//5//f/9//4//j/+P/4
//X/9P/0//P/8//z//P/9P/1//X/9f/1//P/8//z//L/8v/y//P/8//x//L/8f/v/+7/
8v/2//3/AgAJABIAJAA4AE0AZACCAJ0AsgC6ALgAuACyAKMAkgCAAGcASgAxACQAHQAW
AA8ACAAFAAMAAAAAAP/////8//r/9//2//j/9//3//f/9f/1//X/9P/0//T/9P/0//T/
9f/1//X/9f/1//X/9f/2//b/9v/2//b/9v/3//f/9f/1//X/9f/3//f/9//4//n/+f/5
//n/+f/5//n/+f/3//f/9//4//r/+v/6//r/+P/4//n/+f/6//r/+//7//v/+//8//3/
/f/9//z//P/+//7//v/+/wEAAQACAAMAAwADAAMAAwAEAAUABwAHAAcACQAKAAsADgAP
ABAAEAAQABIAEwAUABUAGAAZABkAGQAbABoAGgAeAB8AIgAjACEAIwAjACMAIgAjACMA
IwAkACQAJAAiACIAIgAiACAAHwAdABsAGQAYABYAFAASAA4ADQAMAAkABwAGAAQAAgAC
AAAA///+//z/+f/3//X/9//3//f/9f/0//T/8v/y//L/8v/y//L/9P/z//P/8//y//H/
7//u/+7/7v/u/+7/7//w//H/8f/x//H/8f/x/+//7//v/+//7f/t/+3/7f/u/+//7//w
//D/8P/x//H/7f/t/+7/7//v/+//8P/x//P/8//z//T/8v/y//P/8//z//P/9P/0//L/
8v/z//P/9f/1//X/9f/z//P/8//z//X/9f/2//f/9f/1//X/9f/3//b/9v/2//X/9f/1
//X/9f/0//T/9P/z//P/8//0//b/9v/2//b/8//z//P/8//z//L/8v/y//T/8//z//P/
8//z//P/8//y//H/8P/v//D/8v/z//P/8//z//P/8//y//D/7//u/+//8f/y//L/8P/x
//H/7//v//D/8v/z//P/8v/x/+//7//v//D/8P/y//L/8v/y//D/8P/w//D/7v/u/+7/
7v/v/+3/7v/w//D/8P/w//D/8P/w//D/9P/0//T/9P/z//X/9v/4//v//P/9////AAAC
AAIAAgD///7//v/9//3/+//6//r/+P/5//r/+//9//3//v/+//v/+v/5//f/9f/0//H/
8P/x//H/8f/x/+//7v/t/+z/7//x/+//7//v/+7/7f/s/+v/6v/q/+n/5//n/+f/6P/r
/+v/6//r/+3/7f/t/+z/6P/o/+n/6f/r/+j/5//l/+b/6v/u//P/+v8DABAAJAA4AE8A
agCIAKUAtAC2ALQArgCkAJMAfABiAEcALAAZABIACwAEAP///P/5//f/9v/6//n/9f/z
//L/8P/w/+7/7f/t/+3/7//v/+//7v/w//D/8P/w/+7/7//v/+//8f/x//H/8f/x//D/
7//u/+//8P/y//P/8f/x//H/8f/x//H/8f/y//P/8//z//P/9f/1//X/9f/z//P/8//0
//b/9v/2//b/9v/2//f/9//2//b/9//3//n/+f/6//v/+f/5//j/+P/6//r/+v/6//3/
/f/+////AwADAAMAAwADAAMABAADAAUABwAIAAkACgALAAwADAAOABAAEQASABUAGAAZ
ABkAGAAbABsAHAAfAB8AIQAhAB8AIQAhACEAIAAhACEAIQAkACQAJAAiACIAIgAiACAA
HwAdABsAGQAYABYAFAASAA0ACwAJAAUAAwACAAAA/v/8//r/+f/4//n/9//2//X/9//3
//f/9f/y//L/8P/w//D/8P/w//D/8v/x//H/8f/x//H/8P/w/+7/7v/u/+7/7P/s/+z/
6//t/+3/7f/t/+v/6//r/+v/7P/t/+7/7//v/+//7v/u/+z/7P/t/+3/7f/t/+7/7//v
/+//8P/x//H/8f/x//L/8v/y//P/8//1//X/9v/2//b/9v/3//f/9f/1//X/9f/3//f/
9//3//f/9//4//n/+f/5//n/+f/5//j/+P/4//n/+f/5//n/+f/4//j/+P/3//f/9//4
//j/+P/4//j/9//3//f/9//3//b/9v/2//j/9//3//f/9//3//f/9//1//X/9f/1//X/
9v/2//X/9f/1//X/9f/1//T/9P/0//b/9//3//b/9P/1//X/8//z//T/9v/3//X/9P/z
//H/8//z//T/9P/0//T/9P/0//T/9P/0//T/9P/2//T/9v/0//T/9P/0//b/9v/2//b/
+v/6//r/+v/9////AAACAAEAAgADAAUABAAGAAYABgAGAAYABwAHAAYAAwABAAAA/v//
/wAAAQADAAMABAAEAAEAAAD///3//f/8//n/+P/4//f/9v/1//T/9P/0//T/9f/3//X/
9f/3//b/9f/0//H/8P/w/+//7f/t/+3/7v/t/+3/7f/t/+3/7f/t/+z/6//s/+7/7//r
/+j/5//t//L/8P/w//X//P8DABQAKAA6AFMAbgCKAKUAugDAAL4AuACuAJ0AigBwAFMA
NAAfABYAEQAIAAUABAD///3/+v/6//n/9//3//b/9P/0//L/8f/x//H/7//v/+//7v/w
//D/8P/w/+//7//u/+3/8P/x//L/8//y//L/8v/y//L/8v/z//P/8//z//P/8//z//P/
8//0//X/9f/1//X/9f/1//X/9f/1//X/9f/2//j/+P/4//j/9v/2//f/9//4//j/+f/5
//f/9//4//n/+//7//r/+v/8//z//P/8//3//f/+////AgADAAQABQAGAAcACQAJAAcA
CQAKAAsADAANAA4ADgAQABIAEwAUABcAGgAbABsAHAAfAB8AIAAhACEAIwAjACMAJQAl
ACUAJgAnACcAJwAoACgAKAAmACYAJgAmACQAIwAhAB8AHQAbABgAFQASABAADwAOAAsA
CQAIAAYABAACAAAA///+//3/+//6//n/9//3//f/9f/1//b/9f/2//T/9P/0//T/9P/z
//P/8//0//X/9f/2//T/9P/0//T/9P/0//T/8//z//P/8//z//P/8//z//P/8f/x//H/
8f/z/w==
         </WaveFormData>
      </LeadData>
      <LeadData>
         <LeadByteCountTotal>10000</LeadByteCountTotal>
         <LeadTimeOffset>0</LeadTimeOffset>
         <LeadSampleCountTotal>5000</LeadSampleCountTotal>
         <LeadAmplitudeUnitsPerBit>4.88</LeadAmplitudeUnitsPerBit>
         <LeadAmplitudeUnits>��V</LeadAmplitudeUnits>
         <LeadHighLimit>2147483647</LeadHighLimit>
         <LeadLowLimit>268435456</LeadLowLimit>
         <LeadID>V1</LeadID>
         <LeadOffsetFirstSample>0</LeadOffsetFirstSample>
         <FirstSampleBaseline>0</FirstSampleBaseline>
         <LeadSampleSize>2</LeadSampleSize>
         <LeadOff>FALSE</LeadOff>
         <BaselineSway>FALSE</BaselineSway>
         <ExcessiveACNoise>FALSE</ExcessiveACNoise>
         <MuscleNoise>FALSE</MuscleNoise>
         <LeadDataCRC32>318865467</LeadDataCRC32>
         <WaveFormData>
/v/+//7//f/7//z//P/8//z//P/8//3//P/9//7//v////7//v/+//3//v/+//v//P/+
//3//P///wEAAgAFAAYACQAMAA0ADwAOAA4ADgANAAwACgAIAAUAAgADAAMAAQD9//v/
+f/3//f/9//5//n/+f/5//r/+P/4//j/+P/4//j/+P/3//f/9//4//j/9//3//f/9//3
//j/+P/4//j/+P/4//j/+P/6//3/BgAQAB8ALgA2AD0ARQBMAEQAJQAAANr/tv+Y/3n/
Uv8u/xz/Hf8g/yb/Nv9V/3b/lf+v/8P/0f/c/+X/6f/s//D/9P/2//f/+f/6//v/+//8
//3//f/+//7//////wEAAgACAAIAAAABAAEAAQADAAMAAwADAAQABAAFAAUAAwADAAMA
AwAEAAQABAAEAAYABgAHAAcABwAGAAYABwAHAAcABwAHAAcABwAIAAgACAAIAAkACQAJ
AAkACQAJAAkACQAKAAoACgALAAsACwALAAwADAAMAAwADQANAA4ADgAOAA8AEAAQABAA
EAAQABIAEgASABMAEwATABUAFQAVABUAFgAWABYAFgAXABcAFQAVABQAFAAWABYAFgAU
ABIAEgASABEAEgASABIAEAAQABEAEQAQAA0ADQANAAsACgAKAAoACgAKAAoACAAIAAgA
CAAIAAgABQAFAAUABAAEAAQABAAFAAUABQAEAAQAAgACAAIAAgACAAIAAAAAAAAAAQAB
AAEAAAD///////////////8AAP7//v/+//7//v/+//7//f//////////////////////
/f/+//7//////////////wAAAQABAAEAAwADAAMABAACAAMAAwACAAIAAwADAAEAAwAE
AAQABAACAAIAAwADAAMAAwADAAIABAAEAAQABAACAAIAAgACAAMAAwADAAMAAwADAAEA
AQACAAIAAgACAAAAAAAAAAAAAgACAAIAAQAAAAAAAAAAAAAA////////////////////
/////////////v/+//7//v/+//7//v/+//7//f/9//v/+v/6//v//f/9//3//f/7//v/
+//7//v/+//7//v/+//7//v/+//8//z//P/7//n/+f/5//r//P/8//z//P/6//r/+v/6
//z/+//6//r/+v/6//r/+//7//v/+//7//z//P/7//v/+//7//v/+//6//r/+//7//v/
+//7//v/+f/7//z/+v/6//r/+v/6//r/+v/6//r/+v/6//r/+v/6//r/+v/6//r/+v/6
//r/+v/5//n/+P/4//j/+P/4//j/+f/6//r//P/9//7//f/9//3//f/8//z/+f/2//n/
+f/5//r//P/9/wAAAQAGAAkACgANAAoACgAKAAsACQAIAAcABAD//wAAAAD///v/+f/3
//X/9f/1//f/9//3//f/+P/4//b/9v/2//b/9v/2//X/9f/1//b/9v/1//P/8//z//P/
9v/2//b/9v/0//T/9v/6//r/+/8AAAoAFwAmADIANwA/AEgARgAzABAA5v/A/6T/h/9i
/zr/IP8d/yL/KP80/0v/av+H/6P/vf/N/9j/3//n/+z/8P/0//T/9//5//r/+//7//z/
/f/9/wAAAAABAAEA//8AAAAAAAAAAAEAAQABAAMAAwADAAMABAAEAAUABQADAAMAAwAD
AAQABAAEAAQABAAEAAUABQAFAAQABAAFAAcABwAHAAcABwAHAAgACAAIAAgACQAJAAkA
CQAJAAkACQAJAAoACgAKAAsACwALAA0ADgAOAA4ADgAPAA8AEAAOAA4ADwAQABIAEgAS
ABIAEgASABIAEwATABMAFQAVABMAEwAUABQAFgAWABcAFwAXABcAFgAWABYAFgAWABQA
FgAWABYAFQAUABQAFAASABEAEQAQAA4ADwAPAA8ADQAMAAwADAAMAAwADAAKAAoACgAK
AAoACgAJAAkACQAIAAcABgAFAAUAAwADAAIAAgACAAIAAgACAAQABAACAAIAAAABAAEA
AQACAAEAAQABAAEAAQABAAIAAAAAAAAAAAAAAAAAAAD/////////////////////////
/wAAAAABAAEAAQABAAEAAgADAAMAAwADAAMAAwAEAAQABQAFAAQABAAFAAUAAwADAAQA
BAAEAAQABAAFAAUABwAHAAcABgAIAAgACAAIAAcABgAFAAQABQAFAAUABQAFAAUAAwAD
AAQABAAEAAQAAgACAAIAAgACAAIAAgABAAIAAgACAAIAAgABAAEAAQABAAEAAQABAP//
///////////+//7//v8AAAAAAAAAAP7//v/9//3////+//7////9//3//f/9//3//f/9
//3///////////////////////z//P/8//v//f/9//3//v/8//z//P/8//7//v/+//7/
/v/9//z//P/8//z//P/9//3//f/9//3//P/8//v/+//9//3//f/9//r/+v/7//v//f/9
//3//f/9//3//v/8//z//P/8//z//P/8//z//P/8//z//P/8//z//P/8//z//P/8//z/
+v/6//r/+v/8//z/+//7//z//P/8//z//P/8//3//v/+/wAAAQACAAMABQAHAAkACgAK
AAcABAAGAAUABAAEAAEA//////3//v////7////8//z//P/9//z//P/8//r/+P/6//v/
+//3//f/9//3//f/9//5//n/9//3//j/+P/6//r/+v/6//z//P/7//v/+f/6//r/+f/5
//n/+f/5//r/+v/6//r/+v/4//r//P/8////BgAQAB0ALgA4AD0AQQBIAEYAMwASAOz/
yP+s/5P/dP9Q/zz/N/88/0L/Sv9d/3b/kf+p/8H/0//e/+f/7//y//T/+P/8//v//f/+
////AQACAAMAAwACAAIAAwADAAUABgAGAAYABgAHAAcABwAHAAcABwAHAAYABgAHAAcA
BwAHAAcABwAIAAgACAAIAAgACAAJAAkACwAKAAoACwALAAsACwALAAsACwAMAAwACgAK
AAsACwALAAsACwALAA0ADQAOAA4ADgAPAA8ADwANAA4ADgAOAA4ADwAPABAAEAAQABEA
EgASABIAEgASABQAFAAUABUAEwATABUAFQAVABUAFgAWABYAFgAXABcAFwAXABYAFgAW
ABYAFgAUABQAFAAUABMAFAAUABQAEgAQABEAEQAQAA8ADwAPAA0ADAAMAAwADAAOAA4A
DAAMAAoACgAKAAoACwALAAsACgAJAAgABwAHAAUABQAEAAQABAAEAAQABAAGAAYABAAE
AAIAAwADAAMAAgABAAEAAQADAAMAAwAEAAIAAgACAAIABAAEAAQAAwADAAMAAwADAAMA
AwADAAMAAwAEAAQABQAFAAUABQAFAAYABwAHAAcABQAFAAUABgAGAAcABwAGAAgACQAJ
AAcABQAGAAYABgAGAAYABwAHAAcABwAHAAYABgAGAAYABgAGAAYABgAGAAUABQAFAAUA
BQAFAAMAAwAEAAQABAAEAAQABAAEAAQABAAEAAQAAwACAAIAAgACAAIAAQABAAEAAQAB
AAEAAQABAAEAAQABAAEAAAAAAAAAAAAAAAAAAAAAAAAA/////////v/+////AQABAAEA
AQD///////////////////////////////8AAAAAAAD//////////wAAAAAAAAAAAAD+
//7//v/+/////////wAA/v/+//7////9//3//f/9/wAAAAD//////f/9//3//f/8//z/
/f/9//3//f/9//3//f/9//z//P/8//z//P/8//z//P/8//z//P/8//v//f/+//7//v8A
AAAAAAABAAIABQAIAAoACgAKAAsADAANAA4ADgALAAgACAAFAAIAAAD///3//f/7//v/
+//5//v/+v/6//r/+f/6//r/+v/2//T/9v/3//n/9//3//f/+f/5//n/+//7//v/+//8
//r/+v/6//r/+v/6//r/+f/5//n/+v/6//n/+f/5//n/+f/6//r/+v/6//r/+v/6//z/
/v8FAA4AGgApADYAPgBDAEsATgA+AB0A+P/S/7D/lv91/0z/Lv8m/yv/Lv82/0z/Z/+G
/6P/vf/P/93/5P/r/+//8v/4//z//P/7//3//v///wEAAgADAAMABAAEAAUABQADAAQA
BAAEAAYABwAHAAcABwAHAAcABwAIAAgACQAJAAkACQAJAAkACAAIAAgACAAIAAgACQAJ
AAkACAAIAAkACwALAAsACwAJAAkACgAKAAoACgALAAsADQANAA0ADQANAA0ADgAOAAwA
DQANAA0ADwAQABAAEAAOAA8ADwAQABIAEgATABQAEgASABIAEgASABIAEgATABUAFQAX
ABcAFQAVABYAFgAWABYAFwAXABcAFwAWABYAFgAWABYAFAAUABQAFAATABIAEgASABAA
EAARABEAEAAPAA8ADwANAAwADAAMAAwADAAMAAoACgAKAAoACgAKAAkACQAJAAgABwAG
AAUABQAFAAUABAAEAAQABAAEAAQABAAEAAIAAgAAAAEAAQABAAIAAQABAAEA////////
AAACAAIAAgACAAAAAAAAAP//AQABAAEAAQABAAEAAQABAAEAAgACAAMAAQABAAEAAQAC
AAMAAwADAAMAAwADAAQABAAFAAUABAAGAAcABwAFAAUABgAGAAYABAAEAAUABQAFAAUA
BQAEAAYABgAGAAYABgAGAAYABgAFAAUABQAFAAUABQADAAMABAAEAAQABAACAAIAAgAC
AAIAAgACAAEAAgACAAIAAgACAAEAAQABAP//////////AQABAAEAAQD///7//v/+//7/
/v/+//7//v/+//3//f////7//v////3//f/9//3//f/9//3//f////////////3//f/9
//3//v/+//7//f/9//3//f/+//z//P/8//z//P/8//z//P/+//3//P/8//z//P/8//3/
/f/9//3//f/8//z/+//7//3//f/9//3/+v/6//v/+//7//v/+//7//v/+//8//r/+v/6
//r//P/8//z//P/6//r/+v/6//v/+//8//z//P/8//z//P/9//7/AQAEAAYACAAIAAkA
CgALAAwADAALAAgACAAFAAAA/v/9//v/+f/3//f/9//1//X/9P/0//T/9f/2//b/9v/0
//L/9P/1//X/8//z//P/8//z//P/9//3//f/9//4//j/+P/4//j/+P/4//j/9//3//f/
+P/4//f/9//3//f/9//4//j/+P/4//j/+P/4//j/+v/9/wIADAAbACoANgA7AEEASgBM
ADkAFADu/8j/qP+L/2j/QP8m/yH/JP8o/zL/Sf9q/4v/p/+9/8//2v/j/+n/7v/y//b/
9v/5//v//P/9//3//v//////AAAAAAEAAQABAAIAAgACAAQABQAFAAUAAwADAAMAAwAE
AAQABQAFAAUABQAFAAUABgAGAAYABgAGAAYABwAHAAkACAAIAAkABwAHAAcABwAHAAcA
CAAIAAgACAAJAAkACQAJAAkACQALAAsADAAMAAwADQANAA0ACwAMAAwADAAMAA0ADQAO
AA4ADgAPABAAEgASABIAEgASABIAEgATABMAEwAVABUAEwATABQAFAAWABYAFwAXABUA
FQAUABQAFgAWABYAFAAUABQAFAATABIAEgASABAADgAPAA8ADgANAA0ADQALAAwADAAM
AAwADAAMAAoACgAIAAgACAAIAAcABwAHAAYABQAEAAMAAwAFAAUABAAEAAIAAgACAAIA
AgACAAAAAAD+/////////wAA////////////////AAAAAAAAAAAAAAAAAAAAAP//////
//////8BAAEAAQABAP//AAAAAAEAAQABAAEAAQACAAMAAwADAAMAAwADAAQABAAFAAUA
BAAEAAUABQADAAMABAAEAAQABAAEAAUABQADAAMAAwACAAQABAAEAAQAAgACAAIAAgAC
AAMABAAFAAUABQADAAMABAAEAAQABAACAAIAAgACAAIAAgACAAEAAAAAAAAAAAACAAEA
AQABAAEAAQABAAEA//////////////7//v/+//7//v/+//7//v/+//3//f////7//v//
//3//f/9//3////////////9//3//f/9//3//f/9//3//P/8//z/+//7//v/+//8//z/
/P/8//z/+v/6//r/+v/8//v/+v/6//j/+P/4//n/+v/7//z//f/8//z/+//7//n/+f/5
//n/+v/6//v/+//7//v/+//7//v/+f/4//r/+v/6//r//P/8//z//P/6//r/+f/5//z/
/P/8//z//P/8//3//v8BAAQABgAIAAoACwAMAA0ADAAMAAkABgAEAAEA/v/8//n/9//3
//X/9//3//X/9f/0//T/9P/1//b/9v/2//T/9P/2//f/9//1//X/9f/1//X/9f/3//f/
9f/1//b/9v/4//j/+P/4//j/+P/3//f/9//4//j/9//1//X/9f/1//b/9v/2//b/+P/4
//j/+P/6////BgASACEAMAA4ADsAQQBIAEIAKQAEANz/uv+g/4P/XP86/yr/K/8w/zb/
RP9d/3r/l/+x/8f/1//g/+X/6//w//b/+P/4//n/+//8//3//f/+//////8AAAAAAQAB
AAEAAgACAAIABAAFAAUABQADAAMAAwADAAQABAAFAAUABQAFAAUABQAGAAYABgAGAAYA
BgAHAAcACQAIAAgACQAHAAcABwAHAAcABwAIAAgACAAIAAkACQAJAAkACQAJAAkACQAK
AAoACgALAAsACwALAAwADAAMAA4ADwAPABAADgAOAA8AEAAQABAAEAAQABAAEAAQABEA
EQARABMAEwATABMAFAAUABQAFAAVABUAFwAXABYAFgAUABQAFAASABQAFAAUABMAEAAQ
ABAADgAQABEAEQAQAA8ADwAPAA0ADAAMAAwADAAMAAwACgAKAAoACgAKAAoACQAJAAkA
CAAHAAYABQAFAAUABQAEAAQAAgACAAIAAgAEAAQAAgACAAAAAQABAAEAAgABAAEAAQAB
AAEAAQACAAAAAAAAAAAAAgACAAIAAQABAAEAAQABAAMAAwADAAMAAQACAAIAAwADAAMA
AwADAAYABwAHAAcABgAFAAQABAAGAAcABwAGAAUABQAEAAEAAgAEAAUABgAEAAQABQAF
AAUABQAFAAQABAAEAAQABAAEAAQABAAEAAMAAwADAAMABQAFAAMAAwACAAIAAgACAAIA
AgACAAIAAgACAAIAAQAAAAAAAAAAAAIAAQABAAEA/////////////////////wEAAAAA
AAAAAAAAAAAAAAAAAAAA/////////v/+///////////////9//3//f/9//3//f/9//3/
/f/9//3//f/+//7//v/9//v/+//7//z//P/8//z//P/6//r/+v/6//z/+//6//r//P/8
//z//f/7//v/+//7//z//P/7//v/+//7//v/+//6//r/+//7//v/+//7//v//f/7//r/
/P/8//z//P/8//v/+//8//7//v/+//7//v///wAAAwAEAAYACAAIAAkACgALAAwADAAJ
AAYABgADAAAA/v/9//n/+f/3//f/9//1//X/9P/0//T/9f/2//j/+P/2//T/9v/3//f/
9f/1//X/9f/1//X/9//3//f/+P/6//v//P/7//r/+f/4//j/9//3//f/+P/4//f/9//5
//n/+f/6//r/+v/6//r/+v/6//r//P///wYAEAAfAC4AOAA7AD8ARgBEAC8AEADq/8b/
qP+P/27/TP84/zH/Nv88/0b/Wf9y/4//q//B/9P/4P/n/+n/7v/0//j/+P/7//3//v//
////AAABAAEAAgACAAMAAwADAAQABAAEAAQABQAFAAUABQAFAAUABQAGAAYABwAHAAcA
BwAHAAcABgAGAAYABgAIAAgACQAJAAkACAAIAAkACQAJAAkACQAJAAkACgAKAAoACgAL
AAsACwALAAsACwALAAsADAAMAAwADQANAA0ADQAOAA4ADgAOAA8ADwAQAA4ADgAPABAA
EgASABIAEgAQABAAEAARABMAEwAVABUAEwATABQAFAAWABYAFwAXABUAFQAUABQAFgAW
ABYAFAAUABQAFAATABIAEgASABAAEAARABEAEAAPAA8ADwANAA4ADgAOAA4ADAAMAAoA
CgAKAAoACgAKAAkACQAJAAgABwAGAAUABQAFAAUABAAEAAYABgAGAAYABAAEAAIAAgAC
AAMAAwADAAAA////////AAABAAIABAACAAIAAgACAAIAAgACAAEAAwADAAMAAwABAAEA
AQABAAEAAgACAAMABQAFAAUABQAEAAUABQAFAAUABQAFAAYABgAHAAcABgAGAAcABwAF
AAUABgAGAAYABgAGAAcABwAFAAUABQAEAAYABgAGAAYABgAGAAYABgAFAAUABQAFAAUA
BQADAAMABAAEAAQABAACAAIAAgACAAIAAgACAAEAAAAAAAAAAAACAAEAAQABAAEAAQAB
AAEA//////////8BAAAAAAAAAP7//v/+//7/AAAAAP////////7//v////3//f/9//3/
///////////9//3//f/9//3//f/9//3//P/8//z/+//7//v/+//8//z//P/8//z//P/8
//z//P/8//v/+v/6//z//P/8//3/+//7//v/+//8//z/+//7//v/+//7//v//P/8//3/
/f/7//v/+//7//v/+//6//r/+v/6//r//P/8//v/+//8//z//P/8//7//v///wAAAQAE
AAYACAAIAAkACgALAA4ADgALAAgABgADAAAA/v/7//n/+f/3//f/9//1//X/9P/0//T/
9f/2//b/9v/0//T/9v/3//f/9f/1//X/9f/z//P/9f/1//f/9//4//j/+P/4//j/+P/4
//j/9//3//X/9v/2//X/9f/1//X/9f/0//T/9P/0//b/+P/4//j/+P/7/wIACgAXACgA
NAA5AD8ASABKADcAFgDu/8j/qv+N/2j/QP8i/xv/IP8m/zD/R/9o/4f/o/+5/8v/2v/j
/+n/7P/u//T/9v/3//n/+v/7//v//P/9//3//v/+//////8BAAIAAgACAAAAAQABAAEA
AQABAAEAAQACAAIAAwADAAMAAwADAAMABAAEAAQABAACAAIAAwADAAUABAAEAAUABQAF
AAUABQAFAAUABgAGAAYABgAHAAcABwAHAAcABwAHAAcACAAIAAoACwALAAsACQAKAAoA
CgAKAAsACwAMAAwADAANAA4ADAAMAAwADAAOAA4ADgAPAA8ADwARABEAEQARABIAEgAS
ABIAEwATABMAEwASABIAEgASABIAEAAOAA4ADgANAA4ADgAOAAwACgALAAsACgAJAAkA
CQAHAAYABgAGAAYABgAGAAQABAAEAAQABAAEAAMAAwADAAIAAQAAAP///////////v/+
//z//P/8//z//P/8//r/+v/6//v/+//7//z/+//7//v/+f/5//n/+v/6//r/+v/6//r/
+v/6//n/+//7//v/+//5//n/+f/5//n/+v/6//v/+//7//v/+//6//v/+//7//v/+//7
//z//P/9//3//P/+///////9//3//v/+//7//v/+///////9//3//f/8//z//P/8//z/
/P/8//z//P/9//3//f/9//3//f/7//v//P/8//z//P/6//r/+v/6//r/+v/6//n/+v/6
//r/+v/6//n/+f/5//n/+f/5//n/9//3//f/9//3//b/9v/2//b/9v/2//b/9v/2//X/
9f/1//T/9P/1//X/9f/1//X/8//z//P/8//1//X/9f/1//P/8//z//P/9P/0//T/8//z
//P/8//0//T/9P/0//T/8v/y//L/8v/0//P/8v/y//L/8v/y//P/8f/x//H/8f/y//L/
8f/x//H/8f/x//H/8P/w//H/8f/1//P/8v/y//L/8v/y//P/8//0//T/9P/0//T/9P/z
//T/9//6//7/AAAAAAEAAgADAAQABAD///z//P/5//T/8v/x/+//7//t/+3/7f/t/+3/
7P/s/+r/6//s/+z/7v/s/+r/7P/t/+3/6//r/+v/6//r/+v/7f/t/+3/7f/u/+7/7v/u
/+7/7v/u/+7/7f/t/+3/7v/w/+//7//v/+3/7f/u/+7/8P/w//D/8P/u//D/8v/z//j/
AgARACIAMAA1ADkARABEAC0ABgDe/7r/nP9//1r/Mv8a/xf/HP8i/y7/R/9m/4X/of+3
/8n/1P/b/+H/5v/q/+z/7v/v//H/8v/z//X/9v/3//f/+P/4//n/+f/5//r/+v/6//r/
+//7//v/+//7//v/+//8//z//f/9//3//f/9//3//v/+//7//v/8//z//f/9/////v/+
////AQABAAEAAQABAAEAAgACAAAAAAABAAEAAQABAAEAAQADAAMABAAEAAQABQAFAAUA
AwAEAAQABAAEAAUABQAGAAYABgAHAAgACAAIAAgACAAIAAgACAAJAAsACwANAA0ADQAN
AA4ADgAMAAwADQANAA0ADQAMAAwADAAMAAwACgAKAAoACgAJAAoACgAKAAgABgAHAAcA
BgAHAAcABwAFAAIAAgACAAIAAgACAAAAAAACAAIAAgACAAEAAQABAAAA///+//3//f//
/////v/+//z//P/8//z//P/8//r/+v/6//v/+//7//r/+f/5//n/+//7//v//P/6//r/
+v/6//j/+P/4//f/+f/5//n/+f/5//n/+f/5//n/+v/6//v/+//7//v/+//8//3//f/9
//v/+//7//z//v///////v/+///////9//3//v/+//7//v/+///////////////+/wAA
AAAAAAAA/v/+//7//v/////////////////9//3//P/8//z//P/8//z//P/8//7//v/+
//3//P/8//z//P/8//v/+//7//n/+f/5//n/+f/5//n/+f/5//j/+P/4//j/+P/4//j/
+v/6//n/+f/5//j/+P/5//f/9//3//f/9//3//f/9//3//f/9//3//n/+f/5//n/+v/6
//r/+f/4//f/9v/2//b/9v/2//b/9v/2//b/9v/2//X/9P/0//b/9v/2//f/9//3//f/
9//2//b/+P/2//b/9v/2//X/9f/2//b/+P/4//j/+P/5//r//f8AAAIABAAEAAUABgAH
AAgACAAFAAIAAgD///r/+P/3//X/8//x//H/8f/v/+//7v/u/+//8f/z//T/8v/w/+7/
8P/x//H/7//v/+//7//v/+//8//z//P/8//y//L/8v/y//L/8v/y//L/8f/x//H/8v/0
//P/8//z//P/8//0//T/8v/y//L/8v/0//T/9v/5/wIADgAdACoAMgA3AD0AQgA6AB8A
+v/W/7L/mv+B/1r/Nv8m/yf/Lv82/0T/Xf94/5P/q/+//8//2v/h/+f/6v/w//L/9P/1
//f/+P/5//f/+P/5//n/+v/6//v/+//7//z//P/8//7//////////f/9//3//f/+//7/
////////////////AAAAAAAAAAACAAIAAwADAAEAAAAAAAEAAQABAAEAAQABAAEAAgAC
AAIAAgADAAMAAwADAAMAAwADAAMABAAEAAQABQAFAAUABQAGAAYABgAGAAcABwAIAAgA
CAAJAAoACgAKAAoACgAKAAoACgALAA0ADQAPAA8ADQANAA4ADgAMAAwADQANAA8ADwAO
AA4ADAAMAAwACgAKAAoACgAJAAgACAAIAAYACAAJAAkACAAFAAUABQADAAQABAAEAAQA
AgACAAAAAAACAAIAAgACAAEAAQABAAAA///+//3//f/9//3//P/8//7//v/+//7//v/+
//z//P/6//v/+//7//z/+//7//v/+f/5//n/+v/6//r/+v/6//r/+v/6//n/+f/5//n/
+f/5//n/+f/5//v//P/8//3//f/9//3//f/8//3//f/9//3//f/9//7//P/9//3//P/8
//3//f/7//3//v/+//7//P/8//3//f/9//3//f/8//z//P/8//z//P/8//z//P/7//v/
+//7//v/+//5//n/+P/4//j/+P/4//j/+P/4//j/+P/4//f/+P/4//j/+P/2//X/9f/1
//X/9f/1//X/9f/1//X/9f/3//b/9v/2//T/9P/0//T/8v/y//H/8f/z//L/8v/z//P/
8//z//P/8//z//P/8//x//H/8f/x//H/8f/x//H/8v/y//L/8f/v/+//7//w//D/8P/w
//D/8P/w//D/8P/w/+//7v/u/+7/7v/u/+//7//v/+//8P/u/+7/7v/u/+//7//w//D/
8P/w//D/8P/x//L/9f/4//z//v/+/////v///wAAAAD7//j/+P/1//H/7v/s/+n/6//p
/+n/6f/n/+f/5v/m/+j/6f/q/+r/6P/m/+T/5v/p/+n/5//n/+X/5f/l/+X/6f/p/+n/
6f/q/+r/6v/q/+r/6v/q/+r/6f/p/+n/6v/o/+f/5//n/+n/6f/q/+r/6v/q/+r/6v/o
/+j/6v/v//r/BAATACIAKgAtADMAOgAyABcA9P/O/6z/kv91/07/KP8W/xX/HP8i/zL/
S/9q/4X/n/+1/8X/0P/X/9v/4P/m/+r/6P/p/+v/7P/t/+3/7v/v/+//8v/y//P/8//z
//T/9P/0//L/8//z//P/8//z//P/8//0//T/9f/1//P/8//z//P/9v/2//b/9v/0//T/
9f/1//f/9v/2//f/9//3//f/9//1//X/9v/2//b/9v/3//f/9//3//f/9//5//n/+v/6
//r/+//7//v/+f/6//r/+v/6//v/+//8//r/+v/7//z//P/8//z//P/+//7//v////3/
/f///////////wAAAAD+//7////////////+//7//v/+//7//P/8//z//P/7//r/+v/6
//j/9v/3//f/9v/1//X/9f/z//T/9P/0//T/8v/y//D/8P/w//D/8P/w//H/8f/x//D/
7//u/+3/7f/t/+3/7P/s/+r/6v/q/+r/6v/q/+j/6P/o/+n/6f/p/+j/5//n/+f/5//n
/+f/6P/m/+b/5v/m/+b/5v/m/+X/5//n/+f/5//n/+f/5//n/+f/6P/o/+n/6f/p/+n/
6f/q/w==
         </WaveFormData>
      </LeadData>
      <LeadData>
         <LeadByteCountTotal>10000</LeadByteCountTotal>
         <LeadTimeOffset>0</LeadTimeOffset>
         <LeadSampleCountTotal>5000</LeadSampleCountTotal>
         <LeadAmplitudeUnitsPerBit>4.88</LeadAmplitudeUnitsPerBit>
         <LeadAmplitudeUnits>��V</LeadAmplitudeUnits>
         <LeadHighLimit>2147483647</LeadHighLimit>
         <LeadLowLimit>268435456</LeadLowLimit>
         <LeadID>V2</LeadID>
         <LeadOffsetFirstSample>0</LeadOffsetFirstSample>
         <FirstSampleBaseline>0</FirstSampleBaseline>
         <LeadSampleSize>2</LeadSampleSize>
         <LeadOff>FALSE</LeadOff>
         <BaselineSway>FALSE</BaselineSway>
         <ExcessiveACNoise>FALSE</ExcessiveACNoise>
         <MuscleNoise>FALSE</MuscleNoise>
         <LeadDataCRC32>3899934311</LeadDataCRC32>
         <WaveFormData>
8v/y//L/8v/w//D/8f/x//H/8f/y//L/8f/y//P/9P/y//L/8v/x//L/8v/y//D/8v/0
//X/9v/4//j/+P/5//3///8BAAMAAQABAAEAAgACAAEAAAD///v/+v/6//r/9//1//P/
8v/x//H/8P/w//D/8P/w/+//7f/s/+v/6v/p/+n/6f/p/+v/6//r/+v/6f/p/+n/6P/q
/+v/6//s/+r/6f/p/+n/7P/v//T//v8JABkAMQBKAGEAfQCYAJ0AiABuAFMANQAfAA0A
6/+z/3X/Pf8b/xD/Ev8k/0f/cP+T/6z/wf/N/9b/3f/h/+f/6//s/+3/8P/x//L/8//0
//X/9v/4//j/+f/5//v//P/8//z/+v/7//z//P/8//z//P/8//////8AAAAA/v/+//7/
/////wAAAAAAAAAAAQABAAEABAAEAAUABQAEAAQABQAFAAcACAAIAAkACQAJAAoACwAJ
AAsACwAMAAsADAAMAA4AEAAQABAAEgATABQAFQAXABgAGAAZABsAHAAdAB4AHwAiACMA
JAAmACcAKgAsAC0ALwAwADIANQA3ADkAOwA9AD8AQQBCAEQARgBIAEoASgBOAE8AUABR
AE8AUABQAFAAUABQAE8ATwBPAE8ATgBNAEwASwBKAEkARgBEAEIAQAA+ADsAOAA1AC8A
LAAoACQAIgAfABsAGQAUABIADwAMAAoABwAGAAQAAAD+//z/+v/6//n/+P/2//j/9//2
//X/8v/y//H/8f/z//P/8v/y//D/8P/w//D/8P/v/+//7//x//H/8f/y//L/8f/x//H/
8f/x//H/8v/w//D/8P/w//L/8v/x//H/8f/x//H/8v/y//L/8v/z//P/8//z//P/8//z
//P/9P/0//T/9P/0//X/9f/1//X/9f/1//b/9v/2//b/9v/2//f/9//3//f/9//3//f/
9//3//f/9//3//f/9//2//b/9v/2//b/9v/2//X/9f/0//T/9P/0//T/8v/y//H/8f/z
//P/8v/y//L/8v/y//H/8f/x//H/8f/x//H/8P/w/+7/7v/u/+3/7//v/+//7//v/+//
7//v/+//7//v/+7/7v/u/+3/7f/t/+3/7v/u/+7/7v/u/+7/7v/t/+3/7f/t/+3/7f/t
/+3/7f/t/+3/7f/s/+z/7f/r/+v/6//r/+3/7P/s/+z/7P/s/+z/7P/q/+r/6v/q/+r/
6v/r/+v/6//r/+z/6v/q/+r/6v/q/+r/6v/q/+r/6v/q/+r/6v/q/+r/6v/q/+r/6v/q
/+r/6v/q/+r/6P/p/+n/6f/p/+r/6v/q/+v/7P/t/+3/7f/t/+z/7P/u/+7/7P/q/+z/
7f/u/+//8P/x//P/9f/3//n/+//9//v/+//8//3/+//7//v/9//0//T/9P/0//D/7v/t
/+z/7P/r/+v/6v/q/+r/6f/p/+j/5//m/+X/5f/l/+X/5f/l/+X/5f/l/+X/5f/k/+T/
5f/l/+b/5v/l/+X/5//q/+v/7v/0////DwAjAD4AVwBxAIwAmwCQAHYAWQA7ACMAEwD3
/8f/if9L/yP/FP8Q/xr/Nf9g/4X/oP+1/8X/0P/X/93/4//n/+j/6f/s/+3/7v/v//D/
8f/y//T/9P/1//X/9f/2//b/9v/4//n/+v/6//j/+P/4//j/+//7//z//P/6//r/+v/7
//v//P/8//z//v////////8AAAAAAQABAAIAAgADAAMAAQACAAIAAwAFAAUABgAHAAcA
CQAJAAoACwAMAAwADgAMAAwADAAOABEAEgATABUAFAAUABUAFwAaABsAHAAdACAAIQAi
ACQAJQAoACoAKwAtAC4AMAAzADUANwA5ADsAPQA/AEAAQgBEAEYASABIAEwATQBOAE8A
TwBQAFAAUABQAFAATwBPAE0ATQBMAEsASgBJAEgARwBGAEQAQgBAAD4AOwA4ADUAMQAu
ACoAJgAiAB8AGwAZABQAEgAPAAwACgAHAAYABAACAAAA/v/8//z/+//6//j/+P/3//b/
9f/0//T/8//z//P/8//y//L/8v/y//L/8v/w/+//7//v/+//7//v//D/8v/x//H/8f/x
//H/8f/y//D/8P/w//D/8v/y//H/8f/x//H/8f/y//L/8v/y//P/8f/x//H/8f/z//P/
8//0//T/9P/0//T/9f/1//X/9f/3//f/+P/4//b/9v/2//b/9//3//f/9//3//f/9//3
//n/+f/5//n/+f/5//j/+P/4//j/+P/4//j/9//3//b/9P/0//T/9P/2//b/9f/1//P/
8//y//L/9P/0//T/8//z//P/8//z//P/8//y//L/8v/y//L/8f/x//H/8f/x//H/8f/x
//H/8f/x//H/8P/w//D/7//v/+//7//w//D/8P/w//D/8P/w/+//7//v/+//7//v/+//
7//v/+//7//x//D/8P/x/+//7//v/+//7//u/+7/7v/w//D/8P/w/+7/7v/u/+7/7v/u
/+//7//v/+//7v/u/+7/7v/u/+7/7v/u/+7/7v/u/+7/7v/u/+7/7v/u/+7/7v/u/+7/
7v/u/+7/7v/u/+7/7v/u/+7/7//v/+//7//w//D/8P/w//L/9P/1//b/9//3//j/+v/6
//j/9v/3//f/9//3//b/9f/1//X/9//3//f/9//2//X/9f/1//f/9//3//P/8v/y//L/
8v/v/+7/7v/u/+3/7f/u/+7/7v/u/+3/7f/s/+v/6v/p/+v/6//r/+v/6f/p/+n/6f/r
/+v/6v/q/+v/6//s/+z/6//r/+3/7v/x//T//P8HABcALQBGAF0AcwCOAJ0AlAB6AF8A
PwAnABcA+//J/4X/R/8n/x7/HP8i/z//aP+J/6T/vf/L/9T/3f/j/+n/7//y//H/9P/1
//b/9//4//n/+v/6//r/+//7//v//P/8//z//v///wAAAAAAAAAAAAAAAP////8AAAAA
AgACAAIAAwADAAQABAAEAAQABQAFAAUACAAIAAkACQAIAAgACQAJAAsADAAMAA0ADQAN
AA4ADwANAA8ADwAQABEAEgASABQAFAAUABQAFgAXABgAGQAbABwAHAAdAB8AIAAhACIA
IwAmACcAKAAqACsALgAwADEAMwA0ADYAOQA5ADsAPQA/AEMARQBGAEgASgBMAE4ATgBQ
AFEAUgBTAFMAVABUAFQAVgBWAFUAVQBTAFMAUgBRAFAATwBOAE0ASgBIAEYARABEAEEA
PgA7ADcANAAwACwAKAAlACEAHwAaABgAFQASAA4ACwAKAAgACAAGAAQAAgAAAP///v/8
//z/+//6//n/+P/4//f/9//3//f/9v/2//b/9v/2//b/9v/1//X/9f/1//X/9f/2//b/
9f/1//X/9f/1//X/9v/2//b/9v/2//j/+P/3//f/9f/1//X/9v/2//b/9v/3//f/9//3
//f/9//3//f/+P/6//r/+v/6//v/+//7//v/+f/5//r/+v/8//z//P/8//v/+//7//v/
/f/9//3//f/9//3//f/9//3//f/8//z//P/8//z//P/8//v/+//6//r/+v/6//r/+v/6
//n/+f/5//n/+P/4//j/+P/4//f/9//3//f/9//3//f/9v/2//b/9v/2//X/9f/1//X/
9f/1//X/9f/1//X/9f/1//T/9P/0//P/8//z//P/9P/0//T/9P/0//T/9P/z//P/8//z
//P/8//z//P/8//z//P/8//y//L/8//z//P/8//z//P/8v/y//L/8v/y//L/8v/y//L/
8v/y//L/8v/z//P/8//z//L/8v/y//L/8v/y//L/8v/y//L/8v/y//L/8v/y//P/8//z
//P/9P/0//b/+P/6//z/+//8//3//f/+//7//v/8//j/+P/3//b/9//2//X/9f/z//P/
8//z//X/9f/1//b/9f/1//X/9f/z//L/8v/y//L/8f/w//D/8P/x//H/8v/y//L/8v/x
//H/8P/v/+7/6//r/+v/6//t/+3/7f/t/+3/7f/t/+z/7P/t/+3/7v/u/+3/7f/t//L/
9f/6/wYAFQAnAD8AWABvAI0AogCdAIgAbgBPADMAIQALAN3/nf9d/y//G/8U/xr/NP9d
/4T/o/+4/8n/1f/e/+P/6f/v//H/8v/z//b/9//4//n/+v/7//z//P/8//3//f///wAA
AAAAAAAAAQACAAIAAAAAAAAAAAABAAEAAgACAAQABAAEAAUAAwAEAAQABAAGAAcABwAH
AAYABgAHAAcACAAIAAkACQAJAAoACgALAAsACwAMAA0ADQAPAA8AEAARABIAEgAUABQA
FAAUABYAFwAYABkAGwAcABwAHQAfACAAIQAiACMAJgAnACgAKgArAC4AMAAxADUANgA4
ADsAOwA9AD8AQQBDAEUARgBIAEoATABOAE4AUABRAFIAUwBTAFQAVABUAFIAUgBRAFEA
UQBRAFAATwBOAE0ATABLAEgARgBEAEIAQAA9ADoANwAzADAALAAoACQAIQAdABsAFgAU
ABEADgAKAAcABgAEAAIAAAD+//z//v/9//z/+v/4//f/9v/1//b/9v/1//X/9f/1//T/
9P/0//T/9P/0//L/8f/x//H/8//z//P/9P/0//P/8//z//P/8//z//T/9P/0//T/9P/0
//T/8//z//X/9f/1//b/9P/0//T/9f/1//X/9f/1//X/9f/1//b/9v/2//b/9v/5//n/
+f/5//n/+f/6//r/+v/6//r/+v/7//v/+//7//v/+//7//v/+//7//v/+//5//n/+P/4
//r/+v/6//r/+P/3//f/9v/4//j/+P/4//b/9v/1//X/9f/1//T/9P/0//T/9P/z//P/
8//z//P/8//z//L/8v/y//L/8v/x//H/8f/x//H/8f/x//H/8f/z//P/8//y//D/8P/v
/+//8f/x//L/8v/w//D/8P/w//D/7//v/+//7//v/+//7//v/+//7//v/+//7v/u/+//
7//v/+//7//v/+7/7v/u/+7/7v/u/+7/7P/s/+z/7P/u/+7/7//v/+//7f/u/+z/7P/s
/+z/7v/u/+7/7v/s/+z/7P/s/+7/7v/u/+//7f/t/+3/7v/u/+7/8P/y//b/9//4//n/
+f/6//r/+v/4//b/9v/1//L/8f/w/+//7//v/+//7//v/+//7//v//D/8f/x//H/8f/t
/+z/7P/s/+z/6//q/+r/6v/r/+v/7P/s/+z/7P/t/+3/7P/r/+r/6f/p/+n/5//n/+f/
5//n/+f/5//n/+j/6P/p/+n/6v/q/+n/6f/p/+r/7f/w//b/AQARACUAPgBXAG8AjgCf
AJYAfgBjAEUAKwAbAAEA0f+R/1H/J/8W/xD/GP81/2D/h/+i/7f/x//S/9n/4f/n/+n/
6v/r/+7/7//w//P/9P/1//b/9v/2//f/9//3//j/+P/4//r/+//8//z/+v/6//r/+v/7
//v//P/8//z//P/8//3//f/+//7//v8AAAEAAQABAAIAAgADAAMAAgACAAMAAwADAAQA
BAAFAAUABQAGAAcACQALAAsADAALAAwADAAOAA4ADgAOABAAEQASABMAFQAWABYAFwAZ
ABoAGwAcAB0AIAAhACIAJAAlACgAKgArAC0ALgAwADMANQA3ADkAOwA9AD8AQABCAEIA
RABGAEYASgBLAEwATQBNAE4ATgBOAE4ATgBNAE0ASwBLAEoASQBIAEcARgBFAEQAQgBA
AD4APAA5ADYAMwAvACwAKAAkACAAHQAZABcAEgAQAA0ACgAIAAUABAACAAAA/v/8//r/
+P/3//b/9P/0//P/8v/x//D/8P/v/+//7//v/+7/7v/u/+7/7v/u/+7/7f/t/+3/7f/t
/+3/7v/u/+3/7f/t/+3/7f/t/+7/7v/u/+7/7v/u/+7/7f/t/+//7//v//D/8P/w//D/
8f/x//H/8f/x//H/8f/x//L/8v/y//L/8v/z//P/8//z//P/8//0//T/9P/0//T/9P/1
//X/9f/1//X/9f/1//X/9f/1//X/9f/1//X/9P/0//T/9P/0//T/9P/z//P/8v/y//L/
8v/y//L/8v/x//H/8f/x//D/8P/u/+7/7v/t/+//7//v/+//7//v/+7/7v/u/+7/7v/t
/+3/7f/t/+3/7f/t/+3/7f/t/+3/7f/s/+z/7P/r/+v/7f/t/+7/7v/s/+z/7P/s/+z/
6//r/+v/7f/t/+3/7f/t/+3/7f/t/+v/6v/q/+v/6//r/+v/6//r/+r/6v/q/+r/6v/q
/+r/6v/q/+r/6v/s/+z/7f/t/+v/6//s/+r/6v/q/+r/6v/q/+r/6v/q/+r/6v/q/+r/
6//r/+v/7f/u/+7/7v/w//L/9P/1//b/9//3//j/+P/4//b/9P/y//H/8P/v/+7/7f/t
/+3/7f/t/+3/7f/t/+3/7v/v/+//7//v/+v/6v/q/+r/6v/p/+j/6P/o/+n/6f/q/+r/
6v/q/+n/6f/q/+n/6P/n/+f/5//n/+f/5//n/+f/5//n/+f/5v/m/+X/5f/m/+b/5//p
/+n/6v/t//L/+v8JABsAMwBKAGEAewCWAJ0AkAB2AFcAOQAjABMA7/+x/2v/M/8b/xT/
FP8k/0n/cv+T/6z/wf/N/9b/2//h/+f/6//s/+3/8P/x//L/8//0//X/9v/2//b/9//3
//n/+v/6//r/+v/7//z//P/8//z//P/8//3//f/+//7//v/+//7//////wAAAAAAAAAA
AQABAAEAAgACAAMAAwAEAAQABQAFAAUABgAGAAcACQAJAAoACwAJAAsACwAMAA0ADgAO
ABAAEAAQABAAEgATABQAFQAXABgAGAAZABsAHAAdAB4AHwAiACMAJAAmACcAKgAsAC0A
MQAyADQANwA3ADkAOwA9AEEAQwBEAEYASABKAEwATABOAE8AUABRAFEAUgBSAFIAUgBS
AFEAUQBPAE8ATgBNAEwASwBKAEkARgBEAEIAQABAAD0AOgA3ADEALgAqACYAIgAfABsA
GQAUABIADwAMAAoABwAGAAQAAAD+//z/+v/8//v/+v/4//j/9//2//X/9P/0//P/8//1
//X/9P/0//L/8v/y//L/8v/x//H/8f/x//H/8f/y//T/8//z//P/8//z//P/9P/y//L/
8v/y//P/9P/0//X/8//z//P/9P/0//T/9P/1//X/9f/1//X/9//3//f/+P/4//j/+P/4
//n/+f/5//n/+f/5//r/+v/4//j/+P/4//v/+//7//v/+//7//v/+//5//n/+f/5//v/
+//6//r/+v/6//r/+v/6//n/+f/4//r/+v/6//r/+P/4//f/9//3//f/9v/2//b/9v/2
//X/9f/1//X/9f/1//X/9P/0//T/9P/0//P/8//z//P/8//z//P/8//z//X/9f/1//T/
9P/0//P/8//z//P/9P/0//L/8v/y//L/8v/x//H/8f/x//H/8f/x//H/8f/x//H/8f/w
//D/8f/x//H/8f/x//P/8v/y//L/8P/w//D/8P/w//D/8P/w//D/8P/x//H/8f/x//D/
8P/w//D/8P/w//D/8P/w//H/8f/x//H/8v/y//L/9P/4//r/+//8//v/+//8//z//P/6
//j/+P/3//b/9f/0//H/8f/x//H/8//z//P/8//z//T/9f/1//X/9f/x//D/8P/w//D/
7//w//D/8P/x/+//8P/w//D/8v/x//H/8P/v/+7/7f/t/+v/6//r/+v/6//r/+v/6//r
/+r/6v/r/+v/7P/s/+v/7f/t/+7/8f/2//7/CQAbADEASABfAHcAkgCfAJYAfgBhAD8A
JQAVAPv/xf+B/0X/Jf8c/xr/Iv9B/2r/i/+o/7//z//Y/93/4//p/+//8P/x//T/9f/2
//f/+P/5//r/+v/6//v/+//9//7//v/+//7///8AAAAAAAAAAAAAAAABAAEAAgACAAIA
AgACAAMAAwAEAAQABAAEAAUABQAFAAgACAAJAAkACAAIAAkACQALAAwADAANAA0ADQAO
AA8ADQAPAA8AEAARABIAEgAUABQAFAAUABYAFwAYABkAGwAcABwAHQAfACAAIQAiACMA
JgAnACgAKgApACwALgAvADMANAA2ADkAOQA7AD0APwBDAEUARgBIAEgASgBMAEwAUABR
AFIAUwBTAFQAVABUAFQAVABTAFMAUQBRAFAATwBOAE0ATABLAEgARgBEAEIAQAA9ADoA
NwAzADAALAAoACQAIQAdABsAGAAWABMAEAAOAAsACgAIAAYABAACAAAA/v/9//z/+v/6
//n/+P/3//b/9v/1//X/9f/1//T/9P/0//T/9P/0//T/8//z//P/8//z//P/9P/y//H/
8f/x//P/8//z//T/9P/0//T/9P/0//T/8//z//X/9f/1//b/9v/2//b/9//3//f/9//3
//f/9//3//j/9v/2//b/9v/5//n/+f/5//n/+f/6//r/+v/6//r/+v/5//n/+f/5//n/
+f/5//n/+f/5//n/+f/5//n/+P/4//j/+P/4//j/+P/3//f/9v/2//b/9v/2//b/9v/1
//X/9f/1//T/9P/0//T/9P/z//P/8//z//P/8//z//L/8v/y//L/8v/x//H/8f/x//H/
8f/x//H/8f/x//H/8f/w//D/8P/v/+//7//v//D/8P/w//D/8P/w//D/7//v/+//7f/t
/+3/7f/t/+3/7f/t/+//7v/u/+//7f/t/+3/7f/v/+7/7v/u/+7/7v/u/+7/7v/u/+7/
7v/s/+z/7f/t/+3/7f/s/+z/7P/s/+z/7P/s/+z/7P/u/+//7//v/+//8P/w//D/8v/0
//b/9//4//n/+f/6//r/+v/4//b/9v/1//T/8//x/+//7v/t/+3/7f/t/+3/7f/t/+7/
7//x//H/8f/t/+z/7P/s/+z/6//q/+r/6v/r/+v/7P/s/+z/7P/r/+v/6v/p/+j/5//n
/+f/5//n/+f/5//n/+f/5//n/+b/5v/l/+X/5v/m/+f/5//n/+j/6//u//T///8PACMA
PABTAG0AigCdAJYAfgBlAEUAKwAZAAEA0f+R/0//I/8S/w7/Fv8z/17/g/+e/7X/x//S
/9n/3f/j/+f/6v/r/+7/7//w//H/8v/z//T/9P/0//X/9f/3//j/+P/4//j/+f/6//r/
+v/6//r/+v/7//v//P/8//z//P/8//3//f/+//7//v/+/////////wAAAAABAAEAAgAC
AAMAAwADAAQABAAFAAUABQAGAAcABQAHAAcACAAJAAoACgAMAA4ADgAOABAADwAQABEA
EwAUABQAFQAXABgAGQAaABsAHgAfACAAIgAjACYAKAApACsALAAuADEAMQAzADUANwA7
AD0APgBAAEIARABGAEYASABJAEoASwBLAEwATABMAEwATABLAEsASQBJAEgARwBGAEUA
RABDAEAAPgA8ADoAOAA1ADIALwAtACoAJgAiAB4AGwAXABUADgAMAAkABgAEAAEAAAD+
//z/+v/4//b/9P/z//L/8P/w/+//7v/t/+7/7v/t/+3/6//r/+r/6v/q/+r/6v/q/+r/
6f/p/+n/6f/p/+n/6v/q/+n/6f/p/+n/6f/p/+r/6v/q/+r/6v/q/+r/6f/p/+n/6f/p
/+r/6v/q/+r/6//r/+v/6//r/+3/7f/t/+7/7v/u/+7/7v/t/+3/7f/t/+3/7f/u/+7/
7v/u/+7/7v/v/+//7//v/+//7//v/+//7//v/+//7//v/+//7v/u/+7/7v/u/+7/7v/t
/+3/7P/s/+z/7P/s/+z/7P/r/+v/6//r/+r/6v/q/+r/6v/p/+n/6f/p/+n/6f/p/+j/
6P/o/+j/6P/n/+f/5//n/+f/5f/l/+X/5f/n/+f/5//m/+b/5v/l/+X/4//j/+T/5P/k
/+T/5P/k/+T/4//j/+P/4//j/+P/4//l/+X/5f/l/+X/5P/k/+X/4//j/+P/4//j/+L/
4v/i/+L/4v/i/+L/4v/i/+L/4v/k/+T/4v/i/+L/4v/i/+T/5P/k/+X/4//j/+P/5P/m
/+b/6P/q/+r/6//s/+3/7//w//D/8P/s/+r/6v/p/+j/5//m/+X/5f/l/+X/5f/j/+P/
4//j/+T/5f/l/+X/5//j/+L/4v/g/+D/3//e/97/3v/f/9//4P/g/+D/4P/h/+H/4P/f
/97/3f/d/93/3f/d/93/3f/b/9v/2//b/9z/3P/d/93/3v/e/93/3f/f/+D/4f/k/+r/
9f8HAB0AOABPAGkAiACXAIwAcgBXADkAHwANAPH/vf97/z//Gf8K/wb/EP8v/1z/gf+a
/6//v//I/9H/1f/b/93/4P/h/+T/5f/m/+f/6P/p/+r/6v/q/+v/6//t/+7/7v/u/+7/
7//w//D/8P/w//D/8P/v/+//8P/w//H/8v/z//X/9P/0//P/8v/y//P/8//z//b/9v/3
//f/+P/4//n/+f/3//j/+P/5//v/+//8//3/+//9//3//v8BAAIAAgAEAAQABAAEAAYA
BQAGAAcACQAMAAwADQAPAA4ADwAQABEAFgAXABgAGgAZABwAHgAfACEAIgAkACcAKQAr
AC0ALwAxADMANAA2ADoAPAA+AD4AQABBAEIAQwBBAEIAQgBCAEQARABDAEMAPwA/AD4A
PQA+AD0APAA7ADgANgA0ADIAMAAtACoAJwAjACAAHAAYABYAEwAPAA0ABgAEAAEA/v/8
//n/+P/2//T/8v/w/+7/7v/t/+z/6v/q/+n/6P/n/+b/5v/l/+X/5//n/+b/5v/k/+T/
5P/k/+T/4//j/+P/5f/l/+X/5v/m/+X/5f/l/+X/5f/l/+b/5v/m/+b/5v/m/+b/5f/l
/+X/5f/l/+b/6P/o/+j/6f/n/+f/5//n/+f/5//n/+j/6P/o/+j/6P/p/+n/6f/p/+v/
6//s/+z/6v/q/+r/6v/r/+v/6//r/+v/6//r/+v/6//r/+v/6//r/+v/6v/q/+r/6v/q
/+r/7P/r/+v/6v/o/+j/6P/o/+j/6P/n/+f/5//n/+b/5v/o/+j/6P/n/+f/5//n/+f/
5//n/+b/5v/k/+T/5P/j/+P/4//j/+P/4//j/+P/4//j/+P/4//i/+T/5P/j/+P/4//j
/+T/5P/i/+L/4v/i/+T/4//j/+P/4f/h/+H/4f/h/+H/4f/h/+H/4P/g/+H/4//j/+P/
4//h/+L/5P/i/+L/4v/i/+L/4v/i/+P/4//j/+P/5P/m/+b/6P/q/+z/7f/u/+//7f/u
/+7/7v/s/+r/6v/p/+b/5f/k/+P/4//j/+P/4//j/+P/4//j/+T/5f/l/+X/5f/h/+D/
4P/i/+L/4f/g/+D/4P/h/+H/4v/i/+L/4v/h/+H/4P/f/97/3f/d/93/3f/d/93/3f/d
/93/3f/d/9z/3P/d/93/3v/e/93/3f/f/+D/4f/m//D///8PACcAQABXAHMAjACTAIIA
aABLACsAFwAFAN//n/9Z/yX/D/8K/wr/HP9B/2j/h/+g/7X/wf/K/9H/1//d/+H/4v/j
/+b/5//o/+f/6P/p/+r/6v/q/+v/6//t/+7/7v/u/+7/7//w//D/7v/u/+7/7v/x//H/
8v/y//L/8v/y//P/8//0//T/9P/2//f/9//3//f/9v/2//X/9v/2//f/9//5//r/+v/7
//v/+//8//3//f//////AAD//wAAAAACAAQABAAEAAYABwAIAAkACwAMAAwADQAPABAA
EQASABMAFgAXABgAGgAbAB4AIAAhACUAJgAoACsAKwAtAC8AMQAzADUANgA4ADwAPgBA
AEAAQABBAEIAQwBDAEQARABEAEQARABDAEMAQwBDAEIAQQA+AD0APAA7ADgANgA0ADIA
LgArACgAJQAhAB4AGgAWABIADwALAAkABAACAP///P/6//f/9v/0//T/8v/w/+7/7v/t
/+z/6v/q/+n/6P/n/+b/5v/l/+X/5f/l/+T/5P/k/+T/5P/k/+b/5f/l/+X/4//j/+P/
5P/k/+P/4//j/+P/4//j/+T/5P/k/+T/5P/k/+T/4//j/+X/5f/l/+b/5P/k/+T/5f/l
/+X/5f/l/+X/5f/l/+b/5v/m/+b/5v/n/+f/5//n/+n/6f/q/+r/6P/o/+j/6P/p/+n/
6f/p/+f/5//n/+f/5//n/+f/5//n/+f/5v/m/+j/6P/o/+j/5v/l/+X/5P/k/+T/5P/k
/+T/5P/j/+P/4//j/+L/4v/i/+L/4v/h/+H/4f/h/+H/3//f/97/3v/g/+D/4P/f/9//
3//f/9//3f/d/93/3f/f/9//3//e/97/3v/d/93/3f/d/97/3v/c/9z/3P/c/9z/2//b
/9v/3f/d/93/3f/b/9v/2//b/9v/2v/a/9v/2//b/9v/2v/a/9r/2v/a/9r/2v/a/9v/
2//b/9v/3P/e/97/4P/i/+L/4//k/+X/5f/m/+b/5v/i/+D/4P/f/93/2//Z/9f/2f/Z
/9n/2f/Z/9n/2f/Z/9z/3f/d/93/2//X/9b/1v/Y/9j/1//W/9b/1v/X/9f/2P/Y/9j/
2P/V/9X/1P/T/9L/0f/R/9H/0f/R/9H/0f/R/9H/0f/R/9L/0v/T/9P/0v/S/9H/0f/R
/9D/1f/c/+b/8f8BABkAMABHAGMAgACHAHYAXgBDACUAEQD//9v/nf9X/x//A//8/vr+
DP8v/1j/ef+S/6f/tf++/8P/yf/R/9X/1P/T/9b/1//Y/9n/2v/b/9z/3v/e/9//3//f
/+D/4P/g/+D/4f/i/+L/4v/i/+L/4v/j/+P/5P/k/+T/5P/k/+X/4//k/+T/5P/k/+X/
5f/l/+j/6P/p/+n/6P/o/+n/6f/p/+r/6v/r/+v/6//s/+3/7f/v/+//8P/x//L/8v/0
//T/9P/0//b/9f/2//f/+f/6//r/+//9//7///8AAAEABAAFAAYACAAJAAwADgAPABEA
EgAUABcAFwAZABsAHQAhACMAJAAmACgAKgAsACwALgAvADAAMQAvADAAMAAwAC4ALgAt
AC0ALQAtACwAKwAoACcAJgAlACIAIAAeABwAGAAVABIADwALAAgABAAAAPz/+f/1//P/
7v/s/+n/5v/k/+H/4P/e/9z/2v/Y/9b/1P/T/9L/0P/S/9H/0P/P/87/zv/N/83/y//L
/8r/yv/K/8r/yv/K/8r/yf/J/8n/yf/J/8n/yv/K/8n/yf/J/8n/yf/J/8r/yv/K/8r/
yv/K/w==
         </WaveFormData>
      </LeadData>
      <LeadData>
         <LeadByteCountTotal>10000</LeadByteCountTotal>
         <LeadTimeOffset>0</LeadTimeOffset>
         <LeadSampleCountTotal>5000</LeadSampleCountTotal>
         <LeadAmplitudeUnitsPerBit>4.88</LeadAmplitudeUnitsPerBit>
         <LeadAmplitudeUnits>��V</LeadAmplitudeUnits>
         <LeadHighLimit>2147483647</LeadHighLimit>
         <LeadLowLimit>268435456</LeadLowLimit>
         <LeadID>V3</LeadID>
         <LeadOffsetFirstSample>0</LeadOffsetFirstSample>
         <FirstSampleBaseline>0</FirstSampleBaseline>
         <LeadSampleSize>2</LeadSampleSize>
         <LeadOff>FALSE</LeadOff>
         <BaselineSway>FALSE</BaselineSway>
         <ExcessiveACNoise>FALSE</ExcessiveACNoise>
         <MuscleNoise>FALSE</MuscleNoise>
         <LeadDataCRC32>422541068</LeadDataCRC32>
         <WaveFormData>
7v/u/+7/7v/u/+7/7v/u/+7/7//v/+//7f/u/+7/7//u/+7/7v/u/+//7//v/+//8f/y
//L/8//0//X/9v/3//r//P/9//7//v/+//3/+//7//z//P/6//f/9f/1//X/8//y//D/
8P/u/+7/7v/v/+3/7f/t/+3/6//r/+n/5//p/+f/5//m/+j/6f/p/+n/5//n/+f/5//p
/+n/6v/q/+j/6P/o/+n/6f/p/+z/7//1////DgAnAEQAbACYAL4A3wADASIBNAE6ATMB
FwHoAKEASgAAAMf/mP+A/4r/pv+7/8b/0//b/+L/5P/m/+r/6//s/+z/7P/s/+z/7P/t
/+3/7f/u/+7/7//v/+//8P/w//D/7v/v/+//7//x//L/8v/y//P/8//0//T/8v/y//P/
8//1//b/9v/2//f/9//3//f/+P/4//n/+f/3//j/+P/4//r/+//8//z/+v/6//v/+//8
//3//f/+/////////wEAAQABAAIABAAEAAUABgAHAAgACQAJAAsADAANAA4ADwARABIA
EwAVABYAGAAaABwAHAAeACAAIAAlACcAKQArAC0ALwAxADMANgA4ADoAPAA+AEAAQgBD
AEQARQBGAEYARgBGAEYARgBGAEYARQBEAEMAQgBBAEAAQQA+ADwAOwA3ADUAMQAuACsA
KAAlACAAHAAYABUAEQAQAA0ACgAHAAQAAQD///7/+//5//f/9f/0//L/8v/w/+7/7f/r
/+r/6v/p/+n/6f/p/+n/6P/o/+j/6P/o/+b/5v/m/+b/5v/m/+b/5v/m/+f/5//n/+f/
5f/l/+X/5f/k/+T/5P/k/+b/5v/m/+b/5P/k/+T/5P/k/+T/5P/l/+X/5f/l/+X/5f/m
/+b/5v/o/+j/6P/o/+b/5v/o/+j/6v/q/+v/6//q/+r/6v/q/+z/7P/s/+v/6//s/+3/
7f/v/+//7//v/+//7//v/+//7//v/+//7//v/+//7//v/+7/7v/u/+7/7P/r/+v/6//t
/+3/7P/s/+z/7P/s/+z/6v/q/+r/6v/r/+v/6//r/+r/6v/q/+r/6v/q/+r/6v/o/+j/
6P/o/+j/6P/o/+j/6P/o/+f/5//p/+n/6f/p/+f/5//n/+f/5//n/+f/5v/o/+j/6P/o
/+j/6P/o/+j/6P/o/+j/6P/m/+b/5v/m/+b/5v/m/+b/5v/m/+b/5v/m/+X/5f/l/+b/
5v/m/+b/5//n/+j/5v/m/+b/5v/m/+b/5v/m/+b/5v/m/+b/5v/m/+b/5v/m/+b/5v/m
/+b/5v/m/+b/5P/k/+T/5P/l/+X/5f/m/+X/5f/m/+b/5v/m/+b/5//n/+f/5//m/+n/
6f/q/+n/7P/t/+7/7//x//L/8//1//b/9v/1//X/9P/0//L/8f/t/+3/7f/t/+v/6P/n
/+b/5v/m/+f/5//l/+X/5f/l/+X/4//h/+H/4f/h/+D/4P/h/+H/4f/h/9//3//f/9//
4f/i/+L/4v/i/+D/4//l/+X/5P/n/+3/9f8EABcANABWAH4ApgDLAO0ADAEgASoBKQER
AegAqwBYAAoA0f+g/37/fv+Y/6//vv/J/9P/2P/c/97/4v/l/+T/5P/k/+T/5P/m/+f/
5//n/+j/6P/p/+n/5//o/+j/6P/q/+v/6//r/+v/7P/s/+z/7f/t/+7/7v/u/+7/7//v
/+//8P/w//D/8f/x//H/8f/y//L/8//z//P/9P/0//T/8v/z//T/9P/0//T/9f/1//j/
+f/5//r/+f/5//n/+//7//v//P/+/wAAAQACAAMAAgADAAMABQAGAAcACAAJAA0ADgAP
ABEAEAASABQAFgAYABoAHAAcAB8AIQAjACUAJwApACsALQAyADQANgA4ADoAPAA+AD8A
QABBAEIAQgBEAEQARABEAEQARABDAEIAPwA+AD0APAA8ADoAOQA5ADUAMwAvACwAKwAo
ACUAIAAcABgAFQARAA4ACwAIAAUAAgD///3//P/5//f/9f/z//D/7v/u/+z/7P/r/+n/
6P/q/+n/6f/p/+f/5//m/+b/6P/o/+j/5v/m/+b/5v/m/+T/5P/k/+T/5f/l/+X/5f/l
/+X/5f/l/+L/4v/i/+L/5P/k/+T/5P/k/+T/5P/k/+T/5P/k/+X/5f/l/+X/5f/j/+T/
5P/k/+b/5v/m/+b/5v/m/+j/6P/q/+r/6//r/+r/6v/q/+r/7P/s/+z/6//t/+7/7//v
/+//7//v/+//7//v/+//7//v/+//7//v/+//7//v/+//7P/s/+z/7P/t/+3/7v/v/+3/
7f/s/+z/7P/s/+z/7P/s/+z/7P/s/+v/6//r/+v/7P/s/+z/7P/q/+r/6v/q/+r/6v/q
/+r/6v/q/+r/6v/r/+z/7P/t/+v/6//r/+v/6f/p/+n/6f/p/+n/6f/o/+r/6v/q/+r/
6v/q/+r/6v/q/+r/6v/q/+r/6v/q/+r/6P/o/+j/6P/p/+r/6//s/+r/6f/p/+n/6v/q
/+r/6v/p/+n/6v/o/+j/6P/o/+r/6v/q/+r/6v/q/+r/6v/q/+r/6v/q/+r/6v/q/+r/
6v/q/+r/6v/q/+r/6v/q/+r/6v/q/+r/7f/t/+3/7v/v/+//8P/w//L/8v/y//P/9f/1
//X/9P/2//X/9f/z//P/8//z//P/9v/2//b/9//2//b/9f/1//b/9v/0//P/7//v/+//
7//u/+z/7P/s/+z/7P/t/+3/7f/t/+3/7f/t/+v/6f/p/+n/6f/o/+j/5//n/+f/5//n
/+f/5//n/+f/6P/o/+j/6P/q/+v/6//r/+r/7f/1//3/DAAjAEAAYgCOALwA4wAJASgB
PgFIAUUBMQEIAcEAYgAQANX/oP98/4D/nv+z/8L/0f/Z/+D/5v/q/+z/8f/w/+7/7v/u
/+7/8P/x//H/8f/y//L/8//z//P/9P/0//T/9v/3//f/9//1//b/9v/2//f/9//4//j/
+P/4//n/+f/7//z//P/8//3//f/9//3//v/+/////////wAAAAAAAAIAAwAEAAQABAAE
AAUABQAEAAUABQAGAAkACQAJAAsACwALAAwADgAMAA0ADgAPABAAEQARABMAFgAXABgA
GQAbABwAHQAfACAAIgAkACYAKAAqACwALAAtAC8AMQAzADcAOQA7AD0AQABCAEQARgBK
AEwATgBPAE4ATwBQAFAAUgBSAFIAUgBSAFIAUQBQAE8ATgBNAEwASwBIAEYARQBDAEEA
PQA6ADcANAAxACwAKAAkACEAHQAaABcAFAARAAwACQAHAAYABQADAAEA///8//r/+v/4
//j/9//1//T/9P/z//P/8//x//H/8P/w//D/8P/w/+7/7v/u/+7/7v/u/+7/7v/u/+3/
7f/t/+3/7f/t/+3/7f/s/+z/7P/s/+z/7P/s/+z/7P/s/+z/7P/s/+z/7P/t/+3/7f/t
/+3/7f/u/+7/7v/w//D/8P/w//L/8v/0//T/8v/y//P/8//0//T/9P/0//b/9v/2//X/
9//4//n/+f/5//n/+f/5//n/+f/5//n/9//3//f/9//5//n/+f/5//b/9v/2//b/+P/3
//f/9//1//X/9P/0//b/9v/2//b/9P/0//T/9P/z//P/8//z//L/8v/y//L/9P/0//T/
9P/y//L/8v/y//L/8v/y//L/8v/y//H/8f/x//H/8f/x//H/8f/x//H/8f/x//H/8P/w
//D/8P/w//D/8P/w//D/8P/w//D/8P/w//D/8P/w//D/8P/w//D/8P/w//D/8P/w/+//
7//v//D/8P/w//D/8f/v//D/8P/w//D/8P/w//D/8P/w/+7/7v/u/+7/7v/u/+7/7v/w
//H/8f/x//L/9P/1//f/+P/4//j/+P/5//n/+f/5//b/9v/1//X/9f/1//X/9f/1//b/
9v/2//f/+P/4//f/9//4//j/9v/z//H/8f/x//H/8P/u/+7/8P/w//D/8f/x//H/8f/x
/+//7//t/+v/6//p/+n/6P/q/+v/6//r/+n/6f/p/+n/6//r/+z/7P/s/+z/7P/t/+3/
7f/u//X//f8HABwANwBYAIIAsADYAP0AIQE6AUgBTAE9ARkB3ACHAC4A6v+x/4j/gP+W
/7L/w//Q/9v/4//o/+r/7P/u//H/8P/w//D/8P/w//D/8f/x//H/8v/y//P/8//z//T/
9P/0//T/9f/1//X/9f/2//b/9v/3//f/+P/4//j/+P/5//n/+f/6//r/+v/7//v/+//7
//z//P/9//3//f/+//7//v/+////AAAAAAAAAAABAAEAAgADAAMABAAFAAUABQAHAAcA
BwAIAAoACAAJAAoACwAMAA0ADQAPABIAEwAUABUAFwAYABkAGwAcAB4AIAAiACQAJgAo
ACgAKwAtAC8AMQA1ADcAOQA7ADwAPgBAAEIARABGAEgASQBKAEsATABMAEwATABMAEwA
TABMAEsASgBHAEYARQBEAEMAQAA+AD0AOwA5ADUAMgAvACwAKQAkACAAHAAZABUAEgAP
AAwACQAGAAMAAQAAAPv/+f/3//X/9v/0//T/8v/y//H/7//u/+7/7f/t/+3/7f/t/+z/
7P/s/+z/7P/q/+r/6v/q/+r/6v/q/+r/6v/p/+n/6f/p/+n/6f/p/+n/6P/o/+j/6P/m
/+b/5v/m/+j/6P/o/+j/6P/o/+j/6f/p/+n/6f/p/+n/6v/q/+r/7P/s/+z/7P/s/+z/
7v/u/+7/7v/v/+//8P/w//D/8P/y//L/8v/x//H/8v/z//P/8//z//P/8//z//P/8//z
//P/8//z//P/8f/x//H/8f/w//D/8P/w//D/7//v/+//7//v/+7/7v/u/+7/7v/u/+7/
7v/u/+7/7f/t/+3/7f/u/+7/7v/u/+z/7P/s/+z/7P/s/+z/7P/s/+z/7P/s/+z/7P/r
/+v/7f/t/+3/7f/r/+v/6//r/+v/6//r/+r/7P/s/+z/7P/q/+r/6v/q/+r/6v/q/+r/
6v/q/+r/6v/q/+r/6v/q/+r/6v/q/+r/6P/n/+f/5//o/+j/6P/o/+n/6f/q/+r/6v/q
/+r/6P/o/+j/6P/o/+j/6P/o/+j/6P/o/+j/6v/q/+v/6//p/+r/7P/t//H/8v/y//L/
8v/z//P/8//z//L/8v/x/+//7f/t/+3/7f/t/+7/7v/u/+//8P/w/+//7//w//D/7v/t
/+v/6//r/+v/6v/o/+j/6P/o/+j/6//r/+v/6//p/+n/6f/n/+X/5f/j/+P/4v/i/+P/
4//j/+P/4//j/+P/4//j/+T/5P/k/+T/5P/l/+P/5f/m/+n/7//3/wIAFwAyAFQAfgCq
AM8A8wAUASoBMgExARsB8gCzAGAADgDT/6L/gP+A/5r/sf++/8v/1f/c/+D/5P/m/+f/
6P/o/+j/6P/o/+j/6f/p/+n/6P/o/+n/6f/r/+z/7P/s/+z/7f/t/+3/7f/u/+7/7v/v
/+//8P/w//D/8P/x//H/8f/y//L/8v/z//P/8//z//T/9P/1//X/9f/2//b/9v/2//f/
+P/4//b/9v/3//f/+v/7//v//P/9//3//f////3//f/+/wAAAAABAAIAAwAGAAcABwAJ
AAgACQAKAAsADQAOAA8AEQASABQAFgAYABoAHAAeAB4AIQAjACUAJwAnACkAKwAtADAA
MgA0ADYAOAA6ADwAPQA+AD8AQABAAEAAQABAAEAAQABAAD8APgA9ADwAOwA6ADsAOAA2
ADUAMwAxAC0AKgAnACQAIQAcABoAFgATAA8ADAAJAAYAAwAAAP3/+//6//f/9f/z//H/
7v/s/+z/6v/q/+n/5//m/+b/5f/l/+X/5f/l/+T/5P/k/+T/5P/i/+L/4v/i/+L/4v/i
/+L/4v/h/+H/4f/h/+H/4f/h/+H/4v/i/+L/4v/g/+D/4P/g/+D/4P/g/+D/4v/i/+L/
4//j/+P/4//j/+P/5P/k/+T/5P/k/+T/5P/k/+T/5v/m/+j/6P/p/+n/6v/q/+r/6v/q
/+r/6v/p/+n/6v/r/+v/7f/t/+3/7f/r/+v/6//r/+v/6//r/+v/6//r/+v/6//q/+r/
6v/q/+r/6f/p/+n/6f/p/+j/6P/o/+j/6P/o/+j/6P/o/+j/5//n/+f/5//m/+b/5v/m
/+b/5v/m/+b/5v/m/+b/5v/m/+b/5v/m/+b/5v/l/+X/5f/l/+X/5f/l/+X/5f/l/+X/
5f/l/+T/5v/m/+b/5v/m/+b/5v/m/+T/5P/k/+T/5v/m/+b/5v/k/+T/5P/k/+T/5P/k
/+T/5P/j/+P/4//m/+b/5v/m/+X/5f/m/+b/5v/m/+b/5P/k/+T/5P/k/+T/5P/k/+b/
5v/m/+b/5//n/+f/6P/q/+v/7f/u//D/8P/w//H/7//v/+//7v/u/+3/7f/r/+v/6//r
/+v/7P/s/+z/7f/s/+z/6//r/+7/7v/s/+v/6f/p/+n/6f/o/+b/5v/m/+b/5v/n/+f/
5//n/+f/5//n/+X/4//j/+P/4//i/+L/4//j/+P/4//j/+P/4//j/+H/4v/i/+L/5P/k
/+X/4//l/+b/6//z//3/DAAlAEIAaACUAMAA5QAHASIBNAE4AS0BDwHaAIkAMADs/7n/
jP94/4j/pP+1/8T/0f/Z/9z/4v/k/+b/5//o/+r/6v/q/+r/6P/p/+n/6f/q/+r/6//r
/+3/7v/u/+7/7v/v/+//7//v//D/8P/w//H/8f/y//L/8P/w//H/8f/z//T/9P/0//P/
8//z//P/9v/2//f/9//3//j/+P/4//j/+f/6//r/+v/6//v/+//8//3//f/+////////
/wEAAwADAAQABgAEAAUABgAHAAgACQAJAAsADgAPABAAEQATABQAFQAXABgAGgAcAB4A
IAAiACQAJAAnACkAKwAtADEAMwA1ADcAOgA8AD4AQABAAEIARABFAEYARwBIAEgASABI
AEgASABIAEgARwBGAEUARABDAEIAQQA+ADwAOwA7ADkANQAyAC0AKgAnACIAIAAcABkA
FQAQAA0ACgAHAAYAAwABAAAA+//5//f/9f/2//T/9P/y//L/8f/v/+7/7v/t/+3/7f/r
/+v/6v/q/+z/7P/s/+r/6v/q/+r/6v/q/+r/6v/q/+n/6f/p/+n/6f/p/+n/6f/o/+j/
6P/o/+r/6v/q/+r/6v/q/+r/6v/q/+r/6v/r/+3/7f/t/+3/7f/u/+7/7v/u/+7/7v/u
//D/8P/y//L/8v/y//P/8//y//L/8v/y//b/9v/2//X/9f/2//f/9//3//f/9//3//n/
+f/5//n/+P/3//b/9f/1//X/9f/1//b/9v/2//b/9v/1//X/9f/1//X/9P/0//T/9P/0
//T/9P/0//T/9P/z//P/8//z//L/8v/y//L/9P/0//T/9P/0//T/9P/0//T/9P/0//T/
9P/0//P/8//z//P/8//z//H/8f/x//H/8//z//P/8v/y//L/8v/y//L/8v/y//L/8v/y
//L/8v/y//L/8v/y//T/9P/0//T/8v/y//L/8v/y//H/8f/x//D/8P/w//D/8//z//L/
9P/0//T/9P/y//L/8v/y//L/8v/y//P/9f/1//b/+P/5//v//P/8//z//P/9//3//f/9
//z//P/7//v/+f/5//f/9//3//j/+P/4//n/+v/8//v/+//8//z/+v/5//f/9//3//f/
9v/0//T/9P/0//T/9f/1//X/9//3//f/9//z//H/8f/v/+3/7P/s/+3/7//v/+//7//t
/+3/7f/t//D/8P/w//D/8P/x//H/8//y//X/+f8DABIAKQBGAGoAlgDEAO0AEwEwAUQB
TgFLATcBCgHDAGQAEgDX/6L/gv+I/6b/u//I/9f/4//o/+r/7v/y//P/9P/0//T/9P/0
//T/9f/1//X/9v/2//f/9//3//j/+P/4//r/+//7//v/+f/6//r/+v/7//v//P/8//z/
/P/9//3//f/+//7//v///////////wIAAgADAAMAAQACAAIAAgACAAMABAAEAAQABAAF
AAUABgAHAAcACAALAAsACwANAAsACwAMAA4ADgAPABAAEQASABMAEwAVABgAGQAaABsA
HQAeAB8AIQAgACIAJAAmACgAKgAsACwALwAxADMANQA3ADkAOwA9AEAAQgBEAEYASABK
AEwATQBOAE8AUABQAFAAUABQAFAAUABQAE8ATgBNAEwASwBKAEkARgBEAEMAQQA/ADsA
OAA1ADIALwAqACYAIgAfABsAGAAVABIADwAKAAcABQAEAAEA///9//v/+v/4//j/9v/2
//X/8//y//L/8f/x//H/8f/x//D/8P/w//D/8P/u/+7/7v/u/+7/7v/u/+7/7v/r/+v/
6//r/+v/6//r/+v/6v/q/+r/6v/s/+z/7P/s/+z/7P/s/+z/6v/q/+r/6//r/+v/6//r
/+v/7P/s/+z/7v/u/+7/7v/u/+7/8P/w//L/8v/z//P/9P/0//T/9P/2//b/9v/1//P/
9P/1//X/9//3//f/9//1//X/9f/1//X/9f/1//X/8//z//P/8//0//T/9P/0//T/8//z
//P/8//z//L/8v/y//L/8v/y//L/8v/y//L/8f/x//H/8f/w//D/8P/w/+7/7v/u/+7/
7v/u/+7/7v/w//D/8P/w/+7/7v/t/+3/7f/t/+3/7f/t/+3/7f/t/+3/7f/t/+z/7P/s
/+z/7P/s/+z/7P/s/+7/7v/u/+7/7P/s/+z/7P/s/+z/7P/s/+z/7P/s/+z/7P/r/+v/
6//s/+z/7P/s/+v/6//q/+r/6v/q/+r/7P/s/+z/7P/s/+z/7P/s/+3/7f/t/+7/8P/x
//P/9P/0//T/9P/1//P/8//z//L/8v/x//H/7//v/+//7//v//D/8P/w//H/8v/y//H/
8f/y//L/8P/v/+3/7f/t/+3/7P/q/+r/6v/q/+r/6//r/+3/7f/t/+3/6//p/+f/5//l
/+X/5P/k/+X/5f/l/+X/5f/l/+X/5f/l/+b/5v/m/+b/5v/l/+X/5f/o/+v/8f/5/wQA
GQA0AFQAfgCsANEA9QAWASwBNgE3ASMB/gC/AGoAFgDZ/6b/gv+A/5j/r/++/8v/1//e
/+L/5P/m/+f/6v/q/+r/6v/q/+r/6//r/+v/6v/q/+v/6//r/+z/7P/s/+z/7f/t/+3/
7f/u/+7/7v/v/+//8P/w//D/8P/x//H/8//0//T/9P/z//P/8//z//T/9P/1//X/9f/2
//b/9v/2//f/+P/4//j/+P/5//n/+v/7//v//P/9//3//f////////8AAAIAAgADAAQA
BQAEAAUABQAHAAgACQAKAAsADQAOAA8AEQASABQAFgAYABoAHAAeAB4AIQAjACUAJwAp
ACsALQAvADIANAA2ADgAOAA6ADwAPQBAAEEAQgBCAEIAQgBCAEIAQgBCAEEAQAA/AD4A
PQA8ADsAOAA2ADUAMwAxAC0AKgAnACQAIQAcABoAFgATAA8ADAAJAAYAAwD+//v/+f/4
//X/8//x/+//7v/s/+z/6v/q/+n/5//m/+b/5f/l/+X/5f/l/+T/5P/k/+T/5P/i/+L/
4v/i/+L/4v/i/+L/4v/h/+H/4f/h/+H/4f/h/+H/4P/g/+D/4P/g/+D/4P/g/+D/4P/g
/+D/4P/g/+D/4f/h/+H/4f/h/+H/4v/i/+L/4v/i/+L/4v/i/+L/5P/k/+T/5P/l/+X/
6P/o/+j/6P/q/+r/6v/p/+f/6P/p/+n/6f/p/+n/6f/p/+n/6f/p/+n/6f/p/+n/6f/p
/+n/6f/o/+j/6P/o/+j/5//n/+f/5//n/+b/5v/m/+b/5v/m/+T/5P/k/+T/5f/l/+X/
5f/k/+T/5P/k/+L/4v/i/+L/4v/i/+L/4v/k/+T/5P/k/+T/5P/j/+P/4//j/+P/4//j
/+P/4//j/+P/4//j/+L/4P/g/+D/4P/i/+L/4v/i/+L/4v/i/+L/4P/g/+D/4P/g/+D/
4P/g/+D/4P/g/+D/4P/f/9//3//i/+D/4P/g/+D/4P/g/+D/4P/g/+D/4P/g/+H/4f/j
/+T/5v/n/+f/6P/o/+j/6v/r/+v/6//p/+j/6P/n/+f/5f/l/+X/4//j/+T/5P/k/+X/
5v/m/+X/5f/m/+b/5P/j/+H/4f/h/+H/4P/e/97/3v/e/97/4f/h/+H/4f/h/+H/4f/f
/93/3f/b/9v/2v/a/9v/2//b/9v/2//b/9n/2f/Z/9r/3P/c/9z/3P/d/93/3f/c/93/
4//v//7/EwAsAE4AegCkAMkA6wAMASABKAEhAQcB3ACZAEYA+P/B/5L/dv96/5T/q/+4
/8X/z//U/9j/2v/c/93/4P/e/97/3v/e/+D/4f/h/+H/4P/g/+H/4f/j/+T/5P/k/+L/
4//j/+P/4//k/+T/5P/l/+X/5v/m/+b/5v/n/+f/5//o/+j/6P/p/+n/6f/p/+r/6v/r
/+v/6//s/+z/7P/q/+v/7P/s/+7/7v/v/+//8P/x//H/8v/z//P/8//1//X/9f/2//j/
+P/5//r/+//8//3//f///wAAAQACAAMABQAGAAcACQAKAAwADgAQABAAEgAUABQAFwAZ
ABsAHQAfACEAIwAlACoALAAuADAAMAAyADQANQA2ADcAOAA4ADgAOAA4ADgAOAA4ADcA
NgA1ADQAMwAyADEALgAsACsAKwApACUAIgAfABwAGQAUABIADgALAAcAAgD///z/+f/4
//X/8//y/+3/6//p/+f/5v/k/+T/4v/k/+P/4f/g/+D/3//f/9//3//f/97/3v/e/97/
3v/c/9z/3P/c/9z/3P/c/9z/3P/d/93/3f/d/93/3f/d/93/3P/c/9z/3P/c/9z/3P/c
/9r/2v/a/9r/2v/a/9r/2//d/93/3f/d/9v/3P/c/9z/3v/e/97/3v/e/97/4P/g/+L/
4v/j/+P/4v/i/+L/4v/k/+T/5P/j/+P/5P/l/+X/5f/l/+X/5f/l/+X/5f/l/+X/5f/l
/+X/5//n/+f/5//k/+T/5P/k/+b/5f/l/+X/5f/l/+T/5P/k/+T/5P/k/+T/5P/k/+T/
4//j/+P/4//i/+L/4v/i/+L/4v/i/+L/4v/i/+L/4v/g/+D/4P/g/+L/4v/h/+H/4//j
/+P/4//h/+H/4f/h/+H/4f/h/+D/4P/g/+D/4P/i/+L/4v/i/+L/4v/i/+L/4P/g/+D/
4P/g/+D/4v/i/+L/4v/i/+L/4v/i/+L/4v/i/+P/4//l/+b/6P/p/+v/7P/s/+z/6v/r
/+v/6//r/+r/6v/p/+n/5//n/+f/5f/l/+b/5v/m/+f/6P/o/+n/6f/q/+r/6P/n/+X/
5f/l/+X/5P/i/+L/4v/i/+L/5f/l/+X/5f/j/+P/4//h/+H/4f/f/9//3v/e/9//3//f
/9//3//f/93/3f/d/97/4P/g/+D/4P/h/+H/3//g/+X/6//1/wgAIQBAAGYAlAC+AOUA
CQEkATIBOAEtAQsB1ACDACgA5P+x/4T/cv+E/6D/r/++/83/1f/Y/9z/4P/k/+f/5v/m
/+b/5v/m/+b/5//n/+f/5v/m/+f/5//n/+j/6P/o/+r/6//r/+v/6f/q/+r/6v/r/+v/
7P/s/+z/7P/t/+3/7//w//D/8P/x//H/8f/x//D/8P/x//H/8//0//T/9P/0//X/9v/2
//b/9v/3//f/+P/5//n/+v/7//v/+//9//////8AAAIAAgADAAQABQAEAAUABQAHAAoA
CwAMAA0ADwAQABEAEwAUABYAGAAaABwAHgAgACAAJQAnACkAKwArAC0ALwAxADYAOAA6
ADwAPgBAAEIAQwBCAEMARABEAEYARgBGAEYARgBGAEUARABBAEAAPwA+AD0AOgA4ADcA
MwAxAC0AKgAnACQAIQAcABYAEgAPAAsACAAFAAIA///+//v/+f/4//X/8//x/+//8P/u
/+7/7P/q/+n/5//m/+b/5f/l/+X/5f/l/+T/5P/m/+b/5v/k/+T/5P/k/+T/4v/i/+L/
4v/j/+P/4//j/+P/4//j/+P/4v/i/+L/4v/g/+D/4P/g/+D/4P/g/+D/4P/g/+D/4f/h
/+H/4f/h/+H/4v/i/+L/5P/k/+T/5P/k/+T/5v/m/+j/6P/p/+n/6v/q/+r/6v/s/+z/
7P/r/+n/6v/r/+v/6//r/+v/6//r/+v/6//r/+v/6//r/+v/6//r/+v/6//s/+z/7P/s
/+r/6f/p/+n/6f/p/+j/6P/o/+j/6P/o/+j/6P/o/+j/5//n/+f/5//o/+j/6P/o/+b/
5v/m/+b/5v/m/+b/5v/m/+b/5v/m/+b/5v/l/+X/5f/l/+X/5f/l/+X/5f/l/+X/5f/l
/+T/5P/k/+T/5P/k/+T/5P/k/+T/5P/k/+T/5P/k/+L/5P/k/+T/5P/k/+T/5P/k/+T/
5P/k/+X/5f/l/+b/6P/p/+n/6v/q/+r/7P/t/+3/7f/r/+r/6v/p/+f/5f/l/+X/5//n
/+j/6P/m/+f/6P/o/+n/6f/q/+r/5v/l/+P/4//l/+X/5P/i/+T/5P/k/+T/4//j/+P/
4//j/+P/4//h/9//3//d/93/2v/a/9v/2//d/93/3f/d/93/3f/d/97/3v/e/97/3v/d
/9v/3f/g/+X/6f/x/wIAGwA6AGAAjgC6AOEABQEkATgBQAE7AR0B6gCZAD4A8v+3/4b/
bv96/5r/rf+6/8f/0f/W/9j/3P/g/+H/4P/g/+D/4P/g/+D/4f/h/+H/4v/i/+P/4//j
/+T/5P/k/+L/4//j/+P/5f/m/+b/5v/n/+f/6P/o/+j/6P/p/+n/5//o/+j/6P/p/+n/
6f/p/+r/6v/r/+v/7f/u/+7/7v/s/+3/7v/u/+7/7v/v/+//7v/v/+//8P/z//P/8//1
//X/9f/2//j/+P/5//r/+//6//v/+//9//7///8AAAEABQAGAAcACQAKAAwADgAQABAA
EgAUABQAGQAbAB0AHwAhACMAJQAnACoALAAuADAAMgA0ADYANwA2ADcAOAA4ADgAOAA4
ADgAOAA4ADcANgA1ADQAMwAyADEALgAsACsAJwAlACEAHgAZABYAEwAOAAoABgADAP//
+v/3//T/8f/w/+3/6//q/+f/5f/j/+H/4P/e/97/3P/c/9v/2f/Y/9j/1//X/9f/1f/V
/9T/1P/U/9T/1P/S/9T/1P/U/9T/1P/U/9T/1P/R/9H/0f/R/9H/0f/R/9H/0P/Q/9D/
0P/Q/w==
         </WaveFormData>
      </LeadData>
      <LeadData>
         <LeadByteCountTotal>10000</LeadByteCountTotal>
         <LeadTimeOffset>0</LeadTimeOffset>
         <LeadSampleCountTotal>5000</LeadSampleCountTotal>
         <LeadAmplitudeUnitsPerBit>4.88</LeadAmplitudeUnitsPerBit>
         <LeadAmplitudeUnits>��V</LeadAmplitudeUnits>
         <LeadHighLimit>2147483647</LeadHighLimit>
         <LeadLowLimit>268435456</LeadLowLimit>
         <LeadID>V4</LeadID>
         <LeadOffsetFirstSample>0</LeadOffsetFirstSample>
         <FirstSampleBaseline>0</FirstSampleBaseline>
         <LeadSampleSize>2</LeadSampleSize>
         <LeadOff>FALSE</LeadOff>
         <BaselineSway>FALSE</BaselineSway>
         <ExcessiveACNoise>FALSE</ExcessiveACNoise>
         <MuscleNoise>FALSE</MuscleNoise>
         <LeadDataCRC32>846900252</LeadDataCRC32>
         <WaveFormData>
8P/w//D/8P/w//D/8P/x/+//7//w//D/7v/w//H/8v/x//H/8v/y//L/8v/y//L/9P/z
//P/8//1//X/9v/4//r/+//8//3//f/9//3//f/7//v/+//6//j/9//3//f/9f/z//L/
8v/w//D/8P/w//D/8P/w//D/7v/s/+z/6v/r/+r/6v/q/+r/6v/q/+r/6v/q/+r/6v/q
/+r/6//r/+v/6//r/+v/6v/q/+z/7f/w//f/AwAXADEAVAB9AKgA1gAHATMBVAFlAV8B
RAEgAekAmwBQABYA5f/F/8L/z//Z/93/4//p/+3/7f/u/+//8f/v/+3/7f/r/+v/7P/s
/+z/7P/s/+z/7f/t/+//7//v//D/7v/u/+7/7v/x//H/8f/x//H/8f/y//L/8P/x//H/
8f/x//H/8f/x//L/8//z//P/9v/2//b/9//2//X/9f/0//b/9v/2//f/9//3//f/+P/4
//j/+P/5//r/+v/7//v//P/8//3//f/+////AAABAAEAAQACAAQAAwAEAAQABQAIAAkA
CwAMAAsADQAOAA8AEAASABQAFQAXABkAGgAdAB4AIAAiACQAJgAoACoAKwAuADAAMQAy
ADMANQA2ADYANgA3ADcANwA5ADkAOQA4ADcANwA2ADUANAAyADEAMAAtACwAKgAnACQA
IAAdABsAFQASAA8ADAALAAgABQACAP///f/8//r/9//2//T/8v/x//H/7//u/+3/7P/r
/+r/6v/q/+r/6v/r/+r/6v/q/+j/6P/o/+b/5P/k/+T/5P/m/+b/5v/l/+X/5f/l/+T/
5P/k/+T/5P/k/+T/4//j/+P/4//j/+P/4//j/+P/4//j/+P/4//j/+T/5f/l/+X/5f/l
/+X/5v/m/+f/5//n/+X/5//n/+f/6P/o/+n/6f/p/+n/6f/r/+3/7f/u/+7/7P/s/+z/
7f/t/+3/7f/t/+3/7f/t/+7/8P/v/+//7//t/+3/7f/t/+3/7f/t/+3/7f/s/+z/7P/u
/+7/7f/t/+v/6//r/+v/6//r/+v/6//s/+z/7P/s/+r/6v/p/+n/6//s/+z/6//p/+n/
6f/p/+n/6f/p/+n/6f/p/+n/6P/o/+n/6f/p/+j/6P/o/+j/6P/o/+j/6P/o/+j/6P/o
/+j/6P/o/+j/6P/o/+j/6P/n/+f/5//n/+f/5//n/+j/6P/o/+j/6P/o/+f/5//n/+f/
6P/o/+j/5v/o/+j/5v/m/+b/5v/o/+j/6P/o/+b/5v/m/+b/5v/m/+b/5v/m/+b/5v/m
/+j/6P/o/+j/5v/m/+f/5//l/+b/5v/m/+f/5//n/+f/5f/m/+b/5v/o/+j/6P/o/+j/
6f/q/+r/7P/t/+//8f/z//P/8//1//P/8//z//P/8//z//L/8P/t/+3/7f/t/+n/6P/o
/+j/5v/m/+b/5v/m/+b/5v/m/+T/5P/i/+H/4v/i/+L/4v/i/+L/4v/i/+L/4v/i/+L/
4v/j/+P/4//j/+H/4//m/+T/4v/j/+j/7f/3/wkAHwA+AGMAjAC6AOkAFQE4AU8BTwE4
ARgB5wChAFgAHADp/8X/uv/F/8//1f/b/9//4f/j/+T/5//n/+f/5//n/+X/5f/m/+b/
5v/m/+b/5v/n/+f/5//n/+f/6P/o/+j/6P/o/+n/6f/p/+n/6f/p/+r/6v/q/+v/6//r
/+3/7f/t/+3/7P/t/+3/7f/s/+z/7P/t/+//7//w//D/8P/w//D/8f/x//H/8f/y//T/
9P/0//X/9P/0//X/9f/2//b/9//3//j/+f/6//v/+//7//z//v/9//7//v///wIAAwAF
AAYABwAJAAoACwAMAA4AEAARABMAFQAWABkAGAAaABwAHgAiACQAJgAnACwALgAvADAA
LwAxADIAMgA0ADUANQA1ADUANQA1ADQAMQAxADAALwAvAC4ALgAuACsAKgAoACUAIgAe
ABsAGQAVABIADwAMAAkABgADAAAA/f/7//r/+P/1//T/8v/w/+//7//t/+z/6//q/+n/
6P/o/+j/6P/o/+f/5v/m/+b/6P/o/+j/5v/k/+T/5P/k/+T/5P/k/+P/4//j/+P/4v/k
/+T/5P/k/+L/4v/h/+H/4f/h/+H/4f/j/+P/4//j/+P/4//j/+P/4v/j/+P/4//j/+P/
4//k/+T/5f/l/+X/5f/n/+f/5//q/+r/6//r/+n/6f/p/+v/6//r/+z/7P/u/+7/7v/v
/+//7//v/+//7//v/+//8P/w/+//7//v//H/8f/x//H/7//v/+//7//x//D/8P/w/+//
7v/s/+v/7f/t/+3/7f/t/+3/7f/t/+7/7v/u/+7/7P/s/+v/6//t/+7/7v/t/+3/7f/t
/+3/6//r/+v/6//t/+3/7f/s/+r/6//r/+v/7P/s/+z/7P/q/+r/6v/q/+z/7P/s/+z/
7P/s/+z/7P/s/+z/7P/s/+v/6//r/+v/6f/p/+n/6v/r/+z/7f/u/+z/6//r/+v/6//s
/+z/7P/s/+z/7P/q/+r/6v/q/+z/7P/s/+z/6v/q/+r/6v/s/+z/7P/s/+z/7P/s/+z/
7P/s/+z/7P/s/+z/7P/s/+z/7P/t/+3/7f/u/+7/7v/u/+//8P/x//L/9P/1//b/9v/2
//b/9v/3//f/9//2//X/9f/2//f/+f/5//n/+//6//n/+P/3//n/+f/4//b/9P/z//L/
8f/v/+7/7v/u//D/8P/w//D/7v/u/+7/7v/u/+7/7P/r/+z/7P/s/+z/7P/s/+z/7P/s
/+z/7P/s/+r/6//r/+v/7f/v/+//7v/u/+z/6//w//X/AQAVAC0ATgB5AKgA2gANATsB
ZAF5AXkBZAFEAQsBtwBkACIA6f+//7r/y//X/93/4//p/+v/7//y//X/9//1//P/8//x
//H/8v/y//L/8v/0//T/9f/1//X/9f/1//b/+P/4//j/+P/3//f/9//3//f/9//4//j/
+v/7//v/+//9//3//f/9//z//f/9//3//v/+//7/////////AAAAAAIAAgACAAMAAwAD
AAMABAAEAAQABAAFAAgACAAJAAkACAAIAAkACQAKAAsADAANAA0ADQAOABAAEQASABIA
EwAUABUAFwAYABsAHQAeAB8AIAAiACQAJQAlACcAKAArAC4AMAAyADQANgA4ADoAOwA+
AEAAQQBCAEMARQBGAEYASABJAEkASQBJAEkASQBIAEcARwBGAEUARABCAEEAQAA9ADwA
OgA3ADQAMAAtACsAJQAiAB8AHAAbABgAFQASAA4ACwAJAAYABQAEAAIAAAD9//3/+//6
//v/+v/5//j/9v/2//b/9v/1//T/9P/0//T/9P/0//L/8v/y//L/8v/w//D/8P/v/+//
7//v/+7/7v/u/+7/7v/u/+7/7f/t/+3/7f/t/+3/7//v/+//7//t/+3/7f/t/+7/7//v
/+//7//v/+//8P/y//P/8//z//P/9f/1//X/9v/2//f/9//3//f/9//5//n/+f/6//r/
/P/8//z//f/7//v/+//7//v/+//7//z//P/7//v/+//7//v/+//7//n/+f/5//n/+//6
//r/+v/6//r/+f/5//n/+f/5//n/9//3//f/9//2//b/9v/2//b/9v/1//X/9//4//j/
9//1//X/9f/1//X/9f/1//X/9f/1//X/9P/0//X/9f/1//T/9P/0//T/9P/0//T/9P/0
//T/9P/0//T/9P/0//T/8v/y//L/8v/z//P/8//z//H/8f/x//L/8v/y//L/8v/y//H/
8f/x//H/8v/y//L/9P/y//L/8v/y//L/8v/y//L/8v/y//L/8v/y//L/8v/y//L/8//z
//P/9P/0//b/+P/5//r/+f/5//r/+v/6//r/+v/6//j/9//3//f/+P/3//f/+P/5//n/
+f/5//v/+//7//v/+//7//v/+v/2//X/9f/1//X/8//y//L/9P/0//T/9P/0//T/9P/0
//T/8v/y//D/7f/s/+z/7P/s/+z/7P/s/+z/7P/s/+z/7v/u/+//7//v/+//7//v/+7/
7v/u//H/9P/7/w0AJQBDAGgAlwDGAPgAKwFVAW4BeQFrAUwBHgHVAIEAOgD+/9H/vf/I
/9f/3f/j/+n/7f/x//H/8P/z//X/8//z//P/8f/x//L/8v/y//L/8v/y//P/8//z//P/
8//0//T/9P/0//T/8//z//P/8//z//P/9P/0//b/9//3//f/9//3//f/9//4//n/+f/5
//j/+P/4//n/+//7//z//P/8//z//P/9//3//f/9//7//v/+//7///8AAAAAAQABAAIA
AgADAAMAAgADAAQABQAHAAcACAAKAAsADAAMAA0ADAANAA8AEAATABUAFgAXABgAGgAc
AB0AHwAhACIAJQAmACgAKgAsAC4AMAAyADMANAA2ADcAOAA7AD0APgA+AD4APwA/AD8A
PwA/AD8APgA9AD0APAA7ADgANgA1ADQAMwAyADAALQAoACQAIQAfABsAGAAVABIADwAM
AAkABgADAAEAAAD+//n/+P/2//T/9f/1//P/8v/x//D/7//u/+7/7v/u/+7/7f/s/+z/
7P/s/+z/7P/q/+r/6v/q/+r/6v/q/+r/6f/p/+n/6f/o/+j/6P/o/+j/5v/m/+X/5f/n
/+f/5//n/+f/5//n/+f/5//n/+f/5//o/+n/6f/p/+n/6f/p/+r/6v/r/+v/6//t/+//
7//v/+7/7v/v/+//7//v/+//8f/x//H/8v/y//L/8v/y//P/8//z//P/8//z//P/8//0
//T/8//z//P/8//z//P/8//z//P/8//z//P/8v/y//L/8P/w/+//7//v/+//7//v/+//
7//v/+//7v/u/+7/7v/u/+7/7f/t/+3/7v/u/+3/7f/t/+3/7f/t/+3/7f/t/+3/7f/t
/+z/7P/t/+3/7f/s/+z/7P/s/+z/7P/s/+z/7P/s/+z/7P/s/+z/7P/s/+z/7P/s/+z/
6//r/+v/6//r/+v/6//s/+r/6v/q/+r/6v/p/+n/6f/p/+r/6v/q/+z/6v/q/+r/6v/q
/+r/6v/q/+r/6v/q/+r/6v/q/+r/6v/q/+r/6//r/+v/7P/s/+z/7v/v//L/8//z//T/
8v/y//L/8v/y//L/8f/x//H/8P/v/+//7v/v/+//7//x//P/8//z//P/8//z//P/8v/w
/+//7//v/+//7f/s/+r/6v/q/+r/7P/s/+z/7P/s/+z/6v/q/+j/5//m/+b/5v/m/+b/
5v/m/+b/5v/m/+T/5P/k/+X/5f/l/+X/5f/n/+b/5v/m/+X/6P/v//f/BwAfADwAYwCO
ALwA6wAbAT4BVQFXAUIBIgHxAKkAXAAeAO3/x/+8/8f/0f/X/93/4f/l/+f/6P/p/+v/
6f/p/+n/5//n/+j/6P/o/+j/6P/o/+n/6f/n/+f/5//o/+r/6v/q/+r/6//r/+v/6//r
/+v/7P/s/+r/6//r/+v/7f/t/+3/7f/s/+3/7f/t/+7/7v/u/+//7//v//D/8P/w//D/
8P/x//H/8f/x//L/9P/0//T/9f/0//T/9f/1//j/+P/5//n/+P/5//r/+//9//3//v8A
AP//AAAAAAEAAgADAAUABgAHAAkACgALAAwADgAQABEAEQATABQAFwAYABoAHAAeACAA
IgAkACUAKAAqACsALAAtAC8AMAAwADAAMQAxADEALwAvAC8ALgAtAC0ALAArACwAKgAp
ACgAJQAkACIAHwAeABoAFwAVABEADgALAAgABQACAP///P/5//f/9v/0//H/8P/u/+z/
6f/p/+f/5v/n/+b/5f/k/+T/5P/k/+T/4f/g/+D/4P/i/+L/4v/g/+D/4P/g/+D/4P/g
/+D/3//f/9//3//e/97/3v/e/97/3v/e/93/3f/f/9//3//f/93/3f/d/93/3//f/9//
3//e/9//3//f/+H/4f/h/+L/4P/h/+H/4f/h/+P/4//j/+T/5P/l/+X/5//n/+f/6f/n
/+f/6P/o/+j/6P/o/+n/6f/p/+n/6f/n/+f/5//o/+r/6f/p/+n/6f/p/+n/6f/n/+f/
5//n/+n/6P/o/+j/6P/o/+f/5//n/+f/5//n/+f/5//n/+f/5v/m/+b/5v/m/+b/5f/l
/+X/5v/m/+X/5f/l/+X/5f/l/+X/5f/l/+X/5f/l/+T/5P/l/+X/5f/k/+T/5P/k/+b/
5v/m/+b/5v/m/+b/5v/k/+T/5P/k/+T/5P/k/+T/5f/l/+X/5f/j/+P/4//k/+T/5P/k
/+T/5P/j/+P/4//j/+T/5P/k/+T/5v/m/+T/5P/k/+T/5P/k/+T/5P/k/+T/5P/k/+T/
5P/l/+X/5f/m/+b/5v/q/+v/7P/t/+3/7v/u/+7/7v/u/+7/7v/r/+v/6//q/+v/6//s
/+3/7f/t/+3/7//t/+3/7f/t/+//7//u/+z/6f/p/+n/6f/p/+j/6P/o/+j/6P/o/+j/
5v/m/+b/5v/m/+b/5P/j/+L/4v/i/+L/5P/k/+T/5P/i/+L/4v/i/+L/4//j/+P/4//l
/+X/4v/i/+L/5f/q//H//f8TAC0ATgB3AKYA2AAHATEBUgFdAVUBOgESAc8AfQA4AAIA
0/+3/7j/yf/R/9f/3//j/+X/5//o/+n/6//p/+v/6//p/+n/6f/o/+f/5v/o/+j/6f/p
/+v/6//r/+z/6v/q/+r/6v/t/+3/7f/t/+3/7f/u/+7/7P/t/+3/7f/v/+//7//v/+7/
7//v/+//8v/y//L/8//z//P/9P/0//T/9P/0//X/9//3//f/+P/4//j/+P/5//r/+v/7
//v//P/8//3//f/+////AAABAAEAAQACAAQABwAIAAgACQAKAAsADQAOAA0ADwAQABEA
EgAUABYAFwAZABsAHAAfACIAJAAmACgAKgAsAC4ALwAwADIAMwA0ADcAOQA6ADoAOAA5
ADkAOQA7ADsAOwA6ADcANwA2ADUANAAyADEAMAAvAC4ALAApACYAIgAfAB0AGQAWABMA
EAANAAoABwAEAAEA///+//z/+f/4//b/9P/1//X/8//y/+//7v/t/+z/7P/s/+z/7P/r
/+r/6v/q/+z/7P/s/+r/6v/q/+r/6v/q/+r/6v/p/+f/5//n/+b/6P/o/+j/6P/o/+j/
5//n/+n/6f/p/+n/6f/p/+n/6f/p/+n/6f/p/+z/7f/t/+3/7f/t/+3/7v/u/+//7//v
//H/8//z//P/9P/0//X/9f/z//P/8//1//X/9f/2//b/+P/4//j/+f/3//f/9//3//j/
+f/6//z/+//5//j/9//3//f/9//3//f/9//3//f/+f/4//j/+P/4//j/9//3//X/9f/1
//X/9//3//f/9//2//b/9v/2//b/9v/1//X/9f/2//b/9f/3//f/9//3//f/9//3//f/
9//3//f/9v/2//f/9//3//b/9v/2//b/9v/2//b/9v/2//b/9v/2//b/9v/2//b/9v/2
//b/9v/1//X/9f/1//f/9//3//j/9v/2//b/9v/4//f/9//3//X/9v/2//b/+P/4//j/
+P/4//j/+P/4//j/+P/4//j/+f/5//n/+v/6//r//P/9//7//////wAAAAAAAAAAAAAA
AAAA//8BAAEAAAD///7//v/+//3//f/9//////8BAAEAAQABAAEAAAD+//3//f/9//3/
+//6//r/+v/6//z//P/8//z//P/8//z/+v/4//b/9f/0//L/8v/y//L/9P/0//T/9P/y
//L/8v/y//X/9f/1//X/9f/z//T/9P/0//X/9v/9/wcAGQAzAFQAfwCwAOIAFwFFAWoB
gQGBAWwBSgEPAbkAZAAkAOv/xf/C/9P/3f/h/+n/7//z//X/9v/5//n/+f/5//n/9//3
//b/9v/2//b/9v/2//f/9//3//f/9//4//r/+v/6//r/+//7//v/+//7//v//P/8//z/
/f/9//3//f/9//3//f/+/////////wAAAAAAAAEA/////wAAAAACAAIAAgADAAMAAwAD
AAQABAAEAAQABQAGAAYABwAHAAgACAAJAAkACgALAAwADQANAA0ADgAQABEAEgASABMA
FAAVABcAGAAZABsAHAAdAB4AIAAiACMAJQAnACgAKwAsAC4AMAAyADIANAA2ADcAPAA+
AD8AQABBAEMARABEAEQARQBFAEUARQBFAEUARABBAEEAQAA/AD4APAA7ADoANwA2ADQA
MQAuACoAJwAlACEAHgAbABgAFQASAA8ADAAHAAUABAACAP///v/8//r/+f/5//f/9v/3
//b/9f/0//L/8v/y//L/8f/w//D/8P/u/+7/7v/s/+z/7P/s/+z/7v/u/+7/7f/r/+v/
6//q/+r/6v/q/+r/7P/s/+v/6//r/+v/6//r/+v/6//r/+v/6//r/+v/6//s/+3/7f/t
/+3/7f/t/+7/7v/v/+//7//v//H/8f/x//L/8v/z//P/8//z//P/9f/1//X/9v/2//b/
9v/2//f/9//3//f/9//3//f/9//4//b/9f/1//X/9f/1//X/9f/1//X/9f/1//X/9P/0
//T/9P/0//P/8//z//P/8//z//P/8//z//P/8v/y//L/8v/y//L/8f/x/+//8P/w/+//
8f/x//H/8f/x//H/8f/x/+//7//v/+7/7v/v/+//7//u/+7/7v/u/+7/7v/u/+7/7v/u
/+7/7v/u/+7/7v/u//D/8P/w//D/7f/t/+3/7f/t/+3/7f/u/+7/7v/u/+7/7P/r/+v/
6//t/+7/7v/u/+z/7P/s/+z/7P/s/+z/7v/u/+7/7v/u/+7/7//v/+//8P/w//D/8v/z
//T/9f/z//T/9P/0//T/9P/0//T/8//z//P/8v/v/+//8P/x//H/8f/x//P/9f/1//X/
9f/z//P/8v/w/+//7//v/+//7//u/+7/7v/u/+7/7v/u/+7/7v/u/+7/7P/s/+r/6f/m
/+b/5v/m/+j/6P/o/+j/6P/o/+j/6P/m/+f/5//n/+f/5//n/+b/5v/m/+f/6v/v//f/
BwAfADwAYwCQAL4A7wAdAUIBWQFdAUwBLAH9ALMAZgAmAPH/yf+8/8X/0f/X/93/4//n
/+n/6v/r/+v/6//r/+v/6f/p/+r/6v/q/+r/6v/q/+v/6//r/+v/6//s/+z/7P/s/+z/
7f/t/+3/7f/t/+3/7v/u/+z/7f/t/+3/7v/v//D/8f/x//H/8P/v//D/8P/w//H/8//z
//T/9P/0//T/9P/1//X/9f/1//b/9v/2//b/9//4//j/+f/5//j/+P/5//n/+v/7//z/
/f/9//3//v8AAP//AAAAAAEAAgADAAUABgAJAAsADAANAA4AEAASABMAEwAVABYAGQAa
ABwAHgAgACIAJAAmACcAKgAsAC0ALgAvADEAMgAyADQANQA1ADUAMwAzADMAMgAxADEA
MAAvAC4ALAArACoAJwAmACQAIQAeABoAFwAVABMAEAANAAoABQACAP///P/7//n/+P/2
//H/8P/u/+z/7f/t/+v/6v/n/+b/5f/k/+T/5P/k/+T/4//i/+L/4v/i/+L/4v/g/+D/
4P/g/+D/4P/g/+D/3//f/9//3//e/97/3v/e/97/3v/e/93/3f/f/9//3//f/9//3//f
/9//3//f/9//3//e/9//3//f/9//3//f/+D/4v/j/+P/4//h/+P/4//j/+L/4v/j/+P/
5f/l/+X/5//n/+f/6P/o/+b/5v/m/+f/5//n/+f/5//p/+n/6f/q/+j/5//n/+f/6f/p
/+n/6f/p/+n/6f/p/+f/5v/m/+b/6P/o/+f/5//n/+f/5//n/+X/5f/l/+X/5v/m/+b/
5v/k/+T/4//j/+P/5P/k/+P/4//j/+P/4//l/+X/5f/l/+P/4//j/+L/4v/j/+P/4//i
/+L/4v/i/+L/4v/i/+L/4v/i/+L/4v/i/+L/4v/i/+L/4v/i/+L/4f/h/+H/4f/h/+H/
4f/i/+L/4v/i/+L/4P/f/9//3//j/+L/4P/g/+D/4P/g/+L/4v/i/+L/4//j/+P/5P/k
/+T/5v/n/+b/5//n/+j/6v/q/+r/6v/o/+j/5//n/+f/5v/l/+X/5v/n/+f/5//n/+n/
6f/p/+f/5//n/+f/5v/k/+P/4//j/+P/4f/g/+D/4P/g/+D/4v/i/+L/4v/i/+L/4P/g
/97/3f/c/9z/2v/a/9r/2v/c/9z/3P/c/9z/3P/c/93/2//b/9v/2//d/9z/2v/a/9v/
3v/l//H/AwAZADYAXQCKALgA5QATATYBSQFFASwBCgHXAI8ARgAMAN3/u/+y/7//y//R
/9f/2//d/9//4P/h/+H/4f/h/+H/3//f/97/3v/e/97/3v/e/9//3//h/+H/4f/i/+L/
4v/i/+L/4//j/+P/4//h/+H/4v/i/+T/5f/l/+X/5f/l/+X/5f/k/+X/5f/l/+j/6P/o
/+n/6f/p/+r/6v/o/+j/6P/p/+n/6f/p/+r/6v/q/+r/6//u/+7/7//v//D/8P/x//H/
8P/x//L/8//1//X/9v/4//f/+P/4//n//P/9////AAD//wEAAgADAAQABgAIAAkACQAL
AAwADwASABQAFgAYABoAHAAeAB8AIgAkACUAJgAnACkAKgAqACoAKwArACsAKwArACsA
KgApACkAKAAnACYAJAAjACIAIQAgAB4AGwAWABIADwANAAsACAAFAAIA///8//n/9v/z
//H/8P/u/+v/6v/o/+b/5f/l/+P/4v/h/+D/3//e/97/3v/e/97/3//e/97/3v/c/9z/
3P/a/9z/3P/c/9z/3P/c/9z/2//b/9v/2//a/9r/2v/a/9r/2v/a/9n/2f/Z/9n/2f/Z
/9n/2f/Z/9n/2f/Z/9n/2f/c/93/3f/d/9v/2//b/9z/3P/d/93/3f/d/9//3//f/+L/
4v/j/+P/4f/h/+H/4//j/+P/5P/k/+T/5P/k/+X/5//n/+f/5//l/+X/5f/m/+b/5f/l
/+X/5//n/+f/5//l/+X/5f/l/+f/5v/m/+b/5P/k/+P/4//l/+X/5f/l/+P/4//j/+P/
5P/k/+T/5P/i/+L/4f/h/+P/5P/k/+P/4//j/+P/4//h/+H/4f/h/+P/4//j/+L/4v/j
/+P/4//i/+L/4v/i/+L/4v/i/+L/4v/i/+L/4v/k/+T/5P/k/+L/4v/i/+L/4f/h/+H/
4f/j/+P/5P/k/+T/5P/k/+L/4v/i/+L/5f/l/+X/5v/m/+b/6P/p/+z/7f/t/+7/7P/s
/+z/7P/s/+z/6//r/+v/6v/p/+n/6v/r/+v/6//r/+3/7f/t/+v/6//r/+v/7P/q/+n/
6f/n/+f/5f/k/+b/5v/m/+b/6P/o/+j/6P/m/+b/5P/k/+L/4f/g/+D/4v/i/+L/4v/i
/+L/4v/i/+D/4P/g/+H/4f/h/+H/4f/j/+L/4v/i/+P/5v/r//n/EQArAE4AeQCoANoA
CwE3AVYBYQFXAToBEAHNAHsAMgD6/8v/sf+4/8f/zf/T/93/4f/j/+X/5v/p/+v/6f/p
/+n/5//n/+b/5v/m/+b/5v/m/+f/5//n/+f/5//o/+r/6v/q/+r/6f/p/+n/6f/p/+n/
6v/q/+z/7f/t/+3/7f/t/+3/7f/u/+//7//v//D/8P/w//H/8f/x//L/8v/y//L/8v/z
//P/8//z//T/9P/0//T/9f/2//b/9//3//r/+v/7//v/+v/7//z//f/9//3//v8AAAEA
AgACAAMABgAHAAkACgALAA0ADgAPABIAFAAWABcAGQAbABwAHwAeACAAIgAkACgAKgAs
AC0AMAAyADMANAA1ADcAOAA4ADoAOwA7ADsAOQA5ADkAOAA3ADcANgA1ADQAMgAxADAA
KwAqACgAJQAiAB4AGwAZABQAEAAMAAgABwAEAAEA/v/7//n/+P/2//P/8v/w/+7/7//v
/+3/7P/r/+r/6f/o/+b/5v/m/+b/5//m/+b/5v/m/+b/5v/k/+T/5P/k/+T/4v/i/+L/
4f/j/+P/4//i/+L/4v/i/+L/4v/i/+H/4f/f/9//3//f/+H/4f/h/+H/4f/h/+H/4f/i
/+P/4//j/+P/4//j/+T/5v/n/+f/5//n/+n/6f/p/+r/6v/r/+v/6//r/+v/7f/t/+3/
7v/u/+7/7v/u/+//7f/t/+3/7f/v/+//7//w//D/7//v/+//7f/t/+3/7f/v/+//7//v
/+3/7P/s/+z/7P/s/+v/6//t/+3/7f/t/+v/6//r/+v/7P/s/+z/7P/s/+z/6//r/+v/
7P/s/+v/6//r/+v/6//r/+v/6//r/+n/6f/p/+j/6P/p/+n/6f/o/+j/6P/o/+j/6P/o
/+j/6v/q/+r/6v/o/+j/6P/o/+b/5v/m/+b/5//n/+n/6P/o/+j/6P/o/+j/6P/o/+j/
6f/p/+n/6v/q/+r/7P/t/+z/7f/t/+7/8P/w//D/8P/u/+7/7f/t/+3/7P/r/+v/7P/t
/+3/7f/t/+//7//v/+3/7f/t/+3/7P/q/+n/6f/r/+v/6f/o/+j/6P/o/+j/6P/o/+j/
6P/o/+j/5v/m/+L/4f/g/+D/4P/g/+D/4P/g/+D/4P/g/+L/4v/i/+P/4f/h/+H/4f/h
/+D/3v/g/+P/5v/r//f/DQAnAEoAdQCmANgACwE3AVoBbQFnAU4BJgHlAJEARAAEAM//
sf+y/8P/zf/T/9n/3//h/+P/5P/l/+f/5f/l/+X/4//j/+L/4v/i/+L/5P/k/+X/5f/l
/+X/5f/m/+T/5P/k/+T/5f/l/+X/5f/l/+X/5v/m/+b/5//n/+f/6f/p/+n/6f/o/+n/
6f/p/+r/6v/q/+v/6f/p/+r/6v/s/+z/7P/t/+3/7f/t/+7/7v/u/+7/7//w//D/8f/x
//L/8v/z//P/9P/1//b/9//1//X/9v/4//n/+v/6//v//P/9////AAADAAUABgAHAAYA
CAAKAAsADQAPABAAEwAUABYAGAAaAB4AIAAiACMAJgAoACkAKgArAC0ALgAuAC4ALwAv
AC8ALQAtAC0ALAArACsAKgApACgAJgAlACQAHwAeABwAGQAWABIADwANAAcABAABAP7/
+f/2//P/8P/t/+v/6v/o/+f/5v/k/+L/3//f/93/3P/d/9z/2//a/9j/2P/Y/9j/1//W
/9b/1v/W/9b/1v/U/9T/1P/U/9T/1P/U/9T/0//T/9P/0//S/9L/0v/S/9L/0v/S/9H/
0f/R/w==
         </WaveFormData>
      </LeadData>
      <LeadData>
         <LeadByteCountTotal>10000</LeadByteCountTotal>
         <LeadTimeOffset>0</LeadTimeOffset>
         <LeadSampleCountTotal>5000</LeadSampleCountTotal>
         <LeadAmplitudeUnitsPerBit>4.88</LeadAmplitudeUnitsPerBit>
         <LeadAmplitudeUnits>��V</LeadAmplitudeUnits>
         <LeadHighLimit>2147483647</LeadHighLimit>
         <LeadLowLimit>268435456</LeadLowLimit>
         <LeadID>V5</LeadID>
         <LeadOffsetFirstSample>0</LeadOffsetFirstSample>
         <FirstSampleBaseline>0</FirstSampleBaseline>
         <LeadSampleSize>2</LeadSampleSize>
         <LeadOff>FALSE</LeadOff>
         <BaselineSway>FALSE</BaselineSway>
         <ExcessiveACNoise>FALSE</ExcessiveACNoise>
         <MuscleNoise>FALSE</MuscleNoise>
         <LeadDataCRC32>3216769354</LeadDataCRC32>
         <WaveFormData>
8v/y//L/8v/y//L/8v/y//L/8v/y//P/8f/x//P/9P/y//L/8v/y//L/8v/y//L/9P/1
//X/9f/2//f/+P/5//z//f/9//3/+//8//z//P/6//r/+v/6//j/9//3//f/8//y//L/
8v/y//L/8v/z//H/8f/w//D/8P/u/+3/7f/u/+z/6//r/+3/7f/u/+7/7P/s/+v/6//r
/+z/7P/s/+z/7P/s/+z/7P/q/+v/6v/q/+v/8v/+/xAAJgBFAGkAkQC/AO0AEgEvATsB
OAErAQgB0QCXAGIAOAAVAAQAAgAAAPv/+v/4//j/9v/2//X/9v/z//D/7//u/+7/7//v
/+//7//t/+3/7f/t/+//7//w//D/8P/w//D/8P/w//D/8P/w//D/8f/x//H/8f/x//H/
8f/w//D/8P/w//L/8//z//P/8//0//T/9P/y//L/8//z//X/9f/2//b/9P/0//T/9P/2
//f/9//4//b/9v/2//f/9//3//f/+P/5//n/+f/6//r/+v/7//3//f/+//////8AAAEA
AQADAAQABQAGAAcACAAIAAoACwAMAA0ADwAQABIAFAAVABgAGAAaABwAHgAhACMAJAAl
ACYAJwApACoAKwAsACwALAAsACwALQAtAC0ALQAsACwALQAsACsAKgApACYAJAAiAB4A
HAAZABcAEgAPAAwACQAIAAUABAABAP///f/7//n/+P/2//T/9P/x//D/7//u/+3/7P/r
/+r/6v/q/+r/6f/r/+v/6//r/+n/6P/o/+f/5//n/+f/5//p/+n/6P/o/+j/6P/n/+f/
5f/l/+X/5f/m/+b/5v/m/+b/5v/m/+b/5P/k/+T/5P/k/+T/5P/k/+X/5f/l/+X/5f/m
/+b/5v/m/+f/5//o/+j/6P/p/+n/5//o/+j/6f/p/+n/6f/q/+z/7P/t/+3/7f/t/+7/
7v/u/+7/7v/v/+//7//v/+//7//v/+//7//t/+3/7f/t/+3/7P/s/+z/7P/s/+z/7P/u
/+7/7f/t/+3/7f/t/+3/7f/t/+3/7f/u/+7/7v/u/+3/7P/r/+r/7P/s/+z/7P/s/+z/
7P/s/+z/7P/s/+z/7P/s/+v/6//r/+z/7P/r/+n/6f/p/+n/6f/p/+n/6f/r/+r/6v/q
/+r/6v/q/+r/6v/q/+r/6v/q/+r/6v/q/+j/6P/o/+j/6P/o/+j/6P/o/+j/6P/o/+j/
6P/p/+n/6f/p/+r/6P/o/+j/6P/o/+j/6P/o/+j/6P/o/+j/6P/o/+j/6P/o/+j/6P/o
/+j/6P/o/+j/6P/o/+j/6P/o/+j/6f/p/+j/6f/p/+j/6P/o/+j/6P/q/+r/6v/q/+3/
7f/t/+3/7//v/+//8P/z//P/8//z//L/8v/y//L/8v/y//L/8P/v/+//7//t/+r/6v/q
/+r/6v/q/+v/6//p/+j/6P/o/+j/5//n/+b/5v/l/+X/5f/l/+b/5v/m/+b/5f/l/+X/
5v/m/+b/5v/k/+T/5v/o/+b/4//i/+T/5f/o//L/AgAYADMAUQB7AKcA0wD6ABkBKwEq
ASEBBgHXAJ0AagA+ABkAAgD8//r/9f/y//L/8P/w//D/7//u/+3/7P/r/+r/6v/p/+n/
6f/p/+n/6f/p/+n/5//n/+j/6P/q/+r/6v/q/+r/6v/q/+r/6v/r/+v/6//r/+v/6//r
/+z/7P/s/+z/7P/t/+3/7f/t/+7/7v/u/+7/7v/v/+//7//v//D/8P/w//D/8P/w//L/
8//z//T/8v/y//L/8//z//P/8//0//f/9//3//j/9v/2//f/+f/5//r/+//7//7/////
/wEAAgADAAQABQAGAAYACAAJAAoACwANAA4ADgAQABEAFAAWABgAGgAcAB8AIQAiACMA
JAAlACcAKAApACoAKgAqACoAKgArACsAKwArACoAKgArACoAKQAoACcAJAAiACAAHgAc
ABkAFwAUABEADgALAAgABQAEAAEA///9//v/+f/2//T/8v/y//H/8P/v/+7/7f/s/+v/
6v/q/+r/6v/p/+n/6f/p/+n/6//q/+r/6f/n/+f/5//n/+f/5//m/+b/6P/o/+f/5//n
/+f/5//n/+T/5P/k/+T/5P/k/+T/5P/m/+b/5v/m/+j/6P/o/+j/6P/n/+b/5f/l/+b/
5v/m/+j/6f/p/+r/6v/q/+v/6//r/+z/7P/t/+3/7f/t/+7/7v/u/+//7//v/+//8P/w
//D/8P/w//H/8f/x//H/8f/x//H/8f/x//P/8//z//P/8f/w//D/8P/y//L/8v/y//D/
8P/v/+//8f/x//H/8f/x//H/8f/x//D/8P/w//D/8P/w//D/8P/w//D/8P/w//D/8P/w
//D/7v/u/+7/7v/w//D/7//v/+//8P/w/+//7//v/+//7//v/+//7//v/+//7v/u/+7/
8P/w//D/8P/w//D/8P/w//D/8P/w//D/8P/w//D/8P/w//D/8P/w//D/8P/w//D/8P/w
//H/8f/x//H/8P/w//D/8P/w//D/8P/w//D/8P/w//D/8P/y//L/8v/y//T/9P/0//T/
8v/y//L/8v/y//L/8v/y//L/8v/y//L/8v/y//P/8//z//X/9v/2//f/+P/5//r/+v/6
//r/+v/7//v/+//7//v/+//7//z////////////+//7//v/+//7//v/+//z/+f/5//n/
9//4//j/+P/4//j/+P/5//n/+f/4//j/+P/2//X/9f/0//T/8//z//P/8//0//T/9P/0
//P/8//z//T/9P/0//T/9v/2//b/9v/2//X/8v/w//H/9v8EABQAKgBJAG0AmQDFAPMA
HgFBAU8BTgFBARwB4QCdAGQANAANAAAAAgACAP//AAAAAAAAAAAAAAEAAgABAAAA///+
//7//f/9//3//f/9//3//f/9//3//f/+//7//v/+//7//v/+//7//v/+//7/////////
//////////8CAAIAAgACAAIAAwADAAMAAwAEAAQABAAEAAQABQAFAAUABQAGAAYACAAI
AAgACAAIAAkACQAKAAoACgAKAAsACwALAAsADAANAA0ADQAOABAAEAARABMAEQASABMA
EwAUABUAFQAXABgAGQAaABsAHAAcAB4AHwAiACMAJQAmACYAKAApACwALgAwADIANAA1
ADcAOAA5ADwAPQA/AEAAPwBAAEAAQABAAEAAQQBBAEEAQQBAAEAAPwA+AD0APAA9ADoA
OAA2ADIAMAAtACsAJgAjACAAHQAaABcAFgATAA8ADQALAAkACAAGAAQABAADAAIAAQAA
AP///v/9//z//P/8//z/+//5//n/+f/5//n/+P/4//f/+f/5//n/+f/3//f/9v/2//T/
9P/z//P/9f/1//X/9f/y//L/8v/y//L/8v/y//L/9P/0//T/9P/0//T/9P/0//P/8//z
//P/8//0//T/9P/2//f/9//4//j/+P/5//n/+f/6//r/+//5//n/+f/6//z//P/9//3/
/////wAAAAD+//7//v////3//f/9//3////////////9//3//f/9//3//P/8//z//P/8
//z//P/+//7//f/9//v/+//7//v/+//7//v/+//6//r/+v/6//r/+v/6//r//P/8//z/
/P/6//r/+v/6//r/+v/6//r/+v/6//n/+f/5//r/+v/5//n/+f/5//n/+f/5//n/+f/3
//b/9v/2//b/9v/2//b/9v/2//b/9v/2//b/9v/2//b/9v/2//b/9v/2//b/9v/2//b/
9v/2//T/9P/1//X/9//1//T/9P/0//T/9P/2//b/9v/2//T/9P/0//T/9v/2//b/9v/2
//b/9v/3//f/9//5//r/+v/6//r/+v/6//r/+v/6//j/+f/5//n/+f/5//n/+f/6//v/
+//7//3//v/+//7//P/8//z//P/6//n/+f/5//f/9v/2//b/9v/2//b/9//3//f/9v/2
//b/9P/z//P/8v/w/+//7//x//H/8v/y//D/8P/v/+//7//w//D/8P/w//D/8P/w//D/
7v/t/+z/7P/v//j/CAAaADYAWQCBAK0A2QADASgBPwFFATwBIwH0ALcAfQBMACIABwAA
AAIA/v/7//r//P/8//r/+v/5//j/9//2//X/9P/0//P/8//z//P/8//z//P/8//z//P/
9P/0//T/9P/0//T/9P/0//T/9P/0//X/9f/1//X/9f/1//X/9v/2//b/9v/2//f/9//3
//f/+P/4//j/+P/4//n/+f/5//n/+v/6//r/+v/6//r/+v/7//v//P/8//z//P/9//3/
/f/9//7/////////AAAAAAAAAQADAAUABgAHAAcABgAHAAcACQAIAAkACgALAA4ADgAQ
ABEAEgATABUAFgAaABwAHQAgACAAIgAkACYAJQAnACgAKQAsAC0ALwAwAC8AMAAwADAA
MgAyADMAMwAxADEAMAAwADEAMAAvAC4AKwAoACYAJAAgAB4AGwAZABYAEwAQAA0ACgAH
AAYAAwABAP///f/7//r/+P/2//b/9f/0//P/8v/x//D/7//u/+7/7v/u/+3/7f/t/+3/
7f/t/+z/7P/r/+v/6//r/+v/6//r/+r/6v/q/+r/6f/p/+n/6f/p/+n/6P/o/+j/6P/o
/+j/6P/o/+j/6P/o/+j/6v/q/+r/6v/r/+v/6//r/+n/6v/q/+r/6v/r/+v/7P/s/+z/
7f/t/+//8P/w//H/7//v/+//8P/y//L/8//z//P/8//0//T/8v/y//L/8//z//P/8//z
//P/8//z//P/8//z//P/8//z//L/8v/y//D/8P/w//D/8P/w/+//7//v/+//7//v//H/
8f/x//H/8P/w//D/8P/w//D/8P/w/+7/7v/u/+7/8P/w//D/8P/w//D/8P/w/+7/7v/t
/+3/7//w//D/7//t/+3/7f/t/+//7//v/+//7//u/+7/7v/u/+7/7v/u/+7/7v/u/+7/
7P/s/+z/7P/s/+z/7P/s/+z/7P/s/+z/7P/s/+z/7P/s/+z/7f/t/+3/7f/s/+z/7P/s
/+z/7P/s/+z/7P/s/+z/7P/s/+z/7P/s/+z/7P/s/+z/7P/t/+3/7f/v//L/8v/y//L/
8v/y//L/8v/w//D/8f/x/+//7//v/+//7//w//H/8f/z//P/9P/0//T/9P/0//T/9P/y
//H/8f/x/+//7v/u/+7/7v/u/+7/7//v/+//7v/u/+7/7P/r/+v/6v/o/+f/5//n/+f/
6P/o/+j/6P/n/+f/5//o/+j/5v/m/+b/5v/o/+b/5v/l/+T/5P/l/+j/8v8CABQALwBR
AHkApQDTAPwAGwEtASwBJQEMAdsAnwBsAD4AGQAEAP7//P/5//T/8v/y//L/8v/z//D/
7f/s/+v/6v/q/+n/6f/p/+n/6f/p/+n/6f/p/+n/6v/q/+r/6v/q/+r/6v/q/+r/6v/o
/+n/6f/p/+n/6f/p/+n/6v/q/+r/6v/q/+v/6//r/+v/7P/s/+z/7v/u/+//7//t/+3/
7v/u/+7/7v/u/+7/7v/v/+//8P/w//D/8P/x//H/8f/x//L/8//z//P/9P/2//b/9//5
//f/+P/5//n/+v/7//v//f/+////AAABAAIAAgAEAAUABgAHAAkACgAKAAwADQAQABAA
EgAUABYAGQAbABwAHQAeAB8AIQAiACMAJAAkACQAJAAkACUAJQAjACMAIgAiACMAIgAh
ACAAHwAcABoAGAAWABQAEQAPAAwACQAGAAMAAgD///7/+//3//X/8//x//D/7v/s/+z/
6//q/+n/6P/n/+b/5f/k/+T/5P/k/+P/4f/h/+H/4f/j/+L/4v/h/+H/4f/h/+H/3//f
/97/3v/g/+D/3//f/9//3//f/9//3v/e/97/3v/e/97/3v/e/9z/3P/c/9z/3v/e/97/
3v/f/9//3//f/9//4P/g/+D/4P/h/+H/4v/i/+L/4//j/+P/5P/k/+X/5f/l/+X/5v/m
/+b/5//n/+f/5//o/+j/6P/o/+j/6f/n/+f/5//n/+n/6f/p/+n/6f/p/+n/6f/p/+j/
6P/o/+j/6P/o/+j/6P/o/+f/5//n/+f/5//n/+f/5//n/+f/5v/m/+b/5v/m/+b/5v/m
/+b/5v/m/+b/5v/m/+b/5v/m/+b/5v/m/+b/5v/l/+X/5f/m/+b/5f/l/+X/5f/l/+X/
5f/l/+X/5f/k/+T/5P/k/+T/5P/k/+T/5P/k/+T/5v/m/+b/5v/k/+T/5P/k/+T/5P/k
/+T/5P/k/+T/5P/k/+T/5f/l/+P/4//k/+b/5v/m/+b/5v/m/+b/5v/k/+T/5P/k/+b/
5v/m/+b/6P/o/+n/6f/p/+v/7P/s/+z/7P/s/+z/7P/s/+z/7P/r/+v/6//r/+3/7f/t
/+7/7//v/+//7//w//D/8P/w//D/8P/w/+7/7f/t/+3/6//q/+r/6v/q/+r/6v/r/+v/
6//q/+r/6v/o/+f/5//m/+b/5f/l/+X/4//k/+T/5P/m/+X/5f/l/+T/5P/k/+T/5v/o
/+b/5v/k/+P/4v/k/+f/7P/4/woAIgBBAGcAkwC/AOkAEAEpATMBLgEbAfIAtwB9AEwA
IgABAPb/9v/2//P/9P/y//L/8v/y//H/8P/v/+7/7f/s/+z/6//r/+v/6//r/+v/6//r
/+v/6//s/+z/7P/s/+z/7P/s/+z/7P/s/+7/7//v/+//7//v/+//7//w//D/8P/w//D/
8f/x//H/8f/y//L/8v/y//L/8//z//P/8//0//T/9v/2//b/9v/2//f/9//4//b/9v/2
//f/+f/5//n/+v/7//v/+//8//7//v///wEAAQACAAMAAwAEAAUABQAHAAYABwAIAAkA
DAAMAA4ADwAQABEAEwAUABYAGAAZABwAHgAgACIAJAAlACcAKAApACoAKwAtAC4ALwAw
ADAAMAAwADAAMQAxAC8ALwAuAC4ALQAsACsAKgArACgAJgAkACAAHgAbABkAFgATABAA
DQAKAAcABgADAAMAAQD///3//P/6//j/+P/5//j/9//2//X/9P/z//L/8P/w//D/7//x
//H/8f/x//H/8P/w/+//7//v/+//7//t/+3/7P/s/+7/7v/t/+3/7f/t/+3/7f/s/+z/
7P/s/+7/7v/u/+7/7v/u/+7/7v/w//D/8P/w//H/8f/x//H/8//0//T/9P/0//X/9f/2
//j/+P/5//n/9//4//j/+f/5//n/+f/6//z//P/9//3//f/9//7//v/+//7//v//////
/////////f/9//3//f/9//3//f/9/////v/+//7//v/+//7//v/+//7//f/9//v/+//7
//v//f/9//3//f/8//z//P/8//z//P/8//z//v/+//7//v/8//z//P/8//7//v/+//7/
/P/8//v/+//9//7//v/9//v/+//7//v//f/9//3//f/9//z//P/8//7//v/+//7//P/8
//z//P/+//7//v/+//7//v/+//7//v/+//7//v/+//7//v/+//7//v////////////7/
AAAAAAAAAAD+//7//v/+//7//v/+//7/AAABAAEAAQADAAQABAAEAAQABAAEAAQABAAE
AAQABQADAAMAAwADAAMAAwAEAAUABQAFAAUABgAIAAgACAAIAAgACAAGAAUABQAFAAMA
AgAEAAQABAAEAAQABQAFAAUABAAEAAQAAgD//////v/8//v/+//7//v/+v/6//r/+v/7
//v/+//8//z//P/8//z/+v/6//r/+v/5//j/9v/5//z/CAAaADAATwB1AJ8AzQD5ACIB
QQFRAVABQwEeAd8AnQBmADgAFQAGAAgACAAFAAQABAAGAAQABAADAAIAAQAAAP///v/+
//3//f/9//3//f/9//3//f/9//3//v/+//7//v/+//7//v/+//7//v/+////////////
////////AAAAAAAAAAAAAAEAAQABAAEAAgACAAIAAgACAAMAAwADAAMABAAEAAQABAAE
AAQAAgADAAMABAAGAAYABgAHAAcABwAHAAgACQAJAAkACgAKAAoACwANAA0ADgAPAA8A
EAARABEAEwASABMAFAAVABYAFgAYABkAGgAbAB0AHgAiACQAJQAoACgAKgAsAC4ALwAx
ADIAMwA0ADUANwA4ADcAOAA4ADgAOAA4ADkAOQA5ADkAOAA4ADcANgA1ADQAMwAwAC4A
LAAoACYAIwAhABwAGQAWABMAEgAPAA4ACwAJAAcABQADAAIAAAD+//7/+//6//n/+P/5
//j/9//2//X/9P/z//H/8//z//P/8//z//L/8v/x//H/8f/x//H/7//v/+7/7v/u/+7/
7f/t/+3/7f/t/+3/7v/u/+7/7v/s/+z/7P/s/+z/7P/s/+z/7v/u/+7/7v/v/+//7//v
/+//8P/w//D/8P/x//H/8v/y//L/8//z//P/9P/0//X/9f/1//X/9v/2//b/9//3//f/
9//4//j/+P/4//j/+f/3//f/9//3//f/9//3//f/9//3//f/9//3//b/9v/2//b/9v/2
//b/9P/0//P/8//z//P/8//z//X/9f/1//X/9P/0//T/9P/0//T/9P/0//L/8v/y//L/
8v/y//L/8v/y//L/8v/y//L/8v/x//H/7//w//D/7//x//H/8f/x//H/8f/x//H/8f/w
//D/8P/w//D/8P/w//D/8P/w//D/7v/u/+7/7v/w//D/8P/w//D/8P/w//D/7v/u/+7/
7v/u/+7/7//v/+//7//w//D/8P/w//D/8P/w//D/8P/u/+7/7v/u//D/8P/x//H/8f/z
//T/9P/0//T/9P/0//T/9P/0//T/8//z//P/8//z//P/8//0//P/8//z//P/9v/2//b/
9v/2//b/9v/0//P/8//z//H/8P/w//D/8P/w//D/8f/x//H/8P/w//D/8P/v/+//7v/q
/+n/6f/p/+n/6v/q/+r/6v/p/+n/6f/o/+j/6P/o/+r/6v/o/+j/6P/n/+b/5v/n/+r/
9P8CABYAMQBTAHkApQDTAPoAGwEvATIBKwEQAeEApQBwAEIAGwAEAP7//P/5//b/9v/2
//T/8v/x//D/7//w/+//7v/u/+v/6//r/+v/6//r/+v/6//r/+v/7P/s/+z/7P/s/+z/
7P/s/+z/7P/s/+3/7f/t/+3/7f/t/+3/7v/u/+7/7v/u/+//7//v/+//8P/w//D/8P/w
//H/8f/x//H/8v/y//L/8v/y//L/8v/z//P/9P/y//L/8v/z//X/9f/1//b/9//3//f/
+P/4//j/+f/7//n/+v/7//v/+v/7//v//f/+////AAABAAQABAAGAAcABgAHAAkACgAM
AA4ADwASABIAFAAWABgAGwAdAB4AHwAeAB8AIQAiACMAJAAkACQAJgAmACcAJwAlACUA
JAAkACMAIgAhACAAHwAcABoAGAAWABQAEQAPAA4ACwAIAAUAAAD9//z/+f/3//X/8//x
//D/7v/s/+z/6f/o/+f/5v/n/+b/5f/k/+T/5P/k/+P/4f/h/+H/4f/h/+D/4P/f/9//
3//f/9//4f/h/+D/4P/g/+D/3//f/93/3f/d/93/3P/c/9z/3P/e/97/3v/e/97/3v/e
/97/3P/c/9z/3P/f/9//3//f/9//4P/g/+D/4P/h/+H/4v/g/+D/4f/h/+H/4v/i/+P/
4//j/+P/5P/m/+b/5//n/+X/5f/m/+b/5v/m/+b/5//n/+f/5//n/+f/5//n/+f/5//n
/+f/5//n/+b/5v/m/+b/5v/m/+b/5v/m/+X/5f/l/+X/5f/l/+X/5f/l/+X/4v/i/+L/
4v/k/+T/5P/k/+L/4v/i/+L/4v/i/+L/4v/k/+T/5P/k/+L/4v/h/+H/4f/i/+L/4f/h
/+H/4f/h/+P/4//j/+P/4f/g/+D/4P/i/+L/4v/i/+D/4P/g/+D/4P/g/+D/4P/g/+D/
4P/g/+D/4P/g/+D/4P/g/+D/4P/i/+D/4P/g/+D/4P/g/+D/4P/g/+D/4P/g/+D/4P/j
/+P/4//l/+b/5v/m/+b/5v/m/+b/5v/k/+T/5f/l/+X/5f/l/+X/5f/m/+f/5//n/+f/
6P/o/+b/5v/m/+b/5v/k/+P/4//l/+P/4v/i/+L/4v/i/+L/4f/h/+H/4P/i/+L/4P/f
/9//3v/c/9v/2//b/9v/3P/c/9z/3P/b/9v/2//c/9z/3P/c/9z/3P/c/9z/3P/Z/9b/
1v/Z/97/6v/4/wwAKQBLAHMAnQDJAPIADwEfARwBEwH2AMUAiwBYAC4ACwD4//L/8P/r
/+r/6P/o/+j/5v/l/+T/4//i/+H/4P/g/9//3//f/9//3//f/9//3//f/9//4P/g/+D/
4P/g/+D/3v/e/97/3v/e/9//3//f/+H/4f/h/+H/4P/g/+D/4P/i/+P/4//j/+P/5P/k
/+T/5P/k/+X/5f/j/+P/5P/k/+b/5v/m/+b/5v/n/+f/6P/o/+j/6P/p/+n/6f/p/+r/
6//r/+v/7P/s/+z/7f/v/+//8P/x//H/8v/z//P/9f/2//f/+P/5//r/+v/8//3//v//
/wEAAgAEAAYABwAKAAwADgAQABIAEwAVABYAFwAYABkAGwAcAB0AHgAeAB4AHgAeAB8A
HwAfAB8AHgAeAB8AHgAdABwAGQAWABQAEgAOAAwACQAHAAQAAQD+//v/+P/1//T/8f/v
/+3/6//p/+j/5v/k/+T/4//i/+H/4P/g/+D/4P/g/97/3v/e/93/3f/d/93/3f/d/9z/
3P/b/9v/2//b/9v/2//b/9r/2v/a/9r/2f/Z/9v/2//b/9v/2v/a/9r/2v/a/9r/2v/a
/9r/2v/a/9r/2v/a/9r/2v/b/9v/2//b/9n/2v/a/9r/3P/d/93/3v/e/97/3//f/9//
4P/g/+H/4f/h/+H/4v/i/+L/4//j/+H/4f/i/+L/5P/k/+T/5f/j/+P/4//j/+P/4//j
/+P/5f/l/+X/5f/l/+T/5P/k/+T/5P/k/+T/5P/k/+P/4//l/+X/5f/l/+P/4//j/+P/
5P/k/+T/5P/i/+L/4v/i/+T/5P/k/+T/5P/k/+T/5P/i/+L/4v/i/+T/5P/j/+P/4//k
/+T/4//j/+P/4//j/+P/4//j/+P/4//i/+L/4v/k/+T/5P/k/+T/5P/k/+T/5P/k/+T/
5P/i/+L/5P/k/+T/5P/k/+T/5P/k/+T/5v/m/+b/5v/n/+f/5//p/+j/6P/o/+j/6v/q
/+r/6v/o/+j/6f/p/+n/6f/p/+n/6f/q/+v/6//t/+3/7v/u/+7/7v/u/+7/7v/s/+v/
6//r/+n/6P/o/+j/6P/o/+j/6//r/+v/6v/q/+r/6P/n/+X/5P/i/+H/4f/h/+H/4v/i
/+L/4v/h/+H/4f/i/+L/5P/k/+T/5P/k/+T/4v/f/+D/4P/h/+j/9v8IACAAQQBnAJMA
vwDrABIBLQE1ASwBFwHuAK8AcwBEABoA+//y//T/8v/v/+7/7v/u/+7/7v/v/+7/7f/s
/+v/6v/q/+n/6f/p/+n/5//n/+f/5//p/+n/6v/q/+j/6P/o/+j/6P/o/+j/6P/q/+v/
6//r/+v/6//r/+v/7v/u/+7/7v/u/+//7//v/+7/7v/t/+z/7v/u/+//7//v/+//8P/w
//D/8P/w//D/8P/x//H/8v/0//T/9P/1//X/9f/1//b/9//3//f/+P/6//r/+//9//3/
/v//////AAABAAEAAwAEAAUABgAHAAoACgAMAA0ADgAPABEAEgAUABYAFwAaABwAHgAg
ACIAIwAlACYAJwAoACkAKwAsAC0ALgAuAC4ALgAuAC8ALwAtAC0ALAAsACsAKgApACgA
JwAkACIAIAAcABoAFwAVABAADQAKAAcABAABAAAA/f/7//n/9//1//T/8v/w//D/8f/w
/+//7v/t/+z/6//q/+r/6v/q/+n/6f/p/+n/6f/r/+r/6v/p/+f/5//n/+f/5//n/+b/
5v/o/+j/5//n/+X/5f/l/+X/5P/k/+T/5P/k/+T/5P/k/+T/5P/k/+T/5v/m/+b/5v/n
/+f/5//n/+f/6P/o/+j/6P/p/+n/6v/q/+r/6//r/+3/7v/u/+//7//v/+//8P/u/+7/
7//v/+//7//w//D/8P/w//D/8f/x//H/8f/x//H/8f/x//H/8f/x//H/8f/x//D/8P/w
//D/8P/w//D/7v/u/+3/7f/v/+//7//v/+3/7f/t/+3/7v/u/+7/7v/u/+7/7v/u/+7/
7v/u/+7/7P/s/+z/7P/s/+z/7P/s/+z/7P/r/+v/6//s/+z/6//r/+v/6//r/+v/6//r
/+v/7f/s/+z/7P/q/+r/6v/q/+r/6v/q/+r/6v/q/+j/6P/q/+r/6v/q/+r/6v/q/+r/
6v/q/+r/6v/r/+v/6//t/+7/7v/u/+7/8P/w//D/8P/u/+7/7//v/+3/7f/t/+3/7f/u
/+//7//x//H/8v/y//D/8P/w//D/8P/u/+3/7f/t/+v/6v/q/+r/6v/q/+r/6//r/+v/
6v/q/+r/6P/n/+X/5P/i/+H/4f/h/+H/4v/i/+L/4v/h/+P/4//k/+T/4v/i/+L/4v/i
/+D/4P/f/97/3v/f/+T/8v8CABoAOwBhAIsAuQDlAAwBKwE1ATIBIQH4ALsAfwBKAB4A
/f/w//L/8P/t/+z/7P/q/+r/6v/p/+j/5//m/+X/5P/k/+P/4//j/+P/4//j/+P/4//h
/+H/4v/i/+L/4v/i/+L/5P/k/+T/5P/i/+P/4//j/+P/4//j/+P/5P/k/+T/5P/i/+P/
4//j/+X/5v/m/+b/5v/m/+f/5//l/+X/5v/m/+b/5v/m/+b/5v/n/+f/6P/o/+j/6P/p
/+v/6//r/+z/7f/t/+3/7v/s/+z/7f/v/+3/7v/v/+//8P/x//H/8//0//X/9v/3//r/
+v/8//3//P/9////AAAEAAYABwAKAAoADAAOABAAEwAVABYAFwAYABkAGwAcABsAHAAc
ABwAHAAcAB0AHQAdAB0AHAAcABsAGgAZABgAFQASABAADgAIAAYAAwABAPz/+f/2//P/
8P/t/+z/6f/n/+X/4//h/+D/3v/c/9z/2//a/9n/2P/X/9b/1f/U/9T/1P/U/9P/0//T
/9P/0//T/9L/0v/R/9H/0f/R/9H/0f/R/9D/0P/O/87/zf/N/83/zf/N/83/zP/M/8z/
zP/M/w==
         </WaveFormData>
      </LeadData>
      <LeadData>
         <LeadByteCountTotal>10000</LeadByteCountTotal>
         <LeadTimeOffset>0</LeadTimeOffset>
         <LeadSampleCountTotal>5000</LeadSampleCountTotal>
         <LeadAmplitudeUnitsPerBit>4.88</LeadAmplitudeUnitsPerBit>
         <LeadAmplitudeUnits>��V</LeadAmplitudeUnits>
         <LeadHighLimit>2147483647</LeadHighLimit>
         <LeadLowLimit>268435456</LeadLowLimit>
         <LeadID>V6</LeadID>
         <LeadOffsetFirstSample>0</LeadOffsetFirstSample>
         <FirstSampleBaseline>0</FirstSampleBaseline>
         <LeadSampleSize>2</LeadSampleSize>
         <LeadOff>FALSE</LeadOff>
         <BaselineSway>FALSE</BaselineSway>
         <ExcessiveACNoise>FALSE</ExcessiveACNoise>
         <MuscleNoise>FALSE</MuscleNoise>
         <LeadDataCRC32>3042451482</LeadDataCRC32>
         <WaveFormData>
8v/y//L/8v/y//L/8v/z//P/8v/y//P/8v/x//L/8f/z//P/8//0//L/8v/y//L/9P/0
//X/9f/3//f/9//3//j/+v/7//3//f/8//z/+//7//r/+f/5//f/9v/1//T/9P/z//L/
8v/y//L/8v/z//P/8v/y//L/8v/w//D/7//w/+//7v/u//D/8P/w//H/7//u/+7/7v/u
/+7/7//v/+//7//v/+7/7v/t/+3/7v/s/+v/7//3/wEAEAAiADoAVQB3AJkAtwDRANwA
4QDfANIAtgCVAHMAVAA3ACMAGQASAAsABQABAAAA/v/7//v/+//4//b/9f/0//P/8//y
//H/8f/x//H/8P/w//D/8P/w//D/8f/x//H/8f/x//H/8v/y//L/8v/z//P/8f/y//L/
8v/y//L/8v/y//P/8//z//P/9f/1//X/9f/z//P/8//0//T/9P/0//T/9v/2//b/9v/0
//T/9f/2//b/9v/2//b/9//3//j/+P/6//r/+//8//z//P/8//3/+//7//z//f//////
AAAAAP//AQACAAMAAwAEAAUABgAGAAcACQAKAA0ADgAPABAAEAASABQAFQAWABgAGQAa
AB0AHgAfACAAIAAhACEAIQAgACEAIQAhACEAIQAiACIAIgAgAB8AHgAfAB0AGwAZABcA
FQATABEADQALAAkACAAGAAMAAQAAAP7//P/7//v/9//3//b/9f/0//P/8f/w//D/8P/w
/+//7//v/+//7v/u/+7/7//v/+7/7f/t/+3/7P/s/+z/7f/t/+3/7P/s/+7/7v/u/+7/
7P/s/+z/7P/r/+v/6//r/+v/6//r/+v/6//r/+v/6//r/+z/7P/s/+z/7P/s/+z/7P/t
/+3/7f/u/+7/7v/u/+3/7f/t/+3/7//w//D/8P/x//H/8f/y//P/8//z//P/8v/y//P/
8//z//P/8//z//P/8//z//P/8//z//P/8//z//P/8//z//P/8//z//P/8//z//P/8//z
//P/8//z//P/8//z//L/8v/y//L/8f/z//P/8//z//H/8f/w//D/8P/w//H/8f/x//H/
8f/x//H/8f/x//H/8f/x//H/8f/x//H/8f/x//H/8f/w//D/8P/w//D/8P/y//L/8v/y
//D/8P/w//D/8P/w//D/8P/w/+//7//v/+//7//v/+//7//w//D/8P/w//D/8P/w//D/
8P/w//D/8P/w//L/8P/w//D/8P/w//D/8P/w/+7/7v/u/+7/7v/u/+7/7v/u/+7/7v/u
//D/8P/w//D/7v/u/+//7//u/+7/7//v/+3/7//v/+//7//v//D/8P/w//D/8P/w//L/
8//z//P/9f/1//X/9f/4//j/+f/6//j/+f/5//n/+P/3//f/9//0//P/8v/y//H/8P/w
//D/8P/w//H/8f/w//D/8P/w/+7/7v/t/+z/7f/s/+z/7P/s/+z/7f/t/+z/7P/s/+z/
7P/t/+3/7f/t/+3/7v/u/+3/6//q/+r/6//t//H/+/8KABoALABJAGkAhwCnAMMA1ADZ
ANcAzgC6AJsAewBeAD8AJwAZABIACQADAP///P/6//n/+f/3//b/9P/z//L/8f/x//D/
7//v/+//7//u/+7/7v/u/+7/7v/v/+//7//v/+//7//w//D/8P/w//H/8f/v//D/8P/w
//D/8P/w//D/8f/x//H/8f/x//H/8f/x//H/8f/x//L/8v/y//L/8v/y//L/8v/y//T/
9P/1//b/9P/0//T/9P/1//X/9v/2//j/+P/5//r/+P/4//j/+f/5//n/+v/7//3//f/+
//7//f///wAAAQABAAIAAwAEAAQABQAHAAgACwAMAA0ADgAOABAAEgATABQAFgAXABgA
GQAaABsAHAAeAB8AHwAfACAAIQAhACEAHwAfACAAIAAiACAAHwAeAB8AHQAbABkAFwAV
ABMAEQAPAA0ACwAKAAYAAwABAAAAAAD+//3//f/6//n/9//1//b/9f/z//L/8v/y//L/
8f/x//H/8f/w//D/8P/x//H/8P/v/+//7//u/+7/7v/v/+3/7f/s/+z/7v/u/+7/7v/u
/+7/7v/u/+3/7f/t/+3/6//r/+v/6//r/+v/6//r/+v/7P/s/+z/6v/q/+r/6v/q/+v/
6//r/+z/7P/s/+z/7//v/+//7//v//D/8P/w/+//7//v//D/8//z//P/8//y//L/8//z
//P/8//z//P/8//z//P/8//z//P/8//z//X/9f/1//X/8//z//P/8//1//X/9f/1//X/
9f/1//X/9f/1//X/9P/0//T/9P/z//H/8f/x//H/8//z//L/8v/y//L/8//z//P/8//z
//P/8//z//P/8//z//P/8//z//X/9f/1//X/8//z//L/8v/y//L/8v/y//L/8v/y//L/
8P/w//D/8P/y//L/8v/y//L/8f/x//H/8f/x//H/8f/x//L/8v/y//L/8v/y//L/9P/0
//T/9P/0//T/9P/0//T/9P/0//T/9P/0//T/9P/0//T/9P/0//T/9P/0//T/9P/0//T/
9P/0//T/9P/2//b/9v/2//b/9v/3//f/9v/2//f/9//5//v/+//7//3//f/+//7//v/+
//7//v8AAAEAAQABAAEAAQABAAEAAgACAAMABAACAAMAAwADAAQAAwADAAMAAAD///7/
/v////7//v/+//7//v///////v/+//7//v/9//7//v/+/////v/+//7//P/8//3//f/+
//7//v/+/wAAAQABAAEAAQABAAAAAAD//////P/6//v///8HABMAIAAyAEoAZwCHAKcA
yQDlAPQA+QD3AOYAxgChAH0AWAA5ACkAIwAgABsAFwAVABIAEgARABEAEQAQAA4ADQAM
AAsACwAKAAkACQAJAAkACAAIAAoACgAKAAoADQANAA0ADQANAA0ADgAOAA4ADgAPAA8A
DwAQABAAEAASABIAEgASABEAEQARABEAEwATABMAEwATABMAEwAUABQAFAAUABQAFAAU
ABQAFAAUABQAFQAWABgAGAAYABgAFwAXABgAGAAYABgAGQAaABwAHAAcAB0AGwAbABwA
HQAdAB0AHgAeAB0AHwAgACEAIQAiACMAJAAkACUAJwAoACkAKgArACwALAAuADAAMQA0
ADYANwA4ADkAOgA7ADwAPAA9AD0APQA8AD0APQA9ADsAOwA8ADwAPgA8ADsAOgA3ADUA
MwAxAC8ALQArACkAJQAjACEAIAAeABsAGQAYABQAEgARABEADQANAAwACwAKAAkABwAG
AAYABgAGAAUABQAFAAUABAACAAIAAwADAAAA/////////v/+//7////9//3//P/8//r/
+v/6//r/+P/4//j/+P/3//f/9//3//f/9//3//f/9f/1//X/9f/1//b/9v/2//b/9v/2
//b/9v/3//f/9//4//j/+P/4//n/+f/5//n/9//4//j/+P/5//n/+f/6//v/+//7//v/
/P/8//3//f/7//v/+//7//n/+f/5//n/+f/5//n/+f/5//n/+f/5//n/+f/5//n/+f/5
//n/+f/5//n/+f/5//f/9//3//b/9v/2//b/9f/1//X/9f/1//X/9f/0//T/9v/2//f/
9//1//X/9f/1//X/9f/1//X/8//z//P/8//z//P/8//z//P/8//y//L/8v/y//L/8v/y
//L/8v/y//D/8P/w//D/8P/w//D/8P/w/+//7//v/+//7//v/+//7f/u/+7/7v/u/+7/
7v/u/+7/7v/u/+7/8P/u/+7/7v/u/+7/7v/u/+7/7v/u/+z/7P/s/+z/7P/s/+z/7f/v
/+7/7v/v/+//7//x//H/8f/x//H/8v/y//L/8v/y//L/8v/z//P/8f/x//H/8f/x//L/
8v/z//b/9v/3//f/9f/0//P/8//z//L/8f/w//D/7//u/+7/7v/u/+7/7//x//D/8P/w
/+7/7P/s/+v/6v/p/+j/6P/o/+j/6P/p/+n/6P/o/+j/6v/q/+v/6//r/+v/6//q/+r/
5//l/+T/5P/l/+v/9f8BABAAJgBCAGEAgQChAMEA1QDeAN8A1QDAAKAAfQBZADoAIQAT
AA0ABgABAP///f/8//j/9//3//X/9P/y//H/8P/v/+3/7P/r/+v/7f/t/+z/7P/s/+z/
7P/s/+//7//v/+//7f/t/+7/7v/u/+7/7//v/+//8P/w//D/8P/w//D/8P/x//H/8f/x
//H/8f/x//H/8f/x//H/8v/y//L/8v/y//L/8v/y//L/9P/0//X/9v/2//b/9v/2//f/
9//4//j/9v/2//f/+P/6//r/+v/7//v/+//8//3/+//7//z//P/9////AAABAAEAAgAD
AAQABgAHAAkACgANAA4ADwAQABAAEgAUABUAFgAYABkAGgAbABwAHQAeAB4AHwAfAB8A
IAAhACEAIQAhACEAIgAiACIAIAAfAB4AGwAZABcAFQAVABMAEQAPAAsACQAHAAYABAAB
AP///v/8//r/+f/5//X/9f/0//P/9P/z//H/8P/u/+7/7v/t/+3/7f/t/+z/7P/s/+3/
7f/u/+3/7f/t/+z/7P/s/+3/7//v/+7/7v/s/+z/7P/s/+r/6v/q/+r/6f/p/+n/6f/r
/+v/6//r/+v/6//r/+v/6//s/+z/7P/s/+z/7P/s/+z/7f/t/+3/7v/u/+7/7v/v/+//
7//v//H/8v/y//L/8f/x//H/8v/z//P/8//z//L/8v/z//P/8//z//P/8//z//P/8//z
//P/8//z//P/8//z//P/8//z//P/8//z//H/8f/x//H/8f/x//H/8f/x//H/8f/w//L/
8v/y//H/8f/x//H/8f/z//P/8v/y//D/8P/x//H/7//v/+//7//x//H/8f/x//H/8f/x
//H/7//v/+//7//x//H/8P/w//D/8P/w//D/8P/w//D/8P/w//D/8P/w//D/8P/w//D/
8P/v/+//7//v/+//7//v/+//8P/w//D/7v/u/+7/7v/w//D/8P/w/+7/7v/u//D/8P/w
//D/7v/u/+7/7v/u/+7/7v/u//D/8P/w//D/8f/x//D/8P/x//H/8f/z//X/9f/1//X/
9v/2//b/9v/0//T/9P/1//X/9f/1//X/9//3//j/+P/5//r/+v/7//n/+f/4//f/9//3
//b/9f/2//b/9f/0//T/9P/0//T/9f/1//T/9P/0//T/8v/y//H/8P/v/+7/7v/u/+7/
7v/v/+//7v/u/+7/7v/u/+//7//v/+//7//u/+7/7f/t/+r/6v/r/+3/8f/7/wYAFgAs
AEcAZQCHAKcAwwDSANcA2QDQALwAnQB9AF4AQQApAB0AFAANAAUA///+//z/+//7//n/
9v/0//P/8v/x//H/8P/v/+//8f/x//D/8P/w//D/8P/w//H/8f/x//H/7//v//D/8P/w
//D/8f/x//H/8v/y//L/8v/y//L/8v/z//P/8//z//P/8//z//P/8//z//P/9P/0//T/
9P/0//L/8v/y//L/9P/0//X/9v/2//b/9v/2//f/9//4//j/+P/4//n/+v/6//r/+v/7
//v/+//8//3//f/9//7//v/9////AAABAAEAAgADAAQABAAFAAcACAAJAAoACwAMAAwA
DgAQABEAFAAWABcAGAAZABoAGwAcABwAHQAdAB0AHAAdAB0AHQAdAB0AHgAeAB4AHAAb
ABoAGQAXABUAEwATABEADwANAAsACQAHAAYABAABAP///v/8//r/+f/5//X/9f/0//P/
8v/x/+//7v/u/+7/7v/t/+3/7f/t/+z/6v/q/+v/6//s/+v/6//r/+r/6v/q/+v/6//r
/+r/6v/q/+r/6v/q/+r/6v/q/+r/6f/p/+n/6f/p/+n/6f/p/+f/5//n/+f/6f/q/+r/
6v/q/+r/6v/q/+r/6//r/+v/7P/s/+z/7P/t/+3/7f/t/+3/7v/u/+7/7f/t/+3/7v/v
/+//7//v/+7/7v/v/+//7//v/+//7//t/+3/7f/t/+//7//v/+//8f/x//H/8f/v/+//
7//v/+3/7f/t/+3/7//v/+//7//t/+3/7f/s/+7/7v/u/+3/7f/t/+3/7f/t/+3/7P/s
/+r/6v/r/+v/6//r/+v/6//r/+v/6//r/+v/6//r/+v/6//r/+v/6//r/+v/6v/q/+z/
7P/s/+z/7P/s/+z/7P/q/+r/6v/q/+j/6P/o/+j/6f/p/+r/6//p/+n/6f/p/+n/6v/q
/+r/7P/s/+z/7P/s/+z/7P/s/+r/6v/q/+r/6v/q/+r/7P/s/+z/7P/q/+r/6v/q/+r/
6v/r/+v/7P/s/+3/7f/v//H/8f/x/+//7//w//D/8P/w//D/8P/w//H/8f/x//P/8//z
//P/8v/y//P/9P/0//X/9f/1//T/8//z//P/8v/x//D/8P/v/+7/7v/u//D/8P/x//H/
7v/u/+7/7v/u/+7/7f/s/+r/6P/n/+b/5v/m/+f/5//o/+j/6P/o/+b/5//n/+f/5//n
/+j/5v/l/+X/5P/k/+X/6f/x//v/CAAcADQAUQBxAJMAsQDJANIA1QDTAL4AoACBAF8A
PgAhABEACQAEAP//+//5//b/9P/z//P/8f/u/+7/7f/s/+v/6f/o/+f/5//n/+f/5v/m
/+j/6P/o/+j/6f/p/+n/6f/r/+v/7P/s/+7/7v/v/+//7//w//D/8P/w//D/8P/w/+//
7//v/+//8f/x//H/8f/x//H/8f/y//D/8P/w//D/8v/y//L/8v/y//L/8//0//T/9P/0
//T/9//3//j/+P/4//j/+f/6//r/+v/6//v//f/9//7/////////AAAAAP//AQACAAMA
BQAGAAcACAAIAAkACwAMAA0ADgAPABAAEAASABQAFQAWABgAGQAaAB0AHgAfACAAIgAj
ACMAIwAiACMAIwAjACEAIQAiACIAIAAeAB0AHAAcABsAGgAZABcAFQATABEADwANAAsA
CgAIAAUAAwACAAAA/v/9//3/+//7//r/+f/6//n/9//2//b/9v/2//X/9f/1//X/9P/2
//b/9//3//b/9f/1//X/9P/0//T/9f/1//X/9P/0//T/9P/0//T/8v/y//L/8v/z//P/
8//z//T/9f/2//f/9//3//f/9//3//j/+P/4//r/+v/6//r//P/9//3//f/+//7//v/+
/wEAAQABAAEA//8AAAAAAAD///////8AAAMAAwADAAMABAAEAAUABQAFAAUABQAFAAUA
BQAFAAUABQAFAAUABQAHAAcABwAHAAcABwAHAAcACQAJAAkACQAJAAkACQAJAAkACQAJ
AAgACgAKAAoACQAJAAkACQAJAAsACwAKAAoACgAKAAsACwALAAsACwALAAsACwALAAsA
CwALAAsACwALAAsACwALAAsACwAKAAoACgAKAAoACgAMAAwADAAMAAwADAAMAAwADAAM
AAwADAAOAA0ADQANAA0ADQANAA0ACwAMAAwADAAOAA4ADgAOAA4ADgAOAA4ADgAOAA4A
DgAOAA4ADgAQABAAEAAQAA4ADwAPAA4AEAARABEAEQATABMAEwATABEAEgASABIAEgAS
ABIAEgARABEAEQARABEAEQARABIAEgATABQAFAAVABUAFQAUABEAEQARABAADwAOAA4A
DQAMAAwADAAMAAwADQANAAwACgAKAAoACAAIAAcABgAFAAQABAAEAAQABAAFAAUABAAC
AAIAAgACAAMAAwADAAMAAQAAAAAA//////z//P/9////BQARAB4AMgBKAGcAhwClAMUA
4QDwAPUA8wDiAMAAmwB1AFQAOQAnACEAHAAVABEADwAOAAoACQAHAAcABAACAAEAAAD/
/////v/9//3//f/9//z//P/8//z//P/8//3//f/9//3//f/9//7//v/+//7/////////
AAAAAAAAAAAAAAAAAAD//////////////////////f/9//3//v/+//7//v/+//7//v/+
//7//P/8//3//v/+//7//v/+/wEAAQACAAIAAgACAAMABAACAAIAAgADAAEAAQACAAMA
AwADAAQABAADAAUABgAHAAcACAAJAAoACgALAA0ADgAPABAAEQASABIAFAAWABcAGgAc
AB0AHgAdAB4AHwAgACAAIQAhACEAIgAjACMAIwAhACEAIgAiACIAIAAfAB4AHQAbABkA
FwAXABUAEwARAA0ACwAJAAgABgADAAEAAAD+//z/+//7//f/9//2//X/9P/z//H/8P/w
//D/8P/v/+3/7f/t/+z/7P/s/+3/7f/s/+v/6//r/+r/6v/q/+v/6f/p/+j/6P/o/+j/
6P/o/+b/5v/m/+b/5//n/+f/5//n/+f/5//n/+f/5//n/+f/6f/q/+r/6v/o/+j/6P/o
/+r/6//r/+v/7P/s/+z/7P/t/+3/7f/t/+3/7v/u/+7/7//v/+//8P/x//H/8f/x//D/
8P/x//H/8f/x//H/8f/x//H/8f/x//H/8f/x//H/8f/x//H/8f/x//H/8f/x/+//7//v
/+//7//v/+//7//v/+//7//u/+7/7v/u/+3/7f/t/+3/7f/v/+//7v/u/+z/7P/t/+3/
7//v/+//7//t/+3/7f/t/+3/7f/t/+3/7f/t/+3/7f/t/+3/7P/s/+7/7v/u/+7/7v/u
/+7/7v/s/+z/7P/s/+7/7v/u/+7/7v/t/+3/7f/t/+3/7f/t/+3/7v/u/+7/7P/s/+z/
7P/s/+z/7P/s/+z/7P/u/+z/7P/s/+z/7v/u/+7/7v/s/+z/7f/t/+7/7v/v/+//7//x
//H/8f/x//H/8v/y//L/8v/y//L/8v/z//P/8//z//P/8//z//L/8v/z//T/9v/3//f/
9//2//X/9f/1//T/8//y//L/8f/w//D/8P/w//D/8f/x//L/8v/y//L/8P/w/+//7v/r
/+r/6v/q/+r/6v/r/+v/6v/q/+r/6v/o/+n/6f/p/+n/6//q/+r/6f/p/+j/5v/n/+n/
7//3/wIAFAAqAEMAYQCDAKEAvQDQANcA1wDQALoAmwB7AFoAPQAlABcADAAHAAEA///8
//j/9//1//P/9P/y//H/8P/v/+//7v/t/+3/7f/t/+z/7P/s/+z/7P/s/+3/7f/t/+3/
7f/t/+7/7v/u/+7/7//v/+//8P/w//D/8P/w//D/8P/x//H/8f/x//H/8f/x//H/8f/x
//H/8v/y//L/8v/y//L/8v/y//L/8v/y//P/9P/0//T/9P/0//X/9f/2//b/9v/2//f/
+P/4//j/+P/5//n/+f/6//v/+//7//z//P/9////AAABAAEAAgADAAQABAAFAAcACAAJ
AAoACwAMAAwADgAQABEAFAAWABcAGAAXABgAGQAaABwAHQAdAB0AHgAfAB8AHwAdAB0A
HgAeAB4AHAAbABoAGwAZABcAFQATABEADwANAAkABwAFAAQAAgD///3//P/6//j/9//3
//P/8//y//H/8v/x/+//7v/u/+7/7v/t/+3/7f/t/+z/6v/q/+v/6//s/+v/6//r/+r/
6v/q/+v/6f/p/+j/6P/q/+r/6v/q/+j/6P/o/+j/5//n/+f/5//n/+f/5//n/+n/6f/p
/+n/5//o/+j/6P/q/+r/6v/q/+r/6//r/+v/6v/q/+r/6v/r/+v/6//r/+v/7P/s/+z/
7f/t/+3/7v/v/+//7//v/+7/7v/v/+//7//v/+//7//v/+//7//v/+//7//v/+//7//v
/+//7//v/+//7//v//H/8f/x//H/7//v/+//7//v/+//7//u/+7/7v/u/+3/7f/t/+3/
7f/t/+3/7P/s/+z/7P/t/+3/7f/t/+3/7f/v/+//7//v/+3/7f/t/+3/7f/t/+3/7f/t
/+3/7P/s/+z/7P/s/+z/7P/s/+z/7P/s/+z/7P/s/+z/7P/s/+z/7P/r/+v/6//r/+v/
6//r/+v/7P/s/+z/7P/s/+z/7P/s/+z/7P/s/+z/7P/s/+7/7v/u/+7/7f/t/+z/7P/t
/+3/7f/v//H/8f/x//H/8v/y//L/8v/y//L/8v/z//H/8f/x//H/8f/x//L/8v/z//T/
9P/1//X/9f/0//P/8//z//L/8f/w//D/7//u/+7/7v/u/+7/7//v/+7/7v/u/+7/7P/s
/+v/6v/p/+j/6P/o/+j/6P/p/+n/6P/o/+j/6P/o/+n/6f/p/+n/6f/q/+r/6f/n/+T/
5P/l/+n/7//3/wIAFAAqAEUAYwCDAKUAvwDMANEA0QDIALAAkQBzAFYAOQAhABUADgAF
AP//+//4//j/9f/z//P/8v/w/+//7v/t/+//7v/t/+3/7f/t/+z/7P/s/+z/7P/s/+3/
7f/t/+3/7f/t/+7/7v/s/+z/7f/t/+//8P/w//D/7v/u/+7/7v/v/+//7//v/+//7//v
/+//7//v/+//8P/w//D/8P/w//D/8P/w//D/8P/w//H/8v/0//T/9P/0//P/8//0//T/
9P/0//X/9v/2//b/9v/3//f/9//4//n/+f/5//r/+v/7//3//v////3//v///wAAAgAD
AAUABgAHAAgACQAKAA4AEAASABMAEgAUABUAFgAXABgAGQAaABoAGwAbABsAHAAdAB0A
HQAdAB0AHgAeAB4AHAAbABoAGQAXABUAEwARAA8ADQALAAcABQADAAIAAAD9//v/+v/4
//b/9f/1//P/8//y//H/8P/v/+3/7P/s/+z/7P/r/+v/6//r/+r/6v/q/+v/6//q/+n/
6f/p/+j/6P/o/+n/6f/p/+j/6P/o/+j/6P/o/+j/6P/o/+j/5//n/+f/5//n/+f/5//n
/+f/5//n/+f/5//o/+j/6P/o/+j/6P/o/+b/5//n/+f/6v/q/+r/6v/r/+v/6//r/+v/
7P/s/+z/6//r/+v/7P/t/+3/7f/t/+z/7P/t/+3/7f/t/+3/7f/t/+3/7f/t/+3/7f/t
/+3/7//v/+//7//t/+3/7f/t/+3/7f/t/+3/7f/t/+3/7f/t/+3/7f/s/+7/7v/u/+3/
6//r/+v/6//r/+v/6v/q/+r/6v/r/+v/6//r/+v/6//r/+v/6//r/+v/6//r/+v/6//r
/+v/6//r/+v/6v/q/+z/7P/s/+z/6v/q/+r/6v/q/+r/6v/q/+r/6v/q/+r/7P/r/+v/
6//r/+n/6v/s/+z/7P/s/+z/7P/s/+z/7//v/+7/7v/t/+3/7f/v/+//7//v/+//8P/w
//D/8P/w//D/8P/x/+//7//v/+//7//v//D/8P/x//L/8v/z//X/9f/0//P/8//z//L/
8f/w//D/7//u/+7/7v/u/+7/7//v/+7/7v/u/+7/7P/s/+v/6v/p/+j/6P/o/+j/6P/p
/+n/6P/o/+j/6P/o/+n/6f/p/+n/6f/s/+r/5//l/+T/5P/l/+v/8//9/wwAIAA6AFcA
dwCZALcAzwDaANkA0wDAAKAAfQBdADwAHwARAA0ACAABAP///f/6//j/9//5//f/9v/0
//P/8v/x//H/8P/v/+//7//v/+7/7v/w//D/8P/w/+//7//v/+//7//v//D/8P/y//L/
8//z//P/9P/0//T/9P/0//T/9P/1//X/9f/1//X/9f/1//X/9//3//f/+P/2//b/9v/2
//b/9v/2//b/+P/4//n/+v/6//r/+v/6//v/+//8//z//P/8//3//v/+//7//v///wEA
AQACAAMABQAFAAYABgAHAAkACgALAAsADAANAA4ADgAPABEAEgATABQAFQAWABoAHAAe
AB8AHgAgACEAIgAlACYAJwAoACgAKQApACkAKgArACsAKwArACsALAAsACoAKAAnACYA
JQAjACEAHwAfAB0AGwAZABUAEwARABAADgALAAkACAAGAAQAAwADAAEAAQAAAP//AAD/
//3//P/+//7//v/9//3//f/9//z/+v/6//v/+//8//v/+//7//r/+v/6//v/+//7//r/
+v/8//z//P/8//r/+v/6//r/+f/5//n/+f/5//n/+f/5//n/+f/5//n/+f/6//r/+v/6
//r/+v/6//z//f/9//3//v/+//7//v//////////////AAAAAAAAAwADAAMABAADAAMA
AwADAAIAAgADAAMAAwADAAMAAwAFAAUABQAFAAUABQAFAAUABQAFAAUABQAFAAUABQAF
AAMAAwADAAMAAwADAAMAAwADAAMAAwACAAIAAgACAAEA/////////////////v/+//7/
/v///////f/9//3//f/9//3//f/9//3//f/9//3//f/9//3//f/7//v/+v/6//z//P/8
//z//P/8//z//P/6//r/+v/6//r/+v/6//r/+v/7//n/9v/4//j/+P/4//j/+P/4//j/
9//3//b/9v/3//f/9//5//v/+//7//v/+v/6//r/+v/4//j/+P/5//f/9//3//f/9//3
//j/+P/7//z//P/9//v/+//6//n/9//3//b/9f/2//b/9f/0//L/8v/y//L/8f/x//D/
8P/w//D/7v/u/+v/6v/p/+j/6v/q/+r/6v/r/+v/6v/q/+j/6P/o/+n/6f/p/+n/6f/m
/+T/4//l/+b/5P/j/+X/7f/3/wYAGgAyAFEAcQCPAK8AyQDWANkA1QDCAKQAgQBdADwA
IQAPAAkABAD9//f/9f/0//D/7//v/+//7P/q/+n/6P/n/+f/5v/l/+X/5f/l/+T/5P/k
/+T/5P/k/+P/4//j/+P/5f/l/+b/5v/m/+b/5//n/+X/5v/m/+b/5v/m/+b/5v/n/+f/
5//n/+f/5//n/+f/5//n/+f/6P/m/+b/5v/m/+b/5v/m/+b/5v/m/+f/6P/q/+r/6v/q
/+v/6//s/+z/7P/s/+3/7v/u/+7/7v/v/+3/7f/u/+//7f/t/+7/7v/v//H/8v/z//P/
9P/1//b/9v/3//n/+v/9//7///8AAAIABAAGAAcACAAKAAsADAANAA4ADwAQABAAEQAR
ABEAEgATABMAEwATABMAFAAUABIAEAAPAA4ADQALAAkABwADAAEA///9//n/9//1//T/
8v/v/+3/7P/q/+j/5//n/+X/5f/k/+P/4v/h/9//3v/e/97/3v/d/93/3f/d/9z/2v/a
/9v/2//a/9n/2f/Z/9r/2v/a/9v/2//b/9r/2v/Y/9j/2P/Y/9j/2P/Y/9j/1//X/9f/
1//X/w==
         </WaveFormData>
      </LeadData>
   </Waveform>
</RestingECG>
