# Supplementary material for: Detection of Left Atrial Enlargement Using a Convolutional Neural Network-Enabled Electrocardiogram
Source: Front Cardiovasc Med. 2020 Dec 17;7:609976. doi: 10.3389/fcvm.2020.609976 (PMC7773668; doi:10.3389/fcvm.2020.609976)
Supplement: Supplementary file 2 [file Data_Sheet_2.ZIP › normal1/1802010624_10374_0000001V.XML]

<?xml version="1.0" encoding="Windows-1252"?>
<!DOCTYPE RestingECG SYSTEM "restecg.dtd">
<RestingECG>
   <PatientDemographics>
      <PatientID>1802010624</PatientID>
      <PatientAge>71</PatientAge>
      <AgeUnits>Years</AgeUnits>
      <Gender>Male</Gender>
      <PatientLastName>kuangshaomei</PatientLastName>
   </PatientDemographics>
   <TestDemographics>
      <DataType>Resting</DataType>
      <Site>1</Site>
      <AcquisitionDevice>MAC55</AcquisitionDevice>
      <Status>Unconfirmed</Status>
      <Priority>Normal</Priority>
      <AcquisitionTime>10:22:01</AcquisitionTime>
      <AcquisitionDate>09-24-2015</AcquisitionDate>
      <CartNumber>1</CartNumber>
      <AcquisitionSoftwareVersion>009C</AcquisitionSoftwareVersion>
      <XMLSourceVersion>MAC5000 v1.0</XMLSourceVersion>
   </TestDemographics>
   <RestingECGMeasurements>
      <VentricularRate>77</VentricularRate>
      <AtrialRate>77</AtrialRate>
      <PRInterval>150</PRInterval>
      <QRSDuration>68</QRSDuration>
      <QTInterval>356</QTInterval>
      <QTCorrected>402</QTCorrected>
      <PAxis>81</PAxis>
      <RAxis>85</RAxis>
      <TAxis>81</TAxis>
      <QRSCount>13</QRSCount>
      <QOnset>215</QOnset>
      <QOffset>249</QOffset>
      <POnset>140</POnset>
      <POffset>188</POffset>
      <TOffset>393</TOffset>
      <ECGSampleBase>500</ECGSampleBase>
      <ECGSampleExponent>0</ECGSampleExponent>
   </RestingECGMeasurements>
   <Diagnosis>
      <Modality>Resting</Modality>
         <StatementCount>2</StatementCount>
         <LabelText>12SL ��ϳ���</LabelText>
      <DiagnosisStatement>
         <StmtFlag>ENDSLINE</StmtFlag>
         <StmtText>�������</StmtText>
      </DiagnosisStatement>
      <DiagnosisStatement>
         <StmtFlag>ENDSLINE</StmtFlag>
         <StmtText>���� ECG</StmtText>
      </DiagnosisStatement>
   </Diagnosis>
   <Waveform>
      <WaveformType>Rhythm</WaveformType>
      <WaveformStartTime>0</WaveformStartTime>
      <NumberofLeads>8</NumberofLeads>
      <SampleType>CONTINUOUS_SAMPLES</SampleType>
      <SampleBase>500</SampleBase>
      <SampleExponent>0</SampleExponent>
      <HighPassFilter>16</HighPassFilter>
      <LowPassFilter>150</LowPassFilter>
      <ACFilter>NONE</ACFilter>
      <LeadData>
         <LeadByteCountTotal>10000</LeadByteCountTotal>
         <LeadTimeOffset>0</LeadTimeOffset>
         <LeadSampleCountTotal>5000</LeadSampleCountTotal>
         <LeadAmplitudeUnitsPerBit>4.88</LeadAmplitudeUnitsPerBit>
         <LeadAmplitudeUnits>��V</LeadAmplitudeUnits>
         <LeadHighLimit>2147483647</LeadHighLimit>
         <LeadLowLimit>268435456</LeadLowLimit>
         <LeadID>I</LeadID>
         <LeadOffsetFirstSample>0</LeadOffsetFirstSample>
         <FirstSampleBaseline>0</FirstSampleBaseline>
         <LeadSampleSize>2</LeadSampleSize>
         <LeadOff>FALSE</LeadOff>
         <BaselineSway>FALSE</BaselineSway>
         <ExcessiveACNoise>FALSE</ExcessiveACNoise>
         <MuscleNoise>FALSE</MuscleNoise>
         <LeadDataCRC32>3116306231</LeadDataCRC32>
         <WaveFormData>
BQAFAAUABAAEAAQABAAFAAMABQAFAAUABAABAP//AQADAAUACAAMABAAFAAZAB0AHgAa
ABUADQADAP//AQAIAAYAAgAEAAgADAAKAAkACQAHAAUABQAFAAQAAwADAAMAAwADAAMA
AwADAAMAAwADAAMAAwADAAMAAwADAAMAAwABAAEAAQABAAMAAwADAAQABAAEAAQABAAC
AAIAAgACAAIAAgACAAIAAgACAAIAAgACAAIAAgACAAIAAwADAAMAAwADAAMAAwADAAMA
AwAEAAQABAAEAAQABQAFAAYABgAEAAQABAAEAAYABwAHAAcABQAGAAYABgAHAAcABwAI
AAgACAAJAAkABwAHAAcABwAJAAkACQAJAAkACQAKAAoACgAKAAoACgAKAAoACgAKAAoA
CgAKAAkACQAJAAkACQALAAkACQAJAAgACAAHAAcABQAFAAQABAAEAAQABAAFAAMAAgAC
AAIAAgACAAIAAgABAAEAAQABAAMAAwADAAMAAQABAAEAAQABAAEAAQABAAEAAQABAAAA
AgADAAMAAgACAAIAAgACAAAAAAAAAAAAAAAAAAAAAAACAAIAAgADAAEAAAAAAAAAAAAA
AAAAAAACAAIAAwADAAMAAwADAAMAAwADAAMAAwACAAIAAwADAAMAAwADAAMAAwADAAMA
AwADAAMAAwADAAMAAwADAAMAAwADAAMAAwADAAMAAwADAAEAAQABAAAAAgADAAMAAgAA
AAAAAAAAAAAAAAAAAAAAAgACAAIAAgACAAIAAgACAAAAAAAAAAAAAAAAAAAAAAAAAAAA
AAAAAAAAAAAAAAEA////////////////////////////////AAAAAP////////7//v/+
/wAAAAAAAAAA/v/+///////+//7//////wEAAQABAAIAAAD/////AQADAAMAAwADAAIA
AgACAAIAAgADAAMAAwAFAAYABgAHAAcABwAHAAcABQAFAAMAAgABAAAA///+//7//v/+
//7//v/+//7//v/+//7//v/+//z//P/8//z//P/7//v/+//7//v/+//7//3//f/8//z/
+v/6//v/+//7//3/+//6//f/9//3//v//f8AAAQACgAOABMAFQASAAwABwD9//P/7//1
//r/+v/6//z//P/+/wAA/////////f/7//v/+v/5//n/+f/7//v/+//7//n/+f/5//n/
+f/5//n/+f/7//v/+//7//v/+//7//v/+//7//v//P/6//r/+v/6//z//P/8//z/+v/6
//r/+v/6//r/+v/6//z//P/8//z//P/9//3//f/7//v/+//7//v/+//7//z//P/8//z/
/P/9//3//v/+//7//v/+//7//v///////////wAAAAAAAP///////wAAAAAAAAEAAQAB
AAEAAQABAAEAAQABAAEAAwADAAQABAAEAAQABAAEAAQABAAEAAQABgAGAAYABQAFAAUA
BQAFAAMAAQABAAEAAgACAAEAAQAAAP///f/8//v//P/9/////f/8//z//P/8//z//P/8
//v/+//7//v/+//7//v/+//7//v/+//7//n/+f/5//n/+f/5//n/+P/4//n/+f/4//r/
+v/6//r/+P/4//j/+P/4//j/+P/4//r/+v/6//v/+//6//r/+v/4//j/+P/4//j/+P/5
//n/+f/5//n/+f/5//n/+f/5//j/+P/5//n/+f/5//n/+f/5//n/+f/5//n/+f/5//n/
9//3//f/9//5//n/+f/5//f/9//3//f/+f/5//n/+P/2//f/9//2//b/9v/2//b/9P/0
//T/9P/2//b/9v/2//T/9P/0//T/9v/2//b/9v/0//T/9P/0//b/9v/2//b/9P/0//T/
9f/1//T/9v/2//b/9v/0//T/9f/1//T/9P/1//X/9f/1//X/9v/2//X/9f/3//f/9//3
//f/+P/4//j/+P/5//v//P/9//v//P/8//3//f/9//3//f/7//v/+f/4//n/+P/3//b/
9v/2//b/9v/2//b/9v/2//b/9v/2//b/9v/2//b/9v/2//X/9f/1//X/9f/1//X/9f/1
//T/9P/0//T/9f/1//X/9f/z//L/8f/z//n//f///wQADAAQABQAGQATAAYA/P/x/+P/
2//h/+f/6v/u//D/8v/2//r/+v/5//n/+//5//n/+f/2//X/9f/1//f/9//3//f/9//3
//f/9//3//f/9//3//f/9//3//f/+f/5//n/+f/3//f/9//4//j/+P/4//j/+P/4//j/
+P/4//j/+P/4//j/+P/4//j/+P/4//j/+P/6//v/+//7//r/+f/4//f/+f/5//n/+v/8
//z//P/8//v/+//8//z//P/8//z//P/8//3//f/9//3//v/+//7/AQABAAEAAgAAAAAA
AQABAP//////////AAABAAIAAwADAAMABAAEAAIAAgACAAIAAgACAAIAAgACAAIAAgAB
AAEAAQABAAEAAQD////////8//z/+//7//v/+//6//r/+P/4//j/+f/5//j/+P/4//b/
9v/2//b/9//3//f/9//3//f/9//3//f/9//3//f/9//3//f/9//3//f/9//2//T/9f/1
//T/9v/2//b/9v/2//b/9v/2//T/9P/0//T/9v/2//b/9//1//T/9P/0//b/9v/2//b/
9v/2//f/9//1//X/9f/1//f/9//3//f/9v/2//f/9//3//f/9//3//f/9//3//f/9f/1
//X/9f/1//X/9f/1//X/9f/1//X/9//3//f/9//1//X/9f/0//T/9f/1//T/9P/0//T/
9P/0//T/9P/0//T/9P/0//T/9P/0//T/9P/0//T/9P/0//T/9P/0//T/9P/y//P/9P/1
//b/9P/0//X/9f/y//L/8//z//P/8//z//T/9P/z//P/9f/3//f/9//3//b/9v/2//b/
+P/5//n/+f/5//r/+v/7//r/+f/4//f/+f/5//f/9v/1//T/8//y//L/8v/y//L/8v/y
//L/8v/y//L/8v/y//L/8v/y//L/8P/v/+//7//x//H/8f/x//H/8f/w//D/8P/w//H/
8f/x//H/8f/u/+3/7//z//n///8CAAYADAASAA0AAQD6//L/5f/Z/9f/2//j/+j/7P/u
/+7/8v/y//T/9f/1//P/8f/z//H/8v/x//H/8f/x//H/8f/x/+//7//v/+//8f/x//H/
8f/w/+//7v/t/+7/7//w//H/7//v/+//8P/w//D/8P/w//D/8P/w//D/8P/w//D/8P/y
//L/8v/y//L/8v/y//L/8v/z//P/8//z//P/8//z//P/8//z//T/9P/0//T/9P/z//P/
9P/0//b/9v/2//b/+P/5//n/+f/3//j/+P/4//n/+f/5//r/+v/6//v/+//7//v/+//7
//v/+//7//v/+//7//z//P/+//7//v/+//z//P/8//z/+v/6//r/+f/5//n/+f/5//n/
9//3//f/9v/2//X/9f/1//X/9P/0//L/8v/y//P/8//y//L/8v/y//L/8v/y//H/8f/x
//H/8f/x//H/8f/x//H/8f/x//H/8f/x//H/7//v/+//7v/v//H/8v/y//H/8P/v/+7/
8P/w//D/8P/w//D/8P/w//D/8P/w//H/8f/w//D/8P/y//L/8v/y//D/8P/x//H/8//z
//P/8//y//H/8P/v//D/8P/x//H/8f/x//H/8f/v/+//7//v//H/8f/x//H/8f/x//H/
8f/x//H/8f/x//H/8f/x//H/8f/x//H/8P/w//H/8f/w//D/8P/w//D/8P/w//D/8P/y
//L/8P/w//D/8P/w//D/8P/u/+7/7//v/+7/7v/v/+//8f/x//H/8v/y//H/8f/z//H/
8f/x//H/9P/0//T/9P/0//X/9f/1//P/9P/0//X/9f/1//X/9f/z//P/8f/w//D/8P/w
//D/7v/u/+7/7v/w//D/8P/w/+7/7v/u/+7/7P/s/+z/7P/s/+v/6//r/+3/7f/t/+3/
7//v/+7/7v/s/+z/7f/t/+3/7f/r/+r/6//r/+//8f/z//z/BAAKAAwACwADAAAA/P/v
/+X/5f/r/+3/7P/s/+7/8v/y//L/8v/x//P/8f/v/+3/7//w/+//7//v/+3/7f/t/+3/
7//v/+//7//t/+3/7f/t/+3/7f/t/+3/7//v/+//7//v/+//7//w//D/8P/w//D/7v/u
/+7/7v/u/+7/7v/u//D/8P/w//D/8P/w//D/8P/w//H/8f/x//P/8//z//P/8f/x//H/
8v/0//T/9P/0//X/9f/2//b/9v/2//b/9v/2//f/9//3//f/+P/4//j/+//7//v//P/6
//r/+//7//v/+//7//v/+//7//v/+//7//v//P/8//r/+v/6//r/+//8//3//v/9//z/
+//5//n/+f/5//n/+f/3//f/9//4//j/9//3//X/9f/0//T/9P/0//T/9f/1//T/9P/0
//T/9P/0//T/8//z//P/8//1//X/9f/1//X/9f/1//X/9f/1//X/9f/z//P/8//y//T/
9f/1//T/9P/0//T/9P/0//T/9P/0//L/8v/y//L/8v/y//L/8//z//L/8v/y//T/9P/0
//T/8v/y//P/8//1//X/9f/1//X/9f/1//X/9P/0//X/9f/z//P/8//z//P/8//z//P/
8//z//P/8//z//P/8//z//P/8//z//P/9f/1//X/9f/1//X/9f/0//T/9f/1//T/9P/0
//T/9P/y//L/8v/y//b/9P/0//T/9P/0//T/9P/0//X/9f/0//T/9f/1//X/9f/1//b/
9v/1//X/9//3//f/9//3//r/+v/6//r/+P/5//n/+f/5//r/+v/7//v/+//7//v/+//7
//n/+P/3//b/9f/0//T/9P/0//T/9v/2//b/9v/0//T/9P/0//T/9P/0//T/9P/z//P/
8//z//P/8//z//P/8//y//L/9P/0//X/9f/z//X/8f/u/+//7//z//f/+//+/wYADAAQ
ABUAFQAQAAoAAwD3/+//9f/5//j/+P/6//j/+P/8//z/+f/7//n/9//5//n/+P/3//f/
9//3//f/9//3//f/9//3//f/9//3//f/9//3//f/9//3//X/9f/1//X/9//3//f/+P/2
//b/9v/2//b/9v/2//b/+P/4//j/+P/2//b/9v/2//j/+P/4//j/+P/5//n/+f/5//n/
+f/5//n/+f/5//r//P/8//z//P/9//3//v/+//z//P/8//z//v///////////wAAAAAA
AAEAAQABAAIAAAAAAAEAAQADAAMAAwADAAEAAQABAAEAAwADAAQABAAEAAQABAAEAAQA
BAAEAAQABAAEAAQAAwADAAMAAwADAAMAAQABAAEA/v/+//3//f///////v/+//z//P/8
//3////+//7//v/8//z//P/8//3//f/9//3//f/9//3//f/9//3//f/9//3//f/9//3/
/////////v/9//3//P/6//v//P/9//7//v/+//7//v/8//z//P/8//z//P/8//3//f/8
//z//P/8//z//P/8//7//v///////f/9//3//f/9//3//f/9//z//P/9//3//f/9//3/
/f////////////3//f/9//3///////////////////////3//f/9//3//////////v/+
///////+//7//v/+//7//v/+//7//v/+//7//v/+//7//v/+//7/AAAAAAAAAAD+//7/
/v/+/wAAAAAAAAAA/v/+//7///////////////////8AAP7//v/+//7/AAAAAAEAAQAA
AAAAAQABAP///////wAAAgABAAEAAwADAAMAAwADAAQABAAEAAQABAAFAAUABQADAAQA
BAAFAAcABwAHAAcABwAHAAUABAADAAIAAQAAAP7//v/+//7//v/+//7//v/+//7//v/+
//7//v/+//7/AAD////////9//3//f/9//3//f/8//z//P/8//3//f////3//f/8//v/
9//5////AwACAAYADAAQABUAHQAcABgAEwALAP//+/8BAAQABAAAAAAAAgAEAAQAAwAB
AAMAAQD//////v/9//3//f/9//3//f/9//3//f/9//3//f/9//3//f/9//3//f/9//3/
/f/9//3//f/9//3//v8AAAAAAAAAAP7//v/+//7/AAAAAAAAAAAAAAAAAAAAAP7//v/+
//7/AAABAAEAAQD//////////wEAAQABAAIAAgACAAIAAgADAAMABAAEAAQABAAEAAQA
AgADAAMAAwAFAAYABgAGAAUABQAFAAYABgAGAAcABwAHAAcABwAHAAkACQAJAAkACQAJ
AAoACgAIAAgACAAIAAoACgAKAAoACgAKAAoACQAHAAcABwAHAAkABwAHAAcABgAGAAUA
BQAFAAUABAAEAAIAAgACAAMABQAEAAQABAACAAIAAgACAAMAAwADAAMAAwADAAMAAwAD
AAMAAwADAAEAAQABAAEAAwADAAMAAgACAAMAAwACAAIAAgACAAIAAgACAAIAAgACAAIA
AgACAAAAAAAAAAEAAQAAAAAAAAAAAAAAAAAAAAAAAAABAAEAAQABAAEAAQD/////////
/wAAAAABAAEA//////////8BAAEAAQABAAEAAQABAAEA////////////////////////
////////AQABAAEAAAD+///////+//7//v/+//7/AAAAAAAAAAAAAAAAAAAAAAAAAAAA
AAAAAAAAAAAAAAD+//7//v/+/wAAAAAAAAAAAAAAAAAAAQD/////////////////////
//////////8AAAAA////////AAAAAP7/AAAAAAAAAAAAAAAAAQABAAAAAAABAAEAAQAB
AAEAAgACAAEAAQADAAMAAwADAAMABAAEAAQABAAEAAUABQAFAAUABgAGAAcABwAHAAcA
BwAJAAkABwAGAAUABAADAAIAAgACAAIAAgAAAAAAAAAAAAAAAAAAAAAAAgACAAIAAgAC
AAEAAQABAP////////////////7//v8AAAAAAQABAP//AQD///7//f/7//v/AQADAAIA
CAAOABAAFQAdABwAFgARAAsABQABAAUACAAEAAQABAAEAAYACAAFAAUAAwD/////AQAA
AP/////////////////////////////9//3//f/9/////////////f/9//3//f//////
//8AAP7//v/+//7//v/+//7//v/+//7//v/+//7//v/+//7//v/+//7//v/+////////
////////////AQABAAEAAgAAAAAAAAAAAAEAAQACAAIAAgACAAIAAgAAAAEAAQABAAIA
BAAFAAYABQAFAAUABgAGAAYABwAHAAUABQAFAAUABwAHAAcABwAHAAcACAAIAAYABgAG
AAYABgAGAAYABgAGAAYABgAFAAcABwAHAAcABwAFAAUABQAEAAQAAwADAAMAAwACAAIA
AAAAAAAAAQABAAAAAAAAAAIAAgACAAIAAQABAAEAAQABAAEAAQABAAEAAQABAAEAAQAB
AAEAAQADAAMAAwACAAAAAQABAAAAAAAAAAAAAAACAAIAAgACAAIAAgACAAIAAgACAAIA
AwABAAAAAAAAAAIAAgACAAIAAAAAAAEAAQABAAEAAQABAAEAAQABAAEAAgACAAMAAwAB
AAEAAQABAAEAAQABAAEAAQABAAEAAQABAAEAAQABAAEAAQABAAEAAwADAAMAAwABAAEA
AQAAAAIAAwADAAIAAgACAAIAAgACAAIAAgACAAAAAAAAAAAAAgACAAIAAgACAAIAAgAC
AAIAAgACAAIAAAAAAAAAAAACAAIAAgADAAEAAQABAAEAAQABAAEAAQABAAEAAQABAAIA
AgADAAIAAAAAAAAAAAACAAIAAwADAAIAAgADAAMAAwADAAMABAACAAEAAQADAAUABQAF
AAUABgAGAAYABgAGAAcABwAHAAcACAAIAAkACQAJAAkACQALAAsACQAIAAUABAADAAIA
AgACAAIAAgACAAIAAgACAAQABAAEAAQAAgACAAIAAgACAAEAAQABAAEAAQABAAEAAQAB
AAAAAAAAAAAAAQABAP////8BAAAA/f/7//v///8DAAQACAAOABQAGQAdAB4AGAARAAsA
AwD//wMACAAGAAQABAAGAAgABgAFAAcABwAFAAMABQAEAAMAAwADAAMAAwADAAMAAwAD
AAMAAwABAAEAAQABAAMAAwADAAMAAwADAAMAAwADAAMAAwAEAAIAAgACAAIABAAEAAQA
BAACAAIAAgACAAIAAgACAAIABAAEAAQABAAEAAUABQAFAAUABQAFAAUABQAFAAUABgAE
AAQABAAEAAUABQAGAAYACAAIAAgACAAGAAcABwAHAAkACgAKAAoACwALAAsADAAKAAoA
CwALAAsACwALAAsADQANAA0ADQALAAsADAAMAAwADAAMAAwADAAMAAwADAAMAAwADAAL
AA0ADQANAA0ADQALAAsACwAIAAgABwAHAAkACQAIAAgABgAGAAYABwAHAAYABgAGAAYA
BgAGAAYABQAFAAUABQAFAAUABQAFAAMAAwADAAMABQAFAAUABQAFAAUABQAEAAQABQAF
AAQABAAEAAQABAACAAIAAgACAAMABAAFAAYABAAEAAQABQAFAAQABAAEAAQABAAEAAQA
BAAEAAUABQAFAAUABQAFAAUABQAFAAUABAAEAAUABQAFAAUABQAFAAUABQAFAAUABQAF
AAUABQAFAAUABQAFAAMAAwADAAMABQAFAAUABQAFAAUABQAEAAQABQAFAAQABAAEAAQA
BAAEAAQABAAEAAQABAAEAAQABAAEAAQABAAEAAQABAAEAAQABAAEAAQAAgACAAIAAgAD
AAQABQAHAAYABQAEAAMAAwADAAMAAwAFAAUABQAFAAQABAADAAMAAwAEAAQABAAFAAUA
BgAEAAQABAAEAAQABAAFAAUABgAGAAcABwAHAAcABwAIAAYABQAFAAcABQAFAAUABQAH
AAgACQAKAAgACQAJAAkACwAMAAwADQANAA0ADQANAA0ADQALAAoABwAGAAUABAAEAAQA
BAAEAAQABAAEAAQABAAEAAQABAAEAAQABAAEAAQAAwADAAMAAQABAAEAAQACAAMAAwAE
AAIAAgADAAMAAwADAAMAAgD///////8BAAUACAAKAA4AFAAZAB0AHAAWAA8ACQD///n/
//8GAAQAAgACAAQABgAIAAcABQAFAAUABQADAAIAAQABAAEAAQABAAEAAQADAAMAAwAD
AAEAAQABAAEAAQABAAEAAQABAAEAAQABAAEAAQABAAIAAgACAAIAAgAAAAAAAAAAAAIA
AgACAAIAAAAAAAAAAAACAAIAAgACAAIAAwADAAMAAQABAAEAAQABAAEAAQACAAIAAgAC
AAIAAwADAAQABAAEAAQABAAEAAQABQAFAAUABwAIAAgACAAHAAcABwAIAAgACAAJAAkA
CQAJAAkACQAJAAkACQAJAAkACQAKAAoACgAKAAoACgAKAAoACgAKAAwADAAMAAsACQAJ
AAkACQAJAAcABwAHAAgACAAHAAcABQAFAAQABAAEAAQABAAFAAUABAAEAAQAAgACAAIA
AgADAAMAAwADAAEAAQABAAEAAwADAAMAAwABAAEAAQABAAMAAwADAAIAAAABAAEAAAAC
AAIAAgACAAIAAgACAAIAAgACAAIAAgACAAIAAgADAAMAAgACAAIAAgACAAIAAgACAAIA
AwADAAEAAQABAAEAAQABAAEAAQACAAIAAwADAAEAAQABAAEAAgADAAQABQADAAMAAwAD
AAMAAwADAAMAAwADAAMAAwADAAMAAwADAAMAAwADAAIAAgADAAMAAgAEAAQABAAEAAQA
BAAEAAQAAgACAAIAAgACAAIAAgACAAIAAgACAAIABAAEAAQABAAEAAQABAAEAAQABAAE
AAUAAwADAAMAAwADAAMAAwADAAUABQAFAAUABAAEAAMAAwAFAAYABgAGAAUABAAEAAQA
BAAEAAQABAAFAAUABgAGAAcABwAFAAUABQAGAAYABQAFAAcABwAHAAcABwAIAAgACAAI
AAgACQAJAAkACwAMAAwADQANAA0ADQANAA0ADQALAAoABwAGAAUABAAGAAYABgAGAAQA
BAAEAAQABAAEAAQABAAEAAQABAAEAAYABQAFAAUAAwADAAMAAwAFAAUABAAEAAIAAgAD
AAMAAwABAAMABAABAP//AQAFAAkACgAOABQAGAAdACEAHgAWAA0ABQD7//f//f8EAAQA
AgACAAQACAAKAAcABwAJAAUABQAHAAQAAwADAAMABQAFAAUABQADAAMAAwADAAUABQAF
AAUABQAFAAUABQAFAAUABQAFAAUABQAFAAYABAAEAAQABAAGAAYABgAGAAYABgAGAAYA
BgAGAAYABgAGAAYABgAGAAQABQAFAAUABQAFAAUABQAFAAUABQAGAAYABgAGAAYACQAJ
AAoACgAIAAgACAAIAAgACQAJAAkACQAKAAoACgALAAsACwAMAA4ADgAPAA8ADQANAA0A
DQANAA0ADQANAA0ADQAOAA4ADgAOAA4ADgAOAA4ADgAOAA4ADgAOAA0ADwAPAA8ADwAN
AAsACwALAAwADAALAAsACwALAAoACgAIAAgACAAJAAcABgAGAAYABAAEAAQABAAEAAUA
BgAHAAYABQAEAAMABQAFAAUABQAFAAUABQAFAAMAAwADAAIABAAFAAUABAAEAAQABAAE
AAIAAgACAAIABAAEAAQABAACAAIAAgADAAMAAgACAAIAAgACAAIAAgAEAAQABQAFAAMA
AwADAAMAAwADAAMAAwACAAIAAwADAAMAAwADAAMAAwADAAMAAwADAAMAAwADAAMAAwAD
AAMABQAFAAUABQAFAAUABQAFAAUABQAFAAQABAAFAAUABAACAAIAAgACAAQABAAEAAQA
AgACAAIAAgACAAIAAgACAAQABAAEAAQABAAEAAQABAACAAIAAgACAAIAAgACAAMABQAF
AAMAAAACAAIAAgACAAIAAgADAAMAAgACAAMAAwADAAMAAwAEAAIAAQABAAMABAAFAAYA
BwAGAAYABgAGAAYABwAHAAcACQAKAAoACwAKAAkACAAHAAcABwAFAAQAAQAAAP///v//
/wAAAQACAAIAAgACAAIAAAAAAAAAAAACAAIAAgACAAAA////////////////////////
/v/+//7//v//////AQABAP3//v//////AwAJAA0AFAAaAB4AIAAbAA8ABAD6/+//5f/j
/+v/8//0//b/+v/8/wAABAAEAAMAAwABAP////////7//f/9//3////////////9//3/
/f/9//3//f/9//3////////////9//3//f/9/////////wAA/v/+//7//v/+//7//v/+
/wAAAAAAAAAA/v/+//7//v8AAAAAAAAAAAAAAQABAAEAAQABAAEAAQD///////8AAAIA
AgACAAIAAQABAAIAAgACAAIAAgACAAIAAwADAAMABQAGAAYABgAHAAcABwAIAAYABgAH
AAcACQAJAAkACQAHAAcABwAHAAcABwAIAAgACAAIAAgACAAIAAgACAAIAAYABgAGAAUA
AwADAAMAAwADAAEAAQABAP7//v/9//3///////7//v/8//z//P/9//3//P/8//z//P/8
//z//P/5//n/+f/5//v/+//7//v/+f/5//n/+f/5//n/+f/5//n/+f/5//j/+v/7//v/
+v/6//r/+v/6//j/+P/4//j/+P/4//j/+P/6//r/+v/7//v/+v/6//r/+P/4//j/+P/4
//j/+f/5//v/+//7//v/+f/5//n/+f/6//r/+//7//n/+f/5//n/+f/5//n/+f/5//n/
+f/5//n/+f/5//n/+f/5//n/+f/4//f/9v/1//b/9//4//j/9v/3//f/9v/2//b/9v/2
//j/+P/4//j/9v/2//b/9v/2//b/9v/2//j/+P/4//j/9v/4//b/9v/2//b/9v/2//f/
9//4//j/+f/5//n/+f/5//r/+P/3//f/+f/7//v/+//7//r/+v/6//r//P/9//3//f/7
//z//P/9//3//f/9//3//f/9//v/+v/3//b/9f/0//X/9v/3//j/9v/2//b/9v/4//j/
+P/4//b/9v/2//b/9v/1//X/9f/1//X/9f/1//f/9//2//b/9v/2//f/9//1//X/8//w
//P/9//5//v///8IABAAEAASAA8ABwAAAPj/7f/h/9//5f/p/+z/8v/0//L/9P/2//j/
+f/9//n/9f/3//f/9v/1//X/9f/3//f/9//3//X/9f/1//X/9f/1//X/9f/3//f/9//3
//f/9//3//f/9//3//f/+P/4//j/+P/4//j/+P/4//j/+P/4//j/+P/4//j/+P/4//r/
+v/6//r/+P/5//n/+f/7//v/+//7//v/+//7//z//P/8//z//P/9//3//v/+//7//v/+
//7//v///////////wAAAAAAAAEAAQABAAIABAAEAAUABQAFAAUABQAFAAUABQAFAAUA
AwADAAQABAAGAAYABgAGAAQABAAEAAQABgAGAAYABQADAAMAAwADAAMAAQABAAEA/v/+
//3//f///////v/+//7//v/+/////f/8//z//P/8//z//P/8//3//f/9//3/+//7//v/
+//7//v/+//7//v/+//7//v/+//7//v/+v/8//3//f/8//r/+v/6//r/+v/6//r/+v/7
//z//f/+//3//P/7//v//f/8//z//P/8//z//P/8//r/+v/7//v//P/9//7////+//3/
/P/7//v//P/+/////f/9//3//f//////////////////////////////////////////
/////////////////////v8AAAEAAQAAAP7//v/+//7/AAAAAAAAAAAAAAAAAAAAAAAA
AAAAAAAAAAAAAAAAAAACAAIAAgACAAIAAgACAAIAAgACAAIAAwAFAAUABQAFAAUABQAF
AAUABQAFAAUABQAIAAgABwAHAAcACAAIAAgABQAFAAYABgADAAIAAQAAAAAAAAAAAAAA
AAD//w==
         </WaveFormData>
      </LeadData>
      <LeadData>
         <LeadByteCountTotal>10000</LeadByteCountTotal>
         <LeadTimeOffset>0</LeadTimeOffset>
         <LeadSampleCountTotal>5000</LeadSampleCountTotal>
         <LeadAmplitudeUnitsPerBit>4.88</LeadAmplitudeUnitsPerBit>
         <LeadAmplitudeUnits>��V</LeadAmplitudeUnits>
         <LeadHighLimit>2147483647</LeadHighLimit>
         <LeadLowLimit>268435456</LeadLowLimit>
         <LeadID>II</LeadID>
         <LeadOffsetFirstSample>0</LeadOffsetFirstSample>
         <FirstSampleBaseline>0</FirstSampleBaseline>
         <LeadSampleSize>2</LeadSampleSize>
         <LeadOff>FALSE</LeadOff>
         <BaselineSway>FALSE</BaselineSway>
         <ExcessiveACNoise>FALSE</ExcessiveACNoise>
         <MuscleNoise>FALSE</MuscleNoise>
         <LeadDataCRC32>2388146558</LeadDataCRC32>
         <WaveFormData>
TABMAEwATABKAEoASgBKAEgASQBJAEcARgBIAEsAUwBbAFsAUwBUAGQAfACZAMAA6QD7
ANkAiwBIACwAKQAxADgAOwBCAFAAVgBVAFkAXQBdAFsAWgBcAFsAWQBYAFYAVQBUAFQA
VABUAFMAUwBUAFQAVABUAFQAVQBVAFUAVQBTAFMAVABUAFQAVABUAFUAVQBVAFYAVgBU
AFQAVABTAFMAVgBWAFYAVQBVAFUAVQBUAFQAVQBVAFYAVgBYAFoAWgBaAFsAWwBZAFoA
WwBcAFwAXABbAFoAXABdAF4AXgBfAGAAYQBiAGEAYQBhAGIAYwBjAGUAZwBnAGcAZwBo
AGcAaABoAGgAZwBoAGgAaABpAGkAagBqAGoAagBqAGoAagBpAGgAZwBqAGoAawBrAGsA
awBrAGoAaQBoAGcAZgBnAGYAYwBjAGEAYABdAFwAWgBZAFgAVQBTAFIAUQBPAE4ATABL
AEkASABHAEcARgBDAEMAQwBEAEYARQBEAEQAQgBCAEIAQgBCAEIAQgBAAD4APwA/AD8A
QQBBAEEAQQA/AD8APwA/AD4APgA+AD8APQA9AD0APQA/AD8APwA/AD8APwA/AD8APQA+
AD4APgA+AD4APgA9AD0APgA+AD4APgA+AD4APgA+AD4APgA+AD4APQA9AD0AOwA8ADwA
PAA6ADoAOgA5ADkAOQA5ADkANwA3ADcANwA3ADYANgA2ADQANQA1ADQANAA0ADQAMwAz
ADMAMwAzADMAMgAyADIAMQAxADEAMQAwADAAMAAwAC4ALgAvAC8ALQAtAC4ALgAtAC0A
LQAtACsALAAtAC0ALQAsACsAKwArACsAKwAsACoAKQApACkAKQAqACsAKwApACgAKAAm
ACgAKAAoACgAJgAnACkAKQApACsALgAxADUANQA1ADUANQA3ADoAPgA9AD0APgA+ADwA
PAA+AD4AQgBEAEYARAA+ADwAOwA7ADgANQAxAC4AKwAqACoAKAAnACYAJAAiACIAIQAf
AB4AGgAaABkAGQAXABYAFgAVABUAFQAVABQAEgASABEAEQARABAAEAAQABAAEAAQABAA
EAAQABAAEAAPAA8ACwAMAA4AEwAZACEAHwAZABwAMABKAGcAjgCxALEAfwAzAPz/6P/n
/+//9v/9/wYAEAAWABcAGQAdABsAGQAYABYAFgAVABUAFAAVABQAFAAUABIAEQARABIA
EgASABIAEgATABMAEwATABMAEwAUABQAEgASABIAEwATABMAFAAUABQAFAAUABMAEQAU
ABQAFAAVABUAFQAVABYAFgAXABcAFgAWABgAGgAYABgAGQAZABkAGgAbABwAHQAeAB4A
HgAeAB8AIAAgAB8AIAAhACIAIwAjACMAJAAlACUAJwApACcAJwAnACgAKQAqACoAKgAr
ACwALAAsACsAKwAsACwALgAuAC4ALgAtAC0ALQAtAC4ALgAvAC8ALQAtAC0ALAArACoA
KQAoACUAJAAhACEAHwAeABsAGgAZABcAFQARABAAEAAQAA8ADgAMAAsACQAGAAUABQAE
AAMAAwADAAQAAgABAAAAAAD+//7//v/+//7//v/+//z//P/9//3//f/7//v/+//7//3/
/f/9//3/+v/6//r/+//5//n/+f/5//v/+//7//v/+f/5//n/+f/5//r/+v/6//r/+v/6
//n/+f/6//r/+v/4//j/+P/4//j/+P/4//j/9v/1//X/9f/1//b/9v/2//b/9v/2//X/
8//z//P/8//1//X/9f/1//P/8v/y//L/9P/1//X/9P/y//L/8v/x//P/8//z//P/8f/w
//D/8P/v/+//7//v/+7/7v/u/+7/7v/u/+//7//u/+3/7f/s/+3/7f/t/+3/6//s/+3/
7f/s/+r/7P/s/+z/7P/q/+v/7f/t/+3/7//y//X/9v/1//T/8//x//P/9v/6//z//f//
/wAAAgACAAQABAAEAAYACAAGAAQAAgABAAEA/v/7//f/9P/x//D/8P/u/+3/7P/q/+j/
5v/l/+P/4v/e/97/3f/d/93/3P/c/9v/3P/d/97/3v/d/9z/2v/Z/9n/2P/Y/9j/1v/W
/9b/1v/X/9j/2f/a/9n/1//V/9b/2v/h/+n/5//h/+H/8P8IACYASQBqAG0AOwD5/8//
wP+4/7n/wf/G/8//2v/i/+b/5//n/+X/5f/n/+T/4v/g/9//3//e/9//3v/e/97/3v/d
/93/3v/e/97/3v/e/93/3f/d/93/2//b/9z/3P/e/97/3v/f/9//3//g/+D/3v/e/97/
3f/d/+D/4P/g/9//3//f/9//3v/e/9//3//f/+D/4//m/+P/4v/i/+H/4//k/+X/5v/p
/+r/6v/q/+n/6f/p/+j/6f/q/+v/7P/v/+//7//w/+//7//x//P/8//z//P/9P/1//b/
9v/2//f/+P/4//j/+//7//z//P/7//r/+f/4//v/+//7//v//f/+/wAAAQAAAP///v/8
//n/+P/3//b/9P/y/+7/7f/r/+r/5//m/+b/5f/k/+H/4f/g/9//3f/d/9z/3P/b/9j/
1//X/9b/1f/V/9X/1v/U/9P/0v/S/9T/1P/U/9T/0v/S/9L/0P/S/9P/0//T/9P/0//T
/9P/0//T/9P/0//S/9L/0v/T/9L/0f/Q/8//0P/R/9L/0//S/9H/0P/P/8//0P/Q/9D/
zv/O/87/zf/P/9D/0P/Q/8//zv/N/8z/zv/O/87/zv/O/83/zf/N/8//0P/Q/9D/z//O
/83/y//O/8//0P/R/87/zf/M/8v/zP/M/83/zv/O/8//z//O/87/zv/O/83/y//L/8v/
y//N/8z/zP/M/8v/y//L/8v/zP/M/8z/zP/K/8r/y//L/8v/y//M/8z/x//I/8v/zP/N
/87/zP/N/8//z//P/9H/1P/X/9j/1//W/9X/1f/X/9r/3v/i/+P/5f/m/+X/5P/l/+T/
5P/m/+j/5v/k/+L/4f/h/97/2//X/9T/0f/Q/9D/zv/N/8z/yv/I/8T/w//B/8D/v//A
/8D/wf+//77/vv+9/7v/u/+7/7r/vP+8/7v/u/+9/7z/vP+8/7v/uv+5/7j/uv+6/7r/
uv+3/7X/tf+6/8D/w//B/7//uf+9/87/7v8UADkAUgBDAAkA1//F/7j/sP+z/7X/tv+9
/8T/yP/I/8n/yf/H/8f/xf/E/8T/wv/B/8H/wP/B/8D/wP/A/77/vf+9/77/vv++/77/
vv+9/73/vf+9/77/v//B/8L/wf/A/7//v//B/8H/wv/C/8L/wv/C/8H/vv/A/7//vv/A
/8H/wv/D/8b/xv/H/8f/xf/E/8X/xv/G/8b/x//H/8b/xv/G/8b/yf/K/8r/yv/K/8v/
zP/M/8r/yv/K/8r/zv/P/9D/0v/R/9H/0//V/9P/0//T/9T/1v/Y/9n/2v/Y/9j/1//W
/9n/2f/a/9r/3P/c/9z/3P/b/9v/2//b/9r/2v/b/9v/2//b/9v/2v/Z/9j/1//W/9P/
0v/P/8//z//O/8v/yv/K/8n/yP/F/8X/xP/D/8H/w//C/8L/wf/A/7//v/++/73/vf+9
/77/vP+7/7r/uv+7/7z/vf++/7z/vP+8/7r/uv+7/7v/u/+7/7v/u/+7/7n/uf+5/7n/
u/+8/73/v/++/73/vP+7/7v/u/+7/7v/vf+9/73/vf+9/77/vv++/7z/vP+8/7v/u/+8
/7z/vP+6/7r/uv+6/7z/vP+8/7z/vv+9/73/vf+8/7z/u/+6/7r/uv+6/7n/u/+7/7v/
u/+7/7v/u/+7/7v/uv+6/7r/uP+5/7n/uP+6/7r/uv+5/7f/t/+3/7f/uf+4/7j/uP+3
/7f/tf+1/7j/uv+6/7r/uv+4/7n/u/+7/7z/vf+//8H/xf/F/8X/xf/D/8X/yP/M/8//
z//Q/9D/0f/S/9X/1v/X/9j/2f/W/9T/0v/R/9H/zv/L/8f/xP/B/8D/wP++/7v/uv+4
/7b/tP+z/7H/sP+w/7D/r/+v/6//rv+u/63/q/+r/6v/qv+q/6r/qf+p/6n/qP+o/6j/
qv+q/6r/qv+o/6j/qP+o/6n/pf+j/6r/tv+9/8H/vf+1/73/1v/w/xAANwBUAE0AGQDd
/7f/ov+c/5//of+k/6n/rv+0/7b/uf+7/7v/uf+3/7b/uP+4/7f/t/+2/7X/tP+0/7T/
tP+z/7P/tP+0/7T/tP+0/7X/tf+1/7X/tf+1/7b/tv+0/7T/tP+1/7f/t/+4/7j/uv+6
/7r/uf+3/7r/uv+6/73/vf+9/73/vP+8/73/vf+8/7z/vv/A/8L/wv/D/8P/wv/C/8L/
wv/F/8b/xv/G/8j/yf/K/8r/zf/O/8//0P/P/8//z//Q/9H/0f/T/9X/1//X/9f/2P/Z
/9r/2v/a/9v/3P/c/9z/3f/d/97/3v/c/9z/3P/c/93/3f/d/93/3v/e/9//3//f/9//
3//e/93/3P/b/9r/2P/W/9L/0f/R/9D/zf/M/8z/y//K/8f/x//G/8X/w//F/8T/xP/D
/8T/w//D/8L/w//D/8P/xP/C/8H/wP/A/8L/wv/C/8L/wP/A/8D/vv/A/8H/wf/B/8H/
wf/B/8H/wf/B/8H/wf/A/8D/wP/B/8H/wf/B/8H/v/+//7//v//B/8H/wf/B/8P/xP/E
/8T/xP/E/8T/w//F/8b/xv/G/8b/xv/G/8b/xv/G/8b/xv/G/8X/xf/F/8X/xv/G/8b/
yP/I/8j/x//H/8f/x//H/8X/xf/F/8X/x//G/8b/xv/G/8f/x//G/8b/xv/G/8X/xf/F
/8X/xf/F/8T/xP/E/8v/x//G/8T/xP/E/8T/xv/H/8n/yf/L/83/0P/T/9X/1f/V/9X/
1f/X/9r/3v/d/93/3v/e/9//4P/j/+T/5P/m/+j/5v/k/+L/4f/h/+D/3f/Z/9b/0//S
/9L/0P/N/8z/yv/I/8b/xf/D/8L/wf/C/8L/w//B/8D/wP+//7//v/+//77/vv++/73/
vf+9/7z/vP+8/7r/uv+6/7r/vP+8/7z/vP+7/7v/u/++/8T/zf/V/9f/0f/V/+j/AgAi
AEcAbABzAEsACQDP/7D/qP+r/7H/tv+7/8D/xv/K/8//0f/R/8//zf/M/8z/zP/L/8v/
yv/J/8j/yP/I/8r/yf/J/8r/yv/K/8r/yv/J/8n/yf/J/8n/yf/K/8r/y//M/83/z//N
/83/zv/O/9D/0P/Q/8//z//S/9L/0v/R/9H/0f/R/9L/0v/T/9P/1P/U/9b/2P/Y/9j/
2f/Z/9n/2v/b/9z/3//g/+D/4P/i/+P/5P/k/+P/5P/l/+b/6P/p/+r/7P/t/+3/7//x
//P/8//z//T/9f/2//b/9v/3//j/+P/4//n/+f/6//r//P/8//z//P/7//v/+//7//z/
/P/9//3/+//7//v/+v/3//b/9f/0//X/9P/x//H/7f/s/+n/6P/q/+n/6P/l/+X/5P/j
/+H/4f/g/+D/3//c/9v/2//a/9z/3f/e/+D/3v/d/9z/3P/c/9z/3P/c/9z/3P/c/9r/
3P/d/93/3f/b/9v/2//b/93/3f/d/93/3v/e/97/3//f/9//3//f/9//3//f/9//3//f
/9//3//f/+D/4P/g/+H/4v/j/+P/4//k/+T/5P/k/+T/5P/k/+L/4v/i/+L/5P/j/+P/
4//l/+b/5v/m/+b/5v/m/+X/5f/l/+X/5f/l/+X/5f/l/+X/5P/k/+T/5P/l/+X/5P/m
/+b/5v/l/+P/4//j/+P/5f/k/+T/5P/l/+X/5f/l/+T/5P/k/+T/5P/k/+X/5f/j/+P/
5P/k/+X/5f/l/+X/4//k/+X/5f/k/+T/5P/l/+f/5f/k/+T/5P/k/+T/5P/l/+f/5//p
/+v/7v/x//X/9f/1//X/9f/3//r//v//////AAAAAAAAAAACAAIABAAGAAgABgAEAAIA
AQABAPz/+f/1//L/8f/w//D/7v/v/+7/7P/q/+j/5//l/+T/4P/g/9//3//f/97/3v/d
/93/3f/d/9z/3v/e/93/3f/d/9z/3P/c/97/3v/e/97/3P/c/9z/3P/b/9n/2f/Y/9z/
4f/t//f/9//v//T/BgAgAEEAaACPAJkAbwAjAOT/zP/H/83/1P/V/9j/3v/i/+X/6f/t
/+//7f/s/+z/6v/p/+n/6P/p/+j/6P/o/+j/5//n/+j/6P/o/+j/6P/n/+f/5//n/+n/
6f/q/+r/6P/o/+j/6f/r/+v/7P/s/+z/7P/s/+v/7f/w//D/8P/v/+//7//v//D/8P/x
//H/8v/y//T/9v/0//T/9f/1//b/+P/6//z/+//8//z//P/+////AAAAAAEAAgADAAQA
BQAFAAUABgAHAAcACQALAA0ADQANAA4ADwAQABAAEAARABIAEgASABMAEwAUABQAFAAU
ABQAFAAVABUAFQAVABgAGAAZABkAFwAXABcAFgAVABQAEwASABEAEAANAA0ADQAMAAkA
CAAIAAcABgADAAEAAAD///3////+//7//f/6//n/+f/4//n/+f/5//r/+v/5//j/+P/4
//j/+P/4//b/9v/2//T/9P/1//X/9f/1//X/9f/1//f/9//3//f/9v/2//b/9//3//f/
9//3//f/9//3//f/9//3//f/9//3//j/+P/4//j/+P/4//f/+f/6//r/+v/6//r/+v/6
//r/+v/6//r/+v/5//n/+f/5//r/+v/6//r/+v/6//n/+//7//v/+//5//n/+f/5//n/
+P/4//j/+v/7//v/+v/4//j/+P/3//f/9//3//f/+f/4//j/+P/3//f/9//3//j/+P/4
//j/+P/4//n/+f/4//f/9//2//f/9//3//f/9f/2//f/9//2//b/9v/3//j/9//2//b/
9P/z//P/8//1//b/9//3//f/9v/0//T/9f/2//f/+P/3//f/+P/3//n/+//+/wEABQAF
AAUABQAHAAkADAAQAA8ADwAQABAADgAOABAAEAAUABYAGAAWABAADgANAA0ACgAHAAMA
AAD///7//v/8//z//P/7//r/+P/3//X/9P/y//L/8f/x//H/8P/w/+//7//v/+//7v/u
/+7/7f/t/+3/7P/s/+z/6v/q/+r/6v/q/+r/6v/q/+v/6f/l/+b/6v/z//v/AwD///n/
AAAUAC4ATwB6AKEApwB1ACcA7P/U/9H/2f/g/+P/6P/u//L/9f/5//3//f/7//r/+v/6
//n/+f/4//f/9v/2//b/9P/z//P/9P/0//T/9P/0//X/9f/1//X/8//z//T/9P/2//b/
9v/3//X/9f/2//b/+P/4//j/9//1//j/+P/4//v/+//7//v/+v/6//v/+//8//z//v8A
AAAAAAABAAEAAQACAAMABAADAAQABAAEAAUABwAJAAoACQAKAAsADAALAAsACwAMAA4A
DwASABUAEwATABMAFAAXABgAGAAYABcAGAAYABgAGQAZABoAGgAaABoAGgAaABsAGwAb
ABsAHAAcAB0AHQAdAB0AHQAcABsAGgAZABgAFwAWABMAEwATABIADwAOAA4ADQAMAAkA
BwAGAAUAAwADAAIAAgABAAAA//////7//f/9//3//v/+//3//P/8//z//P/8//z//P/8
//z/+v/6//v/+//7//3//f/9//3/+//7//v/+//8//z//P/9//v/+//7//v/+//7//v/
+//9//3//f/9//v//P/8//z//P/8//z/+//7//z//P/8//z//P/8//z//v/+//7//v/+
//3//f/9//3//v/+//7//v/+//7//f/9//3//f/9//3//f/9//3//f/8//z//P/6//v/
+//6//z//P/8//v/+//7//v/+//7//r/+v/6//v/+//7//v/+v/6//r/+v/6//r/+//7
//n/+f/6//r/+f/5//n/+f/5//r/+//7//r/+v/6//v//P/7//r/+v/6//n/+f/5//v/
+v/7//r/+P/4//j/+P/6//v//f/9/wEAAwAGAAkACwALAAsACwALAA0AEAAUABMAEwAU
ABQAEgASABQAFAAYABoAHAAaABQAEgARABEADgALAAcABAAFAAQABAACAAMAAgAAAP7/
/P/7//n/+P/0//T/8//z//P/8v/y//H/8//z//P/8v/w//D/7//v/+//7v/u/+7/8P/w
//D/8P/w//D/8P/w/+3/6//r/+r/7v/z//v/AQABAPn//P8OACgASQByAJkApwB5ACcA
6P/S/9H/2f/g/+P/6P/w//b/+f/9/wMAAwABAP7//v/+//3//f/8//v/+v/6//r/+v/5
//n/+v/6//r/+v/6//v/+//7//v/+//7//z//P/8//z//P/9//v/+//8//z//P/8//z/
+//9/wAAAAAAAP//////////AgACAAMAAwACAAIABAAGAAYABgAHAAcABwAIAAkACgAL
AAwADAAMAA4ADwAQABAAEQASABMAFAATABMAEwAUABcAFwAZABsAGwAbABsAHAAdAB4A
HgAeAB8AIAAgACAAIQAhACIAIgAiACIAIgAiACMAIwAjACMAJAAkACUAJQAlACUAJQAk
ACUAJAAjACIAIQAgAB0AHQAbABoAFwAWABYAFQAUABEAEQAQAA8ADQANAAwADAALAAgA
BwAHAAYABQAFAAUABgAGAAUABAAEAAQABAAEAAQABAAEAAQAAgAEAAUABQAFAAUABQAF
AAUABQAFAAUABQACAAIAAgADAAQABQAGAAcABQAFAAUABQAFAAUABQAFAAUABgAGAAYA
BgAGAAYABQAHAAgACAAIAAYABgAGAAYACAAIAAgACAAIAAcABwAHAAUABgAGAAYACAAI
AAgABwAHAAcABwAHAAcABwAHAAcABwAGAAYABgAEAAUABQAEAAYABgAGAAUABQAFAAUA
BQAFAAQABAAEAAUABQAFAAUABAAEAAQABAACAAIAAwADAAMAAwAEAAQAAwADAAMAAwAD
AAQABQAFAAUABAADAAMAAwADAAMABAAEAAMAAwADAAEAAgADAAMAAwACAAIAAgACAAEA
AgACAAIAAgACAAIAAwAFAAUABQAHAAoADQAQABEAEgATABMAFQAYABwAHAAbABsAGgAc
ABwAHgAeACAAIgAkACIAHAAaABkAGQAYABUAEQAOAA0ADAAMAAoACwAKAAgABgAEAAMA
AQAAAPz//P/7//v/+//6//r/+f/5//n/+f/4//j/+P/3//f/9//2//b/9v/4//j/+P/4
//b/9v/2//b/9//z//H/8P/w//f///8FAAUAAQAAABAALABJAG4AlQChAHkALQDq/9D/
0f/b/+L/5//s//j//v8BAAMABQAFAAUABAAEAAMAAQAAAP7//v/+////AAAAAP////8A
AP7//v/+//7/////////////////AAAAAAAAAAAAAAEAAQABAAIAAgAAAAAAAAD//wEA
BAAEAAQAAwADAAMAAwAEAAQABQAFAAYABgAIAAoACQAIAAgABwAHAAgACQAKAA0ADgAO
AA4AEAARABIAEgARABIAEwAUABUAFQAVABYAFwAXABkAGwAbABsAGwAcAB8AIAAgACAA
HwAgACAAIAAfAB8AIAAgACEAIgAjACQAJQAlACUAJQAkACQAJQAlACYAJwAoACgAJwAm
ACUAJAAlACQAIQAhAB8AHgAbABoAGAAXABYAEwARABAADwANAAsACgAKAAkACAAHAAcA
BgAFAAUABQAGAAYABQAEAAQABAAEAAQABAAEAAQABAACAAAAAQABAAEAAQABAAEAAQAD
AAMAAwADAAIAAgACAAMAAQABAAEAAQABAAEAAQABAAMAAwADAAMAAQACAAIAAgACAAIA
AgABAAEAAgACAAIAAAAAAAAAAAAAAAAAAAAAAAAA////////AQACAAIAAgACAAIAAgAB
AAEAAQABAAEAAQABAAEAAQABAAAAAAAAAAAAAQABAAAA/v/+//7//f//////////////
/v/+//7//v/9//z/+//7//z//f/+//z//P/9//3//f/9//7//v/9//3//f/9//3//v//
///////+//3//f/8//v/+v/6//v/+//8//3/+//8//3//f/9//z//P/8//z//P/8//z/
/P/8//r/+//9//3///8BAAQABwALAAsACwALAAsADQAQABQAEwATABQAFAASABIAFAAU
ABgAGgAcABoAFgAUABMAEwAOAAsABwAEAAUABAAEAAIAAwACAAAA/v/8//v/+f/4//T/
9P/z//P/8//y//L/8f/v/+//7//u//D/8P/v/+//7//u/+7/7v/u/+7/7v/u/+7/7v/u
/+7/7f/p/+n/6v/s//H/+f8BAP//+f/8/w4AKABHAGoAjQCTAGEAFQDa/8b/x//P/9j/
3//m//D/9v/5//n/+//9//n/+P/6//j/9//3//b/9f/0//T/9P/y//H/8f/y//T/9P/0
//T/9f/1//X/9f/3//f/+P/4//b/9v/2//f/9//3//j/+P/4//j/+P/3//f/+v/6//r/
+//7//v/+//8//z//f/9//z//P/+/wAAAAAAAAEAAQABAAIAAwAEAAMABAAEAAQABQAH
AAkACgAJAAoACwAMAA0ADQANAA4ADwAPABEAEwATABMAEwAUABcAGAAYABgAGQAaABoA
GgAZABkAGgAaABwAHAAcABwAHQAdAB0AHQAgACAAIQAhACMAIwAjACIAIwAiACEAIAAe
ABwAGAAXABcAFgATABIAEgARABAADQAJAAgABwAFAAUABAAEAAMAAgABAAEAAAD/////
//8AAP7//f/8//z//P/8//z//P/+//7//v/8//r/+//7//v/+//7//v/+//7//v/+//7
//r/+v/6//v/+//7//v/+//7//v/+//7//v/+//7//v//f/+//7//v/+//7//v/9//z/
/P/7//r//P/8//z//P/8//z//P/8//z/+//7//v/+//8//z//P/6//r/+v/5//n/+f/5
//n/+//7//v/+//7//r/+v/6//r/+//7//r/+v/6//r/+f/5//n/+f/5//v/+v/6//r/
+//7//v/+//6//r/+v/6//j/+P/5//n/+f/5//r/+v/6//n/+P/3//f/+P/5//n/+P/2
//b/9P/1//b/9//4//r/+//9//3//f///wIABQAHAAcABwAHAAYABwAJAAwADgAPABEA
EgAUABQAFgAWABYAFgAWABIAEQAQABAAEQAMAAkABQACAAMAAgACAAAA/v/8//n/9v/3
//f/9v/2//L/8v/x//H/8f/w//D/7//x//H/8f/w/+//7v/s/+v/7P/s/+3/7v/u/+7/
7v/u/+z/7P/s/+z/6//n/+f/7v/2//3////5//f/AQAWADQAVAB3AIQAXwAbAO3/3f/U
/9T/2//f/+T/8f/4//j/+v/9/////f/7//v/+v/6//j/9//3//b/9//2//b/9v/1//P/
8v/y//T/9P/0//T/9//3//f/9//1//X/9v/2//T/9P/0//X/9f/1//b/9v/3//j/+f/5
//j/+v/5//j/+//7//v/+//8//z//f/9//r/+v/8//7/AAAAAAEAAQABAAIAAwAEAAQA
BAADAAIABAAFAAYABgAJAAoACwAMAAsACwALAAwADwAPABEAEwARABEAEQASABMAFAAU
ABQAFQAWABYAFgAZABkAGgAaABoAGgAaABoAHQAdAB0AHQAcABwAHQAdABsAGwAbABoA
GQAYABcAFgAXABYAEwATABAADgAKAAgACgAJAAgABQAFAAQAAwABAP///v/+//3//P/7
//v/+v/7//v/+//8//z/+//6//r/+P/4//j/+P/6//r/+v/4//f/9//2//X/9v/3//j/
+f/5//n/+f/5//b/9v/2//f/9//3//f/9//3//f/9//3//n/+f/5//n/+P/4//f/9v/0
//T/9P/z//T/9v/3//j/+P/4//j/+P/2//b/9v/2//T/8//z//P/9f/2//b/9v/3//j/
+f/5//b/9f/0//P/8//z//P/8//z//L/8v/y//T/9f/1//T/8v/y//L/8f/z//P/8//z
//P/8v/y//L/8//z//P/8//y//L/8v/y//L/8v/z//P/7//w//D/8P/w//D/8f/z//b/
9//5//v//v8BAAEAAQABAAEAAQADAAYACgAJAAkACgAKAAwADAAOAA4AEwAWABkAGAAT
ABAADgANAAoABwADAAAA/f/8//z/+v/5//j/9v/0//L/8f/v/+7/7P/s/+v/6//t/+z/
7P/r/+n/6f/p/+j/6f/q/+r/6//p/+j/6P/o/+b/5v/m/+b/6P/o/+j/6P/n/+X/5f/o
//D/9f/z/+//6//x/wQAHgA8AGEAhAB/AEcAEwD9/+7/4P/h/+P/5v/x//r//P/6//n/
9//5//n/+//6//b/9v/1//X/9P/z//L/8v/y//L/8f/x//L/8P/w//D/8P/z//P/8//z
//P/8//0//T/8v/y//L/8//1//X/9v/2//j/+P/4//f/9f/4//j/+P/7//v/+//7//z/
/P/9//3/+v/6//z//v8AAAAAAQABAAEAAgADAAQABQAGAAYABgAFAAUABQAEAAYACAAK
AAwADQANAA0ADgAOAA0ADgAPABAAEQASABQAEgASABEAEAATABYAGAAaAB0AHQAeAB4A
GwAaABkAGAAZABkAGQAZABwAHAAdAB0AHQAdAB0AHAAZABgAFwAWABgAGAAWABcAEwAQ
AAsACAAJAAkACQAHAAcABgAFAAMABQAEAAQAAwADAAMABAAEAAEAAQABAAIABAADAAIA
AgAAAAAAAAAAAAIAAgACAAAAAgADAAMAAwABAAEAAQABAAEAAQABAAEAAgACAAIAAwAB
AAEAAQABAAMAAwADAAMAAwADAAMAAwADAAQABAAEAAQABAAEAAMABQAGAAYABgAFAAQA
AwACAAMABAAFAAYABAADAAMAAwAEAAYABwAIAAcABgAFAAMABAAFAAYABwAJAAkACQAJ
AAgABgAFAAQABQAHAAgACAAHAAYABQADAAYABwAIAAkACAAGAAUABAAHAAcABwAHAAQA
BAAEAAQABQAGAAgACQANAA8AEgAUABcAFwAXABcAGgAcAB4AHwAiACIAIgAjACMAIwAj
ACQAJgAlACUAJQAiACIAIgAhAB4AGgAXABQAEQAPAA4ADQALAAoACAAGAAQABAAEAAUA
AAD//w==
         </WaveFormData>
      </LeadData>
      <LeadData>
         <LeadByteCountTotal>10000</LeadByteCountTotal>
         <LeadTimeOffset>0</LeadTimeOffset>
         <LeadSampleCountTotal>5000</LeadSampleCountTotal>
         <LeadAmplitudeUnitsPerBit>4.88</LeadAmplitudeUnitsPerBit>
         <LeadAmplitudeUnits>��V</LeadAmplitudeUnits>
         <LeadHighLimit>2147483647</LeadHighLimit>
         <LeadLowLimit>268435456</LeadLowLimit>
         <LeadID>V1</LeadID>
         <LeadOffsetFirstSample>0</LeadOffsetFirstSample>
         <FirstSampleBaseline>0</FirstSampleBaseline>
         <LeadSampleSize>2</LeadSampleSize>
         <LeadOff>FALSE</LeadOff>
         <BaselineSway>FALSE</BaselineSway>
         <ExcessiveACNoise>FALSE</ExcessiveACNoise>
         <MuscleNoise>FALSE</MuscleNoise>
         <LeadDataCRC32>2994743790</LeadDataCRC32>
         <WaveFormData>
3P/d/93/3f/f/9//3v/e/97/3//j/+f/7P/z//r//v///wsAIwA6AEYASAA7ABUA3P+i
/3//dv93/3P/av9k/2//gf+S/6f/wf/S/93/4v/m/+j/6f/p/+j/6v/r/+v/6//t/+3/
7f/v/+//8P/w//H/8f/y//L/8v/y//L/8v/z//P/8//z//X/9f/1//X/9//3//f/9//3
//f/9//3//r/+v/6//r/+v/6//z//P/8//z//f/9//////8AAAAAAgACAAEAAQACAAIA
AgADAAQABAADAAMABQAFAAUABgAGAAYABgAGAAgACAAIAAgACAAIAAcABwAIAAgACAAI
AAoACgAKAAgACQAIAAgABgAGAAYABgAGAAYABQAFAAQABAACAAAAAAABAAEAAAAAAAAA
AAAAAAAA/v/+///////9//3//f/9//z//P/8//z/+v/6//v/+//7//z//P/8//r/+v/6
//r/+//7//v/+//5//n/+f/5//v/+//6//r//P/8//v/+//8//z/+//7//v/+//7//v/
/f/9//3//f/7//z//P/8//7//v/+//7//v/+//7//v///////////wEAAQABAAEAAQAB
AAEAAQABAAIAAgACAAIAAgACAAIAAgABAAEAAgACAAIAAgACAAIAAgACAAIABAAEAAMA
AwADAAMAAwADAAMAAwADAAIAAwADAAMABAAEAAMAAwADAAMAAwADAAMABQAFAAUABQAF
AAUABQAEAAQABQAFAAUABwAHAAcABgAGAAYABgAGAAYABgAGAAYACAAIAAgACAAIAAgA
CAAJAAkACQAJAAkACAAIAAcABQAGAAcACAAJAAkACAAIAAgACgAKAAoACgAKAAwACwAK
AAoACgAKAAoACgAKAAoACgANAA0ADwAQABAAEAAQABAAEAARABEADwAMAAwADAALAAoA
CgAKAAgACQAIAAcABgADAAMABAAFAAkACgAMAAwADAAMAAwADAANAA0ADQANAA4ADwAP
AA8ADgAOAA8ADwAPAA8ADwAPABEAEQARABIAEgASABIAEgASABIAEgASABMAEwATABMA
FQAUABQAFgAXABkAHQAiACsAMgA0ADcAQwBZAHAAegB8AG8ASQASAN7/v/+0/7H/rf+k
/6D/rf/B/87/4f/5/woAFQAcACAAIAAhACEAIAAiACMAIwAjACUAJQAlACcAJwAoACgA
KQApACoAKgAqACoAKgAqACsAKwArACsALQAtAC0ALQAvAC8ALwAvAC8ALwAvAC8AMgAy
ADIAMgAwADAAMgAyADQANAA1ADUANQA1ADYANgA4ADgANwA3ADgAOAA4ADkAOgA6ADkA
OQA5ADkAOQA6ADwAPAA8ADwAPAA8ADwAPAA+AD4APQA9AD0APAA7ADoAPAA8ADwAOgA7
ADoAOgA4ADkAOAA3ADYANgA1ADUANAAzADIAMQAyADIAMQAvAC4AMAAwADAAMAAuAC4A
LwAvAC8ALwAvAC8ALgAuAC4ALgAuAC4ALwAvAC0ALgAuAC4ALgAuAC4ALgAtAC0ALQAt
AC0ALQAtAC0ALwAvAC4ALgAwADAALwAvADAAMAAvAC8AMQAxADEAMQAxADEAMQAxADEA
MgAyADIAMgAyADIAMgA0ADQANAA0ADMAMwAzADMANQA1ADUANQA1ADUANQA1ADMANAA0
ADQANAA0ADQANAA2ADUANQA2ADQANAA0ADQANgA2ADYANgA0ADQAMwAzADQANQA2ADcA
NwA3ADcANgA1ADUANQA2ADYANQA1ADUANwA3ADcANwA1ADUANQA1ADUANQA1ADQANAA1
ADUANQA3ADcANwA2ADYANgA2ADYANgA2ADYANgA2ADYANgA2ADgAOAA4ADkANwA3ADcA
NwA4ADgANgA2ADYANgA2ADYANgA2ADkAOQA7ADwAPAA8ADwAPAA+AD8APwA9ADgAOAA4
ADcANgA2ADYANAAxADAALwAuAC8ALwAwADEAMQAyADQANAA0ADQANAA0ADUANQA1ADUA
NAA1ADUANQA0ADQANQA1ADUANQA1ADUANQA1ADUANgA4ADgAOAA4ADgAOAA4ADgAOQA5
ADkAOQA3ADYANgA4ADkAPwBFAEoAUQBUAFQAWQBrAIMAkACWAJIAfwBdADoAGgD//+z/
3f/T/8z/zv/b/+f/8v8DABcAKgA3ADwAPgA+AD0APwA+AEAAQQBBAEEAQwBDAEMAQQBB
AEIAQgBDAEMARABEAEQARABEAEQARQBFAEUARQBFAEUARQBFAEUARQBFAEUARQBFAEUA
RQBGAEYARgBGAEQARABGAEYASABIAEkASQBIAEcARwBGAEgASABHAEcASABIAEgASQBJ
AEgARgBFAEcARwBHAEgARgBGAEYARgBEAEQARABEAEIAQgBBAEEAQwBCAEEAQAA+AD4A
PgA8ADsAOgA6ADgANQA0ADMAMgAyADEAMQAwADAALgAsACwAKwApACYAJAAmACYAJgAm
ACYAJgAnACcAKAApACoAKwAuAC4ALgAuADAAMAAxADEAMQAyADIAMgAyADIAMgAyADMA
MwAzADMAMwAzADMAMwAzADMAMgAyADQANAAzADMANAA0ADMAMwAzADMAMwAzADMAMwAz
ADMAMwA0ADQANAA0ADQANAA0ADQANAA0ADQAMwAzADMAMwA1ADUANQA1ADMAMwAzADMA
MwA0ADQANAA0ADQANAA0ADYANQA1ADYANQA0ADMAMgAyADIAMgAyADIAMgAxADEAMQAx
ADEAMQAvAC8ALwAuAC4ALwAwADIAMQAvAC4ALQAtAC0ALQAtAC0ALQAtAC0AKwArACsA
KgAqACsAKwArACsAKwArACoAKAAoACgAKAAqACoAKgAqACgAKAAoACgAKAAoACgAKAAo
ACgAJgAmACYAJgAnACcAKQAqACoAKgAqACoAKgArACsAKQAiACIAIgAhAB4AHgAeABwA
HQAcABsAGgAbABsAHAAdAB0AHgAgACAAHgAeAB4AHgAdAB0AHQAdAB4AHwAfAB8AHAAc
AB0AHQAbABsAGwAbAB0AHQAdAB4AHAAcABwAHAAcABwAHAAcABsAGwAbABsAGwAaABoA
HAAbAB8AJQAsADEAMgA0AD0ATwBhAGoAbgBmAE0ALQAMAPL/2f/E/7P/qf+m/67/u//F
/9L/4f/3/wwAFQAYABgAGAAXABkAGAAaABsAGwAbAB0AHQAdAB0AHQAeAB4AHQAdAB4A
HgAcABwAHAAcAB0AHQAdAB0AHQAdAB0AHQAfAB8AHwAfAB0AHQAdAB0AHgAeAB4AHgAc
ABwAHgAeABwAHAAdAB0AHQAdAB4AHgAcABwAGwAbAB4AHgAeAB8AHwAeABwAGwAbABsA
GwAcABwAHAAcABwAGgAaABoAGgAYABgAFwAXABcAFgAVABQAEgASABIAEAAPAA4ADgAM
AAsACgAJAAgABQADAAIAAAAAAP7//P/8//z/+//5//j/+v/6//r/+v/4//j/+f/5//r/
+//8//3//v/+//7//v8AAAAAAQABAAEAAgACAAIAAAAAAAAAAAAAAAEAAgADAAMAAwAD
AAMAAwADAAIAAgACAAIAAQABAAIAAgABAAEAAwADAAMAAwABAAEAAQABAAEAAgACAAIA
AgACAAIAAgACAAIAAgACAAMAAwADAAMAAwADAAMAAwADAAMAAwADAAMABAAEAAQABAAE
AAQABAAGAAUABQAGAAQABAAEAAQABAAEAAQABAAEAAQAAwADAAMAAwADAAMAAwADAAMA
AgADAAMAAwAEAAIAAQABAAEAAwADAAMAAwADAAMAAwADAAEAAQABAAAAAAABAAEAAQAD
AAMAAwAEAAIAAAAAAAAAAAAAAAAAAAAAAAMAAwAFAAYABgAGAAYABgAGAAcABwAFAP7/
/v/+//3//P/8//z/+v/5//j/9//2//f/9//4//n/+f/6//z//P/+//7//v/+//3//f/9
//3//P/9//3//f/+//7///////3//f/9//3/////////AAAAAAAAAAAAAAAAAAAAAAAA
AQABAAEAAQABAAAAAAACAAUACwAPABYAGwAcAB4ALQBFAFkAYgBkAFYAMwAFANb/tP+j
/5z/kf+D/4D/jv+h/63/vv/V/+v/+v///wIABAAEAAUAAwAGAAgACQAJAAkACwALAAsA
CwALAAwADAANAA0ADgAOAA4ADgAOAA4ADwAPAA8ADwAPAA8ADwAPABEAEQARABEAEQAR
ABEAEQASABIAEgASABIAEgAUABQAFAAUABUAFQAVABUAFgAWABYAFgAVABUAFAAUABQA
FQAWABYAFQAVABUAFQAVABYAFgAWABYAFgAYABgAGAAYABYAFgAVABUAFQAUABMAEgAS
ABIAEgAQAA8ADgAOAAwACwAKAAkACAAKAAkACQAIAAQAAgAAAAAAAAD///3//P/+//7/
/v/+//z//P/9//3///////////8AAAAAAAAAAAAAAAABAAEA//8AAAAAAAAAAAAAAAAA
AAEAAQABAAEA//////////8BAAEAAAAAAAAAAAD/////AgACAAEAAQABAAEAAQABAAEA
AQABAAEAAQACAAIAAgACAAIAAgACAAIAAgACAAIAAwADAAMAAwADAAMAAwADAAMAAwAD
AAMAAQACAAIAAgAEAAQABAAEAAIAAQABAAIAAgACAAIAAgACAAIAAgACAAIAAgABAAEA
AQABAAEAAQABAAEAAQAAAAEAAQABAAIAAgABAAEAAQABAAEAAQABAP//////////////
/////v/+/////////wEAAQAAAAAAAAAAAAAAAAAAAAAAAAD/////AQACAAIAAgACAAIA
AgADAAMAAQD8//z//P/7//r/+v/6//j/9f/0//P/8v/z//P/9P/1//f/+P/6//r/+P/4
//j/+P/5//n/+f/5//r/+//7//v/+v/6//v/+//7//v/+//7//v/+//7//z//P/8//z/
/P/8//z//P/8//3//f/9//3//f/8//z//v8BAAUACwAUABkAGgAeACsAQwBXAGQAagBa
ADUA///M/6b/l/+S/43/gf96/4j/m/+p/7z/1f/p//T/+/8AAAIAAgABAAEAAgAEAAUA
BQAFAAcABwAHAAcABwAIAAgACQAJAAoACgAKAAoACgAKAAsACwALAAsADQANAA0ADQAN
AA0ADQANAA8ADwAPAA8AEAAQABAAEAAQABAAEgASABIAEgATABMAEwATABQAFAAUABQA
EwATABQAFAAUABUAFgAWABUAFQAXABcAFwAYABYAFgAWABYAFgAWABYAFgAWABYAFQAV
ABUAFAATABIAEgASABIAEAARABAAEAAOAA8ADgANAAwACgAJAAkACAAIAAYABAAEAAQA
AwABAAAAAAAAAAAAAAAAAAAAAQABAP//////////AAAAAAAAAAAAAAAAAQABAP//AAAA
AAAA/v/+//7//v////////////////////////////7//v8AAAAA/////wAAAAD/////
////////////////////////AAAAAAAAAAAAAAAAAAAAAAAAAAAAAAEAAQABAAEA////
////////////////////AAAAAAAAAAAAAAAAAAAAAP////8AAAAAAAAAAAAA/v/+//7/
/v8AAAAA/////////////////////////v/9//3//f/+//7//f/9//3//f/9//3//f/9
//3//f/9//3//f/9//z//P/9//3//f/9//3//f/8//z//P/8//z//P/8//z//P/8//z/
/P/8//r/+v/6//v/+//7//v/+//8//z/+//5//v/+//8//z//P/8//z//P/8//z//P/7
//v//f/+//7//v/+//7//v///////f/4//j/+P/3//b/9v/2//T/8//y//H/8P/t/+3/
7v/v//H/8v/0//T/9v/2//b/9v/1//X/9f/1//T/9f/1//X/9P/0//X/9f/3//f/9//3
//f/9//3//j/+P/4//j/+P/4//j/+P/4//f/9//3//f/9//2//b/+P/7//v///8GAA0A
FAAYABsAKwBDAFgAYgBkAFEAJwDq/7T/k/+M/4v/g/94/3j/h/+Z/6r/v//X/+j/8f/4
//r//P/9//3//P/+/////////wEAAQABAAMAAwAEAAQAAwADAAQABAAEAAQABAAEAAUA
BQAFAAUABwAHAAcABwAHAAcABwAHAAcABwAHAAcACgAKAAoACgAIAAgACgAKAAwADAAN
AA0ADQANAA4ADgAMAAwACwALAA4ADgAOAA8ADgAOAA0ADQAPAA8ADwAQABAAEAAQABAA
EAAQABAAEAAQABAADwAPABEAEAAPAA4ADgAOAA4ADAANAAwADAAKAAsACgAJAAgACAAH
AAcABgAGAAQAAgACAAIAAQD///7//v/+//7//v/8//z//f/9//v/+//7//v/+v/6//r/
+v/4//j/+f/5//f/+P/4//j/+P/4//j/+P/3//f/9//3//f/9//3//f/9//3//b/9v/2
//b/9f/1//b/9v/1//X/9f/1//X/9f/1//X/9f/1//f/+P/4//j/9v/2//b/9v/4//j/
+P/4//f/9//3//f/9//3//f/9//3//f/9//3//f/+P/4//j/+P/4//j/+P/4//f/9//4
//j/+P/4//j/+P/4//j/+P/4//j/9//3//f/9//3//f/9//3//f/9v/1//X/9f/2//b/
9f/1//X/9f/1//X/9f/1//X/9f/1//X/9f/1//T/9P/1//X/9f/1//X/9f/0//T/9P/0
//T/9P/0//T/9P/0//T/9P/0//T/9P/0//X/9f/1//X/9f/2//b/9f/z//P/8//z//P/
9f/0//T/9P/0//T/9P/0//T/9P/z//T/9P/0//T/9P/0//T/9P/0//X/9f/3//j/+P/4
//j/+P/4//n/+f/3//L/8v/y//H/8P/w//D/7v/t/+z/6//q/+f/5//o/+n/7f/u//D/
8P/w//D/8P/w/+//7//v/+//8P/x//H/8f/w//D/8f/x//P/8//z//P/8f/x//H/8v/0
//T/9P/0//T/9P/0//T/9f/1//X/9f/1//T/9P/2//f/+f///wQADQASABYAGwArAEUA
WgBkAF4AQwARANL/nP+F/4T/h/+B/3b/eP+J/53/sP/H/93/6v/z//j//P/+//3//f/8
//7//////wEAAwADAAMAAwADAAQABAAFAAUABgAGAAYABgAGAAYABwAHAAcABwAHAAcA
BwAHAAkACQAJAAkACQAJAAkACQAMAAwADAAMAAoACgAMAAwADAAMAA0ADQANAA0ADgAO
AA4ADgANAA0AEAAQABAAEQASABIAEQARABEAEQARABIAEgASABIAEgASABIAEgASABQA
FAATABMAEwASABEAEAARABIAEwASABEAEAAQAA4ADgAOAA4ADgAOAA0ADQAMAAwACgAI
AAgACAAHAAUABAACAAIAAgACAAAAAAABAAEAAAD///7//f/8//z//P/8//r/+v/7//v/
+f/6//r/+v/4//j/+P/4//f/9//3//f/9//3//f/9//3//f/9v/2//b/9v/1//X/+P/4
//f/9//3//f/9//3//f/9//3//f/9f/2//b/9v/4//j/+P/4//b/9v/2//b/9//3//f/
9//3//f/9//3//f/9//3//f/9//4//j/+P/4//j/+P/4//j/9//3//j/+P/4//j/+P/4
//j/+P/4//j/+P/3//f/9//3//f/9//3//f/9//2//f/9//3//j/+P/3//f/9//1//X/
9f/1//X/9f/1//X/9f/1//X/9P/0//X/9f/1//X/9f/1//T/9v/2//b/9v/0//T/9P/0
//T/9P/0//T/9P/0//T/9f/1//X/9f/1//b/9v/1//P/9f/1//X/9f/1//T/9P/0//T/
9P/0//T/9P/0//T/9P/0//T/9P/0//P/8//1//b/+P/4//j/+P/2//f/9//1//D/8P/w
/+//8P/w//D/7v/t/+z/6//q/+n/6f/q/+v/7f/u//D/8P/y//L/8v/y/+//7//v/+//
8v/z//P/8//w//D/8f/x//H/8f/x//H/8f/x//H/8v/y//L/8v/y//L/8v/y//L/8//z
//P/8//z//L/8v/0//X/9f/5/wAACQAOABIAFQAlAD0AUgBcAFoARwAZANr/ov+H/4T/
if+D/3j/dv+F/5n/rP/D/9f/5v/v//b/+v/6//n/+//6//z//f/9//3/////////////
/wAAAAABAAEAAgACAAIAAgACAAIAAwADAAMAAwADAAMAAwADAAMAAwADAAMABQAFAAUA
BQAGAAYABgAGAAYABgAIAAgACgAKAAsACwAJAAkACgAKAAoACgAJAAkACgAKAAoACwAM
AAwACwALAA0ADQANAA4ADgAOAA4ADgAQABAAEAAQABAAEAAPAA8AEQAQAA8ADgAQABAA
EAAOAA8ADgAOAAwADQAMAAsACgAKAAkACQAIAAgABgAEAAQABAADAAEAAAAAAAAAAAAA
AP///v/+//3/+//7//v/+//6//r/+v/6//j/+P/5//n/9//4//j/+P/2//b/9v/2//f/
9//3//f/9f/1//X/9f/3//f/9v/2//b/9v/1//X/9v/2//X/9f/1//X/9f/1//f/9//3
//f/9//4//j/+P/2//b/9v/2//j/+P/4//j/9//3//f/9//3//f/9//3//f/9//3//f/
9//4//j/+P/2//b/9v/2//j/9//3//j/+P/4//j/+P/4//j/+P/4//j/+P/3//f/9//3
//f/9//3//f/9//2//f/9//3//j/9v/1//X/9f/3//f/9//3//X/9f/1//X/9f/1//X/
9P/0//X/9f/1//f/9//3//b/9P/0//T/9P/2//b/9v/2//b/9v/2//b/9v/2//b/9//1
//X/9f/1//X/9v/2//X/9f/1//X/9f/3//b/9v/2//b/9v/2//b/9v/2//f/9//1//T/
9P/2//b/9v/2//b/9v/2//b/9//3//n/+v/6//r/+v/6//r/+//7//n/9P/0//T/8//y
//L/8v/w//H/8P/v/+7/7f/t/+7/7//x//L/9P/0//L/8v/y//L/8f/x//H/8f/y//P/
8//z//L/8v/z//P/8//z//P/8//1//X/9f/2//b/9v/2//b/9v/2//b/9v/3//f/9//3
//f/9v/2//j/+f/7//3/BAALABIAFgAZACMAOwBOAFoAYABTAC0A8v+6/5f/kP+P/43/
hP9+/4n/nf+u/8H/1//o//P/+v/+//7//f/9//7/AAABAAEAAQADAAMAAwADAAMABAAE
AAcABwAIAAgACAAIAAgACAAHAAcABwAHAAkACQAJAAkACwALAAsACwALAAsACwALAAwA
DAAMAAwADAAMAA4ADgAOAA4ADwAPAA8ADwAQABAAEAAQAA8ADwASABIAEgATABQAFAAT
ABMAEwATABMAFAAUABQAFAAUABQAFAAUABQAFgAWABUAFQAVABQAEwASABQAFAAUABIA
EwASABIAEAARABAADwAOAA4ADQANAAwADAAKAAgACAAKAAkABwAGAAQABAAEAAQAAgAC
AAMAAwABAAEAAQABAAIAAgACAAIAAAAAAAEAAQAAAAAA///+//7//v/+//7//f/9//3/
/f/9//3//f/9//3//f/8//z//v/+//3//f/+//7//f/9//3//f/9//3//f/9//3//f/9
//7//v/+/wAAAAAAAAAAAAAAAAAAAAABAAEAAQABAP////////////////////8BAAIA
AgACAAAAAAAAAAAAAgABAAEAAgACAAIAAgACAAAAAAAAAAAAAAAAAP////8EAAcACgAN
AA0ADQANAAwADQANAA0ADgAOAA0ADQANAA0ADQANAA0ADQANAA0ADQANAA0ADQAMAAwA
DQANAA0ADQANAA0ADAAMAAwADAAMAAwADAAMAAwADAAMAAwADAAMAAwADAANAA0ADQAN
AA0ADgAOAA0ACwANAA0ADQANAA0ADAAMAAwADAAMAAwADAAMAAwADQANAAsADAAMAAwA
DAAMAAwADAAMAAwADQANAA8AEAAQABAAEAAQABAAEQARAA8ADAAMAAwACwAKAAoACgAI
AAcABgAFAAQAAQABAAIAAwAFAAYACAAIAAgACAAIAAgACQAJAAkACQAKAAsACwALAAoA
CgALAAsACwALAAsACwALAAsACwAMAAwADAAMAAwADAAMAAwADAANAA0ADQANAA0ADAAM
AA4ADwAPABUAHAAlACoALgAvADkAUQBmAHIAdgBrAEcAFADc/7n/rv+r/6f/nv+a/6P/
t//G/9X/6//+/wsAEgAWABYAFwAXABYAGAAZABkAGQAbABsAGwAbABsAHAAcAB0AHQAe
AB4AHgAeAB4AHgAfAB8AHwAfACEAIQAhACEAIwAjACMAIwAjACMAIwAjACYAJgAmACYA
JgAmACgAKAAoACgAKQApACkAKQAqACoAKgAqACkAKQAqACoAKgArACwALAArACsALQAt
AC0ALgAuAC4ALgAuAC4ALgAuAC4AMAAwAC8ALwAvAC4ALQAsACwALAAsACoAKgAqACsA
KgArACoAKQAoACYAJQAlACQAIwAiACEAIgAiACEAHwAeAB4AHgAeAB4AHQAcABwAGwAd
AB0AHQAdAB4AHgAeAB4AHAAcAB0AHQAdAB4AHgAeABwAHAAcABwAHQAdAB0AHQAbABsA
GwAbABsAGwAaABoAHAAcABsAGwAeAB4AHQAdAB0AHQAdAB0AHQAdAB0AHQAbABwAHAAc
AB4AHgAeAB4AHgAeAB4AHgAfAB8AHwAfAB0AHQAdAB0AHwAfAB8AHwAfACAAIAAgAB4A
HgAeAB4AHgAdAB0AHgAeAB4AHgAeAB4AHgAeAB4AHAAcABsAGwAdAB0AHQAdABsAGwAb
ABoAGgAbABwAHgAcABsAGwAbABsAGwAbABsAGQAZABkAGQAbABsAGwAaABoAGwAbABsA
GwAbABsAGgAaABoAGgAaABoAGgAaABoAGgAaABoAGgAaABoAGgAbABsAGwAbABsAGAAa
ABsAGAAYABgAGAAYABgAGAAYABgAGQAZABsAHAAeAB4AHgAeABwAHQAdABsAFgAWABYA
FQAUABQAFAASABMAEgARABAADwAPABAAEQARABIAFAAUABIAEgASABIAEgATABQAFQAV
ABUAFAATABIAEgATABMAEwATABMAEwATABMAEwAUABQAFAAUABQAFAAUABQAFAATABMA
EwATABUAFAAUABYAGQAdACMAKgAvADAALgA7AFEAYwBsAGwAXgBFACMABADo/9P/xP+1
/6n/qP+y/7//y//Y/+n///8QABcAGAAYABgAGQAXABgAGgAbABsAGQAbABsAGwAdAB0A
HgAeAB0AHQAeAB4AHgAeAB4AHgAdAB0AHQAdAB8AHwAfAB8AIAAfAB4AHQAfAB8AHwAf
AB4AHgAeAB4AHgAeACAAIAAeAB4AHwAfAB8AHwAgACAAHgAeAB0AHQAcABwAHAAdAB4A
HgAdAB0AGwAbABsAHAAcABwAHAAcABoAGgAaABoAGAAYABcAFwAVABQAEwASABAAEAAQ
AA4ADQAMAAwACgAJAAgABwAGAAQAAwADAAIAAAD+//z//P/+//3/+//6//j/+P/4//j/
+v/6//v/+//7//v/+//7//7//v/+//7///8AAAIAAwABAAIAAgACAAIAAgACAAIAAwAD
AAMAAwADAAMAAwADAAMAAwACAAIAAgACAAEAAQACAAIAAQABAAEAAQABAAEAAwADAAMA
AwACAAIAAQAAAAIAAgACAAIAAgACAAIAAgABAAEAAQABAAEAAQABAAEAAQABAAEAAQAB
AAIAAgACAAAAAAAAAAAA/v/9//3//v/+//7//v/+//7//v/+//7//P/8//v/+//5//n/
+f/5//v/+//7//r/+//7//v//P/7//n/+P/3//f/9//3//f/9//3//f/9//1//X/9f/0
//L/8//z//P/8//z//P/8v/y//L/8v/y//D/8P/w//D/8v/w//D/8P/w//D/7v/u/+7/
7v/v/+//8f/y//D/8P/w//D/8P/x//H/7//o/+j/6P/n/+j/6P/o/+b/5P/i/+D/3v/e
/9//4f/j/+X/5v/o/+j/5//m/+X/5P/l/+X/5f/l/+X/5f/k/+P/5P/k/+X/5f/k/+P/
4v/h/+P/4//j/+T/5P/k/+T/5P/i/+L/4v/i/+P/4//j/+P/4f/g/+D/4v/j/+X/6//w
//f/+P/6/wMAFwAnACwAMAAsABUA8//W/7r/n/+M/3//df9y/3r/g/+N/5r/q/+//9D/
3//k/+L/4P/f/9//4v/k/+X/5f/j/+X/5f/l/+X/5f/m/+b/6f/p/+r/6v/p/+j/5//m
/+f/5//n/+f/5//n/+f/5//n/+f/5//n/+n/6f/p/+n/6v/q/+r/6v/p/+j/6f/o/+j/
6P/p/+n/6//r/+z/7P/q/+r/6f/p/+r/6v/q/+v/6f/o/+b/5f/n/+f/5//o/+b/5v/m
/+b/5v/m/+b/5v/k/+T/4//j/+L/4P/e/9z/3f/e/9//3v/c/9r/2f/W/9X/1P/T/9L/
0P/P/8//zv/O/8z/yv/K/8r/yf/H/8b/xv/G/8b/xv/G/8b/x//H/8f/x//H/8f/yv/K
/8r/yv/M/8z/zf/N/8v/zP/M/8z/zv/O/87/zv/N/83/zf/N/83/zf/N/83/zf/N/8z/
zP/O/87/zf/N/87/zv/N/83/zf/N/83/zf/P/8//z//P/83/zv/O/87/zv/O/87/zv/O
/87/zv/O/8//z//P/8//zf/N/83/zf/N/83/zf/N/8//0P/Q/9D/z//O/83/zP/N/83/
zv/Q/8//zv/N/8z/zP/M/8z/zP/M/8z/y//L/8v/y//L/8v/y//L/8v/yv/J/8n/yf/K
/8r/yf/J/8n/yf/J/8n/yf/H/8f/x//H/8f/x//H/8b/xv/H/8f/x//H/8f/x//G/8b/
xv/G/8b/xv/G/8b/xv/H/8j/yf/K/8j/yP/I/8n/yP/H/8b/xf/C/8L/wf+//73/vf+9
/73/uv+4/7f/tv+3/7j/uf+6/7v/vP++/7//v/++/77/vv/A/8H/wv/C/8H/wP+//73/
v/+//w==
         </WaveFormData>
      </LeadData>
      <LeadData>
         <LeadByteCountTotal>10000</LeadByteCountTotal>
         <LeadTimeOffset>0</LeadTimeOffset>
         <LeadSampleCountTotal>5000</LeadSampleCountTotal>
         <LeadAmplitudeUnitsPerBit>4.88</LeadAmplitudeUnitsPerBit>
         <LeadAmplitudeUnits>��V</LeadAmplitudeUnits>
         <LeadHighLimit>2147483647</LeadHighLimit>
         <LeadLowLimit>268435456</LeadLowLimit>
         <LeadID>V2</LeadID>
         <LeadOffsetFirstSample>0</LeadOffsetFirstSample>
         <FirstSampleBaseline>0</FirstSampleBaseline>
         <LeadSampleSize>2</LeadSampleSize>
         <LeadOff>FALSE</LeadOff>
         <BaselineSway>FALSE</BaselineSway>
         <ExcessiveACNoise>FALSE</ExcessiveACNoise>
         <MuscleNoise>FALSE</MuscleNoise>
         <LeadDataCRC32>3009025715</LeadDataCRC32>
         <WaveFormData>
3P/c/9z/3P/c/9z/3P/d/93/3f/g/+T/6f/v//P/9//+/w8AKwBGAFUAXQBeAEsAGADU
/5j/a/9I/zL/L/89/1P/a/+E/6L/wf/a/+X/7P/w//H/7f/t/+3/7f/v/+//8f/y//P/
8//0//T/9f/1//f/+P/4//j/+f/6//r/+//7//v/+//7//3//f/+/////////wAAAAAC
AAIAAwAEAAQABAAGAAYABgAGAAcABwAHAAgACgALAAsACwALAA0ADwAPABAAEAAQABAA
EgATABQAFAAUABYAFwAYABgAGQAbABsAHQAeAB8AHwAfACEAJAAkACUAJQAnACcAJwAn
ACcAKAAoACgAKgAqACkAKQApACgAJwAnACYAJgAlACMAIgAhACEAIQAhACAAHwAfAB4A
HQAbABkAGgAZABcAFgAUABMAEgARAAwADAALAAoACAAHAAYABQAEAAQAAwACAAEAAQAB
AAAA/////////v/8//z//P/8//3//f/9//3//f/9//7//v/9//3//f/9//3//f/9//3/
///////////9//7//v/+/wAAAAAAAAAAAQABAAEAAQACAAIAAgADAAMAAwADAAMABAAE
AAQABAADAAMABAAEAAYABgAGAAYABgAGAAYABwAHAAYABgAGAAYABgAGAAYABgAGAAYA
BQAHAAcABwAGAAgACAAIAAgACAAIAAgACAAIAAgACAAHAAcABwAHAAcABwAHAAcABgAI
AAgACAAIAAgACAAIAAgACAAIAAcABwAIAAgACAAIAAoACgAKAAoACgAKAAoACgALAAsA
CwALAAsACwAKAAoACgAKAAoACgAMAAwACwAKAAwACwAJAAgACgALAAwADgAMAAwADAAM
AAwADAAMAAwADgAOAA4ADwAPABAAEQASABIAEwATABMAEwATABMAEwARABEAEgASABEA
EAAPAA4AEAAPAA4ADQANAA0ADQAQABMAFgAWABYAFgAWABUAFAARABAADgAOAA8ADwAP
AA4ADgAOAA4ADgAOAA4ADgAOAA4ADgAOAA4AEAAQABAAEAAQABAAEAAQABIAEgASABIA
EgASABMAEwATABYAGgAfACcAKwAvADoATQBnAIIAkQCXAJQAeQBAAPj/vP+N/2j/WP9h
/3X/i/+l/7z/1v/1/wwAGQAgACIAIQAfAB8AHwAfACEAIQAhACIAIwAjACQAJAAlACUA
JQAmACYAJgAnACgAKAApACkAKQApACkAKQApACoAKwArACsALAAsAC4ALgAvADAAMAAw
ADIAMgAyADIAMwAzADMANAA2ADcANwA3ADcAOQA5ADkAOgA6ADoAOgA8AD0APgA+AD4A
QABBAEIAQgBDAEMAQwBFAEYARwBHAEcASQBKAEoASwBLAE0ATQBNAE0ATQBOAE4ATgBO
AE4ATQBNAE0ATABLAEsATABMAEsASQBJAEcARgBFAEYARABCAEEAQQBBAEAAPwA+AD0A
OwA6ADoAOQA4ADcANAA0ADMAMgAxAC8ALQArACoAKgApACgAJwAnACcAJgAlACUAJQAk
ACQAJAAkACQAIwAjACMAIwAjACMAJAAkACUAJQAlACUAJQAlACUAJQAlACUAJQAlACcA
KAAoACgAKgAqACoAKgApACkAKQApACoAKgAqACsAKwArACsAKwAsACwALAAsAC0ALQAu
AC4ALAAsACwALAAuAC4ALgAvAC0ALAAsACwALAAsACwALAAsACwALAArAC0ALQAtACwA
LAAsACwALAAsACwALAAsACwALAAsACsAKwArACsAKwArACsAKwAqACoAKgAqACoAKgAq
ACoAKgAsACwAKwArACoAKgAqACoAKgAqACoAKgAqACoAKgAqACsAKwArACsAKwArACoA
KgAsACwAKgAqACoAKgAqACoAKgArAC0ALgAvADAALgAvAC8ALwAvAC8ALwAvAC8ALwAw
ADAALwAuAC0ALAAuAC0ALAArACkAKQApACwALQAwADAAMAAuAC4ALQAsACsAKgAoACgA
KQApACkAKAAoACgAKAAoACYAJgAmACYAKAAoACgAKAAoACgAKAAoACgAKAAoACgAKAAo
ACgAKAAoACgAKQApAC0AMAA4AEEARwBNAFUAYAB5AJsAtAC3AK0AmABhABoA2P+g/23/
VP9c/3P/i/+p/8H/0v/o/wcAIgAxADYANgAzADEAMQAzADMANQA1ADcAOAA5ADkAOgA6
ADsAOwA9AD4APgA+AEEAQgBCAEMARQBFAEUARQBFAEUARgBHAEcARwBIAEgARgBGAEcA
SABKAEoATABMAEwATABNAE0ASwBMAE4ATwBNAE0ATQBPAFEAUQBSAFIAUgBSAFQAVQBW
AFYAVgBYAFcAWABYAFkAWQBZAFsAXABcAFsAWgBbAFwAXABdAF0AXQBdAF0AXQBbAFwA
XABcAFoAWgBZAFkAWABWAFQAUwBSAFIAUQBPAE8ATQBMAEsASQBGAEMAQQA/AD8APgA9
ADwAOwA5ADgANwA3ADcANwA0ADQAMwAyADQAMwAyADEALgAuAC0ALAArACsAKwAqACkA
KQApACgAKgAqACoAKgApACkAKQApACkAKQAqACoAKQApACkAKQApACkAKQApACcAJwAn
ACcAKQAqACoAKgAoACgAKAAoACsAKwArACsAKwAqACkAKQApACkAKQApACoAKgAqACoA
KQApACoAKgAoACgAKAAoACoAKgAqACsAKQAoACgAKAAmACYAJgAmACYAJgAmACUAJQAl
ACUAJAAiACIAIgAiACQAJAAkACQAIgAiACIAIQAhACEAIQAhAB8AHwAfAB4AHgAeAB4A
HgAeAB4AHgAeABwAHAAbABsAGgAaABoAGgAaABoAGgAaABgAGAAYABgAGQAaABgAGAAY
ABgAFgAWABYAFwAXABgAGQAaABoAGwAbABsAGwAbABsAGwAXABcAGAAYABUAFAATABIA
EgARABAADwAPAA8ADwASABEAFAAUABQAFAAUABMAEgANAAwACgAKAAkACQAJAAgACgAK
AAoACgAIAAgACAAIAAgACAAIAAgACAAIAAgACAAIAAgACAAIAAYABgAGAAYABgAGAAcA
BwANABAAGAAdACMAKQAvAEAAYQCBAIwAgwBzAEwACwDM/5T/Xv8v/yL/NP9P/2v/h/+b
/67/yP/n/wAADwASABAADQAPAA8ADwAPABEAEQARABIAEwATABQAFAAVABUAFwAYABgA
GAAWABYAFQAVABYAFwAYABkAGQAZABoAGwAbABsAHAAcABoAGgAbABwAGgAaABwAHAAc
ABwAHQAdAB0AHgAgACEAHwAfAB8AIQAhACEAIgAiACIAIgAkACUAJAAkACQAJgAnACgA
KAApACkAKQArACwAKwArACsALQAsACwALQAtAC0ALQAtAC0AKwAsACwALAAqACoAKQAp
ACcAJgAlACUAIQAgAB4AGwAZABcAFgAVABQAEgAQAA8ADAALAAkABwAIAAcABQAEAAQA
AwACAAEAAAAAAP///v/+//3//P/7//r/+v/5//j/9//3//f/9v/3//f/9//2//b/9v/2
//b/9f/1//X/9f/1//X/9v/2//f/9//3//f/9//3//f/9//3//f/9//3//f/+P/4//j/
+P/4//j/+P/5//n/+f/5//r/+v/6//v/+//7//v/+//8//z//P/8//v/+//8//z//P/8
//z//P/8//z//P/9//3//P/8//z//P/8//z//P/8//z//P/7//3//f/9//z//P/8//z/
/P/6//r/+v/6//r/+v/6//n/+f/5//n/+f/5//n/+f/4//j/+P/4//j/+P/4//j/+P/4
//j/9//5//j/9v/2//b/9v/4//j/+P/5//n/+v/7//z//P/9//3//f/9//3//f/9//n/
+f/6//r/+f/4//f/9v/0//P/8v/x//P/8//z//b/9//6//r/+v/4//j/9//2//X/9P/y
//L/8f/x//H/8P/y//L/8v/y//L/8v/y//L/8v/y//L/8v/y//L/8v/y//L/8v/y//L/
9P/0//T/9P/y//L/8//z//n//v8EAAkADwAVAB8ANgBXAHMAfgB7AHMATgAPAMz/lP9e
/zf/KP8w/0f/Yf95/4//pv/I/+f/+P/9/wIAAAD///3/////////AQABAAMABAAFAAUA
BgAGAAcABwAHAAgACAAIAAkACgAKAAsACwALAAsACwANAA0ADgAPAA0ADQAOAA4ADgAO
AA8AEAAOAA4AEAAQABIAEgATABMAEwAUABYAFwAXABcAFwAZABkAGQAaABoAHAAcAB4A
HwAgACAAIAAiACMAJAAkACUAJQAlACcAKAApACkAKQArACoAKgArACsALQAtAC0ALQAt
AC4ALgAuACwALAArACsAKQAoACcAJwAkACQAIwAhAB8AHQAcABsAGgAYABYAFQASABEA
DwANAAwACwAJAAgABgAFAAQAAwAAAAAA///+//z/+//6//n/+v/6//n/+P/3//f/9//2
//X/9f/1//T/8v/y//L/8v/z//P/8//z//H/8f/y//L/8f/x//H/8f/z//P/8//z//P/
8//z//P/8//0//T/9P/0//T/9P/0//X/9f/1//X/9v/2//b/9//3//f/9//3//j/+P/4
//j/9//3//j/+P/4//j/+P/4//j/+P/4//n/+f/4//j/+P/4//j/+P/4//j/+P/4//f/
9//3//f/9v/2//b/9v/2//b/9v/2//b/9v/2//b/9f/1//X/9f/1//X/9f/1//T/9P/0
//T/9P/0//T/9P/0//T/9P/y//T/9P/0//T/9P/0//T/9f/1//b/9//4//b/9//3//f/
9//3//f/9//1//X/9v/2//X/9P/z//L/8v/x//D/7//v/+//7//y//P/9v/2//b/9P/0
//P/8v/x//D/7v/u/+3/7f/t/+z/6v/q/+r/6v/s/+z/7P/s/+7/7v/u/+7/7v/u/+7/
7v/u/+7/7v/u//D/8P/w//D/8P/w//H/8f/z//b//P8DAAcADQAZACwASwBnAHgAewB3
AFwAKQDm/6r/dv9P/zj/NP9D/13/df+J/6L/xP/j//L/+f/+//7//f/7//v//f/9////
/////wAAAQABAAIAAgADAAMAAwAEAAQABAAFAAYABgAHAAkACQAJAAkACQAJAAoACwAL
AAsADAAMAAwADAANAA4ADgAOABAAEAASABIAEwATABMAFAAWABcAFwAXABcAGQAbABsA
HAAcABwAHAAeAB8AIgAiACIAJAAlACYAJgAnACcAJwApACoAKwArACsALQAuAC4ALwAv
ADEAMQAxADEALwAwADAAMAAwADAALwAvAC8ALgAtAC0ALAAsACsAKQApACcAJgAlACIA
IAAeAB0AHAAbABkAFwAWABUAEwASAA4ADQAMAAsACAAIAAcABgAEAAMAAgABAP7//v/9
//z/+//7//v/+v/7//v/+//6//r/+v/6//r/+f/5//n/+f/3//f/+P/4//f/9//3//f/
+f/5//n/+f/3//f/9//3//f/+P/4//j/+P/4//j/+P/5//n/+f/5//r/+v/6//v/+//7
//v/+//6//r/+v/6//v/+//8//z//P/8//z//P/8//z//P/9//3//P/8//z/+v/6//r/
+v/8//z//P/7//v/+//7//r/+v/6//r/+v/6//r/+v/6//r/+v/6//n/+//7//v/+//7
//v/+//6//r/+v/6//r/+v/6//r/+v/6//r/+f/5//r/+v/6//r/+v/6//r/+v/6//r/
+v/6//r/+f/4//f/+f/5//j/+P/4//j/+P/4//j/+P/4//j/+P/4//j/+P/4//j/+f/5
//r/+//8//z//f/9//3//f/9//3//f/7//v//P/8//v/+v/5//j/+P/3//b/9f/z//P/
8//2//f/+v/6//r//P/8//v/+v/3//b/9P/0//X/9f/1//T/9P/0//T/9P/0//T/9P/0
//T/9P/0//T/9P/0//T/9P/0//T/9P/0//b/9v/2//b/9P/0//X/9f/3//r//v8DAAkA
DQATAB4AMwBPAGoAdwB7AHgAXwAqAOb/rP+B/17/Rv9D/1H/Z/9//5j/tv/V/+7/+f/+
/wIAAwABAP//AQABAAMAAwADAAQABQAFAAYABgAHAAcABwAIAAgACAAHAAgACAAJAAsA
CwALAAsACQAJAAoACwANAA0ADgAOAA4ADgAPABAADgAOABAAEAASABIAEwATABEAEgAU
ABUAFQAVABUAFwAXABcAGAAYABoAGgAcAB0AHgAeAB4AIAAfACAAIAAhACMAIwAlACYA
JQAlACUAJwAqACoAKwArAC0ALQAtAC0ALQAuAC4ALgAuAC4ALQAtAC0ALAArACsAKgAq
ACkAJwAnACUAJAAjACQAIgAgAB8AHgAdABsAGQAYABcAFQAUABAADwAOAA0ACgAKAAkA
CAAHAAUAAwABAAAAAAD///7//f/9//3//P/5//n/+f/4//j/+P/4//j/9//3//f/9//3
//f/+P/4//X/9f/1//X/9f/1//X/9f/3//f/9//3//f/+P/4//j/9v/2//b/9v/3//f/
9//3//j/+P/4//n/+f/5//n/+f/6//r/+v/6//n/+f/6//r/+v/6//r/+v/6//r/+v/7
//v/+v/6//r/+v/6//r/+v/6//r/+v/5//v/+//7//r/+v/6//r/+v/6//r/+v/6//j/
+P/4//f/+f/5//n/+f/3//f/9//2//b/9v/2//b/9v/2//b/9v/4//j/9//3//b/9v/2
//b/9v/2//b/9v/2//b/9v/2//f/9//3//f/9//3//b/9v/2//b/9v/2//b/9v/1//T/
9v/1//P/8v/0//X/9v/4//b/9v/2//b/9v/2//b/9v/2//b/9v/3//f/+P/5//r/+P/5
//n/+f/7//v/+//7//f/9//4//j/+f/4//f/9v/2//X/9P/z//H/8f/x//T/9//6//r/
+v/8//z/+//6//f/9v/0//T/9f/1//X/9P/y//L/8v/y//L/8v/y//L/8v/y//L/8v/0
//T/9P/0//T/9P/0//T/9P/0//T/9P/0//T/9f/1//X/+P/8/wEABwALAA8AHAAxAEsA
ZgBzAHUAcABTABgA1P+i/4H/ZP9O/0n/V/9t/4f/pP/E/9//8v/7//7/AgABAAEA////
////AQABAAEAAgADAAMABAAEAAUABQAFAAYABgAGAAcACAAIAAkACQAJAAkACQALAAsA
DAANAAsACwAMAAwADAAMAA0ADgAOAA4AEAAQABAAEAARABEAEQASABQAFQAVABUAFQAX
ABUAFQAWABYAGAAYABoAGwAcABwAHAAeAB8AIAAgACEAIQAhACMAJAAlACUAJQAnACoA
KgArACsALQAtAC0ALQAtAC4ALgAuAC4ALgAtAC0ALwAuAC0ALQAsACwAKwApACkAJwAm
ACUAJgAkACIAIQAgAB8AHQAbABgAFwAVABQAEgARABAADwAKAAoACQAIAAYABQAEAAMA
AAAAAP///v/9//3//f/8//n/+f/5//j/+P/4//j/+P/3//f/9//3//X/9f/2//b/9//3
//f/9//1//X/9f/1//X/9f/1//X/9f/2//b/9v/4//j/+P/4//f/9//3//f/+P/4//j/
+f/5//n/+f/5//j/+P/4//j/+f/5//r/+v/6//r/+v/6//r/+v/6//v/+//6//r/+v/6
//r/+v/6//r/+v/6//n/+f/5//n/+P/6//r/+v/6//j/+P/4//j/+P/4//j/9//3//f/
9//3//f/9//3//b/+P/4//j/+P/4//j/+P/4//j/+P/3//f/+P/4//j/+P/2//b/9v/2
//j/+P/4//j/9//3//f/9//3//f/9v/2//j/+P/4//j/+P/4//f/9v/4//f/9f/0//j/
9//2//b/9v/2//b/9v/2//b/9v/3//f/+P/5//r/+v/7//v/+//5//n/+f/5//f/9//4
//j/+f/4//f/9v/2//X/9P/z//P/8//z//b/+f/8//z//P/8//z/+//6//X/9P/y//L/
8//z//P/8v/y//L/8v/y//L/8v/y//L/8v/y//L/8v/y//L/8v/y//L/8v/y//L/8v/y
//L/8v/0//T/9f/1//X/9v/6/wEABQAJAA0AGAArAEUAYABtAHEAbABTABoA1P+c/3n/
Xv9I/0P/Uf9r/4X/oP++/9v/7v/5//7/AAABAP////8AAP//AAD/////AAABAAEABAAE
AAUABQAFAAYABgAGAAcACAAIAAkABwAHAAcABwAJAAkACgALAAsACwAMAAwACgAKAAsA
DAAMAAwADgAOAA4ADgAPAA8ADwAQABIAEwATABMAEwAVABUAFQAWABYAFgAWABgAGQAa
ABoAGgAcABsAHAAcAB0AHwAfACEAIgAjACMAIwAlACYAJgAnACcAKAApACoAKwArACwA
LAAsACwALAArACsAKwAqACkAKQAoACgAJwAlACQAIwAjACMAJAAiACAAHwAeAB0AGwAZ
ABgAFwAVABQAEAAPAA4ADQAKAAoACQAIAAYABQAEAAMAAAAAAP///v/7//v/+//6//n/
+f/5//j/+P/4//j/+P/3//f/9//3//f/9//4//j/9//3//f/9//3//f/9//3//n/+f/5
//n/+f/6//r/+v/6//r/+v/6//n/+f/5//n/+v/6//r/+//7//v/+//7//z//P/8//z/
+//7//z//P/8//z//P/8//z//P/8//3//f/8//z//P/+//7//v/+//7//v/+//3//f/9
//3//P/+//7//v/+//z//P/8//z//P/8//z/+//9//3//f/9//3//f/9//z//P/8//z/
/P/8//z//P/8//z//P/7//v//P/8//z//P/8//z//P/8//z//P/8//z/+//7//v/+//9
//3//P/8//z//P/8//z//P/8//v/+v/7//v/+v/6//r/+//8//7////+//3//P/8//3/
/P/8//z//P/8//z//P/8//3//f/+////AAAAAAEAAQABAAEAAQABAAEA/////wAAAAD/
//7//f/8//z/+//6//n/+f/5//n//P///wIAAgACAAIAAgABAAAA/f/8//r/+v/7//v/
+//6//j/+P/4//j/+v/6//r/+v/6//r/+v/6//z//P/8//z/+v/6//r/+v/6//r/+v/6
//r/+v/7//v//f/+/wIABwANABEAFwAgADEASwBmAHUAeQB4AGEAKgDi/6T/d/9W/0T/
Rf9X/23/h/+e/7j/1//w//v/AgAGAAUAAwABAAEAAQADAAMABQAGAAcABwAGAAYABwAH
AAkACgAKAAoACQAKAAoACwANAA0ADQANAA0ADQAOAA8ADwAPABAAEAASABIAEwAUABQA
FAAWABYAFgAWABcAFwAXABgAGgAbABsAGwAbAB0AHQAdAB4AHgAeAB4AIAAhACIAIgAi
ACQAJQAmACYAJwAnACcAKQAqACkAKQApACsALgAuAC8ALwAvAC8ALwAvAC8AMAAwADAA
MAAwAC8ALwAvAC4ALQAtAC4ALgAtACsAKwApACgAJwAoACYAJAAjACEAIQAgAB8AHgAd
ABsAGgAYABcAFgAVABIAEgARABAADgANAAwACwAIAAgABwAGAAMAAwADAAIAAQABAAEA
AAD+//7//v/+//3//f/9//3//f/9//7//v/9//3//f/9//3//f/9//3////////////9
//7//v/+/wAAAAAAAAAA//////////8AAAAAAAABAAEAAQABAAEAAAAAAAAAAAABAAEA
AgACAAAAAAAAAAAAAAAAAAAAAQABAAAAAAAAAAAAAAAAAAAAAAAAAAAA///////////+
//7//v/+//7//v/+//7//v8AAAAAAAD///3//f/9//3//f/9//3//P/8//z//P/8//z/
/P/8//z//P/8//v/+//8//z//P/8//z//P/8//z//P/8//z//P/9//3//f/9//3//f/8
//z//P/8//z//P/8//z/+//6//v/+//6//r/+v/7//z//v////7//f/8//z//P/8//z/
/P/8//r/+v/6//v/+//8//3//v8AAAEAAQABAP///////////f/9//7//v////7//f/8
//z/+//6//n/9//3//f/+v/9/wAAAAAAAAAAAAD///7/+//6//j/+P/5//n/+f/4//b/
9v/2//b/+P/4//j/+P/4//j/+P/4//j/+P/4//j/+P/4//j/+P/4//j/+P/4//j/+P/5
//n/+f/8/wAABwAPABUAGQAiADUAUQBuAHsAgQCAAGcALgDk/6L/b/9M/z7/R/9b/2//
if+g/7b/1f/w//3/BAAIAAcABQAFAAYABQAGAAUABwAIAAkACQAKAAoACwALAAsADAAM
AAwADQAOAA4ADwAPAA8ADwAPAA8ADwAQABEAEwATABQAFAASABIAEwAUABYAFgAYABgA
GAAYABkAGQAZABoAHAAdAB0AHQAdAB8AHwAfACAAIAAiACIAJAAlACYAJgAmACgAJwAo
ACgAKQApACkAKwAsAC0ALQAtAC8AMAAwADEAMQAzADMAMwAzADMANAA0ADQAMgAyADEA
MQAxADAALwAvADAAMAAvAC0ALQArACoAKQApACgAJwAnACUAJQAkACMAIgAhAB8AHgAe
AB0AHAAbABgAGAAXABYAFQATABEADwAOAA4ADQAMAAkACQAJAAgABwAHAAcABgAGAAYA
BgAGAAUABQAFAAUABQAFAAYABgADAAMAAwADAAUABQAFAAUABQAFAAUABQAFAAYABgAG
AAgACAAIAAgACQAJAAkACQAIAAgACAAJAAkACQAJAAkACgAKAAoACgAJAAkACgAKAAoA
CgAKAAoACgAKAAoACwAJAAgACAAIAAgACAAIAAgACAAIAAgABwAHAAcABwAGAAgACAAI
AAgACAAIAAgACAAIAAgACAAHAAcABwAHAAcABQAFAAUABAAEAAQABAAEAAYABgAGAAYA
BgAGAAUABQAEAAQABAAEAAYABgAGAAYABAAEAAQABAADAAMAAwADAAUABQAEAAQABAAE
AAIAAgACAAIAAgACAAIAAgACAAMAAwAEAAUABgAGAAcABwAHAAcABwAHAAcABQAFAAYA
BgAFAAQAAwACAAIAAQAAAP//AQABAAEABAAEAAYABQAEAAIAAgABAAAA///+//z//P/7
//v/+//6//z//P/8//z//P/8//z//P/6//r/+v/6//z//P/8//z//P/8//z//P/6//r/
+v/6//z//P/9//3/AwAKABIAGQAdACMALQBCAGUAgwCKAIUAcQBGAP//uv+C/0z/Kf8m
/zz/Vf9v/4n/n/+w/8z/6/8CAAcACAAIAAcABQAFAAcABwAJAAkABwAIAAkACQAKAAoA
CwALAAsADAAMAAwACwAMAAwADQANAA0ADQANAA8ADwAQABEAEQARABIAEgAQABAAEQAS
ABIAEgAUABQAEgASABMAEwATABQAFgAXABUAFQAVABcAFwAXABgAGAAYABgAGgAbABwA
HAAcAB4AHQAeAB4AHwAdAB0AHwAgACEAIQAhACMAIgAiACMAIwAhACEAIQAhAB8AIAAg
ACAAHwAeABwAGwAZABgAFwAXABUAFAASAA8ADQALAAoACQAIAAYABAADAAEAAQAAAP//
AAD///3//P/6//n/+P/3//b/9v/1//T/9P/z//L/8f/y//L/8f/w/+3/7f/t/+z/7f/t
/+3/7P/s/+z/7P/s/+v/6//r/+v/6f/p/+r/6v/r/+v/6//r/+v/6//r/+v/7f/t/+3/
7f/r/+z/7P/s/+z/7P/s/+z/6//r/+v/6//s/+z/7P/t/+3/7f/t/+3/7v/u/+7/7v/v
/+//8P/w/+7/7v/u/+7/7P/s/+z/7f/t/+z/7P/s/+z/7P/s/+z/6v/q/+r/6f/p/+n/
6f/o/+j/6P/o/+j/6P/o/+j/6P/m/+b/5v/l/+f/5//n/+f/5f/l/+X/5P/k/+T/5P/k
/+L/4v/i/+L/4v/i/+H/4f/i/+L/4v/i/+D/4P/g/+D/4v/i/+H/4P/f/97/3v/e/97/
3//f/+D/4f/i/+T/5f/l/+X/4//j/+P/4//h/+H/4v/i/9//3v/d/9z/2v/Z/9j/1//Z
/9n/2f/c/9v/3v/e/97/3P/c/9v/2v/X/9b/1P/U/9P/0//T/9L/1P/U/9T/1P/U/9T/
1P/U/9T/1P/U/9T/0v/S/9L/0v/S/9L/0v/S/9T/1P/U/9T/0v/S/9P/0//X/9r/3v/l
/+v/8//5/wgAKQBLAFYATwA9ABoA3f+c/2b/MP8D//L+AP8b/zn/U/9l/3r/lP+v/8j/
2//i/+D/2//X/9v/2//b/93/3f/f/+D/4f/h/+D/4P/h/+H/4f/i/+L/4v/j/+T/5P/l
/+X/5f/l/+X/4//j/+T/5f/l/+X/5v/m/+b/5v/n/+j/6P/o/+r/6v/o/+j/6f/p/+f/
6P/q/+v/7f/t/+3/7//v/+//8P/w//D/8P/y//P/8v/y//L/9P/1//b/9v/3//f/9//5
//r/+v/5//j/+f/6//r/+//7//n/+f/5//n/+f/6//r/+v/5//j/9v/1//L/8P/u/+3/
6v/q/+n/5//l/+P/4v/h/97/3P/a/9n/2P/X/9X/0//U/9P/0f/Q/8z/y//K/8n/yP/I
/8f/xv/I/8f/xv/F/8T/xP/D/8L/w//D/8P/wv+//7//v/++/77/vv++/77/vf+9/73/
vf+7/7v/vP+8/73/vf+9/73/u/+7/7v/u/+9/73/vf+9/7v/vP+8/7z/vP+8/7z/vP+/
/7//v/+//7//vv+9/73/vf+9/73/vf++/77/vv++/7//v//A/8D/vv++/77/vv++/77/
vv+//73/vP+8/7z/vP+8/7z/vP+8/7z/vP+7/73/vf+9/7z/uv+6/7r/uv+4/7j/uP+4
/7j/uP+4/7f/t/+3/7f/t/+1/7X/tf+0/7T/tP+0/7T/tP+0/7T/tP+y/7L/sf+x/7L/
sv+y/7L/sv+y/7L/sv+0/7T/tP+0/7X/tf+1/7X/tf+1/7T/tP+y/7L/sv+y/7H/sP+u
/6z/qv+p/6f/pv+n/6n/q/+u/7D/sP+w/7D/rv+t/6z/qv+o/6j/qf+q/6n/qP+o/6j/
qf+m/w==
         </WaveFormData>
      </LeadData>
      <LeadData>
         <LeadByteCountTotal>10000</LeadByteCountTotal>
         <LeadTimeOffset>0</LeadTimeOffset>
         <LeadSampleCountTotal>5000</LeadSampleCountTotal>
         <LeadAmplitudeUnitsPerBit>4.88</LeadAmplitudeUnitsPerBit>
         <LeadAmplitudeUnits>��V</LeadAmplitudeUnits>
         <LeadHighLimit>2147483647</LeadHighLimit>
         <LeadLowLimit>268435456</LeadLowLimit>
         <LeadID>V3</LeadID>
         <LeadOffsetFirstSample>0</LeadOffsetFirstSample>
         <FirstSampleBaseline>0</FirstSampleBaseline>
         <LeadSampleSize>2</LeadSampleSize>
         <LeadOff>FALSE</LeadOff>
         <BaselineSway>FALSE</BaselineSway>
         <ExcessiveACNoise>FALSE</ExcessiveACNoise>
         <MuscleNoise>FALSE</MuscleNoise>
         <LeadDataCRC32>524988192</LeadDataCRC32>
         <WaveFormData>
1//X/9f/1v/Y/9j/2P/Z/9n/2f/b/93/4P/h/+T/6f/3/woAIAA7AFEAZAB4AIEAbQA9
AAAAuP9u/zj/Jf8x/0j/ZP+A/5//vv/V/+L/6f/r/+v/6P/q/+j/6f/q/+z/7P/s/+v/
6//t/+3/7//v//D/8f/z//T/9f/2//b/9v/3//f/9//3//j/+P/5//n//P/8//z//P/8
//3//v/+//7/AAAAAAAAAgACAAQABQAGAAYABgAHAAgACAAIAAoADAAMAA0ADQANAA4A
DwAQABIAEwAUABUAFgAXABcAGAAZABoAGwAcAB8AIQAhACIAIQAiACMAJAAnACgAKAAo
ACgAKQApACkAKwArACsAKwAtAC0AKwArACsAKgApACgAJwAnACcAJQAlACUAJQAlACQA
IwAiAB8AIAAeAB0AHQAbABkAFwAVABMAEgAQAA4ADQALAAkABwAHAAUABAADAAIAAAAA
AP//AAD////////7//v/+//7//3//P/8//z//P/7//v/+//7//v/+//7//n/+f/5//n/
+//7//v/+//7//v/+//7//v/+//7//v//f/9//7//v/+//7//v/+//7//v/+////////
/////////////////wEAAQABAAIAAgACAAIAAgAEAAQABAAEAAQABAAEAAQABAAEAAQA
BAAEAAQAAwADAAUABQAFAAQABAAEAAQABAAEAAQABAAEAAQABQAFAAUABAAEAAQABAAE
AAQABAAEAAQAAwADAAMABQAFAAUABQAFAAUABQAFAAUABQAFAAUABQAFAAUABQAFAAYA
BgAFAAcABwAHAAcABQAFAAYABgAGAAYABgAGAAUABQAFAAUABQAFAAUABQAGAAgABwAG
AAYABgAGAAYACAAIAAgACQAJAAsADAANAA4ADgAOAA4ADgAOABAAEAAQAA8ADwAPAA8A
DwAPAA4ADgAOAA4ADAAMAAwADQAPABMAFAAUABQAFAAUABIAEQAQAA4ADQAMAAwADAAL
AAoACQAJAAoACgAKAAoACgAKAAwADAAMAAwADAAMAAwADAANAA0ADQANAA0ADQAMAAwA
DgAOAA8ADwAPABEAFQAYABsAHgAnADUARgBeAHsAkwCmALgAtwCXAF0AFgDE/3r/VP9T
/2f/gP+e/7r/0//w/wkAFAAbAB8AHQAcABwAGgAbABwAHgAeAB4AHQAdAB0AHQAfAB8A
IQAhACIAIgAjACQAJAAkACcAJwAnACcAKAAoACkAKQAqACoAKgAqACwALQAuAC4ALAAu
AC4ALgAwADAAMgAzADQANAA0ADUANgA2ADYAOAA4ADgAOQA5ADsAPAA9AD4APgA/AEAA
QQBCAEMAQwBEAEcASABJAEoASwBNAE0ATgBPAFAAUQBSAFEAUgBSAFIAVABVAFUAVQBY
AFsAXgBhAGIAYwBiAGMAZQBkAGMAYgBjAGMAYwBhAGIAYQBgAF8AYABfAF4AWwBdAFoA
WABXAFcAVQBTAFEATwBOAEwASgBHAEUAQwBBAD8APQA8ADsAOgA4ADgANwA2ADUANQA1
ADUANQA1ADUANQA0ADQANAA0ADMAMwAzADMAMwAzADMAMwAzADMAMwAzADMAMwAzADMA
MwAzADMAMwAzADMAMwAzADMANAA0ADQANAA0ADQANgA2ADYANwA1ADUANQA1ADUANQA1
ADUAMwAzADMANAA0ADQANAA0ADQANAA0ADQANAA0ADQANAAyADIAMgAyADIAMgAxADEA
MwAzADMAMgAyADIAMgAyADIAMgAyADIAMwA1ADYANwA2ADYANgA2ADYANgA2ADYANgA1
ADUANQA0ADMAMgAxAC8ALwAvAC8ALwAvAC8ALwAvAC8ALwAvAC8AMAAwAC8ALwAvAC8A
LwAxADIAMAAwADAAMAAuAC4ALgAvADAAMwA1ADcANgA2ADYANgA2ADYAOAA4ADoAOQA5
ADkAOQA5ADkAOAA6ADoAOgA4ADYANgA3ADkAOQA6ADoAOgA8ADwAOgA5ADgANgA1ADQA
MgAyADEAMAAvAC8AMAAwADAAMAAwADAAMAAwADAAMAAwADAAMAAwADEAMQAxADEAMQAx
ADAAMAAyADIAMwAzADUAOQBBAEgATwBYAGMAcwCIAKoAxQDXAOIA4gDDAIEALwDY/4b/
WP9c/3X/j/+y/87/4v/7/xgAMwBAAEUARQBDAEAAQABCAEMARABGAEYARgBFAEUASABJ
AEwATQBNAE0ATgBOAFEAUgBSAFIAUwBTAFMAUwBUAFQAVQBVAFYAVgBWAFYAVgBXAFgA
WABZAFwAXQBeAF8AYABjAGUAZABkAGQAZQBmAGYAZgBoAGoAagBrAGsAawBsAG0AbgBu
AG8AcABxAHIAcwBzAHQAcwB0AHUAdgB3AHkAeQB6AHkAegB7AHwAfQB+AH4AfgB8AH0A
fQB9AH0AfQB9AH0AewB7AHkAeQB5AHgAdwB2AHUAdQB1AHMAcABvAG4AbQBqAGkAaABl
AGMAYABeAF0AXQBbAFkAVwBVAFQAUgBQAFEATwBNAEsASgBHAEUAQwBEAEIAQgBBAEIA
QQBBAEEAPwA/AD8APwA9ADwAPAA8AD4APQA9AD0APQA9AD0APQA+AD8AQABBAD8APwA/
AD8AQQBBAEEAQQA/AD8APwA/AEEAQQBCAEIAQABAAEAAQABAAEAAQABBAEEAQQBBAEEA
QQBBAEEAQQA/AD8APwBAAEIAQgBCAEIAQABAAEAAQAA+AD4APgA+AD4APgA+AD4APAA8
ADsAOwA7ADsAOwA6ADoAOgA6ADoAOAA4ADgAOAA4ADkAOQA5ADcANgA1ADQANAA0ADQA
NAA2ADUANQA1ADMAMwAzADMAMwAzADMAMwAxADEAMQAxAC8ALwAvAC8AMQAwAC4ALgAu
AC4ALgAuAC4ALwAvADEAMgAzADQANAA0ADQANAA0ADYANgA2ADUANQA1ADQAMwAyADAA
MAAwADAALgAuAC4ALwAxADIAMgAxADAAMAAwAC4ALQAqACgAJwAmACUAJAAiACAAIQAh
ACIAIgAiACIAIgAiACAAIAAgACAAIAAgACAAIAAhACEAIQAhAB8AHwAeAB4AHgAeAB8A
HwAlACcAKwAwADMAPABJAFkAeACcAK0AswC8AKoAdQAvAOH/iv8+/yD/MP9P/2//kP+s
/8b/4/8AABkAKAArACcAJQAoACgAJgAnACgAKgAqACoAKQApACsAKwAtAC0AKwArACwA
LAArACwALAAsAC8ALwAvAC8AMAAwADEAMQAyADIAMgAyADIAMwA0ADQANAA2ADYANgA0
ADQANgA3ADgAOAA4ADkAOgA6ADoAPAA8ADwAPQA9AD8AQABBAEIAQgBDAEQARQBGAEcA
RwBIAEkASgBLAEwASwBNAE0ATgBPAFAAUQBSAFEAUgBSAFIAUABRAFEAUQBPAE8ATwBP
AE8ATwBNAE0ASgBIAEYARABDAEMAQwBBAD8APQA7ADkANgA1ADQAMQAvACwAKgApACcA
JQAjACEAHwAeABwAGgAbABkAFwAVABcAFQAUABMAEAAOAA4ADQAOAA0ADQANAAsACwAL
AAsACwAKAAoACgAKAAkACQAJAAkACQAJAAkABwAHAAcABwAIAAkACgALAAsACwALAAsA
CwALAAsACwALAAsADAAMAA4ADgAOAA4ADAAMAAwADQAPAA8ADwAPAA8ADwAPAA8ADQAN
AA0ADgAOAA4ADgAOABAAEAAQABAADgAOAA4ADgAOAA4ADgAOAA4ADgANAA0ADQANAA0A
DAAKAAoACgAKAAoACgAKAAoACAAJAAkACQAIAAgACAAIAAgACAAIAAgACAAHAAcABwAJ
AAcABQAHAAgABgAGAAYABgAGAAYABgAHAAcACQAKAAsADAAMAAwADAAKAAoADAAMAAwA
CwALAAsACwALAAsACgAIAAgACAAGAAYABgAHAAkACQAKAAoACgAKAAoACAAHAAQAAgAB
AAAAAAAAAP///v//////AAAAAP7//v/+//7//v/+//7//v/8//z//P/8//3//f/9//3/
//////7//v/8//z//f/9/wEABQAJAAwAEQAaACkAPwBcAHwAkQCjALIArACDAEcA/f+i
/1L/KP8m/z//W/96/5T/sP/P//D/AQAGAAkACQAFAAYABgAGAAcACAAKAAoACgAJAAkA
CwALAA0ADQALAAsADAAMAA8AEAAQABAAEQARABEAEQASABIAEwATABIAEgASABIAEgAT
ABQAFAAUABYAFgAWABgAGAAaABsAGgAaABoAGwAeAB4AHgAgACAAIAAhACEAIQAiACMA
JAAmACcAKAApACwALQAtAC4ALwAwADEAMgAzADUANQA2ADUANgA3ADgAOwA8ADwAPAA8
AD0APQA9ADsAOwA7ADsAOwA7ADkAOQA3ADYANQA0ADEAMQAxAC8ALAArACoAKQAmACUA
JAAhAB8AHAAaABkAFQATABEADwANAAwACgAIAAcABQADAAEAAwABAAAA///+//z//P/7
//r/+f/5//n/9//3//f/9//3//b/9v/2//b/9f/1//X/9f/1//X/9f/3//f/9//3//X/
9f/1//X/9//3//f/9//3//f/9//3//f/9//4//j/+P/4//j/+P/4//j/+P/5//n/+f/5
//n/+f/5//n/+f/5//n/+f/6//r/+v/6//r/+P/4//j/+P/6//r/+v/6//j/+P/4//j/
+P/4//f/9//3//f/9//2//b/9v/2//b/9v/2//b/9v/0//X/9f/1//T/9P/0//T/9P/0
//T/9P/0//P/8//z//X/8//y//T/9P/0//T/9P/0//T/9f/z//X/9v/3//b/9v/2//b/
9v/2//j/+P/6//n/+f/5//n/+f/5//j/9v/2//b/9P/0//T/9f/3//f/+P/4//j/9v/2
//T/8//y//D/7//u/+z/7P/r/+r/6f/p/+r/6v/q/+r/6v/q/+z/7P/s/+z/7P/s/+z/
7P/t/+3/7f/t/+3/7f/s/+z/7P/s/+3/7f/v//H/8//2//v/AgATACkARABiAHsAjwCk
AKoAlQBlACMAzv94/zz/Jv81/1H/bP+E/57/wf/e/+//9v/5//v/+f/2//b/9v/3//j/
+v/4//j/9//3//n/+f/7//v//f/9//7//v/9//7//v/+////////////AAAAAAEAAQAC
AAIAAgACAAQABQAGAAYABgAIAAgACAAIAAgACgALAAwADAAMAA0ADgAOAA4AEAASABIA
EwATABMAFAAVABYAGAAZABoAGwAcAB0AHQAeACEAIgAjACQAIwAlACUAJgApACoAKwAs
AC0ALgAuAC4AMAAxADEAMQAxADEAMQAxADEAMQAvAC8ALwAuAC0ALAArACsAKwApACYA
JQAkACMAIAAfAB4AGwAZABYAFAATABEADwANAAsACQAIAAYABAADAAEA///9//v/+f/4
//f/9v/0//T/8//0//P/8//z//H/8f/x//H/8f/w//D/8P/w/+//7//v/+//7//v/+//
7//v/+//7//v/+//7//v//H/8f/x//H/7//v/+//7//v/+//8P/w//D/8P/w//D/8v/y
//L/8//x//H/8f/x//H/8f/x//H/8//z//P/9P/y//L/8v/y//T/9P/0//T/8v/y//L/
8v/y//L/8v/y//L/8v/x//H/8//z//P/8v/y//L/8v/y//L/8v/y//L/8P/x//H/8f/y
//L/8v/y//D/8P/w//D/8v/x//H/8f/v/+//7//v/+//7//v/+//7//v/+//7//v/+//
7//v/+//8P/w/+//7f/t/+3/7f/t/+3/7v/u//D/7v/u/+7/7v/u/+7/7v/u/+7/7//v
//H/8v/z//T/9P/0//T/9P/0//b/9v/2//X/9f/1//X/9f/1//T/9P/0//T/8v/u/+7/
7//x//P/9P/0//T/9v/2//T/8//w/+7/7f/s/+z/7P/r/+r/5//n/+j/6P/o/+j/6P/o
/+n/6v/r/+z/7P/s/+z/7P/r/+v/6//r/+v/6//q/+r/6v/q/+v/6//t/+//8f/0//f/
+v8BABEAJgA+AFkAcQCIAJ4AowCNAF0AIADS/4T/Sv8z/z//WP9w/4z/q//K/+H/7v/z
//f/+f/2//T/9P/1//b/+P/4//j/9//3//f/9//5//n/+//7//z//P/7//z//P/8//3/
/f/9//3//v/+//////8AAAAAAAAAAAAAAQACAAIAAgAEAAQABAAEAAQABgAHAAgACAAI
AAkACAAIAAgACgAKAAoACwALAA0ADgAPABAAEAARABIAEwAUABUAFQAWABcAGAAZABoA
GwAdAB0AHgAfACAAIQAiACUAJgAmACYAJgAnACcAJwAnACcAJwAnACcAJwAlACUAJwAm
ACUAJAAhACEAIQAfACAAHwAeAB0AHAAbABoAFwAXABQAEgARAA8ADQALAAkABQAEAAIA
AAD///3/+//5//f/9f/0//P/9P/y//L/8f/u/+3/7f/t/+v/6//r/+v/6//q/+r/6v/q
/+n/6f/p/+n/6f/p/+n/6f/p/+n/6f/p/+n/6f/p/+n/6f/p/+n/6f/p/+n/6f/p/+n/
6v/q/+r/6v/q/+r/6v/q/+r/6//r/+v/6//r/+v/6//r/+v/6//r/+v/7P/s/+z/7P/s
/+z/7P/s/+z/7P/s/+z/7P/s/+z/7P/s/+z/7P/r/+v/6//r/+v/6v/q/+r/6v/q/+r/
6v/q/+r/6v/r/+v/6//q/+r/6v/q/+j/6P/o/+j/6v/p/+n/6f/p/+n/6f/p/+f/5//n
/+f/5//n/+f/5//n/+f/5//n/+f/6P/o/+f/5//n/+f/5//n/+f/6P/o/+j/6P/o/+j/
5//n/+f/5//n/+f/5//n/+j/6P/n/+j/6P/o/+j/6P/o/+j/6P/p/+n/6//s/+3/7v/u
/+7/7v/u/+7/8P/w/+7/7f/t/+3/7f/t/+3/7P/s/+z/7P/q/+j/6P/p/+v/7//w//D/
8P/w//D/7v/t/+j/5v/l/+T/5v/m/+X/5P/h/+H/4v/i/+L/4v/i/+L/4v/i/+L/4v/i
/+L/4v/i/+P/4//j/+P/4//j/+L/4v/k/+T/5f/l/+X/5//n/+r/6//u//f/BwAaADIA
TQBlAHgAjACPAHUAQwAIAMT/fP9G/zX/Qf9a/3T/kv+z/8z/3//o/+3/8f/v/+7/7v/t
/+3/7f/u//D/8P/v/+//8f/x//P/8//z//P/9P/0//X/9v/2//b/9//3//f/9//2//b/
9//3//j/+P/4//j/+P/5//r/+v/6//z//P/8//z//P/+/////v/+//7///8AAAAAAAAC
AAQABAAFAAUABQAGAAcACAAIAAkACgALAAwADQANAA4ADwAQABEAEgATABUAFQAWABcA
GAAZABoAGwAcABwAHAAeAB8AHwAfAB8AHwAfAB8AHwAfAB0AHQAdABwAGwAaABkAGQAZ
ABcAGAAXABYAFQAUABMAEgAPAA8ADAAKAAkABwAFAAMAAQD9//z/+v/4//f/9f/z//H/
8f/v/+7/7f/s/+r/6v/p/+b/5f/l/+X/5f/l/+X/5f/j/+L/4v/i/+L/4f/h/+H/4f/h
/+H/4f/f/9//3//f/9//3//f/9//4f/h/+H/4f/h/+H/4f/h/9//3//g/+D/4P/g/+D/
4P/i/+L/4v/j/+H/4f/h/+H/4f/h/+H/4f/h/+H/4f/i/+L/4v/i/+L/4v/i/+L/4v/k
/+T/5P/k/+T/5P/k/+T/5P/k/+P/4//j/+P/4//i/+T/5P/k/+T/4v/i/+L/4v/i/+P/
4//j/+L/4v/i/+L/4v/i/+L/4v/k/+P/4//j/+P/4//j/+P/4//j/+P/4//j/+P/4//j
/+P/4//j/+P/4//k/+T/4//j/+P/4//j/+P/4//k/+T/5P/k/+T/5P/j/+P/4//j/+P/
4//h/+L/4v/i/+L/4v/k/+T/5P/l/+X/5//o/+n/6v/q/+r/6v/o/+j/6v/q/+r/6f/p
/+n/6f/p/+n/6P/o/+j/6P/m/+b/5v/n/+n/6//s/+z/7P/s/+z/6v/p/+T/4v/h/+D/
4v/i/+H/4P/d/93/3v/e/97/3v/e/97/3v/e/97/3v/e/97/3v/e/93/3f/d/93/3f/d
/9z/3P/e/97/3//f/9//3//h/+T/5//o/+3//f8SACgAQQBXAGoAfACBAGUAMQD0/7D/
bP84/yf/Nf9Q/2r/iP+n/8L/1f/g/+f/6//p/+b/5v/k/+X/5v/o/+j/6P/n/+f/6f/p
/+v/6//r/+v/7P/s/+3/7v/u/+7/7//v/+//7//w//D/8f/x//L/8v/y//L/8v/z//T/
9P/0//b/9v/2//b/9v/4//n/+P/4//j/+f/8//z//P/+//7//v////////8AAAEAAgAE
AAUABgAHAAgACQAJAAoADQAOAA8AEAAVABkAGwAeACAAIgAkACYAKQAqACoAKgAsAC0A
LQAtAC0ALQAtAC0AKwArACkAKQArACoAKQAoACcAJwAnACUAJgAlACQAIwAiACEAIAAd
AB8AHAAaABkAFwAVABMAEQAPAA4ADAAKAAkABwAFAAMAAwABAAAA///+//z//P/7//r/
+f/5//n/9//3//f/9//1//T/9P/0//b/9f/1//X/9f/1//X/9f/z//P/8//z//X/9f/1
//X/9f/1//X/9f/1//X/9f/1//X/9f/2//b/9P/0//T/9P/0//T/9P/1//X/9f/1//X/
9//3//f/9//3//f/9//4//j/+P/4//j/+P/4//j/+P/4//j/+P/4//b/9v/2//b/+P/4
//f/9//3//f/9//2//b/9v/2//b/9v/2//b/9v/0//X/9f/1//b/9v/2//b/9P/0//T/
9P/2//X/9f/1//X/9f/1//X/8//z//P/8//z//P/8//z//P/8//z//P/8//0//T/8//1
//X/9f/1//P/8//0//T/9P/0//T/9P/z//P/8//z//P/8//z//P/9P/0//P/8//1//b/
9v/3//j/+f/6//v//P/9//////8BAAIAAwAGAAYABgAGAAYABgAIAAgACAAHAAcABwAH
AAcABwAGAAYABgAGAAQABAAEAAUABwALAAwADAAMAA0ADgANAA0ACgAIAAcABgAGAAYA
BQAEAAMAAwAEAAQABAAEAAQABAAEAAQABAAEAAQABAAEAAQAAwADAAMAAwAFAAUABAAE
AAIAAgADAAMABQAFAAkADAANABAAFwAlADgATgBpAH8AkgCmAKcAjQBXABQAyP+A/1L/
Sf9Z/3L/jv+q/8f/5P/7/wgADwATABMAEAAOAA4ADwAQABIAEAAQAA8ADwANAA0ADwAP
AA8ADwAQABAADwAQABAAEAARABEAEQARABIAEgATABMAFAAUABQAFAAUABUAFgAWABYA
GAAYABgAGgAaABwAHQAcABwAHAAdACAAIAAgACIAIgAiACMAIwAjACQAJQAmACYAJwAo
ACkAKgArACsALAArACwALQAuAC8AMQAxADIAMwA0ADUANgA1ADYANgA2ADYANwA3ADcA
NwA3ADcANwA3ADcANQA1ADUANAAzADIAMQAxADEALwAvAC8ALwAvADAALwAuACsALQAq
ACgAJwAlACMAIQAfAB0AHAAaABgAFwAVABMAEQAPAA0ADAALAAoACAAIAAcABAADAAMA
AwADAAMAAwADAAEAAAAAAAAAAAD/////////////////////////////////////////
////////////////////AQABAAIAAgACAAIAAgACAAIAAgACAAMAAQABAAEAAQABAAEA
AQABAAEAAQABAAIAAgACAAIAAgACAAIAAgACAAAAAAAAAAAAAAAAAAAAAAAAAAAA////
/wEAAQABAAAAAAAAAAAAAAAAAAAAAAAAAP7//////////v/+//7//v/+//7//v/+//7/
/f/9//3//f/9//3//f/9//3//f/9/////////////////////////wAAAAD/////////
/////////wAAAAD+//7//v/+//////////////////////8AAAAA/////////v/+//7/
/v/+//7//v/+//////8BAAIAAwAEAAQABAAEAAQABAAGAAYACAAHAAcABwAHAAcABwAG
AAYABgAGAAQAAgACAAMABQAHAAgACAAIAAgACAAGAAUAAgAAAP///v/+//7//f/8//v/
+//8//z//P/8//z//P/8//z//P/8//z//P/8//z/+//7//v/+//7//v/+v/6//r/+v/7
//v//f/9/wEABgAJAA4AFwAlADYATgBrAIMAlgCmAKcAhwBLAP7/rP9k/zz/Pf9T/2r/
hv+g/7n/1v/x//7/BQALAAkACAAIAAYABwAIAAoACgAKAAkACQAJAAkACwALAAsACwAM
AAwADQAOAA4ADgAPAA8ADwAPABAAEAARABEAEgASABIAEgASABMAFAAUABQAFgAWABYA
FgAWABgAGQAaABoAGgAbABwAHAAcAB4AHgAeAB8AHwAhACIAIwAkACIAIwAkACUAJgAn
ACcAKAApACoAKwAsAC0ALwAvADAALwAwADEAMgAzADQANAA0ADQANQA1ADUANQA1ADUA
NQA1ADUAMwAzADQANAA0ADQANQA1ADUAMwA0ADMAMgAxADEAMQAxAC8ALwAsACoAKQAp
ACcAJQAjACMAIgAgAB4AHQAbABkAFwAVABMAEgARABAADgAOAA0ACgAJAAkACQAHAAcA
BwAHAAcABgAGAAYACAAHAAcABwAHAAcABwAHAAgACQAKAAsACQAJAAkACQALAAsACwAL
AAsACwALAAsACwALAAwADAAOAA4ADgAOAA4ADgAOAA8ADwAPAA8ADwARABEAEQARABEA
EQARABIAEgASABIAEgAUABQAFAAUABYAFgAWABYAFgAWABYAFgAUABQAEwATABQAFQAW
ABYAFgAWABYAFgAYABgAGAAYABwAHwAhACMAJAAkACQAJAAiACIAIgAiACQAIwAjACMA
JQAlACUAJQAnACcAJwAnACkAKQApACkAJwAnACcAJwAnACgAKAAnACcAJwAnACcAJwAp
ACgAJgAmACYAJgAmACYAJgAmACcAJQAnACgAKQAqACoAKgAqACoAKgAsACwALAArACsA
KwArACsAKwAqACoAKgAqACgAKAAoACkAKwAsACwAKwAqACgAKAAmACUAIgAgAB8AHgAc
ABwAGwAaABsAGwAcABwAHgAeAB4AHgAdABwAGwAaABoAGgAaABoAGwAbABsAGwAZABkA
GAAYABoAGgAbABsAIQAnAC0ANAA5AEQATwBlAIQApAC3AMEAxgCwAHMAIQDL/3j/Pv80
/0r/Zf+D/6L/vP/S/+v/CgAfACQAIwAjACMAJAAkACQAJQAmACgAKQAqACoAKwApACkA
KwArAC0ALQAuAC4ALQAuAC4ALgAxADEAMQAxADQANAA1ADUANAA0ADQANAAyADMANAA0
ADYAOAA4ADgANgA2ADgAOQA6ADoAOgA7ADwAPAA8AD4AQABAAEEAQQBCAEIAQgBCAEQA
RQBGAEcARgBHAEcASABHAEgASQBKAEkASwBLAEwATQBOAE8AUABPAFAAUABQAFAAUQBR
AFEAUABPAE4ATQBLAEsASQBJAEkASABHAEYAQwBDAEMAQQA+AD0APAA7ADoAOQA4ADUA
NQAyADAALwArACkAJwAlACUAJAAiACAAHwAdABsAGQAZABcAFgAVABIAEAAQAA8ADwAP
ABAAEQANAA0ADQANAA0ADAAMAAwADAALAAsACwALAAsACwALAAsACwALAAsACwALAAsA
CwALAAsACwALAAsACwALAAsACQAJAAoACgAMAAwADAAMAAwADAAMAA0ADQANAA0ADQAN
AA0ADQANAAwACwAKAAoACgAKAAoACgAIAAgACAAIAAgACAAIAAgABgAGAAYABgAIAAgA
BwAHAAUABQAFAAQABgAGAAYABgAFAAQAAwACAAQABQAFAAUAAgACAAIAAgACAAIAAgAC
AAIAAQABAAEAAQABAAEAAQD/////////////////////AQACAAEAAAD///7//P/8//z/
/f///wEAAgADAAQABAAEAAQABAAEAAYABgAGAAUABQAFAAMAAwADAAIAAQAAAP///P/9
//7/AAADAAIAAgABAAAAAAAAAP7//f/6//j/9//2//T/9P/z//L/8//z//T/9P/0//T/
9P/0//L/8v/y//L/8P/w//D/8P/x//H/8f/x//P/8//y//L/8v/y//P/8//z//X/+//+
/wMAEAAdACkARgBqAH0AgQCGAHgASQAHALn/ZP8a//j+BP8f/0H/YP98/5b/sf/M/+X/
+P////3/+f/2//j/+P/5//r//P/+//7//f/9//3//f///////////wAAAAD//wAAAAAA
AAMAAwADAAMAAgACAAMAAwAGAAYABgAGAAgACQAKAAoACAAKAAoACgAIAAgACgALAAoA
CgAKAAsADQAOAA8AEgASABIAEwATABMAFAAVABYAFAAVABYAFwAaABsAGwAcAB0AHgAf
ACAAHwAhACEAIgAjACQAJQAmACYAJgAlACQAJgAnACcAJwAmACUAJAAjACEAIQAfAB8A
HgAcABoAGAAVABUAFQATAA8ADQALAAkACAAHAAYAAwADAAAA/v/9//n/9//1//P/8f/w
/+7/7P/t/+v/6f/n/+n/5//m/+X/5P/i/+L/4f/e/93/3f/d/9v/2//b/9v/2//a/9r/
2v/Y/9f/1//X/9n/2f/Z/9n/1//X/9f/1//X/9f/1//X/9b/1f/U/9P/0//T/9P/0//U
/9X/1//Y/9f/1v/V/9T/1v/W/9b/1//X/9f/1//X/9X/1f/V/9X/1f/V/9X/1v/W/9b/
1v/W/9T/1P/U/9T/0v/S/9L/0v/U/9T/1P/U/9T/1P/T/9P/0f/R/9H/0P/O/87/zv/O
/9D/0P/Q/9D/zv/P/8//z//O/87/zv/O/87/zv/O/87/zv/N/83/zf/L/8v/y//L/8v/
y//L/8v/zf/N/83/zf/P/8//z//P/8//0P/Q/8//0f/R/9H/0f/P/8//0P/Q/8//zv/N
/8z/yf/J/8n/yf/J/8n/yf/J/8v/zP/M/83/yv/K/8n/yP/G/8P/wv/C/8P/wv/B/8D/
wv/A/w==
         </WaveFormData>
      </LeadData>
      <LeadData>
         <LeadByteCountTotal>10000</LeadByteCountTotal>
         <LeadTimeOffset>0</LeadTimeOffset>
         <LeadSampleCountTotal>5000</LeadSampleCountTotal>
         <LeadAmplitudeUnitsPerBit>4.88</LeadAmplitudeUnitsPerBit>
         <LeadAmplitudeUnits>��V</LeadAmplitudeUnits>
         <LeadHighLimit>2147483647</LeadHighLimit>
         <LeadLowLimit>268435456</LeadLowLimit>
         <LeadID>V4</LeadID>
         <LeadOffsetFirstSample>0</LeadOffsetFirstSample>
         <FirstSampleBaseline>0</FirstSampleBaseline>
         <LeadSampleSize>2</LeadSampleSize>
         <LeadOff>FALSE</LeadOff>
         <BaselineSway>FALSE</BaselineSway>
         <ExcessiveACNoise>FALSE</ExcessiveACNoise>
         <MuscleNoise>FALSE</MuscleNoise>
         <LeadDataCRC32>1085460224</LeadDataCRC32>
         <WaveFormData>
0P/Q/9D/z//R/9L/0v/S/9D/0v/Q/9H/0f/R/9H/1//j//T/BQAaADIASwBoAIAAggBq
ADsA8v+j/2r/VP9Z/2j/ef+O/6b/vf/O/9f/3P/e/97/3v/c/9z/3P/c/9z/3P/c/93/
3v/e/9//3//f/+D/4P/g/+D/4P/i/+L/4v/i/+P/4//j/+X/5f/l/+X/5v/n/+f/5//o
/+j/6f/p/+v/7P/t/+3/7f/t/+//8P/w//D/8P/w//H/8//z//T/9f/2//b/9v/4//j/
+f/6//z//P/8//3//v///wAAAAACAAMABAAGAAcABwAHAAkACgALAAwADQAOAA4ADwAP
AA8AEQARABEAEwATABMAEwATABMAEwATABMAEwATABEAEwATABMAEgAUABMAEwASABQA
EgARABAAEQAQAA4ADAANAAwACgAIAAYAAwACAAAA///9//v/+v/6//j/+P/3//T/8//y
//H/8v/x//H/8P/u/+7/7v/u/+//7v/u/+7/7v/u/+7/7v/u/+3/7f/t/+3/7f/t/+3/
7v/u/+7/7//t/+3/7f/t/+//7//v/+//7//w//D/8P/w//D/8P/x//H/8P/w//H/8f/x
//H/8f/x//H/8f/x//H/8f/x//H/8f/x//L/8v/y//L/8v/y//P/8//z//P/8//z//P/
8//z//P/8//y//L/8v/y//L/8v/y//L/8v/0//T/9P/z//P/8//z//P/8//y//L/8v/y
//L/8v/y//T/9P/0//P/8//z//P/8//z//P/8//z//P/8//z//P/9P/0//P/8//1//X/
9f/0//T/9P/0//T/9P/0//X/9f/2//b/9v/2//T/9P/1//X/9f/1//X/9f/2//b/9v/2
//b/9v/2//b/9//3//j/+P/6//v//P/8//3//v/+//3//////wEAAQABAAEAAgACAAEA
AQABAAEAAwADAAMAAgAAAAAAAAACAAQABAAEAAQABgAGAAUAAwABAP///f/9//z/+//6
//n/+P/4//n/+f/5//n/+f/5//v/+v/6//r/+v/6//r/+v/6//r/+v/6//z//P/7//v/
/P/8//z//P/8//z//f/9//3/AQAJABkAKAA3AFAAbACFAKAAsACqAIQARwD0/6X/ev92
/4P/lP+p/77/0v/p//z/BQAKAAwACgAIAAgACAAIAAgACAAIAAgACQAKAAoACwALAAsA
DAAMAAwADAAMAA4ADgAOAA4ADwAPAA8ADwAPAA8ADwAQABEAEQARABQAFAAVABUAFQAW
ABcAFwAXABcAGQAaABoAGgAaABoAGwAdAB0AHgAfACAAIAAgACAAIAAhACIAJAAkACQA
JQAmACcAKAAoACkAKwAtADAAMQAxADEAMwAyADMANAA1ADgAOAA5ADkAOQA7ADsAOwA9
AD0APQA9AD0APQA9AD0APwA/AD8APQA/AD8APwA+AEAAPwA/AD4AQAA+AD0APAA8ADwA
OwA6ADkAOAA2ADQANAAxADAALgArACkAJwAmACYAJAAkACMAIgAhACAAHwAeAB0AHQAc
ABwAHAAcABwAGwAaABoAGgAaABoAGgAaABwAGwAbABsAGwAbABsAGwAcABwAHAAdABsA
GwAbABsAGwAbABsAGwAbABwAHAAcABwAHAAcAB0AHwAeAB4AHwAfAB8AHwAfAB8AHwAf
AB8AHQAdAB0AHQAdAB0AHgAeACAAIAAgACAAHwAfAB8AHwAfAB8AHwAfAB8AHwAfAB4A
IAAgACAAIAAeAB4AHgAeABwAHAAcABsAHAAdAB4AHwAdABwAHAAcAB4AHgAeAB4AHgAe
AB4AHQAfAB8AHwAfAB0AHQAdAB0AHwAfAB8AHwAgACAAHwAfAB8AHwAfAB4AIAAgACAA
IAAkACIAIgAiACIAIgAjACMAJAAkACYAJwAoACgAKwAsACwAKwArACsALQAtAC0ALQAu
AC4ALwAvAC8ALwAwADEAMgAyADIAMgAyADQANAA0ADQANAA2ADYANQAzADEALwAtAC0A
LAArACoAKQAoACgAKQApACcAJwAnACcAJwAmACYAJgAoACgAKAAoACgAKAAoACgAKAAo
ACcAJwAoACgAKAAoACgAKAAtADEAMwA9AEsAVwBqAIMAoAC8ANUA5gDcAKwAYgAJALT/
hf+E/5T/pf++/9f/6v/8/xMAJAAvADYANAAyADAAMAAwADAAMAAwADIAMgAzADQANAA1
ADUANQA0ADQANAA0ADUAOAA5ADoAOAA5ADkAOQA7ADsAOwA7ADoAOwA7ADsAOgA6ADsA
OwA9AD4APwA/AEEAQQBDAEQARABEAEQARABDAEUARQBGAEcASABIAEgASgBKAEsATABO
AE4ATgBPAFAAUQBSAFIAUgBTAFQAVgBXAFcAVwBZAFgAWQBaAFsAXgBeAF8AXwBfAGEA
YQBhAGEAYQBhAGEAXwBfAF8AXwBdAF0AXQBbAFwAXQBeAF4AXABbAFsAWgBYAFYAVQBU
AFEAUABOAEwATQBMAEoASABEAEEAQAA+AD8APQA7ADoANwA0ADMAMQAwAC8ALgAtAC4A
LQAtACwALAAsACwALAArACoAKgAqACwALAAsACwAKgApACkAKQApACkAKQApACgAKAAo
ACkAKwArACsAKwApACkAKQApACsALAAsACwAKgAqACoAKwApACgAKAApACsAKwArACsA
KwArACsAKwAqACkAKAAnACoAKwAtAC4ALAAsACwALAApACkAKQApACkAKQApACkAKQAp
ACkAKAAmACYAJgAmACgAKAAoACgAKAAoACgAJwAnACcAJwAnACYAJAAjACIAIwAkACUA
JgAkACQAJAAjACMAIwAjACMAJQAlACUAJQAjACMAIwAjACIAIgAhACEAIwAiACIAIgAi
ACIAIQAhACIAIgAkACUAJgAmACcAKAAoACcAKQApACsAKwApACkAKgAqACkAKQApACkA
JwAnACcAJgAoACgAKAAqACkAKAAnACYAJwAoACgAJwAjACEAHwAfAB0AGwAZABcAGAAY
ABkAGQAbABsAGwAbABkAGAAYABgAGAAYABgAGAAYABgAGAAYABgAGAAXABcAFgAWABYA
FgAeABwAHwAfAB8AKQA3AEUAXgCBAJgArgDLAM4AsAB+ADIA1f+E/13/YP92/43/qP/B
/9j/7v8DABYAIwAkACAAIAAiACIAIAAgACAAIAAgACAAIQAiACIAIwAjACMAJAAkACQA
JAAjACQAIwAiACUAJwAoACkAJwAnACcAJwAoACkAKQApACoAKgArACsAKQAqACsAKwAr
ACsALQAuACwALAAsACwALQAvAC8AMAAxADIAMgAyADIAMgAzADQANgA2ADYANwA4ADkA
OgA6ADwAPQA+AEAAQQBBAEEAQwBEAEUARgBHAEYARgBHAEcARwBJAEkASQBHAEcARwBH
AEcARwBHAEcARgBFAEQAQQBBAEEAQQBAAD8APQA8ADoAOAA2ADUANAAxADAALgAsACkA
KAAmACQAIgAfAB4AHAAbABkAFwAWABQAEgASABEADgANAAwACwAMAAsACwAKAAgACAAI
AAgABwAGAAYABgAGAAYABgAGAAYABQAFAAUAAwADAAMAAwAEAAQABAAFAAMAAwADAAMA
AwADAAMAAwABAAIAAgACAAQABAAEAAUAAwACAAIAAwADAAMAAwADAAMAAwADAAMAAwAD
AAMAAwADAAMABAAEAAQABAAEAAQAAwADAAMAAwADAAMAAwADAAMAAwADAAIAAgACAAIA
AgAAAAAAAAAAAAAAAAAAAP///f/9//3//f////7//v/+//7//v/+//7//P/8//z/+//9
//3/+//7//z/+v/6//r/+v/6//v//f/+//7///8AAAAAAQACAAIAAQABAAEAAwADAAMA
AwAEAAQAAwADAAMAAwADAAMAAwACAAAAAAAAAAIABAAEAAQABAACAAIAAQD///3/+//5
//n/+P/3//b/9f/2//b/9//3//b/9f/0//P/8//y//L/8v/y//L/8v/y//L/8v/y//L/
9P/0//P/8//y//L/8v/y//T/9P/1//P/9/8DABMAIwA8AFsAegCYALkAyAC4AJIAUAD1
/5z/Y/9a/2j/ef+Q/6f/vP/U/+3/+P/9//7//v/6//r//P/8//z//P/8//r/+v/7//z/
/v////////8AAAAAAAAAAAAAAgACAAIAAgADAAMAAwAFAAUABQAFAAYABwAHAAcABgAG
AAcABwAHAAgACQAJAAkACQALAAwADAAMAAwADAANAA8ADwAQABEAEgASABIAEgASABMA
FAAYABgAGAAZABoAGwAcABwAHgAfACAAIgAjACMAIwAlACYAJwAoACkALAAsAC0ALQAr
AC0ALQAtAC0ALQAtAC0ALQAtAC0ALQArACsAKwApACcAJwAnACYAJgAlACUAJAAiACAA
HwAeABwAGgAXABQAEQAQAA4ADAAMAAkACAAGAAUAAwABAAAAAAD+//7//f/8//v/+v/5
//j/9//3//b/9P/0//T/9P/1//T/9P/0//L/8v/y//L/8v/x//H/8f/z//P/8//z//D/
8P/w//H/8//z//P/8//z//P/8//z//P/9P/0//T/9P/0//T/9f/1//T/9P/1//X/9f/1
//X/9f/1//X/9f/3//f/9//3//X/9f/2//b/9P/0//T/9P/0//X/9v/3//f/9//3//f/
9f/1//X/9P/2//b/9v/2//b/9v/2//b/9v/2//b/9f/1//X/9f/1//X/9P/0//T/9P/0
//T/9P/0//T/9P/z//P/8//y//T/9P/0//T/8//z//T/9P/0//X/9v/2//f/+P/4//f/
9//3//n/+f/7//v//P/8//v/+//7//v/+//7//v/+v/6//r/+v/8//z//P/8//z/+v/6
//n/9//1//P/8f/x//D/7//u/+3/7P/s/+3/7f/t/+3/7f/t/+3/7P/s/+z/7P/s/+z/
7P/u/+7/7v/u/+7/7v/t/+3/7v/u/+7/7v/u/+7/7f/t/+//9/8JAB0AMABLAGoAigCr
AMQAxgCuAHoAJQDK/4X/av9u/3//kv+j/7b/zv/l//L/9//6//z/+v/4//j/+P/4//j/
+P/2//b/9//4//j/+f/5//n//P/8//z//P/+/wAAAAAAAAAAAQABAAEAAQABAAEAAQAC
AAMAAwADAAQABAAFAAUABQAGAAcABwAHAAcACQAKAAwADAAMAAwADQAPAA8AEAARABIA
EgASABQAFAAVABYAGgAaABoAGwAeAB8AIAAgACIAIwAkACYAJwAnACcAKQAsAC0ALgAv
ADAAMAAxADEAMQAzADMAMwAzADMAMwAzADMAMwAzADMAMwAzADMAMQAxADEAMQAwAC4A
LQAtACwALAAqACkAKAAmACQAIQAeAB0AHAAaABgAFgATABIAEAAPAA0ACwAKAAgABgAG
AAUABAADAAIAAQACAAEAAQAAAP7//v/+//7//f/8//z//P/8//z//P/8//z/+//7//v/
+//7//v/+//6//r/+v/7//v/+//7//v/+//7//v/+//7//z//P/8//z//P/8//3//f/8
//z//f/7//v/+//7//3//f/9//3//f/9//3//f/9//3//v/+//7//v/+//7//f/9//3/
/f/9//3//f/9//v/+//7//r/+v/6//r/+v/6//r/+v/6//r/+v/6//n/+f/5//n/+f/5
//j/+P/4//j/+P/4//j/+P/4//j/9//3//f/9//3//f/9//3//f/9f/1//X/9f/2//b/
9f/1//f/9//3//b/9v/2//b/9v/0//T/9f/1//b/9P/2//T/9P/0//T/8//z//T/9P/0
//X/9v/2//n/+v/6//n/+//7//3//f/7//v//P/8//v/+//7//v/+//7//v/+v/4//j/
+P/6//r/+v/6//r//P/8//v/+f/3//X/8//z//L/8f/w/+//7v/u/+//7//t/+3/7f/t
/+3/7P/s/+z/7P/s/+z/7P/s/+z/7P/s/+z/7P/r/+v/7P/s/+z/7P/u/+7/7f/v/+3/
7//5/wkAGgAtAEQAYAB/AKIAugC8AKIAcwAmANH/kv92/3f/hP+V/6j/wP/X/+r/8//2
//r/+v/4//b/9v/2//b/9v/0//T/9f/2//b/9//3//f/+P/4//j/+P/4//r/+v/6//r/
+//7//v/+//7//v/+//8//3//f/9//7//v////////8AAAEAAQD/////AQACAAQABAAE
AAQAAwAFAAUABgAFAAYABgAGAAgACAAJAAoADAAMAAwADQAOAA8AEAAQABAAEQASABQA
FQAVABUAFwAYABkAGgAbABwAHAAdAB0AHQAfAB8AHwAhACEAIQAhACEAIQAhACEAIQAh
ACEAHwAdAB0AHQAcAB4AHQAdABwAHgAcABsAGgAZABgAFgAUABMAEgAQAA4ADAAJAAgA
BgADAAEA///+//z/+v/6//n/+v/5//j/9//2//X/9f/0//T/9P/0//T/8//y//L/8v/w
//D/8P/w//L/8f/x//H/7//v/+//7//w//D/8P/x/+//7//v/+//8f/x//H/8f/v//D/
8P/w//D/8P/w//H/8f/w//D/8f/x//H/8f/x//P/8//z//P/8f/x//H/8f/x//H/8v/y
//L/8v/y//L/8f/x//H/8f/z//P/8//z//P/8//z//L/8v/y//L/8v/y//L/8v/y//L/
8v/y//H/8f/x//H/8f/x//D/8P/w//D/8P/w//D/8P/w//D/7//v/+//7//v/+//7//v
/+//7//v/+//7//w//D/7//v/+//7//v/+7/7v/u/+7/7v/u/+7/7//v/+7/7v/u/+7/
7v/u/+//7//v/+//7//v/+7/8P/u//D/7v/u/+7/7v/v/+//8P/w//D/8f/y//L/8//0
//T/8//1//X/9//3//X/9f/2//b/9f/1//X/9f/3//f/9//2//X/9P/z//T/9f/2//f/
+P/4//j/9//1//P/8f/v/+//7v/t/+z/6//o/+j/6f/p/+n/6f/p/+n/6//q/+r/6v/q
/+r/6v/q/+r/6v/q/+r/6v/q/+n/6f/q/+r/6v/q/+r/6v/p/+n/6f/r//P/BQAUACUA
PABWAHUAlACqAKgAjABbABQAx/+Q/3j/ff+K/5v/sv/I/93/6v/x//T/9v/2//T/8v/y
//L/8v/y//L/8v/z//T/9P/1//X/9f/2//b/9v/2//j/+v/6//r/+P/5//n/+f/7//v/
+//7//r/+//7//v//P/8//3//f/9//7///////////8BAAIAAgACAAIAAgADAAUABQAG
AAUABgAGAAYACAAIAAkACgAKAAoACgALAAwADQAOAA4ADgAPABAAEgATABMAEwAVABYA
FwAYABkAGgAaABsAGwAbAB0AHQAdAB0AHQAdAB0AHQAdAB0AHQAdAB0AHQAbABsAGwAb
ABoAGgAZABkAGAAaABgAFwAWABcAFgAUABIAEQAQAA4ADAAKAAcABgAEAAMAAQD///7/
/v/8//z/+//6//n/+P/3//b/9f/1//T/9P/0//T/9P/z//L/8v/y//D/8P/w//D/8P/v
/+//7//v/+//7//v/+7/7v/u/+//8f/x//H/8f/y//P/9P/1//b/+P/5//r/+P/4//j/
+f/5//j/+P/5//n/+f/5//n/+f/5//n/+f/5//n/+f/5//n/+f/6//r/+v/6//r/+v/5
//n/+f/5//n/+f/5//n/+f/5//n/+P/6//r/+v/6//j/+P/4//j/+v/6//r/+f/5//n/
+f/5//n/+P/4//j/+P/4//j/+P/4//j/+P/3//f/9//3//f/9//3//f/9//3//f/9//3
//j/+P/3//f/9//3//f/9v/2//b/9v/2//b/9v/3//f/9v/2//b/9v/2//b/9//3//f/
9//1//b/9P/0//T/9P/1//X/9v/2//j/+f/6//r/+//8//z/+//9//3///////3//f/+
//7//f/9//3//f/9//3//f/8//z//P/8//7/AAAAAAAAAAAAAAAA///9//n/9//1//X/
9v/1//T/8//w//D/8f/x//H/8f/x//H/8//y//L/8v/w//D/8P/w//D/8P/w//D/8P/w
/+//7//w//D/8P/w//L/8P/x//H/8f/x//f/BwAYACcAPgBWAHMAjgCiAKIAhgBRAAwA
wf+K/3b/ff+M/53/sv/K/+H/7v/3//z//v/8//r/+v/4//j/+P/4//r/+v/7//z/+v/7
//v/+//8//z//P/8//z//v/+//7//v////////8BAAEAAQABAAAAAQABAAEAAgACAAMA
AwADAAQABQAFAAUABQAHAAgACAAIAAgACAAJAAsACwAMAAsADAAMAAwADgAOAA8AEAAQ
ABAAEAARABIAEwAUABQAFgAXABgAGgAZABkAGQAbABwAHQAeAB8AIAAgACEAIQAhACMA
IwAjACMAIwAjACMAIQAhACEAIQAjACMAIwAhACEAIQAhACAAIAAfAB8AHgAgAB4AHQAc
AB0AHAAaABgAFwAWABQAEgASAA8ADgAMAAsACQAHAAYABAACAAIAAQAAAP///v/9//z/
+//7//r/+P/4//j/+P/5//j/+P/4//j/+P/4//j/+P/3//f/9//3//f/9//3//b/9v/2
//f/9//3//f/9//3//f/9//3//f/+P/4//j/+P/4//j/+f/5//j/+P/5//n/+f/5//n/
9//3//f/9//5//n/+f/5//n/+f/6//r/+P/4//j/+P/3//f/9//3//n/+f/5//n/+f/5
//n/+P/4//j/+P/4//j/+P/4//j/+P/4//j/9//3//f/9//3//f/9v/2//b/9v/2//b/
9v/2//b/9v/1//X/9f/1//X/9f/1//X/9f/1//X/9f/1//b/9v/1//X/9f/1//X/9P/0
//T/9P/0//T/9P/1//X/9P/0//T/9P/0//T/9f/1//X/9f/1//X/9P/0//T/9P/2//T/
9v/0//T/9P/0//X/9f/2//b/+P/5//r/+v/7//z//P/7//v/+//9//3/+//7//z//P/9
//3//f/9//3//f/9//z//P/8//z//v8AAAAAAAAAAAIAAgABAP///f/7//n/+f/4//f/
9v/1//T/9P/1//X/9f/1//X/9f/1//T/9P/0//T/9P/0//T/8v/y//L/8v/0//T/8//z
//L/8v/y//L/9P/0//P/8//z//X//f8LABoAKwBAAFgAcwCOAKAAngCAAEkA/P+v/3r/
bv95/4b/mf+u/8T/3f/u//f//P/+//7//P/6//r/+v/6//r/+v/6//v//P/8//3//f/9
//z//P/8//z//v8AAAAAAAAAAAEAAQABAAEAAQABAAEAAAABAAEAAQAEAAQABQAFAAMA
BAAFAAUABQAFAAcACAAKAAoACgAKAAkACwALAAwADQAOAA4ADgAOAA4ADwAQABIAEgAS
ABMAEgATABQAFAAWABcAGAAaABkAGQAZABsAHAAdAB4AHwAeAB4AHwAfAB8AIQAhACEA
IwAjACMAIwAhACEAIQAhACEAIQAhAB8AHwAfAB8AHgAgAB8AHwAeAB8AHgAeAB4AHwAe
ABwAGgAZABgAFgAUABQAEQAQAA4ADQALAAkACAAGAAQABAADAAAA///+//3//v/9//3/
/P/6//r/+v/6//n/+P/4//j/+P/4//j/+P/4//f/9//3//f/9//3//f/9v/2//b/9//3
//f/9//3//f/9//3//f/9//4//j/+P/4//j/+P/5//n/+P/4//n/+f/5//n/+f/5//n/
+f/5//n/+f/5//n/+f/5//r/+v/6//r/+v/6//n/+f/5//n/+f/5//n/+f/7//v/+//6
//r/+v/6//r/+v/6//r/+v/6//r/+v/5//n/+f/5//n/+f/4//j/+P/4//j/+P/4//j/
+P/4//f/9//3//f/9//3//f/9//3//f/9//3//f/+P/4//f/9//5//n/+f/4//j/+P/4
//j/+P/4//n/+f/2//b/9v/2//j/+P/5//n/+f/5//n/+f/4//j/+P/4//j/+P/4//j/
+P/4//f/9//4//j/+P/5//r/+v/9//7//v/9//////8BAAEA/////wAAAAD/////////
/wEAAQABAAAA/v/+//7/AAACAAIAAgACAAIAAgABAP///f/7//n/+f/4//f/9v/1//T/
9P/1//X/8//z//P/8//1//T/9P/0//T/9P/0//T/8v/y//L/8v/0//T/8//z//T/9P/0
//T/9P/0//f/9//3//n/AwARACAAMwBMAGQAfwCYAKoApAB8ADkA6P+b/27/av95/4j/
m/+w/8L/2f/u//f//P8AAP7//P/+//z//P/8//z//P/8//3//v/+/////////wAAAAAA
AAAAAAACAAIAAgAAAAEAAQABAAMAAwADAAMABAAFAAUABQAGAAYABwAHAAcACAAJAAkA
CQAJAAsADAAOAA4ADgAOAA8AEQARABIAEwAUABQAFAAUABQAFQAWABgAGAAYABkAGgAb
ABwAHAAcAB0AHgAgACEAIQAhACMAJAAlACYAJwAoACgAKQApACsALQAtAC0ALwAvAC8A
LwAwADEAMgAzADMAMwAzADEAMwAzADMAMgA0ADMAMwAyADQAMgAxADAAMQAwAC4ALAAt
ACwAKgAoACgAJQAkACIAIAAdABoAGAAWABQAFAATABIAEQAQAA8ADgANAA0ADAAKAAoA
CgAKAAkACAAIAAgACAAIAAgACAAIAAcABwAHAAcABwAHAAcABgAGAAYABwAHAAcABwAH
AAcABwAHAAcABwAIAAgACAAIAAgACAAJAAkACAAIAAkACQAJAAkACQAJAAkACQAJAAkA
CQAJAAkACQAJAAoACgAIAAgACAAIAAcABwAHAAcABwAHAAcABwAHAAcABwAGAAYABgAG
AAYABgAGAAYABgAGAAYABgAFAAcABwAHAAcABQAEAAQABAAEAAQABAAEAAQABAAEAAMA
AwADAAMAAwADAAMAAwADAAUABQAFAAUABgAGAAUABQAGAAUABAACAAQABAAEAAQABAAE
AAMAAgACAAIAAgACAAMAAwAEAAQABAAFAAYABgAHAAgACAAHAAcABwAJAAkACwALAAwA
DAALAAsACwALAAkACQAJAAgACgAKAAoADAAKAAoACgAKAAgACAAHAAUAAwABAP/////+
//3//P/7//z//P/9//3////////////9//z//P/8//r/+v/6//r//P/8//z//P/6//r/
+f/5//z//P/8//z/AAACAAUACQAPABkAKQA7AFIAbwCKAKQAuQC2AI4ASADw/5n/Xv9P
/1z/cP+H/6D/t//I/9z/8/8CAAUABgAEAAQABAAEAAYABgAGAAYACAAIAAkACgAJAAkA
CAAHAAoACgAKAAoACAAKAAoACgALAA0ADgAPABEAEQARABEAEAARABEAEQARABAAEAAP
ABAAEgAUABUAEwATABUAFgAYABgAGAAYABcAGQAZABoAGwAcABwAHAAaABoAGwAcAB8A
IAAhACMAIgAjACQAJAAkACUAJgAoACkAKQApACsALAAtAC4ALwAuAC4ALwAvADEAMwAz
ADMAMgAxADAALwAxADEAMQAxADEAMQAxAC8ALQAtAC0ALAAsACsAKwAqACoAKAAnACYA
JAAiAB8AHAAZABgAFgAUABIADwAOAAwACwAJAAcABgAEAAIAAgABAP7//f/8//v/+//7
//z//P/6//r/+v/6//n/+P/4//j/9v/2//b/9v/4//f/9//3//f/9//3//f/+P/4//j/
+f/3//f/9//3//f/9//3//f/9f/2//b/9v/3//j/+f/7//n/+P/4//n/+f/5//n/+f/7
//v/+//7//n/+f/5//n/9//3//j/+P/4//j/+P/4//n/+f/5//n/+f/5//n/+f/5//n/
+f/4//j/+P/4//j/9v/2//b/9v/1//T/8//x//L/8//0//X/9f/0//T/9P/0//T/9P/0
//T/9P/0//P/8//z//P/8//x//H/8f/x//H/8f/x//H/9P/y//D/8P/w//D/7f/t/+7/
7v/y//P/9P/0//X/9v/2//X/9f/1//f/9//5//n/+v/6//f/9//3//f/9f/1//X/9P/2
//b/9v/4//f/9v/1//T/9P/0//P/8f/v/+3/6//r/+r/6f/o/+f/6P/o/+n/6f/r/+v/
6//r/+r/6P/n/+b/5P/k/+T/5P/m/+b/5v/m/+j/6P/n/+f/6P/o/+j/6P/m/+T/5//n
/+v/+f8HABMAKABLAGYAegCPAJgAfgBOAAgArf9c/zH/MP9C/1v/dv+P/6T/uP/L/97/
7//2//L/7P/q/+z/7v/u/+7/7v/w//D/8f/y//L/8//z//P/8v/y//L/8v/0//b/9v/2
//j/+f/5//n/9//3//f/9//6//v/+//7//z//P/9//3//f/+///////9//3///8AAP//
/v/9//z/AAADAAQABgAFAAYABgAGAAgACAAJAAoACgAKAAoACwAOAA8AEAAQABIAEwAU
ABYAFQAVABUAFwAaABsAHAAdAB0AHAAcABsAHAAfACAAIQAfAB8AHwAfAB4AHQAcABsA
GwAbABsAGQAXABcAFwAWABUAEwASABAADgAMAAsACgAJAAgABgAEAAAA/v/7//j/9v/z
//L/8P/x/+//7f/s/+z/6v/q/+n/5v/l/+T/4//g/9//3//e/9z/3P/c/9z/2//a/9r/
2v/Y/9j/2P/Y/9n/2f/a/9v/2v/Z/9j/1//X/9j/2f/b/9r/2f/Y/9f/1//X/9f/1//Y
/9r/2//c/9r/2v/a/9v/2//a/9r/2//b/9v/2//b/9v/2//b/9v/2//b/9v/2//d/93/
3v/e/9z/3P/c/9z/2f/Z/9n/2f/b/9v/2//b/9v/2//b/9r/2f/Y/9f/1v/U/9T/1P/U
/9b/1v/W/9X/0//T/9P/0//T/9L/0v/S/9L/0v/S/9L/0v/S/9L/0f/Q/8//zv/N/8//
z//P/8//z//P/8//z//S/9L/0f/R/9H/0f/R/9D/0P/Q/9D/0P/Q/9D/0f/R/8//zv/N
/8z/y//K/8r/yf/H/8f/x//H/8n/yv/L/8z/yf/I/8f/xf/C/8H/wP+//77/vf+8/7v/
v/+5/w==
         </WaveFormData>
      </LeadData>
      <LeadData>
         <LeadByteCountTotal>10000</LeadByteCountTotal>
         <LeadTimeOffset>0</LeadTimeOffset>
         <LeadSampleCountTotal>5000</LeadSampleCountTotal>
         <LeadAmplitudeUnitsPerBit>4.88</LeadAmplitudeUnitsPerBit>
         <LeadAmplitudeUnits>��V</LeadAmplitudeUnits>
         <LeadHighLimit>2147483647</LeadHighLimit>
         <LeadLowLimit>268435456</LeadLowLimit>
         <LeadID>V5</LeadID>
         <LeadOffsetFirstSample>0</LeadOffsetFirstSample>
         <FirstSampleBaseline>0</FirstSampleBaseline>
         <LeadSampleSize>2</LeadSampleSize>
         <LeadOff>FALSE</LeadOff>
         <BaselineSway>FALSE</BaselineSway>
         <ExcessiveACNoise>FALSE</ExcessiveACNoise>
         <MuscleNoise>FALSE</MuscleNoise>
         <LeadDataCRC32>2640934787</LeadDataCRC32>
         <WaveFormData>
1f/V/9X/1P/U/9T/1P/U/9T/1v/X/9b/0//R/9L/1f/e/+f/7v/7/wsAHgA0AEoAVwBS
ADkADgDf/7//tf+2/7j/u//D/83/2P/f/+L/5f/l/+X/5P/k/+L/4v/i/+P/4//j/+P/
4//j/+P/4//j/+X/5f/k/+P/5f/m/+f/5//l/+b/5v/m/+j/6P/o/+n/6f/p/+n/6f/p
/+n/6f/p/+v/7P/s/+3/7f/t/+3/7f/t/+3/7v/u//H/8f/x//H/8f/x//L/8v/z//P/
8//0//T/9f/1//X/9//4//j/+P/5//v/+//7//z//v///wAAAAABAAEAAgAFAAUABQAF
AAcABwAHAAcACQAKAAoACwANAA0ADQANAA0ADQANAAwADAANAA0ADQAPABAAEAAPAA8A
DwAPAA8AEQAQAA8ADAANAAwACgAJAAoACQAHAAYABQAEAAMAAgADAAEAAAAAAP///v/9
//3//P/8//z//P/5//n/+f/5//v/+//6//r/+v/6//r/+v/8//z//P/8//v/+//7//v/
+//7//v/+//7//v/+//7//v/+//7//v/+//7//v/+//9//3//f/9//3//f/9//3/////
///////9//3//v/+////////////AAAAAAAAAAAAAAAAAAD//wEAAQABAAEAAQACAAIA
AgACAAIAAQABAAMAAwADAAMAAwADAAMAAwADAAMAAwADAAMAAwADAAMABQAFAAUABAAE
AAQABAAEAAQABAAEAAUABQAFAAQABAAGAAcABwAHAAUABQAFAAUACAAIAAgACAAIAAgA
CAAIAAgACAAIAAgABwAIAAgACAAKAAoACgAKAAoACgAKAAsACwALAAsACwAMAAwADAAM
AAoACgAKAAoADAANAA0ADQAMAA0ADgAQABIAEgARABEAEwATABUAFQATABQAFAAUABYA
FgAWABYAFgAXABgAGAAWABYAFgAWABcAGAAZABoAGAAYABcAFgAVABUAEgAQABAAEAAQ
AA4ADgAOAA4ADgAOAA4ADgAOAA8AEAARABIAEwATABMAEwATABMAEwATABUAFQAUABQA
FAAUABQAFAAUABMAEgARAA8AEAAVACAAKQAwAD0AUQBkAHgAjACRAIQAYQAwAAEA6f/n
/+z/7v/1//3/BwASABkAHAAfACEAHwAeAB4AGgAaABoAGwAbABsAGwAbABsAGwAbABsA
HQAdABwAGwAbABwAHQAdABsAHAAcABwAHAAcABwAHQAdAB0AHQAdAB8AHwAfAB8AHwAg
ACAAIQAhACEAIQAhACEAIQAiACIAIwAjACMAIwAjACMAJAAkACUAJQAlACYAJgAnACcA
JwApACoAKgAqACsALQAtAC0ALQAuAC4ALgAwADEAMQAyADMAMwAzADMANQA1ADUANQA1
ADYANgA3ADcANwA3ADcAOQA5ADkAOAA4ADkAOQA5ADkAOgA6ADkAOwA7ADsAOwA7ADoA
OQA2ADcANgA0ADMANAAzADEAMAAtACwAKwAqACkAJwAmACYAJQAkACMAIwAiACIAIgAi
ACEAIQAhACEAIQAhACAAIAAiACIAIgAiACAAIAAgACAAHwAfAB8AHwAhACEAIQAhACEA
IQAhACEAHwAfAB8AHwAfAB8AHwAfACEAIQAhACEAIQAhACEAIQAhACEAIQAhAB8AHwAg
ACAAHwAfAB8AHwAgACAAIAAgACIAIgAiACEAIQAhACEAIQAfACAAIAAgACAAIAAfAB8A
HwAfAB8AHwAfAB8AHwAfAB0AHQAdAB0AHgAfACAAIQAhACEAIQAgACIAJAAmACgAKAAo
ACgAKQArACsAKgAqACgAKQApACkAKQApACkAKQAoACgAKAAoACoAKgAqACoAKAAoACgA
KAApACoAKAAoACgAKAAoACkAKQApACgAKQAqACwALgAuAC0ALQAtAC0ALwAvAC0ALgAu
AC4AMAAwADAAMAAyADMANAA0ADMAMgAxADAAMAAwADAAMAAyADIAMQAwACsAKwAoACYA
KAAoACgAJgAkACQAJAAkACIAIgAiACIAIgAiACIAIgAiACMAJAAlACMAIwAjACMAIwAj
ACIAIgAkACQAJAAkACIAIQAgACEAIQAoADEAOgBFAFIAZwB7AJAAogCmAJEAbAA3AAIA
4//h/+f/6v/y//3/BwARAB4AJwAsAC0ALQArACoAKAAoACgAKAApACkAKQApACkAKQAp
ACkAKQAnACcAJgAlACYAKAAqACsAKQAqACoAKgAqACoAKgArACsAKwArACsAKQApACkA
KQAqACwALQAvADEAMQAxADEALwAvADAAMAAvAC8ALwAvADEAMQAyADIAMwAzADMANAA0
ADUANQA1ADcAOAA4ADgANwA5ADkAOQA8AD4APwBAAEQARQBFAEYASQBJAEkASQBLAEsA
SwBLAEsATABMAE0ASwBLAEsASwBNAE0ATQBMAE4ATwBPAE8ATQBOAE4ATQBLAEsASwBL
AEkASABHAEQAQwBCAEAAPwA+AD0AOwA6ADkAOAA3ADYANAAxAC8ALgAvAC4ALQAtACoA
KgAqACoAKQApACkAKQAoACcAJQAkACUAJgAnACgAJgAmACYAJgAlACUAJQAlACMAIwAj
ACMAJQAlACUAJQAlACUAJQAlACUAJQAlACUAJAAjACIAIQAjACMAIwAjACMAIwAjACMA
IwAjACQAJAAhACEAIQAhACMAJAAlACYAJAAkACQAIwAhACEAIQAhACEAIgAiACIAIgAi
ACEAIQAhACEAIQAhACMAIwAjACMAIwAjACMAIwAhACEAIQAhAB8AHwAfAB4AIAAgACAA
IAAgACAAIAAhACEAIQAgACAAIAAhACEAIQAgAB8AHgAdAB4AHgAeAB4AIgAgAB4AHgAe
AB4AHAAdAB0AHQAgACEAIgAkACQAJAAjACMAIQAhACMAIwAlACYAJgAmACYAJgAmACYA
JQAlACUAJAAmACYAJgAmACQAJAAkACQAJgAmACUAJAAfAB8AHAAaABoAGgAaABgAGgAa
ABoAGgAaABoAGgAaABoAGgAaABoAGAAXABYAFQAVABUAFQAVABcAFwAWABYAFgAWABYA
FgAYABcAGAAVABEAGAAjACwAOQBQAGMAdwCMAJgAjgB5AFQAHwDw/9f/0f/V/9z/6P/1
////CQASABkAHgAfAB0AHQAgAB4AHAAcABwAHQAcABsAGgAZABoAGwAcAB0AHQAdABwA
GwAZABoAGwAbAB0AHgAeAB4AHgAeAB4AHwAdAB0AHQAdAB8AHwAfAB8AHwAgACAAIQAh
ACEAIQAhACEAIQAiACIAIwAjACMAIwAlACUAJgAmACcAJwAnACgAJgAnACcAJwApACoA
KgAqACwALwAwADEAMQAyADIAMgAyADMAMwA0ADUANQA1ADUANwA3ADcANwA3ADgAOAA5
ADkAOQA5ADkAOQA5ADkAOAA4ADkAOQA5ADkAOgA6ADkAOAA3ADYANQA1ADQAMwAwAC8A
LgAsACsAKAAnACUAJAAlACQAIwAiAB8AHQAcABwAHQAcABsAGwAaABoAGgAaABkAGQAZ
ABkAGQAZABgAGAAYABgAGAAYABgAGAAYABgAFQAVABUAFQAXABcAFwAXABcAFwAXABcA
FwAXABcAFwAXABcAFwAXABcAFwAXABcAFwAXABcAFwAXABcAFwAXABkAGQAaABoAFwAX
ABcAFwAWABYAFgAWABYAFgAWABUAFwAXABcAFwAXABgAGAAYABgAGAAXABcAFwAXABcA
FwAXABcAFwAXABcAFwAXABcAFQAVABUAFQAVABUAFQAUABYAFgAWABYAFAAUABQAFQAX
ABcAFAAUABQAFAAUABQAFAAWABcAFwAXABgAGQAaABwAGgAaABkAGQAZABkAGwAbABsA
HAAcABwAHgAeAB4AHgAeAB8AIAAgAB4AHgAeAB4AHgAeAB4AHgAeAB4AHQAcABkAGQAW
ABQAFAAUABQAEgAUABQAFAAUABIAEgASABIAEgASABIAEgAPAA8ADwAPAA8ADwAPAA8A
EQARABAAEAAOAA4ADgAOABAADwAMAAkACwAQABsAJgAzAEgAXwB1AI4AogCgAJEAdABD
AA4A8f/n/+f/6P/s//f///8JABQAFwAYABkAGQAVABQAFAAUABQAFAAVABQAEwASABEA
EwATABMAEwATABMAEgARABMAFAAVABUAFQAWABYAFgAWABYAFgAXABUAFQAVABUAFQAV
ABUAFQAVABYAFgAXABcAFwAXABcAFwAXABgAGAAZABkAGQAZABkAGQAaABoAGwAbABsA
HAAcAB0AHQAdAB8AIAAgACAAHwAhACEAIQAjACQAJAAkACQAJQAlACYAKQApACkAKQAp
ACkAKQApACsALAAsAC0ALQAtAC0ALQAtAC0ALQAsACoAKwArACsAKwAsACwAKwApACkA
KQApACcAJgAlACIAIQAgAB4AHQAcABsAGQAYABUAFAATABIAEgARABEAEgAPAA4ADQAN
AAwADAAMAAwACQAJAAkACQALAAsACgAKAAoACgAKAAoACAAIAAgACAAJAAkACQAJAAcA
BwAHAAcACQAJAAkACQAHAAcABwAHAAcABwAHAAcACQAJAAkACQAJAAkACQAJAAkACQAJ
AAkABwAHAAgACAAJAAkACQAJAAoACgAKAAoACQAIAAcABQAGAAcACAAJAAcACAAIAAgA
BgAGAAUABQAHAAcABwAHAAkACQAJAAkABwAHAAcABwAFAAUABQAFAAUABQAFAAQABgAG
AAYABgAGAAYABgAHAAcABQAGAAYABgAGAAYABAAFAAUABQAGAAcACAAKAAgACAAHAAcA
CQAJAAsACwALAAwADAAMAA4ADgAOAA4ADAANAA4ADgAOAA4ADgAOAA4ADgAOAA4ADAAM
AAsACgAJAAkABgAEAAIAAgACAAAAAAAAAAAAAAAAAAAAAAAAAAAAAAAAAAAA////////
//8BAAEAAQABAP/////+//7//v/+//7//v/+//3/+v/3//n//v8JABQAHQAuAEUAWwB0
AIwAlgCPAHYASwAYAPP/4//h/+D/4v/l/+3/9/8AAAMABgAJAAkABQAEAAIAAgACAAIA
AwACAAEAAAD/////////////AQABAAAA//8BAAIAAwADAAIAAgABAAAAAgACAAIAAwAD
AAMAAwADAAMAAwADAAMAAwAEAAQABQAFAAUABQAFAAUABQAGAAYABQAFAAUABQAHAAcA
CAAIAAcABwAHAAgACgALAAsACwALAAwADAAMAAsADQANAA0ADwAQABAAEAASABMAEwAU
ABUAFQAVABUAFwAXABcAFwAXABgAGAAZABcAFwAXABcAGQAZABkAGAAWABcAFwAXABcA
GAAYABcAFwAXABcAFwAWABQAEgAOAA8ADgAMAAsACgAJAAcABgAFAAQAAwACAAEA///+
//7////+//3//f/8//z//P/8//v/+//7//v/+//7//r/+v/6//r/+v/6//j/+P/4//j/
+f/5//n/+f/5//n/+f/5//n/+f/5//n/+f/5//n/+f/5//n/+f/5//n/+f/5//n/+f/5
//n/+f/5//n/+f/5//n/+f/6//r/+//7//v/+//8//z//P/8//r/+v/6//n/+//7//v/
+//5//r/+v/6//j/+P/3//f/+f/5//n/+f/5//n/+f/5//n/+f/5//n/+f/5//n/+f/5
//n/+f/4//j/+P/4//j/+P/4//j/+f/5//n/+P/4//j/+f/5//n/+f/5//n/+f/4//j/
+P/4//j/+P/4//j/+v/6//r/+v/6//r/+f/4//j/+P/6//j/+P/4//j/+P/5//n/+f/6
//v//P/+//7//v/9//3//f/9/////////wAAAAAAAAAAAAAAAAAAAAABAAIAAgAAAAAA
AAAAAAIAAgACAAIABAAEAAMAAgD//////P/6//r/+v/6//j/9v/2//b/9v/4//j/+P/4
//b/9v/2//b/9//3//f/9//1//X/9f/1//X/9f/0//T/9P/0//T/9P/2//X/9P/z//H/
8v/3/wIACQASAB8AMwBKAGIAegCFAIAAZwA+AA0A6//d/9r/2P/X/9//6f/0//v/AAD/
///////+//z/+v/6//r/+//7//v/+//7//v/+//7//v/+//7//r/+f/5//r/+//7//v/
/P/8//z/+v/6//r/+//7//v/+//7//3//f/9//3/+//8//z//f/9//3//f/9//////8A
AAAA////////////////AAAAAAEAAQABAAIAAgADAAMAAwADAAQABAAEAAUABwAHAAcA
CQAKAAoACgAKAAsACwAMAA0ADQANAA0ADwAPAA8ADwAPABAAEAARABMAEwATABMAEwAT
ABMAEgAQABEAEQARABEAEgASABEAEwATABMAEwATABIAEQAOAA8ADgAMAAsACAAHAAUA
BAADAAIAAQAAAAEA///+//7////+//3//f/6//r/+v/6//n/+f/5//n/9//3//b/9v/4
//j/+P/4//b/9v/2//b/9//3//f/9//3//f/9//3//f/9//3//f/9//3//f/9//3//f/
9//3//f/9//3//f/9//3//f/9//3//f/9//3//f/9//4//j/9//3//f/9//4//j/+P/4
//j/+P/4//f/9//3//f/9//3//j/+P/4//j/+P/3//f/9//3//f/9//3//f/9//3//f/
9//3//f/9//3//f/9//3//f/9//2//b/9v/2//b/9v/2//b/9//3//f/9v/2//b/9//3
//f/9//3//f/9//2//b/9v/2//b/9v/2//b/9v/2//b/9v/1//b/9v/2//b/9v/2//b/
9v/2//b/9//5//n/+f/5//j/+P/4//r/+v/6//r/+v/4//n/+f/5//r/+//8//7//v/+
//3//f//////AQABAAEAAgACAAIAAAAAAAAAAAAAAAEAAgACAAIAAgACAAIAAgACAAIA
AgACAAIAAQAAAP/////8//r/+v/6//r/+P/2//b/9v/2//b/9v/2//b/9v/2//b/9v/3
//f/9//3//f/9//3//f/9//3//b/9v/2//b/9v/2//b/9f/0//H/7//w//f/AAAJABAA
HQAxAEYAXgB0AH8AeABbADIABwDp/93/3P/c/9//5f/v//r///8AAAEAAQABAP7//v/8
//z//P/9//v/+//7//v/+//7//v/+//7//v/+v/5//v//P/9//3/+//8//z//P/8//z/
/P/9//3//f/9//3//////////////wAAAAABAP///////////////wAAAAABAAEAAQAB
AAEAAQACAAIAAwADAAMABAAEAAUABQAFAAUABgAGAAYABwAJAAkACQALAAwADAAMAA4A
DwAPABAADwAPAA8ADwARABEAEQARABEAEgASABMAEwATABMAEwATABMAEwASABIAEwAT
ABMAEwAUABQAEwATABMAEwATABMAEgARAA4ADgAOAA0ADQAMAAsACQAIAAcABgAFAAQA
AwABAAAAAAD///7//f/9//z//P/8//z/+//7//v/+//7//v/+v/6//r/+v/6//r/+v/6
//r/+v/5//n/+f/5//n/+f/5//n/+f/5//n/+f/5//n/+f/5//v/+//7//v/+f/5//n/
+f/5//n/+f/5//n/+f/5//n/+f/5//r/+v/5//n/+f/5//r/+v/6//r/+v/6//r/+f/5
//n/+f/5//n/+v/6//r/+v/6//n/+f/5//n/+f/5//n/+f/5//n/+f/5//n/+f/5//n/
+f/5//n/+f/5//j/+P/4//j/+P/4//j/+P/5//n/+f/4//j/+P/5//n/+f/5//n/+f/5
//j/+P/4//j/+P/4//j/+P/4//j/+P/4//n/+v/6//r/+P/4//j/+P/4//j/+P/5//n/
+f/5//j/+P/4//j/+P/4//n/+f/5//j/+f/6//z//P/8//v/+//7//v//f/9//3//v/+
//7//v/+//7//v8AAAEAAgACAAAAAAAAAAAAAgACAAIAAgACAAIAAQAAAP3//f/6//j/
+P/4//j/9v/2//b/9v/2//b/9v/2//b/9v/2//b/9v/1//X/9f/1//X/9f/1//X/9f/1
//T/9P/0//T/9P/0//T/8//y//H/7//u//P//P8FAAwAGQArAD4AVgBqAHUAbgBRACYA
+//d/9P/1P/U/9f/3//p//T/+f/8///////9//z//P/4//j/+P/5//n/+f/5//n/+f/5
//n/+f/5//n/+P/3//n/+v/7//v/+f/6//r/+v/6//r/+v/7//v/+//7//v/+//7//v/
+//7//z//P/9//3//f/9//3//f/9//7//v/9//3//f/9//////8AAAAAAQABAAEAAgAC
AAMAAwADAAMABAAEAAQABQAHAAcABwAHAAgACAAIAAgACQAJAAoADQANAA0ADQAPAA8A
DwAPAA0ADgAOAA8ADwAPAA8ADwAPAA8ADwAOAA4ADwAPAA8ADwAQABAADwARABEAEQAR
ABEAEAAPAAwADQAMAAoACQAIAAcABQAEAAUABAADAAIAAQD///7//v/9//z/+//7//r/
+v/6//r/+f/5//n/+f/5//n/+P/4//j/+P/4//j/+P/4//j/+P/5//n/+f/5//n/+f/5
//n/+f/5//n/+f/3//f/9//3//n/+f/5//n/+f/5//n/+f/5//n/+f/5//n/+f/5//n/
+f/5//r/+v/5//n/+f/5//r/+v/6//r/+v/6//r/+f/5//n/+f/5//n/+v/6//r/+v/6
//n/+f/5//n/+f/5//n/+f/5//n/+f/5//n/+f/5//n/+f/5//n/+f/5//j/+P/4//j/
+P/4//j/+P/5//n/+f/4//j/+P/5//n/+f/5//n/+f/5//j/+P/4//j/+P/4//j/+P/4
//j/+P/4//n/+v/6//r/+P/4//j/+P/4//j/+P/5//n/+f/5//n/+P/4//j/+P/6//r/
+P/4//j/+P/4//j/+f/5//n/+v/7//z//v/+//7//f/9//3//f///////f/+//7//v8A
AAAAAAAAAAAAAQACAAIAAgACAAIAAgACAAIAAgACAAIAAgABAAAA//////z/+v/4//j/
+P/2//b/9v/2//b/9v/2//b/9v/2//b/9v/2//X/9f/1//X/9f/1//X/9f/1//X/9P/0
//b/9v/2//b/9P/z//L/8f/x//D/9f/+/wcADgAbACsAQABUAGgAcQBqAEsAHgDv/9H/
y//O/9D/0//Z/+X/8P/5//z//f/9//3//P/6//j/+P/4//n/+f/5//n/+f/5//n/+f/5
//n/+f/4//f/+f/6//v/+//5//r/+v/6//r/+v/6//v/+//7//v/+//9//3//f/9//v/
/P/8//3//f/9//3//f/9//3//v/+/wEAAQABAAEAAQABAAIAAgADAAMAAwAEAAQABQAF
AAUABQAGAAYABgAHAAkACQAJAAkACgAKAAoADAANAA0ADgANAA0ADQANAA8ADwAPAA8A
EQASABIAEwATABMAEwATABMAEwATABIAEgATABMAEwATABQAFAATABUAFQAVABUAFQAU
ABMAEAAQABAADwAPAA4ADQALAAoABwAGAAUABAAFAAMAAgACAAEAAAD//////P/8//z/
/P/7//v/+//7//v/+//6//r/+v/6//r/+v/6//r/+v/6//n/+f/5//n/+f/5//n/+f/5
//n/+f/5//n/+f/5//n/+f/5//n/+f/5//n/+f/5//n/+f/5//n/+f/5//n/+f/5//n/
+v/6//n/+f/5//n/+v/6//r/+v/6//r/+v/5//n/+f/5//n/+f/6//r/+v/6//r/+f/5
//n/+f/5//n/+f/5//n/+f/5//n/+f/5//v/+//7//v/+f/5//n/+P/4//j/+P/4//r/
+v/6//v/+f/5//j/+P/4//n/+f/5//n/+f/5//n/+v/6//r/+v/6//r/+v/6//j/+P/4
//j/+f/6//r/+v/4//j/+P/4//j/+P/4//n/+f/5//n/+f/4//j/+P/4//j/+v/6//r/
+v/6//j/+f/5//n/+v/7//z//v/+//7//f/9//3//f//////AQACAAIAAgAAAAAAAAAA
AAAAAQACAAIAAgACAAIAAgAEAAQABAAEAAQABAADAAIA//////z/+v/4//j/+P/2//b/
9v/2//b/9v/2//b/9v/2//b/9v/2//f/9//3//f/9f/1//X/9f/3//f/9v/2//b/9v/2
//b/9P/1//b/9f/z//T/9/8CAAsAFAAhADMASABcAG4AdQBoAEUAEgDj/8n/x//K/8z/
0f/Z/+P/7v/5//z///8BAP///v/+//z//P/8//3/+//7//v/+//7//v/+//7//3//f/8
//v/+//8//3//f/7//z//P/8//z//P/8//3//f/9//3//f/9//3//f/9//3//v/+////
AQABAAEAAQADAAMABAAEAAMAAwADAAMABQAFAAYABgAFAAUABQAGAAYABwAHAAcABwAI
AAgACAAHAAkACQAJAAkACgAKAAoADAANAA0ADgAPAA8ADwAPABEAEQARABEAEQASABIA
EwATABMAEwATABMAEwATABIAEgATABMAEwATABQAFAATABMAEwATABMAFQAUABMAEAAR
ABAADgANAAwACwAJAAgABgAEAAIAAAD///3//P/8//v/+v/5//n/9v/2//b/9v/1//X/
9f/1//X/9f/0//T/9P/0//T/9P/2//b/9v/2//P/8//z//P/8f/x//H/8f/z//P/8//z
//P/8//z//P/8//z//P/8//z//P/8//z//P/8//z//P/8f/x//H/8f/z//P/9P/0//X/
9f/1//X/9P/0//T/9P/y//L/8v/x//H/8f/x//H/8f/y//L/8v/w//D/7//v//H/8f/x
//H/8f/x//H/8f/x//H/8f/x//H/8f/x//H/8P/v/+7/7P/t/+7/7//w//D/8P/w//H/
7//v/+7/7v/u/+//7//v//H/8f/x//H/8P/w//D/8P/u/+7/7v/u/+7/7v/u/+7/7//w
//D/7v/u/+7/7v/u/+7/7//v/+//7v/v//D/8v/y//L/8f/x//H/8f/z//P/9f/2//b/
9v/2//b/9v/2//b/9//4//j/9v/2//b/9v/2//b/9v/2//X/9P/y//D/7//v/+z/6v/o
/+j/6P/m/+j/6P/o/+j/6v/q/+r/6v/o/+j/6P/o/+X/5f/l/+X/5f/l/+X/5f/l/+X/
5P/k/+b/5v/m/+b/5v/l/+b/5f/n/+7/9/8AAA8AIgA5AE0AYgBqAFoANQAGANP/rP+f
/6P/qf+u/7j/xf/N/9f/4v/p/+z/6//r/+3/7P/q/+r/6v/q/+v/6f/p/+n/6f/p/+n/
6f/p/+v/6//q/+n/5//o/+n/6f/p/+r/6v/q/+v/7P/t/+//7f/t/+3/7f/s/+v/6v/p
/+r/7P/t/+//7f/t/+3/7f/v/+//8P/w//P/8//z//P/8f/x//L/8v/x//H/8f/y//P/
9f/2//f/9f/2//b/9v/1//f/9//3//n/+v/6//r//P/9//3//v8BAAEAAQABAAEAAQAB
AAEAAQACAAIAAwADAAMAAwADAAMAAwADAAIAAgADAAMAAwAFAAYABgAFAAMAAwADAAMA
AQAAAP///P/6//j/9f/z//T/8//x//D/7v/s/+r/6P/n/+X/5P/k/+X/5P/j/+P/5P/k
/+T/5P/h/+H/4f/h/+H/4f/g/+D/4P/g/+D/4P/e/97/3v/e/9//3//f/9//4f/h/+H/
4f/f/9//3//f/9//3//f/9//3f/d/93/3f/e/9//4P/h/9//3//f/9//3//f/9//3//h
/+H/4v/i/9//3//f/9//3v/e/97/3v/f/+D/4f/h/9//3//f/9//3//g/+D/4P/g/+D/
3//f/+H/4f/h/+H/4f/h/+H/4f/f/9//3//f/+H/4f/h/+H/4f/h/+H/4P/e/97/3v/e
/97/3v/e/9//3//f/97/3v/e/9//3//f/9//3//f/9//4P/g/97/3v/e/97/3v/f/9//
3//g/+H/4v/k/+T/5P/j/+P/4//j/+X/5f/n/+j/6P/o/+b/5v/m/+b/5v/n/+j/6P/o
/+j/6P/o/+b/5v/m/+b/5v/m/+X/5P/f/9//3P/a/9z/3P/c/9r/3P/c/9z/3P/e/97/
3v/e/9z/3P/c/9z/2f/Z/9n/2f/Z/9n/2f/Z/9r/2//b/9z/3P/c/9z/3P/W/9P/1P/T
/9X/4P/p//D//f8SACcAOwBOAFoAVAA/AB4A7f+8/5//mf+d/6D/qv+3/7//yf/S/9n/
5P/n/+X/4f/e/+D/4P/g/+D/4f/f/9//3//f/9//3//f/9//3//f/97/3f/d/97/3//f
/9//4P/g/+D/4P/g/+D/4f/j/+P/4//j/+P/4//j/+P/4//k/+T/5f/j/+P/4//j/+H/
4f/i/+L/5v/n/+j/6f/n/+f/6P/o/+n/6f/p/+r/6v/r/+v/6//s/+7/7//w/+//8f/x
//H/8f/y//L/8v/0//X/9f/2//b/9f/0//P/9v/3//j/+f/3//j/+P/5//j/9//2//X/
9//3//f/9v/4//n/+f/5//b/9v/1//P/8//z//P/8//z//L/8f/u/+v/6v/o/+f/5v/l
/+P/4v/j/+L/4f/g/9//3f/c/9z/2//a/9n/2f/W/9b/1v/W/9f/1//X/9f/1//X/9b/
1v/W/9b/1v/W/9j/2P/Y/9j/1v/V/9T/0//U/9X/1v/X/9b/1f/U/9P/0//T/9P/0//U
/9X/1v/X/9f/1//X/9f/1//X/9f/1//X/9f/1//X/9X/1f/W/9b/1//X/9f/1//Y/9j/
2P/Y/9j/2P/Y/9f/1f/V/9X/1f/W/9j/2f/a/9r/2v/Z/9n/1//X/9f/1//V/9X/1f/V
/9b/1//Y/9n/2P/X/9b/1f/X/9f/1//W/9j/2P/Y/9j/2P/Y/9j/2f/Y/9f/1f/U/9X/
1//Y/9n/2f/Z/9n/2f/a/9r/2v/a/9z/3P/c/9z/3v/e/97/3v/f/+D/4P/g/+D/4P/g
/+D/4P/g/+D/4f/h/+H/4f/h/+T/5P/k/+T/4f/g/9//3v/c/9v/2v/Z/9f/1//X/9f/
2f/V/w==
         </WaveFormData>
      </LeadData>
      <LeadData>
         <LeadByteCountTotal>10000</LeadByteCountTotal>
         <LeadTimeOffset>0</LeadTimeOffset>
         <LeadSampleCountTotal>5000</LeadSampleCountTotal>
         <LeadAmplitudeUnitsPerBit>4.88</LeadAmplitudeUnitsPerBit>
         <LeadAmplitudeUnits>��V</LeadAmplitudeUnits>
         <LeadHighLimit>2147483647</LeadHighLimit>
         <LeadLowLimit>268435456</LeadLowLimit>
         <LeadID>V6</LeadID>
         <LeadOffsetFirstSample>0</LeadOffsetFirstSample>
         <FirstSampleBaseline>0</FirstSampleBaseline>
         <LeadSampleSize>2</LeadSampleSize>
         <LeadOff>FALSE</LeadOff>
         <BaselineSway>FALSE</BaselineSway>
         <ExcessiveACNoise>FALSE</ExcessiveACNoise>
         <MuscleNoise>FALSE</MuscleNoise>
         <LeadDataCRC32>1649897666</LeadDataCRC32>
         <WaveFormData>
2v/a/9r/2v/a/9r/2v/a/9r/2v/a/9n/1//V/9P/1v/d/+T/6f/w//z/CgAcAC8APQA/
AC0ACwDs/9f/0v/S/9L/0f/U/9z/4//o/+j/6P/o/+b/5v/n/+T/5P/k/+T/4v/i/+L/
4v/k/+T/5P/k/+b/5v/m/+b/6P/o/+j/6P/o/+f/5//o/+n/6f/p/+n/6v/q/+r/6f/p
/+n/6v/s/+v/7f/t/+3/7//u/+7/7v/u/+//7//w//D/8P/w//D/8v/y//L/8v/1//X/
9f/2//b/9//4//j/+P/5//n/+f/5//n/+//7//3//f/+////AQABAAIAAgADAAMAAwAD
AAUABgAGAAUABQAGAAcABwAJAAkACQAJAAkACgAKAAoADAAMAA0ADgAQAA8ADwAOABAA
EQARABAAEgASABAADwAOAA0ADAALAAoACQAIAAcACAAIAAYABQAFAAQAAwACAAIAAQAB
AAEAAgACAAIAAgAAAP///////wEAAQABAAEAAQABAAEAAQAAAAAAAAAAAAAAAAAAAAAA
AAAAAAAAAAAAAAAAAAAAAAAAAAAAAAAAAgACAAIAAgACAAIAAgACAAIAAgACAAIABAAE
AAQABAAEAAQABAAEAAQABAAEAAQABgAGAAYABgAGAAYABgAGAAYABgAGAAYABwAHAAcA
BgAIAAgACAAIAAoACgAKAAoACgAKAAsACwALAAoACgAKAAoACgAKAAoADAAMAAwADAAM
AAwADAAMAAwADAAMAAwADAAMAAwACwANAA0ADQANAA0ADQANAA0ADQANAA0ADQAOAA4A
DgANAA8ADwAPABAADgAOAA4ADgAOAA4ADgAPABEAEAAQABEAEQARABEAEAASABIAEgAQ
ABIAEgASABIAEgASABMAEwATABQAFgAWABYAFgAWABYAGAAYABkAGgAaABoAGgAaABoA
GgAaABsAHAAcABwAHQAfAB8AHwAfACEAIQAhACEAIQAgACAAHgAdABwAGgAZABgAFwAX
ABYAFgAWABYAFgAWABYAFgAWABYAFgAVABUAFQAVABUAFQAVABQAFAAUABYAFgAWABYA
FgAWABYAFgAWABYAFQATABEAEQAWAB0AIgAnADAAPgBOAF4AbwB5AHMAWwA1ABYABQAG
AAgACAALAA4AFAAbACAAIAAgACAAIAAgAB8AHAAcABwAHAAcABwAHAAcABwAHAAcABwA
HAAcABwAHAAcABwAHAAcAB0AHQAeACAAHwAfAB8AHwAgACAAIAAfAB8AHwAgACIAIQAj
ACMAIwAjACIAIgAiACIAIwAjACQAJAAkACQAJAAmACYAJgAmACcAJwAnACgAKAApACoA
KgAqACsAKwArAC0ALQAvAC8ALwAvADAAMQAxADEAMgAyADMAMwAzADMANQA2ADYANQA3
ADgAOQA5ADkAOQA5ADkAOQA6ADoAOgA8ADwAPQA+AD4APQA9ADwAPgA/AD8APgBAAEAA
PgA9ADwAOwA6ADkAOgA5ADgANwA0ADQAMgAxADMAMgAxADAAMAAvAC8ALwAuAC4ALgAu
AC4ALQAtAC0ALQAtAC0ALQAtAC0ALQAtACwALAAsACwALAAsACwALAAuAC4ALgAuADAA
MAAwADAALgAuAC4ALgAwADAAMAAwADIAMgAyADIAMgAyADIAMgAyADIAMgAyADIAMgAy
ADIAMgAyADIAMgAyADIAMgAyADIAMgAyADIANAA0ADQANAAzADMAMwAyADIAMgAyADIA
MgAyADIAMgAyADIAMwAzADEAMAAwADAAMgAyADIAMgAyADIAMgAyADIAMgAyADIAMgAy
ADIAMgA0ADQANAAzADMAMwAzADMAMQAxADEAMQAxADEAMQAxADIAMgAyADEAMQAxADEA
MgAyADQAMgAyADIAMgAwADAAMQAxADEAMgA0ADQANgA2ADYANgA2ADYANwA4ADgAOAA4
ADgAOAA4ADgAOQA8ADwAPAA9ADwAOwA6ADkAOQA5ADkAOQA7ADoAOgA4ADUANAAyADEA
MgAxADEAMAAwADAAMAAwAC4ALgAuAC4ALAAsACsAKwAtAC0ALQAtAC8ALgAuAC4ALgAu
AC4ALgAsACwALAAsACwAKgApACcAKQAtADYAOwBAAEsAWgBqAHoAigCPAIUAawBFACEA
DAAJAAwADgAQABcAHAAkAC0AMgA0ADQANAAyADIAMQAwADAAMAAwAC4ALgAuAC4ALgAu
AC4ALgAuAC4ALgAuADAAMAAwADAAMAAvAC8AMAAxADEAMQAxADAAMAAwAC8AMAAvAC8A
MAAxADMAMwAzADUANAA0ADQAMgAzADMANAA0ADQANAA0ADYANgA2ADYANwA3ADcAOAA2
ADcAOAA4ADoAOwA7ADsAOwA7AD0APQA7ADsAPAA9AD0APQA+AD4AQABBAEIAQwBDAEQA
RABDAEMARABFAEUARQBFAEUARQBHAEgASABIAEgASABJAEoASABHAEcARgBIAEkASQBI
AEYARgBEAEMAQAA/AD4APQA8ADsAOgA5ADgAOAA2ADUAMwAyADEAMAAyADEAMQAxAC4A
LgAuAC4ALgAtAC0ALQArACsAKwArAC0ALQAtAC0ALAAsACwALAAsACwALAAsACoAKgAq
ACoAKgAqACoAKgAsACwALAAsACoAKgAqACoAKAAoACgAKAAqACoAKgAqACoAKgAqACoA
KgAqACoAKgAoACgAKAAoACoAKgAqACoAKgAqACoAKgAoACgAKAAoACkAKQApACgAJgAm
ACYAJgAmACYAJgAmACcAKAAqACsAKQAoACgAKAAmACYAJgAmACYAJgAmACYAJgAmACYA
JgAmACYAJgAmACYAJgAmACUAJwAnACcAJwAmACUAJAAjACEAIQAhACEAJAAkACIAIgAi
ACIAIAAgACEAIQAjACQAJgAmACYAJgAmACYAJAAkACUAJgAmACYAJgAmACYAJgAmACcA
KgAqACoAKwArACsAKwArACkAKQApACkAKQAoACgAJgAlACQAIgAhACAAHwAfAB4AHgAe
AB4AHgAeAB4AHgAeACAAIAAfAB8AHgAdABwAGwAbABoAGgAaABoAGgAaABoAGgAaABoA
GgAeABwAGwAXABUAGQAiACcAMgBBAE4AXgBwAHgAdQBrAFUAMQARAAIA/f/8//7/BgAN
ABQAGAAbAB4AIgAiACAAIAAgAB8AHAAcABwAHAAcABwAHAAcAB4AHgAeAB4AHAAcABwA
HAAaABoAGgAaABsAGwAcAB4AHQAdAB0AHQAcABwAHAAbABsAGwAcAB4AHQAfAB8AHwAf
AB4AHgAeABwAHQAdAB4AIAAgACAAIAAiACIAIgAiACMAIwAjACQAIwAjACMAIgAiACMA
IwAjACYAJwAqACsAKQApACoAKwApACkAKgAqAC0ALQAtAC0ALQAuAC4ALQAvADAAMQAx
ADEAMQAxADEALwAwADAAMAAyADIAMwA0ADIAMQAxADAALgAvAC8ALgAsACwAKgApACoA
KQAoACcAJgAlACQAIwAiACIAIAAfAB0AHAAbABoAGgAZABkAGQAYABgAGAAYABgAFwAX
ABcAFwAXABcAFwAXABcAFwAXABgAGAAYABgAFwAWABUAFAAVABYAFwAYABgAGAAYABgA
GAAYABgAGAAWABYAFgAWABYAFgAWABYAFgAWABYAFgAWABYAFgAWABYAFgAWABYAFgAW
ABYAFgAWABYAFgAWABQAFAAUABQAFgAWABYAFgAXABcAFwAWABYAFgAWABYAFgAWABYA
FgAWABYAFwAXABUAFAAUABQAFAAUABQAFAAUABQAFAAUABQAFAAUABQAFAAUABQAFAAW
ABYAFAAVABQAEgASABIAEgAUABQAFQAVABUAFgAYABgAFgAWABYAFgAWABYAFwAYABgA
GAAYABgAGgAaABoAGwAcABwAHAAdAB0AHQAdAB0AGwAbABsAGwAbABoAGgAYABcAFgAU
ABMAEgARABEAEAAQABAAEAAQABAAEAAQABAAEAAQAA8ADwANAA0ADQANAA0ADAAMAAwA
DgAOAA4ADgAMAAwADAAMAA4ADgAJAAcABwALABIAGwAiADEAQgBUAGYAdgB5AHMAYQA/
AB0ACgAFAAQAAAACAAcACgAOABMAFAAUABQAFAASABAAEQAQABAAEAAQAA8ADgANAAwA
DQAOAA8AEAAOAA4ADgAOAA4ADgAOAA4AEAAPAA8AEAAPAA8ADwAPABAAEAAQAA8AEAAP
AA8AEAAQABEAEAAPAA8ADgAOAA4ADgAPAA8AEAASABIAEgASABIAEgASABIAEwATABMA
FAAUABUAFgAWABYAFwAXABcAFQAVABcAFwAXABcAGAAZABkAGQAaABoAGwAbABsAGwAd
AB4AHgAdAB8AIAAhACEAIwAjACMAIwAhACIAIgAiACAAIAAhACIAIgAhACEAIAAeAB8A
HwAeAB4AHgAcABsAGgAZABgAFwAUABMAEgARABIAEgAQAA8ADwAOAA0ADAAMAAsACwAL
AAgACAAIAAgACAAHAAcABwAHAAcABwAHAAcABwAHAAcABgAGAAYABgAGAAYABgAGAAYA
BgAGAAYACAAIAAgACAAGAAYABgAGAAQABAAEAAQABgAGAAYABgAGAAYABgAGAAYABgAG
AAYABAAEAAQABAAGAAYABgAGAAYABgAGAAYABAAEAAQABAAGAAYABgAGAAcABwAHAAYA
BAAEAAQABAAGAAYABgAGAAYABgAHAAcABQAEAAQABAAGAAYABgAGAAQABAAEAAQABgAG
AAYABgAEAAQABAAEAAQABAAEAAQABAAEAAQAAgACAAMAAwAFAAYACAAIAAYABgAGAAYA
BgAGAAcACAAKAAoACgAKAAwADAAMAA0ADAAMAAwADQANAA0ADQANAA0ADQANAA0ACwAK
AAoACAAHAAYABAADAAIAAQABAAAAAAAAAAAAAAAAAAAAAAAAAAAAAAD/////////////
//////7//v/+//7//v/+//7/AAAAAAAAAAD+//z/+//5//n/+/8CAAkAEAAbACwAPgBQ
AGQAbwBtAF0APwAfAAYA/f/8//r/9v/3//r//v8DAAYABgAGAAYABAACAAEAAAAAAAAA
AAAAAAAAAAAAAP7//v/+//7/AAAAAAAAAAAAAAAAAAAAAAAA/////wAA//////////8A
AAAAAAD//wAA/////wAA//8BAAEAAQADAAIAAgACAAIAAwADAAQABAAEAAQABAAEAAQA
BAAEAAUABQAFAAYABgAHAAgACAAIAAkACQAJAAcABwAJAAkACwALAAwADQANAA0ADgAO
AA8ADwAPAA8ADwAQABAADwAPABAAEQARABEAEQARABEAEwAUABQAFAASABIAEwAUABQA
EwATABIAEgATABMAEgAQABAADgANAAwACwAKAAkACAAHAAYABQAEAAQAAgABAAEAAAD/
//7//////wAAAQAAAAAAAAAAAAAA/////////f/9//3//f////////////7//v/+//7/
/v/+//7//v/8//z//P/8//z//P/8//z//P/8//z//P/8//z//P/8//z//P/8//z/+v/6
//r/+v/8//z//P/8//z//P/8//z//v/+//7//v/8//z//P/8//z//P/8//z//P/8//z/
/P/9//3//f/8//r/+v/6//r//P/8//z//P/6//r/+//7//v/+v/6//r//P/8//z//P/6
//r/+v/6//r/+v/6//r/+v/6//r/+v/6//r/+v/5//v/+//7//v/+//7//v/+//7//v/
+//7//r/+v/6//n/+f/5//n/+v/4//j/+P/4//r/+v/8//r/+v/6//r/+v/6//v/+//5
//r//P/8//7//v/+//7//P/8//3//v8AAAAAAAAAAAAAAAAAAAEAAgACAAIAAwABAAEA
AQABAAMAAwADAAMABQAEAAQAAgABAAAA/v/9//r/+f/5//j/+P/4//j/+P/4//j/+P/4
//j/+P/3//f/+f/5//n/+f/3//b/9v/2//b/9v/2//b/9v/2//b/9v/4//b/9f/z//H/
8f/2//3/AgAHABAAIAAwAEIAVQBjAGMAUwAzABIA/f/2//T/8P/v//L/+P/9/wAAAAAA
AAAA/v/+//3//P/8//z//P/6//r/+v/6//r/+v/6//r/+v/6//r/+v/4//j/+P/4//r/
+f/5//r/+f/5//n/+f/8//z//P/7//z/+//7//z//P/9//z/+//7//r/+v/6//r/+//7
//z//P/8//z//P/8//z//P/8//3//f/9//7//P/9//7//v/+/////////wEAAQADAAMA
AQABAAIAAwADAAMABAAEAAcABwAHAAcABwAIAAgABwAHAAgACQAJAAsACwALAAsACQAK
AAoACgAKAAoACwAMAAwACwALAAoADAANAA0ADAAMAAwACgAJAAgABwAGAAUABAADAAIA
AQACAAIAAAD//////v/9//z//P/7//v/+//4//j/+P/4//j/9//3//f/9//3//f/9//3
//f/9//3//b/9v/2//b/9v/2//b/9v/2//b/9v/2//j/+P/4//j/+P/4//j/+P/4//j/
+P/4//j/+P/4//j/+P/4//j/+P/2//b/9v/2//j/+P/4//j/+P/4//j/+P/2//b/9v/2
//j/+P/4//j/9v/2//b/9v/3//f/9//2//j/+P/4//j/+P/4//j/+P/2//b/9//3//f/
9v/2//b/+P/4//j/+P/2//b/9v/2//b/9v/2//b/+P/4//j/+P/2//b/9v/1//X/9f/1
//X/9f/1//X/9f/1//X/9f/1//j/+P/4//f/9f/1//X/9v/2//b/9v/2//b/9v/2//f/
9//2//b/9//3//f/9//2//b/9v/2//b/9v/2//b/9v/2//b/9//3//n/+v/8//z//P/8
//z//P/8//z//f/+//z//P/8//z//P/8//z//f/+//7//v//////////////////////
//8BAAAAAAD+//3//P/6//n/9v/1//X/9P/0//T/9P/0//T/9P/0//T/9P/0//P/8//z
//P/8//z//P/8v/y//L/9P/0//T/9P/y//L/8v/y//L/8v/x/+//7f/t//L/+f/+/wEA
CgAaACoAPABRAF0AWQBFACkACgD3//L/8P/u/+3/8P/2//v//v/8//z//P/6//r/+f/4
//j/+P/4//b/9v/2//b/9v/2//b/9v/2//b/9v/2//j/+P/4//j/+P/3//f/+P/3//f/
9//3//j/+P/4//f/+P/3//f/+P/3//n/+f/5//n/+P/4//j/+v/7//v//P/8//z//P/8
//z//P/8//z//f/9//3//v/8//3//v/+//7//////////////wEAAQABAAEAAgADAAMA
AwAEAAQABQAFAAUABQAFAAYABgAFAAcACAAJAAkACQAJAAkACQAJAAoACgAKAAgACAAJ
AAoACgAJAAkACAAKAAsACwAKAAoACgAIAAcACAAHAAYABQAEAAMAAgABAAAAAAD+//3/
///+//3//P/8//v/+//7//j/+P/4//j/+v/5//n/+f/3//f/9//3//f/9//3//f/9v/2
//b/9v/4//j/+P/4//b/9v/2//b/9v/2//b/9v/4//j/+P/4//j/+P/4//j/+P/4//j/
+P/4//j/+P/4//b/9v/2//b/9v/2//b/9v/2//b/9v/2//b/9v/2//b/9v/2//b/9v/2
//b/9v/2//f/9//3//b/9v/2//b/9v/2//b/9v/2//b/9v/3//f/+f/4//j/+P/2//b/
9v/2//b/9v/2//b/9v/2//b/9v/2//b/9v/2//b/9v/2//X/9f/1//X/9f/1//X/9f/1
//X/9f/1//X/9v/2//b/9f/1//X/9f/2//b/9v/2//b/9P/0//T/9f/3//b/9v/3//f/
9f/1//b/9v/2//b/9v/2//b/9//3//X/9v/4//j/+P/4//j/+P/4//j/+f/6//z//P/8
//z//P/8//z//f/+//7//v////////////////////////////7//v/8//v/+v/4//f/
9v/1//X/9P/0//T/9P/0//T/9P/0//T/9P/0//P/8//z//P/8//z//P/8v/y//L/8v/y
//L/8v/y//L/8v/y//L/8v/x/+//7f/t//D/9//8////CAAUACQANgBLAFcAVQA/AB8A
AADv/+r/7P/q/+n/7P/0//n//P/+//7//P/6//r/+//4//j/+P/4//b/9v/2//b/9v/2
//b/9v/4//j/+P/4//j/+P/4//j/+P/3//f/+P/3//f/9//3//j/+P/4//f/+P/3//f/
+P/3//n/+f/5//n/+P/4//j/+v/7//v//P/8//z//P/8//7//v/+//7/////////AAD+
////AAAAAAAAAQABAAEAAwADAAUABQADAAMABAAFAAUABQAGAAYABwAHAAcABwAJAAoA
CgAJAAkACgALAAsADQANAA0ADQANAA4ADgAOAAwADAANAA4ADgANAA0ADAAOAA8ADwAO
AA4ADgAMAAsADAALAAoACQAIAAcABgAFAAQABAACAAEAAQAAAP///v/+//3//f/9//z/
/P/8//z//P/7//v/+//7//v/+//7//v/+//7//v//P/8//z//P/8//z//P/8//r/+v/6
//r//P/8//z//P/6//r/+v/6//r/+v/6//r//P/8//z//P/8//z//P/8//z//P/8//z/
/P/8//z//P/8//z//P/8//z//P/8//z//P/8//z//P/8//z//P/8//v/+//7//r//P/8
//z//P/8//z//P/8//z//P/9//3//f/8//z//P/8//z//P/8//z//P/8//z//P/8//z/
/P/8//z//P/8//z//P/8//v/+//7//v/+//7//v/+//7//v/+//7//v/+v/6//r/+f/7
//v/+//8//r/+v/6//r/+v/6//r/+//7//r/+v/7//v/+//7//r/+v/6//r/+//5//n/
+v/6//r/+v/6//z//P/9//3/+//8//7//v8AAAAAAAAAAP7//v///wAAAAAAAAAAAAAC
AAIAAgADAAQABAAEAAUABQAFAAUABQAFAAUABQAFAAUABAAEAAIAAQAAAP7//f/8//v/
+//6//j/+P/4//j/+v/6//r/+v/6//r/+f/5//n/+f/5//n/9//2//b/9v/4//j/+P/4
//j/+P/4//j/+P/2//X/8//z//P/9v/7/wIABQAOABoAKgA6AEsAVwBXAEMAIQD+/+v/
6P/s/+r/6f/s//L/+//+//7//v8AAP7//P/7//z//P/8//z//P/8//z//P/6//r/+v/6
//r/+v/6//r//P/8//z//P/8//v/+//8//v/+//7//v//P/8//z/+//8//v/+//8//3/
///////////+//7//v/+//////8AAAAAAAAAAAAAAAAAAAAAAAABAAEAAQACAAIAAwAE
AAQABAAFAAUABQAFAAUABwAHAAcABwAIAAkACQAJAAoACgALAAsACwALAA0ADgAOAA0A
DQAOAA8ADwAPAA8ADwAPAA8AEAAQABAADgAOAA8AEAASABEAEQAQABIAEwATABIAEgAS
ABAADwAQAA8ADgANAAwACwAKAAkACAAIAAYABQAFAAQAAwACAAIAAQABAAEAAAAAAAAA
AAD+//3//f/9//3//f/9//3//f/9//3//f/+//7//v/+//z//P/8//z//P/8//z//P/8
//z//P/8//z//P/8//z//P/8//z//P/8//z//P/8//z//P/8//z//P/8//z//P/8//z/
/P/8//z//P/8//z//P/8//z//P/8//z//P/8//7//v/+//7//f/9//3//P/8//z//P/8
//r/+v/6//r//P/8//3//f/9//z//P/8//z//P/8//z//P/8//z//P/8//z//P/8//z/
/P/8//z//P/8//z/+//7//v/+//7//v/+//7//v/+//7//v/+//8//z//P/7//v/+//7
//z//P/8//z//P/8//z//P/9//3//P/8//3//f/9//3//P/8//z//P/9//3//P/8//z/
/P/8//z//P/9//3//f/+/wAAAAAAAAAAAAAAAAAAAAABAAIAAgACAAIAAgACAAIAAgAD
AAYABgAGAAcABwAHAAcABwAHAAcABwAHAAcABgAGAAQAAwACAAAA///+//3//f/8//r/
+v/6//r/+v/6//r/+v/8//z/+//7//n/+f/5//n/+//6//r/+v/4//j/+P/4//j/+P/4
//j/+P/4//n/9//1//X/+P///wYACwAUACIAMgBCAFMAXQBXAD0AGQD4/+f/5v/o/+j/
6f/s//L/+/8AAAIAAgACAAIAAAABAP7//v/+//7//v/+//7//v/+//7//v/+//7//v/+
//7/AAAAAAAAAAD+//3//f/+////////////AAAAAAAA//8AAP////8AAAEAAwADAAMA
AwACAAIAAgAAAAEAAQACAAMABAAFAAYACAAIAAgACAAHAAcABwAIAAYABwAIAAgACgAL
AAsACwALAAsADQANAAsACwAMAA0ADQANAA4ADgAPAA8ADwAPABEAEgASABEAEQASABMA
EwAVABUAFQAVABUAFgAWABYAFgAWABcAGAAaABkAGQAYABgAGQAZABgAGAAYABYAFQAV
ABUAFQAVABIAEQAQAA8ADAAMAAoACQAJAAgABwAGAAYABQAFAAUAAgACAAIAAgACAAEA
AQABAAEAAQABAAEAAQABAAEAAQACAAIAAgACAAAAAAAAAAAAAgACAAIAAgAAAAAAAAAA
AAAAAAAAAAAAAAAAAAAAAAAAAAAAAAAAAAIAAgACAAIAAAAAAAAAAAACAAIAAgACAAIA
AgACAAIAAgACAAIAAgAAAAAAAAAAAAAAAAAAAAAAAQABAAEAAAAAAAAAAAAAAAAAAAAA
AAAAAAAAAAEAAQABAAAAAAAAAAAAAAAAAAAA/v/+//7//v/+//7//v/+/wAAAAAAAAAA
/v/+//7//f/9//3//f/9/////////////f/9//3//f/+//7//v/9//v/+//7//z//v8A
AP7//v/+//7//v/+//z//P/9//3//f/+/wAAAAD+//7//v/+/wAAAAABAAIABAAEAAQA
BAAEAAQABAAFAAQABAAEAAUABQAFAAUABQADAAMAAwADAAEAAAAAAP7////+//z/+//6
//n/+f/4//r/+v/6//r/+v/6//r/+v/5//j/9v/1//f/9//3//f/9//2//b/9v/2//b/
9v/2//b/9v/2//b/9P/0//P/8//1//n/AAAHABAAHQAuAD4AUgBaAFMAOwAZAPX/2//S
/9P/1v/Y/97/4//q//D/9f/6//z//P/6//z/+v/5//j/+P/4//j/+P/4//j/+P/4//j/
+P/4//j/+P/4//j/+P/4//j/+P/4//f/9//4//v/+//7//v/+v/6//r/+f/4//f/9//4
//v//f/9//3/+//6//r/+v/8//3//f/+//7//v/+//7//v/+//7//v/9//3//f/+////
AQADAAQAAwADAAIAAQABAAEAAwADAAUABQAGAAcABwAHAAgACAALAAsACwALAAsADAAM
AAsACwAMAA0ADQANAA0ADQANAA0ADgAOAA4ADgAOAA8AEAASABEAEQAQAA4ADwAPAA4A
DAAMAAoACQAHAAUAAwABAAIAAQAAAP///P/8//r/+f/3//b/9f/0//b/9f/1//X/9P/0
//T/9P/y//H/8f/x//P/8//z//P/8v/x//D/7//w//D/8P/w//D/8P/w//D/8v/y//L/
8v/w//D/8P/w//D/8P/w//D/7v/u/+7/7v/w//D/8P/w/+7/7v/u/+7/7v/u/+7/7v/w
//D/8P/w/+7/7v/u/+7/7v/u/+7/7v/w//D/8P/w//D/8P/w//D/8f/x//H/8P/v/+7/
7f/s/+7/7v/u/+7/7v/u/+//7//v/+7/7v/u//D/8P/w//D/7v/u/+7/7v/s/+z/7P/s
/+3/7v/v//D/7v/u/+7/7f/t/+3/7f/t/+3/7f/t/+3/7//u/+z/7P/s/+z/7P/s/+3/
7f/t/+7/8P/w//D/8P/w//D/8P/w//H/8v/0//T/9P/0//L/8v/y//P/8v/y//L/8//1
//X/9f/1//P/8//z//P/8//y//L/8P/t/+z/6v/p/+n/6f/q/+r/6P/o/+j/6P/q/+r/
6v/q/+j/6P/n/+f/5f/l/+X/5f/n/+b/5v/m/+j/6P/o/+j/5v/m/+b/5v/i/+D/4f/f
/+H/6f/w//P//P8LABwAKgA6AEQAQwA3ACMAAQDh/87/y//M/8r/zv/V/9r/4P/l/+r/
7v/y/+7/6v/o/+v/6v/q/+r/6v/q/+r/6v/q/+r/6v/q/+r/6P/o/+j/6P/q/+r/6v/q
/+j/5//n/+j/6f/p/+n/6f/q/+r/6v/p/+j/5//n/+j/6//t/+3/7f/t/+z/7P/s/+v/
6//q/+r/6//s/+3/7v/u/+7/7v/u/+//7//v//D/8P/x//L/8v/0//X/9f/1//P/8//1
//X/9f/1//b/9//5//n/+v/6//n/+f/5//n//P/+///////9//7///////7//f/8//v/
/f/+//7//v8AAAAAAQACAAAA//////7//P/9//3//P/8//z/+v/5//f/9f/z//H/8v/x
//D/7//u/+7/7P/r/+3/7P/r/+r/6v/p/+n/6f/m/+b/5v/m/+b/5f/l/+X/5f/l/+X/
5f/j/+P/4//j/+T/5P/k/+T/4v/i/+L/4v/k/+T/5P/k/+L/4v/i/+L/4P/g/+D/4P/h
/+L/4//k/+L/4v/i/+L/5P/k/+T/5P/i/+L/4v/i/+L/4v/i/+L/5P/k/+T/5P/i/+L/
4v/i/+T/5P/k/+T/4v/i/+L/4v/j/+P/4//i/+T/5P/k/+T/4v/i/+L/4v/g/+D/4f/h
/+L/4v/j/+T/4//i/+H/4P/i/+L/4v/i/+L/4v/i/+L/4v/i/+L/4v/h/+D/3//d/97/
3//g/+H/4f/h/+H/4f/h/+H/4f/h/+L/4v/i/+H/4//j/+P/5P/m/+b/5v/m/+b/5v/m
/+f/5//m/+b/5//p/+n/6f/o/+j/6P/o/+n/6P/n/+b/5P/h/+D/3//f/9//3v/e/93/
4f/d/w==
         </WaveFormData>
      </LeadData>
   </Waveform>
</RestingECG>
