# Supplementary material for: Detection of Left Atrial Enlargement Using a Convolutional Neural Network-Enabled Electrocardiogram
Source: Front Cardiovasc Med. 2020 Dec 17;7:609976. doi: 10.3389/fcvm.2020.609976 (PMC7773668; doi:10.3389/fcvm.2020.609976)
Supplement: Supplementary file 2 [file Data_Sheet_2.ZIP › normal1/1802010633_10397_0000000K.XML]

<?xml version="1.0" encoding="Windows-1252"?>
<!DOCTYPE RestingECG SYSTEM "restecg.dtd">
<RestingECG>
   <PatientDemographics>
      <PatientID>1802010633</PatientID>
      <PatientAge>69</PatientAge>
      <AgeUnits>Years</AgeUnits>
      <Gender>Female</Gender>
      <PatientLastName>zhanshuqin</PatientLastName>
   </PatientDemographics>
   <TestDemographics>
      <DataType>Resting</DataType>
      <Site>1</Site>
      <AcquisitionDevice>MAC55</AcquisitionDevice>
      <Status>Unconfirmed</Status>
      <Priority>Normal</Priority>
      <AcquisitionTime>08:59:28</AcquisitionTime>
      <AcquisitionDate>09-25-2015</AcquisitionDate>
      <CartNumber>1</CartNumber>
      <AcquisitionSoftwareVersion>009C</AcquisitionSoftwareVersion>
      <XMLSourceVersion>MAC5000 v1.0</XMLSourceVersion>
   </TestDemographics>
   <RestingECGMeasurements>
      <VentricularRate>55</VentricularRate>
      <AtrialRate>55</AtrialRate>
      <PRInterval>162</PRInterval>
      <QRSDuration>88</QRSDuration>
      <QTInterval>432</QTInterval>
      <QTCorrected>413</QTCorrected>
      <PAxis>63</PAxis>
      <RAxis>22</RAxis>
      <TAxis>87</TAxis>
      <QRSCount>9</QRSCount>
      <QOnset>218</QOnset>
      <QOffset>262</QOffset>
      <POnset>137</POnset>
      <POffset>202</POffset>
      <TOffset>434</TOffset>
      <ECGSampleBase>500</ECGSampleBase>
      <ECGSampleExponent>0</ECGSampleExponent>
   </RestingECGMeasurements>
   <Diagnosis>
      <Modality>Resting</Modality>
         <StatementCount>7</StatementCount>
         <LabelText>12SL Õï¶Ï³ÂÊö</LabelText>
      <DiagnosisStatement>
         <StmtFlag>ENDSLINE</StmtFlag>
         <StmtText>ñ¼ÐÔÐÄ¶¯¹ý»º</StmtText>
      </DiagnosisStatement>
      <DiagnosisStatement>
         <StmtText>×óÐÄÊÒ·Ê´ó</StmtText>
      </DiagnosisStatement>
      <DiagnosisStatement>
         <StmtFlag>ENDSLINE</StmtFlag>
         <StmtText>°é¸´¼«»¯Òì³£</StmtText>
      </DiagnosisStatement>
      <DiagnosisStatement>
         <StmtText>²»ÅÅ³ý</StmtText>
      </DiagnosisStatement>
      <DiagnosisStatement>
         <StmtText>¼ä¸ôÐÄ¼¡¹£ËÀ</StmtText>
      </DiagnosisStatement>
      <DiagnosisStatement>
         <StmtFlag>ENDSLINE</StmtFlag>
         <StmtText>£¬ÄêÁä²»È·¶¨</StmtText>
      </DiagnosisStatement>
      <DiagnosisStatement>
         <StmtFlag>ENDSLINE</StmtFlag>
         <StmtText>Òì³£ ECG</StmtText>
      </DiagnosisStatement>
   </Diagnosis>
   <Waveform>
      <WaveformType>Rhythm</WaveformType>
      <WaveformStartTime>0</WaveformStartTime>
      <NumberofLeads>8</NumberofLeads>
      <SampleType>CONTINUOUS_SAMPLES</SampleType>
      <SampleBase>500</SampleBase>
      <SampleExponent>0</SampleExponent>
      <HighPassFilter>16</HighPassFilter>
      <LowPassFilter>150</LowPassFilter>
      <ACFilter>NONE</ACFilter>
      <LeadData>
         <LeadByteCountTotal>10000</LeadByteCountTotal>
         <LeadTimeOffset>0</LeadTimeOffset>
         <LeadSampleCountTotal>5000</LeadSampleCountTotal>
         <LeadAmplitudeUnitsPerBit>4.88</LeadAmplitudeUnitsPerBit>
         <LeadAmplitudeUnits>¦ÌV</LeadAmplitudeUnits>
         <LeadHighLimit>2147483647</LeadHighLimit>
         <LeadLowLimit>268435456</LeadLowLimit>
         <LeadID>I</LeadID>
         <LeadOffsetFirstSample>0</LeadOffsetFirstSample>
         <FirstSampleBaseline>0</FirstSampleBaseline>
         <LeadSampleSize>2</LeadSampleSize>
         <LeadOff>FALSE</LeadOff>
         <BaselineSway>FALSE</BaselineSway>
         <ExcessiveACNoise>FALSE</ExcessiveACNoise>
         <MuscleNoise>FALSE</MuscleNoise>
         <LeadDataCRC32>1067556471</LeadDataCRC32>
         <WaveFormData>
+P/4//j/+P/4//j/+P/4//j/+P/4//j/+v/6//r/+v/4//j/+P/4//r/+v/6//r/+v/6
//r/+v/4//j/+P/4//j/+P/4//j/+P/4//j/+P/4//j/+P/4//r/+v/6//r/+v/6//r/
+v/6//r/+v/6//r/+v/6//r/+v/6//r/+v/6//r/+v/6//z//P/8//z//P/8//z//P/+
//7//v/+/wAAAAAAAAAAAQACAAMABAAEAAQABAAEAAQABAAEAAQABQAGAAcACAAHAAYA
BQAEAAYABgAGAAYABAAEAAQABAAEAAQABAAEAAIAAgACAAIAAAAAAAAAAAAAAAAAAAAA
AAAAAAAAAAAAAAAAAAAAAAAAAAAAAAAAAAAAAAAAAAAAAAAAAAAAAAD+//7//v/+/wAA
AAAAAAAAAAAAAAAAAAAAAAAAAAAAAP7//v/+//7//v/+//7//v8AAAAAAAAAAAAAAAAA
AAAAAAAAAAAAAAAAAAAAAAAAAAAAAAAAAAAAAAAAAAAAAAACAAIAAgACAAAAAAAAAAAA
AgACAAIAAgACAAIAAgACAAIAAgACAAIAAgACAAIAAgAAAAAAAAAAAAAAAAAAAAAAAAAA
AAAAAAAAAAAAAAAAAAIAAgACAAIAAAAAAAAAAAAAAAAAAAAAAP7//v/+//7/AAAAAAAA
AAAAAAAAAAAAAAAAAAAAAAAA/v/+//7//v8AAAAAAAAAAAAAAAAAAAAAAAAAAAAAAAD+
//7//v/+/wAAAAAAAAAA/v/+//7//v8AAAAAAAAAAP7//v/+//7//v/+//7//v/+//7/
/v/+//7//v/+//7//v/+//7//v8AAAAAAAAAAP///v/9//z//f/+////AAD+//7//v/+
//7//v/+//7//v/+//7//v/+//7//v/+//7//v/+//7//v/+//7//v/+//7//v/+//z/
/P/8//z//P/8//z//P/+//7//v/+//7//v/+//7//P/8//z//P/+//7//v/+//7//f/9
//3/+//7//v//P/+//7///////3//f/9//3//f/+//7/////////AAAAAAAAAAABAAEA
AQABAAEAAQACAAIAAgACAAIAAQAAAP//AQD////////8//z//f/9//3//f/9//3//P/8
//3//f/8//r/+f/4//f/9//3//f/9//4//j/+P/6//r/+v/6//n/+f/5//n//P/+/wEA
AgACAAIAAgAEAAgADwAYACMALgA8AEsAXwB2AI0ArQDPAOIA5gDmAOQA2wDNALgAogCR
AHwAZwBRAEIANAAlABkAFQAWABAACAADAAEA/f/6//z/+v/6//j/9//4//j/9//2//T/
9f/1//T/9P/0//T/9P/2//b/9v/2//T/9P/0//T/8v/y//L/8v/0//T/9P/1//X/9f/1
//X/8//z//P/8//1//T/9P/1//X/9f/1//X/9f/1//X/9f/z//P/8//z//b/9v/2//X/
8//z//P/8//1//X/9f/0//T/9f/1//X/8//z//P/8v/0//T/9P/1//T/8//y//H/8v/z
//T/8//z//P/8v/y//P/8//z//P/8//z//P/8//1//X/9f/0//L/8v/y//L/8//0//T/
9P/y//L/8v/y//T/9f/2//b/9//3//f/+P/4//r/+v/6//r/+//7//v//P/9//7//v//
/////////wAAAAAAAAEAAQAAAAAAAQD//////////wAAAAAAAAAA/f/8//z//P/8//z/
+//7//v/+//7//v/+//7//v/+v/6//r/+v/6//r/+v/6//n/+//7//v//P/6//r/+v/5
//n/+v/6//n/+v/6//v/+//5//n/+f/5//v/+//6//r/+//7//v/+v/6//r/+v/7//n/
+f/5//n/+f/3//f/+f/5//n/+f/5//n/+f/5//n/+v/6//r/+f/5//r/+v/5//n/+f/5
//n/9//3//j/+P/6//r/+f/5//v/+//7//v/+f/5//n/+f/4//j/+P/5//r/+v/5//n/
+//7//v/+//5//n/+f/5//n/+f/5//n/+P/4//n/+f/7//v/+v/6//j/+f/5//n/+f/5
//j/+P/4//j/+P/4//j/+P/4//j/+P/4//j/+P/4//j/+P/3//f/9//3//j/+v/6//r/
+v/6//r/+P/6//j/+P/4//j/9v/2//b/9v/4//j/+P/4//n/+f/5//n/+v/4//j/+P/4
//j/+P/4//j/+P/4//j/+P/4//j/+P/4//j/9v/2//b/9v/4//j/+P/4//j/+P/4//j/
+P/4//j/+P/4//j/+P/4//j/+P/4//j/+P/4//j/+P/4//j/+P/4//b/9v/2//b/+P/4
//j/+P/2//b/9v/2//b/9v/2//b/+P/4//j/+P/2//b/9v/2//j/+P/4//j/+P/4//j/
+P/4//j/+P/4//j/+P/4//j/+P/4//j/+P/5//n/+f/5//n/+f/6//r/+v/7//v/+//5
//n/+f/5//r/+v/7//v/+//8//z//P/6//v/+//7//3//f/9//7//v/+//7//v/9//z/
+//7//n/+f/5//j/+P/5//n/+f/5//n/+f/4//j/+f/5//j/9v/1//T/8//1//X/9f/1
//T/9P/0//T/9P/0//T/9f/1//X/9f/2//b/+f/8/wAAAAD+//7/AgAHABAAHQAmAC4A
PwBRAGIAewCbAL0A2ADqAO4A6gDlANkAxgCyAJ8AjAB3AGEATAA8AC8AIQAZABQADgAG
AAMA///9//j/9P/2//b/9P/z//L/8v/x//D/8P/x//H/8P/w//D/8P/w//D/8P/w//D/
8v/y//L/8v/w//D/8P/w//D/8P/w//H/8f/x//H/8f/x//H/8f/x//H/8P/w//H/8f/x
//H/8f/x//H/8f/x//H/8f/x//H/8v/y//L/8f/x//H/8f/x//H/8f/x//D/7v/v/+//
7//x//H/8f/w//D/8P/w//H/8f/x//H/8f/x//H/8f/v//H/8f/w//D/8f/x//H/8f/v
/+//7//v/+//7//v/+7/8P/w//D/8P/w//D/7//u//D/8P/w//D/8P/x//L/8v/1//X/
9f/2//b/+P/4//j/+P/5//n/+f/6//v//P/8//3//f/9//3//v/+//7///8BAAAAAAAB
AAEAAQABAAEA/v/+//7//v////7//v/+//z//P/7//v//f/9//3//f/7//v/+//6//r/
+v/6//r/+v/6//r/+f/7//v/+//8//r/+v/6//n/+f/6//r/+f/6//r/+//7//n/+f/5
//n/+//7//r/+v/5//n/+f/4//j/+P/4//n/+f/5//n/+f/5//f/9//5//n/+f/5//n/
+f/5//n/+f/8//z//P/7//n/+v/6//n/+//7//v/+//5//n/+v/6//z//P/7//v/+f/5
//n/+f/7//v/+//7//r/+v/6//v/+v/6//n/+f/5//n/+f/5//n/+f/5//n/+f/5//n/
+f/4//j/+f/5//n/+f/4//j/+P/5//n/+f/5//n/+P/4//j/+P/4//j/+P/4//j/+P/4
//j/+P/4//j/+P/4//f/9//3//f/+P/6//r/+v/6//r/+v/4//r/+P/4//j/+P/4//j/
+P/4//j/+P/4//j/+f/5//n/+f/8//r/+P/4//j/+P/6//r/+v/6//r/+v/6//r/+P/4
//j/+P/6//r/+v/6//n/+P/3//b/+P/4//j/+P/4//j/+P/4//j/+P/4//j/+v/6//r/
+v/4//j/+P/4//r/+v/6//r/+v/6//r/+v/4//j/+P/4//r/+v/6//r/+v/6//r/+v/6
//r/+v/6//r/+v/6//r/+v/6//r/+v/6//r/+v/6//r/+v/6//r/+v/6//r/+v/8//z/
/P/8//v/+//7//v/+f/5//r/+v/7//3//v////3//f/9//3/AAAAAAEAAQD//wAAAAAA
AAAAAQABAAEAAQABAAEAAgAAAAAAAAAAAAEAAAD//////f/9//3//P/6//v/+//7//3/
/f/9//z/+v/7//v/+v/6//n/+P/3//f/9//3//f/+P/4//j/+P/4//j/+P/5//v/+//5
//j/+v/9/wAAAgACAAAAAgAIAA0AFAAhACwANgBFAFkAbACFAKcAxwDgAPAA7gDoAOMA
1wDCAK4AnQCKAHMAXQBKADwALwAjABsAFgAQAAgA///9/////P/4//r/+v/4//f/+P/4
//f/9v/0//X/9f/0//T/9P/0//T/9P/0//T/9P/0//T/9P/0//T/9P/0//T/8v/y//L/
8//1//X/9f/1//X/9f/1//X/9f/0//T/9f/1//X/9f/1//X/9f/1//X/9f/1//X/9f/2
//b/9v/1//f/9//3//f/9f/1//X/9P/2//f/9//3//X/9f/1//T/9P/0//T/9f/1//X/
9f/1//X/9f/1//P/9//3//b/9v/1//X/9f/1//X/9f/1//X/9//3//f/9v/0//T/9P/0
//f/+P/4//j/9v/2//b/9v/4//n/+v/6//v/+//7//z//P/+//7//v/+/////////wAA
AQACAAIAAQABAAEAAQAEAAQABAAFAAUABAAEAAUABAADAAIAAQACAAIAAgACAAEAAAAA
AAAAAAAAAP////////////////3//f/9//z//v/+//7//v/+//7//v/9//3//f/9//7/
/v/+//7//f/9//7//v/9//z//P/9//3//f/9//3//f/9//3//P/8//3//f/9//z//P/8
//z//f/9//3//f/9//v/+f/5//v//f/9//3//f/9//3//f/9//7//v/+//3//f/+//7/
/f/7//v/+//7//3//f/+//7//v/+//3//f/9//3//f/9//3//f/9//3/+v/6//r/+//+
//7//f/9//v/+//7//v//f/9//3//f/9//3//f/9//r/+v/7//v//f/9//z//P/8//3/
/f/9//3//f/8//z//P/8//z//P/8//z//P/8//z//P/8//z//P/8//z/+//7//v/+//8
//z//P/8//z//P/8//r//P/+//7//v/+//z//P/8//z//P/8//z//P/9//3//f/9//z/
/P/8//z//P/8//z//P/8//z//P/8//z//P/8//z//P/8//7//v/+//7//P/8//z//P/8
//z//P/8//z//P/8//z//P/8//z//P/8//z//P/8//z//P/8//z//P/8//z//P/8//z/
/P/8//7//v/+//7//v/+//7//v/8//z//P/8//7//v/+//7//P/8//z//P/8//z//P/8
//7//v/9//3//f/9//3//f/8//z//P/9/////////////////wAAAAD///////8AAAAA
AAAAAAEAAQABAAEAAQABAAIAAgACAAQABAADAAIA//////3//f/+//7///8BAAEAAQAB
AAEA///+//7///////7//P/7//r/+f/5//n/+f/5//r/+v/6//r/+v/6//r/+//7//v/
/f/8//7///8AAAIABAACAAYACAALABQAIQAuADoASQBbAGwAgwCjAMMA3ADmAOYA3gDT
AMkAugCkAJEAfgBrAFcARAA0ACkAIQAbABQADgAIAAUAAwD///7//v/9//z/+f/3//j/
+P/3//b/9P/1//X/9P/2//b/9v/2//b/9v/2//b/9P/0//T/9P/2//b/9v/2//b/9v/2
//f/9f/1//X/9f/1//X/9f/1//X/9P/0//X/9f/1//X/9f/1//X/9f/1//X/9f/1//X/
9v/2//b/9f/1//X/9f/1//X/9f/1//T/9P/1//X/9f/1//X/9f/0//L/8v/y//P/8//z
//P/8//1//X/9f/z//P/8//y//L/9f/1//X/9f/3//f/9//3//X/9f/1//T/9P/0//T/
9P/3//j/+P/4//b/9v/2//b/9v/3//j/+P/7//v/+//8//r//P/8//z//v/////////+
////AAAAAAEAAQABAAEAAgACAAIAAwABAAAAAAABAAEAAQABAAEAAAAAAAAAAAD///7/
/v/+//7//v/9//3/+//7//v/+//9//3//f/8//r/+v/6//r//P/8//z/+//5//n/+f/6
//r/+v/6//n/+f/6//r/+f/6//r/+//7//n/+f/5//n/+f/5//j/+P/7//v/+//6//j/
+P/4//n/+//7//v/+//6//f/9v/3//n/+f/5//n/+f/5//n/+f/6//r/+v/5//n/+v/6
//n/+//7//v/+//7//v//P/8//r/+v/5//n/+f/5//n/+f/7//v/+//7//j/+P/4//n/
/P/8//v/+//5//n/+f/5//f/9//3//f/+f/5//n/+f/4//j/+f/5//n/+f/4//j/+P/5
//n/+f/5//n/+P/4//j/+P/4//j/+P/4//j/+P/4//j/+P/4//j/+P/4//f/9//3//f/
+P/4//j/+P/4//j/+P/2//j/+P/4//j/+P/4//j/+P/4//j/+P/4//j/9//3//f/9//6
//r/+P/4//j/+P/2//b/9v/2//b/9v/2//b/+P/4//j/+P/4//j/+P/4//b/9v/2//b/
9v/2//b/9v/4//j/+P/4//j/+P/4//j/9v/2//b/9v/4//j/+P/4//b/9v/2//b/9v/2
//b/9v/2//b/9v/2//j/+P/4//j/+P/4//j/+P/2//b/9v/2//b/9v/2//b/9v/2//b/
9v/2//b/9v/2//b/9v/2//b/9v/2//b/9v/4//j/9//3//f/9//3//f/+P/4//j/+f/5
//n/+f/5//n/+f/6//r/+//7//v//P/8//z//P/9//3//f/9//3//f/+//7//v/+//7/
/f/8//v/+//5//n/+f/4//j/+f/5//n/+f/5//v/+v/6//v/+//6//j/9//0//P/8//z
//H/8f/y//L/9P/0//T/9P/0//X/9f/1//f/+P/4//n/+v/8/wAAAAD+/wAABwAUAB0A
JgA2AEcAVQBoAIEAowDFAN4A6gDsAOgA4QDTAMIArgCZAIYAcQBdAEgAOAAtAB8AFQAQ
AAwABgABAP3/+//6//j/9//2//P/8f/w//D/7//u/+7/7//v/+7/8P/w//D/8P/w//D/
8P/w//D/8P/w//D/7v/u/+7/7v/w//D/8P/x/+//7//v/+//8f/x//H/8f/v/+7/7v/v
/+//7//v/+//7//v/+//7//v/+//7//v//D/8P/w/+//8f/x//H/8f/x//H/8f/w//D/
8f/x//H/7//v/+//7v/u/+7/7v/v/+3/7f/t/+3/7//v/+//7f/v/+//7v/u/+//7//v
/+//7//v/+//7//t/+3/7f/s/+7/7v/u/+7/7//w//D/8P/w//D/8P/w//D/8f/y//L/
8//z//P/9P/0//b/9v/2//j/+f/5//n/+P/5//r/+v/7//v/+//7//7//v/+/////f/8
//z//f////////////z//P/8//z/+//6//r/+v/8//z/+//7//v/+//7//v/+//7//v/
+v/4//j/+P/4//r/+v/6//n/+f/5//n/+v/6//r/+v/5//n/+v/6//n/+P/4//n/+f/3
//f/9//3//n/+f/4//j/9//3//f/9v/4//j/+P/5//n/+f/5//n/+f/3//f/+f/5//n/
+f/5//f/9//3//f/+P/4//j/9//3//j/+P/3//n/+f/5//n/+//7//z//P/6//r/+f/5
//n/+f/5//n/9//3//f/9//4//j/+P/5//j/+P/3//f/+f/5//n/+f/5//n/+f/5//f/
9//3//f/+P/4//n/+f/3//f/9v/2//f/+f/6//v/+f/5//j/+P/4//j/+P/4//r/+v/6
//r/+v/6//r/+v/4//j/+P/3//f/9//3//j/+P/4//j/+P/6//r/+P/6//j/+P/4//j/
+P/4//j/+P/4//j/+P/4//X/9f/1//X/+P/4//j/+P/4//j/9v/2//b/9v/3//j/+f/6
//j/+P/4//j/+P/4//j/+P/4//j/+P/4//j/+P/4//j/+P/4//j/+P/4//j/+P/4//j/
+P/4//j/+P/4//j/+P/4//j/+P/4//j/+P/4//j/+P/4//j/+P/2//b/9v/2//b/9v/2
//b/+P/4//j/+P/2//b/9v/2//j/+P/4//j/9v/2//b/9v/4//j/+P/4//j/+P/4//j/
+P/4//j/+P/3//f/9//3//f/9//4//j/+P/5//n/+f/5//n/+f/5//r/+v/7//v/+//8
//z//P/+//////////3//f/9//7//v/+//7//v////7//f/9//n/+f/5//j/+v/7//v/
+//6//n/+P/2//b/9//3//b/9v/1//T/8//z//P/8//z//T/9P/0//T/8v/y//L/8//z
//X/9f/2//b/+f/+/wAAAAAAAP7/AAAJABIAGwAmADIAQQBTAGoAgwChAMUA4ADuAPAA
7ADlANkAyAC0AKEAjgB3AGEATAA+ADEAIwAXABIADAAIAAUAAQD9//r/+P/2//b/9P/z
//T/9P/z//L/8P/x//H/8P/w//D/8P/w//D/8P/w//D/8P/w//D/8P/y//L/8v/y//D/
8P/w//H/8f/x//H/8f/z//P/8//z//H/8P/w//H/8f/x//H/8f/z//P/8//z//H/8f/x
//H/8v/y//L/8f/x//H/8f/x//P/8//z//L/8v/z//P/8//z//P/8//y//L/8v/y//P/
8//z//P/8//z//P/8//x//P/8//y//L/8//z//P/8//z//P/8//z//H/8f/x//D/8v/y
//L/8v/z//T/9P/0//T/9P/0//T/9P/1//b/9v/3//f/9//4//r//P/8//z/+v/7//v/
+//8//3//v/+////////////AAAAAAAAAQD///7//v///wEAAQABAAEAAAAAAAAAAAAA
AAAAAQACAAEAAAD+//3////////////////////+//7//v/+//7//v/+//7//f//////
//8AAP7//v/+//3//f/+//7//f/8//z//f/9//3//f/9//3//f/9//z//P/9//3//f/8
//z//P/8//3//f/9//3//f/9//v/+//9//3//f/9//3//f/9//3//f/+//7//v/9//v/
/P/8//v//f/9//3//f/9//3//v/+//7//v/9//3//f/9//3//f/9//3//f/9//7//v/+
/////v/+//3//f/9//3//f/9//3//f/9//3//f/9//3//f/8//z//f/9///////+//7/
/P/9//3//f/9//3//P/8//z//P/8//z//P/8//z//P/8//z//P/8//z//P/8//v/+f/5
//n/+v/8//z//P/8//z//P/6//z//P/8//z//P/+//7//v/+//z//P/8//z//f/9//3/
/f/8//z//v/+//7//v/+//7//v/+//7//v/+//7//v/+//7//v/8//z//P/8//7//v/+
//7//v/+//7//v/+//7//v/+//7//v/+//7//v/+//7//v8AAAAAAAAAAP7//v/+//7/
/P/8//z//P/+//7//v/+//z//P/8//z//v/+//7//v/+//7//v/+//7//v/+//7//P/8
//z//P/+//7//v/+//7//v/+//3////////////9//7//v/+////////////AQABAAEA
AgAAAAEAAQABAAIAAgACAAIAAwADAAMAAwADAAMABAAEAAQABAAEAAMAAgABAAEA////
/////v/+//////////////////7//v8BAAEAAAD+//v/+v/5//n/+f/5//n/+v/8//z/
/P/8//z//P/9//3//f/9//7/AgADAAQABAAGAAQABAAKABUAIAArADYAQABTAGkAfACV
ALUA0QDeAOQA4gDYAMsAuwCoAJQAgwBwAFsASQA8ADAAIQAZABMADgAMAAgABQADAAEA
/P/8//3//v/9//3//P/8//v/+v/4//n/+f/4//r/+v/6//r/+v/6//r/+v/4//j/+P/4
//j/+P/4//j/+v/6//r/+//5//n/+f/5//n/+f/5//n/+v/6//v//f/7//v/+//7//v/
+//7//v/+f/5//n/+f/6//r/+v/5//n/+f/5//n/+//7//v/+v/4//n/+f/5//v/+//7
//r/+v/6//r/+//5//n/+f/5//v/+//7//n/+//7//r/+v/7//v/+//7//v/+//7//v/
+//7//v/+v/8//z//P/8//3//v/+//7//P/8//z//P/+////AAAAAAEAAQABAAIAAgAE
AAQABAACAAMAAwADAAQABQAGAAYABwAHAAcABwAIAAgACAAJAAcABgAGAAcABwAHAAcA
BwAEAAQABAAEAAMAAgACAAIAAgACAAEAAQABAAEAAQABAAMAAwADAAIAAAAAAAAAAAAA
AAAAAAD//////////wAAAAAAAAAA/////wAAAAD///7//v//////////////////////
/v/+//////////7//v/+//7//////////////wEA/////wEAAQABAAEAAQABAAEAAQAB
AAAAAAAAAP////8AAAAA/////////////wEAAQACAAIAAAAAAP//////////////////
////////AAAAAAAAAQAAAAAA///////////////////////////9//3//f/9//3//v8A
AAEA//////7//v/+//////////3//f/8//z//v/+//7//v/+//7//v/+//7//v/+//7/
/P/8//z/+//9//3//f/+//z//P/8//z//v/+//z//v/8//z//P/8//z//P/8//z//v/+
//7//v/9//3//f/9//7//P/8//z//P/8//r/+v/6//r/+//8//3//v/9//z/+//6//z/
/P/8//z//P/8//z//P/8//z//P/8//z//P/8//z//P/8//z//P/8//z//P/8//z//P/8
//z/+v/6//r/+v/8//z//P/8//z//P/8//z//P/8//z//P/6//r/+v/6//z//P/8//z/
/P/8//z//P/8//z//P/8//z//P/8//z//P/8//z//P/8//z//P/7//v/+//7//v/+//8
//z//P///////////////////wAA//////7//f8AAAAAAAAAAAMAAwADAAMAAQABAAIA
AgACAAIAAgABAAAA//////3//f/9//z//P////////////3//f/8//z///////7//P/7
//r/+f/5//f/9//3//j/+v/6//r/+v/4//j/+f/5//n/+f/6//r//f8CAAIAAgACAAAA
BAANABgAIQAsADoARwBXAGwAhQClAMUA3gDqAOwA6ADhANcAxACwAJkAhABxAF8ATAA6
AC0AIQAZABQADgAIAAUAAwABAP7/+v/6//r/+P/3//b/9v/1//T/9v/3//f/9v/2//b/
9v/2//T/9P/0//T/9P/0//T/9P/2//b/9v/2//b/9v/2//f/9//3//f/9//1//X/9f/1
//X/9P/0//X/9f/1//X/9f/1//X/9f/1//X/9f/1//X/9v/2//b/9f/3//f/9//3//f/
9//3//b/9P/1//X/9f/1//X/9f/0//T/9P/0//X/9//3//f/9//1//X/9f/z//X/9f/0
//T/9f/1//X/9f/1//X/9f/1//X/9f/1//T/9P/0//T/9P/1//b/9v/2//T/9P/0//T/
9f/3//n/+v/5//n/+f/6//r//P/8//z//v////////8AAAEAAgACAAMAAwADAAMABAAE
AAQABQADAAIAAgADAAUABQAFAAUABAAEAAQABAADAAIAAgACAAIAAgABAAEA////////
///////////+//7//v/+//7/AAAAAAAA//////////8AAP7//v/+//3///8AAAAA///+
//7///////////////////////7//v/9//3//f/8//7//v/+/////f/9//3//f////3/
/f////3//f/9//3//f/9//3//f/+//7//v/9//3//v/+//3/////////////////AAAA
AP7//v/9//3///////////////////////7//v/+/////v/+//3//f/9//3//f/9////
/////////f/9//3//f/8//z//f/9//3//f/8//z//P/9//3//f/9//3//P/8//7//v/+
//7//v/+//7//v/8//z//P/8//7//v/+//3/+//7//v//P/8//z//P/8//7//v/8//7/
/P/8//z//P/+//7//v/+//z//P/8//z//f/9//3//f/+//7//v/+//7//v/8//z//P/8
//7//v/+//7//v/+//7//v/+//7//v/+//z//P/8//z//P/8//z//P/8//z//P/8//z/
/P/8//z//v/+//7//v/8//z//P/8//z//P/8//z//v/+//7//v/8//z//P/8//z//P/8
//z//P/8//z//P/+//7//v/+//z//P/8//z//v/+//7//v/+//7//v/+//7//v/+//7/
/v/+//7//v/8//z//P/8//7//v/+//7//v/+//7//f////////////3//v/+//7/////
//////8BAAEAAQACAAIAAwADAAMABAAEAAQABAAFAAUABQAFAAUABQAGAAYABgAGAAYA
BQACAAEAAQD////////+//7//////////////////v/+///////+//z/+//6//n/+f/7
//v/+//8//r/+v/6//r//P/8//3//f/7//3//v8AAAMABgAGAAYABgAEAAYADwAYACMA
MAA8AEsAXQBwAIcApQDJAOYA9AD4APQA7QDhANAAugCnAJQAgQBrAFQARAAzACkAIwAc
ABQADgAJAAcAAwAAAAAA/v/+//z/+//8//z/+//6//j/+f/5//j/+P/4//j/+P/4//j/
+P/4//j/+P/4//j/+P/4//j/+P/4//j/+P/5//n/+f/5//n/+f/5//n/+f/5//j/+P/5
//n/+f/5//n/+//7//v/+//7//v/+//7//r/+v/6//n/+//7//v/+//7//v/+//6//r/
+//7//v/+//7//v/+v/6//r/+v/7//v/+//7//v/+//7//v/+f/7//v/+v/6//3//f/9
//3/+//7//v/+//9//3//f/8//z//P/8//z/+//8//z//P/+//7//v/+//7///8AAAAA
/////w==
         </WaveFormData>
      </LeadData>
      <LeadData>
         <LeadByteCountTotal>10000</LeadByteCountTotal>
         <LeadTimeOffset>0</LeadTimeOffset>
         <LeadSampleCountTotal>5000</LeadSampleCountTotal>
         <LeadAmplitudeUnitsPerBit>4.88</LeadAmplitudeUnitsPerBit>
         <LeadAmplitudeUnits>¦ÌV</LeadAmplitudeUnits>
         <LeadHighLimit>2147483647</LeadHighLimit>
         <LeadLowLimit>268435456</LeadLowLimit>
         <LeadID>II</LeadID>
         <LeadOffsetFirstSample>0</LeadOffsetFirstSample>
         <FirstSampleBaseline>0</FirstSampleBaseline>
         <LeadSampleSize>2</LeadSampleSize>
         <LeadOff>FALSE</LeadOff>
         <BaselineSway>FALSE</BaselineSway>
         <ExcessiveACNoise>FALSE</ExcessiveACNoise>
         <MuscleNoise>FALSE</MuscleNoise>
         <LeadDataCRC32>4152034205</LeadDataCRC32>
         <WaveFormData>
+v/6//r/+v/8//z//P/8//r/+v/6//r/+v/6//r/+v/6//r/+v/6//r/+v/6//r//P/8
//z//P/6//r/+v/6//r/+v/6//r/+v/6//r/+v/6//r/+v/6//z//P/8//z//P/8//z/
/P/+//7//v/+//z//P/8//z//v/+//7//v/8//z//P/8//z//P/8//z//v/+//7//v/+
//7//v/+//z//P/8//z//f/+////AAD+//7//v/+/wAAAAAAAAAAAgACAAIAAgACAAIA
AgACAAIAAgACAAIAAgACAAIAAgACAAIAAgACAAIAAgACAAIAAQAAAP///v8AAAAAAAAA
AP7//v/+//7//v/+//7//v/+//7//v/+//7//v/+//7//v/+//7//v/8//z//P/8//7/
/v/+//7//v/+//7//v8AAAAAAAAAAP7//v/+//7//v/+//7//v8AAAAAAAAAAAIAAgAC
AAIAAgACAAIAAgAEAAQABAAEAAQABAAEAAQABAAEAAQABAAEAAQABAAEAAQABAAEAAQA
BAAEAAQABAAEAAQABAAEAAQABAAEAAQABAAEAAQABAACAAIAAgACAAIAAgACAAIAAgAC
AAIAAgACAAIAAgACAAIAAgACAAIAAAAAAAAAAAAAAAAAAAAAAP7//v/+//7/AAAAAAAA
AAAAAAAAAAAAAAAAAAAAAAAA/v/+//7//v8AAAAAAAAAAP7//v/+//7//v/+//7//v/+
//7//v/+/wAAAAAAAAAA/v/+//7//v/+//7//v/+//7//v/+//7//v/+//7//v/8//z/
/P/8//7//v/+//7//P/8//z//P/+//7//v/+//3//P/7//r/+//8//3//v/+//7//v/+
//z//P/8//z//P/8//z//P/8//z//P/8//z//P/8//z//P/8//z//P/8//z//P/8//r/
+v/6//r/+v/6//r/+v/8//z//P/8//z//P/8//z//P/8//z//P/+//7//v8AAAMABAAF
AAYABQAFAAUABwAKAAwADQANAAsACwAJAAkACwALAAoACgAKAAsACwAKAAcABgAGAAUA
BAADAAMAAgAAAP7//f/7//f/9//1//X/9//3//f/9//1//X/9P/0//T/8//y//H/8f/y
//P/8//v/+7/7v/t/+//8P/w//D/8P/y//P/9P/0//T/9P/0//T/9P/0//X/9v/3//3/
AQAGAAoAEwAZACEAKAAxADkAQgBKAFEAXQBqAHgAkQCvAMEAxwDLAM4AyQC5AJcAbgBS
AEQALQATAAMA/P/0/+//8//7//v/9//5//n/9//2//j/9v/2//T/9P/2//b/9v/2//T/
9P/0//T/9P/0//T/9P/0//X/9f/0//T/9P/0//X/9f/1//X/9f/1//X/9f/3//f/9//3
//f/9f/1//X/9f/3//b/9v/3//f/9//3//f/9//3//X/9//3//X/9f/1//f/9//3//f/
9//3//b/9v/3//f/9//2//b/9v/3//f/9f/1//T/9P/2//b/9v/2//T/9P/0//T/9//3
//f/9//1//X/9f/1//f/9//3//f/+P/4//j/+P/4//j/+P/4//b/9v/2//b/+P/5//n/
+P/3//f/9//3//f/9//4//n/+f/4//f/9//3//f/9//3//j/+P/4//j/+v/7//v/+//7
//v/+//9//3//f/+//////////////////////////7//v/+//3//f/9//3//f/8//z/
/P/8//z//P/8//r/+P/5//n/+f/6//r/+v/6//r/+f/5//n/+f/5//n/+f/4//j/+f/5
//j/+P/4//j/9//3//j/+P/2//b/9v/2//j/+P/4//j/+f/5//n/+v/6//r/+v/6//r/
+v/7//v//P/8//v/+//8//3//f/9//3//f/9//3//v/+//7//v/+//7/////////////
///////////////////////////////////////+//7//v/+//3//f/9//3//f/8//z/
/f/9//z//P/8//z//P/8//z//P/8//z/+//7//v/+//9//3//f/9//v/+//7//v/+v/6
//r/+//7//r/+v/6//r/+v/6//r//P/8//z//P/7//v/+//7//r/+v/6//r/+v/6//r/
+v/6//r/+v/6//r/+v/6//r/+P/4//f/9//4//r/+//8//v/+//7//z//P/6//j/+P/4
//j/+v/6//r/+v/4//j/+P/4//r/+v/6//r/+v/6//r/+v/6//r/+v/6//j/+P/4//j/
+P/4//j/+P/4//j/+P/4//j/+P/4//j/+P/4//j/+P/4//j/+P/4//j/+P/4//j/+P/4
//j/+P/4//j/+P/4//j/+P/4//j/+P/4//j/+P/4//j/+P/4//j/+P/4//j/+P/4//j/
+P/4//j/+P/4//r/+v/6//r//P/8//7///8AAAEAAgADAAMAAwAFAAYACAAJAAkACQAJ
AAcABwAJAAcABgAGAAYACQAJAAgABQADAAIAAAD+///////+//z//P/7//n/9//1//P/
8//z//X/9f/1//X/9f/0//T/8v/x//D/7//v/+7/7//v/+3/7P/s/+v/6//s/+z/7P/s
/+7/7//w//D/8P/w//D/8P/w//D/8//0//P/9//9/wAABgALABMAGQAgACsANQA6AEAA
SwBRAFgAZAB7AJUAqwC9AMUAwgC/ALkAowB8AFwASAA5AB8ACwAAAPr/8f/v//H/8//z
//X/9//3//T/8P/y//L/8P/w//D/8P/w//D/8v/y//L/8v/y//L/8v/y//L/8//z//L/
8v/y//L/8//x//H/8f/x//P/8//z//X/9f/1//X/9f/1//X/9f/1//f/9v/2//f/9f/1
//X/9f/1//X/8//1//X/8//z//P/9f/1//X/9f/1//X/9P/0//X/9f/1//T/9P/0//X/
9f/3//f/9v/2//T/9P/0//T/9v/2//b/9v/1//X/9f/1//f/9//3//f/9//3//f/9//4
//j/+P/4//b/9v/2//b/+P/4//j/+P/2//f/9//2//f/9//3//f/9f/1//b/9//5//j/
9//3//n/+f/5//n/+P/4//j/+P/4//n/+f/5//n/+f/5//v/+//7//z//f//////////
/////////////v/+//7//f/9//3//f/9//z//P/8//z//P/8//z/+v/6//v/+//7//j/
+P/4//j/+v/5//n/+f/5//n/+f/5//j/+P/5//n/+P/4//j/+P/3//f/+P/4//j/+P/4
//j/+P/4//j/+P/5//n/+f/6//r/+v/6//r/+v/6//v/+//6//r/+f/5//r/+//7//v/
/P/9//7///8AAAAAAAAAAP7//v//////////////////////////////////////////
//////////7//v/+/wAA//////////////7//v/9//3//P/8//z//P/8//z//P/8//z/
/P/9//3//f/9//v/+//7//v/+//7//v/+//8//z//P/9//3//P/8//z//P/8//z//P/8
//z//P/8//v/+//7//v/+v/6//r/+v/8//z//P/8//z//P/8//z//P/8//z//P/8//z/
+//7//v//P/8//z/+//7//v//P/+//z/+v/6//r/+v/8//z//P/8//z//P/8//z//P/8
//z//P/8//z//P/8//r/+v/6//r/+v/6//r/+v/6//r/+v/6//z//P/8//z//P/8//z/
/P/6//r/+v/6//z//P/8//z//P/8//z//P/8//z//P/8//z//P/8//z//P/8//z//P/8
//z//P/8//r/+v/6//r//P/8//z//P/8//z//P/8//z//P/8//z//v/+//7//v8AAAAA
AgADAAQABQAGAAcABQAFAAcACAAMAA0ADQANAA0ACwALAA0ACwAKAAoACgANAA0ADAAJ
AAoACgAJAAgABQAFAAQAAgAAAP///f/7//v/+f/5//n/+//7//v/+//5//j/+P/2//X/
9P/z//P/9P/1//X/8//0//T/8//z//T/9P/0//T/9P/1//b/9v/4//j/+P/4//j/+P/5
//r//f///wMACAAOABMAGwAjACoAMQA7AEYATABTAFsAYgByAIkAowC3AMUAyQDIAMUA
uwCfAHYAUgBEADMAGQAFAP7//P/5//n//f/9//v/9//5//3//P/4//r/+v/4//j/+v/6
//r/+v/4//j/+P/4//j/+P/4//j/+P/5//n/+P/6//r/+v/7//n/+f/5//n/+f/5//n/
+//9//3//f/9//3//f/9//3/+//6//r/+//9//3//f/9//3//f/7//3//f/7//v/+//9
//3//f/9//3//f/8//z//f/9//3//P/+//7///////3//f/8//z//P/8//z//P/8//z/
/P/8//3//f/9//3//////////////////////////v/9//z//v/+//7//v/+//7//v/+
/wAAAQABAAAA///////////9//3//v///////v/9//3///////////8AAAAAAAAAAAIA
AwADAAMAAQABAAEAAwADAAMABAAFAAUABQAFAAUAAwADAAMAAwADAAQABQAFAAUABQAF
AAUABAAEAAQABAAEAAQABAACAAAAAQABAAEAAAAAAAAAAAACAAEAAQABAAEAAQABAAEA
/v/+///////+//7//v/+//////8AAAAA/v/+//7//v/+//7//v/+/////////wAAAAAA
AAAAAAACAAIAAwADAAIAAgABAAEABAAFAAUABQADAAMAAwADAAYABgAGAAYABgAGAAcA
BwAFAAUABQAFAAcABwAHAAcABQAFAAUABQAFAAUABQAFAAcABgAGAAYABAADAAMAAwAF
AAUABAAEAAMAAwACAAIABAAEAAQABAAEAAQABAAEAAMAAwADAAMAAwADAAMAAwADAAMA
AwADAAQABAAEAAUAAwACAAIAAgACAAIAAgACAAIAAgACAAIAAQABAAEAAQACAAIAAgAC
AAIAAgACAAIAAQAAAP///v///wAAAQACAAIAAgABAAEA//8AAAAAAAABAAEAAQACAAAA
AAAAAAAAAAAAAAAAAAAAAAAAAAAAAAAAAAAAAAAAAAAAAAIAAgACAAIAAAAAAAAAAAAA
AAAAAAAAAAAAAAAAAAAAAAAAAAAAAAAAAAAAAAAAAAAAAAAAAAAAAAAAAAAAAAAAAAAA
AAAAAAAAAAAAAAAAAAAAAAAAAAD+//7//v/+/wAAAAAAAAAA/v/+//7//v///wAAAQAC
AAQABQAGAAcACAAJAAkACQALAAwADgAPAA8ADwAPAA0ADQAPAA8ADgAQABAAEQARABAA
DQAMAAwACwAKAAkACQAIAAYABAADAP///f/9//v/+f/5//n/+f/6//v//P/8//z/+v/5
//j/9f/1//b/9//3//X/9P/0//H/8f/y//L/9P/0//b/9//2//b/9v/2//j/+P/4//j/
+f/6//v///8DAAYADAATABsAHwAmAC8AOwBGAE4AVwBhAGwAeACRAK0AwQDNANEAzgDH
AMEApwB6AFQARAAzABkABQD8//r/+//7//n/+//7//v/+//7//r/+v/4//j/9v/2//b/
9v/2//b/9v/2//b/9v/4//j/+P/4//b/9//3//b/9v/2//b/9//5//n/+f/5//f/9//3
//n/+f/5//n/+f/3//f/9//3//n/+P/4//n/+f/5//n/+f/5//n/9//5//v/+f/5//n/
+f/5//n/+f/5//n/+P/4//f/9//3//b/+P/4//n/+f/5//n/+P/4//j/+P/4//j/+P/4
//j/+P/3//f/9//3//f/9//3//f/9//3//f/9//6//r/+v/6//j/+P/4//j/+P/4//j/
+P/6//v/+//6//n/+f/5//n/9//3//j/+f/7//r/+f/5//n/+f/5//n/+v/6//r/+v/8
//3//f/9//v/+//7//3//f/9//7//////////////////////////v/+//7//f/9//3/
/f/9//z//P/8//z/+v/6//r/+P/6//v/+//7//r/+v/6//r/+v/5//n/+f/5//n/+f/5
//b/9v/3//f/9v/2//b/9v/3//f/+P/4//j/+P/4//j/+P/4//j/+P/5//n/+f/6//j/
+P/4//j/+v/6//v/+//6//r/+f/5//z//f/9//3//f/9//3//f/+//7//v/+//z//P/9
//3//f/9//3//f///////////////////////f/9//3//f/9//z//P/8//z/+//7//v/
/f/9//z//P/7//v/+v/6//r/+v/6//r//P/8//z//P/9//3//f/9//v/+//7//v/+//7
//v/+//6//r/+v/7//v/+v/6//r/+v/6//r/+v/6//r/+v/6//n/+f/5//n/+P/4//j/
+P/6//r/+v/6//r/+v/6//r/+P/4//j/+P/4//j/9//3//f/+P/4//j/+f/5//n/+v/6
//r/+P/4//j/+P/4//j/+P/4//r/+v/6//r/+P/4//j/+P/6//r/+v/6//j/+P/4//j/
+P/4//j/+P/6//r/+v/6//r/+v/6//r/+P/4//j/+P/6//r/+v/6//r/+v/6//r/+v/6
//r/+v/6//r/+v/6//r/+v/6//r/+v/6//r/+v/4//j/+P/4//r/+v/6//r/+v/6//r/
+v/6//r/+v/6//r/+v/6//r//P/8//z//P/+////AAABAAIAAwADAAMABQAGAAgACQAL
AAsACwAJAAcACQAJAAgACgAKAAsACwAIAAUABAAEAAUABAADAAMAAAD+//z/+//5//f/
9//1//X/9f/1//X/9f/1//X/9P/0//L/8f/w/+//7//w//H/8//x//D/8P/v/+//8P/w
/+7/7v/w//H/9P/0//T/9P/0//T/9P/0//X/9v/3//n//f8CAAoAEQAXABsAJgAxADkA
QABKAFEAVQBeAGwAgwCdALUAwwDJAMYAwwC5AJ0AdgBUAEQANQAbAAkAAAD6//P/8f/1
//X/9//3//f/9//2//T/9P/0//L/8v/y//L/8v/y//L/8v/y//L/8v/y//L/8v/0//X/
9f/0//T/9P/0//X/8//z//P/8//z//P/8//1//X/9f/1//X/9f/1//X/9f/1//T/9P/1
//X/9f/1//X/9f/1//P/9f/1//P/8//z//X/9f/1//X/9f/1//T/9P/1//X/9f/0//T/
9P/1//X/9f/1//T/9P/0//T/9P/0//T/9P/0//T/9f/1//X/9f/1//X/9f/1//X/9f/1
//X/9v/2//b/9v/2//b/9v/2//b/9v/2//b/9v/3//f/9v/3//f/9//3//X/9f/2//f/
+f/4//f/9//3//f/9//3//j/+P/4//j/+P/5//n/+f/5//n/+f/7//3//f/+/////f/9
//3//f/9//3//f/9//z//P/8//v/+//7//v/+//8//z//P/8//r/+v/6//j/+P/5//n/
+f/2//b/9v/2//j/9//3//f/9//3//f/9//2//b/9//3//T/9P/0//T/9f/1//b/9v/2
//b/9v/2//b/9v/2//b/9f/1//X/9v/4//j/+P/4//j/+P/5//n/+v/6//n/+f/6//v/
+//7//v/+//7//v//P/8//z//P/8//z//f/9//3//f/9//3////////////9//3//f/9
//3//f/9//3/+//6//r/+v/8//v/+//7//v/+//6//r/+//7//r/+v/6//r/+v/6//r/
+v/6//r/+f/5//n/+f/3//f/9//3//j/+f/6//v/+P/4//j/+f/5//j/+P/4//r/+v/6
//r/+P/4//j/+P/5//n/+f/5//j/+P/4//j/+P/4//j/+P/4//j/+P/4//j/+P/4//j/
+P/4//f/9//3//j/+P/4//X/9f/1//b/+P/4//b/9v/2//b/9P/0//T/9P/1//b/9//4
//b/9v/2//b/9v/2//b/9v/2//b/9v/2//b/9v/2//b/+P/4//j/+P/2//b/9v/2//b/
9v/2//b/9v/2//b/9v/2//b/9v/2//b/9v/2//b/9v/2//b/9v/2//b/9v/2//b/9v/2
//b/9v/2//b/9v/2//b/9v/2//b/9v/2//b/9P/0//T/9P/2//b/9v/2//b/9v/2//b/
+P/4//r/+//8//3//v///wEAAQADAAQABgAHAAcABwAHAAUABQAHAAUABAAEAAQABwAH
AAYAAwACAAIAAQAAAP3//f/8//r/+v/5//f/9f/1//P/8//z//H/8f/x//H/8//y//L/
8P/v/+7/7f/t/+7/7//v/+3/7P/s/+v/6//s/+z/7P/s/+7/7//w//D/7v/u/+7/7v/u
//D/8f/y//P/9f/5//7/BAANABEAFwAiACsAMQA6AEIARwBPAFgAYgB3AJEAqQC5AL8A
vgC7ALMAmQBwAE4APgAvABUAAQD8//b/7//p/+v/7//x//P/8//z//L/8P/w//D/7v/u
/+7/7v/u/+7/7v/u/+7/7v/u/+7/7v/u//D/8f/x//D/7v/u/+7/7//x//H/8f/x/+//
7//v//H/8f/x//H/8f/x//H/8f/x/+//7v/u/+//8f/x//H/8f/x//H/7//x//H/7//v
/+//8f/x//H/8f/x//H/8P/w//H/8f/x//D/8P/w//H/8f/x//H/8P/w//D/8P/w//D/
8v/y//L/8v/x//H/8f/x//P/8//z//P/8f/x//H/8f/y//L/8v/y//L/8v/y//L/8v/y
//L/8v/0//X/9f/0//H/8f/x//H/8f/x//L/8//1//T/8//z//X/9f/1//X/9P/0//T/
9P/0//X/9f/1//X/9f/1//f/9//3//j/+f/3//f/9//3//j/+f/6//v/+P/4//j/9//5
//n/+f/5//b/9v/2//b/9v/2//b/9P/0//X/9f/1//T/9P/0//T/9v/1//X/9f/1//X/
9f/1//T/9P/1//X/9P/0//T/9P/x//H/8v/y//L/8v/y//L/9P/0//T/9P/z//P/8//0
//T/9P/0//T/9P/0//X/9f/2//b/9f/1//b/9//3//f/9//3//f/9//4//j/+P/4//r/
+v/7//v/+f/5//n/+f/5//n/+f/5//n/+f/5//n/+f/5//n/+f/5//j/+P/4//j/9//3
//f/9//3//b/9v/3//f/9v/2//b/9v/2//b/+P/4//j/+P/1//X/9f/1//X/9f/1//X/
9f/1//X/9f/0//T/9P/1//X/9P/0//T/9P/0//T/9P/0//T/9P/0//X/9f/1//X/9P/0
//T/9P/0//T/9P/0//T/9P/0//T/9P/0//T/9P/2//b/9f/1//X/9v/2//b/9//3//f/
+P/0//T/9f/2//f/+P/2//b/9v/2//b/9v/2//b/9v/2//b/9v/0//T/9P/0//b/9v/2
//b/9P/0//T/9P/2//b/9v/2//b/9v/2//b/9v/2//b/9v/2//b/9v/2//b/9v/2//b/
9P/0//T/9P/0//T/9P/0//T/9P/0//T/9P/0//T/9P/2//b/9v/2//T/9P/0//T/9P/0
//T/9P/1//b/9//4//j/+v/7//z//f/+/////////wEAAgAEAAMAAwADAAMAAwADAAUA
BQAEAAQABAAFAAMAAgD///7/AAD///7//f/9//z/+v/4//f/9f/z//P/8f/x//H/8f/v
/+//7//v//D/8P/u/+3/7P/r/+v/7P/v/+//7f/s/+r/6f/p/+r/6v/q/+r/7P/t/+7/
7v/u/+7/7v/u/+7/8v/v//D/9f/3//v/AgAIAA0AEQAbACYALQA3AEIASgBVAGEAbAB+
AJkAsQC/AMcAxwDCALkApQB9AFIAPAAuABcAAwD7//b/8v/x//P/9f/1//P/8//1//H/
7v/u//H/8v/x//L/8P/w//D/8P/w//D/8P/w//D/8P/w//D/8P/x//H/8P/w//D/8P/x
//H/8f/x//H/8//z//P/9f/0//P/8v/x/+//7//v/+//8P/w//H/8//x//H/8f/x//P/
8//x//P/8f/v/+//7//z//P/8//z//H/8f/w//D/8//z//P/8v/w//D/8f/x//P/8//y
//L/8v/y//L/8v/y//L/8v/y//H/8f/x//H/8//z//P/8//z//P/8//z//L/8v/y//L/
8v/y//L/8v/y//L/8v/y//T/9f/1//T/8//z//P/8//z//P/9P/1//P/8v/x//H/8v/z
//T/9f/0//T/9P/0//T/9f/1//X/9//3//f/+f/3//f/+P/5//n/+f/5//n/+f/5//n/
+f/4//j/+P/3//X/9f/1//X/9v/2//b/9v/2//b/9v/0//T/9f/1//X/8v/y//L/8v/y
//H/8f/x//H/8f/x//H/8v/y//P/8//w//D/8P/w//H/8f/y//L/8v/y//L/8v/y//L/
8v/y//P/8//z//T/9P/0//T/9P/0//T/9f/1//b/9v/1//X/9v/3//f/9//3//f/9//3
//j/+P/4//j/+P/4//n/+f/5//n/+f/5//v/+//7//v/+f/5//n/+f/5//n/+f/5//n/
+P/4//j/+P/3//f/9//3//f/9v/2//f/9//2//b/9v/2//b/9v/0//T/9P/0//T/9f/2
//f/9f/1//X/9f/1//X/9f/1//L/8v/y//P/9f/0//T/9P/0//T/9P/0//T/9P/0//T/
8//z//P/8//0//T/9P/0//T/9P/0//T/8v/y//L/8v/y//L/8v/y//L/8v/x//H/8f/y
//L/8v/z//P/8//0//L/8P/y//L/8v/y//L/8v/y//L/8v/y//L/8v/w//D/8P/w//L/
8v/y//L/8v/y//L/8v/y//L/8v/y//D/8P/w//D/8P/w//D/8P/w//D/8P/w//D/8P/w
//D/8P/w//D/8P/w//D/8P/w//D/8P/w//D/8P/w//D/8P/u/+7/7v/u//D/8P/w//D/
8P/w//D/8P/w//D/8P/w//D/8P/w//D/8v/y//L/8v/0//b/9//4//n/+v/7//v/+//9
//7/AAABAAEAAQABAP////8BAAEA/v/+//7///8BAAAA/f/8//7//f/8//v/+f/4//b/
9P/x/+//7f/t/+v/6//r/+v/6//r/+v/6//s/+z/6v/p/+j/5//n/+j/6f/p/+f/5v/m
/+X/5f/m/+b/5v/m/+j/6f/q/+r/6v/q/+r/6v/q/+r/6//s/+3/8//5//z/AAAHAA0A
EwAeACcALQA2AEAARwBPAFoAZgB9AJcArwC9AMEAvgC9ALcAmwBwAE4APAArABUAAQD4
//L/6//p/+v/7f/t/+//7//v/+7/7P/s/+z/6v/q/+r/6v/q/+r/7P/s/+z/7P/u/+7/
7v/u/+3/7f/s/+r/6v/q/+r/6//t/+3/7f/t/+3/7f/t/+//7f/t/+3/7f/t/+3/7f/t
/+3/7P/s/+3/7f/t/+3/7f/t/+3/6//t/+3/6//r/+v/7f/t/+3/7f/v/+//7v/u/+//
7//v/+7/7P/s/+3/7f/t/+3/7P/s/+z/7P/s/+z/7P/s/+z/7P/t/+3/7f/t/+3/7f/t
/+3/7//v/+//7//u/+7/7v/u/+7/7v/u/+7/7v/u/+7/7v/u/+//7//u/+v/6//r/+v/
7P/t/+//8f/v/+7/7f/t/+//7//v/+//8P/w//D/8P/u/+//7//v//H/8f/x//P/8//z
//T/9f/z//P/8//z//P/8//z//P/9P/0//T/8//x//H/8f/x//L/8v/y//L/8v/y//L/
8P/u/+//7//v/+7/7v/u/+7/7v/t/+3/7f/t/+3/7f/t/+z/7P/t/+3/7v/u/+7/7v/t
/+3/7v/u/+7/7v/u/+7/7P/s/+z/7P/t/+3/7f/u/+7/7v/u/+7/7v/u/+//7//w//D/
7//v//D/8f/x//H/8//z//P/8//y//L/8v/y//L/8v/z//P/8//z//P/8//z//P/8//z
//H/8f/x//H/8//z//P/8//z//L/8v/y//L/8f/x//H/8f/x//D/8P/x//H/8P/w//D/
8P/w//D/7v/u/+7/7v/t/+3/7f/t/+3/7f/t/+3/7f/t/+3/7f/u/+7/7v/v/+3/7P/s
/+z/7v/u/+7/7v/t/+z/6//q/+3/7f/t/+3/7P/s/+z/7P/s/+z/7P/s/+7/7v/u/+7/
7P/s/+z/7P/s/+z/6//r/+v/7P/s/+z/6//r/+v/7P/s/+7/7P/s/+z/7P/s/+z/7P/s
/+z/7P/s/+z/7P/s/+z/7P/s/+z/7P/s/+r/6v/q/+r/7P/s/+z/7P/s/+z/7P/s/+z/
7P/s/+z/7v/u/+7/7v/s/+z/7P/s/+z/7P/s/+z/7P/s/+z/7P/s/+z/7P/s/+z/7P/s
/+z/7P/s/+z/7P/s/+z/7P/s/+r/6v/q/+r/7P/s/+z/7P/q/+r/6v/q/+r/6v/q/+r/
7P/s/+z/7P/q/+r/6v/q/+z/7P/s/+z/7v/w//H/8v/z//T/9f/1//X/9//4//r/+//7
//v/+//5//n/+//7//r/+v/6//v/+//6//f/9v/0//P/8v/x//H/8P/u/+z/6//p/+f/
5//l/+X/5f/l/+X/5f/l/+X/5P/k/+L/4f/e/93/3f/e/+H/4f/f/97/3v/d/93/3v/e
/97/3v/g/+H/4v/i/+L/4v/i/+L/4v/i/+P/5P/l/+n/7f/w//b///8DAAkAEgAbACUA
LAA0ADsAQwBKAFQAaQCFAJ0AqwCxALAArwCnAI8AZgBCADIAIwALAPX/6v/i/93/3//j
/+H/4f/j/+P/4//i/+L/4v/i/+D/4P/g/+D/4P/g/+D/4P/g/+D/4P/g/+D/4P/g/+H/
4f/g/+D/4P/g/+H/4f/h/+H/4f/h/+H/4f/j/+P/4//j/+P/4f/h/+H/4f/h/+D/4P/h
/+H/4f/h/+H/4//j/+H/4//j/+H/4f/h/+H/4f/h/+H/4f/h/+D/4P/h/+H/4f/g/+D/
4P/h/+H/4f/h/+D/4P/g/+D/4P/g/+L/4v/i/+L/4f/h/+H/4f/f/9//3//f/+D/4f/i
/+P/4v/i/+L/4v/i/+L/4v/i/+L/4v/i/+L/4P/h/+H/4P/h/+H/4f/h/+H/4f/i/+P/
4f/g/w==
         </WaveFormData>
      </LeadData>
      <LeadData>
         <LeadByteCountTotal>10000</LeadByteCountTotal>
         <LeadTimeOffset>0</LeadTimeOffset>
         <LeadSampleCountTotal>5000</LeadSampleCountTotal>
         <LeadAmplitudeUnitsPerBit>4.88</LeadAmplitudeUnitsPerBit>
         <LeadAmplitudeUnits>¦ÌV</LeadAmplitudeUnits>
         <LeadHighLimit>2147483647</LeadHighLimit>
         <LeadLowLimit>268435456</LeadLowLimit>
         <LeadID>V1</LeadID>
         <LeadOffsetFirstSample>0</LeadOffsetFirstSample>
         <FirstSampleBaseline>0</FirstSampleBaseline>
         <LeadSampleSize>2</LeadSampleSize>
         <LeadOff>FALSE</LeadOff>
         <BaselineSway>FALSE</BaselineSway>
         <ExcessiveACNoise>FALSE</ExcessiveACNoise>
         <MuscleNoise>FALSE</MuscleNoise>
         <LeadDataCRC32>2834314226</LeadDataCRC32>
         <WaveFormData>
FAAUABQAFAAWABYAFgAWABYAFgAWABYAFgAWABYAFgAYABgAGAAYABgAGAAYABgAGAAY
ABgAGAAZABoAGwAcABwAHAAcABwAHgAeAB4AHgAgACAAIAAgACIAIgAiACIAJAAkACQA
JAAmACYAJgAmACgAKAAoACgAKgAqACoAKgAsACwALAAsACwALAAsACwALAAsACwALAAr
ACoAKQAoACcAJgAlACQAIwAiACEAIAAdABwAGwAaABkAGAAXABYAFQAUABMAEgAPAA4A
DQAMAAoACgAKAAoACQAIAAcABgAGAAYABgAGAAQABAAEAAQAAgACAAIAAgAEAAQABAAE
AAQABAAEAAQAAgACAAIAAgACAAIAAgACAAIAAgACAAIAAgACAAIAAgAEAAQABAAEAAQA
BAAEAAQAAgACAAIAAgAEAAQABAAEAAQABAAEAAQABAAEAAQABAAGAAYABgAGAAQABAAE
AAQABgAGAAYABgAEAAQABAAEAAYABgAGAAYABAAEAAQABAAEAAQABAAEAAQABAAEAAQA
BAAEAAQABAACAAIAAgACAAIAAgACAAIAAgACAAIAAgACAAIAAgACAAIAAgACAAIAAgAC
AAIAAgACAAIAAgACAAAAAAAAAAAAAAAAAAAAAAAAAAAAAAAAAAAAAAAAAAAAAAAAAAAA
AAAAAAAAAAAAAAAAAAAAAAAA/v/+//7//v8AAAAAAAAAAP7//v/+//7//v/+//7//v/+
//7//v/+//7//v/+//7//v/+//7//v/+//7//v/+//7//v/+//7//v/+//7//v/+//7/
/v/+//7//v/+//7//v/+//7//v/+//7//v/+//z//P/8//z//f/+////AAD+//7//v/+
//z//P/8//z//v/+//7//v/+//7//v/+//7//v/+//7//v/+//7//v/+//7//v/+//7/
/v/+//7//v/+//7//v/+//7//v/+//7//v/+//7//v/+//7//v/+//7//v////////8A
AAIAAgADAAMAAwAEAAYABwAIAAgACQAKAAoACgAKAAkABwAEAAQAAQD9//3/+//4//X/
9P/0//T/9P/2//b/9v/2//b/9//4//n//P/8//z//P/6//r/+v/6//z//P/6//r/+//7
//z//P/8//z//f/9//3//v/+//7//v/+///////9//7//v/+//7//v/8//v/+v/z/+z/
5//l/+f/8f/8//3/8//h/8n/qv+P/2//UP8y/wf/2f62/qL+mf6b/qH+pf6t/sb+9f4k
/0z/bf+J/6L/tv/G/9H/3P/m/+7/8v/4////AwAGAAkACAAKAAoADAAMAA0ADgAOAAwA
DgAOAA4ADgAOAA4ADgAPAA8ADwAPAA8ADwAPAA8AEQASABIAEgASABIAEgASABAAEAAR
ABEAEwASABIAEwARABEAEgASABIAEgASABIAEgASABIAEwAVABUAFQAVABUAFgAWABYA
FwAXABcAFwAXABcAGAAYABgAGQAZABkAGgAaABsAGwAbABsAHAAdAB0AHQAfACAAIAAg
ACAAIgAiACIAJAAlACUAJgAnACcAKAAqACsAKwAtAC4ALgAvADAAMAAwADEALwAvADAA
MAAwADAAMAAvADAALwAvAC4AKwAqACkAKAAnACYAJQAkACMAIgAfAB4AHQAbABkAFwAX
ABQAEwARAA8ADQAMAAsACwAKAAkACAAHAAYABQAEAAUABQAFAAQABAAEAAIAAgAAAAAA
AAAAAAAAAAAAAAAAAAAAAP////8BAAEAAQABAAEAAQAAAAAA//////////8AAAAAAAAA
AAAAAAAAAAAAAQABAAEAAQD///////8AAAIAAgACAAIAAgACAAIAAgACAAIAAgACAAIA
AwADAAMAAwADAAMABAACAAMAAwADAAUABAAEAAQABQAFAAQABAAEAAQABAAEAAQABAAE
AAQABAAEAAQABAADAAMAAwADAAMAAwADAAMAAwAEAAQABAACAAIAAgABAAMAAwADAAMA
AwADAAMAAwADAAMAAwADAAEAAAAAAAEAAQAAAAAAAAACAAIAAgACAAAAAAAAAAAAAgAC
AAIAAgAAAAAAAAAAAP//////////AQABAAEAAQABAAEAAQABAAEAAQABAAEA////////
/////////////wEAAQAAAAAAAAAAAAAAAAAAAAAAAAAAAAAAAAAAAAAAAAAAAAAAAAAA
AAAAAAAAAAAAAAAAAAAAAAAAAAAAAAAAAAAAAAAAAAAAAAAAAAAAAAAAAAAAAAAAAAAA
AAAAAAAAAAACAAIAAgACAAIAAgACAAIAAAAAAAAAAAAAAAAAAAAAAAAAAAAAAAAAAgAC
AAIAAgAAAAAAAAAAAAAAAAAAAAAAAAAAAAAAAAACAAIAAgACAAAAAAAAAAAAAAAAAAAA
AAAAAAAAAAAAAAAAAAAAAAAAAAAAAAEAAQABAAIABAAEAAcABwAHAAgACAAJAAoACgAN
AA4ADgAOAA4ADQALAAoACgAHAAMAAQD9//r/9//2//j/+P/4//j/9v/2//b/+P/5//r/
+//8//7//v/+//7//P/8//z//P/+//z//P/9//v//P/8//z//v////////8AAAAAAAAA
AAAAAQABAAEAAAAAAAAAAAACAAAA///+//v/9P/t/+f/5//t//j////7/+//2/+8/5//
gf9i/0D/G//t/sT+qv6d/pv+n/6h/qX+tv7Z/gr/OP9b/3n/lP+s/77/zf/a/+T/6v/w
//j///8FAAgACQAKAAwADAAOAA4ADwAQABAAEAASABIAEgASABIAEgASABMAEwATABMA
EQARABEAEQARABIAEgASABIAEgASABIAEgASABMAEwATABIAEgATABUAFQAWABYAFgAW
ABYAFgAWABYAFgAXABUAFQAVABUAFwAYABgAGAAZABkAGQAZABkAGQAaABoAGgAbABsA
GwAcABwAHQAdAB0AHQAeAB8AHwAfACEAIgAkACQAJAAmACQAJAAmACcAJwAoACkAKQAq
ACwALQAtAC8AMAAwADEAMgAyADIAMwAzADMANAA0ADQANAA0ADMANAAzADMAMgAvAC4A
LQAsACsAKgApACgAJwAmACMAIgAjACEAHwAdABwAGAAWABMAEwARABAADwAPAA4ADQAM
AAsACgAJAAgABwAHAAcABgAEAAQAAgACAAIAAgACAAIAAgACAAIAAgACAAIAAQABAAEA
AQABAAEAAQABAAAAAAABAAEAAQABAAAAAAAAAAAAAAAAAAAAAAABAAEAAQABAAEAAQAB
AAIAAgACAAIAAgACAAIAAgACAAQABAAEAAQABAAFAAUABQAFAAUABQAGAAUABQAEAAMA
BQAEAAQABAAFAAUABAAEAAYABgAGAAYABAAEAAQABAAEAAQABAAEAAMAAwADAAMABQAF
AAUABQADAAQABAAEAAQABAAEAAMAAwADAAMAAwADAAMAAwADAAMAAwADAAMAAwACAAIA
AwADAAIAAgACAAQABAAEAAQAAgACAAIAAgACAAIAAgACAAIAAgACAAIAAQABAAEAAQAD
AAMAAwADAAEAAQABAAEAAQABAAEAAQABAAEAAQABAAEAAQABAAEAAQABAAAAAAAAAAAA
AAAAAAAAAAAAAAAAAAAAAAAAAAACAAIAAgACAAIAAgAAAAAAAAAAAAAAAAAAAAAAAAAA
AAAAAAAAAAAAAAAAAAAAAAAAAAAAAgACAAIAAgAAAAAAAAAAAAAAAAAAAAAAAAAAAAAA
AAAAAAAAAAAAAAIAAgACAAIAAAAAAAAAAAAAAAAAAAAAAAAAAAAAAAAAAAAAAAAAAAAA
AAAAAAAAAAAAAAAAAAAAAAAAAAAAAAAAAAAAAAAAAAAAAAAAAAAAAAAAAAAAAAAAAAAA
AQABAAEAAgAEAAQABwAHAAcACAAIAAkACgAKAA0ADgAOAA4ADAALAAkACAAKAAcAAwAB
AP///P/5//j/9v/2//b/9v/4//j/+P/6//n/+v/7//z//P/8//z//P/8//z//P/8//z/
+v/6//v//f/+//7//v/+//////////7//v/+//7//v////////8AAAAAAAAAAP7//v/9
//z/+f/y/+v/5//p/+//+v////n/6//V/7r/n/+B/2D/QP8b/+3+wv6q/p3+m/6f/qX+
qf6+/uP+FP9A/2P/f/+a/67/wP/P/9z/5P/s//L/+P/9/wMACAAJAAgACgAKAAwADgAP
ABAAEAAOABAAEAAQABAAEAAQABAAEQARABEAEQARABEAEQARABEAEgASABIAEgASABIA
EgASABIAEwATABMAEgASABMAEQARABIAEgASABIAEgASABQAFAAUABUAFQAVABUAFQAV
ABYAFgAWABcAFwAXABcAFwAXABgAGAAWABcAFwAXABoAGgAbABsAGwAbABwAHQAdAB0A
HwAgAB4AHgAeACAAIAAgACIAIwAjACQAJQAlACQAJgAnACcAKQAqACoAKwAqACoAKgAr
AC0ALQAuAC4ALgAuAC4ALQAsACsAKwAqACkAKAAnACYAJQAkACMAIgAjACIAHwAeAB0A
GwAZABcAFQASABEADwARAA8ADgANAAsACgAJAAgABwAGAAUABAAFAAUABQAEAAQABAAC
AAIAAgACAAIAAgAEAAQABAAEAAIAAgABAAEAAQABAAEAAQABAAEAAAAAAAEAAQABAAEA
AAAAAAAAAAAAAAAAAAAAAAMAAwADAAMAAQABAAEAAgAEAAQABAAEAAIAAgACAAIAAgAC
AAIAAgAEAAUABQAFAAUABQAFAAYABAAFAAUABQAFAAQABAAEAAUABQAEAAQABAAEAAQA
BAAEAAQABAAEAAQABAAEAAQAAwADAAMAAwADAAMAAwADAAMABAAEAAQAAgACAAIAAQAD
AAMAAwADAAEAAQABAAEAAQABAAEAAQABAAAAAAABAAMAAgACAAIAAgACAAIAAgAAAAAA
AAAAAAIAAgACAAIAAAAAAAAAAAABAAEAAQABAAEAAQABAAEAAQABAAEAAQABAAEAAQAB
AAEAAQABAAEA/////////////////v/+/wAAAAAAAAAAAAAAAAAAAAAAAAAAAAAAAAAA
AAAAAAAAAAAAAAAAAAAAAAAAAAAAAAAAAAD+//7//v/+/wAAAAAAAAAAAAAAAAAAAAD+
//7//v/+/wAAAAAAAAAAAAAAAAAAAAAAAAAAAAAAAAAAAAAAAAAAAAAAAAAAAAD+//7/
/v/+//7//v/+//7/AAAAAAAAAAAAAAAAAAAAAP7//v/+//7//v/+//7//v/+//7//v/+
/////////wAAAgACAAMAAwADAAQABgAHAAgACAAJAAoACgAKAAoACQAHAAYABgADAP//
/f/7//j/9//2//b/9v/0//T/9P/0//T/9v/3//j/+f/6//r/+v/6//r/+v/6//r/+v/6
//j/+P/5//n/+v/6//r/+v/7//v/+//8//z//P/8//z//f/9//3//v/+//7//v/+//z/
/f/8//f/8P/p/+P/5f/t//j/+//1/+n/1f+4/53/gf9i/0L/H//z/sj+rP6f/p3+of6n
/q3+xP7t/hr/Qv9j/4H/nP+w/8D/z//Y/+D/6v/w//b/+/8BAAQABQAGAAgACAAKAAoA
CwAMAAwADAAOAA4ADgAOAA4ADgAOAA8ADwAPAA8ADwAPAA8ADwAPABAAEAAQABAAEAAQ
ABAAEAAQABEAEQARABAAEAARABEAEQASABIAEgASABIAEgASABIAEgATABMAEwATABMA
EwAUABQAFAAVABUAFQAVABUAFQAWABYAFgAXABcAFwAYABgAGQAZABkAGQAaABsAGwAb
AB0AHgAeAB4AHgAgACAAIAAiACMAIQAiACMAIwAmACgAKQApACcAKAAoACkAKgAqACoA
KwAtAC0ALgAuAC4ALgAuAC0ALAArACsAKgApACgAJwAmACUAJAAjACIAIQAgAB0AHAAd
ABsAGQAXABcAFAATABEAEQAPAA4ADQALAAoACQAIAAkACAAHAAYABQAFAAUABAAEAAQA
AgACAAIAAgACAAIAAAAAAAAAAAACAAIAAQABAP//////////AQABAAAAAAABAAEAAQAB
AAAAAAAAAAAAAAAAAAAAAAABAAEAAQABAAEAAQABAAIAAgACAAIAAgACAAIAAgACAAIA
AgACAAIAAgADAAMAAwABAAEAAQACAAIAAwADAAMAAwACAAIAAgADAAMAAgACAAQABAAE
AAQAAgACAAIAAgACAAIAAgACAAEAAQABAAEAAwADAAMAAwABAAIAAgACAAIAAgACAAEA
AQABAAEAAQABAAEAAQABAAEAAQABAAEAAQAAAAAAAQABAAAAAAAAAAAAAAAAAAAAAAAA
AAAAAAAAAAAAAAAAAAAAAAAAAAAA////////////////////////////////////////
//////////////////////////////7//v/+//7//v/+/wAAAAAAAAAA/v/+//7//v8A
AAAA/v/+//7//v/+//7//v/+//7//v/+//7//v/+//7//v/+//7//v/+//7//v/+//7/
/v/+//7//v/+//7//v/+/wAAAAAAAAAA/v/+//7//v/+//7//v/+//7//v/+//7//v/+
//7//v/+//7//v/+//7//v/+//7//v/+//7//v/+//7//v/+//7//v/+//7//v/+//7/
/v/+//7//v/+//7//v/+//7//v/+//7//v////////8AAAIAAgADAAMAAwAEAAYABwAI
AAgACQAKAAoACgAKAAkABwAGAAYAAwABAP///f/6//X/9P/0//T/9P/0//T/9P/0//b/
9//4//n/+v/6//r//P/8//z//P/6//r/+v/4//j/+f/5//r/+v/6//r/+//7//v//P/8
//z//P/8//3//f/9//7//v/+//7//v/8//3//P/3/+7/5f/j/+f/7//4//3/9//p/8//
sv+X/3X/VP80/wv/3f64/qD+lf6X/pv+nf6j/rj+4f4U/0D/X/99/5j/rv/A/8//2v/i
/+r/8v/2//v/AQAEAAUABgAIAAgACgAKAAsADAAMAA4AEAAQABAAEAAQABAAEAARABEA
EQARABEAEQARABEAEQASABIAEgASABIAEgASABIAEgATABMAEwASABIAEwATABMAFAAU
ABYAFgAWABYAFAAUABQAFQAVABUAFQAVABUAFgAWABYAGQAZABkAGQAZABkAGgAaABoA
GwAbABsAHAAcAB0AHQAdAB0AHgAfAB8AHwAhACIAIgAiACIAJAAkACQAJgAnACkAKgAr
ACsAKgAsAC0ALQAvADAAMAAxADIAMgAyADMAMwAzADQANAA0ADQANAAzADIAMQAxADAA
LwAuAC0ALAArACoAKQAoACcAJgAjACIAIQAfAB0AGwAZABYAFQATABUAEwASABEADQAM
AAsACgAJAAgABwAGAAUABQAFAAQABAAEAAIAAgACAAIAAgACAAAAAAAAAAAAAAAAAP//
///////////////////+//7////////////+//7//v/+/wAAAAAAAAAA//////////8B
AAEAAQACAAAAAAAAAAAAAAAAAAAAAAACAAIAAgACAAIAAwADAAMAAQABAAEAAgACAAMA
AwADAAUABAAEAAQAAwADAAIAAgAEAAQABAAEAAQABAAEAAQABAAEAAQABAADAAMAAwAD
AAEAAQABAAEAAwAEAAQABAACAAIAAgABAAEAAQABAAEAAQABAAEAAQABAAEAAQABAAMA
AgACAAMAAQAAAAAAAAAAAAAAAAAAAAIAAgACAAIAAAAAAAAAAAAAAAAAAAAAAP//////
////////////////////////////////////AQABAAEAAQD////////////////+//7/
AAAAAAAAAAAAAAAAAAAAAAAAAAAAAAAAAAAAAAAAAAAAAAAA/v/+//7//v8AAAAAAAAA
AAAAAAAAAAAAAAAAAAAAAAD+//7//v/+/wAAAAAAAAAAAAAAAAAAAAAAAAAAAAAAAP7/
/v/+//7/AAAAAAAAAAAAAAAAAAAAAP7//v/+//7//v/+//7//v8AAAAAAAAAAAAAAAAA
AAAAAAAAAAAAAAAAAAAAAAAAAAAAAAAAAAAA/v/+//7//v8AAAAAAAAAAAAAAAAAAAAA
AAAAAAEAAQABAAIABAAEAAUABQAFAAYACAAJAAoACgALAAwADAAMAAwACwAJAAgACgAH
AAMAAQD9//r/9//2//b/9v/2//b/9v/2//b/+P/5//r/+//8//z//P/8//z//P/8//z/
/P/8//r/+v/7//v//P/8//z//P/9//3//f/+//7//v/+//7/////////AAAAAAAAAAAA
AP7//f/8//f/7v/n/+X/5f/r//j////7/+n/0f+2/5v/e/9a/zr/Ef/j/rz+pP6Z/pn+
m/6d/qH+tv7d/g7/PP9f/3v/lv+s/77/z//a/+T/7P/y//j//f8DAAgACQAKAAwADAAO
AA4ADwAQABAAEAASABIAEgASABIAEgASABMAEwATABMAEwATABMAEwATABQAFAAUABYA
FgAWABYAFAAUABUAFQAVABQAFAAVABUAFQAWABYAFgAWABYAFgAWABYAFgAXABcAFwAX
ABcAFwAYABgAGAAZABkAGQAZABsAGwAcABwAHAAdAB0AHQAeAB4AHwAfAB8AHwAgACEA
HwAfACEAIgAkACQAJAAmACQAJAAmACcAKQAqACsAKwAqACwALQAtAC8AMAAwADEAMgAy
ADIAMwA1ADUANgA2ADQANAA0ADMAMgAxADEAMAAvAC4ALQAsAC0ALAArACoAKQAoACUA
JAAjACEAHwAdABsAGAAXABUAEwARABAADwANAAwACwAKAAkACAAHAAYABwAHAAcABgAG
AAYABAAEAAQABAAEAAQABAAEAAQABAACAAIAAQABAAEAAQABAAEAAQABAAAAAAABAAEA
AQABAAIAAgACAAIAAgACAAIAAgABAAEAAQABAAEAAQABAAIAAgACAAIAAgAEAAQABAAE
AAQABAAEAAQABAAFAAUABQADAAMAAwAEAAYABwAHAAcABwAGAAYABgAFAAUABAAEAAYA
BgAGAAYABAAEAAQABAAEAAQABAAEAAUABQAFAAUAAwADAAMAAwADAAQABAAEAAQABAAE
AAMAAwADAAMAAwADAAMAAwADAAMAAwADAAMAAwACAAIAAwADAAIAAgACAAIAAgACAAIA
AgACAAIAAgACAAIAAgACAAIAAgACAAIAAQABAAEAAQABAAEAAQABAAEAAQABAAEAAQAB
AAEAAQABAAEAAQABAAEAAQABAAEAAQABAAAAAAAAAAAAAAAAAAAAAAAAAAAAAAAAAAAA
AAAAAAAAAAAAAAAAAAAAAAAAAAAAAAAAAAAAAAAAAAAAAAAAAAAAAAAAAAAAAAAAAAAA
AAAAAAAAAAAAAAAAAAAAAAAAAP7//v/+//7/AAAAAAAAAAAAAAAAAAAAAAAAAAAAAAAA
AAAAAAAAAAD+//7//v/+/wAAAAAAAAAAAAAAAAAAAAAAAAAAAAAAAP7//v/+//7/AAAA
AAAAAAAAAAAAAAAAAAAAAQABAAEABAAGAAYABwAFAAUABgAIAAkACgAKAAsACgAKAAoA
CgAJAAcABgAGAAMA///9//v/+v/3//b/9v/2//b/9v/2//b/9v/4//n/+v/7//z//P/8
//z//P/8//z//P/8//z/+v/6//v/+//+//7//v/+/////////wAAAAAAAAAAAAABAAEA
AQACAAAAAAAAAAAAAAD///z/9//w/+v/6//t//X//P/7//H/4f/J/6z/kf9z/1T/NP8P
/9/+vP6s/qP+pf6t/rP+v/7i/g//OP9a/3n/lf+q/7z/yv/V/97/5v/u//T/+v8BAAUA
BAAFAAgACgAKAAwACgALAAwADAAMAA4ADgAOAA4ADgAOAA4ADwAPAA8ADwAPAA8ADwAP
AA8AEAAQABAAEAAQABAAEAAQABAAEQARABEAEAAQABEAEQARABIAEgASABIAEgASABIA
EgASABMAEQARABEAEQATABQAFAAUABMAEwATABMAFQAVABYAFgAUABUAFQAVABYAFgAX
ABcAFwAXABgAGQAZABkAGwAcABwAHAAcAB4AHAAcAB4AHwAdAB4AHwAfACAAIgAjACMA
IwAkACQAJQAmACYAJgAnACcAJwAoACgAJgAmACYAJQAkACMAIwAiACEAIAAfAB4AHwAe
AB0AHAAbABoAFwAWABcAFQATABEAEQAOAA0ACwALAAkACAAHAAcABgAFAAQABQAEAAMA
AgABAAEAAQAAAAAAAAD+//7//v/+//7//v/+//7//v/+//7//v/9//3////////////9
//3//P/8//3//f/9//3//v/+//7//v/+//7//v/+//3//f/9//3//f/9//3//v/+//7/
/v/+/wAAAAAAAAAA/v/+//7//v/+/////////wEAAQABAAIAAQABAAAA//8BAAAAAAAA
AAEAAQAAAAAA/v/+//7//v/+//7//v/+//7//v/+//7////////////9//3//f/9//3/
/v/+//7//v/+//7//f/9//3//f/9//3//f/9//3//f/9//3//f////7//v///////v/+
//7//v/+//7//v/+//7//v/+//z//P/8//z//P/8//z//P/9//3//f/9//3//f/9//3/
/f/9//3//f/9//3//f/9//3//f/9//3/+//7//v/+//9//3//P/8//z//P/8//z//P/8
//z//P/8//z//P/8//z//P/8//z//P/8//z//P/8//z//P/8//z//P/8//z//P/8//z/
/P/8//z//P/8//z//P/8//z//P/8//z//P/8//z//P/8//z//P/8//z//P/8//z//P/8
//z//v/+//7//v/8//z//P/8//z//P/8//z//P/8//z//P/8//z//P/8//z//P/8//z/
/P/8//z//P/6//r/+v/6//r/+v/6//r//P/8//z//P/8//3//f/9//7/AAAAAAEAAQAB
AAIABAAFAAYABgAHAAgACAAIAAgABwAFAAQABAABAP3/+//5//b/8//y//L/8v/y//L/
8v/y//L/9P/1//b/9//4//j/+P/4//j/+P/4//j/+P/4//b/9v/3//f/+P/4//j/+P/5
//n/+f/6//r/+v/6//r/+//7//v//P/8//z//P/8//r/+f/4//X/7v/n/+P/4//r//T/
+f/z/+X/zf+w/5X/d/9W/zb/D//h/rj+ov6V/pX+l/6b/qP+tv7d/g7/PP9d/3v/lv+q
/7r/y//W/97/5v/u//T/+f/9/wIAAwAEAAYABgAIAAgACQAKAAoACgAMAAwADAAMAAwA
DAAMAA0ADQANAA0ADQANAA0ADQANAA4ADgAOAA4ADgAOAA4ADgAOAA8ADwAPAA4ADgAP
AA8ADwAQABAAEAAQABAAEAAQABAAEAARABEAEQARABEAEQASABIAEgATABMAEwATABMA
EwAUABQAFAAVABUAFQAWABYAFwAXABcAFwAYABkAGQAZABsAHAAcABwAHAAeAB4AHgAg
ACEAIQAiACMAIwAkACYAJwAnACkAKgAqACsALAAsACwALQAtAC0ALgAuAC4ALgAuAC0A
LAArACsAKgApACgAJwAmACUAJAAjACIAIQAgAB0AHAAbABkAFwAVABUAEgARAA8ADQAL
AAoACQAHAAYABQAEAAMAAgABAAAA/////////v/+//7//P/8//z//P/8//z//P/8//z/
/P/6//r/+f/5//n/+f/5//n/+//7//r/+v/5//n/+f/5//r/+v/6//r/+v/6//r/+v/7
//v/+//7//v/+//7//z//P/8//z//P/8//z//P/8//z//P/8//z//P/9//3//f/9//3/
/f/+//7////////////+//7//v///////v/+//7//v/+//7//v/+//7//v/+//7//v/+
//3//f/9//3//f/9//3//f/9//7//v/+//z//P/8//v//f/9//3//f/9//3//f/9//3/
/f/9//3//f/8//z//f/7//r/+v/6//z//P/8//z//P/8//z//P/8//z//P/8//r/+v/6
//r/+//7//v/+//7//v/+//7//v/+//7//v/+//7//v/+//5//n/+f/5//v/+//7//v/
+f/5//j/+P/4//j/+P/4//j/+P/4//j/+P/4//j/+P/6//r/+P/4//j/+P/4//j/+P/4
//j/+P/4//j/+P/4//j/+P/4//j/+P/4//j/+P/4//j/+P/4//j/+P/4//j/+P/4//b/
9v/2//b/+P/4//j/+P/4//j/+P/4//j/+P/4//j/9v/2//b/9v/2//b/9v/2//b/9v/2
//b/9v/2//b/9v/2//b/9v/2//b/9v/2//b/9v/2//b/9v/2//b/9v/2//b/9v/2//b/
9P/0//T/9P/2//b/9v/2//b/9v/2//b/9v/3//f/9//4//r/+v/7//v/+//8//7//f/+
//7///8CAAIAAgACAP///f/8//z/+//3//X/8//u/+v/6v/q/+r/6v/q/+r/6v/q/+z/
7f/u/+//8P/w//L/8v/y//L/8P/w//D/8P/w//D/8f/x//D/8P/w//D/8f/x//H/8v/y
//L/8v/y//X/9f/1//b/9P/0//T/9P/y//H/8P/r/+T/3f/b/9v/4//s//H/7f/f/8f/
rP+P/3H/Tv8w/wn/2/6y/pj+jf6L/o/+k/6X/qj+z/4A/y7/T/9t/4j/nv+u/7//zP/W
/97/5P/q/+//9f/4//v//P/+//7/AAAAAAEAAgACAAIABAAEAAQABAAEAAQABAAFAAUA
BQAFAAUABQAFAAUAAwAEAAQABAAGAAYABgAGAAYABgAHAAcABQAEAAQABQAFAAUABgAG
AAgACAAIAAgACAAIAAgACQAJAAkACQAJAAkACgAKAAoACwALAAsACwALAAsADAAMAAwA
DQANAA0ADgAOAA8ADwAPAA8AEAARAA8ADwARABIAEgASABIAFAAUABQAFgAXABcAGAAZ
ABkAGgAcAB0AHQAdAB4AHgAfACAAIAAgACEAIQAhACIAIgAiACIAIgAhACAAHwAfAB4A
HwAeAA==
         </WaveFormData>
      </LeadData>
      <LeadData>
         <LeadByteCountTotal>10000</LeadByteCountTotal>
         <LeadTimeOffset>0</LeadTimeOffset>
         <LeadSampleCountTotal>5000</LeadSampleCountTotal>
         <LeadAmplitudeUnitsPerBit>4.88</LeadAmplitudeUnitsPerBit>
         <LeadAmplitudeUnits>¦ÌV</LeadAmplitudeUnits>
         <LeadHighLimit>2147483647</LeadHighLimit>
         <LeadLowLimit>268435456</LeadLowLimit>
         <LeadID>V2</LeadID>
         <LeadOffsetFirstSample>0</LeadOffsetFirstSample>
         <FirstSampleBaseline>0</FirstSampleBaseline>
         <LeadSampleSize>2</LeadSampleSize>
         <LeadOff>FALSE</LeadOff>
         <BaselineSway>FALSE</BaselineSway>
         <ExcessiveACNoise>FALSE</ExcessiveACNoise>
         <MuscleNoise>FALSE</MuscleNoise>
         <LeadDataCRC32>1745276559</LeadDataCRC32>
         <WaveFormData>
GAAYABgAGAAYABgAGAAYABkAGgAbABwAHgAeAB4AHgAfACAAIQAiACQAJAAkACQAJQAm
ACcAKAApACoAKwAsAC8AMAAxADIANQA2ADcAOAA7ADwAPQA+AEAAQgBEAEYASABKAEwA
TgBQAFIAVABWAFoAXABeAGAAYwBkAGUAZgBnAGgAaQBqAGwAbABsAGwAbABsAGwAbABr
AGoAaQBoAGYAZABiAGAAXgBcAFoAWABVAFIATwBMAEcARABBAD4AOwA4ADUAMgAvACwA
KQAmACMAIAAdABoAFgAUABIAEAANAAwACwAKAAkACAAHAAYABQAEAAMAAgAAAAAAAAAA
AP7//v/+//7//P/8//z//P/6//r/+v/6//r/+v/6//r/+v/6//r/+v/6//r/+v/6//r/
+v/6//r/+v/6//r/+v/7//z//f/+//7//v/+//7//v/+//7//v8AAAAAAAAAAAIAAgAC
AAIAAgACAAIAAgACAAIAAgACAAIAAgACAAIAAgACAAIAAgAAAAAAAAAAAAAAAAAAAAAA
/v/+//7//v/8//z//P/8//z//P/8//z/+v/6//r/+v/4//j/+P/4//b/9v/2//b/9v/2
//b/9v/0//T/9P/0//T/9P/0//T/8v/y//L/8v/y//L/8v/y//L/8v/y//L/8v/y//L/
8v/w//D/8P/w//D/8P/w//D/8P/w//D/8P/w//D/8P/w/+7/7v/u/+7/8P/w//D/8P/w
//D/8P/w//D/8P/w//D/7v/u/+7/7v/u/+7/7v/u/+7/7v/u/+7/7v/u/+7/7v/u/+7/
7v/u/+7/7v/u/+7/7v/u/+7/7v/u/+7/7v/u/+z/7P/s/+z/7v/u/+7/7v/u/+7/7v/u
/+z/7P/s/+z/7v/u/+7/7v/u/+7/7v/u/+z/7P/s/+z/7P/s/+z/7P/u/+7/7v/u/+7/
7v/u/+7/7P/s/+z/7P/s/+z/7P/s/+z/7P/s/+z/7v/u/+7/7v/s/+z/7P/t/+//8P/w
//H/8f/y//L/8v/0//X/9v/2//b/+P/5//r/+f/6//r/+f/4//f/9f/0//P/8v/v/+3/
7P/r/+v/6v/q/+n/6f/p/+n/6f/p/+n/6f/p/+n/6f/p/+n/6f/p/+n/6f/n/+b/5v/n
/+f/5//n/+X/5f/l/+X/5f/l/+X/5//p/+r/6//p/+n/6f/q/+r/6v/o/+j/5//g/9n/
1P/U/97/9P8QACEAJQAbAPz/0P+s/4r/aP9D/x//Bf/9/vT+4f7F/q7+m/6T/qH+z/4L
/zX/Tv9m/4D/mv+v/77/yv/X/9//5P/t//T/+f/8//3//P/9//7///8CAAQABQAGAAQA
BQAGAAYABgAIAAkACQAJAAkACQAKAAoACwAMAAwADQANAA0ADQANAA4ADgAPABEAEQAR
ABEAEgASABMAEwAUABQAFAAVABMAFAAUABYAFwAXABcAFwAZABoAGgAcAB0AHQAdAB8A
HgAfAB8AIQAhACIAIwAkACUAJgAnACkALAAuAC8AMAAxADIANQA3ADcAOAA7ADwAPwBB
AEMARQBHAEkASgBMAFEAUwBVAFgAWABaAF0AXwBjAGUAZwBoAGcAagBsAGwAbwBwAHEA
cQBvAG8AbwBvAG8AbgBtAGwAawBpAGcAZgBkAGIAYABdAFgAVABSAE8ATABJAEUAQgA/
ADoANgAzADAALAApACUAIwAgAB0AGgAXABQAEgARAA8ADQALAAgABgAFAAMAAwABAAEA
/////wEA///+//3/+//7//r/+v/5//n/+f/4//j/+P/3//f/9//3//f/9//3//f/9//2
//b/9v/2//b/9v/2//b/9v/2//b/9v/2//n/+f/5//n/+v/6//r/+v/5//r/+v/6//z/
/f/9//7//v////////8AAAAAAAABAAEAAgACAAIAAgACAAIAAgAAAAEAAQABAAEAAAAA
AAAAAAAAAAAAAAD//////////wEA/////////f/9//3//P/8//z/+//6//r/+v/6//r/
+P/4//j/9//3//f/9//3//b/9v/2//b/9v/1//X/9f/2//b/9v/2//T/9P/z//P/9f/1
//T/9P/y//L/8v/y//L/8v/x//H/8f/x//H/8f/x//D/8P/w//D/8P/w//D/8P/w//D/
8P/y//H/8f/x//H/8f/x//H/7//v/+//7//x//H/8f/x//H/8P/w//H/8f/w/+7/7v/u
/+7/8P/w//D/8P/u/+7/7v/u//D/8P/w//D/8P/w//D/8P/w//D/8P/w//D/8P/w//D/
8P/w//D/8P/w//D/8P/w/+7/7v/u/+7/7v/u/+7/7v/u/+7/7v/u/+7/7v/u/+7/7v/u
/+7/7v/u/+7/7v/u/+7/7v/u/+7/7v/u/+7/7v/u/+7/7v/u/+7/7v/u/+7/7v/u/+7/
7v/u/+7/7v/u/+7/7v/u/+7/8P/w//H/8f/w//D/8f/x//L/8v/y//T/9f/2//b/9v/6
//v//P/9//7//v/9//z/+//5//j/9//0//H/7//s/+3/7f/s/+z/6f/p/+n/6f/r/+v/
6//r/+n/6f/p/+n/6f/p/+n/6f/r/+n/6P/o/+f/5//n/+f/5f/l/+X/5f/l/+X/5f/l
/+f/6P/p/+n/6//r/+z/7P/s/+r/6P/n/+b/3//Y/9T/2P/o/wQAHQAnACUAEgDm/7r/
lv9y/0f/H/8B//P+7v7h/s3+tP6d/o/+j/6r/uf+H/8+/1T/bv+I/6H/uP/G/9H/2//i
/+n/8P/3//r//f/+////AAABAAAAAgADAAQABgAHAAgACAAIAAoACwALAAsACwALAAwA
DAANAA4ADgAPAA8ADwAPAA8AEAAQABEAEQARABEAEQASABIAEwATABQAFAAUABUAFQAW
ABYAGAAZABkAGQAZABkAGgAaABwAHwAfAB8AIQAgACEAIQAjACMAJAAlACYAJwAoACkA
KwAsAC4ALwAwADEAMgA1ADcAOQA6AD0APgA/AEEAQwBFAEkASwBMAE4AUQBTAFUAWABa
AFwAXwBhAGMAZQBnAGgAaQBsAG4AbgBvAHAAcQBxAHEAcQBxAHEAcQBwAG8AbgBtAGsA
aQBoAGYAZABiAF8AXABYAFYAUwBQAE0ASQBGAEEAPAA4ADUANAAwAC0AKQAlACIAHwAc
ABkAFgAUABMAEQAPAA0ACgAIAAcABQAFAAMAAwABAAEAAQD///7//f/9//3//P/8//v/
+//7//r/+v/6//n/+f/3//f/9//3//f/9//3//b/9v/2//b/9v/4//j/+P/4//j/+P/4
//j/+f/5//n/+f/6//r/+v/6//v//P/8//z//P/9//3//v/+/////////wAAAAAAAAEA
AQACAAIAAgACAAIAAgACAAIAAwADAAMAAwACAAIAAgACAAIAAgACAAEAAQABAAEAAQD/
///////////////+//7//v/9//z//P/8//z//P/6//r/+v/5//n/+f/5//n/+P/4//j/
+P/4//f/9//3//b/9v/2//b/9v/2//X/9f/1//X/9P/0//L/8v/y//L/8v/y//H/8f/z
//P/8//z//P/8v/y//L/8v/y//L/8v/y//L/8v/y//L/8f/x//H/8f/x//H/8f/x//H/
8f/x/+//7//v/+//7//u/+7/7//x//D/8P/w//D/8P/w//D/8P/w//D/8P/w//D/8P/w
//D/8P/w//D/8P/w//D/8P/w//D/8P/w//D/8P/u/+7/7v/u//D/8P/w//D/8P/w//D/
8P/u/+7/7v/u//D/8P/w//D/8P/w//D/8P/w//D/8P/w/+7/7v/u/+7/7v/u/+7/7v/w
//D/8P/w/+7/7v/u/+7/7v/u/+7/7v/w//D/8P/w//D/8P/w//D/8P/w//D/8P/w//D/
8f/x//L/8v/z//P/9P/0//T/9v/3//j/+P/4//z//f/+/////v/+//3//P/7//n/+P/3
//b/8//x/+7/7f/t/+z/7P/r/+v/6//r/+v/6//r/+v/6//r/+v/6//r/+v/6//r/+v/
6f/o/+j/6f/p/+n/6f/n/+f/5//n/+f/5//n/+f/6f/q/+v/6//r/+v/7P/s/+z/7P/q
/+v/5v/d/9b/1v/c/+7/CgAhACkAJQAOAOL/tv+U/27/Q/8b//v+6f7i/tP+uf6g/o3+
g/6J/q/+7f4j/0L/XP92/5D/p/+4/8j/0//d/+T/6//y//n//v///wAAAQACAAMABAAG
AAcACAAIAAkACgAKAAgACgALAAsADQANAA0ADgAOAA8AEAAQAA8ADwAPAA8AEQASABIA
EwATABMAEwATABQAFAAVABUAFgAWABYAFwAXABgAGAAaABsAGwAbABsAGwAcABwAHgAf
AB8AHwAhACAAIQAhACMAJQAmACcAKAAnACgAKQArAC4AMAAxADIAMQAyADUANwA5ADoA
PQA+AD8AQQBDAEUARwBJAEoATABPAFEAUwBWAFgAWgBdAF8AYQBjAGUAZgBnAGoAbABs
AG0AbgBvAG8AbwBvAG8AbwBvAG4AbQBsAGkAZwBlAGQAYgBgAF4AWwBaAFYAVABRAE4A
SwBHAEQAQQA8ADgANQAyAC4AKwAnACcAJAAhAB4AGwAYABYAFQATABEADwAMAAgABwAF
AAUABQAFAAMAAwADAAEAAAD////////+//7//f/9//3//P/8//z/+//7//v/+//7//v/
+//7//v/+v/6//r/+v/6//r/+v/6//r//P/8//z//P/9//3//f/9//7//v/+//7//f/+
//7//v8AAAEAAQACAAIAAwADAAMABAAEAAQABQADAAQABAAEAAQABAAEAAQABAAFAAUA
BQAFAAQABAAEAAIAAgACAAIAAQABAAEAAQABAP////////////////7//v/+//3//P/8
//z//P/8//r/+v/6//n/+f/5//n/+f/4//j/+P/4//j/9//3//f/9v/2//b/9v/2//b/
9f/1//X/9f/0//T/9P/0//T/9P/2//b/9f/1//X/9f/1//X/9f/0//T/9P/0//T/9P/0
//L/8v/y//L/8v/x//H/8f/z//P/8//z//P/8//z//P/8f/x//H/8f/z//L/8v/z//H/
8v/y//L/8v/y//D/8P/w//D/8v/y//L/8v/w//D/8P/w//D/8P/w//D/8P/w//D/8P/w
//D/8P/w//D/8P/w//D/8P/w//D/8P/w//D/8P/w//D/8P/w//D/8P/w//D/8P/u/+7/
7v/u/+7/7v/u/+7/7v/u/+7/7v/u/+7/7v/u//D/8P/w//D/7v/u/+7/7v/w//D/8P/w
/+//7//w//D/8f/x//L/8v/y//T/9f/2//b/9v/4//n/+v/7//z//P/5//j/9//1//T/
8//y/+//7//s/+v/6//q/+r/6f/p/+n/6f/p/+n/6f/p/+n/6f/r/+v/6//r/+n/6f/p
/+f/6P/o/+n/6f/n/+f/5f/l/+X/5f/l/+X/5//n/+n/6v/r/+v/6//r/+z/7P/s/+r/
6v/p/+b/3//W/9L/2v/q/wQAGwAjACEADgDm/7r/mv96/1X/Mf8T///+9v7n/s3+sP6b
/pH+mf6//vn+J/9G/17/ev+U/6n/uv/I/9P/3f/k/+v/8v/5//z/+//8//3//v///wAA
AgADAAQABgAHAAgACAAIAAoACwALAAkACQAJAAoACgALAAwADAANAA0ADQANAA0ADgAO
AA8ADwAPAA8ADwAQABAAEQARABIAEgASABMAEwAUABQAFgAXABcAFwAXABcAGAAYABoA
GwAbABsAHQAcAB0AHQAfACEAIgAjACQAJQAmACcAKQAoACoAKwAsAC8AMAAzADUANQA2
ADkAOgA9AD8AQQBDAEUARwBIAEoATQBPAFEAVABWAFgAWwBdAF0AXwBhAGIAZQBoAGoA
agBrAGwAbQBtAG0AbQBtAG0AbQBsAGsAagBpAGcAZQBkAGIAYABeAFsAWgBWAFQAUQBM
AEkARQBCAEEAPAA4ADUAMgAuACsAJwAlACIAHwAcABkAFgAUABMAEQAPAA0ACgAKAAkA
BwAHAAMAAwABAAEAAQD///7//f/9//3//P/8//v/+//7//r/+v/6//n/+f/5//n/+f/5
//n/+f/5//j/+P/4//j/+P/6//r/+v/6//r/+v/6//r/+//7//v/+//8//z//P/8//3/
/v/+//7//v//////AAAAAAEAAQABAAIAAgACAAMAAwAEAAQABAAEAAQABAAEAAQABQAF
AAUAAwACAAIAAgACAAIAAgACAAEAAQABAAEAAQD////////////////+//7//v/9//z/
/P/8//z//P/6//r/+v/5//n/+f/5//n/+P/4//j/+P/4//f/9//3//b/9v/2//b/9v/2
//X/9f/1//X/9P/0//T/9P/0//T/9P/0//P/8//z//P/8//z//X/9P/0//T/8v/y//L/
8v/y//L/8v/y//L/8f/x//H/8f/x//H/8f/x//H/8f/x//H/8f/x//H/8f/w//D/8f/x
//L/8P/w//D/8P/w//D/8P/w//D/8P/w//D/8P/w//D/8P/w//D/8P/w//D/8P/w//D/
8P/w//D/8P/w//D/8P/w//D/8P/w//D/7v/u/+7/7v/u/+7/7v/u//D/8P/w//D/7v/u
/+7/7v/u/+7/7v/u/+7/7v/u/+7/7v/u/+7/7v/u/+7/7v/u/+7/7v/u/+7/7v/u/+7/
7v/u/+7/7v/u/+7/7v/u/+7/8P/w//D/8P/v/+//8P/w//P/8//0//T/8v/0//X/9v/4
//j/+v/7//z//f/+//7//f/8//v/+f/4//f/9v/z//H/7v/t/+3/7P/s/+v/6//r/+v/
6//r/+v/6//r/+v/6//r/+v/6//p/+n/6f/n/+b/5v/n/+f/6f/p/+f/5//l/+X/5f/l
/+X/5f/n/+j/6//r/+v/6//s/+z/7P/q/+r/6f/k/9v/1P/U/97/8P8MACEAKwAlAAoA
3P+y/5D/av9B/xn///7z/u7+4f7J/rD+nf6R/pX+u/75/iv/Rv9e/3b/kP+p/77/yv/V
/93/5P/r//L/9//8//3//v///wAAAQAAAAIAAwAEAAQABQAGAAYACAAKAAsACwALAAsA
CwAMAA4ADwAQABAADwAPAA8ADwAPABAAEAARABMAEwATABMAFAAUABUAFQAWABYAFgAX
ABcAGAAYABoAGwAbABsAGwAZABoAGgAcAB0AHQAdAB8AIAAhACEAIwAlACYAJwAoACkA
KgArAC0ALgAwADEAMgAzADQANwA5ADkAOgA9AD4AQQBDAEUARwBLAE0ATgBQAFMAVQBX
AFoAXABeAGEAYwBjAGUAZwBoAGsAbgBwAHAAcQByAHMAcwBzAHMAcwBzAHMAcgBxAHAA
bwBtAGsAagBmAGQAYgBfAFwAWABWAFMAUABNAEkARgBDAD4AOgA3ADQAMAAtACkAJQAi
AB8AHAAZABYAFAATABEADwANAAoACAAHAAUABQAFAAUAAwADAAEA///+//3//f/9//z/
/P/7//v/+//6//r/+v/5//n/+f/5//n/+f/5//n/+f/4//j/+P/4//j/+P/4//j/+P/6
//r/+v/6//n/+f/5//n/+v/6//r/+v/7//z//P/8//z//f/9//7//v////////8AAAAA
AAABAAEAAgACAAIAAgACAAIAAgACAAMAAwADAAMAAgACAAIAAgACAAIAAgABAAEAAQAB
AAEA/////////////////v/+//7//f/8//z//P/8//z/+v/6//r/+f/5//n/+f/5//j/
+P/4//j/9v/1//X/9f/0//T/9P/0//b/9v/1//X/9f/1//T/9P/0//T/9P/0//T/9P/z
//P/8//z//P/8//z//L/8v/y//L/8v/y//L/8v/y//L/8v/y//H/8f/x//H/8f/x//H/
8f/x//H/8f/x//H/8f/x//H/8P/w//H/8f/w//D/8P/w//D/8P/w//D/8P/u/+7/7v/u
//D/8P/w//D/8P/w//D/8P/w//D/8P/w//D/8P/w//D/8P/w//D/8P/w//D/8P/w//D/
8P/w//D/7v/u/+7/7v/u/+7/7v/u/+7/7v/u/+7/7v/u/+7/7v/u/+7/7v/u/+7/7v/u
/+7/7v/u/+7/7v/u/+7/7v/u/+7/7v/u/+7/7v/u/+7/7v/s/+z/7P/s/+7/7v/u/+7/
7v/u/+//7//w//D/8f/x//L/8v/y//T/9f/2//b/9v/4//n/+v/7//z//P/7//r/+f/3
//b/9f/0//H/7//s/+n/6f/o/+j/6f/p/+n/6f/p/+n/6f/p/+n/6f/p/+n/5//n/+f/
5//p/+f/5v/m/+X/5f/l/+X/5f/l/+X/5f/l/+X/5f/l/+f/6P/p/+n/6f/p/+r/6v/q
/+j/6P/n/+T/2//S/9L/2v/q/wYAHwApACMACgDe/7T/jv9q/0H/F//5/u3+6v7d/sf+
rP6Z/ov+jf6v/u3+I/9C/1j/cv+M/6f/uv/G/9H/2//k/+n/8P/3//z//f/+////AAAB
AAIABAAFAAYABgAHAAgACAAIAAoACwALAA0ADQANAA4ADgAPABAAEAARABEAEQARABEA
EgASABMAEwATABMAEwAUABQAFQAVABYAFgAWABcAFwAYABgAGgAbABsAGwAbAB0AHgAe
ACAAHwAfAB8AIQAiACMAIwAlACcAKAApACoAKQAqACsALQAuADAAMQAyADUANgA5ADsA
OwA8AD8AQABBAEMARQBHAEsATQBOAFAAUwBVAFcAWgBcAF4AYQBjAGUAZwBpAGoAawBu
AHAAcABzAHQAdQB1AHMAcwBzAHMAcwByAHEAcABvAG0AawBqAGgAZgBkAGEAXgBaAFgA
VQBSAE8ASwBIAEUAQAA8ADkANgAyAC8AKwAnACQAIQAeAB0AGgAYABcAEwARAA8ADAAM
AAsACQAJAAUABQADAAMAAwABAAAA/////////v/+//3//f/9//z//P/8//v/+//7//v/
+//7//n/+f/5//j/+v/6//r/+v/6//r/+v/6//r/+v/6//r/+//7//v/+//+//7//v/+
//3//v/+//7/AAABAAEAAgAAAAEAAQABAAQABAAEAAUAAwAEAAQABAAEAAQABAAEAAQA
BQAFAAUABQAEAAQABAAEAAQABAAEAAMAAwADAAMAAQD////////////////+/wAAAAD/
//7//v/+//7//v/8//z//P/7//n/+f/5//n/+v/6//r/+v/4//f/9//3//b/9v/2//b/
9v/2//X/9f/3//f/9v/2//b/9v/2//b/9v/2//X/9f/1//X/9f/1//P/8v/y//L/8v/y
//L/8v/y//L/8v/y//T/8//z//P/8f/x//H/8f/z//P/8//z//H/8f/x//H/8//y//L/
8//x//L/8v/y//L/8v/y//L/8v/y//D/8P/w//D/8v/y//L/8v/y//L/8v/y//D/8P/w
//D/8P/w//D/8P/w//D/8P/w//D/8P/w//D/8P/w//D/8P/w//D/8P/w/+7/7v/u/+7/
8P/w//D/8P/w//D/8P/w//D/8P/w//D/8P/w//D/8P/w//D/8P/w//D/8P/w//D/8P/w
//D/8P/w//D/8P/w//D/8f/x//L/8v/z//P/9P/0//T/9v/3//j/+P/4//r/+//8//3/
/v/8//v/+v/5//f/9v/1//T/8f/v/+z/6//t/+z/7P/r/+v/6//r/+v/6//r/+v/6//r
/+v/6//r/+v/6//r/+v/6f/o/+j/6f/p/+n/6f/n/+f/5//n/+f/5//n/+f/6f/q/+v/
6//r/+v/7P/s/+z/7P/q/+n/4v/b/9b/2P/i//j/EgAhACUAGwD4/8r/pv+G/2L/O/8b
///+8f7i/sv+r/6a/ov+if6p/uH+F/89/1j/cP+K/6L/s//C/87/1//h/+b/7f/2//v/
+v/7//3///8BAAMAAgAEAAUABgAEAAUABgAGAAYACAAJAAkACQAJAAkACgAMAA0ADgAO
AA0ADQANAA0ADQAOAA4ADwAPAA8ADwAPABAAEAARABEAEgASABIAEwARABIAEgAUABcA
FwAXABcAFwAYABgAGgAbABsAGwAdABwAHQAdAB8AHwAgACEAIgAlACYAJwApACgAKgAr
ACwALQAuADEAMwA1ADYAOQA6ADwAPQA+AD8AQwBFAEYASABJAEsATQBQAFIAVABXAFkA
WwBdAF8AYABfAGIAZABkAGUAZgBnAGcAZwBnAGcAZwBlAGQAYwBiAGMAYQBfAF4AWgBY
AFYAUwBQAEwASgBHAEYAQwA/ADwAOwA2ADIALwAsACgAJQAhAB8AHAAZABYAFQASABAA
DwANAAsACQAGAAQAAwABAAEA//////3//f////3//P/7//v/+//6//r/+f/5//n/+P/4
//j/9//3//X/9f/1//X/9//3//f/9v/2//b/9v/2//b/9v/2//b/9v/2//b/9v/3//f/
9//3//r/+v/6//r/+f/6//r/+v/6//v/+//8//z//f/9//3//v/+//7////9//7//v/+
/wAAAAAAAAAA/v////////////7//v/+//z//P/8//z/+//7//v/+//7//n/+f/5//n/
+f/5//j/+P/4//f/9v/2//b/9v/2//T/9P/0//P/8//z//P/8//y//L/8v/y//L/8f/x
//H/8P/w//D/8P/w//D/7//v/+//7//u/+7/7v/u/+7/7v/u/+7/7f/t/+//7//v/+//
7f/s/+z/7P/s/+z/7P/s/+z/7P/s/+z/7P/r/+v/6//r/+v/6//r/+v/6//r/+v/6//r
/+v/6//r/+r/6v/r/+v/6v/q/+r/6v/q/+r/6v/q/+r/6v/q/+r/6v/q/+r/6v/q/+r/
6v/q/+r/6v/q/+r/6v/q/+r/6v/q/+r/6v/q/+r/6v/q/+r/6v/q/+r/6v/q/+r/6v/q
/+r/6v/q/+r/6v/o/+j/6P/o/+r/6v/q/+r/6v/q/+r/6v/o/+j/6P/o/+j/6P/o/+j/
6v/q/+r/6v/o/+j/6P/o/+j/6P/o/+j/6P/o/+j/6P/q/+v/6//s/+z/7f/t/+7/7P/s
/+7/7//w//D/8P/y//P/9P/1//b/9v/1//T/8//x//D/7//u/+v/6f/m/+X/5f/k/+T/
4//j/+P/4//j/+P/4//j/+P/4//j/+P/4//j/+P/4//j/+H/4P/g/+H/4f/h/+H/3//f
/9//3//f/9//3//f/+H/4v/j/+P/4//j/+T/5P/k/+L/4v/h/9z/1f/O/87/1P/k/wAA
FQAfABsAAADW/67/jP9m/z//Gf/9/vH+6v7b/sP+qv6X/on+j/6x/u3+If8+/1T/cP+K
/5//sv/A/8v/1f/c/+P/6v/x//T/9f/2//f/+P/5//r//P/9//7//v///wAAAAAAAAIA
AwADAAMAAwADAAQABAAFAAYABgAHAAcABwAHAAcACAAIAAkACQAJAAkACQAKAAoACwAL
AAwADAAMAA0ADQAOAA4AEAAPAA8ADwAPABEAEgASABQAFQAVABUAFwAYABkAGQAbABsA
HAAdAB4AHQAeAB8AIQAkACYAJwAoACcAKAArAC0ALwAwADMANAA3ADkAOwA9AD0APwBA
AEIARwBJAEsATgBQAFIAVQBXAFkAWwBdAF4AXwBiAGQAZABlAGYAZwBnAGcAZwBnAGcA
ZwBmAGUAZABjAGEAXwBeAFwAWgBYAFUAUgBOAEwASQBGAEMAPwA8ADsANgAyAC8AKgAm
ACMAHwAbABgAFQASAA8ADAAKAAkABQADAAEA/v/+//3/+//7//n/+f/3//f/9//1//T/
8//x//H/8P/w/+//7//v/+7/7v/u/+3/7f/t/+3/7f/t/+v/6//r/+r/7P/s/+z/7P/s
/+z/7P/s/+z/7P/s/+z/7f/t/+3/7f/u/+7/7v/u/+//8P/w//D/8P/x//H/8v/y//P/
8//z//L/8v/y//P/9f/2//b/9v/0//T/9P/0//T/9f/1//X/9//2//b/9v/2//b/9v/2
//P/8//z//P/9f/z//P/8//x//H/8f/w//D/8P/v/+7/7v/u/+7/7v/s/+z/7P/r/+v/
6//r/+v/6v/q/+r/6v/q/+n/6f/p/+j/6P/o/+j/5v/m/+X/5f/l/+X/5P/k/+T/5P/k
/+T/5v/m/+X/5f/j/+P/4//j/+P/4v/i/+L/4v/i/+L/4v/i/+L/4v/i/+T/4//j/+P/
4f/h/+H/4f/h/+H/4f/h/+H/4f/h/+H/4f/g/+D/4f/h/+D/4P/g/+D/4P/g/+D/4P/g
/+D/4P/g/+D/4P/g/+D/4P/e/97/3v/e/97/3v/e/97/3v/e/97/3v/e/97/3v/e/9z/
3P/c/9z/3v/e/97/3v/c/9z/3P/c/9z/3P/c/9z/3P/c/9z/3P/c/9z/3P/c/9z/3P/c
/9z/2v/a/9r/2v/a/9r/2v/a/9z/3P/c/9z/2v/a/9r/2v/a/9r/2v/a/9r/2v/a/9r/
2v/a/9r/2v/a/9r/2v/a/9r/2v/a/9r/2v/b/9v/3P/c/93/3f/e/97/3v/g/+H/4v/i
/+L/5P/l/+b/5//o/+j/5//m/+X/4f/g/9//3v/b/9n/1v/V/9X/1P/U/9P/0//T/9P/
0//T/9P/0//T/9P/0//T/9P/0f/R/9H/0f/P/87/zv/P/8//z//P/83/zf/N/83/zf/N
/83/zf/P/9L/0//T/9P/0f/S/9L/0v/Q/9D/z//K/8P/vP+6/8D/0v/u/wUADQALAPT/
xv+a/3b/UP8n///+4f7V/tD+w/6t/pT+f/5x/nH+kf7P/gX/Jv88/1b/cP+H/5z/rP+3
/7//yP/P/9T/2//g/+P/4v/j/+T/5f/k/+b/5//o/+r/6//s/+z/7P/u/+//7//v/+//
7//w//D/8f/y//L/8//z//P/8//x//L/8v/z//X/9f/1//X/9P/0//X/9f/2//b/9v/3
//f/+P/4//r/+//7//v/+//7//z//P/+/////////wEAAAABAAEAAwAFAAYABwAIAAcA
CAAJAAsADAAOAA8AEAARABIAFQAXABkAGgAdAB4AHwAhACMAJQAnACkAKgAsAC8AMQAz
ADYAOAA6AD0APwBBAEMARQBGAEcASgBMAEwATQBOAE8ATwBPAE8ATwBPAE8ATgBNAEwA
SwBJAA==
         </WaveFormData>
      </LeadData>
      <LeadData>
         <LeadByteCountTotal>10000</LeadByteCountTotal>
         <LeadTimeOffset>0</LeadTimeOffset>
         <LeadSampleCountTotal>5000</LeadSampleCountTotal>
         <LeadAmplitudeUnitsPerBit>4.88</LeadAmplitudeUnitsPerBit>
         <LeadAmplitudeUnits>¦ÌV</LeadAmplitudeUnits>
         <LeadHighLimit>2147483647</LeadHighLimit>
         <LeadLowLimit>268435456</LeadLowLimit>
         <LeadID>V3</LeadID>
         <LeadOffsetFirstSample>0</LeadOffsetFirstSample>
         <FirstSampleBaseline>0</FirstSampleBaseline>
         <LeadSampleSize>2</LeadSampleSize>
         <LeadOff>FALSE</LeadOff>
         <BaselineSway>FALSE</BaselineSway>
         <ExcessiveACNoise>FALSE</ExcessiveACNoise>
         <MuscleNoise>FALSE</MuscleNoise>
         <LeadDataCRC32>354201107</LeadDataCRC32>
         <WaveFormData>
/P/8//z//P/8//z//P/8//7//v/+//7/AAAAAAAAAAACAAIAAgACAAQABAAEAAQABgAG
AAYABgAIAAgACAAIAAkACgALAAwADgAOAA4ADgAPABAAEQASABUAFgAXABgAGQAaABsA
HAAdAB4AHwAgACEAIgAjACQAJQAmACcAKAAoACgAKAAoACgAKAAoACgAJgAmACYAJgAl
ACQAIwAiACEAIAAfAB4AGwAaABkAGAAVABQAEwASAA8ADgANAAwACgAKAAoACgAJAAgA
BwAGAAUABAADAAIAAQAAAP///v/8//z//P/8//v/+v/5//j/9v/2//b/9v/0//T/9P/0
//L/8v/y//L/8P/w//D/8P/u/+7/7v/u/+7/7v/u/+7/7v/u/+7/7v/w//D/8P/w//D/
8P/w//D/8P/w//D/8P/x//L/8//0//T/9P/0//T/9v/2//b/9v/4//j/+P/4//r/+v/6
//r//P/8//z//P/+//7//v/+/wAAAAAAAAAAAAAAAAAAAAAAAAAAAAAAAAAAAAAAAAAA
AAAAAAAAAAD+//7//v/+//z//P/8//z//P/8//z//P/6//r/+v/6//j/+P/4//j/+P/4
//j/+P/4//j/+P/4//b/9v/2//b/9v/2//b/9v/2//b/9v/2//T/9P/0//T/9P/0//T/
9P/0//T/9P/0//T/9P/0//T/9P/0//T/9P/0//T/9P/0//L/8v/y//L/8v/y//L/8v/0
//T/9P/0//T/9P/0//T/9P/0//T/9P/y//L/8v/y//T/9P/0//T/9P/0//T/9P/0//T/
9P/0//L/8v/y//L/8v/y//L/8v/0//T/9P/0//T/9P/0//T/9P/0//T/9P/0//T/9P/0
//L/8v/y//L/9P/0//T/9P/0//T/9P/0//L/8v/y//L/8v/y//L/8v/0//T/9P/0//T/
9P/0//T/9P/0//T/9P/0//T/9P/0//T/9P/0//T/9P/0//T/9P/0//X/9f/2//j/+f/5
//n/+f/6//r/+v/5//v//P/8//3//f/+////AAAAAAAAAQABAAAA///+//7//v/8//r/
9v/2//X/9P/z//L/8v/y//L/8v/x//H/8v/y//L/8v/x//H/8v/y//L/8P/v/+//7v/u
/+7/7v/t/+z/7P/s/+z/7P/s/+z/7P/u/+//8f/x//D/8P/x//H/8v/y//L/9P/1//n/
/P/+/wgAGAAxAEkAZAB6AIUAiwCZAKsAuADDANQA/AApAToBIAHgAJQAVwAdAN7/uv+5
/7T/o/+X/6H/tv/D/8z/1v/g/+b/6P/t//L/9f/4//f/9//3//f/9//4//j/+P/5//f/
9//4//j/+P/4//n/+f/5//n/+f/5//r/+v/6//v/+//7//v/+//7//v//P/8//z//f/9
//3//f/9//7/////////////////AAAAAAAAAgACAAIAAgAAAAEAAQACAAUABQAFAAYA
BgAHAAcACAAIAAkACwALAAsACwANAA4ADwAPAA8AEAAQABIAEgASABMAFQAWABcAGAAZ
ABoAGwAbABwAHQAeAB8AIQAiACMAJAAlACYAJwAoACkAKQApACsAKwArACsAKwArACsA
KwAqACoAKgApACYAJQAlACQAIwAiACEAIAAhACAAHwAdABoAGQAWABYAFQATABIAEQAS
ABEAEAAPAA4ADgANAA0ADAALAAoACQAGAAYABQAEAAMAAgABAAEAAAD///7//f/9//3/
/f/9//z/+//7//r/+v/6//n/+f/6//n/+f/5//n/+f/4//j/9v/2//X/9f/3//f/9//3
//X/9f/1//T/9v/2//b/9v/1//X/9f/1//f/9//3//j/+P/4//n/+v/4//n/+f/5//v/
+//7//3//f/9//7/AAD+//7//////wAAAAAAAAAAAQABAAIAAgACAAIAAgADAAMAAwAD
AAMAAwAEAAQAAgACAAIAAgACAAIAAQABAAEAAQABAAEAAAD+//7//f/9//3/+//7//v/
/P/6//r/+//7//v/+//6//j/+P/4//j/+v/5//j/+P/2//b/9f/1//f/9//3//f/9v/2
//b/9f/1//X/9f/1//X/9f/1//X/9f/1//T/9P/0//T/9P/0//T/8//z//P/8//z//P/
8//x//H/8f/x//L/8v/y//L/8P/w//D/8P/y//L/8f/x//H/8f/x//H/8//y//L/8v/y
//L/8v/y//L/8v/w//D/8P/w//D/8P/w//D/8P/w//D/8P/w//D/8P/w//D/8P/w//D/
8P/w//D/8P/w//D/8P/w//D/8P/w//D/8P/w//D/8P/w//D/8P/w//D/8P/w//D/8P/w
//D/8P/w//D/8P/w//D/8P/w//D/8P/w//D/8P/w//D/8P/w//D/8P/w//D/8P/w//D/
8P/u/+7/7v/u//D/8P/w//D/7//v//D/8P/z//P/8//z//T/9P/0//X/9//4//j/+f/5
//r/+//8//z//P/9//3//P/7//r/+P/4//b/9P/y//L/8f/w/+//7P/s/+z/7P/s/+v/
6//q/+z/7P/s/+v/6//s/+z/7P/q/+n/6f/o/+j/6P/o/+f/5P/k/+T/5P/k/+T/5P/k
/+b/5//p/+n/6v/q/+v/6//s/+z/7P/s/+//8f/y//b//P8IAB0ANQBOAGYAdwB9AIMA
kwCeAKUArgDKAP0AIgEiAfYArgBpAC8A7P+2/6f/rP+h/4//jf+g/7X/wv/K/9L/2v/e
/+P/6P/t//D/7//v/+//7//v//L/8v/y//P/8//z//T/9P/0//T/9f/1//X/9f/1//X/
9P/0//T/9f/1//X/9f/1//X/9f/2//b/9v/3//f/9//3//f/+P/5//v/+//7//v/+f/6
//r/+v/8//z//P/8//z//f/9//7/////////AAAAAAEAAQACAAIAAwAFAAUABQAFAAcA
CAAJAAkACQAKAAoADAAMAAwADQAPABAAEQASABMAFAAVABUAFgAXABgAGQAbABwAHQAe
AB8AIAAhACIAIwAjACMAJQAlACUAJQAlACUAJQAlACIAIgAiACEAIgAhACEAIAAdABwA
GwAaABkAGAAXABUAFAATABAAEAAPAA0ADAALAAgABwAGAAUABgAGAAUABQAGAAUABAAD
AAIAAgABAAAA///+//3//f/+//3//P/7//n/+f/5//n/+P/3//f/9v/2//b/9f/1//T/
8//z//P/8//z//L/8v/y//L/8f/x//H/8f/x//H/8f/x//H/8P/y//L/8v/y//H/8f/x
//H/8f/x//H/8v/y//L/8//0//T/9f/1//X/9f/1//X/9//3//f/+P/6//j/+P/5//n/
/P/8//z//P/9//3//v/+//7//v/+/////////////////wAAAAD+//7//v/+//7//v/9
//3//f/9//3//f/8//z//P/7//v/+//5//n/+f/6//j/+P/5//f/9//3//b/9v/2//b/
9v/2//X/9P/0//T/9P/z//P/8//z//P/8//y//L/8v/x//H/8f/x//H/8f/x//H/8f/x
//H/8P/w//D/8P/w//D/8P/v/+//7//v/+//7//v/+//7//v/+//7v/u/+7/7v/u/+7/
7v/u/+7/7v/t/+3/7f/t/+3/7f/v/+7/7v/u/+7/7v/u/+7/7v/u/+7/7v/u/+7/7v/u
/+7/7v/s/+z/7P/s/+z/7P/s/+z/7P/s/+z/7P/s/+z/7P/s/+z/7P/s/+z/7v/u/+7/
7v/s/+z/7P/s/+z/7P/s/+z/7P/s/+z/7P/s/+z/7P/s/+z/7P/s/+z/7P/s/+z/7P/s
/+z/7P/s/+z/7P/s/+z/6v/q/+r/6v/q/+r/6v/q/+z/7P/s/+z/7P/s/+z/7P/t/+3/
7v/u/+//7//v/+//8P/w//D/8f/z//T/9P/1//X/9v/3//j/+P/4//n/+f/4//f/9v/0
//T/8v/w/+7/7v/t/+z/6//q/+r/6v/q/+r/6f/p/+j/6P/o/+j/5//n/+j/6P/o/+b/
5f/l/+T/5v/m/+b/5f/i/+L/4v/i/+L/4v/i/+L/5P/l/+f/5//m/+b/5//n/+j/6P/q
/+z/7f/t/+7/8v/8/wgAHwA5AFIAagB3AH0AhQCTAJ4AoQCoAMQA7QAKAf4AxgB6ADkA
BQDI/5j/k/+a/5P/h/+J/57/sf++/8j/0v/a/97/4f/m/+v/7v/t/+3/7f/t/+3/8P/w
//D/8f/x//H/8v/y//L/8v/z//P/8//z//P/8//2//b/9v/3//X/9f/1//X/9//3//j/
+P/2//f/9//3//f/9//4//n/+f/5//n/+f/5//r/+v/6//z//P/8//z//P/9//3//v//
//////8AAAAAAQABAAIAAgADAAUABQAFAAUABwAIAAkACQAJAAoACgAMAAwADAAPABEA
EgATABIAEwAUABUAFQAWABcAGAAZABsAHAAdACAAIQAiACMAJAAlACUAJQAlACUAJQAl
ACcAJwAnACcAJgAmACYAJQAkACMAIwAiACEAIAAfAB4AGwAaABkAFwAYABcAFAAUABEA
DwAOAA0ADAALAAoACQAIAAgABwAHAAQAAwACAAEAAAAAAP///v/9//z/+//7//r/+f/4
//f/9//3//f/9//2//X/9f/0//T/9P/z//P/8v/x//H/8f/v/+//7v/u/+7/7v/t/+3/
7f/t/+3/7f/v/+//7//u/+7/7v/u/+7/7//v/+//7//x//H/8f/y//L/8v/z//T/8v/z
//P/8//z//P/8//1//X/9f/2//j/+P/4//n/+f/6//r/+v/6//v/+//8//z//P/8//z/
/f/9//3//f/9//3//v/+//z//P/8//z//P/8//v/+//7//v/+//7//r/+v/6//n/+f/5
//f/9//3//b/9P/0//X/9f/1//X/9P/0//T/9P/0//T/8//y//L/8v/y//H/8f/x//H/
8f/x//D/8P/w/+//7//v/+//7//v/+//7//v/+//7//u/+7/7v/u/+7/7v/w/+//7//v
/+//7//v/+//7f/t/+3/7f/u/+7/7v/u/+7/7v/u/+7/7v/u/+3/7f/t/+3/7f/t/+3/
7v/u/+7/7v/u/+7/7v/u/+7/7v/u/+7/7v/u/+7/7v/u/+7/7v/u/+7/7v/u/+7/7v/u
/+7/7v/u/+7/7v/u/+7/7v/u/+7/7v/u/+7/7v/u/+z/7P/s/+z/7P/s/+z/7P/u/+7/
7v/u/+7/7v/u/+7/7v/u/+7/7v/u/+7/7v/u/+7/7v/u/+7/7v/u/+7/7v/u/+7/7//v
//D/8P/x//H/8//z//T/9P/0//X/9//4//j/+f/5//r/+f/6//r/+v/7//v/+v/5//r/
+P/4//b/9P/y//L/8f/w/+//7v/u/+7/7v/u/+3/7f/s/+z/7P/u/+3/7f/u/+7/7v/s
/+v/7f/s/+z/7P/s/+v/6v/q/+j/6P/o/+j/6v/q/+z/7f/t/+3/7P/s/+//7//w//D/
8P/y//P/9f/2//j/AgAQACcAPwBYAHAAgwCJAJEApQC2AL8AygDqABUBLAEeAeQAmABX
AB8A5P+4/63/rv+h/5P/lf+q/73/yP/Q/9r/4P/m/+v/8P/z//b/9f/3//f/9//3//j/
+P/4//n/+f/5//r/+v/6//r/+//7//v/+//7//v//P/8//z//f/9//3//f/9//3//f/+
//7//v//////////////AAABAAMAAwADAAMAAwAEAAQABAAEAAQABAAEAAQABQAFAAYA
BwAHAAcACAAKAAsACwAMAAoACwANAA0ADQANAA8AEAARABEAEQASABIAFAAUABQAFQAX
ABgAGQAaABsAHAAdAB0AHgAfACAAIQAjACQAJQAoACkAKgArACwALQAtAC0ALQAtAC0A
LQAvAC8ALwAvAC4ALgAuAC0ALAArACsAKgApACgAJwAmACUAJAAjACEAHgAdABoAGgAZ
ABcAFgAVABYAFQAUABMAEgASABEAEQAQAA8ADgANAAwADAALAAoACQAIAAcABwAGAAUA
BAADAAMAAwADAAMAAAD//////v/+//7//f/9//z/+//7//v//f/9//z//P/8//z/+//7
//v/+//7//v/+f/5//n/+P/5//r/+//8//v/+//7//v//f/9//3//v/+//7///8AAP7/
////////AQABAAEAAwABAAEAAgAEAAQABAAFAAUABgAGAAYABgAHAAcACAAIAAgACAAI
AAkACQAJAAkACQAHAAgACAAGAAYABgAGAAYABgAFAAUABQAFAAUABQAEAAQABAADAAMA
AwABAAEAAQAAAP7//v////////////7//v/+//7//v/+//3//P/8//z//P/7//v/+f/5
//n/+f/4//j/+P/3//n/+f/5//n/9//3//f/9//3//f/9v/2//b/9v/2//b/9v/1//X/
9f/1//X/9f/1//X/9f/1//X/9P/0//T/9P/0//T/9P/0//b/9v/1//X/9f/1//X/9f/1
//T/9P/0//T/9P/0//T/9P/0//T/9P/0//T/9P/0//T/9P/0//T/9P/0//T/9P/0//T/
8v/y//L/8v/y//L/8v/y//T/9P/0//T/8v/y//L/8v/y//L/8v/y//L/8v/y//L/8v/y
//L/8v/y//L/8v/y//L/8v/y//L/8v/y//L/8v/y//L/8v/y//L/8v/y//L/8v/y//L/
8v/y//L/8v/y//L/8v/y//L/8v/y//P/8//y//L/8//z//X/9f/2//b/9P/1//f/+P/6
//v/+//8//3//v/+//7//f/9//z/+//8//r/+v/4//b/9P/0//P/8v/x//D/8P/u/+7/
7v/t/+//7v/u/+7/7P/r/+v/7P/u/+7/7P/r/+v/6v/q/+r/6v/p/+j/6P/m/+b/5v/m
/+j/6P/q/+v/7f/t/+z/7P/r/+v/7P/s/+7/8P/x//H/8v/4/wIAEAAlAD8AWgByAH0A
gQCNAJ0AqACtALwA4AARAS4BJgHyAKYAZQApAOb/tv+v/7L/o/+R/5X/qv+9/8b/zv/Y
/97/4P/l/+r/7//w//H/8f/x//H/8f/y//L/8v/z//P/8//0//T/9v/2//f/9//1//X/
9f/1//b/9v/2//f/9//3//f/9//3//f/+P/4//j/+f/5//n/+f/5//r/+//7//v/+//7
//3//v/+//7//v/+//7//v/+//////8AAAEAAQABAAIAAgADAAMABAAEAAUABwAHAAcA
BwAJAAoACwALAAsADAAOABAAEAAQAA8AEQASABMAFAAVABYAFwAXABgAGQAaABsAHQAe
AB8AHgAfACAAIQAiACMAIwAjACUAJQAlACUAJQAlACUAJQAmACYAJgAlACIAIQAhACAA
HwAeAB0AHAAbABoAGQAXABYAFQASABIAEQAPAA4ADQAMAAsACgAJAAoACgAJAAkACAAH
AAYABQAEAAQAAwACAAEAAAD//////v/9//z/+//7//v/+//7//r/+f/5//j/+P/4//f/
9//2//X/9f/1//X/9f/0//T/9P/0//P/8//z//P/8//z//H/8f/x//D/8v/y//L/8v/z
//P/8//z//P/8//z//T/8v/y//P/9P/0//X/9f/1//f/9//3//n/9//3//j/+v/6//r/
+//7//7//v/+//7//f/9//7//v8AAAAAAAABAP//////////AQACAAIAAAD+//7//v/+
//7//f/9//3//f/9//3//P/8//z/+//7//3/+//7//v/+v/4//j/+f/5//n/+f/4//b/
9v/2//b/+P/3//b/9v/0//T/8//z//P/8//z//P/8v/y//L/8f/z//P/8//z//H/8f/x
//H/8f/x//D/8P/w//D/8P/w//D/7//v/+//8f/x//H/8f/v/+//7//v/+7/7v/u/+7/
7v/u/+7/7v/w//D/7//v/+//7//v/+//7//u/+7/7v/u/+7/7v/u/+7/7v/u/+7/7v/u
/+7/7v/u/+7/7P/s/+z/7P/s/+z/7P/s/+7/7v/u/+7/7v/u/+7/7v/u/+7/7v/u/+z/
7P/s/+z/7P/s/+z/7P/s/+z/7P/s/+z/7P/s/+z/7P/s/+z/7P/s/+z/7P/s/+z/7P/s
/+z/7P/s/+z/7P/s/+z/7P/s/+z/7P/s/+z/7P/s/+z/7P/s/+z/7P/s/+z/7P/s/+z/
7f/t/+7/7v/v/+//7//v//D/8P/w//H/8//0//T/9f/1//b/9//4//j/+P/5//n/+v/5
//j/9v/2//T/8v/w/+7/7f/s/+v/6v/q/+r/6v/q/+n/6f/o/+j/6P/o/+f/5//o/+j/
6P/m/+X/5f/k/+T/5P/k/+P/4v/i/+L/4v/i/+L/4v/i/+T/5f/n/+f/6P/o/+n/6f/o
/+j/6P/q/+3/7f/u//L/+v8IAB8AOQBSAGgAdQB7AIMAkQCcAKUArgDMAP8AIAEaAeoA
ngBbAB8A3P+o/5//pP+b/4v/i/+g/7X/wP/I/9L/2P/c/+H/5v/p/+z/7f/t/+3/7f/t
//D/8P/w//H/7//v//D/8P/w//D/8f/x//P/8//z//P/9P/0//T/9f/1//X/9f/1//X/
9f/2//b/9v/3//f/9//3//f/+P/5//n/+f/5//n/+f/6//r/+v/8//z//P/8//7/////
/wAA////////AAAAAAEAAQACAAIAAwAFAAUABQAFAAcACAAJAAkACQAKAAoADAAMAAwA
CwANAA4ADwAQABEAEgATABUAFgAXABgAGQAbABwAHQAcAB0AHgAfACAAIQAhACEAIwAj
ACMAIwAlACUAJQAlACQAJAAkACMAIAAfAB8AHgAdABwAGwAaABkAGAAXABUAFAATABAA
EAAPAA0ADAALAAoACQAIAAcABgAGAAUABQAEAAMAAgABAAAAAAD///7////+//3//f/8
//v/+v/5//n/+f/5//n/+P/3//f/9v/0//T/8//z//T/8//z//P/8f/x//D/8P/y//L/
8f/x/+//7//v/+//7//v/+//7v/w//D/8P/w/+//7//v/+//7//v/+//8P/w//D/8f/y
//L/8//z//P/9f/1//X/9//1//X/9v/4//r/+v/7//v//P/8//z//P/9//3//v/+/wAA
AAAAAAEA/////////////wAAAAD+//7//v/+//7//P/7//v/+//7//v/+//6//z//P/7
//v/+//5//n/+f/4//b/9v/3//X/9f/1//T/9P/0//T/9P/0//P/8v/y//L/8v/x//H/
8f/x//H/8f/w//D/8P/v/+//7//v/+//7//v/+//7//v/+//7v/u/+7/7v/u/+7/7v/t
/+3/7f/t/+3/7f/t/+3/7f/t/+3/7P/s/+z/7P/s/+z/7P/s/+z/7P/r/+v/6//r/+v/
6//r/+r/7P/s/+z/7P/s/+z/7P/s/+z/7P/s/+z/7P/s/+z/7P/s/+z/7P/s/+z/7P/s
/+z/7P/s/+z/7P/s/+z/7P/s/+z/7P/s/+z/7v/u/+7/7v/u/+7/7v/u/+7/7v/u/+7/
7v/u/+7/7v/u/+7/7v/u/+7/7v/u/+7/7v/u/+7/7v/u/+7/7v/u//D/8P/w//D/7v/u
/+7/7v/u/+7/7v/v//H/8v/y//P/8//z//P/9P/0//T/9f/3//b/9v/3//f/+P/5//r/
+v/8//3//f/8//n/+P/2//b/9P/y//D/8P/x//D/7//u/+z/7P/s/+z/6//r/+r/6v/q
/+r/6f/p/+r/6v/q/+j/5//n/+b/5v/o/+j/5//m/+T/5P/k/+T/5P/k/+T/5v/n/+n/
6f/o/+r/6//r/+z/7P/u/+7/8f/x//T/+v8GABgAMQBLAGQAeACDAIkAlQCnALIAtwDK
AO4ACwEKAeAAlgBOABUA3f+u/57/of+c/4v/hf+X/67/u//E/87/2P/e/+L/5f/s/+//
7v/v//H/8f/x//H/8P/w//D/8f/z//P/9P/0//L/8v/z//P/8//z//P/8//2//b/9v/3
//X/9f/1//X/9//3//j/+P/4//n/+f/5//f/9//4//n/+//7//v/+//7//z//P/8//7/
/v/+//7//v//////AAABAAEAAQACAAIAAwADAAQABAAFAAcABwAHAAcACQAKAAsACwAL
AAwADAAOAA4ADgAPABEAEgATABQAFQAWABcAFwAYABkAGgAdAB8AIAAhACIAIwAkACUA
JgAnACcAJwApACkAKQApACsAKwArACsAKgAqACoAKQAmACUAJQAkACUAJAAjACIAHwAe
AB0AGwAaABkAFgAWABcAFQAUABMAEgARABAADwAMAAwACwALAAwACwAKAAkACAAIAAcA
BgADAAIAAQABAAIAAQAAAP///f/9//3//f/+//3//f/8//z//P/7//v/+v/5//n/+f/5
//n/+P/4//j/+P/3//f/+f/5//n/+f/5//n/+f/4//j/+P/4//j/+//7//v/+//7//v/
+//8//7//v///wAA/v////////8BAAEAAQADAAMAAwAEAAYABgAGAAcABwAGAAYABgAG
AAcABwAIAAgACAAIAAgACQAJAAkACQAJAAcACAAIAAYACAAIAAgACAAIAAcABwAHAAUA
BQAFAAQABAAEAAMAAwAFAAMAAwADAAIAAAAAAAEAAQABAAEAAAAAAAAAAAAAAAAA///+
//7//v/+//3//f/9//3//f/9//z//P/8//v/+//7//v/+//7//v/+//7//v/+//6//r/
+v/6//r/+v/6//n/+f/5//n/+f/5//n/+f/5//n/+f/4//j/+P/4//j/+P/4//j/+P/4
//f/9//3//f/9//3//f/9v/4//j/+P/4//b/9v/2//b/+P/4//j/+P/2//b/9v/2//b/
9v/2//b/9v/2//b/9v/2//b/9v/2//b/9v/2//b/9v/2//b/9v/2//b/9v/2//b/9v/2
//b/9v/2//b/9v/2//b/9v/2//b/9v/2//b/9v/2//b/9v/2//b/9v/2//T/9P/0//T/
9v/2//b/9v/0//T/9P/0//T/9P/0//T/9P/0//T/9f/3//j/+P/5//n/+f/5//r/+v/6
//v//f/+//7//////wAAAQACAAIAAAABAAEAAAABAAAA/v/+//z/+v/4//j/9f/0//P/
8v/y//L/8v/y//H/8f/w//D/8v/y//H/8f/w//D/8P/u/+3/7f/s/+z/7v/u/+3/7P/q
/+r/6v/q/+r/6v/q/+z/7//x//H/8P/w//H/8f/y//D/8v/0//P/9f/4//z/AgAQACcA
QQBaAHIAfwCFAI8AoQCuALUAwADkABUBNAEqAfgAqgBpADEA8P++/7P/tv+p/5f/mf+s
/7//yv/S/9z/4v/m/+n/7v/z//b/9f/1//X/9f/1//j/+P/4//n/9//3//j/+P/6//r/
+//7//n/+f/5//n/+v/6//r/+//7//v/+//7//v/+//8//z//P/9//3//f//////AAAB
AP////////////8AAAAAAAACAAIAAgACAAIAAwADAAQABQAFAAUABgAGAAcABwAIAAgA
CQALAAsACwALAA0ADgAPAA8ADwAQABAAEgASABIAEQATABQAFQAYABkAGgAbABsAHAAd
AB4AHwAhACIAIwAiACMAJAAlACYAJwAnACcAKwArACsAKwArACsAKwArACgAKAAoACcA
KAAnACcAJgAlACQAIwAiACEAIAAfAB0AHAAbABgAGAAXABUAFAATABIAEQAQAA8ADgAO
AA0ADQAMAAsACgAJAAgACAAHAAYABQAEAAMAAwACAAEAAAD//////////////v/9//3/
/P/6//r/+f/5//j/9//3//f/9//3//b/9v/4//j/9//3//X/9f/1//X/9f/1//X/9P/2
//b/9v/2//X/9f/1//X/9//3//f/+P/2//b/9//4//j/+f/5//n/+f/5//n/+//7//v/
/P/+//7//v//////AAAAAAAAAAABAAEAAgACAAIAAgACAAMABQAFAAUABQADAAQABAAC
AAIAAgACAAIABAADAAMAAwABAAEAAQAAAAAAAAD/////AQD////////+//z//P/9//v/
+//7//r/+v/6//r/+v/6//n/+P/4//j/+P/3//f/9//3//f/9//2//b/9v/1//X/9f/1
//X/9f/1//X/9f/1//X/9P/0//T/9P/0//T/9P/z//P/8//z//P/8//z//P/8//z//P/
8v/y//L/8v/y//L/8v/y//L/8v/x//H/8f/x//H/8f/z//L/8v/y//L/8v/y//L/8v/y
//L/8v/y//L/8v/y//L/8v/y//L/8v/y//D/8P/w//D/8P/w//D/8P/w//D/8P/w//D/
8P/w//D/8P/w//D/8P/w//D/8P/w//D/8P/w//D/8P/w//D/8P/u/+7/7v/u//D/8P/w
//D/7v/u/+7/7v/u/+7/7v/u//D/8P/w//D/7v/u/+7/7v/u/+7/7v/u/+7/7v/u/+7/
7v/u/+7/7v/u/+7/7v/u/+7/7v/u/+//7//w//D/8f/x//H/8f/y//L/8v/z//X/9v/2
//f/9//6//v//P/8//r/+//7//r/+//6//j/+P/2//T/8v/y/+//7v/t/+z/7P/s/+z/
7P/r/+v/6v/q/+r/6v/p/+n/6v/q/+r/6P/n/+f/5v/m/+b/5v/l/+T/4v/i/+L/4v/k
/+T/5P/m/+f/6f/p/+j/6P/p/+n/6v/q/+r/7P/t/+//8P/0//r/CAAdADcAUABoAHcA
ewCDAJEAnACjAK4AzAD/ACIBHgHwAKYAYQAnAOL/rP+h/6j/n/+P/43/oP+z/8D/yv/S
/9r/3v/h/+b/6//u/+//7//v/+//7//w//D/8P/x//H/8f/y//L/8v/y//P/8//z//P/
8//z//T/9P/0//X/9f/1//X/9f/1//X/9v/2//b/9//3//f/9//3//j/+f/5//n/+f/5
//v//P/8//z//P/8//z//P/8//3//f/+/////////wAAAAABAAEAAgACAAMABQAFAAUA
BQAHAAgACQAJAAkACgAKAAwADAAMAA0ADwAQABEAEAARABIAEwAVABYAFwAYABkAGwAc
AB0AHgAfACAAIQAiACMAIwAjACUAJQAlACUAJQAlACUAJQAkACQAJAAjACIAIQAhACAA
HwAeAA==
         </WaveFormData>
      </LeadData>
      <LeadData>
         <LeadByteCountTotal>10000</LeadByteCountTotal>
         <LeadTimeOffset>0</LeadTimeOffset>
         <LeadSampleCountTotal>5000</LeadSampleCountTotal>
         <LeadAmplitudeUnitsPerBit>4.88</LeadAmplitudeUnitsPerBit>
         <LeadAmplitudeUnits>¦ÌV</LeadAmplitudeUnits>
         <LeadHighLimit>2147483647</LeadHighLimit>
         <LeadLowLimit>268435456</LeadLowLimit>
         <LeadID>V4</LeadID>
         <LeadOffsetFirstSample>0</LeadOffsetFirstSample>
         <FirstSampleBaseline>0</FirstSampleBaseline>
         <LeadSampleSize>2</LeadSampleSize>
         <LeadOff>FALSE</LeadOff>
         <BaselineSway>FALSE</BaselineSway>
         <ExcessiveACNoise>FALSE</ExcessiveACNoise>
         <MuscleNoise>FALSE</MuscleNoise>
         <LeadDataCRC32>4092313039</LeadDataCRC32>
         <WaveFormData>
+v/6//r/+v/6//r/+v/6//z//P/8//z//P/8//z//P/8//z//P/8//z//P/8//z//P/8
//z//P/8//z//P/8//z//P/8//z//v/+//7//v/+//7//v/+//7//v/+//7//v/+//7/
/v8AAAAAAAAAAAAAAAAAAAAA/v/+//7//v/8//z//P/8//v/+v/5//j/9//2//X/9P/z
//L/8f/w//D/8P/w//D/8P/w//D/8P/u/+7/7v/u//D/8P/w//D/8//0//X/9v/5//r/
+//8//3//v///wAAAAAAAAAAAAABAAIAAwAEAAQABAAEAAQABAAEAAQABAAEAAQABAAE
AAIAAgACAAIAAAAAAAAAAAAAAAAAAAAAAP7//v/+//7//v/+//7//v/+//7//v/+//z/
/P/8//z//P/8//z//P/+//7//v/+//7//v/+//7//v/+//7//v8AAAAAAAAAAAIAAgAC
AAIAAgACAAIAAgAEAAQABAAEAAYABgAGAAYABgAGAAYABgAGAAYABgAGAAYABgAGAAYA
BgAGAAYABgAEAAQABAAEAAQABAAEAAQAAgACAAIAAgAAAAAAAAAAAAAAAAAAAAAA/v/+
//7//v/+//7//v/+//z//P/8//z//P/8//z//P/8//z//P/8//r/+v/6//r/+v/6//r/
+v/6//r/+v/6//r/+v/6//r/+P/4//j/+P/4//j/+P/4//j/+P/4//j/+P/4//j/+P/4
//j/+P/4//j/+P/4//j/+P/4//j/+P/2//b/9v/2//b/9v/2//b/+P/4//j/+P/4//j/
+P/4//b/9v/2//b/9v/2//b/9v/2//b/9v/2//b/9v/2//b/9v/2//b/9v/2//b/9v/2
//T/9P/0//T/9v/2//b/9v/0//T/9P/0//b/9v/2//b/9P/0//T/9P/2//b/9v/2//b/
9v/2//b/9P/0//T/9P/2//b/9v/2//T/9P/0//T/9P/0//T/9P/2//f/9//4//j/+f/5
//n/+P/4//j/+P/6//r/+//7//v/+//7//3////////////9//7//v/9//3//P/7//r/
+P/3//f/9v/3//f/9//3//X/8//z//L/8//z//T/9P/x//H/8v/y//T/8v/y//H/7//v
/+//7v/v/+7/7f/s/+z/7f/t/+3/7v/w//H/8f/v/+//7//w//D/8f/x//P/9v/5//3/
AgAGAAgADwAaAC0ASgBoAIUAoQDBAOgAFAFGAYQB3wE8Am0CZAImAtUBjgFCAeYAmABs
AEUAFADr/9z/4P/i/+D/4//o/+r/6P/q/+3/7//t/+z/6//q/+r/6v/q/+r/6v/q/+j/
6P/p/+n/6//r/+v/6//p/+n/6f/p/+v/6//r/+v/6f/p/+r/6v/s/+z/7f/t/+3/7f/t
/+7/7v/u/+7/7v/u/+7/7v/v/+3/7f/t/+3/7//v/+//7//t/+7/7v/u/+7/7v/u/+7/
7v/u/+7/7v/u/+//7//v/+//7//v//D/7v/u/+7/7v/w//D/8P/w//D/8P/w//H/8f/x
//H/8f/x//H/8f/x//H/8f/x//H/8P/w//D/8P/y//D/8P/v/+3/7P/r/+r/6v/p/+j/
5//m/+X/5P/j/+T/4//i/+H/4P/g/+D/3//d/93/3f/d/93/3f/d/93/3//f/9//4f/h
/+L/4//l/+b/5v/o/+r/7v/u/+//8P/w//H/8v/z//T/9f/1//X/9f/1//b/9v/2//b/
9v/2//f/9//3//b/9v/2//b/9v/2//b/9v/1//X/9f/0//T/9P/0//T/8//1//X/9f/1
//P/8//z//L/8v/x//H/8f/x//H/8f/x//H/8f/x//H/8//0//T/9P/z//P/8//z//T/
9P/1//X/9f/1//b/9//3//f/9//4//b/9//4//j/+v/6//r/+v/6//z//P/8//z//P/8
//z//P/8//z//P/8//z//P/8//z//P/8//v/+f/5//n/+f/6//r/+v/6//j/+P/4//j/
+f/4//j/+P/2//b/9v/2//X/9f/1//X/9f/1//X/9P/2//b/9v/1//X/9f/1//X/9f/0
//T/9P/0//T/9P/0//L/8v/y//L/8//z//P/8//x//H/8f/x//P/8//z//L/8v/y//L/
8v/y//L/8v/y//L/8v/y//L/8P/w//D/8P/y//L/8v/y//L/8v/y//L/8v/y//L/8v/y
//L/8P/w//D/8P/w//D/8P/w//D/8P/w//D/8P/w//D/8P/w//D/8P/w//D/8P/w//D/
8v/y//L/8v/y//L/8v/y//L/8v/y//L/8P/w//D/8P/w//D/8P/w//D/8P/w//D/8P/w
//D/8P/w//D/8P/w//D/8P/w//D/8P/w//D/8P/y//L/8v/y//D/8P/w//D/8P/w//D/
8P/w//D/8P/w//D/8P/w//D/8f/x//L/8v/z//P/8//0//T/9P/0//b/9v/3//f/9//3
//f/+f/5//v/+//7//v//P/8//v/+//4//f/9v/0//X/9f/0//P/8v/x//D/7//v/+//
7v/t/+3/7v/u/+3/7f/u/+7/7v/s/+z/6//r/+v/6//q/+n/6P/n/+b/5v/n/+f/5//o
/+r/6//r/+v/6//r/+z/7P/t/+3/7f/u//P/9//8//7/AgAFAA4AHQA0AFIAbwCHAKMA
yADwABgBSgGXAfgBRQJeAj4C8QGiAVoBBAGqAG4ASwAmAPf/2v/W/9z/3P/d/+L/5P/k
/+b/6f/r/+v/6v/n/+b/5v/m/+b/5v/m/+b/5v/m/+f/5//n/+f/5//n/+f/5//n/+f/
5//n/+f/5//n/+f/6P/o/+j/6P/p/+n/6f/p/+n/6v/q/+r/6v/q/+r/6v/q/+v/6//r
/+v/6//r/+v/6//r/+v/7P/s/+z/7P/s/+z/7P/s/+z/7P/s/+z/7f/t/+3/6//r/+v/
7P/u/+7/7v/u/+z/7P/s/+z/7v/u/+7/7//v/+//7//v/+//7//v/+//7//v/+//7//u
/+7/7v/u/+7/7P/s/+v/7f/s/+v/6v/o/+f/5v/l/+T/4//i/+H/4P/f/97/3f/c/9z/
3P/b/9n/2f/Z/9n/2f/Z/9n/2f/Z/9n/2f/b/93/3v/f/+H/5P/k/+b/6P/q/+r/6//s
/+7/7//w//H/8v/z//P/8//1//X/9v/2//b/9v/2//b/9//3//f/9v/2//b/9v/2//b/
9v/2//X/9f/1//T/9P/0//T/9P/z//P/8//z//P/8//z//P/8v/y//H/8f/x//H/8f/x
//H/8f/x//H/8f/x//L/8v/y//H/8f/x//H/9P/0//X/9f/z//P/9P/1//X/9f/1//b/
9v/3//j/+P/6//r/+v/6//j/+v/6//r/+v/6//r/+v/8//z//P/8//r/+v/6//r/+v/6
//r/+f/5//n/+f/5//j/+P/4//j/+P/4//j/+P/3//b/9v/2//b/9v/2//b/9f/1//X/
9f/1//X/9f/0//T/9P/0//P/8//z//P/8//z//L/8v/y//L/8v/y//L/8v/y//L/8v/x
//H/8f/x//H/8f/x//H/8f/x//H/8P/y//L/8v/y//D/8P/w//D/8P/w//D/8P/w//D/
8P/w//D/8P/w//D/8P/w//D/8P/w//D/7v/u/+7/7v/w//D/8P/w//D/8P/w//D/7v/u
/+7/7v/u/+7/7v/u/+7/7v/u/+7/7v/u/+7/7v/u/+7/7v/u/+7/7v/u/+7/7v/u/+7/
7v/u/+7/7v/u/+7/7v/u/+7/7v/u/+7/7v/u/+7/7v/u/+7/7v/u/+7/7P/s/+z/7P/u
/+7/7v/u/+7/7v/u/+7/7v/u/+7/7v/s/+z/7P/s/+7/7v/u/+7/7v/u/+7/7v/t/+3/
7v/u//H/8f/x//L/8P/w//D/8v/y//P/8//z//X/9f/3//f/9//3//f/9//4//j/9//3
//b/9f/0//L/8//z//L/8f/v/+//7//v/+3/7f/s/+v/6//s/+z/6//p/+r/6v/q/+j/
6P/n/+f/6f/p/+j/5//m/+X/5P/k/+X/5f/l/+b/5v/n/+f/5//p/+n/6v/q/+v/6//t
//D/8//1//r//v8AAAcAEgAjADoAWABzAI8ArQDQAPgAIgFWAaMBAgJFAlACIALNAYAB
OgHiAIgAVAA1ABAA5f/O/87/1P/W/9n/4P/i/+L/5P/l/+n/6f/m/+X/5P/k/+T/5P/k
/+T/5P/k/+T/5f/l/+X/5f/l/+X/5//n/+f/5//n/+f/5//n/+f/5//o/+j/6P/o/+n/
6f/p/+n/6f/q/+r/6v/q/+r/6v/q/+r/6//p/+n/6f/p/+v/6//r/+v/7f/u/+7/7v/w
//D/8P/w//D/8P/w//D/8v/z//P/8//x//H/8f/y//L/8v/y//L/8v/y//L/8v/y//L/
8v/z//P/8//z//P/8//z//P/8//z//P/8//z//T/9P/0//T/9v/0//T/8//z//L/8f/w
/+7/7f/s/+v/6v/p/+j/5//o/+f/5v/l/+T/5P/k/+P/4f/h/+H/4f/h/+H/4f/h/+H/
4f/h/+P/4//k/+X/5//q/+r/7P/u//D/8P/x//L/9P/1//b/9//4//n/+f/5//n/+f/6
//r/+v/6//r/+v/7//v/+//6//z//P/8//z/+v/6//r/+f/5//n/+P/4//j/+P/4//f/
9//3//f/9//3//f/9//2//b/9f/1//X/9f/1//X/9f/3//f/9//3//f/+P/4//j/+f/5
//n/+f/4//j/+f/5//v/+//8//3//f/9//3//v/+////AAAAAAIAAgACAAIAAgAEAAQA
BAAGAAYABgAGAAQABAAEAAQABAAEAAQABAAEAAQABAADAAMAAwADAAMAAgACAAIAAgAC
AAIAAgACAAEAAAAAAAAAAAAAAAAAAAD///////////////////7//v/+//7//f/9//3/
/f/9//3//P/8//z//P/8//z//P/8//z//P/8//v/+//7//v/+//7//v/+//7//v/+//6
//z//P/8//z/+v/6//r/+v/6//r/+v/6//r/+v/6//r//P/8//z//P/6//r/+v/6//r/
+v/6//r/+v/6//r/+v/6//r/+v/6//r/+v/6//r/+v/6//r/+v/6//r/+v/6//r/+v/6
//r/+v/6//r/+v/6//r/+P/4//j/+P/4//j/+P/4//j/+P/4//j/+P/4//j/+P/4//j/
+P/4//j/+P/4//j/+P/4//j/+P/2//b/9v/2//j/+P/4//j/+P/4//j/+P/4//j/+f/5
//r/+v/7//v/+//8//z//P/8//7//v////////////////////////8BAAEAAgACAP//
///+//3//v/8//v/+//6//n/+f/5//n/+f/3//f/9v/1//X/9v/4//f/9//4//b/9v/0
//T/8//z//P/8//y//H/8P/v/+7/7v/v/+//7//w//L/8//z//P/8//z//T/9P/1//X/
9//4//v///8EAAYACgARABoAKwBCAGIAgQCbALsA4gAOATwBdgHJASgCZwJuAjwC6QGc
AVYBAAGqAHQATQAgAPP/2v/e/+L/5P/l/+r/7P/s/+7/8f/x//H/8P/v/+7/7v/u/+7/
7v/u/+7/7v/u/+//7//v/+//7//v/+//7//v/+//7//v/+//7//v/+//8P/w//D/8P/x
//H/8f/x//H/8v/y//L/8v/y//L/8v/y//P/8//z//P/8//z//P/8//z//P/9P/0//T/
9P/0//T/9P/0//T/9P/0//L/8//z//P/9f/1//X/9v/0//T/9P/0//b/9v/2//b/9v/2
//b/9//3//f/9//3//f/9//3//f/9//3//f/9//4//j/+P/4//j/9v/2//X/9f/0//P/
8v/y//H/8P/v/+7/7f/s/+v/7P/r/+r/6f/o/+j/6P/n/+f/5//n/+f/5f/l/+X/5f/l
/+X/5f/n/+f/6P/p/+v/7v/u//D/8v/0//T/9f/2//j/+f/6//v/+v/7//v/+//9//3/
/v/+//7//v/+//7//f/9//3//P/8//z//P/8//z//P/8//v/+//7//r/+v/6//r/+v/5
//n/+f/5//n/+f/5//n/+P/6//n/+f/5//n/+f/5//n/+f/5//n/+f/3//j/+P/4//n/
+f/5//n/+v/6//v/+//7//v//P/9//3//f/9//7//P/9//7//v/+//7//v/+/wAAAgAC
AAIAAgACAAIAAgACAAIAAgACAAIAAgACAAIAAAAAAAAA//////////////7//v/+//7/
/v/+//7//v/9//z//P/8//z//P/8//z/+//7//v/+//5//n/+f/4//j/+P/4//f/+f/5
//n/+f/5//j/+P/4//j/+P/4//j/+P/4//j/+P/3//f/9//3//f/9//3//f/9//3//f/
9v/2//b/9v/2//b/9v/2//b/9v/2//b/9v/0//T/9P/0//T/9P/0//T/9P/0//T/9P/0
//T/9P/0//T/9P/0//T/9P/0//T/9P/0//T/9P/0//T/9P/0//T/9P/0//T/9P/0//T/
9P/0//T/9P/0//T/9P/0//L/8v/y//L/8P/w//D/8P/y//L/8v/y//L/8v/y//L/8P/w
//D/8P/w//D/8P/w//L/8v/y//L/8v/y//L/8v/y//L/8v/y//D/8P/w//D/8P/w//D/
8P/w//D/8P/w//D/8P/w//D/8P/w//H/8f/y//L/8//z//P/9P/0//T/9P/2//b/9//3
//f/9//3//n/+f/5//n/+//7//z//P/7//v/+v/5//b/9P/z//P/8v/x//H/8f/x//H/
7//v/+7/7f/t/+7/7v/t/+3/7v/u/+7/7P/s/+v/6//r/+v/7P/r/+r/6f/m/+b/5//n
/+f/6P/q/+v/7f/t/+3/7f/s/+z/7f/t/+//8v/1//f//P8AAAQACQASACMAPgBcAHcA
kQCvANQA/AAoAWABswESAlUCYgI2AuMBlgFOAfIAngBqAEkAHgDx/9r/2v/g/97/3//k
/+b/5v/o/+n/6//p/+j/5//m/+b/5v/m/+b/5v/m/+b/5v/n/+f/5//n/+f/5//n/+f/
5//n/+f/5//n/+f/6f/p/+r/6v/q/+r/6//r/+v/6//r/+z/7P/s/+z/7P/s/+z/7P/t
/+v/6//r/+v/7f/t/+3/7f/r/+z/7P/s/+z/7P/s/+z/7v/u/+7/7v/s/+3/7f/t/+3/
7f/t/+7/7v/u/+7/7v/u/+7/7v/u/+7/7v/u/+//8f/x//H/8f/x//H/8f/x//H/8f/x
//H/8P/w//D/8P/w/+7/7v/t/+3/7P/r/+r/6v/p/+j/5//m/+X/5P/j/+L/4f/g/9//
3v/e/97/3f/b/9v/2//b/9v/2//b/9v/3f/d/93/3//f/+D/4f/j/+b/5v/o/+r/7P/s
/+3/7v/w//H/8v/z//T/9f/1//X/9//3//j/+P/6//r/+v/6//n/+f/5//j/+P/4//j/
+P/4//j/+P/3//f/9//2//b/9v/2//b/9f/1//X/9f/1//X/9f/1//T/9P/z//P/8//z
//P/8//z//P/8//z//P/8//0//T/9P/z//P/8//z//T/9P/1//X/9f/1//b/9//3//f/
9//4//j/+f/6//r/+v/6//r/+v/6//z//P/8//z//P/8//z//P/8//z//P/8//z//P/8
//z//P/8//v/+f/5//n/+f/6//r/+v/6//r/+v/6//r/+f/4//j/+P/4//j/+P/4//f/
9//3//f/9f/1//X/9P/2//b/9v/1//X/9f/1//X/9f/0//T/9P/0//T/9P/0//T/9P/0
//T/8//z//P/8//z//P/8//z//P/8//z//L/8v/y//L/8v/y//L/8v/y//L/8v/y//L/
8v/y//L/8v/y//L/8v/y//L/8v/y//L/9P/y//L/8v/y//L/8P/w//D/8P/w//D/8P/w
//D/8P/w//D/8v/y//L/8v/w//D/8P/w//D/8P/w//D/8v/y//L/8v/w//D/8P/w//D/
8P/w//D/8P/w//D/8P/w//D/8P/w//D/8P/w//D/8P/w//D/8P/w//D/8P/w//D/8P/w
//D/8P/w//D/8P/w//D/8P/w//D/8P/w//D/8P/w//D/8P/w//D/8P/w//D/8P/w//D/
8f/x//L/8v/x//H/8f/y//T/9P/0//b/9v/3//f/9//3//f/+f/5//n/+f/5//n//P/8
//v/+//4//f/9v/0//P/8//y//H/8f/x//H/8f/v/+//7v/t/+v/7P/s/+v/7f/u/+7/
7v/s/+z/6//r/+v/6//q/+n/6P/n/+b/5v/n/+f/5//o/+r/6//r/+v/6//r/+z/7P/t
/+3/7f/u//H/9//8//7/AgAHABAAIwA6AFYAcQCLAKkAzAD0ABwBUAGfAf4BRwJaAjIC
4QGQAUgB7gCWAGAAQwAeAPH/2P/Y/97/3P/b/+D/5P/m/+b/6f/p/+v/6v/p/+j/6P/o
/+b/5v/m/+b/5v/m/+f/5//n/+f/5//n/+f/5//n/+f/6f/p/+n/6f/p/+n/6v/q/+r/
6v/r/+v/6//r/+v/7P/s/+z/7P/s/+z/7P/s/+3/7f/t/+3/7f/t/+3/7f/t/+3/7v/u
/+7/7v/u/+7/7v/u/+7/7v/u/+7/7//v/+//7f/t/+3/7v/u/+7/7v/u//D/8P/w//D/
8P/w//D/8f/v/+//7//v//H/8f/x//H/7//v/+//7//w//D/8P/w//D/7v/u/+3/7f/s
/+v/6v/q/+n/6P/n/+b/5f/k/+P/4v/h/+D/3//c/9z/3P/b/93/3f/d/93/3//f/9//
3//f/9//3//h/+H/4v/j/+X/6P/o/+r/7P/u/+7/7//w//T/9f/2//f/+P/5//n/+f/7
//v//P/8//r/+v/6//r/+//7//v/+v/6//r/+v/6//r/+v/6//n/+f/5//j/+P/6//r/
+v/5//f/9//3//f/9//3//f/9v/4//f/9//3//X/9f/1//X/9f/1//X/9f/1//b/9v/2
//f/9//3//f/+P/4//n/+f/3//f/+P/5//v/+//7//z//P/9//7//v/+//7//v/+//z/
/v/+//7//v/+//7//v8AAAAAAAAAAAAAAAAAAAAA/v/+//7//f////////////7//v/+
//7//P/8//z//P/7//r/+v/6//r/+v/6//r/+//7//v/+//5//n/+f/4//j/+P/4//f/
9//3//f/9//3//b/9v/2//b/9v/2//b/9v/2//b/9v/1//X/9f/1//X/9f/1//X/9f/1
//X/9P/0//T/9P/0//b/9v/2//b/9P/0//T/9P/0//T/9P/0//T/9P/0//T/9P/0//T/
9P/y//L/8v/y//L/8v/0//T/9P/0//T/9P/0//T/9P/0//T/9P/0//T/9P/0//T/9P/0
//T/8v/y//L/8v/0//T/9P/0//L/8v/y//L/9P/0//T/9P/0//T/9P/0//L/8v/y//L/
9P/0//T/9P/0//T/9P/0//T/9P/0//T/9P/0//T/9P/0//T/9P/0//T/9P/0//T/9P/0
//T/9P/2//b/9v/3//f/+P/4//n/9//3//j/+P/2//b/+P/4//v/+//7//v/+//9//3/
/f/9//3//f/+//z/+//7//r/+f/4//b/9f/3//b/9f/1//X/9f/1//P/8//y//H/8f/y
//L/8f/x//L/8v/y//D/7v/t/+3/7f/v/+7/7f/s/+v/6v/q/+v/6//r/+z/7v/v/+//
7//v/+//8P/w//H/8//z//b/+////wQABgAKABEAIAA3AFQAdACPAK0A0QD8ACwBXgGk
AQMCUgJvAlICBAKvAWYBGAG+AHwAVgAtAPz/2f/U/97/4P/i/+X/6v/q/+r/7P/v/+//
7f/s/+3/7P/s/+z/7P/s/+z/7P/q/+r/6//r/+v/6//r/+v/6//r/+v/6//r/+v/6//r
/+v/6//s/+z/7P/s/+3/7f/t/+3/7f/u/+7/7v/u/+7/7v/u/+7/7//v/+//7//v/+//
7//v/+//7//w//D/8P/w//D/8P/w//D/8P/w//D/8P/x//H/8f/x//H/8f/y//L/8v/y
//L/8v/y//L/8v/y//L/8v/z//P/8//z//P/8//z//P/8//1//X/9f/1//T/9P/0//T/
9v/0//T/8//z//L/8f/w//D/7//u/+3/7P/r/+r/6f/o/+f/5v/l/+b/5v/m/+X/5f/l
/+X/5f/l/+X/5f/l/+P/4//j/+X/5//o/+n/6//u/+7/8P/y//T/9P/1//b/9v/3//j/
+f/4//n/+f/5//n/+f/6//r/+v/6//r/+v/5//n/+f/4//r/+v/6//r/+v/6//r/+f/5
//n/+P/4//b/9v/2//X/9//3//f/9//1//X/9f/0//T/8//z//P/8//z//P/8//z//P/
8//z//P/9P/0//T/9f/1//X/9f/2//b/9//3//f/9//4//n/+f/5//n/+v/6//v//P/8
//z//P/8//z//P/+//7//v/8//z//P/8//7//v/+//7//P/8//z//P/8//z//P/7//v/
+//7//v/+v/6//r/+v/6//r/+v/6//n/+P/4//j/9v/2//b/9v/1//X/9f/1//X/9f/1
//T/9P/0//T/8//z//P/8//z//P/8v/y//L/8v/y//L/8v/y//L/8v/y//P/8//z//P/
8f/x//H/8f/x//H/8f/w//D/8P/w//D/8P/w//D/8P/w//D/8P/w//D/8P/w//D/8P/w
//D/8P/w//D/8P/w//D/8P/w//D/8P/w/+7/7v/u/+7/7v/u/+7/7v/u/+7/7v/u/+7/
7v/u/+7/7v/u/+7/7v/u/+7/7v/u/+7/7v/u/+7/8P/w//D/8P/u/+7/7v/u/+7/7v/u
/+7/7v/u/+7/7v/u/+7/7v/u/+7/7v/u/+7/7v/u/+7/7v/u/+7/7v/u/+7/7v/u/+7/
7v/u/+7/7v/u/+7/7v/u/+7/7v/u/+7/7v/u/+7/7//v//D/8P/x//H/8f/y//L/8v/y
//T/9P/1//X/9f/1//X/9//3//f/9//3//f/+P/4//f/9//2//X/9P/y//H/8f/w/+//
7//v/+//7//t/+3/7P/r/+v/7P/s/+v/6//u/+7/7v/s/+r/6f/p/+n/6f/o/+f/5v/n
/+b/5v/n/+X/5f/m/+j/6//r/+v/6//r/+z/7P/t/+3/7f/u//H/9//6//7/AAAFABAA
HwA6AFgAcQCLAK0A0AD6ACYBXgGxARICVwJkAjgC5wGaAVQB/ACkAG4ASwAiAPP/2v/a
/97/3P/d/+L/5P/k/+b/6f/p/+n/6P/n/+b/5v/m/+b/5v/m/+b/5v/m/+f/5//l/+X/
5f/l/+f/5//n/+f/5//n/+f/5//n/+f/6P/o/+j/6P/p/+n/6f/p/+n/6v/q/+r/6v/q
/+r/6v/q/+v/6//r/+v/6//r/+v/6//r/+v/7P/s/+z/7P/s/+z/7P/u/+7/7v/u/+z/
7f/t/+3/7f/t/+3/7v/w//D/8P/w//D/8P/w//D/8P/w//D/8f/x//H/8f/x//H/8f/x
//H/8f/x//H/8f/w//D/8P/w//L/8P/w/+//7//u/+3/7P/s/+v/6v/p/+j/5//m/+X/
5P/j/+L/4f/g/+D/4P/f/9//3//f/9//3f/d/93/3f/f/9//3//h/+H/4v/j/+X/6P/o
/+r/7P/u/+7/7//w//L/8//0//X/9v/3//f/9//3//f/+P/4//b/9v/2//b/9//3//f/
9v/2//b/9v/2//b/9v/2//X/9f/1//T/9P/0//T/9P/z//P/8//z//P/8//z//P/8v/y
//H/8f/x//H/8f/x//H/8//z//P/8//x//L/8v/y//H/8f/x//H/8v/y//P/8//z//P/
9P/1//X/9f/1//b/9v/3//j/+P/4//j/+P/4//j/+v/6//r/+v/6//r/+v/6//r/+v/6
//r/+v/6//r/+v/6//r/+f/5//n/+f/5//j/+P/4//j/+P/4//j/+P/3//b/9v/2//b/
9v/2//b/9f/1//X/9f/1//X/9f/0//L/8v/y//H/8//z//P/8//z//L/8v/y//L/8v/y
//L/8v/y//L/8v/x//H/8f/x//H/8f/x//H/8f/x//H/8P/w//D/8P/w//D/8P/w//D/
8P/w//D/8P/w//D/8P/w//D/8P/w//D/8P/w//D/8P/w//D/8P/w//D/8P/w//D/8P/w
//D/8P/w//D/8P/w//D/8P/y//L/8v/y//L/8v/y//L/8v/y//L/8v/y//L/8v/y//D/
8P/w//D/8P/w//D/8P/w//D/8P/w//D/8P/w//D/8P/w//D/8P/u/+7/7v/u/+7/7v/u
/+7/7v/u/+7/7v/u/+7/7v/u/+7/7v/u/+7/7v/u/+7/7v/s/+z/7P/s/+z/7P/s/+z/
7P/s/+z/7P/s/+z/7P/s/+z/7P/s/+3/7f/u/+7/7//v/+//8P/w//D/8P/y//L/8//z
//P/8//z//X/9f/1//f/9//3//j/9v/1//X/9P/z//L/8P/v/+//7v/t/+3/7f/t/+3/
6//r/+r/6f/p/+j/6P/n/+f/6P/o/+j/5v/m/+X/5f/l/+X/5P/j/+L/4//i/+L/4//h
/+H/4v/k/+f/5//n/+f/5f/m/+b/5//n/+n/6v/t//P/9v/6//z/AQAKABkAMgBOAGsA
gwCfAMIA6gAUAUgBlwH4AUECWAIyAuEBkgFKAfIAmgBgAEEAHADt/9L/0P/W/9T/1//c
/97/3v/g/+H/4//j/+L/4f/g/+D/4P/e/97/3v/e/97/3v/f/9//3//f/9//3//f/9//
3//f/+H/4f/h/+H/4f/h/+L/4v/i/+L/4//j/+H/4f/h/+L/4v/i/+L/4v/i/+L/4v/j
/+P/4//j/+P/4//j/+P/4//j/+T/5P/k/+T/5P/k/+T/5P/k/+T/5P/k/+X/5f/l/+X/
5f/l/+b/5P/k/+T/5P/m/+b/5v/m/+b/5v/m/+f/5f/l/+X/5f/l/+X/5f/l/+f/5//n
/+f/5v/m/+b/5v/m/+T/5P/j/+P/4v/h/+D/4P/f/97/3f/c/9v/2v/Z/9j/1//W/9X/
1P/S/w==
         </WaveFormData>
      </LeadData>
      <LeadData>
         <LeadByteCountTotal>10000</LeadByteCountTotal>
         <LeadTimeOffset>0</LeadTimeOffset>
         <LeadSampleCountTotal>5000</LeadSampleCountTotal>
         <LeadAmplitudeUnitsPerBit>4.88</LeadAmplitudeUnitsPerBit>
         <LeadAmplitudeUnits>¦ÌV</LeadAmplitudeUnits>
         <LeadHighLimit>2147483647</LeadHighLimit>
         <LeadLowLimit>268435456</LeadLowLimit>
         <LeadID>V5</LeadID>
         <LeadOffsetFirstSample>0</LeadOffsetFirstSample>
         <FirstSampleBaseline>0</FirstSampleBaseline>
         <LeadSampleSize>2</LeadSampleSize>
         <LeadOff>FALSE</LeadOff>
         <BaselineSway>FALSE</BaselineSway>
         <ExcessiveACNoise>FALSE</ExcessiveACNoise>
         <MuscleNoise>FALSE</MuscleNoise>
         <LeadDataCRC32>1531035998</LeadDataCRC32>
         <WaveFormData>
7v/u/+7/7v/s/+r/6P/m/+j/6v/s/+7/6//q/+n/6P/q/+r/6v/q/+v/7P/t/+7/7f/s
/+v/6v/r/+z/7f/u/+v/6v/p/+j/6P/o/+j/6P/p/+r/6//s/+//8P/x//L/7//s/+n/
5v/o/+j/6P/o/+b/5v/m/+b/5v/m/+b/5v/l/+T/4//i/+D/4P/g/+D/4P/g/+D/4P/h
/+L/4//k/+H/4P/f/97/4P/g/+D/4P/i/+L/4v/i/+T/5P/k/+T/6P/q/+z/7v/w//D/
8P/w//H/8v/z//T/9v/2//b/9v/5//r/+//8//r/+P/2//T/9v/2//b/9v/2//b/9v/2
//f/+P/5//r/+P/2//T/8v/1//b/9//4//b/9P/y//D/8f/y//P/9P/z//L/8f/w//L/
8v/y//L/8P/w//D/8P/y//L/8v/y//T/9P/0//T/9v/2//b/9v/4//j/+P/4//b/9v/2
//b/9v/2//b/9v/0//T/9P/0//T/9P/0//T/9v/2//b/9v/2//b/9v/2//f/+P/5//r/
9//2//X/9P/0//T/9P/0//X/9v/3//j/9//2//X/9P/0//T/9P/0//L/8v/y//L/9P/0
//T/9P/z//L/8f/w//D/8P/w//D/8P/w//D/8P/x//L/8//0//H/8P/v/+7/7v/u/+7/
7v/u/+7/7v/u/+7/7v/u/+7/7v/u/+7/7v/w//D/8P/w//D/8P/w//D/8P/w//D/8P/u
/+7/7v/u/+7/7v/u/+7/7P/s/+z/7P/u/+7/7v/u/+7/7v/u/+7/7v/u/+7/7v/w//D/
8P/w/+7/7v/u/+7/7v/u/+7/7v/u/+7/7v/u//D/8P/w//D/8P/w//D/8P/u/+7/7v/u
/+z/7P/s/+z/7P/s/+z/7P/u/+7/7v/u/+7/7v/u/+7/7v/u/+7/7v/u/+7/7v/u//D/
8P/w//D/8v/y//L/8v/x//D/7//u/+7/7v/u/+7/8P/w//D/8P/v/+7/7v/t//H/8v/z
//X/8v/x//D/7//y//T/9f/2//P/8//z//T/9f/2//b/9f/3//f/+P/4//f/9f/z//L/
9P/z//P/8//y//L/8v/w//D/7//v/+7/7v/u/+7/7v/u/+//8P/x/+//7//u/+3/7P/s
/+3/7f/r/+n/5//n/+f/6P/o/+j/6f/s/+3/7v/r/+r/6f/o/+r/6v/q/+v/7v/x//n/
AAADAAUABwAKABAAHwA2AEkAYQB8AJ0AwgDqAB0BYQGqAdoB5gHWAbwBnQFyATUB/ADO
AKYAdgBFACcAFgAFAPX/8f/0//P/8f/0//D/6v/o/+j/6P/l/+X/5f/m/+X/5f/l/+P/
4//j/+P/4//i/+L/4v/j/+P/4v/i/+P/5f/m/+f/5P/j/+H/4P/h/+L/5P/l/+X/5v/m
/+b/5P/k/+T/5P/l/+b/5//o/+b/5f/l/+X/4//j/+P/4//j/+P/4//j/+P/4//j/+P/
4//j/+P/4v/k/+T/5P/k/+L/4v/i/+L/4v/i/+L/4v/h/+L/4//k/+L/4v/i/+P/5P/l
/+b/5v/j/+H/3//c/9z/3P/c/9z/2v/a/9r/2v/b/9n/2P/Y/9n/2//d/97/2//Y/9X/
0v/Q/9D/0P/P/8//z//P/8//zv/O/8//z//R/9L/1P/V/9T/1P/U/9T/1v/X/9j/2v/b
/9z/3f/g/+H/4v/l/+X/5//o/+n/6f/p/+v/7f/t/+v/7P/t/+3/7f/t/+7/7v/u/+7/
7v/u/+z/7P/t/+7/7v/t/+3/7P/u/+7/7v/v/+3/7P/r/+v/6//r/+z/7f/t/+v/6//r
/+v/6//s/+z/7P/s/+v/6v/r/+v/7P/u/+z/6//r/+v/7P/s/+z/7P/t/+3/7f/t/+z/
7f/t/+3/7f/s/+z/7f/s/+z/7P/s/+7/7v/u/+//7v/u/+7/7v/u/+7/7v/u/+3/7//v
/+//8f/w/+//7//v/+//7//u//D/8P/w//D/8f/x//D/7//v/+//7//w//D/8P/v/+//
7//v/+7/7v/v/+3/7f/t/+v/6//r/+v/7v/u/+3/7f/t/+3/6//r/+r/6v/s/+3/7f/s
/+v/6//q/+r/6v/r/+n/6v/q/+n/6//r/+v/6//p/+n/6v/q/+z/7P/q/+j/6v/q/+r/
6f/p/+n/6f/p/+r/6v/q/+r/6f/p/+n/6f/p/+n/6f/q/+r/6v/p/+n/6//q/+j/6P/o
/+j/6P/o/+j/6P/o/+j/6P/o/+j/6P/o/+j/6P/o/+j/6P/o/+j/6P/o/+j/6P/o/+j/
6P/o/+j/6P/o/+j/6P/o/+j/6P/o/+j/6P/o/+j/6P/o/+j/6P/o/+j/6P/o/+j/6P/o
/+j/6P/o/+j/6P/o/+j/6P/o/+j/6v/q/+r/6v/o/+j/6P/o/+r/6v/q/+r/6v/q/+r/
6v/q/+r/6v/q/+z/7P/s/+z/7P/t/+3/7v/u/+7/7//v/+//7//v//H/8v/y//L/8f/y
//P/9f/3//n/+v/6//v//f/+//7//v/9//z//P/8//v/+//7//r/+v/6//j/+P/3//f/
9v/2//b/9v/2//X/8//z//P/8//z//L/8f/w//D/8f/x//H/8f/v/+//7//u/+7/7v/u
//D/8P/w//D/8v/y//L/9P/y//L/8//0//f/+/8AAAMABQAFAAgAEAAfADQASQBdAHQA
jwCuANAA+wA7AYoBygHqAeoB0AGtAYoBWQEeAeoAwACYAGUANQAcABEAAwD9//z/+//3
//b/+P/2//T/8v/y/+//7//v/+z/6//r/+v/6//r/+v/6//r/+r/6v/q/+v/6//q/+r/
6v/r/+v/6//r/+v/6v/q/+r/6v/r/+v/6//s/+z/7P/s/+z/7P/s/+z/7P/s/+z/7v/t
/+3/7f/t/+3/7f/t/+3/7f/t/+3/7f/t/+3/7f/t/+3/7f/s/+z/7P/s/+z/6v/q/+r/
6v/s/+z/7P/s/+r/6v/q/+r/6v/q/+r/6//p/+n/6f/o/+n/6f/p/+j/6P/o/+j/6P/m
/+b/5v/m/+f/5f/k/+T/4//j/+P/4v/h/+D/3//e/97/3v/e/93/3f/d/93/3f/c/9z/
3f/d/9z/3P/d/93/4P/g/+D/4P/i/+P/5P/m/+X/5v/n/+r/7f/u//H/8f/z//T/9f/1
//f/+f/7//v/+f/6//v/+//9//3//v/+//7//v/+//7//v/+////AAAAAP/////+/wAA
AAAAAAEAAQAAAP//////////AAABAAEA////////AQABAAIAAgAAAAAA///+//////8A
AAIAAAD///////8AAAAAAAAAAP//////////AAABAAEAAQABAAAAAAABAAAAAAAAAAAA
AAAAAAAAAQAAAAAAAAAAAP//AAABAAIAAQADAAMAAwADAAIAAQABAAMAAwADAAIABAAE
AAQABAAFAAUABAADAAUABQAFAAYABAAEAAMAAwAFAAUABAAEAAUAAwADAAMABQAFAAUA
BQAEAAQAAwADAAUABQADAAMAAAAAAAIAAwADAAIAAQABAAAAAAAAAAEAAQACAAIAAQAB
AAEAAQABAAEAAQACAAIABAAEAAIAAAACAAIAAgABAAEAAQABAAEAAgACAAIAAgABAAEA
AQABAAEAAQABAAIAAgACAAEAAQABAAAAAAAAAAAAAAACAAIAAgACAAAAAAAAAAAAAAAA
AAAAAAAAAAAAAAAAAAAAAAAAAAAA/v/+//7//v/+//7//v/+//7//v/+//7//v/+//7/
/v/8//z//P/8//7//v/+//7//P/8//z//P/8//z//P/8//z//P/8//z//P/8//z//P/8
//z//P/8//z//P/8//z//P/8//z//P/8//z//P/8//z//P/8//z//P/8//z//P/+////
//8AAP7//v//////////////AQACAAIAAgABAAEAAQACAAMABAAEAAMAAwABAAIAAgAC
AAEAAAAAAAAAAQABAAEAAAD+//7//P/8//v/+//6//r/+v/6//r/+f/5//n/+f/5//f/
9v/1//T/9P/1//X/9f/1//P/8//z//L/8v/y//L/9P/0//T/9P/2//b/9v/4//j/+P/5
//z///8BAAQACQALAAsAEAAaACsAPgBVAGkAggCfAL4A4gARAVMBogHcAfYB7AHKAacB
ggFNAQwB2gC0AIoAVwArABgADwAFAAEAAAD///v/+v/6//r/+P/0//T/8f/x//H/8v/x
//H/8f/v/+//7//v/+//7v/u/+7/7f/t/+z/7P/u/+//7//v/+//7//u/+7/7v/u/+//
7//t/+7/7v/u/+7/7v/u/+7/7v/u/+7/7v/u/+3/7f/t/+3/7f/t/+3/7f/t/+3/7f/t
/+3/7f/t/+3/7f/t/+z/7P/s/+z/7P/s/+z/7P/s/+r/6v/q/+r/6P/o/+j/6P/q/+r/
6v/r/+n/6f/p/+j/5//n/+f/5v/m/+b/5v/m/+b/5v/m/+b/5//l/+T/5P/h/+H/4f/g
/9//3v/d/9z/3P/c/9z/2//b/9v/2//b/9r/2v/b/9v/2v/a/9v/2//c/9z/3P/c/9z/
3f/e/+D/4f/i/+P/5v/n/+j/6//r/+v/7P/t/+3/7//x//P/8//x//L/8//z//P/8//0
//T/9P/0//T/9P/y//L/8//0//T/8//z//L/8v/y//L/8//z//L/8f/x//H/8f/y//P/
8//x//H/8f/x//H/8v/y//D/8P/v/+7/7f/t/+7/8P/w/+//7//v/+7/7v/u/+7/7f/t
/+3/7f/u/+//7//v/+//7v/u/+//8P/w//D/8P/y//L/8v/z//L/8v/y//L/8f/y//P/
9P/1//f/9//3//f/9v/1//X/9f/1//X/9P/1//b/9//4//j/9//1//P/8//z//P/9P/0
//T/8//z//X/9f/0//T/9v/z//L/8f/x//H/8f/x//L/8v/x//H/8f/x/+//7//s/+z/
7v/v/+//7v/t/+3/7v/u/+7/7//x//L/8v/x/+//7//v/+//8f/x//L/8v/x//D/7f/q
/+z/7P/s/+v/6//r/+v/6//u/+7/7v/u/+v/6//r/+v/6//r/+v/7P/s/+z/6//r/+n/
6v/r/+z/7f/u/+v/6v/p/+j/6//s/+3/7v/s/+z/7P/s/+z/7P/s/+z/6v/q/+r/6v/q
/+r/6v/q/+v/7P/t/+7/7P/s/+z/7P/u/+7/7v/u/+7/7v/u/+7/6//q/+n/6P/p/+r/
6//s/+r/6v/q/+r/7P/s/+z/7P/s/+z/7P/s/+7/7v/u/+7/7P/s/+z/7P/s/+z/7P/t
/+v/7P/s/+z/7f/t/+3/7f/v//H/8v/y//L/8f/x//H/8v/z//T/9P/y//H/8P/w//D/
8P/v/+7/7//w//D/8f/w/+7/7f/s/+3/7v/u/+//7f/s/+v/6v/s/+v/6//r/+r/6f/o
/+b/5//m/+b/5//l/+X/4//h/+T/5f/n/+j/5f/k/+X/5P/m/+b/5v/m/+j/6v/q/+r/
6f/s/+//8//2//n//f8BAAIACAAXACwARQBfAHYAjwCwANoACwFTAZ4B0gHmAdwBvAGZ
AXYBQwEGAdgAsAB+AEUAGwAIAAEA+f/3//L/7//t/+z/7P/q/+j/6P/o/+X/5f/l/+b/
5f/l/+X/5//n/+f/5//k/+L/4f/g/+H/4f/g/+D/4P/h/+H/4f/h/+H/4P/g/+L/4v/j
/+P/4f/i/+L/4v/i/+L/4v/i/+X/5v/n/+j/5v/l/+X/5f/n/+f/5//n/+X/5f/l/+X/
5f/l/+X/5f/n/+f/5//m/+b/5v/m/+b/5v/m/+b/5v/o/+j/6P/o/+X/5P/j/+L/4P/g
/+D/4f/h/+H/4f/g/+H/4f/h/+D/4f/i/+P/5P/i/+L/4v/i/+H/3//e/97/3//f/9//
3v/b/9r/2f/Y/9r/2v/a/9n/2P/X/9b/1f/W/9b/1//X/9n/2v/c/93/3P/a/9j/1v/a
/9v/3P/e/9//4P/h/+T/5P/k/+b/5f/n/+j/6f/p/+n/6//t/+3/7f/u/+//7//v/+//
8P/w//D/8P/w//D/8P/w//H/8v/y//H/8f/w//D/8P/w//H/7//u/+3/7f/v/+//8P/x
//H/7//v/+//8f/x//L/8v/w//D/7//u/+3/7f/u//D/8v/x//H/8f/u/+7/7v/u/+3/
7f/t/+3/8P/x//H/8f/v/+7/7v/v//H/8v/z//T/8//y//H/8f/0//T/9P/0//H/8P/v
/+7/8P/z//T/9f/0//L/8P/v//H/8f/x//D/7v/u/+7/7v/x//H/8P/v/+//7//v//D/
8P/w/+//7//t/+3/7P/s//D/7//w//H/7//v/+//7//z//T/9P/1//P/8f/t/+v/7P/s
/+7/7//v/+7/7f/t/+r/6v/q/+v/7f/u/+7/7f/r/+v/6//r/+z/7f/v//D/8P/w/+7/
7P/s/+z/7P/r/+n/6f/p/+n/7P/s/+z/7P/t/+3/7f/t/+3/7f/t/+7/7P/s/+v/6//r
/+z/7f/u/+//8P/t/+z/6//q/+j/6P/o/+j/6f/q/+v/7P/s/+z/7P/s/+v/6v/p/+j/
6v/q/+r/6v/q/+r/6v/q/+v/7P/t/+7/7f/s/+v/6v/q/+r/6v/q/+3/7v/v//D/7f/s
/+v/6v/o/+j/6P/o/+j/6P/o/+j/6P/o/+j/6P/o/+j/6P/o/+r/6v/q/+r/6P/o/+j/
6P/o/+j/6P/o/+j/6P/o/+j/6P/o/+j/6f/p/+r/6v/q/+z/7f/u/+//7v/v/+//7v/u
/+3/7f/t/+7/7//w//D/7//v/+//8P/y//L/8f/w/+7/7v/t/+3/7f/s/+z/7P/q/+r/
6f/p/+b/5v/m/+b/6P/n/+f/5//p/+n/6f/o/+f/5v/m/+f/5f/l/+P/4f/h/+H/4v/i
/+D/4P/i/+L/4//k/+X/5v/k/+b/5v/m/+f/6v/r/+//8v/1//f/+f/8/wQAFQAsAEEA
VQBuAIsAqgDOAP0AQQGOAcYB4AHYAbgBlwF0AT8BBAHUAKwAgABNACMADgABAPX/7//w
/+3/6//q/+r/6P/m/+T/5P/h/+H/4f/g/9//3//f/9//3//f/9//4f/g/+D/4P/f/9//
3v/e/97/3//f/9//3//f/97/3v/g/+D/4f/h/+H/4v/i/+L/4v/i/+L/4v/g/+D/4P/g
/+L/4f/h/+H/4//j/+P/4//j/+P/4//j/+H/4f/h/+H/4//j/+P/4v/i/+L/4v/i/+L/
4v/i/+L/4v/i/+L/4v/i/+L/4v/i/+L/4v/i/+P/4//j/+P/4v/j/+P/4//i/+D/4P/g
/+D/4P/g/+D/4P/f/93/3P/c/9v/2//b/9r/2//a/9n/2P/Y/9j/2P/X/9f/1//X/9f/
1v/W/9f/1//Y/9j/2f/Z/9r/2v/a/9r/3P/d/97/4P/h/+L/4//m/+n/6v/t/+3/7//w
//H/8f/x//P/9f/1//X/9v/3//f/9f/1//b/9v/4//j/+P/4//j/+P/5//r/+v/5//n/
+P/4//j/+P/5//v/+v/5//n/9//3//j/+f/5//f/9//3//f/9//4//j/+v/6//n/+P/3
//f/+P/6//j/9//3//f/+P/4//j/+P/5//n/+f/5//j/+f/5//n/+f/4//j/+f/8//z/
/P/8//z//P/8//3//P/8//z//P/8//z//P/8//3////////////+//3//f/////////+
//7//v/+//7///////7//f/9//3//f/+//7//v/9//3///////7//v////3//f/9//3/
/f/9//3//v/+//3//f/9//3/+//7//z//P/+/////f/8//v/+//8//z//P/9//v//P/8
//v//f/9//3//f/9//3//v/+//7//v/8//r/+//8//3//f/9//3//f/9//z//P/8//z/
/f/9//3//f/9//3//f/+//z//P/7//v//f/8//z//P/8//z//P/8//z//P/8//z//P/8
//z//P/8//z//P/8//z//P/8//z//P/8//z//P/8//z//P/8//z//P/8//z//P/8//z/
/P/8//z//v/+//7//v/+//7//v/+//7//v/+//7//v/+//7//v/+//7//v/+/wAAAAAA
AAAAAAAAAAAAAAAAAAAAAAAAAAIAAgACAAIAAgACAAIAAgACAAIAAgACAAIAAgACAAIA
AgADAAMABAAEAAQABQAFAAUABQAFAAcACAAIAAgABwAHAAcACAAJAAoACgAJAAkACwAM
AAwADAALAAoACgAKAAcABwAHAAYABgAGAAQABAADAAMAAgACAAAAAAAAAP//AQABAAEA
AQABAAAA///+//z//f/9//3//f/7//v/+//6//r/+v/6//7//v/+//7//v/+//7/AAD+
/wAAAQACAAMACQAMAA8AEQARABYAIAAvAEIAWQBtAIQAnwDAAOQAEQFPAZwB2AH0AfAB
0gGxAYwBVwEcAeoAxACaAGcAOwAmABsADQAHAAYABwADAAIAAgAAAP7//v/8//n/+f/5
//r/+f/5//n/+f/5//n/+f/5//j/+P/4//n/+f/4//j/9v/3//f/9//5//n/+P/4//j/
+P/5//n/9//4//j/+P/6//r/+v/6//r/+v/6//r/+P/3//f/9//3//f/9//3//f/9//3
//f/9//3//f/9//1//X/9f/0//T/9P/0//T/9P/0//T/9P/0//T/9P/0//L/8v/y//L/
8v/y//L/8//x//H/8f/w//H/8f/x//D/7v/u/+7/7v/u/+7/7v/u/+3/6//q/+r/5//n
/+f/5v/n/+b/5f/k/+L/4v/i/+H/4f/h/+H/4f/e/97/3//f/+D/4P/h/+H/4v/i/+L/
4v/k/+X/5v/o/+n/6v/r/+7/7//w//P/8//1//b/9//3//f/+f/7//v/+//8//3//f//
////AAAAAP7//v/+//7//v/+////AAD+//3//f/8//7//v/+/////f/8//v/+//9//3/
/v////3/+//7//v/+//7//z//P/8//z/+//6//n/+f/6//z/+v/5//n/+f/6//r/+v/6
//n/+f/5//n/+v/7//v/+//7//r/+v/7//n/+P/3//b/+P/4//j/+f/4//j/+P/4//j/
+P/4//j/9//5//n/+f/5//j/9//3//n/+f/5//j/+P/4//j/+P/5//n/+P/3//f/9//3
//j/9v/2//X/9f/1//X/9P/0//X/8//z//P/8//z//P/8//0//T/8//z//P/8//x//H/
8v/y//T/9f/1//T/8//z//P/9P/1//f/9//4//j/9//5//n/+f/5//f/9//4//j/+P/4
//b/9P/2//b/9v/1//f/9//3//f/9v/2//b/9v/z//P/8//z//P/8//z//T/9P/0//P/
8//z//L/8v/y//L/8v/y//L/8v/y//L/8v/y//L/8P/w//D/8P/y//L/8v/y//D/8P/w
//D/8P/w//D/8P/w//D/8P/w//D/8P/w//D/7v/u/+7/7v/w//D/8P/w/+7/7v/u/+7/
7v/u/+7/7v/u/+7/7v/u/+7/7v/u/+7/7v/u/+7/7v/s/+z/7P/s/+z/7P/s/+z/6v/q
/+r/6v/s/+z/7P/s/+3/7f/u/+7/7v/v/+//7//t/+3/7//w//D/8P/v/+//7//w//H/
8v/y//H/8f/x//D/8P/w/+//7v/u/+7/7f/t/+3/7P/s/+z/6v/q/+n/6f/o/+j/6P/o
/+j/5//n/+f/5//n/+f/6P/n/+b/5v/n/+f/5//l/+X/5f/l/+b/5v/m/+b/6P/o/+j/
6P/o/+r/6v/s/+z/7P/t//D/8//3//z/AQAFAAcACAAUACkAQABXAHEAjgCzANwAAgE5
AYUBygHsAe4B1gGyAYsBWgEdAegAvgCUAF4ALQAVAA4ABQD9//v/+v/3//P/8v/y//L/
8P/w//D/7f/t/+3/6v/p/+n/6f/n/+f/5//n/+n/6P/o/+j/6v/r/+v/7P/q/+v/6//r
/+3/7f/s/+z/6f/o/+j/5//o/+r/6//s/+7/7v/u/+7/7f/s/+v/6v/o/+f/5//n/+f/
5//n/+f/5//n/+f/5//q/+v/7P/t/+v/6//r/+r/6f/o/+f/5v/n/+j/6f/q/+n/6P/n
/+b/5P/k/+T/5P/m/+b/5v/n/+f/5//n/+b/5//n/+f/5v/m/+b/5v/m/+j/6P/o/+j/
5v/j/+H/4P/d/93/3f/c/9z/3P/c/9z/2//a/9n/1//Z/9v/3f/f/93/3P/c/9v/2v/a
/9v/2//c/9z/3P/c/97/3//g/+L/5v/o/+r/7v/r/+r/6//p/+3/7v/v/+//7v/v//D/
7//x//L/8//z//X/9f/2//b/8//y//H/8P/x//L/9P/2//X/8//y//D/8v/0//b/+f/3
//T/8f/v//H/8f/y//P/8v/v/+7/7f/u/+//8f/y//H/8P/u/+z/7v/v//H/9P/x/+//
7v/t/+7/7v/u/+7/7//v/+//7//u/+//7//v//D/8P/x//P/8//y//H/8P/y//T/9v/5
//n/+P/3//b/9//4//n/+v/3//f/9f/z//b/9v/2//f/9v/1//T/8v/y//L/8v/y//L/
8f/v/+3/8P/x//L/9P/y//L/8f/x//H/8f/w//D/8v/v/+7/7f/w//H/8v/z//H/8P/u
/+3/7//v/+3/7f/u/+7/8P/x//D/7v/s/+v/7P/u//D/8//w//D/7//t/+7/7//w//H/
7v/t/+3/7P/v//D/7//u/+3/7P/r/+n/6//r/+v/6//u/+7/7v/u/+z/6//q/+n/6f/p
/+n/6v/q/+r/6f/p/+n/6v/q/+r/6v/q/+v/7P/t/+7/7f/s/+v/6v/r/+z/7f/u/+3/
7P/r/+r/6v/q/+r/6v/q/+r/6v/q/+z/7v/w//L/8P/u/+z/6v/s/+z/7P/s/+v/6v/p
/+j/6v/q/+r/6v/r/+z/7f/u/+7/7v/u/+7/7P/q/+j/5v/n/+j/6f/q/+z/7P/s/+z/
6v/q/+r/6v/o/+j/6P/o/+j/6P/o/+j/6v/q/+r/6v/s/+3/7//w/+//7//u/+3/7v/v
//L/9P/z//L/8P/v//D/8v/0//b/9f/z//L/8f/w//D/8P/v/+7/7v/u/+3/7v/v/+//
8P/v/+z/6//p/+z/7P/t/+7/7f/s/+r/6f/p/+n/6f/p/+b/5f/k/+T/4//j/+P/4f/f
/9//3//g/+D/4P/g/+L/5P/k/+T/5P/m/+b/6P/o/+z/6f/m/+n/7//0//f/9//7/wAA
DAAdAC4APQBTAG4AiQCqANAAAQFJAZgB0gHoAdwBugGbAXgBQwEGAdYArgCAAEsAIQAM
AP//8//v//D/7//v//D/8v/w/+r/5P/k/+H/4f/h/+D/3//f/9//4f/h/+H/4f/h/+D/
4P/g/9//3//e/97/4P/h/+H/4f/h/+H/4P/g/+D/4P/h/+H/5P/m/+f/6P/l/+T/4//i
/+D/4P/g/+D/4P/f/9//3//h/+H/4f/h/+H/4f/h/+H/4f/h/+H/4f/h/+H/4f/g/+D/
4P/g/+D/4P/g/+D/4P/g/+D/4P/g/97/3v/e/97/3v/e/97/3//f/9//3//e/93/3f/d
/9z/3P/c/9z/3P/c/9z/3P/c/93/2//a/9r/1//X/9f/1v/X/9b/1f/U/9T/1P/U/9P/
0//T/9P/0//S/9L/0//T/9T/1P/V/9X/1P/U/9T/1P/W/9f/2P/a/9v/3P/d/+D/4f/i
/+X/5f/n/+j/6f/p/+n/6//t/+3/7f/u/+//7//v/+//8P/w//D/8P/w//D/8P/w//H/
8v/y//H/8f/w//D/8P/w//H/8f/w/+//7//v/+//8P/x//H/7//v/+//7//v//D/8P/w
//D/7//u/+3/7f/u//D/8P/v/+//7//u/+7/7v/u/+3/7f/t/+3/7P/t/+3/7f/v/+7/
7v/v//D/8P/w//D/8P/w//D/8f/w//D/8P/w/+//8P/x//L/8f/z//P/8//z//L/8f/x
//H/8f/x//D/8v/y//L/8v/x//H/8P/v//H/8f/x//L/8v/y//H/8f/x//H/8P/w//P/
8f/x//H/8f/x//H/8f/w//D/7//v/+//7//t/+3/7v/u//D/8f/x//D/7//v//D/8P/w
//H/7//w//D/7//v/+//7//v/+//7//w//D/8P/w/+7/7P/u/+7/7v/t/+//7//v/+//
8P/w//D/8P/v/+//7//v/+//7//v//D/8P/w/+//7//x//L/8v/y//L/8v/w//D/8P/w
//D/8P/w//D/8P/w//D/8P/y//L/8v/y//D/8P/w//D/8P/w//D/8P/y//L/8v/y//L/
8v/y//L/8v/y//L/8v/y//L/8v/y//L/8v/y//L/8v/y//L/8v/y//L/8v/y//T/9P/0
//T/9P/0//T/9P/y//L/8v/y//T/9P/0//T/9P/0//T/9P/0//T/9P/0//T/9P/0//T/
9P/0//T/9P/2//b/9v/2//b/9v/2//b/9//3//j/+P/4//n/+f/5//v/+//9//7//v/+
//3//f///wAAAQACAAIAAQABAAEAAgACAAIAAQAAAAAAAAD///3//f/8//z//v/8//z/
+//7//r/+v/6//r/+v/5//n/+f/5//n/+f/4//f/9v/2//f/9//3//X/8//z//P/9P/0
//T/9P/2//b/9v/2//b/9v/2//j/+P/4//n/+v/9/wEABgAJAAkACwAOABYAJQA6AE8A
YwB6AJcAtgDYAAUBRQGSAc4B7AHoAcwBqwGIAVMBGAHiALwAlABhADMAHAARAAUA///+
//v/+f/4//j/9v/2//T/9P/x//H/8f/w/+//7//v/+3/7f/t/+3/7f/s/+z/7P/t/+3/
7P/s/+r/6//r/+v/6//r/+r/6v/q/+r/6//r/+v/7P/s/+z/6v/q/+r/6v/q/+r/6v/q
/+r/6f/p/+n/5//n/+f/5//n/+f/5//n/+f/5//n/+f/5//n/+f/5v/o/+j/6P/o/+b/
5v/m/+b/5v/m/+b/5v/m/+b/5v/m/+T/5P/k/+X/5f/l/+X/5P/l/+X/5f/k/+T/5P/k
/+T/5P/k/+T/5P/l/+P/4v/i/+H/4f/h/+D/3f/c/9v/2v/a/9r/2v/Z/9n/2f/Z/9n/
2v/a/w==
         </WaveFormData>
      </LeadData>
      <LeadData>
         <LeadByteCountTotal>10000</LeadByteCountTotal>
         <LeadTimeOffset>0</LeadTimeOffset>
         <LeadSampleCountTotal>5000</LeadSampleCountTotal>
         <LeadAmplitudeUnitsPerBit>4.88</LeadAmplitudeUnitsPerBit>
         <LeadAmplitudeUnits>¦ÌV</LeadAmplitudeUnits>
         <LeadHighLimit>2147483647</LeadHighLimit>
         <LeadLowLimit>268435456</LeadLowLimit>
         <LeadID>V6</LeadID>
         <LeadOffsetFirstSample>0</LeadOffsetFirstSample>
         <FirstSampleBaseline>0</FirstSampleBaseline>
         <LeadSampleSize>2</LeadSampleSize>
         <LeadOff>FALSE</LeadOff>
         <BaselineSway>FALSE</BaselineSway>
         <ExcessiveACNoise>FALSE</ExcessiveACNoise>
         <MuscleNoise>FALSE</MuscleNoise>
         <LeadDataCRC32>2545974463</LeadDataCRC32>
         <WaveFormData>
+P/4//j/+P/4//j/+P/4//j/+P/4//j/9v/2//b/9v/2//b/9v/2//T/9P/0//T/8v/y
//L/8v/y//L/8v/y//D/8P/w//D/8P/w//D/8P/u/+7/7v/u/+7/7v/u/+7/7v/u/+7/
7v/s/+z/7P/s/+7/7v/u/+7/7P/s/+z/7P/q/+r/6v/q/+j/6P/o/+j/5v/m/+b/5v/m
/+b/5v/m/+j/6P/o/+j/6v/q/+r/6v/s/+z/7P/s/+7/7v/u/+7/7//w//H/8v/z//T/
9f/2//j/+P/4//j/+P/4//j/+P/6//r/+v/6//r/+v/6//r/+v/6//r/+v/6//r/+v/6
//r/+v/6//r/+v/6//r/+v/6//r/+v/6//j/+P/4//j/+v/6//r/+v/6//r/+v/6//r/
+v/6//r/+v/6//r/+v/6//r/+v/6//r/+v/6//r//P/8//z//P/8//z//P/8//z//P/8
//z//P/8//z//P/+//7//v/+/wAAAAAAAAAAAAAAAAAAAAACAAIAAgACAAIAAgACAAIA
AgACAAIAAgACAAIAAgACAAIAAgACAAIAAgACAAIAAgACAAIAAgACAAIAAgACAAIAAgAC
AAIAAgAAAAAAAAAAAAIAAgACAAIAAgACAAIAAgACAAIAAgACAAIAAgACAAIAAgACAAIA
AgACAAIAAgACAAIAAgACAAIAAgACAAIAAgACAAIAAgACAAIAAgACAAIAAgACAAIAAgAC
AAIAAgACAAIAAgACAAIAAgACAAIAAgACAAIAAgACAAIAAgACAAIAAgACAAIAAgACAAIA
AgACAAIAAgACAAIAAgACAAIAAgACAAIAAgACAAAAAAAAAAAAAgACAAIAAgAAAAAAAAAA
AAAAAAAAAAAA/v/+//7//v8AAAAAAAAAAP7//v/+//7//v/+//7//v/8//z//P/8//z/
/P/8//z//P/8//z//P/8//z//P/8//z//P/8//z//P/8//z//P/8//3//f/9//7//v//
////////////////////////////////////AAAAAAEAAQABAAEAAQABAP////////7/
+//7//z//P/9//z/+//7//j/+P/3//f/9v/2//b/9v/z//P/8//z//X/9f/z//P/8f/x
//H/8f/v/+//7v/u/+z/7P/s/+z/7v/w//D/8P/u/+7/7v/v/+//7//v//D/8v/0//n/
+//+//////8CAAoAGAAmADYARgBaAG8AhwCkAM4AAwE4AVwBagFoAVwBTgE2ARAB4wC+
AJwAdgBLACoAGQAKAP3//P/7//j/8v/y//L/8P/u/+3/6//q/+n/6f/q/+r/6P/o/+b/
5v/m/+b/5f/l/+T/5P/k/+T/4v/i/+L/4v/i/+L/4v/h/+H/4f/h/+L/4v/i/+T/5P/k
/+X/5f/l/+b/5v/l/+X/5f/l/+X/5f/l/+X/5f/l/+X/5f/l/+T/5P/k/+T/5P/j/+P/
4//j/+L/4v/i/+L/4v/i/+D/4P/g/+D/4f/h/+H/4f/f/9//3v/e/9//3//f/9//3//f
/9//3v/e/97/3f/d/9v/2//a/9r/2v/a/9r/2f/Z/9j/2P/Y/9f/1//V/9X/1f/V/9X/
1P/V/9X/1f/V/9X/1f/V/9b/1v/W/9b/1//X/9f/2P/Y/9j/2P/a/9r/2v/c/9z/3v/f
/+D/4f/i/+P/5P/l/+b/5//o/+n/6v/q/+r/6f/p/+n/6v/q/+r/6v/q/+r/6v/q/+r/
6v/q/+z/7P/s/+v/7P/s/+z/7P/q/+r/6v/q/+r/6v/q/+r/6v/q/+r/6v/q/+r/6v/q
/+r/6v/q/+r/7P/s/+z/7P/s/+v/6//r/+v/6//r/+v/6//r/+v/6//r/+v/6//r/+v/
6//r/+v/6//r/+v/6//s/+z/7P/s/+z/7P/t/+3/7f/t/+3/7f/t/+3/7v/u/+7/7v/u
/+//8f/x//H/8f/v/+//7//v//H/8v/y//L/8P/w//D/8P/w/+//7//v/+//7v/u/+7/
8P/w/+//7//v/+//7//v/+3/7f/t/+3/7f/t/+3/7f/v/+7/7v/u/+7/7v/u/+7/7v/u
/+7/7v/u/+7/7f/t/+3/7f/t/+3/7f/t/+3/7f/t/+3/7f/t/+3/7f/t/+3/7v/u/+7/
7v/s/+z/7P/s/+z/7P/s/+z/7v/u/+3/7f/u/+7/7f/t/+//7//v/+//7//u/+7/7v/u
/+7/7v/u/+7/7v/s/+z/7P/s/+r/6v/q/+r/6v/q/+r/6v/q/+r/6v/q/+r/6v/q/+r/
6v/q/+r/6v/q/+r/6v/q/+r/6v/q/+r/6v/q/+r/6v/q/+r/6v/q/+r/6v/q/+r/6v/q
/+r/6v/q/+r/6v/q/+r/6v/q/+r/6v/q/+r/6v/q/+r/6v/q/+r/6v/q/+r/6v/q/+r/
6v/q/+r/6v/q/+r/6v/q/+r/6//r/+v/7P/s/+3/7f/t/+3/7f/t/+//7//v/+//7//x
//H/8f/y//D/8f/x//H/8//z//P/8//x//H/8P/v//H/8v/y//H/8P/v/+//7v/u/+3/
7f/s/+z/7P/s/+v/6//r/+v/6//r/+n/6f/p/+n/6f/p/+f/5//m/+b/5v/m/+b/5v/m
/+r/6v/q/+r/6v/q/+v/6//r/+v/6v/s/+7/8f/1//j/+f/5//z/AAAKABoAKgA4AEoA
XwBzAIwArADbABQBRAFgAWgBXgFQAUABIgH3AMwArACKAGEAOAAfABAAAQD6//f/9v/y
//L/8v/w/+7/6//r/+r/6f/p/+j/6P/m/+b/5v/m/+b/5v/l/+X/5P/k/+T/5P/i/+L/
4v/i/+L/4v/i/+H/4f/h/+H/4v/i/+L/5P/k/+T/5f/l/+X/5v/m/+f/5//n/+f/5//n
/+f/5//n/+f/5//n/+f/5v/m/+b/6P/o/+f/5//n/+f/5v/m/+b/5v/m/+b/5P/k/+T/
5P/j/+P/4//j/+X/5f/k/+T/5f/l/+X/5f/l/+X/5f/k/+T/5P/j/+P/4//j/+L/4v/i
/+L/4v/h/+H/4P/g/+D/3//f/93/3f/d/93/3f/c/9v/2//b/9v/2//b/9v/3P/c/9z/
3P/d/93/3f/e/97/3v/e/+D/4P/g/+L/4v/k/+X/5v/n/+j/6//s/+3/7v/v//D/8f/y
//T/9P/z//P/8//0//T/9P/2//b/9v/2//T/9P/0//T/9v/2//b/9f/0//T/9P/0//T/
9P/0//T/9P/0//T/9P/0//T/9P/0//T/9P/0//T/9P/0//T/9P/0//T/9P/0//T/8//z
//P/8//z//P/8//1//X/9f/1//X/9f/1//X/9f/1//X/9f/1//X/9f/1//b/9v/2//b/
9v/2//f/9//3//f/9//3//f/9//4//j/+v/6//r/+//9//3//f/9//3//f/9//3//f/+
//7//v/+//7//v/+/wAA///////////+//7//v/+//7//f/9////////////////////
/////////////////v/+//7//v/+//7//v/+//7//v/+//7//v/9//3//f/9//3//f//
//////////3//f/9//3////////////+//7//v/+//7//v/+//7//v/+//7//v/+//7/
/f/9//7//v/9//3///////////////7//v/+//7//v/+//7//v/+//7//v/+//7//v/+
//7//v8AAAAAAAAAAP7//v/+//7//v/+//7//v/+//7//v/+//7//v/+//7//v/+//7/
/v8AAAAAAAAAAP7//v/+//7//v/+//7//v/+//7//v/+/wAAAAAAAAAAAAAAAAAAAAAA
AAAAAAAAAAAAAAAAAAAAAAAAAAAAAAAAAAAAAAAAAAAAAAAAAAAAAAAAAAAAAAADAAMA
AwAEAAIAAwADAAMAAwADAAMABQAFAAUABQAFAAcABwAHAAgACAAJAAkACQAHAAcABwAH
AAcABwAGAAUABwAIAAgABwAGAAUABQAEAAQAAwADAAIAAAAAAAAA//8BAAEAAQABAP//
/f/9//3//////////f/9//z//P/8//z//P/8//z//P/8//z//P/+//7/////////AQAA
AAIABgAHAAsADgAPABEAEgAaACYANgBEAFIAZgB5AJEAqgDOAP8AOAFkAXoBfAFuAWAB
TgEqAfsA0gC0AJIAZwBAACsAHgATAA4ADQAMAAgABgAGAAYABAABAP///v/9//3//v/+
//z//P/6//r/+v/6//n/+f/4//j/+P/4//b/9v/2//b/9v/2//b/9f/1//X/9f/2//b/
9v/2//b/9v/3//f/9//4//j/+f/5//n/+f/3//f/9//3//n/+f/5//n/+//6//r/+v/4
//j/9//3//f/9//2//b/+P/4//j/+P/2//b/9v/2//X/9f/1//X/9f/1//T/9P/1//X/
9f/1//P/8//z//L/8v/y//H/8f/x//H/8P/w//D/8P/w/+//7//u/+7/7v/t/+3/6//r
/+v/6//r/+r/6f/p/+n/6f/p/+n/6f/q/+r/6v/q/+v/6f/p/+r/6v/s/+z/7v/u/+z/
7v/u//D/7//w//H/8v/z//T/9f/2//X/9v/3//j/+v/6//n/+f/7//z//P/8//z//P/8
//z//P/8//z//P/8//z//P/7//z//P/8//z//P/8//z//P/8//z//P/8//z//P/8//z/
/P/8//z//P/8//z//P/8//z//P/8//z//P/7//v/+//7//v/+//7//v/+//7//v/+f/5
//n/+f/5//n/+f/5//n/+f/5//n/+v/6//r/+v/6//r/+//7//v/+//7//v/+//7//z/
/P/+//7//v////3//f/9//3//f/9//3//f/7//z//P/8//z//P/8//z//P/7//v/+//7
//r/+v/6//j/+P/3//f/9//3//f/9//3//f/9//3//X/9f/1//X/9//2//b/9v/0//T/
9P/0//b/9v/2//b/9P/0//P/8//1//X/9f/1//P/8//z//P/8//z//P/8//z//P/8//z
//L/8v/y//L/8v/y//L/8v/w//D/8P/w//D/8P/v/+//8v/y//H/8f/x//H/8f/x//H/
8P/w//D/8P/w//L/8v/y//L/8v/y//L/8v/w//D/8P/w//D/8P/w//D/8P/w//D/8P/w
//D/8P/w//L/8v/y//L/8v/y//L/8v/0//T/9P/0//T/9P/0//T/9P/0//T/9P/0//T/
9P/0//b/9v/2//b/9v/2//b/9v/2//b/9v/2//j/+P/4//j/+P/4//j/+P/6//r/+//7
//v//P/8//3//f/9//3//f/9//////////////////////8AAAAAAQABAAEAAQABAAMA
AwADAAMAAgABAAEAAgACAAEAAAD//wEAAAAAAP///f/8//z//P/+//3//f/9//3//f/9
//v/+//7//v/+//7//n/+f/4//j/+P/4//j/+P/4//r/+v/6//r/+v/6//v/+//7//v/
/P/+/wAAAwAFAAYACQALAAwAEgAeACwAPABOAGAAdQCNAKgAzAD9ADYBYAF0AXQBaAFY
AUYBJAH3AM4ArgCIAFsAOAAjABgADQAKAAcABAAAAP7//v/8//j/9//1//T/8//z//L/
8v/w//D/8P/w//D/8P/v/+//7v/u/+7/7v/s/+z/7P/s/+z/7P/u/+3/7f/t/+3/7v/u
/+7/7P/s/+z/7f/t/+3/7v/u/+//7//v/+//7f/t/+3/7f/t/+3/7f/t/+3/7P/s/+z/
6v/q/+n/6f/p/+n/6P/o/+b/5v/m/+b/5v/m/+b/5v/l/+X/5f/l/+X/5f/k/+T/4//j
/+P/4//j/+P/4//i/+T/5P/j/+P/4f/h/+D/4P/g/+D/4P/f/9//3v/e/97/3f/d/9v/
2//b/9v/2//a/9f/1//X/9f/2f/Z/9n/2v/Y/9j/2P/Z/9n/2f/a/9r/2v/a/9z/3P/c
/97/3v/g/9//4P/h/+L/4//k/+X/5v/l/+b/5//o/+r/6v/p/+n/6//s/+z/7P/s/+z/
7P/s/+z/7P/s/+z/6v/q/+r/6f/p/+r/6//s/+z/7P/s/+z/7v/u/+7/7v/u/+7/7v/u
/+7/7v/u/+7/7v/u/+7/7v/u/+7/7v/u/+7/7f/t/+3/7f/t/+3/7f/t/+3/7f/t/+3/
7f/t/+3/7f/t/+3/7f/t/+3/7f/t/+7/7v/u/+7/7v/u/+//7//v/+//7//v/+//7//w
//D/8P/w//D/8f/x//H/8f/x//H/8f/x//H/8f/y//L/8v/y//L/8v/y//D/7//v/+//
8f/w//D/8P/w//D/7//v/+//7//v/+//7//v/+//7//v/+//7//v//H/8P/w//D/8P/w
//D/8P/w//D/8P/w//D/8P/v/+//7//v/+//7//v/+//7//v/+//7//v/+//7//v/+//
7//u/+7/7v/u/+7/7v/u/+7/7v/u/+7/7v/u/+7/7f/t/+7/7v/t/+3/7//v/+//7//v
/+7/7v/u/+7/7v/u/+7/7v/u/+7/7v/u/+7/7P/s/+z/7P/u/+7/7v/u/+7/7v/u/+7/
7v/u/+7/7v/u/+7/7v/u//D/8P/w//D/7v/u/+7/7v/u/+7/7v/u/+7/7v/u/+7/7v/u
/+7/7v/u/+7/7v/u/+7/7v/u/+7/7v/u/+7/7v/u/+7/7v/u/+7/7v/u/+7/7P/s/+z/
7P/s/+z/7P/s/+z/7P/s/+z/7P/s/+3/7f/t/+7/7v/v/+//7//v/+//7//x//H/8f/x
//H/8f/x//H/8v/y//P/8//z//P/8//1//X/9f/1//L/8f/x//L/8v/x//D/7//x//D/
8P/v/+3/7P/s/+z/7P/r/+v/6//r/+v/6//p/+n/6f/p/+n/6//p/+n/6P/m/+b/5v/m
/+b/5v/o/+j/6v/q/+r/6v/r/+v/6//r/+z/7v/w//P/9f/4//v//f/8/wQAEAAgAC4A
PgBQAGUAeQCUALgA6QAgAUoBYgFmAVoBTAE6ARgB6wDEAKIAgABXADAAHQAOAAEA+v/5
//b/9P/y//L/8P/u/+3/7f/s/+v/6//q/+r/6P/o/+j/6P/o/+j/5//n/+b/5v/m/+b/
5P/k/+b/5v/m/+b/5v/l/+X/5f/l/+b/5v/m/+j/6P/o/+n/6f/p/+r/6v/r/+v/6//r
/+v/6//r/+v/6//r/+v/6//r/+r/6v/q/+r/6v/p/+n/6f/p/+j/6P/o/+j/6P/o/+j/
6P/o/+j/5//n/+f/5//n/+f/5v/m/+f/5//n/+f/5//n/+f/5v/m/+b/5f/l/+X/5f/k
/+T/5P/k/+T/4//j/+L/4v/i/+H/4f/f/9//3//f/9//3v/f/9//3//f/9//3//f/+D/
4P/g/+D/4f/h/+H/4v/i/+L/4v/k/+T/5P/m/+b/6P/p/+r/6//s/+//8P/x//L/8//0
//X/9v/2//b/9f/1//f/+P/4//j/+P/4//j/+P/6//r/+v/6//r/+v/6//n/+P/4//j/
+P/4//j/+P/4//r/+v/6//r/+v/6//r/+v/6//r/+v/6//r/+v/6//r/+v/6//r/+v/8
//v/+//7//v/+//7//v/+f/5//n/+f/5//n/+f/5//n/+f/5//n/+//7//v/+//8//z/
/P/8//z//P/9//3//f/9//3//f/9//3//v/+//7//v/+//////////////8BAAEAAQAB
AAEAAgACAAIAAAAAAAAAAAACAAEAAQABAAEAAAAAAAAAAAAAAP//////////////////
//////////////////////7//v/+/wAAAAAAAAAAAAAAAAAAAAAAAAAA////////////
/////////////////////////////////////v/+//7//v8AAAAAAAAAAAAAAAAAAAAA
AAAAAP////8AAAAA////////////////AQAAAAAAAAAAAAAAAAAAAAAAAAD+//7//v/+
/wAAAAAAAAAA/v/+//7//v8AAAAAAAAAAAAAAAAAAAAAAAAAAAAAAAAAAAAAAAAAAAAA
AAAAAAAAAAAAAAAAAAAAAAAAAAAAAAAAAAAAAAAAAAAAAAAAAAAAAAAAAAAAAAAAAAAA
AAAAAAAAAAAAAAAAAAAAAAAAAAIAAgACAAIAAgACAAIAAgAAAAAAAAAAAAIAAgACAAIA
AQABAAEAAgAEAAUABQAFAAUABQAFAAcABwAHAAcABwAHAAcABwAIAAgACQAJAAkACQAJ
AAkACQALAAsACgAJAAcACAAIAAcACAAHAAcABgAEAAMAAwACAAIAAgACAAEAAQABAAEA
AQABAP////////////////3////+//7//v/+//7//v/+/wAAAAAAAAAAAAAAAAEAAQAB
AAEAAgAEAAYACQANAA4AEQARABQAGgAmADQAQgBSAGQAdwCNAKgAyAD3AC4BXAF0AXoB
cAFiAU4BLgEDAdoAugCYAG8ASAAzACYAFwAOAA8ADAAKAAgACAAEAAIAAwABAAAA////
/wAAAAD+//7//v/+//7//v/9//3//P/8//z//P/6//r/+v/6//r/+v/8//v/+//7//n/
+v/6//r//P/8//z//f/9//3//v/+/////////////////////////////////////v/+
//7/AAAAAP/////9//3//P/8//7//v/+//7//P/8//z//P/9//3//f/9//3//f/8//z/
/f/9//3//f/9//3//f/8//z//P/7//v/+//7//r/+v/6//r/+v/5//n/+P/4//j/9//3
//X/9f/1//X/9f/0//X/9f/1//X/8//z//P/9P/0//T/9P/1//X/9f/2//b/9v/2//j/
+P/4//r/+v/8//3//v///wAAAQACAAMABAADAAQABQAGAAcACAAIAAkACwAMAAwADAAM
AAwADAAMAAwADAAMAAwADAAMAAwACwAMAAwADAAMAAwADAAMAAwADAAMAAwADAAMAAwA
DAAMAAoACgAKAAoADAAMAAwADAAKAAoACgAKAAoACQAJAAkACQAJAAkACQALAAsACwAL
AAsACwALAAsACwALAAsACwALAAsACwALAAwADAAMAAwACgAKAAsACwALAAsACwALAAsA
CwAMAAwACgAKAAoACwALAAsACwALAAsACwALAAsACwAMAAwADAAMAAwADAAMAAwACwAL
AAsACwAKAAoACgAIAAgABwAHAAkACQAJAAkABwAHAAcABwAHAAcABwAHAAcABgAGAAYA
BAAEAAQABAAEAAQABAAEAAYABgAFAAUAAwADAAMAAwAFAAUABQAFAAMAAwADAAMAAwAD
AAMAAwACAAIAAgACAAIAAgACAAIAAgACAAIAAgAAAAAA/////wAAAAD/////AQABAAEA
AQD///7/AAAAAAAAAAAAAAAAAAAAAAAAAAAAAAAAAAAAAAAAAAAAAAAAAAAAAAAAAAAA
AAAA/v/+//7//v8AAAAAAAAAAP7//v/+//7//P/8//z//P/9//7///8AAAAAAAAAAAAA
/v/+//7//v/+//7//v/+//7//v/+//7//v/+//7//v/8//z//P/8//z//P/8//z//P/8
//z//P/6//r/+v/7//3//f/+//7//f/9//3//f/7//v//f/9/////////////f/9//7/
/v///////////////////////f/8//v/+//+//7//f/8//n/+f/4//j/9//3//b/9v/0
//T/8//z//X/9f/1//X/8f/x//H/8f/z//P/8f/x//D/8P/w//D/7v/u/+7/8P/w//D/
8P/w//D/8f/x//H/8//y//T/9v/7//3/AAD//wEABAAQAB4ALgBAAFIAZAB9AJcAuADi
ABsBTAFoAW4BaAFYAUYBKAH+ANEArgCOAGYAPQAiABcADAAFAAAA///8//j/9v/2//T/
8P/v//H/8P/v/+//7v/u/+z/7P/s/+z/7P/s/+v/6//q/+r/6v/q/+j/6P/m/+b/5v/m
/+b/5f/l/+X/5f/m/+b/5v/o/+j/6P/p/+n/6f/q/+r/6//r/+v/6//p/+n/6f/p/+v/
6//r/+v/6f/o/+j/6P/q/+r/6f/p/+n/6f/o/+j/6P/o/+j/6P/o/+j/6P/o/+f/5//n
/+f/6f/p/+j/6P/p/+n/6f/p/+n/6f/p/+j/6P/o/+f/5//n/+f/5v/m/+j/6P/o/+f/
5//m/+b/5v/l/+X/4//j/+P/4//j/+L/4f/h/+H/4f/h/+H/4f/i/+T/5P/k/+X/5f/l
/+b/5v/m/+b/6P/o/+j/6v/q/+z/7f/u/+//8P/x//L/8//0//X/9v/3//j/+P/4//f/
9//3//j/+P/4//j/+P/4//j/+P/4//j/+P/4//j/+P/3//b/9v/2//b/9P/0//T/9P/0
//T/9P/0//T/9P/0//T/9P/0//T/9P/y//L/8v/y//L/8v/y//L/8v/x//H/8f/x//H/
8f/x//H/8f/x//H/8f/x//H/8f/v/+//7//v//H/8f/x//H/8v/y//L/8v/y//L/8//z
//P/8//z//P/8//z//T/9P/0//T/9P/1//P/8//z//P/8//z//P/8//x//L/8v/y//L/
8v/y//L/8v/x//H/8f/x//D/8P/w//D/8P/v/+//7//v/+//7//v/+//7//v/+//7//v
/+//7//u/+7/7v/u/+7/7v/u/+z/7P/s/+z/7v/u/+3/7f/r/+v/6//r/+3/7f/t/+3/
6//r/+v/6//r/+v/6//r/+r/6v/q/+r/6v/q/+r/6v/q/+r/6v/q/+r/6v/p/+n/6v/q
/+n/6f/p/+n/6f/p/+n/6P/o/+j/6P/o/+j/6P/o/+j/6P/o/+j/6P/m/+b/5v/m/+b/
5v/m/+b/5v/m/+b/5v/m/+b/5v/m/+b/5v/m/+b/5v/m/+b/5v/k/+T/5P/k/+T/5P/k
/+T/5v/m/+b/5v/m/+b/5v/m/+b/5v/m/+b/5P/k/+T/5P/k/+T/5P/k/+b/5v/m/+b/
5v/m/+b/5v/m/+b/5v/m/+b/5v/m/+b/5v/m/+b/5//n/+f/6P/o/+n/6f/p/+n/6f/p
/+v/6//t/+3/7f/t/+v/6//s/+z/6//r/+v/6//t/+3/7f/t/+3/7P/r/+v/6v/q/+n/
6P/p/+n/6P/o/+X/5f/k/+T/5P/k/+P/4//l/+X/5f/l/+P/4//j/+P/4//j/+H/4f/e
/97/3v/e/+D/4P/g/+L/4v/i/+L/4v/i/+P/4//j/+P/5P/m/+j/6//v//L/8//z//b/
/P8IABgAJgA0AEgAXQBzAIwAsADhABoBRAFcAV4BUgFGATQBFAHlALwAnAB6AE8AKgAV
AAYA+f/y//H/8P/s/+r/6v/q/+b/4//j/+L/4f/h/+L/4v/g/+D/4P/g/+D/4P/f/9//
3v/e/97/3v/c/9z/3P/c/9z/3P/c/9v/2//b/9v/3P/c/9z/3P/c/9z/3f/d/93/3v/e
/93/3f/d/93/3//f/9//3//f/9//3//f/9//3v/e/97/3v/e/93/3f/d/93/3P/c/9z/
3P/c/9z/3P/c/9z/3P/b/9v/2//b/9v/2//a/9r/2//b/9v/2//b/9v/2//a/9r/2v/Z
/9n/2//b/9r/2v/a/9r/2v/Z/9n/2P/Y/9j/1//X/9X/1f/V/9X/1f/U/9P/0//T/9P/
1f/V/9X/1v/U/9T/1P/V/9X/1f/W/9b/1v/W/9j/2P/a/9z/3P/e/9//4P/h/+L/4//k
/+X/5v/n/+j/6f/q/+z/7P/r/+v/6//s/+z/7P/s/+z/7P/s/+z/7P/s/+z/7P/s/+z/
6//s/+z/7P/s/+z/7P/s/+z/7P/s/+z/7P/s/+z/7P/s/+z/7P/s/+z/7P/s/+z/7P/s
/+z/7P/s/+z/6//r/+v/6//r/+v/6//r/+v/6//r/+v/6//r/+v/6//r/+v/6//r/+v/
6//r/+z/7P/s/+z/7P/s/+3/7f/t/+3/7f/t/+3/7f/u/+7/7v/u/+7/7//v/+//7//v
/+3/7f/t/+3/7f/u/+7/7v/u/+7/7v/u/+7/7f/t/+3/7//u/+7/7v/u/+7/7f/t/+3/
7f/t/+3/6//r/+v/6//r/+v/6//r/+v/6v/q/+r/7P/s/+z/7P/q/+r/6v/q/+r/6v/p
/+n/6//r/+v/6//p/+n/6f/p/+v/6//r/+v/6//r/+v/6//q/+r/6v/q/+r/6v/q/+r/
6v/q/+r/6v/q/+r/6f/p/+r/6v/p/+n/6f/p/+n/6f/p/+r/6v/q/+r/6v/o/+j/6P/o
/+j/6P/o/+j/6v/q/+r/6v/o/+j/6P/o/+j/6P/o/+j/6P/o/+j/6P/o/+j/6P/o/+j/
6P/o/+j/6P/o/+j/6P/o/+j/6P/o/+j/6P/o/+j/6P/o/+j/6P/o/+j/6P/o/+j/6P/o
/+j/6P/o/+j/6P/o/+j/6P/o/+j/6P/o/+j/6P/o/+j/6P/o/+j/6P/o/+j/6P/o/+j/
6P/o/+j/6P/o/+j/6P/o/+j/6P/o/+n/6f/p/+r/6v/r/+v/6//r/+v/6//t/+3/7f/t
/+3/7f/t/+3/7v/u/+//7//v/+//7//v/+//7//v/+7/7f/t/+z/7P/r/+r/6//r/+r/
6v/p/+n/6P/o/+b/5v/l/+X/5f/l/+X/5f/j/+P/4//j/+P/4//h/+H/4P/g/+D/4P/i
/+L/4v/k/+T/5P/k/+T/4v/j/+P/4//l/+T/5v/o/+3/8f/y//P/9f/2//z/CAAWACQA
NABGAFkAbwCIAKgA2QAQATwBVgFcAVIBRAEyARQB5wC8AJwAfABRACoAEwAEAPf/8P/v
/+7/6v/q/+r/5v/m/+X/4//i/+H/4f/g/+D/3v/e/97/3v/e/97/3f/d/9z/3P/c/9z/
2v/a/9r/2v/a/9r/2v/Z/9n/2f/b/9z/3P/c/9r/2v/a/9v/2//b/9z/3P/d/93/3f/d
/93/3f/d/93/3f/d/93/3f/d/9z/3P/c/9z/3P/b/9v/2f/Z/9j/2P/Y/9j/2P/Y/9j/
2P/Y/9j/2f/Z/9n/2f/X/9f/1v/W/9f/1//X/9f/1//X/9f/1v/W/9b/1f/V/9X/1f/U
/9T/1P/U/9T/0//T/9L/0v/S/9H/0f/P/8//z//P/8//zv/N/83/zf/N/83/zf/N/87/
zv/O/w==
         </WaveFormData>
      </LeadData>
   </Waveform>
</RestingECG>
