# Supplementary material for: Detection of Left Atrial Enlargement Using a Convolutional Neural Network-Enabled Electrocardiogram
Source: Front Cardiovasc Med. 2020 Dec 17;7:609976. doi: 10.3389/fcvm.2020.609976 (PMC7773668; doi:10.3389/fcvm.2020.609976)
Supplement: Supplementary file 2 [file Data_Sheet_2.ZIP › normal1/1802010646_10712_0000002F.XML]

<?xml version="1.0" encoding="Windows-1252"?>
<!DOCTYPE RestingECG SYSTEM "restecg.dtd">
<RestingECG>
   <PatientDemographics>
      <PatientID>1802010646</PatientID>
      <PatientAge>69</PatientAge>
      <AgeUnits>Years</AgeUnits>
      <Gender>Female</Gender>
      <PatientLastName>yucuiyan</PatientLastName>
   </PatientDemographics>
   <TestDemographics>
      <DataType>Resting</DataType>
      <Site>1</Site>
      <AcquisitionDevice>MAC55</AcquisitionDevice>
      <Status>Unconfirmed</Status>
      <Priority>Normal</Priority>
      <AcquisitionTime>10:39:55</AcquisitionTime>
      <AcquisitionDate>09-25-2015</AcquisitionDate>
      <CartNumber>1</CartNumber>
      <AcquisitionSoftwareVersion>009C</AcquisitionSoftwareVersion>
      <XMLSourceVersion>MAC5000 v1.0</XMLSourceVersion>
   </TestDemographics>
   <RestingECGMeasurements>
      <VentricularRate>79</VentricularRate>
      <AtrialRate>80</AtrialRate>
      <PRInterval>152</PRInterval>
      <QRSDuration>82</QRSDuration>
      <QTInterval>396</QTInterval>
      <QTCorrected>454</QTCorrected>
      <PAxis>71</PAxis>
      <RAxis>57</RAxis>
      <TAxis>31</TAxis>
      <QRSCount>13</QRSCount>
      <QOnset>213</QOnset>
      <QOffset>254</QOffset>
      <POnset>137</POnset>
      <POffset>187</POffset>
      <TOffset>411</TOffset>
      <ECGSampleBase>500</ECGSampleBase>
      <ECGSampleExponent>0</ECGSampleExponent>
   </RestingECGMeasurements>
   <Diagnosis>
      <Modality>Resting</Modality>
         <StatementCount>3</StatementCount>
         <LabelText>12SL ��ϳ���</LabelText>
      <DiagnosisStatement>
         <StmtFlag>ENDSLINE</StmtFlag>
         <StmtText>�������</StmtText>
      </DiagnosisStatement>
      <DiagnosisStatement>
         <StmtFlag>ENDSLINE</StmtFlag>
         <StmtText>��������ST����T���쳣</StmtText>
      </DiagnosisStatement>
      <DiagnosisStatement>
         <StmtFlag>ENDSLINE</StmtFlag>
         <StmtText>�쳣 ECG</StmtText>
      </DiagnosisStatement>
   </Diagnosis>
   <Waveform>
      <WaveformType>Rhythm</WaveformType>
      <WaveformStartTime>0</WaveformStartTime>
      <NumberofLeads>8</NumberofLeads>
      <SampleType>CONTINUOUS_SAMPLES</SampleType>
      <SampleBase>500</SampleBase>
      <SampleExponent>0</SampleExponent>
      <HighPassFilter>16</HighPassFilter>
      <LowPassFilter>150</LowPassFilter>
      <ACFilter>NONE</ACFilter>
      <LeadData>
         <LeadByteCountTotal>10000</LeadByteCountTotal>
         <LeadTimeOffset>0</LeadTimeOffset>
         <LeadSampleCountTotal>5000</LeadSampleCountTotal>
         <LeadAmplitudeUnitsPerBit>4.88</LeadAmplitudeUnitsPerBit>
         <LeadAmplitudeUnits>��V</LeadAmplitudeUnits>
         <LeadHighLimit>2147483647</LeadHighLimit>
         <LeadLowLimit>268435456</LeadLowLimit>
         <LeadID>I</LeadID>
         <LeadOffsetFirstSample>0</LeadOffsetFirstSample>
         <FirstSampleBaseline>0</FirstSampleBaseline>
         <LeadSampleSize>2</LeadSampleSize>
         <LeadOff>FALSE</LeadOff>
         <BaselineSway>FALSE</BaselineSway>
         <ExcessiveACNoise>FALSE</ExcessiveACNoise>
         <MuscleNoise>TRUE</MuscleNoise>
         <LeadDataCRC32>1595638949</LeadDataCRC32>
         <WaveFormData>
NgA2ADYANgAlABYABwD4//X/9P/z//L/8P/u/+z/6v/t//D/8//2//T/9P/0//T/9f/2
//f/+P/5//r/+//8//3//v///wAA/f/8//v/+v/9//7///8AAAAAAAAAAAAA///+//3/
/P/+//7//v/+//7//v/+//7//v/+//7//v/8//z//P/8//7//v/+//7/AAAAAAAAAAD/
//7//f/8//7//v/+//7/AAAAAAAAAAD///7//f/8////AAABAAIA///+//3//P/9//7/
//8AAAIAAgACAAIAAgACAAIAAgAEAAQABAAEAAIAAgACAAIAAwAEAAUABgAFAAQAAwAC
AAQABAAEAAQABQAGAAcACAAHAAYABQAEAAIAAAD+//z//v8AAAIABAAIAAoADAAOAAkA
BgADAAAAAgACAAIAAgAAAAAAAAAAAAIABAAGAAgABgAGAAYABgAEAAQABAAEAAMAAgAB
AAAAAAAAAAAAAAAAAAAAAAAAAAAAAAAAAAAAAQACAAMABAACAAAA/v/8//7//v/+//7/
/v/+//7//v///wAAAQACAAMABAAFAAYABQAEAAMAAgAEAAQABAAEAAMAAgABAAAAAwAE
AAUABgAEAAQABAAEAAUABgAHAAgABgAEAAIAAAABAAIAAwAEAAYABgAGAAYABgAGAAYA
BgAFAAQAAwACAAIAAgACAAIABAAEAAQABAAEAAQABAAEAAIAAgACAAIA///+//3//v8D
AAQABQAIAAcABAABAAAABgAHAAgACQAEAAEAAwAEAAQAAAAAAAIABQAFAAUABgAFAAUA
BgAFAAQABAAHAAkACQAJAAsADAAMAAoACgAMABAADAAGAAYABAAEAAEAAQABAAMABQAJ
AAkABwACAAIAAgACAAEAAQABAAAA/v/8//7//v/+/wAAAQAAAAEABAD9/w0ACQD//wcA
CAAEAAoAFwAhACIAKAAvADgAQwBFAEUASgBEAC4AHQAHAPr//v/7//T/+f/4/+7/8P/5
//n/6v/q//f//f/9//v//P/7//n//f////r/+f/+//v//f///wMAAwAFAAUABAAEAAUA
BQAEAAEA/v///wQACAAEAAIA///8////AQAEAAcABAAEAAQABAACAAIA/f/7////AQAD
AAUABQABAP///v/+/wEABAD+////AgADAAQAAgAGAAMAAAAAAAQABAAEAAEAAQABAAIA
AgD9//v/9////wAAAwAIAAkACgAKAAkABgAFAAYAAgACAAQABAABAAMABQACAAYACAAJ
AAkABwAHAAYABgAHAAYACQAIAAYABAAHAAcABgAFAAQABAAEAAYABwAIAAgAAwAFAAoA
CgAGAAYABgAJAAgACwAIAAcABQAHAAcADAAEAAIAAQAAAAIABgAIAAoACQALAAcAAwAE
AAkADAAHAAQABwAJAAkAAwADAAQABQAEAAMAAgD+////AQAHAAYABAAEAAUABQAFAAYA
BQADAAEAAQD///3//v8BAAQAAgADAAUACAALAAUABAAKAAkABAACAAIAAgAEAAUABgAF
AAgACAAHAAcACwAJAAcACgANAA0ADgAOAAgABAACAAEABgAHAAkADAAQAAwACgAKAA0A
BwAIAAwADgANAAoACQAHAAoACgAHAAcACAAGAAsADwAIAAgACwAOAA4ADgANAAoACQAI
AAcABQAEAAQABQANAAoABQAJAAwADwAKAAsACQAIAAYACAALAAcADAAMAAwADAAMAA4A
DgAMAAoADAAOAAwACgAJAA0ADAALAA0ACwAJAAwADgAOAAoACgAOAA8ADwAPAA0ADAAM
AA0ADwAQABIAFwAXABMAEQARABQAFgAWABgAGAAcABgAEgARABAADwALAA4ADQAOAA8A
DgANAAgAAAADAAgACwANAAsADAAMAAsACAAIAAgACAAKAAoACAAIAAwACwAJAAkACQAF
AAgAGAAYABEAGwAsADIAPQBKAFEAUwBVAFQASAA8ACkACQD+/wQAAQDy/+//AgAEAPT/
9f///wAABAAJAAEA+f8DAAQA//8DAA8ADQAGAAUACgAHAAUABQAHAAUABQAFAAQABAAH
AAkACgAJAAUABQAJAAwACgAKAAkACAAIAAkACwANAAgACAAIAAgACAAKAAcABwAKAAsA
DAANAA0ACQAHAAYACAALAA4ACAAEAAYABgAGAAkADgAMAAoACQAMAAsACgAIAAkACgAM
AA4ACQAHAAMABgAEAAQABgALAA4AEAARAA0ACwALAAYACQAMAA0ACwALAA0ACgAOABAA
EQARAA8ADgAMAAsACwANABEAEQAQAA8AEwAUABQAEgAQAA8ADgAOAA8AEAAQAAsADQAS
ABIADQAMAAsADQANABEADwAPAA4ADwAOABIADwAOAA4ADgAOABAAEAAQAA4AEQAOAAsA
CwAPABEACwAKAA0ADwAPAA4ADwARABMAEAAPAA4ACgAMAA0AEgAQAA4ADgAPAA8ADQAO
AA0ACwAJAAkABwAFAAcACwAPAA4ADAANAA8AEQALAAoAEAAPAA4ADgAQABIAEAAPAA4A
CwAQABAADwAPABMAEQAPABIAEgARABEAEAAOAAwADAANAA8ADQAMAAwAFAASABIAFAAU
AA0ADQAQABMAEwARABEAEAASABEADQAOAA4ACwAPABEACgAKAA0AEAAQABAADwAPAA8A
DwAPAA4ADAALAAsAFAAQAAoADQARABUAEQATABIAEAANAA4AEQARABEAEAAPABAADAAH
AAwADgAOAA4ADgASABIAEAAOAAoACgAGAAIABQANABAAEwAVABMAEQAUABUAFAAPAA4A
DgAPAA8ADwARABIAFAAXABUAFAAUABcAGwAZABkAGwAbABoAFwAWABUAGAATAAwADQAO
AA8ADQAPAA0ADQANAA4ADwAMAAYACgAOABAAEQANAAwACgAHAAQABAAEAAQACQAKAAkA
CgAGAAEADQANAAkADwAOABAAHgAjABsAKABAAEMARABXAF0AUQBQAEoALgARAAMABAAK
AAMA9v/3//7//v/6//3////4//b///8DAPv/+/8AAP3/+/8FAAsABAADAAgABQAFAAUA
BwAFAAUABQAEAAQABQAFAAQAAQD/////AwAGAAYABgAFAAQAAwADAAQABQADAAQABQAG
AAYACAAFAAUAAgABAAAA//8EAAEAAAAAAAEABQAJAAQAAAACAAIAAgAAAAQAAQD+/wAA
BAAEAAQAAAD///7//v8DAAEAAgABAAQAAgACAAQAAwAEAAQAAwACAAMABgAEAAEAAgAB
AP3/AAADAAEABgAFAAUABAABAAIAAgADAAUABAAHAAYABAAEAAcABwAGAAIAAAD///7/
/v///wAAAAD8////BQAGAAQABAAEAAcAAwAFAAEA//8BAAMAAwAIAAEAAAAAAAAA//8A
AP///v8AAAMAAAD9//3/AQADAP3/+v/9///////9//3//v////7//f/8//j/+v/7/wAA
/v/4//j/+f/5//z//v/+//3//f/9//v/+f/3//n/+//4//X/9f/2//f/9f/2//7////6
//j/+P/4//v/+//7//n//f/8//r/+f/8//v/+v/+//////8AAAAA/f/6//n/+f/7//n/
+P/4//r/9v/0//T/9//x//L/9v/3//f/9f/1//b/+v/7//n/+P/4//X/+f/6//L/8f/z
//X/9v/3//f/9f/1//X/9f/3//b/9v/3//3/+P/x//P/9P/3//L/8//0//T/8//2//T/
8//y//D/7f/s/+//8P/x//L/9P/0//L/8P/z//b/9f/0//L/9f/z//H/8v/x//D/9P/0
//T/8P/w//L/8//z//P/9v/2//f/+f/3//b/9v/5//j/9f/0//X/+P/4//b/9v/5//7/
+//2//b/9v/2//P/8P/t/+z/6//w//P/8v/u/+z/7P/q/+f/6//u//D/8f/t/+z/6//q
/+7/7v/s/+z/7P/n/+H/5f/v//X/8v/w//T//f8BAAYAEgAZACQALwAtAC8AOAA0ACIA
CQD3/+r/4P/f/97/2//c/9z/3v/Z/9f/2v/c/93/3//f/+H/5P/j/+P/5//r/+X/5f/r
/+n/5//n/+n/5//o/+n/6f/q/+n/6f/o/+X/4v/j/+j/7P/o/+j/5//m/+j/6f/r/+3/
6v/q/+r/6v/q/+z/6f/p/+v/6//r/+v/7f/p/+f/5v/m/+n/7P/m/+b/6P/o/+j/6P/s
/+n/5v/o/+z/7P/s/+r/6//s/+7/8f/t/+z/6f/s/+r/6v/s/+z/7P/r/+n/6v/t//L/
8v/v//D/7//r/+3/7//s//D/7f/t/+z/6f/t/+7/8P/z//D/8//y//D/7//z//T/9P/x
//D/8P/w/+7/7//w//D/7P/v//X/9v/x//D/7//x/+z/7//s/+v/6f/r/+v/8P/u/+7/
7//w//D/8v/y//L/8P/z//D/7f/r/+//8f/r/+n/7f/w//H/7//v//D/8f/w/+//7v/q
/+z/7f/y//D/6//q/+r/6f/s//D/8v/z//H/7//r/+f/6f/r/+3/6v/s/+3/7//x/+r/
6v/x//H/7v/s/+z/7P/u/+//8P/v//b/9v/1//X/9f/x/+3/7v/x//H/8v/y//H/8P/x
//P/8//v/+z/6v/y//D/8P/y//T/7f/t//D/9f/1//P/8//z//b/9v/z//L/8v/v//P/
+P/y//P/9//1//T/8//x//D/7//u/+3/7//w//L/9f/r/+r/6//t//L/9P/0//T/9P/1
//T/8f/u/+7/8P/u/+z/7//1//b/9//2//P/8P/y//T/9P/w//D/8v/z//P/8//y//L/
8//1//X/9P/0//f/+//5//n/+//8//z/+v/6////BAABAPz/+f/4//f/8//1//P/8//z
//X/9//1//D/8P/y//L/8f/z//T/9P/z//D/8P/w//D/9P/0//L/8v/y/+v/7//3//f/
9f/6//r/9v/7/wcAEAAUACEALAA3AEMAPwAoABgAFAAPAAEA6P/m//3/9v/b/97/6v/m
/+H/5//s/+j/7//z/+f/4//u//P/7f/v//H/7f/t//P/8f/x//H/8//x//P/8//y//L/
8//z//L/7//r/+v/7//y//P/9v/4//r/9v/1//X/9f/y//L/8v/y//D/8v/v/+//7f/t
/+3/7f/y//H/8v/0//P/9f/3//D/8P/y//L/8v/y//b/8//w//D/9P/0//T/7//v/+//
8P/2//P/8//x//X/9P/1//j/+f/6//r/+f/0//P/9P/w//L/9P/0//H/9f/3//T/+P/7
//3//v/9//r/+P/3//f/+f/9//3//P/3//n/+P/2//j/+P/5//r/+P/5//r/+v/1//f/
/P/8//n/+v/7////+f/7//f/9f/1//f/9//8//X/9P/0//T/9f/4//n/+v/8/////P/5
//f/+f/5//H/8v/3//v//f/2//X/9f/1//b/9//4//b/8//z//f/9P/z//b/+v/9//v/
+v/3//P/9P/1//T/8//0//f/+v/4//f/9//4//n/9v/4/wEAAwD9//r/+f/4//n/+f/5
//f//v/+//3//f////3/+//+//3//f/+//7////+////AQABAP3/+v/4/wAA/v/+/wAA
AQD7//z/AAABAP//+//5//v//v/+//v//f/+//z/AQAAAPj/9//5//v//P/9//3/////
///////9//z//P/9/wEA/P/1//f/+f/9//n/+//8//z/+//+////+//9//z//P/8//z/
/P///wAA///+//7/AAD+//z/+v/////////9//v/+f/8////AAD9//7/AgADAAMAAwAC
AAIAAwAFAAMAAgACAAUACQAHAAcACQAKAAoACAAIAAoADgAKAAQABAAEAAQAAQD+//v/
+v/5//7/AQAAAPz//P/+//7//f/8//z/+//5//n/+v/7//z//v/+//z//P8IAAEA7f/1
/wsACQACAAwAFgATABMAGgAkADEAPgBBAEEAPwA8AD4AMgANAPH/8P/y/+//8P/r/+j/
7P/y/+3/6f/o/+z/9f///wEA9//w//n////3//f/9f/3///////8//v//P/5//r/+//7
//z//P/9//3/+//2//X/+P/6//n/+v/6//r/+v/7//3////8//z//P/8//z//v/7//v/
+P/3//b/9f/6//n/+v/8//r//f8AAPr/9f/2//X/9P/1//r/+P/2//v/AAABAAIA////
////AAADAP///v/7//7//P/8//7//f/+//7//f/8//3/AAD+//z//v/+//v///8BAP7/
AgABAAEAAAD9////AAACAAUAAwAFAAMAAAD8///////+/wEAAgAEAAYABQAFAAUABAD/
/wEABgAGAAQABAAEAAcAAQADAP///f/9//////8EAAAAAAABAAIAAQACAAEAAAACAAcA
BgAFAAIABQAGAP///P///wEAAQD9//3//v///wIAAwAEAAIA///9////+v/5//z/AAAD
AAMABAADAAEAAQABAP///f/9////AQD+//7///8BAAMA/P/8/wMAAwACAAIABAAGAAMA
AQD///v/AQACAAIAAwACAP///P/+/wIAAwAFAAYAAQD+//3//f8DAAMABAAGAAoACAAI
AAoACAD///3//v8EAAUABAAFAAQABgAFAAEAAAAAAP3/AQAFAAAAAgAHAAcABgAFAAMA
BQAFAAUABQABAP7//P/7/wIA/v/4//v/AQAHAAUACQANAAQAAgACAAIAAgAFAAYABQAE
AAMABAABAP7/AQAHAAgACQAHAAMA//8AAAQABAAAAAAAAwAFAAYABwAGAAYABwAJAAkA
CAAIAAsADwAPABEAFQARAA4ACQAGAAoAEAAOAAoACwAMAA0ACwAKAAcABgAFAAUABwAF
AAAA/v8AAAAA//8AAAIAAwADAAAAAAAAAAAAAwAEAAMABAAGAP//+f8BAAsAAwD+/woA
FgAVABsALAA8ADkAPABTAF0ATQBCAEYANgAJAPf//v/8//P/8P/r//D/+v/4/+3/6//w
/+7/8//9//3/AQAIAAEA9f/7/wMA/f/9/wMAAQD/////AQD///z/+//5//j//P/9//3/
+//6//v/AAAEAAAAAAD///7/AAABAAMABQAAAP7//P/6//v//v/8//3//f/9//3//f8C
AP///v/+//z//f/+//b/+P/8//7/AAD//wIA/v/6//z/AAAAAAAA+//7//v//P/+//v/
+//5//3//P/9/wAAAAAAAP///f/9//3////8//z//v/+//v///8BAP7/AgABAAEAAAD9
//7//v///wEAAAADAAIAAAD//wMABAAEAAEAAAAAAAAA/////////v/3//n//v/+//3/
AAADAAkABQAHAAMAAQD//wEAAQAGAAAA/v/9//z//P/+//7//v8AAAMAAAD9//v///8B
APv/+v/9///////4//f/9//3//j/+f/6//j/+//9/wMAAgD7//r/+v/5//n/+v/5//f/
+f/7//v/+//4//n/+v/2//b/9//5//v/9v/2//3//f/7//r/+//8//3//f/9//v////+
//z/+//9//v/+f/8//////8AAAAA/P/6//r/+//+//3//f/+/wIA/v/8//z/AAD7//3/
AgAAAP3/+P/1//f/+v/6//f/+f/8//z/AwADAPz//P////3//P/7//n/+//7//v/+//9
//z//P/9/wIA/P/0//X/9f/x/+7/9P/4//z/AAAEAAQAAgAAAP7//v/6//b/+P/9//3/
/f/9//v/+f/8/wAAAAD8//z/+v/5//f/9f/7//7/AgAHAAUAAgAAAAEAAQD/////AQAD
AAQAAwAEAAYACgAGAAAA/v/+//7/+//6//f/9v/1//n//f/9//r/+f/6//n/9//3//j/
+P/3//j/+P/4//j/+P/4//b/9v8EAAEA9f/1//n/9//+/wQA/v8FABMAGAAgAC0AMgA7
AEsARQA2AC4AKgAbAP//5v/m/+n/4v/h/+j/5v/i/+f/7f/s/+r/7//z/+3/6f/w//3/
///z/+n/6v/t//b/9//1//X/9//1//X/9f/0//T/+f/7//z/+//0//P/9v/4//j/+P/3
//b/9P/1//f/+f/2//b/9v/2//j/+v/3//f/+f/7//3////9//f/8//w//T/+f/+//r/
9f/2//X/9P/1//r/+P/2//b/+v/6//r/9//3//f/+P/6//f/9//1//r/+P/4//r/+//8
//z/+//3//f/+f/2//n//P/9//v/+//9//r//v///wEAAgABAP///P/6//n/+f/9//3/
/P/8/wEAAwAEAAAA/v/9//z///8BAAMABAD8//3/AQAAAP7//v/+/wEA/v8BAP7//f/9
//////8EAP///v/+//7//P/8//r/+P/6/////v/9////AwAFAP//+v/9///////9//3/
/v////3//f/9//r/+P/5//7//P/4//j/+f/5//z//v/+//3///////3/+//5//v//f/6
//j/+f/7//3/+f/6/wIAAwAAAP7//v/+//z/+//6//f//v/+//3//f/9//v/+f/8/wAA
AQADAAQAAgAAAAAAAQABAP///v/+/wQAAgACAAQAAQD5//j/+v///////f/9////AgAC
AP///P/8//n//f8BAPr/+v/9//7//v/+//3/+//9/wYAAgAAAP7//P8AAAAA/v/8//z/
/v/8//r/+P/9//3//f8AAP///v8CAAAA/v/4//b/+//9//7///8BAAIABAAHAAMAAAD+
////AQD/////AQAFAAYABQAGAAoADgAKAAQAAgACAAIA//////3//f/9//7////8//b/
+f/8//3//f/9//7//v/9//n/+P/3//b/9//2//P/8v/y//v//f/3//X/9/8AABIAEgAH
ABEAGgAWACMAMABBAEsAPwA0ACwAHgARAP//6v/0//v/5v/j/+7/7P/o/+v/8//2/+7/
6f/t/+//7//0//f/9//9////9//1//n/9f/z//P/9f/z//X/9f/0//T/+P/5//n/9//2
//f//P8AAPv/+v/4//b/9P/z//P/8//0//b/+P/6//r//P/5//n/+//7//v/+//9//n/
9//2//T/9//6//T/8//2//f/+P/4//z/+f/2//X/+P/3//b/8//z//P/9P/6//f/9//1
//n/+P/5//z/+//6//j/9f/2//f/+v/4//f/+P/3//P/9P/1//H/9P/3//v//v////z/
+P/1//P/9v/7//z//P/5//v/+v/4//j/+P/5//r/+v/7//z//P/2//f/+//6//n/+v/7
////+//9//n/9//1//f/9//8//n/+P/4//j/9//4//f/9v/4//v/+P/1//X/+f/7//X/
9P/3//n/+f/3//f/+P/5//v/+//7//j/9v/1//j/9P/u/+7/7//v//L/9P/0//P/9v/3
//b/9f/0//X/9v/y//T/9f/3//n/9v/2//3//f/4//b/9v/2//X/9f/1//P/+f/6//r/
+/////3/+//+//////8AAAAA+//4//f/9//6//n/+f/6/////P/7//z//v/3//f/+v/5
//f/8//x//P/+P/6//n/+//8//r///////j/+P/7//n/+P/3//X/+P/5//r/+//7//r/
+v/7/wEA/P/1//f/+f/9//n/+//5//r/+f/4//f/9v/6//r/+P/2//T/9v/0//L/9f/7
//z//f/7//n/9//6//3//v/7//z/+//7//r/+f/8//7/AQAFAAIAAAD//wEAAwABAAEA
AwAGAAYABAAEAAMABgABAPr/+//8//3/+//9//v/+//7////AQD///r/+f/6//n/9//1
//b/9v/1//b/+P/6//z//P/6//b/9P/w//3/BQD///X/+/8EAAAA/v8LABUAFAAeADMA
PAA5AD8ARwBGAD4AKgARAP//+v/2/+//5P/h/+b/6v/q/+v/6f/o//L/8//x//X/7f/q
//P/8//t/+//7//x//n/+f/5//n/+//5//f/9//2//b/+P/5//n/9//z//P/9//6//f/
9v/0//L/9f/3//r//f/5//j/9//2//j/+v/3//f/9v/1//T/8//4//f/+P/6//r//f8A
APr/9P/0//L/8P/0//r/+f/4//n//P/7//r/9f/1//X/9v/7//n/+v/5//r/+P/4//r/
/v8AAAEAAQD9//v/+//2//T/9v/2//P/9f/3//T/+P/7//3//v/9//3//P/8//3/+///
/////v/8///////+/////v/+//7//P/9//7//v/5//v/AAAAAPz//P/8/////v8BAP7/
/f/7//3//f8CAP///v/+//7//P/8//r/+P/5//3/+//5//r///8CAP3/+P/7//3//f/5
//n/+v/7//n/+f/5//b/+f/7/wEAAAD7//r/+v/5//z//v/+//3/+//7//n/9//5//v/
/f/6//n/+f/6//v/+P/4///////+//z//P/8//v/+//7//n/AAAAAP////////3/+//+
/wAAAQADAAQAAgAAAAAAAQABAP///v/+/wUABAAFAAgABQD9//z//v8DAAMAAQABAP//
AgACAP///v/+//v///8CAPz//f8BAP///v/9//v///8BAAMABQACAAAA/////wcAAgD7
//3///8DAP//AQADAAIAAAACAAAA///+//z/AwACAAAA//8AAP7//v/+//7////+//v/
+P/8/wAAAAAAAAAABQAFAAUABAABAP7/AAD///7/+f/4//3///8AAAEAAAAAAAEAAwAE
AAQABQAJAAsACQAJAAsACgAKAAgACAALABAADQAIAAcABgAFAAEAAAD9//z/+////wEA
///6//j/+v/6//n/+v/8//3//f/+//7//v/+/wAAAAD+//7//P/z//X/AwD///P/9v8E
ABAAEwARACAAOgBDAD4APwBFAEsATgBEACgACQD//wwABADv/+T/3//k//L/9P/t//P/
+P/y/+3/8f/3//X/8v/5/wEAAQD9//f/9//9//v//f/9/////f/7//v/+v/6//7/////
//3/9v/1//j/+v/6//r/+f/4//j/+f/7//3//P/8//z//P/+/wIAAQADAP7/+//4//X/
+//5//n/+v/4//v//v/4//j//P/+/wAA/P/+//n/9P/2//r/+v/6//f/9//3//j//f/7
//z/+//+//z//P/+//7//v/9//v/+v/7//7//P/7//z/+//3//r//f/7/wAA/f/9//z/
+f/5//j/+P/5//v/AQADAAQAAQADAAIAAAABAAAAAAAAAP7///8AAAAA+//9/wIAAgD9
//z/+//9//7/AwACAAMAAAABAAAABAD9//z//P/8//3/AAABAAIAAAADAAAA/f/9/wEA
AwD9//n/+//8//v/+f/7//7/AQAAAP///v/6//j/+f/+//z/+//8//7////9//7//f/7
//3//f/7//n/9//5//v/+P/6//3/AQAFAP3//P8CAAEA/P/6//r/+v/9////AQABAAIA
AAD9//v/////////BAAEAAMAAwACAAIAAgAEAAcABgABAP3/+v8BAAAAAQAEAAYA////
/wIABAADAAAA/////wIAAgD///7//v/7////AgD8//3/AQAAAP7//P/5//r/+//8//3/
AQACAAQABwAJAAIA+f/5//3/AQD9////AAAAAP//AgD///3/+//4/wUABAD+//v//P/+
//7//v/+/wIAAgAAAP7//P/+//z/+v/6/////////wAA///+/wIABAAEAAAAAAABAAEA
AAD//wIAAgADAAUABQAEAAQABwAKAAkACgANAAwADAAKAAoACgAOAAoABAAGAAYABgAD
AAAA/f/8//v///8DAAMAAAD//wAA///9//v//P/8//v//P/8//z//P/+//7//P/8//7/
+//5//n/BQANAAQAAAAIABEAEQAYAC4ANwA0AEkAWwBLADoAOgAwABMA+f/y//b/9f/s
/+n/6v/m//D////3/+b/6v/z//H/8f/5//z//f/9////AQD8//v/AAD9//v/+//9//v/
/f/9//z//P///wEAAgABAPv/+f/7//z/+v/6//n/+P/4//n/+//9//z//P/8//z//v8A
AP3//f/+////AAABAAQAAQAAAAAA/v8BAAQA/v/7//z/+//6//n//P/4//T/+P/+/wAA
AgD9//3//f/+/wQAAQABAP//AQD+//3//v8BAAIAAgABAP////8BAP7///8CAAMAAQD/
////+v/8//7/AQADAAMAAQD+//z/+//9/wMABQAGAAcACwAMAAwABwACAP7/+v/9////
AQACAPv//f8CAAIA/v/+//7/AQD+/wEA/v/9//3//////wQAAgACAAMABAACAAIAAAD+
//z////8//n/+v///wIA/f/8////AQABAPv/+//8//3//////////P/5//n//f/6//f/
+P/6//v///8CAAMAAwABAP//+//3//j/+//+//z/+v/5//n/+f/2//j/AQADAP7//P/8
//z//////////f8EAAQAAwADAAUAAwABAAQAAwADAAQABAACAAAAAAABAAEA///+//7/
BAACAAIABAACAPv/+//+/wMAAwABAAEAAgAGAAcABQABAAAA/P///wAA+P/3//n/BAAM
AAQAAgACAAIAAgACAAYABgAEAAIAAQACAP///P/8/wEAAQABAP///f/7//7/AgAEAAIA
BAAFAAUABAADAAQABAAFAAcABwAGAAYACQANAAsACwANAAsACgAHAAYACAAMAAgAAgAD
AAQABQADAAUAAwADAAMABQAHAAUAAAD8//z/+v/3//v/AAAEAAcABAACAAAA/v/+//7/
/P/8//7/AwADAAEAAwADAAIACgAIAA0AHwAgACIAKwAwADUAPwBHAEYAOgAgAAkA///6
//L/8f/2//f/7v/q//L/+//3//D/8v/x//P/+f/5//r/AwADAPf/9f/0//X//P/7//3/
/f////3//f/9//z//P/8//3//f/7//n/+f/9/wAAAAAAAP///v/8//3///8BAP7//v/+
//7/AAACAP/////9//3//f/9//7/+//6//r/+////wMA/v/6//z//P/8//r//v/7//j/
AgAGAA==
         </WaveFormData>
      </LeadData>
      <LeadData>
         <LeadByteCountTotal>10000</LeadByteCountTotal>
         <LeadTimeOffset>0</LeadTimeOffset>
         <LeadSampleCountTotal>5000</LeadSampleCountTotal>
         <LeadAmplitudeUnitsPerBit>4.88</LeadAmplitudeUnitsPerBit>
         <LeadAmplitudeUnits>��V</LeadAmplitudeUnits>
         <LeadHighLimit>2147483647</LeadHighLimit>
         <LeadLowLimit>268435456</LeadLowLimit>
         <LeadID>II</LeadID>
         <LeadOffsetFirstSample>0</LeadOffsetFirstSample>
         <FirstSampleBaseline>0</FirstSampleBaseline>
         <LeadSampleSize>2</LeadSampleSize>
         <LeadOff>FALSE</LeadOff>
         <BaselineSway>FALSE</BaselineSway>
         <ExcessiveACNoise>FALSE</ExcessiveACNoise>
         <MuscleNoise>TRUE</MuscleNoise>
         <LeadDataCRC32>1990745787</LeadDataCRC32>
         <WaveFormData>
mACYAJgAmAB7AF4AQQAkAA8A/P/p/9b/0v/Q/87/zP/Q/9L/1P/W/9v/4P/l/+r/8P/0
//j//P/+//7//v/+/wAAAAAAAAAAAAAAAAAAAAAAAAAAAAAAAAIAAgACAAIAAgACAAIA
AgAEAAQABAAEAAMAAgABAAAAAgACAAIAAgAEAAQABAAEAAQABAAEAAQABgAGAAYABgAG
AAYABgAGAAUABAADAAIAAwAEAAUABgADAAIAAQAAAAQABgAIAAoACAAGAAQAAgACAAIA
AgACAAQABAAEAAQABAAEAAQABAAFAAYABwAIAAoACgAKAAoADAAMAAwADAAOAA4ADgAO
AA8AEAARABIAFAAUABQAFAAUABQAFAAUABIAEAAOAAwADwAQABEAEgAWABgAGgAcABoA
GAAWABQAFwAYABkAGgAaABoAGgAaABkAGAAXABYAGAAYABgAGAAYABgAGAAYABYAFgAW
ABYAFgAWABYAFgAVABQAEwASABMAFAAVABYAFwAYABkAGgAZABgAFwAWABgAGAAYABgA
GAAYABgAGAAZABoAGwAcAB0AHgAfACAAHwAeAB0AHAAeAB4AHgAeABwAHAAcABwAHwAg
ACEAIgAiACIAIgAiACIAIgAiACIAHwAeAB0AHAAdAB4AHwAgACAAIAAgACAAHwAeAB0A
HAAaABoAGgAaABwAHAAcABwAGgAaABoAGgAcABwAHAAcABkAGAAXABYAFgAWABYAGAAb
AB0AHgAgACAAHwAeAB0AIwAlACcAKgAoACgAJwAnACUAJAAkACcAKAApACkAKAAnACcA
JwAnACkAKQApACkAKQApACcAJQAhAB8AHwAiACQAIgAdABsAGQAVABMAEQAPABAAEgAT
ABMAEQAOAA0ACwANAAsACwAKAAoACQAJAAgABgAFAAcACgAJAAoACwAHAAwAEAAMAAwA
DQAHAAoAHgAwADsASgBdAG4AfQCPAKIAqgCeAIEAVwAoAA8ACADx/9b/zf/J/8n/zf/T
/8//yv/P/9X/2P/f/+L/5f/t//P/+f/+//v/+v/8//v/+//7//v/+f/7//v/+//9//3/
/P/7//r/+f/5//z//f/8//n/+P/3//r/+//+/////P/8//7//P/7//v/+v/4//n/+P/4
//n/+v/6//r/+f/1//f/9//2//T/+P/6//f/+v/6//n/9v/5//n/+f/7//r/9//2//X/
8v/x//H/8P/3//f/9v/6//n/+v/5//b/9P/x//L/8f/0//X/9f/4//j/+P/4//X/+P/5
//v/+f/3//f/+v/+//3/AAABAP3//P/8//v/+v/8//3///8AAAAAAAADAAMABQADAAMA
BwAEAAEABAADAAMABgAGAAEAAwAGAAkABwAFAAQAAwACAP7/AQAHAP//AAAEAAUABAAC
AAIAAgABAPv//f8EAAEAAAABAAEAAgD+//z/+v/4//j/+//7//r/+f/7//7/AAADAP7/
/P/+//7//P/8//z//P/+//7//v8AAAEAAQABAAAA/f/+//7//f////7/+v/8/wAAAgAG
AAUAAQACAAIABQAFAAIABAAFAAUABQAEAAIAAgACAAIABAABAAEABAAGAAYAAwABAAEA
//8CAAMABAAEAAIA///9//z//P/7//7//v/9//3/AAD9//r//f8AAP///f8CAP7//P/8
//v/+f/4//j/+P/6//r/+v/3//r/+//8//3//f/8//j/+//6//r/+v/6//r/+v/6//7/
//////7/AQADAAQABQAEAAgACAAIAAoACAAIAAcABgAFAAMAAgAHAAgACQAJAAcABQAE
AAMABQAJAAsADQAMAAsACgAHAAUAAwABAAEABAAEAAIA/f/7//r/9//2//j/9v/3//n/
9v/z/+7/6P/r/+3/8f/x//D/8P/v/+3/7f/t/+z/7P/x//H/7//v//n/8//w/+z/6P/q
//X/+//4//r/DgAjADAAQQBUAGUAeQCQAJQAfgBdADkAEgD7/+j/z/+4/7H/u/+9/7P/
tf/B/8r/x//H/87/0f/S/9P/1//d/+f/7v/q/+j/6f/n/+n/6f/p/+f/5v/l/+T/5f/o
/+j/6P/o/+X/5f/o/+n/5//l/+X/5f/m/+f/6v/r/+r/6v/s/+r/6P/p/+n/6P/r/+r/
6v/r/+v/6v/p/+f/5f/n/+f/5v/g/+T/5v/j/+n/6v/q/+j/6f/p/+n/6//p/+f/5//n
/+X/5f/m/+b/6f/n/+T/5v/q/+7/8P/w/+v/5//n/+X/5//p/+r/7v/w//D/8P/t/+//
7//w/+3/6v/p/+v/7v/v//T/9//1//f/+P/4//j/9v/1//X/9P/2//b/+f/5//v/+f/5
//3/+//5//3//f/5//z//P/3//n//P////3/+v/6//r/+v/5//3/BAD9//z//v/9//r/
/P/8//z/+//2//f//f/5//b/9//3//j/9v/2//b/9v/4//v/+//6//j/+f/7//z//f/2
//L/8v/1//T/9f/2//j/+v/6//r/+P/5//n/+f/5//f/+f/6//3/AQACAAAA/f/+//3/
/v8AAP3///8AAAAA///7//z//////////v/9//z/+//6//v/+f/6//7/AAAAAP3/+//8
//v///8BAAAAAAD+//v/+v/6//v/+//8//z/+//7//7/+//4//v/+f/3//T/+P/3//j/
+//9//v/+v/6//r/+v/6//r/9//5//n/+f/5//j/+P/1//n/+v/6//r/+v/0//j/+v/2
//r/+v/6//r/+v/+///////+//v/+//6//n//P8EAAgADAALAAgABwAFAAcABwAGAAYA
CQAKAAsACwAIAAcABwAHAAkACwALAAsACwALAAsACQAGAAMAAAD//wIAAgAAAPv/+v/6
//j/+P/3//T/9P/1//L/8f/u/+r/7v/x//b/9//z//L/8P/t/+v/6//q/+r/7v/v/+7/
7//x/+v/7v/w//D/8v/z//X/AgAGAAoAHQA4AEUAUABlAHsAhgCKAHoAUwArABYABQDo
/9P/yv/D/8H/w//B/73/wf/C/8P/y//S/83/zv/V/9v/3//n/+j/5v/m/+n/6f/p/+n/
6f/n/+f/5//n/+n/6P/o/+j/6P/l/+X/6P/p/+r/6f/q/+v/6f/p/+v/6//o/+j/6v/o
/+r/6//r/+r/6P/m/+X/5f/p/+r/6//r/+f/6f/p/+j/5P/o/+r/5//q/+r/6f/m/+v/
6//r/+3/7P/p/+j/5//n/+f/6P/o/+z/6//p/+z/6v/s/+z/6v/t/+3/8f/z//H/7//s
/+z/7f/u/+//7f/u/+//8f/v/+7/7//z//j/9//6//v/9//5//r/+v/6//j/9//3//b/
+P/4//v/+//8//v//P8BAAAA/f8AAP///f8AAAAA+//9/wAAAwABAAIAAgACAAIA/f//
/wQA+//8/wAAAQAAAP7//v/+//3/+f/7/wIA///9//3//P/8//z//P/8//z//P//////
/v/6//n/+f/4/wAA/P/7//7/AgAAAAAAAAD+//7//P/6//v//f/+////AQD//wEAAgAC
AAUABQACAAEAAgABAAIABQADAAYACAAIAAcAAwAEAAYABwAIAAgABwAGAAUABAAHAAUA
BgAKAAwACgAFAAEAAgABAAUABwAGAAYABAABAAEAAgAEAAUABgAGAAUABQAIAAUAAgAF
AAcABQACAAYAAgACAAQABQAHAAYABgAGAAUABAADAP//AQABAAEAAQAEAAQAAQAFAAQA
BAAEAAQACAAEAAMAAgABAAAABAAFAAUABAAHAAsADgARAA0AEAAPAA4AEQAQABEAEQAR
ABEAEAAQABEAEgATABMAFQAVABYAFwAZABsAGwAbABcAFQATAA8ADwAPAA8AEQAUABQA
EgANAAsACgAHAAYABQACAAIAAwADAAMAAQD+//r/+f/6//f/+f/8//7////9//3//P/8
/wAAAQAAAAEABQD7//T/9v/4//7/BQAFAAQADgAcACMANABJAFYAaQB/AI4AnACgAIsA
YQA8AB8ABADv/9j/y//H/8n/y//F/8n/zv/L/8v/0P/T/9z/4//r//H/9f/4//T/9P/3
//f/+f/5//n/9//1//X/9f/3//n/+v/7//z/9//3//r/+//6//f/9v/1//j/+f/8//3/
/P/8//7//P/8//3//f/8//v/+P/2//X/+v/6//r/+f/5//v/+//6//j//P/+//v//v/+
//3/+v////////8BAP7/+//6//n/+//7//z//P/+//v/9//4//n//P/9//z//////wMA
BQADAAEA/v/+//7//v/+//v//f/9//7/+//9////BAAKAAgACgAKAAUACAAKAAsADAAK
AAkACQAIAAoACgANAA0ADwANAA0AEQAOAAsADgANAAsADgAOAAkABwAKAA0ACwAOABAA
EgAUABEAEwAYAA8ADQAQABAADgAQABAAEAAPAA4AEQAZABcAEgARAA8ADgAMAAwADAAM
AA4AEQARABAADQANAA4ADgARAAwACgAMAAwACgAKAAoACwAOAA8AEAARABMAFAAVABUA
EwAVABYAEwAVABQAEAASABQAFAAWABgAFwAbAB4AHAAbABcAGAAbABsAGwAaABsAHAAd
AB4AHAAZABkAHAAgACAAHQAbABoAFwAZABkAGwAcABsAGQAZABoAHAAdABwAHAAbABsA
HgAbABgAGwAYABUAEQAUABQAFAAWABcAGQAYABgAGAAWABIAGAAZABYAFwAYABkAGgAa
ABsAGwAaABsAHQAeAB8AIQAmACcAKAAnACQAIwAhACMAJQAmACgAKAAoACgAJwAmACUA
JQAlACcAKQApACkAJwAnACcAJQAjACEAHwAfACUAJgAlACEAGwAYABMAEAAQAA4ADwAR
ABMAEwARAA4ADQANAA8ADQALAAwADAALAAsACwAKAAoADQANAAsACwALAAcACgAQAA4A
DAANABEAGAAiAC4APwBQAGcAfACPAKMAqgCiAJQAewBTADAAGQAAAOn/2P/H/8X/z//T
/83/z//Y/93/5f/q/+X/5v/z////+//5//j/+v/8/wEAAwADAAMAAwABAAEAAQABAAMA
AgACAAIAAgABAAEABAAFAAYABQAGAAcABAADAAQAAwACAAIABAACAAAAAQABAAAAAgAA
AP////8EAAQABAADAP//AQABAAAA/v8CAAQAAQAEAAQAAwAAAAMAAwADAAUABQADAAMA
AwAFAAUABgAGAAkABwAEAAYABAAGAAYABAACAP//AAD//wMABQAGAAoABwAGAAUAAQAH
AAkADAALAAcABwAKAA4ADQAQABEADQANAA4ADgAOABAADwAPAA4AEAAQABMAEwARAA8A
DwATABQAEwAYABkAFAAWABUADwARABQAFwAVABYAFgAWABYAEQATABgADwASABYAFwAW
ABMAEgARAA8ADAAPABcAFQAOAA0ACwAKAA0ADgAPABAADQAPAA4ADAALAA0AEAASABQA
DgALAAwADwAOAA8AEAANAA4ADQAMAA0ADwAQABEAEgARABQAFgATABUAFAAQABEAFAAV
ABgAFwATABQAFAAVABUAEgAUABcAFwAXABYAFgAWABYAFgAVABEAEAASABYAFgATABEA
EwARABQAFQAUABQAEgAPABAAEAARABEAEwAUABQAFQAUAA8ACgALAA4ADQALABAADgAO
ABAAEQAPAA4ADgAOAA0ADAALAAcACwALAAsACwAMAAwACQANAA4AEgAMAAYACAAKAAwA
DgAQABEAEQAQAA8ADwAOAA0ADwAUABUAFgAaABgAGAAXABgAGQAZABoAGwAcAB0AHQAc
ABsAGwAbABoAGwAaABkAGwAbABsAGQAXABUAEwATABUAFAARAAsACwAKAAcABgAEAAAA
/////wIAAwACAAAA/f/9/////f/9//7//v/9//v/+//6//r///////3//f8FAP//7P/y
/wQAAgD//w0AFAAWAB4AKwA6AFcAcgB/AI0AlgCWAIoAZQAtAAYA9f/m/9f/yv/D/8P/
xf/J/8P/wf/G/83/1f/e/+H/4P/h/+n/6//p/+7/7f/u//L/8//w/+//7v/r/+v/6//r
/+3/8P/w//D/8P/w//H/9f/3//b/8//y//H/8P/v//D/7//s/+z/7v/s/+3/7//w//D/
7//s/+r/6f/t/+7/7//v/+3/7//v/+7/6P/s/+7/6//r/+r/6P/k/+j/6f/q/+3/8P/v
//D/8f/u/+3/7f/s/+//7f/q/+z/7v/w//D/7v/s/+n/6v/p/+j/6f/p/+z/7f/u/+//
7f/u/+//8f/v/+7/7//z//j/9f/2//X/7//0//b/9//4//n/+f/6//r/+P/4//v/+//7
//n/+f/9//3/+///////+//+//7/+f/3//r//f/7//r/+v/6//r/9//5//7/9f/4//z/
/f/8//v/+v/5//f/8//1//z/+f/z//P/8v/y//X/9v/3//j/9f/1//L/7v/u/+//8f/y
//X/8P/u//D/9P/y//L/8v/x//L/8f/w//L/8//z//P/8f/v//H/8v/z//f/+P/2//P/
9P/z//T/9P/x//P/9P/z//P/8P/y//b/9//4//j/9f/0//P/8v/z//H/8v/2//j/+P/1
//P/8v/v//H/8f/0//b/9v/1//H/8P/w/+//7//u/+z/6//x/+//7f/x//P/8f/u//L/
7f/s/+3/7f/s/+r/6f/o/+j/6P/o/+X/6f/r/+3/7//u/+j/6v/q/+r/6v/t/+//8P/w
/+7/7//v/+//8f/2//f/+P/5//b/9f/z//P/8//y//L/9v/4//r/+//4//X/8//x//T/
9//4//n/+P/3//b/8//v/+3/6//r//H/8v/x/+3/6f/o/+X/5P/h/97/3v/f/93/3f/b
/9j/2P/Z/9z/2//Z/9r/2v/Z/9v/2//a/9r/2//b/9n/2f/X/9n/1v/U/9r/4P/f/+P/
7v/0//7/DwAgAC8ARABfAHMAegB0AGQAPwAJAOz/4f/M/73/tv+t/6P/o/+p/6f/p/+s
/63/sf+8/7//xP/N/8v/x//P/9L/zv/O/9H/0f/P/8//z//N/83/zf/N/8//zv/O/87/
zv/M/83/0f/T/9P/0f/R/9H/0f/R/9P/0//R/9D/0f/O/8//0f/S/9L/0P/O/83/zf/S
/9L/0v/R/87/z//O/8z/y//Q/9P/0f/T/9L/0P/M/9H/0f/R/9P/0v/P/87/zf/P/8//
0P/Q/9P/0f/O/9D/0v/U/9T/0v/S/9H/1P/V/9L/0f/P/9D/1P/W/9j/1//Z/9n/2v/X
/9j/2f/d/+L/4P/k/+b/4//l/+b/5v/m/+T/4//j/+L/4P/g/+P/4//l/+P/4//n/+j/
5//s/+3/7f/w//D/6//t//D/8//x/+3/7P/r/+r/6P/r//H/6f/s//D/8f/w/+//7v/t
/+v/5f/n/+7/6//l/+X/5P/k/+b/6P/q/+z/7v/x//H/8P/s/+v/6//q/+3/6P/m/+j/
7v/u//D/8v/v//D/7//u/+7/7//v/+//8f/v//H/8v/x//P/8v/u//H/9P/1//j/9//z
//T/9P/1//X/8v/0//X/9f/1//T/9v/2//b/9v/3//X/9v/6//3//P/4//X/8//x//T/
9f/0//T/8v/v//H/8v/0//X/9v/2//X/9f/5//f/9f/5//f/9f/y//b/9P/0//b/9//1
//T/9P/0//L/8P/u/+n/7//t/+b/6v/u//L/9v/6//3///8AAP3//f/8//v/+/8AAAEA
AgAEAAIAAgABAAMAAwACAAIABAAEAAQAAwAFAAUABgAHAAUABwAHAAcABwAHAAcABQAF
AAMAAQABAAQABAACAP3/+//6//f/9v/0//D/7//v//L/8//y//D/8f/x//P/8f/u/+7/
7f/r/+3/7f/s/+z/7f/t/+v/6//5//P/6v/q/+r/5P/x/wEA/P/6/wYAFwAsAEkAWABp
AIEAjACKAIIAcQBLABoA9//k/8//uv+x/7X/tf+z/7P/u/++/8H/x//O/8v/yv/V/+f/
6//j/+L/4//k/+j/6f/p/+n/6f/n/+n/6f/p/+v/7//w//H/8v/t/+v/7P/r/+v/6f/p
/+n/5//n/+n/6f/q/+r/7P/q/+r/6//r/+r/7v/u/+//8f/y//D/7v/r/+r/7f/u/+7/
6P/s/+7/6//u/+7/7f/q/+v/6//r/+3/7//t/+3/7f/r/+v/7P/s//H/7//s/+7/8P/y
//L/8P/t/+v/7f/t//D/8f/x//T/9P/0//T/8f/0//X/9//1//H/8f/0//j/9f/4//n/
9f/6//z//f/+//7//f/9//z//v/+/wEAAQABAP////8DAAUAAwAHAAcABAAGAAUA//8A
AAQACAAHAAQABAAEAAQAAQADAAgA//8CAAYABwAGAAYABgAGAAUAAAABAAcAAwD/////
/v/+////AAABAAIAAAABAP///P/7//3/AAACAAkABAACAAQABgAEAAQABAADAAQAAwAC
AAMABQAGAAcABQADAAUABgAGAAkACQAGAAQABgAGAAgACAAFAAcACAAMAA0ACwAOAA0A
DQANAAwADAAMAAwADAAMAAkACQAMABAAEAANAAsACAAFAAcABwAIAAgABgADAAUABgAI
AAkACQAIAAYABQAKAAcABAAHAAUAAwAAAAQABAACAAoABwAGAAUABAAJAAsADAAMAAoA
CwALAAsACQAOAA8AEAAUABIAEgARAA8ADwAOAA4AEgAUABYAFwAYABcAFwAXABUAFQAT
ABEAEgATABQAEwARAA8ADQANABIAEgAQAAsACQAIAAUABAACAP7//f/9//3//f/7//j/
9//3//n/9//3//j/+P/3//n/+f/4//j/+f/5//f/9//z//X/9v/0//D/7v/5/w0ADgAG
ABQAJwA0AEsAYABvAIMAkgCUAIoAaQA9ABIA8//s/9//wv+5/8H/u/+1/7v/v//C/8f/
y//Q/9X/2v/f/+P/6f/z//L/7P/q/+v/6f/p/+n/6f/n/+j/6f/q/+3/7P/s/+z/7P/r
/+3/8v/1//L/7//u/+3/7P/r/+z/6//s/+z/7v/s/+3/7//w//D/8v/w/+//7//v/+7/
7f/r/+f/6f/p/+j/5f/q/+3/6//s/+z/6//o/+j/5//m/+f/6f/n/+f/5//p/+n/6v/q
/+7/7f/r/+7/6//s/+v/6P/p/+f/6f/p/+r/6//r/+7/6//q/+n/5f/r/+//9P/1//D/
7//x//T/9P/4//r/9//3//b/9P/y//T/9f/3//j/+v/6//3//f/9//v/+////////f8B
AAEAAQAEAAQA///+/wAAAgD//wEAAgADAAQAAQADAAgA///+/wAA///8//3//v//////
+f/7/wIA///9//3//P/8//3//v///wAA/P/9//v/+P/z//P/9P/0//z/+P/3//r//P/6
//r/+v/4//r/+v/6//z//f/9//3////9////AAD+/wEAAQD+//v//P/7//z//v/7//3/
/v8CAAUABQAKAAgABwAGAAQAAgACAAIAAgACAP////8CAAYABgADAAEA///9/wAAAQAB
AAAA/f/5//v//P/+////AgACAAEAAQADAP//+//9/////f/6//7//v/+/wAAAQD///7/
/v/+//z//P/8//n//f/9//3//f8AAPz/+f/4//f/9v/6//3///8AAAAAAQABAAEABAAK
AAwADgAPAAwACwAJAAsACwAKAAoADQAOAA8ADwAOAA0ADQANAAwADQAMAAsADQANAA0A
CwAKAAkACAAJAAkACAAFAP///v/+//z//P/7//j/+P/5//r/+//6//j/9f/z//P/7//v
//D/8P/v//D/8f/x//L/8//x/+3/6//n//X//v/6//L/8v/3//f/+v8EABAAHQAyAEsA
WgBpAHkAhgCSAJAAawA5ABQABwD2/9v/yP+9/7v/u/+9/7//wf/G/9H/0f/K/9P/1v/V
/93/4//j/+b/5f/m/+r/6//p/+n/6f/n/+f/5//n/+n/6v/q/+r/6v/p/+n/7P/t/+z/
6f/o/+f/6v/r/+7/7//t/+z/7f/q/+r/6//r/+r/6P/m/+X/5f/r/+z/7f/t/+z/7//w
//D/6P/q/+r/5f/q/+r/6f/m/+f/5//n/+n/6f/n/+f/5//o/+n/6//s/+z/6f/l/+b/
6P/s/+7/7v/s/+n/6v/p/+n/6f/o/+r/6//s/+3/6//s/+3/7//t/+z/7f/x//b/8//2
//f/8//3//j/+P/4//r/+f/5//j/+v/6//3//f/8//n/+P/7//r/9//6//n/+P/8//3/
+f/5//z////9//r/+v/6//r/+P/7/wEA+f/5//z//P/6//v//P/9//3/+//9/wQAAQD6
//n/9//2//b/9v/2//b/9v/5//n/+P/2//f/+f/6//3/+P/2//j//P/6//r/+v/4//r/
+v/6//n/+f/4//f/+P/3//r//P/7//3//P/4//j/+v/6//z//f/7//7/AAAAAP//+//8
//////////7//v/+//7//v/+//v/+//+/wIAAgD///3/+//5//z//f8AAAAA/v/7//r/
+v/7//v/+//6//j/9//7//n/9//7//v/+f/2//r/9v/2//j/+f/5//j/+P/4//b/9v/2
//P/9f/1//X/9f/4//j/9f/5//j/9v/0//L/+v/2//T/9v/2//b/9v/2//b/9v/3//f/
9v/5//v//P/9//v/AAABAAIABQAEAAUABQADAAEA/v/8////AAABAAEAAwADAAQABQAE
AAUABAADAAIAAQAAAP3//v/9//z//f8CAAIAAAD7//j/9v/y//D/7f/q/+r/6//s/+3/
7P/q/+j/5//o/+X/5f/m/+b/5f/o/+n/6f/q/+3/7f/r/+v/5f/n/+j/7P/u/+b/5f/v
//j//P8EABUALgBFAE4AWQBvAIYAjAB8AFUAIwAKAA8A/P/V/77/t/+5/8P/xf+9/7//
xP/B/8P/zv/R/8z/0f/b/+P/6//w/+j/5P/j/9//3//f/9//3f/d/93/3f/f/+H/4v/j
/+T/3f/b/9z/2//f/9//4f/j/+D/3//g/9//4f/i/+X/5P/m/+f/5//m/+T/4P/d/9v/
3//g/+H/4f/c/93/3P/a/9r/4P/k/+P/5f/k/+L/3v/e/93/3P/d/9//3f/d/93/3v/f
/+H/4v/l/+P/4P/i/9//4P/f/9z/3v/d/+D/4f/h/+H/4P/i/+P/5P/l/+P/5P/l/+f/
5f/h/+H/5P/o/+n/7v/x/+//7v/u/+3/7P/t/+3/7v/u//D/8P/z//P/8v/v/+7/8f/z
//H/9f/1//X/+P/4//P/8f/0//f/9f/y//L/8v/y//H/9f/8//X/9P/2//X/8v/0//T/
9P/z/+//8f/4//X/8f/x//D/8P/w//D/8P/w//L/9f/1//T/8v/z//X/9v/5//T/8v/0
//b/9P/0//T/9P/2//b/9v/2//f/9//3//n/9//5//r/9//5//j/9P/4//z//v8CAP//
+f/4//b/+//9//z/AAABAAEAAQAAAAAAAAAAAAAA/v/7//v//v8CAAIA///9//v/+f/8
//3/AAAAAP7/+//4//j/+f/5//3//v/+///////7//f/+f/5//f/9P/4//T/9P/2//f/
+//8//7/AAD+//z/+v/1//f/9//3//f/+f/6//j//f/8//r/+P/2//z//P/4//b/9P/3
//j/+f/6//z//f/9//z//v////////8BAAYABwAIAAwACgAKAAkACQAJAAgACAAMAA4A
EAARAA4ADQANAA0ADQAPAA8ADwAPAA8ADwANAAsACQAHAAcADAAMAAoABQADAAIA///+
//v/9v/0//P/9v/5//r/+v/4//f/+P/1//X/9v/2//X/9f/1//T/9P/5//n/9//3//P/
8//2//T/9P/6//3//f8AAAoAGAAlADoASQBUAHkAlwCOAIgAjABvAD0AGAAHAPj/4//M
/8X/x//D/8v/z//H/8b/y//P/9b/2f/g/+v/7f/r/+3/7v/u/+7/8f/x/+//7//v/+3/
8P/x//L/9f/2//b/9v/2//L/8f/z//P/8//x//H/8f/x//H/8//z//L/8v/0//L/9P/3
//n/+v/4//b/9f/1//f/9v/1//P/8v/1//b/9v/w//T/9v/z//P/8v/w/+z/8f/z//X/
+f/3//X/9f/1//f/9//4//j/+//5//b/+P/2//j/+P/2//X/8//1//X/9//5//r//v/8
//r/+P/z//r//f8BAAEA+//5//r//P/+/wIABAABAAQABgAHAAgABgADAAEA/v8AAAAA
AwADAAUAAwADAAcABwAFAAkACQAHAAoACgAFAAUACAALAAkACgAKAAoACgAIAAsAEQAJ
AAcACgAKAAgACQAKAAsACwAHAAkAEAANAAgABwAFAAQABgAIAAoADAAIAAkABwAEAAUA
BwAKAAwAEwAOAAwADgAOAAoACAAGAAcACgALAAwADAANAA0ADQAPAA8AEwAWABUAFwAW
ABIAEQASABEAEgAVABMAFgAYABkAGQAWABgAGQAZABkAGAAaABoAGgAaABgAEwARABIA
GQAaABgAFwAYABcAGwAdAB0AHAAZABUAFQAWABgAGQAXABYAFAATABUAEQANAA8AHQAZ
ABIAFgAUABQAFAAUABoAHQAfACAAHgAdABsAGQAbACAAIQAiACEAHgAdABsAHwAjACYA
KgAsACwALAArACcAJQAkACMAJQAnACcAJwApACkAKQAnACMAIQAfAB8AIgAiACAAGwAZ
ABgAFQAUABMAEAAQABEAEQARAA8ADAAJAAcABwADAAgADAAPABEAEQARABAAEAASABEA
DgANAA0ADwAKAAgACgAMAAkADwAWACIAMgA3AEYAYQB2AIsAnwCsALIApAB/AFUAMAAV
AAAA7//i/9P/x//L/9f/2//T/87/1f/Z/9z/5//u//H/+/////3//P/8//7/AwAFAAUA
BQAFAAMAAgABAAAAAQAEAAQABAAEAP////8CAAMAAwABAAEAAQACAAMABgAHAAYABgAI
AAYABQAFAAQAAgAEAAQABQAHAAcABAABAP3///8DAAUABgABAAQABQABAAcACAAIAAYA
BwABAA==
         </WaveFormData>
      </LeadData>
      <LeadData>
         <LeadByteCountTotal>10000</LeadByteCountTotal>
         <LeadTimeOffset>0</LeadTimeOffset>
         <LeadSampleCountTotal>5000</LeadSampleCountTotal>
         <LeadAmplitudeUnitsPerBit>4.88</LeadAmplitudeUnitsPerBit>
         <LeadAmplitudeUnits>��V</LeadAmplitudeUnits>
         <LeadHighLimit>2147483647</LeadHighLimit>
         <LeadLowLimit>268435456</LeadLowLimit>
         <LeadID>V1</LeadID>
         <LeadOffsetFirstSample>0</LeadOffsetFirstSample>
         <FirstSampleBaseline>0</FirstSampleBaseline>
         <LeadSampleSize>2</LeadSampleSize>
         <LeadOff>FALSE</LeadOff>
         <BaselineSway>FALSE</BaselineSway>
         <ExcessiveACNoise>FALSE</ExcessiveACNoise>
         <MuscleNoise>TRUE</MuscleNoise>
         <LeadDataCRC32>3026978064</LeadDataCRC32>
         <WaveFormData>
qP+o/6j/qP+r/6z/rf+u/7D/sv+0/7b/uf+8/7//wv/J/87/0//Y/9//5P/p/+7/8f/0
//f/+v/7//z//f/+/wAAAAAAAAAAAgACAAIAAgACAAIAAgACAAIAAgACAAIABAAEAAQA
BAAEAAQABAAEAAIAAgACAAIABAAEAAQABAAGAAYABgAGAAUABAADAAIABAAEAAQABAAE
AAQABAAEAAMAAgABAAAAAwAEAAUABgAFAAQAAwACAAMABAAFAAYABAAEAAQABAAGAAYA
BgAGAAQABAAEAAQABQAGAAcACAAIAAgACAAIAAYABgAGAAYABgAGAAYABgAEAAQABAAE
AAYABgAGAAYAAwACAAEAAAACAAIAAgACAAEAAAD///7//P/8//z//P/+//7//v/+//7/
/v/+//7//P/8//z//P/8//z//P/8//z//P/8//z//P/8//z//P/8//z//P/8//7//v/+
//7//P/8//z//P/6//r/+v/6//z//P/8//z//P/8//z//P/8//z//P/8//7//v/+//7/
/v/+//7//v/8//z//P/8//7//v/+//7//v/+//7//v8AAAAAAAAAAP///v/9//z//v/+
//7//v/8//z//P/8//z//P/8//z//P/8//z//P/8//z//P/8//z//P/8//z//P/8//z/
/P/8//z//P/8//z//P/8//z//P/8//z//P/8//z//P/8//z//P/8//z//v/+//7////9
//7//v/+//7//v/+////AQACAAIAAgAAAP///////////f/8//v//P/7//r/+f/4//f/
9v/2//X/9f/0//T/9P/0//T/8//0//T/9f/1//j/+f/5//r/+P/4//j/+f/7//v/+//8
//r/+v/6//v//f/9//z//P/6//r/+v/7//3//P/8//3/+//7//v/+//5//v//v8BAAkA
FQAcACIAKAAlABUAAwD1/+T/zf++/7j/rP+f/6L/qv+u/6f/qf+t/67/r/+0/7n/wP/E
/8T/xv/T/9z/4f/l/+z/8P/z//n/+//5//z//v///wAAAAACAAIAAgACAAIAAgADAAQA
BAAEAAQAAQABAAIAAwAFAAQAAwADAAQABAAFAAUABwAHAAcABwAFAAUABgAGAAYABgAG
AAUABQAGAAYABgAFAAUABQAFAAUABwAHAAYACAAIAAgABwAGAAUABgAFAAYABwAIAAkA
CQAIAAcABgAIAAgACQAJAAoACwALAAsACgAKAAoACgALAAsACwAMAAoACAAKAAoADAAM
AAwADAAOAA0ADQANAAsACwALAAoACAAIAAgABwAJAAkACQAJAAcABwAFAAUABwAHAAYA
BgAEAAQABAAEAAYABQAFAAUABQAFAAUABQAEAAMAAgABAAMAAwADAAMAAwADAAMAAwAD
AAMAAgACAAAAAAABAAEAAgACAAIAAgAAAAAAAAAAAAAAAQABAP////8BAAIAAgACAAIA
AQABAAIAAgABAAEABAAFAAUABQAFAAQABAAEAAMAAwADAAMAAQABAAEAAQADAAMAAwAD
AAIAAgACAAIAAwADAAMAAwADAAMAAwADAAEAAwADAAMAAQABAAEAAwAGAAYAAwACAAAA
AAAAAAEA/////wAAAAD/////AAACAAQABAACAAIA////////AQABAAAAAAD///3//v/+
//7///8AAAEAAAD+//7//v/+/wAAAQABAAEA//////7//v/+/wAA/v8AAAAAAAAAAP//
//8AAAAAAQACAAMABAADAAMABAAEAAYABgAFAAUAAwADAAEAAAD9//z/+//6//v/+v/5
//j/+P/5//n/+P/6//r/+v/6//f/9v/2//f/9f/4//n/+f/8//z//P/8//3//f/9//3/
/P/8//z//P/9//3//f/8//z//P/8//z///////7//v/9//3//f/9/////f///wIABQAL
ABcAJAAmACYAIQATAAEA7//c/8P/sv+q/57/k/+a/6j/pP+b/5//o/+k/6f/sv+5/7r/
vv/K/9D/1f/c/+f/6//q/+7/8//3//n//f///wAAAAAAAAIABAAEAAQAAwACAAEAAQAC
AAIAAgACAAMAAwAEAAUAAwACAAEAAQACAAIAAwADAAUABQAFAAUAAwADAAQABAAGAAYA
BgAFAAMABAAEAAQABQAFAAUABQADAAUABQAEAAQABAAEAAMABQAFAAcABwAFAAUABQAF
AAQABAAEAAQABgAGAAcABwAKAAsACwALAAgACAAIAAgACQAJAAkACgAMAAoADAAMAAsA
CgAJAAgACgAJAAkACQAHAAcABwAGAAYABgAGAAUABQAFAAUABQAFAAUAAwADAAMAAwAC
AAIAAgACAAIAAgAAAP///////wEAAQABAAEA//////////8BAAEAAQABAP7//f/8//v/
/P/9//3//v/8//z//f/9//z//P/8//z/+v/6//r/+v/6//v/+//5//n/+//8//z/+v/6
//n/+f/7//z//P/9//3//f/8//v//P/8//3//v/9//3//f/9//3//f/9//3//f/9//3/
/f/+//7//v/+//7///8AAAEAAAD///7//f/7//3//f/9//v/+//7//3//v/+//v/+v/8
//z//P/9//z/+//7//r/+v/5//n/+v/8//z/+v/6//v/+//7//3//P/6//n/9//5//r/
+v/6//r/+v/6//j/+v/6//r/+v/4//n/+f/5//f/9//2//b/+P/4//f/9//3//v/+f/5
//r/+v/6//r/+v/5//n/+v/6//r/+v/6//r//P/9////AAD///7//P/7//3//f/7//r/
+f/4//f/9v/z//L/8f/w/+7/7//v/+7/7//w//H/8v/x//D/8P/x/+//8v/z//P/9v/2
//b/9v/3//f/9//3//j/+P/4//j/+//7//v/+v/4//j/+P/4//v/+//6//r/+f/5//n/
+f/5//n/+//8/wEACwAVABwAJAAiABcABwD3/+f/1P+9/6z/pP+Y/5H/mv+g/57/mf+Z
/5v/ov+n/67/tf+6/8D/xv/M/9P/2v/h/+X/6P/s//H/9//5//f/+f/6//r/+v/8//7/
/v/+//7//v/+/////v/+//7//v/9//3//v///wAAAAAAAAEAAQAAAAAA////////////
/wEAAQACAAIAAAAAAAAA/////wAAAAAAAP////////////8BAAEAAAAAAAAAAAD//wAA
AQAEAAUAAwADAAMAAwACAAIAAgACAAQABAAFAAUABAAFAAUABQAFAAYABwAIAAgABwAG
AAYACAAGAAgACAAIAAgACAAIAAYABQAFAAUABAAFAAYABgAEAAQABAADAAMAAwADAAMA
AwADAAEAAQABAAEAAAAAAP7//v/+//7/AAD/////////////////////////////////
///////////////////////+//7//P/8//3//f/+//7//v/+//7//v/+//7//P/9//3/
+//7//3//v/+//7//v/9//3/AAAAAP/////+/////////wEAAAAAAAAAAQABAAEAAQAB
AAEAAQABAAIAAwAEAAUABAAEAAQABAADAAMAAwADAAMAAwADAAMA//8BAAEAAQAAAAEA
AgAFAAUABAAAAP7/AAAAAAAAAQADAAMABAAEAAIAAQABAAIAAgACAAAAAAABAAEAAQAD
AAMAAgACAAEA//8AAAAAAAACAAIAAgAAAAAAAAAAAAAAAAABAAEAAQABAAEAAAAAAAAA
AAD/////AQAAAAIAAgACAAIAAQABAAIAAgADAAQABQAGAAUABQAGAAYABgAGAAUABQAH
AAcABQAEAAUABAADAAIA///+//3//P/8//3//f/8//z//P/8//z/+//6//r/+//5//z/
/f/9/wAAAAAAAAAAAwADAAMAAwACAAIAAgACAAEAAQABAAAAAQACAAMABAAHAAcABgAG
AAYABQAEAAMABQADAAMABAAHAA0AFQAeACQALgAzACcAFQAJAPT/3f/M/7z/sv+p/6T/
qv+2/7X/rf+v/7T/t/+8/8X/zP/M/9D/1P/V/97/5//t//D/9v/5//3///8DAAcACAAI
AAgACAAKAAoACgAIAAgACAAJAAwADAAMAAwACwALAAwADQANAAwACwALAAwADAANAA0A
DQANAA0ADQAPAA8AEAAQAA8ADgANAAsACwAMAAwADAANAA0ADQANAA0ADwAPAA4AEAAQ
ABAADwAOAA0ADgANAA0ADQANAA0ADgAOAA4ADgAMAAwADQANABAAEQARABEAEQASABMA
FAATABMAEwAUABIAEAASABIAEgASABIAEgASABEAEQARAA8ADwAPAA4ADwAQABEAEQAP
AA8ADwAPAA0ADQALAAsADQANAAwADAALAAoACQAIAAkACQAKAAsACwALAAsACwALAAsA
CwALAAkACQAJAAkABwAHAAcABwAIAAkACQAKAAgACAAJAAkACAAIAAgACAAIAAgACAAI
AAgACQAJAAcABQAHAAgACAAKAAoACQAJAAgACAAHAAcACgALAAsACwALAAoACgAKAAsA
CwALAAsACwALAAsACwAKAAkACAAHAAkACgALAAwACQAJAAkACQAJAAkACQAJAAcACQAJ
AAkABwAHAAcACQAKAAoABwAGAAgACAAIAAkACQAJAAoACgAGAAUABQAGAAgACAAGAAYA
BQAFAAUABwAJAAgACAAHAAYABgAFAAQABgAGAAYABAAEAAQABgAIAAQABAAEAAQABAAH
AAcACAAIAAgACAAIAAgACQAJAAoACgAKAAoACQAJAAcABwAFAAQAAQAAAP///v////7/
/f/8//7///////7//v/+//7//v/7//r/+v/7//3/AAABAAEAAAAAAAAAAAABAAEAAQAB
AAQABAAEAAQABQAFAAUABAAEAAQABAAEAAUABQAEAAQABQAFAAUABQADAAMABQAKAA8A
EwAXACAAKgAwACcAGQALAPv/5v/P/8L/uP+q/6P/qP+0/7b/sf+t/63/tP+5/7r/vf/G
/8z/zv/S/93/5v/r/+3/8P/6///////9////AgAEAAUABgAIAAoACgAKAAkACAAHAAcA
CAAIAAgACAAJAAkACgALAAsACgAJAAkACgAKAAsACwAKAAkACAAHAAkACQAKAAoADAAM
AAwACwALAAwADAAMAAsACwALAAsACQALAAsACgAKAAoACgAJAAkACQALAAsACwALAAsA
CwAOAA4ADgAOAA4ADgAPAA8ADwAPAA4ADQAMAAwADAAMAA4ADwAQABIAEAAOABAAEAAQ
ABAAEAAQABIAEQARABEADwAPAA8ADgAMAAwADAALAAsACwALAAsADQANAAsACwAKAAkA
BwAGAAcACAAJAAoACAAHAAcABwAJAAkACQAJAAcABwAHAAcACQAJAAkACQAHAAcABwAH
AAYABQADAAIAAwAEAAYABwAEAAQABAAEAAYABgAGAAYABAAFAAUAAwAFAAcACAAIAAgA
CAAHAAcABgAGAAUABQAIAAkACQAJAAsACgAKAAoACQAJAAkACQAHAAcABwAHAAcABwAH
AAcACAAIAAgACAAHAAcABwAHAAkACQAJAAkABwAJAAkACQAFAAUABQAHAAgACAAFAAQA
BAAEAAQABQAHAAcACAAIAAQAAwADAAQACAAIAAYABgAFAAUABQAHAAUABAAEAAMABQAG
AAYABgAEAAQABAACAAIAAgACAAIAAgADAAMAAwADAAMAAgACAAYABAABAAIABAAEAAQA
BAAHAAcACAAIAAgACAAIAAgABwAHAAgACAAKAAoACQAJAAcABwAFAAQAAwACAAEAAAD/
//7//f/8//r/+//7//r//P/8//z//P/7//r/+v/7//v//v//////AAAAAAAAAAADAAMA
AwADAAQABAAEAAQABAADAAIAAAACAAIAAgACAAMAAwACAAIABQAFAAUABQAFAAMAAQAG
AA8AFwAhACwAMAAsAB0ACQD1/+X/0P+//7T/qP+a/53/qP+q/6L/o/+p/6n/rP+1/7j/
u//A/8b/zv/W/+H/6P/r/+//9P/4//v//f///wEAAwAEAAQABAACAAQABAAEAAQABAAE
AAUABwAIAAkACgAJAAkACgALAAoACAAGAAUACAAIAAkACQAJAAkACQAJAAkACQAKAAoA
CAAIAAgABwAJAAoACgAKAAkACQAJAAkACgANAA4ADgALAAoACQAHAAkACQALAAsADQAN
AA0ADQAMAAwADAAMAAwADAANAA0AEAARABEAEQAOAA4ADgAOAA8ADwAPABAAEgAQABIA
EgAQABAAEAAQABIAEQARABEADQANAA0ADAAOAA4ADgANAA0ADQANAA0ACwALAAkACQAJ
AAkACAAIAAoACgAKAAoACgAJAAkACQAIAAcABgAFAAYABwAIAAkABwAHAAcABwAFAAUA
BQAFAAcABwAGAAYABgAGAAcABwAEAAQABAAEAAQABAAEAAQABAAFAAUAAwADAAUABgAG
AAYABgAFAAUACAAIAAcABwAGAAcABwAHAAcABgAGAAYABwAHAAcABwAJAAkACQAJAAkA
CQAJAAkACgAKAAoACgALAAsACwALAAsACwALAAsACAAJAAgABwAIAAkACgANAA0ADAAI
AAYABwAIAAkACwAKAAkACQAIAAYABQAFAAYABgAGAAQABAAFAAUABQAHAAUABAAEAAMA
BQAGAAYABgAGAAYABgAEAAQABAAEAAQABAAFAAUABQADAAIABAAEAAQABAAHAAcACAAI
AAoACgAKAAoACwALAAwADAAMAAwACwALAAsACwAJAAgABgAEAAIAAAABAAAA///+//7/
//////7//v/+//7//v/9//z//P/9//3/AAABAAEAAgACAAIAAgADAAMAAwADAAIAAgAC
AAIABAAFAAYABgAEAAQABAAEAAcABwAGAAYABgAFAAQAAwADAAcACQAKABEAHQApADAA
MgAsAB8ACwD3/+n/2P/D/7T/rP+g/6H/rv+s/6L/of+l/6f/rv+1/7r/wf/G/8r/0v/a
/+P/6v/x//X/+P/8//3/AQAFAAcABwAIAAgACAAGAAgACAAIAAkACgALAA0ADAAMAAwA
DAALAAsADAANAA0ADAALAAsADgAOAA8ADwAOAA0ADAALAAwADQAPABAAEAAQABAADwAN
AA4ADgAOAA8ADwAPAA8ADQAPAA8ADgAQABAAEAAPAA0ADQAPAA8AEQARABEAEQAQABAA
EAAQABIAEgATABMAEwATABIAEQARABIAEwAUABUAFQAVABYAFgAUABYAFgAWABYAFgAW
ABYAFQAVABUAFQAVABUAFAATABIAEQAPAA8ADwAPAA8ADwAPAA0ADQANAA0ADAAMAA4A
DgAOAA4ADAALAAsACwAOAA8AEAARAA4ADQAMAAsACwALAAsACwALAAsACwALAAoACQAH
AAYABwAIAAoACwAIAAgACAAIAAgACAAIAAgACAAJAAkABwAHAAkACgAKAAoACgAJAAkA
DAAMAAsACwAMAA0ADQANAA8ADgAOAA4ADQANAA0ADQAMAAsACgAJAAoACwAMAA0ADgAO
AA4ADgAPAA8ADwAPAA8ADwAPAA8ACwANAA0ADQALAAsACwANABAAEAANAAwACgAKAAoA
CwALAAsADAAMAAsACwAMAA4ADQAMAAkACAAIAAkACgANAAsACgAKAAkACgAMAA0ADgAN
AAwACwAIAAoACgAKAAoACgAJAAYACQAKAAsADAANAA0ADgAOAA0ADAALAAoADAANAA8A
EAAQABAADwAPAA0ADQALAAoACwAKAAkACAAHAAYABQAEAAQABQAFAAQABAAEAAQABAAD
AAIAAgADAAEABAAFAAUABgAGAAYABgAJAAkACQAJAAoACgAKAAoACQAJAAkACAAKAAoA
CgAKAAsACwAKAAoACQAJAAkACQALAAsADQAOAA0AEQAhADAANAAyACsAGwAPAAMA7P/T
/8T/vv+y/6f/sP++/7j/r/+z/7n/uv+7/8L/x//M/9D/1v/c/+H/5v/t//X/+P/6/wEA
BQAFAAkACQAKAAoACgAMAA4ADgAOAAwADAAMAA0ADwAQABEAEgAPAA8AEAARAA8ADgAN
AA0AEAAQABEAEQARABEAEQARABAADwAPAA4ADwAQABEAEQARABIAEgASABAADwAOAA0A
DQAPAA8ADgAOAA4ADgANAA0ADQAPAA8ADwAPAA8ADwAQABAAEAAQABAAEAARABEAFAAV
ABUAFQASABIAEgASABMAEwATABQAFAASABQAFAAUABQAFAAUABQAEwATABMADwAPAA8A
DgAQABAAEAAPAA8ADwAPAA8ADQANAAsACwALAAsACgAKAAoACgAKAAoACgAJAAkACQAJ
AAkACQAJAAcABwAHAAcACQAJAAkACQAJAAkACQAJAAkACQAIAAgACAAIAAkACQAGAAYA
BgAGAAYABgAGAAYABgAHAAcABQAFAAcACAAIAAgACAAHAAcACgAKAAkACQAIAAkACQAJ
AAkACAAIAAgACQAJAAkACQAJAAkACQAJAAkACQAJAAkACAAIAAgACAAJAAkACQAJAAcA
BwAHAAcABQAHAAcABwAFAAUABQAHAAoACgAHAAYABgAGAAYABwAHAAcACAAIAAYABQAF
AAYABgAGAAQABAAFAAUABQAHAAUABAAEAAMABQAEAAYABAAEAAQABAAHAAcACAAIAAgA
CAAIAAgABwAHAAgACAAKAAoACQAJAAcABwAFAAQAAQAAAP///v/+//7//v/+//z//f/9
//z//v/+//7//v/7//r/+v/7//3/AAABAAEAAAAAAAAAAAABAAEAAQABAAIAAgACAAIA
AwADAAMAAgACAAIAAgACAAMAAwACAAIAAwADAAMAAwAFAP///f8AAAMACwAdACoAKgAo
ACMAFwAFAPX/5P/P/7z/tP+q/6H/qP+0/7D/p/+p/63/rP+1/77/vf++/8T/yP/O/9n/
5P/n/+v/8P/y//P/+/8BAP//AAAAAP///v8AAAIAAgACAAQABAAEAAUABAAEAAQABAAF
AAUABgAHAAUABAADAAMABAAEAAUABQADAAMAAwADAAQABQAHAAgACAAIAAgABwAGAAYA
BQAEAAUABQAFAAUABQAHAAcABgAIAAgACAAHAAYABQAGAAUABwAHAAcABwAIAAgACAAI
AAoACgALAAsACgALAAsACwAIAAgACAAIAAkACQAJAAoACgAIAAoACgAMAAwADAAMAAsA
CQAIAAcABwAHAAcABgAGAAYABgAFAAUABQAFAAUAAwADAAEAAQABAAEAAAAAAAAAAAAA
AAAAAAD///////8BAAEAAQABAAEAAQABAAEAAAD///7//f/8//3//v/////////+//7/
/v/+//////8AAAAAAAAAAP7//v/+//7//P/9//3/+//9////AAAAAAIAAgABAAEAAgAC
AAEAAQAAAAEAAQABAAMAAgACAAIAAQABAAEAAQADAAMAAwADAAIAAQAAAP//AAAAAAAA
AAABAAEAAQABAP////////////8BAAEAAQAAAAEAAgAFAAUABAAAAP7//v/+//7/////
////AAAAAAAA/////wAAAQAAAP3//P/9//3//f////3//P/8//v//P/+////AAD///7/
/f/6//z//P/8//z//P/9//3//f////7//P/8//z//P//////AAAAAAAAAAAAAAAAAwAD
AAQABAACAAIAAQABAAEAAQD///7//f/8//v/+v/5//j/9//2//T/9f/1//T/9P/0//T/
9P/1//T/9P/1//f/+v/7//v/+v/6//r/+v/7//v/+//7//7//v/+//7//f/9//3//P/6
//r/+v/6//3//f/8//z//f/9//3//f/7////AQAEAAcACwAVAB4AJAAmAB8ADwD9/+3/
2v/J/7j/qv+g/5n/nP+k/6L/nf+f/6H/ov+p/7D/t/+8/8L/xv/O/9n/3v/f/+X/7P/u
//H/+//9////AAAAAP///v/+/wAAAAAAAAAAAAAAAAEAAgACAAIAAgADAAMABAAFAAUA
BAADAAMABAAEAAUABQAFAAUABQAFAAMAAwAEAAQABAAEAAQAAwADAAQABAAEAAQABQAG
AAcABQAHAAcABgAEAAQABAADAAUABQAHAAcABwAHAAcABwAIAAgACAAIAAgACAAJAAkA
DAANAA0ADQAKAAoACgAKAAsACwALAAwADAAKAAwADAAKAAoACgAKAAsACwAMAA0ACwAL
AAsACgAKAAoACgAJAAgABwAGAAUABwAHAAUABQAHAAcABgAGAAYABgAGAAYABgAFAAUA
BQADAAMAAwADAAUABQAFAAUABQAFAAUABQABAAEAAQABAAMAAwACAAIAAAAAAAEAAQAC
AAIAAgACAAAAAAAAAAAAAAABAAEA/////wEAAgACAAIAAgABAAEAAgACAAEAAQAEAAUA
BQAFAAUABAAEAAQABQAFAAUABQAFAAUABQAFAAUABQAFAAUABAAEAAQABAAEAAUABgAH
AAUABQAFAAUAAQADAAMAAwADAAMAAwAFAAgACAAFAAQABAAEAAQABQADAAMABAAEAAIA
AQABAAIAAgACAAAAAAD///////8BAAMAAgACAAEA//8AAAAAAAAAAAAAAAD+////AAAB
AAIAAQABAAAA//8BAAEAAAAAAAAAAAD/////AQD/////AwAAAAIAAgACAAIAAwADAAQA
BAAGAAYABgAGAAYABQAFAAQABQAGAAYABwAGAAUAAgAAAP3//P/7//r/+//6//n/+P/6
//v/+//6//j/+P/4//j/9//2//b/9//5//z//f/9//7//v/+//7//f/9//3//f8AAAAA
AAAAAP////////7/AAAAAAAAAAABAAEAAAAAAAEAAQABAAEA/f8BAAMABgALAA8AFwAi
ACoAKgAhAA8A///z/97/x/+2/6z/oP+b/6D/pP+g/6P/pf+j/6T/q/+0/7n/wP/C/8j/
0P/X/+L/6//t/+z/8P/1//v///8BAAIAAgABAAAAAgAEAAQABAAEAAQABAAFAAQABAAE
AAQAAwADAAQABQAFAAQAAwADAAQABAAFAAUABwAHAAcABwAHAAcACAAIAAYABgAGAAUA
BQAGAAYABgAFAAUABQAFAAUABwAHAAYACAAIAAgABwAFAAUABwAHAAUABQAFAAUACAAI
AAgACAAIAAgACQAJAAoACwALAAsACgAKAAoACgALAAsACwAMAAwACgAMAAwACgAKAAoA
CgAKAAkACQAJAAcABwAHAAYABgAGAAYABQADAAMAAwADAAQABQAEAAUAAwADAAIAAgAC
AAIAAgACAAIAAQABAAEA/////////////////////wEAAQABAAEA//////////8BAAEA
AAAAAP7//v///////P/8//z//P/8//z//P/8//7///////3//f///wAAAAAAAAAA////
/wAAAAD/////AAABAAEAAQD///7//v/+/wEAAQABAAEAAQABAAEAAQABAAEAAQABAAIA
AgACAAIA////////////////////////AQABAAEA/f/9//3////+//7/+//6//v//P/9
/////////wAAAAD8//v/+//8/wAAAAD+//7/+//7//v//f////7//v/9//z//P/7//r/
+//8//3//P/8//z//P/8//z//f/9//3/+//7//r/+v/8//z/+//7//v//f/5//f/+v/8
//z//P/8//3//f/+//7/AAAAAAAAAAAAAP/////+////AAAAAAEA//////3//P/8//z/
/P/8//r/+P/2//T/9P/1//X/9P/y//L/8v/y//L/8v/z//X/8//2//f/9//6//r/+v/6
//n/+f/5//n//P/8//z//P/7//v/+//6//z//P/8//z//P/7//n/+P/5//n/+f/5//v/
/f/9//7///8JABUAHAAeACQAIQATAAEA8f/e/8//vv+q/57/m/+g/6j/pv+f/6P/q/+q
/6v/rv+z/7z/wv/E/8j/0f/c/+P/5//q//D/8f/x//X/9//7//z//P/8//r//P/8//z/
/P/8//z//f8AAAAAAAAAAP3//f/+///////+//3//f/+//7///////3//f/9//3/////
/wAAAAD+//7//v/9////AAAAAAAA/////////////wEAAQAAAP///v/9//v//v///wIA
AwABAAEAAQABAAEAAAD///7///8AAAIAAwACAAMAAwADAAAAAAAAAAAAAwADAAMABAAC
AAAAAgACAAQABAAEAAQAAwABAAAA///+////AAAAAAAAAAAAAP/////////////9//3/
+//7//v/+//6//r/+v/6//r/+v/8//v/+//7//n/+f/5//n/9//3//f/9//4//n/+v/7
//f/9//3//f/+f/5//j/+P/3//b/9v/1//X/9v/3//j/+P/4//j/+P/2//f/9//1//X/
9//4//j/+P/4//f/9//2//b/9f/1//j/+f/5//n/+f/4//j/+P/5//n/+f/5//n/+f/5
//n/9//3//f/9//4//j/+P/4//f/9//3//f/9//3//f/9//1//f/9//3//P/8//z//X/
9//4//b/9v/1//T/8//z//P/8//0//T/9P/z//P/9P/0//T/8v/y//H/8f/x//P/9//y
/+7/9P/0//T/9P/0//X/9f/2//b/9v/2//b/9v/3//f/+P/4//b/9v/1//X/9f/1//P/
8v/z//L/8f/w/+3/7P/r/+r/6P/p/+n/6P/p/+r/6//s/+v/6v/q/+v/6v/s/+z/6//t
/+7/7//w/+//7//v/+//8P/w//D/8P/v/+//7//u/+7/7v/u/+7/7//v/+7/7v/w//H/
8v/z//X/8//v//D/9f/9/wMACgASABoAFwAHAPX/5f/W/8P/sv+k/5j/kf+U/6D/ov+b
/5v/o/+q/6f/pP+p/7L/tP+4/8D/x//O/9f/3f/e/+L/5//r/+3/7f/t/+7/7v/u/+//
8v/z//T/8v/y//L/8//0//T/9P/0//H/8f/y//P/8f/w/+//7//x//L/9P/1//X/9f/1
//X/9P/z//P/8v/z//T/9f/1//T/9P/z//L/8v/z//T/9f/0//X/9P/y//P/9P/1//X/
8//v/w==
         </WaveFormData>
      </LeadData>
      <LeadData>
         <LeadByteCountTotal>10000</LeadByteCountTotal>
         <LeadTimeOffset>0</LeadTimeOffset>
         <LeadSampleCountTotal>5000</LeadSampleCountTotal>
         <LeadAmplitudeUnitsPerBit>4.88</LeadAmplitudeUnitsPerBit>
         <LeadAmplitudeUnits>��V</LeadAmplitudeUnits>
         <LeadHighLimit>2147483647</LeadHighLimit>
         <LeadLowLimit>268435456</LeadLowLimit>
         <LeadID>V2</LeadID>
         <LeadOffsetFirstSample>0</LeadOffsetFirstSample>
         <FirstSampleBaseline>0</FirstSampleBaseline>
         <LeadSampleSize>2</LeadSampleSize>
         <LeadOff>FALSE</LeadOff>
         <BaselineSway>FALSE</BaselineSway>
         <ExcessiveACNoise>FALSE</ExcessiveACNoise>
         <MuscleNoise>TRUE</MuscleNoise>
         <LeadDataCRC32>3545780501</LeadDataCRC32>
         <WaveFormData>
3v/e/97/3v+3/5D/af9C/z//PP85/zb/Qv9M/1b/YP9v/37/jf+c/6z/uv/I/9b/3f/k
/+v/8v/0//b/+P/6//3//v///wAAAgACAAIAAgAEAAQABAAEAAQABAAEAAQABgAGAAYA
BgAGAAYABgAGAAYABgAGAAYACAAIAAgACAAIAAgACAAIAAgACAAIAAgACgAKAAoACgAM
AAwADAAMAAsACgAJAAgACwAMAA0ADgAOAA4ADgAOAA8AEAARABIAEgASABIAEgATABQA
FQAWABcAGAAZABoAGwAcAB0AHgAfACAAIQAiACIAIgAiACIAIgAiACIAIgAhACAAHwAe
AB4AHgAeAB4AGgAYABYAFAASABIAEgASAA8ADgANAAwACgAKAAoACgAKAAoACgAKAAgA
CAAIAAgABwAGAAUABAAEAAQABAAEAAIAAgACAAIAAgACAAIAAgAAAAAAAAAAAAAAAAAA
AAAA///+//3//P/6//r/+v/6//z//P/8//z//P/8//z//P/8//z//P/8////AAABAAIA
AgACAAIAAgACAAIAAgACAAMABAAFAAYACAAIAAgACAAKAAoACgAKAAoACgAKAAoACgAK
AAoACgAKAAoACgAKAAoACgAKAAoACgAKAAoACgAKAAoACgAKAAgACAAIAAgABgAGAAYA
BgAEAAQABAAEAAIAAgACAAIABAAEAAQABAAEAAQABAAEAAIAAgACAAIAAgACAAIAAwAD
AAUABQAFAAQABAAEAAQABgAGAAYABwAHAAcABgAGAAQAAwABAAEAAQABAAEA///+//3/
/f/9//7//v///wEAAgACAAIAAQABAAEAAgACAAUABQAFAAUAAgD///7//f/9//3//f/9
//3//P/8//z//v/+//3//f/7//v/+//7//3//f/9//3//f/9//3//v/8//z/AAAIABkA
LgBFAF4AdgB/AHUAbABkAFMAOwAsABwA+v/O/6f/fv9H/xz/GP8k/yf/Lf84/0X/WP9m
/2//eP+Q/6b/tf/C/8z/1//i/+r/7f/u//P/9v/3//j/+P/6//v//P/8//z//f////7/
/v/+//7//f/9//7//v///wAAAQADAAMAAwAEAAQABAAFAAUABAACAAMABAAEAAIAAgAC
AAIAAgACAAIAAgACAAMAAwADAAUABwAHAAcACQAJAAkACQAHAAYABQAFAAcACAALAAwA
CgALAAsADQASABAAEAASABEAEwAUABQAFAAUABcAFwAYABgAGAAbABsAGgAaABsAHgAe
AB4AHgAfAB8AHwAfAB0AHQAcABoAGgAaABkAFgAYABcAFgAWABQAEQAQAA4ADgAOAA0A
DQANAAsACQAJAAwADAAKAAoACAAIAAgABwADAAMAAwADAAMAAwADAAMABAADAAMABAAE
AAMAAgD///7//f/9//3//f/8//z//P/7//v/+//5//n/+v/6//n/+f/5//r/+v/6//v/
+//7//z//P/9//3//f8AAAAAAAAAAAAAAAAAAAMAAwACAAIAAgADAAUABgAIAAgABwAH
AAcABwAHAAgACwALAAsACwALAAoACgAKAAgACQAJAAgACAAHAAcACQALAAoACQAJAAYA
BQAFAAYABAADAAMAAgADAAMABAAFAAUABQAEAAQAAgABAAEAAQADAAIAAgACAAAA///9
//z//f/+////AAD//////v/9//7//v/+//7//v/+//3//f/7//3//P/+//7//v/+//7/
/f/+//3//v8AAAEAAgAAAAAAAAAAAAMAAwADAAIAAAAAAP///f/9//v/+//7//v/+v/5
//n/+f/6//r/+////wIAAgACAP///f/9//7//f/9//z/+//8//v/+v/7//n/+f/5//n/
+f/5//j/+P/6//r/+v/5//f/9//3//f/+f/5//n/+f/5//n/+f/5//j/+P/6/wAABgAV
ADIAUQBkAHIAeQBvAGIAVgBFAC0AGgAGAOL/tP+L/2D/Jf/+/gL/EP8R/xv/LP8//0z/
Wv9x/4T/kv+k/7f/xP/I/9H/3P/k/+n/7P/v//L/8//0//b/+P/5//r/+P/4//n/+//8
//z//P/8//3//f/+//7//P/8//z//f/7//v//P/8//7///////7//P/9//7//v///wAA
AQACAAAAAAAAAAAAAgADAAMAAwABAAMAAwADAAEAAQABAAEAAwAEAAUABwAGAAYACAAI
AAgACQAJAAsADgAMAAwADgARABMAFAAUABMAEgAUABMAFAAUABQAFwAZABgAGAAZABgA
GAAYABgAGwAbABsAGwAXABcAFgAUABYAFgAVABIAEgARABAAEAAQAA0ADAAKAAoACgAJ
AAkABwAFAAMAAwAEAAQAAgACAAQABAAEAAMAAQABAAEAAQADAAMAAwADAAIA///9//z/
/////////f/8//v/+//7//v/+v/6//r/9//3//f/9f/1//b/9v/1//f/9//4//j/9//3
//b/9f/3//j/+v/7//n//P/8//z//P/8//z//P/9//3//P/8//7///8BAAIAAwACAAAA
//8AAAEAAgAEAAcABwAHAAcABQAEAAQABAACAAMAAwACAAQAAwADAAUABQAEAAMAAwAE
AAMAAwAEAAIAAQABAAAAAAD//////////////v/+/wAA/////////v/8//v/+v/7//v/
+v/6//j/+P/4//j/+P/5//n/+f/6//r/+v/6//j/+P/3//f/+f/5//j/+P/3//n/+f/3
//r/+P/4//j/+P/7//v//f/9//z//P/7//r//f/+////AAAAAP///v/8//7//v/9//v/
+f/3//f/9//1//T/8//z//P/9P/0//X/+f/8//z//P/7//n/+f/6//j/+f/5//n/+//5
//f/9//1//X/9f/1//X/9f/0//T/9v/2//b/9f/z//P/8//z//X/9f/1//X/9f/1//X/
9f/0//b/+P/8/wYAGwA2AE0AaAB4AHcAawBgAFYARwAvABgAAADa/6z/g/9O/xX/+v7+
/gb/Df8X/yj/O/9Q/2D/cf+E/5b/pv+1/8L/yP/R/9r/5P/p/+r/7P/u/+7/7v/u//D/
8f/y//T/9P/1//f/9v/2//b/9v/1//X/9v/2//f/+P/5//v/+v/5//n/+P/4//n/+f/4
//r/+//8//z//P/8//z//P/6//r/+v/6//r/+//7//v//f///////////////////wIA
AgACAAMAAgACAAQABAAEAAUABQAHAAoACAAIAAoACwANAA4ADgAQABAAEwATABMAEgAR
ABMAFAAUABUAFwAYABgAGAAYABgAFwAWABUAFAAVABUAFAASABIAEQAOABAADwAOAA4A
DgALAAoACAAIAAgABwAHAAUAAwABAAEAAgACAAAAAAACAAIAAgABAP//////////////
//////8AAP////8AAP////////3/+v/5//n/+f/7//r/+v/6//n/+f/5//f/9//4//j/
9//3//f/+P/4//j/+f/5//n//P/8//3//f/9/wAAAAAAAAAAAAAAAAAAAwADAAIAAgAA
AAEAAwAEAAgACAAHAAcACQAJAAkACgAJAAkACQAJAAsACgAKAAoACQAJAAgABgAHAAcA
CAALAAoACAAGAAUABgAFAAUABgAIAAcABwAGAAQAAwADAAMAAQABAAAAAAACAAEAAQAB
AAMAAgACAAIAAQABAAAAAAACAAIAAgACAP/////+//3//f/+////AAAAAAAA////////
///+//7//f/+/wAAAAAAAAAA/////wEAAQACAAQABQAGAAQABAAEAAQAAwADAAMAAgAE
AAQAAwABAAMAAQABAAEA///+//3//f/9//7//v//////AgACAAIAAgABAAIABAACAAMA
AwADAAUAAwABAAEAAQABAAEAAQABAAEAAAAAAP///v/9//v//P/9//7/////////////
//3//f/9//3/AAAAAAIABAAIABEAJAA9AFQAcACHAIMAeABwAF8ASQA0ACAABADe/7f/
jv9f/y7/GP8e/yf/Lf84/0f/WP9m/3H/fv+O/6D/sf++/8r/1//e/+j/7//0//X/+P/5
//r/+//+/wAAAgABAAAAAAABAAQABAAEAAQABQAFAAYABgAGAAYABgAHAAcABwAIAAgA
CAAJAAkACAAIAAkACgAKAAgACAAIAAgACAAIAAgACAAKAAsACwALAAsADQANAA0ADwAP
AA8ADwAPAA4ADQANAA4ADgAQABAAEgATABMAFQAXABQAEwAUABcAGQAaABoAGwAcACAA
IQAhACAAHwAhACEAIAAgACEAJAAkACQAJAAlACUAJQAlACMAIwAiACAAIQAiACIAIAAe
AB0AHAAcABwAGQAYABYAFAAUABMAEwARAA8ADQANABAAEAAOAA4ADgAOAA4ADQALAAsA
CwALAAsACwALAAsACwAJAAgACAAJAAkACQAHAAYABQAFAAUABwAGAAYABgADAAMAAwAB
AAEAAgACAAEAAQABAAIAAgAEAAUABQAFAAUABAAEAAMABQAIAAgACAAKAAoACgAKAA0A
DQAMAAwACgALAA0ADgANAAwACgAJAAwADQAOABAADwAPAA8ADwARABAAEAAQABAAEQAR
ABAAEAAPAA8AEQARABAADwAPAA4ADQANAA4AEAAPAA8ADgAMAAsACwALAAsACwAKAAoA
CgAJAAkACQAJAAgACAAIAAcABwAGAAYABgAGAAYABgAGAAUACQAJAAQABAAEAAQABAAH
AAcACQAJAAkACgAKAAoACAAIAAgACAAJAAkACQAIAAgACAAHAAUABAABAAAA///+//7/
/v///wEAAgACAAMAAwAGAAYABgAFAAMAAwAEAAYABwAHAAcABgADAAAA//8BAAEAAQAB
AAEAAQAAAAAAAAAAAAAA//8BAAEAAQABAP////////////////////8AAP7/AgAIABIA
HwAwAEcAZAB4AHsAcwBsAGIATwA3ACQAEADu/8T/o/94/0P/JP8g/yT/Lf83/zz/Sf9c
/2z/d/+G/5r/sP+9/8T/zv/d/+r/7P/t//D/9f/4//n/+v/8//7///8AAP7//v///wEA
AgACAAIAAgADAAMABAAEAAQABAAEAAUAAwADAAQABAACAAMAAwACAAIAAwAEAAQABgAG
AAYABgAGAAYABgAGAAQABQAFAAUABQAHAAcABwAHAAcABwAHAAgACAAIAAkACgAKAAwA
DAAOAA8ADwARABIAEAAQABIAEQATABQAFAAUABQAFwAXABoAGgAaAB0AHQAcABwAHQAe
AB4AHgAeACEAIQAhACEAHQAdABwAGgAYABgAFwAUABQAEwASABIAFAARABAADgAMAAwA
CwALAA0ACwAJAAkACAAIAAYABgAGAAYABgAFAAUABQAFAAUAAwADAAMAAwAFAAMAAgAC
AAIAAQAAAP3//f/9//7////+//z/+//6//r/+//8//v/+f/6//r/+f/5//n/+v/6//r/
+//7//v/+v/6//v/+//7//7//v/+////AAABAAIAAwADAAIAAgAAAAEAAwAEAAgACAAH
AAcACQAJAAkACgAJAAkACQAJAAsACgAKAAoACgALAAsACgAKAAkACQALAAsACgAJAAkA
BgAFAAUABgAIAAcABwAGAAQAAwADAAMABQAFAAQABAAEAAMAAwADAAEAAAAAAAAAAQAB
AAAAAAAAAAAAAAAAAP7//////////v/+//7//v/+//7//f/9///////8//z//v/+//7/
/v//////AQABAP//AAAAAAAAAgACAAIAAgAFAAUABQAEAAQABAADAAEAAQD////////7
//r/+f/5//n/+v/6//v///8CAAIAAgD///3//f/+/wAAAQABAAEAAQD///3//f/9//3/
/f/9///////+//7//f/8//v/+f/5//n/+f/5//v/+//7//v//P/9//7////+//z//P8E
ABQAJwBEAF8AdAB8AHUAZwBaAFAAPQApABoA/v/U/6z/g/9I/xP/CP8U/xr/H/8t/zz/
S/9c/2z/f/+S/6b/uP/D/87/2P/h/+j/7P/v//L/9f/4//n/+v/4//r/+//8//r/+v/7
//3///8AAAEAAgABAAEAAgACAAAAAAAAAAEAAQABAAIAAgAEAAUABQAEAAQABQAGAAYA
BQAEAAMAAgADAAQABQAGAAQABQAFAAUABgAJAAoACwAKAAkACAAHAAgACAAIAAkACwAM
AA8AEAAOAA8ADwARABYAFAAUABYAGQAbABwAHAAbABoAHAAbABoAGgAaAB0AHgAeAB8A
IQAgACAAIAAgACEAIQAhACEAHwAfAB4AHAAeAB4AHQAaABgAFwAWABYAFAARABAADgAQ
ABAADwAPABAADwAOAA8ADwAOAAsACgAIAAgACAAHAAgACQAKAAsACQAJAAkACQAHAAUA
BAAEAAYABwAIAAcABgAFAAUABQAEAAIAAQAAAAEAAQABAP////8AAAAA////////AAAA
AAAAAQABAAEAAgACAAMAAwABAAQABAAEAAQABAAEAAQABwAHAAYABgAIAAkACwAMAA4A
DgANAA0ADQANAA0ADgAPAA8ADwAPABAAEAARABIAEQARABAADgAQAA8ADwARAA8ADgAN
AA0ADgANAA0ADgAMAAsACwAKAAgABwAHAAcACQAJAAgACAAIAAcABwAHAAcABgAGAAYA
BwAHAAYABgAGAAYABgAGAAQABQAFAAUABAAEAAQABAAEAAIABAAEAAQABAAHAAcACQAJ
AAkACgAKAAoACgAKAAoACgALAAsACwAKAAoACgAJAAcABgADAAIAAQABAAAA/////wAA
AgADAAUABgAIAAcABgAFAAMAAwAEAAQABQAFAAUABQADAAEAAQABAAEAAQABAAEAAQAA
AAAAAgACAAIAAQD///////////////////////////////8AAAQABgAMABgAMwBOAGkA
fACEAH8AcwBmAFwATQA1ACIACADc/67/gf9C/wv/AP8K/xD/F/8n/zj/Tf9e/27/f/+U
/6j/tv/F/9L/2v/j/+r/7v/z//b/9//6//v//P/6//z//f/+/wAAAAABAAMABAAEAAQA
BAAFAAUABgAGAAUABAADAAMABgAHAAkACgAJAAkACAAGAAcACQALAAwACgAKAAoACgAK
AAoACgAKAAwADQANAA0ADQAPAA8ADwAPAA8ADwAPABAAEAAQABEAFAAUABYAFgAWABcA
FwAZABwAGgAaABwAHAAdAB0AHAAfACAAJAAlACYAJgAmACkAKQAoACgAKQApACgAJwAm
ACcAJwAnACcAJwAnACYAJAAjACIAIAAcAB4AHQAcABwAHAAZABgAFgAUABQAEwATABUA
EwARABEAEgASABAAEAARABIAEwATAA8ADwAPAA8ADQANAA0ADQAPAA0ADAAMAAwACwAK
AAcABwAHAAgACQAJAAgACAAIAAUABQAFAAMAAwAEAAQAAwAFAAUABgAGAAYABwAHAAcA
CAAIAAkACQAHAAoACgAKAAsADAANAA4ADwAPAA4ADgANAA0ADgAOABIAEgARABEAEwAT
ABMAFAAVABUAFQAVABUAFAAUABQAEgATABMAEgASABEAEQATABUAFAATABMAEAAPAA8A
EAAQAA8ADwAOABAADwAPAA8ADQANAAwADAAOAA0ADQANAA0ADAAMAAwADQANAAwADAAL
AAoACQAIAAYABwAHAAcACAAIAAYABwAIAAkACgALAAsADQANAAwADAALAAoADQAOAA8A
EAAPAA8ADwAOAA4ADgANAAsACwAJAAkACQAHAAYABQAFAAcACAAIAAkACQAMAAwADAAL
AAkACQAKAAwADQANAA0ACwAJAAcABwAHAAcABwAHAAkACQAIAAgABgAGAAYABQAFAAUA
BQAFAAcABwAHAAcABQAFAAUABQAIAAoACgAOABQAHwA8AF0AcACAAIMAewB2AHIAWwBB
ADAAHgD6/9D/rf+C/0X/Hv8i/yz/L/83/0T/Uf9g/3D/f/+O/6D/rv+//87/1v/f/+7/
9v/3//z//f8AAAEAAgACAAQABQAGAAYABgAHAAkADAAMAAwADAAJAAkACgAKAAgACAAI
AAkACwALAAwADAAMAA0ADQAMAAoACwAMAAwADQAOAA8AEAAQABAAEAAQAA8ADwAOAA0A
DQAPAA8ADwARABEAEQARABAAEAAQABEAEgASABQAFAAWABcAFwAZABsAGAAXABgAGgAd
AB8AIAAfAB4AIAAfACIAIgAiACUAJQAkACQAJQAmACYAJgAmACcAJwAnACcAIwAjACIA
IAAgACAAHwAcAB4AHQAcABwAHAAZABgAFgAWABYAFQAVABUAEwARABEAEAAQAA4ADgAQ
ABAAEAAPAAsACwALAAsACwALAAsACwANAAsACgAKAAsACwALAAkACgAJAAkACQAHAAYA
BgAGAAUABQAFAAMAAwAEAAQAAwABAAEAAgACAAQABQAFAAUACAAIAAkACQAIAAoACQAI
AAoACgAKAAoADQANAAwADAAOAA8AEQASABQAFAATABMAEQARABEAEgATABMAEwATABMA
EgASABIAEgATABMAEgASABEAEQATABMAEgARABEAEAAPAA8AEAAQAA8ADwAOAA4ADQAN
AA0ACwALAAoACgALAAsADAANAAsACgAKAAoACQALAAwACgAKAAoACgALAAsADQANAAsA
DAAMAAwACgAKAAoACgANAA0ADQAMAAwADAALAAkACAAFAAQAAwACAAIAAgADAAMABAAE
AAUABwAKAAoACgAHAAUABQAGAAgACQAJAAkABwAFAAMAAwADAAMAAwADAAMAAwACAAIA
AgACAAIAAQABAAEAAQABAAEAAQABAAEAAQABAAEAAQAEAP7//P8CAAgAGQA4AFUAaAB2
AH0AdwBsAGIAUwA9ACgAFADw/8b/of92/zv/FP8W/yL/Jf8z/0D/Sf9W/2b/df+G/57/
sv+9/8j/0v/X/+D/7P/z//L/9P/2//b/9v/4//r/+//8//z//P/9/////v/+//7//v/+
////AQACAAAAAAAAAAEAAQABAAIAAgAAAAEAAQAAAAIAAwAEAAQABAAEAAQABAAEAAQA
BAAEAAQABQAFAAUAAwAFAAUABQAHAAcABwAHAAYABgAGAAcACAAIAAoACgAMAA0ADQAP
ABIAEAAQABIAEQATABQAFAAUABQAFwAXABYAFgAWABkAGQAYABgAGQAbABwAHQAeAB4A
HQAcABsAGQAZABgAFgAUABQAEwAQABEAEQARABIAEQANAAsACAAGAAYABQAFAAcABQAD
AAMABAAEAAIAAgAEAAQABAADAAEAAQABAAEAAAD///7//f/+//3//f/+//3//f/9//v/
/P/7//v/+//7//r/+v/6//n/+f/5//f/9f/2//b/9f/3//f/+P/4//j/+f/5//n/+v/6
//v/+//5//z//P/8//7//v/+//7///////7//v///wEABAAGAAUABAACAAEAAgADAAQA
BgAHAAcABwAHAAUABAAEAAQABgAHAAcABgAHAAcACAALAAoACAAGAAUABAADAAMABAAC
AAEAAQAAAAEAAQACAAMAAgABAP///v/+//3//f/9//v/+v/6//r//P/9//3//v/8//z/
/P/8//r/+//7//v/+v/6//r/+v/+//z/+v/6//r/+v/9//3/////////AAAAAAAAAQAC
AAMABAACAAEAAAD+/wAAAAD///3/+//5//n/+f/4//j/+P/5//f/+P/4//n/+f/8//z/
/P/7//n/+f/6//v//f/+///////9//v/+//5//n/+f/5//v/+//6//r/+P/4//j/9//1
//X/9f/1//f/9//3//f/9//3//f/9//2//r//v8AAAgAFQAuAEkAYgB2AHkAbwBkAFoA
TQA9ACgADgDs/8T/mf9k/yf/Av8E/wz/D/8Z/yr/O/9M/1z/bf+A/5b/pv+v/77/zP/R
/9z/6P/r/+z/7v/w//D/8P/w//L/8//0//b/9v/3//n/+P/4//j/+P/5//n/+v/6//z/
/P/8//3/+//7//z//P/8//3//f/8//z//f/+//7//P/8//z//P/+//7//v/+////AQAC
AAMAAQADAAMAAwABAAEAAQABAAQABAAEAAUABAAEAAYABgAGAAcABwAJAAwACgAKAAwA
DgARABMAFAATABIAFAATABYAFgAWABkAGQAYABgAGQAYABgAGAAYABkAGQAZABkAGQAZ
ABgAFgAWABYAFQASABEADwANAAwADgALAAoACAAKAAoACQAJAAkABwAFAAUABgAGAAQA
BAACAAIAAgABAAIAAwAEAAUAAwADAAMAAwABAP///v/+//////////3//v/9//3//f/7
//r/+v/6//f/9//3//X/9//4//j/9//5//n/+v/6//r/+//7//v/+v/6//v/+//9/wAA
AAAAAAAAAAAAAAAAAwADAAIAAgACAAMABQAGAAgACAAHAAcABQAFAAUABgAJAAkACQAJ
AAkACAAIAAgABgAHAAcABgAIAAcABwAJAAkACAAHAAcABgAFAAUABgAEAAMAAwACAAIA
AQABAAEA//////7//v/+//3//f/9/////v/+//7//f/9//z//P/6//r/+v/6//z//f/9
//3/+v/6//r/+v/6//r/+f/5//n/+f/4//j/+//5//n/+//4//r/+v/6//r//f/9////
//8BAAIAAgACAP///v/9//z//v///wAAAAD+//7//f/7//r/9//2//X/9P/0//T/9f/1
//b/9v/3//f/+v/6//r/+//5//n/+v/8//3//f/9//v/+f/3//f/9//3//f/9//4//n/
+f/6//n/+P/3//X/8//z//P/8//1//X/9f/1//X/9f/1//X/8v/4//r/AAAIABUALgBN
AGYAdAB5AG8AZgBeAE0ANQAgAAwA5P+4/43/VP8Z/wD/Av8E/wn/F/8m/zv/Tv9a/2n/
fv+Q/6L/t//A/8b/z//Y/+L/5//s/+z/7v/u/+7/8P/y//P/9P/0//T/9f/3//b/9v/2
//b/9f/1//b/9v/4//j/+P/5//n/+f/6//r/+v/7//v/+v/8//3//v/+//3//P/7//r/
/P/8//z//P/6//v/+//7//z///8AAAEA//////////8AAAAAAAABAAEAAAABAAAAAQAD
AAQABwAJAAYABQAGAAcACQAKAAoADAAMAA8ADwAOAA4ADgARABEAEAAQABEAEAAQABAA
EAARABEAEQARAA8ADwAOAAwADAAMAAsACAAGAAUABAAEAAUAAwADAAIAAAAAAP////8B
AP///f/9//z//P/6//r/+v/6//r/+f/4//n/+v/7//v/+//7//v/+f/3//b/9v/5//n/
+f/3//b/9f/1//X/9P/y//H/8P/x//H/8f/v//H/8v/y//H/8f/x//L/8v/0//X/9f/1
//T/9P/1//X/9//6//r/+v/6//r/+v/6//3//f/8//z//P/9////AAACAAIAAQABAAEA
AQABAAIAAQABAAEAAQADAAIAAgACAAIAAwADAAIAAAD/////AQD///7//f/9//3//f/+
/wAAAAD//////v/9//v/+v/5//r/+//7//z/+//5//j/9//4//j/+f/6//j/9//1//T/
9f/2//f/+P/3//f/9v/1//b/9v/2//b/9v/2//X/9f/1//X/9P/0//H/8//x/+//8v/0
//T/9P/0//X/9f/3//f/9//4//j/+P/2//b/9v/2//j/+f/6//r/+v/6//n/9//5//f/
9//3//T/8v/w/+//7//w//D/8f/y//T/8//y//L/8f/y//T/9P/1//X/9f/1//P/8f/x
/+//7//v/+//8f/x//D/8P/w//D/8P/v//H/8f/x//H/7//v/+//7//v/+//7//v//D/
8v/y//b//P8NACYAPwBWAGwAdQBtAGIAVgBFADUAIgAAANj/tP+N/1r/I/8C/wb/EP8V
/xv/Jv81/0j/WP9j/3D/hv+a/63/uP/A/83/1v/c/9//4v/j/+b/5//o/+j/6v/r/+z/
7v/u/+//8f/w//D/8P/w/+//7//w//D/8P/w//D/8f/x//H/8v/y//L/8//z//L/8v/z
//T/9P/0//T/9P/0//T/9P/0//T/9P/1//X/9f/1//f/9//3//b/9f/0//P/9v/4//r/
/f/9//z//f/8//v/+//6//v/AAD+//7/AAABAAMABAAEAAIAAgAFAAUACAAIAAgACwAJ
AAgACAAJAAwADAAMAAwACgAJAAgABwAIAAkACQAIAAgACAAHAAQABAADAAIAAgAAAP3/
/P/6//r/+v/5//n/+f/3//X/9f/4//j/9v/2//T/9P/0//P/7//v/+//7//w//H/8v/z
//L/7//t/+z/7//v/+//7f/s/+v/6//r/+v/6v/q/+r/6//r/+v/6f/p/+r/6v/p/+f/
5//o/+j/6P/p/+n/6f/q/+r/6//r/+v/7v/u/+7/8P/w//D/8P/x//H/8P/w//H/8//2
//j/+f/4//b/9f/1//X/9f/2//X/9f/1//X/9//2//b/9v/2//f/9//2//X/8//y//P/
9P/0//T/9f/z//H/8P/w//H/8f/y//L/8v/x//H/8f/v/+//7v/u/+7/7f/t/+3/8f/s
/+r/7v/s/+z/7P/s/+3/7f/v/+//7//w//D/8P/u/+7/7v/u/+3/7f/t/+z/7v/u/+3/
6//r/+n/6f/p/+f/5v/l/+X/4//k/+T/5f/o/+z/7f/u/+v/6f/p/+r/6P/p/+n/6f/r
/+n/5//n/+X/5f/l/+X/5//n/+b/5v/k/+T/5P/j/+H/4f/h/+H/4f/h/+H/4f/i/+P/
5P/l/+b/5P/i/+T/7v/9/xAAJwA+AFQAYQBZAE4ARAA1ACMAEAD6/9j/sv+N/2T/Mf8K
/wj/Ev8Z/xv/HP8p/zz/Sv9V/2b/ev+M/53/qv+y/7v/xv/O/9P/1P/W/9j/2P/Y/9n/
3P/e/+D/4P/g/+H/4//i/+L/4v/i/+H/4f/i/+L/4P/g/+D/4f/i/+P/5f/m/+T/5f/l
/+T/4v/j/+T/5P/l/+b/5//o/+f/5v/l/+T/5v/n/+f/5//m/+f/5v/l/+b/5//o/+n/
6P/k/w==
         </WaveFormData>
      </LeadData>
      <LeadData>
         <LeadByteCountTotal>10000</LeadByteCountTotal>
         <LeadTimeOffset>0</LeadTimeOffset>
         <LeadSampleCountTotal>5000</LeadSampleCountTotal>
         <LeadAmplitudeUnitsPerBit>4.88</LeadAmplitudeUnitsPerBit>
         <LeadAmplitudeUnits>��V</LeadAmplitudeUnits>
         <LeadHighLimit>2147483647</LeadHighLimit>
         <LeadLowLimit>268435456</LeadLowLimit>
         <LeadID>V3</LeadID>
         <LeadOffsetFirstSample>0</LeadOffsetFirstSample>
         <FirstSampleBaseline>0</FirstSampleBaseline>
         <LeadSampleSize>2</LeadSampleSize>
         <LeadOff>FALSE</LeadOff>
         <BaselineSway>FALSE</BaselineSway>
         <ExcessiveACNoise>FALSE</ExcessiveACNoise>
         <MuscleNoise>TRUE</MuscleNoise>
         <LeadDataCRC32>1981244044</LeadDataCRC32>
         <WaveFormData>
zgDOAM4AzgB4ACQA0P98/2r/WP9G/zT/QP9K/1T/Xv9t/3z/i/+a/6j/tv/E/9L/2v/i
/+r/8v/1//b/9//4//v//P/9//7///8AAAEAAgACAAIAAgACAAQABAAEAAQABgAGAAYA
BgAGAAYABgAGAAQABAAEAAQABgAGAAYABgAIAAgACAAIAAcABgAFAAQABgAGAAYABgAI
AAgACAAIAAUABAADAAIABQAGAAcACAAIAAgACAAIAAoACgAKAAoACgAKAAoACgAMAAwA
DAAMAA4ADgAOAA4AEAAQABAAEAAQABAAEAAQABAAEAAQABAADgAOAA4ADgANAAwACwAK
AAoACgAKAAoABgAEAAIAAAAAAAAAAAAAAP7//P/6//j/+v/6//r/+v/6//r/+v/6//z/
/P/8//z//P/8//z//P/+//7//v/+/wAAAAAAAAAAAgACAAIAAgACAAIAAgACAAAAAAAA
AAAA///+//3//P/6//r/+v/6//z//P/8//z//P/8//z//P/+//7//v/+////AAABAAIA
BAAEAAQABAAEAAQABAAEAAUABgAHAAgACQAKAAsADAANAA4ADwAQABIAEgASABIAFAAU
ABQAFAAUABQAFAAUABIAEgASABIAEgASABIAEgASABIAEgASABAAEAAQABAAEAAQABAA
EAAOAA4ADgAOAAwADAAMAAwADAAMAAwADAAMAAwADAAMAAoACgAKAAoACgAKAAoACwAK
AAoACwAMAAwACgAMAAwADwAPAA8ADwAPAA8ADwAPAA8ADwAOAA0ADwAPAA8ADgALAAoA
CAAIAAkACgAKAA0ADgAMAAwACwAKAAsADQAPABAAEAAQAA4ACgAIAAUAAwAFAAUABQAF
AAUABAADAAMABQAFAAQAAwACAAEAAAD//wEAAQABAAIAAgADAAMAAwACAAIABQANABgA
KgBBAF8AggCgALYAzwDwAAQBEgEkASgBCQHBAGgABACT/0L/MP80/zD/Mf88/0r/W/9q
/3L/fP+S/6b/tP+9/8n/1f/f/+f/7P/t//L/8//1//X/9P/1//b/9v/4//n/+v/8//r/
/P/8//z/+f/5//r/+v/7//z//f/+//3//f/+//7//v/+/wAA/v/+//7/AAAAAAAA///+
//7//P/8//z//P/8//3//f/9////AAAAAP//AQACAAIAAQD+//3//f/8//3//v8BAAIA
AQAAAP//AAABAAIAAwAFAAMABAAEAAQABAAEAAUABQAGAAYABgAHAAUABAAEAAQABQAG
AAcACAAIAAgACAAIAAQAAwADAAAAAAAAAP///v8AAAAA///+//3/+v/5//b/9//3//f/
9//1//X/8//z//j/+P/4//j/+P/5//n/+P/2//b/9//4//n/+v/8//z//v/9//3//v/+
//7//v/+//v/+v/6//v//f/8//z//P/4//j/+v/3//b/9v/4//j/9//2//X/9f/2//f/
+P/4//b/+P/4//j/+P/7//v/+//8//z//P/9//z//f8AAP7//v8BAAMABAAFAAQABQAH
AAgACAAIAAgACgAKAAsACwALAA0ADgAOAAwADAAMAAwACgAIAAoACwAMAAwACwAMAAwA
CwAJAAgACAAHAAcABwAGAAYABgAHAAkABwAGAAYABAADAAMABQAFAAIAAgAEAAMAAQD+
//3/AAABAAIAAwAAAAEAAAD+//7////+/wEA///+//3//f/8/wAA/v8AAAAAAAAAAAAA
AAD/////AQACAAEABAACAAMAAwADAAMAAwADAAMAAwADAAMAAgABAAEAAQABAAAA///+
//z//v8BAAIAAgAHAAoACAAIAAYAAwACAAIAAgACAAEAAAAAAP//AAAAAP7//f/8//v/
+//7//r/+f/7//v/+//6//f/9//3//f/+f/5//n/+f/6//r/+//7//v/+v/8/wEAAwAO
ACYAQwBdAHgAmACyAMkA5AD4AAQBEAEOAeUAlQA6ANb/af8k/yD/Jv8g/yP/NP9G/1P/
YP90/4T/kv+g/7L/vf/B/8n/1f/b/+D/5f/m/+f/6f/p/+z/7f/u/+7/7f/t/+3/7v/u
//D/8P/w//H/8f/y//L/8P/w//D/8P/v/+//8P/w//L/8v/0//L/8P/w//L/8v/0//P/
8v/y//D/8P/w//D/8f/z//T/9f/z//T/9P/z//H/8v/y//H/8v/z//X/9v/0//T/9v/2
//T/9P/0//b/9v/2//b/9//5//r/+v/6//j/+P/5//n/+v/6//r/+//9//z//P/8//v/
+v/5//j/+v/6//r/+v/4//f/9//0//b/9v/1//T/9P/0//P/8v/y//D/8P/u/+3/7f/t
/+3/6//r/+n/6f/s/+z/7P/s/+7/7//v/+7/7P/s/+3/7v/x//L/9P/0//P/8f/w//D/
9P/0//T/9P/z//L/8v/z//P/8v/y//L/8P/w//L/7//u/+7/8P/w//H/8P/v/+//7//v
/+//7v/w//L/8v/y//D/8//z//P/9P/0//T/9f/1//X/9//0//T/9//5//r//P/6//r/
+//+//7//v/+/wIAAgADAAMAAAABAAEAAAACAAIAAgACAAAA/v8AAAEAAwACAAAAAAAB
AAEAAAAAAP7//f/9//3//P/8//z//f////3//P/8//z/+//7//3//P/4//f/+P/6//n/
9//3//f/9//3//f/9f/3//f/9v/3//f/9f/3//X/9P/z//P/9v/2//b/9v/0//b/9P/0
//T/9P/0//T/9P/3//j/+P/5//n/+P/1//b/9//5//r/+//5//n/+f/5//v/+//7//r/
+f/5//n/+f/2//X/9P/y//L/9f/2//b/+//+//z//P/7//n/+f/6//n/+v/6//r/+v/3
//b/9P/z//P/8//z//H/8f/w/+//8f/x//H/8P/v/+//7//v//H/8f/x//H/8P/w//H/
8f/x//D/9P/1//v/DAAiADsAWQB4AJAAqADBAN4A8gAAAQQB+ADFAHMAGgCy/1H/IP8a
/xz/HP8j/zD/RP9V/2L/cP+A/5D/nv+s/7f/vf/H/9H/2f/e/9//4f/h/+L/4f/i/+P/
5P/k/+X/5f/l/+b/5v/o/+j/6P/n/+f/6P/o/+r/6v/q/+r/6v/p/+n/6P/o/+j/6v/o
/+n/6v/t/+7/7v/t/+z/7P/q/+r/6v/q/+j/6f/p/+n/6//s/+z/6//r/+z/7P/r/+3/
7f/u/+7/7v/u//D/8P/u/+7/7v/w//L/8v/y//P/8f/y//L/8v/0//T/9f/1//X/9P/z
//P/9f/0//T/9P/2//b/9v/2//X/9P/z//L/8f/x//L/8P/w//D/7//u/+7/7v/t/+z/
7v/s/+z/6v/p/+n/6f/p/+f/5//l/+X/6P/o/+j/6P/q/+v/6//q/+r/6v/r/+z/6//s
/+7/7v/v/+//8P/y//L/8v/y//L/8f/w//D/8f/z//L/8v/y//D/8P/y/+//7v/u//D/
8P/x//D/7//v//D/8f/y//L/8v/0//T/9P/y//X/9f/1//j/+P/4//n/+P/5//z/+v/4
//v//f/+/////v///wEABAAEAAQABAAEAAQABQAFAAUABwAIAAgABwAGAAUABAAFAAQA
BwAJAAkACAAGAAYABwAHAAYABgAIAAcABwAHAAQABAAEAAUABQADAAIAAgACAAEAAQAD
AAUAAgACAAQABAADAAEAAQADAAMAAwADAAAAAQAAAP7//v////7/AQABAAAA/////wAA
AAAAAAAAAAD+/wAAAAAAAAAAAQACAAIAAwAFAAYABQAIAAYABwAHAAcABQAFAAUABQAH
AAcABwAGAAYABwAIAAkABgAFAAQAAgAAAAMABAAEAAcACgAIAAgACAAHAAgACgAJAAoA
CgAKAAkABwAHAAYABQAFAAUABQAFAAUABAADAAIAAQAAAP7//v///wAAAQABAAEAAQAB
AAEAAAAAAP//BQAEAAYABwALABIAIgA3AFEAdgCaALAAxwDmAPwACgEaASABDwHbAIoA
KAC9/1z/Lv8w/zD/L/84/0b/V/9m/3L/fP+K/57/sP+7/8f/0f/b/+P/7P/v//L/8//1
//X/9//5//v//P/7//v/+//8//7/AAAAAAAA/////wAAAAAAAAAAAAAAAAMAAwAEAAQA
AgACAAQAAgAEAAQABgAGAAQAAwACAAIABAAEAAQABAAEAAUABQAFAAMABAAEAAMABQAG
AAYABQADAAMABAAEAAQABAAGAAYABwAIAAkADAALAAoACQAJAAsADAAMAAwADgAOAA8A
DwAOAA4ADgAPAA8ADgAOAA4AEAAQABAAEAAOAA4ADgAOAA4ADQANAAoACwAMAAwADAAK
AAoACQAIAAYABAAEAAIAAQABAAEAAQD//////f/9/wAAAAAAAAAA/v///////v8AAAAA
AQACAAMABAAGAAYABAADAAMABAAIAAgACAAIAAcABgAGAAcABwAGAAYABgACAAIABAAB
AAAAAAACAAIAAQAAAP////8AAAEAAgACAAAAAgACAAIABAAHAAcABwAIAAgACAAJAAoA
CwAOAAwACwANAA4ADgAMAAoACgALAA8AEAARABIAFAAUABUAFQAVABcAGAAYABYAFgAW
ABYAGAAWABgAGQAZABgAFgAWABcAFwAWABYAGAAXABcAFwAUABQAFAAVABUAEwASABIA
EAAPAA8AEQARAA4ADgAQAA4ADQALAAsADQANAA0ADQANAA0ADwAOAAoADAAMAAwADAAP
ABAAEAARABAAEAAOABAAEAARABEAEQARABEAEQARABEAEQARABAADgANAAwACwAMAAsA
CgAIAAkADQAPABAAEgAUABEAEAARAA8ADwAQABEAEgASABIADgALAAoACAAJAAkACQAJ
AAcABwAGAAUABwAHAAcABgAFAAUABQAFAAMAAwADAAMABAAEAAUABQAHAAYACAAPABUA
IAAuAEcAawCOAKgAwgDfAPoADgEaASYBJAH7ALEAWADu/4H/QP8y/zD/MP83/z7/SP9d
/27/eP+G/5r/rv+6/8P/y//b/+f/6//q/+3/8f/z//b/9//6//v//P/8//v/+//7//z/
/v8AAAAAAAD/////AAAAAAAAAAAAAAAA/////wAAAAD///7////8//7//v8AAAAAAgAB
AAAAAAACAAIAAgACAAAAAQABAAEAAQACAAIAAQABAAIAAgABAAEAAQACAAIAAgACAAQA
BAAEAAQABAAGAAQABAAEAAUAAwAEAAQABAAEAAQABQAFAAgACAAIAAkACQAIAAgACAAI
AAgACAAIAAgACAAIAAgACAAHAAcABAADAAIAAAD+//z//P/7//r//P/6//r/+P/1//X/
9f/1//f/9//1//X/9//2//X/9P/0//X/9f/0//X/9v/4//r/+v/6//v/+v/8//v/+//8
//3//P/7//r/+v/6//v//f/8//r/+f/4//j/+P/6//f/9v/2//j/+P/3//b/9f/1//b/
9//4//j/9v/4//j/+P/4//v/+//7//7//v/+/////v///wIAAAD+/wEAAwAEAAUABAAF
AAcACgAKAAoACgAKAAoACwALAAsADQAOAA4ADAAMAAwADAAMAAoADAANAA8ADgAMAAwA
DAALAAkACAAKAAkACQAJAAYABgAGAAcACAAHAAcACAAGAAUABQAHAAUAAgACAAQABgAF
AAMAAwADAAMAAwADAAIAAwACAAAA//////3///8BAAAA/////wIAAAD8//7/AAAAAAAA
AAABAAIAAgADAAQABAACAAQABAAFAAUABQAHAAcABwAHAAcABwAHAAYABQAFAAUABQAC
AAEAAAD+//7/AQACAAIABwAKAAgACAAFAAMAAwAEAAUABgAGAAYABgADAAIAAAD/////
///////////+//3//P/7//r/+P/5//n/+f/5//n/+f/5//n/+//8//7///////z//P8D
AA8AHAA0AFMAcQCOAKYAvADXAPQACAEWAR4BCAHHAHMAFACk/0f/KP8u/yz/Kv83/0b/
VP9j/3D/gP+S/6L/sv++/8n/0f/Z/+H/5f/o/+v/7v/v//H/8f/w//H/8v/y//P/8//z
//T/9v/4//j/+P/3//f/+P/4//b/9v/2//b/9//3//j/+P/6//r//P/6//r/+v/8//z/
+//5//f/9v/3//j/+f/6//j/+f/5//n/+//8//z/+//6//r/+f/3//n/+f/6//r//P/8
//7//v/8//z//P/+/wAAAAAAAAEAAwAEAAQABAABAAAAAAD//wAAAAAAAAEAAwACAAIA
AgACAAIAAgACAAAAAAAAAAAA/v/9//3/+v/7//z//P/8//r/+v/5//j/+P/2//b/9P/1
//X/9f/1//f/9//1//X/9//2//X/9P/0//X/9f/0//X/9v/4//r/+f/6//z//P/6//n/
+f/6//3//v///wAA///+//7////+//z/+//6//n/+v/9//v/+v/6//z//P/7//r/+f/5
//j/+f/6//r/+v/8//z//P/6//3//f/9//z//P/8//3//v///wIAAAAAAAMABQAGAAgA
BgAGAAcACgAKAAoACgAMAAwADQANAA0ADwAQABAADwAOAA0ADAAOAAwADgAPAA0ADAAK
AAoADQANAAwADAAKAAkACQAJAAYABgAGAAcABwAFAAQABAAGAAUABQAHAAUAAgACAAQA
BgAFAAMAAwAFAAUABQAFAAQABQAEAAIAAwADAAEAAwABAAAAAgACAAIAAgAFAAYABgAH
AAYABgAEAAYABgAHAAcABwAJAAkACQAJAAkACQAJAAgABgAFAAQAAwAEAAMAAgAAAAIA
BQAGAAYACAAKAAcABgAFAAMAAwAEAAUABgAGAAYABAABAAAA/v////////////7//f/7
//n/+v/7//z//P/5//n/+f/5//v/+//7//v/+v/6//v/+//7//7/AAAFAA0AIAA4AFMA
cQCMAKYAvADTAPAABgEQARIB/gC7AGMABACW/z//JP8o/yb/Jv8x/0L/VP9l/3L/gP+U
/6L/rv++/8n/z//X/9//5f/o/+v/7P/t/+//7//u/+//8P/w//P/8//z//T/8v/0//T/
9P/1//X/9v/2//T/9P/0//T/9v/3//n/+v/5//j/+f/2//f/+P/7//z//P/7//r/+v/6
//r/+v/6//r/+//7//v/+//8//z/+//7//z//P/7//3//f/+//7//v/+/wAAAAAAAAAA
AAACAAIAAgACAAMAAQACAAIAAgADAAQABgAHAAgACAAIAAkACQAIAAgACAAGAAYABgAG
AAYABgAGAAYABgAFAAUAAgABAAAA/v/8//7//v/9//z//P/6//r/+P/1//X/9f/1//b/
9//2//f/+P/4//j/+P/7//3//v/+//z//P/9//7//f/+/wAAAAACAAEAAQACAAMAAgAB
AAAAAAAAAAEAAwABAAAAAAAAAPz//P/+//v//P/8//7//v////7//f/9//z//f/+//7/
AAACAAIAAgAAAAMAAwADAAYABgAGAAcABgAHAAoACAAFAAcACAAIAAsACgALAA0ADgAO
AA4ADgASABIAEwATABEAEwAUABQAFAAUABQAFAASABAAEgATABUAFAASABIAEgARAA8A
DgAQAA8ADwAPAA0ADgAPABEAEQAPAA4ADgAQAA8ADwARABEADgAOABAAEAAPAA0ADQAL
AAsACwALAAkACwALAAoACwAJAAgACQAKAAsADAAPABAAEAARABAAEAAOABAAEgATABMA
EwATABMAEwATABMAEwATABIAEQARABEAEQAQAA8ADgAMAA4AEQASABIAEwAWABQAFAAT
ABEAEQASABUAFgAWABYAEgAPAA4ADAANAA0ADQANAA0ADQAMAAsACwALAAsACgAJAAkA
CQAJAAsACwALAAsACgAKAAsACwAPABAAEgAVABcAHgA4AFcAcQCOAKYAvgDfAAABEgEe
ASwBLAEHAb8AZgD+/4f/QP84/zz/OP89/0r/Vv9l/3T/gv+Q/6D/sP++/8v/1f/d/+v/
8//2//v//P/9//////8CAAMABAAEAAMAAwADAAQABQAIAAkACgAHAAcACAAIAAYABgAG
AAYABwAHAAgACAAIAAgACgAIAAgACAAKAAoADAALAAoACgAMAAwADAAMAAsACwAKAAkA
CQAKAAoACQALAAwADAALAAkACQAKAAoACgAKAAwADAAOAA4ADgAQAA8ADgANAA0ADgAQ
ABEAEgAQABAAEQARABIAEgASABMAEwASABIAEgASABIAEgASABQAFAAUABQAEQAPAA4A
CgAMAAwACwAKAAoACgAJAAgACAAGAAYABAADAAMAAwADAAMAAwABAAEAAwACAAEAAAAC
AAMAAwACAAIAAgADAAQAAwAEAAYABgAHAAcACAAKAAoACgAKAAoACQAIAAgACQAHAAYA
BgAGAAQABAAGAAMAAgACAAQABAADAAIAAQABAAQABQAGAAYABgAIAAgACAAGAAkACQAJ
AAoACgAKAAsADgAPABIAEAAQABMAFQAWABcAFgAXABkAGwAaABkAGAAaABoAGwAbABcA
GQAaABoAHAAcABwAHAAcABoAHAAdAB0AHAAaABoAGwAbABoAGgAaABkAGQAZABYAFgAW
ABcAFwAVABQAFAAWABUAFQAXABYAEgARABIAEgATABQAEgASABIAEgAVABYAFgAXABYA
FgAUABYAFQAVABQAEwAVABUAFQAVABUAFQAVABQAEQARABEAEQARABEAEQAQAA4AEQAS
ABIAFQAYABYAFgATABEAEQASABUAFgAWABYAEgAPAA4ADAALAAsACwALAAsACwAKAAkA
CQAJAAkACAAHAAcABwAHAAcABwAHAAcACAAIAAkACQALAAYABAAHAAsAGgA0AFMAawCG
AKYAwADZAPYADgEaASQBIgH5AK0AVADu/33/OP8y/zT/MP87/0r/Uv9d/27/fP+K/6D/
tP+8/8f/0f/X/9//6//y//P/9f/1//b/9f/2//f/+P/4//v/+//7//z/+v/8//z//P/9
//3//v/+//z//P/8//z//f/9//7//v/9//z//f/6//v//P///wAAAAD///7//v/+//7/
/v/+//z//f/9//3/+//8//z/+//9//7//v/9//3//f/+//7//v/+/wAAAAD+//7//v8A
AAEAAgADAAUABAAEAAMAAgACAAIAAwADAAIAAgACAAMAAwACAAIAAgADAAQABQAGAAUA
BAADAAIAAgABAAEA/v/8//z/+//6//z//P/7//r/+f/2//X/8v/v/+//7//v//H/8f/v
/+//8v/y//L/8v/0//X/9f/0//T/9P/1//b/9v/2//f/9v/3//f/+P/6//r/+v/6//r/
+f/4//j/+f/5//j/+P/4//T/9P/2//P/8P/w//L/8v/y//L/8v/z//T/9f/2//b/9P/2
//b/9v/2//n/+f/5//z//P/8//3//f/9/////P/+/wEAAwAEAAIAAAAAAAEABAAEAAQA
BAAIAAgACQAJAAUABwAIAAgACAAIAAgACAAKAAgACgALAAkACAAGAAYABQAFAAQABAAE
AAMAAwADAAEAAgADAAUAAwABAAAAAAAAAP////8BAP///P/8//7///////7////9//3/
/f/9//v//f/9//z/+//7//n/+/////z//P/8//z//P/9//7//v///wAAAAD+/wAAAQAD
AAQABQAEAAMAAgABAAEAAQABAAAA//////////8AAP///v/8//r//f/+//7///8CAAAA
AAABAP////8AAAMABAAEAAQABAABAAAA/v/7//v/+//7//v/+//6//n/9//3//f/9v/1
//X/9f/1//f/9//3//f/9v/2//f/9//3//z//v///wMADAAgADkAWQB4AJQAqgDDAN4A
9gAMARgBDgHpAKEARADc/2//Lv8k/yb/Iv8n/zb/Rv9X/2T/cv+E/5r/pP+s/7n/xf/L
/9X/4f/k/+f/6f/p/+r/6f/q/+v/7P/s/+3/7f/t/+7/7v/w//D/8P/x//H/8v/y//L/
8v/y//L/8f/x//L/8v/0//T/9v/0//T/9P/2//b/9P/z//L/8v/y//L/8v/y//P/9f/2
//f/9//4//j/9//2//b/9f/z//X/9f/2//b/9P/0//b/9v/4//j/+P/6//j/+P/4//n/
/P/+////AAD///7//v/9//7//v/+///////+//7//v/8//z//P/8//7//v/+//7//v/9
//3/+v/6//r/+f/4//X/9P/y//D/8f/w//H/8P/x//H/8f/x//H/8f/v/+//8P/w//D/
8P/u/+//7//u//H/8v/0//b/9//4//r/+v/5//f/9v/2//r/+v/6//r/+//6//r/+//6
//j/9//2//T/9P/2//P/8v/y//T/9P/0//T/9P/1//b/9//4//j/9v/4//j/+P/4//v/
+//7//z//P/8//3//P/9/wAA/v/+/wEAAwAEAAUABAAFAAcACQAIAAcABgAKAAoACwAL
AAkACwAMAAwACgAKAAoACgAKAAgACgALAA0ADAAKAAoACQAJAAgACAAGAAUABQAFAAQA
BAAEAAUABQADAAIAAgAAAP////8BAAMAAAAAAAIAAAD///3//f/9//3//f/9//3/////
//7//f/9//v//f/9//z/+//7//z//P/8//z//v/8//z//v/8//z//P/8//z///8AAAAA
AQAEAAQAAgAEAAEAAQAAAP//AgADAAQABQAEAAMAAgAAAP3//f/9//3//v/9//z/+v/8
////AAAAAAIABAABAAAAAQD/////AAADAAQABAAEAAIA///+//z/+f/5//n/+f/7//v/
+v/5//j/9//2//T/8//z//P/8//1//X/9f/1//b/9v/3//f/9f/6//7/AQAHAA4AIAA/
AF0AdgCSAKoAwwDiAPYAAAEKAQQB1QCHACwAwv9f/zD/Kv8k/yD/Kf84/0r/Xf9m/3L/
hP+U/6T/tv+9/8P/y//V/93/5P/n/+n/6f/q/+n/7P/t/+7/7v/t/+3/7f/u/+7/8P/w
//D/7f/t/+7/7v/u/+7/7v/u/+//7//w//D/8v/y//T/8v/0//T/9v/2//X/8//x//D/
8v/y//L/8v/w//H/8f/x//P/9P/0//P/8f/y//L/8f/x//H/8v/y//D/8P/y//L/9P/0
//T/9v/0//T/9P/1//P/9P/0//T/9v/2//f/9//4//j/+P/5//n/+P/4//j/9v/2//b/
9v/0//T/9P/0//T/8//z//D/8P/w/+//7v/s/+z/6//q/+z/6v/q/+j/5//n/+f/5//p
/+n/5//n/+n/6P/n/+b/5v/n/+f/5v/n/+j/6v/s/+3/7v/w//D/7v/t/+3/7v/y//L/
8v/y//H/8P/w//H/7//u/+7/7v/u/+7/8P/t/+7/7v/w//D/8f/w/+//7//w//H/8v/y
//D/8v/y//L/9P/3//f/9//2//b/9v/3//r/+//+//z/+//9//7//v////7///8BAAQA
BAAEAAQABQAEAAQAAwACAAUABwAIAAgACAAIAAgABwAEAAUABQAFAAQAAgACAAMAAwAC
AAIABAADAAMAAwD///7//f/9/wAA/////wAA///9//z//f////z//P/+//3/+//4//f/
+v/7//z//f/8//3//P/6//v/+//5//v//f/8//v/+//6//r/+v/6//j/+v/4//b/9v/3
//j/+f/6//v//P/8//3/AAAAAP7/AAD+/////////wAAAQACAAMAAwADAAMAAgABAAEA
AQABAP7//f/8//r/+v/9//7//v///wIAAAAAAAAA//8AAAIAAQACAAIAAgAAAP3//P/6
//n/+f/5//n/+//7//r/+f/3//f/9//2//f/9//3//f/9f/1//X/9f/4//j/+f/5//v/
/P/8//3/AwAQACYAPwBdAH4AnAC2AM0A5gD6AA4BGgEKAd0AlwA8ANL/af8s/yb/Kv8m
/yn/NP9A/1X/ZP9u/3z/jv+i/7T/vf/F/9H/2//f/+T/5//o/+n/6//r/+z/7f/u/+7/
8f/x//H/8v/y//T/9P/0//H/8f/y//L/9P/0//T/9P/1//X/9v/2//T/9P/2//T/9v/2
//j/+P/4//f/9v/2//j/+P/4//j/9v/3//f/9//3//j/+P/3//X/9v/2//X/+P/5//v/
/P/6//r//P/8//r/+v/6//z//P/8//z//f/9//7//v/+//7//v//////AAAAAAAAAQD/
//7//v/+////AAABAAIAAAD+//z/+v/6//v//f/8//r/+v/5//j/+P/4//f/9v/1//L/
8f/u/+3/7f/t/+3/7f/t/+v/6//w//D/8P/w/+7/7//v/+7/7v/u/+//8P/y//T/9//4
//X/8//y//L/9v/2//b/9v/1//T/9P/1//X/9P/0//T/9P/0//b/8//y//L/9P/0//P/
8v/x//H/8v/z//T/9P/0//b/9v/2//j/+//7//v//P/8//z//f/+////AgAAAAIABQAH
AAgACAAGAAYABwAIAAgACAAIAAoACgALAAsACwANAA4ADgAMAAwADAAMAAsACAAJAAkA
DAAMAAsADAAKAAkABwAGAAgABwAHAAcABgAGAAYABwAHAAUABAAEAAQAAwADAAUACQAC
AAAABgAFAAQAAwACAAUABgAGAAcABgAGAAQABgAGAAcABwAHAAUABQAFAAUABQAFAAUA
BAAEAAUABgAHAAQAAwACAAAA/v8BAAIAAgAGAAoACQAKAAcABQAFAAYABQAGAAYABgAG
AAMAAgAAAP7//f/8//v//f/9//z/+//5//n/+f/4//f/9//3//f/9//3//f/9//5//r/
/P/9//3//P/6//v/AwAQACAANwBXAHwAmgCyAMsA5gD+ABABHgEaAfkAtQBeAPb/hf84
/yr/Lv8u/yv/Lv88/0//XP9o/3r/jP+e/67/u//D/8v/2f/h/+b/5//o/+n/6//r/+3/
7//x//L/8f/x//H/8v/y//T/9P/0//P/8//0//T/8v/y//L/8v/0//X/9//4//b/9v/4
//b/9f/0//X/9P/3//f/9//4//f/9v/1//T/9v/3//f/9//1//b/9v/1//f/+P/4//f/
9f/x/w==
         </WaveFormData>
      </LeadData>
      <LeadData>
         <LeadByteCountTotal>10000</LeadByteCountTotal>
         <LeadTimeOffset>0</LeadTimeOffset>
         <LeadSampleCountTotal>5000</LeadSampleCountTotal>
         <LeadAmplitudeUnitsPerBit>4.88</LeadAmplitudeUnitsPerBit>
         <LeadAmplitudeUnits>��V</LeadAmplitudeUnits>
         <LeadHighLimit>2147483647</LeadHighLimit>
         <LeadLowLimit>268435456</LeadLowLimit>
         <LeadID>V4</LeadID>
         <LeadOffsetFirstSample>0</LeadOffsetFirstSample>
         <FirstSampleBaseline>0</FirstSampleBaseline>
         <LeadSampleSize>2</LeadSampleSize>
         <LeadOff>FALSE</LeadOff>
         <BaselineSway>FALSE</BaselineSway>
         <ExcessiveACNoise>FALSE</ExcessiveACNoise>
         <MuscleNoise>TRUE</MuscleNoise>
         <LeadDataCRC32>3938446087</LeadDataCRC32>
         <WaveFormData>
SAFIAUgBSAHqAIwALgDQ/7T/mP98/2D/Z/9s/3H/dv+C/4z/lv+g/6v/tv/B/8z/0//a
/+H/6P/p/+r/6//s/+//8P/x//L/9P/0//T/9P/0//T/9P/0//T/9P/0//T/9v/2//b/
9v/4//j/+P/4//f/9v/1//T/9f/2//f/+P/4//j/+P/4//f/9v/1//T/9P/0//T/9P/2
//b/9v/2//P/8v/x//D/8f/y//P/9P/y//L/8v/y//T/9P/0//T/9P/0//T/9P/0//T/
9P/0//T/9P/0//T/9P/0//T/9P/0//T/9P/0//L/8v/y//L/8v/y//L/8v/x//D/7//u
//D/8P/w//D/7f/s/+v/6v/q/+r/6v/q/+n/6P/n/+b/6P/o/+j/6P/p/+r/6//s/+7/
7v/u/+7/8P/w//D/8P/x//L/8//0//b/9v/2//b/+f/6//v//P/8//z//P/8//r/+v/6
//r/+f/4//f/9v/0//T/9P/0//T/9P/0//T/9P/0//T/9P/2//b/9v/2//f/+P/5//r/
/P/8//z//P/+//7//v/+////AAABAAIAAwAEAAUABgAJAAoACwAMAAwADAAMAAwADgAO
AA4ADgAOAA4ADgAOAA4ADgAOAA4ADgAOAA4ADgAOAA4ADgAOAAwADAAMAAwADAAMAAwA
DAAKAAoACgAKAAoACgAKAAoADAAMAAwADAAKAAoACgAKAAgACAAIAAgACgAKAAoACwAJ
AAsACwALAAoACgAKAAoACwAMAA0ADwANAA0ADQAOAA4ADgAOAAwADgAPABEADgANAAwA
DAAMAAwADAAMAA8AEgASABEADwAPAA8AEAARABIAEgARAA8ADAAIAAcABQAGAAUABQAF
AAIAAgABAAAAAQABAAIAAgABAAAA/////wEAAQABAAIAAAAAAAEAAQABAP//AgAFAA4A
GAAlAD4AYQCHAK0A2gAMATgBXAGBAZYBfwE3AdQAYgDs/5z/hP96/2j/Yf9m/3L/fv+I
/4z/kv+j/7T/u//E/83/1f/e/+j/7P/s/+7/8f/y//L/8f/y//L/8v/z//T/9v/3//X/
9v/3//f/9f/1//b/9v/2//b/9v/3//f/9//3//f/+f/5//r/+v/4//j/+P/4//j/+P/4
//j/9v/2//f/9//1//X/9f/1//b/9//4//j/+P/5//n/+P/3//b/9f/0//b/9v/3//f/
9P/0//T/9f/2//b/9v/3//j/+P/4//j/9f/1//f/9//3//b/9v/2//T/8//z//P/9f/1
//X/9f/3//f/9//3//P/9f/1//T/8f/x//H/8P/x//L/8f/y//D/8P/v/+7/7v/u/+7/
7v/v/+//7v/u//L/8v/y//P/8//0//T/9v/1//X/9f/1//f/+P/6//r/+//8//3/AAAA
AAEAAAD+//z//P/8//z//v/+//7//v/7//v/+f/4//j/+P/4//f/9//3//f/9//5//n/
+v/6//r/+v/6//r/+v/8//z//P/9//3//v8AAAAAAAAAAAAAAQACAAMAAwAHAAcABwAI
AAgACAAJAAkADQANAA4ADwANAA0ADQAOAA4ADQANAA0ACwALAAsADAAOAA4ADgAOAAsA
CQAJAAoACAAIAAgACAAHAAcACAAKAAoACAAIAAgABgAGAAUABQAFAAUABQAFAAMAAgAC
AAEAAgAEAAUABQADAAIAAgABAAMAAwADAAMAAgACAAIAAwAAAAIAAgAEAAQABAAEAAMA
AwAFAAUABwAIAAgACAAIAAgACAAIAAcABwAHAAcACAAIAAgACAAGAAYABwAJAAYABQAE
AAQABAAGAAYABgALAA4ADgANAAkABwAHAAgABwAIAAgABwAGAAUAAwAEAAEAAAD/////
///+//7//f/8//z/+//7//r/+v/6//r/+//7//v/+//8//z//P/9//3/+//9/wIAAQAG
ABQAKQA8AFkAgwCrANQAAAEoAUgBZwFyAVEBAQGcADIAyP+I/3r/cv9i/1v/aP90/3z/
hP+S/57/p/+y/8H/yv/N/9X/3v/k/+b/6v/o/+v/7P/s/+//8P/w//D/7v/u/+//7//v
//D/8f/x//H/8f/y//L/8P/w//D/8f/x//H/8f/x//P/8//0//T/8//y//H/8P/x//L/
8//0//D/8P/x//H/8//z//P/8//z//P/8//y//D/8f/x//D/8v/y//L/8v/w//D/8f/x
//D/8P/w//H/8//y//H/8f/0//T/9P/0//L/8f/y//H/8f/w//D/8P/y//H/8f/x/+//
7//v/+//8f/x//H/8f/v//H/8f/w//H/8f/x//D/8P/w/+7/7v/u/+7/7f/s/+z/7P/s
/+z/7f/t/+z/7P/s/+z/7P/t/+//8P/w//L/8P/x//L/8//0//b/+f/6//f/9v/1//b/
+f/7//v/+v/6//r/+v/6//r/+v/6//r/+f/5//f/9v/2//b/9v/1//f/9//3//f/9f/1
//b/9v/4//j/+P/4//n/+v/5//j/+f/5//r//P/8//z//P/8//3//v//////AQABAAEA
AgAEAAQABQAFAAcABwAIAAkABwAHAAcACAAIAAcABwAHAAcABwAHAAgABgAGAAYABgAG
AAUABgAIAAYABgAGAAYABAADAAMABAAGAAQABAAEAAQABAADAAMAAgABAAAA//////7/
/v/9//3//v/+//3//v/+///////9//3//f/9//z//P/8//3//v/+//7//v/8//3//f/7
//7//P/8//z//P//////AQABAAAAAAD///7/AQACAAMABAAEAAMAAgABAAQABAAEAAQA
AgACAAMABQAAAP///v/+//7/AAAAAAAABQAIAAgABwAHAAUABQAGAAYABgAFAAMAAwAB
AP7//v/7//r/+f/5//n/+P/4//f/9//4//j/+f/3//b/9f/0//f/9//3//f/9v/2//b/
9//5//f/+f/4//3/BgASACMAPgBfAH8ApQDOAPgAIAE+AVUBVAEpAdcAdAAMALD/gv9y
/2b/Xv9d/2b/dP9+/4j/kP+c/6f/sP+7/8T/y//R/9r/4P/k/+T/4v/l/+b/5v/n/+j/
6P/o/+j/6P/p/+n/6f/q/+v/6//p/+n/6v/q/+z/7P/s/+3/6//r/+v/6//p/+n/6v/q
/+z/7P/s/+z/7P/s/+z/7P/q/+r/6//r/+v/6//r/+v/7f/t/+3/7P/q/+v/6//q/+z/
7P/s/+z/6v/q/+v/6//o/+j/6P/p/+r/6v/q/+v/6v/q/+r/6v/r/+v/7f/t/+z/6v/p
/+j/6v/p/+n/6f/p/+n/6f/p/+n/6f/p/+n/6f/r/+v/6v/n/+f/5//m/+j/6P/m/+b/
5v/m/+X/5P/m/+b/5v/m/+X/5f/k/+T/5P/k/+T/5f/n/+j/6P/q/+r/6//s/+3/6//s
/+7/7v/v//D/8f/0//P/9f/1//T/8v/y//L/8v/0//T/9P/0//P/8//x//D/8v/y//L/
8f/v/+//7//v/+//7//w//D/8v/y//L/8v/y//T/9P/0//X/9f/2//j/+P/4//j/+P/5
//r/+//7/////////wAAAAAAAAEAAQABAAEAAgADAAUABQAFAAYABAADAAMAAwAFAAUA
BQAGAAQABAAEAAQABQADAAMABAAGAAYABgAGAAIAAQABAAIAAAD+//7//v8AAAAA////
/wEAAQABAAEA///+//7//f///wAAAAD///3//P/8//v//f/9//3//f/8//z//P/9//z/
/P/8//z//P/8//z//P/8//z//f/9//////8CAAQABQAGAAQABAAEAAQAAwADAAMAAwAE
AAQABAAEAAMABAAGAAkABAADAAIAAgACAAQABAAEAAcACgAKAAkACQAHAAcACAAJAAoA
CgAJAAkABwAEAAQAAwACAAEAAQABAAAAAAD///z//P/7//v/+//8//3//v/9//3//f/9
//3//P/7//v/////////AAADAAgAEAAdADIAUwB5AJsAxAD0ACABRAFrAYgBhQFTAfoA
igAWALT/hP92/2r/Xf9e/2r/dv+A/4j/jv+X/6j/tf++/8X/zf/Y/+D/5v/q/+r/7f/u
/+7/7v/u/+3/7P/q/+r/6//r/+v/7P/t/+3/7f/t/+7/7v/u/+7/7v/v//H/8f/x//H/
7//v//D/8P/y//L/8v/y//D/8P/w//D/7//w//L/8//z//P/8//z//H/8f/x//D/8v/z
//P/8v/x//D/7//u//D/8P/x//H/8f/y//P/9f/0//L/8P/v//L/8v/y//L/8//z//X/
9f/z//L/8v/y//D/7//v/+//8f/x//H/8f/v/+//7//v/+3/7//v/+7/7v/v//D/8P/u
/+7/7P/s/+z/7P/r/+r/6v/q/+r/6v/p/+n/6P/o/+z/7P/s/+3/7f/u/+7/8P/u/+//
8P/x//P/9P/2//b/9v/2//b/+P/5//v/+//6//r/+v/6//r/+v/6//r/+v/5//n/9//2
//b/9v/2//X/9f/1//X/9f/1//X/9v/2//T/9P/0//T/9v/4//j/+P/7//v//P/+//7/
/v/+//7//f/+//////8CAAEAAAAAAAEAAgAEAAUABQAFAAYABwAJAAkACQAKAAoACQAJ
AAkACwALAAsADAAMAAwADAAMAA0ACwALAAwADAAMAAwADAAIAAcABwAIAAgABgAGAAYA
BgAGAAUABQAFAAUABQAFAAMAAgACAAEAAQACAAIAAQACAAAAAwADAAAAAAAAAAAAAAAC
AAMABgAHAAUABgAGAAYABgAGAAYABgAHAAcABwAHAAgACAAIAAgABAAEAAUABwAEAAMA
AgACAAMABgAHAAgACQAMAAwACwALAAkACQAKAAsADAAMAAsABwAFAAIAAgABAAAA////
/////v/+//3//v/+//3//f/8//z//P/8//v/+//7//v//P/8//z//f/9//3///8EAAcA
DAASACMAQgBnAI8AuQDqABoBRgFqAYsBmAF3ASkBwgBIANL/kP96/2r/Xv9b/2D/aP92
/4D/hv+S/6P/sP+7/8D/x//V/+D/5P/i/+T/5//r/+3/7v/v//D/8P/w/+7/7v/v/+//
8f/y//P/8//x//H/8v/y//L/8v/y//P/8f/x//H/8f/v/+//8P/w//L/8v/y//L/9P/0
//T/9P/y//L/8//z//H/8f/x//H/8//z//P/8v/w//H/8f/w//L/8v/y//L/8P/w//H/
8f/y//L/8v/z//P/8v/x//H/8P/w//D/8P/t/+3/7//v//D/8P/x//L/8P/v/+//7//v
/+//7//v/+//7//v/+//7f/v/+//7v/r/+v/6//q/+r/6v/o/+j/6v/q/+n/6P/m/+b/
5v/m/+n/6f/o/+j/6P/o/+j/6f/p/+r/6v/s/+7/7//w//H/7//w//L/8v/0//T/9P/2
//b/9//2//T/9f/2//f/+P/3//b/9f/0//T/9f/0//T/8v/y//L/8f/x//H/8f/x//H/
8f/y//L/8v/y//L/8v/0//b/9v/2//n/+f/6//z//P/8//z//P/7//z//f/9/wMAAwAD
AAQABgAGAAcABwALAAsADAANAA8ADwAPABAAEgARABEAEQAPAA8ADwAQABAAEAAQABAA
DQALAAsADAAMAAwADAAMAAoACQAJAAoADAAKAAoACgAKAAoACQAJAAcABwAHAAcACQAI
AAgABwAHAAgACAAHAAQABAAFAAUABQAFAAUABQAEAAQABAAFAAYABAACAAQABAAEAAQA
BAAHAAcACQAJAAcACAAIAAgACAAIAAgACAALAAsACwALAAoACgAKAAoACgAKAAsADQAI
AAcABgAGAAgACgAKAAoADQAQABAADwALAAkACQAKAAsADAAMAAsACwAJAAYABgAFAAQA
AwADAAUABAAEAAMAAQAAAP7//f/+//7//v/+//3//f/9//3///8AAAEAAwADAAEAAQAE
AAsAEgAgADcAVAB1AJsAwQDsABoBQgFkAXsBcAE1AdkAcgAAAKj/hv+A/3D/Zv9r/3b/
fv+I/5D/nP+o/7X/wP/J/9L/2f/h/+j/7P/u//D/8v/1//b/9v/2//b/9f/0//b/9v/3
//f/+f/6//v/+//5//n/+v/6//j/+P/4//n/+//7//v/+//7//v//P/8//z//P/8//z/
+//6//n/+P/3//j/+v/7//n/+f/5//n/+v/7//z//P/7//v/+v/4//j/+P/4//j/+f/6
//z//f/6//r/+v/7//3//P/7//v//v/+//7//v/8//v//P/7//v/+v/6//r//P/7//v/
+//5//n/+f/5//v/+//7//v/9//5//n/+P/4//n/+v/6//r/+v/4//j/9v/2//X/9P/2
//b/9v/2//j/+f/5//r/+v/6//r/+//5//r/+v/8//7///8AAAEA//8AAAIAAgACAAIA
AgAEAAcACQAJAAgACAAIAAgACAAHAAYABQAEAAUABQADAAIABAAEAAQAAwABAAEAAQAB
AAMAAwAEAAQABAAEAAQABAAEAAYABgAGAAUABQAGAAgACAAIAAgACAALAAwADQANAA8A
DwAPABAAEAAQABEAEQAVABUAFgAXABcAFwAXABgAFwAVABQAEwAUABUAFgAYABcAFgAV
ABQAFAATABQAFgAUABQAFAAUABAADwAPABAAEgAQABAAEAAQABAADwAPAA0ADQANAA0A
DwAOAA4ADQANAA4ADgANAAwADAANAA0ADQANAA0ADQAMAAoADAAMAAwADAANAA0ADwAP
AA8AEAAQABAAEAAQABAAEAATABMAEwATABIAEgASABIADgAOAA8AEQAQAA8ADgAOABAA
EgASABIAFAAWABUAEwARAA8ADwAQABEAEgASABEADQALAAgACAAJAAgABwAHAAUABAAE
AAMAAwAEAAQABQACAAIAAgACAAUABQAFAAUABAAEAAQABQAFAAcACQAIAA0AFgAmADsA
VAB1AJkAuwDiAA4BNgFQAWMBWAEbAcEAXADy/6L/hv98/27/ZP9p/3b/hP+O/5b/oP+s
/7n/wv/L/9T/2//h/+b/7P/u//D/8P/z//T/9P/z//T/9P/0//b/9v/3//f/9f/2//f/
9//3//f/+P/4//b/9v/2//f/+f/5//n/+f/4//f/9//2//j/+P/4//j/+P/4//j/+P/2
//b/9//3//f/9//3//f/9//3//f/9v/2//f/9//2//b/9v/2//b/+P/4//n/+f/2//b/
9v/3//n/+P/3//f/9v/2//b/9v/4//n//P/9//3//P/8//z/+v/5//n/+f/3//f/9//3
//f/9//3//f/9//5//n/+P/1//X/9f/0//b/9v/0//T/9P/0//P/8v/y//L/8v/y//P/
8//y//L/9P/0//T/9f/4//r/+//+//v/+//7//v/+//8//7//v8AAAAAAAACAAIAAwAC
AAAAAgACAAIAAgACAAIAAgACAP/////9//z//v/+//7//f/9//3//f/9//3//f/+//7/
AAAAAAAAAAABAAIAAQAAAAIAAwAFAAgABgAGAAYABgAFAAYABwAHAAsACwALAAwADAAM
AA0ADQAPAA8AEAARABEAEQARABIAEgARABEAEQARABEAEQASABQAFAAUABQAEQAPAA8A
EAAQABAAEAAQABAADwAPABAAEAAOAA4ADgAQABAADwAPAA0ADQANAA0ADwAOAA4ADQAL
AAwADAALAAoACgALAAsACwALAAgACQAKAAsADAAPAA8AEQARABAAEAAPAA4ADwAQABEA
EgATABMAEwATABQAFAAUABQAEgASABMAFQASABEAEAAQABIAFAAUABQAFQAYABgAFwAX
ABUAFQAWABUAFgAWABUAEwARAA4ADgANAAwACwALAA0ADAAMAAsACAAIAAcABwAGAAYA
BgAGAAkACQAJAAkACAAIAAgACQANAA8ADwASABEAEgAiADkATgBpAI0AtQDoABoBQAFg
AYMBlAF3ASkBxgBSANz/lP+E/3r/av9j/27/dv9+/4j/kv+c/6n/sv+9/8r/0f/Z/+b/
7v/u//T/8//1//X/9P/3//j/+P/4//j/+P/5//n/+//8//3//f/7//v//P/8//v/+v/5
//n/+//7//v/+//7//v//P/8//r/+v/6//r/+//8//3//v/6//r/+//7//r/+f/4//f/
+f/5//n/+P/6//v/+//6//j/+P/4//j/+P/4//n/+f/6//r/+v/7//n/+P/3//f/+v/6
//r/+v/4//f/+P/3//n/+P/4//j/+P/3//f/9//3//f/9//3//n/+f/5//n/9P/1//T/
8v/x//H/8f/w//H/8v/x//L/8f/w/+7/7P/u/+7/7v/u//H/8f/w//D/8f/w/+//7//w
//L/8//2//T/9f/2//f/9f/2//j/+P/5//r/+//+//3///////7/AAAAAAAAAAD+//7/
/v/+//3//f/7//r//P/8//z/+//5//n/+f/5//v/+//8//z//v/+//7//v/+/wAAAAAA
AAMAAwAEAAYABgAGAAYABgAJAAoACwALABEAEQARABIAEQAQABAADwATABMAFAAVABMA
EwATABQAFgAVABUAFQAVABUAFQAWABYAFgAWABYAFQATABMAFAAUABQAFAAUABIAEQAR
ABIAEQAOAA0ADAANAA4ADgAPAA8ADwAPAA8ADQAOABAADgAOAA4ADgARABEAEwATABEA
EgASABIAEAAQABAAEAATABMAEwATABQAFAAUABQAEAAQABEAEwASABEAEAAQABAAEgAS
ABIAFQAYABgAFwATABEAEQASABUAFgAWABUAEQAPAAwADAALAAoACQAJAAkACAAIAAcA
BgAGAAUABQAEAAQABAAEAAUABQAFAAUABgAGAAYABwAJAAUAAQACAAUADAAeADUASgBl
AI8AuQDkABIBQAFkAYEBjAFrAR0BuABGANb/kP+A/3j/Zv9n/3T/eP9+/4j/kv+c/63/
vv/D/8r/0//X/97/6v/w//D/7v/x//L/8v/z//T/9P/0//b/9v/3//f/9f/2//f/9//3
//f/+P/4//b/9v/2//f/9//3//f/9//3//f/+P/4//j/+P/4//j/+P/4//j/+P/2//b/
9//3//X/9f/1//X/9f/1//X/9P/2//f/9//2//T/9P/0//T/9P/0//X/9f/0//T/9P/1
//b/9v/2//f/9//2//X/9P/z//P/9f/1//P/8v/y//L/8P/v/+//7//y//P/9P/1//T/
8//y//H/7//x//H/8P/v/+//7//u//D/8P/u/+7/7P/s/+v/6v/o/+j/6P/o/+n/6f/o
/+j/6v/q/+r/6//t/+7/7v/w//D/8f/y//P/8v/y//P/8v/z//T/9f/4//f/+f/5//j/
+P/4//j/+P/4//j/+P/4//f/9//1//T/8v/y//L/8f/z//P/8//z//P/8//0//T/9P/0
//T/9P/4//r/+v/6//z//f///wIAAAAAAAAAAAACAAQABgAHAAgABwAGAAYABwAIAAoA
CwALAAsADAANAAsACwALAAwADgANAA0ADQAPAA8ADwAQAA4ADgAOAA4ACwAJAAkACgAI
AAgACAAIAAgABwAHAAgACAAGAAYABgAEAAQAAwADAAEAAQABAAEAAgACAAMAAwABAAIA
AgABAAIAAgADAAMAAQABAAEAAQAGAAIAAAAAAAAAAAADAAMABQAFAAUABgAGAAYACAAI
AAgACAAHAAcABwAHAAgACAAIAAgABgAGAAcACQAGAAUABAAEAAQABgAGAAYABwAKAAoA
CQAIAAcACAAKAA0ADgAOAA0ACQAHAAQABAADAAIAAQABAAEAAAAAAP///v/+//3//f/6
//r/+v/6//3//f/9//3//v/+//7////9/wEAAwAEAAMACAAUACUAPABbAH8AowDMAPYA
IAFIAWUBagFLAQUBogA0AMz/kP+A/3L/Yv9f/2r/dv+C/4r/kv+g/6//uP+9/8j/0//X
/97/6P/s/+z/6v/t/+7/7v/v//D/8P/w//L/8v/z//P/8f/y//P/8//z//P/9P/0//T/
9P/0//X/9f/1//X/9f/1//X/9v/2//b/9v/2//b/9P/0//T/9P/y//L/8//z//T/9f/2
//f/9//3//f/9v/0//X/9f/0//b/9v/2//b/9f/0//T/8//0//T/9P/1//X/9P/z//P/
9f/2//f/+P/2//X/9v/1//f/9v/2//b/9v/1//X/9f/z//P/8//z//X/9f/1//X/8//1
//X/9P/z//P/8//y//D/8P/u/+7/7//w//D/8P/y//L/8v/y//P/8//y//L/9P/0//T/
9f/z//T/9P/2//b/9//4//n/+//8//7//v/9//z/+//8////AQABAAAAAAAAAAAAAAD+
//7//v/+//3//f/7//r//P/8//z/+//9//3//f/9//3//f/+//7//v/+//7//v/+/wAA
AAAAAAEAAQACAAQABgAGAAYABgAHAAgACQAJAA0ADQANAA4ADAAMAA0ADQARABEAEgAT
ABEAEQARABIAEgARABEAEQARABEAEQASABIAEgASABIAEwARABEAEgARABAADwAOAAwA
CwALAAwADAAKAAoACgAIAAgABwAHAAkACQAJAAkACQAIAAgABwAFAAYABgAFAAYABgAH
AAcABQAFAAUABQAEAAQABAAFAAQABAAEAAQABgADAAMABQAEAAQABAAEAAQABwAHAAkA
CQALAAwADAAMAAsACgAJAAgACgALAAwADQALAAoACQAIAAYABgAHAAkACAAHAAYABgAI
AAoACgAKAAwADgANAAsACwAJAAkACgANAA4ADgANAAkABwAEAAQAAwACAAEAAQADAAIA
AgABAP7//v/9//3//P/8//z//P/9//3//f/9//7//v/+////+/8BAAUABgAJAAoAFAAp
AEIAWwB/AKMAygD2ABwBOAFTAVoBMwHnAIYAGgC+/5b/iP9y/2T/Zf9w/37/iv+O/5b/
ov+t/7r/x//O/9H/1//g/+j/7v/u/+3/7//v/+7/8f/y//L/8v/y//L/8//z//P/9P/1
//X/8f/x//L/8v/y//L/8v/z//X/9f/1//X/9f/1//b/9v/4//j/+P/4//f/9v/1//T/
9P/0//X/9f/0//P/8v/x//L/8//0//T/8v/z//P/8v/y//L/8v/y//D/8P/x//H/8f/y
//P/9f/z//L/8f/x//D/8P/w//D/8f/x//P/8//z//L/8v/y//L/8f/x//H/7//v/+//
7//v/+//7//v/+3/7//v/+7/7f/t/+3/7P/s/+z/6v/q/+v/7P/s/+z/6v/q/+r/6v/r
/+v/6v/q/+z/7P/s/+3/6//s/+z/7v/w//H/8v/z//P/9P/2//b/9P/0//T/9v/3//n/
+f/4//j/+P/4//j/9//2//X/9P/1//X/8//y//T/9P/0//P/9f/1//X/9f/1//X/9v/2
//b/9v/2//b/+v/8//z//P/7//v//P/+//7//v/+//7///8AAAEAAQAFAAUABQAGAAYA
BgAHAAcABwAHAAgACQAJAAkACQAKAAwACwALAAsACAAHAAYABgAEAAQABAAEAAYABQAG
AAgABgAGAAYABgACAAEAAQACAAUABAAFAAYAAwACAAAA//8BAAEAAQABAAAA/v/9//v/
/v8AAAEAAQD///7//v/9/////////////v/+//7////+//7//v/+//r/+//7//n/+v/7
//z//f/+//3//f//////AQACAAIAAgAAAAAAAAAAAAMAAwADAAMAAgACAAIAAgD+//7/
//8BAPv/+f/3//b/+P/6//r/+v/7//7//v/9//z/+//8//7//f/+//7//f/9//v/+P/4
//X/9P/z//P/9P/0//X/9f/y//L/8f/x//D/8P/w//D/7//v/+//7//y//L/8v/z//X/
9//1//b/9/8AAA4AHQA0AFcAfQClANAA+gAiAU4BbQFsAUcB/QCYACQAuv+A/3L/av9Y
/1P/Wv9i/3D/ev+A/4r/mf+o/7X/vP/D/83/1P/Y/9z/4P/g/+P/5P/k/+P/5P/k/+T/
5v/m/+f/5//n/+j/6f/p/+X/5f/m/+b/5v/m/+b/5//p/+n/6f/p/+f/5//o/+j/6v/q
/+r/6v/q/+r/6v/q/+j/6P/p/+n/5//n/+f/5//p/+n/6f/o/+f/5//m/+T/5//o/+n/
6v/o/+j/6f/p/+b/5v/m/+f/6f/o/+f/5//o/+j/6P/o/+X/5f/n/+f/5//m/+b/5v/k
/+P/4//j/+X/5f/l/+X/5P/j/+L/4f/g/+P/5P/k/+H/4f/h/+D/4P/g/97/3v/c/9z/
2//a/9r/2v/a/9r/2f/Z/9j/2P/b/9z/3f/f/93/3v/e/+D/3v/f/+D/4f/i/+T/5//o
/+f/5v/l/+b/6f/r/+v/6v/q/+r/6v/q/+j/6P/o/+j/6P/p/+j/6P/m/+b/5v/l/+f/
5//n/+f/5//n/+j/6P/q/+r/6v/q/+r/7P/s/+z/7f/t/+7/8P/y//L/8v/y//T/9v/4
//n/+v/5//j/+P/6//r/+//7//3//f/+////////////AAACAAEAAQABAP7//f/8//z/
/f/+////AAD+//v/+v/6//z//P/8//z//P/7//v//P/8//r/+v/6//j/+P/3//f//f/3
//X/+v/4//j/+P/4//v/+//9//3/+//8//z//P/8//z//P/8//z/+//6//n//P/8//z/
/P/8//z//f////z/+//6//r/+P/6//r/+v///wIAAgABAP///f/9//7//f/+//7//f/9
//v/+P/4//b/9P/y//H/8//y//L/8f/w//D/7//v/+7/7v/u/+7/7f/t/+3/7f/v//D/
8f/z//P/8//x//D/9f/8/wQAFQAwAFMAewClANAAAgEyAVwBfwGOAXUBLQHGAFAA1v+G
/27/Zv9Y/03/Tv9Y/2b/bv92/4T/k/+e/6v/tv+7/8P/zv/Y/9z/3P/a/93/3v/e/+D/
4v/j/+T/4v/i/+P/4//l/+b/5//n/+P/4//k/+T/5P/k/+T/5f/m/+f/6P/p/+f/5//o
/+j/5v/m/+b/5v/n/+j/6f/q/+b/5v/n/+f/6f/p/+n/6f/n/+f/5//m/+j/6f/p/+j/
5v/i/w==
         </WaveFormData>
      </LeadData>
      <LeadData>
         <LeadByteCountTotal>10000</LeadByteCountTotal>
         <LeadTimeOffset>0</LeadTimeOffset>
         <LeadSampleCountTotal>5000</LeadSampleCountTotal>
         <LeadAmplitudeUnitsPerBit>4.88</LeadAmplitudeUnitsPerBit>
         <LeadAmplitudeUnits>��V</LeadAmplitudeUnits>
         <LeadHighLimit>2147483647</LeadHighLimit>
         <LeadLowLimit>268435456</LeadLowLimit>
         <LeadID>V5</LeadID>
         <LeadOffsetFirstSample>0</LeadOffsetFirstSample>
         <FirstSampleBaseline>0</FirstSampleBaseline>
         <LeadSampleSize>2</LeadSampleSize>
         <LeadOff>FALSE</LeadOff>
         <BaselineSway>FALSE</BaselineSway>
         <ExcessiveACNoise>FALSE</ExcessiveACNoise>
         <MuscleNoise>TRUE</MuscleNoise>
         <LeadDataCRC32>1865803966</LeadDataCRC32>
         <WaveFormData>
6ADoAOgA6AC4AIgAWAAoABQAAADs/9j/1v/U/9L/0P/S/9T/1v/Y/97/4v/m/+r/7//y
//X/+P/6//r/+v/6//v//P/9//7/AAAAAAAAAAD+//7//v/+//7//v/+//7//v/+//7/
/v8AAAAAAAAAAP7//v/+//7/AAAAAAAAAAACAAIAAgACAAEAAAD///7/AAAAAAAAAAAC
AAIAAgACAAEAAAD///7///8AAAEAAgAAAAAAAAAAAAIAAgACAAIAAAAAAAAAAAAAAAAA
AAAAAAIAAgACAAIAAgACAAIAAgAEAAQABAAEAAYABgAGAAYABgAGAAYABgAGAAYABgAG
AAcACAAJAAoACAAIAAgACAAKAAoACgAKAAkACAAHAAYACAAIAAgACAAKAAoACgAKAAwA
DAAMAAwADAAMAAwADAAOAA4ADgAOAAwADAAMAAwADQAOAA8AEAAQABAAEAAQAA4ADgAO
AA4ADAAMAAwADAALAAoACQAIAAgACAAIAAgACAAIAAgACAAIAAgACAAIAAoACgAKAAoA
DAAMAAwADAAMAAwADAAMAA0ADgAPABAAEgASABIAEgAUABQAFAAUABYAFgAWABYAGAAY
ABgAGAAYABgAGAAYABgAGAAYABgAGAAYABgAGAAYABgAGAAYABcAFgAVABQAFgAWABYA
FgAUABQAFAAUABQAFAAUABQAFAAUABQAFAASABIAEgASABAAEAAQABAAEgASABIAEgAS
ABMAFAAUABIAEgASABIAFQAVABUAFQATABMAEwATABYAFgAVABUAFQAWABYAFgAUABQA
FAAVABUAFgAWABgAGwAbABoAGgAbABsAGwAcABwAGwAaABgAFQARABAADgANAA0ADQAN
AAsACwAKAAkACgALAAsADAAJAAcABgAFAAYABwAJAAoACAAIAAgACQAHAAUABwALAA8A
EgAVAB8AMgBIAF8AfQCfAL8A2QD4AAsBBwHpALoAeQA3AA4AAADy/97/0P/Q/9f/2f/b
/9f/1f/a/+P/5f/l/+r/7//1//r//P/7//3//f/9//3/+//8//z//P/+//7//v/+////
/////////P/8//3//f/+//7///////////8AAAAA/f/9//3//f/9//////////3/+//9
//3/+//7//v/+//6//r/+v/6//z//v/8//r//P/8//z//P/5//j/9//2//n/+f/6//r/
9v/2//b/9v/3//j/+f/6//n/+v/6//r/+P/4//j/+P/2//b/9v/3//f/9//3//f/+v/6
//r/+//7//z//v/+//z//P/8//v/+//9//3//f///wAAAAD///3//f/9//7//v/+//7/
///+//7//P/+////AAACAAMAAgACAAIAAgACAAEAAQABAAEAAgACAAIAAwAEAAMABAAF
AAUABAABAAEAAQACAAIAAAAAAAEAAQD+//7//f/8//z//P/7//v/+//7//r/+v/7//v/
/P/8//z//P/8//v/+//9//7//v/+//3//f/+//////////7//P/9/wAAAQABAAMAAwAD
AAUABAAEAAQABgAGAAYABwAHAAcABwAHAAUABQAGAAYABgAGAAgACQAKAAoACAAHAAUA
BgAGAAYABAAEAAMAAwAEAAQABQAGAAYABAAEAAUAAwACAAIAAgAEAAMAAwADAAEAAQAA
AAAAAgADAAMAAwABAAAA///+/wAAAAAAAAAAAAAAAP/////+/wIAAAACAAIAAgACAAAA
AAABAAIABAAEAAQABAACAAMAAwADAAMAAwADAAMAAwAEAAQAAwADAAMABAAEAAQAAgAC
AAIAAwAFAAYABgAKAA0ADQAMAAsACQAIAAcACAAIAAcABgAGAAQAAQABAAAA////////
/f/7//v/+v/7//v/+//6//j/+P/3//f/+P/5//r//P/6//r/+v/6//v/+f/7//3/+//5
/wAACQARACAAPABZAHUAlQC1AM8A6AD1AO0AywCYAFkAHQD4/+r/3P/I/7z/wP/F/8X/
xf/L/8//0P/T/9n/3//e/+H/5//q/+z/7f/t/+3/7f/t/+//8P/w//D/7v/u/+7/7v/x
//H/8f/x//D/8P/x//H/7v/u/+//7//v/+//8P/w/+//7//v/+//7f/v/+//7//x/+//
8f/x/+3/7f/t/+3/7v/u/+7/7v/u//D/7v/s/+z/7P/s/+z/7P/s/+z/7P/s/+v/6//q
/+r/6v/q/+r/6v/q/+r/6v/t/+7/7v/u/+r/6v/q/+r/6v/q/+r/6//t/+3/7f/t/+z/
7P/s/+3/7f/u//D/8P/w//D/8P/v//H/8//z//P/8//0//T/8//z//P/8//0//L/8v/y
//P/8v/y//D/8v/y//L/8//z//T/9P/0//T/8//z//T/9f/3//j/+P/4//f/9v/z//L/
9v/3//f/9f/1//X/9v/2//T/9P/1//X/8v/y//H/8P/w//D/7//v//H/8f/w//D/8P/v
/+//7v/w//D/8P/v/+3/7//w//D/8v/x//H/8v/x//H/8f/w//D/8f/0//X/9P/1//T/
8//0//T/9f/2//j/+P/4//n/9//3//f/9//3//f/+P/4//j/+P/6//v/+v/6//j/9//5
//r/+v/6//j/+P/3//f/9//2//b/9v/4//b/9v/3//f/9v/2//b/9P/z//P/8//z//P/
8v/y//L/8//z//P/8P/w//D/8P/y//L/8v/y//D/8P/v/+//8P/w//D/8P/w//L/8P/u
//D/8P/w//D/8P/w//D/8f/y//D/8P/w//D/8f/z//T/9f/0//P/8v/x//P/9P/0//P/
8//z//T/9P/y//D/8P/w//H/8//0//T/+P/7//v/+v/4//f/9//3//j/+P/3//b/9v/0
//H/8f/u/+3/7f/t/+v/6f/p/+j/6P/p/+r/6v/p/+j/5v/l/+b/5//o/+r/6P/o/+j/
6P/p/+n/6f/p/+n/6//u//X/AwAWAC4ASQBnAIkAqwDFANgA4QDVALEAeAA3AAMA6P/W
/8T/tv+s/67/tf+3/7n/uf+7/77/w//H/8v/zv/R/9f/3P/e/9//3f/d/93/3f/b/9z/
3P/c/97/3v/e/97/3//f/9//3//c/9z/3f/d/97/3v/f/9//3f/d/97/3v/d/93/3f/d
/93/3//f/9//3f/b/93/3f/d/93/3f/d/9z/3P/c/9z/3v/g/97/3P/c/9z/3P/c/93/
3v/f/+D/4P/f/9//3v/c/9z/3P/c/97/3v/e/97/3f/e/97/3v/d/97/3//g/97/3v/e
/9//4f/h/+H/4f/i/+L/4v/j/+H/4v/k/+T/5v/m/+b/5f/j/+X/5f/l/+X/5v/m/+X/
5v/n/+j/6v/q/+r/6v/r/+r/6v/o/+r/6v/q/+v/6//s/+z/7P/s/+3/7f/u/+//7//w
//D/8P/y//L/8P/w//L/8//z//H/7//v//D/8P/v//D/8v/z//D/8P/v/+7/8P/w/+//
7//t/+3/7P/s/+3/7f/u/+7/7//w//H/8f/v//H/8v/y//L/8f/x//L/8f/x//H/8P/w
//H/9P/1//f/+f/5//n/+//6//r/+v/6//r/+v/7//z//f/+/////v/9//3//P/7//z/
//8BAAAAAAD+//3///8AAAAAAAACAAIAAQABAP///v/+//7/AAD+//7///////7//v/+
//7//f/9//3///////7//v/+//////////z//P/8//z//v/+//7//v/+//7//f/9//z/
/P/8//z//v/+/wAAAAAAAAAAAAAAAAEAAgAEAAQABAAEAAIAAwADAAMAAwADAAMAAwAF
AAYABgAFAAcABwAIAAgACgAIAAgACAAHAAkACgAKAAoADQANAAwADQANAA4ADwAQABAA
DwAOAA4ADAAJAAkABgAFAAUABQAFAAMAAwACAP////////7/AQACAAIAAwABAAEAAQAC
AAEAAAD///7/AwADAAMAAwADAAUACAALABMAJgA8AE8AawCNAKkAxwDmAPsA/wDxAMoA
jQBLABgA/P/w/+D/zv/I/8//0//T/9P/0//U/9f/3//h/+T/6f/t//L/9v/3//n/+f/5
//n/+f/6//r/+v/4//j/+P/4//v/+//7//v/+//8//7////8//z//f/9//////8AAAAA
///////////9/////////////f///////f/9//3//f8AAAAAAAAAAP7/AAD+//z//f/+
////AAD///7//f/8//v/+//8//z//f/+////AAD///7//f/8//3//v/+//7///8AAAEA
AgABAAAA////////////////AAAAAAAAAQABAAIABAAEAAIAAgACAAEAAwAFAAUABQAD
AAQABAADAAUABQAFAAYABAAEAAQABQAGAAYABAAGAAgACAAJAAkACgAKAAoACgAKAAkA
CQAJAAsADAAMAAwADAAMAAoACgAMAA0ADQALAAsACwAMAAwACgAKAAsACwAKAAoACQAI
AAgACAAHAAcABwAHAAYABgAHAAcACAAIAAcABgAFAAMAAwAFAAYABgAHAAcACAAKAAsA
CwALAAoACAAJAAwADQAMAA0ADAALAA0ADgAQABIAEgASABIAEwAVABUAFQAVABMAEwAU
ABQAFAAUABYAFwAWABYAFAATABUAFgAWABYAGAAYABcAFwAVABQAFAAUABIAEAAQABEA
EQAQABAAEAASABEAEQARAA8ADwAOAA4ADgAPAA8ADwAMAAwAEAAQAA4ADAAMAAwADAAN
AA4AEAASABAAEAAQABAADgAPAA8ADwARABEAEQARABEAEgASABEADwAPABAAEAAQAA4A
DgAOABAAEwAVABYAFgAZABkAGAAYABcAFwAXABoAGgAZABgAFAASAA8ADwAMAAsACwAL
AAsACQAJAAgACQAJAAkACAAIAAgABwAHAAUABQAFAAYACAAIAAgACAAHAAcABwAJAAsA
CwAKAA8AIQA4AE4AaQCHAKkAxwDhAPwACQH/AN8ArABnACsADAD6/+b/2P/S/87/0f/X
/9n/1f/X/97/5f/n/+X/6P/v//f/+P/2//f/+v/7//z//f/9//7//v/+//z//P/8//z/
///////////+//7///////7//v///////f/9//7//v/7//v/+//7//v//f/9//3////9
///////9//3//f/9//3//P/7//r//P/+//z/+v/6//r/+v/6//r/+v/6//r/+f/5//r/
+v/4//j/+P/4//r/+v/6//r/+P/4//f/9v/2//b/9v/2//f/+P/5//v/+f/5//n/+f/6
//r/+v/7//v//P/+//7//v/+//7//f/8//3//P/7//n/+v/6//n//P/9//7/AAD///7/
/f/9/wAAAAD+/wAA///+//7//f/9//7///8AAAEAAQACAAMAAQACAAIAAgACAAIAAAAA
AAEAAQAAAP3//v///wEAAgD///7//v/9//7//v/9//z//P/8//v/+//7//v/+v/6//n/
+f/6//r/+v/6//r/+f/5//v//P/8//7//f/9//7//f/9//3//P/6//v//v//////AQAB
AAEAAwACAAIAAgACAAIAAgADAAUABQAFAAUABQAFAAYABgACAAIABAAFAAYABgAEAAMA
AwAEAAQABAAEAAQAAwADAAEAAAAAAAAAAQAAAAEAAwADAAIAAgACAAAA////////////
//7//v/+//////////3//P/7//r//P/8//z//P/8//z/+//7//7//P/4//r//P/8//z/
/P/+//7///8AAAAAAAAAAAAA/v////////8BAAEAAQABAAEAAgACAAEAAQABAAIAAgAA
AP7//v/+////AQACAAIABgAJAAkACAAHAAUABAADAAYABgAFAAQABAACAP/////+//3/
/f/9//3/+//7//r/+P/3//b/9P/1//b/9v/3//X/9f/1//b/9//4//n/+v/5//f/9f/3
//v/+/8AAA0AGwAsAEgAYQB/AKEAwQDdAPAA9QDfALUAeAA1AAUA8v/m/9L/wv/A/8T/
xf/F/8f/yf/N/9L/1//b/93/4P/l/+n/6v/s/+3/7//v/+//7//t/+7/7v/u/+7/7v/u
/+7/8f/x//H/8f/w//D/8f/x/+7/7v/v/+//7//v//D/8P/v/+//7//v/+3/7//v/+//
7f/r/+3/7f/s/+3/7v/v/+7/7v/u/+7/8P/y//D/7v/t/+z/6//q/+r/6v/q/+r/7f/t
/+7/7v/s/+z/7P/s/+z/7P/s/+z/7f/u/+7/7v/q/+r/6v/q/+r/6v/q/+v/7f/t/+3/
7f/s/+z/7P/t/+3/7v/w//D/8P/w//D/7//x//P/8//z//P/9P/0//P/8f/x//H/8v/y
//L/8v/z//b/9v/0//b/9f/0//T/8//y//L/8v/y//X/9f/2//f/9f/2//b/9v/2//b/
9P/0//j/+f/5//f/9//3//j/+P/0//T/9f/1//T/9P/z//L/8v/y//H/8f/x//H/8P/w
/+//7//w//D/8P/w//D/7//v//H/8v/y//D/7//v//D/8//z//P/8v/y//P/9v/3//X/
9//3//f/9//2//b/9v/4//j/+P/5//n/+f/5//n/9//3//j/+P/3//j/+//9//3//P/5
//f/+f/6//r/+v/4//j/9//3//f/9v/2//b/9v/0//T/9f/3//b/9v/2//b/9f/1//X/
9f/1//T/9P/0//X/9f/1//T/9P/0//T/9P/0//T/9P/y//D/8v/y//L/8v/0//T/9f/2
//b/9v/2//b/9P/1//X/9f/3//f/9//3//f/+P/4//f/9f/1//b/9v/2//T/9P/0//b/
+f/7//z//f////7//P/8//v/+//7//z//P/7//r/+P/2//P/8//y//H/8f/x//D/7f/s
/+r/7P/t/+7/7v/s/+z/6//r/+v/6//r/+z/7P/s/+z/7P/r/+//7//t/+3/8f/2////
DwAiADwAVQBxAJMAtwDPAOIA5QDRAKUAaAAnAPv/5v/W/8T/tP+y/7T/uf+7/7v/u//B
/8j/y//N/9H/1v/Z/93/3v/g/+H/4//j/+P/4//j/+T/5P/k/+b/5v/m/+b/5f/l/+X/
5f/m/+b/5//n/+T/5P/l/+X/5v/n/+n/6v/o/+f/5v/l/+X/5//n/+f/6f/n/+n/6f/n
/+f/5//n/+j/6P/o/+j/6P/q/+j/5v/n/+j/6f/q/+j/6P/o/+j/6//r/+z/7P/o/+j/
6P/o/+r/6v/q/+r/6f/q/+r/6v/r/+z/7f/u/+7/7v/u/+//7//v/+//7//w//D/8P/x
//H/8v/0//T/9P/0//T/8//y//P/8v/x//L/9P/1//X/9//3//f/+P/2//b/9v/3//j/
+P/2//j/+v/6//v/+//7//z//f/+//7//f/9//3//f/+//7//v/+//7//P/8//7/////
//3//f/9//7//v/8//z//f/9//7//v/9//z//P/8//v/+//5//n/+P/4//n/+f/6//r/
/P/8//z/+//5//v//P/8//3//f/+/wAA/////////v/9//3//////wAAAwAEAAUABQAE
AAQABAAIAAgACAAJAAkACQAJAAkACQAJAAoACgAIAAgACgALAA4ADgAMAAsACQAKAAoA
CgAKAAoACQAJAAsACgAKAAoACgAIAAgACQALAAoACgAKAAoACQAJAAkACQAJAAgACAAG
AAcABwAHAAgACAAIAAgABgAEAAQABQAGAAcACAAKAAoACwAMAAoACgAKAAoADAANAA0A
DQANAA0ADQANAA0ADgAOAA0ADwAPABAAEAASABAAEAAQAA8AEQASABIAFAAXABcAFgAW
ABUAFQAVABYAFgAVABQAFAASAA8ADwAMAAsACwALAA0ACwALAAoABwAHAAcABgAGAAYA
BQAFAAYABwAIAAoACAAIAAgACAALAAsADQANAAsABwAQAB0AJQAyAEYAXwCDAKkAxQDf
APoACQEFAeUAtABzADEACgD+//L/3v/S/9T/1//X/9n/1//Z/9z/3//l/+//8P/1//3/
AAD+/wMAAQABAAEAAQADAAQABAAEAAIAAgACAAIABQAFAAUABQAEAAQABQAFAAIAAgAD
AAMAAQABAAIAAgACAAMABAAFAAMABQAFAAUABQADAAUABQAFAAUABQAFAAQABAAEAAQA
BAAGAAQAAgAFAAYABwAIAAUABAADAAIABQAFAAYABgAFAAYABwAIAAcABgAFAAQABwAI
AAgACAAEAAQABAAEAAYABgAGAAcABwAHAAcABwAIAAgACAAJAAkACgAMAAwACwAKAAkA
BwAJAAsACwALAA0ADgAOAA0ACwALAAsADAAOAA4ADgAPABAAEAAOABAAEAAQABEAEQAS
ABIAEgASABEAEQASABMAEQASABIAEgATABQAEwAUABQAFQAVABMAFQAVABYAFgAUABQA
FQAVABIAEgARABAAEAAQAA8ADwANAA0ADAAMAA8ADwAQABAAEAAQABAADwANAA8AEAAQ
ABEAEQASABQAFQAVABUAFAAUABUAGAAZABkAGwAbABsAGQAYABgAGAAcABwAHAAdAB0A
HQAdAB0AHQAdAB4AHgAcABwAHgAfACAAIAAeAB0AHQAeAB4AHgAeAB4AHQAdABsAGgAa
ABoAGAAWABYAFwAYABgAGQAaABgAFwAXABcAFwAXABoAGAAYABgAGAAaABoAGwAcABoA
GgAaABoAGAAZABkAGQAbABsAGwAbABkAGgAaABkAFwAXABgAGAAZABgAGQAaABoAGwAb
ABoAHgAhACEAIAAeAB0AHQAdACAAIAAfAB4AGwAYABQAEwASABEAEQARABEADwAPAA4A
DQANAA0ADAAMAAwACwALAA0ADQANAA4ADgAOAA4ADgAPAAsABwAHAAcACQAUACEAJwA0
AE4AbQCJAKkAywDnAPwACQEBAeEArABrAC8ACAD8/+7/2v/U/9r/1//X/9n/2f/Z/+L/
6f/p/+v/7v/v//P//P8CAP///f/9//3//f/9//7//v/+/wAAAAAAAAAA//////////8A
AAAAAQABAP7//v///////////wAAAAD9//3//f/9//3////////////9///////7//v/
+//7//r/+v/6//r/+v/8//r/+P/6//r/+v/6//j/+P/4//j/9//3//j/+P/4//j/+P/4
//r/+v/6//r/+v/6//n/+P/2//b/9v/2//T/9P/0//X/9//3//f/9//6//r/+v/7//n/
+v/8//z/+v/6//r/+f/5//v/+//7//v//P/8//v/+f/5//n/+v/4//j/+P/5//z//P/6
//z//P/8//3//f/8//z//P/8//////8AAAEAAAAAAP///v8AAAAA/v/+//7///////3/
/f/9//7//v/8//z//f/9//z//P/7//r/+P/4//f/9//5//n/+P/4//n/+f/6//r/+P/4
//j/9//1//f/+P/4//r/+f/5//r/+f/5//n/+P/6//v//v////7////+//3////+//7/
/v8AAAAAAAABAP//////////AAABAAMABAACAAIABAAFAAQABAACAAEA//8AAAAAAAAA
AAAA/////wEAAAAAAAAA/v/8//z//f/7//r/+v/6//r/+f/5//n/+v/7//v//P/7//v/
+v/5//j/+P/4//j/+P/4//j/+P/8//r/+P/4//j/+P/6//r/+//8//r/+v/6//r//P/9
//3//f/7//v/+//7//v//P/8//v/+//7//z//P/+//z//P/8//v//f/+//7/AAADAAMA
AgACAAEAAQABAAQABAADAAIAAAD+//v/+//4//f/9//3//n/9//3//b/8//z//P/8v/y
//L/8f/x//H/8f/x//L/8v/y//L/8v/x//X/9//3//X/9f/2//3/CQAaADAASwBpAIcA
pwDJAOAA6QDlAM0AmABTABUA9v/m/9T/wP+0/7j/vf/B/8H/wf/F/8z/z//N/9H/2P/Z
/93/5v/o/+f/5//n/+f/5//n/+j/6P/o/+j/6P/o/+j/5//n/+f/5//o/+j/6f/p/+j/
6P/p/+n/5//n/+j/6P/o/+n/6v/r/+f/6f/p/+n/5//l/+f/5//n/+f/5//n/+r/6v/q
/+r/6P/q/+j/5v/m/+b/5v/m/+b/5v/m/+b/5f/l/+b/5v/m/+b/5v/m/+b/5v/m/+b/
6f/q/+r/6v/m/+b/5v/m/+j/6P/o/+n/5//n/+f/5//m/+b/5v/n/+j/6v/t/+7/7P/s
/+z/6//r/+3/7f/t/+v/7P/s/+v/7P/t/+7/8P/w//D/8P/x//D/8P/u//D/8v/y//P/
8//w//D/8P/w//P/8//0//X/9f/2//b/9v/1//T/8f/w//T/9f/1//P/8//z//T/9P/y
//L/8//z//D/8P/v/+7/8P/w/+//7//x//H/8P/w/+//7//w//D/8P/w//D/7//v//H/
8v/y//L/8f/x//L/8//z//P/8v/y//P/9v/3//f/+f/5//n/+f/4//j/+P/6//r/+v/7
//v/+//7//v/+f/5//r/+v/6//r//P/9//7//v/8//v/+//8//z//P/6//r/+f/5//n/
+P/4//j/+P/2//b/9//1//T/9P/0//b/9f/1//X/9f/1//T/9P/y//P/8//z//L/8v/y
//L/8P/w//D/8P/w//D/7//v//D/8P/w//D/8P/u/+7/8v/w//D/8P/w//D/8P/w//H/
8v/0//T/9P/0//P/8//y//H/8v/z//T/9f/y//L/8f/v/+//7//w//D/8v/w//D/8P/z
//X/9v/2//f/+f/4//b/9v/1//X/9f/3//j/+P/4//T/8v/v/+//7P/r/+v/6//t/+v/
6//q/+f/5//n/+b/5v/m/+X/5f/l/+X/5f/m/+b/5v/m/+b/4//p/+v/6f/p/+f/6P/z
////DgAmAEEAXwCDAKEAuQDQAN0A1QC1AH4AOQADAPD/4P/G/7L/rP+w/7P/uf+1/7P/
uf+8/8H/yf/J/8j/zf/T/9j/3P/d/9v/2//b/9v/2//c/9z/3P/c/9z/3P/c/93/3f/d
/93/2v/a/9v/2//a/9r/2//b/9v/2//c/9z/3f/d/93/3f/d/9//3//f/9z/2f/a/9n/
2P/Z/9r/2//b/9r/2f/Y/9r/3P/a/9j/2P/Y/9j/2P/Y/9j/2P/Y/9f/1//Y/9j/2P/Y
/9j/2P/W/9b/1v/W/9f/2P/Y/9j/2P/Y/9j/2P/a/9r/2v/b/9v/2//b/9v/2//a/9n/
2f/Z/9r/3P/c/9z/3P/c/9v/3f/f/9//3//d/97/3v/d/97/3//g/+L/4P/g/+D/4f/k
/+T/4v/k/+L/4v/j/+P/5P/k/+T/5P/l/+X/5v/n/+n/6v/q/+r/6P/o/+b/5v/o/+n/
6f/n/+n/6f/q/+r/5v/m/+f/5//m/+b/5f/k/+b/5v/l/+X/5//n/+b/5v/l/+X/5v/m
/+b/5v/m/+X/5//p/+r/6v/q/+n/6f/q/+z/7f/u/+7/7f/t/+//7//v//H/8f/x//P/
8v/y//L/9P/0//T/9f/3//f/9//3//f/9//4//j/9P/0//b/9//2//b/9P/z//T/9v/3
//j/+P/4//f/9//1//T/9P/0//f/9v/3//n/9v/0//P/8v/0//P/8//z//H/8f/w//D/
8f/z//T/9f/y//L/8v/y//L/8v/y//L/9P/0//P/8//y//L/8v/y//D/8v/w//D/8v/0
//T/9P/0//T/9P/1//b/+P/4//j/+P/2//f/9//3//n/+f/5//n/+f/6//r/+f/6//v/
/f/+//v/+P/3//b/9//5//r/+v/8///////+//////8AAAEAAgACAAEAAAAAAP7/+//7
//j/9//3//f/+f/3//f/9v/z//P/8//y//T/9P/z//P/8f/x//H/8v/z//T/9f/2//f/
9//3//X/8//5//7/AQALACAAOgBVAHEAjwCvANMA7gDxAOUAywCUAE8AFQD2/+r/2v/E
/7r/uv+//8P/xf/D/8X/yv/R/9n/1//a/+H/5//o/+z/7f/t/+3/7f/t/+v/7P/s/+z/
7v/u/+7/7v/v/+//7//v/+z/7P/t/+3/7v/u/+//7//v/+//8P/w/+//7//v/+//7//x
//H/8f/v/+3/7//v/+//7//v/+//7v/u/+7/7v/u//D/7v/s/+z/7P/s/+z/7f/u/+//
8P/v/+//8P/w/+3/7P/r/+r/7f/u/+//8P/v//D/8P/w/+z/7P/s/+z/7f/u/+//8f/w
/+//7v/t/+7/7v/u/+//7v/u/+//7v/v//D/8f/x//H/8//z//P/8//0//T/8//x//H/
8f/y//D/8P/w//H/8v/y//D/8v/1//b/+P/5//f/9v/1//T/8//z//T/9f/2//j/+f/6
//n/+P/1//T/+P/5//n/9//1//X/9v/2//T/9P/1//X/9v/2//X/9P/y//L/8f/x//H/
8f/w//D/8f/x//L/8v/0//T/9P/z//H/8//0//T/9P/z//P/9P/3//f/9//2//j/+f/8
//3//P/9//z/+//9//z//P/8//7//v/+////AQABAAEAAQABAAEAAgACAP///v//////
AQACAAEAAQD+//7//f/8//7//v/9//3////+//7//v/8//r/+v/7//v/+v/6//r/AAD5
//f//P/6//r/+v/6//z//P/9//7//P/8//z//P/8//3//f/9//z/+//6//n/+v/8//3/
/f/9//3//v/+//7//P/8//z//f///wAAAAAEAAcABwAGAAQAAwADAAMABAAEAAMAAgAC
AAAA/f/9//n/9//2//X/9//1//X/9P/z//P/8//y//L/8v/x//H/7//v/+//8P/z//T/
9f/2//X/9f/x//H/8//3//b/+/8JABwAMgBNAGcAhQCpAMkA5ADvAOkAzQCcAF0AGwDy
/+b/2v/K/7z/uP+7/8H/wf+//8P/xv/L/9H/0//U/9f/3//k/+j/5//m/+X/5P/j/+T/
5v/n/+j/5v/m/+b/5v/p/+n/6f/p/+b/5v/n/+f/5P/k/+X/5f/n/+f/6P/o/+f/5//n
/+f/5P/l/+T/4//m/+X/6P/p/+b/5f/k/+P/5v/m/+b/5v/k/+b/5P/i/+T/5P/k/+T/
4v/g/w==
         </WaveFormData>
      </LeadData>
      <LeadData>
         <LeadByteCountTotal>10000</LeadByteCountTotal>
         <LeadTimeOffset>0</LeadTimeOffset>
         <LeadSampleCountTotal>5000</LeadSampleCountTotal>
         <LeadAmplitudeUnitsPerBit>4.88</LeadAmplitudeUnitsPerBit>
         <LeadAmplitudeUnits>��V</LeadAmplitudeUnits>
         <LeadHighLimit>2147483647</LeadHighLimit>
         <LeadLowLimit>268435456</LeadLowLimit>
         <LeadID>V6</LeadID>
         <LeadOffsetFirstSample>0</LeadOffsetFirstSample>
         <FirstSampleBaseline>0</FirstSampleBaseline>
         <LeadSampleSize>2</LeadSampleSize>
         <LeadOff>FALSE</LeadOff>
         <BaselineSway>FALSE</BaselineSway>
         <ExcessiveACNoise>FALSE</ExcessiveACNoise>
         <MuscleNoise>TRUE</MuscleNoise>
         <LeadDataCRC32>156581090</LeadDataCRC32>
         <WaveFormData>
jACMAIwAjABvAFQAOQAeAA4AAADy/+T/4f/e/9v/2P/X/9b/1f/U/9f/2P/Z/9r/3v/g
/+L/5P/m/+b/5v/m/+j/6P/o/+j/6v/q/+r/6v/p/+j/5//m/+j/6P/o/+j/6P/o/+j/
6P/o/+j/6P/o/+b/5v/m/+b/6P/o/+j/6P/o/+j/6P/o/+f/5v/l/+T/5v/m/+b/5v/o
/+j/6P/o/+f/5v/l/+T/5f/m/+f/6P/m/+b/5v/m/+j/6P/o/+j/5v/m/+b/5v/m/+b/
5v/m/+f/6P/p/+r/6P/o/+j/6P/p/+r/6//s/+z/7P/s/+z/7P/s/+z/7P/u/+7/7v/u
/+//8P/x//L/8v/y//L/8v/0//T/9P/0//P/8v/x//D/8v/y//L/8v/0//T/9P/0//T/
9P/0//T/9P/0//T/9P/0//T/9P/0//L/8v/y//L/9P/0//T/9P/2//b/9v/2//T/9P/0
//T/8v/y//L/8v/w//D/8P/w//D/8P/w//D/8P/w//D/8P/w//D/8P/w//L/8v/y//L/
9P/0//T/9P/0//T/9P/0//b/9v/2//b/+P/4//j/+P/6//r/+v/6//z//P/8//z//P/8
//z//P/6//r/+v/6//z//P/8//z//P/8//z//P/8//z//P/8//z//P/8//z//P/8//z/
/P/6//r/+v/6//j/+P/4//j/+v/6//r/+v/6//r/+v/6//j/+P/4//j/+v/6//r/+//7
//v/+//8//v/+v/5//j/+//9//7////9//3//f/9//7//v/+//3//f///wAAAAABAAEA
AQABAAIABAAEAAUABwAGAAUABAAFAAUABQAFAAcABgAFAAMAAAD9//v/+f/6//r/+v/5
//f/9f/0//T/9f/2//X/9v/1//T/8//y//T/9f/2//f/9//3//f/9//z//P/9//4//r/
+//6////CwAYACcAPABTAGgAewCQAKMApgCZAH8AVgAvABkADwAAAO//5v/k/+b/6P/m
/+H/3f/h/+f/6P/m/+b/6f/u//H/8P/x//P/8//z//P/8f/x//H/8f/0//T/8//z//T/
9P/0//T/8v/y//T/9P/z//P/8//z//X/9f/1//X/9f/1//X/9P/0//X/9f/1//X/9f/1
//X/8v/y//L/8v/y//L/8v/y//L/8//z//L/9P/0//T/9P/y//H/8f/x//P/8//z//P/
8f/w//D/8f/1//P/8//z//T/9P/1//X/9f/1//X/9f/1//X/9f/2//T/9P/2//b/+P/4
//j/+f/6//z//f/9//3//f/9//z//P/9//3//f//////////////AAAAAAAAAAAAAAAA
AAACAAIAAQABAAIAAwAEAAUAAwADAAMAAgABAAIAAgABAAMAAwADAAEAAwADAAMAAwAB
AAEAAAD/////AAAAAAAA///+//7//v/8//7//v/8//v/+//8//z//P/8//z//P/8//z/
+//7//z//v/8//z//v//////AAD+//7//v/+/wAAAAAAAP7//P/9//////8BAAEAAQAC
AAEAAQABAAEAAgAEAAUACAAIAAgABwAHAAUABQAFAAUABQAFAAUABQAJAAkACAAHAAUA
BQAFAAUAAwADAAIAAgABAAIABAAGAAYABAAEAAQABAAEAAIABAAEAAMAAwADAAMAAgAB
AP//AAABAAIAAgABAAEAAAD//wAAAAABAAIAAAABAAEAAQD//wEAAAACAAIAAgACAAEA
AQABAAEAAwAEAAUABgAEAAQABQAFAAUABQAFAAUABQAGAAYABgAFAAUABwAIAAYABQAF
AAUABwAIAAoACgANABAAEAAQAA8ADQAMAAsACwALAAoACQAJAAcABQAEAAMAAgACAAIA
AQABAP///v/+//7//v/8//z//P/8//z//v/////////9//3//f/9//3//f/9/////P/6
//3/BAAHAA8AIgA3AEoAXwB0AIcAmgCnAKoAmQB5AFYAMwAdABEAAgDx/+b/6P/s/+j/
5v/r/+v/6f/p/+7/8P/u/+//8v/z//T/9//3//f/9//3//n/+f/5//n/+f/4//b/9f/4
//j/+P/4//b/9v/4//j/9//3//f/9//3//f/9//3//n/+f/5//j/9v/3//f/9//5//n/
+f/5//b/9v/2//b/9v/2//b/9v/2//f/9//2//T/9P/0//T/9f/1//b/9//1//X/9f/1
//X/9P/0//X/9//1//X/9f/4//j/+f/5//f/9//3//f/9//3//f/+P/6//r//P/8//v/
+v/5//n//P/+///////////////+/wAAAQABAAEAAwADAAMAAwAFAAYABgAGAAQABAAE
AAQABAAEAAMAAwADAAMAAwADAAQABQAGAAYABQAGAAYABQAHAAcABwAFAAQAAwACAAEA
AgADAAMAAwADAAQABAAEAAMAAgACAAIAAAACAAIAAAD/////AAAAAAAAAAAAAAAA/v/+
//3//f8AAAIAAAAAAP7//////wAAAgACAAIAAgACAAIAAgAAAP7///8BAAEAAQABAAEA
AgADAAMAAwADAAQABgAHAAoACQAIAAYABQAFAAUABQAFAAcABwAHAAcABwAHAAYABQAG
AAcACAAJAAkACQAIAAgABAAEAAUABgAIAAYABgAGAAYABgAEAAYABAADAAMAAwAEAAQA
BAADAAMAAwADAAIAAgADAAMAAwAFAAQABAAEAAIAAwADAAMAAwADAAMABAACAAQAAgAC
AAQAAgACAAIAAgAFAAUABQAFAAUABAADAAIABQAGAAgACQAIAAcABgAFAAcACAAIAAgA
BwAHAAkACgAIAAcABwAHAAcACAAKAAoADQAQABAAEAAOAA0ADQANAA0ADQAMAAsACwAJ
AAcABgADAAIAAgACAAEAAQD///7///8AAAEAAAD+//7//v/+//7/////////////////
//////3////9//7/AAD//wAACQAVACQANwBMAGUAfACPAKAAqwCsAJsAdwBOADMAIwAP
AAAA9f/s/+r/7v/u/+z/6//r/+v/6//s/+7/7v/x//j/+f/6//n/9//3//f/9//3//f/
9//3//r/+v/5//n/+P/4//j/+P/2//b/+P/4//n/+f/5//n/9//3//f/9//3//f/9//2
//j/+f/5//n/9//3//f/9//4//j/+P/4//j/+P/4//j/+P/5//n/+P/2//b/9v/2//f/
9//4//n/+f/5//n/+f/3//b/9v/3//n/9//3//f/9v/2//f/9//4//n/+v/7//n/+f/5
//r//P/8//7//v/+//7//v//////AAAAAP//AQABAAEAAAAAAAEAAQABAAEAAQABAAEA
AwAEAAQABAAGAAYABgAGAAYABgAFAAUABQAFAAUABQAFAAUABQAEAAYACAAJAAkABwAH
AAcABQAFAAUABQAFAAUABQAEAAMAAwAEAAQABAAFAAQABAAEAAAAAgACAAAAAAABAAMA
BAADAAIAAQAAAAIAAgABAAEABAAGAAQABAADAAMAAgACAAIAAgACAAIAAgACAAIAAAAA
AAEAAwADAAQABQAGAAgABwAHAAcABwAHAAgACAAKAAoACgAJAAkABwAHAAcABwAJAAkA
CQAJAAoACQAHAAUABgAHAAgACQAJAAkACAAIAAYABgAHAAgACAAGAAYABgAIAAgABgAI
AAYABQAFAAUABgAGAAYABQAHAAcABwAGAAMAAwACAAEAAgACAAMABAAEAAUABQAFAAQA
AwACAAIAAgACAAQABAAEAAQAAwADAAMAAwAGAAYABgAGAAQABAAFAAUABQAFAAUABQAH
AAgACAAIAAkACQALAAwACgAJAAkACQAHAAgACgAKAAsADgAOAA4AEAAPAA8ADwANAA0A
DAALAAsACQAHAAYABQAEAAQABAADAAMAAQAAAP///v/9//r/+//8//3//v/8//3//f/9
//v/+//7//v////////////+//7////8/wEACwAaACcAOgBTAGQAdQCOAJ8ApgClAJMA
bgBHACsAGQAMAP3/7v/o/+r/7P/s/+v/5//l/+f/6P/m/+b/6f/s/+//8v/z//X/9f/1
//X/9P/z//L/8f/y//L/8f/x//L/8v/y//L/8v/y//T/9P/y//H/8P/v/+//7//v/+//
7f/t/+3/7P/s/+3/7f/t/+3/7f/t/+3/6//q/+n/6P/p/+r/6//s/+z/7f/t/+z/6v/q
/+r/6v/o/+f/5//n/+f/5//n/+f/6P/o/+n/6//s/+n/6P/n/+r/6v/r/+v/7f/t/+3/
7f/s/+v/6v/q/+j/6P/q/+r/6//s/+3/7//t/+7/7v/t/+3/7f/t/+z/7v/v/+//7//x
//H/8f/x/+//8P/w//D/8v/y//L/8v/y//L/8f/x//P/8//z//P/9f/1//X/9P/z//T/
9P/z//X/9f/1//P/8f/x//H/8f/z//P/8v/x/+//8P/w//D/7//u/+7/7v/s/+7/7v/s
/+n/6f/q/+r/7P/s/+z/7P/u/+7/7f/t/+3/7v/r/+r/6v/r/+v/7P/u/+7/7v/u/+7/
7v/u/+z/7v/v//H/8f/u/+3/7P/s/+7/7//w//H/7//w//D/8v/1//b/9v/3//b/9f/0
//P/8//z//P/8//1//X/9P/z//X/9f/1//X/9//3//b/9v/y//L/8//0//T/8v/y//L/
8v/y//D/8v/0//P/8//z//P/8v/x/+//8f/x//H/8P/u/+//8//z//D/8P/w//D/8P/z
//P/8//z//T/9P/0//T/9P/0//X/9f/3//f/9//3//X/9v/2//b/8//z//X/9v/2//X/
9f/1//b/+P/7//z/+//+//7//v/+//3//f/9///////+//3/+f/3//X/9P/x//D/8P/w
//D/8f/w//D/7v/u/+7/7P/s/+z/7P/s/+z/7f/t/+3/7//v/+//7//t/+3/7f/v//L/
8P/t/+7/+f8HABYAKQA8AFEAZgB7AIwAmQCYAIkAawBCACEAEQABAPD/5//g/9r/3P/i
/+D/2//b/93/4f/g/9r/2v/j/+j/5//i/+X/6P/p/+r/6//r/+v/6//r/+r/6v/p/+n/
6v/q/+r/6v/p/+r/7f/u/+v/6//r/+v/6//r/+v/6//p/+n/6f/o/+r/6//r/+v/6//r
/+v/6//s/+z/7P/s/+r/6v/q/+r/7P/t/+3/7P/s/+z/7P/s/+r/6f/p/+n/6//r/+v/
6//r/+r/6v/r/+3/6//r/+v/6v/q/+v/6//r/+v/6//r/+z/7f/u//D/7//u/+//7v/w
//D/8P/x//D/8v/z//P/9f/1//X/9P/y//P/8//z//X/9f/1//X/9v/4//n/+v/4//j/
+P/4//r/+v/5//n/+f/5//n/+f/7//v/+//6//j/+v/7//v/+//7//v/+f/7//v/+//7
//r/+f/3//X/9v/4//n/+v/4//b/9f/0//P/9v/3//b/9f/1//b/9v/2//b/9v/2//b/
9v/1//X/9P/2//T/9P/2//f/9//4//j/+P/4//j/+P/4//j/9v/0//X/9//3//j/+f/6
//z//f/9//3//f/7//z//P/+//7//v/9//3//f/9//3//f/9//3//f/9///////+//3/
/f/9//3//f/9//3//P/8//r/+v/7//z//f/8//3//v/8//z/+v/8//r/+f/5//n/+v/6
//r/+f/5//n/+f/4//j/+f/5//n/+f/4//j/+P/4//n/+f/5//v/+f/1//j/+v/6//r/
+v/9//3//f/9//z//P/8//z//P/8//3//f////////////3//v/+//7//////wEAAgAA
AP///////wEAAgAEAAQABQAIAAgACAAHAAUABAADAAQABQAFAAUAAwABAP///v////7/
/v/+//3//f/7//r/+P/4//j/9v/4//j/+P/4//b/9//3//f/+P/5//r/+//9//n/9//5
//7/+v/7/wIACwAXACgAOQBOAGcAfACRAKQAqwCkAI8AawBAACUAGQAJAPr/7//q/+r/
6v/o/+j/5//p/+v/6//u/+7/8v/1//T/9f/2//f/9//3//f/9//3//f/9//3//b/9v/1
//X/9//4//n/+v/4//j/+v/6//f/9//3//f/+f/5//n/+f/5//n/+f/4//j/+f/5//n/
9//3//f/9//3//j/+f/6//j/+P/4//j/+v/7//v/+v/5//j/9//2//j/9//3//f/+f/5
//n/+f/5//j/+P/5//v/+f/5//n//P/8//3//f/8//v/+v/5//n/+f/5//r//P/8//7/
/v/8//z//P/9//7/AAABAAEAAQABAAEAAAABAAMABAAFAAcABwAHAAcABgAGAAUABAAG
AAYABgAGAAoACgAJAAkABwAHAAcABwAFAAUABQAEAAYACAAJAAkACQAJAAkABwAFAAUA
BQAFAAYABwAHAAcABwAIAAgACAAFAAQABAAEAAQABgAGAAQAAwADAAQABAAEAAQABAAE
AAIAAgABAAEAAgAEAAIAAgACAAMAAwAEAAQABAAEAAQABAAEAAQAAgAEAAUABwAHAAkA
CQAJAAoACQAJAAkACQAJAAoACgAMAAwADAALAAsACQAJAAkACQAKAAsADAANAA0ADQAM
AAsADQANAA0ADQALAAsACgAKAAgACAAJAAoACgAIAAgACAAIAAgABgAIAAgABwAHAAcA
CAAIAAgABwAJAAkACQAIAAYABwAHAAcABwAGAAYABgAGAAQABgAGAAYABgAJAAkACQAJ
AAoACgAKAAoACgAKAAsACwALAAsACwALAAsADAAMAAwACQAJAAsADAAMAAsACwALAAwA
DgARABIAEQAUABQAFAASABEAEQARABEAEQAQAA8ADQALAAkACAAJAAgACAAIAAYABQAC
AAAAAwAEAAUABAADAAIAAQAAAAIAAwADAAMAAQABAAEAAQABAAMAAwD///7/AAABAAgA
EQAbAC4APwBSAGsAhACXAKYAsQCqAJUAbwBGAC8AHwAPAAAA8//s/+7/7v/u/+r/6f/t
/+//7//y//T/9P/3//j/+f/8//3//f/9//3//f/7//v/+//7//7//v/9//3//P/8//z/
/P/8//z//v/+//v/+//7//v//P/9//7////+//3//P/6//r/+//7//v/+//7//v/+//6
//r/+v/6//r/+v/6//r/+v/7//v/+v/8//z//P/8//z/+//7//v//f/9//3//f/8//r/
+f/5//3/+//7//v/+v/6//v/+//8//3//v///////////wAA/v/+/wAAAAACAAIAAgAD
AAIABAAFAAUABwAHAAcABgAFAAUABAADAAcABwAHAAcABwAIAAgACAAIAAgACAAIAAoA
CgAJAAkACwALAAsACwANAA0ADQAMAAsADAAMAAsACQAJAAkABwAJAAkACQAJAAcABwAG
AAUABQAGAAYABgAFAAQABAAEAAQABgAGAAQAAwADAAQABAACAAIAAgACAAQABAADAAMA
BAAGAAQABAACAAMAAwAEAAYABgAGAAYABgAGAAYABAADAAMABAADAAQABQAGAAgABwAH
AAcABwAJAAoACgAMAAwADAALAAsACwALAAsACwAJAAkACQAJAA0ADQAMAAsACQAJAAkA
CQALAAsACgAKAAgACAAJAAoACAAGAAYABgAGAAYABAAGAAYABQAFAAUACAAIAAgABwAF
AAUABQAEAAYABwAHAAcABQACAAAAAwAEAAUABgAJAAkACQAJAAkACAAHAAYACAAIAAkA
CQAJAAkACQAJAAkACgAKAAoACQAJAAsADAAOAA0ADQANAAsADAAOAA4ADQAQABAAEAAS
ABEAEQARABEAEQAQAA8ADQALAAkACAAHAAYABgAGAAUABQADAAIAAAAAAAAA/v/+//7/
/v/+////AQACAAMAAgABAAAA//8BAAMABQAFAAAA/P8BAAgACwARABwALQBGAGEAdACH
AJoAqQCuAKEAhQBeADUAHwAVAAgA+f/u/+z/7P/q/+r/6f/n/+f/5//s//L/8v/1//r/
+f/2//n/9//3//f/9//5//n/+f/5//j/+P/3//f/+f/6//v//P/6//r//P/8//r/+f/4
//f/9f/1//X/9f/3//f/9//2//j/+f/5//n/9//3//f/9//2//b/9v/2//b/9v/2//b/
9v/3//f/9v/4//j/+P/4//b/9f/1//X/8//z//P/8//2//b/9//5//j/9f/0//P/9f/2
//j/+f/4//f/9v/1//f/9//3//j/9v/2//j/+P/6//r/+v/7//r//P/9//3//P/7//r/
+P/5//v//P/9/wEAAQABAAEAAAAAAP///v8AAAAAAAAAAAIAAgABAAEAAwADAAMAAwAB
AAEAAQAAAAAAAgADAAMAAQABAAEA//8BAAEAAQABAAEAAQAAAP////8AAAAAAAABAAAA
AAAAAPz//v/+//z/+//7//z//P/6//r/+v/6//v//P/8//3//v8AAP7//v/9//3//P/8
//3//v///wAAAgACAAIAAAAAAAEAAwADAAUABQAFAAYABgAFAAQAAwADAAQABAAGAAYA
BgAFAAUABwAHAAcABwAFAAUABQAFAAcABwAGAAUABwAHAAcABwAHAAcABgAGAAIAAgAD
AAQAAgAAAAAAAAADAAQAAwAGAAQAAwADAAMAAgACAAQABAAEAAQABAAFAAUABQAFAAgA
CAAIAAgABgAGAAcABwAHAAcABwAHAAUABgAGAAYABQAFAAcACAAKAAkACQAJAAcACAAK
AAoADQAQABAAEAAPAA0ADAALAAwADQANAA0ACAAFAAIAAAABAAAAAAAAAAEAAQD///7/
/v/+//7//P/8//z//P/8//z//f/9//3//f/9//3//f////n/9//3//b/+P///wYACQAN
ACAANQBIAF0AdgCJAJgAowCmAJkAewBUAC8AGQANAAAA7//s//D/6v/m/+j/5//l/+n/
7f/q/+j/7P/t/+7/9f/8//n/+P/3//b/9f/z//P/8//z//b/9v/1//X/9v/2//b/9v/1
//b/+f/6//f/9//3//f/9//3//f/9//3//f/9//2//b/9//3//f/9//3//f/9//0//T/
9P/0//T/9P/0//T/9P/1//X/9P/2//b/9v/2//T/8//z//P/8//z//P/8//1//T/9P/1
//f/9f/1//X/9v/2//f/9//1//X/9f/1//X/9f/1//b/9v/2//j/+P/7//z//f//////
AAAAAP///f/9//3//P/+/////////wMAAwADAAMAAQACAAIAAgAAAAAAAAAAAAIAAgAB
AAEAAQABAAEAAQADAAMAAwACAAIABAAFAAUABAADAAIA//8BAAEAAQABAAEAAQAAAP//
//8AAAAAAAD///7//v/+//7/AAAAAP7/+//7//z//P/8//z//P/8//7//v/9//3//P/+
//z//P/+//////8AAAAAAAAAAAAA/v/+//7//P/9////AgADAAIAAQAAAAAAAwADAAMA
AwABAAIAAgAEAAIAAgABAAEAAgADAAQABQAHAAcABwAHAAgABwAFAAMAAwADAAMAAwAD
AAMAAgACAAIAAgADAAQABAACAAIAAgAAAAAA/v8AAP7//f/9//3///8AAAEAAQD/////
///+//7////////////+//7//v8AAP7//v/+//7//v8BAAEAAQABAAAAAAAAAAAAAQAC
AAQABQADAAMAAwADAAEAAgACAAIAAwADAAUABgAEAAMAAwADAAMABAAGAAYABwAKAAoA
CgAMAAsACwALAA0ADQAMAAsACQAHAAUABAADAAIAAgACAAMAAwABAAAA///+//3/+v/6
//r/+v/6//r/+//7//v/+//7//v/+//7////AQD///7//P/7//7/AwAPAB4ALwBCAFcA
bgCHAJoAowCqAKEAgQBUADEAIQATAAAA7//m/+b/6P/o/+j/5//n/+v/6f/k/+b/7P/r
/+7/9f/4//f/9//3//f/9//1//X/9f/1//b/9v/1//X/9v/2//b/9v/0//T/9v/2//X/
9f/1//X/9f/1//X/9f/3//f/9//2//T/9f/1//X/8//z//P/8//y//L/8v/y//P/9P/1
//b/9P/1//X/9P/0//T/9P/0//b/9f/1//X/9f/1//X/9f/1//T/9P/1//b/8//y//H/
9f/2//j/+f/4//f/9v/1//f/9//3//j/9v/2//j/+P/2//b/9v/3//r//P/9//3//f/9
//3//P/+/////////wAA///+//3///8AAAAAAAACAAIAAgACAAQABAADAAMAAwADAAMA
AwABAAEAAQAAAAIABAAFAAUABQAFAAUAAwACAAEAAAD//wAAAQABAAEA//8AAAAAAAD/
//7//v/+//z//v/+//z/+//7//z//P/+//7//v/+//7//v/9//3//v8AAP7//v/+////
//8AAP7//v/+//7/AAAAAAAA/v8AAAEAAwADAAMAAwADAAQABAADAAIAAQACAAQABQAI
AAYABgAFAAUAAwADAAMAAwADAAMAAwADAAcABwAGAAUABQAFAAUABQAFAAUABAAEAAIA
AgADAAQABAACAAIAAgACAAIAAAACAAQAAwADAAMAAgACAAIAAQABAAEAAQAAAAAAAQAB
AAEAAQAAAAAAAAD+/////////////////wAA/v/6//z/AAD+//7//v/+//7/AQABAAEA
AQAEAAQABAAEAAMAAgACAAEAAgADAAQABQACAAIAAQAAAP////8BAAIABAADAAMAAwAF
AAYACAAIAAgACgAJAAgACAAHAAcABwAIAAkACQAJAAUAAwABAAAA///+//7//v//////
/f/8//r/+v/6//j/+v/6//r/+v/6//v/+//7//n/+f/5//n/9//7//3/+//6//j/9//8
/wMACwAaAC0AQgBZAHAAgwCWAKMApgCZAHcASgAvACcAGQAAAPH/6v/o/+r/7P/m/+P/
5f/l/+f/7P/q/+j/6//u//H/9v/3//b/9f/0//P/9f/1//X/9f/2//b/9f/1//b/9v/2
//b/8//y//P/8v/z//P/8//z//P/8//z//P/8//z//P/8v/0//X/9f/1//T/8//y//H/
8v/y//L/8v/y//L/8v/y//L/8//z//L/8v/y//L/8v/w/+//7//v/+//7//v/+//8P/w
//H/8//z//H/8f/x//D/8P/x//H/8f/x//H/8f/z//P/8//0//T/9P/2//b/9P/0//T/
9f/2//j/+f/5//n/+f/5//j/+v/7//v/+//7//v/+//7//3//v/+//7//P/8//z//P/+
//7//f/9//3//f/9//3//f/9//3//P/8//7///////////////3/+//7//v/+//8//3/
/f/9//v//P/8//z/+f/4//j/+P/2//j/+P/2//f/9//4//j/+P/4//j/+P/4//j/9//3
//b/+P/2//b/+P/5//n/+v/6//r/+v/6//z//P/8//r/+P/5//v/+//9//3//f/+//3/
/f/9//3//f/+//7/AAAAAAAA/////wEAAQABAAEAAAD///7//f/9//3//P/7//z//f/+
//////////7//v/6//r/+//8//3//P/9//7//f/8//n/+v/6//n/+f/5//n/+P/3//X/
9//5//v//P/5//n/+P/3//f/9v/2//b/9P/1//X/9f/1//X/9f/2//T/9v/0//L/9P/2
//b/9v/2//f/9//3//f/+v/6//r/+v/4//j/+f/5//n/+f/5//n/+f/6//r/+v/6//v/
/v8AAP3/+//6//n/9//4//r/+v/9/wAAAAAAAAIAAQABAAEAAQABAAAA///9//v/+f/4
//X/9P/0//T/8//z//H/8P/w//D/8P/u/+7/7v/u/+7/7P/t/+3/7f/u/+//8P/x//H/
8f/v/+3/7P/u//P/8v/3/wEAFAAlADoATQBiAH0AkgCXAJYAjwBtAEIAHwANAAEA9P/j
/9j/2P/a/97/3v/Z/9f/1//b/97/2v/Y/9//5P/l/+r/6//q/+n/6P/n/+f/5//n/+f/
6P/o/+f/5//o/+j/6P/o/+X/5P/l/+T/5P/l/+b/5//p/+n/6f/p/+b/5f/k/+L/5P/l
/+X/5f/l/+X/5f/l/+T/5P/k/+T/5P/k/+T/5P/i/+P/4//i/+D/4P/g/+D/4//j/+T/
5f/l/+X/5f/l/+L/4P/f/9//5P/j/+T/5f/k/+T/5f/l/+T/4//i/+H/4//j/+P/5P/j
/+L/4//i/+T/5P/k/+X/4//k/+T/4//k/+X/5v/m/+f/6f/q/+v/7P/r/+r/6f/n/+j/
6P/o/+j/6P/o/+j/6v/q/+n/6f/q/+v/7P/t/+z/6//q/+j/5v/o/+n/6f/q/+v/7P/r
/+n/6f/p/+n/6//r/+r/6f/o/+j/5//m/+X/5P/k/+T/5P/m/+b/5P/h/+H/4v/i/+L/
4v/i/+L/4//k/+T/5f/k/+b/5P/k/+T/5f/l/+b/5P/k/+T/5P/m/+b/5v/k/+X/5//q
/+v/6f/p/+n/6v/p/+n/6f/p/+v/7P/s/+7/7P/s/+v/6//s/+3/7v/v/+3/6//p/+f/
7P/t/+3/7f/q/+n/6P/n/+n/6f/o/+j/6P/o/+n/6v/o/+b/5v/m/+j/6P/m/+j/7P/l
/+P/6P/m/+b/5v/m/+n/6f/p/+n/7P/s/+z/7P/q/+r/6//r/+r/6f/o/+f/6f/q/+r/
6v/p/+n/6//s/+3/7f/u/+//7v/u/+//7v/w//T/9f/2//X/8//y//H/8f/x//D/7//u
/+3/7P/s/+j/5v/l/+T/5P/l/+T/5P/i/+L/4v/g/+D/4P/g/+D/3v/f/9//3//g/+H/
4v/j/+f/5f/h/+H/5P/k/+P/5P/r//f/BAAXACgAOQBQAGsAgACJAIoAfwBjADwAFwD/
//X/6v/h/9T/zv/Q/9T/1P/P/8//0f/R/9T/1v/S/9P/2v/f/+D/3//d/93/3f/d/9//
3//f/9//3v/e/93/3f/g/+D/4P/g/9z/3P/e/97/3//f/9//3//h/+H/4f/h/+H/4f/h
/+D/3//f/97/3f/g/+H/4v/j/+H/4P/f/97/4P/g/+D/4P/g/+H/4f/g/+L/4v/i/+L/
4P/d/w==
         </WaveFormData>
      </LeadData>
   </Waveform>
</RestingECG>
