# Supplementary material for: Detection of Left Atrial Enlargement Using a Convolutional Neural Network-Enabled Electrocardiogram
Source: Front Cardiovasc Med. 2020 Dec 17;7:609976. doi: 10.3389/fcvm.2020.609976 (PMC7773668; doi:10.3389/fcvm.2020.609976)
Supplement: Supplementary file 2 [file Data_Sheet_2.ZIP › normal1/1802010657_10452_0000000B.XML]

<?xml version="1.0" encoding="Windows-1252"?>
<!DOCTYPE RestingECG SYSTEM "restecg.dtd">
<RestingECG>
   <PatientDemographics>
      <PatientID>1802010657</PatientID>
      <PatientAge>75</PatientAge>
      <AgeUnits>Years</AgeUnits>
      <Gender>Male</Gender>
      <PatientLastName>shaohaiming</PatientLastName>
   </PatientDemographics>
   <TestDemographics>
      <DataType>Resting</DataType>
      <Site>1</Site>
      <AcquisitionDevice>MAC55</AcquisitionDevice>
      <Status>Unconfirmed</Status>
      <Priority>Normal</Priority>
      <AcquisitionTime>09:00:58</AcquisitionTime>
      <AcquisitionDate>09-28-2015</AcquisitionDate>
      <CartNumber>1</CartNumber>
      <AcquisitionSoftwareVersion>009C</AcquisitionSoftwareVersion>
      <XMLSourceVersion>MAC5000 v1.0</XMLSourceVersion>
   </TestDemographics>
   <RestingECGMeasurements>
      <VentricularRate>74</VentricularRate>
      <AtrialRate>74</AtrialRate>
      <PRInterval>158</PRInterval>
      <QRSDuration>142</QRSDuration>
      <QTInterval>430</QTInterval>
      <QTCorrected>477</QTCorrected>
      <PAxis>55</PAxis>
      <RAxis>24</RAxis>
      <TAxis>11</TAxis>
      <QRSCount>13</QRSCount>
      <QOnset>227</QOnset>
      <QOffset>298</QOffset>
      <POnset>148</POnset>
      <POffset>193</POffset>
      <TOffset>442</TOffset>
      <ECGSampleBase>500</ECGSampleBase>
      <ECGSampleExponent>0</ECGSampleExponent>
   </RestingECGMeasurements>
   <Diagnosis>
      <Modality>Resting</Modality>
         <StatementCount>3</StatementCount>
         <LabelText>12SL ��ϳ���</LabelText>
      <DiagnosisStatement>
         <StmtFlag>ENDSLINE</StmtFlag>
         <StmtText>�������</StmtText>
      </DiagnosisStatement>
      <DiagnosisStatement>
         <StmtFlag>ENDSLINE</StmtFlag>
         <StmtText>����֧��������</StmtText>
      </DiagnosisStatement>
      <DiagnosisStatement>
         <StmtFlag>ENDSLINE</StmtFlag>
         <StmtText>�쳣 ECG</StmtText>
      </DiagnosisStatement>
   </Diagnosis>
   <Waveform>
      <WaveformType>Rhythm</WaveformType>
      <WaveformStartTime>0</WaveformStartTime>
      <NumberofLeads>8</NumberofLeads>
      <SampleType>CONTINUOUS_SAMPLES</SampleType>
      <SampleBase>500</SampleBase>
      <SampleExponent>0</SampleExponent>
      <HighPassFilter>16</HighPassFilter>
      <LowPassFilter>150</LowPassFilter>
      <ACFilter>NONE</ACFilter>
      <LeadData>
         <LeadByteCountTotal>10000</LeadByteCountTotal>
         <LeadTimeOffset>0</LeadTimeOffset>
         <LeadSampleCountTotal>5000</LeadSampleCountTotal>
         <LeadAmplitudeUnitsPerBit>4.88</LeadAmplitudeUnitsPerBit>
         <LeadAmplitudeUnits>��V</LeadAmplitudeUnits>
         <LeadHighLimit>2147483647</LeadHighLimit>
         <LeadLowLimit>268435456</LeadLowLimit>
         <LeadID>I</LeadID>
         <LeadOffsetFirstSample>0</LeadOffsetFirstSample>
         <FirstSampleBaseline>0</FirstSampleBaseline>
         <LeadSampleSize>2</LeadSampleSize>
         <LeadOff>FALSE</LeadOff>
         <BaselineSway>FALSE</BaselineSway>
         <ExcessiveACNoise>FALSE</ExcessiveACNoise>
         <MuscleNoise>FALSE</MuscleNoise>
         <LeadDataCRC32>2031452222</LeadDataCRC32>
         <WaveFormData>
+P/4//j/+P/4//j/+f/6//r/+v/6//r/+//7//3////+//7//f/9////AAABAP//+v/3
//b/9f/1//X/9f/1//f/9//4//j/9v/0//T/9P/0//X/9v/2//f/9//3//f/9v/1//T/
8//0//X/9v/3//X/9v/2//X/+P/4//f/9//3//j/9//1//n///8DAAgAFAAkADYASABW
AF4AYwBhAE8ALQALAPz/9f/z//H/7v/r/+f/6v/q/+n/6f/p/+X/3f/Y/9P/y//C/7r/
tP+t/6v/qv+p/6j/qv+t/67/sv+6/8D/xf/E/8T/yv/T/9f/2f/c/97/4f/n/+3/8f/z
//f/9//0//H/9f/4//n/+f/6//r/+v/7//v/+v/6//r/+//8//3//v////3///////7/
/v/+//7//////wAAAAABAAEAAAAAAAAAAQACAAIAAgADAAMABAAEAAQABQAFAAcACAAI
AAgACgALAAsACwALAA0ADgAPAA8AEQASABMAFAAVABcAGAAbABwAHQAdAB4AIAAgACEA
IgAlACYAKAApACcAJwAoACkAKgArACsAKwArACsAKwArAC0AKwArACsAKAAoACcAJgAl
ACQAIQAhAB8AHQAbABsAFwAWABYAFAATABEAEQAOAA4ADgAMAAoACgAIAAcABwAEAAEA
AQABAAEAAQABAP//AAD////////+//z/+//7//3//P/6//r/+//7//r/+v/6//r/+v/5
//n/+f/5//n/+P/4//j/+P/1//X/9f/1//j/+P/4//n/9//2//b/9v/5//n/9//3//f/
9//3//j/+P/5//r/+v/4//f/9v/2//n/+f/6//r/+P/4//j/+P/4//n/+f/5//z//P/7
//v/+f/6//r/+v/7//v/+//7//v/+//8//z//P/7//v/+//7//n/+/////7//f/8//v/
+v/4//r/+v/6//z//P/8//z/+v/6//r/+v/5//j/+P/4//f/9//3//f/+f/6//v//P/5
//n/+v/6//r/+v/6//r//P/9//7//v/9//z/+//7//3///8BAAIAAgABAAEAAgACAAIA
///8//n/+P/3//f/+f/5//n/+f/3//j/+P/4//j/+P/4//j/+P/4//f/9f/2//f/+P/5
//j/9//2//X/9//3//f/9//4//j/9//2//j/+f/5//v//P/7//n/+////wsAFAAcACYA
OgBQAGIAagBpAGMAUQArAAkA/P/3/+//8f/w/+v/6f/o/+j/6//r/+n/5f/d/9b/0//L
/8D/uv+y/63/rf+u/6n/qP+s/6//rv+0/7z/wv/J/8z/yP/K/9H/1//d/+D/4P/h/+X/
6//z//P/8//1//b/9f/5//3//f/8//z//P/8//3//f/+//7//v////3//f/9//3///8B
AAEAAAD+//7//v//////AAAAAAEAAgACAAMABAADAAQABAAEAAMAAwAEAAQABAAFAAUA
BwAJAAoACwAOAA8ADwAPAA8ADwAQABEAEQAUABYAGAAaABkAGwAcAB8AHgAfAB8AIAAj
ACQAJgAoACgAKAApACkAKgArAC0ALwAuAC8ALwAvAC8ALwAvAC8ALwAtAC0ALQAqACoA
KQAoACcAJgAjACMAIQAfAB0AHQAbABoAGgAYABMAEQARAA4AEAAQAA4ADAAMAAoACQAJ
AAgABQAFAAUAAwADAAMAAQAAAP///////////v/+///////+//z//P/7//v/+v/6//z/
/P/8//v/+//7//v/+//8//z//P/8//n/+f/5//n/+v/6//r/+//9//z//P/8//3//f/7
//v/+f/5//n/+v/6//v//P/8//7//f/8//z/+//7//z//P/6//r/+v/6//z//f/9//3/
AAAAAP/////+//7//f/8//3//f/9//3//v///wEAAgABAP///v/9//3/+//9/////v/+
//7//v/+//3//v/9//z//P/8//z//P/8//z//P/8//n/+P/4//j/+//7//v/+//8//z/
/P/8//3//f/+//7//P/8//z//P/8//3//v/+//7//v/+//////8BAAMABAAEAAMAAwAE
AAQABAABAP7/+//6//n/+f/5//n/+f/5//f/+P/4//j/9v/2//b/9v/5//r/+v/5//n/
+f/5//n/+f/5//n/+f/3//f/9//3//n/+v/6//r/+v/3//f/9//6//3//f///wEA//8G
ABoALgA+AE4AYABuAGsAZQBVADEADwD+//v/9f/x//L/7f/r/+r/7P/v/+3/6f/n/9//
1P/P/8v/vv+0/7L/s/+x/67/qf+k/6r/sf+w/7L/vP/C/8X/yv/M/8z/z//V/9v/3v/i
/+f/6//t//P/9f/1//f/+v/9//n/+f/5//j/+P/5//r//P/9//7//v/+////////////
/////wEAAQAAAAAAAAAAAAEA//8AAAAAAQADAAIAAgACAAMABAAEAAQABQAFAAYABgAG
AAcABwAJAAoACgAKAAwADwAPAA8ADwARABIAEwATABUAFgAXABgAGQAbABwAHwAeAB8A
HwAgACMAJAAmACgAKQAqACwALQArACsALAAtAC4ALwAvAC8AMQAxADEAMQAvAC0ALQAt
ACwALAArACoAJwAmACMAIwAjACEAHwAfABsAGgAaABgAFQATABMAEAAQABAADgAMAAwA
CgAJAAkACAAFAAUABQADAAMAAwABAAAA///////////+//7////9//z/+v/6//v/+//6
//r//P/8//z/+//7//v/+//7//j/+P/4//j/+f/5//n/+f/8//z//P/9//z/+v/5//j/
+v/7//r/+//6//n/+P/4//r/+//8//z//P/7//r/+v/9//3//v/+//z//P/8//z//P/9
//3//f/+//7//f/9//3//v/+//7//f/9//3//f/9//3//v/+//7//f/9//3/////////
///+//3//P/7//3//f/9//z//v/+//7//v/9//7//f/8//v/+v/8//7//v/+//3//P/7
//r/+v/6//r/+v/7//r/+v/6//n/+f/5//n//P/8//z//P/7//v//P/8//r/+v/6//r/
+v/7//z//P/8//z//P/9////AQADAAQAAgABAAEAAgACAAIA///8//n/+P/3//f/+f/5
//n/+f/3//j/+P/4//j/+P/4//j/+P/4//f/9f/3//f/9//3//f/9//3//f/9//3//f/
9//4//j/9//2//T/8f/z//n/+P/3//v/+//7/wEADgAaACgAOgBKAFgAZgBtAGUATQAr
AAsA/v/5//P/8f/w/+v/5//m/+b/7f/v/+n/4f/b/9j/z//F/77/uv+0/7H/q/+q/6v/
qv+o/6n/qv+w/7j/vv/B/8L/xP/I/8v/zf/T/9j/3v/j/+X/5//p/+3/8f/v//D/9f/1
//f/9//2//b/+P/4//n/+f/6//r/+v/7//n/+f/5//n/+f/7//v/+v/6//r/+v/7//r/
+v/5//n/+v/6//v//P/9//7//v/+//3//f/+//7/AAABAAEAAwADAAIAAQACAAUABQAF
AAUABwAIAAkACQALAAwADQAOAA8AEQASABUAFAAVABUAFgAaABoAGwAcAB0AHgAgACEA
IQAhACIAIwAjACMAIgAhACMAIwAjACMAJQAjACMAIwAgACAAHwAeAB0AHAAZABkAFwAV
ABMAEwARABAAEAAOAA0ACwALAAgABgAGAAQAAgAEAAIAAQABAP7/+//7//v/+//7//v/
+f/2//X/9f/1//f/9v/2//f/9//2//T/9P/1//X/9P/0//T/9P/0//P/8f/x//H/8f/z
//T/9f/2//P/8//z//P/8v/y//L/8//1//T/9P/0//T/8//w/+//8P/x//L/9P/y//P/
9P/0//b/9f/0//T/9f/1//b/9v/2//b/9v/2//b/9//3//f/+P/4//f/9//1//b/9v/2
//X/9f/1//X/9v/3//n/+v/5//f/9v/1//f/9//3//f/9f/1//X/9f/z//P/8//y//T/
9v/2//j/+P/2//b/9v/2//T/9v/2//b/9v/2//b/9v/4//j/+P/4//X/9P/0//T/9f/1
//X/9f/2//b/9v/2//X/9f/2//b/9P/0//T/9P/1//f/+f/6//j/+P/4//n/+f/7//3/
/v/8//v/+//8//7//v/7//j/9v/2//b/9//2//X/9P/z//P/9P/0//T/9P/0//T/9P/1
//b/9v/1//P/8//z//P/9f/1//X/9f/1//X/9f/1//T/9P/z//L/+P/3//X/9//6//v/
+//5//v/AQAGAAwAGgAqADQAQABQAFcAVwBTADsAGQACAPX/8//z//L/8f/v/+7/7v/t
/+3/7f/p/+P/3P/X/9H/yv/C/7r/uf+5/7T/sf+y/7L/sf+u/67/tP+8/8P/yP/I/8z/
z//N/9H/2v/g/+P/4//l/+3/8f/z//H/8P/z//f/+f/5//j/+P/4//j/+f/5//v//P/9
/////v/9//z/+//7//3//f/8//z//P/8//3//v8AAAEAAwAFAAQABAAEAAUABgAGAAYA
BwAHAAgACAAGAAcABwAJAAgACAAIAAoACwALAAsACwALAAwADQANAA0ADgAPABAAEwAV
ABYAGQAaABsAGwAcABwAHAAdAB4AIQAiACQAJQAlACUAJgAnACYAJwAnACcAJwAnACcA
JwAnACUAJQAlACYAJgAlACQAIQAgAB0AHQAdABsAGQAZABcAFgAWABQAEQAPAA8ADAAO
AA4ADAAKAAoACAAHAAcABgADAAMAAwD////////9//3//f/+/////f/8//z//f/9//z/
+v/6//n/+f/4//j/+f/6//v/+//5//n/+f/5//r/+v/6//r/+f/5//n/+f/4//j/+P/5
//n/+P/4//j/+f/5//f/9//3//f/9//4//j/+f/6//r/+v/5//j/+P/3//f/+P/4//v/
/P/9//7//f/9//z/+//8//z/+//7//3//v/+//7/+//7//v/+//8//3///8AAP7//f/9
//3/+//7//v/+//8//3//v////7//f/8//r/+v/6//r/+v/9//3//f/9//3//f/+//7/
+v/6//z//P/8//z//P/+//7//v/8//z//P/8//r/+v/6//r/+v/6//v//P/8//v/+v/5
//z//P/8//z/+f/5//r/+v/8//z//P/8//z//f/+//7//v/+//7//////wEAAwAEAAYA
BQAFAAYABAAEAAEA/v/7//r/+f/5//f/9//3//f/9//4//j/+P/4//j/+P/4//n/+v/6
//n/9//3//f/9//5//n/+f/5//n/+f/5//n/+v/6//n/+P/6//n/9//7//7////7//v/
//8DAA4AGAAkADQASABUAGAAZwBjAFMANwATAPz/9f/z//X/9P/z/+//6v/s/+//8f/t
/+X/4f/c/9X/zf/G/7z/uP+1/7H/rv+t/6z/sP+x/7D/tv++/8L/yf/M/8r/zv/T/9f/
1//a/+D/6f/t/+v/7//z//X/+f/8//v////+//3/+//6//z//P/9//3///8AAAEAAwAC
AAEAAAD//wEAAwADAAIAAAAAAAAAAQADAAQABAAFAAMAAgACAAIAAwAEAAQABAAFAAUA
BgAGAAgACQAJAAsACgAKAAoADAALAAsACwALAA8AEAARABEAEwAUABUAFgAXABkAGgAd
AB4AHwAfACAAIgAiACMAJAAjACQAJgAnACkAKQAqACsALAAtAC0ALQArACsAKwArACsA
KQApACkAKAAoACcAJgAjACIAHwAfAB4AHQAcAB0AGwAaABoAGAAXABUAFQASABIAEgAQ
AA4ADQAKAAgABwAIAAUABQAFAAIAAQAAAP3//f/9//7///////7//v////3//P/6//r/
/f/9//z//P/8//z//P/7//v/+//7//v/+v/6//r/+v/5//n/+f/5//j/+P/4//n/+f/4
//j/+P/5//n/9//3//n/+f/5//r/+v/7//z//P/8//v/+v/6//v/+//8//z/+v/6//r/
+v/8//3//f/9//z//P/7//v/+//8//z//P/7//v/+//7//3//f/+//7//P/7//v/+//9
//3//f/9/////////////v/9//z/+v/8//z//P/8//3//f/9//3/+//7//z//P/6//3/
/v/9//z/+//6//r//P/8//z//v/+//7//v/9//z/+//6//n/+P/4//j/+//7//v/+//8
//z//P/8//3//f/+//7//P/8//z//P/8//3//v/+//7//v/+////AQADAAUABgAGAAUA
BQAGAAQABAABAP7/+//6//n/+f/7//v/+//7//n/+v/6//r/+P/4//j/+P/7//z//P/7
//n/+f/5//n/+f/5//n/+f/6//v//P/9//z//P/7//r//P/3//X/+f/+/wEA/f/9/wEA
CwASAB4AKgA4AEwAXgBmAGkAZQBRACsADQD+//n/9f/z//L/7//v//D/7P/r/+3/6//j
/9v/2P/R/8v/xP+8/7T/sf+v/67/q/+q/6z/r/+0/7j/vP/C/8f/xv/I/9D/1//Z/9v/
4P/k/+f/6//x//P/8//3//v//P/7//v//f/9//z//P/+//7//////wAAAAAAAAEAAQAB
AAEAAQD//wEAAQAAAAEAAgADAAUAAwAEAAQABQADAAIAAgACAAUABgAGAAYABwAHAAgA
CAAGAAcABwAJAAoACgAKAAwADQANAA0ADQAPABAAEQARABMAFAAVABYAFwAZABoAHQAf
ACEAIgAkACQAJAAlACYAJwAoACoAKwArACsALAAtAC4ALwAvAC8ALQAtAC0ALQAuAC0A
LgAvAC0ALAAqACgAKQAoACUAJQAlACMAIQAhAB4AHAAbABgAFQATABMAEAAQABAADgAM
AA4ADAALAAsACAAFAAUABQAFAAUABQADAAIAAQABAAEAAQAAAAAAAQD///7//P/8//3/
/f/8//z//v/+//7//f/9//3//f/9//z//P/8//z/+//7//v/+//6//r/+v/7//3//P/8
//z//f/9//v/+//7//v/+//8//z//f/+//7//v/9//z//P/7//v//P/8//7//v/+//7/
/P/9//3//f8AAAAA////////AAAAAAAA///////////9//3//v/+//7//f/9//3/////
///////9//3//f/9//////////7//P/8//z//P////////////3//f/+//7//v//////
/v/7//v/AAD///7//f/8//z//v/+//7//v/+//7//v/8//z//P/8//v/+v/6//r/+//7
//v/+//+//7//v/+//3//f/+//7//v/+//7//v/8//3//v/+//7//v/+//////8BAAMA
BAAGAAUABQAGAAgACAAFAAIA/f/8//v/+//7//v/+//7//v//P/8//z/+P/4//j/+P/6
//z//f/9//v/+//7//v/+//7//v/+//7//v/+//7//z//P/7//r//P/9/////f/8////
///9/wEABQAMABgAJgAyAEIAVgBmAGsAawBjAEkAJQAGAPn/9f/1//b/8//x/+7/6v/t
/+//7f/n/+P/4P/X/8v/xP/A/7z/tf+v/67/r/+s/6b/p/+s/7b/vv/C/8f/yP/I/8j/
0f/Z/9v/3v/i/+P/5//t//H/8//1//n//P/9//3//f/9//z//P/+//7///////7//v/+
////AQABAAEAAQD//wEAAQAAAAIAAgACAAMAAwAEAAQABQAFAAQABAAEAAUABgAGAAYA
CQAJAAoACgAIAAkACQALAAoACgAKAAwADQANAA0ADQARABIAEwATABMAFAAVABYAGQAb
ABwAHwAeAB8AHwAgACMAJAAmACgAJwAoACoAKwApACkAKgArAC4ALwAvAC8ALwAvAC8A
LwAxAC8ALwAvACwALAArACoAKgAqACgAKQAlACMAIQAhAB0AHAAcABoAGQAXABcAFAAU
ABQAEgAQAA4ADAALAAsADAAJAAkACQAFAAUABQADAAAA////////AAAAAAEAAwACAAAA
/f/8///////+//7//v/+//7//f/9//3//f/9//z//P/8//z/+f/5//n/+f/8//z//P/9
//v/+v/6//r/+//7//n/+f/7//v/+//8//r/+//8//z//v/9//z//P/7//v//P/8//7/
/v/+//7//P/9//3//f/8//z/+//7//z//v///wAA///////////9//3//v/+/wAA////
/////f/9//3//f////////////3//f/9//z//P/8//z//P/9//3//f/9//v/+//8//z/
/P/9//3//P/9//3/+//8//7//P/8//z//P/6//z//P/8//z//P/8//z//P/8//z//P/7
//r/+v/6//3//f/9//3//f/8//v/+v/7//v//P/8//7//v/+//7//v///wAAAAD+//7/
/v///wEAAwAFAAYABgAFAAUABgAFAAQAAAD8//v/+v/5//n/+//7//v/+//5//r/+v/6
//r/+v/6//r/+f/6//r/+f/5//n/+f/5//v/+//7//v/+f/5//n/+f/6//r/+f/4//b/
+//5//n//P////3//f8FAAsAFgAmADIAQgBWAGgAcABvAGMARwAjAAkA/P/z//P/8//u
/+3/7//s/+r/7f/r/+X/4f/b/9L/y//F/7r/tP+y/6//rf+s/6n/qv+s/63/sP+6/8D/
wP/H/8z/zP/O/9X/3f/d/+L/6v/p/+n/8//3//X/9f/3//b/+f///wAA///9//z//P/8
//3//f/+//7//v///wEAAQABAAEA//8BAAEAAAD+//7//v///wEAAgACAAMAAQAAAAAA
AAADAAQABAAEAAMAAwAEAAQABgAHAAcACQAKAAoACgAMAA0ADQANAA0ADwAQABEAEQAT
ABQAFQAWABcAGQAaAB0AHAAdAB0AHgAgACAAIQAiACMAJAAmACcAJwAnACgAKQAsAC0A
LQAtACwAKwAqACkAKwApACkAKQAmACYAJQAkACUAJAAhACEAHQAbABkAGQAZABgAGAAW
ABEADwAPAAwADgAOAAwACgAIAAYABQAFAAYAAwADAAMAAQABAAEA///8//v/+//7//3/
/P/8//3//f/8//r/+v/7//v/+v/6//j/+P/4//f/9//3//f/9//2//b/9v/2//X/9f/1
//X/9v/2//b/9//3//b/9v/2//X/9f/z//P/9v/3//j/+v/5//n/+f/4//j/9//2//b/
9//3//j/+P/6//r/+v/6//j/+f/5//n/+v/6//n/+f/5//r/+v/6//f/9//3//f/+f/5
//r/+v/8//v/+//7//r/+f/4//f/+f/5//n/+f/7//v/+//6//n/+P/3//b/+f/5//n/
+f/3//f/+P/4//j/+f/5//j/9//1//X/+P/4//j/+P/4//b/+P/4//j/+P/4//j/+P/2
//b/9v/2//f/9v/2//b/9//3//f/9//6//r/+v/6//n/+f/6//r/+v/6//r/+v/6//v/
/P/8//z//P/8//3//f///wEAAgACAAEAAQACAAIAAgD///z/+f/4//f/9//2//X/9P/z
//T/9v/3//j/9v/2//b/9v/2//b/9f/z//X/9f/1//X/9f/1//X/9f/3//f/9//3//j/
+P/3//b/9P/1//X/9f/4//v///////3///8KABYAIgAwAD4ATgBYAFsAWQBJAC0ADQD6
//X/8//z//L/7//t/+7/7v/t/+v/6//r/+X/3v/T/8v/xP++/7r/uf+3/7D/q/+s/7D/
r/+s/7L/vv/G/8f/xv/I/8r/z//V/9n/2P/a/9//5f/p/+v/7f/x//f//P/5//X/+f/5
//j/+P/4//j/+f/5//r/+v/6//v/+f/5//n/+f/7//3//f/8//z//P/8//3///8AAAAA
AQD///7//v/+////AAAAAAAAAQABAAIAAgAAAAEAAQADAAQABAAEAAYABQAFAAUABQAH
AAgACQAJAA0ADgAPABAADwARABIAFQAUABUAFQAWABoAGgAbABwAGwAcAB4AHwAfAB8A
IAAhACIAIwAjACMAIwAjACMAIwAlACMAIwAjACAAIAAfAB4AHwAeABsAGwAZABcAFQAV
ABMAEgASABAADgANAA4ADAALAAoABwAEAAQAAgABAAEAAQD//wAAAQD9//3//f/7//r/
+f/5//n/+f/4//j/+f/6//r/+f/6//r/+f/3//b/9//4//n/+f/3//f/9//3//T/9P/0
//T/9f/1//X/9f/0//T/9P/1//b/9v/3//j/+P/3//T/8//1//X/9f/2//T/9f/2//b/
+P/3//b/9v/3//f/+P/4//b/9v/2//b/+P/5//n/+f/8//z/+//7//n/+v/6//r/9//3
//f/9//3//f/+P/4//n/+f/6//v/+f/5//n/+f/5//n/+f/5//n/+f/5//j/+P/4//j/
+P/3//f/9//3//f/9//4//j/+P/8//v/+v/5//j/9v/4//j/+P/4//j/+P/4//b/9v/2
//b/9//2//b/9v/3//f/9//3//b/9v/2//b/9//3//j/+P/2//b/9v/2//j/+f/6//r/
+v/6//r/+//7//3///8AAP7//f/9//7///8AAP7//P/3//b/9f/1//f/9//3//f/9f/2
//b/9v/2//b/9v/2//X/9v/2//X/9f/1//X/9f/z//P/8//z//P/8//z//P/9f/2//b/
9v/2//X/9//3//j/+f/7//n/9////wwAFgAeACwAOgBIAFYAWwBbAEsAKQAFAPT/7//v
//H/8P/r/+f/5P/m/+n/7f/p/+H/3//a/9P/yf/E/77/uP+z/6//qv+r/6r/pv+p/7D/
tP+2/77/w//E/8j/zP/R/9H/0f/W/+L/4//h/+X/6//t//H/9f/y//H/9f/5//n/+P/4
//j/+P/5//n/+v/6//r/+//7//v/+//7//3///////7//P/8//z//f/9//7//v////3/
/P/8//z///8AAAAAAAD/////AAAAAAIAAwADAAUABgAGAAYACAAHAAcABwAHAAsADAAN
AA0ADQAOAA8AEAARABMAFAAXABYAFwAXABgAHAAcAB0AHgAfACAAIgAjACMAIwAkACUA
JAAlACUAJQAmACcAKAApACkAJwAnACcAJAAkACMAIgAjACIAHwAfABsAGQAXABcAFQAU
ABQAEgAQAA8AEAAOAAwADAAKAAgABgAEAAMAAwAEAAEAAQABAAEAAQABAP///P/7//v/
+//5//j/+P/5//v/+v/4//j/+//7//r/+v/4//j/+P/3//X/9f/1//X/9v/2//b/9v/1
//X/9f/1//b/9v/2//f/9//2//b/9v/1//X/8//z//T/9f/2//j/9v/3//j/+P/4//f/
9v/2//f/9//4//j/+P/4//j/+P/4//n/+f/5//j/+P/3//f/+f/6//r/+v/3//f/9//3
//j/+f/7//z/+v/5//n/+f/5//n/+f/5//n/+f/5//n/+//7//v/+v/6//r/+v/6//n/
+f/5//n/+f/5//r/+v/4//n/+f/4//v/+//8//r/+v/6//r/+P/6//r/+v/6//r/+v/6
//r/+v/6//r/9//2//b/9v/5//n/+f/5//r/+v/6//r/+f/5//r/+v/8//z//P/8//r/
+//8//z//v/+//7//////wEAAwAEAAIAAQABAAIABAAEAAEA/v/6//j/9v/1//f/9//3
//f/+f/6//r/+v/2//b/9v/2//f/+P/4//f/+f/5//n/+f/3//f/9//3//f/9//3//f/
+P/4//f/9v/0//n/+f/3//r//f/9//v//f8HABQAHgAsAEAAUABgAGgAZwBdAEMAHQAD
APr/8//x//H/8P/t/+3/8P/s/+n/5//l/+P/3//Y/8//yf/A/7b/sP+t/6v/rv+t/6b/
pP+t/7b/uP/A/8T/x//I/8z/zv/T/9n/2f/e/+T/5f/n/+//9//1//X/+f/6//n/+//9
//3//P/8//z//P/9//3//P/8//z//f////////////3///////7/AAAAAAAAAQABAAIA
AgADAAIAAAD///7/AgAEAAUABgAFAAUABgAGAAYABwAHAAkACgAKAAoADAALAAsACwAL
AA0ADgAPAA8AEwAUABUAFgAVABcAGAAbABwAHQAdAB4AIgAiACMAJAAlACYAKAApACcA
JwAoACkAKgArACsAKwAtAC0ALQAtAC0AKwArACsAKgAqACkAKAAnACYAIwAjAB8AHQAb
ABsAGwAaABoAGAAVABMAEwAQAA4ADgAMAAoADAAKAAkACQAGAAMAAwADAAEAAQABAP//
AAD////////9//z//P/9//3//P/6//r//f/9//z//P/8//z//P/7//r/+f/4//f/9//4
//n/+v/5//n/+f/5//j/+P/4//n/+//6//r/+v/5//n/9//3//n/+f/5//r/+v/7//z/
/P/7//n/9//2//n/+f/6//r/+v/6//r/+v/6//v/+//7//z//P/7//v//f/+//7//v/9
//3//f/9//v/+//8//z//P/7//v/+//9//3//f/9//3//f/9//3/+//7//v/+v/7//z/
/f/+//3//f/9//3/+//7//z//P/6//v/+//6//v/+//7//7//P/7//v//P/6//r/+v/6
//j/+v/6//r//P/8//z//P/6//r/+v/6//n/+P/4//j/+//7//v/+//8//z//P/8//v/
+//8//z/+v/6//r/+v/8//3//v/+//7//v/+////AQADAAUABgADAAEAAAAAAAEAAgAA
AP7/+f/4//f/9//5//n/+f/5//n/+v/6//r/9v/2//b/9v/3//j/+P/3//X/9f/1//X/
9//3//f/9//3//f/9//3//r/+v/5//j/9v/7//3/+//2//f//f//////BQAMABgAKgA8
AEoAWgBqAG0AYwBPAC8ADQD6//X/8f/z//L/7f/t/+z/6v/t/+3/6f/j/9v/1v/R/8n/
wP+6/7T/rf+r/6z/q/+o/6j/qf+q/7T/vv/C/8P/xv/K/87/0f/T/9f/3v/i/+X/6f/v
//H/8//3//f/+P/9//3//f/9//z//P/8//z//f/9//7//v/+///////////////9/wEA
AwAAAA==
         </WaveFormData>
      </LeadData>
      <LeadData>
         <LeadByteCountTotal>10000</LeadByteCountTotal>
         <LeadTimeOffset>0</LeadTimeOffset>
         <LeadSampleCountTotal>5000</LeadSampleCountTotal>
         <LeadAmplitudeUnitsPerBit>4.88</LeadAmplitudeUnitsPerBit>
         <LeadAmplitudeUnits>��V</LeadAmplitudeUnits>
         <LeadHighLimit>2147483647</LeadHighLimit>
         <LeadLowLimit>268435456</LeadLowLimit>
         <LeadID>II</LeadID>
         <LeadOffsetFirstSample>0</LeadOffsetFirstSample>
         <FirstSampleBaseline>0</FirstSampleBaseline>
         <LeadSampleSize>2</LeadSampleSize>
         <LeadOff>FALSE</LeadOff>
         <BaselineSway>FALSE</BaselineSway>
         <ExcessiveACNoise>FALSE</ExcessiveACNoise>
         <MuscleNoise>FALSE</MuscleNoise>
         <LeadDataCRC32>3666934577</LeadDataCRC32>
         <WaveFormData>
AgACAAEAAAD//////////wEAAAD//////f/9//3//v/8//r/+v/6//3//P/9//v/+f/3
//b/9f/3//f/9//3//X/9f/1//X/9f/1//X/9P/y//L/8//z//X/9f/1//T/8v/y//L/
8v/0//T/9f/1//P/8//z//P/9//4//X/8f/u/+v/7//2/wUAFwAmADEAPQBHAFMAYwB0
AHwAfgBzAFsAQAAkAP3/1v/A/7X/qv+k/6D/oP+m/6X/pv+v/7z/x//O/9D/0f/T/9T/
1v/a/93/2f/X/9j/2//d/+D/5v/r//D/8v/y/+//7//x//D/8P/y//T/9P/0//T/9v/2
//j/9//1//P/9//1//b/9v/0//b/9v/2//X/9f/2//b/9v/4//j/9v/2//f/+f/5//j/
9v/2//f/9//3//f/+P/4//f/9//3//f/9//4//j/+P/4//n/+f/5//n/+v/6//r/+v/6
//r/+//7//z//f/9//v//P/9//3//v///wEAAQABAAEAAwAFAAUABgAHAAcABwAJAAoA
CwAOAA8AEAAQABAAEQAUABQAFAAWABgAFgAUABYAFwAXABkAGgAbABwAGgAaABoAGQAZ
ABgAFwAXABUAFQAVABUAEgAQAA8ADgANAA0ACwAKAAoACgAJAAcABgAGAAYABQAFAAIA
AgACAAAAAAAAAAAA/v/+//7//v/8//n/+f/6//z/+v/6//r/+//7//n/+f/6//r/+v/2
//b/+P/4//j/+P/4//j/+P/2//b/9v/2//X/9v/4//n/9//3//j/+P/5//n/+f/3//f/
+P/4//j/+f/5//n/+f/6//r/+f/5//v/+//8//z/+v/7//v/+//7//v/+//7//7//v/8
//z/+//8//3//f/7//v//P/8//z//P/8//z//v/9//z//P8AAAgACAD6//b/+f/6//v/
/P/6//z//P/8//z//P/7//v//P/8//z/+//7//z//f/+/////////wEABAAEAAUABwAF
AAUABQAEAAYABQAEAAMAAwADAAMAAwAAAP///////wAAAQADAAQAAgACAAIAAgD+//7/
+//6//n/+f/5//n/+f/5//n/9//3//f/9//3//f/9//2//b/9v/3//f/9//5//n/+P/4
//b/9v/2//b/9v/3//f/9//3//f/9//3//j/9f/x//D/7//v//b/BwAZACoANwA/AEUA
UQBlAHgAggB+AHMAXwBEACYA///Y/8T/u/+w/6j/pv+m/6j/rf+w/7f/wP/H/8z/0v/V
/9X/1v/Y/9z/3//b/93/3v/f/+H/5P/o/+//9P/4//j/8f/v//H/9P/4//j/9v/0//b/
+P/4//j/9v/3//n/9//3//n/+v/6//j/+v/6//r/+f/5//r/+v/6//j/+P/2//b/9//5
//n/+P/4//j/+f/5//n/+f/6//r/+f/5//n/+f/5//r/+v/6//r/+//7//v/+//8//z/
/P/8//z//P/9////AAABAAEA//8AAAEAAQACAAMABQAFAAUABQAHAAkACQAKAAsACwAL
AA0ADgAPABIAEwAUABQAFAAVABgAGAAYABoAHAAaABoAHAAdAB0AHAAcABwAHAAeAB4A
HgAdAB0AHAAbABsAFwAXABcAFwAXABYAFgAWABEAEQAPAA4ADgAOAA0ACwAMAAwADAAL
AAkABgAGAAYABgAGAAYABgACAAIAAgACAAQAAQABAAIABAACAAIAAgABAAEA//////7/
/v/+//r/+v/8//z//P/+//7//v/+//7//v/+//7//P/8//3//f//////AAAAAP//////
//3///8AAAAAAAD//////////wIAAgABAAEA/////wAAAAAAAAEAAQABAAMAAwADAAMA
BAAEAAIAAgACAAIAAgABAAEAAQACAAIABAAEAAQABAAEAAMAAgACAAIAAgAEAAQABgAF
AAQAAwACAAAAAgACAAIAAgACAAEAAQACAAIAAgABAAEAAgADAAQABQAFAAUABwAIAAgA
CQALAAsACwALAAoACgAJAAgABwAFAAUABQAFAAQAAwADAAMABQAFAAYABgAEAAQABAAE
AAIAAgD///7//f/9//3//f/7//v/+//5//v/+//7//v/+f/5//j/+P/6//v/+//7//v/
+//6//r/+v/6//r/+v/4//n/+f/5//v/+//7//v/+v/3//X/8P/v//H/+v8JABkAIgAv
AD8ASwBVAGUAdgCCAIIAdQBhAEgALAAJAOT/zv+9/7L/qv+k/6L/qP+t/7D/tf/A/8f/
zP/Q/9P/1f/U/9j/3v/h/9//3f/e/+P/5//m/+r/8//2//b/+v/5//X/8f/0//b/+P/6
//r/+P/2//j/+v/4//n/+//9//v/+f/6//r/+P/6//r/+v/5//v//P/8//z/+v/6//j/
+P/5//v/+//6//r/+v/7//v/+//7//z//P/7//v/+//7//v//P/8//z//v/////////9
//7//v/+/wAAAAAAAAEAAQACAAMAAwADAAQABQAFAAQABQAHAAcABwAHAAkACwANAA4A
DwAPAA0ADwAQABEAFAAVABYAFgAWABcAGgAaABoAHAAeABwAHAAeAB8AHwAeAB4AHgAe
AB4AHgAeAB0AHQAcABsAGwAbABsAGwAbABcAFgAWABYAEwATABEAEAAQABAADwANAA4A
DgAOAA0ADQAKAAoACgAIAAgACAAIAAQABAAEAAQABgADAAMABAACAAAAAAAAAAMAAwAB
AAEAAgACAAIA/v8AAAIAAgACAAAAAAAAAAAAAAAAAAAAAAAAAAAAAQABAP////8AAAAA
AwADAAMAAQD//wAAAAAAAAMAAwADAAMAAgACAAEAAQADAAMABAAEAAQABQAFAAUABQAF
AAUABQAGAAYABAAEAAUABgAHAAcABQAFAAYABgAEAAQABAAEAAQAAwACAAIABAAEAAQA
BAAEAAQABAAFAAQAAwADAAIAAgACAAIAAQAFAAYABQAEAAMAAgAEAAYABgAGAAQABAAD
AAMABAAEAAQAAwAFAAYABwAIAAkACQAJAAsADAAMAA0ADwANAA0ADQAMAA4ADQAMAAsA
CwALAAsACwAIAAcABwAHAAkACQAKAAoABgAGAAYABgAEAAQAAQAAAP//////////////
/////f/////////////////+//7//P/9//3//f/9//3//P/8//7//v/+//7/AAABAAEA
AQD///////////r/+//5//T/8f/z//7/CwAZACgANwBFAE0AWQBnAHYAhgCKAH0AYQBI
ADAACwDm/9D/x/+8/7T/sP+u/7L/t/+6/7//xv/P/9T/1P/V/9v/3v/c/+D/4//j/+H/
4v/j/+X/5v/q//H/9v/4//j/9//3//f/9v/4//z//P/6//r/+v/6//r//P/7//v//f/7
//n/+v/6//j//P/8//z/+//9//7//v/+//3//P/5//j/+f/7//v/+v/8//z//f/9//v/
+//8//z//f/9//3//f/7//z//P/8//z//f/9//3//f/+//7//v/+//7//v///wEAAgAD
AAMAAQACAAMAAwAEAAUABwAHAAcABwAJAAsACQAKAAsACwAMAA8AEQATABQAFQAWABYA
FAAVABgAGAAWABgAGgAYABoAHAAdAB0AHgAeAB4AHgAcABwAHAAbAB0AHAAbABsAGAAX
ABYAFQAVABQAFAAUABEAEQAPAA4ADgAOAA0ACwAKAAoACgAJAAkABgAGAAYABAAEAAQA
BAAAAAAAAAAAAAEA//8AAAIAAgAAAAAAAAAAAP///P/7//z//P/8//j/+P/6//r/+v/7
//z//f/+//z//P/8//z/+v/6//v/+//7//v//P/8//3//f/9//v/+//8//z//P/7//v/
+//7//7//v/9//3//////wAAAAAAAAEAAQABAP//////////AAAAAP7//v///wAAAQAB
AP////8AAAAAAAAAAAAAAAAAAP///v/+/wAAAAAAAAAA/v/+//7////+//3//f/8//7/
AAAAAAEAAgAAAAAAAAAAAAAAAgACAAIAAAAAAP////8AAAAAAAD///3//v///wAAAwAD
AAMABQAGAAYABwAJAAkACQAJAAgACAAHAAYABQAHAAcABwAHAAYABQAFAAUABQAFAAYA
BgAEAAQABAAEAAAAAAD9//z//f/9//3//f/7//v/+//5//n/+f/5//n/+//7//r/+v/6
//v/+//7//n/+f/4//j/+P/4//j/+P/4//n/+f/5//n/+f/5//n//P/5//X/8v/v/+//
8v/7/wsAHAApADcARQBRAFkAaAB+AIoAhQB3AF4AQgAjAPz/2v/N/8T/uv+0/7D/sP+x
/7L/sf+4/8P/zP/S/9P/1f/Y/9b/2P/f/+H/4f/i/+P/4f/g/+L/5//u//L/9P/z//P/
8f/w//D/8v/2//b/9P/0//b/+P/4//f/8//3//f/9//4//j/9v/2//b/9v/1//b/+P/5
//r/+P/4//b/9v/1//f/9//2//b/9v/3//f/+f/5//r/+v/5//n/+f/5//f/+P/4//j/
+v/7//v/+//7//z//P/8//r/+v/6//v//f/+///////9//7///////7///8BAAEAAwAD
AAUABwAHAAgACQAJAAkACwAMAA0AEAARABIAEgASABMAFgAWABQAFgAYABYAGAAaABsA
GwAbABoAGQAYABoAGgAaABkAGQAYABcAFwAVABUAFQAVABUAFAAUABQADwAPAA0ADAAM
AAwACwAJAAoACgAKAAkACQAGAAYABgACAAIAAgACAAIAAgACAAIAAgD/////AAD+//z/
/P/8//3//f/7//v//P/8//z/+P/6//z//P/8//r/+v/6//r/+v/6//r/+v/4//j/+f/5
//n/+f/6//r/+//7//v/+f/5//r/+v/6//v/+//7//v//P/8//v/+//5//n/+v/6//z/
/f/9//3//f/9//3//f/+//7//P/8////AAABAAEA/f/9//7//v/8//z//P/8//7//f/8
//z//P/8//z//P/8//z//P/9//v/+//8//z//P/8//z/+//9//7//v/9//3//f/9////
/f/+//z//P/8//z//P/+//7//v/+//7//f/9//7//v/+//3//f/+////AAABAAEAAQAD
AAYABgAHAAkABwAHAAcABgAGAAUABAADAAMAAwADAAMABAADAAMAAwADAAMABAAEAAIA
AgACAAIAAAAAAP3//P/5//n/+f/5//v/+//7//n/9//3//f/9//5//n/+P/4//b/9//3
//f/9//3//b/9v/4//j/+P/4//b/9//3//f/+f/5//n/+f/4//f/8f/w//H/7f/y////
DwAeADEAQQBJAFEAXwBuAH4AhAB7AGUASAAsAAkA4v/I/7//uP+w/6r/pv+o/63/sP+z
/7r/w//M/9D/0f/T/9T/1P/Y/9v/2//b/9z/3//j/+T/6P/t//D/9P/2//H/8f/z/+7/
7v/y//b/9v/2//T/9P/0//T/9//3//f/+f/4//j/9//0//j/+P/4//f/+f/6//r/+v/4
//j/9v/2//n/+//7//r/+P/4//n/+f/3//f/+P/4//n/+f/5//n/+f/6//r/+v/6//v/
+//7//3//v/+//7//P/8//z//f/9//7///////3//v//////AgADAAUABQAFAAUABwAJ
AAcACAAJAAkACwANAA4ADwAOAA8AEAAQABIAEwAWABYAFAAWABgAFgAWABgAGQAZABoA
GgAaABoAGgAaABoAGQAZABgAFwAXABUAFQAVABUAFQAUABQAFAATABMAEQAQAA4ADgAN
AAsACgAKAAoACQALAAgACAAIAAUABAADAAIAAgACAAIAAgACAP////8AAP7//P/8//z/
//////3//f/+//7//v/6//r//P/8//z//P/8//z//P/8//z//P/8//r/+v/7//v/+//7
//z//P/9//3//f/7//v//P/8//z//f/9//3//f/+//7//f/9//////8AAAAA/v//////
/////////////wIAAgAAAAAA//8AAAEAAQD/////AAAAAP7//v/+//7/AAD///7//v8A
AAAAAAAAAAAAAAAAAAEAAAD//////v/+//7//v/9//3//v/+//3//f/9//3////9//7/
/v/+//7//v/+/wAAAgACAAIAAAAAAP/////+//7//v/9//3//v///wAAAwADAAMABQAG
AAYABwAJAAsACwALAAoACAAHAAYABQAFAAUABQAFAAQAAwADAAMAAQABAAIAAgACAAIA
AgACAAAAAAD9//z/+f/5//n/+f/7//v/+//5//f/9//3//f/+f/5//j/+P/4//n/+f/5
//n/+f/4//j/+P/4//j/+P/6//v/+//7//n/+f/5//n/+P/1//H/7P/v//P/+P8DABkA
LAA5AEMASQBTAGUAeACAAIAAdQBdAEIAJAD//9z/xv+5/67/qP+m/6j/qP+n/6r/s/+6
/8P/yP/M/9H/1f/W/9j/3P/f/9v/2f/c/93/4f/o/+z/7f/w//L/8P/v//H/8//y//L/
9P/0//T/9v/4//b/9P/0//f/+f/3//X/9//4//j/9v/4//j/+P/3//f/+P/4//j/+v/6
//j/+P/3//n/+f/4//j/+P/5//n/+f/5//r/+v/5//n/+f/5//n/+v/6//r//P/9//3/
/f/8//z/+//6//z//P/8//3/+//8//3//f///wAAAQABAAIAAwAFAAUABwAHAAkACwAJ
AAoACwALAAsADQAOAA8AEAARABIAEgASABMAFgAWABYAGAAaABgAGAAaABsAGwAcABwA
HAAcABwAHAAcABsAGwAaABkAGQAXABcAFwAXABMAEgASABIAEQARAA8ADgAOAA4ADQAL
AAoACgAKAAkABwAEAAQABAAEAAQABAAEAAIAAgACAAIAAgD/////AAAAAP7//v/+////
///9//3//v/+//7/+v/6//z//P/8//z//P/8//z//P/8//z//P/8//z//f/9//v/+//8
//z//f/9//3/+//7//z//P/8//3//f/9//3//v/+//3//f/9//3//v/+//7/////////
//////////8CAAIAAAAAAAEAAgADAAMA/////wAAAAAAAAAAAAAAAAAA///+//7/AAAA
AAAAAAD+//7//v////////8AAAAA/v/+//7//f/9//7//v/9//v/+//7//3////+//7/
/v/7//v/AAD///7//f/8//r//P/8//z//v/+//3//f/+//7//v/9//3//v///wAAAwAD
AAMABQAEAAQABQAHAAUABQAFAAQABgAFAAQAAwADAAMAAwADAAAA////////AQABAAIA
AgD+//7//v/+//7//v/7//r/9//3//f/9//5//n/+f/3//f/9//3//f/9f/1//T/9P/1
//f/+P/5//j/9//1//T/9v/2//b/9v/1//X/9P/z//X/9f/1//X/+P/3//P/8P/r/+v/
8P/7/wsAHAApADcAQQBJAFUAaAB2AH4AewBrAFIANgAVAOz/zv/B/7b/qv+k/6L/ov+l
/6j/q/+y/7v/xv/K/8v/zf/S/9b/2v/d/9v/3f/c/9v/3f/g/+T/6//w//L/8v/v/+//
7f/u//D/8v/y//D/8P/y//L/8P/y//P/9f/z//P/8//0//T/8v/y//L/8v/x//H/8v/y
//L/9P/0//L/8v/x//P/8//y//L/8v/z//P/8//z//T/9P/1//X/9f/1//X/9v/2//b/
9v/3//f/9//1//b/9v/2//b/9v/2//f/9//4//n/+f/5//r/+//7//v/+//8//v//f/9
////AQD//wAAAQABAAIABQAHAAkACAAJAAoACgAKAAsADgAOAA4AEAASABAADgAQABEA
EQASABIAEgASABQAFAAUABMAFQAUABMAEwARABEAEQARAA0ADAAMAAwACgALAAoACgAI
AAgABwAFAAIAAgACAAEAAwAAAAAAAAD+//7//v/+//r/+v/6//r//P/5//n/+v/4//b/
9v/2//f/9//1//X/9v/2//b/8v/0//b/9v/2//X/9P/z//L/9P/0//T/9P/0//T/9f/1
//P/8//0//T/8//z//P/8f/z//T/9P/0//P/8//z//P/9v/2//X/9f/1//X/9v/2//T/
9f/1//X/9f/1//X/9f/2//b/9P/0//f/+P/5//n/9f/1//b/9v/2//b/9v/2//j/9//2
//b/9P/0//T/9P/1//b/9//5//j/9//3//b/9v/2//b/9f/z//T/9P/z//P/8//z//X/
9f/0//T/9P/1//X/8v/0//b/9P/0//T/9P/0//b/9v/2//b/9v/1//X/9v/2//b/9f/1
//b/9//4//v/+//7//3//f/8//z//f/////////+//7//f/8//v/+//7//v/+//4//f/
9//3//n/+f/6//r/9v/2//b/9v/0//T/8f/w/+//7//v/+//8f/x//H/7//x//H/8f/x
//H/8f/w//D/8P/x//H/8f/v/+//7v/u//D/8P/w//D/7//v/+7/7f/v/+//7//v/+7/
6//n/+L/5f/r//T/AwAVACIALwA5AEEATwBhAHAAeAB0AGEASQAyABAA5f/E/7j/rf+e
/5j/mP+a/57/n/+i/6v/tv+//8L/xv/L/8v/zP/S/9b/0//R/9P/1P/V/9f/3P/i/+f/
6v/s/+z/6f/n/+f/6v/u/+7/7v/s/+r/7P/u/+z/6v/r/+n/6f/v/+3/7v/u/+z/7P/s
/+z/6//p/+r/6v/q/+v/7P/r/+z/6//t/+3/7P/s/+z/7f/t/+3/7f/u/+7/7f/t/+3/
7f/t/+7/7v/u/+z/7f/t/+3/7//w//D/8P/w//D/8P/x//H/8v/z//P/8//0//X/9f/0
//X/9//3//n/+f/7//3//f/+/////////wEAAgADAAQABQAGAAYABgAHAAoACgAMAA4A
EAAOAAwADgAPAA8AEAAQABAAEAAOAA4ADgANAA8ADgANAA0ACwALAAsACwAJAAgACAAI
AAMAAwABAAAAAgACAAEA///8//z//P/7//z/+v/7//z/+P/4//j/+P/1//T/8//y//P/
8f/y//T/9P/y//L/8v/x//H/7//v//D/8P/w/+z/7P/u/+7/7v/u/+7/7v/u/+7/7v/u
/+7/7v/u/+//7//v/+//8P/w//D/7//u/+v/7f/u/+7/7v/v/+//7//v//L/8v/x//H/
8f/x//L/8v/y//P/8//z//P/8//z//P/8v/y//D/8P/x//L/8//z//H/8f/y//L/8v/y
//L/8v/0//P/8v/y//D/8P/w//D/8P/w//D/8f/z//P/9P/0//D/8P/w/+//8f/y//L/
8f/x//H/8f/z//H/8P/w//D/7//v/+7/8P/w//D/8P/w//D/8v/y//L/9P/0//P/8//y
//L/8v/x//H/8v/z//T/9f/1//X/9//2//b/9//5//r/+//8//z/+v/5//j/9//3//f/
9//3//b/9f/1//X/9v/3//n/+v/2//b/9v/2//L/8v/v/+7/7//v/+//7//t/+3/7f/r
/+3/7f/t/+3/7//v/+7/7v/t/+3/7P/r/+3/7f/s/+z/7P/s/+z/7P/s/+3/7f/t/+//
7//v/+//7P/r/+f/5P/f/+H/7P/7/wUAFAAlADUAPQBHAFcAaAB0AHYAbwBdAEQAKAAD
AN7/yP/D/7j/rv+m/6L/pP+l/6b/rf+0/73/xP/I/8n/zf/O/87/1P/b/9X/0f/U/9f/
1//W/9r/4//o/+r/6v/r/+n/6f/q/+r/6v/q/+z/7v/s/+z/7P/u/+//8f/v/+3/7//w
//D/7v/u/+7/7v/t/+3/7v/u/+7/8P/w/+7/7v/x//P/8//y//D/8P/x//H/7//v//D/
8P/v/+//7//v//H/8v/y//L/8v/z//P/8//x//L/8v/y//T/9P/0//X/9//4//n/+f/4
//j/+P/3//j/+f/7//v/+//7//3//////wAAAQABAAIABQAHAAkACAAJAAoACgAKAAsA
DgAOAA4AEAASABAAEAASABMAEwAWABYAFgAWABYAFgAWABUAFQAUABMAEwAPAA8ADwAP
AA0ADAAMAAwACwALAAkACAAGAAYABQADAAQABAAEAAMAAwAAAAAAAAD+//7//v/+//r/
+v/6//r//P/5//n/+v/8//r/+v/6//r/+f/2//X/+P/4//j/9P/0//b/9v/2//T/9P/0
//T/9P/0//T/9P/0//T/9f/1//f/9//4//j/+P/3//b/8//z//T/9P/0//f/9//3//f/
+P/4//f/9//3//f/+P/4//j/+f/5//n/+f/5//n/+f/7//z/+//8//v//P/9//3/+f/5
//r/+v/6//r/+v/6//z/+//6//r/+P/4//j/+P/6//r/+v/7//v/+//8//z/+P/4//j/
9//3//j/+P/3//j/+f/6//3//f/8//z//P/8//z/+//8//v/+v/7//z//P/9//3//P/7
//n/+//8//3//v////////8BAAAAAAABAAMABQAFAAUABAAEAAMAAgABAAEAAQABAAEA
AgABAAEAAQABAAEAAgACAP///v/9//z/+//8//r/+v/3//f/9//3//f/9//3//X/9//3
//f/9//1//X/9P/0//T/9f/1//X/9//3//b/9v/2//b/9v/2//b/9//3//f/9//3//f/
9//2//X/8//w/+v/6//2/wEADQAgADMAPwBHAFEAYQByAIAAhgB/AGsATgAwAA0A6P/S
/8v/wv+2/67/rP+s/6//sv+3/77/x//Q/9L/0//X/9r/2v/e/9//3f/f/+D/2//d/+L/
5P/r//L/9P/y//H/8//1//D/7v/y//b/9v/0//T/9v/0//b/9f/z//X/9f/1//b/9v/0
//j/+P/4//f/9f/2//b/9v/2//b/9P/0//X/9//3//b/9v/2//f/9//1//X/9v/2//X/
9f/1//X/9//4//j/+P/4//n/+f/5//v//P/8//z/+v/6//r/+//7//z//f/9////AAAB
AAEAAAABAAMAAwADAAMABQAHAAUABgAHAAcACQALAAwADQAMAA0ADgAOABAAEQAUABQA
EgAUABYAFAAWABgAGQAZABoAGgAaABoAGgAaABoAGQAZABgAFwAXABUAFQAVABUAEwAS
ABIAEgARABEADwAOAAwADAALAAkACAAIAAgABwAHAAQABAAEAAQABAAEAAQAAAAAAAAA
AAD+//v/+//8//3//P/9//7///////3//f/8//z//P/4//j/+v/6//r/+v/6//r/+v/4
//j/+P/4//j/+P/5//n/+f/5//r/+v/5//n/+f/3//n/+v/6//r/+f/5//n/+f/6//r/
+f/5//v/+//8//z//P/9//3//f/9//3//f/9//z//P/6//r//f/+///////9//3//v/+
//7//v/+//7//P/7//r/+v/6//r/+v/6//r/+v/6//v/+//7//z//P/6//r/+v/5//n/
+v/6//n/+//7//v//f/9//z//P/8//v/+//8//r/+v/6//r/+v/8//z//P/8//z/+//7
//z//P/8//v/+//8//3//v8BAAEAAQADAAQABAAFAAcABQAFAAUABAAGAAUABAADAAEA
AQABAAEAAAD/////////////AAAAAP7//v/+//7/+v/6//f/9v/1//X/9f/1//X/9f/1
//P/9f/1//X/9f/1//X/9P/0//b/9//3//f/9f/1//T/9P/0//T/9P/0//T/9f/1//X/
8//z//P/8//w//H/7f/o/+f/6//2/wUAFQAmADcAPwBHAFUAZwB2AIAAfABpAE0AMgAU
AO3/zP++/7P/qP+i/6L/pv+o/6X/pv+v/7r/xf/K/87/z//R/9D/0v/W/9f/1f/X/9b/
1//b/+D/5v/r/+7/8P/w/+//6//r/+z/7v/u/+7/7v/u//T/9P/w//D/8//x/+//8f/x
//L/8v/w//D/8P/w/+//7//w//D/8P/y//L/8P/w/+//8f/x//D/8P/w//H/8f/x//H/
8v/y//D/7//u/+3/7v/w//H/8v/w//H/8f/x//H/8v/y//L/9P/0//T/9f/z//T/9f/1
//P/9P/1//X/9v/3//n/+f/5//n/+//9//3//v//////AQADAAQABQAEAAUABgAGAAQA
BQAIAAgACAAKAAwACgAMAA4ADwAPABAAEAAQABAADgAOAA4ADQANAAwACwALAAkACQAJ
AAkABwAGAAYABgAFAAUAAwACAAEAAAD+//v//P/8//z/+//7//j/+P/4//b/9v/2//b/
9P/0//T/9P/0//H/8f/y//L/8P/w//D/8f/x/+//7//u/+7/7v/q/+r/7P/s/+z/7P/s
/+z/7P/s/+z/7P/s/+r/6v/r/+v/6//r/+z/7P/r/+v/6//p/+n/6v/q/+r/6//r/+v/
6//s/+z/6//r/+v/6//s/+z/6v/r/+v/6//t/+3/7f/t/+7/7v/s/+z/7f/u/+//7//t
/+3/7v/u/+z/7P/s/+z/7v/t/+z/7P/s/+z/7P/s/+z/7P/s/+3/7P/r/+v/6v/p/+r/
6//r/+n/6v/q/+n/5//n/+f/6f/p/+j/6P/o/+n/6f/q/+z/6v/q/+r/6v/q/+r/6v/q
/+j/6v/q/+r/6f/o/+b/5f/o/+j/6P/n/+f/6P/p/+r/6//r/+v/7f/u/+7/7//x//H/
8f/x//D/7v/t/+z/6//t/+3/7f/t/+z/6//r/+v/6//r/+z/7P/p/+j/5//m/+X/5v/k
/+T/4f/h/+H/4f/j/+P/4//h/9//3//f/9//3//f/97/3v/c/93/3f/d/9//3//e/97/
3v/e/97/3v/e/9//3//f/9//3//f/9//3P/d/9v/1v/P/9H/3v/t//3/DAAZACMALQA3
AEkAWgBoAGoAWwBDACoADgDn/8L/rP+h/5T/jP+I/4j/iv+P/5L/lf+c/6f/rv+y/7X/
uf+8/7z/vv+//7//v//A/8P/xf/G/8z/0//W/9b/1v/X/9X/0//S/9b/2P/a/9r/2v/a
/9r/2P/a/9n/2f/b/93/2//c/9z/2v/b/9r/2f/X/9f/2P/Y/9j/2v/a/9j/2P/Z/9n/
2//a/w==
         </WaveFormData>
      </LeadData>
      <LeadData>
         <LeadByteCountTotal>10000</LeadByteCountTotal>
         <LeadTimeOffset>0</LeadTimeOffset>
         <LeadSampleCountTotal>5000</LeadSampleCountTotal>
         <LeadAmplitudeUnitsPerBit>4.88</LeadAmplitudeUnitsPerBit>
         <LeadAmplitudeUnits>��V</LeadAmplitudeUnits>
         <LeadHighLimit>2147483647</LeadHighLimit>
         <LeadLowLimit>268435456</LeadLowLimit>
         <LeadID>V1</LeadID>
         <LeadOffsetFirstSample>0</LeadOffsetFirstSample>
         <FirstSampleBaseline>0</FirstSampleBaseline>
         <LeadSampleSize>2</LeadSampleSize>
         <LeadOff>FALSE</LeadOff>
         <BaselineSway>FALSE</BaselineSway>
         <ExcessiveACNoise>FALSE</ExcessiveACNoise>
         <MuscleNoise>FALSE</MuscleNoise>
         <LeadDataCRC32>794590678</LeadDataCRC32>
         <WaveFormData>
///9//v/+v/7//n/+f/4//b/9v/1//X/9f/1//X/9f/3//j/+P/4//j/+f/5//v//f8A
AAEAAQADAAMAAwACAAAAAQABAAEAAQABAAEAAQABAAEAAQABAAEAAQABAAEAAQABAAEA
AQABAAEAAgACAAEAAQABAAEAAwAFAAUACgARABoAIwAoACgAIgAeABwAGwAUAAUA8P/e
/9j/2P/d/+T/7P/2/wEACwASABYAGwAeACQAKwAuADkARgBRAF4AcwCEAJUApAC1AMMA
0ADeAOgA7QDyAAIBGgExATcBLAESAfwA7QDcAMwAvQCsAJgAiAB5AGUAUgBAAC0AIAAb
ABgAFAAQAA0ACQAGAAUAAwABAAEAAQAAAP///P/7//r/+f/5//n/+f/4//j/+P/3//f/
9//3//f/9v/2//b/9v/1//X/9P/0//T/9P/z//L/8v/w//D/7//v/+//7v/u/+7/7P/r
/+r/6v/p/+j/5//m/+P/4v/g/+D/4P/d/93/2v/Y/9f/1f/T/9L/z//N/8v/yP/H/8X/
wv/C/8H/v/+//73/uv+6/7n/tv+1/7T/s/+y/7H/sf+w/7L/sv+y/7L/sv+0/7b/tv+4
/7v/vf++/8L/xP/H/8n/yf/M/8//0f/U/9f/2P/a/9//4f/k/+b/6P/q/+z/7v/t/+//
8f/z//P/9P/1//b/+f/5//r/+v/5//n/+f/5//3//f/9//3//P/8//3//f/9//3//f/9
//////8AAAAAAAAAAAAAAQAAAAAAAAAAAAAAAAAAAAAAAAAAAAAAAAAAAAAAAAAAAAAA
AAAAAAAAAAAAAAAAAAD//////////////v/+//7//v/+//7//f/9//3//f/9//3//f/9
//3//v/+//7//v/8//z/+//7//v/+//7//v//f/8//z//P/5//f/+P/+/wAA/f/8//v/
+v/8//z//P/9//3//f/9//3//f/9/wAAAgAEAAYACQAKAAwADAAMAAwACgAKAAcABAD/
//z/+//5//f/9f/0//P/8f/x//D/8P/w/+//7//v/+//7//v//H/8v/y//L/8v/x//H/
8//1//r/+//7//v/+//7//r/+v/5//n/+f/5//n/+f/5//n/+//7//v/+//7//v/+//7
//n/+f/5//n/+//8//z/+//5//n/+f/5//v///8EAA0AFgAdACAAIAAcABgAFgAVAAwA
+f/m/9j/0P/Q/9X/3v/m/+7/+f8DAAgADgARABYAIAAlACgANQBEAE0AXgBvAH4AkwCk
ALEAvQDMANoA4gDnAPAAAgEaAS8BMwEgAQgB9gDlANQAxACzAKQAkACCAHEAXwBKADoA
KQAcABUAEAAMAAoABQADAAAA///9//v/+//7//r/+f/4//f/9v/1//X/9f/1//T/9P/0
//P/8//x//H/8f/w//L/8v/y//H/7//u/+7/7v/u/+3/7P/s/+z/7P/r/+v/6f/o/+j/
6P/m/+X/5P/k/+P/4v/h/+D/3//e/9z/3P/Y/9X/1f/S/9D/z//N/8v/yv/H/8X/w//C
/8H/v/+8/7r/uf+3/7f/tf+y/7L/sf+w/6//rv+t/6z/q/+r/6r/qv+q/6r/qv+s/67/
sP+w/7L/tf+3/7j/vP++/8H/w//H/8r/zf/P/9D/0//U/9b/2f/b/97/4P/k/+b/6P/q
/+n/6//t/+//7//w//H/8v/z//P/9P/0//X/9f/1//X/+f/5//n/+f/6//r/+//7//n/
+f/5//n/+f/5//r/+v/6//r/+v/7//z//P/8//z//P/8//z//P/8//z//P/8//z//P/8
//z//P/8//z//P/8//z//P/8//v/+//7//v/+//6//r/+v/8//z//P/7//n/+f/5//n/
+f/5//n/+f/4//j/+P/4//j/+P/3//f/9//3//f/9//3//b/9v/2//X/9//4//j/+P/2
//b/9v/2//b/9v/2//f/9//3//f/9//5//n//P/+/wAAAgAFAAYABgAGAAYABgAEAAQA
AQD+//n/9v/1//P/8f/v/+7/7f/r/+v/6v/q/+z/6//r/+v/6f/p/+n/6//s/+z/7P/s
/+3/7f/v//H/9P/1//X/9f/1//X/9P/0//X/9f/1//X/9f/1//X/9f/3//f/9//3//f/
9//3//f/9//3//f/9//1//b/9v/1//f/9//3//f/+f/7/wAACQAQABcAHgAeABoAFgAU
ABMADAD7/+b/1v/O/87/0//Y/97/5v/x//3/BAAIAA0AFAAaACMAKAAzAEIASwBYAGkA
fgCPAKAArwC7AMgA2ADiAOcA7gAAARoBLwExASIBCgH0AOEA0gDCALEAngCMAHwAbQBb
AEoANgAjABgAEwAOAAoABgABAP///v/9//v/+f/3//f/9v/1//b/9f/0//P/8f/x//H/
8P/w//D/7//v/+//7//v/+7/7v/u/+7/7f/r/+r/6v/q/+r/6f/o/+j/6P/o/+f/5//l
/+T/5P/k/+T/4//i/+L/3//e/93/3P/b/9r/2P/Y/9j/1f/V/9L/zv/N/8v/yf/I/8X/
w//B/77/vf+7/7j/uP+3/7X/tf+z/7D/sP+v/67/rf+s/6v/qv+p/6n/qP+o/6j/qP+o
/6r/rP+u/67/sP+z/7X/tv+6/7z/v//B/8P/xv/J/8v/zv/R/9L/1P/X/9n/3P/e/+D/
4v/k/+b/6f/r/+3/7//t/+7/7//w//H/8f/y//L/9f/1//X/9f/1//X/9f/1//b/9v/3
//f/9//3//f/9//3//f/+P/4//j/+P/4//n/+v/6//r/+v/6//r/+v/6//r/+v/6//r/
+v/6//r/+v/6//r/+v/6//r/+v/6//r/+f/5//n/+f/5//j/+P/4//j/+P/4//f/9//3
//f/9//1//X/9f/1//b/9v/2//b/9v/2//X/9f/z//P/8//z//P/8v/y//L/8//z//T/
9P/0//T/9P/0//T/9P/0//T/8v/y//L/8v/y//T/8v/y//L/8v/0//T/9P/1//X/9f/1
//X/9f/1//j/+v/8//7/AQACAAIAAgACAAIAAAAAAP3/+v/3//T/8//x/+3/6//q/+n/
6f/p/+j/6P/o/+f/5//n/+f/5//n/+n/6v/q/+r/6v/r/+v/7f/v//L/8//z//P/8//z
//L/8v/z//P/8//z//P/8//z//P/8//z//P/8//1//X/9f/1//P/8//z//P/8//0//T/
8//1//X/9f/1//f/+f8AAAUADgAXABwAGgAWABQAEAAPAAgA+f/i/9L/yP/K/8//1P/a
/+T/7//5//7/BAAJAAwAFAAbAB4AKQA2AEEAUABhAHIAgQCUAKMAsQC+AMwA1gDbAOAA
7AAEARsBJQEcAQgB8ADhANAAwgCzAKQAkACAAHEAXwBOADwAKQAaABMAEAAMAAgABQAD
AAAA///9//v/+f/5//j/9//2//X/9P/z//P/8//z//L/8v/y//H/8f/x//H/8f/w/+7/
7v/u/+3/7f/s/+z/7P/u/+3/7P/s/+r/6v/p/+n/6f/o/+j/6P/m/+X/5P/k/+P/4v/h
/+D/3//e/9z/3P/a/9f/1//U/9T/0//R/8//zv/L/8n/x//G/8X/w//A/77/vf+7/7v/
uf+2/7b/tf+0/7P/sv+x/7L/sf+x/7D/sP+w/7D/sP+w/7L/tP+0/7b/uf+7/7z/wP/C
/8X/x//J/8z/z//R/9L/1f/W/9j/2//d/+D/4v/k/+b/6P/q/+n/6//t/+//8f/y//P/
9P/1//X/9v/2//n/+f/5//n/+//7//v/+//8//z//f/9//3//f/9//3//f/9//7//v/+
//7//v///wAAAAAAAAAAAAAAAAAAAAAAAAAAAAAAAAIAAgACAAIAAAAAAAAAAAAAAAAA
AAAAAP//////////AQAAAAAAAAD+//7//v/9/////////////f/9//3//f/+//7//v/+
//7//v/9//3//f/9//3//f/9//z//P/8//3//f/+//7//v/+//7//v/8//z//P/8/wAA
/v/+//7//P/+//7//v/+//7//v/+///////////////9//3/AAACAAIABAAHAAgACQAK
AAsADAAMAAwACQAGAAMAAAD///3/+//5//j/9//1//X/9P/0//L/8f/x//H/8f/x//H/
8//2//b/9v/2//f/9//5//v//P/9//3//f///////v/+////////////AQABAAEAAQAB
AAEAAQABAAEAAQABAAEAAQABAAEAAQD//wAAAAD//wEAAQABAAEAAwAFAAgADQAUAB0A
IgAkACQAHgAYABUAEgAJAPb/4P/U/87/z//U/9z/5v/x//n/AgAGAAkADAAQABkAHgAl
ADIAPQBIAFsAbAB7AI4AowCvALwAygDUAN0A4gDmAPQABwEbASIBFgH+AOcA2ADKAL8A
tACmAJQAhQB5AGYAUgA9ACoAHQAYABQAEAAPAA0ACgAJAAcABQABAAEAAAD//wAA///+
//3//f/9//3//P/6//r/+f/5//f/9//3//b/9v/2//b/9f/1//T/9P/0//T/8//y//L/
8v/y//H/8f/x//D/8P/w/+7/7f/s/+z/6//q/+n/6P/n/+b/5P/k/+T/4f/h/97/3P/b
/9n/1//Y/9X/0//R/87/zf/L/8j/xv/F/8P/w//D/8D/wP+//7z/u/+6/7n/uv+5/7n/
uP+2/7b/tv+2/7j/uv+8/7z/vP+//8H/wv/C/8T/x//J/8v/zv/R/9P/1v/Z/9r/3P/f
/+H/5P/m/+b/6P/q/+z/7//x//P/9f/1//b/9//4//n/+f/6//r/+f/5//n/+f/9//3/
/f/9//7//v//////////////////////AAAAAAAAAAAAAAEAAgACAAIAAgACAAIAAgAC
AAIAAgACAAIAAgACAAIAAgACAAIAAgACAAIAAgACAAIA//////////8BAAAAAAAAAP7/
/v/+//3//f/9//3//f/7//v/+//7//r/+v/6//r/+v/6//n/+f/5//n/+f/5//n/+P/4
//j/+f/5//r/+v/4//j/+P/4//j/+P/4//j/+P/4//j/+P/4//j/+P/5//f/9//3//j/
9//4//b/9v/2//b/+P/4//j/+f/5//n/+f/5//n/+f/8//7//v8AAAMABAAGAAYABgAG
AAYABgADAAAA+//4//f/9f/z//H/8P/v/+v/6//q/+r/7P/r/+v/6//p/+n/6f/r/+7/
7v/u/+7/7f/t/+//8f/0//X/9f/1//f/9//2//b/9f/1//X/9f/1//X/9f/1//f/9//3
//f/9//3//f/9//3//f/9//3//f/+P/4//f/9//3//f/9//3//n//v8HABAAFQAaABwA
GAASAA4ADwAKAP3/5v/U/8z/yv/P/9b/3v/o//P//f8EAAgADQAQABYAHQAiACsAOgBF
AFIAYwB0AIUAlgCnALUAwADOANgA3QDkAOwABAEfAS0BJAEMAfQA4wDUAMYAuQCqAJgA
hgB3AGUAUgA+ACkAGAARAA4ACgAGAAEA///8//v/+f/3//X/9f/0//P/8v/x//D/7//v
/+//7//u/+7/7v/t/+3/6//r/+v/6v/q/+r/6v/p/+n/6P/o/+j/6v/p/+j/6P/m/+b/
5f/l/+P/4v/i/+L/4P/f/97/3v/d/9z/2//a/9n/2P/W/9b/1P/R/9H/zv/O/83/y//J
/8b/w//B/7//vv+9/7v/uP+2/7X/s/+z/7H/rv+u/63/qv+p/6j/p/+o/6f/p/+m/6b/
pv+m/6b/pv+o/6r/qv+s/6//sf+y/7T/tv+5/7v/u/++/8H/w//I/8v/zP/O/8//0f/U
/9b/2v/c/97/4P/h/+P/5f/n/+f/6P/p/+r/6//r/+z/7P/v/+//7//v/+//7//v/+//
8P/w//H/8f/x//H/8f/x//H/8f/y//L/8v/y//L/8//0//T/9P/0//T/9P/0//T/9P/0
//T/9P/0//T/9P/0//L/8v/y//L/9P/0//T/9P/z//P/8//z//P/8v/y//L/8v/y//L/
8f/x//H/8f/x//H/8f/x//H/8P/w//D/8P/w//D/7//v/+//7//v/+//7//u/+7/7v/t
/+3/7v/u/+7/7v/u/+7/7v/u/+7/7v/u/+7/7v/u/+7/7v/u/+//7//v/+//8P/t/+3/
7v/s/+z/7P/s/+7/7v/u/+//7f/t/+3/7f/v/+//8v/0//j/+v/9//7//v/+//7//v/6
//r/9//0//H/7v/t/+v/6//p/+j/5//n/+f/5v/m/+T/4//j/+P/4//j/+P/5f/o/+j/
6P/o/+n/6f/r/+3/7v/v/+//7//v/+//7v/u//H/8f/x//H/8f/x//H/8f/x//H/8f/x
//P/8//z//P/8f/x//H/8f/x//L/8v/x//H/8f/x//H/9f/3//z/AwAMABMAGAAYABQA
EgAOAAsABADz/+D/0v/I/8j/zf/W/97/6P/z//3/BAAIAA0AEgAcACEAJAAxAEAASwBa
AGsAfACNAJwAqwC5AMYA0gDaAN8A5gD2ABABJwEtAR4BBAHsAN0AzgDAALEAoACOAHwA
bQBZAEYAMgAfABQADwAIAAQAAgD///v/+P/3//X/8//x//H/8P/v/+7/7f/s/+v/7f/t
/+3/7P/s/+z/6//r/+n/6f/p/+j/6v/q/+r/6f/r/+r/6v/q/+v/6//r/+z/7P/s/+v/
6//p/+j/6P/o/+j/5//m/+b/5f/k/+P/4v/f/97/3P/c/9z/2f/Z/9b/1v/V/9P/0f/P
/8v/yP/F/8b/xf/D/8D/vv+9/7v/u/+5/7b/tv+1/7L/sf+w/6//sP+v/6//rv+u/67/
rv+u/7D/sv+0/7T/tP+3/7n/uv+8/77/wf/D/8f/yv/N/8//0v/V/9b/2P/b/93/4P/i
/+T/5v/o/+r/6//t/+//8f/x//L/8//0//f/9//4//j/+f/5//n/+f/5//n/+f/5//z/
/P/9//3/+//7//v/+//9//3//v/+//7//v/+/////v/+//7//v8AAAAAAAAAAAAAAAAA
AAAAAAAAAAAAAAAAAAAAAAAAAAAAAAAAAAAAAQABAAEAAQABAAAAAAAAAAAAAAAAAP//
//////////////////////7//v/+//7//v/+//3//f/7//v/+//7//v/+v/6//r/+//7
//z//P/6//r/+v/6//z//P/8//z/+v/6//r/+v/6//r/+v/7//v/+//7//z/+//9//v/
+//7//v//P/6//r/+v/6//r/+v/6//v/+//7//v/+//7//v//v8AAAIABAAHAAgACgAK
AAoACgAIAAgABQACAP3/+v/5//f/9//1//T/8//x//H/8P/w//D/7//v/+//7f/t/+3/
7//y//L/8v/y//H/8f/z//X/+P/5//n/+f/7//v/+v/6//n/+f/5//n/+f/5//n/+f/5
//n/+f/5//n/+f/5//n/+//7//v/+//6//r/+f/3//n/+f/5//n//f/9/wAABwAOABUA
HAAgAB4AGAAWABUAEgAJAPT/4P/S/9D/0//a/+L/6v/z//3/BgAKAA8AFAAcACMAKAAv
AD4ASwBWAGcAeACJAJoAqQC3AMQA0gDgAOUA7AD2AAwBJwE3ATABGgEEAfMA4ADSAMUA
tACgAI4AfwBvAFoARgAzACIAFwAUABAADAAHAAUAAgABAP///f/5//n/+P/3//j/9//2
//X/8//z//P/8v/y//L/8f/x//H/8f/x//D/8P/w//D/7//v/+7/7v/u/+7/7f/s/+z/
7P/s/+v/6//n/+b/5v/m/+b/5f/k/+T/4//i/+H/4P/f/97/3P/c/9r/1//X/9T/0v/R
/8//zf/M/8n/x//F/8T/w//B/77/vv+9/7v/u/+3/7T/tP+z/7L/sf+w/6//rv+t/63/
rP+q/6r/qv+q/6z/rv+w/7D/sP+z/7X/tv+4/7r/vf+//8H/xP/H/8n/zv/R/9L/1P/X
/9n/3P/e/97/4P/i/+T/5//p/+v/7f/t/+7/7//w//H/8f/y//L/9f/1//X/9f/1//X/
9f/1//b/9v/3//f/+f/5//n/+f/5//n/+v/6//r/+v/6//v/+v/6//r/+v/8//z//P/8
//r/+v/6//r/+v/6//r/+v/8//z//P/8//z//P/8//z/+//7//v/+//7//r/+v/6//r/
+v/6//n/+//7//v/+//5//n/+f/5//r/+v/6//r/+P/4//f/9//5//n/+f/5//f/9v/2
//b/9f/1//b/9v/2//b/9v/2//b/9v/2//b/9v/2//b/9v/0//T/9P/1//X/9f/1//b/
9f/3//X/9f/3//f/9f/3//j/9v/2//b/9v/4//j/+P/5//f/9//3//f/+P/5//3/AAAC
AAQABwAIAAYABgAGAAYAAwACAP7/+v/3//T/8//x//H/7//u/+3/7f/t/+z/7P/s/+v/
6//r/+v/6//r/+3/7v/u/+7/7v/x//H/8//1//b/9//3//f/9f/1//T/9P/1//X/9f/1
//f/9//3//f/9//3//f/9//3//f/9//3//f/9//3//f/9f/2//b/9f/3//f/9//3//v/
/f8EAAsAFAAdAB4AHAAYABgAFAARAAYA8f/c/9D/zv/S/9n/4P/o//D/+/8DAAgADgAT
ABgAIAAnADAAPQBKAFUAZgB3AIgAmQCqALcAxQDUAOIA6ADtAPYADgEoATUBLwEaAQIB
8ADfANAAwACxAJwAigB6AGkAVQBAAC4AHwAWABMADgAIAAQAAwABAP7//f/7//n/9//3
//b/9f/0//P/8v/x//H/8f/x//D/7v/u/+3/7f/t/+3/7f/s/+z/7P/s/+v/7f/s/+z/
7P/q/+n/6P/o/+r/6v/p/+n/5//m/+b/5v/i/+H/4P/g/9//3v/d/9z/3f/c/9r/2v/Y
/9X/1f/S/9D/z//N/8v/yP/F/8P/wf/C/8H/v/+8/7r/uf+3/7f/t/+0/7T/s/+y/7H/
sP+v/6z/q/+r/6r/rP+s/6z/rP+s/67/sP+w/7L/tf+3/7j/vP++/8H/w//D/8b/yf/L
/9D/0//U/9b/2f/b/97/4P/i/+T/5v/o/+n/6//t/+//7//w//H/8v/z//P/9P/0//f/
9//3//f/9//3//f/9//4//j/+f/5//n/+f/5//n/+//7//z//P/8//z//P/9//z//P/8
//z//P/8//z//P/8//z//P/8//z//P/8//z//P/8//z//P/8//z//P/8//v/+//7//v/
+//6//r/+v/6//r/+v/5//v/+//7//v/+f/5//n/+f/4//j/+P/4//j/+P/3//f/+f/5
//n/+f/5//j/+P/4//n/+f/6//r/+P/4//j/+P/4//j/+P/4//j/+P/4//j/9v/2//b/
9//3//f/9//4//f/+f/3//f/+f/3//f/+P/6//r/+v/6//j/+P/4//n/9//3//f/9//3
//f/+v/8//7/AAADAAQABgAGAAYABgAEAAQAAQD+//v/+P/3//X/8//x//D/7//t/+3/
7P/s/+7/7f/t/+3/6//r/+v/7f/u/+7/7v/u//H/8f/z//X/+P/5//n/+f/5//n/+P/4
//f/9//3//f/9//3//f/9//5//n/+f/5//n/+f/5//n/+f/5//n/+f/5//r/+v/5//n/
+f/5//n/+f/9/wIACQAQABcAHgAeABgAEgAOAA0ACAD5/+T/1P/K/8j/z//W/97/5v/v
//n/AAACAAUACgAQABcAGgAlADQAPwBMAF8AcACBAJIAoQCtALoAygDUANkA3ADmAPgA
DwEdARwBCgHyAOEA0gDGALsAsACeAI4AfwBvAFoARgAxACAAFwAUABAACgAJAAcABAAD
AAEA///9//3//P/7//r/+f/4//f/9//3//f/9v/2//b/9f/1//X/9f/1//T/9P/0//T/
8//z//L/8v/y//L/8f/w//D/8v/y//H/8f/x//D/8P/w/+z/6//q/+r/6f/o/+f/5v/n
/+b/5P/k/+T/4f/h/97/3v/d/9v/2f/W/9P/0f/P/9D/z//N/8r/yP/H/8X/xf/D/8D/
wP+//77/vf+8/7v/vP+7/7v/uv+6/7r/uv+6/7r/vP++/77/vv/B/8P/xP/G/8j/y//N
/8//0v/V/9f/2P/b/9z/3v/h/+P/5v/o/+j/6v/s/+7/7//x//P/9f/1//b/9//4//v/
+//8//z/+//7//v/+//9//3//f/9//7//v//////AQABAAEAAQABAAEAAgACAAAAAAAA
AAEAAgACAAIAAgACAAIAAgACAAIAAgACAAIAAgACAAIAAgACAAIAAgACAAIAAgACAAIA
AQABAAEAAQABAAAAAAAAAAAAAAAAAP///f/9//3//f/9//3//f/9//z//P/8//z//P/8
//v/+//9//3//f/9//3//P/8//z/+//7//z//P/8//z//P/8//r/+v/6//r//P/8//z/
/P/8//z//P/9//z/+//6//r//f/8//r/+v/6//r/+v/6//r/+//9//3//f/9//v/+//+
/wAAAgAEAAcACAAIAAgACAAIAAgACAAFAAIA/f/6//n/9//3//X/9P/z//H/8f/w//D/
8P/v/+//7//t/+3/7f/v//L/8v/y//L/8//z//X/9//4//n/+f/5//n/+f/4//j/+f/5
//n/+f/5//n/+f/5//f/9//3//f/9//3//f/9//3//f/9//3//X/9v/2//X/9//3//f/
9//5//v/AAAHAA4AFQAaABoAFAAQAA4ACQAEAPf/4v/S/8j/yP/L/9L/3P/m/+//+f8A
AAQACQAKABAAGQAcACUANABBAE4AYQByAIMAlACjAK8AvgDMANIA2QDeAOgA/AATASEB
GgEEAe4A3QDOAMAAtQCqAJgAhgB5AGcAUgA+ACkAFgAPAAwACAAEAAMA///8//v/+f/3
//X/9f/0//P/8v/x//D/7//v/+//7//u/+7/7v/t/+3/6//r/+v/6v/q/+r/6v/p/+n/
6P/o/+j/6P/n/+b/5v/m/+b/5f/l/+P/4v/i/+L/4P/f/97/3v/f/97/3f/c/9v/2v/Y
/9j/1v/T/9P/0P/O/83/y//J/8r/x//F/8P/wv/B/7//vP+6/7n/t/+3/7X/sv+y/7H/
rv+t/6z/q/+q/6n/qf+o/6r/qv+q/6r/qv+s/67/rv+u/7H/s/+0/7b/uP+7/73/v//C
/8X/x//I/8v/zP/O/9P/1f/Y/9r/3P/e/+D/4v/h/+P/5f/n/+f/6P/p/+r/6//r/+z/
7P/v/+//7//v//H/8f/x//H/8P/w//H/8f/x//H/8f/x//H/8f/y//L/8v/y//L/8//0
//T/9P/0//T/9P/0//T/9P/0//T/9P/0//T/9P/0//T/9P/0//T/9P/0//T/9P/z//P/
8//z//P/8v/y//L/8v/y//L/8f/x//H/8f/x//H/8f/x//H/7v/u/+7/7v/w//D/7//v
/+//7//v/+//7//u/+7/7v/t/+3/7v/u/+z/7P/s/+z/7P/s/+z/7P/s/+z/7P/s/+z/
7P/s/+3/7f/t/+3/7v/t/+//7f/t/+v/6//s/+z/7P/s/+z/7P/s/+z/7f/t/+3/7f/t
/+3/7f/w//L/9P/2//n/+v/4//j/+P/4//T/9P/x/+7/7f/q/+n/5//l/+P/4v/h/9//
3//e/97/3v/d/93/3f/d/93/3f/f/+L/4v/i/+L/4f/h/+P/5f/o/+n/6f/p/+n/6f/o
/+j/6f/p/+n/6f/p/+n/6f/p/+n/6f/p/+n/6f/p/+n/6f/p/+n/6f/p/+f/6P/o/+f/
6f/p/+n/6f/t/+//9v/9/wYACwAOAA4ACAAEAAIA///2/+P/zv/A/77/wP/H/87/2P/i
/+3/9f/6//7/AwAIABAAFQAYACUAMgA9AE4AYwB0AIUAlgCjAK0AvADIANAA1QDcAPIA
DAEfAR0BDAHyAN4AzQC+ALAAoQCOAHwAbgBdAEkANgAiAA8ABAD///z/+P/0//H/7//s
/+v/6f/n/+X/5f/k/+P/5P/j/+L/4f/f/9//3//e/97/3v/d/93/3f/d/93/3P/e/97/
3v/d/9v/2v/a/9r/2v/Z/9j/2P/W/9b/1f/V/9X/1P/U/9T/0v/R/9D/0P/P/87/zf/M
/8n/yP/G/8b/xP/B/8H/vv++/73/u/+5/7j/tf+z/7H/sP+v/63/qv+m/6X/o/+j/6H/
nv+e/53/nP+b/5r/mf+Y/5f/l/+W/5j/mP+Y/5j/mP+a/5z/nP+c/5//of+i/6b/qP+r
/63/rf+w/7P/tf+6/73/vv/A/8H/w//G/8j/yv/M/87/0P/R/9P/1f/X/9f/2P/Z/9r/
2//b/9z/3P/f/9//3//f/9//3//f/9//3v/e/9//3//h/+H/4f/h/+H/4f/i/+L/4v/i
/+L/4//i/+L/4v/i/+L/4v/i/+L/4v/i/+L/4v/k/+T/5P/k/+L/4v/i/+L/4P/g/+D/
4P/g/+H/4v/j/+H/4P/g/+D/4P/g/+D/3//f/9//3//f/93/3f/d/93/3v/e/97/3v/e
/97/3f/d/9v/2//b/9v/3f/c/9z/3P/b/9v/3P/c/9r/2v/a/9r/2v/a/9r/2v/Y/9j/
2P/Y/9r/2v/a/9v/2v/Z/9j/2P/X/9n/1//X/9n/2f/Z/9n/1v/Y/9f/1v/Y/9j/2P/Y
/9j/2P/Y/9n/1//X/9f/1//X/9f/2v/c/+D/4v/l/+b/5v/m/+b/5v/i/+L/3//c/9n/
1v/V/9P/0f/P/87/zf/L/8v/yv/K/8r/yf/J/8n/x//H/8f/yf/K/8r/yv/K/8v/y//N
/8//0v/T/9P/0//T/9P/0v/S/9P/0//T/9P/0//T/9P/0//T/9P/0//T/9P/0//T/9P/
0f/R/9H/0f/T/9T/1P/T/9H/0f/R/9H/0//X/9z/4//s//P/+P/6//T/8P/u/+v/5P/T
/77/rv+m/6j/rf+0/7z/xv/R/9n/4P/k/+n/8P/4//3/AAAPABwAJQAyAEUAVgBnAHoA
iQCXAKQAsAC6AL8AxgDWAPIACQELAfoA4gDMALsAqgCcAI0AeABoAFgARwA1ACAADgD7
//D/6f/k/+D/3P/Z/9f/1P/T/9H/z//N/83/zP/L/8r/yf/I/8f/xf/F/8X/xP/E/8T/
xf/F/w==
         </WaveFormData>
      </LeadData>
      <LeadData>
         <LeadByteCountTotal>10000</LeadByteCountTotal>
         <LeadTimeOffset>0</LeadTimeOffset>
         <LeadSampleCountTotal>5000</LeadSampleCountTotal>
         <LeadAmplitudeUnitsPerBit>4.88</LeadAmplitudeUnitsPerBit>
         <LeadAmplitudeUnits>��V</LeadAmplitudeUnits>
         <LeadHighLimit>2147483647</LeadHighLimit>
         <LeadLowLimit>268435456</LeadLowLimit>
         <LeadID>V2</LeadID>
         <LeadOffsetFirstSample>0</LeadOffsetFirstSample>
         <FirstSampleBaseline>0</FirstSampleBaseline>
         <LeadSampleSize>2</LeadSampleSize>
         <LeadOff>FALSE</LeadOff>
         <BaselineSway>FALSE</BaselineSway>
         <ExcessiveACNoise>FALSE</ExcessiveACNoise>
         <MuscleNoise>FALSE</MuscleNoise>
         <LeadDataCRC32>2270553691</LeadDataCRC32>
         <WaveFormData>
vP+7/7v/uv+3/7f/t/+3/7f/tv+2/7b/tf+1/7b/uP+6/7v/vP+8/73/vf+9/7r/uv+7
/7v/uv+8/7z/vP+7/7n/uf+5/7j/uP+4/7j/uP+2/7X/tf+1/7f/t/+3/7j/tv+2/7b/
tv+4/7j/t/+3/7f/t/+3/7j/uv+8/8L/zv/i//v/HAA/AFEATwBTAGcAfQCOAIkAfgB+
AIQAfwBoAC4Ax/9b/yr/Lv9G/1n/aP91/4P/kf+h/8T/5f/x//j/AgAFAAAA9f/i/83/
vv+2/6n/lf+H/4j/mv+z/8T/zv/U/9T/0//T/9H/0//V/9j/2v/e/+H/4v/l/+b/6v/u
//D/8v/z//X/9//1//X/9v/2//b/9v/2//f/9//3//j/+f/6//v//f/+////AAABAAIA
AwAFAAYABwAIAAkACQAJAAwADQAOAA4AEAARABEAEQARABEAEgASABIAEwAVABUAFwAX
ABgAGAAaABsAHQAeAB0AHQAcABsAHAAcABwAHAAaABoAGgAaABkAGQAZABgAFwAWABUA
EwASABIAEQAQAA8ADwAPAA8ADAALAAoACAAFAAUABAADAAIAAQAAAAAA/v/+//7//v/+
//7/AAABAAIAAwAEAAUABAAFAAYABwAIAAgACAAHAAcABwAHAAcAAwADAAMAAgD/////
/v/9//z/+v/4//f/9//1//P/8v/v/+//7v/t/+3/7f/s/+3/7P/s/+r/6v/p/+n/6P/n
/+f/5//o/+j/5//n/+f/6P/n/+f/5//n/+j/6P/q/+r/6P/p/+n/6f/r/+v/6//r/+v/
6//r/+r/7P/s/+z/7f/s/+z/7P/s/+z/7P/t/+3/6//s/+z/7P/s/+z/7P/s/+z/7P/s
/+z/6f/p/+n/6P/q/+n/6P/o/+b/5P/k/+X/5f/l/+X/5P/i/93/3//j/+T/4f/g/9//
3v/f/9//3//f/93/3P/b/9v/3f/d/93/3f/d/97/3//f/9//3//f/9//3//f/93/3P/Z
/9j/1//W/9P/0//S/9H/0f/R/9H/0f/O/87/zv/N/8//0P/S/9T/1f/W/9b/1//X/9f/
1P/U/9X/1f/U/9T/1P/U/9P/0//T/9P/0v/S/9L/0v/S/9L/0f/R/9H/0f/P/8//0P/Q
/9D/0P/Q/9D/0P/P/8//z//P/8//0P/Q/9T/3P/q/wAAGQAwAEMASwBLAFEAZQB9AIgA
fwB0AHgAegBvAFIADACb/zn/Ev8c/zT/S/9Y/2X/d/+D/5f/vP/b/+X/7v/0//P/7v/n
/9r/0f/O/8b/t/+l/5v/nv+2/83/3P/k/+j/6v/p/+f/5f/l/+n/7v/0//r/+//8////
AgAEAAgACgAOABEADwARABEAEQASABIAFAAUABQAFQAVABUAFgAXABcAFwAYABgAGgAa
ABoAGgAaABsAGwAbABwAHQAdAB0AHQAdAB0AHAAeAB8AHwAfAB8AHwAgACAAHgAfACEA
IQAhACEAIgAiACMAIwAkACQAIgAjACMAIwAiACIAIgAiACAAIAAgACAAIQAhACEAIAAe
AB4AHgAdABwAHAAbABoAGwAbABsAGwAbABsAGwAaABcAFwAWABUAFAATABIAEgAUABQA
FAAUABQAFAAWABcAGAAZABoAGwAcAB0AHgAfACAAIAAgAB8AHwAfAB8AHwAdAB0AHQAc
ABkAGQAYABcAFgAUABIAEQATABEADwAOAA0ADQAMAAsACgAJAAcABwAKAAoACAAIAAsA
CwAKAAkACQAJAAoACgALAAsACwAMAA0ADQANAA0ADAAMAA4ADgAOAA8ADwAPAA8ADwAP
AA8AEAARABIAEgAQABAAEAARABIAEgASABIAEgASABMAEwATABQAFAAUABIAEgASABIA
EgASABIAEgARABEAEQAQABAADwAOAA4ADgAMAAwADQALAAsACwAKAAoACwALAAsADAAL
AAoACQAIAAcABwAHAAcABQAEAAMAAwAFAAUABQAFAAUABgAHAAcABwAHAAcABwAHAAcA
BQAEAP///v/9//z/+//7//r/+f/3//f/9//3//b/9v/2//X/9f/2//j/+v/7//z//P/9
//v/+//4//j/+f/5//j/+P/4//j/9//3//f/9//2//b/9P/0//T/9P/z//P/8//z//P/
8//0//T/9P/0//T/9P/0//P/8//z//P/8//0//T/+P/+/woAHgA1AFAAZQBvAHEAdwCJ
AKEAsACpAKAAogCmAJ8AggA+AM3/Xf8s/zT/TP9h/3L/g/+R/5//tf/c//v/BwAMABIA
DwAIAP3/6P/R/8T/vv+x/5v/kf+W/6r/w//Q/9j/3P/c/9n/2f/Z/9n/2f/e/+L/5v/r
/+7/7//w//T/+P/6//7//////wEAAQABAAIAAgACAAIAAgADAAEAAQACAAMAAwADAAQA
BAAGAAYABgAGAAYABwAHAAcABgAHAAcABwAIAAkACgAKAAgACQAJAAkACwALAAwADAAK
AAsADQANAA0ADQAOAA4ADwAPABAAEAAQABEAEQARABAAEAAQABAADgAOAA4ADgAPAA8A
DwAOAA0ADAALAAkACgAKAAkACAAFAAUABQAFAAQAAwACAAAA/f/9//z/+//6//n/+P/4
//j/+P/4//j/+v/6//z//f/+////AAABAAAAAQACAAMABgAGAAYABQAFAAUABQAFAAwA
EwAaACAAIgAjACMAIwAiACAAHgAdAB0AGwAZABgAFwAXABYAFQAVABUAFAAVABYAFgAU
ABQAEwATABIAEQARABEAEgASABMAEwATABQAFQAVABUAFQAVABYAGQAaABsAHQAeAB8A
HwAfAB8AHwAgACEAIgAiACMAJAAlACcAKgAqACoAKgAsACwALQAtAC0ALgAuAC4ALgAu
AC4ALgAuAC4ALgAuAC4ALwAwADAAMAAvAC4ALgAuACwALAAtAC0ALQAtACwAKgApACkA
KQArACoAKQApACkAKQApACgAKAAnACcAJwAnACYAJgAmACYAJgAlACUAJQAlACUAJAAj
ACMAIwAjACMAIwAlACYAJwAnACcAJwAnACcAJwAnACUAJAAjACIAIQAgAB8AHwAeAB0A
HQAdAB0AHQAaABoAGgAZABsAHAAeACAAHwAgACAAIQAhACEAHgAeAB8AHwAeAB4AHgAe
AB0AHQAfAB8AHgAeABwAHAAcABwAGwAbABsAGwAbABsAHAAcABoAGgAaABoAHAAbABsA
GwAbABsAHAAcAB4AJAAyAEQAWwB2AIkAkwCVAJkAqQDBANAAywC+AL4AwgC5AKAAZAD5
/4//XP9g/3r/kf+i/63/vf/J/9n//v8hAC8ANgA8AD0AOAAvACAACQD4//L/4//P/73/
vP/M/+X/9P/+/wYABgAFAAMAAwABAAUACAAKAAwADwASABUAFgAYABoAHAAgACUAJQAl
ACMAIwAkACQAJgAmACYAJwAnACcAKAApACkAKQAqACoAKgAqACoAKgAqACsAKwArACoA
KwArACsAKgArACwALAAsAC0ALQAtAC8ALwAwADAALgAvADEAMQAxADEAMgAyADEAMQAy
ADIAMAAxADEAMQAyADIAMgAyADIAMgAyADIAMQAxADEAMAAwADAAMAAvACwALAArACoA
KQApACkAKQAoACcAJgAkACMAIwAiACEAHgAdABwAHAAaABoAGgAaABsAHAAfACEAIAAh
ACIAIwAkACUAJgAnACYAJgAmACUAJQAlACUAJQAlACUAJQAkACEAIQAgAB8AHgAcABoA
GQAZABcAFQAUABMAEwASABEAEgARAA8ADwAQABAADgAOAA8ADwAOAA0ADQANAA4ADgAP
AA8ADwAQAA8ADwAPAA8AEAAQABIAEgAQABEAEQARABEAEQARABEAEAARABIAEgASABIA
EgATABQAFAAUABQAEgASABMAEwATABQAFAAUABIAEgASABIAEAAQABAAEAAPAA8ADwAO
AA8ADwAPABAADgAMAAwADQALAAsACwAKAAoACQAJAAkACQAIAAcABwAFAAUABQAEAAYA
BQADAAMAAgACAAIAAgACAAEAAQABAAEAAQAAAP//////////////////AAABAAEAAQAB
AAEAAQADAAMAAQAAAPv/+v/5//j/9//3//b/9f/z//P/8//z//T/9P/0//P/8f/y//T/
9v/3//j/+P/5//v/+//4//j/9//3//b/9v/2//b/9f/1//P/8//y//L/8v/y//L/8v/z
//P/8//z//H/8f/y//L/8v/y//L/8v/y//H/8f/x//H/8f/y//L/9P/4/wAAEAAlADwA
TwBdAGEAXwBlAHUAhgCNAH4AbgBuAG8AZABIAAMAof9S/z7/TP9h/3b/g/+P/53/p/+6
/+H///8KABQAGwAcABsAFAADAO7/4P/V/8H/rf+i/57/q/++/8r/0P/W/9f/1//Z/9v/
2//e/+L/5P/n/+r/7f/u//D/8v/2//j/+/8BAAMAAQABAAIAAgAEAAQABAAFAAcABwAI
AAkABwAHAAgACAAIAAgACAAIAAgACQAJAAkACgALAAsACwAKAAsADAAMAA4ADwAPAA8A
DwAPABAAEAAQABEAEwATABEAEQASABIAFQAVABYAFgAUABUAFQAVABgAGAAYABgAGAAY
ABgAGAAZABkAGQAYABgAGAAYABcAGAAYABcAFgAXABcAFwAXABYAFQAUABIAEQARABAA
DwAOAA0ADAAMAAwADAAMAAwADAAMAA4ADwAQABEAEgATABQAFQAWABcAGAAYABgAFwAZ
ABkAGQAZABUAFQAVABQAEQARABAADwAOAAwACgAJAAkABwAFAAQAAwADAAIAAQACAAEA
/////wAAAAD+//7///////7//f/9//3//v/+//3//f/9//7////////////+//7/AAAA
AAAAAQABAAEAAQABAAEAAQAAAAEAAgACAAIAAgACAAMAAgACAAIAAgAEAAQABQAFAAMA
BAAEAAQABAAEAAQABAAEAAQABAAEAAMAAwADAAIABAADAAIAAgACAAAAAAABAAEAAQAB
AAAAAgABAAEAAQABAAAA//////////////7//v/9//3//f/9//3//f/9//z/+//6//r/
+v/6//j/+P/4//j/+f/5//n/+f/5//j/9//3//f/9//3//f/+f/6//v/+//7//v/+//7
//v/+//5//j/9f/0//P/8v/x//H/8P/v/+3/7f/t/+3/7v/u/+7/7f/r/+z/7v/w//P/
9P/0//X/9f/1//L/8v/z//P/8v/y//L/8v/x//H/7//v/+7/7v/u/+7/7v/u/+//7//v
/+//7//v//D/8P/w//D/8P/w//D/7//v/+//7f/t/+7/7v/y//b/AAAWAC8ARgBZAGMA
ZQBlAHMAiwCcAJkAjACIAIwAjQB8AE4A7/+B/0L/Pv9S/2n/ev+F/5P/n/+r/8r/7/8B
AAgAEAATAA4ABwD4/+H/zv/C/7X/of+R/4z/mv+1/8j/0v/Y/9r/2f/X/9f/2f/d/97/
4v/m/+n/6v/r/+7/8v/0//j//P///wEA////////AAAAAAEAAgADAAUABQAFAAYABwAF
AAUABgAGAAgACAAIAAgACAAJAAkACQAKAAsACwALAAoACwAMAAwADAANAA0ADQANAA0A
DgAOAA4ADwARABEAEQARABIAEgATABMAFAAUABQAFQAVABUAFgAWABYAFgAUABQAFAAU
ABUAFQAVABQAFgAWABYAFQAUABQAEwASABEAEQARABEADgANAAwACgAJAAkACAAHAAYA
BQAEAAQAAgACAAIAAgAEAAQABgAHAAYABwAIAAkACgALAAwADQAQABAAEAAPAA0ADQAN
AA0ACwALAAsACgAJAAkACAAHAAQAAgAAAP/////9//v/+v/7//v/+v/5//j/9//1//X/
9P/0//L/8v/z//P/8v/x//H/8f/y//L/8f/x//H/8v/z//P/8//z//T/9P/2//b/9v/3
//f/9//5//n/+f/5//j/+f/6//r/+v/6//r/+//8//z//P/8//7//v///////f/+//7/
/v/8//z//P/8//7//v/+//7//f/9//3//P/+//3//P/8//z/+v/6//v/+//7//v/+v/6
//n/+f/5//n/+P/3//f/9//3//f/9v/2//X/9f/1//X/9f/1//X/9P/z//L/8v/y//D/
8v/w//D/8P/w//P/8//z//P/8f/w/+//7//x//H/8f/x//P/9P/1//X/9f/1//X/9f/1
//X/8//y/+//7v/t/+z/6//r/+r/6f/p/+n/6f/p/+j/6P/o/+f/5//o/+r/7P/t/+7/
7v/v/+//7//s/+z/7f/t/+z/7P/s/+z/6//r/+n/6f/o/+j/6v/q/+r/6v/r/+v/6//r
/+n/6f/q/+r/6P/o/+j/6P/q/+n/6f/p/+n/6f/q/+r/7v/2/wQAGAAvAEgAWwBjAGUA
awB7AJEAngCXAIwAkACUAI0AdgA4AMv/Yf8y/zr/Uv9p/3b/g/+V/6H/s//Y//f/AwAK
ABIAEQAKAP//7P/V/8b/vv+t/5n/jf+Q/6b/wf/Q/9j/3P/a/9f/1//X/9f/2//g/+L/
5P/n/+j/6//u//D/8v/0//j/+//9//v/+//7//z//P/+//7//v////////8AAAEAAQAB
AAIAAgACAAIAAgACAAQABwAJAAsADwATABYAGQAcAB0AHgAeACAAIQAhACEAIQAhACIA
IgAgACEAIwAjACUAJQAmACYAJwAnACgAKAAoACkAKQApACoAKgAqACoAKgAqACoAKgAn
ACcAJwAmACgAKAAoACcAJAAkACMAIgAhACEAIQAhAB4AHQAcABoAGwAbABoAGQAWABUA
FAAUABQAFAAUABQAFAAUABYAFwAYABkAGgAbABwAHQAeAB8AIgAiACIAIQAhACEAIQAh
AB0AHQAdABwAGwAbABoAGQAYABYAFAATABMAEQAPAA4ADQANAAwACwAKAAkABwAHAAgA
CAAGAAYABQAFAAQAAwAFAAUABgAGAAcABwAHAAgABwAHAAcABwAHAAgACwAMAAwADQAN
AA0ADwAPAA8ADwAOAA8AEAAQABAAEAAQABEAEgASABIAEgASABIAEwATABMAFAAUABQA
FAAUABQAFAAUABQAFAAUABMAEwATABIAFAATABIAEgAUABIAEgATABEAEQARABAAEgAR
ABEAEQARABAADwAPAA8ADwAPAA4ADgANAA0ADQANAA0ADQANAAwACwAKAAoACgAKAAoA
CQAJAAkACgAIAAgACAAIAAcABwAHAAcACAAIAAgACQAJAAkACQAJAAkACgALAAsADQAN
AA0ADQANAA0ACwAKAAUABAADAAIAAwADAAIAAQD//////////wAAAAAAAP///f/+/wAA
AgAFAAYABgAHAAkACQAGAAYABwAHAAYABgAGAAYABQAFAAMAAwACAAIAAgACAAIAAgAD
AAMAAwADAAMAAwAEAAQABAAEAAQABAACAAEAAQABAAMAAwAEAAQABgAMABQAJgA9AFQA
bQB9AIMAgwCPAKMAugC9ALIArACyALUApAB+ACkAs/9c/0j/Wv9x/4T/k/+h/7H/v//a
/wEAGQAiACgALQAqACEAEgD7/+j/4P/V/8P/s/+u/7r/0//m//D/9v/4//f/8//z//P/
9f/4//z//v8BAAQABwAKAAwADgASABYAGQAZABkAGwAbABwAHAAcABwAHAAdAB0AHQAe
AB8AHwAfACAAIAAiACIAIgAiACIAIwAjACMAIgAjACMAIwAkACUAJgAmACYAJwAnACcA
JwAnACgAKAAmACcAKQApACkAKQAqACoAKwArACwALAAqACsAKwArAC4ALgAuAC4ALAAs
ACwALAArACsAKwAqACoAKgAqACkAKAAoACcAJgAlACUAJQAlACQAIwAiACAAHwAfAB4A
HQAaABkAGAAYABgAGAAYABgAGAAYABoAGwAcAB0AHgAfACAAIQAiACMAJgAmACYAJQAn
ACcAJwAnACMAIwAjACIAIQAhACAAHwAeABwAGgAZABkAFwAVABQAFQAVABQAEwAQAA8A
DQANAA4ADgAMAAwACwALAAoACQALAAsADAAMAAsACwALAAwACwALAAsACwAMAAwADgAO
AA4ADwAPAA8AEQARABEAEQASABMAFAAUABQAFAAUABUAFAAUABQAFAAWABYAFwAXABUA
FgAWABYAFgAWABYAFgAWABYAFgAWABUAFQAVABQAFAATABIAEgAUABIAEgATABEAEQAR
ABAAEAAPAA8ADwAPAA4ADQANAA0ADQANAAwADAALAAsACwAKAAkACAAHAAgABwAGAAYA
CAAIAAgABwAJAAcABQAIAAgABgAGAAYABgAFAAUABQAFAAUABAADAAMABQAFAAUABQAH
AAgACQAJAAkACQAJAAkABwAHAAUABAABAAAA///+///////+//3//f/9//3//f/8//z/
/P/7//3//v8AAAIAAQACAAIAAwABAAEA/v/+///////+//7//v/+//3//f/9//3//P/8
//z//P/8//z//f/9//3//f/7//v//P/8//z//P/8//z//P/7//v/+//7//v//P/8/wQA
DgAeADQATwBmAHcAfQB/AI0AowC5AL4AsQCuALQAtAClAHoAIACn/0//Ov9O/2j/e/+K
/5f/p/+5/9X//P8RABkAIgAkAB8AFAAFAO7/3f/W/8z/uf+p/6X/sv/M/+H/6P/u//L/
8P/v/+//7//x//P/9v/6//z//f/+/wEABgAIAAoADgAQABEAEQATABMAEwAUABQAEgAS
ABIAEwATABMAFAAVABUAFQAWABYAFgAWABYAFgAWABcAFwAXABgAGQAZABkAGgAbABwA
HAAaABsAGwAbAB0AHQAeAB4AHAAdAB8AHwAdAB0AHgAeAB8AHwAgACAAIAAhACEAIQAg
ACAAIAAgACIAIgAiACIAIAAfAB4AHAAcABwAHAAbABoAGgAZABgAFQAVABUAFQAUABMA
EgAQAA0ADQAMAAsACgAJAAgACAAGAAYABgAGAAgACAAKAAsADAANAA4ADwAQABEAEgAT
ABQAFAAUABMAFQAVABUAFQATABMAEwASABEAEQAQAA8ADgAMAAoACQAJAAcABQAEAAMA
AwACAAEAAgABAP////8AAAAA/v/+//3//f/8//v//f/9//7//v////////8AAP//////
/////v/+/wAAAAAAAAEAAQABAAMAAwADAAMAAgADAAQABAAGAAYABgAHAAYABgAGAAYA
BgAGAAcABwAFAAYABgAGAAYABgAGAAYABAAEAAQABAADAAMAAwACAAQAAwACAAIAAgAA
AAAAAQABAAEAAQAAAAAA/////////f/8//v/+//7//v/+//6//r/+f/5//n/+f/5//n/
+f/6//n/+P/4//j/+P/4//f/9//3//f/9v/2//b/9v/2//X/9f/1//X/9f/0//P/8//z
//P/8//z//X/9v/3//f/9//3//f/9//3//f/9f/0//H/8P/v/+7/7f/t/+z/6//r/+v/
6//r/+r/6v/q/+n/6f/q/+z/7v/v//D/8P/x//H/8f/u/+7/7//v/+7/7v/u/+7/7f/t
/+3/7f/s/+z/6v/q/+r/6v/r/+v/6//r/+v/6//s/+z/7P/s/+z/7P/s/+v/6//r/+v/
6//s/+z/7v/y/wAAEgApAEAAUwBdAF0AXQBpAH8AjACDAHQAcAByAGsAWgAqAM//b/8+
/0D/VP9p/3z/h/+T/6H/q//I//H/BQAMABYAGwAaABcACgDz/+L/2v/L/7X/of+Y/57/
sf/E/87/1P/Y/9f/1//X/9n/2//e/+D/4P/j/+T/5f/o/+r/7v/y//T/9//5//v/+f/5
//r/+v/8//z//P/9//v/+//8//3//f/9//7//v8AAAAAAAAAAAAAAQABAAEAAAABAAEA
AQAAAAEAAgACAAIAAwADAAMAAwADAAQABAAEAAUABwAHAAcABwAIAAgABwAHAAgACAAI
AAkACQAJAAoACgAKAAoACgAKAAoACgAJAAkACQAIAAoACgAKAAkACAAIAAcABgAFAAUA
BQAFAAQAAwACAAAAAQABAAAA///+//3//P/8//v/+v/5//j/+P/4//r/+//8//3//v//
/////////////v/+//7//f/8//v/+v/5//X/9f/1//T/8v/x/+//7f/p/+b/4//h/+P/
4f/f/97/3f/d/9z/2//c/9v/2f/Z/9r/2v/Y/9j/2f/Z/9j/1//X/9f/2P/Y/9f/1//X
/9j/2f/Z/9n/2f/Y/9j/2v/a/9r/2//b/9v/2//b/9v/2//a/9v/3P/c/9z/3P/c/93/
3P/c/9z/3P/c/9z/3f/d/93/3v/e/97/3P/c/9z/3P/e/97/3v/e/93/3f/d/9z/3v/d
/9z/3P/e/9z/3P/d/9v/2//b/9r/2v/Z/9n/2f/b/9r/2f/Z/9n/2f/Z/9j/2P/X/9f/
1//X/9f/1//X/9b/1f/U/9T/1v/W/9T/1P/U/9T/0//T/9P/0//V/9T/0//T/9P/0//T
/9P/1f/W/9f/1//X/9f/1//X/9f/1//V/9T/0f/Q/8//zv/N/83/zP/L/8v/y//L/8v/
zP/M/8z/y//J/8r/zP/O/9H/0v/S/9P/1f/V/9L/0v/R/9H/0P/Q/9D/0P/P/8//z//P
/87/zv/O/87/zv/O/8//z//P/8//zf/N/87/zv/O/87/zv/O/87/zf/N/83/zf/N/87/
zv/S/9j/5P/4/w8AJAA3AD8APwA/AE0AXwBuAGkAXABWAFoAVwBEABYAuf9T/x7/Hv8y
/0n/XP9n/3P/gf+J/6j/z//h/+j/8P/1//T/7f/e/8f/tv+q/5n/h/93/3D/eP+P/6D/
qv+y/7j/t/+3/7n/uf+9/8D/wv/G/8n/yv/N/87/0v/U/9j/2v/d/9//4f/h/+H/4v/i
/+L/4v/i/+P/4//j/+T/5f/n/+f/6P/o/+j/6P/o/+j/6P/p/+n/6f/q/+v/6//r/+z/
7f/u/+7/7v/v/+//7//v/+//8P/w//D/8f/z//P/8//z//T/9P/1//X/9v/2//j/+f/5
//n/+v/6//r/+v/6//r/+v/6//v/+//7//r/+v/6//r/+f/6//r/+f/4//n/+f/5//n/
9v/1//T/8v/x//H/8P/v/+7/7f/s/+z/7P/s/+z/7P/s/+z/7v/v/+//7//v/+//8P/x
//L/8//y//L/8v/x//H/8f/x//H/7f/t/+3/7P/p/+n/6P/n/+b/5P/i/+H/4f/f/93/
3P/b/9v/2v/Z/9r/2f/X/9f/1v/W/9T/1P/V/9X/1P/T/9P/0//U/9T/0//T/9P/1P/V
/9X/1f/V/9T/1P/W/9b/1v/X/9f/1//Z/9n/2f/Z/9r/2//c/9z/2v/a/9r/2//c/9z/
3P/c/9z/3P/d/93/2//c/9z/3P/c/9z/3P/c/9z/3P/c/9z/3f/d/93/3P/e/93/3P/c
/9z/2v/a/9v/2f/Z/9n/2P/a/9n/2f/Z/9f/1v/V/9X/1//X/9f/1v/b/93/4P/j/+b/
5//o/+n/6//r/+v/7P/u/+7/7v/t/+3/7f/u/+7/7v/u/+7/8f/x//H/8f/0//T/9P/1
//P/8//z//P/9f/2//f/9//5//n/+f/5//f/9//1//T/8//y//H/8P/v/+//7v/t/+//
7//v/+//7v/u/+7/7f/v//D/8v/0//X/9v/2//f/9f/1//L/8v/z//P/8v/y//L/8v/x
//H/8f/x//D/8P/w//D/8P/w//H/8f/x//H/7//v//D/8P/y//L/8v/y//L/8f/x//H/
8f/x//L/8v/4/wIAEgAoAEEAWABnAG0AbQB1AIkAoQCmAJsAlgCaAJwAkQBwACAArf9R
/zb/RP9c/3H/fv+L/5v/p/+7/+L/+/8DAAoAEgARAAgA+f/i/8v/wv+2/6H/j/+J/5L/
qv/B/87/1v/c/9z/2//b/9v/3f/h/+T/6P/q/+3/8P/z//b/+P/6/wAABAAFAAUABQAH
AAcACAAIAAgACAAIAAkACwALAAwADQALAAsADAAMAA4ADgAOAA4ADgAPAA8ADwAQABEA
EQARABIAEwAUABQAFAAVABUAFQAVABUAFgAWABYAFwAZABkAGQAZABoAGgAbABsAHAAc
AB4AHwAfAB8AIAAgACAAIAAgACAAIAAgAB8AHwAfAB4AIAAgACAAHwAgACAAHwAeABsA
GwAbABsAGAAXABYAFAATABMAEgARABIAEQAQABAAEAAQABAAEAAQABAAEgATABIAEwAU
ABUAFgAXABgAGQAaABoAGgAZABcAFwAXABcAFwAXABcAFgAUABMAEQAPAA4ADAAKAAkA
CwAJAAcABgADAAMAAgABAAIAAQD//////v/+//z//P/9//3//P/7//3//f/+//7//f/9
//3//v/9//3//f/9//z//P/+//7/AAABAAEAAQABAAEAAQABAAIAAwAEAAQABAAEAAQA
BQAGAAYABgAGAAYABgAHAAcABQAGAAYABgAIAAgACAAIAAYABgAGAAYABwAHAAcABgAI
AAcABgAGAAYABAAEAAUABQAFAAUABAAEAAMAAwADAAEAAAD//////f/9//3//P/6//f/
9f/z//P/8//z//P/8v/x//D/8P/y//L/8v/x//H/8f/x//L/8v/0//P/9P/0//T/9P/0
//X/9f/1//X/9f/0//P/8//z//P/8//z//f/+P/5//n/9//3//f/9//3//f/9f/0//H/
8P/v/+7/7//v/+7/7f/r/+v/6//r/+r/6v/q/+n/6f/q/+z/7v/x//L/8v/z//P/8//w
//D/8f/x//D/8P/y//L/8f/x//H/8f/w//D/8P/w//D/8P/x//H/8f/x//P/9f/4//r/
/f/+////AAABAAEAAgADAAMAAwAEAAQACAASACAANABNAGgAfwCLAIsAkwClAL0AzADJ
AMAAxADMAMUAqgBqAP3/kf9i/2j/gv+Z/6z/u//J/9X/6f8SADMAPQBEAEwATQBIADsA
JgARAAQA/v/v/93/0f/W/+7/BwAUABwAIgAkACMAIQAjACMAJwAqACwAMAA1ADYANwA6
AD4AQABCAEYARwBJAEkASwBLAEwATABMAEwATABNAE8ATwBQAFEAUQBRAFIAUgBSAFIA
VABUAA==
         </WaveFormData>
      </LeadData>
      <LeadData>
         <LeadByteCountTotal>10000</LeadByteCountTotal>
         <LeadTimeOffset>0</LeadTimeOffset>
         <LeadSampleCountTotal>5000</LeadSampleCountTotal>
         <LeadAmplitudeUnitsPerBit>4.88</LeadAmplitudeUnitsPerBit>
         <LeadAmplitudeUnits>��V</LeadAmplitudeUnits>
         <LeadHighLimit>2147483647</LeadHighLimit>
         <LeadLowLimit>268435456</LeadLowLimit>
         <LeadID>V3</LeadID>
         <LeadOffsetFirstSample>0</LeadOffsetFirstSample>
         <FirstSampleBaseline>0</FirstSampleBaseline>
         <LeadSampleSize>2</LeadSampleSize>
         <LeadOff>FALSE</LeadOff>
         <BaselineSway>FALSE</BaselineSway>
         <ExcessiveACNoise>FALSE</ExcessiveACNoise>
         <MuscleNoise>FALSE</MuscleNoise>
         <LeadDataCRC32>3953114656</LeadDataCRC32>
         <WaveFormData>
9v/2//X/9P/0//T/9P/0//T/8v/y//L/8P/x//H/8//2//f/9//4//n/+f/4//b/9P/0
//T/9P/0//T/9P/y//H/8f/y//L/8v/x//H/8f/x//H/8f/x//H/8f/x//H/8f/x//H/
8f/x//L/8v/y//L/8v/y//L/9f/2//n//f8FABEAJwBAAFsAcQCNALYA6QAXATgBWgGE
AaQBlwFTAd8AOQCI/xH/8v4D/xP/E/8W/x7/Kv8+/1//e/+J/5n/qv+w/7D/r/+o/57/
mv+e/5z/lP+P/5L/nv+u/7v/x//O/9L/1P/U/9T/1f/Y/9z/3//k/+n/6//t//D/8v/3
//v/+//6//7/AAAAAP///////////////wAAAgACAAMAAwADAAMAAwADAAUABQAFAAYA
BgAGAAcABwAHAAkACQAIAAgACAAJAAoACgAKAAwADAALAAwADAAMAA4ADgAOABAAEQAR
ABEAEQATABQAFQAXABcAFwAYABoAGwAcAB0AHgAdAB4AIAAgACIAIwAkACUAIwAkACQA
JQAjACMAIwAjACQAJAAkACQAJAAkACQAIgAgACAAHwAeAB8AHwAeAB0AGgAZABgAFwAV
ABQAFAAUABMAEwARABAADgAOAA4ADwAPAA4ADgANAA0ACwALAAoACgAJAAgABwAGAAUA
BAAEAAIAAQAAAAAA///9//z/+//5//f/9v/2//f/9v/1//X/8//y//H/8P/v/+//7//v
/+3/7f/s/+z/7P/s/+z/7P/s/+z/7f/t/+3/7f/t/+3/7f/t/+7/7//v/+//7//w//D/
8P/w//H/8v/y//L/8v/1//X/9f/1//X/9v/2//b/9//3//f/9//1//X/9f/1//j/+P/4
//n/+f/5//n/+f/3//f/9v/2//f/9//3//f/9f/1//X/9f/z//D/8f/5//r/9//2//X/
9P/0//T/9P/0//T/9P/0//T/9P/0//T/9P/0//T/9v/2//b/9//3//f/+P/4//j/9//3
//f/9f/0//T/8//y//L/8P/w//D/8P/w//D/8P/w/+//7//x//L/8//z//T/9f/1//T/
8v/w//D/8P/w//D/8P/w/+7/7f/v//D/8P/w/+3/7f/t/+3/7f/t/+3/7f/t/+3/7f/t
/+3/7f/t/+3/8P/w//D/8P/w//D/8P/x//L/9f/7/wcAFQArAEQAXwB1AJMAwADzABsB
OgFcAYgBoAGFATUBtwALAGL//f7o/v/+D/8P/xL/Hv8q/0D/Zf9//4v/m/+q/67/sP+v
/6T/mv+a/57/mP+Q/4//lP+g/7D/vf/H/9D/1P/U/9T/0v/T/9j/3P/f/+T/5//p/+3/
7v/y//P/9f/5//z//P/8//3//f/+////AQABAAEAAgACAAIAAwADAAMAAwADAAMABAAF
AAYACAAKAAoACwALAAsADQANAAwACgAKAAsADAAMAAwADgAOAA8AEAAQABAAEgASABIA
FAATABMAEwATABUAFgAXABkAGQAZABoAHAAdAB4AHwAgAB8AIAAiACIAIgAjACQAJQAl
ACYAJgAnACcAJwAnACcAKAAoACgAKAAmACYAJgAkACQAJAAjACIAHwAfAB4AHQAcABsA
GgAZABkAGAAYABgAGQAZABcAFgAWABYAFgAXABUAFAAUABMAEwARABEAEAAQAA8ADgAN
AA4ADQAMAAwACgAJAAgACAAJAAcABgAFAAUAAwACAAIA///+//3//f////7//f/8//n/
+f/5//n/+f/5//j/+P/4//j/+P/4//r/+v/7//v/+f/5//n/+f/5//n/+v/7//v/+//7
//z//P/8//z//f/+//7//v/+/wEAAQABAAEA//8AAAAAAAADAAMAAwADAAEAAQABAAEA
AgACAAIAAwADAAMAAwADAAMAAwACAAIAAQABAAEAAQD///////////3/AAD/////AAD+
//7//v/+//z//P/8//z/+v/6//r/+v/6//r/+v/6//r/+v/8//z//P/9//3//f/+//7/
/v/9//v/+//5//j/+P/3//b/9v/0//T/9P/0//T/9P/0//T/8//z//X/9v/3//f/+P/5
//f/9v/0//L/8v/y//L/8v/y//L/8P/v/+//8P/w//D/7//v/+//7//v/+//7//v/+//
7//v/+//7//v/+//7//u/+7/7v/u//D/8P/w//H/8v/1//n/AQAPACUAQABZAHEAjQC4
AOkAFQE2AVYBggGgAYsBPwHFAB8Abv/9/uL+9/4D/wf/DP8U/yD/OP9d/3f/hf+T/6D/
pv+m/6P/nv+U/5L/lv+S/4z/if+Q/5z/qv+1/7//yv/M/8z/zv/O/83/zv/S/9f/3P/h
/+H/4//m/+r/7f/v//H/8v/0//b/9f/1//b/9//3//f/9//4//j/+P/5//n/+v/7//z/
/f/9//3//f/+/wAAAAABAAEA//8BAAEAAAAAAAAAAQACAAIAAgAEAAQABgAIAAkACgAK
AAoACgAMAA0ADQANAA0ADwAQABEAEwARABEAEgAUABUAFgAXABgAFwAYABoAGgAcAB0A
HgAfAB0AHgAeAB8AIQAhACEAIQAgACAAIAAgACIAIgAiACAAHgAeAB0AHAAdAB0AHAAb
ABoAGQAYABcAFQAUABQAFAAUABUAFAAUABQAFAAUABUAEwASABIAEQATABEAEQAQABAA
DwAOAA0ADgANAAwADAAIAAcABgAGAAUAAwACAAEAAQD///7//v/9//z/+//7//v/+v/5
//j/+f/5//n/+f/5//n/+P/4//n/+v/7//z//P/8//3//f/9//3//f/9//3//f/+////
////////AAAAAAAAAAABAAIAAgACAAIAAwADAAMAAwABAAIAAgACAAUABQAFAAUAAwAD
AAMAAwAEAAQABAAFAAMAAwADAAMAAwADAAIAAgADAAMAAwADAAMAAwADAAMAAwACAAEA
AQABAAEAAAAAAAAAAAAAAAAAAAD//////////wAA/v/+//7//v8AAAAAAAAAAP7//v/+
//7//v/+//7//v///wAAAwAEAAYABwAHAAcACAAIAAgABwAJAAkABwAGAAYABQAEAAQA
BAAEAAQABAACAAIAAgACAAUABQAHAAgABwAHAAgACQAHAAYABAACAAQABAAEAAQABAAE
AAIAAQABAAIAAgACAAEAAQABAAEAAQABAAEAAQABAAEAAQABAP//////////AAAAAAAA
AAAAAAAAAAABAAAAAwAJABEAHQAzAE4AZwB/AJsAxAD3ACUBQgFkAZABrgGdAVUB3wA5
AIj/Ef/y/gf/Hf8d/yD/KP8y/0j/af+H/5X/pf+y/7j/tv+1/7L/qP+i/6T/ov+c/5f/
mP+i/7L/v//J/9T/3P/c/9z/3P/d/+D/4v/l/+j/7f/v//P/9v/4//n/+////wIAAgAC
AAEAAQACAAMAAwADAAMABAAGAAYABwAHAAcABwAHAAcABwAHAAcACAAKAAoACwALAAkA
CwALAAoADAAMAA0ADgAOAA4AEAAQABEAEgASABIAEgASABIAFAAVABUAFQAVABcAGAAZ
ABsAGwAbABwAHgAdAB4AHwAgACMAJAAmACYAJgAnACgAKQApACoAKgArACsAKwArACsA
LAAsACwALAAsACwALAAqACoAKgApACgAJQAlACQAIwAiACEAIAAfAB8AHgAeAB4AHQAd
ABsAGgAcABwAHAAdABsAGgAaABkAGQAXABcAFgAYABcAFgAVABQAEwASABIAEAAPAA4A
DgANAAsACgAJAAkABwAGAAYABwAGAAUABQAFAAQAAwACAAEAAQABAAEA//////7//v8A
AAAAAAAAAAEAAgAEAAUAAwADAAMAAwADAAMABAAFAAUABQAFAAYABgAGAAYABwAIAAgA
CAAIAAkACQAJAAkACwAMAAwADAALAAsACwALAAsACwALAAsACgAKAAoACwALAAsACwAL
AA0ADQAMAAwACQAJAAkACQAHAAcABwAHAAkACAAHAAcACQAJAAgACAAHAAYABQAEAAYA
BwAHAAUAAgACAAIAAgACAAQABAAEAAQAAgACAAIAAgACAAIAAgACAAAAAAACAAIAAgAD
AAMAAwAGAAYABgAFAAMAAwABAAAAAgABAAAAAAD+//7//v/+//7//v/+//7//f/9////
AAABAAEAAgADAAUABAACAAAA/v/+//7//v/+//7//P/7//v//P/8//z/+//7//v/+//7
//v/+//7//v/+//7//v//f/9//3//f/8//z//P/8//7//v/+/////v8BAAUACwAXACkA
QABbAHMAhQCiANEABQEwAUwBbgGaAa8BlQFDAbcA+P9N//j+7/4J/xn/Hv8g/yb/MP9H
/2v/h/+V/6T/sv+2/7X/tv+u/6L/oP+g/5z/lf+S/5T/nv+r/7n/xP/M/9L/1v/Y/9n/
2P/c/+H/5P/n/+3/7//y//T/9//7//3/AAAEAAYABQAFAAYABwAJAAkACQAKAAwADAAN
AA0ADQANAA0ADQALAAsACwAMAA4ADgAPAA8ADwARABEAEAAQABAAEQASABIAEgAUABQA
EwAUABQAFAAWABYAFgAYABkAGQAZABkAGwAcAB0AHwAfAB8AIAAiACMAJAAlACYAJwAo
ACoAKgAsAC0ALgAvAC8AMAAwADEAMQAxADEAMQA0ADQANAA0ADIAMgAyADAAMAAwAC8A
LgArACsAKgApACgAJwAmACUAIQAgACAAIAAfAB8AHQAcABoAGgAaABsAGQAYABgAFwAX
ABUAFQAUABIAEQAQAA8ADgANAAwADAAKAAkACAAIAAcABQAEAAMAAwABAAAAAAD///7/
/f/9//3//P/7//r/+//7//v/+//5//n/+P/4//j/+P/4//j/+P/4//n/+f/5//n/+f/5
//n/+f/6//v/+f/5//n/+v/8//z//P/9//z//P/8//z//////////////wAAAAAAAAEA
AQABAAEAAwADAAMAAwACAAIAAgADAAMAAwADAAMABQAFAAQABAADAAMAAwADAAMAAwAD
AAMAAwACAAEAAQABAAEAAAAAAAAAAAAAAAAAAAD///////////7//f/9//z//f/9//3/
/v/+//z//P/8//z//v/+//7//v/8//z//P/8//z//P/8//z//v/+/wAAAAD+////////
/wIAAgACAAEA//////3//P/8//v/+v/6//j/+P/4//j/+P/4//j/+P/3//f/+f/6//3/
/f/+///////+//z/+v/4//j/+P/4//j/+P/2//X/9f/2//b/9v/1//X/9f/1//X/9f/1
//X/9f/1//X/9f/3//f/9//3//b/9v/2//b/9P/0//T/9f/4//n//f8HABUAJwA+AFkA
bwCHAK4A4QATATYBVgGEAa4BsQF7AQ8BawCq/xn/5P7v/gf/Df8O/xT/HP8s/0n/a/99
/4n/mv+k/6T/pf+i/5b/jv+O/47/hv+D/4T/jP+e/63/t//C/8j/yv/M/8z/z//S/9L/
1f/a/9//4f/j/+j/6v/t/+//8//2//j/+P/3//f/+P/5//v/+//7//z//v/+////////
/////////wEAAQABAAIAAgACAAMAAwADAAUABQAEAAQABAAFAAYABgAGAAgACAAHAAgA
CAAIAAoACgAKAAwADQANAA0ADQANAA4ADwARABMAEwAUABYAGQAaABsAHAAbABwAHgAe
ACAAIQAiACMAIwAkACQAJQAlACUAJQAlACYAJgAmACYAJgAmACYAJAAkACQAIwAiACEA
IQAgAB8AHgAdABwAGwAbABoAGgAaABkAGQAXABYAFgAWABYAFwAXABYAFgAVABMAEQAR
ABAAEgARABAADwAOAA0ADAAMAAoACQAIAAgABwAFAAQAAwAFAAMAAgACAAAA/v/8//v/
/f/8//v/+v/5//n/+f/5//n/+f/4//j/+P/4//j/+P/4//j/+f/5//f/9//3//f/+f/5
//r/+//7//v/+//8//7//v/+////AAAAAAAAAAABAAEAAQABAAMABAAEAAQAAwADAAMA
AwADAAMAAwADAAQABAAEAAUAAwADAAMAAwADAAMAAgACAAEAAQABAAEAAQABAAEAAQAB
AAAA///////////+//7//v/+//7//v/+//3//f/9//3//P/7//v//P/9//3//f/8//v/
/P/6//r/+v/6//v//P/9//7//f/8//v/+v/8//z//P/8//z//P/+//7//v////////8A
AAAAAAD////////9//z//P/7//r/+v/6//r/+v/6//r/+v/6//r/+//7//3//v/9//3/
/v///////v/8//r/+v/6//r/+v/6//r/+P/3//f/+P/4//j/+f/5//n/+f/5//n/+f/5
//f/9//3//f/+f/5//n/+f/6//r/+v/6//j/+P/4//n/+v///wUADQAdADMATABlAH0A
mwDEAPUAIQFCAWYBlgGyAaEBVwHfADEAfP8F/+r+//4R/xH/Fv8g/yz/QP9j/3//jf+b
/6j/rv+u/63/qP+e/5r/nP+Y/5D/j/+U/6D/sv+//8n/0v/W/9b/1v/W/9f/2v/e/+P/
5v/p/+3/7//0//j/+f/5//3/AgACAAAAAQABAAIAAwADAAMAAwAEAAQABAAFAAUABwAH
AAcABwAHAAcABwAIAAgACAAJAAkACQALAAsACgAKAAoACwAMAAwADAAOAA4ADwAQABAA
EAAQABAAEAASABMAEwATABMAFQAWABcAGQAZABkAGgAcABsAHAAdAB4AIQAiACQAJAAk
ACUAJgAnACcAKAAoACkAKQApACkAKQAqACoAKgAqACoAKgAqACgAKgAqACkAKAAnACcA
JgAlACQAIwAiACEAIQAgACAAIAAfAB8AHQAcAB4AHgAeAB8AHwAeAB4AHQAfAB0AHQAc
ABwAGwAaABkAGAAXABYAFgAUABMAEgASABEADwAOAA0ADQALAAoACgAJAAgABwAHAAcA
BgAFAAQAAQABAAEAAQABAAEAAAAAAAIAAgACAAIAAAAAAAEAAQADAAMAAwADAAMAAwAE
AAUABQAFAAUABgAGAAYABgAHAAgACAAIAAgACQAJAAkACQAJAAoACgAKAAsACwALAAsA
CwALAAsACwAMAAwADAANAAsACwALAAsACwALAAoACgAJAAkACQAJAAcABwAHAAcACQAI
AAcABwAHAAcABgAGAAYABgAGAAYABgAFAAUABQAFAAQAAwADAAIAAwADAAMABAADAAMA
AwABAAIABgAFAAQAAwACAAIAAgACAAIAAgACAAIAAgACAAIAAgACAAIAAgAEAAQABgAH
AAcABwAGAAYABgAFAAMAAwABAAAAAQABAAEAAgAAAAAAAAAAAAAAAAAAAAAA/////wEA
AgADAAMABAAFAAUABAACAAAA/v/+//7//v8AAAAA/v/9//v//P/8//z/+//7//v/+//9
//3//f/9//3//f/9//3//v///wAAAQAAAAAAAAAAAAIAAgACAAMABAAFAAkADwAbAC0A
RABhAHkAjwCwAOEAEQE2AVQBfAGoAbMBhQElAZkA5v9H//r++f4R/xn/Gv8g/yz/PP9X
/3n/jf+b/6z/tP+4/7n/tP+q/6T/pv+o/6L/nf+e/6b/tP/D/83/1v/e/+D/4P/g/+H/
4v/k/+n/7P/v//P/9//4//z//f///wMABgAGAAgABwAHAAgACQALAAsACwAMAAwADAAN
AA0ADQANAA0ADQAPAA8ADwAQAA4ADgAPAA8ADwARABEAEAAQABAAEQASABQAFAAWABYA
FQAWABYAFgAWABYAFgAYABcAFwAXABcAFwAYABkAGwAdAB0AHgAgAB8AIAAhACIAIQAi
ACQAJAAkACUAJgAnACkAKgAqACsAKwArACsAKwAqACoAKgAqACsALAAtACwALAAsACsA
KgApACkAKAAnACYAJQAkACMAIwAiACIAIgAhACEAHwAeAB4AHgAeAB8AHwAeAB4AHQAd
ABsAGwAaABoAGQAYABcAGAAXABYAFgAUABMAEgASAA8ADQAMAAsADQALAAoACgAHAAYA
BQAFAAUABAADAAIAAQABAAEAAQABAAEAAAAAAAAAAAAAAAAAAAAAAAEAAQABAAEAAQAB
AP////8AAAEAAQABAAEAAgAEAAQABAAFAAQABAAEAAQABQAFAAUABQAHAAgACAAIAAcA
BwAHAAcACQAJAAkACQAIAAgACAAJAAcABwAHAAcABQAFAAQABAAEAAUABgAHAAcABwAH
AAcABwAGAAUABQAFAAUABAAEAAIAAgACAAIABAADAAMAAwABAAAA//////7/////////
AAD///////8BAAAA/v8AAAAA/v/+//7//v/+//7//v/+//z//P/8//z//v/+//7//v8A
AAAAAgACAAAAAQABAAEAAAAAAAAA/////////f/8//7//f/8//z//P/8//z//P/6//r/
+v/6//3//f///wAA/////wAAAQD///7//P/6//r/+v/6//r/+P/4//b/9f/3//j/+P/4
//f/9//3//f/9//3//f/9//3//f/9//3//f/9//3//f/9v/2//b/9v/2//b/9v/3//z/
//8FAA8AIQA5AFYAbwCHAKsA2gAJAS8BTAF0AZwBogFxAQ8BgQDT/zr/7/7w/gf/Ef8P
/xb/Iv80/1L/cf+D/5H/o/+s/6r/qv+p/57/mP+a/5z/lv+Q/5H/mv+q/7j/w//L/9L/
1P/U/9T/1P/V/9j/2v/f/+L/4//n/+n/7P/u//H/8//1//b/9v/4//j/9//3//f/9//3
//f/+P/4//j/+f/5//n/+f/5//n/+f/5//n/+v/6//r/+//7//v//f/9//z//P/8//3/
/v/8//z//v/+////AAAAAAAAAgACAAIABAADAAMAAwADAAUABgAHAAkACwALAAwADgAO
AA4ADgAOAA8AEAASABIAEgATABQAFQAVABYAFgAXABUAFQAVABUAFgAWABYAFgAWABYA
FgAUABQAFAATABIAEQARABAADwAOAA0ADAALAAsACgAKAAoACQAJAAcABgAGAAYABgAH
AAcABgAGAAUABwAFAAUABAAEAAMAAgABAAAA///+//7//v/9//z//P/6//f/9f/z//X/
8//y//L/7//u/+3/7f/v/+7/7f/s/+v/6//r/+v/6//r/+r/6v/q/+r/6v/q/+r/6v/r
/+v/6//r/+v/6//t/+3/7v/v/+//7//v//D/8P/w//D/8f/y//L/8v/y//P/8//z//P/
8//0//T/9P/1//X/9f/1//f/9//3//f/9//2//X/9f/1//X/9f/1//X/9f/0//T/9f/1
//X/9f/1//X/9f/1//X/9P/z//P/8//z//L/8v/0//T/9P/0//T/8//z//P/8//y//H/
8f/y//P/8//z//L/8f/x//H/8f/u//D/8P/w//D/8P/w//L/8v/y//L/8P/w//D/8P/w
//D/8P/w//L/8v/0//T/9P/1//X/9f/2//b/9v/1//X/9f/z//L/8v/x//D/8P/w//D/
8P/w/+7/7v/u/+7/8f/x//P/9P/z//P/9P/1//X/9P/y//D/8P/w//D/8P/y//L/8P/v
/+3/7v/u/+7/7f/t/+3/7f/t/+3/7f/t/+//7//v/+//7//v/+//7//u/+7/7v/u//D/
8P/w//H/8P/z//n/BQARACUAPgBZAG0AgwCqAN0ACwEqAUoBcgGUAY8BWQHrAEkAkv8T
/+j+9/4P/xn/GP8e/yb/Mv9R/3X/h/+T/6L/rP+s/63/qv+e/5b/mv+a/47/if+K/5L/
nv+t/7n/xP/M/9D/0v/S/9H/1P/Y/9n/3P/f/+P/4//m/+z/7//x//P/9v/6//z/+//7
//z//f/9//3//f/+//7//v////////////////8BAAEAAQACAAIAAgADAAMAAQADAAMA
AgAEAAQABQAGAAQABAAGAAYABwAIAAgACAAKAAoACgAMAA0ADQANAA0AEQASABMAFQAV
ABUAFgAYABkAGgAbABwAHQAeACAAIAAiACMAJAAlACUAJgAmACcAKQApACkAKQAqACoA
KgAqACoAKgAqACgAKAAoACcAJgAlACUAJAAjACAAHwAeAB0AGwAaABoAGgAZABkAFwAW
ABQAFAAUABUAEwASABIAEQAPAA0ADQAMAAwACwAKAAkACAAHAAYABgAEAAMAAgACAAEA
///+//3/+//5//j/+P/5//j/9//3//f/9v/1//T/9f/1//X/9f/z//P/8v/y//L/8v/y
//L/8v/y//P/8//z//P/8//z//P/8//0//X/9f/1//X/9v/2//b/9v/3//j/+P/4//j/
9//3//f/9//3//j/+P/4//n/+f/5//n/+f/5//n/+f/8//z//P/9//v/+//7//v/+//7
//r/+v/7//v/+//7//v/+//7//v/+//6//n/+f/7//v/+v/6//r/+v/6//r/+v/5//n/
+f/5//j/9//3//b/9//3//f/+P/4//b/9v/2//b/9v/2//b/9v/2//b/9v/2//b/9v/2
//b/9v/2//j/+P/4//n/+f/5//j/+P/4//f/+f/5//f/9v/2//X/9P/0//T/9P/0//T/
9P/0//T/9P/z//P/9f/2//f/9//4//n/+f/4//b/9P/y//L/8v/y//T/9P/y//H/8f/y
//L/8v/x//H/8f/x//H/8f/x//H/8f/x//H/8f/x//H/8f/x//L/8v/y//L/8v/y//L/
8//0//f//f8HABUAKQBCAFsAbwCJAK4A4QATATYBVgGCAaoBqQFxAQMBVwCU/w3/4v7v
/gn/E/8S/xb/Hv8s/0v/bf+B/4//nv+m/6b/p/+k/5j/kP+S/5D/iv+H/4b/jv+c/6v/
t//C/8r/zv/O/9D/0//W/9j/2//g/+P/5f/p/+z/7v/x//X/9//6//z//P/9//3//v//
/////////wAAAAAAAAEAAQADAAMAAwADAAMAAwADAAQABAAEAAUABQAFAAcABwAGAAYA
BgAHAAgABgAGAAgACAAJAAoACgAKAAoACgAKAAwADQANAA0ADQAPABAAEQATABMAEwAU
ABYAFwAYABkAGgAbABwAHgAeACAAIQAiACMAIwAkACQAJQAlACUAJQAlACgAKAAoACgA
JgAmACYAJAAkACQAIwAiACEAIQAgAB8AHgAdABwAGwAZABgAGAAYABUAFQATABIAEAAQ
ABAAEQAPAA4ADgANAA8ADQANAAwACgAJAAgABwAGAAUABAAEAAIAAQAAAAAA/f/7//r/
+f/5//f/9v/2//X/9P/z//P/8f/w/+//7v/t/+3/7f/t/+3/7f/s/+z/7P/s/+z/7P/s
/+z/7f/t/+3/7f/t/+3/7f/t/+7/7//v/+//7//w//D/8P/w//H/8v/y//L/8v/z//P/
8//z//P/9P/0//T/8//z//P/8//1//X/9f/1//b/9v/2//f/9//3//f/9//5//n/+P/4
//X/9f/1//X/8//z//P/8//1//T/8//z//P/8//y//L/8v/y//L/8v/y//H/8f/x//H/
8P/v/+//7v/v/+//7//v/+//8P/x/+//8P/w/+7/7v/u/+7/7v/u/+7/7v/u/+7/7v/u
/+7/7v/u/+7/7v/u//D/8P/w//H/8f/x//L/8v/y//H/8f/x/+//7v/u/+3/7P/s/+z/
7P/s/+z/6v/q/+r/6v/t/+3/7//w//H/8f/y//P/8f/w/+7/7P/s/+z/7P/s/+7/7v/s
/+v/6f/q/+r/6v/r/+v/6//r/+v/6//r/+v/6//r/+v/6//t/+3/7f/t/+z/7P/s/+z/
6v/q/+r/6//u//P/+f8FABUAKwBGAF8AdQCXAMYA+QAjAUQBbAGcAbABjQE1AacA6/9A
/+P+3P71/gP/Af8G/w7/HP82/1n/b/99/43/mv+e/6D/nf+S/4j/iP+K/4T/fv9//4b/
lP+i/6//u//E/8j/yv/K/8z/y//O/9L/1f/Y/93/3//j/+b/6v/r/+//8//0//T/9v/1
//X/9v/3//f/9//3//j/+v/6//v/+//7//v/+//7//v/+//7//z//P/8//3//f///wEA
AQAAAAIAAgADAAQABAAEAAYABgAHAAgACAAIAAoACgAKAAwADwAPAA8ADwATABQAFQAX
ABcAFwAYABoAHQAeAB8AIAAhACIAJAAkACYAJwAoACkAKQAqACoAKwAtAC0ALQAtAC4A
LgAuAC4ALgAuAC4ALAAuAC4ALQAsAC0ALQAsACsAKgApACgAJwAnACYAJgAmACUAJQAj
ACIAIgAiACIAIwAlACQAJAAjACEAHwAfAB4AIAAfAB4AHQAbABkAFwAWABQAEwASABIA
EwARABAADwAPAA0ADAAMAAsACgAJAAkACQAIAAcABgAFAAUABQAFAAUABQAEAAQABAAE
AAQABAAEAAQABQAFAAUABQAFAAUABwAHAAgACQAJAAkACQAKAAoACgAKAAsADAAMAAwA
DAAPAA8ADwAPABEAEgASABIAEQARABEAEQARABEAEQARABIAEgASABMAEwATABMAEwAT
ABMAEgASABMAEwATABMAEwATABMAEwATABIAEQARABEAEQAQABAAEAAQABAAEAAQAA8A
DwAPABEAEAAPAA8ADwAPAA4ADQAOAA0ADQANAA0ADgAOAA4ADgAOAA4ADgAOAA4ADgAO
ABAAEAAQABAADgAOAA4ADgAOAA4ADgAOAA4ADgAQABAAEgATABMAEwAUABQAFAATABMA
EwARABAAEAAPAA4ADgAOAA4ADgAOAA4ADgAOAA4ADQANAA8AEAARABEAEgATABUAFAAS
ABAADgAOAA4ADgAPABAADwAPAA0ADgAOAA4ADQANAA0ADQANAA0ADQANAA0ADQANAA0A
DQANAA0ADQAQABAAEAAQABAAEAAQABEAEgAVABsAIwAxAEcAYgB9AJEArwDaAA0BOQFa
AX4BqgHIAbUBaQHvAEUAlP8d//7+E/8l/yf/Kv80/z7/Vv97/5f/of+x/8D/xv/G/8X/
vv+2/7L/tP+y/6r/p/+s/7r/yv/V/+H/6v/w//D/8P/y//H/8v/4//v/AAAFAAUABwAM
AA4ADwATABUAFgAYABgAGQAZABoAGwAbABsAGwAcAB4AHgAfAB8AHwAfAB8AHwAhACEA
IQAiAA==
         </WaveFormData>
      </LeadData>
      <LeadData>
         <LeadByteCountTotal>10000</LeadByteCountTotal>
         <LeadTimeOffset>0</LeadTimeOffset>
         <LeadSampleCountTotal>5000</LeadSampleCountTotal>
         <LeadAmplitudeUnitsPerBit>4.88</LeadAmplitudeUnitsPerBit>
         <LeadAmplitudeUnits>��V</LeadAmplitudeUnits>
         <LeadHighLimit>2147483647</LeadHighLimit>
         <LeadLowLimit>268435456</LeadLowLimit>
         <LeadID>V4</LeadID>
         <LeadOffsetFirstSample>0</LeadOffsetFirstSample>
         <FirstSampleBaseline>0</FirstSampleBaseline>
         <LeadSampleSize>2</LeadSampleSize>
         <LeadOff>FALSE</LeadOff>
         <BaselineSway>FALSE</BaselineSway>
         <ExcessiveACNoise>FALSE</ExcessiveACNoise>
         <MuscleNoise>FALSE</MuscleNoise>
         <LeadDataCRC32>1181752849</LeadDataCRC32>
         <WaveFormData>
AQABAAEAAQD+//7//v/+//3//f/9//3//f/9//7////+//////8AAAAAAAAAAP3//v/8
//z//P/+//7//v/9//r/+v/6//r/+v/6//r/+v/4//j/+P/4//j/+P/4//j/+P/4//j/
+P/4//n/+f/5//f/9//3//f/+f/7//v/+v/6//7/CAAbADIATQBtAJkAzQD/ADABZAGX
AbgBqQFfAeoAVQDD/1r/Kf8f/x//Gv8Y/xz/I/80/07/Zf9y/4L/kP+Y/5v/nP+c/5j/
mP+d/5//m/+Z/5z/pP+t/7f/wf/I/8r/zP/Q/9H/0//X/9n/3f/h/+X/6P/p/+z/7//y
//X/9//3//j/+//6//n/+f/4//j/+f/6//r/+v/7//v/+//7//v//P/8//3//v/+//7/
/f/9//3//f//////AQABAP//////////AQACAAMAAwADAAQABQAFAAUABQAFAAcABgAH
AAcACAAKAAwADgAQAA8AEQASABMAGAAYABkAGwAcAB8AIQAjACIAJAAmACYAKQAsAC0A
LwAvAC8ALwAuAC8AMAAxADIAMgAyADMANAA0ADQANAAzADUANQAzADMAMAAvAC0AKwAq
ACkAJwAlACYAJAAjACEAHgAdABwAHAAcABoAGQAYABQAFAARAA8ADwAOAA0ADAANAAsA
CgAJAAgABgAFAAUAAQAAAP/////+//3//P/8//7//P/6//r/+P/3//b/9f/z//P/8//y
//T/8//z//L/8v/y//L/8f/x//L/8v/y//D/8P/w//D/8P/w//D/8f/x//H/8f/y//T/
9P/0//X/9f/1//X/9v/2//f/9//3//f/+P/4//j/9//3//j/+P/3//j/9//2//j/+P/5
//n/+f/5//n/+f/5//r/+v/6//n/+f/5//n/+f/5//n/+f/2//L/9P/6//z/+//6//n/
+P/4//n/+f/5//n/+P/4//j/+P/4//j/+P/4//j/+f/5//j/+P/4//j//P/8//v/+//7
//r/+f/5//n/+f/5//j/+P/4//j/9//1//X/9f/1//f/+P/5//r/+f/5//r/+v/6//r/
9//2//T/9P/0//T/9P/0//P/8v/y//L/8v/y//L/8v/y//L/8v/y//L/8v/y//L/8v/y
//L/8v/y//L/8//z//P/8//z//P/8//z//P/8//0//j//v8KAB0AOABTAHUAowDXAAUB
NAFoAZsBtAGVAT8BwgAtAKH/Qv8b/xn/Gf8S/xL/Gv8h/zb/Uv9n/3T/gv+Q/5T/m/+e
/5r/lP+W/53/m/+Z/5v/nv+k/63/t/+//8j/zv/Q/9D/z//T/9f/2f/d/+H/4//m/+v/
7P/v//L/8f/1//n/+P/5//n/+f/6//r/+v/7//z//P/8//3//f/9//3//f/+//7///8A
AAAAAAD//////////wEAAQADAAMAAwADAAMAAwAFAAYABwAHAAcACAAJAAkACwALAAsA
DQAQABEAEQASABUAFgAXABgAFwAZABoAGwAeAB4AHwAhACIAJQAnACkAKgAsAC4ALgAt
ADAAMQAzADQANQA2ADYANwA4ADkAOgA6ADoAOwA8ADoAOgA6ADkANwA3ADUANQA0ADMA
MQAvAC4ALQArACkAKgAoACcAJQAkACMAIgAiACAAHgAdABwAGAAYABUAEwAVABQAEwAS
ABEADwAOAA0ADAAKAAkACQAHAAYABQAFAAQAAwACAAIAAgAAAP7//v8AAP///v/9//v/
+//7//r//P/7//v/+v/6//r/+v/5//n/+v/6//r/+v/6//r/+v/7//z//f////3//f/9
//7//v/+//7///////////8AAAIAAwADAAMAAwAEAAQABAAFAAUABgAGAAQABgAGAAYA
BgAGAAcABwAHAAcABwAHAAUABgAGAAYABQAFAAUABQAFAAUABQAFAAIAAgAEAAQABAAC
AAIAAgACAAIAAwADAAMAAwACAAIAAgACAAIAAgACAAQABAAFAAUABgAGAAYABgAIAAgA
BwAHAAcABgAFAAUABQAFAAUABAAEAAQABAADAAMAAwADAAMAAwAEAAUABgAFAAUABgAG
AAYABgADAAIAAAAAAAAAAAACAAIAAQAAAAAAAAAAAAAAAAAAAAAAAAAAAAAAAAAAAAAA
AAAAAAAAAAAAAAAAAAABAAEAAQABAAEAAQABAAEAAQABAAIABAAIABIAJQA+AFkAewCn
ANkACQE4AWoBmwG6AaMBUQHaAEkAvf9Y/yv/I/8j/xz/HP8i/yn/Pv9a/2//fP+K/5j/
nv+h/6T/pP+g/6L/pf+n/6X/pf+q/7L/uf/B/8n/0v/W/9j/2v/d/93/3//h/+X/6f/v
//D/8f/0//f/+v/9//////8AAAEAAQABAAIAAgACAAMABAAEAAQABQAFAAUABQAFAAYA
BgAHAAgACAAIAAkACQAJAAkACQAJAAsACwALAAsACwALAAsADAANAA0ADwAQABEAEQAR
ABEAEQATABQAFQAVABYAFwAYABkAGgAbAB0AHgAfACQAJAAlACcAJwApACoAKwAuADAA
MgAyADMANgA3ADkAOgA7ADwAPAA7ADwAPQA+AD4APgA/AEAAQABAAEAAPwBBAEEAPwA/
ADwAOwA5ADcAOAA3ADUAMwA0ADIAMQAvAC4ALQAsACwAKgAoACcAJgAmACYAIwAhACEA
IAAfAB4AHQAbABoAGQAYABYAFQAVABMAEgARABEADgANAAwADAAMAAoACAAIAAoACQAI
AAcABwAHAAcABgAGAAUABQAEAAQABAAEAAMABQAGAAYABgAGAAYABgAGAAYABgAGAAcA
BwAHAAcACAAIAAgACAAJAAkACQAJAAoACgALAAsACwAJAAoACgAKAAoACwANAA4ADQAO
AA0ADAAMAAwADQANAA0ADQANAA0ADQAOAA4ADgANAA0ADQANAAsACwALAAsADAAMAAwA
DAAMAAoACgAKAAoACgAKAAoACwALAAsACwAKAAwACwAKAAkACAAIAAkACQAJAAkACAAI
AAgACAAIAAgACAAIAAgACQAJAAoACgAKAAoACgAKAAkACQALAAoACQAJAAcABwAHAAYA
BgAGAAYABQADAAMAAwADAAUABgAHAAgACQAJAAoACgAKAAoABwAGAAIAAgACAAIAAAAA
AP///v/+//7//v/+//7//v/+//7//v/+//7//v8AAAAAAAAAAP///v/9//z//f/9//3/
/f////////////3//f/+//7/BAAQACMAPABXAHkApQDZAAsBOgFuAaMBxAGxAWEB6ABT
AMH/WP8n/yP/J/8i/x7/Iv8p/zz/WP9t/3z/iP+Y/5z/nf+g/6L/oP+e/6H/o/+f/53/
oP+m/6//t//B/8z/0P/S/9T/1//X/9n/3f/h/+X/5//q/+3/8P/z//T/9f/3//v//P/7
//v/+//8//z//P/9//7//v/+//////////3//f/+//7//f/+//7//v////////////3/
/f///////////////////wAAAQABAAIAAgACAAEAAQABAAEAAwAEAAUABQAGAAcACAAJ
AAoACwANAA4ADwAQABAAEQATABQAFwAZABsAHAAeACAAIAAfACIAIwAlACYAJwAoACgA
KQAqACsALAAsACwALQAuAC0ALAArACkAJwAnACUAJQAkACMAIQAfACAAHwAdABsAGAAW
ABUAEwASABEAEAAQAAwACgAJAAgABgAGAAMAAQABAAAA///+//3/+//6//n/+P/2//X/
9f/x//D/7//v/+z/6//q/+r/6//q/+n/6v/q/+n/6P/n/+X/5f/l/+T/5P/j/+P/4v/g
/+D/4P/f/+D/4v/j/+T/5P/k/+T/5P/i/+L/4v/j/+P/4//j/+T/5v/m/+b/5//l/+X/
5f/m/+b/5//n/+f/6f/q/+r/6v/r/+v/7P/s/+r/7P/s/+z/6v/q/+v/6//r/+v/6//r
/+v/7P/s/+z/6f/p/+n/6f/o/+f/5v/l/+b/5v/m/+b/6P/m/+b/5v/l/+T/4//i/+X/
5f/l/+P/4v/g/+D/4P/g/+D/4f/h/+H/4//i/+L/4v/i/+L/4v/i/+D/4P/h/+H/5P/k
/+T/5P/m/+b/5f/l/+P/4v/h/+H/4f/h/+H/4P/g/+D/4P/f/9//3//f/9//3f/e/9//
4P/j/+P/5P/k/+T/5P/h/+D/3v/e/97/3v/e/97/3f/c/9z/3P/c/9z/3P/c/9z/3P/c
/9z/3P/c/97/3v/e/97/3P/c/9z/3P/b/9v/2//b/93/3f/d/93/3f/f/97/3v/i/+z/
+f8OACcAQQBlAJcA0wAKATwBcwGqAcMBowFKAbsACwB0/x3///79/gL//v78/v/+CP8a
/zn/UP9a/2r/eP99/37/gv+A/3z/e/9//3//ff98/4D/hf+P/5f/oP+q/67/tP+3/7f/
uf+7/7//w//H/8r/zf/Q/9P/1P/X/9n/2//g/+H/4f/h/+L/4v/i/+P/5P/k/+b/5//n
/+f/5//n/+j/6P/o/+j/5//m/+n/6f/p/+n/6//r/+3/7f/t/+3/7f/t/+3/7v/v/+//
7//w//H/8f/y//P/9P/3//b/9//3//j/+//8//3//v///wEAAgADAAgACAAJAAsACgAN
AA8AEQAUABYAGAAYABkAHAAdAB8AIAAhACIAIgAjACQAJQAmACYAJgAnACgAKAAoACgA
JwAnACcAJQAlACIAIQAfAB0AHAAbABkAFwAYABYAFQATABAADwAOAA4ADAAKAAkACAAG
AAYAAwABAP///v/9//z//f/7//r/+f/4//b/9f/1//X/9P/z//P/8v/x//D/8P/w/+7/
7P/s/+7/7f/s/+v/6f/p/+n/6P/q/+n/6f/o/+j/6P/o/+f/5//o/+j/6P/o/+j/6P/o
/+j/6P/o/+n/5//n/+f/6P/q/+r/6v/r/+v/6//r/+z/7P/t/+3/7f/v//D/8P/w/+//
7//w//D/8P/y//L/8v/y//L/8//z//P/8//z//P/8//0//T/9P/z//P/8//z//P/8//z
//P/9P/0//T/9P/2//T/9P/0//L/8v/y//L/8//z//P/8//0//T/9P/0//L/8v/y//P/
8//y//L/8v/y//L/8v/z//P/8//z//L/8v/y//T/9P/0//T/9P/0//X/9f/2//b/9v/2
//r/+v/5//n/+f/4//f/9//1//X/9f/0//L/8v/y//H/8f/x//H/8f/x//L/8//0//f/
9//4//j/+P/4//X/9P/w//D/8P/w//L/8v/x//D/7v/u/+7/7v/w//D/8P/w/+7/7v/u
/+7/7v/u/+7/7v/w//D/8P/w/+//7//v/+//7//v/+//7//x//H/8v/0//r/AgARACYA
QQBfAIkAvwD3ACgBXAGXAcQBxQGJARoBfQDX/1z/H/8R/xP/Ev8M/xD/Ff8i/zr/Vf9k
/3D/gP+K/43/kv+S/47/jP+P/4//jf+N/5D/lP+f/6n/s/+6/8L/xv/I/8f/yf/N/8//
0f/X/9v/3P/f/+L/5f/o/+n/7f/v//D/8f/v/+//8P/w//L/8//0//T/9P/1//X/9f/1
//X/9v/2//f/+P/4//j/+f/5//n/+f/5//n/+//7//3//f/9//3/+//8//3//f///wAA
AQABAAIAAwAEAAcACAAJAAkACgANAA4ADwAQABEAEwAUABUAGAAYABkAGwAcAB8AIQAj
ACQAJgAoACgAKQAsAC0ALwAwADEAMgAyADMANAA1ADYANAA0ADUANgA2ADYANgA1ADMA
MwAxADEAMgAxAC8ALQAuAC0AKwApACgAJgAlACMAIgAhACAAIAAeABwAGwAaABYAFgAT
ABEAEQAQAA8ADgANAAsACgAJAAgABgAFAAUAAwACAAEAAQAAAP///v/+//z/+v/4//j/
+v/5//j/9//3//f/9//2//b/9f/1//T/8v/y//L/8f/z//T/9P/0//L/8v/y//L/9P/0
//T/9f/1//X/9f/2//j/+P/4//n/9//3//f/+P/6//v/+//7//v//P/8//z/+//7//z/
/P/6//z//P/8//z//P/9//3//f/9//3//f/9//7//v/+//3//f/9//3//f/9//3//f/8
//z//P/8//z/+v/6//r//P/8//z//P/7//v/+//7//r/+v/6//r//P/8//z//f/7//r/
+v/6//r/+v/6//r/+//7//v/+f/4//j/+P/6//r/+v/6//r/+v/7//v//P/8//z//P/+
//7//f/9/////v/9//3/+//7//v/+v/8//z//P/7//3//f/9//3///8AAAEAAgABAAEA
AgACAAAAAAD9//z//P/8//z//P/8//z/+//6//r/+v/6//r//P/8//z//P/6//r/+v/6
//r/+v/6//r/+v/6//r/+v/7//v/+//7//v/+//7//v//f/9//7//v8EABAAIQA4AFUA
dwCjANUABwE4AW4BpQHGAa8BXwHmAEsAs/9M/x//G/8b/xL/FP8a/yH/NP9O/2P/cP9+
/4z/lP+X/5r/mv+Y/5j/nf+d/5n/mf+c/6T/r/+7/8P/yP/M/9D/0v/T/9X/1//b/9//
4//l/+r/6//w//P/9P/1//f/+//8//v/+f/5//r/+v/8//3//v/+//7/////////////
/wAAAAABAAIAAgACAAMAAwADAAMAAwADAAUABQAFAAUABQAFAAcACAAJAAkACQAKAAsA
CwALAAsACwANAA4ADwAPABAAEQASABMAFAATABUAFgAXABoAGgAbAB0AIAAjACUAJwAm
ACgAKgAqACkALAAtAC8AMAAxADIAMgAzADQANQA2ADQANAA1ADYANgA2ADYANQA1ADUA
MwAzADIAMQAvAC0ALgAtACsAKQAoACYAJQAjACEAIQAhACIAIAAeAB0AHAAaABoAFwAV
ABMAEgARABAADwANAAwACwAKAAgABwAHAAcABgAFAAUABAADAAIAAgAAAP7//P/8//z/
+//6//n/9v/1//T/8v/0//P/8//y//L/8v/y//H/7//w//D/8P/y//L/8v/y//L/8v/y
//P/8//z//P/9P/0//T/9P/1//X/9f/1//b/9v/3//f/9//3//j/+P/4//f/9//4//j/
9v/4//j/+P/6//r/+//7//v/+//7//v/+f/6//r/+v/5//n/+f/5//n/+f/5//n/+v/6
//r/+v/6//j/+P/4//j/+P/4//j/+f/5//n/+f/2//b/9v/2//b/9v/2//f/9f/2//b/
9v/1//f/+v/5//j/9//2//T/9f/1//X/9//2//b/9v/2//b/9v/2//b/9v/3//f/+v/6
//r/+v/6//r/+f/5//n/+P/3//f/+f/5//n/+P/2//b/9v/1//X/9f/1//X/9f/2//f/
+P/7//v//P/8//z//P/5//j/9v/2//b/9v/4//j/9//2//b/9v/2//b/9P/0//T/9P/2
//b/9v/2//T/9P/0//T/9v/2//b/9v/1//X/9f/1//b/9//4//n/+//7//z//P8AAAgA
FwAsAEUAYwCJALcA6wAaAUoBfwGuAbcBhQEiAZ0ABQCC/zP/G/8b/xj/FP8W/x//Kv9C
/1v/bP96/4j/lP+Z/5z/nP+a/5r/nf+h/5//nf+g/6T/rf+3/7//yP/Q/9L/0v/V/9f/
1//b/93/4f/l/+j/6//u//H/8v/1//f/+f/6//v/+//7//z//P/+////AAAAAAAAAQAB
AAEA/////wAAAAABAAIAAgACAAUABQAFAAUABQAFAAcABwAHAAcABwAHAAcACAAJAAkA
CQAKAAsACwALAAsACwANABAAEQARABIAEwAUABUAFgAXABkAGgAbAB4AHgAfACEAIAAj
ACUAJwAoACoALAAsAC0AMAAxADMANAA1ADYANgA1ADYANwA4ADoAOgA7ADwAPAA8ADwA
OwA7ADsAOQA5ADoAOQA3ADUANAAzADEALwAwAC4ALQArACoAKQAoACgAJgAkACMAIgAi
ACIAHwAdABsAGgAZABgAGQAXABYAFQAUABIAEQARAA0ADAALAAsADAALAAoACgAIAAYA
BAAEAAYABQAEAAMAAQABAAEAAAACAAEAAQAAAAAAAAAAAP///f/+//7//v8AAAAAAAAA
AAAAAAAAAAEA////////AAAAAAAAAAABAAEAAQABAAIAAgADAAMAAwADAAQABAAEAAUA
BQAGAAYABgAIAAgACAAGAAYABwAHAAcABwAHAAcACQAKAAoACgALAAsACwALAAkACQAJ
AAkACAAIAAgACAAKAAgACAAIAAgACAAIAAgACQAJAAkACQAGAAYABgAGAAYABgAGAAcA
BQAGAAYABgAHAAcABQAIAAgABgAGAAYABgAEAAUABQAFAAUABAAEAAQABgAGAAYABgAI
AAgACQAJAAgACAAIAAgACgAKAAkACQAJAAgABwAHAAcABwAHAAYABgAGAAYABQAFAAUA
BQAFAAcACAAJAAoACQAJAAoACgAKAAoABwAGAAYABgAGAAYABAAEAAMAAgAEAAQABAAE
AAQABAAEAAQABwAIAAkACgAMAAwADAAMAA4ADgAOAA4ADQANAA0ADQANAA0ADQANAA8A
DwAQABIAHAAsAEEAXAB7AJ8AzQD/AC8BXgGQAbkBvgGJASMBoAARAJP/SP8x/zP/L/8q
/yz/Mv9B/1r/cv+B/47/nv+o/6z/r/+y/67/rv+0/7X/s/+v/7H/uP/C/8v/0//b/+D/
5P/m/+j/6f/p/+3/7//z//f/+f/8////AgADAAYACQAJAAsACgALAAkACQAKAAoACgAL
AAwADAAMAA0ADQANAA0ADQAOAA4ADgAOAA0ADAANAA0ADQANAA0ADQAPAA8ADwAPAA8A
DwAPABAAEQARABEAEgATABMAEQARABEAEwAUABUAFQAWABkAGgAbABwAHwAhACIAIwAl
ACQAJAAlACYAKQArAC0ALgAwADIAMgAxADQANQA3ADgAOQA6ADoAOwA8AD0APgA8ADwA
PQA+ADwAPAA8ADsAPQA9ADsAOwA6ADkANwA1ADQAMwAxAC8AMAAuAC0AKwAoACcAJgAm
ACQAIgAhACAAIAAgAB0AGwAZABgAFwAWABUAEwASABEAEAAOAA0ADQAJAAgABwAHAAgA
BwAGAAYABgAEAAIAAgACAAEAAAD///////////7//v/9//3//P/8//z//P/7//v//P/8
//z/+v/6//r/+v/8//z//P/9//3//f/9//7/AAAAAAAAAQD///////8AAP7/////////
AQACAAIAAgABAAEAAgACAAIABAAEAAQAAgACAAMAAwADAAMAAwADAAMABAAEAAQAAQAB
AAEAAQABAAEAAQABAAAAAAAAAAAA/v/8//z//P/9//7///8AAAAA///+//3//P/8//z/
/P/+//7//v////3//v/+//7/+//5//v//P/8//z//P/8//r/+//7//v/+f/4//j/+P/4
//j/+P/4//r/+v/7//v//P/8//z//P/8//z/+//7//n/+P/3//f/9//3//f/9v/4//j/
+P/3//f/9//3//f/+f/6//v//P/7//v//P/8//r/+v/3//b/9v/2//b/9v/4//j/9//2
//T/9P/0//T/9P/0//T/9P/0//T/9P/0//T/9P/0//T/9v/2//b/9v/2//X/9P/z//X/
9f/1//X/9f/1//b/+P/6/wYAGQAwAEkAaQCVAMsA/wAwAWQBnQHEAb8BfwEMAW8Az/9e
/yX/Gf8d/x7/GP8a/x//Kv9E/2H/bv94/4b/kP+T/5j/mv+W/5L/l/+Z/5X/k/+U/5r/
of+t/7f/wP/I/8z/zv/P/8//0f/V/9f/2//f/+L/4//m/+v/7v/v//H/8//2//f/9//3
//j/+P/4//n/+v/6//r/+//7//v/+f/5//r/+v/9//7//v/+//3//f/9//3//f/9////
////////////////AAABAAEAAwAEAAUABQAHAAcABwAJAAgACQAJAAoADQAOAA8AEAAR
ABMAFAAVABoAGgAbAB0AHgAhACMAJQAmACgAKgAqAC0AMAAxADMAMgAzADQANAA1ADYA
NwA4ADgAOAA5ADoAOAA4ADgANwA5ADkANwA3ADQAMwAxAC8ALgAtACsAKQAqACgAJwAl
ACAAHwAeAB4AHAAaABkAGAAUABQAEQAPAA8ADgANAAwACwAJAAgABwAGAAQAAwADAAEA
AAD//////v/9//z//P/8//r/+P/4//j/9//2//X/9//3//f/9v/0//P/8//y//L/8v/y
//H/8f/y//L/8v/y//L/8v/y//L/8v/y//P/8f/x//H/8v/y//L/8v/z//X/9f/1//b/
9P/1//X/9f/3//j/+P/4//f/9//4//j/+P/6//r/+v/8//z//f/9//v/+//7//v/+//8
//z//P/7//v/+//7//v/+//7//v/+v/6//r/+v/8//r/+v/6//j/+P/4//j/+f/5//n/
+f/4//j/+P/4//j/+P/4//n/+//8//r/+v/6//r/+v/7//v/+//9//z//P/8//r/+v/6
//r/+v/6//v/+//8//z//P/8//z//P/7//v//P/8//z//f/7//v/+//6//r/+v/6//n/
+f/5//n/+f/5//r/+//8//3//f/+//7//v/+//v/+v/4//j/+P/4//j/+P/3//b/9v/2
//b/9v/2//b/9v/2//b/9v/2//b/9v/2//b/9v/0//T/9P/0//f/9//3//f/9f/1//X/
9f/1//X/9v/6//7/CgAbADAASQBpAJUAyQD/ADYBbAGnAdQB0wGRARwBeQDR/1r/If8V
/xv/Gv8U/xb/Hf8o/0L/W/9q/3j/hv+Q/5P/lv+W/5T/kv+T/5P/k/+T/5L/lv+h/6v/
s/++/8b/yP/K/8v/z//T/9X/1//d/9//4v/l/+j/6//u/+//8f/1//b/9//1//X/9v/2
//j/+f/6//r/+v/7//v/+//5//n/+v/6//v//P/8//z//f/9//3//f/9//3/////////
//////////8AAAEAAQABAAIAAwADAAUABQAFAAcABgAHAAcACAALAAwADQAOAA8AEQAS
ABMAFgAWABcAGQAaAB0AHwAhACQAJgAoACgAKQAsAC0ALwAwADEAMgAyADMANAA1ADYA
OAA4ADkAOgA4ADgAOAA3ADcANwA1ADUANAAzADEALwAsACsAKQAnACgAJgAlACMAIAAf
AB4AHgAcABoAGQAYABYAFgATABEAEQAQAA8ADgALAAkACAAHAAgABgAFAAUABQAEAAMA
AwAAAP///v/+/wAA/v/8//z/+v/5//j/9//3//f/9//2//b/9f/1//T/9P/0//T/8//z
//T/9P/0//T/9P/0//T/9P/0//T/9f/1//X/9f/2//b/9v/2//f/9//3//f/+P/4//n/
+f/5//n/+v/6//r/+f/5//r/+v/8//7//v/+//z//P/9//3//f/9//3//f/9//7//v/+
//3//f/9//3//f/9//3//f/8//z//P/8//z/+v/6//r//P/8//z//P/9//3//f/9//z/
/P/8//z/+v/6//r/+//7//z//P/8//v/+//6//r/+v/6//r/+v/7//v/+//7//r/+v/6
//r/+v/6//r//P/8//3//f/8//z//P/8//7//v/9//3////+//3//f8AAAEAAgACAAIA
AgACAAEA//////////8AAAIABAAGAAcABwAIAAgABgAGAAMAAgAAAAAAAAAAAAIAAgAB
AAAAAAAAAAAAAAAAAAAAAAAAAP7//v/+//7//v/+//7//v8AAAAAAAAAAP//////////
/f/9//3//f///wEAAgAEAAoAGAArAEQAYQCFALcA7QAfAVABiAG9AdABqQFJAcIAIQCT
/zz/H/8f/x//Fv8Y/x7/J/88/1b/af92/4b/lP+a/53/oP+c/5b/mv+d/5v/m/+b/6D/
qP+v/7n/xf/O/9D/0v/U/9f/1//Z/93/4f/j/+f/6v/t//L/8//0//f/+//7//z//f/9
//3//v/+//7///8AAAAAAAABAAEAAQABAAEAAgACAAEAAgACAAIAAwADAAMAAwADAAMA
BQAFAAUABQAFAAUABQAGAAcABwAHAAgACQAJAAkACQAJAAsADAANAA0ADgAPABAAEQAS
ABMAFQAWABcAGgAaABsAHQAeACEAIwAlACYAKAAqACoAKwAuAC8AMQAyADMANAA0ADMA
NAA1ADYANgA2ADcAOAA4ADgAOAA3ADkAOQA3ADcANgA1ADMAMQAwAC8ALQArACoAKAAn
ACUAJAAjACIAIgAgAB4AHQAcABgAGAAVABMAFQAUABMAEgAPAA0ADAALAAoACAAHAAcA
BQAEAAMAAwACAAEAAAAAAAAA/v/8//z//P/7//r/+f/5//n/+f/4//r/+f/5//j/+P/4
//j/9//3//j/+P/4//j/+P/4//j/+P/4//j/+f/3//f/9//4//r/+v/6//v/+//7//v/
/P/+////////////AAAAAAAA/////wAAAAAAAAIAAgACAAAAAAABAAEAAQABAAEAAQAD
AAQABAAEAAEAAQABAAEAAwADAAMAAwACAAIAAgACAAIAAAAAAAAAAAAAAAAAAAABAAEA
AQABAAAAAAAAAAAA/v/+//7//////wAAAAAAAAEAAQABAAAA/v/+//7/AAD+//7//v/+
//7////////////+//7//v/+//7//v/+//7//v//////AAAAAAAAAAACAAIAAQABAAMA
AgABAAEA/////////v/+//7//v/9//3//f/9//3//f/+////AAABAAEAAgACAAIAAgD/
//7//P/8//z//P/+//7//f/8//r/+v/6//r/+v/6//r/+v/4//j/+P/4//j/+P/4//j/
+P/4//j/+P/7//v/+//7//v/+//7//v/+//7//z//v8CAA4AIQA4AFUAdQChANUABQE2
AWgBnQG8AaUBUwHaAEcAtf9Q/yH/G/8b/xb/FP8a/yH/NP9S/2X/cP9+/4z/lP+X/5r/
mv+Y/5j/m/+b/5n/mf+c/6T/r/+3/7//yP/Q/9L/0v/T/9P/1f/Z/93/4//l/+j/6f/u
/+//8P/x//P/9f/2//f/9//3//j/+P/4//n/+v/6//r/+//7//v/+//7//z//P/7//z/
/P/8/w==
         </WaveFormData>
      </LeadData>
      <LeadData>
         <LeadByteCountTotal>10000</LeadByteCountTotal>
         <LeadTimeOffset>0</LeadTimeOffset>
         <LeadSampleCountTotal>5000</LeadSampleCountTotal>
         <LeadAmplitudeUnitsPerBit>4.88</LeadAmplitudeUnitsPerBit>
         <LeadAmplitudeUnits>��V</LeadAmplitudeUnits>
         <LeadHighLimit>2147483647</LeadHighLimit>
         <LeadLowLimit>268435456</LeadLowLimit>
         <LeadID>V5</LeadID>
         <LeadOffsetFirstSample>0</LeadOffsetFirstSample>
         <FirstSampleBaseline>0</FirstSampleBaseline>
         <LeadSampleSize>2</LeadSampleSize>
         <LeadOff>FALSE</LeadOff>
         <BaselineSway>FALSE</BaselineSway>
         <ExcessiveACNoise>FALSE</ExcessiveACNoise>
         <MuscleNoise>FALSE</MuscleNoise>
         <LeadDataCRC32>2475910097</LeadDataCRC32>
         <WaveFormData>
+v/6//r/+f/3//b/9f/0//X/9v/3//j/9//3//j/+v/8//z//P/8//z//P/8//r/+P/2
//b/9f/2//j/+f/4//f/9v/1//T/9P/0//T/9P/0//T/8//z//b/9v/2//b/9f/0//L/
8f/y//T/9f/2//b/9v/2//b/9P/z//D/7f/r/+r/7P/v//r/CgAfADkAWAB3AJ0AxQDt
AAkBDgHzAMQAhABCAAcA2v+9/6r/mv+R/4r/hv+I/5X/nf+f/6b/rP+v/6v/p/+n/6b/
qP+v/7D/rv+s/63/sP+y/7b/vP/F/8r/zv/Q/9H/1f/X/9n/2v/d/+D/4//m/+r/7P/u
//D/8v/x//L/9P/y//L/8//z//P/9f/1//X/9f/1//X/9f/3//f/+P/4//f/9v/1//T/
9//4//j/+P/4//j/+P/4//v/+//7//v/+f/5//n/+v/7//v//P/8//z//v////////8A
AAAAAAABAAIAAgAEAAQABAAGAAcACAAKAAwADgAPABEAEwAVABkAGwAdAB4AIAAiACMA
IwAhACMAIgAjACQAJgApACwAKwArACsALAAsAC0ALgAuAC4ALwAwADEALQAtACwAKwAo
ACYAJQAjACEAHwAdABwAGAAXABUAEwASABEADwAOAAwACgAIAAcABgAFAAQAAwAEAAEA
AQAAAP7//P/6//j/+f/5//n/+v/4//j/+P/3//f/9v/1//X/9P/0//L/8v/0//T/8//z
//L/8v/y//L/8f/x//H/8f/v/+//7//u/+//7//w//D/7v/u/+3/7f/v/+//8f/x//H/
8f/w//D/7//v//D/8f/z//P/9P/1//P/8//z//P/8v/y//L/8v/y//L/8//0//T/9P/0
//P/8//0//X/9f/1//X/9f/2//b/9v/2//b/9v/1//X/9P/y/+7/8f/3//j/9//2//X/
9P/0//T/9P/0//L/8v/y//L/9P/z//P/8//x//H/8v/y//L/8v/y//P/9f/1//X/9f/z
//T/9P/0//T/9P/z//L/9P/0//T/9P/y//L/8v/z//P/9P/2//b/9v/2//b/9v/4//j/
9v/0//D/8P/v/+//7v/u/+z/7P/u/+7/7v/u//D/8P/w//D/7v/t/+3/7v/u/+7/7v/u
//D/7//v/+//8P/w//D/8P/w//D/8P/w//H/7v/r/+n/6P/o/+///v8QACMAPwBeAH0A
owDNAPcADwEIAeUAsgByADQA/f/Q/7X/pP+Q/4X/gv+C/4b/kf+Z/53/ov+m/6f/qf+r
/6f/pv+m/6n/qv+q/6z/rf+u/7D/tP+8/8P/yP/K/8z/zf/P/9H/1f/Y/93/3v/f/+T/
5v/o/+r/7P/u/+//7P/o/+r/7P/v//H/8P/x//D/7//v/+//7//v/+//7//w//D/8P/w
//D/8P/v//D/8P/w//D/8P/w//D/8P/v/+7/7f/t/+3/7f/u/+3/7f/u/+7/8P/y//P/
8//x//L/8v/y//H/8v/y//T/+P/4//r/+//6//z//v8AAAEAAwAFAAcACQALAA0ADgAQ
ABIAEwATABYAGQAZABsAGwAcAB4AIAAfAB8AHwAgACAAIQAiACIAHwAfAB8AHwAdAB0A
HAAbABgAFgAVABMADwANAAsACgAKAAkABwAFAAIAAQD///7/+v/4//b/9f/1//X/9f/1
//T/8f/x//D/7f/s/+v/6v/s/+v/6v/q/+j/6P/o/+f/5//m/+X/5f/m/+b/5P/k/+T/
5P/j/+P/5P/k/+T/5P/j/+P/4//j/+P/4//j/+L/4//j/+T/5P/m/+b/5f/l/+P/4//l
/+X/5f/l/+T/5P/l/+X/5v/n/+X/5f/m/+f/5//n/+f/5//n/+j/6f/q/+j/6P/p/+r/
6v/q/+r/6f/r/+z/7f/t/+z/6//q/+r/7P/s/+z/7P/q/+n/6f/o/+z/7v/t/+v/7P/q
/+r/6v/q/+r/6v/q/+r/6v/q/+r/6v/q/+n/6f/p/+v/6//s/+z/7P/s/+z/7f/t/+3/
7f/t/+v/7P/s/+z/7v/u/+3/7P/s/+z/7P/s/+r/6v/q/+v/7P/u//H/8v/w//D/8P/w
//D/8P/u/+z/6v/q/+n/6f/q/+r/6P/o/+j/6P/o/+j/6P/o/+j/6P/o/+f/5//o/+b/
5v/m/+b/6P/n/+f/5//n/+b/5f/k/+X/5v/n/+j/6f/m/+H/3f/a/97/5f/w/wAAFQAx
AE4AbQCRALsA4wD7APwA4QCwAHIANAD5/8r/rf+Y/4b/e/92/3D/dv+F/43/k/+W/5r/
nf+f/5//n/+e/5z/of+k/6T/pv+p/6r/qP+o/67/u//C/8T/xv/J/8v/yf/N/9D/1f/a
/93/3P/c/+D/5P/m/+b/5//o/+j/6P/o/+n/6f/p/+v/6//r/+3/7f/t/+3/6//r/+z/
7P/u/+7/7v/u/+3/7v/u/+7/7f/s/+v/6v/s/+3/7v/v/+//7//v//D/8//z//T/9P/0
//b/9//3//X/9v/2//b/+f/6//r//P/+//7/AAABAAIABAAGAAgACgANABAAEwAWABkA
HAAeACAAIgAjACMAJwArACwALwAtACwALAAsADAAMQAyADQAMgAzADQANAAzADMAMwAz
AC8ALwAuAC0AKgAoACcAJQAjACEAHwAeABwAGwAZABcAFAATABEAEAAOAAwACgAJAAgA
BwAGAAUABgADAAMAAgD///7//f/8//r/+f/4//j/9//4//n/+f/3//b/9f/1//b/9v/0
//T/9P/0//P/8//y//L/8v/y//H/8f/x//H/8f/x//H/8P/x//H/8v/y//D/8P/v/+//
7//v//H/8f/x//H/8P/w//D/8f/z//X/8v/x//H/8f/z//P/8//z//T/9P/0//T/8v/y
//P/9P/0//T/9P/z//P/9P/1//X/8//z//P/9P/0//T/9P/0//b/9f/1//T/9P/0//X/
9f/3//b/9f/1//T/9f/2//b/9v/2//X/9f/z//L/9P/0//T/9P/2//b/9v/2//b/9v/2
//b/9P/z//P/8//1//X/9v/2//j/+P/4//n/+f/5//n/+f/5//r/+v/6//r/+v/5//j/
+P/4//j/+P/6//r/+v/7//v//P/+//7//v/+//7//v/+//7//P/6//r/+v/5//n/+f/4
//X/9P/2//b/9v/2//j/+P/4//j/+P/3//f/+P/4//j/+P/4//b/9f/1//X/+P/4//j/
+P/4//j/+P/4//X/9P/z/+//7P/u//X/AAASACcAQQBiAIMApwDTAPkAFQEWAf0AygCM
AEoADwDi/8f/tv+i/5P/jv+M/5T/n/+n/6v/rv+y/7P/sf+z/7X/sv+u/6//sP+w/7D/
sf+0/7j/uv/C/8n/zv/Q/9T/1//X/9v/3//g/+H/5v/r/+z/7v/w//L/9P/0//f/+P/4
//b/9v/3//f/+P/7//z//f/8//v/+v/5//r/+//9//7//v/+//7//v/9//7//v/+//7/
/v/+//7/AQABAAEAAQADAAMAAwAEAAUABQAGAAYABQAGAAYABQAHAAgACAAIAAkACgAK
AAwADwAQABMAFQAVABYAFwAYABoAHQAgACMAIwAlACcAKAAoACoAKwArAC4AMQAxADMA
MwA0ADYAOAA5ADkAOQA6ADoAOwA8ADwAOQA5ADkAOQA3ADcANgA1ADQAMgAxAC8AKwAp
ACcAJgAlACUAJAAjAB4AGwAXABQAFQAUABMAEwASABEAEAAPAA4ACwALAAoACQAIAAcA
BgAEAAMAAgACAAAAAAAAAP//AQAAAP////8CAAIAAAAAAAAAAAD//////P/8//z//P/7
//v/+//7//z//f/+//7/+//7//z//P/8//z/+//7//3//f//////AQABAAAAAAABAAEA
AgADAAIAAQABAAEAAQABAAEAAQADAAQABQAGAAUABAAEAAQAAgACAAIAAQACAAQABgAH
AAUABQAFAAYABQAEAAMAAgAEAAMAAwACAAQABAAFAAUABwAGAAUABQADAAMAAwACAAUA
BgAGAAUABAAEAAQABAAEAAIAAgACAAIAAwAEAAUABgAGAAUABQAFAAMAAwAEAAQABQAG
AAcACQAIAAcABgAFAAUABgAGAAYABgAGAAUABAAFAAYABwAIAAgACAAIAAkACQAKAAwA
DAAMAAwADAAMAA0ADgANAAwACAAIAAcABwAGAAYABAAEAAUABgAHAAgABgAGAAYABgAI
AAcABwAIAAYABgAGAAYABAADAAMAAwAEAAQABAAEAAQABAAEAAQAAwACAAEA/f/8//z/
//8GABIAIQA5AFYAdQCZAL8A6QARASYBIwECAcoAhABDABQA7f/Y/8r/vf+2/67/qP+t
/7f/u/+8/8D/wf+9/7v/vf++/7r/uf+6/7z/vP+7/7z/vv/A/8T/y//S/9b/2v/f/+H/
4f/j/+j/6//u//H/9P/2//j/+v/8//z///8CAAQAAgACAAMAAwADAAUABQAFAAUABQAF
AAUAAwADAAQABAAGAAYABgAGAAUABgAGAAYACAAIAAgACAAHAAcABwAHAAkACQAJAAoA
CQAJAAoACgALAA4AEAARAA8AEAAQABAAEQASABIAFAAWABYAGAAZABoAHAAeACAAIwAl
ACcAKQArAC0ALwAwADEAMgAyADEAMwA3ADgAOwA7ADwAPgBAAD8APwA/AEAAQgBDAEQA
RABBAEEAQQBBAD8APwA+AD0AOgA4ADcANQAzADEALwAuACwAKwApACcAJgAlACMAIgAe
ABwAGgAZABoAGQAYABcAEwAPAA4ADAAOAA4ADgAOAAwACwAKAAoACAAIAAgABwAJAAgA
BwAHAAgACAAGAAYABAAEAAMAAwAEAAQABAAEAAMAAwADAAMAAwADAAMAAgD/////AAAA
AAIAAgABAAEAAQABAAMAAwABAAEAAAAAAAEAAQACAAMAAwADAAQABQADAAMAAwADAAQA
BAAEAAQABAAEAAUABgAGAAYABgAFAAUABgAHAAcABwAHAAcACAAGAAYABgAGAAYABQAF
AAQABgAGAAcABwAFAAQAAwADAAYABwAIAAgABQAEAAIAAQADAAUABgAHAAcABgAGAAYA
BQAEAAQABAAEAAQABAAEAAQABAAEAAQABAAEAAQAAwADAAMAAwADAAQABAACAAIAAgAD
AAUABQAFAAUAAwAEAAQABAAEAAQAAwACAAIAAgACAAIAAgACAAIAAwABAAIABAAEAAUA
BgAHAAgABgAGAAQAAgAAAAAA/////wAAAAD+//7//P/8//z//P/9//7///8AAP7//f/9
//7//v/+//7//v8AAP///////////v/9//z//f/+////AAD///7/+//3//L/8v/3/wQA
EgAlAD8AXgB9AJ8AxwDxABMBIAENAeAAngBWABsA8P/R/8D/sP+l/6D/mv+a/6P/q/+v
/7D/tP+3/7n/t/+3/7T/sv+1/7j/uP+4/7f/uv/A/8T/yP/P/9T/2P/Y/9f/1//d/+P/
5v/n/+z/7f/w//T/9v/4//r//P/9//7//P/8//z//f/9////AQABAAEAAQABAAEAAQAB
AAEAAgACAAQABAAEAAQABAAEAAMAAgAEAAQABAAEAAMAAwADAAMAAwADAAMABAAHAAcA
CAAIAAgACgALAAsACwAMAAwADAANAA4ADgAQABIAEgAUABUAFgAYABoAHAAbAB0AHwAh
ACUAJwApACoALAAuAC8ALwAwADMAMwA1ADMANAA2ADgAOwA7ADsAPAA6ADsAPAA8ADsA
OwA7ADsAOQA5ADgANwA1ADQANAAzAC8ALQArACoAJgAlACMAIQAgAB8AHQAcABgAFgAU
ABMAEgARABAADwAOAAsACwAKAAkACAAHAAYABgAFAAQABAAEAAQABAADAAEAAAD/////
AAAAAP7//v/8//z/+//7//z//P/8//z/+//7//v/+//5//n/+f/4//f/9//4//j/+P/4
//f/9//3//f/+f/5//f/9//2//b/9f/1//b/9//3//f/+P/5//n/+f/5//n/+v/6//r/
+v/5//j/+P/4//r/+v/6//n/+f/6//v/+//7//v/+//8//v/+v/5//j/+f/5//r/+v/4
//j/+f/5//n/+P/3//f/+P/5//r/+v/7//r/+P/3//f/+f/6//v/+f/4//j/+P/5//v/
/P/7//r/+f/4//r/+v/6//r/+P/4//j/+P/4//f/9//3//f/9//4//j/+P/4//j/+f/5
//n/+f/5//n/+v/6//r/+P/4//f/9v/4//j/+P/4//r/+v/6//v/+//8//7//v8AAAAA
AAAAAP7//P/4//T/8//0//T/9f/2//b/9P/0//L/8v/y//L/9P/0//T/9P/2//X/9f/2
//T/9P/0//T/9v/1//X/9f/2//b/9v/2//b/9v/2//b/9f/0//H/7//s/+z/8f/+/xAA
JQA/AFwAewCfAMsA9QANAQwB7QC8AHwAOgADANb/u/+q/5j/jf+K/4b/iP+R/5n/nf+i
/6b/qf+p/6n/qf+o/6j/q/+q/6r/rP+t/7D/tP+4/77/w//I/8z/0P/R/9P/1f/X/9r/
3f/g/+X/6P/q/+7/7v/u/+z/7f/w//L/8v/y//P/8//z//X/9f/1//P/8//z//P/9f/1
//b/9v/2//b/9v/2//X/9v/2//b/9v/2//b/9v/1//X/9f/1//b/9//4//r//f/9//7/
/v/9//7//v/9//7/AAABAAIAAgACAAEAAgAGAAYACAAJAAoADAAOABAAEQATABUAFwAX
ABkAGwAcAB4AIAAhACEAIgAlACUAJwApACoALAAuAC0ALQAtAC4ALgAvADAAMAAxADEA
MQAxAC8ALwAuAC0AKgAoACcAJQAlACMAIQAgABwAGwAZABcAEgARAA8ADgANAAwACwAL
AAgABwAGAAUABAABAAEAAAABAAAA///+//7//f/8//z/+P/4//j/9//3//b/9f/1//j/
+P/2//b/9P/0//P/8//0//T/9P/0//P/8//z//P/8//z//P/8v/v/+//8P/w//L/8v/x
//H/8f/x//P/8//z//P/8v/y//P/8//0//X/8//z//T/9f/z//P/8//z//P/9P/1//b/
9P/0//X/9v/4//j/+P/3//X/9v/3//f/9f/1//X/9v/4//j/+P/4//j/9//3//b/9P/0
//X/9f/3//b/9f/1//b/9//4//j/9//2//T/8//z//X/9v/3//X/9P/0//T/8//z//P/
8v/0//P/9v/0//T/9P/0//T/9P/0//T/9P/0//T/9P/0//P/8//z//P/8//0//T/9P/0
//T/9f/z//P/8//z//X/9v/2//b/9v/2//X/9P/0//T/9P/0//T/9P/0//X/9f/2//j/
+P/4//j/+P/4//r/+v/4//b/9P/0//P/8//0//T/8v/y//L/8v/y//L/8v/y//L/8v/w
/+//7//w//L/8v/y//L/8P/v/+//7//w//D/8P/w//L/8v/y//L/8//y/+3/6//o/+j/
6//0/wIAFQAtAEgAZwCFAK0A1wD7AAoB/QDWAJ4AWgAZAOb/wf+s/5z/j/+G/4L/gP+D
/43/lf+c/6D/o/+p/6n/p/+m/6b/p/+q/6j/qv+r/67/sP+0/7j/v//G/8j/yv/N/8//
0f/T/9j/2f/c/9//4v/m/+j/6v/s//D/8f/w//L/8v/y//P/8//1//f/9//3//b/9f/0
//P/9f/1//b/9v/2//b/9v/2//X/9v/2//b/9v/2//b/9v/3//f/9//3//f/9//3//j/
+f/5//r/+v/6//z//f/9//3//v/+//7///8AAAAAAgAEAAQABgAHAAgACgAMAA4ADgAP
ABAAEQAVABcAGQAaABwAHgAfAB8AIgAlACUAJwAnACgAKgAsAC0ALQAtAC4ALgAvADAA
MAAtAC0ALQAtAC0ALQAsACsAKAAmACUAIwAhAB8AHQAcABwAGwAZABcAFgAVABMAEgAP
AAwACQAHAAYABQAEAAMABAABAAEAAAD9//z/+//6//j/9//2//b/9v/2//b/9f/z//L/
8f/x//L/8v/w//D/8P/w/+//7//u/+7/7v/u/+v/6//r/+v/7f/t/+3/7P/t/+3/7v/u
/+z/7P/r/+v/6f/p/+v/6//t/+3/7P/s/+v/6//s/+3/6//r/+z/7f/t/+3/7f/t/+7/
7v/u/+7/7v/u/+//8P/u/+7/7v/t/+//8P/x//H/7//v/+//8P/w//D/8P/w//D/7//v
/+7/7P/s/+3/7f/v/+7/7f/t/+z/7f/u/+7/7v/u/+3/7f/s/+3/7f/t/+3/7P/s/+z/
7f/t/+3/7P/u/+3/7P/u/+7/7P/s/+z/7P/s/+z/7P/s/+7/7v/u/+7/7P/r/+v/6//t
/+3/7v/u/+z/7P/s/+3/7//v/+//7//t/+7/7v/u/+7/7v/t/+z/7v/u/+7/7v/u/+7/
7v/v/+//8P/y//L/8P/w//D/8P/w//D/7v/s/+r/6v/p/+n/6P/o/+b/5v/o/+j/6P/o
/+j/6P/o/+j/5v/l/+X/5v/o/+j/6P/o/+j/5//n/+f/5v/m/+b/5v/m/+b/5v/m/+f/
5v/j/9//4P/k/+3/+v8MACUAQQBgAIEApwDNAO8A/QDuAMcAkABSABIA2/+2/6H/kP+C
/3n/dP90/3r/g/+J/5H/mP+c/53/n/+h/5//nv+g/6H/oP+g/6L/pf+m/6z/sv+4/7//
xP/G/8j/x//J/83/z//S/9X/1v/Z/97/4v/k/+b/6P/q/+n/6P/q/+z/7P/t/+3/7f/v
/+//7//u/+3/7P/r/+3/7f/u/+7/7v/u/+7/7v/t/+7/7v/u//D/8P/w//D/8f/x//H/
8f/z//P/8//0//P/8//0//T/9P/2//f/9//3//j/+P/4//r//P/9/wAAAgACAAQABQAE
AAYACAAKAA0ADwARABMAEwAVABcAGAAcAB4AHwAfACAAIwAjACUAJwAoACoALAArACsA
KwAsAC4ALwAwADAALwAvAC8ALwArACsAKgApACcAJgAmACUAIwAhAB8AHgAcABsAGQAX
ABIAEQAPAA4ADQAMAAsACwAIAAcABgAFAAYAAwADAAIAAQAAAP///v/8//v/+v/6//n/
+v/7//v/+f/4//f/9//6//r/+P/4//b/9v/1//X/9P/0//T/9P/1//X/9f/1//T/8//y
//D/8f/x//L/8v/z//T/9P/1//P/8//1//X/9f/1//T/9P/z//P/9P/1//X/9f/2//f/
9//3//f/9//2//b/9v/2//j/+P/5//r/+v/6//r/+f/7//z//f/9//z/+//6//r//P/8
//z//P/8//v/+//6//r/+v/7//v/+v/4//b/9f/4//n/+v/6//v/+v/4//f/9//5//r/
+//7//r/+v/6//n/+f/5//j/+P/5//r//P/8//z//P/8//r/+v/6//r//P/8//z//P/7
//n/+P/3//j/+f/7//z//P/8//z//f/9//3//f/9//v//P/8//z//v/+//3//P/8//z/
/P/8//7//v/+//////8AAAIAAgACAAIAAgACAAIAAgAAAP7/+v/6//n/+f/8//z/+v/6
//j/+P/4//j/+v/6//r/+v/6//n/+f/6//j/+P/4//j/+v/5//n/+f/8//z//P/8//r/
+v/6//r/9//2//X/8//u//D/9/8CABAAIwA9AFoAdwCdAMsA9QATARwBCQHcAJgAVAAb
APL/1f/G/7b/q/+i/5z/mv+j/63/sf+y/7T/tf+z/7X/tf+w/6z/sf+2/7L/sv+z/7T/
tv+8/8L/x//O/9L/0v/R/9H/1f/b/+D/4f/k/+n/6v/u//D/9P/0//T/9f/4//j/+v/6
//v/+//6//v/+v/5//n/+f/5//n/+f/5//r/+v/8//z//P/8//3//v/+//7//v/+//7/
/v////////////3//f/9//7/AQABAAIAAgACAAQABQAFAAUABgAGAAYABwAIAAgACgAM
AAwADgAPABIAFAAWABgAFwAZABsAHQAfACEAIwAkACYAKAApACkALAAvAC8AMQAvADAA
MgA0ADcANwA3ADgANgA3ADgAOAA5ADkAOQA5ADcANwA2ADUAMAAuAC0AKwArACkAJwAm
ACQAIwAhAB8AHAAbABkAGAAUABIAEAAPAA4ADQAMAAsACgAHAAcABgAHAAYABQAEAAEA
///9//z//P/+/wAAAQD///7//f/9//3//P/5//j/+v/6//n/+f/4//j/+P/4//f/9//3
//f/+f/5//n/+P/3//f/+P/4//b/9v/1//X/9f/1//f/9//5//n/+P/4//f/9//4//n/
9//3//j/+f/7//v/+//7//r/+v/6//r/+v/6//v//P/9//7///////3//v//////////
////AAAAAAAAAAAAAAIAAQABAAAA/v/+//////////7//f/9//7///8AAAAA/f/8//r/
+f/7//3//v////3//P/8//z///8AAP7//v/+//7//v/+//7//v/+//7//v/+//7//f/9
//3//f/9//7//v/+//7//v////////////////8AAAAAAAACAAIAAQAAAP///v/9//z/
/f/+////AQD//wAAAgACAAIAAgACAAIAAgACAAAA/v/8//z/+//7//z//P/6//r/+v/6
//r/+v/8//z//P/8//z/+//7//z//P/8//z//P/6//n/+f/5//z//P/8//z/+//6//n/
+P/5//r/9//1//L/8v/5/wIADgAjADsAWgB5AJ0AxwDvABEBGgEHAdoAmABSABsA9P/V
/8b/uP+t/6b/oP+e/6X/rf+x/7T/tv+3/7X/tf+1/7L/sv+z/7T/sv+y/7H/tv+8/8D/
wv/F/8r/0P/W/9f/2f/b/93/4P/l/+j/6f/s/+7/8P/y//T/9v/5//z//P/6//r/+//7
//n/+//7//v/+//7//v/+//9//3//v/+//z//P/8//z//f/+//7//v/+//7//v/+/wEA
AQABAAEAAAD///7//v8BAAEAAgACAAAAAgADAAMAAwAEAAQABAAHAAgACAAKAAwADAAO
AA8ADgAQABIAFAAVABcAGQAbAB0AHwAhACIAJAAmACcAJwAoACsAKwAtAC8AMAAyADQA
MwAzADMANAAyADMANAA0ADMAMwAzADMAMwAzADIAMQAuACwAKwApACUAIwAhACAAHgAd
ABsAGQAYABcAFQAUABQAEgAQAA8ADAALAAoACQAGAAMAAwACAAMAAgABAAAAAAD///7/
/v/6//r/+v/5//v/+v/5//n/+f/4//X/9P/2//b/9f/1//T/9P/0//T/8//z//P/8//z
//P/8//y//H/8f/y//L/8P/w/+//7//v/+//8f/x//H/8f/w//D/8f/x//L/8//z//P/
9P/1//T/8//y//H/8v/y//L/8v/0//T/9f/2//b/9v/2//X/8//0//X/9f/3//f/9//4
//b/9v/2//b/9v/1//X/9P/0//T/9f/1//X/9P/z//P/9v/3//j/+P/5//j/9v/1//L/
8//z//P/9f/0//T/9P/1//X/9f/0//T/8//0//L/8v/y//L/9P/0//T/9P/0//T/9P/0
//L/8f/x//H/8//z//T/9P/y//L/8v/z//P/8//z//P/8//0//T/9P/2//b/9f/0//L/
8v/y//L/8v/y//L/8//1//b/+P/4//r/+v/6//r/+f/4//X/8v/w//D/7//v//D/8P/u
/+7/7v/u/+7/7v/u/+7/7v/u//D/7//v//D/7v/u/+7/7v/v/+//8P/x/+//7v/t/+z/
7f/u/+//8P/t/+j/4//h/+L/5P/r//j/CgAfADsAWgB5AJ8AyQDvAAMB/ADZAKAAXAAa
AOf/wv+v/57/jv+F/4D/fv+E/43/k/+V/5r/oP+h/6H/of+d/5r/nP+f/57/nv+c/53/
ov+m/6z/tP+7/8D/wv/G/8X/w//F/8v/0P/R/9T/1//c/97/4P/g/+D/4P/h/+T/5P/k
/+T/5f/l/+P/5f/l/+X/5//n/+f/5//n/+f/6P/o/+b/5v/m/+b/5f/m/+b/5v/n/+j/
6f/q/+v/6//r/+v/6v/p/+j/6P/r/+v/7P/s/+7/8P/x//H/8f/y//L/8v/z//T/9P/2
//j/+P/6//v//P/+/wAAAgADAAUABwAJAAkACwANAA4AEgAUABUAFQAUABcAFwAZABoA
HAAfACIAIgAhACAAIAAiACMAJAAkACMAIwAjACMAIQAhACAAHwAaABgAFwAVABMAEQAP
AA4ADAALAAkABwAGAAUAAwACAP7//P/6//n/+P/3//b/9f/y/+//7//u/+//7v/t/+z/
7P/r/+r/6v/q/+r/6v/p/+n/6P/n/+f/5f/k/+H/4P/h/+L/4v/j/+D/4P/g/+D/4f/h
/+H/4f/f/9//3//e/9//3//g/+D/3v/e/93/3f/d/93/3//f/9//3//e/97/3f/d/97/
3//f/9//4P/h/9//3//f/9//3v/e/97/3v/e/97/3//g/+D/4P/g/9//3//g/+H/4f/h
/+H/4f/i/+D/4P/g/+D/4f/h/+L/4v/i/+L/4//j/+P/4v/h/+H/4P/h/+L/4v/j/+L/
4P/f/9//4f/i/+P/4f/g/+D/4P/h/+H/4f/g/9//3//f/97/3v/i/+P/4P/g/+D/4P/g
/+D/4P/g/+D/3v/e/97/3v/e/93/3f/d/93/3f/e/97/4P/g/+D/4f/h/+H/4f/h/9//
4P/g/+D/4P/g/9//3v/g/+D/4P/g/+D/4P/g/+H/3//g/+L/4v/g/+D/4P/g/+L/4v/g
/97/2v/a/9n/2f/c/9z/2v/a/9j/2P/Y/9j/2v/a/9r/2v/a/9n/2f/a/9j/2P/Y/9j/
2v/Z/9n/2f/Y/9j/2P/Y/9n/2v/b/9z/3f/a/9X/z//M/9D/2//m//b/CwAlAEIAXwCF
AK0A0QDrAOwA0QCiAGIAIADn/7r/nf+M/3r/cf9s/2b/bP95/4H/gf+G/4z/jf+P/43/
jf+K/4r/i/+M/4z/jv+P/5L/mP+c/6L/q/+w/7L/tP+z/7H/tf+7/8D/w//E/8f/yP/K
/8z/zv/Q/9L/0f/Q/9L/0P/Q/9H/0f/T/9X/1f/V/9X/1f/V/9X/1f/V/9b/1v/W/9b/
2P/Y/w==
         </WaveFormData>
      </LeadData>
      <LeadData>
         <LeadByteCountTotal>10000</LeadByteCountTotal>
         <LeadTimeOffset>0</LeadTimeOffset>
         <LeadSampleCountTotal>5000</LeadSampleCountTotal>
         <LeadAmplitudeUnitsPerBit>4.88</LeadAmplitudeUnitsPerBit>
         <LeadAmplitudeUnits>��V</LeadAmplitudeUnits>
         <LeadHighLimit>2147483647</LeadHighLimit>
         <LeadLowLimit>268435456</LeadLowLimit>
         <LeadID>V6</LeadID>
         <LeadOffsetFirstSample>0</LeadOffsetFirstSample>
         <FirstSampleBaseline>0</FirstSampleBaseline>
         <LeadSampleSize>2</LeadSampleSize>
         <LeadOff>FALSE</LeadOff>
         <BaselineSway>FALSE</BaselineSway>
         <ExcessiveACNoise>FALSE</ExcessiveACNoise>
         <MuscleNoise>FALSE</MuscleNoise>
         <LeadDataCRC32>905119271</LeadDataCRC32>
         <WaveFormData>
/P/8//v/+//7//v/+//8//z//P/8//z//P/9//3//v/////////////////+//z/+f/4
//j/+P/6//r/+v/4//b/9//3//f/+f/5//n/+P/2//b/9v/2//f/9//2//b/9v/2//b/
9v/3//j/+f/6//j/+P/4//j/+P/5//j/9f/x/+z/7P/t//H//f8MABoAKwA7AFAAagCG
AJwApQCbAIYAawBMACkACADx/+P/1v/M/8b/v/+//8P/xf/D/8X/x//H/8P/wv/D/8H/
v//B/8H/wP/A/8H/wP/C/8f/y//Q/9T/1v/Z/9z/3v/e/97/4P/h/+X/6//u/+7/8P/x
//P/9P/z//X/9//2//b/9f/0//T/9f/1//X/9f/1//X/9f/2//b/9v/2//b/9//3//f/
9//4//j/+P/2//b/9v/2//b/9//5//r/+v/6//r/+v/7//v/+v/5//v/+//7//v//P/8
//z//v/+////AAAAAP//AQACAAQABQAFAAcACAALAAwADgAOABAAEQATABQAFAAVABYA
GAAXABgAGQAaAB0AHgAfACAAIAAhACIAJAAlACUAJQAlACUAJQAlACMAIQAhACAAHwAe
ABsAGgAaABoAGQAXABYAFAASAA8ADAALAAgACAAIAAgABgAFAAQAAQAAAP7//f/7//r/
+f/4//j/+P/4//n/+//5//n/+f/3//f/9v/1//X/9f/0//T/9P/0//T/9P/y//L/8v/x
//H/8f/x//H/8P/w//D/8P/w//D/8P/v/+3/7f/t/+3/8P/w//D/8P/y//H/8f/x/+//
7//v//D/8f/x//H/8f/x//L/8v/y//D/8P/w//D/8f/x//L/8v/y//L/8v/y//H/8v/y
//L/9P/0//T/9P/2//b/9v/2//j/+P/4//j/9//2//X/9P/2//T/9P/6//r/+f/4//f/
9v/3//f/9//2//b/9v/2//X/9f/1//b/9v/2//b/9v/2//b/9v/3//f/9//4//j/+P/6
//r/+v/6//r/+f/5//n/9//3//j/+P/4//j/+P/4//v/+//8//3//f/9//3//f/7//r/
+P/1//T/9P/0//T/9v/2//T/9P/z//P/8//z//P/8//y//L/8v/y//L/8//1//T/9P/0
//b/9v/2//b/9P/0//T/9P/2//b/9v/2//f/9P/x/+3/7P/o/+3/9/8DAA4AHgAvAD8A
VABwAIwAngCfAJUAggBpAEgAJQAEAO//4f/U/8r/xP+//7//w//F/8X/x//H/8f/x//G
/8P/wf+//8H/w//C/8L/w//A/8D/x//P/9b/2v/a/9v/3P/c/+D/5P/m/+n/6f/r/+7/
8P/y//P/8//0//X/9f/1//f/+P/4//j/+P/5//n/+f/7//v/+//7//r/+v/6//r/+v/7
//v/+//7//z//P/8//r/+v/6//r/+f/5//r/+v/8//z//P/8//z//f/9//3/////////
//8AAAAAAAACAAIAAwAEAAQAAwAFAAYACAAJAAkACwAMAA0ADgAQABAAFAAVABcAGAAY
ABkAGgAcAB8AIAAhACIAIgAiACIAIgAiACMAJAAmACkAKQApACkAJwAnACcAJQAjACMA
IgAhACAAHQAcABwAGgAZABcAFgAVABQAEgAQAA8ADAAMAAwACgAIAAcABgAHAAYABAAD
AAMAAgABAAAA///+//3//f////3//f/9//3//f/8//v//f/9//z//P/8//z//P/8//r/
+v/6//n/+f/5//n/+f/4//j/+P/4//r/+v/6//n/9//3//f/9//4//j/+P/4//j/9//3
//f/+P/5//r//P/7//v/+//7//n/+v/6//r/+v/6//r/+v/7//v//P/8//z//P/8//z/
/f/+//7//v/8//z//P/8//z//P/8//z//f/+////AAD+//7//v/+//7/AAAAAP7//v/8
//z//P/8//////////7//v/+//7//f/9//3//v/+//7//v/+//7//v/+/////////wAA
AAAAAAAAAAAAAAAAAAD////////9//3//v/+//7//v/+//7/AQABAAIAAwABAAEAAQAB
AAMAAgAAAP3//P/8//z//P/6//r/+P/4//n/+f/5//n/+f/5//j/+P/4//j/+P/5//n/
+P/4//j/9v/2//b/9v/3//j/+f/6//j/+P/4//j/+f/2//X/8f/s/+r/6//z/wEAEAAg
AC8APQBUAHIAigCcAJ8AmQCEAGsATgArAAwA9f/j/9L/yP/A/7n/u//B/8P/w//F/8X/
x//F/8T/w//B/7//wf/B/8D/wP/B/8T/xv/J/8//1P/Y/9r/3f/g/97/3P/e/+T/6f/v
//H/8P/w//L/9f/3//j/9//5//n/9//4//j/+P/4//n/+f/5//n/+f/5//n/+v/6//r/
+v/6//v/+//7//n/+v/6//r//P/8//z//P/7//v//P/8//z//P/8//z/AAABAAEAAQAA
AP///v/9/wAAAAAAAAIABAAFAAYABgAFAAcACAAKAAsACwANAA4ADwAQABIAEgAUABUA
FwAYABgAGQAaABwAHQAeAB8AIAAhACIAIwAkACYAJwAoACoAKQApACkAKQAnACcAJwAl
ACUAJQAkACMAJAAhACAAIAAeAB0AGwAaABcAFgAUABIAEQAOAA4ADgAMAAoACQAIAAcA
BgAEAAMAAwACAAEAAAD///7//f/9/////f/9//3//f/9//z/+//7//v/+v/6//j/+P/4
//j/+v/6//r/+f/3//f/9//3//b/9v/2//b/9v/2//b/9f/3//f/9//3//b/9v/2//b/
9v/1//X/9f/3//f/9//4//f/9//3//f/9f/2//b/9v/3//j/+f/6//n/+f/6//r/+v/6
//r/+v/6//r/+f/4//j/+P/4//j/+P/4//j/+P/4//j/+P/4//j/+P/4//j/+P/4//j/
+P/4//j/+P/4//b/9v/1//X/9v/4//j/+P/2//b/9v/2//b/9v/5//n/+f/4//j/+P/4
//f/9f/1//b/9v/2//b/9v/2//j/+P/5//n/9//4//j/+P/6//r/+v/6//j/9//3//f/
9//3//j/+P/4//j/+P/4//n/+f/6//v/+//7//v/+//5//j/9v/z//T/9P/0//T/9P/0
//L/8v/1//X/9f/1//X/9f/0//T/8v/y//L/8//z//L/8v/y//L/8v/y//L/8v/y//L/
8v/0//T/9P/0//H/8P/t/+f/5P/k/+f/7f/5/wgAFgAnADkAUABqAIQAlgCdAJcAhABp
AEwAKQAIAPH/5f/W/8z/xP+//7//w//F/8X/x//H/8X/wf/A/8H/v/+5/7n/u/+8/7r/
u/++/8D/wf/F/8r/zv/Q/9P/1P/W/9r/3v/g/9//4f/j/+T/6P/s/+3/7f/u//H/8f/x
/+//8P/w//D/8P/x//H/8f/x//H/8f/x//T/9P/0//T/9P/1//X/9f/z//T/9P/0//T/
9P/0//T/9f/1//b/9v/1//T/8//y//X/9//4//n/+P/3//b/9f/4//j/+P/6//r/+//8
//z/+//9//7/AAADAAMABQAGAAkACgAMAAwADAANAA8AEAAQABEAEgAUABUAFgAXABgA
GwAcAB0AHgAcAB0AHgAgACMAIwAjACMAIQAhACEAHwAfAB8AHgAdABwAGQAYABgAFAAT
ABEAEAAPAA4ADAAKAAkABgAGAAYABgAEAAMAAgABAAAA/v/9//3//P/7//r/+f/4//f/
9//3//X/9f/1//P/8//y//H/8//z//L/8v/0//T/9P/0//L/8v/y//H/8f/x//H/8f/w
//D/8P/w//L/8v/y//H/8//z//P/8//z//L/8f/w//D/7//v/+//8f/x//H/8v/1//X/
9f/1//P/9P/0//T/9P/0//T/9P/0//X/9//4//b/9v/2//b/9f/2//b/9v/2//b/9v/2
//b/9v/2//b/9P/0//T/9P/2//b/9v/2//b/9v/2//b/9P/0//T/9P/w//D/7//v//T/
9v/2//T/9P/y//L/8v/y//P/8//z//L/8//0//X/9f/1//X/9v/2//T/9P/0//T/9P/0
//X/9f/z//T/9P/0//b/9v/2//b/9v/1//X/9f/1//X/9v/2//b/9v/2//b/9//3//j/
+f/3//f/9//3//j/+P/3//X/8//y//H/8P/x//L/8f/y//P/8//z//P/8f/x//D/8P/y
//L/8v/z//H/8P/w//D/8v/y//L/8v/w//D/8P/w//L/8v/y//L/7//w/+//6//o/+b/
5//p//P//v8KABsAKwA+AFYAcACMAJsAmwCQAHsAXAA/ACIACQD7//D/5v/e/9X/zf/L
/83/y//L/83/zf/J/8b/xf/B/73/u/+7/7z/vP+9/7z/vP+9/7//xP/K/87/0f/U/9b/
1v/a/9z/3f/f/+H/5P/k/+j/6f/r/+z/7//z//H/7//w//D/8P/y//P/8//z//H/8f/x
//H/8//0//X/9v/0//X/9f/1//P/9P/0//T/9P/0//T/9P/z//P/9P/0//T/9P/0//T/
9P/1//X/9f/2//f/+P/5//r/+v/6//z/+//7//v/+v/9////AAACAAUABQAHAAgACQAK
AAwADAAMAA0ADwAQABIAEwAUABYAFwAYABkAGgAZABoAGwAcAB4AHwAgACIAIQAhACEA
IQAhACEAIQAfACEAIQAgAB8AHgAbABoAGgAaABkAFwAWABUAFAASABAADwAMAAwADAAM
AAoACQAIAAUABAACAAEAAwACAAEAAAABAAAA/////////f/9//3/+//7//r/+f/7//v/
+v/6//r/+v/6//r/+P/4//j/9//3//f/9//3//b/9v/2//b/9P/0//T/8//x//H/8f/x
//X/9v/3//j/9v/1//X/9f/1//X/9f/2//f/9//3//f/9//4//j/+P/4//j/+P/4//n/
+f/6//r/+v/6//r/+v/5//r/+v/6//z//P/8//z/+v/6//r/+v/7//z//f/+//z//P/8
//z//P/8//z//P/8//z//P/8//z//P/7//v/+//8//v/+v/8//v/+//7//j/+P/4//n/
+v/6//j/+P/4//j/9//3//f/9v/4//j/+P/3//f/9//4//j/9v/2//b/9v/2//b/9//3
//f/+P/4//j/+P/4//j/+P/4//f/9//3//f/9//4//j/+P/4//j/+P/5//n/+v/7//3/
/f/9//3//f/8//r/9//0//T/9P/0//P/8v/v/+7/8P/x//L/8//z//P/8v/y//L/8v/y
//P/9f/0//T/9P/y//L/8v/y//L/8v/y//L/8v/y//L/8v/x//D/7f/r/+j/5v/n/+3/
9/8EABQAJQAzAEYAXgB6AJIAmQCTAIAAYwBGACsADgD1/+f/3P/S/8r/w/+//8P/xf/F
/8P/wf/D/8H/wP+//7//vf+9/73/vv++/73/vv/A/8P/xf/K/8z/zv/T/9T/2P/a/9z/
3v/h/+P/5f/m/+j/7P/t/+//7v/t/+3/7f/v//D/8P/w//L/8//z//P/8//z//P/8//y
//L/8v/y//L/8//z//P/8//0//T/9P/0//T/9P/0//H/8f/y//L/8//0//X/9v/3//f/
9v/1//f/9//3//f/+P/4//j/+v/4//n/+v/6//3///8AAAIAAQABAAMABAAHAAgACgAK
AAwADQAPABAAEAARABIAFAAVABYAFwAYABkAGgAbABwAGgAbABwAHgAfAB8AHwAfAB8A
HwAfAB0AHQAdABwAGwAcABkAGAAYABUAEwAQAA4ADgAOAA0ADAALAAgACAAIAAYABAAD
AAIAAQAAAP7//f/7//r/+f/4//f/9v/1//X/9f/z//P/8//1//X/9P/z//H/8f/w//D/
8P/w//D/8P/w//D/8P/v/+//7//v/+//7v/u/+7/7v/u/+7/7v/t/+//7//v/+//8P/w
//D/8P/w/+//7//v/+//7//v//D/8f/x//H/8f/x//L/8v/y//T/9P/0//T/9f/1//b/
9v/2//b/9v/2//j/+v/7//z/+//6//n/+P/7//z//f/+//z//P/8//z//v/+//7//v/+
//7//v/+//7//v/+//7//v/+//3//f/8//7//v/+//7//f/9//3//v/+//7////+//7/
/v/+//7//v/+/wEAAQABAAAA///+//3/+//9//3//v/+//7//v/+//7//v/+////////
/wAAAAAAAAAAAAAAAAAAAAD/////////////AAAAAAAAAAAAAAAAAwADAAQABQADAAMA
AwADAAEAAAD+//v/+//8//3//v/+//7//P/8//v/+//7//v//f/9//z//P/6//r/+v/7
//v/+v/6//r/+v/6//r/+v/6//r/+v/6//j/+P/4//j/+//6//X/7f/q/+z/7//5/wcA
EgAeAC0APQBSAHAAigCaAJ8AlwCEAGcASgApAAgA8//l/9b/zP/G/8H/v//B/8P/xf/F
/8X/xf/D/8L/w//B/7//wf/B/8D/wP+//8D/xP/J/8//1P/W/9j/2//c/9r/3P/e/+L/
5f/r/+3/7v/w//L/8//z//T/9//3//f/9//4//j/+P/2//f/9//3//f/9//3//f/+P/4
//j/+P/4//n/+f/5//f/+P/4//j/+P/4//j/+P/3//f/+P/4//r/+v/6//r/+v/7//v/
+//5//n/+f/5//v//P/9/wAAAAABAAIAAgAFAAcACAAKAAoACQAKAAoACwAMAA4ADgAQ
ABEAEwAUABYAFwAYABoAGQAaABsAHAAdAB4AHwAgAB4AHwAgACIAJQAlACUAJQAlACUA
JQAjACMAIwAiACEAHwAbABkAGAAXABcAFgAWABMAEgAQAA4ADwAMAAwADAAIAAYABQAE
AAUABAACAAEAAQAAAP///v/7//r/+f/5//n/9//3//f/9//3//b/9f/z//P/8v/y//P/
9P/1//b/9P/0//T/8//z//P/8//z//L/8v/y//L/8P/w//D/7//x//H/8f/x//D/8P/w
//D/8v/x//H/8f/x//H/8f/y//H/8f/x//H/8f/y//L/8v/x//D/7//u//D/8f/z//T/
8v/y//L/8v/z//T/9P/0//L/8v/y//L/8v/y//L/8v/y//L/8v/y//L/8v/y//L/8v/y
//L/8v/y//L/8v/y//L/8v/x//H/8f/y//H/8P/w/+//7//v//D/8P/w//H/8P/w//D/
8P/x//H/8v/2//j/+v/8/wsAFwAjAC4AKQAmACMAHwAcABsAGwAaABkAGAAXABYAFAAU
ABUAFQAVABYAFgAWABYAFgAWABYAFgAVABUAFQAUABMAEwASABMAFAAVABYAFQAVABYA
FwAXABcAFwAXABcAFgAUABEAEAAQABAAEAAQABAADgAOAA8ADwAPAA8ADQANAAwADAAM
AAwADAANAA0ADAAMAAwACgAKAAoACgALAAwADQAOAAwADAAMAAwADQAKAAcABQACAP7/
//8FAA8AHAAoADcARwBaAHAAjACkALEArwCgAIkAbABLACgADQD7/+z/3v/W/8//y//L
/8//0//V/9f/1f/V/9T/z//P/9H/0//T/9T/1P/V/9T/1v/Z/9v/3v/k/+j/6f/s/+7/
8P/y//T/9//5//v//P8AAAAAAQAFAAYABwAFAAcABwAIAAgACAAIAAkACQAJAAcABwAH
AAcACQAKAAsADAAMAA0ADQANAAwADAALAAoADAAMAAwADAALAAsADAAMAAwADAAMAAwA
DQANAAwACwANAA0ADQANAA4ADgAOABAADgAPABAAEAARABMAFAAWABcAFwAZABoAGQAa
ABwAHAAfACEAJAAmACYAJwAoACoAKwAsAC0ALgAtAC4ALwAwADIAMwA0ADYANQA1ADUA
NQA1ADUANQAzADUANQA0ADMAMgAvAC4ALgAuAC0AKwAqACkAKAAmACQAIgAeAB0AHAAc
ABoAGQAYABkAGAAWABUAFQAUABMAEgAPAA4ADQANAA0ACwALAAsACwALAAoACQAHAAcA
BgAGAAgACAAIAAgABgAGAAYABQAFAAUABQAFAAQABAAEAAQAAgACAAIAAQACAAMABAAF
AAUABAADAAIABAADAAMAAwAFAAUABQAGAAUABQAFAAUABQAGAAYABgAGAAYABgAGAAUA
BQAGAAYABgAGAAYABgAFAAYABgAGAAYABgAGAAYABgAGAAYABgAEAAQABAAEAAYABgAG
AAYABgAGAAYABgAGAAYABgAGAAYABgAFAAUABAAGAAYABgAEAAMAAwADAAQABAAEAAUA
BAAEAAQABAAHAAUAAgAEAAQAAgACAAIAAgADAAMAAwACAAQABAAEAAMAAgABAAEAAAAB
AAIAAwAEAAYABgAHAAcABQAGAAYABgAGAAYABgAGAAYABQAFAAUABwAHAAgACAAGAAYA
BgAGAAcABwAIAAkABwAHAAcABwAHAAYABAABAP7//v/+//7///8AAP//AAD/////////
///////+//7/AAAAAAAAAQD///7//v/+//7//v/+//7//P/8//z//P/+//7//v/+//3/
+v/3//X/8v/y//X///8PACAAMAA9AE8AaACCAJgAogChAJEAfABhAEAAGwD+/+3/3//Q
/8b/vv+9/8H/xf/F/8f/yf/J/8n/yf/I/8f/xf/H/8f/x//E/8b/x//I/8z/0f/X/9r/
3P/c/93/3v/i/+T/5v/q/+v/7f/v//T/9v/2//n/+f/6//n/+f/7//v//P/8//z/+v/7
//v/+//9//3//f/9//7//v/+//7/AAABAAEAAQABAAIAAgACAAIAAgACAAIAAwADAAQA
BAAEAAQABAAEAAQABQAFAAUABwAHAAcABwAIAAgACAAKAAoACwAMAAwACwANAA4AEAAT
ABMAFQAWABcAGAAaABoAGgAbAB0AHgAgACEAIgAkACMAJAAlACYAJwAoACkAKgAoACkA
KgAsAC8ALwAvAC8ALwAvAC8ALQAtAC0ALAArACoAJwAmACYAJAAjACEAIAAdABwAGgAY
ABcAFAAUABQAFAASABEAEAANAAwACgAJAAkACAAHAAYABwAGAAUABQAFAAMAAwADAAMA
AwACAAEA//////7//v/+//7//v/+//7//v/+//3////////////8//z//P/8//r/+v/6
//n/+//7//v/+//+//7//v/+//3/+//6//n/+v/7//z//v/9//3//f/9//3//v/+//7/
/P/8//z//P/7//v//P/8//7//v/+//7//f/+//7//v/8//z//P/8//7//v/+//7//v/+
//7//v/+//7//v/+//7//v/+//7//P/8//z//P/7//z//P/9//z//v/+//7//v/9//3/
/f/8//z//P/9//z//P/8//z/+f/5//r/+P/4//j/+P/4//f/9//3//b/+P/4//j/9//1
//X/9v/2//j/+P/4//j/+P/4//n/+f/3//j/+P/4//j/+P/4//j/+P/3//f/9//3//f/
+P/4//j/+P/4//j/+//7//z//f/9//3//f/9//v/+v/4//X/9v/2//b/9v/0//T/8v/y
//P/8//z//P/9f/1//T/9P/0//T/9P/1//P/8v/y//L/8v/y//L/8v/z//T/9f/2//X/
9P/z//L/8f/y//P/7//m/+T/5//v//f/AgAUACUANQBKAGYAgACUAJ8AmQCIAG0ATgAv
ABQA///1/+r/4P/Y/8//y//N/8//zf/J/8P/w//D/8T/wf+9/7v/vf+//77/vv+//7z/
vP+//8P/yP/M/9D/0f/U/9b/2P/c/97/3//h/+P/5v/o/+z/7f/v/+7/7//x//P/8f/y
//L/8v/w//H/8f/x//P/8//z//P/8//y//H/8P/y//P/8//z//X/9v/2//b/9P/0//T/
9P/z//P/9P/0//T/9P/0//T/+P/5//n/+f/5//n/+f/5//j/+P/4//r/+v/7//z//P//
/wEAAgAEAAUABQAHAAgABwAIAAoACgAMAA0ADwAQABIAEwAUABYAFQAWABcAGAAXABgA
GQAaABsAHQAfACIAIQAhACEAIQAjACMAIwAhACEAIQAgAB8AHgAbABoAGgAYABcAFQAU
ABMAEgAQAA4ADQAKAAoACgAGAAQAAwACAAEAAAD+//3//f/8//v/+v/5//j/9//3//n/
9//3//f/9//3//b/9f/3//f/9v/2//X/9P/z//L/9P/0//T/8//z//P/8//z//L/8v/y
//L/8v/y//L/8f/v/+//7//v/+7/7v/u/+7/8P/v/+//7//v/+//7//w//D/7//u/+3/
7//y//T/9v/0//T/9P/0//H/8f/y//L/8v/y//L/8v/1//b/9v/2//b/9v/2//b/9P/0
//T/9P/0//T/9P/0//b/9v/2//b/9P/0//T/9P/2//b/9v/2//L/8v/x//H/8//2//f/
+P/2//X/9f/1//T/9P/0//X/9v/2//b/9v/2//b/9f/1//X/9P/2//b/9v/1//X/9f/2
//b/9P/0//T/9P/0//T/9f/1//f/+P/4//j/+P/4//j/+P/3//X/9P/z//T/9f/3//j/
+v/6//r/+v/5//n/+v/7//v/+//7//v//f/8//r/9//0//T/9P/0//T/9P/y//L/8//z
//P/8//z//P/8v/y//L/8v/y//P/8f/w//D/8P/w//D/8P/w//H/8v/z//T/9P/0//T/
9P/1//L/7//r/+j/5P/n/+3/9f8EABIAIQAxAEYAYAB6AI4AlwCRAIAAZQBIACsAEAD7
//H/5v/c/9L/y//H/8f/yf/J/8n/x//F/8H/vv+9/7v/uf+5/7f/tP+2/7f/uv++/7//
wf/G/8z/0P/R/9L/1P/W/9j/2v/d/9//4f/k/+b/5v/n/+n/7P/t/+//7//t/+7/7v/u
/+7/7//v/+//7//v/+//7//w//D/8P/w/+//7//u/+3/7v/w//H/8v/y//L/8v/y//H/
8f/y//L/8v/y//L/8v/y//P/8//z//X/9f/1//X/9v/2//b/+P/6//v//P/8//3///8A
AAIAAwADAAUABgAJAAoADAAMAA4ADwARABIAEAARABIAFAAWABgAGgAcAB0AHgAfACAA
IAAhACIAJAAjACMAIwAjACUAJQAlACMAIwAjACIAIQAgAB0AHAAcABoAGQAXABYAFQAU
ABIAEAAPAAwADAAMAAsACgAKAAoACAAGAAMAAQAEAAQABAAEAAMAAgABAAEAAQD/////
//8BAAEAAAD////////+//7//f/8//v/+v/6//r/+v/5//v/+//7//v//P/+/wAAAgAC
AAIAAgABAAEAAQABAAEA///+//3//P//////AAABAAEAAQABAAIAAQABAAEAAQD//wAA
AAAAAAAAAAAAAAAAAQABAAIAAgACAAIAAgACAAEAAgACAAIAAgACAAIAAgAEAAQABAAE
AAQABAAEAAQAAQAAAP///v///wAAAQACAAIAAgACAAIAAgACAAEAAQABAAIAAQAAAAIA
AQABAAEAAgACAAIAAwACAAIAAgACAP////8AAAAAAAAAAAAAAwADAAMAAgAEAAQABAAD
AAEAAQACAAIABAAEAAQABAACAAIAAwADAAUABgAGAAYABgAGAAYABgAGAAUABQAFAAMA
AwAEAAQABQAGAAcACAAJAAkACgALAAkACQAJAAkACQAIAAYAAwACAAIAAgACAAAAAAD+
//7/AAABAAIAAwABAAEAAAAAAAIAAgACAAMAAQAAAAAAAAAAAAAAAAAAAAAAAAAAAAAA
/v/+//7//v/9//7/+//3//T/9P/5/wEADQAaACoAOQBJAGAAfACUAKQApwCXAH4AXwA+
AB8ACAD7/+3/4P/W/9D/y//L/83/zf/N/8//z//P/8//zP/J/8f/xf/F/8X/yP/I/8n/
zP/O/8//1f/a/9z/3v/j/+T/5P/m/+r/7P/t//H/9f/4//j/+P/1//f/+v/9////////
/wAAAAAAAAAAAQABAAEAAQABAAEAAQAAAAAAAAAAAAAAAQABAAEAAQACAAIAAgAEAAQA
BAAEAAEAAQACAAIABAAEAAQABAAGAAcABwAHAAUABQAFAAUABwAIAAkADAAKAAsADAAM
AAsADQAOABAAEQARABMAFAAVABYAGAAYABgAGQAbABwAHgAfACAAIgAjACQAJQAmACcA
KAApACoAKgArACwALgAxADEAMQAxADAALwAuACsALAAtAC0ALQAqACcAJgAmACQAIwAh
ACAAHwAeABwAGgAbABgAGAAYABQAEgARABAADwAOAAwACwAJAAgABwAGAAcABgAFAAUA
BQADAAMAAwADAAMAAgABAAEAAQAAAAAA///+//3//P/9//7//////////////////P/8
//z//P/8//z//P/7//v/+//7//v//P/8//z//P/8//v/+//7//v/+//7//z/+//7//v/
+//9//7//v/+//3//P/7//r/+v/7//3//v/+//7//v/+//3//v/+//7//v/+//7//v/+
//7//v/+//7//v/+//7//v/+//7//v/+//7//v/+//7//v/+//7//v/+//3//f/8//7/
/v/+//z/+//7//v//P/8//z//f/8//z//P/8//v/+//8//z//P/+//3//P/8//z//P/8
//3//f/9//z//P/8//z/+//7//v//P/8//z//P/8//z//P/8//3//f///wAAAAAAAP//
/v/9//z//f/9//7/////////AAAAAP7//v/+//7//////wAAAQABAAEAAQABAAEAAAD+
//v/+P/4//j/+P/5//r/+f/6//v/+//7//v/+f/5//j/+P/4//j/+P/5//v/+v/6//r/
+P/4//j/+P/4//j/+P/4//r/+v/6//r/+f/4//X/8f/u/+7/8//5/wUAEgAgAC8APQBU
AHAAigCcAKEAlwCEAGkATAArAAoA8//l/9b/zv/G/7//v//H/8n/x//J/8n/x//D/8D/
v/+//8P/w//D/8L/wv/D/8b/yP/J/83/1P/Y/9j/2//e/97/4P/k/+b/6f/r/+3/7v/w
//T/8//z//b/9//1//X/9//4//j/+P/4//n/+f/5//n/+f/5//n/+P/4//j/+P/8//v/
+//7/w==
         </WaveFormData>
      </LeadData>
   </Waveform>
</RestingECG>
