# Supplementary material for: Detection of Left Atrial Enlargement Using a Convolutional Neural Network-Enabled Electrocardiogram
Source: Front Cardiovasc Med. 2020 Dec 17;7:609976. doi: 10.3389/fcvm.2020.609976 (PMC7773668; doi:10.3389/fcvm.2020.609976)
Supplement: Supplementary file 2 [file Data_Sheet_2.ZIP › normal1/1802010660_10463_0000000Z.XML]

<?xml version="1.0" encoding="Windows-1252"?>
<!DOCTYPE RestingECG SYSTEM "restecg.dtd">
<RestingECG>
   <PatientDemographics>
      <PatientID>1802010660</PatientID>
      <PatientAge>67</PatientAge>
      <AgeUnits>Years</AgeUnits>
      <Gender>Female</Gender>
      <PatientLastName>huangbie</PatientLastName>
   </PatientDemographics>
   <TestDemographics>
      <DataType>Resting</DataType>
      <Site>1</Site>
      <AcquisitionDevice>MAC55</AcquisitionDevice>
      <Status>Unconfirmed</Status>
      <Priority>Normal</Priority>
      <AcquisitionTime>09:37:54</AcquisitionTime>
      <AcquisitionDate>09-28-2015</AcquisitionDate>
      <CartNumber>1</CartNumber>
      <AcquisitionSoftwareVersion>009C</AcquisitionSoftwareVersion>
      <XMLSourceVersion>MAC5000 v1.0</XMLSourceVersion>
   </TestDemographics>
   <RestingECGMeasurements>
      <VentricularRate>60</VentricularRate>
      <AtrialRate>60</AtrialRate>
      <PRInterval>148</PRInterval>
      <QRSDuration>78</QRSDuration>
      <QTInterval>428</QTInterval>
      <QTCorrected>428</QTCorrected>
      <PAxis>73</PAxis>
      <RAxis>48</RAxis>
      <TAxis>-29</TAxis>
      <QRSCount>10</QRSCount>
      <QOnset>228</QOnset>
      <QOffset>267</QOffset>
      <POnset>154</POnset>
      <POffset>212</POffset>
      <TOffset>442</TOffset>
      <ECGSampleBase>500</ECGSampleBase>
      <ECGSampleExponent>0</ECGSampleExponent>
   </RestingECGMeasurements>
   <Diagnosis>
      <Modality>Resting</Modality>
         <StatementCount>3</StatementCount>
         <LabelText>12SL ��ϳ���</LabelText>
      <DiagnosisStatement>
         <StmtFlag>ENDSLINE</StmtFlag>
         <StmtText>�������</StmtText>
      </DiagnosisStatement>
      <DiagnosisStatement>
         <StmtFlag>ENDSLINE</StmtFlag>
         <StmtText>T ���쳣���ɿ���Ϊǰ����ļ�ȱѪ</StmtText>
      </DiagnosisStatement>
      <DiagnosisStatement>
         <StmtFlag>ENDSLINE</StmtFlag>
         <StmtText>�쳣 ECG</StmtText>
      </DiagnosisStatement>
   </Diagnosis>
   <Waveform>
      <WaveformType>Rhythm</WaveformType>
      <WaveformStartTime>0</WaveformStartTime>
      <NumberofLeads>8</NumberofLeads>
      <SampleType>CONTINUOUS_SAMPLES</SampleType>
      <SampleBase>500</SampleBase>
      <SampleExponent>0</SampleExponent>
      <HighPassFilter>16</HighPassFilter>
      <LowPassFilter>150</LowPassFilter>
      <ACFilter>NONE</ACFilter>
      <LeadData>
         <LeadByteCountTotal>10000</LeadByteCountTotal>
         <LeadTimeOffset>0</LeadTimeOffset>
         <LeadSampleCountTotal>5000</LeadSampleCountTotal>
         <LeadAmplitudeUnitsPerBit>4.88</LeadAmplitudeUnitsPerBit>
         <LeadAmplitudeUnits>��V</LeadAmplitudeUnits>
         <LeadHighLimit>2147483647</LeadHighLimit>
         <LeadLowLimit>268435456</LeadLowLimit>
         <LeadID>I</LeadID>
         <LeadOffsetFirstSample>0</LeadOffsetFirstSample>
         <FirstSampleBaseline>0</FirstSampleBaseline>
         <LeadSampleSize>2</LeadSampleSize>
         <LeadOff>FALSE</LeadOff>
         <BaselineSway>FALSE</BaselineSway>
         <ExcessiveACNoise>FALSE</ExcessiveACNoise>
         <MuscleNoise>FALSE</MuscleNoise>
         <LeadDataCRC32>2730251690</LeadDataCRC32>
         <WaveFormData>
/P/8//z//P/8//z//P/8//7//v/+//7//P/8//z//P/8//z//P/8//r/+v/6//r/+//8
//3//v/+//7//v/+//z//P/8//z//v/+//7//v/+//7//v/+//7//v/+//7/+//6//n/
+P/5//r/+//8//7//v/+//7/+//6//n/+P/7//z//f/+//3//P/7//r/+//8//3//v/9
//z/+//6//r/+v/6//r/+v/6//r/+v/8//z//P/8//v/+v/5//j/+f/6//v//P/8//z/
/P/8//3//v///wAA/f/8//v/+v/6//r/+v/6//r/+v/6//r/+//8//3//v/9//z/+//6
//r/+v/7//v/+v/6//v/+//3//f/9//3//r/+//7//z//P/8//z//P/6//v/+//7//v/
+v/6//r//f/+//z////9//7///8BAAIAAgACAAQAAQABAAIAAgD/////AAABAAAA///+
////AQABAAIABAADAAAA/P/7//3//v////7//f/8//v/+P/1//X/9v/2//f/+P/5//r/
+v/7//v/+v/4//j/+P/3//f/+P/4//f/+P/4//b//v8HAA4AIAA2AEQATwBfAHAAfgCN
AJwAnQCQAHsAXAA5ABYA/P/v/+7/7v/u//L/+f/9//3/////////AgAEAAAA/f//////
///+//z//P/9//7//v/9//j/+P/5//n/+f/6//v//f/7//n/+f/5//b/9v/3//f/+v/7
//z//f/7//v/+//7//r/+v/5//n/+//9/wAAAgD+//v/+P/2//n/+//7//r//f/+////
AAD9//3//P/6//z/+//7//z/+//7//z//P/8//3//v////v//f/9//3//v/+//7//f/7
//3//f/8//7//v/+//7//f/9/wAAAAD9//3//f/+////AAACAAMAAQAAAP7/AAADAAMA
AQABAAEAAQABAAAAAgADAAMAAAD+//////8AAAEAAgABAAAAAAACAAAAAAAAAAAA////
/wEAAQABAAEA///+//3//f/+//7//P/7//z//f8AAAEA/v/+//7/AAACAAEAAQD///z/
/P/8//v/+//8//3//f///////f/9//z//f/9//z//v/9//3//f/6//r/+v/6//r/+v/9
//r//P/8//z//P/4//r/+v/6//n/+f/6//r/+v/5//n/+v/8//v/+//8//r/+f/5//r/
+v/4//j/+v/6//r/+//7//v/+//6//r//P/9//3//P/6//v/+//7//3//v/+////AAD5
//f/9//6//v//P/9//r/+v/6//r/+v/8//z/+//8//3//v////z//P/8//z//P/8//z/
/P/7//v/+//5//z//f/+/wAA///+//7//v/+//7//v////z/+v/5//j/+f/7//z//P/8
//z/+//7//z/+//6//j/+f/5//r//P/8//z//P/8//3//f/8//z//P/8//z//P/9//3/
/v8AAP3//P/7//v/+//7//r/+v/7//r/+v/7//n/+v/7//v//P/6//z//f/7//n/+///
//z/+//6//n/+P/5//r/+//8//7//v/+//7//f/8//v/+v/4//j/+P/4//r//P/+/wAA
/f/8//v/+v/6//r/+v/6//z//P/8//z//P/8//z//P/8//3//f/8//v/+//6//f/+f/5
//n/+v/6//n/+f/4//v//P/9//7////////////9//z/+//8//7/+//9//3//v///wEA
AgAAAAAAAgD//wEAAgACAP//AAACAAQABQACAAEAAgABAP///v/+//7//v/7//v//P/6
//r/+P/4//r/+v/4//f/9f/2//b/9v/4//j/+P/4//v/+//6//r//P/8//v/+//0//L/
8//0//j/+v8CAA0AHAAuAD4ATgBhAHEAfACKAJ0AogCXAIAAZwBKACUABAD0//H/8v/4
/wAAAAD9////AwADAAEA//8AAP7//P/7////AQAAAP7/+//6//3//v/+//3/+P/4//n/
+f/5//r/+//9//v/+f/5//n/+f/6//z//f////////////z/+//6//n/+v/6//n/+f/7
//v//P/8//r/+f/4//j/+//9//3//P/8//z//P/8//r/+//7//r/+//7//z//v/9//3/
/v/+//v/+//7//v/+f/7//v/+//9//7///////3///////7//P/8//z//P/7//v//v/+
//7///8AAAIAAAAAAAEAAQABAAAA/v8AAAEAAQD//////////////v///wEAAgAAAP7/
/////wAAAgACAAAA/v8AAAIAAAAAAAAAAAD//////f/9//3//f/8//z//P/9/wAAAAD+
//3/+//7//3//f/9//7///8CAAEA///+//v//f/+///////+//7//v/9//v/+//5//n/
+f/7//z//P/+//3//f/9//z//P/8//z/+v/6//3/+v/5//j/9//2//b/+v/8//7//P/7
//v/+v/6//n/+f/6//r/+f/5//r/+v/5//n/+v/6//j/+P/6//j/+P/5//n/+//7//r/
+v/9////AAAAAP7//f/7//n/+v/6//n/+f/9//n/+v/9//z/+//6//n/+v/6//r/+v/4
//r/+v/5//r/+//8//3//P/8//z//P/9//z/+//6//z//f/+//3/+//7//v//P/7//r/
+v/6//r/+v/6//v//f/8//z//P/8//3//f/8//r/+v/5//n/+//7//v/+v/8//v/+//8
//v/+v/5//j/+//7//r/+v/8//z//P/8//z/+//7//z//v/+//7////+//3/+//6//v/
+v/6//v/+v/6//r/+f/6//j/+v/7/wUA///5//f/9v/5//r/+//8//r/+v/6//r/+P/4
//j/+P/6//r/+v/6//j/+P/4//j/+f/6//v//P/8//z//P/8//v/+v/5//j/+f/6//v/
/P/6//r/+v/6//j/+P/4//j/+v/6//r/+//5//j/+P/5//v/+f/5//n/+//8//3//f/8
//z//P/8//v/+v/6//n/+v/7//v//P/8//7//v/7//////8AAAEAAgACAAEAAAACAP//
//8AAP7/+//7//z//v///wAAAQABAAEA///+////AAD///3///8AAAAAAAD7//r/+f/4
//j/9//3//j/9v/2//b/9v/3//j/+v/7//j/+P/4//j/9//3//j/+P/1//T/9P/0//z/
BwASACQANABEAFMAXwBwAIQAlQCgAKMAmAB/AGAAPQAWAPr/8f/y//L/9P/2//X/9//9
/////f8FAAYA/v/8/////f/5//v/+v/4//j/+//8//z/+//3//b/9v/1//f/+v/9/wEA
/v/7//r/+f/6//r/+//7//3//f/9//3/+//7//v/+//5//j/9v/1//j/+f/7//z/+v/5
//j/+P/5//v/+//6//z//P/8//z/+v/7//v/+v/8//v/+//8//3//f/+//7/+//7//v/
+//5//v/+//7//3//v///////f///////v/+//7//v/+//3//f8AAAAA/v/9//z//P/+
//7//////wEAAAD+/wAAAQABAP////8CAAMABAAEAAIAAwADAAAA/v//////AAABAAIA
AQAAAP//AAD9//z//f/+//7////9//3//f/9//7//v/+/////v/+//z/+//9//3/////
//7//v/+/wAAAgABAAEA///9//7///////7//v/+//3/+//7//n/+f/7//3//v/+//7/
/f/9//3/+//6//n/+P/4//j/+//4//n/+v/7//z/+f/6//n/+P/3//f/+P/4//r/+f/5
//r/+f/3//b/9v/3//f/+P/6//j/9v/2//j/+v/6//v/+//7//v/+v/6//f/9//2//T/
9//5//r/+//6//r/+f/5//z/9//3//n/+//7//v/+//8//z//P/8//z//v/+//3/+//7
//v/+//8//z//P/8//z//P/8//z//f/9//3/+//6//n/+P/4//n/+v/8//7//f/8//v/
+//7//r/+v/6//r/+//7//r//P/8//v/+//7//v/+//6//j/9//3//j/+v/6//r/+v/5
//n/+P/4//r/+v/6//r/+P/3//f/+P/4//j/+P/5//v/+//6//r/+f/4//j/+f/7//z/
/f/9//v/+P/5//n/9//5//3/+f/4//n/+v/7//z/+//6//n/+P/4//j/+P/4//n/+v/7
//z/+v/6//r/+v/6//r/+v/6//j/+P/4//j/+P/4//j/+P/6//r/+v/6//j/+P/4//j/
+v/6//r/+v/4//j/+P/4//j/+f/5//j/+P/5//n/9//1//X/9f/2//j/+f/7//z/+v/6
//r/+v/7//v/+//7//r/+v/6//z/+v/3//n/+f/6//v//f/+/wAAAAACAP////8AAAAA
/f///wAAAQABAP////8BAAEA///+//7//v/8//n/+f/6//z//P/6//r/+//8//v/+//5
//j/9v/0//b/9v/2//b/+f/5//j/+P/2//b/9f/1//b/8P/z//b/8P/0/wIADwAYACwA
PgBKAFkAawB+AI4AlwCcAJkAiABxAFIAKQAAAOz/7f/0//T/8v/y//f//f8DAAMA///9
//7//v/8//X/9f///////v/8//z/+//6//j/9f/0//b/+f/7//r/+v/6//v//f/7//v/
+//4//j/+f/5//n/+f/5//n/9//3//f/9//7//z//P/9//z/+//7//r/+//7//v//P/7
//3//f/8//z//P/8//z//P/9//3//P/7//n/+P/4//v/+//8//z//P/9//7////8//3/
/P/7//z//P/8//v//f///////v/+//7//v/+//3//f8AAAAA////////AAD+//7/////
/////v/8//7/AQABAP////8AAAEAAgACAAIAAwADAAAAAgADAAMABAABAAAA/f/6//z/
/v/8//z//f/+//7////9//3//f/9//3//v///wEAAgACAAAA///9//3///////z//P/8
//7//v/9//3/+//9//7///////7//v/+//3//f/9//v/+//5//v//P/8//r/+f/5//n/
+f/6//v//P/4//j/+//4//b/9v/2//b/9f/4//n/+v/5//n/+v/6//r/+f/5//r/+P/3
//f/+P/4//f/9//4//j/9v/2//j/+P/4//n/+f/7//v/+v/6//j/+f/5//j/9v/3//f/
9//7//z//P/9////+f/4//n//f/9//3//f/8//z//P/8//z//v/+//3////////////9
//z/+//6//7//v/+//7/+//7//v/+f/7//v/+//8//z//P/9//7/+//6//n/+f/7//r/
+v/6//r/+//7//r/+v/6//n/+f/7//v/+//6//r/+f/5//r//P/8//z//P/7//v/+v/6
//z//P/8//z/+v/5//n/+v/8//z//P/9//z/+//5//j/9//2//b/9//5//r/+//7//r/
+P/6//v//f/9////AQD8//r/+v/6//r/+v/6//r/+v/4//j/+P/4//n/+v/7//z//P/8
//z//P/8//z//P/8//v/+v/5//j/+//8//3//v/9//z/+//6//r/+v/7//v/+//8//7/
///6//n/+P/3//r/+//7//z/+v/6//r/+v/8//3//f/9//3//P/8//z//v/+//v//f/7
//z//f///wIAAgACAAQAAQABAAIAAgD/////AAABAP///////wEAAwABAAAAAAACAAAA
/f/9//z//P/8//r/+P/4//j/9v/3//f/+P/4//j/+P/4//j/+P/5//n/+P/4//j/+P/3
//X/+P/6//3/+P/2//j//P8FABQAJAA0AEQAUwBdAGoAggCRAJQAlwCUAH0AWgAxAAwA
+P/x/+7/7v/y//j/+f/3//n//f///wEAAAACAAAA+//9/////f/8//r/+v/8//7/////
//r/+v/7//v/+f/6//v//f/9//v/+//7//z//P/9//3/+//7//v/+//9//3//f/9//3/
/P/6//n/+//7//z//P/+//3//P/8//v//f/9//z//P/8//z//P/8//3//f/8//z/+//7
//z//f/9//7//v/9//3//f/9//v//f/9//3//P/8//z/+//9///////+//7//v/+//7/
/////wIAAgD///////8AAP7//v//////AQAAAP7/AAADAAMAAQABAAAAAQACAAIAAAAB
AAEA/v/+//////8AAAMABAADAAIAAQACAP///v/+//7//f/9/////////////v/+//7/
//8AAAAA/v/9//v/+//9//3//v/+//7/AAD+//3//f/7//3//v///////v/+//7//f/7
//v/+f/5//v//f/+//7//v/9//3//f/8//z//P/8//3//v8CAAAA/v/8//r/+P/4//r/
+v/6//n/+f/6//r/+v/5//n/+v/8//v/+//8//v/+f/4//j/+f/4//n//P/6//r/+//7
//n/+f/4//j/+v/7//v/+v/7//3//v///////v/8//v/AAD7//v//f/9//3//f/9//z/
/P/8//z/+v/8//z/+//8//3//v////3//P/7//r//v/+//7//v/9//3//f/7//z//f/+
/wAA/f/8//z//P/+//7//v////7//P/7//r//P/9//3//P/8//z/+//7//3//f/9//z/
+v/5//n/+v/8//z//P/8///////+//7//f/8//v/+v/6//n/+f/6//z//P/8//3/////
//7//v/8//r/+f/5//r//P/+/////f/6//v/+//3//n///8BAPz/+v/6//r/+v/6//r/
+v/6//z//P/8//z//P/8//z//P/6//r/+v/6//r/+v/6//r//P/8//z//P/8//z//P/8
//7//v/+//7//P/8//z//P/8//z//P/8//z//f/9//z/+//7//r/9//4//n/+v/8//3/
/f/+//7//P/8//z//P////////////z//P/8//7//P/5//v/+//8//3///8AAAMABAAH
AAUAAwAEAAQAAQD//wAAAQABAAEAAQADAAMAAwACAAIAAgD+//v/+//8//z//P/6//r/
+v/6//j/9//5//r/+v/6//j/+P/4//j/+f/5//j/+P/4//j/9//3//r//v////b/7v/0
/wAACQAYAC4APABGAFcAZwB6AI4AnwCiAJkAhgBvAE4AJwAIAPb/9f/4//j/+v/6//v/
AQAFAAUAAwD///7//P/+/////f/9//v/+v/4//j//P/+///////5//j/+P/3//n/+v/7
//3//f/7//v/+//6//r/+//7//n/+f/5//n/+//7//v/+//+//7//f/9//v/+//8//z/
/P/7//r/+v/7//3//f/8//r/+v/6//r/+//9//7//v/8//v/+//8//////8AAAAA/P/7
//r/+f/6//3//v////7//v/+//3//f///////v8AAAAAAAAAAP////8CAAIA///9//v/
+v/7//z//v///wEAAAD+/wAAAQABAP////8AAAEAAgACAAEAAQAAAPz///8BAAIABAAC
AAIAAAD+/wAAAgAAAAAA/v/+//3//f/9//3//f/9//r/+v/6//v///8AAP/////9//3/
//////z//P/8//7//v/9//3/+//7//z//f/9//z//P/8//v//f/9//v/+//5//v//P/8
//3//f/+////+//6//n/+P/2//b/+f/2//f/+P/5//r/9v/4//j/+P/5//n/+v/6//j/
9//3//j/+P/3//f/+P/6//n/+f/6//r/+P/4//r/+v/6//v/+//5//n/+P/4//n/+//8
//z/+//7//r/+f/4//j/9//3//z/9//3//n//P/9//7////8//z//P/8//z//v/+//3/
+//7//v/+//8//z//P/8//3//P/7//r/+//7//v/+f/7//v/+//8//7//v///wAA/v/8
//r/+f/6//r/+//8//r/+//7//r/+v/6//n/+f/7//v/+//6//r/+f/5//r//P/8//z/
/P/8//v/+f/4//r/+v/6//r/+v/5//n/+v/5//j/9//3//j/+f/5//r/9//2//b/9//6
//z//v////7//P/+////9//5//n/9//8//v/+v/5//j/+v/6//r/+v/4//j/+P/4//v/
/P/9//7//f/8//v/+v/4//j/+P/4//r/+v/6//r//P/8//z//P/5//j/9//2//b/9v/2
//b/+P/5//n/+v/7//v/+f/5//f/9//4//n/9//4//j/+P/6//r/+v/7//3//f/9//z/
/P/8//7//v/7//3//f/+//7///////7/AAACAP////8AAAAA/f/9/wAAAQABAAEA//8B
AAEA///+//7//v/8//n/+f/6//r//P/6//r/+v/4//b/9f/1//j/+P/4//j/9v/2//b/
9//5//j/+P/4//X/8//y//L/8P/z//r/9v/0//r/CQAcADAAPgBOAGEAcQB+AJAAoQCi
AJkAjABvAEgAJQAMAPz/9//6//j/+P/+////+f/5////AQD///7//v/8//v//f/9//v/
+v/4//j/+f/6//r/+f/4//j/+f/5//b/9v/2//f/+v/5//r/+//4//j/+f/5//n/+f/5
//n/+f/5//n/+f/6//r/+f/5//j/9//3//b/+v/7//z//v/+/////v/8//v/+v/5//j/
+v/7//v/+v/7//v//P/+//7//f/9//z/+//7//v/+//7//3//f/9//3//P/7//n/+v/9
//7//v/+//7//v/+//z/+//9//z//P/9//7/AAD+//7//////wEAAAD+/wAA/v/9//r/
+f/7//3///8AAAIAAwADAAAA//////7//v8AAAAA/v/8//7/AAD+//7//v/+//3//f//
/////////wAAAAAAAAEAAAAAAP7//f/7//v//f/9//r/+v/6//z//v/9//3/+//9//7/
//////3//P/7//n/+//7//n/+f/5//v//P/8//r/+f/5//n/+P/4//j/+P/3//j//P/6
//n/+P/3//b/9P/2//b/9v/3//f/+P/4//v/+//8//7/+//5//j/+P/6//n/+f/6//r/
+P/4//r/+f/4//j/9//5//n/+P/4//j/+f/5//j/+f/7//z//f/7//r/+P/3//v/9//4
//v/+//7//v/+//8//z//P/8//z//v/+//3//P/7//r/+f/6//r/+v/6//3//v///wAA
/////////f/6//n/+P/4//b/9v/3//j/+//8//3////9//z//P/8//z//f/9//z//P/8
//v/+//7//v/+//6//z/+//7//z/+v/6//r/+v/9//3//P/8//v/+v/5//j/+v/5//n/
+v/6//r/+v/7//z//f/9//7//P/6//n/+f/7//z//f/9//r/+P/6//v/+//5//v////+
//3//P/7//r/+v/6//r/+v/8//z//P/8//7//v/+//7//f/8//v/+v/8//z//P/8//z/
/P/8//z/+v/6//r/+v/4//n/+f/4//r/+//7//n/+f/5//n/+v/9//3//v/+//3//P/7
//r/+//7//v/+//7//z//f8AAP7/+//9//3/AAABAAMABAADAAIAAwD/////AAAAAP3/
/v8AAAIAAwABAAEAAwADAAMAAgACAAIA/f/5//j/+P/5//r/+f/6//r/+v/4//f/+f/6
//r/+v/8//z//P/8//v/+f/2//T/9f/2//b/9//6//r/+f/4//T/9P8AAA0AFgAoAEAA
TgBbAGkAegCKAJsAogCfAI4AcQBOACcABADq/+f/8v/0//T/9P/1//v/AwAFAAEA//8C
AAIAAAD9//v/+//8//z/+//8//v//P/8//v/+P/4//n/+f/7//z//f////3/+//7//v/
/P/8//3//f/8//v/+v/5//r/+//8//3//P/8//v/+//9//3//v/+/////////wAAAAAB
AAAA/v/+//7//v/+//z//f/9//z//P/7//v//P/9//3//v/+////////////+//9//3/
/f///wAAAQABAP7////+//z//v/+//7//v/9//3/AAAAAAEAAQABAAIAAAAAAAEAAQAB
AAAA/v8AAAMAAwABAAEAAgADAAQABAADAAMAAgD+/wEAAwAEAAYABQAEAAEA/v8CAAQA
AgACAAIAAgABAAEAAwADAAMAAwAAAAAAAAABAAQABAACAAEAAAD//wAA//8AAAAAAAAC
AAAA//////3//v8AAAIAAwABAAAA///9//3//f/7//v/+//9//7//v/8//v/+//7//v/
/P/9//7//P/8/////P/8//z//P/8//r//P/8//z/+//7//z//P/7//n/+P/4//j/9//3
//j/+v/7//3/AAD9//r/+f/6//r/+v/7//v/+f/5//j/+P/6//v/+//6//v//f/+////
/v/+//3//f/+//n/+f/7//3//f/9//3//v/+//7//v/8//7//v/9//v/+//7//v/+//8
//3//v8AAAAAAAAAAP3//f/9//v//f/9//3//v/+//7///8AAP///v/9//3//f/8//z/
/P/+///////+//z//P/7//v//////////v/8//v/+//8//7//v/+//7///////7//v/8
//z//P/8//7//f/9//7//f/8//v/+//9//3//P/8//3//P/8//3/+//8//3//f/+//z/
/v///wMA/f/7/wEABAAAAP7//P/6//v//P/9//7//P/8//z//P/+//7//v/+//z//P/8
//z//P/8//z//P/8//z//f/9//z//P/9//3//P/9//7//////////v/+//z//P/8//z/
/P/9//3//f8AAAAAAQACAAIAAgD//wEAAAAAAAAAAQAEAAQABAAGAAUABQAGAAYAAgAB
AAEAAQACAAMABAAHAAYAAwABAAAA/v/8//n/+f/7//z//f/8//z//P/8//r/9//3//j/
+P/5//r/+//8//v/+//6//j/+v/6//r/+f8FAAIA+P/x//T/9P/4/wYADQAYACwAPgBK
AFUAYQB0AIoAlwCYAJUAiABvAFAAKQAEAPD/8//6//T/8P/4////AwAFAP//+////wQA
AgAAAAEA///9/////v/8//z/+//8//z/+//2//b/9//3//j/+v/8/////f/7//v/+//5
//j/+P/3//r/+//8//3/+//7//v/+//6//r/+f/5//v/+//8//z//v/9//z//P/9////
///+//7//v/+//7//P/9//3//P/8//v/+//8//////8AAAAA///////////7//3//f/9
//z//P/8//v//f///////v/8//z//P/8//3//f8AAAAAAQABAAEAAgACAAIAAwADAAEA
AAD+/wAAAQABAP/////+////AAAAAAEAAwAEAAIAAAABAAEAAgACAAIAAAD+/wIABAAC
AAIABAAEAAMAAwAEAAUABgAHAAQAAgAAAP///v/+//z/+//9//3///////7//v/+/wAA
AgABAAEA///9//7//////wAAAAAAAP////////3//f/9////AAAAAP7//f/9//3//v/+
//7//v/6//r//f/6//3//v///wAA/f/+//3//P/7//v//P/8//r/+f/5//r/+P/3//f/
+P/5//n/+v/8//7//P/8//7//f/8//z/+//9//3//P/8//r/+//7//r//P/9//3//f/8
//z/+//7/wAA+//7//3//v/9//z/+//7//z//f/+//z//v/+//3////////////8//z/
/P/8//7//v/+//7/+//7//v/+f/7//v/+//8//z//P/9//7//P/8//z//f/9//z//P/8
//z//f/9//z//v/+//3//f/////////+//z/+//7//z/+v/6//r/+v/7//v/+v/6//v/
/P/9//7//f/7//r/+v/8//z//P/9//3//f/8//z//f/8//z//f/7//z//f/9//7//P/+
/////f/9//3/+//6//z//P/8//z//v/+//7//v/8//z//P/8//7//v/+//7/+//6//n/
+P/6//r/+v/6//v//P/9//7//P/8//z//P/8//z//P/8//z//f/9//z//P/9//3/+//7
//v/+//8//3//f/+//7//P/8//z//P/+////AAABAP3//P/7//z//f/7//7////+////
AQACAAQABAAGAAMAAQACAAIA/////wAAAQABAAIAAwAGAAcAAwACAAIAAgAAAP3//f/+
//3//P/5//j//P/+//7////9//7//v/+//z/+v/4//b/9//3//b/9v/2//b/9f/1//T/
+P/3//b/+P/6//7/AwAOACAANgBIAFUAYwB6AJAAnwCkAKMAmgCFAGQAOwAWAAQA+f/4
//r/+v/6//3//////wUABQD9//r//P8CAP///f8BAP///v/8//z/+v/6//n/9//4//r/
/f////z//P/8//3////9//3//f/6//r/+//7//v/+//7//v//f/9//3//f/8//z/+//7
//3//f/+//7//P/5//b/9P/5//3///8AAP///v/9//z//v///////v/+//3//f/+//3/
/f/+//7//f/9//3//f/7//3//f/9//7//v/+//3//v8BAAIAAgAAAP7//P/6//v/+//+
//7/////////AAACAAIAAwADAAEAAAD+/wAAAQABAP////8AAAEAAgACAAQABQAFAAIA
AgADAAMABAADAAIA///8/wAABAAEAAYAAwACAAAA///9//3//f/9//3//v///wEABAAE
AAIAAQD/////AQABAP7//v/+/wAAAAD//////f/+/wAAAgADAAEAAAD///3///////3/
/f/7//3//v/+/wAA/////////v/+//7//v/6//r//f/6//j/+P/4//j/+f/8//3//v/8
//v/+//6//r/+f/5//r/+//7//z//v/9//v/+v/6//z/+v/6//z/+v/6//v/+//8//3/
/f/+//v/+//6//j/+f/7//z//f/8//z/+//7//7/+f/5//v//P/7//r/+f/7//z//f/+
/wAAAgACAAEAAAD///7//f/8//z//P/8//7//v/+//7//v///wAA///+//3//P/8/wAA
+v/3/w==
         </WaveFormData>
      </LeadData>
      <LeadData>
         <LeadByteCountTotal>10000</LeadByteCountTotal>
         <LeadTimeOffset>0</LeadTimeOffset>
         <LeadSampleCountTotal>5000</LeadSampleCountTotal>
         <LeadAmplitudeUnitsPerBit>4.88</LeadAmplitudeUnitsPerBit>
         <LeadAmplitudeUnits>��V</LeadAmplitudeUnits>
         <LeadHighLimit>2147483647</LeadHighLimit>
         <LeadLowLimit>268435456</LeadLowLimit>
         <LeadID>II</LeadID>
         <LeadOffsetFirstSample>0</LeadOffsetFirstSample>
         <FirstSampleBaseline>0</FirstSampleBaseline>
         <LeadSampleSize>2</LeadSampleSize>
         <LeadOff>FALSE</LeadOff>
         <BaselineSway>FALSE</BaselineSway>
         <ExcessiveACNoise>FALSE</ExcessiveACNoise>
         <MuscleNoise>FALSE</MuscleNoise>
         <LeadDataCRC32>2480127430</LeadDataCRC32>
         <WaveFormData>
AAAAAAAAAAD+//7//v/+/wAAAAAAAAAAAAAAAAAAAAD+//7//v/+//z//P/8//z//P/8
//z//P/+//7//v/+//7//v/+//7//P/8//z//P/8//z//P/8//3//v///wAA///+//3/
/P/8//z//P/8//z//P/8//z//P/8//z//P/8//z//P/8//z//P/8//z//P/8//z//P/8
//z//P/8//7//v/+//7//P/8//z//P/8//z//P/8//r/+v/6//r//P/8//z//P/8//z/
/P/8//z//P/8//z/+v/6//r/+v/8//z//P/8//3//v///wAA/v/+//7//v/7//r/+f/4
//j/+f/7//z/+//7//v//P/6//n/+f/5//3//f/9//7///8BAAEAAgABAAEAAwAGAAYA
BgAGAAgACgALAAwADQAPABAAEgATABQAFQAWABYAGAAaABoAGgAXABcAFwAWABMAEwAR
ABMAFgAVABMAEgAPAA0ACwAIAAQAAwD///7//P/8//r/+f/4//f/9//4//n/+v/7//z/
+f/5//j/+P/4//j/9//3//P/8//3//j/+f/6//v//v8DAAgAEgAjADEAQABUAGoAgQCX
AKkAsQCwAKYAogCeAIYAXwA5ABYAAwD///3/BAAPABQAFgAUAA8ADwALAAEA/v8AAP7/
+v/4//f/9//4//j/+P/4//P/8v/y//P/8//z//T/9f/3//b/9v/2//T/9P/0//T/9v/2
//b/9//5//n/+P/4//b/9v/2//b/9//6//v//P/5//f/9v/1//b/+P/5//r/+v/6//r/
+//6//r/+f/5//n/+P/4//j/+P/5//n/+f/6//r/+v/6//z//P/8//z/+v/6//n/+f/3
//r/+v/6//j/9//3//f/+f/5//r//P/5//n/+//7//v/+//9//3//P/8//z//f/7//n/
+f/5//v/+//9//v/+v/5//f/9v/3//f/9v/2//f/+P/3//f/9f/1//X/9f/1//X/9P/z
//X/9f/2//b/8//x//H/8f/w//H/8f/w//H/8f/x//L/8v/0//X/9f/3//n/+f/5//j/
+f/5//j/+v/6//3//v8AAP////////////8AAAIA/v/9//z//P/+//7//v/+//7//v/+
//3//P///wAAAQD///////////3//f/8//z//v/9//3//v/+//7//v/+//7//v/+//7/
/P/7//v/+//9//3//f/9//7//f/9//7//P/8//3//f/9//3//v/+/wAA/////////v/8
//v/+//8//3//v8AAAAAAAAAAAAAAAAAAAEAAQACAAIAAwAEAAEAAAD/////AQABAAAA
AAD+//7//v///wAAAQACAAEAAAAAAAEAAgACAAIAAgACAAAA/v/9//z//v///wAAAQAA
AAEA/v/9//7//v/8//z///////7//v/9//3//P/8//z//P/9//3///////////////7/
/f/9//7//v/+/////v/9//z/+//7//v//P/9//z//P/8//v/+//8//3//f8BAP//AAD+
//z//P/8//z//P/+//7//v/+//7//v/+//7//v/+//7//v/8//z//P/8//7//v/+//7/
/P/8//z//P/8//z//P/8//z//P/8//z//v/+//7//f/7//z//P/7//n/+f/6//r/+//7
//v//f/7//v//P/9/wAAAQADAAUABwAJAAwADAAJAAgACQAJAAsACwALAA0ADgAQABEA
FAAVABYAFgAWABgAGAAYABcAFwAXABYAFQAUABEAEgARABEADgAMAAsACgAJAAcABAAA
APv/+f/4//r/+P/3//b/8//z//T/9P/0//T/9P/z//T/9P/1//b/+P/3//f/9//z/+//
8v/3//r/+/8AAAUADAAUACUAOQBMAGAAdACJAJ0ApwCpAKoArACqAJYAbAA/AB0ACgAH
AAcABwAMABMAFgASAA4ADQALAAcAAQD8//j/9v/0//L/8f/x//T/9P/0//T/8f/w//D/
8f/x//H/8v/z//P/8v/y//L/8P/w//D/8P/y//L/8v/z//X/9f/0//T/8v/y//L/8v/y
//T/9P/0//L/8f/x//H/8//0//T/9P/y//L/8v/z//T/9P/z//P/8//y//L/8v/z//X/
9v/3//T/9P/0//T/8v/y//L/8v/0//T/8//z//X/+P/4//j/+P/3//f/9//2//X/9f/2
//P/8//1//X/9f/1//f/9//2//b/9v/3//X/8//z//P/8//z//X/8//0//X/9f/2//X/
9f/0//T/9P/0//L/8f/x//H/8f/x//H/8f/w/+//7v/t/+3/7P/r/+n/6f/p/+3/7//w
//D/7v/t/+z/7P/u//D/8f/x//H/8//z//P/9f/3//j/+P/3//b/+P/4//j/9//3//f/
9//3//j/+v/5//n/+f/6//z//P/8//z/+//6//n/9//1//f/9//3//n/+f/5//n/+//7
//r/+v/4//f/9//4//j/+P/4//j/+P/4//j/+P/5//n/+v/7//r/+f/4//f/+P/3//f/
+P/6//r/+//7//n/+f/6//r/+v/5//n/+f/5//j/+P/5//n/+f/5//r/+f/4//f/9v/4
//j/+f/5//v/+v/6//r/+v/6//r/+//7//v/+v/6//r/+v/6//v/+//7//v/+f/4//j/
+f/6//z//P/8//z/+//6//r/+v/7//v/+//7//r/+//4//f/+f/6//n/+v/7//v/+v/6
//n/+f/4//j/+P/4//n/+f/7//v/+//7//n/+P/3//f/+P/4//j/+f/5//n/+f/5//r/
+f/5//n/9//4//n/+f/3//b/9f/z//v/+f/4//j/9v/4//j/+P/4//b/9v/2//b/+P/4
//j/+P/6//r/+v/6//n/+P/3//b/9//4//n/+v/4//j/+P/4//j/+P/4//j/+v/6//r/
+v/4//j/+P/4//r/+v/6//r/+v/5//n/+v/4//f/9//3//j/+P/3//f/+f/7//v/+//+
////AQABAAAAAQABAAMABgAGAAYABgAGAAcABwAHAAgACwANABAAEAASABIAEgASABIA
FAAUABQAEwATABMAEgARABEADwARABEADwAMAAsACwAKAAkABgACAAEA/f/7//r/+f/2
//f/9v/1//X/9f/0//P/8v/1//X/9v/2//T/9P/0//P/8//z//P/8//y//X/9v/3//z/
AwAGAA4AGQApADgASgBgAHsAkQCdAKcAqACkAKQAngCIAGUAPQAcAAkABwAHAAIABwAO
ABAAEAARAA8ACwAHAAIA/P/4//b/9P/z//P/9P/0//T/9P/x//D/8P/x//T/9f/3//n/
9//2//b/9v/0//T/9P/0//L/8v/y//P/9f/1//T/9P/0//T/9P/0//b/+P/4//j/9//1
//T/8//z//T/9P/0//T/9P/0//X/9v/2//X/9f/3//b/9v/2//b/9//3//f/+P/4//j/
+P/3//b/9f/0//X/9v/2//f/9f/4//j/+P/2//X/9f/1//f/9//4//r/9f/1//f/9//1
//X/9//3//b/9v/2//f/+f/3//f/9//1//X/9//1//f/9//2//b/9f/1//T/9P/2//b/
9P/z//P/8//z//P/8//z//L/8f/v/+//8P/w//H/7//v/+//7v/v/+//7v/u/+//8P/y
/+//8P/w/+//8f/z//P/8//1//f/+P/4//b/9v/5//r/+v/5//n/+f/3//f/+P/6//r/
+f/4//j/+P/4//j/+P/4//j/+P/3//b/+f/6//v/+v/5//j/9//5//n/+P/4//b/9f/1
//b/+P/4//j/+P/4//j/+P/4//X/9f/2//f/+P/5//r/+//5//f/9v/2//b/9v/3//f/
9//3//j/+P/6//n/+f/5//n/+P/4//n/+f/5//n/+v/4//j/+P/4//r/+v/7//v/+v/4
//f/9v/4//j/+P/5//v/+//6//r/+v/6//r/+//4//f/9v/z//X/9v/4//r/+f/4//f/
9v/2//b/9//4//f/9//3//f/+f/7//n/+f/4//j/9v/2//f/9//2//b/9//3//b/9v/0
//T/9f/1//f/9//3//f/9v/0//L/8f/y//L/8v/z//T/9f/2//f/9v/1//X/9f/z//T/
9f/1//L/8v/y//H/9f/1//T/8v/w//H/8v/z//T/9v/2//b/9v/2//b/9v/2//T/9P/0
//T/8v/y//L/8v/0//T/9P/0//T/9P/0//T/8v/y//L/8v/0//T/9P/0//L/8v/y//L/
8//0//X/9v/0//T/9P/z//H/8v/y//H/8v/z//X/9v/z//P/8//1//f/9//4//n/+f/5
//r/+//7//3/AAAAAAAAAAACAAMAAQABAAEAAwAEAAYABwAKAAwADgAPABAAEAAQABAA
DwAPAA8ADgANAAsACQALAAsACQAGAAQAAwABAP///P/4//j/9f/1//b/9v/0//P/8v/v
/+//8P/w//D/8P/w/+//7//u/+7/7v/w/+//7//v/+v/6//u/+//7P/x//z/AwAEABAA
HwArADoAUgBsAH8AjQCXAJ8AogCiAKIAkgBwAEsAKwAOAP//AQD///7/BwAQABAACAAF
AAMA///7//T/8v/2//T/8v/x//H/8f/w/+//7v/s/+z/7f/v/+3/7f/u/+//7//u/+7/
7v/s/+z/7P/s/+3/7v/v//H/7//t/+r/6P/s/+7/8P/y//D/8P/u/+z/7//v//D/8f/v
//D/8P/w//D/8P/w//H/8v/y//H/8f/w/+7/7f/s/+7/7//v/+//8f/y//P/9P/z//L/
8f/w//D/8P/v/+//7//y//L/8v/y//H/8f/x//H/8f/y//T/7//v//H/8f/x//H/8//z
//L/8v/y//P/8//x//H/8f/x//H/8//x/+//7//u/+7/8f/x//D/8P/y//L/8P/v/+7/
7f/s/+v/6//r/+r/6f/p/+n/6v/q/+v/6f/p/+n/6P/p/+n/6P/n/+f/5//o/+r/7P/t
/+3/6//t/+3/7f/u//H/8//0//P/8v/0//T/9v/1//X/9f/1//X/9v/4//T/8//y//L/
9f/2//f/+P/2//b/9v/1//L/8//y//H/9P/1//b/9//1//X/9P/0//b/9f/1//b/9v/2
//b/9v/2//b/9v/2//X/9f/2//f/9//3//f/9//2//X/9f/2//f/+P/6//v/+P/3//f/
9v/3//f/+P/5//f/9v/2//f/9//3//f/+P/6//r/+v/6//r/+v/7//v/+//6//r/+v/4
//j/+P/5//v/+//6//r/+v/6//r/+//7//v/+//5//v//P/+/wAA/v/8//r/+P/5//j/
+P/4//v/+//7//v/+f/7//n/+f/6//r/+P/4//v/+//6//r/+f/5//j/+P/4//j/+f/5
//v/+//7//v/+//6//n/+f/4//j/+P/5//n/+f/5//n/+P/3//f/9//5//r/+//7//f/
9v/1//P/9f/5//z/+v/8//r/+v/6//r/+P/4//j/+P/4//j/+P/4//j/+P/4//j/9v/2
//b/9v/5//r/+//8//v/+v/5//j/+f/6//v//P/6//r/+v/6//j/9//3//b/9//5//v/
/v/7//n/+P/3//n/+f/5//r//f//////AAACAAMABgAKAAkACAAHAAgACQAJAAkACQAJ
AAoADAANABEAEwAVABYAGAAaABoAGgAYABcAFgAUABUAFQATABUAFgAVABMAEgAPAA0A
CwAIAAIAAQD9//z/+v/6//j/9//3//f/+P/6//n/+P/3//b/9//3//b/9v/0//T/8//z
/+//9f/3//b/9f/2//v/AAAHAA4AFgAjADEAQgBSAGgAgwCbAKcAqQCuALAArACaAHgA
VQAzABAA//8DAAcABgAJAA4AEgAQAA0ADQALAAUAAAD+//r/9v/0//P/8//2//b/9v/2
//X/9P/0//X/8//z//T/9f/z//L/8v/y//T/9P/0//T/9P/0//T/9f/1//X/9P/0//b/
9v/2//b/9P/2//b/9v/2//X/9f/1//X/9v/2//b/9v/2//b/9//4//j/9//3//X/9P/0
//T/9P/1//X/9f/0//T/9P/0//b/9v/2//b/9v/2//X/9f/3//r/+v/6//j/9//3//f/
9f/1//b/+P/2//f/+v/7//j/9//4//f/9v/2//b/9//5//f/9//3//X/9f/3//X/9f/1
//T/9P/1//X/9P/0//b/9v/0//P/8f/x//H/8f/x//H/8P/v//H/8f/y//L/8f/v/+//
7//u/+//7//u/+//7//v//D/7v/w//H/8f/x//P/8//z//P/9f/2//b/+P/4//v//P/6
//n/+f/5//r/+//9/wAA/P/7//r/+v/+//7//v/+//z//P/8//v/+//9//3//f/7//v/
+//7//v/+//6//r/+P/3//f/+P/5//r/+//8//r/+v/6//r/+//7//z//f/8//v/+v/5
//r/+f/5//r//P/8//3//f/7//v//P/8//r/+f/5//n/+//6//r/+//7//v/+//8//z/
/P/8//z//P/8//3//f/9//z//P/8//7//v/+/////f/9//z//P/+//7//v////3//f/9
//v/+//8//7/AAD+//7//v/+//3//P/8//z/+//7//v/+//7//3/+//7//3//v/9//7/
/f/9//z//P/7//v/+v/6//z//P/9//3/+//7//v/+//9//z/+//7//z//P/8//3//f/9
//3//f/8//v/+//7//v//P/9//3/+v/6//r/+f/7//v//v/+//r//P/8//z//P/6//r/
+v/6//z//P/8//z/+v/6//r/+v/6//r/+v/6//z//P/8//z//P/8//z//P/6//r/+v/6
//z//P/8//z/+v/6//r/+v/8//z//P/7//v//P/8//v/+f/5//r/+v/7//v/+//9//3/
/f/+////AwADAAQABQAHAAkADAAMAAoACgAMAA0ACwALAAsADQAOABAAEQAUABYAGAAZ
ABoAHAAcABwAGwAZABkAGAAXABUAEwAVABUAFQASABAADwANAAsACAAEAAEA/f/8//z/
/v/8//v/+v/7//v//P/8//r/+v/6//n/+f/4//j/+P/4//f/9//3//f/+f/8//v/+v/5
/wAABwAMABYAJQA1AEgAXgByAIkAnwCpAKkArgCyAKwAmAB0AEkAKQAUAAsADQANABAA
FwAYABYAFgARAA0ACwAFAAAAAAAAAPv/+P/2//X/+f/6//v//P/3//b/9v/3//X/9f/2
//f/+P/4//n/+v/8//z//P/8//v/+v/5//n/9//3//b/9v/4//j/+P/4//b/+P/4//j/
+f/5//r/+//7//z//P/8//v/+v/5//n//P/8//v/+//9//z//P/8//r/+//7//v/+v/6
//r/+v/8//z//P/8//7//v/9//3//P/+//3//P/8//v/+//7//3//f/+/wAA+//7//3/
/f/8//3/AAABAP7//v/+/////f/7//v/+//8//3/AAD////////+//7///////7//v/8
//z/+v/5//v/+//7//v/+f/5//j/9//1//X/9v/2//X/8//z//P/9//5//r/+v/3//f/
9//4//b/+P/5//n/+f/7//v/+//9////AAAAAP7//v8BAAIAAAD///////8BAAEAAgAE
AAMAAwADAAQABAAEAAQABAACAAIAAgABAAEAAwADAAMAAwADAAMAAwADAAMAAgACAAIA
AQABAAIAAgACAAIAAgAEAAQABAAEAAEAAQACAAMABQAFAAUABQAEAAMAAwAEAAQABAAF
AAUAAwADAAQABAACAAEAAQABAAEAAAAAAAEABAAFAAYACAAHAAYABQAEAAQABAAFAAUA
BQAEAAQABAAEAAQABAAFAAQAAwABAAAAAQACAAMABQAHAAcABwAFAAMABAAGAAgABQAE
AAMAAgACAAIAAwAEAAMAAwADAAMAAwAFAAMAAwAEAAQAAgACAAMAAwACAAIABQAFAAQA
BAACAAIAAwADAAMAAwADAAMAAwACAAEAAQACAAIAAgADAAMAAwADAAMAAAD///////8A
AAIABAAFAAQABAAEAAMAAQADAAQAAgAEAAMAAgABAAAAAgACAAIAAgAAAAAAAAAAAAIA
AgACAAIAAgACAAIAAgABAAAA///+/wAAAAAAAAAAAgACAAIAAgAAAAAAAAAAAAAAAAD/
////AAAAAP///////wAAAAD///////8BAAEAAQACAAMABQAFAAYABwAHAAcACgAKAAoA
DAAOAA8ADwARABEAEwAUABQAFQAYABkAGgAaABoAHAAcABwAGwAbABkAGAAXABcAFQAX
ABcAFQAQAA4ADQALAAsACAAEAAMAAAAAAAEAAgD+//3//P/7//v//P/8//z/+v/6//n/
+f/6//r/+v/6//j/9//2//X/8//6/wEA/P/7/wAACQASABoAIwA1AEoAXABuAIcAmwCh
AKUArgCuAKwAngB+AFcANQAeABUADwANABAAEQASABYAFgARABEADQAFAAIAAAD8//3/
/P/8//3//f/8//v/+v/5//j/+P/5//f/9//4//n/9//2//b/9v/4//j/+P/4//r/+v/6
//v/+//7//r/+v/4//j/+P/4//f/+P/3//b/9//3//j/+f/5//r/+v/6//j/+P/4//n/
+v/6//n/+f/7//r/+v/6//z//f/9//3/+//6//n/+P/6//r/+v/6//j/+P/3//f/+f/8
//z//P/6//n/+f/5//v/+//8//7/+//7//3//f/7//v//f/9//7//v/+/////v/7//r/
+f/7//v//f/7//3//f/8//z/+v/5//f/9v/3//j/9//3//X/9f/1//X/9//3//b/9f/1
//X/9v/2//X/8//z//P/8v/z//P/8v/v/+//7//w//P/9v/4//n/9//5//n/+f/3//n/
+v/6//r/+v/9//7/AAD////////9//3//v8AAAAA///+//7//v/+//7//v/+//7//v/9
//v//f/9//3//f/9//3//f/9//3//P/8//z/+//7//z//P/8//z//P/8//z//P/8//n/
+f/6//v/+f/5//n/+f/5//n/+v/8//r/+v/7//v//f/9//7//v/+//3//f/9//3//P/8
//3//f/9//3//v/9//z/+//6//v//P/+/////f/8//z//P/+//7//v/////////+//7/
/P/8//z//f/////////9//v/+v/6//r/+//8//3//v/7//r/+v/6//v/+//7//v//f//
//3//f/+//7//P/8//v/+//6//r//f/9//z//P/8//z//f/9//r/+f/4//f/+P/4//j/
+f/8//z//P/9//v/+//7//v/+v/5//n/+f/5//r/+//7//r/+v/6//n/+f/5//z//v/+
//v/+v/5//j/+P/4//j/+P/2//b/9v/2//f/+P/5//r/+f/4//f/9v/4//j/+P/4//j/
+P/4//j/9v/2//b/9f/3//j/+P/3//n/+f/6//r/+f/5//n/+//5//n/+v/7//3//f/+
//////8BAAQABAAEAAQABgAHAAcABwAHAAkACgAMAA0AEAAPABAAEAAQABIAEgASABEA
EwATABIAEQARAA8AEQARAA8ADAAKAAkABQADAAAA/P/9//n/+P/4//b/9P/z//L/8//z
//T/9P/2//b/9v/1//L/8P/v/+7/8P/v/+//7//z//H/8v/x//D/8//6/wEABgAQAB8A
LQA+AFYAbgCDAJUAoQChAJ4AngCeAJAAbABHACcADgADAAEA//8AAAkAEAAQAAoABQAD
AAEA/f/2/+7/8P/x//D/8P/x//L/8v/y//L/7f/s/+z/7f/t/+3/7v/v/+3/7P/s/+z/
7f/u/+//8P/v/+7/7f/t/+//7//u/+7/7f/s/+v/6v/t//D/8f/y//D/7//v/+//7//w
//D/8P/v/+7/7f/t/+7/7v/t/+3/7v/u/+//8P/w//H/8f/x//D/8P/w//D/8P/w//D/
8P/u/+7/7f/t/+z/7v/t/+z/7//v//D/8f/x//H/8v/0/+//7//x//H/7//v//H/8f/v
/+7/7f/t/+7/7f/u/+//7//v//H/7//v/+//7v/u/+//7//u/+7/6//q/+f/5f/o/+n/
6v/r/+v/6//q/+n/6f/p/+r/6v/o/+X/5P/j/+L/4//j/+L/4//l/+f/6v/q/+z/7f/t
/+v/7f/t/+3/6//t/+7/7v/w//D/8//0//T/8//z//P/9f/1//b/+P/1//P/8f/w//T/
9P/0//T/9v/2//b/9f/x//P/8//z//H/8f/x//H/8v/z//P/9P/y//H/8f/y//D/8P/w
//D/8v/y//L/8v/x//H/8v/z//P/8//z//P/8v/x//H/8v/z//T/9v/3//b/9f/1//T/
9v/1//X/9f/3//b/9v/3//T/8//y//L/8//0//X/9v/0//T/9f/1//P/8v/y//L/8//0
//X/9//5//n/+P/4//b/9v/2//f/9v/1//T/8f/0//b/+f/8//v/+v/5//j/9P/y//H/
8P/y//P/9P/1//f/+f/3//f/9v/2//T/9P/z//P/8v/y//P/8//y//L/8//0//b/9//1
//X/9f/1//X/9P/z//P/9v/2//b/9//1//X/9f/1//b/9f/1//X/9P/0//T/8//z//T/
9f/1//f/8//y//b/9P/y//L/8v/y//T/9P/0//T/9P/0//T/9P/0//T/9P/0//T/9P/0
//T/9P/0//T/9P/z//P/9P/0//X/9f/1//b/9v/1//X/9f/3//f/9//4//f/+f/5//r/
+//7//3/AAACAAIAAgAEAAUABQAFAAUABQAGAAgACQANAA8AEQASABIAFAAUABQAEQAR
ABEAEAARABEADwARABAADQAJAAYAAwABAP///P/7//v/+P/4//f/9v/z//H/8P/v/+//
8P/w//D/8P/w/+//7//u/+7/7v/u/+3/7f/x//H/7//u/+v/6P/v//z/AQAAAAoAHQAt
AD4AUABmAIMAlQCbAJ0AoACkAJ4AigBqAEUAIwAIAPv/+f/7/wIACwAMAAgABgAHAAUA
///7//j/9v/w//D/7v/t/+3/7v/u/+7/7v/r/+r/6v/r/+v/6//s/+3/7f/s/+z/7P/s
/+z/7P/s/+7/7v/u/+//7v/t/+v/6v/r/+z/7f/u/+z/7v/u/+7/7v/t/+3/7f/t/+7/
7v/u/+7/7v/u/+//8P/w/+//7//v/+7/7v/u/+7/7//v/+//7v/u/+7/7v/u/+7/7v/u
//D/8P/v/+//7f/w//D/8P/w/+//7//v//H/8f/y//T/8P/v//D/7//w//H/9P/1//P/
8v/x//H/8//x//H/8f/w/+//8P/t/+7/7//v//D/8f/x//D/8P/v/+7/6//p/+r/6//s
/+3/7f/t/+z/6//t/+3/7v/u/+v/6f/p/+n/6v/r/+v/6v/p/+n/6f/q/+z/7v/v/+//
7f/v/+//7//v//H/8v/y//T/9P/3//j/9v/1//X/9f/1//X/9v/4//b/9f/0//T/+P/4
//j/+P/2//b/9v/1//P/9f/1//X/8//z//P/8//1//X/9P/0//b/9f/1//b/9P/0//T/
9P/0//T/9P/0//X/9f/2//f/9f/1//X/9f/2//X/9f/2//T/9P/1//X/9f/1//b/9v/2
//X/9f/1//X/9P/0//X/9f/1//X/9v/2//b/9v/2//b/9v/3//f/+f/4//j/+P/4//j/
+P/5//f/9//2//b/+P/4//j/+f/5//n/+f/3//X/9v/4//r/+P/4//j/+P/5//j/+P/4
//j/9//2//X/9//5//f/9//2//b/9P/0//f/9//2//b/9f/1//T/9P/0//T/9f/1//f/
9//3//f/9//2//X/9f/0//T/9P/1//f/9//3//f/9P/z//P/8//1//b/9//3//b/9v/2
//X/8//x//L/9P/0//b/9v/2//b/9P/0//T/9P/y//L/8v/y//T/9P/0//T/9v/2//b/
9v/1//T/8//y//L/8v/y//L/8v/y//L/8v/z//T/9f/1//X/9v/2//X/8//z//T/9P/x
//H/8f/z//X/9f/2//f/+f/5//r/+//7//3/AAAAAAAAAAACAAMABQAFAAUABwAHAAgA
CAAKAA0ADgAOAA4AEAAQABAADwARABEAEAAPAA8ADQAPAA8ADQAKAAgABwAEAAEA/f/4
//n/9f/0//T/9f/0//T/9P/y//H/8f/w/+7/7v/u/+3/7f/s/+z/7P/u/+3/7f/t/+//
8f/u/+v/8P/x//L/+f/+/wIADQAfACwAPgBcAHcAiwCXAJsAoACmAKYAnACEAF8ANwAW
AAUAAwADAAAAAwAMABAACgABAAEAAQD///r/9v/0//T/8v/x//H/7//u/+3/7P/q/+r/
6//t/+z/6//r/+v/6//q/+r/6v/s/+z/7P/s/+z/7P/s/+3/7//v/+7/7v/t/+z/6//q
/+z/7v/u/+7/7f/r/+r/6f/q/+z/7f/u/+7/7v/u/+//7v/u/+3/7f/v/+7/7v/u/+7/
7//v/+//7v/u/+7/7v/s/+z/7P/s/+7/7v/t/+3/7//y//L/8v/x/+//7v/t/+3/7f/u
//D/6//r/+3/7f/t/+3/7//v/+7/7v/u/+//7//t/+3/7f/t/+3/7//t/+//7//u/+7/
7f/t/+z/7P/q/+r/6P/n/+n/6f/p/+n/6f/p/+j/5//l/+X/5v/m/+f/5f/l/+X/5v/n
/+f/5v/j/+P/4//k/+T/5v/n/+f/5//p/+n/6f/p/+v/7P/s/+r/6v/t/+7/8P/v/+//
7//t/+3/7v/w//D/7//u/+7/7v/u/+7/7v/w//D/8P/v/+3/7//v/+//7//v/+//7//u
/+3/6//q/+v/6//s/+7/7v/u/+7/7v/s/+z/7P/s/+v/6//s/+3/7f/t/+3/7f/u/+3/
7f/u/+3/7P/s/+v/7f/t/+7/7v/s/+v/6//r/+3/7P/s/+3/7P/r/+r/6v/t/+7/7//w
/+7/7v/v/+//7P/q/+n/6P/o/+j/6P/p/+v/6//q/+r/6v/q/+r/6//r/+v/6//p/+3/
6P/m/w==
         </WaveFormData>
      </LeadData>
      <LeadData>
         <LeadByteCountTotal>10000</LeadByteCountTotal>
         <LeadTimeOffset>0</LeadTimeOffset>
         <LeadSampleCountTotal>5000</LeadSampleCountTotal>
         <LeadAmplitudeUnitsPerBit>4.88</LeadAmplitudeUnitsPerBit>
         <LeadAmplitudeUnits>��V</LeadAmplitudeUnits>
         <LeadHighLimit>2147483647</LeadHighLimit>
         <LeadLowLimit>268435456</LeadLowLimit>
         <LeadID>V1</LeadID>
         <LeadOffsetFirstSample>0</LeadOffsetFirstSample>
         <FirstSampleBaseline>0</FirstSampleBaseline>
         <LeadSampleSize>2</LeadSampleSize>
         <LeadOff>FALSE</LeadOff>
         <BaselineSway>FALSE</BaselineSway>
         <ExcessiveACNoise>FALSE</ExcessiveACNoise>
         <MuscleNoise>FALSE</MuscleNoise>
         <LeadDataCRC32>2188049190</LeadDataCRC32>
         <WaveFormData>
AAAAAAAAAAD+//7//v/+//7//v/+//7/AAAAAAAAAAD+//7//v/+//z//P/8//z//v/+
//7//v/+//7//v/+//7//v/+//7//v/+//7//v/+//7//v/+//7//v/+//7//v/+//7/
/v8AAAAAAAAAAP3//P/7//r/+//8//3//v/+//7//v/+//7//v/+//7//v/+//7//v/8
//z//P/8//z//P/8//z//v/+//7//v/8//z//P/8//7//v/+//7//v/+//7//v/8//z/
/P/8//z//P/8//z//P/8//z//P/8//z//P/8//7//v/+//7//P/8//z//P/+//7//v/+
//7//v/+//7/+//7//v/+//8//z//P/8//3//f/9//3///8AAAEAAQAAAAAAAAACAAIA
AgACAAIABAAFAAUABgAJAAkACQAIAAUAAgAAAAAA/v/+//7//P/8//3/+//6//f/9f/1
//f/9f/1//X/9v/2//b/+P/7//v/+//7//v//f/9//3//v///////f/9//3//f/9//3/
+//7//v//P/8//z//P/8//7//v/+/wAAAgAHAA8AFgAfACwAOABMAFsAVwBHADoAMAAi
ABwAJAAvACoAFgD7/+b/z/+x/5T/jP+U/5z/qf+0/73/w//N/9f/4f/p/+r/6//w//L/
9f/2//b/9//4//n/+v/6//j/+P/5//n/+v/6//v/+//7//v//P/8//7//v/+//7//f/9
//3//f//////AAAAAAAAAAAAAAAA///////////9//3//P/8//7//////////f/9//3/
/f/+//////8AAAMAAwADAAMAAgABAAAA/v8AAAAAAAABAP//////////////////////
/////////wAAAAAAAAAA/v/+//7//v/+//7//f/9/////v/+//7/+v/8//z//P/7//r/
+v/5//n/+f/4//j/+P/4//f/9//4//j/9//3//b/9v/2//X/9P/z//P/8v/v/+//7//v
/+//7v/u/+//7f/r/+r/6v/r/+v/6v/q/+v/6//r/+v/6//t/+//8P/w//H/8v/z//f/
9//4//n/+//7//z//f/+//7//v8AAAAAAQABAAEA////////AAACAAIAAgACAAAAAAAA
AP//AQABAAIAAwADAAMAAwACAAAAAAAAAAAAAAAAAAAAAQADAAMAAwACAAAAAAAAAAAA
AgACAAEAAQACAAIAAgACAAAAAAD/////AQABAAEAAQABAAEAAQAAAP7/////////////
//7//v/+//7//v/+/wAAAAAAAAAAAAAAAP/////9//7//v/9////////////////////
//////////////////////////////7//f/9//7///8AAP7//v/+//7//v/+//7//f/9
//7//v/+//7//v/+////AQABAAEA///9//3//v/+//7//P/+//7//v/+//7//v8AAAAA
AAAAAAAAAAD//////f/+//7//v8AAAAAAAAAAP7///////7//v/+///////9//7/AAAA
AP7/AAAAAAAAAAAAAAAAAAAAAP7//v/+//7//v/+//7//v8AAAAAAAAAAAAAAAAAAAAA
/v/+//7//v/+//7//v/+//7//v/+//7/AAAAAAAAAAAAAAAAAAD//////////wAA/v/+
//7///8BAAEAAQADAAQABQAFAAQABAAEAAYABgAEAAQABAAEAAcABwAIAAkACQAJAAgA
BwAEAAIAAgACAAAAAAD+//3////8//r/+f/3//f/+f/5//n/+f/6//r/+v/8////////
//////////3//f/+////AQD//////////////////wEAAQACAAIAAgACAAIAAgAAAAIA
BAAKABEAGwAmADEAPABMAFwAXwBTAEUAOAAqACAAIgAqACkAEgDy/9v/wv+j/4v/hP+K
/5T/ov+v/7j/wf/N/9f/3//n/+3/8v/1//j/+P/3//j/+P/5//r/+//8//z//P/8//3/
/f/+//7///////3//f/+//7/AAAAAAAAAAABAAEAAQABAP////8AAAAAAgACAAIAAgAD
AAMAAwADAAMAAwACAAIAAgADAAMAAwADAAMAAwADAAMAAwACAAIAAwADAAMAAwADAAMA
AwACAAIAAgACAAMAAQABAAEAAQADAAMAAwADAAMAAwADAAMAAgACAAIAAgACAAIAAgAC
AAAAAAD/////AQAAAAAAAAD+/wAAAAAAAP///v/+//3///////7//v/8//z/+//7//r/
+v/5//n/+P/4//j/9//0//P/8//y//L/8//0//X/8//y//L/8//z//H/8P/w/+//7//u
/+7/8f/x//H/8f/x//P/9f/2//b/9//4//n/+//7//z//f//////AAABAAIAAgACAAQA
AgADAAMAAwADAAMAAwAEAAQABAAEAAQABAAEAAQAAwADAAMABAAFAAMAAwADAAIAAgAC
AAIAAgACAAIAAgADAAMAAwADAAIABAAEAAQABAACAAIAAQABAAQABAAEAAQABAAEAAMA
AwABAAEAAQABAAMAAwADAAIAAgADAAMAAwADAAMAAgACAAQABAAEAAQAAgACAAIAAgAE
AAQAAwADAAEAAgACAAEAAQABAAEAAQABAAEAAQABAP////////////////////8BAAEA
AAD/////AAABAAIAAAAAAAAAAAACAAIAAgABAAAAAAD///7///8AAAEAAwABAAEAAQD/
//////8AAAAAAAD+/wAAAAACAAIAAgACAAAAAAAAAAAAAAAAAP/////9//7//v/+////
AAABAAIAAgADAAMAAgAAAAAAAQABAAMAAAAAAAAAAAAAAAAAAAAAAAAAAAAAAAAAAAAA
AAAAAAAAAAAAAAAAAP7//v/+//7/AAAAAAAAAAAAAAAAAAAAAAAAAAAAAAAA/v/+//7/
/v8AAAAAAAAAAAAAAAAAAAAAAAAAAAAAAAAAAP////////3//v/+//7//v//////////
/wEAAgADAAUABAAEAAQABAAEAAQABAAGAAYABwAHAAgACQAJAAkACAAHAAQAAgACAAIA
AgACAAAA//////z/+v/5//f/9//5//n/+f/5//r/+v/6//z//f/9//3//f/9//3//f/9
/wAAAQABAP//AQABAAEAAQD//////////wAAAAAAAAAA/v/+//7//v8CAAYACwATABoA
IwAsADoATABbAFsATQBAADYAKAAgACIAKwAoABAA8//g/8n/qf+Q/4r/kv+c/6f/sv+7
/8X/z//X/+H/6f/s/+//9P/2//X/9v/2//f/+P/5//r/+v/8//z//f/9//z//P/9//3/
/f/9//7//v/+//7//v/+/////////////////wAAAAAAAAAAAAAAAAEAAQABAAEAAQAB
AAAAAAAAAAEAAQABAAEAAQABAAEAAQABAAAAAAABAAEAAQABAAEAAQABAAAAAAAAAAAA
AQABAAEAAQABAAMAAwADAAMAAQABAAEAAQAAAAAAAAAAAAAAAAAAAAAAAAAAAP//////
//7//v/+//z//v/+//7////+//7//f/9//3//P/8//r/+v/5//n/+P/4//f/9//2//b/
9v/1//b/9f/1//T/8f/x//H/8f/v/+7/7v/v/+//7f/s/+z/7f/t/+z/7P/t/+3/7f/t
/+3/7//x//L/8v/z//T/9f/3//f/+P/5//v/+//8//3//v/+//7/AAACAAMAAwADAAMA
AwADAAQABAAEAAQABAAEAAQABAADAAUABQAGAAcABgAFAAQAAgACAAIAAgACAAMABAAF
AAcABwAHAAcABgAEAAQABAAEAAQABAADAAMABAAEAAQABAAEAAQAAwADAAMAAwADAAMA
AwADAAMAAgACAAMAAwADAAMAAwACAAIABAAEAAQABAACAAIAAgACAAIAAgABAAEAAQAC
AAIAAQADAAMAAwADAAMAAwADAAMAAQABAAEAAQABAAEAAQABAAMAAwACAAEAAgACAAIA
AgACAAIAAgACAAIAAgACAAEAAQACAAIAAgACAAIAAgADAAMAAwADAAEAAQABAAIAAgAC
AAAAAgACAAIAAgACAAIAAgACAAIAAgACAAIAAQABAAMABAAEAAQAAgACAAIAAgACAAMA
AwACAAQABAAFAAUAAwACAAIAAgACAAIAAgACAAIAAgACAAIAAgACAAIAAgACAAIAAgAC
AAIABAAEAAQABAACAAIAAgACAAIAAgACAAIAAgACAAIAAgACAAIAAgACAAIAAgACAAIA
BAAEAAQABAAEAAQABAAEAAIAAgACAAEAAwADAAMABAAEAAQABAAFAAQAAwACAAMABQAH
AAgACAAGAAYACAAIAAgACAAIAAgACQAJAAoACwALAAsACgAJAAQAAgACAAIAAwAEAAMA
AwADAAAA/v/9//v/+//9//3//f/9//7//v/8//7/AQABAP//////////AQABAAIAAwAE
AAMABAAFAAMAAwADAAMAAQABAAIAAgAEAAQABAAEAAQABgAIAAoAEQAbACQAKwA0AEQA
VgBfAFkASQA8ACwAIAAgACoAMwAqABAA+f/i/8X/p/+U/5T/nP+m/6//uv/D/83/1//f
/+n/7//y//X/9v/4//f/+P/4//n//P/9//7//v/+//7///////7//v//////AQABAAIA
AgAAAAAAAAAAAAEAAQABAAEAAQABAAIAAgACAAIAAgACAAMAAwADAAMABQAFAAQABAAC
AAMAAwADAAMAAwADAAMABQAFAAQABAAFAAUABQAFAAUABQAFAAQABAAEAAQABQADAAMA
AwADAAMAAwADAAMAAwADAAMAAwACAAIAAgACAAQABAAEAAQAAgACAAEAAQABAAAAAAAA
AP7/AAAAAAAAAQAAAAAA///9//3//P/8//z//P/7//v/+v/6//n/+f/6//r/+v/5//b/
9f/1//T/8//z//P/8//v/+7/7v/v/+//7f/s/+z/7f/t/+z/7P/t/+3/7f/t/+3/7//x
//L/8v/z//T/9f/5//n/+v/7//v/+//8//3/AAAAAAAAAgACAAMAAwADAAMAAwADAAQA
AgACAAIAAgADAAQABQAFAAMAAwAEAAUABQAFAAUABAAEAAQABAAEAAQABAAEAAUABAAD
AAIAAAABAAIAAwAEAAQABAADAAMAAgACAAIAAgAAAAAA/////wAAAQACAAMAAQABAAEA
AAACAAMAAwADAAEAAQAAAAAAAAAAAAAAAAAAAAAAAAAAAP7//v/9//3//f/+//7//f//
//////////3//f/9//3////////////9//3//f/9//7//////////v/+//7//v/8//z/
/P/8//3//v///////f/+//7//v/+//7//v////////////3/+//7//z//P/9//z///8A
AP///v/9//z//P/8//z//P/+//7//f/9//3//v/+//7//v/+//7//v/+///////+//7/
/v////////8AAP7//P/8//7//v/+//7//v/+//7//v/+//7//v/+//7//v/+//7//v/+
//7//v/+//7//v/+//7//v/+//7//v/+//7//v/+//7//v/+//z//P/8//z//f/9//3/
/f/+//7//v/+////////////AQACAAMAAwACAAIAAgAEAAIAAgACAAIABAAFAAUABgAH
AAcABwAGAAUAAgAAAAAAAAAAAAAA/v/9//3/+v/4//X/8//z//X/9f/1//X/9v/4//j/
+v/9//3//f/9//3//f/9//3//v///////f/9//v/+//7//v//f/9//3//v/+//7//v/+
//z/AAAAAP7/AgALABMAGAAfACoAPABOAFsAVQBFADoAMAAkAB4AJAAvAC4AFAD1/+L/
y/+p/5L/jv+U/57/qf+y/7v/xf/R/9n/4f/n/+r/7f/w//D/8f/y//L/8//1//f/+f/6
//j/+P/5//n//P/8//3//f/8//v/+//6//z//P/8//z//f/9//3//f/9//3//v/+//7/
/v/+//7//////////////////v/+//7//////////////////////////v/+////////
////AQABAAEAAAD+//7//v////////////////////////////////////7//v/+//7/
/v/+//7//v/+//7//f/9//3//P/8//z//P/+//7//v/9//z//P/7//v/+//6//r/+v/6
//n/+f/4//j/9//3//T/9P/0//P/8v/x//H/8P/x//H/8f/x/+//7v/u/+//7f/r/+r/
6v/t/+3/7P/s/+v/6//r/+v/6//t/+//8P/w//H/8v/z//f/9//4//n/+f/5//r/+//8
//z//P/+/wAAAQABAAEA////////AAAAAAAAAAAAAP7//v/+//3//////wAAAQABAAEA
AQAAAAAAAAAAAAAAAgACAAIAAwADAAMAAwACAAIAAgACAAIAAgACAAEAAQACAAIAAgAC
AAAAAAD////////////////////////+/wAAAQABAAEA//////7//v8AAAAAAAAAAP7/
/v/+//7/AAAAAP/////9//7//v/9///////////////////////9//3//f/9//3//f/9
//3///////7//f/+//7//v/+//7//v/+//7/AAAAAAAA///+//7//f/8//7//v/+////
/////////f//////AAAAAP7//P/+//7/AAAAAAAAAAD+//7//v/+//z//P/7//v//f/+
//7//v/8//z//P/8//7///////7//P/8//3//f/9//z//P/8//z//v/+//7//v/+//7/
/v/+//7//v/+//7//v/+//7//v/+//7//v/+//7//v/+//7//v/+//7//v/8//z//P/8
//z//P/8//z//P/8//z//P/+//7//v/+//7//v/+//3/+//7//v//P/+//7//v////3/
/f/9////AAABAAEAAAAAAAAAAgACAAIAAgACAAIAAwADAAQABQAFAAUABAADAAIAAAAA
AAAA/v/+//z/+//7//j/9v/1//P/8//1//X/9f/1//b/9v/2//j/+//7//v/+//7//v/
/f/9//7////9//v/+//7//3//f/9//3//f/9//7//v/+//7//v/+//7//v8CAAYACwAV
ACAAKQA0AEQAWABbAE8AQQA4ACwAHgAaACYAKQASAPD/2//E/6X/jf+C/4T/jv+c/6n/
tP+9/8f/0f/b/+H/5//q/+3/7v/w//H/8v/y//P/9v/3//j/+P/4//j/+f/5//j/+P/5
//n/+//7//z//P/6//r/+v/6//v/+//7//v/+//7//z//P/8//z//P/8//3//f/9//3/
+//7//r/+v/6//v/+//7//3//f/9//3/+//7//r/+v/5//n/+f/5//v/+//7//r//P/8
//z//f/9//3//f/9//3//f/9//3//f/9//3//f/6//r/+v/6//r/+v/6//r/+v/6//n/
+f/7//r/+v/6//j/+v/6//r/9//2//b/9f/3//f/9v/2//b/9v/1//X/9P/0//P/8//y
//L/8v/x//D/7//v/+7/7f/t/+3/7f/r/+r/6v/r/+v/6f/o/+j/6f/p/+j/6P/p/+n/
6f/p/+v/7f/v//D/7v/v//D/8f/z//P/9P/1//f/9//4//n/+P/4//j/+v/6//v/+//7
//v/+//7//z//P/8//z//P/+//7//v/9//v/+//8//3//f/9//3//P/6//r/+v/6//z/
/P/8//3//f/9//3//P/8//z//P/8//z//P/7//v//P/8//z//P/8//z/+//7//n/+f/5
//n/+//7//v/+v/6//v/+//7//v/+//6//r/+v/6//r/+v/6//r/+v/6//r/+v/5//n/
+//8//z/+//5//n/+f/5//n/+f/5//n/+//7//v/+//5//n/+f/5//v/+//6//n/+P/4
//j/+P/4//j/+P/4//r/+v/6//n/9//4//j/+P/4//j/+P/5//n/+f/5//f/9//3//j/
+P/4//b/+P/4//r/+v/6//r/+P/4//j/+P/6//r/+f/5//n/+v/6//r/+P/4//j/+P/2
//f/9//2//f/+P/6//v/+//6//j/+v/6//r/+v/6//r/+P/4//j/+P/4//j/+P/4//b/
9v/2//b/+P/4//j/+P/6//r/+v/6//j/+P/4//j/+P/4//j/+P/4//j/+P/4//r/+v/6
//r/+P/4//f/9//3//f/+P/4//r/+v/7//v/+f/5//v//P/9//3//P/8//z//v/+//7/
/v/+//7///8BAAIAAwADAAEAAAD///z/+v/6//r/+v/6//j/9//3//T/8v/x/+//8f/z
//P/8//x//L/8v/y//b/+f/5//n/9//3//f/9//5//r/+//7//f/9//3//f/9//3//f/
9//5//r/+v/6//j/+P/4//j/+P/8/wIACwARABoAIwAwAEIAVABZAFEAQQA0ACYAGAAU
AB4AIwAQAPL/2f/C/6P/if9+/4L/jv+Y/6X/sP+3/8P/zf/X/9//5f/m/+v/7v/u/+3/
7v/u/+//8P/x//L/8v/0//T/9f/1//b/9v/3//f/9//3//j/+P/4//j/+P/4//f/9//3
//f/+f/5//r/+v/6//r/+v/6//n/+f/5//n/+f/5//j/+P/6//v/+//7//v/+//7//v/
+//7//r/+v/5//n/+f/5//v/+//7//r/+v/6//r/+//7//v/+//7//v/+//7//v/+f/5
//n/+f/6//r/+v/6//j/+P/4//j/+v/6//n/+f/3//b/9v/2//T/9v/2//b/9//2//b/
9f/1//X/9P/0//T/9P/z//P/8P/w/+//7//w//D/8P/v/+z/6//r/+r/6//r/+v/6//p
/+j/6P/p/+n/5//m/+b/5//n/+b/5v/l/+X/5f/l/+f/6f/r/+z/7P/t/+7/7//y//P/
9f/3//v/+//8//3///8AAAEABAACAAMAAwADAAUABQAFAAYACAAIAAgACAAGAAYABgAF
AAUABQAGAAcABQAFAAUABAAGAAYABgAGAAYABgAGAAcABwAHAAcABgAEAAQABAAEAAYA
BgAFAAUABgAGAAYABgAIAAgABwAHAAUABQAFAAUABQAFAAUABAACAAMAAwADAAUABQAE
AAQABAAEAAQABAAEAAQABAAEAAYABgAFAAUAAwAEAAQAAwADAAMAAwADAAMAAwADAAMA
AQABAAEAAQACAAMABAAFAAUABQAEAAMAAgACAAIAAgAEAAQABAAEAAIAAgACAAEA//8A
AAAAAAABAAIAAwAFAAUABQAFAAMAAQABAAIAAgACAAAAAgACAAIAAgACAAIAAwAEAAUA
BgAGAAYABQAFAAUABgAGAAYABAAEAAQABAAEAAUABQAEAAQABAAFAAUABQAGAAYABgAG
AAQABAAEAAQABgAGAAYABgAGAAYABgAGAAQABAAEAAQABAAEAAQABAAGAAYABgAGAAYA
BgAGAAYABgAGAAYABgAEAAQABAADAAUABQAFAAYABgAGAAYABwAHAAcABwAJAAgACQAJ
AAgACAAIAAoACgAKAAoACgAKAAsACwAMAA0ADQANAAwACwAGAAQABAAEAAQABAACAAEA
AwAAAP7//f/9//3///////7//f/9//z//v8AAAMAAwADAAMAAwADAAMAAwAEAAUAAwAB
AAEAAQADAAMAAwADAAMAAwAEAAQABAAEAAQABAACAAIABAAMABUAHQAiACkANABCAFQA
XQBXAEcAOgAwACQAIgAsADUALgAUAP3/6v/P/7H/mv+Y/57/pv+v/7z/xf/N/9f/3//n
/+3/8P/z//b/+v/5//r/+v/7//r/+//8//z//f/+/wAAAQACAAIAAwADAAIAAQABAAAA
AgACAAIAAgADAAMAAwADAAUABQAGAAYABgAGAAYABgAFAAUABQAFAAUABQAEAAQABAAF
AAUABQAHAAcABwAHAAUABQAEAAQABQAFAAUABQAHAAcABwAGAAQABAAEAAUABQAFAAUA
BQAFAAUABQAFAAUABQAFAAUABAAEAAQABAACAAIAAgACAAQABAADAAMABQAEAAQABAAA
AAIAAgACAAEAAAAAAP////////7//v/8//z/+//7//r/+v/5//n/+v/6//r/+f/4//f/
9//2//T/8//y//H/8P/w//H/8//x/+//7v/u/+3/7f/s/+z/7v/v//D/8f/v//H/8//0
//L/8//0//X/+f/5//r/+//9//3//v////7//v/+/wAAAgADAAMAAwADAAMAAwAEAAQA
BAAEAAQABAAEAAQAAwADAAMABAAFAAUABQAFAAQAAgACAAIAAgAEAAQABAAFAAUABQAF
AAQAAgACAAIAAgAEAAQAAwADAAQABAAEAAQABAAEAAMAAwADAAMAAwADAAMAAwADAAIA
AgADAAMAAwADAAMAAgACAAAAAAAAAAAAAAAAAAAAAAACAAIAAQABAAEAAgACAAEA////
/////////////////wEAAQABAAEA/////////////////v/9//3//v///wAA/v/+//7/
/v8AAAAAAAD///3//v/+//7//v/+//7////////////9//////8AAAAA/v/8//7//v/+
//7//v/+//z//P/8//z//f/+//7//////wAAAAAAAP7//v/+//7//v///////v/+//7/
/////////P/+//7//v/+//7//v/+//7//v/+//7//v/+//7//v/8//z//P/8//z//P/8
//z//v/+//7//v/+//7//v/+//3//f/9//3//v/+//7//v/9//3//f/9////AAABAAEA
AgACAAIABAACAAIAAgACAAIAAwADAAQABwAHAAcABgADAAAA/v/+//7//v/+//z//f/9
//r/+P/3//X/9f/3//X/9f/1//b/9v/2//j/+//7//v/+//7//v/+//7//z//f/9//v/
+//7//v/+//7//v/+//7//z//P/8//z//P/8//z//v8AAAIACQATABwAJQAwAD4AUgBb
AFMAQwA2ACoAHgAeACoALwAgAAAA5//U/7n/m/+K/4r/lP+e/6n/tv+9/8X/0f/b/+H/
5f/q/+v/7v/w//P/9P/0//X/9P/1//b/9v/2//b/9//3//b/9v/3//f/+P/5//v//P/6
//r/+v/6//v/+//7//v/+//7//z//P/8//z//P/8//3//f/9//3//f/9//z//P/8//3/
/f/9//3//f/9//3//f/9//z//P/7//v/+//7//3//f/9//z//P/8//z//f/9//3//f/9
//v/+//7//v/+//7//v/+//8//z//P/8//z//P/8//z/+v/6//n/+f/7//r/+v/6//j/
+v/6//r/+f/4//j/9//3//f/9v/2//b/9v/1//X/9P/0//P/8//y//L/8v/x//D/7//v
/+7/7f/t/+3/7f/r/+r/6v/r/+v/6f/o/+j/6f/p/+j/6P/n/+f/5//n/+f/6f/r/+z/
7v/v//D/8f/z//P/9P/1//f/9//4//n/+v/6//r//P/6//v/+//7//v/+//7//z//P/8
//z//P/+//7//v/9//3//f/+/////f/9//3//P/8//z//P/8//7//v/+/////f/9//3/
/P/8//z//P/8//z//P/7//v//P/8//z//P/8//z/+//7//v/+//7//v/+f/5//n/+P/6
//v/+//7//n/+f/4//j/+P/4//j/+P/4//j/+P/4//r/+v/5//n/+f/6//r/+f/5//n/
+f/5//n/+f/5//n/+f/5//n/+f/5//n/+f/5//n/+f/4//f/+P/4//j/+P/4//j/+P/4
//b/9v/2//X/9//4//j/+P/4//j/+P/5//n/+f/5//f/9//3//j/+P/4//b/+P/4//j/
+P/4//j/+P/4//j/+P/2//b/9f/1//X/9v/2//b/9v/2//b/9v/2//f/9//2//b/9v/3
//f/9f/4//j/9v/4//b/9v/2//b/9v/2//b/9v/2//b/9v/2//b/9v/2//b/+P/4//j/
+P/4//j/+P/4//b/9v/2//b/9P/0//T/9P/2//b/9v/2//b/9v/2//X/9f/1//X/9v/2
//b/9v/3//X/9f/1//f/+P/5//n/+P/4//j/+v/6//r/+v/6//r//f/9//7/////////
/v/9//r/+P/4//j/+P/4//b/9f/1//L/8P/v/+v/6//t/+3/7f/t/+7/7v/u//D/8//z
//P/8//z//P/8//z//T/9f/1//P/8//z//X/9f/1//X/8//z//T/9P/0//T/9P/0//b/
+P/6//z/AwALABAAGQAmADIARABRAE8AQQA2ACoAHAASABgAHwAYAPz/4f/M/7P/kf98
/3r/gv+M/5f/pP+v/7n/wf/L/9X/2//e/+H/5P/m/+n/6v/q/+v/7P/t/+7/7v/u/+7/
7//v/+7/7v/v/+//8f/x//L/8v/w//D/8P/w//H/8f/x//H/8f/x//L/8v/y//L/8v/y
//P/8//z//P/8//z//L/8v/w//H/8f/x//L/8//0//X/8//z//L/8v/x//H/8f/x//H/
8f/x//D/8v/y//L/8//x//H/8f/x//H/8f/x//H/8f/x//H/8f/y//L/8v/y//H/8P/v
/+7/7//w//D/8f/v/+7/7v/u/+z/7v/u/+7/7f/s/+z/6//r/+v/6v/q/+j/6P/n/+f/
6P/o/+f/5//m/+b/5v/l/+T/4//j/+L/4//j/+P/4//f/97/3v/f/9//3f/c/9z/3f/d
/9z/3P/d/93/3f/d/9v/3f/f/+D/4P/h/+L/4//l/+X/5v/n/+v/6//s/+3/7P/s/+z/
7v/u/+//7//v//H/8f/x//L/8P/w//D/8P/y//L/8v/x//H/8f/y//P/8f/x//H/8P/w
//D/8P/w//D/8P/w//H/8f/x//H/8P/w//D/8P/w//D/8P/v/+//7v/u/+7/7v/u/+7/
7f/t/+3/7f/t/+3/7f/t/+3/7P/s/+3/7f/t/+//7//u/+7/7P/s/+z/7P/s/+z/7P/s
/+z/7P/r/+v/6//s/+z/6//r/+v/6//r/+v/6//r/+v/6//r/+v/6//t/+3/7f/t/+//
6//q/w==
         </WaveFormData>
      </LeadData>
      <LeadData>
         <LeadByteCountTotal>10000</LeadByteCountTotal>
         <LeadTimeOffset>0</LeadTimeOffset>
         <LeadSampleCountTotal>5000</LeadSampleCountTotal>
         <LeadAmplitudeUnitsPerBit>4.88</LeadAmplitudeUnitsPerBit>
         <LeadAmplitudeUnits>��V</LeadAmplitudeUnits>
         <LeadHighLimit>2147483647</LeadHighLimit>
         <LeadLowLimit>268435456</LeadLowLimit>
         <LeadID>V2</LeadID>
         <LeadOffsetFirstSample>0</LeadOffsetFirstSample>
         <FirstSampleBaseline>0</FirstSampleBaseline>
         <LeadSampleSize>2</LeadSampleSize>
         <LeadOff>FALSE</LeadOff>
         <BaselineSway>FALSE</BaselineSway>
         <ExcessiveACNoise>FALSE</ExcessiveACNoise>
         <MuscleNoise>FALSE</MuscleNoise>
         <LeadDataCRC32>3337265242</LeadDataCRC32>
         <WaveFormData>
/P/8//z//P/8//z//P/8//z//P/8//z//P/8//z//P/8//z//P/8//z//P/8//z/+v/6
//r/+v/8//z//P/8//z//P/8//z//P/8//z//P/6//r/+v/6//r/+v/6//r/+v/6//r/
+v/6//r/+v/6//n/+P/3//b/9//4//n/+v/6//r/+v/6//j/+P/4//j/+P/4//j/+P/4
//j/+P/4//j/+P/4//j/+P/4//j/+P/2//b/9v/2//b/9v/2//b/+P/4//j/+P/2//b/
9v/2//b/9v/2//b/9v/2//b/9v/4//j/+P/4//j/+P/4//j/9v/2//b/9v/4//j/+P/4
//b/9v/2//b/9f/1//X/9v/2//b/9v/3//f/9//3//j/+f/6//r/+//7//v/+//8//z/
/P/8//z//f/9//7///8CAAMAAwADAAEA///9//z//P/8//r/+f/6//f/9f/z//H/8f/x
//P/8v/y//L/8//z//P/9P/2//b/9v/2//b/9//3//j/+P/2//b/9P/0//b/9v/2//b/
9P/0//T/9P/1//X/9P/0//b/9f/0//f/+v///wwAHQA4AFoAhQC0ANgA3gDOAMQAwwC6
AKsAnwCJAFgAEwDL/4f/Uf82/zD/N/9L/2D/ev+R/6P/s//A/8z/2f/h/+P/4//o/+z/
7//w//D/8f/z//T/9P/0//P/8//0//X/9f/1//j/+P/3//f/9//3//n/+f/5//r/+P/4
//n/+f/7//z//P/8//v/+//6//r/+//7//v/+//7//v/+//7//3//v/+//7//v/9//v/
+v/8//3//f/+/wAAAAABAAEAAQAAAP7//f/9//3//f/9//3//f/9//3//////wAAAAD+
//7//v/+//7//v/+//7//////////v///////////////////////v/+///////+//7/
/v/+//z//P/8//r/+v/6//n/+f/3//j/+f/5//b/9v/2//X/8//y//L/8f/w/+//7v/t
/+z/6//r/+r/6f/o/+b/5v/k/+P/4//j/+b/5v/n/+n/6P/p/+r/7f/v//D/8f/x//X/
9//4//r/+//8//3//f/9//7/AAAAAAAAAQABAAEAAAAAAAAAAAAAAAAAAAABAAEAAAD/
/////////wAAAAACAAIAAgABAAAAAAAAAAAA///+//7//f/+////AAABAP7//v/+//7/
/v/+//7//v8AAAAAAAAAAP7//v/+//7/AAD/////AAAAAAAA//////7//v/+//7/AAAA
AAAA////////AAAAAP///////wAAAAAAAAAAAAAAAAAA/v8AAAAAAAAAAP//////////
/v/+//7//v/+/wAAAAAAAAAA/v/+//3//P/9////AAAAAP7//v/+//3/+//8//z//P/9
//3//f/9//3//f/9//7/AAAAAAAA///8//z//f/9//v/+//8//3//f/9//3//f//////
///+//z//f/9//3//f/9//z//P/+//7//v/+//z//f/9//z//v/+///////8//z//P/+
//7//P/8//z//P/8//z//P/8//z//P/8//z//v/+//7//v/8//z//P/8//7//v/+//7/
/f/8//v/+v/8//z//P/8//r/+v/6//r//P/8//z//P/8//z//P/7//3//f/+//7//f/8
//z/+//9//3//v///wAAAAABAAEAAQABAAIAAgACAAIAAgADAAMABAAFAAYABwAHAAcA
BwAFAAMAAgACAAIAAAD///7/+f/3//X/8//1//X/9//4//r/+v/7//v/+f/6//z//P/8
//z//P/7//n/+v/6//r//P/6//r/+v/6//r/+v/6//r/+v/6//v/+//6//r/+v/7//z/
//8EAA0AIAA7AFoAggCxANgA5ADaANAAzADHALoAqQCTAGkAJgDX/4//U/8x/yr/Nv9F
/1v/eP+Q/6P/s//D/9D/2v/h/+f/6//v//L/8v/z//T/9P/1//f/+P/4//j/9//3//j/
+f/5//n//P/8//v/+//7//v//f/9//3//v/8//z//f/9//3//v/+//7///////7//v//
//////////////////////8AAAAAAAABAAEAAAAAAAEAAQAAAAAAAAAAAAEAAQACAAIA
AQABAAEAAQABAAEAAQABAAEAAQABAAEAAgACAAIAAgACAAIAAgACAAIAAgADAAMAAwAC
AAEAAQABAAEAAQABAAEAAQAAAAAAAQABAAAAAAAAAAAAAAAAAAAA/v/+//7//f/9//r/
+v/6//n/9v/2//b/9f/1//T/9P/z//L/8f/w/+//7v/t/+3/7P/r/+r/6P/o/+j/5//n
/+f/6v/q/+v/7f/u/+//8P/z//P/9P/1//X/9//5//r//P/9//7/////////AAACAAIA
AAABAAEAAQAAAAAAAAAAAAIAAgACAAMAAQAAAP//////////AAAAAAAAAAAAAP///v/+
//7//v/+//7//////////////////v/+//7//v/8//z//P/8//7//v/+//7//v/+//7/
/v/+//3//f/+//7//v/9//3//v/+//7//v/+//7//v/9//3//f/+//7//f/9//3//v/+
//7//v/+//7//v/8//7//v/+//7//f/9//3//f/8//z//P/8//z//P/8//z//P/8//z/
+//6//v//f/+//7//P/8//z/+//7//z//P/8//n/+f/5//n/+//7//v//P/8//z//P/7
//r/+v/7//v/+f/5//r/+//7//v/+//7//v/+//7//r/+P/5//n/+f/5//n/+P/4//r/
+v/6//r//P/9//3//P/6//r/+//7//z/+v/6//z/+v/4//j/+P/4//r/+v/6//r/+v/6
//r/+v/4//j/+P/4//j/+P/4//j/+v/6//r/+v/4//j/+P/4//j/+P/4//j/+P/4//j/
+P/4//j/+P/4//j/+P/4//j/+P/4//j/+P/4//f/9//3//j/+P/4//j/+f/5//n/+f/6
//v//P/8//3//f/9//3//v/+//7//v8AAAEAAQACAAIAAgACAAEAAQABAP///f/9//7/
///+//3//P/5//f/9f/z//P/8//1//b/9v/2//X/9f/1//b/+P/4//j/+P/4//f/9//4
//r/+v/6//j/+P/4//j/+P/4//j/+P/4//b/9//3//b/9v/2//f/+P/5//z/AwAOACEA
OgBcAIUAtADaAOQA2ADOAM0AyAC3AKMAiwBcABMAxf+F/1H/Nv8w/zn/Tf9k/3z/kf+l
/7X/xP/O/9n/4f/l/+f/7P/u/+3/7v/u/+//8//0//T/9P/1//X/9v/3//f/9//6//r/
9//3//f/9//5//n/+f/6//r/+v/7//v/+//8//z//P/9//3//P/8//3//f/9//3//f/9
//3//f/9//7//v/+///////+//7///////7//v/+//7///////7//v/9//3/////////
//8BAAEAAQABAAEAAQACAAIAAAAAAAAAAAAAAAAAAAAAAAMAAwADAAIAAQABAAEAAQAB
AAEAAQABAAAAAAABAAEAAAAAAAAAAAD+//7//v/8//z//P/7//v/+v/6//r/+f/4//j/
+P/3//X/9P/0//P/8P/v/+7/7f/s/+v/6//q/+n/6P/m/+b/6P/n/+f/5//m/+b/5//p
/+j/6f/q/+3/7//w//H/8f/1//f/+P/6//n/+v/7//v//f/+/wAAAAAAAAEAAQABAAIA
AgACAAIABAAEAAQABQADAAIAAQABAAEAAQACAAIAAAAAAAAA//8AAAAAAAAAAAAAAAAB
AAEAAQABAAEAAQAAAAAAAAAAAAAAAAAAAAAAAAAAAAAAAAAAAAAAAAAAAAAA/////wAA
AAAAAP////8AAAAAAAAAAAIAAgACAAEAAQABAAIAAgABAAEAAQACAAAAAAAAAAAAAAAA
AP7/AAACAAIAAgABAAEAAQABAAAAAAAAAAAAAAAAAAAAAAAAAAAAAAD///7//v//////
/v///wAAAQABAP//AAAAAAAAAQABAAEAAQD///////8AAAAAAAAAAP///v/+////////
////AAABAP///////////////////v/+/////////wEAAQAAAAAA/v/+//7//v/+////
///+/wAAAAABAAEAAAD+//7/AAAAAP7//v/+//7//v/+//7//v/8//z//P/8//7//v/+
//7//v/+//7//v/8//z//P/8//z//P/8//z//v/+//7//v/8//z//P/8//7//v/+//7/
/v/+//7//v/+//7//v/+//z//P/8//v//f/9//7//v/+//7///////3//f/+////AgAC
AAMAAwABAAEAAgACAAQABAAEAAUAAwAEAAUABgAHAAcABwAHAAMAAQAAAAAAAQAAAAAA
AAD///3/+//5//f/9//5//r/+v/6//v/+//7//z//v/+//3//P/7//n/+//8//z//P/9
//z//f/+//z//P/8//z/+v/6//r/+//9//z//P/8//v//v///wIACwAcADEATgBwAJ8A
zADkAOQA1gDMAMkAvgCvAJ8AfwBEAPn/s/93/03/PP88/0f/Xf90/4j/nf+x/8H/zv/Y
/9//5f/p/+3/8P/y//H/8v/y//P/9v/4//n/+v/5//n/+v/7//v/+//+//7//f/9//3/
/f/9//3//f/+//7//v///////f/+//7//v///////v/+/wEAAQABAAEAAQABAAEAAQD/
/wAAAAAAAAEAAQAAAAAAAwADAAIAAgACAAIAAwADAAQABAADAAMAAwADAAMAAwADAAMA
AwADAAMAAwAEAAQAAgACAAIAAgAEAAQABAAEAAUABQAFAAQAAwADAAMAAwADAAMAAwAD
AAIAAgADAAMABAAEAAQABAADAAIAAQD+/wAAAAD//////P/8//z/+//8//z//P/7//f/
9v/2//X/8v/x//D/7//s/+v/6//q/+v/6v/o/+j/6P/n/+f/5//o/+j/6f/r/+z/7f/u
//H/8f/y//P/8//3//n/+v/8//v//P/9//3//f/+/wAAAAACAAMAAwADAAIAAgACAAIA
AAAAAAAAAQADAAIAAQABAAEAAQACAAIAAgACAAIAAQAAAAAAAAAAAAAAAAABAAEA////
//////8AAAAAAAAAAAAAAAAAAAAA/v/+//7//v/+//7//v/+/wAA/////wAAAAAAAP//
//8AAAAAAAAAAAAAAAAAAP///////wAAAAD///////8AAP7//v/+//7//v/+//z//v/+
//7//v/9//3//f/9//z//v/+//7//v/+//7//v/+/wAAAAD///7//P/9//3//P/6//r/
+v/5//v//P/8//z//f/9//3//f/9//3//f/+//7//v/+//3/+v/6//v/+//7//v//P/9
//v/+//7//v/+//7//v/+v/8//3//f/9//3//f/8//z/+v/6//r/+v/8//3//f/8//z/
/P/9//3//P/+//7/+v/4//n/+v/7//z/+v/6//r/+v/6//r/+v/6//z//P/8//z/+v/6
//r/+v/8//z//P/8//r/+v/6//r/+v/6//r/+v/6//r/+v/6//r/+v/6//r/+//7//v/
/P/6//r/+v/7//v/+//7//z//f/+//7///////////8AAAAAAAAAAAAAAQABAAIAAwAC
AAMAAwADAAUAAwABAAAAAAAAAP7//f/8//n/9//1//H/8f/x//P/9P/0//T/9f/1//X/
9v/4//j/+P/4//j/9//3//j/+P/6//r/+P/4//b/9v/2//b/+P/4//j/+P/5//n/+P/4
//b/+f/6//n//P8FABAAIQA8AF4AjQC8ANoA3ADOAMYAxQC+AK0AnQCHAFgADwDB/4H/
Uf80/zD/O/9N/2b/fP+R/6X/t//G/9D/2//h/+X/6f/q/+z/7f/u/+7/7//z//T/9P/0
//P/8//0//X/9//3//r/+v/3//f/9//3//n/+f/5//r/+v/6//v/+//5//r/+v/6//v/
+//6//r//f/9//3//f/7//v/+//7//3//v/+//7///////7//v///////v/+//7//v//
////AAAAAP/////9//3//f/9/////////////////wAAAAACAAIAAgACAAAAAAAAAAAA
AQABAAEAAAD/////////////////////AAAAAAEAAQD+//7//v/+//7//v/+//z//P/8
//v/+//6//r/+v/5//b/9v/2//X/9f/0//T/8//0//P/8v/x/+7/7f/t/+z/6f/o/+b/
5v/m/+X/5f/l/+b/5v/n/+n/6v/r/+z/7//v//D/8f/x//X/9//4//r/+//8//3//f/7
//z//v/+/wAAAQABAAEAAAAAAAAAAAAAAAAAAAABAAEAAAD//////////wAAAAAAAAAA
AAD//wAAAAAAAAAA/v/+//////8BAAEAAQABAP7//v/+//7/AAAAAAAAAAD+//7//v/+
//7//v/+//7//v/9//3//v/+//7//f/9//7//v/+//7/AAAAAAAA////////AAAAAP3/
/f/9//7//v/+//7//v/+//7//P/+/wAAAAAAAP///f/9//3//P/+//7//v/+//z//P/8
//z//v/+//3//P/8//3//f/8//r/+v/6//n/+//8//z//P/7//v/+//7//v/+//7//z/
/P/8//z/+//8//z//f/9//n/+f/6//v//f/9//3//f/7//v/+//6//r/+//7//v/+//7
//r/+v/6//r/+v/6//r/+//7//r/+v/6//v/+//8//r//P/8//z/+v/6//r/+v/8//z/
/P/8//r/+v/6//r/+v/6//r/+v/6//r/+v/6//r/+v/6//r//P/8//z//P/6//r/+v/6
//r/+v/6//r/+P/4//j/+P/6//r/+v/6//j/+P/4//f/+f/5//r/+v/6//r/+//7//n/
+f/6//v//v/+///////9//3//v/+//7//v/+//////8AAAEAAgADAAMAAwADAAEA///+
//7//v/8//v/+v/5//f/9f/z//H/8f/z//T/9v/2//f/9//1//b/+P/4//j/+P/4//f/
+f/6//r/+v/4//b/9v/2//b/9v/2//b/+P/4//j/+f/5//j/+P/4//n/+v/9/wAACQAa
ADMAUAB2AKUA0ADgANgAzADMAMkAvACpAJcAcwAwAN3/l/9b/zH/KP8w/z//V/9w/4r/
nf+v/73/zP/W/9v/4f/l/+n/6v/s/+3/7v/u/+//8f/y//L/8v/1//X/9v/3//b/9f/3
//b/9//3//f/9//3//f/9//4//j/+P/5//n/+f/6//r/+v/7//v/+v/6//v/+//7//v/
+//7//v/+//7//z//P/8//v/+//6//r/+//7//r/+v/6//r/+//7//z//P/7//v/+//7
//v/+//7//v/+//7//3//f/+//7//P/8//z//P/8//z//P/8//3//f/9//z//f/9//3/
/f/7//v/+//7//z//P/9//3/+v/6//r/+v/6//r/+v/4//j/+P/3//f/9v/2//b/9f/y
//L/8v/x//H/8P/w/+//7v/t/+z/6//o/+f/5//m/+f/5v/k/+T/5v/l/+X/5f/l/+T/
5P/l/+j/6f/q/+3/7f/u/+//7//x//P/9P/2//f/+P/5//n/9//4//r/+v/8//3//f/9
//z//P/8//z//P/8//z//f/9//z/+//7//v/+//8//z//P/8//z/+//6//r/+v/6//r/
+v/7//v//f/9//3//f/7//r/+f/4//j/+P/4//j/+v/6//r/+v/6//r/+v/6//r/+f/5
//r/+v/6//n/+f/6//r/+v/6//r/+v/6//n/+f/5//r/+v/7//v/+//8//r/+v/6//r/
/P/8//r//P/6//r/+v/5//n/+f/5//j/+v/6//r/+v/6//r/+v/6//r/+v/5//j/9v/3
//f/9v/4//j/+P/3//f/+P/4//j/9//3//f/9//3//f/9//4//j/+P/4//f/9v/2//f/
9//3//f/+P/5//f/9//3//f/9//3//f/9v/2//f/9//3//n/+f/4//j/9v/2//b/9v/2
//f/9//2//b/9v/3//f/+P/4//b/+P/4//j/+P/4//j/9v/2//b/9v/2//b/9v/2//b/
9v/2//b/9v/2//b/9v/4//j/+P/4//b/9v/2//b/+P/4//j/+P/4//j/+P/4//j/+P/4
//j/9v/2//X/9f/1//b/9v/2//j/+f/5//n/9//4//n/+v/6//v/+//7//v//P/8//z/
/v/+//////8AAAEAAgADAAEAAQABAP///f/8//z//P/6//n/+P/1//X/8//x//H/8f/z
//T/9P/0//X/9f/1//j/+v/6//r/+f/4//b/9f/4//j/+P/4//b/9v/2//b/9v/2//b/
9v/4//j/+f/5//j/+P/4//n/+P/7/wIACwAaADEATgB0AKUA0ADkAOAA1ADSAM8AvgCr
AJUAbwAsAN//mf9d/zX/LP80/0P/Wf9y/4j/m/+t/73/yv/W/9//4//l/+v/7v/u/+//
8P/w//H/8f/y//L/8v/1//X/9v/3//f/9//6//r/+f/5//n/+f/7//v/+//8//r/+v/7
//v/+//8//z//P/9//3//P/8//v/+//7//v//f/9//3//f/9//7//v/+///////+//7/
//////7//v/+//7//////wAAAAD//////////////////////////wEAAQACAAIAAAAA
AAAAAAAAAAAAAAAAAAEAAQABAAAAAQABAAEAAQAAAP///v/9//3//v8AAAEA/v/+//7/
/v/+//7//v/8//z//P/7//v/+v/6//r/+f/4//j/+P/3//P/8v/y//H/8P/v/+7/7f/s
/+v/6//q/+v/6v/o/+j/6P/n/+f/5//m/+b/5//p/+r/6//s/+//8f/y//P/8//3//n/
+v/8//v//P/9//3//f/+/wAAAAAAAAEAAQABAAIAAgACAAIAAgACAAIAAwADAAIAAQAB
AP////8AAAAAAgACAAIAAQACAAIAAgACAAAAAAABAAEAAQABAAEAAQD+//7//v/+//7/
/v/+//7/AAAAAAAAAAACAAIAAgACAAIAAQABAAIAAgACAAEAAQAAAAAAAAAAAAIAAgAC
AAEAAQABAAIAAgD///////8AAAIAAgACAAIAAgACAAAAAgAAAAAAAAD//wEAAQABAAAA
/v/+//7//v///wAAAQACAAAAAAD///7//v///////v8AAAAAAAD/////AAAAAAAA/f/9
//3//f/9//3//f/+//7//v/+//3//P/8//3//f/7//v//P/9//v/+//7//v//f/9//3/
/P/+//////////3//f/8//z//P/8//z//P/6//v/+//6//z//P/9//3/+v/8//z//P/8
//r/+v/6//r//P/8//z//P/8//z//P/8//r/+v/6//r/+v/6//r/+v/6//r/+v/6//r/
+v/6//r/+v/6//r/+v/6//r/+v/5//n/+f/6//r/+v/6//v/+//9//3//v////7//v//
/////////wAAAAAAAAAAAAABAAEAAgADAAQAAwADAAMAAwABAP///v/+//7//P/7//r/
9//1//P/8f/z//P/9f/2//T/9P/1//X/9//4//r/+v/6//r/+v/5//n/+v/6//r/+P/2
//b/9v/4//j/+P/4//b/9v/2//f/9//2//b/9v/3//b/+f/+/wkAFgArAEYAaACVAMQA
4ADcAMwAxgDHALoAqQCXAHkAQAD1/6//c/9L/zj/Nv9B/1X/av+A/5X/qf+5/8T/0P/X
/93/4//l/+j/7v/t/+7/7v/v/+//8P/w//D/8v/z//X/9//3//f/+v/6//j/9//2//X/
9//3//f/+P/4//j/+f/5//n/+v/6//r/+f/5//j/+P/5//n/+f/5//n/+f/5//n/+f/6
//r/+v/7//v/+v/6//v/+//6//r/+v/6//v/+//+//7//f/9//v/+//7//v//f/9//3/
/f/7//v//P/8//z//P/8//z//P/8//z//P/7//v/+//6//r/+//8//3//f/9//3//f/6
//r/+//7//j/+P/4//j/+P/4//j/9v/4//j/9//3//T/9P/0//P/8v/y//L/8f/v/+7/
7v/t/+v/6f/n/+X/5f/l/+b/5v/j/+L/4P/g/97/3f/d/93/3v/e/9//4f/i/+P/5P/n
/+f/6P/p/+n/7f/v//D/8v/1//b/9//3//b/9v/3//b/+P/5//n/+f/6//r/+v/6//j/
+P/4//n/+f/4//f/9//3//f/+P/4//j/+P/4//f/9v/2//b/9v/2//b/9//3//f/9//3
//f/9v/2//b/9v/2//b/9v/2//b/9v/2//b/+P/4//j/+P/4//f/9//4//b/9v/1//X/
9v/2//b/9v/4//j/+P/3//X/9f/2//b/9f/1//X/9v/2//b/9v/2//b/9v/0//b/9v/2
//b/9f/1//X/9f/0//b/9v/2//b/9P/0//T/9P/0//T/8//y//T/9f/1//T/9P/0//T/
8//1//b/9v/2//T/8//y//H/8f/x//H/8v/y//L/8v/x//H/8v/0//X/8f/x//L/8//x
//H/8f/x//H/8f/x//D/8v/z//P/8//z//P/8v/y//L/8v/y//L/8v/z//P/8v/y//L/
8//z//L/8P/w//L/8P/w//D/8P/w//D/8P/w//D/8v/y//L/8v/w//D/8P/w//D/8P/w
//D/8v/y//L/8v/w//D/8P/w/+//7//v//D/8P/w//D/8f/x//H/8f/y//P/9P/0//X/
9f/1//X/9v/2//b/9v/2//f/9//4//n/+v/7//v/+//7//n/9//2//b/9v/0//P/9P/x
/+//7f/p/+n/6f/r/+r/6v/q/+v/7f/t/+7/8P/w//D/8P/w/+//7//w//D/8v/y//D/
8P/w//D/8P/w/+7/7v/u/+7/7//v/+7/7v/u/+//8P/z//T//f8MACMAQABmAJUAwgDc
ANYAxgC+ALsAsACjAJUAdQA4AOf/nf9h/zn/Jv8q/zX/S/9i/3z/k/+j/7H/wP/M/9P/
1//d/9//4v/m/+f/6P/o/+n/6f/q/+r/6v/r/+v/7P/t/+3/7f/w//D/8f/x//H/8f/v
/+//7//w//L/8v/z//P/8f/y//L/8v/1//X/9P/0//X/9f/1//X/8//z//P/8//z//T/
9P/0//X/9f/0//T/9//3//b/9v/0//T/9f/1//b/9v/1//X/9f/1//X/9f/1//X/9f/1
//X/9f/2//b/9v/2//b/9v/2//b/9v/2//f/9//3//b/9f/1//X/9f/1//X/9f/1//T/
9P/1//X/9P/0//T/9P/0//T/9P/y//L/8v/x//H/7v/u/+7/7f/s/+z/7P/r/+n/6P/o
/+f/5v/l/+T/4//i/+H/4f/g/9//3v/c/9z/3P/b/9v/2//c/9z/3f/f/+D/4f/i/+X/
5f/m/+f/5//p/+v/7P/u/+//8P/x//H/8f/y//T/9P/0//X/9f/1//T/9P/0//T/9P/0
//T/9f/1//T/8//z//P/8//0//T/8v/y//L/8f/y//L/8v/y//L/8v/z//P/8f/x//H/
8f/w//D/8P/w//D/8P/w//D/8P/w//D/8P/w//D/8P/w//D/7//v//D/8P/w/+//7//w
//D/8P/w//D/8P/w/+//7//v//D/8P/t/+3/7f/u//D/8P/w//D/8P/w/+7/8P/w//D/
8P/v/+//7//v/+7/7v/u/+7/7v/u/+7/7v/u/+7/7v/t/+z/7P/t/+3/7P/u/+7/7v/t
/+v/7P/s/+z/6//r/+v/6//t/+3/7f/u/+z/7P/s/+v/6v/q/+v/6//p/+n/6v/r/+v/
6//r/+v/6//r/+v/6v/o/+n/6f/p/+n/6f/o/+j/6v/q/+r/6v/q/+v/6//q/+j/6P/p
/+n/6P/o/+r/6P/q/+j/6P/o/+j/6P/o/+j/6P/o/+j/6P/o/+j/6P/o/+j/6P/o/+j/
6P/m/+b/5v/m/+b/5v/m/+b/5v/m/+b/5v/m/+b/5v/m/+b/5v/m/+X/5f/l/+b/5v/m
/+b/5//n/+X/5f/m/+f/6P/o/+n/6f/p/+n/6v/q/+z/7P/s/+3/6//s/+3/7v/v/+//
7//v/+3/6//q/+r/6v/o/+f/5v/l/+P/4f/f/93/3f/f/+D/4P/g/+H/4f/h/+L/5P/k
/+L/4v/i/+H/4f/i/+L/4v/i/+D/4P/g/+D/4P/g/+D/4P/g/+D/4f/j/+L/4v/i/+P/
5v/n/+b/7f/4/wkAJgBKAHUAogDCAMwAwgC6ALcAsACfAI8AcwA+APH/pf9l/zH/Fv8U
/yH/Nf9M/2L/d/+N/5//qv+0/7//x//L/83/0P/S/9X/1v/W/9f/2f/a/9r/2v/b/9v/
3P/d/9v/2//e/97/3f/d/93/3f/d/93/3f/e/97/3v/f/9//3//g/+D/4P/f/9//3v/e
/+H/4f/h/+H/3//f/9//3//d/97/3v/e/+H/4f/g/+D/4f/h/+D/4P/e/97/3//f/+D/
4P/f/9//4f/h/+H/4f/f/9//3//f/9//3//g/+D/4v/i/+L/4v/i/+L/4v/i/+L/4f/g
/97/3v/f/+D/4f/f/9//3//f/9z/3P/d/93/3v/e/97/3v/c/9z/3P/a/9j/2P/X/9f/
1v/W/9b/1f/U/9T/1P/T/9P/0v/S/9H/0P/P/87/zf/K/8n/yf/I/8f/xv/E/8T/xv/F
/8X/xf/E/8T/xf/H/8b/x//I/8v/zf/O/8//z//R/9P/1P/W/9f/2P/Z/9n/2f/a/9z/
3P/c/93/3f/d/9z/3P/c/9z/3P/c/9z/3f/d/9z/2//b/9v/2//c/9z/3P/c/9z/2//a
/9r/2v/a/9r/2v/b/9v/2//b/9v/2//Y/9j/2P/Y/9j/2P/Y/9j/2v/a/9r/2v/Y/9j/
2P/Y/9j/1//X/9j/2P/Y/9f/1//Y/9j/2P/Y/9r/2v/a/9n/1//X/9j/2P/Z/9n/2f/a
/9j/2P/Y/9j/2P/Y/9b/2P/Y/9j/2P/X/9f/1//X/9b/1v/W/9b/1v/W/9b/1v/W/9r/
2P/V/w==
         </WaveFormData>
      </LeadData>
      <LeadData>
         <LeadByteCountTotal>10000</LeadByteCountTotal>
         <LeadTimeOffset>0</LeadTimeOffset>
         <LeadSampleCountTotal>5000</LeadSampleCountTotal>
         <LeadAmplitudeUnitsPerBit>4.88</LeadAmplitudeUnitsPerBit>
         <LeadAmplitudeUnits>��V</LeadAmplitudeUnits>
         <LeadHighLimit>2147483647</LeadHighLimit>
         <LeadLowLimit>268435456</LeadLowLimit>
         <LeadID>V3</LeadID>
         <LeadOffsetFirstSample>0</LeadOffsetFirstSample>
         <FirstSampleBaseline>0</FirstSampleBaseline>
         <LeadSampleSize>2</LeadSampleSize>
         <LeadOff>FALSE</LeadOff>
         <BaselineSway>FALSE</BaselineSway>
         <ExcessiveACNoise>FALSE</ExcessiveACNoise>
         <MuscleNoise>FALSE</MuscleNoise>
         <LeadDataCRC32>3802298151</LeadDataCRC32>
         <WaveFormData>
+v/6//r/+v/8//z//P/8//z//P/8//z//v/+//7//v/8//z//P/8//z//P/8//z//P/8
//z//P/8//z//P/8//7//v/+//7//P/8//z//P/6//r/+v/6//r/+v/6//r//P/8//z/
/P/8//z//P/8//v/+v/5//j/+v/6//r/+v/6//r/+v/6//r/+v/6//r/+P/4//j/+P/4
//j/+P/4//j/+P/4//j/+P/4//j/+P/4//j/+P/4//j/+P/4//j/+v/6//r/+v/5//j/
9//2//b/9v/2//b/9v/2//b/9v/4//j/+P/4//j/+P/4//j/9v/2//b/9v/4//j/+P/4
//b/9v/1//X/9f/1//X/9f/2//b/9v/2//j/+P/4//r/+f/5//r/+v/8//3//f/+//z/
/f/9//3//f/9//7/AAADAAQABAAEAAIAAgAAAAAAAAD///7//f/9//v/+f/3//T/9P/0
//b/9v/2//b/9v/2//b/9v/3//n/+f/3//b/9v/3//f/9//1//T/8//z//X/9f/1//X/
8//z//P/8//z//P/8//z//X/8//z//X/9v/5/wQAFwAzAFgAhAC2AOEA9gD9AAcBGAEg
ARwBEAHwALcAaAATAL7/d/9Q/0f/TP9d/3P/i/+g/7P/wP/L/9b/3//m/+b/5v/p/+z/
7P/s/+3/7f/v/+//7//v/+7/7//v//D/8P/x//L/8v/y//L/8v/y//T/9P/1//X/9P/0
//X/9f/1//b/9v/1//X/9v/2//b/9f/1//X/9f/1//X/9f/1//f/9//3//f/9v/1//P/
8v/z//X/9v/2//j/+P/5//n/+f/4//b/9f/3//f/9//3//X/9f/1//X/9//3//j/+P/2
//b/9v/2//b/9v/0//T/9v/3//j/+P/3//f/9//2//b/9v/2//b/9f/1//X/9f/y//L/
8v/y//H/8f/x/+//8P/w/+//7v/w/+7/7f/t/+v/6v/p/+f/5v/m/+T/4//i/+L/4f/f
/97/3f/c/9v/2P/X/9b/1v/W/9b/1v/W/9j/2P/a/9v/3f/f/+H/4v/n/+r/7f/x//X/
9//5//v//f/9//7/AAAAAAAAAgADAAQABAAEAAQABQAFAAQABAAEAAUABQAFAAMAAwAC
AAIAAQABAAIAAgAEAAQAAwACAP////8AAAAA/v/+//7//v8AAAEAAgACAAEAAQAAAP7/
/v//////AAABAAEAAQACAAIAAQD///7//////wAAAAAAAAAAAAAAAP//////////AQAA
AAAAAQD//////////wEAAQABAAEA//8AAAAAAAAAAP///////wAAAAAAAAAAAQABAAEA
AQABAAAAAAABAAEAAQABAAAAAAAAAAEAAgABAAEAAQAAAAAAAAAAAAAA/v/+//7//v8A
AAAA////////////////AAAAAAAA///8//z//f/9//v/+//8//z//v/+//7//v/+//7/
/v/+//7//v/+//7//P/8//z/+//9//3//f/9//v//P/8//v//f/9//7//v/7//v//v/+
//z//P/8//z//P/8//z//P/8//z//P/8//z//P/8//z//P/6//r/+v/6//z//P/8//z/
+v/6//r/+v/8//z//P/8//r/+v/6//r//P/8//z//P/8//v/+//7//v/+//7//z/+v/6
//r/+v/8//z//v///wEAAgACAAIAAQABAAIAAgADAAMAAwADAAMABAAGAAcACAAIAAgA
CAAIAAYABgAGAAUABAADAAEA/f/7//n/+P/6//r//P/8//z//P/8//z//P/8//3//f/9
//v/+v/6//n/+f/5//n/+v/5//n/+f/5//n/+f/5//n/+f/5//n/+f/5//n/+f/3//n/
+//+/wUAFgA1AFcAfgCsANoA9QAAAQsBGwEoASgBHAEAAdAAhwAuANf/iP9Z/0z/U/9g
/3X/jf+j/7b/w//Q/9v/5P/p/+r/7v/w//H/8v/y//L/8//z//X/9f/1//X/9P/1//X/
9v/2//f/+P/4//b/9v/2//b/+P/4//n/+f/2//b/9//3//f/+P/4//f/9//4//j/+P/5
//n/+f/5//n/+f/5//n/+//7//v/+//7//v/+v/6//r/+//7//r/+v/6//v/+//8//z/
+//7//v/+//7//v/+f/5//n/+f/7//v//P/8//z//P/8//z//P/8//r/+v/6//v//P/8
//n/+f/5//j/+v/6//r/+v/5//n/+f/5//j/+P/4//j/9f/1//X/8//0//T/8//y//D/
7v/t/+3/7f/s/+v/6f/o/+j/5v/l/+b/5v/l/+P/4v/h/+D/3//c/9v/2v/a/9z/3P/c
/9z/3v/e/+D/4f/j/+X/5//o/+j/6v/s/+//8f/z//X/9//5//n/+v/8//z//P/+////
/v/+//7//v///////v/+/wAAAQABAAEA//////7//v/9//3//v/+//7//v/9//z//f/9
//7//v/8//z//P/8//3//f/9//z//P/9//3//P/7//v/+v/6//v/+//7//z//f/9//z/
/P/7//v//P/8//z//P/8//z//f/9//3//f/9//z//P/9/////////////f/9//3//f/9
//7//v/+//7//f/9//3//v/+//7//v/9//3//f/9//v/+v/6//v//f/9//3//P/6//r/
+//8//3//f/9//z/+v/6//r/+v/8//z//P/8//z//P/7//v/+//7//v/+//8//z//P/7
//z//P/9//3/+f/5//r/+v/6//r/+v/6//r/+v/6//r/+P/4//j/+P/4//j/+P/3//n/
+f/5//n/+f/6//r/+f/5//n/+v/6//v/+f/6//r/+v/5//j/9//2//f/+P/5//r/+v/6
//r/+v/4//j/+P/4//j/+P/4//j/+P/4//j/+P/4//j/+P/4//j/+P/4//j/+P/4//j/
+P/4//j/+P/4//j/+P/4//j/+P/4//j/9//3//f/9//3//X/9v/2//b/+P/4//j/+P/6
//v/+//8//z//P/9//3//v/+//////////////8AAAAAAQACAAIAAgACAAIAAAACAAIA
AQAAAP///f/7//n/9//2//b/9v/6//r/+v/6//j/+P/4//j/+f/5//n/9//2//b/9//3
//n/+f/4//f/9//3//f/9//1//X/9f/1//X/9f/1//X/9f/1//X/9f/3//j//f8IABsA
NQBWAIIAsgDdAPYA/wAJARoBJgEgAQ4B7AC3AGoAEwDC/3//Wv9P/1T/Zf97/4//ov+z
/8T/z//Y/9//5P/m/+r/7f/u/+z/7P/t/+3/7//v/+//7//w//H/8f/y//D/8f/y//L/
8v/y//L/8v/y//L/8//z//L/8v/z//P/8//0//T/8//1//b/9v/2//X/9f/1//X/9f/1
//X/9f/1//X/9f/1//X/9f/0//T/9P/1//X/9P/2//b/9//3//f/9v/0//P/9f/1//X/
9f/1//X/9f/1//X/9f/2//b/9v/2//b/9v/2//b/9P/0//b/9//4//j/9f/1//X/9P/0
//T/9P/0//P/8//z//P/8v/y//L/8v/x//H/8f/v/+7/7v/t/+z/7P/q/+n/6f/p/+j/
5//l/+b/5v/k/+P/4P/g/9//3f/a/9n/2P/X/9j/1//W/9b/1P/U/9T/1P/W/9b/2P/Z
/9n/2//d/97/4P/i/+T/5//n/+n/6//t//H/8f/y//T/9v/2//j/+f/8//z//P/8//3/
/f/8//z//v/////////9//3//P/8//v/+//8//z/+v/6//n/+P/5//n/+v/6//r/+v/6
//r/+//7//v/+v/6//v/+//6//n/+f/4//j/+f/5//n/+v/7//v/+v/6//n/+f/6//r/
+v/6//r/+v/7//v/+//7//3//P/8//3//f/9//3//f/9//3//f/9//v//P/8//z//P/7
//v/+//+//7//v/+//v/+//7//v/+//6//r/+//7//v/+//6//r/+v/7//z/+//7//v/
+v/8//z//P/8//r/+v/6//r//P/8//v/+//5//n/+f/5//r/+v/6//n/+v/6//v/+//5
//n/+v/6//r/+v/6//r/+v/6//r/+v/6//r/+v/6//r/+v/6//n/9//3//f/9//5//r/
+v/5//n/+f/6//r/+//3//j/+v/6//j/+P/4//j/+P/4//j/+P/6//r/+v/6//r/+v/6
//r/+P/4//j/+P/4//j/+P/4//j/+P/4//j/+P/4//j/+P/4//j/+P/4//j/+P/4//j/
+P/4//j/+P/4//j/+P/4//j/9//3//f/+f/5//n/+v/6//r/+v/6//j/+P/6//v//f/+
//7//v//////AAAAAAEAAQABAAEA//8AAAIAAwAGAAYABgAGAAQAAgACAAIAAgACAAIA
AQD///3/+//6//j/+P/6//r//P/8//z//P/6//r/+//7//n/9//2//b/+f/5//n/+f/6
//n/+f/5//f/9//3//f/9//3//f/9//5//n/+f/5//f/+f/5//j/AQASACkARQBsAJoA
ygDtAPwAAwEPARwBIAEWAQAB1gCVAEQA8f+m/2//WP9V/17/cf+F/5f/qv+9/8r/1f/c
/+H/5v/q/+z/7f/u/+z/7P/t/+3/8f/x//H/8f/w//H/8f/y//L/8//0//T/9v/2//b/
9v/0//T/9f/1//b/9v/3//f/9v/2//X/8//1//b/9v/2//f/9//3//f/9//3//f/9//3
//f/9//3//f/9//2//b/9v/3//f/9v/2//b/9//3//j/+P/3//f/9//3//f/9//3//f/
9//3//f/9//4//j/9v/2//b/9v/4//j/9v/2//b/9//4//j/9f/1//X/9P/2//b/9v/2
//X/9f/1//X/9v/2//b/9v/0//P/8v/v/+7/7v/t/+z/7v/s/+v/6//t/+z/6//p/+f/
5v/j/+H/4P/g/9//3f/a/9n/2P/X/9j/1//W/9b/1v/W/9b/1v/W/9b/2P/Z/9n/2//d
/97/4v/k/+b/6f/r/+3/7//x//H/8f/y//T/9v/2//j/+f/6//r/+v/6//v/+//6//r/
+P/5//n/+f/7//v/+v/6//f/9//4//j/+v/6//n/+P/3//f/+P/4//j/+P/4//j/9//3
//f/9v/2//f/9//2//f/9//2//b/9f/1//X/9v/1//X/9P/0//b/9//5//r/+P/4//j/
+P/5//n/+f/5//n/+P/4//n/+f/5//n/+f/5//n/+f/5//n/+v/6//r/+P/3//f/9//4
//j/+P/4//f/9//3//f/+P/4//n/+//5//n/+f/4//j/+P/5//r/+v/5//j/9v/2//b/
9v/2//j/+P/4//j/+P/4//f/9//3//f/9//3//j/+P/4//f/9P/0//X/9f/1//X/9v/2
//b/9v/2//b/9P/0//T/9P/0//T/9P/0//b/9v/2//X/8//z//P/8//1//b/9v/1//X/
9f/2//b/9f/3//b/9P/y//P/9P/1//b/9P/0//T/9P/0//T/9P/0//b/9v/2//b/9P/0
//T/9P/0//T/9P/0//L/8v/y//L/9P/0//T/9P/0//T/9P/0//T/9P/z//P/8//z//P/
8//0//T/9P/0//T/9P/0//b/9//3//j/+P/4//n/+f/6//r/+//7//v/+//7//z//v/9
//7//v/+//7//v/8//z//v/9//z/+//5//f/9f/z//H/8P/v//D/8v/y//L/8v/y//L/
8v/z//P/8//x//D/8P/x//H/8f/x//D/7//v/+//7//v/+//7//v/+//7//v/+//7//v
/+3/8f/x/+//8v/5/wIAFQAxAFgAhgC6AOEA9AD7AAUBGAEiARoBBgHoALEAYAAFALT/
cf9M/0X/TP9d/3P/if+e/7H/wP/L/9T/3f/g/+L/5P/n/+b/6P/o/+n/6f/r/+v/6//r
/+z/7f/t/+7/7v/v//D/8P/w//D/8P/w//L/8v/z//P/9P/0//X/9f/z//T/9P/z//P/
9P/0//T/9f/1//X/9f/z//P/8//z//X/9f/1//X/9//3//b/9v/2//f/9//2//b/9v/3
//f/+P/4//f/9//1//X/9f/1//f/9//3//f/9//3//j/+P/4//j/+P/4//j/+P/2//b/
9v/3//j/+P/3//f/9//2//T/9P/0//T/9P/1//b/9//2//b/9v/2//X/9f/1//P/8v/y
//H/8P/w/+7/7f/t/+v/6v/p/+f/5v/m/+T/4//k/+T/4//h/+L/4f/g/9//3f/b/9n/
2P/Y/9j/2P/Y/9r/2v/c/93/3f/f/+H/4v/i/+T/5v/p/+3/7//x//P/9f/1//b/+P/4
//j/+v/7//7//v/+//7//f/9//z//P/8//3//f/9//3//f/8//z/+//7//z//P/8//z/
+//6//v/+//8//z/+v/6//r/+v/7//v/+//6//j/+f/5//j/+P/5//n/+v/5//n/+f/6
//n/+f/4//j/+f/5//r/+v/4//j/+P/4//n/+f/5//n/+f/4//j/+f/5//n/+f/5//n/
+f/5//n/+f/6//r/+v/6//n/+f/5//z//P/8//z/+f/5//n/+f/7//r/+v/7//n/+f/5
//j/+P/4//n/+v/5//n/+f/4//j/+P/4//j/+P/4//j/+P/2//b/9f/1//b/9//4//n/
+P/4//j/9//4//j/+f/5//f/9//4//j/+P/4//j/+P/4//j/+P/4//j/+P/4//j/+P/4
//j/9//1//X/9f/1//f/+P/4//f/9f/1//b/9v/3//f/+P/2//j/9v/2//b/9v/2//b/
9v/2//b/9v/2//b/9v/2//b/9v/2//b/9v/2//b/9v/2//b/9v/2//b/9v/0//T/9P/0
//T/9P/0//T/8v/y//L/8v/0//T/9P/0//L/8f/x//H/8//z//P/9P/2//b/9v/2//T/
9P/2//f/+f/6//r/+v/5//n/+v/6//v/+//7//v/+//8//7///8AAAAAAAAAAAAA/v/+
//7//f/8//v/+f/3//X/8//y//D/8P/y//L/9P/0//T/9P/0//T/9f/1//P/8f/w//D/
8//z//P/8//w/+//7//v/+//7//v/+//8f/x//H/8f/x//H/8f/x//H/8f/z//b/+/8K
ACcARQBsAJwAzADpAPYA/QAPASIBIgESAfwA1ACNADQA2/+O/1f/Rv9H/1T/a/+B/5n/
rP+7/8j/0//a/93/4P/i/+b/5//o/+j/6P/p/+n/7f/t/+3/7f/u/+//7//w//L/8//0
//T/+P/6//z//v/9//z//P/7//r/+v/7//v/+f/6//r/+f/7//z//P/8//3//f/9//3/
+//7//v/+//7//v/+//7//v/+//6//r/+v/7//v/+v/6//r/+//7//r/+v/5//n/+//7
//v/+//5//n/+f/5//v/+//8//z/+v/6//r/+v/8//z/+v/6//r/+//8//z/+f/5//n/
+P/4//j/+P/4//n/+f/5//n/9v/2//b/9v/3//f/9//1//T/9P/z//L/8v/w/+//7//t
/+z/6//p/+r/6v/o/+f/5P/k/+P/4f/g/9//3v/d/9z/2//a/9r/2v/a/9r/2v/a/9r/
3P/d/+H/4//l/+b/5v/o/+r/7f/v//H/8//1//f/9//4//r/+v/6//z//f/+//7//v/+
///////+//7//v///////////////v/+//v/+//8//z//f/+//7//v/7//v//P/8//z/
/P/8//z//f/9//3//P/6//v/+//6//v/+//6//r/+//7//v//P/7//v/+v/6//n/+f/6
//r/+v/6//r/+v/7//v/+//7//v/+v/6//v/+//7//v/+//9//3//f/9//v//P/8//z/
/v/9//3//f/8//z//P/8//v/+//7//v//f/8//z//f/9//3//f/8//z//P/9//7//v/9
//z/+v/6//r/+v/6//r/+v/6//r/+v/6//n/+f/7//v/+//7//z//P/8//v/+P/4//n/
+f/5//n/+v/6//r/+v/6//r/+v/6//r/+v/4//j/+P/4//r/+v/6//n/9//3//f/9//3
//j/+P/3//f/9//4//j/+f/5//j/+P/4//j/+P/4//j/+P/4//j/+P/4//j/+P/4//j/
+P/4//j/9v/2//b/9v/3//j/+f/6//n/+P/3//b/+P/4//j/+P/2//b/9v/2//j/+P/4
//j/9f/1//X/9f/1//X/9v/2//j/+P/4//j/+P/6//v/+//6//r/+v/7//v//P/8//3/
/f/9//3//f/+/wAAAQACAAIAAgACAAIAAAAAAAAA///+//3/+//5//f/9f/0//T/9v/4
//j/+P/4//j/+P/4//j/+f/5//n/9f/0//T/9f/3//f/9//2//P/8//z//P/8//z//P/
8//z//P/8//z//X/9f/1//X/8//1//r/AQAQACkARQBuAJ4AzADtAPwABQETASQBJAES
AfgAzgCLADYA4/+Y/2f/Vv9Z/2T/ef+N/6H/sv/B/87/2f/i/+n/7P/s//D/8f/w//D/
8P/x//H/8f/x//H/8f/0//X/9f/2//b/9//4//j/+P/4//j/+P/4//j/+f/5//j/+P/5
//n/+//8//z/+//7//z//P/8//z/+//6//n/+//7//v/+//7//v/+//7//3//f/8//z/
/P/9//3//P/8//z//f/9//7//v/9//3//f/9//3//f/9//3//f/9//////8AAAAA/v/+
//7//v/+//7//P/8//z//f/+//7//f/9//3//P/6//r/+v/6//r/+//8//3/+v/6//r/
+v/5//n/+f/3//b/9v/1//T/9P/y//H/8f/x//D/7//t/+z/7P/q/+n/6P/o/+f/5f/k
/+P/4v/h/+L/4f/g/+D/3v/e/97/3v/c/9z/3v/f/+P/5f/n/+j/7P/u//D/8//1//f/
+f/7//v/+//8//7/AAAAAAIAAwAEAAQABAAEAAUABQAEAAQABgAHAAcABwAFAAUABAAE
AAMAAwAEAAQABAAEAAMAAgADAAMABAAEAAIAAgACAAIAAwADAAMAAgACAAMAAwACAAIA
AwADAAQABwAHAAcACAAJAAkACAAIAAkACQAKAAoACAAIAAgACAAHAAcABwAHAAkACAAI
AAkACQAJAAkACQAHAAcABwAHAAkACgAKAAoACgAJAAkACQAIAAgACAAIAAkACQAJAAkA
BwAGAAYABwAIAAkACgAKAAkACAAIAAgABwAHAAcABgAGAAYABgAGAAYABgAGAAYABgAG
AAUABQAFAAUABQAFAAYABgAGAAUABAAEAAUABQABAAEAAgACAAIAAgACAAIAAgACAAIA
AgAEAAQABAAEAAIAAgACAAEAAwADAAMAAwABAAIAAgABAAMAAwAEAAQAAwADAAQABAAE
AAMAAgABAAAAAQACAAMABAACAAIAAgACAAIAAgACAAIAAgACAAIAAgACAAIAAgACAAIA
AgACAAIAAgACAAIAAgACAAEAAQABAAEAAQABAAIAAAAAAAAAAAACAAIABAAFAAUABgAG
AAYABwAHAAgACAAHAAcABwAHAAkACgAMAA0ADAAMAAwADAAKAAgACAAIAAkACAAHAAUA
AwABAP///v/+//7/AAAAAAAAAAAAAAAAAgACAAMAAwADAAEAAAAAAAEAAQABAAEA/v/9
//3//f/9//3//f/9//3//f/9//3//f/9//3//f/9//3///8EAAsAGAAvAE0AcACeANIA
9QACAQcBFQEmASgBHAEGAdwAmwBIAPX/qv9z/1z/V/9e/3H/if+b/67/v//M/9f/3v/l
/+r/7v/u//H/9v/0//T/9f/1//X/9f/1//X/9//5//r//P/6//v//P/8//r/+v/6//r/
+v/6//v/+//8//z//f/9//3//v/+//3/+//8//z//P/9//3//f/9//v/+//7//v//f/9
//3//f///////v/+//z//f/9//z//P/8//3//f8AAAAA//////3//f/9//3/////////
///+//3//f/8//7//v/+//7//v/+//z//P/6//v//P/8//3//f/9//z//P/8//z//P/5
//n/+f/5//j/+P/4//j/9//3//f/9f/2//b/9f/0//T/8v/x//H/8f/w/+//7f/u/+7/
7P/r/+n/6P/m/+P/4//j/+P/4//g/9//3v/e/9z/3P/c/9z/3v/e/+D/4f/h/+P/5f/m
/+b/6P/q/+3/8f/z//X/9//7//v//P/+//3//P/9//3/AAAAAAAAAAABAAEAAAAAAAAA
AQABAAEAAwADAAIAAgD/////AAAAAAIAAgABAAAA/////wAAAAAAAAAAAAAAAP//////
//7//P/9//3//P/8//3//f/+//3//f/9//7///////7//v/9//3//v/+//7//v/+//7/
//////////////7//v///////////////////////////wAAAAAAAAIAAQABAAEAAAAA
AAAAAAD9//3//f/9//7//v///wEA/////////v/8//z//f/+//////////7//v/+//7/
/v/+//7//v/+//z//P/7//v/+//7//v/+//8//z//P/7//z//P/9//3/+//7//z//P/8
//z//P/8//v/+v/5//j/+f/6//v//P/8//z//P/7//v/+//7//v/+f/6//r/+f/7//v/
/P/8//v/+f/6//r/+v/4//j/+P/4//j/+P/4//j/+v/6//r/+v/4//j/+P/4//j/+P/4
//j/+v/6//r/+v/4//j/9//3//n/+f/5//n/+P/4//j/+P/6//r/+v/8//v/+//8//z/
/v//////AAD+/////////wEAAQACAAQAAwAEAAQABAAEAAQAAgACAAIAAQAAAP/////9
//v/+f/4//j/+P/6//j/+P/4//j/+P/4//j/+f/7//v/+f/4//b/9//3//f/+f/4//f/
9//3//f/9//3//X/9f/1//X/9f/1//X/9f/z//X/9//3//j//f8OACcARQBsAJ4A0ADz
AAIBBwETASIBJgEeAQwB5ACfAEYA7f+e/2P/TP9J/1T/af9//5X/rP+7/8b/0//c/+H/
5v/o/+r/6//u/+7/7v/v/+//7//v/+//7//u/+//7//w//D/8f/y//L/9P/0//T/9P/y
//L/8//z//P/9P/2//f/9f/2//b/9f/1//b/9v/2//f/9//3//f/9f/1//X/9f/1//X/
9f/1//f/9//2//b/9v/3//f/9v/0//T/9f/1//b/9v/1//X/9//3//f/9//1//X/9f/1
//X/9f/2//b/9v/2//b/9v/4//j/9v/2//T/9f/2//b/8//z//P/8v/0//T/9P/0//P/
8//z//P/8v/y//L/8v/x//H/8f/v/+7/7v/t/+z/7P/q/+n/6f/p/+j/5//l/+T/5P/i
/+H/4P/g/9//3f/c/9v/2v/Z/9r/2f/Y/9j/1v/W/9b/1v/Y/9j/2v/b/9v/3f/f/+D/
4v/k/+b/6f/p/+v/7f/v//H/8f/y//T/9v/2//j/+f/6//r/+v/6//n/+f/4//j/+P/5
//n/+f/5//n/+P/4//f/9//4//j/+P/4//f/9v/3//f/+P/4//j/+P/4//j/9//3//f/
9v/0//X/9f/0//T/9f/1//b/9f/1//X/9v/1//X/9P/0//P/8//0//T/9P/0//T/9P/1
//X/9f/1//X/9P/0//X/9f/1//X/9f/z//P/8//z//T/9v/3//j/+P/3//f/9//2//b/
9v/2//f/9//3//f/9//2//b/9//3//f/9//2//b/9v/3//j/+P/3//b/9P/2//b/9v/2
//T/9P/0//T/9P/0//P/8//1//X/9f/1//T/9P/0//P/8v/y//P/8//x//H/8v/y//L/
8v/y//L/9P/0//T/9P/y//L/8v/y//L/8v/y//H/8f/x//H/8f/x//L/8v/x/+//7//w
//D/7//x//T/8v/y//L/8v/y//L/8P/w//D/8P/w//D/8P/w//D/8P/w//D/8P/w//D/
8P/w//D/8P/w//D/8P/w//D/8P/w//D/8P/w//D/8P/w//D/7//v/+//7//v/+//8P/w
//D/8P/w/+7/7v/w//H/8f/y//L/8v/z//P/9P/0//X/9f/1//X/9f/2//j/+f/6//r/
+v/6//r/+P/4//j/+f/4//f/9f/x/+//7f/s/+z/7P/u/+7/8P/w//D/8P/u/+7/7//v
/+//7f/s/+z/7f/t/+3/7f/s/+v/6//r/+v/6//r/+v/6//r/+v/6//t/+3/7f/t/+//
7//v//D/9f/8/w0AKwBSAHwAqgDTAOoA9QABARIBHAEWAQIB4gCpAFgAAQCy/2//TP9F
/0z/W/9x/4X/mP+r/7z/xf/M/9X/2v/c/9z/3//g/+L/4v/j/+P/5f/l/+X/5f/k/+X/
5f/m/+T/5f/m/+b/6P/o/+j/6P/m/+b/5//n/+b/5v/n/+f/5//o/+j/5//n/+j/6P/o
/+n/6f/p/+n/6f/p/+n/6f/n/+f/5//n/+j/6f/p/+r/6P/p/+n/6P/o/+j/6f/p/+r/
6v/p/+n/6f/p/+n/6f/n/+f/5//n/+f/5//o/+j/6v/q/+r/6v/q/+r/6P/o/+b/5//o
/+j/6f/p/+n/6P/o/+j/6P/o/+X/5f/l/+X/5v/m/+b/5v/l/+X/5f/j/+H/4P/e/9z/
3v/c/9v/2//d/9z/2//Z/9r/2v/Y/9f/1P/U/9P/0f/Q/8//zv/N/87/zf/M/8z/yv/K
/8r/yv/K/8r/zP/N/83/z//R/9L/0v/U/9b/2f/d/9//4f/j/+X/5f/m/+j/6P/o/+r/
6//s/+z/7P/s/+3/7f/s/+z/7P/t/+3/7f/t/+3/7P/s/+3/7f/u/+7/7v/u/+3/7P/p
/+n/6v/q/+r/6v/q/+r/7f/t/+3/7P/s/+3/7f/s/+3/7f/s/+z/7f/t/+3/7v/u/+3/
6//q/+v/6//s/+z/6v/q/+r/6v/r/+v/6//r/+z/7P/t/+//7v/t/+z/6//t/+3/7f/t
/+3/7v/u/+7/7P/r/+v/6//s/+z/7P/s/+3/7f/t/+3/7f/s/+z/7f/t/+3/7f/s//D/
7v/r/w==
         </WaveFormData>
      </LeadData>
      <LeadData>
         <LeadByteCountTotal>10000</LeadByteCountTotal>
         <LeadTimeOffset>0</LeadTimeOffset>
         <LeadSampleCountTotal>5000</LeadSampleCountTotal>
         <LeadAmplitudeUnitsPerBit>4.88</LeadAmplitudeUnitsPerBit>
         <LeadAmplitudeUnits>��V</LeadAmplitudeUnits>
         <LeadHighLimit>2147483647</LeadHighLimit>
         <LeadLowLimit>268435456</LeadLowLimit>
         <LeadID>V4</LeadID>
         <LeadOffsetFirstSample>0</LeadOffsetFirstSample>
         <FirstSampleBaseline>0</FirstSampleBaseline>
         <LeadSampleSize>2</LeadSampleSize>
         <LeadOff>FALSE</LeadOff>
         <BaselineSway>FALSE</BaselineSway>
         <ExcessiveACNoise>FALSE</ExcessiveACNoise>
         <MuscleNoise>FALSE</MuscleNoise>
         <LeadDataCRC32>3498626517</LeadDataCRC32>
         <WaveFormData>
+v/6//r/+v/8//z//P/8//r/+v/6//r/+//8//3//v/8//z//P/8//r/+v/6//r/+v/6
//r/+v/8//z//P/8//r/+v/6//r//P/8//z//P/6//r/+v/6//j/+P/4//j/+P/4//j/
+P/6//r/+v/6//j/+P/4//j/+P/4//j/+P/6//r/+v/6//j/+P/4//j/+P/4//j/+P/4
//j/+P/4//b/9v/2//b/+P/4//j/+P/4//j/+P/4//j/+P/4//j/+P/4//j/+P/4//j/
+P/4//b/9v/2//b/+P/4//j/+P/4//j/+P/4//j/+P/4//j/9v/2//b/9v/4//j/+P/3
//f/9//3//f/9//3//f/9//3//f/9//3//f/9//3//n/+v/6//z//P/8//z//f/9//3/
/f/+//7//v/+////AQADAAQABAAFAAMAAwADAAMAAwACAAEAAAABAAAA/f/7//n/+f/5
//r/+//7//v/+//5//n/+v/6//r/+P/3//b/9v/2//b/9//1//T/8v/y//P/9P/1//b/
9P/0//T/9P/0//T/9P/0//T/9P/0//X/9P/1//7/EgAtAFIAfwCzAOAAAgEYATMBUwFo
AWsBXgE2AfUAogBHAOz/oP96/2//cf9//5P/pP+2/8X/0f/Y/+D/5v/q/+r/6P/t/+7/
7v/t/+3/7v/v//D/8P/w/+7/7v/v/+//7//w//H/8f/x//H/8f/x//H/8f/x//H/8f/x
//L/8v/y//L/8v/y//T/9P/0//X/8//y//L/8v/y//L/8v/y//T/9P/0//X/9P/z//L/
8f/y//P/9P/1//X/9f/1//X/9P/0//P/8//z//P/8//z//P/8//z//P/8//z//P/8//z
//P/8//z//P/8//y//L/8v/z//P/8//y//L/8v/x//P/8//z//P/8P/w//D/8P/v/+//
7//u/+3/7f/t/+3/6//q/+n/6f/r/+n/6P/o/+f/5f/k/+P/4P/f/9//3v/d/93/3f/c
/9r/2f/Z/9n/1//V/9T/1P/U/9T/1P/U/9T/1P/W/9f/2P/Z/93/3//h/+P/5f/o/+j/
6v/t/+//8v/y//T/9f/2//f/9//5//v/+//7//v/+//7//v/+//7//z//P/8//z//P/7
//r/+v/6//v/+//7//v/+//6//j/9//3//f/9//3//f/9//6//r/+v/5//n/+f/5//n/
+f/5//n/+f/7//v/+//6//r/+v/6//r/+v/6//r/+v/6//n/+f/5//r/+v/6//v//f/9
//z//P/8//z//P/8//z//P/8//z//P/8//3//f/9//7//v/+//7//v/+//7//f/9//3/
/f/9//7//v/+//z//P/8//z//f/9//3//f///////v/+//7//v/+//7//f/8//v/+v/8
//v/+//7//3//f/9//3//v/+//3//f/6//r/+//7//n/+f/7//v//f/7//v//P/8//z/
/P/8//z//P/8//z/+v/6//r/+f/7//v/+//8//r/+v/6//n/+f/6//r/+v/6//r/+//7
//r/+v/6//r/+v/6//r/+v/6//j/+P/4//j/+v/6//r/+v/4//j/+P/4//r/+v/6//r/
+v/6//r/+v/6//r/+v/6//j/+P/4//j/+v/6//n/+f/7//v/+//7//v/+//7//v/+//7
//v/+//7//v//f/+//7/AAAAAAAAAAABAAEAAQABAAIAAgACAAIAAwAFAAUABgAGAAcA
BwAHAAcABwAHAAYABQAEAAMAAAD9//v/+//9//3//v////////////3//f/+//7//v/8
//v/+v/6//j/+P/5//n/+v/4//j/+P/2//b/9v/2//j/+P/4//j/+v/6//r/+v/4//j/
+f/8/wEAEAAqAE0AdACjANMA9gASASoBSQFjAW4BYwFEAQ4BxQBoAAsAuv+I/3j/e/+F
/5X/p/+6/8j/0//d/+b/7P/u//D/8v/y//P/8v/0//P/8//0//P/9P/0//T/8v/y//P/
8//1//b/9//3//X/9f/1//X/9f/1//X/9f/1//X/9v/2//b/9v/2//b/9v/2//b/9//5
//j/+P/4//j/+P/4//j/+P/4//j/+f/3//f/9//3//n/+f/5//n/9//3//f/9//4//j/
9//3//f/9//3//f/9//3//f/9//5//n/+f/5//f/9//3//f/9//3//b/9v/2//f/9//3
//T/9P/0//P/9f/1//X/9f/0//T/9P/0//P/8//z//L/8f/x//H/8f/v/+7/7f/t/+3/
6//q/+r/6f/n/+b/5f/k/+P/4//i/9//3//f/97/3P/b/9v/2//Z/9f/1v/W/9b/1v/W
/9b/2P/Y/9r/2//e/9//4//l/+X/5//p/+z/7v/w//P/9f/2//b/+P/5//r/+//7//3/
/f/9//3//f//////////////AAAAAAAA/v/+//3//P/+//7///////3//f/9//z//v/9
//3//f/7//v/+//7//z//P/8//v/+//7//v/+//7//v/+//7//v/+//7//r//P/8//z/
/P/8//z//P/8//7//f/9//3//P/8//z//f/9//3//P/8//7//v/+//7//v/+//7//v8A
AAAAAQABAAAAAAD///7/AAAAAAAAAAD///////////3//v/+//7//v/+//7//v/9//3/
/f/9//7//////wAA///+//3//P/+//7//v/+//z/+//7//v//f/9//3//f/8//z/+//7
//z//P/9//3/+//7//3//f/9//v/+//8//z//P/8//z/+v/6//r/+v/6//r/+v/5//v/
+//7//z//P/8//z/+//7//z//P/8//z//P/7//v/+v/6//r/+v/6//r/+v/6//r/+v/6
//r/+v/6//r/+v/6//r/+v/6//r/+v/6//r/+v/6//r/+v/6//r/+v/6//r/+P/4//j/
+P/6//r/+v/6//z//P/8//z/+f/5//n/+f/5//n/+f/5//n/+f/5//n/+f/5//n/+f/7
//z//P/+//7//v/+////AQABAAEAAgACAAIAAgADAAMAAwAEAAQABQAFAAUABQAFAAUA
BAADAAIAAQAAAP3/+//7//v/+//8//3//f/9//3/+//7//z//P/8//r/+f/4//j/+P/4
//v/+//6//j/+P/4//j/+P/4//j/+P/4//b/9v/2//b/9v/2//b/9v/5//r/+/8EABQA
LQBOAHkAqwDaAPoAEgErAUkBYAFjAVIBLAHzAKIASQD0/7D/iv99/3//i/+b/6r/uv/J
/9X/3v/i/+b/7P/u/+7/8f/w/+7/7f/t/+7/7//w//D/8P/y//L/8//z//H/8v/z//P/
8//z//P/8//1//X/9f/1//X/9f/2//b/9v/2//b/9v/2//b/9v/3//f/9v/2//b/9v/2
//b/9v/2//b/9v/3//f/9//3//f/9//3//f/9//3//f/9//3//b/9v/1//X/9//3//f/
9//3//f/9//3//f/9//3//f/9//3//f/9//3//f/9v/2//j/+f/5//n/9v/2//b/9f/1
//X/9f/1//T/9P/0//T/8//z//P/8v/z//P/8//z//H/8P/v/+//7//t/+z/7P/r/+n/
6P/n/+j/5//n/+b/4f/h/+H/4P/c/9v/2//b/9v/2f/Y/9j/2P/Y/9j/2P/Y/9j/2v/b
/9z/3f/h/+P/4//l/+f/6v/u//D/8//1//T/9P/2//f/+v/7//v//f///////////wEA
AQABAAEAAQACAAIAAgACAAIAAQAAAAAAAAABAAEAAAD///7//P/+//3//f/9////////
////AAAAAAAA//////////////3//f/9//3//////////v8AAAAAAAAAAAAAAAAAAAAA
AgABAAEAAQAAAAAAAAABAAEAAQAAAAAAAgACAAIAAgAEAAQABAAEAAIAAgADAAMAAQAC
AAIAAgAEAAQABAAEAAMAAwADAAMAAQACAAIAAgACAAIAAgACAAMAAwADAAMAAwADAAIA
AgACAAIAAgACAAIAAgACAAIABAADAAMAAwABAAEAAQABAAIAAgABAAEAAgACAAMAAwD/
////AQABAAEA/////wAAAAAAAAAAAAAAAAAAAAAAAAIAAgACAAEA////////AAAAAAAA
AAD//wEAAgACAAIAAAD+////AQAAAAAAAAAAAAAAAAAAAAAAAAAAAAAAAAAAAAAAAAAA
AAAAAAAAAAAAAAD+//7//v/+//7//v/+//7/AAAAAAAAAAAAAAAAAAAAAP7//v/+//7/
AAAAAAAAAAAAAAAA//////3//f/9//3///////////////////////3//f///wAAAAAC
AAIAAgACAAMAAwADAAUABgAGAAYABgAHAAkACQAKAAoACwALAAkACQAJAAkACgAJAAgA
BwAEAAEA//////////8AAAEAAwADAAMAAQD//wAAAAAAAP7//f/8//z//P/8//3//f/+
//z//P/8//z//P/8//z/+v/6//r/+v/8//z//P/8//r//P/7//r///8OACYAQwBoAJcA
xwDuAAoBIAE7AVUBZAFdAUIBEgHNAHoAIwDW/6D/iP+D/4f/lf+n/7T/xP/T/9//5P/q
/+7/8P/y//L/8//0//L/8f/x//L/9f/2//b/9v/2//b/9//3//f/+P/5//n/+f/5//n/
+f/5//n/+f/5//n/+f/6//r/+P/4//j/+P/6//r/+v/7//v/+v/6//r//P/8//z//P/8
//z//P/9//v/+//7//v/+//7//v/+//7//v/+//7//z//P/7//v/+//7//v/+//7//v/
+//7//3//f/9//3/+//7//v/+//7//v/+v/6//z//f/9//3/+v/6//r/+f/5//n/+f/5
//j/+P/4//j/9//3//f/9v/z//P/8//z//H/8P/v/+//8f/v/+7/7v/v/+3/7P/r/+n/
5//m/+T/4f/h/+H/4P/c/9v/2//b/9v/2f/Y/9j/2P/Y/9j/2P/Y/9j/2v/b/9z/3f/h
/+P/5//p/+v/7v/u//D/8//1//b/9v/4//n/+v/7//v//f//////////////////////
//8AAAAAAAACAAIAAQAAAP7//v//////AQABAAEAAAD+//3//f/9//3//f/9//3//P/8
//z/+//9//3//f/9//3//f/9//3//f/9//3//P/8//z//P/8/wAAAAAAAAAA/v/9//3/
/f/+//7//v/////////+//7//v/+//7//v/+//7//v/+//7//v///////f/+//7//v8A
AAAAAAAAAP3//f/9//3///8AAAAAAAAAAAAAAAAAAAEAAQABAAEAAAD///3//P/8//z/
/P/8//z//P/8//z//v/9//3//f/7//v/+//7//z//P/7//v/+P/4//n/+f/4//n//P/9
//3/+//7//z/+v/6//r/+v/6//r/+v/6//z//P/8//v/+f/5//n/+v/8//z//P/7//v/
/P/8//z/+v/8//v/+f/4//r/+v/6//r/+v/6//r/+v/4//j/+P/4//r/+v/6//r/+P/4
//j/+P/6//r/+v/6//j/+P/4//j/+P/4//j/+P/4//j/+P/3//f/9//3//f/9//3//f/
9//3//f/9//3//f/9//3//n/+v/6//z//P/8//z//f/9//3//f/+//7//v/+////AQAB
AAIAAgADAAMAAwADAAMABQAEAAMAAgABAAAA/f/7//r/+f/4//j/+//7//v/+//5//n/
+v/6//r/+P/3//b/9v/2//b/9//3//b/9P/0//T/9P/0//T/9P/0//T/9P/0//T/9P/0
//L/9v/0//P/9v/7/wIAFAAxAFYAhQC5AOYABgEeATcBVwFuAW0BWAEyAfUAngA9AOL/
nP92/2//c/+B/5P/pP+0/8X/0//c/+L/5v/q/+r/6v/r/+r/6v/p/+n/6v/t/+7/7v/u
/+7/7v/v/+//8f/y//P/8//x//H/8f/x//H/8f/x//H/8f/x//L/8v/y//L/8v/y//L/
8v/y//P/8//y//L/8v/y//L/8v/y//L/8v/y//P/8//z//P/8//z//P/8//z//P/8//z
//P/9v/2//X/9f/0//P/8v/x//P/8//z//P/8//z//P/8//z//P/8//z//P/8//y//L/
8v/z//P/8//y//L/8v/x//H/8f/x//H/8v/y//L/8v/x//H/8f/w/+3/7f/t/+3/6//q
/+n/6f/p/+f/5v/m/+X/4//i/+H/4P/f/9//3v/d/93/3f/c/9r/2f/Z/9n/1f/T/9L/
0v/U/9T/1P/U/9L/0v/U/9X/1v/X/9v/3f/f/+H/4//m/+j/6v/t/+//8v/y//T/9f/0
//X/9f/3//v/+//7//v/+//7//v/+//7//z//P/8//r/+v/5//j/+v/6//v/+//5//n/
+f/4//r/+f/5//n/+f/5//n/+f/6//r/+v/5//n/+f/5//n/+f/5//n/+f/5//n/+f/4
//j/+P/4//j/+P/4//j/+P/6//n/+f/5//r/+v/6//v/+//7//r/+v/6//r/+v/6//z/
/P/8//z//P/8//3//f/7//z//P/8//7//v/+//7/+//7//v/+//9//7//v/+//3//P/7
//r/+//7//v/+//7//v/+v/6//r/+v/6//r/+v/6//r/+v/6//n/+f/5//v/+//7//v/
/P/8//v/+//6//r/+//7//n/+f/7//v//f/7//v//P/6//r/+v/6//j/+P/4//j/+P/4
//j/9//5//n/+f/6//r/+v/6//n/9//4//j/+P/6//j/+f/5//r/+P/4//j/+P/6//r/
+v/6//r/+v/6//r/+P/4//j/+P/4//j/+P/4//j/+P/4//j/+P/4//j/+P/4//j/+P/4
//b/9v/2//b/+P/4//j/+P/4//j/9//3//f/9//3//f/9//3//f/9//5//n/+f/5//n/
+f/7//z//P/+//7//v/+////////////AAAAAAAAAAABAAMAAwAEAAQABQAFAAUABQAF
AAUABAADAAIAAQAAAP3/+//7//n/+f/6//v//f/9//3/+//7//z//P/8//r/+f/4//j/
+v/6//v/+//4//b/9v/2//b/9v/2//b/9v/2//b/9v/2//b/9v/2//b/9v/3//r//f8K
ACQARQBqAJkAywDyAAwBJAFDAWEBbgFjAUYBGAHPAHIAFQDE/4z/eP93/3//j/+j/7b/
xv/R/9v/4v/o/+r/7P/s/+7/7//u/+7/7f/t/+7/7//w//D/8P/w//D/8f/x/+//8P/x
//H/8//z//P/8//x//H/8f/x//H/8f/y//L/8v/y//L/8v/y//L/8v/z//X/9P/0//T/
8v/y//L/8v/y//L/8v/z//P/8//z//P/8//z//P/8//z//P/8//z//T/9P/z//P/8//z
//P/8//z//P/8//z//P/8//z//P/8//z//P/8//x//H/8P/w//L/8//z//P/8v/y//L/
8f/v/+//7//v//D/8P/w//D/7f/t/+3/7P/r/+v/6//r/+v/6v/p/+n/5//l/+T/5P/j
/+H/4P/f/+D/3//f/97/2f/Z/9n/2P/U/9P/0//T/9P/0f/Q/9D/0v/S/9L/0v/S/9L/
1P/V/9b/1//b/93/3//h/+P/5v/o/+r/7f/v//D/8P/y//P/9P/1//X/9//5//n/+f/5
//n/+f/5//n/+//8//z//P/6//r/+f/4//j/+P/5//n/+f/5//n/+P/4//f/9//3//n/
+f/5//n/+v/6//r/+f/3//f/9//3//f/9//3//f/9//3//f/9v/4//j/+P/4//j/+P/4
//j/+P/3//f/9//4//j/+P/5//n/+f/4//j/+P/4//j/+P/6//r/+v/6//j/+P/5//n/
+//8//z//P/6//r/+v/6//v/+//7//v/+//8//z//P/8//z//P/8//v/+//7//v/+f/5
//j/+P/6//r/+v/6//r/+v/6//r/+v/5//n/+f/7//v/+//7//z//P/7//v/+P/4//n/
+f/5//n/+//7//v/+f/5//r/+P/4//j/+P/4//j/+P/4//r/+v/6//n/9//3//f/+P/4
//j/+P/3//n/+v/6//r/+v/6//n/+f/6//j/+P/4//j/+P/4//j/+P/4//j/+P/4//j/
+P/4//j/+P/4//j/+P/6//r/+v/6//j/+P/4//j/+v/6//r/+v/6//r/+v/6//z/+//7
//v/+v/5//j/9//5//n/+f/5//v/+//7//v/+//9//7//v/+//7//v/+/wEAAQABAAEA
AAAAAAAAAAADAAUABQAGAAYABwAHAAcABQAFAAUABAADAAIAAQAAAP///f/9//3//f/+
//////8BAAEA/////wAAAAAAAP7/+//6//r/+v/6//v/+//6//r/+v/6//r/+v/6//r/
+v/6//r/+v/6//j/+P/4//j/9v/7//7/AwAQACgARQBqAJkAxwDsAAgBIAE9AVUBYAFT
ATQBBgG/AGoAFQDI/5j/hv+F/4v/mf+p/7r/xv/T/93/5P/q//D/8v/w//L/8//y//L/
8f/x//L/8f/y//L/8v/0//T/9f/1//X/9v/3//f/9//3//f/9//3//f/9//3//f/9//4
//j/+P/4//j/+P/6//r/+v/7//r/+P/3//b/+P/4//j/+P/4//j/+P/5//n/+f/5//n/
+f/5//n/+f/5//n/+f/5//r/+v/5//n/9//3//f/9//5//n/+f/5//n/+f/5//n/+f/5
//n/+f/5//n/+P/4//j/+f/5//n/+P/4//j/9//3//f/9//3//j/+P/4//j/9f/1//X/
9P/z//P/8//z//P/8v/x//H/8f/v/+7/7v/t/+v/6v/p/+b/5f/l/+T/4f/h/+H/4P/e
/93/3f/d/9z/2//b/9z/2v/a/9r/2v/Y/9j/2v/b/97/3//j/+X/5f/n/+n/7P/w//L/
9f/3//j/+P/6//v//P/9//3//////////////wEAAQABAAEAAwAEAAQABAACAAIAAQAA
AP7//v//////AQABAAEAAAAAAP//////////////////AAAAAAAA///9//3//f/9//3/
/f/9//3//////////v8AAAAAAAAAAAAAAAAAAAAAAAD////////+//7//v///wEAAQAA
AAAAAAAAAAAAAAAAAAAAAAAAAAAAAAABAAEA//8AAAAAAAAAAAAAAAAAAAEAAQABAAEA
//8AAAAAAAACAAIAAgACAP////////////////7//v8AAAAAAAAAAP7//v/+//7//v/9
//3//f/9//3//f/9//7//v/9//3//P/8//3//f/7//v//f/9//v/+f/5//r//P/8//z/
/P/+//7//v/+//z//P/8//v/+//7//v//P/8//z//P/7//v//P/8//z/+v/8/////f/8
//v/+v/5//j/+f/6//v//P/6//r/+v/6//r/+v/6//r/+v/6//r/+v/6//r/+v/6//r/
+v/6//r/+v/6//n/+f/5//n/+f/5//v/+//7//v/+f/5//n/+f/7//v//f/+//z//v/+
//7/AAABAAEAAQABAAIAAgACAAAAAQADAAMABAAEAAUABQAFAAUABQAFAAQAAwACAAEA
AAD9//v/+//7//v//P/9//3//f/9//v/+//8//z//P/8//v/+v/6//j/+P/5//n/+P/2
//b/9v/0//T/9P/0//T/9P/0//T/9v/2//b/9v/2//T/9f/4////CgAgAD8AYgCRAMMA
7AAGAR4BOQFVAWIBWQE+AQ4BxwByABsAyv+S/3r/df95/4n/m/+q/7r/yf/T/9r/4P/k
/+j/6P/o/+n/7v/s/+v/6//s/+3/7v/u/+7/7//w//L/8//x//L/8//z//L/8f/w/+//
8f/x//H/8f/x//H/8v/y//L/8v/y//L/8P/w//D/8f/z//L/8v/y//L/8v/y//L/8v/y
//L/8//z//P/8//z//P/8//z//P/8f/x//H/8f/0//T/8//z//H/8f/x//H/8//z//P/
8//x//H/8f/x//H/8f/x//H/8//z//L/8v/w//H/8f/x//L/8v/y//H/7//v/+//7//w
//D/8P/w/+3/7f/t/+z/6//r/+v/6//p/+j/5//n/+f/5f/k/+T/5f/j/+L/4f/g/9//
3//e/9n/2f/Z/9j/2P/X/9f/1//T/9H/0P/Q/9D/0P/Q/9D/0v/S/9T/1f/U/9X/2f/b
/93/3//h/+T/5v/o/+v/7f/w//D/8v/z//L/8//z//X/9//3//f/9//3//f/9//3//f/
+P/4//j/+v/6//n/+P/2//b/9//3//n/+f/5//j/9v/1//X/9f/1//X/9f/1//b/9v/2
//X/8//z//P/8//1//X/9f/1//P/8//z//L/9P/0//T/9P/2//b/9v/2//T/8//z//P/
9f/2//f/+f/3//f/9v/2//b/9v/2//b/+P/4//j/+P/4//j/+f/5//f/+P/4//j/+P/4
//j/+P/3//f/9//3//f/+P/4//j/9v/2//b/9v/1//X/9f/1//f/9//2//b/9P/0//T/
9P/2//b/9v/2//T/8//z//P/8//z//P/8//0//T/8//z//T/9P/1//X/8f/x//P/8//z
//H/8f/y//D/8P/w//D/8f/y//P/9P/y//L/8v/x//H/8f/x//L/8P/w//D/7//w//L/
8//0//L/8P/x//P/8P/w//D/8P/w//D/8P/w//D/8P/w//D/8P/w//D/8P/w//D/8P/w
//D/8v/y//L/8f/v/+//7//v/+//7//v/+//7//v/+//7//x//H/8f/z//L/8v/0//T/
9v/2//f/9//3//f/+P/4//j/+P/5//v/+f/6//r/+//9//3//f/9//v/+v/5//j/+f/4
//X/8//x//H/8f/y//H/8f/x//H/8f/x//L/8v/0//L/8f/w/+7/7v/u/+//8f/w/+7/
7v/u/+7/7v/u/+z/7P/s/+z/7P/s/+z/7P/s/+z/7v/v/+7/8f/+/xYANQBeAI8AwQDq
AAgBHgE3AVUBZgFhAUoBGgHRAHQAFwDC/4b/bP9p/2//gf+R/6T/tv/D/8v/1v/c/+D/
4P/i/+T/4//k/+b/5f/l/+b/5f/m/+b/5v/m/+b/5//n/+f/6P/p/+n/6f/p/+n/6f/p
/+n/6f/p/+v/6//s/+z/6v/q/+r/6v/s/+z/7P/t/+3/7P/s/+z/6v/q/+r/6v/q/+r/
6v/r/+v/6//r/+v/6//r/+v/6//r/+v/6//r/+z/7P/r/+v/6//r/+v/6//r/+v/6//r
/+v/6//r/+v/6//r/+v/6//r/+v/6v/q/+r/6//r/+v/6v/q/+r/6f/p/+n/6f/p/+j/
6P/o/+j/5//n/+f/5v/l/+X/5f/l/+X/5P/j/+P/4f/f/97/3v/d/9v/2v/Z/9j/1//X
/9b/0//T/9P/0v/Q/8//z//P/8//zf/M/8z/yv/K/8r/yv/M/8z/zv/P/9D/0f/V/9f/
2f/b/93/4P/g/+L/5f/n/+j/6P/q/+v/7P/t/+3/7//x//H/8f/x//H/8f/x//H/8f/y
//L/8v/y//L/8f/w//D/8P/x//H/7//v/+//7v/w/+//7//v//H/8f/x//H/8f/w/+//
7f/t/+3/7f/t/+3/7f/t/+3/7f/t/+3/7P/s/+z/7P/s/+7/7v/u/+7/7v/t/+3/7f/w
//D/8P/x//H/8f/w//D/8P/w//D/8P/u/+7/7v/u//D/8P/x//H/8f/y//L/8v/w//D/
8P/w//H/8f/x//H/7//w//D/8P/w//D/8P/w//H/8f/x//H/7//v/+7/7v/u/+7/7v/u
/+7/7v/u/+7/7v/t/+3/7f/v/+//7//v/+7/7v/t/+3/7P/s/+3/7f/t/+3/7//v/+3/
6//r/+z/7v/u/+7/7v/s/+z/7P/s/+z/7P/s/+v/6//r/+v/7P/s/+z/7P/r/+n/6v/q
/+r/6v/q/+v/6//s/+z/7P/s/+z/6v/q/+r/6v/q/+r/6v/q/+r/6v/q/+r/6v/q/+r/
6v/o/+j/6P/o/+r/6v/q/+r/6v/q/+r/6v/q/+r/6f/p/+n/6f/p/+n/6f/p/+n/6f/p
/+n/6f/p/+f/5//p/+r/6v/s/+z/7P/s/+3/7f/t/+//8P/w//D/8P/x//P/8//y//L/
8//z//P/8//z//P/9P/z//L/8f/u/+v/6f/p/+n/6f/q/+v/7f/t/+3/6//r/+z/7P/s
/+j/5//m/+b/5P/k/+X/5f/m/+T/5P/k/+T/5P/k/+T/5P/k/+T/5P/k/+T/5P/k/+b/
6P/n/+b/6f/w//7/HQBAAGsAmQDCAOQA/AAXATUBSgFLATgBFAHXAIYALwDa/5j/dP9r
/23/ef+J/5j/pv+3/8P/yv/O/9T/2P/a/9j/2f/a/9r/2f/Z/9r/3f/e/97/3v/d/9z/
3P/b/9v/3P/d/93/3f/d/93/3f/d/93/3f/d/93/3f/e/97/3v/e/97/3v/e/97/3v/f
/9//3v/e/97/3v/e/97/3v/c/9z/3P/d/9//3//f/9//3f/d/93/3f/d/93/3f/d/97/
3v/d/93/3f/d/93/3f/d/93/3f/d/93/3f/d/93/3f/d/93/3f/d/93/3P/c/9r/2//b
/9v/3P/c/9z/2//b/9v/2//b/9r/2v/a/9r/2f/Z/9n/2P/V/9X/1f/V/9P/0v/R/9H/
0f/P/87/zv/P/83/zP/L/8r/yf/J/8j/xf/F/8X/xP/C/8H/wf/B/7//vf+8/7z/vP+8
/7z/vP+6/7r/vP+9/77/v//D/8X/xf/H/8n/zP/O/9D/0//V/9j/2P/a/9v/2v/b/9v/
3f/f/9//3//f/+H/4f/h/+H/3//g/+D/4P/g/+D/3//e/+D/4P/h/+H/3//f/9//3v/g
/9//3//f/9//3//f/9//3v/e/97/3f/b/9v/2//b/93/3f/d/93/3f/d/93/3P/c/9z/
3P/c/9z/3P/c/9z/3P/b/9v/2//c/9z/3P/d/9//3//e/97/3P/c/9z/3P/e/97/3v/e
/97/3v/f/9//3f/e/97/3v/e/97/3v/e/93/3f/d/93/2//c/9z/3P/c/9z/3P/c/9//
3f/b/w==
         </WaveFormData>
      </LeadData>
      <LeadData>
         <LeadByteCountTotal>10000</LeadByteCountTotal>
         <LeadTimeOffset>0</LeadTimeOffset>
         <LeadSampleCountTotal>5000</LeadSampleCountTotal>
         <LeadAmplitudeUnitsPerBit>4.88</LeadAmplitudeUnitsPerBit>
         <LeadAmplitudeUnits>��V</LeadAmplitudeUnits>
         <LeadHighLimit>2147483647</LeadHighLimit>
         <LeadLowLimit>268435456</LeadLowLimit>
         <LeadID>V5</LeadID>
         <LeadOffsetFirstSample>0</LeadOffsetFirstSample>
         <FirstSampleBaseline>0</FirstSampleBaseline>
         <LeadSampleSize>2</LeadSampleSize>
         <LeadOff>FALSE</LeadOff>
         <BaselineSway>FALSE</BaselineSway>
         <ExcessiveACNoise>FALSE</ExcessiveACNoise>
         <MuscleNoise>FALSE</MuscleNoise>
         <LeadDataCRC32>3117289716</LeadDataCRC32>
         <WaveFormData>
9P/0//T/9P/2//b/9v/2//b/9v/2//b/+P/4//j/+P/2//b/9v/2//b/9v/2//b/9P/0
//T/9P/2//b/9v/2//b/9v/2//b/9P/0//T/9P/y//L/8v/y//D/8P/w//D/8v/y//L/
8v/0//T/9P/0//L/8v/y//L/8v/y//L/8v/0//T/9P/0//P/8v/x//D/8P/w//D/8P/u
/+7/7v/u//D/8P/w//D/8P/w//D/8P/w//D/8P/w//D/8P/w//D/8P/w//D/8P/w//D/
8P/w//D/8P/w//D/7v/u/+7/7v/w//D/8P/w//D/8P/w//D/7v/u/+7/7v/w//D/8P/v
/+//8P/w/+//7//u/+7/7v/v/+//7//v/+//7//v/+//8f/y//P/8//1//X/9v/3//X/
9f/1//b/9v/2//b/9v/4//j/+f/7//r/+//7//v/+//7//r/+f/6//n/+P/3//X/9f/1
//f/+f/4//j/+P/3//b/9f/1//T/8//y//H/7v/u/+7/7v/u/+z/7P/s/+7/7v/u/+7/
7v/t/+3/7f/u/+7/7f/t/+3/6//t/+3/6//p/+7/+v8OACoATgB2AJwAvQDaAP4AIgFA
AU8BTQE0AQMBxgB/ADYA9//W/8r/xv/J/8//1//g/+n/7f/u/+//8//0//L/7f/u/+3/
7//t/+z/7P/u/+7/7f/t/+v/6//r/+v/6f/q/+r/6v/q/+n/6f/p/+v/6//r/+v/6//r
/+v/6//r/+3/7f/s/+3/7f/t/+7/7P/t/+3/7P/s/+z/7P/s/+7/7//v/+//7P/s/+z/
7P/u/+7/7v/u/+7/7v/u/+7/7v/u/+7/7v/u/+7/7v/u/+7/7v/u/+7/7v/v/+//7//t
/+3/7f/t/+3/7f/t/+3/8P/w//D/7//x//D/8P/w/+7/7v/u/+7/7f/t/+3/7f/t/+3/
7f/t/+3/7f/s/+r/6v/q/+r/6f/r/+r/6v/o/+b/5v/m/+b/4v/h/+H/4f/h/+D/4P/f
/+D/4P/g/9//3//d/9z/3P/a/9r/2v/a/9r/2v/a/9z/3//f/+D/4v/l/+b/5//p/+r/
6//s/+3/7v/v//D/8P/y//L/9P/0//P/8//0//T/9P/0//T/8v/0//X/9f/1//P/8//z
//L/8//z//P/8//z//T/9P/0//P/8v/y//L/8P/x//H/8f/y//P/9P/0//L/8v/y//L/
8//z//P/8v/0//L/9f/2//T/8//z//P/9P/0//T/9P/0//T/9P/0//P/8//z//P/9P/1
//b/9//3//b/9v/3//f/9//3//f/9//3//f/+P/5//n/9//5//j/+P/4//f/+f/5//j/
+P/3//f/9v/2//j/+P/4//j/9v/2//b/9v/3//f/9//2//b/9v/2//b/9P/1//X/8//0
//X/9v/3//X/9f/1//X/9//3//f/9//1//X/9f/1//X/9P/0//X/9f/0//T/9P/2//b/
9v/2//T/9P/0//T/9P/0//T/9P/2//b/9v/2//T/9P/0//L/9P/1//b/9v/1//X/9f/2
//T/9P/0//T/9P/0//T/9P/0//L/8v/y//L/8v/y//L/8v/w//D/8P/w//H/8v/z//T/
8v/y//L/8v/0//T/9P/0//L/8v/y//L/9P/0//P/8//0//T/8//z//L/8v/y//P/8//z
//P/8//z//P/8//1//b/9//3//f/9//4//n/+f/3//f/+P/4//r/+v/6//r/+v/7//3/
/v///////////////v/9//z/+//6//n/+f/5//n/+//7//r/+v/6//n/+P/3//f/9v/1
//T/8//y//L/8v/y//L/8v/y//L/8v/w//D/8P/w//H/8f/x//L/8v/x//H/8f/v/+//
7//x//H/+v8OACgAQgBkAIoArADNAOwAEAEyAUgBSwE5ARgB5QCiAFkAFgDr/9r/1v/W
/9n/3//n/+7/8f/1//j/+f/3//b/9v/1//T/8//z//H/8P/w//D/8P/v/+//7//v/+//
7//v//D/8P/w/+7/7f/t/+3/7//v/+//7//v/+//7//v/+//8f/x//D/7//v/+//8P/w
//H/8f/w//D/8P/w//D/8P/x//H/8f/w//D/8P/w//D/8P/w//D/8P/w//D/8P/w//D/
8P/w//D/8P/w//D/8P/w//D/8P/w//H/8f/x//H/8f/x//H/8f/x//H/8f/y//L/8v/x
/+//7v/u/+7/8P/w//D/8P/v/+//7//v/+//7//v/+//7//v/+7/7P/s/+z/7P/r/+v/
6v/q/+j/5v/m/+b/5v/m/+X/5f/l/+P/4v/i/+H/4P/g/+D/3//f/93/3P/c/9z/3P/c
/9z/3P/c/9z/3v/h/+H/4v/k/+X/5v/n/+n/6v/r/+z/7f/w//H/8v/y//L/8v/0//T/
8//z//T/9P/0//T/9P/y//b/9//3//f/9f/1//X/9P/1//X/9f/1//P/9P/0//T/8//y
//L/8v/y//P/8//z//P/8//z//L/8v/y//L/8v/x//H/8f/w//L/8P/z//T/9P/z//P/
8//y//L/8v/y//T/9P/0//T/9f/1//X/9f/1//X/9f/1//f/9v/2//f/9f/1//X/9f/1
//X/9f/2//X/9f/z//X/9v/2//b/9f/3//f/9v/2//X/9f/0//T/9P/0//T/9P/0//T/
9P/0//f/9//3//b/9P/0//T/9P/2//f/9//1//P/8//z//P/8//z//P/8//x//H/8f/x
//P/8//z//P/8f/w//D/8f/z//L/8v/y//L/8v/y//L/8v/y//L/8v/w//D/8P/w//L/
8v/y//L/8v/y//L/8P/w//H/8v/y//P/8f/x//L/8v/w//D/8P/w//L/8v/y//L/8v/y
//L/8v/y//L/8v/y//D/8P/w//D/8P/w//D/8P/w//D/8P/w/+7/7v/u/+7/7v/u/+7/
7v/u/+7/7v/u//D/8P/w//D/7//v//D/8P/v/+//7v/u/+z/7f/t/+3/7//v/+//7//v
//H/8v/z//P/8//z//T/9f/1//X/9f/2//b/9v/2//b/9v/2//f/9//4//n/+f/7//v/
+//6//n/+P/3//b/9f/1//X/9f/5//n/+P/4//b/9f/0//P/8//y//H/8P/v/+7/7v/u
//D/8P/u/+7/7v/u/+7/7v/u/+7/7f/t/+v/7P/s/+v/6//r/+v/6//t/+3/7f/u//j/
DAAkAEQAagCOAK8AzgDsABABMgFDAT0BJgH9AMQAgQA+AAcA5v/Y/9L/1f/Z/93/4v/p
/+//8v/x//H/8v/y//H/8P/v/+3/6//q/+r/7P/s/+v/6//r/+v/6//r/+n/6v/q/+r/
6v/p/+n/6f/p/+n/6f/p/+n/6f/p/+n/6//t/+3/7P/r/+v/6//s/+z/7f/t/+z/7P/s
/+z/7P/q/+v/6//r/+z/7P/s/+z/7P/s/+z/7P/s/+z/7P/s/+r/6v/q/+r/7P/s/+z/
7P/s/+z/7P/s/+z/7f/t/+3/7f/t/+3/7f/t/+3/7f/t/+7/7v/u/+3/7f/s/+z/7P/s
/+z/7P/s/+v/6//r/+v/6//r/+v/6//r/+v/6v/o/+j/6P/o/+f/5//m/+b/5P/k/+T/
5P/k/+T/4//j/+P/4f/g/+D/3//c/9z/3P/b/93/2//a/9r/2P/Y/9j/2P/a/9r/2v/c
/93/3f/e/+D/3//g/+H/4//m/+f/6P/p/+r/6//s/+z/7v/u//D/8P/x//H/8v/y//L/
8v/y//D/8v/z//P/8//x//H/8f/w//H/8f/x//H/8P/w/+//7v/v/+7/7v/u//D/8f/x
//H/8//z//P/8v/y//L/8v/y//P/8//z//L/9P/y//X/9v/0//P/8//z//T/9P/0//T/
9P/0//T/9P/3//f/9//3//f/9//3//f/+f/4//j/+f/3//f/9//3//f/9//3//j/9//3
//X/9//6//r/+v/5//n/+f/4//j/9//3//b/9v/4//j/+P/4//r/+v/6//r/+v/5//j/
9v/4//j/+P/4//b/9//3//X/9v/3//j/+f/5//n/+f/5//n/+f/5//n/+f/5//n/+f/5
//j/+P/5//n/+P/4//j/+P/4//j/+P/4//j/+P/4//r/+v/6//r/+P/4//j/+P/4//j/
+P/2//b/9//4//j/9//3//f/+P/4//b/9v/2//b/9v/2//b/9v/4//j/+P/4//b/9v/2
//b/9v/2//b/9v/2//b/9v/2//T/9P/0//T/9v/2//b/9v/4//j/+P/4//b/9v/2//b/
+P/4//j/+P/4//j/9//3//b/9v/1//X/9P/0//T/9f/3//f/9//3//X/9f/1//f/+P/5
//n/+f/5//r/+//7//3//f/+//7//v/+//7//v/8//3///8AAAEAAQABAAEAAwACAAEA
AAD///7//f/9//v/+//9//3//v/+//7//f/6//n/+f/4//f/9v/1//T/9P/0//T/9P/z
//T/9f/2//T/9P/0//T/8v/x//D/8P/x//H/8v/z//H/7//v/+3/7//4/wgAHgA6AF4A
ggCkAMMA4gAEASQBPgFFATcBFAHhAKQAYwAiAPf/4v/a/9T/1//b/+H/6P/v//X/9v/1
//X/9v/2//X/9P/z//H/7//u/+7/8v/y//H/8f/v/+//7//v//H/8v/y//L/8v/x//H/
8f/v/+//7//v/+//7//v/+//7f/v/+//7v/v/+//7//w//D/8f/x//D/8v/y//L/8v/w
//H/8f/x//D/8P/w//D/8P/w//D/8P/w//D/8P/w//L/8v/y//L/8v/y//L/8v/w//D/
8P/w//L/8//z//P/8f/x//H/8f/x//H/8f/x//L/8v/y//H/8f/w//D/8P/y//L/8v/y
/+//7//v/+//7//v/+//7//v/+//7v/s/+z/7P/s/+v/6//q/+r/6P/q/+r/6v/q/+b/
5f/l/+X/4//i/+L/4f/e/97/3v/d/93/2//a/9r/2v/a/9r/2v/c/9z/3P/e/9//3//g
/+L/5f/m/+f/6f/q/+v/7P/t/+z/7f/u/+7/8P/w//L/8v/z//P/9P/0//T/9P/0//L/
8v/z//P/8//1//X/9f/0//H/8f/x//H/8//0//T/9P/x//D/8P/w//D/8f/x//H/8f/x
//H/8P/y//L/8v/y//P/8//z//L/8P/u//H/8v/y//H/8f/x//P/9P/1//b/9P/0//T/
9P/1//X/9f/1//P/8//z//P/8//y//L/8//1//X/9f/1//X/9f/1//b/9//3//X/9//2
//b/9v/1//X/9f/0//T/9//3//b/9v/2//b/9v/2//j/+P/4//j/+P/3//b/9P/0//T/
9P/0//T/9f/1//P/8//z//P/8//z//P/8//z//P/8//z//P/8f/x//H/8f/z//L/8v/z
//P/8v/y//L/8P/w//D/8P/y//L/8v/y//L/8v/y//L/8P/w//D/8P/y//L/8v/w//D/
8f/y//L/8f/z//P/8P/w//L/8v/y//L/8v/y//L/8v/w//D/8P/w//D/8P/w//D/8P/w
//D/8P/w//D/8P/w/+7/7v/u/+7/8P/w//D/8P/w//D/8P/v/+//8P/w/+//8f/w//D/
8P/v/+//7//v//H/8f/x//H/8f/y//P/8//z//P/9P/1//X/9f/1//b/9v/2//b/9v/2
//b/9//5//r/+//7//v//f/9//z/+//6//n/+P/3//X/9f/1//f/9//2//b/9v/1//T/
8//z//L/8f/w/+//7v/u/+7/7v/w/+7/7v/u/+z/7P/s/+z/7P/r/+v/6//s/+z/6//r
/+v/7f/t/+n/6//t//D/+v8OACoAUgB6AKAAvwDeAAABJAFGAVEBRwEuAQEBwgB1ACwA
8f/S/8j/xv/J/9H/1//c/+X/6//u/+//7//u/+7/7f/s/+v/6//p/+j/6P/q/+r/6f/p
/+n/6f/p/+n/6//s/+z/7P/q/+n/6f/p/+v/6//r/+v/6f/p/+n/6f/r/+3/7f/s/+v/
6//r/+z/7P/t/+3/7P/q/+r/6v/q/+z/7f/t/+3/7P/s/+z/7P/q/+r/6v/q/+z/7P/s
/+z/7v/u/+7/7v/t/+z/6//q/+r/6v/q/+r/6v/r/+v/6//t/+3/7f/t/+3/7f/t/+3/
7P/s/+z/6//t/+z/7P/s/+z/7P/s/+z/7f/t/+3/7f/t/+3/7f/t/+3/7f/s/+r/6v/q
/+r/6f/p/+j/6P/m/+b/5v/m/+b/4v/h/+H/4f/h/+D/4P/f/+D/4P/g/9//3f/b/9r/
2v/a/9r/2v/a/9r/2v/a/9z/3f/d/97/4P/h/+L/4//l/+j/6f/q/+v/7v/v//D/8P/u
/+7/8P/w//P/8//0//T/9P/0//T/8v/y//P/8//z//P/8//z//L/8//z//P/8//x//L/
8v/y//P/8v/y//L/8v/z//P/8//z//P/8//y//D/8P/w//D/8//z//P/8v/y//D/8//0
//L/8f/x//H/8v/y//L/8v/y//L/8v/y//P/8//z//P/8//z//P/8//z//L/8v/z//X/
9f/1//X/9//3//f/+P/3//f/9f/3//j/+P/4//f/9//3//b/9v/3//f/9v/2//b/9v/2
//b/9v/2//b/9v/1//X/9f/0//T/9P/0//T/9P/1//X/8//z//P/8//z//X/9f/1//X/
9f/1//X/9f/z//P/8//z//X/9P/0//X/9f/0//T/9P/0//T/9P/0//L/8v/y//L/8v/y
//L/8v/y//L/8v/y//L/8v/y//D/8P/x//L/8v/z//P/8//0//T/8v/y//L/8v/0//T/
9P/0//T/9P/0//T/9P/0//T/9P/0//T/9P/0//T/9P/0//T/9P/0//T/9P/y//L/8v/y
//L/8v/y//L/8v/y//L/8v/y//L/8f/x//T/9P/z//P/8v/y//L/8//1//X/9f/1//P/
8//z//X/9v/3//f/9//3//j/+f/5//n/+f/6//r/+P/4//j/+P/5//v//v8AAAEAAQAB
AAEAAQAAAP///v/7//r/+f/5//f/9//5//n/+v/6//r/+f/4//f/9//2//P/8v/x//D/
8v/y//L/8v/w//D/8P/w//D/8P/w//D/7//v/+//8P/w/+//7//v//H/8f/x//H/7//2
/wgAIAA8AGAAhACmAMcA5AAIAS4BRgFJATsBHAHrAKgAYQAgAO//3P/U/9L/1//d/+X/
7P/v//P/9v/3//X/9P/0//P/8v/v/+//7f/s/+z/7v/u/+3/7f/t/+3/7f/t/+3/7v/u
/+7/7v/t/+3/7f/r/+v/6//r/+3/7f/t/+3/6//t/+3/7P/t/+3/7f/u/+7/7//v/+7/
7v/u/+7/7v/u/+//7//v/+z/7P/s/+z/7v/u/+7/7v/s/+z/7P/s/+z/7P/s/+z/7v/u
/+7/7v/u/+7/7v/u/+7/7//v/+//7f/t/+3/7f/r/+v/6//r/+7/7v/u/+3/7f/s/+z/
7P/u/+7/7v/u/+3/7f/t/+3/6//r/+v/6//r/+v/6v/o/+j/6P/o/+f/6f/o/+j/5v/k
/+T/5P/k/+T/4//j/+P/3//e/97/3f/c/9z/3P/b/9v/2f/Y/9j/2v/a/9r/2v/Y/9j/
2P/a/93/3f/e/+D/4f/i/+P/5f/o/+n/6v/r/+z/7f/u/+7/7v/u//D/8P/z//P/9P/0
//L/8v/y//D/8v/z//P/8//z//P/8//y//H/8f/x//H/8//0//T/9P/x//D/8P/w//L/
8//z//P/8//z//P/8v/w//D/8P/w//H/8f/x//D/8v/w//P/9P/y//H/8f/x//L/8v/y
//L/8v/y//L/8v/z//P/8//z//P/8//z//P/9f/0//T/9f/z//P/8//z//P/8//z//T/
9//3//X/9//2//b/9v/1//X/9f/0//T/9//3//b/9v/2//b/9v/2//T/9P/0//T/9f/1
//X/9P/0//T/9P/0//T/9f/1//P/8//z//P/8//z//P/8//z//P/8//z//P/8//z//P/
8//z//L/8v/z//P/8v/y//L/8v/y//L/8v/0//T/9P/0//T/9P/0//T/8v/y//L/8v/0
//T/9P/y//L/8//0//T/8//z//P/8v/y//L/8v/y//L/8v/y//L/8v/y//L/8v/y//T/
9P/0//T/8v/y//L/8v/0//T/9P/0//L/8v/y//L/8v/y//L/8v/y//L/8v/y//T/8//z
//T/8v/x//H/8P/w//D/8f/x//P/8//z//P/8//z//X/9v/1//X/9f/1//b/9//3//f/
9//4//j/+P/5//r/+//8//3///8AAAEA///////////+//3//P/7//r/+f/5//n/+//9
//3//P/6//r/+f/4//n/+f/4//f/9P/z//L/8v/y//L/8v/w//D/8P/w//D/8P/w//D/
7//x//H/8v/y//H/8f/x//H/7//x//P/8//6/woAIAA6AF4AgACiAMEA4AAAASIBOAE5
AScBCAHZAKAAXwAgAPn/5v/e/9z/3//j/+X/7P/x//X/9v/3//f/9v/0//X/9P/z//P/
8f/w//D/8f/w/+7/7f/u/+//8P/x/+//8P/w//D/8P/v/+//7//v/+//7//v//H/8f/x
//H/8f/z//P/8v/x//H/8f/y//D/8f/x//D/8v/y//L/8v/w//H/8f/x//L/8v/y//L/
8v/y//L/8v/y//L/8v/y//L/8v/y//L/8P/w//D/8P/y//L/8v/y//L/8//z//P/8//z
//P/8//z//P/8//z//L/8v/y//H/8//y//L/8v/0//T/9P/0//P/8//z//P/8f/x//H/
8f/x//H/8P/u//D/8P/w/+//7//u/+7/7P/s/+z/7P/s/+j/5//n/+f/5//m/+b/5f/k
/+T/5P/j/+P/4f/g/+D/4v/i/+L/4v/g/+D/4P/i/+P/4//k/+b/5//o/+n/6//u/+//
8P/x//D/8f/y//L/9P/0//b/9v/3//f/+P/4//j/+P/4//b/+P/5//n/+f/3//f/9//2
//f/9//3//f/9//4//j/+P/3//b/9v/2//b/9//3//f/9//3//f/9v/2//b/9v/2//f/
9//3//b/9v/0//f/+P/6//n/+f/5//j/+P/4//j/+P/4//j/+P/3//f/9//3//n/+f/5
//n/+//6//r/+//7//v/+//7//v/+//7//z//P/7//j/+f/6//r/+v/5//v/+//6//r/
+f/5//j/+P/5//r/+//8//r/+v/6//r/+f/5//n/+P/6//r/+v/6//j/+f/5//f/9//3
//f/9//3//f/9//3//n/+f/5//n/9//3//f/9//3//b/9v/3//X/9P/0//T/9f/2//f/
+P/4//j/+P/4//b/9v/2//b/+P/4//j/+P/2//b/9v/0//b/9//4//j/9//3//n/+P/0
//T/9P/0//T/9v/2//b/9v/2//b/9v/2//b/9v/2//b/+P/4//j/+P/3//b/9f/0//b/
9v/2//b/9v/2//X/9f/2//b/9f/1//b/9v/2//f/9f/1//X/9f/3//f/9//5//j/+f/5
//n/+//8//3//f/7//v//P/8//z//P/8//z//P/9////AAABAAEAAQABAAEAAAD///7/
/f/8//v/+//7//v//f/9//z//P/8//v/+v/5//n/+P/3//b/9f/0//T/9P/0//T/8v/y
//L/8v/w//D/8P/w//H/8f/x//L/8v/x//H/8f/x/+//8f/x//P/+v8IAB4AOgBeAIYA
qgDJAOYACgEuAUYBSwE7ARgB4wCiAF0AGADp/9b/zv/K/8//1f/d/+T/6//v//D/8f/x
//D/8P/t/+7/8f/x/+//7v/u/+7/7v/t/+3/7v/v//D/8f/v//D/8P/w/+//7f/s/+v/
7P/t/+7/7//v/+//7//v/+//8f/x//D/7v/t/+z/7P/s/+3/7f/s/+3/7v/v//D/8P/x
//H/8f/u/+7/7v/u//D/8P/w//D/7v/u/+7/7v/w//D/8P/w/+7/7v/u/+7/8P/w//D/
8P/u/+//7//v/+//7//v/+//7//v/+//7//u/+7/7v/t/+7/7v/v//D/7v/u/+7/7v/v
/+//7//v/+3/7f/t/+3/6//r/+r/6P/o/+j/6P/n/+f/5v/m/+T/5v/m/+b/5v/k/+P/
4//j/9//3v/e/93/3v/e/97/3f/b/9n/2P/Y/9j/2P/Y/9j/2P/Y/9j/2v/b/9v/3P/e
/+H/4v/j/+X/6P/p/+r/6//u/+//8P/w/+//7v/v/+7/7//v//D/8P/w//D/8P/u/+7/
7//v/+//7//v/+//7v/v/+//7//v//H/8v/y//L/7//u/+7/7v/s/+3/7f/t/+3/7f/t
/+z/7P/s/+z/7P/t/+3/7f/s/+z/6v/t/+7/8P/v/+//7//w//D/8P/w/+7/7v/u/+7/
8f/x//H/8f/v/+//7//v//H/8P/w//H/7//v/+//7//x//H/8f/y//P/8//x//P/8v/y
//L/8f/x//H/8P/w//P/8//y//L/8P/w//D/8P/w//D/8P/w/+//7//v/+7/7v/u/+7/
7v/w//H/8f/v/+//7//v/+//7f/t/+3/7f/r/+v/6//r/+3/7f/t/+3/7f/s/+z/7f/t
/+z/7P/s/+r/6v/q/+r/6//s/+3/7v/s/+z/7P/s/+z/7P/s/+z/7P/s/+z/6v/q/+v/
7P/s/+v/6f/r/+z/6v/q/+r/6v/q/+r/6v/q/+r/6v/q/+r/6v/q/+r/6v/q/+j/6P/o
/+j/6f/q/+v/6//r/+z/7P/r/+v/6v/q/+r/6//r/+v/6//r/+v/6//r/+3/7v/v/+//
7//v//D/8f/x//H/8f/y//L/8v/y//L/8v/y//P/9f/2//f/9//3//X/9f/0//P/9P/z
//L/8f/x//H/8f/z//H/8P/w//D/7//u/+3/7f/u/+3/7P/r/+r/6v/q/+r/6v/o/+j/
6P/o/+j/6P/o/+b/5f/l/+X/5v/m/+X/5f/l/+f/5//n/+X/4//s//7/FAAyAFYAfgCi
AMMA4AACASQBPgFHATsBGgHnAKQAWQAUAOP/zP/E/8L/x//N/9X/3v/j/+X/6P/r/+n/
6P/m/+X/5P/l/+X/4//i/+L/4v/i/+H/4f/j/+P/4//j/+H/4v/i/+L/4v/h/+H/4f/h
/+H/4f/h/+P/4//j/+P/4//l/+X/5P/j/+P/4//k/+T/5f/l/+T/4v/i/+L/4v/i/+P/
4//j/+T/5P/k/+T/5P/k/+T/5P/i/+L/4v/i/+L/4v/i/+L/5P/k/+T/5P/i/+L/4v/i
/+L/4//j/+P/5f/l/+X/5f/l/+X/5f/l/+T/5P/k/+P/4//i/+L/4v/i/+L/4v/i/+H/
4f/h/+H/4f/h/+H/4f/h/+H/4P/e/+D/4P/g/9//3f/c/9z/2v/a/9r/2v/a/9j/1//X
/9f/1f/U/9T/0//S/9L/0v/R/9H/z//O/87/zP/M/8z/zP/N/87/z//S/9H/0f/S/9T/
1f/W/9f/2f/a/9v/3P/d/97/3//g/+D/4v/i/+T/5P/l/+X/5v/m/+T/5P/k/+L/5P/l
/+X/5f/j/+P/4//i/+P/4//j/+P/4f/i/+L/4v/h/+D/4P/g/+D/4f/h/+H/4f/h/+H/
4P/g/+D/4P/g/+H/4f/h/+D/4P/e/+H/4v/i/+H/4f/h/+L/4v/i/+L/4v/i/+L/4v/j
/+P/4//j/+P/4//j/+P/5f/k/+T/5f/j/+P/4//j/+X/5f/l/+b/5f/l/+P/5f/k/+T/
5P/j/+X/5f/k/+T/5f/l/+T/5P/k/+T/5P/k/+T/5P/k/+T/4//j/+P/4v/k/+T/5P/k
/+L/4//j/+H/4f/h/+H/4f/h/+H/4f/h/+H/4f/h/+H/4f/h/+H/4f/h/+D/4P/h/+H/
4P/g/+D/4f/i/+P/5P/i/+L/4v/i/+L/4v/i/+L/4P/g/+D/4P/g/+D/4P/e/9z/3f/e
/97/3f/f/+H/4P/g/+D/4P/g/+D/3v/e/97/3v/e/97/3v/e/97/3v/e/97/3v/e/97/
3v/e/97/3v/e/97/3v/e/97/3v/e/97/3v/e/97/3f/d/97/3v/d/93/3P/c/9z/3f/d
/93/3f/d/9v/2//b/93/3v/f/9//3//f/+D/4f/h/+P/4//k/+T/4v/i/+L/4v/i/+P/
5f/m/+f/5//n/+f/5//m/+X/5P/j/+L/4f/h/9//3//h/+H/4v/i/+L/4f/g/9//3//e
/9v/2v/Z/9j/2P/Y/9j/2P/W/9b/1v/W/9b/1v/W/9b/0//T/9P/1P/W/9X/1f/V/9f/
2f/X/9P/1f/W/+D/9P8QAC4AUAByAJMAsADSAPYAFAEhAR0BBAHdAKYAZQAiAO3/zv/C
/77/v//B/8X/zP/T/9f/2P/X/9n/2v/Y/9f/1v/V/9X/0//S/9L/1P/U/9P/0//T/9P/
0//T/9L/0v/R/9D/0v/R/9H/0f/R/9H/0f/R/8//z//P/8//z//R/9H/0P/R/9H/0f/S
/9L/0//T/9L/0v/S/9L/0v/Q/9H/0f/R/9L/0v/S/9L/0P/Q/9D/0P/Q/9D/0P/Q/9D/
0P/Q/9D/0P/Q/9D/0P/O/87/zv/O/87/z//P/8//z//P/8//z//R/9H/0f/R/9H/0P/P
/83/zv/O/8//0P/O/87/zv/O/83/zf/N/83/y//L/8v/y//N/83/zP/K/8j/yP/I/8f/
yf/I/8j/xv/E/8T/xP/E/8T/w//D/8P/w//C/8L/wf++/77/vv+9/73/u/+6/7r/uv+6
/7r/uv+4/7j/uP+6/7v/u/+8/77/vf++/7//wf/C/8P/xP/F/8j/yf/K/8r/yP/I/8r/
yv/N/83/zv/O/87/zv/O/8z/zP/N/83/zf/N/83/zf/M/83/zf/N/83/y//M/8z/zP/L
/8r/yv/K/8r/y//L/8v/y//L/8v/yv/I/8j/yP/I/8n/yf/J/8j/yv/I/8v/zP/K/8n/
yf/J/8r/yv/K/8r/yP/I/8j/yP/J/8n/yf/J/8v/y//L/8v/yf/I/8j/yf/L/8v/y//L
/8v/y//L/8z/zP/L/8j/yf/K/8r/yv/J/8v/y//K/8r/yf/J/8j/yP/I/8j/yP/I/8z/
yv/I/w==
         </WaveFormData>
      </LeadData>
      <LeadData>
         <LeadByteCountTotal>10000</LeadByteCountTotal>
         <LeadTimeOffset>0</LeadTimeOffset>
         <LeadSampleCountTotal>5000</LeadSampleCountTotal>
         <LeadAmplitudeUnitsPerBit>4.88</LeadAmplitudeUnitsPerBit>
         <LeadAmplitudeUnits>��V</LeadAmplitudeUnits>
         <LeadHighLimit>2147483647</LeadHighLimit>
         <LeadLowLimit>268435456</LeadLowLimit>
         <LeadID>V6</LeadID>
         <LeadOffsetFirstSample>0</LeadOffsetFirstSample>
         <FirstSampleBaseline>0</FirstSampleBaseline>
         <LeadSampleSize>2</LeadSampleSize>
         <LeadOff>FALSE</LeadOff>
         <BaselineSway>FALSE</BaselineSway>
         <ExcessiveACNoise>FALSE</ExcessiveACNoise>
         <MuscleNoise>FALSE</MuscleNoise>
         <LeadDataCRC32>3359888512</LeadDataCRC32>
         <WaveFormData>
BgAGAAYABgAGAAYABgAGAAQABAAEAAQABgAGAAYABgAEAAQABAAEAAQABAAEAAQABAAE
AAQABAAEAAQABAAEAAQABAAEAAQABAAEAAQABAACAAIAAgACAAAAAAAAAAAAAgACAAIA
AgACAAIAAgACAAIAAgACAAIAAgACAAIAAgACAAIAAgACAAIAAgACAAIAAAAAAAAAAAD+
//7//v/+/wAAAAAAAAAAAAAAAAAAAAAAAAAAAAAAAAAAAAAAAAAAAAAAAAAAAAAAAAAA
AAAAAP7//v/+//7//v/+//7//v/+//7//v/+/wAAAAAAAAAA/v/+//7//v8AAAAAAAAA
AP7//v/+//7//f/9//3//f/9//3//v/+/wAAAAAAAAAAAQABAAEAAgACAAMAAwADAAQA
BQAFAAUAAwADAAMAAwADAAQABAAGAAcACAAJAAkABgAGAAYABgAIAAYABgAGAAYABQAF
AAcABwAHAAcABwAFAAQAAgABAAEAAAD///7//f/8//z//P/8//z//P/8//z/+//7//v/
+v/6//r/+v/6//r/+v/6//r/+P/5//v/+P/2//f//v8KABsAMQBKAGMAegCSAK4AzQDm
APYA/ADvANQAsgCKAFoALQAVAAoABAAEAAQABgAKAAsACwAJAAkACAAJAAUA////////
/f/9//z//P/+//7//v/9//z/+//5//j/+P/4//n/+f/5//n/+P/4//j/+f/6//v/+v/6
//r/+f/7//z//P/8//r/+v/6//r/+//7//v/+//7//v/+//7//3//f/9//7//P/7//v/
+//9//3//f/9//3//f/9//3/+//8//z//P/8//z//P/7//v/+//7//v/+//9//3//P/8
//z//P/8//z//P/8//z//v///////v/+//7//v/+//z//P/9//3//f/9//3//f/9//3/
/v/+//7//v/+//z//P/8//z//P/+//7//v/+//7//P/8//z/+v/5//n/+f/5//n/+f/4
//j/+P/4//j/+P/2//b/9v/0//T/9P/0//T/8//z//T/9P/0//X/9f/4//n/+f/6//z/
/P/8//z//f/9//3//v/+//7//v////3//f/9//7//v/+//7//f/9//7//v/+//7//f/9
//v/+//9//3//f////////////z//P/9//3/+v/5//n/+f/7//z//f/+//z/+//7//v/
+//7//v/+//7//v/+//8//r/+v/6//r//P/8//z//P/8//z//P/8//z//f/9//3/////
///////9//7//v/+//7//f/9//3//f/+//7//v/+//7/////////////////AQABAAAA
AAD+//7//v/+//////8AAAAA/v/+//7//v///////////////////////f/9//3/+//9
//3//f/9//3//f/+//7//v/+//7//f/7//v/+//7//v/+//7//v//f/9//3//P/8//3/
/f/8//z//P/8//z//P/8//z//f/9//z//P/8//r/+v/6//r//P/8//z//f/7//v//f/9
//r/+v/6//r/+v/6//r/+v/6//r/+v/6//r/+v/6//r/+v/6//r/+v/6//r/+v/6//r/
+v/6//r/+v/6//r/+v/6//r/+v/6//r//P/8//z//P/6//r/+v/5//n/+f/5//n/+f/6
//r/+v/6//r/+v/7//3//f/+//7//f/9//3//v//////////////////////AgACAAQA
BQAEAAUABQAEAAYABgAGAAYAAgACAAIAAgABAAEAAwADAAMAAwADAAEAAAD+//3//f/8
//v/+v/5//j/+P/4//j/+P/4//j/+P/3//f/9//2//b/9v/2//b/9v/2//b/9v/2//X/
9f/2//b/+/8GABYAJQA5AFAAaQCCAJwAuADVAOoA8gDsAN0AxACgAHIARAAjABMADgAK
AAYABgAKAAwACwALAAkABwAGAAMAAQABAP/////7//v/+v/6//j/+P/4//f/9//3//b/
9v/2//b/9//3//f/9//2//b/9v/3//j/+f/4//j/+P/3//f/+P/4//j/+P/4//j/+P/5
//n/+f/5//f/9//3//f/9//3//f/+P/4//f/9//3//n/+f/5//n/9//3//f/9//3//j/
+P/4//j/+P/4//f/9//3//f/9//5//v/+//6//r/+v/6//r/+v/6//r/+v/6//v/+//6
//j/+P/4//j/+v/6//v/+//7//v/+//7//v/+//8//z/+v/6//r/+P/6//r/+v/6//j/
+P/4//j/+P/2//b/9v/4//f/9//3//X/9f/1//T/9P/0//T/9P/0//L/8v/y//D/8P/w
//D/8v/x//H/8v/y//L/8//z//T/9f/1//b/+P/4//j/+P/5//n/+f/6//r/+v/6//v/
+//7//v//P/6//r/+v/5//v//P/8//z/+v/5//n/9//5//v/+//7//n/+f/5//n/+P/4
//n/+f/4//f/9//3//j/+P/4//j/+v/5//n/+f/4//f/9v/1//f/9//3//j/+v/6//r/
+v/4//j/+P/4//r/+v/6//r/+v/7//v/+//7//v/+//7//3//v/+//7//P/7//v/+//7
//z//P/8//r/+v/7//v/+//7//v/+//7//v/+v/6//j/+P/4//j/+f/5//r/+v/6//r/
+v/6//3//f/9//3//P/7//r/+f/6//v//P/7//n/+f/5//n/+//7//z//P/6//r/+v/5
//n/+f/5//n/+f/5//n/+f/5//n/+f/4//r/+//7//r/+P/4//j/+P/4//j/+P/5//v/
+v/6//r/+v/6//r/+v/6//r/+v/7//v/+//7//v//P/6//r/+v/6//r/+v/6//r/+v/6
//r/+v/6//r/+v/6//j/+P/4//j/+v/6//r/+v/6//r/+v/6//r/+v/6//r/+P/4//j/
+P/6//r/+v/6//r/+v/6//r/+v/6//r/+v/6//n/+f/5//f/9//3//j/+v/6//r/+v/6
//v/+//7//z//P/9//3//f/+//////////////////////8AAAAAAAABAAIAAwAEAAQA
BQAGAAQABAACAAIAAgACAAEAAQAFAAUABQAFAAMAAQAAAP7//f/9//z/+//8//v/+v/6
//r/+v/6//r/+v/6//n/+f/5//j/+P/4//j/+P/4//j/+P/4//j/9//3//b/9P/1//r/
BAATACkAQABVAG4AiACiAL8A3ADuAPAA5wDUALYAjgBiADsAIQAUAA4ADAAKAAgACgAL
AA0ACwAJAAYABQADAAEA///9//v/+//6//r/+v/6//r/+f/5//n/+P/4//j/+P/5//n/
9//3//b/9v/3//f/9//3//j/+P/4//f/+f/6//r/+v/6//r/+v/6//n/+f/5//n/+f/5
//n/+f/5//n/+f/6//z/+//7//v/+f/5//n/+f/7//v/+//7//n/+v/6//r/+v/6//r/
+f/7//v/+//7//n/+//7//r//P/8//z//P/6//r/+v/6//z//f/9//z//P/8//z//P/8
//z//f/9//3//f/9//3//f/9//7//v/+//7//v/8//z//P/8//z/+v/6//r/+v/8//r/
+v/6//z/+//7//v/+f/5//n/+P/0//T/9P/0//X/9P/1//b/9P/0//T/9P/2//X/9f/2
//b/9v/3//f/9v/3//f/+P/6//r/+v/6//n/+f/5//r//P/8//z//f/9//3//f/+//7/
/v/+//3///8AAAAAAAD+//3//f/7//v//f/9//3//P/7//r/+f/6//r/+//7//v/+//8
//3//v/+//7//v/+//3//f/9//v/+//7//v//f/9//3//v/+//7//v/+//7//v/+//7/
/v/+//7//v/+//////////////////////8AAAAAAAAAAP//////////AAAAAAAA/v/+
//////8BAAEAAQABAAEAAQAAAAAAAAAAAAAAAAD/////AAAAAAAAAAAAAAAA////////
//////////////////////3//v///wAAAQD/////AAAAAP7//v/+//3/////////////
//////////////////7//v///////v/+//7//v/+/wAAAAAAAAEAAAD+//3//P/+//7/
/v/+//7//v/+////AQD////////+//z//P/8//z//v/+//7//v/+//7//v/+//7//v/+
//7//v/+//7//v/+//7//v/+//z//P/8//z//v/+//7//v/+//7//v/+//7//v/+//7/
/v/+//7//v/+//7//v/+//z//P/8//v//f/9//3//f///wAAAAAAAP///v/9//3/////
/wAAAAABAAEAAQACAAUABQAFAAUABQAFAAUABQAEAAQABgAHAAgACQAJAAgACgAKAAoA
CgAIAAgACAAIAAcABwAJAAkABwAHAAcABQAGAAQAAwADAAAA///+//3//P/8//z//P/9
//7///8AAP3//f/9//z/+//6//n/+P/6//r/+v/6//r/+f/5//b/9v/7/wQAEAAhADkA
UABnAIAAmgC2ANEA6AD0APAA3wDEAKIAegBOACsAGQASAAwACAAGAAYACAALAA0ACwAJ
AAgABQAFAAEAAQABAP3//f/8//z//v/+//7//f/7//v/+v/6//z//P/9//3//f/9//z/
/P/5//n/+f/5//r/+v/6//n/+f/6//r/+v/6//r/+v/6//v/+//7//v//f/9//3//f/7
//v/+//8//z/+//7//v/+//7//v/+//7//v/+//7//3//v/+//7//v/+//7//f/7//v/
+//7//3///////7//v/+//7//v/+//7//v/+//z//f/9//z//v/+//7//v8AAAAAAQAB
AAAA///+//3//f/9//7//v8AAAAAAAD+//z//P/8//z//P/8//z//P/+//z//P/8//r/
+f/5//n/+f/5//n/+P/2//b/9v/2//b/9P/0//T/9P/0//T/9P/0//P/8//0//b/9v/3
//f/9v/3//f/+P/8//z//P/8//v/+//7//z//P/8//z//f////////8AAP7//v/+//3/
+//8//z//P/+//3//f/7//n/+//7//v//f/9//3//f/7//r/+v/5//r/+f/5//n/+P/4
//j/+P/6//n/+f/5//v/+//7//v/+f/5//n/+v/6//r/+v/6//z//P/8//z//P/8//z/
/P/8//3//f/9//v/+//7//v/+//8//z//P/8//v/+//7//v//P/8//z//P/8//3//f/9
//3//f/9//3//f/8//z//P/8//z//P/9//3//v/+/wAAAAAAAAAA/v/9//z/+//7//v/
+//7//v/+//7//n/+//7//v/+//7//v//P/8//r/+v/6//n/+f/5//n/+f/5//n/+f/5
//n/+f/5//j/+P/5//n/+P/4//j/+P/4//j/+P/4//n/9//2//b/9v/4//j/+P/4//r/
+v/6//v/+f/7//n/9//4//r/+v/6//r/+P/4//j/+P/2//b/9v/2//b/9v/2//b/+P/4
//j/+P/4//j/+P/4//b/9v/2//b/+P/4//j/+P/2//b/9v/2//b/9v/2//b/9v/3//j/
+f/4//f/9//2//j/+P/4//j/+f/5//n/+v/6//v/+//7//z//f/9//3//f/9//3//f/9
//7//v8AAAEAAgADAAMAAgACAAIAAgAAAP7//v/+//7//f/9//////////////////7/
/P/7//v/+v/5//j/9//2//b/9v/2//b/9v/2//b/9f/1//X/9v/2//b/9v/0//T/9P/0
//L/9P/z//H/8v/y//H/+P8CABUALwBIAF8AeACQAKoAyQDmAPQA8gDnANIArgCAAE4A
IwALAAQAAAD+/wAAAAAAAAMABQADAAEAAAD///3/+//5//n/9//3//b/9v/0//T/9P/z
//P/8//y//L/8//0//b/9//1//X/9P/0//T/9f/2//f/9v/2//b/9f/1//b/9v/2//T/
9P/0//T/9f/1//X/9f/1//X/9f/1//X/9f/1//b/9v/1//X/9f/1//X/9f/1//X/9f/1
//X/9f/2//b/9v/2//b/9v/1//X/9f/1//X/9f/3//f/9v/4//j/+P/4//j/+P/4//j/
9v/3//f/9v/2//b/9v/2//b/9v/3//f/+f/5//n/+f/3//f/+P/4//r/+v/6//j/+P/4
//j/+P/2//b/9v/2//b/9P/0//T/9P/z//P/8//1//X/9f/0//T/9P/0//T/8//w/+//
7v/w//D/8P/w/+7/7f/t/+7/8P/w//H/8f/w//H/8f/y//T/9P/0//T/9//3//f/+P/4
//j/+P/5//n/+f/5//r/+v/6//r/+f/3//j/+P/4//j/9//3//X/9//5//n/+f/3//f/
9//3//j/+P/5//n/+P/3//f/9//4//j/+P/4//b/9f/1//X/9//3//f/9//3//f/9//4
//j/+P/4//j/+P/4//j/+P/4//j/+P/4//j/+f/5//n/+f/5//n/+f/5//r/+v/6//r/
+f/5//n/+//8//z//P/6//r/+//7//v/+//7//v/+//7//r/+v/6//r/+v/6//n/+f/6
//r/+v/6//r/+v/5//n/+f/5//n/+f/5//n/+//7//v/+f/3//f/9//3//n/+f/6//r/
+v/6//r/+f/5//n/+f/5//f/9//3//f/+f/5//n/+P/4//n/+f/4//b/9v/2//b/9v/2
//b/9//5//j/+P/4//j/+P/4//j/9v/2//b/9//5//f/9//5//j/+P/4//j/+P/4//j/
+P/4//j/+P/4//j/+v/6//r/+v/4//j/+P/4//b/9v/2//b/9v/2//b/9v/2//b/9v/2
//b/9v/2//b/9v/2//b/9v/2//b/9v/2//j/+P/4//f/9//3//f/9//5//r/+v/6//n/
+P/3//f/+f/5//r/+v/7//v/+//8//3//f/9//3//f/9//3//f/+//7/AAABAAIAAwAD
AAIAAgACAAIAAgAAAAAAAAAAAP3//f//////AQABAAEA///+//z/+//7//j/9//2//X/
9v/2//b/9v/2//b/9v/2//P/8//z//L/8v/y//L/8v/0//T/9P/0//T/8//z//L/8P/z
/wAADgAfADUATABjAHgAkACuAM8A5ADsAOgA3QDEAJ4AdABGACMAEQAKAAQABAAEAAQA
BgAFAAUABwAFAAIA///9//v/+f/3//f/9//2//b/9v/2//b/9f/1//X/9P/0//T/9P/1
//X/8//z//L/8v/x//H/8f/x//L/8v/y//H/8//0//T/9P/0//T/9P/0//X/9f/1//X/
8//z//P/8//z//P/8//0//b/9f/1//X/9f/1//X/9f/z//P/8//z//P/9P/0//T/9P/0
//T/8//z//P/8//z//P/9f/1//T/9P/0//T/9P/0//T/9P/0//T/9f/1//T/9P/0//T/
9P/2//b/9//3//f/9//3//f/9v/1//X/9P/2//b/9v/0//T/9P/0//T/9P/0//T/9P/0
//L/8v/y//L/8f/x//H/7//v/+//7v/u/+7/7v/u/+7/7P/s/+z/7v/u/+7/7v/s/+v/
6//s/+7/7v/v/+//7v/v/+//8P/0//T/9P/0//P/8//z//T/9P/0//T/9f/1//X/9f/2
//T/9P/0//P/9P/2//f/+P/2//X/9f/z//P/9f/1//X/9//3//f/9//1//T/9P/z//P/
8//0//X/9P/0//T/9P/2//X/9f/1//P/8//z//P/9f/1//X/9v/2//b/9v/2//b/9v/2
//b/9P/0//T/9P/2//f/9//3//X/9f/1//X/9//4//j/+P/4//f/9//3//X/9v/2//b/
+P/4//n/+f/3//f/9//3//f/9//2//b/+P/4//j/+P/1//X/9v/2//b/9v/2//b/9//3
//f/9//3//f/9//3//f/9//3//X/9f/1//X/9f/3//f/+P/4//j/+P/4//f/9//3//f/
9//1//X/9f/1//X/9f/1//T/9P/1//X/9P/0//T/9P/0//T/9P/0//X/9f/0//T/9P/0
//T/9P/0//T/9P/0//X/9//1//X/9f/2//T/9P/0//T/9v/2//b/9v/0//T/9P/0//b/
9v/2//b/9f/0//P/8v/z//T/9f/2//T/9P/0//T/9P/0//T/9P/0//T/9P/0//b/9v/2
//b/9P/0//P/8//z//P/8//z//b/9v/2//b/9v/2//f/9//3//j/+P/5//f/9//4//n/
+f/5//n/+f/7//v/+//8//7/AAABAAIAAQABAAAAAAACAAIAAgAAAP7//v/+//3///8B
AAEAAQD//////f/8//z/+//7//r/9//2//X/9P/0//T/9P/0//T/9P/0//P/8//z//L/
8v/y//L/8v/y//T/9P/0//T/8f/z//L/8v/1//7/CgAbADEARgBdAHgAkgCsAMkA3gDk
AN4A0QC6AJoAcgBIACcAGQASAAwACAAGAAYABgAHAAkABwADAAIAAQD9//3/+//7//f/
9//2//b/9P/0//T/8//1//X/9P/0//T/9P/1//X/9f/1//T/9P/z//P/8//z//T/9P/0
//P/9f/2//b/9v/4//j/+P/4//j/9//2//X/9f/1//X/9f/1//X/9f/2//j/9//3//f/
9//3//f/9//3//f/9//3//f/+P/4//j/9v/2//b/9f/3//f/9//3//f/+f/5//j/+v/6
//r/+v/4//j/+P/4//b/9//3//b/+P/4//j/+P/6//r/+//7//n/+f/5//n/+f/5//r/
+v/8//z//P/6//r/+v/6//r/+P/4//j/+P/6//j/+P/4//j/9//3//f/9f/1//X/9P/0
//T/9P/0//T/8v/y//L/9P/0//T/9P/z//H/8P/w//L/8v/z//P/9P/1//X/9v/4//j/
+P/4//f/9//3//j/+v/6//r/+//5//n/+f/6//z//P/8//v/+//8//z//P/6//n/+f/3
//X/9//3//f/9//3//f/9//3//j/+v/7//r/+f/5//n/+v/6//r/+v/7//v//P/9//3/
/f/9//3/////////AAAAAAAAAAAAAP7//v/+//7/AAAAAAAAAAD//////v/9//3//f/9
//3///8AAAAAAAAAAP//////////AAAAAAAA///+//7//f///////////wEAAQAAAAAA
///+//3//P/8//3///8AAP7//v/+//7///////////////////////3//f/9//v/+//7
//v/+//7//v//P/8//z//P/8//v/+//7//v/+//5//n/+f/5//n/+f/5//j/+v/7//v/
+v/8//z//P/8//z//P/8//3/+//6//r/+v/6//r/+v/6//r/+v/6//v/9//5//v/+f/2
//j/+P/4//j/+v/6//r/+v/4//j/+P/4//r/+v/6//r/+v/6//r/+v/4//j/+P/4//j/
+P/4//j/+P/4//j/+P/2//b/9v/1//f/9//3//f/9//4//j/+P/4//j/+P/5//v/+//8
//z//f/9//3//v/9//3//f/9//v/+//7//v//v/+/wAAAQAAAAEAAQAAAAAAAAAAAAAA
AAAAAAAAAAABAAEAAwADAAIAAQAAAP3//v/8//v/+//6//n/+P/3//b/9v/2//b/9v/2
//b/9v/1//X/9f/0//T/9P/0//T/9P/0//T/9P/0//P/8//0//T/9/8AAAwAGwAzAEwA
YwB6AJQAsADPAOgA8ADsANsAvgCYAGwAPgAZAAcAAgD8//r/+v/8/wIABQADAAEA///8
//v/+f/1//X/+f/1//X/9P/0//T/9P/0//P/9f/1//T/9P/0//T/9f/1//P/8//y//L/
8//z//P/8//0//T/9P/z//H/8v/y//L/8P/w//D/8P/x//H/8f/x//P/8//z//P/9f/1
//X/9v/0//P/8//z//P/8//z//P/8f/x//H/8f/x//L/8v/y//T/9P/0//P/9f/1//X/
9f/0//X/9P/y//T/9P/0//T/9P/0//T/9P/y//P/8//y//P/9P/1//b/9P/0//X/9f/1
//X/9f/1//X/9f/2//b/9P/0//T/8v/0//T/9P/0//T/9P/0//T/9P/y//L/8v/w/+//
7//v/+3/7f/t/+z/6//s/+3/7v/u/+z/7P/s/+r/6v/q/+r/7P/r/+v/7P/s/+z/7f/t
/+z/7f/t/+7/8P/w//D/8P/z//P/8//0//L/8v/y//P/8//z//P/9P/y//L/8v/x//P/
9P/0//T/9P/z//P/8f/x//P/8//z//X/9f/1//X/8//y//L/8f/y//H/8f/x//L/8v/y
//L/8P/v/+//7//x//H/8f/x/+//7//v//D/8f/y//P/9P/0//T/9P/0//L/8v/y//L/
9P/1//X/9f/0//P/8v/x//P/9P/0//T/8v/x//H/8f/x//L/8v/y//P/9P/2//f/9//3
//f/9//3//f/9v/2//j/+P/4//j/9//3//j/+P/2//b/9v/2//X/9f/1//X/9f/1//X/
9f/1//X/9f/z//P/8//z//P/8f/x//L/8v/y//L/8v/x//L/8//0//X/8//z//P/8//z
//P/8//y//D/8f/x//D/8v/y//L/8v/y//L/8v/z//H/8P/w//D/8v/y//L/8v/y//L/
8v/z//H/7//v//H/8P/w//D/8P/w//D/8P/w//D/8P/w//D/8P/w//D/8P/w/+7/7v/u
/+7/8P/w//D/8P/y//L/8v/y//H/8f/x//H/7//v//D/8P/y//L/8v/y//P/8//z//T/
9P/1//X/9f/2//f/9//3//X/9f/1//X/9f/2//b/+P/5//r/+//7//j/+P/4//j/+v/4
//j/+P/6//n/+f/7//n/+f/5//n/9//2//T/8//z//L/8f/w/+//7v/u/+7/7v/u/+7/
7v/w/+//7//v/+z/7P/s/+z/6v/q/+r/6v/q/+r/6//r/+j/5v/r//b/BAAVAC0ARABd
AHYAjgCoAMUA3ADqAOYA1wC8AJYAaAA4ABUABQD8//j/+P/2//j//P/9//v/+//5//b/
9f/z//H/7//v/+3/7f/s/+z/6v/q/+r/6f/r/+v/6v/q/+r/6v/r/+v/6//r/+r/6v/p
/+n/6f/p/+r/6v/q/+n/6f/q/+r/6v/q/+r/6v/q/+v/6//r/+v/6//r/+v/6//p/+n/
6f/q/+z/6//r/+v/6//r/+v/6//p/+n/6f/p/+n/6v/q/+r/7P/s/+z/6//r/+v/6//r
/+n/6//r/+r/6v/q/+r/6v/s/+z/7P/s/+z/7f/t/+z/6v/q/+r/6v/q/+r/6//r/+v/
6//r/+v/6//r/+z/7P/s/+z/7P/q/+z/7P/s/+z/6v/q/+r/6v/s/+r/6v/q/+j/5//n
/+f/5f/l/+X/5P/j/+T/5f/m/+T/4v/i/+L/4v/i/+L/4v/k/+P/4//k/+T/5P/l/+X/
5P/l/+X/5v/o/+j/6P/o/+n/6f/p/+r/6v/q/+r/6//r/+v/6//s/+r/6v/q/+n/6f/q
/+r/6v/s/+v/6//p/+f/6f/p/+n/6f/p/+n/6f/o/+j/6f/p/+r/6f/p/+n/6P/o/+j/
6P/q/+n/6f/p/+n/6f/p/+n/6f/p/+n/6v/o/+j/6P/o/+r/6v/q/+r/6v/q/+r/6v/q
/+v/6//r/+v/6//r/+v/6f/q/+r/6v/q/+n/6f/p/+n/6v/q/+r/7P/s/+3/7f/r/+v/
6//r/+3/7f/s/+z/7P/s/+z/7P/p/+n/6v/q/+r/6v/q/+r/6f/p/+n/6f/p/+n/6f/p
/+n/6f/p/+f/5//n/+f/5//n/+f/6P/o/+j/6P/o/+f/5//n/+f/5//n/+f/5//n/+X/
5f/l/+T/5f/n/+j/6P/m/+b/5v/m/+b/5v/m/+f/5f/k/+T/5P/m/+b/5v/m/+X/5P/j
/+P/4//l/+X/4//k/+b/5v/m/+b/5P/k/+T/5P/i/+L/4v/i/+L/4v/i/+L/5P/k/+T/
5P/k/+T/5P/k/+T/5P/k/+T/4v/i/+L/4v/k/+T/5P/k/+T/5P/k/+P/5f/l/+X/5f/j
/+T/5P/k/+L/4v/i/+P/5f/l/+b/5v/n/+f/5//o/+v/6//r/+v/6f/p/+n/6f/o/+j/
6v/r/+z/7f/t/+z/7v/u/+7/7v/s/+z/7P/s/+v/6//t/+3/7f/t/+3/6//o/+b/5f/l
/+T/4//i/+H/4P/g/+D/4P/e/97/3v/e/9//3//f/97/3v/e/97/3v/e/97/3v/e/+D/
4//h/9z/3P/b/97/7P/9/w8AJAA5AFIAagCGAKMAvgDOANAAxwC0AJgAcgBGAB8ABwD8
//b/8v/u/+z/7v/z//X/8f/t/+z/6//n/+P/4//j/9//3//e/97/4P/g/+D/3//d/93/
3P/c/9z/3P/d/93/3f/d/9z/3P/b/9v/2//b/9z/3P/c/9v/2//c/9z/3P/c/9z/3P/c
/93/3f/d/93/3//f/9//3//e/93/3P/c/97/3f/d/93/3f/d/93/3f/d/93/3f/d/9v/
3P/c/9z/3v/e/97/3f/d/93/3f/d/93/3//f/97/4P/g/+D/4P/g/+D/4P/g/97/3//f
/97/4P/g/+D/4P/e/97/3//f/9//3//f/9//3//f/+D/4P/g/+D/4P/e/9z/3P/c/9z/
3P/c/9z/3P/e/9z/3P/c/9z/2//b/9v/2//b/9v/2v/Y/9j/2P/Y/9r/2P/Y/9j/2P/Y
/9j/2P/Y/9f/1//Y/9j/2P/Z/9n/2P/Z/9n/2v/c/9z/3P/c/9//3//f/+D/4P/g/+D/
4f/j/+P/4//k/+T/5P/k/+P/4//k/+T/5P/m/+X/5f/j/+P/5f/l/+X/5f/l/+X/5f/i
/+L/4//j/+T/4//j/+P/4v/i/+L/4v/i/+H/4f/h/+H/4f/h/+H/4f/h/+H/4v/g/+D/
4P/g/+D/4P/g/+D/4P/g/+D/4P/e/9//3//f/+D/4f/i/+P/4v/i/+H/4P/i/+H/4f/h
/+H/4v/i/+L/4f/g/+D/3//h/+H/4f/h/+H/4f/g/+D/4P/g/+D/4P/f/9//4P/g/+L/
4P/e/w==
         </WaveFormData>
      </LeadData>
   </Waveform>
</RestingECG>
