# Supplementary material for: Detection of Left Atrial Enlargement Using a Convolutional Neural Network-Enabled Electrocardiogram
Source: Front Cardiovasc Med. 2020 Dec 17;7:609976. doi: 10.3389/fcvm.2020.609976 (PMC7773668; doi:10.3389/fcvm.2020.609976)
Supplement: Supplementary file 2 [file Data_Sheet_2.ZIP › normal1/1802010662_10451_0000000A.XML]

<?xml version="1.0" encoding="Windows-1252"?>
<!DOCTYPE RestingECG SYSTEM "restecg.dtd">
<RestingECG>
   <PatientDemographics>
      <PatientID>1802010662</PatientID>
      <PatientAge>81</PatientAge>
      <AgeUnits>Years</AgeUnits>
      <Gender>Female</Gender>
      <PatientLastName>qiuguixiang</PatientLastName>
   </PatientDemographics>
   <TestDemographics>
      <DataType>Resting</DataType>
      <Site>1</Site>
      <AcquisitionDevice>MAC55</AcquisitionDevice>
      <Status>Unconfirmed</Status>
      <Priority>Normal</Priority>
      <AcquisitionTime>08:58:17</AcquisitionTime>
      <AcquisitionDate>09-28-2015</AcquisitionDate>
      <CartNumber>1</CartNumber>
      <AcquisitionSoftwareVersion>009C</AcquisitionSoftwareVersion>
      <XMLSourceVersion>MAC5000 v1.0</XMLSourceVersion>
   </TestDemographics>
   <RestingECGMeasurements>
      <VentricularRate>81</VentricularRate>
      <AtrialRate>81</AtrialRate>
      <PRInterval>142</PRInterval>
      <QRSDuration>72</QRSDuration>
      <QTInterval>388</QTInterval>
      <QTCorrected>450</QTCorrected>
      <PAxis>63</PAxis>
      <RAxis>-3</RAxis>
      <TAxis>39</TAxis>
      <QRSCount>13</QRSCount>
      <QOnset>229</QOnset>
      <QOffset>265</QOffset>
      <POnset>158</POnset>
      <POffset>215</POffset>
      <TOffset>423</TOffset>
      <ECGSampleBase>500</ECGSampleBase>
      <ECGSampleExponent>0</ECGSampleExponent>
   </RestingECGMeasurements>
   <Diagnosis>
      <Modality>Resting</Modality>
         <StatementCount>2</StatementCount>
         <LabelText>12SL ��ϳ���</LabelText>
      <DiagnosisStatement>
         <StmtFlag>ENDSLINE</StmtFlag>
         <StmtText>�������</StmtText>
      </DiagnosisStatement>
      <DiagnosisStatement>
         <StmtFlag>ENDSLINE</StmtFlag>
         <StmtText>���� ECG</StmtText>
      </DiagnosisStatement>
   </Diagnosis>
   <Waveform>
      <WaveformType>Rhythm</WaveformType>
      <WaveformStartTime>0</WaveformStartTime>
      <NumberofLeads>8</NumberofLeads>
      <SampleType>CONTINUOUS_SAMPLES</SampleType>
      <SampleBase>500</SampleBase>
      <SampleExponent>0</SampleExponent>
      <HighPassFilter>16</HighPassFilter>
      <LowPassFilter>150</LowPassFilter>
      <ACFilter>NONE</ACFilter>
      <LeadData>
         <LeadByteCountTotal>10000</LeadByteCountTotal>
         <LeadTimeOffset>0</LeadTimeOffset>
         <LeadSampleCountTotal>5000</LeadSampleCountTotal>
         <LeadAmplitudeUnitsPerBit>4.88</LeadAmplitudeUnitsPerBit>
         <LeadAmplitudeUnits>��V</LeadAmplitudeUnits>
         <LeadHighLimit>2147483647</LeadHighLimit>
         <LeadLowLimit>268435456</LeadLowLimit>
         <LeadID>I</LeadID>
         <LeadOffsetFirstSample>0</LeadOffsetFirstSample>
         <FirstSampleBaseline>0</FirstSampleBaseline>
         <LeadSampleSize>2</LeadSampleSize>
         <LeadOff>FALSE</LeadOff>
         <BaselineSway>FALSE</BaselineSway>
         <ExcessiveACNoise>FALSE</ExcessiveACNoise>
         <MuscleNoise>FALSE</MuscleNoise>
         <LeadDataCRC32>466150794</LeadDataCRC32>
         <WaveFormData>
7v/u/+7/7v/w//D/8P/w/wEAEgAjADQASQBcAG8AggB7AHYAcQBsAFEANgAbAAAA9//w
/+n/4v/l/+j/6//u/+//8P/x//L/9P/0//T/9P/y//L/8v/y//T/9P/0//T/9v/2//b/
9v/0//T/9P/0//b/9v/2//b/+P/4//j/+P/2//b/9v/2//b/9v/2//b/+P/4//j/+P/6
//r/+v/6//j/+P/4//j/+v/6//r/+v/6//r/+v/6//r/+v/6//r//P/8//z//P/8//z/
/P/8//7//v/+//7/AAAAAAAAAAAAAAAAAAAAAAIAAgACAAIAAgACAAIAAgAEAAQABAAE
AAUABgAHAAgACQAKAAsADAAMAAwADAAMAAwADAAMAAwADQAOAA8AEAAQABAAEAAQABAA
EAAQABAAEAAQABAAEAAPAA4ADQAMAAkACAAHAAYABgAGAAYABgADAAIAAQAAAAAAAAAA
AAAA/f/8//v/+v/8//z//P/8//v/+v/5//j/9v/2//b/9v/4//j/+P/4//f/9v/1//T/
9P/0//T/9P/0//T/9P/0//b/9v/2//b/9v/2//b/9v/0//T/9P/0//X/9v/3//j/+P/4
//j/+P/4//j/+P/4//r/+v/6//r/+v/6//r/+v/5//j/9//2//n/+v/7//z/+v/6//r/
+v/4//j/+P/4//j/+P/4//j/+v/6//r/+v/4//j/+P/4//j/+P/4//j/+P/4//j/+P/2
//b/9v/2//b/9v/2//b/+P/4//j/+P/1//X/9f/2//j/+P/4//j/+P/3//f/9//3//j/
+P/4//j/+P/4//j/9v/2//b/9v/3//j/+f/6//v//P/8//z/+v/6//v/+//8//z//v/+
//////8DAAMAAQABAAIAAwABAAEAAQABAAYAAwABAAEA///7//r/+f/4//f/9//4//j/
+P/3//X/8//z//P/8//0//T/9P/0//T/8//z//P/8//z//P/9P/y//X/9f/x/+3/7v/u
/+3/8P/4/wcAHAA3AFIAawB9AIwAkgCSAIgAcQBNACoAEAD8/+v/4v/d/97/5P/q/+z/
7//w//D/8P/x//L/9f/0//T/9P/0//b/9f/1//b/9//5//b/9v/0//X/9f/2//j/+P/4
//j/9v/2//b/9v/4//f/9//3//b/9v/1//L/8//0//b/9//5//n/+f/5//v/+//8//z/
+//7//r/+f/7//v/+//7//v/+//8//z/+//7//r/+f/6//v//P/9//z//P/8//z//P/9
//7///8BAAEAAQABAP//AAAAAAEAAwADAAQABAAFAAUABgAGAAYACAAIAAgACgALAAsA
DQALAAsADQAOAA4ADgAPAA8ADQAOAA8ADwARABIAEgASABIAEgASABIAEAAQAA4ADgAQ
ABEAEAARAA8ADwANAAwACwAKAAgACAAHAAYABQAEAAMAAgABAAEA/v/9//3//P/9//z/
/P/7//n/+f/3//f/+f/5//n/+f/3//f/9//3//f/9//3//b/+P/4//n/+f/4//f/9v/1
//f/9//3//f/+f/6//r/+v/6//r/+v/6//j/+f/5//n/+v/7//z//f/8//z//P/8//z/
/f/9//z/+v/6//r/+//7//v/+//8//7//f/9//3////////////+//3//P/6//r/+v/6
//r/+//9//v/+//9//z//P/8//z//P/8//v/+//8//z//P/+/////f/8//v/+v/5//j/
+v/6//r/+v/5//n/+f/6//r/+v/6//r//P/7//v/+//7//z//P/8//z//P/8//z/+//6
//n/+P/6//r/+v/6//3//v/+//7//P/8//3//f/+//7/AAAAAP////8DAAMAAwADAAQA
BQADAAMAAwADAAYAAwABAAEA/v/7//v/+//7//n/+P/4//n/+v/6//n/9//3//f/9//3
//b/9f/0//b/9f/1//X/9f/1//X/9v/2//f/9//5//X/8P/w//P/9P/2/wEAFgAzAEoA
XQBxAIIAjACOAIYAcwBVADAAFAAAAPP/7P/n/+L/5P/o/+z/7f/w//L/8v/z//b/9//2
//b/9v/2//f/9//4//r/+v/7//f/9v/2//f/9//4//r/+v/6//r/+v/6//r/+v/6//n/
+f/5//v//P/8//r/+v/6//v/+//5//n/+f/5//n/+f/6//r/+v/7//v/+//9//3//f/9
//3//f/+//7//v///////////////////wAAAAAAAAAAAgADAAQABQADAAMAAwADAAMA
BAAEAAUABwAHAAgACAAHAAcACAAIAAgACgAKAAoACgALAAsADQANAA0ADwAQABAAEAAR
ABEAEQASABMAEwATABQAFAAUABIAEgASABIAFQAWABUAFgAVABUAEwATABMAEwARABAA
DQAMAAoACgAJAAgABwAGAAUABAADAAMAAAD//////v/+//7///////3//f/7//v/+//7
//v/+//7//v/+//7//n/+f/5//j/+P/4//n/+f/3//f/9//3//f/9//3//f/+f/6//r/
+v/4//j/+P/4//n/+//8//3/+//7//v/+//8//z//P/8//r/+//7//r//P/8//z//f/9
//3//f/+/wAA/////////f/9//3//f/9//3//f/8//z//P/8//z//f////3//f/7//r/
+v/6//z//P/8//v/+f/6//r/+v/8//3//f/7//n/+f/6//r/+P/7//r/+v/6//r/+v/6
//r/+v/6//v/+//7//z/+v/6//r/+v/6//n/+f/5//v//P/8//z/+v/6//r/+v/8//z/
/P/8//r/+v/6//r/+f/6//r/+v/6//r/+//7//z//P/+//7//////wMAAwABAAEAAgAD
AAMAAwADAAMABgADAAEAAQD+//v/+//7//r/+f/5//r/+P/4//f/9f/1//X/9f/1//b/
9v/2//b/+P/3//f/9//1//X/9f/2//T/9f/1//X/8//w/+7/8f/0//j/AQAWAC8ARABZ
AG0AegCIAI4AggBrAE8AMAASAP7/8f/o/+X/5v/q/+r/7P/v//L/9v/2//P/9P/3//b/
9v/2//b/9v/1//X/9v/3//n/9v/2//j/+f/5//r/+f/4//f/9v/2//b/9v/2//j/9//3
//f/+f/6//r/+P/4//j/+f/5//n/+f/5//n/+f/5//r/+v/8//3//f/9//v/+//7//v/
+//7//z//P/8//3//f/9//3//f/9//3//v/+//7//v/8//3//v//////////////AQAC
AAIAAwADAAMABAAEAAUABQAGAAYABQAGAAUABAAFAAcACAALAAkACQALAAwADAAMAA0A
DQAPABAAEQARABEAEgASABIAEgASABIAEgASABIAEAAQABMAEwARABEAEQARAA8ADgAN
AAwACgAKAAkACAAHAAYABQAEAAMAAwAAAP/////+/////v/+//3//f/9//v/+//5//n/
+f/5//v/+//7//v/+//7//v/+v/6//r/+//7//n/+f/5//n/+f/5//n/+f/5//r/+v/6
//r/+v/6//r/+v/7//v/+//5//n/+f/5//z//P/8//z//P/9//3//P/+//7//v////3/
/f/9//7//v/9//3//f////////////3//f/9//z//v/+//7//v/+/////P/7//z//P/9
//7//v/+//7//f/7//z//P/8//r/+//7//n/+v/7//3//v/8//v/+//7//v//f////z/
/P/8//z//P/8//z//P/8//3//f/9//7//f/8//v/+v/8//v/+//7//3//v/+//7//P/8
//z//P/+//7//v/+//v/+v/5//j//P/+////AAAAAAAAAQABAAAAAAACAAIAAQABAAUA
BQADAAMABAAFAAMAAwADAAMABwAFAAQABQAGAAMAAwADAAAA/f/7//r/+v/6//n/9//1
//X/9f/1//j/+P/4//j/9v/1//X/9f/3//f/9//4//j/9//3//X/7//u//D/8f/0//z/
BwAeADkAUABlAHsAigCQAJIAiABxAEsAKgAQAPr/7f/q/+n/5P/k/+j/7v/x//L/9P/0
//P/9v/3//b/9v/2//b/9//3//j/+v/4//n/9f/0//f/+f/6//z/+v/6//r/+v/6//r/
+v/6//j/9//3//f/+//8//z/+v/4//j/+f/5//n/+f/5//n/+f/5//r/+v/8//3//f/9
//z/+//6//n/+//7//z//P/+/////////////////////v/+//7//v8AAAEAAgADAAAA
///+//3/AAACAAMABQADAAMABAAEAAUABQAGAAYABAAGAAYABgAIAAkACQALAAkACQAL
AAwADQAOABAAEQAPABAAEQARAA8AEAAQABAAEgASABIAEgASABIAEAAQABEAEQAPAA8A
DwAPAA0ADAANAAwACgAKAAcABgAFAAQABQAEAAMAAwAEAAMAAwACAAAA/v/9//v//f/9
//v/+//5//n/+f/5//n/+f/5//n/+f/5//n/+P/4//j/+f/5//f/9//3//f/+f/5//n/
+f/4//j/9//2//j/+P/4//j/9v/3//f/9//5//n/+f/5//j/+P/4//j/+P/5//n/+P/6
//r/+v/7//r/+f/4//j/+f/5//r/+//7//v/+//7//v/+//7//r/+v/6//r/+v/5//v/
+f/5//r/+v/7//z/+//6//n/9//3//j/+P/4//r/+//7//n/+f/3//b/9v/4//b/9v/2
//b/9//4//n/+v/4//f/9v/2//j/+P/4//j/+P/3//f/9//3//j/+P/4//j/+P/4//j/
+P/4//j/+P/4//j/+P/4//v//P/8//z/+v/6//v/+//8//z//v/+//7///8EAAUAAgAB
AAEAAQD//////////wQAAQD//////v/7//v/+//5//f/9v/2//j/+P/3//X/9f/1//X/
9f/2//b/9v/2//T/8//z//P/8//z//P/9P/0//P/9f/z//H/7v/u/+//8v/4/wkAJAA9
AFoAcwCDAI4AlgCSAIgAcQBJACYADAD2/+f/4P/d/+D/5P/k/+j/7f/w//D/8v/z//T/
8//2//b/9v/2//b/9f/1//b/9f/3//T/9P/0//X/9f/2//b/9v/2//b/9//4//n/+v/5
//f/9v/1//f/+P/4//b/9v/2//f/9//5//n/+f/5//n/+f/6//r//P/9//3//f/7//v/
+//7//n/+f/6//r/+v/7//v/+//8//3//v////7//v/+//7//P/9//7///8AAAEAAgAD
AAMABAAEAAUAAwADAAQABAAFAAUABgAGAAYACAAIAAgACAAJAAkACwANAA0ADwAQABAA
EAARABEAEwAUABUAFQAVABYAFgAWABQAFAAUABQAFAAUABIAEgATABMAEQARABMAEwAR
ABAADwAOAAwADAAKAAgABgAEAAUABAADAAMAAAD//////v/7//r/+v/5//r/+//6//v/
+f/5//n/+f/3//f/9//3//n/+f/5//j/+v/6//v/+//6//n/+P/3//f/9//3//f/9//4
//j/+P/6//r/+v/6//j/+f/5//n/9//3//f/9//7//z//f/+//z//f/9//z//P/8//z/
/f/9//3//f/+//7//f/9//3/+//7//v/+//7//v/+//6//z//P/8//z////9//3//v/9
//z/+//6//v//P/9//7/+//7//v//P/+//7//v/+//3/+//6//n/+f/6//r/+v/7//z/
/f/+//z//P/8//z/+v/6//r/+v/7//z//P/8//7//v//////AAAAAAIAAgABAAEABQAF
AAMAAwAEAAUABQAFAAUABQAIAAUAAwADAAIA/////////f/7//r/+v/8//z/+//5//f/
9//3//f/9v/2//b/9v/2//X/9f/1//X/9f/1//b/+P/1//P/8//z//D/8P/x//D/8v/9
/xYALwBGAF8AdwCIAJAAkgCQAH8AYQA4ABQA/v/x/+j/5f/k/+L/5v/o/+n/7P/w//D/
7//y//X/9v/2//b/9v/2//X/9f/2//f/+f/2//b/9v/3//f/+P/4//j/+P/4//b/9v/2
//b/9v/1//X/9f/5//r/+v/4//r/+v/7//v/+//7//v/+//5//n/+v/6//r/+//7//v/
+f/5//n/+f/5//n/+v/6//z//f/9//3//f/9//3//f/+//7//v/+//z//f/+////AQAB
AAEAAQD//wAAAAABAAIAAwAFAAYABgAFAAUABAAGAAgACAAIAAgACQAJAAsADQANAA8A
EAASABIAEwATABEAEgATABMAEQASABIAEgAUABQAFAAUABIAEgAQABAAEQARAA8ADwAP
AA8ADQAMAAsACgAIAAgACQAIAAcABgADAAIAAQABAAAA//////7//f/8//z/+//7//v/
+f/5//n/+f/5//n/+f/5//n/+f/3//f/9//2//b/9v/3//f/9f/1//X/9f/1//X/9f/1
//X/9v/2//b/+P/4//j/+P/2//f/9//3//j/+f/6//v/+//6//n/+P/6//v/+//6//r/
+v/6//v/+//7//v//P/8//v/+//7//v/+//7//v/+//7//v/+v/6//r//P/6//r/+v/6
//r/+P/4//j/+P/3//f/9//4//r/+v/6//r//P/7//v/+//6//r/+f/4//j/+P/4//j/
+v/6//r/+v/6//r/+v/6//n/+v/6//r//P/8//3//f/8//z//v/+//z/+//+//3///8B
AAQABwAFAAUABQAFAAYAAwABAAEA/v/7//v/+//5//f/9v/2//b/9v/1//P/9f/1//X/
9f/0//T/9P/0//T/8//z//P/9f/1//X/9v/y//P/7//t/+3/7P/q/+3/9P/6/wsAKABF
AFoAbwCFAJIAlgCSAIQAZwBBAB4ACAD2/+n/4v/j/+T/4v/k/+z/8f/y//T/9P/x//L/
9f/2//b/9v/2//T/8//z//T/8//1//L/8v/0//X/9f/2//b/9v/2//b/+P/4//j/+P/3
//X/9P/z//b/+P/5//j/9v/2//f/9//3//f/9//3//n/+f/6//r/+f/5//j/9//5//n/
+f/5//n/+f/6//r/+v/7//v/+//9//3//f/9//3//P/7//r//P/9//7////9//3//f/9
//3//v/+/////////wAAAAADAAMABAAEAAQABgAGAAYACAAJAAkACwAJAAkACwAMAA4A
DgAPAA8ADQAOAA8ADwANAA4ADgAOAA4ADgAOAA4AEAAQAA4ADgAOAA0ACgAJAAsACwAJ
AAgABQAEAAIAAgADAAIAAQAAAAEAAAD//////v/9//3//P/5//j/+P/3//n/+f/3//f/
9//3//f/9//1//X/9f/1//X/9f/1//T/8v/y//P/8//1//X/9f/1//f/9//3//f/9//4
//j/+P/2//b/9v/2//j/+f/5//n/9//3//f/9//4//j/+P/4//r/+//7//r/+v/6//r/
+//5//n/+f/6//j/9//3//f/9//3//f/9//5//n/+f/4//b/9P/2//j/+P/4//j/+P/4
//j/+P/4//f/9//3//j/+P/4//j/+P/4//f/9//3//n/+v/6//r/9//2//X/9P/1//b/
9//4//j/+P/4//j/+f/6//r/+v/4//j/+f/5//r/+v/8//z//f/9/wEAAQABAAEAAgAD
AAEAAQABAAEAAgD///3//f////3//v////z/+f/3//b/+P/4//f/9f/0//P/8v/x//X/
9v/3//j/9//1//T/8//x//H/8f/y//b/9//z//H/8f/w//D/7//w//j/BQAaADkAUgBh
AHMAhACKAIYAfgBtAEkAIgAIAPr/8f/s/+n/5P/k/+j/7P/x//D/8P/y//X/9v/1//b/
9v/2//b/9P/z//P/9P/1//f/9P/0//b/9//3//j/9//2//X/9P/2//b/9v/2//j/9//3
//f/9//4//j/9v/4//j/+f/5//n/+f/5//n/+f/5//r/+v/4//n/+f/5//v/+//7//v/
/f/9//7//v/9//3//P/7//v/+//7//v//P/8//z//P/8//3//v///wAAAQACAAMAAQAC
AAIAAwADAAMABAAEAAUABQAGAAYABgAIAAgACAAKAAsACwANAA0ADQAPABAADgAOAA8A
DwARABIAEwATABIAEgARABAAEgASABIAEgAUABQAEgASABEAEQAPAA8ADQANAAsACgAK
AAoACQAKAAgABgAEAAIAAQAAAP/////+//3//f/8//n/+P/4//f/+P/5//j/+f/3//f/
9//3//f/9//3//f/+f/5//n/+P/3//b/9v/1//f/9//3//f/+f/5//n/+f/3//j/+P/4
//r/+v/6//r/+v/7//v/+//9//3//f/9//z//P/8//z//P/9//3//P/6//r/+v/7//v/
+//7//z//v/9//3//f/8//v/+v/5//r/+//8//z/+//6//n/+P/5//v/+f/5//v//v/+
//3//P/7//r/+P/4//j/+P/5//n/+f/6//j/+P/4//j/+P/3//f/9//5//r/+v/6//r/
+v/6//r/+P/4//j/+P/6//r/+v/6//n/+v/6//r/+v/6//v/+//8//z//v/+//////8D
AAMA/////wAAAQABAAEAAQABAAQAAQD/////AAD9//3//f/7//n/+P/4//j/+P/3//X/
9f/1//X/9f/2//b/9v/2//b/9f/1//X/8//z//P/9P/w//H/9f/1//P/8v/y/+//8P/0
////FAArAEIAWQBtAHwAggCCAHwAbQBNACgAEAD+/+//5v/j/+T/5v/q/+z/7f/u//D/
8v/z//b/9f/0//T/9P/0//X/9f/2//j/+P/5//X/9P/0//X/9f/2//b/9v/2//b/9v/2
//b/9v/3//f/+P/5//n/+v/6//j/9v/2//f/9//3//f/9//3//f/9//4//j/+v/7//v/
+//7//v/+//7//n/+f/6//r//P/9//3//f/9//3//f/9//z//P/8//z//P/9//7/////
////////////AAAAAAEA/////wAAAAABAAEAAgACAAMABgAHAAgABgAHAAcACQAJAAkA
CwAMAAwADAANAA0ADQAOAA8ADwANAA4ADgAOAA4ADgAOAA4AEAAQAA4ADgANAA0ACwAL
AA0ADQALAAoACwAKAAgACAAGAAQAAgAAAAEAAAD//////P/7//v/+v/6//r/+//7//v/
+//5//n/9//3//f/9//3//f/9//3//f/9//3//b/9v/2//f/9//3//f/9//3//X/9f/1
//X/8//0//T/9P/1//b/9//4//b/9//3//f/+f/5//n/+f/6//r/+v/6//j/+f/5//j/
+P/4//j/+f/7//v/+//8//r/+f/5//n/+f/5//n/+f/6//v//P/8//v/+v/5//j/+f/7
//n/+f/7//r/+v/4//b/+P/4//j/+P/4//j/+P/4//f/9//3//j/+f/6//v//P/5//f/
9v/1//f/+P/4//j/9v/2//b/9v/4//j/+P/4//j/+P/4//j/+//8//z//P/7//r/+v/5
//3//v8BAAIAAAD//wIAAQD/////AAABAAMAAwADAAMACAAFAAMAAwAAAP3//f/9//n/
9//2//b/9v/2//X/8//z//P/8//z//b/9v/2//b/9v/1//X/9f/1//X/9f/2//T/8//x
//H/7//u/+7/8f/w//D/+/8UAC8ARgBdAG8AfgCOAJIAiABxAE8AKgAQAP7/7//o/+P/
4P/g/+T/5v/t//D/8P/u//P/9P/z//T/9P/0//T/9P/z//P/9P/3//n/9v/2//b/9//3
//j/9v/2//b/9v/2//b/9v/2//j/9//3//f/+f/6//r/+P/2//b/9//3//f/9//3//f/
9f/1//b/9v/4//n/+f/5//n/+f/5//n/+//7//z//P/6//v/+//7//3//f/9//3//P/8
//z//P/8//3//v////3//f/9//3///8AAAAAAQABAAEAAgACAAEAAQACAAIAAgAEAAQA
BAAGAAcABwAJAAkACQALAAwACwAKAAoACQAJAAoACwALAA0ADgAOAA4ADgAOAA4ADgAQ
ABAADgAOAA8ADwANAA0ACwALAAkACAAJAAgABgAGAAUABAADAAIAAQAAAP////8AAP//
///+//v/+v/6//n/+f/5//f/9//5//n/+f/5//f/9//3//f/+f/5//n/+P/2//b/9//3
//n/+f/5//n/9//3//f/9//3//j/+P/4//b/9v/2//b/+P/5//n/+f/5//n/+f/5//j/
+P/4//j/+P/5//n/+P/4//j/+P/5//n/+f/5//r//P/7//v/+//7//v/+//7//n/+f/5
//j/+v/6//r/+v/5//v/+f/5//n/+P/4//j/+v/6//r/+f/5//j/+v/6//r/+v/4//j/
+P/4//n/+f/5//r/+P/4//j/+P/6//n/+f/5//f/+P/4//j/+P/4//j/+P/6//r/+v/6
//r/+v/6//r/+//8//z//P/6//r/+//7//7//v8AAAAA/////wMAAwD/////AAABAAIA
AwAEAAUABwADAAAA///8//n/+f/5//f/9f/0//T/9v/2//X/8//x//H/8f/x//P/9P/1
//b/9P/z//P/8//1//X/9f/2//b/8//x//H/7//u//D/8f/w//j/CwAmAEEAWABtAH8A
jgCQAIoAfgBjADsAHAAIAPb/6f/i/+H/4v/k/+b/6P/r/+z/7v/w//H/8v/z//T/9P/0
//T/9P/z//P/9P/3//n/9v/2//b/9//3//j/+P/4//j/+P/2//b/9v/2//b/9f/1//X/
+f/6//r/+P/2//b/9//3//n/+f/5//n/9//3//j/+P/6//v/+//7//n/+f/5//n/+v/7
//3//v/9//3//P/7//3//f/9//3//P/8//z//P/8//3//v////////////////8AAAAA
AQABAAEAAgACAAUABQAGAAYABgAIAAgACAAIAAkACQALAAsACwANAA4ADAAMAA0ADQAP
ABAAEQARABAAEAAPAA4ADwAQABEAEgARABAADQAMAA8ADwANAA0ADQANAAsACgAJAAgA
BgAGAAcABgAFAAQAAQAAAP/////+//3//f/8//3//P/8//v/+v/5//b/9f/2//f/+P/5
//n/+f/5//n/+P/3//b/9P/2//b/9//3//f/9//3//f/9//3//f/9//3//j/+P/4//j/
+P/4//j/+P/5//n/+f/5//n/+f/5//r/+v/6//r/+v/7//v/+v/6//r/+v/7//3//f/9
//7//f/7//r/+f/7//v/+//7//v/+//7//r/+v/6//r/+v/7//3/+//7//n/+P/4//j/
+v/6//j/+v/6//r/+v/6//r/+v/6//n/+f/5//r/+v/6//r/+v/4//f/9//3//n/+v/6
//r/+P/4//j/+P/5//r/+//8//r/+v/6//r/+//8//z//P/+//7///////7//v8AAAAA
AQABAAUABQABAAEAAgADAAUABQAFAAUABgADAAEAAQAAAP3//f/9//3/+//6//r/+f/4
//b/8//1//X/9f/1//X/9P/z//L/8//z//T/9f/1//X/9f/2//T/9f/z//H/7//s//D/
9f/4/wAAFwAyAEsAZAB5AIkAkgCWAI4AegBZADMAEAD8//D/6f/i/+H/5P/m/+r/7P/t
/+7/8P/2//X/9v/3//b/9v/2//b/9v/1//X/9v/1//f/9P/0//b/9//3//j/+P/4//j/
+P/6//r/+v/6//j/9//3//f/+//8//z/+v/4//j/+f/5//n/+f/5//n/+v/7//3//v/8
//3//f/9//v/+//7//v/+//7//z//P/9////AAABAAAA///+//3/AAAAAAAAAAD+////
AAABAAMAAwADAAMAAwAEAAQABQAFAAUABgAGAAcABwAIAAgACgAMAAwADAALAAsACgAL
AA0ADQAPABAAEAAQABEAEQARABIAEwATABEAEgASABIAFAAUABQAFAASABIAEAAQAA8A
DwANAA0ADwAPAA0ADAAJAAgABgAGAAUABAADAAIAAQAAAP////8AAP/////+/////v/+
//3/+//7//n/+f/5//n/+f/5//v/+//7//v//f/9//3//P/6//r/+//7//v/+//7//v/
/f/9//3//f/7//z//P/8//r/+v/6//r//P/9//3//f///////////wAAAAAAAAAA/v//
/////v/+//7//v///////////wAAAAD///////////////////3//f/9//z//v/+//7/
/v///wEA/////wEAAAAAAAAAAAD+//7//v/+//7//P/8//z//P/8//3//v8AAAAAAAAA
AAAA/v/9//3//f/7//z//P/8////AAABAAIAAQAAAP///v8AAAAAAAAAAP//AAAAAAAA
AgACAAMAAwAEAAQABgAGAAUABQAJAAkABQAFAAYABwAHAAcABwAHAAwACQAHAAcACAAF
AAUABQABAP///v/+//z//P/7//n/+v/7//z//f/7//r/+f/4//n/+f/6//v/+//7//v/
/P/6//n/+//5//f/9v/2//f/+v/+/wcAGgA3AFIAawCDAJAAlgCWAJAAewBXADQAHAAI
APX/7P/t/+z/6P/q//D/8//2//b/+P/7//z/+//8//z//P/8//r/+f/5//r//P////3/
/v/9//3//P/8//3//v///wAA/v/+//7//v/8//v/+//7/wAAAgADAAIAAAAAAAEAAQAD
AAMAAwADAAEAAQACAAIAAgADAAMAAwABAAEAAQABAAIAAwAFAAYABAAFAAUABQAFAAUA
BQAFAAgACAAIAAgACAAJAAoACwALAAsACwALAAsADAAMAA0ADQANAA4ADgAPAA8AEAAQ
ABAAEgASABIAEgATABMAFQAVABUAFwAYABYAFgAXABcAGQAaABsAGwAbABwAHAAcABwA
HAAcABwAGgAaABgAGAAbABsAGQAZABcAFwAVABQAEwASABAAEAAPAA4ADQAMAA0ADAAL
AAsACQAHAAYABAAEAAQABQAFAAUABQADAAMAAgABAAAA//8AAAEAAgADAAMAAwADAAIA
BAAAAA==
         </WaveFormData>
      </LeadData>
      <LeadData>
         <LeadByteCountTotal>10000</LeadByteCountTotal>
         <LeadTimeOffset>0</LeadTimeOffset>
         <LeadSampleCountTotal>5000</LeadSampleCountTotal>
         <LeadAmplitudeUnitsPerBit>4.88</LeadAmplitudeUnitsPerBit>
         <LeadAmplitudeUnits>��V</LeadAmplitudeUnits>
         <LeadHighLimit>2147483647</LeadHighLimit>
         <LeadLowLimit>268435456</LeadLowLimit>
         <LeadID>II</LeadID>
         <LeadOffsetFirstSample>0</LeadOffsetFirstSample>
         <FirstSampleBaseline>0</FirstSampleBaseline>
         <LeadSampleSize>2</LeadSampleSize>
         <LeadOff>FALSE</LeadOff>
         <BaselineSway>FALSE</BaselineSway>
         <ExcessiveACNoise>FALSE</ExcessiveACNoise>
         <MuscleNoise>FALSE</MuscleNoise>
         <LeadDataCRC32>4213682000</LeadDataCRC32>
         <WaveFormData>
+P/4//j/+P/2//b/9v/2//n/+v/7//z/BgAOABYAHgAjACgALQAyACsAJAAdABYADgAI
AAIA/P/+//7//v/+/wAAAAAAAAAA/f/8//v/+v/3//b/9f/0//b/9v/2//b/+P/4//j/
+P/3//b/9f/0//b/9v/2//b/9//4//n/+v/4//j/+P/4//j/+P/4//j/+P/4//j/+P/6
//r/+v/6//r/+v/6//r/+P/4//j/+P/6//r/+v/6//z//P/8//z//P/8//z//P/+//7/
/v/+/wAAAAAAAAAAAgACAAIAAgAEAAQABAAEAAYABgAGAAYABgAGAAYABgAHAAgACQAK
AA0ADgAPABAAEQASABMAFAAWABYAFgAWABgAGAAYABgAGwAcAB0AHgAgACAAIAAgACAA
IAAgACAAIAAgACAAIAAeAB4AHgAeABwAGgAYABYAFQAUABMAEgAQAA4ADAAKAAkACAAH
AAYAAwACAAEAAAAAAAAAAAAAAP///v/9//z//P/8//z//P/+//7//v/+//z//P/8//z/
+v/6//r/+v/8//z//P/8//7//v/+//7//v/+//7//v/8//z//P/8//3//v///wAAAAAA
AAAAAAD+//7//v/+/wAAAAAAAAAAAAAAAAAAAAD///7//f/8//3//v///wAAAAAAAAAA
AAD+//7//v/+//7//v/+//7//v/+//7//v/8//z//P/8//z//P/8//z//v/+//7//v/8
//z//P/8//z//P/8//z//v/+//7//v/8//v/+//6//z//P/8//z//P/8//v/+//7//v/
+//7//v//f///wAAAQACAAQABQAIAAgACAAJAAcACQAJAAkABwAGAAUABQAHAAcABwAH
AAcABwAHAAcABQAFAAYABwAFAAUABQAFAAcABgAGAAcABgAFAAQAAwAAAP7//v////z/
+//4//f/9v/1//X/9P/y//P/8//y//P/9P/1//b/9P/0//T/9P/0//b/9v/2//f//f8D
AP//9v/y//T/9P/6/wYAEAAUAB0AKgAyADMAMwA0AC8AIAATAA0ABwAAAPn/9//5//3/
AQABAAEA///+//3//f/9//z/+//6//n/+P/4//j/9v/2//X/9f/2//b/9v/3//n/+P/4
//n/9//2//b/9v/4//j/+P/5//r/+f/4//b/9v/3//j/+f/5//n/+f/6//r/+v/7//v/
+v/6//v/+//6//r/+v/6//n/+v/6//r/+f/5//n/+f/6//z//f/+//z//f/9//3//f/9
////AAADAAMAAwADAAEAAQACAAQABAAEAAUABQAHAAkACwALAAsADQAOAA4ADQAPAA8A
EQASABMAEwAUABYAFgAXABcAGAAbABsAGwAdAB0AHgAfAB8AHwAeAB4AHgAfAB8AHwAh
ACEAIAAgACAAHgAdABwAGQAWABQAEgARABAADgALAAwACwALAAkACAAGAAQABAADAAIA
AQAAAP3//P/8//v//f/9//3//v/8//v/+v/6//j/+f/5//n/+v/6//r/+v/6//r/+v/7
//z//P/7//v/+//7//z//f/////////+//z//P/8//z//f/9//3//f/9//3//v/+//3/
/f/9//3//f/9//3//v8AAAAA///9//3//f/9//3//v/+//3//P/8//z//P/8//r/+v/5
//n/+//8//z//P/8//z/+//7//r/+v/6//r/+v/6//r/+v/9//3/+//4//r/+v/6//r/
+v/6//r/+v/5//n/+v/6//r/+v/6//r/+v/6//n/+f/5//n/+f/5//v//f///wAA/v/+
//////8BAAIAAwAFAAcACQAJAAkABgAEAAIAAQADAAMAAwADAAMAAwADAAMAAwADAAQA
BQAFAAUABQAFAAMAAgACAAMAAwADAAMAAwD///z/+//7//z/+//4//f/9v/1//X/9P/z
//P/8v/w//L/8v/y//L/8v/y//L/8v/y//T/9P/y//P/9//5//n/9P/s/+r/8P/6/wQA
CgAQABkAKgA4ADsAOQA6ADcALAAfABMADwAMAAMA/f/1//P/9f/5//v///8AAP3/+//5
//j/9//2//X/9P/0//T/8v/y//H/8f/y//L/8v/z//P/8v/y//P/9f/0//T/9P/y//L/
8v/z//X/9f/1//T/8//z//P/8//x//H/8f/y//D/8P/x//H/8v/y//P/8//0//T/9P/0
//P/9P/0//T/9f/1//X/9f/3//j/+P/4//j/+f/5//n/+f/5//v//P/7//v/+//7//v/
+//8//7/AAAAAAEAAQD//wEAAwADAAUABwAIAAgACQALAAsADQAMAA0ADQAOABIAEgAT
ABMAFAAXABcAFwAZABkAGgAbABwAGwAZABgAGQAbABwAHQAdAB0AHAAcABoAGAAXABYA
FwAUABIAEAARABAADgALAAgABwAHAAUABAACAAAAAAD///7//f/8//v/+v/6//n/9//3
//f/+P/4//f/9v/2//T/9f/1//X/9f/2//f/+P/2//b/9v/3//j/+P/3//f/+f/5//r/
+//5//n/+f/4//n/+v/7//z/+//7//v/+//7//v//P/8//n/+f/5//n/+//7//v//P/+
//7//f/7//v/+//7//v//P/8//v/+v/8//z//P/8//r/+v/5//n/+//8//z//P/7//r/
+P/3//j/+P/4//j/+P/4//j/+P/5//n/+f/4//b/9v/2//b/9v/2//b/9v/2//b/9v/2
//b/9v/2//f/9//4//j/+P/4//j/+P/2//b/9f/1//f/9//3//f/9//5//v//P/9//7/
AAABAAQABAAEAAUAAwAFAAUABQAFAAQAAwADAAEAAQABAAEAAQABAAEAAQD/////AAAB
AAIAAwAEAAUAAwACAAIAAwABAAEAAQABAP3/+v/5//n/+P/3//T/8//y//H/8f/w//D/
8f/x//D/8P/w//D/8P/u/+7/7v/u/+z/7v/u//D/8f/z//X/9//0/+7/6v/u//b//v8I
AA4AFQAmADYANQAxADIALwAgABEACQADAPz/9//1//P/9//7//v/+//9//z/9//3//X/
9P/z//L/8f/w//D/8P/y//L/8f/x//L/8v/y//P/8v/w/+//7//x//D/8P/w//D/8P/w
//H/8//z//P/8v/z//P/8//z//H/8f/x//L/9P/0//X/9f/0//T/9f/1//T/9P/0//T/
8//0//T/9P/1//X/9f/1//X/9v/2//b/9v/3//f/9//3//f/+f/6//v/+//7//v//f/9
//7/AAAAAAAAAQABAAEAAwAFAAUAAwAFAAYABgAJAAsACwANAA4ADwAPABAAEgASABMA
EwAUABcAFwAXABkAGQAaABsAGwAbABoAGgAaABsAGwAbAB0AHQAcABwAHgAcABsAGgAZ
ABYAFAASABEAEAAOAAsACAAHAAcABQACAAAA/v/+/////v/9//z/+//6//r/+f/3//f/
9//4//r/+f/4//j/9v/3//f/9//4//j/+P/4//b/9v/2//f/+P/4//f/9//3//f/+P/5
//n/+f/5//j/+P/4//j/+P/5//n/+f/5//n/+f/6//r/+f/5//n/+f/6//v//P/+//3/
/P/6//f/+f/5//n/+f/8//z/+//6//r/+v/6//r/+P/4//f/9//3//j/+P/4//r/+v/5
//n/+P/4//j/+P/4//j/+P/4//f/9//3//b/9v/2//b/9v/2//b/9//4//b/9v/3//j/
+P/4//j/+P/2//b/9v/2//X/9f/2//b/9P/0//T/9P/0//T/8//z//X/9f/1//X/9f/3
//n/+v/9//7/AAABAAEAAAD/////AAADAAQABQADAAIAAQABAP///////////f/9//3/
/f/9//3//v////3//f/9//3//v/+////AQABAAEAAQABAPv/+P/3//f/+P/3//T/8//w
/+//7//u//D/8f/x//D/7v/u/+7/7v/u/+7/7v/u/+7/7v/w//D/8f/1//f/9//y/+z/
7P/u//b//v8IABAAGQAkAC4AMQAvACwAIwASAAcAAwABAPr/8f/r//H/+f////3/+//7
//j/9//3//X/9P/z//L/8v/y//P/9P/x//D/7v/t/+//8P/x//P/8//y//L/8//z//L/
8v/y//D/8P/w//H/9f/1//X/9P/z//P/8//z//P/8//z//T/9P/0//X/9f/0//T/9f/1
//L/8v/y//L/8//0//T/9P/3//f/9//3//f/+P/4//j/9v/3//f/9//4//n//P/+//z/
+//6//n//P/9////AgAAAAAAAQABAAEAAwAFAAUAAwAFAAYABgAHAAkACQALAAwADQAN
AA4AEgASABMAEwAUABcAFwAXABUAFQAWABcAGwAbABoAGgAaABsAGwAbABkAGQAYABgA
GgAYABcAFgAXABQAEgAQAA0ADAAKAAcABgAFAAUAAwAEAAIAAAAAAP3//P/7//r/+//6
//r/+f/3//f/9//4//j/9//2//b/+P/5//n/+f/4//j/+P/4//b/9v/2//f/+v/6//n/
+f/3//f/+P/5//f/9//3//b/9P/0//T/9P/4//n/+v/7//r/+f/5//j/9//3//f/9//4
//n/+v/8//v/+v/4//X/+f/5//n/+f/6//r/+f/4//j/+P/4//j/+P/4//f/9//3//j/
+P/4//r/+v/5//n/9v/2//b/9v/4//j/+P/4//n/+f/5//j/+v/6//j/9v/4//j/+P/4
//j/+P/4//j/+P/3//f/+P/4//j/+P/4//j/9v/2//X/9f/1//X/9f/1//T/9f/2//b/
+f/6//z//f/+//7//v///wEAAwADAAMA///+//3//f///////////////////////f/9
//7////+//3//P/7//3//P/8//3/+//7//v/+//5//b/9f/1//T/8//w/+//7v/t/+3/
7P/s/+3/7f/s/+r/6v/q/+r/6//s/+3/7v/s/+7/8P/y//X/+f/5//f/8P/q/+z/8v/2
//7/CgAQABkAJAAoACsALwAuACUAFgALAAUA///2//P/8//v//P/+//7//n/+//4//X/
8//1//T/8//y//H/8P/w//D/8P/w/+//7//u/+7/7v/v/+//7v/u/+//8f/w//D/8P/u
/+7/7v/v//H/8f/x//D/7//v/+//7//v/+//7//w//D/8P/x//H/8f/y//T/9f/0//T/
9P/0//P/9P/0//T/9f/1//X/9f/1//b/9v/2//b/9//3//f/9f/1//f/+P/7//v/+//7
//3//f/+/wAAAAAAAAEAAQD//wEAAwADAAEAAwAEAAQAAwAFAAUABwAJAAsADAAOABIA
EgATABMAFAAXABcAFwAXABcAGAAZABkAGQAYABgAGAAZABkAGQAZABkAGAAYABgAFgAV
ABQAFQASABAADgALAAoACAAFAAYABQAFAAMAAAD+//z//P/7//r/+f/4//n/+P/4//f/
9f/1//X/9v/2//X/9P/0//b/9//3//f/9v/2//b/9v/2//b/9v/3//b/9v/1//X/9f/1
//b/9//5//n/+f/4//b/9v/2//b/9f/1//X/9f/2//f/+f/6//v/+//7//v/+v/5//j/
+P/6//r/+f/3//n/+f/5//n/+f/4//b/9P/2//b/9v/2//j/+P/3//f/+f/0//b/+P/3
//b/9f/0//X/9v/3//j/9f/1//b/9v/2//b/9v/2//T/9P/z//P/8//z//P/8//1//f/
+f/6//v//P/+/////v/+//7//////wEAAQABAAEAAAD//////f/9//3//f//////////
//v/+//8//3///////////////7//v//////////////+//4//f/9//4//f/9P/z//L/
8f/x//D/8P/x//H/8P/u/+7/7v/u/+7/7v/u/+7/8P/u/+z/8P/z//f/9//5//T/7P/s
//L/9v/6/wIACgARAB4AKgAxAC8ALgApABwACwAFAAMAAAD5//H/7f/x//X/9f/3//n/
+P/3//n/9//2//X/9P/z//L/8v/y//D/8P/v/+//8P/w//D/8f/z//L/8v/z//H/8P/w
//D/7v/u/+7/7//z//P/8//y//L/8//0//X/8//z//P/9P/y//L/8//z//L/8v/z//P/
8v/y//L/8v/x//L/8v/y//T/9f/2//f/9//4//j/+P/4//n/+f/5//f/9//5//r/+//7
//v/+//7//v//P/+/wAAAAABAAEA//8BAAMAAwADAAUABgAGAAcACQAJAAsADAANAA0A
DgARABIAFAAVABQAFwAXABcAFwAXABgAGQAbABsAGgAaABoAGwAbABsAGwAbABoAGgAa
ABgAFwAWABUAEgAQAA4ADwAOAAwACQAGAAUABQADAAIAAAD+//7//f/8//v/+v/5//j/
+P/3//f/9//3//j/+v/5//j/+P/2//f/9//3//b/9v/2//b/9v/2//b/9//4//j/9//3
//X/9f/2//f/+f/5//n/+P/4//j/+P/4//n/+f/5//n/+f/5//r/+v/5//n/+f/5//n/
+f/5//r//P/8//v/+f/5//n/+f/5//r/+v/5//j/+v/6//r/+v/4//j/+f/6//r/+v/6
//r/+f/4//f/9v/1//X/9v/2//j/+P/4//j/+v/6//n/+f/4//f/9v/1//X/9//5//r/
/f/+/wAAAQACAAIAAgADAAEAAwADAAMAAQAAAP////////////////3//f/9//3//P/9
////AQD//////////wEAAAAAAAEAAQABAAEAAQD9//r/+f/5//r/+f/2//X/9P/z//P/
8v/w//H/8f/w//D/8P/w//D/8P/w//D/8P/u/+7/8P/y//f/+f/5//n/9P/u/+7/9P/6
//7/BgAQAB0AJgAsACsAKwAqACEAEgAJAAMA+//0//H/7//x//n//f/9/////f/2//X/
9//3//b/9f/0//H/8P/w//D/8v/y//H/8f/y//L/8v/z//P/8v/y//P/9f/0//T/9P/y
//L/8v/z//X/9f/1//T/8f/x//H/8f/z//P/8//0//T/9P/1//X/8v/y//P/8//y//L/
8v/y//X/9v/2//b/9//3//f/9//3//j/+P/4//j/+f/5//n/+//7//3//v/+//3//P/7
//n/+f/6//z//v/+//////8AAAMABgAHAAUABwAIAAgACQALAAsADQAOAA8ADwAQABIA
EgATABMAFAAXABcAFwAXABcAGAAZABoAGQAXABYAFwAZABoAGwAaABkAFwAWABgAFgAV
ABQAEQAOAAwACgAJAAgABgADAAQAAwADAAEAAAD+//z//P/7//r/+f/4//f/9v/2//X/
9//3//f/+P/2//X/9P/0//b/9//3//f/9P/0//T/9P/2//b/9v/3//r/+v/5//n/+//7
//z//f/8//v/+v/4//r/+v/6//r/+f/5//n/+f/7//v//P/8//v/+//7//v/+f/5//n/
+v/6//r/+f/3//n/+f/5//n/+P/4//f/9v/4//j/+P/4//j/9v/1//b/9v/2//b/9v/4
//j/+P/4//X/9f/2//b/9v/2//b/9v/4//j/9//3//f/9//3//f/9P/1//b/9v/4//r/
/f///wAAAAAAAAEAAwAFAAUABQACAAAA/v/9////////////////////////////AAAB
AAEAAQABAAEA/v/8//v/+//9////AQADAP7/+v/4//f/9v/1//L/8f/u/+3/7f/s/+3/
7//w//D/7//u/+3/7P/s/+z/7P/s//D/8P/s/+7/8f/1//f/8//s/+j/6P/u//b/AgAK
AA4AGQAmADAAMQA1ADQAKwAcABMADwALAAQA/f/z/+//8//5//n/+f/5//j/9//1//X/
9P/z//L/8f/w//D/8P/w//D/7//v//L/8v/y//P/8v/w/+//7//x//D/8P/w//D/8P/w
//H/8v/x//D/7v/v/+//7//v//H/8f/x//L/8P/w//H/8f/w//D/8f/x//L/8v/y//L/
9f/2//b/9v/2//X/9P/z//P/9P/0//T/9v/3//f/9//3//f/+f/6//3//f/9//3/+//7
//z//v8AAAAAAQABAAEAAwAFAAUAAwAFAAYABgAJAAsACwANAA4ADwAPABAAEgASABMA
EwAWABkAGQAZABcAFwAYABkAGQAZABgAGAAaABsAGwAbABsAGwAaABoAGgAYABcAFgAX
ABQAEgAQAA0ADAAKAAcABgAFAAUAAwAAAP7//P/8//v/+v/5//j/+f/4//j/9//1//X/
9f/2//b/9f/0//T/9v/3//f/9//0//T/9P/0//b/9v/2//f/+P/4//f/9//3//f/+P/5
//v/+//7//r/+v/6//r/+v/7//v/+//7//v/+//8//z/+//7//v/+//7//v/+//8//z/
/P/7//n/+f/5//n/+f/6//r/+f/4//r/+v/6//r/+P/4//f/9//3//j/+P/4//r//P/6
//n/+P/3//b/9v/2//b/9v/2//f/+f/6//n/+P/3//b/9v/2//X/9f/3//f/9//3//f/
+f/7//z//f/+/wAAAQADAAQABQAHAAUABwAHAAcAAwACAAEAAQD//////////wEAAQAB
AAEA/////wAAAQADAAMAAwADAAIAAAD/////AQABAAEAAQD9//r/+f/5//j/9//0//P/
8v/x//H/8P/w//H/8f/w//D/8P/w//D/8P/w//D/8P/y/+7/7v/w//X/9//5//v/9v/u
/+z/9P/6/wAADAAWAB0AKAAwADMAMwA0AC8AIAARAAcABQAAAPn/8//1//f/+//7//3/
///+//3/+f/3//b/9f/0//T/9P/1//b/9P/0//P/8//0//T/9P/1//X/9P/0//X/9f/0
//T/9P/2//b/9v/3//f/9//3//b/8//z//P/8//1//X/9f/2//T/9P/1//X/9f/2//j/
+f/4//j/+P/4//f/+P/4//j/+f/5//n/+f/7//z//P/8//r/+//7//v/+//7//3//v8B
AAEAAQABAAEAAQACAAQABAAEAAUABQADAAUABwAHAAgACwANAA4ADQAPAA8AEQASABMA
EwAUABYAFgAXABcAGAAbABsAGwAbABsAHAAdAB0AHQAcABwAHgAfAB8AHwAfAB8AHgAe
ABwAGgAZABgAGAAWABUAFAARABAADgALAAoACQAJAAcABAACAAAAAAABAAAA///+//3/
/P/8//v/+//7//v//P/8//v/+v/6//r/+//7//v/+v/6//r/+v/6//r/+v/7//r/+v/5
//n/+//7//z//f/////////+//7//v/+//7//f/9//3//f/9//3//v/+//3//f/9//3/
/f/9//3//v/+//7//f/7//3//f/9//3//v/+//3//P/+//7//v/+//z//P/7//v/+//8
//z//P/+//7//f/5//b/9//4//n/+v/6//r/+v/6//n/+f/6//r/+v/6//r/+v/6//r/
+f/5//n/+f/5//n/+f/7//3//v///wAAAgADAAIAAgACAAMABQAHAAcABwAFAAQAAwAD
AAUABQAFAAUAAwADAAMAAwABAAEAAgADAAMAAwADAAMAAwACAAIAAwADAAMAAwADAP//
/P/7//v/+v/5//b/9f/0//P/8//y//T/9f/1//T/9P/0//T/9P/0//T/9P/0//T/8v/y
//L/9//9////AQD6/+7/7v/y//j/AAAIAA4AFwAoADQAMwAxAC4AJwAcAA8ACQAFAPz/
9f/z//f//f8DAAEA/////wAA///9//v/+v/5//j/9v/0//P/8v/z//T/9P/1//b/9v/2
//f/9f/0//T/9f/3//b/9v/2//b/9v/2//f/9//3//f/9v/3//f/9//3//f/9//3//j/
9v/2//f/9//2//b/9//3//j/+P/4//j/+f/6//r/+v/5//n/+f/5//v//P/8//z/+v/7
//v/+//9//3///8AAP//////////AQABAAIABAAEAAQABQAFAAUABwAJAAkACAAJAAkA
CAAKAA0ADgARABIAEwATABQAFQAUABQAEwAWABkAGQAZABkAGQAaABsAGwAbABoAGgAc
AB0AHQAdABsAGwAaABoAGgAYABcAFgAXABQAEgAQAA8ADgAMAAkACAAHAAcABQAGAAQA
AgACAP///v/9//z//f/8//z/+//7//v/+//8//r/+f/4//j/+v/7//v/+//4//j/+P/4
//n/+v/7//3//f/8//r/+f/7//v//P/9//z/+//6//j/+f/6//v//P/7//v/+//7//v/
+//8//z/+//7//v/+//5//n/+f/6//z//P/7//n//f/9//3//f/8//z/+//6//r/+v/6
//r//P/8//v/+//5//r/+v/6//r/+v/5//n/+v/6//r/+v/6//j/+P/4//j/+P/4//j/
+P/4//f/9//4//j/+P/4//j/+P/4//j/9//3//X/9f/1//X/9v/5//z//v///wAAAgAD
AAQABAAEAAUAAwAFAAUABQABAAAA/////wEAAQABAAEAAQABAAEAAQD/////AAABAAEA
AQABAAEAAQAAAAAAAQD///////////v/+P/3//f/9//3//X/9f/y//H/8f/w//L/8//z
//L/8P/w//D/8P/w//D/8P/w//L/8P/w//T/9//7//3/+//y/+7/7v/0//z/BAAKABIA
HwAoACoAJwAnACgAIQASAAcAAwD///j/8//x//P/+f/7//n/+//7//j/9//3//X/9P/z
//L/8f/w//D/8P/x//L/8v/z//L/8v/y//P/8//y//L/8//z//L/8v/y//L/8v/y//P/
9f/1//X/9P/x//H/8f/x//L/8//0//b/9f/0//T/8//0//T/9f/1//L/8v/y//L/9P/2
//f/+P/4//f/9v/1//f/+P/4//j/+P/5//n/+f/5//n/+//8//3//f/9//3//////wAA
AgAAAAAAAQABAAEAAwAFAAUABQAHAAgACAAJAAsACwANAAwADQANAA4ADgAOAA8ADwAS
ABUAFQAVABUAFQAWABcAGQAZABgAGAAWABcAFwAXABcAFwAWABYAFgAUABMAEgARAA4A
DAAKAAkACAAGAAMAAgABAAEA///+//z/+v/6//v/+v/5//j/9f/0//T/8//1//X/9f/2
//b/9f/0//T/9P/1//X/9f/2//b/9v/2//T/9P/0//X/9v/2//X/9f/3//f/+P/5//f/
9//3//b/+P/4//j/+P/3//f/9//3//f/9//4//j/9//3//f/9//1//X/9f/2//j/+P/3
//X/9f/1//X/9f/2//b/9f/0//b/9v/2//b/9P/0//P/8//z//T/9P/0//T/9P/z//P/
9P/y//D/8f/y//P/9P/0//T/9P/0//H/8f/y//L/8v/y//L/8v/w//D/7//v//D/8f/y
//P/8//1//f/+P/5//r//P/9//z//P/8//3//f/////////9//z/+//7//v/+//7//v/
+//7//v/+//5//n/+v/7//v/+//7//v/+//6//r/+//5//n/+f/5//b/9P/0//X/8//x
/+3/6//s/+v/6//q/+j/6f/p/+j/6f/q/+v/7P/q/+r/6v/q/+z/6v/u//D/8f/z//X/
9f/s/+j/6v/w//b/AAAGAAwAGwAoACYAJQApACQAFQAIAAUA///3/+7/7f/v//P/9f/1
//X/9//5//b/9f/z//H/8P/v/+7/7f/s/+z/7P/s/+z/6//r/+z/7P/s/+3/7f/s/+z/
7f/v/+7/7v/u/+z/7P/s/+3/7//v/+//7v/r/+v/6//r/+v/6//r/+z/7v/u/+//7//u
/+7/7//v/+7/7v/u/+7/7//w//D/8P/x//H/8f/x/+//8P/w//D/8v/z//P/8//x//H/
8//0//X/9f/1//X/9//3//j/+v/6//r/+//7//v//f////////8BAAIAAgACAAMAAgAD
AAYABwAHAAgACgAKAAsACwAKAA0ADQANAA8ADwAQABEAEQARABAAEAAOAA8ADwAPAA8A
DwAOAA4ADgAMAAsACgAJAAYABAACAAMAAgAAAP3/+//5//j/9f/1//T/8//0//P/8v/x
//D/7//u/+7/7f/t/+3/7f/u//D/7//u/+7/8P/x//H/8f/u/+7/7v/u/+7/7v/u/+//
8P/w/+//7//t/+3/7v/v/+//7//v/+7/8P/w//D/8P/v/+//7//v/+//7//w//D/7//v
/+//7//v/+//7//w/+7/7v/t/+v/7//v/+//7//u/+7/7f/s/+z/7P/s/+z/7P/s/+v/
6//r/+z/7P/s/+7/7v/t/+3/7P/s/+r/6v/q/+r/6P/o/+j/6P/o/+n/6//s/+r/6v/q
/+r/6v/q/+n/6f/n/+f/5//n/+j/6//u//D/8P/w//H/8f/z//T/9f/3//X/9//3//f/
9f/0//P/8//z//P/8//z//P/8//z//P/8f/x//L/8//x//H/8f/x//H/8P/w//H/8//z
//P/8//t/+r/6f/p/+j/5//k/+P/5P/j/+P/4v/h/+H/4P/e/+D/4P/g/+D/4P/g/+D/
4P/e/97/4P/i/+X/6f/p/+f/5P/g/9z/3v/m//D/+P8AAAkAFAAeACMAIwAiAB8AFAAH
AP3/+//4//H/5//h/+P/5//p/+v/7f/s/+n/5//l/+T/4//i/9//3v/e/97/3//g/+D/
4f/g/+D/4P/h/+H/4P/g/+H/3//e/97/3v/c/9z/3P/d/+D/4f/i/+L/3//f/9//3//f
/9//3//g/97/3v/f/9//4P/g/+H/4f/g/+D/4P/g/9//4P/g/+D/4//j/+P/4//h/+L/
4v/i/+T/5f/l/+X/4//j/+X/5v/n/+f/5//n/+f/5//o/+r/6v/q/+v/6//r/+3/7//v
/+//8f/y//L/8//1//X/9//2//f/9//4//j/+P/5//n/+v/9//3//f/+////AQADAAMA
AwACAAIAAQABAAAA//8BAAEAAAAAAP///P/6//j/+P/2//X/9P/1//T/8v/v/+z/6//r
/+n/5v/k/+L/4v/i/+L/4v/i/+H/4P/g/9//3v/d/9z/3P/e/93/3P/c/9z/3f/d/93/
3v/a/w==
         </WaveFormData>
      </LeadData>
      <LeadData>
         <LeadByteCountTotal>10000</LeadByteCountTotal>
         <LeadTimeOffset>0</LeadTimeOffset>
         <LeadSampleCountTotal>5000</LeadSampleCountTotal>
         <LeadAmplitudeUnitsPerBit>4.88</LeadAmplitudeUnitsPerBit>
         <LeadAmplitudeUnits>��V</LeadAmplitudeUnits>
         <LeadHighLimit>2147483647</LeadHighLimit>
         <LeadLowLimit>268435456</LeadLowLimit>
         <LeadID>V1</LeadID>
         <LeadOffsetFirstSample>0</LeadOffsetFirstSample>
         <FirstSampleBaseline>0</FirstSampleBaseline>
         <LeadSampleSize>2</LeadSampleSize>
         <LeadOff>FALSE</LeadOff>
         <BaselineSway>FALSE</BaselineSway>
         <ExcessiveACNoise>FALSE</ExcessiveACNoise>
         <MuscleNoise>FALSE</MuscleNoise>
         <LeadDataCRC32>3236157215</LeadDataCRC32>
         <WaveFormData>
DgAOAA4ADgAWABwAIgAoACEAHAAXABIACAAAAPj/8P/l/9z/0//K/8T/vv+4/7L/sP+w
/7D/sP+8/8b/0P/a/+D/5v/s//L/9f/2//f/+P/5//r/+//8//7//v/+//7//v/+//7/
/v/8//z//P/8//7//v/+//7//v/+//7//v8AAAAAAAAAAAAAAAAAAAAAAAAAAAAAAAAC
AAIAAgACAAQABAAEAAQAAgACAAIAAgACAAIAAgACAAQABAAEAAQABAAEAAQABAAEAAQA
BAAEAAYABgAGAAYABgAGAAYABgAIAAgACAAIAAoACgAKAAoADAAMAAwADAAMAAwADAAM
AA8AEAARABIAFAAUABQAFAAWABYAFgAWABYAFgAWABYAFwAYABkAGgAaABoAGgAaABgA
GAAYABgAGAAYABgAGAAXABYAFQAUABMAEgARABAADgAOAA4ADgALAAoACQAIAAYABgAG
AAYABAAEAAQABAACAAIAAgACAAAAAAAAAAAAAAAAAAAAAAAAAAAAAAAAAAIAAgACAAIA
AAAAAAAAAAACAAIAAgACAAIAAgACAAIAAAAAAAAAAAACAAIAAgACAAIAAgACAAIAAgAC
AAIAAgAAAAAAAAAAAAAAAAAAAAAAAAAAAAAAAAD+//7//v/+/wAAAAAAAAAA/v/+//7/
/v/+//7//v/+//7//v/+//7//v/+//7//v/+//7//v/+//7//v/+//7//v/+//7//v/8
//z//P/8//z//P/8//z//v///////v/8//z//P/8//z//P/8//z//P/8//z//P/+//7/
/v/+//7/AAABAAIAAgADAAQABQAGAAYABgAGAAQABAAEAAMABAAEAAQAAgAEAAMAAgAC
AP///v/9//v/+v/5//j/9v/1//X/9f/1//j/+//9/wAAAAD///7//f/+//z//P/9//3/
/f/9//7//P/8//v/+//7//r/+v/6//z//P/8//3//f/9//3//f//////AgADAAsAFgAi
ACcAJgApACcAGgAMAAUA/f/z/+3/5f/c/9T/yv/H/8j/v/+3/7X/s/+s/6z/sv/B/9H/
3f/m/+z/7//z//X/+P/4//n/+v/7//3//f/+/////f/9//3//v/+//7//v/+//7//v/+
//7//////wAAAAAAAAAAAAAAAAEAAQABAAIAAgACAAIAAgACAAMAAwADAAUABQAFAAUA
AwADAAQABAAEAAQABAAEAAQABAAEAAQABAAEAAQABAAGAAYABwAHAAUABQAFAAUABQAG
AAYABgAGAAcABwAIAAYABgAHAAgACgAKAAsADAANAA4ADgAOAA8ADwARABEAEQASABQA
FAAXABgAGAAYABgAGAAYABgAGAAaABoAGgAaABoAGwAbABoAGgAaABkAGQAZABcAFgAW
ABUAFQAUABYAFgAVABQAEwATABIAEQAOAA0ADAALAAoACQAIAAgABgAGAAYABQAFAAUA
AwACAAAA////////AgACAAIAAgAEAAMAAwADAAEAAQABAAEAAQABAAEAAQD///////8A
AAAAAAAAAAAAAAAAAAAAAAACAAIAAgACAAAAAAAAAAAAAAAAAAAAAAACAAIAAgACAAIA
AgABAAEA/////////////////v/+//z//P/8//z//P/7//v/+//9//7//v/+//z/+//6
//r//f/9//z//P/6//v/+//7//r/+v/6//r/+v/6//r/+v/7//v/+//4//r/+v/6//r/
+v/7//v/+v/6//r/+v/6//r/+v/6//r/+v/6//r/+v/6//r/+v/6//r//P/9//7/////
//////8BAAIAAwAEAAQABAAEAAMAAgACAAIAAAACAAEAAAAAAP3//P/7//n/+P/3//b/
9P/1//X/9f/1//f/+f/6//z/+//7//v/+//6//j/+P/5//n/+f/5//r/+v/6//n/+f/3
//b/9v/2//j/+P/4//n/+f/5//n/+f/5//v//P/9/wUAEgAaAB8AIgAlACUAHgASAAcA
///1/+v/5//k/9r/0P/L/87/y//B/7v/uf+y/67/sP+z/7v/yf/W/97/5f/r/+3/7v/v
//H/8//1//X/9f/2//f/9//3//f/+P/6//r/+v/6//r/+v/6//r/+f/5//r/+v/8//z/
/P/8//3//f/9//7//v/+//7//v/+//////////3//f/9//3//f/9//7//v/+//7//v/+
//7//v/+//7//v/+//7//v/+//7/////////////////AQACAAIAAgAAAAEAAQACAAQA
BAAFAAYABAAEAAUABgAHAAgACAAIAAsACwANAA0ACwAMAA4ADgAPABAAEAAQABIAEgAS
ABIAEgAUABQAFAAUABQAFQAVABYAFgAWABUAFQAVABMAEgASABEAEQAQABAAEAAPAA4A
DQANAAwACwAKAAkACAAHAAYABQAEAAQAAgACAAIAAQABAAEA///+//7//f/9//3//P/8
//z//P/8//v/+//7//v/+//7//v/+//7//v/+//7//v/+//8//z//P/8//z//P/8//z/
/P/8//z//P/8//z//P/8//z//P/8//z//P/8//z//P/8//z//P/7//v/+//7//v/+//7
//v/+v/6//z//P/8//z/+v/5//n/+f/5//r/+v/6//r/+f/4//j/+//7//r/+v/5//n/
+P/3//j/+P/4//j/+P/4//j/+P/3//f/9//3//f/9//3//f/+f/3//j/+P/4//j/+P/2
//f/9//2//b/9v/2//b/9v/2//b/9v/2//b/9v/2//b/9v/2//b/9P/2//f/+P/6//v/
/P/9//7//v/+//7//P/8//z/+//8//z//P/6//r/+f/4//j/9//2//X/8//0//P/8v/w
/+3/7f/t/+3/7//x//L/9P/1//X/9f/1//b/9P/0//X/9P/z//L/8v/y//L/8f/x//H/
8P/w//D/8v/y//L/8//z//P/8//z//P/8//2//v/AQAKABQAGwAgACMAIwAYAAwAAwD3
/+3/4//b/9b/yv+8/7f/uv+z/6f/pf+l/6L/nv+k/7H/wf/R/9r/3v/l/+n/6f/q/+z/
7f/u/+//8f/x//L/8//z//P/8//0//b/9v/2//b/9P/0//T/9P/1//X/9v/2//b/9v/2
//b/+f/5//n/+v/6//r/+v/6//j/+f/5//n/+//7//v/+//7//v//P/8//z//P/8//z/
+v/6//r/+v/8//z//P/8//z//P/9//3//f/9//3//f/9//7//v/+//7//////wAAAAAA
AAEAAgAEAAQABQAGAAUABgAGAAYABwAHAAkACQAJAAoADAAMAA0ADgAOAA4AEgASABIA
EgAQABIAEgASABQAFAAVABUAFgAWABYAFQAVABUAEwASABIAEQARABAAEAAQAA8ADgAL
AAsACgAJAAgABwAGAAUABAADAAIAAgAAAAAAAAD////////9//z//P/7//v/+//7//r/
+f/4//r/+f/5//n/+f/5//n/+f/5//n/+f/5//n/+f/5//r/+v/6//r/+v/6//r/+v/6
//z//P/8//z/+v/6//r/+v/6//r/+v/6//r/+v/6//r/+v/6//n/+f/7//v/+//7//n/
+f/4//j/+P/4//j/+P/6//n/+f/5//f/+P/4//j/+P/3//b/9v/3//f/9v/2//b/9//3
//f/9v/2//b/9v/2//b/9v/2//f/9//3//f/9//3//f/9//3//f/+P/4//j/+P/5//r/
+P/4//j/+P/2//f/9//2//j/+P/4//j/9v/2//b/9v/4//j/+P/4//j/+P/4//j/+v/8
//3//v/+////AAABAAIAAgACAAIAAgACAAIAAQAAAAAAAAD+/wAA///+//7/+//6//n/
9//3//f/9//2//P/8//z//P/9f/3//j/+v/9//3//f/9//z/+v/6//v/+//7//v//P/6
//r/+f/5//v/+v/6//r/+v/6//r/+//5//n/+f/5//n/+//+/wEACwAUAB4AIwAoACsA
JwAaAAwAAwD7//H/6f/f/9T/xv+4/7X/sv+n/6H/pf+p/6T/pv+y/8f/1//h/+b/6v/t
/+//8f/0//b/9//4//n/+f/5//r/+//5//n/+f/6//r/+v/6//r/+v/6//r/+v/5//n/
+v/6//z//P/8//z//f/9//3//v/+//7//v/+//z//f/9//3/////////////////AAAA
AAAAAAAAAAAA/v/+//7//v8AAAAAAAAAAAAAAAABAAEAAQABAAEAAQADAAQABAAEAAMA
AwACAAIABAAEAAUABgAIAAgACQAKAAsADAAMAAwACwALAA0ADQAPABAAEgASABMAFAAU
ABQAFgAWABYAFgAWABgAGAAYABYAFgAXABcAFwAYABkAGQAZABkAFwAWABYAFQAVABQA
EgASABEAEAAPAA8ADgANAAoACQAIAAcABgAFAAQABAACAAIAAgABAP/////9//z//f/9
//7////+//7//v/+//z/+//7//v/+//7//v/+//7//v/+//7//v/+//7//z//v/+//7/
/v/8//z//P/8//7//v/+//7//P/8//z//P/+//7//v/+//7//v/+//7//v/+//3//f/9
//3//f/9//3//f/8//z//P/8//z//P/8//v/+//7//v//P/8//z//P/7//r/+v/7//v/
+v/6//r/+//7//v/+P/4//j/+P/6//r/+v/6//n/+f/5//n/+f/7//n/9//4//j/+P/4
//j/9v/3//f/9v/2//b/9v/2//j/+P/4//j/+v/6//r/+v/4//j/+P/4//j/+v/7//z/
/v///wAAAQAAAAAAAAAAAAIAAgACAAEAAAAAAAAA/v8AAP///v/+//3//P/7//n/+P/3
//b/9P/1//X/9f/1//n/+//8//7//f/9//3//f/+//z//P/9//v/+//7//z//P/8//v/
+//7//r/+v/6//r/+v/6//v/+//7//v/+//7//3/AAAFAA8AGgAgACUAJgApACUAGAAK
AAEA9//v/+f/3//W/8z/xP/D/8T/t/+v/7H/r/+s/67/uP/F/9H/3f/k/+r/7//x//P/
9v/4//n/+v/7//n/+f/6//v/+//7//v//P/+//7//v/+//7//v/+//7//f/9//7//v8A
AAAAAAAAAP///////wAAAAAAAAAAAAAAAAEAAQABAAEAAQABAAEAAQABAAIAAgACAAIA
AgACAAIAAgACAAIAAgACAAIAAgAAAAAAAQABAAMAAwADAAMAAQACAAIAAgACAAMAAwAE
AAQABAAFAAYABgAGAAcACAAJAAoACgAKAAkACQALAAsACwAMAA4ADgAPABAAEAAQABIA
EgASABIAEgAUABQAFAAUABQAFQAVABQAFAAUABMAEwATABEAEAAQAA8ADwAOAA4ADgAN
AAwADQANAAwACwAKAAkACAAHAAYABQAEAAQAAAAAAAAA//8BAAEA///+//7//f/9//3/
/P/8//z//P/8//v/+//7//v/+//7//v//f/9//3//f/7//v/+//8//z//P/8//z//P/8
//z//P/+//7//v/+//7//v/+//7//P/8//z//P/8//z//P/8//7//v/9//3/+//7//v/
+//7//v/+v/6//z//P/8//z//P/7//v/+//5//r/+v/6//z/+//6//r/+//7//z//P/6
//r/+v/6//r/+//7//r//P/8//z//P/6//r/+v/6//r/+v/6//r/+v/6//r/+v/6//z/
/f/+/wIAAwAEAAUABAAEAAQABAAGAAYABgAFAAQABAAEAAIAAgABAAAAAAD///7//f/7
//j/9//2//T/9f/1//X/9f/3//n/+v/8//3//f/9//3/+v/4//j/+f/5//n/+f/6//z/
/P/7//v/+//6//r/+v/4//j/+P/5//n/+f/5//n/+//9//7/AQAJABIAGgAhACYAKQAp
ACQAFAAJAAEA9//v/+n/4P/Y/8r/wf/C/7//s/+v/6//rv+q/67/uf/J/9f/3v/o/+//
8f/z//T/9f/3//n/+//7//v//P/9//v/+//7//z//v/+//7//v8AAAAAAAAAAP////8A
AAAAAAAAAAAAAAABAAEAAQACAAQABAAEAAQAAgADAAMAAwAFAAUABQAFAAUABQAGAAYA
BgAGAAYABgAGAAYABgAGAAgACAAIAAgABgAGAAcABwAJAAkACQAJAAcACAAIAAgACgAL
AAsADAALAAoACgAKAAwADAANAA4ADQAOAA4ADgAPAA8AEQARABEAEgAUABQAFQAWABYA
FgAYABgAGAAYABgAGgAaABoAGgAaABsAGwAaABoAGgAZABkAGQAXABYAGAAXABcAFgAU
ABQAEwASABMAEwASABEAEAAPAA4ADQAMAAsACgAKAAgACAAIAAcABwAHAAUABAAEAAMA
AwADAAIAAgACAAIABAADAAMAAwADAAMAAwADAAMAAwADAAMAAwADAAMABAAEAAQABAAE
AAQABAAEAAQABAAEAAQABAAEAAQABAAEAAIAAgACAAIAAgACAAIAAgACAAIAAQABAAEA
AQABAAEAAwADAAIAAgAAAAAAAAAAAAIAAQABAAEAAQACAAIAAgAAAP//AAACAAAAAAAA
AAAA//////7//P/+//7//v/+/wAAAAAAAAAAAAAAAAAAAAAAAAAAAAAAAAAAAgADAAQA
CAAJAAoACwAMAAwADAAMAAoACgAKAAkACAAIAAgABgAGAAUABAAEAAEAAAD///3//P/7
//r/+P/3//f/9//3//n/+//8//7////////////+//z//P/9//3//f/9//7/AAAAAP//
///9//z//P/8//7//v/+////AQABAAEAAQD//wEABgALABEAHAAmAC0ALgAvACcAGAAK
AP3/9f/t/+f/3f/U/8b/vP+7/7j/rf+p/6v/qf+m/6z/vP/L/9n/4//s//L/8//z//X/
+P/6//v//P/9//3//f/+////////////AAD+//7//v/+//7//v/+//7/AQABAAIAAgAA
AAAAAAAAAAEAAQABAAIAAgACAAIAAgACAAMAAwADAAEAAQABAAEAAwADAAQABAAEAAQA
BAAEAAQABAAEAAQABAAEAAQABAAEAAQABQAFAAUABQAFAAUABQAGAAYABgAGAAcABwAI
AAgACAAJAAoACAAIAAkACgANAA4ADgAOAA8ADwARABEAEQASABQAFAAVABYAFgAWABgA
GAAYABgAGgAcABwAHAAcABwAHQAdABoAGgAaABkAGQAZABcAFgAUABMAEwASABQAFAAT
ABIADwAPAA4ADQAMAAsACgAJAAoACQAIAAgABgAGAAYABQADAAMAAQAAAAIAAQABAAEA
AgACAAIAAgACAAEAAQABAAMAAwADAAMAAwADAAMAAwADAAMAAwAEAAIAAgACAAIABAAE
AAQABAAEAAQABAAEAAIAAgACAAIABAAEAAQABAACAAIAAgACAAIAAgABAAEAAQABAAEA
AQABAAEAAAAAAAAAAAAAAAAAAAD//////////wAAAAAAAAAA///+//7//v/+//7//v/+
///////+//7//v/+//7//v/+//7//v/8//z//P/8//7//v/+//7//P/+////AAACAAMA
BAAFAAgACAAIAAgACgAKAAoACQAGAAYABgAEAAQAAwACAAIAAQAAAP///f/8//v/+v/4
//n/+f/5//n/+P/5//n/+v/8//3//v///wAA/v/+/////f/9//3//v/+//7//f/9////
/v/+//7//P/8//z//f/8//v/+v/5//v///8AAAUADwAaACQAKQAsAC8ALQAiABQADQAD
APX/6//p/+T/2v/Q/83/0P/J/73/u/+3/67/rP+w/7n/x//T/97/5v/r/+//8f/0//b/
9//4//n/+//7//z//f/8//v/+v/6//z//P/8//z//v/+//7//v8BAAEAAgACAAAAAAAA
AAAA////////AAACAAIAAgACAAIAAwADAAMAAwADAAMAAwABAAEAAgACAAQABAAEAAQA
BAAEAAQABAACAAIAAgACAAQABAAFAAUABQAFAAUABQADAAQABAAEAAYABwAHAAgACAAI
AAkACgAKAAoACwAMAAsADAAMAAwADwAPABEAEQAPABAAEgASABMAFAAUABQAFgAWABYA
FgAYABoAGgAaABkAGAAYABcAFgAWABYAFQAVABUAEwASABIAEQARABAAEAAQAA8ADgAP
AA8ADgANAAwACwAKAAkACgAJAAgACAAEAAQABAADAAMAAwABAAAA/v/9//3//f/+//7/
/v/+//z/+//7//v//P/9//7////9//3//f/9//3//f/9//7//v/+//7//v/+//7//v/+
//7//v/+//7//v/+//7//v/+//7//v/+//7//v/+//7//v/+//3//f/7//v/+//7//3/
/f/8//z/+v/6//r/+v/8//v/+//7//n/+v/6//r/+v/5//j/+P/5//n/+P/4//z/+//6
//j/+P/4//j/+P/5//n/+P/4//j/+P/4//j/+P/4//j/+P/4//j/+P/4//j/+P/4//j/
+v/7//z//v///wAAAQACAAIAAgACAAIAAgACAAEAAAAAAAAA/v/+//3//P/8//v/+v/5
//f/9v/1//T/8v/x//H/8f/x//H/8//0//b/+f/5//n/+f/4//b/9v/3//X/9f/1//b/
9v/2//X/9f/1//T/9P/0//T/9P/0//X/9f/1//X/9f/3//f/9v/7/wUADgAYACEAJAAn
ACkAIAAQAAUA/f/z/+n/4f/Y/8z/wP+7/7z/s/+n/6P/p/+k/6D/pv+1/8P/0f/a/+L/
5//r/+3/7v/w//H/8v/z//P/8//0//X/9f/1//X/9v/4//j/+P/4//j/+P/4//j/9//3
//j/+P/4//j/+P/4//v/+//7//z/+v/6//r/+v/6//v/+//7//v/+//7//v//f/9//7/
/v/8//z//P/8//z//P/8//z//v/+//7//v/+//7///////////////////8AAAAAAAAC
AAMAAwAEAAIAAgADAAQABgAGAAcACAAHAAgACAAIAAsACwANAA0ACwAMAA4ADgARABIA
EgASABQAFAAUABQAFAAWABYAFgAUABQAFQAVABYAFgAWABUAFQAVABMAEgAUABMAEwAS
ABAAEAAPAA4ACwALAAoACQAIAAcABgAFAAQAAwACAAIAAAAAAAAA/////////f/8//7/
/f/9//3//P/8//z//P/8//v/+//7//v/+//7//v/+//7//v/+//7//v/+//8//r/+v/6
//r//P/8//z//P/+//7//v/+//7//v/+//7//P/8//z//P/8//z//P/8//z//P/7//v/
+//7//v/+//9//3//P/8//r/+v/6//r/+v/5//n/+f/5//r/+v/6//z/+//6//r/+f/5
//j/+P/6//v/+//5//j/+v/6//r/+v/4//n/+f/4//j/+P/4//j/9v/2//b/9v/4//j/
+P/4//j/+P/4//j/+P/6//v//P/+////AAABAAAAAAAAAAAAAQACAAMAAwAAAAAAAAD+
/wAA///+//7/+//6//n/9//2//X/9P/y//H/8f/x//H/9f/3//j/+v/7//v/+//7//r/
+P/4//n/+f/5//n/+v/6//r/+f/5//n/+P/4//j/+P/4//j/+f/5//n/+f/5//v/+//8
////CQAUACAAJQAmACkAJwAcABAABwD9//H/6f/j/9j/zP+8/7f/tP+p/6H/pf+n/6T/
pP+w/8H/0f/d/+L/6P/t//H/8//2//b/9//4//n/+f/5//r/+//7//v/+//8//z//P/8
//z//v/+//7//v//////AAAAAAAAAAAAAAAA////////AAACAAIAAgACAAIAAwADAAMA
AwADAAMAAwADAAMABAAEAAQABAAEAAQABAAEAAQABAAEAAQABAAEAAQABAAFAAUABQAF
AAUABQAHAAgACAAIAAYABwAHAAgACAAIAAkACgAMAAwADQAOAA0ADgAOAA4ADwAPABEA
EQATABQAFgAWABcAGAAYABgAGgAaABoAGgAcAB4AHgAeABwAHAAdAB0AHAAcABwAGwAb
ABsAGQAYABgAFwAXABYAFgAWABUAFAARABEAEAAPAA4ADQAMAAsACgAJAAgACAAIAAgA
CAAHAAUABQADAAIAAgABAAEAAQACAAIAAgACAAIAAQABAAEAAQABAAEAAQABAAEAAQAB
AAEAAQABAAIAAgACAAIAAgACAAIAAgACAAEAAAD///7/AAAAAAAAAAD+//7//v/+//7/
/v/+//7/AAAAAP/////////////////////+//7//v/+//7//v/+//3//f/9//3//v/+
//7//v/9//z//P/7//v/+v/6//z//f/9//3//P/8//z//P/+//z//P/8//z//P/6//v/
+//6//z//P/8//z//P/8//z//P/6//r/+v/6//r/+v/6//r//P/+////AAAAAAEAAgAD
AAYABgAGAAYABAAEAAQAAwACAAIAAgAAAAIAAQAAAAAA/v/8//r/9//2//X/9P/y//H/
8f/x//H/9f/3//j/+v/7//v/+//7//j/9v/2//f/+f/5//n/+v/6//r/+f/5//n/+P/4
//j/+P/4//j/+f/5//n/+f/5//v/+//8/wMADQAaACAAJQAoACkAIwAWAAoA///5//H/
6f/f/9L/wv+4/7v/tv+p/6P/qf+p/6T/qP+2/8f/1f/d/+T/6v/t/+//8f/0//T/9f/2
//f/9//3//j/+f/5//n/+f/6//r/+v/6//r/+v/6//r/+v/7//v//P/8//7//v/+//7/
/f/9//3//v/+//7//v/+//7/////////////////////////AAAAAAAAAAAAAAAAAAAA
AAAAAAAAAAAAAAAAAAAAAAABAAEAAwADAAMAAwABAAIAAgACAAIAAwADAAQABQAGAAgA
CgAJAAgACAAIAAkACgAKAAoACwALAA0ADQAPABAAEgASABEAEgASABIAFAAUABQAFAAU
ABYAFgAWABYAFgAXABcAFgAWABYAFQAVABUAEwASABIAEQARABAAEAAQAA8ADgANAA0A
DAALAAwACwAKAAkACAAHAAYABgACAAIAAgABAAMAAwABAAAAAAD///////8AAAAAAAAA
AAAA//////////////////8BAAEAAQABAP///////wAAAAAAAAAAAAAAAAAAAAAAAAAA
AAAAAAAAAAAAAAAAAAD+//7//v/+//7//v/+//7//v/+//3//f/9//3//f/9//3//f/8
//z//v/+//7//v/+//3//f/9//3//v/+//7//v/9//z//P/9//3//P/8//z//f/9//3/
/P/8//z//P/8//z//P/8//3//f/8//r/+v/6//r//P/8//z//P/8//z//P/8//z//P/8
//z//v8AAAEAAgACAAMABAAFAAYABgAGAAYABgAGAAYABQACAAIAAgAAAAAA///+//7/
/f/8//v/+f/2//X/9P/y//L/8//0//X/9//5//r//P/9//3//f/9//r/+P/4//n/+f/5
//n/+v/6//r/+f/5//n/+P/4//j/+v/6//r/+//7//v/+//7//3//f8CAAsAEwAcACYA
KwAsACsAIQASAAYA///1/+//5//f/9D/xP++/7//tv+t/6v/rf+n/6b/sP/A/83/2f/h
/+b/7P/x//H/8//0//T/9f/2//f/9//3//j/+f/5//n/+f/6//z//P/8//z/+v/6//r/
+v/7//v//P/8//z//P/8//z/////////AAD+//7//v/+/wAAAQABAAEA////////////
////AAAAAAAAAAAAAAAAAAAAAAAAAAAAAAAAAAAAAAAAAAABAAEAAwADAAMAAwADAAQA
BAAEAAQABQAFAAYABgAGAAcACAAIAAgACQAKAAsADAAMAAwADQANAA8ADwANAA4AEAAQ
ABMAFAAUABQAFAAUABQAFAAUABYAFgAWABQAFAAVABUAFgAWABYAFQAVABUAEwASABIA
EQARABAAEgASABEAEAANAA0ADAALAAoACQAIAAcABAADAAIAAgABAAIAAwADAAMAAwAB
AAAAAAD///////8AAAAAAAAAAP7//f/9//3///////////8BAAEAAQABAP///////wAA
AAAAAAAAAAD+//7//v/+//z//P/8//z//v/+//7//v8AAAAAAAAAAP7//v/+//7//v/+
//3//f/9//3//f/9//v/+//6//r/+v/6//r/+v/8//v/+//7//n/+v/6//r/+v/5//j/
+P/5//n/+P/4//r/+//7//v//P/6//j/+P/4//j/+P/5//n/+P/4//j/+P/4//b/9v/2
//b/9v/2//b/9v/2//b/9v/2//j/+v/7//z//P/9//7///8CAAIAAgACAAIAAgACAAEA
AAAAAAAA/v/+//3//P/8//v/+v/5//f/9P/z//L/8P/t/+3/7f/t/+//8f/y//T/9//3
//f/9//0//L/8v/z//P/8//z//T/9P/0//P/8//z//L/8v/y//T/9P/0//X/9f/1//X/
9f/z//P/9v/7/wMADgAWABsAHgAjACUAGgAMAAEA+f/t/+f/4//a/9T/zP/F/8b/w/+3
/7H/r/+q/6b/qP+x/7v/x//U/9z/4//n/+f/5v/n/+n/6//t/+//7//w//H/8//z//P/
9P/z//L/8f/w//L/8v/y//L/8//z//T/9P/0//T/9P/0//X/9f/1//b/9v/2//b/9v/0
//X/9f/1//X/9f/1//X/9f/1//b/9v/2//b/9v/2//T/9P/0//T/9P/0//T/9P/2//b/
9//3//f/9//3//f/9f/2//b/9v/4//n/+f/6//r/+v/7//z/+v/6//v//P/9//7//v/+
//////8BAAEAAQACAAQABAADAAQABAAEAAQABAAEAAQABAAGAAYABgAIAAgACQAJAAoA
CgAKAAkABwAHAAUABAAGAAUABQAEAAIAAgABAAAAAQABAAAA///+//3//P/7//r/+f/4
//j/9v/2//b/9f/3//f/9f/0//L/8f/x//H/8v/y//L/8v/0//P/8//z//P/8//z//P/
8//x/w==
         </WaveFormData>
      </LeadData>
      <LeadData>
         <LeadByteCountTotal>10000</LeadByteCountTotal>
         <LeadTimeOffset>0</LeadTimeOffset>
         <LeadSampleCountTotal>5000</LeadSampleCountTotal>
         <LeadAmplitudeUnitsPerBit>4.88</LeadAmplitudeUnitsPerBit>
         <LeadAmplitudeUnits>��V</LeadAmplitudeUnits>
         <LeadHighLimit>2147483647</LeadHighLimit>
         <LeadLowLimit>268435456</LeadLowLimit>
         <LeadID>V2</LeadID>
         <LeadOffsetFirstSample>0</LeadOffsetFirstSample>
         <FirstSampleBaseline>0</FirstSampleBaseline>
         <LeadSampleSize>2</LeadSampleSize>
         <LeadOff>FALSE</LeadOff>
         <BaselineSway>FALSE</BaselineSway>
         <ExcessiveACNoise>FALSE</ExcessiveACNoise>
         <MuscleNoise>FALSE</MuscleNoise>
         <LeadDataCRC32>2711999747</LeadDataCRC32>
         <WaveFormData>
AgACAAIAAgAPABoAJQAwAEIAUgBiAHIAiACcALAAxACuAJoAhgByAEYAHADy/8j/vP+y
/6j/nv+o/7L/vP/G/83/1P/b/+L/5P/m/+j/6v/s/+z/7P/s/+7/7v/u/+7/7v/u/+7/
7v/w//D/8P/w//D/8P/w//D/8v/y//L/8v/0//T/9P/0//T/9P/0//T/9P/0//T/9P/1
//b/9//4//j/+P/4//j/+P/4//j/+P/6//r/+v/6//r/+v/6//r//P/8//z//P/9//7/
//8AAAIAAgACAAIAAwAEAAUABgAHAAgACQAKAAsADAANAA4ADwAQABEAEgAVABYAFwAY
ABwAHgAgACIAJAAmACgAKgAtAC4ALwAwADMANAA1ADYANwA4ADkAOgA8ADwAPAA8ADoA
OgA6ADoAOQA4ADcANgAzADIAMQAwACwAKgAoACYAIgAgAB4AHAAZABYAEwAQAA4ADAAK
AAgABgAEAAIAAAD///7//f/8//v/+v/5//j/9v/2//b/9v/0//T/9P/0//T/9P/0//T/
9P/0//T/9P/0//T/9P/0//T/9P/0//T/9v/2//b/9v/2//b/9v/2//j/+P/4//j/+P/4
//j/+P/4//j/+P/4//r/+v/6//r/+P/4//j/+P/2//b/9v/2//f/+P/5//r/+P/4//j/
+P/2//b/9v/2//b/9v/2//b/9v/2//b/9v/2//b/9v/2//b/9v/2//b/9v/2//b/9v/0
//T/9P/0//b/9v/2//b/+P/4//f/9//3//f/9//3//f/9v/2//b/9P/0//T/9P/0//P/
8//z//b/9//4//n/+f/6//z//P/6//r/+//7//3//f/+//7//P/8//z//P/+//7//v//
///////9//3/+//5//f/9v/y//L/8//z//b/+P/7//3//P/7//r/+P/3//X/9f/0//P/
8//z//P/8P/w/+7/7v/t/+3/7f/t/+3/7v/u/+7/8P/w//D/8P/x//H/8//2//3/CgAa
ACQALAA3AEkAWABtAIgApgC4AMcA0ADEAKAAbwA8AA0A4P/C/7X/qf+X/5P/oP+v/7r/
xv/O/9X/2v/g/+T/5v/o/+n/6f/q/+z/7P/t/+3/7v/u/+7/7v/s/+3/7v/u/+7/7v/u
/+7/8P/w//H/8f/y//L/8v/z//H/8v/y//L/8v/y//L/8v/1//X/9f/2//T/9P/1//X/
9v/2//b/9v/2//b/9//3//j/+P/4//n/9//4//j/+f/7//z//f/9//z//P/8//7///8A
AAAAAAACAAMABAAEAAMABQAGAAcACQAKAAsADQAOABEAEwATABUAGAAaABsAGwAdAB8A
IgAmACcAKQArAC0ALwAwADEAMQA0ADQANQA3ADgAOAA4ADgAOAA4ADgANgA0ADMAMgAz
ADIAMAAvAC0AKwApACcAJAAiAB4AGwAYABYAEwAQAA0ACgAHAAUAAAD///3//P/6//j/
9//1//X/8//y//H/8P/v/+//7v/u/+7/7v/t/+v/6//r/+v/6v/q/+v/6//q/+r/6v/q
/+r/6v/r/+v/6//r/+v/6//r/+v/6//s/+z/7P/s/+3/6//s/+z/7P/u/+//7//v/+//
7//v/+//7f/t/+3/7f/v/+//7//v/+3/7f/u/+7/7P/r/+v/6//t/+3/7f/s/+r/6v/q
/+r/6v/p/+n/6f/p/+n/6f/p/+j/5//n/+b/5v/m/+b/5v/o/+j/5//m/+b/5v/m/+b/
5v/m/+X/5f/j/+P/4//j/+X/5P/k/+T/4v/i/+L/4v/k/+P/4//j/+T/5f/m/+f/5v/m
/+f/5v/o/+j/6f/p/+v/6//s/+z/6v/q/+r/6v/s/+z/7P/t/+v/6//p/+n/6f/n/+X/
5P/i/+L/4//j/+X/5v/o/+n/6f/p/+n/6P/l/+P/4//i/+H/4f/h/+H/3v/e/9z/3P/Z
/9n/2f/Z/9n/2v/a/9r/3P/c/9z/3P/f/+H/3//g/+f/8v8AAAoAFgAfAC8ARABbAHoA
mgC0AMUA0gDQALYAhwBSAB8A7v/G/7H/p/+T/4X/iv+T/5r/pP+w/7n/wv/K/8z/zv/S
/9P/0//U/9T/1P/V/9X/1v/W/9b/1v/W/9f/2P/Y/9j/2P/Y/9j/2P/Y/9n/2f/a/9r/
2v/b/93/3v/e/97/3v/e/97/3v/d/93/3f/e/97/3v/f/9//4P/g/+D/4P/i/+L/4//j
/+T/5P/k/+X/5f/m/+b/5//n/+j/6f/p/+r/6v/q/+z/7f/u/+7/7v/w//H/8v/y//P/
9f/2//f/+f/6//v//f/8////AQABAAUACAAKAAsADQAPABEAFAAYABkAGwAdACEAIwAk
ACUAJwAqACoAKwAtAC4ALgAuAC4ALgAuAC4AMAAuAC0ALAArACoAKAAnACUAIwAhAB8A
GgAYABQAEQAOAAwACQAGAAEA/v/7//n/9v/1//P/8v/u/+z/6//p/+f/5f/k/+P/5P/j
/+P/4v/g/+D/4P/f/93/3f/d/93/3v/e/9//3//e/97/3v/e/+D/4P/h/+H/4f/h/+H/
4f/j/+P/4//k/+b/5v/m/+f/5//o/+j/6P/q/+v/6//r/+n/6f/p/+n/6//r/+v/6//t
/+3/7f/t/+v/6//s/+z/6v/p/+n/6f/p/+n/6f/o/+j/6P/o/+j/6v/p/+n/6f/n/+f/
5//n/+b/5f/l/+T/5v/m/+b/5v/m/+b/5f/l/+X/5f/l/+X/5f/n/+j/6P/o/+j/6P/q
/+r/6f/p/+v/6//r/+v/7P/s/+3/7v/s/+z/7P/s/+7/7f/t/+3/7v/v//D/8f/z//T/
9v/2//T/9P/1//X/9f/1//b/9v/4//j/+P/4//b/9v/2//f/+f/5//f/9//1//P/8f/w
//D/8P/x//H/8f/y//T/9f/3//f/9//2//P/8f/x//D/7f/t/+3/7f/s/+z/6v/q/+n/
6f/p/+n/6f/q/+r/6v/q/+r/6v/q/+v/6//t//D/8//+/wwAGAAkADEAQQBWAHEAkACu
AMYA2QDkAOIAxACPAFYAHwDs/8T/sf+n/5f/j/+Y/6X/tP/A/8r/0f/Y/97/4P/k/+T/
5f/l/+b/5v/m/+f/5//o/+j/6P/o/+r/6//s/+z/6v/q/+r/6v/s/+z/7f/t/+z/7P/s
/+3/7//w//D/8P/w//D/8P/w//H/8f/x//L/8v/y//P/8//0//T/9P/0//b/9v/3//f/
9v/2//b/9//5//r/+v/7//n/+v/7//v//P/8//z//v///wAAAAAAAAIAAwAEAAQABwAJ
AAoACwANAA4ADwARABIAFQAXABcAFwAaABwAHQAhACMAJQAoACoAKwAtAC8AMwA1ADYA
NwA5ADwAPAA9AD8AQABAAEAAQgBCAEIAQgBCAEAAPwA+AD0APAA6ADkANwA1ADMAMQAu
ACwAKAAlACIAIAAdABoAFgASAA4ACwAGAAUAAwACAP7//P/7//n/+f/3//b/9f/0//P/
8//y//D/8P/w/+//7//v/+//7//s/+z/7f/t/+z/7P/s/+z/7P/s/+3/7f/t/+3/7f/t
/+//7//v//D/7v/u/+7/7//v//D/8P/w//L/8//z//P/8//z//P/8//1//X/9f/1//P/
8//z//P/8//z//T/9P/2//X/9f/1//P/8//z//L/8v/y//L/8v/0//P/8//z//P/8//z
//P/9P/z//P/8v/y//L/8v/y//L/8v/x//H/8f/x//H/8f/x//H/8f/x//H/8f/x//L/
8v/y//L/8v/w//D/7//v/+//7//v/+//7//u/+7/7v/u/+7/7v/u//D/7//v/+//8P/x
//L/8//z//T/9v/2//T/9P/1//X/9//3//j/+P/4//j/+P/4//b/9v/2//f/9//3//X/
9f/1//P/8f/w/+z/7P/t/+3/7//w//L/8//z//P/8//y/+//7f/t/+z/6//r/+v/6//q
/+r/6P/o/+f/5//n/+f/6f/q/+r/6v/o/+j/6P/o/+f/6f/r/+7/9f8AAAwAGgAkADEA
PwBSAGsAigCkALwAzQDWAMoAogBrADAA+f/M/6z/of+X/4v/i/+a/63/vP/G/8z/0//Y
/9z/3v/g/+L/4//j/+T/5v/m/+f/5//m/+b/5v/m/+b/5//o/+j/6P/o/+j/6P/o/+j/
6f/p/+r/6v/q/+v/7f/u/+7/7v/u/+7/7v/u/+3/7f/t/+7/8P/w//H/8f/y//L/8v/y
//L/8v/z//P/9P/0//T/9f/1//b/9v/3//f/+P/5//n/+v/6//r//P///wAAAAAAAAAA
AQACAAIABQAHAAgACQAJAAoACwANABAAEwAVABUAFQAYABoAGwAfACEAIwAmACgAKQAr
AC0AMQAzADQANQA3ADoAOgA7ADsAPAA8ADwAPgA+AD4APgA+ADwAOwA6ADsAOgA4ADcA
MwAxAC8ALQAsACoAJgAjAB4AHAAZABYAEwAQAA0ACwAIAAcABQAEAAIAAAD///3//f/7
//r/+f/4//f/9//2//T/9P/0//P/8//z//P/8//0//T/9f/1//X/9P/z//L/9P/0//X/
9f/z//P/8//z//H/8f/x//L/8P/w//D/8f/z//T/9P/0//T/9f/1//X/9f/1//X/9f/1
//X/9f/1//X/9f/1//X/9//3//j/+P/2//X/9f/1//f/9//3//b/9v/2//b/9v/4//f/
9//3//X/9f/1//X/8v/v/+3/6v/s/+z/7P/s/+r/6v/p/+n/6//r/+v/6f/q/+r/6v/q
/+r/6P/o/+f/5//l/+X/5f/l/+b/5v/n/+j/6v/q/+r/6v/q/+n/6f/p/+j/6f/q/+v/
6//s/+7/7v/s/+z/7f/t/+//7//w//D/7v/u/+7/7v/v//D/8f/z//P/8//x//H/8f/v
/+3/7P/q/+r/6//r/+v/7P/u/+//7//v/+//7v/t/+v/6//q/+n/6f/p/+n/6P/o/+b/
5v/l/+X/5f/l/+X/5v/m/+b/5v/m/+b/5v/l/+f/6f/u//n/BgAUACAAKgA3AEcAWABt
AIgAngCyAL8AwgCwAIoAVQAmAPf/yv+y/6f/mf+L/4//nv+r/7b/wP/I/8//1v/a/9z/
3v/g/+H/4f/i/+L/4v/j/+P/5P/k/+T/5P/k/+X/5v/m/+b/5v/m/+b/5v/m/+f/5//o
/+j/6P/p/+v/7P/s/+z/7P/s/+z/7P/t/+3/7f/u//D/8P/x//H/8v/y//L/8v/w//D/
8f/x//L/8v/y//P/8//0//T/9f/z//T/9f/1//j/+P/4//r/+//8//z//P/8//3//v/+
/wEAAwAEAAUABwAIAAkACwAKAA0ADwAPABEAFAAWABcAFwAZABsAHgAgACEAIwAlACkA
KwAsAC0ALwAyADIAMwA1ADYANgA2ADQANAA0ADQANgA0ADMAMgAzADIAMAAvAC8ALQAr
ACkAJgAkACAAHQAcABoAFwAUABMAEAANAAsABgAFAAMAAgAAAP7//f/7//3/+//6//n/
+P/3//f/9v/2//b/9v/1//X/9f/1//X/8v/y//P/8//y//L/8v/y//L/8v/z//P/9f/1
//X/9f/3//f/9//4//j/+P/4//n/9//4//j/+P/4//n/+f/5//n/+f/5//n/+f/5//n/
+f/5//n/+f/5//n/+f/6//r/+P/3//f/9//3//f/9//2//b/9v/2//b/9v/3//f/+P/2
//b/9v/2//b/9v/1//X/9f/1//X/9f/1//T/9P/0//T/9P/0//T/9P/z//P/8//0//X/
9v/3//n/+v/8//z/+v/6//v/+//9//3//v/+//7//v/+//7//P/8//z//f///////f/9
//v/+f/3//b/8v/y//P/8//1//b/+P/5//v/+//7//r/9//1//X/9P/z//P/8//z//T/
9P/y//L/8f/x//H/8f/v//D/8P/w//L/8v/y//L/8//z//P/9v/9/wgAFgAiAC4ANwBF
AFgAawCEAKAAuADHANQA1AC8AI0AVgAjAPT/zP+3/6//of+V/5z/q/+4/8T/zP/T/9z/
4v/m/+r/7P/t/+3/7v/w//D/8f/x//L/8v/y//L/8v/z//T/9P/0//T/9P/0//T/9P/1
//X/9P/0//T/9f/3//j/+P/4//r/+v/6//r/+//7//v//P/6//r/+//7//7//v/+//7/
/v/+//////8AAAAAAAABAAEAAgACAAMAAwAEAAUABQAIAAgACAAKAAkACgAKAAoADAAN
AA4ADgANAA8AEAARABUAFgAXABkAGAAbAB0AHQAfACIAJAAlACcAKQArAC4AMAAxADMA
NQA3ADkAOgA7AD0AQABAAEEAQwBEAEQARABEAEQARABEAEQAQgBBAEAAQQBAAD4APQA5
ADcANQAzADIAMAAsACkAJgAkACEAHgAbABgAFQATABAADwANAAwACgAIAAcABQADAAEA
AAD///7//f/9//z//v/+//7//f/9//3//f/9//r/+v/7//v/+v/6//r/+v/6//r/+//7
//v/+//7//v//f/9//3//v/8//z//P/9//3//v/+//7//v//////////////////////
////////////////////////AAAAAAAA/////////////////v/+//z//v/+//7//v/+
//7//P/8//v/+//7//v/+//7//3//P/8//z//P/8//z//P/8//v/+//7//z//f/+////
//8AAAIAAgACAAIAAwADAAMAAwAEAAQAAgACAAIAAgAEAAQABAAFAAMAAwABAAEA///9
//v/+v/6//r/+//7//v//P/+////AQABAAEAAAD7//n/+f/4//n/+f/5//n/+v/6//j/
+P/3//f/9//3//f/+P/4//j/+P/4//j/+P/3//n/+/8AAAsAGgAoADQAPABHAFcAagB/
AJoAsgDEANEA0gC8AI4AWQAmAPX/zP+2/63/of+X/5//sP/B/8z/1P/c/+P/6v/s/+7/
8v/y//P/8//0//T/9P/1//X/9v/2//b/9v/2//f/+P/4//b/9v/2//b/+P/4//n/+f/4
//j/+P/5//n/+v/6//r/+P/4//j/+P/5//n/+f/6//r/+v/7//v//P/8//z//P/8//z/
/f/9//7//v/+//////8AAAAAAQABAAIAAwADAAQABAAEAAYABwAIAAgACAAKAAsADAAM
AAsADQAOAA8AEwAUABUAFwAaAB0AHwAfACAAIgAjACMAJwApACsALgAwADEAMwA1ADcA
OQA6ADsAPQBAAEAAQQBBAEIAQgBCAEIAQgBCAEIAQQA+ADwAOgA5ADgANgA1ADMAMQAv
AC0AKgAoACQAIQAcABoAFwAUABMAEAANAAsACAAHAAUABAAEAAIAAQD//////f/8//v/
/P/7//v/+v/4//j/+P/3//n/+f/5//n/9v/2//f/9//2//b/9v/2//b/9v/3//f/+f/5
//n/+f/3//f/9//4//b/9v/2//f/+f/6//r/+v/4//n/+f/5//n/+f/5//n/+//7//v/
+//5//n/+f/5//f/9//4//j/+v/5//n/+f/3//f/9//2//j/9v/0//T/9v/2//b/9v/2
//b/9f/1//X/9f/1//X/9f/0//T/9P/z//L/8f/w//H/8f/y//P/8v/z//T/9f/1//b/
+P/4//j/+P/5//n/+//7//z//P/7//r/+f/4//j/+P/4//n/+//7//n/+f/3//X/8//y
//D/8P/x//H/8f/y//T/9f/3//f/9//2//P/8f/x//D/7f/t/+3/7f/s/+z/6v/q/+n/
6f/p/+n/6f/q/+r/6v/o/+j/6P/o/+n/6//t//D/9/8EABQAIgAsADkASwBiAHsAngC+
ANAA3QDkANwAuACFAFAAHQDs/8r/vf+t/5n/k/+c/6P/rP+6/8T/y//S/9j/3P/g/+D/
4f/h/+L/5P/k/+X/5f/l/+T/4//i/+T/5f/m/+b/6P/o/+j/6P/o/+j/6f/p/+j/6P/o
/+n/6f/q/+r/6v/s/+z/7P/s/+3/7f/t/+7/7v/u/+//7//u/+7/7v/u/+7/7v/v/+//
8v/y//L/8//x//L/8v/z//P/9P/1//X/+P/4//j/+v/5//r/+v/6//z//f/+//7/AQAD
AAQABQAFAAYABwAJAAoADQAPAA8AEQAUABYAFwAbAB0AHwAiACQAJQAnACkAKwAtAC4A
LwAxADQANAA1ADMANAA0ADQAMgAyADIAMgAyADAALwAuACsAKgAoACcAIwAhAB8AHQAc
ABoAFgATABAADgALAAgABQACAP///f/4//f/9f/0//L/8P/v/+3/6//p/+j/5//m/+X/
5f/k/+L/4v/i/+H/4//j/+P/4//i/+L/4//j/+L/4v/i/+L/4v/i/+P/4//k/+X/5v/n
/+X/5f/l/+b/6P/o/+j/6f/p/+r/6v/q/+r/6//r/+v/6f/p/+n/6f/r/+v/6//r/+v/
6//r/+v/6v/p/+n/6P/o/+f/5//n/+n/6f/p/+j/6P/o/+j/6P/o/+f/5//n/+n/5//m
/+T/5P/k/+T/5P/k/+P/4//l/+X/5f/l/+P/4v/i/+L/4v/i/+L/4v/i/+H/4f/h/+D/
4f/i/+P/5f/m/+j/6P/q/+r/6//r/+n/6f/q/+r/6v/q/+r/6v/o/+j/6P/p/+v/6//p
/+n/6f/n/+X/5P/i/+L/4//j/+P/5P/m/+f/6f/p/+n/6P/l/+P/4//i/9//3//f/9//
4P/g/97/3v/b/9v/2//b/9v/3P/c/9z/3P/c/9z/3P/f/9//3f/g/+n/8v8AAA4AHAAn
AD0AVABrAIoArADEANUA4gDcALoAgwBGAA0A2P+w/53/k/+D/3v/hv+V/6T/sP+6/8P/
yv/Q/9T/1P/W/9f/1//Y/9r/2v/b/9v/3P/c/9z/3P/c/93/3v/e/97/3v/e/97/3v/e
/9//3//i/+L/4v/j/+H/4v/i/+L/4P/g/+D/4P/j/+P/4//k/+T/5P/l/+X/6P/o/+j/
6P/m/+b/5//n/+j/6P/o/+n/6//s/+z/7f/r/+z/7f/t/+7/7v/u//D/8f/y//L/8v/2
//f/+P/4//v//f/+////BAAGAAgACwAOABEAEwATABYAGgAdAB8AIQAjACUAKAAsAC0A
LwAxADMANQA2ADcANwA6ADoAOwA7ADwAPAA8AD4APgA+AD4APAA6ADkAOAA5ADgANgA1
ADEALwAtACsAKAAmACIAHwAcABoAFwAUABEADgALAAkABgAFAAMAAgAAAP7//f/7//v/
+f/4//f/9v/1//X/9P/0//T/9P/z//X/9f/1//X/8v/y//P/8//y//L/8v/y//L/8v/z
//P/8//z//P/8//1//X/9f/2//b/9v/2//f/9f/2//b/9v/4//n/+f/5//n/+f/5//n/
+f/5//n/+f/5//n/+f/5//f/9//4//j/+P/3//f/9//3//f/9//2//j/+P/4//j/9v/1
//X/9f/3//n/9//3//b/9v/2//b/9v/2//b/9f/1//X/9f/1//X/9f/0//T/9P/0//T/
9P/0//T/8//z//P/9P/1//b/9//3//j/+v/6//j/+P/5//n/+//7//z//P/8//z//P/8
//7//v/+/////f/9//v/+//3//X/8//y//L/8v/z//P/9f/2//j/+f/7//v/+//6//X/
8//z//L/8f/x//H/8f/y//L/8P/w/+//7//v/+//7//w//D/8P/w//D/8P/w//H/8f/x
//T/+/8IABgAJAAuADkASwBcAHMAkACsAMIA0wDeANYAsgB7AEAABwDY/7b/qf+f/5H/
j/+e/7P/wv/K/9D/2f/g/+T/5v/q/+r/6//r/+z/7P/s/+3/7f/w//D/8P/w/+7/7//w
//D/8P/w//D/8P/y//L/8//z//T/9P/0//X/8//0//T/9P/2//b/9v/2//f/9//3//j/
+P/4//n/+f/6//r/+v/6//r/+v/7//v//P/8//z//f/9//7//v//////AAABAAEAAgAC
AAIABAAFAAYABgAGAAYABwAIAAgACQALAAwADQAPABAAEQATABQAFwAZABkAGQAcAB4A
HwAjACUAJwAqACoAKwAtAC8AMQAzADQANQA3ADoAOgA7ADsAPAA8ADwAPAA8ADwAPAA8
ADoAOQA4ADcANgA0ADMALwAtACsAKQAoACYAIgAfABwAGgAXABQAEwAQAA0ACwAIAAcA
BQAEAAIAAAD///3//f/7//r/+f/6//n/+f/4//b/9v/2//X/9//3//f/9//0//T/9f/1
//b/9v/2//b/9P/0//X/9f/1//X/9f/1//X/9f/1//b/+P/4//j/+f/3//j/+P/4//j/
+f/5//n/+f/5//n/+f/3//f/9//3//n/+f/5//n/9//3//j/+P/4//f/9//3//f/9//3
//b/9v/2//b/9v/2//X/9f/1//X/9f/1//X/9v/1//X/9P/2//T/9P/0//T/9P/0//T/
8//z//P/8//z//P/8//y//L/8v/y//L/8v/y//L/8f/x//H/9P/1//b/9//1//b/+P/4
//r/+v/7//v/+f/5//r/+v/6//r/+v/6//z//P/8//3/+//7//n/+f/1//P/8f/w/+7/
7v/v/+//8//0//b/9//3//f/9//2//H/7//v/+7/7//v/+//7//u/+7/7P/s/+v/6//r
/+v/6//s/+z/7P/s/+z/7P/s/+3/7f/v//T///8OABwAKAA0AEMAUwBkAHsAlgCuAL4A
ywDIAK4AgABJABYA5/++/6j/of+V/4n/kf+k/7X/wP/I/87/1f/c/97/4v/k/+b/5//n
/+j/6P/o/+n/6f/q/+r/6v/q/+r/6//s/+z/7P/s/+z/7P/s/+z/7f/t/+7/7v/u/+//
7f/u/+7/7v/w//D/8P/w//P/8//z//T/8v/y//P/8//0//T/9P/0//b/9v/3//f/+P/4
//j/+f/3//j/+P/5//n/+v/7//v//P/8//z//v///wAAAAAAAAIAAwAEAAQABQAHAAgA
CQAJAAoACwANAA4AEQATABMAFQAYABoAGwAdAB8AIQAkACQAJQAnACkAKwAtAC4ALwAv
ADIAMgAzADEAMgAyADIAMAAwADAAMAAwAC4ALQAsACkAKAAmACUAJQAjACEAHwAcABoA
FgATABIAEAANAAoACQAGAAMAAQD+//3/+//6//r/+P/3//X/9f/z//L/8f/y//H/8f/w
//D/8P/w/+//7f/t/+3/7f/u/+7/7//v//D/8P/w//D/7v/u/+//7//v/+//7//v//H/
8f/x//L/8P/w//D/8f/x//L/8v/y//D/8f/x//H/8f/x//H/8f/x//H/8f/x//H/8f/x
//H/8f/x//L/8v/y//H/8f/x//H/8f/x//D/7v/u/+7/7v/u/+3/7f/t/+3/7f/t/+3/
7P/t/+z/7P/s/+z/7P/s/+z/6//r/+v/6//r/+v/6//q/+r/6v/q/+r/6v/q/+z/6//r
/+v/7P/t/+7/7//v//D/8v/y//L/8v/z//P/8//z//T/9P/y//L/8v/y//T/9P/0//X/
8//z//H/8f/t/+v/6f/o/+j/6P/p/+n/6//s/+7/7//v/+//7//u/+n/5//n/+b/5//n
/+f/5//m/+b/5P/k/+P/4//j/+P/5f/m/+b/5v/m/+b/5v/m/+X/5//r//L//f8MABwA
KgA2AEUAVQBmAH8AmgCuALoAwwC2AJIAXgAtAPz/zf+s/6D/l/+J/4P/kf+k/7H/uv/C
/8j/z//W/9j/2v/c/97/3//f/+D/4P/g/+H/4f/i/+L/4v/i/+L/4//k/+T/4v/i/+L/
4v/k/+T/5f/l/+b/5v/m/+f/5//o/+j/6P/o/+j/6P/o/+n/6f/p/+r/6v/q/+v/6//q
/+r/6v/q/+z/7P/t/+3/7v/u/+7/7//t/+7/7v/v//H/8v/z//P/9P/0//T/9v/3//j/
+P/4//j/+f/6//r//f///wAAAQADAAQABQAHAAgACwANAA0ADwASABQAFQAWABcAGAAa
ABwAHQAfACEAIwAlACYAJwAnACoAKgArACkAKgAqACoAKAAoACgAKAAoACYAJQAkACMA
IgAgAB8AHQAbABkAFwAUABIADgALAAgABgADAAAA///8//n/9//1//X/9P/0//L/8P/v
/+3/7f/r/+r/6f/q/+n/6f/o/+j/6P/o/+f/5//n/+f/5//o/+j/6f/p/+j/6P/o/+j/
6v/q/+v/6//p/+n/6f/p/+f/5//n/+j/6v/q/+r/6//r/+z/7P/s/+z/7f/t/+3/6//r
/+v/6//r/+v/6//r/+r/6f/o/+f/5//n/+j/6P/o/+f/5//n/+f/5//n/+b/5v/m/+b/
5v/k/+P/4//j/+X/5f/l/+X/5v/m/+T/5P/k/+T/5P/k/+P/4//j/+P/4//j/+H/4P/g
/+D/4P/g/+D/4P/i/+H/4f/h/+L/4//k/+X/4//k/+b/5v/o/+j/6f/p/+n/6f/q/+r/
6P/o/+j/6P/o/+j/6P/p/+v/6//p/+n/5//l/+P/4v/e/97/3//f/+H/4v/k/+X/5f/l
/+X/5P/h/9//3//e/9v/2//b/9v/3P/c/9r/2v/X/9f/1//X/9n/2v/a/9r/2v/a/9r/
2v/Z/9v/2//e/+f/9P8CABAAHAApADsAUABlAIAAnACwAL0AxgC8AJwAawA4AAkA3P+2
/6X/m/+J/4H/iv+V/5z/qP+y/7v/wv/I/8z/zv/Q/9H/0f/S/9T/1P/V/9X/1v/W/9b/
1v/U/9X/1v/W/9b/1v/W/9b/2P/Y/9n/2f/Y/9j/2P/Z/9v/3P/c/9z/3P/c/9z/3P/d
/93/3f/e/97/3v/f/9//3v/e/97/3v/e/97/3//f/+D/4P/g/+H/4//k/+T/5f/j/+T/
5f/l/+b/5v/m/+j/6f/q/+r/6v/u/+//8P/w//H/8//0//X/9f/2//f/+f/4//v//f/9
/wEABAAGAAcACQALAA0AEAAQABEAEwAVABUAFwAYABkAGQAcABwAHQAfACAAIAAgACAA
IAAgACAAHwAcABoAGAAZABgAFgAVABEADwANAAsACgAIAAQAAQD+//z/+f/2//P/8P/t
/+v/5v/l/+P/4v/g/97/3f/b/9n/1//W/9X/1v/V/9X/1P/W/9b/1v/V/9P/0//T/9P/
1P/S/w==
         </WaveFormData>
      </LeadData>
      <LeadData>
         <LeadByteCountTotal>10000</LeadByteCountTotal>
         <LeadTimeOffset>0</LeadTimeOffset>
         <LeadSampleCountTotal>5000</LeadSampleCountTotal>
         <LeadAmplitudeUnitsPerBit>4.88</LeadAmplitudeUnitsPerBit>
         <LeadAmplitudeUnits>��V</LeadAmplitudeUnits>
         <LeadHighLimit>2147483647</LeadHighLimit>
         <LeadLowLimit>268435456</LeadLowLimit>
         <LeadID>V3</LeadID>
         <LeadOffsetFirstSample>0</LeadOffsetFirstSample>
         <FirstSampleBaseline>0</FirstSampleBaseline>
         <LeadSampleSize>2</LeadSampleSize>
         <LeadOff>FALSE</LeadOff>
         <BaselineSway>FALSE</BaselineSway>
         <ExcessiveACNoise>FALSE</ExcessiveACNoise>
         <MuscleNoise>FALSE</MuscleNoise>
         <LeadDataCRC32>3965141584</LeadDataCRC32>
         <WaveFormData>
/v/+//7//v8GAA4AFgAeAC8APgBNAFwAcACEAJgArACbAIoAeQBoAEMAIAD9/9r/0v/M
/8b/wP/I/87/1P/a/97/4v/m/+r/6//s/+3/7v/u/+7/7v/u//D/8P/w//D/8v/y//L/
8v/w//D/8P/w//L/8v/y//L/9P/0//T/9P/0//T/9P/0//T/9P/0//T/9P/0//T/9P/2
//b/9v/2//b/9v/2//b/9v/2//b/9v/4//j/+P/4//r/+v/6//r/+v/6//r/+v/7//z/
/f/+/wAAAAAAAAAAAgACAAIAAgAEAAQABAAEAAcACAAJAAoACwAMAA0ADgAPABAAEQAS
ABYAGAAaABwAHwAgACEAIgAjACQAJQAmACgAKgAsAC4AMAAwADAAMAAyADIAMgAyADAA
MAAwADAAMAAwADAAMAAtACwAKwAqACYAJAAiACAAHgAcABoAGAAUABIAEAAOAAwACgAI
AAYABAACAAAA/v/9//z/+//6//n/+P/3//b/9P/0//T/9P/0//T/9P/0//T/9P/0//T/
8v/y//L/8v/0//T/9P/0//T/9P/0//T/9P/0//T/9P/0//T/9P/0//b/9v/2//b/+P/4
//j/+P/4//j/+P/4//r/+v/6//r/+v/6//r/+v/4//j/+P/4//r/+v/6//r/+v/6//r/
+v/4//j/+P/4//j/+P/4//j/+P/4//j/+P/2//b/9v/2//b/9v/2//b/9v/2//b/9v/0
//T/9P/0//T/9P/0//T/9P/0//T/9P/0//T/9P/0//b/9f/1//X/8//z//P/8//z//P/
8//z//X/9//4//n/+f/5//r/+//5//r/+v/6//r/+v/8//z/+//7//v/+v/8//3//f/+
//7//v/9//z/+v/5//j/9//1//X/9v/3//j/+f/6//z/+v/6//r/+P/4//b/9f/0//P/
8v/y//H/7//v/+7/7f/t/+3/7f/t/+//7//v/+//8f/x//H/8f/x//L/8v/0//j/AgAO
ABgAHQAjADAAQwBYAHMAjQCfAK8AugCvAI4AZAA4AA8A6v/T/8n/xP+7/7n/v//J/9D/
1//d/97/4//o/+r/6//r/+z/7P/s/+3/7f/t/+3/7f/t/+3/7v/u/+7/7v/v/+//7//v
/+//7//v//D/8P/y//L/8v/z//L/8f/x//D/8v/y//L/8v/z//P/8//z//T/9P/0//X/
9v/2//b/9v/2//f/9//3//f/9//4//j/+P/5//n/+f/7//z//P/8//v/+//8//z//v/+
//7///8AAAEAAgADAAIAAwADAAUABgAHAAgACQAMAA0ADwAQABIAFQAWABgAFgAZABsA
HQAgACEAJAAmACYAKAAoACkALAAtAC8AMAAwADAAMAAxADEAMgAyADIAMQAxADAALwAu
AC0ALQAsACsAKQAnACUAIwAhAB4AGgAYABUAEwASAAwACgAJAAcABAACAAAA/v/8//r/
+f/4//f/9v/1//T/9f/0//T/8//x//H/8f/x//D/8P/w//D/8P/w//D/8P/x//H/8f/y
//L/8v/y//L/8v/y//L/8//z//P/8//0//T/9P/0//T/9f/1//X/9f/0//X/9f/0//b/
9v/3//f/9f/1//X/9f/1//X/9f/1//X/9f/1//X/9P/0//L/9P/1//X/9P/0//P/8//z
//P/8//y//L/8f/x//H/8f/x//D/8P/w//D/8P/w//D/8P/w//H/7//u/+7/7v/u/+7/
7v/u/+7/7v/u/+7/7v/u//D/7//v/+//7f/t/+3/7f/t/+3/7f/t/+3/7//w//H/7//v
//D/8f/z//T/9P/0//T/9P/2//b/8//z//P/8v/0//X/9f/2//b/9v/1//T/9P/z//L/
8f/v/+//8P/x//L/8//0//b/9P/0//T/8v/w/+7/7f/s/+v/6v/q/+n/6f/p/+j/5//l
/+X/5f/l/+X/5f/l/+X/5//n/+f/5//n/+r/6P/o/+7/9v8AAAgAEQAXACQAOQBUAHEA
jQClALkAyADHAK4AhABUACcA/P/d/83/yP+//7n/u/+//8D/x//N/9T/2//e/+D/4f/j
/+T/5P/k/+X/5f/l/+X/4//j/+P/5P/m/+b/5v/n/+f/5//n/+f/5//n/+j/6P/o/+j/
6P/p/+n/6f/q/+r/6v/q/+r/6v/p/+n/6f/p/+r/6v/q/+v/7v/u/+7/7v/u/+//7//v
//H/8f/y//L/8P/x//H/8f/z//T/9P/0//X/9f/2//b/+P/4//j/+f/6//v//P/9//7/
/////wEAAgADAAQABQAGAAcACQAKAAoADQAOABAAEgAVABcAGQAaABsAHgAgACQAJgAm
ACcAKAApACsALAAuAC4ALgAvAC8AMAAwADAAMQAxADAALwAuAC0ALQAsACkAJwAlACMA
IQAfABwAGAAUABEADwAOAAgABgAFAAMAAAD+//z/+v/2//T/8//y/+//7v/t/+z/7f/s
/+z/6//p/+n/6f/p/+b/5v/m/+b/6P/o/+j/6P/n/+f/5//o/+b/5v/m/+b/6P/o/+j/
6f/p/+n/6f/q/+z/7P/s/+z/7f/t/+3/7f/u/+//7//u/+7/7v/v/+//7//v/+//7//v
/+//7//v/+//7//v/+//7v/u/+z/7v/v/+//7v/u/+3/7f/t/+3/7f/s/+z/6//r/+v/
6//r/+r/6v/q/+r/6v/q/+r/6v/q/+n/6f/p/+n/6f/p/+j/6P/o/+j/6P/o/+j/6P/o
/+j/6P/o/+b/5v/m/+b/6P/n/+f/5//n/+f/5//n/+f/5//n/+f/5//p/+r/6//t/+3/
7v/v/+//8P/w//D/7v/u//D/8P/x//H/8f/w//D/8f/x//L/8v/y//H/8P/w/+//7v/t
/+3/7f/u/+//7v/v//D/8v/0//T/9P/y//D/7v/t/+z/6//q/+r/6f/p/+n/6P/n/+X/
5f/l/+X/5f/l/+X/5f/l/+X/5f/l/+X/5v/o/+j/7P/0//7/CAAPABcAJgA7AFYAcwCP
AKUAuQDIAMcArAB8AEgAFwDs/83/v/+6/7H/rf+z/7v/xP/N/9H/1v/b/97/4P/j/+P/
5P/k/+T/4//j/+P/4//l/+X/5f/m/+b/5v/m/+f/5f/l/+X/5f/l/+X/5v/m/+b/5v/m
/+f/6f/p/+r/6v/q/+r/6v/q/+n/6f/p/+n/7P/s/+z/7f/s/+z/7P/s/+7/7//v/+//
7//v//D/8P/w//H/8f/x//H/8v/y//L/8//z//T/9P/2//b/9v/3//b/9//4//n/+v/7
//v//f8AAAEAAgADAAQABQAHAAgACAALAAwADgAQABMAFQAXABgAGQAcAB4AIQAkACUA
JwAqACsALQAuADAAMAAwADEAMQAyADIAMgAzADMAMgAxADAALwAvAC4ALQArACkAJwAl
ACMAIAAcABoAFwAVABQADgAMAAsACQAGAAQAAgAAAP7//P/7//r/9//2//X/9P/z//L/
8v/x/+//7//v/+//7v/u/+7/7v/u/+7/7v/u/+3/7f/t/+7/7P/s/+z/7P/u/+7/7v/v
/+//7//v//D/8P/w//D/8P/x//H/8f/x//L/8//z//L/8v/y//P/8//1//X/9f/1//P/
8//z//P/8//z//P/8//0//T/8v/0//P/8//y//L/8//z//P/8//z//L/8v/x//H/8f/x
//H/8P/w//D/8P/w//D/8P/w//D/7//v/+//7//v/+//7v/u/+7/7//v/+//7//v//D/
7v/u/+7/7v/s/+z/7P/s/+z/7P/s/+z/7P/r/+v/6//t/+3/7f/t/+3/7f/t/+3/7f/v
//D/8f/x//H/8v/z//P/9P/0//T/9P/0//b/9v/3//f/9//2//b/9//3//j/+P/4//f/
9v/2//X/9P/z//H/8f/y//P/9P/1//b/+P/4//j/+P/2//T/8v/x//D/8f/w//D/7//t
/+3/7P/r/+v/6//r/+v/6//r/+v/6//r/+v/6//r/+3/7P/u//D/9P/8/wYAEAAXAB8A
LABBAFoAdQCPAKUAuQDCALcAlgBkADIAAwDc/8P/vf+4/7H/sf+7/8f/0v/Z/9v/4P/j
/+T/5v/n/+f/6P/o/+j/6f/p/+n/6f/p/+n/6f/q/+r/6v/q/+v/6//r/+v/6//r/+v/
7P/s/+z/7P/s/+3/7f/t/+7/7v/u/+7/7v/u/+3/7f/t/+3/8P/w//D/8f/y//L/8v/y
//L/8//z//P/8//z//T/9P/0//X/9f/1//X/9v/2//b/9f/1//b/9v/6//r/+v/7//r/
+//8//3/AAABAAEAAwACAAMABAAFAAgACQALAAwADQAPAA8AEAASABUAFwAZABoAGwAe
ACAAIgAkACQAJQAoACkAKwAsACwALAAsAC0ALQAuAC4ALgAtAC0ALAArACoAKQApACgA
JwAlACMAIQAfAB0AGgAWABQAEQAPAA4ACgAIAAcABQACAAAA/v/8//z/+v/5//j/9//2
//X/9P/x//D/8P/v/+//7//v/+//8P/w//D/8P/u/+7/7v/u/+3/7f/t/+7/7v/u/+7/
7v/u/+7/7v/v/+//7//v//D/7v/u/+7/7v/x//H/8f/x//D/8f/x//D/8v/y//P/8//z
//P/8//z//H/8f/x//H/8//z//P/8//y//L/8P/y//P/8//y//L/8f/x//H/8f/z//L/
8v/x//H/8f/x//H/7v/u/+7/7v/w//D/8P/w//D/7//v/+//8f/x/+//7v/u/+7/7v/u
/+7/7P/s/+z/7P/q/+r/6v/q/+z/6//r/+v/7f/t/+3/7f/t/+3/7f/t/+3/7//w//H/
8f/x//L/8//x//L/8v/y//L/8v/0//T/8//z//P/8v/0//X/9f/2//b/9v/1//T/9P/z
//L/8f/w//H/8//1//b/9//4//r/+v/6//r/+P/2//T/8//y//T/9P/1//X/9//3//b/
9f/0//P/8v/x/+//7//v/+//8f/x//H/8f/v//D/8v/2//z/CAASABoAHwAnADgATQBi
AHsAkQClALMAuACrAIYAWAAuAAcA5P/P/8n/wP+5/73/xf/L/9L/2f/d/+L/5//q/+r/
6//t/+7/7v/u/+3/7f/t/+3/7//v/+//8P/u/+7/7v/v//H/8f/x//H/8f/x//L/8v/w
//D/8P/x//H/8f/y//L/8v/y//L/8v/1//X/9f/1//b/9v/2//f/+P/4//j/+P/4//n/
+f/5//v/+//8//z//P/9//3//f/7//z//P/8//////8AAAAAAgACAAIAAwAEAAUABgAH
AAgACQAJAAsADAANAA4ADwAQABEAEwAUABQAFwAYABoAGgAdAB8AIQAiACMAJgAoACoA
LAAsAC0ALgAvADEAMgA0ADQANAA1ADMANAA0ADQANQA1ADQAMwAyADEAMQAwAC8ALQAr
ACkAKQAnACQAIAAcABkAFwAWABIAEAAPAA0ACgAIAAYABAAEAAIAAQAAAP3//P/7//r/
+f/4//j/9//3//f/9//3//b/9v/2//b/9v/2//b/9v/3//f/9//4//j/+P/4//j/+P/4
//j/+f/7//v/+//8//z//P/8//z/+//7//v/+//+///////+//7//v///////f/9//3/
/f/9//3//f/9/////////////v/+//z//v/9//3//P/8//v/+//7//v//f/8//z//P/6
//r/+v/6//z//P/8//z//P/8//z//P/8//v/+//7//v/+//7//v/+f/5//n/+f/5//v/
/P/9//////8AAAEA//8AAAAAAAACAAIABAAEAAMAAwADAAIABAAFAAUABgAIAAgABwAG
AAQAAwACAAEA/////wAAAQACAAMABAAGAAgACAAIAAYAAwAAAP7//P/9//z//P/7//v/
+//6//n/+f/5//n/+f/3//f/9//3//n/+f/5//n/+f/6//j/+v8AAAgAEgAcACUAKwA2
AEkAXgB3AJEApwC3AMYAyQCwAIQAVgApAAAA3//R/8z/x//B/8P/zf/W/93/4//m/+v/
8P/y//X/9f/2//b/9v/3//f/9//3//f/9//3//j/+P/4//j/+f/5//n/+f/5//f/9//4
//j/+P/4//j/+f/5//n/+v/6//z//P/8//z//f/9//3//f/+//7//v///wAAAAAAAAAA
AgADAAMAAwADAAMABAAEAAYABwAHAAcABwAIAAgACAALAAsADAAMAAwADAAMAA0AEAAR
ABIAEwASABMAEwAVABYAFwAYABkAGgAbAB0AHgAeACEAIgAkACQAJwApACsALAAtADAA
MgA0ADYANgA3ADgAOQA7ADwAPAA8ADwAPQA9AD4APgA+AD0APQA8ADsAPAA7ADsAOgA3
ADUAMwAxADEALwAsACgAJAAhAB8AHgAaABgAFwAVABIAEAAOAAwADAAKAAkACAAFAAQA
AwACAAEAAAAAAP////////////8AAAAAAAAAAP7//v/+//7/////////AAD+//7//v/+
/wAAAAAAAAEAAQABAAEAAgAAAAAAAAAAAAMAAwADAAMABAAFAAUABAAEAAQABQAFAAUA
BQAFAAUABQAFAAUABQADAAMAAwADAAQABAACAAQAAwADAAIAAgABAAEAAwACAP///v/9
//z/+//6//n/+P/4//j/+P/4//r/+f/5//n/+f/5//n/+f/3//f/9//3//f/+f/6//v/
+//7//z//f/9//7//v/+//7//v8AAAAA/////////v/+//////8AAP7//v/9//z/+v/5
//j/9//3//f/+P/5//r/+//8//7//v/+//7//P/6//j/9//2//f/9v/2//X/8//z//L/
8f/x//H/8f/x//P/8//z//P/8//z//P/8//x//L/9P/4/wAACgAWAB4AIwArADwATwBk
AH8AlQCnALcAugClAH4ATgAkAPv/2P/J/8P/vv+5/73/x//T/9z/4f/l/+r/6//s/+7/
7//v//D/8P/w//H/8f/x//H/8f/x//H/8v/y//L/8v/z//P/8//z//P/9f/1//b/9v/0
//T/9P/1//f/9//4//j/9v/2//b/9v/5//n/+f/5//j/+P/4//n/+v/6//r/+v/4//n/
+f/5//n/+f/6//r/+P/5//n/+f/5//r/+v/6//n/+f/6//r//P/8//z//f/+////AAAB
AAAAAQABAAMABgAHAAgACQAMAA0ADwAQABAAEwAUABYAFgAZABsAHQAeAB8AIgAkACQA
JgAmACcAKgArAC0ALgAuAC4ALgAvAC0ALgAuAC4ALQAtACwAKwAoACcAJwAmACUAIwAh
AB8AHQAbABgAFAASAA8ADQAMAAgABgAFAAMAAAD+//z/+v/6//j/9//2//X/9P/z//L/
8v/y//P/8//y//H/8P/v//D/8P/w//D/7v/u/+7/7v/v/+//7//w//D/8P/w//D/8v/y
//L/8//z//P/8//0//L/8v/y//L/9f/1//X/9f/2//f/9//2//T/9P/1//X/9//3//f/
9//1//X/9f/1//X/9f/1//X/9v/2//T/9v/1//X/9P/0//P/8//z//L/9P/0//T/9P/0
//T/9P/0//L/8v/y//L/8v/x//H/8f/v/+//7//v//H/8f/x//H/7//x//L/8//1//X/
9v/3//f/+P/4//j/+P/4//r/+v/3//f/9//2//b/9//3//j/+P/4//f/9v/2//X/9P/z
//H/8f/y//P/8v/z//T/9v/3//j/+f/4//T/8v/x//D/7//u/+7/7f/t/+3/7P/r/+n/
6f/p/+n/6f/p/+n/6f/p/+n/6f/p/+v/6v/q/+z/8v/8/wgAEgAZACMANABJAGQAgwCj
ALUAwwDOAMUApAB2AEgAGwDy/9f/z//K/73/u/+//8P/yP/P/9X/2v/f/+L/5P/l/+X/
5v/m/+b/6f/p/+n/6f/n/+f/5//o/+r/6v/q/+v/6//r/+v/6//r/+v/7P/s/+z/7P/s
/+3/7f/t/+7/7v/w//D/8P/w//H/8f/x//H/8P/w//D/8f/y//L/8v/y//L/8//z//P/
9f/1//b/9v/0//X/9f/1//f/+P/4//j/+//7//z//P/+//7//v///wAAAQACAAMABAAF
AAUABwAIAAkACgALAA4ADwARABIAEgAVABYAGAAYABsAHQAfACAAIQAkACYAKgAsACwA
LQAwADEAMwA0ADIAMgAyADMAMQAyADIAMgAxADEAMAAvAC4ALQAtACwAKQAnACUAIwAh
AB8AHAAYABgAFQATABIADQAKAAgABQACAAAA/v/8//z/+v/5//j/9f/0//P/8v/x//D/
8P/v/+3/7f/t/+3/7v/u/+7/7v/u/+7/7v/u/+//7//v//D/8P/w//D/8P/y//L/8v/z
//X/9f/1//b/9P/0//T/9P/3//f/9//3//j/+f/5//j/+P/4//n/+f/5//n/+f/5//v/
+//7//v/+f/5//n/+f/4//j/9v/4//n/+f/4//j/9//3//f/9//5//j/+P/3//n/+f/4
//b/9v/2//b/9P/0//T/9P/0//T/9P/0//T/8//z//P/8//z//P/8//z//P/8//z//P/
9f/2//f/9//3//j/+f/7//z//P/8//r/+v/8//z/+//7//v/+v/6//v/+//8//z//P/7
//r//P/7//r/+f/3//f/+P/5//j/+f/6//z//v/+//7//P/6//j/9//2//P/8v/y//H/
7//v/+7/7f/t/+3/7f/t/+3/7f/t/+3/7f/t/+3/7f/v/+7/7P/u//b//P8GABIAGwAj
ADIASwBkAIMAoQC3AMsA2gDXALgAhgBQAB0A8P/R/8P/vv+3/7P/uf/D/8z/0//Z/97/
4//o/+r/6f/r/+z/7P/s/+3/7f/t/+3/7f/t/+3/7v/u/+7/7v/v/+//7//v/+//7//v
//D/8P/y//L/8v/z//P/8//0//T/8v/y//L/8v/z//P/8//z//T/9P/0//X/9v/2//b/
9v/2//f/9//3//n/+f/6//r/+v/7//v/+//7//z//P/8//v/+//8//z//v/+//7///8A
AAEAAgADAAQABQAFAAcACgALAAwADQAMAA0ADwAQABIAFQAWABgAGAAbAB0AHwAgACEA
JAAmACoALAAsAC0ALgAvADEAMgAyADIAMgAzADMANAA0ADQAMwAzADIAMQAyADEAMQAw
AC0AKwApACcAJQAjACAAHAAaABcAFQAUABAADgANAAsACgAIAAYABAACAAAA///+//3/
/P/7//r/+f/4//j/9//3//f/9//3//b/9v/2//b/9P/0//T/9P/1//X/9f/2//T/9P/0
//T/9v/2//b/9//4//n/+v/8//z//P/8//z//f/9//3//f/+///////+/wAAAAABAAEA
//////////////////////3//f/9//3//v/+//z//v/9//3//P/8//v/+//7//v/+//6
//r/+f/9//3//f/7//r/+v/6//r/+v/6//r/+v/6//r/+v/6//r/+v/5//n/+f/7//v/
+//7//n/+f/5//n/+f/7//z//f/9//3//v//////AAAAAAAAAAAAAAIAAgADAAMAAwAC
AAIAAwADAAQAAgACAAEAAAD+//3//P/7//n/+f/6//v//P/9//7/AAAAAAAAAAD+//z/
+v/5//j/9//2//b/9f/3//f/9v/1//P/8//z//P/8//z//P/8//1//X/9f/1//X/9P/0
//b//P8GABIAGgAhACcANgBJAGAAewCVAKkAuwDKAMUApAB0AEAADwDm/83/w/++/7f/
tf+//83/2P/f/+H/5v/r/+7/8P/x//H/8v/y//L/8f/x//H/8f/z//P/8//0//T/9P/0
//X/9f/1//X/9f/0//P/8//y//L/8v/y//P/8v/x//H/8P/w//D/8P/w//P/8//z//P/
8v/y//L/8//0//T/9P/0//T/9f/1//X/9//3//j/+P/2//f/9//3//n/+v/6//r/+//7
//z//P/+//7//v////7///8AAAEABAAFAAUABwAIAAkACgALAAwADQAPABAAEAATABQA
FgAWABkAGwAdAB4AHwAiACQAJAAmACYAJwAqACsALQAuACwALAAsAC0AKwAsACwALAAt
AC0ALAArACgAJwAnACYAJQAjACEAHwAdABsAGAAUABIADwANAAwACAAGAAUAAwACAAAA
/v/8//z/+v/5//j/9//2//X/9P/1//T/9P/z//H/8f/x//H/8v/y//L/8v/w//D/8P/w
//H/8f/x//L/8v/y//L/8v/y//L/8v/z//H/8f/x//L/9P/0//T/9P/z//P/8//z//T/
9f/1//T/9P/0//X/9f/1//X/9f/1//X/9f/1//X/9f/1//X/9f/0//T/8v/0//P/8//y
//L/8//z//P/8//z//L/8v/x//H/8f/x//H/8P/w//D/8P/y//L/8P/w//D/8P/w//D/
8P/w//D/8P/w//D/8v/x//H/8f/v/+//7//v/+//7//v/+//8f/z//T/9f/1//X/9v/3
//f/+P/4//j/9v/2//j/+P/3//f/9//2//j/+f/5//r/+P/4//f/9v/0//P/8v/x//H/
8f/y//P/9P/1//b/+P/2//b/9v/0//L/8P/v/+7/7//u/+7/7f/t/+3/7P/r/+v/6//r
/+v/6//r/+v/6//r/+v/6//r/+v/7P/u//D/+P8EAA4AGAAfACkAOgBNAGIAewCTAKMA
sQCyAJ0AcgBCABgA7//O/73/u/+2/7H/tf+//8n/0v/V/9n/3v/h/+T/5v/n/+f/6P/o
/+j/6f/p/+n/6f/p/+n/6f/q/+r/6v/q/+v/6//r/+v/6//r/+v/7P/s/+7/7v/u/+//
7f/t/+7/7v/u/+7/7v/u/+//7//v/+//8P/w//D/8f/y//L/8v/y//L/8//z//P/8//z
//T/9P/0//X/9f/1//f/+P/4//j/+f/5//r/+v/8//z//P/9//7///8AAAEAAgADAAMA
BQAEAAUABgAHAAoACwANAA4ADgARABIAFAAUABcAGQAbABwAHQAgACIAIgAkACQAJQAo
ACkAKwAsACoAKgAqACsAKQAqACoAKgApACkAKAAnACYAJQAlACQAIwAhAB8AHQAdABsA
GAAUABIADwANAAwACgAIAAcABQACAAAA/v/8//v/+v/6//r/9//2//X/9P/1//T/9P/z
//P/8//z//P/8v/y//L/8v/0//T/9P/0//X/9f/1//b/9P/0//T/9P/0//T/9P/1//X/
9f/1//b/9v/2//b/9v/3//f/9//3//b/9//3//b/+P/4//n/+f/5//n/+f/5//n/+f/5
//n/+f/5//n/+f/4//j/9v/4//n/+f/4//j/9//3//f/9//3//b/9v/1//f/9//3//f/
9v/2//T/9P/0//T/9P/0//T/9P/0//T/9P/0//T/9P/z//P/8//z//P/8//z//X/9f/1
//X/9f/3//j/+f/5//n/+v/7//v//P/8//z//P/8//7//v/9//3//f/8//z//f/9//7/
/v/+//3//P/7//n/9//1//T/9f/3//n/+v/7//z//v/8//z//P/6//r/+P/3//b/9f/0
//T/8//z//P/8v/x/+//7//v/+//8f/x//H/8f/z//P/8//z//P/9P/4//z/AgAOABoA
JAApADUASABdAHQAjQCfAK0AuQCwAJEAYgA4AA4A6f/Q/8n/xf+8/7f/wf/N/9X/3P/f
/+P/6P/t/+7/7v/v/+//8P/w//D/7v/t/+z/6//q/+n/6P/o/+j/6P/o/+n/6f/p/+n/
6f/p/+n/6v/q/+r/6v/q/+v/6//r/+z/7P/q/+r/6v/q/+3/7f/t/+3/7v/u/+7/7//u
/+7/7v/u//D/8f/x//H/8f/x//L/8v/y//P/8//z//P/9P/0//T/9f/1//b/9v/4//j/
+P/5//r/+//8//3//v//////AQACAAMABAAFAAgACQALAAwADAAPABAAEgAQABMAFQAX
ABgAGQAcAB4AHgAgACAAIQAiACMAJQAmACYAJgAmACcAJgAmACUAJAAjACMAIgAhACAA
HwAfAB4AHQAbABkAFwAVABMAEAAMAAoABwAFAAQAAAD+//3/+//5//j/9//2//b/9P/z
//L/8f/w/+//7v/t/+z/7P/r/+v/6//r/+v/7P/s/+z/7P/s/+z/7P/s/+3/7f/t/+7/
7v/u/+7/7v/s/+z/7P/t/+v/6//r/+z/6v/q/+r/6v/r/+v/6//r/+r/6//r/+r/6P/o
/+n/6f/p/+n/6f/p/+f/5//n/+f/5//n/+f/5//m/+b/5P/m/+X/5f/k/+T/5f/l/+X/
5f/l/+T/5P/j/+P/4//j/+P/5P/k/+L/4v/i/+L/4v/i/+L/4v/i/+L/4v/i/+D/3//f
/9//3//f/9//3//h/+H/4f/h/+H/4//k/+X/4//j/+T/5f/n/+j/6P/o/+j/6P/q/+r/
6f/p/+n/6P/o/+n/6f/q/+z/7P/r/+r/6P/n/+b/5f/h/+H/4v/j/+T/5f/m/+j/6v/q
/+r/6P/m/+T/4//i/9//3v/e/93/3//f/97/3f/b/9v/2//b/9v/2//b/9v/2//b/9v/
2//b/9z/3P/g/+b/8P/6/wQADQAXACQAOQBSAGsAhQCXAKcAtACtAI4AYgA0AA0A6P/L
/7//uv+x/63/sf+1/7j/v//F/8z/0f/U/9b/1//X/9j/2P/Y/9n/2f/Z/9n/2//b/9v/
3P/a/9r/2v/b/9v/2//b/9v/3f/d/97/3v/c/9z/3P/d/9//3//g/+D/4P/g/+D/4P/h
/+H/4f/h/+D/4P/g/+H/4v/i/+L/4v/k/+X/5f/l/+P/4//k/+T/5v/n/+f/5//n/+j/
6P/o/+v/6//s/+z/7v/u/+7/7//w//H/8v/z//T/9f/1//f/+P/5//r/+//6//v//f/+
/wIABQAGAAgACAALAA0ADwAOAA8AEgAUABQAFgAWABcAGAAZABsAHAAcABwAHAAdAB0A
HgAeAB4AHQAdABwAGwAaABkAGQAYABUAEwARAA8ADwANAAoABgAEAAEA///+//j/9v/1
//P/7v/s/+r/6P/o/+b/5f/k/+H/4P/f/97/3//e/97/3f/f/9//3//f/97/3v/e/97/
3v/c/w==
         </WaveFormData>
      </LeadData>
      <LeadData>
         <LeadByteCountTotal>10000</LeadByteCountTotal>
         <LeadTimeOffset>0</LeadTimeOffset>
         <LeadSampleCountTotal>5000</LeadSampleCountTotal>
         <LeadAmplitudeUnitsPerBit>4.88</LeadAmplitudeUnitsPerBit>
         <LeadAmplitudeUnits>��V</LeadAmplitudeUnits>
         <LeadHighLimit>2147483647</LeadHighLimit>
         <LeadLowLimit>268435456</LeadLowLimit>
         <LeadID>V4</LeadID>
         <LeadOffsetFirstSample>0</LeadOffsetFirstSample>
         <FirstSampleBaseline>0</FirstSampleBaseline>
         <LeadSampleSize>2</LeadSampleSize>
         <LeadOff>FALSE</LeadOff>
         <BaselineSway>FALSE</BaselineSway>
         <ExcessiveACNoise>FALSE</ExcessiveACNoise>
         <MuscleNoise>FALSE</MuscleNoise>
         <LeadDataCRC32>2661690600</LeadDataCRC32>
         <WaveFormData>
/v/+//7//v8FAAoADwAUACIALgA6AEYAWQBqAHsAjAB/AHQAaQBeAEAAJAAIAOz/5v/g
/9r/1P/a/97/4v/m/+n/7P/v//L/9P/0//T/9P/0//T/9P/0//T/9P/0//T/9v/2//b/
9v/2//b/9v/2//b/9v/2//b/9v/2//b/9v/4//j/+P/4//j/+P/4//j/+P/4//j/+P/6
//r/+v/6//z//P/8//z/+v/6//r/+v/8//z//P/8//7//v/+//7//v/+//7//v///wAA
AQACAAQABAAEAAQABgAGAAYABgAIAAgACAAIAAkACgALAAwADgAOAA4ADgAPABAAEQAS
ABQAFgAYABoAHQAeAB8AIAAhACIAIwAkACUAJgAnACgAKQAqACsALAAuAC4ALgAuACwA
LAAsACwALgAuAC4ALgArACoAKQAoACYAJAAiACAAHgAcABoAGAAWABQAEgAQAA0ADAAL
AAoACAAGAAQAAgAAAAAAAAAAAP///v/9//z/+v/6//r/+v/6//r/+v/6//r/+v/6//r/
+v/6//r/+v/6//r/+v/6//z//P/8//z//P/8//z//P/8//z//P/8//7//v/+//7//v/+
//7//v/+//7//v/+/wAAAAAAAAAA/v/+//7//v/8//z//P/8//7//v/+//7//P/8//z/
/P/8//z//P/8//z//P/8//z//P/8//z//P/8//z//P/8//r/+v/6//r/+v/6//r/+v/6
//r/+v/6//r/+v/6//r/+v/5//n/+f/5//n/+f/5//n/+f/4//j/+P/4//j/+P/4//j/
+P/4//n/+f/7//z//P/8//7//v/+/////////wAAAAABAAEAAQAAAAAA////////AAAA
AAAAAAD//////v/9//z//P/7//v/+//8//z//f/+/////f/9//3/+//7//n/+f/4//f/
9v/1//T/9P/z//L/8v/y//L/8f/x//L/8v/y//L/8v/y//L/8v/y//L/9P/0//j/AAAJ
AA8AEQAUACEAMgBGAFsAcAB+AI0AmACTAHkAWQA5ABgA+v/l/97/2P/Q/87/0P/X/97/
4//m/+r/6//v//L/8v/x//H/8f/x//H/8f/x//H/7//w//D/8P/w//D/8f/x//P/8//0
//T/8v/y//L/8v/y//L/8v/z//P/8//z//T/9P/z//P/9P/2//b/9v/3//f/9//3//f/
9v/3//f/9//3//f/9//4//j/+P/5//n/9//4//j/+P/6//r/+//7//r/+v/7//v//P/8
//7//v///wAAAAABAAIAAwADAAUABAAEAAUABgAJAAoACwAMAA8AEAATABMAEgAVABcA
FwAZABoAGwAeACAAIAAiACMAJAAlACYAJwAnACcAJwAoACgAKAAoACgAKQApACgAKAAq
ACgAJwAnACQAIgAhAB4AHQAbABkAFgAUABEADwANAAsACAAGAAQAAwABAP/////8//r/
+f/3//b/9f/0//T/9P/z//P/8//x//H/8P/w/+7/7v/u/+7/8P/v/+7/7v/u/+7/7v/u
/+//7//v/+//8f/x//H/8f/y//L/8v/y//L/8//z//P/8//z//T/9P/0//T/9f/1//X/
9f/1//X/8//z//T/9P/2//X/9f/1//P/9P/0//P/8//z//P/8//z//P/8//y//D/8P/w
//H/8//y//L/8v/w/+//7//v/+//7//v/+//7//v/+//7//v/+//7//u/+7/7v/u/+7/
7v/t/+3/7f/t/+3/7f/t/+//7//u/+7/7P/s/+z/7P/s/+z/7P/s/+3/7f/v//D/8P/w
//L/8v/y//P/8//z//T/9P/1//X/9f/0//T/8//z//P/9P/0//T/9P/z//P/8v/x//D/
8P/v/+//7//w//L/8//0//X/9f/1//X/8//x/+//7//u/+3/7P/r/+r/6v/p/+j/6P/m
/+b/5f/l/+b/5v/m/+b/5v/m/+b/5v/m/+j/6P/m/+z/8v/5////BQAIABEAJgA8AFUA
bgCCAJEAoAClAJEAbwBLACgABADn/9r/1P/Q/8z/zP/L/8z/0f/W/9r/3//j/+L/5P/j
/+P/4//j/+X/5f/l/+X/4//k/+T/5P/k/+T/5f/l/+X/5f/m/+b/5v/m/+b/5v/m/+b/
5v/n/+n/6f/p/+r/6v/p/+n/6v/o/+j/6P/p/+n/6f/p/+n/6v/r/+v/6//r/+v/6//s
/+7/7v/v/+//7//w//D/8P/w//D/8f/x//L/8v/z//P/8v/y//T/9P/3//j/+P/5//r/
+//7//3//P/8//3//v8BAAIAAwAEAAUABgAJAAkACgANAA8ADwARABIAEwAWABoAGgAc
AB0AHgAfACAAIQAjACMAIwAkACQAJAAkACQAJQAlACQAJAAmACQAIwAjACAAHgAdABoA
GQAXABUAEgAOAAsACQAHAAMAAAD+//z/+//5//f/9//0//L/8f/v/+7/7f/s/+z/6v/p
/+n/6f/n/+f/5v/m/+b/5v/m/+b/6P/n/+b/5v/m/+b/5v/m/+X/5f/l/+X/5//n/+f/
5//q/+r/6v/q/+r/6//r/+v/6//r/+z/7P/u/+7/7//v/+3/7f/t/+3/7//v//D/8P/w
/+//7//v/+3/7v/u/+3/7f/t/+3/7f/t/+3/7f/s/+r/6v/q/+v/7f/s/+z/7P/s/+v/
6//r/+n/6f/p/+n/6//r/+v/6//r/+v/6//r/+n/6f/p/+j/6P/q/+r/6v/q/+r/6v/q
/+n/6f/p/+n/6f/p/+n/6f/p/+j/6P/o/+j/6P/o/+j/6P/o/+j/6f/p/+v/7P/s/+z/
7v/u//D/8f/x//H/8P/w//H/8f/z//L/8v/x//H/8f/y//L/8v/y//H/8f/w/+//7v/u
/+//7//v//D/8P/x//L/8//1//X/9f/z/+//7f/t/+z/6//q/+n/6P/o/+f/5v/m/+b/
5v/l/+X/5v/m/+b/5v/m/+b/5v/m/+b/6P/o/+j/6v/w//f//f8DAAgAEwAmAD4AVwBu
AIAAkQCgAKMAjwBrAEMAHAD4/9//0v/M/8j/wv/E/8v/0v/Z/9z/4P/j/+f/5v/o/+f/
5//n/+f/5//n/+f/5//n/+j/6P/o/+j/6P/p/+n/6f/p/+r/6v/q/+r/6v/q/+r/6v/q
/+v/6//r/+v/7P/u/+3/7f/u/+z/7P/s/+3/7//v/+//7//w//H/8f/x//H/8f/x//L/
8v/y//P/8//z//T/9P/0//T/9P/1//X/9v/2//f/9//4//j/+v/6//v//P/8//3//P/9
//3///8CAAIAAwAEAAUABgAHAAgACQAKAA0ADQAQABMAFQAVABcAGAAZABwAHgAeACAA
IQAiACMAJAAlACcAJwAnACgAKAAoACgAKAApACkAKAAoACoAKAAnACcAJgAkACMAIAAf
AB0AGwAYABQAEQAPAA0ACwAIAAYABAADAAEA//////z/+v/5//f/+P/3//b/9v/0//P/
8//z//P/8//y//L/8P/w//D/8P/w/+//7v/u//D/8P/w//D/7//v/+//7//x//H/8f/x
//L/8v/y//L/8P/x//H/8f/z//P/9P/0//T/9P/1//X/9f/1//X/9f/3//f/+P/4//b/
9f/1//X/9//4//j/9//3//f/9//3//f/9//3//b/9v/2//b/9//1//T/9P/0//T/8//z
//P/8//z//P/8//z//P/8//z//P/8//z//P/8//z//P/8v/0//T/9P/0//T/9P/0//T/
9P/0//T/9P/0//P/8//z//P/8//z//P/8//z//L/8v/y//L/8v/y//L/8v/y//L/8//z
//X/9v/2//b/+P/4//r/+//7//v//P/8//3//f/9//z//P/7//v/+//8//z//P/8//v/
+//8//v/+v/6//f/9//3//j/+v/7//z//f/9//3//f/7//n/9//3//b/9//2//X/9P/y
//H/8P/w//L/8v/x//H/8P/w//D/8P/w//D/8P/w//D/8v/y//T/+P/8/wMACwAPABIA
HwAyAEgAXwB0AIYAlQCiAJ0AgwBdADcAEADw/9v/1v/Q/8z/yv/Q/9n/4v/n/+j/7P/v
/+//8P/y//H/8f/x//H/8//z//P/8//x//L/8v/y//L/8v/z//P/8//z//T/9P/0//T/
9P/0//T/9P/0//X/9f/1//X/9v/2//X/9f/2//b/9v/2//f/9//3//f/9//4//n/+f/5
//v/+//7//z/+v/6//v/+//9//7//v/+//7//v///////v/+//////8AAAAAAgACAAEA
AgACAAMABgAHAAcACQAIAAgACQAKAA0ADgAPABAADwAQABMAEwAUABcAGQAZABsAHAAd
ACAAJAAkACYAJwAoACkAKgArACsAKwArACwALgAuAC4ALgAtAC0ALAAsACwAKgApACkA
KgAoACcAJAAjACEAHwAcABoAFwAVABMAEQAOAAwACgAJAAcABQAFAAIAAAD///3//v/9
//z//P/6//n/+f/5//f/9//2//b/+P/4//j/+P/4//f/9v/2//b/9v/2//b/9//3//f/
9//3//f/9//3//j/+P/4//j/9v/3//f/9//5//n/+v/6//r/+v/7//v/+//7//v/+//7
//v//P/8//r/+f/5//n/+//8//z/+//7//v/+//7//v/+//7//r/+v/6//r/+//7//r/
+v/6//r/+f/5//n/9//3//f/9//5//n/+f/5//f/9//3//f/+f/5//n/+P/4//b/9v/2
//b/9v/1//X/9f/1//X/9f/1//P/8//y//L/9P/0//T/9P/2//b/9v/2//X/9f/3//j/
+v/6//z//P/6//v/+//7//z//P/9//3//f/8//z/+//7//v//P/8//z//P/7//v/+v/5
//j/+P/1//X/9f/2//j/+f/6//v/+f/5//n/9//1//P/8//y//P/8v/x//D/8P/v/+7/
7v/u/+7/7f/t/+7/7v/u/+7/7v/u/+7/7v/u/+7/7v/w//b//v8FAAsADwAUACMANABG
AF0AcACAAI8AlgCLAG8ATQAtAAwA8P/f/9j/0v/M/8z/0P/V/9r/4f/k/+b/6f/t/+7/
7P/v/+//7//v/+3/7f/t/+3/7f/u/+7/7v/u/+7/7//v/+//7//w//D/8P/w//D/8P/w
//D/8P/x//H/8f/x//L/8v/x//H/8v/y//L/8v/z//P/8//z//P/9P/1//X/9f/1//X/
9f/2//b/9v/3//f/9//4//j/+P/4//j/+f/5//r/+v/7//v//P/8//7//v///wAAAAAB
AAIAAwADAAUABgAGAAcACAAJAAoACwAMAA0ADgARABEAEgAVABcAFwAZABoAGwAeACAA
IAAiACMAJAAlACYAJwApACkAKQAqACoAKgAqACoAKQApACgAKAAqACgAJwAnACYAJAAj
ACAAHwAdABsAGAAWABMAEQAPAA0ACgAIAAYABQADAAEAAQAAAP7//f/7//r/+f/4//j/
9v/1//X/9f/1//X/9P/0//b/9v/2//b/9v/1//T/9P/2//b/9v/2//X/9f/1//X/9//3
//f/9//4//j/+P/4//j/+f/5//n/+f/5//r/+v/6//r/+//7//v/+//7//v/+f/5//r/
+v/8//v/+//7//v//P/8//v/+f/5//n/+f/5//n/+f/4//j/+P/4//n/+f/4//r/+v/4
//j/+P/4//r/+f/5//n/+f/5//n/+f/5//n/+P/4//b/9v/2//b/9v/2//b/9v/3//f/
+f/6//r/+v/8//z//P/9//3//f/+//7//////////v/+//3//f/9//7//v/+//7//f/9
//z/+//6//r/+f/5//n/+v/8//3//v///wEAAQABAP//+//5//n/+P/5//j/9//2//b/
9f/0//T/8v/y//H/8f/w//D/8P/w//L/8v/y//L/8v/y//D/8v/4//7/AwALABEAFAAb
ACwAQABVAGoAfgCLAJoAnwCNAG0ASQAmAAQA5//a/9j/0v/O/87/1f/c/+H/5v/o/+3/
7//w//L/8//z//P/8//z//P/8//z//P/9P/0//T/9P/0//X/9f/1//X/9v/2//T/9P/0
//T/9P/0//T/9f/1//X/9f/2//j/9//3//j/+P/4//j/+f/5//n/+f/5//j/+f/5//n/
+//7//v//P/6//r/+//7//3//v/+//7//v/+//////8AAAAAAQABAAIAAgAEAAQABQAG
AAYABwAIAAkACQALAAwADAANAA4ADwAQABEAEgATABQAFwAXABgAGwAdAB0AHwAgACEA
JAAmACYAKAApACoAKwAsAC0ALwAvAC8AMAAwADAAMAAwAC8ALwAuAC4AMAAuAC0ALQAs
ACoAKQAmACUAIwAhAB4AGgAXABUAEwATABAADgAMAAkABwAFAAUABAACAAEA///+//3/
/P/8//z/+//7//v/+//7//r/+v/6//r/+v/6//r/+f/4//j/+v/6//r/+v/5//n/+f/5
//n/+f/5//n//P/8//z//P/6//v/+//7//v/+//8//z//P/8//3//f/9//3//f/9//3/
/f/+//7//v/9//3//f/9//7//v/9//3//f/9//3/+//7//v/+v/6//r//P/8//z//P/8
//z/+v/5//n/+f/5//n/+f/5//v/+//6//r/+v/6//r/+v/4//j/+P/4//n/+f/7//z/
/v/+/wAAAAAAAAEAAQABAAAAAAABAAEAAQAAAAAA////////AAAAAAAAAAD//////v/9
//z//P/7//v/+//8//7///8AAAEAAQABAAEA///9//v/+//6//v/+v/5//j/9v/1//T/
9P/0//T/8//z//b/9v/2//b/9P/0//T/9P/y//L/9v/4//7/BAANABMAEwAYACcAOgBM
AGEAdACEAJEAmACLAGsASQAnAAQA6P/b/9b/0v/O/9D/1v/d/+b/6f/s//D/8f/v//D/
8P/x//H/8f/x//H/8f/x//H/8f/y//L/8v/y//L/8//z//P/8//0//T/9P/0//T/9P/0
//T/9P/1//X/9f/1//b/9P/z//P/9P/2//b/9v/3//f/9//3//f/9v/3//f/9//3//f/
9//4//r/+v/7//v/+//8//z//P/8//z//f/9//z//P/9//3/AAAAAAIAAgABAAIAAgAD
AAIAAwADAAUACAAIAAkACgANAA4ADwAQAA8AEAATABMAFAAXABkAGQAbABwAHQAgACIA
IgAkACUAJgAnACgAKQApACkAKQAqACgAKAAoACgAJwAnACYAJgAoACYAJQAlACQAIgAh
AB4AGwAZABcAFAASAA8ADQALAAsACAAGAAQAAQD///3//f/8//r/+f/3//j/9//2//b/
9v/1//X/9f/z//P/8v/y//T/9P/0//T/9P/z//L/8v/y//L/8v/y//P/8//z//P/9P/1
//b/9//2//b/9v/2//T/9f/1//X/9//3//j/+P/4//j/+f/5//n/+f/5//n/+f/5//r/
+v/6//n/+f/5//f/+P/4//f/+f/5//n/+f/5//n/+f/4//j/+P/2//b/9v/2//b/9v/2
//X/9f/1//X/9f/1//X/9//3//b/9v/2//b/9v/2//T/9P/0//T/8//z//X/9v/4//j/
+v/6//r/+//7//v//P/8//3//f/7//r/+v/5//n/+f/6//r/+v/6//n/+f/6//n/+P/4
//X/9f/1//b/9v/3//j/+f/6//v//P/7//f/9f/1//T/8//y//H/8P/y//H/8P/w/+7/
7v/t/+3/7P/s/+z/7P/s/+z/7P/s/+7/7v/u/+7/8v/6/wMACQANABIAIQA2AE4AZwCA
AJAAnQCqAKUAiwBnAEUAIgAAAOf/4P/c/9T/0P/Q/9H/1P/b/97/4v/n/+n/6v/q/+v/
6//r/+v/7f/t/+3/7f/r/+z/7P/s/+z/7P/t/+3/6//r/+z/7P/u/+7/7v/u/+7/7v/u
/+//7//v/+//8P/w/+//7//w//D/8P/w//H/8f/x//H/8f/w//H/8f/x//H/8f/x//L/
9P/0//X/9f/z//T/9P/0//b/9v/3//f/+P/4//n/+f/6//r//P/8//3//v/+////AAAB
AAEAAwAGAAYABwAIAAkACgALAAwADQAOABEAEQASABUAFwAXABkAGgAbAB4AIgAiACQA
JQAmACcAKAApACkAKQApACoAKgAqACoAKgApACkAKAAoACgAJgAlACUAIgAgAB8AHAAd
ABsAGQAWABQAEQAPAA0ACQAGAAQAAgD///3/+//7//r/+P/3//X/9v/1//T/9P/0//P/
8//z//H/8f/w//D/8P/w//D/8P/y//H/8P/w//L/8v/y//L/8//z//P/8//1//X/9f/1
//j/+P/4//j/+P/5//n/+f/5//n/+v/6//r/+v/7//v/+//7//v/+//5//n/+v/6//z/
+//7//v/+//8//z/+//5//n/+f/5//v/+//7//r/+v/6//r/+//5//j/+P/4//r/+//6
//j/+P/4//j/+P/3//f/9//3//f/9//3//f/9//2//b/9v/2//b/9v/2//b/9v/2//f/
9//5//r/+v/6//z//P/+//////////7//v/////////+//7//f/9//3//v/+/wAAAAD/
/////v/9//z//P/7//v/+//8//z//f/+////AQABAAEA///9//v/+//6//n/+P/3//b/
9v/1//T/9P/y//L/8f/x//L/8v/y//L/8v/y//L/8v/0//T/8v/0//j//v8FAA0AEwAY
ACMAOgBQAGcAgACWAKcAtACzAJ0AeQBPACYAAgDl/9j/1P/Q/8z/0P/X/97/4//m/+r/
7//x//L/8v/z//P/8//z//P/8//z//P/8//0//T/9P/0//T/9f/1//X/9f/2//b/9P/0
//T/9P/2//b/9v/3//f/9//3//j/+P/3//f/+P/4//j/+P/5//n/+f/5//n/+v/7//v/
+//7//v/+//8//z//P/9//3//f/+//7//v/+//7//////wAAAAABAAEAAgACAAQABAAF
AAYABgAHAAgACQAJAAsACgAKAAsADAANAA4ADwAQABMAFAAXABcAGAAbAB0AHQAhACIA
IwAmACYAJgAoACkAKgArACwALQAtAC0ALQAuAC4ALgAuAC4ALwAvAC4ALgAwAC4ALQAt
ACsAKAAmACIAIQAfAB0AGgAaABcAFQATABEADgAMAAoACQAHAAUABQACAAAA///9//7/
/f/8//z/+v/5//n/+f/5//n/+P/4//j/+P/4//j/+P/3//b/9v/2//b/9v/2//X/9f/1
//X/9v/3//j/+f/6//r/+v/6//r/+//7//v/+//7//z//P/8//z//f/9//3//f/9//3/
/f/9//7//v/+//3//f/9//v//P/8//v/+//7//v/+//7//v/+//6//r/+v/6//v/+//6
//r/+v/8//v/+//7//r/+v/6//r/+v/6//n/+f/5//f/9//3//f/9//3//b/9v/4//j/
+P/4//j/+P/4//j/+f/5//v//P/6//r//P/8//z//f/9//3//v/+//////////7//v/9
//////8AAAAA/v/+//3//f/8//v/+v/6//n/+f/5//r/+v/7//z//f/////////9//v/
+f/5//j/9//2//X/9P/0//P/8v/y//L/8v/x//H/8v/y//L/8v/0//T/9P/0//T/9P/0
//T/+v8CAAkADwATABYAIQAyAEYAXQB0AIQAkwCgAJ8AiQBjAD0AFgDy/93/1v/Q/8r/
yv/Q/9n/4v/p/+r/7P/x//H/8v/0//P/8//z//P/8f/x//H/8f/z//T/9P/0//T/9P/1
//X/9f/1//b/9v/0//T/9P/0//b/9v/2//f/9//3//f/+P/4//f/9//4//j/+P/4//n/
+f/5//n/+f/4//n/+f/5//v/+//7//z//P/8//3//f/9//7//v/+//7//v///////v/+
//////8CAAIABAAEAAMABAAEAAUABgAHAAcACQAMAAwADQAOAA0ADgAPABAAEQASABUA
FQAWABkAGwAbAB0AHgAfACIAIgAiACQAJQAoACkAKgArACkAKQApACoAKgAqACoAKgAr
ACsAKgAqACgAJgAlACUAJgAkACMAIAAfAB0AGwAYABYAEwARAA8ADQAKAAgABgAHAAUA
AwADAAIAAAD///3//P/7//r/+v/6//n/+f/5//n/+f/4//j/+P/4//j/+P/4//f/9v/2
//b/9v/2//b/9//3//f/9//5//n/+f/5//j/+P/4//j/+v/7//v/+//5//n/+v/6//r/
+v/7//v/+//7//v/+//5//n/+v/6//z/+//7//v/+//8//z/+//5//n/+f/5//v/+//7
//r/+v/6//r/+//7//r/+v/6//r/+f/5//n/+f/5//n/+f/7//r/+v/6//r/+v/6//n/
+f/5//n/+f/5//n/+f/5//j/+P/4//j/+P/4//j/+P/4//j/+//7//3//v/+//7/AAAA
AAAAAQABAAEAAAAAAAEAAQABAAAAAAD//wEAAQACAAIAAgACAAEAAQD+//3//P/8//v/
+//7//z//v///wAAAQABAAEAAQD///3/+//7//r/+//6//n/+P/4//f/9v/2//b/9v/1
//X/9v/2//b/9v/2//b/9v/2//j/9v/2//r/AAAIABEAFwAbACAALQBAAFQAZwB6AIgA
lQCaAIsAawBHACcABgDq/9v/2P/W/9D/0v/Y/9//5v/r/+z/8P/x//P/9P/0//X/9f/1
//X/9f/1//X/9f/3//j/+P/4//b/9v/3//f/9//3//j/+P/4//j/+P/4//j/+P/4//n/
+f/5//n/+v/6//n/+f/6//z//P/8//3//f/9//3//f/+//////////3//f/9//7/AAAA
AAEAAQD//wAAAAAAAAIAAgADAAMABAAEAAUABQAEAAQABgAGAAcACAAIAAkACgALAAsA
DQAOAA4ADwAQABEAEgATABQAFQAWABkAGQAaAB0AHwAfAB8AIAAhACQAJgAmACgAKQAq
ACsALAAtAC0ALQAtAC4ALAAsACwALAAtAC0ALAAsACwAKgApACkAKAAmACUAIgAhAB8A
HQAaABoAFwAVABMAEwAQAA4ADAAJAAcABQAFAAUABAAEAAMAAgABAAAAAAAAAP//////
///////+//7//v/+//7//v8AAP///v/+//7//v/+//7///////////8BAAEAAQABAAIA
AgACAAIAAgADAAMAAwABAAEAAgACAAIAAgADAAMAAwADAAMAAwABAAEAAgACAAQAAwAD
AAMAAQACAAIAAQABAAEAAQABAAEAAQABAAAAAAAAAAAAAQABAAAAAAAAAAAA////////
//////7/AAAAAAAAAAAAAP////////////////////////7//v/+//7//v/+//7//v/+
//7/AQABAAMABAACAAIABAAEAAQABQAFAAUABgAGAAcABwAHAAYABgAFAAcABwAIAAgA
BgAGAAUABQAEAAMAAgACAAMAAwADAAQABAAFAAYABwAHAAcABwAFAAMAAQABAAAAAQAA
AP///v/+//3//P/8//z//P/7//v//P/8//z//P/8//z//P/8//7//v8AAAIACAAQABkA
HwAjACwAOwBMAGAAdwCGAJQAnwCcAIMAYQBBAB8AAADs/+X/4P/a/9b/3P/k/+v/8P/x
//T/+P/7//3//P/8//3//f/9//3//f/9//3//f/9//7//v/+//7//v///////f/9//7/
/v8AAAAAAAAAAAAAAAAAAAEAAQABAAEAAgACAAEAAQACAAIAAgACAAMAAwADAAMAAwAE
AAUABQAFAAUABQAFAAYACAAIAAkACQAHAAgACAAIAAgACAAJAAkACgAKAAsACwAMAAwA
DgAOAA8AEAAQABEAEgATABMAFQAWABYAFwAYABkAGgAbABwAHQAeACEAIQAiACUAJwAn
ACkAKgArAC4ALgAuADAAMQAyADMANAA1ADMAMwAzADQAMgAyADIAMgAzADMAMgAyADIA
MAAvAC8ALgAsACsAKAAnACUAIwAgAB4AGwAZABcAFQASABAADgAOAA0ADAANAAwACgAJ
AAcACAAHAAYABgAGAAUABQAFAAUABQAEAAQABAAEAAQABAAGAAUABAAEAAQABAAEAAQA
BwAHAAcABwAHAAcABwAHAAYABgAGAAYABgAHAAcABwAHAAcACAAIAAgACAAJAAkABwAH
AAcABwAHAAcACAAIAAYABQAFAAUABQAGAAYABQAFAAUABQAFAAUABQAFAAQABgAGAAYA
BwAFAAQABAAEAAYABQAFAAUABQAEAAQABAAEAAQABAADAAMAAwADAAMAAwADAAMAAwAC
AAIABAAEAAQABAACAAIAAgACAAMAAwAFAAYABAAEAAYABgAHAAkACgALAAoACgALAAsA
CwAKAAoACQAJAAkACgAKAAwADAALAAsACgAJAAgACAAFAAUABQAGAAgACQAKAAsADQAN
AA0ACwAJAAcABwAGAAMAAgABAAAAAgABAAAAAAAAAAAA/////wAAAAAAAAAAAAAAAAAA
AAAAAAAAAAACAAgADgAVABsAIQAmADEAQgBYAHEAhgCUAKMAsACvAJkAdwBVADQAFAD9
//L/8P/q/+b/5v/n/+j/7f/y//j//f////7/AAD//////////wEAAQABAAEAAQACAAIA
AgACAAIAAwADAAEAAQACAAIABAAEAAQABAACAAIAAgADAAUABQAFAAYACAAHAAcACAAG
AAYABgAHAAcABwAHAAcACAAJAAkACQAJAAkACQAKAAoACgALAAsACwAMAAwADAAMAAwA
DQANABAAEAARABEAEAAQABIAEgAVABYAFgAXABgAGQAZABsAHAAcAB0AHgAfACAAIQAi
ACMAJAAnACcAKAArAC0ALQAvADAAMQA0ADQANAA2ADcAOAA5ADoAOwA9AD0APQA+AD4A
PgA+AD4APQA9ADwAPAA+ADwAOwA7ADgANgA1ADIAMwAxAC8ALAAqACcAJQAjAB8AHAAa
ABgAFwAVABMAEwASABAADwANAAwACwAKAAoACgAJAAkACQAJAAkACAAIAAoACgAKAAoA
CgAJAA==
         </WaveFormData>
      </LeadData>
      <LeadData>
         <LeadByteCountTotal>10000</LeadByteCountTotal>
         <LeadTimeOffset>0</LeadTimeOffset>
         <LeadSampleCountTotal>5000</LeadSampleCountTotal>
         <LeadAmplitudeUnitsPerBit>4.88</LeadAmplitudeUnitsPerBit>
         <LeadAmplitudeUnits>��V</LeadAmplitudeUnits>
         <LeadHighLimit>2147483647</LeadHighLimit>
         <LeadLowLimit>268435456</LeadLowLimit>
         <LeadID>V5</LeadID>
         <LeadOffsetFirstSample>0</LeadOffsetFirstSample>
         <FirstSampleBaseline>0</FirstSampleBaseline>
         <LeadSampleSize>2</LeadSampleSize>
         <LeadOff>FALSE</LeadOff>
         <BaselineSway>FALSE</BaselineSway>
         <ExcessiveACNoise>FALSE</ExcessiveACNoise>
         <MuscleNoise>FALSE</MuscleNoise>
         <LeadDataCRC32>925540259</LeadDataCRC32>
         <WaveFormData>
+v/6//r/+v/8//7/AAACAA8AGgAlADAAQgBSAGIAcgBsAGgAZABgAEgAMgAcAAYA/v/2
/+7/5v/o/+r/7P/u//L/9P/2//j/+P/4//j/+P/4//j/+P/4//j/+P/4//j/+P/4//j/
+P/4//j/+P/4//r/+v/6//r/+v/6//r/+v/6//r/+v/6//r/+v/6//r/+v/6//r/+v/8
//z//P/8//z//P/8//z//P/8//z//P/+//7//v/+//7//v/+//7//v/+//7//v///wAA
AQACAAQABAAEAAQABgAGAAYABgAGAAYABgAGAAcACAAJAAoADAAMAAwADAAOAA4ADgAO
ABEAEgATABQAFQAWABcAGAAaABoAGgAaAB0AHgAfACAAIgAiACIAIgAkACQAJAAkACQA
JAAkACQAJAAkACQAJAAjACIAIQAgAB0AHAAbABoAFwAWABUAFAASABAADgAMAAsACgAJ
AAgABQAEAAMAAgAAAAAAAAAAAP7//v/+//7//P/8//z//P/8//z//P/8//z//P/8//z/
+v/6//r/+v/8//z//P/8//z//P/8//z/+v/6//r/+v/8//z//P/8//z//P/8//z//v/+
//7//v/+//7//v/+/wAAAAAAAAAA/v/+//7//v/+//7//v/+//7//v/+//7//v/+//7/
/v/8//z//P/8//z//P/8//z//P/8//z//P/8//z//P/8//z//P/8//z//P/8//z//P/6
//r/+v/6//r/+v/6//r/+//7//v/+//5//j/+P/4//j/+P/4//j/+P/4//j/+P/6//r/
+v/6//j/+f/6//v/+//7//v//P/7//v//P/8//z//f/9//3//f/8//z//P/8//z//P/9
//z//P/8//z/+//7//v/+//7//v/+//7//z//P/9//7//P/8//z//P/7//j/+P/3//X/
9P/z//L/8f/w//D/7//u/+7/7v/u/+7/7v/u/+7/7v/u/+7/7//u/+7/7v/s/+3/8v/2
//r/+v/6/wIAEwAlADwATgBcAGwAeQB5AGwAWQBAACcACwD5/+3/5f/d/9n/1//a/+D/
5P/o/+j/6f/s/+z/7P/q/+r/6//r/+v/6v/q/+r/6P/o/+j/6P/p/+n/6v/r/+n/6f/q
/+r/7P/r/+v/6//t/+3/7f/t/+3/7f/s/+v/6//q/+r/6v/q/+r/6v/q/+z/7P/s/+3/
7P/s/+z/7P/t/+3/7f/s/+r/6//s/+3/6//r/+v/6//u/+7/7v/u/+7/7v/u/+//7//v
/+//7//w//D/8P/w//L/8v/0//T/8v/z//X/9v/2//f/+P/4//j/+f/6//v//f/+////
AAADAAQABAAGAAgABwAGAAYABwAIAAkACQAIAAgACAAJAAsACwAMAAwACgAKAAoACwAJ
AAgABwAGAAUABAAEAAMAAQAAAP3/+//4//b/9P/z//H/7//t/+v/6f/n/+b/5v/l/+T/
4//i/9//3//e/9z/3v/e/97/3v/d/93/3f/d/9v/2//b/9v/2//b/9v/2//b/9v/2v/a
/9z/3P/c/9z/3P/c/9z/3P/c/9z/3P/d/93/3f/d/93/3P/d/93/3P/c/9z/3P/c/93/
3f/d/93/3v/e/93/3f/d/93/3f/c/9z/3P/c/9z/3P/c/9z/3P/c/9z/2//b/9v/2v/a
/9r/2f/Z/9n/2f/Z/9n/2v/a/9n/2f/Z/9n/2f/Z/9r/2v/a/9n/1//W/9j/2P/Y/9j/
1//X/9f/1//X/9b/1v/W/9j/2P/Y/9j/1//W/9X/1P/W/9b/1v/W/9j/2f/a/9v/2v/Z
/9j/2P/b/9v/3P/c/9z/3f/d/93/2//a/9r/2v/c/9z/3P/d/97/3v/e/97/3f/d/93/
3f/d/93/3f/d/97/3v/f/+D/4P/g/+D/4P/f/9z/3P/b/9n/2P/X/9b/1f/U/9T/0//S
/9L/0v/S/9L/0v/S/9L/0v/S/9L/0//U/9b/1P/S/9P/2P/a/9z/3P/e/+T/9f8NACQA
OgBKAFoAaQBvAGYAUwA8ACEAAwDr/9v/0//N/8n/x//E/8T/yP/O/9D/0f/U/9b/1P/U
/9T/1f/V/9X/1P/U/9T/1P/U/9T/1P/T/9P/1P/V/9X/1f/W/9b/1v/V/9X/1f/V/9X/
1f/V/9b/1//X/9f/1//W/9b/1v/W/9b/1v/W/9b/1v/W/9f/2P/Y/9j/2P/Z/9n/2f/Y
/9j/2f/a/9v/2//b/9v/2//c/9z/3P/c/9z/3P/c/93/3//f/9//3//g/+D/4P/g/+L/
4v/k/+T/5P/l/+f/6P/o/+n/6v/q/+z/7f/u/+//7//w//H/8v/1//b/9v/4//v/+//7
//z///8AAAEAAQACAAIAAgADAAMAAwAEAAQABgAGAAYABwAHAAYABQAEAAEAAAAAAP//
/f/8//n/9//2//T/8v/x/+3/6//p/+f/5f/j/+L/4v/f/97/3f/c/9v/2//a/9j/2P/Y
/9j/2P/X/9f/1//X/9X/1f/V/9X/1//X/9f/1//X/9f/1v/W/9b/1v/W/9b/2P/Y/9j/
2P/Y/9j/2P/Z/9v/2//b/9v/2v/b/9v/2v/c/9z/3P/c/93/3f/d/93/3v/e/93/3f/f
/9//3//e/97/3v/e/97/3P/c/9z/3P/e/97/3f/d/93/3P/c/9z/3f/d/93/3f/b/9v/
3P/c/9v/2//b/9v/2//b/9z/3P/c/9v/2//b/9n/2f/a/9r/3P/c/9r/2v/a/9r/2v/Z
/9n/2f/Z/9v/2v/a/9r/2v/a/9r/2v/a/9r/2v/a/9r/2v/a/9r/2P/Z/9r/2//d/93/
3f/e/+H/4f/i/+L/4f/h/+D/3//g/+D/4f/i/+L/4v/i/+P/4v/i/+L/4v/j/+P/4//j
/+X/5f/l/+X/5P/k/+X/5v/m/+b/5v/m/+X/4v/i/+H/4f/g/9//3v/d/9z/3P/b/9z/
3P/c/9z/3P/c/9z/3P/a/9r/2v/b/9z/3P/a/9r/2//e/+D/5P/m/+j/8P8BABkALgBA
AFIAYgBxAHcAbgBZAD4AIQAFAO3/3//X/9H/zf/N/9D/1P/a/9z/3P/f/+L/4v/g/97/
3v/f/9//3//e/97/3v/f/+D/4f/i/+P/4//k/+X/5P/j/+P/4v/k/+P/4//j/+P/4//j
/+P/5P/l/+X/5f/n/+b/5v/m/+b/5v/m/+b/6P/o/+j/6f/o/+j/6P/o/+v/6//r/+r/
6v/r/+z/7f/r/+v/6//r/+z/7P/s/+z/7P/s/+z/7f/v/+//7//v//L/8v/y//L/9P/0
//b/9v/2//f/+f/6//r/+//8//z/AAABAAIAAwAFAAYABwAIAAkACgAKAAwADwAPAA8A
EAATABQAFQAVABUAFgAXABkAGQAZABoAGgAaABoAGgAbABsAGgAZABgAFwAWABYAFQAT
ABIADwANAAwACgAIAAcABQADAAEA///9//v/+v/6//n/+P/3//b/9f/1//T/8v/y//L/
8v/y//H/8f/x//H/8f/x//H/8f/x//H/8f/x//H/8f/w//D/8P/w//D/8P/y//L/8v/y
//T/9P/0//X/9f/1//X/9f/0//X/9f/0//b/9v/2//b/9//3//f/9//6//r/+f/5//f/
9//3//b/+P/4//j/+P/6//r/+v/6//r/+v/5//n/+f/4//j/+P/5//n/+f/5//n/+f/6
//r/+f/5//n/+f/5//n/+v/6//r/+f/5//n/+f/5//r/+v/8//z/+//6//z/+//7//z/
+v/6//r/+v/5//n/+f/5//v/+v/6//r/+v/6//r/+v/6//r/+v/6//z//P/8//z//P/9
//7///////////8AAAMAAwAEAAQABAAFAAUABQAFAAQABAAEAAQABAAEAAUABgAGAAYA
BgAFAAUABQAFAAUABQAFAAUACAAIAAkACgAIAAgACAAIAAcABAAEAAMABQAEAAMAAgD/
//7//v/9//7//v/+//7//v/+//7//v/+//7//v////7//v/+/wAAAQAEAAYACAAKAAwA
FgAnADsAUABiAHQAgACLAI0AggBrAFAAMwAZAAcA+//1//H/7f/t//L/+v/+//7/AAAB
AAIAAgAEAAIAAgADAAMABQAEAAQABAACAAIAAgACAAMAAwAEAAUAAwADAAQABAAEAAMA
AwADAAUABQAFAAUABAAFAAUABQAHAAYABgAGAAYABgAGAAYACAAIAAgACQAKAAoACgAK
AAsACwALAAoACgALAAwADQANAA0ADQANAAwADAAMAAwADAAMAAwADQAPAA8ADwAPABAA
EAAQABAAEAAQABIAEgAUABUAFwAYABgAGQAaABoAGgAbABwAHQAfACAAIQAiACMAJAAk
ACYAKQApACkAKgAtAC4ALwAvAC4ALgAuAC8AMQAxADIAMgAyADIAMgAzADMAMgAxADAA
LwAuAC4ALQArACoAJwAlACIAIAAeAB0AGwAZABcAFQAVABMAEgASAA8ADgANAAwADQAN
AAwACgAIAAgACAAIAAUABQAFAAUAAwADAAMAAwADAAMAAwADAAMAAwACAAIABAAEAAQA
BAAEAAQABAAEAAQABAAEAAUAAwADAAMAAwAEAAUABQAEAAYABgAGAAYABQAFAAUABQAG
AAYABQAFAAUABQAFAAQABgAGAAYABgAGAAYABgAGAAYABgAFAAUABQAEAAQABAAFAAUA
BQAFAAUABQAGAAYAAwADAAMAAwADAAMABAAEAAQAAwADAAMAAwADAAIAAgACAAIAAgAC
AAIAAQABAAEAAQD///7//v/+//7//v/+//7/AQACAAMABAAEAAQABAAEAAIAAwAEAAUA
BQAFAAUABgAFAAUABgAGAAYABwAHAAcABQAEAAQABAAEAAQABAAFAAgACAAIAAgACQAJ
AAkACQAJAAkACQAJAAgACAAJAAoACAAIAAgACAAFAAIAAgABAP///v/9//z/+//6//r/
+f/4//j/+P/4//j/+P/4//j/+P/4//j/+f/4//j/+P/4//v//v8CAAQABAAIABYAJwA5
AEwAXgBuAHwAhwCFAHgAYQBKAC8AFQABAPf/8f/p/+n/6f/q/+7/9P/2//j/+f/6//z/
+v/6//r/+//7//v/+v/6//r/+v/6//r/+v/5//n/+v/7//v/+//8//z//P/7//v/+//7
//v/+//7//r/+//7//v/+//6//r/+v/8//z//P/8//z//P/8//3//v/+//7//v//////
///+//7///8AAAEAAQABAAEAAQAAAAAAAAAAAAIAAgACAAMABQAFAAUABQAIAAgACAAI
AAoACgAMAAwADAANAA8AEAAQABEAEgASABIAEwAUABUAFQAWABcAGAAbABwAHAAeACEA
IQAhACIAIwAkACUAJQAlACYAJwApACcAJwAoACgAKAAoACgAKQArACoAKQAoACcAJgAm
ACUAIQAgAB0AGwAYABYAFAATABEADwANAAsACQAHAAYABgAFAAQAAwACAAEAAQAAAP7/
/v/+//7//v/9//3//f/9//3//f/9//3//f/9//3//f/9//3//P/8//7//v/+//7//v/+
//7//v8AAAAAAAABAAEAAQABAAEAAQABAAAA/v///wAAAQACAAMAAwADAAMAAwACAAAA
//8BAAEAAQAAAAIAAgACAAIAAAAAAAAAAAAAAAAA/////////v/+//7/AQD/////AAD+
//7//v/+////////////AQAAAAAAAAAAAAAAAAAAAP7//v/+//7//v/+//7//v/+////
AAABAAMAAwADAAQAAwADAAQABAAEAAUABQAFAAUABAAEAAQABAAEAAQABQAGAAYABgAG
AAUABQAFAAUABQAFAAUABQAIAAgACQAKAAoACgAKAAoABQACAAIAAQADAAIAAQAAAP//
/v/+//3//v/+//7//v/8//z//P/8//z//P/8//3//v/+//z//v///wIABAAIAAoACgAS
ACMANwBKAF4AcAB8AIsAkwCOAHkAYABFACkAEQADAP3/9//z//H/8v/4//z//v8AAAMA
BAAGAAYABgAGAAcABwAHAAYABgAGAAYABgAGAAYABwAHAAgACQAJAAkACgAKAAoACQAJ
AAkACQAJAAkACQAKAAsACwALAA0ADAAMAAwADgAOAA4ADgAOAA4ADgAPABAAEAAQABAA
EQARABEAEAAOAA8AEAARABMAEwATABMAFAAUABQAFAAWABYAFgAXABgAFwAWABUAGAAY
ABgAGAAYABgAGgAaABwAHQAfACAAHgAfACAAIAAiACMAJAAlACcAKAApACoAKQAqACoA
LAAxADEAMQAyADMANAA1ADUANgA2ADYANwA5ADkAOgA6ADgAOAA4ADkAOQA4ADcANgA1
ADQANAAzAC8ALgArACkAKAAmACQAIwAhAB8AHQAbABkAFwAWABYAFQAUABMAEgAPAA8A
DgAMAAwADAAMAAwADQANAA0ADQANAA0ADQANAA0ADQANAA0ADQANAAwADAAMAAwADAAM
AAwADAAMAAwADAAMAAwADQANAA0ADQANAA4ADwAPAA4AEAAQABAAEAAPAA8ADwAPABIA
EgARABEAEQARABEAEAAQABAAEAAQAA4ADgAOAA4ADgAOAA0ADQAPAA4ADgAOAA4ADgAO
AA4ADQANAA0ADQAPAA4ADgAOAA4ADgAOAA4ADgAOAA4ADgAOAA4ADgAOAA4ADwAQABEA
EQARABEAEgATABMAFAAUABQAFQAVABUAEwASABIAEgASABIAEgATABIAEgASABIAEQAR
ABEAEQARABEAEQARABQAFAAVABYAFAAUABQAFAARAA4ADgANAA0ADAALAAoACwAKAAoA
CQAKAAoACgAKAAoACgAKAAoACgAKAAoACwAIAAoACgAMAA8AEgAWABgAFgAaACgAOwBL
AFwAbgB8AIoAkwCPAH4AZwBQADMAGwANAAMA+//3//f/9//6/wAAAgAEAAgABwAGAAgA
CAAGAAYABwAHAAcABgAGAAYABgAGAAYABgAFAAUABgAHAAUABQAGAAYACAAHAAcABwAF
AAUABQAFAAYABwAHAAcABwAGAAYABgAIAAgACAAIAAgACAAIAAkACgAKAAoACgAJAAkA
CQAIAAgACQAKAAsACwALAAsACwAKAAoACgAKAAwADAAMAA0ADwAPAA8ADwAQABAAEAAQ
ABAAEAASABIAEgATABUAFgAWABcAGAAYABkAGQAZABkAGwAcAB0AHgAfACAAIAAiACMA
IwAjACQAJQAmACcAJwAoACgAKAApACcAJwAoACgAJgAmACYAJwAnACYAJQAkACMAIgAi
ACEAHgAcABgAFQAUABIAEAAPAA0ACwAJAAcABwAFAAQABAADAAIAAQAAAP/////+//z/
/P/8//z//P/5//n/+f/5//n/+f/5//n/9//3//f/9//3//f/9v/2//j/+P/4//j/+f/6
//v//P/6//r/+v/7//n/+f/5//n/+v/7//v/+v/6//r/+v/6//v/+//7//v//P/8//v/
+//7//v/+//6//j/+P/4//j/+v/6//r/+v/6//r/+f/5//n/+P/2//b/9v/2//b/9v/3
//f/9//3//f/9v/2//b/9v/2//b/9v/1//T/8//y//T/9P/0//T/8v/z//T/9f/3//f/
9//4//v/+//8//z//f///wAAAQD///7//v/+//7//v/+////AAAAAAAAAAD9//3//f/9
/////////////v/+////AAAAAAAAAAAAAP3/+v/6//n/+f/4//f/9v/1//T/9P/z//D/
8P/w//D/8P/w//D/8P/w//D/8P/x//D/8P/u//D/8f/0//j/+v/8//7/CgAdADMASgBg
AHAAfACJAIsAfgBpAFAAMwAXAAEA9f/v/+f/4f/f/+D/5P/o/+r/7P/v//D/8P/w/+7/
7v/v/+//7//u/+7/7v/r/+j/5f/i/97/3f/d/93/2//b/9z/3P/e/93/3f/d/9//3//f
/9//3//f/97/3f/d/9z/3P/c/97/3v/e/97/3P/c/9z/3f/c/9z/3P/c/9v/2//b/9r/
3P/d/97/3//d/93/3f/d/97/3v/e/97/4P/g/+D/4f/h/+H/4f/h/+L/4v/i/+L/4v/i
/+T/5P/k/+X/5//o/+r/6//s/+z/7P/t/+7/7//x//L/8//0//X/9v/2//j/+//7//v/
/P///wAAAQABAAAAAAAAAAEA/////wAAAAAAAAAAAAABAP///v/9//z/+//6//r/+f/3
//b/8//x//D/7v/s/+v/5//l/+P/4f/h/9//3v/e/9v/2v/Z/9j/1//X/9b/1P/U/9T/
1P/U/9P/0//T/9P/1f/V/9X/1f/X/9f/1//X/9n/2f/Y/9j/2P/Y/9j/2P/a/9r/2v/a
/9v/3P/d/9//3f/d/93/3f/c/93/3f/c/97/3v/e/97/3f/d/93/3f/e/97/3f/d/93/
3f/d/9z/3P/c/9z/3P/e/97/3v/e/97/3v/d/93/2//a/9r/2v/b/9v/2//b/93/2//a
/9r/2v/a/9r/2f/Z/9n/2f/b/9r/2v/a/9r/2v/a/9r/2P/Y/9j/2P/Y/9j/2P/Y/9j/
2f/a/9v/2//b/9v/3P/d/93/3v/e/97/3//f/9//3//e/97/3v/c/9z/3P/d/+D/4P/g
/+D/3//f/9//3//f/9//3//f/+D/4P/h/+L/4v/i/+L/4v/g/97/3//f/97/3P/a/9j/
1//W/9b/1f/U/9T/1P/U/9L/0v/S/9L/0v/S/9L/0//W/9T/0v/U/9X/1v/Y/9z/4P/g
/+j/+/8PACQAOgBMAFwAaQBtAGQATwA0ABUA+f/h/9P/y//H/8H/wf/E/8j/zv/Q/9L/
0//W/9b/1v/W/9b/1//X/9f/1v/W/9b/1v/W/9b/1v/V/9X/1v/X/9f/1//Y/9j/2P/X
/9f/1//Z/9n/2f/Z/9r/2//b/9v/2f/Y/9j/2P/a/9r/2v/a/9r/2v/a/9v/3P/c/9z/
3P/d/93/3f/c/9z/3f/e/9//3//f/9//3//g/+D/4P/g/+D/4P/g/+H/4//j/+P/4//m
/+b/5v/m/+j/6P/q/+r/6P/p/+v/7P/q/+v/7P/s//D/8f/y//P/9f/2//f/+P/5//r/
+v/8/////////wAAAQACAAMAAwAEAAQABAAFAAUABQAGAAYABgAGAAYABwAHAAYABQAE
AAMAAgACAAEA///+//v/+f/4//b/9P/z//H/7//t/+v/6//p/+j/6P/n/+b/5f/k/+P/
4//i/+D/4P/g/+D/4P/h/+H/4f/h/+H/4f/h/+H/3//f/9//3//f/9//3v/e/97/3v/e
/97/4P/g/+D/4P/i/+L/4v/j/+P/4//j/+P/4v/j/+P/4v/j/+T/5f/m/+f/5//n/+f/
6P/o/+f/5//n/+f/5//m/+b/5v/m/+b/5v/m/+b/5v/o/+j/5//n/+f/5v/m/+b/4//j
/+P/4//l/+f/5v/k/+T/5v/m/+b/5v/n/+f/5//n/+f/5v/m/+b/5P/k/+T/5P/k/+T/
5P/k/+b/5v/m/+b/5v/n/+j/6f/p/+n/6f/q/+n/6f/q/+r/7P/t/+3/7f/t/+z/7P/s
/+7/7v/u/+//7v/u/+7/7v/r/+v/6//r/+3/7f/t/+3/7v/u/+//8P/w//D/8P/w/+3/
6v/q/+n/6f/o/+f/5v/n/+b/5v/l/+b/5v/m/+b/5v/m/+b/5v/m/+b/5v/n/+b/5v/m
/+T/5//s//D/8v/y//L/+v8LAB8ANABGAFQAYgBxAHcAagBVADoAHQABAO//4//b/9X/
0f/R/9b/3v/i/+L/5P/n/+j/6P/m/+b/5v/n/+f/5f/k/+T/5P/l/+b/5//o/+X/5f/m
/+f/5f/l/+b/5v/o/+f/5//n/+n/6f/p/+n/6v/r/+v/6//t/+z/7P/s/+3/7v/v//D/
8P/w//D/8f/w//D/8P/w//H/8f/x//D/8P/x//L/8//z//P/8//z//T/9P/0//T/9P/0
//T/9f/3//f/9//3//j/+P/4//j/+v/6//z//P/8//3///8AAP7///8AAAAAAgADAAQA
BQAHAAgACQAKAAsADAAMAA4ADwAPAA8AEAATABQAFQAVABQAFAAUABUAFQAVABYAFgAW
ABYAFgAXABUAFAATABIAEQAQABAADwANAAwACQAHAAYABAACAAEAAQD///3/+//7//n/
+P/4//X/9P/z//L/8f/x//D/7v/w//D/8P/w/+//7//v/+//7//v/+//7//t/+3/7f/t
/+3/7f/s/+z/7v/u/+7/7v/u/+7/7v/u/+7/7v/u/+//7//v/+//7//u/+//7//u//D/
8P/w//D/7//v/+//7//w//D/7//v/+//7//v/+7/8P/w//D/8P/u/+7/7v/u/+7/7v/t
/+3/7v/u/+//8P/v/+//7//v/+3/7f/u/+7/7f/t/+3/7f/v/+7/8P/w//D/8P/0//X/
9v/3//n/+P/4//j/+v/6//r/+v/8//z//P/8//z//P/8//z//v///wAAAQADAAMAAwAE
AAUABQAGAAYABgAHAAcABwAHAAYABgAGAAgACAAIAAkACgAKAAoACgAHAAcABwAHAAkA
CQAJAAkACgAKAAsADAAMAAwADAAMAAsACAAIAAcABwAGAAUABAADAAIAAgABAAIAAgAC
AAIAAgACAAIAAgACAAIAAgADAAIAAgACAAIABwAKAA4AEAAQABQAHgAxAEMAVgBoAHYA
ggCLAIUAcgBdAEQAKwATAAMA/f/3//H/7//z//b//P/+/wAAAAADAAQABAAEAAQABAAF
AAUAAwACAAIAAgAEAAQABAAEAAMAAwAEAAUAAwADAAQABAAGAAUABQAFAAcABwAHAAcA
BgAHAAcABwAHAAYABgAGAAgACAAIAAgACAAIAAgACQAIAAgACAAIAAkACQAJAAgACgAL
AAwADQALAAsACwALAAwADAAMAAwADgAOAA4ADwAPAA8ADwAPABIAEgASABIAEgASABQA
FAAUABUAFwAYABgAGQAaABoAGgAbABwAHQAfACAAIQAiACMAJAAkACYAJwAnACcAKAAr
ACwALQAtAC4ALgAuAC8ALQAtAC4ALgAsACwALAAtAC0ALAArACoAKQAoACgAJwAlACQA
IQAfAB4AHAAaABkAFwAVABMAEQAPAA0ADAAMAAsACgAJAAgABQAFAAQAAgAEAAQABAAE
AAMAAwADAAMAAQABAAEAAQADAAMAAwADAAMAAwACAAIAAgACAAIAAgACAAIAAgACAAIA
AgACAAMAAwADAAMAAwAEAAUABQAEAAQABAAEAAQABQAFAAUABQAGAAYABQAFAAUABQAF
AAQABAAEAAQABAAEAAQABAAEAAQABAADAAMAAwACAAIAAgABAAEAAQABAAEAAQACAAIA
AQABAAAAAAAAAAAAAAABAAEAAQABAAEAAAAAAAAAAAAAAAAAAAAAAAAAAAAAAAAAAAAA
AAAAAAABAAIAAwADAAMAAwAEAAUABQAGAAYABgAHAAcABwAFAAQABAAEAAYABgAGAAcA
BgAGAAYABgADAAMAAwADAAUABQAFAAUABgAGAAcACAAGAAYABgAGAAUAAgACAAEA///+
//3//P/9//z//P/7//r/+v/6//r/+v/6//r/+v/8//z//P/9//z//P/8//7///8CAAgA
CgAKABAAIAAzAEcAWgBoAHQAgACFAHcAZABNADIAGQAFAP3/9f/v/+n/6//t//L/9v/4
//r//P////7//v/+//7//v///////f/8//z//P/+//7//v/+//3//f/+/////f/9//7/
/v/+//3//f/9//3//f/9//3/AAABAAEAAQABAAAAAAAAAAAAAAAAAAAAAAAAAAAAAQAA
AAAAAAAAAAMAAwADAAIAAgADAAQABQAFAAUABQAFAAQABAAEAAQABgAGAAYABwAHAAcA
BwAHAAoACgAKAAoADAAMAA4ADgAMAA0ADwAQABIAEwAUABQAFAAVABYAFwAXABgAGQAa
ABsAHAAcAB4AIQAhACEAIgAjACQAJQAlACQAJAAkACUAJQAlACYAJgAkACQAJAAlACMA
IgAhACAAHwAeAB4AHQAZABgAFQATABAADgAMAAsACQAHAAUAAwAEAAMAAwAEAAMAAgAB
AAAA//////7//P/6//r/+v/6//v/+//7//v/+//7//v/+//7//v/+//7//v/+//6//r/
+v/6//r/+v/6//r/+v/6//j/+P/4//n/+//7//v/+//6//v/+//6//r/+v/6//r/+f/5
//n/+f/4//j/9//3//X/9f/1//T/9v/2//b/9v/1//T/8//y//L/8v/x//H/8f/w//D/
8P/v/+//7//v/+//7//w//D/7f/s/+r/6v/q/+r/6//r/+v/6//r/+r/6v/q/+r/6v/q
/+r/6P/o/+j/6P/o/+j/6P/o/+j/6f/q/+v/6f/p/+n/6v/t/+3/7v/u/+z/7f/t/+3/
6//q/+r/6v/q/+r/6v/r/+z/7P/s/+z/6f/p/+n/6f/n/+f/5//n/+n/6v/s/+7/7P/s
/+z/7P/n/+T/5P/j/+H/4P/f/97/3//e/97/3f/c/9z/3P/c/9z/3P/c/9z/2v/a/9r/
2//a/9r/2v/a/93/3v/i/+T/5v/o//D/AQAVACoAPgBOAFwAZwBtAGQATwA2AB0AAQDr
/93/1f/R/8v/yf/I/8r/zv/S/9b/1//Y/9j/2P/W/9b/1//X/9f/1v/W/9b/2P/Y/9j/
2P/X/9f/2P/Z/9j/1//X/9b/1v/V/9X/1f/V/9X/1f/V/9T/1f/V/9X/1//W/9b/1v/W
/9b/1v/W/9T/1P/U/9X/1v/W/9b/1v/X/9f/1//W/9T/1f/W/9f/1//X/9f/1//W/9b/
1v/W/9f/2P/Z/9v/2//b/9v/2//c/9z/3P/c/97/3v/g/+D/4P/h/+P/5P/i/+P/5P/k
/+T/5f/m/+f/6f/q/+v/7P/t/+7/7v/w//H/8f/x//L/8//0//X/9f/0//T/9P/1//f/
9//4//j/9//2//X/9f/1//T/8//y/+//7v/u/+3/6//q/+f/5f/k/+L/4P/f/9v/2f/X
/9X/0//R/9D/0P/P/87/zf/M/8v/y//K/8j/yP/I/8j/yP/F/8X/xf/F/8X/xf/F/8X/
xf/D/w==
         </WaveFormData>
      </LeadData>
      <LeadData>
         <LeadByteCountTotal>10000</LeadByteCountTotal>
         <LeadTimeOffset>0</LeadTimeOffset>
         <LeadSampleCountTotal>5000</LeadSampleCountTotal>
         <LeadAmplitudeUnitsPerBit>4.88</LeadAmplitudeUnitsPerBit>
         <LeadAmplitudeUnits>��V</LeadAmplitudeUnits>
         <LeadHighLimit>2147483647</LeadHighLimit>
         <LeadLowLimit>268435456</LeadLowLimit>
         <LeadID>V6</LeadID>
         <LeadOffsetFirstSample>0</LeadOffsetFirstSample>
         <FirstSampleBaseline>0</FirstSampleBaseline>
         <LeadSampleSize>2</LeadSampleSize>
         <LeadOff>FALSE</LeadOff>
         <BaselineSway>FALSE</BaselineSway>
         <ExcessiveACNoise>FALSE</ExcessiveACNoise>
         <MuscleNoise>FALSE</MuscleNoise>
         <LeadDataCRC32>1010252536</LeadDataCRC32>
         <WaveFormData>
BgAGAAYABgAIAAgACAAIAA8AFAAZAB4AKwA2AEEATABNAE4ATwBQAEIANgAqAB4AFwAQ
AAkAAgAEAAQABAAEAAUABgAHAAgACAAIAAgACAAIAAgACAAIAAgACAAIAAgACAAIAAgA
CAAGAAYABgAGAAgACAAIAAgACgAKAAoACgAKAAoACgAKAAoACgAKAAoACgAKAAoACgAM
AAwADAAMAAwADAAMAAwADAAMAAwADAAOAA4ADgAOAA4ADgAOAA4AEAAQABAAEAASABIA
EgASABIAEgASABIAFAAUABQAFAAWABYAFgAWABgAGAAYABgAGgAaABoAGgAcABwAHAAc
AB0AHgAfACAAIQAiACMAJAAmACYAJgAmACcAKAApACoALAAsACwALAAuAC4ALgAuAC4A
LgAuAC4AMAAwADAAMAAvAC4ALQAsACsAKgApACgAJwAmACUAJAAhACAAHwAeAB0AHAAb
ABoAGQAYABcAFgAWABYAFgAWABUAFAATABIAEAAQABAAEAAQABAAEAAQABIAEgASABIA
EgASABIAEgASABIAEgASABQAFAAUABQAFAAUABQAFAAUABQAFAAUABQAFAAUABQAFgAW
ABYAFgAWABYAFgAWABYAFgAWABYAFgAWABYAFgAWABYAFgAWABgAGAAYABgAGAAYABgA
GAAWABYAFgAWABgAGAAYABgAFgAWABYAFgAWABYAFgAWABgAGAAYABgAGAAYABgAGAAW
ABYAFgAWABYAFgAWABYAFgAWABYAFgAWABYAFgAWABgAGAAYABgAGAAYABgAGAAYABgA
GAAYABgAGgAaABsAGwAbABwAHAAcAB0AHQAeABwAHQAdAB0AHAAcABwAGwAdAB0AHQAe
ABwAHQAdAB0AHwAfAB8AHwAfAB8AIAAgACAAIQAhACEAHwAfAB8AHgAdABoAGgAaABoA
GAAWABYAFQAUABMAEwATABMAEgASABIAEgASABIAFAAUABQAFAAUABQAFgAUABUAFwAa
ABoAFgAUABkAIwAuAD0ASgBSAF0AaABuAGoAYgBYAEsAOgAsACMAGwAUABAADAAOABIA
FgAXABcAGAAYABgAGAAYABgAFgAWABUAFQAVABUAFAAUABQAFAAUABQAFAAUABUAFQAV
ABUAFQAVABUAFQAXABcAGAAYABYAFwAXABcAFgAWABYAFgAYABgAGAAYABgAGQAZABkA
GQAZABkAGQAZABkAGgAaABkAGAAXABYAEQAOAAsACAAKAAoACgAKAAoACwALAAsACgAK
AAoACwALAAsACwAMAAoADAAMAA0ADwAPABAAEAAQABIAEgASABEAEwATABMAFAAVABYA
FwAaABsAHAAdABwAHAAcAB4AHQAdAB4AHgAeAB4AHgAeACEAIQAiACIAIgAjACMAIwAh
ACAAHwAfAB4AHQAcABwAGwAaABcAFwAVABMAEgARAA4ADgANAAwACQAHAAYABgAFAAQA
AwADAAAA//////////////7//v8AAAAAAAAAAP7//v/+//7//v/+//7//v/+//7//v/9
//3//P/8//z//f/+//7////9//3//v/+//7//v/+//3//f/9//7//v/+//7//v/9////
/////////v/+//7//f/9//z/+//7//3//f/+/////f/9//3//f/7//v/+v/5//v/+//7
//v/+f/5//j/+P/4//j/+f/5//n/+f/5//n/+f/5//j/+P/7//n/+P/2//j/+P/4//j/
9v/2//b/9v/0//T/9P/0//b/9v/2//b/9P/0//T/9P/0//T/9P/0//T/9v/2//f/9f/1
//b/9v/2//f/9//4//j/+f/5//n/9v/2//b/9f/3//f/9//4//j/+f/5//n/+f/5//n/
+f/5//n/+v/6//r/+//7//v/+f/5//n/+P/1//L/8v/y//T/8v/w//D/7f/s/+v/6//r
/+v/6v/q/+r/6v/q/+r/6v/q/+r/6v/u//D/7P/q/+v/7f/s/+z/6v/q/+3/9/8GABUA
IgAsADkARgBMAEoAQAA2ACkAGAAIAPv/9f/u/+r/6P/i/+D/4v/l/+X/5v/o/+j/6P/o
/+j/5v/m/+b/5f/k/+P/5P/k/+T/5P/i/+L/4v/i/+X/5f/l/+X/5f/l/+X/5f/j/+P/
5P/k/+T/5f/l/+X/5v/m/+b/5v/m/+b/5v/m/+T/5f/l/+X/5//n/+f/5//n/+f/6P/o
/+j/6P/o/+j/6P/o/+j/6P/o/+j/6P/o/+j/6f/p/+n/6v/q/+r/6//r/+v/6//s/+r/
7P/s/+3/7//v//D/8P/w//L/8v/y//H/8//z//P/9P/1//b/9//4//n/+v/7//z//P/8
//7//////wAAAAAAAAAAAAAAAAQABQAHAAgACQALAAwADQANAAwACwALAAgABwAGAAYA
BQAEAAEAAQD///3//P/7//b/9v/1//T/8v/v/+3/7P/p/+j/5//n/+b/5f/l/+X/5f/l
/+T/5P/k/+T/5P/k/+L/4v/i/+L/4v/i/+L/4v/i/+L/4v/h/+P/4v/i/+L/4//k/+T/
5f/j/+P/5P/k/+T/5P/k/+P/4//j/+T/5P/m/+b/5v/l/+X/5f/l/+X/5f/m/+f/5//n
/+b/5f/l/+X/5f/m/+f/5v/l/+T/4//l/+X/5P/j/+P/4//j/+P/5f/l/+T/5P/i/+L/
4//j/+L/4f/g/9//3//f/97/3v/d/93/3P/c/97/3v/e/9//3f/f/97/3v/e/97/3v/c
/9z/3P/c/9z/3P/c/9z/3v/e/97/3v/e/97/3v/e/97/3v/e/97/3P/e/97/3//h/+H/
4v/i/+T/5f/l/+b/5f/l/+T/4//k/+T/5P/j/+X/5f/l/+b/5P/l/+X/5f/l/+X/5f/l
/+X/5f/m/+b/5v/n/+f/5//m/+X/5P/i/+H/3v/e/97/3P/a/9j/2P/Z/9j/1//X/9n/
2f/Y/9j/1v/W/9b/1v/W/9b/1v/W/9b/2P/W/9b/1f/X/9j/2v/Y/9b/2f/l//T/AwAO
ABoAIwAwADgANgAuACIAEQAAAPD/5f/d/9r/1v/U/9T/1v/Y/9n/2f/c/9z/3P/c/9r/
2v/Y/9j/2f/Z/9n/2f/Z/9r/2//c/9z/3P/c/9z/2//b/9v/2//b/9v/2//b/9v/2//c
/9z/3P/d/93/3f/g/+D/4P/g/+D/4P/g/+D/4P/h/+H/4f/h/+H/4f/h/+H/4f/i/+L/
4v/i/+L/4v/i/+L/4v/i/+L/4v/i/+L/4v/j/+P/4//k/+T/5P/l/+f/5//n/+j/6P/q
/+r/6//r/+v/7P/s/+z/7v/u/+7/7//x//H/8f/0//X/9v/3//b/9//4//n//P/8//z/
/v//////AAAAAAIAAgACAAIAAQABAAIAAgACAAMAAwADAAMAAgABAAEAAAD///7//v//
//7/+//7//n/9//2//X/8v/y//H/8P/v/+3/7P/s/+v/6v/p/+n/6P/n/+f/5//l/+X/
5P/k/+b/5v/m/+b/5v/m/+b/5v/o/+j/6P/o/+j/6P/o/+f/5//m/+b/5v/n/+j/6P/p
/+n/6f/q/+r/6v/q/+r/6f/p/+n/6v/q/+r/6v/q/+n/6f/p/+n/6f/p/+r/6//r/+n/
6P/n/+f/6f/p/+r/6//r/+v/6//r/+v/6//q/+n/6f/p/+n/6f/p/+n/6P/o/+j/6P/p
/+n/6f/p/+n/6f/p/+n/6P/o/+n/6f/o/+j/6P/o/+j/6f/p/+n/6f/q/+r/6v/q/+z/
7P/s/+z/7P/q/+r/6v/q/+j/6P/o/+j/6v/q/+r/6v/q/+r/6v/q/+z/7P/s/+z/7P/u
/+7/7//x//H/8v/y//D/8f/x//L/8v/z//P/8//0//T/9P/z//P/8//z//T/8v/z//P/
8//1//X/9f/1//X/9f/2//b/9v/3//f/9//5//n/+f/4//f/9P/0//T/9v/0//L/8v/x
//D/7//v/+//7//u/+7/7v/u/+7/7v/u/+7/7v/u//D/8P/w//D/8f/z//T/9P/0//L/
9/8BAA4AGwAoADIAPQBGAEwASABAADIAIwASAAYA/f/3//L/7v/s/+7/9P/2//f/9//2
//b/+P/4//j/+P/2//b/9//3//f/9//2//b/9v/2//j/+P/4//j/9//3//f/9//3//f/
9//3//f/9//4//j/+P/5//n/+f/6//r/+v/6//r/+v/6//r/+v/7//v/+//9//3//f/9
//3//f/+//7//v/+//7//v8AAAAAAAAAAP7//v/+//7//v////////8CAAIAAgADAAEA
AQABAAIAAgAEAAQABQAFAAUABgAGAAgACgAKAAoACQALAAsACwAOAA8AEAARABAAEQAS
ABMAFgAWABYAGAAbABsAHAAcABoAGgAaABoAHQAdAB4AHgAeAB8AHwAfAB8AHgAdAB0A
HgAdABwAHAAbABoAFwAXABUAEwASABEAEAAQAA8ADgALAAkACAAIAAcABgAFAAUABgAF
AAUABQAFAAUABAAEAAQABAAEAAQABAAEAAQABAAEAAQABAAEAAQABAAEAAMABQAEAAQA
BAADAAQABAAFAAMAAwAEAAQABAAEAAQAAwAEAAUABwAIAAYABgAGAAUABQAFAAUABQAF
AAYABwAHAAcABgAFAAUABgAHAAkACwAJAAkACQAJAAkACQAIAAcABwAHAAcABwAHAAcA
BgAGAAYABgAHAAcABQAFAAUABQAFAAUABAAEAAMAAwACAAIABAAEAAIAAwAEAAQABAAE
AAQAAgACAAIAAgABAAAA///+/wAAAAAAAAAAAwAEAAUABgAEAAQABAAEAAQABgAGAAcA
CQAJAAoACgAIAAkACQAKAAwADQANAA0ACgAKAAoACQAJAAkACQAKAAoACwALAAsACwAL
AAsACwANAA0ADgAOAAwADQANAA0ADQANAA0ADAALAAgACAAIAAoACAAGAAYAAwACAAEA
AQABAAEAAAAAAAAAAAAAAAAA/v/+//7//v/+//7//v/+/wEAAwAEAAQAAAAAAAkAEwAe
ACsANgBCAEsAVABYAFQASgBAADEAIAAUAAsABQD+//z/+v/6//z/AAADAAMAAgAEAAQA
AgACAAIAAAAAAP///////////v/+//7//v/+//7//v/+/wEAAQABAAEAAQABAAEAAQD/
////AAAAAP7/////////AAAAAAAAAAAAAAAAAAAAAAAAAQABAAEAAwADAAMAAwABAAEA
AgACAAIAAgACAAIAAgACAAIAAgAEAAQABAAEAAQABQAFAAUABgAGAAYABwAHAAcABwAI
AAgACgAKAAsACwALAAwADAAMAA4ADgAOAA0ADwAPAA8AEAARABIAEwAUABUAFgAXABoA
GgAaABwAHQAdAB4AHgAeAB4AHgAeAB0AHQAeAB4AHgAfAB8AHwAhACAAHwAfACAAHwAe
AB4AGwAaABcAFwAVABMAEgARAA4ADgANAAwACQAHAAYABgAFAAQAAwADAAIAAQABAAEA
AQABAAAAAAD+//7//v/+/wAAAAAAAAAAAAAAAAAAAAAAAAAAAAD//////v/+//7//f/+
//7///8BAAEAAgACAAAAAAAAAP///////wAAAAACAAIAAgABAAMAAwADAAMAAgACAAIA
AQADAAIAAQABAAEAAQACAAMAAQABAAEAAQABAAEAAAD/////////////AQD//wAAAgAA
AAAAAAAAAAIAAgACAAIAAAAAAAAAAAAAAAAAAAAAAAAAAAAAAAAAAAAAAAAAAAAAAAIA
AgADAAMAAwAEAAQABAAFAAUABgAGAAcABwAHAAYABgAGAAUABQAFAAUABgAGAAcABwAH
AAcABwAHAAcABwAHAAgACAAIAAkACQAJAAsACwALAAoABwAEAAQABAAGAAQAAgACAAEA
AAD///////////7//v/+//7//v/+//7//v/+//7//v/+//7//v///wMABAAEAAIAAAAD
AA0AGgAlADQAPgBFAFAAWgBaAFIASAA7ACoAHAARAAsABgACAP7//v8AAAIAAwAHAAgA
CAAIAAoACAAIAAYABgAHAAcABwAHAAgACAAIAAgACAAIAAgACAAJAAkACQAJAAkACQAJ
AAkACQAJAAoACgAMAA0ADQANAA4ADgAOAA4ADgAOAA4ADgAOAA8ADwAPABEAEQARABEA
EwATABQAFAASABIAEgASABMAFAAVABYAFgAWABYAFgAWABcAFwAXABYAFgAWABcAGQAZ
ABkAGgAYABoAGgAbAB0AHQAeAB4AHgAgACAAIAAhACMAIwAjACQAJQAmACcAKAApACoA
KwAsACwALAAuAC8ALwAwADAAMAAwADAAMAAxADEAMgAyADIAMwAzADMAMwAyADEAMQAu
AC0ALAAsACkAKAAlACUAIwAhACAAHwAaABoAGQAYABkAFwAWABYAFQAUABMAEwASABEA
EQARAA8ADwAOAA4AEAAQABAAEAAOAA4ADgAOABAAEAAQABAAEAAQABAADwARABAAEAAQ
AA8AEAAQABEAEQARABIAEgASABIAEgARABEAEQASABIAEgASABIAEQARABEAEQARABMA
FAAVABUAFQAUABMAEwARABEAEgATABEAEQARABEAEwATABIAEQATABMAEwAUABQAFAAU
ABQAEgASABIAEgAQABAAEAAQABIAEgASABIAEgASABIAEgASABIAEgASABAAEgASABMA
FAAVABcAGAAWABcAFwAYABgAGQAZABkAGAAYABgAFwAVABUAFQAWABYAFwAXABcAGQAZ
ABkAGQAXABcAGAAYABgAGQAZABkAFwAXABcAFgAUABAADwAOAA4ADAAKAAoACwAKAAkA
CQAJAAkACAAIAAgACAAIAAgACAAIAAgACAAGAAgACAAKAAsADQAOAA4ACgAKABMAHQAo
ADEAPgBGAFMAXABcAFYATgBEADUAJAAYABEACwAGAAIAAAACAAYACAAHAAkACgAKAAoA
CgAKAAoACAAIAAcABwAHAAcABgAGAAYABgAGAAYABgAGAAUABQAFAAUABwAHAAcABwAH
AAcACAAIAAgACQAJAAkACAAIAAgACAAKAAoACgAKAAoACwALAAsACwALAAsACwAJAAkA
CgAKAAoACgAKAAoADAAMAAwADAAMAAwADAAMAAwADQANAA0ADgAOAA4ADwAPAA8ADwAQ
ABAAEgASABMAEwATABQAFAAUABYAFgAWABUAFwAXABcAGgAbABwAHQAgACEAIgAjACIA
IgAiACQAJQAlACYAJgAmACYAJgAmACcAJwAoACgAJgAnACcAJwAnACYAJQAlACYAJQAk
ACQAIQAgAB0AHQAZABcAFgAVABQAFAATABIAEQAPAA4ADgANAAwACwALAAgABwAHAAcA
CQAJAAgACAAIAAgACAAIAAgACAAIAAgABgAGAAYABgAGAAYABgAFAAUABAAEAAQABgAI
AAkACwAKAAkACQAIAAYABgAGAAUABQAFAAYABgAEAAQABAADAAUABQAFAAUABQAGAAcA
BwAHAAYABQAFAAUABQAGAAcABQAFAAUABQAFAAUABAADAAMAAQD///7/AAAAAAAAAAAA
AAAAAAAAAP7//v/+//7//v/+//7//v/8//z//P/8//r/+v/6//r/+v/8//z//f/9//3/
/v/+//7//////wAAAAABAAEAAQD+//7//v/9//3//f/9//7//v/////////9//3//f/9
//3//f/+//7//P/9//3//f/+////AAAAAP3/+v/6//r/+v/4//b/9v/z//L/8f/x//H/
8f/w//D/8P/w//D/8P/w//D/8P/w/+7/8P/w//D/8f/z//T/9v/0//T/+f8FABAAIQAw
ADoAQQBMAFIAUABGADoAKQAYAAgA///3//L/7v/o/+b/6P/s/+//7//w//L/8P/w/+//
7v/r/+r/6//r/+v/6//q/+r/6v/q/+r/6v/q/+r/6//r/+v/6//t/+3/7f/t/+3/7f/u
/+7/7P/t/+3/7f/s/+z/7P/s/+7/7v/u/+7/7P/t/+3/7f/t/+3/7f/t/+v/6//s/+z/
7v/u/+7/7v/s/+z/7P/s/+r/6v/q/+r/6v/r/+v/6//s/+z/7P/t/+v/6//r/+z/7P/u
/+7/7//x//H/8v/y//D/8v/y//L/8f/z//P/8//2//f/+P/5//j/+f/6//v//P/8//z/
/v//////AAAAAAAAAAAAAAAAAAD//////v8AAAEAAQABAP///v/9//3//P/7//r/+v/5
//j/9f/1//X/8//y//H/7v/u/+3/7P/p/+f/5v/m/+P/4v/h/+H/4v/h/+H/4f/h/+H/
4P/g/97/3v/e/97/3v/e/97/3v/e/97/3v/e/+D/4P/g/9//4f/g/+D/4P/h/+L/4v/j
/+P/4//k/+T/4v/i/+L/4f/j/+P/5P/k/+L/4v/i/+H/4f/h/+H/4f/h/+L/4//j/+X/
5P/j/+P/4f/h/+L/4//j/+P/4//j/+X/5f/k/+P/4f/h/+H/4f/h/+H/4P/g/+L/4v/i
/+D/4P/g/+D/4P/g/+D/4P/i/+L/4v/i/+L/4v/i/+L/4P/g/+D/4P/g/+D/4P/g/+D/
4v/i/+P/4//j/+T/5P/m/+f/5//o/+b/5//n/+f/5v/m/+b/5f/l/+X/5f/m/+j/6f/p
/+n/6f/p/+n/6f/n/+f/6P/o/+j/6f/p/+n/6//r/+v/6v/p/+b/5v/m/+b/5P/i/+L/
3//e/93/3f/d/93/3P/c/9r/2v/a/9r/3P/c/9z/3P/e/9z/2v/c/93/3f/e/+L/4P/e
/+H/7//8/wkAGAAkAC8AOABAAD4ANAAoABkABgD2/+v/5f/g/9r/2P/Y/9z/3v/f/9//
4v/i/+T/4v/i/+L/4P/g/+H/4f/h/+H/4v/i/+L/4v/g/+D/4P/g/+P/4//j/+P/4f/h
/+H/4f/j/+P/5P/k/+b/5//n/+f/5v/m/+b/5v/o/+j/6P/o/+j/6f/p/+n/6//r/+v/
6//r/+v/7P/s/+z/7P/s/+z/7v/u/+7/7v/u/+7/7v/u/+7/7//v/+//7v/u/+7/7//x
//H/8f/y//L/9P/0//X/8//z//T/9P/0//b/9v/2//n/+//7//v//P/9//7////+////
AAABAAQABAAEAAYABwAHAAgACAAIAAgACAAIAAkACQAKAAoACgALAAsACwALAAoACQAJ
AAgABwAGAAYABQAEAAEAAQD///3//P/7//r/+v/5//j/9//1//T/9P/z//L/8f/x/+7/
7f/t/+3/7//v/+7/7v/u/+7/7v/u/+7/7v/u/+7/7v/u/+7/7v/u/+7/7v/t/+v/6v/q
/+r/7f/u/+7/7//v/+//8P/w//D/8P/w/+//8f/x//L/8v/y//L/8v/x//P/8//z//P/
8f/y//P/8//z//L/8f/x//H/8f/y//P/8//z//P/8//z//P/8v/x//H/8f/x//H/8//z
//L/8v/0//T/9f/z//L/9P/0//T/9P/0//T/9P/0//L/8v/y//L/8v/y//L/8v/0//T/
9P/0//T/9P/0//T/9P/2//b/9//3//f/+P/4//b/9//3//j/+v/7//v/+//6//r/+v/5
//r/+//8//7//P/9//3//f/7//v/+//7//v/+//8//z//v/////////////////+//3/
+v/6//r/+v/4//b/9v/3//b/9f/1//f/9//2//b/9v/2//b/9v/2//b/9v/2//b/9v/0
//T/9//5//z//P/6//j/+/8HABIAHwAqADQAPwBKAFAATgBGADoAKQAaAA4ABQD///j/
9P/w//L/+P/6//n/+//8//7//P/8//z//P/6//r/+f/5//n/+f/5//r/+//8//r/+v/6
//r/+//7//v/+//7//v/+//7//3//f/+//7//P/9//3//f/+//7//v/+/wAAAAAAAAAA
AAABAAEAAQABAAEAAQABAAEAAQACAAIAAgACAAIAAgACAAIAAgACAAQABAAEAAQABAAF
AAUABQAIAAgACAAJAAcABwAHAAgACAAKAAoACwANAA0ADgAOAA4AEAAQABAADwARABEA
EQAUABUAFgAXABgAGQAaABsAGgAaABoAHAAfAB8AIAAgACAAIAAgACAAIQAhACIAIgAi
ACMAIwAjACMAIgAhACEAIAAfAB4AHgAdABwAGQAZABkAFwAWABUAEgASABEAEAARAA8A
DgAOAA0ADAALAAsACgAJAAkACQAJAAkACAAIAAYABgAGAAYACAAIAAgACAAGAAYABgAG
AAYABgAGAAUABwAGAAYABgAHAAgACAAJAAcABwAIAAgACAAIAAgABwAJAAkACgAKAAwA
DAAMAAsACQAJAAkACQAJAAoACwALAAsACgAJAAkACQAJAAoACwAJAAkACQAJAAkACQAI
AAcACQAJAAkACQAJAAkACAAIAAgACAAJAAkABwAHAAcABwAJAAoACgAKAAoACgAKAAoA
CgAKAAgACAAIAAgACgAKAAoACgAKAAoACgAKAAoACgAKAAoACgAMAAwADQANAA0ADgAO
AA4ADwAPABAAEAARABEAEQAQABAAEAAPABEAEQARABIAEgATABMAEwARABEAEQARABEA
EQASABIAEgATABMAEwATABMAEwASABMAEAAQABAAEAAOAAwADAALAAoACQAJAAkACQAI
AAgACAAIAAgACAAKAAoACgAKAAoACgAKAAoADQAPABAAEAAMAAwAEwAdACoANwBCAEoA
VQBcAFwAVgBMAEIANQAmABoAEwAPAAoABgAGAAgACgAMAA0ADQAOAA4ADgAOAA4ADgAM
AAwADQANAA0ADQAOAA4ADgAOAA4ADgAOAA4ADQANAA0ADQAPAA8ADwAPAA8ADwAQABAA
DgAPAA8ADwAQABAAEAAQABIAEgASABIAEAARABEAEQARABEAEQARABMAEwAUABQAFAAU
ABQAFAAUABQAFAAUABQAFAAUABQAFgAXABcAFwAYABgAGAAZABkAGQAZABoAGgAcABwA
HQAdAB0AHgAeACAAIgAiACIAIwAlACUAJQAkACUAJgAnACgAKQAqACsALAAsACwALgAv
AC8AMAAwADIAMgAyADIAMQAxADIAMgAyADMAMwAzADEAMAAvAC8AMAAvAC4ALgArACoA
JwAnACcAJQAkACMAIgAiACEAIAAdABsAGgAaABoAGgAaABsAGgAZABkAGQAZABkAGAAY
ABgAGAAYABgAGAAYABgAGAAYABgAGAAYABoAGgAaABkAGQAYABgAGAAZABoAGgAbABkA
GQAaABoAHAAcABwAGwAbABsAHAAcABwAHAAcABsAGwAbABsAGwAbABwAHQAdAB0AHAAb
ABsAGwAbABwAHQAdAB0AHQAdAB0AHQAcABsAHQAdAB0AHQAbABsAGgAaABwAHAAdAB0A
HQAdABwAHAAcABwAHAAeAB4AHgAeABwAHAAcABwAHAAcABwAHAAcABwAHAAcAB4AHgAe
AB4AHgAgACAAIQAhACEAIgAiACIAIwAjACQAJAAlACUAJQAkACQAJAAjACUAJQAlACYA
JgAnACcAJwAlACUAJQAlACUAJQAmACYAKAApACkAKQAnACcAJwAmACUAIgAiACIAIgAg
AB4AHgAfAB4AHQAdAB0AHQAcABwAHAAcABwAHAAeAB4AHgAeACAAIAAgACAAIQAjACQA
JAAiACQAKwA3AEQAUQBaAGIAbQB0AHAAaABiAFQAQwA4ADAAKQAjAB4AGgAcAB4AIAAi
ACMAJQAmACYAJgAmACQAJAAiACIAIwAjACMAIwAkACQAJAAkACQAJAAkACQAJQAlACUA
JQAlACUAJQAlACUAJQAmACYAKAApACkAKQAoACgAKAAoACgAKAAoACgAKAApACkAKQAn
ACcAJwAnACkAKQAqACoALAAsACwALAAuAC4ALgAuAC4ALgAuAC4ALgAvAC8ALwAwADAA
MAAxADIAMwA0ADYANAA2ADYANwA3ADcAOAA4ADgAOgA6ADoAPQA/AD8APwA/AD8APwA/
AEIAQwBEAEUARgBGAEYASABHAEcASABIAEgASABIAEgASQBJAEoASgBIAEkASQBJAEkA
SABHAEcASABHAEYARgBDAEIAPwA/AD0AOwA6ADkAOAA4ADcANgA3ADUANAA0ADUANAAz
ADMAMgAxADEAMQAvAC8ALgAuADAAMAAwADAAMgAyADIAMgAyADIAMgAyADIAMgAyADEA
MwAyADIAMgAxADIAMgAzADIAMQAxADAAMgAyADIAMQAzADMANAA0ADQANAA0ADMAMQAx
ADEAMQAxADIAMwAzADEAMAAvAC8AMQAxADIAMwAyADEAMAAvADAAMQAxADEAMQAxADEA
MQAxADEAMAAwADAAMAAxADEAMQAwAC8ALgAtACwALgAuAC4ALgAwADAAMAAwAC4ALgAu
AC4ALgAuAC4ALgAuAC4ALgAuAC4AMAAwADEAMQAxADIAMgAyADMAMwA0ADQANQA1ADUA
MgAyADIAMQAzADMAMwA0ADQANQA1ADUAMwAzADMAMwAzADMANAA0ADUANwA4ADkANwA3
ADcANgAzADAAMAAwADAALgAsACwALQAsACsAKwApACkAKAAoACoAKgAqACoAKgAqACoA
KgAoACgAKAAqACsALQAsAC4ALgAsAC8AOQBGAFUAYgBsAHcAggCIAIYAfgB0AGkAWABI
AD0ANQAwACwAKAAkACYAKgArAC0ALgAuAC4ALgAuAC4ALAAsAC0ALQAtAC0ALAAsACwA
LAAsACwALAAsACsAKwArACsALQAtAC0ALQArACsALAAsAC4ALwAvAC8AMAAwADAAMAAv
AC4ALQAsACwALQAtAC0ALQAtAC0ALQAtAC0ALgAuAC4ALgAuAC4ALAAsACwALAAsACwA
LAAsAC0ALwAwADEAMgAyADIAMwAzADMAMwA0ADQANgA2ADcANwA3ADgAOAA2ADgAOAA4
ADkAOwA7ADsAPAA9AD4APwBCAEMARABFAEQARABEAEYARwBHAEgASABKAEoASgBKAEsA
SwBMAEwASgBLAEsASwBJAEgARwBHAEYARQBEAEQAQwBCAD8APwA/AD0APAA7ADYANgA1
ADQAMwAxADAAMAAvAC4ALQAtACwAKwArACsAKwArACoAKgAqACoAKgAqACoAKgAqACoA
KAAiAA==
         </WaveFormData>
      </LeadData>
   </Waveform>
</RestingECG>
