# Supplementary material for: Detection of Left Atrial Enlargement Using a Convolutional Neural Network-Enabled Electrocardiogram
Source: Front Cardiovasc Med. 2020 Dec 17;7:609976. doi: 10.3389/fcvm.2020.609976 (PMC7773668; doi:10.3389/fcvm.2020.609976)
Supplement: Supplementary file 2 [file Data_Sheet_2.ZIP › normal1/1802010665_10473_0000001O.XML]

<?xml version="1.0" encoding="Windows-1252"?>
<!DOCTYPE RestingECG SYSTEM "restecg.dtd">
<RestingECG>
   <PatientDemographics>
      <PatientID>1802010665</PatientID>
      <PatientAge>70</PatientAge>
      <AgeUnits>Years</AgeUnits>
      <Gender>Male</Gender>
      <PatientLastName>wenbaiyue</PatientLastName>
   </PatientDemographics>
   <TestDemographics>
      <DataType>Resting</DataType>
      <Site>1</Site>
      <AcquisitionDevice>MAC55</AcquisitionDevice>
      <Status>Unconfirmed</Status>
      <Priority>Normal</Priority>
      <AcquisitionTime>10:13:23</AcquisitionTime>
      <AcquisitionDate>09-28-2015</AcquisitionDate>
      <CartNumber>1</CartNumber>
      <AcquisitionSoftwareVersion>009C</AcquisitionSoftwareVersion>
      <XMLSourceVersion>MAC5000 v1.0</XMLSourceVersion>
   </TestDemographics>
   <RestingECGMeasurements>
      <VentricularRate>82</VentricularRate>
      <AtrialRate>82</AtrialRate>
      <PRInterval>150</PRInterval>
      <QRSDuration>72</QRSDuration>
      <QTInterval>388</QTInterval>
      <QTCorrected>453</QTCorrected>
      <PAxis>62</PAxis>
      <RAxis>22</RAxis>
      <TAxis>52</TAxis>
      <QRSCount>14</QRSCount>
      <QOnset>220</QOnset>
      <QOffset>256</QOffset>
      <POnset>145</POnset>
      <POffset>200</POffset>
      <TOffset>414</TOffset>
      <ECGSampleBase>500</ECGSampleBase>
      <ECGSampleExponent>0</ECGSampleExponent>
   </RestingECGMeasurements>
   <Diagnosis>
      <Modality>Resting</Modality>
         <StatementCount>2</StatementCount>
         <LabelText>12SL ��ϳ���</LabelText>
      <DiagnosisStatement>
         <StmtFlag>ENDSLINE</StmtFlag>
         <StmtText>�������</StmtText>
      </DiagnosisStatement>
      <DiagnosisStatement>
         <StmtFlag>ENDSLINE</StmtFlag>
         <StmtText>���� ECG</StmtText>
      </DiagnosisStatement>
   </Diagnosis>
   <Waveform>
      <WaveformType>Rhythm</WaveformType>
      <WaveformStartTime>0</WaveformStartTime>
      <NumberofLeads>8</NumberofLeads>
      <SampleType>CONTINUOUS_SAMPLES</SampleType>
      <SampleBase>500</SampleBase>
      <SampleExponent>0</SampleExponent>
      <HighPassFilter>16</HighPassFilter>
      <LowPassFilter>150</LowPassFilter>
      <ACFilter>NONE</ACFilter>
      <LeadData>
         <LeadByteCountTotal>10000</LeadByteCountTotal>
         <LeadTimeOffset>0</LeadTimeOffset>
         <LeadSampleCountTotal>5000</LeadSampleCountTotal>
         <LeadAmplitudeUnitsPerBit>4.88</LeadAmplitudeUnitsPerBit>
         <LeadAmplitudeUnits>��V</LeadAmplitudeUnits>
         <LeadHighLimit>2147483647</LeadHighLimit>
         <LeadLowLimit>268435456</LeadLowLimit>
         <LeadID>I</LeadID>
         <LeadOffsetFirstSample>0</LeadOffsetFirstSample>
         <FirstSampleBaseline>0</FirstSampleBaseline>
         <LeadSampleSize>2</LeadSampleSize>
         <LeadOff>FALSE</LeadOff>
         <BaselineSway>FALSE</BaselineSway>
         <ExcessiveACNoise>FALSE</ExcessiveACNoise>
         <MuscleNoise>FALSE</MuscleNoise>
         <LeadDataCRC32>1695747773</LeadDataCRC32>
         <WaveFormData>
/P/8//z//P/8//z//P/8//7//v/+//7//P/8//z//P/+//7//v/+//z//P/8//z//v/+
//7//v/8//z//P/8//r/+v/6//r/+v/6//r/+v/6//r/+v/6//r/+v/6//r//P/8//z/
/P/5//j/9//2//j/+P/4//j/+P/4//j/+P/6//r/+v/6//n/+P/3//b/+P/4//j/+P/5
//n/+f/6//r/+v/7//z//P/8//z//P/8//z//P/8//7/////////AwAEAAUABgAHAAkA
CgALAAsACwALAAsACQAJAAoACwAOAA4ADAAKAAYAAwD///7//P/7//r/+P/4//f/9P/z
//P/8v/y//L/8//z//P/8v/y//L/8v/x/+//8f/x//H/8//z//P/8v/u//D/8v/x/+//
8f/2//z/AwAKABEAGwAkACgALgA8AE0AYABzAIMAjgCWAJoAjwB4AF0ASgA3ACAAEgAP
AA4ABwAAAP3//P/7//v//f/7//n/+P/2//X/8f/x//H/8f/y//H/8f/x/+3/7f/u/+//
8f/w//D/8P/u/+7/7v/u/+7/7v/u/+//8f/x//H/8f/v//D/8P/w//D/8f/x//H/9P/0
//T/9P/y//P/9P/0//b/9v/3//f/+P/5//n/+f/5//n/+f/5//n/+//7//v//f/+//7/
/////wEAAQABAAAAAAABAAEAAwADAAMABAAGAAYABgAGAAoACwALAAsACwAMAAwADAAN
AA0ADgAOAAwADQANAA0ADwAQABAAEAAQABEAEQARAA8ADwAQABAAEAAQABAADwAPAA8A
DwAOABAAEAAPAA4ADgAOAAwACwAKAAkACAAIAAcABgAFAAUAAgABAAAAAAAAAAAAAQAB
AAAA///+//3//f/9//z//P/8//z/+//6//z//f/9//3/+//7//v/+v/6//v/+//7//v/
+//7//v/+//7//v/+//7//v/+//7//3//f/9//3//f/9//3//f/7//v/+//7//v/+//7
//v/+//7//v/+//9//3/+//7//r/+f/4//f/+P/5//r/+//5//f/+f/5//j/+P/4//j/
+P/4//j/+P/3//f/+P/4//j/9//3//f/+f/5//n/+f/5//n/+f/5//f/+P/4//j/+P/4
//j/+P/4//j/+P/4//n/+f/3//j/+P/4//n/+v/8//z//v/+//7//v/+//7/AAABAP//
//8BAAIAAQACAAMABQAIAAkACQAJAAsACwALAAsADAANAA4ADgAMAAoABgADAP///v/+
//3/+v/4//j/9//2//X/9f/0//L/8v/z//P/9f/0//T/9P/y//H/7//x//H/8f/x//H/
8f/w//D/8P/y//H/8//x//D/9v///wYADQAXACIAKgAyAD4ASwBaAG0AfQCGAIwAjACF
AG4AUQA8ACsAGAAKAAUABgABAPz//f/+//v//f////v/9//2//T/8//z//P/8//z//L/
8f/x//H/7f/t/+7/7//x//D/8P/w//D/8P/w//D/7v/u/+7/7//v/+//7//v/+//8P/w
//D/8v/z//P/8//y//L/8v/y//T/9f/2//b/9v/2//f/9//2//f/9//3//n/+f/5//n/
+//9//3//f/9//7//v////3/////////AAAAAAEAAQAFAAUABQAGAAYABgAGAAYACAAJ
AAkACQALAAwADAAMAAsACwAMAAwADAANAA0ADQALAAwADAAMAA4ADwAPAA8ADwAPABAA
EAASABIAEgARAA8ADwAPAA4ADgAOAA0ADAAMAAwACgAJAAgABwAGAAYABQAEAAMAAwAA
AP///v/+/////v/+//3/+//7//v/+//7//v/+v/6//z//P/7//r/+v/7//v/+//5//n/
+f/4//r/+//7//v/+//7//v/+//7//v/+//7//v/+//7//v/+f/5//n/+f/7//v/+//7
//v/+//7//v/+//7//v/+//7//v/+//7//v/+//5//n/+f/5//n/+f/5//n/+f/5//n/
9//5//n/+P/4//j/+P/2//b/9v/2//f/9//4//j/9v/1//X/9f/3//f/9//3//X/9f/1
//X/9f/1//T/9v/2//b/9v/0//T/9P/0//L/8v/z//P/9P/2//f/+P/5//r//P/8//z/
/P/8//z/+v/6//z//f/9//3///8AAAEAAgADAAUABgAHAAcABwAHAAcABwAHAAgACQAK
AAoABgAEAAAA/f/5//j/+P/3//b/9P/0//P/8v/x//H/8P/w//D/8f/x//H/8P/w//D/
8P/v/+3/7//v/+//7//v/+//7v/u/+7/8P/x//H/8f/0//z/BQAOABcAHwAmAC4APABK
AFkAaAB5AIUAkACOAIQAcwBaAEMAMgAfAAwACAAJAAQA///8//v/+v/7//v/+f/3//X/
9P/y//H/7//v/+//7//u/+3/7f/t/+v/6//s/+3/7f/s/+z/7P/u/+7/7v/u/+z/7P/s
/+3/7//v/+//7//v//D/8P/w/+7/7//v/+//8v/y//L/8v/y//P/9P/0//T/9P/1//X/
9P/1//X/9f/3//f/9//3//n/+//7//v/+//8//z//f/9/////////wAAAAABAAEAAwAD
AAMABAAGAAYABgAGAAYABwAHAAcACQAKAAoACgALAAsADAAMAAwADQANAA0ADQAOAA4A
DgAOAA8ADwAPAA0ADQAOAA4AEAAQABAADwAPAA8ADwAOAAwADAALAAoACgAKAAgABwAG
AAUABAAEAAMAAgABAAEAAAD///7//v/9//z//P/7//v/+//7//v//f/9//z//P/6//r/
+f/4//r/+//7//v/+//7//v/+v/4//n/+f/5//v/+//7//v/+f/5//n/+f/6//v//P/9
//v/+//7//v/+//7//v/+//5//n/+f/5//v/+//7//v/+//7//v/+//9//3/+//7//n/
+f/5//n/+f/5//n/+f/5//f/+f/5//j/+P/4//j/+P/4//j/+P/3//f/+P/4//j/9//3
//f/9//3//f/9//3//X/9//5//j/9v/2//b/9v/4//j/+P/4//b/9v/3//f/+f/6//r/
+v/5//r//P/8//z//P/8//z//P/8//7///8BAAEAAwAEAAMABAAFAAcACgALAAsACwAL
AAsACwALAAoACwAMAAwACAAGAAIA///9//z//P/7//r/+P/4//f/9P/z//P/8v/y//L/
8//z//P/8v/y//L/8P/v/+3/7//v/+//7//v//H/8P/w//D/8P/x//H/8//2//z/BwAQ
ABUAGwAkADAAPABGAFUAaAB7AIkAkgCYAJIAfwBoAFMAQgAtABgAEAANAAYA///8////
/P/5//v/+//3//f/9v/0//P/7//v/+//7//u/+3/7f/t/+v/6//s/+3/7//u/+7/7v/s
/+z/7P/s/+7/7v/u/+//7//v/+//7//t/+7/7v/u//D/8f/x//H/8P/w//D/8P/u/+//
8P/w//H/8v/0//X/9P/1//X/9f/5//n/+f/5//n/+//7//v/+//8//z//f/9////////
/wAAAAABAAEAAwADAAMABAAGAAYABgAGAAgACQAJAAkACQAKAAoACgALAAsADAAMAAwA
DQANAA0ADQAOAA4ADgAOAA8ADwAPAA8ADwAQABAADgAOAA4ADQAPAA8ADwAOAAwADAAL
AAoACgAKAAgABwAIAAcABgAGAAMAAgABAAEAAgABAAAAAAD9//z//P/7//3//f/9//3/
+//7//r/+v/8//z/+//6//r/+//7//v/+//7//v/+v/6//v/+//7//n/+f/5//n/+//7
//v/+//5//n/+f/5//n/+f/5//n/+f/5//n/+f/7//v/+//7//v/+//7//v/+f/5//n/
+f/5//n/9//3//f/9//3//f/9//3//f/9//5//f/+f/5//j/+P/4//j/9v/2//b/9v/1
//X/9v/2//j/9//3//f/9f/1//X/9f/3//f/8//1//j/9v/2//b/9v/0//T/9P/0//T/
9P/1//X/8//0//T/9P/3//j/+v/6//r/+v/6//r/+v/6//z//f/9//3///8AAAEAAgAD
AAUACAAJAAkACQALAAsACwALAAoACwAMAAwACgAIAAQAAQD9//z//P/7//j/9v/2//X/
8v/x//H/8P/u/+7/7//v//H/8P/w//D/8P/v/+3/7//v/+//7//v/+//7v/u/+7/7v/v
//H/7//y//z/AwAKAA8AFwAgACgAMgA+AE0AYABzAIMAkACWAJQAhwByAFkARAAzAB4A
EAAPAAwAAQD8//v/+v/5//v/+//3//X/9P/y//H/7f/t/+3/7f/t/+3/7v/v/+v/6//s
/+3/6//q/+r/6v/q/+r/6v/q/+z/7P/s/+3/6//r/+v/6//r/+z/7P/s/+7/7//v/+//
7v/u/+7/7v/u/+//8P/w//D/8P/x//H/8v/z//P/8//3//f/9//3//X/9//3//f/+f/6
//r/+//7//3//f/9//z//P/9//3/AQABAAEAAgACAAIAAgACAAYABwAHAAcABwAIAAgA
CAAJAAkACgAKAAoACwALAAsACQAKAAoACgAIAAkACQAJAAkACQAKAAoACwAMAA0ADQAM
AAsACgAIAAoACgAJAAgACAAIAAYABQAEAAMAAgACAAEAAAD//////v/9//z//P/9//z/
/P/7//n/+f/5//n/+f/5//j/+P/4//j/9//2//T/9f/1//X/9//3//f/9v/2//f/9//3
//f/9//3//f/9//3//f/9//1//X/9f/1//X/9f/1//X/9//3//f/9//1//X/9f/1//f/
9//3//f/9f/1//X/9f/3//f/9f/1//X/9f/1//X/9f/1//X/9f/z//H/8//z//T/9P/0
//T/9P/0//T/9P/z//P/9P/0//L/8f/x//H/8//z//P/8//z//P/8v/y//L/8v/y//L/
8v/y//L/8v/y//P/8//z//T/9P/0//P/9P/2//b/9v/2//b/9v/4//j/+v/7//v/+//9
//7//f/+////AQACAAMAAwADAAMAAwADAAMABAAFAAYABgAEAAIA/v/7//f/9v/2//X/
9P/y//L/8f/w/+//7//u/+7/7v/v/+//7f/s/+z/7P/s/+v/6f/r/+v/6//r/+v/6//q
/+r/6v/s/+3/6//r//D/9v/9/wgAEQAXACAAKgA0AEAAUQBiAG8AewCEAIYAfgBtAFQA
PQAsABsACAAAAAEA/P/3//T/9f/4//f/9f/1//P/8f/w/+7/7f/r/+v/6//r/+r/6f/p
/+n/6f/p/+r/6//r/+r/6v/q/+r/6v/q/+r/6v/q/+r/6//r/+v/6//r/+v/7P/s/+z/
7P/t/+3/7f/u/+7/7v/u/+7/7//w//D/7v/u/+//7//w//H/8f/x//P/8//z//P/9f/3
//f/9//3//j/+P/5//n/+//7//v//P/8//3//f/9//3//f/+/wIAAgACAAIAAgADAAMA
AwADAAQABAAEAAcABwAIAAgABgAHAAcABwAFAAYABgAGAAcACQAKAAsACQAJAAoACgAK
AAoACgAJAAkACQAJAAgACAAIAAcABgAGAAYABAADAAAA///+//7////+//3//f/6//n/
+P/4//n/+P/4//f/9//3//f/9//2//X/8//y//T/9P/z//L/9P/1//X/9f/z//P/8//y
//L/8//z//P/8f/x//H/8f/0//X/9v/3//X/9f/1//X/8//z//P/8//1//X/9f/1//P/
8//z//P/8//z//P/8//z//P/8//z//P/8//x//H/8f/x//H/8f/x//H/8f/x//H/7//x
//H/8v/y//L/8v/w//D/8P/w/+//7//w//D/7v/t/+3/7f/v/+//7//v//H/7f/r/+7/
7v/u/+7/7v/s/+z/7P/s/+z/7P/t/+3/7f/u/+7/7v/x//L/9P/0//L/8v/y//L/8v/y
//T/9f/1//X/9//4//n/+v/7//3//v///////////////////wAAAQACAAIAAAD+//r/
9//z//L/8v/x//D/7v/u/+3/6v/p/+n/6P/q/+r/6//r/+n/6P/o/+j/6v/p/+f/6f/n
/+f/5//n/+f/5v/m/+b/6v/n/+f/6f/s//T/+/8CAAsAEwAaACQALgA6AEkAWgBtAHsA
hACIAIIAcwBeAEsANgAfAA4ABAADAAAA+f/0//P/8v/x//P/8f/t/+3/7P/q/+n/6f/p
/+n/6f/o/+f/5//n/+X/5f/m/+f/5f/k/+T/5P/k/+T/5P/k/+T/5P/k/+X/5//n/+f/
5//n/+j/6P/o/+j/6f/p/+n/6v/q/+r/6v/o/+n/6v/q/+z/7P/t/+3/7P/t/+3/7f/x
//H/8f/x//H/8//z//P/8//0//T/9f/1//f/9//3//j/+P/5//n/+//7//v//P/+//7/
/v/+/wIAAwADAAMAAwAEAAQABAAFAAUABgAGAAYABwAHAAcACQAKAAoACgAKAAsACwAL
AAkACQAKAAoADAAMAAwACwALAAsACwAKAAoACgAJAAgABgAGAAQAAwAEAAMAAgACAP//
/v/9//3//v/9//z//P/7//r/+v/5//n/+f/5//n/9//3//b/9v/4//j/9//2//b/9//3
//f/9//3//f/9v/2//f/9//3//n/+f/5//n/9//3//f/9//3//f/9//3//f/9//3//f/
9//3//f/9//3//f/9//3//f/9//3//f/9//3//f/9//5//n/9//3//f/9//3//f/9//3
//f/9//3//X/9//3//j/+P/4//j/9v/2//b/9v/3//f/+P/4//j/9//3//f/+f/5//n/
+f/7//v/+//7//3/+//7//z//P/8//z//P/8//z//P/8//z//P/9//3//f/+//7//v//
/wAAAgACAAIAAgACAAIAAgACAAQABQAHAAcACQAKAAsADAANAA8AEAARABEAEQARABEA
EQARABIAEwAUABQAEAAOAAoABwAFAAQABAADAAIAAAAAAP///P/7//v/+v/6//r/+//7
//n/+P/4//j/+P/3//X/9//3//f/9//3//n/+P/4//j/+v/5//f/+/8AAAQADQAYAB0A
IwAqADAAPABMAFsAcACDAJEAmgCgAJwAhwBwAFsASAAzACAAFAARABAACwAGAAMAAAAB
AAMAAwD///3//P/6//n/9//3//f/9//2//X/9f/1//P/8//0//X/9f/0//T/9P/y//L/
8v/y//T/9P/0//X/8//z//P/8//z//T/9P/0//b/9//3//f/9v/2//b/9v/2//f/+P/4
//j/+P/5//n/+v/7//v/+//7//v/+//7//z///8AAAEA//8AAAAAAQADAAUABQAFAAYA
BgAHAAcABwAHAAcACAAMAAwADAAMAA4ADwAPAA8ADQAOAA4ADgARABEAEgASABAAEQAR
ABEAEwAUABQAFAAUABUAFQAVABMAEwAUABQAFgAWABYAFQATABMAEwASABIAEgARABAA
EgASABAADwAMAAsACgAKAAsACgAJAAkACAAHAAYABgAFAAQABAADAAEAAQABAAEAAQAB
AAAAAAAAAAAA///+//7/////////AQABAAEAAAD+/////////wEAAQABAAEA////////
///////////////////////////////////////////////////////////////////9
//3/+//7//z//f/+/////f/9//3//f/9//v//f/9//z//P/8//z/+v/6//r/+v/7//v/
/P/8//z/+//7//v/+//7//v/+//5//n/+f/5//f/9//3//r/+P/4//j/+P/4//j/+P/4
//j/+P/5//n/+f/6//r/+v/7//z//v/+//7//v/+//7//v/+/wAAAQABAAEAAwAEAAUA
BgAHAAkADAANAA0ADQALAAsACwALAAwADQAOAA4ADgAMAAgABQABAAAAAAD///z/+v/6
//n/9v/1//X/9P/y//L/8//z//P/8v/y//L/8v/x/+//8f/v/+//7//v//H/8P/w//D/
8v/x//H/8//2//r/AwAQABcAHQAkACwANABAAFUAaAB3AIUAlACcAJYAgwBuAFsASAAz
AB4AEgANAAwABwAAAP3//P/7//v//f/7//f/9v/0//P/8f/x//H/8f/u/+3/7f/t/+3/
7f/u/+//7f/s/+z/7P/u/+7/7v/u/+z/7P/s/+3/7f/t/+3/7f/v//D/8P/w/+7/7//v
/+//8f/y//P/9P/z//P/8//y//P/9P/2//f/9v/3//f/9//5//n/+f/5//n/+//7//v/
/f/+//7////+/////v/9////AAACAAMABQAFAAUABgAIAAgACAAIAAgACQAJAAkACwAM
AAwADAALAAsADAAMAA4ADwAPAA8ADwAQABAAEAAQABEAEQARAA8ADwAQABAAEAAQABAA
DwARABEAEQAQAA4ADgANAAwADgAOAAwACwAKAAkACAAIAAcABgAFAAUABAADAAIAAgD/
//7//v/9//3//f/9//3//f/9//z//P/+//7//f/8//z//f/9//3//f/9//3//P/8//3/
/f/9//v/+//7//v//f/9//3//f/7//v/+//7//3//f/9//3/+//7//v/+//7//v/+//7
//v/+//7//v/+//7//v/+//7//v/+f/5//n/+f/5//n/+//7//v/+//7//n/+//7//j/
+P/4//j/+P/4//j/+P/3//f/+P/4//j/9//3//f/9//3//f/9//3//f/9//3//f/+P/2
//b/9v/2//T/9P/0//T/9f/2//j/+f/3//j/+P/4//n/+v/8//z//P/8//z//P/8//z/
/v////////8BAAIAAwAEAAUABwAIAAkACQAJAAkACQAJAAkACgALAAwADAAMAAoABgAD
AP3//P/8//v/+v/4//j/9//0//P/8//y//L/8v/z//P/8//y//L/8v/y//H/7//x//H/
8f/x//H/7//u/+7/7v/u//H/7//x//T/+P///wgADwAZACIAKgAyAEAATwBeAG8AfwCG
AIwAigB/AGYATwA8ACkAFAAGAAcABgD///r/+//+//3/+//5//n/9//2//T/8//x//H/
8f/x//D/7//v/+//6//r/+z/7f/t/+z/7P/s/+7/7v/u/+7/7v/u/+7/7//t/+3/7f/t
/+7/8P/x//L/8P/x//H/8f/y//L/8v/y//L/8//0//T/9P/0//X/9f/2//f/9//3//n/
+f/5//n/+f/7//v/+//7//z//P/9////AQABAAEAAgACAAMAAwAFAAUABQAGAAYABgAG
AAYACgALAAsACwAJAAoACgAKAAsACwAMAAwADAANAA0ADQANAA4ADgAOAA4ADwAPAA8A
DQANAA4ADgAQABAAEAAPAA8ADwAPAA4ADgAOAA0ADAAMAAwACgAJAAgABwAGAAYABQAE
AAMAAwACAAEAAAAAAP3//P/8//v//f/9//3//f/9//3//P/8//7//v/9//z/+v/7//v/
+//5//n/+f/4//r/+//7//v/+f/5//n/+f/7//v/+//7//v/+//7//v/+//7//v/+//7
//v/+//7//v/+//7//v/+//7//v/+//7//v/+//7//n/+f/3//f/9//3//f/9//3//f/
9//3//n/9//5//n/9v/2//b/9v/2//b/9v/2//f/9//4//j/+P/3//f/9//3//f/9//3
//X/9f/1//X/9//1//X/9//0//b/9v/2//b/9P/0//T/9P/2//b/9//3//X/9v/2//b/
9f/2//j/+P/6//r/+v/6//r/+v/8//3/+//7//3//v///wAAAQADAAQABQAFAAUABQAF
AAUABQAGAAcACAAIAAYABAAAAP3/+f/4//j/9//2//T/9P/z//L/8f/x//D/8P/w//H/
8f/x//D/8P/w//L/8f/v//H/7//v/+//7//v/+7/7v/u//D/8f/x//P/8v/6/wUADgAV
AB0AJAAsADgARABVAGgAeQCDAIoAigCAAGsAVAA/AC4AGwAKAAQABQACAPv/+v/7//r/
+f/5//n/9//1//T/8v/x//H/8f/x//H/8P/v/+//7//t/+3/7v/v/+//7v/u/+7/7v/u
/+7/7v/u/+7/7v/v/+7/7f/s/+v/7P/u/+//8P/u/+//7//v//L/8v/y//L/8v/z//T/
9P/y//L/8//z//b/9//3//f/+f/5//n/+f/5//v/+//7//v//P/8//3//f////////8A
AAAAAQABAAMAAwADAAQABgAGAAYABgAIAAkACQAJAAcACAAIAAgACQAJAAoACgAKAAsA
CwALAAsADAAMAAwADAANAA0ADQAPAA8AEAAQAA4ADgAOAA0ADQANAA0ADAAMAAwACwAK
AAgACAAGAAUABQAFAAUABgADAAIAAQABAAAA///+//7////+//7//f/7//v/+//7//v/
+//6//r//P/8//v/+v/6//v/+//7//v/+//7//r/+P/5//n/+f/7//v/+//7//n/+f/5
//n/+f/5//n/+f/7//v/+//7//n/+f/5//n/+//7//v/+//5//n/+f/5//v/+//7//v/
+//7//n/+f/5//n/+f/5//n/+f/5//n/+//5//v/+//4//j/+P/4//r/+v/6//r/9//3
//j/+P/4//f/9//3//f/9//3//f/9//3//f/9//3//f/9//3//f/9//2//j/+P/4//j/
9//2//X/9P/1//b/+P/5//n/+v/6//r/+f/6//z//P/8//z//P/8//z//P/+////////
/wEAAgADAAQABQAHAAgACQAJAAkABwAHAAcABwAIAAkACgAKAAoACAAEAAEA/f/8//z/
+//6//j/+P/3//T/8//z//L/9P/0//X/9f/z//L/8v/y//T/8//x//P/8f/x//H/8f/z
//L/8v/y//T/8//1//f/+v8CAAsAFAAbACMALAA0AD4ATgBhAHAAfwCNAJYAlACIAHUA
XABHADgAJQAUABAADwAIAP///P///wAA/f/9////+//3//b/9P/z//P/8//z//P/8v/x
//H/8f/v/+//8P/x//H/8P/w//D/8P/w//D/8P/w//D/8P/x//H/8f/x//H/8f/y//L/
8v/y//P/8//z//T/9P/0//T/9P/1//b/9v/4//j/+f/5//j/+f/5//n//f/9//3//f/7
//3//f/9//3//v/+////AQADAAMAAwAEAAQABQAFAAUABQAFAAYACAAIAAgACAAKAAsA
CwALAA0ADgAOAA4ADQANAA4ADgAOAA8ADwAPAA8AEAAQABAAEAARABEAEQARABEAEgAS
ABIAEgASABEAEwATABMAEgASABIAEQAQABAAEAAOAA0ADAALAAoACgAJAAgABwAHAAYA
BQAEAAQAAwACAAIAAQABAAEAAQABAP/////+//7/AAAAAP///v/+/////////wEAAQAB
AAAA/v//////////////////////////////////////////////////////////////
/f/9//3//f////////////////////////////3//f/9//3//f/9//3//f/9//3//f/7
//3//f/8//z//P/8//z//P/8//z/+//7//z//P/8//v/+//7//v/+//7//v/+//7//v/
+//7//v/+//7//n/+//7//r/+v/6//r/+v/6//r/+v/6//r/+v/7//v//f/+//7//v/9
//7/AAAAAAAAAAAAAAAAAAAAAAIAAwADAAMABQAGAAkACgALAA0ADAANAA0ADQANAA0A
DQANAA4ADwAQABAADgAMAAgABQABAAAAAAD///7//P/8//v/+P/3//f/9v/2//b/9//3
//f/9v/2//b/9v/1//P/9f/1//X/9f/1//X/9P/0//T/9v/1//f/+f/+/wIACwAWAB0A
IQAsADYAPgBMAF0AbgCBAI8AmACcAJYAgwBsAFUAQgAxAB4AFgATAA4ABwACAAEAAgD/
//v/AQABAP3//P/6//n/9f/1//X/9f/0//P/8//z//H/8f/y//P/8//y//L/8v/0//T/
9P/0//L/8v/y//P/8//z//P/8//z//T/9P/0//T/9f/1//X/9v/2//b/9v/2//f/+P/4
//j/+P/5//n/+v/7//v/+//9//3//f/9//3///////////8AAAAAAQADAAUABQAFAAYA
BgAHAAcACQAJAAkACgAMAAwADAAMAAwADQANAA0ADwAQABAAEAAPAA8AEAAQABIAEwAT
ABMAEwAUABQAFAASABMAEwATABUAFQAWABYAFAAUABQAEwAVABUAFQAUABIAEgARABAA
EgASABAADwAOAA0ADAAMAA0ADAALAAsACAAHAAYABgAHAAYABgAFAAMAAwADAAMAAwAD
AAIAAgAAAAAA///+////AQACAAMAAQABAAEAAAAAAAEAAQABAAMAAwADAAMAAQABAAEA
AQABAAEAAQABAP//////////AQABAAEAAQABAAEAAQABAP//////////AQABAAEAAQAB
AAEA/////wEAAQABAAEAAAD///7//f////3//////wAAAAAAAAAA/v/+//7//v/9//3/
/v/+//7//f/9//3//f/9//3//f/9//3//f/9//3//f/9//3//f/7//3//f/7//r//P/8
//z//P/8//z//P/8//z//P/8//3//f/9//7//v/+////AAACAAIAAgACAAIAAgACAAIA
BAAFAAcABwAJAAoACQAKAAsADQAQABEAEQARABEAEQARABEAEgATABQAFAASABAADAAJ
AAMAAgACAAEAAgAAAAAA///8//v/+//6//j/+P/5//n/+//6//r/+v/4//f/9f/3//n/
+f/5//n/9//2//b/9v/2//n/+//7//7/BAANABYAGwAhACoANAA8AEwAXwBuAH0AjwCc
AKAAmgCLAHIAXQBMADsAJAAYABUAEgALAAYABQAEAAMAAwADAAEA///+//z/+//7//v/
+//7//j/9//3//f/9f/1//b/9//3//b/9v/2//b/9v/2//b/+P/4//j/+f/5//n/+f/5
//f/+P/4//j/+v/7//v/+//6//r/+v/6//z//f/+//7//P/8//3//f/+/////////wEA
AwABAA==
         </WaveFormData>
      </LeadData>
      <LeadData>
         <LeadByteCountTotal>10000</LeadByteCountTotal>
         <LeadTimeOffset>0</LeadTimeOffset>
         <LeadSampleCountTotal>5000</LeadSampleCountTotal>
         <LeadAmplitudeUnitsPerBit>4.88</LeadAmplitudeUnitsPerBit>
         <LeadAmplitudeUnits>��V</LeadAmplitudeUnits>
         <LeadHighLimit>2147483647</LeadHighLimit>
         <LeadLowLimit>268435456</LeadLowLimit>
         <LeadID>II</LeadID>
         <LeadOffsetFirstSample>0</LeadOffsetFirstSample>
         <FirstSampleBaseline>0</FirstSampleBaseline>
         <LeadSampleSize>2</LeadSampleSize>
         <LeadOff>FALSE</LeadOff>
         <BaselineSway>FALSE</BaselineSway>
         <ExcessiveACNoise>FALSE</ExcessiveACNoise>
         <MuscleNoise>FALSE</MuscleNoise>
         <LeadDataCRC32>1170914344</LeadDataCRC32>
         <WaveFormData>
7v/u/+7/7v/u/+7/7v/u/+7/7v/u/+7/7v/u/+7/7v/w//D/8P/w/+7/7v/u/+7/7v/u
/+7/7v/s/+z/7P/s/+z/7P/s/+z/6v/q/+r/6v/q/+r/6v/q/+j/6P/o/+j/6v/q/+r/
6v/o/+j/6P/o/+j/6P/o/+j/6P/o/+j/6P/o/+j/6P/o/+f/5v/m/+X/5v/m/+f/6f/p
/+n/6//t/+7/8f/z//b/+P/5//n/+f/5//n/+//9//z//f/9/wAABwAKAAsADgAQABAA
DwANAAwADAAMAAwACgAHAAMAAAD///3//f/8//v/9//1//T/8//w/+7/6v/n/+T/4v/h
/+D/3//e/97/3v/e/97/3v/c/9r/2v/a/9r/2v/a/9r/3P/b/9v/2//b/9z/3v/c/9z/
3P/f/+L/5v/s/+//+v8KABcAHQAnADMAQwBSAFoAYgByAHwAdABZADEAEAD6//D/8P/y
//D/6//l/9//3//i/+T/5v/k/+T/5P/j/+P/3//f/9//3//g/9//3//f/9z/3P/d/93/
3f/c/9z/3P/c/9z/3P/c/97/3v/e/9//3//f/97/3v/e/9//4P/g/97/3//f/9//3//f
/+D/4P/g/+H/4v/i/+b/5v/m/+b/5v/m/+f/6f/r/+z/7P/s/+3/7P/r/+v/7v/u//D/
8f/w//D/8f/x//X/9f/1//b/9f/3//j/+f/6//r/+//8//7//////wEAAwAEAAQABQAE
AAQABAAHAAcABwAIAAkACwALAAsACwANAA0ADgAOAAwADQANAA0ADgAOAA4ADQAPAA8A
DwAPAA0ACwALAAoACQAJAAgABgAGAAYABQAEAAMAAwABAAAA///7//r/+P/5//j/9//2
//X/9P/0//T/8f/x//H/8P/y//L/8v/y//D/7//v/+//8P/w//H/8v/y//H/8P/w//D/
8f/y//L/8f/x//H/8f/v/+//8P/w//L/8f/x//H/8//z//P/8//y//L/8//z/+//7//v
/+//8f/x//H/8f/z//P/8f/x//D/8P/w//D/8P/v/+//7//w//D/8P/v//H/8f/x//H/
8P/w/+//7//v/+//7//w/+7/7v/u/+7/7//v/+//7v/u/+7/7v/u/+7/7v/u/+7/7v/u
//H/8f/w//D/8f/z//P/8//0//X/9f/3//f/+v/8//3//v///wAAAQADAAUABgAHAAUA
CAANABAAEQAUABYAFgAXABUAFAAUABYAFgAUABEADQAKAAkABwAFAAQAAQD9//3//P/7
//j/9P/w/+3/6v/m/+X/5P/j/+T/5P/k/+T/5P/k/+T/4v/g/+D/4P/g/+L/4v/i/+H/
4f/h/+H/4v/i/+L/4v/i/+H/5P/o/+z/8f/8/woAFwAfACcAMQBDAFQAXgBoAHYAggCA
AGEAMwAQAP7/9v/0//b/9P/r/+f/5//n/+j/6P/o/+b/6P/o/+f/5//n/+f/5//n/+T/
4//j/+P/4P/g/+H/4f/j/+L/4v/i/+L/4v/i/+L/4v/i/+L/4//j/+P/4v/i/+L/4//k
/+T/5P/l/+X/5f/l/+X/5v/m/+j/6f/q/+r/6//q/+n/6P/q/+r/6//t/+v/7P/s/+z/
8P/w//D/8f/y//L/9P/1//T/9P/1//X/9//3//f/+P/5//v//P/9//z//P/9//7/AAAB
AAEAAwAEAAYABwAJAAgACAAIAAsADQANAA4ADwARABEAEQARAA8ADwAQABAAEgATABMA
EwAUABQAFAATABMAEwATABMAFQATABMAEgARABEAEAAOAAoACgAJAAgABwAHAAUABAAC
AP/////+/////v/9//z/+//6//r/+v/5//n/+f/4//r/+v/6//r/+v/5//n/+f/2//b/
9//4//r/+f/4//j/+P/5//r/+v/5//n/+f/5//f/9//4//j/+P/3//f/9//5//n/+f/5
//j/+P/5//n/9//3//f/9//4//n/+v/7//v/+//5//n/+P/4//j/+P/6//n/+f/5//j/
+P/4//f/+f/5//n/+f/4//j/9//3//f/9//3//j/9v/2//b/9v/3//f/9//2//b/9v/2
//b/9v/1//b/9v/2//b/9v/1//X/9P/0//X/9//3//f/+//9//7/AQAFAAgACgALAAsA
CwALAAsACwANAA4ADwARABQAGQAcABsAHgAgACAAHQAbABoAGgAaABoAGAAVABMAEAAP
AA0ADQAMAAkABQABAAAA///8//r/9v/z//D/8P/v/+7/7f/s/+z/7P/s/+z/7P/s/+r/
6v/q/+r/6v/s/+z/7P/r/+n/6f/p/+r/6v/s/+r/6v/t//L/9v/+/wkAGgAoAC8ANQA/
AFEAYQBqAHQAggCOAIoAcABHACEACgAAAPz//v/+//j/8//x/+//8f/y//T/8v/y//D/
8P/v/+//7f/t/+3/7f/u/+3/7f/t/+r/6v/r/+v/6//q/+r/6v/s/+z/7P/s/+r/6v/q
/+v/7f/t/+z/7P/q/+v/7P/s/+z/7f/t/+3/7//v//D/8P/w//H/8v/y//L/8v/y//L/
8v/y//P/9f/1//b/9v/2//r/+v/6//v/+v/6//z//f/+//7//////wEAAQABAAIAAwAF
AAYABwAKAAoACwAMAAwADQANAA8ADwAQABAAEQAUABQAFAAXABUAFQAWABcAGQAZABkA
GQAXABcAGAAYABYAFwAXABcAGAAYABgAFwAXABcAFwAXABkAFwAXABYAEwATABIAEAAO
AA4ADQAMAAsACwAJAAgACgAHAAcABgAFAAQAAwACAP///v/+//7//////////v/8//z/
/P/8//7//f/9//3//P/8//3//v/8//v/+v/6//z//f/+//7/+//7//v/+//9//3//v/+
//7//f/9//3//f/9//3//f/+//7///////3//f/9//3/+//7//v/+//9//3/+//7//z/
/P/8//z//P/7//v/+//8//z//P/7//v/+//7//v/+v/6//n/+f/5//n/+f/6//r/+v/6
//r/+f/5//n/+P/2//j/+P/4//b/9v/2//b/9v/3//f/9v/2//f/+f/5//n//f///wAA
AwAFAAgACgALAAsACwALAAsADQAPABAAEQARABQAGQAcAB8AIgAkACQAIQAfAB4AHgAc
ABwAGgAXABMAEAAPAA0ADQAMAAkABQAFAAQAAwAAAP7/+v/3//T/8P/v/+7/7f/s/+z/
7P/s/+z/7P/s/+r/6v/q/+r/6v/q/+r/6v/p/+v/6//r/+z/6v/s/+z/7P/v//L/9v/+
/wcAEgAiAC8ANQA9AEsAWwBmAHAAfgCKAIgAdABPACkAEAD+//r//v8AAPj/8f/v//H/
8f/w//L/8v/w//D/8P/v/+//7f/t/+3/7f/s/+v/6//r/+r/6v/r/+v/6//q/+r/6v/q
/+r/6v/q/+r/6v/q/+v/6//r/+r/6v/q/+v/7P/s/+z/7f/t/+3/7f/t/+7/7v/u/+//
8P/w//L/8v/y//L/8v/y//P/9f/3//j/+P/4//r/+v/6//v/+v/6//z//f/+//7/////
/wEAAQABAAIAAwAFAAYABwAIAAgACQAKAAwADQANAA8ADwAQABAAEQAQABAAEAATABMA
EwAUABUAFQAVABUAFQAXABcAGAAYABYAFwAXABcAFgAWABYAFQAXABcAFwAXABUAEwAT
ABIAEQARABAADgAMAAwACwAKAAkACQAHAAYABgADAAMAAgD///7//f/8//3//P/8//z/
+f/5//n/+P/6//r/+v/6//j/9//3//f/9v/2//f/+P/4//f/9v/2//j/+f/6//r/+f/5
//n/+f/5//n/+v/6//r/+f/5//n/+f/5//n/+f/6//r/+//7//v/+//7//v/+//7//v/
+//7//v/+f/5//j/+P/4//j/+P/3//f/9//4//j/+P/3//f/9//3//f/+P/4//f/9//1
//X/9f/2//b/9v/2//b/9f/1//X/9P/2//T/8v/0//b/9P/0//T/9P/1//X/9P/0//X/
9//3//f/9//5//r//f8AAAQABwAJAAcABwAHAAcACQALAAwADQANABAAFQAYABkAHAAe
AB4AHQAbABoAGgAcABwAGgAXABEADgANAAsADQAMAAkABQADAAIAAQD+//z/+P/1//L/
7v/t/+z/6//s/+z/7P/s/+r/6v/q/+j/6P/o/+j/6P/o/+j/6P/n/+f/5//n/+j/6P/o
/+j/6P/p/+7/8v/0//v/CAAYACUALQAzAD8ATwBcAGQAcAB8AIQAeABbADUAFgACAPr/
+v8AAP7/9f/v/+3/7f/u/+7/7v/u/+7/7v/t/+3/6//r/+v/6//q/+n/6f/p/+b/5v/n
/+f/5//m/+b/5v/m/+b/5v/m/+f/6P/p/+v/6f/p/+j/6P/m/+f/6P/o/+j/6f/p/+n/
6f/p/+r/6v/q/+v/7P/s/+z/7P/s/+z/7v/u/+//8f/v//D/8P/w//L/8v/y//P/9P/0
//b/9//4//j/+f/5//n/+f/5//r//f///wAAAQACAAIAAwAEAAYABwAHAAkACQAKAAoA
CwAMAAwADAAPAA8ADwAQABEAEQARABEAEQARABEAEgASABIAEwATABMAFAAUABQAEwAT
ABMAEwATABMAEQARABAADwAPAA4ADAAKAAoACQAIAAcABwAFAAQAAgD//////v/9//z/
+//6//v/+v/6//r/9//3//f/9v/0//T/9P/0//T/8//z//P/9P/0//X/9v/2//X/9P/0
//L/8//0//T/9f/1//X/9f/1//X/9v/2//T/8//z//P/9P/1//b/9//2//b/9//3//f/
9//3//f/9f/1//X/9f/3//f/9f/1//T/9P/0//T/9P/z//P/8//y//L/8v/x//P/8//z
//P/9P/0//P/8//z//P/8//0//L/8v/y//L/8f/x//H/8P/w//L/8v/y//L/8v/y//L/
8f/v/+7/8f/z//P/8//1//f/+P/7////AgAEAAUAAwADAAMAAwAFAAcACAAJAAkADAAR
ABQAFQAYABoAGgAXABUAFAAUABQAFAASAA8ADQAKAAkABwAHAAYAAwD///v/+v/5//b/
9v/y/+//7P/q/+n/6P/n/+b/5v/m/+b/5v/m/+b/5P/k/+T/5P/k/+T/5P/k/+P/5f/l
/+X/5v/m/+b/5P/i/+X/6P/s//L/+f8GABQAHwAnAC8APwBRAF4AZgB0AIAAgABuAEcA
IQAIAPr/8v/0//T/7P/p/+n/6f/p/+r/7P/s/+r/7P/s/+v/6//p/+n/6f/p/+b/5f/l
/+X/5P/k/+X/5f/n/+b/5v/m/+b/5v/m/+b/5v/m/+b/5//n/+f/5v/m/+b/5//o/+j/
5v/n/+f/5//o/+n/6//s/+v/6//r/+r/7P/s/+z/7P/u/+7/7//x/+//8P/w//D/9P/0
//T/9f/0//T/9v/3//j/+P/5//n//f/9//3//v/9////AAABAAQABAAFAAYACAAJAAkA
CwALAAwADAANABAAEAAQABMAEQARABIAEwATABMAEwATABQAFQAXABgAFgAXABcAFwAW
ABYAFgAVABUAFQAVABUAFQATABMAEgATABMAEgAQAAwADAALAAoACwALAAkACAAGAAMA
AwACAAEAAAD///7//f/8//z//P/5//n/+f/4//j/+P/4//j/+v/5//n/+f/6//r/+//8
//z/+//6//r/+P/5//r/+v/7//v/+//7//v/+//8//z//P/7//v/+//7//v/+//7//r/
+v/7//v/+//7//v/+//7//v/+//7//v/+//5//n/+v/6//r/+v/6//n/+f/5//r/+v/6
//n/+f/5//n/+f/4//j/9//3//f/9//3//j/9v/2//b/9v/3//f/9//2//j/+P/2//b/
9v/2//b/9v/3//f/9v/2//X/9//3//f/+//9//7/AQAFAAgACgALAAkACQAJAAkACQAL
AAwADQAPABIAFwAaABsAHgAgACAAHwAdABwAHAAeAB4AHAAZABMAEAAPAA0ADwAOAAsA
BwADAAIAAQD+//z/+P/1//L/8P/v/+7/7f/s/+z/7P/s/+z/7P/s/+r/7P/s/+z/7P/q
/+r/6v/p/+v/6//r/+z/7P/q/+r/7P/r//D/9P/6/wMAEAAgACsAMQA5AEcAWQBmAGwA
eACIAIoAdgBVADMAFgACAPr//v8AAPr/9f/x/+//8f/y//L/8P/w//D/8P/v/+//7//v
/+//7//u/+3/7f/t/+z/7P/t/+3/6//q/+r/6v/s/+z/7P/s/+z/7P/s/+3/7f/t/+z/
7P/s/+3/7v/u/+7/7//v/+//8f/x//L/8v/w//H/8v/y//T/9P/0//T/8v/y//P/9f/3
//j/+P/4//r/+v/6//v//P/8//7///8CAAIAAwADAAUABQAFAAYABwAJAAoACwAMAAwA
DQAOABIAEwATABUAFQAWABYAFwAYABgAGAAbABsAGwAcAB0AHQAdAB0AHQAfAB8AIAAg
AB4AHwAfAB8AIAAgACAAHwAfAB8AHwAfAB8AHQAdABwAGQAZABgAFgAWABYAFQAUABEA
EQAPAA4ADgALAAsACgAJAAgABwAGAAUABAAEAAQAAwADAAMAAgAAAAAAAAAAAAEAAQAC
AAMAAgACAAMABAAEAAMAAgACAAIAAwAEAAQAAwADAAMAAwADAAMABAAEAAQAAwADAAMA
BQAFAAUABQAEAAQABQAFAAMAAwADAAMAAwADAAMAAwAFAAUAAwADAAQABAAEAAQAAgAB
AAEAAQACAAIAAgABAAEAAQABAAEAAAAAAP////////////8AAP7//v/+//7/////////
/v/+//7//v/+//7//f/9//7//v/+//7//v///////v/+//3/////////AwAFAAYACQAL
AA4AEAARAA8ADwAPAA8ADwARABIAEwAVABgAHQAgACEAJAAmACYAJQAjACIAIgAgACAA
HgAbABkAFgAVABMAEQAQAA0ACQAJAAgABwAEAAIA/v/7//j/9P/z//L/8f/y//L/8v/y
//D/8P/w/+7/7v/u/+7/7v/u/+7/7v/t/+3/7f/t/+7/8v/w/+z/7v/x//T/+v8AAAkA
FgAkAC0AMwA9AE0AYQBsAHIAfgCOAI4AeABTAC8AEgACAP7/AAACAP7/+f/1//P/9f/0
//T/9v/0//L/8v/x//H/8f/x//H/8f/w/+//7//v/+7/7v/v/+//8f/w//D/8P/w//D/
8P/w/+7/7v/u/+//7//v/+7/7v/u/+//8P/w//L/8//z//P/8//z//T/9P/0//X/9v/2
//j/+P/4//j/+P/4//n/+//5//r/+v/6//3//v///wEAAAAAAAIAAwACAAIAAwADAAcA
BwAHAAgABwAJAAoACwANAA4AEAASABIAEwATABUAEwAUABQAFQAYABgAGAAbABkAGQAa
ABsAHQAdAB0AHQAdAB0AHgAeABwAHQAdAB0AIAAgACAAHwAdAB0AHQAdAB0AGwAbABoA
GwAbABoAGAAWABYAFQAUABMAEwARABAAEAANAA0ADAALAAoACQAIAAcABgAGAAYAAwAD
AAMAAgACAAIAAgACAAIAAQABAAEAAAAAAAEAAgACAAEAAAAAAAAAAQACAAIAAQABAAEA
AQD/////AAAAAAIAAQABAAEAAwADAAMAAwADAAIAAgABAAEAAQABAAEAAQABAAEAAQD/
/////f/9/wAAAAAAAAAAAAD////////+//7//v/9/////////////v/+//3//f/9//3/
/f/+//z//P/8//z/+//7//v/+v/6//r/+v/6//r/+f/5//r/+v/6//r/+v/7//v/+v/6
//v//f/9//3///8BAAIABQAHAAoADAANAA0ADQANAA0ADQAPABAAEQARABQAGQAcAB4A
IgAlACYAIwAhACAAIAAgACAAHgAbABkAFgAVABMAEQAQAA0ACQAHAAYABQACAAIA/v/7
//j/9P/z//L/8f/u/+7/7v/u/+7/7v/u/+z/7P/s/+z/7P/s/+z/7P/r/+v/6//r/+z/
7v/u/+z/6v/r/+7/9P/8/wMADgAcACsAMQA5AEcAWQBkAGwAeACIAIoAegBbADkAHAAG
AP7/AAACAP7/9//x/+3/7//y//L/8v/y//L/8v/x//H/7//v/+//7//s/+v/6//r/+r/
6v/r/+v/6//q/+r/6v/q/+r/6v/q/+r/6v/q/+v/6//r/+r/6v/q/+v/7P/s/+z/7f/t
/+3/7v/v//H/8v/x//H/8f/w//L/8v/y//L/8v/y//P/9f/z//T/9P/0//j/+P/4//n/
+v/6//z//f/9//z//P/7/////////wAAAQADAAQABQAIAAgACQAKAAoACwALAA0ACwAM
AAwADQAQABAAEAATABMAEwAUABUAEwATABMAEwAUABUAFwAYABYAFwAXABcAGAAYABgA
FwAXABcAFwAXABUAEwATABIAEQARABAADgAMAAwACwAKAAsACwAJAAgABwADAAIAAAD/
//7//f/8//3//P/8//z/+f/5//n/+P/6//r/+v/6//r/+f/5//n/9v/2//f/+P/4//f/
9v/2//b/9//4//j/+f/5//n/+f/3//f/+P/4//r/+f/5//n/+f/5//n/+f/4//j/+f/5
//f/9//3//f/9//3//f/9//3//f/9f/1//b/9v/2//b/9v/1//X/9f/2//b/9v/1//X/
9f/1//X/9P/0//P/8//z//P/8//0//P/8v/x//D/7//v/+//7v/w//D/8P/w//D/8P/w
//D/8P/w/+//7//u/+7/7//x//H/8f/x//P/9P/3//n//P/+//////////////8DAAUA
BgAHAAcACgAPABIAEwAWABgAGAAVABMAEgASABQAFAASAA8ACwAIAAcABQAFAAQAAQD9
//v/+v/5//b/9P/w/+3/6v/o/+f/5v/l/+L/4v/i/+L/4v/i/+L/4P/g/+D/4P/g/+L/
4v/i/+H/3//f/9//4P/g/+L/4v/i/+X/5v/o/+z/8//8/wwAGQAfACcAMwBDAFQAXgBo
AHYAgAB4AFsAMwASAPz/8P/w//T/8P/p/+f/5//r/+r/6P/o/+j/5v/m/+X/5f/l/+X/
5f/l/+L/4f/h/+H/4P/g/+H/4f/h/+D/4P/g/+D/4P/g/+D/3v/e/97/3//h/+H/4P/g
/+D/4f/i/+L/5P/l/+X/5f/j/+P/5P/k/+T/5f/m/+b/6P/o/+j/6P/o/+j/6f/r/+n/
6v/q/+r/6v/q/+r/6//s/+z/7v/v//D/8P/x//H/8//z//P/9P/3//n/+v/7//r/+v/7
//z//v//////AQADAAQABAAFAAYABgAGAAkACQAJAAoACwALAAsACwALAA0ADQAOAA4A
DAANAA0ADQAQABAAEAAPAA8ADwAPAA8AEAAPABAAEAANAA0ADAAKAAgACAAHAAYABQAF
AAMAAgACAP/////+//v/+v/5//j/+f/4//j/+P/3//f/9//2//b/9v/2//b/9v/1//X/
9f/y//L/8//0//b/9f/0//T/9v/3//j/+P/1//X/9f/1//X/9f/2//b/9v/1//X/9f/1
//X/9f/1//b/9v/3//f/9f/1//X/9f/1//X/9f/1//X/9f/z//P/9P/0//T/9P/0//P/
8//z//T/9P/0//P/8//z//P/8//w//D/7//v/+//7//v//D/8P/w//D/8P/v/+//7//u
/+z/7P/s/+z/7v/t/+//7v/u/+7/7v/u/+7/7//v/+7/7v/v//H/8f/x//P/9f/2//n/
+f/8//7///8BAAEAAQABAAEAAwAEAAUABwAKAA8AEgATABYAGAAYABUAEwASABIAEgAS
ABAADQAJAAYABQADAAMAAgD///v/9//2//X/8v/y/+7/6//o/+b/5f/k/+P/5P/k/+T/
5P/i/+L/4v/g/+L/4v/i/+L/4v/i/+L/4f/f/9//3//g/+D/4P/g/+D/4f/k/+z/8v/7
/wwAGgAhACcAMwBFAFcAYgBsAHoAhAB+AGQAOwAXAAAA9v/w//D/8P/s/+f/5f/n/+f/
6P/m/+b/5v/m/+b/5f/l/+X/5f/l/+X/5P/j/+P/4//i/+L/4//j/+P/4v/i/+L/4P/g
/+D/4P/i/+L/4v/j/+H/4f/g/+D/4f/j/+X/5v/k/+X/5f/l/+X/5f/m/+b/5P/l/+b/
5v/q/+r/6v/q/+z/7P/t/+//7f/u/+7/7v/w//D/8P/x//D/8P/y//P/9P/0//X/9f/3
//f/9//4//v//f/+////AAAAAAEAAgAGAAcABwAJAAkACgAKAAsADAAMAAwADwAPAA8A
EAARABEAEQARABEADwAPABAAEAASABMAEwATABQAFAAUABMAEwATABMAEwATABEAEQAQ
AA0ADQAMAAoACgAKAAkACAAFAAUAAwACAAIA//////7////+//3//P/5//j/+P/4//f/
9//3//b/9v/2//b/9v/2//X/9f/1//b/9v/3//j/+P/3//b/9v/2//f/+P/4//X/9f/1
//X/9f/1//b/9v/4//f/9//3//n/+f/5//n/+P/4//n/+f/3//f/9//3//n/+f/5//n/
+f/5//f/9//2//b/9v/2//b/9f/1//X/9v/2//b/9f/1//X/9f/1//b/9v/1//X/8//z
//P/9P/0//T/9P/0//P/8//z//L/9P/0//T/9P/y//H/8f/y//L/8v/w//L/8v/y//L/
8//z//L/8v/z//X/9f/1//n/+//8////AQAEAAYABwAFAAUABQAFAAkACwAMAA0ADgAS
ABgAHAAaABwAHQAcAB0AGwAaABoAGAAYABYAEwANAAoACQAHAAcABgADAP///f/8//v/
+P/2//L/7//s/+r/6f/o/+f/6P/o/+j/6P/m/+b/5v/k/+b/5v/m/+b/5P/k/+T/4//j
/+P/4//k/+b/5P/i/+T/5//q//D/+P8BABAAIAAnAC8AOwBNAF0AZABuAHwAhgB+AGIA
OQAXAAIA+P/2//j/9v/w/+n/6f/p/+v/7P/q/+r/7P/q/+r/6f/p/+f/5//n/+f/5v/l
/+X/5f/i/+L/4//j/+X/5P/k/+T/5P/k/+T/5P/k/+T/5P/l/+X/5f/k/+T/5v/n/+j/
6P/m/+f/5//n/+f/5//o/+j/6P/p/+r/6v/s/+z/7P/s/+z/7P/t/+//8f/y//L/8v/y
//L/8v/z//b/9v/4//n/+v/6//v/+//7//v/+//8////AQACAAMAAgACAAMABAAGAAcA
BwAJAAsADAAMAA0ADgAOAA4AEQAPAA8AEAARABMAEwATABMAEQARABIAEgASABMAEwAT
ABYAFgAWABUAEwATABMAEwATABEAEQAQAA0ADQAMAAoACgAKAAkACAAHAAcABQAEAAQA
AQABAAAA///+//3//P/7//r/+v/6//f/9//3//b/9v/2//b/9v/4//f/9//3//j/+P/5
//r/+P/3//b/9v/2//f/+P/4//f/9//3//f/9//3//j/+P/4//f/9//3//f/9//3//f/
9v/2//f/9//3//f/9//3//f/9//3//f/9//3//X/9f/2//b/9v/2//b/9f/1//X/9v/2
//b/9f/1//X/9f/1//T/9P/z//P/8//z//P/9P/2//b/9v/2//P/8//z//L/9P/0//T/
9P/0//P/8//0//T/8v/y//L/9P/0//T/9P/z//P/8v/y//P/9f/1//X/+f/7//z///8B
AAQABgAHAAcABwAHAAcABwAJAAoACwAMABAAFgAaABkAHAAeAB4AHQAbABoAGgAaABoA
GAAVABEADgANAAsACQAIAAUAAQD///7//f/6//j/9P/x/+7/6v/p/+j/5//o/+j/6P/o
/+j/6P/o/+b/5v/m/+b/5v/m/+b/5v/l/+f/5//n/+j/6P/o/+b/6P/p/+7/9P/8/wUA
EgAiACsALwA5AEsAWwBkAGwAegCGAIQAbgBJACUADAD+//r//P/8//b/8f/r/+v/7f/s
/+z/7v/w/+7/7v/t/+3/6f/p/+n/6f/q/+n/6f/p/+j/6P/p/+n/5//m/+b/5v/n/+j/
6f/q/+j/6P/o/+n/6f/p/+j/6P/o/+n/6v/q/+r/6//r/+v/7f/t/+7/7v/s/+3/7v/u
//D/8P/w//D/8v/y//P/9f/1//b/9v/2//b/9v/2//f/+P/4//r/+//8//z//f/9////
/////wAAAwAFAAYABwAIAAgACQAKAAoACwALAA0ADwAQABAAEQASABIAEgAVABMAEwAU
ABUAFQAVABUAFQAVABUAFgAWABgAGQAZABkAGAAYABgAFwAZABkAGQAZABcAFQAVABQA
EwATABIAEAAOAA4ADQAMAAsACwAJAAgABgADAAMAAgADAAIAAQAAAP3//P/8//z//f/9
//3//P/8//z//P/8//z/+//7//v/+v/6//v//P/8//v/+v/6//r/+//8//z//f/9//3/
/f/7//v//P/8//7//f/9//3//f/9//3//f/8//z//f/9//3//f/9//3//f/9//3//f/9
//3/+//7//r/+v/6//r/+v/5//n/+f/6//r/+v/5//n/+f/5//n/+P/4//f/9//3//f/
9//4//j/+P/4//j/+f/5//n/+P/4//j/+P/4//j/9//3//j/+P/4//j/+P/2//b/+P/2
//b/9v/2//f/9//2//b/9//5//n/+f/7//3//v8BAAEABAAGAAcABwAHAAcABwAJAAsA
DAANAA8AEgAXABoAGwAeACAAIAAfAB0AHAAcABwAHAAaABcAEQAOAA0ACwANAAwACQAF
AAMAAgABAP7//P/4//X/8v/w/+//7v/t/+z/7P/s/+z/7P/s/+z/6v/q/+r/6v/q/+z/
7P/s/+v/6f/p/+n/6v/q/+r/6P/o/+v/7v/0//r/AQAMAB4AKQAvADcASQBZAGQAagB4
AIYAigB4AFcAMwAYAAYA/v8AAAIA/P/3//H/7//x//L/8v/y//L/8P/w/+//7//t/+3/
7f/t/+z/6//r/+v/6v/q/+v/6//r/+r/6v/q/+r/6v/q/+r/6v/q/+r/6//r/+v/6v/q
/+r/6//s/+z/7v/v/+//7//v/+//8P/w/+7/7//w//D/8v/y//L/8v/y//L/8//1//X/
9v/0/w==
         </WaveFormData>
      </LeadData>
      <LeadData>
         <LeadByteCountTotal>10000</LeadByteCountTotal>
         <LeadTimeOffset>0</LeadTimeOffset>
         <LeadSampleCountTotal>5000</LeadSampleCountTotal>
         <LeadAmplitudeUnitsPerBit>4.88</LeadAmplitudeUnitsPerBit>
         <LeadAmplitudeUnits>��V</LeadAmplitudeUnits>
         <LeadHighLimit>2147483647</LeadHighLimit>
         <LeadLowLimit>268435456</LeadLowLimit>
         <LeadID>V1</LeadID>
         <LeadOffsetFirstSample>0</LeadOffsetFirstSample>
         <FirstSampleBaseline>0</FirstSampleBaseline>
         <LeadSampleSize>2</LeadSampleSize>
         <LeadOff>FALSE</LeadOff>
         <BaselineSway>FALSE</BaselineSway>
         <ExcessiveACNoise>FALSE</ExcessiveACNoise>
         <MuscleNoise>FALSE</MuscleNoise>
         <LeadDataCRC32>4247709000</LeadDataCRC32>
         <WaveFormData>
BAAEAAQABAAEAAQABAAEAAQABAAEAAQABAAEAAQABAAEAAQABAAEAAQABAAEAAQABAAE
AAQABAAEAAQABAAEAAIAAgACAAIAAgACAAIAAgAEAAQABAAEAAIAAgACAAIAAgACAAIA
AgACAAIAAgACAAAAAAAAAAAAAgACAAIAAgAAAAAAAAAAAAIAAgACAAIAAQABAAEAAQAB
AAMAAwADAAMABQAGAAYABgAGAAYABgAIAAkACQAJAAkACQAKAAoACAAHAAUAAgAAAPz/
+f/2//D/7v/t/+3/7P/s/+z/7v/w//L/8//0//f/+P/6//r/+v/6//z//P/8//z//P/9
//v/+//7//v/+//7//v/+//7//v/+//8//z//f/9//3//f/9//3//f/+//7//P/9//3/
/f/9//r/9f/x//H/7f/i/9T/yf+5/6H/ev9K/yL/Bv/x/t7+1/7h/gD/Hv88/1X/a/+B
/53/vv/Y/+r/9P/8////AwAFAAkACQAJAAoACwANAA4ADwAQABEAEgATABUAFQAWABYA
FAAVABUAFgAYABgAGAAYABsAGwAbABsAHQAeAB4AHgAeAB8AIAAgACAAIAAhACEAIQAh
ACIAIgAiACMAIwAjACMAJAAkACUAJQAmACYAJgAkACUAJgAoACoAKQApACkAKgAqACsA
LQAuAC8AMAAwADAAMAAyADIAMgA0ADQANAA2ADcANwA4ADoAOwA8ADwAPAA8ADwAOwA7
ADwAPQA9AD0APQA8ADsAPQA8ADsAOgA6ADoAOgA5ADgANgA0ADIAMgAvAC8ALAArACkA
JwAlACMAIgAgAB8AHQAbABkAGQAYABcAFQAUABMAEQAQABAAEAAQAA4ADgAMAAsACwAL
AAsACwALAAsACQAJAAkACQAKAAoACgAKAAwADAAMAAwADAAMAAwADAAOAA4ADgAOAA4A
DgAOAA4ADgAOAA4ADgAMAAwADAAMAAwADAAMAAwACgAKAAoACgAMAAwADAAMAAwADAAM
AAwADAAMAAwADAAMAAwADAAMAA4ADgAOAA4ADAAMAAwADAAKAAoACgAKAAoACQAJAAkA
CQAJAAkACQALAAsACwALAAsACgAKAAoACQAJAAkACQAJAAkACQAJAAkACgAIAAgACAAI
AAgACAAHAAcACQAJAAkACwALAAsACwANAAwADAAMAAwADAAMAAwADQANAA0ADQANABAA
EAAQAA8ADQAKAAgABAABAP7/+v/4//X/9f/0//T/8v/0//b/+P/7//z//f/+/wAAAAAA
AAAAAgACAAIAAgACAAMAAwADAAUABQAFAAUAAwADAAMAAwADAAQABAAFAAUABQAFAAUA
AwADAAQABAACAAMAAwADAAMAAgD9//f/9f/1/+7/4v/V/8n/uf+c/3L/SP8q/xX/BP/7
/gX/HP8y/0r/Zf97/4//p//G/+D/8P/6/wQABwAJAA8ADwAPAA8AEAAPABEAEgATABQA
FQAWABcAFwAXABgAGAAYABkAGQAaABoAGgAaABoAGwAbABsAGwAbABwAHAAcABwAHQAe
AB4AHAAcAB0AHQAbABsAHAAcABwAHQAdAB0AHQAeAB4AHwAdAB4AHgAeACAAIQAiACQA
JAAjACMAIwAiACIAIwAlACYAJwAoACgAKAAoACoAKgAsAC4ALgAuAC4ALwAvADAAMAAx
ADIAMgAyADIAMgAxAC8AMAAxADEALwAvAC4ALQAvAC4ALQAsACoAKgAqACkAKAAmACQA
IgAiAB8AHwAcABsAGQAXABUAEQAQAA4ADQAMAAsACgALAAgABwAFAAQABQADAAIAAgAC
AAIAAAAAAAAA///////////////////9//3//f/9//7//v/+//7//v/+//7//v/+//7/
/v/+//7//v/+//7//v/+//7//v/+//7//v/+//7//v/+//7//v/+//7//v/+//7//v/+
//7//v/+//7//v/+//7//v/8//z//P/8//7//v/+//7//v/+//7//v/+//7//v/+//3/
/P/7//r/+v/5//n/+f/7//v/+//7//n/+f/5//n/+//6//r/+v/5//n/+f/5//n/+f/5
//n/+f/5//r/+P/4//j/+P/6//r/+f/5//n/+f/5//v/+//7//v//f/8//z//P/8//z/
/P/8//3////////////+//7//v/9//n/9v/0//D/7//s/+j/5v/n/+f/5v/m/+b/6P/q
/+z/7f/u/+//8P/y//L/8v/y//T/9P/0//T/9P/1//X/9f/1//X/9f/1//X/9f/1//X/
9f/2//b/9//3//f/9//3//X/9f/2//b/9v/3//f/9//3//D/6//p/+f/3f/Q/8b/uf+n
/4f/XP8y/xT/AP/t/uL+6/4F/yD/Ov9S/2n/f/+X/7X/0v/k/+7/9v/6//v///8BAAMA
AwADAAQABQAHAAgACQAKAAsADAANAA0ADQAOAA4ADgAPAA8AEAAQABAAEAAQABEAEQAR
ABEAEQASABIAEgASABMAFAAUABQAFAAVABUAFQAVABYAFgAWABcAFwAXABcAGAAYABkA
GQAaABoAGgAYABkAGgAcAB4AHQAdAB0AHgAeAB8AIQAgACEAIgAiACQAJAAmACYAJgAo
ACgAKAAqACsAKwAsACoAKwAsACwALgAuAC4ALQArACwALQAtAC0ALQAsACsALQAsACsA
KgApACgAJwAlACYAJAAiACAAIAAdAB0AGgAXABUAEwARABEAEAAOAA0ACwAJAAcABwAG
AAUAAwACAAMAAQAAAAAA/v/+//z//P/+//3//f/9//v/+//7//v//f/9//3//f/8//z/
/P/8//z//P/8//z//P/8//z//P/8//z//P/8//z//P/8//z//P/8//z//P/8//z//P/8
//7//v/+//7//P/8//z//P/+//7//v/+//7//v/+//7//P/8//z//P/8//z//P/8//7/
/v/+//7//P/8//z//P/8//z//P/8//z/+//7//v/+//7//v/+//7//v/+//7//v/+v/6
//r/+//7//v/+//7//v/+//7//z//P/8//z//P/8//z/+//7//3//f/9/////f/9//3/
//8AAAAAAAAAAAAAAAAAAAEAAQABAAEAAQACAAIAAgABAP///P/6//b/8f/u/+r/6P/n
/+f/5v/m/+f/6v/t//D/7//w//H/8v/0//T/9P/0//b/9v/2//b/+P/5//n/+f/3//f/
9//3//n/+f/5//n/+f/6//r/+//7//v/+//7//v/+//8//z/+v/5//n/+f/3//T/7//v
/+3/4//W/8j/vf+p/4f/WP8u/w7/+P7j/tT+2f7x/hD/Lv9I/1//d/+R/6//zv/i/+7/
+P/+/wEAAQADAAUABQAFAAYACQALAAwADQAOAA8AEAARABEAEQASABIAEgATABMAFAAW
ABYAFgAWABcAFwAXABcAFwAYABgAGAAYABkAGgAaABoAGgAbABsAGwAbABwAHAAcAB0A
HQAdABsAHAAcAB0AHwAgACAAIAAeAB8AIAAiACIAIQAhACEAIgAiACMAJQAmACcAKAAo
ACgAKAAqACoAKgAsACwALAAuAC8ALwAwADAAMQAyADIANAA0ADQAMwAzADQANQA1ADUA
NQA0ADMAMwAyADEAMAAwADAAMAAvAC4ALAAqACgAKAAlACUAIgAhAB8AHQAbABcAFgAU
ABMADwANAAsACwAKAAkABwAGAAUAAwACAAIAAgACAAAAAAAAAP//////////////////
///////////+//7//v/+//7//v/+//7//v/+//7//v/+//7//v/+//z//P/8//z//P/8
//z//P/8//z//P/8//z//P/8//z//P/8//z//P/8//z//P/8//z//P/8//z//P/8//z/
/P/8//z//P/8//z//P/8//z//P/8//z//P/8//z//P/8//z/+//7//v/+//7//v/+//7
//v/+//7//v/+v/6//r/+//7//v/+//7//v/+//7//r/+v/6//r/+v/6//r/+f/5//n/
+f/5//v/+//7//v//f/+//7//v/+//7//v/+////AQABAAEAAQAEAAQABAADAP///P/6
//b/8//w/+z/6v/p/+n/6P/o/+j/6v/s/+7/7//w//H/8v/0//T/9P/0//b/9v/2//b/
9v/3//f/9//3//f/9//3//f/9//3//f/+f/6//r/+//9//3//f/9//v/+//8//z//P/7
//v/+//9//r/9f/v/+//7f/g/9L/xf+3/53/dP9E/yD/BP/v/tz+1/7n/gT/Iv8+/1f/
bf+F/6H/wv/c/+z/9v/8////AwAFAAkACQAJAAoACwANAA4ADwAQABEAEgATABMAEwAU
ABQAFAAVABUAFgAYABgAGAAYABsAGwAbABsAGwAcABwAHAAcAB0AHgAeAB4AHgAfAB8A
IQAhACIAIgAhACEAIAAfACEAIgAiACMAIwAkACQAJAAkACUAJgAoACgAJwAnACcAJgAm
ACcAKQAqACsALAAsACwALAAuAC4ALgAwADAAMAA0ADUANQA2ADQANQA2ADYAOAA4ADgA
NwA3ADgAOQA5ADkAOQA4ADcAOQA4ADcANgA0ADQANAAzADIAMAAuACwALAApACkAJgAl
ACMAIQAfAB0AHAAaABkAFwAVABMAEwAQAA8ADQAMAAsACQAIAAgACgAKAAgACAAGAAUA
BQAFAAUABQAFAAUAAwADAAMAAwADAAQABQAGAAYABgAGAAYABQAEAAMAAgAEAAQABAAE
AAYABgAGAAYABAAEAAQABAAEAAQABAAEAAYABgAGAAYABAAEAAQABAAEAAQABAAEAAQA
BAAEAAQABAAEAAQABAAEAAQABAAEAAQABAAEAAQAAgACAAIAAgAEAAQABAAEAAIAAQAB
AAEAAQABAAEAAQABAAEAAQABAAMAAgACAAIAAQABAAEAAQABAAEAAgAAAAAAAAAAAAAA
AAD/////AQABAAEAAwABAAEAAQADAAQABAAEAAQABAAEAAQABQAFAAUABQAFAAYABgAG
AAUAAQD+//z/+P/2//T/8f/w/+3/7f/s/+z/7P/u//D/8v/z//T/9f/2//j/+P/4//j/
+v/6//r/+v/6//v/+//7//n/+f/5//n/+//7//v/+//7//z//P/9//3//f/9//3/+//7
//z//P/8//v//f/9//3/+v/z/+//7f/p/97/0v/J/7v/of96/1D/Lv8W/wf/+P75/g//
KP8+/1b/bf+B/5f/s//Q/+T/8v/6//7/AQAFAAcABwAHAAcACAAJAAsADAANAAwADQAO
AA8ADwAPABAAEAAQABEAEQASABIAEgASABIAEwATABMAEwATABQAFAAUABIAEwAUABQA
FAAUABUAFQAVABUAFgAWABgAGQAZABkAFwAYABgAGQAXABgAGAAYABgAGQAaABwAHAAb
ABsAGwAeAB4AHwAhACAAIQAiACIAIgAiACQAJAAkACYAJgAmACYAJwAnACgAJgAnACgA
KAAqACoAKgApACcAKAApACkAKQApACgAJwAnACYAJQAkACIAIgAiACEAIgAgAB4AHAAa
ABcAFwAUABMAEQAPAA0ADQAMAAoACQAHAAUAAwADAAIAAQD///7////9//z//P/8//z/
+v/6//r/+f/5//n/+f/5//n/+f/3//f/9//3//j/+P/4//j/+P/4//j/+P/4//j/+P/4
//j/+P/4//j/+P/4//j/+P/4//j/+P/4//j/+P/4//j/+P/4//j/+P/4//j/+P/4//j/
+P/4//j/+P/4//j/+P/2//b/9v/2//j/+P/4//j/9v/2//b/9v/2//b/9v/2//b/9v/2
//b/9v/1//X/9f/1//X/9f/1//X/9f/1//X/9f/0//T/9P/z//P/8//z//P/9f/z//T/
9P/0//T/9P/2//b/9f/1//T/8//y//P/9f/1//X/9//4//j/+P/4//b/9v/2//f/9//3
//f/9//4//j/+P/3//f/9P/y/+7/6//o/+T/4v/f/9//3v/e/+D/4v/k/+b/5//o/+n/
6v/q/+r/6v/q/+z/7P/s/+z/7v/v/+//7//v/+//7//v/+//7//v/+//7f/u/+7/7//x
//H/8f/x//H/8f/y//L/8P/v//H/8f/v/+z/5//j/+P/3f/Q/8T/uf+p/43/ZP86/xj/
AP/r/tr+2f7t/gr/JP8+/1f/a/+D/6H/wP/Y/+b/7v/y//X/+f/9//3//f/9//7///8B
AAIAAwAEAAUABgAHAAkACQAKAAoACAAJAAkACgAKAAoACgAKAAsACwALAAsACwAMAAwA
DAAOAA8AEAAQABAAEAARABEAEQARABIAEgASABMAEwATABMAFAAUABUAFQAWABYAFgAU
ABUAFgAYABgAFwAXABcAGgAaABsAHQAcAB0AHgAeAB4AHgAgACAAIAAiACIAIgAmACcA
JwAoACgAKQAqACoAKAAoACgAJwAnACgAKQApACkAKQAoACcAJwAmACUAJAAkACQAJAAj
ACQAIgAgAB4AHAAZABkAFgAVABMAEQAPAA0ADAAKAAkABwAFAAMAAwACAAEA///+////
/f/8//z/+v/6//j/+P/4//f/9//3//f/9//3//f/9//3//f/9//4//j/+P/4//j/+P/4
//j/+P/4//j/+P/4//j/+P/4//r/+v/6//r/+P/4//j/+P/4//j/+P/4//j/+P/4//j/
+P/4//j/+P/4//j/+P/4//j/+P/4//j/+P/4//j/+P/4//j/+P/4//b/9v/2//b/9v/2
//b/9v/4//j/+P/4//j/9//3//f/9//3//f/9//3//f/9//3//X/9P/0//T/9f/1//X/
9f/1//X/9f/1//X/9f/1//T/9P/0//T/9P/0//T/8//z//P/8//z//X/9f/1//X/9//4
//j/+P/4//j/+P/4//n/+//7//v/+//8//z//P/7//n/9v/0//D/7f/q/+b/5P/j/+P/
4v/i/+L/5P/m/+j/6f/q/+v/7P/u/+7/7v/u//D/8P/w//D/8P/x//H/8f/x//H/8f/x
//P/8//z//P/8//0//T/9f/1//X/9f/1//X/9f/2//b/9v/3//f/9f/1//L/6//r/+v/
4f/Q/8T/uf+l/4P/WP8s/wz/9v7d/tD+0/7p/gj/Jv9C/1n/cf+L/6n/yP/c/+r/8v/4
//v///8BAAMAAwADAAQABwAJAAoACwAKAAsADAANAA0ADQAOAA4ADgAPAA8AEAASABIA
EgASABUAFQAVABUAFQAWABYAFgAWABcAGAAYABYAFgAXABcAGQAZABoAGgAaABsAGwAb
ABsAHAAcAB0AGwAcABwAHAAcAB0AHgAgACIAIQAhACEAIgAiACMAJQAkACUAJgAmACYA
JgAoACgAKAAqACoAKgAsAC0ALQAuAC4ALwAwADAAMgAyADIAMQAvADAAMQAxADEAMQAw
AC8AMQAwAC8ALgAuAC4ALgAtACwAKgAoACYAJAAhACEAHgAdABsAGQAXABUAFAASABEA
DwANAAsACwAIAAcABQAEAAMAAQAAAAAA/v/+//z//P/+//3//f/9//3//f/9//3//f/9
//3//f/8//z//P/8//z//P/8//z//P/8//z//P/8//z//P/8//z//P/8//z//P/8//z/
/P/+//7//v/+//z//P/8//z//P/8//z//P/+//7//v/+//z//P/8//z//v/+//7//v/8
//z//P/8//z//P/8//z//P/8//z//P/8//z//P/8//z/+//7//v/+//7//v/+//7//v/
+//7//v/+v/6//r/+//7//v/+//7//v/+//7//v/+//7//r//P/8//z//P/8//z/+//7
//v/+//7//3//f/9//3///8AAAAAAAAAAAAAAAAAAAEAAwADAAMAAwAEAAQABAADAP//
/P/6//b/8//w/+z/6v/p/+n/6P/o/+j/6v/s/+7/7f/u/+//8P/y//L/8v/y//T/9P/0
//T/9v/3//f/9//3//f/9//3//f/9//3//f/9//4//j/+f/5//n/+f/5//n/+f/6//r/
+v/5//n/+f/5//b/8f/t/+3/5//Y/8z/v/+v/4//ZP82/xL/+P7j/tL+z/7j/gD/IP88
/1P/bf+F/6P/wv/a/+j/8v/4//v///8DAAcABwAHAAgACQALAAwADQAOAA8AEAARABEA
EQASABIAFAAVABUAFgAWABYAFgAWABkAGQAZABkAGQAaABoAGgAaABsAHAAcAB4AHgAf
AB8AHQAdAB4AHgAeAB8AHwAfAB8AIAAgACEAIwAkACQAJAAkACUAJgAoACgAJwAnACcA
KgAqACsALQAsAC0ALgAuADAAMAAyADIAMAAyADIAMgA0ADUANQA2ADgAOQA6ADoAPAA8
ADwAOwA7ADwAPQA9AD0APQA8ADsAOwA6ADkAOAA4ADgAOAA3ADYANAAyADAAMgAvAC8A
LAArACkAJwAlACEAIAAeAB0AGwAZABcAFwAWABUAEwASABMAEQAQABAADgAOAAwADAAM
AAsACwALAAsACwALAAsACwALAAsACwAKAAoACgAKAAsADAANAA4ADAAMAAwADAAMAAwA
DAAMAAwADAAMAAwADAAMAAwADAAMAAwADAAMAAwADAAMAAwADAAMAAwADAAOAA4ADgAO
AAwADAAMAAwADAAMAAwADAAMAAwADAAMAAwADAAMAAwADAAMAAwADAAMAAwADAAMAAwA
CwALAAsADQANAA0ADQALAAsACwALAAsACgAKAAoACwALAAsACwALAAsACwALAAsADAAM
AAwADAAMAAwADAALAAsACQAJAAkACwANAA0ADQAPAA4ADgAOAA4ADgAOAA4ADwAPAA8A
DwAPABIAEgASABEAEQAOAAwACAAFAAIA/v/8//n/+f/4//j/9v/4//r//P/9//7///8A
AAQABAAEAAQABAAEAAQABAAGAAcABwAHAAUABQAFAAUABQAFAAUABQAFAAYABgAHAAcA
BwAHAAcACQAJAAoACgAIAAcABwAHAAcAAgD///n/9//3//D/5v/b/83/uf+Y/3D/Rv8o
/xf/Bv/9/gn/Iv86/1D/af9//5P/q//K/+T/9v8AAAYACQALABEAEwATABMAFAATABUA
FgAXABgAGQAaABsAGwAbABwAHAAcAB0AHQAeAB4AHgAeAB4AHwAfAB8AHwAfACAAIAAg
AB4AHwAgACAAIAAgACEAIQAhACEAIgAiACIAIwAjACMAIwAkACQAJQAlACYAJgAmACQA
JQAmACgAKAAnACcAJwAqACoAKwAtAC0ALQAtACwALAAsAC4ALgAwADIAMgAyADIAMwAz
ADQANAA1ADYANgA4ADgAOAA3ADUANgA3ADcANwA3ADYANQA1ADQAMwAyADIAMgAyADEA
LgAsACoAKAAqACcAJwAkACMAIQAfAB0AGQAYABYAFQAVABMAEQARABAADwANAAwACwAJ
AAgACAAIAAgABgAGAAYABQAFAAUABQAFAAUABQAFAAUABQAFAAQABAAEAAQABgAGAAYA
BgAGAAYABgAGAAYABgAGAAYABAAEAAQABAAEAAQABAAEAAQABAAEAAQABAAEAAQABAAE
AAQABAAEAAQABAAEAAQABAAEAAQABAAEAAQABAAEAAQABAAEAAQABAAEAAQABAAEAAQA
BAAEAAIAAgACAAIABAADAAMAAwADAAMAAwADAAEAAQABAAEAAwACAAIAAgD/////////
/wEAAQABAAEAAwABAAEAAQAAAAAAAAAAAAAAAAAAAP////////////8BAAEAAQABAAMA
BAAEAAQABAACAAIAAgADAAUABQAFAAUABAAEAAQAAwABAP7//P/4//f/9P/w/+7/7f/t
/+z/7P/s/+7/8P/y//X/9v/3//j/+v/6//r/+v/8//z//P/8//r/+//7//v/+//7//v/
+//7//v/+//7//v//P/8//3//f/9//3//f//////AAAAAP7//f/9//3//f/4//H/7//v
/+f/2P/O/8P/sf+T/2z/Qv8m/xD///70/v3+Ff8u/0T/Xv91/4f/n/+9/9j/6v/0//z/
/v8BAAUABwAJAAkACQAKAAkACwAMAA0ADgAPABAAEQARABEAEgASABIAEwATABQAFAAU
ABQAFAAVABUAFQAVABUAFgAWABYAFAAVABYAFgAWABYAFwAXABcAFwAYABgAGAAZABkA
GQAZABoAGgAbABkAGgAaABoAHAAdAB4AIAAgAB8AHwAfACAAIAAhACMAIgAjACQAJAAm
ACYAKAAoACYAKAAoACgAKAApACkAKgAoACkAKgAqACwALAAsACsAKQAqACsAKwArACsA
KgApACkAKAAnACYAJAAkACQAIwAkACIAIAAeAB4AGwAbABgAFwAVABMAEQAPAA4ADAAL
AAkABwAFAAUABAADAAEAAAABAP///v/+//7//v/8//z//P/7//v/+//5//n/+f/5//n/
+f/5//n/+v/6//r/+v/6//r/+v/6//r/+v/6//r/+P/4//j/+P/6//r/+v/6//z//P/8
//z/+v/6//r/+v/6//r/+v/6//j/+P/4//j/+v/6//r/+v/6//r/+v/6//j/+P/4//j/
+P/4//j/+P/4//j/+P/4//j/+P/4//j/+P/4//j/+P/4//f/9//3//f/9//3//f/9//3
//f/9//3//b/9v/2//f/9//3//f/9f/1//X/9f/3//f/9//3//f/9//2//b/9v/2//b/
9v/2//X/9f/1//X/9f/3//n/+f/5//v//P/8//z//P/6//r/+v/7//v/+//7//v/+v/6
//r/+f/3//T/8v/u/+v/6P/k/+L/4//j/+L/4v/k/+b/6P/q/+v/7P/t/+7/8P/w//D/
8P/w//D/8P/w//L/8//z//P/8//z//P/8//z//P/8//z//P/9P/0//X/9//3//f/9//1
//X/9v/2//b/9f/1//X/8//w/+v/6//p/9v/yv++/7P/nf95/0z/Jv8M//b+4/7c/uf+
A/8e/zr/Uv9p/3//mf+5/9b/5v/w//b/+v/9////AQADAAMAAwAEAAUABwAIAAkACgAL
AAwADQANAA0ADgAOAA4ADwAPABAAEgASABIAEgATABMAEwATABMAFAAUABQAFAAVABYA
FgAWABYAFwAXABUAFQAWABYAFgAXABcAFwAZABoAGgAbABkAGgAaABoAGgAbABwAHgAg
AB8AHwAfAB4AHgAfACEAIgAjACQAJAAkACQAJgAmACgAKgAqACoAKgArACsALAAuAC8A
MAAwAC4ALgAuAC0ALQAuAC8ALwAvAC8ALgAtAC8ALgAtACwAKgAqACoAKQAoACYAJAAi
ACIAHwAfABwAGQAXABUAEwARABAADgANAAsACQAHAAcABgAFAAMAAgABAP///v/+//7/
/v/8//z/+v/5//n/+f/7//v/+//7//n/+f/5//n/+v/6//r/+v/4//j/+P/4//j/+P/4
//j/+v/6//r/+v/4//j/+P/4//r/+v/6//r/+v/6//r/+v/6//r/+v/6//r/+v/6//r/
+v/6//r/+v/4//j/+P/4//r/+v/6//r/+v/6//r/+v/6//r/+v/6//r/+v/6//r/+v/6
//r/+v/6//n/+f/5//n/+f/5//n/+f/5//n/+f/5//j/+P/4//f/9//3//f/9f/1//X/
9f/1//X/9f/1//f/9//1//b/9v/2//b/9v/2//b/9f/1//X/9f/1//f/9//3//f/+f/6
//r/+v/6//r/+v/6//v//f/9//3//f/8//z//P/7//f/9P/y/+7/6//o/+T/4v/j/+P/
4v/i/+L/5P/m/+j/6f/q/+v/7P/u/+7/7v/u//D/8P/w//D/8v/z//P/8//z//P/8//z
//H/8f/x//H/8f/y//L/8//z//P/8//z//P/8//0//T/8v/z//P/8//x/+z/5//l/+X/
2//M/77/s/+f/33/UP8k/wb/8P7b/s7+0/7r/gr/KP9C/1n/b/+J/6n/xv/a/+b/7v/0
//f/+f/9/////////wAAAQADAAQABQAGAAcACAAJAAsACwAMAAwADgAPAA8AEAAQABAA
EAAQABMAEwATABMAEwAUABQAFAAUABUAFgAWABYAFgAXABcAFwAXABgAGAAaABsAGwAb
ABwAHgAfACEAHwAgACAAIAAeAB8AIAAiACQAIwAjACMAJAAkACUAJwAnACcAJwAmACgA
KAAqACoALAAuAC4ALgAuAC8ALwAwADIAMwA0ADQANAA0ADQAMwAzADQANQA1ADMAMwAy
ADEAMgAyADIAMgAwADAAMAAvAC4ALAAqACgAKAAlACUAIgAhAB8AHQAbABkAGAAWABUA
EQAPAA0ADQAKAAkABwAGAAUAAwACAAIAAAAAAP7//v8AAP////////3//f/9//3//f/9
//3//f/+//7//v/+//z//P/8//z//P/8//z//P/+//7//v/+//7//v/+//7//P/8//z/
/P/8//z//P/8//7//v/+//7//v/+//7//v/+//7//v/+//z//P/8//z//P/8//z//P/8
//z//P/8//z//P/8//z//P/8//z//P/8//z//P/8//z/+//7//v/+//7//v/+//7//v/
+//7//v/+v/6//r/+//7//v/+//5//n/+f/5//n/+f/5//n/+f/5//n/+f/6//r/+v/6
//r/+v/6//r/+v/5//n/9//3//f/+f/7//v/+//9//7//v/+//7//v/+//7/////////
/////wIAAgACAAEA/f/6//j/9P/x/+7/6v/o/+X/5f/k/+T/5v/o/+r/7P/t/+7/7//w
//L/8v/y//L/8v/y//L/8v/0//X/9f/1//X/9f/1//X/9f/1//X/9f/1//b/9v/3//f/
9//3//f/9//3//j/+P/4//f/9//3//X/8v/t/+v/6//l/9j/yv+9/6v/i/9g/zL/EP/4
/uH+0P7R/uX+Av8g/zz/Vf9t/4X/o//C/9j/5v/w//b/+f/9////AQABAAEAAgAFAAcA
CAAJAAoACwAMAA0ADQANAA4ADgAOAA8ADwAQABIAEgASABIAEwATABMAEwARABIAEgAS
ABIAEwAUABQAFAAUABUAFQAVABUAFgAWABYAFwAXABcAFwAYABgAGQAZABoAGgAaABwA
GwAaAA==
         </WaveFormData>
      </LeadData>
      <LeadData>
         <LeadByteCountTotal>10000</LeadByteCountTotal>
         <LeadTimeOffset>0</LeadTimeOffset>
         <LeadSampleCountTotal>5000</LeadSampleCountTotal>
         <LeadAmplitudeUnitsPerBit>4.88</LeadAmplitudeUnitsPerBit>
         <LeadAmplitudeUnits>��V</LeadAmplitudeUnits>
         <LeadHighLimit>2147483647</LeadHighLimit>
         <LeadLowLimit>268435456</LeadLowLimit>
         <LeadID>V2</LeadID>
         <LeadOffsetFirstSample>0</LeadOffsetFirstSample>
         <FirstSampleBaseline>0</FirstSampleBaseline>
         <LeadSampleSize>2</LeadSampleSize>
         <LeadOff>FALSE</LeadOff>
         <BaselineSway>FALSE</BaselineSway>
         <ExcessiveACNoise>FALSE</ExcessiveACNoise>
         <MuscleNoise>FALSE</MuscleNoise>
         <LeadDataCRC32>4041822612</LeadDataCRC32>
         <WaveFormData>
+P/4//j/+P/4//j/+P/4//j/+P/4//j/+P/4//j/+P/2//b/9v/2//b/9v/2//b/9v/2
//b/9v/0//T/9P/0//T/9P/0//T/8v/y//L/8v/y//L/8v/y//D/8P/w//D/7v/u/+7/
7v/u/+7/7v/u/+z/7P/s/+z/7P/s/+z/7P/q/+r/6v/q/+r/6v/q/+r/7P/r/+v/6//t
/+3/7v/u/+z/7v/v//D/8P/w//D/8P/w//D/8f/x//P/9P/1//b/+f/5//n/+f/4//j/
9v/1//L/8P/u/+7/7f/s/+z/7P/t/+3/7P/r/+n/5//m/+b/5v/m/+b/5v/l/+P/4v/i
/+H/4f/i/+L/4v/h/+H/4f/h/+H/4f/h/+H/4f/i/+L/4v/i/+L/4v/i/+L/4v/l/+j/
7f/3/wUAFQApADkAOwAuABsADQAEAPj/5//V/8f/wP+7/6T/ev9V/0X/QP8z/yL/HP8u
/1n/jP+x/8n/2//m/+z/7//y//L/8v/x//H/8//0//T/9v/2//f/+P/4//j/+v/6//v/
+//9//7//v///wAAAQACAAIAAgAEAAUABgAHAAgACAALAAsADAAMAA4ADwAQABIAEwAU
ABUAFgAXABgAGQAcABwAHgAfACAAIgAjACQAJwApACoALAAtADEAMwA1ADUAOAA6ADwA
PgBCAEQARgBIAEkATABOAFAAUgBVAFcAWQBeAGIAYwBlAGkAawBtAG8AcAByAHIAdAB3
AHgAeAB5AHsAewB7AHsAewB7AHsAewB5AHkAeAB3AHYAcwByAHAAbgBsAGgAZQBiAF8A
WgBWAFQAUABMAEgAQgA9ADkANQAxAC0AKQAlACIAHgAbABgAEwAQAA4ADAALAAkABwAF
AAQAAwACAAEA///+//3//f/9//3//f/9//z//P/8//z//P/8//z//P/8//z//P/8//z/
/P/8//z//P/8//z//P/8//z//f/9//3//f/9//3/+//7//v/+//8//z//P/8//z//P/8
//z//P/7//v/+//7//v/+v/6//r/+v/5//n/+f/5//j/+P/4//j/9//3//T/9P/0//P/
9f/1//X/9f/z//P/8f/x//P/8v/y//L/8v/y//H/8f/x//H/8P/w//D/8P/w//D/8P/w
//D/8P/w/+//7//v/+//7//w//D/8P/y//P/9P/0//T/9P/0//T/9P/z//P/9f/2//f/
+P/5//n/+f/5//j/+P/2//X/8v/w/+7/7v/t/+z/7P/s/+//7//w/+//7f/r/+j/6P/o
/+j/6P/o/+f/5f/k/+T/4//j/+L/4v/i/+H/4//j/+P/4//h/+H/4f/h/+T/5P/k/+T/
5P/k/+T/5P/k/+P/5v/r//P///8NAB0AMwA/ADoAKwAfABgAEAABAPP/4f/O/8P/rv+G
/13/Sf8+/y3/Hv8Y/yz/V/+I/6//yf/b/+r/7v/x//T/9P/0//P/8//z//T/9P/2//b/
9//4//j/+P/6//r/+//5//v//P/8//v//P/9//7//v/+/wAAAQAAAAEAAgACAAUABQAG
AAYACAAJAAoADAALAAwADQAOAA8AEAARABQAEgAUABUAFgAYABkAGgAdAB8AIAAiACMA
JQAnACkAKQAsAC4AMAAyADQANgA4ADoAPQBAAEIARABGAEkASwBNAFAAVABVAFcAWQBb
AF0AXwBgAGIAYgBkAGMAZABkAGUAZQBlAGUAZQBlAGUAZQBlAGMAYwBiAGEAYABdAFwA
WgBYAFYAUgBPAE4ASwBGAEIAPgA6ADYAMgAwACsAJwAjAB8AGwAXABMAEAAMAAkABgAD
AAAA/v/8//n/9//1//P/8v/x//D/7//v/+7/7f/t/+3/7f/t/+3/7P/s/+z/7P/s/+z/
7P/s/+z/7P/s/+z/7P/s/+z/7P/u/+7/7v/u/+7/7v/v/+//7//v/+//7//v/+//7//v
/+7/7v/u/+7/7v/u/+7/7v/u/+3/7f/t/+//7//u/+7/7P/s/+v/6//t/+3/7P/s/+r/
6v/p/+n/6P/o/+j/5//n/+f/5//n/+f/5//l/+X/5f/k/+T/5P/k/+T/4//j/+P/4//i
/+L/4v/i/+L/4v/i/+L/4v/i/+L/4v/h/+H/4f/h/+H/4v/i/+L/5P/l/+b/5v/m/+b/
5v/m/+b/5//n/+n/6v/r/+z/7f/t/+z/6//p/+j/5v/l/+L/4P/g/+D/3//e/+D/4P/j
/+P/4P/f/93/2//a/9r/2v/a/9z/3P/b/9n/2P/Y/9f/1//W/9b/1v/V/9f/1//X/9f/
1//X/9f/1//Y/9j/2P/Y/9b/1v/W/9b/2v/d/+L/6f/1/wUAGQAvADkAMQAgABMADQAI
APz/7f/d/9H/xv+x/4j/Xv9J/z//Mv8h/xj/Jv9M/33/pv/B/9P/3//k/+j/6f/q/+r/
6v/p/+n/6f/q/+r/7P/s/+3/7v/u/+7/8P/w//H/8f/z//T/9P/1//b/9//4//j/+P/6
//v/+v/7//z//P//////AAAAAAIAAwAEAAYABQAGAAcACAAJAAoACwAOAA4AEAARABIA
FAAVABYAGQAbABwAHgAfACEAIwAlACUAKAAqACwALgAyADQANgA4ADsAPgBAAEIAQgBF
AEcASQBMAFAAUQBTAFcAWQBbAF0AXgBgAGAAYgBjAGQAZABlAGcAZwBnAGcAZQBlAGUA
ZQBjAGMAYgBhAGAAXQBcAFoAWABWAFIATwBKAEcAQgA+ADwAOAA0ADAAKgAlACEAHQAb
ABcAEwAPAAwACAAFAAIA///8//r/+P/3//X/8//x//D/7//u/+3/7//u/+3/7f/t/+3/
7f/t/+z/7P/s/+z/7P/s/+z/7P/s/+z/7P/s/+z/7P/s/+z/7P/s/+z/7P/u/+7/7//v
/+//7//v/+//7//v/+//7//w//D/8P/w//D/8P/w//D/8v/x//H/8f/v/+//7v/u/+7/
7v/t/+3/7f/t/+z/7P/s/+z/6//r/+r/6v/q/+n/6f/p/+n/6f/r/+v/6f/p/+f/5v/m
/+b/5v/m/+X/5f/n/+X/5v/m/+b/5v/m/+b/5v/m/+b/5v/l/+X/5f/l/+X/5v/m/+b/
6P/p/+r/6v/q/+r/6v/q/+r/6//r/+3/7v/v//D/8f/x//H/8f/w//D/7v/t/+r/6P/m
/+b/5f/k/+b/5v/p/+n/5v/l/+P/4f/g/+D/4P/g/+D/4P/f/93/3P/c/9v/2//c/9z/
3P/b/9v/2//b/9v/2//b/9v/2//c/9z/3P/c/9z/3P/c/9z/3v/f/+T/7f/5/wkAHQAx
ADsAMwAeABEACwAEAPT/4//V/83/xv+1/47/ZP9L/0X/PP8r/x7/Iv9E/3X/ov+9/9H/
3//m/+r/7f/u/+7/7v/t/+3/7//w//D/8v/w//H/8v/y//L/9P/0//X/9f/3//j/+P/5
//r/+//8//z//P/+////AAABAAIAAgAFAAUABgAGAAgACQAKAAwACwAMAA0ADgAPABAA
EQAUABQAFgAXABgAGgAbABwAHwAhACIAJAAlACcAKQArACsALgAwADIANAA4ADoAPAA+
AD8AQgBEAEYASgBNAE8AUQBUAFgAWQBbAF8AYQBjAGUAZgBoAGgAagBtAG4AbgBvAHEA
cQBxAHEAbwBvAG8AbwBvAG8AbgBtAGwAaQBoAGYAYgBgAFwAWQBWAFMATgBKAEQAQAA8
ADgAMgAtACkAJQAhAB0AGQAVABIADgALAAgABQACAAAA/v/9//v/+f/3//j/9//2//X/
8//y//H/8f/x//H/8f/x//L/8v/y//L/8P/w//D/8P/w//D/8P/w//D/8P/w//D/8P/w
//D/8P/w//D/8f/x//H/8f/x//H/8f/x//H/8f/y//L/8v/y//L/8v/y//L/8v/x//H/
8f/x//H/8P/w//D/8P/v/+//7//v/+7/7v/u/+7/7f/t/+z/7P/s/+v/6//r/+v/6//r
/+v/6f/p/+n/6P/o/+j/6P/o/+f/5//n/+f/5v/m/+b/5v/m/+b/5v/m/+b/5v/l/+X/
5f/l/+X/5v/m/+b/6P/p/+r/6v/q/+r/6v/q/+r/6//r/+3/7v/x//L/8//z//H/8f/w
//D/8P/v/+z/6v/o/+j/5//m/+b/5v/p/+n/6P/n/+X/4//g/+D/4P/g/+D/4P/f/93/
3P/c/9v/2//c/9z/3P/b/9v/2//b/9v/2//b/9v/2//e/97/3v/e/97/3v/e/97/3v/h
/+T/6f/z/wEAEQAlADkANwAoABUACQAAAPT/5f/T/8f/wP+3/5z/cv9R/0P/PP8v/x7/
Gv8y/2H/kv+z/8n/2//k/+r/7f/w//D/8P/v/+//7//w//D/8v/z//X/9//4//b/+P/4
//n/+f/7//z//P/9//7///8AAAIAAgAEAAUABAAFAAYABgAJAAkACgAKAAwADQAOABAA
EQASABMAFAATABQAFQAYABoAHAAdAB4AIAAhACIAJQAnACgAKgArAC0ALwAxADEAMgA0
ADYAOAA8AD4AQABCAEUASABKAEwATgBRAFMAVQBYAFwAXQBfAGEAYwBlAGcAagBsAGwA
bgBxAHIAcgBzAHMAcwBzAHMAcwBzAHMAcwBzAHMAcgBxAHAAbQBsAGoAZgBkAGAAXQBa
AFcAUgBOAEoARgBCAD4AOAAzAC8AKwAnACMAHwAbABgAFAARAA4ACwAIAAYABAABAP//
/f/7//r/+f/4//f/9//2//X/9f/1//X/9f/1//T/9P/0//T/9P/0//T/9P/0//T/9P/0
//T/9P/0//T/8v/y//L/8v/y//L/8//z//P/8//z//P/8//z//P/8//y//L/8v/y//L/
8v/y//L/9P/z//P/8//z//P/8v/y//L/8v/x//H/8f/x//D/8P/w//D/7//v/+7/7v/u
/+3/6//r/+v/6//r/+v/6f/p/+v/6v/q/+r/6v/q/+n/6f/p/+n/6v/o/+j/6P/o/+b/
5v/m/+X/5//n/+f/5//o/+j/6P/q/+v/7P/s/+z/7P/s/+z/7P/r/+v/7f/u/+//8P/x
//H/7//v/+7/7v/u/+3/6v/o/+b/5v/l/+T/5P/k/+f/5//m/+X/4//h/97/3v/e/97/
4P/g/9//3f/c/9z/2//b/9r/2v/a/9n/2f/Z/9n/2f/Z/9n/2f/Z/9z/3P/c/9z/2v/a
/9r/2v/c/9//5P/p//P/AwAVACkAOwA7ACoAGwAVABAABAD1/+P/0//G/7X/kv9k/0n/
P/8y/yH/Fv8e/0D/cf+c/7v/0f/f/+b/6v/t//D/7//u/+z/6//t/+7/7v/w/+7/7//w
//D/8P/y//L/8//x//P/9P/0//X/9v/3//j/+P/4//r/+//6//v//P/8//////8AAAAA
AAABAAIABAAFAAYABwAIAAsADAANABAADgAQABEAEgAWABcAGAAbABsAHAAeAB8AIQAj
ACUAJQAoACoALAAuADIANAA2ADgAOQA8AD4AQABEAEcASQBLAEwAUABRAFMAVQBXAFkA
WwBcAF4AXgBgAGEAYgBiAGMAYwBjAGMAYwBhAGEAYQBhAF8AXwBeAF0AXABZAFgAVgBS
AFAATABJAEgARQBAADwAOAA0ADAALAAqACUAIQAdABkAFQARAA0ACgAGAAMAAAD9//r/
+P/2//f/9f/z//H/8P/v/+7/7f/r/+r/6f/p/+n/6f/p/+n/6v/q/+r/6v/q/+r/6v/q
/+r/6v/q/+r/7P/s/+z/7P/s/+z/7P/s/+z/7P/t/+3/7//v/+//7//v/+//7//v//D/
8P/w//D/8P/w//D/8P/w/+//7//v/+//7//u/+7/7v/u/+3/7f/r/+v/6v/q/+r/6v/p
/+n/6v/q/+r/6f/p/+n/6f/p/+n/6f/n/+f/5f/k/+T/5P/m/+b/5f/l/+X/5f/k/+T/
5P/k/+T/5P/k/+T/5P/j/+P/4//j/+P/5P/k/+T/5v/n/+j/6P/o/+j/6P/o/+j/6f/p
/+v/7P/r/+z/7f/t/+3/7f/s/+z/6v/p/+b/5P/i/+L/4f/g/+L/4v/l/+X/5P/j/+H/
3//e/97/3v/e/97/3v/d/9v/3P/c/9v/2//a/9r/2v/Z/9n/2f/Z/9n/2f/Z/9n/2f/a
/9r/2v/a/9r/2v/a/9r/2v/d/+L/6f/z/wEAEwApADkANwAmABcAEQAMAAIA8//j/9f/
zv+//57/bv9R/0f/PP8r/xz/Hv86/2n/mv+5/83/3f/k/+j/6//u/+z/7P/r/+v/6//s
/+z/7v/u/+//8P/w//D/8v/y//P/8f/z//T/9P/1//b/9//4//j/+P/6//v//P/9//7/
/v//////AAAAAAIAAwAEAAYABwAIAAkACgALAAwADQAQABAAEgATABQAFgAXABgAGwAd
AB4AIAAhACMAJQAnACcAKAAqACwALgAyADQANgA4ADsAPgBAAEIARABHAEkASwBOAFIA
UwBVAFkAWwBdAF8AYABiAGIAZABnAGgAaABpAGkAaQBpAGkAaQBpAGkAaQBnAGcAZgBl
AGQAYQBgAF4AXABaAFYAUwBOAEsARgBCAEAAPAA4ADQAMAArACcAIwAfABsAFwATABAA
DAAJAAYAAwAAAP7//P/5//f/9f/z//T/8//y//H/7//u/+3/7f/t/+3/7f/t/+7/7v/u
/+7/7v/u/+7/7v/u/+7/7v/u/+7/7v/u/+7/7v/u/+7/7v/u/+7/7//v/+//7//v/+//
7//v/+//7//w//D/8P/w//D/8P/w//D/8P/v/+//7//x//H/8P/w/+7/7v/t/+3/7f/t
/+z/7P/s/+z/6//r/+r/6v/q/+n/6f/p/+n/6f/p/+n/5//n/+f/5v/m/+b/5P/k/+P/
4//j/+P/4v/i/+T/4v/i/+L/4v/i/+L/4v/g/+D/4P/f/+H/4f/h/+H/4v/i/+L/5P/l
/+b/5v/m/+T/5P/k/+T/5f/l/+f/6P/p/+r/6//r/+3/7f/s/+z/7P/r/+j/5v/k/+T/
4//i/+L/4v/l/+X/5v/l/+P/4f/g/+D/4P/g/+D/4P/f/93/3P/c/9v/2//c/9z/3P/b
/9v/2//b/9v/2//b/9v/2//c/9z/3P/c/9z/3P/c/9z/3v/h/+b/7//5/wkAHQAxADkA
MQAeAA8ABwD+//L/4f/T/8v/xv+3/5L/Zv9N/0X/PP8r/x7/Iv9C/3P/oP+9/9H/3f/m
/+r/7//u/+7/7v/t/+3/7//w//D/8v/y//P/9P/0//L/9P/0//X/9f/3//j/+P/7//z/
/f/+//7//v8AAAEAAgADAAQABAAFAAUABgAGAAgACQAKAAwADQAOAA8AEAARABIAEwAW
ABYAGAAZABoAHAAdAB4AIQAhACIAJAAlACkAKwAtAC0AMgA0ADYAOAA4ADoAPAA+AEEA
RABGAEgASgBNAE8AUQBUAFgAWQBbAF8AYQBjAGUAaABqAGoAbABtAG4AbgBvAHEAcQBx
AHEAcQBxAHEAcQBvAG8AbgBtAG4AawBqAGgAZABiAF4AWwBYAFUAUABMAEYAQgA+ADoA
NgAxAC0AKQAlACEAHQAZABYAEgAPAAwABwAEAAIAAAD///3/+//5//j/9//2//X/9f/0
//P/8//z//P/8//z//L/8v/y//L/8v/y//L/8v/y//L/8v/y//L/8v/y//L/8v/y//L/
8v/y//L/8//z//P/8//z//P/8//z//P/8//0//T/9P/0//L/8v/y//L/9P/z//P/8//x
//H/8P/w//D/8P/v/+//8f/x//D/8P/u/+7/7f/t/+z/7P/s/+v/7f/t/+3/7f/r/+v/
6f/p/+n/6P/o/+j/6P/o/+f/5//p/+n/6P/o/+j/6P/m/+b/5v/m/+b/5v/m/+b/5v/l
/+X/5f/l/+X/5v/m/+b/6P/r/+z/7P/s/+z/7P/s/+z/7f/t/+//8P/x//L/8//z//P/
8//y//L/8P/v/+z/6v/o/+j/5//m/+T/5P/n/+f/5v/l/+P/4f/g/+D/4P/g/+D/4P/f
/93/3P/c/9v/2//c/9z/3P/b/9v/2//b/9v/2//b/9v/2//c/9z/3P/c/9z/3P/c/9z/
3P/f/+T/6//1/wMAEwAnADUAMQAgAA0AAwD6/+r/1//H/73/uv+x/5T/Zv9J/z//OP8p
/xj/Gv80/2P/lP+1/8n/2f/i/+j/6//u/+7/7v/t/+3/7f/u/+7/8P/w//H/8v/y//D/
8v/y//P/9f/3//j/+P/5//r/+//8//z//P/+////AAABAAIAAgAFAAUABgAGAAgACQAK
AAwADQAOAA8AEAARABIAEwAWABYAGAAZABoAHgAfACAAIwAjACQAJgAnACkAKwAtAC0A
MgA0ADYAOAA6ADwAPgBAAEUASABKAEwATgBRAFMAVQBWAFoAWwBdAGAAYwBmAGkAbABu
AG4AcABxAHIAcgBzAHUAdQB1AHUAdQB1AHUAdQBzAHMAcgBxAHAAbQBsAGoAagBoAGQA
YQBeAFsAVgBSAE4ASgBGAEIAPAA3ADMALwArACcAIwAfABwAGAAVABIADwAMAAoACAAF
AAMAAQD///7//f/8//v/+//6//n/+f/3//f/9//3//j/+P/4//j/+P/4//j/+P/4//j/
+P/4//j/+P/4//j/9v/2//b/9v/4//j/+f/5//n/+f/5//n/+f/5//n/+f/6//r/+v/6
//r/+v/6//r/+v/5//n/+f/3//f/9v/2//j/+P/3//f/9f/1//T/9P/0//T/8//z//T/
9P/0//P/8//z//P/8//x//H/7//v/+//7v/u/+7/8P/w/+//7//v/+//7v/u/+7/7v/u
/+7/7v/u/+7/7v/u/+3/7f/t/+3/7f/u/+7/7v/w/+//8P/w//D/8v/y//L/8v/x//H/
8//0//f/+P/5//n/+f/5//j/+P/2//X/8v/w/+7/7v/t/+z/6v/q/+3/7f/u/+3/6//p
/+j/6P/o/+j/5v/m/+X/4//k/+T/4//j/+T/5P/k/+P/4f/h/+H/4f/h/+H/4f/h/+L/
4v/i/+L/5P/k/+T/5P/k/+X/6P/t//f/AQAPACMAOQBBADgAJQAZABIABgD5/+n/1f/G
/73/pP94/1P/Q/86/yv/Gv8Y/y7/W/+M/7P/zf/f/+r/7P/x//T/9v/2//X/9f/1//b/
9v/4//b/9//4//j/+P/6//r/+//7//3//v/+////AAABAAIAAgACAAQABQAEAAUABgAG
AAkACQAKAAoACgALAAwADgAPABAAEQASABMAFAAVABgAGAAaABsAHAAeAB8AIAAjACMA
JAAmACcAKwAtAC8ALwAyADQANgA4ADoAPAA+AEAAQQBEAEYASABKAE0ATwBRAFQAWABZ
AFsAXQBfAGEAYwBkAGYAZgBoAGkAagBqAGsAawBrAGsAawBpAGkAaQBpAGcAZwBmAGUA
ZABhAGAAXgBeAFwAWABVAFIATwBKAEYARABAADwAOAA0AC8AKwAnACUAIQAdABkAFgAS
AA8ADAAHAAQAAgAAAP///f/7//n/+P/3//b/9f/1//T/8//z//P/8//z//P/8v/y//L/
8v/y//L/8v/y//L/8v/y//L/8v/y//L/8v/y//L/8v/y//L/8v/z//P/9f/1//X/9f/1
//X/9f/1//T/9P/0//T/9P/0//T/9P/y//H/8f/x//H/8f/w//D/8P/w/+//7//v/+//
7v/u/+7/7v/t/+3/7P/s/+z/6//r/+v/6//r/+v/6//p/+n/6f/o/+j/6P/o/+j/5//n
/+n/6f/o/+j/6P/m/+b/5f/m/+b/5v/m/+b/5P/k/+T/4//l/+X/5f/l/+b/5v/m/+j/
6f/q/+r/6v/o/+j/6P/o/+n/6f/r/+z/7f/u/+//7//t/+3/7P/s/+r/6f/m/+T/4v/i
/+H/4P/i/+L/5f/l/+T/4//h/9//3v/e/97/3v/e/97/3f/b/9r/2v/Z/9n/2v/a/9r/
2f/Z/9n/2f/Z/9v/2//b/9v/2v/a/9r/2v/c/9z/3P/c/97/4f/m/+3/9/8HABkALwA7
ADUAJAAXABMADgACAPP/4f/T/8b/sf+I/2D/S/9B/zT/Jf8c/yr/Uv+B/6r/xf/X/+P/
6P/q/+3/8P/u/+7/7f/t/+v/7P/s/+7/8P/x//L/8v/w//L/8v/z//P/9f/2//b/9f/2
//f/+P/4//j/+v/7//r/+//8//z//////wAAAAACAAMABAAGAAcACAAJAAoACwAMAA0A
EAAOABAAEQASABQAFQAWABkAHQAeACAAIQAhACMAJQAlACgAKgAsAC4AMgA0ADYAOAA5
ADwAPgBAAEIARQBHAEkATABQAFEAUwBVAFcAWQBbAFwAXgBeAGAAYQBiAGIAYwBjAGMA
YwBjAGEAYQBhAGEAXwBfAF4AXQBcAFkAWABWAFQAUgBOAEsASABFAEAAPAA6ADYAMgAu
ACoAJQAhAB0AGwAXABMADwAMAAgABQACAP///P/6//j/9//1//P/8f/w/+//7v/t/+v/
6v/p/+n/6//r/+v/6//q/+r/6v/q/+r/6v/q/+r/6v/q/+r/6v/s/+z/7P/s/+z/7P/s
/+z/7P/s/+3/7f/t/+3/7f/t/+3/7f/t/+3/7v/u/+7/7v/u/+7/7v/u/+7/7f/t/+3/
7f/t/+z/7P/s/+z/6//r/+v/6//q/+r/6v/q/+n/6f/o/+j/6P/n/+f/5//n/+f/5//n
/+X/5f/l/+T/5P/k/+T/5P/j/+P/4//j/+L/4v/k/+T/5P/j/+P/4//i/+L/4v/i/+L/
4v/i/+L/4f/h/+H/4f/h/+T/5P/k/+b/5f/m/+b/5v/m/+b/5v/m/+f/5//p/+r/6//s
/+3/7f/r/+v/6v/q/+j/5//k/+L/4P/g/9//3v/e/97/4f/h/+H/4f/g/9//4P/g/+D/
4P/e/97/3f/b/9r/2v/Z/9n/3P/c/9z/2//Z/9n/2f/Z/9v/2//b/9v/3P/c/9z/3P/c
/9z/3P/c/97/4f/m//H//f8NACMANwA9ADEAIAAXABMADAD+/+3/4f/Z/87/tf+I/2L/
Uf9J/zr/J/8g/y7/WP+L/7L/yf/Z/+X/6P/s/+//8P/u/+7/7f/t/+3/7v/u//D/8P/x
//L/8v/0//b/9v/3//X/9//4//j/+f/6//v//P/8//z//v///wAAAQACAAIABQAFAAYA
BgAGAAcACAAKAAsADAANAA4AEQASABMAFgAUABYAFwAYABoAGwAcAB8AIQAiACQAJQAn
ACkAKwArAC4AMAAyADQAOAA6ADwAPgA/AEIARABGAEoATQBPAFEAVABYAFkAWwBfAGEA
YwBlAGYAaABoAGoAawBsAGwAbQBvAG8AbwBvAG8AbwBvAG8AbQBtAGwAawBqAGcAZgBk
AGIAYABcAFkAVgBTAE4ASgBGAEIAPgA6ADYAMQAtACkAJQAhAB0AGQAWABIADwAMAAkA
BgAEAAIAAQD///3/+//6//n/+P/3//f/9v/1//X/9f/1//X/9f/0//T/9P/0//T/9P/0
//T/9P/0//T/9P/0//T/9P/0//b/9v/2//b/9v/2//f/9//3//f/9//3//f/9//3//f/
+P/4//j/+P/4//j/+P/4//j/9//3//f/9//3//b/9v/2//b/9f/1//X/9f/0//T/9P/0
//P/8//y//L/8v/x//H/8f/x//H/7//v/+3/7f/v/+7/7v/u/+7/7v/t/+3/6//r/+r/
6v/s/+z/7P/r/+v/6//r/+z/6v/q/+r/6v/q/+r/6v/p/+v/6//r/+v/7P/s/+z/7v/v
//D/8P/w//D/8P/w//D/8f/x//P/9P/1//b/9//3//f/9//2//b/8v/x/+7/7P/s/+z/
6//q/+r/6v/t/+3/7P/r/+n/5//m/+b/5v/m/+b/5v/l/+P/4v/i/+H/4f/i/+L/4v/h
/+H/4f/h/+H/4f/h/+H/4f/i/+L/4v/i/+L/4v/i/+L/5P/n/+z/8/8BABEAIwA5AEEA
NwAkABUADwAGAPj/5//Z/9H/zP+7/5L/aP9R/0v/QP8x/yL/Kv9M/3//qv/F/9f/4//s
//D/9f/2//T/9P/z//P/8//0//T/9v/2//f/+P/4//j/+v/6//v/+f/7//z//P///wAA
AQACAAIAAgAEAAUABgAHAAgACAAJAAkACgAKAAwADQAOABAAEQASABMAFAAVABYAFwAa
ABoAHAAdAB4AIAAhACIAJQAnACgAKgArAC0ALwAxADEANAA2ADgAOgA8AD4AQABCAEUA
SABKAEwAUABTAFUAVwBYAFwAXQBfAGMAZQBnAGkAagBsAGwAbgBxAHIAcgBzAHMAcwBz
AHMAdQB1AHUAdQBzAHMAcgBxAHAAbQBsAGoAaABmAGIAXwBaAFcAUgBOAEoARgBCAD4A
OgA1ADEALQApACUAIQAdABoAFgATABAACwAIAAYABAADAAEA///9//z/+//6//n/+f/4
//f/9//3//f/9//3//T/9P/0//T/9v/2//b/9v/2//b/9v/2//b/9v/2//b/9v/2//b/
9v/0//T/9f/1//f/9//3//f/9//3//f/9//4//j/+P/4//b/9v/2//b/+P/3//f/9//1
//X/9P/0//T/9P/z//P/8//z//L/8v/0//T/8//z//L/8v/y//H/7//v/+//7//v/+//
7f/t/+//7v/u/+7/7v/u/+3/7f/t/+3/7P/s/+z/7P/s/+v/6//r/+v/6//r/+v/6v/q
/+r/6v/q/+j/6P/o/+f/6f/p/+n/6f/q/+r/6v/s/+//8P/w//D/8P/w//D/8P/x//H/
8//0//X/9v/3//f/9//3//b/9v/0//P/8P/u/+z/7P/r/+r/6v/q/+3/7f/s/+v/6f/n
/+b/5v/m/+b/5P/k/+P/4f/i/+L/4f/h/+D/4P/g/9//4f/h/+H/4f/h/+H/4f/h/+L/
4v/i/+L/4v/i/+L/4v/k/+X/6v/x//v/CQAbAC8AOwA1ACIAEQAHAPz/7v/b/8v/wf+8
/7H/kP9m/0n/Qf86/y3/Hv8g/z7/b/+e/73/0f/h/+r/7v/x//L/8v/y//H/8f/z//T/
9P/2//T/9f/2//b/+P/6//r/+//7//3//v/+////AAABAAIAAgACAAQABQAGAAcACAAI
AAkACQAKAAoADAANAA4AEAARABIAEwAUABUAFgAXABoAGgAcAB0AHgAgACEAIgAlACcA
KAAqAA==
         </WaveFormData>
      </LeadData>
      <LeadData>
         <LeadByteCountTotal>10000</LeadByteCountTotal>
         <LeadTimeOffset>0</LeadTimeOffset>
         <LeadSampleCountTotal>5000</LeadSampleCountTotal>
         <LeadAmplitudeUnitsPerBit>4.88</LeadAmplitudeUnitsPerBit>
         <LeadAmplitudeUnits>��V</LeadAmplitudeUnits>
         <LeadHighLimit>2147483647</LeadHighLimit>
         <LeadLowLimit>268435456</LeadLowLimit>
         <LeadID>V3</LeadID>
         <LeadOffsetFirstSample>0</LeadOffsetFirstSample>
         <FirstSampleBaseline>0</FirstSampleBaseline>
         <LeadSampleSize>2</LeadSampleSize>
         <LeadOff>FALSE</LeadOff>
         <BaselineSway>FALSE</BaselineSway>
         <ExcessiveACNoise>FALSE</ExcessiveACNoise>
         <MuscleNoise>FALSE</MuscleNoise>
         <LeadDataCRC32>3448660877</LeadDataCRC32>
         <WaveFormData>
+P/4//j/+P/4//j/+P/4//j/+P/4//j/+P/4//j/+P/2//b/9v/2//b/9v/2//b/9v/2
//b/9v/0//T/9P/0//L/8v/y//L/8v/y//L/8v/y//L/8v/y//D/8P/w//D/7v/u/+7/
7v/u/+7/7v/u/+z/7P/s/+z/7P/s/+z/7P/q/+r/6v/q/+r/6v/q/+n/6f/p/+n/6f/r
/+z/7v/u/+z/7f/u/+//8P/w//D/8P/w//D/8f/x//P/9f/2//j/+v/6//v/+//7//v/
+//6//f/9v/1//T/8//y//H/8f/z//P/8f/w/+//7P/q/+n/5//m/+X/5P/j/+D/4P/f
/93/3f/d/93/3f/d/93/3f/c/9z/3P/c/9z/3P/c/93/2//b/9v/2//b/9v/3P/c/9//
4v/q//P/BAAWACoAOQBEAEwAVABhAHAAgACRAKMAuADKAMQAlQBUABsA5v+0/4b/a/9y
/5H/sv/H/9b/4f/q/+//8P/w/+//7v/s/+z/7P/s/+z/7P/s/+z/7P/s/+7/7v/v/+//
7//w//H/8f/x//L/8v/z//P/9P/0//b/9f/1//b/9//3//j/+f/6//3//v///wAAAwAE
AAUABgAJAAoACwAMAA0ADgAPABAAEwAUABUAFgAZABwAHQAeAB8AIQAjACUAJwApACsA
LAAwADIAMwA1ADcAOAA7AD4APwBBAEMARQBJAEsATQBPAFMAVQBXAFkAWgBbAFwAXQBf
AGEAYgBiAGUAZgBmAGUAZwBnAGcAZwBpAGgAZwBnAGYAZQBkAGMAYgBgAF4AXABcAFgA
VwBTAFEATwBNAEsARgBDAEAAPQA6ADcANAAxAC4AKwApACYAJQAjACAAHwAbABkAFwAX
ABYAFAAUABQAEwARAA8ADgAOAA4ADgAOAA0ADQANAA0ADQAMAAwADAAOAA0ADQANAA0A
DQANAA0ADQANAA0ADQAOAA8ADwAPAA0ADQANAA0ADgAOAA4ADgAOAA4ADgAPAA8ADwAQ
ABAADgAOAA4ADgAMAAwADAAMAA0ADQAMAAsADQANAAwADAAMAAsACgAKAAgABwAHAAcA
CQAJAAgACAAGAAYABgAFAAQABAAEAAQAAwADAAMAAwAEAAQABAAEAAEAAgAAAAAAAAAA
AAIAAQABAAEA////////AAACAAIAAgADAAQABQAGAAYABgAGAAYABgAFAAUABQAHAAgA
CgAMAAwADQANAA0ADQALAAoABwAGAAUABAADAAIAAQABAAMAAwABAAAA///8//r/+f/5
//j/9//2//X/8v/w/+//7f/t/+3/7f/t/+3/7//v/+7/7v/u/+7/7v/u/+7/7//v/+//
7//v/+//7//u/+7/7//0//r/AwAQACAAOABNAFwAZgByAIEAkgCmALsAyQDWAOYA4ACz
AHIAMwD6/8T/kv9z/3j/l/+4/9P/5v/z//z//f/+//7//f/8//r/+v/4//j/+P/4//j/
+P/4//j/+P/4//n/+f/5//r/+//7//v//P/8//3//f/+//7/AAD/////AAABAAEAAgAD
AAQABQAGAAcACAAHAAgACQAKAA0ADgAPABAADwAQABEAEgATABQAFQAWABgAHAAeACAA
IQAjACUAJwAnACkAKwAsACsALAAsAC0ALQAuADEANAA1ADcAOQA7ADsAPQA/AEEAQwBF
AEcASQBKAEsATABNAE0ATwBQAFAAUQBSAFIAUQBTAFMAUwBTAFEAUABPAE8ATABLAEoA
SQBKAEgARgBEAEIAPgA9ADkAOAA1ADIALwAsACkAJgAjAB4AGwAYABUAEgAPAA0ACgAF
AAMAAAD///v/+f/3//f/9P/y//L/8v/w/+//7v/u/+z/7P/s/+z/6f/p/+n/6f/p/+j/
6P/o/+j/5//n/+f/5//n/+f/5//n/+f/5//n/+b/5//n/+f/5f/l/+X/5f/m/+b/5v/m
/+b/5v/m/+f/5f/l/+b/5v/l/+T/4//i/+L/4v/i/+L/4//j/+L/4f/f/9//3v/e/97/
3f/c/9z/3P/b/9v/2//Z/9n/2P/Y/9b/1v/W/9X/1v/W/9b/1v/T/9P/0//T/9L/0v/S
/9L/0f/P/9D/0P/Q/9D/0P/Q/8//z//P/83/zf/N/87/0P/Q/9D/0f/S/9P/1P/U/9L/
0v/S/9L/1f/V/9X/1//W/9j/2v/a/9r/2f/Y/9f/1//W/9P/0v/R/9D/z//O/8//z//R
/9H/zf/M/8v/yP/G/8X/xf/E/8P/wv/B/77/vP+7/7n/uf+5/7n/uf+5/7v/u/+6/7r/
uv+6/7r/uv+6/7v/u/+7/7n/uf+5/7n/vP++/7//xv/Q/9//9P8MAB4ALQA2AEAAUABl
AHgAjgChALMAxgDCAJYAUQAUANv/pP9u/0j/R/9g/4X/oP+x/77/xf/I/8n/yv/K/8n/
yP/G/8b/xP/E/8T/xP/G/8b/xv/G/8T/xP/F/8X/xf/G/8f/x//H/8j/yP/J/8n/yv/K
/8z/zf/N/87/z//N/87/z//Q/9H/0v/T/9T/1f/W/9f/2P/Z/9r/2//c/93/3v/f/+D/
4//k/+X/5v/l/+j/6f/q/+v/7f/v//H/8//1//f/+P/6//z//f///wEAAgAFAAgACQAL
AA0ADwARABMAFQAXABkAGwAdAB8AIgAjACQAJQAlACcAKAAoACkAKgAqACkAKQApACkA
KQApACgAJwAnACYAJQAkACMAIgAgAB4AHAAYABQAEwAPAAwACQAGAAMAAAD9//r/9//0
//H/7v/r/+b/4//h/97/3f/b/9j/1//X/9X/0//T/9D/zv/O/87/zv/N/8z/zP/M/8z/
zP/M/83/zf/N/83/zf/M/8z/zP/M/8v/y//L/83/zf/N/83/zf/N/83/zf/Q/9H/0f/R
/9H/0f/R/9H/0v/S/9L/0v/S/9L/0v/T/9P/0//U/9T/1P/U/9T/1P/U/9T/1P/U/9X/
1f/U/9P/0//T/9L/0v/S/9H/0P/Q/9D/z//P/8//z//P/87/zv/O/87/zv/N/8z/zP/M
/8z/y//L/8v/y//I/8r/yv/K/8j/yP/I/8j/yP/I/8f/x//H/8n/yf/J/8r/yv/K/8r/
y//M/83/zv/O/87/zv/O/87/z//P/8//0f/S/9T/1v/W/9f/1//X/9f/1//W/9P/0v/R
/9D/z//O/8//z//R/9H/zv/M/8r/xv/G/8X/xf/E/8P/wv/B/77/vv+9/7v/u/+7/7v/
u/+7/7v/u/+6/7r/uv+6/7r/uv+6/7v/u/+7/7v/u/+7/7v/vv/A/8P/xv/Q/9//8v8I
ABoAJwAwADgARgBXAGgAegCNAKMAuAC+AJwAXQAgAOv/tP+C/1j/Tf9i/4X/oP+x/77/
x//M/83/zv/O/8v/yv/I/8j/yP/I/8j/yP/I/8j/yP/I/8r/yv/L/8v/y//M/83/zf/L
/8z/zP/N/8//0P/Q/9L/0f/R/9L/0//T/9T/1f/W/9f/2P/Z/9r/2//c/93/3v/f/+D/
4f/i/+P/5P/l/+b/5//o/+n/6v/r/+7/7//w//H/8//1//f/+f/7//3//v8AAAIAAwAF
AAcACAALAA4ADwARABMAFQAXABkAGwAdAB8AIQAjACUAJgAnACgAKQArAC0ALgAuAC8A
MAAwAC8ALwAvAC8ALwAvAC4ALQAtACwAKwAqACkAKAAmACQAIgAgABwAGwAXABQAEQAO
AAsACAAFAAIA///6//f/9P/x/+7/6//p/+b/5f/j/+D/3//b/9n/1//X/9b/1P/U/9T/
0v/R/9D/0P/Q/9D/0P/Q/8//z//P/8//z//O/87/zv/O/83/zf/N/83/zf/N/83/zf/N
/83/zf/M/83/zf/N/83/zf/N/83/zv/O/87/zv/M/8z/zP/N/83/zf/O/87/zP/M/8z/
zP/M/8z/zP/M/83/zf/M/8v/y//L/8r/yv/K/8n/yP/I/8j/x//H/8f/x//H/8b/xv/G
/8b/xv/F/8T/xP/E/8T/w//D/8P/w//C/8L/wP/A/8L/wP/A/8D/wP/A/7//v/+//7//
v/+//8D/wv/C/8L/w//E/8X/xv/G/8j/yP/I/8j/yf/J/8n/y//M/87/0P/Q/9H/0f/R
/9H/0f/Q/83/zP/N/8z/y//K/8f/x//J/8n/x//G/8X/wv/A/7//v/++/73/vP+7/7j/
uP+3/7X/tf+1/7X/tf+1/7f/t/+2/7b/uf+6/7v/vP/N/93/7P/7//n/+f/5//n/+v/6
//v/AAAGABMAIgA0AEgAVwBiAGgAcgB/AI4AogCzAMMA2ADoANoApwBoADEA/v/K/6D/
if+S/7H/0P/l//T///8GAAkACgAKAAcABgAEAAQACQAOABMAGAAVABQAEwASABEAEAAQ
AA8ADwAQABEAEQARABIAEgATABMAFAAUABYAFwAXABgAGQAbABwAHQAeACEAIgAjACQA
JQAmACcAKAApACoAKwAsAC8AMAAxADIANQA2ADcAOAA5ADwAPQA+AD0APwBBAEMARQBH
AEkASgBMAE4ATwBRAFMAVABXAFoAXQBfAGEAYwBlAGcAaQBrAG0AbwBxAHMAdgB3AHgA
eQB7AH0AfgB+AH0AfgB+AH0AfQB9AH0AfQB9AHwAewB7AHoAeQB4AHcAdgB0AHIAcABw
AGwAawBnAGQAYQBeAFsAVgBTAFAATQBKAEcARABBADwAOQA3ADQAMwAxAC4ALQApACcA
JQAlACIAIAAgACAAHgAdABwAHAAcABwAHAAcABsAGwAbABsAGQAYABgAGAAYABcAFwAX
ABcAFwAXABcAFQAVABUAFQAUABUAFQAVABUAFQAVABUAFgAWABYAFgAWABYAFgAXABUA
FQAWABYAFAAUABQAFAAUABQAFAAUABMAEwASABEAEQARABAAEAAQAA8ADgAOAA4ADQAN
AA0ADQANAAwADAAKAAoACgAJAAgACAAIAAgABwAHAAcABwAGAAYABgAEAAQABAAEAAQA
AwADAAMAAwADAAMABAAEAAQABAAFAAgACQAKAAoACAAIAAgACAAJAAkACQALAAoADAAO
AA4AEQARABEAEQARABAADQAMAAsACgAJAAgABwAHAAkACQAFAAQAAwAAAP7//f/9//z/
+//6//n/9v/4//f/9f/1//f/9//3//f/9//3//b/9v/2//b/9v/2//b/9//3//f/9f/1
//X/9f/4//r//f8AAAgAFwAoAD4AUgBjAGwAdgCGAJcAqgC+ANEA4QDyAPYA1ACVAFQA
GwDk/67/hP95/5D/sf/Q/+f/9v///wIABQAEAAQAAwACAAAAAAAAAAAAAAAAAAAAAAAA
AAAA/v/+/////////wAAAQABAAEAAgACAAMAAwAEAAQABgAFAAUABgAHAAcACAAJAAoA
CwAMAA0ADgANAA4ADwAQABMAFAAVABYAFQAWABcAGAAZABoAGwAcAB0AIAAhACIAIwAl
ACcAKQArAC0ALwAwADIANAA1ADcAOwA+AEMASABJAEsATQBPAFMAVQBXAFkAWwBdAF8A
YQBiAGMAZABlAGUAZwBoAGgAZwBoAGgAZwBlAGUAZQBlAGcAZgBlAGUAYgBhAGAAXwBc
AFoAWABWAFQAUABPAEsASABFAEIAPwA8ADkANgAzAC4AKwAoACUAIgAfAB0AGgAXABUA
EgARAA8ADQALAAsACAAGAAYABgAEAAMAAgACAAIAAgACAAIAAQABAAEAAQABAAAAAAAA
AAAA/////////////////////////////wAAAQABAAEA//////////8AAAAAAAAAAP7/
/v/+/////////wAAAAD///7//f/8//7//v/+//7//v/9//v/+f/5//n/+P/4//j/9//2
//b/9v/1//X/9f/z//P/8v/y//D/8P/w/+//7v/u/+7/7v/t/+3/7f/t/+z/7P/s/+z/
6v/q/+r/6v/q/+n/6f/p/+n/6f/p/+r/7P/s/+z/7f/w//H/8v/y//D/8P/w//D/7//v
/+//8f/0//b/+P/4//f/9//3//f/9//2//P/8v/v/+7/7f/s/+3/7f/v/+//7//u/+3/
6v/m/+X/5f/k/+P/4v/h/97/3v/d/9v/2//b/9v/2//b/9v/2//a/9r/2v/a/9r/2v/a
/9v/2//b/9v/2//b/9v/3P/c/9//5P/s//n/DAAgADQARQBQAFoAaAB5AIwAogC3AMsA
3gDoAMwAjwBMABUA3v+o/3j/Z/94/5n/uP/N/9z/5f/q/+v/7P/s/+v/6v/o/+j/5v/m
/+b/5v/m/+b/5v/m/+j/6P/p/+n/5//o/+n/6f/p/+r/6v/r/+v/7P/s/+7/7//v//D/
8f/x//L/8//0//X/9v/3//j/9//4//n/+v/7//z//f/+/wEAAgADAAQABQAGAAcACAAJ
AAwADQAOAA8AEQATABUAFQAXABkAGgAeACAAIQAjACUAJgApACwALQAvADEAMwA3ADkA
OwA9AD0APwBBAEMARgBHAEgASQBLAE0ATgBOAE8AUABQAE8ATwBPAE8ATwBPAE4ATQBN
AEwASwBKAEkASABGAEQAQgBAADwAOwA3ADQAMQAuACsAKAAlACIAHwAcABkAFgATABAA
DQALAAgABQADAAAA///9//v/+f/5//b/9P/0//T/9P/z//L/8v/w//D/8P/w/+//7//v
/+//8f/w//D/8P/w/+//7//v/+//7//v/+//7//v/+//7//w//H/8f/x//H/8f/x//H/
8v/y//L/8v/y//L/8v/z//H/8f/y//L/8v/y//L/8v/w//D/8P/w/+//7//u/+3/7f/t
/+z/7P/u/+3/7P/s/+z/6//r/+v/6//r/+r/6v/q/+r/6v/p/+j/6P/o/+j/5f/l/+X/
5f/m/+b/5v/m/+X/4//j/+L/4v/i/+L/4v/i/+H/4f/h/+H/4f/h/+L/4v/i/+L/4//m
/+f/6P/o/+j/6P/o/+j/6f/p/+n/6//s/+7/8P/w//H/8f/x//H/8f/w/+3/7P/r/+r/
6f/o/+f/5//p/+n/5//m/+X/4v/g/9//3//e/9//3v/d/9r/2v/Z/9f/1//X/9f/1//X
/9f/1//W/9b/2P/Y/9j/2P/W/9f/1//X/9f/1//X/9f/2v/c/9//4v/s//v/DAAgADIA
PwBIAFAAXABrAH4AkACjALcAzgDWALYAeQA8AAUA0P+e/3T/Z/96/53/uv/L/9j/4f/m
/+f/6v/o/+X/5P/i/+L/5P/k/+T/5P/i/+L/4v/i/+T/5P/l/+X/5f/m/+f/5//n/+j/
6P/p/+n/6v/q/+z/6//r/+z/7f/v//D/8f/y//P/9P/1//b/9//4//n/+v/7//z//f/+
////AAABAAIAAwAEAAUABgAHAAoACwAMAA0ADwARABMAEwAVABcAGAAaABwAHQAfACEA
IgAlACgAKQArAC0ALwAxADMANQA3ADkAOwA9AD8AQABBAEIAQwBFAEcASABIAEkASgBK
AEkASwBLAEsASwBLAEoASQBJAEgARwBGAEUARABCAEAAPgA8ADgANwAzADAALQAqACcA
JgAjACAAHQAYABUAEgAPAA4ACwAJAAYAAQD///z/+//5//f/9f/1//T/8v/y//L/8P/v
/+7/7v/u/+7/7v/u/+3/7f/t/+3/7f/s/+z/7P/q/+n/6f/p/+v/6//r/+v/6//r/+v/
6//q/+v/6//r/+v/6//r/+v/7P/s/+z/7P/q/+r/6v/r/+n/6f/q/+r/6v/q/+r/6v/o
/+j/6P/o/+n/6f/o/+f/6f/p/+j/6P/m/+X/5P/k/+T/4//j/+P/4//j/+L/4v/i/+L/
4v/h/+D/4P/g/+D/3//f/9//3//e/97/3v/e/9//3//d/9z/3P/c/9z/3P/c/9v/2//b
/9v/2//b/9z/3v/e/97/3//g/+H/4v/i/+L/4v/i/+L/4//j/+P/5f/m/+j/6v/q/+3/
7f/t/+3/6//q/+f/5v/l/+T/4//i/+H/4f/j/+P/4f/g/9//3P/Y/9f/1//W/9f/1v/V
/9L/0v/R/8//z//N/83/zf/N/83/zf/M/8z/zv/O/87/zv/O/8//z//P/8//z//P/8//
0P/S/9X/2P/e/+v//P8QACAALQA4AEAASABVAGQAdACHAJkArgC+AKwAcwA0AP//zv+c
/3T/X/9u/4//rP+//8z/1f/a/93/3v/g/9//3v/c/9z/3P/c/9z/3P/c/9z/3P/c/9z/
3P/d/93/3//g/+H/4f/h/+L/4v/j/+P/5P/k/+b/5//n/+j/6f/r/+z/7f/u/+//8P/x
//L/9f/2//f/+P/7//z//f/+////AAABAAIABQAGAAcACAAJAAwADQAOAA0ADwARABMA
FwAZABsAHAAgACIAIwAlACcAKAArAC4AMAAzADYAOQA7AD0APwBBAEUARwBJAEsATQBP
AFEAUwBTAFUAVgBWAFcAWABYAFcAWQBZAFkAWQBbAFoAWQBZAFgAVwBWAFUAVgBUAFIA
UABQAEwASwBHAEYAQwBAAD0AOgA3ADQAMQAuACsAKAAlACQAIQAfABwAGQAXABQAEwAT
ABEADwAPAAwACgAKAAoACAAHAAYABgAGAAYABgAGAAcABwAHAAcABwAGAAYABgAIAAcA
BwAHAAcABwAHAAcABQAFAAUABQAGAAcABwAHAAcABwAHAAcACAAIAAgACAAIAAgACAAJ
AAcABwAIAAgACAAIAAgACAAIAAgACAAIAAcABwAGAAUABwAHAAYABgAGAAUABAAEAAQA
AwADAAMAAQABAAAAAAD+//7//v/9//r/+v/6//r/+//7//v/+//6//r/+v/6//n/+v/6
//r/+v/6//r/+f/5//n/9//3//f/+P/6//r/+v/7//z//f/+//7//v/+//7//v/9//3/
/f///wIABAAGAAYABwAHAAcABwAJAAgABQAEAAMAAgABAAAA/f/9//////////7//f/6
//b/9f/1//T/8//y//H/7v/u/+3/6//r/+v/6//r/+v/6//r/+r/6v/q/+r/6v/q/+r/
6//r/+v/6//r/+v/6//s/+z/7f/y//r/AwAQACIAOgBNAFoAYgBuAH0AjACeALEAwQDQ
AN4A1AChAGAAJwDw/7r/iP9v/3j/mf+4/9H/5P/x//b/+f/8//7//f/8//r/+v/4//j/
+P/4//j/+P/4//j/+P/4//n/+f/5//r/+//7//v//P/8//3//f/+//7/AAD/////AAAB
AAMABAAFAAYABQAGAAcACAAJAAoACwAMAA0ADgAPABAAEQASABMAFAAXABgAGQAaABsA
HgAfACAAIQAjACUAJwAnACkAKwAsAC4AMAAxADMANQA2ADkAPAA9AD8AQQBDAEUARwBJ
AEsASwBNAE8AUQBSAFMAVABVAFcAWQBaAFoAWwBcAFwAWwBZAFkAWQBZAFkAWABXAFcA
VgBVAFQAUwBUAFIAUABOAEwASABHAEMAQgA/ADwAOQA2ADMAMAAtACoAJwAkACEAHgAb
ABkAFgATABEADgANAAsACQAHAAcAAgAAAAAAAAD+//3//P/8//z//P/8//z//f/9//3/
/f/7//r/+v/6//r/+f/5//n/+//7//v/+//7//v/+//7//r/+//7//v/+//7//v/+//8
//z//P/8//z//P/8//3/+//7//z//P/6//r/+v/6//j/+P/4//j/+f/5//j/9//1//X/
9P/0//b/9f/0//T/8v/x//H/8f/z//P/8v/y//L/8v/y//H/8P/w//D/8P/v/+//7//v
/+7/7v/u/+7/7f/t/+3/6//q/+r/6v/q/+r/6v/p/+n/6f/r/+v/6//s/+z/7P/s/+3/
8P/x//L/8v/w//D/8P/w//P/8//z//X/9v/4//r/+v/5//n/+f/5//f/9v/z//L/8f/w
/+//7v/v/+//8f/x/+//7v/t/+r/6P/n/+f/5v/l/+T/4//g/+D/3//d/93/3f/d/93/
3f/d/93/3P/c/9z/3P/c/9z/3P/d/93/3f/d/93/3f/d/97/4v/l/+r/9P8DABgALgBC
AFMAXABoAHoAjQCiALgAywDbAOwA5gC6AHkAOgABAMr/lP9s/2f/hP+n/8L/1//i/+v/
7v/t/+7/7v/t/+z/6v/q/+r/6v/q/+r/6v/q/+r/6v/q/+r/6//r/+v/7P/t/+3/7f/u
/+7/7//v//D/8P/y//H/8f/y//P/8//0//X/9v/3//j/+f/6//3//v///wAA//8AAAEA
AgADAAQABQAGAAcACAAJAAoADQAQABEAEgATABUAFwAZABsAHQAfACAAIgAkACUAJwAn
ACgAKwAuADEAMwA1ADcAOQA7AD0APwA/AEEAQwBFAEgASQBKAEsASwBNAE4ATgBPAFAA
UABPAE8ATwBPAE8ATwBOAE0ATQBKAEkASABHAEYARABCAEAAPgA6ADkANQA0ADEALgAr
ACYAIwAgAB0AGgAXABQAEQAOAAsACQAGAAEA///8//v/+f/3//X/9f/y//D/8P/w//D/
7//u/+7/7P/s/+z/7P/t/+3/7f/t/+v/6v/q/+r/6v/p/+n/6f/r/+v/6//r/+v/6//r
/+v/7P/t/+3/7f/r/+v/6//r/+z/7P/s/+z/7P/s/+z/7f/r/+v/7P/s/+r/6v/q/+r/
6v/q/+r/6v/p/+n/6P/n/+n/6f/o/+j/6P/n/+b/5v/k/+P/4//j/+X/5f/k/+T/4v/i
/+L/4f/g/+D/4P/g/9//3//f/9//4P/g/+D/4P/f/9//3//f/9//3//e/9z/3P/c/9z/
3P/b/9v/2//b/9v/2//c/+D/4P/g/+H/4v/j/+T/5P/i/+L/4v/i/+X/5f/l/+f/6P/q
/+z/7P/t/+3/7f/t/+z/6v/m/+T/4//i/+H/4P/f/9//4f/h/+D/4P/g/97/3P/b/9v/
2v/Z/9j/1//U/9T/0//R/9H/0f/R/9H/0f/R/9H/0P/Q/9L/0v/S/9L/0v/T/9P/0//R
/9H/0f/R/9T/1v/b/+L/7P/9/xIAKAA6AEcAUABcAG4AgQCWAKoAvQDRAOQA2gCoAGcA
LADz/7z/iP9k/2f/hP+l/77/zf/a/+H/5P/l/+T/5P/j/+L/4P/g/97/3v/e/97/3v/e
/97/3v/g/+D/4f/h/+H/4v/j/+P/4//k/+T/5f/l/+b/5v/o/+n/6f/q/+v/6//s/+3/
7v/v//D/8f/y//H/8v/z//T/9f/2//f/+P/5//r/+//8////AAABAAIAAQAEAAUABgAH
AAkACwANAA8AEQATABQAGAAaABsAHQAfACAAIwAmACcAKQArAC0AMQAzADUANwA5ADsA
PQA/AEAAQQBCAEMAQwBFAEYARgBJAEoASgBJAEkASQBJAEkASQBIAEcARwBGAEUARABD
AEIAQAA+ADwAOgA2ADUAMQAwAC0AKgAnACIAHwAcABkAFgATABAADQAKAAcABQACAP//
/f/6//n/9//1//P/8//y//D/8P/w//D/7//u/+7/7P/s/+z/7P/t/+3/7f/t/+3/7P/s
/+z/7P/r/+v/6//r/+v/6//r/+3/7f/t/+3/7P/t/+3/7f/v/+//7//v/+7/7v/u/+7/
7v/u/+7/7//t/+3/7v/u/+7/7v/u/+7/7P/s/+z/7P/t/+3/7P/r/+v/6//q/+r/7P/r
/+r/6v/q/+n/6f/p/+n/6f/o/+j/5v/m/+b/5f/m/+b/5v/m/+X/5f/l/+X/5P/k/+T/
5P/j/+P/4//j/+H/4f/i/+L/4v/i/+L/4v/i/+H/4f/h/+H/4f/h/+L/5P/k/+T/5f/m
/+f/6P/o/+j/6P/o/+j/6//r/+v/7f/u//D/8v/y//P/8//z//P/8f/w/+3/7P/t/+z/
6//q/+f/5//p/+n/6f/o/+f/5P/k/+P/4//i/+H/4P/f/9z/2v/Z/9f/1//Z/9n/2f/Z
/9n/2f/Y/9j/2P/Y/9j/2P/Y/9n/2f/Z/9n/2f/Z/9n/2v/c/9//5P/u//3/EAAkADYA
RQBOAFYAYgBxAIQAmACpAL8A1ADYALQAcwA2AAMAzv+c/3T/af+C/6P/vv/P/9r/4//o
/+n/6v/q/+n/6P/m/+b/5P/k/+T/5P/m/+b/5v/m/+b/5v/n/+f/5f/m/+f/5//p/+r/
6v/r/+v/7P/s/+7/7f/t/+7/7//x//L/8//0//X/9v/3//j/+f/6//v//P/9//7///8A
AAEAAgADAAQABQAGAAcACAAJAAwADQAOAA8AEQATABUAFQAXABkAGgAcAB4AHwAhACMA
JAAnACoAKwAtAC8AMQAxADMANQA3ADkAOwA9AD8AQgBDAEQARQBFAEcASABIAEkASgBK
AEkASwBLAEsASwBJAEgARwBHAEYARQBEAEMARABCAEAAPgA8ADgANwAzADAALQAqACcA
JgAjACAAHQAYABUAEgAPAAwACQAHAAQAAQD///z/+//7//n/9//3//T/8v/y//L/9P/1
//b/+P/8//7/AAACAP///f/7//n/+f/4//j/+P/4//f/9//3//j/+f/6//v/+//7//v/
+//6//v/+//7//v/+//7//v/+v/6//r/+v/8//z//P/9//z/+//7//r/+v/6//r/+v/4
//j/+P/4//n/+f/4//f/9//3//b/9v/2//X/9P/0//b/9f/1//X/8//z//L/8v/0//T/
9P/z//L/8v/y//L/8f/x//H/8f/y//L/8v/y//H/8f/x//H/7//v/+7/7v/u/+7/7v/u
/+7/7v/u/+7/7f/t/+3/7f/t/+3/7v/w//D/8P/x//T/9f/2//b/9v/2//b/9v/3//f/
9//5//z//v8AAAAAAgADAAQABQAHAAYAAwACAAEAAAD///7/+//7//3//f/7//r/+f/2
//T/8//z//L/8f/w/+//7P/s/+v/6f/p/+n/6f/p/+n/6f/p/+j/6P/q/+r/6v/q/+r/
6//r/+v/6//r/+v/6//s/+7/8f/0//z/CQAYACwAPgBLAFYAXABmAHMAggCSAKUAtwDM
ANgAwgCHAEgAEwDg/7D/iv97/4z/rf/I/9v/6P/z//b/+f/8//z/+f/4//b/9v/4//j/
+P/4//j/+P/4//j/+P/4//n/+f/5//r/+//7//v//P/8//3//f/+//7/AAABAAEAAgAD
AAMABAAFAAYABwAIAAkACgALAAwADQAOAA8AEAARABIAEwAUABUAFgAXABgAGQAaAB0A
HgAfAA==
         </WaveFormData>
      </LeadData>
      <LeadData>
         <LeadByteCountTotal>10000</LeadByteCountTotal>
         <LeadTimeOffset>0</LeadTimeOffset>
         <LeadSampleCountTotal>5000</LeadSampleCountTotal>
         <LeadAmplitudeUnitsPerBit>4.88</LeadAmplitudeUnitsPerBit>
         <LeadAmplitudeUnits>��V</LeadAmplitudeUnits>
         <LeadHighLimit>2147483647</LeadHighLimit>
         <LeadLowLimit>268435456</LeadLowLimit>
         <LeadID>V4</LeadID>
         <LeadOffsetFirstSample>0</LeadOffsetFirstSample>
         <FirstSampleBaseline>0</FirstSampleBaseline>
         <LeadSampleSize>2</LeadSampleSize>
         <LeadOff>FALSE</LeadOff>
         <BaselineSway>FALSE</BaselineSway>
         <ExcessiveACNoise>FALSE</ExcessiveACNoise>
         <MuscleNoise>FALSE</MuscleNoise>
         <LeadDataCRC32>477584135</LeadDataCRC32>
         <WaveFormData>
/P/8//z//P/+//7//v/+//7//v/+//7//P/8//z//P/+//7//v/+//z//P/8//z//P/8
//z//P/8//z//P/8//r/+v/6//r/+P/4//j/+P/4//j/+P/4//b/9v/2//b/9v/2//b/
9v/2//b/9v/2//T/9P/0//T/9P/0//T/9P/0//T/9P/0//L/8v/y//H/8//z//P/9P/0
//X/9v/2//T/9v/3//n//P/8//z//P/8//z//P/8//z//v///wEABAAFAAUABgAJAAkA
CQAHAAYABQAFAAQAAQAAAAAAAAAAAAAAAAD+//3/+v/4//j/9//1//X/8//x/+//7f/r
/+n/6f/p/+n/6f/p/+n/6f/q/+r/6v/q/+r/6v/q/+r/6P/o/+j/6P/n/+f/6f/r/+z/
7P/x//j/BQAVACQANQBFAFYAZgB3AIwAowC+ANUA6gABAfwA0gCNAEkAEADi/8P/tP+5
/8r/2P/g/+j/7f/y//b/+P/4//f/9//1//T/8//y//L/8v/w//D/8P/w//L/8v/y//P/
9f/1//X/9f/z//T/9P/1//X/9f/1//b/9v/3//f/+P/4//r/+v/6//z//f///wAAAAAC
AAMAAwABAAMABAAFAAQABAAGAAcABwAHAAgACQAMAA4ADwAQABEAEgATABQAFQAWABgA
GQAaABsAHQAeAB0AIAAhACIAIwAmACYAKAArAC4ALgAwADEAMwA0ADUANQA2ADcAOAA5
ADoAOwA7AD0APQA9AD4APAA8ADwAPAA8ADwAPQA9AD0AOwA6ADoAOgA5ADgANgA1ADQA
MwAyADAAMAAvAC4AKgAnACUAIwAhAB8AHAAaABgAFgAUABIAEwARAA8ADQAOAAwACgAK
AAgABgAEAAIAAQABAAEAAQABAAAAAAAAAAAAAAAAAAAA////////////////////////
//////////////////////////////3//v/+//7//v/+//7//v8AAAAAAAAAAAAAAAAA
AAAA/v/+//7//f/7//v/+//7//3//P/8//z//v/9//3//f/7//r/+f/5//n/+f/5//j/
+P/4//j/+P/2//X/9f/1//f/9v/2//b/9v/1//X/9f/1//X/9f/0//T/9P/y//L/8v/y
//L/8f/x//H/8f/y//L/8//0//T/9P/2//f/+f/6//r/+v/6//r/+v/6//r/+v/8//3/
//8CAAMAAwAEAAUABQADAAEAAAD//////v/9//z//P/8//z//P/+//z/+//4//b/9v/1
//P/9f/z//H/7//r/+n/6f/p/+f/5//n/+f/6f/p/+j/6P/m/+b/5v/m/+j/6P/o/+j/
5v/m/+f/5//p/+n/6P/q/+3/9P///w0AHgA1AEkAWgBsAH8AlgCzAM4A4wD2AAsBCAHg
AJsATwAQAOD/u/+o/6//wv/Q/9z/5v/v//T/9v/2//b/8//z//H/8P/x//D/8P/w//D/
8P/w//D/8P/w//D/8f/x//H/8f/x//H/8v/y//P/8//z//P/9P/0//X/9f/2//b/+P/4
//j/+f/5//r/+v/6//z//f/9//v//f/+/////v/+/wAAAQABAAEAAgADAAYACAAJAAoA
CwAMAA0ADgAPABAAEgATABQAFQAXABgAGQAcAB0AHgAhACQAJAAmACUAKAAoACoALQAv
ADAAMQAxADIAMwA0ADUANgA3ADcANwA3ADcAOAA4ADgAOAA4ADYANgA3ADcANwA1ADQA
NAA0ADMAMgAwAC8ALgAtACwAKwAqACgAJgAkACEAHwAdABkAFwAUABIAEAAOAAwACgAH
AAUAAwABAAAA/v/8//z/+//6//n/+P/1//X/9f/1//X/9P/0//T/9P/0//T/9P/z//P/
8//z//P/8//z//P/8//z//P/8//1//X/9f/1//X/9f/1//X/8//0//T/9P/y//L/8v/y
//T/9P/0//T/9P/0//T/9P/y//L/8v/x//H/8f/x//H/8f/w//D/8P/w/+//7//v/+//
7v/t/+3/6//r/+v/6v/q/+r/6v/q/+r/6f/p/+n/6f/o/+j/6P/o/+f/5//n/+f/5//n
/+b/5P/k/+T/5P/k/+T/5P/m/+X/5f/l/+P/5P/k/+X/5v/m/+b/6P/p/+v/7P/s/+z/
7P/s/+z/7v/u/+7/8P/v//H/9P/1//P/9P/1//X/9f/z//L/8f/x//D/7//u/+7/7v/u
/+7/7v/s/+v/6P/k/+T/4//h/+H/3//d/9v/2//Z/9n/2f/X/9f/1//X/9n/2f/Y/9j/
2P/Y/9j/2P/a/9r/2v/a/9j/2P/Z/9n/2//b/9z/4P/n//T/AwAVACgAOwBNAF4AdACN
AKgAxwDgAPcADAENAeQAngBTABUA4P+4/6H/ov+z/8T/zv/Y/97/4//m/+j/6P/m/+f/
5//l/+T/4//i/+L/4v/i/+L/4v/i/+D/4P/g/+H/4//j/+P/4//j/+T/5P/l/+f/5//n
/+j/5v/n/+f/6P/o/+r/6v/q/+v/6//s/+z/7P/u/+//7//v//H/8v/z//T/9P/2//f/
+f/5//r/+//6//z//f/+////AAABAAIAAwAEAAYABwAKAAsADQAOAA8AEgATABQAEwAW
ABYAGAAZABwAHAAeACEAIwAkACUAJwAoACkAKgArACwALQAtAC0ALQAtAC4ALgAuAC4A
LgAsACwALQAtAC0AKwAqACoALAArACoAKAAlACQAIwAiAB8AHgAcABoAGgAXABUAEwAP
AA0ACgAIAAYABAACAAAA///9//v/+f/6//j/9v/2//X/9P/z//L/8f/x//H/8f/x//D/
8P/w//D/8P/w//D/7//v/+//7//v/+//7//v/+//7//v/+//8f/x//H/8f/x//H/8f/x
//H/8v/y//L/8v/y//L/8v/y//L/8v/y//T/9P/0//T/9P/0//T/8//x//H/8f/x//P/
8v/y//L/8v/x//H/8f/v/+7/7f/t/+3/7f/t/+z/7P/s/+z/7P/u/+3/7f/t/+3/7P/s
/+z/7P/r/+v/6//r/+v/6//q/+r/6v/q/+r/6v/q/+n/6f/p/+n/6v/q/+v/6v/q/+r/
7P/t/+//8P/w//L/8v/y//L/8v/y//L/9P/1//f/+v/7//v//P/9//3//f/7//r/+f/5
//j/9//2//T/9P/0//T/8v/w/+//7P/s/+z/6//p/+n/5//l/+P/4f/f/9//3//f/9//
3//f/9//3//e/97/3v/e/97/3v/e/97/3v/e/97/3v/f/9//3//h/+L/5v/r//T/BQAX
ACYAOQBJAFgAagCBAJoAswDMAOUA/AAFAeoArABjACMA8P/I/6//qv+3/8j/1P/a/+L/
5//s/+z/7v/s/+v/6//p/+j/5//m/+b/5v/k/+T/5P/k/+T/5P/k/+X/5f/l/+X/5f/n
/+j/6P/p/+n/6f/p/+r/6v/r/+v/7P/s/+7/7v/u/+3/7f/u/+7/8P/y//P/8//x//P/
9P/1//b/9v/4//n/+f/5//r/+//8//7///8AAAEAAgADAAQABQAGAAgACQAKAAsADQAO
AA8AEgATABQAFQAYABgAGgAbAB4AHgAgACEAIwAkACUAJwAoACkAKgArACwALQAtAC8A
LwAvADAALgAuAC4ALgAwADAAMQAxADEALwAuAC4ALAArACoAKAAnACYAJQAkACEAIAAe
ABwAGgAXABUAEwARAA8ADAAKAAgABgAEAAIAAQD///3/+//6//j/9v/2//f/9v/1//T/
8//z//P/8//z//L/8v/y//L/8v/y//L/8f/x//H/8f/x//H/8f/x//H/8f/x//H/7//v
/+//7//x//H/8f/x//H/8v/y//L/8v/y//L/8v/y//L/8v/y//D/8P/w//D/8v/y//L/
8f/x//H/8f/x//H/8P/w//D/8P/v/+//7//v/+7/7f/t/+3/7f/t/+z/7P/s/+z/7P/s
/+v/6//r/+v/6v/q/+r/6v/p/+n/6f/p/+n/5//o/+j/6P/o/+j/6P/p/+n/6v/r/+3/
7v/u/+//7v/u/+7/8P/x//P/9P/0//T/9P/0//T/9P/0//T/9v/3//n//P/9//v//P/9
//3////9//z/+//9//z/+//6//j/+P/4//j/+P/2//X/8v/w//D/7//t/+3/6//p/+f/
5f/j/+P/4//h/+H/4f/h/+P/4//i/+L/4v/i/+L/4v/k/+T/5P/k/+T/5P/l/+X/4//j
/+b/6P/t//b/AQAPACAAMQBDAFQAYgBzAIoApQC8ANEA6AD7APIAwgB9ADsAAgDY/7v/
rv+1/8b/1P/c/+T/6//w//D/8P/w/+//7//t/+z/6//q/+r/6v/s/+z/7P/s/+z/7P/s
/+3/7f/t/+3/7f/r/+z/7P/t/+3/7f/t/+7/7v/v/+//8P/w//L/8v/y//X/9f/2//b/
9v/4//n/+f/5//v//P/9//z//P/+/////////wAAAQACAAQABQAGAAcACAAJAAoACQAK
AAwADQAQABEAEwAUABUAGAAZABoAGwAeAB4AIAAhACQAJAAmACcAKQAqACsALQAuAC8A
MAAxADIAMwAzADMAMwAzADQAMgAyADIAMgA0ADQANQA1ADUAMwAyADIAMgAxADAALgAt
ACwAKwAqACcAJgAkACIAHgAbABkAFwAXABUAEgAQABAADgAMAAoABwAFAAMAAQAAAP7/
/P/8//v/+v/5//j/9//3//f/9//3//b/9v/2//T/9P/0//T/8//z//P/8//1//X/9f/1
//X/9f/1//X/8//z//P/8//z//P/8//z//P/9P/0//T/9P/0//T/9P/0//T/9P/0//T/
9P/0//T/8v/y//L/8f/z//P/8//z//P/8v/y//L/8P/v/+//7//v/+7/7f/t/+//7//v
/+7/7v/u/+7/7v/s/+v/6//r/+v/6v/q/+r/7P/r/+v/6//r/+v/7P/q/+r/6v/q/+r/
6f/p/+n/5//o/+j/6f/s/+z/7P/u/+//8f/y//L/8v/y//L/8v/w//D/8P/y//P/9f/4
//n/+f/6//v/+//7//n/+P/3//n/+P/3//b/9v/2//b/9v/2//T/8//w/+z/7P/r/+n/
6f/n/+X/4//h/9//3//f/9//3//f/9//3//f/97/3v/g/+D/4P/g/+D/4P/g/+D/4P/g
/+H/4f/j/+P/5v/o/+3/+P8HABcAKgA9AE8AYAB0AIsApAC/ANoA8QAIAQ0B8gCyAGcA
JQDu/8T/p/+k/7X/xP/S/+D/6P/t/+7/8P/w//D/7f/t/+v/6v/r/+r/6v/q/+r/6v/q
/+r/6v/q/+r/6//r/+v/6//r/+v/7P/s/+3/7f/t/+3/7v/u/+//7//w//D/8v/y//L/
8//z//T/9P/0//b/9//3//f/+f/6//v/+v/6//z//f//////AAABAAIABAAFAAYABwAI
AAkACgALAAwADgAPABAAEQATABQAFQAYABkAGgAdACAAIAAiACMAJgAmACgAKQArACwA
LQAvADAAMQAyADEAMgAzADMAMwAzADMANAA0ADQANAA0ADIAMgAzADMAMwAxADAAMAAw
AC8ALgAsACsAKgApACgAJQAkACIAIAAeABsAGQAXABMAEQAOAAwACgAIAAYABAADAAEA
///9//z/+v/4//j/9//2//X/9P/z//P/8//z//P/8v/y//L/8v/y//L/8v/z//P/8//z
//L/8f/w/+//8f/x//H/8f/z//P/8//z//P/8//z//P/8f/y//L/8v/y//L/8v/y//L/
8v/y//L/9P/0//T/9P/0//T/9P/z//P/8//z//P/8//y//L/8v/w/+//7//v/+//7v/t
/+3/7//v/+//7v/u/+7/7v/u/+z/6//r/+v/6f/o/+j/6P/q/+n/6f/p/+f/5//p/+j/
6P/o/+j/6P/o/+f/5//n/+X/5v/m/+f/6v/q/+r/7P/t/+//8P/w/+7/7v/u/+7/7v/u
/+7/8P/x//P/9v/3//f/+P/5//n/+f/3//b/9f/1//T/8//y//L/8v/y//L/8v/w/+//
7P/q/+r/6f/n/+f/5f/j/+H/4f/f/9//3//d/93/3f/d/93/3f/c/9z/3P/c/9z/3P/e
/97/3v/e/97/3v/f/9//3//f/+D/4v/n//L///8RACIANQBJAFgAbACBAJwAuQDUAOsA
AgEPAfoAvgB1ADMA/P/Q/6//qP+z/8T/0v/c/+L/6f/s/+z/7P/s/+v/6//p/+j/5//m
/+b/5v/m/+b/5v/m/+b/5v/m/+f/5f/l/+X/5f/n/+j/6P/p/+n/6f/p/+r/6v/r/+v/
7P/q/+z/7P/s/+//7//w//D/7v/w//H/8f/z//X/9v/3//j/+P/6//v/+//7//z//f/+
/wAAAQACAAMABAAFAAYABwAIAAoACwAMAA0ADwAQABEAFAAVABYAFwAaABoAHAAdACAA
IAAiACMAJQAmACcAKQAqACsALAAvADAAMQAxADEAMQAxADIAMgAyADIAMgAwADAAMQAx
ADEALwAuAC4ALgAtACwAKgApACgAJwAmACMAIgAgAB4AHgAbABkAFwAXABUAEgAQAA4A
DAAKAAgABQADAAEA///+//z/+v/6//n/+P/3//b/9f/1//X/9f/1//T/9P/0//T/9P/0
//T/8//z//P/8//z//P/8//z//P/8//z//P/8//z//P/8//1//X/9f/1//X/9v/2//b/
9v/2//b/9v/2//b/9v/2//b/9v/2//b/9v/2//b/9f/1//X/9f/1//X/9P/0//T/8v/x
//H/8f/x//D/7//v//H/8f/x//D/8P/w//D/8P/w/+//7//v/+//7v/u/+7/7v/t/+3/
7f/t/+3/7f/s/+r/6v/q/+r/6P/o/+j/6P/o/+f/5//n/+f/6P/o/+n/6v/q/+r/7P/v
//H/8v/y//D/8P/w//D/8P/w//D/8v/z//X/+P/5//n/+v/7//v/+//5//j/9//3//b/
9f/0//T/9P/0//T/9P/y//H/7v/s/+z/6//p/+n/5//l/+P/4f/f/9//3//f/9//3//f
/+H/4f/g/+D/4P/g/+D/4P/e/97/3v/e/97/3v/f/9//4f/j/+T/5v/r//b/BQAVACQA
NwBJAFYAZgB7AJQArwDIAN0A+AAFAeoArgBnACcA8v/M/7P/rP+5/8r/1P/a/+L/6f/s
/+z/7v/s/+v/6//p/+j/5//m/+b/5v/m/+b/5v/m/+b/5v/m/+f/5//n/+f/5//n/+j/
6P/p/+v/6//r/+z/6v/r/+v/7P/s/+7/7v/u/+//7//w//D/8P/y//P/8//z//X/9v/3
//b/9v/4//n/+//7//z//f/8//7///8AAAEAAgADAAQABQAGAAgACQAKAAsADQAOAA8A
EgATABQAFwAaABoAHAAbAB4AHgAgACEAIwAkACUAJwAoACkAKgArACwALQAtAC0ALQAt
AC4ALgAuAC4ALgAuAC4ALwAvAC8ALQAsACwALAArACoAKAAnACYAJQAkAB8AHgAcABoA
GgAXABUAEwARAA8ADAAKAAoACAAGAAQAAwABAP///f/8//r/+P/4//f/9v/1//T/8f/x
//H/8f/x//D/8P/w//D/8P/w//D/8f/x//H/8f/x//H/8f/x//H/8f/x//H/8f/x//H/
8f/x//H/8f/x//H/8v/y//L/8v/y//L/8v/y//L/8v/y//L/8v/y//L/8v/y//L/8f/v
/+//7//v//H/8P/w//D/8P/v/+//7//v/+7/7f/t/+3/7f/t/+z/6v/q/+r/6v/q/+n/
6f/p/+n/6P/o/+j/6v/p/+n/6f/n/+f/5//m/+j/6P/m/+b/5v/m/+b/5v/m/+X/5f/l
/+X/5v/m/+f/6P/o/+j/6v/t/+//8P/w/+7/7v/u/+7/8P/w//D/8v/x//P/9v/3//n/
+v/7//v/+f/3//b/9f/1//T/8//y//L/8v/y//L/8v/w/+//7P/q/+r/6f/n/+f/5f/j
/+H/3//d/93/3f/d/93/3f/d/93/3f/c/9z/2v/a/9r/2v/c/9z/3P/c/9z/3P/d/93/
3f/f/+D/4v/l//D//f8NABoAKwA9AEwAWgBrAIAAmQCyAMcA3gDvAOIArgBnACkA9P/M
/7H/qP+z/8T/0P/W/9z/4f/k/+j/6P/o/+f/5//l/+T/4//i/+L/4v/i/+L/4v/i/+L/
4v/i/+P/4//j/+P/4//l/+b/5v/n/+f/5//n/+j/6P/p/+n/6v/q/+z/7P/s/+v/6//s
/+z/7v/w//H/8f/x//P/9P/1//b/9v/4//n/+f/5//r/+//8//7///8AAP//AAABAAIA
BQAGAAgACQAKAAsADQAOAA8AEgATABQAFQAYABgAGgAbAB4AHgAgACEAIwAkACUAKQAq
ACsALAArACwALQAtAC0ALQAtAC4ALgAuAC4ALgAuAC4ALwAvADEALwAuAC4ALgAtACwA
KgArACoAKQAoACcAJgAkACIAHgAbABkAFwAXABUAEgAQABAADgAMAAoABwAFAAMAAQAC
AAAA/v/+//3//P/7//r/9//3//f/9//3//b/9v/2//j/+P/4//j/9//3//f/9//1//X/
9f/1//X/9f/1//X/9f/1//X/9f/1//X/9f/1//X/9v/2//b/+P/4//j/+P/2//b/9v/2
//b/9v/2//b/+P/4//j/9//3//f/9//3//f/9v/2//b/9v/1//X/9f/z//L/8f/x//H/
8f/x//D/8P/w//D/8P/u/+3/7f/t/+//7v/u/+7/8P/v/+//7//v/+//7//u/+7/7v/u
/+7/7v/u/+7/7f/t/+3/7f/u/+7/7//w//D/8P/y//H/8//0//T/9P/0//T/9P/0//T/
9P/2//n/+//+//////8AAAEAAQABAP///v/9//3//P/7//r/+P/4//j/+P/6//j/9//0
//D/8P/v/+3/7f/r/+n/5//n/+X/5f/l/+P/4//j/+P/4//j/+L/4v/i/+L/4v/i/+L/
4v/i/+L/4v/i/+P/4//j/+P/5P/m/+n/8P/7/wsAHAAvAEMAVABkAHcAjgCnAMQA2QDw
AAEB+gDMAIUAPwAEANT/r/+g/6v/vP/I/9T/4P/p/+z/7v/w//D/7//v/+3/7P/r/+r/
6v/q/+j/6P/o/+j/6v/q/+r/6//r/+v/6//r/+v/7P/s/+3/6//r/+v/7P/u/+//7//w
//D/8v/y//L/8//z//T/9P/y//T/9f/1//X/9//4//n/+v/6//z//f/9//3//v///wAA
AgADAAQABwAIAAkACgALAAwADgAPAA4ADwARABIAEwAWABcAGAAXABoAGgAcAB0AIAAg
ACIAIwAlACYAJwApACoAKwAsAC8AMAAxADEAMQAxADEAMgAwADAAMAAwAC4ALgAvAC8A
LwAtACwALAAuAC0ALAAqACkAKAAnACYAJQAkACIAIAAcABkAFwAVABMAEQAOAAwACgAI
AAYABAADAAEA///9//z/+v/4//j/9f/0//P/8v/x//H/8f/x//P/8v/y//L/8v/y//L/
8v/v/+//7//v/+//7//v/+//8f/x//H/8f/v/+//7//v/+//7//v/+//7//w//D/8P/w
//D/8P/w//L/8v/y//L/8v/y//L/8v/w//D/8P/v/+3/7f/t/+3/7v/u/+//8P/u/+3/
7f/t/+3/7P/r/+v/6f/p/+n/6P/p/+r/6//s/+z/6//r/+v/6f/o/+j/6P/o/+f/5//n
/+f/5//n/+b/5v/m/+b/5v/m/+b/5v/m/+b/5v/l/+X/5f/j/+T/5P/l/+j/6P/o/+r/
6//t/+7/7v/s/+z/7P/s/+3/7v/v//L/8f/z//b/9//1//b/9//3//f/9f/0//P/8f/w
/+//7v/w//D/8P/w//D/7v/t/+r/6P/o/+f/5f/l/+P/4f/f/93/2//b/9v/2//b/9v/
2//b/9v/2v/a/9z/3P/c/9z/3P/c/9z/3P/a/9r/2//b/9v/3f/g/+T/6f/2/wcAFwAs
AEEAUwBkAHoAlQCwAM8A6gABARYBFQHsAKYAXQAbAOb/vP+h/6L/s//E/9D/3P/k/+n/
7P/q/+j/6v/p/+n/5//m/+X/5P/k/+T/5v/m/+b/5v/k/+T/5P/l/+X/5f/l/+X/5//o
/+j/6f/n/+f/5//o/+j/6f/p/+r/6v/s/+z/7P/v/+//8P/w//L/9P/1//X/8//1//b/
9//3//b/9//3//f/9//4//n//P/+////AAADAAQABQAGAAcACAAKAAsADAANAA8AEAAR
ABQAFQAWABcAGgAaABwAHQAgACAAIgAjACUAJgAnACkAKgArACwAKwAsAC0ALQAvAC8A
LwAwADAAMAAwADAALgAuAC8ALwAvAC0ALAAsACwAKwAqACgAJwAmACUAJAAhACAAHgAc
ABoAFwAVABMAEQAPAAwACgAGAAQAAgAAAP///f/7//n/+P/2//T/9P/z//L/8f/w/+//
7//v/+//7f/s/+z/7P/s/+z/7P/s/+n/6f/p/+n/6//r/+v/6//t/+3/7f/t/+3/7f/t
/+3/7f/t/+3/7f/t/+7/7v/u/+z/7P/s/+z/7P/s/+z/7P/s/+z/7P/s/+z/7P/s/+v/
7f/t/+3/7f/r/+r/6v/q/+z/6//r/+v/6//q/+n/6f/p/+n/6f/o/+j/6P/o/+j/6P/n
/+f/5//l/+T/5P/k/+T/4//j/+P/5f/l/+X/5P/k/+T/5P/k/+X/5f/k/+L/4v/i/+L/
4v/h/+H/4f/h/+L/4v/j/+b/5v/m/+j/6//t/+7/7v/s/+z/7P/s/+z/7P/s/+7/8f/z
//b/9//1//b/9//3//X/8//y//H/8//y//H/8P/u/+7/7v/u//D/7v/t/+r/6v/q/+n/
5//l/+P/4f/f/9//3f/d/93/3f/d/93/3f/d/93/3P/c/9z/3P/c/9z/3v/e/97/3v/c
/9z/3f/d/9//3//i/+b/7//8/w0AHwAyAEUAVwBoAHwAlQCwAMsA5gD9ABIBDQHgAJoA
UwAVAOT/vv+p/67/v//O/9j/3v/m/+v/7P/u/+z/7P/r/+v/6f/o/+f/5v/m/+b/5v/m
/+b/5v/m/+b/5v/n/+f/5//n/+f/5//o/+j/6f/r/+v/6//s/+z/7f/t/+7/7P/u/+7/
7v/x//H/8v/y//L/9P/1//X/8//1//b/9//4//j/+v/7//v/+//8//3//v8AAAEAAgAD
AAQABQAGAAcACAAKAAsADgAPABEAEgATABYAFwAYABkAHAAcAB4AHwAiACIAJAAlACcA
KAApACkAKgArACwALQAuAC8ALwAvAC8ALwAwADAAMAAwADAAMAAwADEAMQAxAC8ALgAu
AC4ALQAsACoAKQAoACcAJgAlACQAIgAgAB4AGwAZABcAFQATABAADgAMAAoACAAGAAMA
AQD///3//P/6//j/+P/5//j/9//2//X/9f/1//X/8//y//L/8v/y//L/8v/y//P/8//z
//P/8//z//P/8//x//H/8f/x//P/8//z//P/8//z//P/8//1//b/9v/2//T/9P/0//T/
9P/0//T/9P/0//T/9P/0//b/9v/2//X/8//z//P/8//z//L/8v/y//L/8f/x//H/8//y
//H/8f/x//H/8f/w/+7/7v/u/+7/7v/t/+3/7f/v/+7/7v/u/+7/7f/t/+3/7f/t/+3/
7P/q/+r/6v/q/+v/6//r/+r/6v/q/+r/6v/q/+n/6f/p/+n/6v/q/+v/7P/s/+z/7v/v
//H/8v/y//L/8v/y//L/8v/y//L/9P/1//f/+v/7//v//P/9//3//f/7//r/+f/5//j/
9//2//T/9P/0//T/9P/y//H/7v/u/+7/7f/r/+v/6f/n/+X/5f/j/+P/4//h/+H/4f/h
/+H/4f/g/+D/4P/g/+D/4P/i/+L/4v/i/+D/4P/h/+H/4//j/+T/5v/t//j/BwAXACoA
OwBNAFwAbACBAJoAtQDMAOUA/AAFAeYApgBhACMA8P/K/7H/rP+7/8z/1v/e/+T/6f/u
/+7/7v/u/+v/6//p/+j/5//m/+b/5v/m/+b/5v/m/+j/6P/o/+n/6f/p/+n/6f/p/+r/
6v/r/+v/6//r/+z/6v/r/+v/7P/s/+7/7v/u/+//7//w//D/8v/0//X/9f/1//f/+P/5
//j/+P/6//v/+//7//z//f/+/wAAAQACAAMABAAFAAYABwAIAAoACwAMAA0ADwAQABEA
FAAVABYAFwAaABoAHAAdACAAIAAiACMAJQAmACcAJwAoACkAKgArACwALQAtAC0ALQAt
AC4ALgAuAC4ALgAuAC4ALwAvAC8ALQAsACwALAArACoAKAAnACYAJQAkACMAIgAgAB4A
HAAZABcAFQATABEADgAMAAoACAAGAAQAAwABAP///f/+//z/+v/6//n/+P/3//b/9f/1
//X/9f/z//L/8v/y//L/8v/y//L/8//z//P/8//z//P/8//z//P/8//z//P/8//z//P/
8//z//P/8//z//H/8v/y//L/8v/y//L/8v/y//L/8v/y//L/8v/y//L/9P/0//T/8//z
//P/8//z//P/8v/y//L/8P/v/+//7//x//D/7//v/+//7//v/+7/7v/u/+7/7v/w/+//
7//v/+3/7P/s/+z/7v/t/+3/7f/r/+v/6//q/+z/7P/s/+z/6f/p/+n/6f/p/+n/6v/q
/+r/6v/q/+r/6f/p/+n/5//o/+j/6f/s/+z/7P/u/+//8f/y//L/8v/y//L/8v/y//L/
8v/0//X/9//6//v/+//8//3//f////3//P/7//v/+v/5//j/9v/2//b/9v/2//T/8//w
/+7/7v/t/+v/6//p/+f/5f/l/+P/4//j/+H/4f/h/+H/4f/h/+D/4P/g/+D/4P/g/+D/
4P/g/+D/4v/i/+P/4//j/+X/5v/m/+3/9v8DABMAIgAxAEMAUgBiAHMAiACjALoAzwDo
APcA5ACsAGUAJwD0/87/tf+u/7n/yv/W/9z/4v/p/+z/7v/w//D/7f/t/+v/6v/p/+j/
6P/o/+j/6P/o/+j/6P/o/+j/6f/p/+n/6f/p/+n/6v/q/+v/6//r/+v/7P/s/+3/7f/u
/+7/8P/w//D/8f/x//L/8v/0//b/9//3//X/9//4//n/+v/6//z//f/9//3//v///wIA
AgADAA==
         </WaveFormData>
      </LeadData>
      <LeadData>
         <LeadByteCountTotal>10000</LeadByteCountTotal>
         <LeadTimeOffset>0</LeadTimeOffset>
         <LeadSampleCountTotal>5000</LeadSampleCountTotal>
         <LeadAmplitudeUnitsPerBit>4.88</LeadAmplitudeUnitsPerBit>
         <LeadAmplitudeUnits>��V</LeadAmplitudeUnits>
         <LeadHighLimit>2147483647</LeadHighLimit>
         <LeadLowLimit>268435456</LeadLowLimit>
         <LeadID>V5</LeadID>
         <LeadOffsetFirstSample>0</LeadOffsetFirstSample>
         <FirstSampleBaseline>0</FirstSampleBaseline>
         <LeadSampleSize>2</LeadSampleSize>
         <LeadOff>FALSE</LeadOff>
         <BaselineSway>FALSE</BaselineSway>
         <ExcessiveACNoise>FALSE</ExcessiveACNoise>
         <MuscleNoise>FALSE</MuscleNoise>
         <LeadDataCRC32>1474696685</LeadDataCRC32>
         <WaveFormData>
+P/4//j/+P/4//j/+P/4//j/+P/4//j/9v/2//b/9v/2//b/9v/2//b/9v/2//b/9v/2
//b/9v/2//b/9v/2//T/9P/0//T/9P/0//T/9P/0//T/9P/0//L/8v/y//L/8v/y//L/
8v/w//D/8P/w//D/8P/w//D/8P/w//D/8P/w//D/8P/w//D/8P/v/+//7//v/+//7//v
//D/8f/y//P/9P/0//b/9//3//f/9//3//f/9//3//f/+P/5//v//v/+////AQADAAMA
AwADAAMAAwADAAMAAQABAAEAAQD////////9//3/+//4//f/9f/z//L/8f/u/+z/6v/p
/+f/5v/m/+b/5v/m/+b/5v/o/+j/5//n/+j/6f/q/+v/6f/p/+n/6f/n/+f/6f/q/+r/
6f/r//H/+P8DAA0AGQAoADUAQwBRAGIAdgCLAJ8ArgC/AMYAtACMAF0AMgASAP//9f/1
//f/9//y//D/8v/0//b/9P/0//P/8f/w//D/8f/w/+//7v/u/+7/7f/t/+3/7f/u/+7/
7f/t/+3/7v/s/+z/6//r/+z/7P/s/+z/7P/s/+3/7f/r/+z/7f/t/+7/7v/u/+7/7v/u
//D/8P/w//H/8v/y//L/8//z//X/8//z//T/9v/2//b/9//3//j/+P/6//r//P/8//3/
/v8AAAEAAgADAAIAAwAEAAUABAAFAAYABgAIAAsADQAOAA8AEAARABIAEQARABIAEwAU
ABQAFAAUABQAFQAWABYAFgAWABcAFwAZABkAGgAaABgAGAAYABgAGAAYABgAFwAZABgA
FwAWABYAFQAUABMAFAATABIAEAANAAsACQAJAAkACAAHAAYAAwACAAEA////////////
//7//P/7//r/+//7//r/+v/6//r/+v/6//j/+P/4//j/+P/4//j/9//5//n/+f/5//f/
9//3//f/9//4//j/+P/3//f/+P/4//j/+P/4//j/+P/4//j/+P/4//j/+P/4//r/+v/6
//r/+P/4//j/9//1//X/9f/1//f/9//3//f/+f/5//n/+f/4//j/+P/4//j/+P/4//j/
+P/3//f/9v/4//j/9//3//f/9//3//f/9//3//f/9//3//f/9//3//T/9P/0//T/9P/0
//P/8//z//P/8//z//P/9P/1//b/9//4//j/+v/7//v/+//7//v/+//7//v/+//8//3/
//8CAAIABQAHAAcABwAGAAUABAADAAMAAwABAAEAAwADAAMAAwAFAAMAAQD///r/+f/5
//f/+P/3//T/8v/u/+3/7f/s/+z/7P/s/+z/7v/u/+7/7v/t/+3/7f/t/+v/6//r/+v/
6//r/+v/6//t/+z/7P/t/+//8//4/wEADQAZACoAOQBHAFUAZgB8AJMApQC2AMUAygC6
AJQAYQA0ABQA/f/x//P/9//3//T/9P/2//j/+v/4//j/9//1//T/9P/z//L/8f/w//D/
8P/v/+//7//v//D/8P/v/+//7//w//D/8P/v/+//8P/w//D/8P/w//D/8f/x//P/9P/1
//X/9P/0//T/9P/0//T/9v/2//b/9//4//j/9v/3//f/+f/5//n/+v/8//7//v//////
AAAAAAIAAgACAAIAAwAEAAQABQAGAAcACAAJAAoACwAOAA8AEAAQABEAEwAUABQAFQAW
ABcAGAAXABcAGAAZABoAGgAaABoAHAAdAB4AHgAeAB4AHwAfAB8AHwAgACAAIAAgACAA
IAAeAB4AHgAdAB8AHgAdABwAHAAbABoAGQAYABcAFgAUABEADwANAA0ACwAKAAkACAAH
AAYABQADAAIAAQAAAP/////+//7//v/7//v/+v/6//r/+v/6//r/+v/6//r/+v/6//r/
+v/5//v/+//7//v/+f/5//n/+f/7//z//P/8//v/+//8//z//P/8//z//P/8//z//P/8
//z//P/8//z//P/8//z//P/8//z//P/7//v/+//7//v/+//7//v/+//7//v/+//7//r/
+v/6//r/+v/6//r/+v/6//n/+f/4//j/+P/3//f/9//3//f/9//5//n/+f/5//f/9//3
//f/9v/0//T/9v/2//b/9v/1//X/9f/1//X/9f/1//b/9//4//n/+v/8//7///////3/
/f/9//3//f/9//3//v///wEABAAEAAUABwAHAAcABQAFAAUABQAFAAUAAwADAAUABQAF
AAUABQADAAEA///6//n/+f/3//b/9f/y//D/8P/v/+//7v/s/+z/7P/s/+7/7v/u/+7/
7f/t/+3/7f/v/+//7//v/+3/7f/t/+3/7f/u/+7/7//z//v/BAAPABsAKwA6AEcAVQBp
AH4AlgCpALsAzADRAMIAngBuAD8AHgAGAPf/9//7//n/9f/0//b/+P/4//r/+v/4//f/
9f/0//T/8//y//H/8P/w//D/7//v/+3/7f/u/+7/7f/t/+3/7v/w//D/7//v/+7/7v/u
/+7/8P/w//H/8f/v//D/8f/x//L/8v/y//L/8v/y//T/9P/0//X/9v/2//j/+f/5//v/
+f/5//r//P/8//z//f/9//z//P/+//7//v/+////AAACAAMABAAFAAYABwAIAAkACAAJ
AAoACgALAA0ADgAOABEAEgATABQAFQAVABYAFwAWABYAFgAWABgAGQAaABoAGgAaABsA
GwAbABsAHAAcABoAGgAaABoAGgAaABoAGQAXABYAFQAUABYAFQAUABMAEgARABAADgAL
AAkABwAHAAMAAgABAAAAAQAAAP///f/+//3//P/7//v/+v/6//r/+f/5//j/+P/4//j/
+P/4//b/9v/2//b/9P/0//T/8//1//X/9f/1//X/9f/1//X/8//0//T/9P/1//X/9v/2
//b/9v/2//b/9P/0//T/9P/0//T/9P/0//T/9P/0//T/9v/2//b/9f/1//X/9f/1//P/
8//z//P/8//z//P/8//y//L/8v/y//D/8P/w//D/8P/v/+//7v/w//D/7//v/+//7//v
/+//7//v/+//7//t/+3/7f/v/+7/7v/u/+7/7v/r/+v/6//r/+v/6//r/+z/6//s/+3/
7v/w//L/8//z//P/8//z//P/9f/1//X/9v/1//f/+v/6//v//f/9//3//f/9//3//f/9
//3/+//7//v/+//7//v/+f/3//X/8//w/+//7//t/+z/6//o/+b/5P/j/+P/4v/i/+L/
4v/i/+L/4v/i/+L/4f/h/+H/4f/h/+H/4f/h/+H/4f/h/+H/4f/i/+L/5f/n/+//+P8D
AA0AGwAoADUARQBVAGgAgACTAKMAtgDBALgAmABqAD0AGAAAAO//7f/x//H/6//q/+r/
7P/s/+z/7P/s/+n/5//m/+b/5f/k/+P/4v/k/+T/4//j/+H/4f/i/+L/4f/h/+H/4v/i
/+L/4f/h/+T/5P/k/+T/5P/k/+X/5f/l/+b/5//n/+j/6P/o/+j/6P/o/+r/6v/q/+v/
7P/s/+z/7f/t/+//7//v//D/8v/y//L/8//z//T/9P/2//b/+P/4//n/+v/6//v//P/9
//7///8AAAEAAgADAAQABAAFAAcACAAIAAkACgALAAwADQANAA4ADwAQABAAEAAQABAA
EQASABIAEAAQABEAEQATABMAFAAUABIAEgASABIAFAAUABQAEwARABAADwAOAA4ADQAM
AAsACgAJAAgABgAFAAMAAQABAP///v/9//z/+//6//n/9//4//f/9v/1//X/9P/0//T/
8f/x//D/8P/y//L/8v/y//T/9P/0//T/9P/0//T/8//1//X/9f/1//X/9f/1//X/9f/2
//b/9v/1//X/9v/2//b/9v/2//b/9v/2//b/9v/2//b/9v/2//T/9P/0//T/9v/2//b/
9f/1//X/9f/1//X/9f/1//X/9f/1//X/9f/0//T/9P/0//L/8v/y//L/9P/z//P/8v/y
//L/8f/x//H/8f/x//H/8f/x//H/8f/x//H/7//v//D/8P/w//D/8P/v/+//7//v/+//
7//v//D/8f/y//P/9P/2//j/+f/5//n/+f/5//n/+f/5//n/+v/5//v//v/+////AQAB
AAEAAQABAAEAAQABAAEA///////////////////9//v/+f/4//f/9//1//T/8//w/+7/
6v/p/+n/6P/m/+b/5v/m/+j/6P/o/+j/5//n/+f/5//n/+f/5//n/+f/5//n/+f/5//m
/+j/6f/t//P/+v8BAA0AGQAoADUAPwBNAGIAeACLAJ0ArgC9AMAAqgCCAFMAKgAMAPv/
8//1//n/9f/w//D/8v/y//T/9P/y//H/7//u/+7/7f/s/+v/6v/s/+z/6//r/+n/6f/q
/+r/6//r/+v/7P/q/+r/6f/p/+r/6v/q/+r/6v/q/+v/6//t/+7/7//v//D/8P/w//D/
8P/w//L/8v/0//X/9v/2//T/9f/1//f/9//3//j/+v/6//r/+//7//z//P/+//7//v/+
////AAACAAMABAAFAAYABwAIAAkACgALAAwADAANAA8AEAAQABEAEgATABQAFQAVABYA
FwAaABoAGgAaABgAGQAaABoAGAAYABkAGQAbABsAHAAcABwAHAAcABwAHAAcABwAGwAb
ABoAGQAYABoAGQAYABcAFQATABEADgAPAA0ACwALAAsACgAJAAgABQAEAAMAAQAAAP//
/v/9//v/+v/6//r/+f/5//j/+P/4//j/+P/4//j/+P/4//j/+P/4//j/9//3//f/9//3
//n/+f/5//n/9//4//j/+P/3//f/+P/4//j/+P/4//j/+P/4//j/+P/2//b/9v/2//j/
+P/4//j/+P/4//j/9//4//n/+v/7//n/+f/5//n/+f/5//n/+f/2//b/9v/2//b/9v/2
//b/9v/1//X/9P/0//T/8//z//P/8//z//P/9f/1//X/9f/z//P/9P/0//T/9P/0//P/
8//z//P/8//z//P/9P/1//b/9//4//j/+v/7//v/+f/5//n/+f/5//n/+f/6//v//f8A
AAAAAwAFAAUABQAFAAUABQAFAAMAAwABAAEAAwADAAMAAwADAAEA///9//j/9//3//X/
9P/z//D/7v/u/+3/7f/s/+z/7P/s/+z/6//q/+n/6P/p/+n/6f/p/+v/6//r/+v/7f/t
/+3/7f/t/+7/7v/v//H/+f8CAAsAFwAlADIAQQBPAGEAcgCKAJ8AsQDCAMsAwgCkAHQA
RQAgAAQA8//x//X/9f/x//T/9v/4//j/+P/4//b/9f/z//L/8v/x//D/7//u/+7/7v/t
/+3/7f/t/+7/7v/t/+3/7f/u//D/8P/v/+//8P/w//D/8P/w//D/8f/x//H/8v/z//P/
9P/0//T/9P/y//L/9P/0//b/9//4//j/+P/5//n/+//7//v//P/+//7//v//////AAAA
AAIAAgAEAAQABQAGAAYABwAIAAkACgALAAwADQAOAA8AEAAQABMAFQAWABYAFQAWABcA
GAAbABsAHAAdABwAHAAcABwAHgAfACAAIAAeAB4AHwAfACEAIQAiACIAIgAiACIAIgAg
ACAAIAAfACEAIAAfAB4AHAAbABoAGQAYABcAFgAUABMAEQAPAA8ADQAMAAsACgAHAAYA
BQADAAQAAwACAAEA///+//7//v///////v/+//7//v/+//7//v/+//7//v/+//7//v/9
//3//f/9//3//f/9//3//f/9//7//v/+//////8AAAAA/v/+//7//v/+//7//v/+//7/
/v/+//7/AAAAAAAAAAAAAAAAAAD////////////////////////9//3//f/9//z//P/8
//z//v/+//7//v/8//v/+//6//r/+v/5//n/+f/5//n/+f/5//n/+f/5//n/+f/5//r/
+v/6//r/+v/5//n/+f/5//f/9//3//j/+f/6//v//P/8//7/////////////////////
////AAABAAMABgAGAAcACQAJAAkABwAHAAcABwAHAAcABQAFAAcABwAHAAcABwAFAAMA
AQD+//3//f/7//r/+f/2//T/8v/x//H/8P/w//D/8P/w/+7/7v/u/+7/7//v/+//7//v
/+//7//v/+//7//v/+//7//u/+7/7//x//f/AAAJABUAIwAyAEEATwBfAHIAigCfALMA
xADPAMoArgCCAFUALgAQAP//+f/9//3/+f/4//r/+v/6//r/+v/4//f/9f/0//T/8//y
//H/8P/u/+7/7f/t/+3/7f/u/+7/7f/t/+3/7v/u/+7/7f/t/+7/7v/u/+7/7v/u/+//
7//v//D/8f/x//L/8v/y//L/8v/y//T/9P/0//X/9v/2//b/9//3//n/9//3//j/+v/6
//r/+//7//z//P/+//7//v/+////AAAAAAEAAgADAAQABQAGAAcACAAJAAoACgALAA0A
DgAOAA8AEAARABIAEwATABQAFQAWABYAFgAWABgAGQAaABoAGgAaABsAGwAZABkAGgAa
ABgAGAAYABgAGAAYABgAFwAXABYAFQAUABQAEwASABEAEAAPAA4ADAALAAkABwAHAAUA
BAADAAIA///+//3/+//6//n/+P/3//f/9v/2//b/9f/1//T/9P/0//T/9P/0//T/9P/0
//T/9P/0//T/8//1//X/9f/1//P/8//z//P/8f/y//L/8v/z//P/9P/0//T/9P/0//T/
8v/y//L/8v/0//T/9P/0//L/8v/y//L/8v/y//L/8f/z//P/8//z//P/8//z//P/8f/x
//H/8f/w//D/8P/w/+7/7v/u/+7/7v/t/+3/7P/u/+7/7f/t/+v/6//r/+v/6//r/+v/
6//r/+v/6//r/+r/6v/o/+j/5v/m/+b/5v/n/+f/5//n/+f/5//n/+j/5//o/+n/6v/s
/+7/7//v/+//7//v/+//7//v/+//8P/v//H/9P/0//f/+f/5//n/+f/5//n/+f/5//n/
9//3//f/9//3//f/9//1//P/8f/w/+//7//t/+r/6f/m/+T/4v/h/+H/4P/g/+D/4P/g
/+D/4P/g/+D/3//f/9//3//f/9//3//f/93/3f/d/93/3//g/+D/4f/l/+v/9P///wkA
FwAkADEAPQBNAGQAegCNAJ0AsgC9ALYAmABqAD0AGAAAAO//6f/t/+//6//o/+r/6v/q
/+r/6v/q/+f/5f/k/+T/4//i/+H/4P/g/+D/3//f/9//3//g/+D/3//f/9//4P/g/+D/
3//f/+D/4P/g/+D/4P/g/+H/4f/h/+L/4//j/+L/4v/i/+L/5P/k/+b/5v/m/+f/6P/o
/+j/6f/p/+v/6//r/+z/7v/u/+7/7//v//D/8P/y//L/9P/0//X/9v/2//f/+P/5//r/
+//8//3/AAABAAIAAgADAAUABgAGAAcACAAJAAoACwALAAwADQAOAA4ADgAOAA4ADwAQ
ABAAEgASABMAEwARABEAEgASABIAEgASABIAEgASABIAEQARABAADwAOAA4ADQAMAAsA
DAALAAoACAAHAAUAAwADAAEAAAD///7//f/8//v/+f/4//f/9v/1//X/9P/0//T/8//z
//L/8v/y//L/8v/y//D/8P/w//D/8v/y//L/8f/x//H/8f/x//H/8f/x//H/8f/y//L/
8v/x//H/8v/y//L/8v/y//L/8v/y//L/8v/y//L/8v/y//L/8v/y//L/8v/y//L/8f/x
//H/8f/x//H/8f/x//H/8f/x//H/8f/u/+7/7v/u/+7/7v/u/+7/7v/t/+3/7P/q/+r/
6f/p/+v/6//r/+v/6//r/+v/6//r/+v/6//r/+r/6v/q/+j/6P/o/+j/6P/p/+n/6f/p
/+n/6f/p/+r/6f/q/+v/7P/u//D/8f/x//H/8f/x//H/8f/x//H/8v/x//P/9v/2//n/
+//7//v/+f/5//n/+f/5//n/9//3//f/9//3//f/9//1//P/8f/u/+3/7f/r/+r/6f/m
/+T/4v/h/+H/4P/g/+D/4P/g/+D/4P/g/+D/3//f/9//3//f/9//3//f/93/3f/d/93/
3//g/+D/4f/j/+n/8v/9/wUAEQAgAC0AOQBHAFoAbgCDAJMApgC1ALIAmgBwAEEAHAAA
AO//6f/t/+//6//m/+j/6P/o/+r/6v/o/+f/5f/k/+T/4//i/+H/4P/g/+D/3//f/93/
3f/e/97/3//f/9//4P/g/+D/3//f/+D/4P/g/+D/4P/g/+H/4f/h/+L/4//j/+L/4v/i
/+L/5P/k/+b/5v/o/+n/6v/q/+z/7f/t/+//7//v//D/8v/y//L/8//z//T/9P/2//b/
+v/6//v//P/8//3//v///wAAAQACAAMAAgADAAQABAAFAAcACAAIAAsADAANAA4AEQAR
ABIAEwAUABQAFAAUABIAEwAUABQAFAAUABUAFQAXABcAGAAYABYAFgAWABYAGAAYABgA
FwAZABgAFwAWABgAFwAWABUAFAATABIAEAAPAA0ACwALAAkACAAHAAYABQAEAAMAAQAA
AP///v/9//3//P/8//z/+//7//r/+v/6//r/+v/6//z//P/8//z/+v/6//r/+f/5//n/
+f/5//n/+f/5//n/+f/6//r/+v/6//v//f/+//7//v/+//7/AAAAAAAAAAAAAAAAAAAA
AP7//v/+//7//v/+//7//f/9//3//f/9//3//f/9//3//f/9//3//f/6//r/+v/6//r/
+v/6//r//P/7//v/+v/6//r/+f/5//n/+f/5//n/+//7//v/+//5//n/+f/5//r/+P/6
//r/+v/6//n/+f/5//n/+f/5//n/+v/5//r/+//8//r//P/9//3/////////////////
//8AAAEAAwAGAAYABwAJAAkACQAJAAkACQAJAAsACwAJAAkABwAHAAcABwAJAAcABQAD
AP7//f/9//v/+v/5//b/9P/0//P/8//y//D/8P/w//D/8P/w//D/8P/v/+//7//v/+//
7//v/+//7//v/+//7//v//D/8P/v//H/9f/8/wUAEQAfAC4APQBJAFcAaAB+AJMApwC2
AMUAyAC0AIwAWwAwABIA+//x//X/+f/1//T/+P/6//r//P/8//z/+//5//j/+P/3//b/
9f/0//L/8v/x//H/7//v//D/8P/x//H/8f/y//L/8v/x//H/9P/0//T/9P/0//T/9f/1
//X/9v/3//f/+P/4//j/+P/4//j/+v/6//j/+f/6//r/+v/7//v//f/9//3//v8AAAAA
AAABAAEABAAEAAYABgAGAAYABwAIAAgACQAKAAsADgAPABAAEQAQABEAEgASABMAFQAW
ABYAFQAWABcAGAAZABkAGgAbAB4AHgAeAB4AHgAfACAAIAAgACAAIQAhACEAIQAiACIA
IgAiACIAIgAkACQAJAAjACEAIAAfAB4AHgAdABwAGwAYABcAFgAUABUAEwARABEADwAO
AA0ADAAJAAgABwAFAAQAAwACAAEAAQAAAAAAAAABAAEAAAAAAAAAAAAAAAAA/v/+//7/
/v/8//z//P/7//v/+//7//v//f/9//3//f/7//z//P/8//v/+//8//z//P/8//z//P/+
//7//v/+//7//v/+//7//v/+//7//v/8//z//P/7//n/+f/5//n/+v/7//z//f/7//v/
+//7//r/+v/6//r/+P/4//j/+P/6//n/+f/4//r/+v/5//n/9//3//f/9//3//f/9//3
//f/9//3//f/+P/4//b/9//2//b/9v/2//b/9f/1//X/9f/1//X/9f/2//f/+P/5//r/
+v/8//3//f/7//v/+//7//z//f/+/wAA//8BAAQABAAFAAcABwAHAAcABwAHAAcABQAF
AAMAAwAFAAUABQAFAAUAAwABAP///P/7//v/+f/4//f/9P/y//L/8f/x//D/8P/w//D/
8P/w//D/8P/w/+//7//v/+//8f/x//H/8f/v/+//7//v//H/8P/y//P/9f/9/wYAEQAd
AC0APgBLAFkAbQCEAJwAsQDDANIA1wDKAKQAdABFACQACgD5//n//f/7//f/+P/6//z/
/v/+//z/+v/7//n/+P/4//f/9v/1//T/9P/0//P/8//z//P/9P/0//P/8//z//T/9P/0
//P/8//2//b/9v/2//T/9P/1//X/9//4//n/+f/6//r/+v/6//z//P/+//7//v///wAA
AAD+//////8BAP////8AAAIABAAEAAUABQAIAAgACgAKAAoACgALAAwADgAPABAAEQAQ
ABEAEgATABQAFQAWABYAFwAZABoAGgAbABwAHQAeAB8AHwAgACEAJAAkACQAJAAkACUA
JgAmACYAJgAnACcAJwAnACgAKAAoACgAKAAoACgAKAAoACcAJwAmACUAJAAkACMAIgAh
AB4AHQAcABoAGQAXABUAFQATABIAEQAQAA8ADgANAAsACgAJAAgABwAHAAYABgAGAAUA
BQAEAAQAAgACAAIAAgACAAIAAgACAAIAAgACAAEAAwADAAMAAwADAAMAAwADAAMABAAE
AAQAAwADAAQABAAEAAQABAAEAAQABAAEAAQABAAEAAQABAAEAAQABAAEAAQABAAEAAMA
AwADAAMAAwADAAMAAwADAAMAAwADAAMAAgACAAIAAgAAAAAAAAAAAAIAAQABAAAAAAAA
AP/////////////////////////////////////+//7//v/9/////f/+//z//P/8//z/
+//7//v/+//7//v/+//8//3//v///wAAAgAEAAUABQADAAMAAwADAAUABQAFAAYABwAJ
AAwADAANAA8ADwAPAA4ADQAMAAsADQANAAsACwAJAAkACQAJAAsACQAHAAUAAgABAAEA
///+//3/+v/4//j/9//3//b/9v/2//b/9v/0//T/9P/0//X/9f/1//X/8//z//P/8//z
//P/8//z//X/9v/2//n//f8FABAAGwAnADcARABRAGEAcwCIAJwAsQDDANQA1wDEAJ4A
cABFACQADgABAAEAAwABAP3//P/+/wAAAAAAAP7//v/9//v/+v/6//f/9v/1//T/9P/0
//P/8//z//P/9P/0//X/9f/1//b/9v/2//X/9f/2//b/9v/2//b/9v/3//f/9//4//n/
+f/4//j/+P/4//j/+P/6//r/+v/7//z//P/8//3//f////////8AAAIAAgACAAMAAwAC
AAIABAAEAAYABgAHAAgACgALAAwADQAMAA0ADgAPABAAEQASABIAEwAVABYAFgAXABgA
GQAaABsAGwAcAB0AHgAeAB4AHgAeAB8AIAAgACAAIAAhACEAIQAhACIAIgAiACIAIgAi
ACAAIAAgAB8AIQAgAB8AHgAeAB0AHAAbABoAGQAYABYAFQATABEAEQAPAA4ADQAMAAkA
CAAHAAUABAADAAIAAQABAAAAAAAAAP/////+//7//P/8//z//P/8//z//P/8//7//v/+
//3//f/9//3//f/7//v/+//7//v//P/8//z//f/9//7//v/+//7//v/+//7//v/+//7/
/v/+//7//v/8//z//P/8//7//v/+//3//f/9//3//f/7//v/+//7//v/+//7//v/+v/6
//r/+v/6//r/+v/6//j/9//3//b/+P/4//f/9//3//f/9//3//X/9f/1//X/9f/1//X/
9f/0//T/9P/z//P/9f/z//L/8v/y//L/8v/z//P/8//z//P/8//z//T/9f/2//f/+P/4
//r/+//7//v/+//7//v/+//7//v//P/9////AgACAAMABQAFAAUABQAFAAUABQAFAAUA
AwADAAEAAQABAAEAAwABAP///f/6//n/+f/3//T/8//w/+7/7P/r/+v/6v/s/+z/7P/s
/+r/6v/q/+r/6//r/+v/6//r/+v/6//r/+v/6//r/+v/6//s/+z/6//v//f/AAALABcA
JwA0AEEATQBdAHIAiACbAK0AwADJAMAAoAByAEUAJAAKAPv/9//5//n/9f/y//T/9P/2
//b/9v/2//P/8f/w//D/7//u/+3/7P/u/+7/7f/t/+3/7f/u/+7/6//r/+v/7P/u/+7/
7f/t/+7/7v/u/+7/8P/w//H/8f/v//D/8f/x//L/8v/y//L/9P/0//b/9v/2//f/+P/4
//j/+f/5//v/+//7//z//v/+//7//////wAAAAACAAIABAAEAAUABgAIAAkACgALAAwA
DQAOAA8AEgATABQAFAAVABcAGAAYABcAGAAZABoAGwAbABwAHQAeAB4AHgAeAB4AHwAg
ACAAIAAgACEAIQAhACEAIgAiACIAIgAiACIAIgAiACIAIQAhACAAHwAeAB4AHQAcABsA
HAAbABoAGAAXABUAEwATABEAEAAPAA4ADQAMAAsACQAIAAcABgAFAAUABAAEAAQAAwAD
AAIAAgACAAIAAgACAAIAAgACAAIAAgACAAIAAQABAAEAAQABAAEAAQABAAEAAQACAAIA
AgABAAEAAgACAAIAAgACAAIAAgACAAIAAgACAAIAAgACAAIAAgACAAIAAgACAAIAAQAB
AAEAAQABAAEAAQABAAEA///////////+//7//v/+//7//v/+//7//v/9//3//P/9//7/
/v////3//f/9//3//f/9//3//f/9//3//f/9//z//P/8//v/+//7//v/+//7//v//P/6
//r/+v/6//v/+//7//v/+//7//v//P/7//z//f/+/wAAAgADAAMAAwADAAMAAwAFAAUA
BQAGAAcACQAMAAwADQAPAA8ADwARABEAEQARABEAEQAPAA8ADQANAA0ADQANAAsACQAH
AAYABQAFAAMAAAD///z/+v/4//f/9//2//b/9v/2//b/9v/2//b/9v/1//X/9f/1//X/
9f/1//X/9//3//f/9//3//j/+P/5//v/AwAKABUAHwArADoARQBRAF8AdACKAJ0ArQDA
AM0AygCuAIIAUwAuABYABwABAAUABwADAP7/AAACAAIAAgAEAAIAAQD///7//v/9//z/
+//6//r/+v/5//n/+f/5//r/+v/5//n/+f/6//r/+v/5//n/+v/6//r/+v/6//r/+//7
//v//P/9//3//v/+//7//v8AAAAAAgACAAIAAwAEAAQABAAFAAUABwAHAAcACAAKAAoA
CgALAA==
         </WaveFormData>
      </LeadData>
      <LeadData>
         <LeadByteCountTotal>10000</LeadByteCountTotal>
         <LeadTimeOffset>0</LeadTimeOffset>
         <LeadSampleCountTotal>5000</LeadSampleCountTotal>
         <LeadAmplitudeUnitsPerBit>4.88</LeadAmplitudeUnitsPerBit>
         <LeadAmplitudeUnits>��V</LeadAmplitudeUnits>
         <LeadHighLimit>2147483647</LeadHighLimit>
         <LeadLowLimit>268435456</LeadLowLimit>
         <LeadID>V6</LeadID>
         <LeadOffsetFirstSample>0</LeadOffsetFirstSample>
         <FirstSampleBaseline>0</FirstSampleBaseline>
         <LeadSampleSize>2</LeadSampleSize>
         <LeadOff>FALSE</LeadOff>
         <BaselineSway>FALSE</BaselineSway>
         <ExcessiveACNoise>FALSE</ExcessiveACNoise>
         <MuscleNoise>FALSE</MuscleNoise>
         <LeadDataCRC32>2760141076</LeadDataCRC32>
         <WaveFormData>
9P/0//T/9P/0//T/9P/0//T/9P/0//T/9P/0//T/9P/y//L/8v/y//L/8v/y//L/8P/w
//D/8P/w//D/8P/w//D/8P/w//D/8P/w//D/8P/u/+7/7v/u/+7/7v/u/+7/7P/s/+z/
7P/s/+z/7P/s/+z/7P/s/+z/7P/s/+z/7P/s/+z/7P/s/+r/6v/q/+r/6f/p/+n/6f/s
/+z/7f/t/+z/7f/t/+//8v/y//L/8v/w//D/8P/w//L/8v/0//X/+P/4//r/+//+//7/
/v////3//P/8//z//P/7//v/+//5//n/+f/3//f/9P/y//H/8f/w/+3/7f/q/+j/5v/l
/+P/4v/i/+L/4v/i/+L/4v/i/+L/4f/h/+H/4f/h/+H/3//f/9//3//d/93/3f/f/9//
3//h/+P/6v/x//n/AgAPABsAIwAuADwASwBeAGwAewCIAJAAiABrAEQAIwANAP7/+P/4
//X/8P/p/+X/5f/l/+f/6P/m/+b/5f/l/+T/4f/g/+D/4P/i/+H/4P/g/+D/3//f/9//
3//g/+D/4P/e/97/3v/e/97/3v/e/97/3v/e/97/3v/f/+D/4f/h/+L/4v/i/+P/4//k
/+X/5f/j/+T/5P/l/+X/5f/l/+b/5v/m/+f/6P/m/+f/5//n/+r/6v/r/+v/6v/r/+z/
7P/u//D/8f/x/+//7//x//L/8v/y//T/9P/2//j/+f/6//r/+//7//v//f/9//3//v//
/////////wAAAAABAAEAAQACAAIAAgADAAMABAAEAAQABAAEAAQABAAEAAQABAAEAAQA
BAAEAAUABQADAAIAAgABAAAA///9//z/+//6//v/+v/5//j/9//2//X/9P/1//X/9P/z
//H/8f/x/+//7//v/+//7//w//D/8P/w//D/8P/w//D/7v/u/+7/7v/w//D/8P/w/+7/
7v/u/+3/7v/w//H/8v/y//L/8v/y//D/8P/w//D/8P/x//H/8f/y//P/9P/1//f/9v/2
//b/9f/0//P/8v/y//L/8v/y//T/9P/0//T/9v/1//X/9f/1//T/9P/0//L/8v/y//L/
9P/0//T/8//1//X/9f/1//X/9f/0//T/9f/1//X/9P/2//b/9v/2//T/9P/0//T/9P/0
//T/9P/z//P/8//z//T/9P/3//f/+P/5//n/+//8//z//P/8//z//P/8//z//P/8/wAA
AQAEAAQABgAHAAgACAAGAAcABwAGAAYABgAGAAUABwAHAAcABwAJAAcABQACAP7//f/9
//z/+//7//j/9v/0//P/8//y//L/8v/y//L/9P/0//T/9P/z//P/8//z//P/8//z//P/
8//z//P/8//z//P/8//z//X/+f/8/wEACwAUAB8ALQA5AEIAUABjAHYAhACRAKAAqACi
AIcAXgA5ACMAFAAKAAwACwAGAAEA//8BAAEAAQAAAAAA/v/9//3//P/9//z//P/8//r/
+f/4//j/+v/5//n/+f/5//r/+v/6//j/+P/4//j/+P/4//j/+P/6//r/+v/6//v//P/9
//3//P/8//z//f/7//z//f/9////AAAAAAEA////////AAAAAAAAAQACAAIAAwADAAMA
BgAGAAcABwAGAAcACAAIAAgACgALAAsADQANAA8AEAASABIAFAAUABIAFAAVABYAFgAX
ABcAFwAZABkAGQAaABsAGwAbABsAHgAeAB8AHwAdAB4AHgAeAB8AHwAgACAAHgAeAB4A
HgAgACAAIAAgAB4AHgAeAB4AHQAdABsAGgAcABsAGgAZABcAFgAVABQAEwASABEAEAAP
AA4ADQAMAAsACwAKAAkABwAHAAcABQAFAAUABQAFAAQABAAEAAQABAAEAAQABAAEAAQA
BAAEAAQABAAEAAQABAAEAAQAAwADAAQABAAEAAQABAAEAAQABAAEAAQABAAEAAUABQAF
AAUABQAFAAUABwAGAAYABgAEAAQABAAEAAQABAAEAAQABAAEAAQABAAGAAUABQAFAAUA
BAAEAAQABAAEAAQABAAEAAQABAADAAMAAwADAAMAAwADAAIAAgADAAMAAwACAAAAAAAA
AAAAAAAAAP7/AAAAAAAAAAACAAIAAQABAAEAAQACAAIAAQABAAIAAwAFAAcACAAIAAYA
BgAGAAYACAAIAAgACAAKAAsADgAOAA4ADwAQABAADgAPAA8ADgAOAA4ADgANAA8ADwAP
AA8ADwANAAsACAAEAAMAAwACAP/////8//r/+P/3//f/9v/0//T/9P/0//b/9v/2//b/
9f/1//X/9f/1//X/9f/1//X/9f/1//X/9f/1//P/9f/5//3/BAANABUAIAAvADkAQQBQ
AGIAdQCEAJQAoQCqAKIAiABjAD4AJQAVAAwADAAKAAUA/v/5//n/+f/7//v/+v/4//j/
9//3//b/9f/0//T/9P/0//P/8v/y//L/8f/x//H/8f/y//L/8v/0//T/9P/0//T/9P/0
//T/9P/0//T/9P/0//T/9P/z//T/9P/0//X/8//0//X/9f/1//b/9v/3//f/9//3//j/
+P/4//n/+v/6//v/+//7//z//P/9//3//P/9//7//v/+/wAAAQABAAEAAQADAAQABAAE
AAYABgAEAAYABwAIAAgACQAJAAkACwALAAsADAAPAA8ADwAPABAAEAARABEAEQASABIA
EgARABEAEgASABIAEgASABIAEgASABIAEgAQABAAEAAQAA8ADwANAAwADAALAAoACQAH
AAYABQAEAAMAAgABAAAA///+//3//P/9//3//P/7//n/+f/5//f/+f/5//n/+f/4//j/
+P/4//b/9v/2//b/9P/0//T/9P/0//T/9P/0//T/9P/0//P/8//0//T/9P/2//b/9v/2
//b/9v/2//b/9P/1//X/9f/1//X/9f/1//X/9P/0//T/9v/2//b/9v/2//b/9v/2//T/
9P/0//T/9P/z//P/8//z//L/8v/y//L/8v/y//L/8P/w//D/7//x//H/8f/x//H/8f/w
//D/8f/x//H/8P/u/+7/8P/w//D/7v/u/+7/7v/u/+7/7f/t/+3/7f/u/+7/7f/t/+7/
7//x//P/9P/0//b/9v/2//b/9v/2//b/9v/4//n//P/8//7///8AAAAA/v///////v/+
//7//v/9//3//f/9//3/+//5//f/9P/y//H/8f/w/+//7//s/+r/6P/n/+f/5v/m/+b/
5v/m/+b/5v/m/+b/5f/l/+X/5f/j/+P/4//j/+P/4//j/+P/4//l/+X/5f/n/+3/9P/7
/wMADgAbACUALwA8AEwAXwBuAHwAiQCWAJQAfgBZADYAGwAJAP7//P/+//n/8P/r/+v/
6//r/+v/6v/q/+j/5//n/+b/5f/k/+T/5P/k/+P/4v/i/+L/4f/h/+H/4f/i/+L/4v/i
/+L/4v/i/+L/4v/i/+L/5P/k/+T/5P/j/+T/5f/l/+b/5v/m/+f/5f/m/+f/5//l/+b/
5v/n/+n/6f/p/+r/6P/o/+n/6v/s/+3/7f/t/+z/7P/t/+3/7v/v//D/8P/w//L/8//z
//P/8//1//b/9v/2//j/+P/2//j/+f/6//r/+//7//v//f/9//3//v8BAAEAAQABAAAA
AAABAAEAAQACAAIAAgAFAAUABgAGAAQABAAEAAQABgAGAAYABgAEAAQABAAEAAMAAwAB
AAAAAgABAAAA///9//z/+//6//n/+P/3//b/9//2//X/9P/x//H/8P/v/+//7//v/+3/
7f/t/+3/7f/u/+7/7v/u/+7/7v/u/+7/7v/u/+7/7v/u/+7/7v/u/+z/7P/s/+v/6//s
/+z/7P/u/+7/7v/u/+7/7v/u/+7/7v/v/+//7//v/+//7//v/+//7v/u/+7/7v/u/+7/
7v/u/+7/7v/u/+z/7P/s/+z/7P/r/+v/6//t/+z/7P/s/+r/6v/q/+r/6v/q/+r/6f/p
/+n/6f/p/+n/6f/o/+j/6f/p/+n/6P/o/+j/6P/o/+j/6P/o/+j/6P/o/+j/5//n/+f/
5//o/+j/6f/p/+r/6//r/+3/7v/u/+7/7v/u/+7/7v/u/+7/7v/w//H/9P/0//b/9//4
//j/+P/5//n/+P/2//b/9v/1//X/9f/1//X/9//1//P/8P/u/+3/7f/s/+n/6f/m/+T/
4P/f/9//3v/e/97/3v/e/+D/4P/g/+D/3//f/9//3//f/9//3//f/93/3f/d/93/3f/d
/93/3//h/+X/6v/x//n/BAAPABkAIwAsADwATQBeAGwAewCIAI4AggBlAD4AHQAJAP7/
+P/6//n/8v/p/+f/5//n/+f/6P/m/+L/4f/h/+D/4f/g/+D/4P/g/9//3v/e/+D/3//f
/9//3//g/+D/4P/e/97/3v/e/97/3v/e/97/3v/e/97/3v/f/+D/4f/h/+L/4v/i/+P/
4//k/+X/5f/l/+b/5v/n/+f/5//n/+j/6P/o/+n/6v/s/+3/7f/t/+z/7P/t/+3/7v/v
//D/8P/y//T/9f/1//X/9f/3//j/+P/4//r/+v/6//z//f/+/wAAAQABAAEAAwADAAMA
BAAHAAcABwAHAAYABgAHAAcABwAIAAgACAALAAsADAAMAAwADAAMAAwACgAKAAoACgAM
AAwADAAMAA0ADQALAAoACAAHAAYABQAHAAYABQAEAAUABAADAAIAAQAAAP///v/7//v/
+v/5//n/+f/5//f/9//3//f/9//3//j/+f/6//r/+v/6//r/+v/6//r/+v/6//r/+v/6
//z//P/8//v/+//8//z//P/8//z//P/8//z//P/8//z//P/9//3//f/7//v/+//7//v/
+v/6//r//P/8//z//P/+//7//v/+//7//v/+//7//v/9//3//f/9//z//P/8//z//P/8
//z//P/8//z/+//7//v/+//7//3//f/8//z//////////v/+//7//v/+//7//v/+/wAA
AAD//////////wAAAAABAAEAAgADAAUABwAIAAgABgAGAAYABgAGAAYABgAGAAgACQAM
AAwAEAARABIAEgASABMAEwASABIAEgASABEAEQARABEAEQARAA8ADQAKAAgABwAHAAYA
BQAFAAIAAAD+//3//f/8//z//P/8//z/+//6//n/+P/5//n/+f/5//v/+//7//v/+//7
//v/+//9//3//f/9////BQAKABEAGQAkADEAOwBHAFQAYgBzAIQAlAChAKwAqgCWAHEA
TAAxAB8AEgASABIADQAGAAUABQAFAAUABQAEAAQAAAD//////v////7//v/+//7//f/8
//z//P/7//v/+//7//z//P/8//z//P/8//z//v/+//7//v/+//7//v/+////AAABAAEA
AAAAAAAAAQD//wAAAQABAAEAAgACAAMABQAFAAUABgAGAAYABwAIAAYABwAHAAcACgAK
AAsACwAMAA0ADgAOAA4AEAARABEAEQARABMAFAASABIAFAAUABYAGAAZABoAGgAbABsA
GwAdAB0AHQAeAB0AHQAdAB0AIAAgACEAIQAhACIAIgAiACMAIwAkACQAJAAkACQAJAAk
ACQAJAAkACQAJAAkACQAIQAhAB8AHgAeAB0AHAAbABsAGgAZABgAFwAWABUAFAATABIA
EQAQAA8ADwAOAA0ACwALAAsACQALAAsACwALAAoACgAKAAoACgAKAAoACgAKAAoACgAK
AAgACAAIAAgACgAKAAoACQAJAAoACgAKAAoACgAKAAoACgAKAAoACgAIAAkACQAJAAkA
CQAJAAkACQAIAAgACAAIAAgACAAIAAgACAAIAAgACAAIAAgACAAGAAUABQAFAAUABAAE
AAQABAAEAAQABAAEAAQABAADAAMAAwADAAMAAwADAAIAAgADAAMAAwACAAIAAgACAAIA
AgACAAIAAgAAAAAA//////////8AAAAAAQABAAIAAwAFAAcACAAIAAYABgAGAAYABgAG
AAYABgAIAAkADAAMAA4ADwAQABAADgAPAA8ADgAQABAAEAAPAA0ADQANAA0ADwANAAsA
CAAGAAUABQAEAAEAAQD+//z/+v/5//n/+P/2//b/9v/2//b/9v/2//b/9f/1//X/9f/1
//X/9f/1//X/9f/1//X/9f/1//X/9f/3//v/AAAHABEAHAApADMAPQBKAFoAbQB+AI4A
mwCoAKYAlgB1AE4AMQAdABIADgAOAAsABAD///3//f/9//3//P/6//j/9//3//b/9//2
//b/9v/2//X/9P/0//T/8//z//P/8f/y//L/8v/w//D/8P/w//L/8v/y//L/9P/0//T/
9P/z//T/9f/1//T/9P/0//X/8//0//X/9f/1//b/9v/3//f/9//3//j/9v/2//f/+P/6
//v/+//7//z//P/9//3//P/9//7//v/+/wAAAQABAAEAAQADAAQABAAEAAYABgAGAAgA
CQAKAAoACwALAAsADQANAA0ADgAPAA8ADwAPABAAEAARABEAEQASABIAEgARABEAEgAS
ABIAEgASABIAEgASABIAEgASABIAEgASABEAEQAPAA4ADgANAAwACwALAAoACQAIAAcA
BgAFAAQAAwACAAEAAAD9//3//P/7//v/+//7//n/+f/5//n/+f/4//j/+P/4//j/+P/4
//j/+P/4//j/+P/4//j/+P/4//j/+P/4//f/9f/2//b/9v/2//b/9v/2//b/9v/2//b/
9v/3//f/9//3//f/9//3//f/9v/2//b/9v/2//b/9v/2//b/9v/2//T/9P/0//T/9P/z
//P/8//z//L/8v/y//T/9P/0//T/8v/y//L/8f/z//P/8//z//H/8f/w//D/8f/x//H/
8P/w//D/8P/w//D/7v/v/+7/7v/u/+7/7v/u/+7/7f/t/+3/7f/u/+7/7f/t/+7/7//x
//P/9P/0//T/9P/0//T/9P/0//T/9P/2//f/+v/6//z//f/+//7//v///////v/+//7/
/v/9//3//f/9//3/+//5//f/9P/0//P/8//y/+//7//s/+r/6P/n/+f/5v/m/+b/5v/m
/+T/5P/k/+T/5f/l/+X/5f/j/+P/4//j/+P/4//j/+P/4//l/+P/4//l/+v/8v/5/wEA
DAAZACMAKQA2AEgAWwBqAHYAhwCUAJIAfgBbADgAGwAJAAAA/v/+//v/8v/t/+v/6//p
/+v/6v/o/+b/5f/l/+T/4//i/+L/4v/i/+H/4P/g/+D/3//f/9//3//g/+D/4P/g/+D/
4P/g/+D/4P/g/+D/4P/g/+D/4P/f/+D/4f/h/+L/4v/i/+P/4f/i/+P/4//l/+b/5v/n
/+X/5f/l/+b/5v/m/+f/6P/o/+n/6f/p/+z/7P/t/+3/7P/t/+7/7v/u//D/8f/x/+//
7//x//L/8v/y//T/9P/2//j/+f/6//r/+//7//v/+//7//v//P////////////7//v//
////AQACAAIAAgABAAEAAgACAAIAAgACAAIAAgACAAIAAgACAAIAAgACAAEAAQD///7/
AAD///7//f/7//r/+f/4//n/+P/3//b/8//y//H/8P/v/+//7v/t/+3/7f/t/+v/6//r
/+v/6//s/+z/7P/s/+r/6v/q/+r/6v/q/+r/6v/q/+r/6v/q/+r/6v/q/+n/6f/q/+r/
6v/q/+r/6v/q/+r/6v/q/+r/6P/p/+n/6f/p/+n/6f/p/+n/6P/o/+j/6P/o/+j/6P/m
/+b/5v/m/+b/5v/m/+b/5v/l/+X/5f/l/+T/5P/k/+b/5v/m/+b/5P/k/+T/4//h/+H/
4f/h/+H/4f/g/+D/4//j/+P/4v/i/+L/4v/i/+L/4v/h/+D/4P/g/+D/4P/g/+D/3//f
/+H/4f/i/+L/4f/h/+L/4//j/+X/5v/m/+b/5v/m/+b/6P/o/+j/6P/o/+n/7P/s//D/
8f/y//L/8P/x//H/8P/w//D/8P/v/+//7//v/+//7f/r/+n/5v/k/+P/4//i/+H/4f/e
/9z/2P/X/9f/1v/W/9b/1v/W/9b/1v/W/9b/1f/V/9X/1f/V/9X/1f/V/9X/1f/V/9X/
1f/V/9f/1//X/9v/4v/p//H/+v8HABMAGwAmADQARQBWAGIAcQCAAIIAdABVADAAEwAB
APT/8P/y/+//6P/h/9//3//f/9//3v/c/9z/2//b/9r/2f/Y/9j/2P/W/9X/1P/U/9T/
0//T/9P/1f/W/9b/1v/U/9T/1P/U/9T/1P/U/9T/1v/W/9b/1v/X/9j/2f/Z/9b/1v/W
/9f/1//Y/9n/2f/b/9z/3P/d/93/3f/d/97/3v/e/9//4P/g/+H/4f/h/+L/4v/j/+P/
5P/l/+b/5v/m/+j/6f/p/+n/6f/r/+z/6v/q/+z/7P/s/+7/7//w//H/8//0//X/9//3
//f/+P/5//n/+f/5//j/+P/5//n/+f/6//r/+v/9//3//v/+//7//v/+//7//v/+//7/
/v8AAAAAAAAAAP/////9//z/+v/5//j/9//3//b/9f/0//X/9P/z//L/8f/w/+//7v/t
/+3/7P/r/+v/6//r/+n/6//r/+v/6//q/+r/6v/q/+r/6v/q/+r/6v/q/+r/6v/q/+r/
6v/q/+j/6P/o/+f/5//o/+j/6P/p/+r/6//s/+z/7P/s/+z/7P/t/+3/7f/t/+3/7f/t
/+3/7P/s/+z/7P/s/+z/7P/s/+z/7P/s/+7/7v/u/+7/7v/t/+3/7f/r/+r/6v/q/+z/
7P/s/+z/7P/s/+z/6//r/+v/6//r/+3/7f/s/+z/7//v/+//7v/s/+z/7P/s/+z/7P/s
/+z/7P/s/+7/7v/t/+3/7//v//D/8P/x//H/8v/z//P/9f/2//b/+P/4//j/+P/4//j/
+P/4//z//f8AAAAAAgADAAQABAAGAAcABwAGAAgACAAIAAcABQAFAAUABQAHAAUAAwAA
APz/+//7//r/+f/5//b/9P/y//H/8f/w/+7/7v/u/+7/8P/w//D/8P/v/+//7//v/+//
7//v/+//7//v/+//7//x//H/7//v//H/9f/6/wEACQAUACEALQA3AEAATgBfAHIAgACN
AJwAoACWAHkAUgAxABsADAAGAAgABwAAAPv/+//9//3//f/+//z//P/7//v/+v/5//j/
+P/4//b/9f/0//T/9P/z//P/8//z//T/9P/0//b/9v/2//b/9v/2//b/9v/2//b/9v/2
//n/+v/7//v/+v/6//r/+//7//z//f/9//v//P/8//3//f/9//3//v8AAAAAAQACAAAA
AQABAAEABAAEAAUABQAIAAkACgAKAAgACgALAAsACwALAA0ADgAQABAAEgASABEAEgAS
ABIAFAAVABUAFQAXABcAFwAYABsAGwAbABsAHAAcAB0AHQAdAB4AHgAeAB0AHQAeAB4A
IAAgACAAIAAiACIAIgAiACAAIAAgACAAHQAdABsAGgAYABcAFgAVABcAFgAVABQAEwAS
ABEAEAAPAA4ADQAMAAsACwAKAAkACwALAAsACQAJAAkACQAJAAgACAAIAAgABgAGAAYA
BgAGAAYABgAGAAYABgAGAAYABgAGAAYABQAFAAYABgAGAAYABgAGAAYABgAGAAYABgAI
AAkACQAJAAkACQAJAAkABwAGAAYABgAGAAYABgAGAAYABgAGAAYACAAIAAgACAAIAAcA
BwAHAAUABAAEAAQABAAEAAQABAAEAAQABAADAAEAAQABAAEAAQABAAAAAAD////////+
/wAAAAAAAAAAAAAAAAEAAQAAAAAAAAAAAAAAAAAAAP////8BAAEAAgACAAMAAwAEAAUA
AwAFAAYABgAGAAYABgAGAAgACAAIAAgACgALAA4ADgAOAA8AEAAQABAAEQARABAAEAAQ
ABAADwARABEAEQARAA8ADQALAAgABgAFAAUABAADAAMAAAD+//z/+//7//r/+v/6//r/
+v/4//j/+P/4//n/+f/5//n/+f/5//n/+f/7//v/+//7//v/+//7//3///8DAAoAEQAb
ACgAMwA9AEkAWABsAH8AjgCeAKsAtACsAJIAawBIAC8AHQAUABIAEgALAAQAAwADAAMA
BQAFAAIAAgAAAP/////+//3//P/8//z//v/9//z//P/8//v/+//7//n/+v/6//r/+v/6
//r/+v/8//z//P/8//7//v/+//7//f/+//////8AAAAAAAABAAEAAgADAAMAAwAEAAQA
BQADAAMAAwAEAAIAAgADAAQABgAHAAcABwAKAAoACwALAAwADQAOAA4ADgAQABEAEQAR
ABEAEwAUABQAFAAWABYAFgAYABkAGgAaABsAGwAbAB0AHQAdAB4AHwAfAB8AHwAgACAA
IQAhACEAIgAiACIAIwAjACQAJAAkACQAJAAkACQAJAAkACQAJAAkACQAJAAlACUAIwAi
ACAAHwAeAB0AGwAaABkAGAAXABYAFQAUABUAFAATABIADwAPAA4ADQANAA0ADQALAAsA
CwALAAsACgAKAAoACgAIAAgACAAIAAYABgAGAAYACAAIAAgACAAKAAoACgAJAAkACgAK
AAoACAAIAAgACAAKAAoACgAKAAgACQAJAAkACQAJAAkACQAJAAgACAAIAAgACAAIAAgA
CAAIAAgACAAGAAYABgAGAAgABwAHAAcABwAGAAYABgAEAAQABAAEAAYABgAGAAUAAwAD
AAMAAwADAAMAAgACAAMAAwADAAIAAgACAAIAAgACAAIAAQABAAEAAQAAAAAAAAAAAAAA
AAAAAP//////////AAAAAAEAAQACAAMABQAHAAgACAAGAAYABgAGAAYABgAGAAYACQAL
AA8AEAAQABEAEgASABAAEQARABAAEAAQABAADwANAA0ADQANAA0ACwAJAAYABAADAAMA
AgD//////P/6//j/9//3//b/9v/2//b/9v/2//b/9v/2//f/9//3//f/9//3//f/9//1
//X/9f/1//f/9//3//n//f8DAAoAEQAbACgANQA9AEcAVgBqAHkAiACWAKUAqgCiAIYA
YQBAACkAGQASABAAEAAJAAIA/f/9//3///////7/+v/6//n/+f/4//X/9P/0//T/9P/z
//L/8v/0//P/8//z//H/8v/y//L/9P/0//T/9P/0//T/9P/0//T/9P/0//T/9f/2//f/
9//2//b/9v/3//X/9v/3//f/9//4//j/+f/5//n/+f/6//r/+v/7//z//P/9//3//f/+
//7///////7///8AAAAAAAACAAMAAwADAAMABQAGAAgACAAKAAoACAAKAAsADAAOAA8A
DwAPAA8ADwAPABAADwAPAA8ADwASABIAEwATABMAFAAUABQAFQAVABYAFgAUABQAFAAU
ABQAFAAUABQAFAAUABQAFAAVABUAEwASABIAEQAQAA8ADQAMAAsACgAJAAgABwAGAAUA
BAADAAIAAQABAAAA///////////9//3//f/9//3//P/8//z//P/8//z//P/8//z//P/8
//z//P/8//z//P/6//r/+v/5//v//P/8//z//P/8//z//P/+//7//v/+//z//f/9//3/
+//7//v/+//7//r/+v/6//r/+v/6//r/+v/6//r/+v/4//j/+P/4//r/+f/5//n/+f/4
//j/+P/4//j/+P/4//j/+P/4//f/9//3//f/9//3//f/9v/2//X/9f/1//T/9P/0//T/
9P/0//T/8//z//P/9f/1//T/9P/0//T/9P/0//T/8//z//X/9f/2//b/9//3//j/+f/5
//v//P/8//r/+v/6//r/+P/4//j/+P/8//3/AAAAAAAAAQACAAIAAgADAAMAAgACAAIA
AgABAP/////////////9//v/+P/4//f/9//2//H/8f/u/+z/6v/p/+n/6P/o/+j/6P/o
/+j/6P/o/+j/5//n/+f/5//n/+f/5//n/+f/5//n/+f/5f/n/+X/5f/p/+//9v/9/wcA
EgAfACkAMQA+AFAAYQBwAHwAjwCaAJQAgABdADgAHwAPAAQAAgACAPv/9P/v/+3/7f/v
/+//8P/u/+z/6//r/+r/5//m/+b/5v/m/+X/5P/k/+b/5f/l/+X/5f/m/+b/5v/m/+b/
5v/m/+b/5v/m/+b/5v/m/+b/5v/n/+j/6f/p/+j/6P/o/+n/6f/q/+v/6//r/+z/7P/t
/+3/7f/t/+7/7v/u/+//8P/w//H/8f/x//L/8v/z//P/9P/1//b/9v/2//j/+f/5//n/
+f/7//z//v/+/wAAAAD+/wAAAQACAAIAAwADAAMABQAFAAUABgAHAAcABwAHAAgACAAJ
AAkACQAKAAoACgALAAsADAAMAAwADAAMAAwADAAMAAwADAAMAAwADAAMAAsACwAJAAgA
CgAJAAgABwAFAAQAAwACAAMAAgABAAAA///+//3//P/7//v/+v/5//n/+f/5//f/9//3
//f/9//0//T/9P/0//T/9P/0//T/9P/0//T/9P/0//T/9P/0//T/9P/0//P/8//0//T/
9P/0//T/9P/0//T/9P/0//T/9P/1//X/9f/1//X/9f/1//X/9P/0//T/9P/0//T/9P/0
//T/9P/0//T/9P/0//T/8v/x//H/8f/z//L/8v/y//L/8v/y//L/8v/y//L/8f/x//H/
8f/x//H/8f/w//D/8f/x//H/8P/w//D/8P/w//D/8P/v/+//7//v/+//7//v/+//8P/w
//D/8P/w//D/8P/v/+//7//v//D/8P/x//H/8v/z//P/9f/2//b/9v/2//b/9v/4//j/
+P/4//r/+//+//7/AAABAAIAAgACAAMAAwACAAIAAgACAAEA//////////8BAP///f/6
//j/9//3//b/8//z//D/7v/s/+v/6//q/+r/6v/q/+r/6v/q/+r/6v/p/+n/6f/p/+f/
5//n/+f/6f/p/+n/6f/p/+v/6//r/+3/8f/2//3/BQAQAB0AJwAvADoATABfAGwAegCJ
AJYAlgCGAGUAQAAjABEABgAEAAYAAQD6//P/8//z//P/8f/y//L/7v/t/+3/7P/t/+z/
7P/s/+z/6//q/+r/6v/p/+n/6f/r/+z/7P/s/+r/6v/q/+r/6v/q/+r/6v/q/+r/6v/q
/+v/7P/t/+3/7v/u/+7/7//t/+7/7//v/+//8P/w//H/8f/x//H/8v/y//L/8//0//b/
9//1/w==
         </WaveFormData>
      </LeadData>
   </Waveform>
</RestingECG>
