# Supplementary material for: Detection of Left Atrial Enlargement Using a Convolutional Neural Network-Enabled Electrocardiogram
Source: Front Cardiovasc Med. 2020 Dec 17;7:609976. doi: 10.3389/fcvm.2020.609976 (PMC7773668; doi:10.3389/fcvm.2020.609976)
Supplement: Supplementary file 2 [file Data_Sheet_2.ZIP › normal1/1802010673_10482_00000022.XML]

<?xml version="1.0" encoding="Windows-1252"?>
<!DOCTYPE RestingECG SYSTEM "restecg.dtd">
<RestingECG>
   <PatientDemographics>
      <PatientID>1802010673</PatientID>
      <PatientAge>69</PatientAge>
      <AgeUnits>Years</AgeUnits>
      <Gender>Female</Gender>
      <PatientLastName>liangxiaojuan</PatientLastName>
   </PatientDemographics>
   <TestDemographics>
      <DataType>Resting</DataType>
      <Site>1</Site>
      <AcquisitionDevice>MAC55</AcquisitionDevice>
      <Status>Unconfirmed</Status>
      <Priority>Normal</Priority>
      <AcquisitionTime>10:44:05</AcquisitionTime>
      <AcquisitionDate>09-28-2015</AcquisitionDate>
      <CartNumber>1</CartNumber>
      <AcquisitionSoftwareVersion>009C</AcquisitionSoftwareVersion>
      <XMLSourceVersion>MAC5000 v1.0</XMLSourceVersion>
   </TestDemographics>
   <RestingECGMeasurements>
      <VentricularRate>76</VentricularRate>
      <AtrialRate>76</AtrialRate>
      <PRInterval>178</PRInterval>
      <QRSDuration>84</QRSDuration>
      <QTInterval>406</QTInterval>
      <QTCorrected>456</QTCorrected>
      <PAxis>61</PAxis>
      <RAxis>55</RAxis>
      <TAxis>73</TAxis>
      <QRSCount>12</QRSCount>
      <QOnset>217</QOnset>
      <QOffset>259</QOffset>
      <POnset>128</POnset>
      <POffset>175</POffset>
      <TOffset>420</TOffset>
      <ECGSampleBase>500</ECGSampleBase>
      <ECGSampleExponent>0</ECGSampleExponent>
   </RestingECGMeasurements>
   <Diagnosis>
      <Modality>Resting</Modality>
         <StatementCount>3</StatementCount>
         <LabelText>12SL ��ϳ���</LabelText>
      <DiagnosisStatement>
         <StmtFlag>ENDSLINE</StmtFlag>
         <StmtText>�������</StmtText>
      </DiagnosisStatement>
      <DiagnosisStatement>
         <StmtFlag>ENDSLINE</StmtFlag>
         <StmtText>�������� T ���쳣</StmtText>
      </DiagnosisStatement>
      <DiagnosisStatement>
         <StmtFlag>ENDSLINE</StmtFlag>
         <StmtText>�쳣 ECG</StmtText>
      </DiagnosisStatement>
   </Diagnosis>
   <Waveform>
      <WaveformType>Rhythm</WaveformType>
      <WaveformStartTime>0</WaveformStartTime>
      <NumberofLeads>8</NumberofLeads>
      <SampleType>CONTINUOUS_SAMPLES</SampleType>
      <SampleBase>500</SampleBase>
      <SampleExponent>0</SampleExponent>
      <HighPassFilter>16</HighPassFilter>
      <LowPassFilter>150</LowPassFilter>
      <ACFilter>NONE</ACFilter>
      <LeadData>
         <LeadByteCountTotal>10000</LeadByteCountTotal>
         <LeadTimeOffset>0</LeadTimeOffset>
         <LeadSampleCountTotal>5000</LeadSampleCountTotal>
         <LeadAmplitudeUnitsPerBit>4.88</LeadAmplitudeUnitsPerBit>
         <LeadAmplitudeUnits>��V</LeadAmplitudeUnits>
         <LeadHighLimit>2147483647</LeadHighLimit>
         <LeadLowLimit>268435456</LeadLowLimit>
         <LeadID>I</LeadID>
         <LeadOffsetFirstSample>0</LeadOffsetFirstSample>
         <FirstSampleBaseline>0</FirstSampleBaseline>
         <LeadSampleSize>2</LeadSampleSize>
         <LeadOff>FALSE</LeadOff>
         <BaselineSway>FALSE</BaselineSway>
         <ExcessiveACNoise>FALSE</ExcessiveACNoise>
         <MuscleNoise>FALSE</MuscleNoise>
         <LeadDataCRC32>2417429778</LeadDataCRC32>
         <WaveFormData>
9P/0//T/9P/0//T/9P/0//b/9v/2//b/9v/2//b/9v/3//j/+f/6//z//P/8//z//v/+
//7//v///wAAAQACAAIAAgACAAIABAAEAAQABAAGAAYABgAGAAgACAAIAAgACAAIAAgA
CAAHAAYABQAEAAYABgAGAAYABQAEAAMAAgAAAAAAAAAAAP///v/9//z/+v/6//r/+v/6
//r/+v/6//r/+v/6//r/+v/6//r/+v/6//r/+v/6//j/+P/4//j/+v/6//r/+v/4//j/
+P/4//b/9v/2//b/+P/4//j/+P/4//j/+P/4//b/9v/2//b/9v/2//b/9v/2//b/9v/2
//b/9v/2//b/9v/2//b/9v/2//b/9v/2//j/+P/4//j/9v/2//b/9v/2//b/9v/2//f/
+P/5//r/+P/4//j/+P/6//r/+v/6//j/+P/4//j/+P/4//j/+P/6//r/+v/6//j/+P/4
//j/+P/4//j/+P/6//r/+v/6//r/+v/6//r/+P/4//j/+P/6//r/+v/6//r/+v/6//r/
+P/4//j/+P/6//r/+v/6//z//P/8//z//P/9//3//f/+//7//v/+/wAAAAAAAAAA/v/+
//7//v8AAAAAAQADAAMABgAGAAcABwAHAAYABQADAAIAAQAAAP3/+v/5//j/+P/4//j/
9//1//X/9f/1//P/8//z//P/9P/0//X/9v/1//T/8//y//T/9P/z//P/8//0//T/9P/0
//T/9P/0//b/9v/2//b/9v/2//b/9//1//b/9//2//n//f/9//r//f8AAAYAEgAgADEA
RABZAG0AggCTAKIAswC7ALYAowCMAHgAYwBOADUAHAAMAAQA/v/7//j/+v/5//n/+P/3
//T/8//z//H/8f/x//H/8P/w//D/8f/x//P/8//z//P/8f/v//H/8f/z//P/8//z//T/
9P/0//P/8f/y//L/8v/y//L/8v/y//D/8P/w//H/8v/y//P/9P/0//T/9P/0//L/8//z
//P/8//z//L/8v/y//L/8v/z//H/8P/w//D/8v/z//P/8//z//P/9P/0//L/8v/z//T/
9v/1//X/9v/3//f/9//4//n/+v/6//r/+v/7//v//f/8//z//P/8////AAAAAAAAAgAC
AAMABAAEAAQABQAFAAUABQAGAAYABgAHAAcABwAHAAcABwAHAAUABAAEAAQABQAFAAUA
BAAFAAUABAADAAEA///9//z//P/7//v/+//8//z//P/8//v/+//7//v/+v/6//n/+f/5
//n/+f/5//n/+f/5//n/9v/2//j/9v/4//j/+P/4//j/+P/4//j/9f/1//T/9P/3//f/
9//3//X/9P/0//P/9P/1//b/9v/2//b/9f/1//b/9v/2//f/9f/1//X/9f/3//f/9//3
//f/9//3//f/9f/1//b/9v/2//b/9v/2//j/+P/4//j/9//3//f/9//3//f/+P/4//j/
+P/4//f/+f/5//n/+f/3//f/9//3//n/+f/5//n/+f/5//n/+f/4//j/+P/4//f/9//2
//b/+f/5//n/+f/5//n/+f/5//f/+P/4//j/+P/5//n/+f/5//n/+f/5//n/+f/5//n/
+P/4//n/+f/6//r/+v/7//3//P/6//z//P/8//z//P/8//z//f/9//3//v/+//7/AAAA
AAAAAAD+//7//v/+//7//v/+////AQADAAYABgAJAAkACQAIAAUAAgAAAP7//P/6//j/
+P/6//r/+v/6//n/9//3//f/9f/1//X/9f/1//X/9P/0//T/9P/0//T/9v/2//b/9f/z
//P/9P/0//T/9P/0//T/9P/0//T/9P/2//b/9v/2//f/+f/4//v//v/9//v//f/+/wEA
CAAQABwAMABFAFYAZwB7AIoAlQCkAKsAowCUAIEAbABWAEUALgAVAAoACAACAPz/+//6
//b/9//5//b/9f/2//X/8//z//T/9f/2//b/9P/0//X/9f/z//P/8//z//P/8f/z//P/
8//z//P/8//2//b/9v/1//X/9v/2//b/9v/2//b/9v/0//T/9P/1//f/9v/2//b/9v/2
//b/9v/2//f/9//3//X/9f/0//T/9v/2//b/9//3//b/9v/2//j/+f/5//n/+f/5//r/
+v/4//j/+f/6//r/+f/5//r/+//7//v//P///wAAAAAAAP7//////wEABAAEAAQABAAF
AAYABgAGAAYABgAHAAgACAAIAAkACQAJAAkACgAKAAoACwALAAsACQAJAAkACQAJAAgA
CAAIAAcABwAHAAYAAwADAAIAAQADAAMAAwAEAAIAAQABAAEAAAAAAAAAAAD9//3//f/9
//7//v/9//3/+//7//v/+//8//3//v////3//P/9//r/+v/6//r/+v/6//r/+v/6//f/
9//2//b/9//3//f/9//3//j/+v/7//r/+f/4//b/9v/2//X/9f/4//j/+P/5//n/+f/5
//n/+f/5//n/+f/5//n/+f/5//n/+f/6//r//P/8//z//P/6//r/+v/6//v/+//7//v/
/f/9//7//v/+//7//v/9//3//f/9//3//f/9//3//f/7//v/+//7//3//f/9//3//v/+
//7//v///////v/+//3//f/9//3//f/9//3//f/9//7//v/+//7///////////8AAAAA
AAAAAAAA/v/+//////8BAAIAAgACAAIAAgACAAIABAAEAAQABAADAAIAAQABAAUABwAK
AAoACwALAAsACgAJAAYABAACAP7//P/6//r/+v/6//r/+v/7//n/+f/5//n/+f/5//n/
+f/5//j/+P/4//j/+P/4//j/+P/4//f/9//3//j/+P/4//j/+P/4//j/+P/4//j/9v/2
//b/9v/3//f/+v/9/wAAAwABAAEAAgAFAAgAEAAcACwAPwBUAGkAfQCKAJcApACrAKkA
nACHAHQAYABNADYAHQAQAAoAAgD4//X/+P/6//n/+//8//n/+P/3//f/9//3//f/9//2
//b/9v/3//f/9f/1//X/9f/2//X/+P/5//j/9//2//X/+P/4//j/9//1//b/9v/2//b/
9v/2//b/9v/2//b/9//3//b/9v/2//b/9v/2//b/9v/3//f/9//3//f/9v/2//b/9v/2
//f/9//2//b/9v/2//f/9//3//X/9f/2//b/9//4//r//P/6//n/+f/6//3//f/9//7/
/f/+//7//v8AAAEAAQADAAIAAgACAAIABQAGAAYABgAGAAYABwAIAAYABgAHAAcABwAH
AAgACAAIAAkACQAJAAoACwAMAA0ADAAKAAkACAAHAAcABwAGAAUABQAEAAMAAgABAAAA
AAD+//3//f/9//r/+v/6//r/+v/7//z//f/8//z/+//7//r/+f/4//f/+v/7//z//f/8
//z//v/8//z//P/8//z/+v/6//r/+v/5//n/+P/4//f/9//3//f/9v/2//f/9//3//f/
9//2//j/+P/3//f/9v/2//b/9//5//n/+f/5//n/+f/5//n/+f/5//n/+f/3//f/+P/4
//b/9v/2//b/9//4//n/+v/5//n/+f/5//n/+f/6//r/+v/6//r/+f/5//n/+f/5//n/
+f/5//n/9//3//f/9//5//n/+f/5//r/+v/6//r/+f/5//j/+P/7//v/+//7//n/+f/5
//n/+f/6//r/+v/8//v//P/8//z//P/8//7//v///////f/+//7//v8AAAAAAAAAAP7/
/v/+//7//v/+//7///8DAAUACAAIAAkACQAJAAgABQACAAAA/v/8//r/+P/4//r/+v/6
//r/+f/3//f/9//3//f/9//3//f/9//2//b/9v/2//b/9v/0//T/9P/z//P/8//0//T/
9P/0//T/9P/2//b/9v/2//T/9P/0//T/9f/z//L/9f/8//3/+//7//7///8CAAgAEAAe
ADEARABZAG0AgACRAKAArwC1AK4AmwCEAHAAXQBKADEAGgAMAAYA/v/5//b/9v/3//f/
9v/3//b/8//z//P/8//z//P/8v/w//D/8f/x//L/8//0//X/8//x//P/8//z//P/8//z
//L/8v/y//H/8v/0//X/9v/0//T/9P/0//L/8v/y//P/8//y//L/8v/z//T/9f/2//T/
9f/1//X/9f/1//T/9P/0//T/9P/1//P/8v/y//L/8v/z//P/8//1//X/9v/2//T/9P/1
//b/9v/1//X/9v/4//n/+v/8//v//P/8//z//P/9//3///8AAAAAAAAAAAEAAgACAAIA
AgACAAMABAACAAIAAwADAAQABQAHAAgABgAHAAcABwAHAAcABwAHAAcABgAGAAYABQAF
AAUABAADAAMAAgABAAIAAQAAAAAA/v/9//3//f/6//r/+v/6//f/9//3//f/9//4//j/
+f/5//n/+f/5//v/+//7//v/+P/4//r/+P/6//r/+v/6//j/+P/4//j/9f/1//T/9P/3
//f/9//3//b/9v/3//f/9f/1//X/9P/2//b/9f/1//T/9P/0//X/9f/1//X/9f/1//X/
9f/1//f/9//3//f/9f/1//b/9v/2//b/9v/2//j/+P/4//j/9//3//f/9//1//X/9v/2
//b/9v/2//X/+P/5//r/+//5//n/+f/5//n/+f/5//n/+f/5//n/+f/4//j/+P/4//f/
9//2//b/9//3//f/9//3//f/9//3//X/9v/2//b/+P/5//n/+f/7//v/+f/4//r/+v/6
//r/+P/4//n/+f/6//z//f/+//3//P/7//r/+//8//3//v/+//7//v///wEAAwAGAAYA
BwAHAAcABgADAAAA/v/8//r/+P/2//b/9P/0//T/9P/1//P/8//z//P/8//z//P/9f/1
//T/9P/0//T/9P/0//L/8v/y//H/8f/x//L/8v/y//L/8v/y//D/8P/w//D/8v/y//L/
8v/1//X/9P/x//b//f/9//v/+v///wQADAAYACgAOwBOAGMAeQCMAJkApgCxAK8AogCL
AHYAYABPADgAHwAOAAQA/v/6//f/9P/2//X/9f/0//H/8v/z//P/8f/v/+//7//u//D/
8P/x//H/7//v/+//7//w/+//8v/z//L/8f/w/+//8v/y//L/8f/x//L/8v/y//L/8v/y
//L/8P/w//D/8f/z//L/8v/y//L/8v/y//L/8P/x//H/8f/x//H/8P/w//L/8v/y//P/
8//y//L/8v/y//P/8//z//P/8//0//T/9P/0//X/9v/2//X/9f/2//f/9//3//j/9//4
//j/+P/4//n/+f/7//z//P/8//z///8AAAAAAAAAAAAAAQACAAAAAAABAAEAAgADAAUA
BgAFAAUABAADAAMAAwADAAMAAwACAAIAAgADAAMAAwACAAEAAQAAAP///v/9//z//P/8
//v/+//7//r/+v/6//r/9//3//f/9//2//b/9f/1//P/8//z//P/9f/1//X/9f/0//T/
9v/0//T/9P/0//T/8v/y//L/8v/z//P/8v/y//P/8//z//P/8v/y//P/8//x//H/8f/w
//L/8v/x//H/8v/y//L/8//x//H/8f/x//P/8//z//P/8//z//P/8//z//P/9P/0//T/
9P/0//T/9v/2//b/9v/1//X/9f/1//X/9f/2//b/+P/4//j/9//1//X/9f/1//f/9//3
//f/9f/1//X/9f/z//P/8//z//T/9P/0//T/9//3//b/9v/3//f/9//3//f/9//3//f/
9f/2//b/9v/2//b/+P/4//j/+P/4//j/+f/5//v//P/8//z//P/8//z//P/6//r/+v/6
//r/+v/6//v//f///wIAAgADAAMAAwACAAMAAAD+//z/+v/4//b/9v/2//b/9v/2//T/
8f/w/+//8P/x//L/8//z//P/8v/y//L/8v/y//L/8v/y//L/8f/x//H/8v/y//L/8v/y
//L/8v/y//L/8v/0//T/9P/0//f/9f/2//f/+P/5//n/+f/6////BgAMABgAKAA7AE4A
XwBxAIAAiwCWAJ8AnQCMAHcAYgBQAD0AKAARAAQAAgD+//j/9f/0//b/9f/1//L/8f/w
//X/9//z//P/8//z//L/8v/y//P/8//x//H/8f/x//P/8f/z//P/8//z//P/8//y//L/
8v/x//P/9P/0//T/9P/0//T/9P/0//T/9P/1//f/9v/2//b/9P/0//T/9P/0//X/9f/1
//P/8//y//L/9P/0//T/9f/1//T/9P/0//b/9//3//f/9f/1//b/9v/4//j/+f/6//j/
9//3//j/+v/7//z//v/9//7//v/+//7//////wEAAAAAAAAAAAACAAQABQAGAAYABgAH
AAgABwAGAAYABQAHAAcACAAIAAgACQAJAAkACQAJAAkACQAHAAYABgAGAAUABQAFAAQA
AwADAAIAAQACAAEAAAAAAP7//f/9//3//P/8//z//P/7//v/+//7//r/+v/5//n/+//7
//v/+//7//v/+//7//j/+P/6//j/+P/4//j/+P/3//b/9f/0//b/9//3//j/+f/5//n/
+f/2//b/9//3//f/9//3//b/+P/4//f/9//4//j/+P/5//n/+f/5//n/+f/5//n/+f/7
//v/+//7//n/+f/6//r//P/8//z//P/8//z//P/8//v/+//7//v/+//7//z//P/+//7/
/v/9//3//f/9//3/+//7//v/+//9//3//f/9//v/+//7//v/+v/6//r/+v/9//3//P/8
//3//f/+//z//P/8//z//v/+/////////wAAAAAAAP7//v/+//7/AAAAAAAAAAAAAAAA
AAABAAMABQAIAAgACQAJAAkACAAHAAQAAgAAAP7//P/6//r/+v/6//r/+v/5//f/9//3
//f/9//3//f/9f/1//T/9P/2//b/9v/2//j/+P/4//f/9//3//j/+P/3//b/9f/0//b/
9v/2//b/+P/4//j/+P/3//f/+v/7//j/+f/9/wEAAgADAAoAEAAaACoAOwBMAF8AcQCC
AJEAngCnAKUAnACLAHgAYgBNADgAIQAQAAoABgD+//n/9P/0//n/+//4//f/9v/1//X/
9f/1//X/9f/0//b/9v/3//f/9f/1//X/9f/3//X/9//3//X/9f/1//X/9v/2//b/9f/3
//j/+P/4//f/9v/1//T/9v/2//b/9//1//T/9P/0//T/9P/0//T/9v/3//f/9//1//X/
9P/0//b/9v/2//f/9f/0//T/9P/1//f/+P/5//n/+f/6//r/+P/4//n/+v/8//v/+//8
//3//f/9//7//f/+//7//v8AAAEAAQADAAIAAgACAAIAAwAEAAQABAAGAAYABwAIAAYA
BgAHAAcACQAJAAoACgAJAAkACAAHAAgACQAKAAsACwAKAAoACgAIAAcABgAEAAUABQAE
AAMAAgABAAAAAAAAAP////////7//v/+//7//P/7//r/+f/7//z//P/9//z/+//6//n/
+f/5//n/+f/5//r//f/8//r/+v/6//r/+v/6//r/+v/5//n/+P/4//n/+f/5//n/+P/4
//n/+f/5//n/+f/4//j/+P/3//f/+P/4//j/+f/3//f/9//3//n/+f/5//n/+//7//v/
+//5//n/+v/6//j/+P/4//j/+v/6//r/+v/9//3//f/9//v/+//8//z//P/8//z/+//7
//v/+//7//n/+f/5//n/+f/5//n/+f/7//v/+//7//j/+P/4//j/+//7//r/+v/7//v/
+//7//3///////3/+v/8//z//P/8//7//v//////AQACAAIAAgAAAAAAAAAAAP7//v/+
//7///8AAAEAAwAFAAcACgAKAAsACwALAAoABwAEAAIAAAD+//z/+v/6//r/+v/6//r/
+f/3//f/9//3//f/9//3//f/9//2//b/9v/2//b/9v/0//T/9P/z//X/9f/2//b/9v/2
//b/9v/2//b/9v/2//b/9v/2//b/9//5//r/+//8//////////7///8EABAAHgAsADsA
UABnAH0AjACXAKYAswCxAKQAkQB6AGIAUQA8ACEAEAAKAAQA/P/5//j/+P/5//n/+P/3
//T/8//1//X/9f/1//X/9P/0//T/9f/1//f/9//3//f/9f/z//X/9f/3//f/9//3//f/
9v/1//P/9f/2//b/9v/0//T/9P/0//b/9v/2//f/9//2//b/9v/0//T/9P/0//T/9f/1
//X/9f/1//T/9P/2//b/9v/3//n/+P/4//j/9v/3//f/9//3//f/+P/4//b/9v/3//j/
+P/3//f/+P/7//v/+//8//3//v/+//7//P/9//3///8BAAIAAwAEAAMABAAEAAQABAAE
AAUABgAGAAYABwAHAAUABQAGAAYACAAJAAkACQAHAAcABwAHAAkACAAIAAgABwAHAAcA
BgADAAMAAgABAAIAAQAAAAAA/v/9//3//f/8//z//P/8//3//f/9//3//P/8//v/+//9
//3//f/9//z/+//6//n/+v/6//z/+v/6//r/+v/6//r/+v/6//r/+f/5//j/+P/3//f/
9//3//b/9v/3//f/+f/5//n/+P/2//b/9f/1//b/9v/2//f/+f/5//n/+f/3//f/9//3
//f/9//3//f/9//3//j/+P/4//j/+P/4//j/+P/4//j/+f/5//n/+f/5//n/+v/6//r/
+v/6//n/+f/5//n/+f/3//f/9//3//j/+f/6//v/+//7//v/+//4//j/+P/4//f/9//2
//b/+f/5//n/+f/5//n/+f/5//n/+v/6//r/+v/7//v/+//7//v/+//7//n/+f/5//n/
9v/4//n/+v/7//z//v/+/////////wAAAAAAAP7//v/+//7/AAAAAAAAAAAAAAAAAAAB
AAEAAwAGAAYACQAJAAkACAAFAAIAAAD+//r/+P/2//b/+P/4//j/+P/3//X/9f/1//f/
9//3//f/9v/1//P/8v/y//L/8v/y//T/9P/0//P/8v/x//H/8P/z//T/9f/2//T/9P/0
//T/9P/0//T/9P/3//f/9v/1//r//f/5//n//P/9/wIADgAcAC4AQQBSAGUAewCQAJsA
pgCtAKcAlgCDAHAAWgBDAC4AGQAMAAQA/P/2//X/9v/0//X/9//2//X/8v/z//P/8f/z
//P/8//y//L/8v/z//P/8//z//P/8//x/+//8f/x//P/8//z//P/8v/y//L/8f/z//T/
9P/0//P/8v/x//D/8f/y//P/9f/1//T/9P/0//T/9P/0//T/8v/z//P/8//z//P/8v/y
//P/9P/1//f/9f/0//T/9P/0//X/9f/1//X/9f/2//b/9v/2//f/+P/4//f/9//4//n/
+f/5//r/+//8//z//P/8//3//f////7//v/+//7/AQACAAIAAgABAAAAAAAAAAIAAgAD
AAMABQAFAAYABgAGAAcABwAHAAYABQAEAAMABQAEAAQABAAFAAUABQAEAAUABQAEAAMA
AQD///3//P/+//3//f/9//z//P/8//z/+f/5//n/+f/5//r/+v/7//v/+//7//v/+v/5
//j/9//4//j/+v/4//b/9v/2//b/9v/2//b/9v/1//X/9P/0//X/9f/1//X/9f/2//j/
+f/3//f/9//2//T/9P/z//P/9f/2//f/+f/5//n/+f/5//f/9//3//f/9//3//f/9//5
//n/+v/6//r/+v/6//r//P/8//z//P/9//3//f/9//3//f/+//7//P/8//z/+//5//n/
+f/5//n/+f/5//n/+f/5//n/+f/3//f/9//3//f/+P/5//r/+f/5//j/+P/5//n/+f/5
//f/9//3//f/+f/6//r/+v/4//n/+f/8//z//P/8//z//P/8//3//f///wAAAAAAAAAA
AAAAAAAA/v/+//7//v/+//7//v//////AQAEAAQABwAHAAcABgAHAAQAAgAAAP7//P/6
//r/+P/4//j/+P/3//X/9f/1//X/9f/1//X/9f/1//T/9P/2//b/9v/2//b/9v/2//X/
8//z//T/9P/0//T/9P/0//T/9P/0//T/9P/0//T/9P/5//P/9P/9//7//f///wEAAAD/
/wIACgASACAAMQBGAFUAZwB4AIUAkACZAJ0AmACFAG4AWABFADQAHwAMAAYAAgD6//n/
+P/6//v/+//4//X/9P/1//X/9f/1//X/9f/0//T/9P/1//X/9//3//f/9//3//X/9//3
//f/9//3//f/9v/2//b/9f/3//j/+P/4//b/9v/2//b/9v/2//b/9//3//b/9v/2//j/
+P/4//j/9v/3//f/9//3//f/9v/2//f/+P/5//v/+f/4//j/+P/4//n/+f/5//f/9//4
//j/+v/6//v//P/+//3//f/+//7//f/8//z//v8AAAEAAgACAAMAAwAFAAQABAAEAAQA
AwAEAAQABAAGAAYABwAIAAgACAAJAAkACQAJAAoACgAKAAsACwALAAkACQAJAAkACwAK
AAoACgAJAAkACQAIAAUABQAEAAMABAADAAIAAgACAAEAAQABAP7//v/+//7/////////
///+//7//f/9//3//f/9//3/+//7//v/+//4//j/+v/4//n/+v/7//z/+v/6//r/+v/5
//n/+P/4//n/+f/5//n/+P/4//n/+f/5//n/+f/4//r/+v/5//n/+v/6//r/+//5//n/
+f/5//n/+f/5//n/+v/7//z//f/7//v//P/8//7//v/+//7//v/+//7//v/9//3//f/9
//3//f/+//7//P/8//z/+//9//3//f/9/////////////f/9//3//f/9//3//f/9//7/
/v/+//7//f/9//z//P/9//3//f/9/////f/9////AAAAAAAAAAAAAAIAAgADAAMAAQAC
AAIAAgACAAIAAgACAAAAAAAAAAAAAgACAAIAAwAFAAcACgAKAA0ADQANAAwACwAIAAYA
BAAAAP7//P/8//z//P/8//z/+//5//n/+f/3//f/9//3//n/+f/4//j/+v/6//r/+v/4
//j/+P/3//f/9//4//j/+P/4//j/+P/4//j/+P/4//j/+P/4//j/+//7//j/+/8AAAEA
///9//z/AwAKABIAGgAmADUASABdAG8AgACPAJwApwCvAKoAlwCCAGwAWwBGAC0AGgAO
AAgAAgD///z//P/9//v/+v/7//j/9//5//n/+f/5//n/+P/2//b/9//3//n/+f/5//n/
+f/3//n/+f/3//f/9//3//j/+P/4//f/9//4//j/+P/2//b/9v/2//n/+v/7//3/+//6
//r/+v/6//r/+v/6//j/+f/5//n/+//7//r/+v/4//j/+P/5//n/+P/4//j/9v/3//f/
9//5//n/+v/6//r/+v/7//z//v/9//3//v/9//3//f/+/wEAAgACAAIAAAABAAEAAwAE
AAQABAAEAAUABgAGAAYACAAIAAkACgAJAAgACAAHAAkACQAKAAoACgALAAsACwALAAsA
CwALAA0ADAAMAAwACwALAAsACgAJAAkACAAHAAYABQAEAAQAAgABAAEAAQACAAIAAgAC
AP//////////AAAAAP///////////////////////////v/+/wAA/v/8//z//P/8//7/
/v/+//7//f/9//z//P/7//v/+//7//r/+v/7//v//f/9//3//P/7//r/+P/3//n/+v/7
//3/+//7//v/+//5//n/+f/5//v/+//7//v/+//7//z//P/8//z//P/8//z//P/8//z/
/f/9//3//f/9//3//v/+//z//P/8//v//f/9//3//f////////////3//f/9//3/+//7
//v/+//8//z//P/8//3//f/8//z//f/9//3//f/+////AAABAAEA/v/+//7//v/+////
AAACAAMAAwAEAAQABAACAAIAAgACAAIAAgACAAIAAgACAAIAAwAFAAcACgAKAAsACwAL
AAoACwAIAAYABAAAAP7//P/8//z//P/8//z//f/7//v/+//6//n/+P/3//f/9//2//b/
+P/4//j/+P/2//b/9v/1//X/9f/2//b/+P/4//j/+P/4//j/+P/4//j/+P/4//j/9//5
//z//f/8//v/+////wQABwAIABAAHAAqADsATgBjAHsAigCZAKgAswC1AKoAkwB+AGoA
VQA+ACUAFAAKAAQA/P/7//r//P/9//v/+v/5//b/9f/1//f/+f/5//n/+P/3//b/9v/1
//f/9//3//f/9//1//f/9//1//X/9f/1//b/9v/2//X/9f/2//b/9v/4//j/+P/4//j/
+P/4//n/9//2//b/9v/4//j/+P/4//j/+f/5//n/+f/5//j/+P/2//b/9v/3//f/9v/2
//b/+P/5//n/+f/5//n/+v/6//r/+v/7//z/+v/5//n/+v/7//v/+//8//3//v/+//7/
/v//////AQACAAIAAgACAAMABAAEAAQABAAEAAUABgAIAAgACQAJAAcABwAIAAgACAAJ
AAkACQAJAAkACQAJAAkACAAIAAgABwAHAAcABgAFAAUABAADAAQAAwACAAIAAgABAAEA
AQD+//7//v/+/////////////f/8//r/+f/6//v//P/9//3//f/9//3/+v/6//z/+v/6
//r/+v/6//z//P/8//z/+//7//r/+v/5//n/+f/5//r/+v/7//v/+f/5//n/+P/5//r/
+v/7//z//P/8//3/+//7//v/+//9//3//f/9//3//f/9//3//////wAAAAD+//7//v/+
//7//v/+//7///////////8BAAEAAgACAAAAAAAAAP///f/9//3//f//////////////
///////////////////8//z//P/8///////+//7///////////8BAAEAAQABAP//AAAA
AAAAAgADAAMAAwAFAAUABQAFAAUABQAFAAUABAAEAAUABQAGAAYABgAHAAkACgAKAAoA
CQAJAAgABwADAAEAAAD+///////+//z//P/8//r/+P/5//n/+v/7//v/+//6//r/+f/5
//n/+v/5//n/+v/6//z//P/6//r/+v/6//z//P/8//z//P/8//z//P/6//r/+v/6//v/
/P/9/w==
         </WaveFormData>
      </LeadData>
      <LeadData>
         <LeadByteCountTotal>10000</LeadByteCountTotal>
         <LeadTimeOffset>0</LeadTimeOffset>
         <LeadSampleCountTotal>5000</LeadSampleCountTotal>
         <LeadAmplitudeUnitsPerBit>4.88</LeadAmplitudeUnitsPerBit>
         <LeadAmplitudeUnits>��V</LeadAmplitudeUnits>
         <LeadHighLimit>2147483647</LeadHighLimit>
         <LeadLowLimit>268435456</LeadLowLimit>
         <LeadID>II</LeadID>
         <LeadOffsetFirstSample>0</LeadOffsetFirstSample>
         <FirstSampleBaseline>0</FirstSampleBaseline>
         <LeadSampleSize>2</LeadSampleSize>
         <LeadOff>FALSE</LeadOff>
         <BaselineSway>FALSE</BaselineSway>
         <ExcessiveACNoise>FALSE</ExcessiveACNoise>
         <MuscleNoise>FALSE</MuscleNoise>
         <LeadDataCRC32>3655626220</LeadDataCRC32>
         <WaveFormData>
8v/y//L/8v/0//T/9P/0//b/9v/2//b/+P/4//j/+P/5//r/+//8//3//v///wAAAgAC
AAIAAgAFAAYABwAIAAoACgAKAAoACwAMAA0ADgAQABAAEAAQABIAEgASABIAEgASABIA
EgAQAA4ADAAKAAoACgAKAAoACQAIAAcABgADAAIAAQAAAP///v/9//z/+//6//n/+P/4
//j/+P/4//j/+P/4//j/+P/4//j/+P/2//b/9v/2//T/9P/0//T/9v/2//b/9v/2//b/
9v/2//X/9P/z//L/9P/0//T/9P/0//T/9P/0//T/9P/0//T/9P/0//T/9P/0//T/9P/0
//b/9v/2//b/9P/0//T/9P/0//T/9P/0//b/9v/2//b/9v/2//b/9v/0//T/9P/0//X/
9v/3//j/9v/2//b/9v/2//b/9v/2//T/9P/0//T/9P/0//T/9P/2//b/9v/2//b/9v/2
//b/9P/0//T/9P/0//T/9P/0//b/9v/2//b/9P/0//T/9P/2//b/9v/2//T/9P/0//T/
9v/2//b/9v/3//j/+f/6//v//P/9//7/AAABAAEAAQABAAEAAgAFAAgACAAIAAcABQAE
AAQABQADAAMAAwAGAAcACAAGAAcAAwACAAEA/v////z/+P/1//L/8v/y//H/8f/y//L/
8P/t/+z/7P/s/+z/7P/r/+v/7P/t/+7/7//s/+z/7P/s/+z/6v/q/+r/6v/r/+v/6//p
/+n/6P/o/+j/6f/p/+n/6v/q/+r/6v/o/+f/5P/h/9//3//f/97/4P/n//X/BQARABsA
KgA+AFYAbwCJAKQAwQDaAOcA7gDyAOkA0AClAHgAXgBOADgAIgATAAgAAwAAAP7/+f/1
//H/8P/t/+v/6//q/+r/6f/p/+n/6P/o/+j/6P/o/+j/5//m/+b/5//n/+f/5v/m/+X/
5f/l/+X/5f/l/+X/5f/l/+X/5P/k/+X/5P/j/+L/4//k/+X/5f/l/+b/5//n/+X/5f/k
/+T/5P/k/+T/5P/k/+X/5f/l/+P/4//j/+P/5f/m/+f/6P/p/+n/6f/q/+n/6f/o/+f/
6P/p/+r/6v/r/+z/7P/s/+7/8P/x//L/9P/0//X/9v/2//f/9//5//r/+v/7//z/////
/wAAAAABAAEAAQADAAEAAwADAAMABwAHAAUABQADAAMAAwADAAEAAAD///7////+//7/
/f/8//v/+v/4//b/9f/0//P/8f/w/+//7f/r/+3/6//q/+z/6//q/+r/6//r/+n/6f/p
/+n/6f/p/+r/6v/q/+r/6f/p/+j/5//n/+f/5//n/+n/6f/p/+n/5//n/+X/5f/o/+n/
6f/p/+b/5f/l/+T/5P/l/+b/5//n/+f/5//n/+j/6P/o/+n/5//n/+f/5//p/+n/6f/p
/+n/6f/p/+r/6v/q/+r/6v/o/+j/6f/p/+n/6f/p/+j/6v/q/+r/6v/q/+r/6v/q/+r/
6v/q/+r/6P/o/+f/5//n/+f/5//n/+j/6P/o/+n/6f/o/+j/6P/o/+j/6P/o/+b/5v/k
/+b/5v/n/+f/5//m/+b/5v/m/+X/5f/l/+f/5f/l/+b/5f/j/+T/5P/l/+P/5P/l/+X/
5f/l/+X/5//p/+n/6v/r/+v/7f/u/+7/7v/u/+7/7v/s/+z/7f/t/+//7//v//D/9f/4
//j/+P/3//X/9P/0//X/9f/1//X/+P/4//j/9f/1//P/8v/x/+z/6//o/+T/4v/i/+P/
5P/h/+H/4v/i/97/3f/c/9z/3v/e/97/3f/b/9v/2//b/9n/2P/Y/9j/2v/a/9j/2P/a
/9r/2//b/9r/2f/Y/9b/1P/U/9X/1f/Y/9j/2f/a/9r/2P/T/9D/zf/L/8n/y//O/9b/
4f/z////CwAdADIASgBmAIEAnQC4AM0A2gDjAOoA4gDLAKYAeQBYAEYAOAAgAAgA+//0
//H/8P/u/+v/5f/j/+D/3//d/9//3v/e/93/2f/Z/9j/2P/Y/9j/2P/Y/9f/1v/W/9f/
1//X/9b/1v/Z/9n/2f/Z/9j/1//W/9X/1f/V/9T/1P/U/9T/1P/U/9b/1v/W/9X/1f/W
/9f/1//Z/9n/2P/Y/9b/1v/W/9b/2P/Z/9n/2f/X/9f/1//X/9r/2v/a/9r/2//b/9v/
3P/a/9v/2//b/9z/3f/e/97/4f/i/+L/4v/i/+T/5f/m/+b/5v/n/+j/6//t/+7/8f/w
//D/8f/y//P/8//0//T/9//3//f/+f/5//v/+//7//v/+//5//n/+f/5//n/+f/7//r/
+f/4//X/9P/0//P/8P/v/+7/7P/u/+3/7P/r/+v/6v/p/+f/5//p/+f/5v/k/+P/4v/i
/+P/4//h/+H/4f/h/+H/4f/k/+T/5P/k/+T/4//h/9//4f/h/+H/4f/h/+H/4f/h/9//
3//d/93/3v/f/9//3//g/+H/4//k/+H/4f/h/+H/3//f/9//3//i/+L/4v/j/+H/4f/h
/+H/4//j/+P/4//h/+H/4f/i/+T/5P/k/+T/5P/k/+X/5f/l/+X/5f/k/+L/4v/i/+L/
4v/i/+L/4v/k/+T/5P/k/+L/4v/h/+H/4f/h/+H/4f/e/97/3v/f/+D/4P/h/+L/4v/i
/+L/4v/g/+D/3v/g/97/3//f/9//4P/g/+D/4P/h/+H/4f/j/+T/5f/n/+f/5//o/+j/
6P/o/+j/6v/q/+v/6//t/+3/7f/u//H/9P/0//T/8f/v/+7/7v/v/+//7//v//T/9P/0
//H/8f/v/+7/7f/n/+X/4f/c/9v/2v/a/9r/2//b/9z/3P/c/9v/2v/a/9r/2v/a/9n/
1//X/9f/1//X/9b/1v/W/9j/2P/W/9b/1v/W/9f/1//Z/9n/2f/Y/9j/2P/Z/9n/2P/W
/9X/1P/S/9D/z//Q/8//z//N/83/0P/W/9//7//9/wcAEwAsAEgAYgB7AJcAtADLANwA
4wDoAOIAywCiAHMAVABCADAAGAAAAPP/7v/v/+7/7P/r/+f/4//g/9//3f/d/9z/3P/b
/9n/2f/Y/9j/1v/W/9b/1v/W/9b/1//Z/9f/1//W/9b/1//X/9f/1//X/9f/1//X/9f/
1//W/9b/2P/Y/9j/2P/W/9b/1v/V/9b/2P/a/9v/3f/d/9z/3P/a/9r/2v/a/9n/2f/Y
/9f/2f/Z/9n/2f/a/9r/2v/a/9v/2//b/9z/3//h/+L/4//h/+H/4f/g/+P/5P/k/+T/
5P/m/+f/6P/p/+r/7P/u//D/8f/x//P/9v/2//f/+P/5//n/+v/6//n/+f/5//v/+f/7
//v/+//9//3/+//7//7///8AAAEAAAD+//z/+v/7//r/+v/5//b/9f/0//L/8f/v/+3/
6//r/+r/6f/n/+f/6f/n/+b/6f/p/+n/6v/p/+n/5//n/+b/5f/k/+P/5//o/+n/6v/p
/+n/6P/n/+n/6f/p/+n/6f/p/+n/6f/n/+f/5f/l/+b/5//n/+f/5f/l/+b/5v/n/+f/
5//n/+n/6f/p/+n/6P/o/+j/6f/r/+v/6//r/+3/7f/t/+3/7f/t/+3/7v/s/+z/7P/s
/+z/7P/t/+3/7//v/+//7v/u/+7/7v/u/+7/7v/u/+7/7P/s/+z/7P/u/+7/7f/t/+3/
7f/t/+3/7v/u/+7/7//v/+7/7v/u/+z/7P/s/+z/6v/q/+j/6v/s/+3/7f/t/+7/7v/u
/+7/8f/x//H/8//0//X/+P/6//r/+v/6//z//P/9//3/+//7//v//P/9/wAAAAAAAAEA
///+//7//f/9//3//f8CAAIAAgD///3/+//6//n/9v/1//L/7v/t/+z/7P/s/+3/7f/u
/+7/7P/r/+r/6v/q/+r/6v/p/+n/6f/p/+n/5//m/+b/5v/m/+b/5P/k/+b/5v/n/+f/
5f/l/+X/5P/m/+b/5//n/+f/5v/m/+b/6P/k/9//4P/j/9//2//Z/9r/3v/n//P/BQAR
ABsALABAAFoAdQCRAK4AywDgAOsA8gD0AOkAzgChAHYAXgBKADQAHgANAAQAAQAAAP7/
+f/3//P/7v/v/+3/6//q/+r/6f/n/+f/5v/m/+f/6P/p/+r/5//m/+b/5//p/+n/6P/o
/+f/5//n/+f/6P/p/+r/6//p/+n/6P/o/+j/6P/o/+j/6P/o/+j/5//n/+j/6f/p/+n/
6f/o/+j/6v/q/+r/6v/o/+n/6f/p/+n/6f/p/+n/6P/o/+j/6P/r/+v/6//s/+r/6//r
/+v/7v/v//D/8P/z//T/9P/0//T/9v/3//j/+P/4//n/+v/+//////8BAAAAAAABAAIA
BQAFAAYABgAFAAUABQAHAAcACQAJAAkACwALAAkACQAJAAkACQAJAAcABgAFAAQAAwAC
AAIAAQAAAP///v/8//z/+//6//n/+P/4//j/9//2//f/9P/y//D/7//u/+7/8P/x//D/
8f/v/+//7//v//H/8v/z//T/8//z//L/8f/x//H/8f/x//H/8f/x//H/7//v/+3/7f/w
//H/8f/x/+//7//w//D/8f/x//H/8f/v/+//7//v/+7/7v/u/+//8f/x//H/8f/x//H/
8f/x//P/8//z//T/8//y//H/8P/y//L/8//z//X/9f/1//T/9P/0//T/9P/y//L/8v/y
//D/8P/w//D/8//0//T/9f/z//P/8//z//D/8P/w//H/8//y//L/8v/w//D/8P/w/+7/
7v/s/+7/7v/v/+//7//y//L/8v/y//H/8f/x//P/9P/1//f/9//7//r//P/8//7//v/+
//7//P/8//3//f/+////AAACAAMABgAGAAYABwAFAAQABAAEAAMAAgABAAQABAAEAAEA
AQD///7//f/6//n/9v/y//D/8P/x//L/7//v//D/8P/u/+3/7P/s/+r/6v/q/+n/6v/r
/+z/7f/t/+z/7P/s/+r/6v/o/+j/6P/o/+n/6f/p/+n/6f/o/+j/6P/p/+n/6f/o/+j/
6P/q/+j/4f/e/9//4//h/93/4P/o//H/AQAPABcAIwA2AE4AaACDAKEAvADXAOoA8QD0
APAA3wC6AIsAbABcAEgAMAAaAAsABgAFAAQAAAD7//f/9f/2//X/8//y//D/7//t/+3/
7f/s/+z/6v/q/+r/6v/r/+r/6v/r/+n/6f/o/+j/6//r/+v/6//p/+n/6f/p/+v/6//q
/+r/6v/q/+r/6v/s/+z/7P/r/+n/6v/r/+v/6//r/+r/6v/q/+r/6v/q/+z/7f/t/+3/
7f/t/+3/7f/u/+7/7v/u/+3/7f/t/+7/7v/v/+//7//w//H/8v/y//P/9P/0//T/+P/6
//v//P/8//z//f/+//7//////wEABAAEAAUABgAHAAcACAAIAAkACQAJAAsADQAPAA8A
DwAPAA8ADQANAAsACwALAAsACwAKAAkACAAJAAgACAAHAAQAAwACAAAAAgABAAAA///7
//r/+f/3//n/+//5//j/9v/1//T/9P/3//f/9f/1//P/8//z//P/9v/2//b/9v/3//f/
9v/1//P/8//z//P/8//z//P/8//z//P/8f/x//P/9f/2//f/9//3//j/+P/2//X/9P/z
//T/9f/2//f/+P/4//j/+f/4//f/9v/1//b/9//4//n/9//3//f/+P/4//j/+P/4//r/
+v/7//v/+//7//v/+v/4//j/+P/4//j/+P/4//j/+f/6//v//P/7//r/+P/3//f/9//3
//f/9//4//n/+//6//j/9//2//j/+P/4//j/+P/4//b/+P/4//n/+f/5//r/+v/6//r/
/P/9//7/AQACAAIAAgACAAIAAgAEAAQABQAFAAcABwAHAAgACwAOAA4ADgANAAsACgAK
AAsACwALAAsADQAMAAsABwAHAAUABAADAAEAAQD///z/+//6//r/+v/3//f/+P/4//T/
8//y//L/8//0//X/9f/z//P/8//z//P/8v/y//L/8P/w/+7/7v/w//D/8f/x/+//7//v
/+7/8P/w//H/8f/z//L/8v/y//L/7v/r/+j/5//n/+X/4//k/+z/+f8JABcAIwAxAEYA
YAB6AJMArwDKAOUA9gABAQQB/gDpAMQAlwB0AGIAUgA+ACgAFwAOAA0ADgAIAAMA///9
/wAA///7//v/+v/6//n/9//3//b/9v/1//T/8//y//L/8v/z//X/9f/1//T/9P/z//P/
8//z//X/9f/1//X/9f/1//T/9P/0//T/9P/0//b/9v/2//X/9f/2//f/9//3//f/9v/2
//T/9P/0//T/9P/1//X/9f/1//X/9f/1//f/+P/5//r/+f/5//n/+v/6//v/+//7//r/
+//8//z//v8AAAEAAgACAAQABQAGAAYABgAHAAgACgALAAsADQAOAA4ADwAQABMAEwAU
ABQAFAATABIAEwATABUAFQAVABkAGQAXABcAGQAZABkAGQAZABgAFwAWABUAFAAUABMA
EgARABAADgAMAAsACgAJAAcABgAFAAMABQAHAAUABAAEAAMAAgACAAMAAwABAAEAAgAD
AAQABQAFAAQAAwACAAMAAwACAAEAAgADAAQABQACAAEAAAD//wEAAQD/////AgADAAMA
AwADAAMABAAEAAMAAwADAAMAAwADAAMAAwAEAAQABAAFAAUABQAFAAUABQAFAAUABQAF
AAUABQAGAAQABAAEAAQABgAGAAcABwAFAAUABQAEAAQABAAEAAQAAgACAAIAAgADAAQA
BQAGAAQABAADAAMAAQABAAEAAQACAAIAAgADAAMAAgACAAIAAAAAAAAAAAABAAIAAQAE
AAgACQAKAAgACAAIAAgACQAKAAwADQANAA0ADQAOABEAFAAUABQAEwARABAAEAARABEA
EQARABIAEgASAA8ADQALAAoACQAGAAUAAgD+//3//P/8//z/+//7//z//P/8//v/+v/6
//n/+P/3//X/8//z//P/8//1//T/9P/0//b/9v/0//T/9P/0//X/9f/z//P/8//y//L/
8v/z//P/9f/0//T/9P/y//L/7//s/+X/4//l/+f/6P/u//n/CQAXACMALwBCAFoAdACN
AKsAxgDdAO4A+wAEAQAB7wDKAJsAdgBiAFAAOgAkABMACAAHAAoACgAFAP///f/6//n/
+f/3//b/9v/1//X/9f/0//T/8v/y//L/8v/x//D/8P/x//H/8f/w//D/8f/x//H/8f/z
//P/8//z//H/8f/w//D/8v/y//L/8v/y//L/8v/x/+//8P/x//H/8//z//L/8v/w//D/
8P/w//D/8f/x//H/8f/x//H/8f/z//T/9f/2//X/9f/1//b/9P/1//X/9f/4//n/+v/6
//v//P/8//z//f/+//7//v8AAAAAAQACAAIAAwADAAUABgAGAAcACAALAAsADAAMAA8A
DwAPABEAEQATABMAEwAUABMAEAAPABEAEQARABEADwAOAA0ADAALAAoACgAJAAgABwAG
AAQABAADAAIAAQD///7//f/7//r/+//4//b/9P/z//L/8v/2//f/9v/3//f/9//3//f/
9v/2//b/9v/5//n/+P/3//X/9f/1//X/9f/1//X/9f/3//f/9f/1//j/+f/5//n/9//3
//j/+P/3//f/9//3//X/9f/1//X/9v/2//b/9//1//X/9f/1//f/9//3//f/9//3//f/
+P/2//b/9v/2//b/9v/3//f/9f/1//X/9P/2//b/9v/2//b/9v/2//b/+P/4//j/+P/4
//j/9//3//X/9f/1//X/9P/0//T/9f/3//b/9v/2//X/9P/z//L/8//0//P/9v/2//f/
9//3//z//P/+//z/+v/8//z//P/8//7//v//////////////AAAFAAgACAAIAAQAAQD/
//7/AAABAAIAAwAGAAYABgADAAEA///+//3/+P/3//T/8P/v/+7/7v/u/+3/7f/u/+7/
7v/t/+z/7P/q/+r/6v/p/+f/5//n/+f/5//m/+b/5v/m/+b/5P/k/+b/5v/n/+f/5//n
/+f/5v/m/+b/5//n/+X/5P/k/+T/5P/i/+H/3P/Z/9n/2f/Z/9j/3P/p//3/DQATAB0A
NABOAGgAgQCbALYA0QDgAOsA8ADqANcAsgCDAGIAUAA+ACYAEgAFAP7//f/8//j/8//v
/+v/7P/t/+v/6//q/+r/6f/l/+X/5P/k/+b/5v/m/+b/4//i/+L/4//j/+P/4v/i/+H/
4f/h/+H/4//j/+P/4//j/+P/4v/i/+T/5P/k/+T/5P/k/+T/4//h/+L/4//j/+X/5f/k
/+T/5P/k/+T/5P/k/+X/5f/l/+f/5//n/+f/5//m/+X/5P/n/+f/5//o/+j/6f/p/+n/
6P/p/+r/6v/t/+7/7v/u//D/8v/z//T/9P/0//X/9v/4//n/+f/7//z//P/9//7//f/9
//7//v////////8BAP//AQABAAEABQAFAAMAAwADAAMAAwADAAMAAgABAAAA///+//7/
/f/6//n/+P/2//b/9f/0//P/8//y//H/7//x//P/8f/w//D/7//u/+7/7//v/+3/7f/u
/+//8P/x/+//7v/t/+z/7//v/+7/7f/t/+3/7f/t/+v/6//r/+v/7f/t/+v/6//s/+3/
7f/t/+v/6//s/+z/7f/t/+3/7f/t/+3/7f/t/+z/7P/s/+3/7v/v//D/8f/v/+//7//v
/+3/7f/t/+7/8P/w//D/8P/w//D/8f/x//D/7//u/+z/7f/u/+//8P/w//D/8P/w//D/
8P/w//D/8P/w/+//7//u/+3/7P/r/+z/7P/s/+3/7//u/+7/7v/s/+z/7P/s/+r/6v/o
/+r/6//t/+7/7//u/+7/7v/u/+z/6//q/+v/7P/t/+//7//t/+7/7v/v/+//8P/x//H/
8f/y//P/9P/1//b/+P/4//n/+f/7//v/+//8//3/AAAAAAAA///9//z//P//////////
/wAAAAAAAP3//f/7//r/+f/1//P/7//q/+j/6P/p/+r/6f/p/+r/6v/o/+f/5v/m/+j/
6P/o/+f/5v/l/+T/4//j/+L/4v/i/+T/5P/i/+L/4P/g/+H/4f/i/+P/5P/k/+T/5P/l
/+X/5f/k/+T/5P/k/+L/3f/a/9v/2//V/9P/1v/c/+f/+f8JABUAIwA2AE4AaACHAKMA
vADTAOQA7QDyAO4A0wCqAH8AZABUAEIALAAUAAUAAAD///7//P/3//P/7//u/+v/6f/r
/+r/6v/p/+f/5//m/+b/5P/k/+T/5P/h/+D/4P/h/+L/4//j/+T/4v/h/+D/3//g/+H/
4v/j/+H/4f/g/+D/4//k/+X/5v/k/+T/5P/j/+P/5P/l/+X/5f/l/+T/5P/k/+T/5P/k
/+X/5//o/+n/5//n/+f/5//o/+j/6P/o/+f/5//n/+j/6f/r/+z/7f/s/+3/7v/u/+3/
7v/u/+7/8P/y//P/9P/2//b/9//4//r/+//7//3//v/+////AAAAAP/////+/wEAAQAB
AAMABQAHAAcABwALAAsACQAJAAgABwAGAAUABwAGAAUABAABAAAAAAD///////////7/
/P/7//r/+f/3//b/9f/z//H/8//x//D/8v/x//D/8P/z//P/8f/x//H/8f/x//H/8f/w
/+//7v/x//H/8P/v/+//7//v/+//7//v/+//7//v/+//7f/t/+z/7f/t/+3/7v/v//H/
8v/v/+//7//v/+//7//v/+//8f/y//P/9f/z//P/8//z//P/8//z//P/8P/v/+7/7v/v
//D/8f/y//L/8v/z//P/8f/x//H/8P/w//D/8P/w//H/8v/z//T/9P/0//T/9P/z//L/
8P/v/+3/7f/t/+3/7P/s/+z/7f/t/+z/7P/s/+7/7v/u/+7/7v/u/+z/7v/w//H/8f/x
//H/8P/v/+7/8f/x//H/8//0//X/9f/6//j/+P/4//j/+P/4//n/+f/7//v/+//8//3/
AAAAAAAAAAD/////AAABAAEAAQABAAQABAAEAAEAAQD///7//f/8//v/+P/0/+//7v/u
/+7/7f/t/+7/7v/s/+v/6v/q/+j/6P/o/+f/5//n/+f/5//p/+j/6P/o/+r/6v/o/+j/
5v/m/+f/5//l/+X/5f/k/+b/5v/n/+f/5//m/+b/5v/q/+T/4f/i/+H/3f/d/9v/2v/e
/+f/8/8DABMAHwAyAEgAYAB5AJMArgDLAOIA8wD8APoA6wDQAKcAfABgAFQAQAAqABcA
DAAHAAgABgD///v/9//0//P/8//y//D/7//t/+z/7f/t/+7/7P/s/+z/7P/r/+r/6v/r
/+v/6//q/+r/6//r/+v/6//r/+v/6//r/+v/6//q/+r/7P/s/+z/7P/s/+z/7P/r/+v/
7P/t/+3/6//r/+r/6v/s/+z/7P/s/+3/7//w//H/7//v/+//7//u/+7/7v/u/+//7//v
//D/8P/x//H/8f/0//X/9v/2//X/9v/2//b/+P/6//v//P/9//7/AAACAAIAAwADAAUA
BAAEAAUABgAHAAcACAAIAAkACQAJAAsADQAPAA8ADwATABMAEQARABAADwAOAA0ADgAO
AA4ADgANAAwADAALAAgABwAGAAQABgAFAAQAAwACAAIAAgABAP//AQD///7/AAD///7/
/v/9//3/+//7//v/+//7//v/+v/6//r/+v/7//v/+v/5//r/+//8//3//f/9//3//f/9
//3/+//7//r/+//7//v/+f/5//r/+v/7//v/+//7//3//f/9//3//v/+//7/////////
//////3//f/9//3/////////AAD+//7//v/+////AAACAAMAAwADAAMAAgAAAAAAAAAA
AP7//v/+//7//v/+//7//v8AAAAA/////wEAAQABAAEA/v/+//7////9//z//P/8//3/
/v///wAAAAAAAP7/AAD+/////////wIAAgAEAAYACAAKAAoACgAKAAwADAANAA0ADQAN
AA0ADgAPABIAEgASABEADwAOAA4ADQANAA0ADQASABIAEgAPABEADwAOAA0ADAALAAgA
BAD///7//v/+//v/+//8//z//P/7//r/+v/4//j/+P/3//n/+f/5//n/+//6//r/+v/4
//j/9v/2//b/9v/3//f/9//3//f/9v/2//b/9//3//f/9v/2//b/+P/2//P/8P/v/+3/
6f/n/+b/7v/7/wkAGQAlAC0APgBWAG4AhwCjAL4A2wDwAAEBBgEGAfsA3gCvAIIAaABa
AEYAMgAjABgAEwASAA4ACwAHAAUAAgABAAEAAAD+//3/+//5//n/+P/4//r/+v/6//r/
+f/4//j/+f/3//f/9v/2//n/+f/5//n/+f/5//n/+f/3//f/9v/2//n/+v/7//z/+//6
//n/9//5//r/+//7//v/+//6//r/+v/6//r/+v/4//n/+f/5//f/9//3//f/+P/4//j/
+P/7//v/+//8//7//////////v///wAAAAABAAIAAgACAAQABgAHAAgACAAIAAkACgAM
AA0ADQAPABAAEAARABIAEwATABQAFAATABMAEwAVABUAFwAXABcAGQAZABcAFwAZABkA
GQAZABkAGAAXABYAFQAUABQAEwASABEAEAAOAAwACwAKAAkABwAGAAUAAwAFAAcABQAE
AAQAAwACAAIAAwADAAEAAQADAAMAAwADAAIAAgACAAIAAgABAP///f/9//3//f/9//7/
//8AAAEA//////3//f/8//3//f/9//3//f/+//7////////////+//3//P/7//7//v/+
/////f/9//3//f///////////wAAAQACAAQAAgACAAIAAgAAAAAAAQABAAMAAwADAAIA
AgACAAIAAgAAAAAAAAAAAAAAAAAAAAAAAgACAAEAAQABAAEAAQABAP7//v/+/////f/8
//z//P/8//z//P/8//7//v/8//7//v////////8BAAIAAwAEAAcABgAGAAYABgAGAAcA
CAAKAAsADQANAA0ADgAQABIAEQAQAA8ADQAMAAwACwALAAsACwAOAA4ADgALAAkABwAG
AAUABAADAAAA/P/6//r/+//8//v/+//8//z/+v/5//j/+P/3//b/9f/z//H/8f/x//H/
8//y//L/8v/y//L/8P/w//D/8P/x//H/8//z//P/8v/w//D/8f/x/+//7v/u/+7/8P/w
/+//7P/n/+P/4f/j/+j/7v/3/wUAFQAdACcAOABSAGoAhQChAL4A1wDqAPcA/AD6AOkA
xgCZAHYAYgBSADoAIgATAAoACwAMAAgABQABAPv/+P/3//f/+f/4//j/9//z//P/8v/y
//L/8v/y//L/8f/w//D/8f/v/+//7v/u//H/8f/x//H/8f/x//H/8f/x//H/8P/w//L/
8v/y//L/8P/w//D/7//w//L/9P/1//P/8//y//L/8//0//X/9v/1//X/9P/z//P/8//z
//P/9v/2//b/9v/1//X/9f/2//j/+f/5//n/+v/7//z//P/9//7//v/+/wIABAAFAAYA
BQAEAAQABAAIAAkACQALAAwADAANAA4ADwAPABAAEAATABMAEwAVABMAFQAVABUAFwAX
ABUAFQATABMAEwATABUAFAATABIADwAOAA4ADQAOAA0ADAAKAAoACQAIAAcABwAGAAUA
AwADAAUAAwACAAIAAQAAAAAAAAD///z/+//8//3//v///wAAAAAAAAAA//////7//f/9
//3//f/9////////////AQABAP////8AAAEAAQABAAEAAQACAAIAAAD///7//f8AAAEA
AgADAAQABAAEAAUABAADAAIAAQABAAEAAQABAAIAAwAEAAYACAAIAAgACAAHAAYABgAF
AAMAAwADAAIABAAEAAQABAAFAAYABwAIAAYABgAGAAYAAwACAAAA//8CAAMABAAFAAYA
BgAGAAcABgAEAAMAAgAEAAQABAAEAAUABgAFAAgABgAHAAcABwAJAAoACwAMAA8ADwAP
ABEAEQARABIAEQASABQAFQAXABkAGgAbABsAGgAZABgAGQAWABUAFQAVABQAEwARAA4A
DAAMAAwADAAIAAYABAACAAIAAgACAAEAAgAAAPz/+v/6//v//P/9//7//f/9//z/+v/6
//r/+//7//v/+//6//7/AAD///7//f/8//3//v///wAA/v/+//7//v/8//z//P/8//z/
/P/8/w==
         </WaveFormData>
      </LeadData>
      <LeadData>
         <LeadByteCountTotal>10000</LeadByteCountTotal>
         <LeadTimeOffset>0</LeadTimeOffset>
         <LeadSampleCountTotal>5000</LeadSampleCountTotal>
         <LeadAmplitudeUnitsPerBit>4.88</LeadAmplitudeUnitsPerBit>
         <LeadAmplitudeUnits>��V</LeadAmplitudeUnits>
         <LeadHighLimit>2147483647</LeadHighLimit>
         <LeadLowLimit>268435456</LeadLowLimit>
         <LeadID>V1</LeadID>
         <LeadOffsetFirstSample>0</LeadOffsetFirstSample>
         <FirstSampleBaseline>0</FirstSampleBaseline>
         <LeadSampleSize>2</LeadSampleSize>
         <LeadOff>FALSE</LeadOff>
         <BaselineSway>FALSE</BaselineSway>
         <ExcessiveACNoise>FALSE</ExcessiveACNoise>
         <MuscleNoise>FALSE</MuscleNoise>
         <LeadDataCRC32>509700384</LeadDataCRC32>
         <WaveFormData>
DAAMAAwADAAKAAoACgAKAAwADAAMAAwACgAKAAoACgAKAAoACgAKAAgACAAIAAgABQAE
AAMAAgAAAAAAAAAAAP7//v/+//7//P/8//z//P/6//r/+v/6//r/+v/6//r//P/8//z/
/P/+//7//v/+////AAABAAIAAgACAAIAAgACAAIAAgACAAMABAAFAAYABgAGAAYABgAG
AAYABgAGAAQABAAEAAQABgAGAAYABgAGAAYABgAGAAQABAAEAAQAAgACAAIAAgACAAIA
AgACAAQABAAEAAQABgAGAAYABgAEAAQABAAEAAYABgAGAAYABgAGAAYABgAGAAYABgAG
AAgACAAIAAgACAAIAAgACAAIAAgACAAIAAoACgAKAAoACAAIAAgACAAHAAYABQAEAAYA
BgAGAAYABAAEAAQABAAEAAQABAAEAAQABAAEAAQAAgACAAIAAgACAAIAAgACAAIAAgAC
AAIAAAAAAAAAAAAAAAAAAAAAAAAAAAAAAAAA/v/+//7//v8AAAAAAAAAAAAAAAAAAAAA
AAAAAAAAAAABAAIAAwAEAAYABgAGAAYACAAJAAkACgANAA0ADQANAAsACQAHAAMA///8
//v/+//3//b/9v/3//f/9//3//f/9//3//f/9//5//n/+f/5//v//P/7//n/+//8//z/
/P/8//v/+//7//3//f/9//3//f/9//7//v/8//z//P/8//z//P/9//3/////////////
//////////////////////////////////////////3//f///wQADgAhADUAPgA4ACsA
FgD8/+H/xf+q/4X/XP86/x3/Bf8B/wL/Cf8X/zH/Sv9j/4D/nv+4/8v/2P/k/+z/8P/z
//f/+f/8//3///8BAAMAAwAEAAUABQAFAAcACAAIAAgACQAJAAkACgAMAAwADAAMAAwA
DAAMAAwACgALAAsACwALAAsACwAMAAoACwALAAsACwAMAA0ADgAOAA4ADgAOAA4ADgAO
AA4ADgAPAA8ADwAPAA8ADwAPAA0ADQANAA4AEAAQAA8ADwAPAA8ADwAQABAAEAAQABAA
EAAQABAADwARABEAEQARABEAEAAQAA4ADQAMAAsACgALAAsACwAJAAoACQAJAAgABgAG
AAYABgADAAIAAgACAAQAAwADAAMABAAEAAQABQAEAAQABAAEAAQABQAGAAcABwAIAAkA
CQALAAsADAAMAA0ADQANAA4ADgAOAA4ADgAPAA8ADwAOAA4ADgAOAA4ADgAOAA4ADgAO
AA4ADgAOAA4ADgANAA0ADQANAA0ADQANAA0ADQANAAsACwALAAsADgAOAA4ADgAOAA4A
DgAPAA8ADwAPAA8AEQASABIAEgAQAA8ADwAPABEAEQARABEAEwATABMAEwASABIAEgAS
ABAAEAAQABAAEAAPAA8ADwARABEAEQAQABAAEAAQABAADgANAA0ADQAPAA8ADwAOAA4A
DgAOAA4ADAAMAAwADAAOAA4ADgAOAA4ADgANAAwADAANAA0ADQANAA0ADQANAAsACwAL
AAsACwALAAsACwAJAAoACgAKAAsACwAMAAwACwALAAwADAAKAAsACwALAAwADAALAAsA
DAAKAAwADAAMAAoACwALABAADgAPABIAEgASABIAEgAUABYAFwAXABYAFwAXABcAFwAV
ABMAEQAPAAsACAAHAAcABQAEAAQABQAFAAUABQAFAAUABQAFAAUABQAFAAUABQAIAAoA
CgALAAsADAAMAAoACgAJAAkACQAJAAkACQAJAAkACQAKAAwADAAMAAwACgAKAAoACwAN
AA0ADQANAAsACwALAAsADQANAA0ADQANAA0ADQANAA8ADQANAA0ADQANAA8AEQAcACwA
QQBNAEoAOgAjAAwA8v/X/73/nv97/1r/PP8h/xX/E/8a/yn/Qf9Z/3D/i/+o/8T/2P/l
/+7/9v/8//7/AwAFAAkACgANAA0ADwARABEAFAAVABUAFQAVABYAFgAWABcAFwAXABgA
GAAYABgAGAAYABgAGAAYABgAGQAZABkAGQAZABkAGgAYABkAGQAZABoAGgAaABoAGgAa
ABoAGgAaABoAGgAaABoAGwAbABsAGwAbABsAGwAbABsAGwAcAB4AHgAdAB0AHQAdAB0A
HgAeAB4AHgAeABwAHAAcABsAGwAbABsAGwAbABoAGgAYABkAGAAXABYAFQAVABUAEwAS
ABEAEQAQAA4ADgAOAA4ADQAMAAwADAAMAAsACwALAAoACgAKAAsACwAMAA0ADgAMAA0A
DgAPAA8AEAARABEAEQARABIAEgAVABUAFQAWABQAFAAUABQAFQAVABUAFAAWABYAFgAW
ABYAFgAWABYAFAAUABQAFAAUABQAEwATABUAFQAVABUAEwATABMAEwATABMAEwATABQA
FAAUABQAEgASABIAEwAVABUAFQAVABMAFAAUABQAFAATABMAEwAVABUAFQAVABUAFQAV
ABUAFAAUABQAFAASABIAEgASABIAEQARABEAEQARABEAEAAQABAAEAAQABAADwAPAA8A
DwAPAA8ADgAOAA4ADgAOAA4ADgAOAA4ADgAOAA4ADgAOAA4ADQAMAA4ADwAPAA8ADQAN
AA0ADQANAA0ADQANAA0ADQANAA0ACwAMAAwADAALAAsADAAMAA0ADQAOAA4AEgAUABQA
FAAUABQAFAAWABcAFwAWABcAFwAXABkAFwAVABMADwALAAgABwAFAAMAAgACAAMAAwAD
AAMABAAFAAYABwAFAAUABQAFAAUACAAKAAoABwAHAAgACAAIAAgABwAHAAkACQAJAAkA
CQAJAAkACgAKAAoACgAKAAgACAAIAAkACwALAAsACwAJAAkACQAJAAkACQAJAAkACwAL
AAsACwALAAkACQALAAsACQAJAA8AGgAqAD8ASwBIADgAIQAIAO7/0/+3/5T/a/9I/yr/
Ef8J/wn/Dv8b/zX/Uf9q/4f/pP+8/9L/3//o//D/9v/8////AwADAAYABwAJAAsADQAN
AA4ADwAPAA8ADwAQABAAEAARABEAEQASABIAEgASABIAEgASABIAEgASABMAEwATABMA
EwATABQAFAAVABUAFQAUABQAFAAUABIAEgASABIAEgASABIAEgAUABUAFQAVABUAFQAV
ABUAFQAVABUAFgAWABYAFQAVABUAFQAVABYAFgAWABYAFgAUABQAFAATABUAFQAVABUA
FQAUABQAEgARABAADwAOAA0ADQANAAsACgAJAAkACAAIAAgACAAIAAUABAAEAAQABAAD
AAMAAwAEAAQABAAFAAUABgAHAAgABgAHAAgACQAHAAgACQAJAAsACwAMAAwADQANAA0A
DgAQABAAEAAQAA8ADwAPAA4ADgAOAA4ADgAOAA4ADgAOAAwADAAMAAwADgAOAA0ADQAL
AAsACwALAA0ADQANAA0ACwALAAsACwAMAAwADAAMAAwADAAMAA0ACwALAAsACwANAA4A
DgAOAA4ADQANAA0ADwAPAA8ADwANAA0ADQANAAoACgAKAAoADAAMAAwADAAOAA0ADQAN
AAsACwALAAoACAAIAAgACAAKAAkACQAJAAkACQAJAAgACAAIAAgACAAIAAgACAAIAAYA
BgAGAAYABgAGAAUABAAGAAcABwAHAAUABQAFAAUAAwADAAMAAwAFAAUABQAFAAMABAAE
AAQABwAHAAgACAAJAAsACgAKAAoACgAKAAwADgAPAA8AEAARABEAEQAPAA0ACwAJAAcA
AwAAAP///f/7//r/+v/9//3//f/9//3//f/9//3//f/9//3//f/7//7/AAAAAP////8A
AAAA/v/+//3//f///////////////////wAAAAAAAAAAAAAAAAAAAAABAP//////////
AQABAAEAAQABAAEAAQABAAEAAQABAAEAAQD/////AQADAAMAAQADAAoAFAAnADsAQAA6
ACsAFAD6/9//xf+o/4H/Wv82/xf/Af/7/vz+Bf8Z/zX/Tv9n/4b/ov+6/83/2v/k/+z/
8v/1//n/+//+////AQADAAUABQAGAAcABwAHAAcACAAIAAgABwAHAAcACAAKAAoACgAK
AAgACAAIAAgACgALAAsACwAJAAkACQAKAAoACwALAAsADAAMAAwADAAMAAwADAAMAAwA
DAAMAAwADAANAA0ADQANAA0ADQANAAsACwALAAwADAAMAAsACwANAA0ADQAOAAwADAAM
AAwADAAMAAwACwALAAsACwALAAsACgAKAAgABwAGAAUABAADAAMAAwABAAAA//////7/
/v/+//7//v/9//z//P/8//z/+//7//v/+v/6//r/+//7//z//f/+//7///8AAAEAAQAC
AAMAAwADAAMABAAEAAUABQAFAAYABgAGAAYABgAHAAcABwAGAAYABgAGAAYACAAIAAgA
CAAGAAYABgAGAAYABgAFAAUABQAFAAUABQAFAAUABQAFAAUABQAFAAUABAAEAAQABAAG
AAYABgAHAAUABQAFAAUABwAIAAgACAAIAAcABwAHAAkACQAJAAkACQAJAAkACQAGAAYA
BgAGAAYABgAGAAYACAAHAAcABwAHAAcABwAGAAQABAAEAAQABgAFAAUABQAFAAUABQAE
AAQABAAEAAQABAAEAAQABAAEAAQABAAEAAQABAADAAIAAAABAAEAAQABAAEAAQABAAMA
AwADAAMAAQABAAEAAQABAAIAAgACAAIAAQABAAAAAQABAAIAAgAEAAUABQAIAAoACgAK
AAoACgAMAA0ADQAOAA8ADwAPAA0ACwAJAAcAAwD///z/+//7//n/+P/4//v/+//7//v/
+f/5//n/+f/5//n/+f/5//n//P/+//7//f/9//7//v8AAAAA//////3//f/9//3//f/9
//3//v/+//7//v/+/wAAAAAAAAEA//////////8BAAEAAQABAP//////////AQABAAEA
AQADAAEA/////////////wEACgAcAC8APQBCADgAIQAKAPL/1/+//6D/e/9Y/zj/G/8L
/wn/Dv8Z/y3/Rf9c/3f/lP+w/8b/1f/e/+j/8P/0//f/+f/7//7///8BAAMABQAFAAYA
BwAHAAcACQAKAAoACgAJAAkACQAKAAoACgAKAAoACgAKAAoACgAMAA0ADQANAA0ADQAN
AA4ADAANAA0ADQAOAA4ADgAOABAAEAAQABAADgAOAA4ADgAOAA8ADwAPAA8ADwAPAA8A
DwAPAA8AEAAOAA4ADQANAA4ADwAQABIAEgASABIAEgASABIAEgARAA8ADwAPAA8ADwAO
AA4ADAANAAwACwAKAAkACQAJAAcACAAHAAcABgAFAAQAAwACAAEAAAAAAAAAAgABAAEA
AQAAAAAAAAABAAEAAgADAAQABAAFAAYABwAHAAgACQAJAAkACQAKAAoADQANAA0ADgAO
AA4ADgAOAA0ADQANAAwADAAMAAwADAAOAA4ADgAOAAwADAAMAAwACgAKAAkACQALAAsA
CwALAA0ADQANAA0ADQANAA0ADQAOAA4ADgAOAA4ADgAOAA8ADwAPAA8ADwARABIAEgAS
ABEADwAOAA0ADQANAA0ADQAPAA8ADwAPAAwADAAMAAwADgAOAA4ADgAMAAsACwALAAsA
CwALAAoADAAMAAwADAAKAAkACQAJAAsACwALAAoACgAKAAoACgAKAAoACgAKAAgACAAI
AAgACAAIAAcABgAIAAkACQAJAAkACQAJAAkACQAJAAkACQAHAAcABwAHAAcACAAIAAgA
CwALAAwADAAPAA4ADgAOAA4ADgAOABAAEQARABIAEwATABMAEwARAA8ADQAJAAUAAgAB
AAMAAQAAAAAAAQABAAEAAQABAAEAAQABAAEAAQABAAEAAQAEAAYABgAFAAUABgAGAAQA
BAADAAMAAwADAAMAAwADAAMAAwAEAAQABAAEAAQABAAEAAQABQAFAAUABQAFAAUABQAF
AAUABQAFAAUABQAFAAUABQAFAAUABQAFAAUABQAFAAUACQASACIANQBFAEYAOgAjAAoA
8P/X/7//ov+B/2L/RP8l/xX/Ef8W/yH/N/9P/2T/e/+Y/7b/zP/b/+T/6v/w//T/9//7
////AAD//wEAAwAFAAUACAAJAAkACQALAAwADAAMAAsACwALAAwADAAMAAwADAAMAAwA
DAAMAAwADQANAA0ADQANAA0ADgANAA0ADAALAAwADAAMAAwADAAMAAwADAAMAAwADAAM
AA4ADwAPAA8ADQANAA0ADQANAA0ADQAOAA4ADgANAA0ADQANAA0ADgAQABAAEAAQAA4A
DgAOAA0ADQANAA0ADQALAAoACgAIAAkACAAHAAYABQAFAAUAAwAEAAMAAwACAAEAAAD/
//7//f/8//z//P/+//3//f/9//r/+v/6//v/+f/6//v//P/8//3//v///wEAAgADAAMA
BQAFAAYABgAFAAUABQAGAAYABgAGAAYACQAJAAkACAAGAAYABgAGAAYABgAGAAYABgAG
AAYABgAGAAYABQAFAAUABQAFAAUABQAFAAUABQAHAAcABwAHAAgACAAIAAgABgAGAAYA
BwAHAAcABwAHAAcACAAIAAgABgAFAAUABQAFAAUABQAFAAUABQAFAAUABAAEAAQABAAE
AAQABAAEAAQAAwADAAMAAwADAAMAAgACAAIAAgACAAIAAQABAAEAAQABAAEAAAAAAAAA
AAAAAAIAAgACAAIAAgACAAIAAgACAAIAAQAAAAAAAQABAAEAAQABAAEAAQABAAEAAQAB
AAMABQAGAAYABgAGAAYACAAKAAsACwAMAA0ADQANAA0ACwAJAAcAAQD9//r/+f/7//n/
+P/4//n/+f/5//n/+f/5//n/+f/5//n/+f/5//n//P/+//7/+//7//z//P/+//7//f/9
//3//f/9//3//f/9//3//v/+//7//v/+//z//P/8//3//f/9//3//f////////////3/
/f/9//3//f/9//3//f////////////3//f/9////CAAWACkAOwBAADQAHwAGAOz/0f+3
/5r/c/9O/zD/E/8D///+Av8L/yP/P/9W/3H/jP+m/77/z//Y/+L/6v/u//H/9f/3//j/
+//7//3//////wAAAQABAAEAAQACAAIAAgADAAMAAwAEAAQABAAEAAQABgAGAAYABgAE
AAUABQAFAAUABQAFAAYABAAFAAUABQAEAAQABAAEAAYABgAGAAYABgAGAAYABgAGAAcA
BwAHAAcABwAHAAcABQAFAAUABgAGAAYABQAFAAYABwAIAAoACAAIAAgACAAGAAYABgAF
AAUABQAFAAUABwAGAAYABAAFAAQAAwACAP////////3//P/7//v/+v/4//j/+P/4//f/
9v/2//b/9v/1//X/9f/2//b/9v/3//f/+P/5//r/+P/5//r/+//9//7//////wEAAQAC
AAIAAgABAAAAAAABAAIAAwAEAAUABQAFAAQAAgACAAIAAgAEAAQABAAEAAMAAgABAAAA
AAAAAP////8BAAEAAQABAAEAAQABAAEAAwADAAMAAwACAAIAAgACAAIAAgACAAMAAwAD
AAMAAwADAAQABAAEAAQAAwADAAMABQAFAAUABQADAAMAAwADAAIAAgACAAIAAgACAAIA
AgACAAEAAQABAAEAAQABAAAAAAAAAAAAAAACAAEAAQABAP////////7//v/+//7//v/+
//7//v/+//7//v/+//7//v/+//3//P/+//////////3//f/9//3//f/9//3//f/9//3/
/f/9/wEAAgACAAIABAAEAAQABAAEAAQABgAHAAcACAAJAAkACQAJAAcABQADAP3/+f/2
//X/9//1//T/9P/1//X/9f/1//X/9f/1//X/9//3//f/9//3//r//P/8//v/+//8//z/
+v/6//n/+f/5//n/+f/5//n/+f/5//r//P/8//z//P/6//r/+v/7//v/+//7//v//f/9
//3//f/9//3//f/9//3//f/9//3//f////////////3///8BAAoAGAAtAD0AQAA0AB0A
BADs/9H/t/+Y/2//Sv8q/w3///79/gD/Df8n/0H/XP93/5L/rP/C/9H/2v/i/+j/7P/x
//X/9//6//v//f///wEAAQACAAMAAwADAAMABAAEAAQABQAFAAUABgAGAAYABgAGAAYA
BgAGAAYABgAHAAcABwAHAAcABwAIAAgACQAJAAkACgAKAAoACgAIAAgACAAIAAoACgAK
AAoACAAJAAkACQAJAAkACQAJAAkACQAJAAoACgAKAAkACQAJAAkACQAKAAoACgAKAAoA
CAAIAAgABwAHAAcABwAHAAcABgAGAAQAAwACAAEAAAD////////9//7//f/9//z//P/8
//z//P/7//r/+v/6//j/9//3//f/+P/4//j/+f/5//r/+//8//7///8AAAEAAQACAAMA
AwADAAMABAAEAAUABQAFAAYABgAGAAYABgAFAAUABQAEAAQABAAEAAQABAAEAAQABAAE
AAQABAAEAAQABAADAAMAAwADAAMAAwADAAMAAwADAAUABQAFAAUABAAEAAQABAAEAAQA
BAAFAAcABwAHAAcABQAGAAYABgAGAAUABQAFAAUABQAFAAUABQAFAAUABQAGAAYABgAG
AAQABAAEAAQABgAFAAUABQADAAMAAwACAAQABAAEAAQAAgABAAEAAQABAAEAAQAAAP7/
/v/+//7/AAAAAAAAAAAAAAAAAAAAAAAAAAD///7//v////////////////////3//f/9
//3////////////9//7//v/+//////8AAAAAAAD//////v/+/////////wIAAgABAAEA
AgAEAAYABgAGAAYABgAIAAkACQAIAAkACQAJAAsACQAHAAUAAQD9//r/+f/5//f/9v/2
//f/9//3//f/+f/5//n/+f/3//f/9//3//n//P/+//7//f/9//7//v/8//z/+//7//v/
+//7//v/+//7//v//P/8//z//P/8//z//P/8//3/////////////////////////////
/////f/9//3//f///wEA//////////8BAAUADAAcAC8APQA8AC4AGQAAAOj/z/+3/5r/
df9U/zT/Gf8N/w3/Ev8d/zP/Tf9i/3n/lP+w/8b/1f/g/+j/7v/y//X/9//5//z///8B
AAMABQAFAAQABQAFAAUABwAIAAgACAALAAsACwAMAAoACgAKAAoACgAKAAoACgAIAAkA
CQAJAAsACwALAAwADAANAA0ADQAKAAoACgAKAAoACgAKAAoACgAKAAoACgALAA0ADgAP
AA8ADwAPAA8ADQANAA0ADgAOAA4ADQANAA0ADQANAA4ADgAOAA4ADgAOAA4ADgANAA0A
DQANAA0ADQAMAAwACgALAAoACQAIAAcABwAHAAUABgAFAAUABAACAAIAAgACAAEAAAAA
AAAA/v/9//3//f/+//7//v///wEAAgADAAQAAgADAAQABQAFAAYABwAHAAkACQAKAAoA
CQAJAAkACgAMAAwADAAMAAsACwALAAoACgAKAAoACgAKAAoACgAKAAoACgAKAAoADAAM
AAsACwANAA0ADQANAA0ADQANAA0ACwALAAsACwAOAA4ADgAOAAwADAAMAA0ADwAPAA8A
DwANAA4ADgAOAA4ADQANAA0ADQANAA0ADQAPAA8ADwAPAA4ADgAOAA4ADgAOAA4ADgAM
AAsACwALAAkACQAJAAgACgAKAAoACgAKAAkACQAJAAkACQAJAAgACAAIAAgACAAKAAoA
CgAKAAoACgAKAAoACgAKAAkACAAIAAkACQAJAAkACQAJAAkACQAJAAkACQAJAAkACQAJ
AAcACAAIAAgACQAJAAoACgALAAsADgAQABAAEAAQABAADgAQABEAEQAUABUAFQAVABcA
FQATABEADQAJAAYABQAFAAMAAgACAAEAAQABAAEAAQABAAEAAQABAAEAAQABAAEABAAG
AAYABQAFAAYABgAEAAQAAwADAAUABQAFAAUABQAFAAUABgAEAAQABAAEAAYABgAGAAcA
BQAFAAUABQAFAAUABQAFAAUABQAFAAUABQAFAAUABQAHAAcABwAHAAkABwAHAAkADgAY
ACkAOwBGAEQAMwAaAAIA6f/P/7j/mf94/1b/Of8f/xX/FP8b/yn/Qf9Y/23/hv+i/77/
0f/e/+b/7v/y//f/+//9/wAAAQABAAMABQAFAAYABwAHAAcACAAKAAsADAALAAsACwAM
AAwADAAMAAwADAAMAAwADAAKAAsACwALAAsACwALAAwADAANAA0ADQAOAA4ADgAOAA4A
DgAOAA4ADgAOAA4ADgAOAA8ADwAPAA8ADwAPAA8ADQANAA0ADgAOAA4ADQANAA0ADQAN
AA4ADgAOAA4ADgAQABAAEAAPAA4ADQAMAAsADQAMAAwACgAJAAgABwAGAAUABQAFAAMA
AgABAAEAAAAAAAAAAAAAAP3//P/8//z/+v/5//n/+f/6//r/+v/7//n/+v/7//z//v//
/wAAAQABAAIAAwADAAMAAwAEAAQABQAFAAUABgAGAAYABgAGAAcABwAHAAYABgAGAAYA
BgAGAAYABgAGAAYABgAGAAYABgAGAAUABQAFAAUABQAFAAUABQAFAAUABQAFAAUABQAG
AAYABgAGAAgACAAIAAkABwAHAAcABwAFAAYABgAGAAgABwAHAAcABQAFAAUABQAFAAUA
BQAFAAYABgAGAAYABAAEAAQABAACAAEAAQABAAEAAQABAAAAAAAAAAAAAAACAAEAAQAB
AP////////7/AAAAAAAAAAD+//7//v/+/wAAAAAAAAAAAAAAAP///v/+////////////
/////////////////////////////wEAAgACAAQABAAEAAQABAAEAAQABgAHAAcACAAJ
AAkACQAJAAcABQADAAEA/f/6//n/+f/3//b/9v/3//f/9//3//X/9f/1//X/9f/1//X/
9f/1//j/+v/6//v/+//8//z//P/8//v/+//7//v/+//7//n/+f/5//r/+v/6//r/+v/6
//r/+v/7//v/+//7//v/+//7//v/+//7//v/+//7//n/+f/5//n//f/9//v/+//7//v/
+f/7/wIADgAhADUAPAA2ACUADgD0/9n/v/+i/3v/VP80/xX///75/vz+A/8X/y//SP9h
/37/mv+y/8f/0v/c/+T/6v/t//H/8//0//f/+f/7//3//f/8//3//f/9//3//v/+//7/
////////AAAAAAAAAAAAAAIAAgACAAIAAgADAAMAAwADAAMAAwAEAAQABQAFAAUABAAE
AAQABAAEAAQABAAEAAQABAAEAAQABgAHAAcABwAFAAUABQAFAAUABQAFAAYABAAEAAMA
AwADAAMAAwAEAAYABgAGAAYABAAEAAQAAwADAAMAAwADAAMAAgACAAAAAQAAAP///v/9
//3//f/7//r/+f/5//j/9v/2//b/9v/1//T/9P/0//T/8//z//P/8v/y//L/8//z//T/
9f/2//b/9//4//n/+//8//3//f/9//3//v/+/////////wAA/v/+//7//v/////////+
//7//v/+//7//P/8//z//P/8//z//P/8//7//v/9//3//f/9//3//f/7//v/+//7//3/
/f/9//3//v/+//7//v/+//7//v////////////////8AAAAAAAACAAEAAQABAAEAAQAB
AAEAAQABAAEAAQD+//7//v/+//7//v/+//7/AAD////////9//3//f/8//z//P/8//z/
/v/9//3//f/9//3//f/8//r/+v/6//r/+v/6//r/+v/8//z//P/8//z//P/7//r/+v/7
//v/+//7//v/+//7//v/+//7//v/+//7//v/+//7//z//P/8//3//v8AAAAAAAAAAAIA
BAAFAAUACAAJAAkACQAJAAcABQADAP3/+f/2//X/9f/z//L/8v/1//X/9f/1//P/8//z
//P/8//z//P/8//z//b/+P/4//f/9//4//j/+P/4//f/9//3//f/9//3//f/9//3//j/
+v/6//r/+v/4//j/+P/5//n/+f/5//n/+f/5//n/+f/5//n/+f/5//n/+f/5//n/+//7
//v/+//7//n/9//9/wYAFAAnADcAOgAyAB0ABgDs/9H/t/+c/3f/VP8y/xf/B/8F/wj/
Ef8j/z3/VP9t/4r/pP+8/83/2P/i/+j/6v/v//P/9f/4//n/+f/7//3//f/+////////
/wEAAgACAAIAAwADAAMABAAEAAQABAAEAAQABAAEAAQABAAFAAUABQAHAAcABwAIAAgA
CQAJAAkABgAGAAYABgAHAAgACQAKAAkACAAHAAYABgAHAAcABwAHAAcABwAHAAkACQAJ
AAoACgAKAAkACQAJAAkACQAKAAgACAAIAAgACAAIAAgABwAHAAcABwAHAAkACAAIAAYA
BQAEAAMAAgABAAEAAQD///////8AAAAA///+//3//P/7//r/+v/6//r/+f/5//n/+v/6
//r/+//7//z//f/+//7///8AAAEAAQACAAMAAwADAAMABAAEAAMAAwADAAQABgAGAAYA
BgAFAAUABQAEAAYABgAGAAYABgAGAAYABgAGAAYABgAGAAYABgAFAAUABQAFAAUABQAH
AAcABwAHAAUABQAFAAUABgAGAAYABgAGAAYABgAHAAcABwAHAAcABwAIAAgACAAIAAcA
BwAHAAUABQAFAAUABQAFAAUABQAEAAQABAAEAAQABAAEAAQABAADAAMAAwADAAMAAwAC
AAIAAgACAAIAAgABAAEAAQABAAEAAQAAAAAAAAAAAAAA/v/+//7//v8AAAAAAAAAAAIA
AgABAAAAAAABAAEAAQD//////////wEAAQABAAEAAwADAAMAAwAFAAYABgAGAAcABwAI
AAgACwALAAwADAAKAAsACwALAAkABgACAP///f/6//v/+v/7//j/+P/3//f/+P/4//n/
+P/5//n/+f/7//r/+v/7//3//v///wAA//////7//f/9//z//P/9//z//P/8//3/+//8
//z//P/8//3//f/9//3//v/8//z//P/8//3//v///wAA/v/+//7//v/8//z//P/8//7/
/v/+/w==
         </WaveFormData>
      </LeadData>
      <LeadData>
         <LeadByteCountTotal>10000</LeadByteCountTotal>
         <LeadTimeOffset>0</LeadTimeOffset>
         <LeadSampleCountTotal>5000</LeadSampleCountTotal>
         <LeadAmplitudeUnitsPerBit>4.88</LeadAmplitudeUnitsPerBit>
         <LeadAmplitudeUnits>��V</LeadAmplitudeUnits>
         <LeadHighLimit>2147483647</LeadHighLimit>
         <LeadLowLimit>268435456</LeadLowLimit>
         <LeadID>V2</LeadID>
         <LeadOffsetFirstSample>0</LeadOffsetFirstSample>
         <FirstSampleBaseline>0</FirstSampleBaseline>
         <LeadSampleSize>2</LeadSampleSize>
         <LeadOff>FALSE</LeadOff>
         <BaselineSway>FALSE</BaselineSway>
         <ExcessiveACNoise>FALSE</ExcessiveACNoise>
         <MuscleNoise>FALSE</MuscleNoise>
         <LeadDataCRC32>2827049233</LeadDataCRC32>
         <WaveFormData>
BAAEAAQABAAGAAYABgAGAAYABgAGAAYACAAIAAgACAAKAAoACgAKAAoACgAKAAoACAAI
AAgACAAIAAgACAAIAAYABgAGAAYABAAEAAQABAAEAAQABAAEAAYABgAGAAYABgAGAAYA
BgAHAAgACQAKAAwADAAMAAwACgAKAAoACgAIAAgACAAIAAYABgAGAAYABAAEAAQABAAC
AAIAAgACAAAAAAAAAAAAAAAAAAAAAAD+//7//v/+//7//v/+//7//P/8//z//P/8//z/
/P/8//z//P/8//z//P/8//z//P/6//r/+v/6//z//P/8//z//P/8//z//P/6//r/+v/6
//z//P/8//z//P/8//z//P/8//z//P/8//7//v/+//7//P/8//z//P/8//z//P/8//z/
/P/8//z//P/8//z//P/6//r/+v/6//r/+v/6//r/+P/4//j/+P/4//j/+P/4//j/+P/4
//j/9v/2//b/9v/2//b/9v/2//b/9v/2//b/9P/0//T/9P/2//b/9v/2//b/9v/2//b/
9v/2//b/9v/3//j/+f/6//z//P/8//z//v/+////AAACAAMAAwADAAQAAwABAP//+//5
//n/+P/1//T/9P/2//f/+P/4//j/+P/4//j/9v/1//P/8v/y//H/8v/y//L/8v/y//H/
8f/x//H/8P/w/+7/7v/u/+7/8P/w//D/8P/w//D/8P/w/+7/7v/u/+7/8P/w//D/8P/w
//D/8f/x//P/8//z//P/8f/y//L/8v/y//L/8//y//T/9f/5/wQAFwA2AF0AdwCHAIoA
gABzAGEATwA2ABkABQD7/+H/uf+a/4P/cf9m/1v/Tf9Y/3D/hv+k/8D/zv/Y/+H/5//p
/+v/7v/u//D/9P/2//f/9//4//j/+P/4//n/+f/6//r/+//7//v/+//9//7//v/+//7/
/v/+//////////////////////////7//v//////AQABAAEAAQD//wAAAAD//wEAAgAC
AAIAAwADAAMAAwADAAQABAAEAAQABQAFAAUACAAIAAgACQAJAAkACQAKAAgACgAKAAoA
DAANAA0ADgAOAA4ADgAOABAAEQARABEADwAPAA8ADgAQABAAEAAPABEAEAAPAA8AEAAP
AA8ADwAPAA4ADgAOAA4ADQANAA0ADwARABIAEgAQABEAEgASABIAFAAVABYAFAAUABQA
FAAUABQAFAAUABQAEwARABEAEAAQAA8ADgAOAA4ADAALAAoACgAKAAoACgAKAAkACQAK
AAkACQAJAAcABwAHAAcABgAGAAYABgAGAAYABgAGAAUABAAEAAUABQAFAAQABAAGAAYA
BgAGAAQABAAEAAQABgAHAAcABwAHAAYABgAGAAQABAAEAAQABgAGAAYABgAFAAUABQAF
AAUABQAFAAUABQAFAAUABQAEAAQABAAEAAQABAAEAAQABAAEAAQABAAFAAUABQAFAAMA
AwADAAMAAwADAAMAAwADAAMAAQABAAEAAQABAAEAAQABAAEAAQAAAAAAAAAAAAAAAAAA
AAAAAAAAAAAAAAD+//////////3//v/+//////8AAAAAAAD+//////////3//v//////
/f/9//////8AAAEAAAD//wMAAwADAAQABgAGAAYABgAGAAgACAAJAAoADAANAA0ADwAO
AA0ACwAJAAUAAwADAAAA///+//7/AAABAAIAAgAEAAQABAAEAAIA///9//z//P/9//7/
/v/+//7//v/9//3/+//7//r/+v/6//r/+v/6//r/+v/6//r/+v/6//r/+v/6//r/+v/6
//r/+v/6//r/+v/6//v/+//7//v/+//7//v//P/8//z//v/+////AAACAAcAEQAiAEEA
aACHAJsAoQCYAIYAdwBnAFUAQAAxACsAFQDr/8f/qv+T/4X/dP9f/2P/eP+Q/67/yv/a
/+L/6v/v//H/9f/3//j/+P/6//z//v//////AgACAAIAAgADAAMABAAEAAUABQAFAAUA
AwAEAAQABAAGAAYABgAHAAkACQAJAAkACQAJAAkACQAIAAgACQAJAAsACwALAAsACwAM
AAwACwALAAwADAAMAAsACwALAAsADQAOAA4ADgAOAA8ADwAPABIAEgASABMAEwATABMA
FAAUABYAFgAWABYAFwAXABgAGgAaABoAGgAaABsAGwAbABsAGwAbABoAGgAaABoAGQAZ
ABgAFwAXABYAFQAVABUAFQAUABQAFAAUABMAEwATABMAFQAWABYAFAAVABYAFgAUABYA
FwAYABYAFgAWABYAFAAUABQAFAAWABUAEwATABIAEgARABAAEAAQAA4ADQAOAA4ADgAO
AA4ADgANAA0ADAALAAsACwALAAsACwALAAoACgAKAAoACgAKAAoACgAJAAgACAAJAAkA
CQAIAAgACAAIAAgACAAKAAoACgAKAAgACQAJAAkACQAIAAgACAAIAAgACAAIAAgACAAI
AAgABwAHAAcABwAFAAUABQAFAAUABQAFAAUABAAEAAQABAAEAAQABAAEAAQABAAEAAQA
AwADAAMAAwADAAMAAwADAAMAAwADAAMAAwADAAEAAQABAAEAAQABAAMAAwADAAMAAgAC
AAIAAgACAAIAAgACAAIAAgACAAIAAAABAAEAAQABAAIAAgADAAMABAAEAAQABgAIAAgA
CAAIAAgACAAKAAoACwAMAA4ADwAPAA8ADgANAAsACQAFAAMAAwAAAP///v/+/wIAAwAE
AAQABgAGAAYABgACAP///f/8//z//f/+//7//v/+//7//f/9//v/+//6//r/+v/6//r/
+v/6//r/+v/6//r/+v/6//r/+v/6//r/+v/6//r/+v/6//r/+v/7//v/+//7//v//f/9
//7//v/+//z//P/9/wAAAgAFAA8AIgBBAGYAhQCVAJsAkgCEAHUAZQBRADgAJQAdAAkA
4f+9/6T/j/+F/3T/Y/9l/3z/kP+s/8b/2P/i/+r/7//z//f/+f/4//r/+v/8//7/////
/wIAAgACAAIAAwADAAQABAAFAAUABQAFAAUABgAGAAYABgAGAAYABwAHAAcABwAHAAcA
BwAHAAcACAAIAAkACQAHAAcABwAHAAcACAAIAAcACQAKAAoACgALAAsACwALAAsADAAM
AAwADAANAA0ADQAOAA4ADgAPAA8ADwAPABAAEAASABIAEgASABMAEwAUABYAFgAWABYA
FgAXABcAFwAVABUAFQAUABQAFAAUABMAEwASABEAEQASABEAEQARABEAEAAQABAAEAAP
AA8ADwAPABEAEgASABQAFQAWABYAFAAWABcAGAAWABYAFgAWABYAFgAWABYAFAATABEA
EQAQABAADwAOAA4ADgAMAAsADAAMAAwADAAMAAwACwALAAgABwAHAAcACQAJAAkACQAI
AAgACAAIAAYABgAGAAYABQAEAAQABQAFAAUABAAEAAQABAAEAAQABAAEAAQABAAEAAUA
BQAFAAUABAAEAAQABAAEAAQABAACAAIAAgACAAEAAQABAAEAAwADAAMAAwADAAMAAwAD
AAAAAAAAAAAAAAAAAAAAAAAAAAAAAAAAAP//////////////////////////////////
///9//3//f/9//3//f/9//3//f/9//z//P/8//z//P/8//z//P/6//r/+v/6//r/+//7
//v//f/+//7///////7/AAACAAIAAgACAAIABAAEAAUABgAIAAkACQAJAAgABwAFAAMA
///9//3/+v/5//j/+P/8//3//v/+//7//v/+//7//P/5//f/9v/0//X/9v/2//j/+P/4
//f/9//1//X/9P/0//T/9P/0//L/8v/y//L/8v/y//L/8v/y//L/8v/y//L/8v/y//L/
9P/0//T/9f/1//X/9f/1//P/8//0//T/9P/0//L/9f/4//j/+f///woAHwA+AGMAfQCL
AI4AhAB3AGcAVQBAACcAFwAPAPH/x/+m/4//ff9y/2H/Vf9g/3b/jP+q/8T/0P/a/+P/
5//p/+v/7v/w//D/8v/0//X/9f/2//b/9v/2//n/+f/6//r/+f/5//n/+f/5//r/+v/6
//r/+v/6//v//f/9//3//f/9//3//f/9//z//P/9//3//f/9//3//f/9//7//v/9////
AAAAAAAA/////////////wAAAAAAAAAAAQABAAEAAAAAAAAAAQADAAMAAwAEAAMABAAD
AAIABAAFAAUABgAGAAYABgAGAAYABwAHAAcABQAFAAUABAAEAAQABAADAAMAAgABAAEA
AgABAAEAAQABAAAAAAAAAAAA//////////8BAAIAAgACAAMABAAEAAQABgAHAAgACgAK
AAoACgAKAAoACgAKAAoACQAHAAcABgAGAAUABAAEAAQAAgABAAAAAAAAAAAAAgACAAEA
AQD+//3//f/9//3//f/9//3//P/8//z//P/8//z//P/8//3//P/8//3/+//7//r/+v/6
//r/+v/6//z//P/8//z/+v/7//v/+//9//z//P/8//z//P/8//z//P/8//z//P/9//3/
/f/9//v/+//7//v//f/9//3//f/8//z//P/8//r/+v/6//r/+v/6//r/+v/7//v/+//7
//n/+f/5//n/+//7//v/+//5//n/9//3//f/9//3//f/9f/1//X/9f/2//b/9v/2//b/
9v/2//b/9P/0//T/9P/0//X/9f/1//P/9P/0//X/9//4//j/+P/4//n/+f/6//z//P/8
//z//v8AAAAAAQAAAAIAAwADAAEAAAD///3//f/5//f/9//2//X/9P/0//j/+f/6//r/
+P/4//j/+P/2//P/8f/w//D/8f/y//L/8v/y//L/8f/z//H/8f/w/+7/7v/u/+7/7v/u
/+7/7v/u/+7/7v/u//D/8P/w//D/7v/u/+7/7v/u/+7/7v/v/+//7//v/+//8f/x//L/
8v/y//L/8v/x//L/9v/5/wEADgApAE4AbwCFAJEAjAB+AHEAYwBTADoAJwAfABEA6f+/
/6L/if93/2b/U/9R/2b/fv+a/7b/yP/S/9z/5f/n/+n/6//s/+7/8P/w//L/8//z//b/
9v/2//b/9//3//j/+P/3//f/9//3//f/+P/4//j/+P/4//j/+f/7//v/+//7//n/+f/5
//n//P/8//3//f/9//3//f/9//3//v/+//3//f/+//7//v//////////////AAAAAAAA
AAABAAEAAQAEAAQABAAFAAcABwAHAAgACAAKAAoACgAKAAsACwAMAAwADAAMAAwADAAN
AA0ADQANAA0ADQAMAAwADAAMAAsACwAKAAkACQAIAAcABwAHAAcABgAGAAYACAAHAAcA
BwAHAAkACgAKAAoACwAMAAwACgAMAA0ADgAQABAAEAAQAA8ADgANAAwADgANAAsACwAK
AAoACQAIAAgACAAGAAUABgAGAAYABgAGAAYABQAFAAIAAQABAAEAAQABAAEAAQAAAAAA
AAAAAAAAAAAAAAAAAQAAAAAAAQABAAEAAAAAAAAAAAAAAAAAAAAAAAAAAAAAAAEAAQAB
AAEAAAAAAAAA/v/+//7//v/+//7//v/+/////////////f/9//3//f/9//3//f/9//z/
/P/8//z//P/8//z//P/8//z//P/8//v/+//7//v/+//7//v/+//7//v/+//7//v/+//5
//n/+f/5//n/+f/5//n/+f/5//r/+v/6//r/+v/6//r/+v/6//r/+v/6//j/+f/5//n/
+//8//z//f////7//v/+//7//v8AAAIAAgADAAQABgAHAAcABwAGAAUAAwD///v/+f/5
//r/+f/4//j/+v/7//z//P/8//z//P/8//r/9//1//T/9P/1//b/9v/0//T/9P/z//P/
8f/x//D/8v/y//L/8v/y//L/8v/y//L/8v/y//L/8v/y//L/8v/y//L/8v/y//L/8v/y
//P/8//z//P/8//z//P/9P/0//T/9P/0//X/+P/6//3/BwAYADMAWAB5AJEAnQCYAIYA
dwBrAFsASAA5ADMAIQD3/8v/qP+N/3v/av9V/1P/Zv+A/57/uv/M/9T/3v/j/+f/6f/r
/+7/7v/u//D/8v/z//P/9P/0//T/9P/3//f/+P/4//f/9//3//f/9//4//j/+P/4//j/
+P/5//n/+f/5//n/+f/5//n/+f/6//r/+//7//v/+//7//v/+//8//z/+//7//z//P/8
//3//f/9//3//f/+//7//v/+/////////wAAAAAAAAEAAQABAAEAAgACAAQABAAEAAQA
BQAFAAYACAAIAAgACAAIAAkACQAJAAcABwAHAAYABgAGAAYABQAFAAQAAwADAAIAAQAB
AAEAAQAAAAAAAAAAAP////////3///8AAAAAAAABAAIAAgACAAQABQAGAAYABgAGAAYA
BgAGAAYABgAGAAUAAwADAAIAAgABAAAAAgACAAAA///+//7//v/+//z//P/7//v//P/7
//v/+//7//v/+//7//r/+v/6//r/+v/6//r/+v/5//j/+P/5//v/+//6//r/+v/6//r/
+v/6//r/+v/6//r/+//7//v/+//6//r/+v/4//j/+P/4//j/+P/4//j/+f/5//n/+f/3
//f/9//3//f/9//3//f/9v/2//b/9v/2//b/9v/2//b/9v/2//b/9//3//f/9//3//f/
9//3//f/9//3//f/9//3//X/9f/1//X/9f/1//X/9f/1//X/9v/2//b/9v/2//b/9v/2
//r/+v/6//r/+v/6//r//P/+//7///8AAAIAAwADAAMAAgABAP///f/5//f/9//2//X/
9P/0//b/9//4//j/+P/4//j/+P/2//P/8f/w//D/8f/y//L/8v/y//L/8f/x/+//7//u
//D/8P/w//D/7v/u/+7/7v/u/+7/7v/u/+7/7v/u/+7/7v/u/+7/7v/w//D/8P/x//H/
8f/x//H/8f/x//L/8v/w//L/8v/z//L/9P/5/wEAEAApAEwAbwCHAJMAjgB+AG8AYwBR
ADwAJwAdAA8A6//D/6T/i/97/3D/W/9X/2j/fP+W/7T/xv/Q/9z/5f/n/+n/6//s/+7/
8P/w//L/8//z//b/9v/2//b/9//3//j/+P/5//n/+f/5//n/+v/6//r/+v/6//r/+//7
//v/+//7//v/+//7//v//P/8//3//f/9//3//f/9//3//v/+//3//f/+//7//v//////
////////AAAAAAAA/v////////8CAAIAAgADAAMAAwADAAQABAAGAAYABgAGAAcABwAI
AAgACAAIAAgACAAJAAkACQAJAAkACQAIAAgACAAIAAcABwAGAAUABQACAAEAAQABAAEA
AAAAAAAAAgABAAEAAQABAAMABAAEAAYABwAIAAgABgAIAAkACgAKAAoACgAKAAoACgAK
AAoACgAJAAcABwAGAAYABQAEAAYABgAEAAMAAAAAAAAAAAACAAIAAQABAAAA////////
/f/9//3//f/+//7//v/+//z//P/8//z//f/8//z//f/9//3//P/8//z//P/8//z//P/8
//z//P/8//3//f/9//3//P/8//z//v/+//7//v/8//z//P/8//v/+//7//v//f/9//3/
/f/9//3//f/9//z//P/8//z//P/8//z//P/8//z//P/8//v/+//7//v/+f/5//n/+f/5
//n/+f/5//v/+//5//n/+f/5//n/+f/5//n/+f/5//j/+P/4//j/+P/4//j/+P/6//r/
+v/6//r/+//9//3//v/+//7//v/+/wAAAgACAAMABAAGAAcABwAHAAYABQADAP//+//5
//n/+v/5//j/+P/6//v//P/8//r/+v/6//r/+P/1//P/8v/0//X/9v/2//T/9P/0//P/
9f/z//P/8v/w//D/8P/w//D/8P/w//D/8P/w//D/8P/y//L/8v/y//L/8v/y//L/8v/y
//L/8//z//P/8//z//P/8//0//T/9P/0//T/9f/2//j//f8FABIALQBQAHMAiQCTAIwA
gABzAGUAUQA2ACEAGQAJAN//t/+c/4X/d/9q/1n/Wf9s/4L/nP+4/8r/1P/e/+f/6f/p
/+v/7v/w//D/8v/0//X/9f/2//b/9v/2//n/+f/6//r/+//7//v/+//7//z//P/8//z/
/P/8//3//f/9//3//f/9//3//f/9//7//v///////////////////wAAAAD/////AAAA
AAAAAQABAAEAAQD//wAAAAAAAAIAAwADAAMAAgACAAIAAwADAAMAAwAEAAIABAAEAAQA
BAAFAAUABgAGAAYABgAGAAYABwAHAAcABQAFAAUABAAEAAQABAADAAMAAgABAAEAAAD/
//////////7//v/+//7//f/9//3///8BAAIAAgAEAAUABgAGAAYACAAJAAoADAAMAAwA
DAAKAAoACgAKAAwACwAJAAkABgAGAAUABAAEAAQAAgABAAIAAgACAAIAAAAAAP////8A
AP////////3//f/9//3//P/8//z//P/8//z//P/8//3//P/8//3/+//7//r/+v/8//z/
/P/8//z//P/8//z//P/9//3//f/9//z//P/8//7//v/+//7//v/+//7//v/9//3//f/9
//3//f/9//3//f/9//3//f/8//z//P/8//z//P/8//z//P/8//z//P/7//v/+//7//v/
+//7//v/+f/5//n/+f/7//v/+f/5//n/+f/5//n/+f/5//n/+f/4//j/+P/4//j/+P/4
//j/+P/4//j/+P/4//n/+f/5//f/+P/4//n/9//4//j/+P/4//n/+f/5//n/+v/7//v/
/f/+/wAAAAAAAAAAAAACAAIAAwAEAAYABwAHAAkACAAHAAUAAwD///3//f/8//v/+v/6
//z//f/+//7/AAAAAAAAAAD8//n/9//2//b/9//4//j/+v/6//r/+f/3//X/9f/0//b/
9v/2//b/9v/2//b/9v/2//b/9v/2//b/9v/2//b/9P/0//T/9P/2//b/9v/3//X/9f/1
//X/9f/1//b/9v/4//j/+P/3//r//P///wkAGAAzAFoAewCRAJsAlACEAHUAZwBVAD4A
KwAlABEA5//D/6b/j/99/2z/Wf9d/27/hP+k/8D/0P/a/+T/6f/t/+//8f/y//T/9v/2
//j/+f/5//z//P/8//z//f/9//7//v//////////////AAAAAAAAAAAAAAAAAQABAAEA
AQABAAEAAQABAAEAAgACAAMAAwADAAMAAwADAAMABAAEAAMAAQACAAIAAgAFAAUABQAF
AAUABgAGAAYABgAHAAcABwAIAAgACAAJAAkACQAJAAoACgAMAAwADAAMAA0ADQAOAA4A
DgAOAA4ADgAPAA8ADwAPAA8ADwAOAA4ADgAOAA0ADQAMAAsACwAIAAcABwAHAAkACAAI
AAgABgAFAAUABQAHAAkACgAKAAgACQAKAAoACgAMAA0ADgAOAA4ADgAOAA4ADgAOAA4A
DgANAAsACwAKAAoACQAIAAgACAAGAAUABgAGAAYABgAEAAQAAwADAAQAAwADAAMAAwAD
AAMAAwACAAIAAgACAAIAAgACAAIAAQAAAAAAAQABAAEAAAAAAAAAAAAAAAAAAgACAAIA
AgAAAAEAAQABAAEAAAAAAAAAAAAAAAAAAAAAAAAAAAAAAP/////////////////////9
//3//f/9//z//P/8//z//v/+//7//v/+//7//v/+//3//f/9//3//f/9//3//f/9//3/
/f/9//3//f/7//v/+//7//v/+//7//v/+//7//r/+v/6//r/+v/6//r/+v/4//j/+P/4
//j/+f/5//n/9//4//j/+f/7//z//v/+/wAAAAAAAAAA/v8AAAAAAQAEAAYABwAHAAkA
CAAHAAUAAwD///3//f/6//n/+P/4//j/+f/6//r//P/8//z//P/8//n/9//2//X/9f/1
//T/9P/0//T/8//z//H/8f/w//D/8P/w//D/8P/w//D/8P/w//D/8P/w//D/8P/w//D/
8P/w//D/8P/w//D/8P/x/+//7//v/+//7//v//D/8P/y//L/8v/1//T/9v/5////CgAd
ADwAYQCBAJUAmgCQAH0AbwBfAEwANwArACEABQDX/67/jf95/27/Wf9L/1b/av+E/6b/
vv/M/9b/3f/j/+P/5//o/+r/7P/s/+7/7//v//L/8v/y//L/8//z//T/9P/1//X/9f/1
//P/9P/0//T/9v/2//b/9//3//f/9//3//f/9//3//f/9v/2//f/9//3//f/9//3//f/
+P/4//f/9//4//j/+P/5//n/+f/5//v//P/8//z/+v/7//v/+//8//z//P/9//3//f/9
//7//v8AAAAAAAACAAMAAwAEAAIAAgACAAIAAgADAAMAAwADAAMAAwACAAAAAAAAAP//
///+//3//f/8//v/+//7//n/+P/4//j/+P/3//f/9//3//n/+v/6//j/+f/6//r//P/+
////AAAAAAAAAAAAAAAAAAAAAAAAAAD///3//f/8//z/+//6//r/+v/4//f/+P/4//j/
+P/4//j/9//3//b/9f/1//X/9f/1//X/9f/0//T/9P/0//T/9P/0//T/8//y//L/8//x
//H/8P/w//H/8v/z//T/8v/y//L/8v/y//P/8//z//P/8v/y//L/8v/y//L/8v/y//L/
8v/y//H/8f/x//H/8f/x//H/8f/v/+//7//v//D/8P/w//D/8P/w//D/8P/w//D/8P/w
/+//7//v/+//7f/t/+3/7f/t/+3/7f/t/+3/7f/r/+v/7f/t/+3/7f/r/+v/6//r/+z/
7P/s/+z/7P/s/+z/7P/s/+z/7P/s/+7/7//v/+//8P/w//D/8P/w//L/9P/0//X/9v/4
//n/+f/5//j/9//1//P/7//t/+3/7P/r/+r/6v/s/+3/7v/u/+7/7v/u/+7/7P/p/+f/
5v/k/+X/5v/m/+j/6P/o/+f/5//l/+X/5P/k/+T/5P/k/+L/4v/i/+L/4v/i/+L/4v/i
/+L/4v/i/+L/4v/i/+L/4v/i/+L/4//j/+P/4//j/+P/4//k/+T/5P/m/+T/5f/m/+j/
6f/t//r/DwAyAFUAbwB/AIIAdgBnAFkARwAwABkACQADAOf/u/+c/4P/cf9m/1X/R/9Q
/2b/fP+a/7L/wP/K/9H/1//Z/9v/3P/e/+D/4v/k/+X/5f/k/+T/5P/k/+f/5//o/+j/
6f/p/+n/6f/n/+j/6P/o/+r/6v/q/+v/6//r/+v/6//r/+v/6//r/+z/7P/t/+3/7f/t
/+3/7f/t/+7/7v/t/+v/7P/s/+z/7f/t/+3/7f/t/+7/7v/u/+7/7//v/+//7v/u/+7/
7//v/+//7//w//D/8v/y//L/8v/z//P/9P/0//T/9P/0//T/9f/1//X/8//z//P/8v/y
//L/8v/x//H/8P/v/+//7v/t/+3/7f/t/+z/7P/s/+z/6//r/+v/6//t/+7/7v/u/+//
8P/w//L/9P/1//b/9v/2//b/9v/2//b/9v/2//b/9f/z//P/8P/w/+//7v/u/+7/7P/r
/+z/7P/s/+z/6v/q/+n/6f/o/+f/5//n/+f/5//n/+f/5v/m/+b/5v/k/+T/5P/k/+T/
5P/l/+f/5f/l/+T/5P/k/+T/5P/k/+T/5P/k/+T/5v/n/+f/5//n/+b/5v/m/+b/5v/m
/+b/5v/m/+b/5v/j/+P/4//j/+P/4//j/+P/5f/l/+X/5f/k/+T/5P/k/+P/4v/h/+D/
4v/i/+L/4v/h/+H/4f/h/9//3//f/9//3//f/9//3//f/9//3f/d/9//3//f/9//3f/d
/93/3f/c/9z/3P/c/9z/3P/c/9z/3P/c/9z/3P/e/9//3//f/+H/4v/i/+L/4v/i/+T/
5v/m/+f/6P/q/+v/6//r/+r/6f/n/+X/4f/f/9//3P/b/9r/2v/e/9//4P/g/+L/4v/i
/+L/3v/b/9n/2P/Y/9n/2v/a/9r/2v/a/9n/2f/X/9f/1v/W/9b/1v/W/9b/1v/W/9b/
1v/W/9b/1v/W/9b/1v/W/9b/1v/W/9b/1v/W/9b/1//X/9f/1//X/9f/1//Y/9j/2P/a
/9r/2//c/9r/3f/l//T/DQAwAFMAaQB3AHQAZgBXAEkANwAiAAsA///z/8//p/+I/3H/
Yf9Q/zv/N/9K/2D/fP+a/67/uv/E/8v/z//R/9P/1P/W/9j/2v/c/93/3f/e/97/3v/e
/9//3//g/+D/4f/h/+H/4f/h/+L/4v/i/+L/4v/i/+P/4//j/+P/4//j/+P/4//j/+T/
5P/l/+X/4//j/+P/4//k/+b/5//n/+X/5v/m/+b/5f/l/+X/5f/l/+b/5v/m/+j/6f/p
/+n/6v/q/+r/6//r/+v/6//s/+z/7v/u/+7/7v/v/+//8P/w//D/8P/w//D/8f/x//H/
8f/x//H/8P/u/+7/7v/t/+3/7P/r/+v/6v/p/+n/6f/p/+j/6P/o/+j/5//n/+f/5//p
/+r/6v/q/+v/7P/s/+z/7v/v//D/8P/w//D/8P/w//D/8P/w//D/7//t/+3/7P/s/+v/
6v/q/+r/6P/n/+b/5v/m/+b/5P/k/+P/4//k/+P/4//j/+H/4f/h/+H/4P/g/+D/4P/g
/+D/4P/g/9//3v/e/9//4f/h/+D/4P/e/97/3v/e/97/3v/e/97/3P/d/93/3f/d/9z/
3P/c/9z/3P/c/9z/3P/c/9z/3P/b/9v/2//b/9v/2//b/9v/2f/Z/9n/2f/a/9r/2v/a
/9j/2P/Y/9j/2P/Y/9j/2P/X/9f/1//X/9f/1//X/9f/1f/V/9X/1f/V/9X/0//T/9X/
1f/V/9X/0//T/9P/0//Q/9D/0P/Q/9L/0v/S/9L/1P/U/9T/1P/W/9f/1//X/9X/1v/W
/9f/2P/a/9v/3P/c/93/3f/d/9v/2v/Z/9f/0//R/9H/z//R/9H/z//N/87/z//Q/8//
zP/M/8z/y//J/8n/yf/I/8j/yP/K/8r/x//G/8X/w//F/8X/xP/D/8P/w//D/8T/xP/E
/8P/wv/D/8P/w//D/8P/wv/C/8L/wv/C/8L/wv/C/8L/wv/C/8L/wv/C/8L/wv/C/8L/
wv/C/w==
         </WaveFormData>
      </LeadData>
      <LeadData>
         <LeadByteCountTotal>10000</LeadByteCountTotal>
         <LeadTimeOffset>0</LeadTimeOffset>
         <LeadSampleCountTotal>5000</LeadSampleCountTotal>
         <LeadAmplitudeUnitsPerBit>4.88</LeadAmplitudeUnitsPerBit>
         <LeadAmplitudeUnits>��V</LeadAmplitudeUnits>
         <LeadHighLimit>2147483647</LeadHighLimit>
         <LeadLowLimit>268435456</LeadLowLimit>
         <LeadID>V3</LeadID>
         <LeadOffsetFirstSample>0</LeadOffsetFirstSample>
         <FirstSampleBaseline>0</FirstSampleBaseline>
         <LeadSampleSize>2</LeadSampleSize>
         <LeadOff>FALSE</LeadOff>
         <BaselineSway>FALSE</BaselineSway>
         <ExcessiveACNoise>FALSE</ExcessiveACNoise>
         <MuscleNoise>FALSE</MuscleNoise>
         <LeadDataCRC32>3749984112</LeadDataCRC32>
         <WaveFormData>
7P/s/+z/7P/u/+7/7v/u/+7/7v/u/+7/8P/w//D/8P/y//L/8v/y//T/9P/0//T/9v/2
//b/9v/4//j/+P/4//j/+P/4//j/+P/4//j/+P/6//r/+v/6//v//P/9//7/AAAAAAAA
AAACAAIAAgACAAMABAAFAAYABAAEAAQABAADAAIAAQAAAP7//v/+//7//f/8//v/+v/6
//r/+v/6//j/+P/4//j/+P/4//j/+P/2//b/9v/2//T/9P/0//T/9P/0//T/9P/0//T/
9P/0//L/8v/y//L/8v/y//L/8v/y//L/8v/y//L/8v/y//L/8v/y//L/8v/w//D/8P/w
//L/8v/y//L/8P/w//D/8P/y//L/8v/y//L/8v/y//L/8v/y//L/8v/y//L/8v/y//T/
9P/0//T/8v/y//L/8v/y//L/8v/y//L/8v/y//L/9P/0//T/9P/y//L/8v/y//D/8P/w
//D/8P/w//D/8P/u/+7/7v/u//D/8P/w//D/7v/u/+7/7v/w//D/8P/w/+7/7v/u/+7/
8P/w//D/8P/y//L/8v/y//L/8v/y//P/9f/1//f/+P/4//j/+f/5//n/+f/4//f/9P/z
//P/8//w//D/8P/y//X/9v/2//b/9P/0//T/8v/x/+//7f/t/+3/7f/u/+7/7f/t/+3/
6//r/+r/6v/q/+j/6P/n/+f/6f/p/+n/6f/p/+n/6f/p/+f/5//n/+b/5v/m/+b/5v/o
/+n/6f/p/+n/6f/p/+n/6f/p/+r/6v/q/+n/5//n/+b/6P/p/+3/9v8KACQAQABeAH4A
nQC8AOAABwEnAUEBXwF7AXYBTwEgAfIAtwBwAB4A2P+9/7j/uf/F/9X/3f/h/+T/5v/k
/+T/4f/h/+H/4f/i/+L/4v/i/+L/4v/i/+H/4f/i/+L/4v/j/+P/4//j/+P/4//j/+T/
5P/k/+T/5P/k/+T/5f/l/+X/5f/k/+L/4//j/+P/5f/l/+T/5P/j/+P/4//j/+X/5f/l
/+X/5f/l/+X/5f/k/+T/5P/l/+X/5f/l/+X/5v/m/+f/5//n/+f/5//n/+n/6f/q/+r/
6f/p/+r/6v/s/+3/7f/t/+3/7//v/+//7v/u/+7/7v/x//H/8f/x//P/9P/0//T/9v/2
//b/9v/2//b/9v/2//n/+f/5//v/+v/6//v//P/9//7/AAABAAIAAgADAAMAAwADAAMA
BAAEAAMAAwACAAEAAAAAAP///v/9//z//P/7//v/+v/6//r/+f/4//f/9f/1//X/9f/3
//b/9v/2//b/9f/1//X/8//z//P/8//0//T/9P/z//P/8//z//P/8//y//L/8v/0//T/
9P/z//H/8f/x//H/8//z//P/8//x//H/8f/x//H/8f/x//H/8f/x//H/8f/x//H/8f/x
//L/8v/y//P/8//z//P/8//0//T/9P/0//T/9P/0//X/9f/1//X/9f/1//X/9f/1//X/
9f/1//X/9v/2//b/9v/2//b/9v/2//b/9v/2//b/9v/2//b/9v/2//b/9f/1//P/9P/0
//T/9v/2//b/9v/0//T/9f/2//b/9v/2//f/9f/1//f/+P/4//f/9//2//b/9v/2//b/
9v/2//T/9v/4//n/+f/5//3//f/9//z//v/+//7//v8BAAEAAQADAAIAAgACAAMABAAF
AAYABgADAAAA/////////v/+//7/AAABAAIAAgAEAAQABAAEAAAA/f/7//n/+//7//v/
/P/+//3//f/9//n/+f/4//j/+P/4//j/9//3//f/9//3//f/9//3//f/9//3//f/9//4
//j/+P/4//j/+P/5//n/+f/5//n/+f/5//n/+f/6//r/+v/5//n/+f/8//7/AwALABwA
NgBUAHQAmAC8AN0ABAEuAVUBdwGZAbsBvQGaAWcBNAH2AK0ATgD6/9j/0//S/9v/6//z
//X/+f/6//r/+v/4//f/9f/1//X/9v/2//b/9v/2//b/9v/1//X/9v/2//b/9//3//f/
9//3//f/9//4//j/+P/4//j/+P/4//n/+f/5//n/+P/4//n/+f/5//v/+//6//r/+f/5
//n/+f/5//n/+f/5//n/+f/5//n/+f/6//v//f/7//v/+//7//7//v//////////////
//8BAAEAAgACAAMAAwAEAAQABAAFAAUABQAFAAcABwAHAAgACAAIAAgACwALAAsACwAN
AA4ADgAOAAwADAAMAAwADAAMAAwADAANAA0ADQAPABAAEAARABIAEwAUABYAFwAWABYA
FwAXABcAFwAXABgAFgAVABUAFAAVABQAFAATABAADwAOAA4ADQANAAwADAAMAAsACgAJ
AAkACQAJAAkACQAIAAgACAAIAAcABwAHAAcABwAHAAcABgAGAAYABQAFAAUABQAFAAUA
BAAEAAQABAAEAAQAAwAFAAUABQAFAAMAAwADAAMAAQABAAEAAQABAAEAAQABAAMAAwAD
AAMAAQABAAEAAQACAAIAAgADAAEAAQABAAEAAgACAAIAAgACAAIAAgADAAEAAQABAAEA
AwADAAMAAwADAAMAAwADAAIAAgACAAIAAgACAAIAAgACAAIAAgACAAIAAgACAAIABAAE
AAMAAwABAAIAAgACAAAAAAAAAAAAAAAAAAEAAgACAAIAAgADAAMAAwAFAAYABQAGAAYA
BgAGAAYABwAHAAcACQAKAAoACgALAAsACwALAAoACwAIAAcABwAFAAQABAAEAAQABQAG
AAYACAAIAAgACAAGAAMAAQD//////////wAA/v/9//3//f/9//3//P/8//r/+v/6//n/
+f/5//n/+f/5//n/+f/5//n/+f/5//n/+P/4//j/+P/4//j/+f/5//n/+f/5//n/+f/5
//n/+v/6//r/+f/5//v//P/+/wEACwAcADYAUABuAJIAsgDTAPoAJAFJAWkBhwGpAa0B
igFdASwB8ACpAE4A+v/Y/9H/zv/X/+f/7//z//f/+v/4//b/9v/1//P/8//x//L/8v/y
//L/8v/y//L/8f/x//L/8v/y//P/8//z//P/8//z//P/9P/0//T/9P/0//T/9P/1//X/
9f/1//T/9P/1//X/9f/1//X/9P/0//P/8//z//P/8//z//P/8//z//P/8//z//L/8v/y
//P/8//z//P/8//0//T/9f/1//X/9f/1//X/9//3//j/+P/3//f/+P/4//r/+//7//v/
+f/7//v/+//8//z//P/8//3//f/9//3//f/+//7//v8AAAAAAAAAAAAAAAAAAAAAAQAB
AAEAAwAEAAQABQAGAAcACAAKAAsACgAKAAsACwALAAsACwAMAAoACQAJAAgABwAGAAYA
BQAEAAMAAgACAP/////+//7/AAD///7//f/9//3//f/9//v/+v/6//r//P/7//v/+//5
//n/+f/5//j/+P/4//f/9//3//f/9//3//b/9v/2//b/9v/2//X/9f/1//X/9f/1//X/
9f/1//X/9f/1//X/8//z//P/8//z//P/8//z//P/8//z//P/9P/0//T/9f/1//X/9f/1
//T/9P/0//T/9P/0//T/9f/1//X/9f/1//X/9f/1//X/9f/1//X/9f/2//b/9v/2//T/
9P/0//T/8v/y//L/8v/y//L/8v/y//L/8v/x//H/8f/y//L/8v/y//L/8v/y//D/8P/x
//L/9P/0//T/9f/1//f/+P/4//j/+P/4//n/+f/5//v//P/8//z//f/9//3//f/8//v/
+P/3//f/9f/0//T/9P/4//n/+v/6//j/+P/4//j/9v/z//H/7//v/+//7//w//D/7//v
/+//7//v/+7/7v/s/+z/7P/r/+v/6//r/+v/7f/t/+3/7f/r/+v/6//r/+z/7P/s/+z/
6v/q/+v/6//t/+3/7f/t/+3/7f/t/+7/7v/s/+v/6//r/+z/7v/x//X//v8QACoASABm
AIgApwDKAPIAGQE7AVkBeQGVAYoBXwEuAfwAvwB0ABoA2v/F/8D/vf/L/9v/4f/l/+j/
6v/o/+j/5f/l/+X/4//k/+T/5P/k/+T/5P/k/+P/4//k/+T/5P/l/+X/5f/l/+X/5f/l
/+b/5v/m/+b/5v/m/+b/5//n/+f/5//m/+b/5//n/+f/5f/l/+T/5P/n/+f/5//n/+X/
5f/l/+X/5f/l/+X/5f/m/+b/5v/n/+X/5f/l/+X/5v/m/+f/5//n/+f/5//n/+f/5//o
/+j/6f/p/+r/6v/q/+v/6//r/+v/7f/t/+3/7P/s/+z/7P/t/+3/7f/t/+3/7v/u/+7/
7v/u/+7/7v/u/+7/7v/u//H/8f/x//P/9P/0//X/9v/1//b/+P/5//z//P/9//3/////
////AAAAAP/////+//3//P/8//v/+v/5//j/+P/1//X/9P/0//T/8//y//H/8f/x//H/
8f/x//D/8P/w//D/7//v/+//7//v/+//7//u/+7/7v/t/+//7//v/+//7f/s/+z/7P/s
/+z/7P/r/+v/6//r/+v/6//r/+v/6//r/+v/6//r/+v/6//r/+v/7f/t/+3/7f/r/+v/
6//r/+r/6v/q/+v/6//r/+v/6//s/+z/7P/s/+7/7v/u/+//7f/t/+3/7f/t/+3/7f/t
/+//7//v/+//7v/u/+7/7v/u/+7/7v/u/+7/7v/u/+7/7v/u/+7/7v/u/+7/7f/t/+3/
7v/u/+7/7v/u/+7/7v/s/+z/7f/u/+z/7P/s/+3/7f/t/+//8P/x//H/8v/y//L/8v/y
//L/9f/1//X/9//4//j/+P/5//f/9//3//b/9//0//P/8//z//L/8v/y//T/9f/2//b/
9v/2//b/9v/y/+//7f/r/+3/7f/t/+7/7P/r/+v/6//r/+v/6v/q/+j/6P/o/+f/6f/p
/+n/6f/p/+n/6f/p/+n/6f/p/+n/6P/o/+j/6P/o/+j/6f/p/+n/6f/p/+n/6f/p/+n/
6v/q/+r/6f/n/+f/6v/u/+//9f8EABwAOABWAHgAmAC3AN4ACAEvAU0BbQGRAZsBfAFL
ARoB3gCXAEIA7v/G/7//vv/F/9f/3//j/+f/6v/q/+j/5v/l/+X/5f/j/+T/5P/k/+T/
5P/k/+T/5f/l/+b/5v/m/+f/5//n/+f/5//n/+f/6P/o/+j/6P/o/+j/6P/p/+n/6f/p
/+j/6P/p/+n/6f/p/+n/6P/o/+n/6f/p/+n/5//n/+f/5//n/+f/5//n/+j/6P/o/+n/
6f/p/+n/6f/q/+r/6//r/+v/6//r/+v/7f/t/+7/7v/t/+3/7v/u/+7/7//v/+//8f/z
//P/8//0//T/9P/0//X/9f/1//X/9//4//j/+P/2//b/9v/2//j/+P/4//j/+f/5//n/
+//8//z//f/+//3//v8AAAEAAgACAAMAAwAEAAUABgAIAAcABQAEAAIAAwACAAIAAQAA
AP///v/+///////+//7//P/7//r/+f/5//n/+f/5//n/+P/4//j/+P/3//f/9//3//f/
9//3//b/9v/2//X/9f/1//X/9f/3//b/9v/2//b/9v/2//X/9f/1//X/9f/1//X/9f/1
//X/9f/1//X/8//z//P/8//z//P/8//z//X/9f/1//X/9P/0//T/9f/1//X/9f/1//T/
9P/0//T/9v/2//b/9//3//f/9//3//f/9//3//f/9//3//f/9//2//b/9v/2//j/+P/4
//j/9v/2//b/9v/0//T/9P/0//b/9v/1//X/9f/2//b/9v/2//b/9v/2//b/9v/3//j/
+P/4//j/+f/5//j/+v/6//r/+v/7//v/+//9//7//v/+////AQABAAEAAAD9//r/+f/5
//n/+P/4//j/+v/7//z//P/8//z//P/8//r/9//1//P/8//z//P/9P/0//P/8//z//H/
8f/w//D/8v/y//L/8f/v/+//7//v/+//7//v/+//7//v/+//7//u/+7/7v/u/+7/7v/v
/+//8f/x//H/8f/x//H/8f/y//L/8v/z//H/8f/0//b/+f8BABIALABIAGoAkgC2ANcA
/AAmAU8BcQGVAbUBvwGeAWsBMgH0AK0AUgD4/9D/yf/G/9H/4//p/+v/8f/y//D/7v/u
/+//7f/t/+v/7P/s/+z/7P/s/+z/7P/r/+v/7P/s/+z/7f/t/+3/7f/t/+3/7f/u/+7/
7v/u//D/8P/w//H/7//v/+//7v/u/+//7//v/+//7//u/+7/7//v/+//7//v/+//7//v
/+//7//v/+//7v/u/+7/7//v/+//7//v//D/8P/x//H/8f/x//H/8f/z//P/9P/0//P/
8//0//T/9v/3//f/9//1//f/9//3//j/+P/4//j/+//7//v/+//5//r/+v/6//r/+v/6
//r/+v/6//r/+v/7//v/+//9//7//v///wAAAQACAAQABQAEAAQABQAFAAUABQAFAAYA
BgAFAAUABAADAAIAAgABAAAA///+//7//f/9//z//P/8//v/+v/5//f/9//3//f/+f/4
//j/+P/4//f/9//3//X/9f/1//X/9v/2//b/9f/z//P/8//z//X/9P/0//T/9P/0//T/
8//z//P/8//z//P/8//z//P/8//z//P/8//x//H/8f/x//P/8//z//P/8//z//P/8//y
//L/8v/z//H/8f/x//H/8v/y//L/8v/y//L/8v/z//P/8//z//P/8//z//P/8//1//X/
9f/1//T/9P/0//T/9P/0//T/9P/0//T/9P/0//T/9P/0//T/9P/0//P/8//1//b/9v/2
//b/9v/2//j/+P/4//j/+//7//v//f/8//z//P/9//3//f/9//z/+//4//f/9//3//b/
9v/2//j/+f/6//r/+v/6//r/+v/4//X/8//x//H/8f/x//L/8v/x//H/8f/v/+//7v/u
/+7/7v/u/+3/7f/t/+3/7f/t/+3/7f/t/+3/7f/t/+3/7P/s/+z/7P/s/+z/7f/t/+3/
7f/t/+3/7//v/+//8P/u//D/7f/r/+v/7v/w//P/+/8IAB4AOgBaAHwAnAC9AOAACgEx
AVUBcwGVAaUBjAFdASoB8ACtAFoAAgDS/8n/xP/H/9n/4f/l/+v/7v/s/+r/6v/p/+f/
5//n/+j/6P/o/+j/6P/o/+j/5//n/+j/6P/o/+n/6f/p/+n/6f/p/+n/6v/q/+r/6v/q
/+r/6v/r/+v/6//r/+r/6v/r/+v/6//r/+v/6v/q/+v/6//r/+v/6//r/+v/6//r/+v/
6//r/+r/6v/q/+v/7f/t/+3/7f/s/+z/7f/t/+3/7f/t/+3/7f/t/+7/7v/v/+//8P/w
//D/8f/x//H/8f/z//P/8//2//b/9v/2//X/9f/1//X/9f/2//b/9v/2//b/9v/2//b/
9v/2//b/9//3//f/+f/6//r/+//8////AAACAAMAAgACAAMAAwADAAMAAwAEAAQAAwAD
AAIAAQAAAAAA//8AAP///v/+//v/+//6//r/+v/5//j/9//5//n/+f/5//f/9v/2//b/
9v/1//X/9f/1//X/9f/1//L/8v/y//H/8//z//P/8//z//L/8v/y//L/8v/y//H/8f/x
//H/8f/x//H/8f/x//H/8f/x//H/8f/x//H/8f/v/+//7//v/+//7//v/+//8P/w//D/
8f/x//H/8f/x//L/8v/y//L/8v/y//L/8//z//P/8//z//P/8//z//P/8//z//P/8//y
//L/8v/y//L/8v/y//L/8v/y//L/8v/w//D/8P/w//D/8P/v/+//7//w//D/8P/y//L/
8v/y//L/9P/1//b/9P/2//b/9v/2//f/9//3//n/+v/6//r/+//7//v/+//6//f/9P/z
//P/8//y//L/8v/2//f/+P/4//j/+P/4//j/9P/x/+//7f/t/+3/7f/u/+7/7f/t/+3/
6//r/+r/6v/q/+r/6v/p/+n/6f/p/+n/5//n/+f/5//n/+f/5//n/+j/6P/o/+j/6P/o
/+n/6f/p/+n/6f/p/+n/6f/p/+r/6v/q/+n/6f/p/+r/7v/v//f/BAAcADgAVgB4AJgA
twDcAAQBKQFHAWcBhwGRAXIBQQEOAdQAkQBAAPD/yP/B/77/w//T/93/4f/l/+j/6P/k
/+T/4//j/+P/4//k/+T/5P/k/+T/5P/k/+P/4//k/+T/5P/l/+X/5f/l/+X/5f/l/+b/
5v/m/+b/5v/m/+b/5//n/+f/5//m/+b/5//n/+f/5//n/+b/5v/n/+f/5//n/+f/5//n
/+f/5//n/+f/5//m/+b/5v/n/+n/6f/p/+n/6P/o/+n/6f/p/+n/6f/p/+v/6//s/+z/
6//r/+z/7P/q/+v/6//r/+v/7f/t/+3/7v/u/+7/7v/v/+//7//v/+//8P/w//D/7v/u
/+7/7v/w//D/8P/w/+//7//v//H/9P/0//X/9v/3//j/+v/7//z//P/9//3/////////
AAD+//3//f/8//3//P/8//v/+v/5//j/+P/1//X/9P/0//b/9f/0//P/8f/x//H/8f/z
//L/8v/y//L/8f/x//H/8f/x//H/8f/w//D/8P/v/+//7//v/+//7//u/+7/7v/u/+7/
7v/t/+3/7f/t/+3/7f/t/+3/7f/t/+3/7f/t/+3/7f/t/+3/7f/t/+3/7f/t/+3/7f/t
/+z/7P/s/+3/7f/t/+3/7f/w//D/8P/w//D/8P/w//H/8f/x//H/8f/v/+//7//v/+//
7//v/+//7v/u/+7/7v/u/+7/7v/u//D/8P/w//D/7v/u/+7/7v/u/+7/7f/t/+v/7P/s
/+z/7v/u/+7/7v/t/+z/7P/s/+7/7v/u/+//7v/t/+7/7v/t/+3/7v/u/+3/7v/v//D/
8P/w//L/8v/y//L/8//z//P/9f/2//b/9v/3//f/9//3//b/9//0//P/8//x//D/8P/w
//T/9f/2//b/9v/2//b/9v/y/+//7f/r/+3/7f/t/+7/7v/t/+3/7f/r/+v/6v/q/+r/
6v/q/+n/6f/p/+n/6f/p/+n/6f/p/+n/6f/p/+n/6P/o/+j/6P/o/+j/6f/p/+n/6f/p
/+n/6f/p/+n/6v/s/+z/6f/p/+v/7P/u//H/+f8IACIAQABgAIQApgDDAOgAFAE7AVcB
eQGZAZ0BeAFJARYB2ACNADQA5v/I/8P/vv/J/9n/4f/l/+n/6v/q/+r/6P/l/+X/5//l
/+b/5v/m/+b/5v/m/+b/5//n/+j/6P/m/+f/5//n/+n/6f/p/+n/6v/q/+r/6v/q/+r/
6v/r/+n/6f/p/+j/6v/r/+v/6//r/+v/6v/q/+v/6//r/+v/6f/p/+n/6f/r/+v/6//r
/+z/7P/s/+3/6//r/+v/6//s/+z/7f/t/+3/7f/t/+3/7//v//D/8P/x//H/8v/y//L/
8//z//P/8//1//X/9f/2//b/9v/2//f/9//3//f/+f/6//r/+v/4//j/+P/4//j/+P/4
//j/+f/5//n/+//8//z//f/+////AAACAAMABAAEAAUABQAHAAcABwAIAAgABwAHAAYA
AwACAAIAAQACAAEAAAAAAP3//f/8//z//P/7//r/+f/7//v/+//7//v/+v/6//r/+v/5
//n/+f/5//n/+f/5//j/+P/4//f/9//3//f/9//3//b/9v/2//b/9v/2//X/9//3//f/
9//1//X/9f/1//X/9f/1//X/9//3//f/9//1//X/9f/1//P/8//z//P/9P/0//T/9f/3
//f/9//3//b/9v/2//b/+P/4//j/+f/5//n/+f/5//n/+f/5//n/9//3//f/9//4//j/
+P/4//j/+P/4//j/+P/4//j/+P/2//b/9v/2//j/+P/3//f/9f/2//b/9v/2//b/9v/2
//T/9P/1//b/9v/2//b/9//5//n/+//8//z//P/8//z//f/9//3///8AAAAAAAABAAMA
AwADAAIAAQD+//3//f/9//z//P/8//z//f/+//7///8AAAEAAgAAAP3/+//5//f/9//3
//j/+P/3//f/9//1//X/9P/0//T/9P/0//P/8//z//P/8//z//P/8//z//P/8//z//P/
8v/y//L/8v/y//L/8//z//P/8//z//P/8//z//P/9P/2//T/9f/3//f/9v/6//3/AQAM
ACAAOgBYAHwApADDAOQADAE3AVkBeQGbAbcBsAGDAUoBDgHRAIQAJgDg/83/yP/J/9n/
6f/r/+//9P/0//L/8v/x/+//7//t/+7/7v/u/+7/7v/u/+7/7f/t/+7/7v/u/+//7//v
//H/8f/x//H/8P/w//D/8P/w//D/8P/x//H/8f/x//D/8P/x//H/8f/v/+//7v/u//H/
8f/x//H/7//v/+//7//x//H/8f/x//L/8v/y//P/8f/x//H/8f/y//L/8//z//P/8//z
//P/8//z//T/9P/1//X/9v/2//b/9//3//f/9//5//n/+f/6//r/+v/6//n/+f/5//n/
+f/6//r/+v/6//r/+v/6//r/+v/6//r/+f/5//n/+//8//z//f/+//3//v8AAAEAAgAC
AAMAAwAFAAUABQAGAAYABQAFAAQABQAEAAQAAwACAAEAAAAAAP3//f/8//z//P/7//r/
+f/5//n/+f/5//n/+P/4//j/+P/3//f/9//1//X/9f/1//b/9v/2//X/8//z//P/8//z
//L/8v/y//L/8v/y//H/8f/x//H/8f/x//H/8f/x//H/8f/x//H/8f/x//H/8f/x//H/
8f/x//H/8f/x//H/8v/y//L/8//x//H/8f/x//T/9P/0//T/8v/y//L/8//z//P/8//z
//P/8//z//P/8//z//P/8//y//L/8v/y//L/8v/y//L/8v/y//L/8v/y//L/8v/y//L/
8v/x//H/7//w//D/8P/w//D/8P/w//L/9P/z//T/9P/0//T/9P/0//f/9//3//n/+v/6
//r/+//7//v/+//6//n/9v/1//X/9f/0//T/9P/2//f/+P/4//b/9v/2//b/9v/z//H/
7//t/+3/7f/u/+7/7f/t/+3/6//r/+r/6v/o/+j/6P/n/+f/5//n/+f/5//n/+f/5//n
/+f/5//n/+b/5v/m/+b/5v/m/+f/5//n/+f/5//n/+f/5//n/+j/6P/o/+f/5//l/+b/
6P/p/+//+v8OACgARgBmAIgApwDIAPAAFwE5AVkBeQGVAYoBYQEwAfoAuwByABgA1v/D
/7z/u//J/9f/3f/f/+T/5P/k/+L/4f/h/+H/3//g/+D/4P/e/97/3v/e/9//3//g/+D/
4P/h/+H/4f/f/9//3//f/+D/4P/g/+D/4P/g/+D/4f/h/+H/4f/g/+D/4f/h/+H/4f/h
/+D/4P/h/+H/4f/h/+H/4f/h/+H/4f/h/+H/4f/g/+D/4P/h/+H/4f/h/+H/4P/g/+H/
4f/h/+H/4f/h/+H/4f/i/+L/4//j/+T/5P/k/+X/5f/l/+X/5//n/+f/5v/m/+b/5v/n
/+f/5//n/+X/5v/m/+b/5v/m/+b/5v/m/+b/5v/m/+f/5//n/+n/6v/q/+v/7P/v//D/
8v/z//T/9P/1//X/9//3//f/+P/4//f/9//2//f/9v/2//X/8v/x//D/8P/v/+//7v/u
/+7/7f/s/+v/6//r/+v/6//r/+r/6v/q/+r/6f/p/+n/6f/p/+n/6f/o/+j/6P/n/+f/
5//n/+f/5//m/+b/5v/k/+T/5P/j/+X/5f/l/+X/5f/l/+X/5f/l/+X/5f/l/+X/5f/l
/+X/5f/l/+X/5f/l/+X/5f/l/+T/5P/k/+X/5f/l/+X/5f/m/+b/5v/m/+b/5v/m/+f/
5//n/+f/5//n/+f/5//n/+X/5f/l/+X/5P/k/+T/5P/k/+T/5P/k/+T/5P/k/+T/5P/k
/+T/5P/i/+L/4f/h/+H/4v/i/+L/4v/i/+L/4v/k/+T/5f/m/+j/6P/o/+j/6P/o/+n/
6f/p/+v/7P/s/+z/7f/t/+3/7f/s/+v/6P/n/+f/5//m/+b/5v/o/+n/6v/q/+r/6v/q
/+r/6P/l/+P/4f/h/+H/4f/i/+L/4f/h/+H/3//f/97/3v/c/9z/3P/b/93/3f/d/93/
3f/d/93/3f/b/9v/2//b/9r/2v/a/9r/2v/a/9v/2//b/9v/2//b/9v/2//b/9z/3v/e
/93/3f/d/9z/3P/h/+n/9v8MACgARABkAIYApQDIAPAAFwE5AVcBeQGJAXABPwEOAdYA
kQA8AOb/vP+1/67/s//F/9H/1f/Z/9z/3P/Y/9j/1//V/9f/1//Y/9j/2P/W/9b/1v/W
/9f/1//Y/9j/2P/Z/9n/2f/Z/9n/2f/Z/9r/2v/a/9r/2P/Y/9j/2f/b/9v/2//a/9r/
2//b/9v/2//b/9r/2v/b/9v/2//b/9v/2//b/9v/2//b/9v/2//a/9r/2v/b/9n/2f/Z
/9n/3P/c/93/3f/f/9//3//f/93/3f/e/97/3//f/+D/4P/g/+H/4f/h/+P/5f/l/+X/
5v/m/+b/5v/n/+f/5//n/+f/6P/o/+j/5v/m/+b/5v/m/+b/5v/m/+f/5//n/+n/6v/q
/+v/7P/v//D/8v/z//L/8v/z//P/9f/1//X/9v/2//X/9f/0//P/8v/y//H/8P/v/+7/
7v/t/+3/7P/s/+z/6//q/+n/6f/p/+n/6f/p/+j/6P/o/+j/5//n/+f/5//n/+f/5//m
/+b/5v/l/+f/5//n/+f/5//m/+b/5v/k/+T/5P/j/+P/4//j/+P/5f/l/+X/5f/l/+X/
5f/l/+X/5f/l/+X/4//j/+P/4//l/+X/5f/l/+T/5P/k/+X/5//n/+f/5//o/+j/6P/o
/+b/5v/m/+f/5//n/+f/5//p/+n/6f/p/+n/6f/p/+n/5v/m/+b/5v/m/+b/5v/m/+b/
5v/m/+b/5v/m/+b/5v/m/+b/5f/l/+f/6P/o/+j/6v/q/+r/6v/q/+r/6//s/+z/7P/s
/+3/7//v//H/8v/z//P/9P/0//D/8P/w//D/7//u/+v/7P/s/+3/7f/t/+//7//v/+7/
6//r/+v/6//q/+n/6P/m/+j/6P/o/+j/5P/k/+T/5P/j/+L/4f/g/+L/4v/i/+D/4v/i
/+L/4f/i/+L/4v/i/+L/4v/g/+D/4P/g/+L/4v/i/+L/4v/i/+L/4v/i/+L/4v/i/+L/
4v/i/w==
         </WaveFormData>
      </LeadData>
      <LeadData>
         <LeadByteCountTotal>10000</LeadByteCountTotal>
         <LeadTimeOffset>0</LeadTimeOffset>
         <LeadSampleCountTotal>5000</LeadSampleCountTotal>
         <LeadAmplitudeUnitsPerBit>4.88</LeadAmplitudeUnitsPerBit>
         <LeadAmplitudeUnits>��V</LeadAmplitudeUnits>
         <LeadHighLimit>2147483647</LeadHighLimit>
         <LeadLowLimit>268435456</LeadLowLimit>
         <LeadID>V4</LeadID>
         <LeadOffsetFirstSample>0</LeadOffsetFirstSample>
         <FirstSampleBaseline>0</FirstSampleBaseline>
         <LeadSampleSize>2</LeadSampleSize>
         <LeadOff>FALSE</LeadOff>
         <BaselineSway>FALSE</BaselineSway>
         <ExcessiveACNoise>FALSE</ExcessiveACNoise>
         <MuscleNoise>FALSE</MuscleNoise>
         <LeadDataCRC32>2278615995</LeadDataCRC32>
         <WaveFormData>
6v/q/+r/6v/s/+z/7P/s/+z/7P/s/+z/7v/u/+7/7v/w//D/8P/w//H/8v/z//T/9v/2
//b/9v/3//j/+f/6//z//P/8//z//v/+//7//v/+//7//v/+////AAABAAIABAAEAAQA
BAAEAAQABAAEAAQABAAEAAQAAgACAAIAAgAAAAAAAAAAAP///v/9//z/+//6//n/+P/4
//j/+P/4//b/9v/2//b/9v/2//b/9v/2//b/9v/2//T/9P/0//T/9P/0//T/9P/0//T/
9P/0//L/8v/y//L/8v/y//L/8v/y//L/8v/y//D/8P/w//D/8P/w//D/8P/w//D/8P/w
//L/8v/y//L/8P/w//D/8P/y//L/8v/y//T/9P/0//T/9P/0//T/9P/0//T/9P/0//b/
9v/2//b/9v/2//b/9v/2//b/9v/2//b/9v/2//b/9v/2//b/9v/2//b/9v/2//T/9P/0
//T/9P/0//T/9P/2//b/9v/2//b/9v/2//b/9P/0//T/9P/0//T/9P/0//T/9P/0//T/
9P/0//T/9P/1//b/9//4//j/+P/4//j/+P/6//r/+v/9//3//v/+///////+//z/+v/6
//r/+f/6//r/+//9//7//////////f/9//z/+//6//j/9v/0//T/9P/1//X/9P/0//T/
8//y//H/8f/x//H/8f/x//H/8v/y//L/8v/x//D/7//u//D/8P/v/+//7//v/+//7//v
/+//7//v//D/8P/x//H/8//z//P/8//y//D/7//t/+z/7P/s/+z/8v/8/w4AJQBAAFwA
fgCiAM4A9wAfAUQBZwGEAYgBbgFOASgB8QCuAGMAKAAKAPv/7f/r/+3/8f/z//X/9v/0
//L/7//t/+z/7P/t/+3/7f/s/+v/6//r/+v/6//r/+v/6v/q/+r/6v/t/+3/7f/t/+3/
7v/u/+3/7f/t/+3/7f/t/+3/7f/t/+v/6//r/+v/7f/u/+7/7f/t/+7/7v/u/+z/7P/r
/+v/7f/t/+3/7f/t/+3/7f/t/+3/7f/t/+3/7//w//D/8P/w//D/8f/x//D/8P/w//D/
7//v/+//8P/z//T/9P/0//b/9v/3//f/9f/3//j/+P/4//r/+v/6//3//v//////AQAB
AAIAAgACAAIAAgADAAcABwAHAAgABwAHAAkACgAKAAkACQALAAwADAAMAAwACgAKAAoA
CgALAAkACQAIAAYABQAEAAIAAgABAAAA/////////v/9//////////7//P/8//z/+//9
//3//P/8//3//f/8//z/+f/5//n/+f/5//n/+f/4//j/+P/4//j/9//3//f/9v/2//f/
9//2//b/9v/2//b/9//3//j/+P/4//j/9//3//X/9v/2//b/9//3//f/9//2//b/9v/2
//j/+P/4//j/+P/4//f/9v/4//j/+P/4//r/+v/7//v/+//7//v/+//6//r/+//8//z/
+//6//j/+P/4//n/+v/8//z//P/8//v/+//7//v//P/7//v/+//7//v/+//7//n/+v/6
//r/+v/7//v/+v/5//n/+f/5//n/+v/6//v/+f/5//n/+//5//n/+f/5//j/+P/4//j/
+v/6//v/+//5//n/+f/5//z//P/+//7/AAAAAAAAAAD+//7/AAAAAAAAAQABAAIABAAF
AAUABAAAAAAAAAAAAP///v/+////AQACAAMAAwAFAAUABQAEAAMAAAD+//z//P/8//z/
/f/8//r/+f/4//n/+P/3//f/9//3//f/9//3//b/9v/2//b/9v/2//b/9v/2//b/9f/1
//X/9f/1//f/9//3//f/9//4//j/+f/5//n/+f/5//f/9v/0//X/9f/2//b/+P/6/wIA
EgAqAEUAZACKALIA4AAOATcBXQGCAaEBqAGSAXABSAESAc8AfgA3ABYABgD5//X/+//7
//3////9//z/+v/4//f/9f/0//T/9f/1//X/9P/z//P/8//x//H/8f/x//D/8P/w//D/
8f/x//H/8f/z//T/9P/z//H/8f/x//H/8f/x//H/8f/z//P/8//z//P/9P/0//P/8//0
//T/9P/0//T/8//z//P/8//z//P/8//z//P/8//z//P/8//z//X/9v/2//b/9P/0//X/
9f/2//b/9v/2//n/+f/5//r/+//8//z//P/8//z//f/9//3///8AAAAAAAACAAIAAgAF
AAYABwAHAAcABwAIAAgACAAIAAgACQALAAsACwAMAAsACwANAA4AEAAPAA8AEQASABIA
EgASABAAEAAQABAADwANAA0ADAAMAAsACgAIAAYABQAEAAMAAwADAAIAAQD////////+
/wAAAAAAAP////////7//v///////v/+//3//f/9//3//f/9//3//P/8//z//P/8//v/
+//7//r/+v/7//v/+v/6//r/+v/6//n/+f/6//r/+v/6//n/+f/5//r/+v/6//v/+//7
//v/+v/6//r/+v/6//r/+v/6//v//P/8//z//P/8//z//P/8//z//f/9//3//f/9//3/
/v/+////AAABAAEAAQAAAP///v/+//7//v/+//7//v/9//3//f/9//7//f/9//3/////
///////9//7//v/+//z//f/9//z/+//7//v/+//7//z//P/9//3//f/9//////8AAAAA
AAAAAAAAAgACAAQABAAEAAUABQAGAAYABwAHAAYAAgACAAIAAgADAAIAAgADAAMABAAF
AAUAAwADAAMAAgADAAAA/v/8//z//P/8//3//f/8//z//P/7//r/+f/5//f/9//3//f/
9//2//b/9v/2//b/9v/2//b/9v/2//X/9f/1//X/9f/3//f/9//3//X/9v/2//f/9//3
//f/9//3//b/9P/1//X/9v/2//b/+P8CABIAJgBBAGAAggCoANQAAgErAU8BdAGTAZwB
iAFoAUABDAHJAHoANwAUAAQA9//z//X/9//5//v//f/8//r/9v/1//X/9P/y//P/8//z
//L/8f/x//H/8f/x//H/8f/y//L/8v/y//H/8f/x//H/8f/y//L/8f/z//P/8//z//H/
8f/x//H/8f/x//H/8f/x//L/8v/x//H/8v/y//L/8v/y//H/8f/x//H/8f/x//H/8f/x
//H/8f/x//H/8f/x//L/8v/y//L/8v/z//P/9P/0//T/9P/1//X/9f/2//f/+P/4//j/
+v/6//v/+//7//3//v/+//z//v/+//7/AQACAAMAAwADAAMABAAEAAQABAAEAAUABwAH
AAcACAAJAAkACwAMAA4ADQANAA8ADwAOAA0ADAAMAAwADAAMAA0ACwALAAoACAAHAAYA
BAAEAAMAAgABAAEAAQAAAP///////////v/+//7//v/9//v/+//6//r//f/9//z//P/7
//v/+//7//v/+//7//r/+v/6//r/+v/5//n/+f/4//b/9//3//b/9v/2//b/9v/1//X/
9v/2//b/9v/1//X/9f/2//b/9v/3//f/9//3//j/+P/4//j/+P/4//j/+P/3//j/+P/4
//j/+P/4//j/+P/4//n/+f/5//n/+f/5//j/+P/5//r/+f/5//n/+P/4//j/+f/6//j/
+P/4//j/+f/5//n/+f/4//f/9//3//f/9//3//f/9//4//j/+P/4//n/+f/4//f/9//3
//f/9//4//j/+f/7//v//v/8//z//P/8//z//P/+//7//v//////AAAAAAEAAQAAAP7/
/v/+//7//f/8//z//f///wAAAQABAAEAAQABAAAA///8//r/+P/2//b/9v/3//X/9P/0
//T/9f/0//P/8//z//P/8//z//H/8P/w//D/8v/y//L/8v/w//D/8P/v//H/8f/x//H/
8f/x//H/8f/x//L/8v/z//P/8//z//P/8f/w/+7/7//v/+7/7v/u//D/9v8AABAAJwBC
AGIAhACqANgAAQEpAU4BcwGMAYwBcAFOASYB7wCoAFsAJAAKAPv/7//t//H/8f/z//X/
9v/0//D/7//v//D/7//v/+7/7f/u/+3/7f/t/+3/7f/t/+3/7P/s/+z/7P/t/+3/7f/t
/+v/7P/s/+v/7f/t/+3/7f/t/+3/7f/t/+v/6//r/+v/6//s/+z/6//t/+7/7v/u/+7/
7v/t/+3/7f/t/+3/7f/t/+3/7f/t/+v/6//r/+v/6//s/+z/7P/u/+7/7//v/+7/7v/u
/+7/8f/x//H/8v/x//L/8v/y//L/8v/z//P/8//1//b/9v/2//j/+P/4//n/+v/7//v/
+//7//z//P/8//z//P/9/////////wAAAQABAAMABAAEAAMAAwAFAAYABgAGAAYABgAG
AAYABgAHAAUABQAEAAQAAwACAAAAAAD///7//f/9//3//P/7//n/+f/5//j/+P/4//j/
9//3//f/9v/2//n/+f/4//j/9f/1//X/9f/3//f/9//2//T/9P/0//T/8//z//P/8v/y
//P/8//y//L/8v/y//L/8f/x//L/8v/w//D/7//v/+//8P/w//D/8f/x//H/8f/w//D/
8P/w//L/8v/y//L/8f/y//L/8v/0//T/9P/0//T/9P/1//X/8//z//P/8//y//L/8//0
//P/8//z//L/8v/y//P/9P/y//L/8v/y//P/8//z//P/8v/x//H/8f/x//H/8f/x//H/
8v/y//L/8v/z//P/8v/x//H/8f/x//H/8v/y//P/8v/x//D/8f/z//X/9f/0//b/9v/2
//b/9P/0//b/9v/4//n/+f/6//j/+f/5//j/9v/2//b/9v/3//b/9v/3//n/+v/7//v/
+f/5//n/+P/3//T/8v/w//D/8P/w//H/7//u/+7/7v/r/+r/6f/p/+v/6//r/+v/6//q
/+r/6v/q/+r/6v/q/+z/7P/s/+v/6//r/+v/6//r/+v/6//r/+n/6v/q/+v/6f/p/+n/
6f/r/+r/6v/n/+f/6v/q/+j/6v/y/wAAFAAvAEwAbACQALoA6AAVATsBXgGBAY4BfAFe
ATYBBAHDAHYAMQAMAPr/7f/n/+n/6//t/+//8f/u/+z/6v/p/+f/5v/m/+f/5//n/+j/
5//n/+f/5f/l/+X/5f/m/+b/5v/m/+X/5f/l/+X/5f/m/+b/5f/l/+X/5f/l/+X/5f/l
/+X/5//n/+f/5//n/+j/6P/n/+X/5v/m/+b/5v/m/+X/5f/l/+X/5f/l/+X/5f/l/+X/
5f/l/+X/5f/n/+j/6P/o/+b/5v/n/+f/6v/q/+r/6v/r/+v/6//s/+v/7P/s/+z/7v/u
/+//7//v//H/8v/y//L/9P/0//T/9f/2//f/9//3//f/+P/4//j/+P/4//n/+//7//v/
/P/9//3///8AAAAA/////wEAAgACAAIAAgACAAIAAgACAAEA//////7//v/9//z/+v/6
//n/+P/3//n/+f/4//f/9f/1//X/9P/0//T/9P/z//H/8f/w//D/8//z//L/8v/v/+//
7//v//H/8f/x//D/8P/w//D/8P/x//H/8f/w/+7/7//v/+7/7v/u/+7/7v/t/+3/7v/u
//D/8P/v/+//7f/u/+7/7v/v/+//7//v/+7/7v/u/+7/8P/w//D/8P/x//L/8v/y//D/
8P/w//D/8P/w//H/8f/z//P/8//z//L/8v/z//T/8//z//P/8v/v/+7/7v/u/+//8P/x
//L/8//z//P/8//w/+//7//v/+//7//v/+//7//w//D/8P/w//H/8f/w/+//7//v/+//
8f/y//L/8//x//D/8v/y//L/8v/y//L/9P/0//b/9//3//j/9v/3//f/9v/2//b/9v/2
//P/8v/y//P/9f/2//f/9//5//n/+f/4//X/8v/w/+7/7P/s/+z/7f/t/+z/7P/s/+v/
6v/p/+n/6//r/+v/6//p/+j/6P/o/+j/6P/o/+j/6P/o/+j/5//p/+n/6f/p/+f/5//n
/+f/5//o/+j/6f/p/+n/6f/p/+v/6v/o/+f/5//m/+b/5v/q//L/AgAWADMAVgB8AKAA
ygD6ACUBSQFuAY8BmgGIAWQBOgEEAcMAdAAtAAoA+v/t/+n/6//t/+3/7//t/+r/6P/o
/+f/5//m/+T/5f/l/+X/5P/j/+P/4//j/+P/4//j/+L/4v/i/+L/4//j/+P/4//j/+T/
5P/j/+P/4//j/+P/5f/l/+X/5f/j/+P/4//j/+P/5P/k/+P/5f/m/+b/5v/k/+T/4//j
/+P/4//j/+P/4//j/+P/4//j/+P/4//j/+X/5v/m/+b/5P/k/+X/5f/m/+b/5v/m/+f/
5//n/+j/6//s/+z/7P/s/+z/7f/t/+3/7//w//D/8P/y//L/8v/z//T/9f/1//f/9//4
//j/9//2//X/9f/3//f/9//4//n/+f/7//z//v/9//3////+//7//v/+//7//v/+//7/
/f/7//v/+v/6//n/+P/2//b/9f/0//P/9f/1//T/8//x//H/8f/w//D/8P/w/+//8f/x
//D/8P/v/+//7v/u/+//7//v/+//7f/t/+3/7P/q/+r/6v/q/+v/6//r/+r/7P/t/+3/
7P/s/+z/7P/s/+v/6//s/+z/7P/s/+v/6//r/+z/7P/s/+v/6//r/+v/7P/s/+z/7P/s
/+z/7P/s/+3/7v/u/+7/7v/u/+7/7v/u/+7/7//v/+3/7f/t/+3/7v/u/+//8P/v/+//
7//u/+7/7v/v//D/7v/u/+7/7v/x//H/8f/x//D/7//v/+//7f/t/+3/7f/v//D/8P/w
//L/8//y//T/9P/0//T/9P/0//b/9v/2//f/9//4//j/+f/5//j/9P/0//T/9P/1//T/
9P/1//f/+P/5//n/+f/5//n/+P/3//T/8v/w/+7/7v/u/+//7//u/+7/7v/r/+r/6f/p
/+n/6f/p/+n/6//q/+r/6v/q/+r/6v/q/+r/6v/q/+n/6f/p/+n/6f/p/+n/6f/p/+n/
6v/q/+v/6//r/+v/6//r/+r/6P/n/+X/5v/m/+j/6v/y/wAAFAAtAEwAbACQALgA5gAR
ATcBWgF7AYwBgAFiATwBDAHLAIAAOwAQAP7/7//n/+n/6//t/+//8f/w/+z/6v/p/+f/
5v/m/+f/5//n/+j/5//n/+f/5f/l/+X/5f/k/+T/5P/k/+f/5//n/+f/5//o/+j/5//n
/+f/5//n/+f/5//n/+f/5//n/+f/5//l/+b/5v/l/+f/6P/o/+j/6P/o/+f/5//n/+f/
5//n/+f/5//n/+f/5//n/+f/5//n/+j/6P/o/+j/6P/p/+n/6v/q/+r/6v/r/+v/6//s
/+3/7v/u/+7/7v/u/+//7//v//H/8v/y//T/9v/2//b/9f/2//f/9//3//f/+P/4//r/
+v/6//v/+//7//v//P/9//3///8AAAIAAQABAAMABAAEAAQABAACAAIAAgACAAMAAQAB
AAAA/v/9//z/+v/6//n/+P/3//n/+f/4//f/9//3//f/9v/4//j/+P/3//f/9//2//b/
9f/1//T/9P/1//X/9f/1//P/8//z//L/8v/y//L/8v/x//H/8f/w//D/8f/x//D/8v/y
//L/8v/x//H/8v/y//L/8v/x//H/8f/y//L/8v/x//H/8f/x//L/8v/y//L/9P/0//T/
9P/z//T/9P/0//T/9P/0//T/9v/2//f/9//1//X/9f/1//T/9P/1//b/9//3//f/9v/3
//b/9v/2//b/9v/2//b/9f/1//X/9f/2//X/9f/1//X/9f/1//X/9f/2//b/9v/2//f/
9//2//f/+f/7//n/+P/4//j/+P/4//j/+P/6//r//P/9//3//v/+///////+//r/+v/6
//r/+//6//r/+//9//7///////////////7//f/6//j/9v/0//T/9P/1//X/9P/0//T/
8//y//H/8f/x//H/8f/x//H/8P/w//D/8P/w//D/8P/w//D/8P/v/+//7//v/+//7//v
/+//7//v//D/8P/x//P/8//z//P/8f/w//D/7//v/+7/8P/w//L/+v8IAB4AOQBUAHQA
lgDCAO4AFwE7AV4BfwGOAXwBXAE2AQQBxQB6ADkAEgAAAPP/7f/v//P/8//3//n/9v/y
//L/8f/x//D/7v/v/+//7//u/+3/7f/t/+3/7f/t/+3/7v/u/+7/7v/t/+3/7f/t/+3/
7v/u/+3/7//v/+//7//t/+3/7f/t/+//7//v/+//7//w//D/7//t/+7/7v/u//D/8P/v
/+//7//v/+//7//v/+//7//v/+//7//v/+//7//w//D/8P/w//D/8f/x//D/8P/w//D/
8f/x//H/8v/z//T/9P/0//L/8v/z//P/9f/3//j/+P/4//r/+v/6//n/+v/7//v/+//7
//z//P/8//z//P/9//3//f/9//7/AQABAAMABAAGAAUABQAHAAgACAAIAAgABgAGAAYA
BgAHAAUABQAEAAQAAwACAAAAAAD///7//f/9//3//P/7//v/+//7//r/+v/6//r/+f/5
//n/+P/4//f/9//2//b/9//3//f/9//3//f/9//2//b/9v/2//b/9f/1//X/9P/0//X/
9f/0//L/8v/y//L/8//z//T/9P/0//T/8//z//H/8v/y//L/9f/1//X/9f/0//T/9P/0
//T/9P/0//T/8//0//T/9P/2//b/9v/2//j/+P/5//n/+f/5//n/+f/2//b/9//4//f/
9//3//b/9f/0//T/9P/0//T/9P/0//f/9//3//f/9v/1//X/9f/1//X/9f/1//P/9P/0
//T/9P/1//X/9P/z//P/8//z//P/9P/0//X/9f/1//X/9//1//X/9f/1//b/9v/2//b/
9v/2//j/+P/4//j/+P/4//r/+v/6//v/+//8//z//f/9//z//P/8//z//P/5//j/+P/5
//v//P/9//3//f/9//3//P/5//b/9P/y//H/8v/z//X/8//y//L/8v/z//L/8f/x/+//
7//v/+//7//u/+7/7v/u/+7/7v/u/+7/7v/u/+3/7f/t/+3/7f/v/+//7//v/+//8P/w
//H/7//v/+//7//v/+7/7P/r/+v/7P/s/+z/7v/4/wgAIAA7AFoAfACgAMwA+gAlAUcB
bAGNAZQBfgFeATYBAAG7AGwALQAOAP7/8f/t/+//8f/x//P/8//y//D/7v/r/+v/7P/q
/+v/6//r/+r/6f/p/+n/5//n/+f/5//o/+j/6P/o/+n/6f/p/+n/6f/q/+r/6f/p/+n/
6f/p/+f/5//n/+f/6f/p/+n/6f/p/+r/6v/p/+n/6v/q/+r/6P/o/+f/5//p/+n/6f/p
/+n/6f/p/+n/5//n/+f/5//p/+r/6v/q/+r/6v/r/+v/7P/s/+z/7P/t/+3/7f/u/+3/
7v/u/+7/7//w//L/8//x//P/9P/0//L/9P/0//T/9f/2//f/9//5//n/+v/6//r/+v/6
//v//f/9//3//v/9//3///8AAAAA/////wEAAgACAAIAAgACAAIAAgACAAIAAQACAAIA
AAD///7//P/8//v/+v/5//n/+f/4//f/9//3//f/9v/2//b/9v/1//f/9//2//b/9v/1
//P/8v/z//P/8//z//P/8//z//L/8v/y//L/8v/v/+//7//u//D/8f/x//D/8v/y//L/
8v/x//H/8v/y//D/8P/v/+//8f/y//L/8v/x//H/8f/x//D/8P/w//D/8P/w//D/8P/z
//T/9P/0//L/8v/y//L/8v/y//P/8//1//X/9f/1//b/9v/3//j/9//3//f/9v/z//L/
8v/y//L/8v/y//L/8//z//P/8//y//H/8f/x//H/8f/x//H/8f/y//L/8v/y//P/8//y
//H/8f/x//H/8f/y//L/8//z//X/9f/2//j/+P/4//j/9v/2//j/+P/4//n/+f/6//r/
+//7//r/+P/4//j/+P/3//b/9v/3//f/+P/5//n/+//7//v/+v/5//b/9P/y//D/8P/w
//H/8f/w//D/8P/v/+7/7f/t/+v/6//r/+v/6//q/+r/6v/s/+z/7P/s/+z/7P/s/+v/
6//r/+v/6//r/+v/6//r/+v/7P/s/+3/6//r/+v/6//r/+r/6v/r/+n/6v/s/+z/7P/y
//z/DAAlAEIAZgCIALIA4AANATMBVgF5AZQBlAF4AU4BHgHlAKAAUQAYAAIA8//p/+n/
6//r/+3/7//u/+z/6v/p/+f/5v/k/+X/5f/l/+X/5f/m/+f/5f/l/+X/5f/k/+T/5P/k
/+X/5f/l/+X/4//k/+T/4//l/+X/5f/l/+X/5f/l/+X/5f/l/+X/5f/j/+T/5P/j/+X/
5v/m/+b/5v/m/+X/5f/l/+X/5f/l/+f/5//n/+f/5f/l/+X/5f/l/+b/5v/m/+b/5v/n
/+f/6P/o/+j/6P/p/+n/6f/q/+n/6v/q/+r/7P/s/+3/7f/t/+//8P/w//D/8v/y//L/
8f/y//P/8//z//P/9P/0//T/9P/0//X/9//3//f/+P/3//f/+f/6//z/+//7//3//P/8
//z//P/8//z//P/8//3/+//7//r/+v/5//j/9v/4//f/9v/1//P/8//y//H/8f/x//H/
8P/w//D/8P/v/+//7//u/+7/7//v/+7/7v/r/+v/6//r/+3/7f/t/+z/6v/q/+r/6v/p
/+n/6f/o/+j/6f/p/+j/6P/o/+j/6P/p/+n/6v/q/+r/6v/p/+n/6f/q/+r/6v/r/+v/
6//r/+r/6v/q/+r/7P/s/+z/7P/r/+z/7P/s/+z/7P/s/+z/7P/s/+3/7f/t/+3/7f/t
/+z/7P/t/+7/7f/t/+3/7P/t/+z/7P/s/+r/6v/q/+r/6//r/+v/6//s/+v/6//r/+v/
6//r/+v/6f/q/+r/6v/q/+v/6//q/+3/7f/r/+3/7v/u/+7/7v/u/+7/7v/w//D/8P/x
//H/8v/0//X/9f/0//D/8P/w//D/7//u/+7/7//x//L/8//z//P/8//z//L/8f/u/+z/
6v/o/+j/6P/p/+n/6P/o/+j/6f/o/+f/5//l/+X/5f/l/+X/5P/k/+T/5P/k/+T/5P/k
/+T/5P/j/+P/4//j/+P/4//j/+P/4//h/+L/4v/j/+X/5f/l/+X/5f/m/+T/4//h/+L/
4v/g/+L/6P/0/wYAHQA4AFYAeACeAMwA9wAfAUIBZQGAAYABZAFCARYB3QCWAEsAEgD6
/+v/4f/h/+X/5f/n/+f/6P/m/+T/4//h/+D/4P/h/+H/4f/g/9//3//f/9//3//f/9//
3v/e/97/3v/f/9//3//f/9//4P/g/9//3//f/9//3//f/9//3//f/+H/4f/h/+H/3//g
/+D/3//f/+D/4P/g/+L/4v/h/+H/4f/h/+H/4f/f/9//3//f/9//3//f/9//3//g/+D/
4P/g/+D/4f/h/+L/4v/i/+L/4f/h/+H/4v/j/+T/5P/k/+b/5v/n/+f/5//p/+r/6v/o
/+r/6v/q/+v/7P/t/+3/6//r/+z/7P/u/+7/7v/v//H/8f/x//L/8f/x//P/9P/2//X/
9f/3//j/+P/4//j/+P/4//j/+P/3//X/9f/0//T/8//y//D/8P/v/+7/7f/t/+3/7P/r
/+v/6//r/+r/6v/q/+r/6f/p/+n/6P/o/+f/5//m/+b/5//n/+f/5//n/+f/5//m/+b/
5v/m/+b/5f/l/+X/5P/i/+P/4//i/+T/5P/k/+T/4//j/+T/5P/k/+T/4//j/+P/5P/k
/+T/4//j/+P/4//j/+T/5f/m/+T/5P/k/+T/5f/m/+b/5v/o/+j/6P/o/+f/5v/m/+X/
5f/l/+X/5f/m/+b/5//o/+j/5//m/+T/5P/k/+X/5v/k/+T/5P/k/+P/4//j/+P/5P/j
/+P/4//j/+P/4//j/+P/5P/k/+T/4v/j/+P/4v/i/+P/5P/l/+f/6P/m/+b/5v/m/+j/
6P/q/+r/6v/r/+v/7P/q/+v/6//q/+r/6v/q/+r/6f/o/+j/6f/r/+z/7f/t/+3/7f/t
/+z/6//o/+b/5P/g/+D/4P/h/+H/4P/g/+D/3//e/93/3f/d/93/3f/d/93/3P/c/9z/
3P/c/9z/3P/c/9z/3P/b/9v/2//b/9v/2//b/9v/2//Z/9r/2v/b/9v/2//b/9v/3f/c
/9z/2//b/9j/2P/a/9z/5P/y/wYAHQA6AFgAegCkANIA/QAhAUYBZwF6AW4BUAEqAfoA
uwBuACcA/v/u/9//1//Z/9v/3f/h/+P/4v/e/9z/2f/X/9j/2P/Z/9n/2f/W/9X/1f/V
/9X/1f/V/9X/1v/W/9b/1v/V/9X/1f/V/9f/2P/Y/9f/1v/V/9T/0//V/9X/1f/V/9X/
1f/V/9X/0//U/9T/0//V/9b/1v/W/9b/1v/V/9X/1f/V/9X/1f/T/9P/0//T/9P/0//T
/9P/0//U/9T/1P/W/9b/1//X/9b/1v/W/9b/1f/V/9X/1v/X/9j/2P/Y/9r/2v/b/9v/
2f/b/9z/3P/e/+D/4P/g/9//4P/h/+H/4f/h/+L/4v/g/+D/4P/h/+P/4//j/+T/5f/l
/+f/6P/q/+n/6f/r/+r/6v/q/+r/6P/o/+j/6P/o/+f/6P/o/+b/5f/k/+L/4v/h/+D/
3//f/9//3v/d/93/3f/d/9z/3P/c/9z/2//b/9v/2v/a/9n/2f/Y/9j/2f/Z/9n/2f/X
/9f/1//W/9b/1v/W/9b/1//X/9f/1v/W/9f/1//W/9T/1P/U/9T/0//T/9T/1P/W/9b/
1f/V/9P/1P/U/9T/1f/V/9X/1f/W/9b/1v/W/9b/1v/W/9b/1f/W/9b/1v/W/9b/1v/W
/9b/1v/X/9f/1f/V/9X/1f/V/9b/2P/a/9r/2f/Y/9b/1f/U/9T/1P/W/9b/1v/W/9b/
1f/U/9P/1P/T/9P/0//T/9P/0//T/9P/1P/U/9T/1v/X/9f/1v/X/9f/1//X/9f/2P/Y
/9n/1//X/9f/2f/b/9v/2//b/9r/2v/a/9r/2P/Y/9n/2f/Z/9n/2f/Z/9z/3P/c/9v/
2v/Z/9f/1v/U/9P/0v/R/9H/0f/Q/87/z//O/8v/y//M/8z/y//L/8v/y//K/8r/yf/J
/8r/y//K/8r/yf/I/8n/yv/K/8r/yv/K/8r/yv/K/8r/yv/K/8r/yv/K/8r/yv/K/8j/
yP/I/w==
         </WaveFormData>
      </LeadData>
      <LeadData>
         <LeadByteCountTotal>10000</LeadByteCountTotal>
         <LeadTimeOffset>0</LeadTimeOffset>
         <LeadSampleCountTotal>5000</LeadSampleCountTotal>
         <LeadAmplitudeUnitsPerBit>4.88</LeadAmplitudeUnitsPerBit>
         <LeadAmplitudeUnits>��V</LeadAmplitudeUnits>
         <LeadHighLimit>2147483647</LeadHighLimit>
         <LeadLowLimit>268435456</LeadLowLimit>
         <LeadID>V5</LeadID>
         <LeadOffsetFirstSample>0</LeadOffsetFirstSample>
         <FirstSampleBaseline>0</FirstSampleBaseline>
         <LeadSampleSize>2</LeadSampleSize>
         <LeadOff>FALSE</LeadOff>
         <BaselineSway>FALSE</BaselineSway>
         <ExcessiveACNoise>FALSE</ExcessiveACNoise>
         <MuscleNoise>FALSE</MuscleNoise>
         <LeadDataCRC32>3329405706</LeadDataCRC32>
         <WaveFormData>
6v/q/+r/6v/s/+z/7P/s/+z/7P/s/+z/7f/u/+//8P/y//L/8v/y//T/9P/0//T/9v/2
//b/9v/5//r/+//8//7//v/+//7/AAAAAAAAAAACAAIAAgACAAQABAAEAAQABAAEAAQA
BAACAAIAAgACAAIAAgACAAIAAQAAAP///v/9//z/+//6//n/+P/3//b/9P/0//T/9P/y
//L/8v/y//L/8v/y//L/8P/w//D/8P/w//D/8P/w//D/8P/w//D/8P/w//D/8P/w//D/
8P/w/+7/7v/u/+7/7v/u/+7/7v/u/+7/7v/u/+7/7v/u/+7/7v/u/+7/7v/s/+z/7P/s
/+7/7v/u/+7/7v/u/+7/7v/u/+7/7v/u/+7/7v/u/+7/8P/w//D/8P/w//D/8P/w//L/
8v/y//L/8P/w//D/8P/w//D/8P/w//D/8P/w//D/8P/w//D/8P/u/+7/7v/u/+7/7v/u
/+7/7v/u/+7/7v/u/+7/7v/u/+7/7v/u/+7/7v/u/+7/7v/w//D/8P/w/+7/7v/u/+7/
7v/u/+7/7v/w//D/8P/w//L/8v/y//L/8v/z//P/8//z//P/9P/0//X/9v/2//X/8//z
//P/8//0//T/9f/3//r/+v/5//n/+f/4//f/9P/0//L/8P/u/+7/7v/u/+3/7//v/+//
7//t/+z/7P/s/+z/7P/s/+z/7f/t/+3/7f/r/+v/6//r/+3/7P/s/+z/6v/q/+r/6v/q
/+r/6v/q/+z/7f/t/+3/7//v/+//7v/u/+z/6v/o/+j/5//n/+b/6f/v//v/CgAdAC8A
RwBkAIUApQDEAN8A/QAWASABGQENAfoA2ACoAHQASwAvABsACQD+//j/+P/6//r/+f/5
//b/8//z//H/7//v/+7/7v/u/+7/7f/s/+7/7v/u/+7/7P/r/+v/6//s/+3/7v/v//H/
8f/x//L/8P/w//D/8P/u/+7/7v/u/+7/7v/u/+//7//v/+//7//v/+//7//u//D/7//v
/+//8f/x//H/8P/u/+7/7v/u/+z/7P/s/+3/8P/w/+//7//w//D/8P/x/+//7//w//D/
8P/w//D/8P/y//T/9f/2//b/+P/5//r/+f/5//n/+f/8//z//P/8//7///8BAAEAAQAC
AAMAAwAFAAUABQAFAAYABgAHAAgACAAJAAkACAAKAAoACwAMAAsACQAIAAcACAAIAAcA
BwAHAAUAAwACAAEAAAD//////f/8//r/+v/8//z//P/6//z//P/7//v/+//6//j/9v/2
//b/9//5//j/+P/4//f/9f/1//X/9f/2//b/9v/2//j/+P/3//f/9f/1//X/9P/1//X/
9v/2//T/9P/0//P/9P/1//f/+P/4//j/+P/4//b/9v/2//b/9v/3//f/9//1//X/9v/3
//b/9v/2//b/9P/0//T/8//1//X/9v/2//j/+f/5//n/+f/5//n/+f/5//n/+P/2//f/
9//4//j/+f/6//r/+v/6//r/+f/5//f/9//3//f/9//3//f/9//5//n/+P/4//f/9//3
//b/9v/2//b/9v/2//b/9v/2//X/9v/2//b/9v/3//f/9//2//b/9v/2//b/9v/2//X/
9P/0//T/9f/1//T/9P/1//n/+f/5//r/+v/6//r/+v/6//r/+//7//v/+//7//z//v//
/wAAAAD9//3//f/9//3//P/8//3///8AAAAA/////wAAAAAAAP7//P/6//j/9v/2//b/
9v/1//X/9f/1//f/9f/0//T/8v/y//L/8v/w/+//7//v//H/8f/x//H/8//z//L/8v/w
//D/8P/w//D/8P/w//D/8v/y//P/8//z//P/8//z//L/8v/w/+7/8P/u/+3/6//s//H/
+/8LABwAMQBLAGkAjACvAM0A6AAFAR8BKgEoARkBAwHkALYAgABOADMAIQANAAMA/v/8
//z//v/8//n/9//2//P/8f/x//H/8f/w//D/8P/w/+//7v/u/+7/7v/u/+z/6//r/+v/
7f/t/+3/7f/t/+3/7f/u/+7/7v/u/+7/7v/u/+7/7v/u/+7/7v/v/+//7//v/+//7//v
/+//7v/u/+3/7f/t/+3/7f/t/+z/7P/s/+z/7P/s/+z/7P/t/+7/7v/t/+3/7v/u/+7/
7//v/+//8P/w//D/8P/w//D/8P/y//P/9P/0//b/9//4//n/+f/5//n//P/8//z//P/+
////AQABAP//AAABAAEAAwADAAMAAwAGAAYABwAIAAgACQAJAAgACAAIAAkACgAIAAcA
BwAHAAYABgAFAAUABQADAAEAAAAAAAAAAAABAAAA/v/7//r/+v/6//r/+P/2//b/9f/1
//b/9v/1//T/9f/0//T/9f/2//b/9v/1//X/9f/1//X/9v/2//b/9v/2//b/9f/1//X/
9f/1//T/8//z//T/9P/0//T/9P/z//X/9f/2//b/9P/0//T/9P/2//b/9v/2//T/9f/1
//X/9f/1//b/9//2//b/9v/2//j/+P/4//f/9f/1//b/9v/2//f/9//3//f/9//3//f/
+v/7//v/+v/5//n/+v/6//r/+v/5//j/+P/4//f/9//3//f/9//3//n/+f/5//n/+//7
//r/+v/5//n/+f/4//j/+P/4//j/+P/4//j/+P/3//j/+P/4//j/+f/5//n//P/8//z/
/P/8//z//P/8//3//f/9//3//f/+//7///8AAAAA//////////////7//v//////AAAA
AP////8AAAAAAAAAAP7//P/6//r/+v/6//r/9//3//f/9//5//f/9v/2//T/9P/0//T/
9v/1//X/9f/1//X/9f/1//P/8//y//L/9P/0//T/9P/2//b/9v/2//T/9P/1//X/8//z
//P/8//y//L/8v/w//L/8v/x/+//8v/3////DQAgADMASQBnAIoAqwDJAOYAAwEbASgB
JAEZAQUB5gC4AIAAUAAzAB8ADwADAPz//P/+//7//P/9//v/+v/5//f/9f/1//X/9P/0
//T/9P/z//L/8v/y//L/8v/y//H/8f/x//H/8f/x//H/8//z//P/9P/y//L/8v/y//D/
8P/w//D/8v/y//L/8//z//P/8//z//P/8//z//L/8v/x//H/8f/v/+//7//u/+//8P/x
//L/8v/y//L/8//z//L/8P/v//L/8v/y//P/8//z//T/9P/y//L/8v/y//T/9v/3//j/
9v/4//n/+v/7//v/+//7//7//v/+//7/AAABAAMAAwADAAQABQAFAAUABQAFAAUABgAG
AAcACAAIAAkACQAIAAoACgALAAwACwAJAAgABwAGAAYABQAFAAUAAwABAAAA///+//3/
/f/9//z/+v/6//r/+v/6//j/+v/6//n/+f/4//j/9//2//X/9P/0//X/9v/2//b/9f/1
//X/9f/1//T/9P/0//T/9P/0//P/8//z//P/8//y//H/8f/y//L/8v/y//L/8f/x//H/
8v/y//L/8v/y//L/8v/y//L/8v/y//P/8//z//P/8//0//X/9P/0//T/9P/0//T/9P/z
//P/8//0//T/8v/z//P/8//1//X/9f/1//T/9f/1//T/8//z//T/9P/1//b/9v/2//T/
9P/z//P/8//z//P/8//z//P/8//z//P/8//y//L/9f/1//X/9P/0//T/9P/0//L/8v/y
//L/8//0//T/9P/2//f/+P/2//b/9v/2//b/9v/3//f/9//3//f/+P/4//n/+v/6//n/
+f/5//n/+f/4//j/+f/7//z//P/7//v//P/8//z/+v/4//b/9P/y//L/8v/y//H/8f/x
//H/7//t/+z/7P/s/+z/7P/s/+z/6//r/+v/6//r/+v/6//r/+v/6v/q/+z/7P/s/+z/
6v/q/+r/6v/q/+r/6//r/+v/6//r/+v/7P/q/+j/6P/o/+j/5//n/+b/6f/v//n/CgAb
AC0ARQBkAIUApQDCAOEA/QAUARoBEwEFAfAAzACaAGYAPQAlAA8A///2//L/8v/0//T/
8//x/+7/7f/r/+n/6f/p/+j/6P/o/+j/5//m/+b/5v/m/+b/5v/l/+X/5f/n/+f/5//n
/+X/5f/l/+b/5v/m/+b/5v/m/+b/5v/m/+T/5P/k/+X/5f/l/+X/5f/n/+f/5//m/+T/
4//j/+P/5f/l/+X/5P/k/+T/5P/k/+T/5P/k/+X/5f/k/+L/4f/k/+T/5P/l/+X/5f/m
/+b/5v/m/+b/5v/m/+j/6f/q/+j/6v/r/+z/7f/t/+3/7f/w//D/8P/w//D/8f/z//P/
8//0//X/9f/1//X/9f/1//j/+P/5//r//P/9//3//P/6//r/+//8//z/+//7//v//P/8
//v/+//5//f/9f/0//P/8v/x//H/8f/w/+7/7v/u/+7/7v/s/+z/7P/r/+v/7P/s/+v/
6v/q/+r/6//t/+z/7P/s/+v/6f/p/+n/6f/q/+r/6v/q/+r/6v/p/+n/6f/p/+n/6P/p
/+n/6v/q/+r/6v/q/+n/6f/p/+r/6v/q/+r/6v/q/+r/6v/q/+r/7P/t/+3/7f/t/+3/
7v/v/+7/7v/u/+7/7v/u/+7/7f/t/+3/7v/u//D/8f/x//H/8f/x//H/8f/w//H/8f/w
/+//7//w//D/8f/y//L/8v/y//L/8f/x//P/8//z//P/8//z//P/8//x//H/8P/w//P/
8//z//L/8v/y//L/8v/0//T/9P/0//P/9P/0//T/9P/1//X/9f/2//j/+P/4//j/+P/4
//j/+P/4//n/+f/7//v/+//8//r/+//8//z/+//7//v/+//9//z//P/9////AAAAAP//
/f/+//7//v/8//r/+P/2//L/8v/y//L/8//z//P/8//x/+//7v/u//D/8P/w//D/8P/v
/+//7//v/+//7//v/+//7//u/+7/7v/u/+7/7v/w//D/8P/w/+//7v/u/+3/7f/t/+3/
7f/u/+7/7v/q/+r/6v/p/+f/6P/t//X/AwAWACkAPQBZAHoAmwC7ANgA9QAPAR4BHAER
Af8A4gC4AIIAVAA1AB8ADQD///j/9v/4//j/9v/1//H/8P/v/+//7f/t/+3/7P/s/+r/
6v/p/+j/6v/q/+r/6v/s/+v/6//r/+n/6f/p/+n/6f/p/+n/6v/q/+r/6v/q/+j/6P/o
/+j/6P/o/+j/6f/r/+v/6//r/+v/6//r/+r/6v/p/+n/6f/n/+f/5//m/+j/6P/o/+j/
6P/o/+j/6f/p/+j/5v/l/+j/6P/o/+n/6//r/+z/7P/q/+r/6v/q/+r/7P/t/+7/7P/u
/+//8P/x//H/8f/x//T/9P/0//T/9P/1//f/9//3//j/+f/5//v/+//7//v//v/+////
AAD+///////+//z//P/9//7//v/9//3//f/+//7//f/9//3/+//5//j/9//2//X/9f/1
//T/8v/y//L/8v/y//D/8P/w/+//7//v/+7/7P/q/+v/6v/q/+v/7P/s/+z/6//r/+v/
6//r/+z/7P/s/+z/7P/s/+v/6//t/+3/7f/s/+n/6f/q/+r/6P/o/+j/5//p/+n/6v/q
/+z/7P/s/+z/6v/q/+r/6v/q/+v/6//r/+n/6f/q/+v/7P/s/+z/7P/s/+z/7P/r/+n/
6f/q/+r/6v/r/+v/6//t/+3/7f/t/+z/7f/t/+z/6//r/+z/7P/s/+z/6//q/+z/7P/r
/+v/6//r/+v/6//p/+n/6f/p/+v/6//q/+r/6f/p/+n/6P/q/+r/6v/q/+r/6v/q/+r/
6//s/+z/7P/s/+r/7P/s/+z/7P/s/+z/7f/t/+//7//v//D/7v/v//D/8P/t/+3/7f/t
/+3/7P/s/+3/8f/y//L/8f/z//T/9P/0//D/7v/s/+r/5v/m/+b/5v/l/+X/5f/l/+X/
4//i/+L/4v/i/+L/4v/k/+P/4//j/+H/4f/h/+H/4f/h/+D/4P/i/+L/4v/i/+L/4v/i
/+L/4P/g/+H/4f/h/+H/4f/h/+T/4v/i/+L/4P/e/9//3f/e/+P/7f/7/wwAIwA9AFkA
eACZALcA1ADxAAsBGgEWAQkB8wDUAKgAcABAACMAEwABAPX/8P/u/+7/8P/u/+v/6f/m
/+f/5//l/+P/4//i/+L/4v/i/+H/4P/g/+D/4P/g/+L/4f/h/+H/4f/h/+H/4f/h/+H/
4f/i/+L/4v/i/+L/4v/i/+L/4v/i/+L/4v/j/+P/4//j/+P/5f/l/+X/5P/k/+P/4//j
/+H/4f/h/+D/4v/i/+L/4v/i/+L/4v/j/+L/4v/h/+H/4v/i/+L/4//l/+X/5v/m/+b/
5v/m/+b/6P/q/+v/7P/r/+z/7P/s/+3/7f/t/+3/8P/w//D/8P/y//P/9f/1//X/9v/3
//f/9f/1//X/9f/3//j/+v/8//r/+//7//r/+v/6//v//P/8//v/+//7//j/+P/3//f/
+f/3//X/9P/x//D/7//v//H/8P/u/+7/8P/w//D/7v/s/+z/6//r/+r/6v/p/+j/6v/q
/+v/7f/t/+z/6//p/+n/6f/p/+n/6P/o/+j/6P/m/+b/5f/l/+b/5//o/+j/6f/p/+r/
6v/o/+j/6P/n/+f/5//o/+j/6P/o/+j/6P/q/+r/6v/q/+r/6//r/+v/6//r/+z/7f/s
/+z/7P/s/+z/7P/s/+v/6//r/+z/7P/s/+3/7f/t/+3/7f/t/+3/7v/v/+//7v/v/+//
8P/w//D/8P/v/+7/7v/u/+3/7f/t/+3/7f/t/+3/7f/t/+3/7f/t/+z/7P/u/+//8P/w
//L/8v/y//L/8v/y//L/9P/0//X/9f/z//P/8//0//T/9f/2//b/8//z//P/8//1//T/
9P/1//f/+P/4//f/+f/6//r/+v/2//T/8v/w/+7/7v/u/+7/7//v/+//7//t/+v/6v/q
/+r/6v/q/+r/6v/p/+n/6f/r/+v/6//r/+v/6//q/+r/6v/q/+r/6v/q/+r/6v/q/+r/
6v/r/+v/6//r/+v/6//q/+r/6v/o/+b/5P/l/+X/6P/r//X/AQASACUAOwBVAHQAlQC1
ANAA7QAFARgBGgEPAf0A4AC2AIIAUgAzAB8ACwD9//j/9v/0//T/9v/1//H/8P/t/+3/
7f/r/+v/6v/q/+z/7P/r/+r/6P/o/+j/6P/q/+n/6f/p/+v/6//r/+v/6//r/+v/7P/s
/+z/7P/s/+v/6v/p/+j/6v/q/+r/6//p/+n/6f/p/+v/6//r/+r/6v/p/+n/6f/p/+n/
6f/o/+r/6v/q/+r/6v/q/+r/6//q/+r/6f/p/+r/6v/q/+v/6//r/+z/7P/s/+z/7P/s
/+z/7v/v//D/7v/w//H/8v/z//P/8//z//b/9v/2//b/+P/5//v/+//7//z//f/9//3/
/f/9//3//v/+////AAAAAAEAAQAAAAIAAgADAAQAAgABAAEAAQD+//7//f/9/////f/7
//r/+f/4//f/9//3//b/9P/0//b/9v/2//T/9P/0//P/8//0//T/8//y//H/8P/w//H/
8P/w//D/7//x//H/8f/x//D/8P/w//D/8v/y//H/8f/v/+//7//u/+//7//w//D/8P/w
//D/7//v/+//8P/w//D/8P/w//D/8P/w//D/8P/u/+//7//v/+//7//w//H/8v/y//L/
8v/y//L/8v/x//H/8f/y//L/8v/z//P/8//z//P/8//z//L/8//z//L/8//z//T/9P/0
//T/8//y//L/8v/x//H/8f/x//H/8f/x//H/8f/x//H/8f/w//D/8//z//P/8v/y//L/
8v/y//T/9v/2//b/9P/2//b/9v/2//b/9v/3//f/9//3//f/+P/4//n/+v/6//j/9//2
//X/9v/2//f/+f/7//z//P/7//v//P/8//z/+v/4//b/9P/y//L/8v/y//H/8f/x//H/
8f/v/+7/7v/u/+7/7v/u/+7/7f/t/+3/6//r/+v/6//t/+3/7P/s/+z/7P/s/+z/7P/s
/+z/7P/s/+z/7f/t/+3/7f/t/+3/7P/s/+z/6v/q/+r/6//r/+r/7f/3/wUAFgAnAD0A
WQB4AJkAuQDUAPEACwEaARgBDQH7ANwAtACAAFAAMQAbAAkA/f/4//b/9P/2//b/8//x
//D/7//t/+3/7f/t/+z/7P/s/+z/6//q/+z/7P/s/+z/7P/r/+v/6//r/+v/6//r/+n/
6f/p/+r/7P/s/+z/7P/q/+r/6v/q/+z/7P/s/+3/7f/t/+3/7f/r/+v/6//q/+z/6//r
/+v/6//r/+v/6v/q/+r/6v/q/+r/6v/q/+v/7P/s/+v/6//s/+z/7P/t/+v/6//s/+z/
7P/s/+z/7P/u//D/8f/y//L/9P/1//b/9f/1//X/9f/4//j/+P/4//j/+f/7//v/+//8
//3//f/9//3//f/9//7//v///wAAAgADAAMAAgACAAIAAwAEAAIAAQABAAEAAAAAAP//
//8BAP///f/8//v/+v/5//n/+f/4//b/9v/2//b/9v/0//b/9v/1//X/9v/2//X/9P/1
//T/9P/1//P/8v/x/+//8P/x//L/8//y//L/8v/y//T/9P/z//P/8//z//P/8v/x//H/
8v/y//L/8v/y//H/8//z//T/9P/y//L/8v/y//L/8v/y//L/8v/z//P/8//z//P/9P/1
//T/9P/0//T/9P/0//T/8//1//X/9v/2//j/+f/5//n/9//3//f/9//2//f/9//2//f/
9//4//j/+P/4//f/9v/0//T/8//z//X/9f/1//X/9f/1//X/9f/1//X/9P/0//P/8//z
//L/9P/0//T/9P/y//L/8v/y//P/9P/0//T/9P/1//X/9f/2//b/9v/2//b/9v/2//X/
8v/0//b/9v/2//b/+P/4//n/+f/5//n/+f/6//j/+f/6//r/+f/5//n/+f/5//j/+P/5
//v//P/8//v/+//8//z//P/4//b/9P/y//L/8v/y//L/8f/x//H/8f/x/+//7v/u/+z/
7P/s/+z/7v/t/+3/7f/r/+v/6//r/+v/6//q/+r/6v/q/+r/6v/s/+z/7P/s/+r/6v/r
/+v/6//r/+v/6//q/+r/5v/m/+T/5P/j/+P/5v/r//X/BQAWACkAQQBfAH4AnwDBANwA
+QATAR4BGgENAfkA2ACqAHQASAAtABkABwD7//b/9P/0//T/8v/x/+//7P/p/+v/6f/p
/+n/6P/o/+b/5v/l/+T/5P/k/+T/5P/m/+X/5f/l/+f/5//n/+f/5f/l/+X/5v/m/+b/
5v/m/+b/5v/m/+b/5v/m/+b/5//n/+f/5//n/+f/5//n/+b/5v/l/+X/5f/l/+X/5f/k
/+T/5P/k/+T/4v/i/+L/4//k/+T/4//j/+T/5P/k/+X/5f/l/+b/5v/m/+b/5v/m/+j/
6v/r/+z/6v/s/+3/7v/t/+3/7f/t/+7/7v/u/+7/8v/z//X/9f/z//T/9f/1//X/9f/1
//X/+P/4//n/+v/4//n/+f/4//b/9v/3//j/+P/3//f/9//4//j/9//3//n/9//1//T/
8//y//H/8f/v/+7/7P/s/+z/7P/s/+r/6v/q/+n/6f/q/+r/6f/o/+n/6P/o/+n/6f/o
/+f/5f/m/+f/6P/p/+j/6P/o/+j/5v/m/+X/5f/l/+X/5f/k/+X/5f/m/+b/5//o/+n/
6f/p/+n/6v/q/+n/6P/n/+b/5//o/+n/6v/o/+n/6f/p/+f/5//o/+n/6P/o/+j/6P/q
/+r/6v/p/+n/6f/q/+r/6P/p/+n/6f/r/+v/6//r/+r/6//r/+r/6//r/+z/7P/s/+z/
6//q/+j/6P/n/+f/5//n/+f/5//p/+n/6f/p/+n/6f/o/+j/6f/p/+n/6P/o/+j/6P/o
/+f/5v/l/+T/5f/m/+b/5v/o/+n/6f/q/+z/7P/s/+z/7P/s/+3/7f/r/+v/6//s/+7/
7//w//D/7f/t/+3/7f/t/+z/7P/t/+//8P/w/+//8f/y//L/8v/w/+7/7P/q/+j/6P/o
/+j/5f/l/+X/5f/l/+P/4v/i/+L/4v/i/+L/5P/j/+P/4//j/+P/4//j/+P/4//i/+L/
4v/i/+L/4v/i/+L/4v/i/+L/4v/j/+P/4f/h/+H/4f/i/+D/4v/i/+L/4v/j/+H/4P/j
/+n/8/8CABcALQBHAGQAhQCnAMIA3QD5AA4BFgEPAfsA4AC+AI4AWAAxABsACwD7//L/
7v/s/+7/7v/t/+n/6P/l/+X/4//j/+P/4v/i/+T/5P/j/+L/4P/g/+D/4P/i/+H/4f/h
/+H/4f/h/+H/4f/h/+H/4v/g/+D/4P/g/+D/4P/g/+D/4P/g/+D/4f/h/+H/4f/h/+P/
4//j/+L/4v/h/+H/4f/h/+H/4f/g/+D/4P/g/+D/4P/g/+D/4f/g/+D/3//f/+D/4P/g
/+H/4//j/+T/5P/k/+T/5P/k/+L/5P/l/+b/6P/q/+v/7P/r/+v/6//r/+7/7v/u/+7/
8P/x//P/8//z//T/9f/1//X/9f/1//X/9v/2//f/+P/2//f/9//2//b/9v/3//j/+v/5
//n/+f/4//j/9//3//f/9f/z//L/8//y//H/8f/x//D/7v/u/+7/7v/u/+z/6v/q/+n/
6f/s/+z/6//q/+v/6v/q/+v/6//q/+n/5//n/+f/5//n/+j/6P/o/+j/6P/o/+f/5//l
/+X/5f/k/+X/5f/m/+b/6P/o/+j/5//n/+f/6P/o/+j/6P/o/+j/6P/o/+j/6P/o/+n/
6f/p/+f/5//o/+n/6v/q/+r/6v/q/+r/6v/p/+n/6f/q/+r/6v/r/+v/6//p/+n/6f/p
/+r/6//r/+r/6f/p/+r/6v/p/+r/6v/q/+r/6v/p/+n/6f/p/+n/6f/p/+n/6f/p/+n/
6f/o/+j/6f/p/+n/6P/o/+j/6P/o/+r/6v/q/+z/7P/s/+z/7P/s/+z/7P/t/+3/7f/t
/+3/7v/u/+//8P/w/+//7//v/+//7//u/+7/7//x//L/8v/x//H/8v/y//L/8P/u/+z/
6v/m/+b/5v/m/+X/5f/l/+X/5//l/+T/5P/i/+L/4v/i/+L/4f/h/+H/4f/h/+H/4f/h
/+H/4P/g/+D/4P/g/+D/4P/g/+D/4P/g/+D/4f/h/+H/4f/h/+H/4v/i/+D/3v/e/9z/
2//b/9j/3f/l//H/AAARACUAPQBcAHsAmwC4ANUA7wAEAQwBBQH3AOAAugCIAFQALQAX
AAMA9f/s/+j/5v/m/+b/5f/j/+L/3//f/9//3f/d/9z/3P/c/9z/2//a/9z/3P/c/9z/
2v/Z/9n/2f/b/9v/2//b/9n/2f/Z/9r/2v/a/9r/2v/Y/9j/2P/Y/9n/2v/b/93/3P/b
/9r/2f/Z/9n/2f/Y/9r/2f/Z/9n/2f/Z/9n/2P/W/9b/1v/W/9b/1v/W/9f/1v/W/9X/
1f/U/9T/1P/V/9f/1//Y/9j/2P/Y/9j/2P/Y/9r/2//c/9r/3P/d/97/3f/d/93/3f/g
/+D/4P/g/+D/4f/j/+P/4f/i/+P/4//j/+P/4//j/+b/5v/n/+j/5v/n/+f/5v/m/+b/
5//o/+j/5//n/+f/5v/m/+X/5f/l/+P/4f/g/9//3v/d/93/3f/c/9r/2v/a/9r/2v/Y
/9j/2P/X/9f/1v/W/9X/1P/V/9T/1P/V/9b/1v/W/9X/1f/V/9X/1f/U/9T/1P/U/9T/
1P/T/9P/1f/V/9X/1P/T/9P/1P/U/9L/0v/S/9H/0//T/9T/1P/S/9L/0v/S/9T/1P/U
/9T/1P/V/9X/1f/V/9X/1v/X/9f/1v/V/9T/1P/U/9T/0//V/9X/1v/W/9T/1f/V/9X/
1f/V/9X/1f/U/9X/1f/U/9P/0//U/9T/0//U/9T/1P/W/9b/1f/V/9P/0//T/9P/0//T
/9P/0//T/9P/0v/S/9X/1f/V/9T/0v/S/9L/0v/U/9T/1P/U/9f/1v/W/9b/1v/W/9j/
2P/Z/9n/2f/Z/9n/2v/Y/9n/2v/a/9n/2f/Z/9n/2f/Y/9j/2f/b/9z/3P/b/9v/3P/c
/9z/2v/Y/9b/1P/Q/9D/0P/Q/9H/0f/R/9H/0f/P/87/zv/M/8z/zP/M/8z/y//L/8v/
zf/N/83/zf/L/8v/yv/K/8r/yv/K/8r/yv/K/8r/yv/K/8r/y//L/8v/y//L/8v/yv/K
/8r/yP/G/8T/w//D/8b/yf/R/93/7P///xMALQBMAG0AjQCqAMcA4QD0APQA6wDZAL4A
lgBgAC4ADwD7/+n/2f/S/9D/0P/S/9D/zf/L/8r/x//F/8X/xf/F/8T/xP/C/8L/wf/A
/8D/wP/A/8D/wv/B/8H/wf+//7//v/+//8H/wf/B/8L/wP/A/8D/wP/A/8D/wP/A/77/
vv++/7//v/+//7//v/+//7//v/++/77/vf+9/73/u/+7/7v/uv+4/7j/uP+4/7r/uv+6
/7v/vv++/73/vf+8/7z/vP+9/7z/u/+7/7r/uv+6/7r/uv+8/77/v//A/77/wP/B/8L/
w//D/8P/w//E/8T/xP/E/8T/xf/H/8f/x//I/8n/yf/H/8f/x//H/8j/yP/J/8r/zP/N
/83/zP/M/8z/zf/O/8z/y//L/8v/yP/I/8f/x//J/8f/xf/E/8H/wP+//7//v/++/7z/
vP+8/7z/vP+6/7z/vP+7/7v/u/+6/7j/tv+1/7T/tP+1/7b/tv+2/7X/tf+1/7X/tf+y
/7L/sv+y/7T/tP+z/7P/s/+z/7P/sv+z/7P/tP+0/7L/sv+y/7H/sf+x/7L/sv+y/7L/
sv+y/7L/sv+y/7L/sv+z/7P/s/+x/7H/sv+z/7L/sv+y/7L/sv+y/7L/sf+x/7H/sv+y
/7D/sf+x/7H/sf+x/7H/sf+y/7P/s/+y/7H/sf+y/7L/sv+y/7H/sP+w/7D/r/+v/67/
rf+s/6v/rf+t/63/rf+r/6v/qv+q/63/rf+t/6z/rf+u/6//sP+w/7D/sP+w/7D/sP+v
/67/rv+v/6//r/+y/7L/sv+y/7D/sP+w/6//rv+u/67/r/+x/7D/sP+x/7P/tf+1/7X/
sv+x/7D/r/+s/6v/qv+n/6f/qP+n/6f/pv+k/6T/pP+h/6H/of+h/6H/n/+f/57/nv+e
/57/n/+e/57/nf+d/53/oP+e/57/nv+e/5z/nP+c/5z/nP+c/5z/nP+c/5z/nP+c/5r/
mv+a/w==
         </WaveFormData>
      </LeadData>
      <LeadData>
         <LeadByteCountTotal>10000</LeadByteCountTotal>
         <LeadTimeOffset>0</LeadTimeOffset>
         <LeadSampleCountTotal>5000</LeadSampleCountTotal>
         <LeadAmplitudeUnitsPerBit>4.88</LeadAmplitudeUnitsPerBit>
         <LeadAmplitudeUnits>��V</LeadAmplitudeUnits>
         <LeadHighLimit>2147483647</LeadHighLimit>
         <LeadLowLimit>268435456</LeadLowLimit>
         <LeadID>V6</LeadID>
         <LeadOffsetFirstSample>0</LeadOffsetFirstSample>
         <FirstSampleBaseline>0</FirstSampleBaseline>
         <LeadSampleSize>2</LeadSampleSize>
         <LeadOff>FALSE</LeadOff>
         <BaselineSway>FALSE</BaselineSway>
         <ExcessiveACNoise>FALSE</ExcessiveACNoise>
         <MuscleNoise>FALSE</MuscleNoise>
         <LeadDataCRC32>1866042249</LeadDataCRC32>
         <WaveFormData>
8P/w//D/8P/w//D/8P/w//L/8v/y//L/9P/0//T/9P/1//b/9//4//r/+v/6//r//P/8
//z//P/9//7///8AAAIAAgACAAIABAAEAAQABAAGAAYABgAGAAgACAAIAAgACAAIAAgA
CAAGAAYABgAGAAYABgAGAAYAAwACAAEAAAD+//7//v/+//z//P/8//z/+v/6//r/+v/6
//r/+v/6//j/+P/4//j/+P/4//j/+P/4//j/+P/4//j/+P/4//j/+P/4//j/+P/2//b/
9v/2//b/9v/2//b/+P/4//j/+P/2//b/9v/2//b/9v/2//b/9v/2//b/9v/2//b/9v/2
//j/+P/4//j/+P/4//j/+P/5//r/+//8//3//v///wAA///+//3//P/8//z//P/8//z/
/P/8//z//P/8//z//P/+//7//v/+//z//P/8//z//v/+//7//v/8//z//P/8//z//P/8
//z//P/8//z//P/8//z//P/8//z//P/8//z//P/8//z//P/8//z//P/8//z//P/8//z/
/v/+//7//v8AAAAAAAAAAAAAAAAAAAAAAgADAAMAAwABAAEAAQACAAAAAQABAAEAAwAD
AAQABAAEAAQABQAGAAYABgAGAAYABQAGAAYAAwAEAAEAAAD+//3//f/9//z/+v/6//r/
+v/6//r/+v/6//r/+v/6//r/+f/5//n/+f/5//n/+f/5//v/+//6//r/+f/4//f/9//5
//n/+f/5//v/+//7//v/+//7//v/+//5//f/9P/0//T/9P/z//P/9P/6/wMADgAcACwA
PgBWAG8AiACfALYAzQDhAOsA6gDkANkAwQCcAHMAUwA8ACkAGQAOAAgACAAIAAkACgAJ
AAYABAACAAEAAAAAAAAAAAD///////////3//f/8//z//P/7//v//P/+//3//f/+/wAA
AAAAAAAA/f/8//z//f/7//v/+//8//z//P/8//z//v/////////9//3//f/9/////v/+
//3////////////9//3//v/+//v/+//8//z//v/+//7//v/+//7//v/+//z//f/9//3/
/v/+//7//v8CAAMABAAEAAQABQAFAAcABQAFAAYABgAJAAkACQAJAAkACwALAAwADQAO
ABAAEQARABEAEgASABIAEwATABMAFQAVABUAFQAVABUAFQAVABMAEwATABIAEQARABEA
DwARABAADwAOAAsACgAJAAkACQAHAAcABwAJAAgACAAHAAYABgAGAAYABAAEAAQABAAE
AAQABAADAAIAAgACAAIAAAAAAAAA////////////////////////////////////////
/v/+//7//v/+//7/AAAAAAAAAAD+//7//v/+//z//P/8//3//f/9//7//v/+///////+
//3//f/+//7/+//7//v/+//9//7///////////8AAAAAAAAAAAAAAAAAAAAAAAABAP//
/v/+//7/AAD/////AAAAAP////////3//P/8//z//v////////////////////7//f/9
//3/+//7//v/+v/6//v/+//7//v//P/8//3//////wAAAAD///7//v/9//7//v/+//3/
+//7//v//P/8//z//P/9/wAAAAD+//7//v/+//7//v8AAAAAAQABAAEAAQABAAEABAAE
AAUABQADAAMAAwAEAAIAAgACAAMABAAEAAQABAAGAAcACAAIAAUABAABAAAA/P/7//v/
+//8//z//P/8//7//P/8//z/+//6//n/+P/2//X/9f/1//f/9//3//f/9//3//f/9v/2
//b/9v/2//f/9//3//f/+f/5//n/+f/7//v/+//7//n/+f/5//j/+P/2//b/8//1//j/
AAALABgAKAA8AFQAbgCHAKAAtwDQAOMA7QDtAOYA1gC/AJ8AdABRADsALAAbAA8ACAAE
AAQABAADAAAA/f/8//r/+P/3//j/+P/4//j/9//3//f/9//1//X/9P/0//L/8f/x//L/
9P/z//P/9P/0//T/9P/0//X/9P/0//X/9f/1//X/9v/0//T/9P/0//T/9f/1//X/8//z
//P/8//1//T/9P/z//H/8f/x//H/8f/x//L/8v/z//P/9P/0//b/9v/2//b/9P/0//T/
9P/2//f/9//3//b/9v/2//b/+P/5//r/+v/8//3//f////////8AAAAAAQABAAEAAQAB
AAMAAwAEAAQABAAFAAUABQAFAAYABgAKAAsACwALAA0ADQANAA0ACwALAAsACwAJAAkA
CQAIAAcABwAHAAUABQAEAAMAAgADAAIAAQABAP///f/9//3//f/8//z/+//4//j/+P/4
//r/+v/6//r/+f/4//f/9f/1//b/9//4//j/+P/4//f/+f/5//n/+f/5//n/+f/5//f/
9//3//f/9f/1//T/9P/1//b/9//4//b/9v/2//b/9v/2//b/9v/4//j/+P/5//f/9//4
//j/9v/3//f/9v/3//f/+P/4//n/+f/5//n/+P/4//j/9//3//f/+P/4//r/+v/6//r/
/P/8//z//f/7//r/+v/6//r/+f/5//r/+v/5//n/+f/5//j/+P/4//r/+//7//v/+//7
//v/+//6//n/+f/5//n/+f/5//j/+v/7//v/+//5//r/+v/7//n/+f/6//r//v/+//7/
/v/+//7//v/+///////9//3//f/9/wAAAAABAAEAAQABAAEAAgAAAAAAAAABAAIAAgAC
AAIAAgADAAQABAADAAIA///+//z/+//7//v/+v/6//r/+v/6//j/+P/4//j/+P/4//j/
+P/3//f/9//1//X/9f/1//X/9f/1//T/9v/2//b/9v/3//f/9//3//f/9//3//f/9//3
//f/9//3//X/9f/0//T/9P/0//X/9f/4/wAACwAYACgAOgBSAG4AhwCeALUAzADfAOsA
6wDoANoAwwCfAHYAUQA5ACgAGQALAAQAAgAEAAIAAQACAAEAAAD+//7//f/6//r/+v/6
//v/+//7//v/+//7//r/+v/4//f/9//4//j/9//3//j/+v/6//r/+v/5//j/+P/5//f/
9//3//j/+v/6//r/+v/4//n/+f/5//n/+f/5//n/+f/4//j/9//3//f/9//3//n/+f/6
//r/+f/5//r/+v/6//r/+v/6//r/+v/6//r//P/9//3//f/8//z//P/8//7///8AAAAA
AAABAAEAAwADAAMABAAEAAMAAwADAAMABwAJAAkACgAKAAoACwALAAsACwAMAAwADgAP
AA8ADwAPAA8ADwAPAA8ADwAPAA8ADQANAA0ADAANAA0ADQALAAsACgAJAAgABQAEAAMA
AwADAAEAAQABAAEAAAAAAP//AAAAAAAAAAAAAAAAAAAAAP7//v/+//3//v/+//7//v/+
//7//v/9//3//f/9//3//f/9//3//f/9//3//f/9//3//f/8//z//P/8//z//P/8//z/
/P/8//7//v/+//7//P/8//z//f//////AAAAAP7///////7//f/9//7//v/9//3//f/9
//3//v///////f/9//7//v/+//7//v/+//7//v/+///////+//7//v8AAP////8AAP7/
/f/9//3//f/8//z//P/8//3//f/9//3//f/9//3//v/9//3//f/9//3//f/8//z//f/9
//3///8AAAAAAQABAAEAAAAAAAAAAAAAAAAAAAABAAEAAwADAAMAAwAEAAQABQAFAAUA
BQAFAAYABgAGAAYABwAKAAoACgAKAAoACwAMAAwACQAIAAUABAACAAEAAQABAAIAAgAC
AAIAAgAAAAAAAAD+//7//v/+//7//f/9//3//f/9//3//f/9//3//f/8//7//v/+//7/
/f/9//3//f///////////////////////f/7//v//P/+//z/+v/7//v//P8AAAkAFAAg
ADAARABcAHUAkACnAL4A1QDpAPEA7gDmANcAvQCYAG8AUQA8ACkAGQAOAAoACAAIAAcA
BgAFAAQAAgACAAEA/v/+//7//v/9//3//f/9//3//f/8//z//P/7//v//P/8//v/+//8
//r/+v/6//r/+//6//r/+//9//3//f/+//z//P/8//z/+v/7//v/+//9//3//f/9//3/
/P/8//v/+//7//v/+//7//v//P/8//v/+//8//z/+v/6//r/+v/8//z//P/8//r/+//7
//v//P/8//z//P/8//3//v/+//7//////wEAAQABAAIAAgAFAAUABQAFAAUABwAHAAgA
CgAKAAsACwAJAAkACgAKAA4ADwAPAA8AEQARABEAEQARABEAEQARABEAEQARABAADwAP
AA8ADQANAAwACwAKAAkACAAHAAcABwAFAAUABQADAAIAAgABAAIAAgACAAIAAgACAAIA
AgACAAIAAgABAAAAAAAAAAAAAAAAAAAA//////////////3//f/9//3//f/9//3//f/9
//3//P/8//z//P/8//z//P/8//z//P/8//z//P/8//r/+v/6//v/+//7//z//P/8//3/
/f/8//3//f/+//7/+//7//v/+//7//z//f/9//3//f/+//7//P/8//z//P/8//z//P/9
//v/+v/6//r//P/7//v//P/8//v/+//7//3//P/8//z/+v/7//v/+//7//v/+//7//z/
+//7//v/+//7//v/+v/6//v/+//7//n/+v/6//v/+f/5//r/+v/8//z/+//6//r/+v/6
//r//P/8//3//f/9//3//f/9//z//P/9//3//f/9//3//v8AAAAAAAABAAIAAgACAAIA
AAABAAIAAgD9//z/+f/4//b/9f/1//X/9P/0//T/9P/2//T/9P/0//T/9P/0//T/9P/z
//P/8//x//H/8f/x//H/8f/x//D/8v/y//L/8v/z//P/8//z//H/8f/x//H/8//z//P/
8//z//H/7//u/+7/8P/u/+3/7f/w//j/AwAQAB4AMABGAGAAeQCQAKcAvgDTAOEA4wDe
ANQAvwCfAHgAUwA7ACoAGQALAAIA/v/8//z/+//6//f/9v/0//T/8//w//D/8P/w/+//
7//v/+//8f/x//D/8P/y//H/8f/y//D/7//v//D/8P/w//D/8P/v/+7/7v/v/+3/7f/t
/+7/7P/s/+z/7P/t/+//8P/x//H/8f/x//H/7//u/+7/7f/t/+3/7f/t/+//7//w//D/
7//v//D/8P/u/+7/7v/u//D/8P/w//D/8P/x//H/8f/w//D/8P/w//L/8//0//T/9P/1
//X/9//5//n/+v/6//v/+//7//v/+//9//3//v8AAAAAAQABAAEAAQACAAIABAAFAAUA
BQADAAMAAwADAAMAAwADAAMAAwADAAMAAgADAAMAAwABAP///v/9//z/+//6//n/+f/5
//f/9//3//f/9v/2//X/9P/0//T/9P/z//L/8f/w/+7/7v/u/+3/7f/u/+//8P/w//D/
8P/v//H/8f/x//H/8f/x//H/8f/z//P/8//z//H/8f/w//D/7v/u/+7/7v/u/+7/7v/u
//D/8P/w//D/8P/w//D/8f/x//H/8v/y//D/8f/x//D/8f/x//L/8v/v/+//7//v/+3/
7v/v/+//7//v//D/8P/y//L/8v/y//D/8P/w//H/7//u/+7/7v/w/+//7//w/+7/7f/t
/+3/7//u/+7/7v/s/+3/7f/t/+3/7f/t/+3/7v/t/+3/7f/t/+3/7f/s/+7/7//v/+//
7//w//D/8f/v/+7/8P/w//D/8P/y//L/8//z//P/8//z//P/8v/y//P/8//x//H/8f/y
//L/8v/y//P/9f/2//f/+P/4//n/+v/6//X/9P/x//D/7v/t/+3/7f/s/+z/7P/s/+v/
6P/n/+b/6P/o/+j/6P/o/+f/5//n/+X/5f/l/+X/5//n/+f/5v/m/+b/5v/m/+f/5//n
/+f/5f/l/+X/5f/n/+f/5//n/+n/6f/n/+b/5P/i/+L/4f/j/+b/7P/3/wQAFgAoADwA
VgBxAIgAnQC0AMkA1QDXANAAwACpAIkAYAA9ACcAGAALAP//+P/0//L/9P/x/+7/6//s
/+z/6v/p/+b/5v/m/+b/5f/l/+X/5f/l/+X/5P/k/+T/4//j/+T/5P/j/+P/5P/k/+T/
5P/k/+P/4v/i/+P/4//j/+P/5P/k/+T/5P/k/+T/5f/l/+X/4//j/+P/4//l/+T/5P/j
/+P/4//j/+P/5f/l/+b/5v/j/+P/5P/k/+T/5P/k/+T/5P/k/+T/5P/m/+f/5//n/+j/
6P/o/+j/6v/r/+z/7P/s/+3/7f/v/+3/7f/u/+7/8f/x//H/8f/z//X/9f/2//b/9v/3
//f/9//3//j/+P/6//v/+//7//v/+//7//v/+//7//v/+//7//v/+//6//f/9//3//X/
9f/0//P/8v/x//D/7//v/+//7f/t/+3/7//u/+7/7f/s/+z/7P/s/+r/6v/q/+r/7P/s
/+z/6//q/+r/6v/q/+r/6v/q/+n/5//n/+f/5//n/+f/5//n/+j/6f/q/+v/6//r/+r/
6v/q/+r/6v/q/+j/6P/o/+j/6P/o/+j/6P/o/+j/6P/p/+n/6f/q/+r/6v/r/+v/6v/p
/+n/6v/q/+n/6f/p/+n/6f/q/+v/6//r/+v/7P/s/+z/7P/s/+z/7P/s/+z/7f/t/+z/
7P/s/+7/7f/t/+7/7P/r/+v/6//t/+z/7P/s/+r/6//r/+v/6//r/+v/6//t/+3/7v/v
/+//7f/u/+7/7v/u/+7/8P/w//H/8f/x//H/8f/x//D/8P/x//H/8f/x//H/8v/0//T/
9P/1//b/9v/2//b/+P/5//r/+v/1//T/8f/w/+7/7f/t/+3/7P/s/+z/7P/q/+j/6P/o
/+r/6v/q/+r/7P/r/+v/6//r/+v/6//r/+v/6//r/+r/6v/q/+r/6v/r/+v/6//r/+v/
6//r/+v/7f/t/+3/7f/t/+3/6//q/+j/6P/o/+f/5//s//L/+/8IABYAJgA8AFQAbwCG
AJ0AtADJANcA2wDWAMwAtwCZAHAASwAzACQAEwAFAPz/+P/2//b/9//0//H/8P/u/+7/
7//s/+z/7P/s/+3/7f/t/+3/6//r/+r/6v/s/+v/6//s/+z/6//r/+z/7P/s/+z/7P/t
/+z/7P/t/+v/6//r/+z/7P/s/+z/7P/q/+v/6//r/+v/6//r/+v/7f/s/+z/6//t/+3/
7f/t/+3/7f/u/+7/6//r/+z/7P/u/+7/7v/u/+z/7P/s/+z/7v/v/+//7//w//D/8P/w
//D/8f/y//L/9P/1//X/9//3//f/+P/4//v/+//7//v/+//9//3//v/+//7/////////
//8AAAAAAgADAAMAAwADAAMAAwADAAUABQAFAAUAAwADAAMAAgD////////9//3//P/7
//r/+f/4//f/9//5//f/9//3//n/+P/4//f/9v/2//b/9v/2//b/9v/2//T/9P/0//P/
9P/0//T/9P/0//T/9P/z//P/8//z//P/8//z//P/8//x//H/8f/x//P/8//y//L/9P/0
//T/9P/0//T/9P/0//T/9P/0//T/9P/0//T/9f/1//X/9v/2//j/+f/5//j/9//3//j/
+P/3//f/9//3//X/9v/3//f/9//3//j/+P/4//j/+P/4//r/+v/6//v/+f/4//j/+P/4
//f/9//4//j/9//3//f/+f/4//j/+P/4//n/+f/5//n/+f/5//n/+v/5//n/+f/5//n/
+f/4//z//f////3//P/8//z//P/8//7//v////////////////8AAAAAAQABAP//////
/wAAAAAAAAAAAQAEAAQABAAEAAQABQAGAAYAAQAAAP3//P/6//n/+f/5//r/+v/6//r/
+v/4//j/+P/4//j/+P/4//j/9//3//f/9f/1//X/9f/3//f/9//2//b/9v/2//b/9//3
//f/9//3//f/9//3//n/+f/5//n/+f/5//n/+P/2//j/+P/3//f/+v8AAA0AGgAmADYA
TABmAIEAmACxAMYA2wDpAOsA5gDaAMUApQB+AFkAPwAuAB8AEQAKAAgABgAGAAUABAAD
AAAA/v/+//3//P/8//z//P/7//v/+//7//v/+//6//r//P/7//v//P/+//3//f/+//3/
/P/7//r/+//6//r/+//5//n/+f/6//z//P/8//z//P/9//3//f/7//v/+//7//3//P/8
//v/+//7//v/+//5//n/+v/6//n/+f/6//r/+v/6//r/+v/6//r/+v/6//z//f/9//3/
/P/8//z//P/+////AAAAAAIAAwADAAUAAwADAAQABAAHAAcABwAHAAcACQAJAAoACgAK
AAsACwALAAsADAAMAAwADQANAA0ADgAPABAAEQARABEAEQARAA8ADwAPAA4ADQANAA0A
CwALAAoACQAIAAcABgAFAAUABQADAAMAAwADAAIAAgABAAIAAgACAAIAAAAAAAAAAAAA
AAAAAAD///z//P/8//z//v/+//7//f/9//3//f/9//3//f/9//3////////////9//3/
/P/8//z//P/8//z//v/+//7//v/8//z//P/8//z//P/8//3//f/9//7//v/8//3//f/8
//v/+//8//z/+f/5//n/+f/7//z//f/9//3//f/+//7//v/+//7//v/+//7//v////3/
/P/8//z//P/7//v//P/8//v/+//7//3//P/8//z/+v/7//v/+//7//v/+//7//z/+//7
//v/+f/5//n/+P/4//n/+f/5//v//P/8//3//f/9//7//v/8//z//f/9//z//P/8//v/
+f/4//r/+v/6//r/+//8//7////+//3//P/7//7//v//////////////AAACAAIAAgAD
AAQABAAEAAQAAgADAAQABAABAAAA/f/8//j/9//3//f/+P/4//j/+P/4//b/9v/2//b/
9v/2//b/+P/3//f/9//1//X/9f/1//X/9f/1//T/9P/0//T/9P/1//X/9f/1//X/9f/1
//X/9f/1//X/9f/3//X/8//y//L/8v/y//H/8f/0//z/CQAWACYAOABOAGYAgQCaAK8A
xgDZAOUA5QDgANIAuwCXAHAATwA5ACgAFwAJAAIAAAD+//7//f/8//n/+P/4//j/9//0
//T/9P/0//P/8//z//P/8//z//L/8v/y//H/8f/y//L/8f/x//L/8v/y//L/8v/z//L/
8v/z//L/8f/w//D/8v/y//L/8v/y//P/8//z//P/8//z//P/8//y//L/8f/x//H/8f/x
//H/8f/y//L/8f/x//L/8v/w//D/8P/w//L/8v/y//L/8P/x//H/8f/0//T/9P/0//b/
9//4//j/+P/5//n/+//5//n/+v/6//3//f/9//3//f//////AAAAAAAAAQABAAMAAwAE
AAQABAAFAAUABQADAAMAAwADAAEAAQABAAEAAQABAAEAAAAAAAEAAgABAAEAAAD///7/
/f/8//v/+//7//n/+f/5//n/+P/4//f/9P/0//T/9P/2//b/9v/2//T/9P/0//P/8v/y
//L/8v/0//T/9P/z//P/8//z//P/8f/x//H/8f/x//H/8f/x//P/8//y//L/8//0//X/
9v/2//b/9v/2//X/9P/z//L/8//0//X/9//2//X/9f/0//T/9f/1//T/9f/1//b/9v/3
//f/9//3//b/9v/2//X/9f/1//b/9v/2//b/9v/2//j/+P/4//n/+f/4//j/+P/4//f/
9//4//b/9f/1//X/9//2//b/9v/2//f/9//3//X/9f/1//X/9P/z//P/8//z//P/8//y
//D/8f/x//H/8f/y//L/8//z//P/9P/0//b/9v/2//b/9v/2//f/9//3//f/9//3//j/
+P/5//n/9//3//f/+P/4//j/+P/5//j/+P/4//j/+P/5//r/+v/5//j/9f/0//L/8f/x
//H/8P/w//D/8P/u/+z/7P/s/+r/6v/q/+r/7P/r/+v/6//r/+v/6//r/+v/6//r/+r/
6P/o/+j/6P/p/+n/6f/p/+n/6f/p/+n/5//n/+f/5//p/+n/6f/s/+r/6P/o/+f/5f/o
/+z/8/8AAA4AIAA0AEoAZQB8AJEAqAC9AM0A1wDUAMgAtwCdAHgAUQA1ACQAEwADAPr/
9P/0//T/8//y/+//7P/q/+r/6f/o/+j/6P/o/+X/5f/l/+X/5//n/+b/5v/m/+X/5f/m
/+b/5f/l/+b/5v/m/+b/5v/n/+b/5v/n/+b/5f/k/+T/5P/k/+T/5P/m/+f/5//n/+f/
5//n/+f/5//m/+b/5f/l/+X/5f/l/+X/5f/m/+b/5//n/+j/6P/m/+b/5v/m/+b/5v/m
/+b/6P/p/+n/6f/q/+r/6v/q/+r/6//s/+z/7v/v/+//8f/x//H/8v/y//P/8//z//P/
9f/3//f/+P/6//r/+//7//v/+//8//z//f/9//z/+//7//v/+//7//3//f/9//3/////
/////v/9//3//f/7//v/+v/5//j/9//2//X/9f/1//P/8//z//H/8P/w/+//8P/w//D/
8P/w//D/8P/w//D/8P/w/+//7v/u/+7/7v/s/+z/7P/r/+3/7f/t/+3/6//r/+v/6//p
/+n/6f/p/+r/6//r/+z/6v/q/+r/6v/s/+z/7P/s/+z/7P/s/+z/7P/s/+z/7f/t/+3/
7v/u/+7/7//v/+7/7//v//D/8P/v/+//7//v/+3/7v/v/+//7//v//D/8P/w//D/8P/w
//D/8P/w//H/8f/w//D/8P/w/+//7//w//D/7//v/+//8f/w//D/8P/u/+//7//v/+//
7//v/+//7v/t/+3/7f/t/+3/7f/s/+7/7//v/+//8P/w//D/8P/w//L/8v/z//P/8f/x
//H/8f/0//T/9f/1//P/8//z//T/9P/0//T/9f/4//j/+P/4//j/+f/6//r/9//2//P/
8v/u/+3/7f/t/+7/7v/u/+7/7v/s/+z/7P/s/+z/7P/s/+z/6//r/+v/6f/p/+n/6f/p
/+n/6f/o/+r/6v/q/+r/6//r/+v/6//r/+v/6//r/+v/6//r/+v/6//r/+n/6P/o/+j/
6P/n/+f/6P/w//f/BAASACAANABMAGMAfACTAKoAvwDRANkA2ADOAL8ApQCAAFcAOQAm
ABUABwD+//j/9v/2//X/9P/x//D/7v/u/+//7P/s/+z/7P/r/+v/6//r/+v/6//q/+r/
6v/p/+n/6v/q/+n/6f/q/+r/6v/q/+r/6v/q/+v/7f/t/+3/7f/u/+7/7v/u/+7/7v/v
/+//7//v/+//7//v//H/8P/w/+//7//v/+//7//t/+3/7v/u/+3/7f/u/+7/7v/u/+7/
7v/s/+z/7P/s/+z/7f/t/+3/7v/u/+7/7v/w//H/8v/y//D/8f/x//P/9f/1//b/9v/5
//n/+f/5//n/+//7//z//P/8//3//f/9//3//v/+/wAAAQABAAEAAQABAAEAAQADAAMA
AwADAAMAAwADAAIAAQABAAEA//////7//f/8//v/+v/5//n/+f/3//f/9//3//b/9v/1
//L/8v/y//L/8v/y//L/8v/0//T/9P/z//L/8v/y//L/9P/0//T/8//x//H/8f/x//P/
8//z//P/8f/x//H/8f/x//H/8P/w//D/8P/w//D/8P/w//D/8P/w//D/8P/w//L/8v/y
//P/8f/x//L/8v/w//H/8f/w/+//7//w//D/8f/x//H/8f/x//L/8//z//L/8f/x//D/
8v/y//L/8v/y//L/8v/z//L/8P/v/+7/7//v//D/8v/y//H/8f/x//H/8P/w//D/7v/v
/+//7//x//H/8f/x//D/7//v/+//7//v/+//7v/v//H/8v/z//X/9P/0//T/9P/0//T/
9P/1//X/9f/1//X/9f/2//b/9//3//X/9f/1//b/9P/0//T/9f/4//j/+P/4//j/+f/6
//r/9//2//P/8v/u/+3/7f/t/+7/7v/u/+7/8P/u/+7/7v/t/+z/6//q/+r/6f/p/+n/
6f/p/+n/6f/p/+n/6f/o/+j/6P/o/+j/6f/p/+n/6f/p/+n/6f/p/+f/5//n/+f/5//n
/+X/5v/k/+L/4P/j/+X/6P/s//X/AgAQACAAMgBKAGUAfgCVAKwAwwDRANUA0gDGALUA
lQBsAEcALwAeAAsA/f/2//L/8v/0//P/8P/t/+z/6v/q/+v/7P/s/+z/7P/p/+n/6f/p
/+n/6f/o/+j/6P/n/+f/6P/o/+f/5//o/+j/6P/o/+j/5//m/+b/5//n/+f/5//o/+r/
6v/q/+r/6P/p/+n/6f/p/+n/6f/p/+n/6P/o/+f/5f/l/+X/5f/j/+P/5P/k/+T/5f/n
/+j/6f/q/+v/7P/q/+r/6v/q/+j/6f/p/+n/6v/q/+r/6v/q/+v/7P/s/+z/7f/t/+//
7//v//D/8P/z//P/8//z//P/9f/1//b/9P/0//X/9f/z//P/9P/0//j/+f/5//n/+//7
//v/+//7//v/+//7//r/+f/4//b/9f/1//X/8//z//L/8f/w/+3/7P/r/+v/7f/r/+v/
6//r/+r/6v/p/+r/6v/q/+r/6f/o/+f/5v/k/+T/5P/j/+P/5P/l/+b/5P/k/+T/4//j
/+P/4//j/+P/4//j/+P/4//j/+P/4//l/+X/5P/k/+L/4v/i/+L/5P/k/+T/5P/k/+T/
5P/k/+L/4v/i/+P/4//j/+T/5P/i/+P/4//i/+H/4f/i/+L/4f/h/+H/4f/f/+D/4f/h
/9//3//g/+D/4v/i/+L/4v/i/+L/4v/j/+L/4P/f/97/4P/f/9//4P/g/9//3//f/93/
3P/c/9z/3v/f/9//3//e/93/3P/b/9z/2//b/9v/3P/d/97/3v/e/9//3//f/97/3v/d
/93/2//b/9z/3P/b/9r/2v/Z/9b/1v/W/9X/1//X/9f/2P/Y/9j/2P/Z/9r/2v/a/9r/
1//W/9X/1P/T/9L/0f/Q/9D/z//O/83/zf/N/83/zf/J/8n/yf/K/8j/yP/I/8j/x//H
/8j/yf/J/8n/yP/H/8n/yv/J/8j/x//G/8b/xv/G/8b/xv/G/8b/xv/G/8b/xv/G/8b/
xv/G/w==
         </WaveFormData>
      </LeadData>
   </Waveform>
</RestingECG>
