# Supplementary material for: Detection of Left Atrial Enlargement Using a Convolutional Neural Network-Enabled Electrocardiogram
Source: Front Cardiovasc Med. 2020 Dec 17;7:609976. doi: 10.3389/fcvm.2020.609976 (PMC7773668; doi:10.3389/fcvm.2020.609976)
Supplement: Supplementary file 2 [file Data_Sheet_2.ZIP › normal1/1802010674_10486_00000027.XML]

<?xml version="1.0" encoding="Windows-1252"?>
<!DOCTYPE RestingECG SYSTEM "restecg.dtd">
<RestingECG>
   <PatientDemographics>
      <PatientID>1802010674</PatientID>
      <PatientAge>68</PatientAge>
      <AgeUnits>Years</AgeUnits>
      <Gender>Female</Gender>
      <PatientLastName>liangyongfang</PatientLastName>
   </PatientDemographics>
   <TestDemographics>
      <DataType>Resting</DataType>
      <Site>1</Site>
      <AcquisitionDevice>MAC55</AcquisitionDevice>
      <Status>Unconfirmed</Status>
      <Priority>Normal</Priority>
      <AcquisitionTime>10:58:56</AcquisitionTime>
      <AcquisitionDate>09-28-2015</AcquisitionDate>
      <CartNumber>1</CartNumber>
      <AcquisitionSoftwareVersion>009C</AcquisitionSoftwareVersion>
      <XMLSourceVersion>MAC5000 v1.0</XMLSourceVersion>
   </TestDemographics>
   <RestingECGMeasurements>
      <VentricularRate>62</VentricularRate>
      <AtrialRate>62</AtrialRate>
      <PRInterval>194</PRInterval>
      <QRSDuration>88</QRSDuration>
      <QTInterval>406</QTInterval>
      <QTCorrected>412</QTCorrected>
      <PAxis>62</PAxis>
      <RAxis>17</RAxis>
      <TAxis>36</TAxis>
      <QRSCount>10</QRSCount>
      <QOnset>219</QOnset>
      <QOffset>263</QOffset>
      <POnset>122</POnset>
      <POffset>178</POffset>
      <TOffset>422</TOffset>
      <ECGSampleBase>500</ECGSampleBase>
      <ECGSampleExponent>0</ECGSampleExponent>
   </RestingECGMeasurements>
   <Diagnosis>
      <Modality>Resting</Modality>
         <StatementCount>2</StatementCount>
         <LabelText>12SL ��ϳ���</LabelText>
      <DiagnosisStatement>
         <StmtFlag>ENDSLINE</StmtFlag>
         <StmtText>�������</StmtText>
      </DiagnosisStatement>
      <DiagnosisStatement>
         <StmtFlag>ENDSLINE</StmtFlag>
         <StmtText>���� ECG</StmtText>
      </DiagnosisStatement>
   </Diagnosis>
   <Waveform>
      <WaveformType>Rhythm</WaveformType>
      <WaveformStartTime>0</WaveformStartTime>
      <NumberofLeads>8</NumberofLeads>
      <SampleType>CONTINUOUS_SAMPLES</SampleType>
      <SampleBase>500</SampleBase>
      <SampleExponent>0</SampleExponent>
      <HighPassFilter>16</HighPassFilter>
      <LowPassFilter>150</LowPassFilter>
      <ACFilter>NONE</ACFilter>
      <LeadData>
         <LeadByteCountTotal>10000</LeadByteCountTotal>
         <LeadTimeOffset>0</LeadTimeOffset>
         <LeadSampleCountTotal>5000</LeadSampleCountTotal>
         <LeadAmplitudeUnitsPerBit>4.88</LeadAmplitudeUnitsPerBit>
         <LeadAmplitudeUnits>��V</LeadAmplitudeUnits>
         <LeadHighLimit>2147483647</LeadHighLimit>
         <LeadLowLimit>268435456</LeadLowLimit>
         <LeadID>I</LeadID>
         <LeadOffsetFirstSample>0</LeadOffsetFirstSample>
         <FirstSampleBaseline>0</FirstSampleBaseline>
         <LeadSampleSize>2</LeadSampleSize>
         <LeadOff>FALSE</LeadOff>
         <BaselineSway>FALSE</BaselineSway>
         <ExcessiveACNoise>FALSE</ExcessiveACNoise>
         <MuscleNoise>FALSE</MuscleNoise>
         <LeadDataCRC32>4253949628</LeadDataCRC32>
         <WaveFormData>
9v/2//b/9v/4//j/+P/4//f/9v/1//T/9f/2//f/+P/4//j/+P/4//f/9v/1//T/9v/4
//r//P/6//r/+v/6//v//P/9//7//P/8//z//P/8//z//P/8//7/AAACAAQAAwACAAEA
AAACAAIAAgACAAMABAAFAAYABwAIAAkACgALAAwADQAOABEAEgATABQAFAAUABQAFAAX
ABgAGQAaABkAGAAXABYAFwAYABkAGgAcABwAHAAcABsAGgAZABgAFgAWABYAFgAWABYA
FgAWABQAFAAUABQAEQAQAA8ADgALAAgABQACAAQABAAEAAQAAgACAAIAAgD///7//f/8
//v/+v/5//j/+v/6//r/+v/3//b/9f/0//L/8v/y//L/8//0//X/9v/0//T/9P/0//H/
8P/v/+7/8P/y//T/9v/0//T/9P/0//L/8v/y//L/8P/w//D/8P/x//L/8//0//H/8P/v
/+7/7//w//H/8v/y//L/8v/y//T/9P/0//T/8v/y//L/8v/0//T/9P/0//X/9v/3//j/
9//2//X/9P/1//b/9//4//f/9v/1//T/8v/y//L/8v/1//j/+//+//v/+P/1//L/9f/2
//f/+P/2//b/9v/2//j/+P/4//j/9v/2//b/9v/2//b/9v/2//b/9v/2//b/9P/0//T/
9P/y//L/8v/y//T/9v/4//r/+P/4//j/+P/3//b/9f/0//T/9P/0//T/9v/2//b/9v/1
//T/8//y//T/9P/0//T/9f/2//f/+P/1//T/8//y//P/9P/1//b/9v/2//b/9v/0//T/
9P/0//b/9v/2//b/9P/0//T/9P/2//b/9v/2//X/9P/z//L/8//0//X/9v/0//T/9P/0
//b/9v/2//b/9v/2//b/9v/1//T/8//y//T/9P/0//T/9v/4//v//////wAAAgAEAAQA
BAAEAAQAAwAFAAcACAAKAAsADAAMAAoACgAKAAoABwADAAEA///7//r/+f/3//j/9f/1
//X/8//x//D/8P/z//T/9f/0//H/8f/w//D/8P/v/+//8P/w/+//7v/u//D/7//u/+7/
8P/t/+z/7P/s/+z/7P/s/+r/6v/q/+r/7P/t/+7/8P/x//H/8P/w/+j/4//l/+z/9P/w
/+r/7P/y//f/AgATACYAOwBWAHgAkQCkAKwArQCvALEAngB8AGMATgA1AB0ACgD8//X/
8v/w/+3/7//2//T/8P/v//P/8f/r/+n/7v/3//v/9//z//L/8v/x//P/9P/0//T/8//z
//P/8//0//X/9f/1//L/8v/z//P/9P/1//f/+P/5//n/+f/5//j/+f/6//n/+P/4//n/
+f/5//n/+f/6//z/+//7//v//f/+//7//v/9//3//f/9//3/+//+/////f/7//3//f//
/wIABAAFAAMAAwADAAMABgAGAAYACQAJAAkACAAHAAkACQAKAAwADgARABEAEAAQABEA
EgAUABYAFgAWABYAFgAYABoAGgAVABcAGQAaABsAHAAdAB4AHAAeAB4AHgAfAB4AHgAd
ABsAGAAWABUAFgAWABYAFQASABIAEgASABAADAAIAAkADAALAAoACAAJAAgABQABAAAA
///////////8//z/+//8//v/+//7//n/+P/3//b/9f/1//b/9v/4//n/+f/4//P/8//0
//T/8v/x/+//7f/x//T/9v/4//f/9v/0//P/8//z//P/8//0//T/9P/2//X/8//x//D/
8v/z//P/8//y//H/8f/0//T/8//y//L/8v/z//b/+P/3//b/9v/1//X/9f/z//P/8f/x
//H/9P/1//b/9//4//j/+P/4//j/+P/5//n/+f/3//f/9//3//T/9P/0//T/9//6//v/
+//5//n/+f/6//j/9//3//f/+P/4//f/9//5//n/+P/4//b/9P/0//f/+v/3//b/9f/0
//T/9f/4//r/+v/6//n/9v/2//X/9f/2//f/9//1//f/9//3//b/9P/0//T/9P/3//f/
9f/1//b/9v/1//X/9f/1//X/9f/z//P/9P/0//T/9f/2//f/9f/1//T/9P/0//b/9v/0
//b/+P/5//n/9P/z//L/8v/z//T/8//0//b/9v/2//b/8v/w//P/9//4//f/9v/1//T/
9v/2//b/9v/1//T/8//y//T/9P/0//T/9v/2//b/9v/2//b/9v/2//j/+P/4//j/+P/4
//j/+P/4//n/+//9/wAAAgAEAAQABAAEAAQABQAFAAcACAAJAAsACwAKAAoACAAIAAgA
BwABAP///f/7//r/+f/3//b/9f/1//X/9P/1//X/9v/2//X/9P/x/+//7//u/+7/7v/t
/+3/7v/u//D/8P/x//L/7//u/+7/8f/t/+3/7v/u/+z/7P/s/+r/6P/o/+j/6f/q/+v/
7f/v/+//7v/u/+z/4//l//D/9v/y/+7/7v/y//f//v8LAB4ANQBSAG4AhwCeAKgApwCj
AKEAlAB2AFkASAAxABcAAgD0/+3/6v/q/+n/6f/q/+7/8P/x//H/7//t/+v/8P/1//X/
8//y//L/8//z//P/9P/0//T/9P/z//L/8f/y//P/8//z//P/9P/2//f/9//3//j/+P/2
//X/9P/z//X/9//5//n/+P/4//n/+f/7//v/+//8//7//f/9//3//v/+//3//P/7//v/
+//7//3/+//+///////9//////8AAAIAAwADAAUABQAFAAUABAAEAAQABwAIAAkACQAJ
AAsACwAMAA4ADgARABEAEAAOAA8AEAASABMAEgARABAAEwAWABkAGgAXABkAGwAcABoA
GgAaABoAGAAaABoAGgAXABYAFgAVABcAFgAWABcAFwAWABUAEwAQABAAEAAQAA8ADAAJ
AAsACQAHAAUAAgAGAAYABAABAAIAAQABAAEAAQD+//7//f/6//n/+f/5//v/+v/5//j/
9//3//j/+P/4//n/+f/4//f/9//4//j/9//3//b/9f/y//L/8f/w//P/9P/0//X/9f/1
//X/9f/y//L/8v/0//b/9f/0//T/9P/1//X/9f/2//X/9f/4//j/9//2//b/8//z//X/
9v/2//b/9//3//f/9//1//X/9v/3//j//P/7//r/+f/4//n/+v/7//z/+v/7//v/+//5
//n/+f/5//j/+P/4//j/+P/6//r/+f/5//n/+f/6//z/+//7//v/+//6//j/9//5//n/
+P/4//v/+v/7/////v/5//b/8//0//b/+f/+//z//P/8//v/+v/6//n/+f/8//3//f/7
//r/+f/4//b/+P/4//j/+P/7//v/+f/5//j/+P/3//f/+f/5//n/+f/5//n/+v/6//f/
9//3//f/9//3//b/9v/4//r/+v/4//b/+P/5//n/+f/5//n/+v/4//j/9v/2//T/9P/0
//T/9v/4//f/9f/0//X/9v/3//j/+v/6//r/+v/4//j/+P/4//r/+v/6//r/+v/6//r/
+v/6//r/+v/6//v//f///wAABAAGAAYABgADAAIAAgADAAgACgAMAA0ADQAMAAwADAAJ
AAgABgABAAIAAQAAAAAA/f/7//r/9//5//n/+P/3//f/+P/4//j/+v/4//f/9//2//b/
9v/1//X/9v/2//X/9P/0//T/8//y//L/9f/z//P/9P/0//T/8v/y//D/8P/y//L/8//z
//H/8v/z//P/8v/y//D/7//x//L/8v/0//b/9v/4////CgAXACgAQwBcAHQAhQCOAJQA
kwCNAIEAagBSAEMAMAAVAAMA+P/w/+3/7v/u/+//8//0//T/9P/1//X/9f/1//f/9P/1
//f/9f/z//T/9v/3//f/+P/4//j/9//3//f/9//4//n/+f/5//b/9v/3//f/+f/5//r/
+v/3//f/9//3//f/+f/7//v/+//8//7////9//3//f/+//3/+//6//n//f/+//7//v//
/////////wEA//8CAAMAAwABAAMAAwADAAQABAADAAUABQAFAAUABAAEAAQABwAGAAcA
BwAHAAoACwANABAADwARABAADgAPABEAEwAWABYAFgAWABYAFQAWABcAFgAVABcAGQAa
ABoAGgAaABoAGAAaABoAGgAXABYAFgAVABcAFgAWABcAFQAUABMAEQAPABAAEQASAA8A
DAAJAAsACQAHAAUAAgAEAAQAAgD///z/+//7//v/AAD+///////8//v/+//7//v/+v/5
//j/9f/1//b/9v/4//n/+f/4//b/9//5//r/+f/5//j/9//0//T/8//y//X/9v/2//f/
+f/5//n/+f/3//b/9f/2//X/8//x//D/8f/z//T/9f/0//P/8//2//j/9//2//b/9P/z
//T/9P/3//j/+v/7//r/+f/2//X/9f/1//X/+P/2//b/9v/2//f/+P/5//r/+P/5//n/
+f/3//f/9//3//f/+P/5//r/9//4//f/9f/2//f/+P/6//r/+f/5//n/+v/6//n/+f/5
//n/+P/4//j/9v/2//n/+//3//X/8//w//D/8f/0//b/+P/6//v/+P/4//f/9//2//f/
9//1//X/9f/1//T/9v/2//b/9v/3//f/9f/1//b/9v/1//X/9//3//f/9//1//X/9v/2
//b/9//4//n/9//3//b/9v/0//b/9v/0//T/9v/3//f/9f/1//X/9v/2//b/9P/0//T/
9P/0//T/8v/y//f/9//0//b/9v/2//b/9v/2//b/9v/2//b/9v/2//b/9v/2//b/9P/0
//T/9P/2//b/9v/2//j/+P/4//j/9v/2//b/9v/4//j/+P/5//v//f/+/wAAAQAAAP//
/v8AAAEAAwAFAAcACQAKAAsACgAKAAoACgAJAAcAAgD///////8AAAEA/v/8//j/9//1
//T/8//z//T/9P/0//T/8P/v/+//7v/v//D/8P/x//H/8P/u/+z/7P/s/+v/6v/r/+//
7v/v//D/8P/w//D/7v/s/+z/7P/s/+3/7f/t/+7/7//v/+7/8v/y//H/7f/q/+r/7v/s
/+j/7P/3/wIADwAkADsAUgBuAIcAmACcAJ0AnwCbAIgAbgBZAEYALQATAAQA/P/3//b/
8P/t/+//8P/w//D/8f/z//P/8f/x//L/8//z//P/7v/u/+//7//w//L/8//0//X/9f/1
//X/8//z//L/8f/x//L/9P/1//X/9f/2//b/9//3//f/9//1//X/9f/z//P/9P/2//f/
9f/1//X/9v/4//f/9//3//j/+P/3//b/+f/7//3////9//v//v///////f///////f/+
//7//f///////////wEAAgADAAcABgAHAAcABwAHAAcACAAKAAkACwAKAAgACwANAA8A
EgASABIAEgASABAAEgAUABQAEQATABUAFgAWABYAFgAWABUAGAAZABoAGQAYABgAFwAX
ABYAFgAXABYAFAASAA8ADQAOAA8AEAAOAAoABgAHAAgABwAGAAQABAAEAAIA//8AAP//
//////7/+v/5//f/9v/1//X/9f/2//b/9v/2//X/9f/2//b/9v/3//f/9v/y//H/8f/w
//H/8f/w/+//8P/y//P/9P/0//T/8//z//L/8f/w/+//8P/w//D/8v/y//H/8P/w//D/
8f/x//H/8P/v/+//8v/v/+3/6//q/+v/7f/x//T/9P/0//X/9f/1//X/8//z//P/8//z
//b/9P/0//T/9P/y//L/8v/y//D/8f/x//H/8//1//f/+f/3//b/9f/0//T/9v/2//X/
8//z//P/9P/0//P/8//z//b/9v/1//X/9f/1//T/9P/0//L/8v/1//r/9//2//X/8//y
//L/9P/0//T/9P/z//P/9P/0//X/9f/1//T/8f/x//H/8f/w//H/8v/z//T/9v/1//L/
8f/0//T/8//z//P/8//z//P/8f/x//L/8v/y//P/9P/1//P/8//y//L/8v/0//T/8v/w
//L/8//z//P/8//z//T/8v/y//D/8P/x//L/8//0//T/9P/z//H/8v/0//T/9P/0//L/
8v/y//L/9P/0//T/9P/0//T/9P/0//T/9P/0//T/9P/0//T/9P/0//T/9P/1//j/+//9
/wAAAgACAAIAAgAEAAUABwAJAAgACQAJAAkABgAGAAYABgAHAAcABAADAP7/+//5//f/
9//2//P/8//z//L/8f/x//L/8v/y//L/8v/x//H/8P/u/+7/7f/t/+7/7v/t/+z/7P/s
/+v/6v/q/+3/6//r/+z/7P/s/+z/7P/q/+r/6v/o/+n/6f/p/+r/6//r/+r/7P/0//X/
7f/o/+T/5v/s//L/8v/3/wIAEwAoAEMAYAB8AJMAogCoAKkAqwCpAJIAcgBdAEQAJwAP
AAQA/P/3//T/9P/x/+3/7P/y//L/6//t//H/7//x//j/+f/x/+v/6v/s/+//8f/x//L/
8v/y//L/8f/w/+//8f/z//T/9f/0//T/9f/1//P/8//0//T/8f/x//H/8f/y//X/+P/5
//j/+P/5//n/9//3//f/+P/6//n/+f/5//n/+v/6//r/+//7//v/+//9//v//v////3/
+//9//3//v8AAAEAAQADAAMAAwADAAIAAgACAAUACAAJAAkACQAHAAcACAAKAAoADQAN
AAwADQAPABEAFAAUABQAFAAUABQAFgAYABgAFQAXABkAGgAbABwAHQAeABsAHAAbABoA
GQAYABgAFwAXABYAFgAXABcAFgAVABMADgAOAA4ADgAPAAwACQALAA0ACwAJAAYABQAE
AAEA/f//////AAABAAAA/P/7//n/+v/5//n/+f/5//j/9//2//T/8//z//L/8//1//b/
9v/1//X/9v/2//X/9f/0//P/9f/2//b/9v/1//T/8v/x//H/8f/x//H/7v/u/+7/8P/z
//P/8//0//L/8//z//P/8v/x//H/9P/1//X/9f/2//T/8//0//T/8//y//L/8f/y//P/
8v/z//T/9f/2//r/+P/2//T/8v/w//D/8P/w//L/9f/3//n/+P/3//b/9f/2//b/9v/2
//f/+v/7//v/+v/5//j/+P/4//f/9//3//j/+P/3//f/9//3//b/9v/3//b/9//7//z/
+f/4//f/9v/2//f/+v/5//j/9//1//b/9v/1//X/9//5//r/+f/4//f/9v/0//L/8v/y
//L/9//3//X/9f/0//T/8//z//b/9//4//n/+P/3//f/9v/1//X/9f/1//X/9f/0//T/
9f/4//n/+P/3//j/+P/3//X/9f/1//b/9v/2//T/9P/0//T/9P/0//j/9v/3//n/9v/2
//b/9v/2//X/9P/z//L/8v/y//L/8v/0//b/+P/6//j/+P/4//j/+P/4//j/+P/6//v/
/f///wIABAAGAAYABAAEAAQABQAJAAsADAANAAwACwAJAAgACAAIAAgABwADAAEA///9
//r/+f/3//b/9v/3//j/+P/1//X/9v/2//P/8v/v/+3/7v/u/+//8P/w//H/8//0//H/
8P/w//D/7f/s/+z/7//r/+v/7P/s/+7/7v/u/+z/7P/s/+z/7f/r/+v/7P/t/+//7v/u
/+z/7//x//D/7P/q/+j/5v/o//P//v8HABYALQBIAGQAfwCUAKYAtQC5ALUAqACQAHUA
XAA/ACEADgAAAPf/9P/y//H/8//y//D/8v/x//H/8f/1//P/8P/t/+//8//y//L/8//z
//P/9P/0//T/8v/x//D/7//x//P/9P/1//b/9v/3//f/9f/z//L/8P/z//X/9//5//f/
+f/7//v/+P/4//n/+f/5//n/+f/6//j/9//3//f/+v/8//3//v/9//3//f/9//3/+//+
///////9//////8AAAIAAwADAAEAAQABAAEABAAEAAQABwAKAAsACwALAA0ADQAOABAA
DwARABAADgAPABEAEwAWABYAFgAWABYAFgAYABoAGgAXABkAGwAcAB4AHgAeAB4AHAAe
AB4AHgAcABoAGQAXABgAGAAZABsAGgAYABYAEwATABQAFQAWABMAEAANAA8ADQALAAkA
BgAGAAYABAABAP7//f/9//3/AAD+///////+//3//f/9//3//P/7//r/9v/1//X/9P/3
//n/+v/6//X/9f/2//b/+f/5//j/9//1//b/9v/2//T/9P/z//P/9P/1//b/9//0//T/
9P/2//X/8//x//D/8v/1//f/+f/3//X/9P/2//T/8//y//L/8f/x//P/9P/1//b/+P/5
//f/9//1//X/8//z//P/9v/4//j/+P/4//j/+P/4//j/+P/5//n/+f/3//f/9//3//j/
+P/4//j/+P/6//r/+f/5//n/+f/6//r/+f/5//n//P/8//v/+//6//n/9//2//j/9v/2
//n//P/5//j/9//2//b/9//6//r/+v/6//n/9//2//T/8//1//f/+P/3//f/9//3//b/
9f/0//P/8v/3//n/+f/7//r/+v/5//n/9//3//f/9//3//f/+P/4//b/9f/0//P/9f/1
//T/9P/3//r/+//6//f/+P/4//f/9v/3//j/+v/5//j/9f/0//b/9v/2//b/+v/4//f/
+f/4//j/+P/4//j/+P/4//j/+P/4//j/+P/4//r/+v/6//r/+v/6//r/+v/6//r/+v/6
//v//f8AAAMAAQACAAMAAgAEAAQABAAFAAkACwAMAA0ADwAPAA4ADgAOAA4ADgANAAkA
BwAFAAMAAAD///3//P/3//f/9//2//b/9//5//r/+v/6//j/9//2//T/8//y//L/8//1
//b/9P/y//H/8P/w//D/8f/1//X/9f/2//b/9v/2//b/9P/y//L/8v/z//H/8f/y//P/
8f/w//D/7v/1//P/8v/0//b/9P/y//T/+f8AAA0AHAAvAEgAZgCDAJoAqACpAKEAmwCS
AHYAWQBGADEAFwACAPj/8f/w//D/8f/v//D/8P/y//P/9//3//f/9//2//X/+f/7//f/
9v/2//X/9//4//j/+P/3//f/9//3//r/+//7//v/+P/4//n/+f/7//v//P/8//v/+//7
//v/+//9///////8//z//f/9//3//f/9//7/AAD//////////wAAAAAAAAIAAwAEAAUA
AwABAAQABQAEAAEAAgABAAUACAAKAAsACgAJAAgABwAKAAoACgANAAwADQANAA0ADAAL
AAsADAANABEAEgASABIAEwAUABYAGgAaABoAGgAYABoAHAAcABkAGwAdAB4AHQAcABsA
GgAZABwAHQAeAB0AHAAcABsAGwAaABoAGwAZABgAFwAVABQAFAAUABQAFAASABAAEwAS
AA8ADAAIAAoACgAIAAUABAADAAMAAwAHAAQABAADAAAA/////////f/8//v/+v/8//3/
//8AAP/////+//z/9//3//j/+P/8//3//f/9//v//P/8//z/+//6//j/9//4//n/+v/7
//r/+v/6//z//v/9//z//P/7//v/+v/5//r/+f/5//z/+v/5//j/+P/5//n/+//8//r/
+v/7//v/+//7//n/+f/8//3//v8CAAAA/v/8//r//f/+////AAD9//3//P/7//3//f/9
//3//f/+////AAD//wAA///9//3//f/9//7//P/7//v/+//9//7//v/////////+//7/
/v/8//z///8BAP3/+//5//r/+v/7//7//v/+//7//f///wAAAAABAP/////+//v/+//7
//v/+v/7//z//f/+///////9//3//v/+//3//f/8//v/+v/5//z//f///wAA/v/9//z/
+//9//3//P/8//z//v/+//z/+v/8//3//f/7//v/+//8//7//v/8//z//v/+//7//v/8
//j/+//9//z//v/+//7//v/+//7//v/+//7//v/+//7//v///wAAAAAEAAgACgAMAAoA
CgALAA0ADgAOAA4ADQAPAA4ADgAOAA4ADgANAAkACAAHAAYABgAFAAMAAgD///3//f/8
//v/+f/6//r/+v/4//b/9f/1//f/+P/5//n/9//4//j/9//2//b/9v/1//b/9v/5//f/
9f/2//b/9v/2//b/9P/0//b/9v/3//f/9f/2//f/9//0//T/8v/x/+3/9P/+//z/9v/2
//7/AQAGAA8AHgAzAFAAbACBAI4AlACXAJkAlQCGAG4AWwBKADEAGQAIAPr/9f/2//T/
8f/1//b/9v/4//v//f/3//f/+//8//v//f/9//j/+P/5//n/+P/4//f/9v/4//n/+v/7
//v/+//6//n/+f/6//z//f/8//v/+//6//f/9//3//f/+v/9/wAAAQAAAAAAAQABAAAA
///+//7//P/7//v/+/8AAAIAAwAEAAMAAwADAAMABQADAAYABwAFAAMABQAFAAUABgAG
AAUAAwADAAMAAwAFAAYABwALAA4ADwAPAA8ADwAPABAAEgAQABMAEwASAA8ADwAPABAA
FAAWABgAGgAYABoAHAAcABsAHQAfACAAHgAeAB4AHgAaABwAHAAcABoAGAAXABUAFgAW
ABcAGQAaABoAGgAZABQAFAAUABQAEgAOAAoACwAJAAcABQACAAYACAAIAAcABQADAAIA
AQAEAAIAAwADAAEA///+//3/+//6//n/+P/4//n/+//8//r/+//7//r/+f/5//r/+v/5
//n/+P/3//f/+P/4//j/9f/0//L/8f/y//P/9P/1//X/9v/3//r//P/7//r/+v/3//f/
9v/1//T/8//z//b/9//3//f/+P/2//X/9v/2//j/+P/5//n/+f/5//f/9//5//n/+f/8
//v/+v/5//j/+P/4//j/+P/6//v/+//7//n/+f/5//n/+v/6//r/+v/4//r/+v/5//n/
+f/5//r/+v/5//n/+f/7//z//P/9//v/+//6//r/+P/0//L/8//7//v//f////3//P/8
//7//P/8//z/+//5//j/9v/1//j/+f/5//f/+f/5//n/+P/2//b/9v/2//n/+f/3//f/
+v/6//n/+f/4//f/9v/1//b/9//5//r/+//7//v/+//6//n/9//2//j/+v/6//j/9//4
//j/9//z//H/7//u//T/+P/6//7//f/8//v/+v/2//r/+f/3//j/+P/4//j/+P/4//j/
+P/4//r/+v/6//r/+v/6//r/+v/4//j/+P/4//r/+v/7//3//f/+/wAAAgAEAAQABAAE
AAcACQALAAwACwALAAsACgALAAwADQAOAAsABwAFAAMAAgACAAIAAQAAAP3//f/9//r/
9//1//T/9v/4//r/+v/2//X/8//y//T/9f/3//r/+f/3//X/9P/y//H/8P/w//H/7//v
//D/8//0//X/9v/y//L/8v/y//H/8f/x//L/8//z//L/8v/u/+//8//0//T/9v/0//D/
9P/9/wYADwAgADcAUgBwAIkAnACmAKsAqwCpAJwAhABpAFIANwAdAA4ABAD9//r/+P/3
//f/+v/4//T/9//5//f/8f/x//b/9//1//H/8v/0//f/+f/4//j/9//2//X/9f/1//X/
9//5//r/+//8//z//f/9//z/+//7//r/+f/5//n/+f/5//v//f/9//7//v//////////
////AAD+//3//f/9//3//v/+//7/AAABAAIAAwACAP//AQABAAIAAQAEAAUABAAGAAcA
BwAJAAkACQAJAAkACAAHAAkACgALAAsACwANAA0ADgAQABIAFQAVABQAEgATABQAFgAa
ABoAGgAaABoAHAAeAB4AGQAbAB0AHgAgACAAIAAgAB0AHgAdABwAHgAeAB8AHwAdABwA
HAAdABsAGgAZABcAFgAWABYAFgAVABIADwARAA8ADQALAAgADAAMAAoABwAIAAcABwAH
AAUAAAD+//v//P/9////AQABAAAA///+//3//f/+//7//f/9//z/+v/3//f/+P/4//v/
/f/+/////f/+//7//v/7//r/+P/3//r/+//8//3/+v/6//r//P/7//n/9//2//b/9//3
//f/+P/3//f/+v/8//v/+v/6//n/+f/7//z/+v/6//v/+//7//v/+f/5//n/+f/5//z/
/f/+////AAD///7//f/8//r/+//7//v//P/9//7////+//7//v/+//z//v/+//3/////
////AAAAAP///////////v/8//v//f/9//z//P/8//r/+v/9/wEA/////////f/8//z/
/v8AAAAAAAD///7//v/9//3//v///////f/9//3//f/8//7//v/+//7/AAD///z/+//+
//7//f/9//v/+//7//v//P/9////AAD///////////3//f/8//z//v8AAAAA/v/+/wAA
AQABAP3//f/9//7/AAAAAP7//v/8//z//P/8/wAABAADAP///v8AAAAAAAAAAP///v/9
//z//v/+//7//v8AAAAAAAAAAAIAAgACAAIAAAAAAAAAAAD+////AQADAAcACgANAA4A
EAAQABAAEQATABUAFgAXABYAFQATABIAFAAUABQAEwARAA8ADQALAAgABwAFAAQAAQAB
AAEAAAD/////AAAAAAAAAAD+//3/+//6//r/+v/6//v//f/+//z/+v/5//j/+f/4//j/
+//4//f/9//2//n/+v/7//r/+P/4//j/+f/5//n/+v/7//3//P/8//r/+f/3//b/+P/6
//r/+P/8/wEACAATACYAQQBcAHgAkwCoALQAuwDBAL0AsgCaAHsAZgBRADEAGgAMAAcA
AgD8//3/AwAGAAIA/v///wEAAQD//wEAAgABAAEAAQD8//z//f/9////AAAAAAAAAQAB
AAEAAQAEAAUABQAFAAMAAgACAAEAAgADAAUABgAEAAMAAgABAAIABQAIAAkACAAIAAkA
CQAHAAcABwAIAAoACQAJAAkACQAKAAoACgALAAsACwALAA0ACwAOAA8ADwANAA8ADwAO
ABAAEQARABIAEwAUABUAFQAUABMAFQAXABkAGgAbABkAGQAaABwAHgAhACEAIAAgACEA
IgAkACQAJAAkACQAJAAmACgAKAAnACsALwAyAC8ALgAtACwAKgAsACwALAAtACwALAAr
AC0ALAAsAC0ALAAqACgAJQAlACYAJwAoACQAIAAcAB0AIAAfAB4AHAAbABoAFwATABQA
EQARAA==
         </WaveFormData>
      </LeadData>
      <LeadData>
         <LeadByteCountTotal>10000</LeadByteCountTotal>
         <LeadTimeOffset>0</LeadTimeOffset>
         <LeadSampleCountTotal>5000</LeadSampleCountTotal>
         <LeadAmplitudeUnitsPerBit>4.88</LeadAmplitudeUnitsPerBit>
         <LeadAmplitudeUnits>��V</LeadAmplitudeUnits>
         <LeadHighLimit>2147483647</LeadHighLimit>
         <LeadLowLimit>268435456</LeadLowLimit>
         <LeadID>II</LeadID>
         <LeadOffsetFirstSample>0</LeadOffsetFirstSample>
         <FirstSampleBaseline>0</FirstSampleBaseline>
         <LeadSampleSize>2</LeadSampleSize>
         <LeadOff>FALSE</LeadOff>
         <BaselineSway>FALSE</BaselineSway>
         <ExcessiveACNoise>FALSE</ExcessiveACNoise>
         <MuscleNoise>FALSE</MuscleNoise>
         <LeadDataCRC32>4171563422</LeadDataCRC32>
         <WaveFormData>
9P/0//T/9P/2//b/9v/2//T/9P/0//T/9P/0//T/9P/2//b/9v/2//X/9P/z//L/9P/2
//j/+v/4//j/+P/4//n/+v/7//z/+v/6//r/+v/6//r/+v/6//7/AAACAAQAAwACAAEA
AAACAAIAAgACAAMABAAFAAYABwAIAAkACgALAAwADQAOABEAEgATABQAFAAUABQAFAAW
ABgAGgAcABsAGgAZABgAGQAaABsAHAAcABwAHAAcABoAGgAaABoAGAAYABgAGAAWABYA
FgAWABYAFgAWABYAEwASABEAEAANAAoABwAEAAQABAAEAAQABAAEAAQABAABAAAA///+
//3//P/7//r/+v/6//r/+v/4//j/+P/4//f/9v/1//T/9f/2//f/+P/2//b/9v/2//X/
9P/z//L/9f/2//f/+P/4//j/+P/4//b/9v/2//b/9f/0//P/8v/1//b/9//4//f/9v/1
//T/9f/2//f/+P/4//j/+P/4//j/+P/4//j/9v/2//b/9v/4//j/+P/4//j/+P/4//j/
+P/4//j/+P/6//r/+v/6//j/+P/4//j/9f/0//P/8v/1//j/+//+//z/+v/4//b/+P/4
//j/+P/4//j/+P/4//j/+P/4//j/+P/4//j/+P/4//j/+P/4//j/+P/4//j/9//2//X/
9P/y//L/8v/y//T/9v/4//r/+P/4//j/+P/3//b/9f/0//T/9P/0//T/9v/2//b/9v/0
//T/9P/0//b/9v/2//b/+P/4//j/+P/1//T/8//y//P/9P/1//b/+P/4//j/+P/3//b/
9f/0//L/8v/y//L/9P/0//T/9P/2//b/9v/2//X/9P/z//L/8//0//X/9v/0//T/9P/0
//X/9v/3//j/+f/6//v//P/8//z//P/8//3//v///wAAAwAGAA0AFAAVABQAEgARABMA
EwARABEAEQASABQAFAAVABQAEwAPAAkABwAHAAQAAAD+//3/+v/8//z//P/6//f/9P/z
//L/7v/t/+v/6//s/+7/7//u/+z/7P/q/+r/6v/q/+r/6//r/+n/6P/o/+n/6f/q/+r/
6P/m/+b/5//l/+X/5v/m/+X/5f/k/+T/5v/n/+j/6f/o/+j/6P/n/+D/3//g/+X/6f/m
/+X/8f///wQABwAMABAAFQAcAC0AQgBUAGYAbwBzAHcAZgBEACQADAAAAPP/5P/c/+H/
7v/w/+j/6P/u/+7/6//q/+r/6P/m/+b/6//y//j/9P/x//D/7//u//D/8P/w//L/8P/v
/+7/7v/w//L/8v/y//H/8P/v/+//8P/x//L/8//y//L/8v/y//L/8//z//L/8v/y//P/
8//x//H/8f/x//T/9P/y//T/9f/1//X/9v/1//X/9f/1//f/9//3//n/9//3//f/9//5
//v//f/+//7/AAAAAAAAAAABAAIAAwADAAQABAADAAUABQAIAAkACwAMAAwADgAMAA0A
DgARABMAEwATABMAEwATABUAFQATABMAFAAVABYAFwAZABoAGAAYABkAGQAZABgAGAAY
ABUAFAASABAAEQARABEAEAAQABAADgAOAAsABwAGAAUABwAHAAcABgADAAMAAgABAP7/
/v/9//z/+v/5//j/9//3//f/+P/5//f/9f/0//L/8v/y//P/8//1//b/9v/1//L/8P/w
//L/7//u/+3/6//v//H/9f/3//X/8//w/+//8P/x//H/8f/y//L/9f/2//T/8v/x//H/
9P/1//X/9f/y//H/8f/0//X/9f/z//L/9P/2//j/+P/2//b/9v/2//X/9P/0//T/8//0
//T/9f/2//b/9//4//j/+f/5//n/+f/5//n/+f/4//b/9P/z//T/9P/0//T/9//5//r/
+v/5//n/+P/3//f/9f/1//b/9//3//X/9f/1//X/9f/1//T/8//z//b/9v/2//P/8//0
//T/9P/2//j/+P/4//f/9P/0//T/9f/1//b/9v/0//P/8//z//P/8//0//T/9P/1//X/
8//z//X/9f/0//T/9P/0//T/9P/y//H/8f/w//L/8//1//b/8//z//P/8//z//X/9f/0
//b/9v/2//b/9P/z//L/8f/1//X/9P/0//T/9P/0//T/8P/w//L/+P/4//X/9P/z//L/
8v/y//L/8v/w//D/8P/w//L/8v/y//L/9f/2//f/+P/5//r/+//8//3//v///wAAAgAC
AAIAAgADAAgADQARABIAEgATABMAEwARABEAEwAUABYAFgAVABIAEQANAAkABwAHAAQA
AAD+//3/+v/6//r/+v/4//X/9P/z//L/8P/x/+//7//v/+7/7v/s/+z/7P/q/+r/6v/o
/+j/6f/p/+r/6v/r/+v/6f/q/+r/6v/o/+j/6f/p/+f/6P/o/+f/5f/k/+T/5f/m/+f/
6P/q/+z/7P/r/+r/4f/i/+n/7f/q/+3/9/8BAAgACwAMABAAFQAeACsAQgBWAGoAdQB1
AHUAagBOACoAEAAEAPn/6P/e/+X/8v/y/+7/6P/o/+r/7//w//D/7v/s/+z/7//2//j/
9P/y//L/8v/y//T/9P/0//b/9f/z//H/8P/w//L/8v/y//T/9P/0//X/9f/1//X/9f/z
//L/8f/w//P/9f/2//b/9v/2//f/9//4//n/+v/7//z//P/6//z/+//7//v//P/7//v/
+//7//v/+//7//3//f/9//3//f8AAAEAAgACAAQABgAGAAYABQAFAAUABQAIAAoACwAL
AAsACwAOAA8AEAASABMAFgAUABUAFgAZABkAFwAVABMAFQAXABsAHQAdAB0AHgAfAB8A
HwAgACAAIAAgACEAIQAeABwAGwAaABwAHAAbABoAHAAbABoAGAAWABYAFAAUABAADQAN
AA0ADAALAAoACAAIAAkACQAJAAQABAADAAIAAAD///7//f/+//3//f/9//z/+//7//r/
9v/2//f/9//4//r/+//7//z/+v/6//z/+v/6//r/+f/3//X/9f/z//T/9f/1//f/+P/5
//n/+f/2//b/+f/6//z/+v/5//n/+P/5//n/+f/6//n/+f/8///////9//z/+f/6//v/
+v/7//z//f/+//3//P/8//z///8AAAAAAQAAAP7//f/8//3///8AAAEAAQABAAEAAQD/
//7//f/9//z//P/8//z//f///wAAAAAAAAEAAQABAAEA/////wAA//////3//f/9//3/
/f/9//3//f/+/wIAAAD+//n/9//6//z//v8CAAIAAgACAAEA/v/+//7//////wAAAAD+
//v/+//7//v/+//8//z//P/+/////v/////////+//7//v/+//7//v/9//3//v/+//3/
/f/+//7/+//7//v/+//8////AAAAAAAAAAAAAAAA//////////8AAP///f/8//r/+v/6
//r//v/+//z/+v/6//v//P/9//7/AAAAAAAAAAACAAIAAgACAAQABAAEAAQABwAIAAkA
CgAMAAwADAAMABEAFgAaABwAHgAfAB8AHwAcABsAHAAcAB8AIAAgACAAHQAZABUAEwAR
AA4ACgAIAAkABgAGAAYABAACAP///P/9//z/+v/5//X/9f/1//b/+f/4//n/+v/3//b/
9f/0//T/9f/1//P/9P/0//P/8//y//L/8v/w//L/8//z//P/8v/y//H/8f/y//L/8//z
//H/8f/y//L/8v/x//D/7//u/+3/6f/w//v/BQANABQAFQAYACAAJwAyAEUAVgBmAHgA
gQB9AHMAXAA6ABwABgD6//H/5v/i/+3/+v/6//b/8v/y//L/8//0//T/9P/4//j/9f/2
//j/+P/6//r/+v/6//r/+v/6//z//P/7//r/+v/4//r/+v/6//r/+v/6//v/+//7//v/
+//6//r/+v/6//v//f/+//7//v/+///////9//3//f/9//z//P/6//z/////////AAAB
AAEAAQABAAEAAQABAAMABQAFAAUABQADAAMAAwACAAMABgAHAAgACAAJAAoACwAKAAwA
DQANAA8ADwASABMAEwAUABQAFgAWABcAGAAbAB0AHQAdAB0AGwAbAB0AHQAdAB0AHgAf
AB8AHwAgACAAIgAiACMAIwAfAB4AHgAeAB4AHgAdABwAGgAZABgAFgAYABgAFgAWABQA
EQARABEADwANAAsACAAHAAcABgAFAAAAAAD///7/AAABAAIAAwAAAP////////z/+//7
//r/9v/2//f/9//5//r/+v/5//n/+P/5//z/+v/6//r/+f/2//X/9v/1//f/9//2//f/
+v/7//v/+//3//b/+P/4//b/9P/z//P/9f/3//j/+f/2//X/9f/4//v/+//5//j/9//4
//n/+P/7//z//f/+//z/+v/5//j/+f/6//r/+//7//r/+v/6//z//f/9//3/+//7//v/
+//7//r/+f/5//z//P/8//z/+f/5//j/9v/5//v//P/9//3/+//7//z/+//7//n/+f/7
//v/+//7//j/9//3//r/+//6//b/9f/y//L/8v/0//b/+P/6//v/+f/4//f/9//3//j/
+P/2//P/8//z//P/9P/2//f/+P/3//f/9f/1//X/9f/0//T/9v/2//b/9v/1//X/9v/2
//f/9//4//j/9f/1//X/9f/0//X/9P/y//P/9P/1//b/9f/1//X/9f/1//X/9P/0//T/
9P/0//T/8P/y//T/9v/0//T/9P/0//T/9v/2//b/9v/2//b/9v/2//T/9P/0//T/8v/y
//L/8v/2//j/+v/8//7//v/+//7//v/+//7//v8AAAIABAAKAA4AEQASABIAEQARABEA
DwAPABEAEgAUABYAFQAUABMADwALAAkACQAGAAIAAAD///3//v///wAA/P/5//b/9f/y
//D/7//t/+3/7f/u/+7/6v/q/+r/6P/p/+r/6//s/+z/6//o/+b/5v/l/+X/5v/p/+r/
6f/q/+n/6f/p/+r/6P/n/+f/5v/m/+f/5//n/+f/6P/o/+j/7f/q/+v/6P/j/9//4P/n
//H/+/8GAAsADAAUABsAIAAxAEYAWgBoAHEAewB3AGQARgAmAAwA/P/v/+L/3v/n//L/
8P/o/+b/6P/o/+v/7v/u/+z/7v/u/+//7v/u/+7/7P/s/+z/7P/t/+7/7//y//T/8//y
//L/8f/y//H/8P/x//L/8//1//P/8//z//P/9P/0//T/9P/y//P/8//y//L/8v/z//P/
8f/x//H/8f/0//T/8v/0//P/8//z//T/9v/3//j/+f/5//n/+f/7//v/+//7//v/+//7
//v/+v/6//z//P/8////AQADAAUABAAGAAcABwAGAAUABwAHAAUABgAGAAgACwANAA8A
EwATABMAEwATABEAEQATABMAFQAVABYAFwAVABUAFgAWABgAGAAZABkAGQAYABgAGAAY
ABgAFwAWABQAEwASABAAEgASABAAEAANAAkACAAHAAcABwAHAAYAAwADAAIAAQAAAAAA
///+//3/+//5//f/9v/1//X/9f/1//X/9v/2//T/9P/1//X/9f/2//b/9f/y//D/8P/y
//D/8P/w/+//8f/x//P/8//z//P/8v/z//P/8//y//H/8P/w//P/9P/0//L/8f/x//L/
8//z//P/8v/x//H/9P/0//P/8P/u//H/9P/3//j/9v/2//b/9v/3//b/9v/2//X/9v/2
//f/9//2//b/9v/0//X/9f/1//X/9f/1//X/+P/4//j/+f/5//j/9//2//b/9//3//b/
9P/1//X/9f/3//X/9f/2//f/9//1//X/9//3//f/9//1//P/8v/0//j/+P/1//X/9P/0
//T/9v/0//T/9P/z//P/9P/1//f/9v/2//X/8v/z//P/8//z//X/9v/2//b/9v/1//L/
8f/0//X/9f/2//b/9v/2//b/8//z//T/9P/0//X/9//4//b/9f/0//P/8//1//X/9P/y
//L/8v/y//L/8//0//X/9v/1//P/8v/z//T/9f/2//b/9v/0//L/8v/z//T/9f/2//T/
9P/0//T/9v/2//b/9v/3//j/+f/6//v//P/9//7///8AAAEAAgADAAQABQAKAA8AEwAV
ABYAFgAVABQAEQATABUAFgAYABUAEwARAA8ACQAFAAMAAwADAAAA//////v/+v/5//j/
9//1//P/8//y//D/7//t/+//7//w//D/7v/u/+7/7P/s/+z/7P/s/+3/7f/r/+r/6v/p
/+n/6v/o/+j/5v/m/+f/5//n/+j/6v/p/+n/6P/m/+f/5//n/+n/6v/q/+r/6f/y/+//
6P/j/93/4P/v//3/AwAIAAsADAAUAB0AJgA3AEoAXABsAHUAeQB1AGAAQAAiAAoA+v/r
/+L/5P/t//T/9P/u/+r/6P/s/+3/6P/q/+7/8P/y//f/+P/y//D/8v/y//L/8v/y//L/
8v/0//L/8f/w//D/8f/0//X/9v/2//b/9v/3//X/9f/1//X/8v/y//L/8v/1//f/+P/4
//j/+P/5//n/9//3//f/9//6//r/+P/6//n/+f/5//r/+f/5//n/+f/7//v/+//9//3/
/f/9//3//P/9//7//v///wIAAwAEAAIAAwAEAAUACAAKAAsACwAKAAkACwALAA0ADgAO
ABAAEQATABUAGQAaABkAGAAXABcAFwAZABkAGQAZABoAGwAcAB0AHwAgAB8AHgAeAB0A
HQAcABwAHAAbABoAGAAWABcAFwAXABYAFQAUABEAEAAQAA0ADQANAA4ADQAMAAoABgAF
AAMAAQABAAIAAgACAAAA///+//3//v/9//3//f/8//v/+//6//f/9v/2//X/9v/4//n/
+f/4//b/9v/4//b/9v/2//X/9//3//n/+f/2//X/8//z//L/8//z//P/8v/y//X/9v/5
//j/+P/5//n/+f/4//f/9v/1//X/+P/7//v/+f/4//f/+P/5//j/+P/4//j/+P/3//b/
9v/2//j/+v/7//3//P/6//n/+P/2//f/9//3//r/+//8//3/+//6//n/+f/6//r/+v/6
//3///8AAAAA/f/9//z/+//7//n/+f/6//v/+//5//n/+f/5//n/+f/6//n/+f/8//z/
/P/5//n/9v/2//b/+P/4//j/+P/3//j/+P/4//n/+//8//z/+v/3//f/9//3//X/9v/2
//b/+P/5//j/+f/4//f/9f/0//f/+P/5//r/9//3//j/+P/1//X/9v/2//X/9f/1//X/
+P/7//z//P/6//r/+v/6//f/9//3//f/+f/5//j/+P/4//j/+P/4//z/+P/4//j/9v/4
//j/+P/4//b/9v/2//b/9v/2//b/9v/5//z///8CAAQABAAEAAQABgAGAAYABgAHAAwA
EQAVABYAFgAXABcAFwAVABUAFwAYABoAGgAZABYAFQARAA0ACQAJAAYAAgAAAP///P/8
//z//P/6//f/9v/3//j/+P/2//P/8v/x/+//7v/r/+r/7f/s/+3/7v/u/+7/7//v/+3/
7P/s/+v/6v/q/+n/6P/m/+b/5//n/+n/6v/q/+n/6f/o/+j/6f/n/+f/5//o/+r/6v/p
/+j/6f/s/+v/5//i/+P/6//5/wYADQAMAAwAEQAYACMAMgBGAFwAdQB/AHsAcgBcAD4A
HgAGAPf/7P/i/+H/7P/y//L/7v/s/+r/6//u/+z/7P/w//D/7f/s/+7/8v/y//L/8v/y
//D/8P/w//L/8P/v/+7/7v/v//L/8//0//T/9P/0//X/8//x/+//7f/v//L/9f/4//j/
+f/5//j/9P/0//X/9f/3//f/9//3//f/9v/z//T/+P/5//r//P/7//v/+//7//n/+f/5
//v/+//7//v/+//8//3//v/+//z//v/+//7/AAABAAIAAwAGAAgACQAJAAkACQAMAA0A
CwAMAAwADgAQABEAEgAVABUAFQAVABUAFwAXABkAGQAXABcAGAAZABsAGwAcABwAGgAa
ABsAGwAZABgAGAAYABoAGgAZABgAFgAVABQAEgATABQAEwAUABAADQANAA0ADAALAAoA
CAAFAAUABAADAP7//v/9//z//v///wAAAQAAAP////////z/+//7//r/9f/0//T/8//2
//j/+f/5//j/9v/2//j/+P/4//j/9//1//X/9//3//b/9f/z//P/9v/3//f/9//0//T/
9//4//b/9P/z//P/9//5//r/+//4//f/9//6//r/+f/2//T/9v/4//r/+v/8//z//P/8
//v/+v/6//r/+f/6//r/+//9//z//P/8//z//f/9//3////////////8//r/+P/3//r/
+v/6//r/+v/7//v/+v/6//v/+//7//3/+//7//z//f/9//v/+//6//n/+P/3//j/9//3
//r//v/+//v/+//8//z//P/+//z//P/8//v/+P/4//j/+f/7//z//P/6//v/+//7//v/
+P/4//f/9v/5//v/+//9//3//f/8//z/+v/6//r/+v/5//n/+v/6//j/9//3//b/9v/3
//j/+f/6//3//v/+//v/+v/5//j/+v/7//z//f/+//3/+//6//z//P/8//z//v/6//j/
+v/6//z//P/8//z//P/8//z//P/8//z//P/8//3//v///wAAAQACAAMABAAFAAYABwAI
AAoAEAAWABsAGwAaABoAGQAZABcAFwAZABoAHAAcABsAHQAdABoAFwATABMAEAAMAAoA
CQAGAAYABAAEAAIA///6//n/+P/2//b/9f/2//f/9v/2//T/9P/y/+7/7P/q/+v/7P/u
/+//7P/q/+n/5//n/+j/6P/o/+f/6P/q/+v/6f/q/+r/6f/n/+b/5v/n/+X/5f/l/+b/
5v/m/+X/5P/p/+b/4f/h/+L/4//r//f//v8BAAQACAALAA4AHQA2AE4AZABxAHMAbwBq
AFAAKgAMAP7/8f/i/9r/3//q/+7/6v/m/+L/4P/h/+T/6P/s/+z/7P/p/+z/7v/s/+r/
6v/q/+r/7P/s/+z/7v/u/+3/7P/s/+z/7v/u/+7/7P/s/+z/7f/v/+//7//v/+7/7v/u
/+7/7//x//L/8v/u/+7/7//v/+3/7f/t/+3/8f/y//H/9P/y//H/8P/w//T/9f/2//f/
9f/1//X/9//1//X/9f/1//n/+//9//7//f/+//3//P/+////AAABAAEAAgACAAEAAQAB
AAQABQAGAAgACQAMAAsACwALAA0AEgATABQAFQATABMAFQAVABMAEwAUABUAFAATABMA
EgATABQAFgAXABcAFgAWABYAFAAUABMAEgASABEAEAAOAAwADAAKAAoACQAHAAgACQAH
AAUAAwAAAP/////+//3//P/8//v/+v/8//v/+v/5//f/9f/0//P/8P/v/+//7v/v//D/
8v/z//L/8v/x/+//7P/q/+r/7P/v//D/8f/x//D/7//w/+//7v/t/+v/6//u/+//7//v
/+7/7v/x//L/9P/y//H/8f/x//H/8P/v//D/7//v//L/8f/x/+//7v/v//L/9f/2//X/
9P/z//L/8f/w//D/8P/y//T/9f/3//b/9P/z//L/8//1//b/9//2//X/9P/z//X/9P/z
//P/9v/2//b/9v/0//X/9f/0//L/8//z//P/8//x//H/8v/1//X/8//z//P/8//z//P/
8v/x//H/9P/0//T/8f/x//D/8P/w//L/8v/y//L/8f/z//T/9f/3//T/9P/z//D/7//v
/+//7//x//L/8v/y//H/8f/v/+//8//z//L/8v/w//D/8P/w//D/8f/z//T/8v/x//H/
8P/v/+//7//v//H/8//z//L/8P/w//D/8P/v/+//7//v//H/8f/w//D/8f/y//P/9P/y
/+7/7v/y//T/9//4//n/+v/8//z//P/8//7//v/+//7/AgAGAAkACgANABEAFAAXABQA
EwAUABQAEwASABAADgAQAA0ACgAJAAcABAAAAP7////8//z//P/8//r/9//0//P/8v/w
/+//7P/r/+r/6v/o/+b/5v/m/+f/6P/p/+r/6P/p/+n/5//m/+b/5f/l/+b/5v/m/+T/
4v/j/+P/4//k/+T/4//j/+P/5P/m/+f/5v/l/+X/5P/k/+P/4v/h/9z/3//l/+b/4//t
//v/BAAHAAYACAAPABwALQA+AEwAXABrAHEAcQBmAEwAKgAMAPz/7//g/9T/2//o/+z/
6P/i/97/4P/n/+r/6v/o/+b/6v/t/+z/7v/u/+3/7P/r/+r/6f/o/+f/6P/r/+v/6//s
/+r/7P/s/+z/7P/s/+z/7f/r/+v/6//r/+j/6P/o/+j/6v/t/+//8P/w//D/8f/x/+//
7//v/+//7f/s/+n/6v/t/+//8f/0//P/8//z//P/9f/1//X/9//1//X/9f/1//T/9f/2
//b/9v/4//j/+P/6//v//P/9/wAAAgADAAMAAwADAAYABwAHAAgACAAKAAgABwAGAAcA
CwANAA8AEQARABEAEwATABMAEwAUABUAFQAVABYAFgAUABQAFQAVABEAEAAQABAAEgAS
ABEAEAARABEAEQAQAA4ADgAMAAwABwADAAIAAQD+//3//P/6//3///8AAAEA+//6//j/
9v/5//n/+f/5//f/9f/0//P/8v/x//H/8P/v//D/8v/z//L/8v/x/+//8P/u/+7/8P/u
/+7/7v/t/+v/6//t/+3/6v/p/+f/5//p/+v/7P/t/+3/7v/y//T/8v/w/+//7//u/+//
7//v/+7/7f/t//D/8//z//H/8P/v//D/8f/w//L/8v/y//L/8//y//L/8v/z//T/9P/1
//P/8v/y//L/8P/x//H/8f/y//P/9P/1//P/8v/x//H/9P/0//T/9P/y//P/8//y//D/
8f/x//H/8v/x//L/9P/3//f/9f/1//T/8//y//H/7//t/+z/7v/y//T/8//1//T/9P/0
//b/9f/0//P/8f/v/+7/7f/t/+//8P/w/+7/7v/v//D/8f/v//D/8P/w//H/8f/v/+//
8//z//L/8v/x//D/7//u/+7/7//x//L/8f/x//L/8v/w/+//7v/t/+3/7//v/+7/7v/u
/+7/7v/r/+n/5//l/+v/7//y//b/8//y//H/8P/w//D/8P/w//D/7v/u/+7/7v/w//D/
8P/w//H/8v/z//T/9//4//n/+v/6//r/+v/6//v//P8BAAYACQAKAAoACwANAA0ACwAL
AA8AEAASABIADwAOAA0ACQAIAAcACAAGAAEA/v/8//j/+P/4//j/9v/1//L/8f/w/+v/
6f/m/+X/6P/q/+v/6v/n/+b/4//i/+T/5v/o/+v/6v/n/+X/5P/j/+P/5P/k/+L/4P/g
/+H/4v/j/+X/5v/l/+X/5P/k/+P/4//j/+P/4v/i/+L/4f/g/+P/5P/h/9//4P/j/+v/
9/8CAAUABgAKABEAHAArADoATABgAHEAdwB5AG4AUgAuABAA/P/v/+D/2P/d/+r/7P/m
/+T/5v/k/+P/5v/q/+j/5v/o/+n/6P/m/+T/5v/o/+r/7P/r/+r/6f/q/+z/6//q/+r/
6v/s/+z/7P/u/+7/7v/v/+3/7f/t/+3/7P/s/+z/7P/t/+//8P/w/+7/7v/v/+//7//v
/+//7//w//D/7v/w//H/8f/x//L/8//z//P/8//x//H/8f/z//T/9f/2//f/9v/3//j/
+P/6//z//P/8//v/+//7//v//v8AAAEAAQD/////AgADAAYACAAJAAwACwALAAsADQAP
AA8ADwAPAA8ADwARABEAEQARABIAEwAVABUAFgAWABUAFAAUABMAEgASABMAFAAUABQA
EwASABAADwAOAAwACgAKAAgACAAHAAUABgAHAAUAAwABAP7///////7//f/6//r/+f/4
//X/8//x/+//8P/x//P/9f/y//H/8f/w//D/8P/x//H/8P/w/+//7f/s/+r/6v/s/+//
8P/x//H/8P/v//D/7//u/+3/6//r/+7/7//v/+//7v/u//H/8v/w/+7/7f/t/+z/7f/t
/+3/7v/t/+3/8P/z//P/8f/w/+7/8P/y//L/8P/w//D/8P/x//D/8P/w//H/8v/y//P/
9v/2//f/+P/1//X/9P/z//P/8//z//P/9P/0//T/9f/1//T/8//y//L/8//z//L/8//1
//b/9//1//P/8//0//P/8//x//H/8f/x//H/8f/w/+//7//y//b/9v/z//P/8P/w//D/
8v/y//L/8v/x//D/8P/w//H/8//0//T/8v/v/+//7//v//H/8v/y//L/8f/x/+//7//x
//H/8P/w/+7/7v/u/+7/7v/v//H/8v/x//H/8v/y//H/8f/x//H/7//x//H/8P/y//L/
8v/y//H/8f/x//H/8//z//L/8v/x//D/7//u//L/9v/2//L/7v/w//D/8P/w/+7/7v/u
/+7/8P/w//D/8P/x//L/8//0//b/+P/6//z//P/8//z//P/6//7/AgAFAAgACgANAA8A
DwANAA0ADwAQABIAEgARABAADwALAAcABQAFAAIA/v/8//v/+P/4//b/9v/0//H/7v/t
/+z/6v/q/+n/6v/r/+v/6v/n/+b/5v/k/+T/5P/m/+b/5//n/+X/5P/k/+P/4//k/+T/
5P/h/+D/4P/f/+L/5P/l/+X/4//i/+L/4//j/+P/4//k/+b/5v/l/+T/4f/e/93/3//i
/+P/6//1//7/AQAAAAYADwAUACEANABIAFoAaQBzAHUAbABWADIAFgAGAPP/4v/W/93/
6P/o/+j/6v/s/+j/5f/k/+b/6P/q/+z/7f/s/+r/6P/m/+b/5v/m/+j/6P/o/+r/7P/r
/+r/6v/s/+7/7v/u/+v/6v/p/+n/6v/r/+z/7f/r/+r/6f/o/+r/7f/v//D/7P/s/+3/
7f/t/+3/7f/t/+//8P/v//L/8v/x//D/8P/z//P/8//z//H/8f/x//P/8//z//P/8//0
//X/9v/2//j/+v/6//r/+f/5//n/+f/9/wAAAgADAAIAAQADAAMAAwAEAAQABgAEAAUA
BgAJAAkACQAJAAkACwALAA0ADQAQABEAEwAVABMAEwAUABQAEwASABIAEQARABAAEAAQ
ABIAEgARABAADwANAAsACAAJAAoACQAKAAoABwAHAAcACQAJAAkACAAFAAUABAADAAAA
AAD//w==
         </WaveFormData>
      </LeadData>
      <LeadData>
         <LeadByteCountTotal>10000</LeadByteCountTotal>
         <LeadTimeOffset>0</LeadTimeOffset>
         <LeadSampleCountTotal>5000</LeadSampleCountTotal>
         <LeadAmplitudeUnitsPerBit>4.88</LeadAmplitudeUnitsPerBit>
         <LeadAmplitudeUnits>��V</LeadAmplitudeUnits>
         <LeadHighLimit>2147483647</LeadHighLimit>
         <LeadLowLimit>268435456</LeadLowLimit>
         <LeadID>V1</LeadID>
         <LeadOffsetFirstSample>0</LeadOffsetFirstSample>
         <FirstSampleBaseline>0</FirstSampleBaseline>
         <LeadSampleSize>2</LeadSampleSize>
         <LeadOff>FALSE</LeadOff>
         <BaselineSway>FALSE</BaselineSway>
         <ExcessiveACNoise>FALSE</ExcessiveACNoise>
         <MuscleNoise>FALSE</MuscleNoise>
         <LeadDataCRC32>206884510</LeadDataCRC32>
         <WaveFormData>
CAAIAAgACAAIAAgACAAIAAgACAAIAAgACAAIAAgACAAIAAgACAAIAAYABgAGAAYABwAI
AAkACgAKAAoACgAKAAwADAAMAAwACgAKAAoACgAKAAoACgAKAAoACgAKAAoACgAKAAoA
CgAKAAoACgAKAAgACAAIAAgACAAIAAgACAAGAAYABgAGAAYABgAGAAYABQAEAAMAAgAC
AAIAAgACAAEAAAD///7//v/+//7//v/9//z/+//6//r/+v/6//r/+P/4//j/+P/6//r/
+v/6//r/+v/6//r/+v/6//r/+v/8//z//P/8//z//P/8//z//f/+////AAD+//7//v/+
/wAAAAAAAAAAAAAAAAAAAAAAAAAAAAAAAAAAAAAAAAAAAAAAAAAAAAACAAIAAgACAAAA
AAAAAAAAAQACAAMABAACAAIAAgACAAIAAgACAAIAAAAAAAAAAAABAAIAAwAEAAMAAgAB
AAAAAQACAAMABAAEAAQABAAEAAQABAAEAAQAAgACAAIAAgAEAAQABAAEAAIAAgACAAIA
AgACAAIAAgACAAIAAgACAAIAAgACAAIAAAAAAAAAAAACAAIAAgACAAAAAAAAAAAAAAAA
AAAAAAAAAAAAAAAAAAAAAAAAAAAAAAAAAAAAAAAAAAAAAAAAAAAAAAAAAAAAAgACAAIA
AgAAAAAAAAAAAAAAAAAAAAAAAgACAAIAAgAAAAAAAAAAAAAAAAAAAAAAAAAAAAAAAAAA
AAAAAAAAAAIAAgACAAIAAAAAAAAAAAAAAAAAAAAAAAAAAAAAAAAAAgACAAIAAgAAAAAA
AAAAAP7//v/+//7/AAAAAAAAAAAAAAAAAAAAAAAAAAAAAAAAAAAAAAAAAAAAAAAAAAAA
AAIAAgACAAIAAwAEAAUABgAHAAgACQAKAAwADAAMAAwADQAOAA4ADwAOAAoABgADAAEA
/f/7//r//P/6//r/+f/2//b/9f/0//T/9P/0//X/9//3//f/+P/9//3///8AAP///v/9
//z//P/7//r/+v/8//3//f/9//3//f/9//3//f/9//3//f/9//3//f/9//3//v/+//7/
/v/+//7//v/8//z//P/8//z//P/8//z//v/+//7//v/9//3//f/9//v//P///wQACwAR
ABMAFgAcAB8AIwAsADEAKAATAPX/0f+v/5v/lv+R/4v/i/+Q/47/if+F/3n/Z/9i/3P/
jv+l/7f/yP/T/93/4//p/+7/8P/z//X/+v/+/wIAAgABAAIAAwAEAAUABgAGAAYABgAH
AAcABwAIAAgACAAIAAgACQAJAAkACQAJAAoACgAHAAcACAAIAAoACgAKAAoACwALAAsA
CwALAAoACgALAAsACwALAAsACwALAAsACwALAAsACwALAAsACwALAAsACwALAAsACwAN
AA0ADQANAAsACwALAAsACgAKAAoACgAKAAkACAAFAAcACAAIAAgACQAJAAkACQAJAAkA
BwAFAAQABAADAAMABQAFAAUABQACAAEAAAAAAAIAAgABAAEA/v/9//3//f/8//z//P/8
//z/+//7//v/+//7//r/+v/5//n/+f/6//r/+v/6//r//P/9//3//f///wAAAAAAAAAA
AAAAAAAAAAAAAAAAAAABAAEAAgACAAIAAgACAAIAAgACAAIAAgADAAMAAwADAAEA//8B
AAEAAgACAAIAAgAEAAQABQAFAAMAAwABAAMABQAFAAUABQADAAMAAwAFAAUABAADAAMA
AgACAAIAAgADAAMABAAGAAQAAwACAAIAAwADAAUABQADAAMAAwABAAMAAwADAAMAAQAB
AAEAAQADAAIAAgACAAIAAwAEAAQAAQABAAEAAAAAAAAAAAAAAAAAAAAAAAEAAwACAAIA
AgACAAIAAgACAAAA////////AAAAAAAAAAD///////8AAAAA////////AAAAAP//////
//////8AAAAAAAD+//7///////////8BAAEAAgACAAAA////////AQABAAIAAgAAAAAA
AAAAAAEAAAAAAAAAAAAAAAAAAQD////////+////AAABAAIAAAAAAAAAAAAAAAAAAQAB
AAAAAAAAAP//AQABAAEAAgABAAEAAAAAAAEAAQAAAAAAAgACAAQABAACAAEAAAD///7/
//8AAAEAAgACAAIAAgACAAIAAgACAAIABAAEAAQABAAGAAYABgAGAAcACAAJAAoACwAM
AA0ADgAQAA8ADwAPAAoABwAFAAMAAQD///7//v/+//7//f/6//r/+f/4//j/9//2//b/
9f/3//f/+P/7//3///8AAAAA/v/+//7//v/9//z//P/8//3//f/9//3//f/9//3//f/9
//3//f/9/////////////v/+//7//v/+//7//v/+//7//v/+//7//v/+//7//v8AAAAA
AAD///3//f/9//3//P///wQADQARABUAGAAeACEAJQAqAC8AKAAVAPf/1/+3/6X/nv+X
/4//k/+Y/5L/jf+N/4P/cf9q/3f/kP+n/7n/yP/T/93/5f/t//D/9P/3//n//P8AAAIA
AgABAAIAAwAEAAcACAAIAAgABgAHAAcABwAIAAgACAAIAAgACQAJAAkACQAJAAoACgAJ
AAkACgAKAAoACgAKAAoADQANAA0ADQANAAwADAANAAsACwALAAsACwALAAsACwANAA0A
DQANAAsACwALAAsACwALAAsACwALAAsACwALAAsACwALAAsACgAKAAoACgANAA0ADQAL
AAsADAAMAAwACQAJAAkACQAJAAkABwAFAAQABAADAAMAAwADAAMAAwACAAEAAAAAAAIA
AgABAAEAAAD////////8//z//P/8//z/+//7//v/+//7//r/+v/9//3//f/+//7//v/+
//7//P/9//3//f/9//7//v/+/wIAAgACAAIAAgACAAIAAgABAAEAAgACAAIAAgACAAIA
AAAAAAAAAAADAAMAAwADAAMAAQADAAMAAgACAAIAAgACAAIAAwADAAMAAwABAAMAAQAB
AAEAAQADAAMAAwAFAAUABAADAAMABAAEAAQABAAEAAMAAwAEAAQAAwACAAIAAwADAAUA
BQADAAMAAwABAAMAAwADAAMAAwADAAMAAwABAAAAAAAAAAIAAwAEAAQAAwADAAMAAgAC
AAIAAgACAAIAAgACAAMAAwACAAIAAgAAAAAAAAAAAAIAAQABAAEAAAAAAAAAAAABAAEA
AQACAAIAAQABAAEAAAAAAP////8BAAEAAQACAAIAAgAAAAAAAQABAAEAAQABAAEAAgAC
AAIAAQABAAEAAQABAAIAAgACAAIAAgACAAEAAAAAAAAAAAAAAAAAAQABAAEAAQAAAP7/
/v/+//7//v/+//7//v/+//7///////7//v/+//3/////////AAD//////v/+///////+
//7/AAAAAP7//P/8//7//v/+//7/AAAAAAAAAAAAAAAAAAAAAAEAAgADAAQABQAGAAcA
CAAJAAoACwAMAAsACwALAAgABQADAAEA/f/7//r/+v/4//r/+f/2//b/9f/0//T/9P/0
//X/9f/1//X/9v/5//n/+//8//z//P/6//r/+v/5//r/+v/6//v/+f/5//n/+f/3//f/
9//3//n/+f/5//n/+f/5//n/+v/6//r/+v/6//r/+v/6//r/+v/6//r/+v/8//z//P/8
//r/+v/5//n/+//7//v//P/9/wQADQATABcAGAAaAB8AJwAwAC8AIgAHAOX/v/+j/5n/
mv+V/5P/mf+a/5L/jf+H/3f/Z/9q/33/lv+t/8H/zv/X/9//5//r//D/9P/3//n/+v/6
//7/AAABAAIAAwAEAAUABgAGAAYABgAHAAcABwAKAAoACgAKAAgACQAJAAkABwAHAAgA
CAAJAAkACgAKAAwADAAMAAwACwALAAsACwALAAoACgALAAkACQAJAAkACwALAAsACwAL
AAsACwALAA0ADQANAA0ADQANAA0ADQANAA0ADQANAA0ADQANAA0ADAAMAAwADAANAA0A
DQALAAkACgAKAAoACQAJAAkACQALAAsACQAHAAYABgAFAAUABQAFAAUABQAEAAMAAgAC
AAIAAgABAAEA/v/9//3//f/8//z//P/8//z/+//7//v//f/9//z//P/9//3//f/+//7/
/v/+//7//v///////////wAAAAAAAAAAAAAAAAAAAQACAAMABAABAAEAAgACAAIAAgAC
AAIAAgACAAIAAgAFAAUABQAFAAUAAwAFAAUABAAEAAQABAAEAAQABQAFAAUABQADAAUA
BwAHAAcABwAFAAUABQAHAAcABgAFAAUABgAGAAYABgAEAAMAAwAEAAYABQAEAAQAAwAD
AAUABQAFAAUABQADAAMAAwADAAMAAwADAAMAAwADAAIAAgACAAAAAQACAAIAAQABAAEA
AAAAAAAAAAAAAAAAAAAAAAEAAQAAAAAAAAACAAIAAgACAAIAAQABAAEAAAAAAAAAAAAB
AAEAAQACAAIAAQABAAEAAAAAAP////////////8AAAEAAgABAAIAAgABAAAA////////
AAAAAAAA////////AAABAAMABAADAAIAAQAAAAEAAAAAAAAAAAAAAAAAAQABAAEAAQAA
AAIAAgACAAIAAAAAAAAAAAAAAAAAAQABAAAAAAAAAP//////////AAABAAEAAAAAAAEA
AQAAAAAAAAD+/wAAAgAAAAAAAAAAAAAAAgACAAIAAgACAAIAAgACAAAAAAAAAAAAAAAA
AAAAAAADAAQABQAGAAYABgAGAAYABwAIAAkACgANAA4ADwAPAA8ADwAMAAkABwAFAAEA
///+//7//P/8//v/+P/4//f/9v/2//b/9v/3//f/9//3//r//f/9/////v/+//7//v/+
//7//f/8//z//P/9//3//f/9//3//f/9//3//f/9//v/+//7//v//f/9//7//v/+//7/
/v/+//z//P/8//z//v/+//7//v/+//7//v/+//7//f/9//3//f/9//7/AQAEAAsAEwAV
ABoAHgAjACkAMAA1ACoAEQDv/8n/qf+Z/5T/j/+H/4n/jv+M/4f/gf9x/1//YP91/5D/
pf+3/8b/0f/d/+X/6//u//L/9//5//z/AAAAAAAAAQACAAMABAAFAAYABgAGAAgACQAJ
AAkACAAIAAgACAAIAAkACQAJAAsACwAMAAwACwALAAwADAAKAAoACgAKAA0ADQANAA0A
DQAMAAwADQANAA0ADQANAA0ADQANAA0ADQANAA0ADQANAA0ADQANAA0ADQANAA0ADQAN
AA0ADQANAA0ADQANAA4ADgAOAA4ADwAPAA8ADQANAA4ADgAOAAsACwALAAsACwALAAkA
BwAIAAgABwAHAAcABwAHAAcABAADAAIAAgACAAIAAQABAAAA/////////v/+//7//v/+
//3//f/9//v/+//6//r//f/9//3//v/8//z//P/8//z//f/9//3///8AAAAAAAACAAIA
AgACAAAAAAAAAAAA/////wAAAAACAAIAAgACAAIAAgACAAIAAQABAAEAAQABAP//AQAB
AAAAAAAAAAAAAAAAAAEAAQADAAMAAQADAAMAAwADAAMAAwADAAMABQADAAIAAQABAAQA
BAAEAAQABAADAAMABAACAAEAAAAAAAMAAwAFAAUABQAFAAUAAwADAAMAAwADAAMAAwAD
AAMAAwACAAIAAgAAAAEAAgACAAEAAQABAAAAAgACAAIAAgACAAIAAgADAAUABAAEAAQA
AgACAAIAAgACAAEAAQABAAIAAgACAAIAAQABAAEAAgACAAEAAQABAAIAAgABAAEAAQAB
AAEAAgACAAIAAAAAAAEAAQABAAEAAwADAAQABAACAAEAAQABAAEAAQACAAIAAAAAAAAA
AAAAAAAAAQACAAIAAgACAAMAAwADAAMAAgACAAIAAgACAAAAAAAAAAAAAAAAAAEAAQAA
AAAAAAD//wEAAQABAAIAAwADAAIAAgADAAMAAgACAAAAAAACAAAAAAACAAIAAgACAAAA
AAAAAAAAAgACAAIAAgADAAQABQAGAAgACAAIAAgACQAKAAsADAAOAA4ADgANAAsACwAI
AAUABQADAP///f/8//z/+v/6//n/9v/2//X/9P/0//T/9P/2//f/+P/5//j/+//7//3/
/v/+//7//v/8//z/+//6//z//P/9//3//f/9//3//f////////////3//f/9//3//f/9
//7//v/8//z//P/8//z//P/8//z//v/+//7//v/8//z//P/8//7//f/9//3///8BAAIA
//8EAA0AEwAXABwAIAAjACkALgAvACIACQDn/8H/o/+Z/5T/jf+H/4v/jv+K/4P/ff9r
/1//aP99/5b/q/+9/8r/0//d/+P/5//u//T/9//7/wAAAAD+//7///8AAAEAAgAFAAYA
BgAGAAQABQAFAAUACAAIAAgACAAIAAkACQAJAAkACQAKAAoACQAJAAoACgAKAAoACgAK
AAkACQAJAAkACwAKAAoACwALAAsACwALAAsACwALAAsACwALAAsACwALAAsACwALAAsA
CwALAAsACQAJAAkACQALAAsACwALAAgACAAIAAgACwALAAsACQAJAAoACgAKAAkACQAJ
AAkACQAJAAcABQAGAAYABQAFAAQAAwACAAEAAAD///7//v8AAAAA//////7//f/9//3/
/P/8//z//P/6//n/+f/5//v/+//6//r/+//7//v//P/8//z//P/8//z//f/9//3//f/+
//7//v8AAAAAAAAAAAAAAAAAAAAAAQABAAIAAgAAAAAAAAAAAAAAAAAAAAAAAQABAAEA
AQADAAEAAwADAAAAAAAAAAAAAAAAAAEAAQABAAEA//8BAAEAAQABAAEAAQABAAEAAwAF
AAQAAwADAAIAAgACAAIAAgABAAEAAgAEAAMAAgACAAEAAQADAAMAAwADAAMAAQABAAEA
AQABAAMAAwADAAMAAQAAAAAAAAACAAMABAAEAAMAAwADAAIAAAAAAAAAAAACAAIAAgAD
AAMAAgACAAIAAgACAAIAAgAAAP///////wAAAAAAAAAA////////AAAAAP///////wAA
AAD/////////////AAACAAIAAAAAAAEAAQABAAEA/////wAAAAAAAP///////wEAAQAC
AAIAAAAAAAAAAAD///7//v/+/wAAAAAAAAEAAQABAAEAAAD+//7//v/+/wAAAAAAAAAA
AAAAAAEAAQAAAAAAAAD//////////wAAAQABAAAAAAD//////v/+/wAAAAD+//7//v/+
//7//v/+//7//v/+//7/AAAAAAAAAAADAAQABQAGAAgACAAIAAgACQAKAAsADAAOAA0A
DQANAAoABwAFAAMAAQD///7//v/6//r/+f/2//b/9f/0//T/9P/0//X/9f/1//X/9v/5
//f/+f/6//r//P/8//z//P/7//r/+v/6//v/+//7//v/+//7//v/+//7//v/+//7//3/
/f/9//3//P/8//z//P/8//z//P/8//z//P/8//z//P/8//z//P/6//r/+v/5//r/+//8
//3//P///wIABwANABEAFgAaACEAJQAqAC8ALAAdAP//2/+3/6H/mv+V/43/h/+M/47/
if+F/3v/a/9i/2v/hP+d/7H/wv/N/9X/3f/l/+z/8P/z//f/+P/6//z/AAABAAIAAwAE
AAMABAAEAAQABAAFAAUABQAIAAgACAAIAAYABwAHAAcABQAFAAYABgAGAAcACQAKAAgA
CAAIAAgACQAJAAkACQAJAAgACAAJAAcABwAHAAcACQAJAAkACQAJAAkACQAJAAkACQAJ
AAkABwAHAAcABwAJAAkACQAJAAcABwAHAAcABgAGAAYABgAJAAkACQAHAAUABgAGAAYA
BQAFAAUABQAFAAUAAwABAAIAAgABAAEA//////////8AAP///v/+//7//v/9//3/+v/5
//n/+f/4//j/+P/4//j/9//3//f/9//3//b/9v/3//f/9//4//r/+v/6//r/+v/7//v/
+//5//r/+v/6//z//P/8//z//v/+//7//v/9//3//v/+//7//v/+//7//P/8//z//P//
//////////3/+//9//3//f/+////AAD///7//v/9///////9////AQABAAEAAQAAAP//
/v///wEAAAD/////AgACAAIAAgAAAP////8AAAAA///+//7//////wEAAQABAAEAAQD/
//////////////////////////7//v/+//z//f/+//7//////////v/8//z//P/8//z/
/P/8//3////+//7//v/8//z//P/8//z/+//7//v//v/+//7//v/7//v/+//8//z/+//7
//v//P/8//v/+//9//3//f/+//z//P/6//r/+//7//v/+//7//v//P/8//z/+//7//v/
+//7//z//P/8//z//P/8//3//P/8//z//P/8//z//f/9//3//f/8//7//v/+//7//f/8
//v/+v/7//z//v////7//v/+//3/+//7//v//P/7//v/+v/6//3//f/8//z//P/6//r/
/P/8//z//P/8//z//P/8//z//P/8//z//P/8//3//v///wAAAQACAAMABAAGAAYABgAG
AAkACQAKAAsACAAFAAMAAQD9//v/+v/6//j/+P/3//T/9P/z//L/8v/y//L/8//z//H/
8f/y//X/9//5//r/+v/4//j/+P/4//n/+P/4//j/9//3//f/9//5//n/+f/5//v/+//7
//v/+f/5//n/+f/8//z//P/8//7//v/+//7//P/8//z//P/8//z//P/8//z//P/8//v/
/f/9//3//f8AAAEAAgAHABEAFQAYABwAHwAjACoAMQAqABMA9f/V/7f/of+c/5v/lf+V
/5z/mv+T/5H/hf9z/2r/df+M/6P/tf/E/9H/2//h/+f/7P/y//X/9//8/wAAAgACAAEA
AgADAAQAAwAEAAQABAAGAAcABwAHAAgACAAIAAgABgAHAAcABwAHAAcACAAIAAkACQAK
AAoACgAKAAoACgALAAsACwALAAkACAAIAAkACwALAAsACwALAAsACwALAAsACwALAAsA
CQAJAAkACQAJAAkACQAJAAsACwALAAsACwALAAsACwAMAAwADAAMAAwACwAKAAcABwAI
AAgACAAHAAcABwAHAAcABwAFAAMABAAEAAMAAwABAAEAAQABAAAA///+//7//v/+//3/
/f/+//3//f/9//r/+v/6//r/+v/5//n/+f/5//n/+P/4//v/+//7//z//P/8//z//P/6
//v/+//7//v//P/8//z//v/+//7//v8AAAAAAAAAAP3//f/+//7//v/+//7//v8AAAAA
AAAAAAEAAQABAAEA///9//////8AAAAAAAAAAAAAAAABAAEAAQABAP//AQABAAEAAQAB
AP///////wEAAwACAAEAAQAAAAAAAAAAAAAA/////wAAAgABAAAAAAD/////AQABAAEA
AQABAP//AQABAAEAAQABAAEAAQABAAAA/v/9//z//v///wAAAAD////////+/wAAAAAA
AAAA/v/+//7///////7//v/+//7//v/+//7//v/9//3//f/+//7//v/+//3//f/9//7/
/v/9//3//f/+//7//f/9//v/+//7//z//v/+//z//P////////////3//f/+//7//v/9
//3//f/9//3//v/+//z//P/8//z//f/8//z//P/8//z//P/9//3//f/9//z/+v/6//r/
+v/7//z//f/+//z//P/9//3/+v/6//r/+f/7//v/+//8//3//f/8//z///////7//v/+
//7//v8AAAAAAgACAAIAAgADAAQABQAGAAcACAAJAAoACwALAAsACAAHAAUAAwD///z/
+v/5//b/+P/3//T/9P/z//L/8v/y//L/8//z//P/8//0//f/9//5//r/+v/6//r/+v/6
//n/+P/4//j/+f/3//f/9//3//n/+f/5//n/+f/5//n/+f/5//n/+f/6//r/+v/6//r/
+P/4//j/+P/6//r/+v/6//r/+v/6//r/+v/6//n/+f/3//f/9//4//f//v8JABEAEwAU
ABoAHwAjACoALQAqABcA9//T/6//mf+U/5P/if+J/5D/jv+J/4P/d/9j/1z/a/+E/53/
r//A/83/1f/d/+X/6v/u//H/8//2//r//P/8////AAABAAIAAgACAAEAAAABAAMABAAF
AAYABgAGAAYABgAHAAcABwAHAAcACAAIAAUABQAGAAYACAAIAAgACAAJAAkACQAJAAkA
CAAIAAkACQAJAAkACQALAAsACwALAAkACQAJAAkACwALAAsACwALAAsACwALAAkACQAJ
AAkACwALAAsACwAIAAgACAAIAAsACwALAAkABwAIAAgACAAJAAkACQAJAAgABwAEAAEA
AwAEAAQABQAEAAMAAgABAAAA///+//7/AAAAAP/////8//v/+//7//r/+v/6//r/+v/5
//n/+f/5//n/+P/4//v/+//7//z/+//6//n/+P/4//n/+f/5//z//v///wAA///+//3/
/P/9//7///8AAP////8AAAAA/v/+//7//v8AAAAAAAAAAP/////////////9///////+
//7//v/+//7//v////////////3//////////////wEAAQABAAMAAQAAAP////8AAAAA
AAAAAAAA/////wAAAQABAAEAAgACAAEAAgABAAEAAQABAP//AQABAAEAAQD/////////
/wEAAAAAAAAA/v///wAAAAABAAEAAQAAAP7//v/+//7//v/+//7////9//z//P/8//z/
/P/8//z//f/9//7////+//7//v/+//3//f/9//7//v/9//3//f8AAAAA////////////
/wAAAAAAAP7//v/9//3//f/9//3//f/+//7//v/9//3//f/9//3//v/+//7//v/+//7/
///+//7//v/+//7//v////////////7//v/+//7//v/+//7//v/+//7//v///////P/8
//z/+//5//n/+f/6//z//f/9//7//f/9//z//P/+//z//v/+/wAA///+//3//P/+//7/
/v/+/wAAAAAAAAAAAgACAAIAAgADAAQABQAGAAcACAAIAAkACwAIAAUAAwABAP3/+//6
//r/+P/4//f/9P/0//P/8v/y//L/8v/z//L/8f/w//D/9f/1//f/+P/6//r/+v/6//n/
9//1//T/9v/3//f/9//1//X/9f/1//b/9//4//n/9//3//f/9//3//j/+P/4//b/9v/2
//b/9//4//n/+v/4//j/+P/4//b/9v/2//b/9f/1//X/9f/1//j/9//6/wMACwAPABIA
FgAdACEAJgArACoAFQDz/83/qf+V/47/h/9//3//hv+E/33/d/9r/1v/Vv9l/4L/mf+t
/7z/x//P/9n/4//o/+r/7f/x//T/9v/4//r/+//8//3//v/9//7//v/+////AQACAAMA
AgACAAIAAgAAAAEAAQABAAMAAwAEAAQAAQABAAIAAgAEAAQABAAEAAMAAwADAAMAAwAC
AAIAAwADAAMAAwADAAUABQAFAAUAAwADAAMAAwADAAMAAwADAAUABQAFAAUAAwADAAMA
AwADAAMAAwADAAIAAgACAAIAAwADAAMAAQABAAIAAgACAAEAAQABAAEAAQABAP///f/+
//7//f/9//v/+//7//v/+v/5//j/+P/4//j/9//3//b/9f/1//X/9P/0//T/9P/0//P/
8//z//H/8f/w//D/8//z//P/9P/0//T/9P/0//T/9f/1//X/9f/2//b/9v/2//b/9v/2
//b/9v/2//b/9//3//j/+P/2//b/9v/2//j/+P/4//j/9//3//f/9//1//P/9f/1//X/
9v/3//j/9//2//b/9f/1//X/8//1//f/9//3//f/9f/1//X/9//3//b/9f/1//b/9v/2
//b/9v/1//X/9v/4//f/9v/2//f/9//5//n/+P/3//b/8//1//X/9f/1//X/9f/1//X/
9f/0//T/9P/0//X/9v/2//X/9f/1//T/9P/0//T/9P/y//L/8v/z//P/8v/y//L/8v/y
//L/8v/w/+//7//v//D/8P/w//D/8f/x//H/8v/w/+//7//v//L/8v/x//H/8f/x//H/
8v/y//L/8P/w/+//7//v/+//7//v//D/8P/u/+3/7f/t/+//7//w//D/7v/u/+7/7v/u
/+7/7//w/+7/7v/u/+//7//v/+//7v/w//D/8P/w/+7/7v/u/+7/7P/s/+3/7f/u/+7/
7v/t/+3/7f/t/+7/7f/t/+z/7P/t/+3/7P/s//D/7v/u/+7/7v/s/+z/7P/s/+z/7P/s
/+z/7v/u/+7/7v/w//D/8P/w//P/9P/1//b/+P/4//j/+P/6//n/+f/5//j/9f/z//H/
7f/r/+r/6v/m/+b/5f/i/+L/4f/g/+D/4P/g/+H/4f/f/9//4P/j/+X/5//o/+j/6P/o
/+j/6P/p/+j/6P/o/+j/5//m/+X/5f/l/+X/5f/n/+f/5//n/+X/5f/l/+X/5v/m/+b/
5v/k/+T/5P/k/+X/5v/n/+j/5v/m/+b/5v/m/+b/5v/l/+X/5f/l/+X/5v/l/+j/8f/5
//3/AAACAAcACwASABcAFAABAOX/wf+d/4P/fP95/23/Z/9w/3L/bf9n/13/Sf9C/1P/
bv+F/5n/qv+3/73/xf/L/9D/1v/b/9//4v/i/+T/5P/l/+b/5//o/+v/7P/s/+z/6v/r
/+v/6//s/+z/7P/s/+r/6//r/+v/7P/t/+//8P/u/+3/7f/s/+7/7v/u/+7/7v/t/+z/
6//r/+r/6v/r/+v/6//r/+v/6//r/+v/6//r/+v/6//r/+n/6f/p/+n/6//r/+v/6//p
/+n/6f/p/+n/6f/p/+n/6P/o/+j/6P/r/+v/6//p/+f/6P/o/+j/5//n/+f/5//l/+X/
4//h/+D/4P/f/9//3//f/9//3//g/9//3v/e/93/3P/a/9n/2v/Z/9n/2f/W/9b/1v/W
/9j/1//X/9f/1//X/9b/1v/V/9X/1f/W/9b/1v/W/9b/1P/V/9X/1f/V/9b/1v/W/9j/
2v/W/w==
         </WaveFormData>
      </LeadData>
      <LeadData>
         <LeadByteCountTotal>10000</LeadByteCountTotal>
         <LeadTimeOffset>0</LeadTimeOffset>
         <LeadSampleCountTotal>5000</LeadSampleCountTotal>
         <LeadAmplitudeUnitsPerBit>4.88</LeadAmplitudeUnitsPerBit>
         <LeadAmplitudeUnits>��V</LeadAmplitudeUnits>
         <LeadHighLimit>2147483647</LeadHighLimit>
         <LeadLowLimit>268435456</LeadLowLimit>
         <LeadID>V2</LeadID>
         <LeadOffsetFirstSample>0</LeadOffsetFirstSample>
         <FirstSampleBaseline>0</FirstSampleBaseline>
         <LeadSampleSize>2</LeadSampleSize>
         <LeadOff>FALSE</LeadOff>
         <BaselineSway>FALSE</BaselineSway>
         <ExcessiveACNoise>FALSE</ExcessiveACNoise>
         <MuscleNoise>FALSE</MuscleNoise>
         <LeadDataCRC32>4094672124</LeadDataCRC32>
         <WaveFormData>
BAAEAAQABAAGAAYABgAGAAgACAAIAAgACgAKAAoACgAMAAwADAAMAAwADAAMAAwADQAO
AA8AEAAQABAAEAAQABEAEgATABQAFAAUABQAFAAWABYAFgAWABcAGAAZABoAGgAaABoA
GgAbABwAHQAeAB8AIAAhACIAJAAkACQAJAAkACQAJAAkACUAJgAnACgAKAAoACgAKAAo
ACgAKAAoACcAJgAlACQAIgAiACIAIgAhACAAHwAeABwAHAAcABwAGgAYABYAFAASABIA
EgASABAAEAAQABAADQAMAAsACgAJAAgABwAGAAQABAAEAAQAAgACAAIAAgD///7//f/8
//z//P/8//z/+v/6//r/+v/4//j/+P/4//j/+P/4//j/+P/4//j/+P/2//b/9v/2//T/
9P/0//T/9f/2//f/+P/2//b/9v/2//b/9v/2//b/9P/0//T/9P/1//b/9//4//b/9v/2
//b/9//4//n/+v/8//z//P/8//3//v///wAA/v/+//7//v8AAAAAAAAAAAAAAAAAAAAA
AAAAAAAAAAAAAAAAAAAAAP7//v/+//7//P/8//z//P/9//7///8AAP///v/9//z//P/8
//z//P/8//z//P/8//z//P/8//z//P/8//z//P/6//r/+v/6//z//P/8//z/+v/6//r/
+v/6//r/+v/6//r/+v/6//r/+v/6//r/+v/6//r/+v/6//r/+v/6//r/+P/4//j/+P/4
//j/+P/4//j/+P/4//j/+P/4//j/+P/4//j/+P/4//b/9v/2//b/+P/4//j/+P/4//j/
+P/4//b/9v/2//b/9v/2//b/9v/2//b/9v/2//b/9v/2//b/9v/2//b/9v/2//b/9v/2
//j/+P/4//j/+f/6//v//P/8//z//P/8//3//v///wAAAQACAAQABQADAAMAAwADAAAA
/f/7//v/+//7//v/+f/6//n/+P/3//X/9v/2//b/9f/1//X/9f/3//f/9//3//X/9P/y
//H/8P/v/+//7v/u/+7/7v/u/+7/7v/t/+3/7v/u/+3/7f/t/+3/7f/s/+z/7P/s/+z/
6v/q/+r/6f/r/+v/6//r/+n/6f/p/+n/6//r/+v/6//r/+v/6//r/+v/6//t//P//f8G
AAoAFAAlADQARgBfAHsAigCFAGwAPgALAOr/3f/T/8L/rP+R/3T/W/8//x7/Af/8/hv/
Rv9p/4H/mf+p/7X/wf/M/9H/1f/b/+L/5v/r//D/8v/x//P/8//0//b/9//4//n/+f/5
//r//P/8//3//v/+//z//P/9//7/AAAAAAAAAQABAAEAAgACAAEAAQADAAQABAAEAAQA
BQAHAAcACAAJAAkACQAJAAoACwALAA4ADgAOAA4ADgAOAA4ADgAQABEADwAQABAAEAAS
ABQAFQAWABUAFQAVABUAGAAYABkAGwAbABsAHAAbAB0AHgAeAB4AHgAfACAAIAAiACIA
IgAiACIAIQAgAB8AIAAgACEAIQAfAB8AHQAcABwAHAAcABsAGgAZABgAFgAWABYAFAAT
ABIAEAAPAA4ADAALAAoACQAIAAYABAADAAQAAwABAAAAAgABAAAA/v8AAAAAAAD///7/
/P/7//r/+f/5//j/9//5//j/+P/3//f/9v/2//b/9f/1//X/9f/1//T/9P/0//H/8f/x
//H/8f/x//H/8f/x//L/9P/1//T/8//x//D/8v/y//L/8v/y//P/8//0//L/8v/y//L/
9P/0//T/9f/1//T/9P/1//X/9f/0//T/9P/1//X/9v/2//b/9v/2//b/9v/1//X/9v/2
//f/9//5//n/+P/4//b/9//3//f/9//3//f/9v/0//T/9P/0//T/8//z//P/9P/1//X/
9v/2//b/9v/2//T/9P/z//P/8//z//P/8//z//L/8v/y//L/8v/y//L/8v/y//H/8f/x
//H/8f/y//L/8v/y//D/8P/x//H/8f/x//H/8f/x//H/8f/w//D/8P/x//H/8f/x//H/
8P/w//L/8v/y//L/8P/w//D/8P/w//D/8P/w//L/8f/x//H/8f/x//H/8f/x//H/8f/x
//H/8P/w//D/8f/x//H/8f/x//H/8f/w//D/8f/x//H/8f/x//X/9f/y//H/8P/v/+7/
7//w//H/8v/y//L/8v/y//D/8P/w//D/8f/y//P/9P/1//b/9//4//r/+v/6//r//P/8
//z//P/+//////////3//f/9//z/+//5//n/+f/7//v/+f/4//f/9v/1//X/9P/0//T/
8//z//P/8//z//P/8//z//P/9P/y//H/8P/v/+//7v/u/+7/7v/u/+7/7P/r/+v/7P/u
/+3/7f/t/+//7//u/+7/7v/u/+7/7v/s/+z/6//r/+v/6//r/+v/6//r/+v/6//t/+3/
7f/t/+3/7f/t/+3/6//v//X//f8GAA4AFgAjADQASABhAHsAjACHAHAARAARAPL/5//Z
/8T/sP+X/3j/W/9B/yL/Bf/8/hn/Rv9p/4P/mf+p/7f/xf/Q/9f/2//h/+j/7P/x//b/
9v/3//n/+f/6//7///8AAAEA/////wAAAgACAAMABAAEAAQABAAFAAYACAAIAAgACQAJ
AAkACgAKAAkACQALAAwADAAMAAwADQAPAA8AEAARAA8ADwAPABAAEQARABQAFAAWABYA
FgAWABYAFgAYABkAFwAYABgAGAAaABwAHQAeACEAIQAhACEAIgAiACMAJQAkACUAJwAn
ACkAKgAqACoAKgArACwALAAsACwALAAsACsAKwArACsALAAsAC0ALQArACsAKQAoACkA
KgArACsAKAAnACYAJAAiACIAIAAfAB8AHgAeAB4AHAAbABoAGQAaABgAFgAVABQAEwAR
ABAADgANAAwACgAKAAoACgAJAAkACAAIAAgABQAFAAQAAwADAAIAAgABAAMAAgACAAIA
//////////8BAAAAAAAAAP///////////f/9//3//f/8//z//f/9//3//f/8//z//v/+
//7//v/+//////8AAAAAAAAAAAAA/v/+//7///8BAAAAAAABAAEAAQAAAAAAAAABAAEA
AgAAAAAAAAAAAAIAAgABAAEAAgACAAMAAwABAAEAAAAAAAEAAwAEAAUAAwADAAMAAgAC
AAIAAgACAAIAAQABAAEAAQABAAAAAAACAAIAAgACAAAAAAD///////////////8BAAAA
AAAAAAAAAAAAAAAA/v/+//3//f////////8AAP7//v/+//z//P/9//3//f/9//3//f/9
//3//f/8//z//P/9//3//f///////v/+//z//P/8//z//v/+//7//v/8//z//P/8//z/
+//7//v/+//7//v/+//5//n/+f/5//r/+v/7//z//f/9//3//f/9//3//f/8//r/+//7
//v//f////v/+f/6//z//P/8//z//P/8//z//P/+//7//v/+/wAAAAAAAAAAAgACAAIA
AgADAAQABQAGAAkACQAJAAkACQAJAAgABQACAAEAAAD//wAA/////////P/7//v//P/+
//7//f/9//3//f/9//3/+//7//v/+v/6//n/+P/3//f/9v/2//b/9v/2//b/9v/z//P/
9P/0//X/9f/1//X/9f/0//T/9P/0//T/9P/0//T/8//z//P/8//z//P/8//1//X/9f/1
//T/8//y//H/8//z//P/8//3////CwAUABwAJgAzAEQAXgB7AJUAnACJAGIAJgD1/+L/
2//N/7r/nv9//2L/Rf8n/wr/+f4G/y3/Vv93/5H/pf+1/8P/z//Y/9//5f/t//L/9P/1
//j//P/9//////8AAAIAAwAEAAUABQAFAAYACAAGAAcACAAIAAgACAAJAAoACgAKAAoA
CwALAAsADAAMAA0ADQAPABAAEAAQABAAEQARABEAEgATABMAEwATABQAFwAXABoAGgAY
ABgAGAAYABgAGAAaABsAHQAeAB4AHgAeACAAIQAiACUAJQAlACUAJAAkACUAJwAoACkA
KwArAC0ALgAuAC4ALgAvADAAMAAyADIAMgAyADEAMQAxADEALgAuAC8ALwAvAC8ALQAs
ACoAKgAqACkAKAAnACYAJAAiACIAIAAfAB4AHAAbABoAGgAZABgAFwAWABQAEgARABIA
EQAPAA4ADAALAAoACAAIAAgACAAHAAQAAgABAAAAAgADAAMAAwABAAAAAAD//////v/+
//7/+//7//v/+//9//z//P/8//3//f/9//3/+//7//v/+//6//r/+//7//v/+//6//r/
/P/8//z//P/6//v/+//8//z//P/8//z//v/+//7////9//z//P/9///////+//7//P/9
//3//v8AAAAAAAAAAP7//v/9//3//v/+/////////////v/+//7/////////////////
/v/+//7//v/+/wAA/////////f/9//z//P/+//7//v/+//z//P/7//v/+f/5//n/+f/7
//r/+v/6//r/+v/6//r//P/8//v/+//7//v/+//8//3//v////7//P/9//3//f/9//3/
/f/9//3//f/8//z//v/////////9//3//P/8//z//P/8//z//P/8//z//P/8//z//P/8
//z/+//7//v/+//7//v/+//7//v/+//7//3//P/8//z/+//7//v/+//7//v/+//6//z/
/f/9//3/+//7//3//f/8//z//P/8//z//P/8//z//P/8//z//P/8//r/+v/6//r/+v/6
//r/+v/9//7///8AAAAAAAAAAAAAAgACAAIAAgADAAQABQAHAAkACQAJAAkABwAGAAMA
AQABAAEAAQABAP///v/9//z/+//7//z//P/8//v/+//7//3//f/9//3/+//7//r/+P/5
//j/9//3//T/9P/0//T/9P/0//T/8//1//b/9v/1//X/9f/1//X/9P/0//T/9P/2//b/
9v/2//X/9f/1//X/9f/1//X/9f/1//X/9f/1//X/9f/1//X/9//1//f/+f/9/wcAEAAY
ACIAMQBCAFoAdQCPAJoAjwBuADwABwDq/+H/1f/C/6r/j/90/1n/O/8c/wH/Av8l/1D/
c/+N/6P/s/+//83/2P/f/+P/6f/u//T/9//6//7//f//////AAAEAAUABgAHAAcABwAI
AAoACAAJAAoACgAKAAoACwAMAA4ADgAOAA8ADwAPABAAEAAQAA8AEAAQABIAEgASABMA
EwATABQAFQAXABcAFwAYABgAFwAZABgAGgAaABoAGgAaABoAHAAdAB8AIAAgACAAHgAg
ACEAIgAlACUAJQAlACYAJgAnACkAKgArAC0ALQAtAC4ALgAuAC4ALwAwADAAMAAwADAA
MAAxADEAMQAxAC4ALgAvAC8ALwAvAC0ALAAsACwALAArACoAKQAoACYAJgAmACQAIwAg
AB4AHQAcABoAGQAYABcAGAAWABQAEwASABEADwAOAA4ADQAMAAoACAAIAAgABwAIAAYA
BQAEAAMAAwACAAEA///+//7//f////7//v/+//3//f/9//3//f/8//z//P/7//v/+//7
//n/+f/5//n/+P/4//n/+f/5//n/+P/4//r/+v/6//r/+v/7//v//P/6//r/+v/6//r/
+v/6//v/+//6//r/+//7//v/+v/6//z//f/9//7//P/8//z//P/+//7//f/9//z//P/9
//3///////7//v/8//3//f/9//3//f/9//z//P/8//z//P/8//v/+//7//v/+//6//r/
+v/6//r/+v/4//j/9//3//n/+f/5//n/+f/4//j/+P/4//j/+P/4//j/+P/3//f/9f/1
//X/9v/2//b/9v/0//b/9//3//f/9//3//f/9//3//f/9v/2//b/9//3//f/9f/1//T/
9P/2//b/9v/2//b/9v/2//b/9P/0//T/9P/2//X/9f/1//P/8//z//P/8//z//P/8//z
//L/8v/y//X/9f/1//X/9f/1//X/9P/0//X/9f/1//P/8//z//P/9P/0//T/9P/0//L/
8v/y//L/9P/0//T/9P/1//b/9//4//j/+P/4//j/+v/6//r/+v/7//z//f//////////
///////+//v/+f/5//n/+f/5//X/9P/z//L/8//z//T/9P/0//P/8//z//P/8//z//P/
8//z//L/8P/v/+7/7f/t/+z/7P/s/+z/6v/q/+r/6f/r/+z/7P/r/+v/6//r/+v/6v/q
/+r/6v/o/+j/6P/o/+f/5//n/+f/6f/p/+n/6f/n/+f/5//n/+n/6f/p/+n/6f/t/+3/
6//x//v/BAAMABoAJwA4AE4AZwCBAIgAeQBWACIA8//e/9X/x/+2/57/g/9m/03/L/8O
//n+BP8p/1L/cf+J/5v/qf+3/8P/yv/R/9n/3//m/+z/7f/u/+7/7//x//H/8v/2//f/
+P/5//f/9//4//r//P/9//7//v/+//7///8AAP7//v/+////AQABAAIAAgABAAEAAwAE
AAQABAAEAAUABQAFAAYABwAHAAcABwAIAAkACQAMAAwADAAMAAwADAAOAA4AEAARAA8A
EAAQABAAEAASABMAFAAXABcAFwAXABYAFgAXABkAGgAbAB0AHQAdAB4AHgAeAB4AHwAg
ACAAIgAiACIAIgAhACEAIQAhACAAIAAhACEAHwAfAB0AHAAeAB4AHgAdABwAGwAaABgA
GAAYABYAFQASABAADwAOAA4ADQAMAAsACgAIAAYABQAGAAUAAwACAAAA///+//z//P/8
//z/+//8//r/+f/4//f/9//2//X/9f/0//T/8//z//L/8v/y//H/8f/x//H/8//y//L/
8v/v/+//7//v/+//7//v/+//7v/u/+//7//v/+//7v/u/+7/7v/u/+7/7v/v/+//8P/y
//L/8v/y//D/8P/w//H/8f/w//D/8f/x//H/8P/w//D/8f/x//L/8v/y//L/8v/y//L/
8f/x//T/9P/1//X/8//z//L/8v/0//X/9f/1//P/8//z//L/8v/y//L/8v/0//P/8//z
//P/8//y//L/8v/y//L/8v/w//D/7//v//H/8f/x//H/7//u/+7/7v/w//D/8P/w//D/
8P/v/+//7//v/+//8P/u/+7/7v/s/+7/7//v/+//7//v/+//7//t/+3/7P/s/+z/7f/t
/+3/7//v/+7/7v/u/+7/7v/u/+7/7v/u/+7/7P/s/+z/7P/s/+v/6//r/+3/7f/t/+3/
7f/t/+3/7f/t/+z/7P/s/+3/7f/t/+3/7f/t/+3/7P/s/+3/7f/t/+3/7f/r/+v/6v/s
/+z/7P/s/+z/7P/s/+z/7v/u/+7/7v/v//D/8f/y//L/8v/y//L/8//0//X/9v/4//n/
+f/5//n/+f/5//j/9//1//X/9f/z//P/8f/w/+//7v/t/+3/7v/u/+7/7f/t/+3/7f/t
/+v/6//r/+v/6//q/+r/6v/n/+f/5v/m/+T/5P/k/+T/5v/l/+X/5v/m/+X/5f/l/+X/
5f/k/+T/4v/i/+L/4v/k/+T/4//j/+P/4//j/+P/4//j/+P/4//h/+H/4f/h/+P/4//j
/+P/4//l/+n/7//4//7/CAAVACYAOABNAGcAfAB/AGwARgATAOz/3f/T/8L/rv+X/3r/
X/9D/yT/B//2/gf/MP9X/3X/i/+d/6n/tf/A/8n/0f/X/9z/4P/h/+b/6v/r/+3/7f/u
//D/8f/y//P/8//z//T/9v/4//n/+v/6//j/+P/5//r/+P/4//j/+f/6//v//f/+//3/
/f///wAAAAAAAAAAAQABAAEAAgADAAEAAQABAAIABQAFAAgACAAIAAgACAAIAAgACAAK
AAsACQAKAAoACgAMAA4ADwAQAA8ADwAPAA8AEgASABMAFQAWABcAGQAZABkAGgAaABoA
GgAbABwAHAAcABwAHAAcAB0AHQAdAB0AHAAcAB0AHQAdAB0AGwAaABoAGgAaABkAGAAX
ABYAFAAUABQAEgARABIAEAAPAA4ADQALAAkABwAHAAYABQAFAAQAAwABAAAAAAD///7/
/P/6//r/+v/5//r/+P/3//b/9v/3//f/9//3//b/9v/1//P/8v/y//L/7//v/+//7//w
//D/8f/y//H/8f/x//H/8f/x//H/8f/w//D/8f/x//H/8f/w//D/8v/y//L/8v/w//H/
8f/y//L/8v/y//L/9P/0//T/9f/z//L/8v/z//P/8//y//L/9P/1//X/9v/2//b/9v/2
//b/9v/1//X/9v/2//f/9//1//X/9P/0//b/9//3//f/9//3//f/9v/2//b/9v/2//j/
9//3//f/9//3//b/9v/2//b/9v/2//b/9v/1//X/9//3//f/9//1//T/9P/0//T/9P/0
//T/9P/0//P/8//1//X/9f/2//X/9P/z//D/8v/z//P/8//z//P/8//z//X/9f/0//T/
8v/z//P/8//1//X/9P/0//T/9P/0//T/8v/y//L/8v/0//T/9P/0//T/8//z//P/8//z
//P/8//1//X/9f/1//X/9P/0//T/9f/1//X/9f/z//P/8//y//T/9f/1//X/9f/1//X/
9f/2//b/9v/2//b/9v/2//b/9v/2//b/9v/2//f/+P/5//r//P/8//z//P/+//7//v/+
////AQACAAMAAQABAAEAAAD9//v/+//7//3//f/7//r/+//6//n/+f/6//r/+v/5//f/
9//3//f/9//3//f/9//4//b/9f/0//X/9f/0//T/8//y//H/8P/y//H/8f/y//T/8//z
//P/8f/x//D/8P/y//L/8v/y//T/9P/z//P/8//z//P/8//z//P/8//z//P/8//z//P/
8//z//P/8//3//f/+/8DAA4AFAAcACsAOgBMAGUAgQCUAI8AeABOABsA+P/r/9//zv+4
/5//gP9j/0n/Kv8J/wL/Gf9G/2v/hf+b/6//vf/J/9T/3//l/+v/8P/0//v//v/+/wEA
AwADAAQABAAFAAYABwAHAAcACAAKAAoACwAMAAwADgAOAA8AEAAOAA4ADgAPABEAEQAS
ABIAEwATABUAFgAWABYAFgAXABcAFwAYABkAGwAbABsAHAAcABsAHQAcAB4AHgAeAB4A
IAAgACIAIwAhACIAIgAiACQAJgAnACgAKQApACkAKQAsACwALQAvAC8ALwAwAC8AMQAy
ADIAMgAyADMANAA0ADQANAA0ADQANwA3ADcANwA2ADYANwA3ADcANwA1ADQAMgAyADIA
MQAxADEAMQAwACwALAAqACkAKAAmACUAJAAiACEAIAAfACAAHgAcABsAHAAbABkAGAAY
ABcAFgAUABIAEgASABEAEgAQAA8ADgANAA0ADAALAAsACgAKAAkACQAIAAgACAAHAAcA
BwAHAAcABgAGAAYAAwADAAMAAwAFAAUABQAFAAQABAAFAAUABQAFAAQABAAEAAQABAAE
AAQABQAFAAYABgAGAAYABgAGAAYABgAHAAUABAAEAAUABwAHAAYABgAGAAcABwAIAAYA
BgAGAAYABwAIAAgACQAIAAgACQAJAAcABwAGAAYACAAJAAkACQAHAAcABwAGAAgACAAI
AAgACAAHAAcABwAHAAcABgAGAAQABAAEAAQABgAGAAUABQAFAAUABQAFAAUABAAEAAQA
AgACAAIAAgACAAIAAQABAAEAAQABAAIAAgACAAIAAAACAAMAAwADAAIAAQAAAP//////
//7//v8AAAEAAQABAAEAAQAAAAAA/v/+//7//v/+//7//v/+/wAAAAAAAAAA/v/9//3/
/f///////////////////////v/8//v/+v/9//3//f/9//3//f/9//z//P/9//3//f/9
//3//f///wAAAAAAAAAAAAACAAIAAgACAAMABAAFAAYABwAHAAcABwAJAAkACAAFAAEA
AQABAAEA///9//z/+//7//v//P/+//z//P/7//v//f/9//3//f/7//v/+//6//j/9//2
//X/9f/0//T/9P/0//T/9P/0//P/8//0//T/8//z//P/8//x//D/8P/w//L/8v/y//L/
8v/x//H/8f/v/+//7//v/+//7//v/+//7//v/+//7//v/+//7//v/+//9f8DAA4AEgAa
ACcAOABMAGcAgwCUAJMAeABGAAsA5v/Z/8//vv+m/4n/bP9P/zP/FP/3/vD+Df86/1//
e/+T/6f/tf/B/9D/1//b/9//5P/q/+//9P/2//f/+f/5//r//P/9//7///8BAAEAAgAE
AAIAAwAEAAQABAAEAAUABgAIAAgACAAJAAcABwAIAAgACwALAA0ADgAOAA4ADgAPAA8A
DwAQABEAEQARABEAEgAVABUAGAAYABYAFgAWABYAFgAWABgAGQAZABoAGgAaABoAHAAd
AB4AIQAhACEAIQAgACAAIQAjACQAJQAnACcAJwAoACgAKAAqACsALAAsACsAKgApACgA
KgArACwALQAqACoAKwArACkAKQAnACYAKAAoACgAJwAkACMAIgAgAB4AHgAcABsAGgAY
ABcAFgAWABUAFAATABIAEAAOAA0ADAALAAkACAAGAAUABAACAAQABAAEAAMAAAD+//3/
/P/8//3//f/9//v/+v/6//n/9//2//b/9v/3//f/9//3//X/9P/0//T/9f/1//X/9f/z
//P/8//z//L/8v/z//P/8//z//L/8v/y//L/8v/y//T/9f/1//b/9P/0//T/9P/0//T/
9P/1//X/9P/0//X/9f/1//T/9P/y//P/8//0//b/9v/2//b/9v/2//X/9f/0//T/9f/1
//X/9f/0//T/9P/1//X/9f/1//X/9f/0//L/8v/y//L/9P/z//P/8//x//H/8P/w//D/
8P/w//D/8v/y//H/8f/x//H/8f/x/+//7v/u/+7/7P/s/+z/7P/t/+7/7v/v/+3/7f/t
/+7/7v/u/+7/7P/s/+3/7f/t/+3/7f/t/+3/7f/t/+z/7P/s/+3/7f/t/+v/6//q/+r/
7P/s/+z/7P/q/+r/6v/q/+z/7P/s/+z/7P/r/+v/6//p/+n/6f/p/+v/6//r/+v/6//q
/+r/6v/q/+n/6P/n/+r/6//s/+z/6//r/+r/6f/p/+f/6f/p/+r/6P/o/+j/6P/q/+r/
6v/q/+z/7P/s/+z/7v/u/+7/7v/u/+7/7v/u/+//8P/y//P/8//z//P/8//0//H/7//v
/+//7//v/+3/6v/p/+j/5//p/+r/6v/q/+f/5//n/+f/6f/p/+n/6f/n/+b/5P/j/+L/
4f/h/+D/4P/g/+D/4P/e/97/3f/d/+D/4P/f/9//3f/d/93/3P/c/9z/3P/c/9z/3P/c
/9v/3f/d/93/3f/b/9v/2//b/9v/2//b/9v/2f/Z/9n/2f/b/93/3f/f/+n/9P/8/wIA
DwAiADYATwBrAH4AewBgADAA+f/W/8n/vf+s/5j/ff9g/0X/K/8K/+v+5P79/ir/T/9r
/4P/lf+d/6v/uP/B/8f/zf/S/9b/2f/e/97/4f/j/+P/5P/k/+X/5v/n/+n/6f/q/+z/
7P/t/+7/7v/u/+7/7//w//D/8P/w//H/7//v//D/8P/x//H/8//0//T/9P/0//X/9f/1
//b/9//3//f/9//4//n/+f/8//z//P/8//z//P/6//r//P/9////AAAAAAAAAAACAAMA
BAAFAAUABQAFAAQABAAFAAcACAAJAAsACwALAAwADAAMAA4ADwAQABAAEAAQABAAEAAR
ABEAEQARAA4ADgAPAA8ADwAPAA0ADAAMAAwADAALAAoACQAIAAYABAAEAAIAAQACAAAA
///+//z/+//6//n/9v/0//L/8f/y//H/7//u/+7/7f/s/+r/6v/q/+r/6f/m/+T/4//i
/+H/4f/g/9//4f/g/+D/3//d/9z/3P/c/93/3f/d/93/2//a/9r/2v/Z/9n/2f/Z/9n/
2f/Z/9n/2P/Y/9n/2f/X/9f/1v/W/9j/2P/Y/9j/1v/X/9f/2P/Y/9j/2P/Y/9j/2P/Y
/9n/2f/Y/9j/2f/Z/9n/2P/Y/9r/2//b/9z/2v/a/9r/2v/a/9r/2f/Z/9r/2v/b/9v/
2//b/9r/2v/Y/9n/2f/Z/9n/2f/Z/9j/2v/a/9r/2v/Y/9f/1//X/9f/1//W/9b/1v/W
/9b/1v/U/9T/0//T/9X/1f/V/9X/1f/U/9T/1P/S/9L/0v/S/9T/1P/T/9P/0//T/9P/
1P/S/9L/0v/Q/9D/0f/R/9H/0f/R/9H/0f/P/8//zv/O/9D/0f/R/9H/z//P/87/zv/Q
/9D/0P/Q/87/zv/O/87/zv/O/87/zv/O/83/zf/N/83/zf/N/83/zf/N/83/zf/N/8z/
zP/M/8v/y//L/8v/zf/N/83/zP/K/8v/y//L/83/y//L/8v/yv/K/8r/yv/K/8r/yv/K
/8r/zP/M/8z/zP/O/87/zv/O/9D/0P/Q/9D/0v/S/9L/0v/S/9P/0//T/9X/1f/V/9T/
0//R/9H/0f/R/9H/z//O/8v/yv/J/8n/yv/K/8r/yf/H/8f/x//H/8f/x//H/8f/yP/G
/8X/xP/D/8P/wv/C/8D/wP/A/8D/vv+9/73/vv/A/7//v/+//73/vf+8/7z/vP+8/7z/
vP+6/7r/uf+5/7v/u/+7/7v/uf+5/7n/uf+7/7v/u/+7/7v/u/+7/7v/uf+5/73/x//S
/9r/4P/t//7/DgAlAEEAVABTAD4AFgDh/7r/q/+h/5D/ev9h/0b/Lf8R//L+0/7E/tv+
BP8r/0f/Yf9z/3v/hf+S/5v/o/+n/67/tP+3/7r/vP+7/73/vf++/8L/w//E/8X/xf/F
/8b/yP/G/8f/yP/I/8j/yP/J/8r/yv/K/8r/y//L/8v/zP/M/8v/y//N/87/zv/O/87/
z//P/8//0P/R/9H/0f/R/9L/0f/R/9T/1P/U/9T/1P/U/9T/1P/W/9f/1//Y/9j/2P/W
/9j/2f/a/93/3f/d/93/3P/c/93/3//g/+H/4//j/+H/4v/i/+L/5P/l/+b/5v/k/+T/
5P/k/+P/4//j/+P/5P/k/+X/5f/l/+X/4//i/+D/4P/g/9//3v/d/9z/2v/Y/9j/1v/V
/9b/1P/T/9L/0P/P/87/zf/M/8r/yP/H/8T/w//B/8D/wP+//77/vP+6/7r/uv+5/7j/
uP+1/w==
         </WaveFormData>
      </LeadData>
      <LeadData>
         <LeadByteCountTotal>10000</LeadByteCountTotal>
         <LeadTimeOffset>0</LeadTimeOffset>
         <LeadSampleCountTotal>5000</LeadSampleCountTotal>
         <LeadAmplitudeUnitsPerBit>4.88</LeadAmplitudeUnitsPerBit>
         <LeadAmplitudeUnits>��V</LeadAmplitudeUnits>
         <LeadHighLimit>2147483647</LeadHighLimit>
         <LeadLowLimit>268435456</LeadLowLimit>
         <LeadID>V3</LeadID>
         <LeadOffsetFirstSample>0</LeadOffsetFirstSample>
         <FirstSampleBaseline>0</FirstSampleBaseline>
         <LeadSampleSize>2</LeadSampleSize>
         <LeadOff>FALSE</LeadOff>
         <BaselineSway>FALSE</BaselineSway>
         <ExcessiveACNoise>FALSE</ExcessiveACNoise>
         <MuscleNoise>FALSE</MuscleNoise>
         <LeadDataCRC32>2736887571</LeadDataCRC32>
         <WaveFormData>
7v/u/+7/7v/u/+7/7v/u/+7/7v/u/+7/8P/w//D/8P/y//L/8v/y//D/8P/w//D/8f/y
//P/9P/2//b/9v/2//b/9v/2//b/9v/2//b/9v/4//j/+P/4//n/+v/7//z//P/8//z/
/P/+//7//v/+////AAABAAIABAAEAAQABAAEAAQABAAEAAUABgAHAAgACAAIAAgACAAK
AAoACgAKAAoACgAKAAoACAAIAAgACAAGAAYABgAGAAQABAAEAAQAAwACAAEAAAD+//7/
/v/+//z//P/8//z/+//6//n/+P/1//T/8//y//D/8P/w//D/8P/w//D/8P/v/+7/7f/s
/+z/7P/s/+z/6v/q/+r/6v/o/+j/6P/o/+b/5v/m/+b/5v/m/+b/5v/m/+b/5v/m/+T/
5P/k/+T/5f/m/+f/6P/m/+b/5v/m/+b/5v/m/+b/5v/m/+b/5v/o/+j/6P/o/+b/5v/m
/+b/6P/o/+j/6P/q/+r/6v/q/+r/6v/q/+r/6v/q/+r/6v/s/+z/7P/s/+z/7P/s/+z/
7v/u/+7/7v/u/+7/7v/u/+z/7P/s/+z/7P/s/+z/7P/u/+7/7v/u/+z/7P/s/+z/7P/s
/+z/7P/s/+z/7P/s/+z/7P/s/+z/6v/q/+r/6v/q/+r/6v/q/+z/7P/s/+z/6v/q/+r/
6v/q/+r/6v/q/+r/6v/q/+r/6v/q/+r/6v/q/+r/6v/q/+r/6v/q/+r/6P/o/+j/6P/o
/+j/6P/o/+j/6P/o/+j/6v/q/+r/6v/o/+j/6P/o/+r/6v/q/+r/6v/q/+r/6v/o/+j/
6P/o/+b/5v/m/+b/6P/o/+j/6P/o/+j/6P/o/+j/6P/o/+j/6v/q/+r/6v/o/+j/6P/o
/+n/6v/r/+z/7v/u/+7/7v/u/+7/7v/u/+//8P/x//L/8//0//f/+f/4//j/+P/6//r/
+f/2//b/9v/3//f/9v/1//T/8//y//H/8f/y//L/7v/t/+3/7f/u/+7/7//v/+7/7f/s
/+v/6v/p/+j/5v/o/+n/6f/p/+b/5v/m/+b/5v/l/+X/5f/l/+X/5f/l/+X/5P/k/+T/
5P/k/+T/5P/k/+T/5P/j/+P/4//j/+P/5f/l/+X/5f/k/+T/5P/k/+T/5P/m/+n/7f/v
//P//f8OAB4ALwBBAFkAbAB5AIIAggB6AHcAeQB5AHAAUAAiAPf/0v+q/4D/WP9H/1z/
ff+R/53/rf+4/77/yP/Q/9T/1v/a/93/4v/o/+z/7v/v//D/8f/y//P/9P/0//X/9f/1
//X/9f/4//r/+v/6//j/+P/4//n/+//7//z//P/6//r/+v/7//z//P/9//3/////////
AAD+//7//v///wEAAQACAAMAAwADAAMABQAFAAUABQAGAAQABAAGAAYABgAGAAYABwAJ
AAkACgALAAoACwALAAsADAAMAA0ADwAOAA4ADgANAA4AEAASABMAEwATABUAFgAWABYA
FgAXABUAFQAVABUAFwAXABgAGAAWABYAFgAWABUAFAAUABQAEwASABEAEQASABEAEAAP
AA4ADQANAAwACwAKAAkACAAFAAQAAwADAAIAAQAAAP//AAD///////////7//v/+//v/
+v/5//j/+f/4//j/+P/3//f/9//3//X/9P/z//L/8v/z//X/9v/0//T/9P/0//H/8P/w
//D/8P/w//D/8P/y//L/8v/y//D/8P/v/+//8f/x//H/8f/w//D/8f/z//P/8v/y//H/
8f/x//H/8f/z//P/9P/1//T/8//y//H/8v/y//P/9P/y//L/8//z//L/8v/z//P/9P/0
//T/9P/2//b/9f/1//X/9v/3//f/9f/1//X/9f/1//X/9f/1//X/9f/0//T/9v/2//b/
9v/0//T/9P/0//T/8v/y//L/8f/x//H/8f/z//P/8v/y//D/8P/w//D/8v/y//H/8P/w
//H/8f/x//H/8v/y//D/8P/x//H/8f/x//H/8f/w/+7/7v/u/+7/8P/w//D/8P/w//D/
8P/w//D/8P/w//D/7v/u/+7/7v/u/+7/7v/u//D/8P/w//D/8P/v/+//7//v/+//7//v
/+//7v/u/+7/7//v/+//7//v/+//7//v/+//7//v/+//7//v//H/8f/y//H/8P/v/+7/
8P/w//D/8P/w//D/8P/w//D/8P/w//D/8P/w//D/8P/x//L/8//0//b/9v/2//b/+P/4
//j/+P/6//z//f/+//z//P/+//7////8//z//P///////v/9//r/+f/4//f/9//4//j/
9v/z//P/8//z//T/9P/z//L/8f/w/+//7v/t/+z/6v/q/+v/6//r/+r/6v/q/+r/6v/r
/+v/6//r/+v/6//r/+v/6v/q/+r/6v/o/+j/6P/o/+r/6v/p/+n/5//n/+f/5//p/+n/
6f/q/+r/6v/q/+r/6P/o/+3/7//z//n/AwASACQANQBJAF8AdACDAIwAjACGAIUAiQCF
AHoAXgAwAAEA2P+w/4b/Xv9J/1z/f/+V/6H/rf+2/77/yv/U/9j/3P/g/+P/5v/s//D/
7v/v//D/8f/y//P/9P/0//X/9f/1//X/9f/2//j/+P/4//r/+v/6//v/+//7//z//P/8
//z//P/9//z//P/9//3//f/9//3//v8AAAAAAAABAAEAAQACAAMAAwADAAMABQADAAMA
AwAEAAYABgAIAAgABgAGAAYABwAJAAkACgALAAwADQANAA0ADAAMAA0ADwARABIAEwAT
ABUAFgAXABcAFwAXABkAGgAYABgAGAAZABkAGQAZABkAGwAbABwAHAAaABoAGgAaABsA
GgAaABoAGQAYABcAFwAUABMAEgARABIAEQARABAAEQAQAA8ADgANAAwACwALAAoACQAI
AAcABQADAAIAAQADAAIAAgACAAMAAgABAAAA///+//7//v/7//v/+//7//3//P/7//r/
+f/5//r/+v/6//r/+v/6//v/+v/6//r/+P/4//j/+P/2//b/9v/2//j/+P/3//f/9//3
//f/9//4//j/+f/7//v/+v/6//n/+f/5//n/+f/7//v//P/9//v/+//7//v//P/8//3/
/v/+//7///////7//v//////AAAAAAAAAAAAAAAA/////wEAAgADAAMAAQABAAEAAQAB
AAEAAQABAAEAAQAAAAAAAgACAAIAAgACAAIAAgACAAIAAAAAAAAA//////////8BAAEA
AAAAAAAAAAAAAAAAAAAAAP///v8AAAEAAQABAP//AAAAAP7//v////////8BAAEAAQAA
AP7//v/+//7//v/+//7//v8AAAAAAAAAAP7//v/+//7/AAAAAAAAAAAAAAAAAAAAAP7/
/v/+//7/AAD////////9//3//f/9//7//v///wAA///////////9//3//f/9////////
////AQABAP///f/+/wAAAAAAAAAA/v/+//7//v///wAAAQACAAQABAAEAAQABgAGAAYA
BgAHAAgACQAKAAwADQAOAA4AEAASABIAEQAMAAwADAANAA8ADgANAAwACwAKAAkACQAK
AAoACAAHAAcABwAHAAYABgAFAAQAAwACAAEAAAD///7//P/8//3///////7//v/9//z/
+//5//v/+//7//v/+f/5//n/+P/6//r/+v/6//r/+v/6//r/+P/3//f/9//5//n/+f/5
//f/9//4//j/+P/4//j/+P/8//3/AQAHAA8AHQAqADwAUQBrAIUAmAClAKoAoACWAJkA
nQCZAIQAVgAgAO3/vv+S/2b/SP9J/2j/if+d/63/u//C/8z/1v/g/+T/6v/w//P/9v/2
//j//P/9//7///8AAAEAAgACAAMAAwADAAMAAwACAAQABAAEAAQABAAEAAUABwAHAAgA
CAAIAAgACAAJAAoACgALAAsACwALAAsADAAMAAwADAANAA0ADQAOAA8AEQARABEAEwAT
ABMAEwAUABQAFAAWABYAFgAWABYAFwAXABcAGAAZABoAGwAbABsAHAAcAB0AHwAfACAA
IQAhACEAIgAjACMAIwAjACUAJgAmACYAJgAnACcAJwAnACcAJQAlACYAJgAmACYAJgAm
ACUAJAAkACQAIwAiACEAIQAeAB0AHAAbABwAGwAbABoAGQAYABcAFgAVABQAEwATABIA
EQAQAA8ADQALAAoACQAJAAgACAAIAAUABAADAAIABAAEAAUABgADAAMAAwADAAMAAgAB
AAAA/////wAAAAAAAAAAAAAAAP///v/+//7//v/+//7//v/8//z//P/8//7//v/9//3/
/f/9//3//f/6//r/+//9//3//P/8//v//f/9//3//f/7//v//P/9//3//f/9//3//P/8
//3//v8AAAAAAQABAP7//v//////AAAAAAAAAAACAAIAAQABAAEAAgADAAMAAQABAAEA
AQABAAEAAQABAAMAAwACAAIAAQAAAP///v8AAAAAAAAAAAAA/v/+//7/////////////
/////v/+//7//v/+//7//v/+//3//P/6//v/+//7//z//v////7//P/9//3//f/9//3/
/f/8//z//P/8//z//v/+//7//v/8//z//P/8//z//P/8//z//v/+//7//v/8//z//P/8
//z//P/8//z//P/7//v/+//7//v/+//7//v/+v/6//r/+//7//v/+//7//v/+//7//v/
+//7//v/+f/5//v/+//6//z//P/8//z//P/8//z//P/6//r/+v/6//r/+v/6//r/+v/6
//r/+v/7//z//f/+/wAAAAAAAAAAAAAAAAAAAAABAAIAAwAGAAcACAAIAAgACAAIAAcA
BAAEAAQABQAFAAYABQAEAAMAAgABAAEAAgACAAAA///////////+//7//f/8//v/+v/5
//j/9//2//T/9P/1//X/9f/0//T/9P/0//T/8//z//H/8f/x//H/8//z//L/8v/y//L/
8v/y//D/8P/w//D/7//v/+//7//x//H/8f/x/+//8P/w//D/8v/w//L/8v/z//f/+/8B
AAsAHAAuAD8AVQBvAIQAjwCUAJQAjACJAIsAjQCCAF4ALgD//9T/qv9+/1j/S/9g/4H/
lf+j/7P/uv/C/87/1v/a/97/4v/n/+z/7v/w//L/8f/y//P/9P/3//j/+P/5//v/+//7
//v/+v/8//z//P/+//7//v////////8AAAAAAAAAAAAAAQAAAAAAAQABAAMAAwADAAQA
BAAEAAQABQAFAAUABgAHAAUABQAFAAcACQAJAAkACgAIAAgACgAKAAwADAAMAA0ADQAN
AA4ADwAQABEAEQARABQAFAAVABcAFQAWABcAFwAXABgAGQAZABkAGQAbABwAHAAcABwA
HQAdAB0AHQAdAB0AHQAeAB4AHgAeAB4AHgAdABwAHAAcABsAGgAZABkAGgAZABgAFwAW
ABUAFQAUABIAEAAOAAwADQAMAAsACwAIAAcABgAFAAcABQAEAAMAAQAAAAAAAAABAAAA
///+//3//P/8//z/+f/5//n/+f/7//r/+f/4//f/9//4//j/+P/4//j/+P/3//b/9v/2
//T/9P/0//T/9P/0//T/9P/2//b/9f/1//X/9f/1//X/9P/0//X/9//3//b/9v/1//X/
9f/1//X/9f/1//b/9//1//X/9f/1//b/9v/3//j/9v/2//f/9//2//b/9//3//b/9v/2
//b/+P/4//f/9//3//j/+f/5//n/+f/5//n/+f/5//n/+f/5//n/+P/4//j/+P/4//j/
+P/4//j/+P/4//b/9v/2//f/9//3//f/9//3//b/9v/2//b/9v/2//j/+P/3//b/9P/1
//X/9f/z//T/9P/y//T/9f/1//X/9f/1//X/9P/0//T/9P/0//T/9P/0//T/8v/y//L/
8v/0//T/9P/0//T/9P/0//T/9P/0//T/9P/0//T/9P/0//L/8f/x//H/8//z//P/8//x
//D/8P/w//P/8//z//P/8//z//P/8//z//P/8//z//P/8//z//P/8v/0//T/9P/0//T/
9P/0//T/9P/0//T/9P/2//b/9v/2//j/+P/4//j/+v/6//r/+v/8//z//P/+/wEAAgAC
AAIAAgACAAEA/v/+//7///////z/+//6//n/+v/5//n/+v/6//j/9//3//X/9f/0//T/
9f/0//P/8v/x//D/7//u/+z/7P/t/+3/7f/s/+z/7P/u/+7/7f/t/+v/6//r/+v/6//r
/+r/6v/q/+r/6v/q/+j/6P/o/+j/6f/p/+n/6f/p/+n/6f/p/+f/6P/o/+j/6v/s/+z/
7P/r/+//8//7/wkAGAAoADkATQBnAHgAgwCGAIIAegB7AH8AfQBsAEYAGADt/8b/nv90
/1L/T/9q/4n/mf+l/6//uP/A/8r/0P/U/9r/4P/l/+j/6v/s/+z/6//s/+3/7v/x//L/
8v/z//H/8f/x//H/9P/2//b/9v/2//b/9v/3//f/9//4//j/+P/4//j/+f/6//r/+//7
//v/+//7//z//P/8//z//f/9//3//v///////////wEAAQABAAEAAgACAAIABAAEAAQA
BAAEAAUABQAFAAYABwAIAAkACQAJAAgACAAJAAsACwAMAA0ADQAPABAAEQARABEAEQAT
ABQAFAAUABQAFQAVABUAFQAVABMAEwAUABQAFAAUABQAFAAVABQAFAAUABMAEgARABEA
EAAPAA4ADQAMAAsACwAKAAkACAAHAAYABQAEAAMAAwACAAEAAAD//wEA///+//3/+//6
//r/+v/7//r/+f/4//f/9v/2//b/9f/1//X/9f/1//T/8//y//H/8f/y//L/8v/y//L/
8v/x//D/8P/w//D/8P/w//D/8P/w//D/8P/w//D/7//v/+3/7f/t/+3/7v/u/+//8f/x
//D/8P/v/+//7//v/+//7//v//D/8f/x//H/8f/x//D/8P/x//L/8v/y//P/8//y//L/
8//z//b/9v/2//b/9P/0//P/8//z//T/9f/1//X/9f/1//X/9f/1//X/9f/1//X/9P/0
//T/9P/0//T/9P/0//T/9P/0//L/8v/y//P/8//z//P/8//z//L/8v/0//T/9P/0//T/
9P/z//L/8v/z//P/8//x//L/8v/w//D/8f/x//H/8f/x//H/8P/u/+7/7v/u//D/8P/w
//D/8P/w//D/8P/w//D/8P/w//L/8v/y//L/8P/w//D/8P/w//D/8P/w//L/8f/x//H/
8f/x//H/8f/v/+7/7v/u/+//7//v/+//7//v/+//7//v/+//7//v//H/8f/v/+//7v/w
//D/8P/w//D/8P/w//D/8P/w//D/8P/z//T/9f/2//b/9v/2//b/+P/4//j/+P/6//z/
/f/+//7//v8AAAAAAQD+//7//v/9//3//P/7//r/+f/4//f/9f/2//b/9P/1//X/9f/1
//L/8v/x//D/8f/w/+//7v/t/+z/6v/q/+n/6f/p/+j/6v/q/+r/6v/p/+n/6f/p/+n/
6f/p/+n/5v/m/+b/5v/m/+b/5v/m/+j/6P/n/+f/5//n/+f/5//l/+X/5f/m/+j/6P/o
/+j/6P/q/+n/6//t/+//+f8IABgAKwA7AE8AZABzAHoAfgB6AHcAewB9AHYAYAA4AAsA
4v+8/5T/bP9P/1L/cf+N/53/qf+y/7j/wv/K/9D/1v/a/9//4v/k/+j/6v/r/+z/7f/u
/+3/7v/u/+//8f/x//H/8f/y//T/9P/0//T/9P/0//X/8//z//T/9P/2//b/9v/3//b/
9v/3//f/+f/5//n/+v/4//j/+P/5//f/9//4//n/+//7//v//f/9//3//f/+//z//P/+
//7//v/+//7///8BAAEAAgADAAQABQAFAAUABAAEAAUABwAJAAoACwALAAkACgALAAsA
CwALAA0ADgAOAA4ADgAPAA8ADwAPAA8AEQARABIAEgAQABAAEAAQABEAEAAQABAADQAM
AAsACwAKAAkACAAHAAgABwAHAAYABQAEAAMAAgABAAAA//////7//f/8//v/+//5//j/
9//3//b/9v/2//X/9P/z//L/8v/y//P/9P/x//H/8f/x//H/8P/v/+7/7f/t/+7/7v/u
/+7/7v/u/+3/7P/s/+z/7P/s/+z/7P/q/+r/6v/q/+r/6v/p/+n/6//r/+v/6//q/+r/
6//t/+v/6v/q/+n/6v/r/+z/7f/r/+v/7P/t/+v/6//r/+v/6//s/+7/8P/u/+7/7//v
/+7/7v/v/+//7v/u/+7/7v/w//D/7//v/+//8P/x//H/8f/x//H/8f/v/+//7//v//H/
8f/w//D/8P/w//D/8P/w//D/8P/w//D/7v/u/+7/7//v/+//7//v/+//7v/u/+7/7v/u
/+7/8P/w/+//7v/u/+//7//v/+3/7v/u/+z/7P/t/+3/7f/t/+3/7f/s/+7/7v/u/+7/
7P/s/+z/7P/t/+7/7//w/+7/7v/u/+7/7v/u/+7/7v/u/+7/7v/u/+z/7P/s/+z/7P/r
/+v/6//t/+3/7f/t/+3/7P/s/+z/7f/t/+3/7f/r/+v/6//r/+3/7f/t/+3/7f/t/+3/
7f/u/+7/7v/u/+7/7v/u/+7/7v/u/+7/7v/u/+//8P/x//L/9P/0//T/9P/0//T/9P/0
//X/+P/6//z/+v/6//z//P/9//r/+v/6//v/+//6//n/+v/5//j/9//3//j/+P/2//P/
8//z//P/8v/y//H/8P/v/+7/7f/s/+3/7P/q/+r/6//r/+v/6v/o/+j/6P/o/+j/6f/q
/+v/6f/p/+n/6f/q/+r/6v/q/+z/7P/s/+z/7P/s/+v/6//r/+v/6//r/+v/6//r/+z/
7P/s/+z/7P/u//D/7//x//f/+/8DABQAJAAzAEcAYQB4AIUAjgCQAIwAiwCNAIsAggBo
ADoABwDa/7D/hP9c/0f/Vv95/5H/nf+r/7j/wP/K/9T/3P/g/+T/5//s//D/9P/0//X/
9v/3//j/9//4//j/+f/7//v/+//7//z//v/+//7//v/+//7/////////AAAAAAIAAgAC
AAMABAAEAAUABQAFAAUABQAGAAYABgAGAAcACQAJAAoACwAKAAkACAAJAAsACwALAAwA
DAAMAA4ADgAQABAAEAARABMAEwAUABUAFAAVABUAFQAYABgAGQAbABoAGgAaABkAGwAc
AB0AHQAdAB0AHwAgAB4AHgAeAB8AIQAhACEAIQAjACMAJAAkACQAJAAkACQAIQAgACAA
IAAhACAAHwAfAB4AHQAcABsAGAAXABcAFgAXABYAFQAUABMAEgARABEAEAAPAA4ADQAN
AAsACgAJAAsACgAKAAoACQAIAAcABgAFAAQABAAEAAMAAwADAAMAAwACAAEAAAABAAEA
AgACAAAAAAAAAAAA/f/8//z//P/+//7//v/+//7//v/+//7//v/+//3//f/9//3//f/9
//z//P/9////AQAAAAAA//////////////3//f/+//////////////8AAAAAAQACAAIA
AgADAAMABAAEAAUABQAEAAQABAAEAAIAAgABAAEAAwAEAAUABQADAAMAAwADAAUABQAF
AAUABQAFAAQABAAEAAQABAAEAAIAAgACAAIABAACAAIAAgADAAMAAwADAAEAAQAAAAAA
AAAAAAAAAAAAAAAA///+//7/////////AQACAAIAAAAAAAEAAQABAP////////7//v/+
//7//v8AAAAAAAAAAAAAAAAAAAAAAAAAAAAAAAD+//7//v/+/wAAAAAAAAAAAAAAAAAA
AAAAAP///////////////////f/8//z//P/9//3//f/9////////////////////////
//////8BAAIAAgACAAIAAgAEAAQABAAEAAYABgAGAAYACAAJAAoACgAMAA4ADgANAAoA
CgAKAAsACQAIAAcABgAGAAYABgAHAAYABgAEAAMABQAFAAUABAACAAEAAAD///7//f/8
//v/+P/2//b/9//3//f/9v/2//b/9v/2//X/9f/1//X/9f/1//X/9f/0//b/9v/2//b/
9f/0//P/8v/y//H/8f/x//P/8//z//P/8//z//T/9P/0//T/9P/0//L/9f/7////AwAN
ABoALAA/AFMAawCGAJcAngCeAJYAjwCRAJUAjABsADgABQDW/6r/fv9U/z//UP9z/43/
nf+t/7j/wP/M/9b/3P/e/+D/5f/q//D/8v/0//X/9v/3//j/9//4//j/+f/6//v//P/9
//z//v/+//7//v/+//7/////////AAAAAAAAAAAAAAEAAgACAAMAAwAFAAUABQAGAAQA
BAAEAAUABQAFAAYABwAJAAkACQALAAkACQAJAAoACgAKAAwADAAMAAwADAANAA0ADQAO
AA8AEAARABEAEQASABIAEwAVABUAFgAXABcAFwAYABkAGQAZABkAGwAcABoAGgAaABsA
HAAdAB4AHwAdAB0AHgAeABwAHAAcABwAHQAcABwAHAAZABgAFwAXABYAFQAUABMAEgAR
ABEAEAAPAA4ADQAMAAsACgAJAAkABgAFAAQAAwADAAEAAAD//wEAAAAAAAAA/f/8//v/
+v/7//r/+v/6//n/+f/5//n/9//2//X/9P/z//P/9P/0//T/9P/0//T/8//y//L/8v/y
//L/8v/y//L/8v/y//L/8P/w/+//7//v/+//7//v//D/8P/x//P/8//y//L/8f/z//P/
8//z//H/8f/y//P/8//z//P/8//w//D/8f/y//T/9P/1//X/9P/0//X/9f/0//T/9P/0
//T/9P/z//P/8//0//X/9f/1//X/9f/1//P/8//z//P/9f/1//T/9P/0//T/9P/0//L/
8v/y//L/9P/y//L/8v/z//P/8//z//H/8f/w//D/8P/w//D/8P/y//L/8f/w/+7/7//v
/+//7//w//D/7v/u/+//7//v/+//7//v/+7/7v/u/+7/7v/u/+7/7v/u/+7/7v/u/+7/
7v/u/+7/7v/s/+z/7P/s/+7/7v/u/+7/7v/u/+7/7v/u/+3/7f/t/+3/7f/t/+3/7f/s
/+z/7P/s/+v/6v/p/+z/7f/u/+//7v/t/+z/6//r/+v/7f/t/+7/7P/s/+z/7P/s/+z/
7P/s/+7/7v/u/+7/8P/w//D/8P/w//D/8P/w//L/8v/0//X/+P/4//j/+v/6//n/9v/2
//j/+f/5//j/9//2//X/9P/z//P/9P/0//D/7//v/+//8f/w//D/7//s/+v/6v/p/+b/
5f/k/+L/5P/l/+X/5f/i/+L/4v/i/+P/4//k/+X/5P/j/+L/4f/h/+D/4P/g/+D/4P/g
/+D/4P/g/+D/3//f/9//3//f/9//3//f/9//3v/e/97/3v/g/+L/4P/h/+X/5//t//X/
BAAWACkAOwBTAGoAeQCAAIAAeAB1AHkAewB0AFgAKAD5/9D/pv98/1L/Pf9K/2n/gf+P
/5//qP+u/7j/xP/K/87/0P/V/9j/2v/c/97/4f/i/+P/5P/k/+T/4//j/+T/5f/m/+f/
6P/q/+r/6v/q/+r/6v/r/+n/6f/q/+r/6v/q/+r/6//s/+z/7f/t/+//7//v//D/7v/u
/+7/7//v/+//8P/x//P/8//z//X/8//z//P/9P/y//L/9P/0//b/9v/2//f/9f/1//b/
9//4//n/+f/5//r/+v/7//3//f/+/////////wAAAQABAAEAAQADAAQABAAEAAQABQAH
AAcABwAHAAUABQAGAAYABgAGAAYABgAFAAQABAAEAAMAAgABAAEAAAD///7//f/8//v/
+//6//n/+P/3//b/9f/0//P/8//y//H/8P/v//H/7//u/+3/7f/s/+z/7P/p/+j/5//m
/+X/5P/k/+T/4//j/+P/4//j/+L/4f/g/+H/4f/i/+L/4f/g/9//3v/d/9z/3P/c/97/
3v/e/97/3P/c/9z/3P/c/9z/2//b/9v/2//b/9v/2v/a/9v/3f/d/9z/3P/b/9v/2//b
/9v/2//b/9z/3f/d/93/3f/d/9z/3P/d/97/3P/c/93/3f/c/9z/3f/d/97/3v/e/97/
4P/g/9//3//d/97/3//f/9//3//f/9//3//f/9//3//d/93/3P/c/9z/3P/c/9z/3v/e
/97/3v/c/9r/2v/a/9v/2//b/9v/2//b/9r/2v/a/9r/2v/a/9r/2v/Z/9j/1v/X/9f/
1//Z/9r/2v/Y/9b/1//X/9f/1//X/9f/1v/W/9b/1v/W/9j/2P/Y/9j/1v/W/9b/1v/W
/9b/1v/W/9b/1v/W/9b/1P/U/9T/1P/U/9T/1P/U/9b/1f/V/9X/0//T/9P/0//V/9T/
1P/U/9X/1f/V/9X/1f/V/9X/1f/U/9P/0v/R/9X/1f/T/9P/0v/S/9L/0v/S/9L/0v/S
/9L/1P/U/9T/1P/W/9b/1v/W/9j/2P/Y/9j/2P/Y/9j/2P/Y/9r/2//c/97/3v/g/+D/
4f/e/97/3v/d/93/3P/b/9z/2//a/9n/1//Y/9j/1v/V/9X/1f/V/9T/1P/T/9L/0f/Q
/8//zv/N/8z/yv/K/8n/yf/J/8j/yP/I/8j/yP/J/8n/yf/J/8f/x//H/8f/xv/G/8b/
xv/E/8T/xP/E/8X/xv/G/8f/xf/F/8X/xf/H/8f/x//I/8b/xv/G/8b/xv/E/8X/yf/N
/9H/2f/o//b/BwAZAC8ARABTAFwAXgBYAFEAVQBZAFIAOgAQAOP/vP+W/2z/Qv8n/y7/
T/9p/3f/hf+Q/5T/mv+k/6r/sP+0/7n/vv/A/8L/wv/D/8T/xf/G/8f/yP/I/8n/yf/J
/8n/yf/K/8z/zP/M/8r/yv/K/8v/zf/N/87/zv/M/8z/zP/N/87/zv/P/8//z//P/8//
0P/Q/9D/0P/R/9H/0f/S/9P/0f/R/9H/0//V/9X/1f/W/9X/1P/V/9T/1v/W/9b/1//X
/9f/2P/Z/9r/2//b/9v/2v/a/9v/3f/d/97/3//f/9//4P/h/+H/4f/h/+P/5P/k/+T/
5P/l/+P/4//j/+P/4//j/+T/5P/k/+T/5P/k/+P/4v/i/+L/4f/g/9//3//c/9v/2v/Z
/9r/2f/Z/9j/1f/U/9P/0v/R/9D/z//P/8z/y//K/8n/yf/H/8b/xf/F/8T/xP/E/8P/
wv/B/w==
         </WaveFormData>
      </LeadData>
      <LeadData>
         <LeadByteCountTotal>10000</LeadByteCountTotal>
         <LeadTimeOffset>0</LeadTimeOffset>
         <LeadSampleCountTotal>5000</LeadSampleCountTotal>
         <LeadAmplitudeUnitsPerBit>4.88</LeadAmplitudeUnitsPerBit>
         <LeadAmplitudeUnits>��V</LeadAmplitudeUnits>
         <LeadHighLimit>2147483647</LeadHighLimit>
         <LeadLowLimit>268435456</LeadLowLimit>
         <LeadID>V4</LeadID>
         <LeadOffsetFirstSample>0</LeadOffsetFirstSample>
         <FirstSampleBaseline>0</FirstSampleBaseline>
         <LeadSampleSize>2</LeadSampleSize>
         <LeadOff>FALSE</LeadOff>
         <BaselineSway>FALSE</BaselineSway>
         <ExcessiveACNoise>FALSE</ExcessiveACNoise>
         <MuscleNoise>FALSE</MuscleNoise>
         <LeadDataCRC32>352738296</LeadDataCRC32>
         <WaveFormData>
8P/w//D/8P/w//D/8P/w//L/8v/y//L/8v/y//L/8v/0//T/9P/0//L/8v/y//L/8//0
//X/9v/2//b/9v/2//f/+P/5//r/+v/6//r/+v/6//r/+v/6//v//P/9//7//v/+//7/
/v///wAAAQACAAQABAAEAAQABgAGAAYABgAIAAgACAAIAAkACgALAAwADAAMAAwADAAO
AA4ADgAOAA4ADgAOAA4ADgAOAA4ADgAMAAwADAAMAAoACgAKAAoACAAIAAgACAAGAAYA
BgAGAAQABAAEAAQAAwACAAEAAAD///7//f/8//r/+v/6//r/+v/6//r/+v/5//j/9//2
//T/9P/0//T/8v/y//L/8v/w//D/8P/w//D/8P/w//D/8P/w//D/8P/w//D/8P/w/+7/
7v/u/+7/7//w//H/8v/w//D/8P/w/+7/7v/u/+7/7v/u/+7/7v/w//D/8P/w/+7/7v/u
/+7/7//w//H/8v/0//T/9P/0//T/9P/0//T/9P/0//T/9P/2//b/9v/2//T/9P/0//T/
9P/0//T/9P/2//b/9v/2//T/9P/0//T/9P/0//T/9P/1//b/9//4//f/9v/1//T/9v/2
//b/9v/0//T/9P/0//T/9P/0//T/9P/0//T/9P/0//T/9P/0//L/8v/y//L/8v/y//L/
8v/y//L/8v/y//T/9P/0//T/9P/0//T/9P/y//L/8v/y//T/9P/0//T/9P/0//T/9P/y
//L/8v/y//T/9P/0//T/9P/0//T/9P/z//L/8f/w//L/8v/y//L/9P/0//T/9P/y//L/
8v/y//L/8v/y//L/9P/0//T/9P/0//T/9P/0//L/8v/y//L/8v/y//L/8v/y//L/8v/y
//T/9P/0//T/9f/2//f/+P/4//j/+P/4//r/+v/6//r//f/+/wAAAgACAAMAAwADAAEA
AQAAAAAAAgACAAIAAgAAAP7//v/+//z//P/8//v/9//2//b/9v/3//f/9v/3//X/9P/y
//H/8P/v/+7/7f/v/+//7//v/+7/7v/u/+7/7P/s/+z/7P/s/+z/6//q/+z/7P/t/+3/
6//q/+j/6v/q/+r/6v/q/+r/6f/p/+n/6//r/+v/6//q/+r/6v/q/+r/6v/q/+3/7f/r
/+7/+v8IABYAJAAzAEkAXQBwAIQAlwCjAKoAsgC2AKsAiABVACYA/v/b/7b/kv+A/47/
qP+0/7n/wv/J/8z/0v/Z/9r/3f/g/+L/5v/p/+3/7v/t/+7/7v/u/+7/8P/x//H/8f/x
//H/8v/y//T/9P/0//L/8//z//P/9f/1//X/9f/1//b/9v/2//f/9//3//j/+P/4//j/
+f/5//n/+f/5//n/+f/5//r/+v/6//v/+//7//z//P/9//3//f/9//3//P/8//z//f//
/wAAAAAAAAIAAgACAAMAAwAEAAQABgAFAAUABgAGAAgACAAKAAoADAAMAAwADgANAA4A
DgAOAA4ADgAPAA8ADwAQABAAEAAQABAAEAAQABAAEAAQABAADgAMAAwACwAMAAwADAAL
AAsACgAJAAkACAAHAAYABQAEAAMAAwACAAIAAAD/////AAAAAP///v/9//3//f/8//v/
+v/5//j/+P/3//f/9v/2//X/9f/1//P/8v/x//D/8v/y//P/8//z//P/8//y/+//7v/u
/+//7//u/+7/7v/v//D/8f/y//D/7//v/+//7//v/+//7//v/+//8P/w/+7/7v/u/+3/
7f/u/+7/7v/w//D/8P/w//H/8f/w//D/8P/w//H/8v/y//L/8v/y//L/8v/y//L/8P/x
//L/8v/0//T/9P/0//T/9P/1//X/9f/1//X/9f/z//P/8v/y//L/8v/y//L/9P/0//T/
9P/0//T/9P/0//L/8v/x//H/8//z//P/8//z//P/8v/y//L/8v/y//L/8P/w//D/7//v
/+//7//w//L/8v/y//D/8P/x//H/8f/x//H/8f/x//H/8f/w//D/8f/x//H/7//v/+//
7//v//L/8v/x//H/7//v/+//7//v/+//7//v//H/8f/v//H/8f/w//D/8f/x//H/8f/w
//D/8P/x//H/8f/x//D/8P/w//H/8f/w//D/8P/w//D/7v/w//H/8f/y//D/8P/w//D/
8v/y//L/8v/w//D/8P/w//D/8P/w//D/8v/y//L/8v/z//T/9f/2//j/+P/4//j/+P/4
//j/+P/6//v//P/+//3//f/9//3//f/8//z//P/+//7//v/+//r/+v/6//j/+P/4//f/
9f/0//T/9P/0//P/8f/x//H/8P/u/+3/7P/r/+r/6f/p/+v/6//r/+r/6v/q/+r/6v/q
/+r/6v/q/+r/6f/o/+j/6P/p/+n/6f/o/+b/6P/o/+j/6P/o/+j/5//n/+f/5//p/+n/
6f/q/+r/6v/q/+r/5v/o/+n/6f/p/+7/+P8GABQAIgAxAEcAXQByAIgAmwCpALQAvAC8
ALMAkABdACgA/v/Z/7b/kv9+/4r/pP+w/7f/vP/B/8b/0P/X/9r/3f/g/+L/5v/r/+3/
7P/t/+7/7v/u/+7/8P/x//H/8f/x//H/8v/y//T/9P/0//b/9//3//f/9//3//f/9//1
//b/9v/2//f/9//3//j/+P/4//j/+f/7//v/+//7//v/+//7//z//P/8//3//f/7//z/
/P/9/////////////v/+//7///8BAAIAAgACAAQABAAEAAUABQAGAAYACAAJAAkACgAK
AAwADAAOAA4AEAAQABAAEgASABIAEQAQABAAEAARABEAEwAUABQAFAAUABQAFAAUABQA
FAAUABQAFAASABIAEQAOAA4ADgANAA8ADgANAA0ADgANAAwACwAIAAcABwAGAAYABAAD
AAMAAgACAAEAAAABAAEAAQAAAP///v/9//z//P/7//v/+v/8//v/+//7//v/+v/5//j/
9v/2//f/9//5//n/+f/4//f/9v/2//f/9//2//b/9v/1//T/8//y//T/8//z//P/8//z
//P/8//z//P/9P/0//T/9P/0//P/8//0//T/9P/2//b/9v/2//f/9//2//b/9v/2//f/
+P/6//r/+v/6//r/+v/6//r/+v/7//z//P/6//r/+v/6//v//P/+/////f/9//3//f/9
//3//P/8//z//P/8//z//P/8//z//P/8//z//P/8//z//P/7//v/+//7//v/+//7//v/
+v/6//z//P/8//z/+v/6//r/+f/7//v/+//8//r/+v/6//j/+P/5//n/+f/7//v/+//7
//v/+//6//r/+//7//v/+f/7//v/+//7//z//P/7//v/+//7//v/+//5//n/+f/5//v/
+//5//v/+//6//r/+//7//v/+//6//z//P/9//3/+//7//r/+v/6//v/+//6//r/+v/6
//r//P/8//v/+f/6//z//P/8//z//P/8//z//P/9//7///8AAAAAAAAAAAAAAQACAAMA
BAAEAAQABAAEAAYACAALAA0ADQANAA0ADQAMAAwADAAMAAwADAAMAAoACgAKAAgACAAI
AAcABQAEAAQABAAEAAMAAwADAAMAAgAAAP///v/9//r/+f/5//n/+//7//r/+v/4//j/
+P/4//j/+P/4//j/9//2//b/9v/3//f/9//2//b/+P/4//j/9v/2//b/9f/3//f/9//3
//f/9//4//j/+P/4//j/+P/4//f/9//5/wAADAAaACoAPABTAG0AhwCgALgAyQDTAOIA
6gDoAM8AmgBZACIA8P/F/57/gP9+/5T/rP+6/8P/yv/R/9b/3v/l/+j/6//w//T/9P/1
//f/+v/7//z//P/8//z//v//////////////AAD+/wAAAAAAAAAAAQABAAEAAQABAAEA
AQADAAQABAAEAAUABQAFAAYABgAGAAYABwAHAAcABwAHAAcABwAHAAgACgAKAAsACwAJ
AAoACgALAA0ADQANAA0ADgAOAA4ADwANAA4ADgAOABIAEgASABMAEQASABIAFAAVABUA
FgAWABgAGAAaABoAGgAaABoAHAAbABwAHAAcAB4AHgAfAB8AHQAeAB4AHgAgACAAIAAg
AB4AHgAeAB4AHgAcABwAGwAaABoAGgAZABkAGAAXABcAFAATABIAEQASABEAEQAQABAA
DgANAA0ACgAKAAkACAAJAAkACQAIAAUABAADAAIAAwADAAQABAAEAAMAAwADAAMAAgAB
AAAA/v/+///////////////+/////v/+///////+//7//v/8//z//P/8//z/+//7//v/
/f/9//3//f/7//v//P/8//z//P/8//v/+//8//z//P/6//r/+v/6//3//f/8//z//P/8
//3//v/+//7//v/+//z//P/8//z//v///wAAAAAAAAAAAAAAAAAAAAABAAEAAQABAAEA
AQABAAEAAAAAAAIAAgACAAIAAQAAAP///v8AAAAAAAAAAAAAAAD//////f/9//3//f//
/////v/+//7//v/+//7//v/+//7//f/7//v/+//8//7//v/+//z//P/9//3//f/7//v/
+//7//v/+//6//r//P/9//7//f/9//3//f/9//z//P/7//v//f/9//3//f/7//v/+//7
//3//f/7//3//f/8//z//f/7//v/+//6//z//P/9//3/+//7//r/+v/6//v/+//6//z/
/P/8//z/+v/8//3//f/8//z//P/8//z//P/8//z//P/8//z//P/8//r/+v/6//r/+v/6
//r/+v/9//7///8AAAAAAAAAAAAAAAAAAAAAAAABAAIAAwAFAAYACAAJAAkACQAJAAkA
CAAKAAoACgAKAAoACgAIAAgABgAEAAQABAAFAAMAAgACAAIAAgABAP///f/9//z/+v/7
//r/+f/4//X/9f/1//X/9f/0//T/9P/2//b/9v/2//T/9P/0//P/8v/y//L/8//1//X/
9P/y//L/8v/y//L/8v/y//H/8f/z//P/8//z//H/8v/y//L/9P/y//T/9P/x//H/8//2
/wAAEAAgAC4AQwBbAHEAhgCaAK8AvQDGANAA0gDFAJwAZQAwAAIA2/+0/5T/hP+S/6r/
uP+9/8b/y//Q/9j/3//g/+P/5v/q/+7/7//x//L/8//0//T/9P/2//j/+f/5//n/+f/5
//r/+P/6//r/+v/6//v/+//7//3//f/9//3/+//8//z//P/9//3//f/+//7//v/+////
//////////8BAAEAAQACAAAAAAABAAEAAwAEAAQABQADAAMAAwADAAYABgAGAAcABQAG
AAYABgAIAAgACAAJAAsADAAMAA4ADQANAA4ADgAOAA4AEAAQABAAEAAQABIAFQAWABYA
FgAUABQAFQAVABUAFgAWABYAFgAWABYAFgAWABYAFgAWABgAFgAWABUAFAAUABQAEwAT
ABIAEQARAA4ADQAMAAsACgAJAAkACAAIAAYABQAFAAQABAADAAIA/////////v////7/
/f/8//z/+//7//r/+P/3//f/9//4//j/+P/4//j/+P/5//n/9//3//f/9v/1//T/9P/1
//X/9P/0//T/9P/0//T/9P/2//X/9f/1//P/8//z//P/8//z//T/9P/0//T/9P/z//P/
9P/0//T/9P/0//T/9P/z//P/8v/y//T/9P/1//b/9v/2//b/9v/2//b/9v/2//b/9//4
//j/+P/4//j/+P/2//b/9//3//f/9//3//f/+f/5//j/+P/2//b/9v/2//j/+P/4//j/
9v/2//b/9v/2//b/9f/1//f/9//3//f/9//3//b/9v/2//b/9v/2//b/9v/2//X/9f/1
//X/9v/0//T/9P/y//T/9f/1//X/9f/1//X/9f/1//X/9P/0//P/8//z//H/8f/x//H/
8f/0//T/8//z//P/8//z//P/8//z//P/8//1//X/8//1//P/8v/y//P/8//z//P/8v/y
//L/8//z//X/9f/0//T/8v/z//P/8v/0//T/9P/0//L/8v/z//H/8v/y//L/8v/y//L/
8v/y//L/9P/0//T/9P/2//b/9v/2//j/+P/4//j/+v/6//r/+v/8//z//P/9/wAAAgAD
AAMAAQABAAEAAAAAAAAAAAAAAP7//v/8//z//P/6//r/+v/7//n/+P/4//j/+P/3//X/
9f/1//T/8v/v/+7/7f/s/+v/6//r/+v/7f/s/+z/7P/s/+z/7P/s/+z/7P/s/+v/6v/q
/+r/6//p/+n/6P/m/+j/6P/o/+j/6v/q/+n/6f/p/+n/6f/p/+n/6v/q/+r/6v/s/+z/
6v/n/+f/6f/w//7/DAAYACYAOQBPAGMAdgCMAJsApQCuALQAtACjAHgAQwAWAPD/y/+m
/4j/gv+W/6r/tv+5/8D/w//K/9D/1f/Y/93/4P/m/+j/6f/r/+r/6f/q/+r/6v/s/+7/
7//v/+3/7f/t/+7/8P/y//L/8v/y//P/8//z//P/8//z//P/8//0//T/9P/1//X/9f/2
//b/9v/2//f/9//3//f/9//3//f/9//4//j/+P/5//n/+f/6//r/+//7//v/+//7//z/
/P/8//3//f/+//7//v8AAAAAAAABAAEAAgACAAQABQAFAAYABgAGAAYACAAIAAgACAAI
AAoACwAMAAwADAAOAA4ADwAPAA0ADgAOAA4ADgAOAA4ADgAOAA4ADgAOAA4ADAAMAAsA
DAAMAAwACwAJAAgABwAHAAYABQAEAAMAAgABAAEAAAAAAP7//f/9//z//P/7//r/+f/5
//n/+P/3//b/9f/0//T/8//z//L/9P/z//P/8//z//L/8f/w/+7/7v/v/+//8f/x//H/
8P/v/+7/7v/v/+//7v/u/+7/7v/u/+7/7v/u/+3/7f/t/+3/7f/t/+3/7f/t/+7/7v/u
/+7/7v/t/+3/7v/u/+7/7v/u/+7/7v/v/+//7v/u/+7/7v/v//D/8P/w//D/8P/w//D/
8P/w//L/8//0//T/8//y//H/8P/y//L/8//z//P/8//z//P/8f/x//D/8P/y//L/8v/y
//T/9P/0//T/8v/y//L/8v/y//L/8f/x//P/8//z//P/8f/x//D/8P/y//L/8v/y//L/
8v/y//H/8f/x//H/8v/w//D/8P/u/+7/7//v/+//8f/x//H/8f/v/+//7v/u/+//7//v
/+3/7//v/+//7//w//D/7//v//H/8f/x//H/7//v/+//7//v/+//7f/v/+//7v/u/+//
7//v/+//7v/u/+7/7//v/+//7//u/+7/8P/x//H/8P/w//D/8P/w//D/8P/v/+//7v/w
//D/8P/w/+7/7v/u/+7/8P/w//D/8P/x//L/8//0//b/9v/2//b/+P/4//j/+P/6//v/
/P/+///////////////+//7//v/+//7//v/+//r/+v/6//j/+P/4//f/9f/0//T/9P/0
//P/8f/x//H/8v/w/+//7v/t/+z/6//r/+n/6f/p/+j/6v/q/+r/6v/o/+j/6P/o/+r/
6f/o/+j/5v/n/+f/5//m/+T/5v/m/+b/5v/m/+b/5//n/+f/5//l/+X/5f/m/+b/5v/m
/+b/5v/o/+f/5//l/+b/8P/+/wwAGgAnADkATQBgAHIAhQCTAKAArACyAK0AlABnADYA
CgDl/8L/nv+E/4L/mP+s/7X/vP/B/8T/yv/P/9T/1//c/+D/4v/j/+X/6P/p/+r/6v/q
/+r/7P/t/+3/6//r/+v/7P/u//D/8P/w/+7/7//v/+//7//v/+//7//x//L/8v/y//P/
8//z//T/9P/0//T/9f/z//P/8//z//P/8//z//T/9v/2//f/9//1//b/9v/3//f/9//3
//f/+P/4//j/+f/5//r/+v/6//z//P/8//3//f/+//7/AAABAAEAAgACAAIAAgAEAAQA
BAAEAAQABgAHAAgACAAIAAgACAAJAAkACQAKAAoACgAKAAoACgAKAAoACgAKAAoACgAI
AAgABwAGAAYABgAFAAUABAADAAMAAgABAAAA//8AAP/////+//z/+v/5//n/+P/4//f/
9v/1//X/9f/0//P/8v/x//D/8v/x//H/8P/w/+//7//v/+//7v/t/+z/6v/q/+v/6//t
/+3/7f/s/+v/6v/q/+v/6//q/+r/6v/q/+r/6v/q/+j/5//n/+f/6f/p/+n/6f/p/+n/
6v/q/+j/6P/o/+f/6P/q/+v/7P/q/+r/6v/q/+n/6f/o/+j/6f/q/+z/7v/s/+z/7P/s
/+z/7P/s/+z/7P/t/+7/7v/u/+7/7v/u/+7/7v/v/+//7//v/+//7//t/+3/7P/s/+7/
7v/u/+7/7v/u/+7/7v/u/+7/7v/u/+7/7v/t/+3/7f/t/+3/7f/t/+3/7P/s/+z/7P/s
/+z/7v/u/+7/7f/r/+v/6//s/+z/7P/s/+r/6v/r/+v/6//r/+v/6//r/+3/7f/s/+z/
7P/r/+r/5//q/+v/7P/t/+z/7P/r/+v/6//r/+v/6//t/+3/7f/t/+v/6//p/+v/6//q
/+r/6//t/+3/7f/s/+z/7P/t/+3/7f/t/+z/7P/q/+v/6//q/+z/7P/s/+z/7v/s/+3/
7f/s/+7/7v/u/+7/7v/u/+7/7v/u/+7/7v/u/+//8P/x//L/9P/0//T/9P/0//T/9P/0
//f/+f/7//7//f/9//3//f/9//z//P/8//z//P/8//z//P/8//z/+v/8//z/+//5//b/
9v/2//b/9f/z//P/8//y//D/7//u/+//7v/t/+3/7f/t/+3/7P/q/+r/6v/q/+v/7P/t
/+7/7P/r/+r/6v/s/+3/7f/t/+7/7P/u/+7/7v/u/+7/7v/t/+3/7f/t/+3/7f/t/+7/
7v/u/+7/7v/w//D/7//v/+//8P/4/wYAFAAiADUATQBjAHYAjAClALcAxADOAM4AxQCm
AHEAOAAIAN//tv+S/4D/iP+g/7L/uf++/8f/zP/U/9n/4P/j/+b/6v/u//H/8//0//P/
9P/0//T/9P/2//f/9//5//n/+f/6//r//P/8//z/+v/7//v/+//9//3//f/9////AAAA
AAAA////////AAAAAAAAAAABAAEAAQABAAEAAwADAAMABAACAAIAAwADAAUABgAGAAcA
BwAHAAcABwAIAAgACAAJAAsADAAMAAwADAAMAAwADQAPABAAEAASABEAEQASABIAEgAS
ABQAFAAWABYAFgAYABcAGAAYABgAGgAaABsAGwAbABwAHAAcAB4AHgAeAB4AHAAcABwA
HAAeABwAHAAbABgAGAAYABcAFwAWABUAFQAWABUAFAATABIAEQARABAAEAAOAA0ADQAK
AAoACQAIAAkACQAJAAgABwAGAAUABAAGAAUABQAEAAIAAQABAAEAAQAAAP///v8AAAAA
AQABAP////////7//f/8//z//f////7//v/+//7//v/+//7//P/7//v/+//7//v/+//7
//v/+//8//z//v/+//7//f/9//7//v/+//z//P/8//z///////7//v/+//7///8AAAAA
AAAAAAAAAgACAAIAAgACAAMABAAEAAMAAgABAAAAAQACAAQABQADAAMAAwADAAUABQAE
AAQABAAEAAQABAAEAAQABAAEAAIAAgACAAIABAAEAAMAAwADAAMAAwADAAMAAwACAAIA
AAAAAAAAAAACAAIAAgABAAEAAQABAAIAAgACAAIAAAACAAMAAwADAAEAAQABAAEAAQAB
AAAAAAADAAMAAwABAAEAAQABAAEAAgACAAEAAQABAAEAAQABAAMAAwADAAMAAwADAAEA
AwABAAAAAAABAAEAAQABAAAA/v/+//////8BAAEAAAAAAAAAAQABAAAAAgACAAIAAgAC
AAIAAQADAAQABAAEAAQABAAGAAYABgAGAAgACAAIAAgACQAKAAwADQAOAA8AEAARAA4A
DgAOAA4ADAAMAAwACgALAAwACwAMAAwACwAJAAgACAAIAAgABwAFAAUABQAEAAIAAQAA
AP///P/7//v/+//7//v/+v/6//r/+v/6//r/+v/6//r/+v/3//b/9v/2//n/+f/5//j/
9P/2//b/9v/2//b/9v/1//X/9f/1//X/9f/1//b/9v/2//b/9v/2//T/9f/3//f/+P8C
ABAAIAAuAD8AVwBzAIwApAC5AMcA1ADeAOIA2wC2AHsAQAAOAN//tv+Q/3z/hv+g/7L/
uf/C/8n/zP/W/+H/5P/l/+b/6v/u//H/9f/2//f/+P/4//j/9//4//j/9//4//n/+v/8
//z//v/+//7//P/9//3//f////////////3//v/+//7/////////AAACAAIAAgADAAMA
AwADAAMAAQABAAEAAgAEAAQABQAFAAMABAAEAAUABwAHAAcABwAGAAYABgAHAAcACAAI
AAgADAAMAAwADQALAAwADAAOABEAEQASABIAEAAQABIAEgAUABQAFAAWABYAFgAVABQA
FQAWABgAGQAXABgAGAAYABgAGAAYABgAGAAYABgAGAAWABQAFAATABIAEgASABEAEQAQ
AA8ADwAQAA8ADgANAAwACwALAAoACAAGAAUABQAEAAQAAwACAAMAAwADAAIA///+//3/
/P/+//3//f/8//z/+//7//v/+f/4//f/9v/2//b/9//3//X/9f/1//T/9P/0//X/9//1
//T/9P/0//L/8v/y//L/8v/x//H/8f/x//H/8f/x//P/8//0//T/9P/0//T/8//z//T/
9P/0//T/9P/0//T/9f/1//T/9P/0//T/9f/2//b/9v/2//b/9P/0//T/9P/0//X/9v/2
//b/9v/2//b/9P/0//X/9f/3//f/9//3//f/9//2//b/9v/2//b/9v/2//b/9v/2//T/
9P/0//T/9v/2//X/9f/1//X/9f/1//X/9f/0//T/8v/y//L/8v/0//T/9P/z//P/8//z
//T/9P/0//T/8v/w//H/8f/x//H/8f/x//H/8f/x//D/8P/x//H/8f/v//H/8f/x//H/
9P/0//P/8//x//H/8f/x//H/8f/x//H/8f/x/+//8f/x//D/8P/x//H/8f/x//D/7v/u
/+//7//t/+3/7P/s/+//8f/y//L/8f/w/+//7v/w//D/7//v//D/7v/u/+7/7v/w//D/
8P/w//L/8v/y//L/8v/y//L/8v/0//T/9P/0//b/9v/3//j//P/9//3//f/9//3//P/8
//z//P/8//z//P/6//r/+v/6//r/+v/5//X/9P/0//T/9P/z//H/8f/x//D/7v/t/+r/
6f/o/+f/5//n/+f/5//m/+b/5v/m/+j/6P/o/+j/5v/m/+X/5P/k/+T/5f/l/+X/5P/i
/+T/5P/k/+T/5P/k/+P/4//j/+H/4f/h/+H/4v/i/+L/4v/i/+T/5P/j/+P/4//m/+7/
/P8MABoAKwA/AFcAbgCEAJUAowCuALgAvAC3AJgAYwAuAAAA1/+y/47/eP9+/5b/pv+t
/7b/u/+8/8T/zf/S/9P/1P/Y/9z/3f/f/+D/4//k/+T/5P/i/+T/5f/l/+f/5//n/+j/
6P/q/+r/6v/o/+n/6f/p/+v/6//r/+v/6f/q/+r/6v/r/+v/6//s/+z/7P/s/+3/7f/t
/+3/7f/t/+3/7f/u//D/8P/x//H/7//w//D/8f/v/+//7//v//L/8v/y//P/8//0//T/
9P/2//b/9v/3//X/9v/2//j/+f/5//r/+v/6//r//P/8//7//v/+/wAA//8AAAAAAAAC
AAIAAwADAAMABAAEAAQABAAEAAQABAAEAAQABAAEAAIAAAAAAP//AAAAAAAA//////7/
/f/9//z/+//6//n/9v/1//X/9P/2//T/8//z//L/8v/x//D/7//v/+//7v/r/+r/6f/o
/+j/5//n/+b/5v/l/+X/5f/l/+T/4//i/+T/5P/l/+X/5P/j/+L/4P/h/+D/4P/h/+H/
4P/g/+D/4P/g/+D/4P/e/93/3f/d/9//3//f/9//3f/d/97/3v/e/97/3v/d/93/3v/e
/97/3v/e/97/3v/f/9//3v/e/+D/4P/h/+L/4f/g/9//3v/g/+D/4P/g/97/3//g/+D/
4v/i/+L/4v/g/+D/4f/h/+H/4f/h/+H/4f/h/+D/4P/g/+D/4P/g/+D/4P/g/+D/4P/g
/+D/4P/e/97/3f/d/9//3//f/9//3//f/97/3v/c/9z/3P/c/97/3v/e/93/3f/d/93/
3v/c/9z/3P/a/9r/2//b/9v/2//b/9v/2//b/9v/2v/a/9v/2//b/9n/2f/Z/9n/2f/a
/9r/2f/Z/9n/2f/Z/9n/2f/Z/9n/2f/b/9v/2f/b/9n/2P/Y/9n/1//X/9f/1v/Y/9j/
2f/Z/9f/1//W/9b/1v/X/9f/1v/W/9b/1v/W/9j/2P/X/9f/1v/W/9b/1v/W/9b/1v/W
/9b/2P/Y/9j/2P/a/9r/2v/a/9z/3P/c/9z/3P/c/9z/3P/c/93/3v/g/+L/4//k/+X/
5f/k/+T/5P/k/+T/5P/k/+L/4v/i/+D/3v/e/93/2//a/9r/2v/a/9n/1//X/9f/1v/U
/9P/0v/R/9D/z//P/83/zf/N/8z/zP/M/8z/zP/M/8z/zP/M/8z/y//K/8r/yv/L/8v/
y//K/8j/yv/K/8r/yv/K/8r/yf/J/8n/yf/J/8n/yf/K/8r/yv/K/8r/yv/I/8n/yf/J
/8r/1P/g/+7//P8LAB0AMwBGAFoAbQB7AIQAjgCUAI8AdABFABQA6P/D/6D/ev9i/2T/
fP+O/5X/nP+j/6T/qP+v/7T/t/+6/8D/wv/F/8X/xv/F/8b/xv/G/8j/yv/L/8v/y//L
/8v/zP/M/87/zv/O/8z/zf/N/83/z//P/8//z//N/87/zv/O/9H/0f/R/9L/0f/Q/8//
z//P/8//z//P/9H/0f/R/9L/0v/S/9P/0//T/9T/1P/V/9P/0//T/9P/1P/U/9T/1f/V
/9b/1v/W/9r/2v/a/9v/2f/a/9r/3P/d/93/3v/e/97/3v/g/+D/4P/g/+D/4v/h/+L/
4v/i/+L/4v/j/+P/4//k/+T/5P/m/+b/5v/m/+T/5P/k/+T/5P/i/+L/4f/g/+D/4P/f
/9//3v/d/93/2v/Z/9j/1//Y/9f/1//W/9T/0v/R/9H/zv/O/83/zP/L/8v/y//K/8n/
yP/H/w==
         </WaveFormData>
      </LeadData>
      <LeadData>
         <LeadByteCountTotal>10000</LeadByteCountTotal>
         <LeadTimeOffset>0</LeadTimeOffset>
         <LeadSampleCountTotal>5000</LeadSampleCountTotal>
         <LeadAmplitudeUnitsPerBit>4.88</LeadAmplitudeUnitsPerBit>
         <LeadAmplitudeUnits>��V</LeadAmplitudeUnits>
         <LeadHighLimit>2147483647</LeadHighLimit>
         <LeadLowLimit>268435456</LeadLowLimit>
         <LeadID>V5</LeadID>
         <LeadOffsetFirstSample>0</LeadOffsetFirstSample>
         <FirstSampleBaseline>0</FirstSampleBaseline>
         <LeadSampleSize>2</LeadSampleSize>
         <LeadOff>FALSE</LeadOff>
         <BaselineSway>FALSE</BaselineSway>
         <ExcessiveACNoise>FALSE</ExcessiveACNoise>
         <MuscleNoise>FALSE</MuscleNoise>
         <LeadDataCRC32>1564370382</LeadDataCRC32>
         <WaveFormData>
5v/m/+b/5v/o/+j/6P/o/+j/6P/o/+j/6v/q/+r/6v/q/+r/6v/q/+r/6v/q/+r/6//s
/+3/7v/s/+z/7P/s/+7/7v/u/+7/8P/w//D/8P/w//D/8P/w//H/8v/z//T/9P/0//T/
9P/2//b/9v/2//f/+P/5//r//P/8//z//P/+//7//v/+////AAABAAIABAAEAAQABAAG
AAYABgAGAAYABgAGAAYACAAIAAgACAAGAAYABgAGAAYABgAGAAYABAAEAAQABAACAAIA
AgACAAEAAAD///7//f/8//v/+v/5//j/9//2//T/9P/0//T/8v/y//L/8v/x//D/7//u
/+7/7v/u/+7/7P/s/+z/7P/q/+r/6v/q/+j/6P/o/+j/6v/q/+r/6v/o/+j/6P/o/+b/
5v/m/+b/5//o/+n/6v/o/+j/6P/o/+j/6P/o/+j/5v/m/+b/5v/o/+j/6P/o/+b/5v/m
/+b/6P/o/+j/6P/q/+r/6v/q/+z/7P/s/+z/6v/q/+r/6v/r/+z/7f/u/+z/7P/s/+z/
7v/u/+7/7v/u/+7/7v/u/+7/7v/u/+7/7P/s/+z/7P/t/+7/7//w/+7/7v/u/+7/7v/u
/+7/7v/s/+z/7P/s/+z/7P/s/+z/7P/s/+z/7P/s/+z/7P/s/+z/7P/s/+z/7P/s/+z/
7P/q/+r/6v/q/+z/7P/s/+z/7P/s/+z/7P/s/+z/7P/s/+z/7P/s/+z/7P/s/+z/7P/q
/+r/6v/q/+r/6v/q/+r/7P/s/+z/7P/q/+r/6v/q/+z/7P/s/+z/7P/s/+z/7P/q/+r/
6v/q/+r/6v/q/+r/6v/q/+r/6v/s/+z/7P/s/+r/6v/q/+r/7P/s/+z/7P/q/+r/6v/q
/+z/7P/s/+z/7f/u/+//8P/u/+7/7v/u//D/8P/w//D/8//0//f/+v/7//r/+//6//r/
+v/5//n/+f/6//v/+//6//n/+P/4//b/9v/1//X/8//x//H/8f/z//L/8f/w/+7/7f/r
/+n/6P/n/+b/5f/n/+f/5//m/+j/5//n/+f/5f/l/+X/5f/l/+T/5P/k/+b/5v/m/+b/
5f/l/+T/5P/k/+T/5P/k/+L/4v/i/+L/4v/i/+L/4v/k/+T/5f/l/+P/4v/i/+L/4v/f
/+H/6P/1/wAACAAXACkAPgBVAHAAjACjALMAvQDCALwAoABxAEQAIAABAOD/wv+y/7j/
xv/M/83/0P/T/9b/2P/a/9v/2//d/9//4f/l/+n/6P/m/+f/5//n/+j/6P/o/+j/6f/p
/+n/6f/r/+z/7P/s/+r/6v/r/+v/6//r/+z/7P/r/+v/7P/t/+3/7f/t/+3/7f/t/+7/
7//v/+//7//v//H/8P/w//H/8v/y//L/8v/w//D/8f/x//H/8f/y//P/8//z//T/9P/2
//b/9//3//b/9//3//f/+f/5//n/+//7//z//P/8//7//v///wAAAAABAAEAAQACAAMA
AwAEAAUABQAFAAUABgAGAAgACAAIAAgACAAJAAkACQAJAAoACAAIAAcABgAGAAYABQAF
AAUAAwADAAMABAACAAEAAQAAAP///v/9//z/+//6//r/+f/5//j/9//4//f/9f/1//X/
8//z//P/8P/v/+//7v/v/+//7//v/+3/6//r/+v/7f/t/+3/7f/t/+3/7f/s/+n/6f/p
/+n/5//n/+b/5v/n/+j/6f/q/+j/6P/n/+f/6f/q/+r/6P/q/+r/6//s/+v/6v/o/+f/
5//n/+f/6P/q/+n/6f/q/+r/6v/q/+r/6v/q/+r/6//r/+v/7P/s/+r/6v/q/+r/6v/q
/+v/6//t/+3/7f/t/+3/7v/u/+7/7v/u/+7/7v/u/+7/7v/u/+z/7f/t/+3/7v/u/+7/
7v/u/+7/7v/u/+z/7P/r/+v/6//r/+v/6//r/+v/6//r/+z/7P/s/+z/7P/s/+v/6v/q
/+v/6//s/+z/7P/s/+r/6v/r/+v/6//r/+v/6//r/+v/6//q/+r/6v/r/+v/6//p/+n/
6f/p/+v/6//r/+v/6//r/+r/6v/o/+j/6P/o/+n/6v/r/+z/6v/q/+r/6f/p/+r/6v/q
/+z/6v/s/+z/6v/q/+r/6v/q/+r/6v/q/+r/6v/q/+r/6P/q/+z/7P/s/+r/6v/q/+r/
7P/s/+z/7P/s/+z/7P/s/+z/7P/s/+z/7v/u/+7/7v/w//D/8P/w//D/8P/w//D/8v/y
//L/8v/0//b/+P/6//r//P/8//z//P/7//v/+//+///////+//v/+v/6//j/+P/3//f/
9f/z//P/8//z//L/8f/w/+//7//u/+3/7P/r/+r/6f/p/+n/6f/o/+j/6f/p/+n/6f/p
/+n/6f/p/+j/6P/o/+j/6P/o/+j/5//n/+b/5v/m/+b/5v/m/+b/5v/m/+b/5v/o/+j/
6P/o/+j/6f/p/+n/5v/m/+b/5P/h/+P/6v/3/wIADAAZAC0ARABbAHgAlgCvAMMAzwDS
AMgAsACBAFAAJgADAOT/xv+y/7j/xv/O/8//0P/R/9b/3P/g/+H/4//j/+X/5//r/+3/
7P/q/+v/6//r/+z/7P/s/+z/6//r/+v/6//t/+7/7v/u//D/8P/x//H/8f/x//L/8v/x
//H/8v/z//P/8//z//P/8//z//T/9f/1//X/9f/1//X/9P/0//X/9v/2//b/9v/2//b/
9//3//f/9//4//n/9//3//j/+P/6//r/+//7//7/////////////////AQADAAQABAAE
AAYABgAHAAgACAAJAAkACQAIAAkACQAKAAsACwALAAsADgAOABAAEAAQABAAEAARABEA
EQARABIAEAAQAA8ADgAOAA4ADQANAA0ACwALAAsADAAKAAkACQAIAAcABgAFAAQAAwAC
AAIA//////7//f/9//3//P/9//v/+f/5//n/+P/3//f/9v/3//f/9//3//f/9f/1//X/
8//z//P/8//1//X/9f/0//X/9f/1//X/9//3//b/9v/0//T/9P/0//b/9v/1//X/9f/2
//b/9P/2//b/9//4//b/9v/1//X/9f/1//X/9v/2//X/9f/2//b/9v/2//b/9v/2//b/
9//5//n/+v/6//r/+v/6//r//P/8//3//f/7//v/+//7//3//v/+//7//v/+//7//v/+
//7//v/+//z//f/9//3/+v/6//r/+v/6//r/+v/6//z//P/7//v/+//7//v/+//7//v/
+//7//z//P/8//z/+v/6//n/+P/6//v/+//8//r/+v/6//j/+P/5//n/+f/7//v/+//7
//n/+f/4//j/+P/5//n/+f/5//n/+f/5//n/+f/5//n/+f/5//j/+P/4//j/+P/4//r/
+v/6//r/+v/6//r/+f/3//j/+P/4//r/+P/6//r/+v/6//r/+v/4//j/+P/4//j/+P/4
//j/+v/6//j/+P/4//r/+v/6//r/+v/6//r/+v/8//z//P/8//z//P/8//z//v/+//7/
/v8AAAAAAAAAAAQABgAIAAgACgAKAAoACgAHAAcABwAIAAsACwAKAAkACAAIAAYABgAF
AAUAAwABAAEAAQABAAAA///+//3//f/8//v/+v/5//j/9//3//f/+f/4//j/9//1//X/
9f/1//X/9f/1//T/9P/0//T/9P/0//T/8//z//T/9P/0//T/9P/0//T/9P/0//T/9P/0
//L/8v/y//L/8//z//P/8v/w/+7/7P/r//P//P8HABAAHgAxAEsAZgCHAKoAxgDdAO8A
+QD4AOYAugCBAEwAIAD5/9b/vP+0/8D/zv/U/9f/2v/d/+D/5P/o/+v/7f/v//P/8//x
//X/9v/2//f/9//3//b/9v/2//b/9//3//f/9//3//j/+P/4//j/+P/5//n/+f/5//r/
+v/5//n/+v/7//v/+//7//v//f/9//7////9//3//f/9/////v/+////AAAAAAAAAAAA
AAAAAQABAP////8AAAEAAQABAAIAAgAEAAQABQAFAAYABwAHAAcABwAHAAcACQAJAAoA
CgAKAAwADAANAA4AEAARABEAEQASABMAEwAUABUAFQAVABUAFgAWABgAGAAYABgAGAAZ
ABkAGQAZABoAGAAYABcAFgAUABQAEwATABMAEQARABEAEgAQAA8ADwAQAA8ADgANAAwA
CwAKAAoABwAHAAYABQAEAAMAAQABAP///f/9//3//v/9//3//P/7//v/+//7//v/+f/5
//n/9//3//f/9//3//f/9//2//f/9//3//f/9//3//b/9v/0//T/9P/0//T/9P/z//P/
9f/2//b/9P/y//L/8//0//L/8v/x//H/8v/z//T/9v/0//P/8//0//T/9P/0//T/9P/0
//T/9f/3//f/+P/4//b/9v/2//b/9v/2//f/9//5//n/+f/5//n/+v/6//r/+v/6//r/
+v/6//r/+v/6//r/+//7//v/+P/4//j/+P/6//r/+v/6//r/+v/5//n/9//3//f/9//3
//f/9//3//b/9v/2//b/9v/2//X/9P/y//P/8//0//X/9v/3//b/9P/1//X/9f/1//X/
9f/1//X/9f/0//T/9v/3//f/9//1//X/9f/1//X/9f/1//X/9//3//b/9v/0//T/9P/0
//T/9P/0//T/9P/0//T/8//x//L/8v/y//T/8v/0//T/8v/y//L/8v/0//T/9P/0//T/
9P/0//T/8v/0//T/9v/0//T/9P/0//T/9v/2//b/9v/0//T/9P/0//L/8v/y//L/8v/y
//L/8v/z//T/9f/2//b/9v/2//b/9v/2//b/9v/3//j/+f/8//7/AAAAAAIAAAAAAAAA
//8BAAEAAgADAAMAAgABAAAAAAD+//7//f////3/+//7//v/+//6//n/9v/1//X/9P/z
//L/8f/w/+//7//v/+//7v/u/+3/7f/t/+3/7f/t/+v/6//q/+r/6v/q/+r/6v/s/+v/
6//q/+r/6v/q/+r/6v/q/+r/6v/q/+r/6v/q/+r/6v/q/+v/6//r/+z/6v/o/+b/5f/n
/+7/+/8GABIAIQA3AE4AZwCGAKQAvQDPANkA4ADWALYAhQBUACoABQDk/8j/uP++/8z/
0P/R/9T/1f/Y/97/4P/h/+P/5f/n/+n/6//r/+z/6v/r/+v/6//u/+7/7v/u/+//7//v
/+//7//w//D/8P/w//D/8f/x//H/8f/y//L/8f/x//L/8//x//H/8f/x//P/8//0//X/
8//z//P/8//1//T/9P/1//T/9P/0//T/9v/2//f/9//3//f/+P/5//n/+f/6//r/+v/6
//v/+//8//3//f/9/////////wEAAQACAAIAAgACAAIAAwAEAAQABQAFAAUACAAJAAkA
CgALAAsACwALAAoACgAMAAwADgAOAA4ADwAPAA8ADwAQABAAEAAPAA4ADgAOAA0ADQAN
AAsACwALAAgABgAFAAUABgAFAAQAAwACAAEAAAAAAP/////+//3/+v/5//f/9//5//f/
9//3//b/9f/1//T/8f/x//H/8f/z//H/8f/x//H/8f/x//H/7//v/+//7v/t/+3/7f/t
/+3/7f/s/+z/7P/s/+z/7P/s/+z/6//r/+v/7P/s/+r/7P/s/+3/7v/s/+z/6//r/+v/
6//r/+z/7P/r/+v/7P/q/+r/6v/q/+v/7P/t/+//7f/t/+7/7v/u/+7/7v/u/+7/7v/v
/+//7//v/+//7//t/+7/7v/u//D/8P/w//D/8P/w//D/8P/u/+//7//v/+//8P/x//L/
8P/w//D/8P/u/+7/7f/t/+//7//v/+//7//v/+//7//u/+7/7v/u//D/8P/v/+7/7v/v
/+//8P/u/+7/7v/s/+z/7f/t/+3/7f/t/+3/7f/t/+3/7P/s/+z/7f/t/+3/7f/t/+3/
7f/t/+3/7f/t/+3/7f/s/+z/7P/s/+z/7P/s/+z/7P/s/+z/7P/s/+v/6//s/+z/7P/s
/+r/7P/s/+7/7v/u/+7/7v/u/+7/7v/u/+7/7v/u/+z/7P/s/+z/7P/s/+z/7P/s/+z/
7P/s/+z/7v/u/+7/7v/w//D/8P/w//D/8P/w//D/8v/y//L/8v/0//T/9P/2//j/+v/6
//z//P/8//z/+//7//v//P/9//v/+v/5//j/+P/2//b/9f/3//X/8//z//H/8f/w/+//
7v/t/+3/7P/r/+r/6f/o/+f/5//n/+f/5v/m/+X/5f/n/+f/5//n/+f/5//m/+b/5v/m
/+b/5v/k/+P/4//i/+L/4v/i/+L/5P/k/+T/5P/k/+T/5P/k/+T/5P/k/+X/5//p/+b/
5P/g/97/3f/j/+7/+f8CAAwAGwAvAEYAXwB8AJYAqwC7AMMAxgC4AJQAZwA8ABgA9//W
/7z/tP++/8z/zv/P/9L/0//W/9j/2P/b/93/3//j/+f/5//n/+b/5v/n/+f/5//q/+r/
6v/q/+n/6f/p/+n/6f/q/+r/6v/q/+r/6//r/+v/6//s/+z/6//r/+z/7f/t/+3/7f/t
/+3/7f/u/+//7//v/+//7//v/+7/7v/v//D/8P/w//D/8P/w//H/8f/z//P/9P/1//X/
9f/2//b/9P/0//X/9f/4//n/+f/5//n/+f/5//v/+//8//z//P/+//7///8AAAAAAQAB
AAEABAAFAAUABgAHAAcABwAHAAYABgAIAAgACAAIAAgACQALAAsACwAMAAoACgAJAAgA
CAAIAAcABwAHAAUABQAFAAQAAgABAAEAAAD///7//f/8//v/+v/6//n/+f/4//f/9v/1
//P/8//1//P/8//z//D/7//v/+7/7//v/+//7//v/+3/7f/t/+v/6//r/+v/6//r/+v/
6v/p/+n/6f/p/+n/6f/o/+j/6v/q/+r/6v/q/+r/6f/p/+f/6P/o/+b/5v/m/+f/6P/q
/+r/6f/p/+f/5//n/+j/6v/p/+n/6v/q/+r/6v/q/+j/6P/o/+n/6f/p/+r/6v/q/+r/
6v/q/+z/7P/t/+3/6//r/+v/6//t/+7/7v/u/+7/7v/u/+7/7P/s/+z/7P/s/+3/7f/t
/+7/7v/u/+7/7v/u/+7/7v/u/+7/7f/t/+3/7f/t/+3/7f/t/+3/7f/s/+z/7P/s/+z/
7P/r/+r/6v/r/+v/7P/s/+z/7P/q/+r/6//r/+v/7f/t/+3/7f/r/+v/6v/q/+j/6f/p
/+n/6//r/+v/6//r/+v/6//r/+3/7f/s/+z/7P/s/+z/7P/q/+r/6v/q/+r/6v/q/+n/
6//s/+z/7P/q/+j/6v/q/+r/6v/q/+r/7P/s/+z/7P/q/+r/6v/q/+r/6v/q/+r/6P/q
/+r/6v/q/+r/6v/q/+r/6v/q/+r/6v/t/+7/7//w//D/8P/w//D/8v/y//L/8v/y//T/
9v/4//j/+v/6//r/+v/5//n/+f/6//v/+//6//n/+P/4//b/9P/z//P/8f/x//H/8f/x
/+7/7f/s/+v/7f/s/+v/6v/p/+j/5//n/+X/5f/k/+T/5f/l/+X/5f/l/+X/5f/l/+T/
5P/k/+T/4v/i/+L/4f/h/+D/4P/g/+L/4v/i/+L/4v/i/+L/4v/g/+D/4P/g/+D/4f/h
/+H/4v/i/+L/4P/b/9v/4v/t//j/BAANAB0AMABFAF4AegCTAKcAuQDCAL4ArACHAFoA
LgALAO7/0P+4/7L/wP/M/83/zv/P/9L/1P/W/9n/2//d/+H/4f/j/+P/5P/k/+X/5f/l
/+b/5v/m/+b/5//n/+f/5//p/+r/6v/q/+r/6v/r/+v/6v/p/+n/6P/o/+n/6//t/+v/
6//r/+v/6//r/+z/7f/t/+3/7f/t/+3/7P/s/+3/8P/w//D/8P/u/+7/7//v/+//7//w
//H/8f/x//L/8v/y//L/8//z//T/9f/1//X/9f/1//X/9//4//r/+//8//z//P/9//7/
/v////////8AAAEAAQACAAMAAwADAAMABAAEAAYABgAGAAYABgAHAAcABwAHAAgACAAI
AAcABgAGAAYABQAFAAcABQAFAAUABgAEAAMAAwAEAAMAAgABAAAA///+//7/+//7//r/
+f/6//n/9//3//X/8//z//P/8//z//T/9P/z//P/8//z//P/8f/x//H/7//v/+//7//x
//H/8f/w/+3/7f/t/+3/7f/t/+z/7P/s/+z/7P/s/+z/7P/r/+v/7f/u/+7/7P/s/+z/
7f/u/+z/7P/r/+v/7f/t/+3/7v/u/+3/7f/u/+z/7P/s/+z/7v/u/+7/7//v/+//8P/w
//D/8P/w//D/8P/w//H/8f/x//H/8f/x/+//8P/w//D/8v/y//L/8v/w//D/8P/w//L/
8//z//P/9P/0//T/9P/y//L/8v/y//T/9P/z//P/8//z//P/8//z//P/8//z//L/8v/y
//L/8v/y//H/8P/w//H/8f/y//D/8P/w/+7/7v/v/+//7//x//H/8f/x//H/8f/w//D/
7v/v/+//7//w//H/8v/z//H/8f/x//H/8f/x//D/8P/y//L/8v/y//D/8P/w//D/8P/w
//D/7//x//L/8v/y//L/8P/y//L/8v/y//L/8v/w//D/8P/w//L/8v/y//L/8v/y//L/
8v/y//L/8v/y//L/8v/y//L/8v/y//L/8v/y//P/9P/1//b/+P/4//j/+P/2//b/9v/2
//f/+v/9/wAAAAACAAIAAgACAAEAAQABAAIAAwADAAIAAgACAAMAAgACAAEAAQD///v/
+//7//v/+v/5//j/9//1//T/8//y//P/8v/x//H/8//z//L/8v/v/+//7//v//H/8f/x
//H/7v/u/+7/7v/w//D/8P/v//H/8P/w//D/8P/w//D/8P/w//D/8P/w//D/8P/w//D/
8P/x//H/8f/y//L/8P/u/+v/6//y//3/CAASAB8AMwBMAGUAgACiAL8A1wDjAOYA4ADK
AJsAZAA2ABEA7P/M/7r/vP/K/9T/1f/W/9n/3v/g/+T/5//p/+v/7f/v//P/8//y//L/
8//z//P/9P/0//T/9P/1//X/9f/1//f/+P/4//j/9v/2//f/9//3//f/+P/4//n/+f/6
//v/+//7//v/+//7//v//P/9//v/+//7//v//P/8//3////+//7//v/+/wAAAAABAAEA
/////wAAAQABAAEAAgACAAMABAAGAAcABgAHAAcABwAJAAkACQALAAsADAAMAAwADAAM
AA0ADgAOAA8ADwAPABAAEQARABIAFQAVABUAFQAYABgAGgAaABoAGgAaABsAGgAZABgA
GAAaABoAGQAYABgAGAAXABcAFwAVABUAFQAWABQAEwATABAADwAOAA0ADgANAAwADAAJ
AAkACAAHAAYABQADAAMAAwABAAEAAQACAAEAAQAAAP///////////f/7//v/+//7//v/
+//7//v/+//7//r/9//3//f/9//4//n/+f/6//r/+v/6//r/+P/4//f/9//3//j/+P/2
//b/9v/3//j/+v/6//n/+f/5//n/+f/6//j/9//3//j/+P/4//j/+P/6//r/+v/7//v/
+//8//z//v/+//7//v/+//7///////3//f/9//3//f/+//7//v/+//7//v/+//7//v/+
//7//v/////////+//7//v/+//z//P/8//z//v/+//3//f/9//3//f/9//3//f/9//3/
/P/8//z//P/8//z/+//6//r/+//7//z//P/8//z/+v/8//3//f/9//z/+//6//n/+//7
//r/+v/8//3//f/9//v/+//7//v/+//7//v/+//7//v/+v/6//z//P/8//z//P/8//z/
/P/6//r/+v/5//n/+v/6//r/+v/4//r/+v/6//r/+v/6//r/+v/6//r/+v/6//r/+v/6
//r/+v/8//z//v/+//7//v/+//7//v/+//7//v/+//7/AAACAAQABAAHAAgACQAKAAcA
BwAHAAgABwAHAAYABQAFAAYABQAGAAUABQADAAEAAQABAAEAAAD9//z/+//7//j/9//2
//X/9P/z//P/8//z//L/8v/x//H/8f/x//H/8f/x//H/8P/u/+7/7v/u//D/8P/v/+//
7v/u/+7/7v/u/+7/7v/u/+7/7v/u/+7/7P/s/+z/7P/v/+//7//u/+z/6v/q/+f/5//u
//n/BAAQAB0AMwBOAGsAigCsAMcA2wDrAPAA6gDOAJsAZgA2AA0A6P/I/7T/tv/E/87/
0f/U/9X/1v/c/+L/4//h/+P/5f/p/+v/7f/u/+z/7f/t/+3/7P/s/+z/7P/v/+//7//v
//H/8v/y//L/8P/w//H/8f/x//H/8v/y/+//7//w//H/8//z//P/8//z//P/9P/1//X/
9f/1//X/8//y//L/8//2//b/9v/2//b/9v/3//f/9//3//j/+f/5//n/+v/6//j/+P/5
//n/+v/7//v/+//9//3//f//////AAAAAAAAAgACAAMABAAEAAUABQAFAAQABQAFAAYA
CAAJAAoACwAKAAoADAAMAAoACgAKAAsACwALAAsADAAMAAwACwAKAAoACgAJAAkABwAF
AAUABQAFAAQABAAFAAIAAQAAAP///P/7//r/+v/3//f/9v/1//X/9f/0//X/8//x//H/
8f/y//H/8f/w/+//7//v/+//7f/r/+v/6//t/+3/7f/t/+z/6//q/+j/6f/p/+n/6f/p
/+n/6P/o/+j/6P/o/+j/5v/m/+X/5f/l/+b/5v/k/+b/5v/n/+j/6P/o/+f/5//n/+f/
5//o/+b/5f/l/+b/6P/o/+j/6P/m/+b/5v/n/+f/5//o/+j/6P/o/+j/6P/o/+j/6f/p
/+n/6f/p/+n/6f/q/+r/6v/q/+r/6v/q/+j/6P/o/+j/6P/p/+n/6f/o/+j/6P/o/+j/
6P/o/+j/6v/q/+n/6f/p/+n/6f/p/+f/5//n/+f/5P/k/+T/5P/n/+j/6P/o/+b/5//n
/+j/5v/m/+b/5P/k/+X/5f/l/+X/5f/l/+X/5//n/+b/5v/k/+X/5f/l/+P/4//j/+P/
5f/l/+X/5f/j/+P/4v/i/+T/5P/k/+T/5P/k/+T/5P/i/+L/4v/h/+P/5P/k/+T/5P/i
/+T/5P/j/+L/4f/g/+H/4v/j/+T/4v/i/+L/4v/k/+L/4v/k/+T/4v/i/+L/4v/i/+L/
4v/i/+P/5P/l/+b/5v/m/+b/5v/m/+b/5v/m/+j/6P/q/+z/7v/u//D/8P/w//D/7//v
/+//8P/x//H/8P/v/+7/7v/u/+7/7f/t/+n/5//n/+f/6f/o/+f/5v/j/+P/4v/h/97/
3f/c/9v/3f/d/93/3P/a/9n/2f/Z/9v/2//b/9v/2f/Y/9j/2P/Y/9j/2P/Y/9f/1//W
/9b/2P/Y/9j/2P/W/9b/1v/W/9b/1v/W/9b/1P/U/9X/1f/V/9j/1v/U/9L/0f/R/9b/
4f/u//r/BQAXADAASwBmAIIAnQCxAL0AxADCAKoAfQBMACAA/f/c/7z/qP+o/7T/vP+9
/8D/wf/C/8T/yv/N/83/zf/R/9P/0//T/9T/1v/X/9f/1//W/9b/1v/W/9f/1//X/9f/
2f/a/9r/2v/Y/9j/2f/Z/9n/2f/a/9r/2f/Z/9r/2//b/9v/2//b/9v/2//c/93/2//b
/9v/2//d/9z/3P/d/97/3v/e/97/3v/e/9//3//d/93/3v/f/+H/4f/i/+L/4P/g/+H/
4f/i/+P/4//j/+P/4//j/+X/5//o/+j/6P/o/+j/6f/q/+z/7f/t/+3/7v/v/+//8P/x
//H/8f/x//L/8v/0//T/9P/0//T/9f/z//P/8//0//L/8v/x//D/8v/y//H/8f/x/+//
7//v//D/7v/t/+3/6v/p/+j/5//o/+f/5v/m/+P/4//i/+H/4P/f/93/3f/d/9v/2//b
/9j/1//X/9b/1//X/9f/1//V/9P/0//T/9X/1f/V/9X/1P/T/9L/0P/R/9H/0f/R/9P/
0//S/9L/0P/Q/9D/0P/O/87/zf/N/8//0P/Q/87/zv/O/8//0P/O/87/zf/N/83/zf/N
/87/zv/N/83/zv/O/87/zv/O/87/zv/O/8//zf/N/87/zv/O/87/zv/O/87/zv/P/8//
0f/R/9H/0f/P/9D/0P/Q/9D/0P/Q/9D/0P/Q/9D/0P/O/8//z//P/87/zv/O/87/zv/O
/87/zv/M/8z/y//L/83/zf/N/83/zf/N/83/zf/K/8r/yv/K/8v/zP/M/8z/yv/L/8v/
zP/K/8r/yv/I/8j/yf/J/8n/yf/J/8n/yf/J/8n/yP/I/8j/yf/J/8n/x//H/8f/x//H
/8f/x//H/8f/x//G/8b/xv/G/8b/xv/G/8b/xv/G/8b/xv/G/8X/xf/G/8b/xv/G/8T/
xv/G/8T/xP/E/8T/xP/E/8T/xP/C/8L/wv/C/8b/xv/E/8T/xP/C/8L/wv/C/8L/wv/C
/8L/xP/E/8T/xP/E/8T/xP/E/8X/xv/H/8j/yP/I/8j/yP/G/8j/yv/M/87/0P/Q/9D/
0v/R/9H/0f/Q/9H/0f/Q/9H/0P/Q/87/zP/L/8v/yf/F/8X/xf/F/8T/w//C/8H/v/++
/73/vP+9/7z/u/+7/7n/uf+4/7j/t/+3/7f/t/+3/7f/t/+3/7T/tP+0/7T/tP+0/7T/
s/+x/7D/sP+w/7H/sv+z/7T/sv+y/7L/sv+y/7L/sv+y/7D/sf+x/7H/sP+u/67/rv+r
/6v/sv+7/8b/0P/b/+v/AAAXADAATgBnAHcAhQCQAIwAeABRACQA+v/X/7j/mP+C/37/
jP+W/5f/mv+d/5z/nP+g/6P/o/+l/6n/q/+t/63/rP+s/63/rf+t/67/rv+u/67/rf+t
/63/rf+v/7D/sP+w/67/rv+v/6//r/+v/7D/sP+v/6//sP+x/6//r/+v/6//r/+v/7D/
sf+v/6//r/+v/7H/sP+w/7H/sP+w/7D/sP+y/7L/s/+z/7L/sf+x/7H/s/+z/7T/tP+y
/7L/s/+z/7T/tf+1/7X/tf+1/7X/t/+3/7j/uP+4/7r/uv+7/7z/vP+9/73/vf+8/73/
vf++/7//v/+//7//wP/A/8L/wv/C/8L/wv/D/8P/w//D/8T/w//C/8D/vv++/77/vf+9
/73/u/+7/7v/uP+2/7X/tf+2/7X/tP+z/7H/r/+t/6z/q/+r/6r/qf+m/6X/o/+j/6P/
o/+h/w==
         </WaveFormData>
      </LeadData>
      <LeadData>
         <LeadByteCountTotal>10000</LeadByteCountTotal>
         <LeadTimeOffset>0</LeadTimeOffset>
         <LeadSampleCountTotal>5000</LeadSampleCountTotal>
         <LeadAmplitudeUnitsPerBit>4.88</LeadAmplitudeUnitsPerBit>
         <LeadAmplitudeUnits>��V</LeadAmplitudeUnits>
         <LeadHighLimit>2147483647</LeadHighLimit>
         <LeadLowLimit>268435456</LeadLowLimit>
         <LeadID>V6</LeadID>
         <LeadOffsetFirstSample>0</LeadOffsetFirstSample>
         <FirstSampleBaseline>0</FirstSampleBaseline>
         <LeadSampleSize>2</LeadSampleSize>
         <LeadOff>FALSE</LeadOff>
         <BaselineSway>FALSE</BaselineSway>
         <ExcessiveACNoise>FALSE</ExcessiveACNoise>
         <MuscleNoise>FALSE</MuscleNoise>
         <LeadDataCRC32>1701585039</LeadDataCRC32>
         <WaveFormData>
7v/u/+7/7v/u/+7/7v/u/+7/7v/u/+7/7v/u/+7/7v/w//D/8P/w//D/8P/w//D/8v/y
//L/8v/y//L/8v/y//T/9P/0//T/9P/0//T/9P/0//T/9P/0//X/9v/3//j/+P/4//j/
+P/6//r/+v/6//v//P/9//7/AAAAAAAAAAACAAIAAgACAAMABAAFAAYACAAIAAgACAAJ
AAoACwAMAAwADAAMAAwADgAOAA4ADgAOAA4ADgAOAA4ADgAOAA4ADAAMAAwADAAKAAoA
CgAKAAkACAAHAAYABQAEAAMAAgD///7//f/8//r/+v/6//r/+v/6//r/+v/5//j/9//2
//T/9P/0//T/8v/y//L/8v/y//L/8v/y//D/8P/w//D/8P/w//D/8P/w//D/8P/w/+7/
7v/u/+7/7//w//H/8v/w//D/8P/w//D/8P/w//D/7v/u/+7/7v/w//D/8P/w/+7/7v/u
/+7/7//w//H/8v/y//L/8v/y//L/8v/y//L/8v/y//L/8v/0//T/9P/0//T/9P/0//T/
9P/0//T/9P/2//b/9v/2//b/9v/2//b/9P/0//T/9P/2//b/9v/2//T/9P/0//T/9P/0
//T/9P/0//T/9P/0//T/9P/0//T/8v/y//L/8v/y//L/8v/y//L/8v/y//L/8v/y//L/
8v/w//D/8P/w//L/8v/y//L/8v/y//L/8v/y//L/8v/y//L/8v/y//L/8v/y//L/8v/y
//L/8v/y//L/8v/y//L/9P/0//T/9P/y//L/8v/y//L/8v/y//L/8v/y//L/8v/y//L/
8v/y//L/8v/y//L/8v/y//L/8v/y//L/8v/y//D/8P/w//D/8v/y//L/8v/y//L/8v/y
//T/9P/0//T/9f/2//f/+P/2//b/9v/2//b/9v/2//b/+f/6//3/AAABAAAAAAD/////
//////////8AAAEAAQABAAAAAAD+//3//P/8//v/+P/1//X/9f/1//b/9v/2//T/8//y
//D/8P/v/+7/7f/v/+//7//v/+//7v/u/+7/7v/u/+7/7f/t/+3/7f/t/+z/7P/t/+3/
7P/s/+v/6//q/+r/6v/p/+v/6//r/+v/6//r/+v/6//r/+v/6//r/+v/6//q/+n/6P/l
/+X/7v/2//7/BgAPABwAKwA/AFgAdQCKAJsApgCsAKkAlQB0AFAAMwAaAAMA7v/g/+L/
6v/r/+j/6f/r/+v/6v/q/+r/6v/q/+r/7f/w//L/8v/y//H/8P/v//H/8f/y//L/8P/w
//D/8P/y//L/8v/y//D/8f/x//H/8//z//P/8v/y//P/8//z//T/9P/0//T/9f/1//X/
9f/0//T/9f/2//T/8//z//T/9//3//f/+P/2//b/9//3//f/9//4//j/+P/4//j/+f/7
//v/+//8//z//f/9//3//v/+////AAD//wAAAQACAAIAAgAEAAQABwAHAAcACAAIAAgA
CgAMAAoACgAKAAwADgAOAA4AEAAOAA8ADwAQABAAEAARABEAEQAQABAADwAPAA8ADQAN
AA0ADQANAA0ADgAOAAwACgAIAAgACAAHAAUABAADAAIAAwACAAEAAAAAAP///f/8//3/
/P/7//r/+v/5//n/+P/4//f/9//3//P/8//z//L/9P/0//T/9P/1//b/9v/0//H/8f/x
//H/8f/x//H/8f/w//H/8//0//H/8f/x//H/8f/x//L/8v/x//H/8f/y//L/8f/x//H/
8P/x//H/8f/x//D/8//1//X/9P/0//P/8f/y//T/9f/1//X/9f/1//T/9P/0//T/9P/0
//X/9v/2//X/9f/1//f/9//3//f/9//3//f/9//1//X/9f/1//X/9f/1//X/9//3//f/
9v/0//X/9f/1//X/9P/0//X/8//z//P/8//1//T/9P/0//T/8//z//P/9f/1//T/9P/0
//T/9P/0//T/9P/0//P/8f/x//H/8f/z//T/9P/0//L/8//z//L/8v/y//L/8v/x//H/
8v/y//L/8v/y//H/8v/y//L/8v/w//D/8P/x//L/8v/x//L/8v/y//L/8v/x//L/8v/y
//L/8v/y//L/8P/w//D/8P/x//H/8f/w//D/8f/y//L/8P/w//L/9P/y//D/8P/w//D/
8v/y//L/8v/w//D/8P/w//L/8v/y//L/8v/y//L/8v/0//T/9P/0//b/9v/2//b/9v/2
//b/9v/3//r//f8AAP7///////////////////8CAAMAAwADAAIAAgAAAP///P/8//v/
+v/3//f/9//2//b/9f/0//T/8//y//D/8P/v/+7/7f/t/+3/7f/t/+3/7P/s/+z/7P/s
/+z/6//r/+3/7f/t/+z/7P/t/+3/7P/q/+n/6f/q/+r/6v/p/+n/6f/p/+n/6f/r/+v/
6//r/+v/6//r/+v/5//o/+n/5v/j/+X/7P/0//z/BAANABoAKwBBAFoAdwCQAKMAsACy
AK0AmwB6AFQAMwAYAAMA7P/c/97/5v/p/+j/5//l/+X/6P/q/+r/6v/q/+r/7f/w//L/
8P/v/+//7//v/+//7//w//D/7v/u/+7/7v/w//D/8P/w//D/8f/x//H/8f/x//H/8P/w
//H/8f/x//L/8v/y//L/8f/x//H/8f/y//L/8//0//b/9f/1//b/9f/1//X/9v/2//b/
9//3//f/9//4//j/+P/4//j/+f/7//v/+//8//7//////////v/+////AAABAAIAAwAE
AAQABAAGAAYABwAHAAcACAAIAAgACgAMAAoACgAKAAwADgAOAA4AEAAOAA8ADwAQABIA
EgATABMAEwASABIAEQAPAA8ADQANAA8ADwAPAA8ADgAOAAwACgAKAAoACgAJAAcABgAF
AAQAAwACAAEAAAAAAP///f/8//3//P/7//r/+v/5//n/+P/4//f/9//3//f/9//3//b/
9P/0//T/9P/z//T/9P/y//P/8//z//P/8//z//P/8//x//H/8v/y//P/8//z//P/8f/x
//L/8v/z//P/8//0//T/8//z//P/8v/z//P/8//0//L/9P/1//X/9P/0//P/8//0//b/
9//1//X/9f/1//b/9v/2//b/9v/2//f/+P/4//f/9//3//n/+f/5//n/+f/5//n/+f/5
//n/+f/5//n/+f/5//n/9//3//f/9v/2//f/9//3//n/+P/4//n/9//3//f/9//5//j/
+P/4//j/9//3//f/9//3//b/9v/4//j/+P/4//f/9v/1//P/9f/1//X/9f/3//j/+P/4
//b/9//3//b/9P/0//T/9P/1//X/9v/2//b/9v/2//X/9v/2//b/9v/2//b/9v/3//n/
+P/2//b/9P/0//T/9P/1//b/9v/2//j/+P/4//j/+P/4//j/+P/3//f/9//2//T/9f/2
//b/9v/2//T/8v/0//b/9v/2//b/9v/2//b/9v/4//j/+P/4//r/+v/6//r//P/8//z/
/P/8//z//P/8////AgAFAAYABQAFAAUABQAFAAUABQAGAAcABwAHAAYABgAEAAMAAgAC
AAEAAAD9//3//f/8//z/+//6//r/+f/4//b/9v/1//T/8//z//P/9f/1//X/9P/y//L/
8v/y//L/8f/x//H/8//z//L/8v/x//H/8P/w//H/8f/y//L/8P/v/+//7//x//H/8f/x
//H/8f/x//H/7//v/+//7//u/+v/6P/p/+//+P/+/wYADgAdADAARQBfAH4AmwCyAMUA
zADMAMMApQB6AFQAMwAWAP3/6P/g/+T/6v/t/+z/6//r/+3/7v/u//D/8P/y//T/8//y
//T/9P/1//X/9f/1//P/8//0//T/9P/0//T/9P/2//b/9v/2//T/9f/1//X/9f/1//X/
9P/0//X/9f/1//b/9v/2//b/9//3//f/9//2//b/9//4//j/9//3//j/+f/5//n/+v/6
//r/+//7//v/+//8//z//P/8//z//f/9//3//f/+/wAAAQABAAEAAAAAAAEAAgADAAQA
BQAGAAYABgAIAAgACQAJAAkACgAKAAoADAAOABAAEAAQABIAEgASABIAFAAUABUAFQAW
ABQAFAAVABUAFQAUABQAEwARABEADwAPAA8ADwAPAA8AEAAQAA4ADAAKAAoACgAJAAkA
CAAHAAYABQAEAAMAAgACAAEA///+//v/+v/5//j/+f/5//r/+v/5//f/9v/1//X/9f/1
//T/8v/y//L/8v/z//T/9P/y//P/8//z//P/8//z//P/8//v/+//8P/w//H/8f/x//H/
8f/x//L/8v/v/+//7//w//D/7//v/+//8P/x//H/8f/w/+7/8P/x//H/8P/w/+//7//w
//L/8//z//P/8//z//L/8v/y//L/8v/y//P/9P/0//P/8//z//X/9f/1//X/9f/1//X/
9f/1//X/9f/1//X/9f/1//X/8//z//P/8v/0//X/9f/1//X/9P/0//X/8//z//P/8//1
//T/9P/0//T/8//z//P/8//z//L/8v/y//L/8v/y//T/9P/0//P/8f/x//H/8f/v//D/
8P/w//D/8f/x//D/8v/y//L/8v/z//P/9P/0//L/8v/y//H/8v/y//L/8v/y//L/8v/z
//P/8v/w//D/8v/y//L/8v/y//L/8f/w//L/8v/y//L/8P/w//D/8P/x//H/8f/w//D/
8f/y//L/8P/w//L/8v/y//T/9P/0//T/8v/y//L/8v/w//D/8P/w//D/8P/w//D/8P/w
//D/8P/x//L/8//0//T/9P/0//T/9P/0//T/9P/1//b/9//6//z//v/+////////////
////////AAABAAEAAQAAAAAAAAD///7//v/9//z/+f/5//n/+P/4//f/9v/2//X/9P/y
//L/8f/w/+3/7f/t/+3/7f/t/+z/7P/s/+z/7P/s/+v/6//r/+v/6//q/+r/6//t/+z/
7P/r/+v/7P/s/+z/6//r/+v/6//r/+v/6//r/+v/6//r/+v/7f/r/+3/7P/p/+b/4//l
/+z/9v/+/wYAEQAiADMARwBiAIEAmgCrALYAvAC3AJ8AfgBaADkAHAAFAO7/4v/k/+r/
6//o/+f/5//n/+r/6v/o/+j/6v/s/+3/7v/u/+7/7f/t/+3/7f/t/+3/7v/u//D/8P/w
//D/7v/u/+7/7v/w//H/8f/x//H/8f/x//D/8P/x//H/8f/w//D/8P/w//P/8//z//P/
8P/w//H/8v/0//P/8//0//P/8//z//T/9v/2//f/9//3//f/+P/4//j/+P/4//n/+f/5
//n/+v/8//3//f/9//7//v///wAA//8AAAEAAgACAAIABAAEAAUABQAFAAYACAAIAAoA
DAAKAAoACgAMAAwADAAMAA4ADgAPAA8AEAAQABAAEQARABEAEAAQAA8AEQARAA8ADwAP
AA8ADwAPAAwADAAKAAgACAAIAAgABwAFAAQAAwACAAMAAgABAAAA/v/9//v/+v/6//r/
+v/6//j/9//3//b/9P/z//P/8//y//P/9P/0//T/9P/0//T/8//0//T/8v/x//H/8f/x
/+//7//v/+//7//v//D/8P/x//H/8f/x/+//7//w//D/8f/x//H/8v/w/+//7//v/+7/
7//v/+//8P/u//D/8f/v/+7/7v/t/+//8P/y//P/8f/x//H/8f/y//L/8v/y//L/8v/z
//T/9P/z//P/8//z//P/8//z//P/8//z//P/9f/1//X/9f/z//P/8//z//P/8//z//L/
8v/z//P/8//z//L/8v/z//P/8//z//P/9f/0//T/9P/0//P/8//z//P/8//y//L/8v/y
//L/8v/y//L/8v/x//H/8f/x//H/8f/y//L/8v/w//H/8f/w//L/8v/y//L/8v/x//H/
8P/y//L/8v/x//L/8v/y//L/8P/w//D/8f/z//L/8P/w//D/8P/w//D/7//w//D/8P/w
//D/8P/w//L/8v/y//L/8f/x//H/8P/y//P/9P/0//L/8v/y//L/8v/y//L/8v/y//D/
8P/w//D/8v/y//L/8v/0//T/9P/0//b/9v/2//b/9v/2//b/9v/4//j/+P/6//7/AAAA
AAEA////////////////AAABAP/////+//7//v/9//z//P/9//z/+f/5//f/9v/2//X/
9P/0//P/8v/w//D/7//u/+3/7f/t/+3/7f/t/+z/7P/s/+z/7P/s/+v/6//r/+v/6//q
/+r/6//r/+r/6v/p/+n/6v/q/+r/6//r/+v/6//p/+n/6f/p/+v/6//r/+v/7f/v/+3/
6v/l/+L/4f/n//D/+v8AAAYAEQAgADEARwBiAH0AkgChAKoArgClAI0AagBIACsAEgD7
/+j/4v/m/+z/6//q/+n/5//n/+j/6P/o/+j/6v/s/+//8P/u/+7/7f/t/+3/7f/v/+//
8P/w/+7/7v/u/+7/8P/w//D/8P/w//H/8f/x//H/8f/x//D/8P/x//H/8f/w//D/8P/w
//P/8//z//P/8v/y//P/9P/0//P/8//0//X/9f/1//b/9v/2//f/9//3//f/+P/4//j/
+P/4//n/9//3//f/+P/5//v//P/9//3//P/8//z///8AAAEAAgAAAAAAAgACAAUABQAF
AAYACAAIAAoADAAMAAwADAAOAAwADAAMAA4ADAANAA0ADgAQABAAEQARABEAEAAQAA8A
EQARAA8ADwAOAA0ADAALAAwADAAKAAgABgAGAAYABQAFAAQAAwACAAMAAgABAAAA/v/9
//v/+v/7//r/+f/4//b/9f/1//T/9v/1//X/9f/z//P/8//y//L/8v/y//L/8//0//T/
8v/x//H/8f/x//H/8f/x//H/8f/x//L/8v/x//H/8f/x/+//7//w//D/7//v/+//8P/y
//H/8f/x//H/8f/w/+//8P/u//D/8f/z//L/8v/x/+//8P/y//P/8//z//P/8//y//L/
8v/y//T/9P/1//b/9P/z//P/8//z//P/8//z//X/9f/1//X/8//z//P/8//1//X/9f/1
//X/9f/1//T/9P/1//X/9f/1//T/9P/1//P/8//z//P/8//y//L/8v/z//P/9P/1//P/
8//y//L/8v/y//L/8v/y//L/8v/x//H/8f/x//H/8//0//T/9P/z//P/8v/w//L/8v/y
//L/8//z//T/9P/y//L/8v/x//H/8v/z//T/8//y//H/8f/z//L/8P/w//D/8P/w//D/
8f/y//L/8v/w//D/8P/w//D/8P/w//D/8f/x//H/8P/w//H/8v/y//L/8v/y//L/8P/w
//D/8P/w//D/8P/w//D/8P/w//D/8P/x//L/8//0//b/9v/2//b/+P/4//j/+P/6//z/
/v8AAP7/////////AQABAAEAAQACAAMAAwADAAAAAAD+//3/+v/6//n/+P/3//f/9//2
//b/9f/0//T/9f/0//L/8v/v/+7/7f/t/+v/6//r/+v/7P/s/+z/7P/s/+z/6//r/+v/
6//r/+r/6v/r/+v/6v/q/+n/6f/q/+r/6v/p/+n/6f/p/+n/6f/p/+n/6f/p/+v/6//r
/+v/6//q/+v/6P/j/+H/6P/w//r/AgAJABQAIwAzAEgAYQB8AJEAogCsAKsAnwCEAGAA
PwAkAA0A+P/m/97/5v/t/+z/5//n/+f/6P/o/+j/6v/s/+z/7f/s/+z/7v/v/+//7//v
/+//7//w//D/7v/u/+7/7v/w//D/8P/w/+7/7//v/+//7f/t/+3/7P/t/+//8P/x//L/
8v/y//L/8//z//P/8//y//L/8//0//L/8f/x//L/9f/1//X/9v/0//T/9f/1//X/9f/2
//b/9v/2//b/9//3//f/9//4//r/+//7//v/+v/6//v//P///wAAAQACAAAAAAACAAIA
AwADAAMABAAEAAQABgAIAAgACAAIAAoACgAKAAoADAAMAA0ADQAOAA4ADgAPAA8ADwAO
AA4ADQANAA0ACwALAAsACwALAAsACgAKAAgABgAGAAYABgAFAAMAAgABAAAAAQAAAP//
/v/8//v/+f/4//n/+P/3//b/+P/3//f/9v/2//X/9f/1//P/8//z//L/8P/w//D/8P/z
//T/9P/y/+//7//v/+//7//v/+//7//t/+3/7v/u/+3/7f/t/+3/7//v//D/8P/t/+3/
7f/u/+7/7f/t/+3/8P/x//H/8f/w/+7/8P/x/+//7v/u/+3/7//w//L/8//x//H/8f/x
//D/8P/w//D/8v/y//P/9P/y//H/8f/x//H/8f/x//H/8f/x//H/8f/x//H/8f/x//P/
8//z//P/8f/x//H/8P/w//H/8f/x//H/8P/w//H/8f/x//H/8f/x//D/8P/w//D/7//v
/+//7//v/+7/7v/u/+7/7v/u/+7/7v/u/+3/7f/t/+3/7f/t/+7/7v/u/+7/7//v/+7/
7v/u/+7/7v/x//H/8v/y//D/8P/w/+//7v/u/+7/7v/u/+7/7v/v/+//7v/s/+z/7P/s
/+z/7P/v//D/8P/w/+7/7v/u/+7/8P/w//D/8P/t/+3/7f/s/+7/7//w//D/8P/w/+7/
7v/u//D/8P/w//D/7v/u/+7/7v/u/+7/7v/u/+//8P/x//L/9P/0//T/9P/y//L/8v/y
//P/9v/5//z//P/9//3//f/9//3//f/9//7/////////AAAAAP7//f/8//z/+//6//f/
9//3//b/9v/1//T/9P/x//D/7v/u/+//7v/t/+3/7//v/+//7//u/+7/7v/u//D/8P/v
/+//7f/t/+3/7P/s/+3/7f/s/+7/7f/t/+7/7v/u/+3/7f/t/+3/7f/t/+3/7f/t/+3/
7//v/+//7//x/+7/6//o/+X/5f/s//b//v8EAA0AHAAvAEUAXgB9AJgArwC8AMAAvwCv
AI4AZABBACQACwDy/+T/4v/q/+//7P/n/+n/6f/q/+z/8P/y//L/8v/z//T/9v/0//P/
8//z//P/9f/1//b/9v/0//T/9P/0//b/9v/2//b/9v/3//f/9//3//f/9//2//j/+f/5
//n/+v/6//r/+v/5//n/+f/5//j/+P/5//r/+v/5//n/+v/7//v/+//8//7//v//////
/f/9//7//v/+//7//v///wEAAQABAAIAAgADAAMAAwAGAAYABwAIAAcACAAJAAoACgAK
AAwADAANAA0ADQAOAA4ADgAQABIAFAAUABQAFgAWABYAFgAYABYAFwAXABgAFgAWABcA
FwAYABgAGQAZABkAGQAXABcAFQAVABUAFQAUABQAEgAQABAAEAAQAA8ADwAOAA0ADAAL
AAoACQAIAAYABQADAAIAAwACAAEAAAACAAEAAQAAAP7//f/9//3//f/9//3//P/6//r/
+v/6//v//P/8//r/9//3//f/9//5//n/+f/5//f/9//4//j/9//3//f/9//3//f/+P/4
//f/9//3//j/+v/5//n/+f/4//n/+f/5//j/9v/4//n/+f/4//j/9//3//j/+v/7//n/
+f/5//n/+f/6//v//P/8//z//f/+//z/+//7//v//f/9//3//f/7//v/+//7//3//f/9
//3//f/9//3//f/9//3//f/8//r/+//7//v/+//6//r/+//7//v/+//7//3//P/8//z/
/P/7//v/+//7//v/+v/6//r/+v/6//r/+v/6//r/+f/7//v/+//7//r/+v/5//j/+P/5
//n/+P/6//r/+v/6//n/+f/6//r/+P/4//j/9//4//j/+P/4//j/+P/4//n/+//6//j/
+P/2//b/9v/2//f/+P/4//j/9v/2//b/9v/4//j/+P/4//f/9//3//b/9v/3//j/+P/4
//b/+P/6//r//P/8//z//P/6//r/+v/6//r/+v/6//r//P/+/wAAAAACAAMABAAFAAUA
BQAFAAYABQAFAAUABAAGAAQAAwACAAIAAQAAAP3///////7//v/7//r/+v/5//f/9P/z
//H/8P/v/+//7//v/+//7//u/+7/7v/u/+7/8P/v/+//7//v/+//7v/u/+//7//u/+7/
6//r/+z/7P/s/+v/6//r/+v/6//r/+v/6f/p/+n/6f/r/+v/6//r/+j/6f/o/+X/5f/q
//T/+v8CAA0AGgAvAEkAZgCDAJ4AswDAAMYAwwCxAI4AZgBDACQABwDw/+D/3v/m/+n/
5v/l/+X/4//m/+r/6v/o/+j/6P/r/+z/7v/u/+3/7f/t/+3/7P/r/+v/6v/r/+z/7f/u
//D/8P/w//D/7v/v/+//7//v/+//7//u/+z/7f/t/+3/8P/w//D/8P/v/+//7//v//D/
8P/x//L/8P/v/+//8P/x//H/8f/y//L/8v/z//P/9f/1//b/9v/2//b/9v/3//f/9//3
//j/9v/3//f/9//4//j/+f/6//3//v///wAA/v/+/wAAAAABAAEAAQACAAAAAAACAAQA
BQAGAAcACgAKAAoACgAMAAoACwALAAwADAAMAA0ADQANAAwADAALAAsACwAJAAkACQAJ
AAkACQAIAAgABgAEAAQABAAEAAMA///+//3//P/7//r/+f/4//n/+f/4//j/9f/0//P/
8v/y//H/8f/w//D/7//v/+//7f/t/+3/7P/s/+z/7P/s/+v/7P/s/+r/6//r/+v/6//p
/+n/6f/p/+n/6f/q/+r/6f/p/+n/6f/n/+f/6P/o/+n/6f/p/+r/6v/p/+n/6f/o/+n/
6f/p/+j/5v/o/+n/6//q/+r/6f/n/+j/6v/r/+n/6f/p/+n/6v/q/+r/6v/q/+r/6//s
/+z/6//r/+v/6//r/+v/6//r/+v/6//r/+v/6//r/+v/6//r/+v/6//r/+v/6//q/+r/
6//r/+v/6//q/+r/6//r/+v/6//r/+n/6P/o/+j/6P/n/+f/5//o/+n/6f/q/+j/6P/o
/+j/6P/o/+j/5//n/+f/5//n/+f/6P/o/+j/6P/p/+n/6P/o/+j/6P/o/+f/5//o/+j/
6P/o/+j/5//m/+b/5v/m/+j/6P/o/+n/6f/o/+b/5v/m/+b/5v/m/+X/5v/m/+b/5v/m
/+b/5v/k/+T/5P/k/+T/5f/m/+b/5v/n/+j/6P/o/+b/5v/o/+b/5P/k/+T/5P/m/+b/
5v/m/+j/6P/o/+j/6v/q/+r/6v/q/+r/6v/q/+r/6v/s/+7/8v/y//P/8//z//P/8//z
//P/9P/1//X/9f/0//T/8v/z//L/8v/x/+7/6//r/+v/7P/s/+v/6v/o/+f/5v/k/+L/
4f/g/9//4f/h/+H/4f/f/97/3v/e/+D/4P/g/9//3f/d/93/3f/c/9z/3f/d/9z/3P/b
/9v/3P/c/9z/2//b/9v/2//b/9v/2//b/9v/2//b/9v/2//b/93/3P/Z/9b/0//V/9r/
4v/s//T/+/8IABsAMwBKAGcAgACTAKIAqgCpAJkAeABSAC8AFAD7/+b/1v/S/9j/2//Y
/9f/2f/X/9b/2P/a/9r/2v/c/9v/2v/c/9z/3//f/9//3//e/93/3f/c/97/3v/e/97/
3v/e/97/3v/e/9//3//f/+H/4f/h/+D/3v/f/9//3//g/+D/4P/g/+H/4f/h/+H/4P/g
/+H/4v/i/+H/4f/i/+P/4//j/+T/5P/k/+X/5f/k/+P/4//i/+P/5P/l/+f/5//n/+f/
6P/m/+f/5//n/+j/6P/p/+r/6//s/+3/7v/s/+z/7v/u//H/8f/x//L/8v/y//T/9v/2
//b/9v/4//j/+P/4//r/+v/7//v//P/6//r/+//7//v/+v/6//n/+//7//n/+f/5//n/
+f/5//j/+P/2//T/8v/y//L/8f/v/+7/7f/s/+3/7P/r/+r/6v/p/+f/5v/l/+T/4//i
/+D/3//f/97/4P/f/9//3//d/93/3f/c/9z/3P/c/9z/3P/c/9v/2P/Z/9n/2f/Z/9v/
2//b/9v/1//X/9j/2P/X/9f/1//X/9f/1//Y/9j/1//X/9f/2P/Y/9f/1//X/9b/1//X
/9f/1v/U/9b/1//Z/9j/2P/X/9f/2P/a/9v/2v/Z/9j/1//Y/9j/2P/Y/9j/2P/Z/9r/
2v/Z/9n/2f/Z/9n/2f/Z/9n/2f/Z/9n/2f/Z/9n/2f/X/9f/1//X/9f/1//X/9b/2P/Z
/9n/2f/X/9b/1v/X/9X/1f/V/9X/1//W/9b/1v/W/9X/1f/V/9X/1f/U/9T/1P/U/9T/
1P/U/9T/1P/T/9P/0//T/9P/0//U/9T/1P/T/9P/0v/Q/9L/0v/S/9L/0f/R/9L/0v/Q
/9D/0P/P/9D/0P/Q/9D/0P/Q/9D/0f/R/9D/zv/O/9D/0P/Q/9D/z//Q/9D/0P/Q/9D/
0P/Q/87/zv/O/87/z//P/8//zv/N/83/zf/M/9D/0P/O/87/zv/O/87/zv/O/8z/zP/M
/8z/zv/O/87/zv/Q/9D/0P/Q/9L/0v/S/9L/0v/S/9L/0v/Q/9L/1P/W/9f/2f/a/9v/
2//b/9v/2//a/9v/2//b/9z/3P/a/9n/1v/W/9X/1P/R/9H/0f/Q/9D/z//O/87/zf/M
/8r/yv/J/8j/x//H/8X/xf/F/8X/xP/E/8T/xP/E/8T/w//D/8P/w//D/8L/wv/D/8P/
wv/B/7//vv++/7//wP/A/8H/v/+//7//v//B/8H/wf/B/7//v/+//7//wf++/73/vP+5
/7n/vv/G/87/1v/d/+j/9/8LACAAPQBWAGkAdgCAAIEAcwBWADQAEQD2/9//yP+4/7T/
uv+//77/u/+7/7n/uP+4/7r/uv+6/7z/v//A/77/vv+//7//v/+//7//v//A/8D/vv++
/77/vv/A/8D/wP/A/7//v/++/73/v/+//7//vv++/7//v/+//8D/wP/A/8D/v/+//7//
v/++/77/v//A/8L/wf/B/8L/wf/B/8H/wv/C/8L/w//D/8H/wf/C/8L/wv/C/8L/w//D
/8P/w//E/8b/x//H/8f/xv/G/8f/yP/J/8r/y//M/8r/yv/M/8z/zf/N/83/zv/O/87/
0P/S/9D/0P/Q/9L/0v/S/9L/1P/W/9f/1//Y/9b/1v/X/9f/1//W/9b/1f/V/9X/0//T
/9P/0//T/9P/0P/Q/87/zP/M/8z/zP/L/8f/xv/F/8T/w//C/8H/wP++/73/u/+6/7v/
uv+3/w==
         </WaveFormData>
      </LeadData>
   </Waveform>
</RestingECG>
