# Supplementary material for: Detection of Left Atrial Enlargement Using a Convolutional Neural Network-Enabled Electrocardiogram
Source: Front Cardiovasc Med. 2020 Dec 17;7:609976. doi: 10.3389/fcvm.2020.609976 (PMC7773668; doi:10.3389/fcvm.2020.609976)
Supplement: Supplementary file 2 [file Data_Sheet_2.ZIP › normal1/1802010683_10489_00000001.XML]

<?xml version="1.0" encoding="Windows-1252"?>
<!DOCTYPE RestingECG SYSTEM "restecg.dtd">
<RestingECG>
   <PatientDemographics>
      <PatientID>1802010683</PatientID>
      <PatientAge>81</PatientAge>
      <AgeUnits>Years</AgeUnits>
      <Gender>Male</Gender>
      <PatientLastName>liuzhongguo</PatientLastName>
   </PatientDemographics>
   <TestDemographics>
      <DataType>Resting</DataType>
      <Site>1</Site>
      <AcquisitionDevice>MAC55</AcquisitionDevice>
      <Status>Unconfirmed</Status>
      <Priority>Normal</Priority>
      <AcquisitionTime>08:30:54</AcquisitionTime>
      <AcquisitionDate>09-29-2015</AcquisitionDate>
      <CartNumber>1</CartNumber>
      <AcquisitionSoftwareVersion>009C</AcquisitionSoftwareVersion>
      <XMLSourceVersion>MAC5000 v1.0</XMLSourceVersion>
   </TestDemographics>
   <RestingECGMeasurements>
      <VentricularRate>53</VentricularRate>
      <AtrialRate>53</AtrialRate>
      <PRInterval>204</PRInterval>
      <QRSDuration>106</QRSDuration>
      <QTInterval>448</QTInterval>
      <QTCorrected>420</QTCorrected>
      <PAxis>52</PAxis>
      <RAxis>55</RAxis>
      <TAxis>124</TAxis>
      <QRSCount>8</QRSCount>
      <QOnset>212</QOnset>
      <QOffset>265</QOffset>
      <POnset>110</POnset>
      <POffset>175</POffset>
      <TOffset>436</TOffset>
      <ECGSampleBase>500</ECGSampleBase>
      <ECGSampleExponent>0</ECGSampleExponent>
   </RestingECGMeasurements>
   <Diagnosis>
      <Modality>Resting</Modality>
         <StatementCount>7</StatementCount>
         <LabelText>12SL Õï¶Ï³ÂÊö</LabelText>
      <DiagnosisStatement>
         <StmtFlag>ENDSLINE</StmtFlag>
         <StmtText>ñ¼ÐÔÐÄ¶¯¹ý»º</StmtText>
      </DiagnosisStatement>
      <DiagnosisStatement>
         <StmtText>¿ÉÄÜ</StmtText>
      </DiagnosisStatement>
      <DiagnosisStatement>
         <StmtText>ÏÂ±ÚÐÄ¼¡¹£ËÀ</StmtText>
      </DiagnosisStatement>
      <DiagnosisStatement>
         <StmtFlag>ENDSLINE</StmtFlag>
         <StmtText>£¬ÄêÁä²»È·¶¨</StmtText>
      </DiagnosisStatement>
      <DiagnosisStatement>
         <StmtText>ST¶ÎÓë</StmtText>
      </DiagnosisStatement>
      <DiagnosisStatement>
         <StmtFlag>ENDSLINE</StmtFlag>
         <StmtText>T ²¨Òì³££¬¿É¿¼ÂÇÎª²à±ÚÐÄ¼¡È±Ñª</StmtText>
      </DiagnosisStatement>
      <DiagnosisStatement>
         <StmtFlag>ENDSLINE</StmtFlag>
         <StmtText>Òì³£ ECG</StmtText>
      </DiagnosisStatement>
   </Diagnosis>
   <Waveform>
      <WaveformType>Rhythm</WaveformType>
      <WaveformStartTime>0</WaveformStartTime>
      <NumberofLeads>8</NumberofLeads>
      <SampleType>CONTINUOUS_SAMPLES</SampleType>
      <SampleBase>500</SampleBase>
      <SampleExponent>0</SampleExponent>
      <HighPassFilter>16</HighPassFilter>
      <LowPassFilter>150</LowPassFilter>
      <ACFilter>NONE</ACFilter>
      <LeadData>
         <LeadByteCountTotal>10000</LeadByteCountTotal>
         <LeadTimeOffset>0</LeadTimeOffset>
         <LeadSampleCountTotal>5000</LeadSampleCountTotal>
         <LeadAmplitudeUnitsPerBit>4.88</LeadAmplitudeUnitsPerBit>
         <LeadAmplitudeUnits>¦ÌV</LeadAmplitudeUnits>
         <LeadHighLimit>2147483647</LeadHighLimit>
         <LeadLowLimit>268435456</LeadLowLimit>
         <LeadID>I</LeadID>
         <LeadOffsetFirstSample>0</LeadOffsetFirstSample>
         <FirstSampleBaseline>0</FirstSampleBaseline>
         <LeadSampleSize>2</LeadSampleSize>
         <LeadOff>FALSE</LeadOff>
         <BaselineSway>FALSE</BaselineSway>
         <ExcessiveACNoise>FALSE</ExcessiveACNoise>
         <MuscleNoise>FALSE</MuscleNoise>
         <LeadDataCRC32>1451844182</LeadDataCRC32>
         <WaveFormData>
8v/y//L/8v/0//T/9P/0//T/9P/0//T/8v/y//L/8v/0//T/9P/0//b/9v/2//b/9f/0
//P/8v/y//L/8v/y//L/8v/y//L/8P/w//D/8P/y//L/8v/y//D/8P/w//D/8v/y//L/
8v/w//D/8P/w//D/8P/w//D/8P/w//D/8P/t/+z/6//q/+r/6v/q/+r/6//s/+3/7v/u
/+7/7v/u/+7/7v/u/+7/8P/w//D/8P/w//D/8P/w//H/8v/z//T/9v/2//b/9v/5//r/
+//8//7//v/+//7/AAAAAAAAAAABAAIAAwAEAAQABAAEAAQABgAGAAYABgAIAAgACAAI
AAcABgAFAAQABQAGAAcACAAGAAYABgAGAAYABgAGAAYABAAEAAQABAAEAAQABAAEAAQA
BAAEAAQABAAEAAQABAACAAIAAgACAAEAAAD///7//v/+//7//v/+//7//v/+//7//v/+
//7/AAAAAAAAAAD+//7//v/+//7//v/+//7/AAAAAAAAAAAAAAAAAAAAAAIAAgACAAIA
AgACAAIAAgAAAAAAAAAAAAAAAAAAAAAAAAAAAAAAAAACAAIAAgACAAIAAgACAAIAAgAC
AAIAAgADAAQABQAGAAQABAAEAAQAAgACAAIAAgAEAAQABAAEAAIAAgACAAIAAgACAAIA
AgAEAAQABAAEAAIAAgACAAIAAgACAAIAAgAAAAAAAAAAAAIAAgACAAIAAgACAAIAAgAC
AAIAAgACAAQABAAEAAQAAgACAAIAAgAFAAYABwAIAAYABAACAAAAAwAEAAUABgAEAAQA
BAAEAAQABAAEAAQABAAEAAQABAAEAAQABAAEAAYABgAGAAYABAAEAAQABAAGAAYABgAG
AAQABAAEAAQABAAEAAQABAAGAAYABgAGAAQABAAEAAQAAgACAAIAAgADAAQABQAGAAUA
BAADAAIABAAEAAQABAACAAIAAgACAAQABAAEAAQAAgACAAIAAgAEAAQABAAEAAUABgAH
AAgACAAIAAgACAAKAAoACgAKAAwADAAMAAwADgAOAA4ADwAPAA4ADgAOAA4ADQANAAwA
DgAQAA4ADgAPABEAEQATABEAEAAPAA8AEgASABAADwAOAAwACQAHAAUABAAEAAQAAgAB
AAEAAQAAAAAAAQABAAMAAwADAAIAAQABAAMAAwABAAEAAgACAAMABAADAAIAAQAAAP//
/v8BAAEAAAAAAAEAAgADAAQAAwADAAMAAwACAAAAAQAFAAYABQAHAAsAEAAYAB8AKAAt
ADIAOgBHAFkAZABrAHwAlQCiAKYAqACnAJcAfwBzAGsAXgBLADwAMQAoACMAHAAWABQA
DwAJAAgAAwACAAIAAgAAAAAAAQADAAEA+v/4//j/+f/5//n/+f/7//3//f/8//z/+v/6
//n/9//7//z//P/6//j/9//4//X/9f/4//b/9v/2//b/9f/z//X/9f/1//X/8//z//P/
8//0//T/8//z//P/8//z//P/8//0//T/9v/4//f/9P/0//T/9P/0//T/9f/1//X/9f/z
//L/8v/y//D/7//v//D/8P/x//H/8f/y//H/8P/x//D/7//u/+7/8P/u/+7/8f/w/+7/
7f/q/+r/6//r/+v/6//r/+v/6f/o/+z/7//t/+r/6f/n/+b/6P/m/+b/5v/o/+j/6P/p
/+j/5//m/+X/6P/o/+b/6f/n/+f/6P/p/+v/6//r/+v/6//s/+3/7v/u/+7/7//w//H/
8v/y//H/8f/1//j/9v/0//X/+f/6//r/+v/7//3//f/9//3//v/+////AQABAAIAAgAD
AAMAAwADAAMAAwABAAEAAQABAAIAAgACAAMABwAEAAMAAwAEAAQAAwADAAMAAgAAAP//
/////////////wAAAAD8////AgADAAIA/v/8//v/+//9//z/+//7//7//v/+//7//P/7
//v/+//7//v/+//7//z//v///wAA///+//v/+v/9//3//f/9//7//v/+////////////
///7//v/+//8//3//f/+/wAAAQABAP///v/+//////8AAP///////////////wAAAAAC
AAIAAgABAP/////+//7//v////////8CAAIAAgACAAEAAQAAAAAA/v/+//7//v/9//3/
/f/+/wAAAAD+//7//f///////////wAAAQACAAAA/v/7//n/+v/7//r//f8BAP//////
//7//f/8//v//v///wEAAgAAAAAA///8//z//f/+//7//P/+/wIAAAAAAAAAAAD+//7/
/v/+/wAAAAAAAAAAAAAAAAAAAAAAAAAAAAAAAP7//v/+//7///8AAAEAAgABAAAA///+
/wAAAAAAAAAA/v/+//7//v/+//7//v/+//7//v/+//7//v/+//7//v8AAAAAAAAAAAAA
AAAAAAAA///+//3//P/8//z//P/8//z//P/8//z//f/+////AAD+//7//v/+/wAAAAAA
AAAAAAAAAAAAAAACAAIAAgACAAQABAAEAAQABgAHAAcABgAGAAYABgAFAAcABgAGAAgA
BAAEAAcACQALAA0ADQAMAAoACQAJAAgABgAFAAQAAgAAAP///v/+//7//v/+//3//f/9
//z//P/9//3//f/9//z/+v/4//f/+f/5//n/+f/6//r/+v/6//n/+P/7//z/+f/4//j/
9//4//j/+P/4//b/9v/3//f/8f/1//j/9v/3//n/9P/z//v///8AAAgAEwAaACMAJAAk
AC8AQwBSAFkAYABvAH4AiACOAI0AfwBpAF0AVwBKADsALgAlABwAFQAOAAgAAgD7//f/
+P/7//j/8v/w//L/9P/x/+//8f/y/+7/6v/t/+3/7f/t/+//7//v/+7/7v/w//D/7//t
/+z/7P/r/+j/6v/r/+7/7f/r/+7/7P/s/+z/7P/r/+n/6//r/+v/6//q/+n/6P/n/+j/
6P/n/+f/5//n/+f/5//l/+b/5v/o/+n/6f/n/+j/6P/o/+j/6P/p/+n/6f/p/+f/5v/m
/+b/5//n/+j/6v/o/+n/6f/p/+v/6f/n/+f/5v/l/+T/5P/k/+L/4v/l/+b/5v/n/+b/
5v/n/+f/5//l/+X/5f/j/+D/4v/j/9//4P/h/+H/4v/k/+L/4v/i/+L/4v/i/+P/4v/h
/+D/3//i/+L/4P/j/9//3//g/+H/4f/h/+H/4f/i/+T/5v/o/+X/5P/k/+T/5f/m/+b/
5f/n/+v/7v/s/+v/6//u/+7/8v/y//P/9f/z//P/8//0//b/9//5//n/9v/2//f/9//5
//n/+f/5//r/+//8//3//P/8//z//f/9//r/+f/5//j/+P/3//f/+v/6//n/+f/7//v/
+//7//v//P/8//j/+v/8//z/+v/5//j/+P/5//r/+v/6//v/+f/4//f/9v/4//f/9//3
//f/9//3//f/9v/2//X/9P/1//b/9f/2//T/8//y//H/9P/0//T/9f/3//f/9//3//f/
9//3//j/9//1//T/9P/2//f/9v/2//b/9//3//j/+f/5//n/+f/3//f/+P/4//r/+v/6
//n/+//7//r/+v/4//n/+f/5//j/+P/4//j/9v/3//f/+P/6//r/+v/6//n/+f/5//r/
+v/6//j/+P/7//3//f/9//z//P/8//z/+v/6//n/+f/5//n/9//5//v/+f/5//n/+f/5
//n/+f/5//n/+v/6//z//P/7//j/9//3//f/9v/6//r/+P/4//j/+P/4//n/+v/7//z/
/P/8//z//P/6//r/+v/6//r/+v/6//r/+v/6//r/+v/4//j/+P/4//n/+v/7//z/+v/6
//r/+v/6//r/+v/6//r/+v/6//r/+P/4//j/+P/4//j/+P/4//n/+v/7//z//P/8//z/
/P/8//z//P/8//7//v/+//7//f/8//v/+v/4//j/+P/4//v//P/9//7//v/+//7//v/9
//3//P/8//7//v/9//3//P/8//7//P/+/wEAAwADAAcABwAGAAUABQAGAAYABAABAAAA
/v/7//f/9f/0//T/9f/2//b/9//5//j/+P/5//f/9//3//f/+P/3//f/+f/5//n/+f/6
//j/+P/4//b/9v/4//j/+P/4//n/+f/4//r/+v/6//r/+P/3//X/8//5//z/+P/1//X/
+P/5//3/AQACAAoAEwAYACEAKgA2AD8ARQBSAGEAbAB9AIQAgAB6AG8AXQBNAEMANwAs
ACMAHAAXABYAEQAMAAYAAgD///v/+P/z//L/8v/0//L/8v/z//X/9f/y//L/8v/x//H/
8f/x//P/8f/x//D/8P/x//L/8v/x//D/8P/v/+z/7v/v//L/8f/x//T/8v/y//P/8v/w
/+3/7f/t/+3/7f/v/+//7//v//D/8P/v/+//7//v/+//7//t/+7/7v/w/+//7f/p/+j/
6f/q/+v/7P/r/+v/6//r/+v/6v/q/+r/6P/n/+f/6P/q/+v/6//r/+3/6//p/+n/5//n
/+f/6P/o/+b/5v/p/+r/6v/r/+r/6P/p/+n/6f/r/+v/6//p/+X/6P/q/+f/6P/p/+n/
6v/u/+z/7P/s/+z/7P/s/+3/7//v/+//7//u/+z/6P/p/+j/6f/r/+3/7f/t/+3/7f/s
/+z/7P/s/+3/7v/w//L/8f/y//L/8f/x//X/+P/2//P/8//2//b/+P/4//n/+//9//3/
/f/+//z//f///////P/8//3//f8BAAEAAQABAP7//f/8//v//v/+//7///8DAAAA////
//7//v/9//3//v/+//3//f////////////3//v/+//r//P/+//7//P/9//z//P/9//v/
+v/5//n//P/8//z//P/8//v/+//7//v/+//7//v//f/+//7//v/8//z/+v/6//n/+f/5
//n/+v/6//r/+//5//n/+f/5//n/+f/5//r/+v/5//n/+v/5//n/9//2//j/+f/5//r/
+//7//v/+//7//v//P/8//r/+v/6//n/+f/5//j/+P/6//v/+//7//z//P/8//z//P/9
//3//v/+//7//v/+/////////wAA///+//v/+v/8////AAABAAAAAAAAAAAAAAAAAP//
///9//3/+//9/wEA////////////////////////AAAAAAAAAAD///z//v///wAAAAD+
/wIABAAEAAQABAAEAAMAAgABAAAAAgACAAIAAgAAAAAAAAAAAAAAAAAAAAAAAgACAAIA
AgAAAAAAAAAAAAAAAAAAAAAAAgACAAIAAgAAAAAAAAAAAAIAAgACAAIA///+//3//P/9
//7///8AAAAAAAAAAAAAAAAAAAAAAAAAAAAAAAAAAAAAAAAAAAAAAgACAAIAAgACAAIA
AgACAAMABAAFAAYABAAEAAQABAAGAAYABgAGAAQABAAEAAQAAgACAAIAAgADAAQABQAG
AAcACAAJAAoACAAIAAgACAAIAAkACQAIAAkACgALAAsACQAIAAgACgAGAAYACQALAA0A
DwAPAA4ADwAPABAAEAAOAA0ADAAKAAYAAwAAAP7//v/+//7//f/+//////8AAP7//f/8
//v//P/8//z//f/9//3//f/9/wAAAAAAAAAA///+/wEAAgD///7//v/9//7//v/+//7/
/v/+//////8BAAEAAgAEAAUAAwAAAAEAAwAFAAoAFgAfACQAKwAyADYAQQBPAGAAbwB8
AIsAmgCmAKoAoQCTAIUAdQBnAFoATQBAADUALAAjABwAGAASAAsAAwAAAP///v/8//7/
BAAAAPn/9//3//T/9P/0//H/8f/x//H/8//z//P/8v/y//T/9P/z//H/9f/2//b/9P/y
//H/8v/v//H/9P/y//L/9v/2//X/8//z//P/8//z//P/8//z//P/9P/0//P/8//x//H/
8f/x//P/9P/0//b/9P/z//D/8P/w//D/8P/w//H/8f/x//H/8v/y//P/9P/y//H/8f/y
//D/8f/x//H/8f/v/+3/7f/u/+//8P/y//D/7v/u//H/7//u/+7/7P/s/+3/7f/t/+//
7//v/+3/6//u//D/7f/t/+3/7P/s/+3/6v/p/+j/6v/q/+r/6//s/+3/7v/v/+//7v/r
/+3/6//r/+z/7f/t/+3/7f/t/+3/7v/v//D/8v/y//P/9P/z//T/9P/z//X/+f/8//r/
+f/5//z//P/8//z//f///wAAAQACAAQAAgADAAUABQAEAAQABQAFAAYABQAEAAMABgAH
AAgACQAIAAgACAAJAAsACAAHAAcACAAIAAcABwAIAAgABwAHAAcABwAHAAcABQAGAAYA
AgAEAAYABgAEAAMAAgACAAMABAAEAAQABQADAAIAAQAAAAAA////////AAABAAIAAwAC
AAIAAQAAAAIAAgAAAAAAAQABAAEAAQACAAIAAgADAAMAAwADAAMAAwADAAMABAAEAAMA
AwAEAAcABwAFAAQAAgADAAMABAAFAAUABQAFAAUABQAGAAYACAAIAAgABwAJAAkACAAI
AAYABwAHAAcACAAIAAgACAAIAAkACQAKAAgACAAIAAgACAAJAAoADAALAAoABwAGAAcA
CQAJAAkACgAKAAoACgAIAAgABwAHAAUABQADAAUABwAFAAUABQAHAAcABwAHAAUABQAG
AAYABwAIAAgABgAHAAcABwAGAAoACAAGAAYABgAGAAYACAAIAAgACAAKAAoACgAKAAkA
CAAHAAYACAAIAAgACAAKAAoACgAKAAoACgAKAAoACAAIAAgACAAIAAgACAAIAAgACAAI
AAgACAAIAAgACAAKAAoACgAKAAwADAAMAAwACgAKAAoACgAJAAgABwAGAAYABgAGAAYA
BwAIAAkACgAJAAgABwAGAAYABgAGAAYACAAIAAgACAAKAAoACgAKAAkACAAHAAYABAAE
AAQABAAGAAYABgAGAAgACAAIAAgACAAIAAgACAAJAAoACwAMAAwADAAMAAwADgAOAA4A
DgAMAAwADAAMAA4ADgAOAA4ADwARABIAEgAQABAAEAAPAA8ADgAOABAAEAAQABMAFQAV
ABcAFwAWABMAEwAUABQAEgARABAADgANAAsACQAIAAYABgAGAAUABwAHAAYABgAFAAUA
BQAFAAYABgAGAAcACAAHAAYABQAGAAYABgAGAAIAAAACAAIABQAGAAgACQAGAAQAAgAA
AAEAAgAEAAUABQABAAIABAAHAAUABAAFAAcACwAQABYAHQAoAC8ALgAyAD0ATQBeAGkA
cgB7AIQAjgCWAJUAiQB3AGkAYQBWAEcAPAA5ADIAIQAUABIADgAJAAUABAABAAAAAgD+
//z//v/9//3//f/+//z//P/7//n/+f/5//v/+f/5//j/+P/6//r/+f/3//f/+P/4//b/
9v/3//r/+f/4//r/9//2//r/+v/5//f/9//3//f/9//3//f/9//3//b/9v/1//X/9f/1
//X/9f/z//T/9P/2//T/8f/s/+r/7f/u/+//8P/v/+//7//v//H/8P/w//D/8f/x//L/
9P/y//P/8//z//X/8//x//H/8f/x//H/8v/x/+7/7f/v/+//7v/u/+z/7f/v//D/8f/w
/+//7v/r/+v/7v/w/+3/7v/v/+//8P/x/+7/7f/s/+z/7P/s/+3/6//r/+v/6//s/+z/
6v/t/+3/7f/u/+//7//v/+//7//x//L/8//0//P/8v/y//L/8//0//T/8//x//X/+P/2
//X/9f/4//j/+v/6//v//f/8//v/+v/6//z//f///////v/+/////////////////wEA
AQABAAEAAgACAAIAAwAFAAIAAQABAAQABAADAAMAAgACAAEAAQAEAAUABgAHAAUABgAG
AAIAAwAEAAMAAAABAAAAAAABAAEAAAD/////AAAAAAAAAAAAAP///////wEAAQABAAEA
//8AAAAAAAAAAAAA/v/+/wEAAQABAAEAAQAAAP////8BAAEAAQABAP3//f/9//7//P/7
//v//P///////f/8//z//f/9//7////////////9//3//v/+/wAAAAAAAP////////7/
/v/8//3//f/9/wAAAAAAAAAAAAABAAEAAgACAAIAAgACAAMAAwADAAQABgAGAAQABAAF
AAcABwAHAAUABAADAAIABAAEAAMAAwADAAMAAQADAAUAAwADAAMAAwADAAMAAwADAAMA
BAAEAAIAAgABAP7/AgADAAQABAAGAAIAAAABAAIAAwAEAAQABAAEAAQABgAGAAYABgAE
AAQABAAEAAMAAgABAAAA/v/+//7//v8AAAAAAAAAAAEAAgADAAQAAgACAAIAAgACAAIA
AgACAAIAAgACAAIABAAEAAQABAAEAAQABAAEAAIAAgACAAIAAwAEAAUABgAFAAQAAwAC
AAMABAAFAAYABgAGAAYABgAEAAQABAAEAAQABAAEAAQABgAGAAYABgAGAAYABgAGAAgA
CAAIAAgACgAKAAoACgAJAAgABwAGAAYABgAGAAYABwAIAAkACgAMAAwADQANAA4ADgAO
AA4ACwAJAAYABAAJAAgACQANAA0ADQAPAA8ADQALAAoACgAKAAgABwAGAAUAAwACAAEA
AAAAAAAAAAD////////+/wAAAQABAAEAAQABAAAA//8BAAMAAwADAAEAAgACAAIAAAD+
//z//v/+//7//v///wAAAAABAAIAAAAAAAAAAQABAAMABQAEAAIAAQADAAIABQALABEA
EgAWAB0AJAAlACwAOgBHAFUAZAB1AIQAjwCMAIQAgAB3AGMAVQBLAEEANAApACgAJQAc
ABcAGAAQAAgAAQD//wAA/f/+/wIA/v/8//z/+f/3//X/9P/0//b/9//3//f/9//5//f/
9//2//b/9v/2//X/8//1//b/9v/0//X/9f/3//X/9f/4//b/9v/5//r/+v/5//f/9f/z
//H/8v/z//T/9f/2//b/9f/1//P/8//z//P/8//0//T/9v/4//f/9P/0//T/9P/0//T/
8//z//P/8//1//T/9P/0//P/8f/w//D/8v/z//P/8//1//P/8f/x/+//7//v//D/8P/u
/+7/8f/x//D/8P/u/+7/7//v/+//7f/t/+3/6//r/+7/8P/t/+v/6//q/+r/7P/q/+r/
6v/q/+r/6v/r/+3/7f/t/+3/7v/u/+z/7//v/+//8P/x/+//7//v/+//7//w//H/8v/0
//T/9f/2//X/9v/2//X/9f/5//z/+v/3//f/+v/6//7//v///wEA////////AAD+////
AQABAAIAAgADAAMABQAFAAUABQADAAMAAwADAAUABgAHAAkACgAGAAQAAwAEAAQAAwAD
AAQABAADAAMAAQABAAEAAQACAAQABQACAAMABAADAAAA///+//7///8BAAAA/////wAA
AAAAAAAAAAD/////////////////////AAAAAAAAAgACAAAAAAD//////////wIAAgAC
AAMAAwADAAMAAwD+//3//P/8//3//f/+/wAAAQABAP///v8AAAEAAQACAAIAAQAAAP//
AQABAAIAAgACAAIAAgABAAMAAwACAAIAAQABAAAA//8BAAIAAwAEAAQABQAFAAYAAwAC
AAEAAAABAAEAAQACAAQABAACAAIAAgADAAIAAQACAAIAAgACAAQABAADAAMAAwADAAEA
AwADAAEAAQABAAMAAwADAAMAAQABAAIAAgACAAIAAQD+/wIAAwAEAAQAAgAGAAQAAgAC
AAIAAgACAAIAAgACAAIAAgACAAIAAwAEAAUABgADAAIAAQAAAAIAAgACAAIAAAAAAAAA
AAAAAAAAAAAAAAAAAAAAAAAA/v/+//7//v///wAAAQACAAAAAAAAAAAAAgACAAIAAgAC
AAIAAgACAAAA/v/8//r//f/+////AAAAAAAAAAAAAAAAAAAAAAAAAAAAAAAAAAAAAAAA
AAAAAAEAAgADAAQABAAEAAQABAAGAAYABgAGAAYABgAGAAYABAAEAAQABAAEAAQABAAE
AAYABgAGAAYACAAIAAkACQAIAAgACAAIAAkACQAIAAgACgAIAAgACwALAAsADQANAA4A
DQANAA4ADQAKAAgABgAGAAMAAQD//wAAAAAAAAAA/////////v/8//3//f/9///////+
//3//f/////////9//7//v/+//7//P/6//z//f/+////AQABAAAAAAAAAAEAAgADAAUA
AQD/////AAAAAP3/AwAGAAMABwAPABYAHgAjACoAMQA2AEAATQBdAGoAdwCGAJcAogCq
AKgAnQCNAH0AcwBnAFIAPwA2AC8AJgAbABQAEAAKAAUABQAEAAMAAgD+//7/AgD+//n/
+//5//b/+P/4//X/9//3//f/+f/5//n/+P/4//b/9v/1//P/9//4//j/9v/1//X/9//1
//X/+P/2//b/9v/2//X/8//0//X/9v/3//n/+f/5//n/+f/4//b/9f/z//P/8//z//H/
8v/y//T/9v/1//L/8v/z//T/9f/2//X/9f/1//X/9f/0//T/9P/2//X/9f/2//T/9f/1
//X/9//1//P/8//x//H/8f/y//L/8P/w//P/9f/0//T/8v/y//P/8//z//H/8f/x/+//
6//u//D/7f/u/+//7//w//D/7v/u/+7/7v/u/+7/7//s/+v/6v/p/+z/7P/q/+3/7f/t
/+7/7//v/+//7//v/+3/7v/v//D/8P/w//H/8v/2//j/+f/5//f/+//+//z/+//7//7/
/v8AAAAAAQADAAEAAQABAAIAAwAFAAgACQAGAAYABwAHAAcABwAHAAcACQAJAAkACQAI
AAgACAAJAAsACAAHAAcACgAKAAkACQAIAAgABwAHAAcABwAHAAcACQAKAAoABgAIAAoA
CgAIAAcABgAGAAcABgAEAAIAAQADAAQABQAGAAQAAwADAAMAAwADAAMAAwAFAAYABgAG
AAQABAACAAIAAwADAAMAAwAGAAYABgAHAAUABQAFAAUABAAFAAYACAAIAAcABwAIAAkA
CQAHAAYABgAHAAcACAAHAAcABwAHAAkACQAKAAoACAAIAAgABwAIAAkACQAKAAgACQAJ
AAkACAAIAAgACAAGAAcABwAIAAoACgAKAAoABwAHAAcACAAJAAoACQAKAAoACwAKAAkA
BgAGAAYABgAIAAgABwAHAAkACQAHAAkACwAJAAkACQAIAAcABgAFAAYABwAJAAoACAAI
AAcABAAHAAkACwAMAA4ADAAKAAgACAAIAAgACgAKAAoACgAMAAwADAAMAAoACgAKAAoA
CAAIAAgACAAJAAoACwAMAAoACgAKAAoACwAMAA0ADgAMAAwADAAMAAoACgAKAAoACAAI
AAgACAAKAAoACgAKAAoACgAKAAoACgAKAAoACgAKAAoACgAKAAoACgAKAAoACgAKAAoA
CgAMAAwADAAMAAwADAAMAAwADgAOAA4ADgAMAAwADAAMAAoACgAKAAoADAAMAAwADAAO
AA4ADgAOABEAEwAUABQAEwASABEADwAQABAAEQAUABEAEAASABMAFAAXABgAGAAVABUA
FgAWABUAFQAVABQADwANAAsACgAMAAwADAALAAoACQAHAAYACAAJAAoACwALAAoACQAJ
AAkACQAJAAkACgAKAAoACgAIAAYACAAIAAgACAAJAAkACAAIAAgACAAIAAgACQAJAAkA
CQAKAAoABwAJABAAEQAJAAkAEgAWAB8ALgAvAC4ANAA7AEUAVABfAGYAdQCIAJAAlACd
AJkAhQBvAF8AVgBNAEAANQAwACkAIAAeABoAEQALAAwACwAGAAYABgAGAAQABwAFAP3/
/v8CAAIA//8BAAEAAQADAAQABQAFAAYABAACAP//+//+/wAAAQAAAAEAAQADAAEA//8C
AAAAAAAEAAQAAwABAAAA///+//3//f/9//3//f/+//7//f/9//3//f/9//3/+//8//z/
/v/8//v/+P/4//n/+v/7//z/+//7//v/+//7//r/+v/6//v/+//8//7//P/9//3//f/8
//n/9v/1//b/9//4//r/+v/4//j/+//9//z//P/6//r/+//7//v/+//7//v/+f/1//j/
+v/3//X/9f/0//T/+P/2//b/9v/4//j/+P/5//n/+f/5//n/+f/4//X/9//3//f/+P/5
//v/+//7//v/+f/6//v//P/6//r/+//8////AAAAAP////8DAAYABAD/////AgACAAIA
AgADAAUABQAFAAUABgAIAAkACwALAAwADAANAA0ADwAPAA8ADwAPAA8ADwAPABIAEgAS
ABMAFQASABEAEQATABQAFAAVABYAFgAVABUAFwAXABcAFwAXABgAGAAUABQAFgAWABQA
FQAUABQAFQAVABQAEwATABQAFAAUABQAFgAVABUAFQATABMAEwATABEAEgASABIAFAAU
ABIAEgAVABUAFQAVABUAFAATABMAEQARABEAEQAQABEAEgAUABIAEQARABIAEQARAA8A
DgAQABEAEQASABUAFQAVABUAFwAXABgAGAAYABgAGAAXABcAFwAWABYAFgAXABcAFwAY
ABgAGAAYABYAFwAXABgAGgAaABoAGgAZABkAGQAaABgAGAAWABYAGgAdAB4AHwAcABoA
GAAWABkAGgAaABsAGQAZABcAGQAbABkAGQAZABkAGQAZABkAGQAZABoAGgAYABgAFwAU
ABkAGwAdAB4AHAAaABoAGAAYABgAGAAaABoAGgAaABwAHAAcABwAGgAaABoAGgAcABwA
HAAcAB4AHgAeAB4AHgAeAB4AHgAdABwAGwAaABwAHAAcABwAHgAeAB4AHgAeAB4AHgAe
AB4AHgAeAB4AHgAeAB4AHgAeAB4AHgAeAB4AHgAeAB4AHwAgACEAIgAgACAAIAAgAB4A
HgAeAB4AHAAcABwAHAAfACAAIQAiACIAIgAiACIAJAAkACQAJAAiACIAIgAiACIAIgAi
ACIAJAAkACQAJAAmACYAJgAmACcAKAApACoAJwAmACUAJAAmACYAJgAmACQAJAAkACQA
JwAoACkAKgArACwALQAuAC0ALAArACoAJwAmACUAJAAjACIAIQAgAB8AHgAdABwAHAAc
ABwAHAAeAB4AHgAeAB0AHAAbABoAHAAcABwAHAAeAB4AHgAeAB0AHAAbABoAHAAcABwA
HAAcAA==
         </WaveFormData>
      </LeadData>
      <LeadData>
         <LeadByteCountTotal>10000</LeadByteCountTotal>
         <LeadTimeOffset>0</LeadTimeOffset>
         <LeadSampleCountTotal>5000</LeadSampleCountTotal>
         <LeadAmplitudeUnitsPerBit>4.88</LeadAmplitudeUnitsPerBit>
         <LeadAmplitudeUnits>¦ÌV</LeadAmplitudeUnits>
         <LeadHighLimit>2147483647</LeadHighLimit>
         <LeadLowLimit>268435456</LeadLowLimit>
         <LeadID>II</LeadID>
         <LeadOffsetFirstSample>0</LeadOffsetFirstSample>
         <FirstSampleBaseline>0</FirstSampleBaseline>
         <LeadSampleSize>2</LeadSampleSize>
         <LeadOff>FALSE</LeadOff>
         <BaselineSway>FALSE</BaselineSway>
         <ExcessiveACNoise>FALSE</ExcessiveACNoise>
         <MuscleNoise>FALSE</MuscleNoise>
         <LeadDataCRC32>3762246056</LeadDataCRC32>
         <WaveFormData>
8P/w//D/8P/w//D/8P/w//D/8P/w//D/8v/y//L/8v/x//D/7//u//D/8P/w//D/8P/w
//D/8P/y//L/8v/y//D/8P/w//D/8P/w//D/8P/y//L/8v/y//T/9P/0//T/9P/0//T/
9P/2//b/9v/2//b/9v/2//b/9P/0//T/9P/1//b/9//4//r/+v/6//r/+v/6//r/+v/8
//z//P/8//3//v///wAA/v/+//7//v8BAAIAAwAEAAIAAgACAAIABAAEAAQABAACAAIA
AgACAAQABAAEAAQAAwACAAEAAAACAAIAAgACAAAAAAAAAAAAAAAAAAAAAAD+//7//v/+
//7//v/+//7/AAAAAAAAAAD+//7//v/+//7//v/+//7//v/+//7//v8AAAAAAAAAAP3/
/P/7//r//f/+////AAD+//7//v/+//z//P/8//z//v/+//7//v/+//7//v/+//7//v/+
//7//P/8//z//P/8//z//P/8//z//P/8//z//P/8//z//P/8//z//P/8//v/+v/5//j/
+v/6//r/+v/7//z//f/+//3//P/7//r/+v/6//r/+v/8//z//P/8//z//P/8//z//P/8
//z//P/6//r/+v/6//r/+v/6//r//P/8//z//P/7//r/+f/4//j/+P/4//j/+f/6//v/
/P/+//7//v/+//7//v/+//7//f/8//v/+v/6//r/+v/6//r/+v/6//r//P/8//z//P/8
//z//P/8//z//P/8//z//v/+//7//v/8//z//P/8//z//P/8//z//P/8//z//P/+//7/
/v/+//v/+v/5//j/+P/4//j/+P/5//r/+//8//7//v/+//7//f/8//v/+v/4//j/+P/4
//r/+v/6//r//f/+////AAD9//z/+//6//r/+v/6//r/+P/4//j/+P/5//r/+//8//z/
/P/8//z/+v/6//r/+v/4//j/+P/4//v//P/9//7///8AAAEAAgAEAAQABAAEAAQABAAE
AAQABQAGAAcACAAJAAoACwAMAAsACgAJAAgABQAEAAMAAgAEAAQABAAEAAMAAgABAP//
///9//7///////////////7//P/3//T/9P/z//P/8//z//L/8v/0//X/9v/3//j/9P/x
/+//6//s/+3/7v/v//D/8v/z//T/8//y//H/8P/u/+7/7f/t/+//7//v/+//8f/x/+//
7//w//D/8P/z//P/8f/0//T/8v/y//L/8v/v/+f/5P/e/9v/2//a/9b/1//a/9r/2P/S
/9P/3P/q//f/BgAYAC0ARgBlAIwApQC0AMUA2QDnAOoA6ADiANkAzQC+AKsAmgCMAHoA
aABbAE0AOQAsACQAGAASABEAFAAQAAgAAwADAP//9//0//T/8v/x/+7/7f/t/+3/7//v
/+//7//w/+//7f/t//D/8P/y//L/8P/v/+7/7f/t/+3/7f/t/+//7//u/+3/7f/u/+7/
7//u/+7/7f/q/+v/6//r/+v/7P/s/+3/7f/r/+r/6v/q/+v/6//q/+r/6//r/+v/6//r
/+v/6//r/+r/6v/r/+3/7f/t/+v/6//p/+n/6f/p/+n/6v/r/+z/6v/q/+v/7P/s/+v/
6//s/+7/7v/w//D/7f/t/+v/6//p/+n/6v/q/+v/6//r/+r/6//t/+7/8f/0//T/9P/0
//X/9f/1//X/9P/z//P/8v/0//T/8//z//T/9v/2//b/+f/5//n/+f/4//r/9//3//j/
+v/6//v/+f/5//n/+v/6//r/+f/5//f/+P/6//z/+//6//j/9v/4//j/+P/2//T/9f/2
//b/9P/0//T/9P/2//X/9P/0//T/8//z//P/9P/3//X/8//w/+//8P/v//D/8f/y//P/
8P/w//D/8v/w//D/8P/x//P/9f/z//D/8v/0//T/8//v//H/8v/y//D/8P/z//P/8f/x
//P/8f/w/+//7//w//D/8P/y//P/8f/w/+//7//v/+//8P/y/+//7v/w/+//7P/r/+v/
6v/r/+r/7f/u/+3/7f/s/+z/7//w//D/8P/u/+7/7v/u/+//7v/t/+z/7v/u//D/8v/x
//H/8P/v//H/8f/w/+7/7f/u/+3/7P/s/+z/7P/s/+3/7//w//H/7//v/+//7f/r/+z/
7P/s/+7/7//v/+7/8P/w/+7/7v/u/+7/8P/w//H/8P/w//D/8f/x/+//7//t//D/8P/u
/+7/7v/u/+//8f/x/+3/7//x//D/7//t/+7/7v/u//D/8P/u/+7/7v/u/+7/7v/u/+7/
7v/u//D/8P/w//D/8P/w//D/8P/w//D/8P/w//D/8P/w//D/8P/w//D/8P/w//D/8P/w
/+7/7v/u/+7/8P/w//D/8P/w//D/8P/w//D/8P/w//D/7v/u/+7/7v/v//D/8f/y//H/
8P/v/+7/7v/u/+7/7v/v//D/8f/y//L/8v/y//L/9P/2//j/+v/8//z//P/8//r/+v/6
//r//f/+////AAD///7//f/8//r/+v/6//r/+P/4//r/+v/8//z/+//6//n/9//2//P/
8//z//P/8//x//H/8f/w/+7/7P/s/+v/6f/p/+n/6P/o/+r/6v/q/+v/7P/r/+v/6v/n
/+b/5f/m/+f/6P/q/+j/6P/o/+j/6P/o/+j/6P/p/+n/6f/p/+f/5//p/+n/5//n/+j/
6P/m/+n/5//l/+r/6v/q/+r/6v/o/+f/4//c/9z/2//T/9L/0v/N/8z/zv/K/8b/x//Q
/97/7//6/wgAGwAyAFEAdACTAKQArwDBANMA2ADUANQA0QDJAL4AqwCaAIgAdABgAE8A
QwA7AC4AHAASAAwABwAEAAQAAgD///n/9//1//H/8P/t/+v/7P/r/+v/6//p/+n/6f/p
/+j/5//l/+X/6P/o/+r/6v/p/+n/6f/p/+v/6//r/+v/6//r/+r/6f/n/+j/6P/p/+n/
6v/q/+j/5f/l/+X/5f/o/+j/6f/p/+v/6v/q/+r/6//r/+r/6v/n/+f/5//n/+n/6f/p
/+n/6v/q/+v/7f/q/+n/5v/l/+b/5//o/+n/6P/o/+j/6P/o/+j/6f/q/+z/6//r/+z/
6//q/+v/6v/p/+n/5//n/+n/6f/q/+r/7//v/+//7v/t/+3/7P/t//D/8P/w//D/8f/x
//H/8f/x//H/8v/y//L/8v/x//H/8v/0//T/9P/2//f/+P/5//r//P/5//n/+P/6//r/
+//9//3//f/+//z//P/7//v/+f/6//z//v8AAAAA///+//z//P/8//r//P/9//7//v/8
//z//P/8//r/+f/4//j/+P/3//f/9//2//n/9//1//T/9f/4//n/+f/5//n/+f/2//b/
9v/4//j/+P/4//n/+//9//v/+P/2//j/+P/3//X/9//4//j/+P/4//v/+//5//n/+//5
//j/9//3//j/9v/2//j/+f/7//r/+f/5//j/9//3//j/9v/2//n/+f/4//f/9//2//b/
9P/2//b/9//3//b/9v/2//b/9f/0//T/9P/0//T/9f/0//P/8v/y//L/9P/2//b/9//3
//f/9//3//b/9P/2//j/+P/4//f/9v/1//T/9v/3//f/9//1//X/9f/z//b/+P/5//r/
+f/5//j/9v/2//b/9P/0//b/9v/4//j/9//2//b/9v/5//n/9//3//b/+P/3//T/9v/2
//b/9//5//n/9f/3//j/+P/4//f/9P/0//T/9v/2//b/9v/2//b/9v/2//f/+P/5//r/
+v/6//r/+v/4//j/+P/4//b/9v/2//b/+P/4//j/+P/4//j/+P/4//j/+P/4//j/+P/4
//j/+P/4//j/+P/4//j/+P/4//j/+v/6//r/+v/4//j/+P/4//n/+v/7//z//v8AAAIA
BAAHAAgACQAKAAoACgAKAAoACQAIAAcABgAIAAgACAAIAAgACAAIAAgABQAEAAMAAgAE
AAYABgAGAAUAAwABAP///f/8//n/+f/5//n/+f/5//v/+//6//b/8v/y//H/8f/y//P/
8//0//T/9P/0//T/8v/w/+//7//v/+//7//v/+//7//w//D/7v/u/+7/7v/u/+7/7v/t
/+3/7f/t/+3/7v/x//L/8f/v//D/8P/w//X/8//x//T/9v/2//b/9v/y/+3/5//i/+L/
4f/f/97/2v/T/9L/0P/M/8j/zf/e//D/AwAQACIAQQBkAH0AkACnAL4AywDVANsA1gDO
AMoAwwC5AKoAmwCMAHgAaABaAEsAPwA1ACgAHAAYABYAEwAQAAoABAABAP3/+//7//r/
+v/4//f/9P/z//P/8//2//f/+P/5//j/9//1//X/9P/0//b/9v/1//X/9f/1//P/8//z
//P/9f/1//T/8//z//T/9P/1//P/9P/0//L/8v/z//T/9f/0//T/9f/1//X/9P/0//T/
9f/1//T/9P/1//X/9f/1//b/9//4//n/9//2//b/9//3//f/9f/1//X/9f/1//X/9P/0
//T/9P/2//b/9//4//b/9f/1//b/+P/4//r/+v/7//v/+f/5//n/+f/6//r/////////
/v/+//////8BAAEAAAD///7///////////8AAAEAAwAEAAYABgAFAAUABAAGAAYABgAH
AAcABwAHAAgACgAHAAcACAAKAAoACwAJAAkACQAKAAwADAALAAsACgAKAAsADAAMAAwA
CwAKAAgACAAIAAYACAAJAAoACgAGAAYABgAGAAgABwAGAAYABgAFAAUABQAEAAcABQAD
AAMAAwAFAAUABAADAAIAAQADAAQABQAIAAQABAAEAAUABQAHAAUAAgAEAAYABgAFAAMA
BQAGAAYABAAEAAcABwAHAAcACQAHAAQAAwADAAQABAAEAAYABwAFAAQAAwADAAIAAQAB
AAIAAAAAAAMAAwAEAAMAAwACAAAA/v8AAAAAAgADAAMABAAEAAQAAwACAAIAAgACAAIA
AQAAAP///v8AAAAAAgAEAAIAAwADAAMABQAFAAQAAgAAAAIAAgACAAIAAgACAAIAAAAB
AAEAAQACAAMABAADAAMABAAEAAQAAwADAAIAAAABAAIAAQACAAQABAAGAAYABQAEAAQA
BAAHAAcABQAFAAQABgAFAAIABAAEAAQABQADAAMA//8BAAIAAgACAAEAAQACAAMABgAE
AAYABgAGAAYABgAGAAQABAAEAAQABgAGAAYABgAIAAgACAAIAAgACAAIAAgABwAGAAUA
BAAGAAYABgAGAAYABgAGAAYABwAIAAkACgAHAAYABQAEAAYABgAGAAYACAAIAAgACAAI
AAgACAAIAAUABAADAAIABAAEAAQABAAFAAYABwAIAAcABgAFAAQABgAGAAYABgAIAAgA
CAAIAAYABgAGAAYACAAIAAgACAAKAAwADgAQABMAFAAVABYAFgAWABYAFgAVABQAEwAS
ABAAEAAQABAAEQASABMAFAASABIAFAAUABIAEgARABAADwANAAwACQAJAAkACQAJAAkA
CQAJAAgAAgAAAAAA//8AAAEAAgACAAIABAAEAAQABAAEAAIAAQD+//v/+v/5//n/+f/5
//r/+//8//3//v8AAAAAAAAAAP7//f/8//v/+f/5//v/+//8//3///8AAAAAAwABAP//
AQAAAP///v/+/wAA/f/5//b/9v/z/+//7v/s/+v/6v/o/+T/5P/n/+7/9v8BABYAKgA/
AFgAdwCaALEAvADLAOEA8wD4APQA8gDtAOEA0ADBALIApACSAIAAbQBdAFEARgA4AC4A
LAApACIAHAAYABUADwAHAAUABQAGAAUABQAGAAUABQAFAAMAAwADAAMAAAD///3//f/8
//z//v/+//3//f/9//3/AAABAAIAAwACAAEA///9//3//v/+////AAACAAMAAgABAAEA
AQABAAAAAAABAAEAAQAAAAAAAAADAAMAAgACAAMAAwADAAMAAAD///7//f/+//7///8B
AAMAAwABAAEA///////////8//z//P/8//3//v8AAAIABAADAAMABAAEAAQABgAGAAQA
AwAAAP///////wAAAAAGAAcACAAIAAgACQAJAAsACwAKAAkACAAHAAcABwAHAAkACQAK
AAoADgAOAA0ADQAMAA4ADgAOAA4ADQAMAAsADgAQAA0ADQAPABIAEwAVABcAFwAXABgA
FQAUABIAEQAOAA4ADwAQABIAEgARABAADwAOAA0ACgANAA8AEQASAA4ADgAOAA4ADgAN
AAwADAALAAkACAAHAAkADQAMAAsABwAHAAkACQALAAsACwALAAkACAAHAAgABwAIAAkA
CwAJAAsACQAGAAUABgAFAAMAAgAFAAcACAAEAAQABwAHAAcABwAJAAcABAADAAMABAAE
AAQABgAHAAUABAADAAMABAADAAMABAAEAAQABwAHAAYABQAFAAQAAwAAAAEAAAABAAEA
AAAAAAIABAAFAAYABQAEAAMAAgABAAAA///+/wAAAAACAAQABgAHAAcABwAFAAUABAAC
AAQABgAGAAYABQAEAAMAAgAEAAUABQAFAAUABQAFAAMAAQACAAIAAgADAAUABgAGAAQA
BAACAAIAAgACAAQABAABAAAAAAAAAAEAAQD/////AQAEAAQAAgAAAAAAAAABAAMAAwD/
/wEABAAEAAQAAwACAAIAAgAEAAYABAAEAAQABAAEAAQAAgACAAIAAgACAAIAAgACAAAA
AAAAAAAAAAAAAAAAAAACAAIAAgACAAQABAAEAAQAAgACAAIAAgACAAIAAgACAAAAAAAA
AAAAAgACAAIAAgACAAIAAgACAAQABAAEAAQAAQAAAP///v8AAAAAAAAAAAAAAAAAAAAA
AAAAAAAAAAAAAAAAAAAAAAAAAAAAAAAAAAAAAAAAAAD+//7//v/+//7//v/+//7/AAAA
AAAAAAACAAIAAgACAAIAAgACAAIABQAGAAcACAAKAAwADgAQAA4ADgAOAA4ADgAOAA4A
DgAOAA4ADgAOAAwADAAMAAwACgAKAAwADAAMAAwACwAKAAsACQAIAAUABQAFAAUABQAF
AAUABQAEAAIAAAAAAP///f/9//3//P/8//7//v/+//z//P/6//n/+//5//n/+f/3//f/
9//4//j/+P/4//j/+v/6//r/+v/5//n/+f/5//n/+f/7//v/+P/3//f/9v/2//n/9//1
//r/+v/6//r//v/8//n/9//0/+z/6f/n/+T/4v/h/97/3P/g/+L/3f/g//D///8KABwA
MQBGAGMAhgClALgAyQDZAOcA7ADsAOQA3wDXAMoAvQCsAJgAggBwAGEAUwBJADwALgAk
ACAAHQAYABQAEgAPAA0ACQABAAAAAAD+//3/+//5//j/9//5//n/+f/5//r/+f/3//f/
+P/4//r/+v/5//n/+f/5//n/+f/5//n/+f/5//j/9//1//b/9v/3//n/+v/6//j/9//3
//f/9//3//b/9v/1//f/9v/2//b/9//3//b/9v/1//X/9f/1//f/9//3//f/9P/0//X/
9//3//f/9f/1//f/9//3//f/9v/2//b/9v/0//T/9f/2//f/9//4//r/+P/4//r/+v/7
//v/+f/5//n/+f/6//r//P/7//r/+P/4//n/+f/7//7//v/+//7//v/9//z/+//9//3/
/v/+/wIAAgABAAEAAgAEAAQABAADAAMAAwADAAYACAAFAAUABgAIAAgACQAHAAcABwAI
AAYABgAFAAUABQAGAAgACgAIAAgABwAGAAYABgAGAAQAAgADAAQABAACAAIAAgACAAQA
AwACAAIAAAD///////8CAAUAAwABAP3//f////////////////8AAAAAAAACAP7//v/+
//////8BAP///P/+/wAAAAD///z///8BAAIA///+/wAA///9//3////9//v/+//8//7/
/P/8//7///8BAAAA//////z/+//7//z//P/8///////+//3//f/8//7//P/+//7//f/9
//z//P/8//z/+//6//v//P/9//7//f/8//v/+v/6//r//P/+//7///////////////7/
/P/6//z//P/8//r/+v/6//r/+//9//7////////////9//3//v/+//7//P/9//3//P/+
//7//P/8//r/+v/8//z//f/8//z//P/9//3/+//7//v//v/+//z//v/+//7////9//3/
+f/7//3//P/7//n/+v/6//r//P/8/wAABAADAAIAAQAAAP///v/9//z//P/8//z//P/+
//7//v/+//z//P/8//z//v/+//7//v/+//7//v/+//3//P/7//r//P/8//z//P/6//r/
+v/6//j/+P/4//j/+v/6//r/+v/7//z//f/+//3//P/7//r/+v/6//r/+v/6//r/+v/6
//z//P/8//z//P/8//z//P/6//r/+v/6//z//P/8//z//f/+////AAADAAQABQAGAAgA
CAAIAAgACAAIAAgACAAKAAoACgAKAAkACAAHAAYACAAIAAgACAAHAAYABQAGAAYABgAG
AAUAAgABAP///v/9//3//f/9//v/+//7//v/+P/0//L/8v/x//H/8f/x//L/8v/0//T/
9P/0//T/8v/z//P/8f/x//H/8f/x//H/8v/y//L/8v/w//D/8P/w//H/8f/y//P/8f/x
//H/8//x/+//7//w//D/8P/z//H/8P/0//X/9v/2//T/7v/t/+3/6P/g/93/3f/c/9j/
1f/U/87/yP/K/9P/4P/s//v/EAAqAEsAagB/AJAAqQDEANEA0QDRANIA0gDIAL8AtQCm
AJUAiAB2AGYAWABPAEUAMwAiABgAGAAYABEACgAGAAQAAQD9//3/+//6//r/+P/3//j/
9//3//f/9//3//f/9//2//X/8//z//L/8v/0//T/8//z//P/8//1//X/9f/1//P/8//y
//H/8f/y//L/8//1//b/9v/0//P/8//z//P/9P/0//X/9f/3//b/9v/2//j/9//1//T/
9f/1//X/9f/2//f/+P/5//b/9v/3//n/+f/5//f/9//5//n/+f/5//f/9v/1//T/9v/2
//f/+P/2//X/9f/2//j/+P/6//r/+f/5//f/9//5//n/+v/6//3//f/9//z//v//////
AQABAAAA///+////////////AAABAAMABAAEAAQAAwADAAIABAAEAAQABQAFAAUABQAH
AAoACAAJAAgACgAKAAsACwALAAsADAALAAoACAAHAAYABgAHAAgACAAIAAcABgAEAAQA
BAACAAQABQAGAAYAAgACAAIAAgADAAMAAwAEAAMAAQAAAP//AQAFAAQAAwD/////AQAB
AAMAAwADAAMAAAAAAAAAAgACAAIAAgADAAMABQADAAAAAgAEAAQAAwAAAAMABQAGAAMA
AgAEAAMAAgABAAIA///9//3//v8AAP///v//////AQAAAP/////+//3//f/+//3//P/+
//3//v/9//3//P/+//z//v/+//3//f/8//z/+//8//z//P/+//7//v/+//7//v/+//7/
/P/8//7/AAD//////v/9//v/+//6//j/+v/8//z//P/8//z//P/8//z//f/9//3//f/9
//3/+//9//7//v/+//7///////7/AAAAAP7//v/8//z//v/+/////v/+//7/AQABAP//
///+/wAA///8//z//P/8//3///////v//f/9//z/+//5//v//P/9/wAA/v/8//z//P/8
//z//P/6//r/+v/6//v//P/9//7//P/8//z//P/6//r/+v/6//z//P/8//z//v/+//7/
/v/9//z/+//6//j/+P/4//j/+v/6//r/+v/4//j/+P/4//v//P/9//7//P/8//z//P/7
//r/+f/4//r/+v/6//r//P/8//z//P/6//r/+v/6//r/+v/6//r/+v/6//r/+v/8//z/
/P/8//z//P/8//z//f/+////AAADAAQABQAGAAgACAAIAAgACAAIAAgACAAHAAYABQAE
AAYABgAGAAYACAAIAAgACgAJAAgABwAFAAMAAQD+//z/+//7//v/+//7//v/+//7//v/
+P/3//j/9P/z//L/8f/x//L/9f/2//T/9P/0//L/8f/x/+//7//v/+//7//v//H/8v/z
//T/8v/y//L/8v/y//H/8f/x//H/8f/x//P/9P/z//T/9v/0//T/9//1//L/9P/z//L/
9P/0//T/8//t/+j/5P/h/9//3v/a/9P/0P/S/9b/1v/b/+b/9v8DABgALAA/AF4AgwCe
AK0AvgDTAOUA6QDmAOIA3ADPAMEAuACrAJoAhgByAGQAVwBJADcAKgAiAB4AGgATAAwA
CgAKAAUA///9/////P/8//r/+f/3//X/9P/z//P/8//z//P/9P/z//H/8f/0//T/9v/2
//P/8//z//P/8f/x//H/8f/0//X/9f/1//P/9P/0//X/9f/2//b/9P/x//H/8f/x//P/
9P/2//f/9P/y//H/8P/0//X/9f/2//X/9f/1//X/8//z//P/8//y//L/8//1//f/9//1
//X/9f/1//X/9f/1//b/9//4//f/9v/2//b/9f/z//L/8v/z//T/9//4//f/9//1//X/
9f/1//b/9v/3//f/9//2//b/9//3//n/+v/6//r/+v/7//v/+//7//v/+//8//z//v/+
//3//f8AAAIAAgACAAMAAwADAAMAAgAEAAEAAQABAAIAAQABAAQABQAGAAgACAAIAAcA
BwADAAIAAgACAAIAAgABAAAAAAAAAAAA/v8AAAEAAgACAAAAAAAAAAAA///9//v/+v/8
//v/+//7//7/AQD///3/+//7//3//f/7//v/+//7//z//P/8//7/+//6//n/+f/5//v/
+f/2//j/+v/6//n/8//1//b/9v/1//b/+v/7//n/+f/7//n/9v/1//X/9v/4//j/+v/7
//n/+P/3//f/9v/1//X/9v/3//j//P/9//n/9//2//T/9P/y//T/9P/0//X/9f/2//X/
9v/2//b/+P/4//j/+P/3//b/9f/0//L/8v/0//b/9P/1//X/9f/3//f/9v/0//T/9v/2
//b/9v/2//b/9v/0//X/9f/1//f/9//3//X/8//0//T/9P/y//P/8//y//X/9v/1//b/
9P/0//b/9v/3//b/9v/2//f/9//1//X/8f/y//D/7P/v//D/8f/z//T/9f/y//X/9v/2
//b/9f/y//L/8v/0//D/9P/0//b/9v/2//b/9f/0//P/8v/0//T/9P/0//L/8v/y//L/
8f/w/+//7v/v//D/8f/y//T/9P/0//T/9P/0//T/9P/y//L/8v/y//T/9P/0//T/8//y
//H/8P/y//L/8v/y//L/8v/y//L/8P/w//D/8P/w//D/8P/w//D/8P/w//D/8P/w//D/
8P/x//L/8//0//b/9v/2//b/+P/6//z//v8AAAAAAAAAAAIAAgACAAIAAAD+//z/+v/9
//7///8AAP7//P/8//r//P/8//v/+v/7//n/+P/1//X/9f/1//X/9f/1//X/9P/w/+7/
7v/t/+z/6//q/+j/6v/s/+z/7P/u/+7/7P/r/+n/5//n/+f/5//n/+f/6P/q/+r/6v/q
/+r/6v/q/+r/6P/n/+b/5f/l/+X/5//n/+b/5//p/+r/6P/r/+n/5//o/+j/6P/o/+z/
6v/r/+v/5P/c/9n/2f/W/9L/z//O/87/zv/M/8//1v/e/+n/9v8CABUALgBJAGgAiwCk
ALMAwQDTAOAA3gDWANcA0wDEALMApgCSAHwAbgBfAE8AQQAyACQAGAAOAA0ADAAEAAAA
///7//X/8f/u/+7/7P/r/+z/6//r/+v/6//r/+v/6//q/+n/5//n/+b/5v/o/+j/6f/p
/+n/6f/o/+f/5v/l/+b/5//n/+f/5//o/+j/6f/o/+j/5//k/+X/5f/l/+X/5v/m/+f/
5//n/+b/5v/m/+f/5//m/+b/5f/l/+X/5f/l/+X/5f/l/+X/5v/o/+v/6//r/+n/6f/n
/+f/5//n/+b/5v/m/+b/6P/o/+n/6v/o/+f/5//o/+j/6P/q/+r/5//n/+X/5f/m/+f/
6f/q/+z/6//q/+j/6f/r/+z/7//u/+7/7v/u/+//7//v/+//7//v//D/8P/y//L/8f/x
//L/9P/0//T/9f/1//X/9f/0//b/8//z//b/+P/4//n/+f/5//n/+v/4//j/9//3//T/
9P/1//b/+P/4//f/9v/4//j/+P/2//P/8//z//L/8v/y//L/8v/y//H/8P/w//H/8f/y
//P/8f/z//D/7f/u/+//8v/z//L/8f/w/+//7P/s/+z/7v/t/+7/7//x//H/8//x/+7/
8P/y//L/8f/r/+3/7v/u/+r/6v/t/+3/7f/t/+//7f/s/+v/6//s/+r/6v/s/+3/7f/s
/+v/6//q/+n/6f/q/+r/6v/t/+3/6v/p/+n/6P/q/+j/6v/q/+n/6f/o/+j/5//o/+j/
6P/o/+j/6P/o/+n/6P/n/+b/5P/k/+b/6P/m/+f/5//n/+n/6f/o/+b/5P/m/+b/5v/k
/+T/5P/k/+X/5//o/+n/5//n/+f/5f/n/+j/6P/o/+j/6f/p/+j/6P/o/+b/5v/k/+T/
5v/m/+f/5v/m/+b/5//n/+X/5f/j/+b/5v/k/+b/5v/m/+f/5//n/+P/5f/m/+b/5v/l
/+T/5P/k/+b/4v/k/+b/5v/m/+b/5v/k/+T/5P/k/+T/5P/k/+T/4v/i/+L/4v/i/+L/
4v/i/+T/5P/k/+T/5P/k/+T/5P/k/+T/5P/k/+T/5P/k/+T/5P/k/+T/5P/i/+L/4v/i
/+L/4v/i/+L/4v/i/+L/4v/k/+T/5P/k/+L/4v/i/+L/4v/i/+L/4v/i/+L/4v/i/+D/
4P/g/+D/4v/i/+L/4v/k/+T/5P/k/+f/6P/p/+r/7f/u/+//8P/u/+7/7v/u//D/8P/w
//D/8P/w//D/8P/u/+7/7v/u/+v/6v/p/+j/6f/q/+v/7P/p/+j/5//m/+T/5P/k/+T/
5P/k/+T/5P/i/+D/3v/c/9r/2v/a/9r/2v/a/9r/2v/Y/9j/2P/Y/9b/1v/W/9b/1v/W
/9b/1v/V/9T/0//S/9T/1P/U/9T/0v/S/9L/0v/T/9T/1f/W/9X/1P/T/9L/0v/S/9L/
0v/U/w==
         </WaveFormData>
      </LeadData>
      <LeadData>
         <LeadByteCountTotal>10000</LeadByteCountTotal>
         <LeadTimeOffset>0</LeadTimeOffset>
         <LeadSampleCountTotal>5000</LeadSampleCountTotal>
         <LeadAmplitudeUnitsPerBit>4.88</LeadAmplitudeUnitsPerBit>
         <LeadAmplitudeUnits>¦ÌV</LeadAmplitudeUnits>
         <LeadHighLimit>2147483647</LeadHighLimit>
         <LeadLowLimit>268435456</LeadLowLimit>
         <LeadID>V1</LeadID>
         <LeadOffsetFirstSample>0</LeadOffsetFirstSample>
         <FirstSampleBaseline>0</FirstSampleBaseline>
         <LeadSampleSize>2</LeadSampleSize>
         <LeadOff>FALSE</LeadOff>
         <BaselineSway>FALSE</BaselineSway>
         <ExcessiveACNoise>FALSE</ExcessiveACNoise>
         <MuscleNoise>FALSE</MuscleNoise>
         <LeadDataCRC32>3240430608</LeadDataCRC32>
         <WaveFormData>
KAAoACgAKAAqACoAKgAqACwALAAsACwALgAuAC4ALgAuAC4ALgAuAC8AMAAxADIAMgAy
ADIAMgA1ADYANwA4ADgAOAA4ADgAOQA6ADsAPAA8ADwAPAA8AD4APgA+AD4AQQBCAEMA
RABGAEYARgBGAEgASABIAEgASQBKAEsATABMAEwATABMAEwATABMAEwASgBKAEoASgBI
AEgASABIAEUARABDAEIAQABAAEAAQAA9ADwAOwA6ADcANgA1ADQAMgAwAC4ALAAqACgA
JgAkACIAIAAeABwAGQAYABcAFgATABIAEQAQAA4ADgAOAA4ACwAKAAkACAAGAAYABgAG
AAYABgAGAAYABQAEAAMAAgAEAAQABAAEAAIAAgACAAIABAAEAAQABAACAAIAAgACAAMA
BAAFAAYABgAGAAYABgAIAAgACAAIAAgACAAIAAgACgAKAAoACgAKAAoACgAKAAoACgAK
AAoADAAMAAwADAAOAA4ADgAOAA4ADgAOAA4ADAAMAAwADAAMAAwADAAMAAwADAAMAAwA
CgAKAAoACgAIAAgACAAIAAgACAAIAAgACAAIAAgACAAHAAYABQAEAAQABAAEAAQABAAE
AAQABAACAAIAAgACAAAAAAAAAAAAAAAAAAAAAAAAAAAAAAAAAP7//v/+//7//v/+//7/
/v/+//7//v/+//z//P/8//z//f/+////AAD+//7//v/+//7//v/+//7//v/+//7//v/8
//z//P/8//z//P/8//z//P/8//z//P/6//r/+v/6//r/+v/6//r/+P/4//j/+P/6//r/
+v/6//r/+v/6//r/+v/6//r/+v/6//r/+v/6//r/+v/6//r//P/8//z//P/6//r/+v/6
//z//P/8//z//P/8//z//P/8//z//P/8//z//P/8//z//v/+//7//v/8//z//P/8//z/
/P/8//z//v/+//7//v/+//7//v/+//7//v/+//7///8AAAEAAgAEAAQABAAEAAQABAAE
AAQABgAGAAYABgAIAAgACAAIAAcABgAFAAQAAgAAAP7//P/6//n/+P/4//b/9P/0//T/
9P/0//X/9f/z//P/8v/y//T/9P/z//P/8f/y//L/8v/y//L/9P/1//X/9v/2//X/9f/2
//b/9v/3//j/+f/5//f/9//3//f/+P/4//j/+f/5//n/+f/4//j/+f/5//n/+//7//v/
+//5//n/+f/6//j/+P/3//f/9//3//f/9//7//3//v/+//z/+//+/wUADAAcAC4AQQBL
AFEATAArAAEA6P/R/6j/df88//j+w/6x/rH+sf64/tf+/v4j/0n/aP97/4r/mf+l/7H/
v//J/8//1P/d/+j/8f/5//n/+v/7/wAABAAIAAkADAALAAwADQAOAA4ADwAPAA4AEAAQ
ABEAEQARABEAEQATABMAEwATABMAEwAVABUAFAATABMAEwATABUAFAAUABYAFgAWABUA
FQAWABYAFgAWABcAGAAYABgAFgAWABYAFwAXABcAGQAZABkAGQAaABoAGAAYABgAGQAb
ABwAHAAcABwAHQAdAB4AHgAfAB8AHwAdAB4AHwAfACIAIwAjACMAIQAhACEAIgAjACQA
JAAkACQAJQAlACUAJgAnACgAKAAlACUAJQAmACgAKQApACoAKQAqACoAJwAmACUAJAAj
ACQAJQAmACUAJAAjACMAIgAeAB4AHwAfAB0AGwAZABcAFgAVABQAEwAUABMAEwATABQA
EgARABEADwAPAA0ADAALAAoABwAGAAcABgAEAAIAAgABAAAA//////3//P/6//v/+v/5
//n/9//2//X/9f/3//b/9v/1//P/8//0//T/8//y//L/8v/0//b/9//3//X/9f/0//L/
9P/0//X/9f/1//X/9v/2//b/9f/2//X/9f/2//b/9//4//j/+P/4//f/9//3//f/+f/5
//n/+f/8//z//P/9//3//P/7//v/+f/7//z//P/7//v//P/8//z//P/7//r/+P/5//n/
+v/6//r/+P/4//r/+f/3//f/+P/4//n/+f/4//j/9//2//b/9v/2//b/8//x//H/8//1
//T/8f/x//H/8//1//X/9P/0//T/8//y//L/8v/x//L/8f/x//H/8f/x//H/8f/y//L/
8//0//H/8f/x//H/8f/x//H/8P/v/+//7v/t/+7/7v/v//H/8f/x//D/8P/w/+//7//v
//H/8f/x//H/7//v/+//7//x//H/8P/w//L/8P/w//D/8P/w//D/7v/u/+7/7v/u/+7/
7v/u//D/8P/w//D/7v/u/+7/7v/w//D/8P/w//D/8P/w//D/8P/w//D/8P/w//D/8P/w
//D/8P/w//D/8P/w//D/8P/u/+7/7v/u//D/8P/w//D/8v/y//L/8v/y//L/8v/y//L/
8v/y//L/9P/0//T/9P/y//L/8v/y//T/9P/0//T/9P/0//T/9P/1//b/9//4//r/+v/6
//r/+//8//3//v/9//z/+//6//n/+P/3//b/8//y//H/7//s/+z/7P/q/+z/7P/s/+z/
7f/t/+v/6//o/+j/6P/o/+n/6f/p/+r/6v/q/+r/6v/q/+v/7f/u//D/7//v//D/8P/w
//D/8P/u/+3/7f/t/+//7//w//D/8P/x//H/8f/v/+7/7v/v/+//7//v/+//8f/x//H/
8f/x//L/8v/y//H/8f/x//H/8f/v/+//8f/y//L/9P/z//L/9f/+/wgAGAAvADsAPwBE
ADMABwDk/8//tP+J/1b/GP/Z/rf+sf6x/rT+w/7m/g3/Mf9Q/2f/eP+H/5X/pf+z/8H/
yf/K/8//2v/n/+//8//0//X/9v/6//7/AwAEAAUABgAHAAgABwAJAAoACgAKAAoACwAL
AA0ADQANAA8ADwAPAA8ADwAPABEAEQAQABAAEQASABMAEwASABIAFAAWABYAFQAVABQA
FAAUABQAFwAYABgAGAAaABoAGgAbABkAGQAbABsAGQAZABoAGgAcABwAHAAdABsAHAAc
ABwAGgAbABsAHAAdAB8AIAAhAB8AIAAhACEAJAAlACUAJQAjACMAIwAkACUAJgAmACYA
JgAnACcAJwAoACkAKgAqACsAKwArACwALQAtACwALAArACwALAApACkAKQApACkAKQAp
ACkAJwAmACUAJQAkACQAJAAlACUAJgAlACQAIwAgAB8AHgAdABwAGwAbABsAHAAaABkA
GQAXABcAFQAUABQAFAASABIAEQAQAA4ADAAMAAsACgAJAAkABwAGAAQABQAEAAMAAwAD
AAIAAQABAAEAAAAAAP///f/9//7//v/9//z//P/8//7/AAABAAEAAQABAAAA/v/+//7/
//////////8AAAAAAQABAAMAAwAEAAQAAwADAAQABAAEAAQABwAHAAcABwAJAAkACQAJ
AAgACAAIAAkACwAKAAkACQAHAAkACgAKAAsACwAMAAwADAAMAAsACgAIAAkACQAKAAoA
CgAIAAgACQAJAAgACQAIAAgACQAJAAgACAAHAAYABgAGAAYABgAFAAMAAwAFAAUABAAB
AAEA//8BAAMAAwACAAIAAgABAAAAAAAAAP///v/9//3//f////////////7//P/7//r/
/P/9//7////9//3//f/8//z//f/9//3//f/8//z//f/9//3//P/8//z/+//7//v/+//7
//v/+//9//3//f/9//v/+//6//r/+//6//v//P/8//z//P/8//z//P/8//r/+v/6//r/
+v/6//r/+v/6//r/+v/6//r/+v/6//r/+P/4//j/+P/6//r/+v/6//r/+v/6//r/+v/6
//r/+v/6//r/+v/6//j/+P/4//j/+v/6//r/+v/6//r/+v/6//r/+v/6//r/+//8//3/
/v/+//7//v/+/wAAAAAAAAAAAQACAAMABAAGAAYABgAGAAQAAgAAAP7/+//6//n/+P/3
//b/9P/y//L/8v/w//D/8f/y//P/9f/z//H/8f/w//D/8P/w/+//7//v//D/8P/w//D/
8P/y//P/9f/2//b/9f/1//b/9v/0//T/9P/0//X/9f/1//X/9P/0//P/8v/0//X/9v/3
//T/9P/1//X/9f/1//X/9f/1//X/9f/1//b/9v/2//X/9//3//f/9//3//n/+//8//7/
AgAHABAAHQA0AEoAUABHADUADwDY/6n/jf9m/y3/8v61/n7+YP5Z/lv+af55/o7+s/7c
/v/+If9A/13/dP+L/6H/tf/D/8v/0f/Y/+H/7v/7//////8AAAUACAAKAAwADwASABEA
EgATABQAFQAXABgAGAAYABgAGQAZABsAGwAbAB0AGwAbABsAGwAdAB8AHwAeACAAIQAi
ACMAIQAgACAAIgAiACIAIQAhACQAJAAkACQAJQAmACYAJgAmACYAJgAnACkAKQArACsA
KwArACwALAAsACwALAAtAC0ALgAuAC4AMAAxADEAMgAwADEAMQAxADIANAA2ADcANgA3
ADcANwA4ADkAOgA8AD0APgA+AD4AQABBAEEAQQBAAEEAQgBCAEQARQBGAEgASQBJAEgA
SABJAEoASgBHAEgASQBKAEsASgBJAEgARQBHAEcASABIAEUARABEAEMAQAA/AD4APQA+
AD0APAA7ADcANQA0ADMAMgAwAC8ALwAsACsAKAAmACMAIgAfAB4AHAAaABcAFAASABEA
EAAPAA8ADQAMAAoACQAIAAcABwAFAAQAAwADAAMAAgACAAEAAQABAAIAAgD///7//v/+
/wIABAAFAAUAAwADAAIAAAAAAAAAAQABAAEAAQACAAIAAwADAAUABQAEAAQAAwADAAQA
BAAEAAQABQAFAAUABQAHAAcABwAHAAoACgAKAAsACQAIAAcABwAJAAsADAAMAAsACwAM
AAwADAAMAAsACgAIAAkACQAKAAoACgAIAAgACAAHAAUABQAIAAgACQAJAAYABgAFAAQA
BAAEAAQABAADAAEAAQADAAMAAgD/////AQADAAUABQACAAIAAgABAAAAAAAAAP//AAD/
//////////////////3//P/8//z//f/9//3//f/9//3//f/8//r/+//7//v//f/8//z/
/f/+//////8AAAAA/////////////////////////////wEAAQAAAAAAAAD+//7//v8C
AP7//P/+//7//v/+/wAAAAAAAAAAAAAAAAAAAAD+//7//v/+/wAAAAAAAAAA/v/+//7/
/v8AAAAAAAAAAP7//v/+//7//v/+//7//v8AAAAAAAAAAP7//v/+//7//v/+//7//v/+
//7//v/+//7//v/+//7//v/+//7//v/+//7//v/+/wAAAAAAAAAA/v/+//7//v/+//7/
/v/+//7//v/+//7///8AAAEAAgACAAIAAgACAAQABAAEAAQABQAGAAcACAAKAAoACgAK
AAoACgAKAAoACAAGAAQAAgD///7//f/7//r/+v/6//j/+P/4//j/+P/7//v/+f/5//b/
9v/2//b/9f/1//X/9v/2//b/9v/2//r/+//9//7//v/9//3//v/+//7//v/+//7//f/9
//3//f/9//7//v/8//3//f/9//3//P/8//3//f/9//3//f/+////AAABAP//AAAAAAAA
///////////9//3///8BAAIAAAAAAAEABgAJABAAHAAyAEkAUwBXAFIAMwAJAOz/1f+q
/3X/Ov/6/sf+tf63/rX+vP7Z/gD/J/9L/2j/ff+O/5//qf+3/8f/0//Z/9z/4//w//v/
//8DAAgACwAOABAAEgAVABYAFwAYABkAGgAbAB0AHgAeAB4AHgAfAB8AHwAfAB8AIQAh
ACEAIQAhAB8AIQAhACAAIgAjACQAJQAlACQAJAAmACQAJAAjACMAJAAkACQAJAAnACgA
KAAoACYAJgAmACcAJwAnACkAKQApACkAKgAqACgAKAAoACkAKwAsACwALAAuAC8ALwAw
AC4ALwAvAC8AMQAyADMAMwAyADMAMwAzADUANQA1ADYANQA2ADYANgA2ADcANwA3ADgA
OQA6ADoAOQA5ADkAOgA5ADkAOAA4ADkAOgA6ADcAOQA5ADkAOQA3ADcANwA1ADQAMwAz
ADIAMAAwADEAMQAuAC0ALAArACoAKQAoACcAJgAlACUAJQAiACAAHwAfAB8AHwAdABwA
HAAcABoAGgAZABgAFgAUABIAEQAQAA8ADwANAAwACgAJAAgABwAHAAkACAAHAAcABwAG
AAYABQADAAMABAAEAAMAAgACAAIAAgAEAAUABQADAAMAAgAAAAEAAgAEAAUABQAFAAYA
BgAFAAUABwAHAAgACAAHAAcABgAGAAYABgAIAAkACgALAAsACwALAAsACgAKAAoACwAN
AAwACwALAAkACwAMAAwACQAJAAoACgAKAAoACQAIAAYABwAHAAgACgAKAAgACAAIAAcA
BQAFAAQABAAFAAUABQAGAAYABgAEAAQABAAEAAMAAQABAAMAAQAAAP3//f/9////AQAB
AAAAAAAAAP///P/8//z/+//8//v/+//7//v/+//7//v/+//6//r/+v/5//n/+f/5//n/
+f/5//j/9v/3//f/9//1//T/9P/1//f/9//2//b/9v/1//X/9f/1//X/9f/1//X/9f/1
//X/9f/1//T/9P/2//T/9P/0//D/8P/w//H/8v/z//T/9P/0//T/9P/y//L/8v/y//L/
8v/y//L/8v/y//L/8v/x//D/7//u/+7/7v/u/+7/8P/w//D/8P/w//D/8P/w//D/8P/w
//D/8P/w//D/8P/u/+7/7v/u/+7/7v/u/+7/7v/u/+7/7v/w//D/8P/w/+7/7v/u/+7/
7P/s/+z/7P/u/+7/7v/u/+z/7P/s/+z/7v/u/+7/7v/u/+7/7v/u/+7/7v/u/+7/8P/w
//D/8P/u/+7/7v/u//D/8P/w//D/8v/y//L/8v/y//L/8v/y//T/9P/0//T/9v/2//b/
9v/2//b/9v/2//P/8v/x//D/7f/s/+v/6f/o/+j/6P/m/+b/5v/m/+b/5//n/+X/5f/k
/+T/5P/k/+P/4//j/+T/5v/m/+b/5v/m/+f/6f/q/+z/6//r/+z/6v/q/+r/6v/s/+v/
6//r/+v/6//s/+z/7P/t/+3/7f/t/+z/7P/t/+3/7f/t/+3/7f/t/+3/7f/v//D/8P/w
/+3/7f/t/+3/7f/v/+3/7//y//T/8v/x//L/9//8/wQAEgAjADEAPQBEADkAFQD0/93/
xP+h/3L/NP/1/s3+v/69/rz+x/7m/g3/Mf9Q/2f/dv+J/5n/pf+1/8P/y//O/9H/3P/p
/+//8f/y//X//P/+//7///8EAAUABgAHAAgACQALAAwADAAMAAwADQANAA0ADQANAA8A
DwAPAA8ADwAPABEAEQAQABAAEQASABMAEwASABIAFAAUABQAEwATABQAFAAUABQAFQAW
ABYAFgAWABYAFgAXABkAGQAbABsAGwAbABwAHAAcABwAHAAdABsAHAAcABwAHgAfAB8A
IAAeAB8AHwAfAB8AIAAhACEAIAAhACEAIQAjACMAIwAkACUAJgAmACYAJgAnACcAJwAo
ACkAKgAqACcAJwAnACgAKwArACoAKgArACwALAApACkAKQApACkAKQApACkAJwAmACUA
JQAkACIAIgAjACMAIQAfAB0AGwAcABsAGgAZABoAGQAZABkAFgAUABMAEwATABMAEQAQ
ABIAEgAQABAADQAMAAoACAAJAAkACQAJAAkABwAGAAQABQAEAAMAAwADAAIAAQABAP//
/v/+//3//f/9//7//v/9//z//P/8//3//v/+//3//f/9//z/+v/8//z//f/9//3//f/+
//7//////wEAAQAAAAAA/////wAAAAAAAAAAAQABAAEAAQAFAAUABQAFAAYABgAGAAcA
BwAGAAUABQAFAAcACAAIAAUABQAGAAYACAAIAAcABgAFAAUABAAEAAYABgAEAAQABQAF
AAQABQAEAAQABQAFAAIAAgABAAAAAgACAAIAAgADAAEAAQADAAEAAAD9//3//f///wEA
AQAAAAAAAAD///7//v/+//3//P/7//v/+//5//n/+f/5//v/+v/6//r/+f/5//n/+f/5
//n/+f/4//j/+f/5//n/9//2//b/9//3//f/9v/2//b/9f/1//X/9//3//f/9//1//X/
9f/1//b/9//3//j/+P/2//b/9v/2//b/9P/0//T/9P/0//b/9v/2//b/9P/0//T/9P/2
//b/9v/2//b/9v/2//b/9v/2//b/9v/0//T/9P/0//T/9P/0//T/9P/0//T/9P/0//T/
9P/0//b/9v/2//b/9P/0//T/9P/y//L/8v/y//T/9P/0//T/8v/y//L/8v/0//T/9P/0
//P/8v/x//D/8v/y//L/8v/0//T/9P/0//L/8v/y//L/8//0//X/9v/2//b/9v/2//j/
+P/4//j/+P/4//j/+P/5//r/+//8//7//v/+//7//P/6//j/9v/y//D/7v/s/+v/6v/q
/+r/6f/q/+v/7P/q/+v/6//p/+n/6P/o/+j/6v/p/+n/6f/q/+r/6v/q/+r/7P/t/+//
8P/w/+//7//u/+7/7v/u/+7/7v/t/+3/7f/t/+3/7v/w//D/8f/x/+//7//u/+7/8f/x
//H/8f/x//H/8f/x/+//7//w//D/8P/v/+//7//x//H/8//1//f/9v/2//z/AwAKABcA
LABAAEYAPwAvAAkA1P+r/43/Yv8p//D+s/6A/mb+Xf5d/mX+ef6S/rX+2P79/iH/QP9b
/3D/hf+d/7P/wf/H/8v/1P/f/+r/8//5//v/AAAFAAYABgAMAA0ADAALAAwADQAOABEA
EwAUABQAFAAUABUAFQAVABUAFQAXABcAFwAXABcAGQAbABsAGgAYABkAGgAbABwAHAAd
ACAAHgAeAB0AHQAgACAAIAAgACEAIgAiACIAIgAiACIAIwAjACMAJQAlACcAJwAoACgA
KAAoACgAKQAnACgAKAAoACoAKwArACwALAAtAC0ALQAvADAAMQAxADQANQA1ADUANwA3
ADcAOAA5ADoAOgA6ADwAPQA9AD0APgA/AEAAQABBAEEAQQBCAEUARQBEAEQARQBGAEYA
QwBFAEUARQBFAEUARQBFAEMAQgBBAEEAQAA8ADwAPQA9ADwAOwA6ADkAOAA3ADYANQAy
ADEAMQAxAC4ALAArACsAKAAnACQAIgAgACAAHgAeABwAGgAXABQAEgARABAADwANAAsA
CgAIAAcABgAFAAUABQAEAAMAAwABAAAAAAD///////8AAAAA/v/+////AAABAAIAAgAB
AAEAAQAAAP7/AAAAAAEAAQABAAEAAgACAAEAAQADAAMAAwAEAAQABQAEAAQABAAEAAcA
BwAHAAcACQAJAAkACQAIAAgACAAJAAsACgAJAAkACQALAAwADAAJAAkACgAKAAoACgAJ
AAgACAAJAAkACgAMAAwACgAKAAoACQAHAAcACAAIAAkACQAKAAoACQAIAAgACAAIAAgA
CQAHAAcACQALAAoABwAHAAUABwAJAAkABgAGAAYABQAEAAQABAADAAIAAQABAAEAAwAD
AAMAAwABAAAAAAAAAAEAAQABAAEAAwADAAMAAgAAAAEAAQABAAEAAAAAAAEA//////7/
/v8AAP////////////////////////////8BAAEAAAAAAAAA/v/+//7/AAD+//7//v/+
//7//v/+//7//v/+//7//v/+//7//P/8//z//P/9//7///8AAP7//v/+//7//v/+//7/
/v/+//7//v/+//7//v/+//7//v/+//7//v/+//7//v/+//7//v/+//7//P/8//z//P/+
//7//v/+/wAAAAAAAAAA///+//3//P/+//7//v/+//7//v/+//7//P/8//z//P/+//7/
/v/+//7//v/+//7///8AAAEAAgACAAIAAgACAAQABAAEAAQABgAGAAYABgAGAAYABgAG
AAQAAgAAAP7/+//6//n/+P/1//T/9P/0//T/9P/0//T/9P/1//X/8//x//D/8P/w//D/
7//v/+//8v/y//L/8v/w//L/8//1//b/9v/1//X/9v/2//b/9v/4//j/9//3//f/9//3
//j/+P/4//n/+f/3//f/9v/2//f/9//3//f/9//3//f/9//3//f/+P/4//b/9f/1//X/
9f/1//X/9f/5//r/+P/2//v/AAAFABAAJAA6AEkASwBLADYADQDp/9L/r/+A/0n/Cv/O
/q/+rf6t/q/+xP7p/hT/Pf9f/3L/gf+S/5//q/+7/8X/zf/T/9j/4f/u//X/9f/5/wAA
AQAEAAgACAAJAAwACwAMAA0ADgAPABEAEgASABIAEgATABMAEwATABMAFQAXABcAFwAX
ABUAFwAXABYAGAAZABoAGwAZABgAGAAaABwAHAAbABsAGgAaABoAGgAbABwAHAAcABoA
GgAaABsAHQAdAB8AHwAdAB0AHgAeAB4AHgAeAB8AIQAiACIAIgAiACMAIwAkACIAIwAj
ACMAIwAkACUAJQAmACcAJwAnACcAJwAnACgAKQAqACoAKgAqACsAKwArACoAKwAsACwA
LAAtAC4AMAAwAC8ALQAsAC0ALgAuACsALQAtAC0ALQAtAC0ALQArACoAKQApACgAJAAk
ACUAJQAkACMAIgAhACAAHwAeAB0AHAAbABsAGwAcABoAGQAZABUAFQATABIAEAAQAA4A
DgAPAA4ADAAKAAoACQAIAAcABQADAAIAAAABAAAA//////3//P/7//v/+//6//r/+f/5
//n/+v/6//n/+P/4//j/+f/6//r/+f/7//v/+v/4//r/+v/7//v/+f/5//r/+v/5//n/
+//7//z//P/7//v//P/8//z//P/9//3//f/9////////////AgACAAIAAwACAAAA/v/9
////AQACAAIAAQABAAIAAgAAAAAA///+//7//////wAAAAAAAP7//v/+//3/+//7//r/
+v/7//v/+v/6//n/+P/4//j/+P/4//X/8//z//X/9//2//P/8//x//P/9f/1//P/8v/x
/+//7//w//H/8f/w/+//7//v/+3/7f/t/+3/7//u/+7/7v/t/+3/7f/t/+v/6//r/+r/
7P/t/+3/7f/s/+r/6f/p/+n/6f/o/+j/6v/p/+n/6f/p/+n/6f/p/+f/5//n/+f/5//n
/+b/5v/o/+b/5v/m/+b/5v/m/+b/5v/m/+b/5f/k/+P/4v/j/+T/5f/m/+T/5P/k/+T/
5v/m/+b/5v/l/+T/4//i/+L/4v/i/+L/4v/i/+L/4v/i/+L/4v/i/+D/4P/g/+D/4v/i
/+L/4v/i/+L/4v/i/+L/4v/i/+L/4v/i/+L/4v/i/+L/4v/i/+L/4v/i/+L/4v/i/+L/
4v/i/+L/4v/i/+P/5P/l/+b/5v/m/+b/5v/o/+j/6P/o/+n/6v/r/+z/7P/s/+z/7P/q
/+j/5v/k/+T/5P/k/+P/4P/g/+D/3v/e/97/3v/e/9//3//d/93/3v/e/97/3v/b/9v/
2//c/9z/3P/c/9z/3v/f/+H/4v/i/+H/4f/i/+L/4v/i/+L/4v/h/+H/4f/h/+H/4v/i
/+L/4//j/+P/4//i/+L/4//l/+X/5f/l/+X/5f/l/+X/5f/m/+b/5v/l/+X/5f/l/+P/
4//j/+X/5v/o/+j/5f/o/+v/8P/6/wYAEwAlAC8AOAA1ABkA9P/b/8b/o/90/z7/Af/P
/rn+t/60/rv+1P75/h3/QP9b/2z/e/+J/5f/p/+1/8H/xv/J/9D/3f/n/+3/7v/v//L/
9P/4//n//P/9//7///8AAAEAAwAEAAQABgAGAAcABwAHAAcABwAJAAkACQAJAAkACQAL
AAsACgAKAAsADAANAA0ADAAMAA4ADgAOAA0ADQAOAA4ADgAOAA8AEAAQABAAEAAQABAA
EQATABMAFQAVABMAEwAUABQAFAAUABQAFQAXABgAGAAYABcAFwAWABYAGAAZABkAGQAb
ABwAHQAdABwAHQAdAB0AHwAfAB8AIAAeAB4AHQAcAB0AHwAgACEAIgAjACQAJAAjACMA
IwAkACUAJQAkACQAJQAmACYAIwAhACEAIQAhACMAIwAjACEAIgAhACEAIAAcABwAHQAd
ABoAGQAYABcAFgAVABQAEwAUABMAEwATABAADgANAA0ADQANAAsACgAMAAwACgAKAAkA
CAAGAAQABAADAAIAAQABAP///v/8//3//P/7//v/+f/4//f/9//5//j/+P/3//T/8//z
//L/8f/y//T/9v/2//b/9f/z//H/8f/w/+7/8P/w//H/8f/x//H/8v/y//P/8//1//X/
9v/2//X/9f/0//T/9P/0//f/9//3//f/+P/3//b/9f/4//j/+P/5//n/+P/3//f/9//5
//r/+v/3//f/+P/4//j/+P/3//b/+P/5//n/+v/4//j/9v/2//f/9//2//f/+P/4//n/
+f/2//b/9f/0//T/9P/0//T/9f/z//P/9f/1//T/8f/x/+//8f/z//P/8P/w//D/7//w
//D/8P/v/+7/7f/t/+3/6//r/+v/6//r/+r/6v/q/+v/6//r/+v/6f/p/+n/6P/q/+v/
6//r/+n/6P/o/+n/6f/p/+j/6P/o/+f/5//n/+f/5//n/+f/5//n/+f/5//n/+f/5v/m
/+b/5P/k/+T/5v/m/+b/5v/m/+b/5v/k/+T/5P/k/+T/5P/k/+T/5P/k/+T/5P/k/+T/
5P/k/+T/5P/k/+T/4v/i/+L/4v/i/+L/4v/i/+L/4v/i/+L/4v/i/+L/4v/i/+L/4v/i
/+L/4v/i/+L/4v/i/+L/4v/i/+L/4v/i/+L/4v/i/+L/4P/g/+D/4P/g/+D/4P/g/+D/
4P/g/+D/4v/i/+L/4v/g/+D/4P/g/+L/4v/i/+L/5P/k/+T/5P/l/+b/5//o/+j/6P/o
/+j/6v/q/+r/6v/n/+b/5f/k/+L/4P/e/9z/2v/a/9r/2v/Y/9j/2P/Y/9j/2P/Y/9j/
1v/W/9b/1v/W/9b/1v/W/9T/1P/U/9T/1v/W/9b/1v/Z/9r/2//c/9z/3P/c/9z/3P/c
/9z/3P/a/9r/2v/a/9v/3P/d/97/3P/c/9z/3P/c/9z/3P/c/97/3v/e/97/3v/e/97/
3v/d/w==
         </WaveFormData>
      </LeadData>
      <LeadData>
         <LeadByteCountTotal>10000</LeadByteCountTotal>
         <LeadTimeOffset>0</LeadTimeOffset>
         <LeadSampleCountTotal>5000</LeadSampleCountTotal>
         <LeadAmplitudeUnitsPerBit>4.88</LeadAmplitudeUnitsPerBit>
         <LeadAmplitudeUnits>¦ÌV</LeadAmplitudeUnits>
         <LeadHighLimit>2147483647</LeadHighLimit>
         <LeadLowLimit>268435456</LeadLowLimit>
         <LeadID>V2</LeadID>
         <LeadOffsetFirstSample>0</LeadOffsetFirstSample>
         <FirstSampleBaseline>0</FirstSampleBaseline>
         <LeadSampleSize>2</LeadSampleSize>
         <LeadOff>FALSE</LeadOff>
         <BaselineSway>FALSE</BaselineSway>
         <ExcessiveACNoise>FALSE</ExcessiveACNoise>
         <MuscleNoise>FALSE</MuscleNoise>
         <LeadDataCRC32>3722500015</LeadDataCRC32>
         <WaveFormData>
GgAaABoAGgAaABoAGgAaABwAHAAcABwAHAAcABwAHAAdAB4AHwAgACIAIgAiACIAJAAk
ACQAJAAlACYAJwAoACgAKAAoACgAKwAsAC0ALgAuAC4ALgAuAC8AMAAxADIANAA0ADQA
NAA2ADYANgA2ADgAOAA4ADgAOgA6ADoAOgA6ADoAOgA6ADgAOAA4ADgANwA2ADUANAAz
ADIAMQAwAC4ALAAqACgAJwAmACUAJAAhACAAHwAeAB0AHAAbABoAGQAYABcAFgAVABQA
EwASAA8ADgANAAwACwAKAAkACAAIAAgACAAIAAcABgAFAAQAAgACAAIAAgAAAAAAAAAA
AAAAAAAAAAAA/v/+//7//v8AAAAAAAAAAP///v/9//z//v/+//7//v/8//z//P/8//3/
/v///wAA/v/+//7//v/+//7//v/+/wAAAAAAAAAAAAAAAAAAAAAAAAAAAAAAAAAAAAAA
AAAAAgACAAIAAgAAAAAAAAAAAAIAAgACAAIAAAAAAAAAAAACAAIAAgACAAIAAgACAAIA
AAAAAAAAAAACAAIAAgACAAIAAgACAAIAAgACAAIAAgAAAAAAAAAAAP7//v/+//7//v/+
//7//v/+//7//v/+//z//P/8//z//P/8//z//P/8//z//P/8//z//P/8//z//P/8//z/
/P/6//r/+v/6//r/+v/6//r/+v/6//r/+v/8//z//P/8//r/+v/6//r/+v/6//r/+v/6
//r/+v/6//r/+v/6//r/+P/4//j/+P/6//r/+v/6//j/+P/4//j/+v/6//r/+v/4//j/
+P/4//j/+P/4//j/+v/6//r/+v/4//j/+P/4//j/+P/4//j/+v/6//r/+v/4//j/+P/4
//r/+v/6//r/+P/4//j/+P/6//r/+v/6//r/+v/6//r/+v/6//r/+v/4//j/+P/4//r/
+v/6//r/+P/4//j/+P/6//r/+v/6//r/+v/6//r//P/8//z//P/+//7//v/+/wAAAAAA
AAAA/v/+//7//v8AAAAAAAAAAAAAAAAAAAAA///+//3//P/5//n/9//3//f/9//3//f/
9//4//j/+P/3//f/9//4//j/+P/4//b/9v/1//T/8//z//P/8v/y//D/8P/x//H/8//x
//H/8f/v/+//7//v/+//7v/u/+7/7//v/+//7//v/+//7//v/+7/7v/v/+//7//v/+//
8f/v/+7/7v/v/+//7//v//D/8P/w//D/8P/w//L/8v/z/+//8P/2/wQAGQA3AFEAWQBL
ADAAGwAEAO//5v/q/+//8//u/9j/wv+z/6X/lv+M/5P/of+u/8H/zf/E/7r/uf+7/73/
wP/C/8X/yP/P/9n/5//t/+3/7v/w//L/9P/1//n/+v/5//n/+f/7//z//v/+////AAAB
AAEAAgAAAAAAAAACAAIAAgADAAMAAQABAAEAAgAEAAQABQAFAAQABAAEAAUABgAGAAYA
BgAGAAYABgAHAAUABgAHAAcABwAHAAcABwAIAAgACgAKAAgACAAIAAkABwAHAAcACQAM
AAwADAAMAAwADQANAA0ADgAPAA8ADwANAA8AEQARABEAEgASABIAEAAQABEAEQATABQA
FQAVABUAFAAUABUAFQAVABYAFgAUABUAFQAVABYAFwAXABYAFAAUABQAEgAUABQAEwAQ
AA8ADwAPABAADgANAAwACgAHAAUABQAFAAQAAQAAAP///f/9//3//f/7//r/+f/4//n/
+P/4//j/+v/6//n/+f/5//j/9//1//f/+P/4//f/9f/1//X/9f/1//X/9P/0//P/8//y
//L/8f/x//D/7v/w/+//7//v/+3/7f/u/+7/7v/u/+3/7f/t/+z/7P/t/+v/7P/s/+v/
6v/q/+r/6v/p/+n/6v/r/+n/6f/p/+n/7P/s/+z/7P/s/+v/6//r/+r/6v/q/+r/6v/q
/+r/6v/r/+z/7P/s/+r/6v/p/+j/6P/p/+n/6f/o/+n/6f/o/+r/6v/q/+r/6P/n/+f/
5//n/+j/6P/o/+j/5//n/+f/5v/m/+f/5//o/+j/5//m/+b/5v/m/+X/5//n/+b/5v/k
/+T/5P/i/+T/5P/j/+L/4v/i/+L/4v/h/+H/4f/h/+H/4P/g/+D/4f/g/+D/4P/f/9//
3//f/97/3v/e/97/4P/g/9//3//d/93/3P/c/97/3v/e/97/3v/e/97/3v/e/97/3v/d
/93/3v/e/97/2//b/9v/2//c/9z/3P/b/93/3P/c/9z/3P/b/9z/2v/a/9r/2v/c/9z/
3P/c/9r/2v/a/9r/2v/a/9r/2v/a/9r/2v/a/9r/2v/a/9r/3P/c/9z/3P/a/9r/2v/a
/9z/3P/c/9z/2v/a/9r/2v/a/9r/2v/a/9z/3P/c/9z/3v/e/97/3v/c/9z/3P/c/97/
3v/e/97/3v/e/97/3v/e/97/3v/e/+D/4P/g/+D/4P/g/+D/4P/h/+L/4//k/+b/5v/m
/+b/6P/o/+j/6P/n/+b/5f/k/+L/4v/i/+L/4v/i/+H/4f/f/9//3//f/93/3f/d/97/
4P/g/9//3//d/97/3v/e/+D/3v/e/93/3v/d/93/3f/c/9z/3P/c/9v/2//b/9n/2//b
/9v/2//a/9n/2P/W/9f/2P/a/9v/2//b/9v/2//Z/9n/2P/Y/9n/2f/Z/9n/4f/p/+//
9P/3//n/+v/7//v//P/8//z//P/6//r//P/8//v/+//8//7/BgAbADUATQBdAFcAPAAn
ABQA+//s/+7/9//7//b/4v/G/7H/o/+S/4T/f/+N/57/r//D/8L/uP+1/7v/wf/G/8z/
0f/Q/9H/2//p//H/9f/2//r//P/8////AQACAAMAAwADAAUABAAGAAYABwAIAAkACQAK
AAsADAANABAADgAOAA8ADwAPAA8ADwAQABIAEgATABMAEgASABIAEwAUABQAFAAUABQA
FAAUABUAFQAWABcAFwAZABkAGQAZABgAGAAaABoAGgAaABoAGwAZABkAGQAbAB4AHgAe
AB4AHAAdAB0AHQAcAB0AHQAdAB0AHwAhACEAIwAkACQAJAAiACIAIwAjACUAJgAnACcA
JQAkACQAJQAlACUAJgAmACgAKQApACkAKQApACgAJgAmACYAJgAkACQAJAAjACAAIAAf
AB4AHgAcABsAGgAYABcAFQAVABUAEgAPAA4ADQALAAsACwALAAkACAAHAAYABgAGAAcA
CAAIAAgABwAHAAgACAAIAAcACQAKAAoACQAJAAkACQAJAAkACQAIAAgACAAJAAkACgAJ
AAkACAAGAAgABwAHAAcABQAFAAYABgAGAAYABQAFAAcABgAGAAcABwAIAAgABwAIAAgA
CAAIAAcABwAIAAkABwAHAAcABwAKAAoACgAKAAwACwALAAsADAAMAAwADAAKAAoACgAK
AAsADAAMAAwADAAMAAsACgAMAA0ADQANAA4ADwAPAA4ADgAOAA4ADgAOAA0ADQANAA0A
DgAOAA4ADAALAAsACwAKAAoACwALAAoACgAJAAgACgAKAAoACQAHAAcABgAGAAgACAAI
AAYACAAIAAcABgAGAAYABgAGAAMAAwADAAMABQAEAAQABAADAAIAAgACAAEAAQABAAEA
AAAAAAAAAAAAAAAA///////////+//7/AAAAAAAAAAAAAAAAAAAAAAAAAAAAAP////8A
AAAAAAABAAEAAQABAAAAAAAAAP//AQAAAAAAAAAAAP//AAD+//7//v/+//7//v/+//7/
AAAAAAAAAAD+//7//v/+//7//v/+//7//v/+//7//v/+//7//v/+//z//P/8//z//v/+
//7//v/+//7//v/+//7//v/+//7//v/+//7//v8AAAAAAAAAAP7//v/+//7///8AAAEA
AgACAAIAAgACAAIAAgACAAIABQAGAAcACAAIAAgACAAIAAYABgAGAAYAAwACAAEAAAAA
AP/////9//v/+//7//v//f/9//7//v/+//3//f/9//z//P/8//z/+v/6//n/+P/3//f/
9//2//j/+P/4//n/9//3//X/9f/1//X/9f/1//X/9f/0//T/9P/1//X/9f/1//X/9f/1
//X/9P/0//X/9f/1//X/9f/3//f/9v/2//f/9//3//f/+P/4//j/+P/6//z//v/+//3/
/f8GABQALgBNAGMAWQA1AA8A6v/F/6r/o/+g/5r/lf+H/2z/Vv9S/03/Pf8s/yr/O/9X
/3T/i/+V/57/pv+x/73/xf/M/87/0//Y/9//7f/5//////8AAAQABgAIAAkACwAMAA0A
DQANAA8AEAASABIAEwAUABUAFQAWABgAGAAYABoAGgAaABsAGwAZABkAGQAaABsAHAAe
AB8AIAAgACAAIQAiACIAIgAiACIAIgAiACMAIwAkACUAJQAnACcAJwAnACgAKAAqACoA
LAAsACwALQArACsAKwAtADAAMAAwADAAMgAzADMAMwAyADMAMwAzADUANwA5ADkAOwA8
ADwAPAA8ADwAPQA9AD8AQABBAEEAQgBCAEMARQBFAEUARgBGAEgASQBJAEkASgBLAEsA
SgBMAEwATABKAEwATABLAEgASABHAEYARgBGAEUARABCAD8APQA9AD0AOgA3ADYANQAz
ADMAMwAzADEAMAAvAC4ALQAsACwALAApACgAJgAlACUAJAAjACEAIAAgAB8AHQAbABsA
GwAbABoAGQAXABYAFQAVABQAFAATABMAEgAQABEAEQASABMAEQARABIAEgAQABAADwAP
AA8ADgAOAA8ADwAQABAADwAOAA4ADgAOAA0ADQAOAA8ADwAPAA8ADwAQABAAEAAQABAA
DwAPAA8AEAAQABAAEAAQABAAEAAQABEAEgASABIAEAAQAA8ADgAQABEAEQARABIAEwAT
ABIAEgASABIAEgAUABMAEwATABMAFAAUABQAEgARABEAEQASABIAEwATABIAEgARABAA
EAAQABAADwAPAA8ADgAOAA8AEAARABAAEAAQAA8ADgAOAA4ADgAOAA0ADQANAA0ACwAK
AAoACgALAAoACgAKAAsACwALAAsACAAIAAgACAAKAAoACQAJAAkACQAIAAgACAAIAAgA
CAAIAAgACAAIAAgACAAIAAcABwAIAAgACAAHAAcABwAHAAgACAAIAAcACQAIAAgACAAK
AAcABgAIAAgACAAIAAgACAAIAAgACAAIAAgACAAIAAgACAAIAAgACAAIAAgACAAIAAgA
CAAKAAoACgAKAAoACgAKAAoACAAIAAgACAAKAAoACgAKAAoACgAKAAoACAAIAAgACAAK
AAoACgAKAAgACAAIAAgACgAKAAoACgAIAAgACAAIAAoACgAKAAoACAAIAAgACAAKAAoA
CgAKAAgACAAIAAgACQAKAAsADAAMAAwADAAMAA0ADgAPABAAEgASABIAEgASABIAEgAS
ABIAEgASABIAEgASABIAEgAQABAADwAPAA0ADQANAA0ACwALAAsADAAOAA4ADQANAAsA
DAAMAAwADAAKAAoACQAIAAcABwAHAAgACAAIAAgABwAHAAcABQAHAAcABwAHAAcABwAH
AAYABgAGAAcABwAHAAcABwAHAAcABwAGAAYABwAHAAcABwAHAAkACQAIAAgACQAJAAkA
CwAMAAwADAAMAAwADAAMAAwACwAJAAoAEgAeADMATwBrAHkAbQBUAD0AJgANAAIABAAJ
AA0ACgD6/+T/2f/P/8L/tv+7/8f/1P/l//P/7P/g/93/3f/f/+T/5v/p/+j/7//7/wcA
DQAPABIAFAAWABgAGwAbAB4AHQAdAB0AHwAeACAAIAAhACIAIwAjACQAJAAkACQAJgAo
ACgAKQApACcAJwAnACgAJgAmACcAJwAqACoAKgArACoAKgAqACoAKgAqACoAKwAtAC4A
LwAvAC0ALQAtAC0ALgAuADAAMAAwADAAMAAxADMAMwAzADUANAA0ADQANAA0ADUANQA1
ADYANwA3ADcAOQA7AD0APQA7ADwAPAA8ADwAPAA9AD0APQA+AD8APwBBAEAAQABBAD8A
PwBAAEAAQABBAEEAQQBAAEEAQQBAAEAAQABAAD4APgA+AD0AOgA6ADkAOAA4ADcANQAz
ADAALgAtAC4ALwAsACkAKAAnACUAJQAlACUAJQAkACMAIgAfAB4AHgAeACAAIAAfAB8A
IAAgACAAHwAfACAAIAAfAB8AHwAfAB8AHQAdABwAHAAbABsAGgAaABsAGwAaABgAGgAZ
ABkAGQAZABkAGgAaABkAGAAWABUAFwAWABYAFwAVABYAFgAVABYAFgAWABYAFQAVABYA
FwAVABUAFQAVABYAFgAWABYAFAATABMAEwAWABYAFgAWABYAFgAWABYAFQAWABYAFgAW
ABYAFQAUABQAFQAVABUAFAAVABUAFAAUABQAFAAUABIAEQARABEAEwAUABQAFAASABEA
EQARABEAEAAQAA8AEAAQAA8ADgAMAAwADAALAAsACwAKAAoACgAKAAoACAAKAAoACQAI
AAgACAAIAAgABQAFAAUABQADAAIAAgACAAIAAgADAAQAAQABAAEAAQACAAIAAgACAAAA
AAD///////////7//v/+//7//v/+//7//v/+//7//P/8//z/+//9//7//v/+//3//f/9
//3//P/8//z/+//7//r/+v/6//r/+//6//r/+v/6//r/+v/6//r/+v/4//j/+P/4//j/
+P/4//j/+v/6//r/+v/5//j/9//2//b/9v/2//b/9v/2//b/9v/2//b/9v/2//b/9v/2
//b/9v/2//b/9v/0//T/9P/0//b/9v/2//b/9P/0//T/9P/2//b/9v/2//T/9P/0//T/
9P/0//T/9P/2//b/9v/2//X/9P/z//L/8v/y//L/8v/y//L/8v/y//T/9P/0//T/9v/2
//b/9v/1//T/8//y//T/9P/0//T/9v/2//b/9v/0//T/9P/0//X/9v/3//j/+v/6//r/
+v/6//r/+v/6//f/9v/1//T/8v/y//H/8f/x//H/8f/x/+//7//v//D/7v/u/+3/7f/r
/+z/7P/s/+z/6v/q/+n/6P/n/+f/5//k/+T/5P/k/+X/5f/l/+P/4//j/+P/4//j/+P/
4//i/+L/4v/j/+P/4f/h/+H/4f/j/+P/4v/i/+X/5f/l/+X/4//l/+X/5P/k/+X/5f/l
/+P/5P/k/+T/5v/m/+b/5P/o/+n/5//m/+r/9P8FAB8AOwBNAEsANAAbAAgA8//i/+D/
5//v/+7/2v/A/6v/l/+C/3T/c/9//5D/of+x/7T/qv+l/6v/sf+2/7z/v//A/8P/zf/b
/+X/5//m/+j/7P/u/+3/7//0//P/8//z//X/9v/4//j/+f/6//v/+//8//z//P/8//7/
/v/+//////8BAAEAAQACAAAAAAABAAEAAgACAAIAAwAEAAQABAAEAAQABAAEAAUABwAI
AAkACQAJAAkACQAJAAoACgAMAAwADAAMAAwADQANAA0ADQAPABAAEAAQABAAEAARABEA
EQASABMAEwATABEAEwAVABUAEwAUABQAFAAVABYAGAAZABcAGAAZABkAGQAYABgAGQAb
ABsAHAAcABoAGwAbABsAGwAbABoAGAAYABgAGAAWABgAGAAXABQAEwATABMAFAATABEA
DwAMAAkABwAHAAcABgADAAIAAQD//////////////v/9//z//f/8//z//P/8//z/+//7
//7//v/+//3///8AAAAA//8BAAEAAQABAAEAAQAAAAAAAAABAAEAAgABAAEAAAD+//7/
/f/9//3//f/9//7//v/+//7//f/9//3//P/8//3//f/+//7//f/+//7//v/+//v/+//8
//3///////////8AAAAAAAAAAAIAAQABAAEAAgACAAIAAgACAAIAAgACAAEAAgACAAIA
AgACAAEAAAACAAMAAwADAAMAAwACAAAAAAAAAAAAAAAAAP//////////AAAAAAAAAgAB
AAEAAQAAAAAAAQABAAAAAAD///7//v/+//7//f/9//3//P/8//z//P/8//r/+v/6//n/
+P/6//r/+v/6//f/9//3//f/+f/4//j/+P/1//T/9P/0//P/8//z//P/8v/y//L/8v/y
//L/8f/x//H/8f/w//D/8P/w//D/8P/w//D/8P/w//D/8P/w/+//8f/y//L/8v/x//H/
8f/x//D/8P/w/+//7//u/+7/7v/u/+3/7P/u/+7/7v/u/+z/7P/s/+z/7v/u/+7/7v/u
/+7/7v/u/+7/7v/u/+7/7v/u/+7/7v/u/+7/7v/u/+z/7P/s/+z/7P/s/+z/7P/u/+7/
7v/u/+7/7v/u/+7/7f/s/+v/6v/s/+z/7P/s/+z/7P/s/+z/6v/q/+r/6v/s/+z/7P/s
/+r/6v/q/+r/6v/q/+r/6v/s/+z/7P/s/+z/7P/s/+z/7v/u/+7/7v/w//D/8P/w//D/
8P/w//D/8v/y//L/8v/y//L/8v/y//T/9P/0//T/8v/y//L/8v/x//D/7//t/+v/6f/p
/+n/6//r/+v/6//q/+r/6v/p/+v/6//s/+z/7P/s/+r/6v/p/+j/5//n/+f/5v/m/+b/
5v/n/+f/5//j/+P/4//j/+P/4//j/+P/5P/k/+T/5f/j/+P/4//j/+P/4//j/+L/5P/l
/+X/5f/j/+P/5f/l/+T/5P/l/+X/4//j/+T/5P/i/+L/5v/q/+r/6v/n/+v/9v8GAB4A
OwBLAD0AGQD1/9L/r/+c/5f/kv+K/4P/c/9Y/0b/Qv83/yP/GP8c/yv/Q/9e/3X/ff+E
/47/mf+n/7P/uv+8/73/wv/P/93/5f/n/+v/8P/0//T/9P/3//v/+v/5//n/+f/7//z/
/v/+////AAABAAEAAgACAAIAAgAEAAQABAAFAAUABwAHAAcACAAGAAYABwAHAAoACgAK
AAsADAAMAAwADAAOAA4ADgAPABEAEgATABMAEQARABEAEQASABIAFAAUABQAFAAUABUA
FwAXABcAGQAYABgAGAAYABoAGwAbABsAHAAdAB0AHQAfACEAIwAjACUAJgAmACYAKAAo
ACkAKQArACwALQAtAC8ALgAuAC8ALwAvADAAMAAyADMAMwAzADQANQA1ADQANgA2ADYA
NAA0ADQAMwAwAC8ALwAvADAALgAtACwAKgAnACUAJQAlACQAIQAgAB8AHQAdAB0AHQAc
ABoAGAAWABMAEgASABIAEQAQAA4ADQAMAAwADAALAAsADAAMAAsACQAJAAkACQAHAAcA
BgAGAAUABQAEAAQABQAFAAQAAgACAAEAAQABAP////8AAAAAAAAAAP////////7//v//
////AAAAAP//AAAAAAAAAAD9//3//v//////////////AAAAAAAAAAAAAP///////wAA
AAAAAAAAAgACAAIAAgACAAIAAQAAAAIAAgABAAAAAgADAAMAAwACAAMAAwACAAQABAAE
AAQABAADAAMAAwAFAAYABgAGAAQAAwADAAMAAgACAAMAAwAEAAQAAwACAAIAAgACAAEA
AwADAAIAAgAEAAQABAACAAIAAgABAAAAAAAAAAAAAAABAAEAAQABAP///v/+//7////+
//7//v/9//3//f/9//z//P/8//z//v/+//3//f/9//3//P/8//7//v/+//7//P/8//z/
/P/8//z//P/7//n/+v/6//r/+//7//v/+//8//z//P/7//v/+v/6//r/+v/5//r/+v/6
//r/+v/6//r/+v/6//r/+v/6//r/+P/4//j/+P/6//r/+v/6//j/+P/4//j/+v/6//r/
+v/6//r/+v/6//r/+v/6//r/+v/6//r/+v/8//z//P/8//z//P/8//z//P/8//z//P/+
//7//v/+/wAAAAAAAAAA/v/+//7//v/+//7//v/+//7//v/+//7//v/+//7//v8AAAAA
AAAAAAIAAgACAAIABAAEAAQABAAEAAQABAAEAAYABgAGAAYACAAIAAgACAAIAAgACAAI
AAgACAAIAAgABgAGAAYABQADAAEAAQABAAMAAwADAAMABAAEAAQAAwADAAMABAAEAAIA
AgAAAAAAAQAAAP////////7//v/+//7/////////+//7//v/+//9//3//f/9//z//P/8
//3//f/9//3//f/9//3//f/8//r/+//7//v/+f/5//v/+//8//z//f/9//3//f/+//7/
AAD+//7/+v/8//z/+f/5/wAADAAeADsAVwBpAGEARwAwABsABADz/+7/9P/7//v/7v/Y
/8j/vf+x/6T/ov+v/73/zv/f/9v/zv/I/8v/z//R/9T/1v/X/9r/5f/z//v/+f/7/wAA
AgAEAAYABwAHAAgABwAHAAcACQAKAAwADAANABAAEQARABIAEQAQAA8AEAASABIAEwAT
ABMAEwATABQAFAAUABUAFQAWABYAFgAXABYAFgAWABYAFgAWABYAFwAXABgAGQAZABcA
FwAXABcAGAAYABoAGgAaABoAGgAbABsAGwAbAB0AHgAeAB4AHgAeAB8AHwAfAB4AHwAf
AB8AHQAfACEAIQAjACQAJAAkACQAJAAlACUAJQAmACcAJwAnACYAJgAnACcAJwAoACgA
KAApACkAKQAoACkAKQAoACgAKAAoACYAJAAkACMAIAAfAB8AHwAgACAAHwAeABwAFwAV
ABUAFQASAA8ADgANAA0ADQANAA0ADQAMAAsACgALAAoACgAKAAgACAAHAAcABgAGAAYA
BQAHAAgACAAHAAUABQAFAAUAAwADAAIAAgAAAAEAAQACAAIAAQD///z//f/9//7////+
//3//f/8//r/+v/5//n/+f/4//j/+f/5//r/+v/5//j/+P/4//j/9//3//j/+f/5//n/
+f/5//j/+P/4//j/+v/5//n/+f/5//j/9//2//b/9v/2//b/9//4//j/+P/2//b/9f/0
//b/9//3//f/9v/3//f/9v/0//T/9P/0//b/9f/1//X/9f/2//b/9v/1//P/8v/x//D/
8P/x//H/8P/w/+//7v/u/+7/7v/t/+3/7f/s/+z/7v/u/+7/7P/s/+z/6//q/+z/7P/s
/+z/6v/p/+j/5//n/+b/5v/m/+P/4v/i/+L/4v/j/+T/5f/k/+T/5P/k/+P/4v/g/9//
4f/h/+D/4P/g/+D/4P/g/97/3v/e/97/3v/e/97/3f/b/9z/3P/c/93/3f/d/93/3P/c
/9z/2//b/9r/2v/a/9r/2//c/9z/3P/c/9z/2v/a/9r/2v/a/9r/2v/a/9r/2v/a/9r/
2v/a/9r/2v/Z/9j/1//W/9b/1v/W/9b/1v/W/9b/1v/W/9b/1v/W/9b/1v/W/9b/2P/Y
/9j/2P/X/9b/1f/U/9b/1v/W/9b/1v/W/9b/1v/W/9b/1v/W/9b/1v/W/9b/1v/W/9b/
1v/W/9b/1v/W/9j/2P/Y/9j/2P/Y/9j/2P/a/9r/2v/a/9z/3P/c/9z/3v/e/97/3v/c
/9z/3P/c/9v/2v/Y/9f/1//X/9f/1//V/9X/1f/W/9b/1v/V/9X/1f/W/9b/1v/Y/9b/
1v/V/9T/0//T/9P/0v/S/9L/0v/T/9P/0//R/9H/0f/R/9H/z//P/8//zv/O/87/z//P
/9H/0f/R/9H/0f/R/9D/0P/R/9H/0f/R/9H/0//T/9L/0v/T/9P/0//T/9T/1P/U/9T/
0v/U/9T/1v/X/9X/1P/a/+D/7f8FAB8AMwA7ACoADwD6/+f/0v/M/9P/2f/W/8z/sv+Z
/4f/dv9k/1v/Y/92/4X/l/+k/5z/k/+X/5//pP+o/63/sP+x/7f/xf/R/9f/2P/a/9z/
3v/f/+H/4v/j/+P/4//l/+j/6v/q/+v/7P/t/+3/7v/w//D/8P/y//D/8P/x//H/8f/x
//H/8v/y//L/8//z//T/9P/0//X/9v/2//b/9v/4//j/+P/5//f/+P/5//n/+//7//v/
+//8//z//v/+//7//v/+////////////AQACAAIAAgACAAAAAQABAAEABAAFAAUABQAF
AAcACQAJAAcACAAIAAgACgAKAAsACwAJAAoACwALAAsACgAKAAsACwALAAwADAAMAA0A
DQANAA4ADwAPAA4ADgAOAA4ADAAMAAwACwAIAAYABQAEAAQABAADAAIAAAD9//v/+//7
//r/9//2//X/8//z//P/8//z//L/8f/w/+//7v/u/+7/7v/u/+3/7f/v//D/8f/x//H/
8v/y//H/8//z//P/8//z//P/8v/y//L/8//z//T/9P/z//H/7v/w/+//7//v//H/8f/y
//L/8f/w/+7/7f/t/+z/7P/t/+v/7P/s/+v/6//s/+3/7v/t/+3/7v/v/+//7//v/+//
8P/w//D/8P/y//H/8f/x//L/8v/y//L/8P/w//D/8P/v//D/8P/w//H/8v/y//L/8P/x
//H/8f/y//P/8//y//L/8v/y//L/8v/x//H/8f/v//D/8P/w//D/7//v/+//7v/u/+//
7//u/+7/7f/s/+7/7v/u/+3/7f/t/+z/7P/s/+z/7P/q/+z/7P/r/+r/6P/o/+j/6P/n
/+f/5//n/+f/5v/m/+b/5f/k/+T/5P/j/+P/4//j/+L/4v/i/+L/4v/i/+H/4f/j/+P/
4v/i/+L/4v/i/+L/4P/g/+D/4P/e/97/3v/d/93/3v/e/97/3//f/9//3//e/97/3v/d
/93/3P/c/9z/3P/d/9z/3P/c/9z/3P/a/9r/2v/a/9r/2v/a/9r/2v/a/9r/2v/a/9r/
2v/a/9j/2P/Y/9j/1v/W/9b/1v/Y/9j/2P/Y/9j/2P/Y/9j/1v/W/9b/1v/W/9b/1v/W
/9b/1v/W/9b/1v/W/9b/1v/U/9T/1P/U/9T/1P/U/9T/1P/U/9T/1P/U/9T/1P/U/9T/
1P/U/9T/1P/U/9T/1P/S/9L/0v/S/9P/1P/V/9b/1v/W/9b/1v/Y/9j/2P/Y/9r/2v/a
/9r/2P/Y/9j/2P/Y/9j/2P/Y/9X/1P/T/9L/0P/Q/9D/0P/O/87/zv/O/87/zv/O/87/
zv/O/87/zv/Q/9D/0P/Q/8//zv/N/8z/yv/K/8r/yv/K/8r/yv/K/8j/yP/I/8j/xv/G
/8b/xv/G/8b/xv/G/8j/yP/I/8j/xv/G/8b/xv/G/8b/xv/G/8b/xv/G/8b/xv/G/8b/
xv/E/w==
         </WaveFormData>
      </LeadData>
      <LeadData>
         <LeadByteCountTotal>10000</LeadByteCountTotal>
         <LeadTimeOffset>0</LeadTimeOffset>
         <LeadSampleCountTotal>5000</LeadSampleCountTotal>
         <LeadAmplitudeUnitsPerBit>4.88</LeadAmplitudeUnitsPerBit>
         <LeadAmplitudeUnits>¦ÌV</LeadAmplitudeUnits>
         <LeadHighLimit>2147483647</LeadHighLimit>
         <LeadLowLimit>268435456</LeadLowLimit>
         <LeadID>V3</LeadID>
         <LeadOffsetFirstSample>0</LeadOffsetFirstSample>
         <FirstSampleBaseline>0</FirstSampleBaseline>
         <LeadSampleSize>2</LeadSampleSize>
         <LeadOff>FALSE</LeadOff>
         <BaselineSway>FALSE</BaselineSway>
         <ExcessiveACNoise>FALSE</ExcessiveACNoise>
         <MuscleNoise>FALSE</MuscleNoise>
         <LeadDataCRC32>1097307919</LeadDataCRC32>
         <WaveFormData>
EAAQABAAEAAQABAAEAAQABAAEAAQABAAEAAQABAAEAASABIAEgASABQAFAAUABQAFgAW
ABYAFgAYABgAGAAYABgAGAAYABgAGQAaABsAHAAcABwAHAAcAB0AHgAfACAAIAAgACAA
IAAhACIAIwAkACQAJAAkACQAJgAmACYAJgAmACYAJgAmACQAJAAkACQAIgAiACIAIgAh
ACAAHwAeABsAGgAZABgAFgAWABYAFgAVABQAEwASABAAEAAQABAADgAOAA4ADgAOAA4A
DgAOAAwADAAMAAwACgAKAAoACgAKAAoACgAKAAoACgAKAAoACAAIAAgACAAIAAgACAAI
AAgACAAIAAgABgAGAAYABgAIAAgACAAIAAcABgAFAAQABQAGAAcACAAHAAYABQAEAAYA
BgAGAAYABgAGAAYABgAGAAYABgAGAAYABgAGAAYABgAGAAYABgAGAAYABgAGAAgACAAI
AAgABgAGAAYABgAGAAYABgAGAAcACAAJAAoACAAIAAgACAAKAAoACgAKAAoACgAKAAoA
CAAIAAgACAAIAAgACAAIAAoACgAKAAoACgAKAAoACgAIAAgACAAIAAgACAAIAAgABgAG
AAYABgAGAAYABgAGAAYABgAGAAYABgAGAAYABgAGAAYABgAGAAQABAAEAAQABAAEAAQA
BAACAAIAAgACAAQABAAEAAQABAAEAAQABAAEAAQABAAEAAQABAAEAAQAAgACAAIAAgAC
AAIAAgACAAIAAgACAAIAAAAAAAAAAAAAAAAAAAAAAAIAAgACAAIAAAAAAAAAAAAAAAAA
AAAAAAAAAAAAAAAAAAAAAAAAAAD+//7//v/+/wAAAAAAAAAAAAAAAAAAAAD+//7//v/+
/wAAAAAAAAAA/v/+//7//v8AAAAAAAAAAP7//v/+//7//v/+//7//v/+//7//v/+//7/
/v/+//7//P/8//z//P/+//7//v/+//7//v/+//7/AAAAAAAAAAACAAIAAgACAAQABAAE
AAQAAgACAAIAAgACAAIAAgACAAQABAAEAAQAAgACAAIAAgD+//7//f/9//v/+//7//v/
/f/9//3//f/9//v//f/9//3//f/9//v/+f/3//b/9f/3//X/9f/1//P/8v/y//L/9P/z
//P/8//w//D/8P/v/+//7//v/+//8P/w//D/8P/w//D/8P/w/+7/8P/w//D/8v/w//L/
8v/w//D/8P/w//H/8f/x//H/8//0//T/8//x/+//7//s/+j/6P/q//P/AwAaAC4AOgA3
AC8AKgAoACYAKwA8AFQAbQCIAJoAogCiAKIAngCcAJ4AngCXAI0AewBZADUAIAARAAIA
+P/t/+b/4v/k/+j/8//4//b/8//z//P/8//z//T/9v/1//X/9P/z//P/8//z//T/9//3
//f/9//2//b/9//3//f/9v/1//X/9v/2//j/+f/3//f/9//3//f/9//4//j/+P/5//r/
+v/5//n/+f/7//n/+f/6//r/+v/5//n/+f/6//r/+v/6//z//f/9//z/+v/6//v//P/+
///////+//7/////////AQACAAIAAgACAAIAAwADAAQAAwACAAEAAQABAAEAAgAEAAQA
BQAGAAYABgAGAAYACAAJAAkACgAIAAkACQAIAAkACQAKAAsACwAKAAkACQAHAAcABQAF
AAUABgAGAAYABQADAAIAAAD9//3//f/9//r/+f/4//f/+P/3//f/+P/2//b/9v/2//b/
9//4//j/9//3//f/+P/4//f/9v/1//j/+P/4//j/9v/2//f/9//3//f/9//3//X/9f/1
//b/9f/1//T/9P/1//T/9P/0//P/9P/0//T/9P/0//L/8v/0//T/9P/0//T/9P/z//H/
8f/y//L/8f/w//D/8P/y//D/8P/w//H/8//z//L/8v/w//D/8P/w/+//7//v/+7/7v/w
//D/8P/w//D/8P/w/+//7//v/+//7f/u/+7/7v/v/+//7P/s/+z/7P/t/+//7f/s/+z/
6//r/+r/6f/p/+r/6v/r/+z/6//r/+z/7P/t/+3/7P/r/+r/6v/q/+r/6v/p/+f/6f/o
/+j/6P/n/+j/6P/p/+n/5//n/+f/5v/l/+X/4//j/+X/5f/l/+X/5//m/+b/5v/k/+T/
5f/l/+X/5f/l/+X/5f/k/+T/5P/i/+L/4v/i/+P/5P/l/+b/5P/k/+T/4//j/+P/4//j
/+P/4//j/+L/4v/j/+P/4v/i/+L/4v/i/+P/4//j/+T/4v/i/+L/4P/g/+D/4P/i/+L/
4v/i/+D/4P/g/+D/4P/g/+D/4P/g/+D/4P/g/+D/4P/g/+D/4v/i/+L/4v/g/+D/4P/g
/+L/4v/i/+L/4f/g/9//3v/g/+D/4P/g/+L/4v/i/+L/4v/i/+L/4v/i/+L/4v/i/+L/
4v/i/+L/4v/i/+L/4v/i/+L/4v/i/+T/5P/k/+T/5v/m/+b/5v/n/+j/6f/q/+z/7P/s
/+z/7v/u/+7/7v/t/+z/6//q/+r/6v/q/+r/6v/q/+j/6P/n/+f/5//n/+f/5//n/+f/
6f/p/+n/5//n/+f/5//n/+n/5//m/+X/5f/l/+X/4//j/+P/4//i/+L/4v/i/+H/4f/h
/+D/4P/e/93/3f/d/97/3//h/+L/4P/g/+D/4P/g/+D/3v/g/+D/4P/g/97/4v/i/+L/
4v/i/+L/4//j/+H/4f/h/+L/5P/j/+H/4f/f/9z/3P/e/97/4//z/wYAGgAqACsAIQAa
ABoAGgAZACQAPABVAG4AgACIAIoAiACEAH4AfACAAH0AdwBrAFEAKQAOAP//9v/u/+f/
4P/Y/9T/2P/j/+j/6P/p/+v/6f/p/+n/6v/q/+r/6//r/+v/6//r/+v/7P/t/+3/7f/t
/+3/7v/w//H/8f/w/+//7//w//D/8v/z//P/8//z//P/8//z//T/9P/0//X/9v/2//X/
9f/1//f/9//3//j/+P/4//f/9//3//j/+P/4//j/+P/5//n/+P/4//j/+f/6//r/+//7
//r/+P/5//n/+f/7//z//P/8//z//P/9//3///////////////////8AAAAAAAABAAIA
AgACAAIAAgACAAMAAwAEAAQABQAFAAQABAADAAMAAwADAAIAAQABAAEAAQD//////v/+
//3//P/7//n/+P/2//X/9f/1//X/9P/z//L/8f/w/+//7//w//D/8P/w//D/8P/x//L/
8v/x//H/8f/y//P/8//z//P/9v/2//b/9v/2//b/9//3//f/9//3//f/9//3//f/+P/5
//n/+P/4//n/+P/4//j/9//4//j/+P/6//r/+P/4//j/+P/4//j/+//8//z/+//5//r/
+v/5//r/+v/6//z/+v/6//r/+//9//3//P/8//z//P/8//z//////////v/8//7//v/+
//z//P/8//z//f/9//3//f/9//7//v/+/wEAAQD+//7////+//7////+//7/////////
/v/9//3//f/8//z//P/9//3//v/+//3//f/8//v/+//8//3//v/+//3/+//9//3//P/7
//n/+v/6//v/+//7//v/+//6//v/+//5//n/+f/5//n/+f/5//j/+P/4//b/9v/3//f/
9//3//f/9//5//j/+P/4//b/9v/2//b/+P/4//j/+P/4//j/+P/3//f/9//3//f/9//3
//f/9v/4//n/+f/4//j/+P/4//j/+P/5//r//P/6//r/+v/6//r/+v/6//j/+P/4//j/
+v/6//r/+v/4//j/+P/4//j/+P/4//j/+P/4//j/+P/4//j/+P/4//j/+P/4//j/+P/4
//j/+P/4//j/+P/4//j/+P/4//j/+v/6//r/+v/6//r/+v/6//r/+v/6//r/+//8//3/
/v8AAAAAAAAAAAAAAAAAAAAAAQACAAMABAAEAAQABAAEAAQABAAEAAQAAwACAAEAAAAA
AP7//v/9//3//f/9//3//f/9//3//f/9//3/+//9//3//f/9//3/+//6//n/+f/5//n/
9//3//f/9//2//b/9v/2//X/9f/3//b/9v/2//X/9f/1//X/9f/2//b/9v/0//T/9P/0
//b/9P/2//b/9v/2//T/9v/2//b/9v/2//b/9//3//f/9f/1//b/9v/3//f/9f/1//T/
9P/2/wAAEQApADoAOAAqABkACwAAAPj//P8HABoAMABFAE4AUgBeAGYAYABWAEwATABU
AFcATwA7ACUAFQAMAAcAAAD4//H/7v/u//D/+v8DAAYABAADAAMABQAFAAUABAAEAAQA
BQAFAAUABQAFAAUABgAHAAcABwAHAAkACgAMAA0ACwAKAAkACQAKAAoADAANAA8ADwAP
AA8ADwAPABAAEAAQABEAEgASABEAEQARABMAEwATABQAFAAUABMAEwATABYAFgAWABYA
FgAXABcAFgAWABYAFwAYABoAGwAbABoAHAAdAB0AHQAbABwAHAAcAB4AHgAfAB8AIwAj
ACMAIwAjACMAIwAkACQAJAAlACYAKAAoACgAKAAqACsAKwAsACwALQAtACwALQAtAC4A
LwAvAC4ALQAtAC0ALQArACsAKgAqACkAKAAoACcAJwAmACMAIwAjACMAIAAfAB4AHQAc
ABsAGwAcABoAGgAaABoAGQAZABkAGAAXABcAFwAYABgAFwAWABUAFAAUABQAFAASABIA
EwATABMAEwATABMAEgARABAAEAAPAA8ADgAOAA4ADgAPABAADwAQABAAEAAQABAADgAO
AAwADAAMAAwADQAOAA4ADQALAAwADAALAAwADAAMAA4ADgAOAA4ADwAPAA8ADgAOAAwA
DAAMAAwADQANAA0ADAAKAAwADAAMAA4ADgAOAA4ACwALAAsACwALAAwADAAMAA8ADwAM
AAwADQAMAAwADQAMAAwADQANAA8ADgANAA0ADQAMAAwADAANAA0ADgAOAA0ADQAMAAsA
DAAMAAwADAAMAAsACQALAAwADAAMAAsADAAMAA0ADQAMAAsACgAIAAkACQAHAAcACQAJ
AAkACQALAAoACgAKAAgACAAJAAkACQAJAAkACQAJAAgACAAIAAgACAAIAAgACAAIAAgA
CAAIAAgACAAHAAkACQAJAAkACQAJAAkACAAIAAkACQAIAAgACAAIAAgABwAHAAcACAAI
AAYABAAGAAYABgAGAAgACAAIAAgACAAIAAgACAAGAAYABgAGAAYABgAGAAYABgAGAAYA
BgAGAAYABgAGAAYABgAGAAYABAAEAAQABAAGAAYABgAGAAYABgAGAAYABAAEAAQABAAG
AAYABgAGAAYABgAGAAYABgAGAAYABgAGAAYABgAGAAYABgAGAAYABAAEAAQABAAEAAQA
BAAEAAQABAAEAAQABQAGAAcACAAGAAYABgAGAAcACAAJAAoACwAMAA0ADgAOAA4ADgAO
AAwADAAMAAwADgAOAA4ADgAMAAwACgAKAAcABwAHAAcABQAFAAUABQAHAAcABwAFAAcA
BwAHAAcABwAFAAQAAwABAAEAAQD//wEAAQABAAAAAAAAAAAA//8BAAEAAAAAAAAA////
/////////wAAAAAAAAAAAAAAAP7//v/8//7//v/+//7//P/+//7//v/+//7//v//////
AQABAAEAAgACAAMAAQD9//v/+P/2//j//P8DABEAKAA8AEoASQA/ADgANAAyADUARABY
AHEAjACiAKwAsgC4ALYAtAC6ALgArwCnAJcAdQBPADgAKQAaAA4AAwD8//b/9P/8/wUA
CAAIAAkACQAHAAcABwAIAAYABAAFAAUABQAHAAcABwAIAAkACQAJAAkABwAIAAoACwAN
AAwACwALAAoACgAMAA0ACwALAAsACwALAAsADAAMAAoACwAMAAwACwALAAsADQAPAA8A
EAAQAA4ADQANAA0AEAAQABAAEAAOAA8ADwAOABAAEAARABIAEAARABEAEAASABMAEwAT
ABMAFAAUABQAFgAWABcAFwAXABcAFwAXABcAFwAXABgAGAAYABkAGgAaABoAGgAaABoA
GwAbABwAGgAbABsAGgAaABkAGQAZABsAGgAZABkAGQAZABcAFwAYABgAFwAWABMAEQAQ
AA4ADQANAA0ADQAMAAsACgAJAAYABQAFAAYABAAEAAQABAACAAMABAAEAAQABQAGAAgA
BwAHAAcABwAKAAoACgAKAAoACgALAAsACQAJAAkACQAIAAcABgAGAAkACQAIAAgACQAI
AAgACAAHAAgACAAIAAYABgAEAAQABgAGAAYABgAHAAgACAAHAAUABgAGAAUABAAEAAQA
BgAGAAYABgAHAAcABwAGAAYABAAEAAQABAAHAAcABwAGAAQABgAGAAYABAAEAAQABAAD
AAMAAwADAAMABAAEAAQAAwADAAAAAAABAAAAAAABAAAAAAABAAEAAwACAAEAAQD///7/
/v/+//3//f/+//7///////7//f/8//z//P/8//z/+//5//v/+v/6//r/+f/5//r//P/9
//v/+//7//r/+f/5//f/9//3//f/9//3//f/9v/2//b/9P/0//X/9f/1//X/9f/1//X/
9P/0//T/8v/y//L/8v/y//L/8v/y//P/9P/1//X/9P/z//L/8f/z//P/8//y//T/9f/1
//T/8//y//H/8P/x//H/8f/y//L/8P/u/+7/7v/u/+7/7v/u/+7/7v/u/+7/7v/u//D/
8P/w//D/8P/w//D/8P/v/+7/7f/s/+r/6v/q/+r/6v/q/+r/6v/s/+z/7P/s/+z/7P/s
/+z/6v/q/+r/6v/o/+j/6P/o/+r/6v/q/+r/6v/q/+r/6v/s/+z/7P/s/+v/6v/p/+j/
6P/o/+j/6P/q/+r/6v/q/+j/6P/o/+j/6v/q/+r/6v/q/+r/6v/q/+r/6v/q/+r/7P/s
/+z/7P/r/+r/6f/o/+r/6v/q/+r/7P/s/+z/7P/s/+z/7P/s/+3/7v/v//D/8v/y//L/
8v/w//D/8P/w/+//7v/t/+z/7P/s/+r/6v/q/+v/7P/t/+v/6//r/+v/6//r/+v/6f/r
/+v/6//r/+3/6//q/+n/5//n/+f/5f/l/+X/5f/k/+b/5v/m/+X/4//j/+L/4v/k/+P/
4//j/+P/4//k/+T/4//i/+H/4P/h/+L/4f/k/+b/5v/m/+T/5f/k/+P/4v/k/+T/5f/l
/+X/5f/l/+b/5v/l/+X/4//h/+D/4P/g/+D/5f/z/wgAHgAuADEAKQAgACAAIAAfACgA
QABbAHYAiACSAJYAkgCIAIIAhACGAIMAewBvAFMALQASAAUA+v/w/+n/4P/c/9j/3P/n
/+7/7P/r/+v/7f/r/+n/6v/u/+z/7f/t/+3/7f/t/+3/7v/v/+//7//v/+//8P/y//P/
8f/w/+//7//y//L/9P/1//P/8//z//P/8//z//T/9P/0//X/9v/2//X/9f/1//f/9//3
//j/+P/6//n/+f/5//r/+v/6//r/+v/7//v/+v/8//z//f/+//z//f/9//z//v//////
/////wAAAAAAAP7//v//////AQABAAEAAQADAAMAAwAEAAIAAgADAAQAAgACAAIAAgAE
AAUABQAGAAQABQAFAAQABAADAAMAAwADAAIAAQABAAEAAQD/////AAAAAP///v/9//v/
+v/4//X/9f/1//X/9P/z//L/8f/w/+//7//w//D/8P/w//D/7v/v//D/8P/x//H/8f/y
//P/8//z//P/9v/2//b/9v/4//j/+f/5//n/+f/5//n/+f/5//n/+v/7//v/+v/6//n/
+P/4//j/+f/6//r/+v/6//r/+P/4//j/+P/4//j/+f/6//r/+f/5//r/+v/5//j/+P/4
//r/+v/6//r/+//7//v/+v/6//r/+v/6//r/+//7//v/+v/4//r/+v/6//r/+v/6//r/
+f/5//n/+f/7//z//P/8//v/+//4//j/+P/4//n/+//7//r/+v/5//v/+v/5//n/+P/4
//n/+v/7//v//P/8//v/+//6//n/+P/4//j/+P/4//f/9f/3//j/+P/4//f/9v/2//f/
9//3//f/9//2//f/9//1//X/9f/1//X/9f/z//L/8v/y//L/8v/z//P/8f/x//H/8f/x
//D/8P/w//L/8v/y//L/8v/y//L/8v/y//L/8v/x//H/8f/x//H/8f/x//H/8P/w//H/
8f/w//D/8P/w//D/7//v/+//8P/u/+7/7v/w//D/8P/w/+7/7v/u/+7/8P/w//D/8P/u
/+7/7v/u/+7/7v/u/+7/7v/u/+7/7v/u/+7/7v/u/+7/7v/u/+7/7v/u/+7/7v/u/+7/
7v/u//D/8P/w//D/7//u/+3/7P/s/+z/7P/s/+z/7P/s/+z/7P/s/+z/7P/u/+7/7v/u
/+z/7P/s/+z/7P/s/+z/7P/s/+z/7P/s/+7/7v/u/+7/7v/u/+7/7v/v//D/8f/y//L/
8v/y//L/9P/0//T/9P/2//b/9v/2//b/9v/2//b/9P/0//T/9P/z//L/8f/u//D/7//v
/+//7//v/+//7//t/+3/7f/t/+3/7//v/+//7//v/+3/7P/r/+v/6//r/+n/6f/p/+n/
6v/q/+r/6v/o/+f/5v/k/+b/5v/l/+X/5f/l/+X/5v/m/+b/5v/m/+b/5v/m/+T/5v/m
/+b/5v/k/+b/5v/m/+b/5v/m/+f/5//n/+f/5//k/+T/5//n/+X/4//g/+L/5v/y/wUA
GwAoACQAFAAFAPn/8P/s//L//f8OACYAOwBCAEgAUgBSAEoAQgA+ADwAPAA9ADUAHwAJ
APv/8v/x/+7/5v/h/9z/2v/i/+z/8f/y//T/9//5//f/9f/3//j/9v/0//X/9f/1//b/
9//4//r/+f/5//n/+f/5//r//P/9//3//P/7//v//P/8//7////9//3//f/9//7///8B
AAIAAAABAAIAAgADAAMAAwAFAAUABQAGAAYABgAFAAUABQAGAAYABgAGAAgACQAJAAgA
CAAIAAkACgAKAAsACwAKAAwADQANAA0ADQAOAA4ADgAOAA4ADwAPABMAEwATABMAFQAV
ABUAFgAWABYAFwAYABoAGgAaABoAGgAbABsAHAAeAB8AHwAeACAAHwAfAB8AIQAgAB8A
HwAfAB8AHQAdABwAHAAbABoAGQAXABYAFAATABMAEwATABIAEQAQAA8ADgANAA0ADgAM
AAwADAAMAAsACwALAAoABwAHAAcACAAJAAkACQAJAAgACAAIAAgABwAGAAYABQAFAAUA
BQAFAAMAAwADAAQAAwADAAIAAgADAAIAAgACAAIAAgABAAAAAgACAAAAAAAAAAAAAAAA
AP//AAAAAP////8AAAAA///+//7//v8AAAAAAAAAAAEAAQABAAAAAAAAAAAAAAAAAAEA
AQABAAAAAAACAAIAAgAAAAAAAAAAAAEAAQABAAEA//8AAAAAAAABAAEA/v/+/////v/+
/////v/+//////8BAAAA//////7//v///wAA/f/9//7//v///////v/9//7//v/+//7/
AAD///3////+//7//v/9//7//v///////f/9//3//P/8//3//P/9//v/+//7//v//f/8
//z//P/8//z//f/9//v/+//7//v//f/8//z//P/6//r/+v/6//r/+v/6//r/+P/4//j/
9//5//n/+f/5//n/+f/5//j/9v/3//f/9v/2//b/9v/2//X/9f/1//b/9v/2//j/9v/2
//b/9v/2//b/9v/2//b/9v/2//b/9P/0//T/9P/2//b/9v/2//T/9P/0//T/9v/2//b/
9v/2//b/9v/2//b/9v/2//b/9v/2//b/9v/2//b/9v/2//b/9v/2//b/9P/0//T/9P/2
//b/9v/2//b/9v/2//b/9v/2//b/9v/0//T/9P/0//b/9v/2//b/+P/4//j/+P/5//r/
+//8//7//v/+//7///8AAAEAAgAAAAAAAAAAAP7//v/+//7/AAAAAAAAAAAAAAAAAAAA
AP///v/9//z/+v/6//r/+P/4//f/9//3//X/9f/1//X/9f/1//X/9f/z//X/9f/1//P/
8//x//D/8f/x//H/8f/v/+//7//v/+z/7P/s/+z/6f/p/+n/6P/q/+r/6f/p/+n/6f/p
/+r/6v/q/+r/6v/q/+r/6v/o/+n/6P/n/+b/5P/m/+b/5v/o/+j/6P/p/+n/6f/p/+n/
6v/q/+f/4//f/9//3P/c/+D/6P/1/wcAHgAsADAAJwAfAB4AHAAaACMAOABUAHEAiACU
AJoAngCeAJoAmgCcAJgAkQCHAGcAPQAhABAAAwD+/wgAGQAUAAgADgAaABsAFAAUABcA
FwAXABkAFwAWABQAEgATABMAEwAVABUAFQAWABkAGQAZABkAFwAWABYAFQAXABYAFQAV
ABYAFgAYABkAFwAXABcAFwAXABcAGAAYABYAFwAYABgAFQAVABUAFwAXABcAGAAYABcA
FQAUABMAFgAWABYAFgAWABcAFwAWABYAFgAXABgAGAAZABkAGAAYABkAGQAZABgAGAAX
ABYAFgAWABcAFwAZABkAGQAZABsAGwAbABwAHAAcAB0AHgAcABwAHAAcABoAGwAbABwA
GgAbABsAGgAbABsAHAAdABsAGgAZABkAFwAXABUAFQAXABgAGAAYABkAFwAWABQAEgAR
ABAADwAOAA0ADAALAAwACwALAAwACgAKAAoACgAIAAkACgAKAAcABwAHAAgABwAHAAcA
BwAKAAoACgAKAAgACAAJAAkACQAJAAkACQAHAAcABwAIAAgABwAFAAQABQAEAAQABAAE
AAQAAwACAAIAAgAAAAAAAgACAAIAAgADAAQABAADAAEAAgACAAEAAAAAAAAAAgACAAIA
AgADAAEAAQAAAAAAAgACAAIAAgACAAEAAAD+//z//v/+//7//v/+//7//v/9//3//f/9
//3//v/+//7///////z//P/7//r/+v/7//z//P/9//3/+//6//n/+f/3//b/9v/2//f/
9//4//j/+f/5//j/9//2//b/9v/2//b/9f/z//X/9v/2//b/9f/0//T/9f/1//X/9f/1
//T/8//z//H/8f/x//H/8f/x//D/7v/t/+z/7P/s/+3/7f/v/+//7//v/+7/7P/r/+r/
7P/s/+z/7P/q/+r/6v/q/+z/7P/s/+v/6//r/+v/6//p/+n/6f/o/+j/6f/p/+j/6P/o
/+j/6P/n/+f/5//o/+j/6P/q/+r/6v/q/+r/6f/o/+f/5v/m/+b/5v/m/+b/5v/m/+b/
5v/m/+b/5v/l/+T/4//i/+L/4v/i/+L/4v/i/+L/4v/i/+L/4v/i/+D/4P/g/+D/4v/i
/+L/4v/g/+D/4P/g/+D/4P/g/+D/4P/g/+D/4P/g/+D/4P/g/97/3v/e/97/4P/g/+D/
4P/e/97/3v/e/+D/4P/g/+D/4v/i/+L/4v/k/+T/5P/k/+b/5v/m/+b/5v/m/+b/5v/k
/+T/5P/k/+L/4v/g/+D/3//f/9//3//d/93/3f/d/9//3//f/93/3f/d/93/3f/f/93/
3P/b/9n/2f/Z/9f/2f/Z/9n/2P/Y/9j/2P/X/9X/1f/U/9T/0v/R/9H/0f/R/9H/0v/S
/9L/0v/S/9L/0v/S/9D/0v/U/9T/1P/S/9T/1P/U/9T/0v/S/9P/0//V/9X/1f/W/9T/
0f/R/8//z//M/8r/yv/O/9P/2//u/wQAFAAdABsAEAAOABAADwAUACgAQQBYAG4AfgCE
AIAAfAB0AHAAcgBzAGsAYwBPACkABgD1/+r/4P/X/9D/yv/G/8j/z//Y/9r/2f/Z/9n/
2//b/9r/2v/Y/9n/2f/Z/9v/2//b/9z/3f/d/93/3f/d/97/4P/h/9//3v/d/93/3v/e
/+D/4f/f/9//3//f/+H/4f/i/+L/4P/h/+L/4v/j/+P/4//l/+P/4//k/+T/5P/j/+P/
4//m/+b/5v/m/+b/5//n/+b/5P/k/+X/5v/m/+f/5//m/+b/5//n/+f/6f/q/+r/6v/q
/+r/6//r/+v/6//r/+v/7f/t/+3/7v/s/+z/7f/u/+7/7v/u/+7/7v/v/+//8P/u/+//
7//u/+//7//w//H/7//u/+3/7f/t/+3/6//r/+r/6v/p/+j/6f/n/+b/5P/j/+P/4//j
/+D/3//e/93/3P/b/9v/3P/a/9r/2v/a/9n/2f/Z/9j/1//X/9f/2P/b/9v/2//b/97/
3v/e/97/3v/e/9//3//f/9//3//f/9//3//f/+D/4P/f/93/3P/d/9z/3P/c/93/3v/e
/97/3P/c/9r/2v/a/9r/2v/a/9n/2v/a/9n/2f/a/9r/2f/Y/9j/2P/a/9r/2v/a/9v/
2//b/9r/2v/a/9r/2v/a/9v/2//b/9r/2P/a/9r/2v/a/9r/2v/a/9v/2//b/9v/2v/a
/9n/2P/Z/9n/1v/W/9b/1v/X/9n/2f/Y/9j/1//X/9b/1f/V/9b/1v/X/9j/1f/V/9b/
1v/V/9X/1P/T/9P/1P/V/9b/1v/V/9P/1f/U/9T/1P/T/9L/0v/T/9P/0f/R/9H/0P/R
/9H/z//P/9H/0f/R/9H/z//O/87/zv/M/8z/zf/N/83/zf/N/83/zf/M/8z/zP/O/87/
zv/O/8z/zP/M/8z/zP/M/8z/y//L/8v/y//L/8n/yf/J/8j/yv/L/8v/yv/K/8r/yv/K
/8f/x//H/8j/yv/I/8b/yP/I/8j/yP/I/8j/yP/I/8f/xv/F/8T/xv/G/8b/xv/G/8b/
xv/G/8T/xP/E/8T/wv/C/8L/wv/C/8L/wv/C/8T/xP/E/8T/w//C/8H/wP/C/8L/wv/C
/8L/wv/C/8L/wv/C/8L/wv/A/8D/wP/A/8D/wP/A/8D/wP/A/8D/wP/A/8D/wP/A/8D/
wP/A/8D/wv/C/8L/wv/B/8D/v/++/7//wP/B/8L/wv/C/8L/wv/D/8T/xf/G/8b/xv/G
/8b/xv/G/8b/xv/E/8T/xP/E/8P/wv/B/8D/wP/A/8D/wP+//77/vf+8/77/vv++/77/
vP+8/7z/vP++/77/vv++/73/vP+7/7r/uf+4/7f/tv+2/7b/tv+2/7T/tP+0/7T/sv+y
/7L/sv+y/7L/sv+y/7L/sv+y/7L/sv+y/7L/sv+y/7L/sv+y/7L/sv+y/7L/sv+y/7L/
sv+y/w==
         </WaveFormData>
      </LeadData>
      <LeadData>
         <LeadByteCountTotal>10000</LeadByteCountTotal>
         <LeadTimeOffset>0</LeadTimeOffset>
         <LeadSampleCountTotal>5000</LeadSampleCountTotal>
         <LeadAmplitudeUnitsPerBit>4.88</LeadAmplitudeUnitsPerBit>
         <LeadAmplitudeUnits>¦ÌV</LeadAmplitudeUnits>
         <LeadHighLimit>2147483647</LeadHighLimit>
         <LeadLowLimit>268435456</LeadLowLimit>
         <LeadID>V4</LeadID>
         <LeadOffsetFirstSample>0</LeadOffsetFirstSample>
         <FirstSampleBaseline>0</FirstSampleBaseline>
         <LeadSampleSize>2</LeadSampleSize>
         <LeadOff>FALSE</LeadOff>
         <BaselineSway>FALSE</BaselineSway>
         <ExcessiveACNoise>FALSE</ExcessiveACNoise>
         <MuscleNoise>FALSE</MuscleNoise>
         <LeadDataCRC32>1470790191</LeadDataCRC32>
         <WaveFormData>
+v/6//r/+v/8//z//P/8//r/+v/6//r/+v/6//r/+v/8//z//P/8//z//P/8//z//P/8
//z//P/9//7///8AAAAAAAAAAAAAAgACAAIAAgAAAAAAAAAAAAEAAgADAAQAAgACAAIA
AgAEAAQABAAEAAQABAAEAAQABAAEAAQABAAGAAYABgAGAAQABAAEAAQAAgACAAIAAgAC
AAIAAgACAAEAAAD///7//v/+//7//v/8//z//P/8//z//P/8//z//v/+//7//v8AAAAA
AAAAAAAAAAAAAAAAAAAAAAAAAAACAAIAAgACAAIAAgACAAIAAgACAAIAAgACAAIAAgAC
AAQABAAEAAQAAgACAAIAAgAEAAQABAAEAAMAAgABAAAAAgACAAIAAgAAAAAAAAAAAAIA
AgACAAIAAQAAAP///v8AAAAAAAAAAAAAAAAAAAAA/v/+//7//v/+//7//v/+//7//v/+
//7//P/8//z//P/8//z//P/8//z//P/8//z/+//6//n/+P/6//r/+v/6//r/+v/6//r/
+P/4//j/+P/4//j/+P/4//j/+P/4//j/+v/6//r/+v/4//j/+P/4//j/+P/4//j/+v/6
//r/+v/4//j/+P/4//j/+P/4//j/+P/4//j/+P/4//j/+P/4//j/+P/4//j/+P/4//j/
+P/2//b/9v/2//b/9v/2//b/+P/4//j/+P/4//j/+P/4//b/9v/2//b/9v/2//b/9v/2
//b/9v/2//b/9v/2//b/9P/0//T/9P/0//T/9P/0//X/9v/3//j/+P/4//j/+P/3//b/
9f/0//T/9P/0//T/9P/0//T/9P/y//L/8v/y//T/9P/0//T/9v/2//b/9v/0//T/9P/0
//b/9v/2//b/9P/0//T/9P/2//b/9v/2//T/9P/0//T/9v/2//b/9v/0//T/9P/0//L/
8v/y//L/8v/y//L/8v/z//T/9f/2//T/9P/0//T/9v/2//b/9v/3//j/+f/6//r/+v/6
//r/+P/4//j/+P/6//r/+v/6//r/+v/6//r/+v/6//r/+v/5//f/9v/2//b/9P/0//T/
9v/2//b/9v/2//b/9v/2//j/+f/5//b/9P/z//H/8P/w/+//7v/u/+v/6//r/+v/7P/s
/+z/7f/r/+v/6//p/+n/6v/q/+r/7f/v/+3/7f/r/+v/6v/q/+r/6v/q/+v/6//r/+v/
6//r/+r/6v/r/+v/6//t/+3/7//v/+//7v/t/+j/5f/i/9//3//e/+D/6//8/wkAEwAX
ABcAGwAmADIAQwBcAHwAoADLAPUAEQEhASwBMgE6AToBLwEeAQcB6wDDAJkAdwBZADwA
IgALAP7/9f/x//P/+f/6//f/8v/x/+7/7f/t/+z/7f/r/+r/6f/p/+z/7P/r/+v/6//r
/+v/6//p/+j/6P/o/+n/6f/p/+n/6v/q/+z/7P/q/+r/6v/q/+j/6P/o/+n/6//r/+r/
6v/r/+v/6//r/+z/7P/s/+z/7P/r/+v/6//r/+v/7P/s/+r/6v/r/+3/6v/o/+f/5//o
/+r/6//r/+n/6v/q/+r/7P/s/+z/7P/s/+z/7P/t/+v/6v/q/+v/6f/p/+r/6v/s/+z/
7P/r/+3/7f/s/+z/7P/u/+7/7v/s/+z/7P/t/+//7v/t/+3/7f/u/+7/6//q/+n/6P/n
/+j/6P/o/+f/6P/n/+f/5f/k/+T/5f/l/+P/4f/g/+D/4v/i/+H/4f/g/+H/4f/h/+T/
5P/k/+T/4//k/+T/5f/l/+b/5//o/+n/6f/p/+n/5//p/+n/6f/s/+z/7P/s/+z/7P/t
/+3/6//r/+v/6//t/+3/7v/u/+7/7v/u/+//7//t/+3/7f/t/+3/7f/u/+z/7P/s/+z/
7f/t/+3/7P/s/+z/7P/s/+z/7P/s/+3/7f/t/+3/7P/q/+r/6v/q/+r/6v/q/+r/6f/p
/+n/6f/r/+v/6//r/+v/6//p/+n/6f/o/+f/5v/m/+b/5f/l/+b/5v/n/+j/5//m/+X/
4//j/+P/4//j/+X/5f/l/+T/5P/l/+X/5f/l/+X/5P/k/+T/5P/k/+T/5P/k/+T/5P/i
/+L/4v/h/+H/4v/i/+L/4v/i/+L/4v/j/+P/4//j/+H/4f/h/+H/4//i/+L/4v/h/+H/
4f/i/+P/4//j/+P/4v/i/+L/4f/h/+H/4f/h/+P/5P/k/+T/4v/i/+L/4v/i/+L/4v/i
/+P/4//j/+L/5P/k/+T/5f/l/+T/5P/k/+T/5P/l/+b/6P/s/+7/7f/s/+v/6v/s/+z/
7P/s/+r/6v/q/+r/6P/o/+j/6P/q/+r/6v/q/+r/6v/q/+r/6v/q/+r/6v/q/+r/6v/q
/+r/6v/q/+r/6P/o/+j/6P/o/+j/6P/o/+r/6v/q/+r/7P/s/+z/7P/q/+r/6v/q/+z/
7P/s/+z/7P/s/+z/7P/s/+z/7P/s/+7/7v/u/+7/7v/u/+7/7v/w//D/8P/w//L/8v/y
//L/8v/y//L/8v/y//L/8v/y//D/8P/w//D/8P/w//D/7//v//D/8P/u/+7/7v/u/+7/
8P/w//D/8P/u/+7/7v/v//H/7v/t/+3/7P/s/+z/6//q/+r/6f/p/+n/6f/p/+j/5//n
/+f/5//m/+P/4v/i/+P/5P/m/+n/5//n/+f/5//m/+b/5v/m/+b/5//n/+f/5//n/+f/
5v/m/+f/5//n/+v/6//r/+v/6//o/+f/5v/h/97/3//f/97/4P/p//b/AQAPABcAFQAX
ACIALgA5AE4AbgCUALsA4QABARUBIAEmASoBLgErAR4BCQHvAMkAmwB1AFkAQgAqABMA
AgD3/+//7f/z//b/9f/0//P/8v/v/+//8P/t/+//7v/t/+3/7P/s/+v/6//t/+3/7f/t
/+//7v/u/+7/7f/t/+3/7f/u/+7/8P/w//D/8P/w//D/8P/w//D/8f/z//P/8v/y//H/
8f/x//H/8v/y//L/8v/y//H/8f/x//H/8f/y//L/8v/y//P/9f/z//L/8v/z//P/9P/0
//P/8//0//T/9P/0//T/9P/0//T/9P/0//X/9//2//b/9//3//f/+P/4//j/+P/4//f/
9//3//b/9v/2//j/+P/4//j/+P/4//n/+f/4//f/9//3//j/+P/1//X/9f/1//X/9P/0
//T/8//0//P/8//x//D/8P/x//H/8f/v/+7/7v/w//D/7//v/+7/7//v/+//8v/y//L/
8v/z//T/9P/1//X/9v/3//j/+f/5//n/+f/7//3//f/9//z//P/8//z//f/+/wAAAQAB
AAEAAQABAAEAAQACAAIAAAAAAAAAAQADAAEAAQABAAEAAQABAAIABAAEAAQABAADAAMA
AwACAAIAAgACAAIAAgACAAIAAwADAAMAAwACAAIAAgACAAIABAAEAAQABAADAAMAAwAD
AAEAAQABAAEAAwADAAEAAQACAAIAAgACAAQABAADAAMAAwACAAIAAgAAAAAAAAD//wEA
AQABAAEA/////////v8AAAEAAQABAP/////+//7/AAAAAAAAAAAAAAAAAAAAAP7//v/+
//3///8AAAAAAAAAAAAAAAAAAP////////////////////8BAAAAAAAAAP///////wAA
///////////+//7//v/9//3//f/9//3///8AAAAAAAAAAAAAAAAAAP7//v/+//7/////
/////v/+//7//v////3//P/8//z//P/8//3//v/+//7//v/8//z//P/8//z//P/8//z/
/P/8//z//P/8//z//P/8//z//P/8//z//P/8//z//P/8//z//P/8//z//P/8//z//P/8
//z//P/8//z//P/8//z//P/8//z//P/8//z//P/+//7//v/+//7//v/+//7/AAAAAAAA
AAABAAIAAwAEAAQABAAEAAQABgAGAAYABgAGAAYABgAGAAYABgAGAAYAAwACAAEAAAAC
AAIAAQABAAAAAAD+//7/AAAAAAAAAAAAAAAAAAAAAP7//v///////P/7//v/+v/6//r/
+f/4//r/+f/5//n/9//3//b/9f/3//f/9//3//X/9f/2//b/9v/3//n/9//1//X/9f/0
//b/9v/2//b/9//3//f/9//3//f/9v/2//f/9//3//n/9//3//f/9//4//f/9P/z//L/
7//v//T//v8NABgAGQAXABEAEwAVABoAKAA/AGAAiACsAMsA4wD7AAsBDAEGAQAB+gD1
AOgAzwCvAJEAdQBdAEkAMgAcAA0ABgD///3/AQAHAAgABQACAAEAAgABAP///v/9//3/
/P/7//v//P/8//v/+//9//3//f/9//7//v///wAA///////////+//7/AAAAAAIAAgAC
AAIAAgACAAIAAwADAAMAAgACAAMAAwADAAMABAAEAAQABAAEAAMAAwADAAUABQAGAAYA
BAAEAAUABwAFAAQABAAFAAcACAAIAAcACQAKAAoACgAIAAgACAAIAAgACAAIAAkACgAK
AAsADQALAAsADAAMAAwADAAMAAsADAANAA0ADgAOABAAEAAQABAAEAAQABEAEwASABEA
EQARABIAEgAPABEAEQARABEAEQAQAA8ADQANAA0ADgANAAoACgALAAsADQALAAoACgAK
AAoACQAJAAoACwALAAsADAAMAAwADAALAAwADAANAAsADAANAA4ADQANAA0ADQANAA8A
DwAPABAAEAAQABAADgAOAA8ADwAPAA8ADwAPAA8ADwAQABAAEAAQABAAEQAPAA0ADQAN
AA0ADQANAA4ADgAOAA4ADgANAA0ADQAMAAwADAAMAAwADAAMAAwADQANAA0ADQAMAAwA
DAAMAAwACgAKAAoACgALAAsACwALAAsACwALAAsACQAJAAcABwAIAAgACAAIAAoACgAJ
AAkACQAIAAgACAAIAAgACAAHAAcABwAHAAcABQAFAAUABAAGAAcABwAHAAcABwAGAAYA
BgAGAAYABgAGAAYABgAGAAYABgAGAAUABwAIAAgACAAGAAYABgAGAAUABQAFAAUABQAF
AAUABQAFAAQABAAEAAMAAwADAAQAAwADAAMAAwAEAAQABAADAAMAAwADAAMAAwAEAAQA
BAAEAAQABAAEAAIAAgACAAIAAwADAAMAAgACAAIAAgADAAMAAgACAAIAAwACAAIAAgAE
AAIAAAACAAIAAgACAAIAAgACAAIAAgACAAIAAgAAAAAAAAAAAAIAAgACAAIAAgACAAIA
AgAEAAQABAAEAAQABAAEAAQAAwACAAEAAAACAAIAAgACAAIAAgACAAIAAgACAAIAAgAC
AAIAAgACAAIAAgACAAIAAgACAAIAAgACAAIAAgACAAIAAgACAAIAAgACAAIAAgACAAIA
AgACAAIAAgACAAIABAAEAAQABAAEAAQABAAEAAUABgAHAAgACgAKAAoACgAKAAoACgAK
AAgACAAIAAgACgAKAAoACgAIAAgACAAHAAUABgAGAAQABAAEAAQABAACAAIAAgACAAIA
AgACAAMABQACAAEAAQAAAAAAAAD///7//v/9//3//f/9//3//P/7//v/+//7//3/+//7
//z/+v/6//v//f/7//v/+//7//r/+v/6//r/+P/5//n/+f/7//v/+//6//j/+f/5//n/
/f/9//3//f////7/+//4//X/8v/v/+//8P/0//3/CgAXACEAJQAjACMALgA4AEUAXAB8
AKAAyQDxABMBKQE4AUABSAFMAUUBMgEdAQEB2QCvAIsAbwBWADwAJQAUAAcAAQADAAkA
CgAHAAYABQAEAAEAAQAAAP///f/8//v/+//8//z/+//7//3//f/9//3//f/8//z//P//
//////////z//P/+//7//v/+//7//v/8//z//P/9//3//f/8//z//f/9//3//f8AAAAA
AAAAAP7//f/9//3//////wAAAAD///7//v////7//v///wEA//8AAAAA/////wAAAAAA
AAAAAAAAAAAAAQACAAMABQAEAAIAAQABAAEAAQACAAIAAgACAAIAAQADAAMAAgACAAIA
BAAEAAQAAwACAAEAAQABAAAA/////wEAAgACAP////////////8AAAAAAAD///z/+//7
//n/+P/4//n/+f/5//f/9v/2//b/9v/1//X/9P/1//X/9f/0//T/9P/0//j/+v/7//3/
/f/+////AAD//////////wEAAwADAAMAAwACAAEAAAD+//7//////wAAAQACAAMABQAF
AAYABgAEAAQABAAFAAMAAQABAAEAAgADAAQABgAEAAQABAAEAAMAAwADAAIAAAAAAAAA
AAACAAIAAgADAAMAAwADAAIAAAAAAAAAAAAAAAAAAAAAAP/////////////////////9
//3/+//7//7//v/+//7//v/+//3//f/7//r/+v/6//r/+v/6//n/+//7//v/+//5//n/
+f/4//b/9//3//f/+f/5//j/+P/2//b/9v/2//b/9v/2//b/9v/2//b/9f/3//j/+P/4
//b/9v/2//b/9f/1//X/9f/1//X/9f/1//f/9v/2//b/8//z//P/9P/1//X/9f/1//T/
9P/0//P/8f/x//H/8f/z//T/9P/0//T/9P/0//T/8v/y//L/8v/z//P/8//y//T/9P/0
//X/9P/y//H/8P/w//D/8f/y//T/8v/u//D/8P/w//D/8v/y//L/8v/w//D/8P/w//D/
8P/w//D/8P/w//D/8P/w//D/8P/w//D/8P/w//D/7v/u/+7/7v/w//D/8P/w//L/8v/y
//L/8P/w//D/8P/v/+7/7f/s/+3/7v/v//D/7v/u/+7/7v/v//D/8f/y//D/8P/w//D/
7//u/+3/7P/u/+7/7v/u/+7/7v/u/+7/8P/w//D/8P/u/+7/7v/u//D/8P/w//D/8v/y
//L/8v/w//D/8P/w//D/8P/w//D/8v/y//L/8v/0//T/9P/0//b/9v/2//b/+P/4//j/
+P/3//b/9f/0//L/8v/y//L/8v/y//L/8f/y//T/9f/0//L/8v/y//L/8v/y//L/8v/y
//L/8v/z//P/8P/v/+//8P/w//D/7//s/+z/6//r/+3/7f/t/+z/6f/p/+n/6f/r/+n/
6f/q/+j/6P/p/+v/5//n/+f/5//o/+j/6P/o/+r/6//r/+v/6f/p/+n/6P/o/+n/6f/p
/+v/6//r/+v/7f/s/+n/5v/l/+T/4f/f/+D/4v/p//j/BwATABkAGwAbACQAMgA9AFAA
bgCWAL8A5wALASMBLAEuATQBOgE1ASgBEwH3AM8AoQB7AF8ARgAsABMAAgD3//H/7//1
//r/9//0//P/8v/x/+3/7P/v/+3/7P/r/+v/7P/s/+v/6//r/+v/6//r/+3/7P/s/+z/
7f/t/+3/7f/s/+z/7v/u/+7/7v/u/+7/7v/u/+7/7//v/+//7v/u//H/8f/x//H/8v/y
//L/8v/y//H/8f/x//H/8f/y//L/8P/w//H/8//z//L/8v/z//H/8v/y//H/8//0//T/
9P/0//T/9P/0//T/9P/0//X/8//y//L/8//1//X/9v/2//T/9P/0//P/8//z//L/8v/0
//b/9v/2//b/9v/2//f/9f/0//P/8//z//T/9P/x//H/8f/x//H/8v/y//L/8f/w/+//
7//t/+z/7P/t/+3/7f/r/+r/6v/q/+r/6f/p/+z/7f/t/+3/7P/s/+z/7P/v//D/8P/x
//H/8v/z//T/9//3//f/9//3//n/+f/5//z//P/8//z//P/8//3//f////////////7/
/f/9//z//v/+//7///////3//f/9//3//f/9//7/AAAAAAAAAAD9//3//f/8//z//P/8
//z//v/+//7////////////+//7//v/+//7//v/+//7//v/9//3//f/9////////////
//////3//f/+//7//v/+//z//P/7//v//f/8//z//P/6//r/+v/5//v/+//7//v//f/9
//3//P/8//3//f/9//3//f/8//z/+v/6//r/+v/8//z//P/8//z//P/8//v/+f/6//r/
+v/6//r/+v/6//v/+//7//v/+//7//v/+//7//r/+v/6//n/+f/5//r/+f/5//n/+f/6
//r/+v/5//v/+//7//v/+f/6//r/+v/6//r/+v/6//r/+v/6//r/+//7//v/+v/6//r/
+v/7//v/+v/6//r/+//6//r/+v/4//r/+P/4//j/+P/4//j/+P/4//j/+v/6//r/+v/6
//r/+v/6//r/+v/6//r/+v/6//r/+v/6//r/+v/6//r/+v/6//r/+v/6//r/+v/6//r/
+v/6//z//P/8//z/+v/6//r/+v/4//j/+P/4//r/+v/6//r/+v/6//r/+v/8//z//P/8
//r/+v/6//r/+v/6//r/+v/6//r/+v/6//r/+v/6//r//P/8//z//P///wAAAQACAAAA
AAAAAAAAAQACAAMABAAEAAQABAAEAAYABgAGAAYABQAEAAMAAgAAAAAAAAAAAP3//f/+
//7//f/+////AAD+//7//v/+/wAAAAAAAAAA//////z/+//7//r/+v/6//n/+P/4//f/
+f/5//n/+f/2//X/9f/1//X/9f/z//P/9P/0//T/9f/1//P/8//z//X/9P/0//T/9v/2
//f/9//1//X/9f/1//T/9P/1//X/9f/3//f/9//1//X/9v/1//L/7//s/+v/7f/y//7/
CwAWABkAFQARABMAGQAiADIARwBmAJAAtgDTAOsAAQELAQoBCgEGAfoA6wDeAMcApQCF
AGsAUwA/ACwAGgALAAAA+//7/wEABQAEAAMABgAHAAQAAQABAAAA///9//z/+//7//7/
/v/9//3//f/9//3//f////7//v/+////////////AAAAAAIAAgABAAAA///+////AAAB
AAMAAwADAAIAAgABAAEAAQABAAQABAAEAAQABAADAAMAAwABAAEAAgACAAIAAgADAAUA
BQAEAAQABQADAAQABAADAAUABgAGAAYABgAGAAYABgAGAAYABgAHAAkACAAIAAkACwAL
AAwADAAMAAwADAALAA0ADQAMAAwACgAMAAwADAAOAA4ADgAPAA8ADgANAA0ADQAOAA4A
CwANAA0ADQANAAwADAAMAAsACgAJAAkABwAGAAYABwAHAAcABQAEAAQABAAEAAMAAwAC
AAMAAwADAAQABAAEAAQAAwAEAAQABQAHAAgACQAKAAkACQAJAAkABwAJAAkACQAKAAoA
CgAKAAoACgALAAsACwALAAsACwAJAAkACgAKAAgACAAIAAkACwAJAAkACQAJAAkACQAK
AAoACgAKAAoACQAJAAkACAAGAAYABgAGAAgACAAIAAkABwAHAAcABgAGAAYABgAGAAgA
CAAIAAgABwAHAAcABwAFAAUABQAFAAUABQADAAMABAAEAAQABAACAAIAAQABAAEAAAAA
AAAA/v/+//7//f/+////AAABAAEAAQABAAAA/v///////////////v/+//7//v/+//7/
/v/+//7//v/+//7//v/9////AAAAAAAA/v/+//7//v////////////3//f/9//3////+
//7//v/9//3//f/+//3//f/9//3//P/8//z/+//7//v/+//7//v//P/8//z/+v/6//r/
+v/8//z//P/8//v/+//7//r/+P/4//j/+f/5//j/+P/4//f/9v/2//b/9v/2//b/9v/2
//b/9v/2//b/9v/2//j/+P/4//j/9v/2//b/9v/2//b/9v/2//b/9v/2//b/9v/2//b/
9v/2//b/9v/2//T/9P/0//T/9v/2//b/9v/2//b/9v/2//b/9v/2//b/9P/0//T/9P/2
//b/9v/2//j/+P/4//j/9//2//X/9P/0//T/9P/0//T/9P/0//T/8v/y//L/8v/0//T/
9P/0//b/9v/2//b/9//4//n/+v/6//r/+v/6//j/+P/4//j/+f/6//v//P/8//z//P/8
//r/+v/6//r/+f/4//f/9v/1//X/9v/2//T/9P/0//T/9v/2//b/9v/2//b/9v/2//X/
9f/y//H/8//y//L/8v/x//D/8P/v/+3/7f/t/+3/7P/r/+v/6//t/+3/6//r/+z/7P/s
/+3/7f/r/+v/6//t/+z/7P/s/+v/6v/q/+n/6f/p/+n/6f/q/+r/6//r/+v/7f/t/+3/
7f/t/+r/4//e/93/3P/d/9//5P/q//f/BAAPABUAEwATAB0AKAAyAEMAYgCKALQA3wAD
ARsBKQE0ATgBPAE4ASkBGgEDAdsAqwCFAGcATwA2ABwABwD6//P/8//3//n/8v/x//L/
8f/w/+//7//s/+v/6f/o/+f/5//r/+z/7P/t/+//7//v/+//7P/q/+n/6P/r/+v/6//r
/+r/6v/s/+z/7v/u/+7/7v/w//D/8P/x/+//7//u/+7/7f/t/+3/7f/u/+7/7v/u/+3/
6//q/+n/6//r/+z/7P/s/+z/7f/v/+//7v/u/+//7//w//D/7//v//D/8P/w/+//7v/t
/+z/7P/s/+z/7f/v/+7/7v/v/+//7//w//D/8P/w//D/7//x//H/8P/w/+7/8P/w//D/
8P/w//D/8f/z//L/8f/x/+//8P/w/+3/7P/r/+r/6f/s/+z/7P/r/+v/6//s/+v/6f/o
/+j/5//n/+X/5P/k/+X/5v/m/+f/5//n/+b/5f/o/+j/6P/o/+f/6P/o/+n/6f/q/+v/
7P/v/+//7//v/+//8f/x//H/8P/w//D/8P/u/+7/7//v/+//7//v/+//7//v//D/8P/w
//D/8P/x//H/7//v/+//8P/x//L/9P/0//T/9P/0//H/8f/x//D/8P/w//D/8P/w//D/
8P/x//H/8f/x//D/8v/y//L/8v/w//D/8P/w/+//7//v/+//7//v/+//7//t/+3/6//r
/+3/7v/v//D/7//u/+z/6//r/+r/6v/q/+3/7v/v/+//7v/t/+z/6//p/+n/6f/o/+r/
6//r/+v/6//r/+r/6v/p/+j/5//m/+j/6P/o/+j/6f/q/+v/6//p/+r/6v/q/+z/7P/s
/+z/6v/p/+j/5//p/+n/6f/p/+j/5v/l/+T/5P/l/+b/6P/r/+v/6//r/+n/6P/n/+X/
5//n/+f/5//l/+b/5v/m/+b/5v/m/+b/6P/o/+j/6P/l/+X/5f/k/+T/5P/k/+X/5f/k
/+T/5P/j/+L/4v/i/+b/5v/o/+j/6P/o/+j/5v/m/+b/5v/k/+T/5P/k/+T/5P/k/+T/
5P/k/+T/5P/i/+L/4v/i/+L/4v/i/+L/4v/i/+L/4v/i/+L/4v/i/+D/4P/g/+D/4v/i
/+L/4v/h/+D/3//e/+D/4P/g/+D/4P/g/+D/4P/g/+D/4P/g/97/3v/e/97/3v/e/97/
3v/e/97/3v/e/+D/4P/g/+D/4P/g/+D/4P/i/+L/4v/i/+P/5P/l/+b/5v/m/+b/5v/l
/+T/4//i/+D/4P/g/9//4f/i/+L/4P/e/97/3v/e/97/3v/e/97/3v/e/97/3//h/97/
3f/d/9r/2v/a/9n/2v/a/9n/2f/Z/9n/2f/Y/9X/1f/V/9X/0//R/9H/0v/Q/9D/0f/T
/9P/0//T/9P/0v/S/9L/0v/S/9P/0//T/9T/1f/W/9b/1P/V/9X/1f/X/9f/1//X/9f/
1P/T/9L/z//M/8n/yf/M/87/0f/e/+3/+f8FAAkABwAMABwAKQA6AFYAeACdAMUA7wAL
ARoBIgEkASYBKQEeAQkB8QDPAKEAcwBTADoAIAAHAPT/5f/d/9n/3f/i/+H/3v/f/97/
3f/b/9j/2f/X/9b/1f/V/9b/1v/V/9X/1//X/9f/1//Z/9j/2P/Y/9f/1//X/9f/1v/W
/9j/2P/W/9b/1v/W/9b/1v/W/9f/1//X/9b/1v/Z/9n/2f/Z/9j/2P/Y/9j/2P/X/9f/
1//Z/9n/2v/a/9r/2v/b/93/2f/Y/9j/2f/Z/9r/2v/Z/9f/2P/Y/9j/2v/a/9r/2v/a
/9r/2v/b/93/3P/c/93/3f/d/97/3v/c/9z/3P/b/9v/2//a/9r/2v/c/9z/3P/c/9z/
3P/d/93/3P/b/9v/2//c/9z/2f/Z/9n/2f/Z/9n/2P/X/9X/1f/V/9b/1f/U/9T/1f/V
/9X/0//S/9L/0v/S/9H/0f/S/9P/0//T/9L/0v/S/9L/0//U/9T/1f/X/9j/2f/a/9n/
2f/Z/9n/2//d/93/3f/e/97/3v/e/+D/4P/h/+H/4P/f/97/3f/f/9//4P/g/+D/4P/g
/+H/4f/f/9//3//d/93/3f/e/97/3v/e/97/3f/d/93/3P/e/97/3v/e/97/3v/e/9//
3//f/9//3v/g/+D/4P/g/97/3v/e/97/3f/d/93/3f/d/93/3f/d/9//3//d/93/3f/c
/9v/2v/a/9r/2f/Z/9v/2v/a/9r/2v/a/9r/2f/Z/9n/2f/Z/9v/2//b/9r/2P/Z/9n/
2f/Z/9n/2P/Y/9r/2v/a/9r/2P/Y/9j/2P/Y/9j/2P/X/9f/2P/Y/9j/1v/W/9b/1v/X
/9f/1//X/9f/1//X/9f/1//W/9b/1v/T/9P/0//U/9f/1//X/9f/1P/U/9T/0//U/9X/
1v/X/9X/1v/W/9b/1P/U/9T/1P/W/9b/1v/W/9P/0//T/9L/1P/U/9T/1f/X/9b/1v/W
/9X/1P/U/9T/1P/U/9T/1P/U/9T/1P/U/9T/1P/U/9T/1P/U/9T/1P/U/9T/1P/U/9T/
1P/U/9L/0v/S/9L/0v/S/9L/0v/S/9L/0v/S/9L/0v/S/9L/0P/Q/9D/0P/S/9L/0v/S
/9L/0v/S/9L/0v/S/9L/0v/Q/9D/0P/Q/9D/0P/Q/9D/zv/O/87/zv/Q/9D/0P/Q/9D/
0P/Q/9D/0v/S/9L/0v/R/9D/z//O/8//0P/R/9L/0v/S/9L/0v/T/9T/1f/W/9b/1v/W
/9b/1v/W/9b/1v/U/9T/1P/U/9P/0v/R/9D/0v/S/9L/0v/R/9D/z//O/87/zv/O/87/
zv/O/87/zv/Q/9D/0P/Q/83/zP/L/8r/yP/I/8j/yP/I/8j/yP/I/8b/xv/G/8b/xP/E
/8T/xP/E/8T/xP/E/8T/xP/E/8T/xP/E/8T/xP/C/8L/wv/C/8T/xP/E/8T/xP/E/8T/
xP/C/w==
         </WaveFormData>
      </LeadData>
      <LeadData>
         <LeadByteCountTotal>10000</LeadByteCountTotal>
         <LeadTimeOffset>0</LeadTimeOffset>
         <LeadSampleCountTotal>5000</LeadSampleCountTotal>
         <LeadAmplitudeUnitsPerBit>4.88</LeadAmplitudeUnitsPerBit>
         <LeadAmplitudeUnits>¦ÌV</LeadAmplitudeUnits>
         <LeadHighLimit>2147483647</LeadHighLimit>
         <LeadLowLimit>268435456</LeadLowLimit>
         <LeadID>V5</LeadID>
         <LeadOffsetFirstSample>0</LeadOffsetFirstSample>
         <FirstSampleBaseline>0</FirstSampleBaseline>
         <LeadSampleSize>2</LeadSampleSize>
         <LeadOff>FALSE</LeadOff>
         <BaselineSway>FALSE</BaselineSway>
         <ExcessiveACNoise>FALSE</ExcessiveACNoise>
         <MuscleNoise>FALSE</MuscleNoise>
         <LeadDataCRC32>3833635817</LeadDataCRC32>
         <WaveFormData>
8v/y//L/8v/y//L/8v/y//L/8v/y//L/8P/w//D/8P/y//L/8v/y//L/8v/y//L/8v/y
//L/8v/z//T/9f/2//T/9P/0//T/9v/2//b/9v/1//T/8//y//T/9P/0//T/8v/y//L/
8v/0//T/9P/0//P/8v/x//D/8v/y//L/8v/0//T/9P/0//T/9P/0//T/9P/0//T/9P/0
//T/9P/0//T/9P/0//T/9v/2//b/9v/2//b/9v/2//j/+P/4//j/+v/6//r/+v/7//z/
/f/+/wAAAAAAAAAAAgACAAIAAgAEAAQABAAEAAYABgAGAAYABgAGAAYABgAIAAgACAAI
AAoACgAKAAoACAAIAAgACAAKAAoACgAKAAgACAAIAAgACgAKAAoACgAJAAgABwAGAAYA
BgAGAAYABAAEAAQABAAGAAYABgAGAAYABgAGAAYABAAEAAQABAACAAIAAgACAAIAAgAC
AAIAAgACAAIAAgAAAAAAAAAAAP7//v/+//7//P/8//z//P/+//7//v/+//z//P/8//z/
/P/8//z//P/8//z//P/8//z//P/8//z//v/+//7//v/8//z//P/8//z//P/8//z//v/+
//7//v/+//7//v/+/wAAAAAAAAAA/v/+//7//v8AAAAAAAAAAAIAAgACAAIAAgACAAIA
AgAAAAAAAAAAAAAAAAAAAAAAAgACAAIAAgACAAIAAgACAAIAAgACAAIAAAAAAAAAAAAA
AAAAAAAAAAAAAAAAAAAA/v/+//7//v/+//7//v/+/wAAAAAAAAAAAAAAAAAAAAD+//7/
/v/+//z//P/8//z//v/+//7//v/9//z/+//6//z//P/8//z//f/+////AAD+//7//v/+
//7//v/+//7//v/+//7//v/8//z//P/8//7//v/+//7/AAAAAAAAAAD+//7//v/+//3/
/P/7//r//P/8//z//P/9//7///8AAP///v/9//z//v/+//7//v///wAAAQACAAIAAgAC
AAIAAAAAAAAAAAAAAAAAAAAAAP7//v/+//7//P/8//z//f/7//v/+//9//3//P/8//v/
+//7//v/+//7//z//P/8//3///8AAAAA/v/8//n/9v/2//X/8//z//D/7//v/+//8v/w
//H/8v/w//L/8v/x//H/8f/x//H/9P/0//T/9P/y//H/8f/x/+3/7f/u/+7/8P/w//H/
8f/v/+//7//v/+3/7f/t/+7/7//w//H/8f/w/+3/6v/m/+L/4P/g/+H/5v/t//T//f8E
AAcADAAcAC4AQgBaAHYAlgC+AOYABAEVARwBHwEfARoBDAH1AN4AzAC3AJ0AgwBpAE4A
MwAcABAABwD9//f/9f/z//H/7f/r/+f/5v/k/+P/5f/l/+P/4f/h/+L/4v/h/+D/4P/g
/+H/4f/g/97/3P/Z/9n/2v/a/9j/2P/Z/9n/2f/c/9z/3P/c/9j/2P/a/9r/2P/Y/9n/
2f/b/9v/2v/a/9v/2//c/93/2//a/9r/2v/Y/9j/2f/a/9j/2P/Z/9n/1//V/9T/1P/V
/9b/1//X/9X/1v/W/9X/1f/W/9j/2f/W/9b/1v/W/9T/1P/U/9T/0f/S/9H/0P/S/9H/
0f/S/9L/0f/Q/9D/0P/Q/9D/z//P/8//z//P/8//0P/Q/9D/0P/Q/8//zf/M/8z/y//I
/8r/y//M/87/0P/R/9H/0f/P/8//0P/R/9D/zv/N/8z/zv/P/9H/0f/R/9H/0f/R/9L/
0v/S/9P/0//T/9P/0//U/9b/1v/Y/9n/2f/Z/9j/1v/X/9n/2v/c/9z/3P/c/97/3//g
/+D/3v/e/93/3f/e/97/3v/e/97/3v/f/+L/4v/e/93/3f/f/9//3//g/+D/4P/g/9//
3f/d/97/3v/f/9//3//f/93/3f/c/9z/3v/e/97/3//d/9z/3P/c/9z/3P/b/9v/2//a
/9r/2//d/9v/2//b/9n/2f/Z/9j/2f/Z/9n/2P/Y/9j/2f/b/9v/2v/a/9n/2P/X/9f/
1v/V/9X/1P/U/9b/1//X/9j/2v/a/9r/2v/a/9r/2f/Z/9n/2f/Z/9r/3P/c/9v/2v/c
/9z/3P/c/9v/3P/c/9z/3v/d/93/3P/b/9v/3P/d/9v/2//b/9v/3P/d/97/3v/e/97/
3v/g/9//3//e/9z/3v/e/93/3f/d/97/3v/d/+D/4P/h/+L/4P/g/+D/3//d/97/3v/e
/9//4P/h/+L/4//j/+P/5P/i/+L/4v/i/+P/4f/h/+H/4//j/+T/4v/i/+L/4v/k/+T/
5P/k/+P/4v/h/+D/4P/g/+D/4P/i/+L/4v/i/+L/4v/i/+L/5P/k/+T/5P/k/+T/5P/k
/+b/5v/m/+b/5f/k/+P/4v/k/+T/5P/k/+b/5v/m/+b/5v/m/+b/5v/m/+b/5v/m/+j/
6P/o/+j/6P/o/+j/6P/o/+j/6P/o/+r/6v/q/+r/6v/q/+r/6v/s/+z/7P/s/+7/7v/u
/+7/7v/u/+7/7v/u/+7/7v/u//D/8P/w//D/7//v/+7/7f/r/+3/7f/s/+7/7f/t/+3/
7//v/+//8P/w//D/8P/x//H/8P/w//D/8f/w//D/7//t/+3/7P/r/+n/6f/p/+b/5v/m
/+b/6P/m/+X/5f/l/+b/5//p/+r/6v/q/+r/6f/p/+n/5//n/+b/5v/m/+b/6f/p/+n/
6f/p/+n/6f/p/+v/7P/s/+z/7P/p/+j/5//k/+D/4P/g/97/3//k/+n/7P/1/wAAAwAI
ABQAJgA2AEwAZgCGAKoA0ADwAAUBDgEPAQsBCgECAfEA3ADGALEAlwB9AGkAVAA9ACYA
FgAJAP3/9//3//P/8f/x/+//7f/o/+j/6f/n/+n/5//l/+X/5P/k/+P/4v/i/+L/4//j
/+b/5v/m/+X/4//k/+T/4v/i/+P/4//j/+T/5P/k/+T/4v/i/+T/5P/m/+b/5//n/+f/
5//m/+b/5f/l/+b/5//n/+b/5v/m/+b/5v/n/+j/5v/m/+f/5//o/+f/5//o/+j/6P/o
/+f/5f/m/+b/5f/l/+b/6P/p/+j/6P/o/+j/6P/o/+j/6P/n/+j/5//m/+j/5//n/+j/
6P/n/+b/5v/o/+j/6P/n/+n/6f/p/+n/5//o/+j/6P/q/+r/6f/n/+f/6P/o/+b/6P/p
/+r/7P/q/+v/6//r/+v/6//s/+3/7f/s/+z/7P/s/+3/7//v/+//7//v/+//8f/y//P/
9f/1//X/9f/1//f/+P/3//j/+f/5//n/+P/6//v//f/+//z//P/8//z//v///wAAAAD+
//7//f/9//7//v/+//7//P/8//3/AAACAP7//f/9//7///8AAAIAAgACAAIAAQD/////
AAAAAP//////////AQABAAAAAAAAAAAAAAABAP///v/+//7/AAAAAP////////7//v//
/////f/9//3//////////v/////////+//7//v///wEAAAD+//3/+//7//v//P/8//v/
+//6//r/+//7//r/+v/8//z//P/8//r/+v/5//n/+v/7//z//v/8//z/+//6//r/+v/6
//r/+//8//z//P/+//3//f/8//v/+//8//3//f/9//3//f/7//v/+//6//r/+v/6//z/
/P/9//3//P/8//z/+//7//v//P/8//v//f/8//z//P/+//7//v/9//3//v/+//7//v/+
//7//v////////8AAP7//v/+//7//v/9//7///8BAAEAAAD+//7//v/+//7//v/+//7/
/v/+//7//v8AAAAAAAAAAP///v/9//z//v/+//7//v/+//7//v/+//7//v/+//7/AAAA
AAAAAAAAAAAAAAAAAAAAAAAAAAAAAAAAAAAAAAACAAIAAgACAAIAAgACAAIABAAEAAQA
BAAGAAYABgAGAAgACAAIAAgACgAKAAoACgAKAAoACgAKAAgACAAIAAgACAAIAAgACAAJ
AAkACQAJAAoACQAHAAYABgAHAAgACQAJAAkACgAKAAgACAAJAAkABgAGAAYABQAEAAQA
AwABAAEAAAD/////AQABAP7//v/+//7/AAAAAP//////////AQACAAIAAgACAAIAAQAB
AAEA/////wAAAAAAAAAAAQABAAEAAQABAP//////////AAAAAAAAAAD//wAA/f/6//r/
+P/0//T/+f/+/wMABgAJAAwAFQAiAC4APgBWAHYAmAC+ANwA9gAKARMBEgENAQcB+gDs
ANsAxgC2AKUAkQB7AGcAUAA3ACgAIAAXABEADQANAA0ACQAFAAUABwAGAAQAAQABAAEA
///9//3//P/8//v/+v/6//r/+//7//7//v/+//3//f/+//7//P/8//3//f/9//7//v/+
//7//P/8//7//v/8//z//f/9///////+//7//f/9//7///////7//v/+//7//v///wAA
/v/+///////+//3//f/+/wAAAAAAAP////8AAAAA///+//7//////wAAAAAAAAAAAgAC
AAIAAgAAAAIAAgACAAIAAQABAAIAAAD///7//v8AAAAAAAD///////////////8AAAAA
AAAAAAAA///9////AAAAAP7/AAABAAIABAADAAMAAgABAAEAAQACAAMAAwACAAIAAgAC
AAMABQAFAAcABwAHAAcACgAKAAoACwANAA0ADQANAA4AEAAQABIAEwATABMAEgAQABEA
EwAUABYAFgAWABYAFAAVABYAFgAWABYAFQAVABgAGAAYABgAGAAYABkAHAAaABYAFQAV
ABUAFQAVABYAFgAWABYAFQATABMAFAAUABUAFQAVABUAFQAVABQAFAAUABQAFAAVABMA
EgASABIAEgASABEAEQARABAAEAARABMAEQARABEADwAPAA8ADgANAA0ADQAMAAsADAAO
ABEADwAOAA4ADQANAA0ADgAOAA0ADQAMAAwACwALAAoACgAMAAwADAAMAAwADAALAAsA
DQANAA0ADgAMAAwACwAKAAwADAAMAAwADQAOAA4ADgAQAA8ADwAOAA8ADwAQABEAEAAP
AA4ADQAPAA8ADwAOAA4ADgAOABAAEAARABEAEAAQABAADwAPAA0ADgAOAA0ADgAOAA8A
EAAQABAAEAAPAA0ADgAOAA4ADgAOAA4ADgAPAA8ADwAQABIAEgASABIAEQAPAA8ADwAR
AA0ADgAQABAAEAAQABAAEAAQABAADgAOAA4ADgAOAA4ADgAOABAAEAAQABAAEAAQABAA
EAASABIAEgASABEAEAAPAA4ADgAOAA4ADgAQABAAEAAQABAAEAAQABAADgAOAA4ADgAP
ABAAEQASABIAEgASABIAEAAQABAAEAAPAA4ADQAMAA0ADgAPABAAEAAQABAAEAAOAA4A
DgAOAA4ADgAOAA4ADwAQABEAEgAQABAAEAAQABEAEgATABQAFAAUABQAFAAUABQAFAAU
ABIAEgASABIAFAAUABQAFAASABMAEwATABMAFQAVABQAEgARABEAEQARABEAEQASABAA
EAAQABEAEwASABIAEgARABAAEAAPAA0ADQAMAAsACgAJAAgABAAGAAYABgAIAAkACQAK
AAsACQAJAAoACgAIAAgACAAHAAcABwAFAAUABgAGAAYABgAFAAUABQAFAAUABQAFAAUA
BwAIAAgACAAIAAcABgADAP7//P/6//z/+v/7//7/AwAKABEAFAAXAB4ALAA8AE4AZAB+
AJ4AxADsAA4BJQEwATMBNQE2ASoBEwEAAeoA0wC7AKMAiwBwAFUAPgAuACEAFwATABEA
DwANAA0ACwAJAAgABgADAAEAAQD///3//f/8//z/+//6//j/+P/5//n//P/8//z/+//8
//7////+//3//f/8//v/+//6//n/+P/2//b/+P/4//j/+P/5//n/9//3//b/9v/5//n/
+v/7//r/+P/3//b/9P/0//X/9v/0//T/9f/1//X/9f/2//j/9//2//X/8//z//T/9P/z
//L/8v/z//P/9P/0//T/9P/y//L/8v/y//L/9P/0//T/9P/z//P/9P/0//P/8v/y//T/
9P/0//P/8f/x//H/8f/u/+7/7f/s/+3/7v/u/+3/7//w//D/7v/w//H/8v/0//P/8//y
//H/7f/t/+7/7//v/+7/7v/u/+7/7//x//H/7//v/+//7//u/+7/7v/v//L/8//0//X/
+P/6//r//P/7//v/+//6//r/+//9//7/+//6//n/+P/3//f/9//2//n/+v/6//v//f/+
////AAD8//z//f8AAP7/+v/5//n/+v/7//z//v/8//z//P/7//n/+f/6//r/9//3//f/
9//5//n/+P/4//r/+v/6//v/+v/4//f/9v/4//j/9//3//X/9P/0//X/9f/z//P/8//y
//H/8P/u/+7/7//w//D/7P/s/+3/7//u/+z/6//p/+v/6//s/+z/7f/t/+z/7P/r/+v/
6v/q/+j/6P/o/+j/6v/q/+n/6f/p/+n/6f/q/+r/6v/p/+j/5v/m/+b/5v/o/+r/6//s
/+r/6f/p/+j/5//n/+j/6f/o/+f/5v/l/+f/5//n/+b/5v/m/+b/6P/m/+f/5//m/+j/
6P/n/+f/5f/m/+b/5f/n/+b/5v/m/+f/6P/p/+n/6f/q/+r/6v/o/+j/6P/o/+n/6f/p
/+r/6f/o/+f/5v/o/+f/6P/p/+n/6f/m/+j/6P/o/+j/5v/m/+b/5v/o/+j/6P/o/+j/
6P/o/+j/6v/q/+r/6v/p/+j/5//m/+X/5P/j/+L/5P/k/+T/5P/m/+b/5v/m/+j/6P/o
/+j/5v/m/+b/5v/k/+T/5P/k/+T/5P/k/+T/5v/m/+b/5v/o/+j/6P/o/+b/5v/m/+b/
5P/k/+T/5P/m/+b/5v/m/+b/5v/m/+b/5//o/+n/6v/q/+r/6v/q/+r/6v/q/+r/7P/s
/+z/7P/q/+r/6v/q/+j/6P/o/+j/6f/q/+v/7P/u/+7/7v/u/+7/7v/u/+7/8P/w//D/
8P/u/+7/7v/u/+z/7P/s/+z/7f/v//D/8f/x//P/8//y//D/7//v/+//8f/x//H/8v/w
//D/8P/x//H/8P/w//D/8f/w//D/7//v/+//7v/t/+3/7f/t/+r/6P/o/+j/6v/s/+v/
6//r/+n/6f/q/+r/6f/o/+f/5f/o/+n/6P/p/+v/7P/t/+7/7v/t/+z/6//r/+v/6//r
/+v/7P/s/+z/7P/r/+j/5//m/+T/5P/k/+T/5f/o/+//9v/9/wQACQAMABgAKAA4AEoA
aACIAK4A1gD6ABEBGAEZARkBGgEQAf0A5gDQALcAnwCHAHEAWAA9ACQAEgAJAAEA+//5
//n/9//z//H/7//u/+r/6f/r/+v/6f/n/+f/5v/m/+X/5P/k/+T/5f/l/+b/5v/m/+X/
5f/m/+b/5P/m/+f/5//n/+j/6P/o/+j/5v/m/+j/6P/m/+b/5//n/+f/5//m/+b/5//n
/+j/6f/p/+j/6P/o/+j/6P/p/+r/6f/o/+j/5//o/+f/5//o/+j/6P/o/+f/5//o/+j/
5//o/+j/6f/p/+f/5v/l/+T/5P/k/+T/5P/m/+j/6P/o/+j/5//n/+j/6P/n/+b/5v/o
/+j/6P/n/+f/5//n/+f/5f/m/+b/5v/o/+j/5//l/+f/6P/o/+b/6P/p/+r/7P/q/+v/
6//r/+v/6//s/+3/7f/s/+z/7P/s/+3/7//v//H/8f/x//H/8v/y//L/8//1//X/9f/1
//j/+v/6//z/+//7//v/+v/6//v//f/+//7//v/+//7//v///wAAAAACAAIAAQABAAIA
AgACAAIAAQACAAQACAAIAAQAAwADAAMAAwADAAQABgAGAAYABQADAAMABAAEAAUABQAF
AAUABQAFAAQABAACAAIAAgADAAMAAgACAAIAAgACAAEAAQABAAAAAAABAAEA////////
AQABAAEAAAABAAEAAQAAAP7//v///wEA///+//7//f/7//v//P/8//3//f/8//z//f/9
//z//P/+//7//v/+//7//v/9//3/////////AAAAAAAA///+/wAAAAAAAAAAAAAAAP//
/v8AAP/////+//3//f/+///////////////////////+/wAAAAAAAAIAAAABAAEAAAAA
AAAA////////AAAAAP/////+//7//v8AAAAAAAD/////AAAAAAAAAAAAAAAAAAAAAP//
/v/+//7//v/+//7//v/9//7//////////v/+//7//v/+//7//v/+//7/AAAAAAAAAAD+
//7//v/+//7//v/+//7/AAAAAAAAAAAAAAAAAAAAAAAAAAAAAAAAAAAAAAAAAAAAAAAA
AAAAAAAAAAAAAAAA/v/+//7//v/+//7//v/+/wAAAAAAAAAAAAAAAAAAAAAAAAAAAAAA
AP7//v/+//7//v/+//7//v8AAAAAAAAAAP7//v/+//7/AAAAAAAAAAABAAIAAwAEAAQA
BAAEAAQABAAEAAQABAAGAAYABgAGAAgACAAIAAgABwAGAAUABAAEAAQABQAFAAQAAwAE
AAMABAAEAAMAAwAFAAUABQAFAAYABgAGAAYABwAHAAYABgAGAAUABAAEAAEA//////7/
///////////6//r/+v/6//z//P/7//v//f/9//3//v/9//z/+//6//r/+//8//v//f/+
//7//v/8//3//f/9//v/+//7//v//f/9//7//v/8//r/+//6//n/9v/0//L/8v/w//X/
/P8BAAYACwAOABcAJAA0AEYAXAB6AJ4AwgDkAP4AEAETAQ4BDQEHAfYA4gDPAMIAsACb
AIcAcQBdAEYAMQAiABYADQAHAAUAAwADAAMABwAFAAMAAAAAAP/////+//v/+P/3//j/
+P/3//b/9v/2//f/9//4//j/+P/3//f/+P/4//b/9v/3//f/9//4//j/+P/4//f/+P/7
//z/+v/6//v/+//5//n/+P/4//v/+//8//3/+//6//r/+v/4//j/+f/6//r/+v/7//v/
+v/5//n/+v/6//r/+v/5//v//P/8//v/+v/6//v/+//6//r/+v/6//v//P/9//7//P/+
//7//v/+//3//f/+//7//f/8//z//v/+//7//f/9//3//f/9//v//P/8//z//v/+//3/
+//9//7//v/8//z//f/+/wAA/f/9//z/+//7//v//P/9//3//P/8//z//P/9////////
/////////wIAAgACAAMABQAFAAUABQAIAAoACgAMAA0ADQANAAwACgALAA0ADgAOAA4A
DgAOAAwADQAOAA4ADgAOAA0ADQAOAA4ADgAOAA4ADgAPABIAEgAOAA0ADQAPAA8ADwAQ
ABAAEAAQAA8AEQARABIAEgAQAA8ADgANAA0ADQAMAAwACgAKAAoACwAJAAgACAAIAAoA
CgAJAAkACQAIAAgACQAJAAcABwAHAAcABwAHAAYABQAFAAUABAAEAAQABQAHAAYABAAD
AAEAAQABAAIAAgACAAMAAwAEAAUABQAEAAQABAAEAAQABAAEAAQAAwADAAMAAwADAAQA
BAAEAAMAAgAEAAQABAAEAAUABgAGAAYABgAFAAUABAAFAAUABgAHAAUABQAFAAUABwAH
AAcABgAGAAYABgAIAAYABwAHAAYACAAIAAcABwAGAAYABQADAAQABAAFAAYACAAIAAgA
BwAFAAYABgAGAAYABgAGAAYABwAHAAcACAAGAAYABgAGAAUAAwADAAMAAQABAAQABAAE
AAQABAAEAAQABAAEAAYABgAGAAYABAAEAAQABAAGAAYABgAGAAQABAAEAAQABAAEAAQA
BAAEAAQABAAEAAIAAgACAAIABAAEAAQABAAEAAQABAAEAAIAAgACAAIAAgACAAIAAgAE
AAQABAAEAAQABAAEAAQAAwACAAEAAAACAAIAAgACAAAAAAAAAAAA///+//3//P/+//7/
/v/+/wAAAAAAAAAAAQACAAMABAADAAIAAQAAAP///v/9//z///8AAAEAAgACAAIAAgAC
AAIAAgACAAIAAQAAAAAA///9//3//////wAAAAD/////AQABAAEAAQACAAIAAgACAAAA
///9//z//v/9//z//P/9//v/+//6//f/9//3//f/9v/2//b/9v/6//r/+f/5//j/9//2
//b/9v/2//b/9v/1//X/9f/z//L/8v/x//D/8v/z//P/8//1//X/9f/1//X/9f/2//b/
9P/y/+//7P/n/+b/5v/m/+j/6v/t//L/9//8/wEABAAJABYAKAA0AEgAYgCEAKwA2AD6
ABIBHQEiASUBIwEcAQoB+QDmAM4AswCXAH0AZwBOADMAHgASAAcA///9//n/8//z//f/
8//v/+7/7P/p/+n/6P/l/+L/4f/l/+b/5v/m/+f/6P/q/+v/6f/o/+f/5f/j/+T/5P/i
/+T/5f/l/+X/5v/m/+b/5v/m/+b/6P/o/+b/5v/n/+f/5f/l/+T/5P/j/+P/5P/l/+P/
4P/e/9z/2//c/97/4P/g/+D/4f/h/+L/4f/h/+L/4P/g/+D/3//f/+D/4P/f/93/3P/c
/9v/2P/Y/9j/2P/Y/9j/2P/Y/9r/3P/c/9z/3v/d/93/3v/b/9n/1//W/9j/2P/Y/9f/
1//X/9f/1//Z/9r/2v/a/9j/2P/X/9X/0//U/9T/0v/V/9f/2f/c/9v/2//a/9n/1P/T
/9P/0//V/9T/1P/U/9b/1//Z/9n/1//X/9f/1//Z/9r/2//d/93/3f/d/93/3f/e/93/
3v/g/+H/4v/i/+D/4f/j/+T/4v/i/+L/4v/g/+H/4v/i/+D/4P/f/9//4f/i/+P/5P/j
/+T/5v/q/+j/5P/j/+P/4//j/+P/5P/m/+b/5v/l/+T/4//j/+L/3//f/9//3//h/+H/
4P/g/+L/4v/i/+P/5f/k/+T/5P/h/+D/3v/d/93/3P/c/93/3v/d/97/3//e/93/3P/a
/9z/3f/e/97/2v/a/9v/3f/a/9j/1//V/9f/2f/c/97/3P/b/9n/2P/X/9f/1v/W/9f/
2P/Z/9r/2v/a/9n/2f/W/9X/1P/U/9b/1v/V/9T/1v/Y/9r/3P/c/9z/2//a/9z/2//b
/9r/1//X/9j/2f/X/9f/1//X/9X/1f/V/9T/1v/W/9b/2P/a/9v/2//a/9n/2P/W/9X/
1//Y/9j/1//X/9b/1v/W/9f/2P/Z/9n/2f/a/9r/2v/Z/9j/1//W/9f/1//X/9j/1v/W
/9b/1v/X/9X/1f/V/9v/2//a/9r/2v/a/9r/2P/Y/9j/2P/Y/9j/2P/Y/9j/2P/Y/9j/
2P/Y/9j/2P/X/9b/1f/U/9b/1v/W/9b/2P/Y/9j/2P/Y/9j/2P/Y/9b/1v/W/9b/1//Y
/9n/2v/Z/9j/1//W/9b/1v/W/9b/2P/Y/9j/2P/a/9r/2v/a/9j/2P/Y/9j/2v/a/9r/
2v/a/9r/2v/a/9r/2v/a/9r/2v/a/9r/2v/c/9z/3P/c/9z/3P/c/9z/3P/c/9z/3P/c
/9z/3P/c/9z/3f/d/93/3//h/+H/4P/e/93/3f/d/9v/2//b/9z/3P/c/9z/3f/f/97/
3v/e/9v/2v/a/9n/2P/Z/9n/2f/Z/9n/2f/W/9T/1P/U/9b/1v/V/9X/1f/U/9P/0//S
/9L/0v/S/9H/0v/T/9L/0//U/9T/1P/U/9b/1//Y/9n/1//X/9f/1//X/9j/2P/Y/9j/
1f/S/9P/0P/M/8r/zP/O/8//0P/X/97/4//s//X/+P8AABQAJgA4AFIAbgCMALIA2gD1
AAQBBwEFAQQBAAHvANgAwACpAI8AdQBbAEQALQAUAAIA9f/r/+X/4//j/+H/3//d/93/
3P/c/9n/1//W/9P/0P/P/9L/0v/R/9D/0v/S/9P/0//S/9L/0v/R/9H/0v/S/9D/0P/R
/9H/0f/Q/9D/0P/Q/87/zv/Q/9D/0P/Q/9H/0f/T/9P/0v/S/9L/0f/R/9H/0f/Q/9D/
0P/Q/9D/0f/S/9D/0P/R/9H/0v/R/9H/0v/U/9T/1P/T/9H/0v/S/9H/zv/O/8//z//Q
/9D/0P/Q/9D/0P/Q/9D/0P/S/9L/0v/Q/8//z//Q/9D/z//O/87/zv/O/87/zf/N/83/
zf/N/83/zv/O/87/zv/O/83/y//L/8z/zP/K/8r/y//M/87/zv/P/8//z//N/83/zv/P
/8//zv/O/87/zv/P/9H/0f/R/9H/0f/R/9T/1P/U/9X/1//X/9f/1//a/9z/3P/e/93/
3f/d/9z/3v/f/+H/4v/g/+D/4P/g/+D/4f/i/+L/4v/i/+H/4f/i/+L/4v/i/+L/4v/j
/+b/5P/g/9//3//f/9//3//g/+D/4P/g/9//4f/h/+L/4v/f/9//3//f/9//3//e/97/
3v/e/97/3//f/97/3v/e/97/3v/d/93/3f/c/9z/3f/d/9v/2//b/93/3f/d/9z/2f/Z
/9n/2P/Y/9j/2f/b/9n/2P/Y/9f/1//X/9j/2P/X/9f/1v/W/9f/1//W/9b/1v/W/9b/
1v/W/9b/1f/V/9X/1f/V/9b/1v/W/9X/1P/U/9T/1P/U/9f/2P/Y/9j/1v/V/9X/1P/V
/9X/1v/X/9X/1f/V/9X/1f/V/9X/1P/U/9T/1P/W/9b/1//X/9b/1v/W/9X/1f/X/9j/
2P/X/9X/1P/U/9T/1P/U/9T/0//V/9b/1v/W/9T/1P/U/9T/1//X/9f/2P/W/9b/1v/W
/9X/0//T/9P/1f/V/9T/1P/U/9T/1P/U/9T/1P/U/9L/0v/S/9L/1P/U/9T/1P/U/9T/
1P/U/9L/0v/S/9L/0P/Q/9D/0P/S/9L/0v/S/9L/0v/S/9L/0P/Q/9D/0P/S/9L/0v/S
/9T/1P/U/9T/1P/U/9T/1P/S/9L/0v/S/9L/0v/S/9L/0v/S/9L/0v/Q/9D/0P/Q/9D/
0P/Q/9D/0v/S/9L/0v/Q/9D/0P/Q/9D/0P/Q/9D/0v/S/9L/0v/U/9T/1P/U/9T/1P/U
/9T/0v/S/9L/0v/S/9L/0v/S/9D/0P/Q/9D/0v/S/9L/0v/S/9L/0v/S/9L/0v/S/9L/
0v/S/9L/0v/U/9T/1P/U/9P/0v/R/9D/zv/O/87/zv/M/8z/zP/M/8v/yv/J/8j/xv/G
/8b/xv/G/8b/xv/G/8j/yP/I/8j/xv/G/8b/xv/E/8T/xP/E/8T/xP/E/8T/xv/G/8b/
xv/E/w==
         </WaveFormData>
      </LeadData>
      <LeadData>
         <LeadByteCountTotal>10000</LeadByteCountTotal>
         <LeadTimeOffset>0</LeadTimeOffset>
         <LeadSampleCountTotal>5000</LeadSampleCountTotal>
         <LeadAmplitudeUnitsPerBit>4.88</LeadAmplitudeUnitsPerBit>
         <LeadAmplitudeUnits>¦ÌV</LeadAmplitudeUnits>
         <LeadHighLimit>2147483647</LeadHighLimit>
         <LeadLowLimit>268435456</LeadLowLimit>
         <LeadID>V6</LeadID>
         <LeadOffsetFirstSample>0</LeadOffsetFirstSample>
         <FirstSampleBaseline>0</FirstSampleBaseline>
         <LeadSampleSize>2</LeadSampleSize>
         <LeadOff>FALSE</LeadOff>
         <BaselineSway>FALSE</BaselineSway>
         <ExcessiveACNoise>FALSE</ExcessiveACNoise>
         <MuscleNoise>FALSE</MuscleNoise>
         <LeadDataCRC32>764753211</LeadDataCRC32>
         <WaveFormData>
8v/y//L/8v/y//L/8v/y//L/8v/y//L/8P/w//D/8P/w//D/8P/w//L/8v/y//L/8P/w
//D/8P/x//L/8//0//L/8v/y//L/8v/y//L/8v/y//L/8v/y//T/9P/0//T/8v/y//L/
8v/y//L/8v/y//D/8P/w//D/8P/w//D/8P/x//L/8//0//L/8v/y//L/8v/y//L/8v/0
//T/9P/0//T/9P/0//T/9f/2//f/+P/4//j/+P/4//r/+v/6//r//P/8//z//P/9//7/
//8AAAIAAgACAAIAAgACAAIAAgAEAAQABAAEAAQABAAEAAQABgAGAAYABgAGAAYABgAG
AAgACAAIAAgABgAGAAYABgAIAAgACAAIAAcABgAFAAQABQAGAAcACAAGAAYABgAGAAYA
BgAGAAYABAAEAAQABAAGAAYABgAGAAYABgAGAAYABAAEAAQABAAEAAQABAAEAAIAAgAC
AAIAAgACAAIAAgAAAAAAAAAAAAAAAAAAAAAA///+//3//P/+//7//v/+//z//P/8//z/
/P/8//z//P/+//7//v/+//z//P/8//z//v/+//7//v/8//z//P/8//7//v/+//7//v/+
//7//v/+//7//v/+//7//v/+//7//v/+//7//v8AAAAAAAAAAAIAAgACAAIAAgACAAIA
AgAAAAAAAAAAAAAAAAAAAAAAAAAAAAAAAAAAAAAAAAAAAAIAAgACAAIAAAAAAAAAAAAA
AAAAAAAAAAAAAAAAAAAA/v/+//7//v/+//7//v/+/wAAAAAAAAAAAAAAAAAAAAD+//7/
/v/+//7//v/+//7//v/+//7//v/8//z//P/8//z//P/8//z//v/+//7//v/+//7//v/+
//7//v/+//7//v/+//7//v/+//7//v/+//7//v/+//7/AAAAAAAAAAD+//7//v/+//z/
/P/8//z//P/8//z//P/9//7///8AAP///v/9//z//P/8//z//P///wAAAQACAAQABAAE
AAQAAwACAAEAAAD+//7//v/+/wAAAAAAAAAAAAAAAAAAAAD+//7//v/+///////+//7/
/v/+//7//v/+//7//////wAAAgADAAMAAAD+//z/+//5//j/9//2//b/9f/z//P/9f/1
//b/9//1//X/9//3//b/9P/z//P/9v/2//X/9f/1//X/9f/z//H/8f/y//L/8//z//T/
9P/0//T/9P/0//P/8//y//H/8v/z//T/9f/z//D/7v/s/+n/6P/m/+n/7P/v//P/+f//
/wAABgAUACMAMwBGAFoAcgCTALQAywDZAOAA4wDjAN0AzgC8AKoAngCRAIAAbQBZAEcA
MwAkABkAEwAKAAEA+//5//j/9v/x/+3/7v/t/+z/7f/s/+v/6v/o/+b/5v/m/+b/6P/o
/+j/6P/l/+T/4//i/+L/4v/i/+H/3//f/9//3//g/+H/4v/j/9//3//g/+H/3//f/9//
4P/g/+D/3//f/+H/4v/k/+X/4v/h/+H/4f/f/9//4P/g/+H/4f/i/+L/4f/g/9//3f/d
/97/3v/e/97/3f/d/9z/3f/e/9//4P/c/97/3v/e/9z/3P/c/9z/2//a/9n/2P/a/9r/
2v/b/9z/3P/d/93/2//b/9z/3P/c/9r/2v/b/9v/2//b/9v/2//b/9v/2//Z/9n/2f/Z
/9f/2P/Z/9r/2//c/93/3//h/+D/4P/h/+D/3//e/97/3v/g/+D/4f/h/+H/4f/i/+L/
5P/k/+T/4//j/+P/5f/j/+P/5P/k/+j/6P/o/+j/5//m/+b/5f/m/+f/6P/p/+v/6//s
/+z/6v/q/+r/6v/q/+v/6//r/+n/6f/q/+r/7P/r/+v/6v/s/+3/7f/t/+v/6//r/+v/
6v/q/+r/6v/p/+n/6f/p/+f/5//n/+j/6v/p/+n/6f/o/+j/6P/o/+b/5v/m/+X/5//n
/+f/5//n/+f/5//l/+P/4//j/+L/4v/i/+P/4//l/+P/4//j/+P/4v/h/+H/3//f/+D/
4P/g/+D/4P/g/+L/4v/i/+H/4f/i/+L/4v/j/+P/4v/i/+L/4v/i/+L/4//j/+L/4v/k
/+T/5P/k/+P/4//j/+P/4//k/+T/5P/j/+P/4//j/+P/4v/i/+L/5f/l/+X/5f/j/+P/
4//j/+H/4f/h/+L/5P/j/+P/4//k/+T/5f/l/+X/5f/l/+X/4//j/+T/5P/j/+P/5P/k
/+X/5v/n/+j/6P/o/+j/6P/m/+b/5v/m/+j/5//n/+j/5v/n/+j/5v/m/+b/5v/o/+j/
6P/o/+f/5v/l/+T/4v/i/+L/4v/k/+T/5P/k/+T/5P/k/+T/5P/k/+T/5P/m/+b/5v/m
/+j/6P/o/+j/5//m/+X/5P/m/+b/5v/m/+j/6P/o/+j/6P/o/+j/6P/m/+b/5v/m/+j/
6P/o/+j/6v/q/+r/6v/q/+r/6v/q/+r/6v/q/+r/6v/q/+r/6v/s/+z/7P/s/+z/7P/s
/+z/7P/s/+z/7P/s/+z/7P/s/+3/7v/v//D/7v/u/+7/7v/s/+z/7f/t/+z/7P/s/+z/
7v/u/+7/7v/v/+//7//w//D/7//v/+7/7v/v//D/8P/t/+z/7P/r/+f/5//m/+X/5//n
/+f/5//o/+f/5v/k/+X/5//p/+r/6f/p/+n/6f/n/+X/5f/l/+b/5v/l/+X/6P/o/+j/
6P/o/+j/6P/p/+n/6f/p/+n/6//p/+f/5v/i/97/3//i/97/3//k/+X/5//v//X/+P/8
/wgAFwAjADIASABiAH0AmgC1AMUAzADPAM0AywDCALQAogCSAIMAdABjAFUARQA1ACQA
FwANAAIA/f/5//P/8P/w//H/7f/q/+n/6v/n/+X/5f/l/+T/5P/k/+T/5P/k/+T/5P/k
/+b/5v/m/+b/5P/k/+T/4//j/+P/4//j/+X/5f/l/+X/4//j/+T/5f/n/+f/5//o/+j/
6P/n/+f/5v/m/+f/5//m/+X/5f/l/+f/5//o/+j/5f/l/+b/5v/m/+b/5v/l/+X/5v/m
/+b/5v/l/+X/5P/m/+b/5v/m/+T/5v/m/+b/6P/o/+j/6P/m/+b/5v/m/+j/6P/o/+n/
5//m/+b/5f/n/+f/6P/o/+r/6P/o/+n/5//n/+f/5//n/+f/5//n/+f/5//n/+f/6f/q
/+v/7P/s/+z/7P/t/+//7v/u/+//7//v/+//8P/w//L/8v/z//P/8//z//T/9v/4//j/
+P/5//n/+f/7//v/+//8//z//P/8//z//P/+//7/////////////////AQABAAIAAgAA
AAAAAAAAAAAAAQABAAEA/////wAAAAACAAEAAQAAAAIAAwADAAMAAwADAAMAAwAAAAAA
AAAAAAEAAQABAAEAAwADAAMABAAEAAMAAwADAAIAAgACAAIABAAEAAQAAwABAAEAAQAB
AAEAAQABAP//AQABAAEAAAACAAIAAwADAAMAAQABAAEAAQAAAP/////9//3//v/+//7/
/v/+//7/AAAAAAAA///9//7//v/+///////+//7/AAAAAAAAAAABAAEAAAAAAP7//v/+
//7//////////////wAAAAAAAP//////////AQAAAAAAAAABAAEAAQABAP//////////
AQABAAEAAgACAAEAAQABAP7//v//////AQABAAEAAQADAAMABAAEAAMAAwAEAAQABAAE
AAQABAAEAAQABAAEAAQABAAEAAQABgAFAAUABgAGAAUABAAEAAQABAAEAAQABAAEAAQA
BAAEAAQABAAEAAQABAAEAAIAAgACAAIAAgACAAIAAgACAAIAAgACAAIAAgACAAIAAgAC
AAIAAgAEAAQABAAEAAQABAAEAAQABgAGAAYABgAGAAYABgAGAAQABAAEAAQABgAGAAYA
BgAHAAgACQAKAAoACgAKAAoACwAMAA0ADgAMAAwADAAMAAwADAAMAAwACgAKAAoACgAM
AAwADAAMAAoACwALAAoADAAMAAwADAAMAAwADAANAAsACwAMAAwACwALAAoACQAHAAcA
BgAFAAYABgAFAAMAAwACAAEAAQADAAMAAwAFAAUABQAEAAQABQAGAAYABQAFAAUABQAF
AAMAAwADAAQABAADAAMABAAEAAQABAAEAAIAAgADAAMAAwADAAMAAwADAAEAAAD+//7/
/f/6//j/+f/+////AwAFAAcAEAAcACYANQBJAGIAfgCaALMAygDZAOEA4gDhANkAzwDC
ALIApACYAI0AgABxAGEATQA7AC4AKQAhABgAEQAPAA8ADAAIAAcACQAIAAcABgAFAAQA
AwACAAAA/v/+//7//v/+//7//v/+/wAAAAAAAAAAAAAAAAAA///9//3//f/9////////
/////f/9//7////9//3//f/+/wAAAAD//////v/+///////+//3//f/9//////8AAAAA
/f/9//7//v/+//7//v/9//3//v/+//7/AAD//////v/8//z//P/8//z//v/+//7///8A
AAEAAgAAAAAAAAAAAP7//v/+///////+//7//f/9//3//v/+/wAA/v/+////////////
///9//3//f/9//////////////8AAAEAAgACAAIAAgADAAMAAgACAAMAAwADAAMABAAE
AAYABgAHAAcABwAHAAgACgAMAAwADAANAA0ADQAPABEAEQASABIAEgASABIAEgASABIA
EwATABMAEwATABMAEwATABQAFAAUABQAFAAUABYAFwAXABcAFwAXABgAGAAWABUAFQAU
ABIAEwATABMAFQAVABUAFQAUABQAFAAUABUAFQAVABUAEwATABMAFAAUABMAEwATABIA
EgASABIAEgASABIAEQATABMAEwATABMAEwATABEADwAPAA8ADgAMAAwADQANAA8ADQAN
AA0ADQAMAAsACwANAA0ADgAOAAwADAAMAAwADAAMAAwACwANAA4ADgAOAA0ADQAMAAwA
DgAOAA4ADgANAA0ADAAMAA4ADgAOAA4ADwAPAA8ADwAPABAAEAAQABEAEQARABEAEQAQ
ABAAEAARABEAEQARABEAEQARABEAEQARABEAEgAQAA8ADwAPAAwADAANAA0ADwAPAA8A
DwARABEAEgASAA8ADwAQABAAEAAQABAAEAAQABAAEAAQABIAEgASABIAEAAPAA8AEAAQ
AA8ADgAQABAAEAAQABAAEAAQABAAEAAQABAAEAAOAA4ADgAOABAAEAAQABAAEAAQABAA
EAAQABAAEAAQAA4ADgAOAA4ADAAMAAwADAANAA4ADwAQABAAEAAQABAAEAAQABAAEAAQ
ABAAEAAQABAAEAAQABAAEAAQABAAEAAPAA4ADQAMAA4ADgAOAA4ADwAQABEAEgAQABAA
EAAQAA4ADgAOAA4ADwAQABEAEgAQABAAEAAQABIAEgASABIAEgASABIAEgASABIAEgAS
ABQAFAAUABQAFAAUABQAFAASABIAEgASABQAFAAVABUAEgASABIAEgASABIAEgASABMA
EwATABQAFgAVABUAFAAVABUAFQAUABEAEAAQAA8ADAALAAkABwAHAAcABwAHAAoACwAM
AAwACgALAAwADAALAAsACwALAAkABwAHAAcACAAIAAcABwAKAAoACgAKAAgACAAIAAkA
CwALAAsACwALAAsACQAGAAIAAAD//wAAAAD//wIABQAHAA0AEQASABgAJAAzAEMAUgBm
AH4AnQDAANkA6wDyAPUA9wD3AOwA2gDIALgAqwCcAIsAeQBlAFMAQgAzACkAIAAZABMA
DwAOABIAEQAPAA4ADQAKAAcABgAFAAQAAgACAAIAAgACAAEAAAD///7/AAAAAAAAAAAC
AAIAAgABAP///////////f/9//3//f/7//v//P/9//v/+//7//z//P/8//v/+//8//z/
/f/9//r/+f/5//n/+f/5//r/+v/5//n/+v/6//z//P/8//v/+f/6//r/+v/6//n/+f/4
//r/+v/6//r/+P/6//r/+v/6//r/+v/6//r/+v/6//r/+P/4//j/+f/7//r/+v/5//f/
9//4//j/+P/2//b/9//2//X/9P/z//T/9f/2//f/9//3//f/9//5//r/+//8//v/+v/5
//n/9//2//b/9//3//f/9//4//r//P/8//3//P/7//r/+v/4//r/+v/6//v/+//7//3/
/v///wEAAgAEAAQABAAEAAQABAAFAAUABAADAAIAAQAAAP/////+/wEAAgADAAQABQAH
AAgACQAHAAcACAAIAAcABQAEAAIAAwAFAAYABwAGAAUABAADAAIAAgACAAIAAQABAAEA
AQADAAMAAwAEAAQAAwADAAMAAAAAAAAAAAAAAAAAAAD//////////////////////f/8
//v/+v/4//r/+v/7//v/+f/3//f/9//3//b/9f/1//X/9f/2//b/+P/4//j/+P/3//b/
9f/z//P/9P/0//T/9//3//b/9v/2//b/9v/2//X/9f/0//T/9P/0//T/9P/1//X/9f/1
//X/9v/2//b/8//z//P/8//z//L/8v/y//P/8//z//P/8//z//P/8//z//P/8//0//T/
8//z//P/8v/y//P/8//z//P/8//z//P/8//0//T/9f/1//b/9v/0//T/9P/0//b/9v/2
//b/9P/0//T/9P/2//X/9f/2//b/9f/y//T/9P/0//T/9P/0//T/9P/y//L/8v/y//T/
9P/0//T/9P/0//T/9P/y//L/8v/y//H/8P/v/+7/7v/u/+7/7v/u/+7/7v/u//D/8P/w
//D/7v/u/+7/7v/s/+z/7P/s/+7/7v/u/+7/7v/u/+7/7v/w//D/8P/w/+7/7v/u/+7/
7P/s/+z/7P/u/+7/7v/u/+7/7v/u/+7/8P/w//D/8P/w//D/8P/w//L/8v/y//L/9P/0
//T/9P/z//L/8f/w/+7/7v/u/+7/7//w//H/8v/w//D/8P/w//H/8v/z//T/9P/0//T/
9P/y//L/8v/y//L/8v/y//L/9P/0//T/9P/2//b/9//3//T/9P/0//T/9P/0//T/9P/z
//P/8//0//b/9f/1//T/9f/1//X/9P/z//L/8v/x//H/8f/w/+//7v/t/+z/6//t/+3/
7f/s/+z/7f/u/+7/7P/r/+r/6f/s/+v/7P/t//D/8P/v/+//7v/u/+7/7v/u/+7/7v/v
/+//7//v/+//7//v/+3/6v/o/+j/5//m/+b/5//o/+3/8//3//v/AAACAAwAGQAlADQA
SgBkAIEAoAC/ANEA1gDXANcA1wDMALoAqACWAIcAeABpAFkARwA1ACQAFQALAAQA///7
//n/9v/0//H/7//s/+n/6P/r/+r/6f/o/+b/5v/m/+b/5v/m/+b/5v/m/+b/5v/m/+b/
5P/k/+T/4//k/+X/5v/n/+f/5//n/+f/5f/l/+b/5//n/+f/5//o/+b/5v/l/+X/5v/m
/+f/5//o/+f/5//n/+f/5//o/+j/5//n/+j/6P/m/+b/5v/l/+X/5v/m/+b/6P/n/+f/
5v/m/+b/5v/m/+L/5P/k/+T/5P/k/+T/5P/m/+b/5v/m/+b/5v/m/+f/5f/k/+T/4//l
/+X/5v/m/+b/5P/k/+X/4//j/+P/4//l/+X/5f/l/+f/5//n/+f/5//o/+n/6v/o/+j/
6P/p/+r/6v/r/+3/7f/t/+3/7v/s/+7/7v/v//H/8f/x//L/8v/0//T/9P/1//X/9f/3
//n/+f/6//r/+v/6//r/+v/8//z//f/9//3//f/9//3//f/9//7//v8AAAAAAAAAAP7/
////////AQABAAIAAgAAAP/////+//7/////////AQABAAEAAQD+//7//v/+////////
////AQABAAEAAgABAP///v/9//z//P/8//z//P/8//z/+//7//v/+//7//v/+//7//n/
+//7//v/+v/8//z//f/9//v/+f/5//n/+//6//n/+f/3//f/+P/4//j/+P/4//j/+P/4
//j/9//4//r/+//8//v/+//6//r/+v/6//r/+v/9//3//P/8//z//P/8//z/+//7//v/
+//7//z//P/8//v/+//7//v//f/8//z//P/7//v/+//7//3//f/9//3//f/9//3//v/+
//3//f/9//z//P/9//3//f/9//3//f/9//3//v/+//3//f/+//7//P/8//z//P/8//z/
/P/8//z//P/8//z//v/9//3//v/+//3//P/+//7//v/+//z//P/8//z//f/+////AAD+
//7//v/+//7//v/+//7//v/+//7//v8AAAAAAAAAAP7//v/+//7//v/+//7//v/+//7/
/v/+/wAAAAAAAAAA///+//3//P/+//7//v/+//7//v/+//7//v/+//7//v8AAAAAAAAA
AP///v/9//z//v/+//7//v/+//7//v/+//z//P/8//z//v/+//7//v///wAAAQACAAIA
AgACAAIAAAAAAAAAAAABAAIAAwAEAAYABgAGAAYABAAEAAQABAACAAIAAgACAAAAAAAA
AAEAAgACAAMABAAEAAQABAAEAAYABwAHAAcACAAIAAcABwAEAAMAAwADAAAA///+//7/
/v/9//7//v/8//v/+v/5//v//f/9//3//P/8//3//v/8//v/+//7//3//f/7//v//f/+
//7//f/7//z//P/8//r/+v/6//r//f/9//3//f/7//v/+//7//j/9v/0//P/8v/w//P/
9v/5//3/AQAFAA4AGgAqADcASQBgAHoAmAC1AMoA1wDbANoA2QDTAMUAsgCkAJoAkACD
AHIAYQBTAEMAMwAmABsAEwAMAAUAAQABAAIABAAFAAEA/v////7//f/4//f/9v/0//b/
9v/2//b/9P/0//T/9P/0//T/9P/0//T/9P/0//P/9f/1//X/9f/1//X/9f/1//b/9//5
//v/+P/3//b/9v/0//T/8//z//P/9P/2//f/9v/1//X/9f/z//P/9P/0//X/9f/2//b/
9P/0//T/8//z//T/9P/0//X/9f/2//b/9P/0//T/9P/y//T/9P/0//X/9v/3//j/+P/4
//j/+P/4//j/+P/5//n/+P/4//f/9f/1//b/9v/2//T/9P/1//f/9//3//f/9//3//f/
9//5//n/+f/5//f/+P/5//r/+P/4//j/+f/5//j/+P/5//v/+//7//z/+v/8//z//f/9
//3//f/+/wAAAgACAAIAAwADAAMABQAHAAcACAAIAAgACAAIAAgACAAIAAkACQAJAAkA
CQAJAAkACQAKAAoACgAKAAoACgAKAAsACwALAAsACwAMAAwADAALAAsACgAKAAsACwAL
AAsACwALAAsADAAMAAwADAAJAAkACQAJAAkACQAJAAoACgAJAAkACQAGAAYABgAGAAYA
BgAGAAUABwAHAAcABwAFAAUABQADAAUABQAFAAQABAAEAAUABQAFAAMAAwADAAEAAAD/
/////f/9//7//v8BAAIAAwAEAAIAAgACAAEAAQACAAIAAgADAAMAAgACAAIAAgACAAIA
AwADAAIAAgACAAIAAgACAAUABQAFAAUAAwAEAAQABAADAAMAAwADAAMAAgACAAIABQAF
AAUABQADAAMAAwADAAMAAwADAAQABgAFAAUABQACAAIAAwADAAMAAwADAAMAAwADAAQA
BAABAAEAAgACAAQABAAEAAQAAgACAAIAAgACAAIAAgACAAAA/////wAA/v///wAAAAAA
AAAAAAAAAAAAAAAAAAAAAAAAAAAA/v/+//7//v8AAAAAAAAAAAAAAAAAAAAAAAAAAAAA
AAAAAAAAAAAAAAAAAAAAAAAAAAAAAAAAAAAAAAAAAAAAAP7//v/+//7//P/8//z//P/9
//7///8AAAEAAgADAAQAAgACAAIAAgAAAAAAAAAAAAIAAgACAAIA///+//3//P/+//7/
/v/+//7//v/+//7/AAAAAAAAAAAAAAAAAAAAAP///v/9//z//f/+////AAD+//7//v/+
//7//v/+//7//v/+//7//v/+//7//v///wEAAAAAAAAAAgACAAIAAgACAAMAAwADAAEA
AAD+//3//v/9//3//f/8//v/+v/6//v/+f/5//j/9//3//f/9//5//v/+//7//n/+P/4
//j/+P/3//f/9//5//n/9//3//b/9v/1//P/9f/2//b/9v/4//j/+P/4//f/9//3//f/
9//1//P/7//s/+r/6v/t/+7/7v/v//L/8//3//v///8EABAAHgApADcASgBkAIQApwDE
ANUA3wDiAOUA4QDZAM4AwACyAKAAjwB8AGsAWQBHADMAJAAZAA8ABgADAP3/9//6//z/
+f/1//T/8f/u/+3/7P/r/+r/6P/p/+r/6//s/+3/7v/v//D/7f/s/+v/6v/q/+r/6v/p
/+n/6f/p/+n/6//r/+v/6//p/+n/6v/r/+v/6//r/+z/6v/q/+n/6f/o/+j/6f/p/+b/
5f/l/+X/5f/l/+b/5v/l/+X/5v/m/+b/5v/m/+X/5f/m/+b/5v/o/+f/5//m/+X/5P/j
/+L/3v/g/+D/4P/g/+D/4P/g/+L/4v/i/+L/5P/k/+T/5f/k/+L/4f/f/9//3//g/+D/
4P/e/97/3//h/+H/4f/h/+H/4f/h/+H/4P/f/97/3f/e/+D/4v/k/+T/5P/k/+X/5P/i
/+H/4f/h/+H/4f/i/+T/5v/m/+f/5v/l/+T/5P/l/+j/6f/q/+v/6//r/+3/7P/r/+v/
6v/t/+7/7//w/+7/7v/v/+//7f/t/+3/7f/t/+3/7v/u/+7/7v/u/+7/7P/t/+3/7f/w
//H/8//0//L/8f/x//D/7v/v/+//7//v/+//7//v/+7/7v/u/+7/6//r/+v/6//r/+v/
6//s/+7/7f/t/+3/7P/s/+z/7P/r/+r/6f/n/+X/5f/l/+X/6P/p/+r/6f/p/+n/6f/o
/+j/6P/p/+n/6f/n/+f/5//m/+T/4v/h/+T/5f/n/+j/5v/m/+b/5v/k/+T/5P/j/+P/
5P/k/+T/5f/l/+T/5P/i/+L/4v/i/+P/4//i/+L/4//k/+X/5v/n/+f/5//n/+X/5v/m
/+b/4//j/+P/4//j/+L/4v/i/+H/4f/h/+H/4//j/+P/4//j/+P/4//k/+P/4f/g/9//
3//g/+L/4//j/+P/4//j/+P/4//k/+T/4//j/+T/5P/i/+L/4v/i/+L/4v/i/+L/4v/i
/+L/4v/i/+H/4f/i/+T/5f/k/+T/5P/k/+T/4//i/+H/4P/i/+L/4v/i/+D/4P/g/+D/
4v/i/+L/4v/h/+D/3//e/97/3v/e/97/4P/g/+D/4P/g/+D/4P/g/97/3v/e/97/4P/g
/+D/4P/e/97/3v/e/+D/4P/g/+D/4P/g/+D/4P/g/+D/4P/g/97/3v/e/97/4P/g/+D/
4P/g/+D/4P/g/+L/4v/i/+L/4v/i/+L/4v/i/+L/4v/i/+L/4v/i/+L/4v/i/+L/4v/i
/+L/4v/i/+L/4v/i/+L/4//k/+b/5//k/+T/5P/k/+T/5P/k/+T/5P/j/+L/4v/j/+P/
5P/k/+H/4f/h/+D/4P/g/+H/4f/d/93/3P/b/9n/2f/Z/9n/2//b/9v/2v/Z/9n/2f/Y
/9n/2f/Z/9n/2//Z/9n/2f/Y/9j/1//X/9n/2v/b/9z/3P/c/9z/3f/d/93/3f/d/93/
2f/X/9j/1P/S/9H/0v/U/9X/1v/b/9//4f/n/+7/8v/4/wkAGQAoADoATgBlAIAAoQC3
AMAAwwDBAMEAvACsAJgAhgB3AGYAUwBDADUAIwASAAUA+f/w/+3/6f/l/+L/4v/h/+H/
3v/d/9r/2f/U/9P/0v/Q/9L/0v/S/9L/0v/S/9L/0v/S/9L/0v/S/9D/0P/Q/8//0f/R
/9H/0f/P/8//z//P/83/zf/O/8//z//P/8//0P/S/9L/0f/R/87/zv/P/8//zv/N/83/
zf/N/83/zv/O/83/zf/O/87/zv/O/87/zf/N/87/zv/O/87/zf/N/8z/zP/M/8z/zP/K
/8z/zP/M/8z/zP/M/8z/zP/M/8z/zP/K/8r/yv/L/8v/yv/K/8n/yf/J/8r/yv/K/8j/
yP/J/8n/yf/J/8n/yf/J/8n/yf/H/8f/x//H/8f/yP/J/8r/zP/M/8z/zf/N/8z/zP/N
/83/zf/N/87/zP/O/87/z//Q/9H/0v/U/9L/1P/U/9T/0//T/9P/1f/W/9f/2f/a/9r/
2v/a/9r/2v/a/9v/2//b/9v/2//b/93/3f/e/97/3P/c/9z/3P/a/9v/2//b/9v/2//c
/9z/2v/Z/9n/2P/Y/9n/2f/Z/9f/1//X/9f/1//Y/9n/2v/Z/9n/2f/Z/9f/1//X/9j/
2P/X/9f/1//Y/9j/2P/Y/9j/2P/Y/9f/1f/V/9X/1f/V/9X/1f/T/9X/1f/V/9T/0v/S
/9P/0//T/9H/0f/R/9P/0v/R/9H/0//T/9T/1P/S/9L/0v/S/9L/0v/S/9H/0f/S/9L/
0v/R/9H/0P/Q/9L/0v/S/9L/0f/R/9D/0P/Q/9D/0P/Q/9H/0f/R/9H/z//Q/9D/0P/R
/9H/0f/R/9H/0P/Q/9D/z//P/8//z//R/9H/0f/R/9P/0//T/9T/0v/R/9H/0f/S/9L/
0//T/9L/0f/Q/8//z//P/9D/0P/P/8//0P/Q/9D/0P/Q/9D/0v/S/9L/0v/S/9L/0v/S
/9D/z//P/9D/0P/R/9D/0P/Q/9D/0P/Q/9D/0P/Q/87/zv/O/87/0P/Q/9D/0P/Q/9D/
0P/Q/87/zv/O/87/zv/O/87/zv/O/87/zv/O/87/zv/O/87/zP/M/8z/zP/N/87/z//Q
/9D/0P/Q/9D/0P/Q/9D/0P/O/87/zv/O/8z/zP/M/8z/zP/M/8z/zP/M/8z/zP/M/8z/
zP/M/8z/zv/O/87/zv/N/8z/y//K/8z/zP/M/8z/zP/M/8z/zP/O/87/zv/O/9D/0P/Q
/9D/zv/O/87/zv/O/87/zv/O/83/zP/L/8r/y//M/83/zv/M/8z/zP/M/87/zv/O/87/
zv/O/87/zv/Q/9D/0P/Q/8//zv/N/8z/yv/K/8r/yv/J/8j/x//G/8T/xP/E/8T/wv/C
/8L/wv/C/8L/wv/C/8T/xP/E/8T/wv/C/8L/wv/A/8D/wP/A/8D/wP/A/8D/wv/C/8L/
wv/A/w==
         </WaveFormData>
      </LeadData>
   </Waveform>
</RestingECG>
