# Supplementary material for: Detection of Left Atrial Enlargement Using a Convolutional Neural Network-Enabled Electrocardiogram
Source: Front Cardiovasc Med. 2020 Dec 17;7:609976. doi: 10.3389/fcvm.2020.609976 (PMC7773668; doi:10.3389/fcvm.2020.609976)
Supplement: Supplementary file 2 [file Data_Sheet_2.ZIP › normal1/1802010694_10506_00000014.XML]

<?xml version="1.0" encoding="Windows-1252"?>
<!DOCTYPE RestingECG SYSTEM "restecg.dtd">
<RestingECG>
   <PatientDemographics>
      <PatientID>1802010694</PatientID>
      <PatientAge>65</PatientAge>
      <AgeUnits>Years</AgeUnits>
      <Gender>Female</Gender>
      <PatientLastName>zhouxirong</PatientLastName>
   </PatientDemographics>
   <TestDemographics>
      <DataType>Resting</DataType>
      <Site>1</Site>
      <AcquisitionDevice>MAC55</AcquisitionDevice>
      <Status>Unconfirmed</Status>
      <Priority>Normal</Priority>
      <AcquisitionTime>09:20:10</AcquisitionTime>
      <AcquisitionDate>09-29-2015</AcquisitionDate>
      <CartNumber>1</CartNumber>
      <AcquisitionSoftwareVersion>009C</AcquisitionSoftwareVersion>
      <XMLSourceVersion>MAC5000 v1.0</XMLSourceVersion>
   </TestDemographics>
   <RestingECGMeasurements>
      <VentricularRate>68</VentricularRate>
      <AtrialRate>68</AtrialRate>
      <PRInterval>162</PRInterval>
      <QRSDuration>92</QRSDuration>
      <QTInterval>426</QTInterval>
      <QTCorrected>452</QTCorrected>
      <PAxis>27</PAxis>
      <RAxis>-4</RAxis>
      <TAxis>47</TAxis>
      <QRSCount>11</QRSCount>
      <QOnset>222</QOnset>
      <QOffset>268</QOffset>
      <POnset>141</POnset>
      <POffset>196</POffset>
      <TOffset>435</TOffset>
      <ECGSampleBase>500</ECGSampleBase>
      <ECGSampleExponent>0</ECGSampleExponent>
   </RestingECGMeasurements>
   <Diagnosis>
      <Modality>Resting</Modality>
         <StatementCount>2</StatementCount>
         <LabelText>12SL ��ϳ���</LabelText>
      <DiagnosisStatement>
         <StmtFlag>ENDSLINE</StmtFlag>
         <StmtText>�������</StmtText>
      </DiagnosisStatement>
      <DiagnosisStatement>
         <StmtFlag>ENDSLINE</StmtFlag>
         <StmtText>���� ECG</StmtText>
      </DiagnosisStatement>
   </Diagnosis>
   <Waveform>
      <WaveformType>Rhythm</WaveformType>
      <WaveformStartTime>0</WaveformStartTime>
      <NumberofLeads>8</NumberofLeads>
      <SampleType>CONTINUOUS_SAMPLES</SampleType>
      <SampleBase>500</SampleBase>
      <SampleExponent>0</SampleExponent>
      <HighPassFilter>16</HighPassFilter>
      <LowPassFilter>150</LowPassFilter>
      <ACFilter>NONE</ACFilter>
      <LeadData>
         <LeadByteCountTotal>10000</LeadByteCountTotal>
         <LeadTimeOffset>0</LeadTimeOffset>
         <LeadSampleCountTotal>5000</LeadSampleCountTotal>
         <LeadAmplitudeUnitsPerBit>4.88</LeadAmplitudeUnitsPerBit>
         <LeadAmplitudeUnits>��V</LeadAmplitudeUnits>
         <LeadHighLimit>2147483647</LeadHighLimit>
         <LeadLowLimit>268435456</LeadLowLimit>
         <LeadID>I</LeadID>
         <LeadOffsetFirstSample>0</LeadOffsetFirstSample>
         <FirstSampleBaseline>0</FirstSampleBaseline>
         <LeadSampleSize>2</LeadSampleSize>
         <LeadOff>FALSE</LeadOff>
         <BaselineSway>FALSE</BaselineSway>
         <ExcessiveACNoise>FALSE</ExcessiveACNoise>
         <MuscleNoise>FALSE</MuscleNoise>
         <LeadDataCRC32>2642059033</LeadDataCRC32>
         <WaveFormData>
+v/6//r/+v/6//r/+v/6//z//P/8//z/+//6//n/+P/4//j/+P/4//j/+P/4//j/+v/6
//r/+v/6//r/+v/6//j/+P/4//j/+P/4//j/+P/6//r/+v/6//j/+P/4//j/+P/4//j/
+P/6//r/+f/5//n/+v/6//r/+v/6//r/+v/5//n/+f/4//j/+P/4//r//P/9/wAAAgAG
AAcACAAJAAoACgAKAAgACgAKAAoACQAHAAYABQAFAAUABgAGAAYABQAEAAMAAAD8//j/
9//3//f/9v/2//b/8//z//P/9P/0//T/8//z//P/8//y//L/8v/y//L/8v/x//H/8f/x
//L/8v/x//H/8f/x//H/8f/x//H/7v/r/+f/5v/k/+D/4P/s//7/DAAeADUATQBlAH4A
kgCfAKwAtACuAJsAiAB5AGAAPAAeABAACAD3/+f/2//X/9n/4f/i/+L/4v/l/+X/5v/n
/+f/7P/u/+7/7f/t/+7/7//x//H/8f/x//H/8f/x//H/7//v/+//7//v//D/8P/w//L/
8v/y//L/8f/x//H/8f/z//P/8//z//H/8v/y//L/8v/y//L/8v/0//T/9P/1//P/8//z
//P/8//z//P/8//1//b/9v/2//b/9v/3//f/9f/1//X/9v/4//j/+P/4//b/9//3//f/
9f/1//b/9v/2//b/9v/4//r/+v/6//v/+//7//z//f////////8AAP7///8AAAEAAAAA
AAAAAAADAAQABQAGAAYABgAGAAcACAAJAAoACgAKAAsADAAMAAwADAAMAA0ADQANAA8A
DwAPAA8AEAARAA8ADwAPAA8ADQANAA0ACwALAAsACwALAAkACAAHAAYABQAEAAQAAwAB
AAAAAAAAAAEAAAD+//7//P/8//z/+//9//3//P/8//r/+v/7//v/+v/6//r/+f/7//z/
/P/8//r/+v/6//r/+v/6//r/+v/7//z//f/+//z//P/8//z//P/8//z//P/9//3//f/9
//3//f/9//3//f/9//3//f/+//7//f/9//3//f/9//3//f/9//3//f/9//3//f/9////
/v/+//7//P/7//v//P/8//z//P/8//z//P/8//z//P/7//v/+//9//z//P/8//r/+v/7
//v//P/8//z//P/8//z//P/8//r/+v/6//r/+v/6//n/+f/5//r/+v/6//v/+//7//z/
+v/6//n/+f/7//v/+//7//n/+f/5//n/+//8//v/+v/5//j/+v/5//n/+f/4//j/+P/4
//j/+P/4//j/+f/6//r/+v/8//z//v8AAP//AgAEAAYABwAIAAkACgAKAAoACAAIAAgA
CAAHAAcACAAHAAcABwAGAAYABgAFAAYABQACAP7/+v/5//n/9//0//T/9P/z//X/9f/2
//b/9v/1//X/9f/1//T/9P/0//L/8v/y//H/8//z//P/9P/0//P/8//z//P/8//z//P/
8//u/+3/6f/k/+T/5v/m/+z//P8OACAANwBRAGcAfgCOAJkApACsAKgAkwCAAHEAWAA2
ABoAEAAGAPP/4//d/93/3//h/+L/5P/m/+f/5//m/+f/7f/u/+7/8P/v/+//8P/x/+//
7//v/+//7//v/+//7//x//H/8f/x//H/8v/y//L/8P/w//D/8P/x//H/8f/x//H/8f/x
//H/8//0//T/9P/y//L/8v/y//T/9P/0//X/8//z//P/8//1//X/9f/1//X/9v/2//b/
9v/2//f/9//1//X/9f/2//b/9v/2//b/9v/3//f/9//1//X/9v/2//f/+P/5//z/+v/6
//r/+//7//v//P/9//3//f/9//7//v///wAAAQACAAIAAgACAAMABAAFAAYACAAIAAgA
CQAJAAkACQAIAAoACwAMAAwADAAMAAwADQANAA0ADwAPAA8ADwAQABEAEQARABEAEQAQ
AA8ADgALAAsACwALAAsACQAIAAcABgAFAAQABAADAAEAAAAAAAAA///+//z//P/8//z/
/P/7//3//f/8//z//P/8//3//f/8//z//P/7//n/+v/6//r//P/8//z//P/6//r/+v/6
//z//P/8//z//P/8//z//P/8//z//P/8//v/+//7//v/+//7//v/+//8//3//v////7/
/v/9//3//f/9//3//f/9//3//f/9//v/+//7//v//f/8//z//P/8//v/+//8//z//P/8
//z//P/8//z//P/8//v/+//7//v/+v/6//r/+P/4//n/+f/6//r/+v/6//r/+v/6//r/
+v/6//r/+v/4//j/9//3//f/+P/4//j/9//3//f/+P/6//r/+f/5//f/9//3//f/+f/5
//n/+f/5//n/+f/5//f/9//2//b/+P/4//j/+P/4//j/+P/3//f/9//2//b/9v/2//b/
9v/2//b/+f/6//r/+v/4//j/+v/8//7/AgAFAAgABwAIAAkACgAKAAoACAAIAAgACAAH
AAcABgAFAAUABQAEAAQABAADAAIAAQD+//r/+P/3//f/9f/0//T/9P/z//P/8//0//T/
8v/x//H/8f/z//L/8v/y//L/8v/y//H/7//v/+//8P/w/+//7//v//H/8f/v/+//7//u
/+v/6f/i/97/3v/i/+r/+P8MAB4AMwBLAGcAgACUAKMAsAC4ALgApwCQAH0AZgBEACQA
EgAGAPP/5f/f/9//3//d/97/4P/k/+X/5f/m/+f/6//u//D/7v/r/+v/7P/t/+3/7f/t
/+3/7//v/+//7//v/+//7//v/+//8P/w//D/7v/u/+7/7v/v/+//7//v//H/8f/x//H/
8f/y//L/8v/w//D/8P/w//L/8v/y//P/8f/x//H/8f/z//P/8//z//P/9P/0//T/9P/0
//X/9f/1//X/9f/2//T/9P/0//T/9v/3//f/9//3//f/+P/4//j/+P/4//r//P/8//z/
/f/8//v/+//7//3//f/9//7//P/9//7///8CAAIAAgACAAUABgAHAAgABgAGAAYABwAI
AAkACgAKAAoACwAMAAwADAAMAAwADQANAA0ADwAPAA8ADwAQABEAEQARABEAEQAPAA8A
DwANAA4ADQAMAAsACwAKAAkACAAHAAYABgAFAAMAAgACAAIAAQAAAP7//v/+//7//v/9
//3//f/8//z//v/+///////8//z//P/7//v//P/8//z//P/8//z//P/8//z//P/8//7/
/v/+//7//v/+//7//v/+//7//v/+//3//f/9//3//f/9//3//f/7//v/+//7//z//P/7
//v/+//7//v/+//9//3//f/9//v/+//7//v/+//6//r/+v/8//v/+//8//r/+v/6//r/
+v/6//r/+v/6//n/+f/5//v/+v/6//r/+P/4//n/+f/4//j/+P/4//r/+v/6//r/+P/4
//j/+P/4//j/9//3//n/+v/6//r/9//3//f/+P/6//r/+f/5//n/+f/5//n/9//3//f/
9//5//n/+f/5//n/+f/4//j/9v/3//f/9//3//v/+v/5//j/9//2//b/9f/1//X/+P/4
//j/+P/4//j/+P/4//f/+P/4//j/+v/6//z//v8BAAQABgAIAAcACAAJAAoACgAKAAgA
CAAIAAgABwAHAAYABQAFAAUABAAEAAQAAwACAAEA/v/6//j/9//3//X/9P/0//T/8//x
//H/8v/y//T/8//z//P/8//y//L/8v/y//L/8v/x//H/8f/x//L/8v/x//H/8f/x/+//
7//v//H/7v/p/+X/4P/e/+D/5P/u//7/EgAmAD0AWwB3AI4ApAC3AMQAygDEAK8AmACD
AGgARgAmABYABgDz/+P/4f/h/+H/4//i/+T/5P/l/+X/6P/r/+3/7v/u/+7/7f/t/+7/
7//t/+3/7f/t/+//7//v/+//7//v/+//7//v//D/8P/w//D/8P/w//D/8f/x//H/8f/x
//H/8f/x/+//8P/w//D/8P/w//D/8P/y//L/8v/z//P/8//z//P/8//z//P/8//z//T/
9P/0//T/9P/1//X/9f/1//X/9v/2//b/9v/2//b/9//3//f/9//3//j/+P/2//b/9v/4
//r/+v/6//v/+//7//z//f/9//3//f/+//7///8AAAEAAgACAAIAAgADAAQABQAGAAYA
BgAGAAcACAAJAAoACgAKAAsADAAMAAwADAAMAA0ADQANAA8ADwARABEAEgATABEAEQAR
ABEAEQARABEADwAOAA0ADAALAAsACgAJAAgABwAGAAYABQADAAIAAgACAAEAAAD+//7/
/v/+//7//f///////v/+//z//P/9//3//v/+//7//f/7//z//P/8//z//P/8//z//P/8
//z//P/+//7//v/+//7//v/+//7//P/8//z//P////////////3//f/9//3//f/9//3/
/f/+//7//f/9//3//f/9//3//f/9//3//f/9//3//f/9//7//v///wAA///9//z//P/8
//z//P/8//7//v/+//7//P/7//v/+//7//r/+v/6//r/+v/7//v//P/8//z//P/6//r/
+v/6//r/+v/6//r/+v/6//n/+f/7//z//P/8//v/+//7//z/+v/6//n/+f/7//v/+//7
//n/+f/5//n/+f/5//n/+f/5//n/+P/4//j/+f/5//n/+f/5//j/+P/6//r/+v/9//z/
+f/4//f/9v/4//f/9//3//r/+v/6//r//P/8//z//P/8//z/+//6//z//P/+/wAAAwAG
AAgACgAJAAoACwAMAAwADAAKAAoADAAMAAsACwAKAAkACQAJAAoACgAKAAkACAAHAAQA
AAD6//n/+f/3//b/9v/2//X/8//z//T/9P/2//X/9f/1//P/8v/y//L/8v/y//L/8f/z
//P/8//0//L/8f/x//H/8//z//P/8f/v/+7/6//n/+T/4P/e/+L/7P/8/wwAHgA3AFMA
bwCIAKAAswDCAMoAygC5AKAAiwByAE4ALAAYAAoA9//n/9//3//f/93/3v/k/+b/5f/n
/+j/6f/r/+7/8P/u/+3/7f/u/+//8f/x//H/8f/v/+//7//v/+//7//v/+//7//w//D/
8P/w//D/8P/w//P/8//z//P/8f/x//H/8f/z//T/9P/0//L/8v/y//L/8v/y//L/8//z
//P/8//z//T/9f/2//f/9v/2//X/9P/2//b/9//3//X/9f/1//b/9v/2//b/9v/2//f/
9//3//f/9//4//j/+P/4//j/+v/4//j/+P/5//v/+//8//3/////////AAAAAAEAAgAD
AAIAAgACAAIAAwAEAAUABgAGAAYABgAHAAYABwAIAAgACgALAAwADAAMAAwADAANAAsA
CwANAA0ADwAPABAAEQAPAA8ADwAPAA8ADwAPAA0ADgANAAwACwAJAAgABwAGAAcABgAG
AAUAAwACAAIAAgABAAAA/v/+//7//v/+//3//f/9//z//P/6//r/+//7//z//P/8//v/
/f/+//7//v/+//7//v/+//z//P/8//z//P/8//z//P/8//z//P/8//z//P/8//z//f/9
//3//f/9//3//f/9//3//f/9//3//v/+//3//f////////////3//f/9//3//f/9//3/
/f/9//z//P/8//z/+//7//z//P/8//z//P/8//z//P/8//z/+//7//v/+//6//r/+v/4
//j/+f/5//r/+v/6//r/+v/6//r/+v/6//r/+v/6//j/+P/3//f/9//4//j/+P/3//f/
9//4//j/+P/3//f/+f/5//n/+f/3//f/9//3//f/9//3//f/+f/5//j/+P/4//f/+P/4
//j/+P/4//j/9//3//f/+P/4//j/+P/4//j/+P/4//n/+v/6//r//P/8//7/AAAAAAIA
AwAEAAcACAAJAAoACgAKAAgACAAGAAYABQAFAAQAAwADAAMABgAGAAYABQAEAAMAAAD8
//j/9//3//X/9P/0//T/8//x//H/8v/y//T/8//z//P/8f/w//D/8P/w//D/8P/v/+//
7//v//D/8v/x//H/8f/v/+//7//v//H/8P/r/+n/5P/i/+L/5P/q//b/BgAcADMASwBj
AHoAjgCdAKwAtACwAJ8AigB5AGQAQgAgAAwABAD3/+X/2//Z/9n/3f/g/+D/4P/h/+P/
5v/n/+n/6v/u//D/7f/t/+7/7//t/+3/7f/t/+//7//v/+//7//v/+//7//v//D/8P/w
//D/8P/w//D/7//v/+//7//x//H/8f/x//H/8v/y//L/8P/w//D/8P/y//L/8v/z//H/
8f/x//H/8//z//P/8//x//L/8v/y//L/8v/z//P/9f/1//X/9v/2//b/9v/2//T/9f/1
//X/9f/1//b/9v/2//b/9v/4//j/+P/4//n/+f/5//r/+//7//v/+//8//z//f/+////
AAAAAAAAAAABAAIAAwAEAAQABAAEAAUABgAHAAgACAAIAAkACgAKAAoACgAKAAsACwAL
AA0ADQANAA0ADgAPAA8ADwAPAA8ADwAPAA8ADQAMAAsACgAJAAkACAAHAAYAAwACAAIA
AQABAAAAAAAAAP///v/8//z/+//6//n/9//5//n/+P/4//b/9v/3//f/9//4//n/+f/3
//j/+P/4//j/+P/4//j/+P/4//j/+P/4//j/+P/4//j/+P/4//j/+v/6//r/+v/7//v/
+//7//n/+f/5//n/+f/5//n/+f/6//r/+f/5//n/+f/5//n/+//7//v/+//5//n/+f/5
//n/+P/4//j/+P/3//f/+P/4//j/+P/4//j/+P/4//j/+P/3//f/9//3//b/9v/2//b/
9v/3//f/9v/2//b/9v/2//b/9v/2//b/9v/2//b/9v/2//X/9f/1//b/9v/2//X/9f/1
//b/9v/2//X/9f/1//X/9f/1//P/8//z//P/9f/1//X/9f/1//X/9P/0//T/9f/1//X/
9f/z//b/9v/0//T/9P/0//T/8//z//P/9P/0//T/9P/2//b/9v/2//X/9v/2//b/9v/2
//j/+v/9/wAAAgAEAAUABgAHAAgABgAGAAQABAAEAAQAAwADAAIAAQABAAEAAgACAAIA
AQACAAEA/v/6//T/8//z//H/8v/y//L/8f/v/+//8P/w//D/7//v/+//7//u/+7/7v/w
//D/8P/v/+//7//v//D/8P/v/+//7//t/+3/7f/r/+v/6v/n/+P/3v/c/9z/3v/o//j/
DAAgADcAUQBrAIQAmACpALYAvAC4AKkAkgB9AGQAQAAgAA4ABADz/+P/2//b/9v/2//e
/+D/4v/h/+P/5P/l/+X/6v/q/+r/6//r/+z/7f/r/+v/6//r/+v/6//r/+v/7f/t/+3/
7f/t/+7/7v/u/+7/7v/u/+7/7//v/+//7//t/+3/7f/t/+3/7v/u/+7/8P/w//D/8P/u
/+7/7v/v/+//7//v/+//7//v/+//7//v//D/8P/w//L/8v/z//P/8//z//P/9P/0//T/
9P/0//T/9f/1//X/9f/1//b/9v/0//T/9P/2//j/+P/4//n/+f/5//r/+//7//v/+//8
//z//f/+////AAAAAAAAAAABAAIAAwAEAAQABAAEAAUACAAJAAoACgAIAAkACgAKAAoA
CgAKAAsACwALAA0ADQAPAA8AEAARAA8ADwAPAA8ADwAPAA8ADQAMAAsACgAJAAsACgAJ
AAgABQAEAAQAAwADAAIAAgACAP///v/8//z//P/8//z/+//7//v/+v/6//r/+v/7//v/
/P/8//z/+//7//z//P/8//r/+v/6//r/+v/6//r/+v/6//r/+v/6//r/+v/6//r//P/8
//z//P/7//v/+//7//3//f/9//3//f/9//3//f/8//z/+//7//v/+//7//v/+//7//v/
+//7//v/+//7//v/+v/6//r/+//7//z//v/9//z/+//6//r/+v/6//r/+v/5//n/+f/7
//r/+v/6//j/+P/5//n/+P/4//j/+P/4//j/+P/4//r/+v/6//r/+P/4//f/9//5//r/
+v/6//f/9//3//j/+P/4//f/9//3//f/9//3//n/+f/5//n/+f/5//n/+f/5//n/+P/4
//b/9//3//f/+f/5//j/+P/4//j/+P/5//f/9//2//b/9v/2//b/9//3//j/+f/4//j/
+P/4//j/+P/4//j/+//8//z//P/8//z//v8AAP//AgAEAAYABwAIAAkACgAKAAoACAAI
AAgACAAHAAcABgAFAAUABQAIAAgACAAHAAYABQACAP7/+v/5//n/9//2//b/9v/1//P/
8//0//T/8v/x//H/8f/z//L/8v/y//L/8v/y//H/8f/x//H/8v/y//H/8f/x//H/8f/x
//P/8f/u/+3/6f/i/9z/3v/g/+j/+P8KAB4ANwBVAG8AiACeALEAvgDKAMoAuwCoAJMA
eABWADIAGgAOAPv/6f/h/+P/4f/h/+L/5P/m/+f/5//m/+f/7f/y//L/7v/v/+//8P/x
/+//7//v/+//7//v/+//7//x//H/8f/x/+//8P/w//D/8P/w//D/8P/z//P/8//z//H/
8f/x//H/8//0//T/9P/y//L/8v/y//T/9P/0//X/8//z//P/8//1//X/9f/1//X/9v/2
//b/9P/0//X/9f/1//X/9f/2//j/+P/4//j/+P/5//n/+f/3//f/+P/4//r/+v/6//z/
+v/6//r/+//9//3//v///////////wAAAAABAAIAAwAEAAQABAAEAAMABAAFAAYABgAG
AAYABwAIAAkACgAKAAoACwAMAAwADAAMAAwADQAPAA8AEQARABEAEQASABMAEwATABMA
EwAVABUAFQATABAADwAOAA0ADQAMAAsACgAJAAgACAAHAAUABAAEAAQAAwACAAAAAAAA
AAAAAAD//wEAAQAAAAAA/v/+///////+//7//v/9//3//v/+//7//v/+//7//v/+//7/
/v/+//7//v/+//7//P/8//z//P/+//7//v/+/wEAAQABAAEAAAD///7//f//////////
/wAAAAD/////////////////////////////////////AQAAAAAAAAD///3//P/8//7/
/v/+//7//v/+//7//v/+//3//f/9//3//P/8//z//P/8//3//f/8//z//P/8//z//P/8
//z/+v/6//r/+v/8//z/+//7//v//P/8//z/+//7//v//P/6//r/+f/5//v/+//7//v/
+//7//v/+//7//v/+//7//n/+f/4//j/+v/7//v/+//5//n/+P/4//r/+v/6//v/+//7
//r/+v/4//z//P/6//r/+v/6//r/+f/5//n/+v/6//r/+v/6//r/+v/6//3//v/+//7/
/P/8//7/AAADAAYACAAKAAkACgALAAwADgAOAAwADAAKAAoACQAJAAoACQAJAAkACAAI
AAgABwAGAAUAAgD+//z/+//7//n/9v/2//b/9f/1//X/9v/2//b/9f/1//X/9f/0//T/
9P/0//T/9P/z//P/8//z//T/9P/z//P/8//1//X/9f/z//H/8v/v/+n/5v/i/+L/5P/q
//b/CAAgADcAUQBrAIYAoACzAMIAzADMAL0ApACPAHoAWAA0ABoADAD9/+v/3//d/+H/
4//k/+T/5v/n/+f/6P/n/+n/7v/y//D/7//v//D/8f/z//P/8//z//H/8f/x//H/8f/x
//H/8f/z//T/9P/0//L/8v/y//L/8//z//P/8//x//H/8f/x//P/9P/0//T/9P/0//T/
9P/2//b/9v/3//X/9f/1//X/9f/1//X/9f/1//b/9v/2//j/+P/5//n/9//3//f/+P/4
//j/+P/4//r/+//7//v/+f/5//r/+v/8//z//P/+//7//v/+/////////wAAAQABAAEA
AQACAAAAAQACAAMABgAGAAYABgAHAAgACQAKAAoACgAKAAsACgALAAwADAAMAA0ADgAO
ABAAEAAQABEAEQARABMAEwARABEAEgATABUAFQAVABUAEwATABMAEQASABEAEAAPABEA
EAAPAA4ADAAKAAkABwAFAAQABAAEAAMAAgAAAAAAAAAAAAAA/////////v/+//7//v//
/////v/+//7//f/9//7//v/+//7//v/+//7//v/+//7//v/+//7//v/+//z//P/8//z/
/f/+////AAD/////////////////////AQABAAEAAQAAAAAA////////////////AQAB
AAEAAQABAAEAAQABAP///v/+//7/AAD/////AAD+//7//v/+//7//v/+//7//v/9//3/
/f/9//z//P/8//z//P/9//3/+v/6//r/+v/8//z//P/8//z//P/8//z//P/8//v/+//5
//r/+v/6//v/+//7//z//P/8//v/+//9//3//f/9//v/+//7//v/+f/5//n/+f/7//v/
+v/6//z//f/9//3/+//7//r/+v/6//r/+v/7//v/+//8//r/+v/6//r//P/7//v/+//7
//r/+f/4//r/+v/6//r/+//8//z//P/8//z//v8AAAEABAAGAAgACQAKAAsADAAKAAoA
CAAIAAoACgAJAAkACAAHAAcABwAIAAgACAAHAAYABQACAP7/+v/5//n/9//2//b/9v/1
//X/9f/2//b/9v/1//X/9f/1//T/9P/0//T/9P/0//P/8//z//P/9P/y//H/8f/x//P/
9f/z//H/8f/w/+3/6f/k/+L/5P/k/+z//P8KABwAMwBNAGMAfACUAKMArgC2ALQApQCQ
AH8AaABGACIADgAIAPv/6f/d/9v/3//h/+T/5P/m/+f/5//o/+n/6//s/+z/8P/v/+//
8P/x//H/8f/x//H/7//v/+//7//x//H/8f/x//H/8v/y//L/8v/y//L/8v/z//P/8//z
//P/8//z//P/9f/2//b/9v/0//T/9P/0//T/9P/0//X/9f/1//X/9f/3//f/9//3//X/
9v/2//b/9v/2//f/9//5//n/+f/6//j/+P/4//j/+P/5//n/+f/7//v//P/8//r/+v/6
//z//P/8//z//f/9//3//v///////////wAAAAABAAIAAwAEAAQABAAEAAUABgAHAAgA
CgAKAAoACwAKAAsADAAMAAwADQAOAA4ADgAOAA4ADwAPAA8AEQARABEAEQASABMAEwAT
ABMAEwATABMAEwARABAADwAOAA0ADQAMAAsACgAJAAgACAAHAAMAAgACAAIAAwACAAAA
AAAAAAAAAAD////////+//7//v/+///////+//7//v/9//v//P/8//z//v/+//7//v/+
//7//v/+//z//P/8//z//f/+////AAD+//7//v/+//3//f/9//3//f/9//3//f//////
/////wIAAgABAAEA////////////////////////////////AQAAAAAAAAAAAP////8A
AP7//v/+//7//v/+//7//v/+//3//f/9//3//P/8//z//P/8//3//f/8//z//P/8//7/
/v/+//7//P/8//z//P/6//r/+f/5//v//P/8//z/+//7//v//P/6//r/+f/5//v/+//7
//v/+//7//v/+//7//v/+//7//n/+f/4//j/+v/7//v/+//7//v/+v/6//r/+v/6//v/
+//7//z//P/8//r/+v/6//r/+v/5//n/+f/7//z//f/+//z//P/8//z/+//8//z//P/+
//7/AAACAAUACAAKAAwADQAOAA8AEAAPAA4ACwAKAAoACgAJAAkACAAHAAcABwAKAAoA
CgAJAAcABQABAPz/+f/5//r/+f/4//j/+P/3//f/9//4//j/9v/1//X/9f/3//b/9v/2
//b/9v/2//X/9f/1//X/9v/4//f/9//3//X/9f/1//f/9f/y/+//6//m/+b/6P/s//b/
BgAWACoAQwBdAHUAjACcAKkAtAC4ALAAnwCOAHsAXgA8AB4AEAAIAPf/6f/j/+P/5f/n
/+j/6v/s/+3/7f/u/+//8f/y//L/8v/z//P/9P/1//X/9f/1//X/9f/1//X/9f/1//X/
9f/1//X/9v/2//b/9v/2//b/9v/5//n/+f/5//f/9//3//f/9//4//j/+P/6//r/+v/6
//j/+P/4//n/+f/5//n/+f/5//n/+f/5//n/+v/6//r/+v/6//v/+//7//v/+//8//r/
+v/6//r//P/9//3//f/9//3//v/+//7//v/+/wAAAAAAAAAAAQABAAEAAgADAAMAAwAD
AAQABgAHAAgACQAIAAgACAAIAAkACgALAAwADgAOAA4ADwAQABEAEgASABIAEwAUABQA
EgASABIAEwAVABUAFwAXABcAFwAYABkAGQAZABkAGQAZABkAGQAXABYAFQAUABMAEQAQ
AA8ADgANAAwADAALAAsACgAKAAoABwAGAAQABAAEAAQABAADAAMAAwACAAIAAgACAAMA
AwAEAAQABAADAAMABAAEAAQAAgACAAIAAgAEAAQABAAEAAQABAAEAAQABAAEAAQABAAG
AAYABgAGAAUABQAFAAUABQAFAAUABQAFAAUABQAFAAYABgAFAAUABQAFAAUABQAFAAUA
BQAFAAUABQAFAAUABwAGAAYABgAGAAUABQAGAAQABAAEAAQABAAEAAQABAAEAAMAAwAD
AAUABAAEAAQABAAEAAUABQAEAAQABAAEAAQABAAEAAQABAAEAAQABAAEAAQAAwADAAUA
BgAGAAYAAwADAAMABAAEAAQAAwADAAMAAwADAAMAAwADAAMAAwADAAMAAwADAAUABQAE
AAQAAgADAAMAAwADAAMAAgACAAIAAgACAAMAAwADAAIAAgACAAIAAwADAAMABAAEAAQA
BAAFAAYABwAFAAUABQAGAAUAAwAEAAQABAAEAAQABAAEAAQABAAEAAYABgAGAAYACQAK
AAsADAAOABAAEgAUABYAFgAWABYAFAAUABQAFAAUABQAFAAUABIAEgASABIAEAAQABAA
EAAOAAwACgAIAAUABAADAAIAAAAAAAAAAAD+//7//v/+//7//v/+//7//v/+//7//v/+
//7//v/+//7//v/+//7//v/+//7//v/+//7//v/+//r/+P/2//T/8v/y//L/8v8BABAA
HwAuAA==
         </WaveFormData>
      </LeadData>
      <LeadData>
         <LeadByteCountTotal>10000</LeadByteCountTotal>
         <LeadTimeOffset>0</LeadTimeOffset>
         <LeadSampleCountTotal>5000</LeadSampleCountTotal>
         <LeadAmplitudeUnitsPerBit>4.88</LeadAmplitudeUnitsPerBit>
         <LeadAmplitudeUnits>��V</LeadAmplitudeUnits>
         <LeadHighLimit>2147483647</LeadHighLimit>
         <LeadLowLimit>268435456</LeadLowLimit>
         <LeadID>II</LeadID>
         <LeadOffsetFirstSample>0</LeadOffsetFirstSample>
         <FirstSampleBaseline>0</FirstSampleBaseline>
         <LeadSampleSize>2</LeadSampleSize>
         <LeadOff>FALSE</LeadOff>
         <BaselineSway>FALSE</BaselineSway>
         <ExcessiveACNoise>FALSE</ExcessiveACNoise>
         <MuscleNoise>FALSE</MuscleNoise>
         <LeadDataCRC32>3821890493</LeadDataCRC32>
         <WaveFormData>
7v/u/+7/7v/s/+z/7P/s/+z/7P/s/+z/7P/s/+z/7P/r/+r/6f/o/+n/6v/r/+z/6v/q
/+r/6v/q/+r/6v/q/+j/6P/o/+j/6P/o/+j/6P/q/+r/6v/q/+j/6P/o/+j/6v/q/+r/
6v/q/+r/6v/r/+v/7P/u/+//7v/w//H/9P/0//P/8//0//b/9v/2//X/8v/x//H/8P/x
//L/8//0//b/9v/0//T/9P/0//X/9v/0//L/7//u/+z/6//r/+r/5//l/+f/5//n/+X/
5f/k/+H/4P/g/9//4P/g/+D/4P/i/+L/4v/i/+D/3//f/9//3//f/9//3//f/9//3//f
/93/3f/d/93/3f/d/93/3f/g/9//3P/c/93/3f/f/+H/5f/p/+z/8f/6/wUAFAAjADMA
SwBkAGwAVQAsAAoA//8EAAgACwALAP7/7f/m/97/1P/J/77/tv+y/7P/tf+6/8H/x//L
/8//0//W/9r/2//b/9z/3f/e/97/3//f/9//3//f/+D/3v/d/93/3f/e/97/4P/g/+L/
4v/i/+L/4f/h/+L/4v/j/+P/4//j/+H/4v/i/+L/5P/k/+T/5P/k/+T/5P/k/+T/5P/k
/+T/5P/k/+b/5//l/+X/5f/k/+T/5P/l/+b/5//o/+n/6v/q/+n/6P/n/+f/5//o/+r/
6v/q/+v/6//p/+r/6v/q/+z/7f/v//D/8v/y//L/9P/0//T/9P/0//b/9v/2//f/9//3
//b/9v/4//r/+//9//z//P/8//z///8AAAIAAgAAAAAAAAAAAAAAAAAAAAAAAQABAAIA
AgACAAIAAgADAAEA//////7/AAAAAAAA///+//7//v/+//z//P/8//r/+P/4//j/9//z
//P/9P/0//D/7//v/+7/8P/w/+//7//u/+3/6//q/+z/7P/s/+z/7f/s/+z/7P/s/+z/
7P/r/+v/6//r/+z/6v/q/+r/6v/s/+z/7P/s/+z/7P/s/+z/7P/s/+z/7f/t/+7/7//v
//H/8f/x//H/7//v/+//7//v//D/8P/w//D/7//v//D/8v/y//L/8v/w//D/7//v//D/
8P/w//H/8f/v/+//7//w//H/8f/w/+7/7v/v/+//8P/v/+//7//v/+//7v/u/+//7//w
//D/7v/u/+z/7P/u/+//7//v/+7/7v/w//D/7f/s/+z/7P/s/+7/7v/u/+//7f/t/+3/
6//r/+z/7f/t/+3/7f/t/+3/7P/s/+v/7v/w/+//7v/t/+z/7v/u/+//7//u//D/8f/y
//T/9f/4//j/9//3//j/+P/4//j/9//3//X/9v/2//b/+P/4//j/+P/2//T/9P/0//T/
9f/2//b/9f/z//P/8v/w/+//7f/p/+j/6//s/+3/6//r/+r/6f/m/+b/5f/k/+T/5P/k
/+T/5v/m/+b/5v/j/+P/4//j/+H/4f/h/+H/4//j/+P/4//j/+P/4//j/+P/4//j/+L/
4f/e/97/3//f/+X/7//x//H/9P/5/wIAEQAgAC0APQBVAGwAdABZACwADgAJAAoADAAP
AA0AAADx/+T/2v/S/8v/wP+2/7D/tf+9/8L/x//J/9H/2f/d/+D/4P/f/9//4P/h/+T/
5P/l/+X/5P/j/+L/4v/k/+P/4//j/+T/5P/m/+b/5v/m/+b/5v/l/+X/5v/m/+f/5//n
/+f/5//o/+j/6P/o/+j/6P/o/+r/6v/q/+r/6v/q/+r/6v/s/+z/7v/v/+//7//v/+7/
7P/s/+3/7v/u/+7/7v/u/+3/7f/t/+3/7//v//D/8v/w//D/8f/x//P/9P/0//T/9P/1
//f/+P/2//b/9v/4//j/+P/4//j//P/8//z//f/+//////8AAAEAAgACAAMABgAGAAYA
BgAFAAYACAAIAAgACAAIAAgACgAKAAoACgAHAAcACAAIAAoACgAKAAsADQALAAsACgAJ
AAgABwAFAAQABAAEAAQAAgACAAIAAAAAAAAAAAD///v/+//8//z//P/7//v/+v/4//j/
9//3//f/9//2//b/9v/2//b/9v/1//T/9P/0//T/9P/0//P/9f/1//X/9v/2//b/9v/2
//T/9P/0//T/9v/2//b/9v/2//b/9v/3//X/9v/3//f/9//3//f/9//5//n/+f/5//v/
/P/8//z/+//5//j/+P/6//r/+v/6//r/+v/5//n/+v/6//r/+//7//n/+f/5//r/+//7
//r/+v/6//v/+//8//v/+//7//n/+f/4//j/+P/3//f/9v/1//b/9f/2//j/+f/5//n/
9v/2//j/+P/5//j/+P/4//n/+v/5//j/+f/3//f/9//5//n/+v/7//n/+f/5//n/+//6
//r/+f/2//b/9v/3//X/9f/1//X/+P/4//j/+P/4//j/+P/4//n/+f/4//r/+//8//7/
//8CAAIABAAFAAcACAAHAAYABAADAAMABAAEAAQABAAEAAQABAAEAAIAAgACAAIAAwAE
AAQABAABAAAA/v/7//v/+v/3//X/9//3//f/9//3//b/9f/y//L/8f/w//D/8P/w//D/
7v/u/+7/7v/v/+//7//v//H/8f/x//H/7//v/+//7//v/+//7//v//H/7//t//D/7//s
/+z/7//v//P/+f/9/wMABgAJAA4AGQAoADMAQQBVAGwAdgBhADIADgAFAAoADAARABMA
BgD3//D/6P/g/9n/zv/A/7z/wf/J/9D/1f/X/93/5f/r/+z/7P/r/+v/7P/t/+7/7v/v
/+//7//v/+//8P/y//H/8f/x//L/8v/0//T/8v/y//L/8v/x//H/8v/y//X/9f/1//X/
8//0//T/9P/0//T/9P/0//T/9P/0//T/9P/0//T/9P/0//T/9v/3//f/9//3//b/+P/4
//n/+v/4//j/+P/4//n/+f/5//n/+//7//z//v/8//z//f/9////AAAAAAAAAAABAAMA
BAACAAIAAgAEAAQABAAEAAQABgAGAAYABwAIAAkACQAKAAsADAAMAA0ADgAOAA4ADgAP
ABAAEgASABIAEgASABIAFAAUABQAFAAVABUAFgAWABQAFAAUABUAFQATABMAEgAQABAA
EAAPABAAEAAQABAADgAOAA4ADAAKAAoACgAJAAcABwAIAAgABAADAAMAAgACAAIAAQAB
AAEAAQAAAAAAAAAAAAAAAAD///7//v/+//7//v/+//3/////////AAD+//7//v/+/wAA
AAAAAAAAAAAAAAAAAAAAAAAAAAABAAEAAgADAAMAAQABAAEAAQABAAEAAQABAAMABAAE
AAQAAgABAAEAAgAEAAQABAAEAAUABgAGAAcACAAIAAgACQALAAkACQAJAAkACQAIAAYA
BgAGAAcABwAIAAcABwAHAAcABwAGAAYABwAHAAgACAAGAAYABAAEAAYABwAHAAcABAAE
AAYABgAFAAQABAAEAAQABgAGAAYABwAFAAUABQAFAAUABgAHAAUABQAFAAUABQAEAAQA
AwAEAAQABAAFAAMAAwADAAMABAAEAAQAAgAEAAYABgAEAAQABAAEAAQABAAFAAUACAAK
AAsADAAOAA8AEgASABEAEQASABIAEAAQAA8ADwARABIAEgASABAAEAAQABAAEAAOAA4A
DgAOAA8AEAAQAAwACQAIAAYABQAFAAQAAQABAAMAAwADAAMAAwACAAEA/v/+//3//P/8
//z//P/8//7//v/+//7/+//7//v/+//7//v/+//7//n/+f/5//n/+//7//v/+//7//v/
+//8//v/+v/6//v///8DAAkADQAPABIAFQAcACkANgBBAE8AYwB4AHoAWQAqABIADQAO
ABIAFwAXAAoA/f/0/+r/4v/b/9L/zP/M/8//1//e/+P/6f/v//P/9//6//r/+f/5//r/
+//8//z//f/9//3//f/9//7/AAD////////+//7/AAAAAAAAAAAAAAAA/////wAAAAD/
/////////wEAAgACAAIAAgACAAIAAgAAAAAAAAAAAAIAAgACAAIAAgACAAQABQAFAAUA
BQAEAAIAAgADAAQABgAGAAYABgAHAAcABwAHAAcABwAIAAoACAAIAAkACQALAAwADAAM
AAwADQAPABAAEAAQABAAEgASABIAEgASABQAFAAUABUAFAAVABUAFgAZABoAGgAbABwA
HAAcABwAHQAeACAAIAAeAB4AHgAeAB4AHgAeAB4AGwAbABwAHAAeAB4AHgAfAB8AHQAd
ABwAHAAcABwAGwAaABoAGgAaABgAGAAYABYAFAAUABQAEwATABMAFAAUABIAEQARABAA
DgAOAA0ADQAPAA8ADgAOAAwADAAMAAwADQAMAAwADAAKAAoACgAJAAsACwALAAwADAAM
AAwADAAMAAwADAAMAAoACgAKAAoACgAKAAoACwANAA4ADwAPAA0ADQANAA0ADwAPAA8A
DwAPABAAEAAQAA4ADQANAA4ADgAOAA4ADgAOAA4ADQANABAAEAAQABEADwANAA0ADQAQ
ABEAEQAQAA4ADgAPAA8ADgANAA0ADQAPAA8ADgAOAA8ADwAQABAADAAMAAoACgAKAAsA
CwALAAwADAAOAA4ACwAKAAoACgAOABAAEAAQAA0ACwALAAsACwALAAwADQANAA0ADQAN
AA0ADAAMAAsACgAKAAoACwALAAsACwALAA4ADgAOAAwADQAOAA0ADQAMAAgACAALAAwA
DAAMAAwADAAMAAwADQANABAAEgATABQAFgAXABoAGgAXABcAGAAYABoAGgAZABkAGQAa
ABoAGgAaABoAGgAaABgAFgAWABYAFgAXABgAGAAWABMAEgAQAA8ADwAOAAsACQALAAsA
CwAJAAkACAAHAAYABgAFAAQABAAEAAQABAAGAAYABgAGAAcABwAHAAcABQAFAAUABQAD
AAMAAwADAAMAAwADAAMABwAHAAcABAADAAIAAAABAAUACQANABEAFQAYABkAHgArADYA
QQBRAGUAfgCKAHMASAAkABsAIAAkACcAKQAgABMACgAAAPT/6//i/9j/1v/X/93/5P/r
//H/9f/7/wEABAACAAMAAwAEAAUABgAGAAcABwAFAAUABQAGAAgABwAHAAcABgAGAAgA
CAAGAAYABgAGAAYABwAJAAoACQAJAAkACQAHAAgACAAIAAoACgAKAAoADAAMAAwADAAM
AAwADAAMAA4ADgAQABEAEAAPAA4ADAAOAA4ADwAQABAAEAAQABAAEAAPAA4ADQAOAA8A
EQAUABIAEgATABMAEwAUABQAFAAUABUAFwAYABgAGAAYABoAHAAcABwAHAAcABwAHAAd
AB4AHwAfACAAHwAgACAAIQAkACQAJAAkACUAJgAoACgAKgAqACoAKgAoACgAKAAoACkA
KQAqACoAKAAoACgAKQApACcAJwAmACgAKAAoACcAJAAkACQAJAAiACIAIgAgAB8AIAAh
ACEAHgAdAB0AHAAcABsAGwAaABgAGAAXABcAGQAZABgAGAAXABYAFQAUABUAFAAUABQA
FQAWABcAFwAZABkAGQAaABgAGAAYABgAFgAWABYAFgAWABYAFgAWABYAFgAWABcAGQAa
ABsAGwAZABkAGQAZABkAGQAZABkAGwAcABwAHAAeAB0AHQAeABwAHAAcABwAHAAcABsA
GwAcABwAHAAdABsAGQAZABkAHAAdAB0AHAAcABwAHQAdABwAGwAbABsAGQAZABgAGAAX
ABcAGAAYABkAGgAZABoAHAAdAB0AHQAaABoAHAAcABkAGAAYABgAGAAaABoAGgAZABcA
FwAXABkAGQAaABsAGQAZABkAGQAZABgAGAAXABcAGAAZABsAGwAbABsAGwAcABwAHAAa
ABoAGgAaABoAGgAbABsAHAAeAB8AIAAiACMAJgAmACMAIwAkACQAJwAoACgAKQAoACgA
JwAmACQAJAAkACQAJwAmACcAKAAmACcAKAAoACQAIQAgAB4AHgAfAB8AHQAZABsAGwAb
ABsAGwAaABkAFgAWABUAFAAWABYAFgAWABYAFgAWABYAEwATABMAEwAVABUAFQAVABcA
FwAXABcAFQAVABUAFQAVABUAEwAUABUAFAASABMAFQAXABsAHwAjACYAKwAyADsASABX
AGkAgQCaAKgAmwByAEgAOQA+AEQASwBJADwALQAiABgADAAFAP7/8v/q/+v/7//y//f/
//8HAAsADwAUABYAFQAVABYAFwAYABgAGQAZABkAGQAZABoAHAAbABsAGwAaABoAHAAc
ABwAHAAcABwAHQAdAB4AHgAfAB8AHwAfACEAIgAiACIAHwAeAB0AHAAeAB4AHgAeAB8A
IAAhACIAIAAgACIAIwAjACMAIwAiACQAJAAlACYAJgAmACYAJgAnACcAJwAnACUAJQAm
ACgAKgAqACsAKwApACoAKgAqACoAKwAtAC4ALgAuAC4AMAAyADIAMgAyADIAMgAyADMA
NgA3ADcAOAA3ADgAOAA5ADwAPAA8ADwAOwA8AD4APgBAAEAAQABAAEAAQABAAEAAQABB
AEMARABCAEIAQgBDAEMAQQBBAEAAQABAAEAAPwA8ADwAPAA8ADoAOgA6ADgAOAA4ADgA
NwA1ADUANgA2ADQAMwAzADIAMAAwAC8ALwAtAC0ALAAsACwALAAsACwALAAsAC0ALgAs
ACwALAArAC0ALQAtAC4ALgAuAC4ALgAuAC4ALgAuAC4ALgAuAC4AMAAwADAAMQAvADAA
MQAxADEAMQAxADEALwAvAC8ALwAxADIAMgAyADIAMQAxADIANAA0ADQANAAyADIAMQAx
ADIAMgAyADMAMQAvAC8ALwAwADEAMQAwADAAMAAxADEAMAAvAC8ALwAxADEAMAAwAC8A
LwAwADAALgAuACwALAAuAC8ALwAvAC4ALgAwADAALwAuAC4ALgAvADAALwAuAC8ALQAt
AC0ALQAtAC4ALwAvAC8ALwAvACwAKgApACcAJwAoACkAKwApACkAKQApACsALAAtACwA
KAAoACwALgAtACwAKwAqACoAKgArACsALgAwADEAMgA0ADUAOAA4ADcANwA4ADgAOAA4
ADcANwA2ADYANQA0ADQANAA0ADQANAAyADIAMgAyADMANAA0ADIALwAuACwAKQApACgA
JQAjACUAJQAlACMAIwAiACEAIgAiACEAIAAgACAAIAAgAB4AHgAeAB4AHQAdAB0AHQAd
AB0AHQAdABsAGwAbABsAGwAbABsAGwAbABsAGwAaABkAFgAWABcAFwAdACMAJQAnACwA
LwA2AEMAUgBfAG0AgQCaAKQAiwBeADwAMwA2ADoAPwA9ADAAIwAYAA4ABgD9//L/6P/m
/+v/7//2//3/AwAHAAsADwASABAAEQARABIAEwAUABQAFQAVABMAEwATABQAFAATABMA
EwAUABQAFgAWABQAFAAUABQAFQAVABYAFgAVABUAFQAVABUAFgAWABYAFgAWABYAFgAW
ABYAFgAWABQAFAAUABQAEgASABQAFQAXABcAFwAWABQAFAAVABYAFgAWABYAFgAXABcA
FwAXABUAFQAWABgAGAAYABkAGQAbABwAHAAcABoAGwAdAB4AHQAcABsAHAAcABwAHAAc
AB4AHgAeAB8AIgAjACMAJAAkACQAIwAjACIAIgAiACIAJQAmACgAKAAnACYAJQAkACYA
JgAmACYAJQAlACYAJgAmACYAJgAnACcAJQAlACQAJAAkACQAIwAgACAAIAAgABwAHAAc
ABoAGgAaABoAGQAXABcAGAAYABYAFQAVABQAEgASABEAEQAPAA8ADgAOAAwADAAMAAwA
DQAMAAwADAAKAAoACgAJAAkACQAJAAoACAAIAAgACAAIAAgACAAIAAoACgAKAAoACgAK
AAoACwALAAwADQANAAsACwALAAsACQAJAAkACQAJAAoACgAKAAoACQAJAAoACQAIAAcA
BgAIAAgABwAHAAYABgAGAAcACAAHAAgACQAHAAcABgAEAAQABAAFAAUABAADAAMAAwAF
AAUABAAEAAMAAwAEAAQAAgACAAAAAAAAAAEAAQABAAAAAAACAAIA///+//7//v///wAA
///+/////f/9//3//f/9//7////9//3//f/9/////v/+//3//P/8//z//f/7//v/+//7
//v/+v/5//b/9v/4//j/+f/6//r/+v/7//n/+f/4//j/+P/4//j/+P/4//n/+f/6//z/
/f/+//7///8CAAIAAQABAAIAAgACAAIAAQABAAEAAgACAAIAAAAAAAAAAAAAAP7//v/+
//7///8AAAAA/v/7//r/+P/3//f/9v/z/+//8f/x//H/8f/x//D/7//u/+7/7f/s/+r/
6v/q/+r/6P/o/+j/6P/n/+f/5//n/+n/6f/p/+n/5//n/+f/5//n/+f/5//n/+f/5//n
/+b/5f/k/+T/5f/l/+v/8f/3//n//P/7/wAACwAaACUAMQBBAFgAZgBXACgAAAD3//r/
/P///wEA+P/r/+T/2v/Q/8n/wP+2/7L/tf+7/8T/yf/N/9H/1//d/+D/4P/h/+H/4v/j
/+P/4v/i/+H/4//j/+P/5P/j/+H/4P/f/+L/4v/k/+T/4//i/+H/4P/g/+H/4//k/+P/
4//j/+P/4//k/+T/5P/i/+L/4v/i/+T/5P/k/+T/5P/k/+T/5P/i/+L/5P/l/+X/5f/l
/+T/5P/k/+X/5v/m/+b/5v/m/+f/5//n/+f/5f/l/+b/6P/o/+j/6f/p/+n/6v/q/+r/
6f/p/+r/6v/r/+z/7f/w/+//7v/t/+z/7v/u/+7/7//w//H/8f/y//H/8v/y//P/9P/0
//T/9P/z//T/9v/2//j/+P/4//j/+P/4//j/+P/5//n/+v/6//j/+P/4//n/+f/3//f/
9v/4//j/+P/3//b/9v/2//b/9v/2//b/9P/w//D/8P/v/+v/6//s/+z/6v/p/+n/6P/q
/+r/6f/p/+f/5//m/+b/5P/k/+T/5P/l/+T/5P/k/+T/5P/k/+P/4//j/+P/5P/i/+L/
4v/i/+T/5P/k/+T/4v/i/+L/4v/k/+T/5P/l/+X/5v/n/+f/5f/l/+X/5f/l/+X/5f/l
/+P/5P/k/+T/5f/l/+b/6P/m/+b/5v/m/+j/6P/n/+f/5v/m/+b/5//l/+P/4//j/+b/
5//n/+b/5v/m/+f/5//m/+X/5f/l/+X/5f/k/+T/4//j/+T/5P/k/+T/4v/i/+L/4//j
/+P/4P/g/+L/4v/h/+D/4P/g/+D/4v/i/+L/4//h/+H/4f/h/+H/4v/j/+L/4f/g/9//
4f/g/+D/3//g/+D/4P/h/9//3//f/9//4P/g/+D/3v/e/+D/4P/h/+H/4P/f/9//3//f
/9//3//d/9//4P/e/97/3v/e/9//4P/i/+P/4//k/+T/5P/k/+X/6P/o/+n/6f/q/+r/
6P/o/+f/5//p/+r/6v/q/+r/6v/q/+r/6v/o/+j/6P/o/+n/6v/q/+j/5f/k/+L/3//f
/97/2//Z/9v/2//b/9r/2//b/9v/2P/Y/9f/1v/U/9T/1P/U/9b/1v/W/9b/0//T/9P/
0//T/9P/0//T/9P/0//T/9P/0//T/9P/0//V/9X/1f/S/9H/0v/Q/8//0//X/9v/3//h
/+L/4//s//f/AAAJABkALwBIAFgASwAiAPr/7f/w//T/+f/7//L/4//Y/9D/xv+7/7D/
qv+k/6X/qf+w/7f/vf/D/8X/y//Q/87/zf/N/87/z//Q/9D/0f/R/9H/0f/R/9L/0v/R
/9H/0f/S/9L/1P/U/9P/0v/R/9D/0P/R/9P/1P/T/9P/0//T/9P/1P/U/9T/1P/U/9T/
1P/W/9b/1v/W/9j/2P/Y/9j/1//W/9f/1//V/9X/1f/U/9b/1v/X/9j/2P/Y/9j/2P/Z
/9n/2f/Z/9v/2//c/97/3f/c/9z/2//d/97/3v/e/9z/3f/f/+D/4P/g/+D/4v/k/+T/
5P/k/+T/5P/k/+X/5P/l/+X/5v/o/+r/6//t/+3/7P/r/+r/6f/q/+z/7P/u/+7/7v/u
//D/8P/w//D/8P/x//P/9P/y//L/8v/z//P/8f/x//D/8P/w//D/7//u/+7/7v/u/+z/
7P/s/+r/5v/m/+b/5f/j/+P/5P/k/+L/4f/h/+D/4P/g/9//3//f/9//3v/e/97/3v/e
/97/2//a/9r/2v/b/9z/3f/d/9v/2//b/9z/3P/c/9z/3P/a/9r/2v/a/9z/3P/c/9z/
3P/c/9z/3f/b/9z/3f/d/93/3f/d/93/3v/f/+D/4f/g/+D/3//e/+D/3//f/+D/4P/g
/+D/4P/g/+D/3//f/+D/4P/g/+H/4f/f/9//3//e/9//3//e/97/3v/f/9//3v/d/93/
3f/f/9//3v/e/97/3f/d/9z/3P/c/9r/2v/c/93/3f/d/9r/2v/c/9z/2//a/9r/2v/c
/97/3v/e/93/2//b/9v/2//b/9z/3f/f/9//3//f/93/3P/c/9v/2v/a/9r/2//b/9v/
2//b/9z/3P/c/9r/2v/c/9z/3f/c/9z/3P/d/93/3f/e/9z/3P/c/9z/3P/c/93/3f/e
/+D/4f/i/+L/4//m/+b/5v/n/+n/6v/o/+j/5//n/+f/6P/o/+j/6P/o/+j/6P/m/+T/
5P/k/+b/5//o/+j/6P/l/+T/4v/f/9//3v/b/9v/3f/d/93/2f/Z/9j/1//Y/9j/1//W
/9b/1v/W/9b/1P/U/9T/1P/V/9X/1f/V/9X/1f/V/9X/1f/V/9X/1f/V/9X/1f/V/9X/
0//T/9L/0f/Q/9L/0//T/9f/3f/f/+H/5P/n/+7/+/8KABkAKQBBAF4AbgBdADQADgD/
/wAABgANAA0A/v/v/+L/2P/M/8X/vP+w/6r/q/+v/7T/u//B/8X/y//R/9L/0P/Q/9H/
0//V/9b/1v/X/9f/1f/V/9X/1v/Y/9f/1//X/9b/1v/Y/9j/2v/a/9r/2v/Z/9n/2v/a
/9v/2//b/9v/3f/e/97/3v/c/9z/3P/c/9r/2v/a/9r/2//c/93/3v/g/+D/4v/j/+L/
4f/g/97/4P/g/+H/4v/k/+T/5P/k/+X/5f/l/+X/4//j/+T/5v/m/+b/5//n/+f/6P/o
/+j/6P/p/+v/7P/q/+r/6v/s/+7/7v/u/+7/8v/y//L/8//z//P/8v/y//X/9v/2//f/
9v/2//b/9v/5//r//P/8//7//v/+//7//v/+//7//v//////AAAAAAAAAAAAAAEAAQD/
/////v/+//7//v/9//r/+v/6//r/+P/4//j/9v/1//b/9//3//P/8//0//T/8P/v/+//
7v/w//D/7//v/+//7//u/+7/7P/s/+z/7P/t/+z/7P/s/+z/7P/s/+v/7f/t/+3/7v/u
/+7/7v/u/+z/7P/s/+z/7f/u/+//8P/u/+7/7v/v/+3/7v/v/+//7//v/+//7//v/+//
7//v//H/8v/y//L/8v/x//H/8v/y//L/8v/y//P/9P/0//X/8//y//H/8f/x/+//7//v
//L/8//z//L/9P/0//X/9f/0//P/8//z//H/8f/w//D/8f/x//L/8v/w//D/7v/u/+//
8f/y//P/8v/y//T/9P/x//D/8P/w//H/8v/x//D/8f/v/+//7//t/+3/7v/v//H/8f/x
//H/8f/w//D/7//w//D/8P/x//H/8f/x//H/8v/y//L/8P/x//L/8f/x//L/8v/y//P/
8//x//H/8//0//P/8v/x//D/8v/y//P/8//2//j/+f/6//z//f8AAAAA/f/9//7//v8A
AAAA//////3//v/+//7/AAAAAAAAAAD+//z//P/8//3///8BAAIA/v/7//r/+P/3//f/
9v/z//H/8//z//P/8f/x//D/7//v//D/8P/w/+//7v/t/+z/7P/s/+z/7P/r/+v/6//r
/+3/7f/t/+3/7f/t/+3/7f/t/+3/7f/t/+3/7//t/+z/6//q/+r/7f/t/+//9f/5//3/
AAAFABAAGwAqADsATQBjAHoAgABjADQAGAAVABoAHAAdABUABgD7//L/6P/c/9X/yv/C
/8D/w//J/9D/1f/Z/9//5f/p/+r/7P/t/+3/7v/v/+//7v/u/+3/7v/v//D/8v/w/+//
7//v//D/8P/y//L/8v/y//L/8v/x//H/8v/y//H/8f/x//H/8//0//T/9P/0//T/9P/0
//b/9v/2//b/9P/0//T/9P/0//T/9v/3//n/+f/5//j/+P/4//n/+v/4//j/+P/4//v/
+//7//v//f/9//7/AAD+//7/////////AAAAAAAAAgADAAUABgAEAAQABAAGAAYABgAG
AAYACAAIAAgACQAKAAsACwAMAA8AEAAQABEAEgASABIAEgARABIAFAAUABQAFAAUABQA
FgAWABYAFgAXABcAGAAYABgAGAAYABkAGQAXABcAFgAWABYAFgAVABIAEgASABIAEAAQ
ABAADgAOAA4ADgANAAsACwAMAAwACAAHAAcABgAIAAgABwAHAAUABQAEAAQABAAEAAQA
BAAFAAQABAAEAAQABAAEAAMAAwADAAMABAACAAIAAgACAAQABAAEAAQABQAGAAcACAAG
AAYABgAHAAUABgAHAAcABQAFAAUABQAHAAcABwAHAAcACAAIAAgACgAJAAkACgAIAAgA
CAAIAAgACAAHAAcACAAIAAgACQAJAAcABwAHAAYABwAHAAYACAAIAAkACQAIAAcABwAH
AAkACQAIAAgABwAHAAgACAAGAAYABAAEAAUABwAIAAkABwAGAAcABgAHAAYABgAGAAYA
CAAIAAgACQAHAAcABwAFAAUABgAHAAcABwAHAAcABwAGAAYABQAGAAYABgAHAAcABwAH
AAcACAAIAAgABgAGAAgACAAJAAgACAAIAAkABwAHAAcABwAHAAcABwAHAAcABwAHAAkA
CgAKAAoACwAKAAoACgAJAAkACQAKAAwADQAOAA8AEAARABIAEwAUABYAFgAWABYAFgAW
ABYAFgAWABYAFgAWABYAFgAWABYAFAAUABQAFAAUABQAFAAUABEAEAAPAA4ADQAMAAsA
CgAKAAoACgAKAAgACAAIAAgABgAGAAYABgAEAAQABAAEAAQABAAEAAQAAgACAAIAAgAE
AAQABAAEAAQABAAEAAQABAAEAAQABAADAAIAAQAAAAIAAgACAAIABwAKAA0AEAAWABoA
HgAiAA==
         </WaveFormData>
      </LeadData>
      <LeadData>
         <LeadByteCountTotal>10000</LeadByteCountTotal>
         <LeadTimeOffset>0</LeadTimeOffset>
         <LeadSampleCountTotal>5000</LeadSampleCountTotal>
         <LeadAmplitudeUnitsPerBit>4.88</LeadAmplitudeUnitsPerBit>
         <LeadAmplitudeUnits>��V</LeadAmplitudeUnits>
         <LeadHighLimit>2147483647</LeadHighLimit>
         <LeadLowLimit>268435456</LeadLowLimit>
         <LeadID>V1</LeadID>
         <LeadOffsetFirstSample>0</LeadOffsetFirstSample>
         <FirstSampleBaseline>0</FirstSampleBaseline>
         <LeadSampleSize>2</LeadSampleSize>
         <LeadOff>FALSE</LeadOff>
         <BaselineSway>FALSE</BaselineSway>
         <ExcessiveACNoise>FALSE</ExcessiveACNoise>
         <MuscleNoise>FALSE</MuscleNoise>
         <LeadDataCRC32>2522574948</LeadDataCRC32>
         <WaveFormData>
BgAGAAYABgAHAAgACQAKAAgACAAIAAgACAAIAAgACAAGAAYABgAGAAYABgAGAAYABgAG
AAYABgAIAAgACAAIAAgACAAIAAgACAAIAAgACAAGAAYABgAGAAQABAAEAAQABgAGAAYA
BgAIAAgACAAKAAoACgAKAAsACgALAA0ADgAOAA4ADgAOAA4ADwAQABAAEAAPAA8ACwAH
AAUABQAFAAUABQAFAAMAAwACAAIAAwADAAIAAQAAAP3//P/8//3//f/+/wAAAQAEAAUA
BgAGAAQABAAEAAQAAQABAAEAAQADAAMAAgACAAEAAQABAAEAAQABAAEAAQACAAIAAgAB
AAEAAgACAAIAAgACAAIAAgADAAIABQAMABQAIQAvAD4ASABGAEAAOwA0ACYAGgAPAAUA
+//z/+j/3v/W/87/zP/S/9z/7f/2/+v/4//v//3/+//s/+X/5f/o/+n/6f/u//L/9P/3
//r//P/8//3//f/9//3//v/8//z//P/9///////////////////////+//7//v/+////
AAACAAMA///+//7//f//////////////AAAAAAAAAAAAAAAAAAAAAAAAAAAAAAIAAgAD
AAMAAQABAAEAAQADAAMAAwADAAMAAwADAAMABAAEAAQABAAEAAQABAADAAMABAAEAAMA
BQAFAAUABQAFAAUABQAFAAUABQAFAAUAAwACAAIAAgACAAIAAgABAAAAAAAAAAAA///+
//3//P/8//v/+//6//n/+P/3//f/9v/1//X/9f/x//D/8P/v//D/8P/v/+//7//t/+3/
7f/q/+r/6v/q/+r/6v/r/+v/6//t/+7/7//w//H/8v/1//f/9//4//r/+//8//3////+
//7//////wEAAwADAAMABAAEAAQABQADAAMAAwADAAUABAAEAAUABQAFAAUABAAEAAQA
BAAEAAQABAAEAAQABQAFAAUABQAEAAQABQAFAAUABAAEAAQAAgACAAIAAgABAAEAAQAC
AAIAAgACAAEAAQABAAEAAQABAAEAAQABAAEAAQABAAEAAQABAAEAAQABAAEAAQABAAAA
AAABAAEAAwADAAIAAgACAAIAAgACAAIAAgACAAIAAgACAAIAAgABAAAA///+/wAAAAAA
AAEAAQABAAEAAAACAAIAAgADAAEAAQABAAEAAwACAAIAAgAAAAEAAQAAAAIAAgACAAIA
AgACAAIAAQD/////AAAAAAIAAgACAAIAAgAAAAAAAAAAAAAAAgACAAQABAAEAAQABQAG
AAUABwAIAAgACAAIAAgACAALAAwADAAKAAkACQAFAAMAAQABAAEAAQABAAEA////////
AAACAAMAAQD///3/+f/4//j/+f/5//r//P/9//7//f/+//7//v8AAAAAAAD/////////
///////+//7///////////////////////7/AAAAAP/////+//7//v/+//7//v/+////
AAAFAAwAFAAfAC0APgBGAEQAPgA3ADQAKAAaAA8ABQD9//P/6P/e/9T/yv/K/87/1v/l
/+z/4//f/+v/9f/x/+b/4//j/+T/5//r/+7/8v/w//P/+P/6//r/+//5//n/+f/6//z/
/P/8//3//f/9//3//f/9//3//f/9//z//P/8//z//P/8//3//f/+//7/////////////
//////8AAAAAAAAAAAAAAAAAAP7//v/+//7//v/+//////8BAAEAAQABAP//////////
AQABAAEAAQAAAAAAAAAAAAIAAgACAAEA//8AAAAA//8BAAEAAQABAP//////////AAAB
AAIAAwACAAAA///+//7//v/+//3//P/8//z//P/9//z/+//6//j/9//3//b/9f/0//P/
8//y//H/8f/x/+//7v/u/+3/7P/s/+v/6//t/+v/6//r/+j/6P/o/+j/6v/q/+v/6//r
/+3/7v/v//D/8f/y//X/9//3//j/+v/9//7///8BAAAAAAABAAEAAQADAAMAAwAEAAQA
BAAFAAMAAwADAAMABQAEAAQABQADAAMAAwACAAQABAAEAAQABAAEAAQABAADAAMAAwAD
AAIAAgADAAMAAwACAAIAAgAEAAQABAAEAAMAAwADAAQAAgACAAIAAQABAAEAAQABAAMA
AwADAAMAAQABAAEAAQADAAMAAwADAAEAAQABAAEAAAAAAAEAAQABAAEAAAAAAAAAAAAA
AAAAAAAAAAAAAAAAAAAAAAAAAAAAAAAAAAAAAAAAAAAAAQADAAMAAwACAAAAAAAAAAEA
AQABAAEAAQABAAAAAAAAAAIAAwADAAIAAAAAAAAAAAAAAAAAAAD///////8AAAAAAAAA
AAAAAAAAAAAAAAAAAAIAAgACAAIAAAAAAAAAAAAAAAAAAAAAAAIAAgACAAIAAwAEAAUA
BwAIAAgACgAKAAoACgAKAAoACQAGAAcABwADAAEA/////////////////f/9//z//P/9
//3//P/7//r/9//2//b/9//3//b/+P/5//r//f/+//7//v/+//7//v/9//3//f/9//3/
///+//7////9//3//f/9//3//f/9//z/+v/6//n/+f/6//r/+v/6//r//P/6//v//v8B
AAYADgAZACkAOABCAEIAPAA1ACwAIgAWAAkA///3/+//5P/W/8z/wv/A/8D/yP/V/97/
1f/R/93/5//j/9r/1f/V/9j/3f/h/+j/7v/w//H/8v/0//b/+f/3//f/9//4//j/+P/4
//n/+f/5//n/+f/5//n/+f/5//j/+P/4//j/+v/6//v/+//6//r/+//7//n/+f/5//n/
+f/6//r/+v/8//z//P/8//z//P/8//z//v/+///////+//3//P/7//z//f/+/////f/9
//3//f/+//7//v/+//7//v/+//3//f/+//7//f/9//3//f/9//3//f/9//3//f/9//3/
/f/7//r/+v/6//z//P/8//v/+v/6//r/+v/5//j/9//2//b/9f/1//T/8//y//H/8f/y
//H/8f/x/+3/7P/s/+v/6P/o/+f/5//n/+X/5f/l/+b/5v/m/+b/5v/m/+f/5//l/+f/
6P/p/+z/7f/u//H/8//z//T/9v/3//j/+f/7//z//P/9//3/+//9//3//f/+//7//v//
//3//f/9//3////+//7////////////+//7//v/+//7//v/+//7//v/9//3//f/9//7/
/v///////f/8//z//P/+//7//v/+//v/+//7//z//P/8//z/+//9//3//f/9//3//f/9
//3//f/9//3//f/9//3//f/9//v/+//7//v/+v/6//v/+//7//v/+v/6//z//P/8//z/
/v/+//7//v/9//z/+//6//z//P/8//z/+v/6//r/+//9//3//f/8//r/+v/6//v//f/9
//3//f/9//z//P/8//z//f/9//z/+//6//n/+P/6//r/+v/5//v/+//8//z/+v/6//r/
+v/6//r/+v/6//r/+v/6//r/+P/4//j/+P/6//j/+P/6//r/+v/6//j/+P/6//r//P/8
//3//v///wEAAgACAAAAAAAAAAAAAwAEAAQAAgD/////+//5//f/9//3//f/+f/5//f/
9//2//b/9//3//b/9f/0//H/8v/y//P/8//0//b/9//4//v//P/8//z//P/8//z/+//7
//v/+//7//z//P/9//////////////8BAAEAAQAAAAIAAgABAAEABAAEAAQABAAEAAQA
BAAFAAgADQAUAB4AKwA7AEgATABKAEQAOwA0ACwAIAATAAkAAQD1/+b/2P/O/8b/xP/C
/8r/2f/a/9H/1//l/+f/3f/Y/9n/3f/g/+X/6//y//b/+P/5//z/AAAAAAEAAQABAAEA
AgACAAIAAgADAAEAAQABAAEAAQABAAEAAQACAAIAAgACAAQABAAFAAUABAAEAAUABQAF
AAUABQAFAAUABgAGAAYABgAGAAYABgAGAAYABgAGAAYABgAHAAcACQAJAAkACQAJAAkA
CQAJAAcABwAHAAcACAAIAAgACAAKAAoACgAJAAgACAAHAAUABwAHAAcABwAHAAcABwAH
AAUABQAFAAUABwAGAAYABgAEAAQABAADAAMABAAFAAYAAwACAAEAAAAAAP/////+////
/v/9//3/+v/5//n/+f/5//j/+P/3//b/9v/1//X/9f/z//P/8//0//T/9P/0//L/8v/z
//P/8//1//b/9//4//n/+v/9//////8AAAIAAwAEAAUABwAIAAgACQAJAAkACwALAAsA
CgAKAAoACwAJAAkACQAJAAkACAAIAAkACwALAAsACgAMAAwADAAMAAoACgAKAAoADQAN
AA0ADQAMAAwADQANAA0ADAAMAAwADAAMAAwADAALAAsACwAMAAoACgAKAAkACwALAAsA
CwALAAsACwALAA0ADQANAA0ADAALAAoACQALAAsACwALAAoACgALAAsACwALAAoACgAK
AAoACgAKAAoACgAKAAoACAAIAAgACAAKAAoACgAKAAoACgAKAAsACQAJAAkACAAIAAgA
CAAJAAkACQAJAAkACQAIAAgACAAIAAkACQAIAAgACAAIAAgACgAKAAoACQAHAAcACAAI
AAgACAAIAAgACAAIAAgACAAGAAYABgAGAAgACAAIAAgACAAIAAgACAAGAAoACwALAAgA
BgAGAAYABgAGAAYACAAIAAgACAAJAAoADQAPABAAEAAOAA4ADgAOABEAEgASABAADwAP
AAsACQAFAAUABQAFAAcABwAFAAUAAgACAAMAAwAAAP///v/7//z//P/9//3//P/+////
AAADAAQABAAEAAQABAAEAAMAAQABAAEAAQABAAAAAAABAAEAAQABAAEA/////////v8A
AAAA//////7//v/+//7/AAAAAAAAAQAAAAMACAAQABsAKQA6AEQARABAADkAMAAmABgA
DQABAPf/8f/k/9j/zv/C/7z/wP/I/9X/3v/Z/9X/4f/t/+n/3P/X/9v/3v/f/+P/7P/w
//L/8//0//b/9v/5//n/+f/5//r/+v/6//r/+//5//n/+f/5//r/+//8//3//f/8//v/
+v/6//r/+//7//r/+v/7//v//f/9//3//f///wAAAAAAAP///v/9//z//P/8//z//P/8
//z//f/9//3//f/9//3//f/9//3//f/9//3//f/9//7//v/+//7//v/+//7//f/9//7/
/v/9//3//f/9//3//f/9//3//f/7//v/+//7//3//P/8//z//P/8//z/+//4//j/+P/4
//n/+P/3//b/9v/1//X/9P/z//L/8f/x//D/7//v/+//7f/s/+z/6//o/+j/5//n/+f/
5f/l/+X/5v/m/+b/5v/k/+T/5f/l/+X/5//o/+n/7P/t/+7/8f/z//P/9P/2//X/9v/3
//n//P/8//3//f/9//////////7//v/+////AQABAAEAAQAAAP7//f/9//////////7/
/v/+//7//v/8//z//P/8//7///8AAAEAAAAAAAEAAQD///7//v/+//7//v/+//7/////
////AAD+//7//v/9/////////////f/9//3//f/9//3//f/9//3//f/9//3//f/9//3/
/f/8//z//f/9//3//f/8//z//P/8//z//P/8//z//P/8//z//P/8//z//P/8//z//P/8
//z//P/9//v/+//7//r//P/8//z//f/7//v/+//7//3//P/8//z/+v/7//v/+v/8//z/
/P/8//z//P/8//v/+f/5//r/+v/6//r/+v/6//r/+v/6//r/+v/6//r/+v/4//r/+v/4
//j/+P/4//j/+P/6//r/+v/6//v//P///wEAAgACAAIAAgACAAIAAQACAAIAAAD/////
+//5//f/9//3//f/+f/5//f/9//2//b/9//3//j/9//2//P/8P/w//H/8f/x//L/8v/y
//X/9v/2//b/9v/2//b/9f/3//f/9//3//f/9v/2//f/9//3//f/9//1//X/9f/0//T/
9P/z//P/9P/0//T/9P/0//T/9P/1//b/+f/+/wQADwAdACoANgA4ADQALQAmABoADAAB
APf/7f/n/+D/1v/K/77/vP/A/8r/2//m/9//1f/Z/+n/7f/i/9X/0//W/9n/2//e/+L/
5v/r/+z/7P/s/+//7//v/+//8P/w//D/8P/x/+//7//v/+//7//v/+//7//w//D/8P/w
/+7/7v/v/+//8P/w//H/8f/x//H/8f/x//H/8v/y//L/8v/y//L/8v/0//T/9P/0//L/
8v/z//P/8f/x//H/8f/z//P/8//z//P/8//z//P/9P/0//T/9P/0//T/9P/z//L/8v/x
/+//8f/x//H/8f/x//H/8f/x//H/8f/x//H/7//u/+7/7v/u/+7/7v/t/+7/7v/u/+7/
7f/s/+v/6v/q/+n/6f/o/+f/5v/l/+X/4v/h/+H/4f/h/+D/4P/f/97/3v/d/93/2//Z
/9n/2f/Y/9j/2P/Y/9b/1v/X/9f/2f/b/9z/3f/e/9//4P/j/+f/5//o/+r/6f/q/+v/
7f/w//D/8f/x//P/9f/1//X/9P/0//T/9f/3//f/9//3//f/9v/2//f/+f/5//n/+P/3
//b/9f/0//b/9v/2//b/9f/1//X/9f/2//b/9//3//X/9P/0//T/9P/0//T/9P/1//X/
9f/2//b/9v/2//X/9f/1//X/9f/z//P/8//z//X/9f/1//X/9f/1//X/9f/z//P/8//z
//L/8v/z//P/8//z//L/8v/y//L/8v/y//L/8v/y//L/9P/0//T/9P/0//T/9P/0//T/
9P/0//X/8//z//P/8v/0//T/9P/1//P/8//z//P/9f/0//T/9P/0//X/9f/0//T/9P/0
//T/9P/0//T/8//z//P/9P/0//T/9P/0//T/9v/2//b/9v/0//T/9P/0//T/9P/0//T/
9v/2//b/9v/2//b/9v/2//b/9v/4//j/+P/4//n/+v/7//3//v/+//7//v/+//7///8A
AAAA/v/9//3/+f/3//X/9f/1//X/8//z//H/8f/y//L/8//z//L/8f/w/+3/7v/u/+//
7//u//D/8f/y//P/9P/0//T/8v/y//L/8f/z//P/8//z//P/8v/y//P/8//z//P/8//z
//P/8//y//D/8P/v/+//8v/y//L/8v/y//L/8v/z//T/+f/+/wYAEQAhAC4AOAA2ADAA
KQAgABQACAD9//P/6f/h/9b/yv++/7T/tP+4/8D/zf/U/8v/yf/T/9v/1//O/8v/zf/S
/9X/1//e/+T/5v/n/+b/6P/s/+3/7f/t/+3/7v/w//D/8P/x/+//7//v/+//8f/x//H/
8f/w//D/8P/w//D/8P/x//H/8P/w//H/8f/z//P/8//z//H/8v/y//L/9P/0//T/9P/0
//T/9P/0//b/9v/3//f/9f/1//X/9f/1//X/9f/1//X/9f/1//X/9v/2//b/9v/2//b/
9v/1//X/9v/2//X/9f/1//X/9f/3//f/9//3//X/9f/1//X/9//2//b/9v/2//b/9v/1
//L/8v/y//L/8//y//H/8P/w/+//7//u/+//7v/t/+3/6v/p/+n/6f/p/+j/6P/n/+b/
5v/l/+X/5f/j/+P/4//i/+L/4v/i/+D/4P/h/+H/4f/j/+T/5f/n/+n/6//v/+//7//w
//L/8//0//X/9//4//j/+f/5//n/+//7//v//P/8//z//f/9//3//f/9//3//P/8//3/
/f/9//3//P/+//7//v/+//7//v/+//7////////////8//z//f/9/////v/+//7//P/8
//z//P/7//v/+//8//z//P/8//v//f/9//3//f/9//3//f/9//3//f/9//3//f/9//3/
/f/9//3//f/9//7//v///////f/9//z//P/+//7//v/+//7//v/+//7//v/+//7//v/+
//7//v/+//7//v/+/////////////v/+//7//v/////////////////+//7//v8AAAEA
AQAAAP7//v/+//7//v/+//7//f//////AAAAAAAAAAAAAAAA/v/+//7//v/+//7//v/+
/wAAAAAAAAAAAAAAAAAAAAAAAAAAAQABAAAAAAACAAIAAgACAAIAAQAAAAEAAAAAAAAA
AQACAAQABwAJAAoACAAIAAgACAALAAwADAAKAAkACQAFAAMAAQABAAEAAQABAAEA////
//7//v//////AAD///7/+//6//r/+//7//z//v///wAAAAAAAP///v/+//7//v/9////
///////////+//7///////////////////////7/AAAAAP/////+//7//v/+//7//v8A
AAEAAgADAAgADgAZACkAOgBCAEQAPgA1AC4AJgAaAA8AAQD5//H/5P/W/8j/vv+8/77/
wP/N/9j/z//L/9n/5f/f/9T/0f/X/9z/3//j/+r/8P/y//X/9v/4//z/+//7//v/+//8
//z//P/8//3//f/9//3//f/9//3//f/9/wAAAAAAAAAAAAAAAAEAAQAAAAAAAQABAAEA
AQABAAEAAQACAAIAAgACAAIAAgACAAIAAgACAAIAAgACAAMAAwADAAMAAwADAAUABQAF
AAUAAwADAAMAAwAEAAQABAAEAAYABgAGAAUABQAGAAYABQAFAAUABQAFAAUABQAFAAUA
BQAFAAUABQAFAAQABAAEAAQABAAEAAMABAAEAAQABAACAAAA/v/8//3//f/+//7//f/8
//v/+//8//v/+//7//n/+P/4//f/9v/2//X/9f/1//P/8//z//L/8v/y//L/8v/y//P/
8//z//X/9v/3//j/+f/6//3//f/9//7/AAABAAIAAwAFAAYABgAHAAcACQALAAsACwAK
AAoACgALAAsACwALAAsACwAKAAoACwALAAsACwAKAAoACgAKAAoACgAKAAoACgALAAsA
CwALAAgACAAJAAkACQAIAAgACAAKAAoACgAKAAkACQAJAAoACgAKAAoACQALAAsACwAL
AAkACQAJAAkACwALAAsACwAKAAkACAAHAAkACQAJAAkACgAKAAsACwALAAsACgAKAAgA
CAAIAAgACgAKAAoACgAKAAoACgAKAAoACgAKAAoACgAKAAoACwALAAsACwAKAAoACgAK
AAsACwALAAsACwAJAAgACAAIAAgACQAJAAgACgAKAAoACgAKAAoACgAJAAkACQAKAAoA
DAAMAAwADAAKAAoACgAKAAoACgAKAAoACAAIAAgACAAKAAoACgAKAAoACgALAAsACAAI
AAoACgAKAAoACgAKAAoACgAKAAoACgAMAAwACgAKAAsADAAPABEAEgASABIAEgASABIA
EwAUABQAEgATABMADwANAAkACQAJAAkACQAJAAcABwAGAAYABwAHAAgABwAGAAMAAAAA
AAEAAQACAAQABQAGAAcACAAIAAgABgAGAAYABQAFAAUABQAFAAUABAAEAAUAAwADAAMA
AwAEAAUABgAGAAYABgAFAAUABAAEAAQABAAGAAYABgAFAAYACQAMABIAHwAtADoARgBK
AEYAPwA4ADAAIAATAAcA+//z/+r/4P/S/8b/xP/I/9D/3//s/+X/2//l//X/9f/q/+H/
4f/k/+f/6f/u//T/+P/5//r//P/+////AQABAAEAAgACAAIAAgADAAMAAwADAAMAAQAB
AAEAAQAEAAQABAAEAAYABgAHAAcABAAEAAUABQAFAAUABQAFAAUABgAGAAYABgAGAAYA
BgAGAAYABgAGAAYABgAHAAcACQAJAAkACQAHAAcABwAHAAUABQAFAAUACAAIAAgACAAI
AAgACAAHAAUABgAGAAUABgAHAAgACQAHAAcABwAHAAcABwAHAAcABwAGAAYABgAEAAQA
BAADAAQABAAEAAQABQAEAAMAAgAAAP/////+//3//P/7//v//P/7//v/+//3//b/9v/1
//L/8v/x//H/8//x//H/8f/w//D/8P/w//L/8v/z//P/8v/z//P/8//2//f/+P/7//3/
/f/+/wAAAwAEAAUABwAIAAgACQAJAAkACwALAAsACgAKAAoACwANAA0ADQANAA0ADAAM
AA0ACwALAAsACgAMAAwADAAMAAwADAAMAAwADwAPAA8ADwAMAAwADQANAA0ADAAMAAwA
DAAMAAwADAALAAsACwAMAAwADAAMAAsACwALAAsACwALAAsACwALAAsACwALAAsADQAN
AA0ADQALAAsACwALAAoACgALAAsACwALAAoACgAMAAwADAAMAAwADAAMAAwACgAKAAoA
CgAKAAoACgAKAAoACgAKAAsACwALAAsACgAMAAwADAANAA0ADQANAA0ACwAKAAoACgAK
AAsACwAKAAoACgAKAAoACAAIAAgABwAJAAkACgAKAAoACgAKAAoACgAKAAoACgAKAAoA
CgAKAAoACgAKAAoACgAKAAoACgAIAAgACQAJAAgACAAKAAoACgAKAAoACgAKAAwADAAM
AAwADQAOAA8AEQASABIAEAAQABAAEAATABQAFAASAA8ADwALAAkABwAHAAcABwAHAAcA
BQAFAAQABAAFAAUABAADAAIA///+//7//////wAAAgADAAQABQAGAAYABgAEAAQABAAD
AAQABQAGAAcABgAEAAMAAwADAAMAAwADAAUABQAFAAQABAAEAAMAAwAEAAQABAAEAAIA
AgAEAAUABAAFAAwAFAAfAC8APABCAEYAQgA7ADQAKAAcAA8ABwD9//X/7P/g/9T/zP/I
/8r/1P/l//L/7f/h/+f/9//7//D/4//h/+T/5//p/+z/8P/y//X/+P/6//z////9//3/
/f/+//z//P/8//3//f/9//3//f///////////wAAAAAAAAAA/v/+//////8AAAAAAQAB
AAAA///+//3///8AAAAAAAACAAIAAgACAAAAAAAAAAAA/v/+//////8AAAEAAgADAAIA
AQAAAP////////////8AAAAAAAAAAAIAAgACAAEA//8AAAAA////////////////////
//////////////////7//v/+//z//P/8//v/+v/6//r/+v/7//r/+f/4//j/9//3//b/
8//y//H/8f/y//H/8f/x/+7/7P/r/+n/6v/q/+n/6f/p/+f/5//n/+b/5v/m/+b/5v/m
/+f/5//p/+v/7P/t/+z/7f/u//H/8f/x//L/9P/3//j/+f/7//z//P/9//3///8BAAEA
AQAAAAAAAAABAAEAAQABAAEAAwACAAIAAwADAAMAAwACAAQABAAEAAQAAgACAAIAAgAD
AAMAAwADAAIAAgADAAMAAwACAAIAAgACAAIAAgACAAEAAQABAAIAAgACAAIAAQABAAEA
AQABAAEAAQABAAEAAwADAAMAAwACAAEAAAD//wEAAQABAAEAAAAAAAEAAQABAAEAAAAA
AAAAAAAAAAAAAAAAAAAAAAAAAAAAAAAAAAAAAAAAAAAAAAAAAAAAAQD////////+/wAA
AAAAAAEAAQABAAEAAQABAAAAAAAAAAAAAQABAAAAAAAAAAAAAAAAAAAAAAD///////8A
AAAAAAAAAAAAAAACAAIAAgACAAEAAAD///7/AAAAAAAAAAD+//7//v/+//7//v//////
/v8AAAAAAAAAAP7//v/+//7/AAAAAAIAAgACAAIAAwAEAAMABQAGAAYABgAGAAYABgAH
AAgACAAGAAUABQABAP///f/9//3//f/9//3/+//7//z//P/9//3/+v/5//j/9f/0//T/
9f/1//j/+v/7//z//f/+//7//v/9//z/+//5//v/+//7//v/+//6//r/+//5//n/+f/5
//n/+f/5//j/+P/4//f/9//6//r/+v/6//j/+P/6//v//P///wYAEAAdACsAOAA+ADwA
NAAtACYAGAAMAAEA9//x/+n/3P/O/8D/vP+8/8L/yv/Z/9r/z//P/93/5f/f/9b/0//V
/9j/2//f/+T/6v/s/+v/7v/w//L/8//z//P/8//0//T/9P/0//X/9f/1//X/9f/1//X/
9f/1//j/+P/4//j/9//2//b/9f/2//b/9//3//f/9//3//f/9//4//j/+P/2//b/9v/2
//j/+P/4//j/9v/2//f/9//3//f/9//3//f/9//3//f/9//3//f/9//4//j/+P/4//j/
+P/4//f/+f/6//r/+f/4//f/9v/1//f/9//3//f/9f/1//X/9f/3//b/9v/2//b/9v/2
//X/8v/y//L/8v/x//D/7//u/+7/7f/t/+z/7f/s/+v/6//o/+f/5//n/+X/5P/k/+P/
4v/i/+H/4f/h/9//3//f/97/3v/e/97/3v/e/9//3//f/+H/4v/j/+L/4//k/+f/6f/p
/+r/7P/v//D/8f/z//T/9P/1//X/8//1//X/9f/4//j/+P/5//f/9//3//f/+f/4//j/
+f/3//f/9//2//b/9v/2//b/9v/2//b/9v/1//X/9f/1//T/9P/1//X/9f/0//T/9P/2
//b/9v/2//P/8//z//T/9v/2//b/9f/1//X/9f/1//P/8//z//P/9f/1//X/9f/1//X/
9f/1//P/8//z//P/8v/y//P/8//1//X/9P/0//T/9P/0//T/9P/0//T/9P/y//L/8v/y
//T/9P/0//T/8v/y//L/8//z//P/8//y//T/9P/0//X/8//z//P/8//z//L/8v/y//L/
8//z//L/8v/y//L/8v/y//L/8v/x//H/8f/y//L/8v/y//L/8v/y//L/8v/y//D/8P/w
//D/8P/w//D/8P/w//D/8P/w/+7/7v/v/+//8P/w//L/8v/w//D/8P/x//H/8f/x//H/
7//v//D/8P/v/+//7//u//D/8f/z//T/9v/2//b/9v/0//T/9P/0//b/9v/2//b/9v/2
//b/9v/1//T/8//y//H/8P/v/+7/7f/s/+v/6v/s/+z/7P/s/+v/6v/p/+j/5v/m/+b/
5v/n/+j/6f/q/+r/6v/q/+r/7P/s/+z/7P/q/+r/6v/q/+r/6v/q/+r/7P/s/+z/7P/s
/+z/7P/s/+z/7P/s/+z/7v/u/+7/7v/u/+7/7v/u//P/+P/9/wIADQAYACMALgAoACQA
IAAcAA==
         </WaveFormData>
      </LeadData>
      <LeadData>
         <LeadByteCountTotal>10000</LeadByteCountTotal>
         <LeadTimeOffset>0</LeadTimeOffset>
         <LeadSampleCountTotal>5000</LeadSampleCountTotal>
         <LeadAmplitudeUnitsPerBit>4.88</LeadAmplitudeUnitsPerBit>
         <LeadAmplitudeUnits>��V</LeadAmplitudeUnits>
         <LeadHighLimit>2147483647</LeadHighLimit>
         <LeadLowLimit>268435456</LeadLowLimit>
         <LeadID>V2</LeadID>
         <LeadOffsetFirstSample>0</LeadOffsetFirstSample>
         <FirstSampleBaseline>0</FirstSampleBaseline>
         <LeadSampleSize>2</LeadSampleSize>
         <LeadOff>FALSE</LeadOff>
         <BaselineSway>FALSE</BaselineSway>
         <ExcessiveACNoise>FALSE</ExcessiveACNoise>
         <MuscleNoise>FALSE</MuscleNoise>
         <LeadDataCRC32>3297209257</LeadDataCRC32>
         <WaveFormData>
AgACAAIAAgADAAQABQAGAAUABAADAAIAAgACAAIAAgAAAAAAAAAAAAAAAAAAAAAAAAAA
AAAAAAAAAAAAAAAAAAAAAAAAAAAAAAAAAAAAAAAAAAAAAAAAAP7//v/+//7//v/+//7/
/v8AAP////8AAP//////////AQACAAIAAwAFAAUABQAFAAMABQAHAAgACAAJAAoACgAM
AAwACwALAAsACwAKAAkACAAHAAcACAAKAAYABAACAAAA+//6//r//P/8//z//P/9//3/
/f/9//3/+//6//r/9//3//f/9//3//X/9f/2//b/9v/1//X/9f/1//X/9f/1//T/9P/0
//T/8v/y//P/8//z//P/8//z//P/9v/8/wQAEQAmAD8AUgBZAGAAawB1AHYAdQB8AIIA
gwB9AGsASgAiAPv/2v/F/7T/p/+T/3z/dv99/4L/gP+B/4//n/+q/7T/uv/E/83/1P/a
/+D/5v/q/+z/7f/t/+7/7//v/+//8P/x//H/8f/x//H/8v/y//P/8//y//L/8v/y//T/
9f/1//X/8//z//T/9P/0//X/9f/1//X/9f/1//X/9v/2//b/9v/3//f/9//4//j/+P/4
//j/+f/5//n/+v/4//j/+f/5//n/+f/5//r//P/9//3//f/8//z//P/8//3//f/9//7/
/v////////8AAAEAAQABAAMAAwAEAAQAAwADAAMABAACAAMAAwADAAMAAwAEAAQABAAE
AAQAAwAEAAUABgAFAAQABAADAAIAAgABAAEAAQAAAP////////7//f/8//v/+//6//r/
+v/4//f/9//3//r/+v/6//v/+//8//z//f/9//3//v8AAAEAAQABAAEAAgACAAIAAgAD
AAMAAwADAAAAAAAAAP//AQABAAEAAAAAAAAA/////////v/+//7//v/+//7//v/+//7/
/f/9//3//v/+//7/AAAAAAAAAAAAAAAAAAAAAAAAAQABAAEAAQABAAEAAQABAAEAAQAB
AAMAAwADAAMAAQABAAIAAgACAAIAAQABAAMAAwAEAAQAAgABAAEAAQAAAAAAAAAAAAIA
AQABAAEAAwACAAEAAQAAAAAAAAAAAAAAAAAAAP//AQAAAAAAAAD+//7//v/+/wAAAAAA
AP///f/9//3//f/9//3//f/9//3//P/8//z//P/8//z//P/8//z/+//7//3//f/9//3/
+//7//v/+v/6//r/+v/6//r/+v/6//r/+v/6//r/+v/6//r/+f/5//r/+//9//3//f//
//7//v////////////////8BAAMABAAEAAUABgAGAAYABgAFAAUABQAHAAYABQAEAAMA
AwAEAAQAAAD+//z/+//3//f/+P/4//j/+P/4//n/9//3//f/9//3//b/9v/1//X/9f/1
//X/8//z//T/9P/0//P/8//z//X/9f/1//X/8v/y//L/8v/y//L/8//z//P/8//z//P/
8//4//7/BAARACgAQQBSAFsAYgBtAHcAeAB5AIAAhgCHAH0AZQBEABwA8//W/7//rP+d
/4n/eP92/33/gP9+/4X/lf+j/6z/tP++/8b/z//U/9r/4v/q/+7/7v/t/+3/7v/v//H/
8f/y//P/8//z//P/8//0//T/9f/1//b/9v/2//b/9P/1//X/9f/1//X/9v/2//b/9//3
//f/9//3//f/9//6//r/+v/6//n/+f/5//r//P/8//z//P/9//3//f/+//z//P/9//3/
////////AAAAAAEAAQABAAIAAgACAAIAAwADAAMABAAEAAUABQAFAAYABwAHAAcACQAJ
AAoACgAJAAkACQAKAAoACwALAAsACwALAAwADAAOAA4ADgANAAsACwALAAkACQAKAAoA
CgAIAAcABwAHAAQAAwADAAMABAADAAIAAQABAAAAAAAAAAAA////////AgACAAIAAwAD
AAQABAAFAAcABwAIAAoACQAJAAkACQAMAAwADAAMAAsACwALAAsACgAKAAoACQAJAAkA
CQAIAAgACAAHAAcACQAIAAgACAAGAAYABgAGAAYABgAFAAUABQAGAAYABgAGAAYABgAG
AAgACAAIAAgACAAJAAkACQAJAAkACQAJAAkACQAJAAkACQAJAAkACQAHAAcACAAIAAoA
CgAJAAkACQAJAAoACgAMAAsACwALAAgACAAIAAgACAAHAAcABwAJAAgABwAHAAYABgAG
AAYABgAGAAYABQAFAAQABAAEAAQABAAEAAQABAAEAAQAAwADAAMAAwADAAMAAwADAAMA
AwACAAIAAgACAAIAAgACAAQABAADAAMAAQABAAEAAQABAAEAAQAAAAAAAAAAAAAAAAAA
AAAAAAACAAIAAgABAAEAAQABAAEA//8AAAAAAAAAAAAA/////wAAAQABAAEAAQADAAQA
BAAFAAUABQAFAAUABQAFAAcACAAIAAsADAAMAAwADAALAAsACwALAAoACQAIAAcABwAI
AAgABgAEAAIAAQD7//v//P/8//z//P/8//3//f/9//3//f/9//z//P/7//n/+f/5//n/
+f/5//r/+v/4//f/9//3//n/+f/5//n/9v/2//b/9v/0//T/9f/1//X/9f/1//X/9f/4
//z/BAARACYAPwBSAFsAYgBrAHEAdAB3AHoAgACFAH8AZwBEAB4A9//S/7n/pv+X/4X/
cP9s/3H/dP92/3//j/+b/6b/sv+8/8j/0f/Y/97/5P/q/+7/8P/v/+//8P/x//H/8f/y
//P/8//z//P/8//0//T/9f/1//b/9v/2//b/9v/3//f/9//3//f/+P/4//b/9//3//f/
+f/5//n/+f/6//r/+v/6//v/+//7//z//P/8//z//P/9//3//f/+/wAAAAABAAEA////
////AAACAAMAAwADAAQABAAEAAQABQAFAAUABgAGAAcABwAHAAgACQAJAAkABwAHAAgA
CAALAAsACwAMAAwADQANAA0ACwALAAwADAAMAAwADAALAAsACwALAAkACQAKAAoACgAK
AAkACQAJAAgABwAHAAcABgAFAAQAAwABAAAAAAAAAAIAAQABAAEAAgACAAIAAwADAAQA
BAAFAAcABwAIAAoACwALAAsACwAKAAoACgAKAAsACwALAAsACgAKAAoACQAJAAkACQAI
AAYABgAFAAUABQAEAAQABAAGAAYABgAGAAQABAADAAMAAwAEAAQABAAGAAYABgAGAAYA
BgAGAAYABgAHAAcABwAHAAcABwAHAAUABQAFAAUABQAFAAUABQAFAAUABgAGAAYABgAF
AAUABQAFAAYABgAGAAUABQAFAAQABAAEAAQABAADAAMAAwAFAAQAAwADAAIAAgACAAIA
AgACAAIAAQABAAAAAAAAAAAAAAAAAAAAAAAAAAAA///////////////////////////+
//7//v/+//7//v/+//7//v/9//3//f/9//3//f/9//3//f/8//z//P/8//z//P/8//z/
/P/8//z//P/7//v/+//7//v/+//7//v/+//9//3/+v/8//z//P/8//v/+//8//3//f/9
//3///8AAAAAAQABAAEAAQABAAEAAwAFAAYABgAFAAYABgAGAAgABwAHAAcABwAGAAUA
BAADAAMABAAEAP7//P/6//n/9//3//j/+P/4//j/+P/5//f/9//3//f/9//2//b/9f/z
//P/8//z//P/8//0//T/9P/z//P/8//x//H/8f/x//D/8P/w//D/7v/u/+//7//v/+//
7//v//H/9P/6/wIAEQAqAEEAUABXAGAAZQBtAHIAdwB8AIAAgQBzAFUAMAAKAOH/wP+n
/5L/hf9x/17/YP9p/2j/bv9//4//mf+m/7D/vP/I/8//1v/a/+D/5v/q/+r/6//r/+z/
7f/t/+3/7v/v/+//7//v/+//7v/u/+//7//y//L/8v/y//L/8//z//P/8//z//T/9P/0
//X/9f/1//X/9f/1//X/9v/2//b/9v/5//n/+f/6//j/+P/4//j/+//7//v//P/8//z/
/f/9//3//f/9//7//v////////8AAAAAAAAAAAEAAQABAAIABAAFAAUABQAGAAcABwAH
AAcABwAIAAgACQAJAAkACgAKAAsACwALAA0ADQAOAA4ADAAMAAwACwANAA0ADQALAAsA
DAAMAAwACAAHAAcABwAIAAcABwAHAAYABQAEAAMAAwACAAIAAgAEAAMAAwADAAIAAgAC
AAMABQAGAAYABwAJAAkACgAMAAsACwALAAsADAAMAAwADAALAAsACwALAAgACAAIAAcA
BwAHAAcABgAGAAYABQAFAAUABAAEAAQAAgACAAIAAgACAAIAAQABAAEAAgACAAIAAgAC
AAIAAgACAAIAAgACAAIAAwADAAMAAwADAAMAAwADAAMAAwADAAMAAwADAAMAAQABAAIA
AgAEAAQAAwADAAEAAQACAAIAAgABAAEAAQAAAAAAAAAAAAIAAQABAAEAAQAAAP////8A
AAAAAAAAAAAAAAAAAP///f/8//z//P/8//z//P/8//z//P/8//v//f/9//3//f/9//3/
/f/9//v/+v/6//r/+v/6//r/+v/6//r/+f/5//n/+f/5//n/+//7//v/+v/4//j/+P/4
//j/+P/4//j/+P/4//j/9//3//f/9//3//f/9//3//f/9//3//f/9//3//n/+//5//j/
+P/4//j/+P/3//f/+P/5//n/+f/5//v//P/8//3//f/9//3//f/9////AQACAAIAAwAE
AAQABAACAAEAAQABAAIAAgACAAIA/////wAAAAD8//r/+P/3//P/8//0//T/8v/y//L/
8//z//P/8//z//H/8P/w/+//7//v/+//7//t/+3/7v/u//D/7//v/+//7f/t/+3/7f/s
/+z/7P/s/+r/6v/r/+v/7f/t/+3/7f/t/+7/8v/6/wcAGgAzAEYAUQBaAGEAZwBqAGsA
cAB0AHcAdQBhADwAFADp/8T/q/+Y/4v/ef9m/2D/Z/9s/2z/d/+F/5X/nv+o/7L/vv/H
/8z/0v/a/97/4v/i/+X/5f/m/+f/5//n/+j/6f/p/+n/6f/p/+r/6v/r/+v/7P/s/+z/
7P/s/+3/7f/t/+3/7f/u/+7/7v/v/+//7//v/+//7//v//D/8P/w//D/8f/x//H/8v/y
//L/8v/y//H/8f/x//L/8v/y//P/8//1//X/9f/2//b/9//3//f/9v/2//b/9v/3//f/
9//4//j/+f/5//n/+v/7//v/+//7//v//P/8//3//f/9//7//v//////////////AAAA
AAAAAAAAAP///////////f/7//z//P/8//r/+f/5//n/+P/3//f/9//2//X/9P/z//P/
8v/y//L/8v/x//H/8f/w//D/8P/x//P/9P/0//X/9//3//j/+v/9//3//f/9//7//v/+
//7//f/9//3//f/+//7//v/9//v/+//7//r//P/8//v/+//6//j/9//2//j/+P/4//j/
+P/4//f/9//3//j/+P/4//r/+v/6//r/+v/6//r/+v/4//n/+f/5//n/+f/5//n/+//7
//v/+//5//n/+f/5//n/+f/6//r/+P/4//f/9//3//f/+P/4//j/9//3//f/9v/2//b/
9v/4//f/9//3//f/9v/1//X/9P/0//T/9P/0//T/9P/z//X/9P/0//T/9P/0//T/9P/y
//L/8v/x//P/8//z//P/8//z//P/8//z//L/8v/y//L/8v/y//L/8f/w/+7/7f/v/+//
7//v/+//7//v/+7/7v/u/+7/7v/w//D/8P/w/+7/7v/u/+3/7//v/+//7//v/+//7v/u
/+7/7v/u/+3/7f/u/+//7//v/+//8f/y//L/8//z//X/9f/1//X/9f/3//j/+P/3//j/
+P/4//r/+f/5//n/+f/4//f/9v/z//P/9P/0//L/8P/u/+3/5//n/+j/6P/o/+j/6P/p
/+n/6f/p/+n/5//m/+b/5f/l/+X/5f/l/+P/4//k/+T/5P/j/+P/4//j/+P/4//j/+D/
4P/g/+D/3//g/+L/4//h/+H/4f/h/+P/5P/m/+7/+/8MACMAOABDAEwAVwBfAGAAXwBm
AG4AcQBvAGEAQgAaAO//zP+1/6L/k/+B/2z/Yv9n/2z/bP9v/3f/hf+S/5z/pv+u/7X/
vv/G/8z/0v/W/9j/2//b/9z/3f/b/9v/3P/d/9//3//f/9//4P/g/+H/4f/i/+L/4v/i
/+D/4f/h/+H/4//j/+T/5P/i/+P/4//j/+P/4//j/+P/5P/k/+T/5P/n/+f/5//o/+b/
5v/m/+b/5//n/+f/6P/q/+r/6//r/+n/6f/p/+r/6v/r/+v/6//s/+z/7P/s/+v/6//r
/+z/7v/v/+//7//u/+//7//v//H/8f/y//L/8f/x//H/8v/y//P/8//z//P/8//0//T/
9P/0//T/8//z//P/8//x/+//8P/w//D/7v/t/+3/7f/s/+v/6//r/+r/6f/o/+f/5f/k
/+T/5P/k/+P/4//j/+T/5P/k/+X/5//o/+j/6f/r/+v/7P/u//H/8f/x//H/8v/y//L/
8v/z//P/8//z//L/8v/y//H/8f/x//H/8P/y//L/8f/x//H/8P/w//D/8v/y//L/8v/x
//D/7v/t/+//8P/w//D/8P/w//D/8P/w//D/8P/w//D/8f/x//H/8f/x//H/8f/z//P/
8//z//P/8//z//P/8//z//T/9P/0//T/8//z//P/8//0//T/9P/z//P/8//y//L/8v/y
//D/7//v/+//8f/w/+//7//w//D/8P/w//D/8P/w/+//7//u/+7/7v/u/+7/7v/u/+7/
7v/u/+3/7f/t/+3/7f/t/+3/7f/t/+3/7P/s/+z/7P/s/+z/7P/s/+z/6//r/+3/7f/t
/+3/7f/t/+3/7P/q/+r/6v/q/+r/6v/q/+r/7P/s/+z/6//r/+v/6//r/+n/6f/p/+n/
6//t/+v/7P/q/+r/6v/q/+v/6//s/+3/7f/t/+3/7//w//D/8f/x//H/8f/x//H/8//1
//b/9v/3//j/+P/4//j/9//3//f/9f/0//P/8v/z//P/9P/0//D/7v/s/+v/5//n/+j/
6P/o/+j/6P/p/+n/6f/p/+n/5//m/+b/5f/l/+X/5f/l/+P/4//k/+T/5P/j/+P/4//l
/+X/5f/l/+L/4v/i/+L/4v/i/+P/4//j/+P/4//j/+X/5v/s//L///8UAC0APgBHAFAA
VwBdAF4AYQBoAG4AcQBrAFUAMAAIAN//vv+n/5T/g/9v/1z/Wv9f/2L/ZP9v/33/i/+W
/6L/qv+2/8H/xv/K/9D/1v/a/9z/3f/d/97/3//h/+H/4v/j/+P/4//j/+P/5P/k/+X/
5f/m/+b/5v/m/+b/5//n/+f/5//n/+j/6P/q/+v/6//r/+n/6f/p/+n/7P/s/+z/7P/t
/+3/7f/u/+7/7v/u/+7/7//v/+//8P/w//D/8f/x//P/8//z//T/9P/1//X/9f/2//b/
9v/2//f/9//3//j/+P/5//n/+f/6//v/+//7//3//f/+//7/////////AAAAAAEAAQAB
AAEAAQACAAIAAAAAAAAA//8BAAEAAQD/////AAAAAAAAAAD////////8//v/+//7//r/
+f/4//f/+f/4//j/+P/4//f/9//3//j/+P/4//n/9//4//j/+f/9//3//v8AAP//////
////AgACAAIAAgABAAEAAQABAAAAAAAAAP//AQABAAEAAAAAAAAA/////////v/+//7/
AAAAAAAAAAAAAAAA////////AAAAAAAAAgACAAIAAgAAAAAAAAAAAAAAAQABAAEAAQAB
AAEAAQD//////////wEAAQABAAEAAQABAAIAAgACAAIAAQABAAMAAwAEAAQAAgABAAEA
AQAAAAAAAAAAAAIAAQABAAEAAQAAAP////8AAAAAAAAAAAAAAAAAAP/////+//7//v/+
//7//v/+//7//v/+//3////////////9//3//f/9/////v/+//7//v/+//7//v/+//7/
/f/9//3//f/9//3//f/9//3//P/8//z//P/8//z//P/8//z//P/8//z/+//7//v/+//7
//v/+//7//v/+//7//v/+//7//v/+//7//v/+//8//z//P/8//z/+//7//z//f/9//3/
/f///wIAAgADAAMAAQABAAEAAQAFAAcACAAIAAkACgAKAAoACgAJAAkACQAJAAgABwAG
AAMAAwAEAAQAAgAAAP7//f/5//n/+v/6//z//P/8//3/+//7//v/+//5//j/+P/3//f/
9//3//f/9f/1//b/9v/2//X/9f/1//X/9f/1//X/9P/0//T/9P/0//T/9f/1//X/9f/1
//X/9//4//z/AgAPACIAOwBOAFcAXgBlAGsAcABzAHgAfACBAH8AaQBIACAA9f/S/7f/
nv+P/4H/bv9k/2v/cP9w/3v/jf+b/6j/tP++/8j/0//a/97/5P/q/+7/8P/x//H/8v/z
//P/8//0//X/9//3//f/9//2//b/9//3//r/+v/6//r/+v/7//v/+//7//v//P/8//z/
/f/9//3//f/9//3//f/+//7//v/+//3//f/9//7//v/+//7//v8BAAEAAQACAAIAAgAD
AAMABQAFAAUABgAEAAUABQAFAAYABgAGAAYACQAJAAkACgAKAAsACwALAAwADQANAA0A
DQANAA4ADgAPAA8ADwAQABAAEQARABEAEwATABQAFAAUABQAFAATABMAEwATABEAEQAS
ABIAEgASABEAEQARABAADwAPAA8AEAAPAA4ADQAOAA4ADwAQABAADwAPAA8AEAAQABAA
EQAPABAAEAARABMAEwAUABYAFwAXABcAFwAWABYAFgAWABcAFwAXABcAFgAWABYAFQAT
ABMAEwASABQAFAATABMAEQAQABAAEAAQABAAEAAQAA4ADgANAA0ADwAQABAAEAAQABAA
EAAQAA4ADgAOAA4ADgAPAA8ADwAPAA8ADwAPAA8ADwAPAA8ADwAPAA8ADwANAA0ADgAO
AA4ADgANAA0ADwAPABAAEAAOAA0ADQANAAwADAAMAAwADgANAA0ADQANAAwACwALAAoA
CgAKAAoACAAIAAgABwAJAAgACAAIAAgACAAIAAgABgAGAAYABQAHAAcABwAHAAcABwAH
AAcABQAEAAQABAAEAAQABAAEAAQABAADAAMABQAFAAUABQAFAAUABQAEAAQABAAEAAQA
BAAEAAQABAAGAAYABgAFAAMAAwADAAMAAQABAAEAAQADAAMAAwADAAMAAwADAAMAAQAB
AAIAAgADAAMAAgACAAIAAgACAAMAAwAEAAUAAwADAAMABQAGAAYABwAHAAkACQAJAAkA
CwANAA4ADgAPABAAEAAQABAADwAPAA8ADwAOAA0ADAALAAsADAAMAAgABgAEAAMA////
/wAAAAD+//7//v///wEAAQABAAEA///+//7//f/9//3//f/9//v/+//8//z/+v/5//n/
+f/7//v/+//7//r/+v/6//r/+v/6//v/+//5//n/+//7//v//P/+/wYAEQAkADsAUABd
AGQAbQB1AHgAdQB4AH4AgQCDAHUAVgAuAAEA3P/D/67/n/+P/3r/bv9z/3r/fP+D/4//
m/+o/7T/vv/I/9P/2v/g/+b/7P/w//L/8//z//T/9f/3//f/+P/5//n/+f/5//n/+P/4
//n/+f/8//z//P/8//z//f/9//3//f/9//7//v/8//3//f/9////////////AAAAAAAA
AAABAAEAAQACAAAAAAAAAAAAAwADAAMABAAEAAQABQAFAAMAAwADAAQABgAHAAcABwAI
AAgACAAIAAgABwAGAAYABwAJAAoACwAKAAsACwALAAsACwAMAAwACwALAAsADAAMAA0A
DQANAA8ADwAQABAADgAOAA4ADQANAA0ADQALAAsADAAMAAwACgAJAAkACQAIAAcABwAH
AAQAAwACAAEAAwACAAIAAgABAP///v/9/wAAAAAAAAEA//8AAAAAAQAFAAUABgAIAAkA
CQAJAAkADAAMAAwADAAPAA8ADwAPAA4ADgAOAA0ADQANAA0ADAAOAA4ADQANAAsACgAK
AAoACgAKAAoACgAKAAoACQAJAAkACgAKAAoADAAMAAwADAAKAAoACgAKAAoACwALAAsA
DQANAA0ADQALAAsACwALAAsACwALAAsACwALAAwADAAMAAwACwALAAkACQAKAAoADAAL
AAsACwAKAAoACgAKAAoACQAJAAkABwAGAAUABQAIAAgACAAIAAgACAAIAAcABQAEAAQA
BAAGAAYABgAGAAYABgAGAAUAAwADAAMAAwADAAMAAwADAAMAAgACAAIAAgACAAIAAgAC
AAIAAQABAAEAAQABAAEA/////////v8AAAAAAAAAAAAAAAAAAAAAAAAAAAAA////////
///////////////////////////9//3//f/9//3//f/+//7//v/+//7//f/9//7////9
//3//f///wIAAgADAAMAAQABAAEAAQADAAUABgAGAAcACAAIAAgACgAJAAkACQAHAAYA
BQAEAAEAAQACAAIAAAD+//z/+//1//X/9v/2//j/+P/4//n/+f/5//n/+f/1//T/9P/z
//X/9f/1//X/8//z//T/9P/0//P/8//z//H/8f/x//H/8v/y//L/8v/w//D/8f/x/+//
7//x//H/7//y//b//P8JAB4ANQBGAE8AWgBjAGsAbgBtAHQAegB/AH0AbQBKACIA+//Y
/7//rP+f/4v/eP9w/3X/ev98/3//h/+T/6D/qv+0/7z/xf/M/9L/2P/g/+T/6P/n/+f/
6P/p/+v/6//s/+3/6//r/+v/6//u/+7/7//v//D/8P/w//D/7v/v/+//7//v/+//8P/w
/+7/7//v/+//8f/x//H/8f/y//L/8v/y//H/8f/x//L/9P/0//T/9P/z//P/8//0//T/
9P/1//X/9f/1//X/9v/2//f/9//3//j/+P/4//j/+f/5//n/+v/6//v/+//7//z//f/9
//3//f/9//7//v////////8AAP7//////////////wAAAAAAAAAAAAD//wEAAQABAP//
/f/+//7//v/8//v/+//7//j/9//3//f/9v/1//T/8//z//L/8v/y//L/8f/x//H/8P/w
//D/8f/z//T/9P/1//X/9f/2//j/+f/5//n/+f/8//z//P/8//v/+//7//v/+//8//3/
/f/7//v/+//6//r/+v/5//n/+//6//r/+v/4//j/+P/4//r/+v/5//n/+f/6//r/+v/6
//r/+v/6//r/+v/6//r/+v/7//v/+//7//v/+//7//3//f/9//3//f/9//3//f/7//v/
/P/8//z//P/7//v//f/9//7//v/9//v/+v/5//r/+v/6//r/+v/5//n/+f/7//r/+f/5
//n/+P/3//b/+P/4//j/9//3//b/9v/2//b/9v/2//b/9v/2//b/9f/1//X/9f/1//X/
9f/1//X/9f/0//T/9P/0//T/9P/0//T/9P/z//P/8//z//P/8//z//P/8//y//L/8v/y
//L/8v/y//L/8v/0//T/9P/z//H/8f/x//H/8//z//P/8//x//H/8f/x//P/8//z//P/
8//z//T/9P/y//L/8v/y//L/8f/x//L/8//z//P/8//1//b/9v/3//f/9//3//f/9//5
//v//P/8//3//v/+//7//v/9//3//f/7//r/+f/4//f/9//4//j/9P/y//D/7//t/+3/
7v/u//D/8P/w//H/7//v/+//7//r/+r/6v/p/+n/6f/p/+n/6f/p/+r/6v/q/+n/6f/p
/+f/5//n/+f/6P/o/+j/6P/m/+b/5//n/+f/5//n/+f/6f/s//D/+v8LACAANwBGAE0A
VgBfAGMAZABnAHAAdAB3AG0AUQAsAAIA2f+8/6f/lP+F/2//Xv9e/2f/av9q/3X/g/+R
/57/qP+y/7z/w//K/87/1v/c/97/4P/h/+H/4v/j/+P/4//k/+X/5f/l/+X/5f/m/+b/
5//n/+j/6P/o/+j/5v/n/+f/5//p/+n/6v/q/+r/6//r/+v/6//r/+v/6//s/+z/7P/s
/+3/7f/t/+7/7P/s/+z/7P/v/+//7//w/+7/7v/v/+//7//v/+//8P/w//H/8f/x//L/
8v/y//L/8//z//P/9P/y//P/8//z//b/9//3//f/9//3//j/+P/5//n/+f/6//r/+//7
//v/+//7//z//P/6//r/+v/5//v/+//7//n/+f/6//r/+v/2//X/9f/1//T/8//z//P/
8v/x//D/7//t/+z/7P/s/+z/6//r/+v/7P/s/+z/7f/t/+7/7v/v//H/8f/y//T/9f/1
//X/9f/2//b/9v/2//n/+f/5//n/9v/2//b/9f/1//X/9f/0//T/9P/z//P/8//y//L/
8v/y//L/8v/y//L/8v/x//H/8f/y//L/8v/y//L/8v/y//L/8v/y//L/8P/x//H/8f/z
//P/8//z//H/8f/x//H/8//z//P/8//z//P/9P/0//L/8v/x//H/8f/x//L/8v/y//H/
8f/x//L/8v/y//L/8P/v/+//7//x//D/7//v/+7/7v/u/+7/7v/u/+7/7f/t/+z/7P/s
/+z/7P/s/+z/7P/s/+z/6//r/+v/6//r/+v/6//r/+v/6f/o/+j/6P/o/+j/6P/o/+j/
6P/n/+f/5//n/+f/5//n/+f/5//m/+T/5P/k/+T/5P/k/+T/5P/k/+T/5P/j/+P/4//j
/+P/4//j/+P/4//j/+P/4//j/+H/4f/h/+H/4f/h/+L/4v/h/+H/4f/i/+D/4P/g/+D/
3v/f/9//4f/f/9//3//f/+D/4P/i/+L/4v/i/+L/4v/i/+L/4v/i/+T/5P/k/+T/5//o
/+n/6v/s/+z/7P/s/+r/6v/q/+r/5//m/+X/5P/k/+T/5P/k/+L/4P/e/9z/2//a/9n/
2P/Y/9j/2P/Y/9j/2P/Y/9j/1v/W/9b/1v/U/9T/1P/U/9L/0v/S/9L/0v/S/9L/0v/Q
/9D/0P/Q/9D/0P/Q/9D/0P/Q/9D/0P/Q/9D/0P/Q/9b/2v/e/+L/9P8EABQAJAAsADQA
PABEAA==
         </WaveFormData>
      </LeadData>
      <LeadData>
         <LeadByteCountTotal>10000</LeadByteCountTotal>
         <LeadTimeOffset>0</LeadTimeOffset>
         <LeadSampleCountTotal>5000</LeadSampleCountTotal>
         <LeadAmplitudeUnitsPerBit>4.88</LeadAmplitudeUnitsPerBit>
         <LeadAmplitudeUnits>��V</LeadAmplitudeUnits>
         <LeadHighLimit>2147483647</LeadHighLimit>
         <LeadLowLimit>268435456</LeadLowLimit>
         <LeadID>V3</LeadID>
         <LeadOffsetFirstSample>0</LeadOffsetFirstSample>
         <FirstSampleBaseline>0</FirstSampleBaseline>
         <LeadSampleSize>2</LeadSampleSize>
         <LeadOff>FALSE</LeadOff>
         <BaselineSway>FALSE</BaselineSway>
         <ExcessiveACNoise>FALSE</ExcessiveACNoise>
         <MuscleNoise>FALSE</MuscleNoise>
         <LeadDataCRC32>2200260236</LeadDataCRC32>
         <WaveFormData>
DAAMAAwADAAMAAwADAAMAAoACgAKAAoACgAKAAoACgAKAAoACgAKAAgACAAIAAgACAAI
AAgACAAIAAgACAAIAAgACAAIAAgABgAGAAYABgAIAAgACAAIAAgACAAIAAgABgAGAAYA
BgAGAAYABwAHAAcABwAHAAcACQAKAAsACwALAAsACwAMAAwADgAPABAADwAQABEAEQAT
ABMAEwATABMAEwATABEAEQARABEAEQARAA8ADAAKAAYAAwACAAIABQAFAAUABQADAAMA
AwADAAMAAgABAAAA/f/9//3//f/////////+//7//v/+//7//P/8//z//P/7//v/+//7
//n/+f/5//n/+//7//v/+//7//n/+v/9/wAABgAUACgAOQBDAFAAYgBzAIIAlQCvAMoA
4QDxAO4A0QCiAHEASQAtABIA8//H/5//kv+R/4z/hv+M/5n/pf+x/7v/xf/P/9b/2//g
/+f/7f/v//H/8v/y//P/9P/0//T/9f/1//b/9v/3//f/+f/6//r/+v/4//n/+f/6//r/
+v/6//r/+v/7//v/+//8//z/+//7//r/+//7//v//f/9//3//f/+//7/////////////
////AQABAAIAAgAAAAEAAQABAAEAAgACAAIABAAEAAUABQAFAAUABgAGAAQABAAEAAUA
BwAHAAcACAAJAAkACQAJAAwADQANAA4ADgAOAA8ADwAPAA8ADgAOAA8AEQARABEAEQAS
ABIAEgAUABQAFAAUABQAFAAUABQAEgASABIAEQAPAA8ADwAPABAADwAPABAAEAAOAA4A
DgAOAA4ADgAOAA8ADwAPABAAEAARABEAEQAPAA8AEAARABEAEQARABEAEQARABEAEQAR
ABEADwAPAA8ADwANAAwADAAMAAwADAAMAAwACwALAAgACAAIAAgACgAKAAoACQAJAAkA
CQAJAAkACQAJAAkABwAIAAgACAAIAAgACAAIAAoACgAKAAoACgAKAAsACwAKAAoACwAM
AA4ADgAOAA0ACwAMAAwADAAKAAkACQAJAAoACwANAA4ADgAOAA4ADgALAAsACgAKAAwA
DAAMAA0ADQALAAoACgAJAAkACQAJAAkACQAJAAkACQAJAAkACQAHAAcABwAHAAcABwAG
AAYABAAEAAQAAwAFAAUABQAFAAUABAADAAMABAAEAAQABAAEAAQAAwADAAUABQAFAAUA
AwADAAMAAwACAAIAAgACAAIAAgACAAIAAAACAAIAAgACAAIAAgADAAMAAwADAAMAAwAF
AAQABQAFAAUABQAFAAYABgAIAAkACgALAAwADQANAA0ADwAPAA8ADwAPAA8ADQANAA0A
DQANAA0ACQAGAAQAAgABAAAAAAABAP///////////////////f/+//3//P/7//v/+//7
//v/+f/5//j/+P/6//r/+v/6//r/+v/6//n/9//3//f/9//5//n/+f/5//n/+f/5//f/
9//6//v//v8EABIAJgA1AD8AUABiAHMAhgCZALMA0ADpAPMA6gDLAJwAawBFACcACADl
/7n/lf+M/4v/hv+C/4r/m/+l/6//t//B/83/1P/Z/97/5//t/+3/7//u/+7/7//w//L/
8v/z//P/9v/2//f/9//1//b/9v/2//b/9//3//j/+P/4//j/+P/4//n/+f/5//r/+v/5
//n/+v/7//v/+//7//v/+//7//z//P/9//3//f/9//3//f//////AAAAAP7/////////
//8AAAAAAAACAAIAAwADAAMAAwAEAAQAAgACAAIAAwAFAAUABQAGAAcABwAHAAcACgAL
AAsADAAKAAoACwALAA8ADwAOAA4ADQAPAA8ADwARABIAEgASABAAEAAQABAADgAOAA4A
DgAOAA4ADgANAAsACwALAAsACgAJAAkACgAKAAgACAAIAAgACAAIAAgACwALAAsADAAM
AA0ADQANAA8ADwAQABEAEAAPAA4ADQAPAA8ADwAPAA0ADQALAAsACwALAAkACAAIAAgA
CAAIAAgACAAHAAcABgAGAAYABgAEAAQABAADAAUABQAFAAUAAwADAAMAAwABAAIAAgAC
AAIAAgACAAIAAgACAAIAAgAEAAQABQAFAAQABAAFAAYABAAEAAQAAwADAAQABAAEAAYA
BQAFAAUABQAFAAYABgAGAAYABgAGAAUABQAEAAQAAwACAAEAAQADAAEAAAAAAP//////
//////////////////////////3//f/9//3/+//7//r/+v/8//z//P/7//v/+//7//v/
+//6//n/+f/6//r/+v/6//r/+v/5//n/9//3//f/9//3//f/9//3//b/9v/2//b/9v/2
//b/9v/4//j/+P/4//j/+P/4//j/9//2//b/9v/2//b/9v/3//f/9//5//n/+f/7//r/
+//7//v//f/9//7//v///////////wIAAwADAAMAAwADAAMAAwADAAMAAQABAP//////
///////8//r/+P/z//L/8v/z//P/8//z//P/9f/1//X/8//y//H/8P/v/+//7//v/+//
7//v/+7/7v/s/+z/7P/s/+z/7P/s/+v/6f/p/+n/6f/r/+v/6//r/+v/6//p/+n/5//o
/+v/7v/y/wAAEgAjAC0APABMAFsAagB9AJUArgDHANkA1AC5AIwAWwAxABEA9P/V/63/
hf92/3X/cP9u/3j/hf+R/5v/p/+z/73/xv/L/9D/1f/b/9//4f/g/+D/4f/i/+L/4v/j
/+P/5P/k/+X/5f/l/+b/5v/m/+b/5//n/+j/5v/m/+b/5v/m/+f/5//n/+j/6P/n/+f/
6P/p/+n/6f/r/+v/6//r/+r/6v/r/+v/6//r/+v/6//r/+v/7P/s/+z/7f/t/+3/7f/u
/+7/7v/w//D/8f/x//H/8f/y//L/8v/y//L/8//z//P/8//0//X/9f/1//X/9v/3//f/
+P/4//j/+f/5//3//f/8//z/+//9//3//f/9//7//v/+//7//v/+//7/AAAAAAAAAAAA
AAAAAAD//////////////v/9//3//v/+//z//P/8//7//v/+//7/////////AAD+////
//////////8AAAEAAQABAAEAAQABAAEAAQABAAEAAQD/////AQABAP///v/+//7//v/+
//z//P/7//v//P/8//z//P/8//z//P/7//v/+//7//v/+//7//v/+//7//z//P/8//z/
/P/8//z//P/8//z//P/8//z//f/9//n/+P/4//j/+P/4//j/9//5//r/+v/6//r/+f/5
//n/+f/5//r/+v/8//z//P/8//v/+//6//r/+v/6//r/+//7//n/+P/4//n/+f/5//n/
9//3//f/9//3//f/9//3//f/9//3//f/9//3//b/9v/2//b/9v/1//X/9f/1//X/9//2
//X/9f/2//b/9v/2//b/9v/1//X/9f/1//X/9f/1//X/9f/1//b/9v/2//b/9v/2//b/
9v/0//T/9P/0//T/9P/0//T/9f/1//X/9f/1//b/9P/0//T/9P/0//T/9f/1//X/9//3
//f/+f/6//v/+//7//n/+f/6//r//v///wAAAQAAAAEAAQABAAEAAQABAAEAAQABAP//
//8BAAEAAQABAP7/+v/3//T/8//y//L/8//1//X/9f/1//P/8//z//H/8P/v/+7/7f/t
/+3/7f/t/+3/7f/s/+z/7P/s/+z/7P/s/+z/7P/r/+3/7f/t/+3/7f/t/+3/7f/t/+3/
6//r/+v/7P/v//L/+v8KABoAJwA1AEIAUABfAHIAhQCdALYAywDRAMYApQB2AEUAHwAB
AOb/x/+h/3//dv91/3D/dP+E/4//mf+l/7H/u//F/87/0//Y/93/4//l/+X/5v/m/+f/
6P/o/+j/6f/p/+r/6v/r/+v/6//s/+z/7P/u/+//7//w//D/8P/w//D/8P/x//H/8f/y
//L/8f/x//D/8f/x//H/8f/x//H/8f/y//L/8//z//P/8//z//P/9f/1//b/9v/4//n/
+f/5//n/+v/6//r//P/8//3//f/9//3//v/+//7//v/+////////////AAADAAMAAwAD
AAIAAwADAAQABgAGAAcABwAHAAcABgAGAAkACwALAAsACQAKAAoACgAKAAoACgAKAAoA
CgAKAAoACAAIAAgABwAHAAcABwAHAAYABQAFAAYABgAEAAQABAAGAAYABgAGAAcABwAH
AAgACAAJAAkACQALAAsADAANAAsACwALAAsACwALAAsACwAJAAkABwAHAAcABwAFAAQA
BAAEAAQABAAEAAQAAwADAAAAAAAAAAAAAgACAAIAAQABAAEAAQABAP//////////AQAC
AAIAAgACAAIAAgACAAIAAgACAAIAAgACAAMAAwACAAIAAwAEAAQABAAEAAMAAQACAAIA
AgAEAAMAAwADAAMAAwAEAAQAAgACAAIAAgADAAMAAgACAAIAAgACAAMAAwABAAAAAAAD
AAMAAwADAAEAAQABAAEA///////////////////////////+//7/AAAAAAAA////////
//////3//P/7//v//P/8//z//P/8//z/+//7//v/+//7//v//f/9//3//f/6//r/+v/6
//r/+v/6//r//P/8//z//P/6//r/+v/6//v/+//7//v/+f/6//r/+f/5//z//P/8//r/
+v/6//r/+v/6//v/+//7//v/+//7//3//v/////////9//3//v/+/wAAAQACAAMABgAH
AAcABwAFAAUABQAFAAcABwAFAAUABQAFAAUABQADAAAA/v/8//n/+P/4//n/9//3//f/
9//3//f/9//1//b/9f/0//P/8//z//P/8//x//H/8P/w//L/8v/y//L/8f/w/+//7f/v
/+//7//v/+//7//v/+//8f/v/+//7//t/+z/7f/y//j/BgAYACcAMwBAAE4AWwBqAHsA
jwCoAL8AzwDMALEAhABPACUACQDw/9X/sf+P/37/ff96/3j/gP+N/5n/pf+v/7f/w//M
/9H/1v/d/+H/4//j/+b/5v/n/+j/6P/o/+n/6f/q/+r/6//r/+v/7P/s/+z/6v/r/+v/
7P/s/+z/7P/s/+z/7f/t/+3/8P/w/+//7//w//H/8f/x/+//7//v/+//8P/w//H/8f/x
//H/8f/x//H/8f/y//L/8v/z//P/8//z//T/9P/0//b/9v/3//f/9f/1//b/9v/4//j/
+P/5//n/+f/5//r/+//7//v/+//6//v/+//8//z//P/9//3///////7//v///wEAAQAB
AAEAAgACAAIAAAAAAAAAAAAAAAAAAAAAAAAAAAAAAP///f/9//3//f/+//3//f/+//z/
+v/6//r/+v/6//r/+v/5//n/+f/6//z//f/9//3//////wAAAQADAAMAAwADAAEAAQAB
AAEAAQABAP////8BAAEA///+//z//P/8//z//P/8//v/+//4//j/+P/4//j/+P/4//f/
+f/5//n/+f/3//f/9//3//n/+v/6//r/+v/6//r/+v/6//r/+v/6//r/+v/7//v/+v/6
//v//P/6//r/+v/5//v//P/8//z/+v/5//n/+f/7//v//P/8//r/+v/6//r/+f/5//j/
+P/6//r/+v/7//n/9//2//b/9//3//f/9//3//f/9//3//X/9f/1//X/9f/1//X/9f/z
//P/8v/y//L/8v/y//H/8//z//P/8//z//L/8f/x//D/8P/w//D/8P/w/+//7//v/+//
7//v/+3/7f/t/+3/7v/u/+7/7v/u/+7/7v/u/+7/7v/u/+7/7v/u/+7/7v/t/+3/7v/u
/+7/7v/u/+z/7f/t/+3/6//r/+v/7f/w//H/8f/x//P/8//0//T/9P/1//b/9//4//n/
+f/5//n/+f/5//n/+f/5//f/9//3//f/9//3//f/9P/y//D/6//q/+r/6//p/+n/6f/p
/+n/6f/p/+f/6P/n/+b/5f/l/+X/5f/l/+P/4//i/+L/5P/k/+T/5P/i/+L/4v/h/+H/
4f/h/+H/4f/h/+H/4f/h/+P/4f/f/9//4P/h/+T/6v/2/wYAFwAjADIARABVAGQAcwCJ
AKgAwQDTANQAvQCQAFsALwARAPj/2f+x/4n/dv9z/3D/av9u/3n/hf+R/5v/pf+v/7b/
vf/E/8v/0f/V/9X/2P/Y/9n/2v/a/9r/2//b/9z/3P/d/93/2//c/9z/3P/e/9//3//g
/97/3v/e/97/4P/h/+H/4f/g/+D/3//f/+D/4f/h/+H/4f/h/+H/4f/i/+L/4//j/+P/
4//j/+P/5f/l/+b/5v/m/+f/5//n/+X/5v/m/+b/5v/m/+f/5//p/+n/6v/q/+r/6v/q
/+v/6//r/+v/7P/t/+3/7f/t/+7/7//v//D/8P/w//H/8f/z//P/8v/y//P/9f/1//X/
9//4//j/+P/2//b/9v/2//b/9v/2//b/9v/2//b/9f/1//X/9f/1//L/8f/x//L/8v/w
//D/8P/w//D/8P/w//H/8f/x//L/8v/z//P/8//1//X/9v/3//X/9f/1//X/9//3//f/
9//3//f/9f/1//X/9f/z//L/8P/w//D/8P/w//D/7//v//D/8P/w//D/8P/w//D/7//t
/+3/7f/t/+//7//v/+//7//w//D/8P/w//D/8P/w//D/8P/w//D/8P/w//H/8f/y//L/
8//0//L/8v/y//H/8//0//T/9P/y//H/8f/x//P/8//0//T/9P/0//T/9P/z//P/8v/y
//L/8v/y//P/8f/v/+7/7v/v/+//7//v/+//7//v/+//7f/t/+3/7f/t/+3/7f/t/+3/
7f/s/+z/7P/s/+z/6//r/+v/6//r/+v/6v/p/+n/7P/s/+z/7P/s/+z/6//r/+v/6//r
/+v/6//r/+v/6//q/+r/6v/q/+r/6v/q/+r/6v/q/+r/6v/q/+r/6v/q/+f/5//n/+f/
6f/q/+r/6v/q/+r/6v/q/+r/6//r/+v/6//r/+v/7f/u/+//7//v/+//7//w//D/8v/z
//T/9f/2//f/9//3//n/+f/5//n/+P/3//T/8//z//P/8//z//P/8P/u/+z/6//q/+r/
6//p/+n/6f/p/+n/6f/p/+f/5v/l/+T/4//j/+P/4//j/+P/4//i/+L/4v/i/+L/4v/k
/+T/5P/j/+H/4f/h/+H/4f/h/+H/4f/h/+P/4f/f/+H/4v/j/+b/7P/6/wwAGwAnADQA
RABTAGIAdQCNAKgAwQDPAMoAqwB6AEcAIQAFAOr/yf+h/3//cv9x/2r/aP90/4H/i/+X
/6X/r/+3/8D/xf/K/8//1f/Z/9n/3P/c/93/3v/e/97/3//f/+D/4P/h/+H/4f/i/+L/
4v/i/+P/4//k/+T/5P/k/+T/4v/j/+P/4//m/+b/5f/l/+T/5f/l/+X/5//n/+f/5//o
/+j/6f/p/+n/6f/p/+n/6f/p/+r/6v/o/+n/6f/p/+v/7P/s/+z/7P/s/+3/7f/v/+//
8P/w//L/8v/y//P/9f/1//X/9v/3//f/9//3//b/9//3//j/+v/6//v/+//9//3//P/8
//v//f/9//3/+//8//z//P/8//z//P/8//7//v/+//7//v/+//7//f/7//v/+//7//r/
+f/5//r/+v/4//j/+P/6//r/+v/6//n/+f/5//r/+v/7//v/+//9//3//v//////////
//////////////8BAAEA//////3//f/7//r//P/8//z//P/6//r/+f/5//j/+P/4//j/
+v/6//r/+f/5//n/+f/5//n/+f/5//n/+f/6//r/+v/4//j/+P/4//r/+v/6//r/+v/6
//v/+//6//r/+//8//r/+v/6//n/+//8//z//P/8//v/+//7//3//f/+//7//P/8//z/
/P/9//3//P/8//z//P/8//3//f/7//r/+v/7//v/+//7//n/+f/5//n/+f/5//n/+f/5
//n/+f/5//f/9//2//b/+P/4//j/9//3//f/9//3//n/+P/3//f/9v/2//b/9v/2//b/
9f/1//X/9f/1//X/9//3//f/9//2//b/9v/2//b/9v/2//b/9P/0//T/9P/2//b/9v/2
//X/9f/1//X/9f/2//b/9f/1//b/9v/2//T/9P/2//b/9v/2//b/9P/1//X/9f/3//f/
9//5//z//f/9//3/+//7//z//P8AAAEAAgADAAYABwAHAAcABQAFAAUABQAFAAUAAwAD
AAEAAQABAAEAAQD+//z/+v/3//b/9v/3//n/+f/5//n/9//3//f/9f/0//P/8v/x//H/
8f/x//H/8f/x//D/8P/y//L/8v/y//L/8v/y//H/8f/x//H/8f/x//H/8f/x//P/8//x
//P/8f/y//P/9v/8/wgAGgApADUAQABOAF0AbAB9AJEArADFANMA1AC7AI4AWQAxABMA
9v/Z/7n/kf9+/3//eP92/4L/kf+b/6f/tf+//8n/0v/X/9z/4//p/+v/6//s/+z/7f/u
//D/8P/x//H/8P/w//H/8f/x//L/8v/y//T/9f/1//b/9v/2//b/9v/2//f/9//3//r/
+v/5//n/+v/7//v/+//7//v/+//7//z//P/9//3/+//7//v/+//9//3//v/+/wAAAQAB
AAEA//8AAAAAAAACAAIAAwADAAEAAQACAAIAAwAEAAUABwAIAAcABgAGAAkACQAJAAkA
CAAJAAkACgAKAAoACwALAA8ADwAOAA4ADwARABEAEQAPABAAEAAQABAAEAAQABAAEAAQ
ABAAEAAQABAAEAAPAA0ADQANAA0ADAALAAsADAAMAAoACgAKAAoACgAKAAoACQAJAAkA
CgAMAA0ADQANAA8ADwAQABEAEgATABQAFQATABMAEwATABMAEwARABEAEQARAA8ADgAO
AA4ADgAOAA4ADgANAA0ADAAMAAwADAAMAAwADAALAAsACwALAAsADQANAA0ADQALAAwA
DAAMAAoACgAKAAoACgAKAAoACgAKAAoACwALAAoACgALAAwADAAMAAwACwAJAAoACgAK
AAwACwALAAsACwALAAwADAAMAAwADAAMAAsACwAKAAoACgAKAAoACwANAAsACgAKAAkA
CQAJAAkACAAHAAYABQAEAAUABgAHAAUABQAFAAUABQAFAAQABAAEAAQABAADAAUABQAF
AAUAAwACAAEAAQACAAIAAgACAAIAAgABAAEAAQABAAEAAQABAAEAAQABAAAAAAAAAAAA
AgACAAIAAgACAAIAAgACAAAAAAAAAAAA/////////////wAAAAD/////AAAAAAAAAAAA
AAAAAAABAP//AAAAAAAAAAAAAAIAAwADAAMAAQABAAEAAwAEAAUABQAFAAYABwAJAAoA
CgALAAwADQAOAA8ADwAPAA8ADwAPAA8ADwAPAA0ADQANAA0ADQANAAsACAAGAAQAAQAA
AAAAAQABAAEAAQABAAEAAQABAP//AAD///7//f/7//v/+//7//v/+//6//r/+v/6//r/
+v/6//r/+v/5//n/+f/5//n/+f/5//n/+f/3//n/+f/5//n/+v/5//z/BAAQACAAMQA9
AEgAVgBnAHQAfwCTAKwAwwDXANoAwwCWAGEANQAZAAAA5//F/5//jP+H/4T/gP+G/5H/
nf+n/7P/v//J/9L/2f/e/+P/6f/t/+3/8P/w//H/8v/0//T/9f/1//T/9P/1//X/8//0
//T/9P/2//f/9//4//j/+P/4//j/+P/5//n/+f/4//j/9//3//r/+//7//v/+//7//v/
+//8//z//f/9//v/+//7//v//f/9//7//v/8//3//f/9//3//v/+//7/AAAAAAEAAQAB
AAEAAgACAAAAAAAAAAEABQAFAAUABgAHAAcABwAHAAgACQAJAAoACAAIAAkACQALAAsA
CgAKAA0ADwAPAA8ADwAQABAAEAAOAA4ADgAOABAAEAAQABAADgAOAA4ADQANAA0ADQAN
AAwACwALAAwACgAIAAgACAAGAAYABgAGAAkACQAJAAoACAAJAAkACQALAAsADAANAA0A
DQANAA0ADwAPAA8ADwAPAA8ADQANAA0ADQALAAoACgAKAAoACgAKAAoACQAJAAgACAAI
AAgABgAGAAYABQAHAAcABwAHAAcABwAHAAcACQAKAAoACgAJAAgABwAGAAgACAAIAAgA
CAAIAAkACQAIAAgACQAKAAoACgAKAAkACQAKAAoACgAKAAkACQAJAAkACQAKAAoACgAK
AAoACgAJAAkACAAIAAYABgAGAAcABwAFAAQABAAHAAcABwAHAAUABQAFAAUAAQABAAEA
AQADAAMAAwADAAMAAwACAAIAAAAAAAAA/////////////wEAAAD/////AAAAAAAAAAAC
AAIAAQABAAEAAQABAAEA//////////8AAAAAAAAAAP7//v/+//7//v/+//7//v/+//7/
/v/+//////////////8AAAAA///9//7//v/+//7//v/+//7//v/+//7//P/9//3//f//
//////8BAAIAAwADAAMAAwADAAQABAAEAAUABgAHAAgACQAJAAkACgALAAwADQANAA0A
CwALAAoACQAIAAcABwAEAAIAAAD9//z//P/9/////////////////////f/6//n/+P/3
//n/+f/5//n/9//3//b/9v/4//j/+P/4//b/9v/2//X/9//3//f/9//1//X/9f/1//X/
9f/3//f/9f/0//f/+P/+/wwAHgAtADcARgBYAGsAegCLAKMAvgDZAO0A7ADRAKIAbwBF
ACUACgDr/8P/nf+K/4n/hv+E/4b/kf+d/6X/r/+7/8X/zv/T/9r/3//l/+v/7f/s/+z/
7f/u//D/8P/x//H/8P/w//H/8f/z//T/9P/0//T/9f/1//b/9P/0//T/9P/2//f/9//3
//b/9v/1//X/+P/5//n/+f/3//f/9//3//j/+P/5//n/+f/5//n/+f/5//n/+v/6//r/
+//7//v/+//8//z//P/8//z//f/9//3//f/+//7//v/+//7///8BAAEAAQACAAMAAwAD
AAMABAAFAAUABgAIAAgACQAJAAkACQAIAAgACwANAA0ADQANAA4ADgAOAA4ADgAOAA4A
DgAOAA4ADgAMAAwADAALAAkACQAJAAkACAAHAAcACAAIAAYABgAGAAYABgAGAAYABQAF
AAUABgAIAAkACQAJAAcABwAIAAkACwALAAsACwALAAsACwALAAkACQAHAAcACQAJAAcA
BgAEAAQABAAEAAQABAADAAMABAAEAAQABAACAAIAAgABAAEAAQABAAEAAQABAAEAAQAB
AAIAAgACAAIAAgACAAIAAgACAAIAAgACAAIAAwADAAIAAgADAAQABgAGAAYABQAFAAYA
BgAGAAYABQAFAAUABQAFAAYABgAEAAQABAAEAAUABQAEAAQABAAEAAQABQAFAAMAAgAC
AAEAAQABAAEAAQABAAEAAQD///////////////////////////7//v/+//7//v/9//3/
/f/9//3//f/8//v/+//8//z//P/8//z//P/7//v/+f/5//n/+f/5//n/+f/5//r/+v/6
//r/+P/4//j/+P/6//r/+v/6//j/+P/4//j/+f/5//n/+f/4//j/9//1//f/+P/4//j/
+P/4//j/+P/4//j/+P/4//j/+P/5//n/+f/5//n/+f/7//z//f/9//3//f/9//7//v8A
AAEAAgADAAQABQAFAAUABQAFAAUABQADAAMAAQABAAEAAQABAAEA/f/6//j/9v/0//T/
9f/3//f/9//3//f/9//3//f/9f/y//H/8P/v//H/8f/x//H/7//v/+7/7v/w//D/8P/w
/+7/7v/u/+3/7f/t/+3/7f/t/+3/7f/t/+3/7f/v/+//7//u/+//8v/6/woAHAApADUA
RABWAGUAdgCLAKUAwADZAOEA1gCxAH4ATwArAA8A8P/N/6H/gf96/3v/dP90/4D/jf+X
/6P/r/+5/8P/yv/P/9T/2f/f/+P/5f/k/+T/5f/m/+j/6P/p/+n/6v/q/+v/6//p/+r/
6v/q/+r/6//r/+z/6v/q/+r/6v/s/+3/7f/t/+7/7v/t/+3/8P/x//H/8f/x//H/8f/x
//L/8v/z//P/8f/x//H/8f/x//H/8v/y//D/8f/x//H/8//0//T/9P/0//T/9f/1//X/
9f/2//b/9v/2//b/9//3//f/9//4//v/+//7//v/+v/7//v//P/+//7//////wEAAQAA
AAAAAQADAAMAAwADAAQABAAEAAQABAAEAAQAAgACAAIAAgACAAIAAgABAP//////////
/v/9//3//v/+//z//P/8//r/+v/6//r//f/9//3//v/+//////////////8AAAEAAQAB
AAEAAQABAAEAAQABAAEAAQD///////////3//P/8//z//P/8//r/+v/5//n/+v/6//r/
+v/6//r/+v/5//n/+f/5//n/+f/5//n/+f/5//r/+v/6//r/+v/6//r/+v/6//r/+v/6
//r/+//7//r/+v/7//z//P/8//z/+//7//z//P/8//r/+f/5//n/+//7//z//P/8//z/
/P/8//v/+//6//r/+P/4//j/+f/7//n/+P/4//n/+f/5//n/9//3//f/9//1//X/9f/1
//X/9f/1//X/9f/1//T/9P/0//T/9P/z//P/8//z//P/8//y//H/8f/w//D/8P/w//D/
8P/v/+//7//v/+//7//v/+//7//v/+7/7v/u/+7/7P/s/+z/7P/s/+z/7P/s/+z/7P/s
/+z/6//r/+v/6//r/+z/7P/r/+n/6v/q/+r/6v/q/+r/6v/p/+n/6f/p/+r/6v/q/+v/
6v/p/+r/6f/o/+j/6P/o/+j/6f/p/+r/7P/s/+z/7P/s/+z/7P/s/+7/7v/u/+7/7//w
//H/8v/0//T/9P/0//b/9v/2//b/8//y//H/8P/w//D/8P/w/+7/7P/q/+j/5//m/+X/
5P/k/+T/5P/k/+L/4v/i/+L/4f/g/9//3v/e/97/3v/e/9z/3P/c/9z/3P/c/9z/3P/c
/9z/3P/c/9r/2v/a/9r/2v/a/9r/2v/Y/9j/2P/Y/9r/3P/e/+D/7P/4/wQAEAAfACwA
OQBGAA==
         </WaveFormData>
      </LeadData>
      <LeadData>
         <LeadByteCountTotal>10000</LeadByteCountTotal>
         <LeadTimeOffset>0</LeadTimeOffset>
         <LeadSampleCountTotal>5000</LeadSampleCountTotal>
         <LeadAmplitudeUnitsPerBit>4.88</LeadAmplitudeUnitsPerBit>
         <LeadAmplitudeUnits>��V</LeadAmplitudeUnits>
         <LeadHighLimit>2147483647</LeadHighLimit>
         <LeadLowLimit>268435456</LeadLowLimit>
         <LeadID>V4</LeadID>
         <LeadOffsetFirstSample>0</LeadOffsetFirstSample>
         <FirstSampleBaseline>0</FirstSampleBaseline>
         <LeadSampleSize>2</LeadSampleSize>
         <LeadOff>FALSE</LeadOff>
         <BaselineSway>FALSE</BaselineSway>
         <ExcessiveACNoise>FALSE</ExcessiveACNoise>
         <MuscleNoise>FALSE</MuscleNoise>
         <LeadDataCRC32>2640951643</LeadDataCRC32>
         <WaveFormData>
+P/4//j/+P/2//b/9v/2//T/9P/0//T/9P/0//T/9P/0//T/9P/0//T/9P/0//T/9P/0
//T/9P/0//T/9P/0//T/9P/0//T/8v/y//L/8v/y//L/8v/y//T/9P/0//T/8v/y//L/
8v/y//L/8v/y//L/8//z//X/9//3//n/+v/4//j/+P/4//j/+v/6//r/+f/6//z//P/+
//7//////wEAAQABAAAAAQABAAEAAgAAAP7/+//5//T/8//z//L/9P/0//T/9P/y//L/
8f/w//D/7//u/+z/7P/s/+z/7P/u/+7/7v/t/+3/7f/s/+z/6//r/+r/6v/r/+v/6//r
/+r/6f/o/+f/6f/p/+n/6f/p/+f/5v/k/+T/5P/r//b/AgAPAB8ANABPAGgAiQCyANwA
CAErAToBIgHsALIAgwBmAEgAIADu/8D/rP+k/5X/i/+O/5n/pP+r/7T/vP/D/8r/zv/S
/9j/3f/g/+D/3v/f/+D/4P/g/+D/4P/i/+T/5P/k/+X/5//n/+f/5//m/+b/5v/m/+b/
5v/m/+b/5v/n/+f/5//o/+j/6P/o/+j/6f/p/+n/6//s/+z/7P/q/+v/6//r/+r/6v/r
/+v/7P/s/+z/7P/t/+3/7f/t/+//7//w//D/7v/v/+//7//v//D/8P/w//D/8P/x//H/
9f/1//X/9v/3//f/9//4//j/+P/5//r/+v/6//v//f/8//z//P/8//3//v//////////
/wAAAAACAAMABAAEAAQABQAFAAUABQAFAAUABQAFAAUABQAFAAcABgAGAAYABgAGAAcA
BwAFAAUABQAFAAYABwAIAAoACAAIAAkACQAJAAgACAAIAAcABwAGAAUABQAEAAQABAAC
AAIAAgACAP/////+//7////+//7//v/7//v/+//7//r/+v/6//n/+f/5//n/+f/7//v/
+//7//n/+f/5//n/+f/5//n/+f/7//v/+//7//3//f/8//z/+//8//z//P/9//3//f/9
/wAAAAAAAP///f/9//3//f/9//3//v/+////////////AAAAAAAAAAD+//7//v/+//3/
/f/+//7//f/9//3//f/+//3//P/8//z//P/9//3//P/7//v//P/8//v/+v/4//j/+P/3
//f/+f/5//n/9//3//f/9//3//b/9v/2//b/9v/3//f/9//5//n/+f/4//f/9//3//f/
9//3//b/9v/4//j/+P/3//X/9v/2//b/9//4//j/+P/4//j/9v/2//b/9v/3//f/+f/5
//n/+//8//z/+v/6//r/+v/+//7//v///wAAAgACAAIABAAFAAUABQAFAAUABAADAAMA
AwAEAAQAAgD///3/+v/7//v/+v/6//j/+P/4//j/+P/3//b/9v/1//T/8v/y//D/8P/w
//D/8P/w/+//7//x//D/8P/x/+//7v/u/+3/7//v/+//7//v/+//7//v/+//8f/x/+//
7f/s/+r/6P/m/+3/+v8EABEAJwBAAFkAeACZAMQA8gAcATsBRAEqAfYAugCNAG4ATAAg
AOr/wP+w/6j/mf+T/5j/pf+s/7H/uP/A/8n/0v/W/9r/4P/n/+j/6P/m/+f/6P/o/+r/
6v/q/+z/7P/s/+z/7f/t/+3/7f/t/+7/7v/u/+7/7v/u/+7/7v/u/+//7//v//D/8P/w
//D/8P/x//H/8f/x//L/8v/y//L/8//z//P/9P/0//X/9f/2//b/9v/2//X/9f/1//X/
9//3//j/+P/4//n/+f/5//n/+v/6//r/+v/6//v/+//9//3//f/+/////////wAAAgAC
AAMABAAEAAQABQAHAAgACAAIAAgABwAIAAkACQALAAsADAAMAAwADQAOAA4ADgAPAA8A
DwAPAA8ADwAPAA8ADwAPAA8AEQAQABAAEAAQABAAEQARABEAEQARABEAEQARABEAEgAU
ABQAFQAVABUAFAAUABQAFAATABEADwARABAAEAAQAAwADAAMAAwACQAJAAgACAAJAAgA
CAAIAAcABwAHAAcABgAGAAYABQAFAAUABQAFAAUABQAFAAUAAwADAAMAAwADAAMAAwAD
AAUABQAFAAUAAwADAAIAAgAFAAYABgAGAAcABwAHAAcABgAGAAYABQAHAAcABwAHAAcA
BwAIAAgABwAHAAcABwAKAAoACgAKAAgACAAIAAgABwAHAAgACAAFAAUABQAFAAYABQAE
AAQABAAEAAUABQAEAAMAAwAEAAQAAwACAAAAAgACAAEAAQADAAMAAwABAAEAAQABAAEA
AgACAAIAAgAAAAEAAQABAAEAAQABAAAA/f/9//3//f///////v/+/wAAAAAAAP////8A
AAAAAAD////////////////+//3//f/8//7//v/+//7//v/+//7//v//////AQABAAEA
AwAEAAQABAAEAAQABAAEAAQABAAFAAgACgAKAAoACgALAAsACwALAAsACgAJAAkACQAK
AAoACAAFAAMAAAD9//3//P/8//z//P/8//z//P/7//r/+v/5//j/9v/2//b/9v/2//b/
+P/4//f/9//1//T/9P/1//X/9P/0//P/8//z//P/8//z//P/8//z//X/9f/z//H/8f/w
/+7/7v/s//P//P8IABMAJwA8AFEAbACLALAA2AACASEBMgEeAewArgB/AGAAQgAeAPD/
xP+w/6b/mf+T/5r/o/+q/7H/vP/G/8//1v/a/97/5P/n/+r/7P/q/+v/7P/s/+r/6v/q
/+z/7v/u/+7/7//v/+//7//v//D/8P/w//D/8P/w//D/8P/w//H/8f/x//L/8v/y//L/
8v/z//P/8//z//T/9P/0//L/8//z//P/9P/0//X/9f/0//T/9P/0//X/9f/1//X/9f/1
//b/9v/4//n/+f/5//f/+P/4//j/+v/6//v/+//7//v/+//8//3//f/9//7//v/+////
AAAAAAAAAQADAAQABAAEAAQAAwAEAAUABQAHAAcACAAIAAgACQAKAAoACgALAAsACwAL
AAsACwALAAsACwALAAsADQAMAAwADAAKAAoACwALAAsACwALAAsADQANAA0ADgAOAA4A
DwAPAA8ADgAOAA4ADQANAAwACwALAAoACgAKAAgACAAIAAgABwAHAAYABgAFAAQABAAE
AAEAAQABAAEAAgACAAIAAQABAAEAAQABAP//////////AQABAAEAAQABAAEAAQABAAEA
AQABAAEAAQABAAAAAAABAAIAAgACAAEAAQABAAEAAgACAAIAAQADAAMAAwADAAMAAwAE
AAQAAwADAAMAAwAEAAQABAAEAAIAAgACAAIAAQABAAIAAgABAAEAAQABAAIAAQAAAAAA
/v/+///////+//3//f/+//////////7//v/+//3//f/9//3//f/7//v/+//7//v/+v/6
//r/+v/6//v/+//7//v/+//7//r/+//7//v/+//7//v/+v/6//r/+v/6//n/+f/6//r/
+v/5//n/+f/5//n/+f/4//f/9//4//j/+P/6//r/+P/4//j/+P/4//r/+v/6//r/+//7
//3//f/7//3//v/+//7//v/+//7/AAAAAAAAAQACAAQABAAEAAQABQAFAAUABQAFAAQA
AwADAAMABAAEAAIA///9//r/+//7//r/+v/6//r/+v/6//j/9//2//b/9f/0//L/8v/0
//T/9P/0//L/8v/x//H/8f/w//D/8f/x//D/8P/v/+//7//v/+//7//v/+//7//v/+//
7//t/+3/7P/s/+z/7v/1/wAACgAXACkAPABTAG4AiwCuANIA9AANARQB8gC6AIAAWQA+
ACIAAADW/7T/pv+c/5H/j/+a/6P/qv+z/77/xv/N/9T/2v/e/+L/5f/o/+b/6P/p/+r/
6v/q/+r/6v/s/+r/6v/q/+v/6//r/+v/6//s/+z/7P/s/+7/7v/u/+7/7v/v/+//7//u
/+7/7v/u/+7/7//v/+//7//w//D/8P/w//H/8f/x//D/8P/x//H/8v/y//L/8v/z//P/
8//z//P/8//0//T/9P/1//X/9f/1//b/9v/2//j/+P/5//n/+f/5//n/+v/7//v/+//8
//r/+v/7//z//v/+////AQACAAIAAgACAAMABAAFAAUAAwADAAQABAAEAAUABgAGAAYA
BwAHAAcABwAHAAcABwAHAAcABwAHAAcABgAGAAYABgAGAAcABwAHAAcABwAHAAkACQAJ
AAoACgAKAAsACwALAAoACgAKAAkACQAIAAcACQAIAAgACAAGAAYABgAGAAMAAwACAAIA
AQAAAAAAAAD///////////7//v/+//3//f/9//3//f/9//3//f/9//3//f/9//3//f/9
//3//f/9//3//f/9///////+//7//f/+//7//v///////////wAAAAAAAP///f/9//3/
/f/9//3//v/+//3//f/9//3//P/8//z//P/8//z//P/8//3//f/+//7/+//7//v/+//8
//v/+v/6//j/+P/5//n/9v/1//X/9v/3//f/9//2//b/9v/1//X/9//3//f/9f/1//X/
9f/1//T/9P/0//T/8v/z//P/8//z//P/8//y//P/8//z//P/9f/1//T/9P/z//L/8f/v
/+//8P/w//D/7//v/+//7//v/+//7v/t/+//8P/w//D/7v/u/+//7//u//D/8P/x//D/
8P/w//D/8P/u/+7/7v/u/+//7//x//H/8f/z//T/9P/0//T/9P/0//T/9P/0//X/+P/6
//r/+v/4//n/+f/5//v/+//6//n/+f/5//r/+v/4//X/8//w/+3/7f/s/+z/7P/s/+z/
7P/s/+v/6v/q/+n/6P/m/+b/5v/m/+b/5v/m/+b/5f/l/+X/5P/k/+X/4//i/+L/4f/j
/+P/4//j/+P/4//j/+P/4//j/+P/4//f/9z/3v/e/97/5f/w//r/BQAXACgAOwBUAG8A
jgCyANgA+QAGAfIAvgCAAE8ANAAeAP7/2P+0/6D/mP+J/4P/iP+T/5j/of+q/7L/u//E
/8j/zP/S/9X/1v/W/9j/2f/a/9r/2v/a/9r/3P/c/9z/3P/d/93/3f/d/93/3P/c/9z/
3P/c/9z/3P/c/9z/3f/d/93/3v/e/97/3v/g/+H/4f/h/+H/4v/i/+L/4P/h/+H/4f/g
/+D/4f/h/+L/4v/i/+L/4//j/+P/4//j/+P/5P/k/+T/5f/l/+X/5f/m/+b/5v/m/+b/
5//n/+n/6f/p/+r/6f/p/+n/6v/o/+j/6f/q/+z/7P/t/+//8v/y//L/8v/x//L/8//z
//X/9f/2//b/9P/1//b/9v/2//f/9//3//f/9//3//f/9f/1//X/9f/2//b/9//4//b/
9v/3//f/9f/1//X/9f/1//X/9f/2//b/9v/3//f/+P/4//n/+v/7//v/+v/5//f/9v/2
//b/9P/0//T/9P/1//X/9P/0//H/8P/w//D/7//v/+//7//u/+7/7v/t/+3/7f/t/+3/
7f/t/+3/7f/t/+3/7f/t/+//7//v/+//7//v/+//7//v/+//7v/u/+//8P/w//D/8f/x
//H/8f/w//D/8P/v//H/8f/x//H/7//v//D/8P/x//H/8f/x//D/8P/w//D/8P/w//D/
8P/x//H/8v/y/+//7//v/+//7v/t/+z/7P/r/+z/7v/v/+7/7f/t/+7/7f/t/+3/7P/q
/+r/6f/p/+v/6//r/+n/6//r/+v/6//q/+r/6v/q/+j/6f/p/+n/5//n/+f/5v/m/+f/
6P/p/+f/5//m/+b/6P/o/+j/5//n/+j/6P/o/+f/5//n/+f/5//n/+b/5f/n/+b/5v/m
/+b/5v/m/+b/5v/m/+b/5f/l/+f/5//p/+v/7P/s/+z/7P/s/+z/8P/w//D/8f/w//L/
8v/y//L/8//z//P/8//z//L/8f/x//H/8v/y//L/7//t/+r/5//n/+b/5v/m/+b/5v/m
/+b/5f/k/+T/4//i/+D/4P/e/97/3v/e/97/3v/d/93/3//e/97/3//f/97/3v/d/9v/
2//b/9v/3f/d/93/3f/f/93/3f/d/9v/2v/Y/9j/2P/d/+b/7v/7/w0AJAA7AFYAdQCa
AMQA8AAVASgBGgHqAKoAdwBWADgAFgDm/7r/ov+W/4n/gf+A/4f/kv+b/6T/qv+x/7b/
vv/E/8r/z//S/9L/1P/V/9b/1v/W/9b/1v/Y/9j/2P/Y/9n/1//X/9f/1//a/9r/2v/a
/9r/2v/a/9r/2v/b/9v/2//a/9r/2v/a/9r/2//b/9v/3f/e/97/3v/e/9//3//f/97/
3v/f/9//4P/g/+D/4P/f/9//3//f/9//3//g/+D/4P/h/+H/4f/j/+T/5P/k/+L/4v/j
/+P/5f/l/+X/5v/l/+X/5f/m/+j/6P/p/+r/6v/q/+v/7f/u/+7/7v/u/+//8P/x//H/
8//z//T/9P/y//P/9P/0//T/9f/1//X/8//z//P/8//z//P/8//z//X/9P/0//T/8v/y
//P/8//z//P/8//z//P/8//z//T/9v/2//f/9//3//b/9v/2//f/9//2//X/9f/0//T/
9P/y//L/8v/y/+//7//u/+7/7f/s/+z/7P/r/+v/6//r/+r/6v/q/+n/6//r/+v/6//p
/+n/6f/p/+n/6f/p/+n/6f/p/+n/6f/p/+n/6f/p/+v/6//q/+r/6//s/+z/7P/r/+v/
6//r/+z/7P/s/+v/7f/t/+3/7f/r/+v/7P/s/+3/7f/t/+3/8P/w//D/8P/v/+7/7f/s
/+v/6//s/+z/6f/p/+n/6f/p/+n/6f/q/+j/6P/p/+n/6P/n/+f/6P/p/+n/6f/o/+j/
6P/n/+f/6f/p/+n/5//l/+X/5f/l/+b/5v/m/+b/5v/n/+f/5//n/+f/5//m/+f/5//n
/+f/5//n/+b/5v/m/+b/5v/l/+X/5v/m/+b/5//n/+f/5//n/+f/5v/l/+X/5v/m/+b/
5v/m/+f/5v/m/+b/5v/m/+b/5v/m/+b/5//n/+n/6f/p/+v/7P/s/+z/7P/s/+z/7v/u
/+7/7//u//D/8P/w//H/8//0//X/8//z//L/8f/v/+//8P/w//D/7f/r/+j/5//n/+b/
5v/m/+b/5v/m/+b/5f/k/+T/4//i/+D/4P/g/+D/4P/g/+D/4P/f/9//3//e/97/3//h
/+D/4P/f/9//3//f/9//3//f/9//3//f/9//3//f/93/3P/c/9r/2v/f/+r/9v8BABUA
KgA/AFgAdwCeAMYA7AANARgBAAHIAIwAYQBEACgABADY/7L/nv+U/4f/g/+K/5P/mv+j
/6z/tv+9/8T/yP/M/9L/1//Y/9j/2v/b/9z/3P/c/9z/3P/e/97/3v/e/9//4f/h/+H/
4f/i/+L/4v/i/+L/4v/i/+L/4v/j/+P/4//k/+T/5P/k/+T/5f/l/+X/5f/m/+b/5v/m
/+f/5//n/+j/6P/p/+n/6P/o/+j/6P/p/+n/6f/p/+v/6//s/+z/6v/r/+v/6//t/+7/
7v/u/+7/7v/v/+//8f/x//H/8v/z//P/8//0//b/9v/3//j/+P/4//n/+//8//z//P/8
//v//P/9//3//////wAAAAAAAAEAAgACAAIAAwADAAMAAwADAAMAAwADAAMAAwADAAUA
BAAEAAQABAAEAAUABQAFAAUABQAFAAUABQAFAAYABgAGAAcABwAJAAgACAAIAAkACQAI
AAcABwAGAAYABgAEAAQABAAEAAEAAQAAAAAAAQAAAAAAAAD///////////7//v/+//3/
///////////9//3//f/9/////////////////////////////////wEAAQAAAAAAAQAC
AAIAAgABAAEAAQABAAQABAAEAAMAAwADAAMAAwAFAAUABgAGAAcABwAHAAcABgAGAAYA
BgAGAAYABgAGAAUABQAGAAYABwAHAAcABwAIAAcABgAGAAQABAAFAAUABAADAAMABAAD
AAMAAwACAAQABAADAAMAAwADAAMAAQADAAMAAwADAAQABAAEAAQAAgADAAMAAwABAAEA
AQAAAAAAAQACAAMAAwADAAIAAgACAAIAAgABAAMABAAEAAQAAwADAAMAAwADAAMAAgAB
AAEAAgACAAIAAgACAAMAAwACAAIAAgADAAMAAwAEAAQABAAEAAQAAgACAAIAAgAFAAUA
BwAHAAcACQAKAAoACgAKAAoACgAMAAwADAANABAAEgASABIAEAARABEAEQARABEAEAAP
AA8ADwAQABAADgALAAkABgAFAAUABAAEAAQABAAEAAQABAADAAIAAgABAAAA/v/+/wAA
AAAAAAAA/v/+//3//f////7//v////3//P/8//v//f/9//3//f/9//3//f/9//3//f/9
//3/+//6//r/+v/6////CAAUAB8ALwBAAFMAbACHAKgAzgDyABEBIgESAeAAogBzAFYA
OgAeAPr/0P+4/7D/o/+d/6T/r/+2/7//yv/S/9n/4P/m/+r/7v/z//b/9v/2//f/+P/4
//r/+v/6//z/+v/6//r/+//7//v/+//7//z//P/8//z//P/8//z//P/8//3//f/9//7/
/v/+//7//v///////////wAAAAAAAAAAAQABAAEAAAAAAAEAAQACAAIAAgACAAMAAwAD
AAMAAwADAAQABAAEAAUABQAFAAUABgAGAAYACAAIAAkACQAKAAkACAAIAAsACwALAAwA
CgAKAAsADAAMAAwADQAPABAAEAAQABAAEQASABMAEwARABEAEgASABQAFQAWABYAFAAV
ABUAFQAVABUAFQAVABUAFQAVABUAFQAUABQAFAAUABQAFQAVABUAFQAVABUAFQAVABUA
FgAWABYAFwAXABcAFgAWABYAGQAZABgAFwAVABQAFAAUABQAFAAUABQAEwATABIAEgAR
ABAAEAAQAA8ADwAPAA8ADgAOAA4ADQANAA0ADQANAAsACwALAAsADQANAA0ADQANAA0A
DQANAAsACwALAAsACwALAAoACgALAAwADAAMAA8ADwAPAA8ADgAOAA4ADQANAA0ADQAN
AA0ADQAOAA4ADQANAA0ADQAOAA4ADgAOAAwADAAMAAwADQANAA4ADgANAA0ADQANAAwA
CwAKAAoACAAIAAkACQAIAAcABwAIAAcABwAHAAYABgAGAAUABQAHAAcABwAFAAUABQAF
AAUABAAEAAQABAACAAMAAwADAAEAAQABAAAAAQABAAEAAQADAAMAAgACAAIAAgACAAEA
AwAEAAQABAADAAMAAwADAAEAAQAAAP////8AAAAAAAAAAAAAAQABAAAAAAAAAAEA////
////////////AAAAAAAAAAAAAAAAAAAAAAAAAQABAAMAAwADAAUABgAGAAYABgAGAAYA
CAAIAAgACQAKAAwADAAMAAoACwALAAsACwALAAoACQAJAAkACgAKAAgABQADAAAA////
//7//v/+//7//v/+/wAA///+//7//f/8//r/+v/4//j/+P/4//j/+P/3//f/9//2//b/
9//3//b/9v/1//X/9f/1//X/9f/1//X/9f/1//X/9f/1//X/9P/0//L/9P/5/wQADgAZ
ACcAOABNAGQAewCaAL4A5AAHARoBDAHcAJ4AbQBOADgAHAD2/9D/uP+u/6H/l/+W/5//
qP+v/7j/wv/L/9L/1v/c/+D/5f/m/+j/6P/p/+r/6v/s/+z/7P/u/+7/7v/u/+//7f/t
/+3/7f/u/+7/7v/u//D/8P/w//D/8P/x//H/8f/x//D/7//u/+//8f/y//P/8//0//T/
9P/y//P/8//z//T/9P/1//X/9P/0//T/9P/1//X/9f/1//P/8//0//T/9v/3//f/9//3
//j/+P/4//j/+P/5//n/+//7//v//P/9//3//f/+//7//v///wAAAAAAAAEAAwACAAIA
AgACAAQABgAIAAkABwAHAAgACAAIAAkACgAKAAoACwALAAsACwALAAsACwALAAsACwAL
AAsACgAKAAoACAAIAAkACQAHAAcABwAHAAgACQAKAAwACgAKAAsACwALAAoACgAKAA0A
DQAMAAsADQAMAAwADAAIAAgACAAIAAcABwAGAAYABQAEAAQABAADAAMAAwADAAIAAgAC
AAEAAQABAAEAAQABAAEAAQABAAMAAwADAAMAAwADAAMAAwABAAEAAQABAAMAAwACAAIA
AwAEAAQABAAFAAUABQAFAAQABAAEAAMABAAFAAYABwAFAAUABgAGAAUABQAFAAUABgAG
AAYABgAGAAYABgAGAAMAAwAEAAQAAwADAAMAAwAEAAMAAgACAAIAAgADAAMAAAD/////
AAABAAEAAQAAAAIAAgABAAEA/////////f/9//3//f/9//7//v/+//7//P/9//3//f/9
//3//f/8//3//f/9//3//f/9//z//P/8//z//P/7//n/+v/6//r/+//7//v/+//5//n/
+P/3//j/+v/7//z//P/8//3//f/8//z//P/9//3/+//4//j/+P/4//j/+P/4//j/+P/7
//v//f/9//3///8AAAAAAAAAAAAAAAACAAIAAgADAAQABgAGAAYACAAJAAkACQAHAAcA
BgAFAAUABQAGAAYABAABAP///P/5//n/+P/4//r/+v/6//r//P/7//r/+v/4//b/8//y
//T/9P/0//T/8v/y//H/8f/x//D/8P/x//H/8P/w/+//8f/x//H/8f/v/+//7//v/+//
7//x//H/7f/s/+z/6v/o/+//+P8CAA0AHwA2AE0AaACJALAA3AAIAS0BQAEsAfoAvgCL
AGgASgAmAPb/yP+y/6j/nf+T/5b/nf+k/6v/sv+8/8X/zP/Q/9T/3P/h/+T/5v/m/+f/
6P/o/+b/5v/m/+j/6P/o/+j/6f/r/+v/6//r/+7/7v/u/+7/7P/s/+z/7P/s/+3/7f/t
/+7/7v/u/+7/7v/v/+//7//t/+7/7v/u//D/8f/x//H/8P/w//H/8f/w//D/8P/w//P/
8//z//P/8//z//T/9P/y//P/8//z//X/9v/2//b/9v/2//f/9//3//f/9//4//v/+//7
//z//P/8//3//v/+//7///8BAAAAAAAAAAAAAwAEAAUABQAFAAUABgAGAAgACQAKAAoA
CgALAAsACwALAAsACwALAAsACwALAAsACwAKAAoACgAKAAoACwALAAsACwALAAsACwAL
AAsADAAMAAwADQANAA0ADAAMAAwADAALAAkABwAJAAgACAAIAAYABgAGAAYABQAFAAQA
BAADAAIAAgACAP//////////AAAAAAAA///9//3//f/9//3//f/9//3/////////////
//////////////////////////7//v///wAAAAAAAAEAAQABAAEAAgACAAIAAQADAAMA
AwADAAMAAwAEAAQAAwADAAMAAwACAAIAAgACAAQABAAEAAQAAwADAAQABAADAAMAAwAD
AAAA///+//7//v/+///////+//3//f/+//////////7//v/+//3//f/9//3//f/7//v/
+//7//v//P/8//z//P/8//3//f/9//v/+//7//r/+f/5//n/+f/5//n/+P/4//j/+P/4
//f/9//4//j/+P/5//n/+f/5//n/+f/4//f/+f/6//r/+v/5//j/+P/3//f/+P/5//v/
+f/5//n/+f/6//j/+P/4//j/+v/6//r/+v/5//n/+//7//3///8AAAAAAAAAAAAAAAAC
AAIAAgADAAYACAAIAAgABgAHAAcABwAHAAcABgAFAAUABQAGAAYABAABAP///P/7//v/
+v/6//r/+v/6//r/+v/5//j/+P/1//T/8v/y//T/9P/0//T/9P/0//P/8//z//L/8v/z
//P/8v/y//H/8f/x//H/8f/x//H/8f/x/+//7//x//H/7//s/+r/6v/s//P//v8IABcA
KwBCAFsAeACbAMQA7gAUATMBOAEYAd4ApAB7AFwAPAASAOD/vP+u/6T/l/+V/5z/pf+s
/7f/wP/I/9H/1v/Y/9z/4P/l/+j/6v/q/+v/7P/s/+z/7P/s/+7/7v/u/+7/7//v/+//
7//v//D/8P/w//D/8P/w//D/8P/w//H/8f/x//T/9P/0//T/9P/1//X/9f/1//b/9v/2
//b/9//3//f/9P/0//X/9f/4//j/+P/4//f/9//3//f/+f/5//r/+v/6//v/+//7//v/
/P/8//z//v/+//////////////8AAAMAAwADAAQAAgACAAMABAAEAAQABQAHAAoACgAK
AAoACQAKAAsACwANAA0ADgAOAA4ADwAQABAAEAARABEAEQARABEAEQARAA8ADwAPAA8A
EQAQABAAEAAOAA4ADwAPAA8ADwAPAA8AEQARABEAEgASABIAEwATABMAEgASABIAEQAR
ABAADwARABAAEAAQAA4ADgAOAA4ADQANAAwADAALAAoACgAKAAcABwAHAAcACAAIAAgA
BwAHAAcABwAHAAcABwAHAAcABwAHAAcABwAHAAcABwAHAAcABwAHAAcABwAHAAYABgAJ
AAoACgAKAAkACQAJAAkADAAMAAwACwANAA0ADQANAAwACwALAAoACgALAAwADQAMAAwA
DAAMAAwADAAMAAwACQAJAAoACgALAAsACwALAAwACwAKAAoACgAKAAsACwAIAAcABwAI
AAkACQAJAAgACAAIAAcABwAHAAcABwAFAAcABwAHAAcABgAGAAYABgAEAAUABQAFAAUA
BQAFAAQABQAFAAUABQAFAAUABAAEAAQABAAEAAMAAQACAAIAAgADAAMAAwADAAMAAwAC
AAEAAQACAAIAAgACAAIAAwADAAIAAgACAAMAAQABAAEAAQABAAEAAQACAAIAAgABAAEA
AQACAAIAAgAAAAIAAgACAAIAAgADAAQABAAEAAQABAAGAAYABgAGAAYABgAGAAYABwAI
AAkACgANAA4ADwAQABAAEAAQABAADwAOAA0ADAAMAAwADAAMAAoACAAGAAQAAgACAAIA
AgAAAAAAAAAAAP7//v/+//7//P/8//z//P/8//z//P/8//r/+v/6//r/+v/6//r/+v/6
//r/+v/6//r/+v/6//r/+v/6//r/+v/6//r/+v/6//j/+P/4//j/AAAGAAwAEgAjADQA
RQBWAA==
         </WaveFormData>
      </LeadData>
      <LeadData>
         <LeadByteCountTotal>10000</LeadByteCountTotal>
         <LeadTimeOffset>0</LeadTimeOffset>
         <LeadSampleCountTotal>5000</LeadSampleCountTotal>
         <LeadAmplitudeUnitsPerBit>4.88</LeadAmplitudeUnitsPerBit>
         <LeadAmplitudeUnits>��V</LeadAmplitudeUnits>
         <LeadHighLimit>2147483647</LeadHighLimit>
         <LeadLowLimit>268435456</LeadLowLimit>
         <LeadID>V5</LeadID>
         <LeadOffsetFirstSample>0</LeadOffsetFirstSample>
         <FirstSampleBaseline>0</FirstSampleBaseline>
         <LeadSampleSize>2</LeadSampleSize>
         <LeadOff>FALSE</LeadOff>
         <BaselineSway>FALSE</BaselineSway>
         <ExcessiveACNoise>FALSE</ExcessiveACNoise>
         <MuscleNoise>FALSE</MuscleNoise>
         <LeadDataCRC32>759555343</LeadDataCRC32>
         <WaveFormData>
/P/8//z//P/6//r/+v/6//r/+v/6//r//P/8//z//P/6//r/+v/6//j/+P/4//j/+P/4
//j/+P/4//j/+P/4//j/+P/4//j/9v/2//b/9v/4//j/+P/4//j/+P/4//j/+P/4//j/
+P/4//j/+P/4//j/+f/5//n//P/8//3//f/8//z//P/8//3//f/+//7//v////////8B
AAEAAQACAAQABAAEAAQABAADAAMABAAGAAQAAwACAAAA/v/+//3/+//6//r/+v/5//j/
+P/3//b/9f/0//P/8f/x//H/8f/z//P/8v/y//L/8v/y//L/8v/y//L/8v/w//D/7//v
/+//7//u/+7/7v/u/+7/7v/t/+v/6f/n/+P/3f/c/93/4f/r//3/EgAtAE0AdACgAMwA
+AAiATsBMAEHAdYAsACXAH0AXQA1ABEA+P/m/9D/v/+7/73/wf/G/8r/z//T/9X/1//a
/97/4v/i/+P/4//j/+P/4//j/+P/4//k/+X/5f/l/+X/6P/o/+f/5//n/+f/6P/o/+j/
6P/o/+j/5v/n/+f/5//p/+n/6f/p/+f/5//o/+j/6P/p/+n/6f/r/+v/6//r/+v/6//r
/+z/7P/s/+z/7P/u/+7/7//v/+3/7f/t/+7/7P/s/+z/7P/v//D/8P/w//D/8P/w//D/
8f/x//H/8v/x//H/8v/y//T/9P/1//X/9f/1//X/9//3//j/+P/4//r/+//7//z//P/+
//////8CAAMAAwADAAMABAAGAAYACAAKAAoACgAKAAoADQANAAwADAANAA0ADgAOAA4A
DwANAA0ADQAOAA4ADgAOAA4ADQALAAoACAAFAAUABAAEAAIAAQAAAP///v/9//z/+//6
//n/+P/3//b/9f/1//T/9P/0//T/8v/y//L/8f/x/+//7v/u/+7/7v/t/+3/7f/t/+3/
7f/t/+3/7f/t/+3/7f/t/+3/7f/v/+//7//v/+//7//v//D/7//u/+3/7P/t/+7/8P/x
//H/8f/x//L/8P/w/+//7//v/+//8P/w//D/8P/w//D/8P/w//D/8P/w//D/8P/w//D/
8P/w//D/7//v/+//7//t/+z/7P/s/+7/7v/u/+7/8P/v/+//7//u/+3/6//q/+r/6v/q
/+n/6//r/+v/6//q/+r/6v/q/+j/6P/o/+j/6P/o/+j/6P/q/+r/6f/p/+f/5//n/+f/
5//m/+b/5v/m/+b/5v/m/+T/5P/k/+T/5v/m/+b/5v/m/+b/5v/m/+b/5v/n/+f/5//o
/+j/6f/p/+r/6P/o/+j/6f/r/+z/7P/t/+//8P/x//H/8f/x//L/8v/w//D/8P/w//H/
8f/y//L/8P/v/+7/7P/s/+z/6//r/+j/6P/o/+f/5v/m/+X/5P/h/+D/3//f/9//3//f
/9//3//e/97/3v/e/97/3v/e/97/3v/e/97/3v/d/93/3f/f/97/3v/e/97/3v/e/9v/
2//Z/9X/z//H/8T/x//L/9f/6/8CAB8AQwBqAJYAxADwABYBLQEiAfkAygCmAIsAbwBL
ACEAAQDs/9r/xP+3/7P/tf+3/7j/vP/B/8X/yf/L/87/1P/Y/9r/2f/X/9f/1//X/9n/
2f/Z/9r/2//b/9v/2//a/9r/2f/Z/9v/2//c/9z/2v/a/9r/2v/c/93/3f/d/93/3f/d
/93/3f/d/97/3v/e/9//3//f/93/3f/d/93/3f/d/93/3v/e/97/3v/e/+D/4P/h/+H/
4f/h/+H/4v/g/+D/4P/g/+H/4v/i/+L/4v/i/+L/4v/l/+X/5f/m/+f/5//o/+j/6v/q
/+v/6//r/+v/6//t/+//8P/w//D/8v/z//P/9P/0//b/9//3//j/+f/5//n/+//8//7/
/v/+/wAAAAAAAAAAAAADAAMAAgACAAMAAwAGAAYABgAHAAcABwAHAAgABgAGAAYABgAI
AAcABwAGAAUABQAEAAQAAwABAP///f/+//3//P/7//r/+f/4//f/9v/1//X/9P/y//L/
8v/w//L/8v/x//H/8f/w//D/8P/w/+//7//v/+//7//v/+//7//v/+//7//v/+//7//v
/+//7//v/+//7//v/+//8P/y//L/8v/y//L/8v/z//P/8//z//P/9P/y//L/8f/x//P/
8//0//T/9P/0//T/9P/0//T/9P/0//T/9P/0//T/9P/0//T/9P/z//P/8//z//P/8v/y
//L/8v/y//L/8v/w/+//7//v/+//7//u/+7/7v/u/+7/7f/v/+//7//v/+7/7v/u/+7/
7v/u/+7/7v/u/+7/7v/u//D/8P/v/+//7f/t/+3/7f/t/+z/7P/s/+z/7P/s/+z/7v/u
/+7/7v/u/+7/7v/u/+7/7f/t/+3/7f/u/+7/7v/u/+7/7v/u/+7/7v/v/+//7//w//D/
8f/x//L/8v/y//L/8//x//L/8v/z//X/9v/3//f/+f/5//r/+v/6//r/+v/6//n/+f/6
//r/+P/3//b/9P/w//D/7//v//D/8P/w/+//7v/u/+3/7P/t/+z/6//r/+v/6//r/+v/
6//q/+r/6v/o/+j/6P/o/+j/6P/o/+j/6P/n/+f/5//n/+b/5v/m/+j/6P/o/+f/5f/j
/9//2//V/9L/0//Z/+P/8/8IACEAPwBkAIoAsgDcAAIBHwEYAfEAwACaAIEAawBNACsA
CQD0/+L/zv/B/7//v/+//8L/yP/P/9P/1//Z/9z/4P/i/+b/5f/l/+X/5f/l/+P/4//j
/+T/5f/l/+X/5f/o/+j/5//n/+f/5//o/+j/6P/o/+j/6P/m/+f/5//n/+f/5//n/+f/
6f/p/+r/6v/q/+v/6//r/+v/6//r/+v/6//r/+v/7P/s/+z/7P/s/+z/7P/t/+3/7f/t
/+3/7v/w//D/8P/w/+//8P/w//D/8P/w//D/8P/z//P/8//0//X/9f/2//b/9P/0//X/
9f/3//f/9//5//n/+v/6//r//P/9//3//v/+/wAAAQABAAIAAwADAAMAAQACAAQABAAG
AAgACAAIAAgACAALAAsADAAMAA0ADQAMAAwADAANAA8ADwAPABAADgAOAA4ADgAOAA0A
DQAMAA0ADQAMAAwACgAJAAgABwAGAAUABAADAAIAAQAAAP//AAD//////v/+//7//v/8
//z//P/7//v/+//6//r/+v/8//v/+//7//n/+f/5//n/+//7//v/+//7//v/+//7//v/
+//7//v/+//7//v//P/8//z//P/8//r/+v/7//v//f/9//3//v/+//7//f/9//3//f/+
//7//v/+//7//v/+//7//v/+//7//v/+//7//P/8//z//P/9//3//f/9//3//P/8//z/
/P/8//z//P/8//v/+//7//3//f/8//z//P/8//z/+//7//v/+//7//r/+v/6//r/+v/6
//r/+v/6//r/+v/6//r/+v/5//n/+f/5//n/+f/5//j/+P/4//j/+P/4//j/+P/4//j/
+P/4//j/+P/4//r/+f/5//n/9//3//f/+P/6//r/+P/4//j/+P/4//j/+P/4//j/+//7
//v//P/6//v/+//8//7//v/+//////8AAAAAAQABAAIAAwADAAUABQAGAAYABAAEAAQA
BAAFAAUABgAGAAIAAQAAAP7//P/8//v/+//6//r/+v/5//r/+v/5//j/9//2//X/9f/1
//X/9f/1//P/8v/y//L/9P/0//T/9P/0//T/9P/0//L/8f/x//H/8f/w//D/8P/w//D/
8v/v/+3/7f/p/+f/4//k/+X/6//3/wcAGgAxAE0AbgCUALgA2gD8AA0B+ADJAJ4AggBv
AFsAQQAhAAUA8v/g/9D/yf/L/8v/y//O/9T/2//f/+H/5f/m/+r/7P/s/+3/7f/t/+3/
7f/v/+//7//w/+//7//v/+//8P/w/+//7//v/+//8P/w//L/8v/y//L/8P/x//H/8f/x
//H/8f/x/+//7//w//D/8P/x//H/8f/z//P/8//z//P/8//z//T/9P/0//T/9P/0//T/
9f/1//X/9f/1//b/9v/2//b/9v/3//j/+P/4//b/9v/2//b/9//3//f/+P/5//n/+v/6
//r/+v/7//v//f/9//3//////wAAAAAAAAIAAwADAAQAAgAEAAUABQAGAAcABwAHAAcA
CAAKAAoACgAMAAwADAAMAAwADwAPAAwADAANAA0AEAAQABAAEQARABEAEQASABAAEAAQ
ABAAEAAPAA8ADgAPAA8ADgAOAA4ADQAMAAsACgAJAAgABwAGAAUABAADAAQAAwADAAIA
AgACAAIAAAAAAAAA/////////v/+//7//v/9//3//f/9//3//f/9//3//f/9//3//f/9
//3//f/9//3//f/9/////////wAA/v/+//7//v/+//7//////////////wAA/v/+//3/
/f//////AAAAAAAAAAAAAAAA/v/+//7//v/+//7//v/+//7//v/+//7////////////9
//z//P/8//7//v/+//7//P/7//v/+//7//v/+v/6//r/+v/6//n/+//7//v/+//6//r/
+v/6//j/+P/4//j/+P/4//j/+P/6//r/+f/5//f/9//3//f/+f/4//j/+P/2//b/9v/2
//b/9v/2//b/+P/4//j/+P/4//f/9//3//f/9//3//j/9v/2//b/9v/2//j/+v/4//j/
+P/4//j/+P/4//j/+P/4//n/+f/5//r/+v/7//v//P/6//r/+v/7//v//P/8//3///8A
AAEAAQD/////AAAAAAIAAgACAAIAAwADAAQABAAAAP///v/8//r/+v/5//n/+P/4//j/
9//2//b/9f/0//H/8P/v/+//8f/x//H/8f/x//D/8P/w/+7/7v/u/+7/7v/u/+7/7v/w
/+//7//v/+//7v/u/+7/7v/u/+7/7f/r/+f/5f/h/9//3v/h/+X/7f/9/w4AIwA/AGAA
hACqAM4A9gANAQQB3QCsAIYAcQBfAEUAKQALAPb/5P/S/8f/w//D/8P/xv/M/8//1f/b
/93/4P/k/+b/5v/l/+f/5//n/+f/5//n/+f/6P/p/+n/6f/p/+r/6v/p/+n/5//n/+j/
6P/o/+j/6P/o/+b/5//n/+f/6f/p/+n/6f/r/+v/7P/s/+r/6//r/+v/6//r/+v/6//p
/+n/6f/q/+r/6v/q/+r/6v/q/+v/6//r/+v/6//s/+7/7v/u/+7/7f/u/+7/7v/u/+7/
7v/u/+//7//v//D/8f/x//L/8v/w//D/8f/x//X/9f/1//f/9//4//j/+P/4//n/+f/6
//z//v///////v/////////9//7/AAAAAAAAAgACAAIAAgACAAUABQAGAAYABwAHAAgA
CAAIAAkABwAHAAcACAAIAAgACAAIAAoACQAJAAgABwAHAAYABgAGAAUABAADAAIAAQAA
AP///P/7//r/+f/7//v//P/8//v/+v/5//b/9P/0//P/8//z//L/8v/y//L/8f/x//H/
8f/x//H/8f/x//H/8f/x//H/8f/x//H/8//z//P/8//x//H/8f/y//L/8v/y//L/9P/0
//X/9f/1//X/9f/2//b/9v/1//X/8//z//T/9P/0//T/9P/0//T/9P/0//T/8v/y//L/
8v/0//T/9P/0//P/8//z//P/8f/w//D/8P/w//D/8P/w//L/8f/x//H/7//v/+7/7v/u
/+7/7v/t/+3/7f/t/+3/7P/s/+z/7P/s/+z/7P/s/+z/7P/s/+z/7P/s/+v/6//r/+v/
6//r/+v/6v/q/+r/6v/q/+r/6v/s/+z/7P/s/+r/6v/q/+r/6v/p/+n/6f/p/+n/6v/q
/+r/6v/q/+r/6v/q/+r/6//r/+v/7P/s/+3/7f/u/+7/7v/u/+//8f/y//L/8//z//T/
9f/1//X/9f/2//b/9v/2//b/9v/1//X/9v/2//b/9f/0//L/8P/w/+//7//s/+z/7P/r
/+r/6v/p/+j/6f/o/+f/5//l/+X/5f/l/+P/4v/i/+L/5P/k/+T/5P/k/+T/5P/k/+T/
4//j/+P/5f/k/+T/5P/i/+L/4v/h/+H/3//b/9f/0f/O/83/z//Z/+v/AAAZADcAXACG
ALQA4gAOAS0BLAEJAdgAqgCPAHcAWQAzAA0A9P/i/8z/u/+1/7P/tf+6/77/w//F/8n/
zf/S/9T/2P/a/9v/2//b/9v/2//b/9v/2//c/9v/2//b/9v/3v/e/93/3f/f/9//4P/g
/97/3v/e/97/3v/f/9//3//d/93/3f/d/93/3f/e/97/3v/f/9//3//f/9//3//f/9//
3//f/+D/4P/g/+D/4P/e/97/3//f/+H/4f/h/+L/4v/i/+L/4v/l/+b/5v/m/+T/5P/k
/+T/5f/l/+X/5v/l/+X/5v/m/+j/6P/p/+n/6//r/+v/7f/r/+z/7P/s/+7/7//v//D/
8f/0//b/9//2//f/9//3//n/+v/8//z//P/+//7//v/+//7/AQABAAAAAAABAAEAAAAA
AAAAAQABAAEAAQACAAQABAAEAAQABAADAAMAAgABAAEAAAAAAP7//f/8//v/+v/5//j/
9//4//f/9v/1//T/8//z//L/8P/w//D/7v/u/+7/7f/t/+3/7P/s/+z/7v/t/+3/7f/r
/+v/6//r/+3/7f/t/+3/7f/t/+3/7f/t/+3/7f/t/+3/7f/t/+7/7v/u/+7/7v/w//D/
8f/x/+//7//v//D/8v/y//H/8f/v/+//8P/w//L/8v/y//L/8v/y//L/8v/w//D/8P/w
//L/8v/y//L/7//v/+//7//x//D/8P/w/+7/7v/u/+7/7v/t/+3/7f/v/+//7v/u/+z/
7P/s/+v/6//r/+v/6//o/+j/6P/o/+j/6P/o/+j/6v/q/+r/6v/q/+r/6f/p/+n/6f/p
/+n/6f/o/+j/6P/o/+j/6P/o/+j/6P/o/+j/6P/o/+j/6P/o/+f/5//n/+f/5//n/+j/
6P/q/+r/6v/q/+r/6v/q/+j/6P/o/+j/6//r/+v/7P/s/+3/7f/u/+7/7v/u/+//7//w
//D/8f/z//T/9f/1//X/9f/2//b/9P/0//T/9P/z//P/9P/0//L/8f/w/+7/7f/u/+7/
7//s/+z/7P/r/+r/6v/p/+j/5//m/+X/5f/l/+X/5f/l/+P/4v/i/+L/4v/i/+L/4v/k
/+T/5P/k/+T/4//j/+P/4//i/+L/4v/i/+T/4v/h/+H/3//b/9f/0f/O/9H/1//h//P/
CAAfAD0AYACIALAA2AD+ABUBCgHhALAAjgB5AGEAQwAhAAMA7v/c/8j/vf+7/7v/u/++
/8T/yf/N/9H/1f/W/9r/3P/e/93/3//f/9//3//h/+H/4f/i/+H/4f/h/+H/5P/k/+P/
4//j/+P/5P/k/+T/5P/k/+T/5P/l/+X/5f/l/+X/5f/l/+X/5f/m/+b/5v/n/+f/5//n
/+f/5//n/+n/6f/p/+r/6P/o/+j/6P/o/+j/6f/p/+n/6f/p/+r/6v/q/+r/6v/t/+7/
7v/u/+7/7v/u/+7/7//v/+//8P/x//H/8v/y//L/8v/z//P/9f/1//X/9//3//j/+P/4
//j/+f/5//r/+v/8//3//f/+/////////wEAAgAEAAQABAAGAAYABgAEAAQABwAHAAYA
BgAHAAcACgAKAAoACwANAA0ADQAOAA4ADgAOAA4ADgANAA0ADAALAAsACgAKAAoACQAI
AAcABgAFAAQAAwACAAEAAAD///7//f/9//z//v/+//7//P/6//r/+f/5//n/+P/4//j/
+v/5//n/+f/5//n/+f/5//v/+//7//v/+//7//v/+//5//n/+f/5//v/+//7//z//P/8
//z//P/8//z//f/9//v/+//7//z//P/8//v/+//9//3//v/+//7//v/+//7//v/+//7/
/v/8//z//P/8//7//v/+//7//f/9//3//f/9//z//P/8//z//P/8//z//P/7//v/+//7
//v/+v/6//r/+v/6//n/+f/5//n/+f/6//r/+v/6//r/+v/6//r/+P/4//j/+P/4//j/
9//3//f/9//3//f/+f/4//j/+P/4//j/+P/4//j/+P/4//j/+P/4//j/+P/4//f/9//3
//f/9//3//j/+P/4//j/+P/4//j/+P/4//j/+P/4//r/+v/6//r/+P/4//j/+P/7//v/
+//8//z//f/9//7//v/+//7//////wAAAAABAAMABAAFAAUABQAFAAYABgAGAAYABgAG
AAUABQAGAAYAAgABAAAA/v/+//7//f/9//z//P/8//v/+v/6//n/+P/3//b/9f/1//X/
9f/1//X/9f/0//T/9P/0//T/9P/0//T/9P/0//T/9P/z//P/8//z//L/8v/y//T/8v/y
//P/8f/v/+3/6//n/+T/5f/r//P/AQASACcAQwBiAIQAqgDQAPAADQEMAeUAtACQAHkA
ZQBNADEAEwD8/+z/2v/N/83/zf/N/9D/1v/d/+H/4//l/+j/6v/s/+7/7f/v/+//7//v
/+//7//v//D/8f/x//H/8f/y//L/8f/x//P/8//0//T/9P/0//T/9P/y//P/8//z//P/
8//z//P/9f/1//b/9v/0//X/9f/1//X/9f/1//X/9//3//f/+P/6//r/+v/6//r/+v/7
//v/+//7//v//P/8//z//P/8//v//P/8//z//v/+//7//v/9//3//f/+/wEAAQACAAIA
AgACAAMAAwADAAMAAwAFAAUABgAGAAYACAAJAAkACgAIAAoACwALAAwADQANAA0ACwAM
AA4ADgAOABAAEAAQABAAEAATABMAEgASABMAEwASABIAEgATABUAFQAVABYAFAAUABQA
FAAUABMAEwASABMAEwASABIAEgARABAADwAOAA0ADAALAAoACQAIAAcACAAHAAcABgAG
AAYABgAEAAQABAADAAMAAwACAAIAAgACAAEAAQABAP//////////AQABAAEAAQABAAEA
AQABAP//////////////////AAACAAIAAgACAAIAAgADAAMAAwADAAMABAACAAIAAQAB
AAEAAQACAAIAAgACAAIAAgACAAIAAgACAAAAAAAAAAAAAAAAAAAAAAD//////////wEA
AAAAAAAA/v/+//7//v/+//3//f/9//3//f/8//z//P/8//z/+//7//v/+//7//z//P/8
//z/+v/6//r/+v/6//r/+v/6//j/+P/3//f/9//3//f/9//4//j/+f/6//j/+P/4//j/
+P/4//j/+P/6//r/+v/6//j/9//3//f/9f/1//X/9v/4//j/+P/4//j/+P/4//j/9v/2
//X/9f/2//b/9v/2//b/9v/2//b/9v/2//b/9//3//f/+P/6//v/+//8//z//P/8//3/
+//8//z//f///wAAAQABAAEAAQACAAIAAgACAAIAAgADAAMABAAEAAAA///+//z//P/8
//v/+//5//j/9//1//b/9v/1//T/9f/0//P/8//z//P/8//z//P/8v/y//L/8P/w//D/
8P/w//D/8P/w//D/7//v/+//7//u/+7/7v/s/+z/7v/t/+3/6//p/+X/4//i/+P/5f/t
//v/DAAhADsAWgB8AKQAzADyABEBEAHtALwAlgB7AGkAUwAzABUA/v/s/9r/yf/F/8X/
xf/I/87/0//X/9v/3//i/+T/6P/q/+v/6//r/+v/6//r/+v/6//s/+3/7f/t/+3/7P/s
/+v/6//r/+v/7P/s/+7/7v/u/+7/7v/v/+//7//t/+3/7f/t/+//7//w//D/8P/x//H/
8f/x//H/8f/x//H/8f/x//L/8v/y//L/8v/w//D/8f/x//H/8f/x//L/9P/0//T/9P/1
//b/9v/2//b/9v/2//b/+f/5//n/+v/5//n/+v/6//r/+v/7//v/+//7//v//f///wAA
AAAAAAQABQAFAAYABAAGAAcABwAIAAkACQAJAAsADAAOAA4ADAAOAA4ADgAOAA4AEQAR
AA4ADgAPAA8AEAAQABAAEQARABEAEQASABQAFAAUABQAEgARABEAEAARABEAEAAQABIA
EQAQAA8ADgANAAwACwAKAAkACAAHAAYABQAFAAQABAAEAAQAAgACAAIAAQABAP///v/+
//7//v/9//3//f/9//3//f/9///////////////////////9//3//f/9//3//f/9//7/
//8AAAEAAgAAAAAAAQABAAEAAQABAAIAAgACAAEAAQABAAEAAgACAAAAAAAAAAAAAgAC
AAIAAgAEAAQABAAEAAMAAgABAAAA//////////8BAAAAAAAAAAAAAAAAAAAA///9//z/
+//9//3//P/8//7//v/+//3//f/9//3//f/8//z//P/8//r/+v/6//r/+v/6//r/+v/6
//r/+f/5//n/+f/5//n/+f/4//j/+P/4//j/+P/4//j/+P/4//j/+P/4//j/+P/2//X/
9f/1//f/9//3//j/+v/6//r/+v/4//j/+P/4//j/9v/2//b/9v/2//b/+P/4//j/+P/5
//n/+f/6//r/+//7//z//P/8//z//f/9//7//v///wEAAgADAAMABQAFAAYABgAEAAQA
BAAEAAMAAwAEAAQAAgABAAAA/v/8//z/+//7//z//P/8//v/+v/6//n/+P/2//T/8v/x
//H/8f/x//H/8f/w//D/8P/w//D/8P/w//D/8P/w//D/8P/v/+//7//v/+7/7v/u//D/
8P/y//H/7f/r/+n/4//b/9j/2f/b/+X/+f8OACcASQBwAJwAygD4ACIBQQE+ARkB6gC+
AJ8AhwBlAD0AGQACAPD/3P/L/8X/xf/F/8j/zP/R/9f/2//d/97/5P/m/+r/6//r/+v/
6//r/+n/6f/p/+r/6//r/+v/6//s/+z/6//r/+3/7f/u/+7/7P/s/+z/7P/s/+3/7f/t
/+3/7f/t/+3/7f/t/+7/7v/s/+3/7f/t/+//7//v/+//7//v/+//8P/y//L/8v/y//D/
8P/x//H/8f/x//H/8v/w//D/8P/w//H/8v/y//L/9P/0//T/9P/1//X/9f/2//f/9//4
//j/+v/6//v/+//7//v/+//9//3//v/+//7/AAABAAEAAgAEAAYABwAHAAgACQAJAAkA
CQAKAAwADAAMAA4ADgAOAA4ADgARABEAEgASABMAEwAWABYAFgAXABUAFQAVABYAFAAU
ABQAFAAWABUAFQAUABMAEwASABIAEAAPAA4ADQAMAAsACgAJAAYABQAEAAMABAADAAMA
AgAAAAAAAAD+//z//P/7//v//f/8//z//P/6//n/+f/5//n/+f/5//n/+f/5//n/+f/7
//v/+//7//v/+//7//v/+//7//v//P/8//z//P/8//r/+v/7//v/+//7//v//P/8//z/
+//7//v/+//8//z//v/+//7//v/+//7//v/+//7//v/+//7//v/+//7//v/9//3//f/9
//v/+v/6//r/+v/6//r/+v/4//f/9//3//j/+f/5//r/+v/6//r/+f/5//n/+f/5//j/
+P/4//j/+P/4//j/+P/4//j/+P/4//j/+P/3//f/9f/1//X/9f/3//b/9v/2//T/9P/0
//T/9v/2//b/9v/0//T/9P/0//T/8//z//P/9f/1//X/9v/0//T/9P/0//T/9P/0//T/
9P/2//f/9f/2//T/9P/0//T/9P/0//T/9P/1//X/9f/2//j/+f/5//r/+v/6//r/+//7
//z//P/9////AAABAAEAAQABAAIAAgACAAIAAgACAP////8AAAAA/v/9//z/+v/6//r/
+f/5//j/+P/4//f/9P/0//P/8v/x//D/7//v/+//7//v/+//8f/w//D/8P/w//D/8P/w
//D/8P/w//D/8P/v/+//7//v/+7/7v/u/+z/7v/u/+//6//n/+P/3f/Z/9j/2f/f/+3/
AQAYADMAUwB+AKgA1AD+ACQBNwEkAfkAygCqAJEAdwBTAC0ADwD6/+b/0v/H/8X/x//H
/8z/0v/X/9v/3f/f/+D/5P/o/+r/6//r/+v/6//r/+n/6f/p/+r/6//r/+v/6//s/+z/
6//r/+v/6//s/+z/7P/s/+z/7P/s/+3/7f/t/+//7//v/+//7//v//D/8P/w//H/8f/x
//H/8f/x//H/7//v/+//8P/w//D/8P/w//D/8P/x//H/8//z//P/9P/0//T/9P/0//P/
9P/0//T/9P/0//T/9P/1//X/9f/2//n/+f/6//r/+P/4//n/+f/9//3//f///wEAAgAC
AAIAAgADAAMABAACAAQABQAFAAgACQAJAAkACQAKAAwADAAMAA4ADgAOAAwADAAPAA8A
DwAQABIAEwASABIAEgATABMAEwATABQAFgAWABYAFgAWABUAFQAUABMAEwASABIAEQAP
AA0ACwAKAAkACAAHAAcABwAHAAcABAADAAMAAgAEAAQABAACAAAAAAD////////+//7/
/v/+//3//f/9/////////////f/9//3//f/9//3//f/9//3//f/9//3//f/9//3//v8A
AAAAAAAAAP7//v//////AQABAAEAAgAAAAAA//////////8AAAAAAgACAAIAAgAAAAAA
AAAAAAAAAAAAAAAAAAAAAAAAAAABAAEAAQABAAEAAAAAAAAAAgACAAIAAgABAP///v/9
///////+//7//v/+//7//f/9//3//f/9//z//P/8//z//P/8//z//P/6//r/+v/6//z/
/P/7//v/+//7//v/+//7//r/+v/6//j/+P/4//j/+P/4//j/+P/4//j/+P/4//j/9//3
//f/+f/5//n/+v/4//j/+P/4//j/+P/4//j/+P/4//f/9//2//b/9v/3//f/+P/4//j/
9//3//j/+P/4//j/+f/5//n/+f/6//r/+v/6//r/+v/8//z//P/8//z//P/8//z//v/+
//7//v///wAAAQACAAQABAAEAAQAAgACAAIAAgAEAAQABAAEAAEAAAD///7//P/8//z/
/P/6//r/+v/6//n/+P/3//b/9f/0//P/8v/y//L/8v/y//L/8v/y//L/8v/y//L/8v/w
//D/8P/w//D/8P/w//D/8P/w//D/8P/u/+7/7v/u/+z/6v/o/+b/6P/o/+j/6P/4/wgA
GAAoAA==
         </WaveFormData>
      </LeadData>
      <LeadData>
         <LeadByteCountTotal>10000</LeadByteCountTotal>
         <LeadTimeOffset>0</LeadTimeOffset>
         <LeadSampleCountTotal>5000</LeadSampleCountTotal>
         <LeadAmplitudeUnitsPerBit>4.88</LeadAmplitudeUnitsPerBit>
         <LeadAmplitudeUnits>��V</LeadAmplitudeUnits>
         <LeadHighLimit>2147483647</LeadHighLimit>
         <LeadLowLimit>268435456</LeadLowLimit>
         <LeadID>V6</LeadID>
         <LeadOffsetFirstSample>0</LeadOffsetFirstSample>
         <FirstSampleBaseline>0</FirstSampleBaseline>
         <LeadSampleSize>2</LeadSampleSize>
         <LeadOff>FALSE</LeadOff>
         <BaselineSway>FALSE</BaselineSway>
         <ExcessiveACNoise>FALSE</ExcessiveACNoise>
         <MuscleNoise>FALSE</MuscleNoise>
         <LeadDataCRC32>362780045</LeadDataCRC32>
         <WaveFormData>
/v/+//7//v/+//7//v/+//7//v/+//7//v/+//7//v/8//z//P/8//z//P/8//z//P/8
//z//P/8//z//P/8//z//P/8//z/+v/6//r/+v/6//r/+v/6//r/+v/6//r/+v/6//r/
+v/4//j/+P/4//j/+f/5//n//P/8//z//f/7//v/+//8//z//P/8//3//f/9//7//v8A
AAEAAQACAAAAAAAAAAAAAAAAAAAAAAACAAIAAAD///7//f/8//z/+f/4//j/+P/5//j/
+P/3//T/9P/z//L/7//v/+//7//v/+//7//v//H/8P/w//D/7v/u/+7/7v/u/+7/7v/u
/+7/7f/t/+3/7f/t/+3/7f/t/+n/6P/m/+L/3f/Z/9n/2//h/+7//P8QACwASQBtAI0A
rgDRAOcA4wDHAKgAkwCGAHYAYABHAC0AFwAFAPD/4P/Y/9j/1//Z/9v/2//e/97/4v/l
/+f/6v/r/+n/6f/p/+n/6f/p/+j/6P/p/+n/6f/p/+n/6//r/+v/6//r/+v/6//r/+v/
6//r/+v/6v/q/+r/6//t/+z/7P/s/+v/6//r/+z/7P/s/+v/6//t/+3/7f/u/+7/7v/u
/+7/7P/s/+z/7P/u/+7/7v/u/+//7//w//H/8P/v/+7/7f/u/+//8P/x//H/8f/x//L/
8v/z//P/8//x//L/9P/0//b/9v/2//f/9//3//j/+v/4//j/+f/5//r/+v/8//z//v8A
AAEAAgACAAIAAwADAAQABQAGAAcACgALAAsACwAMAAwADQAOAAwADQANAA4ADwAPAA8A
DwAPAA8AEAAQABAAEAAQAA8ADQANAAsACwAIAAcABgAGAAYABQAEAAMAAgABAAAAAAD9
//3//P/7//n/+P/3//b/+P/4//f/9v/1//T/9P/0//L/8v/x//H/8f/x//H/8P/y//L/
8//z//H/8f/x//H/8//y//L/8v/y//P/9P/0//P/8//z//T/8//y//H/8P/y//P/9P/1
//T/9P/0//T/8v/y//L/8v/y//H/8f/x//L/8//z//P/8//z//P/8v/x//L/9P/1//P/
9P/0//T/8//z//T/9P/y//L/8v/y//L/8v/x//H/8//x//H/8v/w//D/7//v//D/8P/w
//D/8P/w//D/7//u/+7/7v/u/+7/7v/u/+3/7v/v//D/8f/x//H/8f/v/+//8P/w/+//
7f/t/+3/7v/u/+7/7v/u/+z/7P/s/+3/7f/u/+7/7v/u/+7/8P/w//D/8P/v/+//7//w
/+7/7v/v/+//7//v//D/8P/y//L/8//1//X/9v/2//b/9f/1//b/9v/0//T/9P/0//X/
9v/3//j/+P/2//X/9P/z//L/8v/x//D/8P/w/+//7P/s/+v/6v/q/+n/6P/n/+f/5//n
/+f/5//n/+f/5//o/+j/6P/o/+b/5v/m/+b/5v/m/+b/5v/n/+f/5//n/+f/5//n/+f/
5f/i/+D/2v/T/8//zf/P/9n/5v/2/wwAKABJAGsAiwCsAM8A4QDbAL8AogCLAH4AbgBW
ADkAIQAPAPv/6P/a/9T/0v/P/8//0f/T/9b/2P/Y/9v/4f/k/+X/4//j/+P/4//j/+P/
4v/i/+P/5f/l/+X/5f/j/+P/4//j/+P/4//j/+P/4f/h/+H/4f/k/+T/5P/l/+X/5P/k
/+T/5f/l/+X/5v/k/+T/4//j/+P/4//j/+T/5v/m/+b/5v/m/+b/5v/m/+b/5v/m/+b/
5//n/+j/6f/n/+f/5//n/+n/6f/p/+n/5//n/+f/6P/q/+v/6//r/+n/6v/s/+z/7v/u
/+7/7//v/+//8P/y//L/8v/z//P/9v/2//j/+P/2//j/+f/6//r/+v/7//v//P/9//7/
//8AAAEAAQABAAIAAgADAAQABAAFAAUABgAJAAkACQAJAAkACQAKAAoACAAIAAgABwAH
AAcABQAFAAYABQAEAAQAAAD///7//f/8//v/+v/6//n/+f/4//f/9f/0//P/8v/y//L/
8f/w//H/8P/w//D/8P/w/+//7//t/+3/7f/s/+7/7v/v/+//7//v/+//7//v/+7/7v/u
/+7/7//w//D/7//v/+//8P/w//D/8P/w/+//7//v/+//8P/w//D/8P/w//D/8P/w//L/
8f/x//H/8P/x//H/8f/z//P/8//y//D/8P/x//H/8f/y//L/8v/v/+//8P/w//D/8P/w
//D/8P/w/+//7//v/+3/7f/u//D/8P/v/+//8P/w//D/8P/w//D/8P/v/+7/7v/u/+7/
7v/u/+7/7f/t/+3/7f/t/+//7//v/+3/6//s/+z/6//t/+3/7f/u/+z/7P/s/+z/7v/u
/+7/7//v/+7/7f/t/+3/7f/t/+3/7v/u/+z/7P/s/+z/7v/u/+7/7v/v/+//7//w//D/
8P/x//H/8f/x//L/8v/y//L/8//1//X/9v/2//b/9//3//j/+P/4//j/+P/4//b/9v/2
//b/+P/2//X/9P/x//D/8P/v//D/8P/w/+//7v/u/+3/7P/u/+3/7P/r/+v/6//r/+v/
6f/p/+n/6f/o/+j/6P/o/+r/6v/q/+r/6P/o/+j/6P/p/+n/6f/p/+n/6f/p/+n/5f/i
/+D/3P/X/9P/0f/V/9v/5v/2/wgAIAA7AFsAeQCYALkAzwDLAK8AkAB7AGwAYABOADcA
IQAPAPv/6v/e/9b/0v/P/9H/0//X/9r/3P/e/+H/4//k/+f/5//l/+X/5f/l/+X/5P/k
/+X/5//n/+f/5//n/+f/5//n/+X/5f/l/+X/5f/l/+X/5f/m/+b/5v/n/+f/5v/m/+b/
6f/p/+n/6v/o/+j/5//n/+f/5//n/+j/6P/o/+j/6P/o/+j/6P/o/+r/6v/q/+r/6//r
/+z/7f/t/+3/7f/t/+v/6//r/+v/7f/t/+3/7v/u/+//7//v/+//8P/y//L/8P/w//D/
8f/z//P/9P/2//b/9v/3//f/+P/4//r/+v/6//z//f/+//7//v//////AAABAAIAAwAC
AAMAAwADAAYABgAHAAgABgAHAAcACAAJAAkACQAJAAsACwAMAAwACgAKAAoACQAJAAkA
BwAHAAgABwAGAAYABAADAAIAAQAAAP///v/+//3//f/8//v/+//6//n/+P/4//j/9//2
//f/9v/2//b/9v/2//X/9f/3//f/9//2//T/9P/1//X/9f/1//X/9f/3//b/9v/2//T/
9f/2//b/8//z//P/9P/0//T/9P/0//X/9f/1//X/9v/2//b/9v/2//b/9v/2//j/9//3
//f/9v/3//f/9//3//f/9//2//T/9P/1//X/9f/2//b/9v/1//X/9v/2//b/9v/2//b/
9v/2//X/9f/1//P/8//0//b/9v/1//X/9P/0//T/9P/0//T/9P/z//T/9P/0//T/9P/0
//T/8//1//X/9f/1//X/9f/1//P/8//0//T/8//z//P/8//0//T/9P/0//T/9P/0//T/
9f/1//T/8//z//P/8//z//P/9P/0//P/8//1//X/9P/0//T/9P/0//T/9P/0//T/9//3
//f/+P/2//b/9//3//f/9//4//j/+v/6//v//f/7//z//P/8//3//f/+//7//v/+//7/
/v8AAAAAAAAAAP7//P/7//r/+f/4//j/9//4//j/+P/3//b/9v/1//T/9P/z//L/8f/x
//H/8f/x/+//7//v/+//8P/w//D/8P/w//D/8P/w/+7/7v/u/+7/7//v/+//7//v/+//
7//v/+3/6v/o/+T/4f/h/+H/4//r//b/BAAWACwARQBhAH0AmAC1AMUAtQCVAHoAawBg
AFQARgAxAB0ACwD7/+z/4v/e/9r/1//Z/93/4f/i/+b/6P/r/+v/7v/t/+3/7f/t/+3/
7f/v/+7/7v/v/+3/7f/t/+3/7f/t/+3/7f/v/+//7//v/+//7//v/+//8P/w//D/8f/x
//D/8P/w/+//7//v//D/8P/w/+//7//x//H/8f/y//D/8P/w//D/8v/y//L/8v/y//L/
8v/y//P/8//0//X/9f/1//X/9f/3//f/9//3//n/+f/5//r/+v/7//v/+//7//z//v/+
//7//v/+/////////wAAAgACAAIAAwADAAQABAAGAAYABAAGAAcACAAIAAgACQAJAAoA
CwAMAA0ADgAPAA8ADwAQABAAEQASABAAEQARABIAFQAVABUAFQAVABUAFgAWABQAFAAU
ABMAEQARAA8ADwAQAA8ADgAOAA4ADQAMAAsACgAJAAgACAAFAAUABAADAAUABAADAAIA
AgACAAEAAAABAAAAAAAAAAAAAAD//////////////v/+//7///////3//f/9//3////+
//7//v/8//3//v/+/////////wAA/v/+//7//v/9//3//f/9//7//v/+//7//v/+//7/
/v8AAP////////7//////////////////v/+//7///////3//v/+//7//f/9//7//v/+
//7//v/+//7//v/9//3//f/7//v//P/8//z/+//7//z//P/8//z//P/8//z/+//8//z/
/P/8//r/+v/6//n/+f/5//n/+f/7//v/+//5//n/+v/6//n/+f/5//n/+v/4//j/+P/4
//j/+P/4//n/+v/6//r/+//5//n/+f/5//r/+v/5//n/+f/5//n/+f/5//r//P/8//r/
+P/4//j/+P/6//r/+v/6//v/+//7//z//P/8//3//f/9//3//v/+//z//P/9////AQAC
AAIAAgACAAEAAQAAAAIAAgACAAIAAwAEAAUABgAFAAIAAAD+/////v/+//3//P/8//z/
+//6//r/+f/4//b/9f/0//P/9f/1//X/9f/1//X/9f/1//T/9P/0//T/9P/0//T/9P/0
//T/9P/0//X/9f/1//X/9f/z//P/8//x//D/7P/q/+X/4//j/+P/6//2/wIAEgAoAEMA
XwB7AJgAuQDPAMsArwCOAHcAbgBiAFIAPwArABkACQD2/+r/5P/g/93/3f/f/+H/5v/o
/+z/7//x//L/8f/x//H/8f/x//H/7//u/+7/7//w//H/8v/z//P/8//z//P/8f/x//H/
8f/x//H/8f/x//L/8v/y//P/9f/0//T/9P/1//X/9f/2//b/9v/1//X/8//z//P/9P/0
//T/9P/0//T/9P/0//T/9v/2//b/9v/3//f/+P/5//n/+f/5//n/+f/5//n/+f/3//f/
9//4//j/+f/5//n/+//8//7//v/8//z//P/9//////8AAAIAAgACAAMAAwACAAIABAAE
AAYACAAJAAoACAAIAAkACQAIAAkACgALAAwADQANAA0ADAAMAA0ADgARABMAFAAWABUA
FQAVABUAFQAVABYAFgAWABYAFgAVABUAFQATABMAEAAPAA4ADgAMAAsACgAJAAkACQAJ
AAoABwAHAAYABQAHAAYABQAEAAIAAgABAAAA///+//7//v/+//7//f/9//////////7/
/v/+///////9//3//f/9//3//P/8//z//P/9//7//v////////8AAP7//v/+//7/AQAB
AAEAAQAAAAAAAAAAAAIAAgACAAIAAgABAAEAAQAAAAEAAQABAAEAAQABAAAA/v/+////
//8BAAIAAgACAAEAAQACAAIAAAAAAAAAAAAAAAAA/////wEA/////wAA/v/+//3//f/+
//7//v/+//7//v/+//3//P/8//z//P/+//7//v/9//v/+//7//v//f/9//3/+//7//z/
/P/7//n/+f/5//r/+v/6//r/+v/6//r/+v/7//n/+P/3//f/9//3//f/9//4//j/+v/6
//r/+v/6//r/+v/6//r/+//7//v//P/8//z//f/9//3//f/+//7/AAAAAAEAAwACAAIA
AQAAAAMAAwAEAAQAAgACAAIAAgAEAAQABAAEAAQAAgABAAAA///+//7//f/7//r/+f/3
//j/+P/3//b/+P/3//b/9f/0//P/8v/x//H/8f/x//H/8v/y//L/8v/y//L/8v/y//D/
8P/w//D/7//v/+//7//x//H/7//v/+//7P/q/+T/4f/b/9f/1//f/+z//P8OACYAQwBj
AIUAqgDNAOkA6wDRALAAlwCGAHgAZABLADEAHQAJAPb/5P/a/9b/1f/V/9f/2//a/9z/
4P/j/+f/6v/p/+f/5//n/+f/5//p/+j/6P/p/+n/6f/p/+n/5//n/+f/5//n/+f/5//n
/+f/5//n/+f/5v/m/+b/5//n/+b/5v/m/+f/5//n/+j/6P/o/+f/5//n/+f/5//o/+b/
5v/m/+b/5v/m/+b/5v/m/+b/5v/m/+f/5//o/+n/5//n/+f/5//p/+n/6f/p/+f/5//n
/+j/6P/p/+n/6f/p/+r/7P/s/+z/7P/s/+3/7f/t/+7/8P/w//D/8f/x//L/8v/0//T/
9v/4//n/+v/4//j/+f/5//r/+//8//3//v////////8AAAAAAQACAAAAAQABAAIAAwAD
AAMAAwADAAMABAAEAAQABAAEAAMABQAFAAMAAwAAAP///v/+//z/+//6//n/+P/3//b/
9v/1//X/9P/z//H/8P/v/+7/7P/s/+v/6v/p/+j/6P/o/+r/6v/p/+n/6f/p/+n/6P/o
/+j/6f/p/+n/6f/p/+n/6f/o/+j/6P/m/+f/6P/o/+f/5//n/+j/6v/q/+r/6v/p/+n/
6f/p/+r/6v/q/+r/6v/q/+r/6v/q/+n/6f/p/+r/6//r/+v/6//r/+v/6v/q/+r/6//r
/+v/7P/s/+z/6f/p/+r/6v/o/+j/6P/o/+r/6v/p/+n/6f/n/+f/6P/o/+j/5//n/+b/
5v/m/+b/6P/o/+j/5//m/+b/5v/m/+b/5v/m/+X/5//n/+f/5//n/+f/5//l/+X/5v/m
/+X/4//j/+P/5P/k/+T/5P/k/+b/5v/m/+f/5//m/+X/5f/j/+P/4//j/+T/5P/j/+P/
4//l/+X/5P/k/+T/5P/k/+b/5v/m/+b/5f/l/+X/5v/m/+b/5//n/+f/5//o/+j/6P/o
/+n/6//r/+z/7P/s/+3/7f/u/+7/7v/u/+7/7v/s/+z/7P/s/+7/7P/r/+r/6//q/+r/
6f/m/+b/5v/l/+T/5P/j/+L/4v/h/+D/3//h/+H/4f/h/9//3//f/9//3v/e/97/3v/e
/97/3v/e/97/3v/e/97/3f/d/93/3f/d/93/3f/b/9v/2v/W/9L/zf/J/8v/zf/V/+D/
7v8AABgANQBRAHEAkACxAMUAvwChAIAAbQBiAFYAQgAtABcAAwDx/+D/1P/O/8r/x//J
/8v/zf/Q/9L/1P/V/9f/2v/Z/9n/2//b/9v/2//d/9z/3P/d/93/3f/d/93/3f/d/93/
3f/f/9//3//f/9//3//f/9//3v/e/97/3//f/97/3v/e/9//3//f/+D/4v/i/+H/4f/h
/+H/4f/i/+L/4v/i/+L/4P/g/+D/4P/g/+D/4P/g/+P/4//k/+X/5f/l/+X/5f/l/+X/
5f/l/+X/5f/l/+b/5v/n/+f/5//n/+j/6v/q/+z/7P/s/+3/6//r/+z/7v/u/+7/7//v
//D/8P/y//L/8P/y//P/9P/2//b/9//3//j/+f/6//v//P/9//3//f/+//7///8AAAAA
AQABAAIAAQABAAEAAQACAAMABQAGAAYABgAGAAUAAwADAAEAAQACAAEAAAAAAP7//f/8
//v/+v/5//j/+P/3//f/9v/1//X/9P/z//L/9P/0//P/8v/x//D/8P/w//D/8P/v/+//
7//v/+//7v/u/+7/7//v//H/8f/x//H/8f/w//D/8P/u/+//8P/w//H/8f/x//L/8v/y
//L/8v/z//P/8//z//L/8v/y//L/8v/y//L/8v/0//P/8//z//T/9f/1//X/9f/1//X/
9P/y//L/8//z//P/9P/0//T/8//z//T/9P/0//T/9P/0//T/9P/z//P/9f/z//P/9P/0
//T/8//z//T/9P/0//T/9P/0//T/8//0//T/9P/0//T/9P/0//P/8//z//P/8//z//P/
8//x//H/8v/y//H/8//z//P/9P/y//L/8v/y//L/8v/y//P/8//y//H/8f/z//P/8//z
//T/9P/z//P/8//z//P/8//x//L/8v/y//T/8//y//T/9P/0//T/9P/0//T/9P/1//X/
9f/2//j/+P/5//n/9//3//j/+P/6//r/+//9//3//v/+//7//////wAAAAD+//7//v/+
//7//v/+//7//P/6//n/+P/5//j/+P/3//b/9v/2//X/9P/0//P/8v/y//H/8P/v/+//
7//v/+//7//v/+//7//w//D/8P/w/+7/7v/u/+7/7v/u/+7/7v/t/+3/7f/t/+//7//v
/+//7f/s/+r/5v/j/+H/4f/j/+n/8v/+/w4AJAA9AFcAcwCQAK0AxQDHAKkAiAB1AGoA
XgBOAD0AKwAXAAcA9v/o/+L/4P/d/93/3//j/+b/5v/o/+v/7//w//H/8f/x//H/8f/x
//H/8P/w//H/8f/x//H/8f/x//H/8f/x//H/8f/x//H/8//z//P/8//y//L/8v/z//P/
8v/y//L/8//z//P/9P/0//T/8//z//X/9f/1//b/9v/2//b/9v/2//b/9v/2//T/9P/0
//T/9f/1//b/9//3//f/9//3//f/9//3//f/+f/5//n/+v/4//n/+f/5//n/+v/8//z/
/v/+//7/////////AAACAAIAAgADAAMABAAEAAYABgAEAAYABwAIAAgACAAJAAkACgAL
AAwADQAMAA0ADQANABAAEAARABIAEAARABEAEgATABMAEwATABMAEwAUABQAFAAUABQA
EwARABEADwAPABAADwAOAA4ADgANAAwACwAKAAkACAAIAAcABwAGAAUABQAEAAMAAgAC
AAIAAQAAAAEAAAAAAAAAAAAAAP/////////////+//z//P/9//3/+//7//v/+//9//z/
/P/8//r/+//8//z/+f/5//n/+v/8//z//P/8//3//f/9//3//P/8//z//P/6//r/+v/6
//z/+//7//v/+v/7//v/+//7//v/+//6//j/+P/5//n/+f/6//r/+v/5//n/+v/6//r/
+v/6//r/+P/4//f/9//4//f/+P/6//j/+P/3//f/+P/4//j/+P/4//j/+P/3//b/9v/2
//b/+P/4//j/9//3//f/9//3//X/9f/1//P/9f/2//b/9f/3//f/9//4//f/9v/1//T/
9v/2//b/9//3//b/9f/1//X/9f/1//X/9v/2//X/9f/3//f/9//3//X/9v/2//b/9P/1
//b/9v/2//b/9v/4//j/+P/4//b/9v/2//b/+f/5//n/+v/8//z//f/9//3//f/+//7/
/P/8//3///8BAAIAAgACAAMAAwAEAAQAAgACAAIAAgAEAAQABAAEAAQAAgABAAAA///+
//7//f/8//z//P/7//r/+v/5//j/+P/3//b/9f/3//f/9//3//f/9//3//f/9P/0//T/
9P/2//b/9v/2//T/9P/0//T/8//z//P/8//x//P/8//z//H/8P/u/+r/5//l/+X/5f/p
//L//v8OACQAOwBXAHcAlgC3ANEA0wC7AJoAgwB0AGoAWgBHADEAHwAPAPz/7P/k/+D/
3f/b/9//4f/k/+b/6v/t/+//8v/1//X/9f/1//X/9f/z//L/8v/z//H/8f/x//H/8f/x
//H/8f/x//H/8f/x//P/8//z//P/9P/0//T/9f/z//L/8v/y//X/9f/1//b/9v/2//X/
9f/3//f/9//4//j/+P/4//j/+P/4//j/+P/4//j/+P/4//f/9//4//n/+f/5//n/+f/7
//v/+//7//v/+//7//z//v///////////wAAAgACAAAAAAAAAAEAAQABAAIABAAEAAQA
BQAFAAgACAAKAAoACAAKAAsADAAOAA4ADwAPABAAEQASABMAFAAVABUAFQAUABQAFQAW
ABYAFwAXABgAFwAXABcAFwAYABkAGwAcABwAHAAcABsAGQAZABcAFwAXABcAFwAYABgA
FwAWABUAEwARAA8ADgANAA0ADAALAAsACgAJAAgACgAKAAkACAAHAAYABgAGAAYABgAF
AAUAAwADAAMAAgACAAIAAwADAAUABQAFAAUABQAEAAQABAACAAMABAAEAAMAAwADAAQA
BQAGAAcACAAHAAcABwAHAAYABgAGAAYABgAGAAYABgAIAAcABwAHAAYABwAHAAcACQAJ
AAkACAAHAAgACgALAAoACgAJAAgABQAFAAYABgAGAAYABgAGAAgACAAHAAcABgADAAIA
AgAEAAQAAwADAAYABgAGAAYABAAEAAQAAwAEAAQABAAEAAQABAAEAAMAAwADAAMAAwAD
AAMAAwABAAMABAAEAAMAAwADAAMABAAEAAQABAAEAAIAAgACAAMAAwACAAEAAQABAAEA
AQABAAQABAADAAMABQAFAAUABQAEAAQAAwACAAIA//8AAAIAAgACAAIABAAEAAQABAAD
AAMAAwAEAAQABAAFAAUABQAFAAYABgAGAAYABwAJAAkACgAKAAoADQANAA4ADgAOAA4A
DgAOAAwADAAMAAwADgAMAAsACgAJAAgACAAHAAYABgAGAAUABAAEAAMAAgABAP///f/7
//z//f/+/////f/9//3//f/8//z//P/8//7//v/+//7//P/8//z//P/5//n/+f/5//v/
+//9//3/+//4//b/7v/p/+X/4//j/+v/+P8IABwANgBXAHUAlwC8AOEA+QD7AOMAxACr
AJgAigB0AFkAPwAtABsACAD2/+z/6P/n/+X/5f/n/+r/7P/w//H/8//4//n/+//5//n/
+f/5//v/+v/6//v/+f/5//n/+f/5//n/+f/5//v/+//7//v/+//7//v/+//6//r/+v/7
//3//P/8//z//P/7//r/+v/6//r/+f/5//n/+f/5//r/+v/6//r/+v/8//z//P/8//z/
/P/8//z/+//7//z//f/7//v/+//7//3//f/9//3//f/9//3//v/+/////////wEAAgAE
AAQABAAEAAQABQAFAAUABgAIAAYABgAHAAcACAAIAAoACgAKAAwADQAOABAAEAARABEA
EAARABIAEwAWABcAFwAXABgAGAAZABoAGAAZABkAGgAdAB0AHQAdAB0AHQAeAB4AHAAc
ABwAGwAbABsAGQAZABYAFQAUABQAFAATABIAEQAQAA8ADgAOAAwACwAJAAcABwAGAAUA
BAACAAIAAQAAAP///v/+//7/AAAAAP/////////////+//z//P/9//3/+//7//v/+//8
//z//f/+//z//f/+//7//f/9//3//v/+//7//v/+//3//f/9//3//v/+//7//v/+//7/
/v/+/wAA/////////v/////////////////+//7//v///////f/+//7//v/9//3//v/+
//z//P/8//z//P/8//v/+//9//v/+//8//z//P/7//v//P/8//z//P/8//z//P/7//r/
+v/6//r/+v/6//r/+f/5//n/+f/5//n/+f/5//f/9//4//j/9//3//f/9//4//b/9v/2
//b/+P/4//j/+f/5//j/9//3//X/9f/1//X/+P/4//f/9//1//X/9f/1//X/9v/2//b/
9v/1//b/9v/4//b/9v/2//b/9P/0//T/9P/3//f/9//4//j/+P/5//n/+f/5//r/+v/6
//r/+//9//3//v/+//7//////wAAAAD+//7//v/+//7//v/+//7//v/8//v/+v/5//j/
+P/3//j/+P/4//f/9P/0//P/8v/y//H/8P/v//H/8f/x//H/8f/x//H/8f/w//D/8P/w
//D/8P/w//D/8P/w//D/8P/t/+3/7f/t/+3/7f/t/+//6//o/+T/4P/b/9n/2f/d/+X/
8v8CABgAMgBTAHMAkwC2ANcA6QDdAL0AogCPAIAAbgBaAEEAKQAXAAMA8P/k/97/3P/Z
/9v/3f/f/+D/5P/m/+f/6f/s/+3/7f/t/+3/7f/t/+3/7P/s/+3/7f/t/+3/7f/r/+v/
6//r/+3/7f/t/+3/7f/t/+3/7f/u/+7/7v/v/+//7v/u/+7/7//v/+//8P/w//D/7//v
//H/8f/x//L/8P/w//D/8P/w//D/8P/w/+7/7v/u/+7/8f/x//L/8//z//P/8//z//H/
8f/x//H/8f/x//H/8v/y//P/8//z//P/9P/2//b/9v/2//b/9//3//f/+P/6//z//P/9
//3//P/8//7//v/+/wAAAQACAAQABAAFAAUABgAHAAgACQAKAAsACwALAAoACgALAAwA
DgAPAA8AEAAPAA8ADwAPAA8ADwAQABAAEgASABIAEQARABEADwAPAA4ADQAMAAwACgAJ
AAgABwAGAAUABAAEAAMAAwACAAEA///+//3//P/8//z/+//6//v/+v/6//r/+P/4//f/
9//3//f/9//2//j/+P/5//n/+f/5//n/+f/3//b/9v/2//b/9//4//j/9//3//f/+P/6
//r/+v/6//n/+f/5//n//P/8//z//P/6//r/+v/6//r/+f/5//n//P/9//3//f/7//v/
+//6//r/+v/7//v/+//8//z//P/7//v//P/8//r/+v/6//r//P/8//v/+//5//f/9//4
//r/+v/5//n/+P/4//j/+P/4//j/+P/3//b/9v/2//b/9v/2//b/9f/1//X/9f/1//X/
9f/1//P/8//0//T/8//1//X/9f/2//T/9P/0//T/8v/y//L/8//1//T/8//z//P/8//z
//P/9P/0//P/8//z//P/8//z//H/8v/y//L/8P/x//L/8v/y//L/8v/y//H/8f/x//H/
8//z//T/9P/y//L/9P/0//P/9P/1//b/9v/2//b/9v/2//b/9v/2//j/+P/4//j/+P/4
//j/+P/5//r/+//8//z//P/8//z/+v/6//r/+v/8//z//P/8//v/+v/5//j/9v/2//b/
9v/1//T/8//y//D/8P/w//D/7v/u/+7/7v/u/+7/7v/u/+7/7v/u/+7/7P/s/+z/7P/s
/+z/7P/s/+z/7P/s/+z/7P/s/+z/7P/s/+z/7P/s/+j/5v/k/+L/4P/g/+D/4P/t//j/
AwAOAA==
         </WaveFormData>
      </LeadData>
   </Waveform>
</RestingECG>
