# Supplementary material for: Detection of Left Atrial Enlargement Using a Convolutional Neural Network-Enabled Electrocardiogram
Source: Front Cardiovasc Med. 2020 Dec 17;7:609976. doi: 10.3389/fcvm.2020.609976 (PMC7773668; doi:10.3389/fcvm.2020.609976)
Supplement: Supplementary file 2 [file Data_Sheet_2.ZIP › normal1/1802010740_10931_00000007.XML]

<?xml version="1.0" encoding="Windows-1252"?>
<!DOCTYPE RestingECG SYSTEM "restecg.dtd">
<RestingECG>
   <PatientDemographics>
      <PatientID>1802010740</PatientID>
      <PatientAge>71</PatientAge>
      <AgeUnits>Years</AgeUnits>
      <Gender>Female</Gender>
      <PatientLastName>liudingyu</PatientLastName>
   </PatientDemographics>
   <TestDemographics>
      <DataType>Resting</DataType>
      <Site>1</Site>
      <AcquisitionDevice>MAC55</AcquisitionDevice>
      <Status>Unconfirmed</Status>
      <Priority>Normal</Priority>
      <AcquisitionTime>09:02:20</AcquisitionTime>
      <AcquisitionDate>11-09-2015</AcquisitionDate>
      <CartNumber>1</CartNumber>
      <AcquisitionSoftwareVersion>009C</AcquisitionSoftwareVersion>
      <XMLSourceVersion>MAC5000 v1.0</XMLSourceVersion>
   </TestDemographics>
   <RestingECGMeasurements>
      <VentricularRate>71</VentricularRate>
      <AtrialRate>71</AtrialRate>
      <PRInterval>206</PRInterval>
      <QRSDuration>106</QRSDuration>
      <QTInterval>398</QTInterval>
      <QTCorrected>432</QTCorrected>
      <PAxis>63</PAxis>
      <RAxis>6</RAxis>
      <TAxis>53</TAxis>
      <QRSCount>12</QRSCount>
      <QOnset>213</QOnset>
      <QOffset>266</QOffset>
      <POnset>110</POnset>
      <POffset>161</POffset>
      <TOffset>412</TOffset>
      <ECGSampleBase>500</ECGSampleBase>
      <ECGSampleExponent>0</ECGSampleExponent>
   </RestingECGMeasurements>
   <Diagnosis>
      <Modality>Resting</Modality>
         <StatementCount>2</StatementCount>
         <LabelText>12SL ��ϳ���</LabelText>
      <DiagnosisStatement>
         <StmtFlag>ENDSLINE</StmtFlag>
         <StmtText>�������</StmtText>
      </DiagnosisStatement>
      <DiagnosisStatement>
         <StmtFlag>ENDSLINE</StmtFlag>
         <StmtText>���� ECG</StmtText>
      </DiagnosisStatement>
   </Diagnosis>
   <Waveform>
      <WaveformType>Rhythm</WaveformType>
      <WaveformStartTime>0</WaveformStartTime>
      <NumberofLeads>8</NumberofLeads>
      <SampleType>CONTINUOUS_SAMPLES</SampleType>
      <SampleBase>500</SampleBase>
      <SampleExponent>0</SampleExponent>
      <HighPassFilter>16</HighPassFilter>
      <LowPassFilter>150</LowPassFilter>
      <ACFilter>NONE</ACFilter>
      <LeadData>
         <LeadByteCountTotal>10000</LeadByteCountTotal>
         <LeadTimeOffset>0</LeadTimeOffset>
         <LeadSampleCountTotal>5000</LeadSampleCountTotal>
         <LeadAmplitudeUnitsPerBit>4.88</LeadAmplitudeUnitsPerBit>
         <LeadAmplitudeUnits>��V</LeadAmplitudeUnits>
         <LeadHighLimit>2147483647</LeadHighLimit>
         <LeadLowLimit>268435456</LeadLowLimit>
         <LeadID>I</LeadID>
         <LeadOffsetFirstSample>0</LeadOffsetFirstSample>
         <FirstSampleBaseline>0</FirstSampleBaseline>
         <LeadSampleSize>2</LeadSampleSize>
         <LeadOff>FALSE</LeadOff>
         <BaselineSway>FALSE</BaselineSway>
         <ExcessiveACNoise>FALSE</ExcessiveACNoise>
         <MuscleNoise>FALSE</MuscleNoise>
         <LeadDataCRC32>3152154350</LeadDataCRC32>
         <WaveFormData>
+v/6//r/+v/8//z//P/8//r/+v/6//r/+v/6//r/+v/6//r/+v/6//z//P/8//z//P/8
//z//P/+//7//v/+//7//v/+//7/AAAAAAAAAAACAAIAAgAEAAYABwAHAAcABwAFAAQA
BAAEAAMAAQD//////v/7//r/+v/6//r/+f/5//n/+f/5//n/+f/5//n/+f/5//n/+v/6
//r/+v/6//r/+v/6//r/+P/4//j/+P/6//r/+v/6//r/+v/6//r/+v/6//r/+v/6//r/
+v/6//r/+//7//v/+//7//v/+//7//v/+//7//7//v8AAAMABQAKABEAFgAgAC0AOwBK
AF4AcwCHAJwAqACkAIwAYwA1ABAA9v/h/8z/v/+5/7j/uv+8/7z/vP+//8j/zf/Q/9b/
3f/i/+f/6P/n/+z/8P/z//T/8//2//r/+f/4//r/+v/6//z/+v/6//r/+v/8//3//f/9
//3//f/9//3//P/8//z//P/8//z//P/9//3//P/8//3//f/9//3//f/9//3//v/+//7/
/v/+//7//////////////wAAAAAAAAEAAQABAAEAAQABAAIAAgABAAEAAgACAAUABQAG
AAYABQAFAAUABgAJAAoACwALAAkACwAMAA0ADgAOAA4AEAASABIAEwAVABMAEwATABQA
FQAVABUAFQAXABcAFgAWABQAFAATABMAFQAVABMAEwASABEAEQAQAA4ADQAMAAsADAAL
AAoACQAGAAUABAADAAQABAAEAAQAAQD//////v8AAAAAAAD///7//v/+//7//P/7//v/
+//9//3//f/8//v/+//7//n/+//7//v/+v/6//r/+v/6//r/+v/6//r/+P/4//j/+P/4
//j/9//3//f/9//3//f/+P/4//j/+P/2//X/9f/1//j/+P/4//j/+f/5//n/+f/6//r/
+v/6//z//P/8//z//f/9//3//f/9//3//v/+//7//v/+//7//P/8//z//P/8//z//P/8
//z//P/8//z//P/8//z//P/8//3//f/8//z//f/9//z//P/8//z/+//7//v//P/8//7/
/v/+//7//P/8//z//P/+//7//f/9//7//v/9//3//f/+//7//f/9//3//f/9//3//f/9
//3////////////9//7//v/+/wEAAQAAAAAAAAAAAAAAAQABAAEAAgACAAQAAgADAAIA
AgACAAIAAgAGAAgACQAJAAkACQAHAAYABgAGAAUAAwABAAEAAAD9//r/+v/6//r/+//7
//v/+//7//v/+//7//v/+//7//v//P/8//z//P/8//z//P/8//z//P/8//z//P/8//z/
/P/8//z//P/8//z//P/8//z/+v/6//r/+v/6//r/+//7//3//f/9//3//f/9//3//f//
//7//v8AAAMABwAOABUAHAAiAC0AQQBSAGIAdwCRAKYArACgAIIAVwArAAoA7v/V/8L/
u/+3/7b/uP+4/7r/uv+9/8D/xf/K/9D/1//c/+P/5v/p/+z/8P/x//L/9//4//j/+f/6
//r/+v/6//r//P/8//z//P/8//3//f/9//3//f/9//3//P/8//z//P/+//7//v//////
/v/+////////////////////AAAAAP7//v/+//7/AQABAAEAAQABAAIAAgACAAMAAwAD
AAMAAwADAAQABAAFAAUABgAGAAkACQAKAAoACQAJAAkACgANAA4ADwAPAA0ADwAQABEA
EgASABIAFAAUABQAFQAXABcAFwAXABgAGQAZABkAGQAbABsAGgAaABkAGAAWABUAFwAX
ABUAFQASABEAEQAQABAADwAOAA0ADgANAAwACwAIAAcABgAFAAQABAAEAAQAAwABAAEA
AAD+//7//v/9//r/+v/6//r//P/7//v/+//5//n/+f/4//n/+f/5//f/9//3//f/9v/2
//b/9v/2//b/9v/2//b/9v/2//b/9v/4//j/9//3//f/9//3//f/+v/6//r/+v/6//n/
+f/5//r/+v/6//r//f/9//3//f/8//z//P/8//z//P/8//z//f/9//3//f/7//v//P/8
//z//P/8//z//P/8//z//P/8//z//P/8//z//P/8//z//P/8//z//P/8//3//f/8//z/
/f/9//z//P/8//z/+//7//v//P/8//z//P/8//z//P/8//z//P/8//z/+//7//r/+v/5
//n/+//8//z/+//5//n/+f/5//v/+//7//v/+//7//v/+//9//7//v/+///////+//7/
AAD8//7//v/+//7/AQAEAAYABwAHAAcABQAEAAIAAgABAP////////7/+//6//r/+v/6
//f/9//3//f/+f/5//n/+f/7//v/+//7//r/+v/6//r/+v/6//r/+v/4//j/+P/4//r/
+v/6//r/+P/4//j/+P/6//r/+v/6//j/+P/4//j/+P/4//n/+f/5//n/+f/5//f/9//3
//f/+f/6//r//P///wMABAAJABAAGAAhAC0APABMAF8AcwCKAJ4AoACQAG8ARQAaAPz/
4//K/7v/t/+2/7b/tv+4/7b/uf+8/8H/xv/K/83/0v/Z/97/4//m/+j/6f/s/+//8P/w
//H/9P/2//b/9P/2//j/+P/4//j/+P/5//n/+f/5//n/+f/5//r/+v/6//r/+P/4//j/
+f/5//j/+P/5//v/+//7//v/+f/5//r/+v/8//z//P/8//v/+//7//v/+//8//z//P//
//////////////8AAAAAAQABAAIAAgADAAMABAAEAAUABQAFAAYABwAIAAkACQAJAAsA
DAANAA4ADgAOABAAEAAQABEAEwAVABUAFQAWABUAFQAVABUAFQAVABQAFAAUABQAEwAT
ABMAEwARABEAEAAPAA8ADgAOAA0ADAALAAgABwAGAAUABAADAAIAAQAAAAAAAAAAAP//
/f/9//z/+v/6//r/+f/4//j/+P/4//j/9//3//f/9f/1//X/9P/z//P/8//x//X/9f/1
//T/8v/y//L/8v/y//L/8v/y//L/8v/y//L/9P/0//P/8//1//X/9f/1//T/9P/0//T/
9P/z//P/8//2//b/9v/2//f/9//3//f/+P/4//j/+P/4//j/+P/4//n/+f/5//n/+f/5
//r/+v/5//j/9//2//b/9v/2//b/+P/4//j/+P/4//j/+P/4//j/+P/4//j/+P/5//n/
+P/4//n/+f/4//b/9v/2//X/9//3//j/+P/4//j/+P/4//j/+P/4//j/+P/4//f/9//4
//j/9//3//f/+P/4//f/9//3//f/9//3//f/9//3//f/9//3//f/+f/6//r/+v/5//n/
+P/4//j/+P/4//n/+//7//r/+v/7//z//f/+//7/AAABAAEAAwADAAEAAAAAAAAA///9
//v/+//6//f/9v/2//b/9v/1//X/9f/1//X/9f/1//X/9//3//f/9//2//b/9v/2//b/
9v/2//b/9v/2//b/9v/2//b/9v/2//j/+P/4//j/9v/2//b/9v/4//j/+P/4//b/9v/3
//f/9//3//f/9//3//f/9//3//f/+P/4//z///8BAAQACwASABoAIwAvAEAAUABhAHcA
jgCgAKAAjABrAEEAGAD6/+X/0P/B/73/vP+6/7r/vP++/7//xP/J/8r/zv/T/9j/3//i
/+X/6P/q/+v/7v/z//T/9P/z//T/9v/2//b/+P/4//j/+P/4//b/9//3//f/9//3//f/
9//6//r/+v/6//j/+P/4//n/+//6//r/+//5//n/+f/5//v/+//8//z//P/8//z//P/7
//v/+//7//3//v/+//7//f/9//3//f//////AAAAAP////8AAAAAAwADAAQABAAFAAUA
BQAGAAUABgAHAAcACQALAAwADQAMAAwADAAOABAAEAARABMAEwATABMAFAATABMAEwAT
ABUAFQAUABQAFAAUABMAEwAVABUAEwATABAADwAPAA4ADgANAAwACwAKAAkACAAHAAYA
BQAEAAMAAgACAAIAAgABAP/////+//7//v/+//3//P/8//z//P/8//v/+//7//v/+//7
//r/+//7//v/+f/5//n/+f/4//j/+P/4//j/+P/4//j/+P/2//b/9v/2//j/+P/3//f/
9f/1//X/9f/2//b/9v/2//b/9f/1//X/9v/2//b/9v/3//f/9//3//j/+P/4//j/+P/4
//j/+P/5//n/+f/5//n/+f/6//r/+v/6//r/+v/8//z//P/8//r/+v/6//r//P/8//z/
/P/8//z//P/8//r/+//7//r/+P/5//n/+P/5//r/+//7//n/+f/6//r/+v/6//r/+v/6
//r/+v/6//r/+v/5//n/+v/6//n/+f/5//r/+v/5//v/+//7//v/+f/5//n/+f/5//n/
+f/5//n/+v/6//r/+//7//r/+v/6//r/+v/7//n/+f/6//r/+v/6//v/+//8//z//P/9
//3//v/+//7/AAAAAAAA////////AQAAAAIAAgACAAIABAAGAAcABwAHAAcABQAEAAQA
BAADAAEA//////7/+//6//r/+v/6//n/+f/5//n/+f/5//n/+f/5//n/+f/5//r/+v/6
//r/+v/6//r/+v/6//r/+v/6//j/+P/4//j/+v/6//r/+v/6//r/+v/6//r/+v/6//r/
+v/6//v/+//5//n/+f/5//v/+//7//v/+//8//7/AAABAAUACgAPABQAHAApADUARgBY
AGsAfQCWAKQAogCQAG0AQQAaAAAA6f/U/8X/v/+8/7z/vv/A/8L/w//I/83/0v/Y/9v/
4P/j/+b/6f/q/+z/7//y//f/9v/2//n/+P/4//b/+P/6//r/+v/6//r/+v/7//v/+//7
//v/+//7//r/+v/6//r//P/8//z//f/9//z//P/9//v/+//7//v//f/9//7//v/+//7/
/v/+//////////////8AAAAAAAABAAEAAQABAAEAAQACAAIAAwADAAQABAADAAMABAAE
AAUABQAFAAYABwAIAAkACQAHAAkACgALAA4ADgAOABAAEAAQABEAEwATABMAEwAUABUA
FQAVABUAEwATABIAEgAUABQAEwATABMAEwARABEAEgARABEAEAAOAA0ADAALAAoACQAI
AAcACAAHAAYABQAEAAQABAAEAAMAAQABAAAAAAAAAAAA///+//7//v/+//7//f/9//3/
/f/9//3//P/9//3//f/7//v/+//7//r/+v/6//r/+v/6//r/+v/6//j/+P/4//j/+v/6
//n/+f/3//f/9//3//j/+P/4//j/+P/3//f/9//4//j/+P/4//f/9//3//f/+P/4//j/
+P/4//j/+P/4//v/+//7//v/+//7//z//P/8//z//P/8//z//P/8//z//P/8//z//P/+
//7//v/+//z//P/8//z//v///////v/8//3//f/8//7//v/+//3//f/9//7//v/+//7/
/v/+//7//v/+//7//v/+//3//f/+//7//f/9//3//v/+//3//f/9//3//f/9//3//f/9
/////////////f/+//7//v///////v/+//7//v/+/////////wAAAAD+//7///////7/
/v/+////AQACAAIAAgAEAAQABAADAAMAAwADAAQABgAGAAYABgAKAAwADQANAAsACwAJ
AAgABgAGAAUAAwADAAMAAgD///7//v/+//7/+//7//v/+//9//3//f/9//3//f/9//3/
/P/8//z//P/8//z//P/8//7//v/+//7//v/+//7//v/+//7//v/+//7//v/+//7//P/8
//z//P/+//7///////////////////////////////7/AAAEAAcACQAMABEAGAAgACsA
OQBKAFwAcQCFAJwArACsAJgAcwBHAB4AAADr/9T/xf+//7z/vP/A/8L/wP/D/8r/z//Q
/9b/2//i/+f/6v/r/+7/8v/1//b/+f/6//z//f/8//z//P/+//7//v/+//7//v/+////
/////wEAAQABAAEAAAAAAAAAAAAAAAAAAAABAAMAAgACAAMAAQABAAEAAQADAAMABAAE
AAIAAgACAAIABQAFAAUABQADAAQABAAEAAcABwAHAAcABwAHAAgACAAHAAcACAAIAAsA
CwAMAAwADQANAA0ADgANAA4ADwAPAA8AEQASABMAFAAUABQAFgAYABgAGQAbABkAGQAZ
ABoAGwAbABsAGwAbABsAGgAaABoAGgAZABkAGQAZABcAFwAYABcAFwAWABQAEwASABEA
EAAPAA4ADQAMAAsACgAJAAoACgAKAAoACQAHAAcABgAGAAYABgAFAAQABAAEAAQAAgAB
AAEAAQADAAMAAwACAAEAAQABAP///////////v/+//7//v/+//7//v/+//7//v/+//7/
/v/+//7//f/9//3//f/9//3//P/8//z//P/+//3//f/9//z//P/8//z//f/9//3//f/+
//7//v/+//7//v/+//7/////////////////AAAAAAAAAAAAAAAAAAAAAAAAAAACAAIA
AgACAAAAAAAAAAAAAAAAAAAAAAAAAAEAAQAAAAAAAQABAAAAAAAAAAAA////////AAAA
AAAAAAAAAAAAAAAAAAAAAAAAAAAA/////wAAAAD///////8AAAAA//////////////3/
/f/9//3////////////9//7//v/+///////+//7//v/+//7/////////AAAAAP7//v//
/////v/+//7//////wAAAAAAAAAAAAAAAP//AQABAAEAAAABAAIAAgADAAMAAgAEAAQA
BgAGAAYABgAIAAoACwALAAkACQAHAAYABgAGAAUAAwABAAEAAAD9//z//P/8//z/+//7
//v/+//7//v/+//7//3//f/9//3//v/+//7//v/8//z//P/8//z//P/8//z//P/8//z/
/P/+//7//v/+//z//P/8//z//P/8//z//P/8//z//f/9//3//f/9//3//f/9//3//f/9
//7/AAACAAMABwAMABEAGAAgACkANwBIAFoAbwCFAJwArgCuAJgAcQBFAB4A/v/l/87/
v/+7/7j/uv+6/7z/vv+9/8L/x//M/9L/2f/e/+P/6P/r/+z/7v/x//b/9//4//j/+f/4
//r/+v/6//z//v/+//7//v/8//3//f/9//3//f/9//3//v/+//7//v/+//7//v//////
/v/+////////////////////AAAAAAAAAAAAAAAAAQABAAEAAQD//wAAAAAAAAEAAQAB
AAEAAwADAAQABAAFAAUABgAGAAUABQAGAAYABwAHAAcACAALAAwADQANAAsADQAOAA8A
EAAQABAAEgASABIAEwAVABUAFQAVABYAFQAVABUAFQAXABcAFgAWABYAFgAVABUAEwAT
ABEAEQASABEAEQAQAA4ADQAMAAsACgAJAAgABwAIAAcABgAFAAIAAgACAAIAAQD/////
/v8AAAAAAAD///3//P/7//r/+v/5//n/+f/5//n/+f/4//n/+f/5//f/+P/3//b/9P/0
//T/9P/0//X/9v/3//j/9//2//X/9P/2//b/9f/1//X/9f/1//X/9P/0//T/9P/2//X/
9f/1//b/9v/2//b/9//3//f/9//4//j/+P/4//j/+P/4//j/+//7//v/+//5//n/+v/6
//j/+P/4//j/+P/4//j/+P/6//r/+v/6//r/+v/6//r/+P/4//j/+P/4//n/+f/4//j/
+f/5//j/+P/4//j/9//3//f/+P/4//j/+P/4//j/+P/4//j/+P/4//j/9//3//j/+P/3
//f/9//4//j/9//3//f/9//3//f/9//3//f/9//3//f/9//3//j/+P/4//v/+//6//r/
+P/4//j/+f/5//n/+v/6//r/+v/7//3//v/+//7//v/+/wAAAgADAAMAAwADAAEAAAAA
AAAA///9//v/+//6//f/9P/0//T/9P/1//X/9f/1//X/9f/1//X/9//3//f/9//2//b/
9v/2//T/9P/0//T/9f/2//f/+P/2//b/9v/2//b/9v/2//b/9v/2//b/9v/0//T/9P/0
//b/9v/3//f/9//3//f/9//3//f/9//3//n/+v/6//z///8BAAQACQAQABgAIQArADoA
TABfAHMAigCgAKYAmgB9AFEAJAACAOn/0P+9/7f/tP+0/7b/tv+2/7f/uv+//8L/xv/L
/9D/1f/c/+H/5P/m/+n/7v/x//L/9P/1//T/9P/0//T/9v/4//j/+P/4//j/+f/5//n/
+f/5//n/+f/6//r/+v/6//r/+v/6//v/+//6//r/+//7//v/+//7//v/+//8//z//v/+
//7//v/9//3//f/9////AAAAAAAAAQABAAEAAQABAAEAAgACAAMAAwAEAAQABQAFAAYA
BgAHAAcABwAIAAkACgALAAsACwANAA4ADwAQABAAEAASABQAFAAVABcAFwAXABcAGAAX
ABcAFwAXABcAFwAWABYAGAAYABcAFwAXABcAFQAVABQAEwATABIAEgARABAADwAOAA0A
DAALAAoACQAIAAcABAAEAAQABAADAAEAAQAAAP7//v/+//3//v/+//7//v/8//v/+//7
//n/+f/5//j/+f/5//n/9//3//f/9//2//b/9v/2//b/9v/2//b/9v/2//b/9v/2//j/
+P/3//f/9//3//f/9//4//j/+P/4//r/+f/5//n/+v/6//r/+v/7//v/+//7//r/+v/6
//r//P/8//z//P/9//3//f/9//3//f/+//7//P/8//z//P/8//z//P/8//z//P/8//z/
/P/8//z//P/8//z//P/8//z//f/9//z//P/9//3//P/8//z//P/7//v/+//8//z//P/8
//z//P/8//z//P/8//z//P/7//v//P/8//v/+//7//z//P/7//3//f/9//3//f/9//3/
/f/9//3//f/9//v//P/8//z///////7//v/8//z//P/9//////8AAAAAAAAAAAEAAQAC
AAIAAgACAAIAAgAEAAYABwAHAAcABwAFAAQABAAEAAMAAQABAAEAAAD9//r/+v/6//r/
+f/5//n/+f/5//n/+f/5//v/+//7//v/+v/6//r/+v/6//r/+v/6//r/+v/6//r/+v/6
//r/+v/8//z//P/8//r/+v/6//r//P/8//z//P/6//r/+//7//v/+//7//v/+//7//v/
+//9//7//v/+/wMABwAKABMAHAAiAC0APwBQAGAAdQCNAKIAqgCgAIQAWQAtAAwA8v/b
/8r/wf+7/7r/vP++/7z/vP/B/8r/zf/S/9r/3f/g/+X/5v/n/+r/7v/x//T/9f/2//T/
9f/2//j/+P/4//j/+v/6//r/+v/4//n/+f/5//v/+//7//v//P/8//z//P/6//r/+v/7
//3//P/8//3/+//7//v/+//7//v//P/8//z//P/8//z//f/9//3//f/9//7//v/+////
////////AQABAAIAAgABAAEAAgACAAMAAwAEAAQABQAFAAUABgAHAAgACQAJAAkACwAM
AA0ADAAMAAwADgAQABAAEQATABMAEwATABQAEwATABMAEwATABMAEgASABQAFAATABMA
EwATABEAEQAOAA0ADQAMAAwACwAKAAkACAAHAAYABQAGAAUABAADAAAAAAAAAAAAAQD/
/////v/8//z//P/7//r/+v/6//r//P/7//v/+//7//v/+//6//v/+//7//n/+f/5//n/
+P/4//j/+P/4//j/+P/4//j/9v/2//b/9v/2//b/9f/1//X/9f/1//X/9P/0//T/9P/2
//X/9f/1//T/9P/0//T/9f/1//X/9f/2//b/9v/2//j/+P/4//j/9//3//f/9//5//n/
+v/6//r/+v/6//r/+v/6//r/+v/6//r/+v/6//r/+v/6//r/+v/6//r/+v/6//v/+//6
//j/+f/5//j/+v/6//r/+f/5//n/+v/6//r/+v/6//r/+v/6//r/+v/6//r/+f/5//r/
+v/5//n/+f/6//r/+f/5//n/+f/5//n/+f/5//n/+f/5//n/+f/5//r/+v/6//n/+f/4
//j/+v/6//r/+//7//v//P/8//z//P/9//3//P/8//z//f/9//7/AAAAAAAAAAAAAAAA
AAACAAQABQAFAAcABwAFAAQABAAEAAMAAQABAAEAAAD9//r/+v/6//r/9//3//f/9//5
//n/+f/5//n/+f/5//n/+P/4//j/+P/6//r/+v/6//j/+P/4//j/+v/6//r/+v/6//r/
+v/6//r/+v/6//r/+v/6//r/+v/6//r/+//7//v/+//7//v/+//7//v/+//7//7//P/8
/wEABQAIAA8AFAAaACUAMQBCAFQAZwB/AJYApgCqAJwAewBNACQABADt/9b/w/+7/7r/
uP+6/7z/vP+//8L/x//O/9L/2f/g/+P/5v/p/+j/7P/x//L/8//0//T/9//4//j/9v/2
//j/+v/6//r/+v/6//v/+//7//n/+f/5//n//P/8//z//P/8//z//P/9//3//P/8//3/
/f/9//3//f/9//3//v/+//7//v/+//7//////////////wAAAAAAAAEAAQABAAEAAQAB
AAIAAgADAAMABAAEAAUABQAGAAYABwAHAAcACAAHAAgACQAJAAkACwAMAA0AEAAQABAA
EgAQABAAEQATABMAEwATABQAFQAVABUAFQAVABUAFAAUABYAFgAVABUAEwATABEAEQAS
ABEAEQAQABAADwAOAA0ADAALAAoACQAIAAcABgAFAAQABAAEAAQABQADAAMAAgAAAAAA
AAD///7//v/+//7//v/9//3//f/////////+//////////3//v/9//z/+v/8//z//P/8
//r/+v/6//r/+v/6//r/+v/6//r/+f/5//n/+f/5//n/+P/4//j/+P/6//n/+f/5//j/
+P/4//j/+f/5//n/+f/6//r/+v/6//z//P/8//z//f/9//3//f/9//3//v/+//z//P/8
//z//P/8//z//P/+//7//v/+//z//P/8//z//v/+//7//v/+///////+//z//f/9//z/
/v/+//7//f/9//3//v/+//7//v/+//7//P/8//z//P/+//7//f/9//7//v/9//3//f/+
//7//f////////////3//f/9//3//f/9//3//f/9//7//v/+///////+//7/AAAAAAAA
AQABAAEAAgACAAAAAAABAAEAAgAEAAYABgAGAAYABgAGAAgACQAJAAsACwAJAAgACAAI
AAcABQADAAMAAgD///7//v/+//7//f/9//3//f/9//3//f/9//v/+//7//v//v/+//7/
/v/+//7//v/+//7//v/+//7//P/8//z//P/+//7//v/+//z//P/8//z//v/+//7//v/+
//7///////3//f/9//3//f/9//3//f///wAABAAEAAUACQAOABUAHAAmADMAQwBUAGYA
ewCTAKoAsgCoAIwAXwAxAA4A8v/b/8b/vf+5/7j/uv+6/7z/vP+//8b/y//Q/9b/2//i
/+f/6v/p/+z/8v/z//T/9//6//r/+//8//r//P/+//7//P/8//z//P/+////////////
////////AAAAAAAAAAAAAAAAAAABAAEAAAAAAAEAAQABAAEAAQABAAEAAgACAAIAAgAC
AAIAAwADAAMAAwADAAQABAAEAAUABQAFAAUABQAFAAYABgAHAAcACAAIAAkACQAKAAoA
DQANAA0ADgANAA4ADwAPAA8AEQASABMAFAAUABQAFgAWABYAFwAZABcAFwAXABgAGwAb
ABsAGwAZABkAGAAYABoAGgAZABkAFwAXABUAFQAUABMAEwASABIAEQAQAA8AEAAPAA4A
DQAMAAsACgAJAAgACAAIAAgABwAFAAUABAACAAIAAgABAAAAAAAAAAAAAAD/////////
///////+//3//f/9//v//f/9//3//P/8//z//P/8//r/+v/6//r//P/8//z//P/6//r/
+f/5//v/+//7//v//P/8//z//P/6//n/+f/5//z//P/8//z//f/9//3//f8AAAAAAAAA
AAAAAAAAAAAA////////////////AAAAAAAAAAAAAAAAAAAAAAAAAAAAAAAAAAAAAAAA
AAAAAAAAAAAAAAAAAAAAAAEAAQAAAAAAAQABAAAAAAAAAAAA////////AAAAAAAAAAAA
AAAAAAAAAAAAAAAAAAAA//////7//v/9//3///8AAAAA//8BAAEAAQABAAEAAQABAAEA
AQABAAEAAQABAAIAAgACAAEAAQAAAAAAAgACAAIAAwADAAUABgAGAAYABgAGAAYACAAK
AAsACwALAAsACQAIAAgACAAHAAUAAwADAAIA///+//7//v/+//3//f/9//3//f/9//3/
/f////////////7//v/+//7//v/+//7//v8AAAAAAAAAAP7//v/+//7/AAAAAAAAAAD+
//7//v/+//7//v/+//7/AAAAAAEAAQD/////////////////////AQAAAAIABAAHAAkA
DAAVABwAIgAtADsATABcAG0AhQCeAK4ArgCaAHMAQwAaAPz/4f/K/7//vf++/7z/uv+6
/77/v//C/8f/zv/S/9P/2P/h/+b/6f/u//L/8//2//f/+v/+/////v/+//z//v/+/wAA
AAAAAAAAAAABAAEAAQABAAEAAQABAAIAAgACAAIAAgACAAIAAwAFAAQABAAFAAMAAwAD
AAMABQAFAAYABgAGAAYABgAGAAUABQAFAAUABwAIAAgACAAJAAkACQAJAAkACQAKAAoA
DQANAA4ADgAPAA8AEAAQABMAEwATABQAEwAUABUAFQAXABkAGgAbABoAGgAaABwAHgAe
AB8AIQAjACMAIwAkACMAIwAjACMAIwAjACIAIgAiACIAIQAhACEAIQAfAB8AIAAfAB8A
HgAcABsAGgAZABoAGQAYABcAFAATABIAEQAQABAAEAAQAA0ACwALAAoACAAIAAgABwAG
AAYABgAGAAYABQAFAAUAAwADAAMAAgADAAMAAwABAAEAAQABAAAAAgACAAIAAgAEAAIA
AAACAA==
         </WaveFormData>
      </LeadData>
      <LeadData>
         <LeadByteCountTotal>10000</LeadByteCountTotal>
         <LeadTimeOffset>0</LeadTimeOffset>
         <LeadSampleCountTotal>5000</LeadSampleCountTotal>
         <LeadAmplitudeUnitsPerBit>4.88</LeadAmplitudeUnitsPerBit>
         <LeadAmplitudeUnits>��V</LeadAmplitudeUnits>
         <LeadHighLimit>2147483647</LeadHighLimit>
         <LeadLowLimit>268435456</LeadLowLimit>
         <LeadID>II</LeadID>
         <LeadOffsetFirstSample>0</LeadOffsetFirstSample>
         <FirstSampleBaseline>0</FirstSampleBaseline>
         <LeadSampleSize>2</LeadSampleSize>
         <LeadOff>FALSE</LeadOff>
         <BaselineSway>FALSE</BaselineSway>
         <ExcessiveACNoise>FALSE</ExcessiveACNoise>
         <MuscleNoise>FALSE</MuscleNoise>
         <LeadDataCRC32>1823227266</LeadDataCRC32>
         <WaveFormData>
/P/8//z//P/+//7//v/+/wAAAAAAAAAA///+//3//P/9//7///8AAAEAAgADAAQAAgAC
AAIAAgADAAQABQAGAAcACAAJAAoACgAKAAoACgAMAAwADAAMAAwADAAKAAkABwAEAAMA
AQABAP3/+//7//7//v/8//n/9//3//b/9f/1//X/9f/0//T/9P/0//T/9P/1//X/9f/3
//f/9//3//X/9f/1//X/9v/2//b/9v/2//b/9v/2//f/9//3//f/9//3//f/9//3//f/
9//4//j/+P/5//n/+f/5//r/+v/6//r/+v/5//n/+f/5//n//P///wEAAwAJABQAHQAm
ADMAQwBSAFsAYQBeAFQAQgAvABoACgABAPP/4P/P/8j/x//E/8T/yP/R/9n/3v/j/+j/
7f/w//H/9P/3//j/+v/7//v/+v/6//7//P/8//z//v/+//3//f/9//3//P/8//z//f/9
//3//f/9//3//f/9//3//f/9//7//v/+//7//v/+//7//v/+//7//v//////////////
////////AQABAAEAAgAAAAAAAAAAAAEAAQABAAEAAQABAAIAAgADAAQABAAEAAUABQAF
AAcABwAHAAcACQAKAAsACwALAAoACwAMAA0ADwARABEAEgAUABUAFgAWABUAFgAXABgA
GAAZABkAGgAcABwAHQAdABsAGwAbABwAHgAeAB4AHgAcABwAGwAbABsAGgAZABgAFwAW
ABYAFQAWABUAFAARAA8ADgANAAwADQALAAoACgAJAAgABwAGAAUABQAEAAMAAQAAAAAA
AAACAAEAAQABAAAAAAD+//7//v/+//7//v/+//7//v/+//7//v/+//7//f/9//3//f/9
//3//f/9//3//f/9//3//f/9//7//v/9//3//f/+//7//v/+//7/AAAAAAAAAQD/////
/////////////////////////////////////wEAAQABAAEAAQABAAEAAQABAAAAAAAA
AAAAAAAAAAAA/v/+//7//v8AAAAAAAAAAAAAAAAAAP///f/9//3//f//////////////
//////7//v/+//7//v8BAAEAAAAAAP7//v/+//7//v/+//7//v/+//7///////3//v//
////AQABAAEAAQACAAMABQAHAAYABgAGAAYABQAFAAUACAAJAAkACQAJAAoACwALAAwA
DgAOAA4ADgAOAA4ADgAMAA0ADQAKAAkABwAFAAEA/////wAAAAD+//r/9//2//T/9f/1
//X/9f/2//b/9v/2//b/9v/3//f/9//3//f/9//1//X/9f/1//X/9v/2//b/9//4//n/
+v/5//n/+P/3//f/9//3//f/9//3//f/9//6//r/+v/7//v/+//7//z/+v/6//r/+v/7
//v/+//7//3/AAAFAAkACQANABQAHQAmAC8APQBOAFcAVQBMAEAANAAjABQACgABAPP/
5P/X/87/yf/G/8j/yv/R/9f/3v/j/+T/5//q/+//8v/1//j//P/9//3//P/+//7//v/+
//7/AAACAAEAAAD///7//P/+//7//////////////////f/9//3//f///wAAAAAAAAAA
AAAAAAAAAgACAAIAAgABAAEAAQABAAEAAQABAAEAAwADAAMABAAEAAQABAAEAAMAAwAD
AAMAAwADAAQABAAFAAYABgAGAAkACQAJAAsACQAJAAkACwAKAAsACwALAA4ADwAQABEA
EwAVABUAFgAWABcAGAAYABkAGgAbABwAHAAdAB0AHgAgACAAIQAhAB8AHwAfACAAIQAi
ACMAJAAiACIAIQAhACEAIAAfAB4AGwAaABoAGQAYABcAFgATABMAEgARABAADwANAAwA
DAAJAAgABwAGAAcABwAGAAUAAwACAAIAAgAAAP///////wAAAAD+//7//v/+//7//v/+
//7//v/+//z//P/8//z//f/9//3//f/7//v/+//7//v/+//7//v//f/9//7//v/7//v/
+//8//r/+v/6//r//P/8//z//f/7//v/+//7//v/+//7//v//f/9//3//f/7//v/+//7
//3//f/9//3/+//7//v/+//7//r/+v/6//r/+v/6//r/+v/6//r/+v/8//z//P/8//r/
+v/6//n/+P/3//b/9f/3//f/9//3//f/9//3//b/+P/4//j/+P/3//f/9v/2//b/9v/2
//b/+P/4//j/+P/5//r//P/9////AAABAAEA////////////////AAABAAQABAAEAAQA
BQAEAAUABgAHAAgACgAKAAoACAAHAAcABAADAP///f/5//f/9f/2//b/9P/z//H/8f/w
/+//7//v/+//7v/u/+7/7v/u/+7/7//v//H/8f/x//H/7//v/+//7//t/+7/7v/u/+//
8P/x//L/8P/x//H/8f/v/+//7//v//H/8f/x//H/8f/w/+//7//v/+//7//w//L/8v/y
//L/8//z//H/8f/x//L/9f/5//v/AQAGAA8AGAAhAC8APgBLAFEATABEADgAKwAcABAA
CQD//+7/3//W/8//yP/E/8b/yf/N/9L/1//a/93/3v/h/+b/5//q/+7/8f/z//T/9P/y
//D/8v/y//D/8P/z//P/8//z//L/9P/0//X/9f/z//P/8//z//P/8//z//P/8//0//T/
9P/0//T/9P/0//b/9v/2//b/9f/1//X/9f/1//X/9f/1//f/9//3//j/+P/4//j/+P/5
//n/+f/5//v/+//8//z/+//8//z//P////////8BAP///////wEAAAABAAEAAQAEAAUA
BgAHAAcACQAJAAoADAANAA4ADgARABIAEwAUABQAFQAVABYAFAAUABUAFQAVABUAFQAW
ABYAFgAWABYAFgAWABUAFQAVABQAEwASABEAEAAQAA8ADAALAAoABwAJAAgABwAGAAUA
AwACAAIA///+//3//P/7//v/+v/5//n/+P/4//j/9v/1//X/9f/0//T/8v/y//P/9P/1
//b/9P/0//T/9P/y//L/8v/y//P/8//z//P/9f/1//X/9f/1//X/9f/1//X/9f/2//b/
9f/1//X/9v/2//b/9v/2//b/9v/2//f/+f/5//n/+f/5//n/+f/5//n/+f/5//n/+f/5
//n/+f/3//f/9//3//f/9//3//f/9//2//b/9v/2//b/9v/2//b/9v/2//b/9v/2//b/
9v/4//j/+P/3//X/9f/1//X/9//3//f/9//3//f/9//2//b/9v/2//b/9//3//b/9v/2
//b/9v/2//b/9v/2//b/+P/4//n/+f/3//j/+f/5//r/+//8//3//f/9//7////+//7/
/v/+/wEAAQABAAQABQAFAAMABAAHAAgACQAKAAoACgAKAAgABwAHAAQAAwABAP//+//5
//n/+v/6//j/8//x//H/8P/v/+//7//v/+7/7v/u/+7/7P/s/+3/7f/t/+3/7f/t/+//
7//v/+//7//w//D/8P/w//D/8P/w//D/8f/x//H/8f/x//H/8f/x//H/8f/x//L/8v/y
//P/8//z//P/9P/0//T/9P/0//P/8//1//P/8//2//n/+//9/wEACgATAB4AJwA3AEoA
WwBhAF4AVgBIADcAJAAUAAsA///q/9n/0P/J/8L/wP/E/8f/z//W/9n/3v/h/+T/5//q
/+3/8P/0//X/9f/0//T/9P/0//b/9v/0//T/9f/1//X/9f/0//T/9P/1//X/9//3//f/
9//3//f/9//3//f/+P/4//j/+P/4//j/+P/4//j/+P/4//n/+f/5//n/9//3//f/9//3
//f/9//4//j/+P/4//j/+f/5//n/+f/5//n/+v/6//v//P/8//z//f/9//3/////////
//8BAAAAAQABAAEABAAFAAYABwAJAAsACwAMAA4ADwAQABAAEQASABMAFAAUABUAFQAW
ABgAGAAZABkAGQAZABkAGgAaABoAGgAaABkAGAAWABUAFwAWABUAFAATABIAEgARAA4A
DQAMAAkACwAKAAkACAAFAAMAAgACAAEAAAD///7///////7//f/7//r/+v/6//r/+f/5
//n/+v/6//j/+P/4//j/+P/4//j/+P/4//j/+P/4//j/+P/3//f/9//3//f/9//3//f/
9//3//f/9//3//f/+P/4//f/9//3//j/+P/4//j/+P/4//j/+P/5//n/+f/5//n/+f/5
//n/+f/5//n/+f/5//n/+f/5//n/+//7//v/+//5//n/+f/5//v/+v/6//r/+v/6//r/
+v/6//r/+v/6//j/+P/4//j/+P/4//j/9//5//n/+f/5//f/9//3//f/+f/5//n/+P/4
//j/+P/4//f/9//2//b/9v/2//b/9v/2//b/9v/2//b/9v/3//f/9f/2//f/9//3//f/
9//3//X/9f/2//f/9v/2//b/9v/3//f/9//6//v/+//7//v//v////////8BAAEAAQAB
AAQABAAEAAMABAAEAAUABQAEAAUABwAKAAoACgAKAAoACAAIAAgABgAFAAUAAgABAP//
/f/5//f/9//4//j/9v/1//P/8//y//H/8f/x//H/8P/w//D/8P/w//D/8f/x//H/8f/x
//H/8f/x//H/8f/x//L/8v/y//L/8v/y//L/8v/z//P/8//z//P/8//z//X/9f/1//X/
9P/0//T/9f/1//X/9f/2//b/9v/2//b/9//3//X/9f/1//j/+//9////BQAOABcAIgAv
AD0ATgBdAGEAXgBWAEoANQAgABAABQD3/+D/z//I/8X/wP/A/8T/y//T/9j/3//m/+v/
7P/t//D/8//2//j/+f/5//r/+v/4//j/+v/4//j/+P/5//v/+//7//r/+P/4//n/+f/5
//n/+f/5//n/+f/5//n/+//8//z//P/8//z//P/8//r/+v/6//r/+//7//v/+//7//v/
+//7//v/+//7//z//P/8//z//P/9//3//f/9//////8AAAAAAQACAAIAAgABAAEAAQAD
AAMAAwADAAUABgAHAAcABwAIAAkACgALAA0ADwAPABAAEAARABIAEgAVABYAFwAYABgA
GQAZABoAGgAaABsAGwAdAB0AHQAeABwAHAAcABwAHgAeAB0AHQAdABwAGwAaABcAFgAW
ABUAFgAVABQAEQARABAADwAOAA0ACwAKAAoACQAIAAcABgAFAAUABAADAAMAAgACAAIA
AgABAAEAAQAAAAAA/v/+//7//v/+//7//v/+//7//v/+//7//v/+//3//f/9//3/////
///////9//3//f/9//3//f/+//7//f/9//3//v/+//7//v/+//7//v/+////////////
///9//3//f/9////////////////////////////////////////////AQAAAAAAAAAA
AAAAAAAAAP7//v/+//7//v/+//7//v/+//7//v/9///////////////////////9//3/
/f/8//z//P/8//z//f/9//z//P/8//z//P/8//z//P/8//z//P/8//3//f/7//z//f/9
//v/+//7//v/+//7//z//f/9//z/+//6//n/+f/5//z///////////8CAAMAAwADAAMA
AwADAAMABgAGAAYABQAGAAYABwAHAAgABwAJAAoADAAMAAwADAAMAAwADAAKAAcABwAE
AAMA///9//n/9//5//r/+v/4//X/8//z//L/8f/x//H/8f/y//L/8v/y//L/8v/z//P/
8//z//P/8//x//H/8f/x//H/8v/y//L/9P/0//T/9P/0//X/9f/1//X/9f/1//X/8//z
//P/8//2//b/9v/3//f/9//3//j/+P/4//j/+P/5//X/9f/3//f/+P/7//3///8FAA4A
FQAgAC0AOwBKAFUAWwBYAFAARAAzAB4ADgABAPP/4P/P/8b/wf++/77/wv/H/9H/2P/b
/+L/6f/s/+3/8P/z//j/+v/5//n/+v/6//z/+v/6//r/+v/6//v/+//7//v/+v/6//r/
+//7//3//f/9//3//P/7//r/+f/5//r/+v/6//r/+v/6//r/+v/6//r/+v/7//v/+//7
//v/+//7//v//f/9//3//v/8//z//P/8/////////////////wAAAAD//wAAAAAAAAEA
AQABAAMAAwADAAMABQAEAAUABQAFAAgACQAKAAsACwANAA0ADgAQABEAEgASABMAFAAV
ABYAFgAXABcAGAAYABgAGQAZABkAGQAZABoAGgAaABoAGgAaABoAGQAZABkAGAAXABYA
EwASABIAEQASABEAEAANAA0ADAALAAoACQAHAAYABgAFAAQAAwACAAEAAQAAAP/////+
//7//v/+//3//f/9//z//P/6//r/+v/6//r/+v/4//j/+P/4//r/+v/6//r/+f/5//n/
+f/5//n/+f/5//n/+f/5//n/+f/5//r/+v/5//n/+f/6//j/+P/4//j/+P/4//j/+f/7
//v/+//7//n/+f/5//n/+//7//v/+//7//v/+//7//n/+f/5//n/+f/5//n/+f/5//j/
+P/4//j/+P/4//j/+P/4//j/+P/4//j/+P/4//j/+P/4//f/9//3//f/9//3//f/9//3
//X/9f/1//T/9v/2//b/9v/3//f/9v/2//T/9P/0//T/9P/0//T/9P/y//L/8//z//H/
8v/z//P/9f/1//X/9f/z//P/9P/1//b/9v/2//b/9f/1//X/+P/4//f/9v/1//T/9f/1
//X/9v/3//j/+f/7//z//f/9//7//v//////AQD///7///8CAAMAAgABAAMABAAFAAYA
CAAIAAgACAAIAAgACAAGAAMAAwAAAP///f/7//f/9f/1//b/9v/0//P/8f/x//D/7//v
/+//7//w//D/8P/w/+7/7v/v/+//8f/x//H/8f/x//H/8f/x//H/8v/y//L/8P/w//D/
8P/w//H/8f/x//P/8//z//P/8//z//P/8//0//T/9P/1//X/9f/1//b/9P/0//T/9P/z
//X/9f/1//X/+v/9////AQAHAAwAEwAeACkANQBCAE8AVQBSAEgAPgAvABoACgABAPX/
4v/R/8b/wf++/77/wP/H/8//1P/Z/+D/4//m/+n/7P/v//L/9v/3//n/+v/6//r/+P/4
//r/+v/4//n/+//7//v/+v/6//r/+//7//n/+f/5//n/+f/5//n/+f/5//r/+v/6//r/
+v/6//r/+v/6//r/+v/5//n/+f/5//v/+//7//v//f/9//3//v/9//z/+//6//3//f/9
//3//f/9//7//v/9//7//v/+/////////wEAAQABAAEAAwAGAAcABwAHAAYABwAIAAkA
CQALAAsADAAMAA0ADgAOABEAEgATABQAFAAVABUAFgAWABYAFwAXABkAGQAZABoAGAAY
ABgAGAAaABoAGQAZABkAGAAXABYAFQAUABQAEwASABEAEAANAA0ADAALAAoACwAJAAgA
CAAFAAQAAwACAAEAAQAAAP///f/8//z//P/+//3//f/9//z//P/6//r/+P/4//j/+P/6
//r/+v/6//z//P/8//z//P/7//r/+f/5//n/+f/5//v/+//7//v/+//7//z//P/7//v/
+//8//z//P/8//z//P/8//z//f/9//3//f/9//3//f/9//3//f/9//3//f/9//3//f/9
//3//f/9//3//f/9//3//f/9//z//P/8//z//P/8//z/+v/6//r/+v/8//z//P/8//z/
/P/8//v/+//7//v/+//7//v/+//7//v/+//7//r//P/8//z//P/8//v/+f/4//r/+v/6
//r/+v/6//r/+v/4//j/+f/5//n/+v/7//v/+//7//v/+//9//3//v///wIAAgACAAIA
AgABAAAAAgAFAAUABQAFAAQABwAHAAcADAAMAAwADAAMAA4ADgAOAAwACwALAAgABwAD
AAEA/f/7//3//v/+//z/+P/1//T/8v/x//H/8f/x//D/8P/w//D/8v/y//P/8//z//P/
8//z//H/8f/x//H/8//0//T/9P/y//L/8v/y//T/9f/1//X/8//z//P/8//z//P/8//z
//b/9v/2//f/9f/1//X/9v/2//b/9v/2//f/+f/1//f/+f/4//v///8DAAcACgAPABgA
JQAxADwASwBXAFQASgBAADMAIgAUAA8ABwD0/+P/2v/R/8j/xP/G/8n/z//U/9n/3v/f
/+D/5f/o/+n/7P/y//n/+//6//r/+v/6//j/+P/4//r/+f/7//v/+//6//r/+v/7//v/
+f/5//n/+f/7//v/+//7//n/+v/6//r//P/8//z//P/8//z//P/8////////////AQAB
AAEAAQABAAEAAQACAAIAAgACAAIAAQABAAEAAQADAAMABAAEAAUABgAGAAYABQAFAAUA
BwAHAAcABwAJAAoACwALAAsADgAPABAAEQARABMAEwAUABYAFwAYABgAFwAYABkAGgAa
ABsAGwAcAB4AHgAfAB8AIQAhACEAIgAiACIAIgAiACAAIAAfAB8AIQAgAB8AHgAdABwA
HAAbABoAGQAYABUAFQAUABMAEgAPAA0ADAAMAAsACgAJAAgACQAJAAgABwAHAAYABgAG
AAQAAwADAAMAAgACAAAAAAAAAAAAAAAAAP7//v/+//7/AAAAAAAAAAD/////////////
////////////////////////AAAAAP///////wAAAAAAAAAAAAACAAIAAgADAAEAAQAB
AAEAAQABAAEAAQABAAEAAQABAP///////////////////////////////////v/+//7/
AAAAAAAAAAAAAAAAAAAAAAAAAAAAAAAAAAAAAAAA////////////////////////////
/////v/+//7//v/+///////+//7/AAAAAAAAAAAAAAAAAAAAAP7//v///////f/+////
/////////////wEAAQACAAMABgAGAAYABgAFAAUABQAIAAkACQAJAAkACgALAAsACwAN
AA4ADgAOAA4ADgAOAA4ADgAMAAsACwAIAAcAAwABAP3/+//9//7//v/8//f/9f/1//T/
8//z//P/8//y//L/8v/y//L/8v/z//P/8//z//P/8//1//X/9f/1//X/9v/2//b/9P/0
//T/9P/0//X/9f/1//X/9f/1//X/9f/1//X/9f/2//b/9v/3//f/9//3//j/+P/4//j/
+P/3//f/9//3//n//P///wEABQALABQAHQAoADUARwBYAGEAYQBaAFAAQAArABgADAAB
APH/3P/P/8j/xf/C/8T/yv/R/9f/3P/j/+j/6//u/+//9P/3//r//P/9//3//v/8//z/
/P/8//z/+v/8//3//f/9//3//P/8//z//f/9//v/+//7//v//f/9//3//f/9//7//v/+
//z//P/8//z//v/+//7//v/9//3//f/9//3//f/9//3//f/9//3//v/+//7//v/+////
/////////////wAAAAABAAIAAgACAAMAAwADAAUABQAFAAUABwAGAAcABwAHAAgACQAK
AAsADQAPAA8AEAAQABEAEgASABMAFAAVABYAFgAXABcAGAAYABgAGQAZABkAGQAZABoA
GgAaABoAGgAaABoAGQAZABcAFgAVABQAEwASABIAEQAQAA8ADgALAAsACgAJAAgACQAH
AAYABgAFAAQAAwACAAEAAQAAAP/////+//7//v/8//v/+//7//z//P/6//r/+v/6//r/
+v/6//r/+v/6//r/+v/6//r/+f/5//n/+f/7//v/+//7//n/+f/5//n/+f/5//r/+v/5
//n/+f/6//j/+P/4//j/+v/6//r/+//5//n/+f/5//v/+//7//v/+//7//v/+//7//v/
+//7//v/+//7//v/+//7//v/+//7//r/+v/6//z//P/8//z/+v/6//r/+v/8//z//P/8
//r/+v/6//n/9//3//f/9//3//f/9//3//f/9//3//b/9v/2//b/9v/3//f/9v/2//j/
+P/4//j/+P/4//j/+P/4//j/+f/5//f/+P/5//n/+f/5//n/+f/3//f/+P/5//r/+v/6
//r//f/9//3/AAADAAMAAwADAAIAAwADAAMABQAFAAUABQAIAAgABgAJAAoADAAMAAwA
DAAKAAoACgAIAAgACQAHAAcABQADAP///f/9//7//v/8//n/9//3//b/8//z//P/8//0
//T/9P/0//T/9P/1//X/8//z//P/8//1//X/9f/1//X/9v/2//b/9v/2//b/9v/0//X/
9f/1//X/9f/1//X/9f/1//X/9f/2//b/9v/3//f/9//3//j/+v/6//r/+v/5//n/9//1
//f/+P/9////AQADAAwAFQAeACcANQBIAFUAWwBaAFIARgA3ACIAEAAFAPf/5v/T/8r/
w//A/8D/wv/J/9H/2P/d/+T/6f/s/+//8v/z//T/+P/5//n/+v/6//r/+v/6//r/+v/8
//3/+//7//v/+v/6//r/+//7//n/+f/5//n/+//7//v/+//7//z//P/8//z//P/8//z/
/P/8//z//P/9//3//f/9//3//f/9//3//f/9//3//v/+//7//v/+/////////////f/9
//7//v///wAAAAAAAAEAAQABAAMAAwADAAMABQAGAAcABwAHAAgACQAKAAsACwANAA0A
DgAOAA8AEAAQABEAEgATABQAFgAXABcAGAAYABgAGQAZABsAGwAbABwAGgAaABoAGgAc
ABwAGwAbABsAGgAZABgAFwAWABYAFQAUABMAEgAPAA8ADgANAAwACwAJAAgACAAHAAYA
BQAEAAMAAwACAAEAAQAAAAAAAAAAAP///////wAAAAD+//7//v/+//7//v/8//z//P/8
//z//P/8//z//f/9//3//f/9//3//f/9//3//f/9//3/+//7//z//P/8//3//v8AAP7/
/v/+//7//v/+//7////9//3//f/9//3//f/9//3//f/9//3//f/9//3//f/9//3//f/9
//3//f/9//3//f/9//z//P/8//z//P/8//z//P/8//z//P/8//z//P/8//z//P/8//v/
/f/9//3//f/7//v/+//7//v/+//7//r//P/8//z//P/7//v/+v/6//z//P/8//z/+v/6
//r/+v/8//z//f/9//v//P/9//3//f/9//3//f//////AAABAAQABAAEAAQABQAFAAUA
CAAHAAcABwAHAAgACQAJAAkACwALAAoADAAMAAwADAAMAAwADAAKAAsACwAIAAcABQAD
AP///f/9//7//v/8//f/9f/1//T/8//z//P/8//0//T/9P/0//T/9P/1//X/9f/1//X/
9f/1//X/9f/1//X/9v/2//b/9v/2//b/9v/2//f/9//3//f/9//3//f/+f/5//n/+f/4
//j/+P/5//n/+f/5//r/+v/6//r/+v/9//3/+f/7//3//v8BAAMABQALABQAHQAoADEA
PwBOAFcAVQBMAEQAOAAnABQACAD//+//3P/P/8j/w//A/8L/yP/P/9f/3P/j/+j/6//u
/+//8v/1//r//P/7//v//v/8//z/+v/6//z//v/+//3//f/9//3//P/8//z//f/9//3/
/f/9//3//f/9//3//f/9//7//v/+//7//v/+//7//v/+//7//v//////////////////
////////////AAAAAAAAAAAAAAMAAwADAAMAAQABAAIAAgAFAAYABgAGAAUABQAFAAcA
CQAJAAkACwAMAA0ADQANAA4ADwAQABEAEQATABMAFAAWABcAGAAYABcAGAAZABoAHAAd
AB0AHgAeAB4AHwAfAB8AHwAfACAAHgAeAB4AHgAcABwAGwAbAB0AHAAbABoAGwAaABoA
GQAWABUAFAARABEAEAAPAA4ADQALAAoACgAJAAgABwAGAAUABQAEAAMAAwACAAIAAgAA
AP////////7//v/8//z//P/8//z//P/8//z//P/8//z//P/8//z//f/9//3//f/9//3/
/f/9//3//f/9//3//////wAAAAD+//3//P/8//7//v/+//7//v/+//7///8BAAEAAQAB
AP/////////////////////////////////////////////////////9//z//P/8//z/
/P/8//z//v/+//7//v/+//7//v/+//z//P/8//v//f/9//3//f/9//3//f/9//3//f/9
//z//v/+//7//v/9//3//P/8//z//P/8//z/+v/6//r/+v/8//z//f/9////AAABAAEA
AwADAAMAAwAFAAUABgAHAAcABgAFAAQABgAHAAgADAALAAsACwAKAAsADAANAA4AEAAQ
ABAADgALAAsACAAHAAMAAQD9//v/+//8//z/+v/5//f/9//2//P/8//z//P/9P/0//T/
9P/0//T/9f/1//P/8//z//P/8//z//P/8//1//b/9v/2//T/9P/0//T/9P/1//X/9f/3
//f/9//3//f/9//3//f/+P/4//j/+f/5//n/+f/6//j/+P/4//j/9//3//f/9//3//r/
//8DAAUACQAOABcAIgArADUARABTAFUAUABIADoAKQAYAA4ACQD//+7/4f/a/9H/yv/G
/8j/zf/T/9r/3//i/+P/5P/n/+r/7f/y//b/+f/7//z//P/8//7//v/8//z//P/7//3/
/f/9//z//P/8//3//f/9//3//f/9//3//f/9//3//f/+//7//v/8//z//P/8//z//P/8
//z///////////////////////3//f/9//7///8AAAEAAgABAAEAAQABAAEAAQACAAIA
AwAEAAQABAADAAMAAwAFAAcABwAHAAkACgALAAsACwAOAA8AEAARAA8AEQARABIAEgAT
ABQAFAAVABYAFwAYABoAGwAbABwAHAAcAB0AHQAdAB0AHQAeACAAIAAgACAAIAAgAB8A
HwAfAB4AHQAcABsAGgAaABkAGAAXABYAEwATABIAEQAQAA8ADQAMAAwACQAIAAcABgAH
AAcABgAFAAMAAgACAAIAAgABAAEAAQAAAAAA/v/+//7//v/+//7//v/+//7//v8CAAAA
/v/+/w==
         </WaveFormData>
      </LeadData>
      <LeadData>
         <LeadByteCountTotal>10000</LeadByteCountTotal>
         <LeadTimeOffset>0</LeadTimeOffset>
         <LeadSampleCountTotal>5000</LeadSampleCountTotal>
         <LeadAmplitudeUnitsPerBit>4.88</LeadAmplitudeUnitsPerBit>
         <LeadAmplitudeUnits>��V</LeadAmplitudeUnits>
         <LeadHighLimit>2147483647</LeadHighLimit>
         <LeadLowLimit>268435456</LeadLowLimit>
         <LeadID>V1</LeadID>
         <LeadOffsetFirstSample>0</LeadOffsetFirstSample>
         <FirstSampleBaseline>0</FirstSampleBaseline>
         <LeadSampleSize>2</LeadSampleSize>
         <LeadOff>FALSE</LeadOff>
         <BaselineSway>FALSE</BaselineSway>
         <ExcessiveACNoise>FALSE</ExcessiveACNoise>
         <MuscleNoise>FALSE</MuscleNoise>
         <LeadDataCRC32>4273818853</LeadDataCRC32>
         <WaveFormData>
AgACAAIAAgAEAAQABAAEAAIAAgACAAIABAAEAAQABAAGAAYABgAGAAkACgALAAwACwAK
AAkACAAJAAoACwAMAAkACAAHAAYAAwACAAEAAAD///7//f/5//n/+v/8//3//v/+//7/
//8BAAEAAQABAP//AAABAAEAAQABAAIAAgACAAEAAQABAAEAAQABAAEAAQACAAIAAgAC
AAIAAwADAAEAAQABAAEAAwADAAMAAwADAAQABAAEAAQABAAEAAQABAAEAAQABAAGAAYA
BgAGAAUABQAFAAUABQAFAAUABQAFAAUABQAFAAUABAACAAEAAwAEAAkAEAARAAsAAQDy
/9z/xf+r/5L/hP95/3P/bf9v/3b/ev93/3n/eP91/3b/eP95/3z/h/+R/5v/qf+1/8L/
zv/W/97/6f/w//T/9f/5//z//v8BAAQABAADAAMABAAGAAYABgAHAAgACAAGAAYABwAI
AAgACAAIAAgACAAJAAkACQAKAAoACgALAAsACgAKAAsACwAMAAwADAAOAA4ADgAOAA0A
DQANAA0ADwAPAA8AEAAQABAAEAAQABEAEQARABEAEQASABIAEwARABAAEAAQABIAEgAT
ABMAEwATABQAFAAUABQAEwATABQAFAAUABMAEwATABIAEgASABIAEQARAA8ADwAPAA8A
EAAQABAAEAAQABAAEAAQABAADwAPAA8ADgANAA0ADQANAA0ADQANAA0ADQANAA0ACwAL
AAwADAALAAsACwAKAAoACgAJAAkABwAHAAYABQAFAAUABAAEAAQABAADAAIABAAEAAQA
BAACAAIAAQABAAEAAQABAAEAAQABAAEAAQADAAMAAwADAAEAAgACAAIABAAFAAUABQAF
AAYABgAGAAYABgAGAAYABwAHAAcABwAHAAcABwAHAAcABwAHAAgABgAGAAYABgAHAAcA
BwAHAAYABgAGAAUABQAFAAUABQAHAAcABwAHAAUABQAEAAQABAAEAAQABAADAAMAAwAD
AAMAAwADAAMAAwADAAMAAwADAAIAAgACAAIAAgACAAIAAgACAAIAAQADAAMAAwADAAUA
BQAFAAUABQAFAAUABQAFAAUABQAFAAMAAwADAAMABAAEAAQABAAEAAQABAAEAAMAAwAD
AAMABQAFAAYABgAIAAkACgALAAsACwALAAsADQANAA0ADgAMAAwADQANAAYABAACAAIA
AAAAAAAAAAD9//3//v8AAAAAAAD///7/AQABAAEAAQADAAMABAAFAAUABQAFAAYABAAE
AAMAAwADAAMAAwADAAMAAwAEAAQABAAEAAQABQAHAAcABwAHAAcABwAHAAcABQAFAAYA
BgAGAAYABgAGAAgACAAIAAgACAAIAAgACAAIAAkACQAJAAkACQAJAAkABwAHAAcABwAH
AAcABgAGAAUABQAEAAcADAAPAAsAAwD2/+j/0/+5/6D/kP+N/4//jf+P/5b/nP+d/5v/
lv+P/4z/jP+N/5L/nf+l/6n/sf+9/8r/1P/e/+b/7f/y//b/+////wIABAAHAAgACAAH
AAkACAAKAAoACgALAAwADAAMAAwADQAOAA4ADgAOAA4ADgAPAA8ADwAQABAAEAARABEA
EAAQABEAEQASABIAEgASABIAEgASABMAEwATABMAEQARABEAEgAUABQAFAAUABMAEwAT
ABMAEQASABIAEwATABIAEgASABIAEgATABMAEwATABQAFAASABIAEQARABIAEgASABEA
EQARABAAEAAOAA4ADQANAA0ADQANAA0ADAAMAAwADAAMAAwADAAMAAwACwALAAsACgAJ
AAkACQALAAsACwALAAsACwALAAsACwALAAwADAANAA0ADQAMAAoACgAJAAkACwALAAoA
CQAJAAkACAAIAAoACgAJAAgABgAGAAYABgAIAAgABwAHAAcABwAHAAcACQAJAAkACQAJ
AAkACQAJAAcACAAIAAgACAAJAAkACQAJAAoACgAKAAoACgAKAAoACQAJAAkACQAJAAkA
CQAJAAkACQAJAAoACAAIAAgACAAJAAkACQAJAAoACgAKAAkACQAJAAkACQAJAAkACQAJ
AAcABwAGAAYABgAGAAYABgAFAAUABQAFAAcABwAHAAcABQAFAAUABQAFAAQABAAEAAYA
BgAGAAYABAAEAAQAAwADAAMAAwADAAMAAwADAAMAAwADAAMAAwADAAMAAwADAAMAAwAD
AAMABAAEAAQABAAFAAYABwAIAAkACQAJAAkABwAHAAgACAAJAAkACQAJAAgABwAGAAUA
AQAAAP///v/9//z/9//3//j/+v/7//z//P/8//3//f/9//3//f/9//7///8BAAEAAQAC
AAAAAAD/////AQABAAEAAQD/////AAAAAAAAAAAAAAEAAQABAAEAAQABAAEAAQABAAEA
AQACAAIAAAAAAAAAAAAAAAAAAAAAAAAAAAAAAAAAAAABAAEAAQABAAEAAQABAP//////
////AQD///7//v/7//v//P/9/wAAAQADAP//9v/q/9n/xf+s/5b/i/+N/4v/jf+Q/5b/
m/+f/5z/l/+U/5D/j/+U/5n/of+n/6n/r/+8/8j/0P/a/+P/6P/q/+//8//2//j/+f/6
//7///////7//v/+//7///8AAAAA/v/+////AAAAAAAAAAAAAAAAAQABAAEAAgACAAIA
AwAFAAQABAAFAAMABAAEAAQABAAEAAQABAAFAAUABQAFAAUABQAFAAYABAAEAAQABAAD
AAMAAwADAAMABAAEAAUAAwACAAIAAgACAAIAAwADAAMAAwAEAAQABAAEAAMAAwAEAAQA
BAADAAEAAQAAAAAAAAAAAP////////////////7//v/+//7//v/+//7//v/+//3//f/9
//7//f/9//3//f/9//3//f////////////////8AAAAA/////////v8AAAAA////////
///+//3///////7//v/+//7//f/8//z//P/8//z//P/8//v/+//7//v/+//7//v/+//7
//v/+//7//v/+//7//z//P/8//z//f/9//3/+//8//z//P/8//z//P/8//3//f/9//3/
/f/9//3//f/7//v/+//8//z//P/8//z//f/9//3//f/+//7//v/9//3//f/9//3/+//7
//v/+//9//3//P/8//z//P/8//z/+//7//v/+//7//v/+//7//v/+//7//v/+//6//r/
+v/6//r/+v/6//r/+v/6//n/+f/5//n/+f/5//n/+f/5//n/+f/5//n/+f/5//n/+f/5
//n/+f/5//j/+P/4//j/+P/4//j/+P/7//v/+//7//z//f///wAAAQABAAEAAQD/////
/////////////wAA+v/4//f/9P/y//L/8v/y/+//7//w//L/9f/2//b/9v/1//X/9f/1
//X/9f/2//f/9//3//f/+P/4//j/9//3//n/+f/5//n/+f/5//r/+v/4//j/+P/5//v/
+//7//v/+//7//v/+//5//n/+v/6//r/+v/6//r//P/8//z//P/8//z//P/8//z//f/9
//3//f/9//3//f/9//3//f/9//3//f/8//z/+f/5//z///8EAAcABQD9//L/5P/P/7P/
mP+G/33/d/91/3X/fP+E/4f/hf+E/4H/gP+A/4H/gv+J/5P/m/+j/63/uP/E/9D/2P/f
/+T/6v/v//P/9P/2//n/+v/8//3//f/+//7//v/+////AAAAAAAAAAABAAIAAAAAAAAA
AAACAAMAAwADAAQABAAEAAUABQAEAAQABQADAAQABAAEAAYABgAGAAYABwAHAAcABwAF
AAUABQAGAAgACAAIAAgABwAHAAcABwAHAAgACAAJAAsACgAKAAoACAAIAAkACQAJAAkA
CgAKAAwADAALAAsACgAKAAoACQAJAAkACAAIAAgACAAHAAcABwAHAAcABwAGAAYABgAG
AAQABAAEAAQABgAFAAUABQAEAAMAAwADAAMAAwADAAMABQAFAAUABQADAAMABAAEAAMA
AwADAAIAAgACAAEAAQABAAEAAAD//wEAAQAAAAAAAAAAAP///v/+//7//v/+//z//P/7
//v//f/9//3//f/9//3//f/9//3//f/9//3//f/+//7//v/8//3//f/9//3//v/+//7/
AAAAAAAAAAABAAEAAQABAAEAAQABAAEAAQABAAEAAgAAAAAAAAAAAAEAAQABAAEAAgAC
AAIAAQABAAEAAQABAAEAAQABAAEAAQABAAAAAAAAAAAAAAAAAP//////////////////
/////////////////v/+//7//v/+//7//v/+//7//v/9//3//f/9//3//f/9//3//f/9
//3//f/9//3//f/9//3//f/9//3//f/8//z//P/8//z//P/8//z/+//7//v/+//7//v/
/P/8//3//f/9//3/+//7//v/+//9//3//f/+/wAAAAABAAEAAwACAAEAAgAEAAQABAAD
AAMAAwADAAIAAgACAAIAAgD+//z/+//6//n/+P/3//b/8//z//T/9v/5//r/+v/6//n/
+f/5//n/+f/5//r/+//7//v/+//8//z//P/7//v/+//7//v/+//9//3//v/+//z//P/8
//3/+//7//v/+//9//3//f/9//3//f/+//7//v/+//7//v/+//7//v/+//7//v/+//7/
AAABAAEAAQD//////////wEAAQABAAEAAQABAAAAAAD9//3/AAAFAAoACwAHAP//8P/c
/8P/qf+Q/4D/df9r/2X/Z/9w/3b/c/9z/3T/c/92/3b/df96/4H/i/+X/6X/sf++/8r/
1P/c/+P/6v/u//P/9//6//z//f/+/wAAAQADAAQAAgACAAIAAwAEAAQABAAEAAUABgAG
AAYABgAGAAYABwAHAAcACAAIAAgACQAJAAgACAAJAAkACgAKAAoADAAMAAwADAANAA0A
DQANAA0ADQANAA4ADgAOAA4ADgAPAA8ADwAPAA0ADgAOAA8AEQAQABAAEAAQABAAEQAR
ABEAEQASABIAEgASABEAEQASABIAEgARABEAEQAQABAAEgASABEAEQAPAA8ADwAPAA4A
DgAOAA4ADgAOAA4ADgAQAA8ADwAPAA4ADQANAA0ADQANAA0ADQALAAsACwALAAsACwAM
AAwACwALAAsACgAIAAgABwAHAAcABwAGAAUABQAFAAQABAAEAAQAAwACAAIAAgACAAIA
AgACAAEAAQABAAEAAQABAAEAAQABAAEAAwADAAMAAwABAAIAAgACAAIAAwADAAMAAwAE
AAQABAAEAAQABAAEAAUABQAFAAUABQAFAAUABQAHAAcABwAIAAYABgAGAAYABwAHAAcA
BwAIAAgACAAHAAcABwAHAAcABwAHAAcABwAFAAUABAAEAAQABAAEAAQAAwADAAMAAwAD
AAMAAwADAAMAAwADAAMAAwACAAIAAgAEAAQABAAEAAIAAgACAAEAAwADAAMAAwADAAMA
AwADAAMAAwADAAMAAwADAAMAAwABAAEAAQABAAIAAgACAAIAAgACAAIAAgABAAEAAQAB
AAEAAQACAAIAAQABAAEAAQABAAEAAQABAAMAAwADAAQABAAEAAUABQAGAAYABgAIAAoA
CgAKAAkACQAJAAkACAAIAAgACAAIAAQAAgABAAAA/f/8//v/+v/3//f/+P/6//3//v/+
//7////////////9//3//v///wEAAQABAAIAAgACAAEAAQABAAEAAQABAAEAAQACAAIA
AAAAAAAAAQABAAEAAQABAAEAAQABAAEAAQABAAIAAgACAAIAAgACAAIAAgACAAIAAgAC
AAIAAgACAAMAAwADAAMAAwADAAMAAwADAAMAAwADAAMAAgAAAAEAAQACAAUACgANAAkA
AwD0/+L/yf+v/5b/hP95/3P/bf9t/3T/fP97/3v/ev93/3r/ev95/3z/hf+P/5f/o/+x
/77/yv/U/9z/4//q//D/8//3//r//P///wIAAgADAAMABAAEAAQABAAFAAYABgAGAAYA
BwAIAAgACAAIAAgACAAJAAkACQAKAAoACgALAAsACgAKAAsACwAMAAwADAAMAAwADAAM
AA0ADQANAA0ADQANAA0ADgAOAA4ADgAOAA8ADwAPAA8ADwAQABAAEQATABIAEgASABAA
EAARABEAEQARABIAEgAUABQAEwATABIAEgASABEAEwATABIAEgAQABAADwAPAA8ADwAP
AA8ADgAOAA4ADgAOAA4ADgAOAA4ADQANAA0ADAALAAsACwALAAsACwALAAsACwALAAsA
CwALAAwADAALAAsACwAKAAoACgAJAAkACQAJAAgABwAHAAcABgAGAAYABgAFAAQABAAE
AAQABAAEAAQAAwADAAMAAwADAAMAAwADAAMAAwADAAMAAwADAAMABAAEAAQAAgADAAMA
AwADAAQABAAEAAYABgAGAAYABQAFAAUABQAHAAcABwAHAAcABwAHAAgABgAGAAYABgAH
AAcABwAHAAgACAAIAAcABwAHAAcABwAHAAcABwAHAAcABwAGAAYABgAGAAYABgAFAAUA
BQAFAAUABQAFAAUABQAFAAUABQAFAAQABAAEAAQABAAEAAQABAAEAAQAAwADAAMAAwAD
AAEAAQABAAEAAwADAAMAAwADAAMAAwADAAMAAwADAAMAAgACAAIAAgACAAIAAgACAAEA
AQABAAEAAQABAAIAAgABAAEAAQABAAEAAQABAAEAAQABAAEAAgAAAAAAAQABAAEAAAD/
/wAAAQACAAMAAwAEAAUABgAGAAgACAAIAAgACAAIAAcABwAHAAcABwAHAAEAAQD///7/
/P/8//z//P/3//f/+P/6//v//P/8//z//f/9//3//f/9//3//v///////////wAA/v/+
//3//f////////////////8AAAAAAAAAAAAAAQABAAEAAQABAAEAAQABAAEAAQABAAIA
AgACAAIAAgACAAIAAgACAAIAAgACAAIAAgAEAAUABQAFAAUABQAFAAUABQAFAAUABQAF
AAMABAAEAAEAAQACAAMACAALAAsABQD6/+r/1f+9/6L/jv+F/4H/ff99/4L/iv+L/4n/
iP+F/4L/gv+D/4T/i/+V/5v/o/+x/77/yv/U/97/5f/q//D/9f/5//7/AAADAAIABAAF
AAUABgAGAAgABgAHAAgACAAIAAgACQAKAAwADAAMAAwADAANAA0ADQAOAA4ADgAPABEA
EAAQABEAEQASABIAEgASABIAEgASABMAEwATABMAEwATABMAFAAWABYAFgAWABUAFQAV
ABUAFQAWABYAFwAXABYAFgAWABYAFgAXABcAFwAXABgAGAAYABgAFwAXABgAGAAYABcA
FwAXABYAFgAWABYAFQAVABUAFQAVABUAFgAWABYAFgAUABQAFAAUABYAFQAVABUAFgAV
ABUAFQATABMAEwATABMAEwATABMAFQAVABYAFgATABMAEwASABIAEgARABEAEQARABAA
DwAQABEAEQASABAAEAAPAA4ADgAOAA4ADgAOAA4ADQANAA8ADwAPAA8ADwAPAA8ADwAP
AA8ADwAPAA0ADgAOAA4ADgAPAA8ADwANAA4ADgAOABAAEAAQABAAEQARABEAEQARABEA
EQARABEAEQARABIAEgASABIAEgARABEAEQARABIAEgASABEAEQARABEAEQARABEAEQAR
ABEAEQAQABAADgAOAA4ADgAPAA8ADwAPAA8ADwAPAA8ADwAPAA8ADwAPAA4ADgAOAAwA
DAAMAAwADgAOAA4ADQANAA0ADQANAA0ADQANAA0ADQANAA0ADQALAAsACwALAAsACwAL
AAsADAAMAAwADAAMAAwADAAMAAsACwALAAsACwALAAwADAAOAA8AEAARABMAEwATABMA
EQARABEAEgASABIAEwATABAADgAMAAoACAAHAAYABQAEAAEAAQACAAQABQAGAAYABgAH
AAcABwAHAAcABwAIAAkABwAHAAcACAAIAAgABwAHAAkACQAJAAkACQAJAAoACgAIAAgA
CAAJAAkACQAJAAkACQAJAAkACQAJAAkACgAKAAgACAAIAAgACAAIAAgACAAIAAgACAAI
AAYABwAHAAcACQAJAAkACQAJAAkACQAJAAkACQAIAAgABQAFAAQAAwAGAAkACwAHAAAA
9P/n/9X/vP+i/5P/kf+T/5X/mP+e/6X/qf+o/6P/nv+a/5n/mP+d/6f/rf+v/7X/vv/K
/9T/3v/l/+z/8v/1//n/+v/+/wEABAAEAAUABQAGAAYABgAEAAUABgAGAAYABgAHAAgA
CAAIAAgACAAIAAkACQAJAAoACgAKAAsACwAKAAoACwALAAwADAAMAAoACgAKAAoACwAL
AAsACwALAAsACwAMAAoACgAKAAoACQAJAAkACQAJAAoACgALAAsACgAKAAoACgAKAAsA
CwAJAAkACgAKAAgACAAHAAcABgAGAAYABQAHAAcABgAGAAYABgAFAAUAAwADAAMAAwAE
AAQABAAEAAIAAgACAAIAAgABAAEAAQACAAEAAQABAAEAAQABAAEAAQABAAEAAQADAAMA
BAAEAAUABQAFAAQABgAGAAUABQAFAAUABAADAAMAAwACAAIAAgACAAEAAAAAAAAAAAAA
AAAAAAD/////AQABAAEAAQABAAEAAQABAAEAAQABAAEAAQACAAIAAgAAAAEAAQABAAEA
AgACAAIAAgACAAIAAgABAAEAAQABAAEAAQABAAEAAQABAAEAAgACAAIAAgACAAEAAQAB
AAEAAgACAAIAAQABAAEAAQABAAEAAQABAAEAAQABAAAAAAAAAAAAAAAAAP//////////
/////////////////////////v/+//7//v/+//7//v/+//7//v/9//3//f/9//3/+//7
//v/+//9//3//f/9//v/+//7//v/+//7//v/+//8//z//P/8//z//P/8//z/+//7//v/
+//7//v//P/8//7///8AAAEAAwADAAMAAwABAAEAAQACAAQABAAFAAUAAwAAAP3//P/4
//j/9v/2//b/9v/x//H/8v/0//X/9v/2//b/9//3//f/9//3//f/+P/5//n/+f/5//r/
+v/6//n/+f/3//f/9//3//n/+f/6//r/+v/6//r/+//5//n/+f/5//v/+//7//v/+//7
//z//P/6//r/+v/6//z//P/8//z//P/8//z//P/8//3//f/9//3//f/9//3//f/9//3/
/f/9//v/+v/6//n/+f/8/wEABAAFAAEA9//m/9L/u/+f/4b/ev9z/2v/af9t/3j/ev95
/3f/dv91/3b/dv93/3z/hf+N/5f/pf+x/77/yv/S/9j/4f/o/+z/7//z//b/+v/7//r/
/P/9/////v/+/wAA/v///wAAAAD+//7///8AAAIAAgACAAIAAgADAAMAAwAEAAQABAAF
AAUABAAEAAUABQAGAAYABgAGAAYABgAGAAcABwAHAAcABwAHAAcACAAIAAgACAAIAAkA
CQAJAAkACQAKAAoACwAJAAgACAAIAAoACgALAAsACQAJAAoACgAKAAoACQAJAAwADAAM
AAsACQAJAAgACAAIAAgABwAHAAcABwAHAAcACAAIAAgACAAGAAYABgAGAAYABQAFAAUA
BgAFAAUABQAFAAUABQAFAAUABQAFAAUAAwADAAQABAADAAMAAwACAAIAAgABAAEAAQAB
AAAA/////////v/+//7//v/9//z//P/8//z//P/8//z/+//7//v/+//7//v/+//7//v/
+//7//v/+//7//v//P/8//z//P/9//3//f/9//7//v/+//7//v/+//7/////////////
/////////////////wAAAAAAAAAAAAABAAEAAQABAAAAAAAAAP//////////////////
///////////+//7//v/+//7//v/9//3//f/9//3//f/9//3//f/9//3//f/9//z//P/8
//z//P/8//z//P/8//z/+//7//v/+//7//3//f/9//3//f/9//3//f/7//v/+//7//v/
+//7//v/+v/6//r/+v/6//r/+v/6//v/+//7//v/+f/5//r/+v/5//n/+f/5//v/+//7
//v//P/9//7/AAACAAIAAwADAAQAAgAAAAAAAQACAAMAAwABAP3/+//6//j/9v/2//b/
9v/y//H/8f/y//P/9P/0//T/9f/1//X/9f/1//X/9v/3//f/9//3//j/+P/4//f/9//3
//f/9//3//f/9//4//j/+P/4//j/+f/5//n/+f/5//n/+f/5//n/+f/5//r/+v/6//r/
+v/6//r/+v/6//r//P/8//z//P/6//v/+//7//v/+//7//v/+//7//v/+//7//v/+v/6
//n/+f/4//v/AgAHAAUA///y/+L/y/+x/5j/hP93/2//af9n/2z/dP91/3H/cv9z/3T/
dP9z/3b/e/+F/5H/m/+p/7b/wv/K/9T/3f/m/+z/7//z//b/+v/9//7//v//////AAAC
AAIAAAABAAIAAgACAAIAAwAEAAQABAAEAAQABAAFAAUABQAGAAYABgAHAAcABgAGAAcA
BwAIAAgACAAKAAoACgAKAAkACQAJAAkACwALAAsADAAMAAwADAAMAA0ADQANAA0ADQAO
AA4ADwAPAA4ADgAOABAAEAARABEADwAPABAAEAAQABAADwAPABAAEAAQAA8ADwAPAA4A
DgAQABAADwAPAA8ADwAPAA8ADAAMAAwADAAMAAwADAAMAAwACwALAAsADAALAAsACwAJ
AAkACQAJAAsACwALAAsACgAJAAkACAAJAAkACQAIAAgACAAHAAcABwAHAAYABQAFAAUA
BAAEAAIAAgABAAAAAAAAAAAAAAAAAAAA////////////////////////////////////
////AAAAAAAAAAABAAEAAQD//wAAAAAAAAIAAgACAAIAAwADAAMAAwADAAMAAwADAAMA
AwADAAQABAAEAAQABAADAAMAAwADAAQABAAEAAMAAwADAAMAAwADAAMAAwADAAMAAwAC
AAIAAgACAAIAAgABAAEAAQABAP////////////////////////7//v/+//7//v/+//7/
AAAAAAAA//////////////3//f/9//3////////////9//3//f/9//3//f/9//3//v/+
//7//v/8//z//P/8//3//f/9//3/+//7//z//P/+////AAABAAIAAwAEAAUAAwADAAMA
BAAEAAQABQAFAAYABAACAAIA/v/8//r/+P/4//j/+P/z//P/9P/2//f/+P/4//j/+f/5
//n/+f/7//v//P/9//3//f/9//7//v/+//3//f/9//3//f/9//3//f/+//7//v/+//7/
/////////////////////////////wAAAAAAAAAAAAAAAAIAAgACAAIAAgACAAIAAgAC
AAMAAwADAAEAAQABAAEAAwADAAMAAwAFAAEAAAAAAP////8AAAUACAALAAcA///y/+L/
yf+t/5b/iP+B/33/ef95/4L/iP+F/4P/gP99/3z/fv9//4L/i/+V/53/qf+3/8T/zv/Y
/+D/5//u//T/9//7/wAAAgADAAQABAAFAAcABgAGAAoACAAJAAoACgAMAAwADQAOAA4A
DgAOAA4ADgAPAA8ADwAQABAAEAARABMAEgASABMAEQASABIAEgATABQAFQAWABcAFwAX
ABcAGQAZABkAGgAaABoAGgAaABkAGQAZABkAFwAYABgAGQAbABoAGgAaABoAGgAbABsA
GwAbABwAHAAcABwAGwAbABwAHAAcABsAHQAdABwAHAAcABwAGwAbABsAGwAbABsAGgAa
ABoAGgAaABoAGgAaABwAGwAbABsAHAAbABsAGwAbABsAGwAbABkAGQAZABkAGQAZABoA
GgAbABsAGwAaABoAGgAZABkAFwAXABYAFQAVABUAFAAUABYAFgAVABQAFgAWABYAFgAU
ABQAEwATABMAEwATABMAFQAVABUAFQAVABUAFQAVABUAFgAWABYAFgAXABcAFwAVABYA
FgAWABYAFgAWABYAFwAXABcAFwAZABkAGQAZABkAGQAZABoAGgAaABoAGgAZABkAGQAZ
ABgAGAAYABcAFwAXABcAFwAZABkAGQAZABcAFwAWABYAFgAWABYAFgAXABcAFwAXABUA
FQAVABUAFQAVABUAFQAVABQAFAAUABQAFAAUABQAFAAUABQAEwATABMAEwATABMAEwAT
ABMAFQAVABUAFQATABMAEwATABMAEwATABMAFAAUABQAFAASABIAEgASABUAFQAVABUA
FgAXABkAGgAbABsAGwAbABsAGwAbABsAGQAZABkAGgAUABIAEQAOAA4ADgAOAA4ACQAJ
AAoADAANAA4ADgAOAA8ADwAPAA8ADwAPABAAEQARABEAEQASABIAEgARABEAEQARABEA
EQAPAA8AEAAQABIAEgASABMAEwATABMAEwATABMAEwATABEAEQASABIAEgASABIAEgAU
ABQAFAAUABIAEgASABIAEgATABMAEwATABMAEwATABMAEwATABMAFQATABIAEAAPAA8A
DgAPABAAEwATAA8ABgD6/+3/1/+8/6j/n/+h/6H/pf+q/7D/tf+5/7b/rf+o/6T/pf+o
/63/tf+7/7//xf/Q/9z/5P/s//X//P8AAAMABwAKAAwADQAOABAAEQARABIAEgASABAA
EQASABIAEgASABMAFAAUABQAFAAUABQAFQAVABUAFAAUABQAFQAXABYAFgAXABcAGAAY
ABgAFgAWABYAFgAXABcAFwAXABcAFwAXABgAFgAWABYAFgAVABUAFQAVABUAFgAWABcA
FQAUABQAFAAUABQAFQAVABUAFQAWABYAFAAUABMAEwASABIAEgARABEAEQAQABAAEAAQ
AA8ADwANAA0ADQANAA4ADgAOAA4ADgAOAA4ADgAOAA0ADQANAAwACwALAAsADQANAA0A
DQANAA0ADQANAA0ADQAOAA4ADwAPAA8ADgAQABAADwAPABEAEQAQAA8ADwAPAA4ADgAO
AA4ADQAMAAwADAAMAAwADAAMAAsACwANAA0ADQANAAsACwALAAsACwALAAsACwANAAwA
DAAMAA==
         </WaveFormData>
      </LeadData>
      <LeadData>
         <LeadByteCountTotal>10000</LeadByteCountTotal>
         <LeadTimeOffset>0</LeadTimeOffset>
         <LeadSampleCountTotal>5000</LeadSampleCountTotal>
         <LeadAmplitudeUnitsPerBit>4.88</LeadAmplitudeUnitsPerBit>
         <LeadAmplitudeUnits>��V</LeadAmplitudeUnits>
         <LeadHighLimit>2147483647</LeadHighLimit>
         <LeadLowLimit>268435456</LeadLowLimit>
         <LeadID>V2</LeadID>
         <LeadOffsetFirstSample>0</LeadOffsetFirstSample>
         <FirstSampleBaseline>0</FirstSampleBaseline>
         <LeadSampleSize>2</LeadSampleSize>
         <LeadOff>FALSE</LeadOff>
         <BaselineSway>FALSE</BaselineSway>
         <ExcessiveACNoise>FALSE</ExcessiveACNoise>
         <MuscleNoise>FALSE</MuscleNoise>
         <LeadDataCRC32>562043063</LeadDataCRC32>
         <WaveFormData>
AAAAAAAAAAAAAAAAAAAAAP7//v/+//7/AAAAAAAAAAABAAIAAwAEAAYABgAGAAYABgAG
AAYABgAJAAoACwAMAAkACAAHAAYABAAEAAQABAADAAIAAQAAAAEABAAGAAcABQADAAIA
AQABAAEAAQD//////v/+//3/+//7//v/+v/6//n/+f/5//j/+P/4//j/+f/5//n/+f/5
//r/+v/6//r/+v/6//r/+v/7//v/+//7//v/+//7//v/+//7//v/+v/6//r/+v/8//3/
/f/9//7//v/+//7//v////////////////8AAAAAAAACAAYAEgAjADwAWwB0AIAAhAB8
AGsAVwBJAD0AIwDz/6b/Rf/t/rj+lf5y/lf+Sf5C/kr+Xf5y/oj+p/7H/uX+B/8u/1X/
df+Q/6X/uP/I/9X/3//p//L/+P/7/wEAAgAEAAUABwAJAAkACwAMAA0ADwAOAA8ADwAQ
ABAAEAARABEAEwATABMAEwAVABUAFQAVABUAFwAXABcAGQAaABwAHAAcABwAHgAfAB8A
IAAhACIAIwAkACUAJgAnACcAKAApAC0ALgAvADAALwAyADQANQA3ADkAOwA9AEEAQwBE
AEYASQBLAE0ATgBRAFMAVQBXAFoAXABeAGAAYgBkAGYAaABoAGoAawBsAG4AbgBuAG8A
bwBvAG8AbwBvAG4AbQBsAGsAagBoAGYAZgBkAGIAYABcAFkAVgBVAFEATgBLAEgAQwBA
AD0AOgA0ADEALgArACgAJQAiACAAHQAaABkAFwAVABMAEAAOAA4ADAAMAAoACQAIAAcA
BgAFAAQAAwACAAIAAgABAAEAAQABAAEAAAAAAAAAAAAAAAAAAAAAAAAAAAABAAEAAQAB
AAEAAQACAAAAAAABAAEAAQABAAIAAgACAAIAAgADAAMAAwAEAAQABAAFAAUABQAGAAYA
BgAGAAcABwAHAAcABwAHAAcABwAHAAcABwAHAAcABwAGAAYABgAFAAUABQAFAAUABQAE
AAQABAAEAAMAAwADAAEAAQABAAEAAQABAAEAAAAAAAAA//////////////7//v/+//7/
/v/9//3//f/9//3//f/9//3//f/9//z//P/8//z//P/8//z//P/7//v/+//8//r/+v/6
//r//P/9//3//v8AAAEAAQABAAEAAgACAAIABQAFAAUABQAHAAcABwAHAAMAAAABAAAA
///+//3//P/6//v//v8AAP/////9//z//f/9//3//f/7//n/+P/4//X/9f/1//X/9P/0
//P/8//z//L/8v/y//T/9f/1//X/9f/1//b/9v/0//T/9P/0//T/9P/1//X/9//3//f/
9//1//X/9f/1//X/9v/2//b/9v/2//f/9//3//j/+P/4//j/+P/5//n/9//3//f/9//4
//j/+P/6//7/BgAVADAASwBmAHoAhgCKAIUAcwBhAE8AMQD9/6z/S//7/sz+q/6K/nP+
Z/5g/mb+cf5+/pT+sf7N/uH+/f4a/zv/Xf98/5X/qP+6/8n/1f/h/+r/8v/3//v//P/8
////AQABAAMABQAGAAcACQAIAAkACQAKAAoACgALAAsADwAPAA8ADwAPAA8ADwAPABEA
EwATABMAEQASABQAFAAUABQAFgAXABcAGAAZABoAGQAaABsAHAAfAB8AIAAhACMAJAAl
ACYAJQAoACoAKwAtAC8AMQAzADUANwA4ADoAPQA/AEEAQgBHAEkASwBNAE4AUABSAFQA
VgBYAFoAXABcAF4AXwBgAGAAYABgAGEAXwBfAF8AXwBfAF4AXQBcAFkAWABWAFQAUgBQ
AE4ATABKAEcARABDAEEAPgA7ADgAMwAwAC0AKgAoACUAIgAfABwAGQAWABQAEQAOAA0A
CwAJAAcABAACAAIAAAAAAP7/+//6//n/+P/3//b/9f/0//b/9v/1//X/9f/1//X/9P/0
//T/9P/0//b/9v/2//b/9v/3//f/9//5//n/+f/6//j/+P/5//n/+//7//z//P/8//z/
/P/9//////8AAAAA/v////////8AAAAAAAAAAAEAAQABAAEAAQABAAEAAQABAAEAAQAB
AP/////+//7//v/9//3//f/7//v/+//6//r/+v/6//n/+f/5//f/9//3//f/9//3//n/
+P/4//j/9f/1//X/9f/1//T/9P/0//T/9P/z//P/9f/1//X/9f/z//P/8//z//L/8v/y
//L/9P/0//T/9P/0//X/9v/4//r/+v/6//r/+v/7//v//P/8//3//f/9//z//P/7//r/
9//2//X/9P/z//L/8f/x//P/9P/3//f/9f/0//H/8f/x//H/8f/v/+7/7v/v/+//7//v
/+z/7P/r/+v/7f/s/+z/7P/s/+3/7f/t/+3/7f/u/+7/7v/u/+7/7v/u/+7/7//v/+//
7//v/+//7f/t/+3/7f/t/+7/7v/u/+7/7v/v/+//8f/y//L/8v/w//D/8f/x//H/8f/x
//H/8v/y//L/8v/0//r/AwAWAC0ARgBgAHAAeAB5AHMAYQBPADkAGwDk/5X/Of/2/s/+
rv6L/nf+cv52/n/+iP6S/qn+xf7d/u/+Bv8h/z//XP97/5b/pv+1/8X/0f/c/+b/7f/x
//T/9v/5//n/+//9//3//v///wEAAgADAAMABAAEAAQABQAFAAUABQAFAAUABwAHAAcA
BwAHAAkACQAJAAsADAAOAA4ADgAOABAAEQAPABAAEQASABEAEgATABQAFwAXABgAGQAb
ABwAHQAeAB0AIAAiACMAJQAnACkAKwAtAC8AMAAyADcAOQA7ADwAPwBBAEMARQBIAEoA
TABOAFAAUgBUAFYAVgBYAFkAWgBaAFoAWgBbAFsAWwBbAFsAWwBaAFkAWABXAFYAVABS
AFAATgBMAEoASABFAEIAQQA9ADoANwA0ADMAMAAtACoAJgAjACAAHQAaABcAFAASABEA
DgANAAsABwAFAAIAAAAAAP7//v/8//n/+P/3//b/9f/0//P/8v/w//D/7//v/+//7//v
/+7/8P/w//D/8P/w//D/8P/w//L/8//z//P/8//z//P/9P/2//b/9//3//f/9//4//j/
+P/4//j/+f/5//n/+v/6//z//f/9//3//P/8//z//P/9//3//f/9//3//f/9//3//f/9
//3//f/7//v/+v/6//r/+f/5//n/9//3//f/9v/2//b/9v/1//f/9//1//X/8//z//P/
8//1//T/9P/0//P/8//z//P/8//y//L/8v/y//L/8f/x//H/8f/x//H/7//v/+//7//u
/+7/7v/u/+7/7v/u/+7/7f/t/+3/7v/w//D/8P/w//H/8//0//b/9P/1//X/9f/1//b/
9v/2//n/+f/5//n/8//z//H/8P/u/+7/7v/u/+z/7f/w//L/8//z//H/8P/x//H/8f/x
/+//7f/s/+z/6f/p/+n/6f/q/+r/6f/p/+n/6P/o/+j/6P/p/+n/6f/p/+n/6v/q/+z/
7P/s/+z/6v/q/+v/6//r/+v/6//r/+v/6//r/+v/6//s/+z/7P/s/+z/7f/t/+3/7v/u
/+7/7v/u/+//7//v/+//7//v//L/8v/y//L/9v/+/wsAIAA9AFgAbAB0AHYAbQBZAEMA
MQAfAPn/vP9n/wv/0P6v/or+af5d/lr+XP5n/nb+iP6f/r3+1f7x/g7/L/9P/3D/i/+g
/7D/v//L/9f/4P/o/+//8//0//b/9//5//3////9//7///8BAAIAAwADAAQABAAEAAUA
BQAHAAcABwAHAAkACQAJAAkACQALAAsACwALAAwADgAOAA4ADgAQABEAEQASABMAFAAT
ABQAFQAWABkAGQAaABsAHQAeAB8AIAAhACQAJgAnACkAKwAtAC8AMQAzADQANgA7AD0A
PwBAAEUARwBJAEsATgBQAFIAVABWAFgAWgBcAFwAXgBfAGAAYgBiAGIAYwBjAGMAYwBj
AGMAYgBhAGAAXwBeAFwAWgBaAFgAVgBUAFAATQBKAEkARQBCAD8APAA3ADQAMQAuACoA
JwAkACEAHgAbABgAFgARAA4ADQALAAkABwAEAAIAAAD+//7//P/9//z/+//6//f/9v/1
//T/9P/0//P/8//z//P/8//y//L/8v/y//L/8v/y//L/8v/y//P/8//z//P/8//z//T/
9P/0//X/9f/1//X/9v/2//b/9v/2//f/9//3//j/+P/4//n/+f/5//r/+v/6//r/+//7
//v/+//9//3//f/9//3//f/9//3//f/9//z//P/8//v/+//7//v/+//7//r/+v/6//r/
+f/7//v/+f/5//n/+f/5//n/+f/4//j/+P/3//f/9//3//n/+P/4//j/+P/4//f/9//3
//f/9//3//f/9//3//f/+P/4//j/+P/2//b/9v/2//X/9f/1//b/9v/2//b/9v/2//f/
9//4//b/9//3//f/9f/2//b/9v/3//f/9//3//n/+f/5//n//P/8//z//f/+//7//v/+
////AAAAAAEAAAACAAIAAQD+/////P/8//r/+v/6//r/+P/5//z//v///////f/8//n/
+f/5//n/9//1//T/9P/1//X/9f/1//T/9P/z//P/8//y//L/8v/y//P/8//z//P/8//0
//T/9P/0//T/9P/0//T/9f/1//X/9f/1//X/9//3//f/9//1//b/9v/2//j/+P/5//n/
+f/6//r/+v/6//r/+//7//v/+//7//v//P/8//7//v8EAA4AHQA2AFEAagB6AH4AdgBn
AFMAQwA3ACEA9/+w/1X/+/7C/p3+eP5b/k/+Sv5O/l3+cv6G/qH+w/7j/gP/Jv9N/2//
iv+h/7T/xv/R/93/6f/y//j//f8BAAQABgAHAAkACQALAAsADAANAA8AEAARABEAEgAS
ABIAEwATABMAEwATABMAFQAVABUAFQAXABkAGQAZABkAGgAcABwAHAAcAB4AHwAfACAA
IQAiACMAJAAlACYAKQApACoAKwAtAC4ALwAwADEANAA2ADcAOQA7AD0APwBBAEMARABG
AEkASwBNAE4AUwBVAFcAWQBcAF4AYABiAGQAZgBoAGoAagBsAG0AbgBwAHAAcABxAHMA
cwBzAHMAcQBwAG8AbgBvAG4AbABqAGgAZgBkAGIAXgBbAFgAVwBTAFAATQBKAEUAQgA/
ADwAOAA1ADIALwAqACcAJAAiAB8AHAAbABkAFwAVABIAEAAOAAwADAAKAAkACAAHAAYA
BQAEAAMAAgAEAAQAAwADAAEAAQABAAAAAAAAAAAAAAD+//7//v/+//7/////////////
////AAD+//7///////////8AAAAAAAAAAAAAAQD/////AAAAAAAAAQABAAEAAgACAAIA
AgAFAAUABQAFAAUABQAFAAUABQAFAAUABQAFAAUABAAEAAQAAwADAAMAAwADAAMAAgAC
AAIAAgABAAEAAQD///////////////////7//v/+//3//f/9//3//f/8//z//P/8//z/
+//7//v/+//7//v/+//7//v/+//6//r/+v/6//r/+v/6//r/+f/5//n/+v/6//r/+v/6
//j/+f/5//r/+v/7//v/+//5//r/+v/6//n/+f/5//n/+v/7//z//f8AAAAAAAABAAIA
AgACAAIAAwAEAAQABQAEAAYABgAFAAIAAQAAAAAA///+//3//P/6//v//v8AAAEAAQD/
//7/+//7//v/+//5//f/9v/2//f/9//3//f/9v/2//X/9f/1//T/9P/0//T/9f/1//X/
9f/1//b/9v/2//b/9v/2//b/9v/3//f/9//3//f/9//3//f/9//3//f/+P/4//j/+P/4
//n/+f/5//r/+v/6//r/+v/7//v/+//7//v/+//6//z//P/+/wAACgAZADAATQBmAHoA
ggB8AG8AWwBHADkAJQD7/7j/W//9/sD+n/58/l3+Tf5G/kj+Wf5s/oD+m/69/tn++f4c
/0P/Z/+C/5n/rv++/83/2f/l/+7/9P/5//3/AAACAAMABQAHAAcABwAIAAkACwAMAA0A
DQAOAA4ADgAPAA8AEQARABEAEQATABMAEwATABMAFQAVABUAFQAWABgAGAAaABoAHAAd
AB0AHgAfACAAHwAgACEAIgAjACMAJAAlACkAKgArACwAKwAuADAAMQAzADUANwA5ADsA
PQA+AEAARQBHAEkASgBNAE8AUQBTAFYAWABaAFwAXgBgAGIAZABkAGYAZwBoAGoAagBq
AGsAbQBtAG0AbQBrAGoAaQBoAGkAaABmAGQAYgBgAF4AXABaAFcAVABTAE8ATABJAEYA
QQA+ADsAOAA0ADEALgArACgAJQAiACAAGwAYABcAFQAVABMAEAAOAAwACgAKAAgABwAG
AAUABAADAAIAAQAAAAAAAAD//////////////v/+//7//v/+//7//v/+//7//P/9//3/
/f////////8AAP7//v///////////wAAAAAAAAAAAAABAAEAAQACAAIAAgADAAMAAwAE
AAQABAAEAAUABQAFAAUABQAFAAUABQAHAAcABwAHAAcABwAGAAYABgAFAAUABQAFAAUA
BQAEAAIAAgACAAEAAwADAAEAAQD//////////wEAAAAAAAAA//////////////7//v/+
//7//v/9//3/+//7//v/+//7//v/+//7//z//P/8//z/+v/6//r/+v/7//v/+//8//z/
/P/8//z/+v/7//v//P/6//v/+//7//n/+v/6//r/+//7//v/+//7//v/+//7//v/+v/5
//n/+//8//3//v///wAAAAABAAAAAgACAAEAAwADAAMAAwAFAAUABAAEAAEAAQD///7/
/P/8//z//P/6//v//v8AAAEAAQD///7/+//7//v/+//5//f/9v/2//X/9f/1//X/9P/0
//P/8//z//L/8v/y//T/9f/1//X/9f/1//b/9v/2//b/9v/2//b/9v/3//f/9//3//f/
9//3//f/9//3//f/+P/4//j/+P/4//n/+f/5//r/+v/6//r/+v/7//v//f/9//3//f/8
//z//v/+/wAABgAVACoARQBgAHYAhgCKAIUAcwBfAE8AOwARAND/df8T/9L+sf6Q/m/+
Yf5a/lj+Yf5w/oT+n/69/tf+8f4Q/zP/V/96/5P/qP+4/8f/1f/f/+j/8v/3//v//v8A
AAEAAwAFAAcABwAIAAkACwAMAA0ADQAOAA4ADgAPAA8AEQARABEAEQARABEAEQARABEA
EwATABMAFQAWABgAGAAYABgAGgAbABkAGgAbABwAHQAeAB8AIAAjACMAJAAlACUAJgAn
ACgAKQAsAC4ALwAxADMANQA3ADcAOQA6ADwAQQBDAEUARgBJAEsATQBPAFIAVABWAFgA
WgBcAF4AYABgAGIAYwBkAGYAZgBmAGcAZwBnAGcAZwBlAGQAYwBiAGEAYABeAFwAXABa
AFgAVgBUAFEATgBNAEcARABBAD4APAA6ADgANgAwAC0AKgAnACQAIQAeABwAGQAWABUA
EwARAA8ADAAKAAgABgAGAAQAAQAAAP///v////7//f/8//z//P/7//v/+f/5//n/+P/4
//j/+P/4//j/+P/4//j/+v/7//v/+//5//n/+f/6//r/+v/7//v/+//7//z//P/8//z/
/P/9//3//f/+//7/AAABAAEAAQAAAAAAAAAAAAEAAQABAAEAAQABAAEAAQD/////////
///////+//7//v/9//3//f/////////+//z//P/8//v/+//7//n/+f/3//f/9//3//f/
9v/2//b/9//3//f/9//1//T/9P/0//b/9v/1//X/8//z//P/8//z//P/8//z//L/8v/y
//L/9P/0//T/9P/x//H/8f/y//L/8v/y//L/8v/z//P/9P/2//f/9//3//f/+P/4//j/
+f/5//n/+f/6//v//P/9//n/+P/3//X/9P/y//L/8v/y//H/8f/z//T/9//3//X/9P/z
//P/8//z//H/7//u/+7/7f/t/+3/7f/q/+r/6f/p/+v/6v/q/+r/6v/r/+v/6//r/+v/
7P/s/+z/7P/s/+z/7P/s/+3/7f/r/+v/6//r/+3/7f/t/+3/6//s/+z/7P/s/+z/7f/t
/+3/7v/u/+7/8P/w//H/8f/x//H/8f/x//L/8v/y//L/8v/2////EAAlAEAAWgBuAHgA
fwB7AG0AWQBDACMA8v+n/03/Av/V/rT+k/5//nb+cv55/oL+jP6f/rv+0/7l/vz+F/8z
/1L/cf+M/6D/r/+//8v/2P/g/+n/7//y//T/9f/3//n/+f/7//z//f////7//////wAA
AgACAAMAAwAFAAUABQAFAAcABwAHAAcABwAJAAkACQAJAAoADAAMAAoACgAMAA0ADQAO
AA8AEAAPABAAEQASABMAEwAUABUAFwAYABkAGgAbAB4AIAAhACEAIwAlACcAKQArACwA
LgAxADMANQA2ADkAOwA9AD8AQgBEAEYASABKAEwATgBQAFAAUgBTAFQAVgBWAFYAVwBX
AFcAVwBXAFcAVgBVAFQAUwBSAFAATgBOAEwASgBIAEYAQwBAAD8APQA6ADcANAAxAC4A
KwAoACYAIwAgAB0AHAAZABYAFAARAA4ADQALAAcABQACAAAA/v/8//z/+v/3//b/9f/0
//P/8v/x//D/8P/w/+//7//v/+//7//u/+7/7v/u/+7/7v/u/+7/7v/u/+//7//v/+//
7//v//D/8v/y//P/8//1//X/9v/2//j/+P/4//n/+f/5//r/+v/6//v/+//7//z//P/8
//z//f/9//3//f/9//3//f/9//3//f/9//3/+//7//r/+v/8//v/+//7//n/+f/5//j/
+P/4//j/9//3//f/9f/1//P/8//z//P/8//y//L/8v/x//H/8f/x//P/8v/y//L/8v/y
//H/8f/x//H/8f/x//H/8f/x//H/8P/w//D/8P/w//D/8P/w/+//7//v//D/7v/u/+7/
7v/u/+//7//w//L/8//z//P/9P/2//f/+P/3//f/9//3//j/+f/6//v/+f/4//f/9//0
//L/8P/w//D/8P/u/+//8v/0//X/9f/z//L/8f/x//H/8f/v/+3/7P/s/+v/6//r/+v/
6v/q/+n/6f/r/+r/6v/q/+r/6//r/+v/6//r/+z/7P/q/+r/6v/q/+z/7P/t/+3/7f/t
/+3/7f/t/+3/7f/t/+3/7v/u/+7/8P/w//H/8f/v//D/8P/w//D/8P/x//H/8f/x//H/
8f/y//L/8v/2//r/BgAZADIATwBmAHQAdgBuAF0ASQA7ACsADwDX/4j/J//Z/qz+if5k
/k/+Sf5G/k7+Xf5w/oj+pf7D/t/+Af8k/0f/a/+G/5v/rv+8/8n/1f/f/+j/7v/x//P/
9v/4//v//f/9////AQACAAMABQAEAAUABQAGAAYABgAHAAcACQAJAAkACQALAAsACwAL
AAsADQANAA0ADQAOABAAEAASABIAFAAVABUAFgAXABgAGQAaABsAHAAdAB0AHgAfACMA
JAAlACYAJwAqACwALQAtAC8AMQAzADcAOQA6ADwAPwBBAEMARABJAEsATQBPAFIAVABW
AFgAWgBcAF4AYABiAGQAZQBmAGgAaABoAGkAaQBpAGkAaQBpAGgAZwBmAGUAZABiAGAA
XgBcAFoAWABWAFMAUABPAEkARgBDAEAAPQA6ADcANAAwAC0AKgAnACIAHwAcABoAFwAU
ABMAEQAPAA0ACgAIAAgABgAGAAQAAwACAAEAAAD///7//f/8//7//v/9//3//f/9//3/
/P/8//z//P/8//r/+v/6//r/+v/7//v/+//7//v/+//8//z//P/9//3/+//7//z//P/8
//z//P/9//3//f/+//7/AAABAAEAAQAAAAAAAAAAAAMAAwADAAMAAwADAAMAAwADAAMA
AwADAAMAAwACAAIAAgABAAEAAQABAAEAAQAAAAIAAgACAAEAAQABAP//////////////
/////v/+//7//f/9//3//f/9//z//P/8//z//P/7//v/+//7//v/+//7//v/+//7//r/
+v/6//r/+v/6//r/+v/5//n/+f/6//j/+P/4//j/+P/5//n/+v/4//n/+f/5//n/+v/6
//r//P/9//7///8BAAEAAQABAAMAAgABAAEAAwAEAAUABgAEAAIAAQD///7//P/8//z/
/P/5//n/+//8//7////+//7//f/9//3//f/7//n/+P/4//f/9//3//f/9v/2//X/9f/1
//T/9P/0//T/9f/1//X/9f/1//b/9v/2//b/9v/2//b/9v/3//f/9//3//f/9//3//f/
9//3//f/+P/4//j/+P/4//n/+f/5//r/+v/6//r/+v/7//v//f/9//3//f/+//7//v/+
/wIACgAXACwARwBkAHoAggCCAHkAZwBTAEcANQARANL/ef8X/9D+qf6E/mP+Uf5I/kj+
Vf5o/nz+lf61/tX+8/4W/zv/Yf9+/5f/rP++/83/2f/l/+7/9v/7////AgAEAAUABwAJ
AAsACwAMAA0ADwAOAA8ADwAQABIAEgATABMAFQAVABUAFQAXABcAFwAXABcAGQAZABkA
GQAaABwAHAAcABwAHgAfAB8AIAAhACIAIwAkACUAJgAnACcAKAApACsALAAtAC4ALwAy
ADQANQA1ADcAOQA7AD8AQQBCAEQARQBHAEkASgBPAFEAUwBVAFgAWgBcAF4AXgBgAGIA
ZABmAGgAaQBqAGwAbABsAG0AbQBtAG0AbQBtAGwAawBqAGkAaABmAGQAZABiAGAAXgBa
AFcAVABTAFEATgBLAEgAQwBAAD0AOgA2ADMAMAAtACoAJwAkACIAHQAaABkAFwAVABMA
EAAOAA4ADAAMAAoABwAGAAUABAAFAAQAAwACAAAAAAD//////////////v/+//7//v/+
//7//v/+//7//P/9//3//f/9//3//f/+//7//v///////////wAAAAAAAAAAAAABAAEA
AQACAAIAAgADAAMAAwAEAAQABAAEAAUABQAFAAUABQAFAAUABQAFAAUABQAFAAUABQAE
AAQABgAFAAUABQADAAMAAwACAAIAAgACAAEAAQABAP////8BAAEAAQABAP///v/+//7/
/f/9//3//f/9//z//P/8//z//P/7//v/+//7//v/+//7//v/+//7//r/+v/6//r/+v/6
//r/+v/5//n/+f/6//r/+v/6//r/+P/5//n/+v/8//3//f/9////AAAAAAAAAQABAAEA
AQACAAMABAAFAAUABAADAAMAAAAAAP7//P/8//z//P/7//v//f/+///////9//z/+//7
//v/+//7//n/+P/4//X/9f/1//X/9P/0//P/8//z//L/8v/y//L/8//z//P/8//z//T/
9P/0//T/9P/0//T/9P/1//X/9f/1//X/9f/1//X/9f/1//X/9v/2//b/9v/2//f/9//3
//j/+P/4//j/+P/5//n/+f/5//n/+f/6//r/+v/8/wAACgAbADQATwBqAH4AiACIAH0A
aQBZAEsALQD3/6b/P//p/rj+l/50/lv+T/5K/lD+X/5u/oT+of7B/t3++/4e/0P/Zf+E
/5v/rv/A/8v/1//j/+z/9P/3//n//P/8////AQADAAUABQAGAAcACQAKAAsACwAMAAwA
DAANAA0ADwAPAA8ADwARABEAEQARABEAEwATABMAEwAUABYAFgAWABYAGAAZABkAGgAb
ABwAHQAeAB8AIAAhACEAIgAjACUAJgAnACgAKQAsAC4ALwAxADMANQA3ADkAOwA8AD4A
QQBDAEUARgBJAEsATQBPAFAAUgBUAFYAWABaAFwAXgBgAGIAYwBkAGQAZABkAGUAZQBl
AGUAZQBlAGQAYwBiAGEAYABeAFwAWgBYAFYAVABSAE8ATABLAEcARABBAD4AOQA2ADMA
MAAuACsAKAAlACIAHwAcABoAFwAUABMAEQAPAA0ACgAIAAYABAAEAAIAAQAAAP///v//
//7//f/8//r/+v/5//n/+f/5//n/+P/6//r/+v/6//j/+P/4//j/+v/7//v/+//5//n/
+f/6//r/+v/7//v/+//7//z//P/8//z//P/9//3//f/+//7//v////////8AAAAAAAAA
AAEAAQABAAEAAQABAAEAAQABAAEAAQABAP/////+//7/AAD////////9//3//f/8//z/
/P/8//v//f/9//v/+//5//n/+f/5//v/+v/6//r/9//3//f/9//3//b/9v/2//b/9v/1
//X/9f/1//X/9f/z//P/8//z//T/9P/0//T/9P/0//T/9P/x//H/8f/y//P/9P/1//b/
+P/5//n/+v/6//v/+//7//v//P/8//z////////////5//f/9//0//L/8v/y//L/8f/x
//P/9P/1//X/8//y/+//7//v/+//7//t/+z/7P/r/+v/6//r/+r/6v/p/+n/6f/o/+j/
6P/o/+n/6f/p/+f/5//o/+j/6v/q/+r/6v/q/+r/6//r/+v/6//r/+v/6//r/+v/6//p
/+r/6v/q/+r/6v/r/+v/7f/u/+7/7v/u/+7/7//v/+//7//v/+//8P/w/+7/7v/w//T/
AQASACkAQgBcAG4AegB/AHkAawBXAD8AFwDa/4X/Lf/u/sf+pv6L/nv+cv5y/nv+hP6Q
/qf+wf7Z/uv+Av8f/z3/Wv91/5D/ov+x/8H/zf/Y/+L/6f/t//D/8P/x//X/9f/1//b/
+P/6//3//P/9//3//v/+//7//////wEAAQABAAEAAwADAAMAAwAFAAcABwAHAAUABgAI
AAgACAAIAAoACwALAAwADQAOAA0ADgAPABAAEwATABQAFQAVABYAFwAYABkAHAAeAB8A
HwAhACMAJQAnACkAKgAsAC8AMQAzADQANwA5ADsAPQBAAEIARABGAEYASABKAEwATABO
AE8AUABSAFIAUgBTAFMAUwBTAFMAUQBQAE8ATgBNAEwASgBIAEgARgBEAEIAQgA/ADwA
OwA3ADQAMQAuAC0AKgAnACQAIQAfAB0AGwAYABUAEgAQAA0ACgAJAAcABQADAAAA/v/8
//r/+v/4//X/9P/z//L/8//y//H/8P/w//D/7//v/+3/7f/t/+z/7P/s/+z/7P/u/+7/
7v/s/w==
         </WaveFormData>
      </LeadData>
      <LeadData>
         <LeadByteCountTotal>10000</LeadByteCountTotal>
         <LeadTimeOffset>0</LeadTimeOffset>
         <LeadSampleCountTotal>5000</LeadSampleCountTotal>
         <LeadAmplitudeUnitsPerBit>4.88</LeadAmplitudeUnitsPerBit>
         <LeadAmplitudeUnits>��V</LeadAmplitudeUnits>
         <LeadHighLimit>2147483647</LeadHighLimit>
         <LeadLowLimit>268435456</LeadLowLimit>
         <LeadID>V3</LeadID>
         <LeadOffsetFirstSample>0</LeadOffsetFirstSample>
         <FirstSampleBaseline>0</FirstSampleBaseline>
         <LeadSampleSize>2</LeadSampleSize>
         <LeadOff>FALSE</LeadOff>
         <BaselineSway>FALSE</BaselineSway>
         <ExcessiveACNoise>FALSE</ExcessiveACNoise>
         <MuscleNoise>FALSE</MuscleNoise>
         <LeadDataCRC32>4265910091</LeadDataCRC32>
         <WaveFormData>
+P/4//j/+P/4//j/+P/4//j/+P/4//j/+P/4//j/+P/5//r/+//8//7//v/+//7//v/+
//7//v///wAAAQACAAAAAAAAAAAAAgACAAIAAgABAAAA///+/wAAAQAEAAQAAgAAAP//
/v/+//3//P/7//v/+v/4//f/9P/z//L/8v/y//H/8f/x//P/8//z//P/8v/y//L/8v/0
//T/9P/0//L/8v/z//P/8//z//P/8//z//P/8//z//X/9f/1//X/9v/2//b/9v/2//f/
+P/4//j/+P/4//n/+f/6//r/+v/6//r/+v/6//v//P/+/wUAFAAoAEEAYACGAK4A1wD/
ACkBVQGCAaQBmwFZAeIARgCk/zX/7v6z/oP+Y/5T/lX+Zf53/oz+q/7M/uf+Bf8o/0r/
Zv9+/5L/p/+4/8b/0f/a/+H/5f/q/+//8v/y//X/9f/3//j/+f/6//v//P/9//7//v/+
//7/////////AAAAAAEAAQD//wAAAAAAAAIAAgACAAIAAwADAAQABQAFAAYABgAGAAUA
BgAHAAgACwALAAwADQANAA4ADwAQABEAEgATABQAEwAUABYAFwAYABkAGwAcAB8AIAAh
ACQAJgAoACoALAAsAC4AMAAzADUAOQA6AD4AQABDAEUARwBKAEwATwBRAFEAUwBUAFQA
VwBYAFkAWQBbAFsAWwBaAFgAWABYAFcAVgBUAFMAUgBQAE4ATABKAEgARQBCAD8APQA6
ADcANAAxAC4AKwAoACYAIwAgAB0AHQAaABcAFgATABEADwANAAsACQAHAAUABAAEAAIA
AQAAAAAAAAD+//3//P/7//r/+v/5//n/+P/3//b/9v/2//b/9v/2//b/9v/2//X/9P/0
//T/9P/0//T/9P/0//T/9P/0//X/9f/1//b/9v/3//j/+P/4//j/9//4//r/+v/6//n/
+f/7//v/+//8//z//v/+/////////////////wAAAAAAAP///////////////////v/+
//7//v/+//7//v/+//7//P/8//z//P/9/////v/+//3/+//7//r/+v/6//r/+v/6//v/
/P/8//3/+//8//z//P/8//z/+//7//v/+v/6//v/+f/5//n/+f/6//r/+v/6//z//P/8
//z/+//8//z//P///wAAAQACAAIAAgADAAMAAwADAAQABAAGAAcABwAHAAQAAwADAAIA
AgACAAIAAgAAAAIAAwAGAAQABAACAAEAAgAAAP///v/9//3//P/6//n/+P/3//b/9v/2
//X/9f/1//X/9f/1//X/9v/2//b/+P/4//j/+P/2//b/9v/3//X/9f/1//X/9v/3//j/
+f/5//n/+f/5//n/+v/6//r/+P/4//n/+v/8//z//P/8//v/+//8//z//P/8//z//P/+
////AAAAAAcAFAAqAEUAZACGALAA2wAHAS8BVwGAAZwBgwEvAawAEACG/yv/7v65/pH+
e/5v/nH+ef6D/pj+t/7S/un+Bf8g/z7/Wv92/47/of+y/8D/zf/Y/+H/6f/u//H/9P/0
//X/9//5//r//f/+////AAD//wAAAAAAAAAAAQABAAEABAAEAAUABQADAAQABAAEAAYA
BgAGAAYABQAFAAYABwAHAAgACAAIAAkACgALAAwADQANAA4ADwARABIAEwAUABUAFgAX
ABgAGQAaABwAHQAeAB8AIQAiACUAJgAnACoALAAuADAAMgA0ADYAOAA7AD0AQQBCAEYA
SABLAE0ATwBSAFQAVwBZAFsAXQBeAF4AXQBeAF8AXwBfAF8AXwBeAFwAXABcAFsAWABW
AFUAVABSAFAATgBMAEoARwBEAEEAPQA6ADcANAAzADAALQAqACgAJQAiAB8AHQAaABcA
FgARAA8ADQALAAsACQAHAAUAAgACAAAA///8//z//P/6//n/+P/3//b/+P/3//f/9v/1
//T/9P/0//T/9P/0//T/9P/0//P/8v/z//T/9f/2//j/+P/4//j/+P/4//n/+f/7//z/
/P/9/wAAAAAAAAAAAQACAAQABAAEAAMAAwAFAAUABQAGAAYABAAEAAUABQAFAAUABQAF
AAQABAAEAAMAAwADAAMAAwABAAEAAAAAAAAAAAAAAAAAAAAAAAAA/v/+//7//v//////
/v/+//3//f/9//z//P/8//z//P/8//z//P/7//v/+//8//z//P/6//r/+f/5//n/+P/4
//n/+//7//v/+//7//z//f/+/wAAAAAAAAAA//8AAAAAAAABAAIAAwAEAAIAAgADAAMA
AQD+//7//v/+//7//P/+////AgAEAAQAAgABAP7//P/7//r/+//7//r/+P/3//b/9f/0
//L/8v/x//H/8//z//P/8//z//T/9P/0//T/9P/0//T/9P/0//T/9f/z//P/8//z//P/
8//z//P/9f/1//X/9f/z//T/9P/0//T/9P/1//b/9v/2//b/9v/3//f/+P/4//j/+P/4
//j/+P/5//r//P///wgAGgAzAFAAcACaAMUA8wAhAUsBdgGkAbcBjwEqAZQA8P9p/xT/
0/6Z/nP+Y/5j/m3+df6A/pf+tv7P/uf+/v4a/zT/Uv9u/4f/mP+o/7f/xv/T/9//5P/n
/+r/7v/x//H/8//2//f/+P/5//r/+f/6//r/+v/8//3//f/9//7//v////////8AAAAA
AAAAAAAAAAAAAAEAAQACAAMAAQACAAIAAgAFAAYABwAIAAcABwAIAAkACwAMAA0ADgAR
ABIAEwAUABUAFgAYABkAGgAbAB0AHgAjACQAJQAoACwALgAwADIANgA4ADoAPQBBAEUA
RgBKAEwATwBRAFMAVgBYAFsAXQBhAGMAZABkAGUAZgBnAGcAZwBnAGcAZgBkAGQAZABj
AGIAYABfAF4AWwBYAFUAUgBPAEsARwBDAEEAPgA7ADgAMwAwAC0AKgAoACUAIgAfABsA
GAAVABQADwANAAsACQAHAAUAAwABAP///v/7//n/9//2//X/8v/v/+7/7f/s/+z/6//r
/+r/6//q/+r/6v/q/+r/6v/q/+v/7P/s/+z/7v/u/+7/7v/v//D/8f/y//T/9P/1//X/
9f/2//b/9//4//j/+P/4//n/+v/8//z//P/7//v//f/9//3//v/+//z//P/9//3//f/9
//3//f/+//7//v/9//v/+//7//v/+//7//r/+v/6//r/+v/6//j/+P/4//b/9v/2//b/
9//3//b/9v/1//X/9f/0//T/9P/0//T/9P/0//T/8//z//P/9P/0//T/8v/y//H/8f/x
//D/8P/x/+//7//v/+//8P/w//D/8P/y//L/8v/y//T/9v/3//j/9v/2//b/9v/2//b/
9//3//n/+f/6//r/+P/3//f/9v/2//b/9v/2//T/9v/3//r/+v/6//j/9//2//T/8//y
//H/8f/w/+7/6//q/+n/6P/q/+r/6f/p/+n/6f/p/+n/6f/q/+r/6v/q/+r/6v/q/+r/
6v/q/+v/6//r/+v/6//r/+v/6//r/+v/6//r/+v/6//s/+z/7P/s/+z/7f/u/+7/7v/u
/+7/7//v//D/8P/w//D/8P/w//L/8//y//T/+/8IABwANQBUAHgAogDNAPkAIwFNAXwB
rgG7AYsBIgGIANz/U/8A/7v+gf5h/lX+Uf5Z/mf+eP6T/rL+zf7n/gT/IP9C/2D/eP+N
/6D/rv+9/8r/0//b/+D/4//m/+r/6//t/+//8P/x//L/8//0//X/9v/2//b/9v/3//f/
9//4//j/+f/5//n/+v/6//r/+v/6//r/+v/7//v//P/9//3//v/+//7/AQACAAMABAAD
AAMABAAFAAcACAAJAAoACwAMAA0ADgARABIAFAAVABYAFwAZABoAHwAgACEAJAAmACgA
KgAsADAAMgA0ADcAOwA/AEAARABGAEkASwBNAFIAVABXAFkAXQBfAGAAYABhAGIAYwBj
AGUAZQBlAGQAZABkAGQAYwBgAF4AXQBcAFgAVgBUAFIAUABNAEoARwBDAEAAPQA6ADYA
MgAuACoAKAAlACIAHwAbABgAFQAUABEADwANAAsACwAJAAcABQACAAIAAAD///7//v/+
//z/+//6//n/+P/4//f/9//2//X/9P/0//T/8v/y//L/8v/y//L/8f/w//D/8P/w//D/
8P/w//D/8P/u/+7/7//v/+//8P/w//H/8v/y//L/8v/x//L/9P/0//b/9f/1//f/9//3
//j/+P/6//r/+//7//v/+//7//v/+v/6//r/+f/5//n/+f/5//v/+//6//r/+P/4//j/
+P/4//j/+P/2//b/9v/2//f/9//2//b/9f/3//f/9v/2//b/9v/2//b/9v/2//X/9f/z
//T/9P/0//T/9P/z//P/9f/0//T/9f/z//P/8//z//L/8v/y//L/8P/w//D/8P/x//L/
8v/y//L/8v/y//L/8P/w//H/8f/x//H/8v/y//T/9f/1//X/+P/5//n/9//5//n/+v/6
//z/+//7//3////+//7////7//z/+//8//v/+v/5//j/+P/6//v//v/+//7//P/7//j/
9v/1//T/8f/x//D/7v/v/+7/7f/s/+z/7P/r/+v/6//r/+v/6//r/+z/7P/s/+7/7v/u
/+7/7P/s/+z/7f/t/+3/7f/t/+3/7f/t/+3/7//v/+//7//v//D/8P/w//D/8P/x//L/
8v/y//L/8v/z//P/9P/0//T/9P/0//T/9P/1//b/+P8BAA4AIgA7AFoAfgCmAM8A9wAj
AVEBggGuAbUBfwEQAXYAyv9H//T+s/5//l/+Tf5L/ln+a/5+/pv+vP7Z/vf+Fv86/1r/
cv+I/53/rP+6/8f/0P/Z/9//5P/n/+r/7P/v/+//8f/y//P/9P/1//b/9//4//j/+P/4
//n/+f/5//r/+v/7//v/+//8//z//P/8//z//P/8//3//f/+//////8AAAAAAAABAAIA
AwAEAAUABQAGAAcABwAIAAkACgALAAwADQAOAA8AEAASABMAFAAVABcAGAAbABwAHQAg
ACAAIgAkACYAKgAsAC4AMQAzADcAOAA8AD4AQQBDAEUASABKAE0ATwBTAFUAVgBWAFkA
WgBbAFsAWwBbAFsAWgBaAFoAWgBZAFgAVgBVAFQAVABSAFAATgBKAEcARABBAD8APAA5
ADYAMwAwAC0AKgAmACMAIAAdABsAGAAVABQAEQAPAA0ACwALAAkABwAFAAQABAACAAEA
AAAAAAAA/v////7//f/8//r/+f/5//j/9//2//b/9v/0//T/9P/0//T/9P/z//L/8v/y
//L/8v/w//D/8P/w//D/8P/x//H/7//w//D/8f/w//D/8P/w/+//8P/y//L/9P/z//P/
9f/1//X/9v/2//j/+P/5//n/+f/5//n/+f/8//z//P/7//v/+//7//v/+//7//r/+v/8
//z//P/8//z//P/8//r/+v/6//r/+//5//j/+P/3//n/+f/4//j/+P/4//j/+P/4//j/
9//3//f/+P/4//j/+P/4//f/9//3//b/9v/3//X/9f/1//X/9v/2//b/9v/2//b/9v/2
//X/9v/2//b/9v/2//b/9v/2//b/9//3//X/9f/2//b/+P/5//n/+f/8//3//f/7//v/
+//8//z//f/9//7/AQABAAAAAAABAP//AAD///7//P/8//z//P/8//7///8CAAAAAAD+
//3/+v/4//f/9v/1//X/9P/y//P/8v/x//D/8P/w/+//7//v/+//7//v/+//8P/w//D/
8P/w//D/8P/w//D/8P/x//H/8f/x//H/8f/x//H/8f/x//H/8f/x//H/8v/y//L/8v/y
//P/9P/0//T/9P/0//X/9f/2//b/9v/2//b/9v/2//f/+v/6////DAAeADcAUgB2AKAA
yQDxABkBQwFuAZYBnQFtAQIBbgDK/0v//v7B/ov+af5X/lH+Xf5t/oL+n/6+/tv+9/4Y
/zr/Wv9y/4j/m/+s/7z/yf/U/9v/4f/m/+v/7v/u/+//8f/z//T/9f/2//f/+P/5//r/
+v/6//r/+//7//v//P/8//3//f/9//7//v/+//7//v/+//7//////wAAAQABAAIAAgAC
AAMABAAFAAYABwAHAAgACQAJAAoACwAMAA0ADgAPABAAEQASABQAFQAWABcAGQAaAB0A
HgAfACIAIgAkACYAKAAsAC4AMAAzADMANwA4ADwAPAA/AEEAQwBGAEgASwBNAE8AUQBS
AFIAUwBUAFUAVQBXAFcAVwBWAFgAWABYAFcAVgBUAFMAUgBQAE4ATABKAEgARQBCAD8A
PwA8ADkANgAzADAALQAqACYAIwAgAB0AHQAaABcAFgATABEADwANAA0ACwAJAAcABAAE
AAIAAQAAAAAAAAD+/////v/9//z//P/7//v/+v/5//j/+P/4//b/9v/2//b/9v/2//X/
9P/0//T/9P/0//T/9P/0//T/9P/0//X/9f/1//b/9v/3//j/+P/4//j/9//4//r/+v/8
//v/+//9//3//f/+//7//v/+/////////////////wAAAAAAAP//////////////////
/v/+/wAAAAAAAAAA/v/+//7//P/8//z//P/9//3//P/8//v/+//7//r/+v/6//r/+v/6
//r/+v/5//n/+f/6//r/+v/6//r/+f/5//n/+P/4//n/9//3//f/9//4//j/+P/4//j/
+P/4//j/9//4//j/+P/2//b/9v/2//b/9v/3//f/9f/1//b/9v/2//f/9//3//b/9//3
//X/9//3//j/+P/5//n/+v/9/////v/+////AQAAAP///f8AAAAAAAAAAP////8AAAAA
/v/+//7//v/9//7//v8AAAAAAAD+//3/+v/4//f/9v/1//X/9P/y//P/8v/x//D/8P/w
/+//7//v/+//7//v/+//8P/w//D/8P/w//D/8P/w//D/8P/x//P/8//z//P/8f/x//H/
8f/x//H/8f/x//H/8v/y//L/8v/y//P/9P/0//T/9P/0//X/9f/2//b/9v/2//b/9v/4
//f/+P/8/wEACgAaADMATgBuAJgAwQDtABUBOwFkAY4BlQFjAfwAbADM/1H/CP/N/pv+
e/5p/mH+Z/5z/oT+n/6+/tn+8/4O/yz/TP9s/4L/lf+m/7b/w//O/9f/3//k/+f/6v/u
/+//8f/z//T/9f/2//f/+P/5//r/+v/6//r/+//7//v//P/8//3//f/9//7//v/+//7/
/v/+//7//////wAAAQABAAIAAgACAAMABAAFAAYABwAHAAgACQAJAAoACwAMAA0ADgAP
ABAAEQASABQAFQAWABcAGQAaAB0AHgAfACIAJAAmACgAKgAsAC4AMAAzADMANwA4ADwA
PgBBAEMARQBGAEgASwBNAFEAUwBUAFQAVwBYAFkAWQBZAFkAWQBYAFgAWABYAFcAVgBU
AFMAUgBOAEwASgBIAEYAQwBAAD0APQA6ADcANAAxAC4AKwAoACgAJQAiAB8AHQAaABcA
FgAVABMAEQAPAA0ACwAJAAcABAAEAAIAAQD+//7//v/8//3//P/7//r/+P/3//f/9v/1
//T/9P/0//T/9P/0//T/9P/0//P/8v/y//L/8v/y//L/8v/y//L/9P/0//X/9f/1//b/
9v/3//j/+P/4//j/+f/6//z//P/8//v/+//9//3//f/+//7//v/+////////////////
/wAAAAAAAP///f/9//3//f///////v/+//7//v/+//7//v/+//7//P/6//r/+v/7//v/
+v/6//n/+//7//r/+v/4//j/+P/4//r/+v/5//n/+f/6//r/+v/4//j/9//3//f/9v/2
//f/9//3//f/9//2//b/9v/2//b/9v/2//b/9//4//j/+P/5//r/+//8//z//P/9//3/
+//7//z//P/9////AAABAP7//////////v/8//z//P/8//r//P/9/wAAAAAAAP7//f/8
//r/+f/4//f/9//2//T/8f/w/+//7v/u/+7/7f/t/+3/7f/t/+3/7f/u/+7/7v/w//D/
8P/w//D/8P/w//H/7//v/+//7//v/+//7//v/+//7//v/+//7//w//D/8P/w//D/8f/y
//L/8v/y//L/8//z//T/9P/0//T/9P/0//T/9f/2//b/+f8AABAAJQBCAGAAhACvAN0A
DQE1AV4BjAGlAYkBNAGuAAwAf/8i/+H+q/6F/m/+af5v/nf+fv6R/rD+y/7h/vj+Ev8s
/0j/ZP9//5L/ov+x/8D/zf/X/+D/5f/o/+r/6//t//H/8v/x//L/8//0//f/+P/4//j/
+P/5//n/+f/8//z//f/9//v//P/8//z//P/8//z//P/9//3//v////3//v/+//7///8A
AAEAAgADAAMABAAFAAcACAAJAAoACwAMAA0ADgAPABAAEgATABQAFQAXABgAGwAcAB0A
IAAiACQAJgAoACwALgAwADMANQA5ADoAPgBAAEMARQBHAEoATABPAFEAUwBVAFYAVgBX
AFgAWQBZAFsAWwBbAFoAWABYAFgAVwBWAFQAUwBSAFAATgBMAEoASABFAEIAPwA7ADgA
NQAyADEALgArACgAJgAjACAAHQAZABYAEwASAA0ACwAJAAcABQADAAEA///8//z/+v/5
//b/9v/2//T/8//y//H/8P/u/+3/7f/s/+v/6v/q/+r/6v/q/+r/6v/s/+z/6//q/+z/
7P/s/+z/7v/u/+7/7v/w//D/8f/x//P/9P/0//X/+P/4//j/+P/5//r//P/8//z/+//7
//3//f/9//7//v/8//z//f/9//3//f/9//3//v/+//7//f/9//3//f/9//v/+//6//r/
+v/6//r/+v/4//j/+P/2//b/9v/2//f/9//2//b/9f/1//X/9P/0//T/9P/0//T/8v/y
//H/8f/x//L/8v/y//L/8v/x//H/8f/w//D/8f/x//H/8f/x//D/8P/w//D/8P/w//D/
8P/x//L/8v/y//T/9P/0//T/9v/2//f/9//1//X/9v/2//f/+f/6//v/+//7//r/9//3
//j/9v/2//b/9v/0//b/9//6//r/+v/4//f/9v/0//P/8v/x//H/8P/u/+3/7P/r/+r/
6v/q/+n/6f/p/+n/6f/p/+n/6v/q/+r/6v/q/+r/6v/q/+r/6v/r/+v/6//r/+v/6//r
/+v/6//r/+v/6//r/+v/7P/s/+z/7P/s/+3/7v/u/+7/7v/u/+//7//w//D/8P/w//D/
8P/y//P/9P/4/wEAEAAmAEEAYgCIALQA3QAHATEBXwGSAbABmwFJAcIAGgB+/xf/0v6X
/m3+V/5L/k/+Xf5v/ob+pf7C/t/+/f4c/zz/XP90/4j/m/+s/7j/xf/O/9f/3//i/+P/
5v/o/+v/6//r/+7/7//w//H/8v/x//L/8v/y//T/9f/1//X/9P/0//X/9f/1//b/9v/2
//b/9v/2//b/9//3//j/+f/5//r/+v/6//v//P/9//7//////wAAAQADAAQABQAGAAUA
BgAHAAgACwAMAA4ADwAQABEAEwAUABcAGAAZABwAHgAgACIAJAAmACgAKgAtAC8AMwA0
ADgAOgA9AD8AQQBEAEYASQBLAE0ATwBQAFAAUwBUAFUAVQBVAFUAVQBUAFQAVABUAFMA
UgBQAE8ATgBKAEgARgBEAEQAQQA+ADsANwA0ADEALgArACgAJQAiACAAHQAaABcAFQAS
AA8ADgALAAkABwAFAAMAAQD///3//P/8//r/+f/4//j/+P/2//f/9v/1//T/9P/z//P/
8v/x//D/8P/w//D/8P/w//D/7v/u/+3/7P/s/+z/7P/s/+z/7P/s/+z/7P/s/+3/7f/t
/+7/7v/v/+7/7v/u/+7/7//w//L/8v/y//H/8f/z//P/8//0//T/9P/0//X/9f/1//X/
9f/1//b/9v/2//X/9//3//f/9//3//f/9v/2//b/9v/2//b/9v/2//b/9P/0//T/9P/1
//X/9P/0//P/9f/1//T/9P/0//T/9P/0//L/8v/x//H/8f/y//L/8v/y//L/8f/x//H/
8P/w//H/8f/x//H/8f/w//D/8P/w//D/8P/w//D/8f/y//L/8v/w//D/8P/w//D/8P/x
//H/8//z//T/9P/2//f/9//3//b/9//3//X/+P/5//v//P/8//n/+f/5//r/+P/4//j/
+P/3//j/+P/6//z//P/6//n/+P/2//X/9P/z//P/8v/w/+//7v/t/+z/7P/s/+v/6//p
/+n/6f/p/+n/6v/q/+r/7P/s/+z/7P/q/+r/6v/r/+3/7f/t/+3/7f/t/+3/7f/t/+3/
7f/t/+3/7v/u/+7/7v/u/+//8P/w//D/8P/w//H/8f/y//L/8v/y//L/8v/y//P/9P/2
//v/BgAWAC0ASABqAJAAuwDjAAsBNQFiAY4BnwF5ARwBjgDo/1//CP/J/pH+a/5X/k/+
V/5p/nr+k/6y/tP+7/4M/y7/UP9q/4D/lf+o/7b/wf/M/9X/3f/i/+X/6P/q/+v/7f/v
//D/8f/y//P/9P/1//b/9v/2//b/9//3//f/+P/4//n/+f/5//r/+v/6//r/+v/6//r/
+//7//z//f/9//7//v/+////AAABAAIAAwADAAQABQADAAQABQAGAAkACgALAAwADQAO
ABAAEQASABMAFQAWABcAGAAZABwAHAAeACAAIgAkACYAKAArAC0AMQAyADYANgA5ADsA
PQBAAEIARQBHAEkASwBMAEwATwBQAFEAUQBRAFEAUQBQAFAAUABQAE8AUABOAE0ATABK
AEgARgBEAEIAPwA8ADkANwA0ADEALgAtACoAJwAkACIAHwAcABkAFwAUABEAEAANAAsA
CQAHAAcABQADAAEA/v/+//z/+//6//r/+v/4//n/+P/3//b/9v/1//X/9P/z//L/8v/y
//D/8P/w//D/8P/w/+//7v/u/+7/7v/u/+7/7v/u/+7/7P/s/+3/7f/t/+7/7v/v//D/
8P/w//D/7//w//L/8v/0//P/8//1//P/8//0//T/9v/2//f/9//3//f/9//3//j/+P/4
//f/9//3//f/9//5//n/+P/4//b/9v/2//b/9v/2//b/9P/0//T/9P/1//X/9P/0//P/
9f/1//T/9P/y//L/8v/y//L/8v/x//H/8f/y//L/8v/y//L/8f/x//H/8P/w//H/8f/x
//H/8f/u/+7/7v/u/+7/7v/u/+7/7//w//D/8P/y//L/8v/y//T/9P/1//X/9f/1//b/
9v/4//n/+f/5//r/+//7//n/+f/5//j/9v/2//b/9v/0//b/9//6//z//P/6//n/9v/0
//P/8v/z//P/8v/w/+3/7P/r/+r/6v/q/+n/6f/p/+n/6f/p/+v/7P/s/+z/7P/s/+z/
7P/s/+z/7P/t/+v/6//r/+v/6//r/+v/6//t/+3/7f/t/+3/7v/u/+7/7P/s/+3/7v/w
//D/8P/w//H/8f/y//L/8P/w//D/8P/y//P/8v/2//3/CgAeADkAWAB8AKQAzwD3ACEB
RwFyAY4BewEtAbAAEgCA/yH/4P6p/n/+Zf5Z/lv+Z/5z/ob+pf7G/t/++/4a/zr/Wv90
/4r/m/+s/7r/xf/Q/9n/4f/k/+f/6P/o/+n/6//v//D/8f/y//P/9P/1//b/9v/2//b/
9//3//f/+P/4//n/+f/7//z//P/8//r/+v/6//r/+//7//z//f/9//7//v/+////AAAB
AAIAAQABAAIAAwAFAAYABwAIAAkACgALAAwACwAMAA4ADwASABMAFQAWABkAGgAbAB4A
HgAgACIAJAAmACgAKgAtAC0AMQAyADYAOgA9AD8AQQBCAEQARwBJAEsATQBOAE4ATwBQ
AFEAUQBRAFEAUQBQAFAAUABQAE8ATABKAEkASABIAEYARABCAEAAPQA6ADcAMwAwAC0A
KgAoACYAJAAiACAAHQAaABcAFQASAA8ADgALAAkABwAFAAMAAQD///3//P/8//r/+f/6
//r/+v/4//X/9P/z//L/9P/z//P/8v/x//D/8P/w/+7/7v/u/+7/7v/u/+3/7P/s/+z/
7P/s/+z/7P/s/+z/7v/u/+//7//t/+7/7v/v//L/8v/y//L/8//0//b/9v/2//X/9f/3
//n/+f/6//r/+P/4//n/+f/5//n/+f/5//r/+v/6//n/+f/5//n/+f/5//n/+P/4//j/
+P/4//j/+P/4//j/9v/2//b/9v/3//f/9v/2//X/9f/1//T/9P/0//T/9P/0//L/8v/x
//H/8//0//T/9P/y//L/8f/x//H/8P/w//H/8f/x//H/8f/w//D/8P/w//H/8v/z//T/
9f/2//b/9v/4//j/+P/4//j/+P/5//n/+//7//z//P/4//n/+f/4//b/9v/2//b/9P/2
//f/+v/8//z/+v/5//j/9v/1//T/8//z//L/8P/v/+7/7f/s/+z/7P/r/+v/6f/p/+n/
6f/r/+z/7P/s/+r/6v/q/+r/7P/s/+z/7f/t/+3/7f/t/+3/7f/t/+3/7//v/+//7//t
/+7/7v/u/+7/7v/v//D/8P/w//D/8P/x//H/8v/y//L/8v/y//L/8v/z//T/9P/3/wIA
FAArAEYAZgCQALsA6QAZAUUBbgGYAZ8BZwH4AGIAxP9N//7+xf6V/nf+Z/5p/nH+df6A
/pn+tv7P/uX+/v4Y/zT/UP9q/4P/lP+k/7P/wv/N/9f/3v/j/+b/6P/p/+v/6//s/+3/
7v/v//D/8f/y//L/8v/y//P/8//z//T/9P/1//X/9f/2//b/9v/4//j/+P/4//n/+f/6
//v/+//8//z//P/9//7///8AAP////8AAAEAAwAEAAUABgAHAAgACQAKAAsADAAOAA8A
EgATABUAFgAXABgAGQAcACAAIgAkACYAKAAqACwALwAxADUANgA6ADwAPwBBAEMARgBI
AEsATQBNAE8AUABQAFEAUgBTAFMAUwBTAFMAUgBQAFAAUABPAEwASgBJAEgARgBEAEIA
QAA+ADsAOAA1ADMAMAAtACoAJwAkACEAHgAcABkAFgATABMAEAANAAwABwAFAAMAAQD+
//v/+P/1//L/8v/w/+//7P/s/+z/6v/p/+j/5//m/+T/4//j/+L/4f/g/+D/4P/i/+L/
4v/g/w==
         </WaveFormData>
      </LeadData>
      <LeadData>
         <LeadByteCountTotal>10000</LeadByteCountTotal>
         <LeadTimeOffset>0</LeadTimeOffset>
         <LeadSampleCountTotal>5000</LeadSampleCountTotal>
         <LeadAmplitudeUnitsPerBit>4.88</LeadAmplitudeUnitsPerBit>
         <LeadAmplitudeUnits>��V</LeadAmplitudeUnits>
         <LeadHighLimit>2147483647</LeadHighLimit>
         <LeadLowLimit>268435456</LeadLowLimit>
         <LeadID>V4</LeadID>
         <LeadOffsetFirstSample>0</LeadOffsetFirstSample>
         <FirstSampleBaseline>0</FirstSampleBaseline>
         <LeadSampleSize>2</LeadSampleSize>
         <LeadOff>FALSE</LeadOff>
         <BaselineSway>FALSE</BaselineSway>
         <ExcessiveACNoise>FALSE</ExcessiveACNoise>
         <MuscleNoise>FALSE</MuscleNoise>
         <LeadDataCRC32>2744797253</LeadDataCRC32>
         <WaveFormData>
9P/0//T/9P/0//T/9P/0//L/8v/y//L/9P/0//T/9P/2//b/9v/2//f/+P/5//r/+v/6
//r/+v/8//z//P/8//z//P/8//z//v/+//7//v/8//z//P/8//7/AAACAAIAAAD+//3/
+//6//n/+P/3//f/9v/1//L/8P/w/+//7v/u/+7/7v/u/+7/7v/u/+7/7v/v/+//7//v
/+//7//v/+//7//v/+//7//v/+//7//v//D/8P/w//D/7//v/+//8v/y//L/8v/y//P/
8//z//P/9P/0//T/9f/2//b/9v/0//T/9P/0//b/9v/5/wAACgAaAC8ASQBsAJQAwwD4
ADABagGoAdoB3wGpATsBpAADAIv/Q/8P/+b+yv67/rf+wP7L/tv+8f4M/yD/N/9Q/2r/
f/+R/6D/sP+9/8j/0P/X/93/4P/k/+b/6f/r/+z/7v/t/+7/7v/v//D/8f/y//L/8v/z
//X/9f/1//X/9P/1//X/9f/1//X/9v/2//b/9v/2//b/9//3//j/+P/4//j/+P/5//n/
+f/6//r/+//7//z//f/9//7///8AAAAAAgACAAIAAwAEAAQABQAFAAYABwAIAAkACgAM
AA0ADgAQABEAFAASABUAFQAYABsAHQAeAB8AIgAlACcAKQApACwALgAwADEAMgA0ADQA
NgA3ADgAOQA5ADkAOgA6ADgAOAA3ADcAOQA5ADcANgA1ADQAMwAzADIALwAuACwAKQAn
ACUAIwAhAB8AHAAaABgAFgAUABIAEgAPAA0ADAAKAAgABgAEAAQAAgABAP///f/7//r/
+f/6//r/+P/3//f/9v/2//X/9P/z//L/8f/x//D/8P/v/+3/7f/t/+z/7f/t/+z/7P/s
/+z/7P/s/+r/6v/q/+r/6//r/+v/6//r/+v/6//s/+z/7f/t/+3/7v/u/+7/7//t/+//
7//v//D/8P/x//H/9P/0//T/9P/0//X/9v/2//b/9v/1//X/9//3//f/9//1//X/9f/1
//f/9//3//f/9//3//b/9v/2//b/9v/2//b/9v/2//X/8//z//P/8//y//L/8v/y//P/
9P/1//b/9P/0//T/9P/0//P/8//z//P/8//z//P/8//z//P/8v/0//T/9P/0//X/9f/1
//X/9v/2//b/9v/4//n/+v/7//z//P/8//z//P/9//3//f/9//////8AAP7//v/+//7/
/v/+//7//v/+//7/AAACAAAAAAD+//3//P/8//z//P/5//n/+P/3//T/8v/y//H/8v/y
//L/8v/w//D/8P/w//D/8P/x//H/8//z//P/8//z//P/8//z//L/8f/w/+//8v/z//X/
9v/2//b/9f/1//P/9P/0//T/8v/y//P/8//1//X/9v/2//T/9f/2//b/9v/2//b/9v/4
//j/+v/7/wIADgAgADcAUQByAJoAywACATYBbAGqAdQBxwF3AfcAXADP/2//Mf8D/+D+
0P7F/sf+yv7N/t3+9f4M/yD/Nf9K/17/c/+J/5r/qP+3/8L/zv/X/9//5v/o/+r/6//r
/+z/7v/v//L/9P/1//b/9//4//j/+P/5//f/9//3//f/+v/7//v/+//5//n/+v/6//v/
/P/9//7//f/9//7//v/+//7//v////////8AAAAAAQABAAIAAwADAAQABQAGAAgACgAK
AAoADQAOAA4ADwAPABAAEQASABMAFAAWABcAGgAcAB0AIAAeACEAIQAkACYAKQArAC0A
MAAzADUANwA3ADoAPAA+AEEAQgBEAEQARABFAEYARwBHAEcASABIAEYARgBFAEUAQwBD
AEEAQAA/AD4APQA9AD4AOwA6ADgANgAzADAALQArACkAJgAkACIAIAAeABwAGgAXABUA
FAAQAA4ADAAKAAgABgAFAAMAAwABAAAA///8//z/+v/5//n/+P/4//f/+P/3//b/9f/z
//L/8v/x//P/8//z//L/8//z//L/8v/0//T/9P/0//b/9v/2//b/9//3//f/9//5//n/
+f/6//z//f/9//3/AAAAAAAAAQABAAMAAwADAAQABAAFAAUABgAGAAYABgAEAAUABgAG
AAQABAADAAMAAwADAAMAAwABAAEAAQABAAMAAwADAAMAAwADAAIAAgAEAAQABAAEAAIA
AgACAAEA//////////8AAAAAAAAAAP7//v/+//7/AAAAAAAAAAD+//3//f/9//3//f/9
//3//v///wAAAAACAAIAAgACAAMAAwADAAMABgAGAAYABgAHAAcABwAHAAYABgAGAAYA
BgAGAAYABgAGAAYABgAGAAgACgAMAAwACgAJAAUABAADAAIAAwADAAIAAQAAAP7//v/9
//r/+v/6//r/+P/4//j/+P/6//r/+//7//n/+f/5//n/+//7//v/+//6//n/+P/3//n/
+f/6//r//P/8//v/+//5//r/+v/6//r/+v/7//v/+//7//z//P/8//3//v/+//7//v/+
//7//v/+//7/AQAEAA4AHgA1AFEAbgCWAMcAAgFCAYABxAEOAjMCDwKhAQABSwC1/1X/
Ff/i/sD+s/61/rz+wf7H/tn+8P4G/xv/MP9E/1n/b/+G/5r/p/+0/8L/zf/Z/+T/6v/s
/+//8f/0//T/9//4//j/+f/6//v//P/8//z//f/9//3//f/9/wAAAQABAAEAAQABAAIA
AgACAAIAAgACAAMAAwAEAAQAAgACAAIAAwAEAAUABwAIAAcABwAIAAkACQAKAAsADAAO
ABAAEAAQABEAEgASABMAEwAUABUAFgAYABoAHQAfACAAIgAjACYAKAArACsALgAxADMA
NAA1ADcAOwA+AEEAQwBGAEgASgBNAE4AUABQAFIAUwBUAFUAUwBTAFQAVABSAFIAUQBR
AFEAUQBPAE4ASwBKAEkASQBHAEMAQQA+ADsAOQA3ADUAMwAxAC4ALAAoACYAJAAiAB4A
GwAZABgAFQASAA8ADAAKAAgABwAFAAMAAQAAAP///P/8//r/+f/4//b/9f/z//T/8//y
//H/8f/w//D/7//x//H/8f/w//D/8f/x//L/9P/0//T/9P/2//b/9v/2//n/+f/5//n/
+f/5//n/+v/8//3//f/9//7//v/+/////f////////8CAAIAAwADAAIAAgACAAIAAgAD
AAQABAAEAAQAAwADAAIAAQAAAP/////////////////////////////+//7//P/8//z/
/P/6//r/+v/5//v/+//7//v/+P/4//j/+P/6//r/+v/6//r/+v/6//r/+v/5//n/+f/4
//f/9v/1//L/8f/w/+7/7v/u/+7/7v/v/+//7//v//P/9P/1//b/9f/1//X/9f/2//b/
9v/2//j/+f/5//n/9//5//n/+P/2//b/9v/2//j/+P/6//z//P/8//r/+f/3//b/9f/0
//P/8//y//H/7P/q/+r/6f/q/+r/6v/q/+r/6v/q/+r/6v/q/+v/6//r/+v/6//r/+v/
6//r/+v/6//r/+v/6//r/+v/7P/s/+r/6v/p/+n/6//s/+z/7P/u/+7/7//v/+3/7f/u
/+7/8P/x//L/8v/w//D/8P/w//L/8v/y//X/+v8EABYALwBJAGoAlADJAAIBQAF+AcgB
EAIvAgcCmwH6AEEAqf9L/wv/1v66/q3+qf6u/rP+v/7T/uz+BP8Z/y7/RP9d/3X/iP+Y
/6f/tP/A/8v/0//a/9z/3v/h/+X/5v/m/+n/6v/q/+v/7P/t/+7/7v/u/+//8f/x//H/
8f/w//H/8f/x//P/8//0//T/8v/y//L/8v/z//P/9P/0//T/9P/0//X/9//3//j/+P/3
//f/+P/5//n/+v/7//z//P/+//7//v8BAAIAAgADAAMABAAFAAYACQAKAAwADQAQABIA
EwAWABYAGQAZABwAHgAhACMAJQAoACsALQAvADEANAA2ADgAOwA8AD4APgBAAEEAQgBD
AEMAQwBEAEQARABEAEMAQwBFAEUAQwBCAD8APgA9AD0AOgA3ADYANAAzADEALwAtACoA
JwAjACAAHAAaABgAFgAUABEADwAOAAwACgAIAAYABgAEAAMAAQABAP///v/9//r/+v/4
//f/9//2//b/9f/2//X/9P/z//P/8v/y//H/7//v/+//7v/t/+3/7P/s/+z/7P/s/+z/
7P/s/+z/7P/r/+v/6//r/+v/6//r/+z/7P/t/+3/7f/u/+7/7v/v/+3/7//v/+//8v/y
//P/8//0//T/9P/0//T/9f/2//b/9v/2//X/9f/3//f/9//3//f/9//3//f/9f/1//X/
9f/1//X/9P/0//T/9P/0//T/9v/2//b/9f/1//X/9f/1//T/9P/0//T/9P/0//T/9P/0
//T/9P/0//T/8//z//P/8//z//P/8//z//P/8//y//D/8P/w//D/8f/x//H/8f/y//L/
8v/y//H/8f/x//H/8P/w//D/8P/y//P/8//z//H/8//z//T/9f/2//f/+P/4//j/+P/5
//n/+f/5//r//P/8//z//P/8//z//P/8//r/+v/6//r/+v/6//z//v/+//7//P/7//n/
+P/3//b/8//z//L/8f/w/+7/7v/t/+z/7P/s/+z/7v/u/+7/7v/u/+7/7//v/+3/7f/t
/+3/7f/t/+3/7f/t/+3/7f/t/+3/7f/u/+7/7v/u/+3/7f/t/+7/7v/u//D/8P/x//H/
8f/x//L/8v/y//P/9P/0//T/9P/0//T/8v/0//b/+f/+/wgAGAAtAEUAaACQAMEA+gA4
AXYBvAH6AQ0C4QF7AeIANQCj/0v/Ef/i/sT+tf6v/rb+v/7N/uP+/P4U/yn/QP9c/3P/
h/+Y/6b/s/++/8j/0f/Z/9z/4P/k/+X/5//o/+r/6//s/+7/7//w//H/8P/w//D/8f/x
//H/8f/x//L/8//z//P/8f/x//L/8v/0//T/9P/0//P/8//0//T/9v/2//b/9//1//X/
9v/2//f/9//4//n/+f/6//v//P/6//z//P/8//3//v/+////AQACAAMABAAFAAYACAAJ
AAgACgALAA4ADgARABEAFAAVABcAGAAZABwAHwAhACMAJQAoACoALAAvADAAMgAyADQA
NQA2ADcANwA3ADgAOAA4ADgANwA3ADkAOQA3ADYANQA0ADMAMwAwAC0ALAAqACkAJwAl
ACMAIwAhAB4AHAAYABYAFAASABAADQALAAoACAAGAAQAAgACAAAA///9//3/+//6//n/
+P/4//b/9f/3//b/9v/1//T/8//y//H/8f/w//D/7//v/+//7//u/+3/7f/s/+z/7P/s
/+z/7P/q/+r/6v/q/+n/6f/p/+n/5//n/+f/6P/o/+n/6f/p/+j/6P/o/+n/6f/r/+v/
6//s/+z/7f/t/+7/7v/u/+7/7v/v//D/8P/y//L/8f/x//H/8f/x//H/8f/x//H/8f/z
//P/8//z//P/8//y//L/8v/y//L/8v/y//L/8v/x//H/8f/x//H/8P/w//D/8P/w//D/
8P/w//D/8P/w//D/8v/x//H/8f/x//H/8f/x//H/8f/x//D/8P/w//D/8P/x//H/8f/x
//D/8P/w//D/7//v/+//7//w//D/8P/w//D/8f/x//H/8f/z//P/9P/2//b/9v/2//b/
9v/2//f/+f/5//n/+v/8//z//P/8//z//P/+//z/+v/6//r/+v/6//r//P/+/wAAAAD+
//3/+f/4//f/9v/z//P/8v/x//D/7v/u/+3/7v/u/+7/7v/s/+z/7P/s/+z/7P/t/+3/
7f/t/+3/7f/t/+3/7f/t/+//7//v/+//7f/t/+7/7v/u/+7/7f/t/+//8P/w//D/8P/w
//H/8f/x//H/8v/y//L/8//0//T/9P/0//T/9P/0//T/9v/3//z/BgAUACcAPwBeAIYA
tQDoACABWgGYAdIB5wG/AV8B0AArAKX/Uf8Z/+z+zv67/rX+uv7D/tH+5f4A/xT/Kf9C
/1z/df+H/5j/pv+1/8D/yv/T/9v/3v/i/+b/6f/p/+r/6v/t/+z/7v/v//D/8f/y//L/
8v/z//P/8//z//P/9P/1//X/9f/z//P/9P/0//T/9P/0//T/9//3//j/+P/4//j/+P/5
//n/+f/6//r/+//7//z//f/7//z//f/+//7/AAAAAAAAAQACAAIAAwAFAAYABwAIAAkA
CgAMAA0ADgAQABEAFAAUABcAFwAaABkAGwAcAB0AIAAjACUAJwApACwALgAwAC8AMAAy
ADIANgA3ADgAOQA5ADkAOgA6ADoAOgA5ADkAOQA5ADcANgA1ADQAMwAzADIALwAuACwA
KwApACcAJQAlACMAIAAeABwAGgAYABYAFgATABEAEAAOAAwACgAIAAYABAADAAEAAQD/
//7//f/8//z/+v/5//v/+v/6//n/+v/5//j/9//1//T/9P/z//P/8//z//L/8f/x//D/
8P/w//D/8P/w//D/8P/w//D/7//v/+//7//v/+//7//w//D/8f/x//H/8v/y//L/8//z
//X/9f/1//b/9v/3//f/+P/4//j/+P/4//n/+v/6//r/+v/5//n/+f/5//n/+f/7//v/
+//7//v/+//7//v/+//7//r/+v/4//j/+P/4//j/+P/4//f/+f/5//n/+f/4//j/+P/4
//b/9v/2//b/+P/4//j/+P/4//f/9//3//f/9//3//f/9f/1//X/9P/2//b/9v/2//f/
9//3//f/9v/2//b/9v/3//f/9//3//b/9v/2//b/9v/3//f/9//2//f/9v/2//b/9v/2
//b/9v/2//b/9//4//n/+v/8//7//v/+//7//v/+//z//P/+/////f/9//7/AAD//wAA
AAAAAAAAAAD+//7/AAACAAAAAAD+//3//f/8//v/+v/3//f/9v/1//T/8v/y//H/8P/w
//D/8P/w//D/8P/w//L/8v/z//P/8//z//P/8//x//H/8f/x//P/8//z//P/8f/x//L/
8v/0//T/8//z//H/8v/y//L/8v/y//P/8//1//X/9v/2//T/9f/2//b/9v/2//b/9v/4
//j/+v/7//7/CAAWACkAPwBcAIIArwDiABoBTgGKAcQB2wGxAVEBxgApAKf/V/8h//T+
2P7H/r/+wv7H/tP+5/4A/xb/Kf8+/1T/bf+D/5T/ov+x/77/yP/P/9f/3v/i/+T/5//p
/+z/7P/t/+7/8P/x//L/8//0//T/9P/1//f/9//3//f/9//3//b/9f/1//X/9v/2//b/
9v/2//b/+f/5//r/+v/6//r/+v/7//v/+//8//z//////wAAAQD//wAAAQACAAAAAgAC
AAIABQAGAAYABwAJAAoACwAMAA0ADgAQABEAEgAUABUAGAAWABkAGQAcAB0AHwAgACEA
JAAnACkAKwAsAC4ALwAwADEAMgA0ADQAOAA5ADoAOwA7ADsAPAA8ADwAPAA7ADsAOwA7
ADkAOAA3ADYANQA1ADIALwAuACwALAArACoAKQAlACMAIAAeABwAGgAYABYAFgATABEA
EAAQAA4ADAAKAAgABgAFAAMAAQD///7//f/8//z/+v/5//n/+P/4//f/9v/1//T/8//x
//D/8P/v//H/8f/x//D/8f/x//D/8P/w//D/8P/w//D/8P/w//D/7//v/+//7//x//H/
8f/y//P/9f/2//f/9v/2//b/9//3//n/+f/5//j/+P/5//n//P/8//z//P/8//3//v/+
//7//v/9//3/+//7//v/+//7//v/+//7//3//f/9//3//f/9//z//P/8//z//P/8//r/
+v/6//n/+//7//v/+//6//r/+v/6//r/+v/6//r//P/8//z//P/6//n/+f/5//n/+f/5
//n/+//7//v/+v/4//j/+P/4//n/+f/5//n//P/8//z//P///////////wAAAAAAAAAA
/v////////8BAAMAAwAEAAIAAgACAAQAAgACAAIAAgACAAIAAgAEAAYABgAGAAQAAwAB
AAAA///+///////+//3/+P/2//b/9f/y//L/8v/y//H/8P/v/+7/8P/w//H/8f/v/+//
7//v/+//7//v/+//8f/x//H/8f/x//H/8v/y//D/8P/v/+//8f/y//L/8v/w//D/8f/x
//P/8//0//T/8v/z//T/9P/0//T/9P/0//b/9v/2//f/+v8AAA4AIwA7AFYAegCnAN4A
GgFWAZYB2gEJAvcBnwEQAWMAx/9d/x//7v7M/r3+uf68/sH+xf7T/uz+AP8V/yr/PP9R
/2X/fP+Q/5//rP+6/8f/0f/Y/+D/5P/n/+n/6v/s/+//8P/w//H/8v/z//T/9P/0//X/
9v/3//j/+f/4//n/+f/5//n/+f/6//r/+v/6//r/+v/7//v//P/8//z//P/8//3//f/9
//7//v//////AAABAAEAAgADAAQABAAGAAYABgAJAAoACgALAAsADAANAA4AEQASABQA
FQAWABgAGQAcABwAHwAfACIAJQAnACgAKQAsAC8AMQAzADUAOAA6ADwAPwBAAEIAQgBC
AEMARABFAEcARwBIAEgARwBGAEQAQwBDAEMAQQBAAEEAQAA/AD8APQA5ADcANAAxAC8A
LQArACsAKQAmACQAIAAeABwAGgAYABUAEwASAA4ADAAKAAgABAACAAEA//////3//P/7
//j/+P/2//X/9f/0//T/8//y//H/8P/v/+3/7P/s/+v/6//r/+v/6v/q/+v/6//s/+z/
7P/s/+z/7v/u/+7/7v/v/+//7//v//D/8f/y//T/9v/3//f/9//4//j/+P/5//n/+//7
//v//P/8//3//f/8//z//P/8//z//f/+//7//v/+//3//f/9//3//f/9//v/+//7//v/
+//7//v/+//7//v/+v/6//j/+P/4//j/+P/4//j/9//3//f/9//3//b/9v/2//b/9P/0
//T/9P/0//T/9P/0//T/8//z//P/8//z//P/8//z//P/8//y//L/8v/y//L/8//z//P/
8//0//T/9P/0//f/9//3//f/+v/6//r/+v/5//n/+P/3//j/+//8//7//P/8//z//P/8
//z//P/8//z//P/6//r//P/+/wAAAAD+//3/+//6//n/+P/3//f/9v/1//L/8P/w/+//
7v/u/+7/7v/u/+7/7v/u/+7/7v/v/+//7//v/+//7//v/+//7//v/+//7//v/+//7//v
//D/8P/w//D/7//v/+//8P/w//D/8P/w//H/8f/x//H/8v/y//L/8//0//T/9P/0//T/
9P/0//b/+P/7/wIAEAAgADcAUQB4AKYA2QAQAU4BkAHWAQYC/QGxAS8BiADj/2//Kf/1
/tD+vP6x/rH+uP7B/tP+6/4E/xr/Mf9I/2D/d/+L/5r/qP+1/8D/yv/T/9n/3v/i/+T/
5f/l/+b/6P/p/+z/7P/t/+7/7//w//D/8P/x//P/8//z//P/8v/z//P/8//z//P/9P/0
//T/9P/0//T/9f/1//b/9v/2//b/9v/3//f/9//4//j/9//3//j/+f/5//r/+//8//z/
/v/+//7///8AAAAAAQADAAQABQAGAAkACgAMAA0ADAAOAA8AEgASABUAFQAYABsAHQAe
AB8AIAAjACUAJwApACwALgAwADMANAA2ADYAOAA5ADoAOwA7ADsAPAA8ADwAPAA7ADsA
OwA7ADkAOAA3ADYANQA1ADQAMQAwAC4AKwApACcAJQAjACEAHgAcABoAGAAWABQAFAAR
AA8ADgAKAAgABgAEAAQAAgABAP/////9//z/+//8//z/+v/5//n/+P/4//f/+P/3//b/
9f/1//T/9P/z//H/8f/x//D/8f/x//D/8P/u/+7/7v/u/+7/7v/u/+7/7f/t/+3/7f/t
/+3/7f/u/+7/7//v/+//8P/w//D/8f/x//P/8//z//L/8v/z//P/9P/0//T/9P/0//X/
9v/2//j/+P/3//f/9//3//f/9//3//f/9//3//f/9//3//f/+f/5//j/+P/4//j/+P/4
//j/+P/4//f/9//3//f/9//2//b/9v/2//b/9v/2//b/9v/2//b/9v/2//X/9f/1//X/
9f/1//X/8//z//P/8v/0//T/9P/0//X/9f/1//X/9P/0//T/9P/1//X/9f/1//T/9P/0
//T/9f/3//j/+f/5//v/+//8//r/+v/6//r/+//8//3///////3//f/+//7//v/+//7/
/v/9//z//f/+////AAD//////f/8//v/+v/5//n/+P/3//T/8v/y//H/7v/u/+7/7v/u
/+7/7v/u/+7/7v/v/+//7//v/+//7//v/+//7//v/+//7//v/+//8f/x//L/8v/w//D/
7//v/+//8P/w//D/8v/y//P/8//x//H/8v/y//L/8//0//T/9P/0//T/9P/0//b/9v/3
//z/BgASACUAOwBWAHwAqQDaABIBSgGGAcQB4wHLAXcB8gBPAL//Y/8n//j+1v7D/rn+
vP7F/s/+4/78/hT/Kf9A/1r/cf+F/5j/pv+1/8D/yv/T/9n/4P/k/+b/6f/p/+z/7P/t
//D/8P/x//L/8//0//T/9P/1//X/9f/1//X/9P/1//X/9f/3//f/+P/4//b/9v/2//b/
9//3//j/+P/4//j/+P/5//n/+f/6//r/+//7//z//f/7//z//f/+//7/AAAAAAAAAQAC
AAIAAwAFAAYABwAIAAkACgAMAA0ADQAOAA4AEAAQABMAEwAWABkAGwAcAB0AHgAhACMA
JQAlACgAKgAsAC8AMAAyADIANAA1ADYANwA3ADcAOAA4ADgAOAA3ADcANwA3ADUANAA1
ADQAMwAzADIALwAuACwAKwApACcAJQAjACEAHgAcABwAGgAYABYAFAARAA8ADgAMAAoA
CAAGAAYABAADAAEAAQD///7//f/8//z/+v/5//n/+P/4//f/+P/3//b/9f/1//T/9P/z
//P/8//z//L/8f/x//D/8P/w//D/8P/w/+7/7v/u/+7/7f/t/+3/7f/t/+3/7f/u/+7/
7//v/+//8P/w//D/8f/x//P/8//z//T/9P/1//X/9v/2//b/9v/2//f/+P/4//j/+P/3
//f/+f/5//n/+f/5//n/+f/5//f/9//3//f/9//3//b/9v/4//j/+P/4//b/9v/2//X/
9f/1//X/9f/2//b/9v/2//b/9v/2//b/9P/0//T/9P/0//P/8//z//X/9f/1//X/9f/1
//X/9P/0//T/9P/0//P/8//z//P/9P/0//T/9P/3//f/9//3//j/+P/4//j/+v/7//v/
+//7//3//f/+//7//v/+//7//v/+//7//P/8//z//P/8//z//v8AAAIAAgAAAP///f/8
//v/+v/7//v/+v/5//T/8v/y//H/8P/w//D/8P/u/+7/7v/u//D/8P/x//H/8f/x//H/
8f/x//H/8f/x/+//7//v/+//8f/x//L/8v/y//L/8f/x//H/8v/y//L/8P/w//H/8f/z
//P/9P/0//T/9f/2//b/9v/2//b/9v/2//b/9v/5/wAACgAcADEASQBqAJQAwwD2ACwB
YgGcAcYBuwF5AQUBcADd/3f/N/8H/+T+zP7B/sH+xv7N/tn+8/4K/yD/M/9K/2L/ef+P
/6D/rP+5/8b/zv/V/93/4v/m/+j/6f/p/+r/7P/t/+7/8P/x//L/8//0//T/9P/1//X/
9f/1//X/9v/3//f/9//3//f/+P/4//j/+P/4//j/9//3//j/+P/6//r/+v/7//v/+//8
//z//f/9//7//////wAAAQACAAIABAAEAAQAAwAEAAQABQAJAAoACwAMAA8AEAASABMA
EgAUABUAGAAYABsAGwAeAB8AIQAiACMAJAAnACkAKwAtADAAMgA0ADUANgA4ADgAOAA5
ADoAOwA7ADsAPAA8ADwAPAA7ADsAOwA7ADkAOAA3ADYANQA1ADIALwAuACwAKwApACcA
JQAlACMAIAAeABwAGgAYABYAFAARAA8ADgAMAAoACAAGAAQAAgABAP/////9//z/+//8
//z/+v/5//n/+P/4//f/9v/1//T/8//z//L/8v/x/+//7//v/+7/7v/v/+//8P/u/+7/
7v/u/+7/7v/u/+7/7//v/+//7//v/+//7//w//D/8f/x//H/9P/0//T/9f/1//f/9//3
//r/+v/7//v/+v/6//r/+v/6//v//P/8//z//P/7//v/+//7//v/+//5//n/+f/5//n/
+f/5//n/+f/5//j/+P/4//j/+P/4//j/+P/4//f/9//3//f/9//4//j/+P/4//b/9v/2
//b/9v/2//b/9v/2//X/9f/1//X/9f/1//X/9f/1//X/9P/0//T/9P/0//f/9//3//f/
+v/6//r/+v/7//v/+//7//z//P/8//z//v/////////9//3////+//z//P/8//z//P/8
//7/AAACAAIAAAD///v/+v/5//j/9//3//b/9f/y//D/8P/v/+7/7v/u/+7/7P/s/+z/
7P/u/+7/7//v/+//7//v/+//7//v/+//7//v/+//7//v/+//7//w//D/8P/w/+//7//v
//D/8P/w/+7/7v/v/+//8f/x//L/8v/y//P/9P/0//T/9P/0//T/9P/0//T/9f/6/wQA
FAApAD8AXgCGALcA8AAuAWgBqgHsAQMCzwFbAbwAEQCL/zf/Af/Y/r7+s/63/rz+vf7D
/tf+8P4E/xf/LP9A/1X/a/9+/5L/of+s/7r/x//R/9j/3v/i/+X/5//o/+j/6f/s/+z/
7f/u/+//8P/w//D/8f/z//P/8//z//T/9f/1//X/9f/1//b/9v/4//j/+P/4//n/+f/6
//r//P/8//z//f/9//3//v/+//3//f/+////AQACAAMABAAEAAYABgAGAAkACgAKAAsA
DQAOAA8AEAARABIAFAAVABYAGAAZABwAHgAhACEAJAAlACcAKAApACsALwAyADUANwA6
ADwAPgA/AEAAQgBCAEQARQBGAEcARQBFAEYARgBEAEQAQwBDAEMAQwBBAEAAPwA+AD0A
PQA6ADcANgA0ADMAMQAvAC0AKwApACYAJAAiACAAHgAcABgAFQATABIAEAAOAAwACgAG
AAQAAwABAAEA///+//3//P/8//r/+f/3//b/9v/1//T/8//y//H/8f/w//D/7//x/+//
8f/u/w==
         </WaveFormData>
      </LeadData>
      <LeadData>
         <LeadByteCountTotal>10000</LeadByteCountTotal>
         <LeadTimeOffset>0</LeadTimeOffset>
         <LeadSampleCountTotal>5000</LeadSampleCountTotal>
         <LeadAmplitudeUnitsPerBit>4.88</LeadAmplitudeUnitsPerBit>
         <LeadAmplitudeUnits>��V</LeadAmplitudeUnits>
         <LeadHighLimit>2147483647</LeadHighLimit>
         <LeadLowLimit>268435456</LeadLowLimit>
         <LeadID>V5</LeadID>
         <LeadOffsetFirstSample>0</LeadOffsetFirstSample>
         <FirstSampleBaseline>0</FirstSampleBaseline>
         <LeadSampleSize>2</LeadSampleSize>
         <LeadOff>FALSE</LeadOff>
         <BaselineSway>FALSE</BaselineSway>
         <ExcessiveACNoise>FALSE</ExcessiveACNoise>
         <MuscleNoise>FALSE</MuscleNoise>
         <LeadDataCRC32>1807251007</LeadDataCRC32>
         <WaveFormData>
/P/8//z//P/8//z//P/8//r/+v/6//r/+//8//3//v8AAAAAAAAAAAIAAgACAAIAAgAC
AAIAAgAEAAQABAAEAAIAAgACAAIAAwAEAAUABgAGAAYABgAGAAgACgAKAAsACQAHAAYA
BQAEAAMAAwACAAEAAQAAAP3//f/8//r/+v/6//r/+v/6//r/+v/6//r/+P/5//n/+f/7
//v/+//7//v/+//7//v/+//7//v/+//7//v/+//8//z//P/8//z//P/8//z//P/8//z/
/P/8//3//f/9//3//v/+//7//v/+//7//v/+//7///8AAAMACQAQABgAJQA1AEoAZgCF
AKgAzQD0ABYBIAERAekApQBYABgA7f/L/6r/kP9//3f/dP91/3v/h/+R/5v/pv+z/7//
yf/Q/9X/3f/k/+n/7f/v//H/9P/3//j/+P/6//n/+v/7//v//P/8//3//f/9//3//v/+
//7////////////////////+////////////////////AQACAAIAAgAAAAAAAAABAAMA
AwADAAQABAAEAAQABAADAAMAAwAFAAUABQAFAAYABgAGAAYABwAJAAkACgALAAoACwAM
AA0ADwAQABEAEgARABIAEwAUABUAFgAXABgAGQAbABwAHgAfACAAIQAiACEAIwAkACUA
JgAnACcAKAAqACoAKgAqACgAKAApACkAKgAqACoAKgAnACYAJQAlACYAJQAlACQAIgAh
ACAAHwAcABoAGAAXABcAFgAVABQAEgARAA8ADgAPAA0ADAALAAoACQAIAAgABwAGAAUA
BAAGAAYABAADAAIAAgACAAAA/f/9/////f/9///////+//3//f/9//3//f/9//3//P/9
//3//v/+//z//P/7//v/+//7//v/+//9//3//f/9//3//f/9//3//P/8//z//P/9//3/
/v/+//7//v////////////////8AAAAAAAAAAAAAAAAAAP//////////////////////
//////8AAAAA///////////9//z//P/8//7//v/+//7//P/8//z/+//7//z//P/8//7/
/v/+//7//P/7//v/+//9//3//f/9//3//f/9//3//f/9//3//f/7//v/+//7//3//f/9
//3//v/+//7///8BAAIAAgACAAIAAgACAAIAAAAAAAAAAQADAAUABQAFAAUABQAGAAYA
BgAGAAYABgAIAAgACgAKAAkACQAHAAYABwAGAAUABQACAAEAAQAAAP3/+//6//j/+P/4
//j/+P/4//j/+P/4//f/9v/2//X/9//3//f/9//5//n/+f/5//j/9//2//X/9v/3//j/
+f/6//r/+v/6//j/+P/4//j/9v/2//b/9v/4//n/+f/5//n/+v/6//r/+v/6//r/+v/6
//r/+f/8////AwAMABgAJQA1AEwAZgCHAKYAxwDwAA4BEgH1AL8AeQAwAPj/0/+z/5T/
fv91/3H/bv9r/3H/e/+H/5H/nP+j/6v/tf++/8X/y//U/9v/4//n/+v/7v/x//D/8P/w
//H/8v/z//P/8//0//b/9//3//f/+P/4//b/9//3//f/9//3//f/9//2//f/9//3//n/
+f/5//n/+P/4//f/9v/4//j/+P/5//b/9f/0//T/9P/0//T/9P/1//X/9f/3//f/9//3
//j/+v/6//r/+//7//v//P/9//7///8AAAEAAQACAAMABAAFAAYABwAIAAsADAANAA4A
DwARABIAFAAVABYAFwAYABsAHQAeAB8AHwAfAB4AHgAeAB4AHgAeACAAIAAhACEAHgAe
AB4AHgAdABwAGwAbABoAGQAZABgAFAATABIAEQAQAA4ADAALAAkACAAHAAYABAADAAEA
AAD///3//P/7//j/9//2//b/9f/0//P/8v/y//L/8P/v/+7/7v/u/+z/7f/t/+//7f/r
/+3/7f/s/+3/7f/t/+3/6//r/+v/6v/q/+v/7f/u/+7/7v/t/+3/7//v/+//7//x//H/
8f/x//H/8f/x//H/8v/y//L/8v/1//X/9v/2//b/9v/3//f/9//3//f/9//2//b/9v/2
//X/9P/z//H/8f/x//H/8f/z//P/8//z//P/8//0//T/8//z//P/8//z//L/8v/y//T/
9P/0//T/8v/y//L/8f/x//L/8v/y//L/8v/y//L/9P/z//P/8//x//H/8f/x/+//7//v
/+//8P/x//L/8//z//P/8//z//P/8//z//P/9v/2//b/9//5//r/+v/6//r/+v/6//r/
+v/6//r/+v/6//r/+v/6//z//P/9//3/+//6//n/+P/3//f/9v/1//X/9P/z//H/8P/u
/+3/7P/r/+r/7P/s/+z/7P/s/+z/7f/t/+3/7f/t/+3/7//v/+//7//u/+3/7P/r/+3/
7f/t/+3/7v/u/+7/7v/s/+z/7P/s/+7/7v/u/+7/8P/x//H/8f/v//D/8P/w/+7/7v/u
/+7/8P/w//H/8v/z//f//v8KABcAJQA4AFQAdQCYAL8A6AAYATYBMwELAckAdgAoAO//
yf+i/37/a/9l/2L/X/9d/2P/bf95/4T/j/+Z/6P/qv+z/7v/wv/J/8//2f/f/+b/5//m
/+b/6P/r/+z/7f/t/+z/7P/t/+3/7//v//D/8P/w//H/8f/x//P/8//z//P/8//z//L/
8f/x//H/8f/x//P/9P/0//T/8v/y//L/8//0//X/9v/4//b/9v/2//b/9//3//f/+f/7
//v/+//8//z//P/8//3/+//7//z//f8AAAEAAgADAAMABAAFAAYACQAKAAsADAAPABAA
EQASABMAFQAWABgAGwAcAB0AHgAfACEAIgAjACIAIwAjACQAIgAiACIAIgAkACQAJQAl
ACYAJgAmACYAIwAiACEAIQAeAB0AHQAcABoAGQAYABcAFgAUABIAEQANAAwACwAKAAgA
BwAFAAQAAQD///7//f/6//n/+P/4//n/+P/3//b/9P/0//L/8f/u/+7/7v/s/+z/7f/w
/+//7f/v/+//7v/v/+//7//v/+//7//v/+7/7//v//D/8P/y//L/8f/x//P/8//z//P/
8//z//P/8//1//X/9f/1//b/9v/2//b/9f/1//b/9v/4//j/+f/5//v/+//7//v/+v/6
//r/+v/6//r/+v/5//f/9//3//f/9//3//f/9//3//f/+P/4//f/9//3//f/9//2//b/
9v/2//b/9v/2//b/9v/2//X/8//0//T/9P/0//T/9P/0//b/9f/1//X/9f/1//X/9f/z
//P/8//z//P/8//z//P/8//z//P/8//1//X/9f/1//f/+P/5//v/+f/6//r/+v/6//r/
+v/6//r/+v/6//v/+//7//3//v/+//7//v/+//7//v8AAAAAAQABAP///v/9//z/+//7
//r/+f/5//j/9f/z//L/8P/w//D/8P/w//D/8P/w//D/8P/w//H/8f/x//H/8f/x//H/
8f/x//H/8f/x//H/8f/x//H/8f/x//D/8P/w//D/8v/y//L/8v/y//L/8v/y//L/8//z
//P/8//0//T/9P/0//T/9P/0//b/9v/3//j/+/8BAAgAEgAdAC0ARABgAIEApADLAPgA
JgE+ATkBEwHRAHwAMAD5/9H/qv+M/3f/bf9o/2X/Zf9v/3n/hf+Q/5n/o/+t/7j/wf/J
/9D/1//f/+X/5//o/+n/7P/s/+7/7//w//H/8//y//L/8//z//P/8//0//T/8v/z//P/
8//1//X/9f/1//T/9f/1//X/9f/1//X/9f/1//b/9v/2//b/9v/2//f/+f/5//n/+v/4
//j/+P/4//v/+//7//3/+//7//v//P/+//7//v////////8AAAEAAgADAAQABQAHAAgA
CQAKAAkACgALAAwADwAQABEAEgAVABcAGAAaABsAHAAdAB4AHwAhACIAIwAkACUAJQAm
ACYAJgAmACYAKAAoACkAKQAoACgAKAAoACUAJAAjACMAJAAjACMAIgAgAB8AHgAdABoA
GAAWABUAEQAQAA8ADgAMAAsACQAIAAcABQAEAAMABAADAAIAAgABAAAA///+//7//v/8
//v/+v/6//r/+P/5//n/+//5//j/+f/4//b/9f/1//X/9f/1//X/9f/0//X/9f/2//b/
9P/0//P/8//1//X/9f/1//X/9f/1//X/9f/1//X/9f/2//b/9v/2//n/+f/6//r/+v/6
//v/+//7//v/+//7//z//P/8//z//P/8//z/+//7//v/+//7//v/+//7//v/+//7//z/
/P/7//v/+//7//v/+v/6//r/+v/6//r/+v/6//r/+v/5//n/+v/6//r/+v/6//r/+v/6
//n/+f/5//v/+//7//v/+//7//v/+//5//n/+f/5//n/+f/5//n/+f/5//n/+f/6//r/
+v/7//n/+v/6//r/+v/6//r/+v/8//z//P/9//v//f/9//3//f/9//7//v8AAAAAAQAB
AAEAAQABAAEAAQACAAIAAgACAAQAAwAEAAQABAAEAAQABAAEAAYABgAHAAcABQAEAAMA
AgABAAEAAAD//////v/7//n/+P/2//b/9v/2//b/+P/4//j/+P/4//j/+f/5//n/+f/5
//n/+f/5//n/+f/5//n/+f/5//n/+f/5//n/+v/6//r/+v/6//r/+v/6//r/+v/6//r/
+v/7//v/+//7//z//P/8//z//P/8//z//P/8//3//v8BAAUADAAWACEAMQBGAGIAgwCo
AM8A+gAiATYBKwEHAccAdgAqAPf/0f+y/5T/f/91/3L/c/93/33/if+V/6D/q/+3/8P/
zP/R/9n/3v/l/+n/7//x//T/9f/2//j/+v/5//r/+f/3//X/9P/0//P/8//z//T/9P/y
//P/8//z//P/8//z//P/8v/z//P/8//1//X/9f/1//P/9P/0//T/9v/2//b/9//3//f/
9//4//b/9v/2//b/+f/5//n/+//5//n/+f/6//r/+v/6//v//f/9//7////+////AAAB
AP//AAABAAIAAwAEAAUABgAHAAgACQAKAA0ADwAQABIAEwAUABUAFgAXABkAGgAbABwA
HQAdAB4AHgAeAB4AHgAgACAAIQAhACAAIAAgACAAHQAcABsAGwAcABsAGwAaABgAFwAW
ABUAFAASABAADwANAAwACwAKAAkABwAEAAIAAwABAAAA///+//3//P/8//3//P/7//r/
+v/6//j/9//4//j/+P/2//X/9f/3//X/8//1//X/9P/z//P/8//z//P/8//z//L/8f/x
//L/8v/w//D/7//v//H/8f/x//H/7//v/+//7//v/+//7//v//D/8P/w//D/8f/x//L/
8v/y//L/8//z//P/8//z//P/9P/0//T/9P/2//b/9v/1//X/9f/1//X/8//z//P/8//1
//X/9v/2//X/9f/1//X/9f/0//T/9P/0//T/9P/0//b/9v/2//X/9f/2//b/9v/0//T/
9P/0//b/9f/1//X/9//3//f/9//1//X/9f/1//X/9f/1//X/9f/1//X/9f/1//X/9f/1
//b/9v/2//f/9f/2//b/9v/2//b/9v/2//b/9v/2//f/9//5//n/+f/7//v//P/8//r/
+v/7//v//f/9//3//f/9//7//v/+/wAAAAABAAIAAAAAAAAAAAACAAIABAAEAAMAAwAB
AAAA///+//3//f/8//v/+//6//n/9//2//T/9P/0//T/9P/0//T/9P/0//T/9P/1//X/
9f/1//X/9f/1//X/9f/1//X/9f/1//X/9f/1//X/9f/2//b/9v/2//b/9v/2//b/+P/4
//j/+P/2//f/9//3//f/+P/4//j/+v/6//r/+v/6//r/+//8////AwAIABIAHQArAEAA
WgB5AJoAvwDoAAwBIAEXAfUAtwBoACIA8f/N/67/kP97/3P/cP9v/3P/e/+H/5H/nP+n
/7P/vf/G/83/0//a/9//5f/r/+3/8P/x//T/9P/0//X/9v/1//X/9v/2//f/9//3//f/
+P/4//b/9//3//f/9//3//f/9//4//n/+f/5//n/+f/5//n/+f/6//r/+v/6//r/+v/7
//v/+//7//z//v/+//7//v/9//3//f///////////wAAAAAAAAAAAQABAAEAAgADAAQA
BQAGAAcABwAIAAkACgALAAwADQAOAA8AEAARABIAEwAVABYAGAAZABoAGwAcAB0AHwAg
ACEAIgAjACMAJAAkACQAJAAkACQAJAAlACUAJAAkACQAJAAjACIAIQAhACIAIQAhACAA
HgAdABwAGwAaABgAFgAVABEAEAAPAA4ADgANAAsACgAJAAcABgAFAAQAAwACAAIAAwAC
AAEAAAAAAAAA/v/9//7//v/+//z/+//7//3/+//5//v/+//6//n/+f/5//n/9//3//f/
9v/1//X/9v/2//j/+P/3//f/9//3//f/9//3//f/9//3//f/9//3//f/+P/4//j/+P/5
//n/+v/6//r/+v/7//v/+//7//v/+//6//r/+v/6//z//P/8//v/+//7//v/+//9//3/
/f/9//v/+//8//z/+//7//v/+//9//z//P/8//z//P/8//z//P/8//z/+//7//z//P/8
//z//P/8//z//P/7//v/+//7//v/+//7//v/+//7//v/+//7//v/+//7//v/+//7//v/
+//7//v/+v/6//r/+//5//r/+v/6//r/+v/6//r/+v/6//r/+//5//v/+//7//n/+f/6
//r/+v/6//v/+//9//3//f/9////AAAAAAAAAAAAAP///v/+////AAD//wIAAgADAAIA
BAAEAAQABAAEAAQABgAGAAYABQACAAAAAQAAAP/////8//v/+//6//n/9//2//T/9P/0
//T/9P/2//b/9v/2//b/9v/3//f/9//3//f/9//1//X/9f/1//X/9f/1//X/9//3//f/
9//2//b/9v/2//b/9v/2//b/9v/2//b/9v/2//f/9//3//f/+P/4//j/+v/6//r/+v/4
//j/+//6//3///8GABAAGQAnADoAVgB1AJYAtwDeAAQBGAENAekAqwBgABwA7f/L/6r/
kP99/3H/bv9r/2//d/+B/43/lv+f/6n/tf/A/8n/z//W/93/4f/l/+n/7P/t/+7/8P/y
//P/8v/z//P/9P/0//X/9f/1//X/9v/2//b/9//3//f/9f/1//X/9f/2//f/9//3//f/
9//3//f/+f/6//r/+v/6//r/+v/7//n/+f/5//r//P/8//z//P/9//3//f////3//f/9
//7/AAAAAAAAAQADAAMABAAFAAQABQAGAAcABQAGAAcACAAJAAoACwAMAA0ADgAPABAA
EwAVABYAGAAYABgAGAAYABkAGwAcAB0AIAAhACEAIgAiACIAIgAiACIAIgAjACMAIgAi
ACIAIgAfAB4AHQAdABoAGQAZABgAGAAXABYAFQASABAADgANAAsACgAJAAgACAAHAAUA
BAAFAAMAAgABAP7//f/8//z/+//6//n/+P/2//b/9P/z//T/9P/0//L/7//v//H/7//t
/+//7//u/+//7//v/+//8f/x//H/8P/t/+3/7v/u/+7/7v/t/+3/7//v/+//7//v/+//
7//v//H/8f/x//H/8v/y//L/8v/z//P/9P/0//L/8v/z//P/9f/1//X/9f/2//b/9v/2
//b/9v/2//X/8//z//P/8//z//P/8//z//P/8//0//T/8//z//P/8//z//L/8v/y//L/
8v/y//L/9P/0//T/8//x//L/8v/y//L/8v/y//L/9P/z//P/8//x//H/8f/x//P/8//z
//P/8f/x//H/8f/v/+//7//v/+//7//v/+//8f/y//P/9f/1//b/9v/2//b/9v/2//b/
9P/0//T/9f/3//n/+f/5//f/9//6//r/+v/8//z//P/8//z//P/+//7//f/9//v/+v/7
//r/+f/5//j/9//3//b/8f/v/+7/7P/q/+r/6v/q/+z/7P/s/+z/7P/s/+3/7f/t/+3/
7f/t/+3/7f/t/+3/7f/t/+3/7f/r/+v/6//r/+z/7P/s/+z/7P/s/+z/7P/s/+z/7P/s
/+z/7f/t/+3/7//w//D/8P/w//D/8P/w//D/8P/v//D/8f/1//z/BgATACEAMgBKAGkA
jACvANYABAEmASkBCQHPAH4ALgDz/8v/qv+I/3H/af9m/2H/X/9l/2//ef+E/43/l/+f
/6j/s/+7/8L/yf/R/9f/3f/i/+f/6P/q/+r/6//s/+//7//u/+7/7//v/+//7//w//D/
8P/x//H/8f/z//P/8//z//L/8//z//P/8//z//P/8//z//T/9P/0//T/9P/0//X/9f/1
//X/9v/4//j/+P/4//n/+f/5//v/+//7//v//P/8//z//P/9//////8AAAEAAgADAAQA
BQAFAAYABwAIAAkACgALAAwADwAQABEAEgATABUAFgAYABkAGgAbABwAHQAfACAAIQAi
ACMAIwAkACYAJgAmACYAJAAkACUAJQAkACQAJAAkACUAJAAjACMAIQAfAB4AHAAaABkA
GAAXABgAFgAUABMAEQAQAA8ADgANAAsACAAGAAUAAwACAAEA/v/9//z//P/7//r/+f/4
//j/+P/2//X/9P/0//T/8v/z//P/9f/z//L/8//y//D/8f/x//H/8f/x//H/8f/w//H/
8f/y//L/8v/y//H/8f/z//P/8//z//X/9f/1//X/9//3//f/9//4//j/+P/4//n/+f/6
//r/+v/6//v/+//7//v/+//7//r/+v/6//r//P/8//z/+//5//n/+f/5//n/+f/5//n/
9//3//j/+P/3//f/9//3//f/9v/2//b/9v/2//b/9v/2//b/9v/1//X/9v/2//b/9P/0
//T/9P/0//P/8//z//P/8//z//P/9f/1//X/9f/1//X/9f/1//P/8//z//P/9f/1//X/
9f/0//T/9P/1//f/+P/4//j/+P/4//j/+P/4//j/+P/5//v//f/9//3/+//7//z//P/8
//z//v/+//7//v/+//7/AAAAAAEAAQD///7//f/8//v/+//6//n/+f/4//X/8//y//D/
8P/w//D/8P/w//D/8P/w//L/8v/z//P/8//z//P/8//x//H/8f/x//P/8//z//P/8//z
//P/8//y//L/8v/y//L/8v/y//L/9P/0//T/9P/0//X/9f/1//X/9v/2//b/9v/2//b/
9v/2//b/9//6//3/AwAMABQAIQAzAEwAagCLALAA2QAEASYBLAEVAeEAlwBIAAYA3f+5
/5r/gv9x/2v/aP9p/2//ef+D/5H/nP+l/7H/u//E/8v/0f/W/93/4//n/+n/7P/t/+z/
7v/w/+//8P/x//H/8P/w//H/8f/z//P/9P/0//T/9f/1//X/9f/1//X/9f/2//f/9//3
//f/9//3//f/9//4//j/+P/4//j/+P/5//f/9//3//j/+v/6//r/+v/7//v/+//9//v/
+//7//z//v/+//7////9//3//v///wIAAwAEAAUAAwAEAAUABgAJAAoACwAMAA0ADgAP
ABAAEQATABQAFgAXABgAGQAaABsAHQAeAB8AIAAhACEAIgAiACIAIgAiACIAIgAjACMA
IgAiACIAIgAjACIAIQAhACAAHwAfAB4AHAAbABoAGQAWABQAEgARABEAEAAPAA4ADAAL
AAkACAAHAAUABAADAAQAAwACAAIAAQAAAP///v8AAAAA/v/9//z//P/8//r/+f/5//v/
+f/3//n/+f/4//f/9//3//f/9//3//f/9v/1//X/9v/2//b/9v/1//X/9f/1//X/9f/1
//X/9f/1//f/9//3//f/+P/4//j/+P/5//n/+v/6//j/+P/5//n/+f/5//n/+f/6//r/
+v/6//z//P/8//v/+//7//v/+//7//v/+//7//v/+//8//z/+//7//v/+//7//r/+v/6
//j/+P/4//j/+v/6//r/+f/5//r/+v/6//r/+v/6//r/+v/5//n/+f/5//n/+f/5//n/
+f/5//n/+f/5//n/+f/5//n/+f/5//n/+f/5//n/+v/6//r/+//5//r/+v/6//r/+v/6
//r//P/8//z//f/9//////////3//f/+//7/AAAAAAEAAQABAAEAAQABAAIABAAEAAQA
BAACAAIABAAEAAcABwAFAAQAAwACAAEAAQAAAP/////+//3/+//6//j/9//2//X/9P/2
//b/9v/2//b/9v/3//f/9f/1//X/9f/3//f/9//3//f/9//3//f/9//3//f/9//2//b/
9v/2//b/9v/2//b/+P/4//j/+P/4//n/+f/5//f/+P/4//j/+P/4//j/+P/6//r/+//8
//3/AQAIABAAGQAnADoAVABvAJAAswDcAAIBHAEZAfsAxQB8ADIA+//X/7b/mP+D/3X/
cP9x/3P/e/+F/5H/nP+l/7H/vf/G/83/0//a/+H/5//r/+3/8P/z//L/9P/0//X/9v/3
//f/9v/2//f/9//3//f/+P/4//j/+f/5//n/+f/5//n/+f/6//v/+//7//v/+//7//v/
+f/6//r/+v/8//z//P/9//3//f/9//7//v/+//7//v/9//3//f///////////wAAAAAA
AAAAAQABAAEAAgADAAQABQAGAAcABwAIAAkACgALAAwADQAOAA8AEAARABIAEQATABQA
FgAXABgAGQAaABsAHQAeAB8AIAAhACEAIgAkACQAJAAkACQAJAAlACUAJAAkACQAJAAl
ACQAIwAjACAAHwAfAB4AHAAbABoAGQAaABgAFgAVABMAEgARABAAEAAPAA0ADAALAAkA
CAAHAAYABQAEAAQAAwACAAEAAAAAAAAA/v/9//7//v/+//z/+//7//3/+//5//v/+//6
//n/+f/5//n/+f/5//n/+P/3//f/+P/4//j/+P/3//f/9//3//f/9//3//f/9//3//X/
9f/1//X/9v/2//b/9v/3//f/+P/4//r/+v/7//v/+//7//v/+//8//z//P/8//z//P/8
//v/+//7//v/+//9//3//f/9//v/+//8//z/+//7//v/+//7//r/+v/6//r/+v/6//r/
+v/6//r/+f/5//r/+v/6//j/+P/4//j/+v/5//n/+f/5//n/+f/5//n/+f/5//n/+//7
//v/+//5//n/+f/5//n/+f/5//n/+v/6//r/+//7//z//P/8//7//v/+//7//P/8//z/
/f/9//////////////8AAAAAAAACAAIAAgACAAIAAgAAAAAAAgACAAQABQAEAAQAAwAC
AAEAAQACAAEAAQAAAPv/+f/4//b/9P/0//T/9P/y//L/8v/y//T/9P/1//X/9f/1//X/
9f/3//f/9//3//X/9f/1//X/9f/1//X/9f/2//b/9v/2//b/9v/2//b/9P/0//T/9P/2
//f/9//3//X/9v/2//b/9v/2//b/9v/4//b/9//4//3/AQAKABQAIQAxAEYAYgB/AKIA
xQDqAAoBDgH3AMcAgwA6AAAA2f+5/5z/hP91/2//bv9r/2//ef+F/4//mv+n/7H/u//E
/8v/0f/Y/9//4//n/+v/7v/v//D/8P/u/+//8P/x//H/8v/y//P/8//z//P/9P/0//T/
9f/1//X/9f/1//X/9f/2//f/9//3//f/9//3//f/9f/2//b/9v/2//b/9v/3//f/9//3
//j/+P/4//j/+P/7//v/+//9//v/+//7//z/+v/6//r/+//9//3//v///wAAAQACAAMA
AwAEAAUABgAJAAoACwAMAAsADAANAA4ADwARABIAFAAVABYAFwAYABcAGQAaABsAGgAb
ABsAHAAeAB4AHgAeAB4AHgAfAB8AHgAeAB4AHgAbABoAGQAZABgAFwAXABYAFgAVABQA
EwASABAADgANAAsACgAJAAgABwAFAAIAAAABAP///v/9//z/+//6//r/+f/4//f/9v/2
//b/9P/z//T/9P/0//L/8//z//X/8//y//P/8v/w/+//7//v/+//7//v/+//7v/t/+3/
7v/u/+7/7v/t/+3/7//v/+//7//t/+3/7f/t/+//7//v/+//8P/w//D/8P/x//H/8v/y
//L/8v/z//P/8//z//P/8//y//L/8v/y//T/9P/0//P/8//z//P/8//z//P/8//z//P/
8//0//T/8//z//P/8//z//L/8v/y//D/8P/w//D/8P/w//D/7//w//L/8//0//L/8v/y
//L/8v/x//H/8f/x//H/8f/x//H/8f/x//H/8f/x//H/8f/v/+//7//v//H/8f/x//H/
9P/0//T/9f/z//T/9P/0//T/9P/0//T/9v/2//b/9//3//n/+//6//r/+v/6//r/+v/6
//z//P/9//3/+//6//n/+P/3//f/9v/1//X/9P/x/+//7v/s/+r/6v/q/+r/6v/q/+r/
6v/s/+z/7f/t/+v/6//r/+v/7f/t/+3/7f/t/+3/7f/t/+3/7f/t/+3/7v/u/+7/7v/s
/+z/7P/s/+z/7P/s/+z/7v/v/+//7//v//D/8P/w//D/8P/w//D/8P/w//H/8v/z//f/
AAAKABUAJQA4AFIAcwCYAL0A5gASASgBHQHxAKkAWAAOANv/t/+W/3j/Z/9j/2L/Xf9d
/2X/b/95/4T/j/+X/6H/qv+z/73/xP/J/9H/2f/d/+L/5f/m/+j/6P/n/+j/6f/p/+r/
6v/r/+v/6//r/+z/7P/s/+3/7f/t/+3/7f/t/+3/7v/v/+//7//x//H/8f/x//H/8v/y
//L/8v/y//L/8//z//P/8//0//T/9P/0//T/9f/1//X/9//3//f/9//4//r/+v/6//v/
/f/9//7///8AAAEAAgADAAMABAAFAAYABQAGAAcACAAKAAwADgAQABMAFQAWABgAGQAa
ABsAHAAbAB0AHgAfAB4AHwAfACAAIQAiACMAJAAiACIAIwAjACAAIAAgACAAHwAeAB0A
HQAcABsAGwAaABgAFwAWABUAFAASABAADwANAAwACwAKAAkABwAEAAIA///9//z/+//6
//n/+P/4//f/9v/1//T/9P/0//L/8f/w//D/8P/u/+//7//x/+//7v/v/+7/7P/t/+3/
7f/r/w==
         </WaveFormData>
      </LeadData>
      <LeadData>
         <LeadByteCountTotal>10000</LeadByteCountTotal>
         <LeadTimeOffset>0</LeadTimeOffset>
         <LeadSampleCountTotal>5000</LeadSampleCountTotal>
         <LeadAmplitudeUnitsPerBit>4.88</LeadAmplitudeUnitsPerBit>
         <LeadAmplitudeUnits>��V</LeadAmplitudeUnits>
         <LeadHighLimit>2147483647</LeadHighLimit>
         <LeadLowLimit>268435456</LeadLowLimit>
         <LeadID>V6</LeadID>
         <LeadOffsetFirstSample>0</LeadOffsetFirstSample>
         <FirstSampleBaseline>0</FirstSampleBaseline>
         <LeadSampleSize>2</LeadSampleSize>
         <LeadOff>FALSE</LeadOff>
         <BaselineSway>FALSE</BaselineSway>
         <ExcessiveACNoise>FALSE</ExcessiveACNoise>
         <MuscleNoise>FALSE</MuscleNoise>
         <LeadDataCRC32>3468078708</LeadDataCRC32>
         <WaveFormData>
/v/+//7//v/8//z//P/8//z//P/8//z//v/+//7//v///wAAAQACAAIAAgACAAIAAgAC
AAIAAgAEAAQABAAEAAQABAAEAAQABQAGAAcACAAIAAgACAAIAAgACQAKAAoACgAIAAcA
BgAFAAQABAAEAAQAAgABAP///f/9//z/+//9//3//P/8//z//f/9//3//f/9//3//f/9
//3//f/9//v/+//7//v//f/9//3//f/9//3//f/+//7//v/+//7//v/+//7//v/+//7/
/v/+//7//////////////////////wAAAAAAAAAAAAAAAAMABwAJAA8AGAAhAC4AQABW
AG0AhgCiALgAwQC6AKUAgABSACkADgD5/+T/zf+9/7f/tf+y/7T/vP/C/8f/zv/W/97/
4f/k/+n/7P/w//T/9f/1//f/+P/6//n/+//7//v/+//8//z//P/8//z//f/+//7//v/+
//7//v/+//7//////wAAAAAAAAAAAAAAAP////8AAAAAAAAAAAAAAAAAAAAAAAAAAAAA
AAABAAEAAQABAAEAAQABAAIAAgACAAIAAgADAAMAAQACAAIAAgAEAAUABQAFAAQABAAG
AAYACAAKAAsADAANAA0ADgAOABAAEQASABIAEwAUABUAFgAXABgAGQAaABsAGwAcABwA
HgAeAB4AHwAfAB8AIAAgACAAIAAgACAAIAAgACAAIAAeAB4AHgAeAB0AHQAcABsAGgAZ
ABgAFwAWABUAFAATABMAEgAQAA8ADgANAAwACwANAAsACgAKAAkACQAJAAkABgAGAAYA
BgAHAAYABQAEAAIAAgACAAIAAgACAAIAAQABAAEAAQAAAAAAAQABAAAAAQABAAEAAAAC
AAIAAgACAAEAAAAAAAAAAAAAAAAAAAACAAIAAgADAAEAAQABAAEAAgACAAIAAgACAAIA
AgACAAQABQAFAAUAAwADAAQABAAEAAQABAAEAAYABgAGAAYABAAEAAQABAAEAAQABAAE
AAYABgAGAAYABAAEAAQABQADAAMAAwADAAQABAAEAAMAAQACAAIAAgACAAMAAwACAAQA
BAAEAAQAAgACAAIAAgACAAIAAgACAAQABAADAAMAAwADAAMAAwADAAMAAwADAAMABAAE
AAQABAAEAAQABAAGAAYABgAGAAgACAAJAAoACQAIAAcABgAJAAkACQAKAAoACgAMAAwA
DAAMAAwADAAMAAwADQAOAA4ADgAMAAsACgAJAAgACAAIAAgABgAFAAMAAQABAAAA/f/9
//3//P/+//7///////3//f/9//3//f/9//3//f////////////3//f/9//3/////////
//8AAAAAAAAAAP7//v/+//7//P/8//z//P/+//7//////////////////////wAAAAAA
AAAAAAAAAAMABQALABEAGgAlADIARgBaAG8AhgCiALYAuwCuAJEAagBAAB0ABgDv/9j/
xf+9/7n/tf+y/7T/uP/A/8f/zv/Q/9T/1//e/+H/5P/q/+7/8//3//n/+v/8//v/+//5
//n/+f/6//r//P/8//z//f/+//7//v/+//z//P/8//z//f/9//7//v/8//z//P/8//3/
/f/+//7//v/+//7//v/+//7//v/+//z//P/9//3//f/9//3//f/9//7//v/+//7//v//
//////8AAAAAAAAAAAEAAQABAAIAAgAEAAQABAAGAAcACAAHAAcACAAIAAwADQAOAA4A
DwAQABEAEgATABQAFQAWABcAFwAYABgAGAAYABgAGQAXABcAGAAYABgAGAAYABgAGAAY
ABgAGAAUABQAFAAUABUAFQAUABMAEAAPAA4ADQAMAAsACgAJAAcABgAEAAMABAADAAIA
AQABAP///v/+//z/+//6//n/+P/4//j/+P/3//b/9f/0//L/8v/y//L/9P/0//T/8//z
//P/8//y//T/9f/1//T/8//z//P/8v/0//T/9P/0//X/9P/0//T/9P/0//T/9P/2//b/
9v/3//X/9f/1//X/9v/2//b/9v/4//j/+P/4//b/9//3//f/9//3//j/+P/6//r/+v/6
//f/9v/1//T/9P/0//T/9P/2//b/9v/2//b/9v/2//b/9P/0//T/9f/1//X/9f/1//T/
9P/0//P/8f/y//L/8v/y//P/8//y//L/8v/y//L/8v/y//L/8v/y//L/8v/y//L/8v/x
//H/8//z//P/8//z//P/8//z//P/9P/0//T/9v/2//b/9v/4//j/+P/4//b/9v/3//j/
+P/4//j/+P/4//j/+v/6//v//P/8//z/+v/5//r/+f/4//j/9//2//P/8f/w/+//8P/w
/+3/7f/t/+z/7P/s/+3/7f/t/+3/7f/t/+v/6//r/+v/7f/t/+3/7f/r/+v/6//r/+v/
6//r/+v/7P/s/+z/7P/q/+r/6v/q/+z/7P/s/+z/7P/s/+3/7f/r/+v/6//r/+v/6//s
/+z/7P/u/+7/7v/v//H/9f/9/wQADQAYACgAPABVAG4AigCqAL8AwgCtAIoAXgAvAAwA
8//a/7//rf+n/6P/nv+c/57/ov+p/7D/tv+8/8H/wv/H/8r/zv/S/9n/3f/j/+b/6P/n
/+X/5//p/+n/6v/q/+j/6P/o/+n/6v/q/+r/6v/s/+z/7P/s/+3/7f/u/+7/7v/u/+7/
7v/t/+3/7v/u/+7/7v/u/+7/7P/s/+z/7P/u/+7/7//v/+3/7f/t/+3/7f/u/+7/7v/w
//D/8f/x//H/8v/y//L/8P/x//H/8f/y//L/9P/0//b/+P/5//r/+//7//z//P/+////
AAAAAAEAAgADAAQABQAGAAcACAAJAAkACgAKAAwADAAMAA0ADQANAA4ADgAOAA4ADgAO
AA4ADgAOAA4ACgAKAAoACgAHAAcABgAFAAYABQAEAAMAAAD///7//f/9//z/+v/5//j/
9//2//X/9f/z//L/8v/v/+//7//v/+z/7P/s/+z/6//q/+n/6P/n/+b/5f/k/+b/5v/m
/+X/5//n/+f/5v/m/+f/5//m/+f/5//n/+b/5v/m/+b/5v/m/+b/5//o/+j/6P/o/+j/
6P/o/+j/6f/r/+v/6//r/+z/7P/s/+z/6v/q/+r/6v/q/+v/6//r/+3/7f/u/+7/7v/u
/+7/7v/s/+z/7P/s/+z/7P/s/+z/6v/q/+r/6v/q/+r/6v/q/+r/6v/q/+v/6f/p/+n/
6f/q/+r/6v/p/+n/6v/q/+r/6P/p/+n/6P/o/+j/6P/o/+r/6v/q/+r/6v/q/+r/6v/q
/+r/6f/p/+n/6f/p/+n/6f/p/+n/6f/p/+r/6v/q/+v/7P/t/+7/7v/u/+7/7v/u/+7/
7//w//L/8v/y//L/8//z//X/9v/4//j/+P/4//j/+P/5//r/+P/4//b/9f/0//P/8v/y
//L/8v/w/+//7f/r/+v/6v/r/+v/6//q/+r/6v/r/+v/6//r/+v/6//r/+v/6//r/+v/
6//r/+v/6//r/+v/6//t/+3/7f/t/+z/7P/s/+z/7P/s/+z/7P/u/+7/7v/u/+7/7v/v
/+//7//v/+//7//x//H/8v/y//L/8v/y//T/9f/5//3/AwAKABMAIAAyAEoAYQB6AJgA
uADLAMgAtwCSAGQANQASAPv/4v/J/7n/sf+r/6b/pv+o/67/t/++/8L/yP/N/9D/1f/a
/97/4v/p/+3/7f/u//D/7//x//H/8//z//T/9P/0//T/9P/1//T/9P/0//T/9P/0//T/
9P/3//f/+P/4//j/+P/4//j/9//3//j/+P/4//j/+P/4//j/+P/4//j/+v/6//v/+//5
//n/+f/5//v//P/8//z/+v/6//v/+//9//7//v/+//7/////////AAAAAAIAAgACAAQA
BQAGAAcABwAIAAgACAAJAAoACgALAAwADQAOABEAEgATABQAFQAVABYAFgAYABgAGAAZ
ABkAGQAaABoAGAAYABgAGAAaABoAGgAaABYAFgAWABYAEwATABIAEQAQAA8ADgANAAwA
CwAKAAkABwAGAAQAAwAEAAMAAgABAAEA///+//7//f/9//3//f/6//r/+v/6//v/+v/5
//j/+P/4//j/+P/4//j/+P/3//f/9//3//b/9P/1//X/9P/0//X/9v/2//T/9P/0//T/
9f/0//T/9P/0//T/9P/0//T/9P/0//X/9f/1//X/9f/2//b/9v/2//j/+P/4//j/+P/5
//n/+f/5//n/+v/6//j/+P/4//j/+v/6//r/+v/6//r/+v/6//r/+v/6//r//P/8//z/
/P/6//r/+v/7//v/+//7//v/+v/6//r/+f/5//r/+v/6//r/+//7//r/+v/6//r/+v/4
//j/+P/4//j/+P/4//j/+P/4//f/9//3//f/9//3//f/9//3//f/9//4//j/+P/4//j/
+P/4//j/+P/4//j/+P/4//n/+v/4//j/+P/4//n/+f/5//r/+v/6//r/+v/8//3//f/9
//3//v/+//7//f/+//7//v/+/wAA//8CAAIAAgACAAIAAgACAAMABAAEAAQAAgABAP7/
/f/8//z//P/8//r/+f/3//X/9f/0//X/9f/1//T/9P/0//X/9f/1//X/9f/1//X/9f/1
//X/9f/1//X/9f/1//X/9f/1//X/9f/1//X/9v/2//b/9v/0//T/9P/0//b/9v/2//b/
9v/2//f/9//3//f/9//3//f/9//4//j/+P/4//j/+v/7////AQAHAA4AFwAkADYATABl
AIAAngC4AMcAxACxAJAAYAA1ABIA+//k/83/vf+z/6//rP+u/7L/uP+//8T/yv/Q/9f/
3P/f/+L/5v/q/+3/7//x//L/9P/1//X/9f/1//f/9v/2//b/9v/2//f/+P/4//j/+P/4
//j/+P/4//f/9//4//j/+P/4//j/+P/3//f/+P/4//j/+P/4//j/+P/4//j/+P/4//j/
+f/5//n/+f/5//n/+f/6//r/+v/6//r/+//7//n/+v/6//r/+v/7//v/+//8//z//v/+
//z//v///wAAAQABAAIAAgAEAAUABgAGAAcACAAJAAoACwAMAA0ADgAPAA8AEAAQABIA
EgASABMAEwATABQAFAAWABYAFgAWABYAFgAWABYAFAAUABQAFAARABEAEAAPABAADwAO
AA0ADAALAAoACQAJAAgABgAFAAQAAwACAAEAAQD///7//v////////////z//P/8//z/
+//6//n/+P/4//j/+P/4//j/+P/4//f/9//3//f/9v/2//f/9//2//f/9//3//b/9v/2
//b/9v/z//L/8v/y//T/9P/0//T/9P/0//T/9f/z//P/8//z//T/9P/0//T/9P/0//T/
9P/2//f/9//3//X/9f/2//b/9v/2//b/9v/4//j/+P/4//j/+P/4//j/+P/4//j/+P/6
//r/+v/6//r/+v/6//v/+f/5//n/+f/6//r/+v/5//n/+v/6//r/+P/5//n/+P/6//r/
+v/6//r/+v/6//r/+v/6//r/+v/6//r/+f/5//n/+f/5//n/+f/5//n/+f/5//r/+v/6
//r/+v/6//r/+v/6//r/+v/6//r/+//8//r/+v/6//r/+//7//v//P/+//7//v/+//z/
/f/9//3///8AAAAAAAD//wAAAAAAAAIAAgADAAIABAAEAAQABAAEAAQABQAGAAYABgAE
AAMAAgABAAAAAAD+//7//P/7//v/+f/5//j/9//3//f/9v/2//b/9//3//f/9//3//f/
9//3//f/9//3//f/9//3//f/9//3//f/9//3//f/9//4//j/+P/4//j/+P/4//j/+P/4
//j/+P/4//j/+f/5//n/+f/5//n/+f/5//r/+v/6//r/+v/8//3/AQADAAkAEAAZACYA
NgBKAGEAegCWAK4AvQC8AKsAiABcADEAEgD7/+b/zf+9/7P/sf+u/67/tP+6/8H/xv/O
/9T/2f/e/+H/5P/o/+z/7//z//X/9v/2//f/9//3//f/+f/4//j/+P/4//j/+f/6//r/
+v/6//r/+v/6//r/+f/5//r/+v/8//z//P/8//v/+//8//z//P/8//z//P/8//z//P/8
//z//P/9//3//f/9//3//f/9//7//v/+//7//v///////f/+//7//v8AAAEAAQABAAIA
AgAEAAQAAgAEAAUABgAHAAcACAAIAAoACwAMAAwADQAOAA8AEAARABIAEwAUABUAFQAW
ABYAFgAWABYAFwAZABkAGgAaABoAGgAaABoAGgAaABoAGgAYABgAGAAYABcAFwAWABUA
FAATABIAEQAQAA8ADgANAA0ADAAKAAkACgAJAAgABwAHAAUABAAEAAMAAwADAAMAAAAA
AAAAAAABAAAA///+//7//v/+//7//v/+//7//f/9//3//f/8//z//f/9//z/+//7//v/
+v/8//z//P/8//v/+v/6//r//P/8//z//P/6//r/+v/7//v/+//7//v//P/8//z//P/+
//7//v/+//z//f/9//3//f/9//7//v/+//7//v/+//7//v/+//7//v/+//7//v/+//7/
/v/+//7//v/+//7//v/+//7////9//3//f/9//z//P/8//v//f/+//7//v/+///////+
//7//v/+//7//v/+//7//v/+//7//v/+//7//v/9//3////////////9//3//f/9//3/
/v/+//7//v/+//7//v/+//7//v/+//z//P/9//7//P/8//z//P/9//3//f/+//7//v/+
//7//v///////////wAAAAAAAAMABAAEAAQAAgACAAEAAQADAAMAAQAAAAMABAAGAAYA
BgAGAAYABgAGAAYABwAIAAYABgAEAAMABAADAAIAAgACAAIAAAD///3/+//7//r/9//3
//f/9v/4//j/+f/5//v/+//7//v/+//7//v/+//5//n/+f/5//v/+//7//v/+//7//v/
+//8//z//P/8//r/+v/6//r//P/8//z//P/8//z//f/9//3//f/9//3//f/9//7//v/8
//z//v/+////AQAHAA0AEgAXACYANgBKAGEAeACSAK4AuwC2AKUAhABaAC8AEgD9/+b/
0f/B/7n/s/+u/67/sv+4/7//xv/K/9D/1f/a/9//4v/m/+z/7f/v//H/9P/0//X/9//5
//n/+f/4//j/+P/4//j/+f/6//r/+v/6//r/+v/6//r/+f/5//r/+v/6//r/+v/6//n/
+f/6//r//P/8//z//P/6//r/+v/6//j/+P/5//n/+f/5//n/+f/7//z//P/8//r/+v/7
//v/+//8//z//P/+//////////7//v8AAAAA/v8AAAEAAgADAAMABAAEAAYABwAIAAgA
CwAMAA0ADgAPABAAEQASABEAEQASABIAFAAUABQAFQATABMAFAAUABYAFgAWABYAFgAW
ABYAFgAUABQAFAAUABEAEQAQAA8AEAAPAA4ADQAKAAkACAAHAAUABAACAAEAAgABAAAA
//8AAP////8AAP7//f/8//v/+P/4//j/+P/5//j/9//2//b/9v/2//b/9f/0//P/8f/x
//H/8f/w//L/8//z//L/8//z//P/8v/w//D/8P/w//H/8P/w//D/8v/y//L/8v/y//L/
8v/z//P/8//z//P/8v/y//L/8v/0//T/9P/0//L/8//z//P/9f/1//b/9v/2//b/9v/2
//T/9P/0//T/8//y//H/8P/y//L/8v/y//T/9P/0//T/9P/0//T/9f/z//P/8//z//L/
8v/y//H/8//0//T/9P/z//P/8v/w//L/8v/y//L/8P/w//D/8P/w//D/8P/w//D/8P/v
/+//8f/x//H/8f/v/+//7//v/+3/7v/u/+7/8P/w//D/8P/y//L/8v/y//L/8v/z//T/
8v/y//L/8v/z//P/8//0//T/9P/2//b/9v/4//j/+P/4//j/+P/5//r/+v/6//j/9//2
//X/9P/0//T/9P/y//H/7v/r/+r/6P/p/+n/6f/o/+j/6P/p/+n/6f/p/+n/6f/n/+f/
5//n/+n/6f/p/+n/6f/p/+n/6f/n/+f/5//n/+b/5v/m/+b/6P/o/+j/6P/o/+j/6P/o
/+j/6P/p/+n/6//r/+v/6//r/+v/7P/s/+r/7P/s/+z/6//t//P/+f8AAAcAEgAiADYA
TQBkAIAAngC3ALoAqwCMAGAALwAKAPP/3P/D/6//p/+j/57/nP+e/6L/p/+u/7b/uv+/
/8L/x//K/87/0v/Z/9//4//m/+j/6f/p/+v/6//r/+7/7v/s/+z/7P/t/+z/7P/s/+z/
7v/u/+7/7v/v/+//8P/w//L/8v/y//L/8f/x//L/8v/y//L/8v/y//L/8v/y//L/8v/y
//P/8//z//P/8//z//X/9v/2//b/9v/2//f/9//3//j/+P/4//j/+f/5//n//P/8//7/
/v/8//7///8AAAEAAQACAAIABgAHAAgACAAJAAoACwAMAA0ADgAPABAAEwATABQAFAAW
ABYAFgAXABkAGQAaABoAGAAYABgAGAAYABgAGAAYABgAGAAYABgAFQAVABQAEwASABEA
EAAPAA4ADQAMAAsACwAKAAgABwAGAAUABAADAAEA///+//7/+//7//v/+//4//j/+P/4
//n/+P/3//b/9v/2//b/9v/0//T/9P/z//P/8//z//L/8v/z//P/8v/z//P/8//y//T/
9P/0//T/9f/0//T/9P/0//T/9P/0//b/9v/2//f/9//3//f/9//4//j/+P/4//j/+P/4
//j/+P/5//n/+f/3//f/+P/4//j/+P/4//j/+v/6//r/+v/4//j/+P/4//j/+P/4//j/
+P/4//j/+P/4//j/+P/5//f/9//3//f/9v/2//b/9f/z//T/9P/0//T/9f/1//T/9P/0
//T/9P/0//T/9P/0//T/9P/0//T/9P/0//P/8//1//X/9f/1//P/8//z//P/8//0//T/
9P/0//T/9P/0//b/9v/2//b/9v/2//f/+P/4//j/+P/4//n/+f/5//r/+v/6//r/+v/6
//z//P/8//z//P/+//7///8AAAAAAAD+//3//P/7//r/+v/6//r/+P/3//P/8f/x//D/
8f/x//H/8P/w//D/8f/x//H/8f/x//H/8f/x//H/8f/v/+//7//v//H/8f/x//H/8//z
//P/8//0//T/9P/0//T/9P/0//T/9v/2//b/9v/0//T/9f/1//f/9//3//f/9//3//j/
+P/2//b/+P/4//v///8DAAkAEAAbACwAPgBUAG0AigCmALwAxQC6AJ0AdgBGAB8ABADt
/9b/wf+z/63/q/+o/6r/sP+2/73/xP/K/9D/1f/a/93/4P/k/+j/6//t/+//8P/w//H/
8f/x//P/8//y//L/8v/y//L/8//y//L/8v/y//T/9P/0//T/9f/1//b/9v/2//b/9v/2
//X/9f/2//b/9v/2//b/9v/2//b/9v/2//b/9v/3//f/9//3//f/9//3//j/+P/4//j/
+P/5//n/+f/6//r/+v/6//v/+//7//z//P/+//7//v8AAAEAAgADAAMABAAEAAYABwAI
AAgACQAKAAsADAANAA4ADwAQABEAEQASABIAFAAUABQAFQAXABcAGAAYABYAFgAWABYA
GAAYABgAGAAWABYAFgAWABUAFQAUABMAEgARABAADwAOAA0ADAALAAkACAAGAAUABgAF
AAQAAwABAP///v/+//3//f/9//3//P/8//z//P/9//z/+//6//r/+v/6//r/+P/4//j/
9//3//f/9//2//b/9//3//b/9//3//f/9v/2//b/9v/2//f/9v/2//b/9v/2//b/9v/2
//b/9v/3//f/9//3//f/+P/4//j/+P/4//j/+P/4//b/9//3//f/9//3//j/+P/4//j/
+P/4//j/+P/4//j/+P/4//j/+P/4//j/+P/4//j/+P/4//j/+P/4//j/+f/5//n/+f/5
//j/+P/4//f/9//4//j/+P/4//n/+f/4//j/+P/4//j/+P/4//j/+P/4//j/+P/4//j/
+P/3//f/9//3//f/9//3//f/9//3//f/+P/4//j/+P/4//j/+P/4//j/+P/4//b/9v/3
//j/+v/6//r/+v/7//v/+//8//z//P/8//z//P/9//3//f/9//7//v/+/wAAAgACAAIA
AgAAAAAAAQACAAQABAACAAEAAAD///7//v/+//7//P/7//n/9//3//b/8//z//P/8v/0
//T/9f/1//X/9f/1//X/9f/1//X/9f/z//P/8//z//P/8//z//P/9f/1//X/9f/0//T/
9P/0//b/9v/2//b/9v/2//b/9v/0//T/9f/1//f/9//3//f/9//3//j/+P/4//j/+P/6
//v//f8BAAUADAATACAALgBCAFkAcACKAKYAuQC6AKsAjgBmADkAFgD//+r/0//B/7P/
sf+w/67/sv+4/7//xv/K/9D/1//c/9//4v/m/+r/7//x//P/9P/0//X/9f/1//X/9f/2
//j/9v/2//b/9//4//j/+P/4//j/+P/4//j/9//3//j/+P/6//r/+v/6//f/9//4//j/
+P/4//j/+P/6//r/+v/6//r/+v/7//v/+//7//v/+//7//z//P/8//z//P/9//3//f/+
//7//v/+//////////7//v8AAAAA/v8AAAEAAgAFAAUABgAGAAYABwAIAAgACQAKAAsA
DAANAA4ADwAQABEAEQASABIAFgAWABYAFwAXABcAGAAYABgAGAAYABgAGAAYABgAGAAW
ABYAFgAWABcAFwAWABUAEgARABAADwAQAA8ADgANAAsACgAIAAcACAAHAAYABQAFAAMA
AgACAP///////////v/+//7//v/9//z/+//6//r/+v/6//r/+v/6//r/+f/5//n/+f/4
//j/+f/5//j/9//3//f/9v/4//j/+P/4//f/9v/2//b/9v/2//b/9v/2//b/9v/3//f/
9//3//f/9v/2//b/9v/2//b/9v/2//j/+f/5//n/+f/5//r/+v/6//r/+v/6//r/+v/6
//r/+v/6//r/+v/8//z//P/8//r/+v/6//r/+v/6//r/+//7//v/+//7//r/+v/6//n/
+f/6//r/+v/6//v/+//6//j/+P/4//j/+v/6//r/+v/4//j/+P/4//r/+v/5//n/+f/5
//n/+f/5//n/+f/5//f/+P/4//j/+P/4//j/+P/5//r/+//8//r/+v/7//z//P/8//z/
/P/9//3//f/+//7//v/+//7//v8BAAIAAgACAAIAAgAAAAAAAQACAAQABAACAAEAAAD/
//7//v8AAAAA/v/9//n/9//3//b/9f/1//X/9P/y//L/8//z//X/9f/1//X/9f/1//X/
9f/3//f/9//3//X/9f/1//X/9//3//f/9//3//b/9f/0//b/9v/2//b/9P/0//T/9P/2
//b/9//3//f/9//3//f/9f/1//b/9v/4//b/9v/4//v//f8BAAcADgAZACgAOgBQAGUA
fACYAK4AswCoAI8AaAA8ABkAAADr/9b/wf+1/7H/rf+q/6r/sP+4/73/xP/K/9D/1f/a
/93/3v/k/+j/6//t//H/9P/0//P/8//z//P/8//0//T/9P/0//T/9f/2//b/9v/2//b/
9v/2//b/9//3//j/+P/2//b/9v/2//X/9f/2//b/9v/2//b/9v/2//b/9v/2//b/9v/3
//f/9//3//f/9//5//r/+v/6//j/+P/5//n/9//4//j/+P/6//v/+//7//z//P/+//7/
/P/+////AAADAAMABAAEAAQABQAGAAYABQAGAAcACAALAAwADQAOAA0ADQAOAA4AEAAQ
ABAAEQARABEAEgASABQAFAAUABQAEgASABIAEgAQABAAEAAQAA0ADQAMAAsADAALAAoA
CQAKAAkACAAHAAYABAABAP///v/9//z/+//9//v/+v/6//j/9//2//X/9P/0//T/9P/1
//T/8//y//L/8v/y//L/9P/0//T/8//x//H/8f/w/+7/7//v/+7/7//v/+//7v/u/+7/
7v/u/+//7v/u/+7/7v/u/+7/7v/u/+7/7v/v/+//7//v/+//8P/w//D/8P/w//D/8P/w
//D/8f/x//H/7//v//D/8P/w//D/8P/w//D/8P/w//D/8P/w//D/8P/w//D/8P/w//D/
8P/w//D/7//u/+3/7f/t/+3/7f/t/+7/7v/u/+3/6//s/+z/7P/u/+//7//u/+z/7P/s
/+z/7P/s/+z/7P/q/+r/6v/q/+r/6v/p/+n/6//r/+v/6//p/+n/6f/p/+v/7P/s/+z/
7P/s/+z/7P/s/+z/7P/s/+z/7P/t/+7/7v/u/+7/7v/v//H/8//0//P/8v/x//D/8v/y
//P/9P/0//T/8v/x//D/7//u/+7/7v/u/+z/6//o/+X/5P/i/+H/4f/h/+D/3v/e/9//
3//h/+H/4f/h/9//3//f/9//4f/h/+H/4f/h/+H/4f/h/+H/4f/h/+H/4P/g/+D/4P/g
/+D/4P/g/+D/4P/g/+D/4P/g/+H/4f/h/+H/4f/h/+H/4f/i/+L/4v/i/+L/4v/j/+X/
6//x//j///8MAB4AMgBLAGIAfgCcAK0AqACRAGwAPgARAPD/2f/C/6v/m/+X/5X/kP+O
/5D/lv+d/6L/qP+s/6//tP+5/77/wv/I/83/0f/T/9b/2P/Z/9n/2f/Z/9n/3P/c/9z/
3P/c/93/3P/c/9z/3P/c/9z/3P/c/93/3f/e/97/3v/e/97/3v/f/9//4P/g/+D/4P/g
/+D/4v/i/+L/4v/g/+D/4f/h/+H/4f/h/+H/4f/i/+L/4v/k/+T/5f/l/+f/6P/o/+j/
6P/p/+n/6f/q/+r/7P/s/+7/8P/x//L/8f/x//L/8v/0//X/9v/2//n/+v/7//z///8A
AAEAAgADAAMABAAEAAQABAAEAAUABwAHAAgACAAIAAgACAAIAAYABgAGAAYABAAEAAQA
BAADAAMAAgABAAAA///+//3//P/7//r/+f/5//j/9v/1//T/8//y//H/8f/v/+7/7v/s
/+v/6v/p/+j/6P/o/+j/5//m/+X/5P/k/+T/5P/k/+T/5P/k/+P/4//j/+P/4v/i/+P/
4//g/w==
         </WaveFormData>
      </LeadData>
   </Waveform>
</RestingECG>
