# Supplementary material for: Detection of Left Atrial Enlargement Using a Convolutional Neural Network-Enabled Electrocardiogram
Source: Front Cardiovasc Med. 2020 Dec 17;7:609976. doi: 10.3389/fcvm.2020.609976 (PMC7773668; doi:10.3389/fcvm.2020.609976)
Supplement: Supplementary file 2 [file Data_Sheet_2.ZIP › normal1/1802010743_10935_0000000B.XML]

<?xml version="1.0" encoding="Windows-1252"?>
<!DOCTYPE RestingECG SYSTEM "restecg.dtd">
<RestingECG>
   <PatientDemographics>
      <PatientID>1802010743</PatientID>
      <PatientAge>73</PatientAge>
      <AgeUnits>Years</AgeUnits>
      <Gender>Male</Gender>
      <PatientLastName>changzehui</PatientLastName>
   </PatientDemographics>
   <TestDemographics>
      <DataType>Resting</DataType>
      <Site>1</Site>
      <AcquisitionDevice>MAC55</AcquisitionDevice>
      <Status>Unconfirmed</Status>
      <Priority>Normal</Priority>
      <AcquisitionTime>09:13:41</AcquisitionTime>
      <AcquisitionDate>11-09-2015</AcquisitionDate>
      <CartNumber>1</CartNumber>
      <AcquisitionSoftwareVersion>009C</AcquisitionSoftwareVersion>
      <XMLSourceVersion>MAC5000 v1.0</XMLSourceVersion>
   </TestDemographics>
   <RestingECGMeasurements>
      <VentricularRate>65</VentricularRate>
      <AtrialRate>65</AtrialRate>
      <PRInterval>168</PRInterval>
      <QRSDuration>102</QRSDuration>
      <QTInterval>418</QTInterval>
      <QTCorrected>434</QTCorrected>
      <PAxis>24</PAxis>
      <RAxis>53</RAxis>
      <TAxis>46</TAxis>
      <QRSCount>10</QRSCount>
      <QOnset>218</QOnset>
      <QOffset>269</QOffset>
      <POnset>134</POnset>
      <POffset>177</POffset>
      <TOffset>427</TOffset>
      <ECGSampleBase>500</ECGSampleBase>
      <ECGSampleExponent>0</ECGSampleExponent>
   </RestingECGMeasurements>
   <Diagnosis>
      <Modality>Resting</Modality>
         <StatementCount>2</StatementCount>
         <LabelText>12SL ��ϳ���</LabelText>
      <DiagnosisStatement>
         <StmtFlag>ENDSLINE</StmtFlag>
         <StmtText>�������</StmtText>
      </DiagnosisStatement>
      <DiagnosisStatement>
         <StmtFlag>ENDSLINE</StmtFlag>
         <StmtText>���� ECG</StmtText>
      </DiagnosisStatement>
   </Diagnosis>
   <Waveform>
      <WaveformType>Rhythm</WaveformType>
      <WaveformStartTime>0</WaveformStartTime>
      <NumberofLeads>8</NumberofLeads>
      <SampleType>CONTINUOUS_SAMPLES</SampleType>
      <SampleBase>500</SampleBase>
      <SampleExponent>0</SampleExponent>
      <HighPassFilter>16</HighPassFilter>
      <LowPassFilter>150</LowPassFilter>
      <ACFilter>NONE</ACFilter>
      <LeadData>
         <LeadByteCountTotal>10000</LeadByteCountTotal>
         <LeadTimeOffset>0</LeadTimeOffset>
         <LeadSampleCountTotal>5000</LeadSampleCountTotal>
         <LeadAmplitudeUnitsPerBit>4.88</LeadAmplitudeUnitsPerBit>
         <LeadAmplitudeUnits>��V</LeadAmplitudeUnits>
         <LeadHighLimit>2147483647</LeadHighLimit>
         <LeadLowLimit>268435456</LeadLowLimit>
         <LeadID>I</LeadID>
         <LeadOffsetFirstSample>0</LeadOffsetFirstSample>
         <FirstSampleBaseline>0</FirstSampleBaseline>
         <LeadSampleSize>2</LeadSampleSize>
         <LeadOff>FALSE</LeadOff>
         <BaselineSway>FALSE</BaselineSway>
         <ExcessiveACNoise>FALSE</ExcessiveACNoise>
         <MuscleNoise>FALSE</MuscleNoise>
         <LeadDataCRC32>658459832</LeadDataCRC32>
         <WaveFormData>
+v/6//r/+v/6//r/+v/6//v//P/9//7//v/+//7//v/+//7//v/+//3//P/7//r//P/8
//z//P/9//7///8AAP///v/9//z//v8AAAIABAACAAAA/v/8//7//v/+//7//v/+//7/
/v/8//z//P/8//7/AAACAAQABAAEAAQABAABAAAA///+////AAABAAIAAAAAAAAAAAAB
AAIAAwAEAAQABAAEAAQABgAGAAYABgADAAIAAQAAAAEAAgADAAQABgAGAAYABgAHAAgA
CQAKAAgACAAIAAgACgAKAAoACgALAAwADQAOAA4ADgAOAA4AEAAQABAAEAANAAwACwAK
AAsADAANAA4ADAAMAAwADAAKAAoACgAKAAgACAAIAAgACgAKAAoACgAHAAYABQAEAAQA
BAAEAAQAAwACAAEAAAAAAAAAAAAAAAMABAAFAAYAAwACAAEAAAAAAAAAAAAAAAAAAAAA
AAAA/v/+//7//v/+//7//v/+//7//v/+//7//v/+//7//v/+//7//v/+//7//v/+//7/
/P/8//z//P/+//7//v/+//3//P/7//r/+v/6//r/+v/8//z//P/8//r/+v/6//r//P/8
//z//P/9//7///8AAP3//P/7//r//P/+/wAAAgD///7//f/8//r/+v/6//r/+//8//3/
/v/+//7//v/+//7//v/+//7//P/8//z//P/+//7//v/+//7//v/+//7//P/8//z//P/6
//r/+v/6//v//P/9//7/AAAAAAAAAAD9//z/+//6//v//P/9//7/AAAAAAAAAAD///7/
/f/8//7//v/+//7//P/8//z//P/8//z//P/8//7//v/+//7//P/8//z//P/+//7//v/+
/wAAAAAAAAAA/f/8//v/+v/8//z//P/8//3//v///wAAAAAAAAAAAwACAP///v/+/wAA
///9/wEAAwAAAAAAAwAFAAMAAgACAAQABQAHAAgABwAGAAYABQAFAAQABAAEAAYABAAE
AAUABQAFAAIAAAD///7//P/6//z//P/8//z/+v/5//b/9f/5//r/+//9//r/+v/6//n/
+v/5//r/+//7//v//f/9//n/+f/5//n//f/+/////v/9//3////+//b/+P/6//3//f/6
//v/+P/v//H//P8BAAMADgAcACwAOABCAEYATABVAFUATwBHADMAJAAdABYAEgAQAAkA
AQAAAAEA/v/7//v/9//z//f/+f/3//r/+v/1//j//f////v/+f/4//7/AAD+//3//P/7
//j/+P/6//7//v/6//r/+v/6//j/9//3//r/+//7//z//f/9//7///////v///8BAAEA
AgACAAMAAwAAAPz/+//9/////v/+//7//P/8//7///8BAAEAAQABAP///////wAAAgAB
AP7/AAADAAMABAAFAAMAAwADAAMAAgACAAIAAQADAAIAAgAEAAYABgAHAAkABwAHAAcA
BwAHAAcABwAIAAgACAAJAAoACwAMAA4AEAAPAAwADQANAA0ADQANAA0AEAAQABEAEgAP
AA4ADwAQABAADwAPABAAEAAOAA4ADwAQAAwACgAJAAwADQANAA4ACwAKAAgABgAFAAQA
BwAKAAYABQAFAAQABQAGAAYABQAAAP////8AAAUABgAEAAMAAQABAAIAAgAEAAIAAgAD
AAEA///9//v//P/8//z//f8BAAIAAgACAP////8BAAIAAQAAAP//AAD7//r/+f/4//r/
/f///wEAAAD///3/+v/////////+//v/+v/5//f/+v/+///////9//z//P/9//z//P/8
//3//v/+//7//P/8//z//P/+//7//v/9//3//v/+//v/+//9//3/+//7//7//v/+//7/
+//7//z//f/+//7////+/wIAAgABAAEA/f/7//n/9//6//z///8BAAAA///+//7////+
//3//P/8////AQABAPz/+//6//n/+//8//z//P/8//7//v/+//7//f/9//3//v/+//7/
/P////3//f/+//7//f/9///////9//z//P/+//7/+//7//v//P8AAAEAAAAAAP///f/7
//z//P/7//v//f/9//n/+f/7//z//P/7//v//f/9//n/+//7//v//v8AAAAAAAAAAAMA
BQADAAMAAQAAAP7/+/8AAAEA//8AAAEAAwABAAAAAAAAAAEAAwAGAAYABgAHAAUABQAE
AAQAAgACAAAAAAABAAEAAQD+//3//v///////P/8//z//P/8//3//f/7//v/+//6//n/
+//7//z//f/7//v/+f/5//n/+f/5//v//f/7//v/+//7//z//P/8//n/+P/4//r//P8A
APj/8P/3////+P/t//j//f/1//b/AQAHAAwAGgAqADYAPABCAFAAWQBbAFkASQA3ADAA
JQAYAA4ACgAJAAUAAAD9//r/+f/5//P/8//3//f/8//w//r/AQAAAPn/+f/7//n/+P/6
//j/+v/8//z//P/6//r//P8AAAAA/P/8//z//P/+//3//f8AAP///f/8//v//P/8//z/
+//7////AQABAP3//P/8//v//v/8//3/AQAAAP7//f/8//3//v8BAAMAAQABAAEAAQAD
AAMAAwAEAAMAAQD9//7//////wAAAQADAAMAAwADAAQABAAEAAMAAwACAAIABAACAAIA
AwAFAAUABQAFAAUABQAFAAUABgAIAAgACQAKAAoACgALAAwACgAIAAoACwALAAsACwAL
AA0ADAAMAAwADQAOABEAFAAPAA0ADAAMAAoACAAIAAkADgAMAAwADQALAAsACgAKAAoA
CgAJAAgABAACAAQABgAGAAUABQAEAAIAAgABAP///f/9//7/AAACAAIA///9//z/+//7
//r//f/8//3//////////////wEAAAD/////AAD+//v/+P/3//f/+f/6//z//P/8//7/
/P/8//z//P/8//3//f/9//v/+f/2//L/+P/5//r/+v/6//r/+v/5//f/+v/6//n/+v/6
//v//f/8//z//P/9//z//P/8//r//P/8//z//v/8//z/+//7//7//v/7//v//f/9//v/
+//+//7//v/+//3//f/+/////f/8//z/+v/+/wAAAQADAAEA///9//v/+//6//r/+f/7
//v/+//8//7//P/6//j/+v/9///////7//v/+//7//3//v/+//7/+v/8//z//P/7//n/
+P/3//n/+v/7//r//f/7//v//P/7//n/+P/5//z/+//7//z//f/8//j/9//4//j/+//7
//n/+v/6//n/+v/8//3//f/8//3//P/3//b/9//3//b/+/8EAAEAAAD///7///8BAP//
///+//7//f/7//7//f/5//j//P////7//v/+//7///8BAAIAAgACAAMABQAFAAQABAAD
AAIA///+/wAAAQACAAAA+//6//n/9//3//j/+f/6//r/+//7//n/+v/7//v/+//4//f/
9//3//f/9//1//X/9f/1//X/9//5//f/9//3//f/+P/4//j/9P/0//X/+P/8//j/9P/0
//P/8//4//X/7v/t//H/+v8DAAcACgAWACYALgA2AD4AQAA/AD8AOwAzACcAHAAJAPz/
AgAIAAEA+f/6//f/9P/x/+//6//r/+3/7//v//T/+P/3//D/7//z//n/+//4//b/9v/4
//r/+v/6//j/8//0//f/9v/2//j/+v/8//v/+f/4//r/+//7//z//f/7//r/+f/3//X/
+f/7//v//P/8//3//f/8//j/9//5//r/+v/7//z//P/8//7///////////////7//f/8
//z/+v/5//b/+P/7//v//P/9//7///8AAAEAAQAAAP///f////7//v8AAAAAAAABAAMA
AwADAAMAAwADAAMAAwAEAAYABgAHAAgABQAEAAQABAAFAAQABwAJAAoACwAMAA0ACgAI
AAcABgAGAAYACAAKAAkACQAKAAwACwAIAAcABwALAAgABwAHAAUABQAEAAQAAgACAAEA
AAAAAP7/AAACAP7//f/9//z//f/+//7//f/6//n/+f/6//z//P/5//f/+v/7//3//v/9
//r/+f/5//f/9//3//f/+P/4//j/+f/7//r/+P/2//X/9f/3//j/+v/6//r//P/4//j/
+P/4//b/9//3//f/9f/1//T/8v/3//n/+//8//n/+P/3//X/9//6//r/+f/3//b/9v/3
//T/9P/0//X/+P/4//j/9v/4//j/+P/6//j/+P/3//f/+//8//r/+//7//v/+f/5//j/
+P/4//j/9f/1//b/9//6//r/+//6//n/+P/2//X/+P/5//r/+//7//r/+v/5//v/+//7
//z//P/6//j/9v/0//f/+f/5//n/+f/5//n/+f/6//r/+v/2//j/+P/4//r/+f/5//n/
9//2//X/8v/4//f/+P/6//j/9//3//n/+v/5//n/+v/7//r/9v/1//f/+P/8//3/+v/6
//n/9//1//b/9v/1//f/+f/5//X/+//1//b/+P/4//j/+P/5//v/+f/5//v//P/8//v/
/f/9//r/+v///wEA///+//7//v///wEA///+//3//f///wEAAgAEAAMAAgD///7/////
/////P/3//b/9f/z//X/+P/7//7//v///////f/6//n/9//1//X/9f/2//f/+f/5//f/
9//3//f/9//5//f/9f/1//X/9f/2//b/9v/0//T/9f/4//r/+P/6//r/+f/1//L/7//y
//n/+//y//P//f8GAAwAHAAsADAAMgA2ADsAPwA/ADcAKwAcABUADAACAAAAAQD///7/
/f/8//f/8f/r/+3/7//v//P/9v/y//H/+P/5//n///8BAPz/+v/6//b/9//4//n/+P/4
//r//v/+//v/+v/5//j/+//7//z/AAD+//3//f/9//v/+v/5//f/9//7//3//f/7//r/
+v/5//z/+v/7///////+//7//v/7//r/+//7//3///8BAAMAAQABAAEAAgAAAP3/+P/4
//z//f///wEA//////////8CAAIAAgABAP///v/+/wAAAgACAAMABQADAAMAAwADAAMA
AwADAAQABgAGAAcACAAGAAYABwAIAAYABAAGAAcACAAJAAoACwAOAA4ADwAQAA0ADAAN
AA4ACwAJAAgACAAIAAYABgAHAAkABgAFAAUABwAHAAYABgAGAAYABQAEAAQAAgAEAAYA
AgABAAEAAAAAAAAA///9//3//f/+/wAAAgACAP///f/8//v/+//6//v/+v/7//3/+//7
//v/+//5//j/9//3//v//P/8//z/9//3//n/+v/6//r/+v/8//j/+P/4//j/+v/7//v/
+//5//n/+P/2//f/9//3//b/9//4//n/+f/5//z//P/7//n/+P/4//n/9v/2//b/9//7
//z//f/8//r/+v/6//z/+v/6//n/+f/8//z/+f/5//3//f/7//v/+f/4//f/9v/2//f/
+f/7//n/+P/4//b/+v/6//n/+f/7//v/+//7//n/+P/4//f/+P/5//r//P/8//r/+P/2
//T/9//5//n/+f/5//n/+f/7//z//P/8//j/+v/6//r/+//7//z//f/7//r/+f/2//r/
+f/6//z/+v/5//n/+//7//n/+P/4//z//P/5//n/9//2//j/9//4//r/+//7//n/+v/6
//n/9//5//n/9f/4//v//f/+//v/+f/5//f/9//3//n/+//7//T/9//4//n/+v/9////
/f/9//7//v/9//v//v/9//n/+P/8/////v/+//7//v///wEAAQAAAP////8BAAEAAAAA
AAIAAgAAAAAAAQABAAEA/v/+//7//v/9//n/+P/3//b/+P/5//n/9//4//n/+f/5//f/
9//4//n/+f/5//f/9//1//X/9f/3//j/9//4//n/+P/4//f/9v/z//L/8v/0/wAA+v/0
//b/9//1//T/9f/0//H/8f/0//v/AwAKABAAHgAuADoAQABIAE0ATQBHAD8AMwAkABUA
DgAMAAgA//////7/9//0//n/+f/z//H/8f/1//n/+P/0//f//v/3//H/8//5//r/+P/0
//j/+f/6//v/+v/1//b/+f/4//b/9v/2//b/9//3//j//P/7//n/+P/3//f/+P/5//n/
9f/5//v/+//8//z//f/9//v/+P/4//v/+f/4//j/+P/2//b/+P/5//v//f///wEAAAD/
//7//v8AAP///P/+//3//f/+//////////////8AAAAAAAD//////v/+/wAAAgACAAMA
BQAGAAcACAAJAAcABQADAAIA///+//7//v8DAAYACgAOAAsACAAJAAkACQAJAAkACQAJ
AAgACAAIAAcABgAHAAgACAAJAAsADgALAAYAAwABAAcABgAHAAkABwAHAAYABgAEAAQA
AwACAAAA/v8AAAIAAgABAAEAAAD+//7//f/7//v/+//8//7/AAAAAP3/+//7//v//P/8
//r/+P/4//n/+//7//v/+//7//r/+f/5//z//P/7//r/9v/1//b/9v/3//j/+f/8//j/
+P/4//j/+P/5//n/+f/5//n/+P/2//v/+//7//r/+P/4//j/9//3//r/+v/5//j/+P/5
//v/+P/4//j/+f/6//r/+v/4//b/9v/2//j/+P/4//f/9//7//z/+v/7//z/+//4//f/
+v/6//r/+v/5//n/+v/7//3//P/8//r/+//6//j/9//5//n/+f/5//r/+v/7//v//f/9
//3//v/8//r/+P/2//T/9//5//n/+f/5//n/+f/5//r/+v/6//r//P/8//z//P/7//v/
+//8//z//P/6//v/+f/5//r/+//7//z///8BAP///v/+//3//P/4//f/9v/2//n/+f/3
//j/+P/3//n/+v/6//n/9//5//n/9f/4//v//f/+//z/+//8//v/+//7//3///8BAAAA
///+//3//P/9/////f/9//7//v/9//v/AQABAP7//v8AAAEA/v/8//7//v///wEABAAE
AAQABQADAAMAAgACAAEAAAD9//z/AQADAAUABAD///7//f/7//z//P/8//z//v//////
/f/7//n/9v/z//T/9f/3//n/+v/7//r/+//5//n/+f/7//r/9//2//X/9v/4//n/+v/3
//b/9v/4//7//P/0//L/+//7//j/+f/2//H/9f/6//3/BQASACIAMgA8AEQATgBWAFcA
UQBHADcAKwAkABcADAAMAAwABQABAAQAAQD4//P/8f/1//v/+f/z//X/+P/4//X/9P/5
//3/+//5//b/9v/6//z//v/+//7//P/8//7/AgACAP///v/9//z/+//5//j/+v/7//v/
/P/9//v/+v/5//f/9//7//3//f/+//7//////////P/8///////+//7//v/+//7/AAAB
AAEAAQABAAEA////////AAABAAEA//8CAAIAAQABAAEAAQABAAEAAQADAAQABQAFAAMA
AgACAAQABAAEAAUABwAHAAcABwAHAAcABwAHAAgACQAKAAwADgAMAAwADQAOAA0ACgAL
AAsACQAJAAkACQAKAAoACwAMAA4ADgAQABIADwANAAwADAAOAAwADAANABAADgAOAA8A
DQALAAgABgAIAAgABwAGAAQAAgAEAAYABAADAAMAAgADAAQABAADAAMAAwAEAAYABgAG
AAMAAQD+//3//f/8//3//P/9////AAABAAIAAwABAAAA/////wEAAAD+//z/+v/7//7/
AAAAAAAAAAACAAAAAAAAAAAA//////7//f/9//3//P/6//z/+//6//j/+v/6//r/+f/7
//7//v/9//z//P/9////+v/6//r/+//+//7//v/8//z//P/8//7//P/8//v/+/8AAAAA
/f/9/wEAAQD//////v/+//7//v/9//3//v////3//P/8//r/+//6//j/9//6//3/AAAD
AAEAAAAAAP//AQABAAEAAgABAP7/+//4//r//f/////////////////+//7//f/8//j/
+v/6//r/+//7//z//f/+//7//v/8/////f/9//7/+//5//j/+f/7//v//P/+/wAAAAD9
//3/+v/6//3//f///wAAAAD/////AAAAAP///f//////+//6//v/+//6//v/+//9//3/
+//7/wAA/v/+//7//v/+/////P/7//7/AAABAAEAAwADAAAAAAADAAUAAwACAAAAAAAB
AAMABAAEAAQABQAFAAUABAAEAAUABgAFAAYABQADAAEA/P/9//7///////7//v/+//7/
AAABAAEA///9//3//P/7//n/+f/6//v/+//7//n/+f/7//v/+//9//v/+f/5//n/+P/4
//f/9v/4//r//f8CAPr/+P/6//r/9//5//z/+f/2//f/9f/4/wEACQAMABYAJAA0AEQA
TgBSAFUAUwBPAEsAOwAsAB8AFAAOABAADQAHAAgABwACAPv/8f/v//f/9//x//P/+P/4
//n/+v/7//v////9//r/+v8AAAIAAAD+//z/+P/0//b/+v/6//n/+v/7//z//f/9//7/
AgABAP///v/9//7//v/+//3/+////wEAAQD9//z//P/7//3/+v/6//3//v/+////AAD+
//7/AAABAAAA///+//3/AAABAAIABAADAAEA/f/+/wEAAQACAAMABQAFAAUABQAGAAYA
BgAFAAQAAgABAAIABAAEAAUABwAGAAUABAADAAUABQAFAAYABwAIAAoADAAKAAoACwAM
AAoACAAKAAsADAANAA4ADwANAAwADAAMAAsACgALAAwACgAJAAkACgAMAAwADgARABIA
DgAMAAsADQANAAwADAAJAAgABgAEAAUABAAHAAoABgAFAAUABAAEAAQAAwABAAAAAQAD
AAYABwAGAAIA////////AAAAAP///P/7//v//f///wEAAwACAAAA/v/9/wAAAAD///7/
/f/9////AAD///7//f/+//r/+v/6//r/+v/7//v/+//9//3//P/6//v/+//7//r/+//8
//3//f/6//z/+//5//v//P/+/wEA/f/8//v/+//7//r/+f/2//n/+v/7//7/AAAAAP//
//8BAAAA/P/7//3//f/7//v//v/+//7//v/8//v/+//7//7//v////7//v/+//3//f/9
//3//f/9//7//v///////v/9//z//P/+//z/+v/4//n//f8AAAEA/v/9//z/+//7//z/
/P/8//v//v///wAA/v/9//3//f/+//7//v/8/////f/9//7/AAD/////AQD+//v/+f/4
//3//v/8//3/+//6//z/+//8//7///////3//v/+//3//f//////+//9////AAAAAPz/
+//8//v//f////3//P/6//r/+v/6//7/AQAAAAEAAQAAAP7/+/8AAAEA//8AAAUABwAF
AAQAAgAAAP////8BAAIAAwAFAAMAAwACAAIABQAGAAUABgAEAAMAAgD+//r/+v/6//n/
+v/6//r/+v/8//3//f/7//v/+//6//n//P/9////AQD9//v/9//1//b/9//4//v//f/7
//v/+//6//r/+f/4//f/+P/6//7//v/8//z//v/3/+//8v/1//j/+f/3//T///8LABIA
IAAwADYAQABOAFQAVQBVAE0APwAzACwAHwAUAAwACAAHAAUAAAD7//7////5//X/9//5
//f/8//u//D//f8CAPv/+f/5//n//P/+//r/+v/7//z//f/8//j/+v/+//7//v/+//7/
/v/9//v/+v/8//r/+f/5//n/+v/8//7////8////AAD///7//v///////f/6//r//f/9
//z//P/8//7//v8AAAEA/v/9//z/+//8//3//v8AAAMAAwABAAQAAwADAAQABQAEAAMA
AgABAAEAAAD///3//v/+////AgAAAAAAAQADAAcACQALAA0ADAALAAoACgAIAAgACQAK
AAgACAAJAAoACgAIAAoACwAIAAcABgAFAAYABgAHAAgACQAKAA0AEAAQAA8ADwAQABAA
DgAOAA8ADgAKAAgABwAKAAsACwAMAAsACgAIAAYABQAEAAcACgAHAAUABAACAAAAAAD/
//3//f/9//7/AAAEAAQAAQD///////8AAAAAAAD+//7///////////////3//P/7//v/
AAAAAP///v/5//n/+//8//n/+P/3//j/+P/6//z//v/9//3//P/7//z//f/9//z//v/9
//z/+v/4//j/+P/3//j//P/9//3//P/8//3////8//z//P/9//z//P/8//r/+f/4//f/
+P/5//r/+v/7//7//v/7//v///////3//f8AAAAAAAAAAP3//f/+/////f/8//z/+v/6
//r/+f/5//f/9//3//f/+v/8////AQD///////8AAP///P/5//b/9//7//7////8//v/
+v/5//r//P/9//7//P/+//7//v/8//v/+//7//z//P/8//r/+//5//n/+v/9//3//v8B
AP///f/8//z//P/8//n/+f/4//j/+//7//n/+v/6//n/+//8//z/+//9///////7//v/
/f/4//j//v/+//7//v/+/wMABQADAAMAAQAAAP7/+/8BAAEA/v/+/wEAAwABAAAA///+
//7///8CAAIAAgADAAYABwAHAAgABQAEAAEAAAABAAEAAQD+////AAABAAEA/f/8//v/
+v/6//v/+//5//r/+//7//v/+f/5//r/+//7//v/+f/5//v/+//7//3/+//5//n/+f/4
//j/9//2//f/+P/6//7//P/y//D//P8DAP3/+P/3//r/+//1//j////9/wIAFgAoACwA
MAA+AEwATwBJAEMAPQAxACQAGQAMAAQABAADAPv/9v/9//z/8//t//X/9f/x//P/9//y
//D/9//2//f//f////3//v/8//z/AAD9//z/+//4//T/9v/6//r/+f/6//v//P/8//v/
+//+//7//f/9//3//P/8//z/+//3//v//f/9//7//v///////f/6//r//f/9//z//P/8
//7//v8AAAEA///////////9//3//f/+//7//f/6//z//v///wEAAwADAAMAAwADAAYA
BgAGAAUABQAEAAQABgADAAIAAgADAAUABQAFAAUABgAHAAgACgAKAAoACwAMAAsACgAK
AAoACwAKAA0ADwAOAA0ADAALAAsACgAKAAoACwAMAA8AEgANAAsACgAKAA0ADAANAA8A
EAAMAAoACQALAAsACgAKAAwADAALAAoABQACAAMABAAGAAcACQAKAAkACAAGAAMA////
/wAAAgACAAIA///9//7///8BAAIAAQD+//3//f/7//v/+//7//z//P/8//3/AAAAAP//
/v/7//v//f/+//7//v/+/wAA/v/+//7//v/+//////////3//f/8//r//P/7//r/+P/5
//r/+//7//z/AAABAAEA/v/8//v/+//5//r/+//9/wAAAAAAAP7//P/8//z//v8AAAAA
/////wIAAgD/////AQABAP////////7//f/8//3//f/+/////f/8//z/+v///wAAAAAB
AP///f/7//n//f/+/wAAAQD+//3//P/8//7//P/6//j/+v/9//////////////////3/
/v/+//7/+v/8//z//P/8//v/+//7//3//v////7//v/7//r/+v/9////AgAHAAQA///7
//j/+v/6//f/9//3//j//P/9//3//v/+//3///8AAAAA///9/wEAAwD+//3//P/7//r/
//8BAP////8DAAQABAADAAQAAwD///7///8BAP///v///wAAAgAFAAQABAAEAAUABAAD
AAEAAAACAAQABAAGAAYABQAEAAAAAAAAAAAA///7//r/+f/4//v//f/+//3//P/7//n/
9//6//v//f///wEAAQD//////P/7//r/+//9//v/+//7//3//v/+//7//P/8//3/AAD8
//7//v/6//n///8GAAMA+v/z//n/AAABAAMADgAWABwAJgAyADgAOgA7ADkAOQA5AC0A
HgATAAgABgAIAAMA/f/8//v/9P/x//P/9f/3/////f/5//z//v///wYABQD9/wEAAwD+
//z/9v/u//H/9P/3//j/+P/8/wIABAAAAAAAAAAAAAIAAQABAAQAAwABAAAA///+//7/
/v/9//3/AQADAAMABQAGAAgACQAJAAYABgAJAAcABgAGAAYACAAIAAoACwALAAsACwAL
AA0ADQANAA4AEAAPAAwADgAPAA8AEAARAA8ADwAPAA8AEAAQABAADwAQABAAEQAUABMA
EgASABMAEQARABEAEQATABMAEwAUABYAFgAXABgAFgAWABcAGAAaABgAGgAbABoAGQAY
ABcAGAAYABkAGgAcABwAHgAgAB4AHQAdAB4AHAAaABoAGwAbABgAFwAXABkAGQAYABgA
GAAYABcAFgASABAAEgAUABQAEwATABIAEgASABEADwAPAA8AEAASABIAEgAPAA0ADwAP
ABAAEAAOAAwADAANAA8ADwAPAA8ADgAMAAoACQAOAA4ADQAMAAsACwANAA4ADAAMAAwA
DgALAAwADQAOAA0ADQAMAAsACwALAAoACAAJAAkACQAIAAsADAANAA0ACwAOAA4ADQAO
AA4ADwARAA4ADgAOAA8AEAAQABAADgAMAAwADAAOABAAEAAPAA8ADwAOAAoACQAMAA0A
DAANABAAEAAQABAADgANAA0ADQAPAA4ADgAMAA8AEAAQABEAEwATABMAEwARABAAEAAP
AA0ADQANAA4AEAAQABAAEAAPABEAEgARABEAEQARABEAEAAQAA8ADgANABAAEQASABEA
DwAOAA0AEQASABMAEgATABEAEQASABAADwAPABEAEwARABAAEAAQABAADQANAA0ADgAS
ABMAEQASABIAEQAPABAAEAAPABEAEwATAA8AEQATABQAFAATABMAFQAVABEADwAPAA8A
GQATAA4AEQAUABcAGgAZABgAFwAWABYAFgAWABYAGAAYABgAGAAaABoAGgAaABoAGgAa
ABoAGQAYABcAFgAYABgAGAAYABgAGAAYABgAFwAWABUAFAASABIAEgASABAAEAAQABAA
EQASAA==
         </WaveFormData>
      </LeadData>
      <LeadData>
         <LeadByteCountTotal>10000</LeadByteCountTotal>
         <LeadTimeOffset>0</LeadTimeOffset>
         <LeadSampleCountTotal>5000</LeadSampleCountTotal>
         <LeadAmplitudeUnitsPerBit>4.88</LeadAmplitudeUnitsPerBit>
         <LeadAmplitudeUnits>��V</LeadAmplitudeUnits>
         <LeadHighLimit>2147483647</LeadHighLimit>
         <LeadLowLimit>268435456</LeadLowLimit>
         <LeadID>II</LeadID>
         <LeadOffsetFirstSample>0</LeadOffsetFirstSample>
         <FirstSampleBaseline>0</FirstSampleBaseline>
         <LeadSampleSize>2</LeadSampleSize>
         <LeadOff>FALSE</LeadOff>
         <BaselineSway>FALSE</BaselineSway>
         <ExcessiveACNoise>FALSE</ExcessiveACNoise>
         <MuscleNoise>FALSE</MuscleNoise>
         <LeadDataCRC32>730590435</LeadDataCRC32>
         <WaveFormData>
DgAOAA4ADgALAAoACQAIAAgACAAIAAgABQAEAAMAAgABAAAA///+//z//P/8//z//v/+
//7//v/+//7//v/+//z//P/8//z//f/+////AAD+//7//v/+//z//P/8//z//P/8//z/
/P/6//r/+v/6//z//v8AAAIABAAEAAQABAABAAAA///+/wAAAAAAAAAAAAAAAAAAAAAC
AAIAAgACAAIAAgACAAIAAgACAAIAAgACAAIAAgACAAIAAgACAAIAAwAEAAUABgAHAAgA
CQAKAA0ADgAPABAAEwAUABUAFgAZABoAGwAcABwAHAAcABwAHgAeAB4AHgAeAB4AHgAe
ACAAIAAgACAAHwAeAB0AHAAaABoAGgAaABkAGAAXABYAFAAUABQAFAARABAADwAOAA4A
DgAOAA4ADAAKAAgABgAFAAQAAwACAAUABgAHAAgABgAGAAYABgAFAAQAAwACAAIAAgAC
AAIAAAAAAAAAAAD+//7//v/+//7//v/+//7/AAAAAAAAAAACAAIAAgACAP///v/9//z/
/P/8//z//P/9//7///8AAP///v/9//z//P/8//z//P/+//7//v/+/wAAAAAAAAAA///+
//3//P/9//7///8AAP///v/9//z//f/+////AAAAAAAAAAAAAP3//P/7//r/+//8//3/
/v8AAAAAAAAAAP7//v/+//7//v/+//7//v/+//7//v/+/wAAAAAAAAAAAAAAAAAAAAD/
//7//f/8//7//v/+//7/AAAAAAAAAAD+//7//v/+/wAAAAAAAAAA/v/+//7//v/+//7/
/v/+//7//v/+//7//P/8//z//P/9//7///8AAP7//v/+//7//v/+//7//v8AAAAAAAAA
AAAAAAAAAAAA/v/+//7//v/9//z/+//6//7/AAACAAQAAgACAAIAAgACAAEAAAD//wMA
AwACAAEAAAD+/wAAAQACAAIABAAEAAIABAAHAAcACAAJAAoACQAGAAYABQAFAAUABAAE
AAQABgAGAAMAAQAAAP///f/8//z/+//7//v/+f/5//f/9//4//j/+f/6//r/+f/4//f/
+f/4//j/+P/5//r/+//8//z//P/7//v/+v/6//r/+v/7//v//P/8//n/9P/4//3/+//7
//3/9//0//7/CwATABwAJQAxAEEAVABjAG0AdgB8AIMAfgBnAEcANwA2ADAAHwAPAAUA
///9/wMACwANAA0ACwAEAAUABQAEAAYABQD/////BQAEAP7/+P/2//r//v/9//3//P/6
//j/+P/6//v/+//3//f/+P/4//b/9v/3//f/9//1//n//P/6//r//P/4//b/+//8//z/
/P/8//z//P/7//n/+P/5//r/+v/7//z//P/9//3//f/7//z//P/8//z//P/8//v/+f/5
//n/+v/8//3//v////3//f/9//7//f/9//z//P/+////AAADAAMAAwADAAQABQAFAAYA
BgAIAAkACQALAAkACQAKAA0ADgAQABIAFAAUABYAFwAZABkAGQAYABgAGwAdAB4AHwAd
AB0AHAAcAB4AHgAcAB4AHAAbABoAGgAdABoAGAAYABkAGAAYABcAFAAUABMAEQAQAA8A
DwAPAAsACAAIAAkACgAJAAgACAAFAAQAAwACAAMAAwADAAMAAQACAAIAAQADAAAAAAAB
AP////8AAAAAAgACAAAAAQABAAMAAwACAAAAAAAAAAAA/v/////////9//r/9//1//j/
/P///wIAAAD///7//P/6//v//P/8//n/+f/5//r/+//8//7////8//z//P/9//3//P/8
//z////9//z//P/8//z/+//7////AAACAAMAAAAAAP///v/+//7//P/6//z//f/9//3/
/f/9//7//v8BAAEAAgACAAIAAAAAAAAA/f/8//v//f/+//3//v////3//f/+//7/AAD/
/////f/7//v//f/9//7///8AAAEA//8AAAAA///9///////+//3//f/9//3//f/9//z/
+f/9//3//v////3//f/+//7//v/+////AAD///7//f/8//r//f///wEAAAAAAP///f/9
//7///8AAAAAAAD///z//P/+//z//P/8//7///////3////+////AAAAAAAAAAAAAAIA
AwADAAMAAgADAAIAAAAAAAAA//8CAAEAAgACAAQAAgACAAQABwAHAAcABwAHAAUABAAE
AAMABQAFAAQABAACAAIAAgD///7///8AAAAAAAAAAP/////9//3//f/7//3//f/8//z/
/P/9//3//f/9//3//P/8//r/+v/6//r/+v/6//r/+f/6//z//f/+//3/+//6//r/+v/9
//b/8P/5/wEA+f/1//v/AAAAAAcAEwAcACEAKwA7AE4AVwBjAHQAggCHAIQAbQBPAEUA
RAA2ACUAEwADAP//AwAFAAUACQANAAsABgADAP///v/+/wMACwAJAAEAAAD+//r/+P/4
//j//f/9//z/+v/4//j/+v/7//v/+//7//z//P/+//7///////z/+f/8//7//v/+/wAA
/P/4//3//v/+//z/+v/4//b/+v/7//3/AQD///z/+v/4//n/+//8//3///8AAAAAAAAA
AAAAAAD//////////wAA//////////////////8AAP/////+//7/AQABAAEAAwAFAAUA
BQAGAAYABQAFAAQACAAJAAkACwANAA0ADgARAA8AEAARABIAEAASABMAFQAXABcAFgAW
ABgAGQAZABkAHAAdAB0AHgAcABwAGgAcABsAGQAXABYAGwAaABoAHAAaABgAFwAVABQA
FAATABEADwANAAwACwAMAAoACwANAAsACQAHAAYABAAEAAQABAAGAAUABAADAAEAAAD+
//v//v/8//3/////////AAAAAAAAAAD+/////v////7//P/4//j/+P/4//r/+//7//v/
/P/8//z//f/9//7//v/+//v/+f/3//T/9v/5//z//v/9//3//f/+//3//P/8//v/+v/6
//r/+//8//z//f/+/////f/8//z/+v/6//n/+f/4//j/+f/5//v//P/8//z/+v/6//j/
9v/5//v//P/9//3//f/+//7//v/9//3//P////7///8AAP///v/9/////v/7//r/+f/8
//3///8AAP///f/8//n/+f/5//v/+//7//v/+//7//7/AAABAAEA/v////7//P/4//f/
9v/1//b/9//3//X/+f/5//r/+//5//n/+v/6//v/+v/6//r/+P/2//T/8v/y//X/9//5
//r//P/9//3//P/8//z//P/7//z//P/6//n/+v/3//b/+v8EAAEAAAD///7//f/9//z/
+//6//v/+v/4//f/9v/0//b/+f/8//7/AgD///7///8BAAIAAwAEAAUAAgAAAP///f//
/////v/+/wAAAAAAAP3/+P/3//b/9P/3//j/+P/5//b/9f/0//H/8v/z//P/9P/y//P/
8//z//H/8f/w//D/8v/y//L/8v/w//D/8P/v//D/8v/z//T/8v/x//H/8v/0//H/8P/u
/+3/7//x/+3/6f/s//b/BQATABgAGwAnADkASABVAGMAaABuAHcAcABXAD8AOQA0ACwA
IQATAAUA///9//v/+////wMA///6//f/9//2//b/+//7//f/8//y//b/9v/0//L/8v/z
//X/9P/y//D/7//w//D/7//v/+//8P/w//D/8P/x//H/8v/v//L/9P/v/+7/7//q/+n/
7//x//L/9P/0//T/9P/z//H/8P/x//L/8v/z//T/8//z//L/8f/y//T/9f/2//T/9P/0
//P/8v/x//D/8P/z//P/8//z//b/9//4//r/+v/5//f/9v/1//X/9f/3//n/+f/5//r/
+//7//z//P/9//3//P/9//7///8BAAUAAwAEAAUABgAIAAoACwANABEAEQAQABAAEQAR
ABAADwASABMAEwAUABYAFgAUABYAFgAVABQAFAAWABIADwAOAA4ADAALAAkACgAKAAkA
BwAGAAUABQAFAAIA/v/9//3//v/9//z//P/7//r/+f/4//r/+f/4//f/+v/8//3//f/6
//b/9f/1//X/9f/2//b/+P/4//b/9//2//f/9v/0//T/9P/0//T/9P/1//X/9f/z//L/
8f/x//P/9P/0//T/8f/x//H/8P/z//X/9//4//T/8//y//L/8//0//b/9//1//T/8//z
//P/8v/y//L/9//1//T/9P/0//T/8//z//L/8v/z//P/9f/2//b/9v/4//j/9v/0//X/
9f/0//P/8f/x//L/8v/1//X/9v/2//X/8v/x//D/8v/0//b/+//4//X/9P/z//X/9f/2
//b/9v/1//X/8//z//P/9f/1//T/8//y//H/7//w//D/7//x//P/8//y//H/8f/x//H/
7//v/+7/6//w//H/8//1//T/8//z//L/8//y//L/8v/w//D/8P/w//D/8//1//f/9P/0
//P/8f/w//D/8P/w//H/8v/y//D/9v/y//L/8v/y//L/8v/0//X/9f/1//X/9//3//b/
9P/y/+//8P/y//T/9f/4//b/9v/4//v/+//7//v/+//7//r/+v/5//f/9//2//b/9P/0
//T/8f/u/+3/7P/q/+7/8v/1//n/9v/1//T/8f/w/+//7f/s/+r/6//r/+v/7f/t/+z/
7P/t/+7/7//w/+7/7v/u/+3/7f/u/+7/7v/s/+v/6//s/+7/6//s/+7/7//r/+n/5//r
//L/8v/x//f/BAARABsAKQA8AE0AWQBiAGwAdQB6AG0ATQA1ACwALgAlABMAAwD9//f/
8//1//f/+f/7//j/8//1//b/8v/v//X/+//5//b/+P/2//L/8P/u/+v/7f/s/+r/6P/p
/+z/7v/v/+v/6//s/+z/7v/u/+//7//u/+v/7v/w/+z/7P/u/+r/6P/t/+7/7v/s/+z/
7P/s/+7/7f/t/+//7//u/+7/7v/u/+//7//v/+//8P/w//D/8v/y//L/8f/x//H/8f/y
//H/8f/x//H/7//v/+//8P/y//P/8//0//P/8//z//X/9//3//f/+P/3//f/+P/4//j/
+f/5//v//f/9//7/AQABAAIAAwAEAAIABAAFAAcACQAJAAgACAANAA8AEAARABAAEQAR
ABIAEQAQAA0ADgAQAA8ADgAOAA8ADAAKAAoACwAKAAoACQAIAAgABwAFAAQAAwADAAMA
///8//z//f/7//n/9//2//b/9v/2//b/+P/3//b/9f/z//T/9P/z//X/8v/y//P/8//z
//T/9P/y//D/7P/r//D/8//0//T/8P/w//D/8P/y//P/8//z//H/8P/v/+//8f/y//L/
8v/v/+//7//u/+3/7f/t/+z/7P/t/+7/8P/y//L/8//z//H/8P/v/+//7f/s/+z/7P/x
//H/8v/0//L/8v/x//H/8P/w//H/8f/x//L/8v/y//L/8v/w/+7/7//v/+7/7f/t/+3/
7v/u/+//7//w//D/8f/w//H/8v/y//L/8v/1//T/8f/w/+//8f/x//L/8v/y//H/8f/v
/+//7//x//H/7//v/+//7//w//L/8//z//H/8//z//L/8//z//P/8//y//H/7//r/+7/
7//x//P/8f/x//L/8v/x//D/8P/w//L/8v/y//L/7v/v/+//7//w//L/8//z//H/8P/v
/+7/7//w//D/7v/v//L/8f/y//D/8v/z//P/8v/z//X/9//z//D/8v/y//L/8v/y//P/
8//z//X/9//3//b/8//y//D/8v/z//T/9P/2//f/+P/7/////P/7//r/+f/3//b/9v/1
//f/9//2//b/+P/4//j/9f/1//X/9f/0//P/8v/w/+//8f/x//H/7//x//H/8P/w/+//
7//u/+3/6//r/+r/6v/s/+z/7P/s/+3/7v/v/+//7f/u/+7/7v/s/+v/6//s//b/8//u
/+z/6//r/+3/7//v/+7/8P/3/wMAEgAXAB0ALQBCAFEAXwBqAHYAfwB6AGUASQAzACoA
KAAhAAsA+f/3//X/8//1////AQD///j/9f/3//z//P/3//n/+//z/+7/7v/w//D/8P/u
//H/8f/w/+7/7P/u//D/8f/x/+7/7f/t/+z/7f/u//D/8f/v/+v/7f/u/+7/7v/w/+z/
6P/t/+7/7v/v//D/8f/y//L/8f/x//P/8P/u/+3/7P/u/+//7//v//L/9P/1//b/8//y
//H/7//x//H/8f/y//H/8f/x//H/8f/x//H/8v/1//X/9P/0//f/9//3//n/+P/3//b/
9v/4//n/+//8//3//f/8//3/+v/5//n/+//+/wIABgAKAAgACgALAA0ADwAPAA4ADgAP
AA8ADgANAAwADQANAA4ADwAQAA8AEgAPAA0ACwAKAA8ADgAOABAAEAAOAA0ACwAIAAgA
BwAFAAYABQAFAAUAAQD+//7////+//v/+P/2//n/+v/7//z/+v/5//j/9//3//j/+P/3
//X/8v/y//P/9P/1//f/+P/3//b/8//z//P/9f/1//T/8P/w//D/8P/x//P/9P/1//X/
9P/z//P/9f/2//b/9v/0//P/8v/w//L/8//0//T/8//z//P/9P/0//T/9f/1//T/9P/0
//X/8//y//L/8v/1//P/8v/y//L/8v/x//H/8v/y//P/8//1//b/9v/2//T/9P/y//D/
9P/1//X/9f/1//X/9v/2//f/9//4//j/9v/0//T/9P/1//b/9//7//r/9//2//X/9//3
//j/+P/4//f/9//1//P/8//1//X/9//3//f/9//1//b/9v/1//f/+f/5//j/9//3//f/
9//4//n/+f/3//b/9f/1//X/+P/5//v//P/5//j/+P/4//b/9v/2//b/8//1//b/9//1
//b/9v/1//b/9v/2//b/9//4//j/9v/2//j/9v/2//T/9v/3//f/+P/5//v//f/7//r/
+P/4//j/+P/4//n/+f/5//f/+f/5//j/+v/6//n//P/7//z//P/+//3//P/9////AAAB
AAIAAwADAAIAAgABAP7//f/7//r//P/+/wAA///6//n/+P/2//j/+P/3//f/9//3//f/
9f/1//X/9P/0//L/8//z//P/9P/1//X/9v/2//b/9v/2//P/8v/x/+//8P/y//P/9P/0
//P/8//0//L/8f/y//T/9//3//f/9//3//j/AAAJABEAHAAjAC8ARQBYAGMAbwB6AIAA
gQByAFMAPQA5ADYAKAATAAEA+/8DAAUAAwADAP//AQAFAAYA///7//r//v////v/9//5
//r/+P/2//T/9P/4//3/+//6//j/9v/2//j/+f/5//X/9f/2//b/9P/0//X/9f/1//P/
9//6//X/9P/1//D/7//1//f/+P/4//j/+P/4//j/9//3//n/+//6//r/+v/6//v/+//7
//r/+v/5//j/+P/4//j/9//5//n/+f/6//v/+//7//v/+f/5//n/+v/+//////8AAP//
/////wEAAwADAAMABAADAAMABAAEAAQABQAFAAcACgALAA0AEQAOAA4ADgAOABAAEgAT
ABUAFgAVABMAEgAWABcAFwAXABgAGQAZABoAGgAaABgAGgAYABcAFgAWABsAGAAWABYA
FQASABAADQANAA4ADgANAAwACwALAAsACAAEAAMAAwAEAAMAAgACAAQABAAEAAQABgAF
AAQAAwABAAAA/v/7//3/+v/6//v//v///wEAAgD+//z/+P/3//v//f/9//z//P/8//z/
/P/6//v/+//7//3//P/7//v/+v/6//n/+P/5//n/+f/4//b/9//4//j/9//3//f/+P/6
//r/+//7//r/+v/6//v/+//6//r/+v/9//v/+v/6//r/+v/5//n/+P/4//n/+f/7//z/
/P/8//z//P/6//j//P/9//3//f/5//n/+v/6//v/+//8//z/+f/2//X/9P/3//r//f8D
AAAA/f/8//v/+//7//z//P/8//v/+//5//v/+//9//3//f/9//3//f/6//r/+f/3//n/
+//7//r/+//7//v/+//9//3//P/5//v/+//8//3/+//5//j/9v/2//b/9//4//r/+v/6
//r/9f/3//j/+f/5//r/+v/5//v//P/9//7//v/+//3/+v/5//r/9//2//f/+v/8//3/
+f/7//7//P/8//z//P/5//n/+P/3//n//f///wAA///+//z//v/9//7//v8AAP///v//
/wEAAwADAAMAAwADAAIAAgABAP/////+//7//f/8//v/9//4//n/+v/6//r/+v/5//n/
9//3//f/9f/1//X/9P/0//T/9f/1//X/9//3//b/9v/0//T/9P/0//b/9v/2//X/8v/y
//H/8P/z//P/9P/2//b/9f/2//T/8f/z//P/7//x//z//v8BAA8AHAAhACUAMQBIAF0A
aQBuAHYAfQB8AGkATQA7ADYALAAfAA8AAQD9/wEAAwADAAMAAwD///7////9//z//v/9
//v/+f/7//r/+P/4//j/9v/4//n/9//2//T/8v/x//L/8v/x//D/8f/z//T/9f/2//j/
+f/3//P/9f/2//X/9v/5//b/8v/3//j/+P/3//b/9f/0//b/9f/1//f/+v/6//v//P/5
//n/+P/3//b/9v/1//T/9//4//n/+f/2//X/9P/0//f/9//3//f/+v/7//z//v/9//3/
/P/8//v/+//7//3/////////AAD///3//P/6////AQACAAUAAwADAAQABwAJAAoACwAM
AAwADgAPABEAEwATABIAEgAUABUAFQAVABQAFQAVABYAFQAUABEAEgAWABcAGAAaABoA
FgATABIAEwASABIAEQAPAA4ADAAJAAoACQAJAAkABwAEAAQABQAFAAMAAQAAAAMABAAF
AAYAAwABAP///f/9//7//v/9//v/+P/4//n/+v/7//3//v/7//r/9//3//v//f/9//z/
/P/8//z//P/6//v/+//7//n/+P/3//f/9//4//j/+P/4//n/+v/6//n/+f/5//j/+P/5
//r//P/5//j/+P/3//j/+P/4//n/+//6//r/+v/8//n/9//2//f/+P/4//n/+v/6//v/
+//5//r/+v/6//r/+v/4//b/+v/7//v/+//4//f/9//2//j/+f/7//z/+v/4//j/+P/4
//j/+P/7//3/+//7//v/+f/5//r/+v/6//n/+f/3//j/+f/8//3//P/7//r/+f/3//j/
+P/3//j/+//8//z/+//7//v/+//5//n/+P/1//f/9//4//n/+//7//z//P/6//j/9//2
//n/+v/7//z/9v/3//f/9//6//z//f/9//v/+v/5//j/9//4//j/9v/4//z//P/+//v/
/P/8//v/+//7//j/+v/6//r/+v/6//v//f/+/////f/9//v/+P/6//r/+f/8/wAAAgAD
AAYAAgAAAAAAAQABAAEAAQABAAEAAAAAAP//AAABAAEAAgAAAAAAAAD9//r/+f/4//b/
9v/2//X/9f/2//f/+P/3//X/9f/0//T/9//5//r/+//4//f/9f/0//b/9v/2//b/9v/2
//b/9f/z//T/9P/0//b/9f/1//b/9v/z//b/+P/z//H/8//3//n//P/6/wEAFQAiACMA
KwA/AEwAWQBpAHQAfAB/AHIAWQBHADsANAAoABMAAQD/////+////wkADQAHAAMABAAD
AP3/+v/6//n///8HAP//9P/0//j/9v/4//j/9//4//j/9//2//X/9v/2//X/9P/1//f/
+P/2//b/9//3//T/8f/0//b/9v/2//j/9P/0//n/+v/6//j/+P/4//j/9//1//T/9f/1
//T/9P/0//f/+f/6//v/+P/4//f/9v/3//j/+f/5//z//f/+/wAA///////////8//v/
+v/6//r/+f/3//b/+P/5//r//f/9//3//f/+/wEAAwAGAAgACAAJAAkACwAKAAkACQAL
AAsADAANAA4ADgAQABEAEwAUABMAEQAQABIAEwATABMAFwAZABoAHAAcABwAGgAcABoA
GQAYABgAGQAWABQAFAAUABIAEQAPAA4ADgANAAsACwALAAwADQAJAAYABgAHAAcABQAD
AAIAAgACAAIAAgAAAP///v/9////AgAEAAUAAgD+//3//f/9//3//v/+//v/+v/3//f/
+//9//3//P/8//z//P/8//n/+f/4//f/+P/4//j/+f/3//j/+P/4//n/+f/5//j/+v/7
//z//P/4//f/9v/2//f/+P/6//v/+v/6//r/+//7//r/+v/6//3/+//6//r/+P/4//f/
9//6//r/+//7//3//v/+//7//P/8//r/+P/8//3//f/9//n/+f/6//r/+f/5//r/+v/8
//r/+v/6//j/+P/4//v//f/9////AQD+//3//f/8//r/+f/5//f/9//3//n/+f/5//n/
+f/5//v//P/8//v/+//9//3//P/7//v/+//7//n/+f/4//X/+f/5//r/+//7//v//P/8
//n/+P/4//j/+v/6//r/+v/3//n/+v/7//n/+v/6//n/+P/4//j/+P/8//7////+//7/
/v/0//L/+v/7//z//f/+//7//////////P/9//z/+v/8//z/+//+//7//v/9//7/AAAA
AAIABQAFAAUABQAFAAQABAAFAAUAAwABAP7//P/+//7//v/7//z//f/+//7/+//6//j/
9//1//X/9f/z//b/9//3//j/9v/3//f/9//1//X/9P/0//b/9v/2//b/9P/0//T/8//z
//T/9P/0//b/9f/1//b/9v/x//D/+v////n/8f/z//f/9v/2////CwAQABUAIwAzAEIA
TQBdAG4AeAB9AHwAawBPAEEAPAA4AC8AHQANAAMA/f8DAAcAAQADAAsACgD///v/+v/4
//X/+f/5//n//v/+//r/+P/2//T/+f/4//b/8//w//D/8v/z//P/8v/z//X/9v/0//T/
9f/1//T/8f/0//b/8v/y//T/8P/t//H/8f/w//H/8v/z//T/9f/1//b/+f/5//j/+P/4
//f/9//2//X/9f/2//b/9v/2//b/9v/1//P/8//z//T/+P/5//r/+//5//n/+f/6//v/
+//6//r/+f/5//n/+//7//v/+//8//v/+//8//z///8BAAIABQAHAAcACAALAAgACAAI
AAgACwAOABAAEwAUABMAEQAQABIAEwATABMAFQAXABgAGgAYABYAEgASABUAFQAVABYA
FwAUABIAEgAUABIAEQAPAA8AEAAQAA8ADAAJAAcABQAFAAQABgAJAAgABQACAAAA/v/+
//7//v8AAP///v/9//3//v/+//3/+//4//j/+f/3//f/+P/4//j/+P/2//f/9//5//n/
+P/2//b/9v/2//n/+//8//3/+//6//n/+f/4//j/9//2//b/9//4//j/9//3//f/9v/1
//X/9f/2//j/+P/5//n/9//2//X/9f/2//b/9//4//v/+f/4//j/9v/2//X/9f/4//j/
+f/5//r//P/9//7//P/8//r/+P/5//n/+P/3//X/9f/2//b/9//3//j/+P/5//j/+f/6
//j/9v/0//X/+P/3//j/+f/2//X/9f/0//b/9f/1//P/9P/1//j/+f/3//f/9//3//f/
+P/4//f/9v/3//b/9P/z//P/8//z//X/9//4//f/9v/1//X/9f/2//f/+f/6//f/9v/2
//b/9P/0//T/9P/z//X/9v/3//f/+P/4//f/9v/2//b/9v/3//j//P/8//r/+P/2//T/
9f/3//j/+f/5//v/+//6//j/9v/z//T/9//4//j/+v/7//z///8DAAMAAwADAAMA/v/8
//v/+f/8//3//f/+//z//P/8//n/+f/5//n/+P/2//T/8f/v//L/8//0//P/8f/v/+z/
6v/v//P/9v/5//f/9//2//b/8//y//H/8P/w//D/8P/v//H/8v/y//L/8P/v/+//8P/y
//P/8v/w/+3/8f/3//X/7//u//j/BQAJABAAGwAjAC8ARABTAGEAbAB0AHcAeABrAE0A
OQA0AC4AIwATAAUA+//5//v/+f/3//n/+//8/wEA/f/4//j/+//9/wEAAQD6//r/+P/u
/+z/7P/p/+v/7P/s/+z/7//y//T/9f/z//P/9P/0//P/8v/y//H/8P/t//D/8v/w//D/
8v/u/+3/8//1//b/+P/4//j/+P/6//n/+f/7//v/+v/6//r//P/9//3//f/8//z/+//6
//3//v///////f/9//3//v///////////wEAAQABAAIAAgABAP///v8BAAEAAQADAAEA
AQABAAIABQAFAAYABgAGAAcABwAJAAcABwAIAAsADQAOAA8AEAARABQAFgAZABoAGQAX
ABYAGgAbABsAGwAdAB8AIAAiACIAIgAgACIAIAAfAB4AHgAfABwAGgAaABwAGgAZABcA
FAAUABMAEQANAAsACgAJAAsACgAMAA8ADAAJAAYABAAEAAQABAAEAAcABwAHAAcABgAG
AAUAAwADAAAAAAABAAIAAwAFAAYAAgAAAPz/+//7//3//f/8//z//P/8//z//P/9//3/
/f////7//f/9//v//P/8//z/+//7//v/+v/8//3//v/+//3//f/9//7//P/8//3//f/8
//z//P/9/////v/+//7/AAD9//v/+v/9//7//v///////v/+//3//f/+//7//v///wAA
///+//7/////////+//7//z//P//////AAAAAAEAAAABAAIAAAD+//z//f////3//f/9
//3//f/+//7/AAD//////f/7//v//f/9//3//f/9//3//P/8//v/+f/8////AAAAAPz/
+//6//n/+//9//7//f//////AAABAP7//f/9//z//P/8//3//v/9//z/+//6//r//f//
/wEA//8AAAAA///8//z//P/8//7/AAABAAAA//8AAP3//P/+/wAAAQABAP7//f/9//3/
BQADAPz/AAACAAQABgAFAAQAAwACAAQABAAEAAQABgAGAAYABgAJAAoACwAMAAoACAAG
AAQABAAEAAQABAACAAIAAgACAAQABAAEAAQAAwACAAEAAAD+//7//v/+//3//P/7//r/
+//8/w==
         </WaveFormData>
      </LeadData>
      <LeadData>
         <LeadByteCountTotal>10000</LeadByteCountTotal>
         <LeadTimeOffset>0</LeadTimeOffset>
         <LeadSampleCountTotal>5000</LeadSampleCountTotal>
         <LeadAmplitudeUnitsPerBit>4.88</LeadAmplitudeUnitsPerBit>
         <LeadAmplitudeUnits>��V</LeadAmplitudeUnits>
         <LeadHighLimit>2147483647</LeadHighLimit>
         <LeadLowLimit>268435456</LeadLowLimit>
         <LeadID>V1</LeadID>
         <LeadOffsetFirstSample>0</LeadOffsetFirstSample>
         <FirstSampleBaseline>0</FirstSampleBaseline>
         <LeadSampleSize>2</LeadSampleSize>
         <LeadOff>FALSE</LeadOff>
         <BaselineSway>FALSE</BaselineSway>
         <ExcessiveACNoise>FALSE</ExcessiveACNoise>
         <MuscleNoise>FALSE</MuscleNoise>
         <LeadDataCRC32>1112355142</LeadDataCRC32>
         <WaveFormData>
tv+2/7b/tv+//8j/0f/a/+D/5v/s//L/9//6//3/AAABAAIAAwAEAAYABgAGAAYABwAI
AAkACgAKAAoACgAKAAoACgAKAAoACgAKAAoACgALAAwADQAOAAwADAAMAAwADAAMAAwA
DAAMAAwADAAMAA0ADgAPABAAEgASABIAEgARABAADwAOAA4ADgAOAA4ADgAOAA4ADgAP
ABAAEQASABAAEAAQABAAEgASABIAEgATABQAFQAWABYAFgAWABYAFAAUABQAFAAWABYA
FgAWABgAGAAYABgAGAAYABgAGAAWABYAFgAWABUAFAATABIAEAAQABAAEAAPAA4ADQAM
AAsACgAJAAgABwAGAAUABAAEAAQABAAEAAMAAgABAAAAAAAAAAAAAAAAAAAAAAAAAAAA
AAAAAAAA/v/+//7//v/+//7//v/+/wAAAAAAAAAAAAAAAAAAAAAAAAAAAAAAAP7//v/+
//7//v/+//7//v8AAAAAAAAAAAAAAAAAAAAAAgACAAIAAgADAAQABQAGAAQABAAEAAQA
BAAEAAQABAAGAAYABgAGAAgACAAIAAgACAAIAAgACAAKAAoACgAKAAoACgAKAAoACAAI
AAgACAAIAAgACAAIAAgACAAIAAgABgAGAAYABgAIAAgACAAIAAcABgAFAAQABAAEAAQA
BAAGAAYABgAGAAUABAADAAIAAgACAAIAAgAAAAAAAAAAAAIAAgACAAIAAAAAAAAAAAAA
AAAAAAAAAAAAAAAAAAAAAAAAAAAAAAAAAAAAAAAAAAIAAgACAAIAAAAAAAAAAAAAAAAA
AAAAAP7//v/+//7//v/+//7//v8AAAAAAAAAAP7//v/+//7/AAAAAAAAAAAAAAAAAAAA
AP7//v/+//7/AAAAAAAAAAD+//7//v/+/wAAAAAAAAAAAQACAAMABQAFAAUABQAFAAcA
BwAHAAcABQAFAAMAAgABAP/////9//z/+v/6//n/+v/6//v/+//5//v/+//7//v/+//7
//r/+v/7//v/+//8//3//f/9//z//P/8//z//P/8//z//P/+//7///////7//f/8//z/
/v/8//7//v///wAAAQABAAEAAQACAAIAAgACAAIAAgAAAAAAAAAAAAAAAAAAAAEAAwAJ
AA8AFwAbAB4AJgAqACgAIwAUAP3/4P/H/63/lP99/3D/af9i/1r/U/9M/0f/SP9R/2D/
cf+B/5L/n/+u/7r/wf/J/9X/2//g/+b/7v/z//n///8AAP///v8CAAQABQAFAAcABwAH
AAcACQAKAAwADQAKAAkACQAIAAoACwALAAsADAAMAA4ADgANAA0ADQANAA0ADQAOAA4A
DwAPAA8ADwAQAA8ADgANAA8ADwAPAA8ADwAOAA4ADwAPAA8ADwAPABEAEQAQABAAEAAQ
ABAAEQATABMAEwATABEAEQASABIAEgASABIAEgATABMAFAAUABYAFgAWABcAGQAZABkA
GwAZABkAGQAZABcAFgAWABcAFwAZABcAFgAYABcAFwAXABMAEwASABIAEwATABEAEAAO
AA4ADAALAA0ADAALAAoABwAHAAcACAAIAAgABgAFAAUABQAEAAMAAQACAAIAAQABAAEA
AQABAAEAAQABAAEAAQABAAEAAQAAAAAAAAAAAAEAAQABAAEAAQABAAEAAQABAAEAAQAC
AAAAAAABAAEAAwADAAQABQADAAQABQAFAAIAAQAAAP//AAACAAMABAACAAIAAgACAAMA
BQAGAAcABgAFAAQAAwAFAAYABwAJAAkACQAIAAgACgAKAAoACgAKAAoACgAKAAgACAAJ
AAkACQAJAAkACQAIAAgABwAGAAcACAAJAAkACQAKAAoACQAJAAkACQAHAAUABgAGAAYA
BQAFAAUABQAFAAUABAAEAAYABgAFAAQAAwACAAIAAQADAAMAAwADAAEAAQACAAIAAwAD
AAMAAwAAAAAAAAAAAAMABQAGAAYABAADAAIAAQABAAEAAgACAAIAAgABAAEAAQABAAEA
AQABAAEAAQACAAAAAAD/////AQABAAEAAQD//////////wAAAAABAAMAAQABAAEAAQAD
AAMAAwADAAEAAQABAAEA///+//7//v8AAAEAAQABAP////8AAAIAAgACAAIAAgACAAQA
BQAGAAcABQAFAAUABQAHAAcABwAFAAQAAwABAAEA///+//z//P/6//j/9//3//n/+f/7
//v/+//7//v/+//6//r/+//7//v//P/9//3//f/+//7//v/+//7//v/+//7//v/+////
//////////8CAAIAAAACAAAAAAAAAAAA////////AAACAAIAAgACAAIAAgACAAIAAAAC
AP7//v8DAAcACQARABkAHwAgACIAJgAoACMAFgABAOb/y/+z/5r/hf92/2v/YP9Y/1P/
Uv9N/0r/Uf9c/2v/gf+S/5v/qP+2/8P/y//T/9f/3v/k/+z/9f/3//v/AAADAAQAAgAC
AAcACwAMAAsACgAJAAgACAAJAAkACwALAAwADAAOAA8ADwAPAAwADAAOAA4ADwAPAA8A
DwANAA0ADgAOAAwACwAKAAkADAANAA4ADwANAA0ADQANAA4ADgAPABEADwAPAA8ADwAP
AA8ADgAOAA4ADgAOAA8ADwAPAA8ADwAQABEAEwAUABQAFAAUABQAFQAVABYAFgAYABgA
GAAZABYAFQAUABUAFQAVABUAFQAVABQAFAAVABUAFwAVABQAFAATABMAEwARABEAEAAQ
AA8ADwANAAwADAAMAAoACQAJAAgABwAGAAUABQAFAAYACAAIAAYABQAEAAMAAQD/////
AAAAAP///f/9//3//f/+////AAABAAEAAQABAAEAAAAAAAAAAAD///////////3//f/9
//3//v///wAAAgAAAAAAAQABAAAA//////////8AAAEAAQABAAEAAQABAAEAAgACAAIA
AgACAAIAAgADAAUABgAHAAYABQAEAAMABAAGAAgACwALAAsACgAKAAkACAAHAAYACAAI
AAgACAAIAAgACQAJAAsACwALAAsACwAKAAgABgAHAAgACQAJAAgACAAHAAUABQAFAAUA
AwADAAQABAAEAAQABQAGAAcABQAFAAQABAAEAAQAAwACAAAAAAABAAEAAQABAAEAAQAB
AAEAAgACAAEAAQABAAEA/v/+//7//v///wEAAgACAAMAAwADAAMAAgABAAEAAAD+//7/
/f/9////////////AQABAAEAAgAAAAAA/////////////////f/9//3//f/+//7///8B
AAEAAQABAAEA/////////////////////////v/+//7/AAACAAQABAAEAAQABQAFAAUA
BQAFAAUABQAFAAMAAwADAAEAAgABAP/////9//z/+v/6//n/+P/4//n/9//3//n/+f/7
//v/+//7//r/+v/7//v/+//8//3//f/9//7//v/+//7//v/+//7//P/8//z//f/9//3/
/f/9/wAAAAD+/wAA/v/+//7//v/9//3//f/+/wAAAAAAAAAAAAAAAAAAAAD+//7/AAAC
AAMABwALAA8AEwAZABwAIAAkACIAHQAWAAEA6v/Z/8X/qP+R/4j/g/9+/3r/d/90/2//
av9v/3b/ff+J/5T/n/+s/7b/u//D/9H/2//c/+D/6P/t//H/9//+/wEAAgACAAIAAwAF
AAUABQAFAAUACAAIAAkACQAJAAkACgAKAAoACwALAAsACQAIAAkACAAIAAkACgALAAkA
CQAKAAoABwAHAAcABwAJAAkACQAJAAsACwALAAsACwAKAAoACwALAAsACwALAA0ADQAM
AAwADAAMAAwADQALAAsACwALAA0ADQAOAA4ADAAMAAwADAANAA0ADgAOAA4ADgAOAA8A
DwAPAA8AEQAPAA8ADwAPAA4ADgAPABEAEAARAA4ADAAMAAsACwALAAkACQAIAAgABQAF
AAMAAgADAAQAAwADAAEAAAD///7//f/9//3//v/8//z/+v/5//z//f/9//3///8AAAAA
///9//3//f/9//v/+//7//v//f/9//3//f/+//7//v/+////////////////////////
//////8AAP7//v///////v/9//3//f/+/wAAAgADAAEAAQABAAEAAwAEAAQABAACAAIA
AgACAAEAAQAAAP//AQABAAEAAQADAAQABQAHAAUABQAEAAQABAAEAAQABAACAAIAAgAC
AAQABAAFAAUABQAFAAUABQAGAAYABQAEAAQABAAEAAMABQAGAAYABQAFAAUABQADAAEA
AgACAAIAAwADAAMAAwABAAEAAAAAAAAAAAD///7/AAAAAAEAAQABAAEAAQABAAMAAwAE
AAQAAgABAAAA/////wAAAQACAAAAAQABAAAA//////////8BAAEAAgACAAAAAAD/////
/f/9//3//f////////8AAAAAAAD///////////////8BAAEAAQABAAEAAAAAAAEA////
//////8BAAEAAQABAP////////////8AAAAAAgACAAIAAgADAAMAAwADAAUABQAFAAUA
AwADAAMAAQACAAEA/////////v/8//z/+P/2//X/9f/2//f/+v/7//3//f/9//3/+v/6
//v/+//5//r/+//7//7/AAABAAIA///+//3//P/+//7//v////3//f/9//3///8AAP//
AgAAAAAAAAAAAAEAAQABAAIAAgACAAIAAgAAAAAAAAAAAAQAAgACAAQAAwAHAAkACQAR
ABsAHgAcAB4AHgAdABwADwD4/+H/z/+4/5//jv+H/4L/fP93/3D/af9k/2H/av9z/33/
iP+X/6L/rv+5/8H/y//Z/+D/4v/k/+3/8//3//r//f8AAAIABAAFAAUABwAHAAcABwAI
AAgACQAJAAkACQAKAAoADAANAA0ADQAMAAwADgAOAA8ADwAPAA8ADAALAAsACgAKAAsA
DAANAA8ADwAPAA8ADwAPAA8ADwANAAwADAANAA0ADQANAA0AEQARABAAEAAOAA4ADgAP
AA8ADwAPAA8ADwAPABAAEAAQABAAEAAQAA8ADwAQABAAEgASABIAEwARABEAEQATABMA
EwATABMAEwASABIAEwARABMAEQAQAA4ADQANAA0ADQANAAwADAANAA0ACwAKAAgACAAG
AAUABQAEAAMAAgABAAEAAQACAAIAAgAAAP////////7//f///wAAAAD//wEAAQABAAEA
AwADAAMAAwABAAEAAQABAAAAAAAAAAAAAAABAAIAAwADAAMAAwADAAEAAQABAAIAAgAC
AAMAAwACAAEAAQABAAMABAAFAAUABQAFAAUABQAFAAYABgAGAAQABAAEAAQABgAHAAcA
BwAHAAcABwAHAAUABgAHAAkACwALAAoACgAKAAoACgAKAAgACAAIAAgACAAIAAkACQAL
AAsACwALAAwADAALAAoACgAKAAoACQAHAAgACAAHAAkACQAJAAcABQAGAAYABgAHAAcA
BwAHAAUABQAEAAQABQAGAAYABgAGAAYABwAHAAYABQAEAAMABQAFAAYABgAFAAUABQAF
AAQABAAEAAQABgAHAAcABgADAAMAAwADAAMAAwAEAAQABAAEAAMAAwADAAMAAwADAAMA
AwADAAQABAAEAAMAAwADAAMAAwADAAMAAwADAAMAAwACAAIAAwADAAMAAwADAAMAAwAD
AAMAAwADAAMAAwADAAIAAgACAAIAAwADAAMABQAFAAYABgACAAIABAAEAAQABAAHAAcA
BwAHAAkACQAJAAkACQAJAAkABwAFAAMAAAD//////v/8//z/+//6//r/+//9//3/////
//3//f/9//3//v/+/////////wAAAQABAP//AAAAAAAAAgACAAIAAgAEAAQABAAFAAUA
BQAFAAUABQAEAAEAAgAAAAAAAAAAAAEAAQABAAIABAAEAAQABAACAAIAAgACAAQABgAE
AAQABQAJAA8AEwAZAB0AHgAiACYAKgAlABoACQDu/9P/vf+m/5H/hP95/27/aP9j/17/
Wf9S/1X/Yv9v/33/jP+b/6j/tv+//8f/0f/d/+b/6P/s//P/+f/7//z//f8AAAQABgAH
AAkACgAJAAgABwALAAwADgAPAA4ADQANAAwADgAPAA8ADwANAAwADQAMAA0ADQANAA0A
DwAPABAAEAAPAA8ADwAPAA8ADwAPAA8ADwAPAA8ADwAPAA4ADgAPABEAEQARABEAEQAR
ABAAEAAQABAAEAARABEAEQARABEAEQARABIAEgAUABQAFAAUABcAFwAYABgAFwAWABUA
FQAXABcAFwAZABcAFwAXABcAEwASABIAEwAUABcAFgAWABYAFQAVABUAEwATABIAEgAP
AA8ADQAMAAwADAAKAAkACQAIAAcABgAHAAcABwAIAAYABgAEAAMABQAFAAQAAwACAAIA
AQD//wEAAQABAAEAAQABAAEAAQABAAEAAQABAAIAAgACAAIAAwADAAMAAwABAAEAAQAB
AAMAAwADAAQAAgACAAMAAwAAAP///////wEAAgADAAMAAQABAAEAAQADAAQABAAEAAQA
BAAEAAQABAAFAAUABQAFAAUABQAFAAMABAAFAAcACAAJAAkACgAKAAoACgAKAAgACAAI
AAgACAAIAAkACQAJAAkACQAJAAoACgAJAAgACAAIAAgABwAHAAgACAAHAAYABQAEAAEA
AgAEAAUABgAFAAUABQAFAAUABQAEAAQABAAEAAMAAgAEAAQABQAFAAQAAwACAAEAAwAD
AAQABAADAAMAAwADAAAAAAAAAAAAAgADAAMAAgABAAEAAQABAP////8AAAAAAgACAAEA
AQADAAMAAwADAAIAAQAAAAAAAQACAAIAAwABAAEAAQABAAEAAQABAAEA///+//7///8B
AAEAAQABAAEAAQABAAEAAQABAAEAAQADAAIAAgACAAMAAwACAAEAAwADAAQABAAEAAQA
BAAEAAQABAAHAAcABwAHAAUABQAFAAUABQAFAAUAAwACAAEA//////3//P/6//r/+f/4
//j/+f/6//v//v////7//f/8//v//P/8//3//f/9//7/////////AAAAAAAA/v/+//7/
/v8AAAAAAAABAP//////////AgACAAAAAgAAAAAAAAAAAP///////wAAAAAAAAAAAAAC
AAIAAgACAP7//v8CAAYACQANAA8AFQAdAB8AIAAkACgAJgAdAAoA8//Y/73/pf+M/3v/
cP9n/17/Vv9T/1D/Tf9O/1f/Zv97/43/mv+j/6z/uv/F/83/1f/d/+L/6P/w//P/9f/7
/wAAAwACAAQABgAHAAsADAALAAoACQAIAAgACQAJAAsACwAMAAwACgALAAsACwALAAwA
DwAQAA4ADQAMAAsADQANAA4ADgALAAsACwALAA8ADwAPAA8AEQARABEAEQAPAA4ADgAP
AA8ADwAPAA8ADwAPAA4ADgAOAA4ADgAPABEAEQARABEADwAPABAAEAARABIAEwAUABMA
EwAUABQAFgAWABYAFwAVABUAFQAXABcAFwAXABcAFwAWABYAFwAVABcAFQAUABUAFQAW
ABcAEwATABIAEgARABEADwAOAAwADAAKAAkACwAKAAkACAAFAAUABQAGAAYABgAEAAMA
AQABAAAA//8BAAIAAgABAP///////////////////////////////wIAAgACAAIA////
/////////////////wEAAQABAAIABAAEAAUABQADAAEAAAD//wEAAgADAAMAAwADAAMA
AwABAAIAAgACAAQABAAEAAQABAAFAAUABQADAAMAAwADAAMABAAFAAcABwAHAAYABgAI
AAgACAAIAAgACAAIAAgACAAIAAkACQAHAAcABwAHAAoACgAJAAgABgAGAAYABQAFAAYA
BgAFAAcABwAHAAUABQAGAAYABgADAAMAAwADAAMAAwACAAIAAQAAAP7//P///wAAAgAD
AAEAAQABAAEA/////wAAAAAAAAEAAgADAAIAAgACAAIAAgADAAMAAgD/////////////
//8AAAAAAAAAAP////8BAAEAAQABAP///////wAAAAAAAP////8BAAEAAQABAAEAAQAB
AAEA///+//7/////////////////////////AgADAAQABQADAAAA/v/8/wAAAQABAAEA
//8BAAIAAgACAAIAAgABAAEAAQABAAIAAwAEAAUABwAHAAcABQADAAEA/v/9//v/+v/4
//j/+f/4//j/+f/5//n/+//7//n/+f/5//n/+P/4//n/+f/6//z//v////3//v/+//7/
/v/+//7//v/+//7//v////3//f/9//3//v/+//z//v8AAAAAAAAAAP///////wAAAAAA
AAAAAAAAAAAAAAAAAAIAAgAAAAAAAwAHAAsACwAVACEAJAAkACgALAAlABQA///k/8v/
s/+Y/3//cv9n/2D/WP9T/1D/S/9I/0//YP9v/4P/lP+d/6j/tP+//8n/0//Z/97/4v/m
/+3/9f/5//7/AQACAAQABAADAAUACQAJAAkACQAJAAgACAAHAAkACQAKAAoACgALAAsA
CwAKAAoADAAMAAsACwALAAsACwALAAwADAANAA0ADQANAA8ADwAPAA8AEQARABEAEQAQ
AA4ADQANAA0ADQANAA0AEQARABAAEAAOAA4ADgAPABEAEQARABEAEQARABIAEgASABIA
EgASABMAEwAUABQAFAAUABQAFQATABMAEwAVABcAFwAXABcAFwAWABYAFwAZABsAGQAY
ABYAFQAVABUAEQARABAAEAARABEADwAOAA4ADgAMAAsACQAIAAcABgAGAAcACAAKAAkA
CAAFAAMABQAFAAQAAwABAAIAAgABAAEAAQABAAEAAQABAAEAAQABAAEAAQABAAAAAAAA
AAAAAQABAAEAAQABAAEAAQABAAAA///+//7/AAAAAAEAAQAAAP//////////AAABAAEA
AwADAAMAAwABAAIAAgACAAIAAgACAAIABAAFAAUABQAFAAUABQAFAAUABgAHAAkACwAL
AAoACgAJAAgABwAGAAgACAAIAAgACAAIAAkACQAJAAkACQAJAAwADAALAAoACAAIAAgA
BwAHAAgACAAHAAcABwAHAAUABwAIAAgACAAGAAUABAADAAUABQAEAAQABAAEAAMAAgAC
AAIAAwADAAEAAQABAAEAAwADAAQABAABAAEAAQABAAEAAgADAAQAAgADAAMAAgD/////
/////wEAAQACAAIAAgACAAEAAQABAAEAAQABAAEAAQABAAIAAgACAAEAAQD/////////
/wEAAQABAAEAAAD+//3//f8AAAEAAgADAAIAAQAAAP////////////8AAAAAAQACAAEA
AQAAAP//AwADAAIAAgAEAAQABAAEAAcABwAHAAcABQAFAAUABQAHAAcABwAFAAQAAwAB
AAEA/f/8//r/+v/7//r/+v/7//v/+//9//3//f/9//3//f/8//z//f/9//v//P/9//3/
/f/+//7//v8AAAAAAAAAAP7//v/+////AQABAAEAAQACAAIAAAACAAIAAgACAAIAAQAB
AAEAAgACAAIAAgACAAIAAgACAAIAAAD+/wIABAAFAAkAEQAXABsAHwAgACQAKgAsACMA
EADz/9b/v/+n/47/ff9w/2X/Xv9Y/1H/SP9F/0z/Vf9m/3f/hf+W/6f/tv/A/8f/0//Z
/93/4v/q/+7/9f/9////AAD//wIABgAGAAkACwALAAsACwALAAoACgALAAsACwALAAwA
DAAMAA0ADQANAAoACgAMAAwACwALAAsACwANAA0ADgAOAA8ADwAPAA8ADgANAAwACwAM
AA0ADgAPABEAEAAQABEADwAPAA8ADwARABEAEAAQABIAEgASABMAFQAVABUAFQAUABMA
EwASABAAEAAQABAAEwATABQAFAAWABYAFgAXABcAFwAXABkAGQAZABkAGQAZABgAGAAZ
ABsAHQAbABoAGQAXABYAFQATABMAEgASABEAEQAPAA4ADwAQAA8ADwANAAwACwAKAAcA
BwAHAAgABgAGAAQAAwAFAAUABAADAAEAAgACAAEAAQABAAEAAQADAAMAAwADAAMAAwAD
AAMAAgACAAIAAgD//////////wAAAQACAAMAAgABAAAAAAACAAIAAwADAAAA////////
AQACAAMAAwAFAAUABQAFAAMABAAEAAQABAAEAAQABAACAAMAAwADAAQABQAGAAcABwAI
AAkACwAKAAkABwAGAAgACAAIAAgACAAIAAgACAAIAAgACQAJAAcABwAHAAcACgAKAAkA
CAAKAAoACgAJAAgACAAHAAUABQAFAAUAAwAFAAYABgAGAAUABQAFAAUAAwADAAIAAgAC
AAIAAQAAAAEAAgAEAAUAAwADAAMAAwABAAEAAgACAAEAAQABAAEAAAAAAAAAAAAAAAEA
AQAAAAEAAQABAAEAAQABAAIAAgAAAAAA////////////////AQABAAEAAgAAAAAA////
//////////////////////////7//v///////////////////////////////////wEA
AgD+//z/AAACAAIAAgACAAUABQAFAAUAAwADAAMAAwAFAAUABQADAAAA///9//3//f/8
//r/+v/4//b/9f/1//f/9//5//n/+f/5//n/+f/6//r/+//7//v//P/9//3/+//8//z/
/P/8//z//P/8//z//P/8//3//f/9//3//f/+//7//P/+//7//v/+//7/////////AAD/
//7//f/8//7//v/+//7//v/+/wAAAgADAAUABwALABMAFwAYABoAHgAeAB0AGgALAPL/
1//D/67/l/+I/4H/ev9w/2v/Zv9h/17/X/9o/2//e/+M/5n/pP+u/7n/w//L/9X/3P/g
/+L/5//r//P/+P/9//z//v/+////AQADAAMAAwADAAQABAAFAAUABwAHAAgACAAGAAcA
BwAHAAYABgAIAAgACQAJAAkACQAIAAcABwAGAAcABwAHAAcACQAJAAkACQAHAAcABwAH
AAkACAAIAAkABwAHAAcABwAHAAcABgAGAAYABgAGAAcACQAJAAkACQAJAAkACgAKAAwA
DAAMAAwADAALAAsACgALAAwADQAPAAwACwAKAAsACwALAAsACwALAAoACgALAAkACwAJ
AAgACgAJAAkACQAGAAUAAwACAAIAAwACAAIAAgACAAAA///9//z/+//6//v/+//7//z/
/P/8//r/+f/7//v/+v/5//n/+v/6//n/9//3//f/9//5//n/+f/5//n/+f/5//n/+v/6
//r/+v/7//v/+//7//v/+//7//v/+f/5//n/+v/6//r/+//7//z/+//7//v/+//8//3/
/f/7//v/+//7//3//v/+//7//P/8//z//P/+/////////wEAAQABAAEA//8AAAEAAwAC
AAEA///+/wAAAAAAAAAAAAAAAAAAAAD+//7//////wEAAQABAAEAAAAAAP///v8AAAAA
AAD/////AAAAAP///////////f/9//7//v/+//3//f/9//3//f/9//z//P/+//7//f/8
//v/+v/6//n/+//7//v/+//7//v//P/8//v/+//7//v/+P/4//j/+P/6//v/+//6//n/
+f/5//n/9//3//j/+P/4//j/9//3//n/+f/5//n/+f/5//n/+v/6//r/+f/5//n/+f/5
//n/9//3//f/9//3//b/9v/3//n/+f/5//n/+f/5//n/+f/7//v//f/+//v/+v/5//j/
+v/7//z//f////////////3//f/9//v/+P/3//X/9f/1//T/8v/y//P/8v/y//P/8P/v
//D/7//w//H/8v/z//L/8v/z//P/8//0//X/9f/z//T/9P/0//b/9v/2//b/8//y//H/
8f/z//X/9//5//j/+P/2//j/9v/2//b/9v/1//X/9f/2//j/+P/4//j/9v/2//b/9v/2
//b/+P/6//v///8BAAUACQANABAAFAAWABYAEwAKAPv/5v/P/7f/oP+J/37/e/96/3j/
cf9m/13/Wv9d/2j/cf97/4b/j/+a/6b/sf+9/8n/0f/U/9b/2v/f/+f/7f/w//X/9v/2
//j/+f/7//v/+//7//v//P/8//3//f/9//3//v/+//7/////////AAAAAAIAAgD/////
//////3//f/+//7/AAABAAIAAwAEAAMAAgABAAEAAQABAAEAAQAAAAAAAQABAAEAAQAB
AAUABQAEAAQABAAEAAQABQADAAMAAwADAAUABQAGAAYABQAEAAMAAgADAAMABAAEAAQA
BAAEAAUAAwADAAMABQAHAAcABwAHAAUABAAEAAUAAwAFAAMAAgACAAEAAQABAP/////+
//7//f/9//v/+v/8//z/+v/5//n/+P/3//b/8//z//P/9P/y//L/8P/v//H/8f/w/+//
8P/y//P/8//x//H/8f/x//P/8//z//P/8//z//P/8//2//b/9v/2//X/9f/1//X/9f/1
//X/9f/z//P/8//0//X/9v/4//n/9//1//T/8//z//T/9f/1//X/9f/1//X/9//4//j/
+P/2//b/9v/2//j/+f/5//n/9//3//f/9//3//j/+f/7//n/+f/4//j/+v/6//r/+v/8
//z//P/8//z//P/9//3/+//7//v/+//8//z/+//6//n/+P/3//X/9//4//j/9//4//n/
+v/5//j/+P/3//b/9//3//f/9//5//n/+P/4//j/+P/3//b/9P/0//X/9f/2//f/+P/5
//f/9//4//j/9f/1//X/9f/2//b/9v/2//b/9//3//b/9P/z//L/8f/z//P/9P/0//T/
9P/z//P/9P/1//b/9//1//X/9f/2//T/9P/z//P/9f/1//X/9f/1//X/9f/1//X/9P/0
//X/8//z//P/8//z//P/8//z//X/9f/1//X/8//y//L/8v/0//X/9f/1//X/9f/2//b/
+v/6//j/+v/6//r/+v/4//j/+P/4//b/9P/y//D/7//u/+3/7P/u/+7/7v/u/+z/7P/s
/+z/7v/u/+7/7v/t/+z/6//q/+z/7v/w//L/8v/y//L/8v/w//D/8P/w/+7/7v/u/+7/
7//w/w==
         </WaveFormData>
      </LeadData>
      <LeadData>
         <LeadByteCountTotal>10000</LeadByteCountTotal>
         <LeadTimeOffset>0</LeadTimeOffset>
         <LeadSampleCountTotal>5000</LeadSampleCountTotal>
         <LeadAmplitudeUnitsPerBit>4.88</LeadAmplitudeUnitsPerBit>
         <LeadAmplitudeUnits>��V</LeadAmplitudeUnits>
         <LeadHighLimit>2147483647</LeadHighLimit>
         <LeadLowLimit>268435456</LeadLowLimit>
         <LeadID>V2</LeadID>
         <LeadOffsetFirstSample>0</LeadOffsetFirstSample>
         <FirstSampleBaseline>0</FirstSampleBaseline>
         <LeadSampleSize>2</LeadSampleSize>
         <LeadOff>FALSE</LeadOff>
         <BaselineSway>FALSE</BaselineSway>
         <ExcessiveACNoise>FALSE</ExcessiveACNoise>
         <MuscleNoise>FALSE</MuscleNoise>
         <LeadDataCRC32>3193914656</LeadDataCRC32>
         <WaveFormData>
ev96/3r/ev+J/5j/p/+2/7//yP/R/9r/4P/m/+z/8v/0//b/+P/6//3//v///wAAAwAE
AAUABgAGAAYABgAGAAgACAAIAAgACQAKAAsADAANAA4ADwAQABAAEAAQABAAEAAQABAA
EAASABIAEgASABUAFgAXABgAGgAaABoAGgAcABwAHAAcABwAHAAcABwAHQAeAB8AIAAi
ACQAJgAoACkAKgArACwALgAwADIANAA3ADgAOQA6AD4AQABCAEQARgBIAEoATABPAFAA
UQBSAFQAVgBYAFoAWwBcAF0AXgBeAF4AXgBeAF0AXABbAFoAWQBYAFcAVgBVAFQAUwBS
AE0ASgBHAEQAPwA8ADkANgA1ADQAMwAyAC8ALAApACYAIgAgAB4AHAAYABYAFAASABAA
DgAMAAoACAAGAAQAAgD///7//f/8//r/+v/6//r//P/8//z//P/8//z//P/8//v/+v/5
//j/+P/4//j/+P/2//b/9v/2//b/9v/2//b/9//4//n/+v/7//z//f/+//z//P/8//z/
/v/+//7//v8AAAAAAAAAAAIAAgACAAIABAAEAAQABAAGAAYABgAGAAgACAAIAAgABQAE
AAMAAgAEAAQABAAEAAYABgAGAAYABQAEAAMAAgAEAAQABAAEAAMAAgABAAAAAAAAAAAA
AAAAAAAAAAAAAP3//P/7//r//P/8//z//P/7//r/+f/4//n/+v/7//z/+//6//n/+P/2
//b/9v/2//b/9v/2//b/9v/2//b/9v/0//T/9P/0//T/9P/0//T/9P/0//T/9P/0//T/
9P/0//L/8v/y//L/8v/y//L/8v/0//T/9P/0//L/8v/y//L/8//0//X/9v/0//T/9P/0
//P/8v/x//D/8P/w//D/8P/w//D/8P/w//H/8v/z//T/9f/2//f/+P/6//v/+//7//v/
/P/8//v/+f/6//r/+f/5//n/+f/4//f/9f/0//P/8//0//b/9//2//X/9f/0//P/8f/x
//H/8f/x//H/8f/v/+//7v/u/+z/7P/r/+v/7P/s/+3/7//v/+//7//v/+7/7f/s/+v/
7P/t/+7/7//w//H/8v/z//H/8f/y//P/8v/x//D/7f/v/+//7//v/+3/7P/v//H/9P/7
/wQADAAWACMAOABTAHAAhgCCAG4AVQA8AB4A9P/I/5v/bf89/xH/6P61/pb+o/7C/uL+
/P4W/zH/TP9m/3r/if+X/6f/tf+8/8X/0P/Z/+H/7P/y//P/8f/y//P/+P/7//z//P/8
//7//////wAAAwADAAQABAAEAAcACAAJAAkABgAGAAkACQAKAAoACwALAAwADgAOAA8A
DwAQABAAEAAQABAAEAARABQAFAAVABcAFwAXABgAGQAZABoAGgAcABsAHAAcABwAHQAd
AB0AHgAiACMAJAAlACYAJgAoACsALQAuADAAMwA1ADgAOgA8AD0APgA/AEIARgBHAEoA
TwBTAFQAVABXAFcAVwBXAFkAWgBaAFoAWgBdAF0AXQBdAFoAWgBaAFkAWgBZAFYAVQBU
AFIATwBOAEwASQBIAEYAQwA+ADsAOgA3ADUAMwAtAC0ALQApACYAIwAhAB4AHAAaABUA
EwAPAA0ADAALAAgABgAFAAUABAAAAP///v/8//7//f/9//z/+v/6//r/+f/3//f/9//3
//n/+f/5//n/+f/5//n/+v/7//r/+v/5//f/9//3//f/+f/5//r/+//5//n/+P/4//n/
/P/+/////////wAAAQABAAIAAgADAAEAAgADAAMABQAFAAUABQAFAAUABgAGAAUABQAF
AAYABgAGAAYABgAHAAcABwAFAAcACAAJAAsACAAHAAYAAwAFAAUABQAEAAQABAAEAAQA
BAAEAAQABAACAAEA///9/////v/9//3//f/8//v/+//9//3//f/9//r/+v/7//v/+//7
//v/+//5//j/9//4//v/+//8//z/+v/5//j/9//5//n/+f/4//j/+f/5//n/+v/6//j/
9//1//X/9f/1//X/9v/2//b/9v/2//b/9//1//X/9f/1//b/9v/3//j/+P/3//b/9f/3
//f/9v/2//b/9//3//f/9v/1//T/8//1//X/9//3//P/9v/3//n/+P/6//r/+v/6//z/
/v///////////wAAAAD/////AAAAAAEA/////////P/7//n/+P/1//T/9P/1//f/9//3
//j/+P/3//X/9f/z//P/8//z//X/9f/1//T/8v/y//L/8f/x//H/8P/w//P/8//z//P/
8//z//P/8//z//P/8//z//H/8f/x//H/7//v/+//8P/x//H/8f/x//D/8f/y//P/8f/z
//L/8f/3//r///8IABIAHAAlADQATwBwAIgAiAB2AF8ASAAqAAQA2v+x/4H/Tf8d//T+
w/6e/qH+vv7a/vj+GP8z/0r/YP94/4v/mf+n/7H/uv/D/9D/2//j/+j/8v/3//f/9v/5
/wAAAwAFAAQAAwAEAAUABQAGAAkABwAIAAgACAAKAAwADgAPABAAEAATABMAEQAQABAA
DwAQABIAEgATABAAEAAPAA4AEQASABMAFQAUABQAFQAXABkAGQAaABsAGwAcABwAHgAf
ACAAIAAgACEAIQAhACIAJAAlACYAJwAsACwALgAxADMANAA2ADkAOgA8AD0APgBAAEIA
RABIAEoASQBKAE0AUgBUAFUAWQBYAFcAVgBXAFoAWgBaAFoAWwBbAFsAWwBaAFoAWgBZ
AFgAVwBUAFMAUgBQAE0ATABMAEkASABGAEIAPgA8ADwAOwA5ADcAMQAtAC0AKQAmACEA
HwAcABoAGQAVABQAEQAPAA4ADQAKAAoACQAJAAgABgAFAAQAAgAAAP/////+//v/+v/5
//f/9v/3//j/+f/7//v/+//7//r/+f/4//j/+P/4//n/+f/5//n/+f/5//f/9//4//n/
+//7//r/+v/8//7///////7//f/9//3///8AAAAAAQD//wAAAQABAAEAAQABAAEAAgAD
AAUABgAFAAUABQAGAAYABgAGAAYABQAFAAUAAwAEAAQABAAFAAUABQAFAAMAAwADAAMA
AgACAAIAAgACAAQABAAEAAQAAwADAAIAAQD///7//f/9//v/+v/5//n/+//7//v/+//6
//r/+//7//n/+f/5//n/9v/2//b/+P/6//n/+f/4//j/+f/6//v/+v/5//j/9v/0//X/
9f/1//b/9v/0//P/9f/1//X/9f/z//T/9P/0//T/9P/0//X/8//z//P/8//1//T/9P/0
//X/9f/1//X/8//z//L/8v/y//P/8//z//P/8//z//P/9f/2//j/+P/4//j/+P/6//v/
+//9//3//v/+//z/+//7//r/+//5//n/+f/2//X/8//y//P/8v/y//P/8//z//P/9P/2
//X/8//z//H/8f/x//H/7//v/+//7v/w//D/8P/v/+//7//u/+7/8f/x//H/8f/w/+//
7v/t/+7/7//w//H/7//v/+//7//v/+//7//w//P/8//z//P/8f/x//H/8f/x/+//7v/v
//H/9v/9/wYADgAYACEANABNAGgAggCIAGwASQAyABIA3P+q/4f/Xf8v/wn/5v7B/qr+
rf7E/uD+/P4U/yX/Ov9W/2j/df+L/5//q/+0/7//yv/T/9v/4v/s//P/9//4//n//v/9
//7//v/+/wAAAwADAAQABwAHAAgACAAIAAgACAAIAAcABgAGAAkACQAIAAgACQAJAAoA
DAAMAA0ACwAMAAwADAAOAA4ADgAPABAAEAARABMAEwATABQAFQAVABYAFgAYABgAGAAX
ABYAGQAZABkAGgAcAB0AHgAfACQAJAAmACkAKAAoACkAKwArAC4AMAAyADQANgA4ADwA
PQA9AD8AQwBGAEYARQBHAEgASQBKAE0ATgBOAE4ATgBPAE8ATwBPAE0ATABLAEkASABH
AEQAQwBCAEAAPQA8ADoANwA2ADQAMgAuACwALAApACcAJQAfACAAIQAeABwAGgAZABcA
FgASAA0ACwAHAAMAAgABAP7//f/9//7//v/9//3//f/8//n/9//2//T/8//0//X/9f/z
//P/8//z//P/8//z//P/8v/x//D/8P/0//T/9f/1//X/9f/1//X/9f/1//b/9//3//f/
9v/2//T/9v/3//f/+f/5//r/+//9//7//v////3//v/////////////////9//3//v/+
/wEAAQABAAIAAgACAAIAAgABAAEAAQD///7//v/+////AQABAAEA///////////+//z/
/P/8//z//v/+//7//v/7//v/+v/5//n/+P/3//f/+f/4//f/9//1//X/9f/1//b/9v/3
//f/9f/1//X/9f/0//T/9P/2//b/9f/1//T/9f/1//X/9f/z//P/8//y//D/8f/x//H/
8v/y//D/7//x//H/8f/x//P/9P/0//T/8P/w//D/8f/x//H/8f/x//P/8v/y//L/8f/x
//H/8f/z//P/8v/y//D/8f/x//H/8f/z//b/9P/0//T/9P/0//b/9//3//n/+f/6//r/
9//3//j/+P/4//f/+P/5//r/+f/3//b/9P/y//H/8f/x//H/8f/y//T/8//x//H/8f/x
//H/8f/x//H/8f/w//H/8v/z//P/8P/v/+3/7P/v/+//7//v/+3/7f/t/+3/7//v/+//
7//v/+//7//v/+//7//v//D/8f/x//H/8f/v/+//7//v//P/8f/y//X/9f/2//n//v8I
ABQAHQAmADkAUgBwAIIAdgBXADoAHgD2/8L/lf9t/0X/Hf/6/tf+tv6n/rT+0v7s/gT/
Gf8w/0b/Xv91/4X/lf+n/7b/vf/G/9P/3f/m/+r/7f/x//T/9//4//v//v/+//7/AAAD
AAMABAAHAAcACAAIAAgABwAIAAkACQAKAAoADQANAAwADAANAA0ADQAOAA0ADQAPABAA
EAAQABAAEAAQABEAEgASABMAFQATABMAFAAVABcAGAAYABoAGwAcABwAHAAfAB8AHwAg
ACIAIwAkACUAJwAmACcAKQAsACwALQAvADAAMgAzADQANgA4ADoAPgBBAEEAQwBHAEgA
SABHAEkASgBLAEwATwBUAFQAVABUAFQAUwBSAFEATgBOAE4ATQBNAE0ASwBLAEoASABF
AEQAQgA/AD4APAA6ADYANAA0ADEALwAtACcAJwAnACMAIAAfAB0AGgAYABcAEwASAA8A
DwAOAA0ACgAGAAUABQAEAAIAAQAAAP7//v/9//3//P/8//z//P/7//n/+f/5//n/+f/5
//n/+f/2//X/9P/0//f/+P/6//v/+f/5//n/+f/3//f/+P/5//v/+//6//r/+P/6//v/
+//9//3//v//////AAAAAAEAAQACAAMAAwAFAAUABQAFAAMAAwAEAAQABQAFAAUABgAH
AAgACQAKAAkACQAJAAcABwAIAAkACwAIAAcABgADAAUABQAFAAQAAgACAAIAAgACAAIA
AgACAAEAAQAAAP/////+//3//f////7//f/9//v/+//7//v/+//8//7////7//v/+//7
//r/+v/6//z//P/7//v/+v/7//v/+//7//n/+f/5//j/9//3//b/9f/4//j/9v/1//b/
9//4//n/9//4//j/+P/2//b/9v/3//X/9f/1//X/9//2//b/9v/3//f/9//3//X/9f/0
//T/9P/1//X/9f/1//X/9f/1//P/8//1//X/9f/2//f/9//z//b/9//4//n/+v/4//r/
+//7//3//f/+//7//////wAAAAD+//v/+v/5//r/+f/3//b/9f/0//T/9f/3//f/9//4
//f/9f/y//H/8//z//P/8//z//P/8//y//T/9P/0//P/8//z//L/8v/x//H/8f/x//H/
8f/x//H/7//v/+//7//v/+//7//v//H/8f/x//L/8//z//P/8//x//H/8f/x//P/8//w
//H/9f/4////BgAOABgAIQAwAEkAaACAAIYAdgBbAEAAJAD8/9D/pf95/0n/G//4/s/+
rP6l/rz+3P72/hD/J/9A/1j/cP+B/4//of+z/8D/xf/O/9f/3//k/+j/7//x//b/+f/8
//3/AAAAAAAAAgAEAAUABwALAAgACAAHAAYACQAKAAsACwAJAAgACgAJAAkACgAMAA0A
DgAQABAAEQARABIAEgASABAAEAAQABEAFAAUABUAFwAZABkAGgAbABkAGgAaABwAGwAc
ABwAHAAgACEAIgAkACUAJQAlACUAKAAoACoALQAwADAAMQAzADUAOAA6ADwAOwA8AD0A
QABEAEUASABNAE8AUABQAFMAUwBTAFMAVQBaAFoAWgBaAFsAWwBbAFsAWgBaAFoAWQBX
AFUAUQBPAFAATgBLAEoASABFAEQAQgBAADwAOgA6ADcANQAzAC0ALQAtACkAJgAjACEA
HgAcABsAFwAWABMADwAOAA0ACgAIAAcABwAGAAYABQAEAAIAAgABAAEAAAD8//z//P/7
//n/+f/5//n/+f/5//n/+f/2//X/9P/0//b/9v/3//f/9//3//f/9//5//n/+v/7//v/
+//6//r/+v/8//3//f/7//v//P/9//3//v/+////AAACAAQABQAEAAMAAgABAAMAAwAE
AAQABQAFAAUABgAEAAQABAAEAAMAAwADAAEAAQACAAMABQAFAAUABQADAAIAAQAAAP7/
//8AAAEAAgAAAAAAAAAAAAEAAQAAAP///f/8//v/+//9//z/+//7//n/+f/5//n/+P/4
//n/+f/5//n/+f/5//b/9v/2//j/+P/3//f/9v/z//P/8//z//X/9f/1//T/9v/3//f/
9//4//j/9v/1//T/8//y//H/8//0//T/9P/y//L/8v/z//H/8f/x//H/8f/w//D/8P/z
//P/8//z//X/9f/0//T/8v/z//P/8//x//H/8f/x//H/8f/z//P/8//0//X/9f/3//b/
9v/2//b/9v/4//r/+//7//n/+f/6//r/+f/5//r/+v/7//n/+f/5//f/9f/y//D/8P/w
//H/8//1//X/9f/2//T/8//x//H/8f/x//H/8f/v/+//7//u//D/8P/w/+//7f/t/+z/
7P/u/+//8P/x/+7/7f/s/+v/7f/t/+3/7f/t/+3/7f/t/+3/7f/t/+7/7f/t/+3/7f/t
/+3/7f/t/+v/6//w//P/9f/8/wMADAAWAB4AKQBCAF8AegCEAHYAYABLAC4ACADc/7T/
if9X/yn/A//a/q3+nv6v/sr+6P4K/yT/Of9U/2r/fP+N/53/qf+z/7r/xf/Q/9n/4f/o
//D/8//z//T/9//6//3//v/+//7/AAAAAP////8BAAIABAAFAAYABwAIAAkACQAKAAoA
DQANAAoACgALAAsADgAQABAAEQAQABAADwAOABAAEAAQABEAEAAQABEAEwAVABUAFgAX
ABUAFgAWABgAGwAcABwAHAAfAB8AHwAgACQAJQAmACcAKAAoACoALQAvADAAMgA1ADUA
OAA6ADwAPgBAAEIARgBIAEcASABLAFAAUgBTAFcAVwBXAFcAWQBbAFoAWQBYAFsAWwBb
AFsAWABYAFgAVwBYAFcAVABTAFEATgBKAEgASABFAEQAQgA+ADoAOAA4ADUAMwAxACsA
KQApACUAIgAhAB8AHAAaABcAEwASAA8ACwAKAAkABgACAAEAAQAAAAEAAQABAAAA///9
//z/+v/2//b/9v/1//T/9f/2//f/+f/5//n/+f/3//X/8//y//b/9v/3//f/9f/1//X/
9f/3//f/+P/5//f/9//2//b/9//6//z//f/8//v/+//7//3//v/+////AQACAAMAAwAC
AAEAAAD///////8AAAAAAQABAAEAAgACAAIAAgACAAUABQAFAAMAAAAAAAAAAQABAAEA
AQD///////////7/AAAAAAAAAAAAAAAAAAAAAP3//f/8//v/+f/4//f/9//6//r/+v/7
//v/+//7//v/9//2//b/9f/0//X/9v/3//j/+P/4//r/+f/3//b/9P/z//P/8//z//T/
9f/2//b/8//z//L/8f/0//T/8v/x//P/8//z//P/8f/y//L/8v/x//L/8//1//f/9//3
//f/9P/y//H/8P/x//H/8f/x//P/8//y//L/9P/1//X/9f/y//H/8P/v//H/8f/z//P/
8f/0//b/+P/4//j/+P/2//j/+f/5//v/+//8//z//f/9//7//v/8//n/+P/3//b/9f/z
//L/8f/w//D/8f/z//P/8//0//L/8f/v/+//7//v/+//7//x//H/8f/w//D/8P/w/+//
7//v/+7/7v/t/+3/7f/t/+//7//v/+//8f/x//H/8f/w/+//7v/t/+7/7//w//L/8f/x
//H/8f/t/+3/7f/t/+//7//w/+//8//6////AgAMABgAIQAwAE8AbgCCAIQAcgBbAEIA
JAD6/8z/o/93/0f/Gf/w/sH+nv6h/rz+2v74/hb/L/9G/2D/dv+H/5f/p/+x/7j/wf/I
/9P/3f/k/+z/7//x//b/9//4//v//v/+//7/AAAAAP////8BAAEAAgACAAIABQAGAAcA
BwAGAAYACQAJAAoACgALAAsACgAMAAwADQAPABAAEAAQABAAEAAQABEAFAAUABUAFwAV
ABUAFgAXABUAFgAWABgAGQAaABoAGgAfAB8AHwAgACQAJQAmACcAKgAqACwALwAuAC4A
LwAxADUAOAA6ADwAOwA8AD0AQABFAEUARwBLAE0ATgBOAFEAUgBTAFQAVwBaAFoAWgBa
AFkAWQBZAFkAWgBaAFoAWQBYAFcAVABTAFIAUABNAEwASABFAEQAQgBBAD4APQA+ADkA
NwA1AC8ALwAvACsAKAAkACEAHQAaABcAEwASAA8ADQAMAAsACAAIAAcABwAGAAQAAwAC
AAAA/v/9//3//P/6//r/+v/5//n/+f/5//n/+P/3//b/9f/2//X/9P/0//b/9v/3//f/
+f/5//n/+f/5//n/+v/7//n/+f/4//j/+v/8//3//f/7//v//P/9////AAAAAAEAAwAE
AAUABQAEAAMAAgABAAEAAQACAAIAAwADAAMABAAGAAYABgAGAAcABwAHAAUABAAEAAQA
BQAFAAUABQADAAEAAQABAAAAAgACAAIAAgABAAAA///+//7//////////f/8//v/+//7
//r/+f/5//n/+f/5//n/+f/6//z//f/6//n/+P/3//j/+P/4//r//P/7//v/+v/3//X/
8//x//L/8//0//T/9P/1//X/9f/0//T/8v/x//L/8//0//X/9f/2//b/9v/y//L/8v/z
//P/8//z//P/8//y//L/8v/0//X/9v/3//T/8//x//D/8P/x//H/8f/z//P/8//z//P/
8//1//X/9//2//X/9P/0//T/9P/0//X/+P/6//v/+//7//z//P/7//v//P/8//v/+f/5
//n/9v/1//P/8v/x//D/8P/x//H/8f/x//L/8v/x/+//7//y//P/9P/1//P/8f/v/+z/
7v/u/+7/7f/v/+//7v/u/+//7//v/+//7//v/+//7//t/+3/7f/t/+3/7f/t/+3/6//r
/+v/7P/t/+3/7f/t/+3/7f/t/+3/7//t//D/8//z//b///8IABIAGgAnAEAAXwB+AIwA
fgBkAE0ANgASAOb/vP+R/1//L/8H/9D+n/6U/qv+yv7q/gT/HP81/1L/av98/4v/nf+r
/7X/vv/H/9D/2f/j/+j/7v/x//X/9v/3//j/+//+//7//v8AAP////8AAAMABAAGAAcA
CAAHAAgACQAJAAYABgAJAAkACAAIAAkACQAMAA4ADgAPABEAEgASABIADwAOAA0ADQAP
ABAAEgAVABUAFQAWABcAFQAWABYAGAAbABwAHAAcACAAIQAiACQAJQAlACUAJQAoACgA
KgAtACwALAAtAC8AMwA2ADgAOgA7ADwAPQBAAEQARQBIAE0ATwBQAFAAUwBTAFMAUwBV
AFoAWgBaAFoAWQBZAFkAWQBaAFoAWgBZAFYAVQBSAFEAUgBQAE0ATABKAEcARgBEAEAA
PAA6ADoANQAzADEAKwApACkAJQAiAB8AHQAaABgAFQARABAADQALAAoACQAGAAYABQAF
AAQAAAD///7//P/5//f/9v/0//T/9v/4//n/9f/1//X/9f/z//P/8//z//L/8f/w//D/
8v/y//P/8//1//X/9f/1//X/9f/2//f/9//3//b/9v/0//b/9//3//f/9//4//n/+f/6
//r/+//5//r/+//7//3//f/9//3//f/9//7//v////////8AAAIAAgACAAIAAQABAAEA
//8AAAAAAAABAAAA///+//v/+//7//v/+v/6//r/+v/6//r/+v/6//r/+f/5//j/9//5
//j/9//3//n/+P/3//f/9f/1//X/9f/y//L/8//z//P/8//z//P/8P/w//D/8v/y//H/
8f/w/+//7//v/+//8f/x//H/8P/w//H/8f/x//D/8P/u/+3/7//v/+//7//t/+7/7v/u
/+7/7v/u/+//8f/x//H/8f/v/+7/7v/u/+3/7f/t/+3/7//v/+7/7v/u/+//7//v/+//
7//v/+3/8P/x//L/8//0//T/9v/3//f/9//3//j/+P/3//f/+P/4//f/9f/1//X/9f/1
//T/9P/y//D/7//v//D/8f/y//T/8f/v/+z/6//s/+3/7v/v/+//7//v/+7/7P/s/+z/
6//p/+n/6P/o/+v/6//r/+v/7f/t/+3/7f/t/+3/7f/t/+3/7f/t/+3/7//v/+//8P/v
/+//7//v//D/8f/y//P/7//x//L/8//1//j/+f8AAAwAFAAbACwAQwBcAHoAjACAAGEA
RAAmAPz/yv+h/3f/Sf8b//L+zf6q/qH+uP7S/uz+Bv8d/zb/Tv9i/3f/i/+d/63/tv+9
/8L/y//X/+D/6v/x//P/9P/3//j/+f/8//z//P/+/wEAAQACAAUABwAIAAgACAAHAAgA
CQAJAAYABgAJAAkACgAKAAsACwAKAAwADAANAA0ADgAOAA4AEAAQABAAEQAQABAAEQAT
ABUAFQAWABcAFQAWABYAGAAZABoAGgAaABsAGwAbABwAHgAfACAAIQAkACQAJgApACsA
LAAuADEALwAwADAAMAAyADQANgA6ADsAOwA9AEEARQBGAEYASQBKAEsATABPAFEAUABP
AE4ATwBPAE8ATwBMAEwATABLAEsASwBJAEkASABGAEMAQgA+ADsAOgA4ADYAMgAwADAA
LwAtACsAJQAjACMAHwAcABoAGQAXABYAEwAPAA4ACwAKAAoACgAIAAQAAwADAAIAAAD/
//7//P/8//v/+//6//b/9v/2//X/8//z//P/8//z//P/8//z//P/8//z//T/9P/0//X/
9f/z//P/8//z//T/9f/3//n/9//3//b/9v/0//b/9//3//n/+f/6//v/+f/6//r/+//7
//z//f/9/////////////////wAAAAD///////8AAAIAAgACAAIAAQABAAEA/////wAA
AQADAAMAAwADAAEAAQABAAEAAAD+//7//v/+//3//P/7//r/+//7//r/+f/6//r/+v/7
//r/+P/2//X/9//3//f/9//2//b/9//3//X/9f/1//X/9P/0//T/9v/2//X/9f/0//X/
9f/1//X/9P/z//L/8P/y//P/8//z//T/9P/y//H/7//v/+//7//v//D/8P/w//D/8P/w
//H/8f/x//H/8f/x//D/8P/w/+//7//v/+//8f/x//D/8P/0//X/8//0//b/9v/2//b/
9v/4//n/+f/7//v//P/8//r/+f/5//j/9//1//X/9f/2//X/8//y//P/8v/y//P/8P/v
/+7/7v/w/+//7f/t/+//7//v/+//7//v/+//7v/u/+7/7v/t/+//7//u/+7/7f/r/+n/
5//q/+v/7P/t/+v/6//r/+v/6//r/+v/6//r/+v/6//s/+//7//v/+//7f/t/+3/7f/r
/+v/8P/x//H/+P/7//7/CAASAB8AMgBHAGAAeAB8AGQAQwAmAAAA0P+e/3X/U/8v/wv/
6P7B/qT+p/7A/tz+9v4M/x//NP9M/2L/d/+L/53/rf+4/73/wv/L/9X/4P/o/+//8f/w
//P/9v/5//r/+v/6//z/+//7//z///8BAAIAAgACAAEAAgADAAMABAAEAAcABwAGAAYA
BwAHAAYACAAIAAkADAAOAA8AEAASABIAEgATABEAEAAQABEAEQARABIAEwAVABYAFgAY
ABsAHAAcABwAHgAdABwAHAAeAB8AIAAhACUAJgApAC0ALAAqACkAKQArAC4AMAAyADMA
NAA1ADgAPQA9AD8AQwBHAEgASABLAEkASQBJAEsAUABQAFAAUABPAE8ATwBPAE4ATgBO
AE0ASwBJAEUAQwBDAEIAQABAADwAOQA4ADYANgAyADAAMAAtACsAKQAjACMAIwAfABwA
GwAZABYAFAASAA0ACwAHAAYABgAGAAQABAADAAMAAgD+//3//P/6//r/+f/5//j/9v/2
//b/9f/z//P/8//z//T/9f/2//f/9P/z//L/8v/0//T/9f/1//P/8//z//P/9f/1//b/
9//3//f/9v/2//j/+v/7//v/+f/5//r/+//9//7//v////3//v////////////////8B
AAEAAgACAAMAAwADAAQAAwACAAEAAAABAAEAAQD///7//v/+/////////////f/+////
AAAAAP3//P/7//r/+//8//3//v8AAAEAAQABAP7//P/6//n/9//2//X/9f/4//n/+v/7
//j/+P/5//n/9//3//f/9//2//b/9v/4//b/9f/1//T/8//z//P/8//z//P/8//y//L/
8//z//P/9v/2//T/8//z//P/8//z//H/8v/y//L/8f/y//P/9f/0//P/8v/x//H/8P/w
//D/8f/x//H/8f/x//H/8P/w//D/8f/x//H/7//v/+//7//w//H/9P/1//P/9P/1//X/
+f/6//j/+v/6//r/+v/8//z//P/8//v/+v/5//j/9f/0//P/8v/y//L/8v/y//D/8P/w
//D/8v/y//L/8v/w/+7/7P/q/+v/7P/t/+7/7v/u/+7/7v/t/+z/6//q/+r/6v/q/+r/
7f/u/w==
         </WaveFormData>
      </LeadData>
      <LeadData>
         <LeadByteCountTotal>10000</LeadByteCountTotal>
         <LeadTimeOffset>0</LeadTimeOffset>
         <LeadSampleCountTotal>5000</LeadSampleCountTotal>
         <LeadAmplitudeUnitsPerBit>4.88</LeadAmplitudeUnitsPerBit>
         <LeadAmplitudeUnits>��V</LeadAmplitudeUnits>
         <LeadHighLimit>2147483647</LeadHighLimit>
         <LeadLowLimit>268435456</LeadLowLimit>
         <LeadID>V3</LeadID>
         <LeadOffsetFirstSample>0</LeadOffsetFirstSample>
         <FirstSampleBaseline>0</FirstSampleBaseline>
         <LeadSampleSize>2</LeadSampleSize>
         <LeadOff>FALSE</LeadOff>
         <BaselineSway>FALSE</BaselineSway>
         <ExcessiveACNoise>FALSE</ExcessiveACNoise>
         <MuscleNoise>FALSE</MuscleNoise>
         <LeadDataCRC32>1093783080</LeadDataCRC32>
         <WaveFormData>
dP90/3T/dP+C/5D/nv+s/7b/vv/G/87/1v/c/+L/6P/r/+z/7f/u//H/8v/z//T/9//4
//n/+v/8//z//P/8//z//P/8//z///8AAAEAAgAEAAQABAAEAAYABgAGAAYABgAGAAYA
BgAIAAgACAAIAAsADAANAA4AEAAQABAAEAASABIAEgASABQAFAAUABQAFgAWABYAFgAY
ABoAHAAeAB8AIAAhACIAJQAmACcAKAAqACwALgAwADQANgA4ADoAPQA+AD8AQABCAEQA
RgBIAEwATgBQAFIAUwBUAFUAVgBYAFgAWABYAFgAWABYAFgAVwBWAFUAVABTAFIAUQBQ
AEsASABFAEIAPwA8ADkANgA1ADQAMwAyAC8ALAApACYAIwAgAB0AGgAWABQAEgAQAA0A
DAALAAoABgAEAAIAAAD+//z/+v/4//b/9v/2//b/9v/2//b/9v/0//T/9P/0//P/8v/x
//D/8P/w//D/8P/u/+7/7v/u/+7/7v/u/+7/8P/w//D/8P/y//L/8v/y//L/8v/y//L/
8v/y//L/8v/0//T/9P/0//b/9v/2//b/+P/4//j/+P/6//r/+v/6//z//P/8//z/+v/6
//r/+v/6//r/+v/6//v//P/9//7//f/8//v/+v/6//r/+v/6//j/+P/4//j/+P/4//j/
+P/4//j/+P/4//X/9P/z//L/9P/0//T/9P/z//L/8f/w//H/8v/z//T/8//y//H/8P/v
/+7/7f/s/+7/7v/u/+7/7v/u/+7/7v/u/+7/7v/u/+z/7P/s/+z/7P/s/+z/7P/s/+z/
7P/s/+r/6v/q/+r/6v/q/+r/6v/r/+z/7f/u/+v/6v/p/+j/6f/q/+v/7P/q/+r/6v/q
/+j/6P/o/+j/6v/q/+r/6v/o/+j/6P/o/+r/6v/q/+r/6//s/+3/7v/x//H/8f/y//L/
8v/y//L/8P/w//D/8P/v/+//8f/v/+3/7P/r/+v/7P/t/+//8P/u/+3/7P/r/+v/6f/n
/+n/6f/p/+n/5//n/+b/5v/l/+P/4//j/+P/5P/k/+T/5P/k/+T/5P/k/+L/4v/i/+L/
5P/k/+P/4//k/+X/5v/n/+f/6P/o/+j/5//m/+b/5f/j/+P/4//j/+T/4v/l/+X/5v/t
//L/+f8BABIAKwBLAG8AkACoALQAvADHAMkAuACYAGgAJwDU/4z/QP/p/rH+tv7R/ur+
Af8b/zD/SP9i/3P/gP+P/5v/pv+w/7r/w//L/9P/3P/k/+X/4//l/+X/6v/u/+//7//v
//D/8v/y//P/9P/z//T/9P/1//f/+f/5//n/+P/4//v/+//7//v/+//9//7//v8AAAAA
AAAAAAEAAQABAAIAAwAFAAcABgAGAAYACAAJAAoACgAKAAsACwANAAwADQANAA8ADQAO
AA8AEAAVABUAFwAZABkAGwAdAB8AHwAgACEAJAAmACkAKwAtAC4AMQAzADUAOAA4ADsA
PQBBAEIARgBIAEkASQBJAEsATgBQAE4ATgBSAFMAUwBUAFQAUwBTAFEAUQBRAFAATwBL
AEsASABFAEYARABCAEAAPQA5ADUAMwAxAC8ALAApACcAJQAkACEAHQAaABcAFAASAA8A
CwAIAAgABwAFAAIAAAD//////P/6//j/9f/z//L/8//z//L/8f/w/+//7//v/+7/7v/u
/+7/7v/u/+3/7f/t/+z/7f/t/+7/7v/t/+v/6//r/+v/6//r/+v/6//q/+r/6v/q/+v/
7v/x//L/7//v//D/8f/x//P/8//z//H/8f/z//P/9f/1//b/9v/3//f/+P/4//b/9v/3
//j/+P/3//f/+P/6//r/+v/5//r//P/9//7//f/8//v/+P/4//n/+f/4//j/+P/5//n/
+f/5//n/+v/6//n/9f/z//X/9f/z//L/8v/y//H/8P/y//T/9P/x//H/8f/x//H/8f/x
//H/8v/x/+3/7P/t//D/8f/y//H/7f/t/+3/7f/v/+//7//v/+//7v/u/+7/8f/x/+//
7//w/+3/7P/r/+3/7f/t/+7/7v/u/+3/7f/r/+v/6//r/+z/6//s/+3/6//s/+7/7P/u
/+7/7f/t/+//7//v/+//7//u/+3/7P/v/+//8P/w/+z/7v/u/+//8P/y//L/8v/y//P/
9f/2//f/9//2//X/9P/2//b/9v/2//b/9f/1//f/8//x//D/7//v/+//7//w//L/8f/x
//H/8//z//H/7//u/+3/7P/r/+r/6//r/+z/6f/p/+n/6f/p/+j/6P/o/+r/6v/q/+r/
6v/q/+r/6v/q/+r/6v/p/+n/6f/p/+n/5//n/+j/6P/q/+r/6v/r/+3/6//r/+v/6f/s
/+r/5//t//D/8//6/wEACQAWACsASQBxAJIAqAC2AMIAzQDRAMYArACAAD8A7v+i/1r/
Bf/D/rr+0/7o/gH/H/82/0r/YP91/4T/kf+f/6r/sv+6/8X/0f/X/+D/6P/t/+v/6f/t
//b/+v/6//n/+P/4//z//P/9//7//f/+//7///8AAAMABAAFAAYABgAJAAkACAAHAAYA
BwAKAAoADAAMAAkACAAIAAcACAAKAAwADwANAAwADAAMAA8AEQATABQAFgAXABcAGQAY
ABkAGQAbABsAHAAdAB4AIAAfACAAIQAiACUAKAArACwALgAwADQAMwA1ADYANwA6AD0A
PwBBAEIAQgBFAEcATQBOAFIAVABUAFMAUgBTAFgAWgBYAFgAWgBbAFsAXABcAFsAWwBZ
AFkAWQBYAFcAVQBVAFIATwBQAE4ATABKAEgARQBCAEEAQQA/ADwAOQA1ADMAMgAvACkA
JgAjACAAIAAdABkAFgAWABUAEwAQABAADwAPAAwACwAKAAgABwAFAAUABAACAP7//P/6
//n/+v/6//v//P/8//z//P/7//z/+//5//n/+v/6//n/9//5//n/+f/5//f/9//3//f/
+f/6//v//P/8//7/AAAAAP7//f/9//3///8BAAEAAQABAAEAAwADAAEAAQACAAIABAAF
AAcACAAGAAYABwAIAAgABwAHAAgACAAIAAgABwAHAAgACAAIAAgACAAIAAYABgAHAAcA
BgAGAAYABwAHAAcABwAHAAgABwAHAAQAAwAFAAUAAwACAAAAAAD///7//v8AAAAA/f//
//////////3//f/9//7//f/5//j/+f/7//v/+//5//r/+//8//3//P/7//r/+f/3//b/
9v/2//f/9//1//X/+f/3//f/9//3//f/9//4//b/9v/1//X/9f/1//X/9f/2//X/9v/3
//f/+P/6//j/9v/2//X/9f/1//X/9f/1//b/9v/2//b/+f/6//z//P/8//z//P/9//3/
/f/+//7//v/+//z//P/8//z//P/7//v//f/5//f/9v/1//f/9//3//j/+P/3//f/9//4
//n/+P/3//j/9//2//X/8//z//L/8v/v/+//7//v/+//7v/u/+7/7//w//H/8v/w//D/
8P/w//L/8v/y//H/7//v/+//7//v/+//8P/w//D/8P/w//H/7//t/+3/7f/x/+7/7v/v
//H/9P/7/wIACQARAB4AMwBRAHEAlACsAK4AqACtAKUAggBYADAA8/+s/2z/MP/t/sH+
wP7V/ur+A/8b/yr/PP9U/2f/cv+F/5n/pv+s/7r/xf/N/9X/3v/m/+v/7//x//X/9v/4
//n/+f/5//r//v/+////AAABAAIAAgADAAEAAwADAAMAAgACAAUABQAFAAUABQAHAAgA
CAAKAAoACAAIAAkACQAJAAoACwANAA8ADgAOAA4AEAARABIAEgASABMAEwAVABQAFQAV
ABcAFwAYABkAGgAcABsAHAAdAB4AIQAkACcAJQAmACcAKgAqAC0ALwAxADMANwA6AD0A
PgA+AEEAQwBGAEYASQBKAEwATQBOAFEAUgBUAFIAUgBUAFUAVQBWAFQAUwBTAFEATwBP
AE4ATQBLAEsASABFAEQAQgBAAD4APAA5ADYANQAxAC8ALAApACgAJwAnACUAIgAgAB4A
HAAYABUAEQAOAA0ACwAIAAQABAADAAMAAAABAAAA/v/9//j/9//1//L/9P/0//T/9f/0
//L/8f/w/+7/7v/u/+3/7v/t/+v/6//v//D/8P/v//H/8f/x//H/8f/x//H/8f/w//D/
8P/w/+7/8P/y//L/8//z//T/9f/3//n/+f/5//n/+f/7//v/+f/5//r/+v/7//v//P/8
//z//P/9//7/AAD/////AAAAAAAAAAD///3//v/+//7//v/+//7//P/+///////+//r/
+v/7//v//f/9//3//v/8//v/9//1//f/9//1//T/9v/2//X/9P/y//T/9P/x//X/9f/1
//X/8f/x//H/8v/0//H/8f/z//H/8f/x/+//7//v/+//7//w/+//7v/t/+//7v/u/+7/
7f/t/+v/6//v/+3/7f/t/+//7//v//D/7//u/+z/6//t/+3/7f/t/+//7f/t/+3/7P/s
/+3/6v/s/+z/6//r/+v/6//r/+v/7P/u/+7/7v/u/+7/7v/w//H/8f/x//L/8v/y//L/
8P/w//D/8P/y//H/8f/z//L/8f/x//H/8P/v/+7/7v/u/+3/7f/t/+//7//t/+v/6//r
/+v/6//p/+n/6P/o/+r/6//s/+3/6v/o/+f/5v/o/+j/6P/o/+b/5v/m/+b/6P/o/+j/
5//l/+X/5f/l/+f/5//o/+j/6P/o/+j/6f/p/+f/5//n/+n/6P/q/+3/6//s/+3/8v/7
/wcAEAAdADMAUQB0AJQAngCcAJsAmQCIAGYAPAAJAMr/iv9O/w//z/6w/rv+1v7t/gH/
Fv8s/z7/Vf9q/3n/h/+a/6r/sP+3/8P/z//Y/9z/4f/l/+n/6//u//D/8//z//P/9P/4
//j/+f/6//3//v/+/////v////7//f/+//7/AQABAAEAAQABAAMAAgACAAQABAAGAAYA
BwAHAAUABgAHAAkACwAKAAoACgAKAAsADAAMAA4ADwAPABEAEAARABEAEwATABQAFQAW
ABkAGQAbAB0AGwAdAB8AIQAhACIAIwAmACYAKQArAC0AMAAzADUANwA6ADoAPQA/AEAA
QABDAEQARgBHAEgASwBQAFIAUABQAFEAUQBQAFAAUgBRAFEATwBRAFEAUABPAE0ATQBK
AEcARABCAEAAPgA+ADsAOAA3ADUAMwAwAC0AKwApACgAJQAhAB4AGwAYABgAFQARAA4A
EAAPAA0ACgAGAAUABQACAAEAAAD+//3/+//7//r/+P/5//j/9//3//X/9P/0//T/9P/0
//T/8//x/+//7P/r/+7/8P/x//H/8f/x//H/8f/v/+//7//v//L/8v/y//L/8P/y//T/
9P/1//X/9v/3//f/+f/5//n/+//7//3//f/9//3//v/+//3//f/+//7//v/+////AAAB
AAEAAgAEAAQABAAEAAMAAwAEAAQABAADAAIAAQD+//7///////7//P/8//3//f/7//v/
+//8//3//f/6//n/+//7//n/+P/6//r/+f/4//X/9v/1//H/9P/1//b/9//1//X/9f/2
//b/8//z//X/8//z//P/8f/w//H/8v/z//T/8//y//H/7//u/+7/7v/x//H/7//v//P/
8f/x//H/7//v/+//8P/u/+7/7f/t/+//7//v/+//7//t/+3/7f/v//D/8v/w//D/8P/v
/+//8f/x//H/8f/w//D/8P/w/+//7//w//D/7v/w//D/8f/v//L/8//0//X/9v/4//n/
+f/5//r/+v/6//r//P/8//z//P/5//f/9v/3//b/9f/1//X/9f/1//X/9v/4//f/9//3
//X/9f/z//H/9f/1//X/9f/z//P/8v/y//P/8//z//P/8f/w//D/8P/w//D/8P/w//D/
8P/w//D/8P/w//D/7//v/+//7//v/+//7//w//D/8v/y//L/8//z//H/8f/x//P/9P/y
//H/9f/4//v/AgAHAA8AHAAvAE0AcQCUAK4AugDAAMcAywC+AKIAegA/APD/pP9i/xf/
0/6+/tP+7v4F/x3/MP9E/17/df+C/43/n/+y/7z/wv/J/9P/2//g/+j/7f/x//P/+f/6
//z/////////AAAEAAQABQAGAAQABAADAAMABAAHAAgACQAHAAYACAAHAAkACQAJAAsA
DgAOABAAEAAQABAAEQARAA8AEAARABMAFQAUABQAFAAYABkAGgAaABgAGQAZABsAGgAb
ABsAHQAeACAAIgAkACYAJQAmACcAJwApACsALQAuADAAMgA2ADYAOQA7AD0APAA/AEEA
QwBIAEgASwBNAE8AUABUAFYAVQBVAFUAVwBbAF4AXQBeAGAAYQBhAGIAYgBhAGEAXwBd
AF0AXABbAFkAWQBWAFMAVABSAFAATgBMAEkARgBFAEEAPwA8ADkAOQA3ADYAMwAvACwA
KQAmACQAIQAdABoAGAAXABUAEgAQAA8ADwAMAA0ADAAKAAkACQAJAAgABgAFAAQAAwAD
AAEAAAAAAAAAAgACAAIAAQD+//3/+//7//v//P/8//v//f/9//3//f/9//3//f/9//7/
/v/+//7//P/+/wAAAAD/////AAABAAEAAwADAAMABAAFAAgACQAHAAcACAAIAAcABwAI
AAgACAAIAAkACgAKAAkACQAKAAoACgAKAAkACQAKAAoACgAKAAoACgAIAAYABwAHAAYA
BQAGAAgACQAHAAcABwAIAAkACQAGAAUAAwADAAEAAAACAAIAAQAAAP7/AAAAAP3/////
//////////////8AAP7/+//7//3//f/9//3/+//5//n/+f/5//v/+//7//v/+//6//r/
+v/9//3/+//7//z/+f/4//f/+f/5//n/+v/4//j/9//3//f/9//3//f/9//1//X/9f/3
//j/+v/4//r/+v/5//n/9//3//f/9//2//b/9v/2//X/9f/2//b/+P/6//r/+//9//r/
/P/8//z//P/+//////////7//v/+//7//v/+//7//v8AAP////8BAP3/+//6//n/+f/5
//n/+v/7//v//P/9//v/+//5//f/+f/5//n/+f/1//X/9P/0//X/9f/1//X/9f/0//T/
9P/0//T/9P/0//P/8v/x//D/8v/y//L/8f/z//P/8//z//H/8f/y//L/8P/w//D/8f/z
//H/8f/x//H/8P/0//X/+f/+/wMACAAPABkAKABFAGkAjQCoALgAwgDQANUAzQC2AJQA
XgARAML/fv8u/+H+wf7O/uP+/P4b/zP/Rv9c/3L/gf+O/53/q/+y/7z/xP/N/9f/4f/o
//D/8//1//X/9//6//z/////////AAAAAAAAAQACAAUABgAGAAcABwAJAAkACQAKAAoA
DQANAAwACwAKAAsADgAOABAAEAAPAA4ADgANAA8AEAARABMAEwASABIAEgAUABUAFgAW
ABYAFwAXABkAGAAZABkAGwAdAB4AHwAgACEAIQAjACUAJQAnACkAKwAsAC4AMAA0ADQA
NwA5ADsAPAA/AEEAQwBEAEQARwBJAE8AUABUAFYAVwBXAFcAWQBbAFwAWQBYAFwAXQBd
AF4AXABbAFsAWQBbAFsAWgBZAFYAVQBRAE0ATgBMAEoASABEAEEAPgA9AD0AOwA4ADUA
MQAvAC4AKwApACYAIwAgAB4AGwAXABQAEgARAA8ADAAKAAkACQAGAAgACAAHAAcABAAD
AAEA/v/9//z/+//7//v/+v/6//r/+v/6//r/+f/2//X/8//z//X/9v/2//X/8//z//P/
8//1//X/9f/1//T/9P/0//T/9v/4//r/+v/3//f/+P/5//v//f/9//3//////wEAAQAA
AP/////+//////8AAAAAAgACAAMABAAEAAMAAwAEAAQABAAEAAMAAQACAAIAAgACAAIA
AgAAAAAAAQABAAAAAAAAAAEAAQD///////8AAP/////8//v/+f/5//f/9v/5//r/+v/6
//r//P/8//n/+P/3//b/9f/0//X/9v/4//r/9//3//n/9//3//f/9f/1//X/9f/1//f/
9//3//f/9v/0//P/8v/1//X/8//z//X/8//z//P/8f/x//H/8v/y//L/8f/x//L/8//0
//X/9P/x//D/7//v//D/8v/w//L/8v/x//H/8//z//P/8//x//D/7//u/+//7//w//D/
8P/y//T/9v/2//b/9v/0//X/9f/1//j/+P/4//j/+v/6//r/+v/5//f/9v/3//f/9f/0
//P/8f/x//H/8v/y//H/8f/x//P/8//x/+//7//v/+//7//v/+//7v/u/+3/7f/t/+3/
6//q/+r/6v/q/+r/6v/q/+r/6v/q/+r/7P/s/+z/6//p/+n/6f/p/+v/6//s/+z/7P/s
/+z/7f/r/+n/6f/p/+3/7P/s/+v/7//0//X/+P8BAA0AGAArAE0AcwCUAKoAugDGAM8A
0wDEAKYAfAA/AO7/ov9a/wf/x/68/tX+6v4F/yH/Nv9K/2T/ef+G/5P/of+q/7L/vP/F
/83/1//i/+b/6f/t//H/8//y//T/+f/5//n/+v/6//r/+//8//3//v/+//////8BAAEA
AQACAAIABQAFAAUABQAFAAcABgAGAAgACAAIAAgACQAJAAsADAANAA8AEQAQABAAEAAQ
ABEAEgASABAAEQARABMAFAAVABUAFwAXABgAGQAaAB0AHQAfACEAIQAjACUAJwAmACYA
JgAoACsALwAyADUANQA3ADgAOQA8ADwAPwBBAEMARABIAEoATQBNAE0ATwBUAFYAVABU
AFQAVQBVAFYAVwBXAFgAVwBVAFUAVABTAFEAUQBOAEsASQBGAEMAQABBAD8APQA9ADkA
NwA0ADEALwAtACwAKQAjACAAHQAaABgAFQARAA4ADAALAAkABgAGAAUABQACAAEAAAD+
//3/+//7//r/+P/5//j/9//3//f/9v/2//b/9f/0//P/8f/y//H/7//v//H/8v/y//H/
8//z//P/8//z//P/8//z//P/8v/x//D/8P/y//T/9P/x//H/8v/z//P/9f/1//X/9v/3
//r/+//4//f/9//2//n/+f/6//r//P/8//3//v/+//3//f/+/wAAAAAAAP///v/+//3/
/P/+//7//v/8//r/+//7//r/+f/6//z//f/6//n/+P/4//v/+//4//f/+f/5//f/9v/2
//b/9f/0//T/9v/2//P/9//3//f/9//z//P/8//0//b/8//z//X/9f/1//X/8//w/+//
7v/t/+//7//v/+//8P/w//H/8v/x//H/7//v//P/8f/x//H/8//z//P/9P/x//D/7v/t
/+7/7//w//H/7//t/+3/7f/w//L/9f/0//H/8P/u/+3/7//v/+//7//y//L/8v/y//H/
8f/y//L/9v/0//T/9P/0//T/9P/0//b/9//3//f/+v/6//r/+v/4//j/+P/4//j/9//3
//n/9//1//T/8//x//H/8f/y//L/8f/x//H/8//z//H/7//y//P/9P/1//D/7//t/+z/
6//r/+v/6//t/+z/7P/s/+r/6v/q/+r/7P/s/+z/7P/q/+r/6v/p/+f/5//n/+f/5//n
/+j/6P/o/+j/6P/p/+n/5//n/+f/6//q/+j/6//t//D/9f/8/wMADQAeADkAXQCDAKIA
sAC4AMYA0QDNALQAkABaABEAwv96/yT/0f6v/sL+3f72/g//Jf86/1T/av95/4T/k/+h
/6r/tP++/8X/z//X/97/4v/n/+n/7f/t/+z/8P/z//P/8//0//b/9v/3//j/+//8//z/
/f/7//3//f/9//r/+v/9//3/////////AQACAAIABAAEAAUABgAIAAkABwAGAAUABQAI
AAgACQAKAAwADQAOAA4ADAANAA0ADwASABMAEwAVABYAGAAaABwAHgAdAB4AHwAhACMA
JQAnACYAJgAmACgAKwAvADIANQA2ADkAOwA9AEIAQgBFAEcASQBKAE4AUABRAFEAUQBT
AFcAWgBZAFoAWwBbAFoAWgBbAFsAXABbAFkAWQBYAFcAVwBXAFQAUQBSAFAATgBMAEoA
RwBEAEMAPwA9ADoANwAzADEAMAAtACsAKAAlACIAIQAfABwAGgAYABcAFQASABIAEQAR
AA4ADQAMAAoACQAGAAUAAwAAAAEAAgADAAUABAACAAEAAAAAAAAAAAD///z/+//5//n/
+//8//z/+//8//3//v//////////////AAAAAAAAAAD//wAAAQAAAAEAAQACAAMAAwAF
AAUABQAFAAUABwAHAAcABwAIAAgACQAJAAoACgAKAAoACwAMAA4ADQANAA4ADgAOAA4A
DQALAAwADAAMAAoACgAKAAgACAAJAAkACAAIAAgACQAJAAcABwAHAAgABwAHAAQAAwAE
AAUABAAEAAQABAADAAIAAAACAAIA//8AAP///v/9//3//f/9//7//P/5//n/+//7//v/
+//5//n/+f/5//n/+f/5//n/+f/7//r/+v/6//n/+f/3//f/+f/3//f/9//3//f/9//4
//b/9v/1//X/9//3//f/9//3//X/9f/1//T/9P/1//L/9P/0//P/8//1//X/9f/1//T/
9v/0//L/9v/4//j/+P/4//j/+f/5//n/+v/6//r/+v/4//j/+P/4//r/+f/5//v/+v/5
//n/+f/4//f/9v/2//j/9//3//f/9f/1//P/8f/z//P/8//z//P/8//y//L/8P/v/+7/
7f/t/+z/7P/s/+7/7v/u/+7/7v/u/+7/7v/s/+z/7P/r/+3/7f/t/+3/7f/t/+7/7v/s
/+z/7P/t/+//7f/t/+3/7f/u/+7/7//x//T/8//4/wEACQASACUAPwBfAIQApACyALIA
swC1AKQAggBcACUA3P+S/1D/C//N/rj+y/7g/vf+D/8m/zj/TP9h/3L/hf+V/6T/rv+0
/7n/xf/P/9j/4v/p/+v/7f/x//D/8P/1//X/9f/2//j/+P/5//r//P/+////AQD//wEA
AQABAP7//v8BAAEAAwADAAMABQAEAAQABgAGAAQABAAFAAUABwAIAAkACwAJAAgACAAI
AAwADQAOAA4ADgAPAA8AEQASABMAEwAVABMAFAAVABYAGQAZABsAHQAdAB8AIQAjACQA
JgAoACwAKQArACwALQAuADEAMwA1ADgAOAA7AD0AQQBCAEYASABKAEsATABPAFEAUgBP
AE4AUgBTAFMAVABSAFEAUQBPAFEAUQBQAE8ATwBPAEwASQBGAEQAQgBAAD4AOwA4ADcA
NQAzADAALQApACcAJgAjACAAHgAcABoAGAAVABEADgAQAA8ADQAKAAcABQAEAAAA///+
//z/+//7//v/+v/4//X/9P/z//P/8f/w//D/8P/w//D/8P/v/+//7//u/+//7//w//D/
7//t/+3/7f/t/+7/7//w//H/8v/y//L/8v/x//L/8//y//P/8//0//X/9f/3//f/9//1
//X/9//3//n/+f/6//r/+//7//z//P/6//r/+//8//3//f/+/wAA/v/+//7//f/9//7/
/v/+//7//v/+//z//P/9//3//P/6//r/+//7//r/+f/4//j/9//3//T/8//2//f/9v/2
//T/9P/z//L/8v/0//T/8f/z//P/8//z//H/8f/x//L/8v/v/+//8f/x//H/8f/v/+//
7//v/+//7v/t/+z/6//t/+z/7P/s/+3/7f/r/+v/6//p/+n/6f/r/+v/6//s/+r/6v/p
/+n/6//r/+v/6//t/+v/6//r/+r/6v/r/+j/6f/q/+r/6//v/+//7f/s/+7/7v/u/+7/
8P/x//H/8f/0//b/+P/6//z//P/8//z/+//5//j/+f/3//X/9P/z//X/9f/1//b/9f/z
//L/8f/z//P/8f/v//P/8//z//P/8f/x//D/8P/t/+3/7f/t/+//7v/u/+7/6//q/+n/
6P/p/+r/6//s/+r/6v/q/+n/6//r/+v/6//q/+n/6f/o/+n/6v/r/+3/6//p/+n/6f/p
/+r/7P/t/+3/8v/3//r/AQALABgALwBHAGkAjACgAKAAnACZAIkAagBCABgA4f+k/2j/
Kv/l/rP+rv7F/t7+9/4P/x7/MP9I/13/cP+D/5X/ov+u/7b/u//D/8//2v/i/+n/6//r
/+3/8P/y//P/8//z//T/9P/0//X/9v/5//r/+v/7//v//f/9//3//P/8//////8BAAEA
AQADAAIAAgAEAAQABQAGAAgACQAJAAoACwANAAoACAAHAAYACgALAAwADAANAA8AEAAT
ABQAFQAVABcAFgAWABYAFgAZABkAGwAdAB4AIQAkACcAJgAmACYAKAAqAC0ALwAxADAA
MwA1ADcAPAA8AD8AQQBHAEgATABOAE4ATQBMAE0AUgBUAFIAUgBUAFUAVQBWAFYAVQBV
AFMAUQBRAFAATwBPAE8ATABJAEgARgBEAEIAQAA9ADoAOQA3ADUAMgAvACsAKQAoACUA
IwAgAB0AGgAWABMADwAMAA4ADQALAAgACAAHAAcABAABAAAA/v/9//v/+//6//j/9//2
//X/9f/z//L/8v/y//T/9P/0//P/8v/x/+//7//x//L/8v/x/+//7//v/+//8f/x//H/
8f/0//T/9P/0//T/9v/4//j/9f/1//b/9//3//n/+f/5//v/+//9//3//f/9//7//v//
////AAAAAAIAAgADAAQAAwABAAAAAAAAAAAAAAD///3//v/+//7/AAAAAAAA/v8AAAEA
AQAAAP3//P/8//v//f/9//3//v8AAAEA//////7//f/6//j/+P/4//f/9v/3//r/+//5
//n/+f/5//n/9f/1//X/9v/4//X/9f/3//X/9f/1//P/8f/x//H/8f/z//P/8//z//P/
8v/y//L/9f/1//P/8//1//P/8//z//P/8//z//T/9P/0//P/8//x//H/8f/x//H/7//v
/+//7//w//L/8P/w//D/7//v//H/8f/x//H/8P/w//D/8P/z//P/9P/0//L/9P/0//X/
+f/5//j/+v/6//r/+v/6//r/+v/6//j/+P/4//j/9//2//X/9P/0//T/9P/0//L/8v/y
//L/9P/0//T/9P/x//D/7//u//D/8P/w//D/8P/w//D/8P/v/+7/7f/s/+z/7P/s/+z/
7f/u/w==
         </WaveFormData>
      </LeadData>
      <LeadData>
         <LeadByteCountTotal>10000</LeadByteCountTotal>
         <LeadTimeOffset>0</LeadTimeOffset>
         <LeadSampleCountTotal>5000</LeadSampleCountTotal>
         <LeadAmplitudeUnitsPerBit>4.88</LeadAmplitudeUnitsPerBit>
         <LeadAmplitudeUnits>��V</LeadAmplitudeUnits>
         <LeadHighLimit>2147483647</LeadHighLimit>
         <LeadLowLimit>268435456</LeadLowLimit>
         <LeadID>V4</LeadID>
         <LeadOffsetFirstSample>0</LeadOffsetFirstSample>
         <FirstSampleBaseline>0</FirstSampleBaseline>
         <LeadSampleSize>2</LeadSampleSize>
         <LeadOff>FALSE</LeadOff>
         <BaselineSway>FALSE</BaselineSway>
         <ExcessiveACNoise>FALSE</ExcessiveACNoise>
         <MuscleNoise>FALSE</MuscleNoise>
         <LeadDataCRC32>1475035717</LeadDataCRC32>
         <WaveFormData>
jv+O/47/jv+Y/6L/rP+2/7//xv/N/9T/2f/e/+P/6P/p/+r/6//s/+3/7v/v//D/8f/y
//P/9P/2//b/9v/2//b/9v/2//b/9//4//n/+v/8//z//P/8//z//P/8//z//v/+//7/
/v/+//7//v/+////AAABAAIABAAEAAQABAAEAAQABAAEAAYABgAGAAYACAAIAAgACAAL
AAwADQAOABAAEAAQABAAEQASABMAFAAXABgAGQAaAB0AHgAfACAAIwAkACUAJgApACoA
KwAsAC4AMAAyADQANQA2ADcAOAA5ADoAOwA8ADwAPAA8ADwAOgA6ADoAOgA4ADgAOAA4
ADQAMgAwAC4AKgAoACYAJAAkACQAJAAkACIAIAAeABwAGQAYABcAFgASABAADgAMAAsA
CgAJAAgABgAEAAIAAAD9//z/+//6//j/+P/4//j/+v/6//r/+v/4//j/+P/4//f/9v/1
//T/9P/0//T/9P/y//L/8v/y//D/8P/w//D/8v/y//L/8v/0//T/9P/0//L/8v/y//L/
9P/0//T/9P/0//T/9P/0//T/9P/0//T/9f/2//f/+P/6//r/+v/6//z//P/8//z/+v/6
//r/+v/6//r/+v/6//v//P/9//7//P/8//z//P/8//z//P/8//r/+v/6//r/+v/6//r/
+v/6//r/+v/6//n/+P/3//b/+P/4//j/+P/3//b/9f/0//X/9v/3//j/9//2//X/9P/y
//L/8v/y//T/9P/0//T/9P/0//T/9P/y//L/8v/y//L/8v/y//L/9P/0//T/9P/0//T/
9P/0//L/8v/y//L/8v/y//L/8v/0//T/9P/0//P/8v/x//D/8v/y//L/8v/y//L/8v/y
//D/8P/w//D/8v/y//L/8v/w//D/8P/w//H/8v/z//T/9f/2//f/+P/4//n/+f/5//n/
+f/5//n/+f/5//n/+f/3//f/+P/4//b/9f/1//X/9P/3//j/+f/3//f/9//3//f/9//0
//T/9P/0//T/8v/z//L/8f/w/+7/7v/u/+7/8P/v/+//7//v/+//7//v/+7/7f/s/+v/
7P/s/+3/7v/w//D/8P/w//D/8P/x//H/7//v/+//7//u/+7/7v/u/+7/7P/v/+7/7v/x
//P/9//8/woAIgA/AGMAigCyANkAAAEoAUgBUQFBARcByQBjAAoAuP9b/x7/HP8s/zf/
Rf9X/2X/d/+I/5X/nv+m/6//t/+//8b/z//W/9v/4//r/+v/6P/p/+v/7//z//P/8//z
//T/9f/1//b/9//2//b/9v/3//n/+v/6//r/+P/4//r/+v/8//z//P/8//3//v/+//7/
/v///wAAAAAAAAAAAAABAAMAAwAEAAUABQAFAAUABQAHAAgACAAJAAkACgAKAAsACgAK
AAoADAAPAA8AEAASABEAEgATABUAFwAYABgAGgAcAB0AHgAfACIAIwAkACUAKQApACoA
LQAvADEAMgAzADUANwA3ADkAOgA6ADoAOgA8AD8AQQBDAEEAQQBBAEEAQABAAD8APgA+
AD4APAA6ADoAOQA1ADQAMgAvAC4ALQAsACoAKAAmACcAJwAlACIAHwAcABsAGQAXABMA
EgAQAA4ADgANAAoACgAHAAcABwAEAAMAAgABAAIAAQD///7////+//3//P/7//v/+//7
//v/+//6//r/+v/5//n/+v/5//n/+f/5//f/9//2//b/9v/2//f/9//3//X/9P/0//b/
+P/6//v/+v/6//r/+v/6//r/+v/8//v/+//7//r/+v/6//v//P//////AAAAAAAAAAD/
/////v/+//3//f/+/wAAAQAAAAEAAwAEAAUABAADAAIAAQACAAIAAgACAAAAAAABAAEA
AQAAAAAAAAD////////+/////f/9//7//f/9//3//P/+//3//f/9//v/+//7//v//P/8
//7//P/7//r/+f/4//v//f/+//3//P/7//n/+P/4//n/+f/5//n/+f/5//j/+v/8//n/
+P/4//j/+P/4//j/+P/4//f/9v/2//f/9//2//b/9P/0//X/9f/2//f/9f/2//b/+P/4
//f/9v/2//j/+P/4//j/9v/1//T/9P/1//b/+P/4//b/+P/5//n/+v/6//r/+v/6//v/
/P/+/////f/9//3//f///////////////////wAA/v/8//v/+//7//n/+//7//v/+//7
//v//f/9//3/+v/5//r/+f/4//j/9//2//X/8v/y//L/8v/0//T/8//z//P/8//z//P/
9f/1//X/9f/z//P/8v/y//L/8v/y//L/8P/w//D/8f/y//P/9P/1//P/8v/y//L/8v/0
//L/7//0//T/9f/5//3/AgAMACAAPQBhAIYAqgDTAPwAJAFGAVUBTQEpAeEAewAeAM7/
df8u/yD/MP83/0X/W/9p/3f/iP+X/6D/qP+x/7n/v//G/8//2P/d/+X/6//x/+7/6//v
//X/9//3//f/9//4//n/+f/6//v//P/8//z//f///wAAAAAAAAIAAgAEAAQAAwACAAEA
AAABAAIAAgACAAEAAQABAAAAAgACAAIAAwABAAEAAgADAAcABwAHAAcACQAKAAoACwAL
AAwADAANAA0ADAALAAwADQANAA4AEAATABQAFQAXABgAGgAbAB4AHwAfAB8AHwAkACUA
JgAnACoAKQApACsALwAxADIAMwAxADMAMwA1ADgAOAA4ADgAOQA7ADwAPQA9AD0APQA9
AD4APgA9ADwAOgA6ADgANgA4ADcAMwAyADIALwAuAC0ALgAsACoAKAAmACUAIgAeABsA
GAAXABUAFQARABAADgAMAAwACwAIAAkABwAIAAkABgAFAAQAAwAAAP///f/8//n/+P/3
//b/9v/3//j/+f/5//n/+P/4//n/9//2//b/9v/1//T/8//z//P/8v/y//D/8P/x//H/
9P/z//P/9P/1//b/9//3//X/9P/z//L/9v/2//b/+P/2//f/+P/4//f/9v/2//b/+P/5
//v//P/7//z//P/9//z//P/7//v//f/+//7//P/+/////////////////////v/+//7/
/v/8//z//f/9//7//v///wAAAAD///7//P/+//v/+v/6//r/+f/4//b/+P/3//f/9//3
//f/9//3//b/9v/4//b/9f/0//P/8v/z//X/9v/1//f/9//2//b/9P/1//X/9f/0//P/
8v/w//H/9P/y//L/9P/0//T/9P/1//T/8//x//L/8v/z//P/8v/y//D/8P/y//H/8f/x
//P/9P/0//b/9f/z//H/8P/w//D/8P/w//L/8f/w//D/8//2//j/+P/4//j/+P/4//n/
+f/5//n/+f/5//f/9//3//f/+f/5//n/+v/4//b/9f/1//f/9f/3//f/9//3//f/9//3
//f/9//0//P/9P/z//L/8P/v/+7/7f/s/+z/7P/s/+z/7P/r/+v/7P/t/+7/7//t/+3/
7f/t/+7/7//v//D/7v/u/+7/7v/s/+z/7P/t/+//7//v/+//7f/s/+z/7P/u/+z/7v/v
/+7/8P/z//X/+f8AAAwAIgA9AF0AggCqAMcA5AAEARoBFQEBAdsAkwA1AOb/oP9R/xr/
Fv8k/y3/Pf9N/1X/Yf9y/3//hv+W/6X/rf+z/7z/x//O/9X/3f/l/+n/6v/r/+3/7//x
//H/8f/x//L/9f/1//b/9//4//j/+P/5//n/+v/6//r/+P/4//r/+v/6//r/+v/6//v/
/P/8//z//P/9//7//v8AAAAAAAABAAEAAQACAAMAAwADAAMAAwADAAQABAAFAAUABgAG
AAcACAAIAAgACgAJAAkACgAMAA4AEAASABUAEwAUABQAFgAWABcAGAAZAB0AHwAhACMA
JwAnACgAKwArAC0ALgAvADAAMwA0ADcAOAA4ADgAOAA5ADsAPAA9AD0APQA9AD0AOgA6
ADkAOAA4ADgANgA0ADQAMwAvAC4ALAApACgAJwAkACIAIAAeAB4AHwAeABwAHQAaABkA
FwAUAA8ADQAKAAcABgAEAAAAAgD////////+//3//P/7//n/9//0//L/9P/0//T/9P/x
//H/8f/x/+//7//u/+7/7f/r/+r/6v/t/+3/7f/t/+3/7f/s/+z/7P/s/+3/7f/v/+3/
7P/s/+v/7P/t/+3/7v/u/+7/7v/x//L/8//2//X/9f/1//T/9f/0//T/9P/z//P/9P/0
//P/9P/0//X/+P/4//f/9//3//j/+P/2//b/9//3//f/+f/5//n/+f/4//j/+P/4//f/
9v/2//X/9//2//b/9v/2//X/9P/y//T/8f/w//D/8f/x//H/8P/w/+//7//v/+//7//v
/+//7P/s/+7/7P/u/+7/7v/u/+7/7//v/+3/7f/t/+z/7P/q/+v/6//r/+3/7f/t/+z/
6v/s/+n/6P/q/+r/6v/q/+z/7P/s/+v/6P/o/+n/6f/s/+z/6v/q/+z/6//r/+v/6f/q
/+r/7P/q/+n/6P/o/+r/6v/q/+r/7P/t/+7/7v/u/+7/7v/w//D/8f/x//H/8f/x//H/
7//v/+//7//x//H/8f/y//T/8v/x//H/8P/t/+7/7f/v/+//7//v//H/8f/x/+7/7v/w
//D/8P/s/+v/6v/p/+v/7P/t/+7/6//q/+j/5//p/+n/6f/p/+f/5//n/+f/6f/p/+j/
6P/m/+b/5v/m/+b/5v/m/+f/5//n/+f/5//p/+j/6P/o/+r/6v/s/+3/7P/s/+3/7f/z
//r/AgAOACEAPQBiAIgAqQDEAOQAAgERAQkB7wC/AHEAGADO/4P/NP8K/xD/If8r/zn/
R/9V/2L/c/+E/4z/l/+n/7H/uP+//8j/0f/Z/93/4f/k/+X/5//p/+v/7f/t/+3/7v/w
//H/8//1//b/9v/2//f/9f/2//b/9v/4//j/+v/6//r/+v/6//r/+f/6//r/+v/8//3/
/v/+//z//P/8//3//f/9//7//////////////wEAAgACAAMABQAGAAYABwAIAAgACAAK
AAsACwAMAA4ADQAOAA8AEQARABIAEgAUABYAFwAYABkAHAAdAB4AHwAjACMAJAAnACcA
KQAqACsALQAvAC8AMQA2ADYANgA2ADUANwA4ADkAOQA5ADkAOQA6ADoAOQA4ADgAOAA2
ADQANAAzAC8ALgAuACsAKgApACgAJgAkACIAIQAhAB8AHAAbABgAFwAVABMADwAOAAwA
CgAKAAkABgAEAAEAAQABAP7//f/8//v//P/7//n/+P/5//j/9//2//X/9f/1//X/9f/1
//T/9P/x/+//7v/u//H/8f/x//H/8f/x//D/8P/u/+7/7//v//H/7//u/+7/7//w//H/
8f/y//L/8v/y//T/9P/0//b/9v/3//j/+P/4//j/+f/6//n/+f/6//r/+f/6//r/+//+
//7//f/9//3//v/+//z//v/////////9//3//f/9//r/+v/6//r/+v/6//v/+//7//r/
+v/6//n/+f/5//j/+f/3//f/+P/5//n/+f/4//b/9f/1//X/9//3//f/9//2//b/+P/2
//b/9v/2//b/9P/1//X/8//1//X/9P/0//L/8//z//P/8f/x//H/8P/y//T/8f/w//L/
8v/y//L/9P/0//T/8//w//D/8f/x//L/8v/w//D/8P/v/+//7//x//L/8v/0//L/8f/w
//D/8P/w//D/8P/y//H/8P/w/+//8P/y//L/8v/y//P/8//w//L/9P/0//T/9P/2//b/
9//3//f/9//3//f/+f/5//n/+f/2//X/9P/0//b/9P/z//P/9f/z//X/9f/3//f/9//3
//b/9f/0//D/8f/0//X/9v/y//H/8P/v/+7/7v/u/+7/8P/w/+//7//t/+3/7f/t/+3/
7f/t/+3/6//r/+r/6v/s/+z/7P/s/+z/7P/s/+3/7f/t/+3/7f/t/+z/7P/s/+7/7v/s
/+v/7v/w//P/9f/3//z/BgAYADMAVwB8AKQAyQDuABYBOAFJAUEBJQHlAIEAHgDQ/3v/
Lv8U/yL/Mf87/0v/Wf9l/3j/if+S/5j/pf+1/73/wv/J/9D/1//b/9//4//m/+f/6//t
/+//8f/x//H/8v/1//X/9v/3//f/9v/1//X/9v/4//n/+v/5//j/+f/4//r/+v/6//r/
/f/+//7//v/+////AAAAAP///v/9//3//////wAAAQADAAMAAwADAAUABgAGAAcABgAG
AAUABQAIAAgACAAKAAsACwAMAA4ADwAQABEAEwATABQAFAAWABgAGQAaABsAHgAfACAA
IQAlACUAJgApACkAKwAsAC0ALQAvAC8AMQA2ADYANgA2ADkAOwA8AD0AOwA7ADsAOwA4
ADgANwA2ADYANgA0ADIANAAzAC8ALgAuACsAKgApACYAJAAiACAAIQAhAB8AHAAbABgA
FwAVABUAEQAQAA4ACgAKAAkABgAGAAMAAwADAAIAAQAAAP//AAD///3//P/7//r/+f/4
//f/9//3//f/9//3//b/9v/1//P/8v/y//H/8f/x//H/8//z//L/8v/y//L/8//z//P/
8f/w//D/8f/y//P/8//y//L/8v/y//b/9v/2//j/+P/5//r/+v/3//b/9v/2//n/+f/6
//r/+f/6//r/+//8//z/+//7//v//P/8//r/+v/7//v/+//7//v/+//7//j/+P/4//j/
+v/6//v/+//7//r/+v/6//v/+//7//r/+v/3//b/9v/3//f/9//2//b/9f/1//X/9f/1
//X/9f/0//T/9v/0//T/9P/0//T/9P/1//X/8//z//P/8v/y//L/8//z//P/8//z//P/
8v/y//T/8f/w/+7/7v/u/+7/8v/y//L/8f/w//D/8f/x//L/8v/w//D/8P/v/+//7//v
//D/8P/y//T/8//y//L/8P/w//D/8P/w/+//7v/u/+3/7v/w//D/8v/y//P/8//0//T/
9P/0//T/9P/2//b/9//3//X/9f/1//X/9//3//f/9//5//n/+f/6//j/9v/1//X/9f/z
//X/9f/1//X/9f/1//P/8//z//D/8v/0//T/9P/w/+//7v/t/+7/7v/u/+7/7v/u/+3/
7f/v/+//7//v/+7/7f/s/+v/7f/t/+z/7P/s/+z/7P/s/+z/7P/s/+3/6//r/+v/6//t
/+z/7P/s/+r/6v/u/+//8P/0//X/9//7/wQAEgAqAE0AcwCYAMAA5wAUATgBTgFPATkB
AQGhADsA6v+W/0H/Gv8g/yr/N/9N/13/af97/4j/kf+c/6j/r/+1/73/xP/N/9T/3f/j
/+n/6//s/+3/7f/x//P/9f/1//X/9v/2//X/9f/1//f/+P/5//v/+//8//z//P/8//z/
/v/+//z//P/8//z///8AAAAAAAD+////AAAAAAIAAgACAAMAAwADAAQABQAHAAcABwAH
AAUABgAGAAcABwAIAAgACQAKAAoACgAMAA8ADwAQABIAEQASABMAFQAXABgAGAAaABwA
HQAeAB8AIgAjACQAJQAnACcAKAArAC8AMQAyADMAMwA1ADUANwA5ADgANwA2ADkAOwA8
AD0AOwA7ADsAOwA7ADwAPAA8ADsAOgA3ADQANgA1ADEAMAAuACsAKgApACgAJgAkACIA
IQAhAB8AHAAcABoAGgAZABUAEQAQAA4ADAAMAAsACAAGAAMAAwADAAMAAwADAAMAAAD/
//3//P/7//r/+f/4//n/+f/5//n/+f/5//j/+P/1//P/8v/y//X/9f/1//X/9f/1//T/
9P/0//T/9f/1//X/8//y//L/8//0//X/9f/0//T/9P/0//b/9v/2//j/+P/5//r/+v/5
//j/+P/4//n/+f/6//r/+//8//z//f/+//7//f/9//3//v/+//z//P/9//3//f/9//3/
/f/9//z//P/8//z//P/8//3//f////7//v/+//7//f/8//r/+v/3//b/9v/4//n/+v/6
//r/+f/5//n/+P/3//b/9f/2//b/+P/2//j/+P/4//j/9v/3//f/9f/1//X/9P/0//b/
9//3//f/9v/1//T/8v/0//b/8//y//T/9P/0//T/9f/0//P/8f/x//L/9P/1//j/+P/2
//b/9f/z//L/8f/z//T/9P/2//T/8//y//L/8//0//X/9v/1//P/8f/w//H/8v/0//T/
8v/0//j/+P/4//j/+P/2//b/9//3//j/+f/6//v/+//7//v/+//5//n/+f/6//r/+P/3
//f/9//1//f/9//5//n/+f/5//f/9//3//T/9P/2//b/9v/2//X/9P/z//L/8v/y//L/
8P/w/+//7//v/+//7//v/+//7//v/+//8f/x//D/8P/u/+7/7v/u//D/8P/w//H/8f/x
//H/8f/v/+7/7v/u//D/8P/w/+//8P/0//P/8f/3/wIADAAcADsAYQCGAKoA0wD8ACYB
RgFVAUsBJwHhAH0AHgDO/3X/LP8e/yz/N/9F/1f/Zf91/4b/lf+e/6b/sf+3/73/xP/J
/9D/2f/h/+f/6f/q/+3/7//v//H/9f/1//X/9v/1//X/9v/3//j/+P/4//n/+f/6//r/
+v/6//r//P/8//z//P/8//z//f/+//7//v/+////AAAAAAIAAgACAAMAAwADAAQABQAF
AAUABQAFAAUABgAGAAcABwAIAAgACQAKAAoACgAMAA4ADwARABQAEwAUABUAFwAWABYA
FQAWABoAGwAcAB0AIAAhACIAIwAlACUAJgApACsALQAuAC8AMQAzADMANQA4ADgAOAA4
ADkAOwA8AD0APwA/AD8APwA+AD4APQA8ADoAOgA4ADYANAAzAC8ALgAxAC8ALwAvACwA
KgAoACYAJQAlACMAIAAdABoAGQAXABUAEQAQAA4ADAAMAAsACAAKAAcABwAHAAYABQAE
AAMAAgABAP///v/9//z/+//6//v/+//7//v/+f/5//j/+P/1//P/8v/y//T/9f/2//f/
9//3//b/9v/2//b/9//3//f/9f/0//T/9f/2//f/9//2//b/9v/2//b/9v/2//j/+v/7
//z//P/5//j/+P/4//n/+f/6//r//f/+//7///8AAAAA////////AAAAAP7//P/9//3/
/f/+////AAABAP7//v/+//7//v/+///////+//z/+//6//z//f/+//7//v/7//r/+v/5
//n/+f/4//r/+f/5//n/+//7//v/+//5//j/+f/2//j/+P/4//j/+v/7//v/+f/4//f/
9f/0//T/9f/1//X/9//3//f/9v/0//b/8//y//P/9P/1//b/+P/4//j/9//1//T/9P/z
//b/9v/0//T/9P/z//P/8//0//b/9//6//f/9f/z//L/9P/0//T/9P/1//X/9f/2//X/
9v/4//j/+P/4//f/+P/4//j/+P/4//r/+v/7//v//f/9//3//f/7//v/+//7//3//f/9
//7//P/6//n/+f/5//f/+f/5//f/9//3//f/+f/5//n/9v/3//r/+//8//f/9f/z//H/
8P/w//D/8P/y//L/8f/x//H/8f/x//H/8//z//P/8//x//H/8P/w//D/8P/w//D/8P/w
//D/8f/v/+//7//v//H/8P/w//D/8v/y//D/8f/y//L/9f/5//3/BgAWAC4ATwB3AJwA
wADnABIBOgFSAVEBOwEFAakARwD0/5z/Qf8a/yT/NP9B/1H/X/9t/4H/kv+Z/6D/rP+1
/7v/w//M/9H/2P/h/+f/6//r/+7/7//x//H/8//3//f/9//4//f/9//4//n//P/8//z/
/f/7//z//P/8//r/+v/8//z//P/8//z//P///wAAAAAAAAIAAwAEAAQAAQAAAP////8A
AAEAAwAFAAcABwAHAAcABQAGAAYABwAJAAoACgALAA4ADgAOABAAEAAPAA8AEAARABIA
EwAVABMAFAAUABYAGgAbABwAHQAgACEAIgAjACkAKQAqAC0ALQAvADAAMQAvADEAMQAz
ADcAOAA5ADoAOgA7ADsAOwA9AD0APQA9ADwAPAA7ADoAPAA8ADoAOAA4ADcAMwAyADIA
LwAuAC0AKgAoACYAJAAhACEAHwAcABsAGAAXABUAFQARABAADgAMAAwACwAIAAoABwAH
AAcABAADAAIAAQD///3/+v/4//r/+v/6//r/9//3//f/9//5//n/+P/4//X/8//y//L/
8//z//P/8//1//X/9P/0//L/8v/z//P/9//1//T/9P/0//T/9P/z//T/9P/0//T/9v/2
//b/+P/3//f/9//2//b/9v/3//j/+f/5//r/+v/7//z//P/9//z//P/7//v//f/+//7/
/P/8//3//f/9//v/+//7//v/+v/6//r/+v/6//r/+//7//v/+v/6//r/+//7//v/+v/8
//n/+P/4//n/+f/5//j/+P/3//f/9//2//X/9P/z//T/9P/2//T/8v/y//L/8v/y//P/
8//x//P/8//y//L/8v/z//P/8//z//P/8//y//L/9P/x//D/8v/y//L/8v/y//L/8v/x
/+7/7v/v/+//8v/y//D/8P/w/+//7//v/+3/7v/u//D/8P/v/+7/7v/w//D/8P/w//D/
7//u/+z/8P/x//L/8//0//T/9P/1//X/9f/1//X/9f/1//X/9f/1//P/8//z//T/9f/0
//T/9f/z//H/8//z//P/8//z//P/8f/x//H/7v/w//L/8v/y//L/8f/w/+//7f/s/+v/
6v/o/+j/5//n/+j/6f/q/+v/6//r/+v/6//p/+n/6P/o/+r/6v/q/+r/6v/q/+r/6//p
/+n/6f/p/+v/6v/q/+r/6v/s/+z/7f/u/+7/7f/v//P/+P8AABAAKQBHAG4AmAC7ANwA
/gAcASkBIQEFAccAawAOAMT/df8q/xD/HP8p/zP/Q/9R/13/bP97/4j/lP+f/6v/s/+2
/73/xP/L/9P/3f/j/+T/5f/n/+f/6f/t/+3/7f/u/+3/7f/u/+//8v/y//L/8//z//T/
9P/0//L/8v/0//T/9v/2//b/9v/3//j/+P/4//j/+f/6//r/+v/6//r/+//5//n/+v/7
//3//f/9//3//f/+//7///8BAAIAAgADAAIAAgACAAQABQAFAAYACAAJAAoACwANAA4A
EAARABQAEwATABMAEwAYABkAGgAbAB0AHQAeACEAIwAlACYAJwAoACsALAAvADAAMAAw
ADAALwAxADIAMwAzADMAMwAzADMANAA0ADQANAA0ADIAMAAuAC0AKQAoACgAJQAkACMA
IAAeABwAGgAXABcAFQASABIAEAAQAA8ADQAJAAgABgAGAAYABQACAAAA/f/9//3/+v/5
//j/9//4//f/9f/0//H/8P/v/+7/6//r/+v/6//p/+n/6P/o/+r/6f/p/+r/6//r/+v/
6//q/+n/5//m/+f/6P/q/+v/6//p/+j/6P/n/+j/6f/p/+r/6v/q/+r/7P/s/+z/7v/s
/+3/7v/u/+7/7v/v//D/8f/x//L/8v/y//L/8f/x//P/9P/0//X/9f/2//b/9P/0//X/
9f/1//X/9f/1//X/9v/2//b/9v/1//T/9P/z//H/8P/w//D/8f/x//H/8P/x/+//7//w
//D/7//u/+z/7v/t/+3/7f/t/+3/7f/t/+z/7P/u/+z/6v/q/+r/6v/s/+3/7f/r/+v/
6//q/+r/6P/p/+n/6f/n/+f/5//m/+f/6v/o/+j/6P/o/+j/6P/o/+j/6P/n/+b/5v/n
/+f/6P/o/+b/5v/o/+f/5//n/+X/5v/m/+j/6v/p/+j/6P/s/+z/6P/q/+r/6v/q/+r/
7P/s/+3/7f/v/+//7//v/+7/7f/s/+v/6//r/+v/7P/u/+z/6//r/+v/6f/r/+v/6f/p
/+n/6f/p/+n/6f/m/+b/6P/o/+j/6P/n/+b/5f/k/+T/5P/k/+T/5P/j/+P/4P/f/97/
3f/g/+H/4v/j/+H/4f/g/+D/4P/g/+D/4P/g/+D/4P/h/+P/4//j/+P/4f/g/+D/4P/g
/+D/4v/j/+T/5v/n/+n/7f/0/wAAFAArAEsAcACUAK8AzADoAPoA+wDpAMUAhQA1AOj/
nv9J/wT/+v4M/xn/J/85/0H/S/9c/23/ev+K/5f/o/+t/7D/tf+8/8f/0f/X/93/3v/d
/9//4f/j/+X/5f/l/+b/5f/l/+b/5//q/+r/6v/r/+v/7P/s/+z/7v/u//D/8P/w//D/
8P/w/+//8P/w//D/8v/z//T/9P/2//b/9v/3//b/9f/1//X/9//3//f/9//5//r/+v/7
//3//v/+/////v/+//7/AAABAAEAAgAEAAYACAAKAA0ACgAKAAkACgAOAA8AEAARABQA
FQAWABcAGwAbABwAHwAjACUAJgAnACcAKQApACsALgAuAC4ALgAxADMANAA1ADMAMwAz
ADMAMgAyADEAMAAwADAALgAsACwAKwAnACYAJgAjACIAIQAgAB4AHAAaABcAFwAVABIA
EwAQAA8ADQAKAAUAAwAAAP//AAAAAP7//P/5//n/+f/2//X/9P/z//L/8f/v/+7/6//q
/+n/6P/p/+n/6f/p/+n/6f/o/+j/5//l/+T/5P/l/+X/5f/l/+P/4//i/+L/5P/k/+X/
5f/n/+X/5P/k/+f/6P/p/+n/5v/m/+b/5v/q/+r/6v/s/+z/7f/u/+7/7//u/+7/7v/x
//H/8v/y//H/8v/y//P/8//y//D/7//x//L/8v/w/+//7//u/+3/7v/v//D/8f/y//L/
8v/y//H/8P/w/+//8f/w//D/8P/z//P/8//y//D/7f/s/+z/6//r/+v/6v/r/+v/7P/t
/+3/7f/t/+3/6v/q/+z/6v/s/+z/7P/s/+r/6//r/+n/6f/p/+j/6P/o/+n/6f/p/+f/
5//n/+b/5//q/+j/6P/o/+j/6P/o/+j/6P/o/+f/6P/o/+n/6f/o/+j/5v/m/+b/5f/l
/+X/5f/m/+b/6P/o/+f/5v/m/+j/6P/o/+j/5v/l/+T/5P/n/+j/6v/q/+j/6P/p/+n/
7v/t/+z/7v/u/+7/7v/u/+7/7v/u/+z/7P/s/+z/6v/q/+r/6v/q/+r/6v/q/+j/6P/o
/+j/6v/q/+r/6v/n/+b/5f/k/+T/5P/k/+T/5P/k/+T/5P/i/+L/4v/i/+D/4P/g/+D/
4v/i/w==
         </WaveFormData>
      </LeadData>
      <LeadData>
         <LeadByteCountTotal>10000</LeadByteCountTotal>
         <LeadTimeOffset>0</LeadTimeOffset>
         <LeadSampleCountTotal>5000</LeadSampleCountTotal>
         <LeadAmplitudeUnitsPerBit>4.88</LeadAmplitudeUnitsPerBit>
         <LeadAmplitudeUnits>��V</LeadAmplitudeUnits>
         <LeadHighLimit>2147483647</LeadHighLimit>
         <LeadLowLimit>268435456</LeadLowLimit>
         <LeadID>V5</LeadID>
         <LeadOffsetFirstSample>0</LeadOffsetFirstSample>
         <FirstSampleBaseline>0</FirstSampleBaseline>
         <LeadSampleSize>2</LeadSampleSize>
         <LeadOff>FALSE</LeadOff>
         <BaselineSway>FALSE</BaselineSway>
         <ExcessiveACNoise>FALSE</ExcessiveACNoise>
         <MuscleNoise>FALSE</MuscleNoise>
         <LeadDataCRC32>3749266232</LeadDataCRC32>
         <WaveFormData>
3P/c/9z/3P/f/+D/4f/i/+b/6P/q/+z/7v/w//L/9P/y//L/8v/y//P/9P/1//b/+P/4
//j/+P/4//j/+P/4//j/+P/4//j/+v/6//r/+v/8//z//P/8//r/+v/6//r/+v/6//r/
+v/4//j/+P/4//n/+v/7//z//v/+//7//v/8//z//P/8//z//P/8//z//P/8//z//P/+
//7//v/+//7//v/+//7/AAAAAAAAAAACAAIAAgACAAIAAgACAAIABAAEAAQABAAGAAYA
BgAGAAkACgALAAwADgAOAA4ADgAPABAAEQASABQAFAAUABQAFgAWABYAFgAYABgAGAAY
ABcAFgAVABQAEQAQAA8ADgAPABAAEQASABAAEAAQABAADwAOAA0ADAAKAAoACgAKAAkA
CAAHAAYABQAEAAMAAgABAAAA///+//7//v/+//7/AAAAAAAAAAD///7//f/8//r/+v/6
//r/+v/6//r/+v/4//j/+P/4//b/9v/2//b/+P/4//j/+P/4//j/+P/4//b/9v/2//b/
+P/4//j/+P/3//b/9f/0//T/9P/0//T/9v/2//b/9v/2//b/9v/2//j/+P/4//j/+P/4
//j/+P/4//j/+P/4//r/+v/6//r/+v/6//r/+v/8//z//P/8//v/+v/5//j/+v/6//r/
+v/6//r/+v/6//r/+v/6//r/+v/6//r/+v/4//j/+P/4//n/+v/7//z/+v/6//r/+v/4
//j/+P/4//r/+v/6//r/+v/6//r/+v/4//j/+P/4//r/+v/6//r/+v/6//r/+v/6//r/
+v/6//r/+v/6//r/+v/6//r/+v/8//z//P/8//r/+v/6//r//P/8//z//P/6//r/+v/6
//r/+v/6//r//P/8//z//P/7//r/+f/4//n/+v/7//z//v/+//7//////wAAAAAAAP//
////////AAAAAAAAAAABAAEAAQABAP//////////AgAEAAQAAwABAAEAAQABAAEAAAAA
AAAAAgACAAEAAAD8//z/+v/4//j/+f/5//n/+f/5//j/+P/6//r/+v/6//f/9v/1//T/
9f/1//X/9f/2//f/+P/5//n/+f/5//n/+P/4//j/+P/2//b/9//3//f/9//2//b/8v/z
//P/8P/w//X//v8PACQAPwBhAIkAswDaAPoADwEYARAB8wC8AIQAVQAjAP7/8P/s/+L/
3P/b/9v/3f/g/97/3P/c/9//4v/k/+f/6//t/+//8//3//b/9P/0//T/9v/5//n/+P/3
//b/9f/1//X/9v/2//b/9//3//n/+f/6//r/+f/5//r//P/6//r/+//7//n/+//7//v/
+//8//z//P/8//r/+v/6//z//P/9//3//f/9//z//P/8//z//f/9/////////wAA///+
//3//f////////8AAP//////////AQABAAEAAQACAAMAAwADAAUABQAGAAYABwAHAAkA
CgAMAAwADAAPAA4ADQAMAAsADwAQABEAEQAUABUAFQAYABcAFwAWABYAGAAaABoAGwAZ
ABgAGAAYABkAGgAZABoAGAAYABgAGAAaABoAGQAZABcAFwAWABQAEQARABEAEAARAA4A
DgAOAAwACwAKAAoACwAKAAoACQAHAAYABQAEAAUABQAEAAMAAwADAAIAAgACAAEAAQAC
AAIAAgD/////AAABAAAAAAAAAAEAAQABAAAA/v/9//z//P/8//z//f/7//r/+P/4//v/
/P/8//z/+v/6//v/+//7//v//P/8//z//P/7//r//P/8//v/+//9//3//f/+//3//P/7
//r/+v/7//v/+//9//3//f/9/////////wAA///////////9//////////3//v//////
AQAAAAAA//8BAAEAAQAAAAIAAgACAAIAAgABAP///f/9//7//////wAAAAABAAEAAAAA
AAEAAQAAAP/////+/wAAAQACAAMAAQAAAP///v/+///////9//7///8AAAEAAQACAAIA
AQAAAAAA///+///////9//3//v/+/wEAAgABAAAA///+/////v///wEAAAAAAAAA//8A
AAAAAAABAP////8AAAAA//////7//P/9////AgADAP//////////AAACAAIAAgACAAUA
BQAGAAYABgAHAAcABwAHAAYABgAGAAYABwAHAAcABwAHAAcABwAHAAgACgAKAAkACQAJ
AAkABwAHAAYABgAGAAYABgAFAAYABAAEAAIA/v/+///////////////+/wAAAAAAAAAA
AAAAAAAAAAAAAP///////////////////f/9//3//f///wAAAAAAAP7//P/8//3//f//
//v/+v/8//z/+f/5//j/9v/7/wAADwAmAD8AWwCDAK8A1gD4ABEBIgEgAQMBzgCUAGUA
NwAMAPz/9v/o/+D/3//f/9//5P/k/+T/5P/l/+T/5v/p/+3/8//1//f/+f/6//j/9P/2
//r//f/8//z//P/8//3//f/9//7//P/8//3//f/9//3//v/+//////8AAAIA/v/+////
///9//////////7//v/9//z//v/8//z//P/8//z//f/9/wEAAQAAAAAAAAAAAAEAAQAB
AAEAAQACAP///v/9//3/////////AAABAAEAAQABAAIAAwAEAAUABAAFAAUABQAHAAcA
CAAIAAgABwAIAAgACgAKAAoADQALAAsACwALAA8AEAARABEAEAARABEAFAAVABUAFAAU
ABYAGAAYABkAFwAWABYAFgAXABgAFwAYABYAFgAWABYAFgAWABUAFQATABMAEgAQAA0A
DQANAAwADQAKAAoACgAKAAkACAAIAAkACAAIAAcABQAEAAMAAgD//////v/9//v/+//6
//r//P/7//v//P/+//7/+//7//v/+//5//j/9v/3//f/9//3//b/9v/2//T/9P/0//X/
+P/4//f/+P/6//r/+f/4//b/9P/z//H/8f/z//b/+P/4//j/9//2//T/9P/z//P/9P/1
//b/+P/2//b/9v/2//T/9f/1//X/9v/3//j/+f/5//n/+f/6//r/+f/4//f/9//5//n/
+f/5//r/+//7//3//P/8//v/+//7//v/+v/4//j/+P/4//n/+f/4//f/+P/4//j/9//3
//j/+v/7//r/+v/7//v/+P/3//f/9v/3//f/9//3//j/+P/4//j/+P/5//n/9//1//X/
9f/1//f/+P/4//f/9//4//j/+P/4//f/9P/z//T/9P/3//j/9v/2//b/9v/1//T/9f/3
//b/9v/2//X/9P/0//T/9f/z//P/9P/0//X/9f/0//L/9v/4//j/+P/4//j/+f/5//r/
+v/4//n/+f/5//n/+P/4//j/+P/5//n/+f/4//f/9v/1//j/+v/9//7/+//7//v/+//7
//v/+v/6//j/+P/4//f/9P/y//L/8P/w//D/8f/x//H/8f/x//D/8f/y//P/9P/z//L/
8f/w//D/7//v/+//8f/x//H/8f/v/+//7//v//H/8v/y//L/8P/u/+7/7//v/+//7//w
/+7/7v/t/+v/6P/o/+3/9v8FABgAMQBRAHcAnwDGAOQA9wD+APgA1QCaAGQAOQANAOj/
3v/a/9D/zP/L/8f/x//K/8j/xP/K/8//0v/S/9f/3//h/+H/4//l/+r/7P/s/+z/7P/t
/+z/7P/s/+z/7P/t/+7/8P/w//D/8f/x/+//7//w//D/7//v//D/8v/u/+7/7//v/+//
8f/x//H/8f/y//L/8v/2//T/9P/0//L/8v/z//P/8//z//L/8v/w//D/8f/x//P/8//z
//T/9P/0//T/9f/z//P/8//0//f/9//3//f/9//3//f/9//2//f/9//3//r/+//9//7/
/////wEAAgABAAAA//8BAAIAAwAEAAUABQAGAAcABwAKAAsACwAOAA0ADQAMAAwACgAM
AAwADQAPAA4ADgAOAAwADAAKAAoADAAMAAwADAALAAoACAAHAAgACQAJAAgABwAHAAcA
BgADAAAAAAAAAPz/+//6//r/+//6//r/+f/2//b/9v/2//T/8//x/+//8P/x//H/8v/w
/+//7//w/+//7v/q/+n/6//r/+n/6P/p/+v/7P/t/+3/7P/s/+z/7P/s/+z/7f/r/+r/
6P/o/+r/6v/p/+j/6P/o/+n/6f/q/+v/7f/u/+3/7v/u/+7/7v/u/+3/7f/r/+v/6//s
/+7/7v/u/+7/8P/x//H/8f/x//H/8f/x//H/8f/x//L/8f/x//H/8f/x//P/8//z//L/
8v/y//H/8v/y//P/8//y//H/8P/u/+7/7v/u/+7/8P/x//H/8f/u/+7/7v/t/+3/7v/w
//H/7v/u/+//7//x//H/8v/y/+//7//v/+//7v/u/+7/7v/s/+3/7f/r/+z/7f/u/+//
7v/u/+3/6//t/+7/7v/u//H/8f/v/+//7P/s/+//8P/u/+7/7v/u/+3/7P/t/+//7v/u
/+7/7f/u/+7/7v/v/+3/7f/u/+7/7//x//L/8P/w//D/8P/v/+//8P/w//D/8f/x//H/
8f/w//D/8P/y//P/8//z//X/9f/1//X/9P/0//X/9P/z//P/8//z//T/9f/1//b/9v/2
//b/9f/z//D/7//s/+3/7v/w//H/7//v/+//7v/u/+7/7v/u/+3/7P/r/+r/6//r/+z/
7f/r/+v/6//r/+3/7f/t/+3/7f/u/+7/7v/u/+z/7P/t/+3/6//r/+7/7P/q/+f/5//m
/+b/5//s//P/AgAbADkAWQB/AKYAyADjAPQA+ADpAMAAiABXAC0A/v/g/9j/1v/O/8f/
w//F/8b/yP/I/8b/x//O/9L/0//X/93/4//l/+f/5v/o/+b/6P/q/+n/7P/s/+z/7P/s
/+3/7v/w/+7/7v/v/+//7//v//D/8P/x//H/8v/0//D/8P/x//H/7f/v/+//7//x//L/
8v/y//T/8v/y//L/8v/y//P/8//z//P/8v/y//L/8v/z//P/8//z//P/9P/0//T/9P/1
//f/9//3//j/+f/5//n/+f/4//f/9v/1//j/+f/5//n/+//7//z//P/7//v//f/+/wAA
AAAAAAMAAwADAAMAAwAHAAgACQAJAAgACQAJAAwACwALAAoACgAMAA4ADgAPABEAEAAQ
ABAAEAAQAA4ADgAOAA4ADgAOAAwADAALAAsACwALAAoACAAHAAcABwAGAAUAAgACAAIA
AQABAAEAAgD///7//v/9//v/+v/5//j/9//3//b/9f/0//X/9f/2//T/8//z//T/9P/0
//H/8f/x//H/7//u/+//8f/y//P/8f/w//D/8P/u/+7/7v/v//H/8P/u/+7/7//u/+z/
6v/r/+z/7v/v/+//7//w//D/8f/y//L/8v/y//L/8f/x/+//7//v//D/8P/w//D/8P/y
//P/8//z//P/8//z//P/9f/1//X/9v/2//X/9P/z/+//8f/x//H/8//0//X/9f/1//T/
9P/z//X/9f/1//T/9P/0//T/9P/1//X/9P/z//L/8v/y//H/8f/y//T/9f/y//L/8//z
//P/8//0//T/9f/1//X/9f/y//L/8v/y//D/8f/x/+//8f/x//H/8f/x//L/8v/x//H/
8v/y//L/8//z//H/8f/w//D/8//0//P/8v/x//D/7//u/+//8f/z//T/9f/1//H/8P/v
/+//8f/x//L/8v/z//P/8v/w//D/8f/z//P/8f/x//H/8f/w//D/8f/y//P/9P/z//P/
9P/0//b/9//3//f/9//2//b/9v/2//f/9//3//f/9//3//f/9f/2//j/+P/4//n/+v/7
//r/+f/3//b/9//4//n/+f/2//T/9P/y//D/8P/x//H/8f/x//H/8P/w//D/8P/w//L/
8v/y//L/8P/v/+//7//v/+//7//v/+3/7f/t/+3/7//w//D/8P/w/+7/7v/v//H/8f/v
/+7/7v/u/+3/7f/q/+j/6//0/wEAFgAtAEsAcQCbAMQA6AABARQBFAH7AMIAhABVACkA
/v/o/+L/3P/U/8//zf/P/9T/1P/S/9D/1f/a/9z/3f/f/+P/5f/n/+n/7P/q/+z/7v/u
/+//8P/w//D/8P/w//H/8v/0//P/8v/y//H/8f/x//L/8v/v/+//8P/y//L/8v/z//P/
8//1//X/9f/1//b/9v/2//f/9P/z//L/9P/0//X/9f/3//f/9v/2//X/9v/4//n/9v/1
//T/9P/1//b/9//5//f/9//3//j/+f/5//n/+f/7//v/+//7//r/+//7//v/+//7//z/
/P//////AQACAAIAAgACAAUAAwADAAMAAwAHAAgACQAJAAwADQANABAADwAPAA4ADgAO
ABAAEAARABEAEAAQABAAEAAQAA4ADgAOAA4ADgAOAA4ADgANAA0ADgAPAA8ADgAMAAsA
CgAIAAkABgAGAAYABAADAAIAAgABAAAAAAD///7//v/+//7//f/9//z/+//5//n/+P/4
//j/9//3//j/+v/6//f/9//5//n/9//2//T/9f/1//X/8//y//L/8v/0//T/9P/1//X/
9P/y//L/9P/0//P/8v/y//L/8//z//P/8//0//T/8//0//T/9P/2//b/9f/1//X/9f/1
//b/9P/0//T/9P/0//X/9f/1//P/8//z//P/9f/1//X/9v/1//X/9f/1//P/9f/1//X/
9//4//n/+f/5//j/+P/3//n/+f/5//j/9//2//X/9P/4//n/+f/5//j/+P/4//f/9//4
//r/+//8//z//f/9//v/+//8//z//f/9//3//f/8//z//P/8//7///////3/////////
///+//7//f/7//n/+v/6//r//P/9//z//f/6//r//f/+//z//P/8//z//P/6//r/+//5
//r/+//7//z//P/8//3/+//7//z//P/7//v/+v/4//r/+//9//3//P/7//r/+f/6//z/
/v/+//7//v/9//3//v/+//z//f/9//3////+//7//v/+//////////////////////8A
AAIAAgABAAEAAQABAP/////+//7//v/+//7//f/8//r/+v/4//j/+P/5//n/9//3//f/
9v/2//b/9v/2//T/9P/0//T/9v/1//X/9f/1//X/9f/1//X/9f/1//X/8//0//T/9P/0
//L/8v/z//H/8f/1//T/8v/y//H/7//u//D/8//+/xMALABHAGsAlwDDAOYAAgEXARwB
DAHdAKIAbgA/ABEA9v/s/+D/1v/Y/9f/1//b/9j/1v/Y/9z/3f/e/97/4f/l/+f/6//t
/+//8P/w//D/8P/y//X/9P/0//T/9P/x//H/8f/y//T/9P/1//X/9f/1//b/9v/3//f/
+P/6//f/9v/2//X/9f/3//f/9//1//b/9v/2//j/9v/2//b/+P/4//n/+f/5//n/+P/4
//j/+P/5//n/9//3//f/+P/4//j/+P/5//v/+//7//z//f/9//3//f//////////////
///+//3/AAABAAMABAAEAAMABAAEAAYABgAGAAkACQAJAAkACQAKAAoACgAJAAwADQAN
ABAAEQARABAAEAASABQAFAAVABQAEgARABAAEgASABAAEAAQABAAEAAQABAAEAAPAA8A
DwAPAA4ADAANAA0ADQAMAAkABgAGAAYABAADAAIAAgABAAAAAAD//wAAAAAAAAAA////
//7//f/5//n/+P/4//r/+f/5//r//P/8//n/+f/5//n/9//2//b/9//3//f/9//2//b/
9v/2//b/9v/3//f/9v/0//T/+P/4//f/9v/0//T/9f/1//H/8f/y//L/9f/2//b/9v/2
//b/9f/1//X/9f/1//b/9v/2//b/9v/2//f/9//3//f/9//3//f/9//3//f/+P/5//n/
+f/5//f/+f/5//n/+f/6//v/+//5//j/+P/3//n/+f/5//j/9v/2//b/9v/6//v/+//7
//r/+v/6//n/9v/2//f/9//4//j/+f/5//n/+f/6//r/+f/5//n/+f/4//j/+P/4//j/
+f/5//f/9f/1//X/9f/3//j/+P/3//f/+P/4//j/9//3//X/9f/2//b/+f/6//r/+v/6
//r/+P/2//b/9//3//j/+f/5//j/+P/4//n/+//7//z//P/8//v/+f/2//j/+f/7//v/
+//9//7//P/8//z//P/9//3//v/+/wAAAQABAAEAAwACAAIAAgAAAAEAAQABAAMAAwAD
AAMAAwAEAAYABgADAAMAAwADAAUABQAEAAQABAAEAAQAAwACAAAAAAD+//z//P/9//3/
/f/9//3//P/8//z//P/8//z//P/8//z//v/9//3//f/9//3//f/9//3//f/9//3//P/8
//v/+v/7//r/+//9//3//f/9//r/+v/6//f/8f/y//b/+f/+/w8AJgA9AFsAgwCvANoA
+gARASABIAEFAdAAlgBlADUADAD4//L/5v/c/93/3//f/+L/5P/i/+L/5f/o/+j/6f/r
/+//8f/3//n/+P/4//z//P/6//v//v/+//7//v/7//v/+//8//z//P/9//3//////wAA
AAD/////AAACAAAAAAABAAEA//8BAAEAAQD//wAAAAAAAAQAAgACAAIABAAEAAUABQAE
AAMAAQAAAP//AAACAAMAAwADAAMABAACAAIAAgADAAQABQAGAAgACQAJAAkACQAGAAUA
BAADAAUABwAIAAkACQAJAAoACgAJAAkACwAMAA4ADgAOABEAEQARABEAEQAVABYAFwAX
ABYAFwAXABoAHQAdABwAHAAcAB4AHgAfAB0AHAAcABwAHAAcABoAGgAdAB4AHwAgAB8A
HgAcABsAGwAbABoAGAAVABUAFQAUABUAEgASABIAEAAPAA4ADgANAAwADAALAAwADAAM
AAwACgAJAAcABQAEAAUABQAGAAQAAwADAAQABAAEAAEAAQABAAEA///+////AQACAAMA
AwACAAIAAgAAAAAAAAABAAEAAAD+//7/AAAAAP///v/+//7///////3//f/+//7/AQAC
AAIAAgD///7//P/7//z//f/+/wAAAAAAAAAAAAAAAAEAAQABAAEAAQABAAEAAQABAAEA
AgAFAAUABQAFAAIAAwACAAEAAwAEAAUABQADAAIAAgABAAMAAwADAAIAAgACAAIAAgAC
AAMAAwADAAIAAgACAAEAAQACAAQABQACAAIAAwADAAMAAwAEAAQAAwADAAMAAwACAAIA
AgACAAIAAwADAAEAAwADAAMAAwABAAIAAgABAAEAAgACAAIAAwADAAEAAQAAAAAAAwAE
AAIAAgACAAIAAgAAAAAAAQADAAQABQAFAAEAAAD/////AQABAAIAAgADAAMAAgAAAAAA
AQADAAMABQAFAAMABAACAAIAAgACAAUABQAGAAYABAAFAAUABQAHAAYABgAGAAYABwAH
AAcABQAFAAUABQAFAAYACAAIAAcABwAHAAcABwAHAAYABgAIAAgACAAHAAQAAgACAAAA
/v/+///////////////+//7//v/+//7/AAAAAAAAAAD///3//P/7//3//f/9//3//f/9
//3//f/9//7//v/+//7//P/8//3////9//3//v/8//r/+f/3//b/+P/9/wgAHQA2AFEA
cwCbAMUA7AAKAR8BJAEUAecArAB6AEkAGQD8//b/7v/k/+D/3//f/+X/6P/i/+D/5P/n
/+b/6v/t/+3/8f/5//v/+f/6//r/+v/4//r//f/+//7//v/+//v/+//7//z//P/8//3/
/f/9//3//v/+//3//f/+/wAA/P/8//3//f/8////AAABAAEAAgACAAIAAwAAAP///v8A
AAAAAQABAAMAAwACAAIAAAAAAAEAAQD///////8AAAIAAgACAAMAAwADAAMABAADAAMA
AwADAAMAAwADAAMABgAHAAcABwAJAAkACgAKAAsACwANAA4ADgAOAA4AEQAPAA8ADwAP
ABMAFAAVABUAFQAVABQAFgAZABkAGAAYABgAGgAaABsAHQAcABwAHAAeAB4AHAAcABoA
GgAaABoAGAAYABcAFwAXABcAFgAUABEAEQARABAADwAMAAwADAALAAsACwAMAAkACAAI
AAcABgAGAAYABgAEAAMAAQD///7//////wAA/v/9//3//v8AAAAA/f/9//3//f/7//r/
+v/7//v/+//7//r/+v/6//r/+v/6//v//f/8//r/+v/6//r/+f/4//j/+P/5//n/+f/5
//r/+v/4//j/9//2//j/+P/3//f/+f/5//n/+v/4//j/+P/4//j/+f/5//n/+//7//v/
+//7//v/+//8//v/+//7//v/+f/7//v/+//7//z//f/9//3//P/8//v//f/9//3//P/+
//7//v/+//3//f/8//v/+v/6//r/+f/4//j/+f/5//r/+v/7//v/+f/5//r/+v/3//f/
9//3//j/+P/4//j/+v/7//v/+f/7//v/+//7//n/+v/6//n/9//4//j/+P/5//n/9//3
//T/9P/3//j/+P/4//j/+P/3//b/9//5//j/+P/4//f/+P/4//j/+f/3//f/+P/4//n/
+f/4//b/+v/8//z//P/8//z/+//7//r/+v/7//v/+//7//r/+v/6//r/+//7//v//f/9
//3//f/7//z//v/+/////////////v/9//v/+v/8//z//P/7//v/+v/7//r/9//2//b/
9f/0//P/8v/w//H/8v/z//T/9v/2//b/9v/0//P/8//z//P/8//z//P/8f/x//H/8f/z
//T/9P/0//b/9P/0//X/9f/1//X/9P/0//L/6//p/+r/6v/r//L//f8MACcASQBtAJcA
vgDgAPsADAEMAfcAwgCEAFMAJwD6/+T/4v/c/9T/0f/R/8//0P/Q/9D/0v/T/9b/2P/b
/93/3//j/+f/7f/u/+z/7P/q/+r/7f/w//D/8P/w/+3/7f/t/+7/8P/w//H/8f/x//H/
8v/y/+//7//w//L/8v/y//P/8//v//H/8f/x//P/9P/0//T/9v/0//T/9P/z//L/8v/x
//X/9f/0//T/9P/0//X/9f/z//P/8//0//T/9P/0//X/9//3//f/+P/3//f/9//3//j/
+f/6//v/+v/7//v/+//8//v/+//6//v/+//9//7/AAAAAAAAAwAFAAUABQAFAAUABgAH
AAcABgAHAAcACgAJAAkACAAIAAkADAANAA8ADwAOAA4ADgAQABAADgAOAAwADAAMAAwA
CwAKAAgABwAHAAcABgAEAAUABQAFAAQAAwAAAAAAAAD///////8AAP7//P/7//n/+P/4
//j/+P/3//f/9v/1//P/8//y//L/8P/v/+//8P/x//D/7P/r/+z/7f/s/+z/7P/t/+3/
7f/r/+r/6v/q/+z/7P/s/+3/7f/s/+r/6v/q/+r/6f/o/+r/6v/r/+v/6f/p/+r/6v/q
/+r/6f/o/+n/6v/q/+v/6f/p/+n/6v/q/+r/6v/q/+v/7f/u/+//7//v/+//7//v/+//
7//w/+//7//v/+//7f/v/+//7//t/+7/7//v/+3/7P/s/+v/7f/t/+3/7P/t/+7/7//w
/+//7//u/+3/7v/u/+7/7f/u/+7/7//v/+z/7P/t/+3/6//r/+z/7P/t/+3/7f/t/+r/
6v/q/+r/7P/t/+3/6//p/+n/6f/p/+v/7P/s/+v/6f/q/+r/6v/r/+v/6f/p/+b/5v/p
/+r/6v/q/+r/6v/p/+j/6f/r/+j/6P/o/+f/6f/q/+v/7f/t/+3/7P/s/+r/6v/q/+r/
7f/t/+7/7v/u/+//7//v/+3/7P/s/+z/7v/v/+//7//v/+//7//v/+//8P/y//L/7//v
/+//7//v/+//7v/u/+7/7v/u/+3/7v/s/+z/6v/o/+j/6f/p/+n/6f/p/+j/5v/m/+b/
5v/m/+b/5v/m/+b/5f/l/+X/5//n/+f/5//l/+X/5f/l/+f/6P/o/+j/6P/m/+b/5//l
/+X/5//m/+b/5v/l/+P/4v/g/+X/7v/3/wgAIwA/AGEAiQCuAMoA3wDqAOQAywCcAGoA
PwANAOL/0P/Q/8j/wv/B/73/uf+8/77/wP/E/8n/zv/Q/9P/0//V/9n/3//f/+L/4v/g
/+D/5P/l/+T/5P/k/+T/5f/l/+X/5v/m/+b/5//n/+f/5//o/+j/5//n/+j/6v/q/+r/
6//r/+j/6f/o/+f/6P/q/+v/7P/w/+7/7v/u/+3/7P/s/+v/7f/t/+z/7P/r/+z/7v/v
//H/8f/x//L/8f/w/+//7//x//H/8f/y//P/8//z//P/8f/x//H/8f/z//X/9v/3//j/
9//3//b/9//3//n/+v/7//z//f8BAP//////////AQACAAMAAwAEAAUABQAIAAkACQAI
AAgACAAKAAoACwANAAwADAAMAAwADAAKAAoACgAKAAoACgAIAAgABwAHAAcABwAGAAQA
AwADAAMAAgAAAPz/+//6//n/+f/5//r/+f/4//j/9//2//b/9v/2//T/8//x/+//7//v
/+7/7v/u/+3/7f/u//D/8P/t/+3/7f/t/+v/6v/q/+v/6//r/+n/6P/o/+j/6v/q/+r/
6//r/+r/6P/o/+r/6v/p/+j/6P/o/+n/6f/p/+n/6v/q/+v/7P/s/+z/7P/s/+v/6//s
/+3/7v/w/+7/7v/u/+7/7f/t/+z/6//t/+3/7f/t/+v/6//r/+z/7f/t/+3/7f/s/+//
8P/x//D/8P/w/+//8f/w//D/7//x//H/8f/w/+//7v/t/+z/7P/t/+3/7f/t/+7/7//v
/+7/7v/v/+//7v/u/+//7//v/+//8P/w/+//7//v/+//7P/s/+z/7P/s/+3/7f/r/+3/
7f/t/+3/7f/u/+7/7f/r/+z/7P/s/+3/7f/r/+v/7P/s/+//8P/v/+7/7f/s/+z/6v/q
/+v/7f/u/+//7//u/+7/7v/v/+7/7f/t/+z/7f/t/+z/6v/s/+3/7//v/+3/7f/t/+3/
8P/v/+7/7//w//H/8v/y//L/8v/y//L/8v/y//L/8v/y//L/8v/0//T/9P/0//P/8v/x
//D/8v/y//L/8v/v/+7/7f/s/+z/7P/s/+z/6v/q/+r/6v/q/+r/6v/q/+r/6v/q/+r/
7P/s/w==
         </WaveFormData>
      </LeadData>
      <LeadData>
         <LeadByteCountTotal>10000</LeadByteCountTotal>
         <LeadTimeOffset>0</LeadTimeOffset>
         <LeadSampleCountTotal>5000</LeadSampleCountTotal>
         <LeadAmplitudeUnitsPerBit>4.88</LeadAmplitudeUnitsPerBit>
         <LeadAmplitudeUnits>��V</LeadAmplitudeUnits>
         <LeadHighLimit>2147483647</LeadHighLimit>
         <LeadLowLimit>268435456</LeadLowLimit>
         <LeadID>V6</LeadID>
         <LeadOffsetFirstSample>0</LeadOffsetFirstSample>
         <FirstSampleBaseline>0</FirstSampleBaseline>
         <LeadSampleSize>2</LeadSampleSize>
         <LeadOff>FALSE</LeadOff>
         <BaselineSway>FALSE</BaselineSway>
         <ExcessiveACNoise>FALSE</ExcessiveACNoise>
         <MuscleNoise>FALSE</MuscleNoise>
         <LeadDataCRC32>2062218414</LeadDataCRC32>
         <WaveFormData>
/v/+//7//v/8//r/+P/2//T/9P/0//T/9v/2//b/9v/0//T/9P/0//b/9v/2//b/9v/2
//b/9v/2//b/9v/2//b/9v/2//b/9v/2//b/9v/4//j/+P/4//b/9v/2//b/9v/2//b/
9v/4//j/+P/4//r/+v/6//r/+v/6//r/+v/5//j/9//2//b/9v/2//b/9v/2//b/9v/4
//j/+P/4//b/9v/2//b/9v/2//b/9v/4//j/+P/4//j/+P/4//j/+v/6//r/+v/8//z/
/P/8//3//v///wAAAgACAAIAAgAEAAQABAAEAAYABgAGAAYACAAIAAgACAAIAAgACAAI
AAoACgAKAAoACAAIAAgACAAKAAoACgAKAAkACAAHAAYABAAEAAQABAACAAIAAgACAAAA
AAAAAAAA/f/8//v/+v/6//r/+v/6//j/+P/4//j/+v/6//r/+v/4//j/+P/4//j/+P/4
//j/9v/2//b/9v/2//b/9v/2//T/9P/0//T/9P/0//T/9P/2//b/9v/2//X/9P/z//L/
8v/y//L/8v/0//T/9P/0//L/8v/y//L/8v/y//L/8v/y//L/8v/y//L/8v/y//L/8v/y
//L/8v/0//T/9P/0//T/9P/0//T/9P/0//T/9P/0//T/9P/0//T/9P/0//T/9v/2//b/
9v/4//j/+P/4//f/9v/1//T/9P/0//T/9P/0//T/9P/0//b/9v/2//b/9v/2//b/9v/0
//T/9P/0//T/9P/0//T/9f/2//f/+P/2//b/9v/2//b/9v/2//b/9v/2//b/9v/2//b/
9v/2//b/9v/2//b/9v/2//b/9v/2//b/9v/2//X/9P/z//L/9P/0//T/9P/1//b/9//4
//b/9v/2//b/9v/2//b/9v/0//T/9P/0//b/9v/2//b/+P/4//j/+f/5//n/+f/5//n/
+f/5//n/+f/5//n/+f/5//r/+v/7//v/+//7//z//v8AAAAAAAD///////////3//f/9
//3///////7//P/5//j/+P/3//T/9P/0//T/9P/0//T/9P/z//P/8//z//H/8//z//P/
9f/z//P/9P/2//b/9v/1//P/8//z//P/9P/0//T/9f/z//L/8v/y//T/8//z//P/8f/w
/+//6f/n/+z/8f/3/wEAEAAiADkAUgBpAH0AjgCbAKAAmwCJAGsAVgBEADUAKwAgABcA
DgAGAAIAAQABAPz/9f/y//H/8f/w//D/8P/x//H/9P/2//L/8P/w//D/8f/z//P/8v/x
//H/8f/y//P/8//x//H/8f/x//L/8v/y//L/8f/x//H/8f/y//L/8//z//L/8v/z//P/
9f/1//X/9f/1//T/8//y//P/8//y//L/9P/0//P/8//z//T/9P/0//T/9P/0//T/8v/y
//L/8v/z//T/9f/2//X/9f/1//X/9f/1//X/9f/2//b/9v/2//f/9//3//j/+P/4//j/
+P/5//r/+//7//v/+//8//z//v////////8BAAEAAwAEAAUABQAFAAUABQAHAAcABwAI
AAgACAAJAAoACgAKAAkABwAHAAYABgAJAAkABwAHAAoACgAKAAgABgAFAAQAAwADAAEA
AQADAP///f/9//3//v/9//3//f/6//r/+v/6//v/+v/6//r/+v/5//n/+P/3//f/9//4
//j/9//3//f/9//2//X/9f/1//b/9//3//X/9P/0//T/9v/2//b/9v/0//P/8f/x//P/
9P/1//b/8//z//P/8//z//P/9P/1//T/9P/z//P/8v/y//L/8v/y//P/8//z//P/8v/y
//L/8v/y//L/8v/0//T/9f/1//b/9v/2//b/9P/0//X/9f/2//b/9v/0//T/9v/3//f/
9f/0//T/9f/2//b/9v/2//b/9v/2//b/9v/2//X/9f/4//j/9//3//X/9v/3//f/9//1
//f/9//0//P/8//z//X/9v/3//j/9v/2//b/9v/2//b/9v/2//b/9v/2//X/9f/1//X/
9f/3//f/+P/4//X/9f/2//b/9//3//j/+P/2//T/9P/1//X/9v/2//b/9v/2//f/9//2
//b/9v/1//X/9f/1//X/9P/z//L/8v/1//b/9v/2//T/9v/3//j/+P/2//b/9v/2//j/
+f/6//v/+f/5//n/+f/5//n/+f/5//v/+//8//z/+//7//v/+//8//z//v/+//z/+//7
//v//P/9//7////9//3//f/8//r/+f/4//j/9//2//b/9v/2//b/9v/2//j/9//3//f/
9//1//f/9//1//X/8//z//T/9P/0//T/8f/x//H/8f/y//T/9f/2//X/9f/0//T/9P/2
//P/7//z//P/8P/v/+3/6//s/+//9/8DAA4AHgA1AFAAZQB5AIwAmwCiAJ8AiwBxAFwA
SgA7ADEAKAAZABAADAAIAAMA///8//n/9v/z//H/8P/w//L/9f/1//T/9P/0//L/8P/w
//P/9//1//T/8//z//H/8v/z//P/8f/x//H/8f/0//T/9P/0//X/9f/1//X/8v/y//P/
8//0//T/9f/1//T/8//y//H/9P/0//T/9P/z//P/8v/y//T/9P/z//P/8//0//T/9P/0
//T/9P/0//T/9P/0//T/8v/y//L/8v/1//X/9f/1//f/9//3//f/+P/4//j/+P/5//n/
+f/6//n/+P/3//b/+f/6//v/+//5//n/+v/6//z//f/9//3//////wEAAgAFAAUABQAF
AAUABwAHAAcACAAIAAgACQAKAAoACgAJAAgABwAFAAQABgAHAAYABwAGAAYABgAEAAQA
AwACAAEA///9//3///////3//f/9//z/+//7//v/+v/6//r/+v/5//j/+P/4//b/9f/1
//T/9P/1//b/+P/4//f/9//3//f/9v/1//X/9P/0//T/8//1//T/9P/0//L/8v/y//L/
9P/z//H/8f/0//T/9P/0//L/8f/w/+//8P/x//P/9f/0//T/8//z//D/8P/w//D/8f/z
//T/9f/z//L/8v/y//T/9P/0//T/9P/0//X/9f/y//L/8v/y//T/9P/1//X/9P/0//T/
8v/0//b/9//3//n/+P/4//n/+P/4//j/+P/2//b/9v/2//T/9P/z//P/9v/2//X/9f/3
//j/+f/5//f/9f/3//f/9v/1//X/9f/4//j/+P/4//b/9v/2//b/+P/4//j/+P/2//b/
9v/1//f/9//3//f/9//3//j/+P/1//X/9v/2//f/9//4//j/+P/2//b/9//3//j/+P/4
//r/+v/7//v/+v/6//r/+f/5//n/+f/5//j/9//2//b/9//6//z//P/8//z//f/9//3/
/f/9//3//f/9//z/+//6//n/+v/7//3//v/9//3//f/9////AAADAAQAAgABAAEAAQAB
AAEAAQABAP////////7/+v/5//j/+P/5//j/+P/4//j/+P/4//j/+v/5//n/+f/3//X/
9//3//n/+f/3//f/+P/4//j/+P/1//X/9f/1//f/+P/4//j/9//3//b/9v/4//j/9//3
//f/9f/0//H/7f/r/+7/9f/9/wUAEgAmAD0AUgBpAH0AigCTAJoAkwB5AF8AUABCADMA
KQAkABsAEgAKAAQAAQD///r/8f/w//H/8f/w//L/9P/3//f/+P/4//r/+v/4//j/+f/5
//f/9v/1//X/9f/2//f/9//5//n/+f/5//j/+P/4//j/9//3//f/9//2//b/9//3//b/
9v/3//f/9//3//f/9//6//r/+v/6//v/+//6//r/+v/6//n/+f/4//j/9//2//j/+P/4
//j/+v/6//r/+v/6//r/+v/6//v/+//7//v/+//7//v/+//6//r/+v/6//3//f/9//7/
/v/+//7//v///wAAAQABAAMAAwAEAAQAAgADAAMAAwAHAAcACQAKAAkACQAJAAkACQAL
AAsACwAMAAwADAANAAwADAAMAAsACQAJAAgACAALAAsACQAJAAsADAANAAwACgAJAAgA
BwAHAAUABQAHAAMAAQABAAEAAgABAAEAAQD+//7//v/+//3//P/8//z//v/9//3//P/7
//v/+//8//r/+f/5//n/+f/4//f/9//5//r/+//7//v/+v/6//r/+P/4//j/+P/6//n/
9//3//b/9v/2//b/9//3//f/9//5//n/+v/7//r/+v/5//n/9v/2//b/9v/2//f/9//3
//n/+P/4//j/+//8//3//v/9//z//P/7//z//P/8//z//P/8//3//f/+//7//v/8//r/
/P/9//3/+//6//r/+//6//r/+v/6//r/+v/6//r/+//8//z//f/8//z/+//7//v//P/9
//3/+//5//v/+//8//v/+//7//r/+v/6//r//P/8//z//P/6//r/+v/6//r/+v/6//n/
+f/5//n/+f/7//v//P/8//v/+//8//z/+//7//z//P/8//r/+v/7//3//v/+//7//P/8
//3//f/8//z//P/7//3//f/9//3//P/7//z/+v/6//r/+v/+////AAABAP//////////
//////////8BAAEAAgACAAMAAwADAAMAAwACAAMAAgAEAAMAAwADAAMAAwADAAMAAwAD
AAMAAgAAAP///v/+//7//v///wAA/v/+//7//v/+//3//f/9//z/+f/6//n/+v/7//r/
+//8//z//P/8//n/+f/5//n/+f/6//r/+v/7//v/+v/6//7//P/9//3/+//5//j/9f/z
//X/9P/z//f///8MABoALQBCAFsAbwCAAI8AmACZAI0AdQBgAFAAQwA1ACwAJQAaABAA
CAAFAAEA/v/7//j/9//3//j/9v/2//n//f/+//z//P/6//j/+P/5//v/+//6//n/+f/7
//z//f/9//v/+//7//v//P/8//z//P/7//v/+//7//r/+v/7//v/+v/6//v/+//7//v/
+//7//z//P/8//z//f/9//z//P/6//r/+f/5//v//P/8//z//P/8//z//P/8//z//P/8
//z//P/8//z//f/9//3//f/7//v/+//7//z//P/8//z/////////AAD+//7//v/+////
AAABAAEAAwADAAQABAAEAAUABQAFAAUABQAHAAgACQAJAAkACQALAA0ADQANAA4ADgAO
AA8ADgAOAA4ADQAPAA8ADgAOAA0ADQALAAsADgAOAA4ADAAMAAsACgAJAAcABQAFAAcA
BwAFAAUABQACAAEAAQABAAAAAAAAAAAA///+//7//v/+//3//f/8//v/+//7//z//P/7
//v/+//7//r/+f/5//v//P/9//3/+//6//r/+v/6//r/+v/6//r/+f/3//f/+P/4//j/
+P/5//n/+f/5//n/+f/6//v/+v/6//n/+f/6//r/+v/6//j/+f/5//n/+f/4//j/+P/6
//r/+v/6//r/+v/7//v/+v/6//r/+v/6//r/+//7//r/+v/6//j/+v/8//3//f/7//r/
+v/7//r/+v/6//r/+v/6//r/+v/6//r/+f/5//r/+v/5//n/+//8//3//f/7//n/+//7
//r/+f/5//n/+v/6//r/+v/6//r/+v/6//r/+v/6//r/+v/6//r/+f/5//n/+f/5//v/
+//8//z/+f/5//r/+v/5//n/+v/6//r/+P/4//n/9//4//j/+P/4//j/+f/5//j/+P/4
//f/+f/5//n/+f/6//n/+P/4//f/+P/4//j/+P/4//n/+v/4//j/+v/6//r/+v/7//v/
+//7//v/+//7//v/+//7//v/+//5//n/+v/6//3//f/9//3//v/+/wAAAAACAAEAAQAB
AP///////////////////v/8//v/+v/6//n/+P/4//j/+P/4//j/+P/6//n/+f/5//n/
9//5//n/+P/3//T/8//2//b/9v/2//f/9//3//f/9//4//j/+P/3//f/9v/2//j/9v/z
//P/8//z//L/8f/x/+//7v/x//n/AwAOABwAMwBMAGMAdwCIAJcAogCdAIkAcQBaAEgA
OQAvACYAHQAUAAoABAABAAMAAAD5//T/8//z//b/9P/y//P/9f/0//L/9P/0//T/9v/1
//X/9f/0//P/8//z//T/9f/1//P/8//z//P/9v/2//b/9v/z//P/8//z//T/9P/1//X/
9P/0//X/9f/1//X/9f/1//T/9P/0//T/9f/1//T/9P/0//T/8//z//X/9v/2//b/9v/2
//b/9v/2//b/9v/2//b/9v/2//b/9//3//f/9//3//f/9//3//j/+P/4//j/+f/5//n/
+v/6//r/+v/6//r/+v/6//n/+f/5//r/+v/9////AAABAAIAAQACAAIAAwADAAMAAwAD
AAUABQAFAAYABgAGAAcABgAGAAYABQAGAAcABwAIAAcABwAFAAUABgAGAAYABAAGAAUA
BAADAAMAAQABAAMA///9//3//f/8//v/+//7//r/+v/6//r/+f/4//j/+P/4//f/9//2
//X/9f/1//b/9v/1//X/9f/1//T/8//z//H/8v/z//P/8//y//L/8v/0//T/9P/0//T/
8//x//H/8v/y//L/8v/x//H/8f/x//H/8f/y//P/8v/y//H/8f/y//L/8v/y//D/8f/x
//H/8//y//L/8v/y//L/8v/y//D/8P/x//H/8P/w//D/8P/w//D/8f/x//L/8v/y//D/
8v/0//X/9f/z//L/8v/z//L/8v/y//L/8v/y//L/8v/0//T/8//z//L/8v/x//H/8f/y
//P/8//1//P/9f/1//T/8//z//P/9v/2//b/9v/0//T/9P/0//T/9P/0//T/9P/0//T/
8//1//X/9f/1//P/8//0//T/9f/1//b/9v/z//P/9P/0//b/9P/0//X/9P/0//P/8v/y
//L/8//z//b/9v/2//X/8//z//P/8//0//P/8v/y//P/9P/0//T/9P/0//X/9v/2//b/
+P/4//j/+P/5//n/+f/5//f/9//3//f/9//3//f/9//5//n/+v/6//v/+//7//v//P/8
//7//v/8//v/+//7//v/+//7//v//P/9//7//v/7//n/9//2//f/9v/2//b/9P/0//T/
9P/0//P/8//z//X/8//1//X/9//3//X/9f/0//T/9P/0//H/8f/x//H/8f/y//L/8v/z
//P/8v/y//D/8P/x//H/8f/x/+7/6//r/+n/6v/v//n/BwAUACgAQwBcAG8AgwCUAJ0A
ngCPAHUAXQBMADwAMQAlABgAEQAUABYADgAFAP///P/7//j/9f/z//L/8v/y//P/8//0
//b/9v/y//L/9P/1//X/9f/0//P/8//x//L/8//z//P/8//z//P/8v/y//L/8v/y//P/
9P/1//P/8v/y//H/8f/y//T/9f/z//P/8//z//L/8v/y//L/9f/1//T/9P/0//T/8//z
//H/8v/y//L/8v/y//L/8v/y//L/8v/y//T/9P/0//T/8//z//P/8//1//X/9f/1//b/
9v/2//b/9//3//f/+P/4//j/+P/4//n/+v/7//v//f/9//7//v/8//3//f/9/wEAAQAD
AAQAAwADAAMAAwABAAMAAwADAAYABgAGAAcACAAIAAgABwAFAAUABAAEAAcABwAFAAUA
BAAEAAQAAgAFAAUABQAFAAMAAQABAAMA///9//3//f/8//v/+//7//z//P/8//z/+f/4
//j/+P/4//f/9//2//b/9//4//r/+v/5//n/+f/3//b/9f/1//X/9v/3//f/9//2//b/
9v/2//b/9v/2//b/9f/z//P/9P/0//T/9P/x//H/8f/x//P/8//0//X/9P/0//P/8//0
//T/9P/0//L/8//z//P/9f/0//T/9P/0//T/9P/0//T/9P/1//X/9P/0//T/9P/0//T/
9f/1//b/9v/2//T/9P/2//f/9//5//j/+P/5//z//P/8//z/+//6//n/+P/7//z//P/9
//7//v/9//3//P/8//z/+//9//v//f/9//7//f/9//3//P/8//z//P/6//r/+v/6//z/
/P/8//z//P/8//z/+//9//3//f/9//v/+//8//z/+//7//z//P/7//v//P/8//7//P/8
//3//P/8//v/+v/6//r/+//7//r/+v/6//n/+//7//v/+//8//v/+v/6//3//v/+//7/
/P/8//7//P/8//z//P/7//v/+//7//3//f/9//3////////////9//3//v/+////////
////AAAAAAIAAgACAAEAAQABAAEAAQABAAEAAQABAAEAAAD+//3//P/8//v/+v/6//r/
+v/6//r/+v/4//f/9//3//n/9//5//n/+f/5//f/9//2//b/9v/2//f/9//3//f/9//4
//j/+P/5//n/+P/4//j/+P/5//X/9f/1//L/6//t//H/8v/z//v/BwASACAANwBSAGsA
fwCQAJ0ApAChAI8AcwBeAE4APQAxACgAGwAUABAADAAHAAMAAAD7//j/+f/3//T/9v/0
//P/9f/4//j/9v/2//j/+P/1//f/+f/4//f/9//2//b/9v/1//f/9//3//f/+P/4//j/
+P/3//f/9//3//T/9P/1//X/9P/0//X/9f/3//f/9//3//j/+P/4//j/+f/5//j/+P/2
//b/9f/1//X/9v/2//b/+P/4//j/+P/2//b/9v/2//b/9v/2//b/+f/5//n/+f/3//f/
9//3//r/+v/6//r/+f/5//n/+v/4//j/+P/4//v//P/9//3//f/9//7//v8AAAEAAQAB
AAEAAQADAAQABQAFAAUABQAFAAcABwAHAAgACAAIAAkACAAIAAgABwAIAAkACQAKAAkA
CQAHAAcACAAIAAgABgAEAAMAAgABAAMAAQABAAMA///9//3//f/8//v/+//7//r/+v/6
//r/+f/4//j/+P/6//n/+f/4//f/9//3//j/+P/3//f/9//3//b/9f/1//X/9v/3//f/
9//2//b/9v/2//b/9v/2//b/9f/z//P/9P/0//T/9P/z//P/8//z//P/8//0//X/9v/2
//X/9f/z//L/8f/w//L/8//z//P/9f/0//T/9P/0//T/9P/0//T/9P/1//X/9P/0//T/
9P/0//T/9f/1//b/9v/2//T/9P/2//f/9//3//b/9v/3//r/+v/6//r/+v/6//r/+v/7
//z//P/9//7//v/9//3///8AAAEAAQAAAP3//v/9//////8AAAEAAgACAAIAAgAAAAAA
AAAAAAIAAgACAAIAAgACAAIAAQABAAEAAQABAAEAAQACAAIAAQABAAIAAgD/////AAAA
AAIAAAAAAAEAAAAAAP///v8AAAAAAQABAAAAAAAAAP////////////////////8AAP//
AAAAAAAAAgACAAEAAAAAAAAAAAAAAAMAAwADAAMAAQABAAEAAQABAAEAAQABAAMAAwAE
AAQAAwADAAMAAwAEAAQABgAGAAYABQAFAAUABQAFAAUABQAFAAUABQAEAAAA///+//7/
/f/8//z//P/+//7//v/+//z/+//7//v//f/7//3//f/9//3/+//7//r/+v/6//r/+f/5
//n/+f/5//r/+v/6//n/+f/4//j/+v/4//n/+f/3//P/8v/z//H/8f/y//f/AwARAB4A
LABFAGIAdwCHAJgApQCmAJkAhQBtAFgARAA3AC8AJAAZABIACgAGAAkABQD8//f/+P/3
//P/8v/0//L/9f/5//j/9P/2//b/9v/2//X/9f/3//b/9f/1//P/9P/1//X/9//3//f/
9//2//b/9v/2//X/9f/1//X/9P/0//X/9f/2//b/9//3//f/9//3//f/9//2//X/9P/3
//f/9v/2//b/9v/1//X/8//0//T/9P/2//b/9v/2//b/9v/2//b/9v/2//b/9v/1//X/
9f/1//P/8//z//P/9v/2//b/9v/3//f/9//4//r/+v/6//r/+f/6//v/+//7//v//P/8
//7//////////////wEAAgADAAMAAwADAAMABQAFAAUABgAGAAYABwAIAAgACAAHAAcA
BwAGAAYABwAHAAUABQAEAAQABAACAAIAAQAAAP/////9//3///////3//f/9//r/+f/5
//n/+P/4//j/+P/3//b/9v/2//j/9//3//b/8//z//P/9P/2//X/9f/1//T/8v/w/+//
7//w//H/8f/z//L/8v/y//L/8v/y//L/9P/z//H/8f/y//L/8v/y//H/8f/x//H/8f/x
//L/8//x//D/7v/t/+7/7v/u/+7/7P/t/+3/7f/u/+7/7//w//D/8P/w//D/8P/w//H/
8f/y//L/8v/y//L/8v/z//P/8v/y//L/8P/w//L/8//z//P/8v/y//P/9P/0//T/9P/z
//L/8f/w//L/8v/x//H/8//0//T/9f/z//T/9f/1//X/8//1//X/9P/z//P/8//z//L/
8f/w//D/8P/w//D/8f/y//P/9P/0//T/9P/z//H/8f/x//H/8//z//T/9P/x//H/8v/y
/+//7//w//D/8f/w//H/8//z//T/9P/0//P/8v/y//H/9P/0//T/8//z//P/8//z//L/
8//u/+7/8v/0//T/9P/0//X/9f/1//X/9f/1//X/9f/1//X/9f/1//P/8//0//T/9v/3
//j/+f/5//j/+f/4//r/+f/5//n/9//3//f/9//5//n/+f/4//b/9f/0//T/8f/w//D/
8P/u/+7/7v/u//D/7//v/+//8f/v//H/8f/v/+//7f/t/+7/7v/u/+7/7f/t/+3/7f/t
/+7/7v/u/+//7//u/+7/7v/w/+3/7//v/+3/6v/p/+n/5//o/+n/7f/1/wQAFgArAEIA
VwBtAIAAjwCYAJcAgwBnAFIAQgAzACkAIgAZAA4ACAAEAP//+f/0//H/7v/r/+v/7P/s
/+z/7f/t/+z/8P/w/+7/7v/w/+//7//x//D/7//v/+7/7v/u/+3/7v/v//D/8f/w//D/
8P/w/+//7//v/+//8P/w//H/8f/u/+7/7//v/+3/7f/t/+3/8P/w//D/8P/x//H/8P/w
//H/8v/y//P/8f/y//L/8v/y//L/8v/y//L/8v/y//L/9P/0//T/9P/0//P/8v/x//P/
8//z//P/8v/y//L/8v/z//P/8//0//T/9P/0//T/9//4//n/+f/7//v//P/8//r/+//7
//v//f/9////AAD//////////wEAAwADAAMABAAEAAQABQAEAAQABAADAAUABQAEAAQA
BQAFAAMAAwACAAIAAgAAAAIAAQAAAP///f/7//v//f/8//v//P/9//v/+f/4//f/9v/2
//b/9v/2//b/9//4//b/9f/1//T/8f/x//H/8v/y//H/8f/x//L/8v/y//P/8f/y//P/
8//x//D/8P/w//D/8P/w//D/8v/x/+//7//u/+7/7v/u/+//7//v/+//7f/t/+7/7//w
//D/7//v//D/8P/w//D/7v/v/+//7//v/+7/7v/u/+//8P/x//L/8P/w//H/8f/y//L/
8v/y//L/8v/z//P/8//y//H/7v/w//L/8//z//X/9P/0//X/9f/0//P/8v/0//T/9P/0
//L/8v/x//H/8v/y//H/8f/z//T/9f/1//P/8f/z//P/8P/v/+//7//y//L/8v/y//T/
9P/0//T/9P/0//T/9P/z//L/8f/v//H/8f/x//H/8f/x//L/8v/x//H/8v/y//H/8f/y
//L/8v/w//D/8f/x//L/8v/y//L/8v/z//P/9v/2//b/9f/1//X/8//y//L/8v/y//L/
9f/1//X/9f/3//f/9//3//X/9f/1//X/9f/1//b/9v/3//f/9//3//r/+v/8//z/+//5
//j/9//5//n/+f/5//f/9//3//b/9f/1//X/9v/z//L/8v/y//L/8v/y//L/8f/v/+7/
7f/u/+3/8P/x//H/8f/v/+//8v/y//L/8v/v/+//7//v//H/8v/y//L/8f/x//D/8P/w
/+7/7//v/+//7f/s/+v/5//l/+b/7f/x//n/CAAYACsARABZAGkAeACDAIgAgwB1AGEA
TgA+AC8AJQAgABUADgAGAP7/9//1//L/7f/s/+3/7f/s/+z/6v/p/+3/7v/w//L/8v/s
/+7/7//v/+//7v/t/+3/7f/u/+//7//v/+//7//v//D/8P/w//D/7//v/+//7//u/+7/
7//v/+7/7v/v/+//8P/x//L/8//0//T/9P/0//P/8//y//L/8v/y//H/8f/x//L/8v/y
//P/9P/1//b/9f/0//P/8v/y//L/8v/y//X/9f/1//X/9f/1//X/9f/2//b/9v/2//X/
9f/1//b/9v/2//b/9v/5//r/+//7//n/+f/6//r//P/9//3//f//////AQACAAMAAwAD
AAMAAwAFAAUABQAGAAYABgAHAAgACAAIAAcABQAFAAQABAAFAAUAAwADAAMAAgABAP7/
AQABAAEAAQD///3//f////3/+//7//v//P/7//v/+//4//j/+P/4//X/9P/0//T/9v/1
//X/9P/z//P/8//0//T/8//z//P/8//y//H/8f/x//L/8//z//H/8P/w//D/8v/y//L/
8v/y//H/7//v/+7/7v/u/+7/7f/t/+3/7f/v/+//8P/x//D/8P/v/+//8P/w//D/8P/w
//H/8f/x//P/8v/y//L/8P/w//D/8P/u/+7/7//v/+z/7P/s/+z/7v/u/+//7//w//D/
8P/u/+z/7v/v/+//7//u/+7/7//w//D/8P/w//L/8v/y//L/8P/w/+//7//y//L/8f/x
//D/8P/w/+//7//t/+//7//v/+//8P/x//D/8P/w//D/7v/u/+7/7v/u/+7/7v/u/+z/
7P/s/+v/7f/t/+3/7f/t/+3/7v/u/+3/7f/u/+7/7f/t/+7/7v/u/+z/7P/t/+v/7P/s
/+z/7P/s/+3/7f/s/+z/7P/r/+v/6//r/+v/7P/r/+r/6v/t/+7/7v/u/+v/6v/q/+r/
7v/t/+z/7v/u/+7/7v/u/+7/7v/u/+7/7v/u/+7/7v/u/+7/7v/w//D/8P/w//D/8P/w
//D/8P/w//D/8P/t/+z/6//q/+j/6P/o/+j/5v/m/+b/5v/o/+j/6P/o/+b/5v/m/+b/
5v/m/w==
         </WaveFormData>
      </LeadData>
   </Waveform>
</RestingECG>
