# Supplementary material for: Detection of Left Atrial Enlargement Using a Convolutional Neural Network-Enabled Electrocardiogram
Source: Front Cardiovasc Med. 2020 Dec 17;7:609976. doi: 10.3389/fcvm.2020.609976 (PMC7773668; doi:10.3389/fcvm.2020.609976)
Supplement: Supplementary file 2 [file Data_Sheet_2.ZIP › normal1/1802010745_10936_0000000C.XML]

<?xml version="1.0" encoding="Windows-1252"?>
<!DOCTYPE RestingECG SYSTEM "restecg.dtd">
<RestingECG>
   <PatientDemographics>
      <PatientID>1802010745</PatientID>
      <PatientAge>69</PatientAge>
      <AgeUnits>Years</AgeUnits>
      <Gender>Female</Gender>
      <PatientLastName>cairuijin</PatientLastName>
   </PatientDemographics>
   <TestDemographics>
      <DataType>Resting</DataType>
      <Site>1</Site>
      <AcquisitionDevice>MAC55</AcquisitionDevice>
      <Status>Unconfirmed</Status>
      <Priority>Normal</Priority>
      <AcquisitionTime>09:19:08</AcquisitionTime>
      <AcquisitionDate>11-09-2015</AcquisitionDate>
      <CartNumber>1</CartNumber>
      <AcquisitionSoftwareVersion>009C</AcquisitionSoftwareVersion>
      <XMLSourceVersion>MAC5000 v1.0</XMLSourceVersion>
   </TestDemographics>
   <RestingECGMeasurements>
      <VentricularRate>84</VentricularRate>
      <AtrialRate>84</AtrialRate>
      <PRInterval>164</PRInterval>
      <QRSDuration>98</QRSDuration>
      <QTInterval>390</QTInterval>
      <QTCorrected>460</QTCorrected>
      <PAxis>62</PAxis>
      <RAxis>55</RAxis>
      <TAxis>13</TAxis>
      <QRSCount>13</QRSCount>
      <QOnset>218</QOnset>
      <QOffset>267</QOffset>
      <POnset>136</POnset>
      <POffset>180</POffset>
      <TOffset>413</TOffset>
      <ECGSampleBase>500</ECGSampleBase>
      <ECGSampleExponent>0</ECGSampleExponent>
   </RestingECGMeasurements>
   <Diagnosis>
      <Modality>Resting</Modality>
         <StatementCount>2</StatementCount>
         <LabelText>12SL ��ϳ���</LabelText>
      <DiagnosisStatement>
         <StmtFlag>ENDSLINE</StmtFlag>
         <StmtText>�������</StmtText>
      </DiagnosisStatement>
      <DiagnosisStatement>
         <StmtFlag>ENDSLINE</StmtFlag>
         <StmtText>���� ECG</StmtText>
      </DiagnosisStatement>
   </Diagnosis>
   <Waveform>
      <WaveformType>Rhythm</WaveformType>
      <WaveformStartTime>0</WaveformStartTime>
      <NumberofLeads>8</NumberofLeads>
      <SampleType>CONTINUOUS_SAMPLES</SampleType>
      <SampleBase>500</SampleBase>
      <SampleExponent>0</SampleExponent>
      <HighPassFilter>16</HighPassFilter>
      <LowPassFilter>150</LowPassFilter>
      <ACFilter>NONE</ACFilter>
      <LeadData>
         <LeadByteCountTotal>10000</LeadByteCountTotal>
         <LeadTimeOffset>0</LeadTimeOffset>
         <LeadSampleCountTotal>5000</LeadSampleCountTotal>
         <LeadAmplitudeUnitsPerBit>4.88</LeadAmplitudeUnitsPerBit>
         <LeadAmplitudeUnits>��V</LeadAmplitudeUnits>
         <LeadHighLimit>2147483647</LeadHighLimit>
         <LeadLowLimit>268435456</LeadLowLimit>
         <LeadID>I</LeadID>
         <LeadOffsetFirstSample>0</LeadOffsetFirstSample>
         <FirstSampleBaseline>0</FirstSampleBaseline>
         <LeadSampleSize>2</LeadSampleSize>
         <LeadOff>FALSE</LeadOff>
         <BaselineSway>FALSE</BaselineSway>
         <ExcessiveACNoise>FALSE</ExcessiveACNoise>
         <MuscleNoise>TRUE</MuscleNoise>
         <LeadDataCRC32>1012360664</LeadDataCRC32>
         <WaveFormData>
dgB2AHYAdgBkAFIAQAAuAB4AEAACAPT/7v/q/+b/4v/m/+j/6v/s/+7/7v/u/+7/8P/y
//T/9v/5//r/+//8//n/9v/z//D/7v/u/+7/7v/x//T/9//6//f/9P/x/+7/7//w//H/
8v/w//D/8P/w//D/8P/w//D/8//0//X/9v/3//j/+f/6//b/9P/y//D/8//0//X/9v/5
//r/+//8//f/9P/x/+7/8f/0//f/+v/4//j/+P/4//j/+P/4//j/+v/8//7/AAD9//z/
+//6//3/AAADAAYACAAIAAgACAAIAAgACAAIAAoADAAOABAADgAOAA4ADgANAAwACwAK
AA0ADgAPABAAEgAUABYAGAASAAwABgAAAAIABAAGAAgABgAGAAYABgAFAAQAAwACAP//
/P/5//b/9//4//n/+v/4//j/+P/4//j/+P/4//j/9//2//X/9P/3//j/+f/6//n/+P/3
//b/+f/6//v//P/7//r/+f/4//j/+P/4//j/+P/4//j/+P/0//L/8P/u//P/9v/5//z/
+v/4//b/9P/0//T/9P/0//b/9v/2//b/9//4//n/+v/4//j/+P/4//b/9P/y//D/9P/4
//z/AAD+//z/+v/4//r/+v/6//r/+P/4//j/+P/2//b/9v/2//n/+v/7//z/////////
AAD+//z///////v/+//+/wEAAwAEAAQABAADAAMABAAGAAUABAAEAAMABQAFAAQABAAH
AAkABgAEAAMAAQABAP3/+P/4//v/+f/2//b/9f/0//b/9v/2//b/9f/2//f/9//5//r/
+v/6//f/9v/1//X/+P/4//j/+v/0//H/8P/u/+//8P/y//P/9P/0//b/9//x//r/+//y
//L/9v/1//f/9v/u//D//P8BAAUACQAPABkAHgAoAD0ATwBXAF8AcgCEAJEAjQCBAHIA
WwBGADgAHwADAPP/7P/p/+f/5//s/+b/5v/w//b/7v/x/wAAAwD4//j/9P/u/+//8f/0
//j/9v/2//b/9v/2//f/+P/5//f/9//3//j/+P/2//b/+P/9////AQADAPz/+P/0/+//
8P/y//T/9v/1//X/9v/2//f/+//6//r/+v////v/+f/7//v//P/+//3//v/6//n/+v/5
//b/9f/3//b/9v/4//n/+v/8/wEAAQAFAAgACQAFAAQABgAFAAIAAgAEAAYABQAFAAMA
BQAGAAcABwAGAAoADQALAA4AEgASABAAEAAQABQAFAASABEAEwASAA8AEQATABYAGAAR
ABEAEQAPABAAEAASABQAEQAMAA8ADQAMAAgABwAFAAUABQAGAAYABgAGAAYABQACAP//
/v/9//7//v/9/wAAAgAEAAEA/v/9//z/+//7//n/+v/6//r/+//8//7/AAD///////8C
AAEA/v/7//j//v/+//z/+//9//3//f/9////+//4//b/9//6/wAAAwD+//r/+P/5//n/
+f/5//n/+f/9////AQD6//v/+f/2//f/+P/3//r//f/9//7//f/9//v/+P/2//v//P/9
//7///////7//v/9//3//P/8//z/9v/7//v/+v/+/wAAAgAEAAEAAQAAAP//AAAAAP7/
AQADAAEAAQAEAAkACwAMAAwADgAMAAsACwAIAAYABAADAAQABQAGAAYABwAJAAwACgAI
AAUAAwADAP7/+P/3//n/9//3//j/+P/2//b/9v/2//f/9v/3//j/+f/5//r/+v/5//j/
9//2//T/9P/z//L/+f/5//r//f/5//j/9//3//n/+v/6//z/AwADAPz/8f/w//T/8v/t
/+3/6v/y/wAABAAHAA8AEwATABMAIgBEAFkAYwBzAH8AggCEAIsAjQB/AGAASwBAACgA
DwD7/+//7v/x//H/7//s//T/+P/q/+r/+P/7//r/+//8//j/7v/o/+r/7f/x//b/9//4
//n/+v/4//f/9v/1//f/9//3//j/+f/4//n//P/7//v/+//7//j/+P/4//f/9P/y//D/
7v/0//f/+//+//z//f/5//b/9v/7//f/9f/3//f/+P/6//7/AAD9//3//f/7//f/9f/3
//j/+v/+//v/+v/6//3/+////wIAAwD+//7/AQABAAAAAAACAAQABwAHAAUABwALAA0A
DgAOAAwADQAJAAoADgAOAAwADAANABIAEwASABEAEwASAA8ADwAPABAAEAANAA8AEQAR
AA0ACgAJAAgACQAGAAsACwAMAAoACwALAAgABwAHAAYAAwACAAEA//8AAP//AAABAP7/
/P/5//r//v8AAP3/+v/3//b/9f/1//f/+v/8//7//P/6//n/+P/3//f/9//6//7//v/+
//7////+//v/+f/7//v/+//7//7/+//5//j/+P/4//v/+//8//r/+v/9//3//f/9//3/
+P/3//T/8f/x//f/+v/8//r/+v/4//r//f/9//7//f/8//v/+f/4//j/+P/4//j/+//9
//7/AAD///3/+v/4//n/+v/6//v//f/+/wAAAgASABIADQAIAAMA/v/6//n/9//1//r/
/P/8/wEABAADAAQACAAHAAcABgAEAAQAAgABAAEABQAGAAcACQAJAAkACQAIAAoACwAN
AAoACAAFAAMAAwD7//T/8v/z//P/9f/4//r//f/+////AAD///z/+//6//X/8//y//D/
8v/0//b/+P/6//z//f/+//7/+//5//n/9v/0//L/8f/0//b/9//6/wEA///8//f/8v/y
//b/+f/x/+b/7P/+/wYAAwAJABUAGwAnADQAQgBPAFUAZQB3AHwAfACHAI0AhwByAGEA
VAA4AB0AEQAFAPD/4//j/+P/6P/s/+r/7P/0//b/9//2//n//P/6//j/9P/0//X/9//6
//b/9P/y//D/8//3//v////9//3//f/+//v/+P/3//j/+f/5//n/+f/6//r/+v/5//b/
9v/2//b/+P/5//v//P/5//v/+P/2//j//f/5//f/9f/1//b/+P/5//r/9v/1//v//f/9
/////v/8//v//P/8//z//f8BAP//AwAGAAcAAwACAAQAAwACAAIABAAGAAcABwAFAAcA
DAAPABEAEgAQABEADQAOAA8ADgALAAoADAAQABAADgAQABMAEwARABEAEQASABIAEgAV
ABgAGQATABAADwAOAA8ADAARABEADgAKAAkABwAGAAUABQAEAAQABAAEAAMAAAD9//z/
+//7//r/+P/6//7/AAD9//r//f/+////AQD//wAAAAAAAPz/+v/5//j/+P/5//r//v8A
AP7//P/6////AAD//////f/7//n/9//+////AQAEAP///P/8//n/+P/2//b/+f/5//v/
/f////r/+//6//n/+f///wIABAABAP7/+f/4//b/9f/1//P/+v/9////AgAEAAQABAAE
AAAA/f/5//b/+//9//7/AAD///7//P/7//v//P/+/wAA/P/8//7//v/6//7//v/+//7/
/v8AAAEAAQABAAMABAADAAcABgADAAIABAAEAAUABQAEAAUABAAEAAUACQAKAAsADQAL
AAsACwAKAAoACwANAAoABgABAP3/+//6//b/9//7//v/+//8//z/+v/6//r/+v/1//D/
7f/q//H/9//+/wQA///6//X/8P/z//T/9P/0//n/9//2//f/9v/2//b/9//2//b/9f/2
//f/+f/4//P/8v/w/+r/6//5/wQAAAD4//z/AwADAA0AGwAtAEAAVgBhAGkAdwCHAIwA
jACNAIkAdwBiAEsAMgAeAA8A/f/v/+j/6f/n/+X/6v/s/+r/6v/w//j/+f/y//X/+P/w
//L/+v/2//X/9f/2//j/+P/4//j/9//3//f/9//4//n/+v/8//n/9v/1//b/9f/1//X/
9f/2//b/9v/1//T/9P/0//T/9//3//j/+P/6//3/+//6//n//f/4//X/8//x//D/8P/2
//r/+f/7//7////+////+//4//b/9v/5//r//P8BAPz//f/9//v//P/+/wMABQADAAIA
AwAEAAgACQAIAAsADwARABIAEgAPAA0ABgAEAAgACgAKAAwACgAOAA4ADAAPABMAFAAT
ABAADwAPAA4ACwANAA8ADwAMAAoACgAKAAoACAAOAA8ADgAKAAkABwAFAAMAAgAAAP7/
/v/+//3//f/9////AQAAAP7/+//8//3//v/6//b/9//4//n/+//8//7///8AAP3/+v/4
//b/9f/1//X/+P/7//r/+f/4//7//v/8//v/+v/5//j/9//9//v/+v/6//b/9v/5//n/
+v/4//j/+//4//f/9v/1//X/+f/7//3/+P/7//v/+v/8//z/+v/8//r/9//1//H/9P/1
//X/9v/4//j/+P/4//v/+//6//r/+//7//r/+v/8//z/+//7//n/+v/8//7//v/+/wAA
AAACAP7/+v/4//b/9P/3//v//v8BAAEAAAD9/////v/7//r//P8BAAMABAAEAAYABgAH
AAkABwAGAAUABQAEAAMAAgAAAAAAAQADAAAA///9//z//f/8//j/+f/9//r/+f/5//j/
9f/y/+//7P/v//D/8//2//T/8//z//L/9v/4//r//P/4//b/8//w//L/7//t/+3/8P/y
//T/9//2//b/9f/2//P/8//0//X/9P/u/+z/7//z//T/+v/+//r/8//5/wsAEwAZAC4A
RgBRAFcAawCBAIQAhgCJAH8AcQBiAFMARAAsABEAAQDz/+j/6//z/+//7v/2/+b/2P/k
/+z/8f/0//H/8P/4//b/7v/u/+//8f/0//L/8v/y//L/8//z//P/8//z//P/8//0//b/
9P/0//b/9f/1//X/9f/0//T/9P/z//H/8P/v/+7/8v/z//X/9v/0//X/8f/u//L/+f/3
//f/9f/1//b/+P/6//z/+f/5//z//f/8//3/+//4//b/9v/z//L/8v/1//X/+/8AAAMA
AAAAAAMAAwD///7///8AAAAA///8//3/AgAFAAcACAAHAAkABgAIAAsADAALAAwADgAS
ABIAEAANAA8ADgALAA0ADQAOAA4ADgARABQAFQATABIAEwAUAA4ABgAGAAEABAACAAMA
AwAAAP/////+//3//P/7//n/+f/5//v//f/7//r/+P/6//7/AAD9//r/+v/6//r/+//5
//r/+v/6//v/+v/6//r/+P/3//b/+P/6//j/9v/0//b/9v/0//P/9P/1//b/9//8//v/
+//8//j/+P/7//v/+f/2//X/9//1//X/9f/1//L/8//y//H/8v/5//3/AAACAAIAAAAC
AAAA/f/7//f/+P/3//X/9P/3//j/+f/6//n/+f/4//j//P/9//3//v/8//z/+//7//j/
+P/5//r/+v/8//j/8v/6//z//P/8//z//f///wAAAQD+//z/+P/5//z/+//8/wAABAAH
AAkACgAKAAgABwAHAAgACAAIAAkACAAHAAYABAACAAMABQACAP7/+//5//n/+P/0//X/
+f/2//X/9f/0//X/9v/3//j/9v/0//T/9P/y//H/8f/w//T/9v/4//r/9//2//T/8v/1
//P/8v/z/+//7v/t/+3/8P/0//f//P/3//f/+v/1/+z/8P/4//f/8f/y//L/9P/6//v/
9/8BABUAHwAqAEIAWQBjAGMAZwB4AIQAgwB/AHkAagBTADgAIAAPAAUA+//u/+P/2f/b
/+T/7P/w//L/7v/o/+n/7P/v//b/9P/w/+7/8P/z//f//P/7//r/+f/4//T/8//y//H/
8v/z//T/9v/2//T/9P/2//j/+f/6//v/+P/4//j/9//0//T/9P/0//X/9f/2//b/9f/3
//T/8v/2//3/+//7//j/9f/z//L/9f/4//b/9//7//v/+f/5//v/+v/6//z//P/8//3/
AQD8////AQABAP7//v8BAAEAAAAAAAIABAADAAMAAQADAAYACQALAAwADQAPAAwADgAO
AAwACAAGAAgADAAMAAoACwAPABAADwAPAA8AEAAQAA0ADwARABEADAAKAAoACgALAAgA
DQANAAoABAABAP3//////wAAAAADAAQABQAFAAAA/f/8//v/+v/4//X/9v/8/wAA///+
//v/+v/5//n/+f/6//r/+v/5//j/+P/4//b/9f/0//b//P/8//z//P/9//r/9f/x//P/
9f/3//n/+v/3//X/9P/0//T/9//3//j/9v/2//n/9//3//f/9//1//f/9//3//X/+f/6
//r//P/8//r//P/+//3//f/7//v/+f/2//T/+P/4//j/+P/7//3//v8AAP3/+//4//b/
+f/6//r/+//1//j/+v/6//r/+v/7//3//v////v/+P/z//P/+P/5//z/AgADAAUABgAG
AAYABAADAAMAAgACAAIAAwAEAAUABgAGAAgACQALAAgAAwD9//j/9f/0//L/9f/7//j/
9//3//b/9v/2//b/9v/5//j/+f/6//X/8//y//D/8P/w//D/8P/y//T/9f/2//j/9f/z
//P/8P/u/+z/6//s/+7/7//y//f/+//6//P/8v8AAAYA8//f/+T/8P/y//T//f8DAAcA
EQAXACAAMABBAE8AXwBtAHwAgACBAH0AcQBkAFkAQAAkAA8A///t/+j/5f/h/+H/6P/q
/+j/7P/w/+z/6f/w//H/7v/u/+7/8P/y//X/+f/+//v/+v/5//j/8//x/+//7f/u/+//
8P/y//P/8v/z//b/+//9////AQD9//z/+//5//T/8v/w/+7/8f/z//b/+P/6//3/+//6
//j//f/5//f/+f/7//7/AgD///7/+P/1//j/+f/4//n/+//6//r//P/9//7/AAAFAP7/
//////3/+//8/wAAAQADAAYACwAQAA4ADQAKAAsACgALAAsACgALAA0ACgAMABAAEgAS
ABQAEgAUABIADgALAA0ADAAJAAoACwANAA4ADAAPABIAEwAOAAwADAAMAAsACAANAA0A
DwAMAAwACwAHAAUABAACAAUABgAHAAcAAQD9//v/+f/7//z//P8AAAAAAgD///z/+//6
//n/+f/2//b/9f/0//b/9v/3//j/+v/7//z/AAACAAAA/v/8//7//P/4//X/9//5//v/
/f////3//P/8//n/+P/6//n/+v/6//z/AQD8//v/+v/5//n/+//7//v/9f/3//b/9P/2
//j/+P/8//7///8BAAEAAAD///3//P/+//7//v/+//r/9//z//D/9f/5//z/AAACAAIA
AQABAPv//P8EAPz/+f/4//f/9v/5//v//P/9/wAAAgACAAcABAABAAAAAgAEAAUABQAE
AAUABAAEAAUABQAEAAMAAwAGAAcACAAIAAgACQALAAgABQABAP7//f/8//j/+f/9//v/
+//8//z//f/+////AAD8//b/8v/u/+7/7//x//L/9P/0//T/9P/5//z//v8AAP//+f/0
//H/8P/w//D/8f/z//T/9P/2//X/+f/6//f/9P/0//b/8//z//L/7v/2/wIAAwD7//3/
CQAXACQAOABJAFMAXwBxAH4AhgCFAIMAewBsAFkARAAuABsADQD9/+r/4//n/+H/3v/s
//L/5v/k/+7/9f/y//H/+v/+//j/9v/1//X/9v/4//b/9P/y//D/8P/x//L/8//2//f/
+P/6//j/9v/2//j/9//1//P/8f/z//b/+f/7//f/9v/1//T/8//z//T/9P/0//f/9f/0
//X/+//4//f/+P/5//v//v/8//z/9//1//f/9//1//X/+f/6//z/AAD+//z/+//9//3/
AwAIAAsAAgD+//3/+f/5//r//f8AAAIAAwACAAUABAAFAAUABAAIAAsACQAMAAwADAAK
AAoADQASABMAEgARABMAEgAPAAwACwALAAoACwAPABMAFQAQAA4ADgAOAAsACAANAA0A
DAAIAAcABQAEAAMAAwACAAAAAAAAAP///f/7//v/+//5//j/9v/4//z/AAD///7/+v/4
//b/9f/4//z///8CAAAA/v/9//z/+P/3//b/+P/6//j/9v/0//3/AAABAAMA/v/7//j/
9f/7//n/+P/4//b/9v/5//n/+P/2//b/+f/5//n/+f/5//f/+f/5//n/9//7//z//P/8
//z/+v/8//7//f/9//v/+v/5//f/9v/7//z//f/+/wAAAQABAAIAAAD///3//P/6//r/
+f/5//f/+P/6//z/9v/2//z//f/+////AAD//////v/9/wEAAgABAAUAAwD///3//v8C
AAUABwAIAAYABAADAAMACQAMAA8AEwAPAA0ACwAIAAUAAwACAPz//v/9//3////5//T/
9P/3//b/9//5//r/+v/6//r/+v/8//r/+v/6//b/9f/1//T/8v/y//L/8v/4//z///8C
AP//+f/0//H/8//0//X/9//2//b/9f/2//3/7//o//X//v/y/+b/5//v//b//P8AAAAA
/f/7////EQAnADgARgBZAGUAawB9AI4AkACNAIsAgwBwAEsALgAiABMAAQD3//D/7f/r
/+X/5v/o/+L/5P/w//j/+//4//X/8v/s/+r/6v/s/+3/7//y//X/9v/3//j/+f/5//n/
+f/2//X/9P/0//b/9P/0//b/+f/5//n/+f/8//7/AAABAP3/+v/3//T/8//z//T/9P/0
//f/9f/0//X/+//4//f/9f/1//b/+P/6//z/+f/5//n/+f/3//f/+v/6//v//v/9//z/
/P////7/AQADAAMAAwAEAAgACQAEAAAA/v/8/wAAAwAEAAkACAAJAAkACAAKAA0ACwAO
AA4ADgAMAAwADgASABIAEAASABcAGQAZABYAEwARAA4ACQALAA0ADQALAAoACwAMAA0A
DAATABUAEAAKAAcAAwABAP///v/8/wAAAgAEAAUAAAD9//z/+//6//j/9f/2//r//P/5
//b/+f/8////AwABAAAA/v/8//n/+P/4//j/+P/5//r//v/+//r/9v/y//f/+P/3//f/
+P/5//r/+/////3//P/8//3//v8CAAMA/f/4//X/9f/1//X/9f/1//b/+f/6//v/+P/7
//v/+v/9//7//f8AAPz/+f/3//P/+P/5//n/+v///wAAAQACAAAA/f/5//b/+v/7//v/
/P///wAAAAABAP///v/+//7/+v/6//z//P8AAAAAAQACAAMABAAGAAcABwAHAAQAAgD+
////AQD/////AgAHAAkACgAKAAgABgAFAAUABgAGAAYABwAHAAcABwAGAAUABQAGAAIA
BAADAAMABQD+//j/9//5//f/9//4//j/+v/6//r/+v/6//j/+P/4//n/+f/6//r/9v/0
//L/8P/1//j/+v/8//v/9//0//P/8//0//X/9//1//b/9v/4//3/+//6//v/+P/y/+7/
5f/j//D//v8CAP7///8LAB8ALQAzAEQAWgBnAGsAcwB9AIgAkACPAH8AawBWAEEAKgAS
AAEA9f/v/+r/5//p/+//7v/u//b/+P/w/+r/7//y/+//8P/6/wAAAgD///3//P/8//r/
+P/2//T/8//z//P/8//3//n/+//+//v/+P/3//j/+P/3//b/9f/1//b/9//3//j/+P/4
//j/9//3//j/+P/4//v/+f/4//b/+//3//X/9//3//j/+v/7//z/+P/3//3//////wEA
/v/8//v//P/9//7/AAAFAAAAAQABAP///v/+/wEAAQD+//7/AAACAAYABwAGAAkADwAT
ABYAGAAUABMADQAMABAAEAAOAA4ADAAQABAADgAQABUAFwAXABkAGwAeACAAGQAXABUA
EQANAAoACQAIAAUAAgAHAAcACwAKAAwADQAJAAcABgAEAAIAAgACAAEAAQD///////8A
AAAA//8CAAIAAgD9//j/+f/6//v//f/+/wAAAQACAP3/+v/4//b/+P/7//7/BAACAP7/
+v/2//7/AAAAAAEAAAD///7//f8BAP///v/+//n/+P/6//n//P/8//7/AwD///3/+//5
//n//f///wEA+//9//z/+v/8//z/+v/8//////8AAP//AAD///3//P/8//z//P/8//7/
/////wAAAQABAAAAAAD6//j/+//8//3//v8AAAMABQAHAAYABgAEAAcABQADAAMABgAH
AAkACgAKAAgABgAFAAUACQAKAAsADQAPAA8ADwAOABAAEQATABAACwAFAAAA/f/6//b/
9//7//n/+f/6//r/+P/4//j/+P/9//7/AQAEAP7/+//5//b/+f/6//v//P///wAAAAAA
AAAA+//3//X/9f/2//f/+f/4//j/9//4/wEAAQD8//f/+v/+//j/8//1//r//P/8//r/
/f8DAAkAEQAjADIAPgBTAGMAYQBlAHQAgACJAJEAjQB4AGEATgA6ABsA/f/v//b/9f/p
/+X/8v/8//r/9P/2//r/+f/0//P/9v/2//L/8v/z//X/+P/8//3//v///wAA/v/9//z/
+//7//v/+//8//7//P/8//7//v/9//z/+//3//b/9f/z//f//P8BAAYAAgD///3/+v/8
/////f/8//3/AwAAAP///f/9//7/AAADAAYABAAFAAUAAwD///3/+//6//r//P/+/wAA
AwAJAAQABwAJAAkAAwACAAQAAwAFAAYACQAMAAwACwAIAAkADgARABMAFAATABUAEgAU
ABcAGAAXABgAFwAaABkAFgATABUAFAARABQAFQAXABgAFQAXABkAGQAVABIAEQAQABAA
DgAUABUAEwAOAAwACQAIAAcABwAGAAgACAAIAAcABQADAAMAAwAEAAQAAwAGAAsADgAM
AAoABAAAAPz/+f/8/wAAAwAGAAcABgAGAAYAAwABAP//AAAEAAIAAAD+/wAA/v/6//f/
+//9////AQAFAAMAAgACAAAAAAADAAMAAAD+//7/AQAAAAEAAgADAP//AQABAAEAAgAH
AAkACgAHAAYAAwAEAAIAAQABAP//AwADAAIAAgABAAAA///+/wAAAQABAAIABQAFAAQA
BAAAAAgACwAJAAQAAQAAAP///v8CAAUABwAJAAgACAAGAAkADAALAAwAEAAWABkAGwAc
ABkAFAAQAA0ADgAOAA4ADwAPAA8ADwAOAAwADQAPAAwADQALAAoACwAGAAAA//8BAAAA
AQADAAQAAgACAAIAAgAAAP7//v/+//3//f/+//7/AAACAAQABgADAAIAAAD+/wIAAQAB
AAMAAAAAAAAAAQD+//7//f/+/wkABQD+/wEAAgD8//r/+/8BAAYAAAD+/wYADQAPABMA
HwAtADoASABbAGcAawBzAIQAigCJAIsAhQByAGEATAAyAB0AEQAFAPT/5//t////AADy
//T//v/8//b/9//4//3/BAAAAPr/+v/7//3/AAAEAAcACAAJAAoABgAFAAQAAwABAAEA
AQACAAIAAAAAAAIABwAJAAsADQAIAAYABAABAAIABAAGAAgABgAFAAUABAAEAAcABQAE
AAEABQAAAP3/AAABAAMABgAHAAgABAADAAgACQAIAAkACwAKAAoADAAJAAgACAALAAYA
CQALAAsACQAKAA4ADwAPABAAEwAWABUAFQATABUAFgAXABcAFgAZAB0AHAAgACEAIAAd
ABwAGQAcABsAGAAaAB8AIQAhAB8AHwAgACAAGgAbABwAGwAbABoAGwAcABkAFgAbABsA
GAAUABMAEQATABMAFAAUABMAEgARAA8AEAAPABAAEQAQAA4ACwAMAAsADAAIAAQABwAK
AA0AEQAQABAADwAOAAwACgAJAAgABwAHAAcACgANAAwACwAKABAAEAAOAA0ACwAJAAcA
BQAHAAUABAAEAAQABgALAA0ADQAMAA0AEQANAA0ADQANAAkACQAHAAUABwANABAAEgAP
AA4ACwAMAAwACwALAAkADAANAA0ADgAPAA4ADQAMABAAEQARABIADwANAAoACAAEAAYA
CgAMAA4AEAASABMAEwATABIAEgAQABMAEQAPAA8AEgAXABsAHgAgABsAFgASAA8AFAAW
ABgAGwAYABcAFgAUABcAGQAcABoAGgAXABUAFQAQAAoACQALAAkACQAKAAoADAAMAAwA
DAAKAAgACAAIAAoACwANAA4ADQAMAAsACgAKAAoACQAIAAoABwAFAAUABgAIAAoADQAO
ABAAEQAUABEAFwAUAAsAEAAUAAoA/f/7//7/AAAGAA4AEQARABkAJQAvADgARgBbAG8A
dwB1AHwAjACVAJUAkwCKAHcAYABOAD8AJwATAAoABQD///3//v/+//7/AgAMABIAEQAW
AB0AFgAOAAoAAgACAAMABQAIAAoADAAOABAAEgAVABgAGwAUAA8ACgAGAAgACAAKAA4A
DQANAA0ADQAPABAAEQARABIAEgASABIADwANAAwACgAQABcAGQAcABkAGwAUAA8ADAAL
AAsADAASABgAGQAdABwAGwAYABcAFgAUABMAFAASABIAEwAXABYAGQAbABsAGwAcACAA
IQAeAB4AIAAiACIAIQAeAB8AIAAhACEAIAAlACkAKAAsACwALAAqACoAKQAsACsAKAAq
AC0ALQArAC8AMQA0ADYAMAAvAC4AKwApACgAKQAqACsAKAAtAC0AKQAkACIAHwAiACMA
JQAmACQAIgAgAB0AHgAdAB4AHwAiACIAIQAkACIAIAAZABIAFgAYABoAHQAaABoAGQAY
ABsAHAAeACAAHAAbABoAHAAeABwAGgAYAB4AHgAcABsAGQAZABkAGQAbABkAGAAYABoA
HAAhACMAJAAiACIAJQAfAB0AGwAZABcAGQAZABkAGQAdAB4AHgAdABwAGQAaAB0AHwAi
ACMAIwAjACIAIgAhACAAHwAeACAAIQAhACIAJgAnACcAKAAkACIAHwAdAB8AIAAiACQA
JAAkACYAJgAnACYAJgAlACQAJAAmACkALgAqACgAKAAtADIANQA3ADIAMAAuAC0AMAAz
ADUANgAwAC8ALwAuAC8ALwAuACwAKAAkACAAHgAjACIAIgAkACQAIwAhACEAHgAgAB8A
HgAmACQAIgAiACIAIgAiACQAJAAkACQAJgAmACYAJgAkACIAIAAeAB4AHgAeAB4AIQAi
ACMAJAAlACYAJwAoACMAIAAdABoAHwAiACUAKAAtADIANwA8AEcAUABZAGIAcgCCAJIA
ogCtAA==
         </WaveFormData>
      </LeadData>
      <LeadData>
         <LeadByteCountTotal>10000</LeadByteCountTotal>
         <LeadTimeOffset>0</LeadTimeOffset>
         <LeadSampleCountTotal>5000</LeadSampleCountTotal>
         <LeadAmplitudeUnitsPerBit>4.88</LeadAmplitudeUnitsPerBit>
         <LeadAmplitudeUnits>��V</LeadAmplitudeUnits>
         <LeadHighLimit>2147483647</LeadHighLimit>
         <LeadLowLimit>268435456</LeadLowLimit>
         <LeadID>II</LeadID>
         <LeadOffsetFirstSample>0</LeadOffsetFirstSample>
         <FirstSampleBaseline>0</FirstSampleBaseline>
         <LeadSampleSize>2</LeadSampleSize>
         <LeadOff>FALSE</LeadOff>
         <BaselineSway>FALSE</BaselineSway>
         <ExcessiveACNoise>FALSE</ExcessiveACNoise>
         <MuscleNoise>TRUE</MuscleNoise>
         <LeadDataCRC32>897306919</LeadDataCRC32>
         <WaveFormData>
0ADQANAA0ACwAJIAdABWAEgAPAAwACQAGQAOAAMA+P/y/+7/6v/m/+f/6P/p/+r/6//s
/+3/7v/v//D/8f/y//D/8P/w//D/7v/u/+7/7v/s/+z/7P/s/+3/7v/v//D/8v/y//L/
8v/w//D/8P/w/+//7v/t/+z/8P/y//T/9v/z//L/8f/w//D/8P/w//D/8P/w//D/8P/y
//L/8v/y//D/8P/w//D/8f/y//P/9P/2//b/9v/2//X/9P/z//L/9P/0//T/9P/2//b/
9v/2//v//v8BAAQABgAGAAYABgAGAAYABgAGAAQABAAEAAQABwAKAA0AEAAOAA4ADgAO
ABAAEAAQABAADQAMAAsACgAJAAgABwAGAAgACAAIAAgABQAEAAMAAgAAAAAAAAAAAP7/
/v/+//7//v/+//7//v/7//r/+f/4//j/+P/4//j/+v/6//r/+v/8//z//P/8//r/+v/6
//r//P/8//z//P/8//z//P/8//v/+v/5//j/+P/4//j/+P/2//b/9v/2//j/+P/4//j/
+P/4//j/+P/6//r/+v/6//j/+P/4//j/+//8//3//v/9//z/+//6//j/+P/4//j/+//8
//3//v/+//7//v/+//z//P/8//z///8AAAEAAgABAAAA///+//7//v/+////BQAHAAkA
DAAMAAoACQAHAAoADAAOAA8ADQAMAAsACwAOABMAFQAWABoAHAAaABkAFgATAA8ACwAM
AA0ACwAIAAIA/v/7//v//f/9//v/+f/2//f/9v/0//b/9//3//f/+P/3//f/+P/2//b/
9v/3//X/9v/2//X/9f/1//b/9v/0//T/9P/0//T/9P/0//X/9v/3//j/+f/7//v/9//0
//f/9f/z//j/+//4//n/AAAGAA0AGQApADYAQwBWAG0AggCbAK8AwADaAPIA/AD0ANEA
lABpAFwAUgBGADgALAAkABgACgAGAAAA8v/t/+3/7P/s//H/8//u/+//8v/1//b/9//7
//z/+v/5//j/+P/2//T/8//z//X/9f/2//f/+f/3//f/+P/7//v/+//7//f/9v/1//T/
9f/2//f/+P/3//f/9v/z//X/9f/2//b/9//3//T/9P/3//f/9//3//j/+P/3//f/9v/3
//f/9//0//T/9v/2//f/+P/4//n/+f/5//v/+/8AAP7//v/+//7//f////////8AAAEA
AQAEAAUABgAGAAoADAAMAAwADAALAAoACgANAA0ADQAOAA8ADwAPABAAEgASABIAEQAO
AA4AEAAOAAwACgANAA0ADAALAAkACQAHAAcABwAGAAgABwAFAAMABAAFAAgACQAGAAMA
AgABAAEAAQACAAIAAAD+//3/+v/8//z//P/7//v//f/9//7/AQD//wAAAQD+//z/+//6
///////+//7////+//7//v/+//3//v/6//j/+f/5//n/+f/6//z//f/7//r/+v/8//r/
+f/5//j/+f/7//3//v/9//z/+v/3//j/+f/6//z//P/8//z//P/+//////////7//v/8
//z///8BAP///f8BAAIAAgACAAIAAQD8//z//v8AAAAAAAAAAAEABAAFAAYACgAMAAwA
DQAOAA8AEQATABMAEwASABEAEAARABQAFAATABQAFQASABIAEQAQAA4ACwALAAsACAAE
AAAA/P/5//n/+f/5//f/9f/1//f/9//0//T/9f/1//b/9v/2//f/9v/0//L/8P/z//X/
+P/6//f/9f/1//b/+P/4//j/+P/4//j/+P/4//n/+f/5//n/9//1//X/+f/2//P/9f/5
//j/9//+/wUAAgAIABEAGwAnADoAUQBqAIEAmACrALkAzgDmAPYA9gDeAKUAcgBdAFAA
RAA+ADQAJAAaABIABgD6//b/8v/t/+v/7P/u/+3/8//4//f/9v/z//P/8//2//b/9f/1
//X/9v/0//L/8f/x//T/9f/3//n/+P/1//T/9P/1//X/9f/1//X/9v/3//j/9//2//X/
9P/0//X/9f/z//X/9f/2//b/9//3//T/9P/3//f/9//3//j/+P/3//f/9v/3//f/9//2
//b/+P/4//j/+P/3//f/+P/5//z//f/9//r/+f/4//z//f8BAAMABAAEAAQAAwAGAAcA
CAAIAAgACgAKAAoACwALAAsADAAOAA8AEAASABEAEQARABIAEQAQAA8ADQAOAA4AEAAO
AAwACgANAA0ADAALAAkACQAJAAkACQAIAAgABwAFAAMAAwADAAUABQABAP///////wEA
AQACAAIAAgAAAP///P/8//z//P/7//7/AQACAAQAAQD9//z/+//7//r/+v/6///////+
//7/+v/4//f/9v/4//n//P/6//j/+f/5//n/+v/6//v/+//7//r/+v/8//r/+f/5//j/
+v/7//z//P/9//7//v/9//v/+//7//z///8AAAEAAgABAAEAAAD///7//v/8//z//v8B
AAAA//8AAAAA///+/////////wAA//8AAAEAAQABAP7//v/+//7//v8CAAYACAAKAAoA
DAAMAA0ADQANAA4ADwARABEAEAAPAA4ADwASABIAEwAWABkAGAAXABUAEwAQAA0ADQAN
AAoABgACAP7/+//6//n/+P/1//b/9//6//v/+P/4//n/+f/3//b/9f/1//j/+P/4//j/
9//3//j/+P/3//X/9f/2//b/9v/2//b/9v/2//b/9v/5//n/+f/5//3/+//5//n/9v/1
//f/+//2//H/9P/7/wIACAARAB0ALwBEAFMAYgB3AIgAnwC5AM4A3gDwAPQA4gCzAH4A
YQBWAFAASAA2ACQAGgAQAAQA/P/4//T/8//x//D/7v/v//H/8v/z//T/9//1//X/+P/4
//X/9f/1//b/9v/0//P/8//1//X/9v/3//X/8//z//T/9f/1//X/9f/1//b/9//4//b/
9v/2//b/9v/3//f/9f/1//X/9v/2//X/9f/y//L/9f/3//n/+//5//j/9v/1//j/+f/5
//n/9v/2//j/+P/4//j/9//3//n/+f/7//v//P/6//r/+v/5//n//P/9/wIABAAGAAcA
BgAHAAgACAAKAAwADAAMAA0ADQANAA4ADwAPAA8AEAARABEAEQASABQAFAAUABMAEAAQ
ABIAEAAOAAwADwAPAA4ADQALAAsACwALAAsACgAJAAcABAABAAIAAwAGAAcAAwABAAEA
AQACAAMABQAGAAQAAAD9//j/+//8//3//f/9//////8AAP//+//6//n/+//6//r/+v//
/////v/+//3//P/8//z/+//7//3/+v/9////AAABAP3//P/8//v/+//6//r//P/9//3/
/v/+//z//f/+//7///8AAAAA///9//3//f/+//z//P/8//z/AAADAAUABwAGAAQAAAD+
/wEAAwABAP//AQACAAIAAgAAAP///v/+/wAAAgAEAAUABAADAAIAAgABAAAAAgACAAIA
AgAEAAgACgAMAA0ADgANAA0ADQANAA4ADwAPAA8ADgANAA8AEQAVABYAFAAWABgAFgAX
ABUAEwAQAAwACwAKAAYAAwAAAP3/+//7//v/+//5//n/+f/7//v/+P/4//n/+f/5//j/
9//3//r/+v/6//r/+f/5//r/+v/4//X/9P/0//X/9v/3//j/+f/6//v//P/7//v/+//7
//f/9//3//f/9v/1//P/9f/6//3//v8BAAwAGAAhACsAOQBQAGUAdgCFAJwAtQDLAOQA
+gAAAeoAugCHAGgAWwBQAEQAOAAoABwAEgAIAAAA9v/w//D/8f/1//r/+P/x//P/9v/x
//L/+//4//f/+f/4//f/9//3//j/+v/4//f/9//1//X/9v/3//n/9//3//j/+f/5//n/
+f/4//j/+P/4//f/9v/1//T/9f/3//j/9//5//n/+v/6//n/+f/2//b/9//3//f/9//5
//r/+v/7//z//f/9//3/+v/6//z//P/8//z/+//7//v/+//9//3/AgAAAAAAAAADAAMA
BgAHAAgACAAIAAcACgALAAwADAAOABAAEAAQAA8ADwAPABAADwAPAA8AEAAUABUAFgAY
ABYAFAASAA8AEQASABUAFAAQAA4AEQARABAADwANAA0ACwALAAsACgAKAAkABwAFAAcA
BwAJAAkABwAFAAUABQADAAMABAAEAAQAAgABAP7/AAAAAAAA//8BAAMAAwAEAAQAAQAB
AAEA///+//7//v///////v/+//3//P/8//z/AAABAAQAAgAAAAEAAQABAP7//v//////
AAAAAAEABAADAAEAAAD+/wAAAQACAAIAAQACAAIAAQADAAMAAwAEAAIAAgACAAIAAAAB
AAEAAQAFAAYABQAGAAYABwAEAAEABQAGAAYABgAIAAcABgAGAAcACAAJAAkACAAHAAYA
BgADAAIAAwAEAAUABgAHAAoACwAMAA8AEgATABUAFAATABMAEwATABMAEgARABIAFQAa
ABwAGgAcAB4AHAAZABcAFQASAA8ADwAPAAwABgACAP7/+//9//3//f/7//r/+//+////
/f/8//z/+//8//z//P/9//z//P/8//z//f/9//7//v////3//f/+//z//P/8//z//v/+
//7//v/9//3//f/9//v/+f/7//v/+v/9//3/+//8//3//v8DAAoADgAZAC0AOwBGAFkA
bgCBAJYArwDFANoA8AD+AP4A4gCrAHwAawBgAFQASgA+ACwAIAAYABAADAAOAPj/6f/v
//L/8P/z//X/9v/7//7/AQAAAP//AQAAAP7//f/8//z////+//7////9//3//v///wEA
/////wAA/v/9//z/+//7//z//f/+/wAAAAAAAAAAAAABAAEA///+//3//f/8//7////9
//7/AAABAAIAAwAEAAQAAwADAAMAAwACAAEAAAAAAAIAAgAEAAQAAwADAAEAAQADAAMA
CAAGAAYABgAJAAkADAANAAwADAAMAAsADwARABMAFAATABQAEwASABUAFQAVABYAGQAZ
ABkAGgAbABsAGwAcABoAGgAaABkAGQAaAB0AHAAbABoAHgAfABsAGQAWABUAEwATABMA
EgASABEADwANAA4ADwASABMADwANAA0ADQAOAA8AEQASABEADgAMAAgACwAMAA0ADQAM
AA0ADAAMAA4ACwALAAsACwAKAAoACgALAAsACgAKAAoACgALAAwACwALAA0ACgAIAAkA
CQAJAAsADAAOAA8ADAAKAAkACgAMAAsACwAKAAwADQAOAA4ADwAQABAADwARABEAEQAS
ABAAEAAQABAAEAARABEAEQASABIAEAAQABEAEwARAA8AEwAUABQAFAASABEAEAAQAA8A
EAARABEAEwAPAAkACgAOAA8AEAARABIAEwAWABcAGAAYABoAGgAbAB4AHwAhACMAIgAh
AB8AHQAfACEAJQAmACQAJgAoACYAJwAlACMAIAAcABsAGgAWABIADgAKAAcACAAJAAoA
CQAFAAUABwAHAAcACAAKAAsACQAIAAcABwAHAAYABQAEAAYABwAJAAoACQAHAAcACAAI
AAgACAAIAAYABgAGAAYACAAJAAoACwAJAAkADwANAAYAAQABAAcACgAJAAgADQAUABgA
IQAzAEcAUABdAHQAjQCiALUAyQDkAPoABgEEAewAtwCGAG0AZABaAFAARgA4ACwAIgAa
ABAABgAAAP//AQD+//7//f8BAAQAAQD+//3/AQADAAgACgAGAAUABAAEAAYABAADAAMA
BQAFAAYABwAFAAMAAwAEAAcABwAHAAcAAwACAAEAAAABAAIAAwAEAAUABwAIAAcACAAH
AAcABgAHAAcABAAEAAUABQAFAAUABAAEAAMAAwAGAAcABwAHAAUABAAFAAQABAAEAAMA
AwAEAAUACAAJAAoACAAIAAgACQAJAAwADQANAA4ADwAPABEAEwAVABYAFgAWABQAEgAU
ABUAFgAYABcAFwAXABgAGwAbABsAHAAcABwAHAAbABkAGAAZABYAFgAUABcAFwAYABcA
FQAVABMAEwATABIAEwATABIAEQAQAA8AEAAPAA4ADQAOAA8ADAALAAsACgALAAoACgAI
AAoACgAKAAkACAAJAAgACAAKAAcABwAHAAcABgAGAAYABwAHAAYABgAHAAYABgAGAAUA
BQAHAAQABgAHAAcABwAIAAgACQAJAAcABgAGAAgACgAJAAkACAAFAAUABQAEAAYACAAJ
AAkACwALAAsADAAKAAoACgAKAAkACQAIAAcACQAKAAkACgAJAAsACQAHAAcACAAIAAgA
CQAJAAkACgAJAAgACgAKAAoACgALAA4ADwAQABAAEgASABMAFQAVABYAFwAZABkAGAAX
ABYAFwAaABoAHAAeACAAHgAbABkAFwAUABEAEQARAA4ACgAGAAIA//8BAAEAAQD///3/
/f///////v/+///////+//z/+v/5//j/+P/4//j/+v/7//3//v/7//n/+f/6//r/+v/6
//r/+P/4//j/+P/3//f/9//3//v//f/9//n/9v/7//v/9f/w//X//P/9/wAACAATAB8A
LwA6AEcAWABtAIgAoQCxAMIA2gDyAPgA7ADDAIwAZQBWAFAARAA4ADAAJgAYAAwAAgD6
//b/9//z/+z/7P/v/+v/7v/z//L/7//x//H/9P/0//H/8f/x//L/9P/y//H/8f/y//P/
9f/3//X/8//z//T/9f/1//X/9f/0//T/9P/0//H/8P/v/+7/8P/x//H/7//x//H/8v/y
//L/8f/t/+z/7v/v//D/8f/w//D/7//v/+7/7//v/+//8P/w//L/8v/0//T/8//z//H/
8f/z//P/9f/y//H/8P/0//X/+f/7//r/+v/6//n/+v/7//z//P/+/wAAAAAAAAMAAwAD
AAQABAADAAIAAgABAAEAAQACAAMABAAFAAUAAwACAAMAAAD+//z//////wEAAQAAAAEA
AQABAAEAAAD///3/+v/3//n/+f/7//v/+f/3//f/9//1//X/9v/2//j/9v/1//L/8f/w
/+//7f/u//H/8v/0//T/8f/x//H/8//y//L/8v/y//H/7//u/+3/7P/s/+z/7v/v//L/
8P/w//H/8f/x//D/8P/x//H/7//u/+7/8P/x//H/8v/y/+//7//v/+7/7//w//D/7//x
//H/8f/y//T/9P/0//T/8f/x//D/7//y//T/9P/2//T/9f/y/+//8v/0//X/9v/1//P/
8f/w/+3/8P/1//L/8f/w/+//7v/w//T/9v/4//n/+v/5//n/+v/7//3////+//3/+//5
//z///8EAAYABQAGAAcABAADAAEA///8//n/+f/5//b/9P/w/+z/6f/p/+n/6f/n/+T/
4//k/+P/4v/i/+P/4//j/+L/4f/h/+L/4v/i/+L/4//j/+T/5P/j/+H/4f/i/+L/4v/i
/+L/4P/g/+D/4P/h/+H/4f/h/+H/5f/l/+P/5P/j/9//4f/k/+X/4P/j/+r/8v/7/wUA
EwAgAC8AQgBbAHQAiQCdALAAyADeAOIA0gCpAHIAUQBGAD4AMAAkABYACAD+//T/6v/g
/9b/0//Z/9z/2P/V/9X/2v/f/+D/3//d/93/4P/g/93/3f/d/97/4P/e/93/3f/c/9v/
2//b/97/3f/e/+D/4P/f/97/3f/e/97/3v/e/9z/3P/c/9z/3P/d/93/2//c/9v/2//a
/9z/3f/b/9z/2//b/9v/2//c/9z/2//b/93/3//g/+H/3//e/9//3v/c/9z/2//b/9z/
3f/g/+H/4v/g/+D/4P/j/+P/5v/n/+j/6P/o/+f/5v/n/+j/6P/r/+7/7//w/+//7//v
//D/8//z//P/9P/0//P/8v/y//D/8P/w/+//8P/w//L/8P/w/+7/8f/x//L/8f/v/+//
7f/t/+3/7P/q/+n/5//l/+f/5//p/+n/6f/n/+f/5//m/+X/5f/k/+b/5P/j/+D/4f/g
/9//3f/e/+H/4v/k/+L/3//f/9//3//e/97/3v/g/9//3f/c/97/3v/f/+D/4f/h/+P/
4P/e/9//3//f/97/3v/f/9//3v/c/9v/3P/e/9//4f/i/+L/4//k/+T/5P/k/+P/4f/j
/+P/4//k/+T/5P/k/+T/4v/j/+P/4//j/+L/3//e/+L/5f/k/+P/5f/m/+b/5v/n/+f/
5//o/+b/5v/m/+X/5f/l/97/3//g/+H/4v/k/+j/6v/s/+z/7v/u/+//8P/x//P/9f/z
//P/8v/x/+7/7//y//L/9f/4//v/+v/5//f/9f/y/+//7//v/+z/6P/k/+D/3f/d/93/
3f/b/9n/2f/b/9v/2v/a/9v/2//d/9z/2//b/9z/3P/c/9z/3P/b/9v/2v/a/9n/2v/c
/93/3v/f/+D/3f/c/9v/2v/b/9v/2//b/9v/2f/b/93/3v/d/9v/2//c/93/4P/l/+r/
8P/7/wsAHQAuAD8AUABnAH4AjwClAL4A0gDeANoAwACLAFoARQA+ADAAIAAUAAgA/v/4
/+7/5P/a/9b/1//X/9b/1P/X/9n/2P/V/9j/2f/X/9f/2v/a/9r/2//c/97/3v/c/9v/
2//a/9n/2f/Z/9r/2f/a/9z/3//f/9//3//e/97/3v/e/93/3P/b/9r/2v/b/9v/2f/c
/93/3//g/9//3//c/9z/2//b/9v/2//e/97/3f/d/+D/4f/h/+H/4P/g/+L/4v/g/+D/
3//f/9//3//h/+H/5P/i/+L/4v/j/+P/5v/n/+n/6v/r/+v/7P/t/+7/7v/w//L/8v/y
//X/9f/1//b/+f/5//n/+v/6//n/+P/4//n/+v/7//v/+f/4//n/9v/2//T/9//3//j/
9//1//X/8//z//P/8v/w/+//7f/r/+v/6//t/+3/7P/r/+z/7f/s/+v/6//q/+v/6v/q
/+j/7P/s/+z/6//q/+v/6v/q/+n/5f/k/+P/5P/k/+X/5v/p/+n/6P/o/+n/6P/o/+j/
5//n/+n/5v/o/+n/6f/p/+j/6P/p/+n/5//m/+b/6P/m/+X/5f/k/+f/6f/r/+z/7P/s
/+v/6f/r/+v/6//s/+r/6v/q/+r/7P/t/+3/7f/v//D/7//w/+7/7//s/+n/7f/u/+7/
7v/v/+//7//w/+//8P/x//H/8P/v/+7/7v/t/+z/7v/u/+7/7v/y//b/+P/6//r//P/8
//3//f/9//7////+//3/+//5//r//f8CAAQAAwAEAAUAAgAAAP3/+v/2//b/9//4//b/
8v/u/+r/5//n/+f/5//l/+P/4//l/+X/5P/k/+X/5f/l/+T/4//j/+b/5v/m/+b/5//n
/+j/6P/l/+P/4//k/+L/4v/i/+L/5P/k/+T/5P/l/+X/5f/l/+n/5f/f/+X/6v/n/+P/
3//g/+P/7P/v//L/+v8RACUAMQBCAFcAaACBAJoArQDDAN4A7gDoAMoAmABrAFQARwA8
ADAAIgASAAYA/v/0/+r/4v/e/97/3f/Z/9j/3P/f/+H/4P/h/+b/5//m/+X/5//m/+P/
4//j/+T/5P/i/+H/4f/h/+H/4v/j/+H/3//f/+D/4v/j/+T/5f/k/+T/5P/k/+P/4v/h
/+D/4v/j/+P/4f/j/+P/5P/k/+X/5f/i/+L/4v/h/+D/3//i/+L/4f/h/+P/5f/m/+f/
6P/o/+r/6v/o/+j/5//n/+X/5f/n/+f/6v/o/+j/6P/p/+n/7P/t//H/8v/z//P/9v/3
//j/+P/3//j/9//2//j/+f/6//z//f/9//3//v8AAAEAAgAEAAEAAAD///3//v/+/wAA
/v/6//j/+//7//z/+//5//n//P/9//7//v/7//n/9v/z//P/8//1//X/8//x//H/8f/x
//H/8v/y//D/7v/t/+r/7f/u/+//7//s/+3/7P/s/+7/6//r/+v/7v/u/+//8P/y//H/
7//u/+//7v/u/+7/7f/t/+//7P/q/+v/6//r/+z/7P/t/+3/7v/u/+//8v/x/+//7v/s
/+r/6//s/+z/7v/w//H/8f/v/+//7//w//D/8P/w//D/8P/x//H/8f/0//T/8v/y//H/
8//x/+//8v/0//X/9v/u/+7/7v/u/+7/7v/x//b/+f/8//z//v/+////AQABAAIAAwAF
AAUABAADAAEAAwAHAAgACAAKAAwACgAJAAcABQACAP7//f/8//j/9f/y/+//7f/r/+v/
6//p/+X/5f/n/+f/6f/q/+z/7f/r/+r/6f/p/+j/6P/o/+j/6//r/+z/7P/t/+v/6//s
/+r/6v/q/+r/7P/s/+z/7P/s/+v/6v/p/+n/6f/r/+n/5v/l/+n/6//q/+n/6v/t//L/
9v8BABEAHwAsAD8AUABjAH4AlwChALQA0ADiAOgA3ACzAHoAUwBIAEIANAAmABwADgAG
AAQA+P/o/+T/4//f/9z/3P/h/+P/5P/l/+b/5//n/+f/6v/q/+j/5//m/+b/5//m/+b/
5//n/+f/6P/p/+n/5//n/+j/6f/p/+n/6f/l/+T/4//i/+T/5v/o/+r/6f/p/+j/5f/p
/+n/6v/q/+n/6f/m/+b/6f/p/+n/6f/s/+z/6//r/+r/6//r/+v/6v/q/+z/7P/s/+z/
6//r/+z/7f/w//H/8v/w//D/8P/v/+//8v/z//f/+P/5//n/+f/5//n/+P/8//7//v/+
/wEAAQABAAIAAwADAAMABAADAAMAAwAEAAYABgAGAAUABAAEAAYABAACAAAAAwADAAQA
AwABAAEA/////////v8AAP///f/7//n/9//3//X/9v/1//b/9//3//f/+P/4//r/+P/3
//T/+P/4//j/9//2//f/9v/2//b/8//z//P/9v/2//f/+P/6//n/9//2//X/9P/0//T/
8//z//X/8v/z//X/9v/3//T/9P/1//X/9f/0//T/9v/1//P/8v/w//H/8//1//b/9f/2
//b/9f/4//n/+v/8//v/+v/5//j/+v/7//v/+//8//z/+v/6//z////+//3//v/+//3/
/P/8//v//P/6//r/+P/4//j/+P/8/wAAAgAEAAQABgAGAAcACQAJAAoACwALAAsACgAJ
AAcACQANAA4AEAASABQAEgATABEADwAMAAgABwAGAAIA///8//n/9//3//f/9//1//P/
8//1//X/8//y//L/8f/x//D/7//v//H/8v/z//T/8//z//T/9P/1//P/8//0//T/9P/0
//T/9P/0//T/9P/z//P/8//z//X/9f/z//P/8P/t/+v/7f/w//H/9P/5/wAACAATACEA
LwA6AEcAWABvAIoAoQCzAMoA4gDuAO4A2ACpAHYAXQBQAEgAQAA2ACYAGAAQAAgA/v/0
/+7/6f/n/+b/5P/f/+P/7v/x/+7/7f/t/+3/8P/w//D/8f/y//T/9P/y//H/8f/v/+//
8P/x/+//7f/t/+7/8f/x//H/8f/y//L/8v/y//L/8v/y//L/7//v/+7/6//w//H/8//0
//T/8//v/+7/8P/x//L/8//x//D/7v/t/+//8f/y//P/8//0//f/+P/2//b/9f/1//L/
8f/y//H/9P/y//L/8v/2//f/+//9//7//v/+//3/AAABAAIAAgADAAQAAwACAAUABQAF
AAYABgAFAAQABAAGAAcACAAKAAkACAAHAAUABQAGAAkACAAEAAIABQAFAAUABQAEAAUA
BQAFAAUABAAEAAMAAQD///////8BAAEAAQD/////////////AAAAAAAA/v/9//r/+v/6
//r/+f/5//v/+//8//7/+//7//v/+f/4//j/+P/9//3//P/8//z//P/9//7//P/7//z/
+P/6//v/+//7//j/+P/5//n/+//6//r//P/+//3//f/8//v/+//7//r//f/+//7//f/9
//3//f/+/wAAAAAAAAAAAgADAAMAAwACAAIAAAAAAAMABQADAAEAAAAAAP///v/8//7/
AQACAAMABAADAAYABwAIAAwADgAOAA8ADwAPABAAEQATABMAEgARABAAEQAUABQAFgAY
ABoAGAAZABcAFQASAA8ADwAPAAwACQAGAAMAAQAAAP///v/7//n/+f/7//v//P/8//3/
/f/7//r/+f/5//j/+P/4//j/+v/7//3//v/8//n/+P/4//r/+v/6//r/+v/6//r/+v/7
//v/+//7//n/+/////3/+v/7//3/+f/4//n//P/9/wAABgALABMAIwA0AEcAXABtAIAA
mQCtALoA1gDwAPgA8gDZAKYAdQBgAFgATgBAADQAKAAcABQADgAGAP7/9f/z//L/8P/z
//X/8P/v//b/9//1//X/+P/4//n/+f/5//r//P/6//n/+f/3//f/+P/5//v/+f/5//r/
+v/5//j/9//4//j/+P/4//b/9v/2//b/+P/5//n/9//3//f/+P/4//z//f/7//z/+v/5
//j/9//6//r/+f/5//r/+//7//v/+v/6//z//P/6//r/+f/5//v/+//9//3/AAD+//7/
/v//////AgADAAMABAAFAAUABgAHAAgACAANABAAEQASABIAEQAQABAADwAPAA8AEAAT
ABMAEwAUABQAFAAUABMAEgASABQAEgARABAAFAAVABIADwALAAkACwALAAsACgAMAA0A
DQANAAsACwANAA0ACQAHAAcABwAHAAcACAAIAAkACAAIAAYACgAKAAoACQAGAAcABgAG
AAYAAwADAAMABAAEAAUABgAIAAcABQAEAAMAAgACAAIAAQABAAMAAAABAAMABAAFAAUA
BgAIAAkACQAIAAgACgAIAAcABwAGAAUABQAFAAQABgAIAAkACQAJAAkACQAKAAoACgAK
AAoADQAPABAAEQAPAA4ACwAKAAwADwAOAA0ADwAQABAAEAAOAA0ADAAMAAwADAAMAAsA
DwARABMAFgAVABUAFgAXABkAGwAcAB4AHgAdABwAHAAcABsAGwAdACEAIQAhACAAIwAl
ACYAJwAiAB8AHAAYABoAGAAWABIADQALAAkABgAHAAcABAAEAAUABgAHAAgABQAFAAcA
CgAHAAYACAAIAAgACAAIAAoACgAKAAoACgAKAAoACgAIAAgACAAIAAYABgAGAAYACAAI
AAgACAAKAAoACgAKAAgACAAIAAgACQAKAAsADAAXACAAKQAyAEUAVgBnAHgAjQCgALMA
xgDWAA==
         </WaveFormData>
      </LeadData>
      <LeadData>
         <LeadByteCountTotal>10000</LeadByteCountTotal>
         <LeadTimeOffset>0</LeadTimeOffset>
         <LeadSampleCountTotal>5000</LeadSampleCountTotal>
         <LeadAmplitudeUnitsPerBit>4.88</LeadAmplitudeUnitsPerBit>
         <LeadAmplitudeUnits>��V</LeadAmplitudeUnits>
         <LeadHighLimit>2147483647</LeadHighLimit>
         <LeadLowLimit>268435456</LeadLowLimit>
         <LeadID>V1</LeadID>
         <LeadOffsetFirstSample>0</LeadOffsetFirstSample>
         <FirstSampleBaseline>0</FirstSampleBaseline>
         <LeadSampleSize>2</LeadSampleSize>
         <LeadOff>FALSE</LeadOff>
         <BaselineSway>FALSE</BaselineSway>
         <ExcessiveACNoise>FALSE</ExcessiveACNoise>
         <MuscleNoise>TRUE</MuscleNoise>
         <LeadDataCRC32>4272482077</LeadDataCRC32>
         <WaveFormData>
uv+6/7r/uv+9/8D/w//G/8f/yP/J/8r/zv/S/9b/2v/g/+T/6P/s//D/9P/4//z///8A
AAEAAgAEAAQABAAEAAQABAAEAAQABgAGAAYABgAFAAQAAwACAAMABAAFAAYACAAIAAgA
CAAHAAYABQAEAAIAAgACAAIABAAEAAQABAAEAAQABAAEAAUABgAHAAgABwAGAAUABAAE
AAQABAAEAAYABgAGAAYAAwACAAEAAAABAAIAAwAEAAEAAAD///7//f/8//v/+v/4//j/
+P/4//f/9v/1//T/8f/w/+//7v/t/+z/6//q/+n/6P/n/+b/5f/k/+P/4v/h/+D/3//e
/93/3P/b/9r/2v/a/9r/2v/e/+D/4v/k/+f/6P/p/+r/7v/w//L/9P/1//b/9//4//v/
/P/9//7/AAAAAAAAAAAAAAAAAAAAAAEAAgADAAQAAgACAAIAAgADAAQABQAGAAQABAAE
AAQAAgACAAIAAgADAAQABQAGAAQABAAEAAQABAAEAAQABAAEAAQABAAEAAQABAAEAAQA
BQAGAAcACAAGAAYABgAGAAYABgAGAAYABgAGAAYABgAGAAYABgAGAAgACAAIAAgABwAG
AAUABAAHAAgACQAKAAcABgAFAAQABQAGAAcACAAHAAYABQAEAAMAAgABAAEABQAGAAcA
CQAKAAkACAAJAAoACgALAAsADQALAAsACgAMAAwACwAKAAgABwAGAAUAAwABAP///f/7
//v/+//7//n/+f/5//v//////////f8BAAEAAAAAAP7//v/+/////f/9//3//f/8//z/
/P/9//3//f/9//3//P/8//v/+//+//////////3//f/9//z//v/+//3//f8CAAIAAQAD
AAkADwASABYAGAAXABMADgAKAAUAAgD///f/7//q/+L/2v/b/+P/3//M/7n/tP+2/7n/
wP/E/8H/uf+8/8b/y//O/9D/0P/X/9//4//h/+f/7f/0//X/9v/3//n//v8BAAEAAgAC
AAIAAgACAAMABQAEAAMAAwACAAIAAgACAAIABAAEAAQABAACAAIAAgACAAIAAgADAAQA
AgACAAMAAwAAAAAAAAD/////AAAAAAEAAwADAAIAAgAEAAQABAAEAAUABAAEAAQAAgAE
AAQABAADAAMAAwADAAEAAQAAAP7//P/8//v/+//+//7//v/9//z/+v/4//X/8//z//H/
8f/x//D/8f/x/+3/6//q/+j/4//j/+L/4v/j/+D/3//f/9//3v/c/9v/1//X/9T/1v/Y
/9n/2v/b/9v/3P/d/97/3f/g/+D/4v/l/+n/7P/v/+//8f/y//P/9//4//n/+//5//r/
+//7//3//v8AAAAA/v/9//z//P/8//3//f/8//7//v/+//7//v/+///////9//3//f/9
//7///8AAAEAAQABAAAAAAD//////////wAAAQADAAQAAwADAAIAAQABAAEAAQABAAMA
AwADAAMAAQABAAEAAgAEAAMAAwADAAEAAQABAAEA//////////8AAAEAAwAEAAEAAQAB
AAAAAAAAAAAAAAAAAAAAAAD//wEAAwD///3//v/8//z//P/8//7/AAABAAIABQAHAAcA
BwAHAAoACgALAA0ADQALAAsACQAHAAUAAgACAAAA///+//3//P/7//r/9//1//X/9f/1
//X/9f/1//n/+//7//v/+f/7//v/+v/6//r/+v/6//3//f/9//3//P/6//n/+P/6//v/
/P/9//v/+v/6//n/+f/6//v/+//9//3//f/9//r/+v/6//n/+f/4//z/AwAHAAsAEQAa
ABoAFgAVAA0ABAAAAP//+v/z/+//6f/g/9z/3P/h/9//0f+8/6//rv+0/73/xP/C/7n/
tf/C/8r/yf/K/87/0v/Z/93/3//n/+3/7f/u//X/+v/7////BAAFAAMABAAEAAQAAgAA
AP////8BAAEAAgACAAIAAgACAAIAAAAAAAAAAAABAAIAAwAEAAAAAAABAAIABAAEAAUA
BQACAAIAAgABAAEAAgACAAMABQAFAAQABAAGAAYABgAGAAQAAgABAAAAAQAEAAUABgAD
AAMAAwADAAMAAwACAAAAAAAAAP////////7//f/7//3//P/7//n/9//3//X/9f/w/+7/
7v/t/+j/5//n/+b/5P/l/+X/5v/l/+L/4f/h/9//3v/c/9v/2//b/9j/2v/b/9v/2//b
/9z/3v/g/+L/5f/o/+j/6v/q/+3/7//x//X/9//4//n/+//8//3////+//7//v/9/wAA
AgAFAAYAAwADAAMABAAEAAUABQAEAAYABgAGAAYABAAEAAUABQADAAMAAwADAAUABQAF
AAUAAwADAAIAAgAFAAUABQAFAAUABQAGAAYABgAHAAcABwAJAAkACQAJAAgABwAGAAUA
BgAHAAgACgAMAAsACwALAAoACQAIAAcACQAJAAkACQAJAAkACgAKAAkACQAJAAgABgAG
AAYABgAGAAYABgAFAAYABwAIAAkABwAHAAYABgAAAP7/AQACAAMABAAIAAoACwAMAAsA
DQANAA0ADgAQAA8ADwAQABEAEAARABAADwAOAAwACAAGAAUABAADAAIAAQAAAP///f/9
//3/+//7//v/+//+/wEAAgADAP//AQABAAAA/v/+//7//v8BAAEAAQABAAEAAAAAAAAA
//////////8AAAAAAQABAAAAAAAAAP//AAABAAIAAwACAAIAAgABAAEAAgACAAcADQAR
ABcAHAAcABoAGQATAAwACgAHAAIA/f/7//P/6v/i/97/5f/p/9//yP+3/7L/tP+7/8L/
wv+7/7v/wv/I/83/0v/U/9j/3//j/+f/6//v//H/9v/7//7//////wIABwAJAAoACgAK
AAkACAAIAAkACAAHAAcABgAGAAYABgAGAAgACAAIAAgACAAIAAgACAAGAAYABwAIAAYA
BgAHAAcABwAIAAkACQAHAAgACAAJAAcABwAGAAYABwAIAAkACgAJAAgACAAIAAcACAAH
AAYABQAFAAUABQAHAAcABgAEAAQABAADAAMAAwACAAEA//////7//f/7//r/+//6//v/
9f/y//H/7//t/+3/7v/u/+v/6//q/+r/5//k/+P/4//h/+D/3v/d/9z/3f/b/97/3f/d
/93/3f/e/+D/4v/k/+P/5v/m/+j/7P/v//H/8//1//f/+P/5//3//v///wEAAQACAAMA
AwAEAAYACQAKAAYABQAEAAQABgAHAAcABgAGAAYABgAGAAYABgAHAAcABQAFAAUABQAF
AAUABQAFAAUABQAEAAQABQAFAAUABQADAAMABAAEAAYABwAHAAcABwAHAAcABwAHAAcA
BwAHAAkACQAJAAoABwAFAAQAAwAGAAcACAAJAAsACwALAAsACQAJAAoACgAIAAcABgAE
AAYACAAKAAwACwAKAAkABwAHAAcABwAHAAkACQAIAAgABgAGAAcABwAHAAYABAAEAAQA
BAAGAAgACQAKAAkACwALAAsADQAQABAAEQASABMAEgATABEADwANAAoACAAGAAUABAAF
AAQAAwACAP///f/9//3//////////////wEAAQABAAEAAwADAAIAAAAAAAAAAAADAAMA
AwADAAIAAAD///7/AgADAAQABQAEAAIAAQD//wEAAgADAAMABQAFAAUABQAEAAQABAAD
AAMABgAGAAsAEQAXABsAHAAaABYAEwAPAA4ADgALAAAA+f/1/+3/4v/c/+T/6f/d/8v/
wP+7/7j/vP/F/8j/xP+9/8P/zP/O/9H/0v/W/9z/3//h/+f/7//1//3/AAD//wAAAwAF
AAYABwAJAAoACgAKAAcABgAGAAcABwAHAAgACAAGAAYABgAGAAYABgAGAAYACAAIAAgA
CAAIAAgACQAKAAgACAAJAAkACAAIAAgABwAFAAYABgAHAAkACQAIAAgACgAKAAoACgAJ
AAgACAAIAAYACAAIAAgACQAJAAkACQAIAAcABQACAAIAAgABAAEAAQAAAP///f////7/
/f/7//f/9//1//X/8P/u/+7/7f/t/+3/7v/u/+r/6f/n/+b/4//g/9//3//g/+D/3//f
/9v/2//Y/9r/3f/d/93/3f/e/+D/4v/k/+X/6P/o/+r/7P/v//H/8//3//n/+v/7//3/
/v///wEA//8AAAEAAQABAAIABAAEAAMAAwADAAQABgAHAAcABgAFAAQAAwACAAMABAAG
AAcABQAFAAUABQADAAMAAwADAAMAAwACAAIABAAFAAYABwAFAAUABgAGAAQABQAFAAUA
BQAFAAUABQAGAAcACAAJAAcABwAHAAgACAAHAAcABwAHAAcABwAHAAgACQAKAAsACgAJ
AAkACAAJAAkACQAIAAYABgAGAAYABgAGAAYABQAHAAcABwAHAAkACQAIAAgABQAEAAQA
AwABAAIAAwAEAAUABgAFAAYABgAGAAgACwAMAA0ADQAQABAAEQARABEADwAPAAwACwAK
AAgABwAGAAYABgADAAIAAQAAAAEA/////////v/9//z/+//9////////////AQABAAAA
AgACAAIAAgABAAEAAQABAAEAAAAAAAAAAAD///7//f8AAAAAAQABAP//AAABAAEA////
/////////wAAAQABAP///v8AAAMACQATABkAGgAcABoAEwANAAwACgAHAAQA/f/z/+n/
4P/a/9r/3//d/8//vP+z/7T/uP+//8b/xv+//7//xv/K/83/yv/K/9D/2//j/9//3//l
/+v/6v/t//L/9f/3//r//f/9//7//v/+//3//P/8//3//f/9//7//v/8//z//P/8//3/
/v///wAA/v/+//7//v/8//z//f/+/wAAAAABAAEAAAAAAAAA///+//7//f/9//3//f/8
//z//v/+//7//v////7//v/+//v//P/7//r/+//7//v/+//7//v/+v/4//r/+v/5//n/
9//2//X/8//0//T/9P/z/+//7//t/+3/7P/q/+r/6f/l/+P/4v/g/9//3//e/97/2//Y
/9f/1//Z/9j/1v/V/9P/0//Q/9L/0f/R/9H/0f/U/9b/2P/a/93/4P/g/+L/4//l/+b/
5//r/+3/7v/v//P/9P/1//f/9f/2//f/9//5//r//P/8//r/+f/4//j/+v/7//v/+v/6
//r/+v/6//z//P/9//3/+//7//v/+//7//v/+//7//v/+//6//r//f/9//3//f/8//v/
+//6//z//f/9//3/+//7//v/+//7//v/+//7//7///8AAAIA///9//z/+//5//n/+f/5
//v/+//7//v//f/9//7//v/9//3//f/8//r/+v/6//r//P/8//z/+//7//v/+//7//3/
/f/8//z//P/6//f/+f/4//j/+P/4//j/+//8//z//P/+/wEAAgADAAMABgAGAAcABwAH
AAUABQAEAAMAAgAAAPz/+v/5//j/9//2//X/9P/z//H/8f/x//P/8//z//P/8//1//X/
9f/1//f/9//2//b/9v/2//b/9f/1//X/9f/3//b/9v/2//X/9f/1//X/9//2//b/9f/1
//b/9//3//X/9f/1//X/9P/0//T/8//3//b/+v/9/wEAAwAFAA4AEgAOAAkABwAAAPz/
+//6//P/6//h/9j/0v/S/9v/4f/T/77/sf+y/7b/vf/E/8b/w/+//8T/yv/N/87/0v/W
/9n/2f/Z/93/5f/r/+z/7f/w//P/9f/6//3//f/+//7//v/8//r/+f/5//r/+//9//7/
/v/+//7//v/8//z//P/8//r/+v/6//r/+v/6//v//P/+//7///////7//v/+//3//f/+
//7////+//3/+//6//v//P/9//7////+//7//v/8//7//v/+//v/+//7//v/+f/5//j/
9v/3//j/+P/5//n/+P/3//X/8//y//H/7//v/+//7f/t/+r/6P/o/+f/4v/h/+H/4P/e
/9//3//g/9//3P/b/9v/2//a/9j/1//V/9X/0v/U/9P/0//T/9P/1P/W/9j/2v/b/97/
3v/g/+T/5//p/+v/7f/v//D/8f/z//T/9f/3//X/9v/3//f/+f/6//z//P/7//v/+//8
//r/+//7//r//P/8//z//P/8//z//f/9//v/+//7//v/+//7//v/+//9//3//P/8//v/
+//7//v//P/9////AAAAAAEAAQABAAEAAQABAAEAAwADAAMAAwAAAP///v/+/wAA////
////AQABAAEAAQABAAEAAQABAAEAAQACAAIAAQABAAEAAAD///7//f/8//3//v//////
//////////////7//v/+//7//v///wAAAAAAAAIABQAGAAcABwAKAAoACwANAA0ACwAL
AAgABwAGAAQAAgAAAP///v////7//f/8//r/9//2//X/9//5//v//f/+/////v/9//v/
/f/9//z//P/8//z//P/7//v/+//7//z//P/9//7///////////////7//v/9//v//P/9
//3//v///wAAAQD+//7//v/9//3//v/+/wEABQAJAA8AFgAcABwAFwATAA4ACgAFAAQA
/f/3/+//5v/g/97/4f/l/+H/zv+//7r/vP+//8b/yv/J/8X/xv/Q/9f/2v/a/9j/2//h
/+f/6//t//H/+P/7//r///8FAAYABwAFAAYABgAGAAUABAAEAAUABgAHAAkACgAMAAwA
DAAMAAsACgAJAAgABwAGAAUABAADAAQABgAIAAkACgAMAA0ACQAIAAcABQAFAAYABgAH
AAcABwAGAAYACAAIAAgACAAIAAgACQAKAAgACgAKAAoACQAJAAkACQAJAAkACAAGAAgA
CAAHAAcABQAEAAMAAQABAAAA///9//v/+//5//n/9//2//f/9//0//P/8//y/+7/7f/r
/+r/6//o/+f/5//n/+b/5P/j/+L/4//h/+T/5P/j/+L/4f/g/+L/5P/m/+r/7v/v//L/
8//1//b/9//3//n/+v/7//v//P/9////AAACAAQABQAEAAQABQAEAAYABwAIAAoACQAJ
AAgABgAJAAoACwAMAAoACgALAAsACQAJAAkACQALAAsACwALAAsACwAKAAoACwALAAsA
CwALAAsADAAMAAwADQANAA0ACwALAAsACwANAA0ADQANAAwACwAKAAoADQANAA4ADwAP
AA8ADwAPAA4ADQAMAAsACwALAAwADAALAAsACwAKAA0ADgAPABAADwAOAA0ACwAJAAkA
CQAJAA0ADQAKAAoACgAKAAoACgAMAA4ADwAQAA8AEQARABEAEwAWABYAFwAXABcAFQAV
ABUAFQAVABQAEgAQAA8ADgALAAoACQAIAAcABQAFAAUABgAHAAgACQAJAAsACwALAAgA
CQAIAAYACAAIAAgACAAKAAsADAANAAsACgAKAAoACQAJAAkACQAHAAYABgAFAAYACAAK
AAsACQAJAAkACQAIAAgACAAHAAkACgAMAA0AFQAZAB0AJAAoACYAIwAbABQAEgARAA4A
BwD///n/7v/o/+b/5//t/+v/2v/L/8b/xP/L/9T/1v/T/83/zv/W/93/4P/i/+T/6f/r
/+n/7//5//3//v///wIAAwAFAAoADQAOABAAEQASABMAEgASABMAEQARABIAEgAPAA4A
DQAMAA0ADgAPABAAEQASABMAFAARABAAEAAQABIAEgATABMAFAAUABQAEwASABIAEQAR
ABEAEQAQABAADgAOAA4ADgAQABAAEQASABAAEgASABIADwAPAA8ADwARABEAEAAOAAwA
DAALAAsADgAOAA4ADQALAAoACQAHAAMAAwABAAEAAAD+//7//f/4//f/9//2//X/9f/0
//T/8v/u/+z/6//t/+z/6v/p/+f/5//k/+b/5v/l/+T/4//l/+j/6//u//H/9P/0//b/
9v/5//v//f/9////AAABAAUABgAHAAkACwAMAA0ADQANAA4AEAAQAA4ADQAMAAwADgAP
AA8ADgAMAAwADAAMAAwADAANAA0ADwAPAA8ADwAPAA8ADwAPAA0ADQAMAAwADgAPABAA
EQAPAA8AEAAQABAAEQARABEADwAPAA8ADwAQABEAEgATABMAEwATABQAEgARABEAEQAR
ABEAEQARABEAEQARABEADwAPABAAEAANAA0ADQAMAA0ADgAPABAAEgASABIAEQATABMA
EwATABIAEQAPAA4AEAAOAAwADgAOAA4ADgAQABIAEwAUABQAFQAUABMAFwAaABoAGwAb
ABsAGQAZABcAFQATABAAEAAOAA0ADAANAAwACwAKAAsACQAJAAkABwAHAAcABwAHAAkA
CQAJAAcACQAJAAgACgAKAAoACgAJAAkACQAJAAoACgALAAwACwALAAsACwAKAAgABwAF
AAYACAAKAAsACgAJAAgABwAIAAgACAAHAAUADAAQAA0ADwAbACMAJgAmACAAGwAZABQA
EAAPAA4ABwD///X/7P/o/+b/7f/v/9//yv/B/8D/wv/N/9j/2P/R/83/0v/W/9f/2P/a
/+D/5//p/+3/8//5//v/+v///wQABQAHAAoADQAPABAAEAAQAA8ADgAOAA8ADQANAA4A
DgAMAAwADAAMAA0ADgAPABAAEAAQABAAEAALAAoACgAKAAsADAAOAA8ADgAOAA4ADQAP
ABAAEAARAA8ADwAOAA4ADAAMAAwADAANAAwADAAMAA4AEAAQABAADQANAA0ADQALAAsA
CgAIAAgACAAHAAcABwAGAAUAAwAFAAQAAwABAP3//f/7//v/+P/2//b/9f/0//P/8//y
/+//7//u/+7/7f/q/+n/6f/m/+T/4f/f/9//4f/g/+T/5P/j/+L/4f/k/+b/6P/q/+n/
7P/s/+7/8v/1//f/+f/7//3//v////7//v/+////AgAEAAYABwAHAAgACgAKAAsACwAL
AAwACwALAAoACAAIAAgACAAIAAYABgAHAAcABwAHAAcABwAJAAkACQAJAAkACQAIAAgA
CQAJAAkACQAJAAkACgAKAAgACQAJAAkACwALAAsACwALAAsACwALAA0ADQANAA4ADAAL
AAsACwAJAAkACQAJAAsACwALAAsACwALAAwADAALAAsACwAKAAwADAAMAAwACgAKAAoA
CQAJAAkACQAJAAkACQAIAAgACgAKAAsACwAJAAgABgAGAAYABgAJAAoACgAKAA4AEQAS
ABMAEwAWABYAFwAWABUAEgARABAADwAOAAwACgAIAAcABgADAAIAAQAAAAAA//8AAAEA
AwADAAMAAwAFAAcABwAHAAMABQAFAAQABAAEAAQABAAHAAcABwAHAAUABAAEAAQABgAH
AAgACQAIAAYABQADAAUABgAHAAcABQAFAAUABQAGAAYABgAFAAcACAAIAA0AFwAdAB8A
IgAgABoAEQANAAoACAAHAAIA+f/1/+v/3v/g/+r/7f/f/8v/wP+9/77/xv/N/87/xv/H
/8//1P/U/9X/2v/c/+D/5f/p/+v/7//1//3/AAADAAYABwAHAAgACQALAAwADAAMAAsA
CgAKAAsADQANAA4ADgANAAwACwAKAAwADAAMAAwADQAOAA8AEAAMAAwADQAOAAwADAAN
AA0ADAAMAAwACwALAAwADAANAA0ADQAMAAwACgAKAAoACgAJAAgACAAIAAgACgAKAAoA
CwALAAsACwAJAAkACAAGAAgACAAHAAcABwAGAAUAAwACAAAA/v/7//v/+//5//n/9f/y
//H/7//u/+3/7f/s/+v/6//q/+r/6//o/+f/5//m/+T/4f/f/9v/2//Y/9r/3v/f/+D/
4f/g/+L/5P/m/+n/7P/s/+7/8P/z//X/9//5//v//P/9////AAABAAMAAwAEAAUABQAE
AAQABQAEAAUABQAFAAYABgAHAAcABgAFAAQAAwACAAMABAAGAAcABQAFAAUABQAGAAcA
CAAJAAcABwAGAAYABQAFAAUABQADAAMABAAEAAcACQAKAAsACQAJAAkACQAJAAkACQAJ
AAcABwAHAAgACQAJAAoACwAJAAkACQAJAAkACQAJAAkABwAHAAgACAAJAAkACQAIAAYA
BgAGAAYACAAIAAgABwAHAAQABAAEAAQABAAGAAgACQAKAAsADQANAA0ADwASABIAEwAV
ABUAEwATABIAEQAQAA4ACgAIAAcABgADAAIAAQAAAP7/+//6//n//P/9//7//////wEA
AQABAP3///////7///8AAAEAAgAAAP///v/9/////v/+//7///////////8AAAAAAQAB
AP//AAABAAEAAQABAAEAAQAAAAAAAAD//////v8CAAUABQAJABEAGAAaABgAEwARAA4A
CgAHAAYAAQD3/+//5v/c/9j/3//n/9//zv+//7r/vP/F/87/zv/L/83/0v/W/9P/0v/W
/9z/2//Z/+H/5//n/+n/8P/5//7//////wIABQADAAQABAAEAAMAAgACAAMABQAFAAYA
BgAFAAQAAwACAAMABAAFAAYABAAEAAQABAAAAAAAAQACAAIAAgADAAMABAAEAAQAAwAD
AAQABAAFAAUABQAEAAQAAgACAAIAAgADAAIAAgACAAIABAAEAAQAAwADAAMAAwACAAEA
///8//3//v/+////AQAAAP///f/8//r/+P/1//P/8//x//H/7P/q/+r/6f/o/+f/5//m
/+H/4f/g/+D/4P/e/97/3//f/97/3P/b/9n/2f/W/9j/1//X/9f/1//a/9z/3v/g/+H/
5P/k/+b/5v/p/+v/7f/t/+//8P/x//H/8v/z//X/9v/4//r/+//7//z//v/+//v/+//7
//z//f///wAAAAD///7//f/8//z//P/9//3//v///wAAAQD//////////wEAAQAAAAAA
AQABAAEAAQD/////AAAAAP7////////////////////9//3//f/9/////////wAA/v/9
//3//f8AAAEAAgADAAIAAQAAAP///f/9//7//v/////////+/wAAAAAAAAAA/v/+//7/
/f////3/+f/5//z//P/8//z//P///wAAAAAAAAEAAwADAAMAAwAGAAYABwAJAAkABwAH
AAYABQAEAAIA/v/8//v/+v/7//r/+f/4//X/8//z//P/8//z//P/8//3//n/+f/5//X/
9//3//b/9P/0//T/9P/3//f/9//3//f/9v/2//b/9f/1//X/9f/1//T/9P/z//H/8v/z
//P/9f/1//X/9f/0//T/9P/z//H/8v/2//f/+/8BAAcACgAMAAgABwADAP7//P/7//j/
8f/l/93/1P/M/8z/1f/Z/8//vP+x/6z/sP+5/8L/wv+7/7f/vv/I/8v/zv/M/8r/y//R
/9X/1f/d/+f/6v/n/+r/8f/1//b/9//1//b/9v/2//X/9P/0//X/9f/1//b/9v/2//b/
9v/2//j/+P/4//j/9v/2//b/9v/2//b/9//4//f/9v/2//X/9P/0//T/8//2//j/+f/7
//n/+f/4//j/+P/4//j/+P/1//T/9P/0//L/9P/0//T/9f/1//X/9f/1//X/9P/y//T/
9P/z//P/8v/w/+7/6//t/+z/6//p/+n/6f/n/+f/5P/i/+L/4f/c/9v/2//a/9j/2f/Z
/9r/2f/W/9X/1f/T/9L/0P/P/83/zf/K/8z/zf/N/83/zf/O/9D/0v/U/9P/1v/W/9j/
2v/d/9//4f/j/+X/5v/n/+v/7P/t/+//7f/u/+//7//v//D/8v/y//P/8//z//T/8f/x
//D/7v/v//D/8f/y//T/9P/1//X/9P/z//L/8f/x//H/8f/x//P/8//y//L/8//z//P/
8//0//X/9//4//b/9//3//f/9v/1//T/8//1//X/9f/1//P/8//z//T/8v/x//H/8f/y
//P/9P/1//X/9f/1//X/9f/1//b/9v/1//X/9f/0//P/8v/x//D/8v/y//L/8f/x//L/
8v/y//L/8v/z//T/9P/0//X/9//3//f/+//+//7////+//3/+v/5//v/+//7//r/+P/2
//X/9P/z//L/8f/w/+3/6//r/+v/6f/p/+n/6f/t/+//7//v/+3/7//v/+7/7P/s/+z/
7P/v/+//7//v/+3/7P/s/+z/7//v/+//7//x//D/8P/v/+3/7v/v/+//7v/t/+z/6//o
/+j/6P/n/+f/6P/s/+//7//1////BgAIAAoACQADAP7/+v/3//D/7f/n/9//1v/M/8b/
x//R/9X/yP+1/6r/qv+t/7L/vP+7/7P/sP+2/73/vv/C/8b/yf/P/9P/1f/V/9f/3P/f
/+D/4//p//D/9f/z//T/9P/0//H/8P/w//H/8P/v/+//7v/x//L/8//0//T/9P/0//T/
8v/y//L/8v/w//D/8f/y//D/8P/x//H/8f/y//P/8//w//D/7//v//L/8//z//T/8v/y
//L/8v/v/+7/7v/u/+7/8P/w//D/8f/x//H/8f/x//H/8P/u/+7/7v/t/+3/6//q/+n/
5//n/+b/5f/j/+P/4//h/+H/3v/c/9z/2//a/9n/2f/Y/9P/0//S/9L/0f/O/83/zf/L
/8r/yP/H/8X/xf/C/8T/w//D/8P/w//G/8j/yv/M/8z/zv/N/87/0v/V/9f/2f/d/9//
4P/h/+P/5P/l/+f/5f/m/+f/5//m/+b/5//m/+f/6f/r/+7/7f/t/+z/6v/s/+z/7P/s
/+v/6v/q/+n/6v/r/+z/7f/r/+v/6//r/+n/6f/o/+j/6//r/+v/6//r/+v/7P/s/+z/
7f/t/+3/7P/r/+r/6f/q/+v/7P/t/+3/7f/t/+7/7P/r/+v/6//t/+3/7f/t/+r/6f/o
/+f/6f/p/+r/6v/r/+v/6//q/+r/6v/q/+r/6f/o/+f/5f/m/+f/6P/p/+f/5//m/+b/
5//o/+r/6//s/+z/7P/r/+3/7v/w//H/8P/w//L/8v/v/+7/7v/u/+//7v/r/+n/6P/n
/+b/5P/j/9//3f/c/9v/2//b/9v/3P/d/97/3//f/9//3//f/+D/4P/h/+L/4f/i/+L/
4f/e/9//4P/g/+D/4P/g/+D/4P/g/+D/3//e/93/3P/d/97/3//g/+D/4P/g/+D/3//e
/93/3P/f/+D/4f/i/+f/7P/x//b/8//w/+3/6v/l/+L/3//c/9f/0v/N/8j/xP/A/7z/
uP+v/w==
         </WaveFormData>
      </LeadData>
      <LeadData>
         <LeadByteCountTotal>10000</LeadByteCountTotal>
         <LeadTimeOffset>0</LeadTimeOffset>
         <LeadSampleCountTotal>5000</LeadSampleCountTotal>
         <LeadAmplitudeUnitsPerBit>4.88</LeadAmplitudeUnitsPerBit>
         <LeadAmplitudeUnits>��V</LeadAmplitudeUnits>
         <LeadHighLimit>2147483647</LeadHighLimit>
         <LeadLowLimit>268435456</LeadLowLimit>
         <LeadID>V2</LeadID>
         <LeadOffsetFirstSample>0</LeadOffsetFirstSample>
         <FirstSampleBaseline>0</FirstSampleBaseline>
         <LeadSampleSize>2</LeadSampleSize>
         <LeadOff>FALSE</LeadOff>
         <BaselineSway>FALSE</BaselineSway>
         <ExcessiveACNoise>FALSE</ExcessiveACNoise>
         <MuscleNoise>TRUE</MuscleNoise>
         <LeadDataCRC32>4010449030</LeadDataCRC32>
         <WaveFormData>
1gDWANYA1gCiAHAAPgAMAOz/zP+s/4z/lP+c/6T/rP+4/8L/zP/W/9z/4P/k/+j/6v/s
/+7/8P/x//L/8//0//T/9P/0//T/9v/2//b/9v/1//T/8//y//X/9v/3//j/+P/4//j/
+P/4//j/+P/4//b/9v/2//b/+P/4//j/+P/2//b/9v/2//j/+v/8//7//f/8//v/+v/8
//z//P/8//3//v///wAA///+//3//P///wAAAQACAAIAAgACAAIABAAEAAQABAAFAAYA
BwAIAAkACgALAAwADAAMAAwADAAKAAoACgAKAAgACAAIAAgABgAGAAYABgAFAAQAAwAC
AAEAAAD///7/+//6//n/+P/7//z//f/+//z//P/8//z//P/8//z//P/8//z//P/8//z/
/P/8//z/+v/6//r/+v/5//j/9//2//b/9v/2//b/9v/2//b/9v/4//j/+P/4//b/9v/2
//b/9v/2//b/9v/4//j/+P/4//j/+P/4//j/+P/4//j/+P/4//j/+P/4//b/9v/2//b/
+P/4//j/+P/4//j/+P/4//b/9v/2//b/+P/4//j/+P/4//j/+P/4//r/+v/6//r/+f/4
//f/9v/3//j/+f/6//j/+P/4//j/+f/6//v//P/7//r/+f/4//b/9v/2//b/+//7//v/
/P/8//z//f/9//7///8AAAAA//////7//f/9//7//v/9//3//f/8//v/+v/5//f/9f/z
//H/8f/v/+7/6//p/+j/6//r/+r/6v/q/+r/6v/p/+n/6f/q/+r/6P/o/+j/5//k/+T/
5v/m/+b/5v/m/+b/5P/j/+P/5P/l/+b/5//o/+f/5//n/+f/5v/m/+X/5f/s/+v/6f/r
//D/8//0//X/+f/7//n/+P/4//j//v8JABMAIQA4AFEAZQB9AJ0AuwDHAMwA0gDKAKwA
hgBUAAkAwf+V/4P/g/+H/4j/jP+f/7P/vf/F/8z/0v/Y/9v/3v/e/+L/6P/s/+z/7v/u
/+7/7P/s/+z/7P/q/+r/6v/q/+v/7P/t/+//7//v/+//7//v/+//7//v/+7/7v/v//D/
7v/u/+//7//t/+3/7f/r/+3/7v/v//H/8f/x//H/8f/z//P/9P/0//b/9v/2//b/9//3
//f/+P/2//j/+P/4//j/+f/5//j/+P/5//n/+f/9//7///8AAAIAAgACAAMAAQACAAIA
AwAGAAcACAAJAAYABgAHAAcABQAEAAQAAwADAAEA/////wAA/////////f/6//n/+P/5
//r/+f/6//j/+P/5//n/+P/4//j/+P/2//j/+P/4//j/9//3//f/9//4//j/+P/2//T/
9P/0//b/9v/3//f/9v/z//L/8f/y//L/8v/y//T/9P/0//T/9P/0//T/9f/1//T/9P/0
//X/9v/3//j/+P/4//j/+P/2//f/9//3//f/+P/6//v/+v/5//n/+P/6//r/+v/6//r/
+v/6//r/+f/5//n/+v/6//r/+v/6//j/+P/4//j/+f/5//r/+v/7//z//f/+//z/+//7
//z//P/8//z//P/9//3//f/9//7//v/6//j/+v/6//r/+v/6//z/////////AAAAAAAA
AQABAAIAAwAEAAYABwAHAAYABAAAAP///f/9//3//f/8//v/+//7//r/+f/3//X/9f/z
//P/8f/w//L/8//z//L/8P/w//D/8P/v/+//7//w//D/8P/w//D/7v/s/+v/7P/t/+7/
7//w//D/7v/t/+3/7v/u/+7/7v/w//H/8f/x/+//7v/u/+3/6//q/+v/8//5//r///8E
AAMAAwAFAAMA/P/8/wIACAAXACsAPwBUAG8AhwClAMcA4QDpAOwA7gDYALYAhgA8AOn/
rf+V/43/jf+N/5T/oP+x/73/yf/V/9r/2v/e/+X/6v/s//D/9P/2//T/9v/2//b/9f/0
//P/8v/y//L/8v/y//P/9P/1//f/9f/1//X/9f/3//f/9//3//b/9v/3//j/9v/2//f/
9//1//X/9f/z//X/9v/3//n/+f/5//n/+f/7//v//P/8//r/+v/6//r//f/9//3//v/8
//7//v/+/wAAAQABAAAAAAABAAEAAQAEAAQABAAEAAcACAAJAAsACQAKAAoACwALAAsA
CwALAAgACAAJAAkACQAIAAgABwAJAAcABQAFAAUAAwACAAEA///8//v/+v/8//z/+v/6
//r/+v/7//v//P/8//z//P/6//z//P/8//7//f/9//3/+//8//z//P/7//j/9//2//f/
+P/6//v/+f/3//f/9//3//j/+f/6//j/+P/4//j/+P/4//j/+f/3//b/9v/2//j/+P/4
//j/9v/2//b/9v/4//n/+f/5//j/+P/5//n/9//3//j/+P/4//j/+P/4//b/9v/2//b/
+f/5//n/+v/8//z//P/8//v/+v/5//j/+f/5//r/+v/8//z//P/8//z/+//7//z/+v/6
//r/+v/7//v/+//7//v//P/9//7//v/9//v/+v/y//L/9f/2//f/+P/7////AAABAAAA
AAAAAAEAAAAAAAAAAAACAAMAAwACAAMAAAAAAP///f/9//3//P/5//n/+f/4//n/9//1
//X/8f/x/+//7v/v//H/8v/y//H/8P/v/+7/7f/t/+3/7v/u/+7/7v/u/+//7v/u//D/
7//u/+3/7P/t/+z/7P/t/+z/7P/s/+z/7v/v/+//7//v/+7/7v/t/+3/8P/x//P/9//6
//3//v/9////AQD///z//v8EAAoAFQArAD8AUgBrAIMAoQDLAOsA+QD+AAIB8ADQAKIA
WgAHAMX/nf+N/4//lf+Y/6L/s/+//8v/0//Y/9r/4P/n/+r/7P/u//D/9P/y//T/9P/0
//b/9v/2//b/9f/0//P/8v/y//L/8v/z//X/9f/1//X/8//z//P/8//0//T/9f/2//b/
9v/3//f/9//3//f/9f/3//j/+f/7//r/+f/4//f/+P/5//v//P/6//r/+v/6//v/+//7
//z/+v/8//z//P/+///////+//7/////////AgACAAIAAgACAAIAAgADAAYACAAJAAsA
CAAHAAYABQAFAAYACAAJAAcABgAGAAUABQADAAEAAQD///3//P/7//z/+v/6//r/+P/4
//b/9v/4//j/+f/5//j/+P/4//j/+v/8//z//P/6//n/+f/5//r//P/9//7//P/6//r/
+v/8//z//f/9//z/+f/4//f/+P/4//j/+P/4//j/+P/4//b/9v/2//f/9//2//b/9v/4
//j/+P/4//j/+P/4//j/+P/5//n/+f/2//b/9//3//f/9//4//j/+P/4//j/+P/4//j/
+P/4//n/+f/5//r/+f/4//f/9v/3//j/+f/6//v/+//8//z//P/8//z//P/7//n/+P/4
//r//P/+/wAA/v/9//z/+//6//r/+v/6//v/+//6//r//P/6//r//P/7//r/+v/6//r/
+v/8//////////3//P/7//v//P/+/wAAAgADAAUABgAGAAQAAAD///3/+//7//v/+v/7
//v/+//6//f/9f/z//P/8//z//H/8P/u/+//7//u/+7/7v/u/+7/7f/t/+3/7v/v//D/
8f/y/+7/7P/r/+z/7//w//H/8v/x/+7/7P/r/+z/7P/s/+z/7v/v/+//7//v/+7/7v/t
/+//8P/x//X/+//+/////v/9//v//f///wQACgAQABQAIwA5AFMAaAB/AKEAywDpAPsA
CQEQAfwA2ACsAGoAGADN/53/jf+P/5P/lf+e/67/u//F/8//2f/e/+b/6v/p/+z/7v/u
//D/8v/y//T/9P/0//T/9P/0//T/8v/y//L/8v/y//L/8v/z//P/8//z//P/8//z//P/
8//0//T/9f/2//T/9P/1//X/9//3//f/9f/z//T/9f/3//f/9//3//f/+P/5//v//P/6
//r/+v/6//v/+//7//z//v8AAAAAAAD//////v/8//7/////////AgACAAIAAgAEAAQA
BAAFAAMABAAEAAUABQAFAAUABQAFAAYACAAJAAYABAADAAEA///9//v/+//8//v/+//7
//j/9v/2//b/+P/4//b/9v/2//b/9//3//b/9v/2//b/9v/4//j/+P/6//n/+f/5//n/
+v/6//r/+v/4//j/+P/4//j/+f/5//f/9f/1//X/9v/2//b/9v/1//T/8//y//P/9P/1
//f/9//2//b/9v/0//T/9P/0//L/8v/y//L/9f/3//j/+f/2//b/9//3//f/9//4//j/
9v/2//b/9v/4//j/+P/4//f/9//3//j/+P/4//j/+P/4//j/+P/4//v/+//8//z/+//6
//n/+P/6//n/+f/6//j/+P/4//j/+f/5//n/+f/4//j/+P/4//v/+//6//r/9//0//P/
9P/x//L/9f/2//f/+P/2//n/+f/5//z//P/8//3//f/+////AAACAAMAAwACAP///P/8
//v/+f/5//n/+P/3//f/9//2//f/9f/z//P/8P/v/+z/6v/o/+n/6f/o/+n/6v/r/+z/
7f/t/+3/7v/s/+z/7P/s/+3/7P/s/+7/7f/s/+v/6v/r/+r/6v/r/+r/6v/q/+r/6P/p
/+n/6f/r/+r/6v/p/+n/6v/r/+3/8f/4//v//P//////+//5//z/AAAGAA4AGQAnADcA
UABrAIUAowDFAN8A6QD2APgA5AC+AIwAQgDx/7P/kf+L/43/i/+Q/6D/tf/F/8v/zf/S
/9b/2P/d/+L/5P/m/+r/7v/u//D/8P/w/+7/7v/u/+7/8P/w//D/8P/u/+7/7v/v//H/
8f/x//H/7//v/+//7//w//D/8f/y//T/9P/1//X/9f/1//X/8//x//L/8//1//P/8//z
//P/9P/1//f/+P/2//b/9v/2//X/9f/1//b/+P/6//r/+v/6//v/+//6//r/+//7//v/
/P/8//z//P///wAAAQADAAEAAgACAAMABQAFAAUABQADAAIAAgABAAEAAAAAAP///v/7
//j/9//4//f/9//3//b/9P/0//T/8v/y//D/8P/y//L/8//z//b/9v/2//b/9f/2//X/
9P/2//X/9f/1//f/+P/4//j/9v/0//T/9P/2//b/9//3//b/8//y//H/8v/y//L/8v/w
//D/8P/w//L/8v/y//P/8//y//L/8v/y//L/8v/y//L/8v/y//L/8v/z//P/8//w//D/
8f/x//P/8//0//T/8v/y//L/8v/0//T/9P/0//f/9//3//j/9//2//X/9P/0//T/9P/0
//f/9//4//j/+v/6//r/+v/4//f/9//4//b/9v/2//b/9//3//f/9//2//b/9v/2//f/
9//2//b/+P/0//D/8v/y//L/8v/y//L/9P/3//f/9//4//j/+P/5//v//P/9//7//v//
/////v/8//j/9//1//P/8//z//L/8//z//P/8v/x/+//7f/t/+3/7f/r/+r/6v/r/+v/
6v/o/+j/6P/o/+f/5//n/+j/5v/m/+b/5v/n/+b/5v/o/+b/5v/m/+b/5//m/+b/5//m
/+b/5v/m/+b/5//n/+f/5//m/+b/5f/n/+b/6f/v//H/8P/x//j/+//7//v/+//6//j/
AAAKABMAHwAvAEQAXQB1AJUAuwDRANcA3ADcAMIAngBwACoA3/+l/4X/gf+F/4f/jv+e
/6v/tf+//8n/0P/W/9r/2//e/+L/5v/o/+r/7P/u/+7/7v/r/+r/6f/o/+v/7P/t/+7/
7v/u/+7/7//t/+3/7f/t/+3/7f/t/+3/6v/q/+v/7P/t/+7/8P/x//P/8//z//H/8f/y
//P/9f/0//P/8v/x//P/8//0//T/9P/0//T/9P/1//X/9f/2//X/9v/1//T/9v/3//f/
9v/3//n/+v/7//z//P/8//z//v/+//7///8BAAIAAgADAAEAAQABAAEA/v/+//////8A
AAAAAQABAP///f/7//v/+//5//j/9//2//T/9P/0//L/8v/w//D/8P/w//H/8f/y//L/
8v/y//T/9v/2//b/9v/1//X/9f/0//T/8//y//T/8v/y//L/8P/w//H/8f/x/+//7//v
//D/8P/w//D/8P/w//D/8P/u/+7/7v/v//H/8P/w//D/7//u/+3/7P/t/+7/7//w/+//
7//u/+3/7//w//L/8//z//P/9P/0//L/8v/y//L/8//0//X/9v/2//X/9P/0//b/9v/2
//b/+P/4//j/+P/3//f/+P/4//j/+P/4//j/+P/3//f/+P/1//T/8//y//T/9f/2//f/
9v/2//b/9v/1//T/9P/0//T/9P/2//n/+f/5//z//P/8//3/+//8//3//v8AAAEAAQAA
AP3/+v/6//n/9//3//f/9v/3//f/9//2//T/8f/u/+3/7v/v/+7/7v/t/+3/7P/q/+z/
7P/s/+z/6//r/+v/7P/q/+r/6v/q/+r/6v/r/+7/8P/w//D/8P/w/+7/7f/t/+3/7P/r
/+r/7P/t/+3/7f/r/+r/6v/p/+n/7P/r/+3/8f/y//X//P8BAAMAAQABAAIAAAACAAoA
EwAfAC0APgBXAHMAiQCnAMUA0QDWANoAzACqAIAASgABAL//lf+H/4v/j/+Q/5j/pf+1
/8X/z//U/9r/4P/l/+T/6v/w//D/8P/u//D/8P/w//L/8v/y//L/9P/0//T/9P/2//b/
9v/3//X/9f/1//X/9P/z//L/8f/y//L/8//0//X/9v/4//n/+P/3//b/8//1//b/9//5
//f/9//3//f/9//3//j/+P/5//r/+//8//v/+//7//z//P/+//7//v/+///////+////
AQACAAMAAwACAAEAAAADAAQABQAHAAcACAAIAAkACwALAAsACwAKAAoACwALAAcABgAG
AAUABQADAAEAAQABAP///v/9//7//P/8//z/+v/6//j/+P/2//b/9//3//n/+v/7//z/
+v/8//z//P/8//v/+//7//r/+v/5//j/+//6//v//P/7//r/+v/5//v/+f/5//n/9v/2
//b/9v/3//j/+f/6//n/+P/3//f/9//2//b/9v/2//b/9v/2//j/+P/4//j/9v/3//f/
9//4//j/+f/5//v/+//8//z/+v/6//r/+v/8//z//P/8//z/+//6//r//f/+////AAAC
AAIAAgACAAIAAQABAAAAAAAAAAAAAAACAAEAAQACAAIAAgACAAIAAQABAAEAAQD+//7/
/v/+/wEAAQD+//7//v/+//7//v8AAAMAAwADAAMAAgABAAEAAgAEAAYACAAGAAcABwAG
AAgABgAHAAcABAADAAIAAAD////////+//3/+//5//n/+P/5//j/+P/2//f/9//2//X/
9P/z//L/8//z//P/9P/1//b/9//4//X/9P/0//b/9P/0//T/9P/y//D/7//v//H/8v/z
//T/9P/1//X/9f/z//L/8v/x//P/9v/3//n//f8CAAMABgAJAAkABwAFAAIABAAKABAA
GQAnADcATABlAH0AkwC1ANcA5wDsAPIA5ADCAJwAYgATAM3/n/+N/5H/lf+Y/6L/s/+/
/8f/0//e/+L/5P/n/+r/7v/y//b/+P/4//r/+v/6//z//P/8//z//P/8//z//P/7//r/
+f/5//v/+//7//v//P/9//7////8//z//f/+//7//v///////////////f/9//7///8B
AP///////////f/9//7//v8BAAIAAwAEAAMAAwADAAQAAgAEAAQABAAGAAcABwAGAAQA
BQAFAAUACwAMAA0ADgAOAA4ADgAPAA0ADgAOAA8ADwAPAA8ADwAOAA4ADwAPAA8ADgAO
AA0ADAAJAAYABQAFAAMAAgABAAIAAAAAAAAA///+//v/+v/7//z//v///wAAAAAAAAAA
AAACAAIAAgAAAP///////wEAAgACAAIAAwACAAMABAADAAIAAgABAAEA////////AAAA
AAAAAAD+//7//v/+//z//P/8//3////+//7//v/+//7//v/+//z//P/8//z//f///wAA
AQD+//7///////////8AAAAA/v/+//7//v8BAAIAAwAEAAMAAwADAAQAAgACAAIAAgAC
AAIAAgACAAMAAwAEAAQABAAEAAQABAAEAAMAAwAEAAQABAAEAAQABQAFAAUABQAGAAYA
BgAGAAYABQADAAIAAgAAAP7/AAAAAAAAAAABAAUABgAHAAcABgAFAAUABgAIAAoADAAM
AA0ADQAMAAoABgAFAAMAAQABAAEAAAABAAEAAQAAAAIAAQAAAAEA/v/9//r/+P/4//n/
+f/4//b/9v/2//b/9//3//f/+P/2//b/9v/2//f/9v/2//j/+P/4//j/+P/2//T/8//z
//b/9v/2//b/9P/1//X/9f/1//T/9P/z/+//9v/7//n/+f8AAAcACAAJAAUABQAHAAYA
CAAQABwAJwA1AEUAXAB3AJEAsQDVAO0A+QACAQAB5gDAAJAASgD5/7n/mf+T/5X/lf+a
/6z/vf/H/9P/3f/k/+T/5v/t//L/9P/2//j/+v/8//7//v/+//z//P/8//z/+v/6//r/
+v/8//z//P/9//3//f/9//3//f/9//3//f/7//r/+v/6//v//P/+/////////////f//
/wAAAQADAAEAAQABAAEA/////wAAAAAAAAAAAAAAAAMAAwADAAQAAgAEAAQABAAGAAcA
BwAGAAQABQAFAAUACAAIAAgACAAMAAwADAANAAsADAAMAA0ADQANAA0ADQAMAAwADQAN
AAkACAAIAAcACQAHAAUABQACAP///f/7//z//P/+/wAA///+//v/+v/8//z//f/9//z/
/P/8//z//P/+//7//v//////AAABAAAAAAD///7////+////AAAAAAAAAQABAAEA////
/////P/8//z//P/8//z//P/8//r/+v/6//v//f/8//z//P/+//7//v/+//7//v/+//7/
/P/9//3//f/8//z//f/9//3//f/+//7/AAAAAAAAAAAAAAAAAAAAAAEAAQABAAIAAAAA
AAAAAAAAAAAAAAAAAAEAAQACAAIABAAEAAQABAAEAAMAAwAEAAQABAAEAAQAAQABAAEA
AQAAAAAAAAAAAAEAAQAAAAAAAgAAAAAAAgD///z//P/8//z//P/+/wEAAQABAAMABAAF
AAcABwAIAAkACgAIAAkACQAIAAcABAAEAAMAAwADAAMAAgAAAP///v/8//z/+//6//v/
9//3//X/9P/2//f/9//2//T/9P/0//T/9f/1//X/9v/2//b/9v/2//X/9P/0//b/+P/4
//j/+P/3//T/8v/x//P/9P/1//b/9P/1//X/9f/1//T/9P/z//f/9v/1//n/AQAEAAUA
CAAJAAkABQADAAQACAAUACAALwBHAF8AcgCPALUA2wD3AAMBDQEKAfAAzACcAFIAAADB
/5v/k/+X/5f/nf+o/7T/w//R/9f/2f/g/+j/7P/v//T/9P/0//T/9P/1//j/+f/6//r/
+v/6//r/+v/6//r/+v/6//r/+v/7//n/+f/5//n/+v/7//z//f/6//r/+//8//r/+v/7
//v/+//7//v/+f/7//z//f///////////////v/9//3//P/+//7//v/+/////////wAA
AAACAAIAAgACAAMAAwACAAQABQAFAAUACAAIAAgACAAJAAgABwAHAAgACgALAA0ADAAL
AAoACQAGAAYABwAHAAcABgAGAAUABwAFAAMAAwACAP///f/7//j/9v/2//b/+f/6//n/
+v/4//j/+f/5//z//P/8//z//P/+//7//v/+//3//f/9////AAAAAAAAAAD+//7//v/9
//z//P/7//3/+//7//v//P/8//z//P/7//r/+f/4//j/+P/4//n/+//6//r/+v/6//r/
+v/6//r/+v/6//r/+P/5//n/+f/4//j/+f/5//r/+//9//7//v/+//7//v/8//z//P/8
//v/+//7//z//f/+////AAD+//7//v/+//////8AAAAAAAAAAAAAAAACAAEAAQACAP//
/v/9//z//P/9//7////+//z//P/8//z//P/+/wEAAQABAAAAAAAAAAEAAwAEAAUABgAI
AAkACQAIAAcABAAEAAMA/////////v/7//v/+//6//f/9f/z//P/8v/z//L/8v/y//P/
8//y//D/8P/w//D/8P/x//L/9P/x//D/7//u/+7/7v/v//L/8f/w/+//7v/v/+7/7v/v
//D/8P/w//D/7v/v/+//7//x//D/8P/v/+3/7v/x//X/9f/4////AgABAAEAAQADAAIA
/v8CAAwAFwAjADEASABdAHkAlwC5ANUA5QDsAPIA5ADGAJwAWgANAM3/of+N/43/i/+S
/6D/qf+x/8P/z//S/9T/3P/l/+z/7v/u//D/9P/y//T/9P/0//L/8v/y//L/9P/0//T/
9P/y//L/8v/z//X/9f/1//X/9f/1//X/9f/y//L/8//0//T/9P/1//X/9//3//f/9f/1
//b/9//5//f/9//3//f/9//3//j/+P/4//j/+P/4//v/+//7//z//P/+//7//v/9//3/
/P/6//z//f/9//3/AgACAAIAAgADAAIAAQABAAEAAgACAAMAAQABAAEAAQACAAIAAwAD
AP///v/+//3//v/9//z//f/7//n/+P/3//b/9P/0//T/8v/y//D/8P/y//L/8//z//b/
9v/2//b/9v/4//j/+P/3//X/9P/z//H/8v/y//L/8//y//P/9P/0//T/9f/1//P/8f/x
//H/8//0//X/9v/z//L/8f/w//D/8P/w//H/8v/y//P/9P/0//T/9P/0//T/9P/0//T/
8v/z//P/8//y//L/8//z//P/8//0//T/8v/y//L/8v/w//D/8P/w//L/8//0//b/9P/0
//T/9P/1//b/9//4//f/9//4//j/+P/4//j/+P/6//n/+f/6//r/+v/6//r/9//3//f/
9//2//b/8v/y//T/9P/0//T/9P/2//n/+f/5//r/+v/6//v/+v/6//r/+v/8//3//f/8
//3/+v/6//n/9f/1//X/9P/1//X/9f/0//P/8f/v/+//6//r/+n/6P/q/+v/6//q/+j/
6P/o/+j/5f/l/+X/5v/o/+j/6P/o/+f/5v/m/+j/5v/m/+b/5v/o/+b/5f/l/+T/5P/k
/+T/5v/n/+f/5//p/+j/6P/n/+P/5v/p/+n/7f/y//f/+P/3//f/9//5//j/+v8AAAgA
EQAbACsAQABZAHEAjwCxAMcAzwDUANIAvACYAGoAKADd/6P/hf+B/4X/if+K/5L/n/+x
/73/xf/M/9b/2P/X/9z/5P/m/+b/6P/m/+j/6P/o/+j/6P/o/+j/6v/q/+r/6v/s/+z/
7P/t/+z/6//q/+n/6f/p/+n/6f/p/+r/7P/u/+3/7P/s/+v/6f/p/+n/5//q/+z/7v/x
/+//7//v/+//7//v//D/8P/v/+7/7f/s/+//7//v//D/8P/y//L/8v/y//P/8//y//T/
9f/1//X/9v/2//b/9v/4//j/+P/5//v//P/8//3//f/9//3//f/7//r/+v/5//j/+P/5
//n/+f/3//X/9f/z//H/8P/v/+z/6v/q/+r/6//s/+v/7P/s/+z/7f/t/+z/7P/s/+z/
7P/u/+7/7v/s/+v/6//r/+3/7v/u/+7/7P/q/+r/6v/q/+r/6//r/+v/6f/p/+n/5v/m
/+b/5v/m/+b/5v/m/+f/6P/p/+v/6v/o/+f/5v/m/+b/5v/m/+j/6P/o/+j/6P/p/+n/
6f/p/+r/7P/t/+v/6//s/+z/6v/q/+r/6v/s/+z/7P/s/+v/6//r/+z/7P/s/+z/7P/u
/+7/7v/u/+//7//w//D/8v/y//L/8v/y//H/8f/y/+//7v/t/+z/7f/t/+3/7f/u/+7/
8P/w//D/8P/u//H/8f/x//L/8v/y//P/9f/2//f/+P/3//f/9v/0//T/8v/z//P/7//v
/+//7v/v/+//7//u/+v/6f/n/+f/5f/l/+P/4v/i/+P/4//i/+L/4v/i/+L/4f/h/+H/
4v/i/+L/4v/i/+H/4P/g/+L/4v/i/+L/4v/i/+D/3//f/+D/4P/g/+D/3v/f/9//3//e
/9z/2//Z/9n/2v/d/9//3//k/+3/8v/z//X/9//1//L/8P/y//T//f8JABcALABBAFcA
awCNALEAxQDMANAAzACwAIoAWgAVAMn/k/95/3X/ef98/4T/k/+j/7H/u//A/8T/yP/N
/9D/0v/W/97/5P/k/+b/5v/m/+X/5P/j/+L/4P/g/+D/4P/h/+L/4//l/+X/5f/l/+X/
4//j/+P/4//g/+D/4f/i/+T/5P/l/+X/5//n/+f/5f/i/+L/4v/j/+b/5//o/+n/6f/p
/+r/6v/p/+j/5//m/+f/5//n/+j/6v/s/+z/7P/q/+v/6//q/+z/7f/t/+3/7v/u/+7/
7v/u/+7/7v/v//D/8v/z//X/9f/1//X/9f/y//L/8//z//H/8P/w/+//7//t/+v/6//r
/+n/6P/n/+T/4v/i/+L/4v/i/+D/4P/h/+L/5P/l/+T/4v/g/97/3//i/+P/5P/l/+X/
5v/n/+X/5v/m/+b/5P/i/+L/4v/g/+D/4f/h/+L/4f/i/+P/4v/i/+L/4v/g/+D/4P/g
/97/3v/e/9//4P/g/+H/4v/g/+D/4P/g/97/3v/e/97/4P/h/+H/4f/g/+D/4f/h/+H/
4f/i/+L/4P/g/+D/4P/h/+L/4//k/+T/4//i/+L/5P/k/+T/5P/m/+b/5v/m/+T/4//j
/+L/5P/k/+T/5P/m/+X/5f/m/+b/5v/m/+b/5P/j/+L/4f/i/+L/4v/i/+H/4f/g/+D/
4v/i/+T/6P/o/+f/5//m/+j/6P/o/+j/6P/o/+n/6f/p/+j/6P/q/+j/5//m/+X/5P/i
/+H/4P/g/9//3f/d/9n/2f/a/9r/1//V/9P/0//V/9T/0v/S/9T/1P/V/9f/1//X/9b/
1P/U/9P/1P/S/9L/0v/S/9T/1P/U/9T/0f/Q/8//zv/P/9D/0f/S/9L/0v/S/9L/0f/Q
/8//zv/R/9L/0//U/9n/3P/f/+L/4P/g/+D/4P/l/+j/6//u/wAAEgAkADYATwBoAIEA
mgCnAA==
         </WaveFormData>
      </LeadData>
      <LeadData>
         <LeadByteCountTotal>10000</LeadByteCountTotal>
         <LeadTimeOffset>0</LeadTimeOffset>
         <LeadSampleCountTotal>5000</LeadSampleCountTotal>
         <LeadAmplitudeUnitsPerBit>4.88</LeadAmplitudeUnitsPerBit>
         <LeadAmplitudeUnits>��V</LeadAmplitudeUnits>
         <LeadHighLimit>2147483647</LeadHighLimit>
         <LeadLowLimit>268435456</LeadLowLimit>
         <LeadID>V3</LeadID>
         <LeadOffsetFirstSample>0</LeadOffsetFirstSample>
         <FirstSampleBaseline>0</FirstSampleBaseline>
         <LeadSampleSize>2</LeadSampleSize>
         <LeadOff>FALSE</LeadOff>
         <BaselineSway>FALSE</BaselineSway>
         <ExcessiveACNoise>FALSE</ExcessiveACNoise>
         <MuscleNoise>TRUE</MuscleNoise>
         <LeadDataCRC32>2479831551</LeadDataCRC32>
         <WaveFormData>
3gHeAd4B3gGJATYB4wCQAFoAJADu/7j/tv+2/7b/tv+7/8D/xf/K/83/0P/T/9b/2f/a
/9v/3P/f/+D/4f/i/+T/5P/k/+T/5P/k/+T/5P/j/+L/4f/g/+P/5P/l/+b/5v/m/+b/
5v/k/+T/5P/k/+L/4v/i/+L/4//k/+X/5v/k/+T/5P/k/+f/6P/p/+r/6f/o/+f/5v/m
/+b/5v/m/+f/6P/p/+r/6P/o/+j/6P/r/+z/7f/u//D/8P/w//D/8v/y//L/8v/0//b/
+P/6//z//v8AAAIABQAGAAcACAAKAAoACgAKAAoACgAKAAoADAAMAAwADAAMAAwADAAM
AAoACgAKAAoABwAGAAUABAAGAAYABgAGAAMAAgABAAAA/v/+//7//v/9//z/+//6//j/
+P/4//j/9v/2//b/9v/z//L/8f/w//D/8P/w//D/8P/w//D/8P/w//D/8P/w/+7/7v/u
/+7/7v/u/+7/7v/w//D/8P/w//D/8P/w//D/7//u/+3/7P/u/+7/7v/u/+z/7P/s/+z/
7v/u/+7/7v/u/+7/7v/u/+z/7P/s/+z/7P/s/+z/7P/q/+r/6v/q/+z/7P/s/+z/7P/s
/+z/7P/t/+7/7//w/+7/7v/u/+7/7//w//H/8v/w//D/8P/w/+7/7v/u/+7/8f/y//L/
8//1//X/9P/0//b/9//4//j/9v/2//b/9P/1//f/+P/5//n/+f/3//f/9f/1//P/8f/y
//D/7v/t/+v/6P/m/+b/6P/o/+X/5P/k/+b/5v/l/+X/5f/l/+X/4//j/+L/4v/f/9//
4P/h/+P/4v/i/+L/4P/f/97/3f/g/+H/4v/j/+H/4v/i/+H/4//j/+L/4v/o/+X/4//k
/+T/4v/g/+D/4v/k/+X/5//t//L//f8VAC4ATgB5AKgA1QAKAUMBeQGoAdMB9wH/AdIB
ewETAacAQQDr/7v/tP+0/6j/o/+s/7j/vf/A/8P/x//K/8r/zP/P/9P/2f/e/97/4P/g
/9//3//f/9//3//d/93/3f/d/9//3//g/+D/4P/g/+H/4f/h/+H/4f/h/+H/4f/h/+L/
4P/g/+D/4f/h/+D/4P/g/+D/4P/g/+L/5P/j/+P/5P/k/+T/5P/k/+b/5v/m/+b/5v/n
/+f/6P/m/+b/5//n/+f/6f/p/+f/5//o/+j/6f/u/+//8P/x//X/9v/3//j/+P/5//r/
/f8AAAIABAAGAAQABQAFAAcABwAHAAgACAAKAAkACQAKAAwACgAKAAoACAAGAAUABAAF
AAYABgAGAAUABAADAAIAAgACAAAA///9//3//P/8//v/+v/5//j/+P/3//f/9//0//P/
8//z//P/8//z//P/8f/v/+3/6//s/+3/7v/u//D/7//v//D/7v/u/+7/7//v/+7/7v/u
//D/8P/w//D/8P/v/+//7//t/+3/7f/t/+z/7//x//L/7v/v/+7/7f/v//H/7//v/+//
7//v/+//7v/u/+7/7v/s/+z/7P/s/+z/7P/s/+3/7f/u/+7/7//y//L/8v/y//L/8v/y
//L/8v/y//L/8v/0//T/9P/0//b/9v/y//L/9P/y//L/8v/y//P/9f/3//j/9//5//n/
+P/4//r/+//8//7//v/+//7/+//6//r/+f/5//n/+f/3//f/9//3//X/9f/0//L/8P/t
/+v/6P/m/+j/6v/q/+f/5v/m/+j/6P/n/+f/5//n/+f/5//n/+b/5P/j/+P/5P/n/+f/
5v/m/+b/5f/l/+X/4//j/+P/4//l/+X/5v/m/+P/4//j/+L/4P/e/+H/5//q/+b/5v/o
/+b/5v/s/+v/6f/v//j/CQAlAEwAdACbAMoA/wA0AWsBnwHOAfUBBwLtAaIBOwHPAGUA
CQDN/7v/tv+u/6r/rf+2/7z/w//K/8v/yf/M/9D/1v/X/9v/3//i/+P/5P/j/+H/3//f
/9//3//f/9//3//f/+H/4f/i/+L/4P/g/+H/4f/j/+P/4//j/+P/4//j/+T/5P/k/+T/
5f/k/+L/4f/g/+L/4v/i/+T/5v/l/+X/5v/m/+b/5v/m/+T/5P/k/+T/5v/n/+f/6P/o
/+j/6f/p/+v/7f/t/+v/6//s/+z/7f/x//H/8f/x//T/9v/4//r/+v/7//z///8BAAIA
AwAEAAQABQAFAAcABwAHAAgACAAKAAkACQAKAAoACAAIAAgABQAEAAQABAAGAAYABQAE
AAIAAgACAAIAAgACAAAA///9//3//P/8//3//P/7//r/+P/3//f/9//1//P/8v/x//P/
8//z//P/9P/z//L/8f/x//H/8f/w//L/8f/x//L/8P/w//D/8f/v/+7/7v/u/+7/7v/u
/+7/7v/t/+3/7f/v/+//7//v/+3/7//w//D/7f/v/+//7//t/+//7f/t/+v/6//r/+v/
7f/u/+//8P/w//D/8P/w/+//7v/t/+3/7//w//D/8f/y//L/8v/y//L/8v/y//L/8P/w
//D/8P/y//L/8v/y//T/9P/0//T/8//z//H/8f/p/+j/6v/s/+7/8P/z//X/9//4//f/
+f/5//j/9f/2//b/9v/3//j/+f/6//r/+v/7//v/+//7//v/+f/3//f/9//1//X/9P/y
//D/7f/r/+j/5v/o/+r/6v/n/+T/5P/m/+b/5f/l/+X/5f/n/+f/5//m/+j/5//n/+j/
5v/l/+P/4v/j/+P/5P/l/+P/4//j/+P/5f/l/+b/5v/n/+f/5//m/+T/5v/l/+n/6v/o
/+b/5v/k/+T/6P/p/+v/8//8/wkAIwBGAGwAkwDAAPEAKAFjAZsBygHzAQsC+QG4AVMB
5wCDACcA3f+9/77/vP+y/7X/vP/A/8f/zP/L/83/0P/U/9j/2f/b/93/4v/i/+T/5P/j
/+P/4//j/+P/4f/h/+H/4f/f/9//4P/g/+L/4v/j/+P/4//j/+P/4//j/+P/4//k/+b/
5v/m/+f/5//m/+b/5v/m/+b/5v/o/+f/5f/k/+T/5//o/+n/6v/p/+j/5//m/+b/5//n
/+j/6P/o/+n/6f/r/+3/7f/r/+v/7P/s/+3/8f/x//H/8f/x//L/8//0//n/+//9/wEA
/v/+//7//v8BAAMABAAHAAcABwAIAAgACAAHAAcACAAHAAQAAwACAAIAAgADAAQAAgAC
AAEAAAAAAAAAAAAAAAAAAAD+//3///////7//v/8//r/+P/2//n/+f/6//v/+f/3//b/
9f/3//f/9//3//T/8//y//H/8f/x//H/8P/x//H/8v/0//L/8v/y//P/8f/w//D/8P/w
//D/8P/w//D/7//v/+//8f/x//H/8f/u/+//7//u/+3/7//v/+//7//x/+//7//v/+//
7//v//L/8v/y//L/7//u/+3/7P/t/+7/7//x//H/8v/y//P/8v/y//L/8v/x//D/7//u
//D/8v/0//b/9f/0//P/8v/y//L/8v/y//X/9f/z//P/9f/0//T/9f/1//L/8v/y//L/
8v/0//X/9v/2//b/9//2//T/9v/4//n/+v/7//z//f/+//r/+v/7//v/+f/5//n/9//3
//f/9//1//P/8v/w/+7/7f/r/+j/5v/m/+j/6P/l/+b/5v/o/+j/5f/l/+X/5f/o/+n/
6v/q/+j/5f/j/+L/5f/n/+j/6v/n/+X/5P/j/+P/4//j/+P/5f/l/+b/5v/n/+f/5//m
/+b/5v/l/+f/6P/o/+b/5P/i/+L/5v/t//X///8OACEAPQBmAI4AtwDoAB8BWgGPAcEB
8gEPAvsBuQFWAe8AjQAtAN3/vf+//7z/sv+y/7n/vv/E/8v/zv/R/9f/2P/Y/9r/3f/d
/93/4P/i/+T/5P/j/+P/4//j/+P/4f/h/+H/4f/h/+H/4v/i/+L/4v/j/+P/4//j/+P/
4//j/+P/4//k/+T/5P/k/+X/5//m/+b/5v/k/+T/5P/m/+b/5f/l/+b/6P/o/+j/6P/m
/+b/5v/m/+b/5//n/+j/6v/q/+v/6//p/+v/6//p/+3/7v/u/+//8f/x//H/8f/z//T/
9f/2//b/9//4//v/+//8//3//v8BAAMABAAHAAYABQAFAAQAAgABAAEAAgAEAAIAAgAC
AP///v/+//7///8AAAAAAAAAAAAAAAAAAP7//v/8//v/+//7//r/+v/5//j/9//2//j/
9//3//f/9P/z//P/8//z//P/8//z//L/8f/w/+//8P/x//L/8v/x/+//7v/u/+//8P/x
//P/8f/w//D/8P/u/+7/7v/u/+z/6//r/+v/7v/v//D/8f/t/+//8P/w/+3/7//v/+//
7f/v/+3/7f/v/+//7//v/+//7v/t/+z/7P/s/+z/7P/u/+7/7v/v//H/8v/y//P/8//y
//H/8P/y//L/8v/y//D/8P/w//D/8v/y//L/8v/y//L/8v/y//X/9f/z//P/8P/u/+3/
7f/r/+z/7//w//H/8v/w//H/8v/y//P/9f/1//T/9P/2//f/+P/6//r/+v/6//j/+P/5
//n/+f/5//n/9//1//X/9f/z//L/8v/x//D/7P/p/+X/4v/i/+T/5P/h/+H/4v/l/+b/
5//n/+f/5//l/+X/5f/k/+T/4//j/+T/4//j/+L/4v/j/+P/5P/l/+P/4//j/+P/4f/h
/+L/4v/j/+P/4//i/+D/4P/h/+H/4v/m/+b/4v/k/+b/5P/l/+3/9f8AABMALQBKAG4A
lwDIAPkALgFhAZcBxgHvAQMC5QGUAS0BxQBjAAcAyf+5/7z/sP+o/7H/vv/G/8f/xv/J
/8f/yP/M/9D/0//X/9n/3P/e/+D/4P/f/93/3f/d/93/3//f/9//3//d/93/3v/e/+D/
4P/h/+H/3//f/9//3//h/+H/4f/i/+T/5P/k/+X/5f/k/+T/5P/i/+L/4v/k/+L/4f/h
/+L/5P/k/+T/5P/k/+T/5P/k/+L/4//j/+T/5v/m/+f/5//p/+v/6//p/+r/6v/p/+n/
6//r/+v/6//u//D/8v/0//T/9f/2//n/+v/8//7/AAD//////v////////8AAAAA/v/9
//3//v8AAP7//v/+/////v/+//7//v/+//3//P/6//r/+v/6//v//P/7//v/+P/3//X/
9P/1//T/8//y//T/8//z//P/8P/v/+//7//x//H/8f/x/+//7f/r/+n/6//r/+v/6v/s
/+v/6//s/+z/7P/s/+3/6//q/+r/6v/q/+r/6v/q/+z/6//r/+v/6f/p/+n/6f/l/+f/
6P/o/+b/6f/q/+v/6P/p/+b/5f/m/+f/6P/p/+v/7P/t/+7/7f/s/+v/6v/q/+r/6v/r
/+v/7P/s/+3/7v/u/+7/7v/s/+z/7P/s/+z/7P/s/+z/7v/u/+7/7v/u/+7/7v/u/+//
7//t/+3/7//s/+j/6f/q/+r/6v/q/+r/6//t/+//8P/x//P/8//y//L/9P/1//b/9v/2
//b/9v/y//L/8//z//H/8f/x/+//8f/x//H/7//t/+z/6v/o/+f/5f/i/+D/4v/k/+T/
4f/e/97/4P/g/9//3//f/9//3//f/9//3v/e/93/3f/e/9//3//e/97/4P/f/9//3//d
/93/3f/d/93/3f/e/97/3f/d/93/3P/e/97/3//h/+D/3P/a/97/4v/i/+L/5f/p/+3/
+v8NACUAQgBkAI0AvADtACYBYQGTAbwB4QH1AdcBigEjAbkAVwD9/73/r/+y/6r/pv+t
/7L/tP+3/77/w//H/8r/yv/M/9H/0//V/9j/2P/a/9r/2f/Y/9f/1v/V/9f/2f/b/93/
2//b/9z/3P/c/9z/3f/d/9v/2//b/9v/2f/Z/9n/2v/b/9z/3f/f/+H/4P/g/+D/4P/g
/+D/4v/h/9//3v/e/+D/4P/g/+D/4P/g/+D/4P/i/+P/4//k/+P/4v/i/+H/4//l/+X/
4//n/+j/6P/p/+v/6//r/+v/7f/u/+//8P/0//X/9v/5//n/+v/7//z/+//7//r/+//9
////AgAEAAMAAQAAAAAAAAD+//7//v/9//z//P/8//r/+v/5//j/+P/4//j/+P/4//j/
9v/1//f/9//2//b/9f/0//P/8v/w/+//7//v/+7/7f/t/+3/7f/t/+3/7f/q/+n/6P/n
/+n/6f/p/+j/6v/p/+n/6v/o/+j/6P/p/+n/6P/o/+j/5v/m/+b/5v/o/+f/5//n/+X/
5f/l/+X/5f/n/+j/6P/l/+f/5//n/+f/6f/n/+f/6P/p/+r/6//r/+r/6f/o/+r/6v/q
/+r/7P/s/+z/7f/r/+z/7P/t/+7/7v/u/+7/8P/w//D/8P/t/+z/6//q/+v/7P/t/+7/
7v/u/+7/7v/v/+7/7v/u/+7/7v/u/+//8P/w//P/9f/1//T/8v/0//X/9v/2//b/9v/2
//T/9P/1//X/8//z//P/8f/z//P/8//x/+3/7P/q/+j/6P/n/+X/5P/i/+T/5P/h/+D/
4P/i/+L/4f/h/+H/4f/f/9//3//e/9//3//g/+L/4//j/+L/4v/i/+H/4f/h/9//3//f
/9//4f/h/+L/4v/f/9//3//e/97/4P/f/9//4P/e/9z/4P/i/+L/4v/l/+n/7f/0/wUA
GQA2AFgAfQCoAN0AEAFDAXcBqgHVAfMB7QG2AVkB7wCHACkA2f+1/7T/sv+o/6f/rP+0
/73/xP/F/8f/zP/O/8z/0f/X/9n/2v/a/9z/3P/b/93/3f/d/93/3//f/9//3//h/+H/
4v/i/+D/4P/h/+H/4P/f/97/3f/f/9//3//g/+H/4v/j/+X/5P/i/+H/4P/i/+L/4v/k
/+L/4f/h/+L/4v/i/+L/4v/j/+T/5f/m/+b/5//n/+j/6P/o/+n/6f/p/+v/6//p/+z/
7v/v//H/8v/x//D/7//z//T/9f/2//b/9//4//v//f/+////AAACAAMAAwAFAAQAAwAD
AAIAAgABAAEAAgAEAAIAAgACAAMAAgACAAIAAAAAAP///v/8//z//P/8//3//v/9//3/
+//7//r/+v/5//j/9//2//T/8//z//P/8//z//T/9f/0//P/8v/x//L/8f/w/+//7//v
/+//7v/x//H/8v/0//H/8P/v/+//7//u/+7/7v/u/+7/7v/u/+7/7f/t/+3/7//v/+//
7//r/+3/7v/u/+3/7//v/+//7f/v/+3/7f/v/+//7//v/+7/7v/u/+7/8f/y//P/9P/0
//T/9P/1//P/9P/0//X/9v/2//b/9v/4//j/+P/4//r/+v/6//r/+P/4//j/+P/2//b/
9v/2//n/+f/3//j/9v/2//b/9v/4//n/+v/6//r/+//6//j/+v/8//3//v/+//7//v/+
//3//v8AAAEA/////////f/9//3//f/7//n/+P/2//T/9f/z//D/7v/s/+7/7v/r/+j/
6P/q/+r/6f/p/+n/6f/s/+3/7v/u/+z/6//r/+z/6//r/+r/6v/p/+f/5v/l/+j/6f/q
/+v/6//r/+z/7P/p/+n/6f/o/+r/7P/t/+3/8P/w/+z/7v/u/+7/7v/t/+//9f8AAA8A
IwA+AGIAiQC4AOcAFgFNAYcBuAHjAQMC/QHEAWkB/QCXADcA5f+9/77/vv+0/7X/vP/A
/8P/zP/V/9X/1P/U/9b/2f/d/+H/5P/m/+j/6P/n/+j/6f/q/+v/6f/p/+n/6f/o/+f/
5//m/+j/6P/p/+n/6v/r/+z/7f/r/+v/6//s/+z/7P/s/+3/7//u/+7/7v/s/+z/7P/u
/+7/7f/t/+7/7P/s/+z/7P/t/+7/7//w//D/8f/x//L/8f/w//D/7//w//P/9P/z//T/
9P/z//P/+v/7//z//f///wAAAQACAAMAAwADAAUABQAGAAcACAAKAAsACwANAA0ADQAO
AA4ADQALAAoACgAKAAgACAAIAAgACAAJAAoACQAIAAYABAAFAAYABwAIAAgACAAGAAUA
BQAFAAQABAABAAAA///+/wAA////////AAD////////9//3//f/9//z/+//6//n/+f/5
//n/+P/2//X/9f/2//b/9v/2//f/+f/4//j/+P/4//j/+P/4//f/9f/0//P/9v/3//j/
+f/1//f/+P/4//X/9//3//f/9v/3//T/8//2//f/+P/5//r/+v/6//r/+P/4//j/+P/4
//j/+P/5//n/+v/6//v//P/8//z//P/6//r/+v/6//z//P/8//z//P/8//z//P/9//7/
//8AAAAA///8//v//f/6//b/+P/4//j/+P/5//v//f/+//3///////7/AAACAAMABAAE
AAQABAAEAAAAAAABAAEA/////////f/////////9//7//v/9//z/+v/3//P/8P/w//L/
8v/v/+z/7P/u/+7/7//v/+//7//v/+//7//u//D/7//v//D/7//v/+7/7v/s/+v/6//r
/+3/7f/t/+3/6//r/+z/7P/t/+3/7f/s/+j/7v/x/+3/6v/u//D/7v/u/+z/7P/x//X/
/f8MAB8AOQBYAHoAowDSAAMBOgFzAacB1gH9AQsC5QGUATEBywBpAA0A0f/B/8L/uv+0
/7v/wv/E/83/1P/X/9X/1v/a/97/4f/h/+P/5v/o/+r/6v/p/+n/6f/p/+n/6f/p/+n/
6f/p/+n/6v/q/+r/6v/r/+v/6//r/+v/6//q/+n/6P/o/+n/6v/r/+3/7f/s/+z/7P/s
/+z/7P/u//D/7//v//D/7//u/+3/7P/s/+z/7P/s/+3/7//w//L/8P/w//H/8f/x//P/
8//x//P/9P/0//X/9//3//f/9//6//z//v8AAAEAAQABAAMAAwAEAAUABgAIAAkACQAL
AAkACQAKAAoADAALAAsADAAJAAYABQAEAAYABgAHAAgABgAGAAUABAAGAAYABgAGAAUA
BAABAP//AQABAAAAAAAAAAAAAAAAAP///f/8//v/+//7//z//f/9//3//f/9//z/+//6
//n/9//3//f/9v/2//X/9f/2//b/9v/2//f/9//2//b/9v/3//j/+f/6//j/9//3//f/
9//3//f/9//1//f/+P/4//P/9f/1//X/9//5//f/9//3//f/9//3//j/+P/4//j/+P/4
//j/+P/4//j/+P/5//n/+v/6//v//P/8//z//P/6//r/+v/6//v//P/9//7//f/8//v/
+v/6//r/+v/6//3//f/7//v//f/8//z//f/5//j/9v/2//b/9v/3//n/+//8//7/AQAC
AAIAAAACAAMABAADAAIAAQAAAAAAAAABAAEAAwADAAMAAQAAAP///v/7//r/+v/5//j/
9f/z//D/7v/u//D/8P/t/+z/7P/u/+7/7//v/+//7//v/+//7//u/+7/7f/t/+7/8f/x
//D/8P/u/+3/7f/t/+//7//v/+//7f/t/+7/7v/t/+3/7f/s//D/7v/r/+3/7v/u/+7/
7v/w//L/8v/z//n/AwAYADEAUQB4AKAAywD+ADsBdAGpAdcB/gELAucBmQE2Ac8AbwAV
ANX/xf/F/7z/uP+6/7//xv/O/8//0P/V/9v/3v/g/+L/4//h/+P/5P/m/+j/6P/n/+n/
6f/p/+n/6//r/+v/6//p/+n/6v/q/+r/6v/r/+v/7f/t/+3/7f/r/+v/6//s/+r/6v/q
/+v/6//q/+r/6v/s/+z/7P/u/+7/7f/t/+7/7f/s/+v/6v/s/+z/7P/s/+z/7f/t/+7/
7v/u/+//7//v//H/8f/v//P/9P/0//X/9//3//f/9//3//j/+f/6//7///8AAAMAAgAC
AAIAAgACAAMAAwAFAAcABwAIAAgACAAHAAcACAAGAAQABAAEAAIAAAD///7/AQACAAIA
AgACAAIAAgACAAIAAgAAAP//AQABAAAAAAD///7//f/8//z/+//7//v/+v/5//n/+f/4
//f/9v/1//b/9f/0//P/9f/1//X/9P/y//H/8f/y//T/9P/0//X/9f/0//T/9P/0//T/
9P/0//L/8f/x//H/8f/x//H/8f/t/+//8P/w//D/8//0//X/8//1//P/8//z//P/8//z
//P/8v/x//D/8//0//X/9v/0//T/9P/1//X/9v/2//f/9v/2//b/9v/4//j/+P/4//f/
9v/1//T/9f/2//f/+P/2//b/9P/0//T/9P/1//f/+f/6//n/+//7//r//P/+////AAAC
AAIAAgACAAAAAAABAAEAAAD///7/+//5//n/+f/3//X/9P/y//D/8f/v/+z/6v/q/+z/
7P/p/+b/5v/o/+j/6P/p/+r/6//o/+f/5v/k/+f/5//o/+r/6v/p/+f/5v/o/+f/5//n
/+f/5//n/+f/5f/l/+b/5v/n/+f/5//m/+T/5P/n/+n/5v/m/+j/6P/m/+T/5v/r/+//
8f/4/wsAIQA8AF4AhQCuAN8AGAFNAYMBtAHdAfsB8QG0AVUB5wCDACsA3/+5/7j/sP+s
/7X/tv+0/73/yP/H/8f/zP/S/9j/2f/Z/9v/3v/e/+D/4P/f/9//3//f/9//4P/h/+L/
4//g/9//3//e/9//4P/i/+P/4f/h/+H/4f/f/9//3//g/+L/4v/i/+P/4//i/+L/4v/i
/+L/4v/k/+L/4f/h/+L/4v/i/+L/4v/k/+T/5P/k/+b/5//n/+j/6P/o/+n/6f/o/+n/
6P/l/+n/6v/q/+v/7//v/+//7//w//D/8P/w//L/8//0//f/9f/2//f/+P/6//v/+//9
//v/+//8//z//f/9//7/AAD+//z//P/8//v/+v/6//r/+v/6//n/+P/6//r/+v/6//r/
+v/4//f/9f/1//T/9P/z//L/8f/w/+7/7f/t/+3/7v/t/+3/7f/r/+v/6//r/+j/5//m
/+X/6P/p/+r/6v/p/+f/5v/m/+b/5v/m/+f/6v/q/+v/7P/r/+r/6f/o/+j/5//n/+f/
5f/l/+X/5f/h/+P/5P/k/+P/5f/l/+X/4//l/+P/4//j/+P/4//j/+b/5v/m/+b/5v/m
/+b/5v/n/+j/6f/r/+r/6v/p/+n/6v/q/+r/6v/s/+z/7P/s/+z/7P/s/+z/7P/s/+z/
7P/s/+z/6P/o/+r/6v/q/+r/6v/s/+3/7v/u/+3/7//v/+7/7P/u/+//8P/w//D/8P/w
//D/8P/x//H/7//v/+//7f/v/+//7//t/+n/6P/m/+T/4//h/97/3P/e/+D/4P/d/9r/
2v/c/9z/2v/Z/9j/1//Y/9n/2v/a/9z/2//b/9z/3P/b/9n/2P/a/9n/2f/Z/9f/1//X
/9f/2P/Z/9v/3P/Z/9n/2f/Y/9b/2P/Z/9n/3P/a/9r/2v/Y/9b/2v/h/+P/5//0/wcA
GwA4AFoAgwCuAOMAHAFTAYUBsgHZAe0B0wGMAScBvQBXAPv/vf+r/67/pv+c/5v/ov+s
/7X/tv+7/8H/wP++/8T/y//N/83/zv/Q/9L/0v/R/9P/0//T/9P/0//T/9P/0//T/9P/
1P/U/9L/0v/T/9P/0//T/9P/0//V/9X/1f/W/9b/1v/W/9f/1P/S/9H/0P/T/9T/1f/Y
/9j/1//X/9j/2P/Y/9j/2P/W/9b/1v/W/9b/1//X/9j/2v/a/9v/2//Z/9v/2//Z/93/
3v/e/9//4f/h/+H/4f/h/+L/4//k/+j/6f/q/+3/7//w//H/8v/x//H/8P/x//P/8//0
//T/9P/z//P/9P/0//L/8v/y//D/7v/t/+z/7//w//D/8P/v/+7/7f/s/+7/7v/s/+v/
6//r/+r/6v/n/+b/5f/k/+T/4//j/+P/4v/h/+H/4f/f/9//3//f/+D/3//e/93/2//b
/9v/2v/a/9n/2f/a/93/3v/f/+H/3v/c/9v/2v/Y/9j/2P/Y/9r/2f/Z/9n/2f/Z/9n/
2f/Z/9v/3P/c/9f/2f/Z/9n/2f/b/9n/2f/b/9v/2//b/9r/2v/a/9r/2v/a/9r/2v/c
/9z/3P/d/93/3v/e/9//4P/g/+D/4P/g/+D/4P/g/97/3v/e/97/4P/g/+D/4P/e/+D/
4P/g/+D/4P/g/+H/4v/i/+P/5f/l/+T/5v/o/+n/6v/n/+b/5f/k/+P/5P/m/+f/5f/l
/+X/4//l/+X/5f/j/+H/4P/e/9z/2//Z/9b/1P/U/9b/1v/T/9L/0v/U/9T/0f/R/9H/
0f/T/9P/0//S/9D/z//P/9D/0f/R/9D/0P/Q/8//z//P/9H/0f/R/9H/0P/P/8//zv/M
/8v/yv/I/8r/yP/N/83/zP/M/9D/0v/Q/9L/1P/V/9X/2f/e/+f/+f8SADQAWwCIALMA
5AAdAVcBigG1AdkB5QHCAXEBCwGjAD0A4/+p/5r/nP+U/5H/mP+g/6f/rP+v/6//sP+y
/7T/t/+9/8P/yP/I/8r/yv/J/8f/x//H/8f/x//H/8f/x//J/8n/yv/K/8z/zP/N/83/
y//L/8v/y//J/8n/yf/K/8r/yv/K/8v/zf/M/8z/zP/J/8j/x//I/8v/y//M/87/zv/O
/87/zv/N/8z/y//K/8r/y//L/8z/zf/O/9D/0f/P/9H/0f/P/9H/0v/S/9P/1v/V/9T/
0//V/9b/1//Y/9z/3f/e/+H/4f/i/+P/5P/m/+f/5//p/+f/5//o/+j/5v/l/+X/5v/m
/+T/5P/k/+P/4v/i/+L/5P/k/+P/4v/i/+L/4v/i/9//3v/b/9n/3P/d/93/3v/d/9z/
2//a/9r/2f/Z/9n/1v/V/9X/1f/T/9P/0//T/9P/0//T/9P/0f/R/9H/0P/S/9H/0f/S
/9D/0P/Q/9H/0//S/9L/0v/R/9D/z//O/87/zf/N/83/z//P/8//z//L/83/zv/O/8v/
zf/N/83/y//N/8v/y//M/83/zv/P/87/zv/O/87/0P/Q/9D/0P/S/9L/0v/T/9L/0v/R
/9H/0v/S/9L/0v/U/9T/1P/U/9T/1P/U/9T/0//S/9H/0P/R/9L/0//U/9T/0//Q/8//
0v/S/9P/1f/T/9T/1v/W/9b/1//X/9f/1v/W/9f/2P/Y/9b/1v/Y/9j/2P/Y/9b/1v/V
/9T/1P/U/9P/0v/Q/83/yv/M/8z/x//D/8T/w//C/8H/wP/A/8H/wf/C/8P/w//E/8L/
wP+//7//wv/A/8D/wP/A/8D/wP/A/8D/v/++/73/vP++/77/vv++/77/vv++/77/vP+8
/7z/vP++/77/vv++/8D/wP/A/8D/wP/A/8D/wP/L/9T/3f/m/woALABOAHAAoQDQAP8A
LgFPAQ==
         </WaveFormData>
      </LeadData>
      <LeadData>
         <LeadByteCountTotal>10000</LeadByteCountTotal>
         <LeadTimeOffset>0</LeadTimeOffset>
         <LeadSampleCountTotal>5000</LeadSampleCountTotal>
         <LeadAmplitudeUnitsPerBit>4.88</LeadAmplitudeUnitsPerBit>
         <LeadAmplitudeUnits>��V</LeadAmplitudeUnits>
         <LeadHighLimit>2147483647</LeadHighLimit>
         <LeadLowLimit>268435456</LeadLowLimit>
         <LeadID>V4</LeadID>
         <LeadOffsetFirstSample>0</LeadOffsetFirstSample>
         <FirstSampleBaseline>0</FirstSampleBaseline>
         <LeadSampleSize>2</LeadSampleSize>
         <LeadOff>FALSE</LeadOff>
         <BaselineSway>FALSE</BaselineSway>
         <ExcessiveACNoise>FALSE</ExcessiveACNoise>
         <MuscleNoise>TRUE</MuscleNoise>
         <LeadDataCRC32>2062245304</LeadDataCRC32>
         <WaveFormData>
dAF0AXQBdAEvAewAqQBmAEAAHAD4/9T/0P/O/8z/yv/N/9D/0//W/9n/2v/b/9z/3f/e
/9//4P/j/+T/5f/m/+b/5v/m/+b/5P/k/+T/5P/i/+L/4v/i/+P/5P/l/+b/5//o/+n/
6v/o/+j/6P/o/+f/5v/l/+T/5v/m/+b/5v/m/+b/5v/m/+f/6P/p/+r/6f/o/+f/5v/o
/+j/6P/o/+r/6v/q/+r/6v/q/+r/6v/r/+z/7f/u/+7/7v/u/+7/7//w//H/8v/2//j/
+v/8////AAABAAIABAAGAAgACgAMAAwADAAMAA0ADgAPABAAEAAQABAAEAASABIAEgAS
ABAAEAAQABAADwAOAA0ADAAMAAwADAAMAAgABgAEAAIAAQAAAP///v/7//r/+f/4//b/
9v/2//b/9f/0//P/8v/x//D/7//u/+z/7P/s/+z/6v/q/+r/6v/s/+z/7P/s/+r/6v/q
/+r/6v/q/+r/6v/q/+r/6v/q/+j/6P/o/+j/6P/o/+j/6P/m/+b/5v/m/+b/5v/m/+b/
5v/m/+b/5v/m/+b/5v/m/+T/5P/k/+T/5P/k/+T/5P/m/+b/5v/m/+b/5v/m/+b/5P/k
/+T/5P/l/+b/5//o/+j/6P/o/+j/6//s/+3/7v/r/+r/6f/o/+j/6P/o/+n/7f/u/+7/
7v/v/+7/7f/s/+7/8P/x//L/8f/w/+//7v/w//L/8v/x//P/8//y//L/8v/y//L/8f/x
/+//7f/s/+j/5P/i/+L/4v/g/9//3//g/+L/4//j/+P/4v/i/+P/4v/g/9//3v/d/9z/
3P/b/93/3v/e/97/3f/b/9r/2f/d/97/3//g/97/3//f/97/3v/e/9z/2//l/+T/3//d
/9z/2P/W/9X/1f/X/9r/3//l/+v/9v8MACMAQgBsAJMAvADpABcBPgFkAYUBmgGSAWEB
DAG1AG0AMAD6/9b/zf/K/7z/tP+8/8L/w//C/8b/yP/L/8v/y//M/8//1P/Z/9n/2f/a
/9r/2P/Y/9f/1//X/9f/1//X/9j/2P/Z/9r/3P/d/93/3v/e/97/3v/e/93/3f/e/97/
3P/c/93/3f/b/9v/2v/a/9z/3P/c/97/3v/e/97/3v/f/9//3//e/+D/4P/g/+D/4f/h
/+L/4v/g/+D/4f/i/+L/5P/k/+P/4//k/+T/5v/r/+z/7P/t//D/8f/y//P/9P/3//f/
+f/8/wAAAQAEAAIABAAFAAcABQAFAAYABwAKAAoACgAKAAwADAAMAAwACwAJAAgABwAJ
AAoACQAKAAkABwAGAAMABAADAAEA///7//v/+//7//j/9v/0//T/9f/y//H/8f/w/+//
7//v/+//7f/t/+3/7P/r/+n/6P/o/+f/5v/m/+j/6P/o/+j/5//n/+f/6P/o/+f/5//n
/+n/6v/r/+z/6v/q/+r/6f/m/+f/6P/l/+X/5v/n/+j/5//m/+b/5f/l/+X/5v/n/+b/
5//n/+f/5//n/+f/5//n/+f/5//o/+f/5//m/+X/5f/m/+f/5//p/+r/7f/u/+3/7f/s
/+v/6//r/+v/6f/q/+v/7v/v/+//8P/s/+3/7v/u/+7/7v/u//H/8//0//T/8v/0//T/
9P/2//f/+P/4//j/+P/4//j/9//2//f/9v/2//f/+P/4//b/9v/2//b/9f/z//H/7//u
/+z/6P/m/+j/6v/o/+f/5//n/+j/6P/n/+f/5v/m/+X/5f/k/+T/5P/k/+T/5f/n/+j/
6P/n/+b/5v/l/+X/5P/k/+P/4v/j/+T/5v/n/+T/5P/k/+L/3//d/97/5f/n/+L/4v/i
/+H/3//l/+b/5f/r//f/CAAiAEcAbACQALkA5gAPATUBXgGCAZkBmgF4ASsB0gCHAEkA
EADo/9r/0f/G/8D/wv/G/8j/zf/U/9L/0P/R/9X/2f/a/9//4v/j/+P/4//k/+T/4//i
/+D/3//f/9//3//f/9//4P/i/+T/4v/j/+P/5P/k/+T/5P/k/+P/4//k/+T/5v/m/+f/
5//m/+X/4//i/+L/4v/i/+T/5f/m/+f/6P/r/+v/6//q/+n/6P/n/+b/6f/p/+r/6v/o
/+j/6f/q/+z/7v/u/+3/7f/u/+7/8P/0//T/8//z//f/+f/7//3///8BAAAAAQADAAYA
BgAIAAgACgALAA0ADQANAA4ADwAQABAAEAAQABIAEgASABIAEAAPAA8ADwASABIAEAAQ
AA4ADQANAAsACgAJAAcABQABAAEAAQABAAIAAAD+//7//f/6//n/+f/3//X/9P/z//T/
8//0//X/8//z//L/8v/y//H/8P/w//L/8v/y//L/7//v/+//8P/u/+3/7f/t/+7/7v/u
/+7/7v/u/+7/7f/r/+3/7//t/+z/7P/s/+z/7P/s/+3/7f/u/+3/7f/t/+v/6//q/+n/
7P/t/+7/7//v/+//7//w/+//7//u/+3/7f/u/+//7//v//D/8//0//P/8//y//H/7//v
/+//7f/v/+//8f/x//L/8v/z//X/8//y//L/8v/q/+r/7P/u//D/8v/0//f/+f/6//j/
+v/6//r/+f/5//n/+P/6//r/+v/6//r/+v/8//z//f/9//3//P/6//r/+v/6//n/9//1
//P/8v/w/+z/6v/s/+7/7P/r/+n/6f/q/+r/6f/p/+j/6P/r/+v/6v/q/+r/6v/q/+v/
6P/o/+f/5f/n/+j/6P/p/+n/6v/q/+r/6v/q/+v/6//q/+r/6v/o/+n/6f/o/+v/6//m
/+T/5P/h/+H/4//m/+n/8f/9/woAIgBFAGYAiACvANgAAwExAVoBgAGbAaABhAE/AeIA
kwBZACYA9v/e/9v/1P/M/8z/0P/S/9X/2P/W/9b/2f/b/93/3v/f/+L/5//o/+f/5//m
/+b/5v/l/+X/4//j/+P/4//i/+L/4//k/+b/5//n/+j/5v/m/+b/5v/n/+f/6P/o/+r/
6v/r/+v/6f/p/+j/6P/q/+r/6v/s/+v/6v/p/+j/6v/r/+z/7P/q/+r/6v/q/+n/6f/q
/+r/7P/s/+3/7v/w//L/8v/x//H/8v/y//T/9v/2//X/9f/4//n/+v/7/wAAAwADAAUA
AwAGAAYACAAJAAwADgARAA8ADwAQABEAFAAUABQAFAASABIAEgASABMAEwAUABUAFQAU
ABEAEAAOAA0ADQALAAwACwAJAAcABwAHAAcABwAFAAIA///+//7//P/8//3/+v/5//n/
+f/7//n/+f/5//b/9f/z//L/8//z//P/9P/0//T/9P/0//P/8//z//T/8v/x//H/8f/y
//L/8v/y//D/8P/w/+//7v/x//T/8//x//D/7//u//D/8P/x//H/8v/x//H/8f/w//H/
8f/x//H/8f/x//H/8P/v/+7/7v/w//H/8f/x//P/9P/1//X/8v/y//T/9P/x//H/8P/v
//P/9f/3//f/9f/1//f/9//1//T/9P/1//f/9v/2//b/9v/1//X/9v/4//b/9P/0//T/
9P/3//n/+v/6//n/+v/5//j/+v/7//z//P/9//7///8AAP7//v8AAAAA/////////v/+
//7//v/+//v/+f/3//X/9v/0//D/7v/u//D/7v/t/+3/7f/u/+7/6//r/+r/6v/u/+//
7//w/+z/6v/o/+f/6//u//D/8f/v/+7/7P/r/+v/7P/s/+z/7v/u/+//7//w//D/8P/u
/+3/7f/s/+v/6//o/+j/5v/j/+P/5//w//n/BQAVACgAQgBlAIwArgDVAAIBLwFVAXwB
oAGpAYoBRAHrAJwAYwAtAPr/5P/e/9f/zv/Q/9L/1P/W/9v/3v/g/+T/5f/l/+X/6P/n
/+j/6f/r/+v/7P/s/+r/6v/p/+n/6f/p/+n/6f/o/+j/6f/q/+r/6//r/+z/7P/s/+z/
7P/t/+3/7v/u/+7/7v/v/+//7//v/+7/7v/s/+z/7P/u/+7/7v/u/+7/8P/x//L/8v/y
//L/8v/y//H/8f/y//L/9P/0//X/9v/1//b/9f/z//T/9v/3//r//P/8//v/+/8AAAEA
AgADAAUABwAGAAcABwAKAAoADAAPABIAFAAXABYAFQAVABUAFAAUABQAFAAVABYAFwAY
ABYAFQAVABUAGAAYABYAFgAUABMAEwARAA4ADQALAAkABwAHAAcABwAEAAIAAAAAAAAA
/v/+/////P/7//v/+//7//n/+f/5//n/+f/4//j/+v/5//j/+P/3//b/9f/0//T/9f/2
//j/+P/3//f/9//0//T/9P/0//L/8v/y//H/8v/1//j/9//1//T/8//y//L/8v/z//P/
9P/z//P/8//y//P/8//z//H/8f/x//H/8f/x//H/8v/y//P/8//z//T/9v/4//n/9//2
//f/9v/4//n/+f/5//f/9//3//X/9//3//n/+f/3//b/9v/3//n/+P/4//j/9f/z//L/
8v/y//L/9f/2//f/+P/4//n/+f/4//r//P/8//z//P/9//7//v/+//7//v/+//z//P/+
//7//////////v/8//z//P/8//3/+//5//f/9f/y/+3/6v/s/+7/7P/r/+3/7f/u/+7/
7//v/+7/7v/t/+3/7P/s/+z/7P/s/+3/7P/s/+v/6f/r/+z/7P/t/+v/7P/s/+z/6//q
/+r/6f/q/+r/6v/o/+n/6f/o/+f/5//o/+b/4v/j/+X/4//m/+//9/8DABYAMgBNAG4A
lAC7AOYADQEzAVwBggGbAZ4BdgElAcwAgwBLABQA6v/c/9f/yv/G/8z/0v/Y/9f/1P/U
/9T/0//V/9n/2v/b/97/4//l/+X/5v/m/+X/5P/i/+H/4v/j/+T/5f/i/+L/4//k/+T/
5f/l/+b/5P/k/+T/5P/l/+X/5v/m/+f/6P/q/+v/6f/p/+j/6P/m/+b/5v/o/+b/5v/m
/+b/5//n/+f/5v/o/+j/6P/o/+j/5//n/+b/6P/o/+n/6v/s/+7/7v/t/+v/7P/s/+7/
8P/w/+//7//z//X/9//5//r//f/9////AQAEAAQABgAFAAYABgAHAAcABwAIAAkACgAK
AAoACgAMAAwADAAMAAwACwALAAsACgAKAAgACAAGAAUABQADAAMAAwACAAEA/P/7//r/
+f/6//j/9v/2//b/9P/0//X/8//x//D/7//x/+//7//v/+z/6//p/+j/6f/p/+n/6v/q
/+r/6v/q/+n/6f/p/+r/6v/p/+n/6f/o/+j/6P/o/+j/6P/o/+f/5f/n/+n/5//k/+T/
5P/k/+b/5v/n/+f/5f/j/+L/4f/k/+X/5f/l/+b/5//o/+n/6P/n/+b/5v/m/+f/5//n
/+f/6P/p/+n/6v/q/+z/7P/q/+v/6//r/+v/6//r/+n/6f/p/+v/6//r/+r/6v/r/+v/
6v/q/+r/6v/p/+X/5v/o/+r/6v/q/+r/6f/r/+z/7P/u//D/8P/w//D/8f/y//L/8P/w
//D/8P/u/+7/8P/w/+//7//v/+7/7//w//H/8v/x/+//7f/r/+r/6P/k/+L/4v/k/+L/
4f/f/9//4P/g/9//3//e/97/3f/d/9z/3P/e/97/3v/f/9//4P/g/9//4P/g/9//3//d
/97/3v/e/97/3v/f/9//3v/e/97/3P/d/93/4P/h/93/2P/U/9b/2f/Z/9v/3v/l/+n/
9f8KACAAOwBcAIAApwDSAAEBLQFWAXYBjQGQAWoBHQHCAHUAOQACANj/zP/J/8D/vP/A
/8D/vv/B/8b/yv/M/8//z//P/9L/0//W/9f/1//X/9j/2P/X/9b/1P/T/9b/1//Y/9n/
2P/Y/9n/2v/a/9v/2//c/9r/2v/a/9r/1//X/9j/2P/Z/9r/3P/d/9//3//e/97/3P/c
/9z/3v/c/9z/3P/c/9//3//f/97/3v/e/97/3v/d/93/3v/e/93/3P/c/9z/3v/g/+D/
3//i/+T/5f/o/+v/6v/o/+f/6v/r/+z/7f/y//X/9f/3//f/+v/6//z/+//8//z//f8A
AAEAAwAFAAQABAAEAAQAAgACAAIAAgACAAEAAQABAAIAAgAAAAAA/v/9//3/+//6//n/
9//1//T/9f/2//f/9P/y//D/8P/t/+r/6f/p/+r/6f/p/+n/6f/n/+f/5//m/+X/4//i
/+T/4//i/+L/4//k/+X/5v/j/+P/4//k/+T/4//j/+P/4f/g/9//3v/f/+D/4f/h/93/
3//h/9//3v/e/97/3v/g/+D/4f/h/+D/3//f/9//4v/j/+P/4//h/+H/4f/h/+H/4f/h
/+L/5P/l/+X/5f/l/+b/5//n/+b/5v/o/+j/6P/p/+n/6f/m/+X/5P/h/+T/5f/o/+n/
5//m/+b/5//n/+j/6P/o/+j/6P/n/+n/6v/q/+z/7v/u/+7/7P/t/+7/7v/u/+7/7v/u
/+7/7v/w//D/7//v/+//7v/u/+7/7v/u/+v/6f/n/+X/5f/k/+H/4P/g/+L/4P/f/93/
3f/e/97/3//f/97/3v/e/93/2//a/9v/3P/d/9//3//g/+D/3//e/97/3f/d/9v/3P/c
/9z/3f/e/+D/4f/e/97/3v/c/93/3f/c/9v/2//Y/9T/1v/X/9f/2f/c/9//5f/t//z/
EgAvAE4AcgCZAMYA8QAZAUABagGLAZgBiAFLAfIAnwBdACIA7v/S/83/yP++/7z/vP/A
/8f/zP/K/8r/z//P/83/0P/X/9j/2f/Z/9n/2v/a/9r/2v/Z/9n/2v/b/9z/3f/d/97/
4P/i/9//3//e/97/3P/c/9z/3P/d/93/3v/e/9//4P/i/+P/4v/h/9//3v/e/97/3v/g
/+D/4P/g/+D/3//f/9//3v/f/+D/4f/i/+X/5f/m/+b/5P/k/+X/5v/m/+j/6P/n/+j/
6v/r/+7/7//u/+z/6//v//H/8//1//b/+f/5//v//f8AAAAAAgACAAQABQAHAAYABQAF
AAUABgAGAAYABgAIAAgACAAIAAkACQAKAAsACgAKAAgACAAGAAUABQADAAUABQAEAAMA
AAD///7//f/6//j/9v/2//X/8v/x//H/8//z//T/9f/0//H/8P/v/+//7//u/+7/7v/t
/+z/7P/t/+7/7//w/+7/7f/s/+z/7P/r/+v/6//q/+r/6v/q/+z/7P/s/+v/6f/r/+3/
6//q/+r/6v/q/+z/7P/t/+3/6v/p/+n/6f/s/+3/7f/t/+v/6//r/+v/7v/v//D/8v/w
//H/8f/x/+//8P/x//H/8v/y//T/9P/0//X/9f/1//f/9//3//X/8//z//X/9f/z//L/
8v/z//X/9v/2//b/9P/0//T/9P/1//f/+P/4//b/+P/4//j/+f/7//3//v/8//z//P/8
//7//v8AAAAA/////////v/8//z//P/8//3/+//5//f/9//2//P/8v/x//L/7//t/+z/
6//r/+r/6//r/+r/6v/s/+3/7f/u/+7/7v/u/+//7f/u/+7/7f/r/+r/6P/n/+r/7P/t
/+7/7v/u/+//7//s/+z/7P/q/+v/7f/u/+//8f/w/+r/6v/p/+f/5//o/+v/8////w4A
IgA9AF4AggCpANIA+wAjAVABeAGXAaYBkgFXAf4AqwBpADAA/P/e/9v/2P/O/8z/0v/Q
/8//1v/c/97/2//b/93/4P/j/+b/6f/p/+n/6v/q/+z/7P/r/+v/6//r/+v/6//o/+j/
6f/q/+r/6//r/+z/7f/u/+//8P/v/+//8P/w/+7/7v/v/+//7//v/+7/7v/u/+7/7v/w
/+7/7v/u/+7/7//v/+//7v/x//L/8//0//P/8//0//T/8//y//L/8v/z//b/9//3//b/
9v/1//b//f/+//7///8CAAMABAAFAAUABwAGAAcACQAMAAwADgAOABAAEQATABUAFQAW
ABcAFwAWABUAFAAUABQAFAAUABUAFQAWABcAFwAWABMAEgAUABMAEwARABIAEQAPAA0A
CwALAAsACwAIAAYABAAEAAUAAgABAAEAAgABAAEAAQD///3//f/9//v/+//6//r//P/7
//r/+v/5//j/9//2//f/9//3//j/+v/5//n/+f/4//j/+P/4//f/9v/1//P/8v/1//j/
9//2//b/9v/2//T/9P/1//X/8v/x//H/8f/z//X/9v/3//f/9//3//f/9//3//f/+P/2
//f/9//3//f/+P/5//n/+v/6//z//P/7//v/+v/5//r/+//8//v/+//7//3//f/+//7/
//8BAP///v/+//7//v/9//r/+v/6//r/+v/9////AAAAAP7/AAAAAAAAAQADAAUABgAE
AAQABAAEAAIAAgAEAAQAAwADAAMAAgAEAAQABAAEAAQAAwACAAEA///8//f/9P/0//b/
9P/z//H/8f/y//L/8//z//L/8v/z//P/8v/y//T/9P/0//X/9f/2//b/9f/z//L/8P/v
//H/8v/y//L/8P/w//H/8f/y//L/8v/w/+3/8//2//H/6//u//D/7v/t/+v/7f/y//f/
//8PACQAPABXAHYAnADFAO4AFwFBAWgBjgGlAaABcgElAdAAiwBTABwA8v/k/9//1P/Q
/9T/1v/W/93/4v/i/97/3//j/+X/5v/p/+r/7f/v/+//8P/w//D/8P/v/+//7f/t/+3/
7f/s/+z/7f/u//D/8f/x//L/8v/y//L/8v/w/+//7//u/+//8P/y//P/8//z//L/8v/0
//T/9P/2//T/9P/0//T/8//z//P/8v/0//T/9P/0//X/9f/2//b/9v/2//f/+P/2//j/
+P/3//n/+v/6//z//v/+//3//f8BAAMABQAHAAcACQAIAAkACwAOAA4AEAAQABIAEwAV
ABUAFQAWABcAGgAaABoAGgAXABYAFQAUABYAFwAZABsAGwAaABcAFgAYABcAFwAVABIA
EQAPAA0ADQANAA0ADQAMAAoACAAIAAUAAgABAAEAAgABAAEAAQADAAEAAQABAAEAAQAA
AAAA/v/9//z//P/8//z//P/8//v/+//7//z//P/7//v/+//7//z//f/+//3//P/7//n/
+f/7//3/+//6//r/+v/6//j/+P/5//n/+f/5//r/+//7//v/+v/5//v/+//7//v/+//7
//v//P/6//v/+//7//3//v///////v/+/wAAAAD+/////////wEAAQABAP///f/9////
//////7//v///wEAAAAAAAAAAgABAAEAAgAAAP7//P/8//z//P///wEAAgACAAMABgAH
AAgACAAJAAoACgAIAAgACAAIAAgACAAKAAoACwALAAsACgAJAAgABwAGAAYABQAEAAMA
AAD+//r/+P/4//r/+P/3//f/9//4//j/9//3//b/9v/5//n/+P/4//j/+P/4//n/+//8
//z/+//4//j/9//3//n/+v/6//r/+P/4//n/+f/4//j/+P/2//f/9f/y//P/9f/0//D/
8P/z//X/9//6////DQAjADoAVgB7AJ4AwADtABwBRwFxAZYBqgGlAXwBMAHZAJAAVwAj
APz/7P/m/93/2v/a/9z/3v/k/+P/4v/m/+r/7f/t/+//8P/v//D/7//z//P/9P/0//T/
9P/z//P/8//z//P/8//y//L/8//0//L/8//z//T/9v/2//b/9v/3//f/+P/4//b/9v/3
//f/9//3//b/9v/2//b/9v/4//j/+P/4//j/+P/3//b/9P/1//b/9//4//f/9//4//j/
+v/6//v//P/6//z//P/7//3//v/+/wAABAAEAAMAAwAEAAUABgAHAAwADwAPABEAEAAS
ABEAEgAQABIAEwAVABcAFwAYABkAHAAcABwAHAAaABoAGgAaABkAFwAWABUAFwAYABcA
GAAWABUAFQATABQAEwARAA8ADQANAA0ADQAKAAgABgAGAAYABAAEAAUAAgABAAEAAQD/
//3//f/9///////+//7//v/9//z//P/7//r/+f/4//j/+f/6//z/+v/5//n/+f/5//r/
+//8//v/+v/5//f/8//1//f/9f/0//T/9P/0//X/9v/4//n/+P/3//f/9//4//n/+f/5
//j/9//2//X/+P/5//r//P/7//v/+v/5//n/+v/7//v/+v/6//z//P/8//3//f/9//z/
+//6//f/+P/5//z//f/9//r/+v/6//r/+v/7//3//v/+//7/AAAAAAAAAAABAAIAAgAD
AAQABQAGAAQABAAGAAYABQAFAAUABAADAAIAAQAAAP3/+//5//f/+P/2//L/8P/w//L/
8P/v/+3/7f/u/+7/8P/x//H/8v/w/+//7f/s/+3/7v/v//H/7v/u/+3/6//r/+z/7P/t
/+3/7v/u/+7/7P/s/+3/7f/s/+z/7P/q/+n/5//q/+v/5//m/+j/6P/j/+P/5f/q/+//
8//7/w4AJgA/AF4AggCnANAA/wAnAU4BeAGTAZ4BiAFJAe4AmQBZACgA+v/c/9H/yP/G
/87/zP/I/8//1v/U/9L/1f/b/9//3v/d/+D/4//l/+X/5v/m/+b/5v/l/+X/5f/l/+X/
5f/j/+L/4v/i/+T/5f/l/+b/5v/m/+b/5v/j/+P/5P/k/+b/5v/n/+f/5//n/+b/5v/m
/+b/5v/o/+b/5v/m/+b/5f/l/+X/5P/l/+b/5//o/+n/6f/q/+r/6v/q/+v/7P/r/+z/
6//p/+v/7P/s/+7/8v/y//H/8f/y//P/9P/1//j/+//7//3/+//+//7/AAACAAQABQAH
AAcABwAIAAkACgAKAAoACgAKAAoACgAKAAoACQAJAAkACAAIAAYABgAIAAcABwAFAAQA
AwABAP///f/9//3//f/7//j/9f/0//P/8P/v/+//8P/v/+//7//v/+3/7f/t/+r/6f/n
/+b/6P/p/+r/7P/r/+r/6f/o/+f/5//n/+j/6f/p/+r/6//q/+r/6v/q/+n/6P/n/+X/
4//l/+f/5f/i/+L/4v/i/+T/5P/l/+X/5v/l/+X/5f/j/+P/4v/h/+T/5f/m/+f/5v/l
/+T/5P/l/+f/6P/p/+j/6P/o/+f/6P/o/+r/6v/s/+3/7f/t/+3/7f/t/+v/6f/p/+v/
6//r/+z/6v/p/+r/6P/o/+j/6P/p/+v/7P/s/+7/8P/w//D/7//v/+//7v/w//D/8P/w
/+7/7v/w//D/8f/x//H/8P/w//D/8P/w/+//7f/r/+n/6P/m/+L/4P/g/+L/4P/f/97/
3f/d/9z/2//b/9r/2v/c/93/3f/e/97/3v/e/9//3v/e/93/2//c/9z/2//b/9v/3P/c
/9z/3v/e/9//3//e/97/3v/c/9f/2f/a/9v/2//a/9j/1P/T/9H/1//e/9//5f/z/wQA
GgAzAFQAegChANAA/QAnAU4BdAGNAZABbgEjAcgAewA9AAQA2v/M/8n/wP+2/7T/tv+8
/8H/wP/C/8j/yf/H/8n/zv/P/9D/0f/R/9H/0v/S/9P/1P/U/9X/0//T/9P/0//U/9T/
1f/W/9T/1f/V/9b/1P/U/9T/1P/W/9f/2f/a/9j/2P/Z/9n/2P/X/9X/1P/V/9b/1//a
/9j/2P/Y/9j/2f/Z/9n/2P/W/9b/1v/W/9f/1//Y/9j/2v/a/9v/3P/a/9z/3P/b/93/
3v/e/+D/5P/k/+P/4//j/+P/4//j/+f/6//s/+//8P/0//X/+P/2//b/9f/1//b/9//5
//v/+v/6//r/+v/8//z//P/8//n/9//2//X/+f/6//n/+v/5//f/9v/z//P/8//y//H/
7//v/+//7//t/+r/5//m/+f/5P/j/+P/4v/h/+H/4f/h/9//3//f/9//3//e/97/3f/b
/9n/2P/a/9r/2v/a/9z/3f/e/+D/3f/b/9r/2f/Y/9j/2P/Y/9j/2P/Y/9f/1f/X/9n/
1//Y/9j/2P/Y/9b/1v/X/9f/2P/X/9f/1//Y/9n/2f/Z/9n/2f/Z/9n/2f/Z/9n/2v/a
/9v/2//b/93/3v/f/9//3v/e/+D/4P/e/9//3//f/93/3f/d/9v/3f/d/9//3//f/+D/
4P/g/+D/4P/f/+H/4v/i/+L/5P/k/+T/5f/n/+n/6v/p/+j/5//m/+j/6P/q/+r/6f/p
/+n/6P/q/+r/6v/q/+f/5f/j/+H/4P/e/9r/2P/Y/9r/2P/X/9f/1//Y/9j/1//X/9b/
1v/X/9f/1v/W/9X/1P/T/9P/1P/W/9f/1//U/9T/0//T/9X/1v/W/9b/1P/U/9X/1f/T
/9L/0f/O/9H/0f/U/9P/0f/Q/9D/0P/P/8//0//U/9f/2//j/+z//P8VADQAWgCBAKoA
0wABASwBVgF5AYwBiAFfAQ4BtwBtAC4A9P/M/8H/vP+y/7D/tP+4/73/vv/A/77/vf+/
/8H/wv/H/8z/z//R/9H/0v/S/9D/0P/P/8//zf/N/83/zf/N/87/0P/S/9L/0//T/9T/
0v/S/9L/0v/R/9H/0v/S/9L/0v/T/9P/1P/V/9X/1v/U/9L/0P/Q/9L/1P/W/9j/1//X
/9f/1v/U/9T/1P/U/9X/1f/W/9b/2P/Y/9n/2v/Y/9r/2v/Z/9n/2v/a/9z/3v/e/93/
3f/g/+H/4v/j/+b/6f/p/+v/7f/w//D/8v/y//T/9f/3//f/9//4//n/+f/4//f/9v/3
//j/+f/6//r/+f/5//n/+v/6//j/+P/4//f/9//1//L/8f/v/+3/7P/t/+7/7//s/+r/
6P/o/+f/5P/j/+P/4v/h/+H/4f/f/93/3f/d/97/3//f/+D/3v/d/9z/3P/e/97/3v/e
/9v/2//b/9z/3v/d/93/3f/a/9r/2v/a/9r/2v/a/9n/1//Z/9v/2f/Y/9j/2P/Y/9j/
2P/Z/9n/2P/X/9f/1//a/9v/2//b/9n/2f/Z/9n/2//b/9v/3P/c/93/3f/d/9z/3P/c
/9v/2//c/9//4P/e/9//3//f/+H/4f/h/9//3v/d/97/3f/e/97/3//h/9//3v/e/97/
4f/h/+L/5P/l/+X/5P/j/+P/5P/k/+T/5P/l/+b/5//l/+T/5P/k/+b/5//n/+f/5//l
/+X/5f/m/+b/5f/i/+D/3v/d/9z/2v/Y/9b/1P/T/9L/0P/Q/9T/1f/X/9n/1//X/9b/
1f/S/9P/1P/S/9L/0v/S/9T/1P/U/9T/0//S/9H/0P/S/9L/0v/S/9L/0v/S/9L/0f/Q
/8//zv/Q/9D/0P/Q/87/zv/O/87/zP/M/8z/zP/X/+L/7f/4/xkAOABXAHYAnQDEAOsA
EgEqAQ==
         </WaveFormData>
      </LeadData>
      <LeadData>
         <LeadByteCountTotal>10000</LeadByteCountTotal>
         <LeadTimeOffset>0</LeadTimeOffset>
         <LeadSampleCountTotal>5000</LeadSampleCountTotal>
         <LeadAmplitudeUnitsPerBit>4.88</LeadAmplitudeUnitsPerBit>
         <LeadAmplitudeUnits>��V</LeadAmplitudeUnits>
         <LeadHighLimit>2147483647</LeadHighLimit>
         <LeadLowLimit>268435456</LeadLowLimit>
         <LeadID>V5</LeadID>
         <LeadOffsetFirstSample>0</LeadOffsetFirstSample>
         <FirstSampleBaseline>0</FirstSampleBaseline>
         <LeadSampleSize>2</LeadSampleSize>
         <LeadOff>FALSE</LeadOff>
         <BaselineSway>FALSE</BaselineSway>
         <ExcessiveACNoise>FALSE</ExcessiveACNoise>
         <MuscleNoise>TRUE</MuscleNoise>
         <LeadDataCRC32>1065166238</LeadDataCRC32>
         <WaveFormData>
8gDyAPIA8gDKAKIAegBSADoAJAAOAPj/8f/s/+f/4v/j/+T/5f/m/+f/6P/p/+r/6v/q
/+r/6v/t/+7/7//w//D/8P/w//D/8P/w//D/8P/u/+7/7v/u/+//8P/x//L/9P/0//T/
9P/y//L/8v/y/+//7v/t/+z/7v/u/+7/7v/w//D/8P/w//H/8v/z//T/8v/y//L/8v/y
//L/8v/y//T/9P/0//T/8v/y//L/8v/0//T/9P/0//b/9v/2//b/+P/4//j/+P/8//7/
AAACAAUABgAHAAgACwAMAA0ADgAQABAAEAAQABEAEgATABQAFgAWABYAFgAYABgAGAAY
ABYAFgAWABYAFQAUABMAEgASABIAEgASABAADgAMAAoACQAIAAcABgADAAIAAQAAAAAA
AAAAAAAA///+//3//P/7//r/+f/4//b/9v/2//b/9v/2//b/9v/2//b/9v/2//T/9P/0
//T/9P/0//T/9P/2//b/9v/2//T/9P/0//T/9P/0//T/9P/0//T/9P/0//T/9P/0//T/
9v/2//b/9v/0//T/9P/0//L/8v/y//L/8v/y//L/8v/0//T/9P/0//T/9P/0//T/8v/y
//L/8v/1//b/9//4//b/9v/2//b/+f/6//v//P/5//j/9//2//b/9v/2//f/+f/6//v/
/v/9//z//P/7//7/AAABAAIAAAD///7/+////wEAAQABAAIAAgACAAIAAgACAAIAAAAA
AAAA//////r/9//1//X/9f/0//L/8v/0//X/9f/1//X/9f/z//X/8//z//P/8//v/+7/
7f/t/+7/7//w//H/7f/s/+z/6//u//H/8//1//P/9P/0//P/8//z//H/8P/4//b/9P/0
//L/8P/r/+r/6v/r/+z/8v/4//7/CQAYACcAPQBaAHQAjACrAMcA4QD6AA4BFAEMAegA
swCDAGAAQgAkAAsAAAD2/+f/3//i/+b/5f/j/+X/5f/m/+b/5P/l/+j/7P/x/+//8P/w
//D/7//v/+//7f/v/+//7//v//H/8f/x//H/8f/y//L/8//z//L/8v/y//T/8//z//T/
8//y//L/8f/v/+3/7f/u//D/8P/w//H/8f/x//D/8P/y//P/8//z//D/8P/w//D/8//0
//T/9P/0//X/9v/2//T/9f/1//T/8v/0//T/9P/5//n/+f/5//v//P/+/////v///wAA
AgAGAAgACwAMAAoADAAOAA8ADQANAA4AEQATABMAEwATABYAFgAXABcAFQAUABIAEQAT
ABQAFAATABAAEAAQAA8AEAANAA0ACwAHAAcABQAEAAMAAgAAAAAA/v/8//z//P/7//r/
+v/5//r/+v/7//v/9v/0//P/8v/0//P/8v/y//b/9v/2//b/8//z//P/8//z//P/8v/y
//P/9P/1//b/9v/2//X/9f/0//P/8v/w//L/8//z//L/8P/w//D/8P/y//L/8v/y//P/
8//z//P/8f/x//H/8f/z//P/8//z//L/8f/x//D/8v/y//H/8f/z//T/9f/3//X/9f/0
//T/9P/0//T/9P/2//b/9v/2//n/+f/1//P/9v/2//b/9v/2//n/+v/6//r//P/8//z/
/f/7//3//v/+//7//f/9//3/+f/7//3//f///wAAAAAAAAAAAAAAAAAA/v/9//z/+v/5
//b/8//x//H/8f/w/+7/8P/w//H/8f/v/+//7//t/+//7//v/+//7//u/+7/7v/x//H/
8f/x/+//7P/s/+3/6//s/+3/7f/v/+//8P/w/+//7//v/+3/6v/m/+b/7P/u/+r/6v/r
/+r/6v/v//D/8P/0//z/BwAcADcAUQBoAIQAogC5AM8A6QACAQwBCAHwAMAAjQBlAEQA
JgAOAP//7v/i/93/3f/c/9z/3//l/+P/3//e/+L/5P/l/+j/7P/t/+3/7v/u/+7/6//r
/+v/6f/p/+n/6f/p/+v/6//r/+v/6//s/+z/7f/v/+7/7v/u/+3/6//q/+r/7P/s/+3/
7f/r/+n/6f/q/+j/6P/o/+n/6v/r/+v/7P/u/+//7//v/+3/7P/r/+r/7f/u/+7/7v/s
/+3/7v/u/+//8f/y//L/8P/y//L/8v/1//X/9f/1//n/+v/8//3//P/9//7/AAABAAIA
BAAEAAYACAAKAAsACQAJAAoADQAPAA8ADwAPABAAEAARABEAEQAQAA4ADQAPABAAEAAP
AA4ADgAOAA0ACwAHAAYAAwABAAEA///+/////v/8//z/+v/4//j/+P/2//T/8//x//L/
8v/z//P/8v/y//P/9P/y//H/8P/w//L/8v/y//L/8f/x//H/8f/v/+//7v/u//D/8P/w
//D/7v/u/+3/7f/v/+//7//u/+z/7f/t/+z/7P/s/+z/7P/u/+7/7v/u/+7/7f/s/+v/
7P/t/+7/7//v/+//7//v/+3/7f/u/+7/8P/w/+//7//y//L/8v/z//H/8f/w//D/8P/w
//D/8P/w//D/8P/w//P/8//z//P/8v/y//L/8v/q/+j/6//s/+3/7v/y//T/9f/2//b/
9v/2//f/9f/3//j/+P/4//f/9//3//f/+f/7//v/+//8//z//P/6//r/+v/6//r/+f/4
//b/8//w/+3/6//r/+v/6v/o/+j/6P/p/+n/5//n/+f/5f/p/+n/6f/p/+r/6v/r/+z/
6v/p/+j/5//p/+b/5v/n/+n/6v/r/+v/6//r/+z/7P/r/+v/6//p/+j/6P/o/+r/6v/o
/+b/5f/i/+D/4//k/+b/8P/6/wMAFAAtAEUAXAB4AJIArQDJAOUA/gAMAQgB8gDGAI0A
XwBEACoADgD5//D/6P/f/93/3v/e/+H/4f/f/93/3v/g/+D/3//g/+T/5//n/+j/6P/o
/+n/6f/p/+f/6P/n/+b/5f/l/+X/5f/l/+X/5v/m/+f/5f/k/+T/5P/m/+X/5f/m/+b/
5v/n/+f/6f/n/+f/6P/o/+j/6P/p/+f/5//m/+b/5//p/+r/6//o/+j/6P/o/+f/6P/o
/+j/6v/r/+z/7P/s/+3/7f/s/+r/7P/s/+z/8f/x//H/8f/x//L/9P/1//n/+//9/wAA
/v/+/////v///wIABQAHAAcABwAIAAsADQANAA0ADQANAAwADAALAA4ADgANAA0ADAAM
AAsACQAIAAgACAAHAAYAAwADAAEAAQABAP///v/7//r/+P/4//f/9v/3//j/9f/0//T/
8//y//L/8//z/+//7v/u/+7/8P/v/+7/7v/u/+7/7v/u/+3/7f/t/+3/7f/t/+z/7P/u
/+7/7v/u/+z/7P/r/+v/7f/t/+3/7P/q/+v/6//q/+r/6v/q/+r/6//s/+3/7v/u/+3/
7P/r/+3/7f/t/+3/6v/p/+j/5//q/+v/7f/u//D/8P/v/+//7v/u/+7/7//u/+3/6//q
/+z/7v/w//L/8P/w//D/8P/w/+//7v/t/+//8P/x//L/8P/v/+//7//w//D/8P/w//D/
8P/x//L/8v/y//L/8v/y//P/9f/3//j/+P/6//n/+f/5//f/+f/7//v/+f/6//r/+v/8
//z//P/8//j/9//2//T/8//w/+3/6//p/+n/6P/m/+j/6P/p/+n/5//n/+f/5f/o/+n/
6v/r/+n/5v/k/+L/5//p/+v/7f/r/+j/6P/p/+f/6P/p/+n/6f/p/+r/6v/r/+v/6//p
/+r/6v/m/+b/5P/i/+L/4f/e/97/4//o//D//P8KABcAKABDAFsAdACOAKwAxQDfAPsA
EAEQAfgAygCSAGcASQAsABAA/P/v/+b/3v/b/9v/3P/c/9//4f/h/+X/5P/i/+L/5f/k
/+T/5f/n/+j/6P/o/+f/5//n/+X/5//n/+f/5//l/+X/5f/l/+X/5v/m/+f/5//m/+b/
5v/m/+X/5f/m/+j/6P/p/+n/6//p/+n/6v/n/+b/5f/l/+b/5//n/+j/6v/r/+v/6//q
/+r/6v/q/+n/6v/q/+r/7P/t/+7/7v/t/+3/7P/q/+z/7v/u/+7/8f/x//H/8f/1//b/
+P/5//r/+//8//7//f/+/wAAAAABAAQABwAJAAcABwAIAAsACQAJAAkACQAMAAwADQAN
AAwADAALAAsADgAOAA0ACwAIAAgACAAHAAYAAwADAAEA/f/9//v/+v/5//j/9v/2//X/
9P/1//b/9P/y//H/7//w//D/8f/x/+//7v/u/+7/8P/v/+7/7v/v/+7/7f/s/+3/7f/t
/+3/7//v/+7/7v/t/+z/6//q/+r/6v/p/+n/7P/t/+7/7v/s/+3/7f/s/+r/6v/q/+r/
7P/s/+z/7P/r/+v/6//r/+n/6f/p/+n/6f/p/+n/6f/r/+v/7P/s/+//8P/w//H/8f/w
/+//7//x//H/8P/w/+//7v/t/+z/7v/u/+7/7v/v/+//7//v//L/8v/y//L/7//t/+z/
6//q/+z/7f/u/+//8P/x//L/8v/y//b/9v/2//f/9v/3//f/9v/4//f/9//3//X/9//5
//n/+f/6//r/+v/4//j/+P/4//j/9//2//T/8v/u/+r/5//p/+n/6P/m/+f/6P/q/+v/
6f/p/+n/5//p/+n/6f/p/+n/6P/o/+j/5//n/+f/5//q/+j/6f/r/+r/6v/q/+n/6P/n
/+f/5v/m/+f/6P/n/+j/5v/m/+b/5v/m/+D/3f/g/+L/4f/m/+7/9P/8/w0AIAA1AEkA
YgB+AJwAtQDLAOcA/gAKAQgB7gC4AIEAXQBAACIABgD5/+7/4P/Z/9v/3v/i/9//2//b
/9n/2P/a/9z/3f/g/+L/5f/l/+b/5v/m/+P/4//j/+H/5f/l/+X/5f/l/+X/5f/l/+f/
6P/o/+n/6P/m/+X/5P/m/+X/5f/m/+f/6P/q/+v/6f/n/+f/6P/o/+j/6P/p/+j/5//l
/+T/5v/n/+f/5//m/+b/5v/m/+f/6P/o/+j/6v/r/+z/7P/u/+//7//u/+3/7v/t/+z/
7//v/+//7//z//T/9v/3//j/+f/6//z///8AAAIAAgABAAIAAwADAAUABQAGAAkABwAH
AAcABwAKAAoACwALAAwADAALAAsADAAMAAsACQAIAAgACAAHAAYAAwADAAEA/v/9//r/
+P/4//j/9//4//j/9v/2//b/9P/y//H/7//w//D/8f/x/+7/7P/r/+r/6//r/+v/7P/s
/+z/7P/s/+3/7f/t/+3/7f/t/+z/7P/s/+z/7P/s/+z/7P/r/+v/6//r/+v/6v/o/+n/
6f/o/+r/6v/q/+r/6f/o/+f/5v/n/+f/5//n/+r/6//s/+3/6//r/+v/6//r/+v/7P/s
/+z/7P/r/+v/7f/u/+//8f/v/+//7v/u/+7/7v/u/+7/7v/u/+7/7v/v/+//7//v/+7/
7v/u/+7/7v/t/+v/6//u//D/8P/w//D/8f/y//L/8v/2//b/9v/3//X/9//4//j/9//1
//T/8//x//P/9f/1//X/9v/2//b/9//4//n/+v/4//f/9v/0//P/8P/t/+v/6//r/+r/
6P/m/+b/5//n/+n/6f/p/+f/5//n/+f/5//p/+j/6P/o/+f/5//n/+f/6P/m/+f/6f/n
/+j/6f/p/+f/5//o/+j/6f/p/+n/5//m/+T/6P/q/+j/4v/e/9//5P/k/+X/6v/u//L/
/P8NABwALwBFAFwAeACWALEAywDpAP4ACAEEAeoAtgB9AFcAPAAcAAIA9//s/+L/3f/d
/9r/1v/Z/9v/3f/d/+D/4P/g/+P/5v/m/+f/5f/m/+b/5v/j/+P/4//h/+b/5//o/+n/
6f/p/+n/6f/n/+j/6P/p/+f/5v/m/+b/5P/j/+P/5P/l/+b/6P/p/+r/6f/q/+z/6v/q
/+r/6//p/+n/6P/o/+r/6//r/+v/6v/q/+r/6v/r/+z/7P/s/+v/6//r/+r/7P/t/+3/
7P/t//D/8f/y//P/8//z//P/9P/0//X/9f/3//n/+//+//3//v8AAAAAAAACAAQABQAI
AAkACwAPAA4ADQAMAAsACgAKAAsACwAOAA4ADQANAAwADAALAAkACAAIAAgABwAGAAMA
AwABAAAAAQAAAAAA/f/8//r/+v/2//T/9P/0//X/9P/0//P/9P/0//X/9f/x//D/8P/w
//L/8f/w//D/8v/y//L/8v/x//H/8f/x//H/8f/w//D/7v/u/+7/7v/w//D/7//v/+3/
7f/t/+z/7v/v/+//7v/w//D/8P/w/+7/7v/u/+7/7//v/+//7//v/+//7//v//H/8f/x
//H/8//z//T/9P/0//T/8//z//T/9P/0//X/9//3//b/9v/z//L/8f/w//L/9P/2//j/
+P/3//b/9f/2//b/9v/2//b/9v/3//j/+P/4//z//P/8//3//P/9//3//P/8//v/+//7
//r//f8AAAEA//8AAAAAAAAAAAAAAAAAAPz/+//6//j/+P/2//T/8//1//X/9P/y//D/
8P/x//H/7//v/+//7f/t/+3/7f/t//D/8P/x//L/9f/1//X/9f/z//D/8P/x//D/8P/w
/+//8f/x//L/8v/z//P/8//x//D/7v/u/+7/7v/q/+j/5//q/+r/6//u//L/9v/8/wcA
GAAtAEMAXAB2AJQAsQDHAN8A/AAQARQBBgHcAKUAdQBUADYAGAAFAPr/8P/n/+P/3v/g
/+X/5//l/+P/5v/o/+T/5//s/+z/7f/t/+7/7v/u/+3/7f/t/+v/7v/v//D/8f/z//P/
8//z//L/8v/x//H/8P/u/+3/7P/u/+3/7f/u/+//8P/y//P/8v/v/+7/7v/u/+7/7v/v
/+//7//u/+7/7v/v/+//7//w//D/8P/w//P/9P/0//T/8v/z//T/9P/0//X/9f/0//b/
+P/4//j/+v/5//j/9//5//r//P/9//7///8AAAIABQAGAAgACAAIAAoADAANAAsACwAM
AA8ADQANAA0ADQAPABAAEgATABYAFgAVABUAEwASABAADQAMAAwADAALAAwACwANAA0A
CQAJAAcABgAEAAIA///+//z/+v/6//r/+v/6//v/+//5//j/+P/3//b/9v/3//j/9v/1
//T/9P/3//j/+f/6//j/9//2//X/9f/1//T/9P/0//T/9P/0//b/9v/1//X/9f/1//X/
9P/0//X/9f/0//b/9v/2//b/8//y//H/8P/0//X/9v/3//X/9f/1//X/9v/3//j/+f/3
//f/+P/4//n/+P/2//X/+P/4//j/+f/7//v/+v/6//v//P/9//7//f/8//v/+v/6//n/
+P/3//z//v/+//7//f/8//v/+v/9//7//v/+//7//v/+//////8BAAIAAgACAAEAAQAB
AAAAAwAGAAcABQAGAAYABgAEAAQABAAEAAQAAwACAAAAAQD+//v/+f/3//f/9v/0//L/
8v/z//P/8//z//P/8f/0//X/9v/3//f/9v/2//b/9f/1//X/9f/y/+7/7f/t//D/8v/0
//X/9f/1//b/9v/z//P/8//x//T/9P/2//b/+P/2//D/7//u/+7/7//w//D/+P8CAA8A
HAAvAEUAXgB4AJQArQDHAOMA/gASARgBCAHeAKcAdQBUADYAGAABAPj/8v/p/+f/6P/k
/+H/5f/r/+v/6P/m/+b/6f/q/+7/7//x//L/8v/y//P/8//z//H/8//z//P/8//y//H/
8P/v/+//8P/w//H/8v/y//P/9P/0//P/8//0//L/8v/z//P/9f/z//P/9P/y//L/8v/z
//P/8//y//L/8P/x//H/8f/x//L/8//0//P/9P/0//T/8//z//P/8v/1//f/+P/4//f/
+P/3//b/+//9////AQABAAIABAAFAAUABQAFAAYABwAIAAoACgAMAA4AEAARABMAEwAU
ABcAFAATABIAEQAUABQAFQAVABgAGAAXABcAFwAWABQAEQAQABAAEAAPABAADQANAAsA
CwALAAkACAAFAAQAAgACAAIAAAAAAAAAAQAAAAAA///8//z//f/9//v/+v/6//r//P/7
//r/+v/7//r/+f/4//f/9//3//f/+f/5//j/+P/4//j/+P/4//f/9v/0//P/9v/3//j/
+P/4//n/+f/4//b/9v/2//b/9v/2//b/9v/5//n/+f/5//f/9//3//f/9//3//f/9//3
//f/+P/4//r/+v/5//n/+v/6//r/+//6//n/9//2//n/+v/7//z/+//6//n/+P/6//v/
/P/9//z//P/8//z//v/9//j/+P/4//j/+P/7//z//P/8//z//P/8//3///8BAAIAAgAC
AAEAAQABAP//AQADAAMAAQACAAIAAgACAAIAAgACAAIAAwAEAAQAAgD+//r/9//1//X/
9P/y//D/8P/x//H/8//z//P/8f/z//P/8//z//X/9P/0//T/8//z//P/8//x/+7/7v/v
//D/8v/0//X/8v/x//H/8P/x//H/8f/v/+7/9P/2/+7/6v/u/+7/7f/q/+r/6//w//T/
/P8IABkALAA/AFMAbACIAKQAvQDVAO8ACAESAQoB7AC6AIcAZQBKACoADgD///T/6P/j
/+P/4v/g/+X/5//n/+P/5P/m/+j/6f/q/+z/7f/v//D/8P/w/+//7//v/+3/7f/t/+3/
7f/t/+3/7f/t/+7/8P/x//P/8f/w//D/8P/v/+3/7P/s/+3/7v/w//H/8//x//H/8v/w
//D/8P/x//H/8f/w//D/7v/v/+//7//w//D/8P/w//P/9P/0//T/8//z//P/8v/y//P/
8//y//T/9v/2//b/9//3//f/9//6//z///8BAAAAAQACAAQABQAGAAgACAAIAAoADAAN
AA0ADQAOABEAEwATABMAEwARABAAEAAPABMAFAAUABUAFQAUABIADwAPABAAEQARAA0A
CQAIAAUABQAFAAMAAgACAAIAAQACAP///P/7//r/+v/6//v/+//6//r/+//7//n/+P/4
//j/9v/1//T/9P/0//T/9P/0//H/8f/x//H/8//z//L/8v/1//b/9//4//X/9P/y//H/
8//z//P/8v/0//X/9f/0//L/8v/y//L/8//0//X/9v/2//X/9P/z//X/9f/1//X/8//z
//P/8//z//P/9P/0//b/9v/1//X/+P/4//j/+f/4//f/9f/0//X/9v/3//j/9v/2//b/
9v/3//f/9//3//r/+v/6//r/+v/5//n/+f/2//b/9P/0//T/9P/3//j/+P/4//v//P/9
/////f///wAAAAD+//3//f/9//3///8BAAEAAQACAAIAAgABAAAA///+//3//f/9//z/
+f/2//P/8f/x//H/8P/u/+z/7P/t/+3/7v/v//D/7//x//H/8f/x/+//7v/u/+7/8P/x
//L/8//x/+7/7v/v//H/8v/z//P/8v/x//H/8P/v/+//7//t/+7/7P/o/+r/7P/q/+j/
5//o/+r/6//u//b/AAAQACEANABPAGkAfgCcALwA1wDzAA0BFgEMAe4AvgCKAGEARQAm
AA4A/v/x/+b/4v/h/9//4P/i/+H/3//h/+X/5v/m/+j/6f/o/+j/5//p/+r/6v/q/+v/
6//r/+n/6//r/+v/6//t/+3/7f/t/+v/7P/s/+3/7//u/+7/7v/u/+3/7f/u/+z/7P/t
/+3/7f/r/+v/7P/q/+r/6v/r/+3/7f/s/+z/7P/t/+3/7f/u/+7/7v/u/+3/7v/u/+7/
7v/v//D/8P/w//H/8f/w//H/9P/1//b/9//3//f/9//3//j/+v/7//3///8BAAQABAAE
AAUABAACAAQABgAHAAgACQALAA8ADwAPAA8ADwAPAA4ADgANAA0ADAAKAAkADAAOAA8A
DwANAAwACwAJAAoABwAHAAUAAwADAAEAAAD///7//P/8//r/+P/4//j/9//2//b/9f/y
//L/8//z//L/8v/z//T/8v/x//D/8P/x//D/7//u/+7/7//w//H/8f/x//D/8P/y//L/
8v/y//D/8P/v/+//7f/t/+3/7P/q/+v/6//q/+v/7P/t/+7/8P/w//D/8P/x//H/8f/x
/+7/7f/s/+v/7v/v//D/8f/x//H/8v/y//L/8v/x//H/8v/y//L/8//1//X/9P/0//H/
8P/v/+7/8f/y//P/9P/z//T/8//y//H/8P/z//T/9P/0//b/9v/2//f/9//5//r/+v/7
//v//P/9//v//f///////f/+//7//v/8//z//P/8//j/9//2//T/9f/y/+//7f/t/+3/
7P/q/+r/6v/r/+v/7P/t/+7/7f/t/+v/6f/n/+r/6v/r/+z/6//r/+v/6//t/+r/6v/r
/+v/7P/t/+3/6//r/+z/7P/r/+v/6//p/+b/5P/o/+r/5v/k/+b/5//k/+L/5f/o/+7/
8P/2/wcAGAArAD8AWgByAI4ArQDFAN8A+gAKAQoB+gDQAJcAZQBGACwAEgD7/+7/4P/f
/+P/3P/U/9n/3f/Z/9n/3P/g/+T/5f/k/+T/5//n/+j/6P/o/+f/5//n/+X/6f/p/+n/
6f/o/+f/5v/l/+f/6P/o/+n/6f/o/+j/6P/m/+X/5f/m/+b/5v/n/+f/6f/n/+f/6P/o
/+j/6P/p/+f/5//m/+b/5v/n/+f/5//o/+j/6P/o/+v/7P/s/+z/7P/t/+7/7v/t/+3/
7P/q/+z/7v/u/+7/8//z//P/8//0//T/9f/1//j/+f/6//z/+//8//7//v8AAAIABAAF
AAMAAwAEAAcACQAJAAkACQAKAAoACwALAAwADAALAAsACgAKAAkABwAIAAgACAAHAAgA
BQAFAAMAAQABAP///v/7//r/+P/4//X/8v/x//D/8f/w//D/7//u/+7/7//v/+z/6v/p
/+j/6v/r/+z/7v/t/+z/6//q/+n/6f/p/+n/6//t/+7/8P/u/+7/7v/u/+3/7P/q/+n/
6f/p/+n/6P/m/+f/5//m/+j/6P/o/+j/6P/o/+j/6P/p/+n/6f/p/+v/6//r/+v/6v/p
/+j/5//o/+n/6//s/+z/7P/r/+v/7P/s/+z/7f/u/+//7//w/+7/7v/u/+7/7v/u/+7/
7v/v/+3/7f/t/+7/7f/s/+v/6v/s/+7/7//w//P/9P/1//f/9P/1//X/9P/0//P/8//z
//L/9f/4//n/+P/4//f/9v/2//b/9v/2//b/9f/0//L/8f/u/+v/6f/q/+v/6//q/+j/
5v/l/+P/4//j/+P/4f/k/+X/5v/n/+f/5v/m/+b/5v/l/+T/4//k/+L/4//l/+P/5P/l
/+X/5//n/+j/6P/p/+n/6f/n/+D/4P/i/+T/5P/k/+D/3//c/9z/3//k/+b/7P/4/wcA
FgAlADsAVgBwAJAAsQDJAOMA/AAIAQQB6gC6AIMAVwA4ABwAAgD1/+r/4v/X/9H/0P/U
/9f/1f/X/9v/2v/Y/9r/3f/e/97/4f/f/+D/4P/g/+L/4//k/+P/4v/h/+D/3//g/+H/
4v/j/+H/4v/i/+P/4//i/+L/4v/k/+P/4//k/+L/4v/j/+P/4f/f/9//4P/j/+T/5f/n
/+X/5f/k/+T/5v/n/+f/5//j/+L/4f/g/+P/5P/k/+T/5v/n/+j/6P/m/+f/5//m/+T/
5v/m/+b/6v/r/+z/7f/s/+z/7f/t/+//8f/z//b/+f/6//z//P/5//r/+//7//z//f//
/wMAAwADAAMAAwACAAIAAwADAAMAAgAAAP//AwAEAAQAAwAAAAAAAAD//wAA/f/9//v/
+f/5//f/9v/0//L/7//u/+//7v/v//D/7v/s/+v/6f/o/+j/6f/p/+n/6P/o/+j/5v/l
/+T/5P/k/+T/5P/k/+b/5//o/+n/6P/n/+X/5P/i/+L/4v/i/+T/5P/j/+P/4//j/+P/
4v/k/+X/5f/k/+L/4v/i/+L/5P/k/+T/5P/j/+P/4//j/+X/5f/l/+X/4//j/+P/4//l
/+X/5v/m/+b/5v/l/+X/5v/m/+b/5//p/+n/6P/o/+f/5v/l/+T/5v/m/+b/5v/p/+r/
6P/o/+j/6P/p/+r/6v/q/+r/6v/q/+v/7f/v//D/8P/u/+3/7f/t/+z/7//y//P/8v/y
//H/8P/w//D/8P/w//D/7//u/+z/6f/m/+P/4f/j/+P/4v/g/97/3v/f/9//4f/h/+H/
3//f/9//3//f/9z/2v/Z/9j/3P/d/97/3//f/9z/3P/d/93/3v/f/9//3v/d/93/3P/a
/9n/2P/V/9b/1v/a/9r/1v/U/9b/1//U/9T/2f/a/9z/4P/m/+3/+P8JAB8AOgBUAHAA
iwCpAMUA4AD2AAAB+ADYAKMAcQBKACwADADx/+L/1v/N/8n/yP/K/8v/zf/N/8v/yv/K
/8r/y//M/9D/1f/X/9j/2P/Y/9b/1f/U/9H/0f/R/9H/0f/S/9P/1P/V/9f/2P/Y/9n/
2P/W/9X/1P/U/9P/0//U/9T/1P/V/9X/1v/V/9b/2P/V/9T/0//T/9b/1//X/9j/1v/X
/9f/1//U/9T/1P/U/9P/1P/U/9T/1v/X/9j/2P/Y/9n/2f/Y/9b/2P/Y/9j/2v/Z/9j/
1//Z/9r/3P/d/9//4f/j/+b/5//o/+r/6v/q/+z/7v/v/+//7//w//P/8f/x//H/8f/y
//L/8//z//L/8v/x//H/8v/y//H/7//w//D/8P/v/+z/6f/p/+f/5//n/+X/5P/l/+T/
4v/i/+D/3v/e/97/2//a/9r/2f/V/9T/1P/T/9T/1P/V/9b/1v/V/9T/1P/U/9T/1P/U
/9P/0//T/9P/0//T/9L/0v/Q/9D/0P/Q/9D/0P/P/8//0P/R/9L/0v/Q/9H/0f/Q/9D/
0P/Q/9D/zv/O/87/zv/P/8//z//P/8//z//P/8//z//P/8//z//R/9H/0v/S/9H/0P/O
/83/0P/Q/9D/0f/R/9H/0P/Q/9L/0v/S/9L/z//O/83/zP/Q/9H/0v/T/9H/0P/P/87/
0f/R/9L/0//S/9P/0//T/9P/0//T/9T/0v/S/9P/0//V/9T/1P/Y/9r/2v/a/9n/1//X
/9f/1//Y/9j/1v/W/9X/0//S/9H/zf/L/8j/xv/F/8T/wv/C/8T/xf/F/8f/x//G/8X/
xP/D/8L/xv/F/8T/w//C/8T/xP/E/8T/wv/C/8L/wv/C/8L/wv/C/8L/wv/C/8L/wf/A
/7//vv++/77/vv++/7z/vP+8/7z/uv+6/7r/uv/D/8z/1f/e//b/DAAiADgAUgBqAIIA
mgCqAA==
         </WaveFormData>
      </LeadData>
      <LeadData>
         <LeadByteCountTotal>10000</LeadByteCountTotal>
         <LeadTimeOffset>0</LeadTimeOffset>
         <LeadSampleCountTotal>5000</LeadSampleCountTotal>
         <LeadAmplitudeUnitsPerBit>4.88</LeadAmplitudeUnitsPerBit>
         <LeadAmplitudeUnits>��V</LeadAmplitudeUnits>
         <LeadHighLimit>2147483647</LeadHighLimit>
         <LeadLowLimit>268435456</LeadLowLimit>
         <LeadID>V6</LeadID>
         <LeadOffsetFirstSample>0</LeadOffsetFirstSample>
         <FirstSampleBaseline>0</FirstSampleBaseline>
         <LeadSampleSize>2</LeadSampleSize>
         <LeadOff>FALSE</LeadOff>
         <BaselineSway>FALSE</BaselineSway>
         <ExcessiveACNoise>FALSE</ExcessiveACNoise>
         <MuscleNoise>TRUE</MuscleNoise>
         <LeadDataCRC32>2370238512</LeadDataCRC32>
         <WaveFormData>
tgC2ALYAtgCaAH4AYgBGADQAJAAUAAQA/v/4//L/7P/q/+r/6v/q/+z/7P/s/+z/7P/s
/+z/7P/u/+7/7v/u/+//8P/x//L/8v/y//L/8v/x//D/7//u/+//8P/x//L/9P/0//T/
9P/y//L/8v/y//H/8P/v/+7/7v/u/+7/7v/w//D/8P/w//P/9P/1//b/9f/0//P/8v/y
//L/8v/y//T/9P/0//T/8v/y//L/8v/0//T/9P/0//X/9v/3//j/9v/2//b/9v/4//r/
/P/+////AAABAAIABAAGAAgACgAKAAoACgAKAAwADAAMAAwADQAOAA8AEAARABIAEwAU
ABIAEgASABIADwAOAA0ADAAOAA4ADgAOAAoACAAGAAQAAgACAAIAAgD///7//f/8//z/
/P/8//z/+v/6//r/+v/4//j/+P/4//f/9v/1//T/9v/2//b/9v/4//j/+P/4//f/9v/1
//T/8v/y//L/8v/z//T/9f/2//T/9P/0//T/9P/0//T/9P/y//L/8v/y//T/9P/0//T/
9P/0//T/9P/y//L/8v/y//L/8v/y//L/8v/y//L/8v/z//T/9f/2//T/9P/0//T/9P/0
//T/9P/2//b/9v/2//b/9v/2//b/+P/4//j/+P/3//b/9f/0//T/9P/0//T/9//4//n/
+//7//r/+v/5//v//P/8//z/+v/7//v/+f/9/////////wAAAAAAAAAAAAAAAAAA//8A
AP///v/8//r/9//0//T/9P/0//H/7//z//T/9P/z//P/8//0//T/8v/y//L/8v/u/+3/
7P/s/+3/7v/v/+//6//q/+n/6P/t//D/8v/0//L/8v/y//L/8v/y//D/7//3//X/8v/y
//H/7f/q/+r/6P/o/+v/8f/2//z/BgARAB0ALABBAFQAaAB8AJIApAC6AMsA0QDIAK0A
hABiAE0AOwAnABYADAD///P/6v/q/+v/6f/o/+b/5v/o/+f/5v/n/+f/7P/x//H/8f/x
//H/7//v/+//7//t/+7/7v/u/+7/7v/u/+7/8P/w//H/8f/x//H/8f/x//P/8f/x//L/
8f/x//H/8f/v/+3/7f/t/+//7//v//H/8f/w//D/8P/y//L/8v/y//H/8f/w//D/8f/x
//L/8//z//P/8//0//L/9P/0//H/7//x//H/8f/1//f/9//3//f/+v/7//z//P/8//z/
/v8AAAIABQAGAAUABQAIAAkABwAIAAkACgALAAsADAAMAA0ADgAQABEADgANAAwACwAN
AA4ADQANAAwADAAMAAsABwAHAAcABQAEAAMAAwACAAAA//////3//P/8//v/+f/7//v/
+f/4//j/+f/5//n/9f/z//L/8f/z//P/8//y//P/9P/1//b/8v/y//L/9P/y//L/8v/y
//T/9P/0//P/9f/1//X/9f/0//P/8v/w//D/8f/y//P/8//y//H/8P/w//L/8P/w//D/
8P/w//D/8P/w//L/8v/0//T/8//z//L/8f/w/+//8f/x//H/8f/z//X/9//4//b/9f/z
//P/8//1//X/9P/y//P/8//y//b/+P/0//L/9P/0//T/9P/0//b/+P/4//j/+f/6//r/
+//5//n/+v/6//r/+v/7//v/+//9/////////wAAAAAAAAAAAAAAAAAA/f/8//v/+v/4
//b/8//w//D/8P/w/+3/7P/v//H/8v/v/+//7//w/+7/7v/u/+7/7v/t/+3/7f/w//D/
8P/w/+3/7P/s/+z/7P/t/+7/7v/w//D/8P/w//D/8P/w/+7/6f/n/+f/7v/u/+v/6//s
/+r/6v/w//H/7//y//r/AgATACkAPgBPAGQAegCKAJgArADAAMkAxQC0AJEAaABQAD0A
KQAZAAoA+v/x/+v/5v/i/+H/5f/q/+b/4v/i/+P/5v/p/+v/7P/t/+//7//v/+//7P/r
/+r/6f/p/+r/6v/q/+r/6v/q/+r/6v/q/+v/6//s/+3/7v/v/+7/6//q/+r/7P/t/+7/
7//t/+v/6//r/+n/6f/p/+v/7f/s/+z/7P/t/+7/7//w/+7/7f/r/+r/7f/t/+7/7//t
/+3/7f/u//D/8v/y/+//7//x//H/8f/z//X/9f/1//X/+P/5//r/+v/6//r//P///wAA
AgACAAEAAQAEAAUABQAGAAcACAAJAAkACgAKAAwADAANAA0ADAALAAoACQAMAAwACgAJ
AAoACgAKAAkABQAFAAUAAwD+//3//f/8//7//f/9//v/+P/4//f/9f/z//P/8f/w//L/
8//z//P/8//z//T/9f/0//P/8v/w//L/8v/y//L/8v/y//L/9P/x//D/7//u//D/8P/w
/+//7//v/+//7//x//H/8f/w/+3/7f/t/+3/7P/s/+z/7P/u//D/7v/u/+z/7P/s/+z/
7//w//P/9P/y//L/8f/x/+//7//v/+//7//v/+//7//w//H/8v/y//T/8//x//H/7//x
//H/8P/u/+//7//u/+//8P/z//T/9P/0//T/8//s/+r/6//s/+3/7v/x//T/9f/2//X/
9v/2//f/9f/1//b/9v/2//b/9//3//X/9//5//n/+//8//z//P/6//r/+v/6//v/+v/5
//j/9P/y/+//7P/s/+z/7P/p/+n/6//s/+z/6v/p/+j/6P/q/+r/6v/q/+v/6//s/+3/
7f/s/+v/6v/p/+j/6P/o/+r/6//s/+z/7v/u/+7/7v/t/+z/6//o/+n/6f/n/+j/6v/p
/+f/6P/k/+L/5P/l/+f/7v/4/wAADwAjADYARQBYAG4AggCWAKoAwADLAMcAtgCTAGgA
SAA3ACkAGQAGAPz/9//v/+j/6P/l/+X/5v/k/+D/4P/h/+D/4f/j/+b/6//r/+v/6//r
/+n/6f/p/+n/6P/o/+f/5v/m/+b/5v/m/+j/6P/p/+n/5//n/+f/5//p/+f/5//o/+b/
5//o/+n/6f/n/+f/5//p/+n/6f/r/+v/6v/q/+r/6//s/+3/7v/r/+v/6v/q/+j/5//n
/+f/6P/p/+r/7P/u//D/8P/t/+v/7f/t/+3/8f/z//P/8//y//T/9P/0//n/+v/7//7/
/P/8//3//P/8//3/AQADAAMABAAFAAYACQAJAAoACgAJAAgACAAHAAgACQAKAAsACgAK
AAgABwAEAAQABAADAAEAAQABAP///v/9//3//P/7//n/+P/1//f/+P/4//f/9f/1//P/
8v/y//P/8//z//D/7//v/+//8f/x//H/8P/w//D/8P/w/+7/7v/u//D/7//u/+3/7P/t
/+7/7//v/+3/7f/t/+3/7v/v//D/8P/u/+3/7P/r/+z/7P/s/+z/7f/w/+//8P/u/+7/
7v/u/+z/7P/u/+7/7P/s/+v/6//s/+3/7v/v//D/8f/y//P/8//z//P/8v/v/+3/6v/p
/+3/8f/z//T/8//z//L/8P/v/+7/7//u/+//8P/x//H/8v/x//H/8v/y//D/8v/y//L/
8v/y//T/9P/0//T/9P/z//P/9P/1//f/+P/6//r/+//7//f/+f/7//v/+f/6//r/+v/8
//z//P/8//n/+P/3//b/9v/0//H/7v/s/+z/7P/p/+n/6//s/+z/6f/p/+n/6v/r/+z/
7f/u/+r/5//l/+P/6P/q/+z/7v/r/+r/6v/q/+j/6f/q/+r/7P/s/+z/7P/u/+7/7v/s
/+3/7f/p/+j/5v/l/+P/5P/i/+L/5P/r//H//P8IABAAHwA1AEgAWwBsAIAAlACsAMAA
0ADRAL8AmABvAFIAQAAvABkACQD+//L/6//p/+j/5v/j/+X/5v/m/+j/6P/n/+b/5//n
/+j/6f/r/+v/6//r/+n/6f/p/+n/5//o/+j/6P/o/+j/6P/o/+j/6P/p/+n/6//r/+v/
6//r/+n/6f/q/+r/6//s/+3/7//t/+3/7f/s/+v/6v/r/+3/7P/s/+z/7P/s/+z/7P/t
/+3/7P/s/+v/6//s/+3/7//v/+//8P/v//D/7//r/+3/7//v/+//7//x//H/8f/y//b/
+P/6//r/+v/6//z//f/+/wAAAAABAAEABAAFAAMABAAFAAYABQAFAAYABgAHAAgACgAL
AAsACwALAAsADAAMAAoACQAIAAgACAAHAAQAAwACAP///P/7//v/+v/6//n/+f/3//f/
+P/4//f/9f/1//P/8v/y//P/8//z//L/8f/x//H/8f/x//H/8P/u/+7/7v/u/+3/7v/v
//L/8P/w//D/8P/u/+7/7v/t/+3/7f/t/+3/8P/x//L/8v/x//H/8f/x/+//7v/t/+z/
7v/w/+7/7v/w//D/8P/w/+3/7P/t/+z/7v/u/+3/7f/u/+//8P/x//L/8//0//X/8//z
//P/8v/0//P/8f/x/+//8f/x//D/8P/x//H/8P/w//D/8v/y//T/9P/0//P/8P/v/+//
8P/u/+z/7//w//H/8v/y//T/9P/0//f/+P/4//n/9//3//j/+P/6//r/+//7//f/+f/7
//v//f/+//7//v/8//z//P/8//v/+v/5//j/9f/y/+7/6v/s/+z/7P/p/+j/6//t/+7/
6//r/+v/7P/s/+z/7P/s/+7/7f/t/+3/7f/s/+v/6v/s/+z/7f/u/+3/7f/t/+z/6v/q
/+r/6v/r/+z/7f/s/+3/6//p/+j/6v/p/+P/4v/m/+b/5P/n//H/9v/8/woAGQApADoA
TQBiAHYAiACaALAAwgDNAMsAtACLAGQATgA9ACkAFQAIAPr/7f/n/+b/6P/r/+f/4v/i
/+D/4P/h/+T/4//l/+b/6f/r/+v/6//r/+j/5//m/+X/5//o/+j/6P/o/+j/6P/o/+n/
6v/s/+3/7P/r/+r/6f/r/+n/6f/q/+r/6//s/+3/7f/r/+v/6//p/+n/6f/r/+n/6P/o
/+j/6v/q/+r/6v/p/+n/6P/o/+n/6f/q/+v/7f/t/+3/7v/w//L/8v/v/+3/7//v/+//
7//x//H/8f/y//b/+P/6//v/+v/5//r//f/+/wAAAAD+//3//////wAAAgAEAAYABQAF
AAYABgAIAAgACQAJAAkACQAJAAkACgAKAAgABwAGAAYABgAFAAMAAwADAAEA/P/7//v/
+v/6//n/+f/3//j/+P/3//X/8//z//H/8P/y//P/8//z/+//7f/s/+v/7f/t/+3/7P/u
/+7/7v/u/+7/7v/u//D/8P/w//D/8P/u/+7/7v/t/+//7//v/+//7f/t/+3/7P/r/+v/
6//r/+z/7P/s/+z/6v/s/+r/6v/q/+r/6v/q/+3/7v/x//L/7//u/+z/6//t/+3/7f/t
/+//7//v/+//8P/x//L/8v/w/+//7f/t/+//8f/x//D/7v/v/+//7v/u/+7/8P/w//D/
8P/w/+//8P/t/+v/7v/w//D/8P/w//D/8P/y//L/8v/1//b/9v/3//X/9f/2//b/9P/0
//X/9f/z//X/9//3//f/+P/4//j/+f/6//v//P/6//j/9v/0//T/8v/v/+z/6v/q/+r/
5//l/+f/6P/o/+n/6f/p/+r/6v/q/+r/6v/q/+n/6f/p/+j/6P/o/+j/6f/o/+j/6P/o
/+n/6v/q/+r/6v/q/+r/6v/q/+r/6P/n/+X/5//q/+r/5f/f/+D/5P/k/+T/6f/t//D/
+v8GABMAHwAwAEMAWABsAIIAmACuAL4AxQDBAK4AhwBgAEYANQAhAA0AAgD4/+3/6f/m
/+L/3//f/+D/4P/i/+L/3//g/+X/5f/m/+f/5//n/+f/5//j/+P/4//j/+T/5v/n/+j/
6P/o/+j/6P/m/+b/5//n/+X/5f/l/+X/5//l/+X/5v/o/+n/6v/r/+v/6f/p/+n/5//n
/+f/6f/p/+j/6P/o/+r/6v/q/+r/6f/p/+j/6P/p/+n/6v/r/+n/6f/p/+r/6v/s/+z/
6f/q/+3/7v/v//D/8f/w/+//7//y//P/9P/2//b/9v/4//f/+P/6//r/+f/5//z//f//
/wIABQAIAAYABQAFAAQABAAEAAUABQAFAAUABQAFAAYABgAEAAMAAgACAAIAAQABAAEA
AQD///7//f/9//z/+v/5//n/9//1//T/8v/v//L/8//y//L/8v/z//P/8//x/+//7v/t
/+//7//v/+7/8P/w//D/8P/u/+7/7v/w/+7/7v/u/+7/7v/u/+7/7f/v/+//7//v/+3/
7f/t/+z/7f/t/+3/7f/u/+7/7v/u/+z/7v/s/+z/7f/u/+//8P/v/+7/7//u//D/8P/v
/+//8f/x//H/8f/x//H/8f/x//D/8f/y//L/8//z//L/8//x//H/7//s/+7/8f/z//T/
8v/y//T/9P/0//T/9P/0//T/9P/0//b/9v/2//n/+v/6//v/+v/5//n/+P/4//j/+f/5
//n/+//9//3//f/+//7//v/+//7//v/+//z/+v/4//b/9//2//T/8v/y//L/8v/v/+v/
7f/u/+7/7f/t/+3/7v/s/+z/7P/s/+//7//w//H/8v/y//L/8v/v/+7/7v/u/+z/7f/u
/+7/8P/w//D/8P/w//D/8P/u/+//7f/t/+z/6v/p/+X/5v/q/+r/6v/t//H/9P/4/wIA
EQAfADAAQwBYAG4AggCSAKIAugDLAM8AxAClAHoAWgBFADEAHwAQAAQA+//z/+z/5v/l
/+n/6v/m/+T/5v/n/+T/6f/t/+7/6//r/+v/6//r/+r/6//s/+3/7//w//D/8P/y//L/
8v/y/+//7v/u/+3/6//r/+v/6//t/+v/6//s/+3/7//x//P/8f/t/+v/6f/q/+v/7P/v
/+//7v/u/+7/7v/u/+7/7v/v/+//7v/u/+//7//w//H/8f/x//H/8v/y//T/9P/x//L/
9f/2//f/9v/3//b/9f/1//j/+f/6//r/+v/6//z///8AAAIAAgADAAMABgAHAAYABgAG
AAYABwAHAAgACAAKAAoACwALAA0ADQANAA0ADQAMAAkABwAGAAYABgAFAAUABwAJAAkA
BAADAAMAAgAAAP/////9//r/+v/5//f/+P/5//j/+P/3//f/9v/1//b/9f/1//X/9f/1
//X/9P/1//b/9//4//X/9P/z//T/8v/y//L/8v/0//T/9P/z//X/9f/1//X/9f/1//X/
9P/1//X/9f/1//b/9v/2//b/8//0//H/8P/z//T/9f/2//X/9P/1//T/9f/2//b/9//3
//f/9//3//f/9//3//f/9v/3//j/+P/5//n/+P/5//v//f/9//z/+//7//r/+P/3//b/
9//2//r//P/6//z/+//6//n/+P/6//z//P/8//v//P/8//3//////wAAAAAAAAAAAQAB
AAEAAwAFAAUAAwAEAAQABAAEAAQABAAEAAMAAgABAAAA///+//z/+v/5//j/9//z/+//
8f/y//L/8f/x//H/8v/z//T/9f/2//b/9f/1//X/9f/0//P/8v/v/+7/7v/u//H/8//1
//b/9v/2//b/9v/1//T/8//w//P/8//1//b/+P/1//H/7v/u/+7/8P/v/+//9v8AAAwA
FQAjADQASQBeAHIAggCSAKgAwgDRANMAyACnAH4AXABHADUAHQAMAAYA///3//T/8v/r
/+n/7P/u/+7/6v/p/+j/6f/r/+7/7//x//H/8f/x//D/8f/y//P/8//0//T/9P/x//D/
7//u//D/8P/x//H/9P/1//b/9//1//P/8//0//P/8//z//P/9f/z//P/8//x//H/8f/z
//P/8v/y//L/8P/w//D/8P/y//P/8//0//X/9f/2//f/9P/z//L/8v/z//b/9//1//P/
9f/1//X/+v/9//7//////wIAAwAEAAUABAADAAQAAwAEAAYABgAGAAcACwANAA0ADgAP
ABAAEAAPAA8ADgAOAA4ADwAPABEAEQARABEAEAAQAA4ADQAMAAwADAALAAsACwALAAkA
BwAHAAgACAAFAAMAAgD/////AAAAAP//AAABAAAAAAD//////v/9//r/+f/5//n/+//7
//v/+v/6//r/+v/6//j/+P/4//r/+P/4//j/+P/6//r/+v/5//j/9//2//X/9v/3//j/
+P/3//f/9//3//j/+P/4//j/9v/4//b/9v/5//r/+//8//n/+P/5//j/+P/4//f/9//5
//n/+f/5//n/+f/5//n/+P/5//r/+v/6//n/9//3//j/+//8//z/+//7//r/+P/5//r/
/f/+//7//v/+//3//v////r/+P/4//j/+P/5//z//f/+//3//v/+////AQABAAIAAgAA
AAAAAQABAP//AQADAAMAAgACAAEAAAABAAIAAwAEAAQABAAEAAQAAAD+//v/+P/2//b/
9v/z/+//8f/y//L/8//z//P/9P/2//b/9v/2//b/9f/1//X/9P/0//T/9P/x//D/8P/w
//H/8//1//b/9f/0//P/8v/y//L/8v/w/+//9//3//D/6v/v//H/7v/u/+z/7v/x//f/
/v8KABgAJQAzAEIAVQBqAIAAkACiALQAyADRAMsAtACNAGoAVgBHAC8AGwAMAAAA9//x
//D/7P/p/+v/8P/u/+j/6P/r/+z/6//r/+z/7//x//H/8f/x//H/8f/x//H/7//w//D/
8P/u/+7/7v/u//H/8v/0//X/8//z//P/8//w/+3/7P/s/+3/7//x//P/9f/z//P/8//z
//P/8//1//P/8v/y//L/8v/y//L/8v/z//P/8v/y//X/9f/2//f/9v/1//T/9P/0//b/
9v/z//X/9//3//f/9//5//n/+f/7//7///8AAAAAAAAAAAIAAwAEAAYABgAHAAcACgAL
AAsADAANAA4AEQARABIAEgAQAA4ADQALAA0ADwARABMAEwASAA8ADQAOAA4ADgANAAoA
CQAIAAUABAADAAMAAgADAAMABAADAAEAAAD+//v//P/9//z//P/6//v/+//7//z/+//7
//v/+f/5//n/+P/2//b/9v/2//T/9P/0//b/9v/2//b/9v/3//j/+f/5//j/9//2//X/
9f/1//X/9P/2//f/+P/5//f/9v/1//T/9f/4//f/+P/2//b/9v/2//b/9v/4//j/9v/2
//X/9f/3//f/9//3//n/+f/5//n/+v/7//z//P/8//v/+f/5//f/+f/5//j/+P/5//n/
+P/4//j/+v/6//r/+v/6//n/+v/5//n/+v/4//r/+P/4//j/+P/4//r/+v/6//z//v//
/wEAAQABAAIAAgABAAAAAAD///7/AQAEAAUAAwAEAAQABAADAAIAAQAAAAAAAAAAAAAA
/P/6//f/9P/2//b/9v/z//D/8f/x//D/8P/x//L/9P/0//T/9P/0//T/8//z//P/9f/2
//f/+P/2//T/8//y//T/9f/2//b/9f/0//P/8v/y//L/8v/w//P/7//r/+7/7v/t/+3/
6v/s/+7/8P/x//f/AAAQABoAJwBBAFQAYwB8AJQAqAC+ANAA2ADTALsAkgBrAFQAQAAr
ABkADQD+//T/8f/v/+r/6v/r/+f/5v/m/+r/7P/t/+7/7f/r/+z/7f/v/+//7//v/+3/
7f/t/+3/7//w//D/8P/w//D/8P/w/+7/7v/v/+//8f/x//H/8f/x/+//7//w/+//7//v
/+//8f/v/+//7//t/+3/7f/v//H/8P/w//D/7v/u/+7/7v/v/+//7v/u//H/8f/y//P/
8//z//P/9P/y//T/9P/x//T/9//4//n/+v/7//r/+f/3//r/+//8/wAAAAAAAAIAAQAC
AAQABAADAAMABgAHAAkACgALAAwADQANAA4ADgANAAwADAALAAsACwALAAsADQAOAA0A
DQALAAoACQAHAAUABQAFAAMAAQABAAIAAgAAAP/////9//z//P/7//n/+f/5//f/9v/0
//X/9f/1//X/9f/2//f/9//3//f/9v/1//T/8//y//H/8v/z//b/9f/0//P/8v/z//T/
9f/1//P/8//z//P/8f/x//H/8P/t/+3/7f/t/+//8P/x//L/9P/2//T/9P/2//b/9v/2
//T/8v/y//D/8f/y//L/8//1//X/9f/1//X/9f/1//X/9P/1//b/9v/3//f/9v/3//X/
9f/z//D/8f/z//T/9P/2//b/9f/0//P/8v/0//b/9v/2//f/+P/4//n/+f/5//r/+v/7
//z//v////3///8BAAEAAAAAAP///v/+//7//v/+//z/+v/4//b/9f/0//L/8P/w//D/
8P/t/+v/7f/u/+7/7v/v//D/8v/w/+7/7P/q/+3/7f/u/+//7v/u/+7/7v/t/+z/7P/s
/+7/7//w//D/8P/w//D/8P/v/+7/7f/q/+f/6f/r/+z/6P/l/+X/5v/k/+T/5P/p/+3/
8P/2/wQAEwAhADAARQBYAG4AhgCYAKoAvgDJAMsAvgCdAHIATgA7AC8AHQAKAPz/7//t
//D/5v/b/9//5P/g/9z/3v/l/+j/5//n/+j/6f/p/+n/6f/p/+n/6f/p/+n/6f/q/+r/
6v/o/+j/6P/o/+j/6P/p/+n/6f/p/+n/6f/p/+f/5//o/+b/5//o/+n/6//p/+n/6f/p
/+n/6f/r/+r/6P/n/+b/6P/o/+j/6P/p/+n/6P/o/+v/6//s/+3/7//v/+//8P/t/+7/
7f/p/+n/6//r/+v/7//x//H/8f/v//L/8//0//b/9v/2//j/9//4//r/+v/8//3/AQAD
AAAAAAAAAAAAAwADAAQABAAGAAYABwAHAAUABQAFAAUABAAEAAIAAQADAAQABQAFAAEA
AQABAP///P/7//v/+v/5//f/9v/z//D/8P/v/+3/7//v/+3/7P/s/+3/7f/t/+r/6f/p
/+n/6v/r/+z/7P/r/+r/6f/o/+j/6P/o/+r/7f/u/+//8P/u/+7/7v/t/+v/6//r/+v/
6v/p/+j/5v/l/+X/5f/l/+j/6P/o/+j/5v/o/+b/5v/o/+j/6P/o/+j/6P/q/+r/6f/o
/+b/5f/o/+n/6v/r/+n/6f/p/+n/6v/r/+z/7P/u/+3/6//r/+v/7f/t/+z/6v/r/+v/
6v/q/+r/6v/q/+r/6P/o/+j/6P/q/+z/7P/s/+7/8P/x//P/8P/v/+//7v/u/+7/7//v
/+//8f/z//P/8f/y//L/8v/0//T/9P/0//P/8v/x//D/7v/s/+n/5v/o/+j/6P/l/+D/
4f/h/+D/3//f/9//4P/i/+L/4v/i/+T/4//j/+P/4//i/+H/4P/g/+D/4f/i/+D/4f/i
/+L/4v/i/+L/4v/j/+T/5f/k/93/3f/f/97/3v/d/93/2v/Y/9r/3v/h/+P/6P/y/wAA
DQAXACYAOQBMAGQAfACQAKQAtgDBAL0AqACDAFoAPgArABkACQD8//L/6f/f/9b/0v/V
/9X/1P/W/9b/1P/T/9b/2//f/97/3f/d/93/3f/d/93/3f/d/93/2//c/9z/3P/e/97/
3v/e/9z/3P/d/93/3f/d/93/3f/f/93/3f/e/9z/3f/e/9//3f/b/9v/2//c/93/3v/h
/+D/3v/d/9z/3f/e/9//4P/e/93/2//a/9v/2//c/93/3v/f/+D/4v/g/+L/4v/f/93/
3//f/9//4//l/+X/5f/k/+b/5v/m/+r/6v/q/+z/7//w//L/8v/w/+//8f/x//H/8v/z
//T/9f/1//b/9v/2//b/9//3//T/8//y//H/9P/2//b/9//2//b/9v/1//P/8//z//H/
7v/t/+3/7P/r/+n/6P/l/+X/5v/m/+X/5P/j/+D/3v/g/+H/4f/h/+L/4f/h/+H/4P/f
/97/3P/c/9z/3P/c/93/3v/f/+L/3//e/93/3P/e/97/3v/d/9v/2//b/9v/3f/d/93/
3P/d/93/3f/d/9z/3P/c/9z/2v/c/9r/2v/c/9z/3P/c/9z/3P/e/97/3f/c/9r/2f/a
/9v/3P/d/93/3f/d/93/3P/d/97/3v/g/9//3f/d/9z/3f/c/9r/2//d/97/3v/g/+L/
4f/g/9//3v/c/97/3v/e/9//4P/g/+H/4v/j/+X/5v/l/+T/5P/j/+L/5f/o/+n/6P/o
/+f/5v/o/+j/6P/o/+f/5v/l/+T/4P/e/9v/2P/Y/9j/2P/V/9X/1//Y/9j/1f/V/9X/
1v/W/9b/1v/W/9P/0f/Q/8//0//U/9X/1v/V/9T/1P/U/9T/1f/W/9b/1f/U/9P/0v/R
/9D/z//M/8//z//P/87/zP/L/8//0P/M/8z/0P/T/9P/1v/c/+L/6//5/wgAHQAyAEQA
WgBwAIQAmACrALMArgCTAGoARgAvABsABwD0/+b/2//T/87/yv/J/8f/yP/G/8T/wv/F
/8T/w//F/8r/zf/P/8//z//P/8v/y//L/8v/yf/K/8r/yv/M/8z/zP/M/87/zv/P/8//
zv/N/8z/y//L/8n/yf/K/8r/y//M/83/z//N/83/zf/K/8n/yP/J/8z/zP/N/87/zP/M
/8z/zP/J/8n/yP/I/8f/x//I/8n/yv/L/8z/zv/M/87/zv/L/8v/zf/N/83/zv/P/87/
zf/N/9D/0f/S/9X/1v/X/9r/2f/a/9z/3P/b/9v/3v/f/9//4P/h/+L/4f/h/+L/4v/i
/+L/4//j/+P/4//j/+P/4v/i/+D/3//f/+D/4f/h/97/3f/c/9n/2P/X/9f/1v/Y/9f/
1//V/9L/0v/R/8//zf/N/8v/yv/I/8n/yf/J/8v/y//M/83/zP/L/8r/yP/K/8r/yv/K
/8j/yP/I/8r/yP/I/8j/yP/H/8b/xf/D/8P/w//D/8P/xf/F/8X/xP/F/8X/xf/F/8T/
xP/E/8T/wv/E/8L/wv/E/8T/xP/E/8L/wv/E/8T/xP/E/8P/w//F/8X/xf/F/8T/w//C
/8H/wv/D/8T/xP/G/8X/w//D/8P/xf/F/8T/w//D/8L/wP/D/8T/x//I/8X/xP/D/8H/
w//D/8T/xv/E/8X/xv/I/8b/xv/G/8b/xv/G/8b/xf/G/8b/xv/J/8v/yv/K/8r/yv/K
/8r/zP/K/8r/yf/J/8j/x//G/8X/wv++/7r/t/+3/7T/sv+3/7r/u/+5/7n/uv+5/7j/
t/+2/7T/uP+2/7b/tv+2/7T/tP+0/7T/tP+0/7T/tP+0/7T/tP+0/7T/tP+0/7T/s/+y
/7H/sP+w/7D/sP+w/7D/sP+w/7D/r/+u/63/rP+0/7z/xP/M/93/7v///xAAJAA2AEgA
WgBmAA==
         </WaveFormData>
      </LeadData>
   </Waveform>
</RestingECG>
