# Supplementary material for: Detection of Left Atrial Enlargement Using a Convolutional Neural Network-Enabled Electrocardiogram
Source: Front Cardiovasc Med. 2020 Dec 17;7:609976. doi: 10.3389/fcvm.2020.609976 (PMC7773668; doi:10.3389/fcvm.2020.609976)
Supplement: Supplementary file 2 [file Data_Sheet_2.ZIP › normal1/1802010752_10943_0000000J.XML]

<?xml version="1.0" encoding="Windows-1252"?>
<!DOCTYPE RestingECG SYSTEM "restecg.dtd">
<RestingECG>
   <PatientDemographics>
      <PatientID>1802010752</PatientID>
      <PatientAge>67</PatientAge>
      <AgeUnits>Years</AgeUnits>
      <Gender>Female</Gender>
      <PatientLastName>linmei</PatientLastName>
   </PatientDemographics>
   <TestDemographics>
      <DataType>Resting</DataType>
      <Site>1</Site>
      <AcquisitionDevice>MAC55</AcquisitionDevice>
      <Status>Unconfirmed</Status>
      <Priority>Normal</Priority>
      <AcquisitionTime>09:34:25</AcquisitionTime>
      <AcquisitionDate>11-10-2015</AcquisitionDate>
      <CartNumber>1</CartNumber>
      <AcquisitionSoftwareVersion>009C</AcquisitionSoftwareVersion>
      <XMLSourceVersion>MAC5000 v1.0</XMLSourceVersion>
   </TestDemographics>
   <RestingECGMeasurements>
      <VentricularRate>77</VentricularRate>
      <AtrialRate>77</AtrialRate>
      <PRInterval>146</PRInterval>
      <QRSDuration>78</QRSDuration>
      <QTInterval>360</QTInterval>
      <QTCorrected>407</QTCorrected>
      <PAxis>16</PAxis>
      <RAxis>13</RAxis>
      <TAxis>-14</TAxis>
      <QRSCount>13</QRSCount>
      <QOnset>230</QOnset>
      <QOffset>269</QOffset>
      <POnset>157</POnset>
      <POffset>214</POffset>
      <TOffset>410</TOffset>
      <ECGSampleBase>500</ECGSampleBase>
      <ECGSampleExponent>0</ECGSampleExponent>
   </RestingECGMeasurements>
   <Diagnosis>
      <Modality>Resting</Modality>
         <StatementCount>3</StatementCount>
         <LabelText>12SL ��ϳ���</LabelText>
      <DiagnosisStatement>
         <StmtFlag>ENDSLINE</StmtFlag>
         <StmtText>�������</StmtText>
      </DiagnosisStatement>
      <DiagnosisStatement>
         <StmtFlag>ENDSLINE</StmtFlag>
         <StmtText>�������� T ���쳣</StmtText>
      </DiagnosisStatement>
      <DiagnosisStatement>
         <StmtFlag>ENDSLINE</StmtFlag>
         <StmtText>�쳣 ECG</StmtText>
      </DiagnosisStatement>
   </Diagnosis>
   <Waveform>
      <WaveformType>Rhythm</WaveformType>
      <WaveformStartTime>0</WaveformStartTime>
      <NumberofLeads>8</NumberofLeads>
      <SampleType>CONTINUOUS_SAMPLES</SampleType>
      <SampleBase>500</SampleBase>
      <SampleExponent>0</SampleExponent>
      <HighPassFilter>16</HighPassFilter>
      <LowPassFilter>150</LowPassFilter>
      <ACFilter>NONE</ACFilter>
      <LeadData>
         <LeadByteCountTotal>10000</LeadByteCountTotal>
         <LeadTimeOffset>0</LeadTimeOffset>
         <LeadSampleCountTotal>5000</LeadSampleCountTotal>
         <LeadAmplitudeUnitsPerBit>4.88</LeadAmplitudeUnitsPerBit>
         <LeadAmplitudeUnits>��V</LeadAmplitudeUnits>
         <LeadHighLimit>2147483647</LeadHighLimit>
         <LeadLowLimit>268435456</LeadLowLimit>
         <LeadID>I</LeadID>
         <LeadOffsetFirstSample>0</LeadOffsetFirstSample>
         <FirstSampleBaseline>0</FirstSampleBaseline>
         <LeadSampleSize>2</LeadSampleSize>
         <LeadOff>FALSE</LeadOff>
         <BaselineSway>FALSE</BaselineSway>
         <ExcessiveACNoise>FALSE</ExcessiveACNoise>
         <MuscleNoise>TRUE</MuscleNoise>
         <LeadDataCRC32>3218023507</LeadDataCRC32>
         <WaveFormData>
8//1//X/8v/z//P/9P/3//f/9f/1//X/9f/z/+//7P/w//L/9P/5//3//f/9//3/9//3
//b/9P/0//f/+v/7//j/9//2//v//P/7//7////5//f/9v/2//X/9v/3//j/+//+/wQA
CQADAP///f/8////AQABAAMAAAD8//3/+//4//j/+P/1/+//7//z//H/7P/r/+v/6//t
/+z/6v/n/+n/6v/s/+3/6v/q/+v/6//o/+7/9//o/97/6f/3/wEAAwACAAwAKwBIAFgA
aAB8AI4AmQCZAI8AgwB0AGAAUABGADIAFAD8//T/9v/t/+L/6P/s/+j/7P/s/+j/5v/m
/+r/8v/v/+7/7//u/+3/6v/m/+X/6f/r/+v/7f/u/+r/5v/p/+v/6f/s//D/6f/l/+f/
6P/p/+j/6f/u//H/8f/w//D/7f/t/+7/8v/t/+n/5v/k/+n/6v/t//D/8f/w/+3/7v/v
//D/8f/0//L/7v/y//P/9f/1//P/8f/w//P/8v/x//P/9f/0//P/9v/1//P/8f/z//b/
+//9//j/9//5//v/+f/3//v//v/8//v/+v/5//3//v///wAAAAAAAAAAAgAGAAUABwAL
AAsADQAPAA8ACQAGAAQAAwADAAQABAAEAAUACAALAA4ACgAIAAMAAwAGAAgABQAFAAoA
DQALAA0ACAAEAAAA+//8//v//f8BAP///v/9//3/+//6//n/+P/6//r/+P/2//f/9//2
//r/+f/5//f/9//6//r/+v/4//n/+f/2//b/9v/2//b/9v/3//f/9//3//f/9//3//j/
9//3//b/9v/1//T/9P/z//b/9v/3//z/+//0//P/9f/2//H/7v/o/+7/8P/0//H/8v/y
//b/+P/6//z/9//z//T/+P/5//j/+P/3//T/9f/4//r//f/7//n/+f/6//v//f/9//7/
//////3/+//5//j/9v/3//r/+v/6//r/+P/5//7//f/6//f/9f/y//L/+P/8/wAABAD/
//3/+//3//P/8P/0//j//P8AAP7//f/+//3/+//6//r/+//8//3/+v/5//f/+f/5//f/
+P/6//z//v/9//3/+//5//z/+f/8//7//f/5//r/+//+////AAABAAYABQACAAMABwAH
AAkADAAMAAgABgAEAAIAAAD+////AwADAAMABQAFAAUABAABAAYACAAJAA8ADAAEAAEA
/v/8//f/+P/9//3/+v/5//n/9v/4//f/9f/0//X/9f/2//P/8P/u/+3/8f/w//T/8//y
//D/8//7/wUACwAQABoALQBOAGoAfACMAJoAnwCfAKEAmwCCAGQAWgBUADoAFAAGAAYA
+P/t//b//v/+//z/+P/w/+r/7v/2//j/9P/z//L/8//y//H/7v/q/+n/7v/x//L/9f/6
//j/9v/7//j/8//z//T/8f/v//P/9v/2//T/9P/4//f/9//2//b/9f/1//b/+v/6//n/
+f/6//f/8v/v/+z/8v/0//T/+P/6//r/+v/8//z/+P/8//3//f/9//v/+f/4//v/+v/5
//v/+//4//X//P/9//3//f/9//7/AQABAP3//f8AAAMA/v/7//7/AAACAAMABAAFAAgA
CgAMAA4ADQAMAAsADAAPAA0ADgARAA8ADwAPAA0ADQAMAAwADQAPABIAFAAWABIAEAAO
AAwADAAMAAkACwANABAADgAPABEAEQAMAAsACwAMAA0ADQAMAAkACQALAAYABAACAAEA
AAAAAAAAAAACAAQABAAEAAEA///8//7/AQABAP////8AAAAAAAD+//7//f/5//j//P/+
/wAAAgD9//v/+f/3//n/+f/5//r//v//////AAD///7//v/9//z/+v/5//z//f/4//n/
/f/+//v/+v/2//X/9P/1/+//8P/y//j//P8AAAIA/f/5//j/+v/5//b/+v/7//r//f/7
//z//v/7//v//f8AAAMA///7//j/9f/7//3///8BAP3/+v/6//z/AQACAAMAAgD//wIA
///6//z///8BAAYAAgD+//r/9v////n/+P/8//7/AAACAAIAAwAGAAcAAgD+//v/+f/7
//3/+//7//z///8AAP///P/8//z//P8BAAMAAwADAP//+f/5//j//P/9/wMACQAHAAUA
AwABAAoACwAKAA0ACwAJAAkACgALAAgABwAGAAgACAAIAAsACwAJAAcABwAHAAcABgAD
AAYABgAFAAkACgAGAAcACAACAPv/+v/9//3/+v/5//n/+//+//7//f/4//f/9f/0//T/
9P/1//f/AwD+//D/7f/w/+7/9f/9/wMACwAWACYAQQBcAGwAegCGAI4AlQCfAKcAoQCS
AIAAbgBgAFAANAAWAAQA+v/z//D/7v/2//7//P/6//r/9v/+//7/8P/x//L/9f/2//j/
9v/z//P/9P/z//D/7//1//b/9/////3/+f/6//z/9f/x//P/9P/3//b/9//8//v/+//6
//r/9v/1//X/+P/4//n/+//+//z/+v/6//r/+v/4//T/9P/4//r//P8AAP7/+v/+////
AAABAAAA///9/////f/7//r/+f/1//H/+v///wMABwAEAAQABgAFAAIAAQADAAUABgAF
AAoADgAMAAsACgAJAAgACAAIAAgACQAKAAsADgASAA8ADwARABQAFwAaABsAFgASAA8A
DQARABQAFgAYABMAEgARABAAFAAWABUAGQAYABgAEwARABIAEQALAAkACgAMAA4ADwAO
AAsACwANAAsACgAJAAkABQAEAAMAAgAFAAYABQAEAAQAAwABAAQABwAHAAUABQADAAAA
/f/4/wAABQAHAAwABQAAAPv/9v/4//v//v8BAAAA///+//7///////7//v8BAAIABAAF
AAMAAAD+/wAA/v/4//j/+/8BAP/////8//3//v8BAP3/9//0//X/9P/7/wAA/v/9//r/
/P/7//j//v8BAAIABwAHAAgACgAHAAIA///9//v//f/9//7///8CAAMABAAFAP7/+P/1
//T//P8AAAQABgAEAAgABgACAAAAAQABAAQABAAEAAQABAD////////9////AAABAAUA
AgD8//r/+v/6//r/+//9/wEAAwD8//j/9f/z//n///8BAAUAAgADAAIA///8//z//P/8
//3/////////AAD9/wAAAgAAAP3///8BAP//////////BwAJAAkADQALAAcABQAEAAkA
CAAJAAoACAAGAAQABQALAAsACwANAAoACQAHAAMABAAEAAMABwAIAAQABQAGAAAA+f/4
//v/+f/2//X/9f/5//7/AAABAPv/+f/2//T/9f/0//T/9f/7//b/9P/z//L/+P/7//3/
BwANAA4AIAA/AFYAagCAAJQAngChAJ8AmwCRAIQAcABaAFQAQgAeAAQA/v/4/+n/6P/4
//7/9v/0//T/8v/u//D/8P/s/+//8P/z//T/9f/0//L/8//y//H/7v/t//P/8v/x//f/
9P/x//P/9v/0//H/9P/2//X/8v/x//T/9P/z//H/8P/w//H/8//4//j/+f/7//7//P/4
//b/9P/2//b/9P/2//T/9P/0//b/+P/0//j/+f/5//n/9//1//j//f/+////AAABAP//
/f8BAAEAAAD///3//P/9//v/+//9/wIABwADAP//AQACAAUABQAFAAUACQAKAAsADAAK
AAoACgAMAAwACQAJAAsADwARABMAEwAQAA4ADQANAA8AEgAUABYAEAAMAAgABAAKAA4A
DwAVABIAEgANAAsADwAPAAoACQAMAA4AEAARAAoABQADAAMABAAEAAQABQAFAAYABwAI
AAUABAABAP7//f/7//j/+v/+/////v///////v/9//r//f/9//r/+v/5//j/9//2//j/
+f/6//v//P/9//7/AAD//////v/+//z/+v/5//f/+f/4//j//P/8//b/9v/5//v/+f/5
//b/+//8////+//7//r//f/+/wAAAgD9//n//P8AAAEAAAABAP//+//7//z//v8BAP//
/v///wEAAwABAP///v/9/wAAAQACAAMAAgAAAAEABAACAAAA/v/6//3/AgABAP7//v//
////AgAOAAYAAgACAPr/+P/4//j/+P/6//v//v////7//v///wEAAwAFAAMAAwD/////
/f/5//f/9v/1//T/+////wEAAwAAAPv//P/8/wAA//8DAAcABQADAAEA//8EAAMAAAAB
AAYABwAKAA4ADQAIAAUAAgACAAIAAgAFAAUAAQD9//v/AgAHAAsADQAMAAoABwAJAAcA
AAD+//z/+v/1//b/+//7//j/9//3//P/8v/u/+n/7P/x//X/+v/1//L/8P/v//3//P/6
//f/8v/y//X/8f/1/wsAFgAWACcARABeAHgAjACWAJsAmQCPAH8AbABeAFwAWABCABwA
BAD4//T//f/4/+r/6v/y/+z/4P/i/+7/+v/8//b/8//y//P/8v/0//T/8//1//X/9f/z
//P/8//w/+3/8f/y//H/9f/6//T/7//w//D/8v/w//D/9P/1//X/9P/0//H/7//u//D/
7P/r/+v/7P/y//T/+P/8//v/+v/3//j/+P/4//j/+v/4//T/+P/5//b/9f/y/+//8f/1
//X/9f/3//f/9P/x//r//f///wEA/f/8//3/+//7//3/AgAHAAIA/f/+//7//f/9//3/
/f8CAAQABgAIAAYABAACAAIABgAFAAcACwAMAA0ADgANAAwADAANAA8ADwAQABAAEAAM
AAwADAAMAAoACgAHAAkADQAQAA4ADwAQAA8ACQAHAAoADAAOAA8ABwABAP7//f/+/wAA
AgAFAAIAAgACAAIAAAD+//r/9v/4//n/+f/+///////9//3/AgAEAAYABgAEAAEA+//4
//v//P/9//7/+//5//f/9f/z//P/8//0//b/9//3//j/9f/0//T/8//z//L/8v/2//f/
8v/z//f//v/9//7//P/+//7/AAD7//f/9P/1//T/+v/+//v/+f/5//z//P/6//n/9//z
//P/9f/4//z/+//4//f/9//3//n/+//+/wEABQAFAAUABQAAAPr/9//2//r/+v/6//j/
/P8CAAIAAAD//////v8AAP///v/9//z/+f/5//n/9//9//r/+P/4//j/+P/8////BAAH
AAEA/v/8//v/+//9//v/+//5//v/+//5//j/+P/4//j/+//9//3//f////v//f/+//7/
+//9/////f/9//3//f8EAAUABAAHAAUAAwADAAQABwAGAAcACAAGAAYABgAJAAoABwAE
AAMABgAHAAcABQACAAAA/f//////+v/6//r/+//3//n////6//b/9P/z//X/+v/8//3/
+f/3//T/8v/x//D/8P/x/+3/9P/0//P/9P/y//H/+f///wUADAAWACcAPgBUAG4AhgCU
AJcAmwCbAJMAhABwAF4AVABIADAAEAD8//r////4/+z/5v/q//D/+v/+//D/5v/u//j/
9//2//f/9v/0//D/6//p/+v/6//p/+n/7f/s/+v/8f/z//H/9P/4//b/8//2//j/9//0
//P/9v/0//P/8f/w//L/8//1//r/9v/1//X/9v/1//L/8f/w//D/8P/u//D/8f/y//P/
9v/1//D/8//z//X/9//3//f/+f/9//3//f/8//v/9//z//j/+f/5//n/+//8///////8
//v//f////3/+////wIAAwADAAMAAwAGAAgACgAMAAgABgAEAAQABgADAAMABQAHAAkA
CwALAAwADAANAA8ADQAOAA4ADgAOAA4ADgAOAAwADAAJAAsADAAOAAsACwAPAA8ACgAJ
AAcABgAFAAMAAQD//wAAAwADAAIAAQABAP3//P/7//r//P/+//7//v/9//v/+P/6//z/
/f/8//3/AAAAAAAA/v////3/+P/2//b/9v/2//b/+P/5//r/+//5//n/+f/6//n/9//0
//L/9P/2//n/+//6//j/9//6//j/8P/u/+//+P/5//z//P/9//z//f/3//L/8P/y//L/
+f/8//j/9f/3//r/+v/4//z//f/8////+//4//b/7//w//P/9//7//v/+//8//3/////
//////////z//P/+//7//P/6//b/+P/+//7//P/8//3//f8AAP7//P/6//j/7///////
+f/4//r/+v/6//r/+//7//3//f/4//b/9f/1//r//f/8//3/+//9//3/+//4//b/9P/y
//b/+f/6//v/+//3//n/+v/8//v///8DAAIAAQAAAP//BQAFAAMABQAHAAUABQAGAAgA
BgAGAAYABQAEAAMABQAKAAkACAAJAAkACQAIAAUABAACAP//AQADAP7//v/+//n/8//z
//f/+P/2//b/9//2//j/9//1//P/8//y//L/8P/u/+3/7f/z//T/8P/t//L//P8DAAMA
AQAJABQAIAA5AFYAbAB+AJYAogChAJcAkQCHAHoAbABeAFIAQgAkAP7/7P/q/+3/+v/+
//b/9P/2//L/7P/w//L/7P/q/+3/7v/x//L/8//y//D/8f/1//X/8//z//P/8P/t//H/
8//x//T/+P/y/+3/7v/u/+7/7P/s//D/9f/3//j/+v/2//P/8f/y//T/9f/3//r/+P/2
//b/9v/6//r/+P/6//b/9P/y//L/8//w//X/9//2//X/8v/v//P/+f/7//3//f/9//r/
9//6//n/9//1//j//P8CAAUAAAD9//3//f/9//3/AwAIAAcABwAHAAcABwAGAAUABAAG
AAgACgAOAA0ABwAEAAMABgAJAAwADQAOAA4ADwARAA8ADgAMAAoACwAMAA0ADgANAAwA
CAAJAAsADgAMAA0ADAALAAUAAwAEAAYACAAJAAUAAQAAAAEAAgACAAIAAwADAAQABQAG
AAQAAgD+//r/+v/5//f/+v/9//3/+//7//n/+P/3//T/+//9//z//v/+//7//v/+//z/
+//6//n/+P/3//b/9v/3//f/9v/2//b/9v/3//f/8//w/+7/8P/y/+7/8P/1//f/8//x
/+z/9f/6/wEAAQD8//j/+P/2//r//P/3//P/8P/y//H/7v/z//X/9f/5//n/+v/8//n/
8//x//D/7//x//P/9v/5//v/+//7//v/+v/4//n//P/8//z//P/6//j//P/6//b/9f/1
//T/9v/2//b/9v/2/+3/8f/3//P/8v/0//b/+P/6//f/9//5//n/+P/2//X/9f/5//v/
+f/5//b/9//2//P/9v/4//r//P/7//v/+f/3//r/9//6//z/+f/1//b/9//4//n/+v/7
///////9///////9//3//v/9//r/+f/4//v//v8BAAcACwAJAAcABwAFAAMAAAD7//v/
+v/4//v////8//7/AAD8//X/9P/3//f/9P/z//P/9f/4//j/9//y/+//6//o/+n/6v/s
/+//7f/w//b/9//w/+7/7f/r//X/BwASAB4AMwBQAGgAegCMAJYAnwCjAJcAhwB0AGIA
WgBMACoACAD6/wAAAADz/+j/5P/q/+r/5v/s//b/9P/u/+z/7P/t/+7/8f/y//H/7v/q
/+n/6v/p/+b/5f/p/+j/5//t/+7/7f/x//b/8P/r/+z/7P/s/+r/6v/u/+v/6f/m/+T/
5v/p/+3/9P/w/+//7//w//L/8P/w//D/8f/w/+3/7v/v//D/8f/0//T/8P/0//X/9v/3
//b/9f/0//f/9v/1//X/9f/y/+//8//z//L/8f/v//D/8//z//T/9f/5//3/+v/3//r/
/P/9//3//f/9//3//v///wAAAAAAAAAAAgAIAAcACQANAAwADQAOAA0ACQAIAAgACQAI
AAgABwAGAAcACAAJAAoACAAIAAUABwAGAAgABQAFAAcABwACAAEAAgAEAAYABwACAP3/
+//7//3//v///wEAAgACAAIAAgD+//r/9P/u//L/8//z//j/+P/3//T/8//0//T/9P/y
//P/8//w//D/7v/u/+7/7v/v/+//7//v//H/8f/x//L/8f/x//D/8P/x//D/8P/v/+//
7v/u//L/7//o/+f/6f/v/+//8f/w/+//7P/r/+P/5v/o/+7/8v/1//j/9P/x/+//8v/y
//D/9P/1//T/9//2//b/9//z//D/7//v/+//8f/x//L/8//y//H/8P/v//H/8v/2//z/
/P/8//z/+v/2//j/9P/u//D/9f/0//L/8v/y//L/8v/z//b/9//w/+r/5f/h/+n/8f/1
//v/+f/7//v/+f/0//L/8P/u//T/+f/8////+v/z//L/8P/x/+//8v/1//j/+f/6//v/
/v/7//b/9f/3//f/+f/8/wAAAAACAAQAAQD+//v/+/////3/+//7//3///8AAP//AQAA
AP7/AQD///j/9v/0/+//6f/p/+3/6v/m/+T/4//p//D/9P/3//L/8f/v/+7/7//u/+7/
7//h/+b/8v/3//D/8v/z/+n/6//7//7/DgAxAD4ASgBkAHwAigCPAI8AhQB7AHAAYABS
AEQAMAAcAAoA+v/y/+//6P/o/+r/5v/k/+7/9P/s/+T/4v/i/+b/6P/s/+7/7v/s/+n/
6f/o/+f/5P/j/+j/6P/o/+//7f/r/+7/8v/s/+f/6P/o/+n/6P/p/+7/7v/t/+v/6v/s
/+3/7//0//D/7//v//D/8v/w//D/8P/x//D/7f/u//D/8P/w//L/8v/u//L/8//x//H/
7//t//P/+f/7//3//P/7//f/8//1//X/9P/z//X/9v/5//n/9//3//r//f/3//P/9f/2
//r//f8AAAMAAwAEAAUABgAEAAQABAAGAAoABwAHAAkACQALAA0ADQAOAA4ADwARAA8A
DgAMAAoACwAOABEAFAASABAACwALAAwADgALAAsADQANAAgABwAFAAYABwAHAAcABQAG
AAkABQAEAAMAAwAAAP7//P/6//v//P/7//r/+P/3//X/+P/7//3//f///////v/9//r/
+//7//j/+P/6//r/+v/6//b/8//w/+3/8f/z//X/+P/3//f/9v/2//j/+v/9/////P/6
//n//P/5//L/8f/z//f/9f/1//L/9f/2//n/9f/y//D/8v/y//T/9v/x/+3/8P/0//X/
9P/7//3//f8BAP7//v////v/+//7//z//f/5//f/9v/1//v//f///wEAAAD+////AgAC
AAAA/v/6//j/+v/2//D/9P/3//n//v///wAAAQACAP////8BAPz//P/8//z//P/9//3/
//////7//P/7//v/+f/5//X/8//4//3/AAABAAAAAAAAAAAAAgADAAIAAQACAP//AgAE
AAAA+//7//v/+P/3//b/9f8BAAcACwATAA4ABwACAP7/AwACAAMABAAGAAYABgAJAAgA
BQACAAEABwALAA4ADwAJAAQA/v/9/wAA/v8BAAQAAwD9//3/AQD9//j/9f/z//H/8v/w
/+3/8P/z//X/+P/5//j/+P/5//f//v/+//n/+P/4//P/9f/9/wUAEAAgAC8APgBSAGwA
gACQAJsAlQCNAIsAhgBuAFoAVABKADAADAD4//j/+//w/+z/8v/2//r/AgD8//T/9P/4
//T/8v/y//T/9P/0//L/7//v//T/9f/0//X/9P/w/+z/7//z//P/+P/+//f/8//1//b/
9P/w/+7/8P/0//X/9f/2//X/9f/2//r/9v/1//X/9v/2//T/9P/0//n//P/9/wIA///8
//n/+P/5//b/+//9//z/+//4//X/+f/9//3//f/7//v/+P/1////AwAGAAkAAgD+//z/
9//5//v/AAAFAAIA//8CAAQABQAFAAUABQAFAAYABwAIAAsADAANABAADgAJAAcABwAN
ABEAFQAXABMAEgASABMAEAAOAAsACAAKAA4AEgAWABMAEgAOAA8AEgAUABEAEQAQAA0A
BQABAAMABgAJAAsACwAJAAoADQAJAAgABwAHAAMAAAD9//r/AAAEAAYACAAFAAMAAAAC
AAEA///7//n/+//8//3//P/9//3/+v/6//z//v8AAAIA/v/9//z/+//5//n/+f/6//7/
/////wAA/v/8//v/+f/7//r/+v/+////+v/7////AgD///7/+v/7//r/+//1//X/9P/3
//j/+//+//r/9//6//7////+/wAA///8//3///8AAAIA///8//v/+//7//n/+f/6//v/
AAABAAIAAwAAAPz/+//8//7//v/+//z//v8CAAAA/P/6//v/+//+//7//v/+//7///8B
AAMAAwAAAAAAAAADAPb//v8JAAcA+v/9//7///8AAPv/+f/5//f/+f/6//z/////////
+//5//n/+//7//n/+//+/wEABAAEAAUABAADAAAA+//8//z//P/5//v//f///wEAAwAF
AAoACQAGAAcABQABAP///v8FAAYACQAMAA4ADgAOABEAEQANAAkABwAGAAcABwAFAAcA
BgAEAAcACQAEAAQABAADAP3//f8BAP3/+v/5//n/9//6//r/+f/5//n/+P/4//b/9P/z
//P/+//8//b/8f/w//D/9f/5/wEAFwAqADQAQQBUAGoAggCUAKAApQCXAIUAhwCGAG4A
VgBQAEQAIgAAAPj//P/1//L/9v/2//L/8v/4//z/+P/4//j/9P/0//T/9v/2//b/9P/x
//H/9f/3//f/+f/7//j/9f/5//X/8f/y//T/8f/v//P/9v/0//L/8v/2//j/+f/5//r/
9//1//T/9v/4//n/+//+//3/+v/5//j/+P/4//b/+P/4//j/+P/6//z/+P/8//3/+f/3
//P/7//1//v//f/////////8//n/+//7//r/+f/+/wIACAALAAcABQAGAAcABgAFAAoA
DgAIAAMA/v/5////AgAFAAgACQAKAAsADgAPAAsACgALAA0ADwARABEAEQAQABAAEQAT
ABYAGAAaABUAFAATABIAEgASAA8AEQASABQAEQARABMAEwAOAA0ACwAKAAkABwAIAAkA
DQATAA4ACgAGAAMAAAAAAAAAAAADAAQAAwACAAUABQAEAAgABwAFAAEA//////7//f/6
////AQAAAAIAAgACAAIAAgAAAP///v/9/wAAAQACAAQAAwADAAIAAgAAAP7//f/7//n/
+P/4//z//f/4//n//f////3//f/6/wAAAgAGAAMA/v/6//r/+P/+/wIA///9//3/AAAA
AP7/AQABAP//AQAAAAAAAQD9//7///8BAAMABAAFAAcACQAGAAMAAAD9//7//P/9/wAA
AgACAAIAAAABAAYABQACAAAA///9//7//v/+//7//v8HAAQABAAEAAQABAADAAMABQAF
AAMAAgACAAMAAgABAPz/+f/8////AAD/////AAABAAIAAQABAP///f8BAP//AwAGAAQA
AQADAAUABQAFAAUABQAJAAkABwAJAAsACQAJAAoACQAGAAUABAAEAAQABAAHAAsACQAH
AAcACAAJAAkABwAJAAgABgAJAAkABAAEAAQA/v/3//b/+f/6//r//P////3//v/8//n/
9f/1//T/9P/0//T/9f/3//X/9P/w/+//8P/u//3/CwAJAAsAEAAiAD8AVgBqAIQAmACm
AKkAnQCNAIMAegBuAGgAXgBEACoAFAAEAAAA9f/q/+r/8P/w//T/+v/6//b/+P/8//j/
9v/2//j/+P/3//T/8P/v/+//7//t/+3/8v/w/+7/8//2//X/+f/+//b/8f/y//L/8P/u
/+7/8v/1//f/+P/6//f/9//4//z/9//1//T/9P/0//L/8v/y//f/+P/3//r/+v/6//r/
/P/6//b/+v/7//3//f/7//n/+v/9//z/+//9//3/+v/3//z//f/9//3//v8AAAQABQAA
AP//AQADAP//+//9//7/AgADAAQABQAIAAoADAAOAAwACgAIAAgADAALAA0AEQAQABEA
EgARABIAEgATABUAFAAUABMAEgAOAAwACgAIAAoADAALAA8AEgAUABEAEQAQAA8ACQAH
AAQABAAEAAMABQAFAAgADQAIAAYABAADAAIAAgACAAIAAgACAAAA/v/8//v/+f/8/wAA
AQAAAAEAAQAAAP///P8BAAEA/v/+////AAABAAIA/P/5//b/8//1//X/9f/2//r//f//
/wIA/P/4//X/8f/1//b/+P/+//z/9v/2//n/+//5//n/9v/7//z////7//b/8v/y//D/
+f/+//z/+//3//j/9v/y//j/+f/4//v//f/+/wAA/f/5//n/+v/7//3///8CAAUAAwD/
//v/9//3//b/+P/8//7//v/+//z/+f/8//n/9P/4//v//f8CAAQABAAEAAQA///9//v/
9//7//7//P/8//z//P/6//n/+v/5//b/9P/z//P/9P/1//L/8f/1//v///8BAP7//v/+
//7//v/9//r/9//6//n//v8CAAAA/f///wEAAQABAAEAAQADAAEA/f/9/wAA//8AAAIA
BQAEAAUABgAFAAQAAwAFAAgABwAGAAcABgAHAAcABQAFAAQAAgAFAAMA/v/+//7//f/3
//f/+//2//L/8P/v//H/9P/0//P/9P/3//n//P/4//b/9f/1//f/9P/w/+3/9P/6//v/
+//5//n/AAAWAC8AQgBQAGgAggCMAI0AkwCPAIkAigCEAGoAWgBOACQA9v/w//z/+//4
//T/6v/m/+z/7v/s//D/+v/+//b/8//w/+//7P/y//T/9f/5//f/9f/x/+//9P/y//D/
9f/0//H/8//2//L/7//y//T/9P/y//L/9v/3//f/9v/2//P/8//0//j/9P/z//P/9P/0
//L/8v/y//j/+v/6//7/+v/4//b/9v/0//D/9P/1//b/9//2//X/9v/5//j/9//1//X/
8v/v//b/+f/7//3/+//8/////////wEABgALAAQA//8AAAAAAgADAAQABQADAAIAAQAA
AAMABgAJAA4ADgAJAAcABwALAA0ADwAPAA4ADgAPABEAEQASABIAEgAPAA4ADQAMABEA
FAAUABkAFAAQAAcAAQAKAA8ADwATABIAEgASABEACgAFAAMAAwACAAIAAgADAAUACAAL
AA4ACwAIAAMA/v/8//v/+f/8//v/+//5//n//v8AAAIAAgAHAAcABAAEAAAA/v/8//r/
AgD3/w==
         </WaveFormData>
      </LeadData>
      <LeadData>
         <LeadByteCountTotal>10000</LeadByteCountTotal>
         <LeadTimeOffset>0</LeadTimeOffset>
         <LeadSampleCountTotal>5000</LeadSampleCountTotal>
         <LeadAmplitudeUnitsPerBit>4.88</LeadAmplitudeUnitsPerBit>
         <LeadAmplitudeUnits>��V</LeadAmplitudeUnits>
         <LeadHighLimit>2147483647</LeadHighLimit>
         <LeadLowLimit>268435456</LeadLowLimit>
         <LeadID>II</LeadID>
         <LeadOffsetFirstSample>0</LeadOffsetFirstSample>
         <FirstSampleBaseline>0</FirstSampleBaseline>
         <LeadSampleSize>2</LeadSampleSize>
         <LeadOff>FALSE</LeadOff>
         <BaselineSway>FALSE</BaselineSway>
         <ExcessiveACNoise>FALSE</ExcessiveACNoise>
         <MuscleNoise>TRUE</MuscleNoise>
         <LeadDataCRC32>453834806</LeadDataCRC32>
         <WaveFormData>
7v/u/+7/7P/t//H/8//1//H/7//t/+z/6v/p/+n/6v/v//H/8//4//z//P/+//7//f/8
//3/+f/6//r//P/8//j/+P/4//j/9//2//X/8v/t/+v/6f/o/+v/7f/w//X/+P/6//v/
+//5//j/9f/z//L/7//s/+3/7v/v//D/8v/w//D/8v/y/+v/7P/v/+7/6//q/+n/6P/m
/+f/5v/k/+b/6P/p/+r/6P/q/+r/6v/i/+j/8P/s/+//AwASABgAHQAbABsAJAAvADwA
TgBZAGEAaQBrAFoARQAtABgAEQANAAMAAQAFAAQAAwADAAEAAQD6/+//6v/o/+n/5//l
/+f/6//m/+j/6v/r/+n/5//j/9//4//l/+f/6f/m/+T/4v/j/+L/4P/f/+H/4f/i/+T/
6P/q/+j/6P/q/+z/6P/n/+T/5v/m/+b/5v/i/+D/3f/b/97/4f/j/+b/4//i/+L/4f/k
/+X/5v/p/+f/5P/k/+T/5P/k/+T/5P/i/+P/5P/l/+T/5P/i/+L/6P/o/+j/5v/l/+r/
7v/x//D/7//w/+//8P/x//P/9v/0//L/8v/z//f/9//3//j/9//y//P/9f/4//n/+//+
////AAD///3/+//7//r/+P/2//f/9//3//n/+v/5//r/+f/4//T/9//7//z/+v/6//z/
//////7//f/8//z//f/8//v/+v/7//n/+f/6//r/9//5//n/+v/4//n/+f/3//n/+v/8
/////f/7//f/9P/3//f/+P/3//v//P/8//z/+v/4//j/+P/4//n/+v/6//v/+//8//3/
+v/5//j/9//4//n/+v/7//3//P/5//3//v/5//n//P/5//j/9v/0//f//f///wAA/f/+
/wAAAgD//wAA///8////AAAAAAEAAQAAAP7//P/9/wAAAgADAAAAAgABAAAAAwACAAUA
CQAKAAgABgABAP///f/8//z//v8AAAEAAwABAAYAAwACAAAA/v/9//z/AAACAAIACAAG
AAQAAgAAAPv/+v/+/wAAAgAEAAMAAgABAAAA///9/wAAAQADAAMAAwADAAEAAAD+//3/
AQAEAAYACAAJAAoACQAKAAsADAANABAACgAIAAcACAAKAAoADAAOAAsACQAHAAUAAwAB
AAIAAwAHAAkACgAMAAsACQAGAAIABgAIAAsADAAKAAcAAgD9/wAAAgAEAAYABgAEAAIA
AgABAPj/9//4//v//P///wIA/////wAA///8//z//P/7//n/+P/5//j//v/8//r/AgAK
AA8AFwAkADAAMQArACcAMABJAF4AagBzAHUAbwBxAGwAWQBDADIAKQAhAA8AAwARABoA
DwAPABsAGQAMAAMA/P/0//P/9//7//3////5//r/+//7//n/+f/3//X/+f/7//3///8A
AAAAAAADAAEA/v/8//3/+v/6//v//v8AAP7//v8AAAIA/v/9//r/+v/6//r/+v/6//r/
+f/5//j/9//1//T/9//4//r/+//+////AAADAAIA/v/9//z//P/8//z//P/+////AAAB
AAEAAAD9//z/AgACAAIAAAD8//7//////wIAAwAGAAcABwAHAAgACgAMAAoACgALAAsA
CwALAAwADwAMAA8AEwARAA8ADgAOAA8AEAAPAA0ADQANAAwACgALAA0ADgAPAAwACgAG
AAQABwAIAAYACwAOAA4ACwAKAAwADwAPAA4ADQAMAAwADQANAA0ADQAPAAwACwALAAoA
BQAHAAcACAAJAAsADAALAAgABgAFAAUABQAFAAMAAgAFAAUABgAFAAYABgAFAAQABgAE
AAQABAAFAAUABQAEAAIAAQABAAEAAwADAAMAAwADAAMAAwADAAUABAABAAUACgAFAAUA
CAAGAAYABQAEAAIABQAEAAIAAgAGAAsAEAAOAA4ADAAIAAcABgAEAAMABwAIAAgACAAE
AAQAAwABAAIACAALAA4ACQAEAAMAAwAJAAoACwAJAAsACQAIAAgACAAIAAcABwAEAAgA
BAACAAYACAALAA4ADAAIAAIAAgAMAP7/AAAEAAYACAAKAAsADAANAA4ACwAHAAgABwAF
AAUABQAFAAgACAAHAAcABwAIAAgACAAQABQAFgAaABcAFAARABAAEAASABUAGgAXABQA
EwASABMAEwATABMAEAANAA0ADQANAA0ADAAMABEAEwAUABQAEQAQABAADgAMAAkABAD/
/wAAAgAEAAYACQAKAAsADgANAAQAAwAEAAAA/v/+//7/AQADAAYABwADAAIAAQD///7/
/v8AAAAADAAKAAYABgAKABEAHwAmACoANQA9AD8ASABVAGAAaABvAHMAcwBzAHIAYwBL
ADoALQAhABsAGQATAAwADwAVABUADwAKAAkAAgAAAAUACQANAAsABQAEAAYACAAJAAYA
BQACAP///v/9//z/+/8AAAIABAAJAAkACAAIAAsABAACAAEAAgAEAAQABgAKAAwACAAH
AAQABAAEAAQABAAHAAgACAAJAAkACQAIAAgABgAEAAMAAQAFAAcACQANAAsABgAEAAIA
BgAIAAoADAALAAsACwALAAoACAAEAAIACQAMAA8AEAAKAAwADQANAAsACwANAA0AEAAR
ABMAFgATABAADwAPAA8ADwAPABAAFQASABUAGQAXABUAFAAUABoAHAAcABsAGAAXABUA
EgAVABcAGAAZABgAFgASABAAFAAWABUAGwAbABoAFgAUABEAEQAOAAoADAAOABEAFQAW
ABcAGAAbABUAEwASABAACwANAA0ADgARABMAFAATABAADgANAA0AEAARABAAEAANAAsA
CgAHAAsADgAQABIADQAIAAUAAgADAAUABwAIAAgACQALAA0ACwALAAsACwAMAA0ADgAP
AA0ADAAJAA0ADgAJAAkADAAKAAoACQAIAAoADwAQABAACwAKAAoACgAMAA4ADgAMAAwA
DAALAAsAEQASABIAEgATABQAFAATAA4ADgALAAgACQAIAAsADwAQABAAEAANAAsABwAE
AAIACAAMAA8AEwAQABQAEAAOAAwADAANAA4AEQAQAA0AEAANAAwACwAKAA0ACgAKAAsA
BwD8/wAAAgAEAAYACQAKAAsADAAGAAEAAQD//wQABwAKAA0ADAAKAAcABQAHAAoADAAO
ABAAEAAOAA4AEAASABQAGAATABIAEgAUABAADAAKAAgADAANAA4ADwAIAAMAAQD//wEA
AwAEAAYACQALAAwADAAJAAgACAAGAAYABQACAP///P/8//z//P8BAAIAAwAGAAUA/P/7
//z/+P/2//b/9v/6//3/AQADAP///v/9//v/+v/6//z//P8AAPj//P8CAAQAEQAdACAA
KAAtACcAKQA4AEsAXABoAG0AcQBtAGUAXgBNADcAKgAhABkAEQAPABMAGgAZAA8ACwAR
AA4AAwAAAAQA///7/////f/x//D/9P/4//v//f/9//v/+f/2//X/9P/z//f/+v/9/wMA
///8//r/+//1//T/9P/2//T/8v/y//T/+f/2//b/9P/0//T/9P/0//X/9v/2//f/9P/z
//H/8P/w//D/8f/x//P/8//z//X/9f/y//L/8v/0//T/9P/0//L/8f/w/+//8v/0//T/
9v/5//j/9//0//H/9P/2//f/+f/5//v/+//7//v//P/+//7//P/8//3/AQABAAEAAgAD
AP7///8BAAAA/f/7//r/AQAEAAUABQABAP///P/4//v///8CAAUAAgAAAPz/+v/9//7/
/P8BAP///v/6//j/+v/9//3//P/9//7/AAADAP///f/7//v/+v/7//3//v/8////AAAC
AAEAAQAAAP3/+//6//r/+//8//3//P/8//z/+//7//n/+//8//z//P/5//b/9f/0//f/
+f/7//z/+//7//z//f////////////3/+//5//f/+P/4//b/+/8AAPv/+//+/wAAAAD/
//7/+////////v/7//z//v8AAP7/AAAAAP7/AAAAAP////8AAAAA///+//3//v/+//3/
/v8CAAMABAADAAAAAQADAAQABAAEAAEAAgABAAEAAgAAAP7/+//5//r/AAD+//7/AAAA
AAEAAgAEAAAA/v/8//b/+P/4//j/+P/5//r/+//8//r/9//5//n/+//9////AQD9//r/
9v/z//X/+P/6//z/AwAGAAcACgAGAAQAAgACAAIAAgADAAYABgAEAAQABAADAAEA///9
//3/+//8//3//v//////AAAAAP///f/6//v/+v/6//j//P/9//z/+//6//r/+v/6//n/
+P/3//j/9v/u/+7/8P/w/+7/7v/u/+3/7f/u/+3/7//y//X/9//0//L/8v/w//b/7v/u
//b//P///wUACAASACMAIwAZACAAMwBCAFAAXQBjAGEAXQBUADsAIQAYAB0AHwAPAAEA
AQACAAMACQAHAP3/+v/5/+r/3P/b/+P/8f/3//P/7f/s/+v/6f/r/+3/7f/t/+v/6f/n
/+X/5P/k/+T/5//o/+j/6f/t/+b/5P/j/+T/5//m/+f/6v/s/+j/5//k/+b/5v/m/+b/
5v/m/+X/5f/p/+3/8P/0//H/8P/w/+//7v/t/+z/7f/u/+z/7f/u/+z/6v/o/+b/6f/r
/+3/7//w//D/7v/u//P/9P/1//T/8f/0//b/9//1//X/9//3//X/9f/2//j/9v/0//T/
9f/4//n/+v/8//z/9v/2//f/+v/5//n/+v/8//7//v/9//3//f/8//r/+v/7//v/+//+
//7//P/8//v/+v/2//n//P/+//3//v/8///////+//3//P/8//3/+//7//v//f/8//3/
//8AAP3//////wAA//////7/+//9//z//P/9//7////+//7/AAABAAMAAwADAAIAAAD+
/wAA/v/+//7//P/7//r/+P/0//P/8//z//f/+f/7//3////////////9//z/+f/9////
+f/4//r//f/+//7//v/+/wMABAAEAP///v/+//7/AAACAAIAAAD+//7//f/9/wAAAAD/
//7//f/+//7//f/5//z//P/8/////v8BAAUABwAGAAUAAQABAP///v/+//z//P/7//v/
/v8GAAYACAAGAAQAAwACAAAA/P/2//b/+v/8//7/AAD///z/+//6//n/+P/8//7/AAAC
AAAA/f///////f/9//3//f/8//z/+//7//r//P/9//7/AwAGAAcACgAIAAgACAAKAAkA
CAAIAAoACgAIAAgACAAJAAkACQAJAAQA///9//v//v//////AAAFAAcACAAIAAYABAAD
AAAAAgABAP7/+//3//b/9f/0//j/+P/4//r//f/4//v/AAD7//j/9//2//b/9//5//n/
+P/4//j/9//2//b/+P/4//b/9P/0//j/AAAFAA0AFgAeACEAIwAlADIAPQBCAFAAYQBn
AGkAbQBuAF0APwAqAB8AGwARAAkABQAEAAkAEwARAAMA/P/9//b/+P8DAP//8f/z//v/
9v/2//b/9f/z//P/8f/v//H/8f/x//H/8v/y//L/9f/1//T/9P/3//T/9P/1//j/9v/0
//T/9v/2//L/8f/u//L/9P/2//j/+P/4//f/9//1//X/9P/0//L/8v/z//P/8P/v/+7/
7//w/+7/7//w//P/9v/5//z/+v/5//j/9//5//r/+f/6//7//v/+//z/+P/6//v/+//5
//n/+//7//3//f/+/wAAAwACAAMABQAGAAUABAAEAAUAAAABAAMAAwABAAAAAAAFAAgA
CQAJAAsACwAKAAgACgALAAsACwAMAAwACgAKAAcABgACAAUACAAIAAUABAAEAAcABwAG
AAIA/v/7//n/+//9////AwADAAMABAAEAP7////+//7///8BAAIAAQADAAIAAgADAAMA
AwABAAAA/v/9//3/+//7//z//P/8//v/+P/3//b/+P/7//7/AAD9//v/+v/5//f/9//3
//f/9//3//f/9//5//j/9f/5//r/8//x//L/9//6//z//v/7///////+//r/+v/7//z/
/f8AAAEAAAD+//7//f/9/wEAAgACAAIA/f/8//r/9//5//7/AAACAAAA/v8AAAMABAAE
AAQAAQABAP///v/+//7//v/9//3/AAAGAAQABAADAAIAAgACAP///P/3//j/9v8CAAQA
/v/4//r/+v/6//r/+v/6//r/+v/6//f/+f/5//v/+//7//v//v/+//3//f/7//z//P/8
/wIABAAEAAYABwAIAAkADAAHAAYABgAIAAgABgAGAAYACAAHAAYABQADAAEAAgADAAIA
AQD///7/AQADAAQABAADAAIAAgAAAP///f/5//X/9f/2//f/+P/9//7///8CAP//9v/1
//b/9P/y//L/8v/0//X/9//3//T/9P/0//P/8v/y//T/9P/2//j/9v/2/wAAEQAbACAA
JAAlACcAKQAuAD0ATABcAG8AdQBtAGMAWgBFAC8AJAAZAA8ACwAJAP//+v/9/wcAEQAP
AAQA9//0//b/9//3//f/9f/x//D/8v/0//X/9//3//X/8//z//P/8//z//b/9v/2//n/
9v/0//P/9f/v/+7/7v/w//P/8v/z//b/+//4//j/9v/2//T/8v/w//P/9P/0//X/+P/5
//n/+v/4//j/+f/5//j/9//2//f/9//0//T/9P/y//L/8v/y//X/+f/9/wEA/v/8//j/
9v/5//j/9//0//P/+P/8/////f/7//v/+f/+/wEABQAKAAgABAACAAEAAwADAAMABAAJ
AAYACQANAAgAAwD///z/AQAEAAUABQAHAAcABgAEAAIAAQD///3///8AAP//AAAAAAAA
/f8BAAQABAABAAAA/v8BAAEAAAD///7//v////3//f/9/////////wAAAAAAAAMABAAG
AAQAAwABAP3/+v/4//f/9//6//v/+v/6//r/+f/5//f/+v/8//3//v/8//r/+v/6//n/
+f/5//j/9f/1//b/9//1//X/9f/1//b/9//4//n/+P/2//L/9f/6//X/9f/4//f/9v/0
//L/9v/9/wAAAgD7//r/+v/6//j/+v/6//j/9//2//T/8//3//j/+P/4//j/+v/7//v/
9//4//b/9P/1//T/9//7////AAABAP///v/7//n/+P/2//b/9f/1//b//P/6//r/9//2
//b/9v/3//b/8//2//T/7v/s/+7/8v/z//T/9f/2//T/9P/0//T/9P/z//f/+f/4//f/
9v/1//T/9P/z//P/9//6//z//v8AAAAA/v/+/wAAAAAAAAIA/f/8//z//v8AAP7//v/+
//7//f/8//v/9v/z//P/8//x//H/8P/w//j//f8BAAQAAwACAAIAAAD9//n/8//t/+r/
6v/q/+r/7f/u/+//8v/z/+z/7f/w//D/7v/u/+7/7f/t/+7/7f/q/+j/5v/j/+X/6P/t
//D/8P/q/+7/+P/4//f///8GABIAIQAhAB8AJgA1AEIATgBZAF8AYQBhAFYAPwAlABgA
FwANAPP/6//9/wgABwADAP//+f/4//X/7P/u//P/7f/n/+v/5//n/+r/7f/v/+7/7f/q
/+f/5P/j/+L/4f/k/+b/6P/t/+z/6v/p/+v/6v/q/+v/7v/s/+r/6v/s/+3/6P/m/+L/
5//o/+n/6v/s/+z/6//r/+v/6//q/+r/6f/o/+j/5//n/+f/5//p/+r/6P/p/+r/6//s
/+3/7v/s/+v/6v/p/+z/7P/q/+r/7f/s/+v/6P/l/+j/6v/r/+3/7f/v/+//6//p/+j/
6P/q/+r/7P/v//D/7//u/+7/8f/u//H/9f/4//f/9//4//j/+P/2//P/9f/1//T/8v/w
//H/8f/x//P/9P/z//T/9v/2//P/9//1//T/8P/u/+7/8f/x//D/8P/w//H/8//y//H/
8P/x//H/8//2//j/8//1//X/9v/z//H/7v/p/+3/7v/w//P/9f/1//P/8v/w/+//7//t
/+z/6v/n/+T/5//o/+v/7v/s/+v/6v/o/+v/7f/w//P/8P/v/+7/7f/q/+f/5P/h/+b/
6P/o/+//7v/n/+X/5v/o/+r/6//s/+j/6f/m/+L/4//o/+7/9P/x//L/8f/u/+3/7P/q
/+n/7//y//T/9v/y//D/7f/p/+n/7P/s/+z/6v/o/+r/7f/t/+z/6//n/+v/7f/w//T/
8//y//D/7//r/+7/6f/m/+7/8P/s/+z/7P/s/+z/6v/q/+r/6v/j/93/3P/Z/9//5f/r
//H/8P/w/+//7//r/+r/6P/m/+3/8v/1//r/+P/2//T/9P/x//D/8P/y//P/8v/z//T/
8//x/+//7f/u/+3/7//x//H/8f/w//D/8P/x//H/8P/y//L/8//y//P/8f/t/+n/6//s
/+3/7v/t/+z/6//s/+r/4v/i/+T/4P/e/97/3v/h/+X/6v/t/+n/6P/n/+X/4v/i/+T/
5P/e/+T/5v/k/+b/9f8DAAIABAALAA0AFwAmACsAMAA+AEsAVQBbAFkAUAA9ACkAGgAX
ABMABwD//wEABgAFAAEA/f/9//z/7//g/97/6f/t/+f/3f/X/9j/3v/k/+n/6//r/+n/
5//j/+H/3//d/97/3v/e/+H/5f/m/+j/7f/n/+b/5v/o/+f/5P/j/+T/6f/m/+b/5P/p
/+r/6//s/+r/6v/p/+n/6P/n/+X/5P/i/+L/4//j/+X/5f/l/+f/6f/m/+b/5v/m/+b/
5v/m/+f/6f/r/+3/7P/q/+b/5P/o/+j/6P/m/+T/6P/r/+3/6v/p/+r/6f/r/+v/7P/u
//D/8P/y//X/9//3//f/+P/3//L/8//1//f/9f/0//T/9v/4//j/9//6//v/+//6//f/
9//2//X/+P/6//r//P/6//r/9//7//7//v/7//r/+f/7//r/+P/5//j/+P/5//v//f//
/wMAAAD//////v/6//v/+v/6//n/+f/4//X/9//2//b/9//5//n/9//2//b/9f/1//P/
9//4//j/+P/6//j/+P/4//P/7//r/+b/6v/t//H/9f/y//H/8P/v//L/8//0//X/9f/0
//H/9f/3//H/8P/y//T/9v/3//j/9f/5//n/+P/2//b/9//4//X/9P/x/+z/8P/y//P/
9f/7//7/AAACAP3//P/6//f/+f/+/wAAAgD///r/+f/5/wAAAgAEAAMAAgD///3//P/7
//r/+P/3//X/+v/3//b/9//4//r//P8AAAAA/v8CAP7//v8CAPj/+v/6//r/+v/8//z/
/P/8//z/+f/7//v/+f/3//X/8//4//r/+//9////AgAEAAYACAAIAAYABgAJAAoACwAO
AAkACAAIAAoABgAAAPz/+P8AAAUACgAPAAkAAwAAAP3//P/9//3//v8DAAUABgAGAAUA
BAAEAAIABQAFAAMAAQD8//r/+P/2//v//P/9/wAAAQD6//v//v/5//b/9f/0//H/8f/y
//H/8v/0//b/9//2//b/+P/4//L/+P/4//b//P8JABMAGgAgACUAJwAlACoANQBEAFQA
aQBzAHUAbQBgAFUARQAsABUACwANAA0ACQAEAAUACwANAAcAAgD7//b/+v/9//n/9//5
//P/7v/w//L/8//1//X/8//x//T/9f/2//f/9P/y//D/8f/0//T/9f/5//b/9v/3//r/
9v/y//D/8P/1//T/9v/2//r/+v/6//r/+P/2//P/8f/x//H/8P/w//T/9v/5//v/+P/3
//b/9//1//L/8v/y//D/8P/w//D/8f/z//X/9//2//T/8P/u//X/+P/7//z/9v/4//n/
+f/6//v//v////////8AAAIA///8//v/+/////////8AAAQAAgAGAAsACQAFAAIAAAAG
AAgACAAHAAkACQAIAAYABAAFAAUABQAIAAgABgAGAAQABAABAAUABwAIAAYABgACAAMA
AQD+/wAAAAABAAMAAQABAAEAAwABAAEAAgACAPv/+//5//j//f8BAAQABQADAAIAAgAD
AAEAAQD///7//v/9//3/+//7//z//P/8/////v///wAA/v/9//z/+v/5//n/+v/7//3/
/f/9//3//P/7//r/+f/5//j/9f/5/wAA/f///wQAAgAAAP3/+v/7/wEAAwAEAP3//P/8
//z///8CAAMAAgABAAAA/v/9/wMABAAEAAQAAgACAAEA///9/wAAAAAAAP7/+v/6//v/
AQACAAMAAQAAAP3/+//6//v//P/8//3//P8AAPz/+v/7//z//v8AAAAA/v/6//z//f/+
////AAADAAAAAAABAP//+////wAA/v///wAAAQACAAEAAAD///7//v/7//3//f/7//v/
+//7//z//P/7//v///8EAAgADAAMAAwACgAKAAsADAANABAADAAKAAkACgAMAAwADgAQ
AAsABwADAP///v/9////AQAGAAkACwAOABAAEQARABAACwAIAAYAAgADAAEA/f/5//z/
/v8AAAIABAAEAAQABgAIAAAAAAACAP3/+v/5//j/+v/7//3//f/+//7//v/9//z//P/+
//7/AAAAAAAAAAAEAA0AEwAQABYAMQBBAD0APgBLAFoAagBxAHkAewBtAFoAUQBHADAA
HQAZABMADwANABAAEwAVABUADwAGAP//+P/6//////////3/9//3//r//f////3//f/7
//n//P/9//7////+//7//v8BAP3/+v/4//n/9f/0//T/9v/3//b/9//6/////P/8//r/
/P/8//z//P/8//z/+//7//n/+f/4//j/+f/6//z//f/6//n/+P/5//v/+P/4//j/9f/0
//P/8v/z//X/9//5//7/AAAAAAIAAQD+//v/9v/2//z/AQAFAAMAAwAFAAUABAADAAMA
BAABAP7//f/9/wAAAQACAAQABAAAAAIABQAIAAcABwAIAAwADgAOAA0ADwAPAA4ADAAP
ABEAEgATABIAEgAQABAADwAOAAoADQANAAwACAAGAAgADQAPABAADQAKAAgABwAJAAsA
DQARAA4ADQANAAwABwAJAAkACgAKAAsACwAJAAsACgAKAAsADAANAAwADAAIAAUAAwD/
/wUACAAKAAwACwAIAAcABgAEAAMAAgAAAAAAAQADAAUABwAHAAcABwAEAAMAAgABAAEA
AAD9/wEABAD/////AgACAAIAAQAAAAIABwAIAAgAAwACAAIAAgACAAQABAACAAQABAAD
AAMACAAKAAsADAAHAAYABAABAAIABgAHAAgACQAIAAsADwAPAAwACQADAAYABQAFAAYA
BAAEAAMAAwAEAAoACAAIAAUAAgAAAP7/AgACAAAABAAKAAYABAAEAAQABAACAAIAAgAC
AAIA//8BAAEA/f/7//n/9//7//7/AAADAAQABgAHAAgACAAIAAYABgAIAAoADAAQAA4A
DgAPABIADgAKAAgABgAEAAMAAgABAP///f/+/////v//////AAACAAMAAwACAAIAAgAD
AAIA///9//n/9f/2//j/+v/8//7//v/+/wAA/f/y/+//7v/y//T/+P/8//v/+//8//v/
9//2//X/8//z//T/9//4//T/9P/y//L/+P///xEAHgAeAB0AHQAlADgARQBOAFwAZwBr
AGsAYQBSAEMAMwAmACUAHQANAA0ADwAMAA8ADwAFAAEA/v/1//D/9v/7//f/+f/7//f/
8//0//X/9f/0//P/8P/t/+3/7f/t/+3/7P/s/+z/7//z//T/9v/7//T/8v/x//L/8P/u
/+7/8P/0//L/8//y//H/8P/v/+7/7//w//D/8f/u/+v/5//k/+b/6P/r/+3/7v/v//D/
8//y/+7/7f/s/+7/7v/u/+7/7P/r/+r/6f/t//D/8f/0//X/9P/z//D/7//y//T/9f/z
//P/9f/1//T/8//z//T/8v/w//D/8f/2//f/+P/6//r/9v/4//v/+f/3//b/9v/4//r/
+v/5//r/+//7//r/+P/5//n/+f/5//j/9f/0//X/9v/0//n/+P/4//X/9P/0//f/9//2
//T/8v/x//H/8v/z//T/9//3//f/+P/4//P/9f/1//b/+P/5//n/9//0//L/8f/x//T/
9f/0//T/8//x//D/7f/x//L/8v/y//P/8v/z//T/8f/x//H/8P/s/+v/6//r/+z/7f/u
/+//7f/t/+3/7f/v/+7/6//v//T/7//v//L/8f/w/+7/7P/t//P/9f/2//D/7v/t/+z/
7v/y//T/9P/y//D/7f/r//L/9P/1//b/9f/2//b/9f/x//L/8P/u//D/8P/0//n/+f/2
//P/7f/v/+//8P/y//T/9P/z//P/7//w/+n/5P/q/+7/8//4//b/9P/w//L/8P/u/+z/
6v/t//D/7v/u/+7/7v/w//D/8P/w/+z/5//n/+X/4v/h/+D/3//k/+j/6//v/+7/7v/t
/+z/7v/w//D/8v/0//T/9P/2//T/9P/1//j/+v/4//j/+P/0//H/7v/r/+n/5//o/+n/
7P/t/+3/7v/x//P/9P/0//H/8P/w/+7/7f/r/+f/4//l/+b/5//o/+j/6P/o/+r/6//k
/+X/6P/k/+D/3v/c/93/3//i/+P/4v/i/+L/4f/i/+L/5P/k/+L/3P/e/+D/5v/3/wEA
BAAGAAsADQAPABoAIQAoADoAUQBfAF0AVwBOAEMANQAkABcAEQAFAPX/7//6/wEABQAH
AP//8P/l/+b/5v/h/+H/5//r/+X/3v/e/97/3f/i/+X/5v/n/+X/4//h/9//4v/i/+L/
5f/l/+T/5P/n/+P/4v/i/+T/4f/e/93/3v/k/+L/4//i/+T/5P/k/+T/4f/g/97/3f/d
/93/3P/c/97/4P/j/+X/5P/j/+L/4//h/97/3v/e/93/3P/b/9r/2//d/9//4f/f/97/
2//a/+D/4v/k/+T/4P/i/+P/4//m/+f/6v/r/+n/5//m/+b/6P/o/+r/7f/t/+v/6f/o
/+z/6v/u//P/8P/t/+v/6v/w//L/8v/x//H/8f/w/+7/7f/t/+z/6//u//D/8P/y//L/
8v/v//P/8P/u/+n/5v/q//H/9f/4//f/9v/2//f/9f/z//H/8f/t/+3/7v/u//D/9f/4
//z/+f/5//j/9f/0//L/8f/x/+//7//t/+z/7//x//T/9f/1//T/8v/w//L/8P/w//D/
9f/p/w==
         </WaveFormData>
      </LeadData>
      <LeadData>
         <LeadByteCountTotal>10000</LeadByteCountTotal>
         <LeadTimeOffset>0</LeadTimeOffset>
         <LeadSampleCountTotal>5000</LeadSampleCountTotal>
         <LeadAmplitudeUnitsPerBit>4.88</LeadAmplitudeUnitsPerBit>
         <LeadAmplitudeUnits>��V</LeadAmplitudeUnits>
         <LeadHighLimit>2147483647</LeadHighLimit>
         <LeadLowLimit>268435456</LeadLowLimit>
         <LeadID>V1</LeadID>
         <LeadOffsetFirstSample>0</LeadOffsetFirstSample>
         <FirstSampleBaseline>0</FirstSampleBaseline>
         <LeadSampleSize>2</LeadSampleSize>
         <LeadOff>FALSE</LeadOff>
         <BaselineSway>FALSE</BaselineSway>
         <ExcessiveACNoise>FALSE</ExcessiveACNoise>
         <MuscleNoise>TRUE</MuscleNoise>
         <LeadDataCRC32>3318832089</LeadDataCRC32>
         <WaveFormData>
CgAKAAoACQAJAAkACgAKAAkACQAJAAoACgAIAAgACAAKAAsADAAOABEAEgASABMAEgAR
ABIAFAAWABUAFAATABAADgALAAgACgAKAAoACQACAP///v/9//r/+v/7//z//v///wAA
AQD///7//P/7//v/+//7//v//P///wAAAwADAAIABAADAAIAAQAAAP//AgADAAQABQAD
AAMAAwAEAAIAAgABAAEAAwAEAAUABQAEAAQABgACAAAABwANAA8AGgAqADEAKgAgABEA
9P/g/97/4//l/9n/tP+M/3z/cf9d/1P/Wf9k/3D/gf+X/6r/tv+8/8b/0//c/+H/6P/w
//X/+//8//7/AQADAAQABAAFAAYACAAHAAcABwAIAAoACwALAAgACAAJAAkACQAKAAoA
CgAMAAwADAANAA0ADQANAA4ADAAMAAoADAAKAAsACwALAAwADAANAA4ADgANAAwACwAP
AA8ADwAPAA8ADwAPAA8ADQAOAA4ADgAOAA4ADQANAAwADAAMAAwADAAOAAsACAAJAAwA
DQAOAAwACwALAAsADQANAA0ADwANAAsACwALAAgACAAIAAgABwAGAAUABAAGAAYABQAG
AAcABwAGAAUAAgACAAEAAQABAAEAAQAAAAAAAAD//////v/8//v/+v/8//z//P/8//3/
/v///wEAAwADAAMABAADAAQABAADAAEAAQABAAEAAwADAAMABAADAAMAAgABAAEAAgAF
AAYABAADAAMAAgACAAIAAwADAAMABQAFAAUAAgACAAIAAgADAAMAAwAEAAMAAgABAP//
AQACAAIAAgADAAMAAgACAAYABgAGAAYABAADAAMABQADAAIAAgAEAAYABgAHAAcABwAH
AAcABwAHAAcACQAJAAgABgAGAAYABwAGAAQAAwAEAAYACQALAAoACQAIAAcABAADAAMA
AwAGAAYABgAGAAYABgAFAAQABQAFAAUABQADAAMAAgACAAIAAgACAAIAAgACAAIAAgAD
AAQABAAEAP7/AAABAAIAAwAEAAIAAgACAAIAAAD///7//v8BAAEAAgADAAIAAgAAAAAA
AQAEAAYACAAJAAkACQAIAAsACwALAA0ADgAOAA0ADAANAAwACgAHAAIAAQAAAP//+//3
//X/9f/2//b/9//5//n/+f/4//f/+P/5//n/+P/2//X/9P/z//b/9//6//v/+//8//z/
///+//3//P/7//7///8AAAEA//////////////7//f/7//3//f/+///////+//7/AgAE
AAIAAQAHABEAHAAoAC0AKAAkABMA+P/m/97/2f/V/8X/mv96/3L/af9X/0//Vf9i/3D/
d/+L/6L/rP+0/77/x//S/93/5v/u//P/+f/6//z///8BAAAAAAABAAIAAgABAAEAAQAC
AAQABQAFAAQABAAFAAUABwAIAAgACAAGAAYABgAHAAcABwAHAAgABgAGAAQABgAEAAUA
BQAFAAcABgAGAAYABwAHAAcABwALAAsACwALAAkACQAJAAkACQAKAAoACgAMAAwACwAL
AAsACgAJAAgADAAOAAsACAAHAAgABwAGAAkACQAKAAsACwALAAsADQALAAkACQAJAAYA
BgAGAAYACAAIAAgACAAGAAQAAQAAAAMAAwACAAEAAAAAAP/////9//3//f/8//v/+v/4
//f/+f/4//j/+P/6//r/+v/6//v//P/9/////f/9//3//v/9//7//v/9////////////
////////AAABAAEAAAD///z//P/+//7//v/9//3//P/+//7///////v//f/9//3//v/+
//7//v/9//3//f/+//7//v/+//3//f/+//7//v///////v/+//7//v/+//7//////wAA
AwABAAAAAAACAAEAAAAAAP//AgADAAQABQAEAAMABAADAAIAAAAAAAAABAAEAAMAAwAC
AAIAAwADAAMAAwADAAMAAQD///7//f8AAAAAAAAAAAAAAAD///7//f/9//3//f/9//3/
/P/8//z//P/8//z//P/8//z//P/7//j//P/+//7//v/+//7//v/+//7//f/9//3//v/9
//v/+v/5//r/+v/4//j/+v/8//3//v8BAAMABQAGAAYABQAEAAUACAAIAAcABgADAAIA
AAD9//r/+f/4//f/9f/x/+//7//v/+7/7v/v//L/8//z//P/9f/1//T/8v/v/+//7//v
/+3/7f/v/+//8//0//T/9//3//f/9//3//X/9f/1//X/9//3//f/9//4//j/+P/3//X/
9f/2//f/+f/6//r/+v/6//r//f8DAAsAFgAiACkAJAAcAA0A9P/e/9b/0f/L/7f/jP9q
/2D/Vf9F/0P/Tf9W/2D/cf+H/5z/qP+u/7r/xf/O/9f/4P/q/+//8f/y//T/9//5//j/
+P/5//r/+P/3//f/9//5//z//v//////AAACAAMAAgACAAEAAAACAAIAAgADAAEAAQAB
AAIABAAEAAIABAACAAMAAwADAAMAAgACAAIAAwADAAMAAwAHAAcABwAHAAMAAwADAAMA
BAAGAAcACAAIAAgABwAHAAUABAADAAIABwAKAAgABgAIAAoACgAKAAkABwAGAAUABgAH
AAgACwAJAAcABwAHAAYABgAGAAYABgAGAAYABgAHAAYABAAEAAMAAwACAAEA/v/+//3/
/f/8//3//v/+//z//P/7//v//P/8//3//v/8//z//P/8//z//P/8//3/+//7//v//P/9
/wAAAgADAAAA///+//3/////////AAADAAMAAgABAP7//v8AAAAAAgABAAEAAAD+//7/
////////AQABAAEAAgACAAIAAgACAAEAAAAAAAIAAgACAAEAAwAEAAQABAAFAAUABAAE
AAYABgAGAAYABgAFAAUABwAFAAQABAAGAAYABgAHAAcABQAFAAUABQAGAAcACgALAAsA
CgALAAwADgAOAA0ADQAKAAoACwALAAkACQAJAAkACAAHAAcABwAIAAgACAAIAAgACAAH
AAYABgAHAAgACQAHAAcABgAGAAYABgAGAAYACAAIAAgACAAHAAgACAAIAAYABgAGAAcA
AQACAAUABgAHAAgACAAIAAgACAAGAAUABAAEAAUABQAGAAcACAAIAAYABgAEAAYABwAI
AAoACwAMAAwADQANAA0ADwATABQAFAAUABEADgAKAAUABAAFAAYABwADAP///f/9//v/
+v/6//v//f///wAAAQD//////v/8//v/+//7//v/+f/5//v/+//+/wAAAQAFAAQAAwAC
AAEAAQABAAEAAQACAAMABAAFAAQABAAEAAMABQAFAAYABwAJAAQABgAGAAQACAANAA0A
EwAcACYAKwAmAB4AEQD6/+j/5v/l/9//y/+i/4L/fP9x/13/Wf9h/2z/eP+J/5n/qP+4
/8D/yP/X/+D/4//q//T/+f/5//3/AAAEAAcACAAIAAkACgAIAAcABwAHAAoADAANAA0A
DQAOABAAEQAPABAAEAAQAA4ADgAOAA8ADwAPAA8AEAASABIAEAASABAAEQARABEAEwAS
ABIAEgATABMAEwATABUAFQAVABUAEQARABEAEQARABIAEgASABIAEgARABEAFAAUABQA
FAAVABYAEgAOABAAEgASABIAEAAPAA8ADwAPAA8ADwARABMAEQARABEADgAOAA4ADgAO
AA4ADgAOAAsACgAIAAgACQAJAAgABwAIAAgABwAHAAcABwAHAAYABQAEAAIAAQABAAAA
AAAAAAIAAgACAAIAAgACAAIAAwAFAAUABQAGAAQABgAHAAcABwAHAAcABwAJAAkACQAK
AAoACQAHAAUABQAGAAkACgAIAAcABwAGAAQABAAFAAUABAAHAAgACQAHAAYABQAEAAYA
BwAIAAoACgAKAAoACQALAAwADAAMAAoACQAHAAYACAAIAAgACAAIAAcABwAJAAoACgAL
AA4ADAAMAA0ADQAMAAsACgAJAAsACwANAA0ADgAMAAwADAAOAA4ADQANAAsACgAKAAkA
CwALAAsACwAKAAkACQAJAAoACgAKAAoACgAKAAkACAAFAAUABQAFAAYABwAHAAgACAAI
AAgACAAIAAgACgAMAAoACAAIAAgACAAKAAoACgAKAAgABwAGAAYACAAHAAcABwAIAAgA
BgAGAAQABgAHAAgADQAPABEAEgASABEAEAARABYAFgAVABQAEwASABAADQAKAAkACAAH
AAUAAQD//////f/8//z//f8AAAEAAQABAP/////+//z//f/9//3//f/7//v//f/9/wEA
AgACAAUABQAFAAUABQADAAMAAwADAAMAAwADAAMABQAGAAcABwAHAAcACAAJAAUABAAE
AAgACAAGAAcACwAVACQAKgAvAC4AJgAZAAAA6v/o/+n/5//h/8D/lP+E/4P/c/9l/2f/
bv9w/33/k/+m/7L/vv/K/9H/2P/f/+r/+P///wEAAwAEAAYABwAIAAgACQAKAAkABwAG
AAUABwAKAAwADQANAA4AEAARABAAEAAPAA4ADgAOAA4ADwANAA0ADQAOABAAEAAOABAA
EAARABEAEQAPAA4ADgAOABEAEQARABEAEQARABEAEQAPAA8ADwAPAA4ADgANAAwADQAO
AA4ADwASABIAEgASABMAFAAQAAwADAAOAA4ADgAOAA0ADQANAA0ADQANAA8ADQALAAsA
CwAIAAgACAAIAAgACAAIAAgACQAIAAYABgAHAAcABgAFAAQABAADAAMA/////////v/+
//7//f/9//7//v///wAAAAAAAAAAAAAAAAAAAAABAP///////wAA/v8AAAEAAQADAAMA
AwADAAMAAwADAAQAAwADAAIAAQAAAAAAAgACAAAA//////7///8AAAIAAwADAAUABQAF
AAMAAgABAAAAAwADAAMABAACAAIAAgABAAEAAgACAAIABQAFAAQABAAEAAQABAAEAAQA
AwADAAUABwAGAAYACAAHAAYABgAFAAMAAwADAAMABQAFAAcABwAGAAQABAAEAAYABgAF
AAUABAAEAAUABQADAAMAAwADAAAA////////AAAAAAAAAAACAAIAAQAAAP3//f/9//3/
//8BAAIABAADAAIAAQAAAP///v/9//z//v8AAAEAAgD+//z//v/+//7//v/+//7//v/+
//7///8AAAIAAAD////////+//7//P/8//z//v///wAAAgADAAQABAAFAAUABQAHAAgA
CAAHAAYACAAIAAcABQAEAAMAAgABAPz/9//0//P/9f/0//T/9f/2//f/9//3//b/9f/z
//D/7//v/+//7//x//H/8//z//X/9v/2//n/+//7//v/+//6//n/+P/3//j/+f/6//v/
/v/+//7//f/8//v/+//7//v/+P/6//7//P/6//v/AQAHABAAGgAlACoAIgARAPj/4P/a
/9n/2f/T/7D/gv9y/2//Xf9P/1P/WP9e/2//h/+Y/6T/rv+2/7//yv/Z/+L/5P/n//P/
9f/2//j/+f/6//r/+//8//r/+f/5//n//P/+///////+//7///////3//v/+//7///8A
AAEAAwABAAEAAQACAAIAAgAAAAIAAgADAAMAAwADAAIAAgACAAEAAQABAAEAAwADAAMA
AwABAAEAAQABAAQABgAHAAgABgAEAAEA//8DAAQABQAGAAYACAAFAAIAAgAEAAQABAAG
AAUABQAFAAIAAQAAAAEAAwABAAEAAQD+//7//v/+//7//v/+//7////+//z//P//////
/v/9//v/+v/4//f/9//3//f/9v/0//T/8//z//P/8v/y//L/8//0//X/9v/0//T/9P/1
//P/8//z//T/9v/4//n/+f/5//n/+f/5//f/9//3//j/+v/7//v/+//8//z//v/+//3/
+//6//j/9v/2//f/9//2//n/+v/7//j/+P/4//j/+//7//v//P/7//r/+f/3//j/+v/7
//z/+//7//r/+v/+//7//v/+//z/+//7//3/AAAAAAEABAABAAAAAAD///3//f/9//3/
/v///wIAAwACAAAAAAAAAAIAAgABAAEA/v/+//////8BAAEAAQABAAAA////////AgAC
AAIAAgAAAAAA///+//v/+//7//v/+//7//r/+v/6//r/+v/6//r/+v/6//r///8CAAIA
/v/8//z//P/8//z/+//6//n/+P/5//v//f8AAP///f/8//v//v/+//z//P/8//7///8A
AAEAAQABAAAAAgADAAQABwAKAAoACQAIAAcABgAEAAEA/v/9//z/+//5//X/8//z//H/
8P/w//H/9P/1//X/9f/z//P/8v/w/+//7//v/+//8P/x//T/9f/2//b/9f/3//n/+f/5
//n/+f/5//n/+f/7//v/+//7//r/+v/6//n/+//7//z//f////7//P/4//r//v8DAAkA
EQAaACQAKQAgABQAAQDu/+T/3v/X/83/sf+I/3D/av9Z/0v/Tf9V/1r/aP99/5P/pv+w
/7j/wP/J/9b/3//m/+z/8//1//b/+P/7//3//P/8//3//v8AAP///////wAAAgADAAMA
AAAAAAEAAQABAAIAAgACAAUABgAHAAkACQAJAAkACgAHAAYAAwAEAAUABwAIAAkABwAG
AAYABgAJAAkACQAJAAsACwALAAsABwAHAAcABwAJAAoACgAKAAoACgAJAAkACgAKAAoA
CgAMAA4ACwAIAAgACgAKAAoADAALAAsACwAMAA0ADgARAA0ACQAHAAUABQAGAAcACAAK
AAoACgAKAAYABAABAAAABAAFAAUABQAGAAYABQAFAAEAAQABAAAAAAAAAP////////7/
/v/+/wAAAAAAAAAA///+//3//f////////8AAAIABAAFAAUAAwADAAMAAwAFAAUABQAG
AAcABwAGAAUAAgACAAQABAAEAAMAAwACAAQABAAFAAUAAwAFAAUABQACAAIAAgACAAUA
BQAFAAYABAAEAAQAAwADAAQABAAEAAUABQAEAAQABgAGAAYABgAIAAcABwAJAAcABgAG
AAgACgAKAAsACwALAAsACwALAA0ADQAPAA8ADAAKAAoACgAKAAoACQAJAAoACgALAAsA
CQAJAAkACQAJAAkACgALAAwADAAMAAwADAAMAAsACgAIAAcABgAFAAYABwAHAAgACAAI
AAgACAAGAAYABgAGAAsACgAIAAYACAAIAAgACAAIAAgACAAIAAgABQAFAAUABgAEAAMA
AwADAAYABgAEAAQABQAIAAoADAAMAA0ADgAOAA8ADwAPABEAEgASABEAEAARABAADgAL
AAgABwAGAAUABAABAAAAAQD+//z/+//7//7/////////AQABAAAA/v/9//3//f/9//z/
+//8//v/AAACAAMABwAHAAcABwAHAAUABQAFAAUABAADAAIAAQADAAQABQAFAAUABQAG
AAcADQAIAAgADAAIAAQAAwAJABcAIgAsAC8ALAAkABMA+v/q/+j/6f/n/9X/qP+E/37/
d/9l/1//Zf9w/37/j/+d/6j/sP++/8b/0f/g/+v/8P/2//3///8EAAYACQALAAsACgAK
AAoACAAHAAcABwAJAAwADgAPAA0ADAAMAAsADgAQABEAEgAQABAAEAARAA4ADQAMAAwA
DQAOAA0AEAASABMAEwATABEAEAAQABAADwAPAA8ADwARABEAEQARABAAEQASABMAEQAS
ABIAEgAQABAADwAPABIAEgASABIAEgAUABEADgAPABIAEwAUABIAEQARABEAEAAPAA4A
DwARAA8ADwAPAA4ADgAOAA4ADQAMAAsACgAKAAoACQAKAAsACwAKAAkABQAEAAIAAQAB
AAEAAQAAAAAAAAD////////+//7//v/+//7//v/+//7//v/+////////////AAAAAAIA
AwADAAMAAwADAAMAAwADAAMABAAHAAcABgAFAAIAAgAEAAQAAwABAAAA/v8AAAIABQAH
AAMAAwABAP//AAACAAQABgAGAAUABAAEAAMAAgABAP//AgAEAAUABgAGAAUAAwACAAQA
BAAEAAQABAADAAMABQADAAIAAgAEAAYABgAHAAcACQAJAAkACQAHAAcACQAJAAYABAAE
AAQABgAGAAUABQAEAAQABQAFAAQAAwACAAEAAQABAAIAAwAFAAYABwAIAAYABAABAP7/
/v///wAAAQAEAAUABQAGAAYABgAEAAEAAAD///7//v/+//7//v/9//3//f/+/wAAAQAD
AAUABQAEAAEAAAAAAAIAAwAEAAYABwAIAAgACQAJAAkACwAMAAwACwAKAAsACgAIAAUA
AAD///7//f/9//n/9//3//X/9P/0//X/+P/5//n/+f/4//f/9f/y//H/8f/x//H/8//z
//X/9f/1//b/9v/5//v/+//7//v/+f/5//n/+f/5//n/+f/5//z//P/8//v/+f/5//r/
+//9//z//P/8//r//P///wMABwAOABgAJQAoACAAEQD8/+j/4v/j/9//2//C/5b/fv97
/2v/Wf9X/2L/av91/4f/lv+i/67/uv+//8b/1//i/+L/5f/t//L/9v/7////AAAAAAEA
AgAAAP///////wAAAgADAAMAAQAAAAAA//8BAAIAAgACAAIAAgACAAMAAwADAAMABAAF
AAYABQAIAAgACQAJAAkABwAGAAYABgAIAAkACgALAAoACQAIAAcABgAHAAgACQAJAAoA
CgAKAAwADAALAAsACgAKAAoACgAMAA4ACwAIAAoADAAMAAwACQAHAAYABQAGAAcACAAL
AA0ACwALAAsACAAIAAgACAAKAAoACgAKAAkACAAGAAYABwAHAAYABQACAAIAAQABAAEA
AQABAAAAAAAAAP////8BAAAAAAAAAAAAAAAAAAAA/v/+//7///////////8AAAIABAAF
AAUABQAFAAUABQAHAAcABwAIAAcABwAGAAUABgAGAAgACAAIAAcABwAGAAQABAAFAAUA
BAAHAAgACQAIAAgACAAIAAcABwAHAAgACAAIAAgABwAJAAoACgAKAAkACQAIAAgACgAK
AAoACgALAAsADAAPAA0ADAAMAA4ADgAOAA8ADwANAA0ADQANAAwACwAMAAsADAAMAA4A
EAARABAADgANAAsACgAKAAkADAANAA4ADwAMAAsACwALAAwADAAMAAwADAAMAAsACgAJ
AAkACQAJAAoACwALAAwADAAMAAwADAAKAAoACgAKAAcABAAIAAwACwAKAAkACAAKAAoA
CgAKAAsACwALAAwACgAJAAkACQAKAAoACAAIAAkADAAOABAAEQARABEAEAARABEAEQAT
ABYAFgAVABQAEgAQAA0ACQAJAAkACQAJAAkABQADAAMAAwACAAIAAwACAAMAAwADAAEA
AQAAAP7/////////////////AQABAAMABAAEAAcABwAHAAcABwAHAAcABwAHAAUABQAF
AAUABwAIAAkACQAJAAkACgALAAcABAAGAAoACgAKAAkADwAbACIAKgA1ADQALAAfAAoA
9v/y/+//6//f/77/lv+E/3v/Zf9X/2H/cP98/4n/m/+q/7T/vP/G/9H/3v/l/+z/9P/7
////AgAEAAcACQAIAAgACQAKAAsACwAMAA0ADAAOAA8ADwAPABAAEgATABEAEgASABIA
EAAQABAAEQATABMAEwAUABQAFAASABQAEwATABIAEQARABAAEAAQABIAEwAUABUAFwAX
ABcAFwAUABMAEgARABIAFAAVABYAFAAUABMAEwASABIAEgASABYAGAAVABIAFAAWABYA
FgAVABMAEgARABIAEwAUABcAFQATABMAEwAOAA4ADgAOABEAEgATABQAEAAOAAsACgAN
AA0ADAALAAoACgAJAAkACAAJAAoACgAHAAYABAADAAUABAAEAAQABAAEAAQABAADAAIA
AQABAAQABQAGAAgACAAKAAsACwALAAsACwALAAkACQAJAAoADQANAAwACwAJAAgACQAI
AAsACwAMAAwACgAKAAsACwAHAAkACQAJAAoACgAKAAoACgAJAAgACAAIAAgACAAHAAcA
CAAIAAgABwAHAAYABgAIAAgACAAIAAkACQAKAA0ACwAIAAYABgAHAAgACgALAAoACQAI
AAcACQAJAAsACwAKAAgACAAIAAsADAAMAA0ACgAKAAsACwAJAAkACQAJAAYABQAFAAUA
BwAIAAkACgAIAAgABwAGAAMAAwADAAMAAQABAAAAAAADAAQABQAGAAMAAgABAAAAAwAE
AAQABAAAAAAAAAABAPn/+P/8//z/AAD+//7//v/+/wAAAAAAAAAA////////AAAAAP//
//////7//v/8//z//v8AAAEAAgACAAMABAAEAAcABwAHAAkACgAKAAkACAAFAAQAAgD/
//r/+f/4//f/9v/z//L/8//0//T/9f/3//X/9f/0//P/9f/1//T/8v/z//P/8//z//L/
8f/y//H/9P/2//f/+//7//v/+//7//r/+f/4//f/+f/5//n/+f/4//j/+P/3//j/+f/7
//3////8//r/+v/8//z//f8BAAsAHAAsAC0AJAAaAAcA7P/c/9z/2//R/7H/jP92/2r/
Wf9L/0v/Vf9i/2z/e/+P/6L/rP+0/7z/x//W/+H/5v/q/+//8f/0//b/+f/7//r/+v/7
//z//P/7//v/+//8//7//////wAAAAABAAEAAQACAAIAAgACAAIAAgADAAUABQAFAAYA
BgAGAAQABgAGAAcABwAHAAcABgAGAAYABwAHAAcABwAGAAUABAADAAMAAwADAAMAAQAC
AAIAAgAFAAYABgAHAAgACAAIAAgACgAMAAkABgAGAAgACAAIAAoACQAJAAkACAAHAAYA
BwAJAAcABwAHAAIAAgACAAIAAQAAAP///v8AAAAA//8AAP/////+//3//v/+//3//f/5
//n/+f/4//j/+P/3//f/+f/4//j/+P/2//b/9v/2//j/+P/4//n/+P/3//b/9v/2//j/
+f/5//v/+//7//v//f/9//3//v/9//3//P/7//j/+P/6//r//P/7//v/+v/4//j/+f/5
//X/9//3//f/9//4//n/+v/5//n/+f/6//r/+v/6//n/+//8//z//P/9//3//P/8//7/
/v/+//7//v/9//3////9//z//P/+/wAAAAABAAEAAQABAAEAAQABAAEAAwADAAIAAAAA
AAAAAwAEAAQABQACAAIAAwADAAEAAQABAAEAAgABAAEAAQAAAAAAAAAAAAEAAgACAAIA
/////////////////v/+//7//v/+//7/AAAAAAAAAAAFAAAAAAAAAAAAAAD+//7//v/+
/////////wAAAAD///////8AAAAA/v/+//z//v///wAAAgADAAQABAAHAAcABwAJAAoA
CgAJAAgACAAIAAcABQAAAP///v/9//n/9f/z//P/9f/0//T/9f/0//X/9f/1//f/9//2
//T/8f/x//H/8f/z//P/9f/1//f/+P/4//v/+f/5//n/+f/6//v//P/9//3//f/9//3/
/P/8//z/+//9//3//v////v//v/+/wAAAAD+/wEABQAJABAAHAAnACQAGgAJAPT/4v/g
/9//2//J/57/ev9w/2f/U/9N/1f/Xv9k/3f/k/+i/6z/tv/A/8v/2P/h/+b/7P/v//H/
9P/2//n/+//9//7/AAACAAIAAQABAAEA//8AAAAA//8BAAIABAAFAAcACAAIAAgABgAG
AAYABwAJAAkACQAKAAcABgADAAQABQAHAAgACQAHAAYABgAGAAkACQAJAAkACgAJAAgA
BwAHAAkACwANAAwADAALAAoABwAGAAQAAwAHAAgACQAKAAwADgALAAgABwAIAAcABgAH
AAcACAAJAAcABwAHAAkABwAFAAUABQADAAQABQAGAAUABAADAAIAAwACAAAAAAABAAEA
AAD///7//v/9//3/+f/5//n/+P/5//r/+v/7//n/+P/4//j/9v/2//b/9v/4//j/+P/5
//n/+f/5//r/+P/6//v/+//7//v/+//7//n/+f/5//r//P/9//3//f/8//z//v/+//7/
/f/9//z/+v/6//v/+//7//3//f/9//z//P/8//z/+//7//v//P/6//r/+v/5//n/+v/6
//r/+//7//r/+v/+//7//v/+//7//f/9/////f/8//z//v///wAAAgADAAAA///+//3/
AAABAAQABQADAAAA///+/wIAAgABAAEA/v/+/////////////////wAA///////////+
//3//P/+//7//f/8//3//f/9//3//P/7//n/+P/5//r/+//8//r/+v/6//r/+f/6//r/
+v/4//b/+P/4//j/+P/6//r/+v/6//v/+//7//z/+//5//j/9//5//r/+f/6//j/+v/7
//z//v///wAAAAABAAEAAQADAAYABgAFAAQABAAEAAMAAQD9//v/+f/3//T/7//s/+v/
7v/u/+//8f/x//H/8P/v/+3/7f/s/+r/6v/r/+z/7f/r/+v/7f/t/+3/7v/u//H/9P/1
//b/9//2//X/9P/z//H/8f/x//H/8//0//X/9f/z//P/9P/1//X/9v/4//j/8v/w/+//
8//7/wgAFAAbAB4AFgAHAPb/4v/a/9v/2f/V/7r/jP9y/2v/X/9N/03/Vv9g/2v/f/+S
/5z/oP+o/7X/xP/P/9T/3P/j/+f/6P/q/+3/7//x//L/9P/2//j/9//3//f/9f/2//b/
9f/0//T/9f/1//f/+P/4//j/+P/4//j/+f/7//v/+//8//v/+v/3//j/+P/5//n/+f/6
//r/+//8//v/+//7//v//v///wAAAQD+//3//P/7//n/+v/6//r//P/8//v/+//6//r/
+v/6//7/AAD9//r/+P/6//r/+v/5//f/9v/1//f/9//3//n/9//1//X/9f/z//T/9f/2
//b/9v/2//b/9f/0//L/8v/x//H/8P/v/+7/7v/t/+3/7f/t/+3/7P/u/+7/7f/t/+r/
6P/n/+b/5v/m/+b/5v/m/+b/5v/n/+n/6f/p/+r/7P/u/+//7//v/+//7//v/+7/7f/s
/+z/7//v/+7/7f/q/+r/7P/s/+3/7f/u/+7/7v/u/+//7//s/+3/7P/r/+3/7v/v//D/
8f/t/w==
         </WaveFormData>
      </LeadData>
      <LeadData>
         <LeadByteCountTotal>10000</LeadByteCountTotal>
         <LeadTimeOffset>0</LeadTimeOffset>
         <LeadSampleCountTotal>5000</LeadSampleCountTotal>
         <LeadAmplitudeUnitsPerBit>4.88</LeadAmplitudeUnitsPerBit>
         <LeadAmplitudeUnits>��V</LeadAmplitudeUnits>
         <LeadHighLimit>2147483647</LeadHighLimit>
         <LeadLowLimit>268435456</LeadLowLimit>
         <LeadID>V2</LeadID>
         <LeadOffsetFirstSample>0</LeadOffsetFirstSample>
         <FirstSampleBaseline>0</FirstSampleBaseline>
         <LeadSampleSize>2</LeadSampleSize>
         <LeadOff>FALSE</LeadOff>
         <BaselineSway>FALSE</BaselineSway>
         <ExcessiveACNoise>FALSE</ExcessiveACNoise>
         <MuscleNoise>TRUE</MuscleNoise>
         <LeadDataCRC32>3178148580</LeadDataCRC32>
         <WaveFormData>
/P/8//v/+//6//n/+P/2//f/+P/6//v/+//6//r/+//6//v/+v/6//3//v/+//7//P/9
//7//v8AAAEAAQADAAYABgAGAAcACAAHAAcABQABAP3/+f/3//X/9P/z//P/9//4//n/
+v/4//j/9v/x/+3/7P/r/+v/7v/w//T/9v/1//T/9P/z//H/8P/v/+z/6v/r/+z/7f/v
//D/8f/x//D/8P/w//D/7v/u/+//7//v//H/8P/u//D/+P8LAC4AWwCQAL8A2gDcAMkA
owB3AFUANgAXAPr/z/+X/3H/Uv8n//v+4P7Z/u/+Ev87/1z/dP+H/5r/rP+7/8P/yf/T
/9r/4f/m/+v/7f/u/+//8P/z//P/9f/1//X/9//6//r//P/+//3//P/8//v//f/9//7/
AAAEAAIAAgACAAQABAAEAAUAAwAEAAQABAAEAAQABAAEAAYABwAIAAkACQAJAAkACgAM
AA4ADgAOAA4ADgAPAA8ADwARABIAEgAUABYAFwAYABgAGQAaABwAHwAhACEAIQAfACEA
JAAkACUAJgAnACgAKQAqACsALgAxADEAMgAzADUANgA3ADkAOQA5ADoAOQA8AD0APgA/
AD8APwA9ADwAOwA7ADgAOAA2ADQAMwAyADAALwAsACsAKQAnACYAJAAkACEAIAAfAB0A
GwAaABgAGAAXABYAFgATABMAEgAQAA4ADQALAAsACwAJAAgACAAGAAUAAwD/////AAAA
AAAA///+//v/+P/2//f/9//2//f/+P/5//r/+P/4//j/+f/7//r/+f/5//n/+f/5//n/
9//4//n/+f/7//v/+//7//3//v/+//7//f/9//7////9//3///////3//v///wAAAQAC
AAQABgAEAAcACQAJAAgACAAHAAcACAAIAAcABwAKAAsADAAPAA4ACwAKAAkACAAIAAkA
DAAMAAsACQAIAAgACAAIAAYABgAHAAcABwAGAAYABQADAAIAAwD///3//v/+////AQAD
AAIAAgACAP3//P/9//7///8AAP7//P/8//v/+f/5//n/+f/7//z//f////7//f/7//r/
/f/9///////+////AAAAAAAAAAABAAIABAAGAAcABwAHAAgACAAIAAsACwAJAAgAAgD+
//r/9v/2//b/9//4//f/+P/4//j/+f/6//v/+v/z//H/8P/v//H/8f/y//X/9v/2//b/
9//2//T/8//y//P/8f/y//P/8//z//T/9f/z//L/8P/u/+//8P/x//P/9f/z/+//8P/w
//D/+P8PADYAZQCYAMMA3ADgAM8AqwB/AFkAMAANAPD/wf+P/3H/WP8x/wX/5v7j/vn+
Fv87/17/dP+H/5z/rv+7/8f/z//X/+D/5//q/+//8f/y//P/9P/3//f/9//3//f/+f/6
//r//P/+//z//P/9//3//////wAAAgADAAAA///+/wIAAgACAAMAAQACAAIAAgAGAAYA
BgAGAAkACQAJAAkACgAJAAgACAAMAA4ADgAOAA4ADgAPAA8ADwARABIAEgAVABYAFgAW
ABcAFwAXABgAGwAdAB0AHQAcAB0AHwAeACAAIgAkACYAKQAqACsALgAvAC8AMAAxADMA
NAA1ADcANgA3ADkAOQA4ADcANgA1ADcANwA1ADQAMwAzADAAMAAwAC4ALQAsACgAJwAk
ACMAIQAfAB4AHAAeABsAGgAZABkAFwAWABQAEgARABAAEAAMAAsACQAGAAUABQAEAAUA
BQADAAIAAgD//////v/7//r/+v/5//j/9v/2//T/8v/0//X/9f/0//L/8v/y//L/8v/y
//L/8//z//L/8f/x//P/8//z//P/8//0//X/9f/1//X/9f/1//X/9v/2//b/+f/5//r/
+//5//n/+//7//n/+v/7//z//f/+/wAAAgABAAMABAADAAIAAgABAAEABQAGAAYABwAH
AAcABwAJAAcABQAFAAUAAgACAAMABgAGAAUAAwACAAIAAgACAAAA//////7//f/9//7/
/v/9//3////8//v/+//6//r/+//7//b/+P/6//r/+v/6//r/+P/4//f/+f/5//n/+f/2
//b/9v/3//X/9f/0//T/8//z//X/9f/4//v//v8AAP3//P/8//z//v8AAAEAAQADAAQA
BAAEAAMAAwABAAAA/f/6//f/9P/x//D/8P/w//P/9P/0//T/9v/2//b/9P/v/+3/7P/r
/+n/6f/q/+3/7v/u/+7/7//v/+7/7v/u/+z/6f/p/+n/6v/r/+3/7//s/+z/6//q/+r/
6v/q/+v/7f/t/+3/7P/q/+r/8v8LADIAYQCUAMMA2gDYAMkApwB7AFMAKgADAOT/t/9/
/1//Rv8l///+5v7f/u/+Dv83/1j/cP+D/5b/qP+1/7//yf/V/9z/3//i/+f/6f/q/+n/
6v/t/+3/6//r/+v/7f/v//D/8//2//j/+P/5//n/+P/3//f/+P/6//j/+P/4//r/+v/6
//v//f/+//7//v////7//f/8////////////AQABAAEAAgAGAAgACAAIAAcABgAGAAUA
BgAJAAsADAALAAwADAAMAA0ADQANAA4AEQAVABcAGQAYABkAGwAaABsAHAAdAB4AIwAk
ACUAKAApACkAKgArACkAKgArAC0ALgAvADEAMQAzADMAMwAzADQAMwAwAC4AKwArACgA
KAAoACYAJQAkACAAHwAcABsAGwAZABgAFgAUABEAEAAPAA8ADQAMAAoACAAHAAYABgAH
AAcABgAEAP///f/6//n/+P/3//f/+P/3//f/9v/z//D/8P/v/+7/8P/w/+7/7P/s/+3/
7f/s/+z/7P/s/+z/7v/u/+7/7//t/+z/6//r/+3/7f/t/+3/7f/u/+//7//v/+//7//v
//H/8v/y//L/8//z//T/9f/1//X/9//3//X/9v/3//j/+P/4//n/+v/8////AQABAAAA
AAD/////AgACAAEAAQADAAMAAwAFAAMAAQABAAEA/v/+////AgAAAP///f/8//r/+v/6
//j/+f/7//z//f/6//r/+f/3//f/+f/2//X/9//2//b/9//3//b/9v/2//P/8v/y//L/
7//u//H/8v/z//T/9P/y//L/8f/v/+//7//v/+//8P/x//P/8f/x//D/8P/v/+//8f/x
//L/8//0//T/9v/2//f/+P/6//z//f/9//z//P/7//r//v////7//v/5//b/8//w/+3/
7P/s/+z/8P/y//P/9P/z//L/8f/u/+r/6f/p/+n/5v/l/+X/5//p/+r/6//t/+z/6v/p
/+j/5v/j/+P/4//k/+X/5//p/+j/6P/n/+b/5v/m/+b/5//p/+f/5//o/+b/6P/0/wsA
MABdAI4AuQDOAM4AvwCZAGsARwAkAP3/2P+n/3P/U/84/xP/7f7W/tf+8f4Y/zf/Uv9w
/4X/lP+o/7X/u//B/8v/0v/X/97/4//l/+b/5//o/+v/6//p/+n/6f/r/+3/7v/x//T/
9P/0//X/9f/1//X/9v/4//j/9v/2//b/+v/6//r/+//5//r/+v/6//z//P/8//z//v//
/wAAAQABAAEAAQACAAYACAAIAAgABgAGAAcABwAHAAkACgAKAAsADAAMAAwADgAPABAA
EgARABMAEwATABUAFwAaABoAGwAcAB0AHgAhACIAIwAmACcAJwAoACkAKQAqACsALQAu
AC8AMQAxAC8ALwAvAC8AMQAxAC8ALgAtAC0AKgAqACoAKAAnACYAIgAhAB4AHQAbABkA
GAAWABYAEwASABEADwANAAwACgAKAAkACAAIAAUABQAEAAIAAAD///3//f/9//v/+v/6
//f/9//2//P/9P/0//P/8v/y//L/8P/u/+z/7f/t/+z/7P/s/+z/7P/q/+r/6v/r/+3/
7P/r/+v/7f/t/+3/7f/t/+7/7//v/+7/7f/s/+v/7//w//D/8P/x//H/8v/z//T/9f/4
//n/9//4//n/+v/5//j/+P/4//n//f8AAAEAAQACAAIAAwAFAAQAAgABAP///////wEA
AwABAAEAAQAAAAAAAQAEAAQAAwABAAAAAAAAAAAA/v/8//v/+f/3//j/+v/7//v/+f/7
//j/9//7//j/+P/7//r/+f/4//f/9v/1//T/9f/1//T/8//y//H/8//0//X/9//1//X/
9P/0//P/8//1//X/+f/7//3//v/7//r/+v/6//v//v8AAAEAAQACAAIAAgADAAMAAQAA
AP7//P/6//j/9f/0//T/9P/z//T/9P/0//b/9v/2//T/7//t/+z/6//r/+v/7P/v//D/
8P/w//H/8//y//L/8v/v/+v/6v/p/+f/5//o/+n/6v/s/+3/7v/u/+7/7v/v/+//7f/t
/+z/6v/q//L/BQAsAFsAiACzANIA2ADJAKcAfQBbADgAEQD0/8//mf9z/1r/Nf8F/+T+
1/7j/gb/Mf9O/2b/gf+Y/6b/sf+7/8f/1//g/+P/5//r/+z/7P/u//D/9P/1//T/8//y
//P/9f/2//n//P/8//z//f/9//v/+//8//7/AAD+//7//v/+//7//v///wEAAgACAAIA
BAAEAAQABAAHAAcABwAHAAcABwAHAAgACgAMAAwADAAKAAoACwALAAkACwAMAAwAEAAS
ABMAFAAWABcAGAAaABkAGwAbABsAGwAdACAAIAAfACAAIQAiACYAKAAqAC4ALwAvADAA
MQAvADAAMQAzADYANwA5ADkAOwA7ADsAOwA9AD0AOwA6ADkAOQA2ADYAMgAwAC8ALgAu
AC0AKgApACkAJwAmACQAJAAhACAAHwAdABsAGgAYABQAEwASABIADwAPAA4ADAAMAAsA
CQAJAAkABwAGAAYAAwADAAIA///8//z/+//6//j/+P/2//T/9v/3//f/9v/1//b/9//4
//b/9P/y//H/8v/y//L/8//x//H/8f/x//P/9P/1//X/9f/1//X/9f/3//j/+P/4//f/
9//4//n/+v/7//7//////wAAAQACAAEAAAAAAAAAAgAFAAcABwAGAAYABQAFAAoACgAJ
AAkACQAJAAkACwAJAAcABwAHAAYABgAHAAoACgAJAAcABgAGAAYABgAEAAMAAwACAAEA
BAAGAAcABwAEAAUAAQD///3//P/8//3//v/+////AAD///z//P/8//z//P/7//r/+//7
//3//f/9//3//P/8//z//f/8//v/+f/4//v/+//9//3//v///wAAAAAAAAAAAQACAAEA
AgACAAEABAAGAAcACAALAAsACQAIAAMAAAD9//r/+//6//r/+v/7//z//P/8//r/+v/6
//j/8//x//D/7//t/+3/7v/x//L/8v/y//P/9f/0//T/9P/y/+//7//v/+//7//w//H/
8v/0//X/9v/1//T/8//z//P/8f/z//T/8v/u//D/BQAoAFMAhAC3ANoA3gDNAKsAgwBd
ADoAFwD8/9P/m/91/17/Pf8T//D+3/7n/gr/M/9W/3D/hf+W/6T/tf/H/8//0//a/+X/
6f/t/+7/7v/x//L/9f/1//X/9f/1//f/+v/6//z//v/8//z//f/9//3//f/+/wAABAAC
AAIAAgACAAIAAgADAAMABAAEAAQABgAGAAYABgAJAAkACQAJAAsACwALAAwADQAOAA0A
DAAMAAwADQANABAAEwAVABYAEwASABAADgATABUAFwAaABkAGwAbABsAHQAfACIAIgAl
ACYAJwAoACgAKAAoACoALQAtAC4ALwAvADAAMQAzADQANQA3ADcANwA3ADcANwA7ADsA
OQA4ADYANQAxADAALgAsACsAKgAqACkAJgAlACEAHwAeABwAHgAbABoAGQAVABMAEgAQ
AA4ADQAMAAwADAANAA0ADAAIAAcABQAFAAIA///9//z//v///////f/+//7//f/8//v/
+v/3//T/8//z//L/8P/v//D/8f/y//L/8v/y//P/8//y//H/8f/x//H/8f/x//P/9P/1
//X/9f/1//X/9f/5//r/+v/6//n/9//2//X/+f/7////AQAAAAAAAAAAAP///v/+//7/
//8DAAYABwAGAAYABQAFAAgACAAHAAcACQAJAAkACwALAAkACQAJAAYABgAHAAoADAAL
AAkACAAGAAYABgAEAAMAAwACAAEAAAAAAP///f/9/////P/7//3//P/8//3///8CAAIA
/v/8//r/+v/6//r/+v/4//j/9//6//v//P/9//n/+P/3//f/+f/5//j/+P/5//n/+//7
//r/+//8//z//v/+////AAACAAQABQAFAAcACAAIAAgABwAHAAUABAD///z/+f/2//X/
9P/0//T/9//4//j/+P/2//b/9v/0/+//7f/s/+v/7P/t/+//8//y//L/8v/z//H/8P/w
//D/8P/t/+3/7f/r/+v/7P/t/+7/8P/x//L/8v/y//L/8//v/+3/6//o/+j/8P/8/xkA
QgBxAKQAzQDaANAAuwCXAHEASQAcAPf/1v+l/3f/Wf9A/xv/9/7g/t/+9/4e/0X/ZP98
/43/nv+q/7v/yf/P/9f/4P/l/+f/6//s/+z/6//s/+//7//w//H/8v/1//b/9v/4//r/
+f/4//j/9//3//f/+P/6//3//P/9//7/AAAAAAAAAQAAAAAA///+/wIAAgACAAIAAQAB
AAEAAQAFAAUABQAGAAgACgAKAAoACQAIAAgABwAJAAsADAAMAA4AEAARABIAEgATABQA
FgAXABkAGQAZABcAGQAcABwAHwAgACEAIgAlACYAJwAqACkAJwAmACUAKAAqACwALwAy
ADMANQA1ADMAMQAvAC0AMAAxADAAMAAxADEALgAuACoAKAAnACYAIgAhAB4AHQAdABsA
GgAYABYAEwASABEADwANAAwACgAKAAkACAAIAAkACQAIAAYAAgABAP/////9//v/+v/6
//n/+f/4//X/9P/0//P/8v/0//T/8v/w//D/8f/x//D/8P/w//D/8P/u/+7/7v/v//H/
8P/v/+//8f/x//H/8f/w//D/8P/v//H/8f/x//H/8//0//T/9P/3//f/+P/5//n/+f/7
//v/+//8//3//v/+//7///8AAP7/AQADAAMAAgACAAEAAQAEAAQAAwADAAMAAwADAAUA
BQADAAMAAwAEAAQABQAIAAYABQADAAIAAgACAAIAAAD+//3/+//5//z//v///////v//
//v/+f/7//r/+v/7//v/+P/2//b/+v/4//j/+P/4//j/9v/2//X/8//z//P/8//0//T/
9P/1//f/9//2//b/9//3//n/+f/4//n/+v/6//z//P/9//7//P/+//////8CAAQABQAG
AAYABQACAAAAAAD+//z/+v/3//T/8v/w//P/9P/0//T/9f/2//f/9v/v/+3/7P/r/+n/
6f/q/+3/8P/w//D/8f/z//L/8v/y//D/7f/t/+3/6v/p/+n/6f/q/+z/7f/u//D/8P/w
//H/9f/v/+//8P/q/+j/8P8NADYAZQCWAL8A1ADWAMUAoQB3AFEAKgAFAOT/tf9//1v/
RP8h//n+4P7j/vn+Hv9B/1b/av+B/5T/qP+5/8f/y//R/9z/4f/k/+n/6//s/+3/7v/x
//H/7//v/+//8f/0//T/9v/4//b/9v/3//f/+P/5//v//v/+//z//P/8//3//P/7//v/
/f/+//7//v8BAAIAAwAEAAQAAwACAAEAAQABAAEAAgACAAQABAAEAAcACAAKAAsACwAN
AA4ADgANAA4ADgAOABAAEQASABQAFQAXABcAFwAXABkAHAAcAB0AHgAfACAAIQAiACMA
JgApACkAKgArACsALAAtAC8ALgAvADEAMQAyADMANAA1ADcANwA1ADQAMAAvACsAKgAp
ACgAKAAoACQAIwAgAB8AHwAdABwAGgAaABcAFgAVABMAEQAQAA4ACgAJAAgACAAHAAcA
BgAEAAMAAwACAAMA///9//z//P/7//v/+v/3//b/9v/1//T/8//y/+//7P/u//H/8//0
/+//7v/t/+z/7f/u/+//8f/w/+7/7P/r/+3/7f/t/+3/8P/y//T/9f/y//H/8P/v//H/
8v/y//L/8//z//T/9f/3//f/+f/5//f/+P/5//r//f/+/wAAAgABAAMABAADAAAAAAD/
////AwAEAAQABQADAAMAAwAFAAUAAwADAAMAAgACAAMABgAGAAUAAwACAAAAAAAAAP7/
//////7//f8AAAIAAwADAAMAAwD+//3//P/7//r/+v/4//j/9//3//f/9//3//n/+v/7
//3//P/7//n/+P/4//f/+P/3//v//f///wAA/v/+////AAAAAAIAAwADAAMABAAEAAQA
AwADAAEAAAD+//z/+v/4//f/9v/2//b/9f/2//b/9v/0//T/9P/y/+//7f/s/+v/7f/t
/+7/8f/w//D/8P/x/+//7v/u/+7/6v/n/+f/5//o/+n/6//t/+3/7v/u/+7/7P/s/+z/
7f/v/+//7f/q/+j/7P/0/wUAIABHAHYAqwDSANwAzQCxAI0AZwBEAB0A+v/Z/6f/ef9Y
/zf/C//k/tX+4f4A/yX/Rv9e/3f/jP+a/6f/u//J/8v/0P/Z/+H/5//q/+z/7f/u//H/
8f/x//H/8f/z//L/8v/0//b/9v/2//f/9//5//n/+v/8//z/+v/6//r//P/8//z//f//
/wIABAAGAAUABAADAAIAAQABAAEAAQAEAAUABgAIAAkACgAJAAgACgAKAAsACwANAA8A
EAAQABMAFAAUABQAFAAVABYAGAAZABsAGwAbABwAHwAjACQAIwAiACEAIAAlACYAJwAq
ACwALQAvADEAMQAyADMANQA2ADcAOQA5ADoAOwA8AD0AQQBBAD8APgA7ADsAOAA4ADgA
NgA1ADQANAAzADAALwAtACsAKgAoACgAJQAkACMAIAAdABsAGAAWABUAFAAUABMAEwAS
ABAADgANAAsACwAJAAcABgAGAAMAAwACAP//AAAAAP///v/8//z/+v/4//b/9//3//b/
9f/2//f/+P/4//j/+P/5//j/9v/0//P/9f/1//X/9f/z//T/9f/1//f/9//3//f/+f/6
//r/+v/7//v//P/9//////8BAAEA//8AAAEAAgAAAAAAAQACAAAAAwAFAAUABQAGAAYA
BwAJAAgABgAFAAMAAwADAAUACAAHAAgACQAGAAYABwAKAAoACQAHAAYACAAIAAgABgAF
AAUABAADAAUABgAGAAUAAwAFAAIAAQADAAIAAgADAP///P8CAAIAAQAAAP///v/+//z/
/P/7//z//f/+/////f/8//v/+//9//3//P/8//7///8CAAMAAQABAAEAAAACAAIAAwAE
AAIABAAFAAUABgAGAAUABAAIAAkACAAIAAcABAABAP7/+//6//r/+v/5//r/+v/6//r/
+v/6//j/9P/z//P/8//y//H/8f/z//T/9P/0//X/9//2//b/9v/2//P/8//z//D/7//v
/+//8P/y//P/9P/0//T/9P/1//H/8f/z//T/8v/y//b/CQAuAFkAiAC5ANgA3ADNAK0A
iQBlAEAAFwD0/83/mf9t/1T/M/8J/+z+5/77/hb/N/9W/2z/gf+Y/6r/u//H/83/2f/k
/+n/6//v//D/8P/v//D/8//z//T/9f/2//n/+v/6//z//v/+//7//////wEAAQACAAQA
BQACAAEAAAAEAAQABAAFAAcACAAIAAgACQAIAAcABgAHAAcABwAHAAsACwALAAwADgAQ
ABAAEAAPAA4ADgANAA4AEQATABQAEwAUABQAFAAUABUAFgAYABoAHQAeAB8AHQAfACIA
IgAhACIAIwAkACgAKgAsADAAMAAvAC8ALwAvADAAMQAzADcAOQA8AD0APAA7ADoAOQA7
ADsAOQA4ADkAOQA2ADYANAAyADEAMAAsACsAKAAnACYAJQAlACQAIgAfAB4AHQAZABcA
FgAUABMAEwATABQAEQARABAADgAMAAsACQAJAAcABQAEAAQABQAFAAQAAQD///7//P/6
//v//P/7//r/+P/5//n/+P/0//T/9P/0//T/9P/0//X/9f/0//P/8//1//X/9f/1//f/
+P/5//n/9//3//f/9//5//r/+v/6//3//f/+/////f/7//v/+f/7//7/AQAEAAEAAAAA
AAAAAAADAAUABQAFAAYABgAHAAwADAALAAsACQAJAAkACwALAAkACQAJAAYABgAHAAoA
DAALAAkACAAIAAgACAAGAAUABQAEAAMAAQACAAIAAQADAAcABgAHAAUABAAEAAUABQAE
AAQABAACAAAA///+//n/+P/6//r//P/8//z//P/8//3//P/9//3//P/7//r/+f/6//r/
+v/7//n/+f/4//j/+//7//3//f/8//3//v/+////AAACAAQAAgAEAAUABQAHAAgACAAI
AAgABwAEAAIAAQD+//v/+P/4//j/+f/6//n/+v/6//r/+P/4//j/9v/y//H/8f/x/+//
7//w//P/9P/0//T/9f/1//T/9P/0//D/7f/t/+3/7//v//D/8f/w//D/7//u//H/8v/z
//X/8//x/+//7v/u//D//v8ZAEAAdQCuANMA4ADYAMEAlwBrAEkAJAD9/9b/qf99/13/
QP8b//X+5P7p/v3+Hv9F/2b/fP+N/6L/tP/D/8//0//Z/97/4f/o/+3/7//w//H/8v/1
//X/9f/1//X/9//4//j/+v/8//z//P/9//3/+//7//z//v8AAP7//v/+/wEAAgADAAUA
BQAGAAYABgAKAAoACgAKAAkACQAJAAkACwALAAsADAALAAwACwAKAAwADAANAA0ADQAP
ABAAEAATABQAFAAUABYAFwAYABoAGQAbABsAGwAdAB8AIgAiACMAJAAlACYAJwAoACkA
LAAvAC8AMAAxADAAMAAwADEAMAAxADMAMwA2ADcAOAA5ADkAOQA3ADYAMwAzADAAMAAu
ACwAKwAqACgAJwAkACMAIQAfAB4AHAAaABcAFgAVABQAEwATABIADQALAAkACAAJAAkA
CAAGAAYABQADAAMAAwABAAAAAAD+//3/+//3//j/+P/3//b/9v/2//T/8v/w//H/8f/w
//D/8P/w//D/7v/u/+7/7//x//D/7//v/+//7//v/+//7//w//H/8f/z//P/8//z//X/
9v/2//b/9//3//j/+f/3//f/+f/5//f/+P/5//r/+//8//7/AAD+/wEAAwADAAQABAAD
AAMACAAIAAcABwAGAAUABAAFAAUAAwADAAMABAAEAAUACAAIAAcABQAEAAYABgAGAAQA
AgABAP///f///wAAAAD///3////8//v//f/8//z//f8BAP7//P/8//z//P/6//j/+P/3
//n/+f/5//n/9v/2//b/9//5//n/+P/4//f/9//5//n/+v/7//z//P/8//z//f/+/wAA
AgADAAMABwAIAAgACAAHAAcABQAEAP///P/5//b/9//2//b/9v/1//b/9v/2//b/9v/2
//T/7f/r/+r/6f/r/+v/7P/v//D/8P/w//H/7//u/+7/7v/v/+3/7v/v/+3/7f/u/+//
7f/u/+7/7v/w//D/8P/x//H/8f/x/+7/7v/s//T/DQAwAFsAjgC/ANgA1gDHAKcAfQBX
ADAABwDk/7f/g/9j/07/Jf/7/uL+3f7t/hL/O/9a/3L/if+c/6z/u//F/8v/1f/c/9//
5P/p/+v/7P/v//D/8//z//H/8f/x//P/8//y//P/9P/3//j/+v/7//3//f/+/wAAAQD+
//3//P///wAAAQADAAAAAAD///7/AQACAAMABAADAAMAAwADAAcABwAHAAgACAAKAAoA
CgALAAwADgAPAA8AEQASABIAEAAQAA8ADgARABMAFQAYABkAGwAbABsAGQAbAB4AHgAh
ACIAIwAkACUAJgAnACoAKwArACwALQAvADAAMQAzADIAMwA1ADUANQA1ADUANQA5ADkA
NwA2ADUANQAyADIALgAsACsAKgArACsAKQApACQAIQAfABwAHAAZABgAFwAXABUAFAAS
AA4ADQAMAAwADQANAAwACgAIAAcABQAFAAEA///+//7//f/9//z/+f/4//j/9//2//j/
+P/2//T/9P/1//X/9P/0//T/9P/0//L/8v/y//P/8//y//H/8f/v/+//7//v/+//8P/x
//H/8//z//P/8//1//b/9v/2//f/9//4//n/9//3//n/+f/7//z//f/+//3//P/8//z/
/f8BAAQABQACAAIAAQABAAYABgAFAAUABQAFAAUABwAHAAUABQAFAAQABAAFAAgABgAF
AAMAAgADAAQABQAEAAMAAwACAAEA/v/+//3/+//+/wEA//////7//P/7//v//f/8//z/
/P/7//r//P/8//z//P/8//r/+v/5//v/+//7//v/+f/4//f/9//5//n/+P/4//j/9//4
//f/+f/7//3//v/+//7///8AAAAAAgADAAMABwAIAAgACAAIAAcABAACAP///P/5//b/
9v/2//f/+P/3//j/+P/4//j/+P/4//b/8f/v/+7/7f/v/+//8P/z//L/8v/y//P/9P/0
//X/9v/z/+//7v/t/+3/7f/u/+//7//w//D/8P/u/+7/7v/v//P/8//1//L/7P/m/+j/
9/8YAEcAdgClAMoA2ADVAL0AlwBxAE4AJwAGAOP/rf97/17/Qf8V/+7+2/7l/gL/Kf9M
/2T/df+E/5j/rf+9/8X/zf/W/93/4v/n/+n/6v/t/+7/8f/x//P/8//z//X/9f/0//X/
9v/2//b/9//3//n/+f/6//z//P/6//r/+v///wAAAQADAAEAAAD+//z///8AAAEAAgAF
AAUABQAFAAUABQAFAAYACgAMAAwADAAMAAwADQANAAwADQANAAwADwAQABAAEAASABMA
FAAWABcAGQAZABkAGQAbAB4AHgAdAB4AHwAgACMAJAAlACgAKwArACwALQAvADAAMQAz
ADYANwA5ADkAOAA3ADYANQA5ADkANwA2ADYANwA1ADYANAAyADEAMAAvAC8ALQAtACoA
JwAlACIAIAAdABwAGwAbABkAGAAWABYAFQAUABQAEQARABAADgAKAAkABwAHAAMAAQAA
AAAA/f/9//z/+f/2//b/9f/0//X/9v/1//T/9P/1//X/9P/x//D/7//u/+//8P/x//P/
8//w/w==
         </WaveFormData>
      </LeadData>
      <LeadData>
         <LeadByteCountTotal>10000</LeadByteCountTotal>
         <LeadTimeOffset>0</LeadTimeOffset>
         <LeadSampleCountTotal>5000</LeadSampleCountTotal>
         <LeadAmplitudeUnitsPerBit>4.88</LeadAmplitudeUnitsPerBit>
         <LeadAmplitudeUnits>��V</LeadAmplitudeUnits>
         <LeadHighLimit>2147483647</LeadHighLimit>
         <LeadLowLimit>268435456</LeadLowLimit>
         <LeadID>V3</LeadID>
         <LeadOffsetFirstSample>0</LeadOffsetFirstSample>
         <FirstSampleBaseline>0</FirstSampleBaseline>
         <LeadSampleSize>2</LeadSampleSize>
         <LeadOff>FALSE</LeadOff>
         <BaselineSway>FALSE</BaselineSway>
         <ExcessiveACNoise>FALSE</ExcessiveACNoise>
         <MuscleNoise>TRUE</MuscleNoise>
         <LeadDataCRC32>1103653377</LeadDataCRC32>
         <WaveFormData>
+P/4//f/9//1//X/9v/2//j/9//3//f/9//3//f/9//3//j/+f/6//z//P/8//z//P/9
//7///8BAAEAAgACAAIABAAEAAQABgAEAAQAAgD+//r/+P/2//T/8v/x//H/9v/4//n/
+v/6//r/9v/z//D/7f/s/+z/7//x//X/9//2//X/9P/z//H/7v/t/+v/7P/s/+3/7v/u
/+//7//w//D/7//u/+3/7//v/+//7//v//H/8P/w//T//v8QADAAYwCXAM0A/QAmAUoB
XwFmAV8BRwEdAekAqwBmACkA9f+6/3r/Sf83/zv/T/9o/4P/lP+g/6r/uf/D/8n/zP/U
/9j/2v/f/+H/5P/m/+b/5//o/+n/6//p/+v/7P/v/+//8f/x//D/7//u/+7/8P/w//L/
8v/z//T/9f/2//f/9v/1//X/9//3//f/+P/3//f/9v/1//f/9//3//f/9v/2//f/9//5
//r/+v/6//z//P/8//z//P/+//////8BAAIAAgACAAMABAAEAAYACAAJAAkACQAHAAkA
CgAKAAwADQANABAADwAQABIAEwAWABYAFgAXABkAGQAbABwAHAAbABoAHAAdAB4AHgAf
ACEAIQAgAB8AHgAdABsAGgAWABUAFQAUABIAEAAPAAwACgAIAAYABgAHAAUABQAEAAIA
AQABAAEAAQABAAIAAwACAAEAAAD//////f/9//3////+//7//f/8//v/+f/4//n/+f/5
//n/+P/3//X/8v/x//H/8//x//P/9P/1//b/8//z//T/9P/0//P/8//z//P/8//0//X/
8v/x/+//7v/v//D/8P/x//X/9f/1//X/8//0//T/9f/0//P/8//z//H/8f/x//L/9f/2
//j/+v/6//z/+//6//r/+v/6//v/+v/6//n/9v/4//v///8BAAAA///9//z//f/9////
AQABAAAAAAD///////////3////9//3//f/9//3//f/8//v/+v/5//f/9//3//j/+//7
//v/+//6//X/9P/1//b/9//4//j/9v/2//X/8//z//P/9P/3//j/+P/5//f/9//3//f/
9//3//j/+f/4//r/+v/6//r/+v/7//z//f/9//3//v/8//7/AAAAAAEAAgABAAIA///7
//f/9f/1//X/9f/2//X/9//4//j/+v/6//r/9v/x//D/7f/s/+7/7v/v//L/8//z//P/
8//y//D/7f/s/+7/7f/t/+7/7v/u/+//7//t/+3/7P/r/+3/7//v/+//8f/v/+3/7v/y
//T//P8SADgAZQCZAMcA9QAkAUoBYwFsAV8BOwENAdkAlwBUAB0A7/+4/3j/R/87/0H/
T/9m/4H/kP+c/6r/tf+9/8X/zv/W/9z/4P/h/+P/5v/o/+j/6f/q/+v/6f/n/+n/6v/r
/+v/7f/t/+3/7f/t/+7/8P/w//L/8v/w//D/8P/w//L/8v/y//P/8//z//P/9P/0//X/
9f/1//f/9//3//f/9//2//b/9f/5//r/+v/6//z//P/8//z/+//8//z/+//8//7///8A
AP//AAAAAAIABgAHAAcABwAEAAUABQAEAAcACQAKAA4ADwAQABIAEwAUABQAFAAVABUA
FQAXABgAGQAZABkAHAAbABoAGAAXABcAFwAWABUAFgAVABMAEgAQAA8ADwAOAAoACAAH
AAQABQAEAAMABAABAP/////+//7//f/9//3//v/9//3//f/8//v/+v/5//v/+f/5//n/
+//6//r/+f/3//f/9v/2//f/9//3//f/9f/1//T/8v/z//P/9f/z//D/8P/w//D/8f/x
//L/8v/w/+//7//v/+//7//w//H/7//v/+7/7v/u/+7/7f/t/+3/7f/t/+3/7v/w//H/
8//x//H/8v/z//H/8f/x//L/8//0//b/+P/4//r/+f/4//j/+P/4//n//f/+//7//P/8
//3////////////+//7//f/9////AQD///7//v/9//3//f/9//v/+//5//n/+f/5//n/
+f/4//r/+v/6//n/+P/3//f/+f/3//P/9P/1//b/9//4//j/9v/2//X/9//3//f/+P/3
//b/9P/z//P/8//z//P/8//z//T/9f/5//z//f/+//v/+v/6//r//f/9//3//v/+/wAA
AgACAAIAAgAAAAAA/P/5//b/9f/y//H/8P/w//P/9f/2//b/+P/4//j/9P/x//D/7f/s
/+r/6v/r/+7/7//v/+//7//x//D/7v/u/+3/6//q/+r/7P/s/+3/7f/t/+3/7P/r/+n/
6//r/+v/7f/v//H/8P/w//L//P8SADQAYQCVAMcA8wAcAUABVwFgAVMBLQH9AMsAiQBA
AAUA2f+o/3T/S/85/zv/Tf9q/4P/lP+g/6r/tf+//8X/zP/W/9z/3v/h/+P/5v/o/+f/
5//n/+f/5f/j/+X/5v/o/+n/7P/t/+7/7//w//L/7//u/+//7v/w//D/8P/w//L/8v/y
//P/9f/1//X/9v/1//X/9P/z//P/8//z//P/9P/0//X/9f/4//r/+//8//n/+P/3//b/
9//6//z//f/7//z//P/8//v//P/8//7/AwAFAAYABwAGAAcABwAGAAYABwAHAAoADQAO
ABAAEQASABIAEgATABMAEwAVABYAFQAVABUAGAAYABgAFwAXABcAFwAWABUAFAATABEA
EAAOAA0ADQAMAAgABgAFAAIABAACAAAAAAD///3//f/8//z/+//7//v/+P/3//f/9//6
//v//P/9//r/9//2//X/9v/2//f/9//5//n/+P/4//b/9f/0//P/9f/1//T/8v/x//H/
8//x//L/8v/y//L/7//v//D/8P/u/+3/7f/t/+3/7f/u/+//8f/x//D/8P/u/+7/7f/t
//H/8f/x//H/8//0//T/9f/1//X/9v/3//b/9f/0//T/9P/0//X/9v/5//z//P/8//z/
/P/8//3///8AAAAA/v8AAAEAAwADAAMAAwACAAIAAAD//wAAAQD///7//v/9//v/+//7
//n/+//7//3////8//v/+v/4//b/9v/2//X/9//3//j/+//5//n/+f/4//b/9f/0//P/
8P/w//P/9P/1//b/9v/0//T/8//z//P/8//0//b/9v/1//X/8//z//P/8//z//P/9P/1
//b/+P/4//j/9v/2//f/+P/6//v//P/+//v//P/9//z///8AAP//AAD9//n/9f/z//D/
7//u/+7/8f/1//j/+v/5//j/9//y//D/8P/u/+7/7P/q/+n/6v/u/+//8P/x/+//7v/s
/+z/6f/n/+b/5v/n/+j/6v/r/+r/6//r/+v/6//t/+3/7f/v/+3/7f/s/+z/8v8AABYA
OABnAJUAxQD1AB4BQgFXAVgBRwElAfMAuQB3ADAA+f/L/5r/ZP8//zP/P/9X/2z/f/+U
/6L/qv+3/8H/wf/E/87/1P/W/9r/3f/h/+T/5P/l/+b/5//l/+P/5f/m/+n/6f/r/+v/
7f/t/+3/7v/s/+z/7v/u/+7/7v/u/+7/8P/w//D/8f/x//H/8f/y//D/8f/x//H/8v/z
//T/9f/0//T/9f/1//j/+v/7//z/+//6//n/+P/4//r/+//7//v//P/8//z///8AAAAA
AgADAAMAAgABAAMABQAGAAYABAAFAAUACAAKAAwADwARABIAEgASABMAEQARABMAFAAV
ABUAFQAYABgAGAAXABcAGAAXABUAEwAUABMAEQAQABAADwAPAA4ACgAIAAcABAACAAAA
/v/+//3/+//7//r/+f/5//r/+//6//n/+f/5//f/9//3//f/9//1//X/9f/3//b/9v/1
//P/8//y//L/8v/z//T/9f/z//P/8v/w/+7/7f/u/+v/7P/s/+z/7P/r/+v/7P/s/+7/
7f/t/+3/6//r/+z/7f/t/+3/7P/s/+r/6v/p/+n/6//r/+v/6//r/+z/7P/t//D/8f/z
//X/9f/1//X/9v/z//L/8v/y//X/+P/4//j/+//8//3///8AAAAA///8//v/+//8//v/
/P/9//3//v/9//3///8BAAEAAAAAAP///////////f/6//f/9v/1//b/9//4//j/+v/6
//r/+f/8//n/+f/7//j/9v/2//b/9v/2//T/9P/z//L/8f/w//D/8//0//T/9f/1//X/
9f/1//X/9f/2//f/+f/8//3//v/8//r/+f/4//r/+//8//7//P/+/wAAAAAAAAAA/v/+
//3/+//5//n/9v/1//T/9P/z//X/9v/2//j/+P/4//T/8f/w/+3/7P/s/+z/7f/w//H/
8f/x//H/8//y//D/8P/u/+v/6f/o/+b/5v/n/+f/6//t/+7/7//v//H/8f/x/+//6//r
/+7/7P/u//r/DAAwAGEAjwC/APEAHAFCAVsBZgFlAUkBGwHpALEAbgAxAAMA0P+K/1H/
N/8z/0P/Xv9z/4j/nv+u/7X/u//B/8r/1v/e/+D/4v/j/+X/5v/o/+n/6v/r/+r/5//o
/+j/6v/r/+7/7//v/+//7//w/+7/7v/w//D/8P/w//D/8P/w//D/8P/x//L/8//0//b/
9v/3//f/9//3//f/9//3//j/+P/5//n/+f/6//r/+v/6//r/+v/6//n/+v/6//n//P/+
////AAADAAQABAAGAAYABwAHAAcABQAHAAgACAAIAAkACQAMAA8AEAASABMAFAAUABQA
FQATABMAFQAWABkAGQAZABwAHgAeAB0AHQAfAB8AHgAdABwAGwAZABgAFAATABMAEgAQ
AA4ADQAKAAwACgAIAAgABwAFAAUABAACAAEAAQABAP7//f/9//3/+//7//v/+//9//v/
+//7//v/+v/6//n/9//3//b/9v/z//P/8//z//H/8f/w/+7/7v/v//L/8f/x//L/8//0
//H/7//u/+z/7v/t/+3/7f/r/+v/7P/t/+3/7f/s/+z/7P/s/+v/6//v/+//7//v/+7/
7v/t/+3/7//v//D/8f/y//P/9P/2//X/9P/0//T/9//6//r/+v/6//r/+v/7//3//v/+
//z//v///wEAAQAAAP///f/8//3//f///wEA///+//7//f/9//3//f/7//v/+f/5//n/
+v/7//z//P/7//r/+f/3//T/8//z//X/9v/3//j/+P/3//T/9P/0//T/9P/z//L/8//z
//X/9f/1//b/9v/2//X/9f/z//P/8//z//X/9f/2//f/9v/4//j/+P/6//r/+//8//z/
+//6//r//f8AAAMABAAEAAQAAgACAP7/+//4//f/9v/1//T/9P/3//n/+v/6//n/+P/3
//L/8f/w/+3/7P/q/+r/6//u/+//7//v/+//8P/w/+//8P/t/+v/6v/q/+r/6v/r/+v/
7v/v/+//7//u/+//7v/t/+//7f/v//L/8P/s//L/BgAmAE8AgQC1AOcAEgE0AU0BXAFZ
AT8BFwHrAK0AZgApAPv/yv+O/1n/O/81/0f/Yv97/47/nP+o/6//u//J/9D/0P/W/97/
3//h/+T/5v/m/+f/6P/p/+n/5//p/+r/6//r/+3/7f/t/+3/7f/u/+z/7P/u/+7/7//w
//H/8v/y//L/8v/z//X/9f/1//b/9P/1//X/9f/1//X/9f/1//j/+P/5//n/+//8//z/
/P/5//j/9//2//j//P///wEA/f/8//r/+P/8//7///8CAAQABQAFAAUABQAHAAgACAAK
AAsACwAOAA4ADgAPAA8AEAAQABAAEQARABEAEwAUABUAFQAVABgAFgAWABUAFQAZABkA
GAAXABYAFQATABIAEAAPAA8ADgAOAAwACwAIAAcABAABAAAAAAD//wAAAAD9//v/+v/5
//j/9//3//f/+P/5//r/+//7//n/+f/5//j/9v/1//P/9v/3//f/+P/5//n/+f/5//j/
9//1//L/8P/v//D/7f/t/+7/7//w/+//7//w//D/8P/v/+//7//r/+v/7P/t/+//7//u
/+7/7v/u/+3/7f/x//H/8f/x/+7/7v/t/+3/8P/x//P/9f/1//X/9f/2//T/9P/1//b/
+f/8//z//P/+//7//v//////AAAAAP7//v///wEAAQADAAMAAgACAP////8BAAMABQAE
AAQAAwABAAEAAQD//////f/9//3/+//7//v/+v/6//r/+v/5//j/9//3//n/+//9////
+v/4//b/9v/2//b/9v/0//T/8//2//f/+P/6//n/+P/2//X/9//3//f/9//3//f/+P/5
//j/+v/6//r/+//8//7/AAABAAEAAQACAAQABgAIAAgABwAGAAMAAgD+//v/+P/3//b/
9f/0//T/9//5//r/+v/4//j/+P/0//H/8P/t/+z/7f/u//D/9P/z//P/8//z//P/8v/w
//D/7//t/+z/7P/s/+z/7f/t//D/8f/x//H/8f/z//P/8//z//H/7f/s/+7/+P8IACAA
RgBzAKMA1QD/ACIBRAFbAWABSwEdAekAswBxAC4A+f/P/5z/Zv9B/zf/Qf9Z/3b/jf+c
/6b/rv+5/8P/zf/S/9j/3v/i/+T/5f/n/+j/6P/p/+r/6//r/+n/6//s/+//7//x//H/
8P/v/+7/7v/s/+z/7v/u//D/8v/0//b/+P/4//j/+f/2//X/9P/0//b/9//3//f/9f/1
//X/9f/4//j/+f/5//3//v/+//7/+//6//n/+P/6//z//f/9////AAAAAAAAAQACAAIA
BAAGAAcABwAHAAUABwAIAAgACAAJAAkADAAOABAAEwAVABMAEgARABEAEwATABUAFgAZ
ABkAGQAcABoAGAAVABMAFgAXABcAFwAXABcAFgAWABMAEQAQAA4ADAAKAAkABgAGAAQA
AgACAP///f/9//z//P/7//v/+//6//n/+f/5//v/+//7//v/+//5//n/+f/6//r/+//7
//n/+f/4//j/9f/1//X/9f/2//f/9//2//P/8//1//P/9P/0//T/9P/y//H/8f/w//L/
8f/x//H/8f/x//L/8//y//H/7//u//D/8P/v/+//8f/x//H/8f/z//T/9P/1//X/9f/2
//f/+f/5//n/+v/4//j/+f/6//v//v/+//7//v/+//7//////wAAAAD+/wAAAQADAAMA
AwADAAIAAgADAAMABQAHAAUABAAEAAMAAwADAAMAAQAAAP3//P/7//7///8AAAAA///+
//3/+//6//n/+f/7//3/+//5//j//P/8//z//P/8//r/+P/4//f/9f/1//X/9v/4//j/
9//3//f/9//3//f/+f/5//r/+//7//z/+//6//z//P/9//7/////////AAACAAQABgAG
AAQABAACAAIAAQD///3//f/7//n/9//2//f/+f/6//r//P/8//z/+P/z//L/7//u/+z/
7P/t//D/8//z//P/8//1//T/8v/y//L/8f/x//L/8P/u/+3/6//t/+//8P/x//H/8//z
//P/9f/x//P/9P/w//D/+v8UAD4AbQCbAMkA9wAgAUABVQFaAUsBJQH1AL8AfwA2AP3/
1f+o/27/R/8//0n/X/90/4H/kP+e/6r/tf/D/8v/zv/S/9r/3v/h/+P/5v/o/+j/6f/q
/+v/6f/n/+n/6v/r/+v/7f/t/+v/6//r/+z/7//w//P/9P/y//L/8v/y//L/8P/u/+3/
8P/x//L/9P/3//n/+v/7//j/9//2//X/9P/0//X/9f/3//j/+P/4//n/+v/7//z/+v/8
//3//f/7//z//P/8////AAAAAAIABAAFAAUABQAHAAkACgAKAAgACQAJAAwACwAMAA4A
DwASABIAEgATABMAEwAVABYAFQAVABUAGAAZABoAGgAbAB0AHQAcABsAFwAVABIAEAAP
AA8AEAAQAAwACgAJAAYABgAEAAIAAgADAAEAAQAAAP7//f/9//3/+v/5//n/+f/3//f/
9//3//j/9//4//n/9//2//b/9f/2//f/9//4//b/9f/0//P/8v/x/+//7P/v//H/9f/1
//L/8P/u/+z/7P/t/+//8P/v/+3/7P/r/+v/6//s/+3/7v/v/+//8P/v/+7/7P/r/+3/
7f/t/+3/7f/u/+7/7//t/+3/7v/v//H/8f/x//L/8//0//b/+P/5//z//P/8//n/+P/3
//f/+v/8//3//P/8//3////////////+//7//f/9////AQD///7//v/9//3//f/9//v/
/f/7//v/+//+////AAAAAAIAAgD8//v/+v/5//j/+P/2//b/9f/z//P/8//0//f/+P/4
//n/9//3//f/9//2//X/9f/1//f/+v/7//z/+v/6//v//P////////8AAP7/AAACAAIA
AAAAAP7//v////3/+//7//j/9//2//b/9f/3//j/+P/3//b/9f/w/+//7v/r/+r/7P/s
/+3/8P/z//P/8//z//H/8P/u/+7/7P/p/+f/5v/n/+j/6v/r/+7/7//v/+//7v/v/+7/
7f/v/+//7f/q/+r/8P/8/wwAKABNAH0AtQDtABgBPAFbAW4BcQFXAS0B+QDBAIAAQQAL
ANj/mv9b/zn/Nf9B/1b/b/+C/5L/ov+r/7H/wf/M/8z/zv/U/9n/3f/i/+b/5v/n/+j/
6f/q/+n/7P/u/+7/7f/u/+3/6//r/+v/7P/u/+7/8P/w/+7/7v/u/+7/8P/w//D/8f/0
//X/9v/4//f/9//2//X/8//z//P/8//1//b/+P/5//n/+v/6//r/+v/6//r/+v/8//7/
/////wEAAgACAAIAAQACAAIABAAEAAUABQAFAAYACQALAAwACQAJAAgACgAMAA4AEQAT
ABUAFgAXABkAFwAXABkAGgAdAB0AHQAgACIAIgAhACEAJQAlACQAIwAgAB8AHQAcABwA
GwAbABoAGAAWABUAEgASABAADgAOAA0ACwALAAoABgAFAAUABQACAAEAAQABAP//////
///////9//3//f/9//z//P/7//n/+f/4//j/9//3//f/9//3//f/9v/0//H/8f/z//H/
8f/y//P/9P/z//P/9P/0//L/8f/x//H/7//v//D/8f/v/+//7v/u//D/8P/v/+//8f/x
//H/8f/x//L/8v/z//P/8//0//X/9f/1//X/9v/0//T/9f/2//X/+P/4//j/+f/6//v/
/f/+//7//f/6//n/+f/6//n//P/9//3//v/9//3///8BAAEAAAAAAP///f/9//3/+//9
//v/+//7//z//f/+//7//P/8//z/+//8//v/+//9//n/9//7//z/+//6//n/+P/3//b/
9//3//n/+f/5//r/9//2//T/8//1//X/9f/1//b/9//5//v/+//8//v/+v/8//z//f/+
/////////wAA/v/+//7//P/+/wAAAAACAAIA///8//v/+P/3//b/9v/1//f/+P/4//j/
+P/4//T/8v/y//D/8P/v/+7/7v/w//H/8f/x//H/8//y//D/8P/x/+//7v/u/+3/7P/s
/+v/7f/v//D/8f/v//H/8f/x/+3/7f/v//L/8P/y//j/DgAwAFkAiQC7AOsAFAE6AVcB
aAFpAU0BHwHtALMAbgArAPn/xv+K/1f/Q/9H/1P/ZP97/47/nP+o/7P/v//H/8z/0v/c
/+D/4v/j/+X/5v/k/+X/5v/n/+j/5//q/+z/7f/t/+//7//v/+//7//w//D/8P/y//L/
8P/w//D/8P/0//T/9P/1//f/9//3//j/9//3//b/9f/1//X/9f/1//j/+P/5//n/+//8
//z//P/7//r/+f/4//v//v8AAAEA//8AAAAAAAAAAAAA//8AAAMABQAGAAcABwAJAAoA
CgAIAAkACQAMAA4AEAATABUAFAAUABQAFQAUABMAFAAUABcAGQAbACAAHQAcABoAGQAd
AB0AHAAbABwAGwAZABgAFgAVABUAFAAQAA4ADQAKAAwACgAIAAgABQADAAMAAgD+//3/
/f/9//7//f/9//3///////////////3//f/9//v/+v/6//n/+v/7//v//P/6//n/+P/3
//j/+f/5//j/9f/1//f/9f/z//L/8f/w/+//7//w//D/8v/x//H/8f/x//H/8v/z//P/
8//y//L/8P/w/+//7//x//H/8f/x//P/9P/0//X/8//x//D/7//y//P/9P/2//T/9P/1
//b/9//6//r/+v/6//r/+v/7////AAAAAP7//v///wEAAQABAAEAAAAAAP////8BAAMA
BQAEAAQAAwADAAMAAwABAAEA/////////////////v8BAAIAAwADAAEA///+////////
/////v/7//v/+//7//L/8v/0//T/9v/4//j/+P/4//n/+P/5//n/+f/5//n/+v/4//j/
9//3//X/9f/1//X/9v/3//n/+//7//z/+//6//v//P/+/wAA////////AAACAAQABgAG
AAQAAgD+//z/+//5//f/9//3//f/9//4//n/+//8//z/+v/6//r/9v/z//L/7//u/+7/
7v/v//L/8//z//P/8//1//T/8v/y//D/7f/r/+r/6//s/+7/7//v/+//7v/t/+7/8f/y
//P/8//x/+//8P/y//b/BAAcAEAAdQCtANsABQEsAUwBXQFgAVEBLQH7AMEAgQBAAAkA
2f+i/2b/Rf8//0P/U/9w/4v/mv+k/7D/vf/H/9H/1P/W/9r/3v/j/+X/6P/q/+r/6//s
/+3/7f/r/+3/7v/v/+//8f/x/+//7//v//D/7v/u//D/8P/w//D/8P/w//X/9v/3//n/
+f/5//n/+v/6//v/+//7//v/+//7//v//P/8//3//f/8//z/+//6//z//P/8//z//P/+
//////8BAAIAAgACAAUABgAGAAgACQAJAAgABwAHAAkACgAKAAwADQANABAADwAQABIA
EwAWABYAFgAXABUAFQAXABgAGAAXABYAGAAZABoAGgAbABsAGwAaABkAGAAXABUAFAAS
ABEAEQAQAA4ADAALAAgACAAGAAQABAADAAEAAQAAAAAA////////+//5//j/9//5//n/
+f/5//r/+f/6//v/+//6//r/+f/3//f/9v/2//X/9f/1//X/9v/3//f/9v/z//P/9f/z
//L/8v/y//L/8f/x//L/8v/w/+//7//v/+3/7f/u/+//8f/x//D/8P/w//D/7//v//H/
8f/x//H/8f/y//L/8//z//P/9P/1//X/9f/1//b/9v/2//f/+P/3//r/+v/6//z//P/8
//3/AQACAAIAAAD+////AQABAAEAAQAAAAAAAQABAAMABQAFAAQABAADAAUABQAFAAMA
AgD///7//f/////////+//z//P/8//v/+//7//z///8BAPz//P/8//z//P/8//r/+v/5
//n/+f/5//r/+P/4//f/9//5//n/+f/5//f/9//4//n//P/+//7//v/+//7///8AAAMA
AwADAAQABAAGAAgACAAGAAYABAAEAAAA/f/6//n/+v/5//j/+P/5//v//P/8//z//P/8
//j/8//y/+//7v/w//D/8f/0//X/9f/1//X/9f/0//L/8v/y//H/8f/y//H/8P/w/+//
8P/x//H/8f/x//P/8//z//P/9f/z//L/9P/0//7/GAA4AGEAkwDJAPcAHgFAAVsBYgFX
ATEB/wDJAIsARAANAOP/sP9y/0v/Pf8//1P/cP+H/5j/pv+y/73/x//N/9L/2v/e/97/
4f/j/+b/6P/q/+v/7P/t/+3/6//t/+7/7v/t/+7/7f/w//H/8v/0//T/9P/2//b/9f/0
//P/8v/3//j/+f/7//n/9//1//T/9//5//r/+//6//n/+P/3//n/+v/8//3//v/+//3/
/P///wAAAQACAAIABAAFAAUAAgACAAEAAAADAAQABAAGAAgACQAJAAkACQALAAwADAAO
AA8ADwASABIAEgATABMAFAAUABQAFQAWABcAGgAcABwAGwAaABwAHgAeAB0AHQAfAB8A
HgAdABwAGwAZABgAFgAVABUAFAAVABQAFAASABEADgALAAoACAAFAAQAAgABAAEAAgAD
AAEA///+//3///////////////3//f/9//v/+v/6//n/+//7//r/+v/3//f/9//3//n/
+f/4//b/9f/1//f/9f/2//b/9v/2//P/8//0//T/9P/z//P/8//v/+//8P/x//H/8f/w
//D/8P/w/+//7//x//H/8f/x//P/9P/0//X/8//z//T/9f/3//f/9//4//X/9P/0//T/
9v/6//v//P/6//r/+v/7////AAAAAP7//v///wEAAQD//////v/+//////8BAAMAAwAC
AAIAAQACAAMABAADAAMAAQABAAEA/v/9//z/+v/7//z//f/9//v/+f/4//n/+//7//v/
+v/5//j/+f/6//v//P/8//r/+v/5//n/+f/5//r/+P/4//f/9//5//n/+f/5//b/9f/1
//X/+f/8//3//v/+//7///8AAP///////wAAAgAEAAYABgAGAAYABAAEAAAA/f/6//n/
+f/5//n/+v/6//v/+//6//r/+v/6//b/8//y/+//7v/w//D/8f/0//X/9f/1//X/9v/2
//X/9v/0//H/7//u/+7/7v/v/+//8P/x//H/8f/x//P/8//z//P/8//1//L/7v/s//L/
AgAgAE8AfwCvAN8ACgE0AVcBbAFvAVsBNQEHAc8AiABFABEA4v+k/2X/Q/89/0f/Xv93
/4r/lv+g/6v/u//F/8r/0P/Y/9z/4f/j/+b/6P/q/+v/7P/t/+3/6//t/+7/7v/t/+7/
7f/v/+//7//w//D/8P/y//L/8v/y//L/8v/1//b/9//5//b/9f/0//T/9P/1//X/9f/2
//f/+P/5//r/+v/7//v///8AAAAAAAD+//7//v/+//7/AAABAAEAAQACAAIAAgADAAQA
BAAGAAgACQAJAAkABwAJAAoACgAKAAsACwAOAA8AEAASABMAFAAUABQAFQAXABcAGQAa
ABwAHQAeACIAIQAgAB4AHQAhACEAIAAfAB8AHwAeAB4AGgAZABkAGAAZABgAGAAWABMA
EAANAAwACwAJAAkACAAEAAMAAwADAAQAAwADAAMAAwADAAMAAwACAP///v/9//v/+v/6
//n/+//7//r/+v/4//f/9v/1//b/9//3//b/9f/1//f/9f/z//L/8f/w//L/8//1//b/
9P/x/w==
         </WaveFormData>
      </LeadData>
      <LeadData>
         <LeadByteCountTotal>10000</LeadByteCountTotal>
         <LeadTimeOffset>0</LeadTimeOffset>
         <LeadSampleCountTotal>5000</LeadSampleCountTotal>
         <LeadAmplitudeUnitsPerBit>4.88</LeadAmplitudeUnitsPerBit>
         <LeadAmplitudeUnits>��V</LeadAmplitudeUnits>
         <LeadHighLimit>2147483647</LeadHighLimit>
         <LeadLowLimit>268435456</LeadLowLimit>
         <LeadID>V4</LeadID>
         <LeadOffsetFirstSample>0</LeadOffsetFirstSample>
         <FirstSampleBaseline>0</FirstSampleBaseline>
         <LeadSampleSize>2</LeadSampleSize>
         <LeadOff>FALSE</LeadOff>
         <BaselineSway>FALSE</BaselineSway>
         <ExcessiveACNoise>FALSE</ExcessiveACNoise>
         <MuscleNoise>TRUE</MuscleNoise>
         <LeadDataCRC32>127019219</LeadDataCRC32>
         <WaveFormData>
+P/3//f/9//5//r/+v/6//r/+v/6//r/+v/5//n/+v/6//v//P/9//7//v/9//3//P/9
////AQADAAIAAgACAAAAAgACAAIABAADAAIAAgD+//v/+f/4//b/8//0//T/+P/6//z/
/v///////P/4//X/9P/x//H/8v/0//f/+v/4//j/+P/4//L/8f/w/+7/7//u/+//8f/x
//H/8v/z//L/8f/w/+//8f/x//H/8f/z//P/9f/2//3/CAAWADAAWACHALgA6wAiAVsB
jgGvAbcBnAFjARkByAB5ADIA/f/T/6b/hf9+/4L/jf+j/7T/uv+6/8L/y//Q/9H/1f/a
/9z/3//h/+T/5v/m/+f/5//o/+n/6//q/+r/6//t/+7/7//v/+z/6//q/+r/7P/s/+3/
7f/u//D/8f/y//L/8v/y//P/8f/y//P/8//y//L/8v/y//P/8//z//P/8//y//L/8//z
//P/8//z//X/9v/3//j/9//4//f/9v/3//n/+v/6//r/+//8//z//v///////f/9//7/
//8AAAAAAAAAAAIAAgABAAAAAwAFAAUABQAFAAYABwAIAAkABwAGAAUABgAHAAgABwAK
AA0ADQANAAwACgAIAAcABwAEAAMAAgABAAIAAQD///3/+//6//n/+f/4//j/+P/3//f/
9//3//f/+P/5//r//P/6//r//P/8///////+//7////////////+//3//P/5//v/+//8
//z/+v/6//n/+P/2//b/9v/2//b/9//4//n/9//3//f/9//3//f/9//1//X/9P/0//T/
9P/z//L/7//x//H/7//v//P/9P/0//P/8f/x//H/8v/x//H/8f/x//H/8f/w/+//8v/z
//T/9v/2//j/+P/4//f/9//3//f/9v/2//b/9v/5//v//f8AAP3//P/7//r/+//7//3/
//8AAAAAAAAAAP7//v/9//v//P/7//z//v/+//7//v/+//z/+//6//j/+P/5//v//P/6
//v/+//7//j/9v/3//j/+f/6//j/9v/1//X/8//z//T/9P/1//b/9//4//j/+P/3//f/
+P/4//n/+v/7//z//P/7//v//P/9////AAD///3//P/8//z//v/+////AAAAAAAA///7
//j/9v/3//f/9v/5//j/+v/6//r//P/9//3/+v/0//P/8v/v//D/8f/z//b/9//2//X/
9P/y/+//7//v/+//7v/t/+7/7//v/+//8P/v/+//7//v/+//8f/x//H/8//x/+//8//2
//v/BgAYADQAWgCFAK4A3wAcAVkBigGvAa8BjAFRAQUBsABjACQA8//L/6D/gf9+/4j/
i/+Z/6z/sv+2/7z/wf/G/8v/1f/c/+D/4f/h/+T/5v/m/+f/5//o/+n/6P/m/+X/5f/n
/+j/6f/p/+n/6f/p/+r/6//s/+7/7//u/+7/7f/s/+z/7P/s/+3/6//s/+3/7f/u/+7/
7v/u/+7/7//w//H/7//u/+7/7//w//H/8v/z//T/9P/0//T/8//0//P/8v/z//X/9v/2
//X/9f/1//T/+P/5//n/9//2//b/9v/2//f/+P/5//z//f/9//3/AQABAAEAAQABAAEA
AQABAAEAAgACAAIABAADAAIA//8AAP////////7/AAD+//3//f/6//n/+P/3//b/9f/z
//H/9P/0//T/9f/y//L/8v/x//P/8//z//P/9f/1//X/9v/z//L/8//y//T/9f/1//b/
+f/5//n/+f/3//f/9//1//f/9//4//j/9//2//T/8v/y//L/8v/y//H/8f/x//H/8f/x
//H/8f/v/+//7//t/+//7v/u/+7/7//v/+//7f/t/+3/6//r/+z/7P/r/+n/7P/t/+7/
8P/v/+//7//v/+//7//u/+3/8P/x//L/9P/1//b/9f/0//X/9f/1//X/+P/4//j/+P/5
//n/+f/6//r/+v/6//r/+f/5//v//f/8//z//P/8//7//v/9//v/+f/3//f/+P/2//b/
9v/2//f/9//3//b/9//3//j/+P/2//H/8v/1//b/9//4//f/9v/2//f/9f/1//b/9v/0
//T/9P/0//T/9P/z//P/9P/0//X/9v/6//z//f/9//z//P/8//3///////7//v/+//7/
AAAAAAAAAAD///7//P/5//f/9v/2//X/8//1//j/+v/6//r//P/9//3/+v/0//P/8v/v
/+//7//w//L/8//y//H/8P/x/+//8P/x//D/7v/s/+z/7v/v//D/8v/y//H/8P/v/+7/
7//u/+3/8f/x//P/9f/4//3/CAAaADQAWACBAKwA2QAMAUUBeAGXAZkBdgE7AfMApABV
ABAA4f+9/5z/g/98/4L/jf+f/7L/uv+8/8L/xf/K/83/1f/c/+D/4f/j/+b/6P/o/+f/
5//o/+n/6P/m/+X/5f/m/+j/6v/r/+z/7f/u//D/7f/s/+z/6//t/+7/7v/u//D/8P/w
//H/8f/y//P/8//x//D/7//u/+3/7f/t/+3/7v/u/+//8f/y//P/9P/1//P/8v/x//D/
8v/0//T/9P/0//X/9f/0//H/8f/x//D/9P/3//n/+f/3//j/+f/6//j/+P/4//r//v//
/wAABQADAAMAAwADAAMAAwADAAMAAgACAAIABAAEAAQAAgAEAAMAAwADAAIAAAD+//3/
/f/+//3//P/7//j/9//1//P/9P/0//T/9f/0//T/9P/z//P/8//z//P/8v/x//D/8P/z
//T/9//4//j/9//1//T/9//3//f/9//4//n/+v/5//j/9//3//b/9v/2//X/9P/0//T/
9P/0//P/8//z//P/8f/x//H/8f/x//H/8f/v//H/8P/w//D/8f/x//H/7//v/+//7f/t
//H/8v/y//H/8//z//P/9P/z//P/8//z//L/8//z//P/8f/x//H/8v/0//b/9v/2//n/
+f/5//n//P/8//z//P/9//3//f/+/wAAAAAAAAAA/P/7//z//f/9//z/+//6//r/+v/5
//f/+//7//3/AAD+//z/+v/4//f/9//3//b/9v/3//n/+v/6//v/+//7//f/9f/0//P/
8P/w//L/9P/2//j/9//2//b/9//2//X/9f/0//X/9v/3//j/9v/2//X/9f/2//b/9//4
//n/+v/6//n/+f/6//v//f8BAAEAAAAAAP///v////7///8AAAAAAAD///v/+P/2//X/
8//w//H/9P/4//r//P/6//v/+//4//X/9f/1//P/8P/v/+//8P/0//T/9P/0//T/8f/x
//H/7v/s/+r/6v/u/+//8P/y//D/7//u/+3/7//x//H/8f/x/+//7//v//L/+/8KABoA
NgBcAIMArgDhABgBUwGGAZ0BmQF0ATEB4wCUAEUAAgDX/7X/kv99/3j/hv+V/6H/rv+4
/7z/vv/H/8z/y//P/9T/2P/b/9z/4P/j/+T/5f/l/+b/5//l/+T/5P/l/+f/6P/p/+n/
6//r/+v/7P/q/+r/6//r/+n/6v/q/+r/7v/u/+7/7//t/+7/7//v/+7/7v/u/+7/7//v
/+//7//u/+7/7//x//T/9f/2//f/8//y//H/8P/w//L/8v/y//T/9f/1//T/9f/3//n/
+v/5//n/+P/1//f/+P/5//r/+P/4//j/+v/8//3//v8DAAMAAwADAAMAAgABAAAA//8C
AAIAAgAEAAQABAACAAQAAwADAAMAAgACAAAA//////7//f/8//v/+v/5//f/9f/1//T/
8//z//D/8P/w/+//8P/x//L/8//x//H/8f/y//T/9P/2//b/9//3//b/9v/3//f/9//3
//b/9f/0//H/9P/1//f/+P/4//j/9//2//P/8v/x//D/8f/x//H/8f/u/+3/7P/r/+3/
7//x//H/8f/w//D/8P/x//H/8f/v/+z/6//o/+f/6v/s/+3/7f/t/+3/7f/u//L/8//0
//X/9P/1//X/9f/0//P/8v/y//b/+P/4//j/+v/7//z//f/8//z//P/8//z/+//6//r/
+//8//3//v//////AQADAAIAAgACAAIAAgACAAEA///9//n/9//2//f/+P/5//r/+//7
//v/+v/9//v//P/+//r/+v/6//r/+v/4//b/9f/1//T/8//z//L/9P/2//j/+v/6//r/
+f/5//r/+v/7//z///8AAAAA///+//7//v///wMAAwACAAIAAQAAAAEAAAAAAAAA///+
/////f/8//z/+v/5//f/+f/4//r/+v/6//z//f/9//r/+P/3//b/8//x//H/8v/0//b/
9v/2//b/9//1//b/9//z//D/7f/s/+v/6//r/+z/7//x//P/9f/z//X/9f/1//H/8f/x
//X/9P/5/wYAFgA0AFwAhQCuAOEAGgFVAYgBrwG/AagBbQEjAdQAhQA+AA0A5/+4/4//
fv+A/4n/mf+o/7L/wP/G/8f/yv/N/9X/4P/m/+X/4//m/+j/6P/p/+n/6v/r/+n/6P/o
/+n/6//s/+3/7f/v/+//7//w/+7/7v/v/+//7//w//D/8P/x//D/7//v//H/8v/z//P/
9P/0//T/9P/1//X/9f/1//X/9P/0//X/9f/1//X/9f/0//T/9P/0//L/9P/0//T/9f/3
//j/+P/6//v//P/8//z//f/9//v/+//8//3//v/+//7//v8AAAIAAwAEAAkACAAHAAYA
BQADAAMAAwADAAYABgAGAAgACQAKAAkADAALAAsACwAKAAgABgAFAAUAAgABAAAA//8A
AP///f/7//v/+v/5//n/+v/6//r/+f/3//f/9//3//f/9//3//j/9v/2//j/+P/7//v/
+v/6//v/+//7//v/+f/5//n/9//1//X/9v/2//T/9P/z//L/8//0//X/9v/3//f/9//3
//T/8//y//H/8f/x//H/7//v/+7/7v/u/+3/7f/t/+v/7P/t/+z/7f/v//D/8P/v/+7/
7f/s/+z/7//v/+//7//y//P/8//z//H/8f/x//L/9v/4//j/+P/4//f/9v/1//f/+P/5
//r//f/9//3//v/9//z/+//6//v/+//9///////+//3//P/8//z/+//5//v/+f/5//r/
+//8//3//v/7//v/+//6//f/9//4//j/+v/7//v/+//6//b/+P/4//j/+P/4//b/9f/1
//b/9//5//r/+P/4//j/+P/2//b/9f/1//b/9v/3//j/+f/6//r/+f/7//z//f////7/
/f/7//r//P/+/wIABAACAAIAAQAAAP7/+//5//j/+v/5//f/+f/8//7//v/+//z//f/9
//r/+P/3//b/8//y//H/8f/y//T/9P/0//T/9v/z//P/8//y//D/7v/u/+3/7f/t/+7/
8P/x//L/8//y//P/8v/x//P/8f/1//n/+P/3//z/DgAmAEgAcQCeANEABgE9AXABmwGr
AZYBZQEjAdIAfwA4AAMA2/+0/4//fv+A/4v/m/+s/7T/uv++/8H/yv/V/9n/2P/c/+P/
4f/k/+b/5v/n/+f/6P/p/+n/6P/o/+n/6f/q/+v/6//p/+n/6f/q/+j/6P/p/+n/7P/u
/+//8P/w//D/8P/x//H/8v/z//P/8v/y//L/8v/v/+//7//v//H/8v/0//f/9//3//f/
9//z//L/8f/w//P/9v/3//j/9v/1//P/8P/y//X/+P/6//r/+//7//n/+f/6//v//P/+
//7//v8AAP7//f/8/////////////////////////wIAAgACAAQAAgACAAAAAgAFAAUA
BQAEAAQAAgABAAEAAAD///7//f/8//v/+f/3//X/9P/z//P/8//0//X/9f/y//H/8P/v
//H/8f/x//L/8//0//f/+P/5//n/+P/4//b/9f/0//P/9v/3//j/9//4//n/+//8//v/
+v/4//b/8v/y//L/8v/z//P/8//z//P/8//z//P/8f/x//H/7//v/+7/7v/u/+//7//v
/+3/7//v/+3/7f/v//D/8P/v/+7/7f/s/+z/8P/x//L/8//0//X/9f/1//P/8//z//T/
+P/6//r/+v/7//v/+//7//z//P/8//z/+//7//v//P/9//7///8AAP3//f///wEAAgAC
AAIAAgAAAAAA///9/////f/9//7//P/8//z//P/7//v/+//6//f/9//4//j//P//////
+//4//j/+P/4//j/+P/2//X/9f/4//n/+//8//n/+P/3//b/9v/2//X/9f/3//j/+v/8
//v//P/8//v//P/+/wAAAwADAAMAAgACAAQABAAGAAYABQAEAAIAAAAAAP3/+//6//r/
+f/3//n//P/+//7//v/9//3//P/4//T/8//y/+//8v/z//X/+P/4//j/+P/4//j/9f/1
//X/9P/y//D/8P/v/+//7//w//P/8//z//P/9f/3//f/9//5//f/9f/1//j/BQAUACYA
QgBmAI8AvADpAB4BVQGGAaEBlwFmASUB2QCMAEMABADb/7n/mP+B/37/iP+V/6n/uv++
/77/wv/J/9D/1//b/97/5P/n/+X/6P/q/+r/6//r/+z/7f/r/+r/6v/r/+z/7v/w//H/
8P/v/+7/7v/s/+z/7f/t//D/8v/z//T/9v/2//b/9//0//T/9P/z//T/9P/0//T/8//z
//P/8//0//T/9f/3//n/+f/5//n/9//2//X/9P/2//j/+P/4//b/9//3//b/+P/5//r/
+v/+///////9//3//v///wAA///+//3//v8CAAMABAAJAAYABQAEAAMABQAFAAUABQAI
AAgACAAKAAgABgACAAIABgAHAAgACAAKAAgABwAHAAUAAwABAP///v/9//v/+f/5//j/
9//3//j/+P/4//f/9f/1//X/9f/3//f/9//4//r/+v/8//z/+//7//r/+v/8//3//v//
//3//f/9//v/+f/5//r/+v/8//z/+//6//j/+P/4//j/+f/5//n/+f/4//f/9v/1//X/
9f/1//P/9f/0//T/9P/z//P/8//x//P/8//x//H/8//0//T/8//0//X/9v/4//f/9//3
//f/+v/7//v/+//5//n/+f/6//z//v/+//7//f/9//3//f/+//7//v/+/////////wAA
AAAAAAAAAAABAAEAAwAFAAYABgAGAAYABgAGAAUAAwACAP///v/+////AAABAAIAAAD/
//7//P/7//v//P/8/wAA///9////AgAAAAAAAAAAAP7//P/7//v/+f/5//r/+v/8//z/
/P/8//7//v/9//3//v/+////AAD//wAAAAD///3//v///wEABQAFAAQABAAGAAYACAAI
AAYABgAFAAQABQADAAIAAgABAP///P/9//7/AAAAAAAAAgADAAMAAAD6//n/+P/1//P/
8//0//b/+f/6//v//P/8//n/+f/5//n/+P/3//j/9f/z//H/8P/y//P/9P/1//f/+f/5
//n/+//3//v//f/8//3/CAAeAEAAZgCLALQA5QAYAU0BgAGdAZsBdgE3AesAnABNAAoA
5f/F/6D/h/+I/5T/o/+v/7L/tv++/8T/x//Q/9f/1//a/+L/4//l/+j/6v/q/+v/6//s
/+3/6//q/+r/6//r/+z/7f/t/+z/6//q/+r/7P/u//H/8//x//L/8v/y//H/7v/r/+n/
6v/s/+7/7//y//T/9v/4//T/8//y//H/8f/w//D/8f/z//P/8//z//X/9v/3//j/9f/2
//X/9P/0//X/9f/0//b/9//4//j//P/9//3/+//9//7///8AAP///v/9//7//v/9//z/
//8AAAEAAgADAAMAAwADAAMABAAEAAQABgAHAAgABwAKAAsACwALAAoABwAEAAIAAQAC
AAEAAAD///z/+//5//f/9//2//X/9f/2//b/9v/1//X/9f/1//X/8//z//P/9P/y//L/
9P/0//X/9f/0//T/8//z//P/8//1//f/+f/5//b/9f/1//T/8//y//D/7v/v//L/9f/4
//X/8//x/+//8f/x//H/8f/t/+3/7f/r/+v/6v/q/+r/7f/v//H/8f/w/+//7P/r/+v/
7P/s/+v/6//r/+v/7P/t/+3/7f/t/+7/7//v/+//8f/x//H/8v/2//j/+P/4//b/9f/0
//P/9f/2//f/+P/7//v/+//8//7//v/+//7//P/7//z//f/9//z/+//6//r/+v/5//f/
+P/3//j/+v/9//7///8AAAEAAwD8//n/+P/3//b/9v/0//P/8//x//H/8v/y//b/+P/6
//z/+v/6//n/+f/5//j/+P/4//v//P/8//v/+f/6//v//f8BAAEAAAAAAAAAAAACAAIA
AQAAAP7//P/9//v/+v/6//r/+f/3//n/+v/8//z//P/5//n/+P/0//L/8f/w/+3/7v/v
//H/9P/2//b/9v/2//T/8f/x//H/7f/q/+f/5v/o/+n/6v/s/+7/7//w//H/8P/x//D/
7//x//H/7//t/+7/9/8GABQAKABIAHEAogDXAAwBRQGAAbMByQG4AYUBOQHmAJkATgAT
AOv/vv+T/37/gP+H/5H/nv+q/7T/uv+7/77/yf/T/9D/0P/V/9n/3v/i/+T/4//j/+T/
5f/m/+b/5//p/+j/6P/o/+f/5f/l/+X/5v/n/+j/6v/r/+n/6v/q/+r/6//q/+n/6f/r
/+7/8f/z//H/8P/v/+7/6//r/+v/6//t/+7/8P/z//H/8f/x//H/8v/y//L/8v/y//T/
9P/0//X/9//4//j/9v/3//j/+P/5//n/+P/1//j/+v/8//7//P/6//j/+P/6//v//P8B
AAIAAwAEAAUABQAFAAUABQAGAAYABgAIAAkACgAJAAwADQANAA0ADAAKAAgABwAHAAgA
BwAGAAUABAADAAEA///9//z/+//7//r/+v/6//n/+//7//v/+//5//n/+f/6//j/+P/6
//r/+f/5//j/+P/7//v/+//7//n/+f/5//f/9//3//j/+P/2//b/9f/0//L/8v/y//L/
8f/x//H/8f/z//P/8//z//P/8//z//H/8f/w//D/8P/v/+//7//t/+//7//t/+3/7f/u
/+7/7f/t/+3/7f/u/+//7//v/+//8P/x//H/8f/v/+//7//w//D/8v/y//L/9P/1//b/
9//2//b/9v/2//b/9f/0//T/9//4//n/+v/5//n/+//9//7//v/+//7//P/8//v/+f/7
//n/+f/6//z//P/8//z/+f/5//n/+P/3//f/+P/4//j/9f/5//z/+v/6//r/+v/4//b/
9f/1//b/9//5//r/9//2//X/9P/2//b/9f/1//j/+P/5//r/+v/6//n/9//5//r/+//9
///////+//7/+v/4//j/9v/6//z//f/+/////f/8//z/+v/5//f/+f/4//r/+v/6//r/
+//7//j/9v/1//T/8f/w/+//7//w//L/8v/y//L/9P/x//H/8f/y//D/7v/u/+7/7f/s
/+z/7v/v//D/8f/x//P/8//z//H/7//v//H/9P/3/wIAFAAwAFAAdwCiANMACgFDAXwB
qwG9AaYBbwElAdgAiQA8AP//1f+s/4n/gv+K/5P/nf+q/7L/tv++/8X/yv/P/9X/2P/e
/+H/3//i/+T/5P/j/+P/5P/l/+j/6P/p/+v/6f/q/+v/6//r/+v/6//s/+r/6v/r/+v/
6//s/+z/7P/s/+z/7P/t/+7/8P/y//P/8f/w/+//7v/v/+//7//v//L/8v/z//X/8//z
//P/8//w//D/8P/w//P/9v/3//j/9//3//b/9P/y//P/9P/0//j/+f/5//f/+f/6//v/
/P/7//r/+f/6//7///8AAAUABAADAAIAAQAAAP///v/9/wIABAAGAAoACAAGAAIAAgAF
AAUABQAEAAUABAAEAAUABAADAAIAAQD+//3/+//5//r/+v/6//v/+f/4//f/9f/0//P/
8v/x//L/8//0//b/+P/4//r/+v/7//v/+v/6//n/+f/5//n/+//7//v/+f/3//f/+P/4
//n/+v/6//r/9v/2//b/9v/y//H/8P/v//H/8f/x//H/8P/x//L/8f/z//L/8v/y//H/
8f/x/+//7//v/+3/7f/v//D/8P/v//H/8f/x//L/8f/v/+3/6//t/+//8P/x//H/8f/x
//L/9P/2//b/9v/3//f/9//3//r/+v/6//r/+f/5//n/+v/6//r/+v/6//n/+f/7//3/
AAAAAAAAAAACAAIAAQD///3/+//7//z//P/8//z//P/9////AQACAP///f/8//r//P/9
//3//f/6//n/+f/5//T/8v/0//P/9P/1//b/9//4//j/+P/5//v/+f/5//r/+v/4//j/
+P/4//b/9v/1//X/9//4//r//P/8//z/+//5//z//v8AAAMABAADAAEAAAACAAIABAAE
AAEAAAD+//z//v/7//n/+P/7//v/+v/9//z//v/+//7//P/9//3/+v/2//X/9P/x//H/
8f/y//T/9P/0//T/9P/1//P/9P/1//P/8P/t/+z/7v/v//D/8v/x//H/8f/x//P/9f/1
//X/9//1//P/9f/4////DgAgADwAaACXAMAA7wAoAV8BjgGnAaMBfAE5AekAngBVABIA
4/+9/5b/hf+G/4j/kf+j/7T/uv+8/8L/yf/Q/9n/2//c/97/3//g/+T/5//o/+v/6//s
/+3/7f/s/+z/7f/t/+7/7//v/+3/7f/t/+7/7P/s/+3/7f/r/+z/7P/s//D/8v/0//f/
9f/2//f/9//4//j/+P/4//X/9f/1//X/9v/2//f/+f/2//X/9P/z//P/9P/1//b/9f/2
//X/9P/1//f/+P/4//n/+//9//7//f/9//z/+f/7//z//f/+//7//v/+/wAAAAD///7/
AQACAAMABAAFAAMAAwADAAMAAwACAAEAAgAFAAYABQAIAAcABwAHAAYABAACAAEAAQD+
//3//P/7//z/+//5//f/9//2//X/9f/0//T/9P/z//X/9f/1//X/8//x/+//7v/v//D/
8//0//b/9//3//j/+f/5//n/+f/3//f/9//1//X/9f/2//b/+P/4//f/9v/2//b/9v/2
//P/8//z//P/8//z//P/8//x//H/8f/v/+//7v/u/+7/8P/x//L/8f/v/+//7f/t/+//
8P/w/+//8f/x//H/8v/z//P/8//z//L/8//z//P/8//z//P/9P/2//j/+P/4//n/+f/5
//n/+//8//3//v/+//3//P/8//z//P/8//z//P/9/wAAAwACAAIAAgACAAQABAADAAEA
///9//3//v/+//7//v/+//v/+//7//r/+v/7//3//v8AAPz//v/+//7//v/+//z/+//7
//v/+//8//z/+v/6//r/+v/6//r/+f/5//j/+P/5//r//f/+//7//f/9//7///8BAAMA
AwACAAIAAwAEAAcACAAGAAYABQAEAAIA///9//z//P/7//n/+//8//7//v/+//7/////
//z/+P/3//b/8//1//X/9v/4//j/+P/4//j/9v/z//P/8//1//T/8//0//T/8//y//L/
8//z//P/8//1//f/9//3//X/9//3//f/+v///wgAHAA2AFYAfwCwAOMAFAFLAX4BnwGh
AX4BPwH1AKYAVwAWAOv/x/+e/4X/hP+G/5P/p/+2/7z/wv/I/8v/0v/X/9n/3P/g/+H/
4f/k/+b/5v/o/+n/6//t/+3/7P/s/+3/6v/q/+r/6f/r/+3/7//y//D/8P/x//H/7//w
//D/8P/z//T/9f/3//X/9P/z//H/8f/y//P/9P/x//H/8f/x//P/9P/2//n/+P/3//b/
9f/1//b/9//4//r//P/8//z/+f/5//j/9v/4//n/+v/6//7///////3/+//8//3//v//
/wAAAQAEAAIAAQAAAAMAAwADAAMAAwAEAAUABgAHAAUABAADAAQABwAIAAcACgALAAsA
CwAKAAgABgAFAAUABAADAAIAAQADAAMAAgABAAAA/v/8//v/+f/4//f/9f/3//f/9//3
//X/9f/1//b/+P/4//r/+v/5//n/+P/4//n/+f/5//n/+//7//v/+f/3//f/+P/4//n/
+v/6//r/+P/4//j/+P/3//f/9//3//b/9f/0//P/8v/z//T/8//y//D/7//u//H/8f/x
/+//7//v/+3/7f/t/+7/7v/t/+7/7//w//L/8f/x//H/8f/w//H/8f/x/+//7//v//D/
9f/4//n/+v/6//n/+P/3//r/+v/6//r/+//7//v//P/6//r/+v/6//n/+f/7//3/AAAA
AAAAAAABAAIAAgABAP///f/9//7/+//6//n/+P/6//v//P/8//r/+f/5//j/+P/5//n/
+f/2//b/9//4//n/+v/6//j/9//3//f/9//4//j/9v/2//b/9v/3//j/+P/5//j/9v/1
//T/9//6//z//f/9//7///8BAAAA///9//z///8AAAMABAACAAIAAQAAAP7/+//5//j/
+//7//r//f/9//7//f/8//z//f/9//r/9v/1//T/8f/x//H/8v/0//j/+P/4//j/+f/3
//j/+f/3//T/8f/w//D/7//u/+7/8P/x//L/8//x//P/8//z//P/8//1//P/8v/1//7/
DAAkAEgAcwCcAMcA+gA1AXIBpQHBAbgBiwFHAfYAoQBUABcA7//E/5n/hP+E/4n/l/+o
/7L/tv+6/7//yP/N/9H/1v/a/93/3//i/+T/5P/m/+f/6f/r/+v/6v/q/+v/6v/q/+r/
6f/r/+v/6//s/+r/6v/r/+v/6//s/+z/7P/v//D/8f/z//H/8P/v/+3/7v/u/+7/7v/w
//H/8v/z//L/8v/z//X/9//3//f/9//0//T/9P/0//T/9v/2//b/9v/3//f/9v/2//f/
+P/4//z//f/9//v/+v/6//r/+v/6//r/+v/8/////////wMAAgABAAAA//8CAAMABAAF
AAgACAAIAAoABwAGAAMABAAGAAcACAAIAAoACAAHAAcABgAFAAQAAwADAAMAAgABAP//
/P/5//f/+P/4//j/9//2//X/9P/z//X/9f/1//b/9v/2//j/+P/3//f/9v/2//X/9f/1
//X/9//3//f/9f/0//P/8//y//P/9P/0//T/9P/0//T/9P/y//H/8P/v//D/8f/y//P/
8f/v/w==
         </WaveFormData>
      </LeadData>
      <LeadData>
         <LeadByteCountTotal>10000</LeadByteCountTotal>
         <LeadTimeOffset>0</LeadTimeOffset>
         <LeadSampleCountTotal>5000</LeadSampleCountTotal>
         <LeadAmplitudeUnitsPerBit>4.88</LeadAmplitudeUnitsPerBit>
         <LeadAmplitudeUnits>��V</LeadAmplitudeUnits>
         <LeadHighLimit>2147483647</LeadHighLimit>
         <LeadLowLimit>268435456</LeadLowLimit>
         <LeadID>V5</LeadID>
         <LeadOffsetFirstSample>0</LeadOffsetFirstSample>
         <FirstSampleBaseline>0</FirstSampleBaseline>
         <LeadSampleSize>2</LeadSampleSize>
         <LeadOff>FALSE</LeadOff>
         <BaselineSway>FALSE</BaselineSway>
         <ExcessiveACNoise>FALSE</ExcessiveACNoise>
         <MuscleNoise>TRUE</MuscleNoise>
         <LeadDataCRC32>2448538428</LeadDataCRC32>
         <WaveFormData>
/v/+//7//f/9//7//////wEAAQABAAIAAAD+//7//////wAAAAABAAUABQAFAAUABAAE
AAYABgAIAAgACAAHAAUABwAHAAYABgAFAAQAAwACAAAAAAABAAAA///+//7/AQACAAMA
BAAFAAUAAwAAAP7/+//5//j/+f/7////AQD////////9//r/+P/3//b/9f/2//f/+P/2
//b/9v/3//X/9f/0//T/9//4//j/+P/4//j/+v/6/wAACgATACIANQBPAGgAgwCoANAA
8gAMARYBCwHrAL8AiQBWACgABgDz/+H/0//R/9X/2v/j/+v/6//p/+f/6f/p/+f/5//o
/+r/7P/q/+z/7P/t/+7/7v/v/+//8P/u/+//8f/w//D/8f/y//D/7v/w//D/8f/x//L/
8v/0//X/9f/2//T/9P/0//T/8v/y//L/8v/0//T/9f/1//X/9f/0//T/9P/0//T/9f/0
//X/9f/1//j/+f/5//r/+P/5//r/+v/8//z/+v/6//n/+v/7//v/+f/9//r/+f/4//j/
+f/5//n/+f/6//r//f/7//v//f/+//7//v/+////AAABAAIAAQABAAAAAAADAAMAAwAD
AAUABQAFAAUABQAFAAMAAwACAAEAAAD///7//////wAA/v/+//3//f/+///////+//z/
/P/8//z//P/9//7////9//7//v/////////////////+////AAAAAP///v/9//3//f/9
//3/+//7//n/+f/2//b/9v/1//j/+f/7//z/+v/6//n/+P/3//f/9//2//T/8//z//P/
8v/x//D/7v/v//D/8f/y//X/9f/1//X/8//z//P/8//x//H/8v/y//D/8P/w//D/8//0
//X/9//3//f/+P/4//b/9v/3//j/9//2//X/9P/2//f/+P/8//n/+P/3//X/9v/3//j/
/P/9//3//f/8//3//P/7//r//P/7//r/+v/7//z//P/8//v/+v/4//b/+P/4//j/+f/5
//n/+f/9//X/9P/2//b/9v/2//f/9v/2//b/8//z//T/9f/2//f/+P/5//j/+P/2//b/
9//3//j/+P/7//3//f/9//v//P/8//7//P/8//z//P/5//n/+//7//v//P/8//z/+v/4
//X/9P/4//n/+v/7//v//P/7//r//P/9//3/+//4//j/9f/z//L/8v/z//b/9f/1//X/
9f/z//H/8P/w//H/8P/x//L/8P/w//D/8P/x//H/8f/w//L/8//0//T/8v/w//D/9P/4
//7/BAARACIANQBHAFoAdwCeAMgA6gAGAQwB/QDdAK8AeQBIAB4AAADt/9v/y//P/9f/
2P/b/9//3f/b/9v/3f/b/9//5f/q/+r/6v/q/+z/7P/t/+z/7P/t/+3/6//o/+j/6f/q
/+r/6//s/+z/6v/s/+z/7P/t/+//8P/u/+//7//w/+7/7v/u/+7/7P/s/+z/7P/u/+7/
7//v/+//7//u/+7/7P/s/+z/7f/w//H/8f/x//P/8//y//L/8P/x//L/8v/z//T/8//0
//L/8v/y//H/8//3//T/8//x//D/8P/v//L/8//1//b/+f/3//f/+f/6//r/+v/6//r/
+v/6//r//P/9//3//v/8//v/+v/5//n/+f/5//n/+//7//n/+f/5//n/+f/5//X/9f/0
//T/9//4//j/+f/4//n/+f/4//n/+v/7//z/+//7//v/+//6//r/+f/5//v/+//7//v/
/P/6//r/+v/5//n/+f/5//n/+f/5//n/+f/5//f/9//2//b/9v/1//X/9f/2//b/+P/4
//f/9v/z//P/8//y//T/8//z//P/8//z//P/8v/y//L/8v/y//L/8f/w/+//8v/z//T/
9f/z//P/9P/0//L/8v/y//L/9P/0//T/9f/1//X/9v/2//b/9v/3//j/+v/6//r/+v/5
//n/+f/8//z//P/8//v/+f/5//n//P/9//3//f/8//7//v/+//7//f/7//n/+P/5//r/
+v/6//z//P/7//r//P/8//z//f/7//X/9v/3//j/+f/6//r/+v/7//z/+//7//z//f/8
//v/+v/5//r/+v/4//j/9//3//j/+P/8////AAABAAAAAAD//wAAAgACAAIAAgD/////
AQABAAAAAAD///7//f/8//r/+v/5//n/+f/5//z//v/+//7/AAABAAEA///8//z/+f/3
//T/9P/1//j/9//3//f/9//3//X/9P/0//T/8v/y//L/9P/0//T/9P/1//X/9f/0//L/
8//0//T/9P/2//j/+v/+/wIADAAXACQANQBHAFwAdQCYALwA4gD8AAAB7wDTAKsAeQBG
ABoA+v/p/9v/0f/P/9H/2P/h/+f/5f/j/+X/5f/j/+X/6f/u/+7/7P/s/+7/7v/v/+//
7v/u/+3/7f/q/+r/6//u/+7/7//w//L/8P/y//L/8P/v/+//7v/w//H/8f/y//T/9P/0
//T/8v/y//L/8v/w//D/8f/x//H/8f/w//D/8P/w//D/8f/z//X/9v/3//b/9f/z//L/
9P/1//b/9v/2//b/9P/0//L/8v/y//H/9P/5//f/9//2//b/9//3//X/9f/2//b/+v/5
//r//f/+//7//v/+//z//P/8//z//P/9//3//v/9//3//f/9//////////////////3/
/f/9//3//f/9//n/+f/4//j/+f/6//r/+//8//3//f/8//z//P/8//z/+f/5//n/+f/6
//z//f////7//f/8//v//P/6//r/+v/+////AAABAAAA///+//3//f/9//v/+//4//j/
+P/3//n/+f/6//r/+P/4//f/9v/1//X/9f/0//X/9f/2//f/+f/5//n/+P/2//b/9v/2
//f/9//3//f/+f/5//n/+f/4//f/9//2//T/9P/0//T/9v/2//b/9//3//f/+P/4//n/
+v/8//7//v/+//7//v////////8CAAAAAAAAAP///f/9//3/AAD///3/+//4//r/+v/6
//r//P/9//7/AAD+//7//f/8//z//P/7//r//P/8//z//f/9//3//f8BAPv/+v/5//n/
9f/0//b/+P/6//z//f/8//z//P/5//n/+v/7//3//f/9//3//P/8//r/+v/9//3//v/+
//7////+//3///8AAAAAAgAEAAQABAAEAAIAAQACAAEAAQACAAIAAgD///7//P/8//z/
+//6//n//f8AAAEAAgAAAAEAAQD///3//v/8//v/+f/4//j/+v/7//v/+//7//v/+f/4
//j/9v/0//T/9P/2//b/9v/2//b/9f/0//L/8v/z//T/9P/4//T/9P/2//j/AAAOABkA
JAA1AEkAYAB9AKQA0ADyAAgBCgH5ANEAnwBtADgADAD0/+X/1f/L/83/1f/e/+H/4//l
/+X/4//l/+f/4//j/+b/5v/m/+f/6v/r/+3/7v/u/+//7//v/+z/7P/t/+7/7v/v//D/
8P/u//D/8P/t/+3/7v/u//D/8f/x//L/8v/y//L/8v/w//D/8P/w/+7/7v/v/+//8f/x
//D/8P/y//L/8v/z//b/9//3//f/9f/1//T/9P/y//P/9P/0//X/9v/1//b/9//4//n/
+f/2//n/9f/z//T/9P/1//X/8//z//T/9P/5//f/9//5//z//P/8//z//P/8//z//P/6
//v/+//8//3//f/9//3//f/9//3//f/9//3/+//7//3//f/9//3/+f/5//j/+P/4//j/
9//3//f/9//2//T/9//4//n/+v/5//n/+f/5//f/+P/4//n/9//3//f/9//4//b/9v/2
//f/9//3//f/9//3//f/9//4//n/+P/5//X/9P/z//H/8f/x//L/8v/v/+7/7P/q/+3/
7//x//L/8v/x//H/8f/v/+//7//u/+z/7P/s/+z/7v/v//D/8f/x//H/8f/x//P/8//0
//T/8v/y//L/8v/x//D/7//v//L/8//1//b/+P/4//n/+v/4//j/+P/4//j/9//2//j/
+f/6//v/+//7//v/+//+//z/+//6//j//P/8//z//P/7//n/9//2//f/+P/4//j/+v/6
//n/+P/6//j/+v/7//r/+v/6//r/+v/5//j/+P/4//b/9f/1//X/9v/3//j/+f/4//j/
9v/2//n/+f/6//r//f/////////8//z/+//8//3//v///wAA/f/9///////+//7//f/8
//3//P/6//r/+//7//v/+//7//z/+//6//v//f/+//3/+v/6//f/9f/2//b/9//6//r/
+f/4//f/9v/1//X/9v/1//L/8f/w/+7/7v/u/+7/8f/z//X/9v/1//X/9f/0//L/8P/y
//T/9v/8/wYADwAeADcARwBaAHkAnADEAOoACAEWAQ0B7QDBAI0AWAAoAAoA+//n/9X/
z//P/9T/2//f/+H/5//n/+P/3//f/+X/7P/w/+7/6//s/+v/6//u/+7/7//v/+7/6v/p
/+n/6//s/+7/8P/x//D/8//0//L/8f/x//D/7//v/+7/7v/s/+z/7P/s/+//8P/x//L/
9P/0//X/9f/1//X/9P/0//L/8v/y//P/9P/1//X/9f/0//P/8f/w/+7/7//w//D/8f/y
//H/8v/z//T/9f/1//P/9//0//P/9P/0//X/9f/1//X/9v/2//v/+f/5//v/+v/6//r/
+v/4//j/+P/4//r/+//7//z//v///wAAAQABAAEAAQABAAEAAQD//////v/9//z/+//6
//v/+//8//z//P/7//v/+v/7//v/+v/8//z//P/8//3//f/9//3//P/8//v/+//7//v/
+//7//z/+v/6//r/+f/5//n/+f/4//f/9v/1//X/9f/z//P/8//0//X/9f/1//X/9v/2
//T/9P/z//L/8f/x//H/8P/u/+3/7f/t/+3/7f/t/+z/7v/u/+7/7v/x//H/8f/x/+7/
7f/s/+v/7P/t/+//8P/y//L/8v/y//D/8P/w//H/8//z//T/9P/y//L/8//0//X/9v/3
//j/+f/5//n//P/5//j/9//1//f/9//3//r//P/7//r/+P/4//j/+P/4//b/9f/0//T/
9v/4//n/+v/5//j/9v/0//T/9P/0//X/9v/3//j//f/3//b/9v/2//b/9v/1//T/9P/0
//X/9f/2//f/9v/1//T/8//0//T/8v/y//X/9f/2//b/9//5//n/+f/5//r/+v/8//r/
+v/6//r/+v/7//7////+//7//f/8//n/+P/2//b/9//3//f/9//6//z//P/8//v/+//6
//f/9f/2//T/8//x//D/8P/y//P/8//z//P/8v/x//H/8v/w/+7/7v/u/+7/7v/u/+7/
8P/x//L/8v/x//H/8f/w//D/8P/y//T/9v/4//z/CQAUACMAOQBQAHEAkgC0ANgA+AAI
Af8A5wDDAI8AWAAoAAYA8f/h/9H/yf/J/9D/1//d/9//4f/h/9v/3//n/+n/5v/m/+z/
6v/q/+j/5//o/+j/6f/p/+n/5v/m/+f/6v/q/+v/7P/q/+j/6v/q/+f/5//o/+j/6f/r
/+z/7v/u/+7/7v/u//D/8P/w//D/7v/u/+//7//u/+3/6//q/+z/7P/s/+3/7v/v/+//
7//t/+3/7P/s/+3/7//x//L/8f/w/+3/7P/u//D/8v/z//P/9//0//P/8v/y//P/8//1
//X/9v/2//b/8//y//P/9P/0//T/9P/2//b/9v/2//j/+f/5//r/+v/5//j/9//6//v/
/P/9//v/+//5//n/+f/5//n/+f/5//n/+P/4//j/+P/3//f/+P/5//n/+P/3//b/9f/0
//P/8//z//P/9v/4//n/+//5//n/+f/5//f/9P/z//L/9P/1//b/9//4//n/+v/7//n/
+f/3//f/9f/0//P/8f/z//P/9P/0//T/9P/z//L/8//z//P/8v/w/+//7//v/+//7//v
/+7/7v/u/+7/7v/x//H/8f/x/+//7//v/+//8v/z//X/9v/0//T/9P/0//T/9P/0//X/
+f/5//r/+v/4//j/+f/6//j/+P/4//j/+f/5//n//P/8//z//P/7//v/+//7//7/AAD/
//7//P/+//7//v/+//z/+//6//r//f/+//7//v/9//z/+v/4//j/+P/4//n//f//////
/f/4//j/+P/4//j/9//2//b/9v/4//n/+//9//r/+f/4//f/+v/6//j/+P/7//v//P/8
//3/////////AQACAAIABAAEAAQABAAEAAUABQAHAAcABQAEAAIAAAD///7//P/8//v/
+//7//v//v8AAAAAAAD+///////9//z//P/5//f/+P/4//n//P/7//v/+//7//v/+f/4
//j/9v/0//T/9P/2//b/9v/2//X/9f/1//T/9v/3//j/+P/6//r/+P/2//z/CAASAB0A
LAA7AE0AZACBAKQAygDwAAgBBAHrAMcAmwBrADoAEAD2/+f/3f/R/8//1f/e/+P/6f/p
/+X/4//j/+f/7f/t/+z/7v/u/+7/8P/w//H/8P/w//H/8f/v/+z/7P/t//D/8P/x//L/
8v/w//L/8v/v/+//8P/w//P/9f/2//j/+P/4//j/+P/1//T/8//y//L/8v/z//P/9f/1
//T/9P/2//b/9v/3//j/+f/5//n/9v/1//P/8v/0//X/9v/2//b/9v/0//T/8//0//X/
9f/2//v/+f/5//j/+P/5//n/+P/3//f/9v/6//n/+v/9//3//P/7//r/+//8//3//v8A
AAEAAQACAAEA///9//v//v///wAAAQADAAMAAQABAP///////////f/9//z//P/8//z/
+//7//z//f/9//z//P/8//z//P/9//3//f/9////AAAAAAEAAAD///7//f////7///8A
AP///////////f/9//3//f/+/////v////z//P/8//v//f/9//7//v/9//z/+v/4//n/
+f/5//j/+P/3//f/9//3//f/9//2//j/+P/4//j/9//3//f/9//5//n/+f/5//n/+f/6
//r//P/8//z//P/6//r/+v/7//////8AAAAA/v/+////AAD+//7//v/+/////////wIA
/v/+//7//f/+////AAAEAAQAAwACAAAABAAEAAQABAABAP///f/8////AAAAAAAAAAAA
AP///v/8//z//P/9/wEA/////wEABAACAAIAAgACAAAA/v/9//z/+//7//z//f/9//3/
/f/9////AAD//wAAAQABAAIAAgABAAMAAwADAAMABAAEAAYABAAEAAQABAAEAAUACAAJ
AAYABgAFAAQABAAEAAMABAAEAAMAAgABAAQABgAGAAYABgAHAAcABQAEAAQAAQD///3/
/P/8//7/AQABAAEAAQD9//v/+v/6//v/+v/7//z/+//6//n/+P/7//v/+//6//r/+//8
//z//v/8//z/AgACAAQADAAbACwAPwBRAGYAgwCkAMgA7gAIAQwB+wDbAKsAdQBCABYA
/v/x/93/0f/X/+H/6P/r/+n/5f/n/+f/5f/n/+v/6//q//D/8P/w//L/8v/z//T/9P/1
//X/8//w//D/8f/0//T/9f/2//P/8P/x//D/8f/z//b/+P/4//n/+f/6//b/9P/y//D/
8v/y//L/8v/1//j//P////z/+//5//j/9v/2//b/9//4//n/+f/5//v/+//6//r/+P/5
//r/+v/6//r/+P/4//f/+P/5//n/+/////z/+//7//z//v////3//f/+//7/AAD9//z/
/f8AAAAAAAAAAAIAAgACAAIAAgADAAMABAAGAAcACAAJAAkACQAJAAkABgAFAAIAAQAC
AAMABAAFAAIAAQD///7/AAAAAP////8AAAEAAQAAAAIAAgACAAIA///////////9//7/
/v////3//f/9//3//v/8//z//P/+////AAABAP7//f/8//v/+f/5//f/9//6//z//v//
//3/+//6//j/+v/6//n/+P/1//X/9f/0//b/9f/1//X/9//3//f/9v/1//T/8//y//P/
8//z//P/8f/x//H/8f/z//P/9P/0//b/9v/2//b/+P/4//j/+f/7//v//P/8//v/+v/6
//r//P/8//z//P/7//v/+//+//3//v///////v/9//z//v/////////+//7//v/+//7/
/P/7//r/+v/+/wAAAQACAAYABgD+//3//P/7//r/+//6//r/+v/3//f/+P/5//v//f//
/wEAAAAAAP7//v/8//v/+//6//3///////////8AAAAAAgAAAAAAAAAAAAEAAQADAAMA
AAAAAP///v/+//7//f/+//3//f/9//3/AAACAAIAAgABAAEAAAD9//n/+P/0//H/8f/y
//T/+P/7//v/+//7//n/9//2//b/9f/y//H/8P/y//L/8v/y//b/9//4//j/9//3//f/
9v/0//T/8v/y//L/+v8IABMAHAArAD0AVgB3AJgAvADmAA4BIgEdAQEB0wCbAGgANgAS
AAEA7//b/9P/1//a/93/3f/d/9//4f/f/93/4//n/+L/4v/m/+j/7P/u//H/8P/u/+3/
6//s/+r/6//t//D/8P/x//L/8f/u/+//7v/u/+//8f/y//H/8f/w//D/7//u/+3/7P/v
//L/9f/4//f/9v/2//X/9P/z//H/8P/x//L/8//1//b/9//3//f/9//3//b/9v/2//f/
+P/4//n/+v/5//r/+v/6//r/+f/5//3/+v/5//n/+v/8//3/+v/5//n/+P/8//v//P//
/wIAAgACAAIAAgACAAIAAgAEAAUABQAGAAcABwAHAAcACwALAAsACwAJAAkABwAHAAkA
CQAJAAkABwAHAAYABgAEAAQAAwADAAIAAwADAAIABAAEAAQABAADAAMAAwADAAMABAAE
AAUABAADAAIAAQACAAAAAAAAAP////////////////////8BAAEA//////3//P/7//n/
+//7//z//P/+//7//f/8//v/+//7//r/+P/3//f/9//1//X/9f/0//b/9v/2//b/9f/1
//X/9f/3//f/9//3//n/+f/6//r/+v/6//r/+v/4//j/+P/5//n/+f/6//r//P/8//3/
/v/8//z//P/8//v/+//7//7//v8AAAIAAwABAAEAAQAEAAYABQAEAAIAAgACAAIAAgAE
AAMAAgACAAMABAAEAAQABAAEAAMAAgACAAIAAgADAAEA//8DAAYABQAEAAMAAgD///7/
/v/+//7///8BAAMAAAD///7//f8AAAAA/v/+/wEAAQACAAIAAgADAAIAAQABAAIAAgAE
AAYABgAGAAYAAQD//////f/+/wAAAQACAAMAAgAAAAAA///////////+/wAAAAAAAAAA
AQABAP///v/+//v/+f/3//b/9v/4//v/+//7//v/+v/5//n/+v/4//b/9v/2//T/9P/0
//T/9//3//f/9v/2//f/+P/4//T/9P/0//b/+P/+/wYAEwAkADMARQBaAHUAmADAAOgA
CgEcARMB9QDJAJcAZAAuAAQA7//b/83/z//X/97/4f/l/+P/4f/h/+P/4//l/+X/5v/q
/+z/6//s/+v/6//r/+r/6v/p/+z/6v/r/+3/7P/s/+3/7v/w/+7/8P/w/+7/7f/t/+z/
6v/r/+v/7P/s/+z/7P/s/+z/7P/s/+z/6v/q/+v/6//t/+3/7P/s/+3/7v/v//H/8P/x
//H/8f/w/+//7f/s/+//8f/z//T/8f/w/+3/7P/r/+z/7f/t/+7/8//x//H/8P/w//H/
8f/v/+//8P/w//T/8//0//f/9v/2//b/9v/1//T/8//y//X/9//4//r/+v/5//j/9//5
//n/+f/5//n/+f/3//f/+f/5//n/+f/1//X/9P/0//b/9v/1//X/9f/1//T/8v/x//D/
7//u//D/8f/y//P/9f/2//b/9//3//f/9//3//T/8v/y//L/9P/1//b/9//0//P/8v/x
//T/9f/0//X/8v/y//L/8f/v/+3/7P/q/+z/7P/r/+r/7P/t/+7/7v/w/+//7//v/+3/
7f/t/+z/6v/q/+r/6v/r/+v/6//r/+3/7f/t/+3/6v/p/+n/6P/p/+r/6//s/+z/7P/s
/+3/7//v//D/8P/v/+7/7v/u/+//8P/x//L/8f/x//H/9P/y//L/8v/x//H/8f/x//T/
9//3//f/9v/6//r/+v/6//f/9f/z//L/8//0//T/9P/3//j/+P/4//f/9v/1//X/9f/1
//X/+f/3//b/9f/1/+//7P/s/+r/7P/v//D/8f/y//T/9P/1//b/8//z//T/9f/z//P/
8//z//L/8v/w//D/8v/z//X/9v/1//f/9//3//n/+v/6//z/+v/6//r/+v/6//v//v//
//z/+v/3//T/9f/0//L/8v/1//f/+f/7//r//P/8//z/+v/7//v/+f/2//b/8//x//D/
8P/x//T/9f/1//X/9f/0//P/8//0//P/8P/v/+7/7//w//H/8v/y//H/8P/u//D/8f/y
//L/8v/y//L/9P/6/wIACgAVACIAOwBTAGYAgwCoAM4A7gACAQYB9wDRAKEAcQBEABYA
+P/n/9f/z//T/9X/1v/d/+P/4f/f/9//3//j/+f/5//m/+j/6P/o/+r/6v/r/+z/7P/t
/+3/7//s/+z/7f/u/+7/7//w/+7/7P/u/+7/7f/t/+7/7v/t/+3/7P/s/+7/8P/y//T/
9v/2//b/9v/2//b/9//3//b/9f/z//L/9P/0//T/9f/0//X/9f/1//X/9f/0//T/8//z
//P/8v/1//b/9f/2//n/+v/7//v/+P/7//f/9f/1//b/+P/5//v/+//8//z//P/5//j/
+f/7//z//f/+//7//v/+//7//f/9//z//P8AAAEAAgADAAMAAwADAAMABQAFAAMAAwAC
AAEAAAD///3//f/8//z//v/+//3//f/8//3//f/8//7//v/+//7//P/7//r/+f/7//z/
/P/9//7///8AAAEAAAD+//7//v/9//3//f/9//v/+//7//v//P/9//z//f/8//z//P/7
//v/+//8//z//P/8//v/+v/5//n/+f/4//b/9f/1//X/9v/3//j/+P/2//b/9v/2//f/
9//3//f/9//3//f/9//5//n/+v/6//r/+v/6//r/+P/4//j/+f/9//3//v/+//z//P/9
//7///8AAAEAAgAAAP///v8AAAAAAAAAAP//AAABAAIABgAGAAUABAACAAYABgAGAAYA
BAADAAIAAgADAAQABAAEAAMAAgAAAP7///8AAAEAAwAFAAIABAAEAAQABAABAAAAAAAA
AP////8AAAEAAQABAAEAAQAEAAQAAgACAAEAAQACAAIAAQADAAMAAwAEAAYABwAKAAgA
CAAIAAgACQAJAAsACwAKAAoACQAIAAcABgAEAAQABQAFAAUABQAGAAgACAAIAAgACQAJ
AAcABAAEAAEA//8AAAAAAQAEAAMAAwADAAMA///9//z//P/9//z//f/+//7//v/+//7/
/f/9//3//P/9////AQACAP7/AAAAAAAABAAKABQAHwAoADcATQBqAIcAqADOAPIADAES
AQMB4QCzAH8ATAAiAAYA9f/l/93/3f/d/+L/6//v/+3/7//v/+//7//x//P/8v/y//D/
8P/y//L/8//1//b/+P/5//n/9v/2//f/9f/0//T/9P/2//b/+v/8//v/+//8//z/+f/5
//j/+P/7//z//f/+//v/+v/5//j/+v/6//v/+//7//v/+v/6//z//P/8//3//f/9//z/
+//8//3//f/+/wAAAQACAAIA///+//v/+v/9//7/////////AwAAAP///P/8//3//f/+
////AQACAAQAAQAAAAEAAgACAAIAAgADAAQABQAGAAUABQAEAAQACAAJAAoACwALAAsA
CwALAAoACQAGAAUABQAFAAUABQAGAAcABwAIAAcABgAEAAMAAwADAAIAAAACAAIAAgAC
AP//////////AQACAAIAAwAFAAUABQAFAAIAAAAAAAAAAQABAAEAAQD//////////wEA
AQD//////v/+//7//f/7//v//P/8//z//P/7//r/+v/7//z//P/7//n/+P/3//j/+f/6
//r/+P/4//j/+P/4//f/9v/1//f/9//3//f/9//3//j/+P/4//j/+P/4//b/9v/2//f/
+v/7//3//v/9//z//P/8//3//v///wAAAAD///7/AAD+//7//v/9//v/+//7//7/AQAB
AAEAAAAEAAQABAAEAAIAAQAAAAAA/v/+//3//P///wAAAAAAAP3//P/7//v//f/9//3/
AQD9//z//f/+////AAD///7//v/+//v/+//8//3/+//7//v/+//9//7//f/+//z/+//7
//r//f////////8AAAIAAwAGAAUABAADAAIAAQABAAMAAwACAAIAAQAAAP///v/8//z/
/v///wAAAQABAAIAAQAAAAAAAQABAP///P/8//n/9//4//j/+f/8//3//f/9//3//f/7
//r/+v/4//b/9v/2//X/9P/z//L/9P/1//b/9v/0//X/9v/2//T/9P/4//j/9v/6/wQA
DQAaAC0AQQBSAGkAiACwANoAAgEcAR0BBwHfAKcAbgA4ABAA+f/p/9X/z//P/9L/1//d
/93/2//Z/9v/3f/d/93/4P/i/+L/5P/m/+b/5//o/+j/6f/p/+n/5v/m/+f/5//m/+b/
5v/o/+b/6P/o/+n/6f/q/+r/6P/p/+n/6v/s/+z/7P/s/+v/6v/p/+j/6P/o/+n/6f/s
/+3/7f/u/+3/7P/r/+v/7v/v/+//7//t/+3/7P/s/+7/7//w//D/8P/w/+7/7v/u/+7/
7v/t/+//8//w/+//7v/u/+//7//u/+3/7f/s//H/7//v//H/8f/w/+//7v/v//D/8f/y
//P/9f/2//j/9//3//f/9//7//v/+//7//3//f/7//v/+v/5//j/9//4//n/+f/6//j/
9v/z//H/9P/1//X/9P/y//L/8v/y//L/8//0//X/8//0//T/9f/z//P/8//z//L/8P/w
//D/8f/x//H/8f/w/+//7v/t//D/8f/w//H/8P/w//D/7//u/+3/7f/s/+7/7v/t/+z/
7f/p/w==
         </WaveFormData>
      </LeadData>
      <LeadData>
         <LeadByteCountTotal>10000</LeadByteCountTotal>
         <LeadTimeOffset>0</LeadTimeOffset>
         <LeadSampleCountTotal>5000</LeadSampleCountTotal>
         <LeadAmplitudeUnitsPerBit>4.88</LeadAmplitudeUnitsPerBit>
         <LeadAmplitudeUnits>��V</LeadAmplitudeUnits>
         <LeadHighLimit>2147483647</LeadHighLimit>
         <LeadLowLimit>268435456</LeadLowLimit>
         <LeadID>V6</LeadID>
         <LeadOffsetFirstSample>0</LeadOffsetFirstSample>
         <FirstSampleBaseline>0</FirstSampleBaseline>
         <LeadSampleSize>2</LeadSampleSize>
         <LeadOff>FALSE</LeadOff>
         <BaselineSway>FALSE</BaselineSway>
         <ExcessiveACNoise>FALSE</ExcessiveACNoise>
         <MuscleNoise>TRUE</MuscleNoise>
         <LeadDataCRC32>3914841614</LeadDataCRC32>
         <WaveFormData>
BAAFAAUAAwADAAQABQAFAAcABwAHAAcABQAFAAUAAwAHAAcACAAIAAsADAAOAA8ADgAN
AA4ADQANAA0ADQAMAAwADQANAA0ADQANAAoACgAJAAgACAAJAAgABwAHAAcACAAKAAwA
DQANAA0ADAAJAAcABgAEAAMABAAFAAkACwALAAsACwAKAAYABAADAAIAAQACAAMABQAE
AAMAAgABAAEAAQABAAEAAQABAAEAAQD//wEABAADAAgAEwAZACIALwA9AEsAXQB2AJUA
rQDBAMoAyQC5AJwAfQBdAD4AKAAbAA0ABAAGAAcABgAKAA4ADAAGAAIAAQABAP///f/7
//v//f/8//z/+//7//7//v/8//7////+////AAD///7//v/9//r/+v/7//z//v/9//3/
/v/+//7//v////3//f/9//3/+//7//v/+//9//3//f/9//3//f/9//z//P/8//z//f/9
//z/+//6//z//P/9//7//P/9//3//f/+//7//v/+//7//v/+//7//f/+//7//f/7//v/
/f/9//7//v/+//7//////wAAAwABAAAAAAAAAAAAAQADAAQABAADAAIAAgAGAAYABgAG
AAcABwAGAAYABgAGAAUABAACAAMAAwADAAMAAwABAAEAAQABAAEAAQADAAMAAwADAAIA
AQAAAP//AQABAAAAAAD+//7//v/+//7//f/9//3////9//3//v/+//3/+v/4//r/+v/6
//r/+P/4//j/+P/2//X/9f/z//X/9//5//v/+v/5//j/9//2//b/9v/2//b/9P/0//X/
8v/x//D/7//v//D/8f/y//T/9f/1//X/8//z//P/9P/0//T/8//x//P/8//z//L/8//0
//X/9v/1//j/+f/5//f/9//2//T/9P/0//T/9P/2//f/+f/6//n/+P/3//b/9//4//n/
+//+//7//f/9//z/+//6//f/+P/4//j/+P/4//j/+P/4//b/9//3//X/9//3//f/+P/2
//f/9//2//P/9P/2//b/9v/2//T/9P/1//X/8f/x//L/8//0//X/9v/3//X/9f/1//X/
9f/3//f/+P/4//r/+v/7//n/+f/5//v/+//7//v/+//4//j/+f/5//v/+//7//j/9//1
//P/8v/2//f/+P/6//r/+f/5//n/+//7//v/+v/1//X/9P/y//H/8f/x//T/8//z//P/
8//y/+//7v/u/+//7v/v//D/7//v/+//7//v/+//7//v/+//7//v/+//7//v/+//8v/3
//z/AQAJABQAHQAlADEARQBiAH8AmQCtALQArQCbAIIAYwBDACgAEgAHAPn/7v/y//f/
8v/w//L/8P/s/+r/5//l/+X/6//t/+3/6//r/+z/7P/t/+3/7P/p/+r/6P/m/+b/5v/n
/+j/6v/r/+j/6P/p/+r/7P/r/+v/7P/s/+z/7P/t/+v/6//r/+v/6f/p/+n/6f/p/+n/
6f/p/+v/6//r/+r/6P/o/+j/6f/s/+z/7P/s/+v/6v/q/+r/6P/p/+n/6f/s/+z/7P/s
/+r/6v/q/+r/7f/u/+7/7f/q/+n/6v/p/+v/7P/t/+7/7//v//D/8//z//L/8v/y//H/
8f/y//L/9f/1//X/9v/1//T/8//y//P/8//y//L/9P/0//P/8v/y//P/8//z//H/8f/v
/+//8v/z//T/9f/1//X/9f/1//X/9f/1//X/9f/1//T/9P/z//L/8f/w//L/8f/x//H/
8//x//H/8v/x//H/7//u/+7/7v/u/+7/8P/w//D/8P/w/+//7//t/+3/7f/t/+3/7f/t
/+3/7f/s/+z/7P/s/+7/7P/s/+3/7f/t/+3/7f/q/+r/6v/q/+j/6f/p/+n/6v/r/+z/
7v/u/+7/7f/r/+n/6f/p/+j/6//s/+3/7v/s/+7/7v/t/+//7//u/+z/8P/w//D/8P/t
/+3/7v/u//L/8v/y//L/8P/w//D/8f/0//T/8//z//X/9f/1//P/8P/w//D/8P/u/+7/
7v/u/+//8f/y//H/8f/x//H/8v/y/+v/7P/t/+7/7//w//L/8v/z//P/8f/x//L/8//y
//H/8P/v/+//7//v/+//7f/v/+//8P/z//b/9//5//b/9f/0//X/9//3//f/9//2//b/
9//3//X/9f/1//L/8v/x//D/8P/x//H/8f/y//X/9f/2//f/9//3//f/9v/z//P/8v/w
/+3/7f/t//D/8f/x//H/8f/w/+3/7P/s/+r/6P/o/+j/6//r/+v/6//r/+v/6//r/+n/
6f/p/+n/6//t/+//8P/z//j/AQAHAA4AGQAjAC0APwBYAHMAjQCjAKgAnwCRAH4AXwA9
AB4ACgABAPf/8P/s/+3/7v/y//T/8P/s/+z/6f/l/+f/6f/r/+v/6f/p/+r/6v/r/+v/
6v/n/+j/5v/k/+T/5P/l/+b/6P/p/+r/6v/r/+z/6//p/+j/6P/q/+r/6v/r/+z/7f/u
/+//7v/t/+z/6//p/+n/6f/p/+n/6f/p/+j/6v/q/+r/6//t/+7/7//w/+7/7P/r/+r/
7P/t/+3/7f/u/+7/7v/u/+v/6v/p/+j/6//u//D/8f/v/+//8f/x/+7/7v/u/+7/8v/z
//X/+f/5//j/+P/4//f/9//4//j/9//3//f/+P/4//j/+P/4//v/+//6//r/+v/6//n/
+P/6//v/+//7//r/+f/2//X/+P/5//r/+//7//v/+//7//n/+f/5//n/+f/5//j/+P/5
//r/+//8//n/9//2//X/9v/1//b/+P/6//v/+v/6//r/+v/6//r/+P/4//j/+P/2//X/
9f/z//X/9f/1//X/9f/1//X/9f/2//b/9v/2//b/9P/0//X/9//3//f/9//2//b/9v/2
//b/9//3//f/9//3//f/+P/4//j/9//1//P/8//z//L/8//0//X/9v/2//j/+P/3//j/
+f/5//j//P/8//z//P/8//3///8AAAEAAAD///7//P/8//z//f/8//z/+//7//v/+//7
//n/+v/8//7/AAD///7//f/8//z//f/9//v//f/9//3//v8AAAEAAQAAAP3//f/9//3/
+f/4//v//P/9//7//v/+///////7//v//P/9/////////////f/9//3//f/9//////8A
AP//AAD/////AAABAAIABQAHAAcABwAHAAMAAgACAAEAAgADAAQAAgAAAP///v/+//3/
/f/9//7/AAABAAMABQAFAAUABQAEAAMAAwACAAAA/v/9//z//v8BAAEAAQABAAAA/f/8
//z//P/6//r/+v/9//3//f/9//z/+//6//n/+v/7//z//f////v//f/+////BgATABkA
HAAlADEAPwBTAHAAkQCrALsAwAC5AKUAiABnAEMAJAAUAAsAAQD6//z/AQAGAAIAAAAA
AP7/+v/7//v/9//1//X/9f/z//T/9v/3//n//P/8//r//P/6//j/+P/4//r/+v/7//v/
/P/8//3//v/7//n/+P/4//n/+v/7//3//f/9//3//f/7//v/+//7//n/+f/5//n/+//7
//v/+v/8//z//P/9/wAAAAAAAAAA/f/8//z//P/6//v/+//7//7//v/+//7/AAAAAAAA
AAAAAAAA///9//3//f///////v/+//7//v//////AAADAAUABAAEAAQAAwADAAQABAAF
AAUABQAGAAYABgAGAAYABwAHAAYABgAGAAYABQAEAAYABwAHAAcABQAFAAMAAwAFAAUA
BQAFAAQAAwACAAEABAAFAAYABwAFAAUABAAEAAIAAgACAAIAAAD///////8BAP////8A
AP/////9//z//v/+//7//v8AAAAAAAAAAP///f/8//n/+f/5//n/+f/4//f/9v/1//b/
+P/6//z//P/6//r/+//5//n/+f/5//b/9v/2//b/9//5//r/+//7//v/+//8//3//v/+
//3/+//7//v/+v/4//j/+P/4//v//v//////AAABAAEAAAAAAAAAAAAAAP3//f/+//7/
AgACAAIAAgACAAIAAgADAAQABAADAAMABQAFAAUAAwAAAAAAAAAAAAAAAAAAAAAAAAAB
AAEA//8BAAEAAwAEAAQAAgACAAIAAgAAAAAAAQABAP3//f/+////AQABAAEAAQABAAEA
AQABAAEAAwADAAQABgAIAAgACQAGAAUABAAFAAcABwAHAAcABgAGAAcABwAHAAcABwAE
AAYABQAEAAQABQAFAAUABgAFAAUABgAHAAkACQAJAAgAAwADAAIAAAAAAAEAAgAGAAYA
BQAEAAMABAABAAAAAAD+//z//P/8//v/+//7//v//f///wEAAwABAAEAAQABAAEA////
/wIAAwAIABEAFwAiADEANwA/AFMAbACJAKUAuwDKAMcAtwCeAH8AWQA6ACoAIwATAAYA
AgD//wAABgAGAAQABgAGAAEA+f/3//v/AQADAP///P/8//v/+//+//7//P/+//v/+P/3
//b/+P/4//n/+f/5//r//P/+//v/+f/4//j/9v/2//b/9//1//X/9f/1//j/+f/6//v/
/f/9//3//f/9//3//f/8//r/+v/6//v//P/8//z//P/5//j/+P/4//b/9//3//f/+v/6
//r/+v/8//z//P/8//3//v/+//3//f/9///////+//7//v/+//////8AAAMAAwACAAIA
AgD/////AAAAAP///////wAAAwAEAAUABgAHAAcABgAGAAgACAAHAAYABQAFAAQAAwAF
AAUAAwADAAEAAQABAAEAAQABAAEAAQADAAMAAwADAAEAAQAAAAAAAAAAAAAAAAAAAP//
/////////f/9//7//f/9//v/+v/4//j/+P/4//b/9v/2//b/+P/3//f/9f/3//f/9//3
//X/9f/1//X/9P/0//T/9P/y//D/8P/x/+//7//v/+//7//w//H/8v/y//P/8//z//D/
7//u/+7/8f/y//L/8f/z//P/8//y//L/8v/y//L/8//2//f/9//1//X/9P/y//X/9v/3
//j/+P/5//v//P/8//r/+P/2//T/9P/0//X/+P/4//f/9//4//f/9v/z//T/9P/0//T/
9//4//n/+v/3//f/9v/z//P/8//z//T/9f/3//j/+P/3//T/9P/0//T/9P/y//L/8//z
//P/8//0//X/9P/z//L/8f/x//H/8f/x//D/8//0//b/9P/2//b/9//3//f/9//5//j/
9//2//X/9f/2//j/+f/6//v//P/6//n/9//1//T/9f/1//X/9v/5//n/+v/7//r/+f/4
//b/9P/1//X/9P/y//H/8P/y//P/8//z//P/9P/x//D/8P/u/+z/7P/s/+3/7f/t/+3/
7v/v//D/8f/w/+//7v/t/+//7//x//L/9f/2//v/AQAKABEAHQArAEEAWgBxAIsAowCw
AK0AowCQAHEASwAsABYACQD///L/6v/r/+7/8v/y//L/8v/u/+f/6f/v/+3/5//p/+3/
6//q/+j/5//q/+r/6P/q/+j/5v/m/+b/5//o/+r/6//o/+j/6f/q/+n/5//m/+b/6f/q
/+v/7f/r/+v/6//r/+3/7f/t/+3/6//r/+v/6//q/+n/6P/m/+b/5v/m/+f/6P/o/+j/
6P/n/+b/5v/m/+n/6//s/+3/6//q/+n/6P/p/+r/6//s/+3/7v/u/+3/6//r/+3/7f/u
/+7/7v/u/+z/6//r/+3/7//u/+7/7v/v/+//8P/w/+//7//v//D/8P/w//D/8P/0//X/
9f/2//T/9P/z//L/9P/1//X/9f/3//f/9f/1//X/9f/1//X/9//3//f/9//0//P/8v/x
//H/8f/w//D/8//0//X/9v/0//P/8//z//L/7//u/+7/8f/x/+//7v/x//L/8//0//L/
8v/y//L/8f/v/+7/6//t/+3/7f/t/+//7//v/+//8P/w//D/8P/v/+z/6//r/+v/6//r
/+v/6v/q/+r/6v/s/+3/7f/t/+v/6//r/+z/7//w//D/7//t/+3/7f/s/+7/7v/u/+7/
8f/0//X/9f/z//P/8v/w//L/8v/y//L/8f/x//L/8v/0//T/9P/0//T/9P/0//X/9v/2
//X/9f/3//f/9//1//b/9v/2//b/9v/2//b/9v/0//X/9f/z//P/8//z//T/9v/5//n/
9v/0//L/8v/y//L/8P/w//H/8f/x//P/9v/5//b/9f/0//P/8//z//P/8//z//X/9f/2
//j/+v/6//v/+//7//v//f/9//3//f/9//7//v///////f/9//3/+v/6//n/+P/4//f/
9//3//j/+//7//z//f/7//v/+//6//n/+f/4//b/9//3//f/+v/6//n/+P/3//f/9f/1
//b/9f/y//H/8P/x//H/8f/x//P/8//z//P/9f/1//X/9f/3//f/9f/0//n/BAANABMA
GgAhACsAOQBNAGYAhQChALMAtAClAJEAegBdADsAHgAMAAUA///2//L/9f/4//z//v/6
//b/8v/v//P/9f/z//H/8//z//L/8v/x//H/8P/w/+7/8P/w/+7/7v/u//D/8P/x//H/
8P/w//H/8v/x/+//7v/u//D/8v/0//f/9//3//f/9//0//P/8v/x//H/8f/x//H/8//z
//P/8v/y//L/8v/z//b/9v/2//b/9P/y//H/8P/y//P/8//z//T/9P/0//T/9v/2//b/
9v/3//j/+P/3//X/9f/3//f/9v/2//b/9v/5//n/+v/9//z/+v/5//j/+P/5//v//P/+
////AAACAAIAAAD+//z/AQABAAAAAAACAAIAAQAAAAAAAQABAAEA//////3//f/9//3/
/f/9//////////////////////8BAAEAAAAAAAIAAgACAAIAAQD///7//f/+//3//v8A
AP/////9//z//P/8//z//P/+//7//v/+//z/+//7//n/+v/7//z//f/8//v/+v/5//r/
+v/6//r/+P/2//b/9//3//f/9//3//f/+P/5//r/+P/5//n/+f/5//n/+f/6//n/+v/6
//n/+//7//v/+v/6//r/+v/6//3/AAABAAEA//////7//P/8//z//P/8//z//f///wAA
///+//3//P///wAAAQADAAIAAgABAAEAAwADAAMAAQD+//7//v/+////AAABAAIAAgAD
AAMAAQD///////8AAAIAAQD//wAAAgACAAIAAgACAAEAAAAAAP///////wAAAQD/////
/////wAAAQACAAMAAwAFAAUABgADAAQAAwADAAMAAwADAAUAAwADAAMAAwAFAAYACAAJ
AAgABwAGAAIAAwADAAMABAAEAAMAAgACAAQABQAHAAkACQAJAAkACAAFAAUABAACAAAA
///+/wAAAgADAAQABQACAP///v/+/////v///wAAAAD///7//f////////////3//f/9
//3/AQD9////BAAFAAYADQAXACIALQA3AEMAVwBuAIsApQC5AMAAuQCpAIoAaQBFACgA
GgATAAUA/v8CAAcACAAIAAQA/v/+//z/9//5//v/+f/3//v/+//5//r/+v/7//z//P/6
//z/+v/4//j/+P/6//r/+//7//f/9v/2//b/+v/7//3/AAD+//7//v////v/+f/3//X/
9v/3//j/+f/7//3///8BAP////////7//f/8//v/+//+//7//v/+/////v/+//7//P/9
//3//f/8//z//P/8//7//v/+//7//f/+//7//f/+////AgADAAIAAgACAAIAAgABAAEA
AwAFAAQABAAEAAMAAwAEAAQABQAFAAUABgAKAAoACgAKAAsACwAKAAoACAAIAAcABgAI
AAkACQAJAAcABwAFAAUABwAHAAcABwAJAAkACQAJAAcABwAHAAcACQAJAAgACAAHAAYA
BQAEAAYABQAFAAUABQADAAMABAAHAAcABQAEAAMAAgABAAAA/v/+//7//v8AAAEAAwAD
AAEA///9//v//P/9//7////8//z//P/8//3//P/9////AQABAAEAAQD///7//f/8//z/
/f/9//3//f/9//3//v///wAAAAD///////////7/AAAAAAAAAAD//wIAAwADAAEAAQAA
AP7/AgACAAIAAgADAAMABAAEAAQABAAEAAQAAgACAAIAAwAGAAYABQAFAAcABwAHAAUA
BAAEAAQABAAFAAYABwAIAAoACQAEAAMAAgABAAAAAQACAAQABQACAAEAAQABAAMABQAH
AAkABwAHAAcABwAEAAUABAAEAAYACAAIAAkACQAJAAkACwALAAsACwALAAoACgALAAsA
CQAJAAkABgAJAAkACQAKAAoACQAIAAgACwALAAwADQALAAsACwAKAAUABQAEAAIAAwAD
AAMABgAHAAcABwAHAAYAAwACAAIAAAD+//7//v8BAAEAAQABAAQABQAGAAcABAADAAIA
AQD////////+//3/BgARABkAIAAnADEAPwBVAGwAhQCjAMEA1ADTAMMAqgCJAGcARgAu
ACMAGQAMAAgACQAKAAgABAACAAIAAgD9//n///8BAPf/9f/3//n//P/+/wEAAQAAAP3/
/v/+//z//P/8//7//v///////P/8//3//v8AAP////8AAP///v/9//3/+//7//v/+//9
////AQADAAEAAQABAAEAAAD///7//P/9//7///8BAAAAAAAAAAAA///+//7//v/8//3/
/f/9////AAABAAIAAAAAAAAAAAABAAIAAgABAAEAAQADAAMAAQAAAP///v//////AAAD
AAUABAAEAAQAAwADAAQABAAFAAUABQAGAAgACAAIAAgACwALAAoACgAKAAoACQAIAAgA
CQAJAAkACQAJAAcABwAHAAcABwAHAAcABwAHAAcABwAHAAcABwAFAAUABAAEAAIAAgAC
AAIAAgABAAEAAQABAP////8AAP/////9//z//v/+//7//v/+//7//v/+//3/+//6//f/
+f/5//n/+f/6//v//P/9//r/+v/6//r/+P/2//b/9//1//X/9f/1//b/9v/2//b/9P/1
//X/9f/1//X/9f/2//f/+P/4//f/+f/5//n/+P/4//j/+P/4//j/+v/6//n/+f/5//j/
9v/4//j/+P/4//X/9f/2//b/+//8//3//v/8//z//P/9/wAAAAD//////v/9//z/+f/6
//r/+v/6//z//P/8//z//P/9//3/+//9//3//f/+//z/+/////7//P/8//z//P/7//r/
+v/5//r/+//9/////f/7//n/9//4//n/+v/7//v//f/9//7//f/+//3//f/9//3//f//
/wEAAQABAAEA/P/6//n/9//5//v//f/8//3//f/9//7//f/9//3//v/9//3//v//////
//////7/+//7//r/+P/1//X/9f/4//v/+//7//v//P/5//j/+P/4//b/9v/2//b/9f/0
//P/9P/1//b/9//2//X/9P/z//H/8f/x//T/9//8/wEACwAYACEAJwA1AEcAYAB7AJkA
swDAAL8ArwCWAHkAWQA0ABgACQD9//T/+P///wAA/v/+//j/9P/0//P/7//v/+3/7//x
//H/8P/w/+//7//v/+7/6//s/+//7v/v//D/8P/w//H/8f/y//L/8//0//P/8f/w//D/
7v/u/+7/7//x//H/8f/x//H/8f/x//H/7//v/+//7//v/+//7//u//D/8P/w//H/9P/0
//T/9P/w/+7/7f/s/+//8f/y//P/8//y//H/8P/u/+7/7v/u//D/8v/z//P/8//z//X/
9f/y//L/8v/y//T/9f/3//v/+f/4//j/+P/2//X/9f/0//f/+f/7//7////+//3//P//
/////v/+//7//v/9//z//v/////////9//3/+//7//3//f/9//3/+//7//v/+//6//n/
+P/3//j/+f/5//r//P/8//z//P/+//3//f/9//z/+f/4//j/+v/7//r/+v/4//b/9P/y
//X/9v/3//j/+P/3//f/9f/y//H/8P/v/+//7//v/+//7//w//H/8v/0//L/8v/z//P/
8//z//P/8P/w//D/8P/u/+//7//v//H/8f/x//L/8P/w/+//7f/u/+//8P/w//D/8P/w
//D/7//y//P/8//x//H/8P/u//P/9P/1//b/9f/1//b/9v/2//b/9v/2//T/9P/0//X/
9//4//j/+f/7//v/+//5//f/9v/1//T/9P/0//T/9P/3//n/+v/5//j/9//2//b/+P/5
//n/+P/3//f/9//3//H/7v/w//D/8P/x//L/8//0//X/9v/4//n/9//3//j/+f/3//f/
9//3//T/8//y//H/8f/1//f/+v/5//r/+f/5//n/+f/5//v/+//7//v/+//8//z//f/9
//v/+f/3//L/8//z//P/9P/4//n/+v/8//v/+//8//3/+//7//v/+v/3//f/9v/0//H/
8f/x//T/9//3//f/9//4//X/9P/0//L/8P/w//D/8f/x//H/8f/w/+//7v/t/+7/7//w
//H/8//x//H/9P/5//7/BQALABIAIQAvADsATwBqAIUAnQCtALQArQCZAHwAYQBFACQA
DgAFAPv/9P/2//X/9P/4//j/8v/u/+7/6//t//H/7//r/+3/6//r/+z/7P/t/+7/7v/s
/+7/8P/u/+7/7v/s/+z/7f/t/+z/7P/t/+7/7v/t/+3/7v/s/+z/7P/t//D/8f/y//P/
8//z//P/8//z//P/8//z//L/8f/w/+7/7//w//H/8//z//L/8f/w//H/8P/w//D/7v/v
/+//7//y//L/8v/y//X/9v/3//j/9//2//T/8f/z//P/9f/1//X/9v/3//j/+P/3//f/
+f/5//j/+P/4//f/9//4//j/9//3//f/+P/9//7///8AAAEAAQAAAAAAAgACAAEAAAD+
//////////3//f/7//v/+//7//v/+//9//3//f/9//3//f/9//3//P/7//n/+P/6//r/
+v/6//v/+//8//3//f/7//v//P/7//v/+f/4//j/+P/4//j/+f/6//v//P/6//n/+f/3
//n/+f/5//n/+f/5//n/+f/2//b/9v/2//b/9P/0//X/9v/3//j/+f/2//b/9v/2//b/
9//3//f/9//3//f/+P/5//r/+v/5//n/+f/5//j/+P/4//j/+P/3//r/+//7//v/+//6
//j//f/+////AAD+//3//f/8//3//P/7//r/+//8//3///8AAAAA/////wMAAwADAAEA
AAAAAAAAAAD+//7//v/+//z//f/9//v//P/9//7/AAAEAAAAAgACAAIAAgABAAAAAAD/
//3//f/+//////////////8BAAEAAQABAP3//////wAAAAACAAIAAwAEAAUABgAJAAgA
BwAGAAUABgAGAAcABwAFAAUABQACAAQAAwACAAIABQAFAAUABgAFAAUABgAHAAcABwAH
AAYAAwADAAIAAAD///////8CAAEAAQABAAEA/v/7//r/+v/9//z//f/+//3//f/9//3/
+//7//v/+//8//3//v////3//////wAAAwAIAA8AFwAcACMALwBBAFcAbgCHAKUAuQDA
ALkApwCMAGsARwAuABwADwAHAAIAAAD9/wAABAAEAAAA/v/8//v/+//7//v/+f/5//X/
9f/2//b/9//6//r/+P/6//z/+v/6//r/9//2//b/9f/2//j/+//+//z/+//7//z/+//6
//n/+f/6//v//P/9//z/+//6//n/+//7//v/+//9//3//f/8//z//P/8//3//P/8//z/
/P/+//7///8AAAAAAQABAAEAAAD+//z/+v/9//7///8AAAEAAgACAAEAAAD//wAA////
/wAAAQACAAIAAQABAAMAAwACAAIAAgADAAMABAAEAAMAAwADAAQABwAIAAkACgALAAsA
CgAKAAoACgAJAAgABgAHAAcABwAIAAkACAAJAAkACQAJAAkABwAHAAcABwAJAAkACQAJ
AAgABwAFAAQABgAGAAYABgAHAAcACAAJAAgABQAEAAQABQAFAAMAAgACAAIAAgACAAQA
BAAEAAQAAgABAAEA//8BAAEAAQABAP////////////8AAAEAAgABAP7//f/9////////
/////v/+//7//v/8//3//f/9//3//f/9//7//f/+//7//f/////////+//z//P/8//z/
/v8CAAQABQAEAAMAAQD+/wEAAgADAAQAAQABAAIAAgACAAIAAgACAAIAAgACAAMABgAG
AAUABQAHAAcABwAFAAYABgAGAAYABQAEAAMAAgADAAUABgAFAAQAAwACAAIABAAFAAUA
BAABAAIAAwAEAAUABgAEAAQABQAFAAMAAwAEAAUAAwADAAMAAwAFAAUABQAFAAIAAwAC
AAIAAwAGAAcACQAKAAsADAAPAA4ADQAMAAsADAAMAA0ADQALAAsACwAIAAgABwAGAAYA
CAAJAAoADAAKAAkACQAJAAsACwALAAoABwAHAAYABAADAAMAAwAGAAkACQAJAAkACAAF
AAQABAAEAAIAAgACAAIAAQAAAP//AAABAAIAAwABAAEAAQABAAEAAQAFAAYABQAGAA0A
EwAcACkANQA/AE0AYgB7AJsAuwDQANMAyQC0AJEAbQBKADAAIwAZAAwACAAJAAgACgAM
AAoABAD+//3//f/9//v//f/9//v//f/+//7///8CAAIAAAACAAIAAAAAAAAA/v/+////
///+//7///8AAAIAAQABAAIAAQAAAP////8BAAEAAQABAP///////////f/9//3//f//
/wEAAwAEAAIAAgACAAMABAAEAAQABAAFAAQABAAEAAYABwAHAAcABwAGAAUABAAEAAQA
BAAEAAcACAAIAAcABwAHAAkACQAHAAYABQAEAAcABwAIAAsACQAIAAgACAAIAAkACwAM
AA8ADwAPABAAEAAQABAAEAAVABUAFAAUABYAFgAVABQAEwATABIAEQATABMAEQARABAA
DwAOAA0ADgAPABAAEQAPAA8ADwAPAA8ADwAOAA4AEAAQABAAEAAPAA0ADAALAAsACQAJ
AAoACwALAAkACAAGAAYABgAGAAcACAAJAAoACAAHAAcABQADAAMAAwADAAUABQAFAAUA
BAACAA==
         </WaveFormData>
      </LeadData>
   </Waveform>
</RestingECG>
