# Supplementary material for: Detection of Left Atrial Enlargement Using a Convolutional Neural Network-Enabled Electrocardiogram
Source: Front Cardiovasc Med. 2020 Dec 17;7:609976. doi: 10.3389/fcvm.2020.609976 (PMC7773668; doi:10.3389/fcvm.2020.609976)
Supplement: Supplementary file 2 [file Data_Sheet_2.ZIP › normal1/1802010755_10952_0000000S.XML]

<?xml version="1.0" encoding="Windows-1252"?>
<!DOCTYPE RestingECG SYSTEM "restecg.dtd">
<RestingECG>
   <PatientDemographics>
      <PatientID>1802010755</PatientID>
      <PatientAge>73</PatientAge>
      <AgeUnits>Years</AgeUnits>
      <Gender>Female</Gender>
      <PatientLastName>zhangyuzhen</PatientLastName>
   </PatientDemographics>
   <TestDemographics>
      <DataType>Resting</DataType>
      <Site>1</Site>
      <AcquisitionDevice>MAC55</AcquisitionDevice>
      <Status>Unconfirmed</Status>
      <Priority>Normal</Priority>
      <AcquisitionTime>09:06:10</AcquisitionTime>
      <AcquisitionDate>11-11-2015</AcquisitionDate>
      <CartNumber>1</CartNumber>
      <AcquisitionSoftwareVersion>009C</AcquisitionSoftwareVersion>
      <XMLSourceVersion>MAC5000 v1.0</XMLSourceVersion>
   </TestDemographics>
   <RestingECGMeasurements>
      <VentricularRate>60</VentricularRate>
      <AtrialRate>60</AtrialRate>
      <PRInterval>128</PRInterval>
      <QRSDuration>82</QRSDuration>
      <QTInterval>444</QTInterval>
      <QTCorrected>444</QTCorrected>
      <PAxis>61</PAxis>
      <RAxis>19</RAxis>
      <TAxis>57</TAxis>
      <QRSCount>10</QRSCount>
      <QOnset>219</QOnset>
      <QOffset>260</QOffset>
      <POnset>155</POnset>
      <POffset>207</POffset>
      <TOffset>441</TOffset>
      <ECGSampleBase>500</ECGSampleBase>
      <ECGSampleExponent>0</ECGSampleExponent>
   </RestingECGMeasurements>
   <Diagnosis>
      <Modality>Resting</Modality>
         <StatementCount>3</StatementCount>
         <LabelText>12SL ��ϳ���</LabelText>
      <DiagnosisStatement>
         <StmtFlag>ENDSLINE</StmtFlag>
         <StmtText>�������</StmtText>
      </DiagnosisStatement>
      <DiagnosisStatement>
         <StmtFlag>ENDSLINE</StmtFlag>
         <StmtText>�������� T ���쳣</StmtText>
      </DiagnosisStatement>
      <DiagnosisStatement>
         <StmtFlag>ENDSLINE</StmtFlag>
         <StmtText>�쳣 ECG</StmtText>
      </DiagnosisStatement>
   </Diagnosis>
   <Waveform>
      <WaveformType>Rhythm</WaveformType>
      <WaveformStartTime>0</WaveformStartTime>
      <NumberofLeads>8</NumberofLeads>
      <SampleType>CONTINUOUS_SAMPLES</SampleType>
      <SampleBase>500</SampleBase>
      <SampleExponent>0</SampleExponent>
      <HighPassFilter>16</HighPassFilter>
      <LowPassFilter>150</LowPassFilter>
      <ACFilter>NONE</ACFilter>
      <LeadData>
         <LeadByteCountTotal>10000</LeadByteCountTotal>
         <LeadTimeOffset>0</LeadTimeOffset>
         <LeadSampleCountTotal>5000</LeadSampleCountTotal>
         <LeadAmplitudeUnitsPerBit>4.88</LeadAmplitudeUnitsPerBit>
         <LeadAmplitudeUnits>��V</LeadAmplitudeUnits>
         <LeadHighLimit>2147483647</LeadHighLimit>
         <LeadLowLimit>268435456</LeadLowLimit>
         <LeadID>I</LeadID>
         <LeadOffsetFirstSample>0</LeadOffsetFirstSample>
         <FirstSampleBaseline>0</FirstSampleBaseline>
         <LeadSampleSize>2</LeadSampleSize>
         <LeadOff>FALSE</LeadOff>
         <BaselineSway>FALSE</BaselineSway>
         <ExcessiveACNoise>FALSE</ExcessiveACNoise>
         <MuscleNoise>FALSE</MuscleNoise>
         <LeadDataCRC32>2080213611</LeadDataCRC32>
         <WaveFormData>
7v/u/+7/7v/s/+z/7P/s/+r/6v/q/+r/7P/s/+z/7P/s/+z/7P/s/+z/7P/s/+z/7P/s
/+z/7P/s/+z/7P/s/+r/6v/q/+r/7P/s/+z/7P/s/+z/7P/s/+z/7P/s/+z/7P/s/+z/
7P/u/+7/7v/u/+z/7P/s/+z/7P/s/+z/7P/s/+z/7P/s/+7/7v/u/+7/7v/u/+7/7v/u
/+7/7v/u/+7/7v/u/+7/7f/t/+3/7f/u/+7/7//v/+//7//v/+//8P/w//H/8v/x//H/
8f/y//T/8v/y//P/8//0//X/9f/1//b/+P/5//v//P/9//3//f/9//3//f/+/wAAAAAA
AAEAAQAAAP///v/7//b/9v/2//b/9v/1//P/8//y//L/8f/x//H/8P/w/+//7//v/+//
7//v/+//7//v/+7/7v/u/+3/7P/q/+T/3//d/97/4f/r//v/FAAzAFkAfgCcALYAygDW
AM0AtwCiAJEAfwBpAFAAQQA6AC8AIAAVAA0ABgADAAAA/v/7//j/9v/3//b/9f/2//X/
9f/1//T/9P/0//T/8v/y//L/8f/z//P/8//z//P/8//z//P/9P/0//T/9P/y//L/8v/y
//T/9P/0//T/9f/1//X/9f/1//X/9f/2//b/9v/2//b/9v/2//f/9//3//f/9//3//f/
+P/4//j/+f/5//n/+f/5//n/+f/6//r/+v/6//n/9//4//j/+P/6//r/+v/6//r/+v/7
//v/+f/5//n/+f/5//n/+f/5//n/+f/5//n/+f/6//r/+v/6//r/+v/6//r/+v/6//r/
+v/7//v/+//7//v/+//7//z//P/8//z//P/8//z//P/8//z//P/8//3//f/9//3/+//7
//v/+//7//v/+//7//3//P/8//z//P/8//z/+//4//j/+P/3//b/9v/2//b/9//3//b/
9v/2//X/9f/0//T/9P/0//T/8v/x//H/8f/w//D/8P/w//L/8v/y//L/8P/w//D/7//x
//H/8f/x/+//7//u/+7/8P/w//D/8P/w//D/8P/v/+//7//v/+//7//v/+//7//v/+//
7//u/+7/7v/u/+7/7v/u/+7/7v/u/+7/7v/u/+//7//v/+//7//v/+//7//u/+7/7f/t
/+3/7f/t/+7/8P/w//D/8P/u/+//7//u/+//7//v/+//7v/u/+7/7v/x//H/8P/w//D/
8P/w//D/8P/w//H/8f/x//D/8P/w//H/8f/x//H/7//v/+//8P/w/+//7//v/+//7//v
/+//8f/x//H/8f/v/+//7//v//H/8f/x//H/7//v/+//7//x//H/8f/x//H/8f/x//H/
8f/x//H/8f/x//H/8f/x//H/8f/x//H/8f/x//H/8f/x//H/8f/y//L/8v/x//H/8f/x
//H/8f/x//H/8v/y//T/9P/0//T/8v/y//L/8v/y//L/8v/y//L/8v/y//L/8v/y//L/
8v/y//L/8v/y//L/8v/y//L/8v/y//L/8v/y//L/8v/y//L/8v/y//L/8v/y//L/8v/0
//T/9P/0//L/8//z//P/9f/0//T/9f/z//P/8//z//X/9v/2//f/9v/3//f/9//4//j/
9v/2//f/9//4//n/+f/5//r//P/9////AAABAAEAAQABAAEAAQACAAQABAAEAAUABQAE
AAMAAgD///r/+v/6//r/+v/5//f/9//2//X/8//y//H/8f/y//L/8//x//H/8f/x//H/
8f/x//D/8P/w//H/7v/s/+j/4//f/9z/3f/n//f/CgAjAEcAcACSALAAyADcAOEA0QC4
AKEAjQB7AGIATQBCADcAKAAdABMACgAFAAIA/v/7//r/+P/3//b/9f/0//P/8//z//D/
8P/w//D/8v/y//L/8f/x//H/8f/x//H/8f/x//H/8P/w//D/8P/w//D/8P/w//D/8P/w
//D/8//z//P/8//x//H/8f/y//L/8v/y//L/9P/0//X/9f/1//X/9f/1//P/9P/0//T/
9f/1//X/9f/3//f/9//4//j/+P/4//f/+f/6//r/+v/4//j/+P/4//j/+P/5//n/+f/5
//n/+f/5//n/+f/5//n/+f/5//n/+f/6//r/+v/6//r/+v/6//z//P/8//z/+v/7//v/
+//7//v/+//7//z//P/8//z//P/8//z//P/+//7//v/+//3//f/9//3//f/9//3//f/9
//3//f/9//3//P/8//z//P/8//z/+//6//r/+v/5//r/+v/6//r/+f/5//j/+P/2//X/
9f/0//b/9v/2//b/9v/1//X/9f/2//b/9v/2//X/9P/z//L/8v/y//L/8f/z//P/8//z
//P/8//y//L/8P/w//D/8P/w//D/8P/v/+//7//v/+//7//v/+//7//v/+//7//u/+7/
7v/u/+7/7v/u/+7/7v/u/+7/7v/u/+//7//v/+//7//v/+//7//y//L/8f/x/+//7//v
//D/8P/w//D/8P/u/+//7//u/+//7//v/+//8v/y//L/8v/x//H/8P/w//L/8v/y//L/
8v/y//P/8//z//L/8v/y//P/8//z//P/8//z//P/9P/y//H/8f/x//P/8//z//P/9f/1
//X/9f/1//X/9f/1//P/8//z//P/9f/1//X/9f/1//X/9f/1//X/9f/1//X/8//z//P/
8//1//X/9f/1//X/9f/1//X/9f/1//X/9f/1//X/9f/2//b/9v/1//X/9f/1//X/9f/1
//X/9v/2//b/9v/2//b/9v/2//b/9v/4//j/+P/4//b/9v/2//b/9v/2//b/9v/4//j/
+P/4//b/9v/2//b/9v/2//b/9v/2//b/9v/2//j/+P/4//j/9//3//f/9//4//j/+f/5
//n/+f/5//n/+v/6//v//P/7//v/+//8//z/+v/6//v/+//8//3//f///wAAAgADAAUA
BgAHAAcABwAHAAcABwAGAAgACAAIAAkACQAIAAcACAAFAAAAAAAAAAAAAAD///3//f/8
//z/+//7//v/+v/6//n/+f/5//v/+//7//v/+v/5//f/9v/4//n/+P/2//D/6//n/+T/
5//x//3/EgAtAE8AdgCcALYAzADYANMAvQCkAJEAgwBvAFYAQwA6ADEAJAAZABMAEAAN
AAgABAADAAQAAgABAAAA///+//3//f/9//z//P/8//z//v/+//7//f/7//v/+//7//3/
/f/9//3//v/+//7//v/+//7//v/+/wAAAAAAAAAA//////////////////8AAAAAAAAA
AAAAAAAAAAEAAQADAAMAAwADAAEAAgACAAIAAwADAAMAAwAFAAUABQAGAAYABgAGAAUA
BQAGAAYABgAGAAYABgAGAAQABAAFAAUABQAFAAUABQAFAAUABQAFAAcABwAHAAcABwAI
AAgACAAIAAgACAAIAAgACAAIAAgABgAHAAcABwAJAAkACQAJAAoACgAKAAoACgAKAAoA
CgAMAAwADAAMAA0ADQANAA0ACwALAAsACwALAAsACwALAAsACgAKAAoACgAKAAoACQAG
AAYABgAFAAQABAAEAAQAAwADAAIAAgACAAEAAQAAAAAAAAAAAAAAAAD///////8AAAAA
AAAAAP7//v/+//7/AAAAAAAA///9//3//f/9//3//f/8//z//v/+//7//v/+//7//v/9
//3//f/9//3//f/9//3//f/9//3//f/8//z//P/8//z//v/+//7//v/+//7//v/+////
//////////////////8AAAAA/////wEAAQABAAIAAAAAAAAAAAD+///////+//7///8A
AAEAAAAAAAAAAAABAAEAAAAAAAAAAAAAAAAAAAAAAAEAAQABAAAAAAAAAAEAAQABAAEA
////////AAACAAEAAQABAAEAAQABAAEA////////////////////////////////////
////////////////////////////AQABAAEAAQD/////////////////////////////
//////////8AAAAAAAD//////f/9//3//f//////AAAAAAAAAAAAAAAA/v/+//7//v/+
//7//v/+/wAAAAAAAAAAAAAAAAAAAAAAAAAAAAAAAP7//v/+//7/AAAAAAAAAAD+////
/////////v/+/////////////////wAAAAABAAQABQAFAAUABAAEAAIAAgADAAMABAAF
AAUABQAGAAgACQALAAwADQANAA0ADQANAAsADAAOAA4AEAARABEAEAAOAAwACAACAAQA
BAAEAAQABQADAAMAAgAAAP///////wAAAAD//////f/9//3//f/9//3//f/8//7//P/7
//r/+P/0/+//6//s/+//+f8JACAAOwBhAIgAqAC+ANAA2ADNALcAogCRAIEAawBSAEUA
PgAzACYAGwATAA4ADQAIAAQAAwAEAAQAAwACAAEAAAD////////+//7//v/+//7//v/+
//3//f/9//3//f/9//3//f/9//7//v/+//7//v/+//7//v/+//7//v/+////////////
////////AAAAAAAAAAAAAAAAAAABAAEAAQABAAEAAQABAAIAAgACAAMAAwADAAMAAwAD
AAMABAAEAAQABAADAAMABAAEAAQABAAEAAQABAAEAAQABQAFAAMAAwADAAMABQAFAAUA
BQAFAAUABQAFAAMABAAEAAQABgAGAAYABgAEAAQABAAEAAQABQAFAAUABQAFAAUABQAG
AAYABgAGAAYABgAGAAYABgAGAAYABgAHAAcABwAHAAcABwAHAAcABwAHAAcABwAFAAQA
BAAEAAQABAAEAAMAAgACAAIAAQD+//7//v/+///////+//7//v/9//3//P/8//z//P/8
//r/+f/5//n/+P/4//j/+P/4//j/+P/4//j/+P/4//f/9//3//f/9//3//f/9v/2//j/
+P/4//j/9v/2//b/9f/3//f/9//3//f/9//3//f/9//3//f/9v/4//j/+P/4//b/9v/2
//b/+P/4//j/+P/4//f/9v/1//f/9//3//f/+P/4//f/9//3//f/9//4//j/+P/4//j/
+P/5//n/+P/3//f/9//3//j/+P/4//j/+f/5//j/+P/6//r/+v/6//j/+P/5//n/+f/4
//j/+P/3//f/9//3//n/+f/5//r/+v/5//n/+f/5//n/+f/5//f/9//3//f/+f/5//n/
+f/5//n/+f/5//f/9//3//f/9//3//f/9//5//n/+f/5//n/+f/5//n/9//3//f/9//3
//f/9//3//f/9//3//f/9//3//f/+P/4//j/9//3//f/9//3//f/+f/5//j/+P/4//j/
+P/4//j/+P/4//j/+P/4//j/+P/4//j/+P/4//j/+P/4//j/+P/4//j/+P/4//j/+P/4
//b/9v/2//b/+P/4//j/+P/4//j/+P/4//b/9v/2//b/9//3//f/9//2//b/9//3//f/
9//3//f/+v/6//v//P/9//3//f/+//z/+v/6//v//f/+/////////wAAAgADAAMABAAF
AAUABQAFAAUABQAGAAgACAAIAAkACQAIAAcABgADAP7//v/+//7//v/9//n/+f/4//j/
+f/5//n/+P/4//f/9//3//f/9//3//f/9//3//b/9v/2//X/9P/0/+7/5//j/+L/5f/t
//v/EgAvAFEAdgCYALQAzADeAOEAzwC2AKEAjwB7AGIATwBEADkALAAfABcAEAALAAQA
/v/9//z/+v/7//j/9//0//P/8//z//T/9P/0//T/8v/y//L/8f/x//H/8f/x//H/8f/x
//H/8v/y//L/8v/y//L/8v/y//L/8v/y//L/8//z//P/8//z//P/8//0//T/9P/0//T/
9P/0//X/9f/1//X/9f/1//X/9v/2//b/9//3//f/9//3//f/9//4//j/+P/4//f/9//4
//j/+P/4//j/+P/4//j/+P/5//n/+f/5//n/+f/5//n/+f/5//f/9//3//f/9//4//j/
+P/4//j/+P/4//r/+v/6//r/+P/5//n/+f/5//n/+f/5//r/+v/6//r/+v/6//r/+v/6
//r/+v/6//v/+//7//v/+//7//v/+//7//v/+//7//v/+v/6//r/+P/4//j/9//4//j/
+P/3//b/9v/2//b/9f/1//T/9P/0//P/8//y//D/8P/w//D/8P/v/+//7//w//D/8P/w
/+7/7v/u/+7/7v/u/+7/7f/v/+//7//v/+//7//u/+7/7v/u/+7/7v/s/+z/7P/r/+3/
7f/t/+3/7f/t/+3/7f/t/+3/7f/s/+7/7v/u/+7/7P/s/+z/7P/s/+z/7P/s/+3/7f/t
/+3/7f/t/+3/7f/u/+7/7f/t/+3/7f/t/+7/7v/u/+7/7v/u/+//7//u/+3/7f/t/+3/
7v/u/+7/7v/t/+3/7P/s/+7/7v/u/+7/7v/u/+//7//v/+7/7v/u/+3/7f/t/+3/7f/t
/+3/7v/w/+//7//v/+//7//v/+//7//v/+//7//v/+//7//v/+//7//v/+//7//v/+//
7//v/+//7//v//H/8f/x//H/7//v/+//7//v/+//7//v/+//7//v/+//7//v/+//7//v
/+//7//w//D/8P/v/+//8f/x//H/8f/x//H/8P/w//D/8P/w//D/8P/w//D/8P/w//D/
8P/w//D/8P/w//D/8P/w//D/8P/y//L/8v/y//L/8v/y//L/8v/y//L/8v/y//L/8v/y
//T/9P/0//T/8v/y//L/8v/y//L/8v/z//P/8//z//L/8v/z//P/8//z//P/8//0//T/
9f/2//f/9//3//j/+P/4//j/+f/5//r/+//7//v//P/+////AQACAAMAAwADAAMAAwAD
AAQABgAGAAYABwAHAAYABQAEAAEA/P/8//z/+v/6//n/9//5//j/+P/3//X/9f/0//T/
8//z//P/8//z//P/8//z//X/9v/0//L/8//w//D/7P/n/+H/3v/j/+v/+f8QACsATwB4
AJwAuADQAOIA5QDTALoAowCNAHkAYABNAEQAOQAoAB0AFQAOAAcABAAAAP3//v/+//v/
+v/7//j/9//3//f/9v/2//b/9v/0//T/9P/z//X/9f/1//X/9f/1//X/9f/0//T/9P/0
//T/9P/0//T/9P/0//T/9P/3//f/9//3//f/9//3//j/+P/4//j/+P/2//b/9//3//f/
9//3//f/9//4//j/+P/7//v/+//7//v/+//7//z//P/8//z/+//7//z//P/8//z//P/8
//z//P/8//3//f/9//3//f/9//3//f/9//3//f/9//3//f/9//7//v/+//7//v/+//7/
/v/+//7//v/+////////////////////AAAAAAAAAAD+//7//v/+/wAAAAAAAAAA////
/////////////////wEAAQABAAEA///+//7//v/+//7//v/9//7//v/+//3//P/8//z/
/P/5//n/+P/4//j/9//3//b/9v/2//b/9v/2//X/9f/1//T/9P/0//T/9P/0//T/9P/0
//T/9P/z//P/8//z//P/8//z//L/8v/y//L/8v/y//T/9P/0//P/8//z//P/8//z//P/
8//z//H/8f/x//D/8P/w//D/8P/w//D/8P/w//D/8P/w//D/8f/x//H/8f/x//H/8f/x
//L/8v/x//H/8//z//P/9P/y//L/8v/y//L/8//z//L/8f/x//H/8f/0//T/9P/0//P/
8//y//L/8v/y//L/8v/y//L/8//z//P/8v/y//L/9f/1//X/9f/1//X/9f/2//T/8//z
//P/8//z//P/8//x//H/8f/x//H/8f/x//H/8v/z//T/9f/z//P/8//z//P/8//z//P/
9f/1//X/9f/1//X/9f/1//P/8//z//P/8//z//P/8//1//X/9f/1//X/9f/1//b/9P/0
//P/8//z//P/8//z//X/8//y//L/8//0//X/9v/0//T/9P/0//T/9P/0//T/9v/2//b/
9v/2//b/9v/2//j/+P/4//j/9v/2//b/9v/4//j/+P/4//j/+P/4//n/+f/5//n/+P/4
//n/+f/5//f/9//3//j/+v/7//z//f/9//3//v/+//z//P/9//3//v////////8AAAIA
AwAFAAYABwAHAAcACQAJAAkACgAKAAoACgALAAsACgAJAAgABQAAAAAAAAAAAAAA///9
//3//P/8//v/+//7//r/+v/7//v/+//7//v/+//7//v/+f/6//r/+v/5//b/8v/y/+//
5//k/+f/8f/9/w4AKwBPAHgAngC8ANIA3gDbAMcArgCZAIcAcwBaAEcAPgAzACgAHQAX
ABAADQAKAAQAAQAAAAIAAQAAAP///v/9//3//f/8//z//P/8//7//v/+//3/+//7//v/
+//9//3//f/9//z//P/8//z//v/+//7//v8AAAAAAAAAAP//////////////////AAAA
AAAAAAAAAAAAAAABAAEAAQABAAEAAQABAAIAAgACAAUABQAFAAUABQAFAAUABgAEAAQA
BAADAAUABgAGAAYABgAGAAYABgAEAAQABQAFAAUABQAFAAUABwAHAAcABwAHAAcABwAH
AAUABgAGAAYABwAIAAkACgAIAAgACAAIAAgACQAJAAkACwALAAsACwAMAAwADAAMAAwA
DAAMAAwACgAKAAoACgANAA0ADQANAA0ADQANAA0ACwALAAsACwALAAoACgAKAAoACgAK
AAkACgAKAAoACQAIAAgACAAIAAUABQAEAAQABAADAAMAAgACAAIAAgACAAIAAQABAAEA
AAAAAAAAAAAAAAAAAAAAAAAAAAAAAP///////////////////v/+/wAAAAAAAAAA/v/+
//7//f/9//3//f/9//3//f/9//3//////////v8AAAAAAAAAAAAAAAAAAAAAAAAAAAAA
AAABAAEAAQABAAEAAQABAAEAAAAAAP////8AAAEAAgAEAAIAAgACAAIAAgADAAMAAgAD
AAMAAwADAAIAAgACAAIABQAFAAQABAAEAAQABAAEAAQABAAFAAUABQAEAAQABAADAAMA
AwADAAUABQAFAAYABAADAAMAAwADAAMAAwADAAMAAwADAAMABQAFAAUABQADAAMAAwAD
AAUABQAFAAUAAwADAAMAAwAFAAUABQAFAAUABQAFAAUABQAFAAUABQADAAMAAwADAAUA
BQAFAAUAAwADAAMABAAEAAQAAwADAAUABQAFAAUAAwAFAAYABgAEAAQABAAEAAYABgAG
AAYABAAEAAQABAAEAAQABAAEAAQABAAEAAQABAAEAAQABAAEAAUABQAFAAUABAAEAAUA
AwADAAMAAwAFAAYABgAHAAgACQAJAAkACAAIAAYABgAHAAcACAAJAAsACwAMAA4ADwAR
ABIAEwARABEAEQARABEAEgAUABQAFAAVABUAFAARABAADQAIAAgACAAIAAgACQAHAAcA
BgAGAAUABQAFAAYABgAFAAUAAwADAAMAAwADAAMAAwACAAIAAgADAAIAAgD+//f/8f/u
//P/+/8FABgAMwBTAHoAnAC4ANAA4ADdAMsAsgCdAI0AewBiAE0ARgA9AC4AIwAZABQA
EQAOAAoABwAGAAYABwAGAAUAAgABAAEAAQACAAIAAgACAAEAAAD///3/////////////
//////////7//v/+//7/AAAAAAAAAAAAAAAAAAAAAP//////////AQABAAEAAgACAAIA
AgACAAAAAAABAAEAAwADAAMAAwADAAQABAAEAAMAAwADAAMAAwADAAMABAAEAAQABAAD
AAMABAAEAAQABAAEAAQABAAEAAQABQAFAAMAAwADAAMABQAFAAUABQAFAAUABQAFAAMA
BAAEAAQABAAEAAQABAAGAAYABgAGAAYABwAHAAcABwAHAAcABwAGAAYABgAGAAYABgAG
AAYACAAIAAgACAAJAAkACQAJAAkACQAJAAkACQAJAAkACQAHAAYABgAGAAYABgAGAAUA
BgAGAAYABQACAAIAAgACAAEAAQAAAAAAAAD//////v/+//7//v/+//7//f/9//3//P/8
//z//P/8//z//P/8//z//P/8//v/+//7//v/+//7//v/+v/6//r/+v/6//r/+v/6//r/
+f/7//v/+//7//n/+f/5//n/+//7//v/+v/6//r/+v/6//r/+v/6//r/+v/6//r/+v/7
//v/+//7//v/+//7//v//P/8//v/+//7//v/+//8//z//P/8//z/+v/7//v/+v/7//v/
+//7//z//P/8//z//f/9//z//P/8//z//P/8//z//P/9//3//f/8//z//P/9//3//f/9
//3//f/9//7//v/9//3//f/9//3//f/9//3//f/9//3//f/9//3//f/9//3//f/9////
/////////f/9//3//f/9//3//f/9//3//f/9//3//f/9//3//f//////////////////
////////////AAAAAAAA/////////////////////wAAAAAAAAAAAAAAAAAAAAAAAAAA
AAAAAAAAAAAAAAAAAAAAAAIAAgACAAIAAAAAAAAAAAD+//7//v/+//7//v/+//7//P/8
//z//P/8//z//P/8//z//P/8//z//P/8//z//P/8//3//f/9//v/+v/6//v//f/9//3/
/f/9//7//v////7/////////AAAAAP7//v8BAAEAAgADAAEAAQACAAQABQAHAAgACQAJ
AAkACQAJAAkACgAMAAwADAANAA0ADAALAAoABwACAAAAAAAAAAAA///9//3//P/8//v/
+//7//z//P/7//v/+//7//v/+//5//n/+f/4//r/+P/3//j/9v/y/+v/5//m/+f/8f//
/xIALwBTAHoAnAC4ANAA5ADnANUAvgCnAJUAgQBoAFMASAA/ADAAJQAdABQADwAMAAgA
AwACAAIAAQAAAP///P/7//v/+//6//r/+v/6//z//P/8//v/+//7//v/+//7//v/+//7
//z//P/8//z/+v/6//r/+v/8//z//P/8/////////////f/9//3//v/+//7//v/+//7/
/v///////////////////wAAAAAAAAEAAQABAAEAAQABAAEAAgAAAAAAAAD/////AAAA
AAAAAgACAAIAAgACAAIAAwADAAMAAwADAAMAAwADAAMAAwADAAMAAwADAAMABAAEAAQA
BAAEAAQABAAEAAQABAAEAAQABQAFAAUABQAFAAUABQAGAAYABgAGAAYABgAGAAYABgAG
AAYABgAHAAcABwAHAAcABwAHAAcABwAHAAcABwAHAAYABgAGAAQABAAEAAMABAAEAAQA
AwACAAIAAgACAAEAAQAAAAAAAAD//////v/+//7//v/+//7//f/9//3//P/8//z//P/8
//z//P/8//z//P/8//v/+//7//v/+//7//v/+v/6//r/+v/6//r/+P/4//j/9//3//f/
9//3//f/9//3//f/9//3//f/9v/2//b/9v/2//T/9P/0//T/9v/2//b/9v/1//X/9f/1
//f/9//3//f/9v/2//X/9f/1//X/9f/2//b/9v/2//b/9v/3//f/9v/1//X/9f/1//b/
9v/2//b/9//3//b/9v/4//j/+P/4//b/9v/3//f/+f/4//j/+P/5//n/+f/5//n/+f/5
//r/+v/5//n/+f/5//n/+f/5//n/+f/5//n/+//7//v/+//5//n/+f/5//v/+//7//v/
+//7//v/+//7//v/+//7//n/+f/5//n/+//7//v/+//7//v/+//7//v/+//7//v/+//7
//v//P/8//z/+//7//3//f/9//3/+//9//z//P/8//z//P/8//z//P/8//z//v/+//7/
/v/8//z//P/8//7//v/+//7//v/+//7//v/+//7//v/+//z//P/8//z//v/+//7//v/+
//7//v/+//7//v/+//7//v/+//7//v8AAAAAAAAAAP//////////AAAAAAEAAQABAAEA
AQABAAIAAgADAAQABQAFAAUABgAGAAQABAAFAAUABgAHAAcABwAIAAoACwAPABAAEQAR
ABEAEQARABEAEAASABIAEgAVABUAFAATABAADQAIAAgACAAIAAgABwAFAAUABAAEAAMA
AwADAAIAAgABAAEAAQABAAEAAQABAAEAAQAAAAAAAgABAAAA/v/8//f/8f/u/+//9f8D
ABgAMQBVAH4ApADAANoA8AD3AOkA0gC5AKMAjwB4AGEAVABLADwAMQAnACIAGwAUABAA
DwAMAAoACQAKAAkACAAHAAcABwAEAAQABAAEAAQABAAEAAMAAwADAAMAAwADAAMAAwAD
AAQABAAEAAQABgAGAAYABgAGAAYABgAGAAUABQAFAAUABwAHAAcACAAKAAoACgAKAAoA
CgALAAsACwALAAsACwALAAwADAAMAAsACwALAAsADQANAA0ADgAOAA4ADgANAA0ADgAO
AA4ADAAMAAwADAAOAA4ADwAPAA8ADwAPAA8ADwAPAA8ADwARABEAEQARAA8AEAAQABAA
EAAQABAAEAASABIAEgASABAAEQARABEAEQARABEAEQASABIAEgASABQAFAAUABQAFAAU
ABQAFAAVABUAFQAVABcAFwAXABcAFwAXABcAFwAXABYAFgAWABYAFgAWABUAFAAUABQA
EwASABIAEgASABEAEQAQABAAEgARABEAEAAOAA4ADgAOAA4ADQANAA0ADgAOAA4ADgAO
AA4ADgAOAA4ADgAOAA0ADQANAA0ADQAPAA8ADgAOAA4ADgAOAA4ADAAMAAwACwANAA0A
DQANAA8ADwAPAA8ADwAPAA8ADgAOAA4ADgAOAA4ADgAOAA4AEAAQABAAEAAPAA8ADwAP
AA8ADwAPAA8AEAAQAA8ADwARABEAEQASABIAEgASABIAEAARABEAEAARABEAEQARABAA
EAAQABAAEQARABAAEAAOAA4ADgAOAA4ADgAPAA8ADwAOAA4ADgANAA0ADQANAAsACwAL
AAwADAALAAsACwALAAsACwALAAsACwALAAsACwALAAsACwAJAAkACQAJAAkACQAJAAkA
CQAJAA==
         </WaveFormData>
      </LeadData>
      <LeadData>
         <LeadByteCountTotal>10000</LeadByteCountTotal>
         <LeadTimeOffset>0</LeadTimeOffset>
         <LeadSampleCountTotal>5000</LeadSampleCountTotal>
         <LeadAmplitudeUnitsPerBit>4.88</LeadAmplitudeUnitsPerBit>
         <LeadAmplitudeUnits>��V</LeadAmplitudeUnits>
         <LeadHighLimit>2147483647</LeadHighLimit>
         <LeadLowLimit>268435456</LeadLowLimit>
         <LeadID>II</LeadID>
         <LeadOffsetFirstSample>0</LeadOffsetFirstSample>
         <FirstSampleBaseline>0</FirstSampleBaseline>
         <LeadSampleSize>2</LeadSampleSize>
         <LeadOff>FALSE</LeadOff>
         <BaselineSway>FALSE</BaselineSway>
         <ExcessiveACNoise>FALSE</ExcessiveACNoise>
         <MuscleNoise>FALSE</MuscleNoise>
         <LeadDataCRC32>599553848</LeadDataCRC32>
         <WaveFormData>
8v/y//L/8v/y//L/8v/y//D/8P/w//D/8P/w//D/8P/w//D/8P/w//D/8P/w//D/8P/w
//D/8P/u/+7/7v/u//D/8P/w//D/8P/w//D/8P/w//D/8P/w//D/8P/w//D/7v/u/+7/
7v/w//D/8P/w/+7/7v/u/+7/7//w//H/8v/w//D/8P/w//L/8v/y//L/8P/w//D/8P/y
//L/8v/y//H/8P/w//D/8P/w//D/7//x//H/8f/x//H/8f/x//P/9v/2//f/+f/5//r/
+//8////AAABAAIAAwAEAAUABgAEAAQABAAIAAgACgAKAAkACgAKAAoACwANAA0ACwAI
AAIAAQD//wEAAwADAAEA/P/5//b/9f/1//T/8v/x//D/8f/u/+7/7f/t/+z/7P/s/+z/
7P/s/+z/6v/q/+r/6v/s/+j/5//n/+X/4v/k/+n/8v8AAA4AHwA0AE8AZgB0AIIAmwCx
AKkAiwBqAE0ALAAXABYAGAAUABEADQABAPv/+f/3//P/7//t/+3/7//u/+z/7P/t/+3/
7f/t/+7/7v/t/+3/6//r/+v/6//r/+v/7P/s/+z/7P/t/+3/6//q/+r/6v/s/+3/7f/s
/+z/7f/t/+7/7v/v/+//7//t/+z/6//r/+3/7v/u/+7/7v/v/+//7//v//D/8P/w/+7/
7v/v/+//8f/x//H/8f/v//D/8P/w//L/8v/z//P/8P/w//H/8f/z//P/8//0//T/9f/1
//X/8//0//X/9f/3//f/9//3//j/+f/5//r/+v/6//z//P/8//z//f/9//v//f/+//7/
//8AAAEAAQD/////AAABAAMABAAFAAcACAAIAAkACgAKAAoACwALAAsACwALAAsACwAL
AAsACwAJAAkABwAGAAgABwAGAAUABAACAAIAAQD///7//f/7//r/+f/5//f/9v/2//X/
9P/z//L/8v/y//D/7//v/+//7v/t/+3/7f/u/+7/7v/u/+7/7v/u/+7/7v/t/+3/7f/v
/+//7//v/+3/7f/t/+3/7f/t/+3/7P/s/+z/7P/s/+z/7P/r/+v/7f/t/+3/7f/t/+7/
7v/u/+7/7v/u/+7/7P/s/+z/7P/s/+z/7P/s/+z/7P/s/+z/7P/t/+3/7f/t/+7/7v/u
//D/8P/w//D/7v/v/+//7//v/+//7//u/+7/7v/u/+7/7v/u/+7/7//v/+//7//v/+//
7//v/+//7//v/+//7//v/+//7v/u/+//8P/w/+//7f/t/+3/7f/v/+//7//u/+7/7v/u
/+7/8P/x//H/8f/v/+//7//v/+//7v/u/+//7//v/+//7//v/+//8P/x//H/8f/x//H/
7//u/+7/7v/w//D/8P/w//D/8f/x//D/8P/x//H/8f/x//H/8f/x/+//7//v/+//8f/x
//H/8f/x//H/8f/y//L/8v/y//L/8P/w//D/8P/w//D/8P/w//D/8P/w//D/8v/y//L/
8v/y//L/8v/y//D/8P/w//D/8P/w//D/8P/y//L/8v/y//D/8P/w//D/8v/y//L/8v/y
//H/8P/w//D/8v/y//L/8//z//P/8//z//P/8//z//P/9P/0//X/+f/7//z//f/8//3/
/v///wIAAwAEAAUABgAGAAYABgAIAAoADAAMAAsACgAKAAoACwANAA0ACwAIAAQAAwAB
AAMABQAFAAMA/v/7//j/9//3//b/9P/z//D/7//s/+z/7P/t/+3/7v/u/+7/7v/u/+z/
7P/s/+z/7v/s/+r/6f/p/+f/5P/m/+f/7v/6/woAFwAoAD8AWgBsAHoAiwCjAK8AnQB4
AFsAPAAfABQAGAAYABUAEQAHAP3/+f/5//f/8//x/+//7//u/+7/7v/t/+3/7f/t/+r/
6v/p/+n/6//r/+v/6//r/+v/7P/s/+z/7P/t/+3/7f/s/+z/7P/s/+3/7f/s/+z/7f/t
/+7/7v/v/+//7//t/+z/6//r/+3/7v/u/+7/7v/v/+//7//v//D/8P/w//D/8P/x//H/
8f/x//H/8f/x//L/8v/y//L/8v/z//P/8v/y//P/8//z//P/8//0//T/9f/1//X/9//4
//n/+f/3//f/9//3//j/+f/5//r/+v/6//z//P/6//r/+//7//3///8AAAAAAwAEAAUA
BQADAAMABAAFAAYABgAGAAcACAAIAAkACgAKAAoACwALAA8ADwAPAA8ADQANAA0ADQAN
AA0ACwAKAAoACQAIAAcACAAGAAYABQABAAAA///9//z/+//7//n/+v/6//n/+P/3//b/
9v/2//b/9f/1//X/9P/z//P/8//y//L/8v/y//D/8P/w//D/8v/x//H/8f/v/+//7//v
/+//7//v/+//7//v/+//7v/w//D/8P/w/+7/7v/t/+3/6//r/+v/6//r/+z/7P/s/+r/
6v/q/+r/7P/s/+z/7P/s/+z/7P/s/+7/7v/u/+7/7v/v/+//7//v//D/8P/w//D/8P/w
//D/8P/x//H/8f/v/+//7//u/+7/7v/u/+7/8P/w//D/8f/x//H/8f/x//H/8f/x//H/
8f/x//H/8f/v/+//7v/u//H/8v/y//H/8//z//P/8//x//H/8f/w//D/8P/w//D/8v/z
//P/8//x//H/8f/x//H/8P/w//H/8f/x//H/8f/z//P/9P/1//P/8//z//P/8f/w//D/
8P/w//D/8P/w//D/8f/x//D/8v/z//P/8//0//X/9v/3//b/9f/0//P/8//z//P/8//z
//P/8//y//L/8v/y//L/8P/w//D/8P/y//L/8v/y//L/8v/y//L/9P/0//T/9P/0//T/
9P/0//L/8v/y//L/9P/0//T/9P/y//L/8v/y//P/8v/y//L/9P/0//T/8//z//P/8//z
//X/9f/1//f/+P/4//n/+//7//z//f/+////AAABAAIAAwAEAAUABgAGAAYABgAKAA4A
EAAQAA8ADAAMAAwADQAQABEAEAAOAAgABwAFAAcACQAJAAcAAgD///z/+//7//z/+v/5
//j/9f/y//L/8f/x//D/8P/w//D/8P/w//D/8P/w//D/8P/w//L/8f/r/+f/6P/q/+v/
8P/8/wgAEwAkADsAUgBmAHYAhwCZAKEAkQByAFkAQgArACQAKAAkAB8AGwATAAsABQAB
APv/9//3//f/9//2//T/9P/z//P/8//z//T/9P/z//P/9f/1//X/9f/0//P/8//y//L/
8v/z//P/8//y//L/8v/y//P/8//y//L/8//z//T/9P/1//X/9f/1//T/8//z//X/9v/2
//b/9v/3//f/9//1//b/9v/2//b/9v/3//f/9//3//f/9//5//r/+v/6//j/+P/5//n/
+P/4//n/+f/5//n/+f/6//r/+//7//v//f/+/////////////////wAAAQABAAIAAAAA
AAIAAgAEAAQABQAFAAUABwAIAAgABwAIAAkACQAJAAkACgALAA4ADgAOAA8AEAAQABEA
EgAUABQAFQAVABUAFQAVABUAFQAVABUAFQATABMAEQAQABIAEQAQAA8ADgAMAAwACwAH
AAYABQADAAQAAwADAAEAAAAAAP///v/9//z//P/8//r/+f/5//n/+P/3//f/9//4//j/
+P/4//j/+P/4//j/+P/3//f/9//1//X/9f/1//X/9f/1//X/9//3//f/9v/2//b/9v/2
//b/9v/1//X/9//3//f/9//3//j/+P/4//b/9v/2//b/+P/4//j/+P/4//j/+P/4//j/
+P/4//j/+P/5//n/+f/5//r/+v/6//z//P/8//z//P/9//3//f/7//v/+//6//z//P/8
//z/+v/6//r/+//5//n/+f/5//n/+f/5//n/+//7//v/+//7//v/+v/6//n/+v/6//n/
+f/5//n/+f/7//v/+//6//j/+P/4//j/9v/3//f/9//5//n/+f/5//v/+v/6//v/+f/5
//n/+f/3//f/+P/5//v/+//7//v/+//6//r/+v/4//j/+P/4//j/+f/5//j/9v/3//f/
9//5//n/+f/5//n/+f/5//n/+f/5//n/+f/5//n/+f/6//r/+v/6//r/+P/4//j/+P/4
//j/+P/4//r/+v/6//r/+v/6//r/+v/4//j/+P/4//j/+P/4//j/+P/3//b/9v/4//r/
+v/6//v/+//7//v/+f/5//n/+f/7//z//P/9////AQACAAMABAAFAAYABwAIAAkACgAL
AA4ADgAOAA4AEAASABQAFAATABIAEgASABMAFQAVABMAEAAMAAsACQALAA0ADQALAAYA
AwAAAP/////+//z/+//4//f/9P/0//P/8//y//L/9P/0//T/9P/0//T/9P/0//T/8v/w
/+//7f/r/+z/7P/x//r/BgAUACUAOgBTAGoAegCIAJ8AsQCpAI0AbgBTADYAJQAmACgA
IgAdABcADQAFAAMA///7//n/9//3//X/9P/0//T/8//z//P/8//y//L/8f/x//H/8f/x
//H/8f/x//L/8v/y//L/8//z//X/9P/0//T/9P/1//X/9P/y//P/8//0//T/9f/1//X/
9f/0//P/8//z//T/9P/0//T/9f/1//X/9f/2//b/9v/2//b/9//3//f/9//3//f/9//4
//j/+P/4//j/+f/5//r/+v/7//v/+f/5//n/+v/6//v/+//7//v//P/9//3/////////
//8AAAEAAQACAAIAAgAEAAQABAAEAAUABQAFAAcACAAIAAcACAAJAAkACwALAAwADQAM
AAwADAANAA4ADgAPABAAEgASABMAEwAVABUAFQAVABMAEwATABMAFQAVABMAEgAQAA8A
DgANAAwACgAKAAkABwAGAAUAAwAAAP/////9//z//P/7//r/+//6//r/+v/4//f/9//3
//b/9f/1//X/9P/0//T/9P/0//T/9P/0//b/9f/1//X/8//z//P/8//z//P/8//z//X/
9f/1//T/8v/y//L/8v/0//T/8//z//P/8//z//P/8//0//T/9P/0//T/9P/0//T/9P/0
//T/9v/2//b/9v/0//T/9P/0//T/9f/1//X/9f/2//b/9v/2//b/9v/2//b/9//3//f/
9f/1//X/9P/2//b/9v/2//b/9v/2//f/9f/1//X/9f/1//X/9f/1//f/9//3//f/9f/1
//T/9P/1//b/9v/1//f/9//3//f/9f/1//X/9P/1//b/9//4//f/9//2//X/9//3//f/
9//3//b/9v/3//X/9f/1//X/9//3//j/+f/5//n/+f/5//j/9v/1//T/9P/0//T/9P/2
//f/9//2//b/9//3//f/9//3//f/9//3//f/9//3//f/9//3//f/+f/5//f/9v/4//j/
+P/4//j/+P/4//j/9v/2//b/9v/4//j/+P/4//j/+P/4//j/9v/2//b/9v/2//b/9v/2
//b/9v/2//b/+P/4//j/+P/4//j/+P/4//f/9v/2//b/+P/4//j/9//3//f/9//3//n/
+f/5//v/+v/6//v//f///wAAAQACAAMABAAFAAYABwAIAAkACgAKAAoACgAOABAAEgAS
ABEADgAOAA4ADwATABMAEQAOAAoACQAHAAkADQANAAsABgABAP7//f/9//r/+P/3//b/
9//0//T/8//z//L/8v/y//D/8P/w//D/8v/y//L/8v/y//D/7//v/+3/6v/q/+3/9v8C
ABAAHwAyAEkAYAB0AIAAkwCtALcAoQB8AF8AQAAlAB4AIAAeABsAGQAPAAUAAQD///v/
9f/z//P/8//y//L/8v/v/+//7//v/+7/7v/t/+3/7f/t/+3/7f/t/+3/7v/u/+z/7P/t
/+3/7//u/+7/7v/s/+3/7f/s/+7/7//v//D/7v/v/+//7//x//D/7//v/+//8P/w//D/
8P/x//H/8f/x//L/8v/y//D/8P/x//H/8f/x//H/8f/x//L/8v/y//L/8v/z//P/9P/0
//X/9f/1//X/9f/2//T/9f/1//X/9f/2//f/9//3//f/9//3//j/+f/5//r/+v/6//z/
/P/8//z//f/9//3///8AAAAAAQACAAMAAwADAAMABAAFAAYABgAGAAcACAAIAAkACgAM
AAwADQANAA0ADQANAA0ADwAPAA8ADwAPAA8ADQAMAAoACQAIAAcABgAEAAQAAwABAAAA
///9//z/+//7//n/+P/4//f/9v/1//T/9P/0//L/8f/x//H/8v/x//H/8f/w//D/8P/w
/+7/7v/u/+7/8P/v/+//7//v/+//7//v/+//7//v/+//7//v/+//7v/u/+7/7v/u/+7/
7v/t/+3/7f/t/+3/7f/t/+7/7v/u/+7/7v/u/+7/7v/u/+7/7v/u/+7/7v/u/+7/7v/u
/+7/7v/v/+//7//v//D/8P/w//D/8P/w//D/8P/x//H/8f/v/+//7//u//D/8P/w//D/
8P/w//D/8f/v/+//7//v/+//7//v/+//8f/x//H/8f/x//H/8P/w/+//8P/w/+//7//v
/+//7//x//H/8f/w//L/8v/y//L/8P/x//H/8f/x//H/8f/x//H/8P/w//H/8f/x//H/
8f/x//H/8v/z//H/8f/x//H/8f/w//D/8P/y//L/8v/y//L/8//z//L/8P/x//H/8f/x
//H/8f/x//H/8f/x//H/8f/x//H/8f/z//P/8//0//T/9P/0//T/8v/y//L/8v/y//L/
8v/y//L/8v/y//L/8v/y//L/8v/y//L/8v/y//T/9P/0//T/8v/y//L/8v/y//L/8v/y
//T/9P/0//T/9P/0//T/8//y//L/8v/0//T/9P/z//P/9f/1//X/9f/z//P/9f/2//b/
9//5//v//P/9//7////+////AAABAAQABQAGAAYABgAGAAoADAAOAA4ADQAMAAoACgAL
AA0ADwANAAoABgAFAAMABQAHAAkABwACAP///P/7//v/+v/4//f/9v/1//L/8v/x//H/
7v/u/+7/7v/u/+7/7v/u//D/8P/w//D/7v/t/+3/6//q/+r/6//y/wAADAAbACwAQwBa
AG4AfACNAKUArwCXAHQAVwA4AB0AGgAcABoAFwARAAkAAwD///3/+f/3//P/8//z//T/
9P/0//P/8//z//P/8P/w/+//7//v/+//7//v/+//7//w//D/8P/w//H/8f/z//L/8v/y
//L/8//z//L/8P/x//H/8v/y//P/8//z//T/9P/0//X/8//0//T/9P/y//P/8//z//P/
9P/0//T/9v/2//f/9//3//f/9//3//f/+P/4//j/+P/4//n/+f/4//j/+f/5//n/+f/5
//r/+v/7//v/+//7//z//f/9////////////AAABAAEAAgAAAAAAAgACAAIAAgADAAMA
AwAFAAYABgAFAAYABwAHAAkACQAKAAsADAAMAAwADQAOAA4ADwAQAA4ADgAPAA8AEQAR
ABEAEQATABMAEwATABMAEwARABAADgANAAwACwAMAAoACgAJAAcABgAFAAMAAgABAAEA
///+//7//f/8//n/+P/4//j/+P/3//f/9//2//X/9f/1//b/9v/2//b/9v/2//b/9v/2
//X/9f/1//P/8//z//P/8//z//P/8//x//H/8f/w//L/8v/y//L/9P/0//P/8//z//P/
8//z//P/9P/0//T/9P/0//T/9P/y//L/8v/y//L/8v/y//L/9P/0//T/9P/y//P/8//z
//P/9P/0//T/9v/2//b/9v/0//X/9f/1//X/9f/1//T/9P/0//T/9P/2//b/9v/3//X/
9f/1//X/8//z//P/8//1//X/9f/1//f/9//2//b/9//4//j/9//3//f/9//3//X/9f/1
//T/9P/0//T/9P/0//X/9f/1//P/8//z//P/9f/0//T/9f/1//X/9f/1//P/8//0//X/
9//3//f/9//3//b/9v/2//T/9P/0//T/9P/1//X/9P/0//X/9f/1//X/9f/1//X/9//3
//f/9//3//f/9//3//X/8//z//T/9v/2//b/9v/2//b/9v/2//b/9v/2//b/+P/4//j/
+P/2//b/9v/2//j/+P/4//j/+P/4//j/+P/6//r/+v/5//j/+P/4//r/+v/6//n/+f/5
//n/+f/5//f/9//5//r//P/9////AQACAAMABAAFAAYABwAIAAkACgALAAwADAAMAAwA
EAASABQAFAATABIAFAAUABUAFwAXABUAEgAOAA0ACwANAA8ADQALAAYAAwAAAP/////+
//z/+//6//n/9//4//j/+f/4//j/+P/4//f/9v/1//T/8v/0//T/9v/2//P/8//x//D/
8P/x//j/AgAMABkAKAA9AFYAaAB0AIUAmQChAJEAdABbAEQALQAoAC4AKgAjAB8AFwAN
AAcABQABAP3//f/7//v//P/4//j/9//3//f/9//4//j/9//3//n/+f/5//n/9//3//j/
+P/2//b/9//3//f/9v/2//b/9v/3//f/9v/4//n/+f/6//j/+f/5//n/+f/4//f/9//5
//r/+v/6//r/+//7//v/+f/6//r/+v/6//r/+//7//v/+//7//v//f/+//7//v/+//7/
//////z//P/9//3/////////AAACAAMAAwADAAEAAgADAAMABQAFAAUABQAGAAcABwAI
AAgACAAKAAoADAAMAA0ADQALAA0ADgAOAA0ADgAPAA8AEQARABIAEwAWABYAFgAXABgA
GAAZABoAGAAYABkAGQAdAB0AHQAdABsAGwAbABsAGwAbABkAGAAYABcAFgAVABQAEgAS
ABEAEQAQAA8ADQAMAAsACwAJAAgACAAHAAYABQAEAAQABAAEAAMAAwADAAIAAQABAAEA
AgACAAIAAgAAAAAAAAAAAP7//f/9//3///////////////////////////////7//v/+
//7//v/+//7//f/9//3//f/9//3//f/+//7//v8AAAAAAAAAAAAAAAAAAAAAAgACAAIA
AgAAAAAAAAAAAAIAAwADAAMAAgACAAEAAAACAAIAAgACAAIAAwADAAMAAwADAAMAAgAD
AAQABQAGAAUABAADAAMABQAFAAUABQAFAAUABQAFAAUABQAFAAUAAwADAAIAAgADAAQA
BAADAAUABQAFAAUABQAFAAUABAAEAAQABAAEAAQABQAFAAUABQAFAAUABQAHAAYABgAH
AAUABQAFAAUAAwADAAQABQADAAMAAwADAAUABAAEAAQAAgACAAIAAgACAAMAAwACAAIA
AwADAAMAAwADAAMAAwADAAMAAwADAAMAAwADAAMAAwADAAMABAAEAAQABAAEAAYABgAG
AAYABQAEAAMAAgAEAAQABAAEAAYABgAGAAYABAADAAIAAgACAAQABAAEAAMAAwADAAMA
AwADAAMAAwAFAAYABgAHAAkACwAMAA0ADgAPABAAEQASABMAFAAVABgAGAAYABgAGgAc
AB4AHgAfAB4AHgAeAB0AHwAfAB0AGgAWABUAEwAXABkAGQAXABAADQAKAAkACQAIAAYA
BQAGAAUAAgACAAEAAQAAAAAA/v/+//7//v/+//7//v/+//z//P/+//3//f/7//j/9P/3
/wAACgAWACMAOABPAGYAegCIAJsAsQC7AKkAigBtAE4AMwAqADAALgAnACMAGwATAA8A
CwAHAAMAAQD9//3//v/+//z/+//7//v/+//6//r/+f/5//n/+f/5//n/+f/5//r/+v/4
//j/+f/5//n/+P/4//j/+P/5//n/+P/4//n/+f/6//r/+//7//v/+f/4//f/9//5//r/
+v/6//j/+f/5//n/+//8//z//P/6//r/+//7//v/+//7//v/+//8//z//P/8//z//f/9
//3//v8AAAEA////////AAAAAAEAAQABAP//AAABAAEAAwADAAMAAwAEAAUABQAGAAQA
BAAGAAYACAAIAAkACQAJAAsADAAMAA0ADgAPAA8ADwAPABAAEQASABIAEgATABQAFAAV
ABYAFgAWABcAFwAZABkAGQAZABkAGQAZABkAGQAZABcAFgAWABUAFAATABAADgAOAA0A
DQAMAAsACQAGAAUABQADAAIAAgABAAAAAQAAAAAAAAD+//3//f/9//z/+//7//v/+v/6
//r/+v/4//j/+P/4//n/+f/6//v/+f/5//n/+f/7//v/+//7//n/+f/5//j/+v/6//r/
+v/6//r/+f/5//n/+f/5//n/+f/6//r/+v/6//r/+v/6//r/+v/6//r/+v/6//r/+v/6
//r/+v/6//r/+//7//v/+//8//z//P/8//z//P/8//r/+//7//v//f/9//3//P/8//z/
/P/8//z//P/8//3//f/9//3//f/7//v/+//7//3//f/9//3//f/9//z//P/7//z//P/7
//3//f/9//3/+//7//v/+v/8//z//P/8//z//f/9//3//f/9//3//f/9//z//P/9//3/
/f/9//3/+//7//z//f/9//3//f/9//3//P/8//z//P/8//z//P/+///////+//7/////
/////f/9//3//f/9//3//f/9/////////////////////v/+//7//v/+//7//v/+//7/
/v/+//7//v8AAAAAAAAAAAAAAAAAAAAA/v/+//7//v/8//z//P/8//z//P/8//z/+v/6
//r/+v/6//r/+v/6//r/+v/6//r//P/7//r/+v/6//z//P/8//n/+f/5//n/+f/5//n/
+f/7//z//P/9////AQACAAMABAAFAAYABwAIAAkACgALAAoACgAKAAoADgAQABIAEgAP
AA4ADgAOABAAEwAUABMADgAKAAkABwAJAAsACwAJAAQAAQD+//3//f/8//r/+f/4//f/
9P/0//P/8//y//L/8v/y//L/8v/w//D/8P/w//D/7v/u/+//7//r/+j/6P/r//L/AAAO
AB0AMABHAGAAcgB+AI8AqQCzAJ8AfABfAEAAIwAcAB4AHAAbABcADQAFAAEA///9//n/
9f/z//P/8v/y//T/8f/x//H/8f/y//L/8f/x//H/8f/x//H/8f/x//L/8v/w//D/8f/x
//H/8P/w//D/8P/x//H/8P/w//H/8f/y//L/8//z//P/9f/0//P/8//z//T/9P/0//T/
9f/1//X/8//0//T/9P/0//T/9f/1//X/9f/1//X/9f/2//b/9v/2//b/9//3//b/9v/3
//f/9//3//f/+P/4//n/+f/5//n/+v/7//v/+//7//v/+//8//3//f/+//7//v8AAAAA
AgACAAMAAwABAAMABAAEAAUABgAHAAcACQAJAAoACwAMAAwADAANAAwADAANAA4ADgAO
AA8ADwATABMAEwATABMAEwATABMAEQARAA8ADgAQAA8ADgANAAoACAAIAAcABwAGAAUA
AwACAAEAAQD///z//P/7//r/+f/4//j/+P/4//f/9//3//j/9//3//f/9P/0//T/9P/0
//T/9P/0//T/8//z//P/8//z//P/8//z//P/8//z//H/8f/x//D/8P/w//D/8P/w//D/
7//v/+//7//v/+//7//w//D/8P/w//D/8P/w//D/8P/w//D/8P/w//D/8P/w//D/8P/w
//D/8f/x//H/8f/y//L/8v/y//L/8v/y//L/8//z//P/8//z//P/8v/0//T/9P/0//L/
8v/y//P/8//z//P/8//z//P/8//z//P/8//z//P/8//z//L/8v/z//T/9P/z//X/9f/1
//X/9f/1//X/9P/0//T/9P/0//T/9f/1//X/9f/1//X/9f/1//T/9P/1//X/9f/1//X/
8//z//T/9f/1//X/9f/1//f/9v/2//b/9P/0//T/9P/0//X/9f/0//T/9f/1//X/9f/1
//X/9f/1//X/9f/1//X/9f/1//X/9f/1//X/9v/2//b/9v/2//b/9v/2//b/9v/2//b/
9v/4//j/+P/4//j/+P/4//j/+P/4//j/+P/4//j/+P/4//j/+P/4//j/9v/2//b/9v/4
//j/+P/4//b/9v/2//b/+P/4//j/+P/5//j/+P/4//j/+P/4//f/9//3//f/9//5//n/
+f/7//z//P/9////AQACAAMABAAFAAYABwAIAAkACgALAAwADAAMAAwAEAASABQAFAAT
ABIAEgASABMAFQAVABMAEAAMAAsACQALAA0ADQALAAYAAwAAAP////8AAP7//f/8//v/
+P/4//f/9//2//b/9v/2//b/9v/2//T/9P/0//T/9P/0//P/8f/x/+7/7v/v//b/AgAO
ABsALABDAFwAbgB6AIkAowCxAKUAhABlAEgAKQAeACIAIAAdABsAEwALAAcABQD9//n/
+//5//f/+P/6//r/+P/3//b/9f/2//b/9f/1//X/9f/1//X/9f/1//b/9v/2//b/9//3
//f/9v/2//b/+P/5//n/+P/2//f/9//4//j/+f/5//n/+//6//n/+f/7//z//P/8//z/
/f/9//3/+//8//z//P/8//z//f/9//3//f/9//3//f/+//7//v/+//7//////wAAAAAB
AAEAAQABAAEAAgAEAAUABQAFAAMABAAFAAUABQAFAAUABQAGAAcABwAIAAgACAAKAAoA
DAAMAA0ADQALAA0ADgAOAA8AEAARABEAEQARABIAEwAUABQAFAAVABgAGAAZABoAGAAY
ABkAGQAbABsAGwAbAB0AHQAdAB0AHQAdABsAGgAcABsAGgAZABYAFAAUABMAEwASABEA
DwAMAAsACwAJAAoACgAJAAgABwAGAAYABgAGAAUABQAFAAQAAwADAAMAAAAAAAAAAAAC
AAIAAgACAAIAAQABAAEAAQABAAEAAQADAAMAAwADAAEAAQABAAAAAgACAAIAAgAEAAQA
AwADAAMAAwADAAMAAwAEAAQABAAEAAQABAAEAAIAAgACAAIABAAEAAQABAAEAAQABAAE
AAYABwAHAAcABQAGAAYABgAGAAYABgAGAAgACQAJAAkABwAHAAcABgAGAAYABgAGAAQA
BAAEAAUABQAFAAUABQADAAMAAwADAAMAAwADAAMAAQABAAAAAAABAAIAAgABAAEAAQAB
AAEAAQABAAEAAAAAAAAAAAAAAP/////+//3////////////9//z//P/9//3//f/9//3/
/f/7/w==
         </WaveFormData>
      </LeadData>
      <LeadData>
         <LeadByteCountTotal>10000</LeadByteCountTotal>
         <LeadTimeOffset>0</LeadTimeOffset>
         <LeadSampleCountTotal>5000</LeadSampleCountTotal>
         <LeadAmplitudeUnitsPerBit>4.88</LeadAmplitudeUnitsPerBit>
         <LeadAmplitudeUnits>��V</LeadAmplitudeUnits>
         <LeadHighLimit>2147483647</LeadHighLimit>
         <LeadLowLimit>268435456</LeadLowLimit>
         <LeadID>V1</LeadID>
         <LeadOffsetFirstSample>0</LeadOffsetFirstSample>
         <FirstSampleBaseline>0</FirstSampleBaseline>
         <LeadSampleSize>2</LeadSampleSize>
         <LeadOff>FALSE</LeadOff>
         <BaselineSway>FALSE</BaselineSway>
         <ExcessiveACNoise>FALSE</ExcessiveACNoise>
         <MuscleNoise>FALSE</MuscleNoise>
         <LeadDataCRC32>1945925790</LeadDataCRC32>
         <WaveFormData>
9v/2//b/9v/0//T/9P/0//b/9v/2//b/9v/2//b/9v/2//b/9v/2//T/9P/0//T/9P/0
//T/9P/2//b/9v/2//b/9v/2//b/9v/2//b/9v/2//b/9v/2//b/9v/2//b/9v/2//b/
9v/2//b/9v/2//b/9v/2//b/9v/2//b/9v/0//T/9P/0//b/9v/2//b/9v/2//b/9v/2
//b/9v/2//X/9f/2//b/+P/4//f/9//3//f/9//3//b/9v/2//b/+P/5//n/+f/5//r/
+v/8//z//f/+///////+//7//v/9//v/9//y/+7/7P/r/+n/6f/p/+n/6f/o/+j/6P/o
/+j/6P/o/+r/7f/v//H/8f/z//P/8//z//H/8v/0//T/9P/1//X/9f/1//X/9v/2//f/
9//4//j/+P/5//n/+f/7//z///8EAAoAFgAhAC8APgBGAD4AIwD9/9H/rv+c/4n/ZP83
/xX/Bv///gb/GP84/1f/cf+G/5v/r/++/8r/1P/d/+b/7v/1//n//f/+/wAAAQADAAQA
BAAFAAYABgAHAAgACAAJAAkACQALAAwADAAMAAwADQANAA0ACwALAAsADAAMAAwADQAN
AA0ADgAOAA0ADgAOAA4ADgAOAA4ADgAOAA4ADgAOAA4ADgAOAA4ADgAMAAwADAAMAA4A
DgAOAA4ADgAOAA4ADQANAA0ADQANAA4ADgAOAA4ADAAMAAwADAAOAA4ADgANAA0ADQAN
AA0ACwALAAsACwALAAoACgAKAAoACgAKAAkACQAJAAkACQAJAAkACQAJAAgACAAHAAcA
BwAHAAcABwAIAAcABwAGAAYABQAEAAQAAQABAAEAAQACAAAA///+//7//v/9//z/+v/5
//n/+f/5//n/+f/5//j/+P/5//n/+//7//v/+//5//n/+f/6//n/+f/5//r//P/8//z/
/P/9//3//f/+//z//P/8//z//P/8//z//P/8//z//P/8//z//P/8//z/+//7//z//P/6
//r/+v/6//z//P/8//z/+v/6//n/+f/7//v/+//8//z//P/8//z//f/9//z//P/8//z/
/P/8//z//P/8//3//f/9//3//f////////////3//f/9//3/////////////////////
/////////wAAAAD////////9//3//f/9////////////////////////////////////
/v/+//7//v/+//7//v/+//7//v/+//7//v/+//7//v/+//7//v/+//7//v/+//7//v/+
//7//v/+//7//v8AAAAAAAAAAP7//v/+//7//v/+//7//f//////////////////////
//////////////////////////////////////////////////////7//v/+////////
/////v/+//7/AAAAAP7//v/+//7/AAAAAAAAAAD+//7//v/+//7//v/+//7/AAAAAAAA
AAD+//7//v/+//7//v/+//7//v/+//7//v/+//7//v/+/wAAAAAAAAAA/v/+//7//v8A
AP////8AAAAAAAAAAP///////////////wAAAAAAAAAAAAABAAEAAQABAAIAAgAEAAQA
BQAGAAcABwAGAAYABgAFAAMA///6//b/9P/z//H/8f/x//H/8f/w//D/8P/w//D/8P/w
//D/8//1//f/+f/5//n/+f/5//n/+v/8//z//P/9//3//f/9//3//v/+//////8AAAAA
AAABAAEAAQADAAQABQAGAA4AGAAhAC0APABMAEwANwATAO3/xP+o/5f/eP9J/x//Bv/9
/vr+Cv8k/0X/Zf98/5P/qf+8/8j/0v/b/+T/7v/1//v///8CAAQABQAHAAgACAAJAAoA
CgALAAwADgAPAA8ADwAPABAAEAAQABAAEQARABEAEQARABEAEgAQABAAEQARABEAEgAS
ABEAEgASABIAEgASABIAEgASABIAEgASABIAEgASABIAEgASABIAEgASABIAEgASABIA
EgASABIAEQARABEAEQARABIAEgASABIAEgASABIAEgAQABAAEAAPABEAEQARABEADwAP
AA8ADwARABAAEAAQABIAEgASABEADwAPAA8ADwAPAA8ADwAPAA4ADgANAA0ADQANAA0A
DQAMAAsACwAKAAoACQAIAAgABwAHAAcABwAGAAQAAwACAAIAAgABAAAAAAD////////9
//3//f/9//7//v////////////////////////8AAAEAAQABAAIAAgACAAIAAgADAAMA
AwAEAAQABAAEAAQABAAEAAQABAAEAAQABAAEAAQABAAEAAQAAwADAAQABAAEAAQABAAE
AAQABAAEAAQABAAEAAMAAwADAAMAAwAEAAQABAAEAAQABQAFAAQABAAGAAYABgAGAAYA
BgAGAAcABQAFAAUABQAFAAUABQAFAAUABQAFAAUABwAHAAcABwAHAAcABwAHAAUABQAF
AAYACAAHAAcABwAHAAcABwAHAAcABwAHAAcABwAHAAcABwAHAAcABwAHAAcABgAGAAYA
CAAIAAgACAAGAAYABgAGAAYABgAGAAYABgAGAAYABgAIAAgACAAIAAgACAAIAAgABgAG
AAYABgAIAAgACAAIAAgACAAIAAgACAAIAAgABwAHAAcABwAHAAkACQAJAAkACQAJAAkA
CQAJAAkACQAJAAkACQAJAAkACQAJAAkACQAJAAkACQAJAAgACAAIAAkACQAJAAkACAAI
AAgACAAKAAoACgAKAAoACgAKAAoACgAIAAgACAAIAAgACAAIAAgACAAIAAgACAAIAAgA
CAAIAAoACgAKAAoACgAKAAoACgAKAAoACgAKAAkACQAKAAoACgAKAAkACQAJAAkACQAJ
AAoACgAKAAoACgALAAsACwANAA4ADgAQAA4ADwAQABEAEQAQABAAEAARAA8ACwAGAAAA
/v/9//v//f/9//3//f/6//r/+v/6//z//P/8//7/AQADAAUABQAHAAcABwAHAAUABgAI
AAgACAAJAAkACQAJAAkACgAKAA0ADQAOAA4ADgAPAA8ADwARABIAEwAWABoAJAAtADcA
RABQAFYASwAzAA8A5P/A/7H/ov+H/2f/VP9B/zD/Mv9K/2f/ff+Q/6X/uf/M/9z/5v/r
//T//v8FAAkADQAQABIAEwAVABYAFgAXABgAGAAZABoAGgAbABsAGwAbABwAHAAcABwA
HQAdAB0AHQAdAB0AHgAcABwAHQAdAB0AHgAeAB0AHgAeAB4AHgAcABwAHAAcAB4AHgAe
AB4AHgAeAB4AHgAeAB4AHgAeACAAIAAgACAAHgAeAB4AHQAdAB0AHQAdABwAHAAcABwA
HAAcABwAHAAeAB4AHgAdABsAGwAbABsAHQAdAB0AHQAbABoAGgAaABoAGgAaABkAGQAZ
ABkAGQAZABkAGQAZABoAGgAZABkAFwAXABcAFwAWABUAFQAUABQAEwASABIAEQARABEA
EQAQAA4ADQAMAAoACgAJAAgACAAHAAcABwAFAAUABQAFAAYABgAHAAcACQAJAAkACQAH
AAcABwAIAAkACQAJAAoADAAMAAwADAANAA0ADQAOAA4ADgAOAA4ADgAOAA4ADgAOAA4A
DgAOAA4ADgAOAA4ADQANAA4ADgAOAA4ADgAOAA4ADgAOAA4ADgAOAA0ADQANAA0ADQAO
AA4ADgAOAA4ADwAPAA4ADgAOAA4ADgAOAAwADAAMAA0ADQANAA0ADQANAA0ADQANAA0A
DQANAA0ACwALAAsACwALAAsACwALAA0ADQANAA4ADAALAAsACwAMAA0ADgAPAA4ADQAM
AAsACwALAAsACwANAA0ADQANAA0ADAAMAAwACgAKAAoACgAMAAwADAAMAAwADAAMAAwA
CgAKAAoACgAMAAwADAAMAAoACgAKAAoACgAKAAoACgAKAAoACgAKAAoACgAKAAoACgAK
AAoACQALAAsACwALAAkACQAJAAkACQAJAAkACQAJAAkACQAJAAkACQAJAAkACwALAAsA
CwALAAsACwALAAgACAAIAAkABwAHAAcABgAIAAgACAAIAAgACAAIAAgACAAIAAgACAAG
AAYABgAGAAgACAAIAAgACAAIAAgACAAGAAYABgAGAAYABgAGAAYABgAFAAUABgAGAAYA
BgAFAAcABwAHAAcABQAGAAYABgAIAAgACQAJAAkACQAKAAoACgAKAAsADAANAA0ADAAM
AAoACQAHAAMA/v/6//j/9//3//f/9//3//f/9v/2//b/9v/2//b/9v/4//v//f//////
/////////////wAAAgAAAAAAAQABAAEAAQABAAIAAgADAAMABAAEAAQABQAFAAUABwAK
AAsAEAAWACAAKQA1AEAATABKADMAEQDn/8D/rP+h/4T/Xf8//yz/Hf8c/zD/Sv9l/3v/
jv+j/7n/yv/W/97/5f/u//b//f8BAAMABAAGAAkACwAMAAwADQAOAA4ADwAQABAAEQAR
ABEAEQASABIAEgAQABEAEQARABEAEQARABIAEAAQABEAEQARABIAEgARABAAEAAQABAA
EgASABIAEgAQABAAEAAQABAAEAAQABAAEgASABIAEgAQABAAEAAQABAAEAAQAA8ADwAP
AA8ADwAOAA4ADgAOAA4ADgAOAA4ADgAOAA4ADQANAA0ADQANAAsACwALAAsADQAMAAwA
DAAMAAwADAALAAsACwALAAsACwALAAsACwAKAAoACQAJAAcABwAHAAcACAAHAAcABgAE
AAMAAgACAP//////////AAD+//3//P/8//z/+//6//j/9//3//f/9f/1//X/9f/2//b/
9//3//f/9//3//f/+f/5//n/+v/5//n/+f/6//z//P/8//z//f/9//3//v/8//z//P/8
//z//P/8//z//v/+//7//v/+//7//v/+//3//f/+//7//v/+//7//v/+//7//v/+//z/
/P/7//v//f/9//3//v/8//z//P/8//3//f/8//z//P/8//z//P/8//z//P/9//3//f/9
//3//f/9//3//f/9//3//f/9//3//f/9//3//f/9//3//f/9//3//f/+//7//f/9//3/
+//7//v/+//9//3//f/9//3//f/9//3//f/9//3//f/9//z//P/8//z//P/8//z//P/8
//z//P/8//z//P/8//z//P/8//z/+v/6//r/+v/8//z//P/8//r/+v/6//r//P/8//z/
/P/8//z//P/8//r/+v/6//n/+//7//v/+//5//n/+f/5//v/+//7//v/+//7//v/+//7
//v/+//7//v/+//7//v/+f/5//n/+f/6//r/+v/7//v/+//7//r//P/8//z/+v/4//j/
+P/4//j/+P/4//j/+v/6//r/+v/4//j/+P/4//j/+P/4//j/+P/4//j/+P/6//r/+v/6
//j/+P/4//j/+v/6//r/+v/6//r/+v/6//n/+f/6//r/+P/4//f/9//5//n/+f/5//r/
+v/6//r/+v/7//v/+//7//z//P/+//z//f/+///////+//7//v////3/+f/0//D/7v/t
/+v/6//r/+v/6//q/+r/6v/q/+j/6P/o/+r/7f/v//H/8f/x//H/8f/x//P/9P/2//b/
9v/3//f/9//1//X/9v/2//n/+f/6//r/+v/7//v/+//9//z//f8AAAgAEAAbACcAOABG
AEYALwANAOP/vP+i/5P/dP9F/x//CP/9/vz+Cv8m/0f/Zf96/5H/p/+4/8T/zP/V/97/
5v/t//X/9//4//r//f///wAAAAABAAAAAAABAAIABAAFAAUABQAFAAYABgAGAAQABQAF
AAUABwAHAAcACAAGAAYABwAHAAkACgAKAAkACAAIAAgACAAIAAgACAAIAAgACAAIAAgA
CAAIAAgACAAIAAgACAAIAAgACAAIAAgACAAIAAgABwAHAAcABwAHAAYABgAGAAYABgAG
AAYABgAGAAYABgAFAAUABQAFAAUABQAFAAUABQAFAAQABAAEAAIAAgACAAEAAwADAAMA
AwABAAEAAQABAAIAAgABAAEAAQABAAEAAQAAAP/////+//7//f/8//z/+//7//v/+//6
//j/9//2//b/9v/1//T/9P/z//P/8//x//H/8f/x//D/8P/x//H/8f/x//H/8f/z//P/
8//0//X/9f/1//b/9P/0//T/9P/1//X/9f/2//b/9v/2//b/9P/0//T/9P/0//T/9P/0
//T/9P/0//T/9f/1//b/9v/0//T/9P/0//T/9P/0//T/9v/2//X/9f/1//X/9f/2//b/
9v/2//b/9//3//b/9v/2//b/9v/2//b/9v/2//f/9//3//f/9//1//X/9f/1//f/9//3
//f/9//3//f/9//3//f/9//3//X/9f/1//b/+P/3//f/9//3//f/9//3//f/9//3//f/
9//3//f/9//3//f/9//3//f/9v/2//b/9v/2//b/9v/2//b/9v/2//b/9v/2//b/9v/2
//b/9v/2//b/9v/2//b/9v/2//b/9v/2//b/9v/0//T/9P/0//b/9v/2//b/9v/2//b/
9f/1//X/9f/1//X/9f/1//X/9f/1//X/9f/3//f/9//3//X/9f/1//X/9//3//f/9//3
//f/9//3//b/9v/2//f/9//3//f/9v/4//b/9v/2//b/9v/2//b/9v/2//b/9v/2//b/
9v/2//b/9v/2//b/+P/4//j/+P/2//b/9v/2//b/9v/2//b/9v/2//b/9v/2//b/9v/2
//b/9v/2//b/+P/4//j/9//1//b/9v/2//j/9//3//f/9//3//f/+P/4//j/+P/4//n/
+f/5//n/+v/6//z//P/9//7//////wAAAAAAAP//+//3//L/7v/s/+v/6f/p/+n/6f/p
/+j/6P/o/+j/6P/m/+b/6P/r/+//8f/x//H/8f/x//H/8f/y//T/9P/0//X/9f/1//X/
9f/2//b/9//3//j/+P/4//n/+f/7//v//P/9/wAABgAQABsAKQA4AEYARAAtAAkA3/+4
/57/jf9s/zv/E//+/vX+9P4C/yD/Rf9l/3r/j/+l/7b/wP/M/9f/4P/o/+//9f/5//z/
/v///wEAAgACAAMABAAEAAUABgAGAAcABwAHAAkACgAKAAoACgALAAsACwALAAsACwAM
AAwADAANAA0ACwAMAAwACwAKAAoACgAKAAwADAAMAAwADAAMAAwADAAMAAwADAAMAAwA
DAAMAAwADAAMAAwADAAMAAwADAALAA0ADQANAA0ADAAMAAwADAAMAAwADAAMAAwADAAM
AAsACQAJAAkACQAJAAkACQAJAAkACAAIAAgACgAKAAoACQAHAAcABwAHAAcABwAHAAcA
CAAIAAcABwAHAAcABwAHAAYABQAFAAQABAADAAIAAgABAAEAAQABAAIAAAD///7//P/8
//v/+v/6//n/+f/5//f/9//3//f/9v/2//f/9//3//f/9//3//n/+f/5//r/+//7//v/
/P/6//r/+v/6//3//f/9//7//v/+//7//v/+//7//v/+//z//P/8//z//P/8//z//P/9
//3//v/+//7//v/+//7//v/+//7//v/8//z/+//7//3//f/9//7//v/+//7//v8BAAEA
AAAAAP7//v/+//7//v/+//7//////////////wEAAQABAAEAAQABAAEAAQABAAEAAQAB
AAMAAwADAAMAAQABAAEAAgACAAEAAQABAAMAAwADAAMAAwADAAMAAwABAAEAAQABAAMA
AwADAAMAAwACAAIAAgACAAIAAgACAAIAAgACAAIAAgACAAIAAgAEAAQABAAEAAIAAgAC
AAIABAAEAAQABAAEAAQABAAEAAQABAAEAAQABAAEAAQABAAEAAQABAADAAMAAwADAAMA
AwADAAMAAwADAAMAAwADAAUABQAFAAUABQAFAAUABQADAAMAAwADAAUABQAFAAUABAAE
AAQABQAHAAcABwAGAAYABgAEAAQABAAEAAQABAAGAAYABgAGAAYABgAGAAYABgAGAAYA
BgAGAAYABgAGAAQABAAEAAQABAAEAAQABAAGAAYABgAFAAUABgAGAAYABgAFAAUABQAH
AAcABwAIAAgACAAIAAgACQAJAAkACQAIAAgACgAKAA0ADgAPAA8ADAAMAAwACwALAAcA
AgD+//r/+f/3//f/+f/5//n/+P/6//r/+v/6//j/+P/6//3///8BAAEAAQADAAMAAwAD
AAQABgAGAAYABQAFAAUABQAHAAgACAAJAAkACgAKAAoACwALAAsADQAOAA0AEgAYACAA
JwAzAEAATgBWAE0AMwANAOT/wP+v/6D/g/9h/0r/N/8m/yj/Qv9h/3n/iv+b/7H/yP/W
/+D/6f/y//z/AQAHAAsADgAOABEAEwAUABQAFQAWABYAFwAYABYAFwAXABcAGQAaABoA
GgAaABsAGwAbABsAGwAbABwAHAAcAB0AHQAcABwAGwAZABkAGgAbABwAHAAcABwAHAAc
ABwAHAAcABwAHAAcABwAHAAcABwAHAAcABwAHAAcABwAHAAcABsAGQAZABkAGQAaABoA
GgAaABoAGgAaABoAGgAaABoAGQAZABkAGQAZABcAFwAXABcAFwAWABYAFgAWABYAFgAV
ABUAFQAVABUAFQAVABUAFQAUABQAEwATABMAEwATABMAEgARABEAEAAQAA8ADgAOAAsA
CwALAAsADAAKAAkACAAIAAgABwAGAAQAAwADAAMAAQABAAEAAQACAAIAAwADAAEAAQAB
AAEAAwADAAMABAAHAAcABwAIAAgACAAIAAgACQAJAAkACgAKAAoACgAKAAoACgAKAAoA
CgAKAAoACgAMAAwADAAMAAkACQAKAAoADAAMAAwADAAMAAwADAAMAAwADAALAAsACwAL
AAsADAAMAAwADAAMAA0ADQAMAAwADAAMAAwADAAMAAwADAANAA0ADQANAA0ADwAPAA8A
DwAOAA0ADAALAA0ADQANAA0ADQANAA0ADQANAA0ADQAOAAwACwALAAsACwALAAsACwAL
AAsACwALAA0ADQANAA0ADQANAA0ADQANAAwADAAMAAoACgAKAAoADAAMAAwADAAKAAoA
CgAKAAwADAAMAAwACgAKAAoACgAKAAoACgAKAAoACgAKAAoACgAKAAoACgAKAAoACgAK
AAoACgAKAAkACwALAAsACwAJAAkACQAJAAkACQAJAAkABwAHAAcABwAJAAkACQAJAAcA
BwAHAAcABwAHAAcABwAIAAgACAAJAAcABwAHAAYABgAIAAgACAAGAAYABgAGAAYABgAG
AAYABgAGAAYABgAGAAYABgAGAAgACAAIAAgACAAHAAcACAAIAAgACAAHAAUABQAFAAUA
BwAIAAgACAAIAAgACQAJAAcABwAIAAgACgAKAAsADAANAA0ADAAMAAwACwAJAAUAAAD8
//r/+f/3//f/9//3//f/9v/2//b/9v/2//b/9v/4//v//f///////////////////wAA
AgAAAAAAAQABAAEAAQABAAIAAgADAAMABAAEAAQABQAFAAcABwAIAAkADAASABoAIwAv
ADwASABOAEMAJwABANb/tv+p/5j/c/9P/zb/I/8W/x7/OP9V/2//hP+X/63/wP/O/9j/
3f/m//D/9//9/wEABgAIAAkACgAKAAkACQAMAAwADQAOAA4ADwAPAA8ADQAOAA4ADgAO
AA8ADwAPABEAEQARABIAEgASABMAEwASABIAEQAPABAAEAAQABAAEAAQABAAEAAOAA4A
DgAOAA4ADgAOAA4AEAAQABAAEAAOAA4ADgAOABAAEAAQAA8ADwAPAA8ADwAMAAwADAAM
AAwADAAMAAwACgAKAAoACQALAAsACwALAAkACQAJAAkACQAIAAgACAAKAAoACgAJAAkA
CQAJAAkABwAHAAcABwAGAAYABQAFAAUABQAFAAUABAADAAMAAgACAAEAAAAAAP//////
/////v/8//v/+v/6//r/+f/4//b/9f/1//X/8//z//P/8//0//T/9f/1//X/9f/1//X/
9f/1//X/9v/5//n/+f/6//r/+v/6//r/+f/5//n/+v/6//r/+v/6//r/+v/6//r/+v/6
//r/+v/6//r/+v/6//v/+//8//z//P/8//z//P/6//r/+v/6//z//P/7//v/+f/5//n/
+v/6//r/+v/6//v/+//6//r//P/8//z//P/6//r/+v/7//v/+//7//v//f/9//3//f/7
//v/+//7//3//f/9//3//f/9//3//f/7//v/+//8//7//f/9//3//f/9//3//f/9//3/
/f/9//v/+//7//v/+//7//v/+//7//r/+v/6//r/+v/6//r//P/8//z//P/6//r/+v/6
//z//P/8//z/+v/6//r/+v/6//r/+v/6//r/+v/6//r/+v/6//r/+v/8//z//P/8//r/
+v/6//n/+//7//v/+//7//v/+//7//v/+//7//v/+//7//v/+//7//v/+//7//v/+//7
//v/+//7//v/+//6//r/+v/7//v/+//7//r/+v/6//z//P/8//z//P/8//z//P/8//z/
+v/6//r/+v/8//z//P/8//r/+v/6//r/+v/6//r/+v/6//r/+v/6//r/+v/6//r/+P/4
//j/+P/4//j/+P/4//j/+P/4//j/+P/3//f/+P/6//r/+v/5//f/9//3//f/9//4//j/
+P/4//j/+f/5//n/+f/6//r//P/8//3//v8BAAEAAAAAAP7//f/7//f/9P/w/+7/7f/p
/+n/6f/p/+n/6P/o/+j/6P/o/+j/6P/q/+3/7//x//H/8f/x//H/8f/x//L/9P/0//T/
9f/1//X/9f/1//b/9v/3//f/+P/4//j/+f/5//v/+//8//3/AAAGABAAGwAnADQARABG
ADEADQDj/7r/oP+R/3T/Rf8d/wT/+f74/gj/Iv9D/2H/eP+N/6P/tv/C/8z/1f/e/+b/
7f/1//n//P/+////AAAAAP////8AAAAAAQACAAQABQAFAAUABQAGAAYABgAGAAcABwAH
AAcABwAHAAgACAAIAAkACQAJAAoACgAJAAgACAAIAAgACAAIAAgACAAIAAgACAAIAAgA
CAAIAAgACAAIAAgACAAGAAYABgAGAAgACAAIAAcABwAHAAcABwAGAAYABgAGAAQABAAE
AAQABgAGAAYABQAFAAUABQAFAAUABQAFAAUABQAEAAQABAACAAIAAgABAAMAAwADAAMA
AwADAAMAAwACAAIAAQABAP//////////AAD//////v/+//3//P/8//v/+//7//v/+v/4
//f/9v/2//b/9f/0//T/8//z//P/8f/x//H/8f/w//D/8f/x//H/8f/x//H/8f/x//H/
8v/z//P/8//0//T/9P/0//T/8//z//P/9P/0//T/9P/0//T/9P/0//T/9P/0//T/9P/0
//T/9P/0//P/8//0//T/9P/0//T/9P/0//T/9P/0//T/9P/z//P/8//z//P/9P/0//T/
9P/0//X/9f/0//T/9P/0//T/9P/0//T/9P/1//P/8//z//P/8//z//P/8//z//P/8//z
//X/9f/1//X/8//z//P/8//z//P/8//0//T/8//z//P/8//z//P/8//z//P/8//z//P/
8//z//P/8//z//P/8//z//L/8v/y//L/8v/y//L/8v/y//L/8v/y//L/8v/y//L/8v/y
//L/8v/y//L/8v/y//L/8v/y//L/8v/y//L/8P/w//D/8P/y//L/8v/y//L/8v/y//H/
8f/x//H/8f/x//H/8f/x//H/8f/x//H/8f/x//H/8f/z//P/8//z//H/8f/x//H/8f/x
//H/8f/y//L/8v/z//H/8f/x//D/8v/y//D/8P/w//D/8P/w//L/8v/y//L/8v/y//L/
8v/y//L/8v/y//L/8v/y//L/8P/w//D/8P/w//D/8P/w//D/8P/w//D/8P/w//D/8P/w
//D/8P/w//D/8P/w//D/8v/y//L/8v/x//H/8v/y//D/8P/v/+//8f/x//H/8f/w//D/
8P/w//D/8f/x//H/8f/y//L/9P/0//X/9v/3//n/+P/4//j/9f/z/+//6v/o/+b/5f/j
/+L/4f/g/9//4P/g/+D/4P/e/97/3v/g/+X/5//p/+n/6f/p/+n/6f/p/+r/7P/s/+z/
7f/t/+3/6//r/+z/7P/t/+3/7v/u//D/8f/x//H/8f/y//X/9v/8/wYADwAbACoAPABA
AC0ACQDj/7r/nP+H/2z/P/8T//j+6/7o/vT+Dv8v/0//aP99/5P/qP+2/8D/x//Q/9r/
4//p/+3/8P/y//X/9f/2//b/9//4//j/+f/6//r/+//7//v//f/+//7//v/8//3//f/9
/////////wAA/v/+/////////wAAAAD//wAAAAAAAAAA/v/+//7//v/+//7//v/+//7/
/v/+//7//v/+//7//v/8//z//P/8//7//v/+//3//f/9//3//f/8//z//P/8//z//P/8
//z//P/8//z/+//7//v/+//7//n/+f/5//n/+f/4//j/+P/4//j/+P/3//n/+f/5//n/
9//3//f/9//4//j/9//3//X/9f/1//X/9P/z//P/8v/y//H/8P/w/+3/7f/t/+3/7v/s
/+v/6v/q/+r/6f/o/+j/5//n/+f/5f/l/+X/5f/i/+L/4//j/+X/5f/l/+X/4//j/+P/
5P/l/+X/5f/m/+b/5v/m/+b/5//n/+f/6P/o/+j/6P/o/+j/6P/o/+j/6v/q/+r/6v/p
/+j/5//m/+f/5//o/+j/6P/o/+j/6P/o/+j/6P/o/+j/6P/n/+f/5//n/+f/6P/o/+j/
6P/o/+n/6f/o/+j/6P/o/+j/6P/o/+j/6P/p/+n/6f/p/+n/6//r/+v/6//p/+n/6f/p
/+n/6f/p/+n/6f/p/+n/6f/p/+n/6f/q/+r/6f/p/+n/6f/p/+n/6f/n/+f/5//n/+f/
5//n/+f/5//n/+f/5//p/+j/6P/o/+b/5v/m/+b/5P/k/+T/5P/k/+T/5P/k/+T/5P/k
/+T/5P/k/+T/5P/k/+T/5P/k/+L/4v/i/+L/4P/g/+D/4P/i/+L/4v/i/+L/4v/i/+H/
4//h/w==
         </WaveFormData>
      </LeadData>
      <LeadData>
         <LeadByteCountTotal>10000</LeadByteCountTotal>
         <LeadTimeOffset>0</LeadTimeOffset>
         <LeadSampleCountTotal>5000</LeadSampleCountTotal>
         <LeadAmplitudeUnitsPerBit>4.88</LeadAmplitudeUnitsPerBit>
         <LeadAmplitudeUnits>��V</LeadAmplitudeUnits>
         <LeadHighLimit>2147483647</LeadHighLimit>
         <LeadLowLimit>268435456</LeadLowLimit>
         <LeadID>V2</LeadID>
         <LeadOffsetFirstSample>0</LeadOffsetFirstSample>
         <FirstSampleBaseline>0</FirstSampleBaseline>
         <LeadSampleSize>2</LeadSampleSize>
         <LeadOff>FALSE</LeadOff>
         <BaselineSway>FALSE</BaselineSway>
         <ExcessiveACNoise>FALSE</ExcessiveACNoise>
         <MuscleNoise>FALSE</MuscleNoise>
         <LeadDataCRC32>2662606793</LeadDataCRC32>
         <WaveFormData>
7v/u/+7/7v/u/+7/7v/u//D/8P/w//D/7v/u/+7/7v/u/+7/7v/u/+7/7v/u/+7/7v/u
/+7/7v/s/+z/7P/s/+7/7v/u/+7/7v/u/+7/7v/u/+7/7v/u/+7/7v/u/+7/7P/s/+z/
7P/u/+7/7v/u/+7/7v/u/+7/7P/s/+z/7P/s/+z/7P/s/+z/7P/s/+z/7v/u/+7/7v/s
/+z/7P/s/+z/7P/s/+z/7v/u/+7/7v/s/+z/7P/s/+z/7P/s/+3/7//v//D/8P/v//D/
8P/w//P/8//0//T/9P/0//b/9v/0//T/8v/v/+3/6//r/+v/6v/p/+j/5//p/+n/6f/p
/+n/6P/o/+j/6v/r/+z/7P/p/+n/6P/o/+r/6v/q/+r/6v/q/+r/6v/q/+r/6//r/+v/
6//s/+z/7v/u/+//8P/u//D/8//2//n/AQAOACQARABmAHUAbQBgAFcAXQBrAGoAVQAl
AOT/nP9c/zL/LP9A/1j/cP+G/5r/qv+2/7//yP/S/9r/4v/r//L/9P/1//X/9v/4//n/
+v/6//r//P/9//7//v/+//////8BAAIAAgACAAIAAgADAAMAAQACAAIAAwADAAMAAwAD
AAUABQAFAAYABQAFAAUABQAHAAcABwAHAAcACAAIAAkACQAJAAkACgAKAAoACgAKAAoA
CgAKAAsACgAKAAoACgAMAAwADAAMAA0ADQANAA0ADAANAA4ADgAQABAAEAAQABAAEQAR
ABEADwAQABAAEAARABEAEQASABIAEwATABMAEwAUABQAFAAUABQAFQAVABUAFgAWABUA
FQAVABUAFQAVABUAFQAVABQAFAAUABIAEgASABEAEQAOAA0ADQAMAA0ADAALAAoABQAF
AAQAAwABAAAA/v/9//7//f/8//z//P/8//z//P/6//r/+v/6//r/+v/6//r/+f/5//n/
+f/5//j/+P/4//j/9//2//b/9v/2//b/9v/0//T/8//y//T/9P/z//P/8//z//P/8//x
//L/8v/y//L/8v/y//L/8f/x//H/8f/y//L/8//0//T/8//z//P/9P/0//P/8//z//P/
8//z//P/9P/0//T/9P/0//X/9v/0//T/9P/0//T/9P/0//T/9v/2//b/9v/0//X/9f/1
//X/9v/2//X/9f/1//X/9f/1//b/9v/1//f/9//3//b/9v/2//X/9f/1//X/9f/1//X/
9f/1//b/9P/0//T/9P/z//L/8v/y//T/8//z//P/8//z//P/8//z//P/8//z//P/8v/y
//L/8v/y//L/8v/y//L/8v/y//L/8v/y//L/8v/y//L/8v/x//H/8f/x//H/8f/x//H/
8f/x//H/8f/x//H/8f/x//H/8f/x//H/8v/y//H/8f/x//H/8f/x//H/8f/w//D/8f/x
//H/8f/y//D/8f/w//D/8P/w//D/8P/w//D/8P/w//D/8P/w//D/8P/w//D/8v/y//L/
8v/w//D/8P/w//D/8P/w//D/8P/w//D/8P/w//D/8P/w//D/8P/w//D/7v/u/+7/7v/w
//D/8P/w//D/8P/w//D/8P/w//D/8P/w//D/8P/w//H/8f/x//L/8v/z//T/9P/0//X/
9f/2//b/9v/2//j/9v/2//b/9P/z//H/7//v/+//7v/t/+z/6f/p/+n/6f/r/+v/6v/q
/+r/7P/t/+7/7P/r/+v/6v/q/+r/6v/q/+r/6v/q/+r/6v/q/+r/6//t/+3/7f/u/+z/
7P/s/+3/7v/u//D/8f/y//f//f8GABYANABaAHEAcQBiAFUAWQBlAGoAXwA/AAYAwP94
/zz/Hv8m/0D/Xv92/4z/nv+s/7f/wP/K/9L/2v/l/+z/8P/z//X/9v/0//X/9v/2//b/
+P/5//r/+//8//7//////wAAAAAAAAAAAAABAAEAAQACAAIAAwADAAMAAwADAAMAAwAD
AAQABQAFAAUABQAHAAcABwAHAAUABgAGAAcABwAHAAcACAAIAAgACAAIAAoACgAKAAsA
CgAKAAoACgAKAAoACgAKAA0ADQANAA0ADAANAA4ADgAOAA4ADgAOAA4ADwAPAA8AEQAS
ABIAEgATABMAEwAUABIAEwATABMAEwAUABQAFAAWABYAFwAXABUAFgAWABUAFwAXABcA
FwAVABUAFQAVABQAFAAUABIAEgASABEAEQAOAA0ADQAMAAsACgAJAAgABQAFAAQAAwAB
AAAA/v/9//z/+//6//r/+v/6//r/+v/8//z//P/8//r/+v/6//r/+f/5//n/+f/5//j/
+P/4//r/+f/4//j/+P/4//j/+P/4//j/9//2//b/9v/1//X/9f/1//X/9f/z//T/9P/0
//T/9P/0//T/9f/1//X/9f/y//L/8//0//T/8//z//P/9P/0//P/8//1//X/9f/1//X/
9v/2//b/9P/0//X/9v/2//b/9v/2//b/9v/2//b/+P/4//j/+P/4//n/+f/5//f/+P/4
//f/+f/5//n/+f/5//r/+v/5//n/+f/5//j/+v/6//n/+f/5//n/+f/5//f/9//3//j/
+P/4//j/+P/5//j/+P/4//j/9//3//f/9//3//f/9//5//n/+f/5//n/+P/4//j/+P/4
//j/+P/6//r/+v/6//j/+P/4//j/+P/4//j/+P/5//n/+f/5//n/+f/5//n/+f/5//n/
+f/5//n/+f/5//n/+f/5//n/+v/6//n/+f/5//n/+f/5//n/+f/4//j/+f/5//n/+f/6
//r/+//6//r/+v/6//r/+v/6//r/+v/6//r/+v/6//r/+v/6//r/+v/6//r/+v/6//r/
+v/6//r/+v/6//r/+v/6//r/+v/6//r/+v/6//r/+v/6//r//P/8//z//P/8//z//P/8
//z//P/8//3//f/9//7//v/9//7//v/+/wEAAQACAAIAAAAAAAIAAgAEAAQAAgD///3/
+//7//v//P/7//r/+f/4//f/9v/1//f/9v/2//b/+P/5//r/+v/5//n/+P/4//j/+P/4
//j/+v/6//r/+v/4//j/+f/5//n/+f/6//r//P/8//3//v/+//7///8CAAcADwAWACIA
PABgAH0AhwCIAH8AdQB1AIAAfQBXABgAyv9+/0D/Kv86/1T/av9+/5b/qv+6/8n/1P/c
/+T/7v/1//z/AAABAAMABAAEAAUABgAGAAYACAAJAAoACgAKAAsACwANAA4ADgAOAA4A
DgAPAA8ADwAQABAAEQARABEAEQARABMAEwATABQAEwATABMAEwATABMAEwATABMAFAAU
ABUAFQAVABUAFgAWABYAFgAWABcAGAAZABsAGgAaABoAGgAaABoAGgAaABsAGwAbABsA
HgAfACAAIAAgACAAIAAgAB4AHwAfAB8AHwAgACAAIAAhACEAIQAiACIAIwAjACMAIwAk
ACQAJAAkACQAJQAlACUAJgAmACUAJQAlACUAJQAjACMAIwAjACQAJAAkACIAIAAgAB8A
HwAeAB0AHQAcABsAGgAZABgAFQAVABQAEwARABAADgANAAwACwAKAAoADAAMAAwADAAL
AAoACQAIAAgACAAIAAgABwAHAAcABwAJAAgACAAIAAgABwAGAAYABgAGAAYABgAGAAYA
BQAEAAYABgAFAAUAAwADAAMAAwADAAQABAAEAAIAAgACAAIAAQABAAEAAQACAAIAAwAE
AAYABQAFAAUABgAGAAUABQAFAAUABQAFAAUABgAGAAYABgAGAAcACAAIAAgACAAIAAoA
CgAKAAoACAAIAAgACAAIAAkACQAJAAsADAAMAAsACwALAAsACwALAAwADAALAAsACwAL
AAoACgAKAAkACQALAAsACwALAAkACQAJAAoACgAKAAoACgALAAoACgAKAAoACQAJAAkA
BwAHAAcABwAHAAcABwAHAAcABgAGAAYABgAGAAYABgAGAAYABgAGAAYABgAGAAYABgAG
AAYABgAFAAUABQAFAAUABQAFAAUABQAFAAUABQAHAAcABwAHAAUABQAFAAUABgAGAAUA
BQAFAAUABQAFAAUABQAEAAQABQAFAAUABQAEAAQABQAEAAIAAgACAAIABAAEAAQABAAE
AAQABAAEAAIAAgACAAIABAAEAAQABAACAAIAAgACAAIAAgACAAIAAgACAAIAAgACAAIA
AgACAAQABAAEAAQAAgACAAIAAgADAAMAAwAEAAQABQAGAAYABgAHAAcACAAIAAgACAAK
AAgACAAIAAYAAQD///3//f////7//f/8//v/+//7//v/+//7//r/+v/8//7///8AAP7/
/f/9//z//v/+//7//v/8//z//P/8//z//P/8//3//f/9//3//v/+//7//v///wAAAgAC
AAMACAANABMAHgAwAFAAcACDAIMAegBxAG8AeQB+AGsAOQD0/6r/aP9A/0D/Uv9o/37/
lP+m/7j/yP/R/9j/4P/q//L/+/8AAAIABQAFAAYABgAHAAgACAAIAAoACwAMAAwADAAN
AA0ADQAOAA4ADgAOAA4ADwAPAA8AEAAQABEAEQARABEAEQARABEAEQASABEAEQARABEA
EwATABMAEwARABIAEgATABMAEwATABQAFAAUABQAFAAUABQAFAAVABYAFgAWABYAFgAW
ABYAFgAXABcAFwAXABgAGQAaABoAGgAaABoAGgAaABsAGwAbABsAHAAcABwAGwAbABsA
HAAcAB0AHQAdAB0AHgAeAB4AHgAeAB8AHwAdAB4AHgAdAB8AHwAfAB8AHQAdAB0AHQAc
ABwAHAAaABgAGAAXABcAFAATABMAEgAPAA4ADQAMAAsACwAKAAkABwAGAAQAAwACAAEA
AAAAAAAAAAAAAAAAAAAAAAAAAAD+//7//v/+///////////////+//7//v/+//3//P/8
//7//v/+//7//v/+//3//P/8//z/+//7//v/+//7//v/+f/6//r/+v/6//r/+v/6//n/
+f/5//n/+P/4//n/+v/6//n/+f/5//r/+v/5//n/+//7//v/+//7//z//P/8//r/+v/7
//z//P/8//z//P/8//z//P/8//7//v/+//7//P/9//3//f/9//7//v/9////////////
/f/+//7//f/9//3//f/8//7//v/9//3//f/9//3//f/7//v/+//8//r/+v/6//r/+//6
//r/+v/6//n/+f/5//v/+//7//v/+f/5//n/+f/7//r/+v/6//r/+v/6//r/+v/6//r/
+v/4//j/+P/4//j/+P/4//j/9//3//f/9//3//f/9//3//n/+f/5//n/9//3//f/9//3
//f/9//3//j/+P/3//f/9//3//f/9//3//f/9v/2//f/9//3//f/9v/4//f/9v/2//b/
9v/2//b/9v/2//b/9v/2//b/9v/2//b/9v/2//b/9v/2//b/9P/0//T/9P/2//b/9v/2
//b/9v/2//b/9P/0//T/9P/2//b/9v/2//b/9v/2//b/9P/0//T/9P/2//b/9v/2//T/
9P/0//X/9//3//j/+P/3//j/+P/4//n/+f/6//r/+v/6//z//P/8//z/+v/3//X/8//z
//P/8v/x//D/7//v/+//7//v/+//7v/u/+7/8P/x//L/8v/v/+//7v/u//D/8P/w//D/
8P/w//D/8P/w//D/8f/x//H/8f/y//L/8v/y//P/9P/2//T/9f/4//v/AQAMAB4APABi
AHkAdwBqAF8AYQBrAHIAZQBDAAgAwP94/0D/Kv82/07/aP+A/5T/pv+0/73/xv/Q/9j/
4P/p//D/9P/1//f/+P/4//n/+v/6//r//P/9//7/AAAAAAEAAQABAAIAAgACAAIAAgAD
AAMAAwAEAAQABQAFAAUABQAFAAUABQAFAAYABQAFAAUABQAFAAUABQAFAAcACAAIAAkA
BwAHAAcACAAIAAgACAAIAAoACgAKAAsACgAKAAoACgAKAAoACgAKAAsACwALAAsADgAP
ABAAEAAOAA4ADgAOAA4ADwAPAA8ADwAQABAAEAARABEAEQASABAAEQARABEAEwAUABQA
FAAUABQAFQAVABUAFgAWABUAFQAVABUAFQATABMAEwATABIAEgASABAAEAAQAA8ADwAO
AA0ADQAMAAsACgAJAAgABQAFAAQAAwD///7//P/7//z/+//6//r/+v/6//r/+v/6//r/
+v/6//j/+P/4//j/9//3//f/9//3//b/9v/2//b/9f/0//T/9P/0//T/9P/0//T/8//y
//L/8v/x//H/8//z//P/8//x//L/8v/y//L/8v/y//L/8//z//P/8//w//D/8f/y//T/
8//z//P/8v/y//H/8f/z//P/8//z//P/9P/0//T/9P/0//X/9v/0//T/9P/0//b/9v/2
//b/+P/4//j/+P/2//f/9//3//f/+P/4//f/9//3//f/9//1//b/9v/1//X/9f/1//T/
9v/2//X/9f/1//X/9f/1//X/9f/1//b/9v/2//b/9v/1//T/9P/0//T/8//z//P/8//z
//P/8//z//P/8//z//P/8v/y//L/9P/0//T/9P/y//L/8v/y//D/8P/w//D/8v/y//L/
8v/x//H/8f/x//H/8f/x//H/8f/x//H/8f/x//H/8f/x//H/8f/x//H/8v/y//H/8f/x
//H/8f/x//H/8f/w//D/8f/x//H/8f/y//L/8//y//D/8P/w//D/8P/w//D/8P/y//L/
8v/y//D/8P/w//D/8v/y//L/8v/w//D/8P/w//D/8P/w//D/8P/w//D/8P/w//D/8P/w
//D/8P/w//D/8v/y//L/8v/w//D/8P/w//D/8P/w//D/8P/w//D/8P/w//D/8f/x//P/
9P/0//X/9P/0//T/9f/1//b/9v/2//j/+v/6//r/+v/4//X/8//x//H/8f/w/+//7v/t
/+3/7f/t/+3/7f/q/+r/6v/s/+//8P/w/+//7f/s/+z/7P/s/+z/7P/s/+7/7v/u/+7/
7v/v/+//7//t/+7/7v/u//D/8f/0//T/8v/z//b/+f///wgAHAA8AGIAeQBzAGQAWwBd
AGkAbgBfADsAAAC2/27/NP8a/yj/Rv9i/3z/kP+i/67/uf/C/87/1v/g/+n/8P/w//P/
9//2//j/+f/6//r/+v/8//3//v/+//7//////wEAAgACAAIAAgACAAMAAwADAAQABAAF
AAUABQAFAAUABQAFAAUABgAFAAUABQAFAAcABwAHAAcABwAIAAgACQAJAAkACQAKAAgA
CAAIAAgACgAKAAoACwAKAAoACgAKAAwADAAMAAwADQANAA0ADQAOAA8AEAAQABAAEAAQ
ABAADgAPAA8ADwARABIAEgASABEAEQARABIAFAAVABUAFQATABQAFAAUABYAFgAXABcA
FwAYABgAFwAXABcAFwAXABUAFQAVABUAFAAUABQAEgASABIAEQARABAADwAPAA4ADQAM
AAsACgAHAAcABgAFAAMAAgAAAP///v/9//z//P/8//z//P/8//7//v/+//7//P/8//z/
/P/7//v/+//7//v/+v/6//r//P/7//r/+v/6//r/+v/6//j/+P/3//b/9v/2//X/9f/1
//X/9f/1//X/9v/2//b/9v/2//b/9v/1//X/9f/1//T/9P/1//b/+P/3//f/9//4//j/
9//3//f/9//3//f/9//4//j/+P/4//j/+f/6//r/+v/6//r/+v/6//r/+v/6//r/+v/6
//z//f/9//3/+//8//z/+//7//v/+//7//v//P/8//v/+//7//v/+v/6//r/+f/5//v/
+//7//v/+//7//v//P/6//r/+v/6//n/+P/4//j/+v/5//n/+f/5//n/+f/5//n/+f/5
//n/+f/4//j/+P/4//j/+P/4//r/+v/6//r/+v/6//r/+v/4//j/+P/4//n/+f/5//n/
9//3//f/9//5//n/+f/5//n/+f/5//n/+f/5//n/+f/6//r/+f/5//n/+f/5//n/+f/5
//j/+P/5//n/+f/5//j/+P/3//j/+P/4//j/+P/4//j/+P/4//j/+P/4//j/+v/6//r/
+v/4//j/+P/4//r/+v/6//r/+P/4//j/+P/4//j/+P/4//r/+v/6//r/+v/6//r/+v/6
//r/+v/6//r/+v/7//v/+//8//z//f/+//7//v//////AAAAAAAAAAACAAIAAgACAAAA
/f/7//n/+f/5//j/9//2//X/9f/1//X/9f/1//T/9P/0//b/9f/2//b/9f/1//T/9P/0
//b/9v/2//b/9v/2//b/9v/2//f/9//3//n/+v/6//r/+v/5//j/+v/8//3//v8FAAsA
EAAeADgAXAB9AIkAhgB/AHcAeQCAAH0AXQAcAM7/fv8+/yT/Mv9O/2T/eP+O/6T/tv/H
/9D/2P/g/+r/8f/2//z///8BAAIAAgADAAQABAAEAAYABwAIAAYABgAHAAcACQAKAAoA
CgAMAAwADQANAA0ADgAOAA8ADwAPAA8ADwAPAA8ADwAQABEAEQARABEAEQARABEAEQAR
ABIAEgATABMAEwATABQAFgAWABYAFgAWABYAFgAXABYAFgAWABYAGAAYABgAGAAZABkA
GQAZABgAGQAaABoAGgAaABoAGgAcAB0AHQAdABsAHAAcABwAHwAfAB8AIAAeAB8AHwAf
AB8AIAAgACAAIAAgACEAIQAhACIAIgAhACEAIQAhACEAIQAhACEAIQAeAB4AHgAcABwA
HAAbABsAGgAZABkAGAAXABYAFQAUAA8ADwAOAA0ADQAMAAoACQAIAAcABgAGAAQABAAE
AAQABgAGAAYABgAGAAYABgAGAAUABQAFAAUABQAEAAQABAAGAAUABAAEAAIAAgACAAIA
BAAEAAMAAgACAAIAAQABAAEAAQABAAEAAQACAAIAAgAAAAAAAAAAAAEAAQABAAEAAAAA
AAEAAgACAAEAAQABAAQABAADAAMAAwADAAMAAwADAAQABAAEAAQABAAFAAYABgAGAAYA
BgAGAAYABgAGAAYABgAGAAYACAAJAAkACQAHAAgACAAHAAcABwAHAAcABwAIAAgABwAH
AAcABwAGAAgACAAHAAcABwAHAAcABwAHAAcABwAIAAYABgAGAAYABwAGAAYABgAGAAUA
BQAFAAUABQAFAAUAAwADAAMAAwAFAAQABAAEAAQABAAEAAQABAAEAAQABAAEAAQABAAE
AAIAAgACAAIAAwADAAMAAwADAAMAAwADAAMAAwADAAMAAQABAAEAAQABAAEAAQABAAIA
AgABAAEAAQABAAEAAQABAAEAAAAAAAEAAQABAAEAAAACAP//AAAAAAAAAAAAAAAAAAAA
AAAAAAAAAAAAAAAAAAAAAAAAAAAAAAAAAAAAAAAAAAAAAAAAAAAAAAAAAP7//v/+//7/
AAAAAAAAAAABAAEAAQACAAAAAQACAAIAAgADAAMABAAEAAQABAAGAAQABAAEAAIAAQD/
//3//f/9//z/+//6//n/+f/5//n/9//3//b/9v/4//r/+//8//r/+f/5//j/+v/6//r/
+v/6//r/+v/6//r/+v/6//v/+//7//v//P/8//z//P/9//7//v8AAAEABAAHAAsAFAAi
ADwAXAB5AIUAfgBzAG0AcwB8AHcAVQAYAM7/hP9I/zD/Pv9W/2z/gv+W/6r/uv/H/87/
1v/e/+j/8f/4//z//f8BAAIAAAABAAIAAgACAAQABQAGAAgACAAJAAkACgAKAAkACAAI
AAgACQAJAAkACgAKAAsADQANAA0ADQALAAsACwAMAA0ADQANAA0ADQANAA0ADQANAA4A
DgAPAA0ADQANAA4AEAAQABAAEAAQABAAEAARABAAEAAQABAAEgASABIAEgATABMAEwAT
ABIAEwAUABQAFAAUABQAFAAUABUAFQAVABUAFgAWABYAFwAXABcAGAAYABkAGQAZABcA
GAAYABgAGAAYABkAGQAZABoAGgAZABkAGQAZABkAGQAZABkAGQAYABgAGAAWABQAFAAT
ABMAEgARABEAEAAPAA4ADQAMAAkACQAIAAcABQAEAAIAAQACAAEAAAAAAP7//v/+//7/
AAAAAAAAAAD+//7//v/+//3//f/9//3/+//6//r/+v/4//f/9v/2//b/9v/2//b/9v/2
//X/9P/2//b/9f/1//X/9f/1//X/8//0//T/9P/0//T/9P/0//P/8//z//P/8v/y//P/
9P/0//P/8//z//b/9v/1//X/9f/1//X/9f/1//b/9v/2//b/9v/3//j/+P/4//j/+P/4
//j/+P/4//j/+P/4//j/+P/5//n/+f/5//r/+v/5//n/+f/5//n/+f/6//r/+f/5//n/
+f/4//r/+v/5//n/+f/5//n/+f/3//f/9//4//b/9v/2//b/9v/2//f/+P/2//X/9f/1
//X/9f/1//X/9f/1//X/9f/1//T/9P/0//T/9P/0//T/9v/2//b/9v/0//T/9P/0//b/
9v/2//b/9f/1//X/9f/1//X/9f/1//X/9f/1//X/9f/1//X/9f/1//X/9f/1//T/9P/z
//P/9f/1//X/9f/1//X/9P/0//P/8//z//P/8v/0//X/9P/0//T/9P/0//T/9P/0//T/
9P/0//T/9P/0//T/9P/0//T/9P/0//T/9P/0//T/9P/0//T/9P/0//L/8v/y//L/8P/w
//D/8P/w//D/8P/w//D/8P/w//D/8v/y//L/8v/w//D/8P/w//D/8P/w//D/8P/w//D/
8P/x//H/8f/y//T/9f/2//b/9P/1//X/9v/2//b/9v/4//j/+P/4//b/8//x/+//7//v
/+7/7f/s/+v/6//r/+v/6//r/+r/6v/s/+7/7//w/+7/7f/t/+z/7P/s/+z/7P/s/+z/
7P/s/+z/7P/s/+3/7f/t/+3/7v/u/+7/7v/v//D/8v/0//X/9v/5////CAAYADYAXAB1
AHcAaABdAF0AaQBwAGUAQQAGAMD/eP8+/yb/MP9K/2b/fv+Q/6L/sv+9/8T/zP/W/97/
5//u//L/9f/1//j/9v/3//j/+P/4//r/+//8//z//P/9//3///8AAAAAAAAAAAAAAQAB
AAEAAgACAAMAAwADAAMAAwADAAMAAwAEAAMAAwADAAMABQAFAAUABQAFAAYABgAHAAcA
BwAHAAgACAAIAAgACAAIAAgACAAJAAgACAAIAAgACgAKAAoACgALAAsACwALAAoACwAM
AAwADAAMAAwADAAOAA8ADwAPAA8AEAAQABAADwAPAA8AEAAQABEAEQARABEAEgASABIA
EgASABMAEwATABQAFAATABEAEQARABEAEwATABMAEwAQABAAEAAOAA4ADgANAA0ADAAL
AAsACgAJAAgABwAGAAUABQAEAAMA///+//z/+//8//v/+v/6//j/+P/4//j/+P/4//j/
+P/2//b/9v/2//X/9f/1//X/9f/0//T/9P/0//P/8v/y//L/8v/y//L/8v/y//H/8P/y
//L/8f/x//H/8f/x//H/7//w//D/8P/w//D/8P/w/+3/7f/t/+3/7v/u/+//8P/w/+//
7//v//D/8P/v/+//7//v/+//7//v//D/8P/w//D/8P/x//L/8v/y//L/8v/y//L/8v/y
//L/8v/y//L/8P/x//H/8f/x//L/8v/x//P/8//z//P/8f/y//L/8f/x//H/8f/w//L/
8v/x//H/8f/x//H/8f/x//H/8f/y//D/8P/w//D/8f/w//D/8P/w/+//7//v/+//7//v
/+//7//v/+//7//v/+7/7v/u//D/8P/w//D/7v/u/+7/7v/u/+7/7v/u/+7/7v/u/+7/
7f/t/+3/7f/t/+3/7f/t/+3/7f/t/+3/7f/t/+3/7f/t/+3/7f/t/+z/7P/r/+v/6//r
/+v/6//t/+3/7P/s/+v/6//r/+v/7P/s/+v/7P/s/+z/7P/s/+z/7P/s/+z/7P/s/+z/
7P/s/+z/7P/s/+r/6v/q/+r/7P/s/+z/7P/s/+z/7P/s/+r/6v/q/+r/6v/q/+r/6v/s
/+z/7P/s/+r/6v/q/+r/7P/s/+z/7P/s/+z/7P/s/+z/7P/s/+z/7P/s/+z/7P/s/+z/
7P/t/+3/7f/u/+7/7//w//D/8P/x//H/8v/y//L/8v/0//T/9P/0//L/7//v/+3/7f/t
/+r/6f/o/+f/5//n/+f/5//l/+T/5P/k/+j/6f/q/+r/6f/p/+j/6P/o/+j/6P/o/+j/
6P/o/+j/6P/o/+n/6f/p/+n/6v/q/+z/7P/t/+7/7P/u/+//8v/1//n/AgAQACwAUgBv
AHEAZABXAFUAXwBmAF8ARQAOAMb/fv88/xj/Gv80/1L/bv+E/5j/qP+1/7z/xP/O/9r/
4//q/+7/8f/z//T/9P/1//b/9v/2//j/+f/6//j/+P/5//n/+//8//z//P/8//z//f/9
//3//v/+//////////////////////8AAAEAAQABAAEAAQABAAEAAQABAAIAAgADAAMA
AwADAAQABAAEAAQABAAEAAQABAAFAAYABgAGAAYACAAIAAgACAAJAAkACQAJAAgACQAK
AAoACgAKAAoACgAKAAsACwALAAsADAAMAAwADQANAA0ADgAOAA8ADwAPAA8AEAAQABAA
EAAQABEAEQARABIAEgARABEAEQARABEAEQARABEAEQAQABAAEAAOAAwADAALAAsACgAJ
AAkACAAHAAYABQAEAAEAAQAAAP///f/8//r/+f/4//f/9v/2//b/9v/2//b/9v/2//b/
9v/2//b/9v/2//X/9f/1//X/9f/0//T/9P/0//P/8v/y//L/8v/y//L/8v/y//H/8P/u
/+7/7f/t/+//7//v/+//7//w//D/8P/w//D/8P/w/+//7//v/+//7v/u/+//8P/w/+//
7//v//D/8P/v/+//7//v/+//7//v//D/8P/w//D/8P/x//L/8v/y//L/8v/y//L/8v/y
//L/8v/y//L/8v/z//P/8//z//T/9P/z//P/8//z//P/8//0//T/8//z//P/8//y//L/
8v/x//H/8f/x//H/8f/x//H/8f/y//L/8v/y//L/7//u/+7/7v/u/+3/7f/t/+3/7f/t
/+3/7f/t/+3/7f/t/+z/7P/s/+z/7P/s/+z/7P/s/+z/7P/s/+z/7P/s/+z/7P/s/+z/
7f/r/w==
         </WaveFormData>
      </LeadData>
      <LeadData>
         <LeadByteCountTotal>10000</LeadByteCountTotal>
         <LeadTimeOffset>0</LeadTimeOffset>
         <LeadSampleCountTotal>5000</LeadSampleCountTotal>
         <LeadAmplitudeUnitsPerBit>4.88</LeadAmplitudeUnitsPerBit>
         <LeadAmplitudeUnits>��V</LeadAmplitudeUnits>
         <LeadHighLimit>2147483647</LeadHighLimit>
         <LeadLowLimit>268435456</LeadLowLimit>
         <LeadID>V3</LeadID>
         <LeadOffsetFirstSample>0</LeadOffsetFirstSample>
         <FirstSampleBaseline>0</FirstSampleBaseline>
         <LeadSampleSize>2</LeadSampleSize>
         <LeadOff>FALSE</LeadOff>
         <BaselineSway>FALSE</BaselineSway>
         <ExcessiveACNoise>FALSE</ExcessiveACNoise>
         <MuscleNoise>FALSE</MuscleNoise>
         <LeadDataCRC32>4081487510</LeadDataCRC32>
         <WaveFormData>
7v/u/+7/7v/u/+7/7v/u/+7/7v/u/+7/7P/s/+z/7P/s/+z/7P/s/+z/7P/s/+z/7P/s
/+z/7P/s/+z/7P/s/+z/7P/s/+z/7P/s/+z/7P/s/+z/7P/s/+z/7P/s/+z/7P/s/+z/
7P/s/+z/7P/s/+z/7P/s/+z/7P/s/+z/7P/s/+z/7P/s/+z/7P/s/+z/7P/s/+z/7P/s
/+z/7P/s/+z/7P/s/+z/7P/s/+z/7P/s/+z/7P/s/+z/7P/t/+3/7f/t/+7/7v/v//D/
8P/w//H/8f/y//L/8//z//P/9f/1//X/9f/1//T/9P/0//T/8v/x//H/8P/x//H/8f/x
//D/7//v/+//7//y//L/8P/v/+7/7v/t/+3/7f/t/+3/6v/p/+j/6P/q/+r/6v/q/+r/
6v/q/+v/6//r/+v/6//t/+z/7v/t/+r/6v/w/wMAJABOAHMAkQC2AOwAIwFRAXEBggFv
AR4BpAAiALH/d/9y/4L/kv+g/7D/u//D/8n/0P/W/93/5P/r/+7/8P/x//L/8v/y//L/
8v/y//P/8//1//X/9v/2//b/9v/3//j/+P/4//n/+f/5//n/+v/6//r/+//7//v/+//8
//z//P/8//3//f/+//7//v8AAAAAAQABAP///////wEAAQABAAEAAQABAAIAAgACAAIA
AwADAAMAAwADAAQABQAFAAUABQAFAAUABgAGAAcABwAHAAcABwAJAAkACQAKAAoACgAL
AAsACQAKAAsACwALAAsACwALAAwADAAMAAwACwALAAsACwALAAsADAAMAAwADAAMAAsA
CgAKAAoACgAJAAkACQAIAAkACQAHAAcABgAFAAQAAwACAAEAAAD///7//f/7//r/9//1
//X/8//y//H/8P/w//H/8f/x//P/8//0//b/9//2//f/9//5//n/+f/5//r/+v/6//r/
+v/5//n/+v/6//n/+f/5//f/9//3//b/9f/1//X/9f/1//X/9f/0//T/9P/z//P/9P/0
//L/8v/y//L/8v/y//L/8P/w/+//7v/v//D/8f/x/+//8P/w//D/8P/x//H/8f/x//H/
8f/x//H/8f/y//P/8//z//P/8//z//T/9P/0//T/9P/0//T/9P/0//X/9f/1//X/9f/1
//X/9f/1//X/9v/2//b/9v/2//b/9v/2//b/9v/2//b/9v/2//b/9v/2//b/9v/2//X/
9f/1//X/9f/1//X/9P/0//T/9P/0//L/8v/y//H/8//z//P/8//z//L/8v/y//L/8v/y
//L/8v/y//L/8v/z//P/8v/y//L/8v/y//L/8v/y//H/8f/w//D/8P/x//H/8f/x//H/
7//v/+//7//v/+//7//v/+//7//v/+//8P/w//H/8f/w//D/8P/w//D/8P/w//D/8P/w
//D/8P/w//D/8P/w//D/8P/w//D/8P/w//D/8P/w//D/8P/w//D/8P/w//D/8P/w//D/
8P/w//D/8P/w//D/8P/w//D/8P/w//D/8P/w//D/8P/w//D/8P/w//D/7v/u/+7/7v/w
//D/8P/w//D/8P/w//D/8P/w//D/8P/w//D/8P/x//H/8f/x//L/8v/z//T/9P/0//X/
9f/2//T/9f/1//X/9//3//f/9//3//b/9v/2//j/9v/1//X/8v/x//H/8f/x//D/7//v
/+//8f/0//T/8v/v/+7/7v/t/+3/7f/t/+v/6v/p/+j/6v/q/+r/6v/q/+r/6v/q/+v/
6//r/+v/6//t/+7/7v/t/+z/6v/s//X/EAA4AF8AewCYAMYA/QAzAVcBcgF5AU4B6ABo
AOf/h/9m/3D/hP+W/6b/s/+9/8P/yP/O/9X/3P/j/+j/7P/v//D/8P/w//D/8P/w/+//
7//x//H/9P/0//T/9P/1//b/9v/2//f/9//3//f/+P/4//j/+f/5//n/+f/6//r/+v/6
//v/+//8//z//P/8//z//f/9//3//f/9/////////////////wAAAAAAAAAAAQABAAEA
AQABAAIAAwADAAMAAwADAAMABAAEAAUABQAFAAUABQAFAAUABQAGAAYABgAHAAcABwAI
AAkACQALAAsACwALAAoACgAKAAoACwALAAsACwALAAsADAAMAAwADAAMAAsACgAKAAoA
CgAJAAkACQAIAAcABwAFAAUABAADAAIAAQAAAP///v/9//z/+//5//j/9//1//X/8//y
//H/8P/w/+//7//v//H/8//0//b/9//6//v/+//9//3//f/9//7//P/8//z//P/9//3/
/v/+//3//f/9//v/+//7//r/+f/7//v/+//7//r/+f/3//b/+P/3//f/+P/4//b/9v/2
//b/9v/2//b/9v/2//X/9P/0//T/9P/z//H/8v/y//L/9P/1//X/9f/1//X/9f/1//P/
8//0//X/9f/1//X/9f/1//b/9v/2//j/+P/4//j/+P/4//n/+f/5//n/+f/5//n/+f/5
//n/+v/6//r/+v/4//j/+P/4//j/+P/4//j/+v/6//r/+v/6//r/+v/6//n/+f/5//n/
+f/5//n/+P/6//r/+v/6//j/+P/4//f/+f/5//n/+f/7//r/+v/6//j/+P/4//j/+P/4
//j/+P/7//v/+v/6//j/+P/4//j/+v/6//n/+f/4//j/+P/5//n/+f/5//n/+f/5//n/
+f/7//v/+//7//n/+f/5//n/+v/6//v/+//6//r/+v/6//j/+P/4//j/+P/4//j/+P/4
//r/+v/6//r/+v/6//r/+v/6//r/+v/6//r/+v/6//r/+v/6//r/+v/6//r/+v/6//r/
+v/6//r/+v/6//r/+v/6//r/+v/6//r/+v/6//r/+v/6//r/+v/6//r/+v/8//z//P/8
//r/+v/7//v//f/9//7//v/9//7//v/+/wEAAQACAAIAAQABAAEAAwAFAAUABQAFAAQA
BAAEAAQAAgABAAEAAAD9//3//f/9//z/+//7//v//f8AAAAA/v/9//z//P/7//v/+//7
//v/+v/5//j/+P/2//b/9v/2//j/+P/4//n/+//7//v/+//7//z//v/9//z//P/+/wkA
IgBKAHMAlwC+AOoAGwFHAXEBiAF7ATYBwgA6AL//cf9g/3L/hP+U/6b/tf/D/8//2P/g
/+f/7v/z//j//P///wAAAAAAAAAAAAAAAAEAAQADAAMABAAEAAQABAAFAAYABgAGAAkA
CQAJAAkACgAKAAoACwAJAAkACQAKAAwADAAMAA0ACwAMAAwADAAMAAwADQANAA8ADwAP
ABEADwAPAA8ADwAPABAAEAAQABIAEwATABMAEQARABIAEwAVABUAFQAVABUAFgAWABcA
GQAZABkAGQAZABkAGQAaABgAGAAZABkAGQAaABsAGwAbABsAGwAbAB4AHgAeAB4AHwAf
AB8AHwAfAB8AIAAgACAAIAAgAB8AHAAcABwAHAAbABsAGwAaABsAGwAZABkAGAAXABYA
FQAUABMAEgARABAADwANAAwACwAJAAkABwAEAAMAAgACAAEAAQABAAMAAwAEAAYABwAG
AAcABwAJAAkACQAJAAoACgAKAAoACgAJAAkACgAKAAkACQAJAAcABwAHAAYABQAFAAUA
BQAFAAUABQAEAAQAAgABAAEAAgACAAAAAAAAAAAAAAAAAAAAAAAAAP///v/+//7//v/9
////AAAAAAAA/v////////8BAAEAAQABAAEAAQACAAMAAwADAAMAAwADAAQABAAEAAQA
BAAEAAQABAAEAAUABQAFAAUABQAFAAcABwAHAAcABwAGAAUABAAGAAYABgAGAAQABAAE
AAQABAAEAAQABAAEAAQABAAEAAMAAwADAAMAAwADAAMAAgAEAAQABAAEAAIAAgACAAEA
AQABAAEAAQABAAAAAAAAAP7//v/+//7/AAAAAAAAAAD//////v/+//7//v/+//7//v/+
//3//f/+//7//v///////////////f/9//3//f/9//3//f/9//3//f/9//3//P/8//3/
/f/8//z//P/8//z//P/8//z/+v/6//r/+v/6//r/+v/6//r/+v/6//r/+v/6//r/+v/6
//r/+v/6//r/+v/6//r/+v/6//r/+v/6//r/+v/6//r/+v/6//r/+v/6//r/+v/6//r/
+v/6//r/+v/6//r/+P/4//j/+f/7//v/+//8//z//f/+//7//v//////AAAAAAEAAQAB
AAMAAwADAAMAAQAAAAAAAAAAAP7//f/9//z/+//7//v/+//6//n/+f/5//v//v/+//z/
+f/4//j/9//3//f/9//3//b/9f/0//T/9P/0//T/9P/0//T/9P/1//X/9f/1//X/9//4
//j/9//2//b/+v8NAC4AWAB9AJ8AxgD6ACsBWQF7AYgBZwEMAY4ADgCl/3X/cv+C/5L/
ov+w/7//yf/R/9b/3P/j/+r/8f/2//j/+f/6//r/+v/6//r/+v/7//v//f/9//7//v/+
//7///8AAAAAAAABAAEAAQABAAIAAgACAAMAAwADAAMABAAEAAQABAAFAAMABAAEAAQA
BgAGAAcABwAFAAUABQAHAAcABwAHAAcABwAIAAgACAAIAAkACQAJAAkACQAKAAsACQAJ
AAkACQAJAAoACgALAA0ADQANAA0ADQANAA0ADgAOAA4ADwAPAA8AEAARABEADwAPAA8A
DwASABIAEgASABMAEwATABMAEwATABQAFAASABIAEgARABIAEgASABIADwAPAA8ADgAN
AA0ACwALAAoACQAIAAcABgAFAAQAAwAAAP///f/8//v/+f/5//f/+P/3//b/9v/z//P/
8//1//X/9v/4//n/+P/5//n/+//7//v/+//8//z//P/8//z/+//7//z//P/5//n/+f/3
//n/+f/4//f/9//3//f/9//1//X/9P/0//b/9f/1//b/9P/y//L/8v/y//L/8v/y//L/
8v/x//D/8v/y//L/8f/x//L/8v/y//D/8f/x//H/8f/x//H/8f/z//P/9P/1//X/9f/1
//X/9f/2//b/9v/2//b/9v/2//b/9v/3//f/9//3//f/9//3//f/9//3//j/+P/4//j/
+P/4//j/+P/4//j/+P/4//j/+P/4//j/9v/2//b/9v/3//f/9//3//f/9//3//b/9v/2
//b/9v/0//T/9P/z//X/9f/1//X/9f/0//T/9P/0//T/9P/0//L/8v/y//L/8//z//L/
8v/0//T/9P/0//T/9P/z//P/8v/y//L/8//z//P/8//z//P/8//z//P/8//z//P/8//z
//P/8//z//L/8v/z//P/8v/y//L/8v/y//L/8v/y//L/8v/y//L/8v/y//L/8v/y//L/
8v/y//L/8v/y//L/8v/y//L/8v/y//L/8v/y//L/8v/y//L/8v/y//L/8v/y//L/8v/y
//L/8v/y//L/8P/w//D/8P/y//L/8v/y//L/8v/y//L/8P/w//D/8P/y//L/8v/y//D/
8P/x//H/8//z//T/9P/z//T/9P/0//X/9f/2//b/9//3//f/+f/5//n/+f/5//j/+P/4
//j/9v/1//X/9P/z//P/8//z//L/8f/x//H/8//2//b/9P/x//D/8P/v/+//7//v/+//
8P/v/+7/7v/s/+z/7P/s/+z/7P/s/+3/7f/t/+3/7f/x//D/7v/v/+7/7P/u//v/GgBC
AGcAhQCmANQADQE/AWMBfgGBAUoB3gBcAN3/h/9u/3r/jP+c/6r/t/+//8f/zv/U/9n/
4P/n/+z/8P/x//D/8P/w//D/8P/w//H/8f/z//P/9P/0//T/9P/1//b/9v/2//f/9//3
//f/+P/4//j/+f/5//n/+f/6//r/+v/6//v/+//8//z//P/8//z//f/9//3//f/9////
///////////9//7//v/+//7//////////////wAAAQABAAEAAQABAP//AAAAAAEAAgAD
AAQABQADAAMAAwAEAAQABAAFAAUABQAGAAcABwAHAAcABwAHAAYABgAGAAYACQAJAAkA
CQAJAAkACgAKAAgACAAIAAcACAAIAAgACAAFAAUABQAEAAMAAwABAAEAAAD///7//f/8
//v/+v/5//j/9//1//T/8//x//H/7//u/+3/7P/s/+v/6//r/+3/7f/u//D/8f/y//P/
8//1//X/9f/1//b/9v/2//b/9v/1//X/9v/2//X/9f/1//P/8//z//L/8f/x//H/8f/x
//H/8f/w//D/8P/v/+//8P/w/+7/7v/u/+7/7v/u/+7/7v/u/+3/7P/s/+z/7P/r/+v/
7P/s/+z/7P/t/+3/7f/v/+//7//v/+3/7f/u/+//7//v/+//7//v//D/8P/w//D/8P/w
//D/8P/w//H/8f/x//H/8f/x//H/8f/x//H/8v/y//L/8v/y//L/8v/y//L/8v/y//L/
8v/y//L/8v/y//L/8v/y//H/8f/x//H/8f/x//H/8P/u/+7/7v/u//D/8P/w/+//7//v
/+//7//v/+7/7v/u/+7/7v/u/+7/7v/u/+7/7v/v/+//7v/u/+z/7P/s/+z/7v/u/+3/
7f/s/+z/7P/t/+3/7f/t/+3/7f/t/+3/7f/t/+3/7f/t/+3/7f/t/+3/7P/s/+3/7f/s
/+z/7P/s/+z/7P/s/+z/7P/s/+z/7P/s/+7/7v/s/+z/7P/s/+z/7P/s/+z/7P/s/+z/
7P/s/+z/7P/s/+z/7P/s/+z/7P/s/+z/7P/s/+z/7P/s/+z/7P/s/+z/7P/s/+z/7P/s
/+z/7P/s/+z/7P/s/+z/7P/s/+z/7P/s/+z/7P/s/+z/7P/s/+z/7P/s/+3/7f/t/+//
8P/w//H/8P/w//D/8f/x//L/8v/z//P/8//1//X/9f/1//X/9P/0//T/9P/y//H/8f/w
/+//7//v/+//7v/t/+3/7f/v//L/8v/w/+3/6v/q/+n/6f/r/+v/6//q/+n/6P/o/+j/
6P/o/+j/6P/o/+j/6f/p/+n/6//r/+v/6v/q/+v/6v/o/+j/9f8UADwAYQB9AJoAyAD/
ADEBVQFuAXEBOgHQAE4Az/93/2D/cP+G/5j/pv+x/7v/wf/I/9D/1//c/+P/6v/q/+v/
7v/u/+7/7v/u/+7/7//v//H/8f/y//L/8v/y//P/9P/0//T/9f/1//X/9f/2//b/9v/3
//n/+f/5//r/+P/4//j/+f/5//r/+v/6//r/+v/7//v//f/9//3///////////////3/
/v/+//7//v//////////////AAABAAMAAwADAAMAAQACAAIAAwADAAMAAwADAAUABQAF
AAYABAAEAAUABQAFAAYABwAHAAcABwAHAAcACgAKAAoACgAJAAkACQAJAAkACQAKAAoA
CgAKAAoACQAIAAgACAAIAAcABwAHAAYABQAFAAMAAwACAAEAAAD///7//f/8//v/+v/5
//f/9v/1//P/8//x//D/7//u/+7/7//v/+//8f/v//D/8v/z//b/9//3//n/+f/5//n/
+v/6//r/+v/6//v/+//8//z/+//7//v/+f/7//v/+v/5//j/9//2//X/9f/1//T/9P/0
//P/8//0//T/8v/y//L/8v/y//L/8v/y//L/8f/w//H/8v/z//P/8//0//T/9P/y//P/
8//z//P/8//z//P/8//z//T/9f/z//P/8//z//P/9P/0//T/9v/2//b/9v/2//b/9//3
//n/+f/5//n/9//3//f/9//4//j/+P/4//r/+v/6//r/+P/4//j/+P/6//r/+v/6//r/
+v/6//r/+f/5//n/+f/5//n/+f/4//j/+P/4//j/+v/6//r/+f/5//n/+f/5//n/+P/4
//j/+P/4//j/+P/2//b/9v/2//f/9//2//b/9//4//n/+v/4//j/9//3//b/9v/2//f/
9//3//f/9//3//f/9//3//f/9//3//f/9//3//f/9//4//j/+f/5//j/+P/4//j/+P/4
//j/+P/4//j/+P/4//j/+P/4//j/+v/6//r/+v/4//j/+P/4//j/+P/4//j/+v/6//r/
+v/6//r/+v/6//r/+v/6//r/+P/4//j/+P/6//r/+v/6//r/+v/6//r/+v/6//r/+v/6
//r/+v/6//r/+//7//v/+//8//z//f/+//7//v//////AAAAAAEAAQABAAMAAwADAAMA
AwACAAIAAgACAAAA//////7//f/////////+//v/+//7//3//v/+//z/+f/6//r/+f/5
//v/+//7//r/9//2//b/9v/4//j/+P/4//j/+P/5//n/+//5//n/+f/6//r/+//+//z/
/P8FACAASABxAJEAtgDiABUBQwFrAYQBewE6AcoARgDH/3P/YP9y/4b/lP+i/7X/w//P
/9j/3v/l/+z/8//4//z///8AAAAAAAAAAAAAAAABAAEAAwADAAQABAAEAAQABQAGAAYA
BgAHAAcABwAHAAgACAAIAAkACQAJAAkACgAKAAoACgALAAsADAAMAAwADAAMAA0ADQAN
AA0ADQAPAA8ADwAPAA8AEQASABIAEgASABMAEwATABEAEQASABMAEQARABEAEQATABQA
FAAVABUAFQAVABUAFwAXABcAGAAWABYAFwAXABcAGAAZABkAGQAZABkAGQAaABoAGgAa
ABsAGwAbABsAHQAdAB4AHgAcABwAHAAbABoAGgAaABoAGQAZABkAGAAZABkAFwAXABYA
FQAUABMAEgARABAADwAOAA0ACwAKAAcABQAFAAMAAgABAAAAAAD///////8BAP//AAAC
AAMABAAFAAUABwAFAAUABQAGAAYABgAGAAYABQAFAAYABgAHAAcABwAFAAMAAwACAAEA
AQABAAEAAQABAAEAAAAAAAIAAQABAAIAAAD+//7//v/+//7//v/+/wAAAAD///7//v/+
//7//f/9//7//v/+//7/////////////////////////AAABAAMAAwADAAMAAwAEAAQA
BAAEAAQABAAEAAQABAAFAAUABwAHAAcABwAHAAcABwAHAAYABgAGAAYACAAIAAgACAAG
AAYABgAGAAYABgAGAAYABgAGAAYABgAFAAUABQAFAAUABQAFAAQABAAEAAQABAAEAAQA
BAADAAMAAwADAAMAAwACAAIAAgACAAIAAgACAAAAAAAAAAAAAQABAAAAAAD+//7//v/+
//7//v/9//3//v/+//7///////////////////////////////////////////////7/
/v///////v/+//7//v/+//7//v/+//7//v/+//7//v/+//7//v/+//7//v/+//z//P/8
//z//v/+//7//v/8//z//P/8//z//P/8//z//P/8//z//P/+//7//v/+//z//P/8//z/
/P/8//z//f////////8AAP7///8AAAAAAAABAAEAAgACAAMAAwADAAMAAwADAAMAAwAC
AAIAAgAEAAIAAQABAP7//f/9//3//f/8//v/+//7//3/AAAAAP7/+//6//r/+f/5//n/
+f/5//j/9//2//b/9v/2//b/9v/2//b/9v/3//f/9//3//n/+f/6//z/+//6//j/+P8D
ABwAQgBrAI0AsgDgABMBQwFrAYYBgQFGAdgAVADV/4P/bv96/4r/mP+o/7f/w//N/9T/
2v/h/+j/7//0//j/+f/8//z/+v/6//r/+v/7//v//f/9/wAAAAAAAAAA//8AAAAAAAAB
AAEAAQABAAIAAgACAAMAAwADAAMABAAEAAQABAAFAAUABgAGAAYABgAGAAcABwAHAAcA
BwAJAAcABwAHAAcABwAIAAgACAAIAAkACQAJAAkACQAKAAsACwALAAsACwAJAAoACgAL
AAsACwALAAsADQANAA0ADgAOAA4ADwAPAA0ADgAPAA8ADwAPAA8ADwAQABAAEAAQABEA
EQARABEAEQARABIAEgAQABAAEAAPABAAEAAQABAADwAPAA8ADgANAA0ACwALAAoACQAI
AAcACAAHAAYABQAEAAMAAQAAAP3/+//7//n/+P/3//b/9v/1//X/9f/3//X/9v/4//n/
+v/7//v//f/9//3//f/+//7//v/+//7/+//7//z//P/5//n/+f/3//n/+f/4//f/9//3
//f/9//1//X/9P/0//T/8//z//T/9P/y//L/8v/y//L/8v/y//L/8v/x//D/8P/w//D/
7//v//D/8P/w//L/8//z//P/8//z//P/8//z//P/9P/1//P/8//z//P/9f/2//b/9v/2
//b/9v/2//b/9v/3//f/9//3//f/9//5//n/+f/5//r/+v/6//r/+v/6//r/+v/6//r/
+v/6//j/+P/4//j/+P/4//j/+P/3//f/9//3//f/9//3//b/+P/4//j/+P/2//b/9v/1
//X/9f/1//X/9f/0//T/9P/0//T/9P/0//T/9P/0//T/9f/1//T/9P/0//T/9P/0//T/
9P/z//P/9P/0//T/9f/1//X/9f/1//X/9f/1//X/8//z//P/8//1//X/9f/1//L/8v/z
//P/9P/0//T/9P/y//L/8v/y//T/9P/0//T/9P/0//T/9P/0//T/9P/0//T/9P/0//T/
9P/0//T/9P/0//T/9P/0//L/8v/y//L/9P/0//T/9P/y//L/8v/y//L/8v/y//L/8v/y
//L/8v/y//L/8v/y//L/8v/y//L/8v/y//L/8v/y//L/8v/y//D/8P/w//D/8v/y//L/
8//x//H/8f/y//L/8//0//T/9P/1//X/9v/4//n/+f/5//n/+f/5//n/+f/4//j/+P/4
//b/9f/1//T/8//z//P/8//y//H/8f/x//P/9v/2//T/8f/w//D/7//v/+//7//v/+7/
7f/s/+z/7P/s/+z/7P/s/+z/7P/t/+3/7f/t/+//8f/y//L/8f/u/+7/7v/5/xYAPgBn
AIUApADQAAkBPQFhAXwBfwFMAeIAYgDh/4n/bv94/4z/nP+q/7f/wf/H/8z/1P/b/+D/
5//s//L/8//y//L/8v/y//L/8v/z//P/9f/1//b/9v/2//b/9//4//j/+P/5//n/+f/5
//r/+v/6//v/+//7//v//P/8//z//P/9//3//v/+//7//v/+//////////////8BAAEA
AQABAAEAAQACAAIAAgAAAAEAAQABAAMAAwAEAAUABQAFAAUABQADAAQABAAFAAUABQAF
AAUABwAHAAcACAAGAAYABwAHAAcACAAJAAkACQAJAAkACQAKAAoACgAKAAsACwALAAsA
CwALAAwADAAMAAwADAALAAoACgAKAAoACQAJAAkACAAHAAcABQAFAAQAAwACAAEAAAD/
//7//f/8//v/+f/4//f/9f/1//P/8v/x//D/8P/v/+//7//x//H/8v/0//X/9P/1//X/
9//5//n/+f/6//r/+v/6//r/+f/5//r/+v/5//n/+f/3//f/9//2//X/9f/1//X/9f/1
//X/9P/0//T/8//z//T/9P/y//L/8v/y//L/8v/y//L/8v/x//D/8v/y//L/8f/v//D/
8P/w/+7/7//v/+//7//v/+//7//x//H/8v/z//H/8f/x//H/8f/y//L/8v/0//T/9P/0
//T/9P/1//X/9f/1//X/9f/1//X/9f/1//T/9P/0//T/9P/0//T/9P/0//T/9P/0//T/
9P/0//T/9P/0//T/9P/z//P/8//z//X/9f/1//T/9P/0//T/9P/0//T/9P/z//P/8//z
//P/8//y//L/8v/y//L/8v/y//L/8v/y//L/8f/x//D/8P/y//L/8v/y//L/8v/x//H/
8P/w//D/8f/x//H/8f/x//H/8f/x//H/8f/x//H/8f/x//H/8f/x//D/8P/x//H/8P/w
//D/8P/y//L/8v/y//L/8v/y//L/8v/y//D/8v/y//L/8v/y//L/8v/y//L/8v/y//L/
8v/y//L/8v/y//D/8P/w//D/8v/y//L/8v/y//L/8v/y//L/8v/y//L/8v/y//L/8v/y
//L/8v/y//L/8v/y//L/8v/y//L/8v/y//L/8v/y//L/8v/y//L/8v/y//L/8v/y//L/
8//z//P/8//0//T/9//4//j/+P/5//n/+v/6//v/+//7//3//f/9//3//f/8//z//P/8
//j/9//3//b/9//3//f/9//0//P/8//z//f/+v/6//j/9f/0//T/8//z//P/8//z//D/
7//u/+7/7v/u/+7/7v/u/+7/7v/v//H/8f/x//H/8f/y//T/8//y//D/8P/5/xIAOABf
AHsAlgC+APcAKQFRAW4BewFWAfgAfAD5/4//aP9w/4b/mP+o/7X/wf/J/87/1P/b/+L/
6//w//L/9f/2//b/9v/2//b/9v/3//f/+f/5//r/+v/6//r/+//8//z//P/9//3//f/9
//7//v/+////////////AAAAAAAAAAABAAMABAAEAAQAAgACAAMAAwADAAMAAwAFAAUA
BQAFAAUABQAGAAYABgAGAAcABwAHAAcABwAIAAkACwALAAsACwAJAAoACgALAAsACwAL
AAsACwALAAsADAAMAAwADQANAA0ADgAPAA8ADwAPAA8ADwAQABAAEAAQABEAEQARABEA
EQARABIAEgASABIAEgARABAAEAAQABAADwAPAA8ADgANAA0ACwALAAoACQAIAAcACAAH
AAYABQACAAEA///+//3/+//7//n/+P/3//b/9v/1//X/9f/3//f/+P/6//v//P/9//3/
//8BAAEAAQACAAIAAgACAAIAAQABAAIAAgABAAEAAQD//wEAAQAAAP//////////////
/////v/+//7//f/9//7/AAD+//7//v/+//7//v/+//7//v/9//z//P/8//z/+//7//z/
/P/8//z//f/9//3//f/9//3//f/9//3//v//////////////AQACAAIAAgACAAIAAgAC
AAIAAgADAAMAAwADAAMAAwADAAMAAwADAAQABAAEAAQABAAEAAQABAAEAAQABAAEAAQA
BAAEAAQABAAEAAQABAAFAAUABQAFAAUABQAFAAQAAgACAAIAAgACAAIAAgABAAEAAQAB
AAEAAQAAAAAAAAAAAAAAAAAAAAAAAAAAAAAA//////7//v8AAAAAAAAAAAAAAAD/////
AAD+/w==
         </WaveFormData>
      </LeadData>
      <LeadData>
         <LeadByteCountTotal>10000</LeadByteCountTotal>
         <LeadTimeOffset>0</LeadTimeOffset>
         <LeadSampleCountTotal>5000</LeadSampleCountTotal>
         <LeadAmplitudeUnitsPerBit>4.88</LeadAmplitudeUnitsPerBit>
         <LeadAmplitudeUnits>��V</LeadAmplitudeUnits>
         <LeadHighLimit>2147483647</LeadHighLimit>
         <LeadLowLimit>268435456</LeadLowLimit>
         <LeadID>V4</LeadID>
         <LeadOffsetFirstSample>0</LeadOffsetFirstSample>
         <FirstSampleBaseline>0</FirstSampleBaseline>
         <LeadSampleSize>2</LeadSampleSize>
         <LeadOff>FALSE</LeadOff>
         <BaselineSway>FALSE</BaselineSway>
         <ExcessiveACNoise>FALSE</ExcessiveACNoise>
         <MuscleNoise>FALSE</MuscleNoise>
         <LeadDataCRC32>417244704</LeadDataCRC32>
         <WaveFormData>
7P/s/+z/7P/s/+z/7P/s/+z/7P/s/+z/6v/q/+r/6v/s/+z/7P/s/+z/7P/s/+z/7P/s
/+z/7P/q/+r/6v/q/+z/7P/s/+z/7P/s/+z/7P/s/+z/7P/s/+z/7P/s/+z/6v/q/+r/
6v/q/+r/6v/q/+z/7P/s/+z/7P/s/+z/7P/q/+r/6v/q/+z/7P/s/+z/7P/s/+z/7P/q
/+r/6v/q/+r/6//r/+v/6//r/+r/6v/r/+v/6//r/+v/6//r/+v/7f/t/+7/7//t/+7/
7v/w//L/8v/y//P/8v/y//P/8//1//X/9v/2//b/9//3//b/9v/0//P/8v/y//P/8//z
//P/8f/x//L/9P/1//X/8//w//D/7//u/+//7v/u/+3/6//q/+n/6f/p/+j/6P/o/+j/
6P/p/+n/6f/p/+n/6f/r/+r/6v/m/9//2f/Z/+P//v8kAEsAdwCwAPwARwGCAbUB5AHv
Aa8BOAGwADYA7f/U/9H/z//R/9T/1//X/9j/2//e/+H/5P/p/+r/6//u/+z/6//p/+r/
6v/q/+r/6v/q/+r/7P/s/+3/7f/t/+7/7v/u/+7/7v/v/+//7//v//D/8P/x//H/8f/x
//H/8f/x//H/8f/y//L/8v/y//L/8//z//P/8//z//T/9P/0//T/9f/0//T/9P/0//b/
9v/2//b/9v/3//f/+P/2//b/9v/2//f/9//3//f/9//3//f/9//4//n/+f/4//j/+f/5
//n/+f/6//r/+v/7//v/+//7//v//P/8//z//P/8//3//f/9//3//f/9//v/+//7//v/
+//6//r/+f/7//v/+//6//j/+P/4//b/9v/2//b/9v/0//P/8//z//P/8f/w//D/7//u
/+3/7f/s/+v/6//r/+3/7f/t/+7/8P/x//L/8//0//T/9P/2//X/9f/1//X/9v/2//b/
9v/3//f/9v/2//b/9v/2//T/9P/0//T/9P/0//T/8//z//P/8//y//L/8P/w//D/8P/y
//H/8f/w//D/8P/w//D/7v/t/+3/7f/t/+3/7f/s/+7/7v/u/+7/7v/u/+7/7v/u/+7/
7v/u/+//7//v/+//7//v/+//7//v/+//7//v/+3/7f/u/+7/7v/u/+7/7v/v/+//7//v
/+//7//v/+//8P/w//D/8P/w//D/8P/w//L/8v/y//L/8P/w//D/8P/w//D/8P/v/+//
7//v/+//7//v/+//7//v/+//7//v/+//7//v/+//7//u/+7/7f/v/+//7//v/+7/7v/u
/+3/7f/u/+7/7v/t/+3/7f/t/+7/7v/u/+7/7v/u/+7/7f/t/+3/7f/t/+3/7f/u/+7/
7v/u/+z/7P/s/+z/7P/s/+z/7P/s/+z/7P/s/+z/7P/t/+3/7f/t/+3/7P/s/+z/7P/s
/+z/6//t/+7/7P/s/+z/7P/s/+z/7P/s/+z/7P/s/+z/7P/s/+z/7P/s/+z/7P/s/+z/
7P/s/+z/7P/s/+z/7P/s/+z/6v/q/+r/6v/s/+z/7P/s/+z/7P/s/+z/7P/s/+z/7P/s
/+z/7f/t/+3/7f/t/+z/7P/t/+3/7f/r/+v/6//r/+v/6//r/+z/7//v//D/8P/y//L/
8v/y//H/8v/y//P/9f/1//X/9v/2//j/+f/5//j/+P/2//X/8v/y//P/8//z//H/7//v
//D/8v/z//P/8f/u/+7/7f/s/+v/6v/q/+n/6f/o/+f/5//n/+b/5v/m/+b/5v/n/+f/
5//n/+f/5//n/+j/6P/m/+H/2//X/9v/7v8OADMAVwCEAMQADQFOAX8BrgHRAb8BZgHm
AGQA///O/8P/xf/J/9D/0//T/9T/1f/W/9n/3v/h/+T/5//q/+j/5//n/+j/6P/o/+b/
5v/m/+b/6P/o/+n/6f/n/+j/6P/o/+r/6v/r/+v/6//r/+z/7P/t/+3/7f/t/+3/7f/t
/+3/7f/u/+7/7v/u/+7/7//v/+//7//v//D/8P/w//D/8f/y//L/8v/y//L/8v/y//L/
8v/z//P/9P/0//T/9P/0//X/9f/1//X/9//3//f/9//2//f/9//2//j/+f/5//n/+f/6
//r/+v/7//v/+//7//n/+v/6//r/+v/6//v/+//9//3//f/9//3//f/9//3//f/8//z/
+//7//v/+//6//r/+v/6//j/+v/6//r/+v/2//X/9f/1//X/8//y//L/8//y//H/8f/w
/+//7//v/+//7//v//D/8v/z//T/9f/3//j/+f/8//v/+//7//v/+v/6//r/+v/7//v/
+v/6//v//P/9//z//P/8//z//P/6//r/+f/5//f/9//2//b/9v/2//b/9v/4//f/9//2
//b/9v/2//b/+P/3//f/9//3//f/9//2//T/9P/0//T/9v/2//b/9v/2//b/9v/2//X/
9f/1//X/9f/1//X/9f/1//X/9f/1//X/9f/2//b/+P/4//j/+P/5//n/+f/5//f/9//3
//f/+v/6//r/+v/4//j/+P/4//j/+P/4//j/+v/6//r/+v/8//z//P/7//n/+f/5//n/
+f/5//n/+f/7//v/+//7//v/+//7//v/+//6//r/+f/5//n/+f/5//r/+v/6//n/+f/6
//r/+v/6//v//P/9//z//P/8//z//P/8//z/+//7//v/+//7//v/+//8//z//P/8//r/
+v/8//z//P/8//z//P/8//z//P/8//z//P/9//3//f/9/////v/+//7//P/8//z/+//7
//7//v/8//z//P/8//z//P/8//z//P/+//7//v/+//7//v/+//7//v/+//7//v/+//7/
/v/+//z//P/8//z//P/8//z//P/+//7//v/+//7///////////////7//v//////////
/////////////////wAAAQABAAIAAgAEAAQABAAEAAUABgAGAAcABwAJAAkACgAKAAwA
DQANAAwADgAMAAsACgAJAAkACAAHAAUAAwADAAQABwAJAAoACQAEAAQAAwACAAMAAgAC
AAEAAQAAAP/////9//z//P/8//z//P/9//3//f/9//3//f/9//7/AAD+//n/8//v//P/
BgAoAE8AeQCwAPYAQQGGAb8B7AH9Ac8BYAHUAFIA+f/S/8//0f/T/9r/3//j/+j/7f/w
//X/+P/7//7/AQACAAQAAQABAAIAAgACAAIAAgACAAIABAAEAAUABQAFAAYABgAGAAYA
BgAHAAcABwAHAAgACAAJAAkACQAJAAsACwALAAsACQAKAAoACgAMAAwADQANAA8ADwAP
ABAAEAAQABAAEQAQABAAEAAQABEAEgATABQAEwATABIAEgAUABQAFAAUABUAFQAVABUA
FgAXABgAGQAYABkAGQAYABcAFwAWABUAFwAYABgAGAAXABcAFwAXABgAGgAbABwAHAAc
AB0AHQAdAB0AHQAdAB8AHwAfAB8AHQAcABwAGwAbABsAGwAaABoAGgAaABgAGAAYABgA
GAAWABUAFQAVABUAEwASABIAEQAQAA8ADwALAAkACAAHAAkACQAJAAoACwALAAsACwAM
AAwADAAOABEAEQARABEAEgASABIAEgARABEAEAAQABAAEAAQAA4ADgAOAA4ADgAOAA4A
DQANAA0ADQAMAAwACgAKAAoACgAMAAsACwAKAAgACAAIAAgACAAHAAcABwAHAAcABwAG
AAYABgAGAAYABgAGAAYABgAGAAYABgAGAAkACQAJAAkACQAJAAkACQAJAAkACQAJAAkA
CQAKAAoACAAIAAgACAALAAsACwALAAsACwALAAsACgAKAAoACgAKAAoACgAKAAgACAAI
AAgABgAGAAYABgAIAAgACAAHAAcABwAHAAcACQAJAAkACQAHAAcABwAHAAcABwAHAAcA
BwAGAAYABQAFAAUABQAFAAQABAAEAAMAAwAEAAQABAADAAMAAwADAAIAAgACAAIAAgAC
AAIAAQABAAEAAQABAAEAAQACAAIAAgACAAAAAAACAAIAAgACAAAAAAAAAAAAAAAAAAAA
AAABAAEAAQABAP///v/+//7//v/+//7//f/9//7//v8AAP7//v/+//7//v/+//7//v/8
//z//P/8//z//P/8//z//P/8//z//P/8//z//P/8//z//P/8//z/+v/6//v/+//7//v/
+//6//z//f/9//3/+//7//v/+//9//3//f/+//3//f/+//7/AAAAAAAAAAABAAIAAgAD
AAMAAwADAAQAAgAEAAUABQAGAAYABAADAAIAAgADAAMAAQD///3//f8AAAIAAwADAAAA
/P/7//n/+v/5//j/+P/3//f/9v/1//X/9f/0//T/9P/0//T/9f/1//X/9f/1//P/9f/2
//T/8P/r/+P/4//v/wgALgBXAIUAxAAUAV0BnAHRAfwB+wGxATABpgAwAOv/1P/P/8//
0//Y/9v/3f/g/+P/5v/p/+z/7//y//X/9P/0//P/8//0//T/9P/0//T/9P/0//T/9P/1
//X/9f/2//b/9v/2//b/9//3//X/9f/2//b/9//3//f/9//3//f/9//3//f/+P/4//j/
+P/4//n/+f/5//n/+f/6//r/+v/6//v//P/8//z//P/8//z//P/8//z//f/9//7//P/8
//z//P/9//3//f/9//3//f/9//3//v///////v/+////////////AAAAAAAAAQABAAEA
AQABAAIAAgACAAIAAgADAAMAAwADAAMAAwADAAMAAwADAAMAAgACAAEAAQABAAEAAAAA
AAAAAAD+//7//v/+//7//P/7//v/+//5//f/9v/2//X/9P/z//P/9P/z//P/8//x//H/
8f/y//L/8//0//X/+P/4//j/+v/5//n/+f/5//r/+v/6//r/+f/5//j/+P/2//b/9v/0
//b/9v/2//b/9P/0//P/8//z//P/8v/y//L/8v/y//L/8v/x//H/8P/w//D/8P/w//D/
7//v/+//7//v/+//7v/u/+7/7v/u/+7/7v/u/+7/7v/u/+7/7v/v/+//7//v//H/8f/x
//H/8f/x//H/8f/x//H/8v/y//L/8v/y//L/8//z//P/8//z//P/8//z//T/9P/0//T/
8v/y//L/8v/y//L/8v/y//T/9P/0//T/8v/y//L/8f/x//H/8f/x//H/8f/x//H/8f/x
//H/8f/x//H/8f/x//H/8P/w/+//7//v/+//7//w//D/8P/v/+//8P/w//D/7//v/+//
7//w//D/8P/w//D/8P/w/+//7//v/+//7//v/+//8P/w//D/8P/u/+7/7v/u/+7/7v/u
/+7/7v/u//D/8P/w//D/7//v/+//7//v/+7/7v/u/+7/7v/u/+3/7f/u/+7/7v/u/+7/
7v/u/+7/7v/u/+7/7v/u/+7/7v/u/+7/7v/u/+7/7v/u/+7/7v/u/+7/7v/s/+z/7P/s
/+7/7v/u/+7/7P/s/+z/7P/u/+7/7v/u/+z/7f/t/+3/7f/t/+z/7P/t/+3/7f/t/+3/
7f/t/+3/7f/t/+7/7//v//D/8P/y//L/8v/y//P/9P/0//X/9f/1//X/9v/2//b/9//3
//b/+P/2//X/9P/y//P/8//z//P/8f/x//L/9P/1//X/8//u/+7/7f/s/+3/7P/s/+v/
6//q/+n/6f/p/+j/6P/o/+j/6P/p/+n/6f/p/+n/6f/r/+r/6P/m/+H/2//X/93/9P8U
ADkAYQCUANQAIQFgAZMBxAHjAccBZgHiAGAA///U/8v/y//N/9L/1f/V/9T/1f/Y/9v/
3v/h/+b/6f/o/+j/5//l/+b/5v/m/+b/5v/m/+b/6P/o/+n/6f/n/+j/6P/o/+j/6P/p
/+n/6//r/+z/7P/r/+v/6//r/+v/6//r/+v/6//s/+z/7P/s/+z/7f/t/+3/7f/t/+7/
7v/u/+7/7//u/+7/7v/u//D/8P/w//D/8P/x//H/8v/w//D/8P/w/+//7//v/+//8f/x
//H/8f/y//P/8//y//L/8//z//P/8//0//T/9P/1//X/9f/1//P/9P/0//T/9v/2//f/
9//3//f/9//3//f/9//3//f/9//2//b/9f/z//P/8//y//L/8v/y//D/8P/w//D/8P/u
/+3/7f/t/+3/6//q/+r/6f/o/+f/5//m/+X/5f/l/+P/4//j/+T/5v/n/+j/6f/q/+r/
6v/s/+3/7f/t/+3/7v/u/+7/7v/v/+//7v/u/+7/7v/u/+z/7P/s/+z/7P/s/+z/6//r
/+v/6//q/+r/6v/q/+r/6v/q/+n/6f/o/+j/6P/o/+j/6P/n/+f/5//n/+f/5//m/+b/
5v/m/+b/6P/o/+j/6P/m/+b/5v/m/+f/5//n/+f/5//n/+f/5//n/+f/5//n/+X/5f/m
/+b/6P/o/+j/6P/n/+f/5//n/+f/5//n/+f/6P/o/+j/6P/o/+j/6P/o/+j/6P/o/+j/
6P/o/+j/6P/o/+j/6P/n/+f/5//n/+f/6f/p/+n/6f/n/+f/5//n/+f/5//n/+f/5//m
/+b/5f/n/+f/5//n/+b/5v/m/+X/5f/m/+b/5v/l/+X/5f/l/+T/5P/k/+T/5P/k/+T/
4//l/+X/5f/l/+X/5f/m/+b/5v/m/+T/5P/k/+T/5P/k/+T/5P/k/+T/5P/k/+T/5P/l
/+X/5f/l/+X/5P/k/+T/5P/k/+T/4//l/+T/5v/k/+b/5v/m/+b/5P/k/+T/5P/k/+T/
5P/k/+T/5P/k/+T/5P/k/+T/5P/k/+T/5P/k/+T/5P/k/+T/5P/k/+T/5P/k/+T/5P/k
/+T/5P/k/+T/5P/k/+T/5P/j/+P/4//j/+X/5P/k/+X/4//j/+P/4//l/+X/5f/l/+f/
6P/p/+n/6v/q/+z/7P/q/+r/6//s/+7/7//v/+//7//w//D/8v/x//H/8P/w/+7/7f/s
/+z/7//v/+//7f/p/+n/6v/s/+//7//t/+r/6P/n/+b/5f/m/+b/5f/l/+T/4//j/+P/
4v/i/+L/4v/g/+H/4f/h/+H/4//j/+P/4v/i/+D/2//V/9H/1//s/wwAMQBXAIYAxAAL
AUgBdwGkAcEBowFEAcQARgDp/8L/vf+//8X/yv/N/83/zv/P/9T/1//a/93/4P/h/+L/
4v/j/+H/4v/i/+L/4v/i/+L/4v/i/+L/4//j/+X/5v/m/+b/5P/k/+X/5f/l/+X/5v/m
/+n/6f/p/+n/5//n/+f/5//p/+r/6v/q/+j/6P/p/+n/6//r/+v/7P/s/+z/7P/t/+7/
7v/u/+7/8P/w//D/8P/w//H/8f/y//L/8v/y//L/8//z//P/8//z//P/8//z//b/9//3
//b/9P/1//X/9f/3//j/+P/4//n/+f/5//n/+f/6//r/+v/6//r/+//7//v/+//7//v/
/f/9//3//f/9//z//P/7//v/+//7//r/+v/6//r/+P/4//j/+P/4//j/9//3//f/+f/3
//b/9v/3//b/9f/1//b/9f/1//X/8//z//P/9P/2//f/+P/5//z//P/8//7/////////
///+//7//v/+/wEAAQAAAAAAAAAAAAAA/v/+//7//v/+//7//v/9//3//f/9//z//P/8
//z//P/8//z/+//7//r/+v/6//r/+v/6//n/+f/5//v/+//7//r//P/8//z//P/6//r/
+v/6//z//P/8//z//P/7//r/+f/7//v/+//7//v/+//7//v//f/9//7//v/8//z//P/8
/////////////f/9//3//f/+//7//v/+/wAAAAAAAAAA/v/+//7//v8AAAAAAAAAAAAA
AAAAAP//AQABAAEAAQD//////////wEAAQABAAEAAQABAAEAAQABAAAAAAD/////////
////AAAAAAAA/////wAAAAAAAP////////////8AAAEAAgAAAAAAAAD/////////////
/////wAAAAAAAAAA/v/+/wAAAAAAAAAAAAAAAAAAAAAAAAAAAAAAAAEAAQABAAEAAQAA
AAAAAAAAAAAAAAD//////v/+//7/AAAAAAAAAAD+//7//v/+//7//v/+//7/AAAAAAAA
AAACAAIAAgACAAIAAgACAAIAAQAAAP///v8AAAAAAAAAAAEAAQABAAEA///+//7///8B
AAEAAQABAAMAAwADAAMAAwAEAAUABQAEAAQABgAGAAYABgAHAAgACAAJAAkACQAJAAoA
CgAMAA0ADQAMAAwACwALAAsADAALAAsACwAJAAcABwAIAAoACQAJAAcABAAGAAUABAAD
AAQABAADAAMAAQD///7//f/+//7//v/+//7///////////////3///8AAPz//P/7//X/
7//z/wgAKABLAHMApgDoADMBcgGpAdgB7QHFAV4B1ABSAPf/0v/P/9H/0//Y/9//5f/o
/+v/7v/z//b/+f/8////AAAAAP////8AAAAAAAADAAYACQAMAAoACgALAAsACQAKAAoA
CgAKAAoACwALAAkACQAKAAoACwALAAsACwALAAsACwALAAkACgAKAAoADAAMAA0ADQAL
AAsACwAMAA4ADgAOAA8AEAAQABAAEAAQABAAEAAQAA4ADwAPABAADgAOAA4ADgARABEA
EQARABIAEwAUABUAFQAVABQAEgAUABUAFQAVABUAFgAWABYAFQAVABUAFQAVABYAFgAW
ABgAGAAZABkAGQAZABkAGQAZABkAGQAZABkAGAAYABcAFwAXABcAFgAWABYAFgAUABIA
EgASABIAEgARABEAEQARAA8ADgAOAAwACgAIAAcABgAFAAUABQADAAMAAwAEAAgACQAK
AAsADAAMAAwADgANAA0ADQANAA4ADgAOAA4ADwAPAA4ADgAOAA4ADgAMAAoACgAKAAoA
CgAKAAkACQALAAsACgAKAAoACgAKAAoACAAHAAcABgAGAAYABgAGAAYABQAFAAUABQAF
AAUABAACAAIAAgACAAQABAAEAAQABAAEAAQABAAFAAUABQAFAAUABQAFAAUABQAFAAUA
BQAFAAUABgAGAAgACAAIAAgACQAJAAkACQAJAAkACQAJAAgACAAIAAgACAAIAAgACAAK
AAoACgAKAAoACgAKAAoACAAIAAgABwAHAAcABwAHAAkACQAJAAkABwAHAAcABwAHAAcA
BwAHAAcABgAGAAUABQAFAAUABQAGAAYABgAFAAUABgAGAAYABQAFAAUABQAEAAQABAAE
AAIAAgACAAEAAQABAAEAAQADAAMABAAEAAQABAACAAIAAgACAAIAAgACAAIAAgACAAIA
AgACAAIAAQABAAEAAQADAAIAAgACAAIAAgACAAEAAQACAAIAAgACAAIAAgACAAEAAAD/
//7/AAAAAAAAAAAAAAAAAAAAAAAAAAAAAAAAAAAAAAEAAQABAAEAAQAAAP7/////////
//////////8BAAEAAQACAAEAAQACAAIABAAEAAQABAAFAAYABgAHAAUABQAFAAYABgAI
AAkACQAKAAoACAAHAAQABAAFAAUABQADAAEAAQACAAQABQAFAAMAAAAAAP///v/9//z/
/P/7//v/+v/5//n/+f/4//j/+P/4//j/+f/3//f/9//3//n/+f/6//r/+P/z/+v/5f/r
//7/HABFAG8AogDoADcBfgG1AeYBAQLfAXgB7ABmAAUA3P/T/9H/0f/W/93/3//i/+P/
5v/r/+7/8f/0//f/+P/4//f/9f/2//b/9v/2//b/9v/2//b/9v/3//f/9//4//j/+P/4
//j/+f/5//n/+f/6//r/+//7//v/+//7//v/+//7//v//P/8//z/+v/6//v/+//7//v/
+//8//z//P/8//3//v/+//7//v/+//7//v/+//7//////wAAAAAAAAAAAAD/////////
////////////AAABAAEAAAAAAAEAAQABAAEAAgACAAIAAwADAAMAAwADAAQABAAEAAQA
BAAFAAUAAwADAAMAAwADAAMAAwADAAUABAAEAAMAAwADAAMAAgAAAAAAAAD+//7//v/+
//7//v/9//3//f/9//v/+v/6//n/+P/3//f/9v/1//X/9f/1//X/9f/2//f/9//3//f/
+v/6//r//P/7//v/+//7//z//P/8//z/+//7//r/+v/6//r/+v/4//j/+P/4//j/+P/4
//f/9//1//X/9P/0//T/9P/0//T/9P/z//P/8v/y//L/8v/y//L/8f/x//H/8f/x//H/
8P/w//D/8P/w//D/8P/w//D/8P/w//D/8P/x//H/8f/x//H/8f/x//H/8f/x//H/8f/z
//P/9P/0//T/9P/0//T/9f/1//X/9f/1//X/9f/1//b/9v/2//b/9v/2//b/9v/2//b/
9v/2//b/9v/2//b/9v/2//b/9f/1//X/9f/1//P/8//z//P/8//z//P/8//z//P/8//z
//P/8v/y//H/8//z//P/8//y//L/8v/x//H/8v/y//L/8//z//P/8//y//L/8v/y//L/
8v/y//H/8f/x//H/8f/x//H/8v/y//L/8v/w//D/8v/y//L/8v/y//L/8v/y//L/8v/y
//L/8f/x//H/8f/x//D/8P/w//L/8v/y//H/8//y//L/8v/w//D/8P/w//D/8P/w//D/
8P/w//D/8P/w//D/8P/w//D/8P/w//D/8P/w//D/8P/w//D/8P/w//D/8P/w//D/7v/u
/+7/7v/u/+7/7v/u/+7/7v/u/+7/7v/u/+//7//v/+//7//u/+z/7f/t/+3/7//v/+//
7//v/+//7//w//H/8f/y//L/8v/y//L/8v/1//b/9v/3//X/9f/1//b/9v/4//n/+f/4
//j/9v/1//T/9P/1//X/9f/z//H/8f/0//b/9//3//P/8P/w/+//7v/t/+z/7P/r/+v/
6v/p/+n/6f/o/+j/6P/o/+j/6f/p/+n/6f/p/+n/6//s/+z/6v/j/9v/1//d//D/EgA3
AF8AkADQABsBXgGPAcAB3wHHAWgB5gBkAAEA0v/J/8n/zf/S/9X/1f/W/9n/3P/d/+D/
4//o/+v/7P/s/+v/6f/q/+r/6v/q/+r/6v/q/+r/6v/r/+v/6//s/+z/7P/s/+z/7f/t
/+3/7f/u/+7/7f/t/+3/7f/v/+//7//v/+//8P/w//D/8P/w//H/8f/x//H/8f/y//D/
8P/w//H/8v/y//L/8v/y//L/8v/y//L/8//z//T/8v/y//L/8v/1//X/9f/1//X/9f/1
//X/9P/1//X/9P/2//f/9//3//f/+P/4//j/+f/5//n/+f/5//r/+v/6//j/+P/5//n/
+//7//v/+//5//n/+f/5//n/+P/4//f/9//3//f/9v/2//b/9v/0//T/9P/0//T/8v/x
//H/8f/x/+//7v/u/+3/7P/r/+v/6v/p/+n/6f/p/+n/6f/q/+r/6//s/+3/7v/u/+7/
8P/z//P/8//z//T/9P/0//T/9f/1//T/9P/0//T/9P/y//D/8P/w//D/8P/w/+//7//v
/+//7v/u/+7/7v/u/+7/7v/t/+3/7P/s/+z/7P/s/+z/6//r/+v/6//r/+v/6v/q/+r/
6v/q/+r/6v/q/+r/6v/q/+r/6v/p/+n/6f/p/+n/6f/p/+n/6//r/+v/6//r/+v/7P/s
/+r/6v/q/+r/6//r/+v/6//r/+v/6//r/+z/7P/s/+z/7P/s/+z/7P/s/+z/7P/s/+z/
7P/s/+z/7P/s/+z/6//r/+v/6//r/+3/7f/t/+3/6//r/+v/6//r/+v/6//r/+3/7P/s
/+v/6//r/+v/6//q/+r/6v/p/+n/6v/q/+r/6//r/+v/6//q/+r/6v/q/+r/6v/q/+n/
6//r/+v/6//p/+n/6v/q/+z/7P/q/+r/6v/q/+r/6v/q/+r/6v/q/+r/6v/q/+r/6f/p
/+n/6f/r/+r/6v/q/+r/6v/q/+n/6//q/+r/6v/q/+r/6v/q/+r/6v/q/+r/6v/q/+r/
6v/q/+r/6v/q/+r/6v/q/+r/6v/q/+r/6v/s/+z/7P/s/+r/6v/q/+r/7P/s/+z/7P/q
/+r/6v/q/+r/6v/q/+r/6v/q/+r/6v/q/+v/6//r/+v/6//q/+r/7f/t/+3/7f/r/+v/
6//r/+v/6//s/+3/7f/u/+7/8P/y//L/8v/z//T/9P/1//X/9f/1//b/9v/2//f/9//2
//b/9P/z//L/9P/1//X/9f/x/+//7//w//L/8//z//H/7v/u/+3/7P/r/+r/6v/p/+n/
6P/n/+f/5//m/+b/5v/m/+b/5//n/+f/5//n/+f/6f/o/+j/6P/j/93/1//b/+z/CgAt
AE8AegC2APsAOgFrAZoBwQG3AWgB7ABsAAEAzP+//8P/x//M/9H/0//U/9X/1v/Z/97/
4f/m/+n/6v/q/+n/5//o/+j/6P/o/+j/6P/o/+r/6v/r/+v/6//s/+z/7P/q/+r/6//r
/+3/7f/u/+7/7f/t/+3/7f/v/+//7//v/+//8P/w//D/8P/w//H/8f/x//H/8f/y//L/
8v/y//P/9P/0//T/9P/0//T/9P/0//T/9f/1//b/9v/2//b/9v/1//X/9f/1//f/9//3
//f/9v/3//f/9v/4//n/+f/5//n/+v/6//r/+//7//v/+//7//z//P/8//z//P/9//3/
/f/9//3//f/9//3//f/9//3//P/8//v//f/9//3//P/8//z//P/6//j/+P/4//j/9v/1
//X/9f/1//P/8v/y//H/8P/v/+//7v/t/+3/7f/t/+3/7f/u//D/8f/y//P/9v/2//b/
+P/5//n/+f/5//j/+P/4//j/+f/5//j/+P/6//r/+v/4//j/+P/4//j/+P/4//f/9//3
//f/9v/2//b/9v/2//b/+P/3//f/9v/2//b/9v/2//b/9f/1//X/9f/1//X/9P/y//L/
8v/y//T/9P/0//T/9P/0//T/9P/1//X/9f/1//f/9//3//f/9//3//f/9//3//f/+P/4
//j/+P/4//j/9//3//f/9//3//f/9//3//j/+P/4//j/+v/6//r/+v/6//r/+v/6//r/
+v/6//r/+v/6//r/+f/7//v/+//7//v/+//7//v/+v/5//j/9//5//n/+f/5//n/+P/4
//f/+f/5//n/+f/4//j/+P/3//f/+P/4//j/+f/5//n/+f/4//j/+P/4//j/+P/4//f/
9//3/w==
         </WaveFormData>
      </LeadData>
      <LeadData>
         <LeadByteCountTotal>10000</LeadByteCountTotal>
         <LeadTimeOffset>0</LeadTimeOffset>
         <LeadSampleCountTotal>5000</LeadSampleCountTotal>
         <LeadAmplitudeUnitsPerBit>4.88</LeadAmplitudeUnitsPerBit>
         <LeadAmplitudeUnits>��V</LeadAmplitudeUnits>
         <LeadHighLimit>2147483647</LeadHighLimit>
         <LeadLowLimit>268435456</LeadLowLimit>
         <LeadID>V5</LeadID>
         <LeadOffsetFirstSample>0</LeadOffsetFirstSample>
         <FirstSampleBaseline>0</FirstSampleBaseline>
         <LeadSampleSize>2</LeadSampleSize>
         <LeadOff>FALSE</LeadOff>
         <BaselineSway>FALSE</BaselineSway>
         <ExcessiveACNoise>FALSE</ExcessiveACNoise>
         <MuscleNoise>FALSE</MuscleNoise>
         <LeadDataCRC32>2229182430</LeadDataCRC32>
         <WaveFormData>
7P/s/+z/7P/u/+7/7v/u/+z/7P/s/+z/6v/q/+r/6v/q/+r/6v/q/+z/7P/s/+z/7P/s
/+z/7P/s/+z/7P/s/+z/7P/s/+z/7P/s/+z/7P/s/+z/7P/s/+z/7P/s/+z/7P/s/+z/
7P/s/+z/7P/s/+7/7v/u/+7/7P/s/+z/7P/s/+z/7P/s/+z/7P/s/+z/7P/s/+z/7P/s
/+z/7P/s/+7/7v/u/+//7//v/+//7//v/+//7//v/+3/7f/t/+3/7//v/+//8P/x//H/
8f/y//P/8//z//P/9P/0//T/9f/3//f/+P/6//v//P/9//3/+//7//r/+v/8//z//P/6
//r/+f/5//r//P/8//z/+f/5//f/9//2//P/8v/x//H/8P/v/+7/7v/u/+7/7f/t/+3/
7f/t/+3/7f/t/+3/7P/u/+z/6//p/+H/2//X/9n/5f/5/xQANQBgAJUAzQD6ACIBSwFk
AVQBHwHhAKgAeQBbAEgAOQAuACQAGAALAAIA///8//r/9//2//b/9v/2//T/8v/x//D/
8P/v/+//7//v/+//7//v/+//7//x//H/8f/x//H/8f/x//H/8f/x//H/8v/y//L/8v/y
//L/8v/y//L/8v/y//L/8v/y//L/8//z//P/8//z//T/8v/y//L/8//z//P/9P/0//b/
9v/2//b/9v/1//X/9f/1//X/9f/1//b/9v/2//f/+P/4//j/+f/5//n/+f/5//n/+f/5
//j/+v/7//v/+//5//r/+//7//z//P/8//z//v/+//7////9//3//f/+//7//////wAA
AAAAAAAAAQABAAIAAgACAAIAAgACAAIAAQABAAEAAQADAAMAAwAEAAYABgAGAAYABAAF
AAUABQAFAAQABAAEAAQAAwACAAIAAgACAAIAAgACAAEAAQD//wAAAAAAAP/////9//3/
/f/7//r/+v/7//v/+v/4//j/+f/5//j/+P/4//j/+P/4//f/9//3//b/9v/2//b/9v/2
//b/9v/2//f/9//3//f/9v/2//X/9f/1//T/9P/0//T/8//z//T/9P/0//T/9P/0//T/
9f/1//X/9f/1//X/9P/0//T/9P/0//T/9P/0//T/9P/0//T/9f/2//b/9v/1//X/9f/1
//X/9f/1//b/9v/2//b/9v/1//T/9P/0//b/9v/2//b/9f/1//X/9f/1//X/9f/1//X/
9f/1//X/9v/2//b/9v/2//b/9f/1//X/9f/1//X/9f/1//X/9f/3//f/9//3//f/9//3
//f/9f/1//T/9P/0//T/9P/0//T/9P/0//T/9P/0//P/8//z//P/8//z//T/9P/z//P/
9P/0//T/9P/0//P/8//z//P/8//z//P/9f/2//b/9v/2//b/9v/2//b/9v/2//b/9v/2
//X/9f/1//X/9f/0//T/9P/0//T/9P/0//T/9P/0//T/9P/0//T/9P/0//T/9P/0//T/
9P/0//T/9P/0//T/9P/0//T/9P/0//T/9P/2//b/9v/2//b/9v/2//b/9P/0//T/9P/0
//T/9P/0//X/9f/1//X/9f/1//X/9f/1//X/9f/1//X/9f/1//X/9v/3//f/9//4//n/
+f/5//n/+v/6//r/+//7//v//P/+////AAABAAEAAQABAAAAAAAAAAAAAAAAAAAA////
//7/AAAAAAAA///9//v/+//6//n/+P/3//X/9P/z//L/8v/y//L/8f/x//H/8f/x//H/
8f/x//H/8P/w//L/8f/v/+n/4f/d/9v/4f/z/wgAIwBIAHUAqwDaAAIBJwFMAVYBMwH3
ALoAgwBdAEYAOQAuACYAHAARAAgAAQD+//z/+f/4//j/9v/4//j/9v/1//T/9P/z//H/
8f/x//H/8//z//P/8//x//H/8f/x//H/8f/x//H/8//z//P/9P/0//T/9P/0//T/9P/0
//T/9P/0//T/9P/0//T/9f/1//X/9f/1//b/9P/0//T/9f/3//f/+P/4//b/9v/2//b/
+P/3//f/9//3//f/9//3//j/+P/4//n/+v/6//r/+//5//n/+f/5//v/+//7//r//P/9
//3//f/7//z//f/9//z//P/8//z//v/+//7///8BAAEAAQACAAIAAwADAAQAAgACAAIA
AwADAAQABAAEAAQABAAEAAQABwAHAAcABwAFAAUABQAGAAYABgAGAAYACAAJAAkACQAJ
AAgACAAIAAgABwAGAAYABgAGAAYABgAGAAUABQADAAIAAgACAAEA///9//3//f/9//z/
/P/9/////v/8//z//P/9//3//v/8//z//P/8//n/+f/5//j/+P/4//j/+P/6//r/+v/6
//f/9//3//f/+P/4//f/9//5//j/+P/4//j/9//3//j/9v/2//b/9v/2//b/9//3//f/
9//3//f/9v/2//b/9v/2//b/9v/2//T/9P/0//T/9f/2//b/9v/1//X/9f/1//X/9f/1
//b/+P/4//j/+P/3//b/9v/2//b/9v/2//b/9//3//f/9//3//f/9//3//X/9f/1//X/
9v/2//b/9v/4//j/9//3//n/+f/5//n/+f/5//n/+f/3//f/9//3//f/9//3//f/+f/5
//j/+P/5//r/+//8//r/+v/6//r/+P/4//f/9//5//n/+f/5//j/+P/3//f/+v/6//r/
+v/8//v/+//7//n/+f/5//n/+f/6//r/+v/6//r/+v/6//r/+v/6//r/+P/4//f/9//3
//n/9//4//r/+v/6//r/+v/6//r/+v/6//r/+v/6//r/+v/6//r/+v/6//r/+v/4//j/
+P/4//b/9v/2//b/9//4//n/+v/6//r/+v/6//r/+v/6//v/+f/5//n/+f/7//v/+//7
//n/+f/5//n/+f/5//n/+v/7//v/+//8//3//f/9//3/AAAAAAAAAQABAAEAAgAEAAUA
BgAHAAcABwAHAAYABgAFAAQAAwAAAAAA/////wAAAwAEAAUAAwD///3//f/8//v/+v/5
//n/+f/5//n/+v/4//j/9//3//f/9//3//f/9f/1//X/9P/0//T/9f/z/+3/5f/d/9v/
4f/x/woAJwBSAIcAwQD2ACIBSQFoAWIBNQHzALYAhQBhAEoAOwAwACQAGgANAAYAAwAC
AAAA/f/8//7//P/8//r/+P/5//j/+P/3//f/9//3//f/9//3//f/9//1//X/9f/1//X/
9f/1//X/9//3//f/+P/2//b/9v/2//f/+P/5//r/+P/4//j/+P/4//j/+f/5//f/9//3
//j/+P/4//j/+f/5//n/+v/6//z//P/8//z/+v/5//n/+f/8//3//v////7//v/+////
AAAAAAAAAQD///////////3//f/9//z//f///wAAAQAAAAAAAAD//wIAAgACAAIABAAE
AAQABQADAAMAAwAEAAQABQAFAAYABAAEAAQABQAFAAYABgAGAAYABgAGAAYACQAJAAkA
CQAJAAkACQAKAAoACgAKAAoACgALAAsACwALAAoACgAKAAoACQAIAAgABgAGAAYABgAE
AAMAAwABAAIAAgACAAEAAwABAAEAAQD///7//v///////v/8//z/+f/5//j/+P/6//r/
+v/6//n/+f/5//j/+P/4//j/+P/3//b/9f/0//P/8//z//P/9v/2//X/9f/z//L/8v/y
//T/8//z//T/8v/y//L/8v/y//L/8//z//P/8//z//P/9P/0//T/9P/0//T/9P/0//T/
9P/0//T/9P/0//P/8v/z//P/8//z//X/9f/1//b/9P/0//T/9P/1//T/9P/0//L/8v/y
//L/8//z//P/8//z//P/8//z//P/8//z//P/9P/0//T/9P/2//b/9f/1//P/8//z//P/
8f/x//H/8f/x//H/8f/x//H/8f/x//H/8//z//L/8v/y//L/8v/y//D/8P/w//D/8P/w
/+//7//w//H/8v/z//L/8v/x//H/8v/y//L/8v/y//H/8f/x//H/8f/x//H/8f/y//L/
8v/0//T/9P/0//T/9P/0//T/9P/0//P/8//z//P/8//0//T/9P/0//T/9P/0//T/9P/0
//T/9P/0//L/8v/y//L/9P/0//T/9P/0//T/9P/0//T/9P/0//T/9P/0//T/9P/z//P/
8//z//T/9f/2//f/9f/1//X/9f/1//X/9f/1//b/9//3//f/+P/5//n/+f/5//r/+v/6
//v/+//7//z//P/9//7////////////+//7//v/+//7//P/8//v/+//+/wAAAAAAAPv/
+f/3//f/+P/3//b/9f/z//L/8f/w//L/8v/y//H/8f/x//H/8f/x//H/8f/x//D/8P/w
/+//6//l/9v/1//Z/+X/+f8SADUAZgCfANkACgE0AVsBbgFYAR0B3wCmAHsAWwBGADcA
LAAiABYADQAGAAEA/v/6//n/+P/4//b/9v/2//T/9f/0//T/8//x//H/8f/x//H/8f/x
//H/8//z//P/8//x//H/8f/x//H/8f/x//L/8v/y//L/8v/0//T/9P/0//T/9P/0//T/
9P/0//X/9f/1//X/9f/2//b/9v/2//f/9f/1//b/9v/2//b/9v/2//b/9f/1//X/9//3
//f/9//4//j/+P/5//j/+P/4//n/+f/5//n/+f/7//v/+//6//r/+//7//v/+//8//3/
/f/+//7//v/+//7//v/+////////////AAAAAAEAAQACAAIAAgACAAMAAwAEAAQABAAE
AAQABAAEAAUABQAFAAUABQAFAAUABgAGAAYABgAGAAYABwAHAAcABwAGAAYABgAGAAUA
BAAEAAIAAgACAAIAAgABAAEA///+//7//v/9/////f/9//3/+//6//r/+//5//j/9v/2
//b/9//3//j/9v/2//b/9v/1//X/9f/0//b/9v/2//b/9v/2//b/9v/1//X/9f/1//b/
9v/1//X/9f/0//T/9P/0//P/8//0//b/9v/2//b/9P/0//X/9f/z//P/8//z//T/9P/0
//T/9P/0//T/9P/2//b/9v/2//X/9v/2//b/9f/1//X/9f/3//f/9//4//j/+P/4//j/
9//2//b/9v/2//b/9v/2//f/9//3//f/9//3//f/9//3//f/9//3//b/9v/2//b/9v/2
//X/9f/1//X/9f/1//X/9f/1//X/9f/1//X/9f/3//f/9//3//f/9//2//b/9v/2//b/
9v/2//b/9v/2//b/9v/1//X/9f/1//X/9f/2//b/9f/1//b/9v/2//b/9v/1//X/9f/1
//X/9f/1//P/9P/0//T/9v/2//b/9v/0//T/9P/0//T/9P/z//P/8//1//X/9P/0//T/
9P/0//b/9v/2//b/9v/2//b/9v/2//b/9v/2//b/9v/2//b/9v/2//b/9v/2//b/9v/2
//b/9v/2//b/9P/0//T/9P/2//b/9v/2//T/9P/0//X/8//z//P/8//1//X/9f/1//X/
9f/1//X/9f/1//X/9v/3//f/9//4//n/+f/5//n//P/8//z//f/7//v//P/+////AAAB
AAEA//////7//v8AAAAAAAD+/wAA/////wAAAgACAAIA///7//n/+f/4//n/+P/3//f/
9P/z//L/8v/y//L/8f/x//H/8f/x//H/8f/x//H/8P/y//D/7//t/+n/4f/b/9v/4//1
/woAJwBOAH0AtQDkAAwBNQFYAV4BNQH5ALwAhwBjAEwAOwAwACgAHgARAAYA///8//r/
9f/0//T/9v/0//T/9P/x//D/8P/v/+//7//v/+//7//v/+//7//v/+//7//v/+//7//v
/+//7//v/+//8P/u/+7/7v/u//D/8P/w//D/8v/y//L/8v/y//L/8//z//H/8f/x//L/
8v/y//L/8//y//H/8f/w//L/8v/y//L/9P/z//P/8//z//P/8//z//T/9P/0//X/9P/0
//T/9f/1//X/9f/1//f/9//3//b/9v/3//f/9//3//j/+f/5//j/+P/4//j/+v/6//r/
+//7//v/+//8//r/+//7//z//v/+//7////9//7//v/+//7//v/+//7/////////////
//////8AAAAAAAAAAAAAAAABAAEAAQD///7//v/+/wAA///+//7//v/+//7//v8AAP//
///9//z//P/8//v/+//5//n/+f/3//b/9v/3//n/+P/2//b/9//3//b/9v/0//T/9P/0
//P/8//z//L/8//0//X/9v/0//T/9P/0//P/8//z//P/9P/0//P/8//z//L/8v/y//T/
8//z//T/9P/0//T/9P/0//T/9f/1//P/8//z//P/8v/y//L/8v/y//L/8v/y//L/8v/y
//L/8//0//T/9P/z//P/8//z//P/8//z//T/9P/0//T/9P/z//L/8v/y//L/8v/y//L/
8//z//P/8//z//P/8//z//P/8//z//P/9P/0//T/9P/0//T/8//z//P/8//z//P/8//z
//P/8//z//P/8//z//P/8//z//P/8//z//L/8v/y//L/8v/y//L/8v/y//L/8v/y//H/
8f/z//P/8//z//T/9P/z//P/9P/0//T/9P/0//P/8//z//P/8//z//P/8//0//T/9P/y
//L/8v/y//T/9P/0//T/9P/0//P/8//z//P/8//0//T/9P/0//T/9P/0//T/9P/0//T/
9P/0//T/9P/0//T/9P/0//T/9P/y//L/8v/y//T/9P/0//T/9P/0//T/9P/y//L/8v/y
//L/8v/y//L/8v/y//L/8v/y//L/8//z//P/8//z//P/8//z//P/8//1//X/9f/1//X/
9f/2//f/9//3//j/+f/5//n/+f/6//r/+v/7//v/+//8//7///8AAAEAAQABAP///v/+
//7/AAAAAP7//v/9//3//v8AAAAAAAD9//v/+f/5//j/9//2//X/9f/0//P/8v/y//L/
8v/x//H/8f/x//H/8f/x/+//8f/y//L/8P/x/+3/5//f/9v/2//j//X/DAAnAEoAeQCt
ANwAAgEpAUgBSgEjAecAqgB3AFMAQAAzACwAJAAYAA0ABAD9//z/+P/3//b/9v/0//b/
9v/0//P/8v/y//H/8f/x//H/8f/x//H/8f/x//H/8f/x//H/8f/x//H/8f/x//H/8f/y
//L/8v/y//L/8v/y//L/8v/y//L/8v/y//L/8v/z//P/9f/1//X/9v/0//T/9P/1//X/
9f/2//b/9v/2//b/9v/4//f/9//3//f/9//3//f/9v/2//b/9//4//j/+P/5//n/+f/5
//n/+f/5//n/+P/4//n/+f/5//n/+v/7//v//P/8//z//P/8//z//P/9//3//f/9//7/
/v//////AAAAAAAAAAABAAEAAgACAAIAAgACAAIAAgADAAMAAwADAAMAAwADAAQABAAE
AAQABAAEAAUABQAFAAUABAAEAAQABAADAAIAAgACAAIAAgACAAIAAQABAP////8AAAEA
AQD///3//f/9//v/+v/6//v//f/8//r/+v/7//v/+v/6//j/+P/4//j/9//3//f/9v/2
//b/9v/2//b/9v/2//b/9f/1//X/9f/2//b/9f/1//f/9v/2//b/9v/1//X/9v/2//b/
9v/2//T/9P/1//X/8//z//P/8//0//T/9P/0//T/9P/0//T/9v/2//b/9v/2//b/9f/0
//X/9f/1//X/9f/1//X/9v/2//b/9v/2//f/9v/2//b/9P/0//T/9P/1//X/9f/1//f/
9//3//f/9f/1//X/9f/2//b/9v/2//j/+P/3//f/9//3//f/9//3//f/9//3//X/9f/1
//X/9f/1//X/9f/1//X/9P/0//T/9P/0//T/9f/2//f/+P/2//b/9f/1//X/9f/1//X/
9v/2//X/9f/2//b/9v/2//b/9f/1//X/9f/1//X/9f/1//b/9v/2//j/+P/4//j/9//2
//X/9P/0//T/8//z//X/9f/3//b/9v/2//b/9v/0//T/9P/0//T/9P/0//T/9v/2//b/
9v/4//j/+P/4//j/+P/4//j/9//2//X/9P/0//T/9P/0//b/9v/3//f/9//3//f/9//3
//f/9//3//f/9//3//f/9//3//j/+f/5//n/+v/7//n/+f/5//r//P/8//3//f///wAA
AgADAAIAAwADAAMABQAEAAQABAAEAAQAAgACAP////8AAAIAAAAAAP3/+//6//v/+//7
//j/9//3//b/9f/0//T/9P/2//X/9f/1//P/8//z//P/8//z//L/8v/y/+//7f/p/+P/
2//b/+P/8f8GACEASAB7ALUA6gAWAT8BXgFcAS8B7QCwAH8AWwBEADUAKgAgABgADwAG
AAEA/v/8//n/9v/2//b/9v/2//b/9f/0//T/8//z//P/8//z//X/9f/1//X/9f/1//X/
9f/1//X/9f/1//P/8//z//T/9P/0//T/9P/2//b/9v/2//T/9P/0//T/9v/2//f/9//3
//f/9//4//j/+P/4//n/+f/5//r/+v/6//r/+v/6//n/9//2//X/9//3//f/9//4//j/
+P/5//v//P/9/////f/9//3//f/7//v/+//6//r/+//7//v/+//8//3//f/+//7//v/+
////AAABAAMAAQABAAEAAgAAAAEAAQACAAQABAAEAAUABQAGAAYABgAEAAQABAAEAAUA
BQAFAAUABQAFAAUABgAHAAgACQAKAAgACQAJAAkACQAIAAgACAAIAAcABgAGAAgACAAI
AAgACAAHAAcABQACAAIAAgABAP///f/9//3//f/8//z//f////7//P/8//n/+f/4//j/
+P/4//j/+P/4//n/+v/6//z//P/8//z/+//6//n/+P/1//X/9f/1//b/9v/1//X/9f/0
//T/9P/0//P/8//0//b/9v/2//b/9v/2//f/9//3//f/9//3//b/9v/2//b/9P/0//T/
9P/2//b/9v/2//n/+v/6//r/+f/5//n/+f/5//n/+f/6//n/+P/3//b/9v/2//f/+P/2
//b/9v/2//n/+f/5//n/9//3//f/9//1//X/9f/1//b/9v/2//b/9v/2//X/9f/1//X/
9f/1//f/9//3//f/9f/1//X/9f/3//f/9//3//X/9f/0//T/9v/2//b/9v/0//T/9P/0
//T/9P/z//P/8//z//P/8//0//T/8//z//T/9P/0//T/8v/x//H/8f/z//P/8//z//P/
9P/0//T/8v/y//L/8v/y//L/8v/y//T/9P/z//P/8//z//P/9P/y//L/8v/y//D/8P/w
//D/8v/y//L/8v/y//L/8v/y//D/8P/w//D/8v/y//L/8v/z//P/8//z//H/8f/x//H/
8f/x//H/8f/z//P/8//z//L/8//z//P/9P/1//X/9f/3//j/+P/4//f/9//3//j/+v/7
//z//f/////////+//z//P/8//z//P/8//v/+//6//z//P/8//n/9//1//X/9v/1//T/
8//x//D/7//u/+z/7P/s/+v/7f/t/+3/7f/t/+3/7f/t/+7/7v/u/+3/6//l/9v/1f/T
/9v/6f8AAB0ARgB7ALUA6gAWAT8BYgFkATkB+QC6AIcAYwBKADkALAAgABYACQAAAPv/
+P/2//P/8v/y//L/8v/y//D/7f/s/+z/6//r/+v/6//r/+v/6//r/+v/6f/p/+n/6f/r
/+v/6//r/+n/6f/p/+r/7P/s/+z/7P/s/+z/7P/s/+z/7P/s/+z/7P/s/+3/7f/t/+3/
7f/u/+7/7v/u/+//7//v//D/8P/w//D/8P/w//D/7//v/+//8f/x//H/8f/w//D/8P/x
//D/8P/w//H/8f/x//H/8f/z//P/8//y//L/8//z//P/8//0//X/9f/2//b/9v/2//b/
9v/2//f/9//3//f/+P/2//f/9//4//r/+v/6//v/+f/6//r/+v/6//r/+v/6//v/+//7
//v//f/9//3//v8AAAAAAAAAAP7////////////+//7//v/+//3//P/8//z//P/8//z/
/P/7//v/+f/4//j/+P/3//f/9f/1//X/8//y//L/8//z//L/8P/w/+//7//u/+7/7v/u
/+7/7v/v/+//7//u/+7/7v/u/+7/7P/s/+z/7P/t/+3/7f/t/+z/7P/r/+v/7f/s/+z/
7P/q/+n/6f/q/+r/6v/q/+r/6v/q/+v/6//p/+n/6f/p/+r/6v/q/+r/6v/q/+r/6v/q
/+r/6v/q/+v/7P/s/+z/7f/t/+3/7f/r/+v/6//s/+z/7P/s/+z/7f/s/+z/7P/u/+7/
7v/u/+3/7f/t/+3/7f/t/+3/7f/t/+3/7f/t/+z/7P/s/+z/7v/u/+3/7f/t/+3/7f/t
/+3/7f/t/+3/7f/t/+3/7f/t/+3/7f/t/+3/7f/s/+z/6v/q/+r/6v/s/+z/7P/s/+7/
7v/t/+3/7f/t/+3/7f/u/+7/7f/t/+z/7P/s/+z/7P/r/+v/6//t/+3/7f/t/+v/7P/s
/+z/7P/s/+z/7P/s/+z/7P/s/+7/7v/t/+3/6//t/+3/7v/s/+z/7P/s/+z/7P/s/+z/
6v/q/+r/6v/s/+z/7P/s/+z/7P/s/+z/7P/s/+z/7P/q/+r/6v/q/+r/6v/q/+r/6v/q
/+r/6v/q/+r/6v/q/+r/6v/q/+r/6v/q/+r/6v/t/+3/7f/t/+3/7f/t/+3/7f/t/+3/
7f/v/+//7//v/+7/7//v/+//8P/x//H/8f/x//L/8v/y//P/8//z//T/9v/3//j/+f/3
//f/9//2//b/9v/2//b/9P/0//P/8//0//b/9v/2//P/8f/v/+//7v/t/+z/6//r/+r/
6f/o/+j/6P/o/+f/5//n/+f/5//l/+X/5f/l/+b/5v/o/+f/4//d/9X/0f/P/9f/6f8A
AB0AQgBzAKkA2gACASsBTgFSAS0B8QCyAH0AVwA+AC8AJAAcABAABQD6//X/8v/w/+3/
6v/q/+z/7P/q/+r/5//m/+b/5f/l/+X/5f/l/+P/4//j/+P/5f/l/+X/5f/l/+X/5f/l
/+X/5f/l/+b/5v/m/+b/5v/m/+b/5v/m/+b/5v/m/+b/5v/m/+f/5//n/+f/5//o/+j/
6P/o/+n/5//n/+j/6P/o/+j/6P/o/+r/6f/p/+n/6f/p/+n/6f/q/+r/6v/r/+r/6v/q
/+v/6f/p/+n/6f/q/+v/7P/s/+z/7f/t/+3/6//s/+3/7f/u/+7/7v/u/+7/7v/u/+//
8f/x//H/8v/x//H/8P/w//D/8P/w//H/8f/y//L/8v/0//T/9P/0//X/9f/1//X/9f/1
//X/9v/2//b/9v/2//b/9//3//f/9//2//b/9v/2//X/9P/0//T/9P/0//T/9P/z//P/
8f/y//L/8v/x//H/7//v/+//7//u/+7/7//t/+z/6v/q/+v/6//q/+r/6v/q/+r/6v/p
/+n/6f/o/+j/6P/o/+j/6P/o/+j/6P/n/+f/5//n/+j/6P/n/+f/5//m/+b/5v/k/+P/
4//k/+T/5P/k/+T/4v/i/+P/4//j/+P/4//j/+L/4v/i/+L/4v/i/+L/4v/k/+T/5P/k
/+P/5P/k/+T/4//j/+P/4//j/+P/4//k/+T/5P/k/+T/5f/k/+T/5P/i/+L/4v/i/+P/
4//j/+P/4//j/+P/4//j/+P/4//j/+T/5P/k/+T/5P/k/+P/4//j/+P/4//j/+H/4f/h
/+H/4f/h/+H/4f/h/+H/4f/h/+H/4f/g/+D/4P/g/+D/4P/g/+D/4P/g/+L/4v/h/+H/
4f/h/+H/4f/g/+D/3//f/+D/4P/g/+D/4v/h/+H/4f/h/+H/4f/h/9//4P/g/+D/4P/g
/+D/4P/g/+D/4P/g/+L/4v/h/+H/4f/h/9//3v/e/97/3v/e/97/3v/e/97/3v/e/97/
3v/e/97/3v/e/97/3v/e/97/3v/e/97/3v/e/97/3v/e/97/3v/e/97/3v/e/97/3v/e
/97/3v/e/97/3v/e/97/3v/e/97/3v/e/97/3v/f/9//3//f/9//3//f/9//3//d/93/
3f/d/93/3f/d/97/4f/h/+H/4v/j/+P/4//j/+T/5P/k/+X/5f/l/+b/6P/p/+r/6//r
/+n/6f/o/+j/6P/o/+j/5v/m/+X/5f/m/+j/6P/o/+X/4//h/+H/4P/f/97/3f/d/9z/
2//a/9r/2P/Y/9f/1//Z/9n/2f/Z/9n/2f/Z/9j/2P/Y/9f/1f/R/8n/w//B/8f/1f/o
/wMAJgBTAIcAtADcAAEBKAE2ARkB4QCkAG0AQwAqAB0AFAAKAAAA9f/s/+f/4v/g/93/
3v/e/9z/3P/e/9z/2//a/9r/2f/X/9f/1//X/9X/1f/V/9X/1f/V/9X/1f/V/9X/1f/V
/9f/1//X/9j/1v/W/9b/1v/W/9b/1v/W/9b/1v/W/9b/1v/W/9f/1//X/9f/1//Y/9j/
2P/Y/9n/1//X/9j/2P/Y/9j/2P/Y/9j/1//X/9f/2f/Z/9n/2f/a/9r/2v/b/9v/2v/Z
/9n/2f/Z/9n/2f/b/9v/2//a/9r/2//b/9v/2//c/93/3f/e/97/3v/e/97/3v/e/9//
3//f/9//4P/g/+H/4f/i/+D/4P/g/+H/4f/i/+L/4v/i/+L/4v/i/+P/4//j/+P/4//j
/+P/5P/k/+T/5P/k/+T/5f/l/+X/5f/k/+T/5P/k/+P/4v/i/+L/4v/i/+L/5P/j/+P/
4f/g/+D/4P/f/93/2//b/9v/2f/Y/9j/2f/Z/9j/1v/W/9f/1//W/9b/1v/W/9b/1v/V
/9X/1f/U/9T/1P/U/9T/1v/W/9b/1v/V/9X/1f/V/9T/1P/T/9P/0//S/9L/0v/Q/8//
z//Q/9D/0P/Q/9D/0P/Q/9H/0f/T/9P/0//T/9L/0v/S/9L/0v/S/9L/0v/Q/9D/0P/Q
/9H/0v/S/9L/0f/R/9H/0f/P/8//z//Q/87/zv/O/87/zv/O/8//0P/Q/9D/0P/Q/8//
z//P/8//z//P/8//z//R/9H/0f/R/9D/0P/Q/9D/z//O/8z/y//N/83/zf/N/8v/y//L
/8v/y//L/8v/y//L/8v/y//L/8v/y//K/8r/zP/M/8z/zP/L/8r/yf/I/8j/yP/H/8f/
x//H/w==
         </WaveFormData>
      </LeadData>
      <LeadData>
         <LeadByteCountTotal>10000</LeadByteCountTotal>
         <LeadTimeOffset>0</LeadTimeOffset>
         <LeadSampleCountTotal>5000</LeadSampleCountTotal>
         <LeadAmplitudeUnitsPerBit>4.88</LeadAmplitudeUnitsPerBit>
         <LeadAmplitudeUnits>��V</LeadAmplitudeUnits>
         <LeadHighLimit>2147483647</LeadHighLimit>
         <LeadLowLimit>268435456</LeadLowLimit>
         <LeadID>V6</LeadID>
         <LeadOffsetFirstSample>0</LeadOffsetFirstSample>
         <FirstSampleBaseline>0</FirstSampleBaseline>
         <LeadSampleSize>2</LeadSampleSize>
         <LeadOff>FALSE</LeadOff>
         <BaselineSway>FALSE</BaselineSway>
         <ExcessiveACNoise>FALSE</ExcessiveACNoise>
         <MuscleNoise>FALSE</MuscleNoise>
         <LeadDataCRC32>4110306113</LeadDataCRC32>
         <WaveFormData>
7P/s/+z/7P/q/+r/6v/q/+r/6v/q/+r/6P/o/+j/6P/m/+b/5v/m/+b/5v/m/+b/5P/k
/+T/5P/k/+T/5P/k/+T/5P/k/+T/5v/m/+b/5v/k/+T/5P/k/+T/5P/k/+T/5P/k/+T/
5P/m/+b/5v/m/+T/5P/k/+T/5P/k/+T/5P/k/+T/5P/k/+L/4v/i/+L/5P/k/+T/5P/k
/+T/5P/k/+T/5f/l/+X/5f/l/+T/5P/k/+X/5f/l/+X/5f/l/+X/5f/l/+b/5v/m/+f/
5//n/+j/6P/o/+j/6f/p/+r/6v/s/+z/7v/v//D/8f/x//H/8f/x//H/8f/z//T/9P/0
//L/8f/x//H/8//z//P/8P/v/+7/7v/t/+7/7f/s/+v/6f/o/+f/5//p/+n/6f/p/+n/
6f/p/+j/6P/o/+j/6P/n/+f/5v/j/93/1//U/9T/2v/l//X/CwApAE0AcQCPAK0AzADl
AOIAzACwAJQAegBkAFYASwBAADMAJQAWAAsABQACAP3/+f/2//P/8v/x//D/7//u/+3/
7f/s/+z/7P/q/+r/6//r/+v/6v/s/+z/7P/s/+z/7P/s/+z/6//r/+v/6//s/+z/7P/s
/+z/7P/r/+v/6//r/+v/6//s/+3/7v/u/+z/7P/t/+3/7f/t/+3/7v/s/+z/7f/t/+//
7v/u/+//7v/u/+7/7v/t/+3/7f/t/+3/7f/u/+//7//v/+//8P/x//H/8f/w//L/8v/x
//H/8v/y//H/8f/w//H/8v/z//P/8//0//X/9//3//b/9v/2//b/9f/1//b/9v/3//n/
+v/5//r/+f/7//v/+//8//z//P/8//z//P/8//z//f8AAAAAAAAAAAAAAgAEAAQAAwAD
AAIAAQABAAEAAAAAAAEAAQABAAEAAAD///7//f/9//z/+v/4//n/+P/3//b/9//2//X/
9f/1//P/8//0//L/8v/x//H/8f/x//H/8P/w//D/8P/w//H/8f/x//H/8P/w//D/7//x
//D/8P/w//D/8P/w//H/7//v/+7/7v/u/+7/7v/u/+7/7v/v/+//7//v/+//7//v/+//
7//w//D/7//v/+//8P/w//D/8P/y//L/8f/x//D/8P/w//D/8P/x//H/8f/x//H/8f/x
//D/8P/w/+//8f/y//L/8v/w//D/8P/w//H/8P/w//D/7//w//H/8f/x//H/8f/x//L/
8f/x//H/8f/x//L/8v/x//H/8f/w//D/8P/w//D/8P/x//H/8P/y//L/8v/y//L/8//z
//L/8P/w//D/8P/x//H/8f/x//H/8f/x//H/8f/x//H/8f/x//H/8P/w//D/8P/x//H/
8f/x//H/8f/x//H/8f/x//H/8f/x//H/8f/x//H/8f/z//P/8//z//L/8v/y//L/8v/y
//L/8v/0//T/9P/0//L/8v/y//L/8v/y//L/8v/y//L/8v/y//L/8v/y//L/8v/y//L/
8v/y//L/8v/y//L/8v/y//L/8v/y//L/8v/0//T/9P/0//T/9P/0//T/8v/y//L/8v/y
//L/8//z//P/8//z//L/8v/y//P/8//z//P/8//z//P/8//z//T/9v/2//f/9//3//j/
+P/4//j/+f/5//r/+P/4//j/+v/9//7//////////////////f/9//7//v/+//7//f/9
//3//////////P/5//j/+P/3//b/9f/0//P/8//y//H/8f/x//H/8f/v/+//7//v//D/
8P/w//D/8P/v/+//8P/t/+n/4//e/9z/4P/p//X/BwAfAD8AYQCBAJ0AuADVAOYA2AC+
AKAAhABoAFgATQBEADsALQAgABUADQAIAAMA/f/6//f/9v/3//b/9f/0//P/8//y//L/
8v/w//D/8f/x//H/8P/w//D/8P/w//D/8P/w//D/7//v/+//7//y//L/8v/y//L/8v/x
//H/8//z//P/8//y//P/9P/0//T/9P/1//X/9f/1//X/9v/4//j/+f/5//n/+P/4//n/
+v/6//r/+v/7//v/+//7//v/+//8//3/////////AAAAAP///v/8//z//P/7//v/+//8
//z//f/8//3//v////3//f/+//////////7//v///wAAAAABAAIAAgADAAUABgAFAAYA
BQAHAAcABwAIAAYABgAGAAYABwAIAAkACwAMAAwADAAMAAoADAAOAA4ADgAPAA8ADwAP
AA8ADgAOAA8ADwAPAA8ADAALAAoACQALAAoACAAGAAcABgAFAAQAAQAAAP////////3/
/f/+//7//v/9//3//f/9//3//P/6//r/+v/6//f/9//3//f/9v/2//b/9f/3//b/9v/2
//T/9P/0//X/9//3//b/9v/0//T/9P/0//T/9P/1//X/8//z//P/8//1//X/9f/2//T/
8//z//P/9P/0//T/9P/0//T/8//z//H/8P/v/+7/8P/x//H/8f/x//H/8f/x/+7/7v/u
/+3/7v/w//H/8v/w//D/8P/w/+//7v/u/+7/7f/u/+//7//t/+3/7f/t/+3/7f/u/+//
7//v//D/8P/v/+//7//u/+7/7v/u/+7/7v/v/+//7v/u/+7/7v/u/+z/7f/t/+z/7P/s
/+z/7P/s/+3/7v/v/+3/7f/t/+3/6//r/+v/6//r/+v/6v/q/+z/7P/t/+3/7f/t/+3/
7f/t/+3/7f/t/+z/6//q/+n/6f/p/+n/6f/p/+n/6f/p/+z/7P/s/+z/6//q/+n/6P/m
/+b/5v/o/+r/6v/q/+r/6v/q/+r/6v/o/+j/6P/o/+r/6v/q/+r/6v/q/+r/6v/o/+j/
6P/o/+b/5v/m/+b/5v/m/+b/5v/m/+b/5v/m/+b/5//n/+f/5v/l/+P/4v/k/+X/5f/l
/+P/4//j/+P/4//j/+T/5P/i/+P/4//j/+T/5P/k/+T/5//n/+j/6P/n/+b/5//n/+j/
6f/p/+n/6//r/+v/6//q/+r/6f/o/+r/6f/p/+n/7v/v//D/7v/q/+j/5//l/+T/4//i
/+H/4v/i/+L/4//j/+P/4//j/+P/4//j/+L/4v/i/+L/4v/h/+H/4v/f/9n/0//Q/8z/
zv/X/+X/+f8VADcAXQCBAKEAvgDbAOYA2AC8AKIAiABwAFwAUQBGADkAKQAaAA8ACwAG
AAEA+//4//f/9P/x/+7/7f/s/+v/6//q/+j/6P/m/+b/6f/p/+n/6P/o/+j/6P/o/+b/
5v/m/+b/5//p/+v/7f/v//D/8f/y//X/9v/2//f/+P/5//r/+//9////AQACAAQABgAJ
AAsADgARABQAGAAbABwAHgAfAB8AHgAeAB8AHAAaABgAFgAWABUAFAATABAADwAPAA8A
DQANAA0ADgAOAA0ADAAKAAgACAAHAAcACAAIAAcABwAHAAcABwAHAAcABwAIAAkACgAL
AAsADAAQABQAFwAbAB8AIAAiACUAJQAlACcAJwAnACcAJwAoACYAJgAmACYAJAAkACQA
JQAkACQAJAAkACMAJAAlACQAIgAjACMAIwAhACEAIAAgAB0AHQAdAB0AGgAZABgAFwAV
ABQAEgAQABEAEAAPAA4ADQAMAAsACwALAAkACQAKAAoACgAJAAkACAAHAAYABAAEAAQA
BAAEAAIAAQAAAP//AAAAAAAA//////7//v/+//z//P/8//3///////7//v/+//7//v/+
//7//v///////f/9//3//f/9//3//f/+//z/+//7//v//P/8//z//P/8//z/+//7//z/
/P/8//z/+v/7//v/+//9//3//f/9//3//v///////f/+//7//v/8//z//P/8//v/+v/6
//r//f/+//////8BAAEAAQABAAIAAQABAAEAAQABAAIAAgADAAMAAwACAAQABAAEAAQA
BAAFAAUABAAEAAQABAAEAAMAAwACAAAAAQACAAMABAADAAMAAwADAAEAAQABAAEAAQAB
AAEAAQADAAMAAgACAAIAAgADAAMAAwADAAMAAwADAAMAAwADAAEAAQABAAEAAQABAAEA
AQACAAMABAAFAAYABgAGAAYABAAEAAQABAAEAAQABAAEAAQABAAEAAQABAAEAAQABAAE
AAQABAAEAAIAAgACAAIAAgACAAIAAgACAAIAAgACAAIAAgACAAIAAgACAAMAAwABAAEA
AQAAAAIAAgADAAMAAQABAAEAAQADAAMAAwAEAAYABgAHAAcACQAKAAoACgAIAAkACQAK
AAoACgAKAAwADwAQABEAEQATABMAEwATABEAEQASABIAEAAQAA8ADwAQABMAFAAVABIA
DwAOAA4ADQAMAAsACgAJAAkACAAHAAcABwAHAAcABwAHAAcABwAGAAYABgAGAAgABwAF
AAQAAQD9//f/8v/y//j/AQARACcASQBtAJMAtQDRAPAABQEEAeoAzgC0AJwAhgB2AGkA
XgBRAEMANgAtACcAIgAbABcAEgARABAADwAOAA8ADgANAA0ADAAKAAoACAAIAAcABwAH
AAYABgAGAAYABgAEAAQABAAEAAMAAwADAAMAAgACAAIAAgACAAIAAQABAAEAAQABAAEA
AQABAAEAAAD+//7//////////////wAA///+//7//f/9//z//P/9//7//v/+//7//f/9
//3//f/+//3//f/9/////////wAA/////////v8AAAAA/////wAAAAD/////AAABAAIA
AwABAAEAAgADAAMAAwACAAIABAAEAAMAAwAEAAQABQAHAAgABwAIAAcABwAHAAcACAAK
AAoACgAKAAoACgAKAAsACgAKAAoACgAKAAwADgAOAA4ADwAPAA8ADwAPAA4ADgALAAsA
CwALAAoACQAIAAcACQAIAAYABAAFAAQAAwACAAEAAAD/////AQD/////AAD///7//P/7
//3//f/9//z//P/8//z//P/5//n/+f/5//r/+v/6//n/+//6//r/+v/4//j/+P/5//n/
+f/4//j/+v/6//r/+v/4//j/+f/5//v/+//7//v//f/9//3//v/+//3//f/9//z//P/8
//z//P/8//v/+//8//z//P/8//z//f/9//3/+//7//v/+//8//z//P/7//3//v/+//7/
/P/8//z//P/9//z//P/8//v//P/9//3/+//7//v/+//8//v/+//7//n/+f/6//r/+f/5
//n/+P/4//j/+P/4//j/+f/5//j/+P/4//j/+P/4//n/+f/4//j/+P/4//j/9f/1//X/
9f/1//X/9f/1//f/9//3//f/9//3//b/9v/2//b/9//3//f/9//3//f/9f/1//X/9f/1
//X/9f/1//X/9f/1//X/9f/1//X/9f/2//b/9v/2//T/9P/0//T/9P/2//T/8v/0//T/
9P/0//T/9P/0//T/9v/2//b/9v/0//T/9P/0//T/9P/0//T/9P/0//T/9P/2//b/9v/2
//T/9P/0//T/9P/0//T/9P/2//b/9v/2//T/9f/1//X/9f/1//T/9P/0//X/9f/1//X/
9f/1//X/9f/1//b/9v/2//f/9//3//j/+P/4//j/+f/5//r/+v/6//r//P/9//7/////
/////f/9//3//f///wAAAAAAAAAA////////AQABAAEA/v/7//r/+v/5//j/9//2//X/
9f/0//P/8//z//P/8//z//P/8//z//L/8v/y//L/8v/x/+//7v/t/+n/4//e/97/4v/r
//f/CQAjAEMAZwCJAKUAwgDfAOwA3ADAAKQAiABuAFwAUQBIAD8AMQAiABcADwAKAAMA
/f/6//n/+P/3//b/9f/0//P/8//y//L/8v/w//D/8f/x//H/8P/w//D/8P/w//D/8P/w
//D/7//v/+//7//u/+7/7v/u//D/8P/v/+//8f/x//H/8f/x//H/8f/w/+7/7v/v/+//
7//v/+//8P/u/+7/7//v/+//7v/u/+//8P/w//D/8P/x//H/8f/x//L/8f/x//H/8//z
//P/9P/z//P/8//y//T/9P/z//P/9P/0//P/8//y//P/9P/1//X/9f/2//f/9//3//b/
9v/4//j/9//3//j/+P/5//v/+//7//3//f/7//v/+//8//7//v/+//7//v/+//7///8A
AAAAAAAAAAAAAgAEAAQAAgADAAMAAwADAAMAAgACAAMAAwADAAMAAgABAAAA//8BAAAA
/v/8//3//P/7//r/+f/4//f/9//3//X/9f/2//b/9v/1//X/9f/1//X/9P/0//T/9P/0
//P/8//z//P/9P/0//T/8//z//L/8v/y//L/8v/y//P/8//z//L/8v/y//L/8v/y//L/
8v/z//P/8//z//P/8//z//P/8//0//T/8//z//P/9P/0//T/9P/0//T/8//z//L/8v/y
//L/8v/z//P/8//z//P/8//z//L/8v/y//H/8//0//T/9P/y//L/8v/y//P/8v/y//L/
8f/y//P/8//z//P/8//z//T/8//z//P/8//z//T/9P/z//P/8//y//L/8v/y//L/8v/z
//P/8v/0//T/9P/0//L/8//z//L/8v/y//L/8v/z//P/8//z//P/8//z//P/8//z//P/
8//x//H/8P/w//L/8v/z//P/8//z//P/8//z//P/8//z//P/8//z//P/8//z//P/8//z
//P/8//z//T/9P/0//T/9P/0//T/9P/0//T/9P/0//L/8v/y//L/9P/0//T/9P/0//T/
9P/0//T/9P/0//T/9P/0//T/9P/0//T/9P/0//T/9P/0//T/9P/0//T/9P/0//T/9P/0
//T/9P/0//T/9v/2//b/9v/1//X/9f/1//X/9P/0//T/8//z//P/8//1//X/9f/1//X/
9v/2//b/+f/5//n/+v/6//r/+v/7//v//P/8//z//P/+////AAABAAEAAQABAAEAAQAB
AAEAAgACAAIAAgABAAEAAQADAAMAAwAAAP3//P/8//v/+v/5//j/9//3//b/9f/1//X/
9f/1//X/9f/1//X/9P/0//T/9P/0//X/8//y//H/7f/n/+L/3v/i/+3/+/8LACUARQBp
AIkAoQC+ANsA5gDUALgAngCAAGYAVgBPAEYAPQAvACIAFwAPAAwABwABAP7//f/8//v/
/P/7//j/9//3//b/+P/4//b/9v/1//X/9f/0//b/9v/2//b/9P/0//T/9P/1//X/9f/1
//b/9v/2//b/9v/2//X/9f/1//X/9f/1//T/9f/2//b/9v/2//f/9//3//f/9//4//j/
+P/5//n/+f/4//j/+f/6//r/+v/6//v/+//7//v/+v/5//n/+f/5//n/+f/6//v/+//7
//r/+v/6//n/+f/6//r/+f/5//r/+//8//3/+//7//z//f/+//////8AAAAAAAD/////
AAAAAAEAAwAEAAMABAADAAMAAwADAAQABAAEAAQABAAEAAQABAAFAAgACAAIAAgACAAK
AAwADAAKAAsACwALAAsACwAKAAoACQAJAAkACQAKAAkACAAHAAcABgAEAAIAAgACAAIA
AgD///7//f/9//3/+//7//z/+v/6//n/+f/5//n/+f/4//b/9v/2//b/9//3//f/9//4
//j/+P/3//X/9P/0//T/9v/2//b/9//1//X/9P/0//b/9v/2//b/9v/2//f/9//3//f/
9//3//X/9f/1//b/9P/z//P/8//0//T/9P/0//T/9P/z//P/8//0//X/9v/0//X/9f/1
//X/9f/1//X/9P/0//T/8//x//L/8v/y//T/9P/0//T/8//y//L/8v/x//L/8//z//H/
8f/x//H/8v/x//H/8f/x//H/8v/y//P/8//z//L/9P/0//T/9P/0//X/9f/0//L/8v/y
//L/8v/z//P/8v/w//D/8P/w//H/8f/x//H/8//z//P/8//z//P/8//z//X/9f/0//T/
8v/y//P/8//z//P/8//z//H/8f/x//H/7//v/+//7//w//H/8v/z//P/8//z//P/8f/w
/+//7v/w//D/8P/w//L/8v/y//L/8v/y//L/8v/w//D/8P/w/+7/7v/u/+7/8P/w//D/
8P/w//D/8P/w//L/8v/y//L/8f/w/+//7v/u/+7/7v/u//H/8f/x//H/8f/w//D/8P/v
/+//7//v/+//7//v/+//7//w//D/8P/x//H/8f/y//D/8P/w//H/8f/y//L/8v/0//b/
9//4//f/9//3//f/+f/5//n/+f/6//r/+v/6//f/9//3//n/+f/5//b/8//0//T/8//y
/+//7v/t/+3/7P/r/+v/6//r/+v/6//r/+n/6f/o/+j/5v/k/+L/4//j/+D/3f/b/9X/
0P/Q/9T/2//l//X/DwAxAFkAfQCbALwA1wDgANAAsgCWAHoAYABMAD8ANgApAB0AEAAH
AAEA+v/1/+//6v/n/+j/6f/o/+f/5v/l/+X/5P/m/+b/5P/k/+f/5//n/+b/5P/k/+T/
5P/k/+T/5P/k/+P/4//j/+P/5f/m/+f/6P/q/+r/6f/p/+n/6f/p/+n/6//t/+//8P/w
//D/8f/x//L/8//0//b/9//4//r/+//7//r/+v/7//n/+P/3//b/9f/1//X/9f/0//P/
8//z//T/9f/2//j/+P/3//b/9P/y//L/8f/x//D/8P/v/+//8P/x//L/8//z//P/9P/1
//X/9f/0//T/9P/0//P/8//0//T/9f/3//n/+f/7//v//f/9//3//v/8//z//P/8//7/
/v/+/////v/+//7//v/+/wAAAgACAAIAAwADAAMAAwADAAIAAgABAAEAAQABAAAA///+
//3//f/8//r/+P/1//T/8//y//H/8P/v/+//7//t/+3/7v/u/+7/7f/t/+v/6//r/+r/
6v/q/+r/6v/q/+v/7P/t/+7/7v/u/+3/7P/q/+n/6P/m/+b/5v/n/+j/6f/p/+r/6P/o
/+j/6P/m/+b/5//n/+n/6f/p/+n/6f/p/+n/6v/q/+n/6f/p/+j/6P/o/+j/5v/m/+X/
5f/l/+b/5//o/+r/6//r/+v/6f/p/+n/6f/q/+r/6v/p/+f/6P/o/+j/6v/q/+r/6v/r
/+r/6v/q/+v/7P/t/+3/7f/t/+3/7f/q/+n/6f/p/+v/6//s/+z/7f/t/+3/7P/s/+z/
7P/s/+z/7f/t/+z/7P/s/+z/7P/v//H/8v/y//D/8P/w//D/8f/x//H/8f/w/+//7v/t
/+//7//v/+//8f/x//D/8P/w//D/8f/x//H/8f/x//H/7//v/+//7//y//P/9P/1//X/
9f/1//X/8//z//P/8//y//L/8v/y//T/9P/0//T/9P/0//T/9P/0//T/9P/0//b/9v/2
//b/+P/4//j/+P/2//b/9v/2//j/+P/4//j/+P/4//n/+f/6//v//P/8//r/+v/7//v/
+//7//v/+//5//n/+f/6//r/+v/7//v/+//8//z//P/8//3//f/+//z//P/8//7/AQAC
AAMAAwADAAMAAwADAAMAAwAEAAQABgAGAAUABQADAAUABQAFAAIA///+//7//f/8//v/
+v/3//f/9v/1//X/9f/1//X/9//3//f/9//2//b/9v/2//j/9//3//T/8f/t/+f/4v/g
/+L/6//3/wkAJQBHAG0AkwCvAMwA6QD0AOYAyACsAJQAfABoAFkATgBDADcAKAAdABUA
EgANAAcABAADAAAA//8AAP///P/7//v/+v/6//r/+P/4//n/+f/5//j/9v/2//b/9v/4
//j/+P/4//f/9//3//f/9v/2//b/9v/2//b/9f/1//X/9f/1//X/9v/3//j/+P/2//b/
9//3//X/9f/1//b/9v/2//f/9//3//b/9v/3//b/9v/2//b/9//3//f/9//4//f/9//3
//f/9//3//j/+f/5//n/+P/6//r/+f/5//r/+v/5//n/+v/7//z//f/7//v//P/9//3/
/f/8//z//v/+//3//f/+//7///8BAAIAAQACAAEAAQABAAEAAgACAAIAAgACAAQABAAE
AAUABgAGAAYABgAGAAgACgAKAAoACwALAAsACwALAAoACgAJAAkACQAJAAYABQAEAAMA
AwACAAAA/v////7//f/8//3//P/7//v/+f/3//f/+P/2//b/9f/1//X/9f/1//T/9v/2
//b/9v/1//X/9f/1//T/9P/0//P/8//y//L/8v/y//L/8v/z//P/8//y//L/9P/0//T/
9P/0//T/9f/1//X/9f/1//X/9f/1//X/9v/4//f/9//3//r/+v/6//r/+v/6//n/+f/6
//r/+v/6//r/+//7//v/+//7//v/+//6//r/+v/5//n/+v/6//r/+P/4//j/+P/5//j/
+P/4//f/+P/5//n/9//3//f/9//4//f/9//3//f/9//4//j/+f/5//n/+P/4//j/+P/4
//b/9//3//b/9v/2//b/9v/4//n/+f/4//b/9v/2//b/9f/1//X/9f/1//X/9f/1//f/
9//3//f/9//3//b/9v/2//b/9//3//X/9f/1//X/8//z//P/8//1//X/9f/1//X/9f/1
//X/9f/1//X/9f/0//T/9P/0//T/9P/0//T/9P/0//b/9v/2//b/9v/2//T/9P/0//T/
9P/0//T/9P/0//T/9P/0//T/9P/0//T/9P/0//T/9P/y//L/8v/y//L/8v/y//L/8v/y
//L/8v/w//D/8P/w//D/8P/w//D/8v/y//P/8//x//H/8f/w//D/8P/x//H/8f/x//H/
8f/x//H/8f/y//T/9P/1//X/8//0//T/9P/0//X/9f/2//b/9v/2//j/+f/6//v/+//7
//v/+//7//v/+//8//z//P/8//v/+//9//////////r/9//2//b/9f/0//P/8v/x//H/
8P/v/+//7//v/+//7f/t/+3/7f/s/+z/7P/s/+z/7f/t/+z/6//l/9//2v/Y/9r/4//x
/wMAHQA9AGEAgQCfALwA2QDmANgAvgCgAIQAagBWAEsAQgA5ACsAHAATAAsABgABAPv/
9v/1//T/8f/u/+3/7v/t/+3/7P/q/+r/6P/o/+n/6f/p/+j/6P/o/+j/6P/q/+r/6v/q
/+v/6//r/+v/6v/q/+r/6v/s/+z/6//r/+v/6//r/+v/6v/r/+z/7P/q/+r/6//r/+v/
6//r/+z/7P/s/+3/7f/t/+z/7P/t/+7/7v/u/+7/7f/t/+3/7f/s/+v/6//r/+v/6//r
/+z/7//v/+//7v/w//D/7//v/+//8P/w//H/8f/x//H/8f/x//H/8v/z//P/8//y//L/
9P/0//P/8//y//L/8//1//X/9f/3//f/9//3//f/+P/4//j/+P/4//r/+v/6//v//P/8
//z//P/6//z//v/+//7/////////AQABAAAAAAD9//3//f/9//z/+//6//n/+//6//j/
9v/3//b/9f/0//P/8v/x//H/8f/v/+//8P/u/+7/7f/t/+3/7f/t/+z/6v/q/+r/6v/r
/+v/6//r/+z/7P/s/+v/6//q/+r/6v/q/+r/6v/r/+n/6f/o/+j/6v/q/+r/6v/o/+j/
6f/p/+n/6f/p/+n/5//n/+f/6P/o/+f/5//n/+j/6P/o/+j/6P/o/+f/5//n/+j/6f/q
/+j/6f/p/+n/5//n/+f/5//o/+j/6P/n/+f/6P/o/+j/6P/o/+j/6P/n/+b/5v/m/+f/
6P/p/+n/5//n/+f/5//o/+f/5//n/+f/5//o/+j/5//n/+f/5v/o/+j/6P/o/+b/5//n
/+b/5v/m/+b/5v/m/+f/5//m/+b/5v/m/+b/5//n/+f/5//n/+f/5//n/+X/5f/l/+X/
5//n/+b/5v/m/+b/5//n/+f/5//n/+f/5//n/+f/5//l/+X/5f/l/+X/5f/l/+X/5f/l
/+X/5f/m/+b/5v/m/+b/5v/m/+b/6P/m/+b/5v/m/+b/5v/m/+b/5v/m/+b/5v/m/+b/
5v/m/+b/5v/m/+b/5v/m/+b/5v/m/+b/5v/m/+b/5v/m/+b/5v/m/+b/5v/m/+b/5v/m
/+b/5v/m/+b/5v/m/+b/5P/k/+T/5P/k/+X/5f/l/+f/5//m/+b/5v/n/+f/5//n/+f/
5//n/+X/5f/m/+b/6P/p/+n/6f/q/+r/6v/q/+v/6//s/+z/6v/q/+z/7f/u/+//7//v
/+//7//v/+//7//w//D/8P/w/+//7//v/+//7//v/+z/6f/o/+j/5//m/+X/5P/j/+P/
4v/h/+H/3//f/9//3//h/+H/4f/g/+D/4P/g/+D/3//f/97/3f/Z/9P/zv/K/8z/1f/f
/+//BwAnAEkAaQCDAKAAvwDQAMgArgCSAHYAWgBGADsAMgApAB0AEAAFAP3/9v/x/+3/
6v/n/+b/5//m/+X/5P/j/+P/4v/g/+D/3v/e/9//3//f/97/3v/e/97/3v/e/97/3v/e
/93/3f/d/93/3P/c/9z/3P/e/97/3f/d/93/3f/d/93/3P/d/97/3v/e/97/3//f/9//
3//f/+D/4P/g/+H/4f/f/97/3v/f/97/3v/e/97/4f/h/+H/4f/i/+H/4f/h/9//3//f
/+D/4f/h/+H/4P/g/+D/3//f/9//4P/g/+H/4P/h/+L/4//h/+H/4v/j/+X/5f/k/+T/
5v/m/+X/5f/m/+b/5//p/+j/5//o/+f/5//n/+f/6P/q/+r/6v/q/+r/6v/q/+v/7P/s
/+z/7P/q/+z/7v/u/+7/7//v/+//7f/t/+z/7P/r/+v/6//r/+z/6//q/+n/6v/q/+n/
6P/o/+j/6P/o/+X/5P/j/+P/4v/f/97/3v/c/9z/2//b/93/3f/d/9z/2v/a/9r/2v/Z
/9n/2f/Z/9j/2P/Y/9f/2f/Y/9j/2P/a/9r/2v/b/9n/2f/Y/9j/2P/Y/9j/2P/X/9b/
1v/V/9X/1f/V/9X/1f/V/9X/1v/Y/9f/1//X/9b/1v/W/9b/1v/W/9X/1f/S/9L/0v/S
/9D/0f/R/9H/0//T/9P/0//S/9L/0v/R/8//0P/Q/9D/0v/S/9L/0v/R/9D/0P/Q/8//
0P/R/9H/z//P/8//z//Q/8//z//P/8//z//Q/9D/zv/N/8z/yv/M/8z/zP/M/8v/y//K
/8j/yP/I/8j/yP/I/8n/yf/I/8r/yv/K/8r/yf/J/8n/yf/H/8f/x//H/8X/xf/F/8X/
w//D/w==
         </WaveFormData>
      </LeadData>
   </Waveform>
</RestingECG>
