# Supplementary material for: Detection of Left Atrial Enlargement Using a Convolutional Neural Network-Enabled Electrocardiogram
Source: Front Cardiovasc Med. 2020 Dec 17;7:609976. doi: 10.3389/fcvm.2020.609976 (PMC7773668; doi:10.3389/fcvm.2020.609976)
Supplement: Supplementary file 2 [file Data_Sheet_2.ZIP › normal1/1802010758_10953_0000000U.XML]

<?xml version="1.0" encoding="Windows-1252"?>
<!DOCTYPE RestingECG SYSTEM "restecg.dtd">
<RestingECG>
   <PatientDemographics>
      <PatientID>1802010758</PatientID>
      <PatientAge>68</PatientAge>
      <AgeUnits>Years</AgeUnits>
      <Gender>Female</Gender>
      <PatientLastName>caoyuyuan</PatientLastName>
   </PatientDemographics>
   <TestDemographics>
      <DataType>Resting</DataType>
      <Site>1</Site>
      <AcquisitionDevice>MAC55</AcquisitionDevice>
      <Status>Unconfirmed</Status>
      <Priority>Normal</Priority>
      <AcquisitionTime>09:32:33</AcquisitionTime>
      <AcquisitionDate>11-11-2015</AcquisitionDate>
      <CartNumber>1</CartNumber>
      <AcquisitionSoftwareVersion>009C</AcquisitionSoftwareVersion>
      <XMLSourceVersion>MAC5000 v1.0</XMLSourceVersion>
   </TestDemographics>
   <RestingECGMeasurements>
      <VentricularRate>64</VentricularRate>
      <AtrialRate>64</AtrialRate>
      <PRInterval>174</PRInterval>
      <QRSDuration>72</QRSDuration>
      <QTInterval>454</QTInterval>
      <QTCorrected>468</QTCorrected>
      <PAxis>18</PAxis>
      <RAxis>23</RAxis>
      <TAxis>31</TAxis>
      <QRSCount>10</QRSCount>
      <QOnset>230</QOnset>
      <QOffset>266</QOffset>
      <POnset>143</POnset>
      <POffset>193</POffset>
      <TOffset>457</TOffset>
      <ECGSampleBase>500</ECGSampleBase>
      <ECGSampleExponent>0</ECGSampleExponent>
   </RestingECGMeasurements>
   <Diagnosis>
      <Modality>Resting</Modality>
         <StatementCount>2</StatementCount>
         <LabelText>12SL ��ϳ���</LabelText>
      <DiagnosisStatement>
         <StmtFlag>ENDSLINE</StmtFlag>
         <StmtText>�������</StmtText>
      </DiagnosisStatement>
      <DiagnosisStatement>
         <StmtFlag>ENDSLINE</StmtFlag>
         <StmtText>���� ECG</StmtText>
      </DiagnosisStatement>
   </Diagnosis>
   <Waveform>
      <WaveformType>Rhythm</WaveformType>
      <WaveformStartTime>0</WaveformStartTime>
      <NumberofLeads>8</NumberofLeads>
      <SampleType>CONTINUOUS_SAMPLES</SampleType>
      <SampleBase>500</SampleBase>
      <SampleExponent>0</SampleExponent>
      <HighPassFilter>16</HighPassFilter>
      <LowPassFilter>150</LowPassFilter>
      <ACFilter>NONE</ACFilter>
      <LeadData>
         <LeadByteCountTotal>10000</LeadByteCountTotal>
         <LeadTimeOffset>0</LeadTimeOffset>
         <LeadSampleCountTotal>5000</LeadSampleCountTotal>
         <LeadAmplitudeUnitsPerBit>4.88</LeadAmplitudeUnitsPerBit>
         <LeadAmplitudeUnits>��V</LeadAmplitudeUnits>
         <LeadHighLimit>2147483647</LeadHighLimit>
         <LeadLowLimit>268435456</LeadLowLimit>
         <LeadID>I</LeadID>
         <LeadOffsetFirstSample>0</LeadOffsetFirstSample>
         <FirstSampleBaseline>0</FirstSampleBaseline>
         <LeadSampleSize>2</LeadSampleSize>
         <LeadOff>FALSE</LeadOff>
         <BaselineSway>FALSE</BaselineSway>
         <ExcessiveACNoise>FALSE</ExcessiveACNoise>
         <MuscleNoise>FALSE</MuscleNoise>
         <LeadDataCRC32>3767123007</LeadDataCRC32>
         <WaveFormData>
AAAAAAAAAAADAAQABQAGAAcACAAJAAoADAAMAAwADAAOABAAEgAUABUAFgAXABgAGwAc
AB0AHgAeAB4AHgAeACAAIAAgACAAIAAgACAAIAAeAB4AHgAeAB0AHAAbABoAGQAYABcA
FgATABIAEQAQAA0ADAALAAoACQAIAAcABgAFAAQAAwACAAAAAAAAAAAA/v/+//7//v/+
//7//v/+//3//P/7//r/+v/6//r/+v/6//r/+v/6//r/+v/6//r/+P/4//j/+P/2//b/
9v/2//b/9v/2//b/9P/0//T/9P/0//T/9P/0//T/9P/0//T/9P/0//T/9P/0//T/9P/0
//T/9P/0//T/9v/2//b/9v/0//T/9P/0//X/9v/3//j/9v/2//b/9v/4//j/+P/4//j/
+P/4//j/+P/4//j/+P/4//j/+P/4//b/9v/2//b/+P/4//j/+P/4//j/+P/4//j/+P/4
//j/+P/4//j/+P/6//r/+v/6//j/+P/4//j/+v/6//r/+v/6//r/+v/6//j/+P/4//j/
+v/6//r/+v/4//j/+P/4//r/+v/6//r/+v/6//r/+v/6//r/+v/6//r/+v/6//r/+P/4
//j/+P/4//j/+P/4//j/+P/4//j/+v/6//v/+//6//r//P/9//3//f/9//z/+v/7//v/
+//6//r/+//7/wAABAAIAAkABgAFAAMAAQADAAQABAAEAAQABgAHAAcACQAJAAoACgAH
AAYABgAFAAcAAgABAP7/+v/2//X/9P/0//X/9f/1//X/9f/0//T/9f/1//X/9f/3//f/
9//3//X/9f/1//X/9//3//f/9//3//b/9f/0//X/9v/3//j/+f/5//j/+P/0//X/9v/v
/+P/1//M/8f/y//U/+D/9P8KACMAQgBnAIcAmgCfAJ0AmgCFAGAAPwAmABoAEQAHAP//
+//9/wAAAgABAAIABgABAP3//P/6//n/9//2//b/9f/1//X/9P/0//X/9f/0//T/9P/0
//T/9P/1//X/8f/x//L/8v/0//T/9P/z//P/9P/0//T/9P/0//P/8//x//H/8f/x//P/
9P/0//T/8v/x//H/8v/0//P/8//0//T/9P/0//T/8v/z//P/8//z//L/8v/y//T/9f/1
//X/8//z//P/8//z//P/9P/0//T/9P/1//X/9//4//j/+P/2//j/+P/5//v//P/8//3/
+//7//v//f/8//z//f/+////AgAEAAUABgAHAAcACQAIAAkACgAMAA8ADwARABMAEwAU
ABUAGAAZABkAGQAbAB4AHgAeAB4AHwAgACEAIgAiACIAIgAjACMAIwAjACMAIwAjACIA
IgAgAB4AHQAcABsAGwAYABYAFwAWABUAEgAQAA8ADAAMAA0ADAALAAkABwAGAAQAAgAE
AAMAAgACAAAAAAAAAAAA/v/+//7//f/7//v/+//7//r/+v/5//n/+v/6//v//f/7//v/
+v/6//r/+v/5//n/+f/5//j/+P/2//b/9//3//j/+P/4//j/9v/2//b/9v/2//f/9//1
//f/+f/6//r/+f/5//n/+f/3//X/+P/4//j/+P/4//j/+v/7//v/+//7//v//P/8//z/
/P/8//7//v/+//7//v/8//z//P/8//7//v/+//7/AAAAAAAAAAD+//7//v/+////////
/////f/8//z//f/8//z/+//7//v/+//8//7//v/8//z//P/6//r/+v/6//r/+v/6//r/
+v/6//r/+v/6//r/+v/5//n/+v/6//r/+v/5//n/+f/3//f/9//5//n/+P/3//n/+v/4
//j/+P/4//j/+P/4//n/+f/6//r//P/9//3//f/9//7//v///////v/8//v/+//7//3/
AAADAAUABQAFAAQAAQABAAIAAgAEAAQABgAHAAkACQAJAAoACAAHAAYABgAEAAMA/f/7
//j/9v/y//H/8f/y//T/9f/3//f/9//2//T/9f/1//X/9f/1//X/9f/1//X/9f/1//f/
9//3//f/9f/2//b/9v/4//j/+P/4//b/9//3//b/+P/2//X/9P/t/+H/1//Q/83/1//i
/+7/AgAWAC0ASgBnAIEAigCJAIUAegBhAD4AIQAOAAQA/f/5//f/9f/3//z//v8BAAIA
AgABAP///P/4//f/9f/0//b/9f/1//X/8v/y//P/8//y//L/8v/y//T/9P/1//X/8//z
//T/9P/0//T/9P/z//P/9P/0//T/8v/y//H/8f/z//P/8//z//H/8v/y//L/9P/z//P/
9P/y//H/8f/y//T/9P/0//T/8v/z//P/8//z//L/8v/y//L/8//z//P/8//z//P/8//z
//P/9P/0//T/9P/1//X/9//4//j/+P/4//r/+v/7//n/+v/6//v/+//7//v//f8AAAAA
AQACAAAAAgADAAMABgAHAAcACQAKAAsADAAOAA0ADQAPABEAEwAUABUAGAAXABcAFwAZ
ABwAHAAcABwAHQAeAB8AIAAgACAAIAAhACEAIQAhACEAIQAhACAAIAAgAB4AHQAcABkA
GQAWABQAEwASABEADgAOAA0ACgAKAAkACAAHAAUABQAEAAIAAAAAAP///v/+//z//P/8
//z//P/8//z/+//5//n/+f/5//j/+P/3//f/9//2//b/9//3//f/9v/2//b/9v/1//X/
9f/1//T/9P/0//T/9f/1//T/9P/0//T/9v/2//b/9v/2//f/9//1//P/9f/2//b/9f/1
//X/9f/3//X/+P/4//j/+P/4//j/+P/5//n/+f/5//n/+v/6//r/+v/6//z/+P/4//j/
+P/6//r/+v/6//j/+P/4//j/+v/6//r/+v/6//r/+v/6//n/+f/5//n/+//6//r/+//8
//z/+//7//f/9//4//r/+v/4//j/+P/4//j/+P/4//j/+P/4//j/+P/4//j/+P/2//b/
9v/1//b/+P/5//r/+P/3//f/9//1//X/9f/3//j/+P/4//n/+f/5//r/+v/6//r/+P/4
//j/+P/4//j/+P/4//j/+f/5//r/+v/8//v/+//7//v/+//8//7////8//r/+f/5//n/
+//+/wEAAgADAAQABAADAAMABAAEAAQABAAGAAcABwAHAAcACAAIAAcABgAGAAcABwAC
AAEA/P/6//b/9f/2//b/9//3//X/9f/1//T/9P/1//X/9f/1//X/9f/1//f/9//3//f/
9f/1//X/9f/1//b/9v/2//b/9v/2//b/9v/3//f/9v/4//j/9f/0//H/6//f/9T/y//J
/87/3P/u/wAAFwAwAE8AcQCKAJEAkwCWAIsAbABHACoAGgATAAsA///5//3/AAACAAUA
BAAAAP//AQD8//j/9//1//T/9v/1//X/9f/y//L/8//z//L/8v/y//L/8v/y//P/8//x
//H/8v/y//D/8P/w/+//8P/y//P/9P/y//L/8f/x//H/8f/x//H/8f/y//L/8v/y//H/
8f/y//L/8f/x//L/8P/w//D/8P/y//P/8//z//P/8v/y//L/8v/z//P/8//z//P/8//z
//P/8//0//T/9P/0//X/9f/z//T/9P/0//b/+P/4//n/9//4//j/+f/5//n/+f/7//r/
+v/7//z//P/+//////8CAAMAAwAFAAYABwAIAAoACwALAA0ADwAPABAAEQAUABcAFwAX
ABkAGgAaABoAGgAZABoAGwAcAB4AHgAeAB8AHwAfAB8AHwAfAB8AHgAeAB4AHAAbABoA
GQAZABYAFAATABIAEQAOABAADwAMAAwACwAKAAkABwAHAAYABAACAAAA///+//7//v/+
//7//v/+//7//v/9//v/+//7//v/+v/6//n/+f/5//j/+P/5//f/9//2//b/+P/4//f/
9//3//f/9v/2//T/9P/1//X/9P/0//T/9P/0//T/9P/0//L/8//z//H/8//1//b/9v/1
//X/9f/1//X/8//2//b/9v/2//b/9v/0//X/9f/1//f/9//4//j/9v/2//b/+P/4//j/
+P/4//j/+P/4//j/+P/4//j/+P/4//j/+P/4//b/9v/2//b/9//3//f/9//3//b/9v/3
//r/+v/5//n/9//3//j/+v/6//j/+P/4//j/+P/4//j/+P/4//j/+P/4//j/+P/4//j/
+P/4//f/9//4//j/+P/4//f/9//3//f/9//3//n/+f/4//f/9//3//f/+P/4//b/+P/4
//f/+f/5//r/+//3//j/+P/4//j/+P/2//b/9v/2//b/9v/2//f/+f/6//r//P/7//v/
+//7//r/+v/7//v/+//6//r/+//9////AgAFAAMAAwADAAIAAwADAAQABAAEAAQABgAH
AAUABQAFAAYACAAHAAYABgAFAAUAAAD///v/+P/z//H/8f/y//T/9f/z//P/8//y//T/
9f/1//X/9f/1//X/9f/1//X/9f/1//P/8//z//P/8//0//T/9P/2//b/9v/2//b/9//3
//b/9v/0//P/8v/r/+H/2f/M/8P/yf/U/+L/9P8IAB0APABhAIEAlACXAJsAmgCBAFwA
OwAkABYADQAFAP3//f/9//7/AAABAAQAAAD///3/+P/2//X/8//y//L/8f/x//H/8P/w
//H/8f/w//D/8P/w//L/8v/z//P/7//v//D/8P/y//L/8v/x/+//8P/w//D/8v/y//H/
8f/v/+//7//v/+//8P/w//D/8v/x//H/8v/w/+//7//w//D/8P/w//D/8P/x//H/8f/x
//D/8P/w//D/8f/x//H/8f/x//H/8f/x//H/8v/y//T/9P/1//X/8//0//T/9P/0//b/
9v/3//f/+P/4//n/+//7//v//f/9//z//P/8//7/AAABAAEAAgADAAMABQAGAAcACAAK
AAkACQALAA0ADwAQABEAFAAVABUAFQAXABgAGAAYABgAGwAcAB0AHgAeAB4AHgAfAB0A
HQAdAB0AHwAfAB4AHgAcABoAGQAYABkAGQAWABQAEwASABEADgAOAA0ACgAKAAkACAAH
AAUABwAGAAQAAgAAAP///v/+//7//v/+//7//P/8//z/+//5//n/+f/5//r/+v/5//n/
+f/4//j/+f/3//f/9v/2//j/+P/3//f/9//3//b/9v/2//b/9//3//b/9v/2//b/9P/0
//T/9P/2//f/9//1//P/9f/2//b/9f/1//X/9f/z//H/9P/0//T/9P/0//T/9f/3//j/
+f/4//f/9//2//j/+P/4//r/+P/4//j/+P/6//r/+v/6//r/+v/6//r/+v/6//r/+v/6
//r/+v/6//n/+f/5//n/+//6//r/+//6//r/+f/5//n/+f/6//z//P/6//r/+v/6//r/
+v/6//j/+P/4//j/+v/6//r/+v/4//j/+P/3//n/+v/6//r/+v/5//n/+f/3//f/9//5
//n/+P/3//f/+f/5//r/+v/6//z//P/7//n/+f/6//v//f/4//j/+P/4//j/+P/4//j/
+P/6//r/+v/6//v/+//8//z//P/9//3//f////7//v////3//f/8//z//////wEABAAF
AAUABQAFAAYABQAFAAYABgAGAAYACAAHAAcABwAHAAgACAAHAAYACAAHAAcAAgAAAPz/
+f/0//X/9P/0//X/9//3//f/9//0//T/9f/1//X/9f/1//X/9f/1//X/9f/3//f/9//3
//f/9//4//j/9v/2//b/9v/2//b/9//3//b/9v/2//X/8P/p/+P/2f/O/8v/0f/a/+j/
+v8QACkATABxAI8AngCbAJsAmAB7AFAALwAcABAABQD9//n/+f/5//r//P8BAAQAAgD9
//n/+P/4//f/9f/0//T/8//z//P/8v/y//P/8//y//L/8v/y//T/9P/1//X/8f/x//L/
8v/y//L/8v/x//H/8v/y//L/8v/y//H/8f/v/+//7//v//D/8v/z//T/9P/z//P/9P/z
//H/8P/w//L/8v/y//L/9P/1//X/9f/1//T/9P/0//T/9f/1//X/8//z//P/8//1//X/
9v/2//T/9P/1//X/9f/2//b/9v/4//r/+v/7//n/+v/6//v//f/9//3///8AAAAAAQAC
AAIABAAFAAUABgAHAAcACQAMAA0ADgAQABAADwAQABEAEwAUABUAGAAZABkAGQAbAB4A
HgAeAB4AHwAgACEAIgAiACIAIgAjACEAIQAhACEAIwAjACIAIgAgAB4AHQAcABsAGwAY
ABYAFQAUABMAEAASABEADgAOAAsACgAJAAcABwAGAAQAAgACAAEAAAAAAP7//v/+//7/
/P/8//z/+//7//v/+//7//r/+v/5//n/9//2//b/9//5//n/+P/4//j/+P/3//f/9//3
//b/9v/0//T/9f/1//b/9v/2//b/9v/2//b/9v/4//n/+f/3//b/9//3//b/9//3//f/
9//3//X/+P/4//j/+P/4//j/+P/5//n/+f/5//n/+v/6//r/+v/6//z/+P/4//j/+P/4
//j/+P/4//b/9v/2//b/+P/4//j/+P/4//j/+P/4//f/9//3//f/9//2//b/9//4//j/
9//3//X/9f/2//j/9v/0//T/9P/2//b/9v/2//T/9P/0//T/9f/2//f/+P/3//b/9f/z
//X/9v/2//b/9v/1//X/9f/3//f/9//5//f/9v/1//X/9f/1//b/9P/0//T/9P/0//T/
9P/1//f/+P/4//r/+f/5//n/+f/2//b/9//3//n/+P/4//n/+f/7//7/AQABAAEAAQAA
AP////8AAAAAAgACAAQABQADAAMAAwAEAAQAAwACAAIA//////r/+f/2//T/8P/v//D/
8P/x//H/8f/x//H/8P/w//H/8f/x//P/8//z//P/8f/x//H/8f/z//P/8//z//P/9P/0
//T/8v/y//L/8v/y//P/8//y//L/9v/1//D/6//l/9n/zP/J/8v/1v/k//b/DgAlAEAA
XwB5AIgAiQCDAIAAawBEACMAEAAEAP3/9//z//H/8//4//r//f8AAP7/+f/3//b/9v/1
//P/8v/w/+//7//v/+7/7v/v/+//8P/w//D/8P/u/+7/7//v/+//7//w//D/7v/u/+7/
7f/v//D/8P/w/+7/7v/t/+3/7f/t/+3/7f/r/+z/7P/s/+3/7f/u//D/7v/t/+3/7v/w
//D/8P/w/+7/7//v/+//8f/w//D/8P/u/+//7//v//H/8f/x//H/8f/x//L/8v/y//L/
8//z//H/8v/y//L/8v/0//T/9f/3//j/+P/5//n/+f/5//v/+v/6//v//P/+/wAAAQAB
AAIAAwADAAUABAAFAAYACAALAAsADQAPAA0ADgAPABIAEwATABMAFQAYABgAGAAYABkA
GgAbABwAHAAcABwAHQAdAB0AHQAdAB0AHQAcABwAHAAaABkAGAAXABcAFAASAA8ADgAN
AAoADAALAAgACAAFAAQAAwABAAEAAAD+//z//P/7//r/+v/6//r/+v/6//b/9v/2//X/
9f/1//X/9f/0//T/8//z//X/9P/0//X/9f/1//T/9P/y//L/8f/x//H/8f/w//D/8v/y
//P/8//y//L/8v/y//L/8v/y//L/8v/z//P/8f/z//X/9v/2//P/8//z//P/9f/z//b/
9v/2//b/9v/2//T/9f/1//X/9//3//j/+P/2//b/9v/4//b/9v/2//b/9v/2//b/9v/2
//b/9v/2//b/9v/2//b/+P/4//j/+P/3//f/9//3//f/9v/2//f/9v/2//X/9f/0//X/
9//6//r/+P/4//j/9v/2//b/9v/2//b/9v/2//b/9v/2//b/9v/2//b/9f/3//j/+P/4
//b/9f/1//X/9//3//f/+f/3//b/9f/1//X/9f/2//b/9v/4//j/9//1//X/9v/3//f/
9P/2//b/9v/2//j/+P/4//j/9v/2//b/9v/1//X/9v/2//n/+//8//3/+//6//r/+//7
//v/+v/6//v/+//9/wAABQAFAAUABQAEAAMAAwAEAAIAAgACAAQABQAFAAUABQAGAAYA
BQAEAAYABQAFAAAA/f/6//j/9P/1//T/9P/1//P/8//z//P/8v/y//P/8//z//P/8//z
//H/8f/x//H/8//z//P/8//z//P/9P/0//T/9P/0//T/8v/y//P/8//0//T/9P/z//D/
6f/f/9X/yv/F/8v/1v/m//j/CgAjAEQAZwCBAI4AkwCXAJAAcwBUADUAHAAOAAcA///3
//f/+/8EAAQAAQAAAP7/+//3//L/8f/x//D/8P/w/+//7//v/+7/7v/v/+//7v/u/+7/
7v/u/+7/7//v/+3/7f/u/+7/8P/w//D/7//t/+7/7v/u/+7/7v/t/+3/7f/t/+3/7f/r
/+z/7P/s/+7/7f/t/+7/7v/t/+3/7v/u/+7/7v/u/+7/7//v/+//7//u/+7/7v/s/+3/
7f/t/+//7//v/+//7//v//D/8P/w//D/8f/x//H/8v/y//L/8v/0//T/9f/1//b/9v/3
//X/9f/1//f/+v/6//v//P/6//z//f/9/wAAAQABAAMABAAFAAYACAAHAAcACQALAAsA
DAANABAAEwATABMAFQAWABYAFgAWABcAGAAZABoAGgAaABoAGwAbABsAGwAbAB0AHQAc
ABwAGgAYABcAFgAXABcAFAASABEAEAAPAAwADAALAAgACAAHAAYABQADAAMAAgAAAP7/
AAD///7//v/8//z//P/8//r/+v/6//n/9//3//f/9//4//j/9//3//X/9P/0//X/9//3
//b/9v/0//T/8//z//T/9f/1//b/8//y//L/8f/y//L/8v/y//L/8v/y//L/8P/x//H/
7//x//P/9P/0//H/8f/x//H/8f/v//L/8v/y//L/8v/y//T/9f/1//X/8//z//T/9P/0
//T/9P/2//b/9v/2//b/9v/2//b/9v/2//b/9v/2//b/9v/2//b/9v/2//b/9v/5//n/
+f/5//j/9v/1//X/9v/2//X/9f/0//X/9//6//n/9v/1//T/9f/2//f/+P/2//b/9v/2
//b/9v/2//b/9v/2//b/9f/1//b/9v/2//j/9//3//f/9//3//f/+f/3//b/9f/1//f/
9//4//j/9P/2//b/9f/1//X/9v/3//X/9v/0//T/9P/0//b/9v/2//b/9v/2//b/9v/2
//b/9v/2//b/9v/2//b/9P/1//X/9v/4//r/+//7//v/+//6//r/+//7//v/+v/8//3/
/f///wAAAwADAAMAAwACAAEAAQAEAAQABAAEAAUABQAEAAMABQAGAAYABQAEAAQAAwAD
AP7//f/6//j/9P/z//L/8v/x//H/8f/x//H/8P/w//H/8f/x//H/8f/x//H/8f/x//P/
8//z//P/8f/x//H/8v/y//L/8v/y//L/8v/y//P/9f/0//T/9P/1//D/6f/f/9X/zP/H
/8f/0P/c//D/BAAbADYAWQB7AJAAkwCVAJYAfwBaAD0AJAASAAkAAQD5//n//f/+/wAA
AwACAPz/+f/5//b/9v/1//P/8v/w/+//7//v/+7/7v/v/+//7v/u/+7/7v/w//D/8f/x
/+3/7f/u/+7/8P/w//D/7//v//D/8P/w/+7/7v/t/+3/7f/t/+3/7f/t/+7/7v/u/+7/
7f/t/+7/7v/t/+3/7v/w//D/8P/w/+//7//u/+3/7v/u/+//8P/u/+//7//v//H/8f/x
//H/7//v//D/8P/w//D/8f/x//H/8v/y//L/9P/2//b/9//1//b/9v/3//f/9//3//n/
+v/6//v//P/+/wAAAQABAAAAAQABAAMABAAFAAYACAAJAAkACwANAAsADAANABAAEgAT
ABQAFwAYABgAGAAYABcAGAAZABoAHAAcABwAHQAdAB0AHQAdAB8AHwAeAB4AHAAaABkA
GAAXABcAFAASABMAEgARAA4ADgANAAoACgAJAAgABwAFAAcABgAEAAIAAgABAAAAAAD+
//7//v/+//r/+v/6//n/+v/7//z//f/5//j/9v/1//f/9v/2//f/9//3//b/9v/4//j/
9//3//X/9f/0//T/8v/y//P/8//0//T/9P/0//L/8v/y//L/8v/z//P/8f/z//X/9v/2
//P/8//z//P/8//x//T/9P/2//b/9v/2//T/9f/1//X/9//3//j/+P/4//j/+P/6//j/
+P/4//j/+v/6//r/+v/4//j/+P/4//j/+P/4//j/9v/2//b/9v/5//n/+f/5//n/+P/4
//n/+v/6//n/+f/3//f/+P/6//r/+P/4//j/+v/6//r/+v/6//r/+v/6//j/+P/4//j/
+v/6//r/+f/3//j/+P/4//r/+f/5//n/+f/5//n/+//7//r/+f/5//n/+f/6//r/+P/6
//r/+f/5//n/+v/7//v//P/6//r/+v/6//j/+P/4//j/+v/6//r/+v/4//j/+P/4//j/
+P/4//n/+f/6//r//P////////////7//v/////////+//7////9////AgAFAAcABwAH
AAYABQAFAAYABgAGAAYACAAJAAcABwAHAAgACgAJAAgACAAHAAcAAgABAP///v/7//v/
9//2//b/9f/1//X/9f/0//b/9//3//f/9f/1//X/9f/3//f/9//3//f/9//3//f/9f/2
//b/9v/2//b/9v/2//b/9//3//b/9v/6//n/9v/x/+n/3//U/8v/yf/U/+T/9v8KACMA
PgBhAIMAmgCdAJsAmgCHAF4AOQAiABIABwD///v/9//5//7/AAD//wAAAgABAPv//P/6
//n/9//2//b/9f/1//X/8v/y//P/8//0//T/9P/0//L/8v/z//P/8//z//T/9P/0//T/
9P/z//H/8v/y//L/9P/0//P/8//z//P/8//z//P/9P/0//T/9P/z//P/9P/2//X/9f/2
//X/9P/z//L/9P/1//X/9f/1//T/9P/0//T/9f/1//X/9f/1//X/9f/3//f/+P/4//b/
9v/3//f/9//4//j/+P/6//z//P/9//v//P/8//3//f/9//3///8CAAIAAwAEAAIABAAF
AAUABgAHAAcACQAKAAsADAAOAA8ADwARABMAFQAWABcAGgAZABkAGQAbACAAIAAgACAA
HwAgACEAIgAkACQAJAAlACUAJQAlACUAJQAlACQAJAAkACIAIQAgAB8AHwAcABoAGQAY
ABcAFAAUABMAEAAQAA0ADAALAAkACQAIAAYABAAEAAMAAgACAAAAAAAAAAAA/P/8//z/
+//7//v/+//7//r/+v/5//n/+f/4//j/+f/5//n/+P/4//j/+P/3//f/+f/5//j/+P/6
//r/+//7//n/+P/3//b/9v/2//b/9v/4//n/+f/3//n/+//8//z/+f/5//n/+f/7//n/
/P/8//r/+v/6//r//P/9//3//f/7//v//P/8//7//v/+/wAA/v/+//7//v/8//z//P/8
//z//P/8//z//P/8//z//P/8//z//P/8//3//f/9//3////+//7////+//7//f/9//3/
/f/+/wAA/v/8//z//P/8//z//P/8//7//v/+//7//P/8//z//P/+//7//v/9//3//v/+
//7//P/7//v/+//9//3//f///////v/9//3//f/9//7//v/8//7//v/9//3//f/+////
AQD8//z//P/8//z//P/8//z//f/7//z//P/+/wEAAQABAAEAAAAAAAEAAQADAAIAAgAD
AAIAAwAFAAcACQAJAAkACAAJAAkACgAKAAgACAAKAAsACwALAAsADAAMAAsACgAKAAsA
CwAGAAUAAwACAP/////8//z//f/9//v/+//7//r/+v/7//v/+//7//v/+//7//v/+//7
//v/+//7//v/+//9//7//v/+//z//P/8//z//P/9//3//P/8//7//f/6//X/7//n/9r/
0//V/9z/6P/2/wgAHQA4AFkAewCSAJkAkwCQAIcAZgA/ACQAFgALAAMA///7//v//v8C
AAMACAAKAAkABQACAAAA///9//z/+v/5//n/+f/6//r/+//7//j/+P/4//j/+P/4//n/
+f/4//n/+//8//n/+P/3//X/9v/4//n/+v/4//j/9//3//n/+f/5//n/+f/6//r/+v/4
//f/9//4//r/+f/5//r/+v/6//r/+v/8//3//f/9//z/+v/5//j/+v/7//v/+//7//v/
+//7//v/+//8//z//v/+/////////wAAAAAAAP7/AAAAAAEAAQACAAIAAwAFAAUABQAH
AAYABgAHAAgACAAKAAsACwAMAA0ADQAPABAAEQASABQAFQAVABcAGQAZABoAGwAeAB8A
HwAfACEAJAAkACQAJAAlACYAJwAoACoAKgAqACsAKwArACsAKwApACkAKAAoACoAKAAn
ACYAJQAlACIAIAAfAB4AHQAaABoAGQAWABYAFAASABAADQAOAA4ADQAMAAoACQAIAAgA
BgAGAAYABgAGAAYABgAFAAMAAwADAAMAAgACAAEAAQADAAIAAgADAAIAAQD///7/AAAA
AP///////////v/+/wAAAAABAAEA/v/+//7//v/+//7//v/+/wAAAQABAP////8BAAIA
AgABAAEAAQABAAEA//8CAAIABAAEAAQABAACAAMAAwADAAMAAwAEAAQABAAEAAQABgAE
AAQABAAEAAQABAAEAAQABAAEAAQABAAEAAQABAAEAAYABgAGAAYABwAHAAcABwAFAAQA
BAAFAAYABgAFAAUABQAFAAYACAAIAAYABgAGAAYABgAGAAYABgAGAAYABgAGAAYABgAG
AAgACAAIAAcABQAGAAYABgAIAAcABwAHAAUABQAFAAcACQAIAAcABwAHAAcACAAIAAQA
BgAGAAUABwAHAAgACQAJAAYABgAGAAYABgAGAAYABgAGAAYABgAGAAYACAAIAAgACAAI
AAgACAAIAAoACgAKAAoADAAMAAwADAAMAAwADAAMAA4ADgAOAA4AEQASABMAFAASABIA
EgASABQAFAAUABQAFQAWABcAGAAXABYAFQAUABYAFgAWABYAEgAQAA4ADAAKAAgABgAE
AAQABAAEAAQABAAEAAQABAAEAAQABAAEAAYABgAGAAYABgAGAAYABgAGAAYABgAGAAYA
BgAGAA==
         </WaveFormData>
      </LeadData>
      <LeadData>
         <LeadByteCountTotal>10000</LeadByteCountTotal>
         <LeadTimeOffset>0</LeadTimeOffset>
         <LeadSampleCountTotal>5000</LeadSampleCountTotal>
         <LeadAmplitudeUnitsPerBit>4.88</LeadAmplitudeUnitsPerBit>
         <LeadAmplitudeUnits>��V</LeadAmplitudeUnits>
         <LeadHighLimit>2147483647</LeadHighLimit>
         <LeadLowLimit>268435456</LeadLowLimit>
         <LeadID>II</LeadID>
         <LeadOffsetFirstSample>0</LeadOffsetFirstSample>
         <FirstSampleBaseline>0</FirstSampleBaseline>
         <LeadSampleSize>2</LeadSampleSize>
         <LeadOff>FALSE</LeadOff>
         <BaselineSway>FALSE</BaselineSway>
         <ExcessiveACNoise>FALSE</ExcessiveACNoise>
         <MuscleNoise>FALSE</MuscleNoise>
         <LeadDataCRC32>409656608</LeadDataCRC32>
         <WaveFormData>
CgAKAAoACgAMAAwADAAMAA8AEAARABIAEgASABIAEgATABQAFQAWABgAGAAYABgAGgAa
ABoAGgAaABoAGgAaABoAGgAaABoAGAAYABgAGAAXABYAFQAUABMAEgARABAADwAOAA0A
DAAKAAgABgAEAAIAAgACAAIAAAAAAAAAAAD9//z/+//6//j/+P/4//j/9v/2//b/9v/2
//b/9v/2//X/9P/z//L/8v/y//L/8v/w//D/8P/w//D/8P/w//D/8P/w//D/8P/w//D/
8P/w/+7/7v/u/+7/7//w//H/8v/0//T/9P/0//T/9P/0//T/9P/0//T/9P/0//T/9P/0
//b/9v/2//b/9v/2//b/9v/4//j/+P/4//r/+v/6//r/+P/4//j/+P/6//r/+v/6//r/
+v/6//r/+v/6//r/+v/6//r/+v/6//j/+P/4//j/+v/6//r/+v/6//r/+v/6//j/+P/4
//j/+v/6//r/+v/4//j/+P/4//b/9v/2//b/9//4//n/+v/4//j/+P/4//b/9v/2//b/
+P/4//j/+P/2//b/9v/2//b/9v/2//b/+P/4//j/+P/4//j/+P/4//j/+P/4//j/9v/2
//b/9v/2//b/9v/2//b/9v/2//b/9v/3//f/9//3//n/+v/8//3//v8AAAAAAAABAAMA
AAD9//3//f/+/wEAAgADAAIA///+//3//P8AAAEAAQACAAQAAgAAAAAA/////wAAAAD+
//7//v/+//z/+f/3//f/+P/3//b/9f/z//T/9P/0//X/9f/1//X/9f/1//X/9v/0//T/
9P/0//b/9f/1//X/8//0//T/9P/1//X/9f/1//X/9f/1//X/9v/2//b/9v/w//f/+v/5
/wEACgAUABYAGwArADcAQgBYAHIAgACAAIIAfABaADYAKwAlABAA+//2//T/7//n/+P/
3v/g/+H/4//p/+7/7v/x//j/+P/2//f/+P/4//b/9v/1//X/9//3//f/9//5//n/+f/6
//n/+P/3//b/+P/4//j/+P/4//j/+P/4//j/+P/4//j/+P/4//j/+P/2//b/9v/2//j/
+P/4//f/9f/1//X/9v/3//b/+f/6//r/+v/6//r/+P/4//n/+f/4//j/+P/5//r/+v/6
//n/+f/6//r/+v/6//r/+//7//3//f/+//7//v///wAAAAABAAEAAAAAAAMABQAGAAcA
BwAHAAkACgAKAAsADQAOAA4ADwAQABEAEQASABQAFQAUABUAFgAXABkAGwAcAB0AIAAh
ACEAIwAlACYAJgAmACQAJAAkACQAJAAlACYAJgAoACgAKAAoACYAJQAlACUAJAAjACIA
IQAhACAAIAAeAB0AGgAZABYAFAAUABQAFQASABAADgAMAA0ADAALAAkACQAIAAgABwAI
AAcABgAFAAQAAgAAAP//AAD///////////////////3//f/9//3/+//8//z/+//7//z/
/f/+//z//P/8//z/+v/6//r/+v/6//r/+v/6//z//P/8//z/+//8//z//P///////v/+
//7/AAAAAAAAAAAAAAAAAAABAAEAAQABAP///////wAAAQACAAQABQAFAAUABQAFAAQA
BAAEAAQABQAGAAcACAAHAAUABAADAAQABQAGAAgACAAIAAcABwAFAAcABwAGAAQABAAE
AAQABAAEAAQABAACAAIAAgABAAIAAwAEAAUAAwACAAEAAAACAAIAAgABAAAA//////7/
/////wAAAQD///7//v/////////////////////////9//3//f/9//3/+//9/wEA/v/8
//z//P/8//7//v//////AQABAAMABAAEAAUABgAIAAgACAAJAAsACAAHAAcABwAGAAgA
CAAIAAgABgAGAAYACQAMAA4ADwAPAA4ACwAIAAYAAwADAAQAAwACAAEAAAAAAAAA/f/7
//v/+v/5//j/+f/5//r/+v/6//n/+f/5//f/9//3//f/+P/4//j/+P/4//j/9//3//j/
+f/7//z/+v/5//n/+f/5//n/+f/5//n/+v/6//r/9v/0//f//P/9/wMADAAUABwAIwAp
ADUARgBaAHYAggCCAIYAeABQADgAOQAvABYAAwAAAPz/9f/t/+f/5P/k/+X/5f/p/+z/
7v/z//r//P/6//v//P/8//r/+v/5//n/+//7//v/+//5//n/+f/6//r/+v/6//r//P/8
//z//P/7//r/+f/4//j/+P/4//j/+P/4//j/+P/6//r/+v/6//r/+v/6//n/+f/5//n/
+v/6//j/+v/6//r/+v/6//r/+P/4//n/+f/4//j/+P/5//z//P/8//v/+//8//z//P/6
//r/+//7//3//f/+//7//v///wAAAAABAAEAAAAAAAMABQAGAAcABQAFAAcACAAKAAsA
DQAOAA4ADwAQABEAEQASABQAFQAWABcAGAAZABoAGwAbABsAHAAdAB0AHwAhACIAIgAi
ACQAJAAkACQAJAAlACYAJgAmACYAJgAmACYAJQAlACUAJAAjACIAIQAfAB4AHgAcABoA
GAAYABYAEQAQAA8ADwANAAwACwAKAAkACAAHAAUABwAGAAYABQAEAAMAAgABAAEAAAD/
/////v/9//3//f/7//v/+//7//n/+f/5//n/9//4//j/9//4//j/+P/4//j/+P/4//j/
+P/4//j/+P/4//j/+P/4//j/+P/4//j/+//8//z//P/7//v/+v/6//r//P/8//z//v/+
//7//v/9//3//f/9/////////wAAAAAAAAEAAQABAAEAAQABAAIAAgACAAIAAgACAAIA
AgAAAP///////wEAAQABAAIAAgACAAEAAQD//wEAAQAAAAAAAAAAAAAAAAAAAAAAAAD+
//7//v/9//3//f/9//3/+v/6//r/+v/8//z//P/7//v/+//8//z//P/7//v/+//7//r/
+v/7//v/+//7//v/+//7//v/+//7//v/+//7//3//f/9//3//P/8//z//f/9//3/+//6
//r/+v/6//r/+v/6//v/+//7//v//f/+//7///8AAAIAAwAEAAYACQAEAAMAAwADAAQA
BgAGAAYABgAEAAQABAAEAAYABwAHAAoACgAIAAYABAABAAEAAgACAAIAAgACAAIAAgD/
//3/+//6//n/+P/5//n/+v/6//j/9//3//f/9//3//f/9//2//b/9v/2//j/+P/3//f/
+f/5//r/+v/4//f/9//3//f/9//3//f/9//4//j/+P/2//j/+f/4//v///8GAA4AFgAd
ACMALQA+AFAAZgB+AIYAhgCIAG4ARgAzAC0AGAABAPj/9P/v/+v/4//e/+D/4//l/+n/
7P/u//H/+P/6//j/+f/6//r/+v/6//n/+f/7//v/+//7//r/+f/4//j/+v/6//r/+v/6
//r/+v/6//j/+P/4//j/+v/6//r/+v/4//j/+P/4//j/+P/4//j/+v/6//r/+f/5//n/
+f/6//r/+P/6//r/+P/4//j/+P/5//r//P/9//r/+v/6//v//P/8//z/+//5//r/+v/6
//r/+v/7//v//f/9//7//v/////////+/wEAAQAAAAAAAwAFAAYABwAFAAUABwAIAAgA
CQALAAwADgAPABAAEQARABIAFAAVABYAFwAYABkAGgAbABsAGwAeAB8AHwAhACMAJAAk
ACQAIgAiACIAIgAiACMAJAAkACYAJgAmACYAJgAlACUAJQAiACEAIAAfAB0AHAAcABoA
GgAYABgAFgATABIAEQARAA8ADgANAAwACwAKAAkABwAHAAYABgAFAAQAAwACAAEAAQAA
AP////8AAP////////3//f/9//3//f/9//3//f/7//z//P/7//r/+v/6//r/+v/6//r/
+v/6//r/+v/6//j/+P/4//j/+v/6//r/+v/5//r/+v/6//n/+f/4//j/+f/8//3//v/+
//7//v/+//3//f/9//3/////////AAD+//7/////////////////AAAAAAAAAAD+//7/
/v/+/wAA////////////////AAD+//7//f/9//v//f/9//z//P/8//z//P/+//7//v/+
//7//v/+//3//f/9//3//f/8//z//P/8//z//P/8//v/+//7//z//P/8//v/+//7//v/
+v/6//v/+f/5//n/+f/3//f/9//3//n/+f/5//n/+f/5//n/+f/4//j/+P/5//n/+f/5
//j/+P/5//n/+f/5//r/+P/4//j/+P/2//b/9v/2//j/+P/5//n/+//7//3//v/+////
AAACAAIAAgADAAUAAAD///////8AAAIAAgACAP7//P/8//z//v8AAAEAAQAEAAQAAgAA
AP7/+//7//z//v/+//7//v/8//z/+f/3//X/9P/z//L/8f/x//L/8v/y//H/8f/x//P/
8//z//P/8//y//H/8P/w//D/7//v//H/8f/y//L/8v/x//H/8f/x//H/8f/x//H/8v/y
//L/8v/y//P/9P/3//3/BgAOABIAGwAjAC0APABSAGwAfACCAIQAfABYADQAKwAdAAQA
8f/u/+j/3//Z/9f/2P/W/9n/3//j/+j/7P/v//D/9P/z//P/8//y//L/8v/x//H/8f/x
//H/8f/x//H/8f/y//L/8v/y//L/8P/w//D/8P/w//D/8P/w//D/8P/w//D/8v/y//L/
8v/w//D/8P/w//L/8v/y//H/8f/x//H/8v/y//D/8v/y//D/8P/w//D/8v/y//P/8//w
//D/8P/x//L/8v/y//H/8v/0//X/9v/1//T/9P/z//T/9f/3//j/+P/5//r/+v/5//n/
+P/4//v//f/+/////////wEAAgAAAAEAAwAEAAYABwAIAAkACQAKAAwADQAOAA8AEAAR
ABAAEQARABEAFAAVABUAFwAXABgAGAAYABgAGAAYABgAGAAZABoAGgAaABoAGgAaABoA
GQAZABkAGAAXABYAFQATABIAEgAQABAADgAOAAwACQAIAAcABwAFAAQAAwACAAMAAgAB
AP/////+//7//f/8//v/+v/5//n/+P/3//f/+P/3//f/9//1//X/9f/1//X/9f/1//X/
8//0//T/8//y//L/8v/y//L/8v/y//L/8v/y//L/8v/y//L/8v/y//T/9P/0//T/8//0
//T/9P/1//X/9P/0//T/9v/2//b/+P/4//j/+P/3//f/9//3//f/9//3//j/+P/4//n/
+f/5//n/+f/5//r/+v/6//r/+v/6//r/+v/6//n/+f/5//n/+f/5//r/+P/4//f/9//3
//n/+f/4//j/+P/4//j/+P/4//j/+P/2//b/9v/1//f/9//3//f/9v/2//b/9v/2//b/
9v/1//X/9f/2//b/9v/1//X/9f/1//T/9P/1//P/8//z//P/9f/1//X/9f/1//X/9f/1
//P/8//z//P/8v/y//L/8//1//X/9f/0//T/9f/1//X/8//y//T/9P/0//T/9P/0//T/
9P/0//T/9P/1//X/9f/1//f/+P/6//v//P/+//7//v///wEA/v/9//3///8AAAIAAgAB
AP7/+//6//z//P/+/////f/+//7//P/6//r/9//3//n/+v/7//z/+v/6//r/9//0//P/
8f/v/+//7//w//L/8P/w/+//7//v/+//7//v/+//8P/w//D/8v/y//L/8f/v/+//7//w
//D/8P/v/+//8f/x//H/8f/v/+//8P/w//D/8P/w//H/8v/z//v/BgAOABAAFwAjAC8A
PgBSAGgAdgB6AH4AcABMADIALQAdAAQA9//0//L/6f/h/93/3P/c/9v/3//n/+j/6v/t
/+7/8P/w//H/8v/y//L/8v/x//H/7//v/+//7//x//H/8f/y//L/8v/y//L/8v/y//L/
8v/w//D/8P/w//L/8v/y//L/8v/y//L/8v/y//L/8v/y//L/8v/y//H/7//v/+//8P/w
/+7/8P/w//D/8P/w//D/8P/w//H/8f/w//D/8P/x//L/8v/y//H/8//0//T/9P/0//T/
9f/1//P/8//0//T/9P/1//b/9v/3//f/9v/2//n/+//8//3//f/9////AAD+////AQAC
AAQABQAGAAcABwAIAAoACwAMAA0ADgAPABAAEQARABEAEgATABMAFQAVABYAFgAWABgA
GAAYABgAGAAZABoAGgAaABoAGgAaABgAFwAXABcAFgAVABQAEwARABAAEAAOAA4ADAAM
AAoABQAEAAMAAwADAAIAAQAAAAEAAAD///3//f/8//z/+//4//f/9v/1//X/9P/z//P/
8P/v/+//7//x//H/8f/x/+//7//v/+//7//w//D/7//u/+7/7v/u//D/8P/w//D/7v/u
/+7/7v/u/+7/7v/u/+7/7v/u/+7/7//w//D/8P/z//P/8v/y//L/9P/0//T/8v/y//L/
8v/1//X/9f/1//P/8//z//T/9v/2//f/9//1//X/9f/1//T/9P/0//T/9v/2//b/9v/2
//X/9f/1//T/8//y//L/8v/y//H/8f/v//H/8f/w//L/8v/y//L/8P/w//D/8P/u/+7/
7v/t/+//7//v/+//7v/u/+7/7v/w//D/8P/v/+3/7f/u/+7/8P/v/+//7//t/+z/7P/t
/+v/6//r/+v/7f/t/+3/7f/t/+3/7f/t/+v/6//r/+v/7P/s/+z/7P/s/+z/7P/q/+r/
6//r/+v/6//t/+7/8P/x//L/9P/y//L/8//1//T/8//z//P/9P/2//b/9v/0//L/8v/y
//D/8v/z//P/9f/2//X/9P/y/+//7//w//D/8P/w//D/7v/u/+v/6f/p/+j/5//m/+X/
5f/m/+b/6P/n/+f/5//l/+X/5f/l/+b/5v/m/+b/5P/k/+P/4//l/+X/5v/m/+j/5//n
/+f/5//n/+f/5//l/+b/5v/m/+b/6P/l/+T/6f/x//r/AgAIAAsAEwAdADAARgBgAHAA
dgB4AGwASgAsACcAHwAEAO//6v/o/+P/3f/V/9L/0v/R/9P/0//U/9r/4//m/+j/6P/p
/+r/6v/o/+j/5//n/+n/6f/p/+n/5//n/+f/6P/o/+j/6P/o/+j/6P/o/+j/6P/o/+j/
6P/q/+r/6v/q/+j/6P/o/+j/6v/q/+r/6v/q/+r/6v/p/+v/6//r/+z/7P/q/+z/7P/q
/+r/6v/q/+r/6v/r/+v/7P/s/+z/7f/s/+z/7P/r/+3/7v/u/+7/7v/u/+//7//v/+//
8P/w//L/8//0//T/9f/1//T/9P/1//f/+P/5//n/+f/7//z/+v/7//3//v8AAAEAAgAD
AAMABAAGAAcACAAJAAoACwAMAA0ADQANAA4ADwAPABEAEwAUABQAFAAUABQAFAAUABQA
FQAWABYAFgAWABYAFgAUABMAEwATABQAEwASABEADwAOAA4ADAAMAAoACgAIAAUABAAD
AAMAAQAAAP///v/9//z/+//5//f/9v/2//X/9P/z//L/8f/z//L/8f/x/+7/7f/t/+3/
6//r/+v/6//p/+n/6f/p/+v/7P/s/+v/6v/q/+r/6v/q/+r/6v/q/+r/6v/q/+r/7P/s
/+z/7P/s/+z/7P/s/+3/7v/u/+7/7f/t/+z/7P/u//D/8P/w//D/8P/w//D/7//v/+//
7//w//H/8v/0//P/8v/y//H/8//z//P/8//0//T/9P/0//L/8v/y//L/9P/z//P/8//z
//P/8//0//L/8v/x//H/8f/z//P/8v/w//D/8P/w//D/8P/w//D/7v/u/+7/7f/v/+//
7//v//D/8P/w//D/8P/w//D/7//v/+//8P/w//D/7//v/+//7//u/+7/7//v/+//7//v
/+//7//v/+//7//v/+//7//t/+3/7f/t/+7/7v/u/+//8f/x//H/8P/u/+//7//v/+//
8P/u/+7/7v/u/+7/7v/u/+7/7v/u/+7/7//v/+//7//x//T/9v/3//j//P/8//z//f/+
//r/+P/3//f/+P/6//r/+v/4//b/9v/2//b/+P/5//n/+v/6//j/9v/2//P/8//2//b/
9v/2//T/9P/0//H/7//v/+7/7f/s/+v/6//s/+z/7P/r/+v/6//r/+v/6//r/+z/7P/s
/+r/6v/q/+n/6//r/+v/7P/s/+z/6//r/+v/6//r/+v/6//r/+z/7P/s/+z/7P/t//D/
8//5/wQACgAOABcAIwAvAD4AVgBsAHoAfgB+AGwAQgAmACEAEQD6/+v/5v/e/9n/1f/R
/9D/0v/X/9v/3//k/+j/6//s/+r/7P/t/+7/7v/s/+z/6//r/+3/7f/t/+3/7f/t/+3/
7v/u/+7/7v/u/+7/7v/u/+7/7v/u/+7/7v/u/+7/7v/u/+7/7v/u/+7/7P/s/+z/7P/u
/+7/7v/t/+3/7f/t/+7/7v/s/+7/7v/s/+z/7P/s/+7/7v/v/+//7v/u/+7/7//w//D/
8P/v/+//8P/w//D/8P/w//H/8f/x//H/8v/y//T/9f/2//b/9//3//b/9v/3//n/+v/7
//v/+//9//7//v///wEAAgACAAMABAAFAAcACAAKAAsACgALAAwADQAOAA8ADwAPABAA
EQARABMAFQAWABYAFgAUABQAFAAUABYAFwAYABgAFgAWABYAFgAWABUAFQAVABQAEwAS
ABEADwAOAA4ADAAMAAoACgAIAAcABgAFAAUAAQAAAP///v/9//z/+//5//n/+P/4//f/
9v/1//T/8//1//T/8//z//D/7//v/+//7//v/+//7//v/+//7//v/+3/7v/u/+3/7v/u
/+7/7v/s/+z/7P/s/+7/7v/u/+7/7v/u/+7/7v/u/+7/7v/u/+//8P/w//D/8f/x//D/
8P/u//D/8P/w//L/8v/y//L/8f/x//H/8f/x//H/8f/y//T/9P/1//X/8//z//P/8//0
//T/9P/0//T/9P/0//T/9v/1//X/9f/z//P/8//0//T/9P/z//P/8//1//X/9P/0//T/
9P/0//T/9P/0//T/9P/0//T/8//x//H/8f/x//D/8P/w//D/8v/y//L/8f/x//H/8v/y
//L/8f/x//H/8f/w//D/8f/x//H/8f/x//H/8f/x//H/8f/x//H/8f/x//H/8f/x//D/
8P/w//H/8f/x//H/8P/w//H/8f/x//H/8v/w//D/8P/w//D/8P/w//D/8P/w//D/8P/w
//D/8P/w//D/8P/w//D/8f/x//H/8f/z//T/9v/3//j/+v/6//r/+//9//r/+f/5//n/
+v/8//z//P/6//j/9v/2//b/+P/5//n/+v/6//j/9v/2//P/8//0//T/9P/0//T/9P/0
//P/8f/x//D/7f/s/+v/6//s/+z/7P/r/+3/7f/t/+3/7//v//D/8P/u/+7/7v/u/+7/
7//w//H/8f/w/+//7f/v/+//7//v/+//7//v//D/7v/u/+7/7v/x//L/8//3/wAACgAQ
ABUAHwApADgATgBmAHoAfgCAAH4AXgA4ACcAHQAIAPX/7v/o/+H/2f/V/9b/1v/Z/9//
4//m/+j/6//u//D/8P/x//L/8v/y//L/8f/x//H/8f/x//H/8f/x//H/8v/0//T/9P/0
//L/8v/y//L/9P/0//T/9P/y//L/8v/y//L/8v/y//L/8v/y//L/8v/y//L/8v/x//P/
8//z//T/8v/w//L/8v/0//T/9P/0//L/8v/z//P/9P/0//T/9f/2//b/9v/1//X/9v/2
//b/9v/2//f/9//3//f/+P/4//j/+f/6//r//f/9//z//P/7//3//v////////8BAAIA
AAABAAMABAAGAAcACAAJAAkACgAMAA0ADgAPABAAEQASABMAEwATABQAFQAVABcAFQAW
ABYAFgAYABgAGAAYABYAFwAYABgAGgAaABoAGgAYABcAFwAXABYAFQAUABMAEQAQABAA
DgAMAAoACgAIAAYABgAGAAcABQAEAAMAAgABAAAA///9//3//P/8//v/+v/5//j/9//5
//j/9//3//T/8//z//P/9f/1//X/9f/z//P/8//z//H/8v/y//H/8v/y//L/8v/y//L/
8v/y//L/8v/y//L/8v/y//L/8v/y//L/8v/y//H/8v/y//L/8//z//L/8v/y//T/9P/0
//b/9v/2//b/9f/1//X/9f/3//f/9//4//b/9v/3//f/+f/5//n/+f/6//r/+v/6//j/
+P/4//j/+v/5//n/+f/7//v/+//8//v/+v/4//f/9f/3//f/9v/2//b/9v/2//b/9v/2
//b/9v/2//b/9f/3//f/9//3//b/9v/2//b/+P/4//j/9//3//f/+P/4//j/9//3//f/
9//2//b/9//1//X/9f/1//X/9f/1//X/9//3//f/9//3//f/9//3//b/9v/2//f/+f/5
//n/+P/3//f/9v/1//f/+P/2//b/9v/2//b/9v/2//b/+P/4//j/+P/4//j/+P/4//j/
+P/5//n/9//3//n/+v/8//3//v8AAAIAAgADAAUABAADAAMAAwABAAIAAQAAAAAAAAAC
AAQAAQACAAIAAQACAAIAAAD+/wAA/f/9//7//v/+//7//v8AAAAA/f/7//3//P/7//r/
+f/5//r/+v/4//f/9//3//j/+f/6//v/+v/6//r/+v/6//r/+f/5//n/+f/6//r/+v/5
//n/+f/7//v/+//7//v//P/8//z/+v/6//v//P/9/wEADAAUABgAGwAlAC8AOgBOAGYA
fgCGAIoAigBuAEgAOwA3ACAABwACAAIA+//1/+3/6P/o/+v/6f/p/+z/9P/5//z//P/8
//3//v/+//7//v/9//3//f/9//3//f////////8AAP7//v/+//7//v/+//7//v8AAAAA
AAAAAP7//v/+//7//v/+//7//v/+//7//v/+//7//v/+//3/////////AAD+//z//v/+
//7//v/+//7/AAAAAAEAAQAAAAAAAAABAAEAAAD///3///8AAAAAAAACAAIAAwADAAEA
AQACAAIABAAFAAYABgAHAAcABgAGAAcACQAKAAsACQAJAAsADAAMAA0ADwAQAA4ADwAQ
ABEAEwAUABYAFwAYABkAGgAbABwAHQAdAB0AIgAjACMAJQAjACQAJAAkACQAJAAkACQA
JQAnACkAKgApACgAJwAmACgAJwAnACcAJgAlACQAIwAhACAAIAAeACAAHgAeABwAGwAa
ABkAGQAVABQAEwASABEAEAAPAA0ADwAOAA4ADQAMAAsACgAJAAcABgAFAAUABAADAAMA
AwAFAAUABQAFAAMAAwADAAMAAgACAAEA//8AAAAAAAAAAAAAAAAAAAAAAAAAAAAAAAAA
AAAAAAAAAAAAAAAAAAAA//8AAAAAAAADAAMAAgACAAQABgAGAAYABgAGAAYABgAHAAcA
BwAHAAUABQAFAAYACAAIAAkACQAJAAkACQAJAAoACgAKAAoACQAIAAcABgAGAAUABQAF
AAYABwAIAAoACgAKAAkACQAHAAkACQAIAAYABgAGAAYABgAGAAYABgAIAAgACAAHAAcA
BwAHAAcABAAEAAQABAAEAAQABAADAAMAAwAEAAQABAADAAMAAwAFAAQABAAFAAUABQAF
AAUAAwADAAMAAwADAAMAAwADAAMAAwADAAMAAAAAAAAAAQADAAMAAwACAAIAAwADAAMA
AwAAAAAAAAAAAAAAAgACAAMAAwABAAEAAwAEAAYABwAIAAoADAAMAA0ADwAMAAsACwAL
AAoADAAMAAwACwAKAAsADAAJAAoACgAJAAoACgAIAAYABwAFAAYACAAIAAgACAAIAAgA
CAAFAAMABAAEAAQABAACAAEAAQAAAAAA//////////////////8CAAIAAgACAAIAAgAB
AAEAAQABAAIAAgAAAP///////wEAAQABAAEAAQACAAIAAgACAAQAAwACAAMACQAOABYA
HAAjACsANQBAAFQAbACAAIoAkACQAHgAUAA/AEEAMAATAAgACgAHAP3/9//w/+z/7//t
/+3/8v/4//v//v/+/wAAAQACAAIABAAEAAMAAwABAAEAAQABAAMAAwADAAQAAgACAAIA
AgAEAAQABAAEAAQABAAEAAQABAAEAAQABAAEAAQABAAEAAQABAAEAAQAAgACAAIAAQAD
AAMAAwAEAAQAAgAEAAQABAAEAAQABAAEAAQABQAFAAIAAgACAAMABgAGAAYABQAFAAYA
BgAGAAgACAAJAAkACAAHAAcABgAKAAsADAAMAAsACwAKAAoACwANAA4ADwAQABEAFAAW
ABUAFQAWABYAGAAZABoAGwAZABoAHAAdAB4AHwAgACEAIwAlACYAJwApACkAKAApACsA
LAAsACwALgAuAC4ALgAsAC0ALgAuADAAMAAwADAAMAAvAC8ALwAuAC0ALAArACsAKgAq
ACgAJwAkACMAIAAeAB4AHgAfABsAGgAZABgAFwAWABUAEwATABIAEgARABAADwAOAA0A
CwAKAAkACQAKAAkACQAJAAcABwAHAAcABQAFAAUABQADAAQABAADAAQABAAEAAQABAAE
AAQABAAEAAQABAAEAAQABAAEAAQABAAEAAQABAAFAAYABgAGAAcABwAGAAYABgAIAAgA
CAAIAAgACAAIAAkACQAJAAkACwALAAsADAAKAAoACwALAAsACwALAAsADAAMAAwADAAK
AAoACgAKAAsACwAMAA0ACwALAAsADAAMAAwACwALAAsADQANAAwACgAKAAoACgAKAAoA
CgAKAAoACgAKAAkACwALAAsACwAKAAoACgAKAAgACAAIAAcABwAHAAgACAAKAAkACQAJ
AAkACAAIAAkABwAHAAcABwAHAAcABwAHAAcABwAHAAcABwAHAAcABwAIAAgACAAJAAcA
BwAHAAYACAAJAAkACQAJAAYABgAGAAYABgAIAAgACAAIAAgACAAIAAgABgAGAAYABgAI
AAgACAAIAAkACgALAAwADQAOAA8AEAAQABAAEAAQABAAEAAQABAAEAAQABAAEAAOAA4A
DgAOAA4ADgAOAA4ADgAOAA4ADgAMAAwADAAMAAwADAAMAAwACwAKAAkACAAHAAYABQAE
AAQABAAEAAQAAgACAAIAAgAEAAQABAAEAAQABAAEAAQABgAGAAYABgAEAAQABAAEAAQA
BAAEAA==
         </WaveFormData>
      </LeadData>
      <LeadData>
         <LeadByteCountTotal>10000</LeadByteCountTotal>
         <LeadTimeOffset>0</LeadTimeOffset>
         <LeadSampleCountTotal>5000</LeadSampleCountTotal>
         <LeadAmplitudeUnitsPerBit>4.88</LeadAmplitudeUnitsPerBit>
         <LeadAmplitudeUnits>��V</LeadAmplitudeUnits>
         <LeadHighLimit>2147483647</LeadHighLimit>
         <LeadLowLimit>268435456</LeadLowLimit>
         <LeadID>V1</LeadID>
         <LeadOffsetFirstSample>0</LeadOffsetFirstSample>
         <FirstSampleBaseline>0</FirstSampleBaseline>
         <LeadSampleSize>2</LeadSampleSize>
         <LeadOff>FALSE</LeadOff>
         <BaselineSway>FALSE</BaselineSway>
         <ExcessiveACNoise>FALSE</ExcessiveACNoise>
         <MuscleNoise>FALSE</MuscleNoise>
         <LeadDataCRC32>53795206</LeadDataCRC32>
         <WaveFormData>
GgAaABoAGgAaABoAGgAaABgAGAAYABgAFwAWABUAFAASABIAEgASABEAEAAPAA4ADQAM
AAsACgAJAAgABwAGAAUABAADAAIAAAAAAAAAAAD+//7//v/+//7//v/+//7//v/+//7/
/v/+//7//v/+/wAAAAAAAAAAAAAAAAAAAAACAAIAAgACAAIAAgACAAIAAgACAAIAAgAC
AAIAAgACAAQABAAEAAQABAAEAAQABAAEAAQABAAEAAQABAAEAAQABgAGAAYABgAGAAYA
BgAGAAgACAAIAAgACAAIAAgACAAIAAgACAAIAAgACAAIAAgACgAKAAoACgAIAAgACAAI
AAgACAAIAAgACAAIAAgACAAGAAYABgAGAAYABgAGAAYABgAGAAYABgAGAAYABgAGAAQA
BAAEAAQABAAEAAQABAACAAIAAgACAAIAAgACAAIAAgACAAIAAgACAAIAAgACAAIAAgAC
AAIAAgACAAIAAgAAAAAAAAAAAAAAAAAAAAAAAAAAAAAAAAAAAAAAAAAAAAAAAAAAAAAA
AAAAAAAAAAAAAAAAAAAAAAAAAAAAAAAAAAAAAAAAAAAAAAAAAAAAAAAAAAAAAAAAAAAA
AAAAAAAAAAAAAAAAAAAAAAAAAAAAAQABAAEAAQADAAMAAwAFAAYABwAIAAkACQALAAwA
DAALAAsACwALAAcAAgD///3//f/7//v//P/8//z//v/+//7//v/9//z//P/8//z//P/+
//7//v///wEAAQACAAMABgAGAAYABgAEAAQABAAEAAYABwAHAAcACAAIAAgACAAGAAYA
BgAGAAgACAAIAAgACQAJAAkACAAKAAoACgAKAAwADQANAA0ADQANAA0ADQAMAA0AEgAZ
ACYAPABTAGoAhwClAL0A0ADfAOMAyACSAEwA/P++/5L/bP9a/17/Zf9t/4f/oP+w/7j/
vv/G/9H/5P/1//3/AgAIAAwADwAPABEAEgASABQAFgAWABYAFAAWABYAFgAWABYAFwAX
ABcAFwAXABcAFwAXABcAGAAaABoAGgAbABkAGAAYABgAGAAZABkAGQAcABwAHQAdABsA
GwAbABsAGwAbABsAHAAcABwAHAAcABwAHAAcABwAHgAeAB4AHgAdAB0AHQAdAB0AHQAd
AB0AHgAeAB4AHgAeAB4AHwAfAB8AIAAgACAAIgAiACMAIwAhACEAIQAhACAAIAAhACEA
IwAjACMAIwAjACMAIwAkACIAIgAjACMAIwAiACIAIgAhACAAIAAgAB4AHAAbABoAGQAY
ABgAFwAWABUAFAAUABMAEgARAA8ADwAOAA0ADAAJAAgABwAHAAYABQAEAAQABQAEAAQA
BAACAAIAAgACAAIAAgACAAIAAwADAAMABAAGAAcABwAIAAYABgAGAAUABQAFAAUABQAI
AAkACQAJAAkACQAJAAkACQAJAAkACQAHAAcABwAHAAkACgAKAAsACgAJAAgABwAJAAkA
CQAKAAoACgAKAAoADQANAA0ADQAKAAoACgALAAsADAAMAAwADAAMAA0ADQANAAwADAAM
AAwADAAMAAwACwALAAsACwALAAwADAAMAAwADAAMAAwADAAMAAwADAAMAAwADAAMAAwA
CwALAAsACwALAAsACgAIAAgABwAHAAkACQAJAAkACQAJAAkACQAJAAcABwAHAAUABQAF
AAUAAwADAAMAAwAFAAUABQAFAAMAAwADAAMAAQABAAEAAQADAAMAAwACAAAAAQABAAEA
AQABAAEAAQAAAAAAAAABAAIAAgABAAEA//8AAAAAAAACAAEAAAAAAAIAAAAAAAAAAgAA
AAAAAAAAAAAA////////AQABAAEAAQADAAQABQAGAAcABwAJAAoACAAHAAcABwAFAAMA
/v/7//n/9//1//X/+P/4//j/+v/6//r/+v/5//j/+P/4//j/+v/6//r/+v/7//3//f/+
////AAAAAAAA///+//3//P/8//z//f/9////AAAAAAAA/v/+//7//v8AAAAAAAAAAAAA
AQABAAEA/v/+//7//v8AAAAAAQABAAEAAQABAAEAAQACAAUACgATACQAOABRAGgAgQCf
ALcAxADRANEAtAB4ADAA7P+4/5L/eP9q/2b/Z/9z/4v/oP+u/7b/vP++/8f/1v/p//X/
+v/+/wQABQAFAAcACAAIAAYACAAIAAgACgAMAAwADAAMAAwADQANAA0ADQANAA0ADQAN
AA0ADgAMAAwADAANAA8ADgAOAA4ADgAPAA8ADwAOAA4ADwAPAA8ADwAPAA8ADwAPAA8A
EAAOAA4ADgAOAAwADAAMAAwADAAMAAwADAALAAsACwALAA0ADQANAA0ADAAMAAwADAAM
AAwADQANAAsADAAMAAwADAAMAA0ADQANAA0ADQANAA4ADgAPAA8ADwAPAA8ADwANAA0A
DQAOAAwADAANAA0ACQAGAAQAAgAAAP7//f/8//z/+v/5//j/9f/0//T/8//x/+//7f/s
/+v/6v/p/+f/5//m/+X/5P/h/+D/3//f/+D/3//e/97/2//a/9r/2v/a/9r/2v/a/9v/
3P/d/97/3f/d/93/3v/g/+H/4f/i/+T/5P/k/+P/4//j/+P/4//k/+X/5f/l/+X/5f/l
/+X/5//n/+f/5//l/+X/5f/l/+f/6P/o/+n/5//n/+f/5//n/+f/5//o/+j/6P/o/+j/
6f/p/+n/6f/p/+r/6//t/+z/7P/r/+r/6v/q/+v/6//t/+z/7P/s/+r/6v/q/+r/6v/r
/+z/7f/r/+z/7P/s/+7/7v/u/+7/7P/s/+z/7P/s/+z/7P/s/+z/6//r/+v/7f/t/+3/
7P/s/+z/6//r/+v/6//r/+v/7f/t/+3/7f/t/+v/6//r/+v/6//r/+v/6//r/+v/6//r
/+v/6//r/+n/6f/p/+n/6//r/+v/6//r/+v/6//q/+j/6f/p/+n/6f/p/+n/6f/o/+j/
6P/p/+r/6v/p/+n/5//o/+j/6P/q/+n/6P/o/+b/6P/o/+j/5//n/+f/5//p/+j/6P/o
/+j/6P/o/+j/6P/n/+f/5//p/+n/6f/p/+v/7P/t/+7/7//v//H/8v/0//P/8//z//P/
8f/s/+n/5v/j/+D/3//g/+D/4P/i/+T/5P/k/+P/4v/i/+L/4v/k/+T/5P/k/+T/5f/k
/+T/5f/m/+b/5v/m/+b/5v/m/+b/5v/n/+f/5//o/+j/6P/m/+b/5v/m/+b/5v/m/+b/
5v/n/+f/5//o/+j/6P/o/+b/5v/n/+f/5//n/+f/5//p/+r/6//s/+///P8QACcAPgBZ
AHkAlwCqALkAwwC2AIYARAD2/7D/gP9W/zz/PP9B/0f/Wf9y/4T/jv+W/57/p/+4/8v/
2f/e/+T/6P/r/+v/7f/u/+7/7v/w//D/8P/w//L/8v/y//D/8P/x//H/8f/x//H/8f/z
//P/8//0//T/9P/0//X/9f/0//T/9P/0//X/9f/1//b/9v/3//f/9//3//f/9//3//f/
9//4//j/+P/4//j/+P/4//j/+P/6//r/+v/6//n/+f/5//n/+//7//v/+//6//r/+v/6
//z//P/9//3//f/+//7//v/8//z//f/9////////////AAAAAAEAAQABAAEAAQABAAEA
AQABAAIAAgACAAMAAwADAAIAAgACAP///v/+//7/AAD+//3//P/7//r/+v/5//j/9//2
//b/9f/0//P/8f/x//D/7//u/+3/7P/r/+v/6v/p/+j/6P/n/+b/5v/m/+T/5P/k/+T/
5f/m/+f/6P/n/+f/5//o/+j/6f/p/+r/6v/q/+r/6f/r/+v/6//r/+r/6//r/+v/6//r
/+v/6//r/+v/6//r/+3/7f/t/+3/6//s/+z/7f/t/+3/7f/t/+3/7f/t/+7/7v/u/+7/
7v/v/+//7//v//D/8P/w//H/8f/y//L/8v/y//L/8//z//P/8v/y//L/8v/y//L/8v/z
//P/8//z//P/9P/0//T/8v/y//L/8v/y//L/8v/y//L/8v/y//L/8v/x//H/8f/x//H/
8f/w//L/8v/x//H/8f/x//H/8f/x//H/8f/x//H/7//v/+//7//v/+//7//t/+3/7f/t
/+3/7f/t/+3/7f/t/+3/7f/t/+3/7f/t/+3/7f/t/+z/7P/t/+3/7f/r/+v/6//r/+z/
7P/s/+3/7P/s/+v/6//r/+z/7P/s/+7/7f/s/+z/7P/u/+7/7v/t/+3/7f/t/+v/7P/s
/+v/7f/t/+3/7f/u/+7/7P/s/+z/7P/s/+z/7P/s/+z/6//r/+v/7P/t/+7/7//x//L/
8//0//X/9f/3//j/+P/3//f/9//1//P/7v/r/+n/5//l/+X/5v/m/+b/6P/q/+r/6v/p
/+b/5v/m/+b/6P/o/+j/6P/p/+v/6//s/+3/7v/u/+7/7v/u/+7/7v/u/+7/7//v/+//
8P/w//D/8P/w//D/8P/w//D/8P/w//D/8f/x//H/8P/w//D/8P/w//D/8f/x//H/8f/x
//H/8//y//P/+P8BABAAJAA7AFYAcwCTAKsAvADNAMsAqABuACIA0v+U/2b/RP8+/0b/
T/9Z/3H/iP+U/5z/pP+u/73/0v/f/+n/7v/w//L/9//1//f/+P/4//j/+v/6//r/+v/8
//z//P/8//z//f/9//3//f/9//3//f/9//3//v/+//7//v///////v/+//7//v//////
//8AAAAAAQABAAEAAQABAAEAAQABAAEAAgACAAIAAgACAAIAAgACAAIABAAEAAQABAAF
AAUABQAFAAUABQAFAAUABgAGAAYABgAGAAYABwAHAAcACAAIAAgACAAIAAkACQAJAAkA
CQAJAAoACgALAAsACwALAAsACwALAAsACwAMAAwADAANAA0ADQAMAAwADAALAAoACgAK
AAoACAAHAAYABQAEAAQAAwACAAEAAAAAAP///v/9//v/+//6//n/+P/3//b/9f/1//T/
8//y//L/7//u/+7/7v/u/+7/7v/u/+7/7v/u/+7/7f/t/+3/7v/u/+//7//w//D/8P/w
/+//8f/x//H/8f/y//P/8//z//H/8f/x//H/8f/x//H/8f/x//H/8f/x//H/8v/y//P/
8//z//P/8//z//P/8//0//T/9P/0//T/8//z//P/8//0//T/9P/1//X/9v/2//b/9v/2
//f/9//3//b/9v/2//b/9v/2//b/9f/1//X/9f/1//b/9v/2//b/9v/2//b/9P/0//T/
9P/2//b/9v/2//T/8//z//P/8//z//P/8v/0//T/8//z//P/8//z//P/8//z//P/8//z
//H/8f/x//H/8f/x//H/7//v/+//7//x//H/8f/x//H/8f/x//H/8f/x//H/8f/x//H/
8f/w//D/8f/x//H/8f/x//H/8f/w//D/8P/x//L/8v/x//H/8f/y//L/8v/0//P/8v/y
//L/9P/0//T/8//z//P/8//z//T/9P/z//P/8//z//P/9P/0//T/9P/0//T/9P/0//T/
9P/0//T/8//z//T/9f/2//f/9//5//r/+//8//3//f///wAAAAD///////////3/+P/z
//H/7//t/+//8P/w//D/9P/0//T/9P/x//D/8P/w//L/8v/y//L/8v/z//X/9f/4//n/
+v/6//j/+P/4//j/+v/6//r/+//5//n/+v/6//r/+v/6//r//P/8//z//P/8//z//f/9
//v/+v/6//r//P/8//z//f////////////3//f/+////BAANABwAMgBLAGIAfQCbALUA
wgDNAM8AsgB4ACwA4v+q/4T/ZP9S/1b/Xf9p/3//mP+m/67/tP+4/8H/1P/n//H/9v/6
//7/AQABAAMABAAEAAYACAAIAAgABgAIAAgACAAIAAgACQAJAAkACQAJAAkACwALAAsA
DAAOAA4ADgAPAA4ADAALAAoACwANAA4ADwAOAA4ADwAPAA8ADwAPAA8ADQANAA0ADgAQ
ABAAEAAQABAAEAAQABAAEgASABIAEgATABMAEwATABMAEwATABMAFAAUABQAFAAUABQA
FQAVABMAFAAUABQAFAAUABUAFQAXABcAFwAXABgAGAAZABkAFwAXABcAFwAZABkAGQAa
ABoAGgAbABsAGQAYABgAGAAXABYAFgAWABYAFAATABIAEwASABIAEQAOAA0ADAAMAAsA
CgAJAAcABwAGAAUABAADAAIAAQABAP7//f/8//z//f/8//z//P/8//z//P/8//7//v/+
//7/////////AAD+//////8AAAIAAgACAAEAAQABAAEAAQAEAAUABQAFAAcABwAHAAcA
BQAFAAUABQAHAAcABwAHAAYABgAFAAUABQAFAAUABQAFAAUABQAGAAYABgAGAAYABQAF
AAUABQAFAAYABwAJAAcACAAIAAgABgAGAAcABwAHAAYABgAGAAYABgAGAAYABwAHAAcA
BwAFAAYABgAGAAgACAAIAAgABwAGAAUABAAGAAYABgAGAAYABQAFAAUABQAFAAUABAAE
AAQAAwADAAUABQAFAAUAAwADAAMAAwADAAEAAQABAAEAAQABAAEAAQABAAEAAQD/////
///////////////////////////////////+//7//////////f/9//3//f/6//r/+v/7
//7//v/9//3//f/+//7//v/8//v/+v/6//z//v/+//7/+//7//z//P/8//z//P/8//v/
+//7//3//f/9//3///8AAAEAAgADAAMABQAGAAQAAwADAAMAAwABAPz/+f/3//X/8//z
//T/9P/0//b/9v/2//b/9f/0//T/9P/0//T/9P/0//T/8//1//X/9v/3//j/+P/4//j/
+P/4//j/+P/4//n/+f/5//r/+v/6//r/+v/6//r/+v/6//r/+v/4//n/+f/5//r/+v/6
//r/+v/6//v/+//7//v/+//7//v//P/9/wAABwAYACwAQwBaAHUAlQCtALoAxQDJALIA
fAA2AO7/uP+Q/3L/YP9e/1//Z/97/5D/oP+o/7L/tv+9/8z/3f/p//D/9P/4//v/+//9
//7//v/+/wAAAAAAAAIABAAEAAQAAgACAAMAAwADAAMAAwADAAMAAwADAAQABAAEAAQA
BQAHAAYABgAGAAYABwAHAAcABgAGAAcABwAHAAcABwAHAAcABwAHAAgACAAIAAgACAAI
AAgACAAIAAgACAAIAAgACwALAAsACwAJAAkACQAJAAoACgAKAAoACgAKAAsACwALAAwA
DAAMAA4ADgAPAA8ADwAPAA8ADwAQABAAEQARABEAEQARABEAEQARABEAEgAQABAAEQAR
ABEAEAAQABAADwAOAA4ADgAQAA4ADQAMAAsACgAKAAkACAAHAAYABgAFAAQAAwABAP//
/v/9//z/+//6//n/+f/6//n/+P/4//f/9v/2//b/9P/0//T/9P/2//b/9v/2//n/+f/5
//r/+v/7//v//P/8//z//P/7//3//f/9//3//P/9//3//f//////////////////////
AQABAAEAAQD//wAAAAABAAEAAQABAAEAAQABAAEAAgACAAIAAgACAAMAAwADAAMAAgAC
AAIAAwADAAQABAAEAAQABAAFAAUABQAEAAQABAAGAAYABgAGAAUABQAFAAUABQAGAAYA
BgAEAAQABAAEAAYABgAGAAYABAAEAAQABAAEAAMAAwADAAUABQAFAAQABAAEAAMAAwAD
AAMAAwADAAMAAwADAAMAAwABAAEAAQADAAMAAwADAAMAAwADAAMAAQABAAEAAQABAAEA
AQABAAEAAQABAAEAAQABAAEAAAAAAAEAAQABAP//////////AAAAAAAAAQAAAAAA////
////AAAAAAAAAgABAAAAAAD+/wAAAAAAAP///////////f/+//7//f/9//3//f/9//7/
AAD+//7//v/+//7//v/+//7//v/+//3//f/9//3//f/9////AQACAAMABAAFAAUABwAI
AAgABwAHAAUABQADAP7/+//5//f/9f/1//b/9v/2//j/+P/4//j/+f/4//j/+P/4//j/
+P/4//j/+f/7//v//P/9//7//v/8//z//P/8//z//P/8//3//////wAAAAD+//7//v/+
//7//v/+//7//v/+//////////7//v/+//7//v/+////////////////////AAABAAgA
EQAgADYATQBoAIkApwC9AM4A2wDTAKoAbAAeAND/mP9u/1D/Tv9U/1n/af+D/5j/pP+q
/7L/vv/P/+D/7f/1//r//P/+/wEAAQADAAQABAAEAAYABgAGAAYACAAIAAgACAAIAAkA
CQAHAAcABwAHAAkACQAJAAoACAAIAAgACQALAAoACgAKAAoACwALAAsACgAKAAsACwAL
AAsACwALAA0ADQANAA4ADgAOAA4ADgAMAAwADAAMAA4ADgAOAA4ADwAPAA8ADwAPAA8A
DwAPABAAEAAQABAAEAAQABEAEQARABIAEgASABQAFAAVABUAEwATABMAEwAUABQAFQAV
ABUAFQAVABUAFwAXABcAGAAWABYAFwAXABcAFgAWABYAFQAUABQAFAAUABIAEQAQAA8A
DgAOAA0ADgANAAwADAAJAAgABwAFAAUABAADAAIAAQAAAP/////+//3//P/8//v/+v/6
//r/+v/6//r/+v/6//r/+v/6//v/+//7//z/+v/7//v//P/+//7//v/9//3//f/9//3/
/v/////////////////////////////////////////9//7//v///wEAAQABAAEAAQAB
AAEAAgACAAIAAgACAAEAAQABAAEAAgACAAIAAwADAAQABAAEAAQABAAFAAUABQAEAAQA
BAAEAAQABAAEAAUABQAFAAUABQAGAAYABgAEAAQABAAEAAQABAAEAAQABAAEAAQABAAE
AAMAAwADAAMAAwADAAIAAgACAAEAAQABAAEAAQABAAEAAQABAAEAAQD/////////////
///////////////////////////9//3//f/9//3//f/9//3//f/9//3//P/8//3//f/9
//3//f/9//3//P/8//z//f/8//z/+//7//v//P/8//z//P/7//r/+v/6//z//P/8//n/
+f/5//n/+f/6//r/+f/5//n/+f/5//r/+v/4//j/+P/4//j/+P/4//j/+v/6//r/+v/4
//j/+P/4//j/+P/4//f/+f/5//n/+f/3//f/+f/6//3//v//////AQACAAIAAQABAAEA
AQD///r/9//1//P/8//z//T/9P/y//T/9P/0//b/9f/0//T/8v/y//L/8v/w//D/8f/z
//P/9P/1//b/+P/4//j/+P/4//j/+P/4//f/9//3//j/+P/4//j/+P/4//j/+P/4//j/
+P/4//n/+f/5//j/+P/4//j/+P/4//n/+f/5//n/+f/5//n/+v/7//7/BQASACYAOwBU
AHEAkwCrAL4AzQDRALgAggA4AOj/pv92/1D/Qv9K/1P/W/9x/4z/mv+i/6j/sP/B/9T/
4//r//D/9P/4//v/+f/7//z//P/8//7//v/+//7/AAAAAAAAAAAAAAEAAQD/////////
/////////wAAAAAAAAAAAQADAAIAAgACAAIAAwADAAMABAAEAAUABQADAAMAAwADAAUA
BQAFAAYABAAEAAQABAAEAAQABAAEAAYABgAGAAYABwAHAAcABwAJAAkACQAJAAoACgAK
AAoACgAKAAsACwALAAwADAAMAAwADAANAA0ACwALAAsACwAOAA4ADwAPAA8ADwAPAA8A
DwAPAA8AEAAQABAAEQARABEAEAAQABAADwAOAA4ADgAOAAwACwAKAAkACAAIAAcABgAF
AAQABAADAAIAAQD//////v/9//z/+//6//n/+f/6//n/+P/4//X/9P/0//T/9P/0//T/
9P/2//b/9v/2//X/9f/1//b/9v/3//f/+P/4//j/+P/3//f/9//3//f/+P/5//n/+f/5
//n/+f/5//n/+f/5//n/+f/5//n/+f/5//r/+v/7//3//f/9//3/+//7//v//P/8//z/
/P/8//3//f/9//3//v/+//7//////wAAAAAAAAAAAAABAAEA///+//7//v8AAAAAAAAA
AAEAAQABAAEAAQACAAIAAgACAAIAAgACAAIAAgACAAIAAAAAAAAAAAACAAEAAQABAAEA
AQABAAAAAAAAAP////8BAAEAAQABAP//////////AQD/////////////////////////
/////////////////////////////////////////////v/+/////////wEAAQABAAEA
/v/+//7///8AAAAA//////3//v/+//7/AAD///7//v/+/wAAAAAAAP////////////8A
AAAA/////////////wIAAAAAAAAAAAAAAP7//v/+//7/AAAAAAAAAAAAAAAAAAAAAAAA
////////AQABAAEAAQABAAIAAwAEAAUABQAHAAgACgAJAAkACQAKAAkABQADAP///f/7
//v//P/8//z//v/8//z//P/7//j/+P/4//j/+v/6//r/+v/7//3//f/+//3//v/+//7/
AAAAAAAAAAAAAAAAAQABAP//AAAAAAAAAAAAAAAAAAAAAAAAAAAAAAIAAwADAAMAAgAC
AAIAAgACAAIAAwADAAEAAQABAAEAAwAEAAMACAANABgAKgBBAFYAbwCLAKkAvADJAM8A
xACcAFgADgDO/6D/ev9i/1r/Xf9j/3X/kP+i/67/tv+8/7//yv/f/+//9v/6//7/AQAD
AAUABgAGAAQABgAGAAYACAAKAAoACgAKAAoACwALAAkACQAJAAkACQAJAAkACgAKAAoA
CgALAAsACgAKAAoACgALAAsACwAKAAoACwALAA0ADQANAA0ADQANAA0ADgAOAA4ADgAO
AA4ADgAOAA4ADgAOAA4ADgAPAA8ADwAPAA8ADwAPAA8AEAAQABAAEAAQABAAEQARABEA
EgASABIAEgASABMAEwATABMAEwATABIAEgATABMAFQAVABUAFQAVABUAFQAWABQAFAAV
ABUAFwAWABYAFgATABIAEgASABIAEAAPAA4ADQAMAAwACwAMAAsACgAKAAgABgAEAAEA
AQAAAP///v////7//f/9//r/+f/4//j/9//2//b/9v/4//j/+P/4//j/+P/4//j/+P/3
//b/9v/3//n/+v/8//z//P/8//v//P/9//7////+/////////wEAAQABAAEA////////
///9//3//f/9////AAAAAAEA//////////8BAAEAAQACAAAAAAAAAAAAAQABAAEAAQAC
AAIAAgADAAMABAAEAAQABAAEAAUABQADAAIAAgACAAIAAgACAAIAAwADAAMAAwABAAIA
AgACAAIAAgACAAIAAgACAAIAAgACAAIAAgACAAIAAQABAAEAAQABAAEAAAAAAAAA////
//3//f/9//3///////////////3//f/9//3//f/9//3//f/9//3//f/7//v/+//7//v/
+//7//v/+//7//v/+//5//n/+f/4//j/+f/5//n/+f/5//n/+f/2//b/9v/3//j/+P/3
//f/9//4//j/+P/4//f/9v/2//b/+P/4//j/9//3//f/9//2//b/9f/z//P/8//z//P/
9P/2//b/9v/2//b/9P/z//P/8//z//P/8//z//P/9P/1//b/+f/5//v//P/8//v/+//7
//z/+//3//X/9f/z//H/8f/x//D/7//w//D/8P/w/+//7P/s/+z/7P/s/+z/7P/s/+3/
7//v//D/8f/y//L/8v/y//L/8v/y//L/8v/z//P/8//0//T/9P/0//T/9P/0//T/9P/0
//T/9P/1//X/9f/0//T/9P/0//T/9P/1//X/8//z//P/8//1//T/9//6////CAAaADEA
RgBfAHsAmQCuALkAxQDAAJoAWAAQAM7/oP9+/2T/WP9X/1v/a/+A/5T/oP+q/67/s/++
/9H/4f/q/+7/9P/1//f/+f/6//r/+v/8//z//P/8//7//v/+//7//v//////////////
//////////8AAAAAAAAAAAEAAQAAAAAAAAAAAAEAAQABAAIAAgADAAMAAwADAAMAAwAD
AAMAAwAEAAQABAAEAAQABAAEAAQABAAGAAYABgAGAAcABwAHAAcABwAHAAcABwAGAAYA
BgAGAAYABgAHAAcABwAIAAgACAAIAAgACQAJAAkACQAJAAkACgAKAAsACwALAAsACwAL
AAsACwALAAwADAAMAA0ADQAPAA4ADgAOAA8ADgAOAA4ADAAKAAkACAAHAAYABgAFAAYA
BQAEAAQAAgAAAP7/+//9//z/+//6//f/9v/1//X/9P/z//L/8v/x//D/8P/w//D/8P/w
//D/8v/y//L/8v/z//P/8//0//L/8//z//T/9v/2//b/9f/2//f/+P/5//j/+f/5//n/
+f/5//n/+f/5//n/+f/5//v/+//7//v/+f/6//r/+//7//v/+//7//3//f/9//7//P/8
//z//P/9//3//f/9//7//v/+/////f/+//7//v/+//7//////////v/+//7/AAAAAAAA
AAD/////////////AAAAAAAA/v/+//7//v8AAAAAAAAAAP7//v/+//7/AAD////////9
//3//f/8//7//v/9//3//f/9//3//f/9//3//f/9/////f/9//3//f/9//3//f/7//v/
+//7//v/+//7//v/+//7//v/+//7//v/+//7//v/+//7//r/+v/7//v/+//7//v/+//7
//r/+v/6//v/+v/6//n/+f/5//r/+v/6//z/+//6//r/+P/6//r/+v/5//n/+f/5//n/
+v/6//n/+f/5//n/+f/6//r/+v/6//r/+v/4//j/+P/4//r/+v/6//r/+v/6//r/+v/6
//r/+v/6//v//P/9//7///8AAAEAAgAEAAQABAAEAAIAAgACAAIA/v/8//r/+P/2//b/
9v/2//j/+P/4//j/9v/2//b/9v/2//b/9v/2//b/9v/2//b/+f/6//v//P/8//z//P/8
//z//P/8//z//P/8//z//P/+//7//v/+//7//v/+//7//v/+//7//v/+//7//v/+//7/
/v/+/w==
         </WaveFormData>
      </LeadData>
      <LeadData>
         <LeadByteCountTotal>10000</LeadByteCountTotal>
         <LeadTimeOffset>0</LeadTimeOffset>
         <LeadSampleCountTotal>5000</LeadSampleCountTotal>
         <LeadAmplitudeUnitsPerBit>4.88</LeadAmplitudeUnitsPerBit>
         <LeadAmplitudeUnits>��V</LeadAmplitudeUnits>
         <LeadHighLimit>2147483647</LeadHighLimit>
         <LeadLowLimit>268435456</LeadLowLimit>
         <LeadID>V2</LeadID>
         <LeadOffsetFirstSample>0</LeadOffsetFirstSample>
         <FirstSampleBaseline>0</FirstSampleBaseline>
         <LeadSampleSize>2</LeadSampleSize>
         <LeadOff>FALSE</LeadOff>
         <BaselineSway>FALSE</BaselineSway>
         <ExcessiveACNoise>FALSE</ExcessiveACNoise>
         <MuscleNoise>FALSE</MuscleNoise>
         <LeadDataCRC32>115794371</LeadDataCRC32>
         <WaveFormData>
LAAsACwALAAtAC4ALwAwADIAMgAyADIAMgAyADIAMgA0ADQANAA0ADQANAA0ADQANAA0
ADQANAAzADIAMQAwAC8ALgAtACwAKwAqACkAKAAnACYAJQAkACMAIgAhACAAHQAcABsA
GgAXABYAFQAUABMAEgARABAADwAOAA0ADAAKAAoACgAKAAkACAAHAAYABAAEAAQABAAE
AAQABAAEAAIAAgACAAIAAgACAAIAAgACAAIAAgACAAIAAgACAAIAAAAAAAAAAAACAAIA
AgACAAAAAAAAAAAAAAAAAAAAAAD+//7//v/+/wAAAAAAAAAAAAAAAAAAAAAAAAAAAAAA
AAAAAAAAAAAAAAAAAAAAAAAAAAAAAAAAAAIAAgACAAIAAAAAAAAAAAAAAAAAAAAAAAAA
AAAAAAAAAAAAAAAAAAD+//7//v/+/wAAAAAAAAAA/v/+//7//v/8//z//P/8//z//P/8
//z//P/8//z//P/8//z//P/8//r/+v/6//r/+v/6//r/+v/4//j/+P/4//r/+v/6//r/
+v/6//r/+v/6//r/+v/6//j/+P/4//j/+P/4//j/+P/4//j/+P/4//j/+P/4//j/+P/4
//j/+P/2//b/9v/2//j/+P/4//j/+P/4//j/+P/6//r/+v/7//3//v8AAAAAAAAAAAAA
AAAAAAAAAQABAP/////+//3//P/6//r/+P/4//j/+f/5//n/+f/5//j/+P/2//b/9//3
//j/+P/4//b/9v/2//X/9//2//X/8//z//P/8//z//P/8//0//T/9P/0//T/9P/0//T/
9P/0//T/9P/0//T/9P/0//T/9P/2//b/9v/2//X/9f/3//X/9//4//j/+P/3//f/+f/7
/wAADAAaACwAVACDAK0A1gAFASwBMwEiAfsAtgBkACAA6f+z/27/Lf8T/y7/WP9r/3b/
gv+R/6b/w//a/+b/7v/0//b/+P/7//v/+//7//v//P/8//z//f/+//7//v/+//7/////
//////////////8AAAAAAAAAAAAAAQABAP////////7/AAAAAAEAAQABAAEAAQABAAIA
AgACAAIAAgACAAIAAgACAAMAAwADAAMAAwADAAQABAAEAAUABQAFAAYABwAIAAgACAAJ
AAkACQALAAwADAANAA0ADgAOAA8AEQARABIAEwAUABQAFQAUABUAFgAXABoAGwAcAB4A
HwAfACEAIgAhACIAIwAkACUAJwAoACkAKwAsAC0ALgAsAC0ALgAuAC4ALwAvAC8ALwAw
ADAAMAAwADAAMAAwAC4ALgAuAC0ALwAuAC0ALAArACsAKQAoACcAJgAlACQAIwAiACEA
IAAfAB8AHQAbABoAFwAVABMAFAATABIAEQAQAA8ADgANAAoACQAJAAgABgAFAAQABAAE
AAMAAgACAAIAAAD//////v/9//3//f/8//z/+//7//v/+//7//r/+v/6//r/+f/5//r/
+v/6//j/9//3//f/+f/5//n/+v/5//j/9//2//b/9v/2//f/9//2//b/9//2//f/9//3
//f/9//3//j/+P/4//j/+f/5//n/+f/5//r/+v/6//r/+v/6//r/+v/6//r/+v/6//r/
+v/6//r/+v/6//r/+v/6//r/+f/5//f/9//3//f/+f/4//f/9//1//T/9P/0//b/9v/2
//b/9P/z//P/8v/y//L/8v/y//L/8v/y//H/7//v/+//7//x//D/7//v/+//7//v/+//
7//v/+//7//u/+7/7v/u/+7/7v/u/+7/7f/s/+v/6v/q/+v/7P/t/+3/6//r/+v/7v/s
/+z/7P/s/+r/6v/q/+r/7P/u/+7/7v/t/+//8P/y//T/9P/0//T/8v/y//L/8//x//H/
8f/w/+3/7P/q/+r/6v/q/+r/6//t/+3/7f/t/+r/6P/m/+b/6f/p/+r/6v/q/+r/6v/q
/+f/5//m/+X/5f/l/+X/5f/l/+X/5f/m/+b/5v/m/+b/5P/k/+T/5P/k/+T/5P/k/+b/
5v/m/+b/5P/k/+T/5P/m/+f/5//p/+f/5//o/+j/6P/p/+v/7f/x//j/BgAYADIAXACP
ALkA3gAPATYBNQEMAc8AhgA4APj/y/+T/0T/B/8D/yr/TP9d/2z/eP+B/5D/qf/G/9j/
4P/k/+j/6v/r/+v/6//r/+v/7P/s/+z/7f/u/+7/7v/s/+z/7f/t/+//7//v/+//7//w
//D/8P/w//D/8f/x//H/8f/x//D/7v/u/+//7//x//H/8f/x//L/8v/y//L/8P/w//D/
8P/w//H/8f/x//H/8f/x//L/8v/y//P/8//z//T/9f/2//b/9v/3//f/9//5//r/+v/7
//v//P/8//v//f/9//7///8AAAAAAQAEAAUABgAHAAgACQAKAAwADQANAA8AEAARABIA
EwAUABUAFwAYABkAGQAaABsAHAAcAB0AHgAeACAAIQAhACEAHwAgACAAIAAgACAAIAAg
AB4AHgAeAB0AHQAcABsAGgAYABcAFAASABMAEgARABAADwAOAA0ADAALAAsACQAHAAcA
BQAEAAMAAgABAAAA//8AAP///v/9//r/+f/5//j/+P/3//b/9v/0//P/8v/y//D/7v/t
/+3/7v/t/+3/7f/s/+z/6//r/+v/6//r/+r/6v/q/+r/6f/p/+r/6v/q/+r/6f/p/+n/
6f/p/+n/6v/s/+z/7P/s/+z/7P/s/+3/7f/s/+z/7f/u/+//7//v/+//7//v//D/8P/w
//D/8f/x//H/8f/x//L/8v/y//L/8v/y//L/8v/y//L/8v/y//L/8v/y//L/8v/y//L/
8v/y//L/8f/x//H/8f/x//H/8f/w/+//7//v/+7/7v/u/+7/7v/u/+7/7v/t/+3/7P/s
/+z/7P/s/+z/7P/s/+v/6//r/+v/6//r/+r/6f/p/+n/6f/p/+n/6f/p/+n/6f/o/+j/
6P/o/+j/6P/o/+j/6P/o/+j/6P/n/+f/5//n/+f/5//n/+f/5//n/+f/5//n/+f/5//m
/+b/5v/m/+b/5v/m/+b/5v/m/+j/6P/o/+n/6//s/+7/8P/w//D/8P/w//D/8P/x//H/
8f/x//D/7f/s/+r/6v/m/+b/5v/n/+j/6f/q/+v/6v/o/+b/5v/n/+f/6P/o/+j/6P/o
/+j/6f/p/+j/5//j/+P/4//j/+P/4//j/+T/5P/k/+T/5P/k/+T/5P/k/+T/5P/k/+T/
5v/m/+b/5v/m/+b/5v/m/+T/5f/l/+f/5//n/+j/6P/o/+n/6f/p/+v/8P/4/wYAGAA6
AGsAmQC+AOsAGAErARwB+QC6AGgAIgDv/73/gP85/wX/Cv80/1H/Xv9q/3n/jP+n/8T/
1v/g/+b/6P/q/+v/6//r/+v/6//s/+z/7P/t/+7/7v/u//D/8P/x//H/8f/x//H/8f/x
//L/8v/y//L/8v/z//P/8//z//P/8v/y//L/8//z//P/8//z//P/9P/0//T/9P/0//T/
9P/0//T/9f/1//X/9f/1//X/9v/4//j/+f/5//f/+P/5//r/+v/6//v/+//7//3//v/+
//////8AAAAAAwAFAAUABgAFAAYABgAHAAgACQAKAAsADgAPABAAEgARABEAEwAUABcA
GAAZABoAGwAdAB4AHwAfACAAIQAiACIAIwAkACQAJAAlACUAJQAlACYAJgAmACYAJgAm
ACYAJAAkACQAIwAlACQAIwAiACEAIQAfAB4AHQAcABsAGgAXABYAFQAUABUAFQATABEA
EQAPAA4ADQAMAAsACgAJAAgABwAGAAUAAgABAAEAAAAAAP///v/+//z/+//6//r//P/6
//n/+f/4//f/9//3//j/+P/3//f/9f/1//X/9P/2//b/9v/1//P/9P/0//T/9v/1//X/
9f/z//P/8//0//T/9P/0//T/9P/0//T/9f/3//b/9v/3//b/9//3//f/9f/1//X/9v/4
//j/+P/5//n/+f/5//n/+P/4//j/+P/6//r/+v/6//r/+v/6//r//P/8//z//P/6//r/
+v/6//r/+v/5//n/+f/5//n/+f/5//j/9//3//f/9v/2//b/9v/2//b/9v/2//X/9f/0
//T/9P/0//T/9P/0//T/8//z//P/8//z//P/8v/x//H/8//z//P/8//x//H/8f/x//L/
8v/y//L/8v/y//L/8v/w//D/8P/w//H/8f/x//H/7//v/+//7//v/+//7//v//H/8f/x
//H/8P/w//D/8P/y//L/8P/w//D/8P/w//D/8P/w//D/8P/w//D/8P/y//L/8v/1//f/
+P/6//r/+v/6//r/+P/4//j/+f/7//v/+//6//f/9v/0//T/8v/y//L/8//1//X/9f/1
//T/8v/w//D/8f/x//L/8v/y//L/8v/y//H/8f/w/+//7f/t/+3/7f/t/+3/7f/u/+7/
7v/u/+7/7v/u/+7/7v/u/+7/7v/u/+7/7v/u/+7/7v/u/+7/7v/u/+//7//x/+//7//w
//D/8P/x//P/8//1//r/BAAUACwAVACFAK0A2AAHASYBJQEQAeMAlgBGAAgA2f+n/2j/
Kf8R/y7/Uv9j/27/fv+P/6r/x//c/+j/7v/w//L/9v/1//X/9f/1//f/+P/4//j/9//4
//j/+P/6//r/+//7//v/+//7//v/+f/6//r/+v/8//z//f/9//3//f/9//z//P/8//3/
/f/9//3//f/9//7//v/+//7//v/+//7//v/+/////////wEAAQABAAIAAgACAAMAAwAD
AAQABQAGAAYABgAHAAcABwAJAAoACgALAAsADAAMAA0ADwAPABAAEQASABIAEwAUABUA
FgAXABgAGQAaABwAHQAdAB8AIAAhACIAIwAkACUAJwAoACkAKQAqACsALAAuAC8AMAAw
ADAAMQAxADEAMQAyADIAMgAwADAAMAAwADAAMAAwAC8ALwAuAC0ALAApACkAJwAmACUA
JAAjACIAIQAgAB8AHgAfAB8AHQAbABkAFwAWABUAFAATABIAEQAQAA8ADgANAAwACwAL
AAoACAAHAAYABgAGAAUABAAEAAQAAgABAAEAAgABAAEAAQAAAAAA//////////////7/
/v/+//7//f/9//7//v/+//z/+//7//v//f/9//3//v/8//z//P/8//7//v/+///////+
//7//////////v/9//3//f/9//7//v/+//7//////////////wAAAAAAAAAAAAAAAAAA
AAAAAAAAAAAAAAAAAAAAAAAA/v/+//7//v/+//7//f/9///////////////+//3//f/9
//z//P/8//z//P/8//z//P/7//v/+v/6//r/+v/6//r/+v/6//n/+//7//v/+//7//r/
+f/5//n/+f/5//n/+f/5//n/+f/6//r/+v/6//r/+v/6//r/+P/4//j/+P/5//n/+f/5
//n/+f/5//n/+f/5//n/+f/5//n/+f/5//j/+P/4//j/+v/8//r/+v/6//r/+v/6//r/
+v/4//j/+P/4//r/+v/8//z//v///wEAAgACAAIAAgACAAIAAgACAAIAAwADAAMAAwAC
AAEAAAD+//7//P/8//z//f/9//3//f/7//r/+P/2//f/+f/6//z/+v/6//r/+v/4//f/
9//2//X/8//z//P/9f/1//X/9f/2//b/9v/2//T/9P/0//T/9v/2//b/9v/2//b/9v/2
//T/9P/0//T/9v/2//f/9//5//f/9//4//b/9v/3//n/+//9/wQAEAAiADgAXgCPALcA
3gANATIBNwEeAe0ApABUABIA3f+f/1r/If8T/zT/Wv9v/3r/hv+R/6L/vf/Y/+j/7v/y
//b/+P/5//n/+f/5//n/+v/6//r/+f/6//r/+v/8//z//f/9//v/+//7//v//f/+//7/
/v/+//7///////3//f/9//z//v/+//////////////////7//v/+//7/AAAAAAAAAAAA
AAEAAQABAAEAAQABAAIAAgACAAMAAwADAAQABQAGAAQABAAFAAUABwAJAAoACgAJAAkA
CgAKAA0ADwAPABAADwAQABAAEQAUABUAFgAXABYAFwAYABoAGwAbAB0AHgAhACIAIwAk
ACMAJQAmACcAJQAmACcAKAAoACkAKgAqACwALQAtAC0AKwAsACwALAAuAC4ALgAuACwA
LAAsACsAKQAoACcAJgAlACUAIwAiACEAIAAfAB4AHQAcABsAGgAZABkAFwAVABYAFQAV
ABUAEgARABAADwAOAA0ADAALAAoACQAJAAgABgAFAAQABAACAAEAAAAAAAIAAAD/////
/v/9//3//f/8//z/+//7//n/+f/5//j/+v/6//r/+f/5//r/+v/6//r/+f/5//n/9//3
//f/+P/6//r/+v/6//r/+v/6//v/+//6//r/+//8//3//f/9//3//f/9//7//v/+//7/
/////////////wAAAAAAAAAAAAAAAAAAAAAAAAAAAAAAAAAAAAAAAAAA/v/+//7//v/+
//7//f/9//3//f/9//3//f/8//v/+//5//j/+P/4//j/+P/4//j/+v/5//n/+P/2//b/
9v/2//b/9v/2//X/9//3//f/9//3//b/9f/1//X/9f/1//X/9f/1//X/9f/y//L/8v/y
//T/9P/0//T/9P/0//T/9P/z//P/8//z//H/8f/x//H/8f/x//L/8v/y//L/8v/w//D/
8P/w//D/8v/y//L/9f/3//j/+v/6//r/+v/6//j/+P/4//n/+//7//v/+v/3//b/9P/0
//T/9P/0//X/8//z//P/8//y//D/7v/u/+3/7f/u/+7/7v/u/+7/7v/t/+3/7P/r/+v/
6//r/+v/6f/p/+n/6v/s/+z/7P/s/+z/7P/s/+z/6v/q/+r/6v/q/+r/6v/q/+z/7P/s
/+z/6v/r/+v/7f/r/+v/7P/s/+7/7//x/+//8f/4/wYAGAAuAFYAiwC1ANgAAwEuATkB
GAHjAJoATgAOAN//qf9e/xn/Bf8k/0r/Xf9s/3r/hf+S/6v/xv/Y/+L/6P/q/+z/7//v
/+//7//x//L/8v/y//P/9P/0//T/8v/y//P/8//z//P/8//z//H/8v/y//L/9P/0//X/
9f/1//X/9f/0//T/9P/1//X/8//z//P/8//2//b/9v/2//b/9v/2//b/9P/1//X/9f/3
//f/9//4//b/9v/3//f/+f/6//v//P/6//r/+//7//v//f/+//7//////wAAAAABAAMA
AwAEAAUABgAGAAcACAAJAAoACwAOAA8AEAASABMAEwAVABYAFwAYABkAGgAbAB0AHgAf
AB8AIAAhACIAIgAjACQAJAAkACUAJQAlACMAJAAkACQAJgAmACYAJgAkACQAJAAjACEA
IAAfAB4AHQAdABsAGgAZABgAFwAWABUAFAATABIADwAPAA0ACwANAAsACgAJAAoACQAI
AAcABAADAAIAAQACAAEAAQAAAP7//f/8//z/+v/5//j/+P/6//j/9//3//T/8//z//P/
9P/0//P/8//x//H/8f/w//L/8v/y//H/8f/y//L/8v/y//H/8f/x//H/8f/x//L/8v/y
//L/8v/y//L/8v/z//P/8v/y//P/9P/1//X/9f/1//X/9f/2//j/+P/4//n/+f/5//n/
+f/4//j/+P/4//r/+v/6//r/+P/4//j/+P/4//j/+P/4//j/+P/4//j/+P/4//f/9//1
//X/9f/1//f/9v/1//X/9f/0//T/9P/0//T/9P/0//T/8//z//L/8v/y//L/8v/y//L/
8v/x//H/8f/x//H/8//y//H/8f/x//H/8f/x/+//7//v/+//8P/w//D/8P/u/+7/7v/u
//D/8P/w//D/7//v/+//7//t/+3/7f/t/+//7//v/+//7//v/+//7//s/+z/7P/s/+7/
7v/u/+7/7v/u/+7/7v/u/+7/7v/u/+7/7v/s/+z/7v/u//D/8f/z//T/9v/2//b/9v/4
//j/+P/4//f/9//3//f/9v/1//T/8v/w/+7/7v/u//H/8f/x//H/8f/w/+7/7P/u/+//
7//w/+7/7v/u/+7/8P/v/+//7v/s/+n/6P/n/+n/6f/p/+n/6P/o/+j/6P/q/+r/6v/q
/+r/6v/q/+r/6v/q/+r/6v/q/+r/6v/q/+r/6v/r/+v/6//p/+n/6v/s/+z/7f/v/+//
8//6/wQAFAAwAF4AjwC5AOQAEQEoASEBBAHNAHwAMAD4/8v/k/9O/xP/C/8u/1D/Yf9s
/3r/j/+q/8X/2P/i/+j/6v/s/+7/7//v/+//7//v//D/8P/w//H/8v/y//L/8v/y//P/
8//z//P/8//z//P/9P/0//T/8v/y//P/8//z//P/8//y//L/8v/z//P/9f/1//X/9f/2
//b/9v/2//b/9v/2//b/9v/3//f/9//3//f/9//4//j/+P/5//n/+f/6//v//P/8//z/
/f/9//3///8AAAAAAQABAAIAAgADAAUABQAGAAcACAAIAAkACgALAAwADQAOAA8AEAAS
ABMAEwAVABYAFwAYABkAGgAbAB0AHgAfAB8AIAAhACIAIgAjACQAJAAkACUAJQAlACUA
JgAmACYAJgAmACYAJgAkACQAJAAjACUAJAAjACIAHwAfAB0AHAAdABwAGwAaABkAGAAX
ABYAFQAVABMAEQARAA8ADgANAAwACwAKAAkABgAFAAQAAwAEAAMAAwACAAAA///+//7/
/v/9//z//P/8//r/+f/5//r/+f/5//n/+P/4//f/9//1//X/9f/0//X/9v/3//f/9f/2
//b/9v/2//X/9f/1//X/9f/1//b/9P/0//T/9P/0//T/9P/1//X/9P/0//X/9P/1//X/
9f/1//X/9f/2//b/9v/2//f/9//3//f/9//4//j/+P/4//j/+P/4//j/+P/4//j/+P/6
//r/+v/6//j/+P/4//j/+P/4//f/9//3//f/9//3//f/9v/1//X/9//2//b/9v/0//T/
9P/0//T/8//z//L/9P/0//T/9P/y//L/8v/x//H/8f/x//H/8//y//H/8f/x//H/8f/x
/+//7//v/+//8P/w//D/8P/w//D/8P/w//D/8P/w//D/7//v/+//7//v/+//7//v/+//
7//v/+//7//v/+//7//u/+7/7v/u/+7/7v/u/+7/7v/u/+7/7v/u/+7/7v/u/+7/7v/u
/+7/7v/u/+7/7v/u/+7/7v/u/+7/8P/w//D/8f/z//T/9v/2//b/+P/4//j/+P/4//n/
+f/5//n/+P/3//b/9v/2//T/9P/y//P/8//z//X/9f/0//L/7v/u/+//7//w//D/8P/w
//D/8P/v/+//7v/t/+v/6//r/+v/6//r/+v/7P/s/+z/7P/s/+z/7P/s/+z/7P/s/+z/
7P/s/+z/6v/q/+r/6v/s/+z/7P/t/+3/7//t/+3/7P/s/+z/7f/v//H/8f/2/wAADgAk
AEgAewCnANAA/wAkASkBFAHrAKIAUAAOANv/qf9u/y3/C/8g/0j/X/9q/3b/h/+g/73/
1P/g/+j/7P/u//L/8f/x//H/8f/x//L/8v/y//P/9P/0//T/9P/0//X/9f/1//X/9f/1
//X/9v/2//b/9v/2//f/9//3//f/9//2//j/+P/5//n/+f/5//n/+f/6//r/+v/6//r/
+v/6//r/+P/5//n/+f/5//n/+f/6//z//P/9//3//f/+////AAAAAAAAAQABAAEAAwAE
AAQABQAFAAYABgAHAAkACQAKAAsADAAMAA0ADgAPABAAEQASABMAFAAWABcAFwAZABoA
HQAeAB8AIAAfACEAIgAjACMAJAAlACYAJgAnACgAKAAoACkAKQApACsALAAsACwALAAs
ACwALAAqACoAKgApACkAKAAnACYAJQAlACMAIgAhACAAHwAeAB0AHAAbABoAGQAZABcA
FQAXABUAFAATABAADwAOAA0ADAALAAoACQAIAAcABwAGAAYABQAEAAQAAgABAAAAAAAA
AP7//f/9//7//f/9//3//P/8//v/+//9//3//f/8//z//P/8//v/+f/6//r/+v/8//v/
+//7//v/+//7//z//P/8//z//P/6//r/+v/7//3//P/8//3//P/9//3//f/9//3//f/+
//7//v/+//////////////8AAAAAAAAAAAAAAAAAAAAAAAAAAAAAAAAAAAAAAAAAAP7/
/v/+//7/AAAAAP///////////////////v/9//3//f/8//z//P/8//z//P/8//7//f/9
//z//P/8//z//P/6//r/+v/5//v/+//7//v/+f/4//f/9//3//f/9//3//n/+f/5//n/
+P/4//j/+P/4//j/+P/4//b/9v/2//b/9f/1//X/9f/3//f/9//3//X/9f/1//X/9//3
//f/9//2//b/9v/2//b/9v/2//b/9v/2//b/9v/2//b/9P/0//T/9P/0//T/9P/0//T/
9P/0//T/9P/2//b/9v/3//n/+v/8//7//v/+//7/AAAAAAAAAQABAAEAAQAAAP///v/8
//z/+v/6//r/+//5//n/+f/5//b/9P/y//L/8f/x//L/8v/0//T/9P/0//P/8//y//H/
7//v/+//7//v/+//7//w//D/8P/w//D/8P/w//D/8P/w//D/8P/w//D/8P/w//D/8P/w
//D/8P/w//H/8f/z//H/8f/y//L/9P/1//X/9//3//r/BAAUACYAQgBxAKEAxgDxAB4B
NQEqAQUBxgB4ACoA7/+5/3b/Mf8J/xj/QP9f/3D/fP+H/5L/pf/C/9j/5P/q/+7/8v/z
//P/8//z//P/9P/0//T/9f/2//b/9v/2//b/9//3//f/9//3//f/9//4//j/+P/4//j/
+f/5//n/+f/5//j/+P/4//n/+f/5//n/+f/5//r/+v/6//r/+v/6//r/+v/6//v/+//7
//3//f/9//7//P/8//3//f/9//7///8AAAAAAAABAAEAAQADAAQABAAFAAUABgAGAAcA
CQAJAAoACQAKAAoACwAOAA8AEAARABAAEQASABQAFQAVABcAGAAZABoAGwAcAB0AHwAg
ACEAIQAiACMAJAAkACUAJgAmACYAJwAnACcAJwAoACgAKAAoACgAKAAoACYAJgAmACUA
IwAiACEAIAAfAB8AHQAcABkAGAAXABYAFwAWABUAFAAVABUAEwARAA8ADQAMAAsACgAJ
AAgABwAIAAcABgAFAAIAAQABAAAAAAD///7//v/9//v/+f/4//n/+P/4//n/9v/1//X/
9f/y//L/8f/x//P/8//z//L/8P/w//D/7//v//D/8P/w//D/7//v/+//7//v/+//8P/w
//D/8P/w//L/8v/y//P/9f/0//T/9f/1//X/9P/z//X/9f/1//b/9v/2//b/9//3//f/
9//3//j/+P/4//j/+P/4//j/+P/4//j/+P/4//b/9v/2//b/9P/0//T/9P/2//b/9f/1
//P/8//z//P/9f/0//P/8//z//L/8v/y//L/8v/y//L/8v/x//H/8P/u/+7/7v/u/+7/
7v/u/+3/7f/t/+3/7f/v/+7/7f/t/+3/7f/t/+3/7f/t/+3/7f/u/+7/7v/u//D/8P/w
//D/8P/w//D/8P/t/+3/7f/t/+//7//v/+//7f/t/+3/7f/t/+3/7f/t/+z/7P/s/+z/
7v/u/+7/7v/u/+7/7v/u/+7/7v/s/+7/7v/u/+3/7//w//L/9P/0//T/9P/0//T/9P/1
//X/9f/1//T/9v/2//X/9v/y//L/8v/z//H/8f/x//H/8P/u/+z/7P/s/+v/6//q/+z/
7P/s/+z/6//r/+r/6f/n/+f/5//n/+f/5//n/+j/6P/o/+j/6P/o/+j/6P/o/+j/6P/o
/+j/6P/o/+j/6P/o/+j/6P/o/+j/6f/p/+v/6f/p/+r/6v/q/+v/6//t/+//8v/6/woA
HAA2AGUAlwC8AOUAFAE1ASwBAQHEAHgALgD3/8n/iP85/wX/DP80/1H/Yv9w/3v/iP+b
/7b/zv/c/+L/5v/o/+v/6//r/+v/7f/u/+7/7v/v//D/8P/w//D/8P/x//H/8f/x//H/
8f/x//L/8v/y//L/8v/z//P/8f/x//H/8P/y//L/8//z//H/8f/x//H/8v/y//L/8v/y
//L/8v/y//T/9f/1//X/9f/1//X/9v/2//b/9//3//f/+P/5//r/+P/4//n/+f/5//v/
/P/8//3//f/+//7///8BAAEAAgABAAIAAgADAAYABwAIAAkACgALAAwADgANAA0ADwAQ
ABMAFAAVABYAFwAZABoAGwAbABwAHQAeACAAIQAiACIAIAAhACEAIQAjACQAJAAkACQA
JAAkACQAIgAiACIAIQAhACAAHwAeAB0AHQAbABoAGQAYABcAFgAVABQAEwASAA8ADwAN
AAsADQALAAoACQAIAAcABgAFAAQAAwACAAEAAAD//////v/+//3//P/8//z/+//6//r/
+P/2//X/9f/2//X/9f/1//L/8v/x//H/8f/x//H/8P/w//D/8P/v//H/8v/y//L/8P/v
/+//7//v/+//7//w//D/8P/w//D/8P/w//D/8f/x//D/8P/x//T/9f/1//X/9f/1//X/
9v/2//b/9v/3//n/+f/5//n/+P/4//j/+P/4//j/+P/4//j/+P/4//j/+P/4//j/+P/2
//b/9v/2//j/+P/3//f/9//3//f/9//1//T/8//z//X/9P/0//T/9P/0//T/9P/y//H/
8f/w//D/8P/w//D/8P/w//D/7//v/+//7//v/+//7v/t/+3/7f/t/+3/7f/t/+3/7f/t
/+z/7P/s/+z/7P/s/+z/7P/s/+z/7P/s/+v/6//r/+v/6//r/+v/6//p/+n/6f/p/+n/
6f/p/+n/6v/q/+r/6v/q/+r/6v/q/+r/6v/o/+j/6P/o/+j/6P/o/+j/6P/o/+j/6P/o
/+j/6P/o/+n/6v/r/+z/7f/u/+//8P/y//L/8v/y//L/8v/y//L/8P/w//D/8P/v/+7/
7f/s/+r/6v/q/+r/6v/q/+r/6v/p/+j/5//m/+b/5v/m/+b/5v/m/+b/5v/l/+T/4//i
/+L/4v/i/+L/4v/i/+L/4v/i/+L/4v/i/+L/4v/i/+L/4v/i/+L/4v/i/+L/4v/i/+T/
5P/k/w==
         </WaveFormData>
      </LeadData>
      <LeadData>
         <LeadByteCountTotal>10000</LeadByteCountTotal>
         <LeadTimeOffset>0</LeadTimeOffset>
         <LeadSampleCountTotal>5000</LeadSampleCountTotal>
         <LeadAmplitudeUnitsPerBit>4.88</LeadAmplitudeUnitsPerBit>
         <LeadAmplitudeUnits>��V</LeadAmplitudeUnits>
         <LeadHighLimit>2147483647</LeadHighLimit>
         <LeadLowLimit>268435456</LeadLowLimit>
         <LeadID>V3</LeadID>
         <LeadOffsetFirstSample>0</LeadOffsetFirstSample>
         <FirstSampleBaseline>0</FirstSampleBaseline>
         <LeadSampleSize>2</LeadSampleSize>
         <LeadOff>FALSE</LeadOff>
         <BaselineSway>FALSE</BaselineSway>
         <ExcessiveACNoise>FALSE</ExcessiveACNoise>
         <MuscleNoise>FALSE</MuscleNoise>
         <LeadDataCRC32>1149920681</LeadDataCRC32>
         <WaveFormData>
FAAUABQAFAAVABYAFwAYABkAGgAbABwAHgAeAB4AHgAfACAAIQAiACMAJAAlACYAJgAm
ACYAJgAmACYAJgAmACQAJAAkACQAJAAkACQAJAAjACIAIQAgAB4AHgAeAB4AGwAaABkA
GAAVABQAEwASABAAEAAQABAADgAMAAoACAAGAAYABgAGAAUABAADAAIAAAAAAAAAAAD+
//7//v/+//z//P/8//z/+v/6//r/+v/6//r/+v/6//j/+P/4//j/+P/4//j/+P/4//j/
+P/4//b/9v/2//b/9P/0//T/9P/y//L/8v/y//T/9P/0//T/9P/0//T/9P/0//T/9P/0
//b/9v/2//b/9v/2//b/9v/4//j/+P/4//j/+P/4//j/+P/4//j/+P/6//r/+v/6//r/
+v/6//r/+P/4//j/+P/4//j/+P/4//j/+P/4//j/+P/4//j/+P/2//b/9v/2//b/9v/2
//b/9P/0//T/9P/0//T/9P/0//L/8v/y//L/8v/y//L/8v/y//L/8v/y//L/8v/y//L/
8v/y//L/8v/0//T/9P/0//P/8v/x//D/8P/w//D/8P/y//L/8v/y//L/8v/y//L/8v/y
//L/8v/w//D/8P/w//L/8v/y//L/8v/y//L/8v/z//T/9f/2//n/+v/7//z/+v/7//v/
+//8//z//f/9//z//P/8//z/+f/4//b/9v/3//f/+P/4//r/+v/6//n/+P/3//f/9//3
//f/9//2//b/9v/2//X/9v/1//T/8v/x//H/8f/x//L/8v/y//L/8P/w//D/8P/y//L/
8v/y//D/8P/w//D/8v/y//L/8v/0//T/9f/1//T/9P/0//T/9P/1//f/+P/2//b/9P/w
/+z/7P/r//L/CwAtAE8AeACwAOsAIgFTAXgBawEpAd4AoQBUAOT/cf81/0P/af95/4D/
jP+c/6//xf/X/+D/6f/x//L/9P/2//j/9v/2//X/9f/1//X/9f/2//b/9v/5//n/+f/5
//j/+P/4//j/9v/2//b/9v/4//j/+P/4//j/+P/3//f/+f/5//n/+f/7//v/+//7//n/
+f/6//r/+v/6//r/+v/6//r/+v/6//r/+v/6//v/+//7//z//P/8//z//f/9////////
//////8AAAAAAAAAAAEAAQABAAMABAAFAAUABQAGAAcACAAJAAkACgALAAwADQAOAA8A
EAARABIAEwASABMAFQAWABkAGgAbAB0AHQAeACAAIAAfACAAIAAhACQAJQAmACcAKgAq
ACoAKwAqACoAKgArAC0ALQAtAC0ALQAtACwALAAsACwAKgApACsAKwAqACoALAArACsA
KwAqACkAKAAoACYAJAAiACAAHwAeAB0AHAAdABwAGgAZABcAFgAVABQAEQAQAA8ADgAN
AAwACwAKAAoACQAIAAgABQAEAAQABAADAAIAAgACAAIAAQABAAEAAAD///7//P/+//7/
/v/+//z//P/8//v//f/9//z//P/6//r/+v/6//r/+//7//v/+v/6//r/+v/8//z//P/8
//r/+//8//z//P/8//3//f///wAAAAABAP////8AAAAAAAAAAAEAAQADAAMAAwADAAIA
AgACAAEAAwADAAMAAwAEAAQAAwADAAMAAwADAAMAAwACAAIAAgAAAP///////wEAAQAB
AAEA/v/+//7//v/9//3//f/9//z//P/8//z//P/8//z//P/8//v/+//7//v/+//7//v/
+//7//v/+//4//j/+P/4//r/+v/6//r/+P/3//f/9v/4//j/+f/5//f/9//2//j/+v/4
//j/+P/4//j/+P/4//j/+P/5//r/+//6//v//P/9//7//v///////f/8//z//f/9//7/
/v/+//z/+//6//j/+v/5//n/+v/8//z//P/8//n/+P/3//f/9//3//f/9//0//T/9P/0
//P/8v/x//D/8P/v/+//7//v//D/8P/w/+7/7v/u/+7/7v/u/+7/7v/w//D/8P/w//D/
8P/w//D/7v/u/+7/7//v//D/8P/w//L/8f/x//L/8v/w//L/8v/u/+r/6v/v//r/FwA/
AGUAkADOABEBRAFlAXQBUwEJAcIAiwA0AK7/Of8d/0X/Y/9v/3r/hv+Q/53/s//L/9r/
4f/n/+r/7P/s/+7/7P/s/+3/7f/t/+3/7f/u/+7/7v/v/+//7//v//D/8P/w//D/8P/w
//D/8P/u/+7/7v/u//D/8P/v/+//7f/t/+3/7f/v/+//7//v/+//7//w//D/7v/u/+7/
7v/u/+7/7v/u/+7/7v/u/+//7//v//D/8P/w//D/8f/x//P/8//z//P/8//0//T/9P/2
//f/9//3//f/+P/5//n/+f/6//v//P//////AAABAAIAAwAEAAUABgAHAAgACQAKAAsA
DQAOABEAEgATABUAFQAWABgAGAAXABgAGAAZABsAHQAfACEAIgAiACIAIwAiACIAIgAj
ACMAIwAjACMAJQAlACQAJAAiACIAIAAfAB8AHwAeAB4AHgAdAB0AHQAcABsAGgAaABkA
GAAXABYAEwASABEAEAAPAA4ADAALAAkACAAHAAYABQAEAAMAAgABAAAA///+//z/+//6
//r/9//2//b/9v/1//T/9P/0//T/8//z//P/8f/x//H/8P/y//L/8v/y//H/8P/v/+3/
7v/v/+//8P/y//L/8v/y//D/8f/x//H/9P/0//T/9P/2//b/9v/2//b/9//4//j/+P/4
//n/+f/7//z//P/9//v/+//8//z//v/+///////9//3//f/9//7//v/+//3//f/9//3/
/f/+//7//f/9//3//f/9//3//f/8//z//P/8//v/+//7//n/+f/5//n/+v/6//r/+v/5
//n/+f/5//b/9v/2//b/9v/2//b/9v/2//X/9f/1//X/9f/1//X/8//z//P/8//y//L/
8v/y//T/9P/0//T/9P/z//P/8v/y//L/8//z//H/8f/w//D/8v/y//L/8v/y//L/8v/y
//L/8v/y//L/8v/y//L/8v/y//P/9P/1//b/9//4//n/+P/4//n/+f/7//r/+v/7//v/
/P/8//z/+//5//f/9P/0//P/8//0//X/9v/3//j/9//2//X/9f/1//X/9f/1//T/9P/0
//T/8//y//H/8P/u/+3/7f/t/+v/7P/s/+z/7v/u/+7/7v/u/+7/7v/u/+7/7v/u/+7/
7v/u/+7/7v/u/+7/7v/v/+3/7v/u/+7/7v/t/+3/7v/u//D/8P/w/+z/5v/i/+P/6P/5
/xsAQQBmAJYA1QAOAT8BaAFvAT8B+gC/AIIAIACf/zn/J/9N/2f/cP98/4z/m/+z/8v/
2v/h/+f/6v/s/+7/8P/u/+7/7//v/+//7//v//D/8P/w/+//7//v/+//8P/w//D/8P/w
//D/8P/w//D/8P/w//D/8P/w/+//7//v/+//7//v//H/8f/x//H/7//v//D/8P/w//D/
8P/w//D/8P/w//D/8P/w//D/8f/x//H/8v/y//L/8v/z//P/8//z//P/8//z//T/9P/0
//b/9//3//f/+f/6//v/+//7//z//f/+//////8AAAEAAgADAAQABQAGAAcACAAJAAgA
CQALAAwADQAOAA8AEQATABQAFgAWABcAGAAYABkAGAAZABoAGwAcABwAHAAdACAAIAAg
ACEAIQAhACEAIQAhACEAIAAgACAAIAAeAB0AHwAfAB4AHgAcABsAGwAbABoAGQAYABgA
GQAYABcAFgATABIAEQAQAA8ADgAMAAsACwAKAAkACAAHAAYABQAEAAMAAgABAAAAAAD/
//7//v/9//z//P/8//v/+v/6//r/+P/3//f/9//3//f/9//2//T/9P/0//T/9v/2//b/
9f/1//X/9P/0//T/9P/0//T/9P/1//X/9f/2//b/9v/2//b/9v/2//b/9P/1//b/9v/2
//b/9//3//f/+P/4//n/+f/5//r/+v/6//r/+//7//v/+//7//v//v/+//7//f/7//v/
+//7//z//P/7//v/+//7//v/+//7//r/+v/6//r/+f/5//n/+f/5//n/+f/4//j/+P/4
//f/9//3//f/+P/4//j/+P/2//b/9v/2//b/9f/1//X/9f/1//X/9f/1//X/9f/1//b/
9v/2//b/9P/0//T/9P/0//P/8//y//L/8v/z//P/8//z//L/8v/y//L/8v/y//L/8v/y
//L/8v/y//L/8v/z//T/8v/y//L/8v/y//L/8v/y//L/8v/y//L/8v/z//T/9f/2//f/
+P/5//r/+v/7//v/+//6//r/+//7//z//P/8//z/+//6//j/9v/1//X/9v/4//j/+P/4
//X/9P/z//P/9f/1//X/9f/0//T/9P/0//P/8v/x//D/7v/t/+3/7f/t/+7/7v/u/+7/
7v/u/+7/7v/u/+7/7v/u/+7/7v/u/+7/7v/u/+7/7v/u/+7/7//v//D/8P/w//D/7//v
//D/8v/w//D/8P/q/+T/4P/j/+z/BQApAE0AdgCwAOkAHAFLAWoBVQETAdIAmwBSAOL/
bf8t/z3/Yf9t/3b/hP+W/6v/w//V/+D/5//p/+r/7v/s/+7/7P/s/+3/7f/t/+3/7f/u
/+7/7v/v/+//7//v//D/8P/w//D/8P/w//D/8P/w//D/8P/w//D/8P/v/+//7//v/+//
7//v/+//7//v//H/8f/y//L/8v/y//L/8v/y//L/8v/y//L/8v/y//P/8f/x//L/8v/0
//T/9f/1//X/9f/1//X/9//4//j/+P/4//n/+f/5//n/+v/7//v/+//8//3//v8BAAEA
AgADAAYABwAIAAkACAAJAAoACwAMAA0ADwAQABEAEgATABUAEwAUABYAFgAZABoAGgAb
ABoAGwAcAB0AIAAgACAAIQAiACIAIgAjACEAIQAhACEAIQAhACAAIAAgACAAHgAdAB0A
HQAcABwAHAAbABsAGwAaABkAGAAYABcAFgAVABQAEwASABEAEAAPAA4ADAALAAsACgAJ
AAgABwAGAAUABAAFAAQAAwACAAAA///+//7////+//7//v/9//z//P/8//r/+f/5//n/
+f/5//n/+P/4//j/+P/4//b/9v/2//X/9//3//b/9v/2//b/9v/2//b/9//3//f/9v/2
//b/9v/2//b/9v/2//T/9f/2//b/9v/2//f/9//3//j/+P/5//n/+f/6//r/+v/6//v/
+//7//v/+//7//z//P/8//v//f/9//3//f/8//z/+//7//3//f/9//3//f/8//z//P/8
//v/+//7//v/+//7//v/+v/6//r/+v/7//v/+//7//r/+v/6//r/+v/6//r/+v/6//n/
+f/5//n/+f/5//n/+f/5//n/+f/6//r/+v/6//r/+v/6//r/+v/5//n/+P/6//r/+//7
//v/+//6//r/+P/4//j/+P/6//r/+v/6//r/+v/6//r/+//8//r/+v/6//r/+v/6//r/
+v/8//z//P/8//7//v///wAAAwAEAAUABgAFAAYABgAHAAUABQAEAAQABwAHAAgACAAI
AAgABwAGAAQABAADAAMABAAEAAQABAAEAAMAAgABAAMAAwADAAMAAwACAAIAAgAAAP//
/v/9//z/+v/5//n/+//7//z//P/8//z//P/8//z//P/8//z//v/+//7//v/8//z//P/8
//r/+v/6//r//f/9//7//v/+//7//f/9//z//P/8//z//v/4//T/9P/5/wQAHQBBAGMA
jADEAAEBNgFjAXwBXwEXAcoAiwA2AMT/W/83/1P/c/+B/4r/lv+i/6//xf/b/+j/7//1
//j/+P/4//r/+P/4//n/+f/5//n/+f/6//r/+v/9//3//f/9//z//P/8//z//v/+//7/
/v/+//7//v/+//3//P/6//n/+v/7//z//f/7//v/+//7//v/+//8//z//v/+//7//v/+
//7//v/+//z//P/8//3//////wAAAAAAAAAAAQABAP//////////AwAEAAQABAAEAAUA
BQAFAAcACAAJAAkACQAKAAsADAANAA0ADgAPAA4ADwAQABEAEgATABQAFQAYABkAGwAc
AB0AHgAfACEAHwAgACIAIgAjACQAJAAlACYAJwAoACkALAAsACwALQAuAC4ALgAvAC0A
LQAtAC0ALQAtACwALAAsACwAKgApACkAKQAoACgAJgAlACUAJQAkACMAIgAiACMAIgAh
ACAAIQAgAB8AHgAbABoAGAAXABcAFgAVABQAEQAQAA8ADgANAAwACwAKAAoACQAIAAgA
BwAGAAYABgAFAAQABAAEAAIAAQABAAEA/////////v8AAAAAAAAAAAAAAAAAAP///f/9
//z//P/9//7///8AAAAAAQABAAEAAAAAAAAAAAACAAIAAgACAAIAAwAEAAQABAAEAAUA
BQAFAAYABgAHAAcABwAIAAgABgAGAAcABwAJAAkACQAJAAgACAAIAAcABwAHAAcABwAG
AAYABQAFAAUABQAFAAUABQAEAAQABAAEAAMAAwADAAEAAQABAAEAAgACAAIAAgABAAEA
AQABAAAAAAAAAAAAAAAAAAAAAAD+//3//f/9//3//f/9//3//f/9//3//f/6//r/+v/6
//z//P/8//z//P/7//v/+v/6//r/+//7//n/+f/4//j/+v/6//z/+v/6//r/+v/6//r/
+v/6//j/+f/6//v//v///wAAAQACAAIAAwADAAEAAAAAAAEAAwAEAAQABAACAAEAAAD+
/wAA/////wAA/v/+//7//v/7//r/+f/5//n/+f/5//n/+P/4//j/+P/3//b/9f/0//T/
8//z//P/8//0//T/9P/y//L/8v/y//T/9P/0//T/9P/0//T/9P/y//L/8v/y//T/9P/0
//X/8//0//T/9P/0//P/8//0//T/9v/2//T/8P/s/+7/8f/4/xMAOQBdAIIAvAD/ADgB
XwF0AWEBHwHYAKEAVADW/1X/If8//2P/b/96/4r/lP+h/7f/zf/c/+P/6f/s//D/8P/y
//D/8P/x//H/8f/x//H/8v/y//L/8//z//P/8//0//T/9P/0//L/8v/y//L/9P/0//T/
9P/0//T/8//z//P/8//z//P/8f/x//H/8f/z//P/9P/0//L/8v/y//L/8v/y//L/8v/0
//T/9P/1//T/8//z//L/9P/0//X/9f/1//X/9f/1//f/+P/4//j/+P/5//n/+f/7//z/
/f/9//3//v///wAAAQABAAIAAwAEAAUABgAHAAoACwAMAA0ADAANAA8AEAARABIAEwAV
ABUAFgAYABgAGQAaABoAGwAeAB8AIAAhACAAIAAgACEAJAAkACQAJQAjACMAIwAjACMA
IwAiACIAIgAiACAAHwAfAB8AHgAeAB4AHQAdAB0AHAAbABoAGgAZABgAFwAWABUAFAAT
ABIAEQAQAA4ADQANAAwACwAKAAkACAAHAAYAAwACAAEAAAAAAP///v/+//v/+v/6//r/
+//6//r/+v/2//X/9f/1//X/9f/1//T/9P/0//T/9P/0//T/9P/z//X/9f/0//T/9v/2
//b/9v/2//f/9//3//j/+P/4//j/+v/6//r/+v/8//3//v/+//7//v////////8AAAAA
AQABAAEAAgACAAIAAgADAAMAAwADAAMAAwACAAIAAgABAAMAAwADAAMAAgACAAEAAQAB
AAEAAQABAAEAAAAAAAAAAAD///////////////////7//v/+//7//f/9//3//f/8//z/
/P/8//z//P/8//z//P/7//v/+//7//v/+//7//n/+f/5//n/+v/6//r/+v/4//j/+P/4
//j/9//3//b/+P/4//n/+f/3//f/9v/2//j/+P/4//j/9v/2//b/9v/2//b/9v/2//f/
+P/2//b/9v/2//j/+P/4//j/9v/2//b/9v/2//b/9//4//n/+v/7//z//f/+//7///8B
AAEAAAAAAP////8AAAAAAAAAAP///v/8//z/+//7//z//P/8//z//P/7//r/+f/7//v/
+//7//v/+v/6//r/+v/5//j/9//0//L/8f/x//H/8f/y//L/8v/y//L/8v/y//L/8v/y
//L/8v/y//L/8v/y//L/8v/y//L/8v/y//P/8//0//T/9P/0//P/8//0//T/9P/0//T/
7v/o/+b/6f/2/xcAPQBhAI4AyAD/ADIBXQFwAU8BCQHOAJUAPgDE/1P/Kf9H/2f/c/9+
/47/nv+1/83/3f/k/+v/7f/w//L/8P/y//D/8P/x//H/8f/x//P/9P/0//T/8//z//P/
8//0//T/9P/0//T/9P/0//T/9P/0//T/9P/0//T/8//z//P/8//z//P/8//z//P/8//z
//P/9P/0//T/9P/0//T/9P/0//T/9P/y//L/8v/z//X/9f/2//b/9v/2//f/9//3//f/
9//3//f/+P/4//j/+P/5//n/+f/7//z//f/9////AAABAAIAAQABAAIAAwAEAAUABgAH
AAgACQAKAAsADAANAA8AEAARABIAEwAVABUAFgAYABgAGQAaABoAGwAcAB0AHgAfACAA
IAAgACEAJAAkACQAJQAjACMAIwAjACMAIwAiACIAIgAiACAAHwAhACEAIAAgACAAHwAf
AB8AHgAdABwAHAAbABoAGQAYABcAFgAVABQAEwASABAADwAPAA4ADQAMAAsACgAJAAgA
CQAIAAcABgAGAAUABAAEAAEAAAAAAAAAAQAAAAAAAAD8//v/+//7//3//f/9//z//P/8
//z//P/6//r/+v/5//v/+//6//r/+P/4//j/+P/4//n/+f/5//j/+P/4//j/+v/6//r/
+v/4//n/+v/6//r/+v/7//v/+//8//z//f/7//v//P/8//z//P/9//3///////////8A
AAAAAAD//////////////v/+//3//f/9//3//f/9/////v/+//7//v/9//3//f/7//v/
+//7//r/+v/6//r/+//7//v/+//4//j/+P/4//r/+v/6//r/+P/3//f/9//5//n/+f/5
//f/9//3//f/9v/2//b/9v/2//b/9v/2//b/9f/1//T/9P/0//X/9f/1//X/9P/0//T/
9P/0//T/9P/0//T/9P/0//T/9P/0//X/9P/0//T/9P/0//L/8v/y//L/8v/y//L/8v/y
//L/8v/y//L/8v/y//L/8v/y//L/8//y//P/9P/1//j/+f/6//r/+//7//v/+v/6//v/
+//8//7//v/+//3//P/6//r/+f/3//j/+P/4//r/+v/5//j/9v/1//T/8//1//X/9P/0
//T/9P/z//L/8f/w/+7/7f/t/+3/7f/u/+7/7v/u/+7/7v/u/+7/7v/u/+7/7v/u/+7/
7v/u/+7/7P/s/+z/7P/s/+3/7f/u//D/8P/w/+//7f/u/+7/7v/w//D/6v/m/+L/5f/s
/wMAJwBLAHIAqADhABQBQQFiAVkBGwHUAJsAVgDu/3n/Mf83/1v/bf92/4L/kv+l/73/
0f/c/+X/6f/q/+z/7P/u/+z/7P/r/+v/6//r/+v/7P/s/+z/7f/t/+3/7f/u/+7/7v/u
/+7/7v/u/+7/7v/u/+7/7v/u/+7/7f/t/+3/7f/t/+3/7//v/+//7//t/+3/7v/u/+7/
7v/u/+7/7v/u/+7/7v/u/+7/7v/v/+//7//w//D/8P/w//H/8f/x//H/8f/x//P/9P/0
//T/9v/3//f/9//3//j/+f/5//n/+v/7//z//f/9//7///8AAAEAAgADAAQABQAGAAcA
CAAJAAsADAANAA4ADwARAA8AEAASABIAFQAWABYAFwAWABcAGAAZABoAGgAaABsAHAAc
ABwAHQAdAB0AHQAdAB0AHQAcABwAHAAcABoAGQAZABkAGAAYABgAFwAXABcAFgAVABQA
FAAVABQAEwASABEAEAAPAA4ADQAMAAoACQALAAoACQAIAAcABgAFAAQAAwACAAEAAAAA
AP///v/+//3//P/8//z/+//6//r/+v/6//n/+f/5//n/+f/5//j/9v/2//b/9v/4//j/
+P/3//f/9//2//b/9v/2//b/9v/0//X/9f/1//b/9v/2//b/9v/2//b/9v/2//f/+P/4
//j/+P/5//n/+f/6//r/+//7//v//P/8//z//P/9//3///////////8AAAAAAAD/////
////////AAAAAP///////////////////v/+//7//v/9//3//f/9//3//f/9//7//v/+
//7/+//7//v/+//8//z//P/8//r/+v/6//r/+v/5//n/+f/5//n/+f/5//v/+//7//v/
+v/6//r/+v/6//r/+v/6//r/+f/5//j/+P/4//n/+f/7//v/+v/6//j/+P/4//j/+v/6
//r/+v/6//r/+v/6//n/+v/4//j/+P/4//j/+P/4//j/+P/4//j/+P/4//j/+P/4//j/
+P/4//j/+P/5//r/+//8//3//v///wAAAAABAAEAAwACAAIAAwAFAAYABgAGAAYABQAE
AAIAAgABAAEAAgAAAAAAAAAAAP3//P/7//v/+//7//v/+//6//r/+v/6//n/+P/3//b/
9v/1//X/9f/z//T/9P/0//b/9v/2//b/9v/2//b/9v/2//b/9v/2//b/9v/2//b/9v/2
//b/9//1//b/9v/2//b/9f/1//b/+P/6//r/+v/2//D/8P/z//r/CQArAE8AcgCiAN8A
GgFLAW4BbwE3AeQAoQBcAPT/f/83/zn/X/93/4D/jP+Y/6P/s//J/9z/5f/t//L/8v/0
//b/9P/0//X/9f/1//X/9f/2//b/9v/1//X/9f/1//j/+P/4//j/+P/4//j/+P/4//j/
+P/4//j/+P/3//f/+f/5//n/+f/3//f/9//3//f/9//4//j/9v/2//b/9v/4//j/+P/4
//j/+P/4//n/9//3//j/+P/6//r/+//7//v/+//7//v//f/+//7//v/+/////////wEA
AgADAAMAAwAEAAUABgAHAAcACAAJAAgACQAKAAsADgAPABAAEQASABMAFQAWABUAFgAX
ABkAGwAcAB4AHgAdAB4AHgAfACAAIQAiACMAJAAkACQAJQAmACYAJgAnACcAJwAnACcA
JwAnACYAJgAmACYAJAAjACEAIQAgACAAIAAfAB8AHwAfAB8AHwAgAB0AHAAbABoAFwAW
ABUAFAAVABQAEgARABEAEAAPAA4ADwAOAA0ADAAJAAgABwAGAAYABQAEAAQAAQAAAAAA
AAD///7//v/+//7//f/9//3/+//7//v/+v/6//r/+v/6//r/+v/6//n/+//7//r/+v/6
//r/+v/6//z//f/9//3//v/+//7//v/+//7//v/+/wAAAQACAAIAAgACAAMAAwADAAQA
BAAFAAUABQAGAAYABgAGAAcABwAJAAkACQAJAAgACAAIAAcABQAFAAUABQAIAAgABwAH
AAYABQAEAAMABAAEAAUABgAGAAUABQAFAAMAAwADAAMABAAEAAQABAABAAEAAQABAAAA
AAAAAAAAAAAAAAAAAAAAAP///////wEAAQABAAEAAQABAAEAAQD+//7//v/+//7//v/+
//7//v/9//3//P/8//z//f/9///////+//7//P/8//z//P/8//z//P/8//z//P/8//z/
+//8//z//P/8//z//P/8//z//P/8//3//v//////////////AQACAAQABQADAAIAAgAD
AAMABAAEAAQABwAHAAcABgAEAAMAAwAEAAIAAgACAAIAAQAAAP/////8//v/+v/5//v/
/P/9//7//f/8//v/+v/4//f/9//3//f/+P/4//j/+P/4//j/+P/4//j/+P/4//j/+P/4
//j/+v/6//r/+v/4//j/+P/5//n/+v/6//r/+v/5//n/+v/6//r/+v/8//r/9P/w//H/
9v8FACUASwBuAJwA3QAcAU8BcgF5AU0BAgHDAIoAJgCd/zn/L/9Z/3H/eP+G/5T/of+x
/8n/3P/n/+3/8P/y//P/9v/1//b/9//3//f/9//3//j/+P/4//v/+//7//v/+v/6//r/
+v/6//r/+v/6//r/+v/6//r/+v/6//n/+f/7//v/+//7//v/+//7//v/+f/5//r/+v/6
//r/+v/6//r/+v/6//r/+v/6//r/+//7//v//P/8//z//P/9//3//////////////wAA
AAAAAAIAAwADAAMAAwAEAAUABQAFAAYABwAIAAkACQAKAAsADgAPABAAEQAQABEAEgAT
ABQAFQAXABgAGQAaABsAHQAdAB4AIAAgACMAJAAkACUAJAAlACYAJwAqACoAKgArACwA
LAAsAC0ALQAtAC0ALQAtAC0ALAAsACwALAAqACkAKQApACgAKAAoACcAJwAnACYAJQAk
ACQAIwAiACEAIAAhACAAHwAeAB0AHAAaABkAGQAYABcAFgATABIAEQAQAA8ADgANAAwA
DAALAAoACgAHAAYABgAGAAUABAAEAAQABAADAAMAAwABAAEAAQAAAAAAAAAAAAAAAAAA
AAAA//8BAAEAAAAAAAIAAgACAAIAAAABAAEAAQACAAIAAgACAAMABAAFAAYABgAHAAgA
CAAIAAgACQAJAAsADAAMAA0ACwALAAwADAAOAA4ADwAPAA0ADQANAA0ADgAOAA4ADQAP
AA8ADwAPABAAEAAPAA8ADwAPAA8ADwANAAwADAAMAA4ADQANAA0ADQANAA0ADQAMAAwA
DAAMAAsACwALAAsACgAKAAoACgAKAAoACgAKAAoACQAJAAkACQAJAAkACQAJAAkACQAJ
AAoACgAKAAoACAAIAAgACAAKAAkACQAIAAYABgAHAAcABwAHAAYABgAIAAgACAAIAAgA
CAAIAAgACAAIAAgACAAHAAgACAAIAAgACAAGAAYABgAGAAgACAAIAAgACAAIAAgACAAK
AAoACgAKAAsADAANAA4ADwAQABEAEgASABIAEgASABQAFAAUABQAFAAUABQAFAATABIA
EQAQABAAEAAQABAAEAAQABAAEAAPAA4ADQAMAAwADAAMAAwADAAMAAwADAAJAAgABwAG
AAYABgAGAAYACAAIAAgACAAGAAYABgAGAAYABgAGAAYABgAGAAYABgAIAAgACAAIAAoA
CgAKAA==
         </WaveFormData>
      </LeadData>
      <LeadData>
         <LeadByteCountTotal>10000</LeadByteCountTotal>
         <LeadTimeOffset>0</LeadTimeOffset>
         <LeadSampleCountTotal>5000</LeadSampleCountTotal>
         <LeadAmplitudeUnitsPerBit>4.88</LeadAmplitudeUnitsPerBit>
         <LeadAmplitudeUnits>��V</LeadAmplitudeUnits>
         <LeadHighLimit>2147483647</LeadHighLimit>
         <LeadLowLimit>268435456</LeadLowLimit>
         <LeadID>V4</LeadID>
         <LeadOffsetFirstSample>0</LeadOffsetFirstSample>
         <FirstSampleBaseline>0</FirstSampleBaseline>
         <LeadSampleSize>2</LeadSampleSize>
         <LeadOff>FALSE</LeadOff>
         <BaselineSway>FALSE</BaselineSway>
         <ExcessiveACNoise>FALSE</ExcessiveACNoise>
         <MuscleNoise>FALSE</MuscleNoise>
         <LeadDataCRC32>3943357481</LeadDataCRC32>
         <WaveFormData>
DgAOAA4ADgAPABAAEQASABUAFgAXABgAGQAaABsAHAAfACAAIQAiACQAJAAkACQAJQAm
ACcAKAAoACgAKAAoACgAKAAoACgAKAAoACgAKAAmACYAJgAmACQAJAAkACQAIQAgAB8A
HgAdABwAGwAaABkAGAAXABYAFAASABAADgAOAA4ADgAOAAsACgAJAAgABgAGAAYABgAE
AAQABAAEAAIAAgACAAIAAgACAAIAAgABAAAA///+//7//v/+//7//P/8//z//P/8//z/
/P/8//z//P/8//z/+v/6//r/+v/4//j/+P/4//r/+v/6//r/+v/6//r/+v/6//r/+v/6
//z//P/8//z//P/8//z//P/+//7//v/+/wAAAAAAAAAAAAAAAAAAAAAAAAAAAAAAAAAA
AAAAAAAAAAAAAAAAAAAAAAAAAAAAAAAAAAAAAAAAAAAAAAAAAAD+//7//v/+//7//v/+
//7//v/+//7//v/+//7//v/+//z//P/8//z//P/8//z//P/8//z//P/8//z//P/8//z/
/P/8//z//P/8//z//P/8//r/+v/6//r/+v/6//r/+v/6//r/+v/6//z//P/8//z//P/8
//z//P/6//r/+v/6//z//P/8//z//P/8//z//P/8//7//v8AAAEAAgADAAMABAAEAAQA
BAADAAMAAwAGAAcABwAGAAYABQAEAAQABAAEAAQABAAEAAYABgAGAAYABAADAAMAAwAD
AAMAAwACAAIAAgAAAP//AQAAAP3//f/9//3//f/9//3//f/9//3/+//7//v/+//8//3/
/v8AAP7//f/9//3//f/9//3//f/9//3//v/+//7///////////8AAAIAAwABAAEAAQD7
//H/7f/q/+r/+/8UADAAVgCMAM4AEwFfAaMBrwFrARgB3wCYACwAu/99/4H/mP+h/6X/
rv+6/8f/2v/n/+7/9//9//7///8DAAMAAgACAAAAAAAAAAAAAAAAAAEAAQABAAIAAwAE
AAMAAgACAAEAAQABAAEAAQADAAMAAwADAAMAAgACAAIA////////AAAAAAAAAAAAAAIA
AgACAAIAAgABAAEAAgACAAEAAQABAAEAAQABAAEAAgACAAIAAwADAAMAAwADAAUABQAF
AAYABAAFAAUABQAFAAUABgAHAAUABgAGAAcABwAIAAgACgAKAAoACwANABAAEQASABMA
EwATABUAFgAVABYAFwAYABkAGgAbABwAHgAeAB8AIQAiACMAJAAlACgAKAApACsALgAv
ADAAMQAwADEAMQAxADMANAA0ADUANQA1ADYANgA2ADYANAA0ADQANAA0ADUANQA0ADQA
NAAyADEAMAAvAC0AKwAqACoAKwAqACkAKAAnACUAIgAfAB4AHgAdABwAHAAbABsAGgAY
ABYAFAATABIAEQAQAA8ADQAMAAwADAAMAAsACgAJAAkACQAJAAkABwAHAAQABAADAAMA
BAAEAAMAAwADAAMABQAFAAUABQAEAAIAAAD+/wAAAQABAAEAAQABAAIAAgD///////8A
AAIAAgADAAMAAQACAAIAAgAFAAcABwAHAAcABwAHAAgABgAGAAcABwAJAAkACgAKAAoA
CgAKAAoACgAKAAsACwALAAsACwAKAAgACAAIAAgACgAKAAoACgAHAAcABwAHAAkACAAI
AAgABgAGAAUABQAFAAUABQAFAAMAAgACAAIAAgABAAEAAQADAAMAAwADAAMAAwADAAMA
AQABAAEAAQAAAAAAAAAAAAAAAAAAAP/////////////9//3//P/8//7//f/9//3/AAD+
//7//v/+//z//P/8//z//P/8//7//v///////////wEAAgACAAIAAAD///////8CAAMA
AwACAAAA///+//7/AAAAAAAAAAACAAIAAgACAAEA/v/8//v/+//7//v/+//4//j/+P/2
//X/9f/0//H/8v/z//T/9f/z//P/8//z//H/8f/x//H/8//z//P/8//0//T/8//z//H/
8f/x//H/7//v/+//8P/y//L/8//z//X/9P/0//X/8f/x//H/7//p/9//2f/a/9z/7/8O
ACwAVgCaAOYAMwF7AbMBpwFVAQgB1wCCAPj/ff9Z/3P/hv+L/5H/mv+i/63/vv/R/9z/
4//n/+z/7f/t/+3/7P/s/+z/7P/s/+z/6v/q/+v/6//s/+z/7P/s/+z/7P/t/+3/7f/t
/+3/7f/r/+v/6//r/+v/6v/q/+r/6f/p/+n/6v/s/+z/7P/s/+r/6v/q/+r/6P/n/+f/
6P/o/+f/5//n/+f/5//n/+f/6P/o/+j/6f/p/+n/6f/p/+n/6f/p/+r/6v/r/+v/6//t
/+3/7v/v/+3/7v/u/+//7//w//D/8v/0//T/9f/3//j/+f/6//v/+f/5//v//P///wAA
AQACAAUABgAHAAgACgAKAAsADQAMAA0ADgAPABIAEgATABUAFgAXABgAGQAaABsAGwAb
ABsAHAAcAB0AHQAdAB4AHgAeAB4AHAAcABwAHAAcAB0AGwAaABoAGgAaABkAGAAXABcA
FQAUABQAEgAQAA4ADAAMAAsACQAHAAQABAADAAIA/v/9//3//P/5//j/9//3//T/8//y
//H/8f/w//D/8P/u/+3/7P/r/+n/6f/p/+n/6f/p/+b/5v/l/+X/5v/m/+X/5f/l/+X/
5//n/+f/5//p/+j/5//m/+j/6f/p/+n/6//r/+z/7P/t/+3/7f/u/+7/7v/v/+//7//w
//D/8P/x//P/8//z//P/8//z//T/9P/0//X/9f/1//X/9v/2//b/9v/2//b/9P/0//X/
9f/1//X/9f/0//T/9P/0//T/9P/0//T/9P/z//P/8//z//H/8P/w//D/8v/y//H/8f/x
//H/8f/x/+//7v/u/+7/8P/v/+//7//v/+//7//v/+3/7f/t/+3/7f/t/+3/7f/s/+z/
7P/s/+7/7v/u/+3/6//r/+v/6//r/+v/6v/q/+r/6//r/+v/6//r/+r/6v/r/+v/6//q
/+r/6v/q/+r/6v/q/+r/6v/s/+z/7v/u/+7/7//w//H/8f/y//L/8v/y//H/8f/x//T/
9f/1//T/8v/x//D/8P/w//D/8P/w//H/8v/z//T/8v/w/+//7//x//H/8f/x//D/8P/w
/+7/7f/t/+z/6f/n/+f/5//n/+f/5//n/+f/6f/p/+n/6f/n/+f/5//n/+r/6v/p/+n/
6f/p/+n/6f/p/+n/6f/q/+j/6P/p/+n/6f/o/+j/6f/p/+v/6//p/+P/2//P/8z/yv/T
/+z/CgAqAFoAnADhAC0BewGlAYMBNAH3AMAAXgDb/2//V/9w/3//gf+M/5j/o/+2/8f/
1P/b/+H/4v/l/+X/5f/k/+T/5v/m/+b/5v/k/+T/5f/l/+T/5P/k/+T/5v/m/+f/5//l
/+X/5f/l/+X/5f/l/+X/5f/k/+T/5P/j/+P/4//k/+T/5P/k/+T/5P/k/+T/5P/k/+P/
4//k/+T/4//j/+P/4//j/+P/4//k/+T/5P/l/+X/5f/l/+X/5f/l/+X/5v/k/+X/5f/l
/+f/5//o/+n/6//s/+z/7f/r/+z/7P/u/+7/7v/v//H/8v/z//T/9f/3//f/+f/6//v/
/P/9//7//f/+////AAAEAAQABQAHAAYABwAIAAkADAAMAA0ADwAQABEAEgATABQAFQAV
ABUAFQAWABYAFwAXABcAGAAYABoAGgAYABgAGAAYABgAGQAZABgAGAAYABgAFwAWABUA
FQATABIAEgAPAA4ADQAMAAwACwAJAAcACAAIAAcABgAEAAMAAwACAP///v/9//3//P/7
//r/+f/7//r/+v/6//j/9//2//X/9f/1//X/9f/1//X/8v/y//H/8f/y//L/8//z//P/
8//y//H/8P/v//H/8P/v/+7/8P/x//H/8f/x//H/8v/y//P/8//z//T/8//y//L/8f/x
//L/8v/y//P/9f/1//X/9f/1//X/9v/2//b/9//3//f/9//4//j/+P/4//j/+P/4//j/
+f/5//n/+f/5//j/+P/4//j/+P/4//j/+P/4//f/9//3//f/+f/4//j/+P/4//j/9//3
//f/9//3//f/9//2//b/9v/0//P/8//z//P/8//z//P/8//z//P/8//z//P/8//z//L/
8v/y//L/8v/y//L/8f/x//H/8f/x//P/8//y//L/8P/x//H/8f/x//H/8P/w//H/8f/x
//H/7//v/+//7//x//L/8P/w//D/8P/w//D/8P/w//D/8P/w//D/8v/y//T/9P/2//f/
+P/5//n/+v/6//r/+v/5//n/+f/8//3//f/8//r/+f/4//j/9v/2//b/9v/3//j/+f/6
//n/9v/0//P/9f/1//X/9f/2//b/9v/0//P/8//y/+//7f/t/+3/7f/t/+3/7f/t/+//
7//v/+//7//v/+//7//u/+7/7f/t/+//7//v/+//7//v/+//8P/u/+7/7//v//H/8P/w
//H/8f/x//H/7f/n/93/1//S/9b/5f8AABwARAB8ALwAAwFNAY8BlwFVAQoB1wCQACIA
rf9p/2v/gv+J/43/mv+o/7f/zP/b/+L/6f/r/+z/7f/u/+3/6//q/+z/7P/s/+z/7P/s
/+3/7f/s/+z/7P/s/+z/7P/t/+3/7f/t/+3/7f/t/+3/7f/t/+3/7P/s/+z/6//r/+v/
7P/s/+z/7P/s/+r/6v/q/+r/7P/r/+v/7P/s/+v/6//r/+v/6//r/+v/7P/s/+z/7f/t
/+3/7f/t/+//7//v//D/7v/v/+//7//x//H/8v/z//H/8v/y//P/9f/2//b/+P/4//j/
+f/7//r/+//8//3//////wEAAgABAAIAAwAEAAUABgAHAAgACgAKAAsADQAQABEAEgAT
ABQAFAAVABcAFgAXABgAGQAaABsAGwAbABsAHAAcAB0AHQAdAB4AHgAeAB4AHAAcABwA
HAAcAB0AHQAcABwAHAAcABsAGgAZABsAGQAYABgAFQAUABMAEgASABEADwANAA4ADgAN
AAwACgAJAAkACAAHAAYABQAFAAQAAwACAAEAAQAAAAAAAAAAAP///v/9//3//f/9//3/
/f/9//r/+v/5//n/+v/6//f/9//3//f/9//3//f/9//3//b/9f/0//X/9//4//n/+f/5
//r/+v/5//n/+f/6//j/+P/5//n/+f/6//r/+v/5//v/+//7//3//f/9//7//v/+////
////////AAAAAAIAAgACAAIAAgACAAMAAwABAAEAAQAAAAIAAgACAAIAAgACAAIAAgD/
/////////wEAAAAAAAAAAAAAAP///////////////////v/+//7/AAD/////////////
////////////////AQABAAEAAQAAAAAAAAAAAAAAAAAAAP////////////8BAAEAAAAA
AAAAAQABAAEAAQABAAAAAAABAAEAAQABAAEAAQABAAEAAwACAAIAAgACAAIAAAAAAAAA
AAACAAIAAgACAAQABAAEAAYACAAKAAsADAALAAsADAAMAAwADAALAAsADQAQABEAEQAQ
ABAADwAOAAwADAAMAAwADAAMAAwADAAKAAoACAAHAAgACQAKAAsADQAMAAwADAAIAAcA
BwAGAAEAAQABAAEAAQABAAEAAQADAAMAAwADAAMAAwADAAMAAwAEAAQAAwADAAMAAwAD
AAEAAQABAAEABAAEAAQABQAHAAcABgAGAAUABQAFAAUAAwD9//P/8f/y//T/BQAiAEAA
ZgCeAOAAJwFvAakBoQFRAf4AwwB0AAQAof97/4n/nv+l/6v/sv+8/8f/1v/p//T/+f/9
/wAAAQABAAEAAAAAAAAAAAAAAAAAAAAAAAEAAQACAAIAAgACAAIAAgADAAMAAwADAAMA
AwADAAMAAwADAAEAAAAAAAAAAQABAAEAAgACAAIAAgACAAAAAAAAAAAAAQABAAIABAAE
AAMAAwADAAEAAQABAAEABAAEAAQABQAFAAUABQAFAAQAAwACAAIAAwAFAAYABwAFAAUA
BgAHAAkACgAKAAsACwAMAAwADgAMAAwADQAPABAAEQASABMAEwATABUAFgAXABgAGQAa
ABsAHAAdAB4AIAAgACEAIwAkACUAJgAnACYAJgAnACkAKgArACwALQAwADEAMQAxAC8A
MAAwADEAMQAxADIAMgAyADIAMAAwAC4ALgAuAC8ALQAsACwALAAsACsAKgApACsAKQAo
ACgAJwAmACUAJAAkACMAIQAfABwAHAAbABoAGAAXABcAFgATABIAEQARABAADwAOAA0A
CwAKAAoACgAKAAkACAAHAAcABwAHAAcABQAFAAIAAgADAAMABAAEAAMAAwADAAMAAgAB
AAAA//8AAAAAAAAAAAIAAwADAAMAAQABAAIAAgADAAMAAwAEAAYABgAHAAcABwAIAAgA
CAAJAAsACwALAAkACQAJAAoACAAIAAkACQALAAsADAAMAAwADAAMAAwACgAKAAsACwAN
AA0ADQAMAAoACgAKAAoACAAIAAgACAAHAAcABwAHAAUABAAEAAQABAAEAAMAAwAFAAUA
BQAFAAMAAgACAAIABAADAAMAAwABAAEAAQABAP/////////////////////+//7//v/+
/wAAAAAAAP/////////////9//3//P/8//r/+//7//v//f/9//z//P/8//z//P/8//z/
/P/8//r/+v/8//z//v///wAAAQADAAQABAAEAAIAAQABAAEABAAFAAUABAAEAAMAAgAC
AAIAAgACAAIAAgACAAIAAgABAP7//P/7//3//f/9//3/+v/6//r/+P/5//n/+P/1//X/
9f/1//X/9f/1//X/9f/z//P/8//z//X/9f/1//X/9P/0//P/8//z//P/8//z//P/8//z
//T/9P/0//X/9f/z//L/8v/z//X/8//z//H/6f/h/93/2P/a/+v/CAAmAEwAiADSAB0B
aQGpAa8BaQEYAeMAmgAcAJf/Xf9v/4b/i/+R/57/qP+x/8L/0//c/+X/6f/s/+3/7//v
/+7/7v/u/+7/7v/u//D/8P/x//H/7v/u/+7/7v/w//D/8f/x/+//7//v/+//8f/x//H/
8f/x//D/8P/w/+//7//v//D/7v/u/+7/7v/w//D/8P/w/+7/7f/t/+7/7v/t/+3/7f/t
/+3/7f/t/+z/7P/s/+3/7//v/+//7//t/+3/7f/u/+7/7//v/+//7//v//D/8f/z//T/
9P/1//X/9v/2//j/+P/4//n/+//8//3//v////////8BAAIAAwAEAAUABgAHAAgACQAK
AAoACgALAA0AEAARABIAEwAUABQAFQAXABYAFwAYABkAHAAdAB0AHQAdAB4AHgAfAB0A
HQAeAB4AHgAeABwAHAAcABwAHAAdAB8AHgAeAB4AHAAbABoAGQAXABUAFAAUABUAFAAT
ABIAEAAPAA0ACwAKAAoACQAIAAQAAwADAAIAAQAAAP/////8//v/+v/5//f/9v/2//b/
9v/1//T/8//y//H/8P/v//H/8f/u/+7/7f/t/+7/7v/t/+3/7f/t/+3/7f/t/+3/7v/u
/+7/7v/u/+//7//v/+//7//w//D/8f/x//H/8v/0//T/9f/1//f/+P/4//j/+f/7//v/
+//7//v/+//8//z//P/9//3//f/9//7//v/8//z//P/8//z//P/9//3//f/9//3//P/8
//z//P/8//z//P/8//z/+f/5//n/+f/5//j/+P/4//j/+P/3//f/9//3//f/9//3//b/
9v/2//b/9f/1//X/9f/1//X/9f/1//X/9f/1//P/8//z//P/9P/0//T/9P/y//L/8v/x
//P/8//z//P/8//z//L/8v/y//P/8//z//P/8//y//L/8//z//P/8//x//H/8f/x//H/
9P/y//L/8v/y//L/8v/y//L/8P/w//D/8P/w//D/8P/y//L/9P/1//b/+f/5//r/+v/6
//r/+f/5//f/+v/7//v/+v/6//n/+P/4//j/+P/4//j/+P/4//j/+v/6//j/9//3//f/
9//3//f/9v/2//b/9P/z//P/8v/t/+3/7f/t/+3/7f/t/+3/7f/t/+3/7f/t/+3/7f/t
/+//8P/w/+//7//v/+//7//t/+3/7f/t/+7/7v/u/+//7//v/+7/7v/v/+//7//v/+3/
4//Z/9P/0P/W/+v/CAAoAFQAjgDQABsBZwGdAY0BQwEAAc0AeAD+/4v/W/9r/4D/h/+N
/5r/qP+3/8r/1//g/+P/5//o/+n/6f/p/+j/6P/o/+j/6P/o/+j/6P/p/+n/6P/o/+j/
6P/q/+r/6//r/+v/6//r/+v/6f/p/+n/6f/p/+j/6P/o/+f/5//n/+j/6P/o/+j/6P/o
/+j/6P/o/+j/5//n/+j/6P/n/+f/5//n/+f/5//n/+j/6P/o/+n/6f/p/+n/6f/p/+n/
6f/q/+r/6//r/+v/6//r/+z/7f/v//D/8P/x//H/8v/y//T/8v/y//P/9f/2//f/+P/5
//v/+//9//7///8AAAEAAgADAAQABQAGAAYABgAHAAkACgALAAwADQAQABAAEQATABIA
EwAUABUAFgAXABcAFwAZABoAGgAbABsAGwAcABwAHAAcABoAGgAaABoAGgAbABsAGgAa
ABoAGgAZABgAFwAXABUAFAAUABMAEgARABAAEAAPAA0ACwAKAAoACQAIAAYABQAFAAQA
BQAEAAMAAwAAAP///v/9/////v/+//7//P/7//r/+f/5//n/+f/5//n/+f/2//b/9f/1
//b/9v/1//X/9f/1//X/9f/1//X/8//y//H/8P/x//P/9P/1//P/8//0//T/9f/1//X/
9v/0//T/9f/1//X/9v/2//b/9//5//n/+f/5//n/+f/6//j/+P/5//n/+f/5//r/+v/8
//z//P/8//z//P/9//3/+//7//v/+v/6//r/+v/6//r/+v/6//r/+//7//v/+//5//j/
+P/4//r/+v/5//n/+f/5//n/+f/5//j/+P/4//j/9//3//f/9//3//f/9//3//f/9//3
//X/9f/1//X/9v/2//b/9v/0//T/9P/z//X/9f/1//X/9f/1//T/9P/0//X/9f/1//X/
9f/0//T/9f/1//X/9f/1//X/9f/1//X/9P/0//T/9P/0//T/9P/0//T/9P/0//T/9P/0
//T/9P/0//T/9P/0//T/9P/0//T/9P/0//T/9v/3//r/+//7//z//P/8//z/+//5//n/
/P/9/////v/+//3//P/8//z//P/8//z//P/8//z//P/8//r/9//3//f/9//5//n/+P/4
//j/9v/1//X/9P/x//H/8f/x//H/8f/x//H/8f/x//H/8f/x//H/8f/x//H/8v/y//H/
8f/x//H/8f/x//H/8f/x//L/8v/y//P/8//z//L/8v/z//P/8//1//P/7f/j/93/2v/c
/+n/BgAiAEYAegC4APsAQQGFAZcBXwEQAdcAlgAuALv/cf9r/4L/j/+T/5z/qP+5/8z/
2//k/+v/7//w//H/8f/x//D/8P/u/+7/7v/u//D/8P/x//H/8P/w//D/8P/w//D/8f/x
//H/8f/x//H/8f/x//H/8f/x//D/8P/w//H/8f/x//L/8v/y//L/8v/w//D/8P/w//D/
7//v//D/8P/v/+//7//v/+//7//v//D/8P/w//H/8f/x//H/8f/z//P/8//0//T/9f/1
//X/9f/1//b/9//3//j/+P/5//n/+v/6//z//P/8//3////+////AAABAAMAAwAFAAYA
BwAIAAkACgAJAAoACwAMAAwADAANAA8AEgATABQAFQAUABQAFQAXABgAGQAaABsAHAAd
AB0AHQAdAB4AHgAfAB8AHwAgACAAHgAeABwAHAAeAB4AHgAfAB8AHgAeAB4AHgAdABwA
GwAdABsAGgAaABkAGAAXABYAGAAXABUAEwASABIAEQAQABAADwAPAA4ADQAMAAsACwAK
AAkACAAHAAUABAAEAAQABAADAAIAAQADAAMAAwADAAEAAQD+//7//f/9//7//v//////
///////////////////+//3//P/8//3//f/9//3//f/+//7//f/9//3//v/+//7/////
////AAAAAAAA//8BAAEAAQADAAMAAwAEAAQABAAFAAUABQAFAAYABgAIAAgACAAIAAgA
CAAJAAkABwAHAAcABgAIAAgACAAIAAgACAAIAAgABwAHAAcABwAJAAgACAAIAAoACgAJ
AAkACQAJAAkACQAJAAgACAAIAAYABQAFAAUABwAHAAcABwAHAAcABwAHAAcABwAHAAcA
BgAGAAYABgAIAAgACAAHAAcABwAHAAcABwAHAAYABgAIAAkACQAJAAkACQAIAAgACQAJ
AAkACQAJAAkACQAJAAkACgAJAAgABwAGAAYABgAGAAYABgAGAAYABgAIAAgACAAIAAgA
CAAIAAgACAAIAAoACgAKAAsADAANAA8AEAAQABAAEgARABEAEQAUABUAFQAUABQAEwAS
ABIAEAAQABAAEAAQABAAEAAQABAADgANAA0ACwALAAsACwAMAAwADAAKAAcABwAGAAMA
AwADAAMAAwAFAAUABQAFAAcABwAHAAcACQAJAAkACQAIAAgABwAHAAcABwAHAAcABQAF
AAUABgAGAAYABwAHAAcABgAGAAcACQAJAAkABwADAPn/9f/0//b///8WADIAUgCEAMIA
BwFPAZUBswGBASQB3wCgAD4Ayf+D/33/lP+j/6n/sP+4/8H/zv/f/+7/9//9/wIAAwAF
AAUABAAEAAQABAAEAAQAAgACAAMAAwACAAIAAgACAAIAAgADAAMAAQABAAEAAQADAAMA
AwADAAMAAgACAAIAAwADAAMABAACAAIAAgACAAIAAgACAAIABAADAAMABAACAAEAAQAB
AAMAAwADAAMAAgACAAIAAwAFAAUABQAFAAUABQAFAAYABgAHAAcABwAHAAcACAAJAAcA
CAAIAAkACwAMAAwADgAMAAwADQAPAA4ADwAQABEAEwATABUAFgAXABgAGQAaABsAHAAd
AB4AIAAgACEAIwAjACMAIwAjACYAJgAnACkAKgArACwALQAsAC0ALQAtAC8AMAAwADEA
LwAvADAAMAAuAC4ALAAsACoAKgAqACsALQAsACwALAAuAC0ALAArACsAKQAoACgAJgAk
ACIAIAAgAB8AHQAbABoAGgAZABgAGAAXABcAFgAUABIAEAAPABAADwAOAA0ACwAKAAoA
CgAIAAcABgAFAAUABQAFAAUAAwADAAAAAAD/////AAAAAP//////////AQABAAEAAQAB
AAAA///+/wAAAQABAAEAAwADAAQABAADAAMAAwAEAAYABgAHAAcABwAIAAgACAAJAAsA
CwALAA0ADQANAA4ADgAOAA8ADwAPAA8AEAAQAA4ADgAOAA4ADAAMAA0ADQAPAA8ADwAO
AA0ADAALAAoACwAMAA0ADgALAAsACwALAAsACgAKAAoADAAMAAsACwAJAAkACQAJAAgA
BgAFAAQABgAFAAUABQAFAAUABQAFAAcABwAHAAcABwAHAAcABwAEAAQABAAEAAQABAAE
AAMAAwADAAMAAwABAAEAAAAAAAAAAQABAAEAAQABAAAAAAADAAMAAwADAAEAAQABAAEA
AQACAAIAAgACAAIAAAAAAAAAAAAAAAAAAgACAAIAAwAEAAUABwAIAAgACAAGAAUABQAF
AAYABwAHAAYACQAJAAkACgAIAAgACAAIAAgACAAIAAgACAAGAAUABQACAAEAAAD//wEA
AgADAAIAAQABAAAA/f/7//v/+//7//3//f/9//3//f/9//3//f/7//v/+//7//7//v/9
//3////////////9//3//f/+//7//v///////f/8//z//f///////f/9//n/8f/n/+L/
4v/p//7/GgA8AGwAsAD7AEUBjwG7AZ0BSAEFAc4AbADh/3n/af+E/5H/lf+e/6r/tf/C
/9H/4P/r//H/9P/1//n/+f/4//j/9v/2//b/9v/4//j/+f/5//r/+v/6//r/+v/6//v/
+//5//n/+f/5//n/+f/5//n/+f/4//j/+P/5//n/+f/6//r/+v/6//r/+P/4//j/+P/4
//f/9//4//r/+f/5//n/+f/5//n/+f/6//r/+v/7//v/+//7//v/+//7//v//P/8//3/
/f/9//3//f/+//////8AAAAAAQD//wAAAAACAAQABAAFAAcACAAJAAoACwAJAAkACwAM
AA8AEAARABIAEwAUABUAFgAYABgAGQAbAB4AHwAgACEAIgAiACMAJQAmACcAKAApACoA
KwArACsAKwAsACwALQAvAC8AMAAwADAAMAAuAC4ALgAuAC4ALwAvAC4ALgAuAC4ALQAs
ACsALQArACoAKgAnACYAJQAkACQAIwAhAB8AHgAeAB0AHAAaABkAGQAYABUAFAATABMA
EgARABAADwANAAwADAAMAAoACQAIAAcABwAHAAcABwAHAAcABAAEAAMAAwAEAAQAAwAD
AAMAAwADAAMAAwADAAUABAADAAIABAAFAAUABQAFAAUABgAGAAYABwAIAAoACgAKAAsA
CwANAA4ADgAOAA8AEQARABEADwAPAA8AEAASABIAEwATABUAFQAWABYAFgAWABYAFgAU
ABQAFQAVABUAFQAVABQAFgAWABYAFgAUABQAFAAUABUAFQAVABUAFwAWABYAFgAUABQA
EwATABMAEwATABMAEwASABIAEgAUABMAEwATABMAEwATABMAEwATABMAEwATABMAEwAT
ABIAEgASABIAEgASABIAEQARABEAEQARABEAEQAQABAAEAARABEAEQATABMAEgASABMA
EwATABMAEwATABMAEwATABQAEgASABIAEgAQABAAEAAQABIAEgASABIAFAAUABQAFAAU
ABQAFAAUABYAFgAWABYAFwAYABkAGgAaABoAGgAaABsAHAAdAB4AIAAgACAAIAAfAB4A
HQAcABwAHAAcABwAHAAcABwAHAAbABoAGQAYABoAGgAaABoAGAAYABgAGAAXABYAFQAU
ABQAFAAUABQAFgAWABYAFgAUABQAFAAUABQAFAAUABQAFAAUABQAFAAWABYAFgAWABgA
GAAYAA==
         </WaveFormData>
      </LeadData>
      <LeadData>
         <LeadByteCountTotal>10000</LeadByteCountTotal>
         <LeadTimeOffset>0</LeadTimeOffset>
         <LeadSampleCountTotal>5000</LeadSampleCountTotal>
         <LeadAmplitudeUnitsPerBit>4.88</LeadAmplitudeUnitsPerBit>
         <LeadAmplitudeUnits>��V</LeadAmplitudeUnits>
         <LeadHighLimit>2147483647</LeadHighLimit>
         <LeadLowLimit>268435456</LeadLowLimit>
         <LeadID>V5</LeadID>
         <LeadOffsetFirstSample>0</LeadOffsetFirstSample>
         <FirstSampleBaseline>0</FirstSampleBaseline>
         <LeadSampleSize>2</LeadSampleSize>
         <LeadOff>FALSE</LeadOff>
         <BaselineSway>FALSE</BaselineSway>
         <ExcessiveACNoise>FALSE</ExcessiveACNoise>
         <MuscleNoise>FALSE</MuscleNoise>
         <LeadDataCRC32>438818574</LeadDataCRC32>
         <WaveFormData>
GgAaABoAGgAbABwAHQAeACAAIgAkACYAKQAqACsALAAvADAAMQAyADMANAA1ADYAOQA6
ADsAPAA+AD4APgA+AEAAQABAAEAAQABAAEAAQAA+AD4APgA+ADsAOgA5ADgANQA0ADMA
MgAwAC4ALAAqACcAJgAlACQAIQAgAB8AHgAcABwAHAAcABkAGAAXABYAFAAUABQAFAAS
ABIAEgASABAAEAAQABAAEAAQABAAEAAPAA4ADQAMAAwADAAMAAwACgAKAAoACgAKAAoA
CgAKAAgACAAIAAgABgAGAAYABgAGAAYABgAGAAgACAAIAAgACAAIAAgACAAIAAgACAAI
AAgACAAIAAgACgAKAAoACgALAAwADQAOAA4ADgAOAA4ADgAOAA4ADgAOAA4ADgAOABAA
EAAQABAAEAAQABAAEAAQABAAEAAQABAAEAAQABAAEAAQABAAEAAQABAAEAAQABAAEAAQ
ABAADgAOAA4ADgAOAA4ADgAOAA4ADgAOAA4ADgAOAA4ADgAOAA4ADgAOAA4ADgAOAA4A
DgAOAA4ADgAOAA4ADgAOAA4ADgAOAA4ADAAMAAwADAAOAA4ADgAOAA4ADgAOAA4ADgAO
AA4ADgAMAAwADAAMAA4ADgAOAA4ADgAOAA4ADgAPAA8ADwARABEAEgATABMAEwATABMA
EwATABMAEwAVABYAFgAXABcAFAATABMAEwAVABUAFQAWABQAFAAUABQAFQATABMAEwAS
ABIAEgAQABAADwAOAAwADQAMAAsACgAJAAkACgAKAAoACgAKAAoACAAIAAgACAAKAAoA
CgAKAAgACAAIAAgACAAIAAgABwAHAAgACAAIAAYABwAJAAcACAAJAAoACwAKAAoACAAB
APf/8f/p/+L/6f/3/woAJwBQAIQAwQAHAUsBawFVAS8BFQHpAJwASwATAPz/9P/t/+n/
5//r//L/+f/8////BQAHAAgABwAHAAcABwAHAAQAAwADAAMAAwADAAMAAgADAAMAAwAD
AAMAAwACAAEAAQABAAAAAAAAAAAAAQABAAAAAAAAAAAA/v/+//7//v/+//7//v/+////
///+//3//f/9//3//f/9//3//f/9//z/+//7//v//f/7//v/+//7//v/+//7//z//P/9
//3/+//7//v/+//7//z//P/8//3//v/+//7//f/+//7/AAAAAAAAAQADAAIAAwAEAAUA
BgAGAAcACAALAAwADQAOAA8AEQASABIAEwAUABcAFwAWABgAGgAbAB0AIAAhACIAJgAm
ACcAKgAqACsALQAvAC4ALwAwADEAMgAzADQANAA0ADQANAA0ADQANAA1ADYANAA0ADIA
MQAvAC4ALQArACsAKQAnACcAJQAkACMAIQAeABsAGAAWABQAEgAQAA4ADgAOAA0ACgAJ
AAgABgAGAAcABgAFAAQAAwABAAAAAAD+//7//v/9//z//P/8//z/+//6//j/9//1//X/
9f/2//T/9P/z//L/8//z//T/9f/z//P/8//z//T/9P/0//T/8//z//P/8//y//L/8//0
//T/9P/0//X/8//0//T/9f/1//X/9v/2//b/9v/2//b/9f/2//b/9v/3//j/+f/6//n/
+f/6//r/+//7//v/+v/6//r/+v/6//j/+P/4//j/+f/6//r/+//5//j/+P/3//n/+v/6
//r/+P/4//j/9//1//b/9v/1//P/8//z//P/9f/0//T/9P/2//b/9v/2//T/9P/0//T/
9P/0//T/8//y//L/8v/y//L/8f/w/+//7//w//D/7v/u/+//7//v/+//7//u//D/8v/w
//D/8P/w//D/8P/w//D/8P/x//H/8f/y//H/8f/x//P/8//z//P/8f/x//H/8f/1//b/
9v/3//X/9P/z//P/9f/1//X/9f/2//b/9v/2//b/9f/z//P/8//0//T/9P/x//D/7v/s
/+z/6//q/+n/6v/p/+n/6v/q/+r/6v/q/+n/6P/n/+b/5v/m/+b/5v/o/+j/6P/o/+b/
5v/m/+b/4//j/+T/5P/m/+b/5//p/+n/6f/p/+n/6f/m/+T/4v/Z/83/x//B/7z/w//V
/+r/DQBAAHwAwwANAU8BXQE5ARUB/QDHAGgAEQDp/9j/zP/F/8H/wf/F/8j/z//Y/9//
4f/h/+L/4//h/+H/4f/h/97/3f/d/93/3//f/9//3v/d/93/3f/d/97/3//f/9//3//f
/97/3v/e/97/3//f/97/3v/e/97/3f/c/9v/2v/c/9z/3P/c/93/3f/c/9v/2//b/9v/
2//Z/9n/2f/Z/9n/2f/a/9v/3f/b/9v/2//c/9v/2v/Z/9r/2v/b/9v/3f/d/93/3f/b
/9z/3P/c/93/3v/e/97/3f/e/97/4P/i/+L/4//l/+T/5f/m/+f/6P/o/+n/6v/r/+z/
7f/u//H/8//0//T/9f/2//n/+f/4//r//P/9/wEABAAFAAYACgAKAAsADgAOAA8AEQAT
ABIAEwAUABUAFgAXABgAGAAaABoAGgAaABoAGgAbABwAGwAaABcAFQAVABQAEwARAA8A
DQALAAsABwAGAAUAAwABAP///f/8//r/+P/2//T/8P/w/+//7P/t/+z/6v/q/+n/6P/n
/+b/5//l/+T/5P/j/+L/4f/f/97/3v/e/97/3P/c/9v/2//d/93/3f/e/9z/3P/b/9r/
2//b/9z/3f/d/93/3f/d/97/3v/e/97/3//f/9//3//i/+L/4//k/+b/5v/m/+f/5f/m
/+b/5//n/+f/6P/o/+r/6v/q/+r/6//s/+z/7P/s/+z/7P/s/+3/7f/u/+7/7f/t/+3/
7P/u/+7/7v/u/+7/7v/u/+7/7v/u/+3/7f/v/+7/7v/t/+v/7P/s/+z/7P/s/+z/6//r
/+z/7P/r/+v/6//r/+v/6//q/+r/6v/o/+j/6P/o/+r/6v/q/+r/6P/o/+j/5//o/+j/
6P/o/+v/6//r/+v/6f/q/+r/6P/o/+n/6f/p/+n/6f/o/+j/6P/o/+j/6P/q/+n/6f/o
/+j/6P/o/+j/6P/o/+j/6P/q/+v/6//r/+3/7f/u/+//7//v/+//7//v/+//7//v/+//
8P/w//H/8f/w/+//7//v/+//7//v//H/8v/z//T/9P/z//H/8f/x//L/8v/y//D/8P/v
/+7/7P/r/+r/6f/o/+f/5//o/+j/6P/o/+j/6P/o/+j/6P/m/+b/5v/m/+j/6P/o/+j/
6P/o/+j/6P/p/+n/6v/q/+j/6P/p/+v/6f/p/+n/6f/p/+r/6v/o/+P/2f/N/8f/wv/B
/83/4P/3/xwATgCJAM8AGwFPAU8BLwEVAfcAuABdABEA6v/a/9H/y//J/8v/0P/X/+D/
5f/n/+v/6v/r/+v/6//r/+v/6v/p/+n/6f/p/+n/6f/o/+f/5//n/+f/5v/n/+f/5//n
/+f/5v/m/+j/6P/p/+n/5v/m/+b/5v/m/+b/5v/m/+b/5v/m/+b/6f/p/+j/5//n/+f/
5//n/+n/6f/p/+n/5//n/+j/6f/r/+n/6f/p/+r/6f/o/+f/5//o/+r/6//p/+n/6f/p
/+v/7P/s/+z/7//w//D/8P/v//D/8P/y//D/8P/x//P/9P/1//b/9//4//j/+f/6//v/
/P/9//7///8BAAIAAgAFAAYACQAJAAoADAAOAA8ADwASABMAFAAYABgAGQAcABwAHQAf
ACEAIAAhACIAIwAmACcAKAAoACgAKAAoACgAKgAqACsALAAqACoAKAAnACcAJgAlACMA
IwAhAB8AHwAbABoAGQAXABcAFQATABIAEgAQAA4ADAAKAAoACQAGAAUABAACAAIAAQAA
AP///v////3//P/8//z//P/8//v/+v/6//r/+v/6//r/+f/5//f/9//3//j/+P/4//f/
9v/z//P/9P/1//P/8//z//P/9v/2//b/9v/3//f/9//3//j/+P/5//r/+f/4//f/9//5
//r/+v/7//v/+//8//z/+v/6//r/+v/9//7//v/+//7//v/+//7//////wAAAAD/////
///+/wAAAAAAAAAAAAAAAAAAAAAAAAAA/////wEAAAAAAP///f/+//7//v/+//7//v/9
//3//v/+//3//f/9//3//f////7//v/+//z//P/8//z//v/+//7//v/+//7//v/9//7/
/v/+//7//f/9//3//f/9//7//v/8//z//f/9//3//f/9//z//P/+//7//v/+//7//f/9
//3//v/+//7//v////7//P/8//z//P/+//7//v/+//7//v/+//7//v////////8DAAMA
BAAFAAUABQAFAAUAAwADAAMAAwAFAAYABgAHAAcABgAFAAUABQAFAAUABQAIAAgACAAI
AAYABQADAAMABQAGAAYABgAEAAQAAwACAAAA///+//3//P/7//v//P/8//z//P/8//z/
/P/8//z//P/8//z//P/8//z//P/8//z//P/8//z//f/9//7//v/8//z//f////3//f/9
//3////+//z/+v/1/+n/4f/b/9j/3f/r//7/HQBIAHwAuQD/AEEBXQFFASUBDwHhAJgA
RQALAPL/6P/h/93/3f/h/+j/8f/2//v//f/9//z////+//3//P/7//z/+//7//v/+//7
//v/+v/7//v/+//7//r/+//7//v/+//7//r/+v/8//z//f/9//z//P/8//z//P/8//z/
/P/8//z//P/8//v/+//6//n/+v/7//z//f/9//3//f/9//v/+//8//3////9//3//f/9
//3//f/9//7//v///////////////////wAAAAAAAAEAAgACAAIAAwAEAAQABgAEAAQA
BQAHAAgACQAKAAsADAAMAA0ADgANAA4ADwAQABEAEwAUABQAFwAYABsAGwAcAB4AIAAh
ACEAJAAlACYAKAAoACkALAAuAC8AMQAzADIAMwA0ADUANAA1ADYANgA4ADgAOAA4ADgA
OAA5ADoAOgA6ADgANwA3ADYANQAzADMAMQAvAC8AKwAqACkAJwAnACUAIwAiACIAIAAe
ABwAHAAcABsAGAAZABgAFgAWABMAEgARABAAEQAPAA4ADgAQABAAEAAPAA4ADgAOAA4A
DQAMAAoACQAJAAkACQAKAAgACAAHAAYABQAFAAYABwAFAAUABQAFAAYABgAGAAYABwAH
AAcABwAGAAYABwAIAAYABgAGAAcABwAIAAgACQAHAAcACAAIAAgACAAIAAgACQAKAAoA
CgAMAAwADAAMAA0ADQAOAA4ADQANAA0ADAAMAAwADAAMAAwADAAMAAwADAAMAAsACwAL
AAoACgAJAAkACgAKAAoACgAKAAoACQAJAAoACgAJAAkACQAJAAkACwAKAAoACgAIAAgA
CAAIAAgACAAIAAgACAAIAAgABwAGAAYABgAGAAcABwAHAAcABwAIAAgABgAGAAcABwAH
AAcABwAGAAYABgAGAAYABgAGAAUABQAFAAYABgAGAAYABQAGAAQABAAEAAQAAgACAAIA
AgACAAIAAgACAAQABAAFAAUABwAJAAkACgAJAAkACQAJAAkACQAJAAkACQALAAwADAAN
AA0ADAALAAsACwALAAsACwAMAAwADAAKAAoACQAHAAcABwAIAAgACgAIAAgABwAEAAIA
AQAAAP///v/9//3/AAAAAAAAAAAAAAAAAAAAAP7//v/+//7//v/+//7//v/+//7//v/+
//7//f/9//7//v/+//7///8DAAEAAQABAP/////+//7/+v/z/+n/5f/f/9z/4//z/wgA
JwBSAIoAyQAPAU0BXwE9ARUB9wDFAHIAJwD9/+z/5v/j/93/2//f/+T/6f/y//f/+f/7
//z//f/7//v/+//7//r/+f/5//n/9//3//f/9v/3//f/9//3//b/9//3//f/9//3//b/
9v/4//j/+f/5//b/9v/2//b/+P/4//j/+P/2//b/9v/2//X/9f/0//P/9P/1//b/9//3
//f/9//3//b/9f/1//X/9v/1//b/9//5//n/+f/5//b/9v/3//f/9//3//f/9//3//j/
+P/4//n/+v/6//r/+//8//z//v/8//z//f////7///8AAAEAAgACAAMABAAHAAgACQAK
AAkACwAMAAwADQAOABEAEQASABQAFgAXABcAGgAbABwAHgAeAB8AIgAkACUAJwApACkA
KQApACkAKAApACoAKgAsACwALAAsACoAKgArACwAKgAqACgAJwAnACYAJQAjACIAIQAg
ACEAHQAcABsAGQAVABMAEQAQAA4ADAAKAAgACAAIAAcABAABAAAA/v/+//3//P/7//r/
+f/3//b/9v/2//b/9v/1//T/9P/0//T/8v/y//H/8f/x//H/8f/y//L/8v/x//D/7f/t
/+7/7//t/+3/7f/t/+7/7v/u/+7/7f/t/+3/7f/u/+7/7//w//L/8v/y//P/9f/2//b/
9//2//X/9f/0//T/9P/0//T/8//0//T/9P/2//b/9v/2//f/9//4//j/+P/3//b/9P/2
//b/9v/2//T/9P/0//T/9P/0//P/8//z//L/8v/x//H/8v/y//L/9P/0//T/8//x//L/
8v/x/+//7//v/+//8f/w//D/8P/w//D/8P/w/+7/7v/u/+7/7v/u/+7/7f/u/+7/7v/u
/+3/7f/t/+3/7f/u/+7/7P/s/+3/7f/t/+3/7f/s/+z/6v/q/+z/6v/q/+r/6v/s/+z/
7P/s/+z/7f/t/+3/7f/t/+7/7//x//H/8f/x/+//7//v/+//8f/y//L/8//z//L/8f/x
//H/8f/x//H/8v/y//L/8v/w/+//7f/t/+3/7v/u/+7/6v/q/+n/6P/o/+f/5v/l/+T/
4//j/+T/5P/k/+T/5P/k/+T/5P/k/+T/5P/k/+T/5P/k/+T/5P/i/+L/4v/i/+P/4//k
/+T/5P/k/+X/5//l/+X/5f/l/+X/5P/k/+D/1//P/8X/vf+4/7//z//k/wEAMgBsAK0A
9wA9AVkBPwEZAf8A0QB6AB8A6f/W/8z/xf/B/8H/xf/K/8//1v/b/9//4f/i/+P/4//j
/+P/4//i/+H/4f/h/+H/4f/h/+D/3//f/9//3//g/+H/4f/h/+H/4f/g/+D/4P/g/+H/
4f/g/+D/4P/g/+D/4P/g/+D/4P/g/+D/4P/h/+H/4P/f/9//3//f/9//3//f/9//3//f
/9//4P/h/9//3f/d/93/4f/h/+H/4f/g/+D/4f/h/+H/4f/h/+H/4f/i/+L/4v/j/+T/
5P/k/+X/5v/m/+j/6P/o/+n/6//s/+3/7v/v//D/8P/x//L/8//0//X/9v/3//n/+v/6
//v//P//////AAACAAQABQAJAAwADQAOABAAEAARABQAFgAXABkAGwAaABsAHAAdABwA
HQAeAB4AIAAgACAAIAAgACAAIQAiACIAIgAgAB8AHQAcABsAGQAXABUAEwATABEAEAAP
AA0ACwAJAAcABgAEAAIAAAD+//z//P/7//j/9//2//T/9P/z//L/8f/w/+//7f/s/+z/
7P/s/+z/6//o/+j/6P/o/+j/6P/n/+f/5//n/+f/6P/o/+j/5//m/+X/5f/m/+f/5//n
/+f/5//o/+j/6P/o/+n/6f/p/+n/6v/q/+v/7P/s/+z/7P/t/+//8P/w//H/7//v//D/
8P/w//D/8P/w//P/9P/0//T/9P/0//T/9P/z//P/9P/0//X/9f/1//T/9P/0//T/9P/0
//T/9P/0//T/9P/z//P/8//y//L/8f/x//L/8v/y//L/8v/y//H/8f/y//L/8f/z//P/
8//z//P/8v/y//L/8v/y//L/8v/y//L/8v/y//D/8P/w/+//8P/w//D/8P/v/+//7//v
//H/8v/y//D/8P/x//H/8f/x//H/8P/w//D/8P/w//D/8P/v/+//7//w//D/8P/w//H/
8v/w//D/8P/w//D/8P/w//D/8P/w//D/8P/w//D/8f/x//H/8//z//T/9//3//f/9//3
//f/9//3//f/+f/6//r/+//7//r/+f/5//n/+f/5//n/+v/6//r/+v/6//n/9//5//n/
+v/6//j/9v/2//X/9v/0//P/8v/v/+7/7f/t/+7/7v/u/+7/7v/u/+7/7v/w//D/8P/w
//D/8P/w//D/8P/w//D/8P/w/+//7//w//D/8P/w//H/8f/v/+//7//x//H/8P/w/+z/
5f/b/9P/zf/K/9P/5f/6/x0ASACAAMEACQFFAVUBNwEZAQEBywB2ACcA9f/e/9b/0//R
/9H/1f/c/+X/6v/v//H/8f/w//H/7//v/+//7//u/+3/7f/t/+3/7f/t/+z/7f/t/+3/
7f/s/+3/7f/t/+3/7f/s/+z/7P/s/+3/7f/s/+z/7P/s/+z/7P/s/+z/7P/s/+z/7P/r
/+v/6v/p/+v/6//r/+v/7f/t/+3/7f/r/+v/7P/t/+//7f/t/+3/7v/t/+z/6//s/+z/
7f/t/+3/7f/t/+3/7f/u/+7/7v/v//D/8P/w//H/8v/y//T/8v/y//P/9f/2//f/+P/5
//r/+v/7//z//f/+////AAABAAMABAAEAAUABgAJAAkADAAOABAAEQARABQAFQAWABgA
GAAZABwAHAAdAB8AIQAiACMAJAAlACYAJwAoACgAKAAoACgAKAAoACgAKQAqACoAKgAo
ACcAJwAmACUAIwAhAB8AHQAdABsAGgAZABcAFQATABEAEAAQAA4ADAAKAAgACAAHAAQA
BQAEAAIAAgABAAAA///+/////f/8//z//P/8//z/+//6//r/+v/6//r/+v/5//n/9//3
//f/+P/4//j/9//2//X/9f/2//f/9f/1//X/9f/2//b/9v/2//X/9f/1//X/9P/0//X/
9v/2//b/9v/3//f/+P/4//n/+f/5//r/+v/6//r/+v/6//v//P/8//z//P/8//z//P/9
//3//v/+//////////7//v/+//7//v/+//7//v/+//7//v/9//3////+//7//f/7//z/
/P/8//z//P/8//v/+//8//z/+//7//v/+//7//v/+v/6//r/+v/6//r/+v/8//z//P/8
//z//P/8//v/+v/6//r/+v/5//n/+f/5//n/+v/6//j/+P/5//n/+f/7//v/+v/6//r/
+v/6//r/+v/5//n/+f/6//r/+v/6//n/+P/4//j/+P/4//j/+P/4//j/+P/4//j/+P/4
//j/+P/4//j/+P/4//j/+v/6//r/+//7//v//f/9//7/////////////////////////
AQACAAIAAwADAAIAAwADAAMAAwABAAEAAgACAAQABAAEAAMA////////AAAAAAAA/v/+
/////v/8//v/+P/3//b/9f/1//b/9v/2//b/9v/2//b/9v/2//b/9v/2//b/9v/2//j/
+P/4//j/+P/4//f/9//4//j/+P/4//n/+//5//n/+f/5//n/+P/6//j/8//p/9//2f/U
/9n/6f/6/xcAPgBwAKsA7QAvAVUBRQEhAQUB3wCWAEUABwDs/+L/3f/Z/9f/2f/i/+v/
8P/1//n/+f/6//v/+v/5//j/9//2//X/9f/1//X/9f/1//T/9f/1//X/9f/0//X/9f/1
//X/9f/0//T/9P/0//X/9f/2//b/9v/2//b/9v/2//b/9v/2//b/9v/3//f/9v/1//X/
9f/1//X/9//3//f/9//1//X/9v/3//f/9f/1//X/9//3//f/9//2//b/9//3//n/+f/5
//n/9//4//j/+P/5//r/+v/6//v//P/8//7//P/8//3///8AAAEAAgADAAQABAAFAAYA
BwAIAAkACgANAA8AEAAQABEAEgAVABUAFgAYABoAGwAbAB4AHwAgACIAIgAjACYAJgAn
ACkAKwAsAC0ALgAvAC4ALwAwADAAMgAyADIAMgAyADIAMwA0ADIAMgAwAC8AMQAwAC8A
LQAtACsAKQApACcAJgAlACMAIwAhAB8AHgAcABoAGAAWABQAFAATABAAEQAQAA4ADgAN
AAwACwAKAAkABwAGAAYABgAGAAYABQAEAAQABAAEAAQABAADAAMAAQABAAEAAgAEAAQA
AwACAAEAAQACAAMAAgABAAAA//8AAAAAAAAAAAEAAQABAAEAAQAAAAAAAAAAAAAAAAAB
AAEAAgACAAMAAQABAAIAAgAEAAQABAAEAAUABgAGAAYABgAGAAYABgAHAAcACAAIAAcA
BwAHAAYACAAIAAgACAAGAAYABgAGAAYABgAFAAUABQAEAAQAAwAFAAYABgAGAAYABgAG
AAUABQAGAAYABQAFAAUABQAFAAMAAgACAAIABAAEAAQABAAEAAQABAAEAAIAAgACAAEA
AAAAAAAAAAADAAMAAwADAAEAAgACAAAAAgADAAMAAwADAAMAAgACAAAAAAAAAAAAAgAB
AAEAAQAAAAAAAAAAAAEAAAAAAAAAAAAAAAAAAAAAAAAAAAAAAAAAAAAAAAAAAAAAAAAA
AAAAAAAAAAABAAEAAQADAAMABAAFAAUABQAFAAUABQAFAAUABQAFAAYABgAHAAkACAAH
AAcABwAHAAcABwAGAAYABgAGAAYABQADAAMAAQACAAIAAgACAAIAAQAAAP7//f/8//v/
+v/5//n/+v/6//r/+v/6//z//P/8//z//P/8//z//P/8//z//P/8//r/+v/6//r/+f/5
//r/+v/4//j/+f/7//n/+f/5//n//f/8//z/+v/z/+n/4f/d/9r/2//n//b/DwA2AGgA
owDpAC8BXQFRASUBAwHdAJgAQQAFAOr/4P/b/9f/1f/X/9z/4f/o/+//8//3//j/+f/5
//n/+f/5//b/9f/1//X/9f/1//X/9P/x//H/8f/x//L/8//z//P/8//z//L/8v/w//D/
8f/x//D/8P/w//D/8f/y//P/9P/y//L/8v/y//P/8//y//H/8f/x//H/8f/v/+//7//v
/+3/7f/u/+//8f/v/+//7//x//H/8f/x//D/8P/x//H/8f/x//H/8f/x//L/8v/y//H/
8v/y//L/8//0//T/9v/2//b/9//5//n/+f/5//n//P/8//3//v///wAAAQACAAMABQAG
AAYABwAIAAsACwAKAAwADgAPAA8AEgATABQAGAAYABkAHAAcAB0AHwAhACEAIQAhACEA
IgAjACQAJAAmACYAJgAmACUAJAAkACQAJgAmACQAIwAjACIAIQAfAB0AGwAZABkAFgAU
ABIADwAPAA0ACwAKAAoACAAGAAQAAgACAAEA/v/7//r/+P/4//f/9v/1//T/8//x//D/
8P/u/+7/7v/t/+v/7P/t/+7/7f/s/+r/6f/p/+n/6f/q/+r/6v/p/+j/6f/p/+r/6//p
/+n/6f/p/+r/6v/q/+r/6//r/+v/6//q/+r/6//s/+z/7P/s/+3/7f/u/+7/7//t/+3/
7v/u//D/8P/w//D/8f/y//L/8v/y//L/8v/y//H/8f/y//L/8f/x//H/8P/y//L/8v/y
//H/8P/v/+7/7//w//D/8f/x//D/8P/v/+//8P/w//D/8P/w//D/7//t/+7/7v/t/+v/
6//r/+v/7f/s/+z/7P/q/+r/6v/q/+z/7P/s/+z/7P/s/+z/6//q/+r/6v/q/+n/6f/p
/+n/6f/q/+r/6P/m/+f/5//n/+f/5//m/+b/5v/m/+b/5v/o/+f/5//n/+b/5v/m/+b/
5//m/+b/5v/m/+b/5P/k/+T/5P/k/+X/5f/l/+X/5f/m/+f/6P/p/+r/6//p/+n/6f/p
/+n/6v/q/+v/7f/s/+v/6//r/+v/6//r/+r/6v/q/+r/7P/r/+n/6f/m/+b/5f/k/+X/
5v/m/+b/5P/j/+L/4f/g/9//3//g/97/3v/e/97/3v/e/97/3v/e/97/3v/e/+D/4P/g
/+D/3v/e/97/3v/d/93/3v/e/97/3v/f/+H/3f/d/93/3f/f/+D/3v/e/9n/0f/F/73/
tv+1/7//0P/p/xAARACBAMcAEwFLAU0BJwEFAekApgBHAPn/2P/M/8P/vf+7/7v/wv/H
/8z/1f/b/9v/3P/d/93/3f/d/93/3P/b/9v/2//d/93/3f/c/93/3f/d/93/3f/d/9z/
2//b/9v/2v/a/9z/3P/d/93/2v/a/9r/2v/c/9z/3P/c/9z/3P/c/9z/3f/d/9z/2//b
/9v/2//b/9v/2//b/9v/2//b/9z/3f/f/93/3f/d/93/3f/d/93/3P/c/93/3f/f/9//
3//f/9//4P/g/+D/4//k/+T/5P/j/+T/5P/m/+T/5P/l/+f/6P/p/+r/6//q/+r/6//s
/+//8P/x//L/8//1//b/9v/5//r//f/9//7/AAACAAMAAwAGAAcACAAMAAwADQAQABAA
EQATABUAFgAXABgAGQAaABsAHAAcABwAHAAcABwAHgAeAB8AIAAeAB4AHAAbABsAGgAZ
ABcAFwAVABMAEwAPAA4ADQALAAkABwAFAAQAAgAAAP7//P/6//r/+f/2//X/9P/y//L/
8f/w/+//7v/v/+3/7P/s/+r/6v/q/+n/6P/o/+j/6P/m/+b/5f/l/+X/5f/l/+b/5P/k
/+P/4v/j/+P/5P/l/+X/5f/l/+X/5v/m/+b/5v/n/+f/5//n/+j/6P/p/+r/6P/o/+j/
6f/r/+z/7P/t/+3/7f/u/+7/7v/u/+7/7v/x//L/8v/y//L/8v/y//L/8//z//T/9P/z
//P/8//y//T/9P/0//T/9P/0//T/9P/0//T/8//z//X/9P/0//P/8f/y//L/8v/w//D/
8P/v/+//8P/w/+//8f/x//H/8f/x//D/8P/w//D/8P/w//D/8P/w//D/8P/y//L/8v/x
//L/8v/y//L/8v/x//D/7//v//D/8P/u/+7/7//v/+//8f/x//D/8P/y//L/8v/y//L/
8f/x//H/8P/w//D/8P/x//L/8v/y//L/8v/w//D/8P/w//D/8P/w//D/8P/w//D/8P/y
//L/8v/y//T/9P/0//T/9v/2//b/9v/2//b/9v/2//j/+P/4//j/+f/6//v//P/6//r/
+v/6//r/+v/6//r/+v/6//r/+v/4//j/+P/4//b/9v/2//b/9P/0//T/9P/z//L/8f/w
/+7/7v/u/+7/7v/u/+7/7v/u/+7/7v/u/+7/7v/u/+7/7v/u/+7/7v/w//D/8P/w//L/
8v/y/w==
         </WaveFormData>
      </LeadData>
      <LeadData>
         <LeadByteCountTotal>10000</LeadByteCountTotal>
         <LeadTimeOffset>0</LeadTimeOffset>
         <LeadSampleCountTotal>5000</LeadSampleCountTotal>
         <LeadAmplitudeUnitsPerBit>4.88</LeadAmplitudeUnitsPerBit>
         <LeadAmplitudeUnits>��V</LeadAmplitudeUnits>
         <LeadHighLimit>2147483647</LeadHighLimit>
         <LeadLowLimit>268435456</LeadLowLimit>
         <LeadID>V6</LeadID>
         <LeadOffsetFirstSample>0</LeadOffsetFirstSample>
         <FirstSampleBaseline>0</FirstSampleBaseline>
         <LeadSampleSize>2</LeadSampleSize>
         <LeadOff>FALSE</LeadOff>
         <BaselineSway>FALSE</BaselineSway>
         <ExcessiveACNoise>FALSE</ExcessiveACNoise>
         <MuscleNoise>FALSE</MuscleNoise>
         <LeadDataCRC32>2193018404</LeadDataCRC32>
         <WaveFormData>
DAAMAAwADAAPABAAEQASABUAFgAXABgAGQAaABsAHAAfACAAIQAiACMAJAAlACYAJwAo
ACkAKgAsACwALAAsAC4ALgAuAC4ALgAuAC4ALgAtACwAKwAqACkAKAAnACYAIwAiACEA
IAAdABwAGwAaABcAFgAVABQAEwASABEAEAAOAA4ADgAOAA0ADAALAAoACgAKAAoACgAI
AAgACAAIAAYABgAGAAYABgAGAAYABgAEAAQABAAEAAQABAAEAAQABAAEAAQABAACAAIA
AgACAAIAAgACAAIAAAAAAAAAAAAAAAAAAAAAAAIAAgACAAIAAgACAAIAAgAEAAQABAAE
AAIAAgACAAIABAAEAAQABAAEAAQABAAEAAYABgAGAAYABAAEAAQABAAGAAYABgAGAAYA
BgAGAAYACAAIAAgACAAIAAgACAAIAAgACAAIAAgACAAIAAgACAAGAAYABgAGAAgACAAI
AAgABgAGAAYABgAGAAYABgAGAAYABgAGAAYABgAGAAYABgAGAAYABgAGAAQABAAEAAQA
BgAGAAYABgAGAAYABgAGAAYABgAGAAYABAAEAAQABAAEAAQABAAEAAQABAAEAAQABgAG
AAYABgAEAAQABAAEAAQABAAEAAQABAAFAAUABQAFAAYABgAGAAgACQAJAAkACQAJAAkA
CQAIAAgACQAKAAoACwALAAsACQAJAAkACQAJAAkACQAKAAoACgAKAAoACgAKAAoACgAI
AAgACAAHAAYABQAEAAMAAwADAAIAAQABAAEAAQABAAEAAQABAAEA//////////8BAAEA
AQABAP///////////////////v/+//7//v////3//v/+//7///8AAAEAAgACAAIAAAD8
//j/9f/w/+n/6//w//n/CQAkAEcAbACXAMUA3wDaAM4AyQC4AI4AYABCAC4AHAANAAUA
AgABAAMABAAAAP//AgAEAAMAAQABAAEAAAD///z//P/7//v//f/9//3//f/9//z//P/8
//z//P/8//z//P/8//z//P/6//r/+v/6//v/+//7//v/+//7//z//P/6//r/+f/5//n/
+f/5//j/+P/4//j/+f/5//n/+f/5//n/+f/5//n/+//8//z//P/7//v/+v/6//z//P/8
//z/+v/6//v/+//7//v/+//7//z//f/9//3//v/+//7//v//////AAAAAAIAAwAEAAQA
BAAEAAUABgAHAAgACQAKAAkACgALAAsADgAPABAAEQAQABIAEwAUABkAGQAaABsAHQAe
AB8AIQAiACMAJAAlACMAIwAkACUAKAApACkAKQAqACoAKgAqACkAKQApACkAKQAoACcA
JgAjACMAIQAgAB4AHQAbABoAGwAYABcAFQASABAAEAAOAAsACgAHAAcACAAHAAYABQAE
AAMAAgABAAEAAQD////////9//z//P/6//r/+f/5//n/+P/4//j/+f/5//n/+P/4//j/
+P/4//b/9v/1//X/9f/1//X/9f/z//P/8v/y//T/9f/1//X/8//z//P/8//1//b/9v/2
//X/9v/2//b/9v/2//b/9v/2//b/9v/2//X/9v/3//f/9f/1//b/9v/4//j/+P/5//n/
+f/5//n/+f/5//n/+v/6//r/+v/6//f/9//4//j/+f/5//n/+f/3//f/9//3//j/+P/5
//r/+P/4//j/9v/0//X/9f/2//T/8//z//P/9f/1//T/9P/2//X/9f/2//b/9v/1//P/
8v/y//L/8v/y//L/8v/y//L/8v/x//D/8P/w//D/7//w//D/8P/w//D/8P/w//D/8v/w
//D/8P/w//D/8P/x//H/8f/x//L/8v/x//L/8v/x//P/8//z//P/8f/w//D/8f/z//T/
9v/3//b/9f/0//P/9f/1//X/9f/2//b/9v/2//b/9P/0//T/9P/0//T/9P/y//D/7v/s
/+3/6//r/+r/6f/p/+n/6f/p/+n/6f/p/+n/6f/p/+n/5//n/+f/5//n/+f/5//n/+f/
5//n/+f/5v/m/+b/5v/p/+n/6v/q/+r/6v/q/+r/6P/m/+b/5P/g/9b/0//Q/8v/y//S
/9//9f8UADsAZgCXAMUA1wDMAMAAuwCkAHAAQgAmABIAAADz/+n/5P/l/+X/5P/m/+n/
6P/o/+n/6f/p/+n/6P/n/+T/5P/j/+P/4//j/+P/4//l/+T/5P/k/+T/5P/k/+T/5P/k
/+T/5P/k/+T/5P/k/+P/4//j/+P/4f/h/+L/4v/i/+L/4f/h/+P/4//j/+L/4v/i/+L/
4//h/+H/4f/h/+H/4f/h/+H/4f/i/+L/4v/h/+H/4P/g/+H/4v/j/+T/5P/k/+X/5f/l
/+X/5f/l/+T/5f/l/+X/5v/m/+b/5v/p/+n/6v/q/+r/6//s/+z/7P/s/+3/7v/x//L/
8//0//X/9v/3//f/+P/5//r/+//6//z//f/+/wMAAwAEAAUABwAIAAkACwAMAA0ADgAP
ABEAEQASABMAFAAVABUAFQAWABYAFgAWABUAFQAVABUAEwASABEAEAAPAA8ADQAMAAwA
CwAJAAgABwAEAAMAAQD+//z//P/6//n/+P/1//X/8v/x//D/7//u/+3/7P/r/+v/6//p
/+n/6//p/+j/6P/m/+b/5f/l/+X/5P/k/+T/4//j/+P/4v/i/+L/4v/i/+T/5P/j/+P/
4//j/+P/4//l/+X/5P/k/+L/4//j/+P/5f/l/+X/5f/n/+j/6P/o/+n/6v/q/+r/6P/o
/+j/6P/q/+r/6v/q/+v/7P/t/+3/6//r/+z/7P/s/+z/7P/t/+//7//v/+//7f/t/+3/
7v/u/+7/7v/u/+3/7f/u/+7/7//v/+//7//v/+//7//v/+3/7P/s/+z/7v/u/+7/7P/s
/+3/7f/u/+z/6//r/+v/6//r/+r/6v/s/+v/6//s/+3/7v/u/+3/7P/s/+z/7P/q/+r/
6v/q/+3/7v/u/+7/7v/u/+7/7f/q/+r/6v/q/+z/7P/s/+z/7v/u/+3/7f/t/+3/7P/s
/+r/6v/q/+r/7P/s/+3/7f/v/+//8P/w/+7/8P/x//H/8f/x//H/8f/x//D/8P/x//L/
8v/z//P/8//z//P/8//z//P/8//z//X/9v/3//j/+P/2//b/9v/2//b/9v/2//X/9P/z
//L/7//t/+3/7P/p/+n/6f/p/+v/6//r/+v/6//r/+v/6//r/+v/6//r/+v/6//r/+v/
6//r/+v/6//q/+r/6v/q/+v/6//s/+z/7P/s/+z/7P/s/+z/7P/s/+j/4v/b/9j/1f/R
/9b/3//t/wIAHwBGAHEAoQDHANIAxADBALoAmgBqAEIAJgASAAMA9//w/+3/7f/u//D/
7//u//D/8f/x//H/8f/w/+//7v/u/+3/7f/t/+3/7f/t/+3/7P/s/+z/7P/s/+z/7P/s
/+z/7P/s/+z/7P/s/+z/6//r/+v/6//p/+n/6v/q/+v/7P/s/+3/7f/t/+3/7P/s/+z/
7P/t/+3/7f/t/+3/7f/t/+3/7f/t/+7/7v/u/+3/7f/s/+z/7v/u/+7/7v/u/+7/7//v
/+//7//v/+//8v/z//P/8//y//L/8v/y//P/8//0//T/9v/3//j/+P/4//j/+f/6//v/
/P/9//7///8AAAEAAQACAAMABAAFAAYACAAJAAoADQANAA4ADwATABQAFQAXABgAGQAa
ABsAGwAbABwAHQAeAB8AHwAfACIAIgAiACIAIwAjACMAIwAjACIAIQAgAB0AHQAbABoA
GQAZABgAGAAXABQAEwARAA4ADAAMAAoACwAKAAcABwAGAAUABAADAAAA///+//3//f/9
//v/+//9//v/+v/6//r/+v/5//n/+f/4//j/+P/3//f/9//2//b/9v/2//b/+P/4//f/
9//2//X/9P/z//X/9f/0//T/9P/1//X/9f/3//f/9//3//f/+P/4//j/+P/4//f/9v/4
//j/+P/4//j/+P/4//j/9//4//n/+f/5//n/+v/6//r/+v/6//v/+//7//v/+//7//v/
+//8//z//P/8//z/+//7//z//P/7//v/+//7//3//f/9//3//f/8//z//P/+//7//v/8
//z//f/9//7//P/7//v/+//7//v/+v/6//z/+//7//z//P/8//v/+f/6//r/+v/6//r/
+v/6//r/+f/6//r/+v/6//r/+v/5//r/+v/6//r/+P/4//j/+P/4//j/9//3//n/+f/6
//r/+f/5//n/+f/6//j/+P/4//j/+P/4//j/+P/4//j/+P/5//n/+f/5//r/+v/8//7/
/////////////////f/8//z//f8AAAAAAQABAAEAAQABAAEAAQABAAEAAQAEAAQABAAE
AAIAAAAAAAAAAAAAAAAAAAD///7//f/8//v/+f/5//j/9//3//f/9//3//f/9//3//n/
+f/5//n/+f/5//n/+f/5//n/+f/5//n/+f/5//n/+v/6//r/+v/6//n/+f/4//j/+P/4
//j/+v/6//r/+P/0/+7/6f/m/+P/4//q//X/BwAgAEMAaACTAL8A2QDSAMYAwwCuAIYA
XAA8ACQAFAAJAAEA/P/5//n//P/+////AAD+//3////9//3//P/7//z//P/7//v/+f/5
//n/+f/7//r/+v/6//r/+v/6//r/+v/6//r/+v/6//r/+v/6//n/+f/5//n/9//3//j/
+P/4//j/9//3//n/+f/5//j/+P/4//j/+f/5//n/+f/5//n/+f/5//n/+f/6//r/+v/5
//n/+P/4//r/+v/6//r/+v/6//v/+//9//3//f/9//z//f/9//3/AAAAAAAAAAD/////
AAAAAAQABQAGAAYABgAGAAcACAAHAAgACQAKAAsADAANAA0AEAARABIAEwAUABYAFwAY
ABkAGQAaABsAHQAeAB8AIQAiACMAJAAlACUAJQAmACcAKAApACkAKQAqACoAKgAqACsA
KwArACsAKwAqACkAKAAnACcAJQAkACQAIwAhACAAHwAcABsAGQAYABYAFgAUABMAEgAP
AA8ADgANAAwACwAMAAsACgAJAAcABwAFAAUABwAFAAQABAAGAAYABQAFAAUABAAEAAQA
AwADAAMAAgACAAIAAgACAAAAAAD//////////////////////v/+//7/////////////
/////////wAAAAAAAAEAAgACAAIAAgACAAIAAgACAAIAAgACAAMABAAFAAUAAwADAAQA
BAAEAAQABAAFAAUABQAFAAUABQAFAAUABgAEAAQABAAEAAUABQAGAAYABQAFAAUABQAD
AAMAAwADAAUABAAEAAQABAAEAAQAAgAAAAEAAQACAAIAAQABAAEAAwADAAIAAgACAAEA
AQACAAIAAgABAP////8AAAEAAgAAAAAAAAAAAP//AAAAAAAAAAAAAAAA///+//7//v/+
/wAAAAAAAAAAAAAAAP/////9//3//v/+/////////////v8AAAAAAAAAAAAA/v/+//7/
/v/8//z//P/9/////////wAAAgACAAQABQAEAAMAAgABAAEAAQAAAAAAAgAEAAUABwAF
AAUABQAFAAUABQAFAAUABQAGAAYABgAEAAQAAgACAAQABAAEAAQABAADAAIAAQD///3/
+v/5//r/+f/5//n/+//7//v/+//5//n/+f/5//n/+f/5//n/+//7//v/+//7//v/+//7
//n/+P/4//j/+P/5//n/+v/7//z//f/+//3//P/7//r/9v/y/+z/6//o/+X/5f/s//n/
CwAmAEkAcACbAMcA2wDQAMIAuwCkAHgATgA0ACAAEgAHAP3/9v/3//X/9v/4//n/+P/6
//3//f/7//v/+v/5//j/+P/3//f/9f/1//X/9f/1//T/9P/0//T/9P/0//T/9P/0//T/
9P/2//b/9v/2//P/8//z//P/9f/1//b/9v/2//b/9f/1//P/8//z//L/9P/0//T/9f/z
//P/8//z//H/8f/x//H/8v/0//X/9v/3//f/9v/2//T/9P/0//T/9P/0//X/9f/1//X/
9f/1//j/+f/5//n/+P/4//j/+P/5//n/+v/6//r/+//8//z//v/+////AAABAAIAAwAE
AAUABgAHAAcACAAJAAoACwAMAA4ADwAQABEAEQASABMAFQAWABcAGQAcAB0AHgAfAB0A
HQAeAB8AIAAhACEAIQAkACQAJAAkACQAIwAiACEAIwAiACEAIAAdAB0AGwAaABoAGQAX
ABYAFQASABEADwAMAAoACgAIAAcABgADAAMAAgABAAAA///+//3//P/7//v/+//5//n/
9//1//T/9P/0//T/8//z//X/9P/0//T/8//z//P/8v/w//D/8P/w//L/8v/x//H/7//v
/+//7//t/+3/7P/s/+7/7//v/+//7f/t/+3/7f/t/+7/7v/u//H/8v/y//L/8//0//X/
9v/0//T/9P/0//T/9P/0//P/8//z//T/9P/0//T/9P/1//P/8//z//P/8//z//P/9P/y
//L/8v/y//H/8f/y//L/8//z//P/8//x//H/8f/x//P/8v/y//L/9P/0//T/8v/w//H/
8f/y//D/7//v/+//8f/x//D/8P/w/+//7//w//D/8P/v/+3/7v/u/+7/7v/u/+7/7v/u
/+3/7v/u/+7/7v/u/+7/7f/s/+z/7P/s/+7/7v/u/+7/7v/s/+z/7P/s/+z/7P/u/+7/
7//v/+//7//w//D/7v/w//H/8f/x//H/8f/x//H/8P/w//H/8v/y//P/8//z//P/8//z
//X/9f/1//X/9P/0//T/9P/y//D/8P/w//L/8v/y//L/7//u/+3/7P/r/+n/6f/o/+f/
5//n/+f/5//n/+f/5//n/+f/5//n/+f/5//n/+f/5//n/+f/5//l/+X/5f/l/+b/5v/m
/+b/5//n/+j/6P/m/+b/5v/m/+j/6P/o/+b/4P/a/9X/0P/J/8v/1P/f//H/DAAxAFoA
iQC5ANMAzAC+ALsApgB4AEgAKgAUAAIA9f/r/+b/5f/l/+T/5P/n/+j/6v/p/+n/6//r
/+r/6f/o/+j/5//n/+f/5//n/+f/5f/k/+T/5P/m/+b/5v/m/+b/5v/m/+b/5P/k/+T/
5P/l/+X/5f/l/+P/4//k/+T/5P/k/+P/4//j/+P/4//i/+L/4v/i/+P/4//j/+P/4//l
/+X/5f/l/+P/5P/k/+T/5//n/+b/5v/k/+T/5P/k/+b/5v/n/+f/5//n/+f/5//o/+n/
6f/p/+r/6v/q/+r/6//r/+z/7P/u/+//8P/w//L/8v/z//T/9f/2//f/+P/5//r/+//7
//z//f/+////AgAEAAUABgAJAAkACgALAA0ADgAPABEAEgATABQAFQAWABcAGQAbABoA
GwAbABsAHAAcABwAHAAdAB0AHQAdAB0AHAAbABoAFwAXABUAFAASABEADwAOAA8ADAAL
AAkABgAEAAQAAgABAAAA/f/9//z/+//6//n/+P/3//b/9f/1//X/8//z//P/8f/w//D/
8P/w/+//7//t/+z/7P/s/+3/7f/t/+z/7P/s/+z/7P/s/+z/6//r/+n/6f/p/+n/6//r
/+r/6v/q/+v/6//r/+v/6//r/+v/7f/u/+7/7v/t/+7/7v/u//D/8P/w//D/8v/y//L/
8v/x//L/8//z//P/8//0//T/9P/0//T/9f/z//P/8//z//P/8//z//T/9P/0//T/9P/z
//P/9P/0//P/8//z//P/8//z//P/8//z//L/8v/y//T/9P/0//L/8P/x//H/8v/0//P/
8//z//P/8//y//L/9P/z//P/9P/0//T/8//x//L/8v/y//L/8v/y//L/8v/x//L/8v/y
//L/8v/y//H/8v/y//L/8v/w//D/8P/w//L/8v/x//H/7//v//D/8P/x//H/8f/x//L/
8v/w//D/8P/w//L/8v/y//L/8v/y//L/8//x//H/8f/y//L/8v/0//X/9//3//f/9//3
//f/9v/2//f/+P/4//n/+f/5//n/+f/5//n/+f/5//n/+v/6//r/+v/6//j/+P/6//r/
+v/6//r/+f/4//f/9v/1//P/8//w/+//7//v//H/8f/x//H/8f/x//H/8f/x//H/8f/x
//P/8//z//P/8f/x//H/8f/x//D/8P/w//D/8f/x//L/8v/y//L/8v/y//L/8v/y//D/
7P/m/+H/3v/Z/93/5v/x/wUAIABFAG4AmQDDANUAygDCAL0ApAB2AEwAMAAYAAgA///3
//L/8f/z//T/9v/3//b/9v/3//f/9f/1//T/8//y//L/8f/x//P/8//z//P/8//y//L/
8v/w//D/8P/w//D/8P/w//D/8P/w//D/8P/x//H/8f/x/+//7//w//D/8P/w/+//7//x
//H/8f/w//D/8P/w//H/8f/x//H/8f/x//H/8f/x//H/8v/y//L/8f/x//D/8P/y//L/
8v/y//L/8v/z//P/8//z//P/8//0//X/9f/1//j/+P/4//j/9//3//j/+P/6//v//P/8
//7//v///wAAAQACAAMABAADAAQABQAFAAYABwAIAAkADAAOAA8AEAARABEAEgATABUA
FgAXABkAGgAbABwAHQAfAB8AIAAhACIAIwAjACMAIgAiACIAIgAjACMAIwAjACUAJAAj
ACIAIQAhAB8AHgAcABsAGQAYABkAFgAVABMAEAAOAA4ADAANAAwACQAJAAgABwAGAAUA
BgAFAAQAAwABAAEA/////wEA///+//7//v/+//3//f/7//r/+v/6//v/+//7//r/+v/6
//r/+v/6//r/+f/5//n/+f/5//n/9//3//b/9v/4//n/+f/5//f/9//3//f/9//4//j/
+P/5//r/+v/6//j/+P/4//j/+v/6//r/+v/5//r/+//7//v/+//8//z/+v/6//r/+//9
//3//f/9//3//f/9//7//v/+//7//v/9//3//v/+//3//f/9//3//f/9//3//f/9//z/
/P/8//z//P/8//r/+v/7//v//P/8//v/+//7//v/+//6//r//P/7//v//P/7//z//P/7
//r/+v/6//r/+v/6//r/+v/5//r/+v/6//r/+v/6//n/+v/6//r/+v/6//r/+v/6//r/
+v/5//n/9//3//j/+P/5//n/+f/5//r/+v/4//j/+P/4//r/+v/6//r/+v/6//r/+v/6
//r/+v/6//r/+v/6//r/+f/5//n/+f/8//z//P/+/////////////////////v/+////
AAAAAAMAAwADAAMAAwADAAMAAwABAAEAAgACAAQABAAEAAIAAAAAAAAAAAAAAAAA///+
//7//v/+//3/+//6//n/+f/5//n/+f/5//n/+f/5//n/+f/5//n/+f/7//v/+//7//v/
+//7//v/+//7//r/+v/6//r/+//7//z//P/8//z/+v/6//r/+v/6//r/9v/w/+v/6P/j
/+X/6v/1/wMAHAA9AGIAiwC1ANMA0gDGAL8ArgCIAFwAOgAkABIABwD///j/9f/3//r/
/P/9/wAA/v///////f/9//z/+//6//r/+f/5//n/+f/5//n/+f/4//j/+P/6//r/+v/6
//r/+v/6//r/+P/4//j/+P/5//n/+f/5//n/+f/6//r/+v/6//n/+f/5//n/+f/4//j/
+P/4//n/9//3//f/9//3//f/9//3//f/+P/4//j/+f/5//j/+P/4//j/+P/4//j/+P/5
//n/+f/5//n/+f/6//v/+//7//z//P/8//z//f/9//7//v8AAAEAAgACAAIAAgADAAQA
BQAGAAcACAAJAAoACwALAAwADQAOAA8ADgAQABEAEgAVABUAFgAXABkAGgAbAB0AHgAf
ACAAIQAhACEAIgAjACQAJQAlACUAJgAmACYAJgAnACcAJwAnACcAJgAlACQAIwAjACEA
IAAgAB8AHQAcABsAGAAXABUAFAASABIAEAAPAA4ACwALAAoACQAIAAcACAAHAAYABQAF
AAUAAwADAAMAAQAAAAAA/v/+//3//f////7//v/+//////////7//P/8//z//P/+//7/
/f/9//3//f/9//3/+//7//r/+v/8//3//f/9//3//f/9//3/+//8//z//P/9//7//v/+
//7//v/+//7//v/+//7//v/9//7///////////8AAAAAAAAAAAAAAQABAAEAAQABAAEA
AQABAAIAAAAAAAAAAAABAAEAAgACAAEAAQABAAEA//////////8BAAAAAAAAAAIAAgAC
AAAAAAABAAEAAgAAAP/////////////+//7/AAD/////AAAAAAAA///9//7//v/+//7/
/P/8//z//P/9//7//v/+//7//v/+//3//P/8//z//P/+//7//v/+//z//P/7//v/+//7
//z//P/7//v/+//7//r/+v/6//r/+v/6//z//P/8//z/+//6//n/+P/6//r/+v/6//r/
+v/7//v/+//7//z//P/8//7///////3//f/9//3//f/8//z//f8AAAAAAQABAAEAAQAB
AAEA//////////8AAAAAAAAAAAAA/v/+//7//v/+//7//v/9//z/+//6//n/9//3//b/
8//z//P/8//1//X/9f/1//f/9//3//f/9//3//f/9//3//f/9//3//X/9f/1//X/9P/0
//T/9P/z//P/9P/0//T/9P/0//T/9v/2//b/9P/w/+r/5f/k/9//3//k/+v/+/8SADEA
VgCBAK8A0wDWAMQAuwCwAIoAWgA4ACIAEAADAPv/8v/v/+//8P/w//H/8v/0//X/9f/1
//X/9P/z//L/8v/x//H/8f/x//H/8f/v/+7/7v/u/+7/7v/u/+7/7v/u/+7/7v/s/+z/
7P/s/+3/7f/t/+3/7//v//D/8P/u/+7/7f/t/+3/7f/t/+z/7P/s/+z/7f/t/+3/7f/t
/+v/6//r/+v/6//s/+z/7P/t/+3/7P/s/+7/7v/u/+7/7v/u/+//7//t/+3/7f/t/+z/
7f/t/+3/8P/w//D/8P/x//H/8v/y//T/9f/2//b/9v/2//f/+P/5//r/+//8//v//P/9
//3/AAABAAIAAwACAAQABQAGAAcABwAIAAkADQAOAA8AEQASABMAFAAVABMAEwAUABUA
FAAVABUAFQAXABgAGQAaABoAGQAYABcAFwAWABUAFAAVABUAEwASAA4ADQALAAoABwAE
AAMAAQACAAAAAAD+//3//P/5//n/+P/3//b/9f/y//H/8P/v/+//7//t/+3/7f/r/+r/
6v/o/+j/5//n/+f/5v/m/+b/4//j/+P/4v/k/+T/5P/k/+T/5P/j/+P/5f/l/+X/5f/j
/+P/4v/i/+L/4//j/+P/4//j/+P/4//h/+L/4v/i/+P/5P/k/+T/5v/m/+b/5v/k/+T/
5P/k/+X/5v/n/+f/5f/l/+b/5v/m/+b/5v/n/+f/5//n/+f/5f/l/+X/5v/o/+j/6P/o
/+b/5f/l/+T/5f/l/+X/5f/j/+P/4//j/+X/5P/k/+T/5v/m/+b/5P/j/+P/4v/i/+D/
3//f/9//4f/h/+D/4P/e/93/3f/e/9//4P/g/9//3v/e/97/3v/e/97/3v/e/93/3v/e
/97/3v/e/97/3f/c/9z/3P/c/97/3v/e/97/3v/e/93/3f/d/93/3v/e/9v/2//b/9v/
2v/c/97/3v/e/97/3f/c/9z/2//Z/9n/2v/a/9r/3P/d/93/3//f/9//3//f/97/3v/f
/97/3v/f/9//4f/h/+H/4f/f/9//3//f/+D/4P/g/+D/4v/g/+D/4P/f/97/3f/c/9z/
3P/c/9z/2//Z/9n/2P/V/9X/1f/V/9X/1f/V/9X/1f/V/9X/1f/T/9P/0//T/9X/1f/V
/9X/1f/V/9X/1f/U/9T/1P/U/9X/1f/W/9b/1P/U/9T/1P/W/9T/1P/S/9D/yv/F/8D/
u/+3/7r/w//R/+j/CQAwAFsAjQC1AMAAsgCpAKIAggBOACQADAD4/+n/3f/W/9P/0//Q
/9D/0//U/9T/1f/V/9f/1//W/9X/0v/S/9H/0f/R/9H/0f/R/9H/0P/Q/9D/0P/Q/9D/
0P/Q/9D/0P/Q/9D/0P/Q/9D/zf/N/83/zf/P/8//0P/Q/9D/0P/P/8//z//P/8//zv/Q
/9D/0P/R/8//z//P/8//z//P/8//z//P/9D/0P/Q/9H/0f/Q/9D/0P/Q/9D/0P/Q/9D/
0f/R/9H/0f/R/9H/0//V/9b/1//W/9b/1v/W/9f/1//Y/9j/2v/b/9z/3P/a/9r/2//c
/9v/3P/d/97/4f/i/+P/4//k/+X/5v/n/+r/7P/t/+7/8f/x//L/8//1//b/9//5//r/
+//8//3//f/9//7///8AAAEAAQABAAIAAgACAAIABQAFAAUABQAFAAQAAwACAP/////9
//z/+v/5//f/9v/1//L/8f/v/+7/7P/s/+r/5//m/+P/4//i/+H/4P/f/97/3f/c/9v/
2f/Z/9f/1//Z/9f/1v/W/9T/1P/T/9P/1f/U/9T/1P/R/9H/0f/Q/9L/0v/S/9L/0P/Q
/8//z//R/9H/0f/R/9H/0f/Q/9D/0P/R/9H/0f/R/9H/0f/R/9P/1P/U/9T/0//U/9T/
1P/W/9b/1v/W/9j/2P/Y/9j/1//Y/9n/2f/Z/9n/2v/a/9r/2v/a/9v/2//b/9v/2//b
/9v/2//c/9z/3P/c/9z/2//b/9z/3P/b/9v/2//b/9v/2//b/9v/2//a/9r/2v/a/9r/
2v/Y/9j/2f/Z/9r/2v/Z/9n/2f/Z/9n/2P/Y/9j/1//X/9j/1//Y/9j/1//X/9j/2f/a
/9j/2P/Y/9j/2f/a/9r/2v/Y/9j/2P/X/9j/2P/Y/9j/2P/Y/9j/2P/Y/9j/1//X/9f/
1//Y/9j/1//X/9f/1//Y/9j/2P/Y/9j/2P/W/9b/1v/W/9b/1v/W/9b/1v/W/9b/1v/W
/9b/1v/W/9j/2P/Y/9j/2f/a/9v/3P/a/9r/2v/a/9z/3P/c/9z/3v/e/97/3v/c/9z/
3P/c/9z/3P/c/9z/3P/c/9z/3P/a/9r/2v/a/9r/2v/a/9r/2f/Y/9f/1v/U/9T/1P/U
/9L/0v/S/9L/0v/S/9L/0v/S/9L/0v/S/9L/0v/S/9L/0v/S/9L/0v/S/9L/0v/S/9T/
1P/U/w==
         </WaveFormData>
      </LeadData>
   </Waveform>
</RestingECG>
