# Supplementary material for: Detection of Left Atrial Enlargement Using a Convolutional Neural Network-Enabled Electrocardiogram
Source: Front Cardiovasc Med. 2020 Dec 17;7:609976. doi: 10.3389/fcvm.2020.609976 (PMC7773668; doi:10.3389/fcvm.2020.609976)
Supplement: Supplementary file 2 [file Data_Sheet_2.ZIP › normal1/1802010759_10956_0000000T.XML]

<?xml version="1.0" encoding="Windows-1252"?>
<!DOCTYPE RestingECG SYSTEM "restecg.dtd">
<RestingECG>
   <PatientDemographics>
      <PatientID>1802010759</PatientID>
      <PatientAge>84</PatientAge>
      <AgeUnits>Years</AgeUnits>
      <Gender>Male</Gender>
      <PatientLastName>panhan</PatientLastName>
   </PatientDemographics>
   <TestDemographics>
      <DataType>Resting</DataType>
      <Site>1</Site>
      <AcquisitionDevice>MAC55</AcquisitionDevice>
      <Status>Unconfirmed</Status>
      <Priority>Normal</Priority>
      <AcquisitionTime>08:46:14</AcquisitionTime>
      <AcquisitionDate>11-12-2015</AcquisitionDate>
      <CartNumber>1</CartNumber>
      <AcquisitionSoftwareVersion>009C</AcquisitionSoftwareVersion>
      <XMLSourceVersion>MAC5000 v1.0</XMLSourceVersion>
   </TestDemographics>
   <RestingECGMeasurements>
      <VentricularRate>68</VentricularRate>
      <AtrialRate>68</AtrialRate>
      <PRInterval>170</PRInterval>
      <QRSDuration>142</QRSDuration>
      <QTInterval>442</QTInterval>
      <QTCorrected>469</QTCorrected>
      <PAxis>12</PAxis>
      <RAxis>-48</RAxis>
      <TAxis>6</TAxis>
      <QRSCount>11</QRSCount>
      <QOnset>226</QOnset>
      <QOffset>297</QOffset>
      <POnset>141</POnset>
      <POffset>199</POffset>
      <TOffset>447</TOffset>
      <ECGSampleBase>500</ECGSampleBase>
      <ECGSampleExponent>0</ECGSampleExponent>
   </RestingECGMeasurements>
   <Diagnosis>
      <Modality>Resting</Modality>
         <StatementCount>5</StatementCount>
         <LabelText>12SL Õï¶Ï³ÂÊö</LabelText>
      <DiagnosisStatement>
         <StmtFlag>ENDSLINE</StmtFlag>
         <StmtText>ñ¼ÐÔÐÄÂÉ</StmtText>
      </DiagnosisStatement>
      <DiagnosisStatement>
         <StmtFlag>ENDSLINE</StmtFlag>
         <StmtText>ÓÒÊøÖ§´«µ¼×èÖÍ</StmtText>
      </DiagnosisStatement>
      <DiagnosisStatement>
         <StmtFlag>ENDSLINE</StmtFlag>
         <StmtText>×óÇ°·ÖÖ§´«µ¼×èÖÍ</StmtText>
      </DiagnosisStatement>
      <DiagnosisStatement>
         <StmtFlag>ENDSLINE</StmtFlag>
         <StmtText>*** Ë«·ÖÖ§´«µ¼×èÖÍ ***</StmtText>
      </DiagnosisStatement>
      <DiagnosisStatement>
         <StmtFlag>ENDSLINE</StmtFlag>
         <StmtText>Òì³£ ECG</StmtText>
      </DiagnosisStatement>
   </Diagnosis>
   <Waveform>
      <WaveformType>Rhythm</WaveformType>
      <WaveformStartTime>0</WaveformStartTime>
      <NumberofLeads>8</NumberofLeads>
      <SampleType>CONTINUOUS_SAMPLES</SampleType>
      <SampleBase>500</SampleBase>
      <SampleExponent>0</SampleExponent>
      <HighPassFilter>16</HighPassFilter>
      <LowPassFilter>150</LowPassFilter>
      <ACFilter>NONE</ACFilter>
      <LeadData>
         <LeadByteCountTotal>10000</LeadByteCountTotal>
         <LeadTimeOffset>0</LeadTimeOffset>
         <LeadSampleCountTotal>5000</LeadSampleCountTotal>
         <LeadAmplitudeUnitsPerBit>4.88</LeadAmplitudeUnitsPerBit>
         <LeadAmplitudeUnits>¦ÌV</LeadAmplitudeUnits>
         <LeadHighLimit>2147483647</LeadHighLimit>
         <LeadLowLimit>268435456</LeadLowLimit>
         <LeadID>I</LeadID>
         <LeadOffsetFirstSample>0</LeadOffsetFirstSample>
         <FirstSampleBaseline>0</FirstSampleBaseline>
         <LeadSampleSize>2</LeadSampleSize>
         <LeadOff>FALSE</LeadOff>
         <BaselineSway>FALSE</BaselineSway>
         <ExcessiveACNoise>FALSE</ExcessiveACNoise>
         <MuscleNoise>FALSE</MuscleNoise>
         <LeadDataCRC32>593524261</LeadDataCRC32>
         <WaveFormData>
7P/s/+z/7P/u//D/8v/0//T/9P/0//T/9f/2//f/+P/4//j/+P/4//r/+v/6//r/+P/4
//j/+P/6//r/+v/6//r/+v/6//r//P/8//z//P/8//z//P/8//r/+v/6//r/+//8//3/
/v/+//7//v/+/wAAAAAAAAAAAgACAAIAAgADAAQABQAGAAgACAAIAAgACwAMAA0ADgAP
ABAAEQASABMAFAAVABYAFwAYABkAGgAcAB4AIAAiACQAJAAkACQAIgAiACIAIgAkACYA
KAAqACgAKAAoACgAJwAmACUAJAAiACIAIgAiACAAHgAcABoAGAAWABQAEgAQABAAEAAQ
AA0ADAALAAoABwAGAAUABAACAAIAAgACAAIAAgACAAIA///+//3//P/8//z//P/8//r/
+v/6//r/+v/6//r/+v/6//r/+v/6//r/+v/6//r/+v/6//r/+v/8//z//P/8//r/+v/6
//r//P/8//z//P/+//7//v/+//z//P/8//z//f/+////AAAAAAAAAAAAAP7//v/+//7/
/v/+//7//v///wAAAQACAP///v/9//z//v/+//7//v/+//7//v/+//7//v/+//7//P/8
//z//P/8//z//P/8//r/+v/6//r//P/8//z//P/8//z//P/8//z//P/8//z//v/+//7/
/v/9//z/+//6//z//P/8//z//P/8//z//P/6//r/+v/6//r/+v/6//r/+v/6//r/+v/6
//r/+v/6//r/+v/6//r/+v/6//r/+v/6//z//P/8//z//v///////v/+//7//v///wAA
AQADAAUABAAEAAQACAAIAAgABgABAAAAAAAAAAAAAAABAAMABAAFAAUABQADAAMAAwAD
AAMAAwADAAEAAQAAAP/////8//n/9//1//f/9v/1//T/9P/1//X/9P/2//b/9//3//f/
9v/2//b/9//3//X/9f/5//f/9//3//X/9P/z//P/9P/0//P/9P/0//L/7f/q/+n/7f/z
//v/AwASABwAKgA/AFQAZwB4AIYAmACiAJwAhgBoAEEAFADt/9j/0//Q/83/yf/L/8r/
yf/Q/9b/2f/b/9//4P/e/93/3v/a/9b/2f/Z/9v/3P/c/9z/3P/a/9j/2v/d/93/3//k
/+T/4P/e/+D/5f/q/+7/8P/z//L/+P/+//7/+//6//r/+v/8//z/+//6//r//f/+//7/
/v/8//z//P/9/////v/+/wAAAAD///////8BAAIAAgACAAEAAAD///7/AQACAAIAAAAA
AAIAAwADAAIAAgACAAIABAAEAAQABAAFAAcABwAGAAYABgAIAAgACgALAAsACwAKAAoA
CgAKAA8ADwAQABEAEAARABIAFAAWABYAFgAXABoAGwAbABwAHgAgACIAIgAgACAAIQAh
ACMAJAAlACYAJgAnACkAJwAnACcAJwAmACUAJAAjACIAHQAcABwAGwAaABkAGAAYABUA
EwASABEAEgARAA4ADQANAAsACgAJAAoACQAHAAcABwAFAAQABAAEAAQABAACAAEAAQAB
AP///////////v8AAP///v/+//3//f/+//7//v/+//7//v/8//z//P/7//v/+//8//z/
/P/8//3//f/8//z//f/9//v/+//7//v//P8AAP//AAAAAAAAAAABAAAAAAD+//7/AAAA
AAAAAAD////////+////AAABAAIAAQAAAP///v8AAAAAAAAAAP///v/+////AAABAAIA
AwACAAEAAAD///3//f/9//3//v///wAAAAD9//3//v/+/wAAAAAAAP///f/9/////f/8
//z//P/8//////8AAAAA/v/9//3////9//3//P/8//z//P/8//3////9//3//f/8//3/
/P/6//7//P/8//z//P/8//r/+v/6//r//f/+////AAACAAMAAwAEAAIAAgACAAIABAAE
AAUACAAIAAkACgAMAAoACgAIAAUABgAGAAYABAACAAMABQAGAAkACQAJAAkABwAHAAcA
BwAHAAcABQAEAAIAAAD///3/+//6//n/+f/5//n/+f/6//r/+f/3//b/+P/5//n/+f/4
//j/+P/5//n/9//3//n/9f/1//X/9v/2//b/9//3//b/+P/2//T/8v/x/+z/6//v//H/
9f///woAFgAkADcATABnAIAAkACeAKYAqACcAIAAWwAyAAMA4P/V/9T/0f/N/8v/zP/P
/87/zP/V/9v/2//a/9r/2f/a/9z/2v/Z/9n/1//U/9b/2v/Y/9b/2v/c/9v/3//d/9z/
3P/c/97/5P/p/+z/7v/y//X/9v/6//z/+v/7//r/+v/6//z//P/7//r/+v/8//7///8A
AP7//v/+/////f/8//z//v//////AAABAP//AAAAAAAAAAAAAAAAAAADAAQABAACAAIA
BAAFAAUAAwACAAEAAAADAAQABQAGAAcACQAJAAgABgAGAAgACAAKAAsACwALAA0ADgAP
ABAAEQARABIAEwASABMAFAAWABkAGgAbAB0AHgAfAB8AIAAkACYAKAAoACoAKgArACsA
LAAsACwALAAsAC0ALwAtAC4ALwAwADAALgAsACoAKAAlACQAJAAjACEAHwAdABwAGwAZ
ABgAFwAYABcAFAATABEADwAOAA0ACgAJAAcABwAJAAcABgAGAAYABgAGAAQAAwADAAMA
AQD////////+/wAA///+//7//v/9//3//P/7//z//f/+/wAAAAAAAP///v/9//3//P/8
//z//f/9//z//P/9//3////////////9/wAA/v/+/wAAAAAAAAEAAgACAAAAAAAAAAAA
AAAAAAAAAQACAAIAAgACAAIAAgACAAIAAgACAAAAAAAAAAAAAQAAAAAAAQABAAEAAQAB
AAEAAQABAAEAAwADAAMAAwAAAP///v/8//z//f///wAA/v/+//7//f//////AQD///z/
/P/8//z//////wAAAAD8//v/+//9//v/+//6//r//P/8//z//f////3//f/9//3/////
//7//P/+//7//v/+//7//v/8//r//P/8//z//P/8//7//v/+//7////+//3//P///wEA
AgAEAAQABAAEAAQABAAEAAUACAAIAAkACgAMAAoACgAIAAUABQAGAAcABgAGAAcACQAK
AAoACQAIAAcACQAJAAkACQAKAAsACgAKAAUAAgAAAP3/+//6//n/+f/4//f/9v/2//n/
+f/4//j/+P/5//n/+f/4//j/+P/5//f/9f/1//f/9v/3//j/+v/4//j/+f/5//j/8v/u
//T//P/1/+z/6//v//P/8//7/wgAGAAoADUASABjAIIAmACiAKwAuACuAJIAcwBMABcA
7P/X/9D/xf/D/8f/xv/J/8r/yP/N/9X/1//Y/9r/2f/W/9T/0v/X/93/2f/U/9j/1v/S
/9T/2P/Y/9v/2//Z/9z/4P/e/+D/4v/l/+z/8v/0//X/+P/4//j//P///////v/9//7/
AAD///7//v/9//7//v/+/wAAAAAAAAEAAwACAAIABAACAAEAAQABAP//AAAAAAAAAAAA
AAAAAAADAAQABAACAAIABAAFAAUABAAEAAQABAAGAAYABgAGAAcACQAJAAgACAAIAAoA
CgALAAsACgAJAAoADAAOABAAEwATABQAFQAWABcAGAAaAB0AHgAfACEAIwAjACIAIgAk
ACYAKAAoACoAKgArACsALQAuAC8AMAAyADMANQAzADIAMQAwAC4ALwAuAC0ALAArACoA
KgApACUAIwAhACAAHQAbABoAGQAaABkAFgAVABMAEQAQAA8ADgANAAsACwANAAsACgAK
AAkACAAHAAQAAQABAAEA//8AAAEAAgACAAAA///+//7/AQABAAIAAgD///7//f/8//7/
/v/+//3//////wAAAAD+//7///////7//v///////////////////wIAAAAAAP7//v/+
////AAAAAP7//v/+//7//v/+////AQADAAQAAwACAAEAAAACAAIAAgACAAIAAgACAAIA
AQAAAAAAAQABAAEAAQABAAEAAQABAAEA//////////8AAAEAAgACAAAA//////7/AAAA
AAAA////////AQD///z//P/8//z//////wAAAAD8//v/+//9///////+//7//v/+//7/
///+//v/+v/5//v//f/9//z/+P/6//r/+v/8//z//P/6//r/+v/7//z//v8AAP3//P/7
//r//P/8//z//P/8//z//P/8/wAAAQABAAIABAAEAAQABAADAAIAAgAEAAYABwAIAAoA
DAAMAAoABwAFAAQAAwAAAAIAAwAFAAYABQAFAAUABQAFAAUABQAFAAcABwAFAAQABAAC
AAEA///8//r/+P/3//b/9f/0//T/9//3//b/9v/0//X/9f/1//T/9P/0//X/9f/z//P/
9f/1//X/9f/2//T/9P/1//X/9v/w//L/9v/0/+v/6P/r/+n/6//z//3/CgAcAC4APQBU
AHMAiACYAKgAtgC2AKQAiABfACoA9//S/8n/zP/J/8P/w//E/8f/yP/M/9P/1f/X/9z/
2v/V/9T/1v/W/9f/0//T/9L/0v/U/9T/1P/W/9r/2//b/9n/3P/e/+L/5v/k/+H/6P/w
//T/+f/8//z//P/+/////v/+//7/AAACAAEAAAAAAAEAAgACAAIAAgACAAIAAwADAAIA
AgAEAAQAAwADAAMAAwAEAAQABAAGAAYABgAGAAUABgAGAAQABAAGAAcABwAIAAgACAAI
AAwADAAMAAwADwARABEAEAASABIAFAAUABYAFwAXABcAFQAWABcAGAAcAB0AHwAhACQA
JQAmACgAKAAoACgAKQAsAC0ALQAuADIANAA2ADYANgA2ADcANwA5ADoAOwA8ADoAOwA9
ADsAPAA9AD4APgA7ADoAOQA4ADUANAA0ADMAMwAxAC8ALgArACkAKAAnACcAJwAlACUA
IwAhACAAHwAeAB0AGwAbABsAGQAYABgAFgAWABYAFAAVABUAFQATABQAFQAWABYAEwAR
AA8ADgARABEAEgASABAAEAAQABAAEAAQABAADwAPAA8AEAAQABIAEgATABMAEgASABMA
EwATABMAEwATABUAGAAWABYAFgAWABYAFwAWABYAFAAUABYAFgAWABYAFgAXABgAGAAW
ABYAFgAWABYAFgAWABYAFgAWABYAFgAWABYAFwAZABcAFwAXABcAFwAXABcAFwAWABUA
FAATABUAFQAVABQAFQAVABYAFgAWABYAFgAVABcAFwAZABcAFQAUABMAEgAVABUAFgAW
ABIAEQARABMAEwATABIAEgAUABQAFAAVABMAEQARABEAEwAVABUAFAASABQAFAAUABIA
EgASABAAEQASABQAFgASABEAEgAUABMAEgARABAAEgASABIAEgAUABQAFAAUABgAGQAZ
ABoAGAAYABgAGAAWABYAFwAaABwAHQAeACAAIAAgAB4AGwAaABoAGgAYABgAGQAbABwA
GwAbABsAGwAcAB0AHgAfAB0AHQAbABoAFgAUABMAEQARABAADwAPAA4ADQAMAAwADwAP
AA4ADgAMAA0ADQANAAwADAAMAA0ADwANAA0ADwAMAAsACgAKAAwADAANAA0ADAAIAAoA
DAAKAAkABgD///3/AQAJABEAHAAqADgAQwBaAHcAjACaAKYAsAC2ALAAlgBxAEIAEwD0
/+n/5P/f/93/2//g/+X/5P/i/+n/8f/x//L/8P/v//D/8P/u/+//6//n/+z/8P/u/+7/
7v/u//L/9f/z//H/8v/0//j/9v/y//X//P8AAAIABQAKAAoACgAMAA8ADgAOAA4AEAAQ
AA8ADgAOABEAEgASABIAEQAQAA8ADwARABAAEAASABIAEQARABEADwAQABAAEAASABIA
EgASABMAFAAUABIAEgAUABUAFQASABIAEgASABQAFAAUABQAFQAXABcAFgAYABgAGgAa
ABsAGwAaABkAGwAcAB0AHgAfAB8AIAAhACAAIQAiACQAKAAoACgAKQAqACsAKwAsADAA
MgA0ADQAMgAyADMAMwA0ADQANAA0ADcAOQA8ADsAOgA5ADgANgA3ADYANQA0ADEAMAAw
AC8ALQArACkAKAAoACcAJwAnACQAIwAgAB8AHQAbABoAGQAYABcAFQAVABcAFQAUABQA
FAAUABQAEgARABEAEQAPAA8ADwAPAA4ADQALAAkACAAMAA0ADwAQAA0ADAALAAoACgAK
AAoACQALAAsADAAMAAsACgAKAAkACwAMAA4ADwAPAA8ADwAPAA0AEAAOAA4AEAAQABAA
EQAQABAADgAOAA4ADgAOAA4ADwARABMAFAARABAADwAOABEAEgATABQAEQAQAA8ADgAN
AAwADAANAA4ADwAQABEAEAAPAA4ADQAPAA8ADwAPAA0ADQANAAwADQANAA4ADgAOAA4A
DgANAA0ADQAPAA0ACgAKAAoACgALAAsADAAMAAwACwALAA0ACwALAAoACgAKAAoACgAL
AAsACQAJAAkABwAJAAkACAAGAAgACAAIAAkACgALAAoADAAMAAsACgAJAAgACAAIAAgA
CAAKAAoACgAKAAwADQANAA4ADgAOAA4ADgAMAAwADQAQABIAEwAUABYAFAAUABIADwAO
AA4ADgAMAAwADQAPABAAEgATABQAFQAUABMAEgARAA8ADwANAAwACwAKAAoACQAFAAQA
AwADAAEA///9//z//v//////AAAAAAEAAQABAP7//v/+///////9//3////9//3//f/+
//7//v//////9v/4//7/AAD+//P/7P/z//f/9////w0AGgAkADQATQBoAH8AkACgAKwA
sgCuAJQAcgBLACAA8//a/9X/1v/T/9H/z//O/8//1P/Y/9n/2//f/+D/3v/Z/9b/2P/e
/93/2f/b/9r/2P/Y/9r/3P/e/9z/2//d/9//4P/g/+D/5v/q/+//9P/y//L/9//6//b/
+P/8/////v/+//7/AAAAAP///v/+/wEAAgACAAIAAAAAAAAAAQABAAAAAAACAAAA////
//////8AAAAAAAAAAAAAAAAAAAMABAAEAAIAAAACAAMAAwAEAAQABAAEAAQABAAEAAQA
AwAFAAUABAAFAAYACQAKAAoACwALAAsACwAMAA0ADgAPAA8AEAARABQAFQAWABgAGAAY
ABgAGQAfACEAIgAkACUAJgAnACYAJgAmACcAJwApACoAKwAsACwALQAvAC0AKwArACsA
KgApACgAJwAmACEAIAAgAB8AHQAbABkAGAAXABUAFAATABAADwAMAAsADQALAAoACQAI
AAcABQAFAAcABQAEAAQAAwACAAEA/v/+////AAD///7//f/8//r/+v/5//j/+P/7//v/
/P/8//n/+P/3//b/+P/4//j/9//5//n/+v/6//n/+P/4//f/+P/4//n/+f/5//n/+f/5
//v//v/8//z/+//6//n/+f/7//z/+//8//r/+v/6//r//P/9//7//v/+//7//v/+//3/
/P/7//r/+v/6//r/+v/7//r/+v/7//n/+f/5//n/+f/5//n/+f/7//v/+//7//v/+//7
//r/+//7//z//P/7//r/+f/3//n/+f/7//n/+P/4//j/+P/4//f/9//2//X/9f/2//n/
+P/3//X/9P/0//T/9P/1//f/9f/1//X/9f/3//f/9v/0//b/9v/2//b/+P/4//T/8v/y
//L/8v/z//T/9f/2//j/+P/4//j/+v/7//v//P/8//z//P/8//z//P/9/wAAAgADAAQA
BgAGAAYABAABAAAAAAAAAP7//P/9////AAABAAEAAQABAAMAAwADAAMAAQABAP///v/+
//z/+//5//f/9v/1//X/8//x/+//7v/x//H/8P/w/+//7//u/+3/7v/u/+7/7//x/+//
7//x/+3/7f/t/+7/8P/w//H/8f/w//D/8v/w/+z/6f/m/93/3f/j/+v/8//+/wYAEgAl
ADwAVQB0AIoAlgCmAK4ApACOAG8ARAAVAOj/z//G/8H/v/+7/7j/u/++/8T/x//J/83/
zv/O/8//zP/I/8j/y//P/8//zv/M/8b/xP/K/9D/0P/R/9P/0//U/9T/1v/Y/9z/1//a
/+b/7v/x/+7/7P/w//T/9f/1//T/8//0//T/8//y//L/9P/2//f/+P/2//b/9v/3//f/
9v/2//j/+P/3//f/9//3//j/+P/4//r/+v/6//r/+v/6//n/9v/2//j/+f/5//n/+v/7
//z//f/8//v/+v/9///////+/wAAAAACAAIAAwADAAIAAQABAAIAAwAEAAcABwAIAAkA
CwANAA8AEgASABIAEgATABgAGQAZABoAHAAeACAAIAAeAB4AHwAfACMAJAAlACYAJgAn
ACkAJwApACkAKQAoACUAJAAjACIAIQAgACAAHwAbABkAFwAWABUAEwASABEADgANAAoA
CQAJAAcABgAFAAIAAQD/////AQD///7//v/9//z/+//4//n/+f/5//f/9v/1//T/8v/z
//P/8//0//X/9f/2//b/8v/y//L/8v/y//L/8v/x//P/8//0//T/8v/y//P/8//y//L/
8//z//P/8//z//P/8v/0//H/8P/y//L/8v/z//X/9v/1//b/9v/2//b/9v/0//X/9v/2
//b/9v/2//b/9P/0//T/9P/0//T/9P/0//X/9P/0//X/8//z//P/8//z//P/8//z//H/
8f/x//H/8f/x//H/8P/x//H/8v/y//D/8P/w/+//7//v//H/7//u/+7/7v/u//H/8f/y
//L/8P/v/+//8f/w/+//7f/s/+7/7v/u/+//7//t/+3/7f/r/+3/7f/s/+v/7v/v//D/
7v/u/+7/7P/s/+z/7f/u/+z/7f/w/+//7v/t/+z/7v/u/+7/7v/w//D/8P/w//T/9f/1
//b/9P/0//T/9P/0//T/9f/4//j/+f/6//z//v/+//z/+f/4//j/+P/2//T/9f/3//j/
+//7//v/+//5//n/+f/5//v/+//5//j/9f/y//D/7f/r/+r/6f/p/+n/6f/p/+r/6f/p
/+j/6P/o/+n/6f/p/+j/6P/o/+n/5//l/+X/5//m/+f/6P/q/+n/6P/o/+f/6v/o/+j/
6v/m/+H/3P/X/9v/4f/n/+v/+v8IABYAJwA+AFkAdgCMAJgApACoAJwAggBdAC4A+f/S
/8P/vv+3/7P/tf+4/7n/uv/A/8n/yf/H/8r/0P/N/8b/xP/C/8P/yf/N/8r/yv/K/8b/
xv/K/8z/y//P/8//zv/M/9D/1P/Y/9v/2v/e/+j/6f/o/+r/6v/s/+3/7v/u/+7/8P/x
//H/8f/y//H/8v/y//L/9P/0//T/9f/1//T/9P/2//T/8//z//P/9f/2//b/9v/0//T/
9P/0//f/+P/4//b/9P/2//f/9//4//j/+P/4//r/+v/6//r/+f/7//v/+v/8//z//v/+
/wIAAwADAAMAAAAAAAAAAAAFAAUABgAHAAoACwAMAA4AEAAQABAAEQAUABUAFQAWABYA
GAAaABoAGwAcAB4AHwAgACAAIAAgACIAIwAlACMAIQAhACEAIAAhACAAHwAeABsAGgAa
ABkAGQAXABUAFAATABEAEAAPAA0ACwAHAAUABQADAAIAAQACAAEA//////3/+//6//r/
+v/6//r/+P/3//f/9//1//X/9f/1//T/9P/z//L/8v/1//X/9v/2//P/8v/x//D/8P/w
//D/7//x//H/8v/y//P/9P/2//f/8//y//L/8f/z//P/8//z//T/+P/3//j/+P/4//j/
+f/5//j/9f/0//X/9v/3//j/9v/3//j/+P/4//j/+P/4//b/9v/2//b/9v/2//b/9v/2
//b/9//5//f/9//3//f/9//3//f/9//3//f/9//3//f/9//3//b/9f/1//b/9v/4//j/
+P/3//f/9//5//f/9P/0//T/9P/3//f/+P/4//b/9f/1//f/9f/1//T/9P/0//T/9P/1
//X/8//z//P/9f/3//f/9v/0//T/9v/2//b/9v/2//b/9v/2//b/+P/4//j/+P/4//n/
+f/6//z//P/8//z//P/8//3/AAD+////AAACAAIAAgAAAP3//P/8//z/+v/6//v//f/+
/wEAAQABAAEAAQABAAEAAQAAAP///P/6//n/+P/4//f/9//2//X/9f/z//H/7//u//H/
8f/w//D/8P/x//H/8f/w//D/8P/x//H/7//v//H/7f/t/+3/7v/u/+7/7//v/+7/7P/y
//L/7P/p/+j/6//r/+3/8////woAFAAkADcASgBjAHYAhACSAJoAlACAAGQAPQAQAOf/
0v/J/8b/w//B/8H/xv/F/8j/zv/T/9X/2f/a/9j/1f/U/9T/1P/X/9n/1//U/9T/1v/S
/9T/2P/Y/9v/3f/Z/9r/2v/a/97/5P/j/+T/6v/s/+//8v/y//b/+P/5//n/+P/3//j/
+f/5//n/+v/6//r/+f/4//n/+v/7//3//P/6//n/+v/6//n/+f/5//v//P/8//z//v/+
//7//v/9//7//v/8//z//v///////v/+//7//v8CAAIAAgACAAAAAQAAAP7///8AAAMA
BAAGAAcABwAHAAUABgAHAAgACQAJAAoACwANAA8AEQAUABYAFgAWABcAGAAZABkAGgAa
ABwAHgAeAB4AHgAfAB8AIQAiACMAJAAkACUAJwAlACMAIwAjACIAIwAiACEAIAAdABwA
HAAbABsAGQAXABYAEwARABAADwAQAA8ADAALAA0ACwAKAAkACAAHAAUABQAFAAMAAgAC
AAQABAAEAAIA/////////f/////////+//7//f/8//z/+//7//z//P/8//z//P/8//7/
/v/+//3//f/9//7//v/+//7///////z//P/9//3////////////9/wAA/v/+////AAAB
AAMAAgACAAAAAAACAAIAAgACAAAAAQACAAIAAAAAAAAAAAADAAQABQAGAAUABAADAAIA
AgACAAMABQAFAAUABQAFAAQAAwACAAEAAgADAAQABQAEAAMAAgAAAAEAAQACAAIAAwAE
AAUABQACAAEAAgD/////AAABAAIAAgABAAEAAAD/////AAADAAUABQAEAAQAAwACAAEA
AQADAAEA/v8BAAIAAwAEAAEAAAD///7/AgACAAIAAgACAAMAAwAEAAQABAAEAAQABAAE
AAUACAAIAAkACgAMAAwADAAKAAcABAAEAAQAAgADAAUACAAKAAsACwALAAsACgAJAAgA
BwAHAAcABQAEAAQAAgABAP/////+//3//f/8//v/+v/6//v/+//6//r/+P/5//n/+f/6
//r/+v/7//v/+f/5//v/+//7//v//P/8//z//f/9//z//P/6//T/8P/v//L/9f/3////
BwARABwAJAAuAEMAXgBvAHwAjACWAJQAigByAFAAJwACAOf/3P/V/9b/1f/R/9H/1v/Z
/9z/3v/f/+H/4f/i/+T/4//e/9z/3v/d/93/2//g/+D/3P/c/+D/4v/i/9//3f/j/+b/
5v/m/+j/6P/p/+z/8v/4//v/+v/+//7//P///wAAAAAAAAIAAAD///7//v///wAAAAAA
AAAAAAAAAAEAAQAAAAAAAgACAAEAAQABAAEAAgACAAIAAgACAAIAAgADAAQABAACAAIA
BAAFAAUAAgACAAIAAgAGAAYABgAGAAUABwAHAAYABAAEAAYABgAKAAsACwALAA0ADgAP
ABAAEQARABIAEwAUABUAFgAYABgAGAAYABkAHQAfACAAIgAiACQAJgAmACYAJgAnACcA
JwAoACkAKgAoACkAKwApACcAJwAnACYAJQAkACMAIgAfAB4AHgAdAB0AGwAZABgAFQAT
ABIAEQARABEADwAPAA4ACwAJAAcACAAHAAUABQAFAAMAAgACAAAAAAAAAP7//v///wAA
///9//3//f/8//3//f/9//7//v/9//3//P/6//r/+v/6//v//P/9//3//f/9//7//v/8
//z//f/9//z//P/9//3//f/9//3//f/+/wIAAQACAP///v/9//3/AAAAAP7//v8AAAAA
AAAAAAAAAQACAAIAAAAAAAAAAAAAAAAAAAAAAAAAAAAAAAAAAAAAAAEAAwACAAEAAAD/
////////////AAABAAIAAwACAAEAAAD+//v/+//8//z//f/+///////9//3////9//7/
/v/+//7/AQABAAIAAgD+//3//f////3//f/8//z//v/+//7///8BAP////////7////+
//z//v/+//7/AAAAAAAAAAD+//7//v/+/wAAAAAAAAAAAgADAAMABAAGAAYABgAGAAUA
BAAEAAYACQALAA0AEAAQABAADgALAAgACAAIAAYACAAJAAsADAALAAsACwALAA0ADQAN
AA0ACwALAAkACAAIAAYABQADAAEAAAD//////v/9//z//P/7//v/+v/6//r/+//7//v/
/P/8//z//f/7//n/+f/7//v/+//7//z//P/8//3//f/8//7//v/8//j/9f/0//H/7//x
//f///8IABgAKAA1AEoAZwCAAJYAoACkAKwAqACSAHEASAAXAO7/3//c/9P/zf/N/8z/
z//U/9j/2f/b/9//5P/g/9f/2P/e/97/2//b/93/3P/Y/9r/3v/e/9z/3P/h/+P/3//e
/+T/5v/k/+b/7f/2//r/+v/9/wAAAgACAAIAAwAEAAQABAAGAAYABQAEAAQABQAGAAYA
BgAGAAYABgAHAAcABgAGAAgACAAHAAcABwAHAAgACAAIAAgACAAIAAgACwAMAAwACgAK
AAwADQANAAwADAAMAAwAEAAQABAAEAAPABEAEQAQABAAEAASABIAFAAVABUAFQAXABgA
GQAaABsAGwAcAB0AHwAhACMAJgAoACgAKAApACwALQAtAC4AMAAyADQANAA0ADQANQA1
ADkAOgA7ADwAPgA/AEEAPwA8ADsAOgA4ADgAOAA4ADgAMwAyADIAMQAxAC8ALQAsACsA
KQAoACcAJAAjACAAHwAfAB0AHAAbABoAGQAXABcAGQAXABYAFgAUABQAFAASABEAEQAR
AA8AEQARABEAEAAQAA8ADgAOAA8ADwAQABAAEAAQABAAEAAQABAAEAAPAA8ADwAQABAA
DgAUAA==
         </WaveFormData>
      </LeadData>
      <LeadData>
         <LeadByteCountTotal>10000</LeadByteCountTotal>
         <LeadTimeOffset>0</LeadTimeOffset>
         <LeadSampleCountTotal>5000</LeadSampleCountTotal>
         <LeadAmplitudeUnitsPerBit>4.88</LeadAmplitudeUnitsPerBit>
         <LeadAmplitudeUnits>¦ÌV</LeadAmplitudeUnits>
         <LeadHighLimit>2147483647</LeadHighLimit>
         <LeadLowLimit>268435456</LeadLowLimit>
         <LeadID>II</LeadID>
         <LeadOffsetFirstSample>0</LeadOffsetFirstSample>
         <FirstSampleBaseline>0</FirstSampleBaseline>
         <LeadSampleSize>2</LeadSampleSize>
         <LeadOff>FALSE</LeadOff>
         <BaselineSway>FALSE</BaselineSway>
         <ExcessiveACNoise>FALSE</ExcessiveACNoise>
         <MuscleNoise>FALSE</MuscleNoise>
         <LeadDataCRC32>896716075</LeadDataCRC32>
         <WaveFormData>
6v/q/+r/6v/r/+z/7f/u/+7/7v/u/+7/7//w//H/8v/x//D/7//u//D/8P/w//D/7v/u
/+7/7v/u/+7/7v/u//D/8P/w//D/8v/y//L/8v/w//D/8P/w/+7/7v/u/+7/7//w//H/
8v/0//T/9P/0//L/8v/y//L/9f/2//f/+P/2//b/9v/2//j/+P/4//j/+f/6//v//P/+
//7//v/+/wAAAAAAAAAAAgACAAIAAgADAAQABQAGAAYABgAGAAYABgAGAAYABgAIAAgA
CAAIAAgACAAIAAgABgAEAAIAAAACAAIAAgACAAEAAAD///7//f/8//v/+v/8//z//P/8
//r/+P/2//T/8v/y//L/8v/w//D/8P/w/+7/7v/u/+7/7P/s/+z/7P/t/+7/7//w/+7/
7v/u/+7/7P/s/+z/7P/t/+7/7//w/+7/7v/u/+7/7v/u/+7/7v/w//D/8P/w/+7/7v/u
/+7/8P/w//D/8P/w//D/8P/w/+7/7v/u/+7/8P/w//D/8P/y//L/8v/y//L/8v/y//L/
8v/y//L/8v/0//T/9P/0//P/8v/x//D/8P/w//D/8P/w//D/8P/w//D/8P/w//D/8v/y
//L/8v/w//D/8P/w/+7/7v/u/+7/7v/u/+7/7v/w//D/8P/w/+7/7v/u/+7/8P/w//D/
8P/u/+7/7v/u/+7/7v/u/+7/7v/u/+7/7v/u/+7/7v/u/+7/7v/u/+7/7P/s/+z/7P/u
/+7/7v/u/+3/7P/r/+r/7P/t/+7/7v/w//L/8//2//b/9//4//j/9v/4//j/+P/3//f/
+P/5//f/+P/4//j/9//2//P/8v/w//D/8P/u//H/8//0//b/9P/z/+//7P/q/+r/6//r
/+3/7f/s/+v/7f/v/+//7//v/+//7//v/+//7f/s/+v/6f/p/+j/6P/p/+n/6f/r/+v/
6//r/+z/7P/s/+z/7P/s/+z/6//r/+r/6v/q/+v/7P/s/+3/7//s/+//8v/0//T/8v/x
//H/7//v//H/8//z//X///8FAAEA+v/1/+f/zP+6/7T/sf+s/6X/p/+w/7n/vf/A/8T/
x//L/87/zv/S/9r/3P/a/9j/2P/X/9f/1v/W/9j/2//g/+L/4f/h/+H/4v/i/+T/6f/s
/+3/7f/t/+7/8f/z//b/9v/2//f//P8EAAIAAAD///7//f/9//3//f/9//3//f///wAA
AAD+//7//v/+//3//f/////////+//7//v8AAAAAAQABAP////////////8AAAAAAAAC
AAIAAgACAAMAAwACAAIABAAEAAQABQAHAAcABwAHAAcACAAJAAkACgAKAAoACgAKAAwA
DQANAA8AEAARABEAEAAQABEAEwATABMAFAAUABYAFgAWABYAGQAZABkAGQAaABoAGgAb
AB0AHgAeAB4AHgAgACAAHgAeAB4AHgAeABoAGgAaABoAGwAYABgAGAAWABUAEwASABQA
FAATABIADwAPAA0ADQAMAAsACgAKAAgABwAGAAYACAAGAAYABgAGAAYABgAFAAMAAwAC
AAIAAgABAAEAAQACAAMABAAFAAQAAwADAAIAAgACAAIAAwADAAIAAgACAAIAAwADAAMA
BAAEAAQABQAFAAQABAAEAAIABAAEAAQABgAGAAYABgAGAAYABgAGAAQABQAFAAQABAAE
AAQABAAEAAQABgAGAAgABwAHAAcABgAGAAcABwAHAAYABQAFAAUABQAHAAcABgAEAAYA
BgAGAAYABgAGAAYABgAGAAYACAAIAAgABwAHAAcABQAFAAcABwAGAAUABwAHAAgACAAG
AAYABQAFAAUABgAGAAYAAwADAAMABAAFAAYABQAGAAYABwAHAAcABgAFAAMAAgAEAAYA
BgAFAAUABAAEAAQABAAEAAMABAAEAAQABwAJAA0AEAARABIAEgASABIAEgASABAADwAP
AA8ADwAQABAAEAAPAA4ACwAKAAoADAAMAAoACgAKAAkACQAIAAcAAwAAAAAAAAABAAEA
AQADAAIAAQABAAMAAwADAAMAAwADAAMAAwABAAAA//////3//P/8//v//P/9/wAAAQAB
AAEAAgACAAAAAAAAAAAA/v/9//3//v8AAAAAAQABAAQABgAFAAAAAQAIAAoACAAGAAUA
AwADAAMAAQADAAEA//8HABEAEQAIAP//+f/k/87/xP+//7j/s/+x/7r/xf/J/8z/0v/X
/9f/3P/i/+j/7P/q/+b/5P/m/+X/5//o/+b/6P/r/+z/7P/v//H/8f/u/+7/8P/z//b/
9//5//v//P/9////AgAEAAIAAwAGAAgABAACAAMABAAFAAcABQAFAAUABQAEAAcACQAK
AAgACAAIAAgABQAFAAcABwAHAAYABgAGAAcACAAKAAsACAAHAAYABQAHAAgACAAIAAgA
CAAIAAgABwAHAAYABgAKAAoACgALAA0ADQANAA0ACwAMAA0ADQAOAA4ADgAOABAAEgAT
ABMAEQASABMAEwASABIAEwAVABYAFwAZABoAGgAaABoAGgAbABsAGwAbAB0AHgAfACEA
IAAgAB8AHgAeACAAIAAeACAAIAAgACAAHgAeAB4AHgAdABoAGgAaABoAGQAXABYAFgAW
ABUAFAAVABUAEwATABIAEQAQABAAEAAPAA4ADgAMAAoACgAKAAwADAAMAAsACwALAAoA
CgAIAAcABwAHAAcABwAHAAcABwAHAAgACAAIAAgACAAJAAkACAAIAAgACAAJAAkACQAK
AAoACgALAAkACAAIAAgACAAKAAoACgAKAAoACgAKAAoACgAKAAoACgALAAsACgAMAAwA
DAAMAAwADAAOAA4ADAALAAsACwAMAAwADQANAAsACgAJAAkACwALAA0ADQAMAAoADAAM
AAwADAAMAAwADAAMAAwADAAKAAoACgAJAAsACwAJAAkACQAJAAgABwAJAAkACgAKAAgA
CAAHAAcACQAKAAoACgAJAAkACQAKAAkACAAFAAQABQAHAAgACQAHAAcABgAGAAgACgAK
AAkACQAKAAoACgAIAAgABwAGAAYABgAIAAgACAAIAAkACgAKAAoACwALAA0ADgAQABIA
EwAUABYAFgAWABQAFQAVABUAFQAVABQAEwARABAADQAMAAwADAAMAAoACgALAAsADAAM
AAsABwAEAAQABAAFAAUABQAFAAQAAwADAAcABwAHAAcABQAFAAUABQADAAIAAQABAAMA
AgACAAEAAQABAAMAAwADAAMABAAEAAIAAgACAAIAAwADAAQABgAFAAQABAADAAQAAAD9
/wAACQAMAAwADgAOAAsACQAFAAUABwAJAAUAAQAFAA8ADwAIAP//+f/q/9L/xP+//77/
uf+3/7z/w//H/8z/1P/b/9//4v/o/+7/8P/s/+z/7v/u/+v/6//u//D/7v/t//L/9P/z
//X/9//2//b/9v/1//j/+//7//3//v///wEABgAIAAgACQAIAAQABgAMAAoACgAKAAsA
CQAJAAkACQAHAAkACgAKAAgACAAIAAgACAAJAAwADQALAAoACgAKAAoACgALAAsACwAL
AAsACwANAA4ADgAOAA4ADgAOAA4ADQANAAwADAAQABAAEAARAA8ADwAPAA8AEQASABMA
EwASABIAEgASABIAFAAVABUAFQAWABcAFwAWABYAFwAZABsAGwAcABwAHAAcABwAHAAh
ACEAIQAhACAAIAAgACEAIQAiACIAIgAiACQAJAAiACIAIgAiACIAHgAeAB4AHgAeABwA
HQAeABwAGwAZABgAGgAaABkAGAAXABcAFQAVABQAEwASABIAEgARABAAEAAQAA4ADgAO
AAwADAAMAAsACwALAAoACgAMAAsACwALAAsACwALAAsACwALAAwADAAIAAgACAAJAAkA
CAAIAAgACgALAAsACwAIAAgACAAJAAsACgAKAAoADAAOAA4ADgAMAAwADAAMAAwADAAM
AAwADAANAA0ADAAMAAwADAAMAAwADAAOAA4ADAALAAsACwALAAwADgAPAA0ADAALAAsA
CwALAA0ADQAMAAoADAAMAAoACgAKAAoACgAKAAoACgALAAwADQANAAsACwAJAAkACwAL
AAoACQAJAAkACgAKAAgACAAHAAcACQAKAAoACgAIAAcABgAGAAkACgAJAAoACQAJAAgA
BwAHAAcABgAGAAQABgAGAAUAAwAEAAQABAAHAAgACAAIAAYABgAGAAYACwAKAAkACAAH
AAYABwAIAAgACAAKAAsADgAQABEAEgASABIAFAAUABQAEgAQAA8ADgANAA4ADgAOAA0A
DQALAAsADAAKAAoACAAIAAoACwANAA4ACwAHAAQABAADAAMAAgABAAIAAgACAAMABwAH
AAcABwAEAAMAAgABAAAAAAAAAAEA///+//7//f/9//3///////////8AAAAAAAAAAAAA
AAACAAEAAQACAAIAAgADAAMAAAD+/wEABgAHAAgACgAKAAgABwAFAAMABQAHAAcAAwAD
AAkADQAHAAIA/f/3/+D/zP/E/8H/vv+7/73/yP/T/9X/1v/a/9//4f/k/+r/7P/u//T/
9P/w/+7/7f/t/+7/7v/w/+3/7v/0//f/9f/z//L/8v/0//n/+v/9////AQD+//3/AQAG
AAoADAAJAAgACgAIAAoADAAMAAwADQANAA0ADQANAAsADQAOAA4ADAAMAAwADAAMAA0A
EAARABAADgANAAwADAAMAA0ADQAPAA8ADwAPAA8AEAAQABAADgAOAA4ADgARABEAEAAQ
ABAAEAAQABEAEgATABQAFQAXABgAGQAZABoAGgAaABoAGgAcAB0AHQAfACAAIQAhACQA
JAAlACcAJgAlACUAJAAoACgAKAAoAC0ALQAtAC0ALQAsACsAKwAtAC4ALgAuACwALgAu
ACwALwAwADEAMgAuAC4ALgAuAC8ALAAsACwALAArACkAKAAoACgAJwAmACYAJwAmACcA
JAAjACIAIgAiACEAIAAgACAAHgAeAB4AIAAgACAAHwAfAB8AHgAeAB4AHQAdAB0AGwAb
ABsAGwAcAB0AHwAgABwAHAAcAB0AGwAaABoAGgAcAB0AHQAdABwAHAAcAB0AHQAcABwA
HAAeACAAIAAgACAAIAAgACAAIAAgACAAIAAgACEAIQAgACIAIgAiACIAIAAgACIAIgAi
ACEAIQAhACAAIAAhACEAIwAiACEAIQAhACEAIwAjACIAIAAiACIAIAAgACAAIAAeAB4A
HgAeAB4AHgAeAB0AHwAfAB0AHQAfAB8AHgAdAB0AHQAeAB4AHgAeAB0AHQAcABwAGwAa
ABoAGwAcAB4AHgAeABwAHAAcAB0AHQAdABsAGwAaABoAGgAcABwAGwAZABoAGgAaABoA
GgAZABgAGgAaABoAGgAbABoAGQAYABYAFgAWABYAFwAYABgAGAAaABsAHgAgACMAJAAk
ACQAJgAmACYAJAAjACMAIwAjACQAJAAkACMAJAAhACAAIAAeAB4AHAAcABsAGwAcABwA
GwAXABQAFAAVABcAGAAZABgAFgAUABMAFQAVABUAFQAVABUAFQAVABUAFAATABMAEwAS
ABIAEQAQAA8AEAAPAA8ADwAQABAAEQASABMAFAATABEAEAAQABEAEgAUABUAEgAOABMA
FgAVABgAHAAaABQAEQARABMAFQAVABUAFQAXAB8AJQAlACAAFwANAPz/5P/W/9P/zv/J
/8f/zP/V/9v/3v/i/+f/5//o/+7/8v/0//b/9v/0//b/9f/1//j/8v/y//n//P/6//3/
//////7//v/+/////v/9/wkAEwAOAAsADwASABAAEgAVABQAFAAWABYAFAAUABQAFQAV
ABUAFQAVABMAFQAWABYAGAAYABgAGAAXABcAGQAZABkAGAAYABgAFgAWABcAFwAXABcA
FwAXABcAGAAYABgAGAAYABgAGAAZABkAGAAYABgAGAAYABkAGwAbABsAGwAZABoAGwAb
ABwAHAAcABwAHgAgACEAIQAhACIAIwAjACIAIgAjACUAIwAjACQAJAAnACgAKQAqAC0A
LQAtAC0ALAAsACwALQAtAC4ALgAuADAAMgAyADAALwAuAC0ALAArACwALQAuAC0AKgAq
ACoAKgApACcAJgAkACQAIwAiACEAIQAfAB8AHgAdABwAHAAbABkAFwAWABcAFgAXABgA
FgAWABYAFQAVABUAFAAUABIAEQARABEAEQARABEAEQASABMAFQAWABIAEgASABMAEwAS
ABIAEgASABMAEwATABAAEAAQABEAEwASABIAEgAUABYAFgAWABQAFAAUABQAFAAUABQA
FAAUABUAFQAUABQAFAAUABQAFgAWABgAGAAVABMAEgARABMAFAAWABcAFQAUABMAEwAR
ABEAEwATABMAEgAVABYAFQAUABMAEgASABIAEgASABIAEgASABEAEQARAA8ADwARABEA
EAAPAA0ADQAOAA4AEAAQAA8ADwANAA4ADgAOAA4ADwAQABIAEAAQAA4ADgAMAA0ADQAN
AA0ADQAMAAwADAAOAA4ADQALAAwADAAMAA4ADgANAAwADAAMAAwADAAMAAwACwAMAAwA
DAAOAA8AEgAUABcAGAAYABgAGgAaABoAGAAWABUAFAATABUAFgAXABcAFAARABAAEAAQ
ABAADgAOAA8ADwAQABAADwALAAgACAAGAAcABwAHAAcABgAFAAUACQAJAAkACQAHAAcA
BwAHAAMAAgABAAEAAwACAAIAAQABAAEAAwADAAEAAQACAAIAAAAAAAAAAAACAAEAAQAC
AAQABAAFAAUA/v/8/wUACgAHAAQABgAKAAYAAwABAAMAAwADAAEAAwAHAAsADQAJAAIA
+f/p/9L/xP++/7v/tv+v/7X/wP/L/8//0P/U/9n/3f/g/+D/5v/q/+b/5P/k/+L/4//l
/+T/5P/o/+f/6v/u/+3/7f/v/+r/6v/y//X/8v/1//n/+f/2//3/AQAAAP7//v////7/
/v8AAAIAAAAAAAAAAQABAAEAAQABAAEAAwAEAAQAAgACAAIAAgD/////AQABAAMAAgAC
AAIAAAAAAAEAAQADAAMAAwADAAMABAAEAAQAAgACAAIAAgAFAAUABAAEAAQABAAEAAUA
BQAFAAUABQADAAQABQAFAAgACAAIAAgACAAKAAsACwAJAAoACwALAAwADAANAA8ADQAN
AA4ADgASABIAEgASABcAFwAXABcAFgAWABYAFwAXABgAGAAYABYAGAAYABYAFgAWABYA
FgAWABYAFgAWABMAEAAQABAAEAAPAA0ADAAMAAwACwAKAAcABwAFAAUABgAFAAQABAAE
AAMAAgACAAIAAAAAAAAA/v/+//7//f/9//3//P/8//z/+//7//v/+//7//v/+//7//v/
/P/8//j/+P/4//n/+v/6//v//P/6//v/+//7//r/+v/6//v/+//6//r/+v/6//z//P/8
//z//P/8//z/+v/6//r/+v/8//3//f/8//z//P/8//z/+v/6//z//P/+//3//f/9//r/
+v/7//v//f/8//v/+//6//n/+v/5//r/+P/6//r/+v/6//r/+v/6//r/+v/6//j/+P/4
//f/9//3//X/9f/3//f/9v/1//f/9//4//j/+P/4//f/9//1//b/9v/2//f/9//3//j/
9v/2//T/9P/2//f/9//3//n/+f/4//j/9v/4//j/9//3//j/+P/4//T/9v/3//b/9P/0
//T/9P/1//b/9v/2//j/+f/8//7///8AAAAAAAACAAIAAgAAAP//////////AgACAAIA
AQAAAP3//P/8//v/+v/3//b/+f/5//r/+v/5//X/8v/y//T/9f/1//X/8//y//H/8f/1
//X/9f/1//X/9f/1//X/8f/w/+//7//w//D/8f/x/+7/7f/u/+3/7v/v//H/8v/w//D/
8P/w//D/7//v//D/8v/y//P/8//w//L/8//0//H/9v/+//z/9P/1//n/9//1//P/7//t
/+//8//5//3/+P/v/+X/2P/E/7T/r/+q/6f/p/+u/7P/uf/A/8T/x//P/9T/1P/W/97/
3v/c/9z/3P/b/93/3P/a/9z/4f/g/9z/3//l/+f/5P/k/+T/4//k/+f/7f/v//L/7f/r
//L/9v/0//P/9v/4//b/9v/0//T/9P/1//P/8//z//P/8v/1//f/+P/2//b/9v/2//X/
9f/3//f/9f/0//T/9P/2//b/9//3//f/9//3//f/9f/2//b/9v/4//j/+P/4//n/+f/4
//j/+P/4//j/+f/7//v/+//7//v//P/9//3//P/8//z//P/8//7/////////AAABAAEA
AgACAAMABQADAAMABAAEAAgACAAIAAgACQAJAAkACQAKAAoACgALAAsADAAMAAwADAAO
AA4ADAAOAA4ADgAOAAoACgAKAAoACwAIAAgACAAIAAcABQAEAAQABAADAAIAAwADAAEA
AQACAAEAAAAAAP7//f/8//z//P/6//r/+v/6//r/+v/5//f/9//2//b/9P/z//P/8//0
//X/9v/3//f/9//4//j/9v/2//b/9//3//b/9v/2//b/9//3//f/9v/2//b/9//3//b/
9v/2//b/+P/4//j/9v/2//b/9v/2//b/9v/2//f/+f/6//r/+v/6//r/+v/6//r//P/8
//v/+f/4//f/9P/0//X/9f/2//b/9v/3//X/9f/3//f/9P/y//T/9P/0//T/9P/0//T/
9P/0//T/8v/y//L/8f/y//P/8v/z//X/9f/0//P/8//z//T/9P/y//L/8f/x//P/9P/0
//T/8f/x//H/8v/y//L/8P/w//D/8f/x//H/8f/x//D/8P/u//D/8P/v//H/8v/y//L/
9P/0//P/8v/y//L/8v/y/+//8P/y//H/8P/v/+7/8f/y//L/8v/y//P/9v/4//v//P/8
//z//P/8//z/+v/5//n/+f/5//r/+v/6//n/+f/3//f/+P/4//j/9v/2//b/9f/1//T/
8//v/+z/7P/u/+//7//v/+//7v/t/+3/7f/t/+3/7f/t/+3/7f/t/+v/6v/p/+n/6f/o
/+j/5//n/+f/6f/p/+f/5//o/+j/6P/o/+j/6P/q/+n/6f/q/+j/6P/p/+n/7P/s/+v/
7P/t/+7/8P/y//L/8//x/+3/6//t/+3/6//p/+//9//1/+7/5f/b/8z/tv+s/6n/qP+l
/6f/rv+3/7v/vv/E/8f/yf/O/9L/1v/W/9b/1v/U/9L/0//R/9D/1P/W/9f/2P/c/+H/
3f/b/9z/3P/c/9v/3v/j/+P/4//o/+n/5//q/+7/8P/x//D/7v/u/+7/8P/w//D/8f/v
/+//7//v/+3/7//w//D/8P/w//D/8P/v/+//8f/x//H/8P/w//D/8v/y//P/8//x//H/
8f/x//P/9P/0//T/8v/y//L/8v/1//X/9P/0//b/9v/2//f/9f/1//X/9f/3//j/+f/5
//r/+v/6//r/+f/6//r/+f/7//z//f/9//7//v///wEAAwADAAQABAAGAAYABgAGAAcA
BwAHAAcACAAIAAgACQAJAAoACgAKAAoADAAMAAoACwAMAA0ADgAKAAoACgAKAAcABAAE
AAQABAADAAEAAAABAAIAAgACAAAA///8//v/+v/5//j/+P/5//n/+f/6//r/+P/4//j/
9v/2//b/9f/3//f/9v/2//b/9f/1//X/8//z//P/8//1//X/9v/2//L/8v/y//P/8//y
//L/8v/0//X/9f/1//b/9v/2//f/9f/0//T/9P/0//b/9v/2//f/+P/5//r/+P/4//j/
+P/2//f/9//2//f/+P/5//r/+f/4//n/+P/6//n/+f/5//b/9v/3//f/+f/4//f/9//5
//n/+//7//j/9v/4//j/+P/4//j/+P/4//j/+P/4//j/+P/4//f/9//3//X/9f/4//n/
+f/5//f/9//4//j/9v/2//X/9f/z//T/9P/0//X/9f/1//b/9v/2//T/9P/0//X/9f/1
//f/9//2//b/9v/4//j/9//z//D/9v/4//j/+P/4//j/+P/3//b/+v/7//7/AAAAAAAA
///+/wAAAAAAAP7//f/9//3//f8AAAAAAAD///7/+//6//r/+P/4//b/9v/3//f/+P/4
//n/9f/y//L/9P/1//X/9f/y//D/7v/t//D/8f/y//P/8//z//P/8//v/+7/7f/t/+3/
7P/s/+v/7P/t//D/8f/w/+//7//u//D/8P/w//D/8P/v/+//8P/u/+7/7//v/+7/7v/x
//L/8//2//j/+P/4//P/7//v//H/8//z//P/9////wEA///4//H/5f/O/7j/sv+v/6z/
pf+n/7D/u/+//8D/xP/L/83/zv/Q/9b/1v/W/9b/1P/W/9n/1//Y/9r/3P/Z/9r/3P/d
/93/3f/e/97/4P/j/+T/5f/n/+v/7v/v/+//8v/0//T/9f/4//z/+P/2//j/+P/4//n/
+//7//v/+//3//n/+v/6//r/+v/6//r/9//3//n/+f/5//j/+P/4//n/+v/8//3/////
///////9//7//v/+//7//v/+//7///////7//v/+//7//v////////////////8AAAEA
AQACAAIAAgACAAQABgAHAAcABwAIAAkACQAKAAoACwANAA0ADQAOAA4AEAAQABAAEAAR
ABEAEQARABUAFgAXABkAGQAaABoAGgAaABwAHAAaABkAGAAXABYAFgAWABYAFgAXABQA
FAAUABQAEwARABAADQAMAAoACAAIAAkACAAJAAgABwAGAAYABAADAAIAAgACAAAAAAAA
AAEAAgADAAMAAgABAP///v8AAP///////////////////v/9//3//P/9//7///8BAAAA
/v/9//z//f///wAAAQAAAAAAAAABAAEAAAAAAAAA/v8AAAAAAAAAAAAAAAAAAAEAAgAD
AAQAAgADAAMAAgACAAIAAgACAAMABAAHAAgABwAFAAQAAwADAAQABgAHAAcABgAFAAUA
BwAHAAkACQAGAAQABgAGAAQABAAEAAQABAAEAAQABAADAAIAAQD//wEAAQD/////BAAF
AAUABQAEAAMAAwACAAMABAAEAAUABAAEAAMAAgADAAMAAwAEAAQABAACAAIAAgADAAMA
AwAFAAMAAAABAAIAAwAEAAUABgAGAAYACgALAA4AEAAPABAAEAAQABEAEAAPAAwACwAL
AAsACwAMAAwADAALAAgABQAEAAQABgAGAAQABAAHAAcACAAIAAUAAQD+//7/AAABAAEA
AQD///7//f/9/wEAAQABAAEA///////////7//r/+f/5//v/+v/6//n/+//7//3//f/9
//3//v/+//z//P/8//z//////wAAAgABAAAAAAD///7//v///wAAAQACAAQABgACAP//
AQAFAAcABwABAAEACwAVABMACQAAAPf/4//K/7z/uP+z/7T/sf+x/77/x//H/8r/0P/V
/9f/2v/e/+D/4P/i/+T/4v/g/9//3//g/+D/4v/n/+z/6P/r/+//7//u/+z/7P/x//T/
9f/3//n/9v/5//3//v8CAAIAAQAEAAQAAAAEAAQABAAEAAUAAwADAAMAAwADAAUABgAG
AAgACAAIAAgABQAFAAcABwAHAAYABgAGAAYABgAHAAcABQAFAAUABQAFAAYABgAGAAgA
CAAIAAgACQAJAAgACAAIAAgACAAJAAsACwALAAsACQAKAAsACwAMAAwADAAMAA4AEAAR
ABEAEQASABMAEwAUABQAFQAXABUAFQAWABYAGgAaABoAGgAbABsAGwAbAB4AHgAeAB8A
HwAgACAAIAAeACAAIAAeABwAHAAcABwAGAAYABgAGAAYABYAFwAYABYAFQATABIAEAAQ
AA8ADgAPAA8ADQANAAoACQAIAAgACgAJAAgACAAGAAQABAAEAAIAAgACAAEAAwADAAIA
AgAAAP///////wEAAQABAAEA/////wAAAAD+//7//v///wEAAAAAAAAA//////7//f//
/wAAAQADAAIAAAD///7/AAACAAIAAgAEAAQABAAEAAMAAgABAAAAAQADAAQABAAEAAQA
BAAEAAQABAAGAAYABAADAAMAAwACAAIAAwADAAQABAAEAAUAAwADAAUABQAEAAIABAAE
AAQABAAEAAQABgAGAAYABgAEAAQABAADAAMAAwABAAEABQAFAAQAAwADAAMABAAEAAIA
AgABAAEAAwAEAAQABAABAAEAAQACAAQABAACAAIAAAABAAEAAQACAAMAAwAEAAMABAAD
AAEAAQAEAAYABQAEAAMAAgABAAIAAgACAAQABQAIAAoADQAOAA4ADgASABIAEgAQAA4A
DQAMAAsADQAOAA8ADwAOAAsACgAKAAgACAAGAAYACQAJAAoACgAHAAMAAAAAAAAAAQAB
AAEAAQAAAP////8BAAEAAQABAAEAAQABAAEAAQAAAP/////+//z/+//5//v/+//9//3/
/f/9//7//v/8//z//P/8//7//f/9//7/AAAAAAEAAQACAP7////+/wEABgAKAAgABgAD
AAMAAQABAAEAAwABAP3/BQALAA0ABgD5//H/6P/Q/8D/vf+2/63/r/+2/73/w//I/8r/
0//b/9z/3v/k/+r/7P/o/+T/6P/r/+f/5P/m/+j/6f/q/+7/8//x/+3/7P/w//T/8//0
//n/+//5//j//f8BAAAAAgAEAAUACAAGAAYACAAGAAYABgAHAAkACQAJAAkABQAHAAgA
CAAIAAgACAAIAAkACQALAAsACQAIAAgACAAKAAoACwALAAkACQAJAAkACwAMAAwADAAM
AAwADAAMAA0ADQAMAAwADAAMAAwADQAPAA8ADwAPAA8AEAARABEAEgASABIAEgASABQA
FQAVABUAFgAXABcAGAAYABkAGwAbABsAHAAcAB4AHgAeAB4AIQAhACEAIQAiACIAIgAj
ACUAJgAmACYAJgAoACgAJgAjACIAIQAgACAAIAAgACAAIQAeAB4AHgAeAB0AGwAaABgA
GAAXABYAFQAVABMAEwAUABMAEgASABIAEQAQABAAEgAQABAAEAAPAA4ADQALAAkACQAI
AAgACQAJAAoACwAKAAkACAAHAAkACQAKAAoACAAIAAgACQAJAAgACAAIAAgACQAJAAkA
BgAKAA==
         </WaveFormData>
      </LeadData>
      <LeadData>
         <LeadByteCountTotal>10000</LeadByteCountTotal>
         <LeadTimeOffset>0</LeadTimeOffset>
         <LeadSampleCountTotal>5000</LeadSampleCountTotal>
         <LeadAmplitudeUnitsPerBit>4.88</LeadAmplitudeUnitsPerBit>
         <LeadAmplitudeUnits>¦ÌV</LeadAmplitudeUnits>
         <LeadHighLimit>2147483647</LeadHighLimit>
         <LeadLowLimit>268435456</LeadLowLimit>
         <LeadID>V1</LeadID>
         <LeadOffsetFirstSample>0</LeadOffsetFirstSample>
         <FirstSampleBaseline>0</FirstSampleBaseline>
         <LeadSampleSize>2</LeadSampleSize>
         <LeadOff>FALSE</LeadOff>
         <BaselineSway>FALSE</BaselineSway>
         <ExcessiveACNoise>FALSE</ExcessiveACNoise>
         <MuscleNoise>FALSE</MuscleNoise>
         <LeadDataCRC32>3981010745</LeadDataCRC32>
         <WaveFormData>
IAAgACAAIAAcABgAFAAQAAwACgAIAAYAAwACAAEAAAAAAAAAAAAAAP7//v/+//7/AAAA
AAAAAAD+//7//v/+//7//v/+//7//P/8//z//P/8//z//P/8//z//P/8//z/+//6//n/
+P/2//b/9v/2//b/9v/2//b/8//y//H/8P/u/+7/7v/u/+z/7P/s/+z/6//q/+n/6P/m
/+T/4v/g/9//3v/d/9z/2v/a/9r/2v/Y/9b/1P/S/8//zv/N/8z/zP/M/8z/zP/M/8z/
zP/M/83/zv/P/9D/0v/S/9L/0v/V/9b/1//Y/9v/3P/d/97/4f/i/+P/5P/n/+j/6f/q
/+3/7v/v//D/8f/y//P/9P/1//b/9//4//r/+v/6//r//P/8//z//P/8//z//P/8//r/
+v/6//r//P/8//z//P/8//z//P/8//z//P/8//z/+v/6//r/+v/6//r/+v/6//r/+v/6
//r/+v/6//r/+v/8//z//P/8//z//P/8//z/+v/6//r/+v/5//j/9//2//j/+P/4//j/
+P/4//j/+P/4//j/+P/4//r/+v/6//r/+v/6//r/+v/6//r/+v/6//j/+P/4//j/9v/2
//b/9v/3//j/+f/6//z//P/8//z/+v/6//r/+v/6//r/+v/6//r/+v/6//r/+v/6//r/
+v/5//j/9//2//j/+P/4//j/+P/4//j/+P/4//j/+P/4//r/+v/6//r/+P/4//j/+P/2
//b/9v/2//f/+P/5//r/+P/4//n/+f/3//f/+f/5//v/+//7//v/+v/6//v/+//8//v/
+v/3//T/8v/w/+3/6v/n/+T/4//l/+b/5v/m/+X/5f/k/+T/5v/l/+X/5f/l/+b/5//o
/+n/6v/s/+//7//w//D/8P/v//D/8f/z//X/9f/1//b/+P/3//f/9//2//b/9v/2//f/
9//3//f/9//3//f/9//1//X/9f/1//f/+P/4//j/+P/4//j/+P/6//7/AAACAAUABQAD
AP7/9//y/+n/4f/a/8//vv+z/67/qP+j/6f/tP/D/9L/4v/x//z/BQANABUAGwAgACUA
KgA0AEEASwBQAFMAWABcAF4AYQBkAGcAagBtAG0AcwB4AHwAewB/AIEAgAB/AHwAdgBt
AGAAVQBJADsALQAhABgAEgAMAAgABgACAP7//P/4//f/9v/1//L/8f/w//D/8f/x//H/
8f/w//D/8f/x/+//7//t/+3/7f/t/+v/6//r/+z/7P/s/+3/7f/t/+3/7P/s/+v/6//r
/+v/6f/p/+n/6f/p/+n/5f/l/+X/5f/k/+T/5f/l/+T/4v/h/+D/4P/f/9//3//f/93/
3P/b/9j/2P/X/9b/0//S/9H/0f/Q/8//zf/L/8r/yv/I/8f/xv/F/8T/w//E/8P/wv/C
/8D/v/++/77/vf++/77/vv/A/8D/wP/B/8H/w//F/8f/yv/M/8z/z//O/9H/0f/S/9T/
1v/Y/9n/2//d/97/3//g/+P/5P/l/+T/5f/m/+f/6v/q/+r/7P/t/+7/7v/t/+3/7f/v
/+//8f/x//H/8f/x//H/8v/z//H/8f/x//H/8f/w//D/8P/w//H/8v/y//P/8f/z//P/
8f/x//D/8P/y//H/8f/v/+//8P/w//D/7//v/+//7//v/+//7//u/+7/7v/u/+7/7v/u
/+7/7v/v/+//7//v/+3/7f/t/+3/7f/t/+z/7P/u/+7/7v/u/+7/7v/u/+//7f/t/+3/
7f/v/+//8P/w//H/8P/v/+//8P/w//D/8f/w/+//7v/t/+7/7v/v/+//7//v/+//7v/u
/+7/7v/u//D/8P/v/+//7//v/+//7v/w//D/8P/w//D/8P/w//L/8P/w//D/8P/w//D/
8f/y//H/8P/u/+7/7v/u/+7/7//v/+//8P/z//T/9f/z//P/8//0//L/8//z//L/8f/w
/+3/7P/q/+j/5f/i/+H/3v/d/93/4P/g/+D/4f/h/+D/4P/g/93/3f/d/9//4v/j/+T/
5P/k/+X/5//o/+r/6//s/+3/8P/x//P/8//x//H/8v/y/+//7//v//D/8P/w//D/8f/z
//P/8//z//P/8//z//P/8//z//P/8//0//T/9P/0//b/9P/0//j//P/8//7/AQABAP//
/P/3//L/7f/l/97/1f/I/7n/sP+u/6v/q/+0/8H/zv/c/+v/+v8DAAkAEQAZACAAJwAu
ADQAPQBJAFIAVwBcAGIAYgBlAGgAawBwAHMAdwB7AIAAgACDAIUAhwCGAIEAfAB4AG0A
YABVAEUAMwAlAB0AFgASAA4ACgAIAAQA/v/6//r/+f/4//f/+P/3//b/9v/z//P/8//z
//L/8v/z//P/8//z//H/8f/z//P/8f/x/+//8P/w//D/7//v/+//7//w//D/7//v//H/
8f/v/+//7f/t/+3/7f/t/+3/7f/t/+n/6P/o/+f/6f/o/+j/6P/m/+X/5f/l/+X/4//i
/+H/3v/e/93/3P/b/9r/2f/Z/9f/1//W/9X/0v/S/9D/z//M/8v/yv/J/8r/yf/I/8j/
yP/H/8b/xv/F/8b/xv/G/8j/yP/I/8n/yf/L/83/z//Q/9L/0v/V/9j/2//b/9z/3P/e
/+D/4f/j/+X/5v/n/+j/6//s/+3/8P/x//L/8//y//L/8v/0//X/9v/2//X/9f/1//f/
9//5//n/+f/5//n/+f/6//v/+//7//v/+//7//r/+v/6//j/+f/6//r/+f/3//n/+f/7
//v/+v/6//z/+//7//n/+f/6//r/+v/5//n/+f/5//n/+f/5//j/9v/2//b/9v/3//j/
+f/6//n/+f/5//n/9//3//f/9//3//f/9v/2//b/9v/2//b/9v/2//b/9//1//X/9f/1
//f/9//4//j/+f/4//f/9//2//b/9v/3//f/9//3//f/+P/4//n/+f/5//n/+f/4//j/
+P/4//j/+P/4//f/9//3//f/9//2//j/+P/4//j/9v/2//b/+P/4//j/+P/4//n/+P/4
//j/+f/5//n/+v/4//j/+f/5//j/+P/2//b/9v/2//b/9//3//f/+f/7//v/+//7//v/
+//8//z//f/9//z/+//6//f/9v/2//T/8f/u/+n/5v/l/+X/5v/m/+b/5//n/+b/5v/m
/+X/5f/l/+f/6P/p/+r/6v/q/+v/7f/u//D/8f/y//P/9P/1//f/9//5//n/+v/6//f/
9//3//j/+P/4//j/+f/7//v/+//7//v/+//7//v/+f/5//n/+f/6//r/+v/6//z/+v/6
//z/AAACAAQABwAJAAcABgABAPz/8//t/+b/3//S/8P/uP+2/7P/q/+y/8P/0v/e/+3/
/v8LABEAGwAjACgALQA0ADwAQwBPAFoAYQBkAGoAbgBxAHAAcwB4AH0AfQB/AIYAigCL
AI8AkQCQAI0AiACCAHcAagBbAE0APQAxACUAIAAaABQAEAAOAAoABAACAAIAAQAAAP//
/v/9//z//P/7//v/+//7//j/+P/5//n/+//7//n/+f/5//n/9//3//n/+v/6//r/+f/5
//n/+f/5//j/9v/1//b/9//2//f/9//3//f/9//1//X/9f/1//P/8v/y//H/8//y//L/
8v/x/+//7v/t/+3/6//q/+n/6P/o/+f/5v/j/+L/4f/h/+D/3//d/9v/2v/a/9j/1//W
/9X/1P/T/9L/0f/Q/9D/0P/P/87/zv/N/87/zv/O/87/zv/O/8//zf/P/9H/0//U/9b/
1v/Z/9r/3f/d/97/4v/k/+b/5//n/+n/6v/r/+r/7f/u/+//8v/z//T/9f/0//T/9P/2
//n/+v/6//n/+f/5//v/+//7//v/+//7//3//f/+/////f/9//3//f////7//v/+//7/
//8AAAAA/f/7//3//f/9//3//P/8//7//f/9//v//f/+//7//v/9//3//f/9//v/+//7
//r/+v/6//r/+v/6//r/+v/6//n/+f/5//n/+f/5//n/+f/6//v/+//8//r/+v/6//r/
+P/4//j/+f/7//v/+//7//n/+f/6//r/+v/6//r/+//6//r/+v/7//3//f/9//3/+v/6
//v/+//7//v/+//6//r/+v/6//r/+v/6//n/+f/7//v/+//6//z//P/8//z/+//6//n/
+v/4//j/+P/4//j/+P/5//r/+f/5//n/+v/4//j/+f/5//r/+f/5//r/+v/6//r/+v/6
//r/+v/7//v/+//5//v/+//7//3//f/9//7//v///////v/7//r/9//2//b/9P/x/+7/
6f/m/+X/5f/m/+b/5v/n/+X/5P/k/+T/5P/l/+b/6f/q/+v/7P/s/+r/6//t/+7/8P/x
//L/8//2//f/+f/5//f/9//4//j/+f/5//n/+v/6//r/+v/7//r/+f/4//f/+P/5//r/
+//5//n/+f/5//z//P/8//z/+v/6//r//v8CAAIABgAHAAsACQAEAP//+v/x/+v/5P/Z
/8j/u/+2/7L/qf+p/7j/x//U/+L/8/8EAAsAEQAZAB8AJgAtADIAOABBAE0AVgBdAGQA
aABoAGkAagBvAHIAdQB3AH0AgACCAIMAhwCHAIQAhQCCAHoAcQBkAFcASQA7ADEAJwAe
ABgAFAAOAAgABgAEAAIA/v/9//z/+//6//n/+P/4//f/9//3//f/9v/2//f/9//3//f/
9f/1//f/9//1//X/9f/2//b/9v/z//P/8//z//b/9v/1//X/8//z//H/8f/x//H/8f/x
/+//7//v/+//7//u/+7/7f/t/+z/7P/s/+r/6f/p/+n/6//p/+j/5//i/+L/4f/g/+H/
4P/f/9//3v/d/9v/2f/W/9b/1P/T/9L/0f/Q/8//z//P/8//0P/O/83/zP/M/8v/zP/M
/8z/zP/M/8z/zf/L/83/z//R/9T/1v/W/9n/2P/b/9v/3P/g/+L/5P/l/+X/5//o/+n/
7P/v//D/8f/y//P/9P/1//b/9v/2//j/+f/6//r/+f/7//v//f/9//v/+//7//v/+//7
//z//f/9//3//f/9/////v/+//7//v///wAAAAD///3///////3//f/8//z//v/9//3/
+//9//7//v/+//3//f/9//3/+//7//v/+v/6//r/+v/6//v//P/9//7/+//7//v/+//5
//n/+f/5//v/+//6//r/+v/6//r/+v/8//z//P/9//3//f/9//3/+//7//z//P/9//z/
+//7//7//v/+/////v/9//z/+//8//z//f/9//3//f/9//z//P/8//z//P/+//7//f/9
//3//f/9//z//v/+//7//v/9//z/+//8//3//v///wAA///+//7//v/9//3//f/+//z/
/P/9//3//v/9//3//v/8//7/AAAAAP7//v/+//7//P/9//3//f///wEAAQABAP//////
/wAAAAABAAEAAAABAAAA/f/8//z/+v/3//T/8f/u/+3/7f/t/+z/6//r/+v/6v/q/+r/
5//n/+f/6f/q/+v/7P/s/+z/7f/v//D/9P/1//b/9//4//n/+//7//v/+//8//z/+f/5
//n/+v/8//z//P/9//3//f/9//3//P/7//r/+f/6//v//P/9//z//P/8//z//v/8//7/
AAAAAAIABgALAAsACQAIAAMA+v/z/+3/5v/b/9D/wf+2/7L/rf+p/7T/w//Q/+D/8f8A
AAcADQAVABsAIgApADAANgBBAE0AVgBbAGAAZgBmAGcAbABxAHQAdwB3AHkAfgCAAIEA
hQCHAIgAhwCGAIQAfwB0AGUAWQBNAD8AMwAoACAAGgAWABIADgAKAAYABAADAAIAAQAA
AP///v/+//3//f/9//3/+v/6//v/+//5//n/9//3//n/+f/3//f/9//4//j/+P/3//f/
9//3//j/+P/3//f/9f/1//P/8//1//X/9f/1//H/8f/x//H/8f/w//D/7//v/+7/7v/u
/+z/6//r/+v/6//p/+j/5//k/+T/4//i/+H/4P/f/9//3P/b/9n/1//W/9b/1P/T/9L/
0f/Q/8//zv/N/8z/zP/M/8v/yv/K/83/zv/O/87/zP/M/8z/zf/N/8//0f/T/9T/1v/W
/9n/3P/f/9//4P/g/+L/5P/l/+n/6//s/+3/7P/v//D/8f/y//P/9P/1//j/+P/4//r/
+//8//z/+//7//v//f/9//3//f/9//3//f/9//7//////////////////v/+//7//v//
/wAAAAD///3////////////+//7//v/9//3/+////wAAAAAAAP3//f/9//3/////////
/v/8//z//P/8//z//P/8//z//f/9//3//f/7//v/+//7//v/+//6//r//P/8//z//P/8
//z//P/9//3//f/9//3/+//7//z//P/9//z/+//7//7//v/+/////f/9//3//f/6//r/
+//7//3//f/9//z//f/+////AAABAAAA/v/9//3//f/9//z//v/+//7//v/+//7//v8A
AP7//v/+//7////+//7//v////////8AAP7//v///////P/+//7//v/+//7/AAABAAEA
AQAAAAEAAAD//wAAAQACAAQAAgADAAMAAgABAAAA/f/8//r/+P/1//L/7//s/+v/6//u
/+7/7v/v/+3/7P/s/+z/6//r/+v/7f/w//H/8v/y//L/8//1//b/+P/5//r/+//6//v/
/f/9//////8AAAAA////////AAAAAAAAAAABAAEAAQABAAEAAQABAAEAAQABAAEAAQAB
AAIAAgACAAIAAgACAAIABgAKAAoADAANAA0ACwAIAAEA/P/1/+//6P/b/8r/v/+8/7j/
tf+5/8b/1f/i//L/AQAOABkAHwAlACsAMgA3ADoARABPAFsAZABpAGwAbgByAHUAdgB7
AIAAfwCFAIkAjACOAJEAkwCTAJAAiwCIAH4AcQBmAFcARwA5AC0AJQAgABwAFgASAA4A
DAAIAAYABgAFAAQAAwAEAAMAAgACAAAA///+//3//P/8//3//f///////f/9///////9
//3//f/+//7//v/7//v/+//7//r/+v/5//n/+//7//n/+f/5//n/+f/5//f/9//3//f/
9//2//b/9f/z//L/8v/y//L/8f/x//H/7//t/+z/6//q/+r/6f/o/+X/5P/j/+P/4v/h
/9//3f/c/9z/2v/Z/9j/1//W/9X/1P/T/9L/0v/S/9H/0P/Q/9H/0v/S/9L/0v/S/9L/
0//T/9X/1//Z/9r/3P/c/9//4P/j/+P/5P/m/+j/6v/r/+v/7f/u/+//8v/1//b/9//2
//f/+P/5//r/+v/6//z//f/+//7//f/7//v//f/9/////////////////wAAAQABAAEA
AQABAAEAAAAAAAAAAAABAAIAAgABAP//AQABAAMAAwACAAIAAgABAAEA//8BAAIAAgAC
AP//////////AQABAAEAAAAAAAAAAAAAAAAAAAAAAAAA/f/9//3//f//////////////
///+//7//v/+//7//v/+//7//v///////////////////wAAAAD///7//f/9//7//v/+
/////f/9//3//f/8//z//f/9//3//f/9//z//v/+//7//v/+//7//f/9//3//f/9//z/
/v/+//7//v///wAAAQAEAAIAAgACAAIA///+//7//v8BAAEAAQACAAAAAgADAAQAAgAC
AAIAAgACAAMAAwADAAMABQAFAAUAAwADAAMABAAGAAcABwAGAAUABAABAAAAAAD+//v/
+P/3//T/8//z//P/8v/x//H/8f/w//D/8P/v/+//7//x//L/8//0//T/9v/3//n/+v/7
//v/+//7//7///8BAAEAAQABAAIAAgADAAMAAwAEAAMAAgABAAEAAwADAAMAAwADAAMA
AwADAAMAAwADAAMABAAEAAQABAAEAAQABAAGAAYACAAMAA8AEQARABAADQAIAAEA9//w
/+n/3P/N/8T/vv+5/7X/uv/H/9b/5P/z/wYAEQAZAB8AJQAsADMAOABAAEsAUwBcAGUA
agBuAHIAdwB6AH0AgACBAIMAhwCMAI4AjwCRAJUAlACRAI4AigCBAHIAZQBZAEkAOQAt
ACgAIgAaABYAFAASAA4ACgAGAAUABAADAAIAAQAAAAAAAQABAAEAAQD+//7/////////
///9//3///////3//f/9//7//v/+//v/+//7//v//P/8//v/+//9//3/+//7//n/+f/5
//n/+f/5//n/+f/3//b/9v/1//X/9P/0//T/9P/z//P/8//z//H/8P/v/+7/7v/t/+z/
6f/o/+f/5//l/+X/5P/j/+L/4v/g/9//3v/d/9z/2//Z/9f/1f/U/9b/1f/U/9T/0//U
/9T/1P/U/9T/1P/V/9X/1//Z/9v/3P/e/97/4f/i/+X/5f/m/+j/6v/s/+3/7//x//L/
8//0//f/+P/5//r/+//8//3/AAAAAAAAAgABAAIAAgABAAEAAQADAAMABQAFAAUABQAH
AAcACAAJAAgABwAGAAUABwAGAAYABgAGAAcACAAIAAkABwAJAAkACQAJAAgACAAIAAcA
BwAFAAUABgAGAAYABQAFAAUABQAHAAcABwAGAAYABgAGAAYABAAEAAQABAAFAAUABQAF
AAMAAwADAAMAAwADAAIAAgAEAAQABAAEAAIAAgACAAMAAwADAAMAAwADAAMABAAEAAMA
AgABAAEAAgACAAIAAwADAAMAAwADAAIAAgADAAMAAwADAAMAAgACAAIAAgACAAQABAAD
AAMAAwADAAMAAgAAAAAAAAAAAAIAAgACAAQAAgACAAIAAgABAAAAAAAAAAMAAwADAAQA
BAAEAAUABQACAAEAAQACAAIAAgAEAAQABAAEAAQAAgADAAMAAwAFAAcABwAHAAUABQAF
AAYABAAFAAUABAAEAAQAAgACAAIAAAD9//r/9f/y//H/8f/y//L/8v/z//P/8v/y//L/
8f/x//H/8//y//P/9P/0//T/9f/3//j//P/9//7///8AAAEAAwADAAEAAQACAAIAAwAD
AAMABAAEAAQABAAFAAUABQAFAAUABQAFAAUABQAFAAUABQAFAAYABgAGAAYABgAGAAYA
CAAIAAoADgARABMAEQAQAA0ABgD9//X/8P/n/9j/yf/A/7z/t/+z/7r/y//a/+b/9f8G
ABEAGQAhACcALgA1ADgAPgBHAFMAXgBjAGYAagBuAHMAdgB1AHYAewB/AIEAiACKAIsA
jQCPAJAAjQCKAIgAfwB0AGcAWwBNAD8ANQAqACQAHgAaABYAEgAOAAoACgAJAAgABwAE
AAMAAgACAAMAAwADAAMAAgACAAMAAwABAAEA///////////9//3//f/+//7//v//////
//////7//v/9//3///////3//f/7//v/+//7//n/+f/5//n/9//2//b/9f/1//T/9P/0
//T/8//z//P/8//x//D/7//s/+z/6//q/+f/5v/l/+X/4v/h/9//3f/c/9z/2v/Z/9r/
2f/Y/9f/1P/T/9L/0v/S/9H/0P/Q/9H/0v/S/9L/0P/Q/9D/0f/R/9P/1f/X/9j/2v/a
/93/4P/j/+P/5P/l/+b/5//n/+n/6//s/+3/8P/z//T/9f/0//X/9v/3//r/+v/6//z/
/f/+//7//f/9//3//////////////////f/9//7//////////////wAAAAABAAIAAAAB
AAIAAgABAP//AQABAAEAAQAAAAAAAgABAAEA/////wAAAAAAAP3//f/9//3//f/9//3/
/P/+//7//v/+//z//P/8//z//P/9//7////9//3//f/9//3//f/8//z//v/+//7//v/+
//7//v///////////////v/9//3//P/8//z//P/9//z//P/8//3/+//7//v/+//8//z/
/f/9//3//f/9//z//v/+//7//v8AAAAA//////////////7//v/+//7//v/8//z//P/+
//3//P/7//r/+v/6//v//P/7//n/+v/7//z//f/+//7//////////f//////////////
//8AAAIAAwADAAIAAAD+//r/+P/0//L/7//s/+r/6P/o/+n/6v/q/+r/6//r/+r/6v/q
/+f/5//n/+n/7P/t/+7/7v/u/+//8f/y//b/9//4//n/+f/5//r/+f/7//v//P/8//n/
+f/5//r/+P/4//j/+f/7//v/+//7//3//f/9//3/+//7//v/+//8//z//P/8//z//v/8
//7/AAACAAYACQAJAAcAAgD9//T/7f/p/+L/1//I/7v/tP+u/6f/q/+6/8n/1v/m//n/
BgAPABMAGwAhACQAJwAuADYAPwBNAFYAWwBgAGIAZABnAGoAbQBwAHMAdQB5AH4AgACB
AIUAhwCIAIUAggB8AHUAaABdAFEAQQAxACcAIAAcABQADgAOAAwACAAEAAAA///+//3/
/v/9//z//P/6//n/+P/3//j/+P/5//n/+//7//n/+f/3//f/9f/1//P/9P/0//T/8//z
//P/8//0//T/8//z//H/8f/v/+//7//v/+//7//v/+//7//v/+3/7P/s/+v/6//q/+r/
6v/o/+f/5//n/+f/5f/k/+P/4P/g/9//3v/b/9r/2f/Z/9b/1f/T/9H/0v/S/9D/z//O
/83/zP/L/8r/yf/I/8j/xv/F/8T/xP/F/8b/xv/G/8j/yP/I/8n/yf/L/83/z//O/9D/
0P/T/9T/1//X/9j/2//e/+H/4//k/+X/5f/l/+b/6f/q/+v/7v/v//D/8f/y//L/8v/0
//P/9P/0//P/9f/1//f/9//3//f/9//3//f/9//4//n/+f/5//n/+f/3//b/9v/2//X/
9f/1//T/9P/z//b/9//3//f/9v/2//b/9f/1//P/9f/2//b/9v/z//P/8//z//P/8//z
//L/8v/y//L/8v/w//D/8P/w/+//7//v/+//8f/x//H/8f/v/+//7v/u//D/8P/w//D/
8P/w//D/8f/v/+//7//v//H/8f/y//L/8//y//H/8f/x//D/7//v/+//7//v/+//7v/u
/+//7//v/+//7//u/+7/7v/u/+7/8P/w/+//7//w//H/8v/y//D/8P/w//D/8P/w//D/
8v/w//D/8P/u/+7/7v/u/+7/7//v/+//7//x//H/8f/v/+//7//w//L/8//z//L/8f/w
/+3/7P/p/+b/4v/e/97/3P/c/93/3v/e/97/3//d/9z/3P/c/9v/2//b/93/4P/h/+L/
4v/i/+P/5f/m/+j/6f/q/+v/7P/t/+//7//u/+3/7f/s/+3/7f/t/+7/7v/u/+7/7//x
//H/8f/x/+//7//v/+//7//v/+//7//y//L/8v/y//D/8P/w//T/9v/8//z//f/9//v/
9P/t/+b/4f/Z/87/wf+0/63/qv+k/6P/r/++/8v/1v/k//X/AAADAAkAEQAZACAAJQAu
ADYAQQBNAFIAVQBYAFwAYABjAGQAZwBqAG0AcQB1AHYAdgB7AH8AfQB8AH0AeABqAF0A
UABBADMAKQAdABMADgAKAAQA/v/+//r/9P/y//L/8f/w/+//8P/v/+7/7v/t/+3/7f/t
/+r/6v/r/+v/6//r/+n/6f/r/+v/6f/p/+n/6v/q/+r/5//n/+f/5//o/+j/5//n/+n/
6f/n/+f/5//n/+f/5//j/+P/4//j/+P/4v/i/+H/4f/g/+D/4P/e/93/3f/d/93/2//a
/9n/1v/W/9X/1P/R/9D/z//P/87/zf/L/8n/yP/I/8b/xf/G/8X/xP/D/8L/wf/A/8D/
wP+//77/vv+//8D/wP/A/8D/wP/A/8H/wv/F/8j/y//M/87/zv/R/9L/1f/V/9b/2v/c
/97/3//f/+H/4v/j/+T/5//o/+n/6v/r/+z/7f/w//D/8P/y//H/8v/y//H/8//z//X/
9f/z//P/8//z//P/8//0//X/9f/1//X/9f/3//b/9v/2//T/9f/2//b/9f/z//X/9f/1
//X/9P/0//b/9f/1//P/9f/2//b/9v/z//P/8//z//P/8//z//L/8v/y//L/8v/y//L/
8v/y/+//7//v/+//8f/x//H/8f/x//H/8P/w//D/8P/w//D/8P/w//D/8f/x//H/8f/x
//H/8f/y//L/8//y//H/8f/w//D/8P/x//H/8f/x//H/8P/w//H/8f/z//P/8//y//L/
8v/y//L/9P/0//P/8//x//H/8f/w//L/8v/y//L/8v/y//L/9P/y//L/8v/y//P/8v/y
//L/8//x//D/8v/y//L/8v/y//P/8//z//P/9f/1//X/9//3//f/+P/2//f/9//2//f/
9v/z//L/8v/w/+3/6v/m/+L/4P/f/+D/4P/g/+H/4f/g/+D/4P/f/9//3//h/+L/4//k
/+T/5P/l/+f/6P/q/+v/7P/t/+7/7//x//H/8f/x//L/8v/x//H/8f/y//L/8v/y//P/
9f/1//X/9f/z//P/8//z//P/8//z//P/9v/2//b/9v/0//T/8v/y//b/+v/8////AQAB
AP7/+f/0/+3/5f/g/9n/zP+9/7L/sv+t/6v/sv/B/87/2v/r//r/BwALABMAGwAgACcA
LgA0ADsASQBUAF0AZABmAGoAbQBsAGsAcAB3AHsAfQCCAIIAhQCLAIsAhgCFAIIAegBt
AF4ATwA/AC0AIwAbABQADgAKAAYAAgD+//z/+v/4//f/9v/1//b/9f/0//T/8f/x//H/
8f/w//D/8f/x//P/8//x//H/8f/x/+//7//t/+7/7v/u/+//7//v/+//8P/w/+//7//v
/+//7f/t/+3/7f/t/+3/6//r/+v/6//r/+r/6v/p/+f/5v/m/+b/5v/l/+X/5f/l/+P/
4v/h/+D/4P/f/97/2//a/9n/2f/W/9X/0//R/9D/0P/O/83/zP/L/8r/yf/K/8n/yP/I
/8b/xf/E/8T/w//E/8T/xP/E/8T/xP/F/8f/yf/L/83/zv/Q/9D/0//S/9X/1f/W/9j/
2v/c/93/4f/j/+T/5f/k/+f/6P/p/+r/6//s/+3/7v/u/+7/8P/x//L/8v/x//P/8//1
//X/8//z//P/8//z//P/9P/1//X/9f/1//X/9f/0//T/9P/0//X/9v/2//X/8//1//X/
9f/1/w==
         </WaveFormData>
      </LeadData>
      <LeadData>
         <LeadByteCountTotal>10000</LeadByteCountTotal>
         <LeadTimeOffset>0</LeadTimeOffset>
         <LeadSampleCountTotal>5000</LeadSampleCountTotal>
         <LeadAmplitudeUnitsPerBit>4.88</LeadAmplitudeUnitsPerBit>
         <LeadAmplitudeUnits>¦ÌV</LeadAmplitudeUnits>
         <LeadHighLimit>2147483647</LeadHighLimit>
         <LeadLowLimit>268435456</LeadLowLimit>
         <LeadID>V2</LeadID>
         <LeadOffsetFirstSample>0</LeadOffsetFirstSample>
         <FirstSampleBaseline>0</FirstSampleBaseline>
         <LeadSampleSize>2</LeadSampleSize>
         <LeadOff>FALSE</LeadOff>
         <BaselineSway>FALSE</BaselineSway>
         <ExcessiveACNoise>FALSE</ExcessiveACNoise>
         <MuscleNoise>FALSE</MuscleNoise>
         <LeadDataCRC32>797934778</LeadDataCRC32>
         <WaveFormData>
EgASABIAEgAOAAwACgAIAAYABAACAAAA/v/+//7//v/9//z/+//6//r/+v/6//r/+v/6
//r/+v/6//r/+v/6//j/+P/4//j/+P/4//j/+P/2//b/9v/2//j/+P/4//j/9v/2//b/
9v/1//T/8//y//L/8v/y//L/8f/w/+//7v/s/+z/7P/s/+v/6v/p/+j/5v/m/+b/5v/l
/+T/4//i/+H/4P/f/97/3f/c/9v/2v/Y/9j/2P/Y/9f/1v/V/9T/1f/W/9f/2P/Y/9j/
2P/Y/9v/3P/d/97/3//g/+H/4v/k/+b/6P/q/+z/7v/w//L/9P/2//j/+v/9//7///8A
AAEAAgADAAQABgAGAAYABgAIAAgACAAIAAYABgAGAAYABgAGAAYABgAEAAQABAAEAAIA
AgACAAIAAgACAAIAAgAAAAAAAAAAAAIAAgACAAIAAAAAAAAAAAAAAAAAAAAAAAIAAgAC
AAIAAgACAAIAAgACAAIAAgACAAIAAgACAAIAAAAAAAAAAAAAAAAAAAAAAAAAAAAAAAAA
/v/+//7//v8AAAAAAAAAAAAAAAAAAAAAAAAAAAAAAAAAAAAAAAAAAP7//v/+//7//v/+
//7//v/+//7//v/+//7//v/+//7//v/+//7//v/8//z//P/8//7//v/+//7//v/+//7/
/v/9//z/+//6//z//P/8//z//P/8//z//P/8//z//P/8//7//v/+//7//P/8//z//P/8
//z//P/8//7//v/+//7//P/8//3//f///wEABAAFAAQABQAHAAgACQALAAsACwALAAwA
DgAPAA4ADwAPAA8ACgACAP3/9//z//P/8v/w//D/7//w//P/7//u/+3/7f/x//H/8f/x
//H/8f/x//L/8v/z//T/9P/0//P/8//z//P/8v/y//L/8f/w//D/8f/x//L/8v/y//X/
9f/1//X/8//z//P/8//x//H/8v/y//D/8P/x//H/9P/1//b/9//3//r//P///wQACQAL
AAkABwAHAAcACwARABUAEgASABgAGwAZABYAEgAKAPT/3f/R/9P/3v/u/wEAEwAjADIA
QQBWAHUAjQCYAJsAoQClAKEAnwCcAJwAoQCkAKMApQCqAKkArACxALgAtACtAKUAmwB+
AGAASAAzAB0ADwAIAAQABgAHAAMAAQACAP7/+//6//n/+P/4//X/9P/z//P/8v/y//L/
8v/y//L/8v/y//H/8P/w//D/8P/w//D/7//v/+//8P/w/+7/7v/t/+3/7//v/+//7//t
/+3/7f/t/+3/7f/r/+v/7f/r/+v/6//r/+r/6P/n/+f/5v/k/+T/5P/i/+L/4v/i/+H/
4f/g/93/3f/d/93/2v/Y/9j/2P/V/9L/0f/Q/9H/0f/Q/9D/zv/O/83/zf/L/8v/y//M
/87/zf/N/83/z//O/87/zv/R/9L/0//U/9j/2f/c/97/4v/k/+X/5//p/+v/7f/v//H/
8//1//b/9//5//r/+//8//7///////////8AAAAAAQABAAEAAQABAAEAAQAAAP7//v/+
//3//v/+//7//v/+//7//v/+//v/+//7//z/+v/6//r/+v/7//v//P/8//z//f/+////
/f/9//3//f/9//3//f/9//z//P/8//3//f/9//z//P/8//z//P/+//z//P/8//z/+f/5
//n/+f/6//r/+//7//3//P/8//z//P/8//v/+//7//v/+//6//r/+v/6//r/+v/6//n/
+f/6//r/+f/5//j/+P/4//j/+v/5//n/+v/4//j/+P/4//b/9v/2//b/9//3//f/9v/2
//f/9//3//b/9f/0//P/9P/0//T/8//1//X/9f/1//b/9v/2//b/9P/z//P/8//1//b/
9v/2//b/9P/y//L/8v/y//T/9f/1//X/+f/8//3//v///wEAAgADAAMAAwADAAMABAAG
AAcACAAHAAcABwAFAPz/+P/z/+7/7//t/+r/6f/p/+n/6//p/+b/5f/l/+f/6f/p/+n/
6f/n/+f/6P/o/+n/6v/q/+r/6//r/+v/6//o/+j/6P/n/+T/5P/l/+X/6P/o/+j/6f/p
/+n/6f/p/+n/6f/p/+n/6f/q/+r/6v/q/+v/6//r/+v/6//r/+3/8P/w//P/+P/9////
/f/9////AQAFAAsAEwAWABYAHAAnACsAKAAiABoABgDp/8//x//Q/97/8/8LAB0ALAA9
AFAAawCFAJYAnwClAKcAowChAJ4AngChAKQApwCpAKgAqQCsALMAtgCwAKcAmQCFAGgA
TAA2AB8ACwABAP7//v/+/////f/9//z/+P/1//T/8//y//L/8f/w/+//7//w//D/8P/w
/+7/7v/u/+7/7f/s/+z/7P/t/+7/7//v/+3/7f/u/+7/7v/u/+3/7f/t/+3/7f/t/+3/
7f/t/+3/6//r/+n/6f/r/+n/6f/p/+j/6P/n/+f/5//m/+T/5P/i/+D/4P/g/9//3//g
/+D/3f/d/93/3f/a/9j/2P/Y/9n/1v/V/9T/0//T/9L/0v/Q/9D/z//P/83/zf/N/87/
0P/P/8//z//Q/9D/0f/S/9b/1v/W/9b/1v/X/9r/3P/e/+D/4f/j/+X/5//p/+v/6//t
/+//8P/x//P/9P/1//b/+P/5//n/+//7//z//P/7//v/+//7//v/+//7//r/+v/6//r/
+f/2//b/9v/2//j/+P/4//j/9//3//f/+P/4//j/+P/4//X/9f/2//b/9f/1//X/9f/3
//f/9//3//f/9//3//f/9v/2//b/9//1//X/9P/0//T/9P/0//b/9P/0//T/9P/1//X/
9f/1//T/9P/1//X/8//y//L/8v/0//T/8//z//H/8f/x//D/8P/w//D/8P/w//D/7//v
//D/8P/v/+//8P/w//D/8P/u/+3/7f/u/+7/7v/u/+7/7v/u/+7/7v/u/+3/7P/q/+7/
7//v/+//8P/x//L/8//0//T/9P/z//X/9f/1//X/9v/2//b/9v/2//X/9f/1//X/9v/2
//b/+P/4//j/9//2//X/9f/0//L/+P/2//b/9v/2//b/9//3//f/9//6//v//P///wEA
AgADAAcABwAHAAcACAAKAAsADAAPAA8ADwANAAgABAD///r/9v/z/+//7f/t/+3/7//t
/+r/6f/p/+v/6//r/+v/6//r/+v/7P/s/+//8P/w//D/7f/t/+3/7f/u/+7/7v/t/+r/
6v/r/+v/6v/q/+r/6//t/+3/7f/t/+//7//v/+//7//w//D/8P/u/+//7//v/+//8f/v
/+//9P/2//f//P8DAAcABQABAAMABQAJABEAGQAeACAAIgAtADMAMAAqACYAGAD5/9v/
z//U/+L/8/8JAB0ALgA/AFAAaQCDAJYAowCtALEAsQCtAKgApgCrALAArwCrAK4AsQC2
ALsAvgC6ALEAowCPAHQAWAA+ACkAGQANAAYABAAGAAUAAwABAAAA/P/7//z/+//6//r/
+f/4//f/9//2//b/9v/2//T/9P/0//T/9P/0//X/9v/1//T/8//x//L/8//1//b/+P/4
//f/9//1//X/9f/1//X/9f/1//X/9f/1//P/8//1//P/8//z//L/8v/x//H/8//y//D/
8P/w/+7/7v/u/+z/6//r/+r/6f/p/+n/6f/o/+b/5v/m/+P/4P/f/97/3//f/97/3v/c
/9z/2//b/9n/2f/Z/9r/3P/b/9v/2//d/9z/3P/c/+D/4P/g/+D/4v/j/+b/6P/q/+z/
7f/v/+//8f/z//X/+f/7//3//v///wEAAgADAAQABgAHAAcACQAJAAoACgAKAAkACAAH
AAcABwAHAAYABgAGAAYABQAEAAQABAAEAAQABAAEAAQAAwADAAMABAAGAAYABgAGAAUA
BQAGAAYAAwADAAMAAwADAAMAAwADAAMAAwADAAMABAAEAAQABQADAAMAAgACAAQABAAE
AAYABAAEAAQABAABAAEAAQABAAAAAAABAAEAAwACAAIAAgACAAIAAQABAAEAAQABAAAA
/v/+//7//v8AAAAA//////7//v/9//3//v/+//7//v/8//v/+//8//7//v/+//7//P/8
//z//P/9//3//f/8//z//f/9//3//f/9//3//f/8//z//P/7//v/+//7//v/+P/4//j/
+P/4//f/9//3//n/+v/6//r/+f/4//f/9f/2//f/+f/6//j/+f/5//n/+f/4//j/+P/4
//j/+P/5//n/+f/9/wAAAQACAAMABQAGAAcACQAJAAkACQAKAAwADQAOABEAEQARAA8A
BgACAP3/+P/3//X/8v/x/+3/7f/v/+3/7v/t/+3/7//v/+//7//v/+//7//w//D/8f/y
//L/8v/v/+//7//v/+7/7v/u/+3/7v/u/+//7//u/+7/7v/v/+//7//v/+//8f/x//H/
8f/x//L/8v/y//T/9f/1//X/8//x//P/9//4//r//f8CAAcACQAHAAUABwAJAA0AEwAb
AB4AHgAkACkAJwAkACIAHAAEAOX/0f/R/9z/7P///xUAJwA2AEcAXgB7AJUAogCrALEA
twC1AK8AqgCuALEAtAC1ALUAuAC9AMAAxQDGAMIAuQCvAJsAgABkAEwANQAjABkAEgAO
AA4ADQAJAAUABgAEAAEAAAD///7//v/9//z/+//7//r/+v/6//r/+P/4//j/+P/5//j/
+P/4//j/+P/4//f/9f/1//b/9v/2//b/9f/1//f/9//3//f/9f/1//X/9f/1//X/8//z
//X/8//z//P/9P/0//P/8//z//L/8P/w//D/7v/u/+7/7v/t/+3/7P/p/+n/6f/p/+j/
5v/m/+b/5f/i/+H/4P/d/93/3P/c/9z/3P/b/9v/2v/b/9z/3v/d/9v/2v/Z/9v/2v/a
/9r/3v/e/97/3v/e/9//4v/k/+b/6P/p/+v/6//t/+//8f/z//X/9//4//v//f/+////
AAACAAMAAwADAAMABAAEAAMAAwADAAMABQAFAAUABAAEAAQABAADAAQABAAEAAQAAgAC
AAIAAgADAAMAAwAEAAIAAgACAAIAAwADAAQABAADAAMAAwADAAMAAwADAAMAAwADAAMA
AwAEAAQABAAFAAMAAwACAAIAAgACAAIABAACAAIAAgACAAEAAQABAAEAAgACAAMAAwAD
AAIAAgACAAAAAAD/////AQABAAEAAAD+//7//v/+/wAAAAD//////v/+//3//f/+//7/
/v/+/wAA/////wAA///+//3//P/+//7//v/+//7//f/8//r//P/9//3//f/9//3//f/9
//z//P/8//v//f/9//3//f/6//r/+v/6//v/+//8//3/+//8//z//P/8//z//P/7//r/
+f/5//j/+v/7//v/+//7//n/+v/8//r/+v/6//r/+P/5//n/+f/7//7///8AAAEAAwAE
AAUABwAHAAcABwAGAAgACQAKAA4ADwAQAA8ACgAGAAEA/P/6//f/8//x/+//7//x/+//
7P/r/+v/7f/t/+3/7f/t/+3/7f/u/+7/8f/y//L/8v/x//H/8f/x/+7/7v/u/+3/7v/u
/+//7//u/+7/7v/v//H/8f/x//H/7//v/+//7//v//D/8P/w//L/8//z//P/8//x//H/
8//2//j//f8EAAkACQAHAAUAAQADAAcADQARAA4ACgAOABUAFwASABIADAD+/+v/1//P
/9b/4v/z/wUAFwAoADcASABhAIEAlACXAJ8ApQCnAKMAoACeAKEAqACpAKkArACvALAA
swC2ALoAtwCxAKkAlAB2AFYAQQAtABkADgAMAAoACQAJAAcABAAAAP3/+v/5//j/+P/5
//j/9//3//T/9P/0//T/8//y//H/8P/w//D/8f/y//L/8v/y//H/7//v//D/8P/w//D/
7//v/+//7//v/+//7//v/+//7//v/+//7f/t/+3/6//r/+v/7P/s/+v/6//p/+j/5v/m
/+b/5P/k/+T/5P/j/+P/4v/f/9//3//f/9z/2v/a/9r/2f/W/9X/1P/R/9H/0P/Q/87/
zv/N/83/y//L/8v/zP/O/83/zf/N/9D/0P/R/9L/1P/U/9T/1P/Y/9n/3P/e/+D/4v/j
/+X/5//p/+v/7f/x//P/9f/2//f/+f/6//v//v8AAAEAAQABAAEAAgACAAMAAwADAAMA
AQABAAEAAAACAAIAAgABAAAAAAAAAAAAAAAAAAAAAAD///////8AAAAAAAAAAAAA////
/wAAAAD///////////////////////////////8AAAAAAAABAP/////+//7//v/+//7/
AAD+//7//v/+/////////////v/+///////9//z//P/8//7//v/9//3//////////v/8
//z//P/8//z//P/7//v//P/8//v/+//6//r/+v/6//z/+//7//z//P/8//z//P/6//r/
+v/6//r/+f/4//b/+v/7//v/+//7//v/+//7//v/+v/5//f/+f/5//n/+f/4//j/+P/4
//j/9//3//f/9//4//j/+P/6//r/+v/5//f/9//4//j/9v/4//j/+P/4//j/9v/3//f/
9//5//z//f/+/wAAAwAFAAcABwAHAAcABwAIAAoACwAMAA0ADQANAAsABAAAAPv/9v/1
//P/8P/v/+3/7f/v/+3/7v/t/+3/7//t/+3/7f/t/+3/7f/u/+7/7f/u/+7/7v/u/+//
8P/x/+7/7v/u/+3/7v/u/+//7//u/+7/7v/v/+//7//v/+//7//v/+//7//v//D/8P/w
//D/8f/x//H/8f/x//P/9f/2//j/+/8AAAUABQADAAMAAwAHAAsAFQAbABwAHgAmAC0A
KwAoACIAFgD8/9//z//V/+T/9P8FABsALQA6AEsAZAB/AJcApACrAK8ArwCrAKcApACo
AK0ArACvALEAsgC1ALoAuwC6ALIApwCZAH0AYABIADAAGwANAAcABAAEAAYABQADAAEA
/v/6//n/+P/3//b/9v/2//b/9v/3//T/9P/0//T/9P/0//T/9P/1//T/9P/0//T/9P/0
//P/8//z//T/9P/0//T/8//z//P/8//z//P/8f/x//H/8f/x//H/7//v//H/7//v/+//
7v/u/+3/7f/t/+z/6v/q/+r/6P/o/+j/6P/n/+f/5v/j/+P/4//j/+D/3v/e/97/3//c
/9v/2v/Z/9n/2P/Y/9j/2P/X/9f/1f/V/9X/1v/W/9X/1f/V/9j/2P/Z/9r/3P/c/9z/
3P/e/9//4v/k/+b/6P/p/+v/7f/v//H/8//1//f/+f/6//n/+//8//3/AAACAAMAAwAB
AAEAAgACAAMAAwADAAMABQAFAAUABAADAAIAAQD/////AAABAAIAAQAAAP///v//////
//8AAAAAAAAAAAAAAQABAAIAAgABAAEAAQABAAEAAQABAAEAAQABAAEAAQAAAAAAAAAB
AP/////+//7/AAAAAAAAAgAAAAAAAAAAAP///////////v/+//////////7//v/+//7/
/v/9//3/+//7//v/+v/3//b/9f/0//L/8v/x//H/8v/y//H/8f/y//L/8v/y//L/8f/x
//L/8v/y//L/8v/w//D/8P/w//L/8f/w/+7/8v/z//P/8//x//H/8f/x//D/8P/w/+//
7//v/+//7//w//D/8P/w//D/7//v/+//7f/u/+7/7v/u/+7/7v/t/+//7f/w//L/8f/w
/+//7v/u/+//7//v/+//8v/z//T/9f/3//j/+f/8//3//v///wAAAgADAAQABQAFAAUA
AwD///z/+P/0//H/7f/o/+X/5f/l/+f/5f/m/+X/5f/n/+X/5f/l/+X/5f/l/+b/5v/l
/+b/5v/m/+X/5f/l/+X/5P/k/+T/4//i/+L/4//j/+T/5P/k/+X/5f/l/+X/5f/n/+f/
5//n/+f/6P/o/+j/6P/p/+n/6f/n/+n/6f/p/+r/6v/t//L/9//7//3//f/9/wEAAQAF
AA0AFAAWABoAIQAjACIAHgAcAA4A8//V/8X/yP/Y/+n//f8TACQAMQBCAF0AdwCOAJsA
owClAKUAowCgAKAApQCoAKcAqQCqAKsArACvALQAtACrAJ8AkQB4AFoAQAApABUABwAA
AP7//v/7//n/+f/6//j/9f/y//H/8P/w/+//7v/t/+3/7f/u/+//8P/v/+7/7f/s/+z/
7P/t/+7/7P/s/+z/6//r/+v/7P/s/+z/7P/r/+v/6//r/+v/6//r/+v/6//r/+v/6//p
/+n/6//p/+n/6f/o/+j/5//n/+f/5v/k/+T/5v/k/+T/5P/i/+H/4f/g/9//3//f/9//
3P/a/9r/2v/b/9j/1//W/9X/1f/U/9T/0v/S/9H/0f/P/8//z//Q/9D/z//P/8//0v/S
/9P/1P/U/9T/1P/U/9b/1//a/9z/3v/g/+H/4//l/+f/6f/r/+3/7//x//L/9f/3//j/
+f/6//z//f/9//3//f/+//7/AQABAAEAAQABAAEAAQAAAP7//v/+//3//v/+//7//v8A
AAAAAAAAAP3//f/9//7//v/+//7//v/9//3//v/+//3//f/9//3////////////9//3/
/f/9//z//P/8//3///////7//v/+//7//v8AAP7//v/+//7//f/9//3//f/8//z//f/9
//3//P/8//z//P/8//v/+//7//v/+//6//j/+P/4//j/+P/4//f/9//4//j/9//3//j/
+P/4//j/9v/1//X/9v/2//b/9v/2//j/+P/4//j/+P/3//b/9P/0//X/9f/1//X/9f/1
//X/9P/0//T/8//1//X/9f/1//T/9P/0//T/9P/z//P/8//x//L/8v/y//L/8v/y//H/
8f/x//L/8v/w//H/8f/x//H/8//2//T/9P/0//T/8v/z//P/8//1//j/+f/6//v//f/+
////AQABAAEAAQACAAQABQAGAAkACQAJAAcAAwAAAPz/+P/0//H/7f/r/+n/6f/r/+n/
6P/n/+f/6f/o/+f/5v/l/+f/5//o/+j/6//s/+z/7P/p/+n/6f/p/+j/6P/o/+f/5v/m
/+f/5//m/+b/5v/n/+n/6f/p/+n/6f/p/+n/6f/r/+z/7P/s/+r/6//r/+v/6//t/+3/
7f/u//D/8//2//3/AQABAAEA/////wEABwANABIAEAASABsAHwAcABYADgAAAOX/y//D
/87/3v/t/wEAFwAoADcASgBhAH0AkgCdAKMApQClAKMAogCeAKMAqACpAKsArgCxALQA
tQC4ALoAtQCtAJ0AhgBmAEwAOQAlABUACgAGAAgABwADAP///v/6//X/9v/1//T/9P/z
//L/8f/x//D/8P/w//D/7v/u/+7/7v/v/+7/7v/u/+7/7v/u/+3/6//r/+z/7P/u/+7/
7f/t/+3/7f/t/+3/7f/t/+3/7f/r/+v/6f/p/+n/5//n/+f/6v/q/+n/6f/p/+j/5v/m
/+j/5v/m/+b/5P/j/+P/4v/f/9//3//f/9r/2P/Y/9j/2f/W/9X/1P/R/9H/0P/Q/9L/
0v/R/9H/z//P/8//0P/O/83/zf/N/9L/0v/T/9T/1P/U/9T/1P/W/9f/2v/c/9z/3v/f
/+H/5f/n/+n/6//t/+//8f/y//X/9//4//n/+v/8//3//f/9//3//v/+/wEAAQABAAEA
AQABAAEAAAAAAAAAAAD//wAAAAAAAAAA/v/+//7//v////////8AAP7//v/+//7//f/9
//7//v/9//3//f/9/////////////f/9//3//f/+//7//v///wEAAQAAAAAAAAAAAAAA
AgACAAIAAgACAP////////////8AAAIAAwADAAIAAgACAAAAAAD/////AQABAAEAAAAA
AAAAAAAAAP7//v/9//3//P/8//v/+//7//z//f/+//z/+//7//z//P/8//z//P/6//r/
+v/6//z/+//6//j/+P/5//n/+f/6//v//P/9//z//P/8//v/+f/5//n/+f/4//j/+P/4
//j/9//3//f/+f/6//r/+v/4//b/9v/4//j/+P/4//r/+//7//v//f8AAAEAAgABAAMA
BAAFAAkACQAJAAkACAAKAAsADAAMAAsACgAHAP7/+v/1//D/8P/v/+3/7f/t/+3/7//t
/+z/6//r/+3/7f/t/+3/7f/r/+v/7P/s/+//8P/w//D/7//v/+//7//w//D/8P/v/+z/
7P/t/+3/7v/u/+7/7//v/+//7//v/+//7//v/+//7f/u/+7/7v/u/+//7//v/+//8f/z
//X/9v/2//v/AgAHAAcABwAFAAMAAwAHAAsAEQAQAAwAEAAVABMADgAOAAQA7v/X/83/
0f/a/+b/+/8RACEALgA/AFYAcQCJAJYAnQClAKcApQChAKAAoACjAKYApwCtALAAsQCy
ALUAugC6ALMAqwCbAIIAYABIADUAIQARAAwACgAIAAUAAQABAAAAAAD9//v/+f/3//b/
9f/0//P/8//y//L/8v/y//D/8P/w//D/8f/w//D/8P/w//D/8P/v/+3/7f/u/+7/7v/u
/+3/7f/t/+3/7f/t/+3/7f/t/+3/7f/t/+v/6//r/+n/6f/p/+n/6P/m/+X/5v/m/+X/
5v/k/+L/4v/i/+D/3//f/97/3P/b/9r/2f/Y/9b/1v/W/9P/0P/P/87/zf/N/8z/zP/M
/8z/y//L/8n/yf/J/8r/yv/J/8n/yf/M/8z/zf/O/9D/0P/Q/9D/0//V/9n/3P/g/+L/
4//l/+b/5//o/+n/7P/v//L/9P/1//f/+P/5//r//P/9//3//f/9//7//v//////////
//3//f/9//z//v/+//7//f/8//z//P/8//r/+v/6//r/+//7//v//P/7//r/+f/4//X/
9f/2//b/+P/5//r/+//5//n/+f/5//n/+f/5//n/+P/4//j/+f/3//f/9v/2//j/+P/4
//r/9v/2//b/9v/1//X/9f/1//T/9P/1//X/8//y//L/8v/y//L/8f/x//H/8f/x//D/
8f/y//P/9P/y//L/8f/x//L/8v/x//H/8P/w//D/8P/w/+//7//w/+7/7v/u/+7/7v/u
/+7/7v/w/+//7v/s/+z/7f/t/+3/7f/t/+3/7f/u/+7/7v/t/+3/7f/t/+3/6v/q/+r/
6v/q/+v/7P/q/+r/6v/q/+z/7f/t/+3/7f/w//H/8v/x//P/9P/1//X/9f/1//X/+P/6
//v//P/5//f/9f/x/+r/5v/h/9z/3f/d/9z/3f/d/93/3//d/9z/2//b/93/3f/d/93/
3f/d/93/3v/e/9//4P/g/+D/4P/h/+L/4//f/97/3f/b/9v/3P/e/9//3v/e/97/3//h
/+H/4f/h/+H/4f/h/+H/3//g/+D/4P/i/+P/4//j/+P/4//l/+f/6P/q/+//9P/5//n/
9//3//f/+////wEAAwAEAAgAEAARAA8ADgAGAPD/1P/D/8X/zf/Y/+b/+f8NAB0ALgBD
AFwAdwCHAIwAkwCXAJMAjwCNAIwAjgCRAJQAkwCVAJgAlwCaAKEAoACaAJMAgQBjAEYA
LgAaAAcA/f/1//L/9P/2//P/7//x//D/6v/p/+r/6f/o/+j/5//m/+X/5f/k/+T/5P/k
/+T/5P/k/+T/4//i/+L/4v/i/+L/4v/h/+P/4//k/+T/4//i/+D/3//f/9//3//f/+H/
4f/h/+H/4//j/+H/4f/f/93/3f/d/97/3v/d/93/3f/c/9r/2v/a/9j/2P/Y/9b/1f/V
/9T/0//T/9P/0//Q/87/zv/O/8v/yP/H/8b/xv/H/8f/yP/G/8b/xf/F/8X/xf/F/8b/
yP/H/8f/x//K/8r/y//M/87/zv/O/87/0f/T/9f/2v/a/9z/3f/f/+H/4//l/+f/6f/r
/+3/7v/t/+//8P/x//L/9P/1//X/9//3//j/+P/4//f/9v/1//X/9f/1//T/9v/2//b/
9f/0//T/9P/0//T/9P/0//T/8//z//P/9P/0//T/9P/0//H/8f/y//L/8f/x//H/8f/z
//P/8//z//P/8//z//P/8v/y//L/8//z//P/8v/y//L/8v/y//T/8P/w//D/8P/x//H/
8f/x/+7/7v/v/+//7//u/+7/7v/u/+7/7f/t/+//7//v/+7/7v/u/+7/7v/u/+7/7f/t
/+z/7P/r/+v/7P/s/+z/7P/q/+n/6f/q/+r/6v/q/+r/6v/q/+r/6v/s/+v/6v/o/+j/
6f/p/+n/6f/p/+n/6f/q/+r/6v/p/+f/5//n/+f/6P/o/+j/6P/o/+f/5//n/+f/6P/o
/+j/6P/k/+T/5v/m/+b/5v/o/+n/6f/p/+n/7P/t/+7/7//x//L/8//3//f/9//3//j/
+v/7//z//////////f/3//T/8P/s/+j/5f/h/9//3//f/+H/3//e/93/3f/f/93/3f/d
/93/3f/d/97/3v/f/+D/4P/g/93/3f/d/93/3P/c/9z/2//a/9r/2//b/9z/3P/c/93/
3//f/9//3//d/93/3f/d/93/3v/e/97/4P/h/+H/4f/d/93/3//h/+L/4v/j/+T/6//x
//H/7//v//P/9f/7/wUADAAOABQAHwAlACYAJAAcAAwA7//P/7//xP/Q/+H/9f8LABwA
KwA8AFUAcQCGAJUAmwCbAJkAlwCSAJAAlQCcAJkAlwCaAJsAngCjAKIAmgCRAIUAbwBU
ADgAIAAHAPX/7//u/+7/7v/t/+v/6f/o/+T/4//k/+P/4v/i/+H/4P/f/9//3P/c/9z/
3P/a/9r/2v/a/9v/2v/a/9r/3P/c/9z/2//Z/9n/2v/a/9r/2v/Z/9n/2f/Z/9n/2f/X
/9f/1//X/9n/2f/X/9f/1//V/9X/1f/W/9b/1f/V/9f/1v/U/9T/1v/U/9T/1P/Q/8//
z//O/8//z//P/8//yv/I/8j/yP/J/8b/xf/E/8P/w//C/8L/wP/A/7//v/+//7//v//A
/8L/wf/B/8H/wv/C/8P/xP/F/8T/w//C/8X/x//L/87/zv/Q/9H/0//T/9X/1//Z/93/
3//h/+L/4//l/+b/5//o/+r/6//r/+v/6//s/+z/6//r/+v/6//t/+3/7f/s/+z/7P/s
/+v/6v/q/+r/6v/o/+j/6P/o/+f/5//n/+j/6P/o/+j/6P/n/+f/6P/o/+f/5//n/+f/
5//n/w==
         </WaveFormData>
      </LeadData>
      <LeadData>
         <LeadByteCountTotal>10000</LeadByteCountTotal>
         <LeadTimeOffset>0</LeadTimeOffset>
         <LeadSampleCountTotal>5000</LeadSampleCountTotal>
         <LeadAmplitudeUnitsPerBit>4.88</LeadAmplitudeUnitsPerBit>
         <LeadAmplitudeUnits>¦ÌV</LeadAmplitudeUnits>
         <LeadHighLimit>2147483647</LeadHighLimit>
         <LeadLowLimit>268435456</LeadLowLimit>
         <LeadID>V3</LeadID>
         <LeadOffsetFirstSample>0</LeadOffsetFirstSample>
         <FirstSampleBaseline>0</FirstSampleBaseline>
         <LeadSampleSize>2</LeadSampleSize>
         <LeadOff>FALSE</LeadOff>
         <BaselineSway>FALSE</BaselineSway>
         <ExcessiveACNoise>FALSE</ExcessiveACNoise>
         <MuscleNoise>FALSE</MuscleNoise>
         <LeadDataCRC32>4172746365</LeadDataCRC32>
         <WaveFormData>
AAAAAAAAAAD///7//f/8//n/+P/3//b/9v/2//b/9v/0//T/9P/0//T/9P/0//T/9v/2
//b/9v/2//b/9v/2//T/9P/0//T/9P/0//T/9P/0//T/9P/0//T/9P/0//T/8v/y//L/
8v/y//L/8v/y//D/8P/w//D/7v/u/+7/7v/s/+z/7P/s/+r/6v/q/+r/6f/o/+f/5v/k
/+T/5P/k/+L/4v/i/+L/4P/g/+D/4P/e/97/3v/e/93/3P/b/9r/3f/e/9//4P/i/+L/
4v/i/+P/5P/l/+b/5//o/+n/6v/s/+7/8P/y//T/9v/4//r//f/+////AAADAAQABQAG
AAcACAAJAAoACgAKAAoACgAMAAwADAAMAAwADAAMAAwACwAKAAkACAAIAAgACAAIAAYA
BgAGAAYABgAGAAYABgAEAAQABAAEAAYABgAGAAYABAAEAAQABAAEAAQABAAEAAYABgAG
AAYABAAEAAQABAAGAAYABgAGAAYABgAGAAYABAAEAAQABAAEAAQABAAEAAQABAAEAAQA
AgACAAIAAgADAAQABQAGAAQABAAEAAQAAgACAAIAAgAEAAQABAAEAAMAAgABAAAA/v/+
//7//v8AAAAAAAAAAP7//v/+//7//v/+//7//v/8//z//P/8//7//v/+//7//v/+//7/
/v/9//z/+//6//z//P/8//z/+v/6//r/+v/8//z//P/8//z//P/8//z/+v/6//r/+v/4
//j/+P/4//n/+v/7//z/+v/6//r/+v/9////AAADAAIAAwAFAAYABwAIAAkACQAHAAgA
CAALAA4ADgAOAA4ACwAGAAEA+//7//j/9v/y//P/8v/z//b/8v/x/+7/7v/x//H/8f/w
//D/8f/x//H/8f/z//P/8//y//H/8f/y//T/8v/x//H/7v/u/+7/7f/t/+7/7v/u//H/
8f/y//L/8P/v/+//8P/u/+7/7v/u/+//7//v//D/8//0//X/9v/2//f/+//+/wQACgAM
AAwADwAUABkAIgAuADsAQwBLAFgAYABcAFAAPQAhAPr/0v+3/7L/vf/P/+b//P8NABwA
KwBCAGAAewCEAIMAgwB+AHgAcgBrAGkAbgBwAGsAagBsAG0AbwBxAHMAbABlAGAAWQBF
ACwAHQASAAQA+v/4//r/+//7//n/+v/8//n/+P/2//X/9P/0//P/8//x//H/8//z//P/
8//z//L/8v/y//D/8P/w//H/8f/w//D/7//x//H/8v/y//H/8P/v/+7/7//v/+//7//v
/+//7//v/+3/7P/s/+z/7v/s/+z/7f/t/+3/7P/r/+v/6//r/+v/6v/p/+b/5f/n/+b/
5f/k/+L/4v/i/+L/4f/g/+D/3//e/9z/2//Z/9n/2f/Z/9n/1//X/9f/1//Z/9n/2P/Y
/9j/2P/Y/9n/2f/a/9r/2//c/93/4f/j/+T/5f/n/+n/7P/t/+//8P/z//P/9f/2//j/
+v/7//7//v8AAAAAAQAFAAYABwAHAAUABQAGAAYABgAGAAYABQAHAAcABgAFAAMAAwAC
AAIAAgABAAEAAQABAAEAAQABAP///v/+//7//v/+//7//f///////////wEAAQABAAEA
//////////8BAAEAAQABAAAAAAAAAAAAAQABAAEAAQABAAEAAQAAAAAAAAAAAAAA/v/+
//7//v8AAAAAAAAAAAIAAgAAAAAA/v/+//7//v8AAAAAAAD//////////////f/8//z/
/P/+//3//f/9//v/+//7//r//P/8//v/+//5//n/+f/5//f/9//3//b/9//4//n/+v/4
//j/+P/3//f/9//3//f/9//3//f/9v/4//j/+P/4//j/+P/4//f/9f/1//X/9f/3//f/
9//3//f/9P/0//T/9P/0//b/9v/2//f/+//8////AAABAAMABAAFAAQABQAFAAUABgAG
AAkACgAKAAoACgAKAAUAAAD6//f/9v/0//D/8P/w//D/8v/w/+//7P/s/+3/7f/t/+z/
7P/t/+3/7f/t/+//7//v/+7/7f/t/+7/7v/s/+v/6//q/+j/6P/n/+f/6v/q/+r/6//r
/+z/7P/s/+v/6//s/+z/7P/s/+z/7f/t/+3/7v/u/+7/7v/s//L/9f/z//b/+v8AAAIA
BAAHAA4AFQAeACoAOQBHAFEAYABuAHIAaABVADkAFgDo/73/rv+3/8f/3v/0/wcAGAAn
ADwAVgBzAIIAhwCHAIAAegByAG0AbQBwAHAAbwBuAGwAbQBvAHEAbwBoAGEAWABJADMA
IAATAAYA+v/2//b/+P/5//v/+//6//r/9//0//b/9f/0//T/8//z//H/8f/z//P/8//z
//P/8v/y//L/8v/y//L/8//1//T/9P/z//H/8f/y//L/8v/y//L/8v/x//H/8f/x//H/
8f/x//H/8f/w//D/8P/y//D/8P/x/+//7//u/+3/7//v/+//7//t/+3/6//r/+v/6v/p
/+j/6v/q/+r/6v/n/+b/5v/l/+f/5v/m/+X/4//j/+P/4//h/+H/4f/h/+H/4f/g/+D/
4v/i/+L/4//j/+T/5P/l/+f/5//q/+v/6v/r/+3/7//w//H/8//0//n/+f/7//z//P/+
////AgACAAQABAAFAAUABgAHAAcACQAJAAoACgAIAAgACAAHAAcABwAGAAUABQAFAAQA
BAAEAAMAAwADAAMAAwADAAMAAwACAAIAAgACAAIAAgABAAEAAQABAAEAAQABAAEAAQAD
AAMAAwADAAMAAwADAAMAAgACAAIAAgABAAEAAQABAAMAAwADAAIAAAAAAAAAAAACAAIA
AgACAAAAAAAAAAAAAAAAAP7//v8AAAAAAAAAAP7//v/+//3//f/9//3//f/9//z//P/8
//7//f/9//3/+//7//v/+v/6//r/+f/5//n/+f/5//n/+//7//v/+v/6//r/+v/6//j/
+P/4//f/9//3//f/9//3//f/9//2//b/9v/2//b/9v/2//b/9f/1//X/9f/1//X/9f/1
//X/9//3//b/9v/1//X/9f/0//T/9v/2//b/9v/2//b/9v/2//f/9//4//v//P///wEA
AgADAAQABQAFAAUABgAGAAkACgAMAAwADAAMAAoABgABAP//+//4//P/8v/w//D/8v/w
/+//7P/s/+3/7f/t/+z/7P/r/+v/6//r/+//7//v/+7/6//r/+z/7P/s/+v/6//q/+j/
6P/n/+f/6v/q/+r/6//p/+r/6v/q/+v/6//s/+z/7P/s/+z/7f/r/+v/7P/s/+7/7v/u
/+7/8f/z//b/+v8AAAQABgAHAAoAEQAaACYANQBDAE0AWgBoAHAAagBXAD8AIgD2/8n/
sP+x/8H/1v/s////EgAjADQATABpAH4AhwCJAIYAhAB+AHMAbwB0AHgAcwBuAG4AcQBz
AHMAcwBuAGUAXABNADkAJgAXAAoAAAD6//j/+v/9//v/+//6//j/9//2//j/9//2//b/
9f/1//P/8//z//P/8//z//X/9P/0//T/9P/0//T/9f/z//L/8v/x//P/8//0//T/9v/2
//b/9v/z//P/8//z//P/8//z//P/8//y//L/8v/0//L/8v/z//H/8f/w/+//8f/x//H/
8f/v/+//7f/t/+//7v/t/+z/7P/s/+z/7P/p/+j/6P/n/+f/5v/m/+X/5f/l/+X/5f/j
/+P/4//j/+P/4//i/+L/5P/k/+T/5f/l/+b/5v/n/+f/5//q/+v/7P/t/+//8f/y//P/
9f/2//f/9//5//r//v8AAAEABAAEAAYABgAHAAkACgALAAsACwALAAwADAAKAAoACgAJ
AAkACQAIAAcABwAHAAYABgAGAAUABQAFAAUABQAFAAUABQAEAAQABAAGAAYABgAFAAUA
BQAFAAUAAwADAAMAAwADAAMAAwADAAUABQAFAAUABgAGAAYABgAFAAUABQAFAAUABQAF
AAQABgAGAAYABgAEAAQABAAEAAQABAAEAAQABAAEAAIAAgAEAAQABAAEAAQABAAEAAMA
AQABAAEAAQABAAAAAAAAAAAA/////////////////v/8//z/+//7//3//f/9//3//f/9
//3//P/+//7//v/+//z//P/8//v/+//7//v/+//5//n/+f/4//r/+v/6//r/+P/4//j/
9//3//f/9//3//f/9//3//f/9f/1//T/9P/2//f/+P/4//b/9v/2//b/9//2//b/9v/2
//b/9v/2//b/9//5//r//f/+////AQACAAMABAAFAAUABQAIAAgACwAMAAwADAAMAAwA
CAAEAP///f/6//j/9P/0//H/8P/x/+7/7//s/+z/7f/t/+3/7P/s/+3/7f/t/+3/7//v
/+//7v/t/+3/7v/u/+z/6//r/+r/6v/q/+n/6f/q/+r/6v/r/+n/6v/q/+r/6//r/+z/
7P/q/+r/6v/r/+3/7f/u/+7/7P/q/+z/8P/z//P/9v/8/wIABgAEAAcADAATABwAJgA1
AEEASwBWAF4AXABQAD8AJwACANb/s/+u/7n/y//i//j/CQAaACkAQABcAHcAhgCJAIkA
iACAAHgAcQBzAHgAeAB1AHIAcgB3AHcAeQB3AG4AZwBeAFEAPwAsABsADAAEAP7//P/6
//3////7//j/+P/5//b/9v/1//T/9P/1//X/8//z//H/8f/x//H/8f/w//D/8P/w//D/
8P/x//P/8v/y//H/8f/x//L/8v/w//D/8P/w//D/8f/y//P/8f/x//H/8f/x//D/8P/w
//D/7v/u/+//8f/x//D/7//t/+3/7f/t/+3/7f/r/+v/7f/s/+v/6v/o/+j/6P/o/+f/
5v/m/+X/5f/k/+T/4//h/+H/4f/h/9//3//f/9//4f/h/+D/4P/g/+D/4P/h/+H/4v/i
/+P/5f/l/+j/6f/o/+n/6//t/+//8f/0//b/9//3//n/+v/8//7///8CAAQABgAGAAcA
CQAKAAsACwALAAsADAAMAAwADAAMAAsACwALAAoACQAJAAkACAAIAAgABwAHAAcABQAF
AAUABQAGAAYABwAIAAYABgAGAAUABwAHAAcABwAHAAcABwAHAAkACQAJAAkABwAHAAcA
BwAHAAgACQAKAAkACQAJAAkABwAHAAcABgAIAAgACAAIAAgACAAIAAgACgAKAAoACgAI
AAgABgAGAAYABgAGAAYABgAGAAYABQAFAAUABQAFAAMAAgACAAIABAADAAMAAwADAAMA
AwACAAQABAADAAMAAQABAAEAAQABAAEAAQAAAP7//v/+//7/AAAAAAAA////////////
//////////7/AAAAAAAAAAD///7//f/7//z//f/+/////f/9//3//f/9//3//P/8//r/
+//8//z//P/8//z//P/9//7////+//7//v/+//7//P/8//z//f///wAAAwAEAAUABwAI
AAkACgALAAsACwALAAoADAAMAA8AEAARABIADwAMAAgABwACAAAA/P/8//j/+P/6//j/
9f/y//L/8//1//X/9P/0//P/8//z//P/9//3//f/9v/z//P/9P/0//T/8//z//L/8v/y
//H/8f/y//L/8v/z//P/9P/0//T/8//z//T/9P/y//L/8v/z//X/9f/2//b/9v/y//T/
9v/5//v/AAAGAAoADAAMAA0ADgAVAB4AKAA1AD0AQwBMAFgAXABWAEkALwAQAOr/x/+2
/7n/yf/e//L/BQAWACcAOgBUAHUAhgCJAIsAigCEAHwAdQBzAHYAegB5AHgAdAB1AHkA
ewB7AHgAcwBuAGkAWQBAACsAHAASAAYAAgACAAMABQAFAAQAAgD///z//P/7//r/+v/5
//n/9//3//f/9//3//f/9//2//b/9v/2//b/9v/3//f/9v/2//X/8//z//T/9P/0//T/
9P/0//P/8//z//P/8//z//P/8//z//L/8v/y//L/8P/w//H/8//z//L/8f/w/+//7v/t
/+3/7f/r/+v/6//q/+n/6P/o/+j/6P/o/+X/5P/k/+P/4f/g/+D/3//b/9v/2//b/9v/
2//b/9v/2//b/9r/2v/a/9r/2v/b/93/3v/e/9//3//f/+L/4//m/+f/6f/r/+7/7//x
//L/9f/1//f/+P/6//z//f8AAAAAAgACAAMABwAIAAkACQAJAAkACgAKAAwADAAMAAsA
CQAJAAgABwAIAAkACQAKAAgABwAHAAcABwAHAAcABwAHAAYABgAGAAYABgAGAAUABQAF
AAUABQAFAAUABQAFAAUABQAFAAUABQAFAAUABQAGAAYABgAGAAUABQAFAAUABQAFAAUA
BAAEAAQABAAEAAYABgAGAAYABgAGAAYABgAGAAYABAAEAAYABgAGAAYABgAGAAYABQAD
AAMAAwADAAUABAAEAAQAAgABAAEAAQABAAEAAQAAAAIAAgABAAEAAQABAAEAAQABAAEA
AQAAAP7//v/+//7/AAAAAAAA//////////////3//f/9//z//v/+//7//v/+//7//v/9
//3//f/9//3//f/9//3//f///////v/+//z//f/+//7//P/8//z//P/8//z//P/8//z/
/f///wAAAwAEAAcACQAKAAsADAANAA0ADQAMAAwADwAQABIAEgASABIADAAIAAMAAQD+
//z/+P/4//b/9v/4//b/9f/y//L/8//z//P/8v/y//P/8//z//P/8//z//P/8v/y//P/
9f/2//L/8f/x//D/8v/y//H/8f/w//D/8P/x//H/8v/y//L/8f/x//L/8v/0//T/9P/1
//P/8//0//T/9v/0//b/+P/5//v//v8EAAgACgAKAA8AFAAdACYANgBFAFEAXQBoAHAA
bgBeAEkAKwACANT/t/+4/8n/2//u/wQAFwAkADUAUABsAIMAjgCRAIsAhgCAAHgAcwB3
AHgAdgB1AHQAdAB3AHkAdwBxAGgAYQBYAEMALwAgABMABgD+//z//P/+/wEAAQD//wAA
/v/7//j/+v/5//j/+P/5//n/9//3//f/9//3//f/9//2//b/9v/2//b/9v/3//n/+P/4
//f/9f/1//b/9v/2//b/9v/2//X/9f/1//X/9f/1//X/9f/1//T/9P/0//b/9P/0//X/
8//z//L/8f/x//H/8f/x//H/8f/v/+//7//u/+3/7P/s/+z/7P/s/+n/6P/o/+f/6f/o
/+j/5//l/+X/5f/l/+P/4//j/+P/5f/l/+T/5P/i/+L/4v/j/+X/5v/m/+f/6f/p/+z/
7f/s/+3/7//x//T/9f/3//j/+//7//3//v8AAAIAAwAGAAQABgAGAAcABwAIAAkACQAL
AAsADAAMAAoACgAKAAkACQAJAAgABwAHAAcABgAGAAYABQAFAAUAAwADAAMAAwAFAAQA
BAAEAAQABAAEAAMABQAFAAUABQAFAAUABQAFAAUABQAFAAUABQAFAAUABQAGAAYABgAG
AAUABQAFAAUABQAFAAUABAAGAAYABgAGAAQABAAEAAQAAgACAAIAAgAEAAQAAgACAAIA
AgACAAIAAAAAAAAA/////////////////v/+//7//v/9//3//f/////////+//z//P/7
//v//f/9//3//f/7//v/+//6//r/+v/6//r//P/8//z/+//5//n/+f/5//n/+f/5//j/
+v/6//r/+v/6//r/+v/5//f/9//3//f/9//3//f/9//3//f/9v/2//b/9//4//r/+f/4
//f/9v/2//b/9v/3//n/+v/9//7///8BAAIAAwAEAAUABQAFAAYABgAJAAoADAAMAAwA
DAAJAAYAAgABAPv/+P/z//L/8v/y//T/8v/x/+7/7v/v/+//7//u/+7/7f/t/+3/7f/v
/+//7//u/+3/7f/u/+7/7P/r/+v/6v/q/+r/6f/p/+r/6v/q/+v/6//s/+z/7P/r/+v/
7P/s/+z/7P/s/+3/6//r/+z/7P/u/+7/7v/u/+3/7//y//b//P8AAAQABQAKAA8AFgAg
AC0AOwBJAFQAXgBkAGAAUwA9ACAA9v/L/67/rf+//9L/6P/9/xAAHQAuAEgAZQB6AIcA
hwCEAIIAfABzAHEAcgB0AHUAcgBuAG8AcQBxAHEAbABlAFoATwA/ACwAGQAOAAIA+P/2
//j/+f/5//n/+P/4//X/9P/y//H/8P/w//H/8f/v/+//8f/x//H/8f/v/+7/7v/u//D/
8P/w//H/8f/w//D/7//v/+//8P/w//D/8P/w//D/7//v/+//7//v/+//7//v/+//7v/u
/+7/8P/u/+7/7//t/+3/7P/r/+3/7f/t/+3/7f/t/+v/6//r/+r/6f/o/+j/6P/o/+j/
5f/k/+T/4//l/+T/5P/j/9//3//f/9//3//f/9//3//f/9//3v/e/97/3v/e/9//4f/i
/+L/4//h/+H/5P/l/+b/5//p/+v/7P/t/+//8P/z//P/9f/2//j/+v/7//7//v8AAAAA
AQADAAQABQAFAAUABQAGAAYACAAIAAgABwAFAAUABAADAAMAAwACAAIAAgABAAEAAQAD
AAMAAwADAAEAAAAAAAAAAAAAAAAA//8BAAEAAQABAAEAAQABAAEAAwADAAMAAwABAAEA
AQABAAAAAAAAAAAAAQABAAEAAQADAAMAAwACAAIAAgACAAIAAAAAAAAAAAAAAAAAAAAA
AAAAAAD+//7//v/+//7//v/+//7//v/9//3//f/9//3/+//6//r/+v/8//v/+//7//v/
+//7//r/+v/6//n/+f/3//f/9//3//n/+f/5//j/+P/4//j/+P/2//b/9v/1//f/9//3
//f/9f/1//X/9P/0//T/9P/0//T/9P/0//P/8//z//P/8//x//H/8f/x//P/8//y//L/
8P/x//L/8v/y//L/8v/y//P/9P/0//T/9P/0//T/8v/y//L/8//1//b/+f/6//3///8A
AAEAAgADAAMAAwACAAIABQAGAAgACAAIAAgABQACAP7//f/4//b/8v/y//D/8P/y//D/
7f/q/+r/6//p/+n/6P/o/+n/6f/p/+n/7f/t/+3/7P/p/+n/6v/q/+r/6f/p/+j/6P/o
/+f/5//m/+b/5v/n/+n/6v/q/+r/5//n/+j/6P/p/+r/6//t/+v/6//s/+z/6v/s/+z/
7v/t/+//8v/2//z/AgAEAAcACAALABIAHgAtADkAPwBKAFQAWABQAD0AJQAIAOD/t/+m
/7H/w//W/+z/AwAUACEANABMAGkAgACHAIcAhACAAHoAdQBvAHIAdgB1AHQAcgB1AHUA
cwBxAHAAawBmAFsASQAyACEAFAAIAAAA/P/6//3//f/7//j/+P/1//T/9P/z//L/8v/y
//H/7v/t/+//7//v/+//7//u/+7/7v/u/+7/7v/v/+//7v/u/+3/7f/t/+7/7v/w//D/
8P/w/+3/7f/t/+3/7//v/+//7//t/+z/7P/s/+z/6v/q/+v/7f/t/+z/6//p/+n/6f/p
/+v/6//p/+n/5//m/+X/5P/k/+T/5P/k/+H/4P/g/9//3//e/97/3f/Z/9n/2f/Z/9n/
2f/Z/9n/2f/Z/9j/2P/Y/9j/2P/Z/9v/3P/c/93/3f/d/+D/4f/i/+P/5f/n/+b/5//p
/+r/7//v//H/8v/0//b/9//6//r//P/8//3/AQACAAMAAwABAAEAAgACAAMABAAFAAUA
BQAFAAQAAwADAAMAAgACAAIAAQABAAEA//////////8BAAAAAAAAAP7//v/+//3/////
/////////////////////////////f/9//3//f/+//7//v/+////////////////////
/v/+//7//v/+//z//P/8//z//f/+////AAAAAAAA/v/+//z//P/8//z//P/8//z/+//9
//3//f/9//v/+v/6//r/+v/5//n/+f/5//n/+f/4//j/+P/3//f/9//3//f/9//3//f/
9//2//b/9v/2//b/9P/0//T/8//0//X/9v/3//f/9//3//b/9P/0//T/9P/2//b/9v/1
//T/8//y//H/8v/z//T/9f/x//H/8P/y//L/8v/y//P/9P/1//f/+f/6//3//v/9////
AAABAAIAAwADAAMABAAEAAcACAAGAAYABgAGAAEA/P/2//P/8v/w/+z/7P/s/+z/7v/s
/+v/6P/o/+n/6f/p/+j/6P/n/+f/5//n/+v/6//r/+r/6//r/+z/7P/q/+n/6f/o/+j/
6P/n/+f/6P/o/+j/6f/n/+j/6P/o/+n/6f/q/+r/6P/o/+j/6f/r/+v/7P/s/+r/7P/u
//D/8f/z//b//v8EAAgACAAJAAoADwAYACIAMQA7AEEASgBUAFAARAAzABcA8P/K/7H/
rP+3/8n/4P/0/wUAFgAnADwAWgB1AIAAgwCFAIAAeABwAGsAbQBuAHAAbwByAHAAcQBz
AHMAcwBwAGcAYgBXAEMAKAAXAA4ABAD6//j/+v/7//n/9//4//j/9//2//X/8//x//D/
8f/x/+//7//v/+//7//v/+//7v/u/+7/7v/u/+7/7//t/+z/7P/r/+v/6//s/+z/7v/u
/+7/7v/s/+v/6v/p/+v/6//r/+v/6//q/+r/6v/q/+j/6P/p/+f/5//m/+X/5//n/+f/
5//m/+X/4v/h/+H/4P/f/97/3v/e/97/3v/b/9r/2v/Z/9f/1v/W/9X/1f/V/9X/1f/V
/9X/1f/V/9P/0//S/9L/1P/U/9T/1f/V/9b/1v/X/9n/2f/c/93/4P/h/+P/5f/o/+n/
6//s/+3/7f/v//D/9P/2//f/+v/6//z//P/9////AAABAAEAAQABAAIAAgACAAIAAgAB
AP/////+//3///////7//v/+//3//f/9//3//f/9//3//f/8//z//P/6//r/+v/5//j/
9//2//X/9v/3//j/+f/3//f/9//3//n/+f/5//n/+v/6//r/+v/5//n/+f/5//n/+f/5
//j/+P/4//j/+P/2//b/9v/2//j/+P/4//j/+P/4//b/9v/2//b/9v/2//T/9P/0//P/
9f/1//X/9f/1//T/9P/0//b/9f/1//X/8//z//P/8v/y//L/8f/x//H/8f/x//H/8f/x
//H/8P/w//D/8P/w//D/8P/w/+//7//v/+//7//v/+//7//u//D/8P/w//D/7v/u/+7/
7f/v/+//8P/u/+7/7v/u/+//8P/x//P/8//0//f/+P/3//n/+v/7//r/+//7//v//v/+
/wEAAgD///7//f/8//f/8v/s/+n/6P/o/+b/6P/m/+b/6P/m/+X/4v/i/+P/5f/l/+T/
5P/l/+X/5f/l/+X/5f/l/+T/5P/l/+f/6P/l/+P/4v/g/+H/4v/i/+P/4v/i/+L/4//j
/+T/5P/k/+X/5f/m/+b/5P/k/+T/5f/l/+X/5v/m/+b/5v/m/+r/6//t//D/+P/+/wAA
AgAFAAwAFQAgAC4AOQBFAFEAXgBgAFgARgArAAMA1v+w/6f/sP+9/8//5P/4/wkAGgAv
AEoAaAB1AHgAdwBzAGwAZABcAFsAXQBgAGAAXQBcAFwAXQBfAGEAXQBWAFEASAAxABsA
DAABAPT/8P/u/+z/8P/z//H/7//w/+7/6f/q/+z/6//q/+r/6f/p/+f/5//p/+n/6f/p
/+n/6P/o/+j/5v/m/+b/5//n/+b/5v/l/+f/5//o/+j/5//m/+X/5P/l/+X/5f/l/+f/
5//n/+f/5//m/+b/5v/k/+L/4v/j/+P/4//i/+H/4f/h/+H/4f/h/+H/3//f/9//3v/d
/9z/3P/c/9z/3P/b/9r/2v/Z/9j/1v/V/9P/0v/T/9T/1f/T/9P/0//T/9P/0//S/9L/
0//U/9X/1//Z/9r/2v/b/9v/2//e/9//4v/j/+X/5//m/+f/6f/q/+//7//x//L/9P/2
//f/+v/4//r/+v/7//3//v///////////wAAAAD+//7//v/9//3//f/8//v//f/9//z/
/P/8//v/+//7//v/+//7//v/+f/4//j/+P/4//j/+P/3//f/9//3//f/9//3//f/9//3
//f/9//3//f/9//3//f/+P/4//j/+P/5//n/+f/5//f/9//3//b/9v/2//b/9v/4//j/
+P/4//f/9v/1//T/9v/2//T/9P/2//b/9v/2//T/9P/0//P/8//z//P/8//z//L/8v/y
//D/7//v/+//8f/x//H/8P/w//D/7//v/+//7//v/+//7//v/+//7v/w//D/8P/w/+7/
7v/u/+3/7f/t/+3/7f/v/+//7//u/+z/7P/s/+z/7P/s/+z/6//r/+v/6//r/+v/6//r
/+v/7f/p/+j/6v/q/+r/6v/s/+z/7P/t/+3/7v/x//L/8//1//b/9//4//n/+f/5//r/
+v/9//7///8AAAEAAgAAAPz/9//1//H/7v/p/+j/6P/o/+r/6P/l/+L/4v/j/+P/4//i
/+L/4//j/+P/4//j/+P/4//i/+H/4f/i/+L/4P/f/9//3v/c/9z/2//b/93/3v/f/+H/
4f/i/+L/4v/f/9//4P/g/+D/4P/g/+H/4//j/+T/5P/i/+L/4v/k/+X/5f/k/+j/7v/0
//j/+f/8/wMADAAYACkAOQBHAFYAZgBsAGoAWwBDACIA9P/F/6j/pf+1/8j/3v/z/wQA
FQAmAD4AWwByAH0AewB0AHAAagBhAF0AYgBmAGEAXABcAF0AXwBfAF0AVgBPAEQANQAh
ABAAAQD0/+j/6P/q/+r/7f/t/+v/6v/o/+f/5v/o/+f/5v/m/+f/5//l/+X/4//j/+P/
4//j/+L/4v/i/+L/4v/i/+P/5f/k/+T/4//j/+P/5P/k/+L/4v/i/+L/4//j/+P/4//h
/+H/4f/h/+P/4v/i/+L/4v/g/+D/4f/h/+H/4P/f/+H/4f/h/+H/4f/h/9//3//f/97/
3f/c/9z/3P/c/9z/2f/Y/9j/1//X/9b/1v/V/9P/0//T/9P/0//T/9P/0//T/9P/0v/S
/9T/1P/U/9X/1f/W/9b/1//X/9f/2v/b/9z/3f/f/+H/4P/h/+P/5P/l/+X/5//o/+r/
7P/t//D/8v/0//T/9f/1//b/9//3//f/9//4//j/9v/2//b/9f/3//f/9v/1//X/9f/0
//T/8v/x//H/8f/x//H/8f/x//H/8P/w//D/8P/w//D/7//v/+//7//v/+//7//v/+//
7//t/w==
         </WaveFormData>
      </LeadData>
      <LeadData>
         <LeadByteCountTotal>10000</LeadByteCountTotal>
         <LeadTimeOffset>0</LeadTimeOffset>
         <LeadSampleCountTotal>5000</LeadSampleCountTotal>
         <LeadAmplitudeUnitsPerBit>4.88</LeadAmplitudeUnitsPerBit>
         <LeadAmplitudeUnits>¦ÌV</LeadAmplitudeUnits>
         <LeadHighLimit>2147483647</LeadHighLimit>
         <LeadLowLimit>268435456</LeadLowLimit>
         <LeadID>V4</LeadID>
         <LeadOffsetFirstSample>0</LeadOffsetFirstSample>
         <FirstSampleBaseline>0</FirstSampleBaseline>
         <LeadSampleSize>2</LeadSampleSize>
         <LeadOff>FALSE</LeadOff>
         <BaselineSway>FALSE</BaselineSway>
         <ExcessiveACNoise>FALSE</ExcessiveACNoise>
         <MuscleNoise>FALSE</MuscleNoise>
         <LeadDataCRC32>2741997179</LeadDataCRC32>
         <WaveFormData>
+v/6//r/+v/8//z//P/8//v/+v/5//j/+v/6//r/+v/4//j/+P/4//r/+v/6//r/+v/6
//r/+v/6//r/+v/6//r/+v/6//r/+v/6//r/+v/6//r/+v/6//r/+v/6//r/+P/4//j/
+P/4//j/+P/4//b/9v/2//b/9P/0//T/9P/y//L/8v/y//D/8P/w//D/8P/w//D/8P/w
//D/8P/w/+7/7v/u/+7/7v/u/+7/7v/u/+7/7v/u/+z/7P/s/+z/7f/u/+//8P/y//L/
8v/y//X/9v/3//j/+P/4//j/+P/5//r/+//8////AAABAAIAAwAEAAUABgAIAAgACAAI
AAoACgAKAAoACAAIAAgACAAKAAoACgAKAAgACAAIAAgABgAGAAYABgAFAAQAAwACAAIA
AgACAAIAAAAAAAAAAAAAAAAAAAAAAAAAAAAAAAAAAAAAAAAAAAACAAIAAgACAAQABAAE
AAQAAgACAAIAAgACAAIAAgACAAQABAAEAAQAAgACAAIAAgAEAAQABAAEAAIAAgACAAIA
BAAEAAQABAAGAAYABgAGAAQABAAEAAQAAgACAAIAAgACAAIAAgACAAEAAAD///7//v/+
//7//v8AAAAAAAAAAP///v/9//z//P/8//z//P/6//r/+v/6//z//P/8//z//P/8//z/
/P/6//r/+v/6//r/+v/6//r/+P/4//j/+P/6//r/+v/6//r/+v/6//r/+P/4//j/+P/4
//j/+P/4//r/+v/6//r/+P/4//f/9//4//v//f8AAP//AQAEAAQABQAGAAYABgAGAAYA
BgAIAAgACAAJAAoACAAFAAEA/v/8//n/9//2//X/9v/3//j/9f/y//D/8P/x//H/8P/u
//D/8f/x//H/8f/y//L/8v/v/+//7//w//L/8P/w/+7/6//q/+r/6f/r/+z/7f/t/+7/
7v/v/+//7v/t/+z/6//p/+n/6f/p/+v/6//s/+z/7f/u/+//8P/y//X/9f/3//7/BQAM
ABIAGwAlADAAPgBUAG0AgQCTAKQAsACoAIoAXAAqAPX/vv+R/4L/jP+g/7X/xf/U/+H/
7f8CACAAOQBBAD4AOgAyACkAIgAcABgAGgAaABYAFAAUABYAFgAYABcAEwAOAA0ACwAA
APT/7v/r/+f/4//l/+n/6//s/+z/7v/x//H/8P/w//D/7//v/+3/7f/t/+7/7v/u/+7/
7v/v/+//7//v/+//7//v/+//7v/u/+3/7f/t/+3/7f/t/+3/7f/t/+3/7f/t/+3/7f/r
/+v/6//r/+v/6//r/+v/6//q/+r/6v/s/+z/7P/s/+r/6v/p/+n/5//n/+b/5v/p/+n/
5//m/+T/5f/m/+b/5f/l/+X/5f/i/+L/4v/g/+L/4//j/+P/4//j/+P/4//k/+T/5P/k
/+X/5f/m/+b/5v/n/+f/5//q/+z/7v/w/+//8P/x//L/9f/2//b/+P/7//v/+//8//r/
/f/+////AQACAAIAAgACAAQABAAEAAIAAgACAAIAAgACAAEAAAAAAAAAAAD+//7//v/+
//z//P/8//v/+//9//3//P/8//v/+v/5//j/9//3//j/+P/6//r/+v/6//r/+v/6//r/
+v/6//r/+v/4//j/+P/4//j/+f/5//n/+f/5//n/+P/6//r/+//7//n/+f/6//r/+v/6
//r/+v/5//n/+f/6//r/+v/6//n/+f/5//n/+f/5//n/+f/5//r/+v/5//n/+f/5//n/
+f/4//j/+P/4//b/9v/2//b/9v/1//X/9f/0//T/9P/0//T/9P/0//T/9P/0//P/8v/w
//H/8f/w//L/8v/y//L/8P/w/+//7//x//H/8f/x//P/8//y//L/8P/w//D/8P/y//H/
8f/y//D/7v/w//D/8P/w//L/8f/x//H/8//0//b/9//5//z//P/9//z//P/8//z//v/+
/wAAAgACAAMABAAEAP//+//4//b/8//x//D/7v/u/+7/7v/t/+r/6P/o/+n/6//q/+j/
6P/n/+f/5//n/+j/6P/o/+f/6f/p/+r/6v/m/+b/5P/j/+L/4v/h/+H/5P/l/+X/5v/k
/+X/5f/l/+f/5//n/+f/6f/p/+n/6f/p/+r/6v/q/+r/6P/o/+r/7f/t/+//8v/5//7/
AgANABkAKAA2AEgAYQB5AI8AoACsAKwAmgBuADwACwDS/5v/gv+G/5j/rf/B/9D/3f/r
//z/FgAvAD0APgA6ADAAKQAiAB4AHAAcABwAHAAYABYAFgAYABYAFQARAAwABwD///b/
7v/s/+f/4f/j/+X/6f/t/+7/7v/w//H/7//u//D/8P/v/+//7f/t/+3/7v/u/+7/7v/u
/+3/7f/t/+3/7//v/+//7//w//D/7//v//H/8f/x//H/8f/x//H/8f/x//H/8f/x//H/
8f/x//H/8f/x//H/8f/z//L/8v/y//L/8v/y//L/9P/0//P/8//z//P/8v/y//P/8//x
//D/8P/x//L/8v/x//H/8f/x//L/8v/y//D/8P/x//H/8f/x//H/8f/x//L/8v/y//L/
8//z//T/9P/2//f/9//3//n/+v/7//z/+//8//3//v///wAAAAACAAQABQAGAAgABgAJ
AAoACwALAAwADAAMAAoADAAMAAwADgAOAA4ADgAMAAwACwAKAAoACgAKAAgACgAKAAoA
CAAIAAgABwAHAAcABwAGAAYABAAEAAQABAADAAMABAAEAAQABAAEAAQABAAEAAQABAAE
AAQABAAEAAYABgAGAAYABgAHAAcABwAHAAcABwAGAAYABgAHAAcABQAFAAYABgAIAAgA
CAAIAAcABwAHAAgABgAGAAYABQAHAAcABwAHAAUABQAFAAUABAAEAAMAAwADAAMAAwAD
AAQABAAEAAQAAgACAAIAAgAEAAMAAwADAAIAAgACAAIAAgACAAIAAgACAAIAAQAAAAAA
AQABAAAAAAAAAAAAAAAAAAAA//////////////////////7//v/+//7//v/+//7//f/9
//7//v/+//7//v/8//z//P/8//r//v/+//7//v/+//7//f/9//3///8AAAIAAwAHAAoA
CgALAAwADAAMAAwADAAMAA4AEAASABMAFAAUABMADwAMAAoABgADAAEA/v8AAAAAAAD/
//z/+v/6//v/+//6//j/+P/5//n/+f/5//z//P/8//v/+f/5//r/+v/2//b/9P/z//T/
9P/z//P/9P/1//X/9v/2//f/9//3//f/9//3//f/+f/5//n/+f/4//j/9//2//j/+P/4
//j/+//9////AgAJABAAFAAbACMAMAA+AE4AYQB3AI0AngCqAK4AoAB8AE4AIQDw/7n/
mP+U/6T/uf/L/9r/6f/3/wYAHAA1AEsAUgBQAEgARQA+ADQAMAAyADIALgAqACgAKgAs
ACoAKQAlACAAHQAVAAwABAD+//n/9//3//f/+////wAAAAAAAAEA///+/wAAAAD/////
////////AAAAAAAAAAAAAP//////////AQABAAEAAQAAAAAA////////////////AQAB
AAEAAQD//////////wEAAQABAAEAAQABAAEAAQADAAIAAgACAAAAAAAAAAAAAAAAAP//
//8BAAEAAAAAAAEAAQD///7//v///wAAAAD///////////7//v/+//z//P/9//3//f/7
//v/+//7//z//P/8//z//////wAAAAAAAAEAAQABAAEAAgADAAQAAwAEAAUABgAHAAgA
CAAKAAkACQAJAAoADAAPABAAEQARABIAEgASABAAEgASABIAFAAUABQAFAASABIAEQAQ
ABAAEAAQAA4AEAAQABAADgAMAAwACwALAAsACwAKAAoACgAKAAoACgALAAsADAAMAAoA
CgAKAAoACgAKAAoACgAKAAoACgAKAAoACgAKAAoACwANAA4ADwAOAA0ADAAKAAwADAAN
AA0ADQANAA4ADgAMAAwADAAMAA0ADQANAA4ADAAMAAwACwANAA0ADQANAAsACwALAAsA
CgAKAAkACQALAAsACwALAAgACAAIAAgACAAIAAgACAAIAAcABwAHAAgACAAIAAgABwAG
AAUABAAGAAYABQAEAAQABQAFAAQABAAEAAQABAACAAIAAQABAAMAAwADAAMAAQABAAAA
AAAAAAAAAAAAAAIAAQABAAIAAQAAAP///v8AAAAAAAAAAP7//v/+//7/AQD+/wAAAAAA
AAAAAAD///////8DAAQABgAHAAcACgAKAAsADAAMAAwADAAOAA4AEAASABIAEwAUABQA
EQANAAoACAADAAEAAAD+//z//P/8//v/+v/4//j/+f/7//r/+P/4//n/+f/5//n/+P/4
//j/9//3//f/+P/4//b/9v/0//P/8v/y//H/8f/y//P/8//0//L/8//z//P/8//z//P/
8//z//P/8//z//X/9v/2//b/9P/y//T/+P/7//v//f8CAAsAEAAUABkAJQAwADwATABh
AHcAhwCUAJoAkgB4AFIAKAD5/8j/nf+Q/5r/rP/D/9X/5P/x////EgAqAEEAUQBSAEwA
SABBADgAMgAwADAAMAAuACoAJgAqACoAKgAnAB8AHAAbABMACgAAAPr/8//x//P/8//1
//v//v/8//r/+f/5//j/+P/4//f/9//5//n/+f/6//r/+v/6//r/9//3//f/9//5//n/
+f/5//j/+P/3//f/9//3//f/9//3//f/9//3//n/+f/5//n/9//3//f/9//3//f/9//3
//f/9v/2//b/+P/4//j/+P/4//j/9//3//f/9//2//b/9//3//X/9P/y//P/9P/0//P/
8//z//P/9P/0//T/8v/y//P/8//z//H/8f/x//H/8//0//X/9v/1//X/9v/2//b/9//3
//f/9//4//n/+v/5//r/+//8////AAAAAAIABQAFAAUABgAGAAkACgALAAsADAAMAAwA
DAAOAA4ADgAQABAAEAAQAA4ADgANAAwADAAMAAwACgAKAAoACgAIAAgACAAHAAcABQAF
AAQABAAFAAYABwAIAAUABQAGAAYABgAGAAYABgAIAAgACAAIAAgACAAIAAgACAAIAAgA
CAAKAAsACwALAAsACwALAAoACAAIAAkACQAJAAkACgAKAAoACgAKAAoACwALAAsADAAK
AAoACgAJAAkACQAJAAkACQAJAAkACQAKAAoACQAJAAcABwAHAAcABgAGAAYABgAEAAQA
BAAEAAYABQAFAAUABAAEAAQABAAEAAQABAAEAAQABAADAAIAAAABAAEAAAACAAIAAgAC
AAIAAgABAAEAAQABAAEAAQD//////v/+/wAAAAAAAAAAAAD/////AAAAAAAAAAAAAP7/
/v/+//7//v/+//7//v//////AAAAAAAAAAAAAAAA/v/9//3//f8BAAIABAAFAAUACAAI
AAkACgAKAAoACgAKAAoADAAOABAAEQASABIAEQANAAoACAAFAAMAAgAAAAAAAAAAAP//
+v/4//j/+f/5//j/9v/2//X/9f/1//X/+P/4//j/9//3//f/+P/4//b/9v/0//P/8v/y
//H/8f/y//P/8//0//T/9f/1//X/9f/1//X/9f/z//P/8//z//T/9v/3//j/9v/y//T/
+P/5//v//f8CAAkADgASABkAIQAuADwATABhAHcAhwCYAKYAqACaAHYARAATAN7/rf+Q
/5D/oP+1/8f/1v/j//P/AgAcADsASwBOAEoARAA9ADQALAAoACgAKAAmACYAJAAkACYA
JgAlACMAHgAbABsAEgAGAPr/9//z/+//7//z//f/+v/8//z/+//5//j/+P/4//f/9//5
//n/+f/6//j/+P/4//j/9//3//f/9//5//n/+f/5//j/+P/3//f/9//3//f/9//3//f/
9//3//X/9f/1//X/9f/1//X/9f/1//X/9f/1//X/9P/0//T/9P/0//T/9P/y//L/8f/x
//H/8f/w//D/8f/x/+//7v/u/+//8P/w/+3/7f/t/+3/7P/s/+z/6v/o/+n/6f/p/+f/
5//n/+f/6P/o/+j/6P/r/+v/7P/s//D/8f/x//H/7//w//H/8v/1//b/9//4//n/+v/6
//z/////////AAAAAAMABAAFAAUABgAGAAYABgAIAAgACAAIAAgACAAIAAkACgAKAAoA
CAAIAAgABgAIAAgACAAGAAYABgAFAAUABQAFAAQABAAEAAQABAAEAAMAAwAEAAQAAgAC
AAIAAgACAAIAAgACAAIAAgACAAIAAgACAAIAAgAEAAUABQAFAAUABQAFAAQABAAEAAUA
BQADAAMABAAEAAYABgAGAAYABQAFAAUABgAEAAQABAADAAUABQAFAAUABQAFAAUABQAE
AAQAAwADAAMAAwADAAMAAgACAAIAAgACAAIAAgACAAIAAQABAAEAAAAAAAAAAAACAAIA
AgACAAEAAAD+//z//f///wAAAAAAAAAAAAAAAP7//v/9//3////////////9//3//P/8
//z//P/8//z//P/7//v//P/8//z//P/8//z//P/8//z/+v/6//r/+v/6//r//P/7//v/
+//9//7/AAABAAUACAAIAAkACgAKAAoACgAKAAoADAAOAA4ADwAQABAADQAJAAYABAAB
AP///v/8//r/+v/6//n/+P/2//b/9//3//b/9P/0//X/9f/1//X/9v/2//b/9f/1//X/
9v/2//T/9P/y//H/8P/w/+//7//w//H/8f/y//L/8//z//P/8//z//P/8//z//P/8//z
//P/9P/0//T/9v/0//b/+P/5//n//f8CAAkADgASABsAKQA2AEYAXgB1AIkAmwCoALAA
pgCEAFQAKAD3/77/lf+O/57/sv/D/9X/5P/v//3/FAAuAEUATwBOAEQAPAA3ADAAKgAs
ACoAKAAmACQAJAAmACYAJAAfABsAFgARAAcA/v/4//T/7//t/+//8f/z//f/+v/6//r/
+//5//j/+P/4//f/9//3//f/9//4//j/+P/4//j/9//3//f/9//5//n/+f/5//j/+P/3
//f/9//3//f/9//5//n/+f/5//n/+f/5//n/9//3//f/9//3//f/9//3//f/9v/2//b/
9v/2//b/9v/0//T/8//z//T/9f/1//b/9f/1//P/8v/y//P/9P/0//P/8//z//P/9P/0
//T/8v/y//P/8//z//X/9f/1//X/9P/0//T/9P/1//X/9v/2//j/+f/5//n/+f/6//v/
/P/7//z//f/+////AAAAAAIABQAFAAUABgAEAAcACAAJAAkACgAKAAoACgAMAAwADAAM
AAwADAAMAAwADAALAAoACgAKAAoACAAGAAYABgAEAAYABgAFAAUAAwADAAIAAgACAAIA
AgACAAMAAwAEAAQABAAEAAQABAAEAAQABAAEAAQABAAEAAQABAAEAAQABAAEAAUABQAF
AAUABQAFAAQABAAEAAUABQAFAAUABgAGAAYABgAGAAYAAwADAAMABAAFAAYABwAHAAUA
BQAFAAUABQAFAAUABQAEAAQAAwADAAMAAwADAAMAAgACAAIAAgACAAIAAgACAAAA////
////AAAAAAAAAAD+//7//v/+/wAAAAD///7//v///////v/+//7//v/+//7//v/9//3/
/f/9//3//f/9//3//P/8//z//P/8//z//P/7//v//P/8//z//P/8//z//P/+//7//f/8
//v/+v/7//v//P/9//3//v8AAAEAAwAGAAYABwAKAAoACgAKAAoACgAMAA4ADgAPABAA
EAAOAAsACQAIAAQAAQD///z//v/+//7//f/6//j/+P/5//n/+P/2//b/9f/1//X/9f/4
//j/+P/3//X/9f/2//b/9P/0//L/8f/y//L/8f/x//D/8f/x//L/8v/z//P/8//z//P/
8//z//P/8//z//P/8//0//T/9P/0//T/8v/w//P/9f/3//r///8GAAoAEQAZACQAMAA+
AFEAZwB7AI4AmACaAI4AbABAABUA6P+1/5D/iv+a/63/v//S/+H/6//6/xIAKwBBAEwA
SgBCAD0ANgAwACwAKgAqACgAJAAiACIAIgAiACEAHwAYABUADwAIAP7/+P/1//H/7f/t
//H/8//0//b/9v/3//X/9v/0//T/8//z//P/8//z//T/9v/2//b/9v/z//P/8//z//P/
8//z//P/9P/0//P/8//z//P/8//z//P/8//z//P/8//z//P/8//z//P/8//z//X/9f/1
//X/9f/0//T/9P/0//T/9P/0//b/9v/1//X/9f/1//T/9P/z//P/8f/w//D/8f/y//L/
8//z//P/8//y//L/8v/w//L/8//z//P/8f/x//H/8f/y//L/8v/y//P/8//0//T/9P/1
//X/9f/z//T/9f/2//f/+P/5//r/+//8//z//v////////8AAAAAAwAEAAUABQAGAAYA
BgAIAAoACgAKAAoACgAKAAoADAAMAAsACgAKAAoACgAIAAgACAAIAAYABgAGAAUABQAH
AAcABgAGAAQABAAEAAQABQAFAAYABgAEAAQABAAEAAQABAAEAAQABgAGAAYABgAGAAYA
BgAGAAYABwAHAAcABwAHAAcABgAGAAYABwAHAAkACQAKAAoACAAIAAgACAAHAAcABwAI
AAgACAAIAAcABwAHAAcABwAFAAUABQAFAAQABAADAAMABQAFAAUABQACAAIAAgACAAIA
AgACAAIAAgABAAEAAQAAAAAAAAAAAAIAAgACAAIAAAAAAP///v/+///////+//7//v/+
//7//v/+//3//f/9//3//f/9//3//f/8//z//P/8//z//P/8//v/+//8//z//P/8//z/
/P/8//z//P/6//r/+v/6//v/+//8//z//P/8//z/+v/5//n/+f/9//7/AAABAAMABgAG
AAcACAAIAAgACAAGAAYACAAKAAwADQAOAA4ADAAJAAcABgABAP///v/8//z//P/8//v/
+P/2//b/9//2//T/8f/w//P/8//z//P/9v/2//b/9f/z//P/9P/0//L/8v/w/+//7v/u
/+3/7f/s/+3/7f/u//D/8f/x//H/7//v/+//7//w//H/8v/z//L/8v/x//D/8v/y//T/
9P/z//X/9//8/wMACAAQABUAGwAmADIAQABTAGcAdwCGAI4AjgB8AFYAKAD//9D/o/+K
/47/ov+3/8n/3P/p//X/BAAaADUASQBQAEwARAA/ADoAMgAsACwALAAsACgAJAAmACYA
JAAhAB8AHgAdABcADAAAAPj/9f/x/+//7//x//X/+P/4//b/9f/1//T/9P/0//P/8//x
//H/8f/y//L/8v/y//L/8//z//P/8//z//P/8//z//T/9P/z//P/8//z//P/8//z//P/
8//z//P/8//z//P/9f/1//X/9f/0//P/8v/x//H/8P/w//D/8v/y//L/8v/w//D/7//v
//H/8f/w//D/7//v/+3/7P/s/+3/7v/u/+v/6//r/+v/6v/q/+r/6P/o/+n/6f/p/+n/
6f/p/+n/6P/o/+j/6P/p/+n/6v/q/+7/7//v/+//7f/u/+//8P/x//L/8//0//X/9v/2
//j/+//7//v//P/6//3//v///wEAAgACAAIAAgAEAAQABAAEAAQABAAEAAYABgAFAAQA
BAAEAAQAAgAEAAQABAACAAIAAgABAAEA//////7//v8AAAAAAAAAAP3//f/+//7//P/8
//z//P/+//7//v/+//7//v/+//7//P/8//z//P/8//3//f/9//////////7/AAAAAAEA
AQD/////AAAAAAAAAAAAAAAAAQABAAEAAgACAAIAAgABAP/////////////////////+
//7//f/9//3//f/9//3//P/8//z//P/8//z//P/8//r/+f/5//n/+P/4//j/+P/4//j/
+P/4//j/+P/3//b/9v/3//f/9v/2//b/9v/2//b/9v/1//X/9f/1//X/9f/2//f/9//4
//f/9v/1//T/9f/1//b/+P/0//T/8v/0//T/9P/0//X/9f/2//f/+f/6//z//f/9/wAA
AAABAAIAAgACAAIABAAEAAYACAAGAAcACAAIAAQA///7//j/9//1//T/8v/y//L/8v/x
//D/7v/u/+//7f/s/+r/6v/r/+v/6//r/+7/7v/u/+3/7f/t/+7/7v/u/+7/7P/r/+j/
6P/n/+f/6P/p/+n/6v/o/+n/6f/p/+v/6//r/+v/6f/p/+n/6f/r/+z/7P/s/+r/6v/u
/+7/7//v//P//P8DAAgAEAAXAB8AKgA6AEwAZQB7AIkAmACiAJoAfgBUACIA6/+0/43/
gv+M/57/tf/H/9T/4f/v/wIAIAA7AEUARABAADYALQAmACIAIAAgAB4AIAAeABwAHAAc
AB4AHQAZABQAEQANAAIA8v/s/+v/5//l/+f/6//v/+7/7v/w//P/8//y//H/8P/u/+3/
7//v/+//8P/w//D/8P/w/+//7//v/+//7//v/+//7//u/+7/7f/t/+3/7f/t/+3/7//v
/+//7//u/+3/7P/r/+v/6//r/+v/7f/t/+3/7f/t/+z/7P/s/+r/6v/q/+r/7P/s/+v/
6//p/+n/6P/o/+f/5//l/+T/5P/l/+b/5v/l/+X/5f/l/+L/4v/i/+D/4v/j/+P/4//j
/+P/4//j/+T/5P/k/+T/5f/l/+b/5v/o/+n/6f/p/+n/6v/r/+z/7v/w//L/9P/1//b/
9v/4//n/+f/5//r/+v/9//7//////wAAAAAAAAIABAAEAAQAAgACAAIAAgAAAAAA///+
//7//v/+//z//f/+/////v/8//z/+//7//v/+//6//r/+v/6//r/+v/5//n/+v/6//n/
+P/3//b/+P/4//j/+P/4//j/+P/4//j/+P/4//j/+v/7//v/+//5//n/+f/4//r/+v/7
//v/+f/5//r/+v/4//j/+P/4//n/+f/5//r/+v/6//r/+f/5//n/+f/5//f/9//3//f/
+P/4//f/9//3//f/9//3//j/+P/4//j/9v/2//b/9v/0//P/8//z//T/9P/0//T/9P/0
//T/9P/0//T/8//y//L/8//z//L/8v/y//L/8v/y//L/8f/x//H/8f/x//H/8f/x//D/
8P/w//L/8v/w//D/8P/w//H/8f/y//P/9f/2//j/+f/6//z/+//7//z//P/8//z//v/+
/wAAAgABAAEAAQAAAPz/9//z//D/8P/v/+//7v/u/+7/7v/t/+r/6P/o/+n/6f/o/+b/
5v/n/+f/5//n/+j/6P/o/+f/6P/p/+v/7P/p/+j/5f/j/+P/5P/k/+X/5P/l/+X/5v/m
/+f/5//n/+f/5//n/+f/5//n/+f/5//n/+j/6P/o/+j/6P/q/+z/7f/t//H/+P///woA
EgAdACkAOgBOAGYAgQCZAKsAugC+AKoAfgBGAAwAy/+U/3v/gv+S/6L/tf/H/9T/4f/z
/w4AKAA3ADcANAAsACQAGwAUABIAEgASABIAEAAMAAwADAAOABAACwAJAAgAAwD3/+z/
5v/k/9//4f/j/+X/6f/t/+7/7P/u/+3/6//q/+z/7P/r/+v/6//r/+v/7P/s/+z/7P/s
/+3/7f/t/+3/6//r/+v/6//s/+z/6//r/+3/7f/t/+3/6//r/+v/6//p/+n/6f/p/+v/
6//r/+v/6//r/+v/6//r/+r/6v/q/+r/6v/q/+r/6P/o/+f/5//n/+f/5v/m/+f/5//l
/+T/5v/n/+j/6P/p/+n/6f/p/+b/5v/m/+T/5P/l/+X/5f/n/+f/5//n/+j/6P/o/+j/
6f/p/+r/6v/s/+3/7f/t/+//8P/x//L/8f/y//P/9P/z//T/9P/2//b/9f/0//T/9P/3
//j/+f/3//j/+P/4//r//P/8//z//P/8//z//P/6//r/+f/4//j/+P/4//b/+P/4//j/
9v/2//b/9f/1//X/9f/0//T/9P/0//T/9P/z//P/9P/0//T/9P/0//T/8v/y//L/8v/0
//T/9P/0//T/9P/0//T/9P/1//X/9f/3//f/9//2//T/9P/1//X/9f/1//b/9v/2//b/
9v/2//X/9f/1//b/9P/0//T/8//1//X/9f/1//X/9f/1//X/9P/0//P/8//z//P/8//z
//L/8v/y//L/8v/y//L/8v/y//H/8f/x//D/8P/w//D/8P/w//D/8P/y//L/8f/w//D/
8f/x//D/7v/u/+7/7v/w//D/7//v/+//7//v/+//7//v/+7/7v/u/+7/7v/u/+7/7f/t
/+7/7v/s/+z/7v/u/+7/7v/w/+//7//v/+//8P/y//P/9f/4//j/+f/8//z//P/8//z/
/P/+/wAAAAABAAIAAgAAAP3/+//6//b/8//x/+7/7v/u/+7/7f/s/+r/6v/r/+v/6v/o
/+j/6f/p/+n/6f/o/+j/6P/n/+f/5//o/+j/6P/o/+b/5f/i/+L/4f/h/+T/5f/l/+b/
5P/l/+X/5f/l/+X/5f/l/+X/5f/l/+X/5//o/+j/6P/o/+b/6P/o/+n/6f/p/+z/8//8
/wAABwARAB4ALAA+AFUAbQCFAJwAqACsAKQAgABOAB0A6P+t/4b/fv+O/6H/s//E/9P/
3//u/wYAIQA1AD4AOAAuACkAJAAcABYAGAAaABYAEAAQABIAEgASABMADQAIAAUA///0
/+7/6P/j/9//4f/l/+n/6//u/+7/7v/r/+v/7P/s/+z/6//r/+3/7f/t/+7/7v/u/+7/
7v/r/+v/6//r/+v/6//r/+v/7P/s/+v/6//t/+3/7f/t/+3/7f/t/+3/7//v/+//7//t
/+3/7f/t/+3/7f/t/+3/7f/s/+z/7P/s/+z/7P/s/+7/7v/t/+3/7//v/+7/7v/v/+//
7f/s/+7/7//w//D/7f/t/+3/7f/u/+7/7v/s/+z/7f/t/+3/7f/t/+3/7f/w//D/8P/w
//H/8f/y//L/8v/z//P/8//z//T/9f/2//f/+P/5//r/+f/6//r//P/7//v/+//8//z/
//8AAAEAAwAEAAQABAACAAQABAAEAAQABAAEAAQABAAEAAMAAgAEAAQABAACAAAAAAAA
AP7//v/+//3//f/9//3//P/8//z//P/8//z/+//7//z//P/8//z//P/8//z//P/8//z/
/P/6/w==
         </WaveFormData>
      </LeadData>
      <LeadData>
         <LeadByteCountTotal>10000</LeadByteCountTotal>
         <LeadTimeOffset>0</LeadTimeOffset>
         <LeadSampleCountTotal>5000</LeadSampleCountTotal>
         <LeadAmplitudeUnitsPerBit>4.88</LeadAmplitudeUnitsPerBit>
         <LeadAmplitudeUnits>¦ÌV</LeadAmplitudeUnits>
         <LeadHighLimit>2147483647</LeadHighLimit>
         <LeadLowLimit>268435456</LeadLowLimit>
         <LeadID>V5</LeadID>
         <LeadOffsetFirstSample>0</LeadOffsetFirstSample>
         <FirstSampleBaseline>0</FirstSampleBaseline>
         <LeadSampleSize>2</LeadSampleSize>
         <LeadOff>FALSE</LeadOff>
         <BaselineSway>FALSE</BaselineSway>
         <ExcessiveACNoise>FALSE</ExcessiveACNoise>
         <MuscleNoise>FALSE</MuscleNoise>
         <LeadDataCRC32>1753326903</LeadDataCRC32>
         <WaveFormData>
8P/w//D/8P/z//T/9f/2//f/+P/5//r//P/8//z//P/8//z//P/8//z//P/8//z//v/+
//7//v8AAAAAAAAAAP7//v/+//7/AAAAAAAAAAAAAAAAAAAAAAIAAgACAAIAAgACAAIA
AgAEAAQABAAEAAYABgAGAAYABgAGAAYABgAIAAgACAAIAAoACgAKAAoACwAMAA0ADgAQ
ABIAFAAWABcAGAAZABoAHQAeAB8AIAAiACQAJgAoACkAKgArACwALQAuAC8AMAAyADIA
MgAyADMANAA1ADYAMwAyADEAMAAvAC4ALQAsACsAKgApACgAJAAiACAAHgAaABgAFgAU
ABMAEgARABAADgAMAAoACAAGAAYABgAGAAUABAADAAIA///+//3//P/5//j/9//2//b/
9v/2//b/9v/2//b/9v/0//T/9P/0//T/9P/0//T/9v/2//b/9v/4//j/+P/4//r/+v/6
//r/+v/6//r/+v/8//z//P/8//z//P/8//z//P/8//z//P/+//7//v/+//z//P/8//z/
/v/+//7//v///wAAAQACAAIAAgACAAIAAQAAAP///v/+//7//v/+//7//v/+//7//f/8
//v/+v/8//z//P/8//r/+v/6//r/+P/4//j/+P/6//r/+v/6//z//P/8//z//P/8//z/
/P/5//j/9//2//b/9v/2//b/9v/2//b/9v/4//j/+P/4//j/+P/4//j/9v/2//b/9v/2
//b/9v/2//j/+P/4//j/9v/2//b/9v/4//n/+//8//3//v8AAAEAAAAAAAAA///9//3/
/f/+/wEAAgADAAQABAAEAAIAAAD+//3/+v/4//r/+//9//7//P/5//f/9//3//b/9v/1
//X/9v/2//X/9//3//f/9//0//T/8//z//P/8f/w/+//7v/u/+7/7v/w//D/8P/w//H/
8f/x//H/8f/x//H/8f/w/+//7v/t/+//7//v/+//8f/x//H/8f/z//D/7f/r//D/+/8K
AB4AOABSAG4AjgC2AOMAEgEvATsBOQEkAegAhQApAOT/nv9g/0D/P/9L/1n/Y/9q/3D/
e/+J/53/rv+1/7f/t/+1/7T/s/+z/7P/tP+3/7f/uf+6/73/wP/C/8T/xP/F/8j/yv/M
/83/0v/V/9n/3P/h/+X/6f/r/+v/7//z//T/9f/0//X/9f/1//T/9f/1//X/8//1//X/
9f/1//b/9//4//n/+f/5//n/+P/4//j/9//3//f/+P/4//j/+P/4//j/+P/5//n/+f/6
//r/+v/6//v/+//7//z//P/8//3//f8AAAEAAQACAAAAAQABAAIAAwAEAAQABAAGAAYA
BwAJAAwADQAPABAADwAQABIAFQAVABcAGAAZAB0AHgAgACMAIwAkACUAJwAqACsALAAt
ACwALQAuAC8AMAAxADEAMQAxADEAMQAxAC8ALwAuAC0ALAApACcAJgAmACQAIgAeABsA
GgAYABYAFgAVABMAEQAPAA4ADQALAAkACAAHAAYABgAFAAMAAwAAAP///v/9//r/+v/5
//n/+f/3//b/9f/3//f/9//2//T/9P/0//T/8f/x//H/8f/z//P/8//y//T/9P/1//b/
9P/0//T/9P/z//P/8//z//b/9v/2//b/9//3//f/9//4//j/+P/4//j/+f/7//n/+f/6
//r/+v/6//r/+//7//3//f/9//3//f/9//3//f/9//3//f/9//z//P/8//z//P/8//z/
/P/+//7//f/9//v/+//7//v/+//6//r/+f/5//n/+f/5//f/9v/2//b/+P/4//j/+P/2
//b/9v/2//b/9v/1//X/9f/1//X/9f/2//b/9v/2//f/9//3//f/9f/0//T/9P/2//b/
9v/2//f/9v/2//b/9v/2//b/9v/2//b/9//5//r/+//8//7///8AAAAAAAD/////AQAB
AAIAAwAEAAUABgAGAAQAAgAAAP///f/7//r/+f/7//z//P/8//n/9//3//f/+P/4//f/
9//2//b/9f/1//X/9f/1//T/9P/z//P/8//x//D/7//u/+7/7v/u/+7/8P/w//D/8f/x
//H/8f/x/+//7//v/+//8f/x//H/8f/z//P/8//z//P/8f/x//H/8v/t/+v/8P/3/wAA
DgAiADwAWAB0AJAAtQDeAP0ABwEBAfIAxgB3ACMA6P+u/3b/VP9P/1n/Zf9x/3j/fv+H
/5X/pf+0/7//w//D/7//vv+9/7//v/++/8H/xf/H/8b/x//M/87/zv/O/83/0P/S/9T/
1//c/9//3//k/+n/7f/x//P/8//1//n/+P/3//r/+//7//v/+v/7//v/+//7//3//f/9
//z//P/8//z//f/9//3//f/+//7//v/9//////8AAAAAAAAAAAAAAAAAAAEAAQABAAIA
AgACAAIAAQABAAEAAgAEAAQABQAFAAQABQAFAAYABgAHAAcACAALAAwADAAMAA4ADgAP
ABEAEAARABMAFAAXABgAGgAdAB0AHwAgACEAIwAkACYAKQApACoAKwAtACwALQAuAC8A
MgAzADQANQA0ADUANQA1ADcANwA3ADcAMwAzADIAMQAwAC0AKwAqACwAKgAoACQAIQAg
AB4AHAAcABsAGQAXABMAEgARAA8ADwAOAA0ADAAKAAkABwAHAAYABQAEAAMABAAEAAMA
AwADAAEAAAD///////////7//v/+//7//v/7//v/+//7//v/+//7//r/+v/6//v//P/8
//z//P/8//3//f/9//3//v/+//7//v///////////wIAAgACAAIAAAABAAMAAQADAAQA
BAAEAAIAAgADAAMAAwADAAMAAwAFAAUABQAFAAMAAwADAAMAAgACAAIAAgACAAIAAgAC
AAIAAgABAAEAAQABAAEAAQADAAIAAgABAAEAAQABAAEAAQAAAAAAAAD+//7//v/+//7/
/v/+//7//v/+//3//f/9//3//f/9//z//P/8//z//f/9//3//f/9//z//P/8//z//P/8
//z//f/9//z/+//7//z//P/8//z//v/9//z/+//6//r/+v/6//r/+//9//7///8AAAIA
AwAEAAYABgAFAAUABQAFAAYABwAIAAkACgAKAAoACAAGAAUABQADAAIAAQABAAIAAgAC
AP///f/9//3//P/8//v/+//8//z/+//7//3//f/9//z/+v/5//n/+f/3//b/9f/0//L/
8v/y//L/8v/y//L/8//1//X/9f/1//X/9f/1//X/9f/1//X/9f/z//P/8//z//f/9f/1
//X/9v/1//X/9v/9/wYAEAAgADQATABmAH4AmQC8ANsA6QDlANQAsABvACEA5v+4/4T/
Xv9T/1n/Z/9z/3r/gP+J/5X/o/+0/8P/yf/J/8f/xv/F/8P/w//G/8n/yf/J/8r/zf/O
/9D/0v/S/9H/0v/U/9b/2f/c/9//4f/m/+n/7//z//X/9//5//n/+P/5//z//f/9//3/
/P/9//3//f/9//////////7//v/+//7///////////8AAAAAAAD//wEAAQACAAIAAgAC
AAIAAgAAAAEAAQABAAIAAgACAAIAAwADAAMABAAEAAQABQAFAAQABQAFAAYACAAJAAkA
CgAJAAoACgAKAAwADAANAA8AEAARABMAFAATABQAFgAZABsAHQAeAB8AIQAiACQAJwAl
ACYAJwApACgAKQAqACsALgAvADAAMQAwADEAMQAxADEAMQAxADEALwAvAC4ALQAuACsA
KQAoACgAJgAkACAAIQAgAB4AHAAaABkAFwAVABMAEgARAA8ADwAOAA0ADAAIAAcABQAF
AAQAAwACAAEAAgACAAEAAQABAP///v/9//v/+//7//r/+v/6//r/+v/5//n/+f/5//n/
+f/5//j/+P/4//n/+v/6//r/+v/6//n/+f/5//n//P/8//z//P/9//3//f/9//7//v/+
//7//v///wEA/////wAAAAAAAAAAAAABAAEAAQABAAEAAQABAAEAAQABAAEAAQABAAEA
/v/+//7//v8AAAAAAAAAAP7//v/9//3//f/9//3//f/9//z//P/7//3//f/9//3/+//6
//r/+v/8//z//P/8//r/+v/6//r//P/8//v/+//5//n/+f/5//r/+v/6//r/+f/5//n/
+f/5//j/+P/4//j/+P/4//j/9//3//b/9f/3//j/+P/4//b/9//3//j/+v/4//r/+v/6
//r/+P/4//j/+P/3//n/+v/7//7/AAABAAIAAgACAAEAAQABAAEAAgADAAIAAwAEAAQA
BgAEAAIAAQD///3//P/7//n/+v/6//r/+f/3//f/9//2//b/9f/1//b/9v/1//X/9f/1
//X/9P/0//P/8//z//H/8P/v/+7/7v/u/+7/7v/w//D/8P/x/+//7//v/+//7//v/+//
7//t/+3/7f/t/+//7//v/+//7//t/+3/8f/y//H/8f/0//3/CAAUACQAOgBUAGwAggCh
AMQA2wDdAM8AtACCADUA7f++/5D/Zv9O/03/W/9r/3X/fP+E/4//m/+p/7r/xf/H/8X/
xf/A/7v/u/+9/8D/w//F/8X/xP/H/8j/yv/K/8j/yf/M/87/0P/T/9b/1//d/+L/5f/p
/+//8//z//H/8//0//X/9P/1//X/9f/2//f/9//3//f/+f/5//n/+P/4//j/+P/3//f/
9//3//r/+v/6//n/+f/5//r/+v/6//r/+v/6//z//f/9//3//P/8//z//P/9//3//f/+
/wAAAAABAAEAAgADAAMABAAEAAUABQAGAAcACAAIAAgACgAKAAsADQAOAA8AEQASABMA
FAAWABkAGQAbABwAHQAdAB4AIAAjACUAJgAnACkALAAtAC4ALwAvAC8ALwAvADAAMQAx
ADEAMwAzADMAMwAvAC8ALgAtAC0AKwAqACoAKAAmACQAIAAfAB4AHAAaABgAFwAVABMA
EQAQAA8ADQANAAwACwAKAAgABwAFAAUAAgABAAAA///+//7//f/9//3/+//6//n/9//3
//f/9v/4//j/+P/4//f/9//3//f/9f/1//X/9P/2//b/9//4//r/+v/6//r/+//7//v/
+//+//7//v/+/////////////v/+//7//v/9//3//v/7//3//v/+//7/AAAAAAEAAQAB
AAEAAQABAAEAAQABAAEAAQABAAEAAQAAAAAAAAAAAP7//v/+//7//v/+//3//f/7//v/
+//7//3//P/8//v//f/9//3//f////7//v/+//z//P/8//z//P/8//z//P/8//z/+//7
//3//f/9//3//P/8//z//P/8//v/+v/5//v/+v/6//r//P/8//z//P/9//3//P/7//n/
+v/6//r/+v/7//v//P/+//z/+//8//r/+v/6//r//P/8//z//P/7//3//v///wAAAgAD
AAQAAgACAAEAAQABAAEAAgADAAUABwAJAAoACAAGAAQAAwAFAAMAAgABAAEAAgACAAIA
///9//3//f/8//z/+//7//r/+v/5//n/+//7//v/+v/4//f/9//3//b/9v/2//b/9P/0
//T/9P/y//L/8v/z//X/9f/1//X/9f/1//X/9f/z//P/8//z//T/9f/2//f/9f/z//P/
9f/0//H/7//y//n/AgAQACYAPgBaAHoAnADDAPAAFwErAS8BJAEAAa8ASwD+/77/fv9S
/0P/S/9b/2X/bv94/4H/i/+b/7L/v//B/8H/vf+8/7n/t/+3/7j/u/+9/8H/wv/D/8b/
yP/K/8r/y//M/9D/0v/V/9T/1//b/97/4//p/+3/8f/z//X/9//4//f/+P/5//n/+f/8
//3//f/9//v//f/9//3//v/+//7//v/9//3//f/9//7//v/+//3/+//7//z//P/8//z/
/P/8//7/////////AAAAAAAAAAABAAEAAQACAAAAAAABAAEABAAFAAUABgAEAAUABQAG
AAcACAAIAAgADAAMAA0ADwAOAA8AEQASABMAFAAWABkAGQAbABwAHQAfACAAIgAlACUA
JgAnACkAKAApACoAKwAtAC8AMQAzADQANQA1ADUANQA1ADUANQA1ADUANAAzADAALQAr
ACoAKgAoACYAIgAhACAAHgAcABoAGQAXABUAEwASABEADwALAAoACQAIAAgABwAFAAUA
BAADAAIAAQD+//7//f/9//3/+//6//n/+f/5//n/+P/6//r/+v/6//f/9//3//f/9//3
//f/9v/2//b/9//4//j/+P/4//j/+f/5//n/+f/6//r/+v/6//3//f/9//3//v/+//7/
/v/+////AQD/////AAAAAAAAAAAAAAEAAQABAAEAAQABAP//////////AQABAAEAAQAA
AAAAAAAAAAAAAAAAAAAA/v/+//3//f///////////////v/+//3//f/9//3//f/9//z/
/P/8//r/+v/6//r//P/8//z//P/+//7//f/9//v/+//7//v/+v/6//r/+v/5//n/+f/5
//v/+v/6//r/+v/6//r/+v/7//v/+v/5//n/+v/6//r/9v/4//r/+v/6//r/+v/6//r/
+v/7//3//v///wAAAgADAAQABAAEAAMAAwABAAEAAgADAAYABwAIAAgACAAGAAQAAwAD
AAEAAAD///3//v/+//7//f/7//v/+//6//r/+f/5//r/+v/5//n/+f/5//n/+P/4//f/
9//3//X/9P/z//L/8v/y//L/8v/y//L/8v/z//P/8//z//P/8//z//P/8//1//X/9f/1
//X/9f/1//X/9f/z//X/9f/y//H/8f/4////CAAaADAASABkAH4AngDFAOgA+wD5AO0A
0gCSADsA+f/G/5D/Yv9Q/1X/Yf9t/3f/fv+E/4//nf+t/7z/xf/H/8P/w//C/7//v//B
/8L/xf/H/8f/yP/L/87/zv/O/87/z//S/9L/1P/Z/97/3//j/+j/6//v//H/8//1//f/
+f/4//f/+P/5//n/+f/6//v/+//7//v//f/9//3//P/8//z//P/9//3//f/9//7//v/+
//3//f/9//7//v8AAAAAAAAAAAAAAQABAAEAAgACAAIAAgADAAMAAwAEAAYABgAHAAcA
BgAHAAcACAAIAAkACQAKAA0ADgAOAA4AEAAQABEAEwAUABUAFwAYABcAGAAaAB0AHQAf
ACAAIQAjACQAJgApACkAKgArAC0ALAAtAC4ALwAwADEAMgAzADQANQA1ADUANQA1ADUA
NQAxADEAMAAvAC4AKwApACgAKgAoACYAIgAjACIAIAAeABoAGQAXABUAFQAUABMAEQAP
AA4ADQAMAAoACQAHAAcABgAFAAQAAwAAAAAA/////wEA///+//3//f/9//3//P/8//z/
/P/8//v/+//7//v//f/9//3//P/8//z//f/+//z//P/8//z//f/9//3//f/+//7//v/+
////////////AAAAAAAAAAAAAAEAAwABAAEAAgACAAIAAAAAAAEAAQADAAMAAwADAAMA
AwADAAMAAQABAAEAAQD+//7//v/+//7//v/+//7//v/+//3//f///////////////v/+
//3//f/9//3//f/9//z//P/8//z//P/8//z//P/8//z//P/8//z/+//7//v/+//7//v/
+v/6//r/+v/7//v/+//7//v/+v/6//r/+v/6//r/+v/7//v/+v/5//v/+v/8//z/+//6
//n/+P/6//r/+v/6//v//f/+/////v8AAAEAAgAEAAQAAwADAAMAAwAEAAUABAAFAAYA
BgAIAAYABAADAAEA///+//3///8AAAAAAAD9//v/+//7//r/+v/5//n/+v/6//n/+f/5
//n/+f/4//b/9f/1//X/8//y//H/8P/y//L/8v/y//D/8P/w//H/8f/x//H/8f/x//H/
8f/x//H/8f/x//H/8f/x//H/8f/x//P/8//z//L/8f/x//L/9/8AAAoAGAAsAEIAWgBy
AIsArADLAN8A2wDIAKgAawAbAN7/sv+G/2D/T/9V/2H/bf94/4D/hf+R/6H/sv+//8n/
yf/F/8L/w//D/8P/xP/D/8f/yf/K/8n/yP/K/8z/zv/P/9D/1P/W/9f/2P/d/9//4P/j
/+n/7f/v//H/8//1//b/9//2//f/9//3//j/+f/5//n/+f/7//v/+//6//r/+v/6//v/
+//7//v//P/8//z/+//7//v//P/8//z//P/8//z/+v/7//v/+//8//z//P/8////////
/wAAAAAAAAEAAQAAAAEAAQACAAIAAwADAAQABwAIAAgACAAKAAoACwANAAwADQAPABAA
EQASABQAFwAVABcAGAAZABsAHAAeACEAHwAgACEAIwAkACUAJgAnACgAKQAqACsALAAt
AC0ALQAtAC0ALQAtACsAKwAqACkAKgAnACUAJAAkACIAIAAcAB0AHAAaABgAFgAVABMA
EQAPAA4ADQALAAsACgAJAAgABgAFAAMAAwACAAEAAAD///z//P/7//v/+//5//j/9//5
//n/+f/4//j/+P/4//j/9//3//f/9//3//f/9//2//b/9v/3//j/+v/6//r/+v/5//n/
+f/5//r/+v/6//r/+//7//v/+//8//z//P/8//z//f////3//f/+//7//v/+//7/////
//3//f/9//3//f/9//3//f/9//3//f/9//z//P/8//z//P/8//z//P/6//r/+f/5//n/
+f/5//n/+f/4//j/9//3//f/9//3//n/+P/4//j/+P/4//j/+P/2//b/9v/2//j/+P/3
//f/9//3//f/9//0//T/9P/0//X/9f/1//X/9f/0//T/9P/y//L/8v/y//X/9f/0//P/
8//0//T/9P/y//P/8//0//T/9P/2//T/9P/0//T/9P/0//T/9P/1//f/+P/5//r//P/9
//7//v/+//3//f/9//3//v///wAAAQACAAIABAACAAAA///9//v/+v/5//n/+v/6//r/
9//1//X/9f/y//L/8f/x//L/8v/x//H/8v/z//T/9P/y//H/8f/x/+//7v/t/+z/6v/q
/+r/6v/s/+z/7P/t/+3/7f/t/+3/6//r/+v/6//t/+3/7f/t/+3/7f/t/+3/7f/t/+//
7//u/+3/7f/y//f/AAAMABwALgBEAF4AdgCTALQA0QDdANMAvgCWAE0A///I/5z/bv9M
/0f/Vf9h/23/eP9+/4f/kf+f/7D/vf/F/8P/v/++/7//v/+7/7r/vf/B/8H/wv/D/8T/
xP/E/8T/x//K/8z/zv/P/9D/1f/Z/9r/3f/h/+X/6f/r/+v/6//u/+//8P/x//H/8f/w
//H/8f/x//P/9f/1//X/9v/2//b/9v/3//f/9//3//b/9v/2//X/9f/1//b/9v/2//b/
9v/2//j/+f/5//n/+v/6//r/+v/6//n/+P/4//j/+P/5//n//P/9//3//v/+//////8A
AAEAAgACAAIAAgACAAMABQAEAAUABwAIAAcACAAKAA0ADwARABIAEwATABQAFgAZABkA
GgAbAB0AHgAfACAAIQAiACMAJAAlACgAKQApACkAKwArACsAKwApACkAKAAnACgAJQAj
ACIAIgAgAB4AGgAYABYAEwAQAA4ADQALAAkACQAIAAcABQABAAAA///+//7//f/7//v/
+f/3//X/8//0//T/8//z//P/8f/w/+//7f/t/+3/7P/u/+7/7v/u/+//7//v/+//7f/t
/+3/7P/s/+z/7f/u/+7/7v/u/+7/7f/t/+3/7f/u/+7/7v/u//H/8f/x//H/9P/0//T/
9P/0//X/9//1//X/9v/2//b/9v/2//f/9//1//X/9f/1//P/8//z//P/8f/x//H/8f/x
//L/8//0//T/9P/0//T/8v/y//H/8f/x//H/8f/x//H/8P/w/+//7f/t/+3/7f/t/+z/
7P/s/+z/7P/s/+z/7v/u/+7/7v/s/+z/6//r/+3/7f/t/+3/6v/q/+r/6v/t/+3/7f/t
/+v/6v/q/+r/7P/s/+z/7P/r/+n/6P/o/+j/6P/o/+v/7P/t/+7/7f/v//D/8f/y//T/
9f/2//T/9P/z//P/9f/1//b/9//2//f/+P/4//j/9v/0//P/8f/v/+7/7f/v//D/8P/w
/+3/6//r/+v/6v/q/+n/6f/q/+r/6f/p/+v/6//r/+r/6P/n/+f/5//l/+T/4//i/+D/
4P/g/+D/4f/i/+P/5f/j/+P/4//j/+P/4//j/+P/4f/h/+H/4f/i/+P/5P/l/+P/4//l
/+P/4P/b/93/5P/t//r/DgAkAD4AXgB8AKAAzQD4ABcBHwEbAQYBygBpAA0Axv+C/0z/
Mv8x/z3/Tf9Z/17/ZP9t/33/kf+k/63/r/+v/6v/qP+n/6f/p/+o/6n/rf+z/7L/sf+0
/7b/uP+6/7v/vv++/8D/v//A/8P/x//K/9H/2f/d/9//4//l/+f/6v/p/+j/6f/p/+n/
7P/t/+3/7f/t/+//7//v/+7/7v/u/+7/7f/t/+3/7f/u/+7/7v/t/+3/7f/u/+7/8P/w
//D/8P/w//H/8f/x//H/8P/v/+7/8f/x//H/8v/z//T/9v/3//b/9//3//j/+v/7//v/
/P/8//z/+//6//z//P/9////AQADAAYACAAJAAoADAAPAA0ADwAQABEAFAAWABkAHQAf
ACAAIQAjACQAJQAmACcAKgArACwALQAuAC8ALwAvAC8ALwAvAC8ALwAvAC4ALQAqACcA
JQAkACMAIAAdABgAFwAWABQAEgAOAA0ACwAJAAkACAAHAAUAAgAAAP7//P/4//f/9f/1
//b/9f/0//P/9P/0//P/8//z//H/8P/v/+//7//v/+7/7v/u/+7/7v/v/+//7//v/+7/
7f/s/+r/7P/s/+3/7v/s/+z/7P/s/+//7//v/+//8f/y//P/9P/z//P/8//z//T/9P/0
//T/8v/z//X/8//z//T/9P/0//b/9v/3//f/9//3//f/9//1//X/9f/1//X/9f/1//X/
9v/2//b/9v/2//b/9v/2//j/+P/3//f/9f/1//X/9f/1//T/9P/z//P/8//z//P/8//y
//L/8v/0//T/9P/0//L/8v/y//L/8P/w/+//7//x//H/8f/x//L/8v/y//L/8f/x//H/
8f/x//D/7v/u/+7/7v/u/+//8P/x//L/8f/z//T/9f/1//b/9v/2//b/9v/1//X/9//3
//j/+f/4//n/+v/6//j/9v/0//P/9f/z//L/8f/x//L/8v/y//H/7//v/+//7P/s/+v/
6//q/+r/6f/p/+j/5//m/+T/5f/l/+b/5//l/+T/4//i/+L/4v/i/+L/4P/g/+D/4f/j
/+P/4//j/+H/4f/h/+H/3//f/9//3//f/9//3//f/9//3//f/93/2v/X/9n/4P/r//z/
EgAsAEoAbACQALoA6wAWAScBLQEnAfwApABBAPP/qP9i/zz/NP87/0P/T/9X/17/ZP9x
/4P/k/+g/6X/o/+h/6H/oP+d/53/nf+g/6X/p/+n/6j/qf+s/67/sP+y/7X/tv+4/7r/
vf/A/8P/yf/O/9H/1f/b/9v/2//d/93/3P/d/+D/4f/h/+H/4v/j/+P/4//j/+X/5f/l
/+T/5P/k/+T/4//j/+P/4//k/+T/5P/j/+X/5f/m/+b/5P/k/+T/5P/k/+X/5f/l/+b/
5v/m/+b/6f/p/+n/6v/q/+r/6//r/+z/7f/t/+7/7v/v/+//8P/v//D/8P/w//T/9P/1
//f/+v/7//3//v8BAAIABAAHAAcACQAKAAsADQAOABAAEwATABQAFQAXABYAFwAYABkA
GgAbABwAHQAeAB8AHwAfAB0AHQAdAB0AGwAbABoAGQAWABMAEQAQAA4ADAAKAAYABQAE
AAIAAAD8//v/+f/3//f/9v/1//P/8f/w/+//7v/s/+v/6f/p/+j/5//m/+X/5P/k/+P/
4//j/+H/4P/f/+H/4f/h/+D/4P/g/+D/4P/f/9//3//f/9//3//f/97/3v/e/9//4P/g
/+D/4P/g/9//3//f/9//4v/i/+L/4v/l/+X/5f/l/+T/5P/k/+T/4v/j/+X/4//l/+b/
5v/m/+b/5v/n/+f/5//n/+f/5//p/+n/6f/p/+n/6f/p/+n/6P/o/+j/6P/o/+j/6P/o
/+b/5v/l/+X/5f/l/+X/5f/n/+b/5v/l/+P/4//j/+P/5f/k/+T/5P/k/+T/5P/k/+T/
5P/k/+T/5P/k/+P/4//l/+X/5f/l/+L/4v/i/+L/5f/l/+X/5f/l/+T/5P/k/+T/5P/k
/+T/5f/j/+T/5v/m/+b/5v/n/+j/6f/q/+n/6//s/+3/8P/y//P/9P/2//b/9f/1//X/
9f/2//f/+P/5//r/+v/8//r/+P/3//X/8//y//H/8//0//T/9P/x/+//7//v/+7/7v/t
/+3/7v/u/+3/7f/t/+3/7f/s/+z/6//r/+v/6f/o/+f/5v/m/+b/5v/m/+j/6P/o/+n/
6f/p/+n/6f/p/+n/6f/p/+n/6f/p/+n/6v/r/+z/7f/t/+3/7f/t/+z/6f/n/+r/8f/4
/wQAFgAqAEIAXgB6AJkAvADfAPEA7QDeAMAAfwApAOj/uP+E/1r/S/9R/13/af9y/3j/
f/+L/5n/qv+5/8H/wf+9/7z/v/+9/7v/vv/B/8P/w//E/8X/xv/I/8r/zP/N/9D/0v/U
/9f/3P/f/+H/5P/r/+3/8f/z//X/9f/1//b/+f/6//v/+//7//z//f/9//3/+//9//3/
/f/8//z//P/8/////////////v/+//7//f//////AAAAAAAAAAAAAAAAAAABAAEAAQAA
AAAAAAAAAAMAAwADAAQABAAEAAUABQAEAAUABQAGAAgACQAJAAoACwAMAAwADAAQABAA
EQATABQAFQAXABgAFwAYABoAHQAfACEAIgAjACUAJgAoACsAKQAqACsALQAwADEAMgAz
ADQANQA2ADcAOAA5ADkAOQA3ADcANwA3ADUANQA0ADMANAAxAC8ALgAsACoAKAAkACUA
JAAiACAAHgAdABsAGQAVABQAEwARABEAEAAPAA4ADAALAAkACQAIAAcABgAFAAIAAgAB
AAEAAwABAAAA///9//3//f/8//z//P/8//z/+f/5//n/+f/7//v/+//6//j/+P/5//r/
+P/4/w==
         </WaveFormData>
      </LeadData>
      <LeadData>
         <LeadByteCountTotal>10000</LeadByteCountTotal>
         <LeadTimeOffset>0</LeadTimeOffset>
         <LeadSampleCountTotal>5000</LeadSampleCountTotal>
         <LeadAmplitudeUnitsPerBit>4.88</LeadAmplitudeUnitsPerBit>
         <LeadAmplitudeUnits>¦ÌV</LeadAmplitudeUnits>
         <LeadHighLimit>2147483647</LeadHighLimit>
         <LeadLowLimit>268435456</LeadLowLimit>
         <LeadID>V6</LeadID>
         <LeadOffsetFirstSample>0</LeadOffsetFirstSample>
         <FirstSampleBaseline>0</FirstSampleBaseline>
         <LeadSampleSize>2</LeadSampleSize>
         <LeadOff>FALSE</LeadOff>
         <BaselineSway>FALSE</BaselineSway>
         <ExcessiveACNoise>FALSE</ExcessiveACNoise>
         <MuscleNoise>FALSE</MuscleNoise>
         <LeadDataCRC32>2829779885</LeadDataCRC32>
         <WaveFormData>
7P/s/+z/7P/t/+7/7//w//H/8v/z//T/9v/2//b/9v/2//b/9v/2//j/+P/4//j/+v/6
//r/+v/6//r/+v/6//j/+P/4//j/+v/6//r/+v/8//z//P/8//z//P/8//z//P/8//z/
/P/+//7//v/+////AAABAAIAAgACAAIAAgADAAQABQAGAAgACAAIAAgACwAMAA0ADgAQ
ABIAFAAWABkAGgAbABwAHQAeAB8AIAAiACQAJgAoACoAKgAqACoAKwAsAC0ALgAvADAA
MQAyADIAMgAyADIALwAuAC0ALAArACoAKQAoACUAJAAjACIAHgAcABoAGAAWABQAEgAQ
AA4ADgAOAA4ADAAKAAgABgAEAAQABAAEAAIAAgACAAIAAQAAAP///v/7//r/+f/4//j/
+P/4//j/+P/4//j/+P/2//b/9v/2//j/+P/4//j/+f/6//v//P/+//7//v/+//7//v/+
//7///8AAAEAAgAEAAQABAAEAAQABAAEAAQABAAEAAQABAAGAAYABgAGAAQABAAEAAQA
BgAGAAYABgAIAAgACAAIAAgACAAIAAgABgAGAAYABgAGAAYABgAGAAYABgAGAAYABAAE
AAQABAAEAAQABAAEAAIAAgACAAIAAAAAAAAAAAACAAIAAgACAAIAAgACAAIABAAEAAQA
BAADAAIAAQAAAAAAAAAAAAAAAgACAAIAAgAEAAQABAAEAAIAAgACAAIAAgACAAIAAgAA
AAAAAAAAAAIAAgACAAIAAAAAAAAAAQABAAEAAwAEAAcACAAJAAkACQAKAAoACgAIAAcA
BwAIAAoADAANAA4ADgANAAwACwAIAAcABwAHAAgACQAKAAwADAAKAAgACAAIAAcABgAG
AAQABAAEAAMABQAGAAYABgACAAEAAQAAAAEAAAAAAP///v/+//7//v/8//7//v/+/wAA
AAABAAEAAQABAAEAAAAAAAAAAAAAAP7//v/+////AQABAAAAAAACAAEA/v/8////BQAP
AB0ALQBBAFkAbgCKAKwA0QDpAO8A6ADcALQAbQArAP7/0f+m/47/hv+K/5D/lv+W/5n/
n/+n/7P/vf/E/8b/xv/H/8f/yf/J/8f/yf/L/83/zf/O/9D/0v/V/9b/2P/X/9v/3v/g
/+L/5//s/+//8v/z//j//P/9//3/AQADAAQABAAFAAUABgAGAAcABwAHAAcABwAIAAgA
CAAJAAkACQAJAAkACQAJAAkACQAJAAkACQAJAAoACgAKAAgACAAJAAoACQAKAAoADAAM
AAwACwALAAkACQALAAwADAAMAA0ADgAOAA4ADwAPABEAEQASABIAEwATABQAFAAWABcA
GAAZABsAHQAeACAAIQAiACQAJQAmACgAKQAqAC4ALwAxADMAMgA0ADUANgA5ADoAOwA8
ADwAPAA8AD4APQA9AD4APgA+AD4APQA9ADoAOQA4ADYANAAzADAAMAAuAC0AKQAlACQA
IwAiACAAHAAaABgAFgAUABMAEwAQAA4ADgANAAwACwALAAoACQAGAAUABAAEAAEAAAAA
AAAA//////7//v8AAAAA//////7//f/8//v/+v/6//r/+v/8//z/+//7//3//f/+//7/
/P/9//7//v/+//7///////3//v/+//7//P/9//3//v///////v/+//7//v//////////
////////////AAAAAAAAAAAAAAAAAAAAAAAAAAABAAEAAQABAAAAAAAAAAEA////////
//8BAAAAAAD+//7//v/+//3//f/9//z//P/8//z//P/8//r/+v/6//r//f/9//z/+//7
//v/+//7//v/+v/6//r/+P/4//j/9//5//n/+f/5//f/9//3//f/9//2//b/9v/4//j/
+P/4//j/+P/2//b/9v/2//b/9v/3//f/+f/7//z//f/+//////////7//v/+//7//f/9
//7//v8AAAEAAgACAAEAAAD///7/+//7//v/+//7//v//P/8//j/9v/2//b/9//2//b/
9v/2//b/9f/1//T/9P/0//L/8//z//L/8f/u/+7/7f/s/+z/7P/s/+r/7v/u/+7/7v/s
/+3/7f/t/+3/7f/s/+z/7P/s/+z/7P/s/+z/7f/t/+3/7P/q/+z/6//q/+j/6//v//P/
+/8JAB0AMQBEAFgAcgCRAKkArwCoAJwAggBJAA0A5v/D/6D/iv+C/4T/jv+a/6L/pf+p
/7H/u//D/8j/zv/O/8v/y//N/8//zf/N/8//0f/T/9T/1P/Y/9n/2v/a/9v/2//e/+L/
5v/p/+z/7f/w//P/+P/6//v//f8BAAMAAAAAAAMAAwAEAAQAAwADAAMAAwADAAQABAAE
AAUABQAFAAUABQAFAAUABQAFAAUABQAFAAUABgAGAAYABAAEAAUABgAGAAYABQAGAAgA
CAAHAAcABQAFAAcACAAIAAgACQAKAAgACAAJAAkACQAJAAoACgALAAsADAAMAAwADQAO
AA8ADwARABIAFAAVABYAGAAZABoAHAAdAB4AIAAhACMAJQAkACYAJwAoACkAKgArACwA
LgAuAC4AMAAvAC8AMAAwAC4ALgAtAC0ALAArACoAKAAnACUAIQAgACAAHwAbABcAFgAV
ABQAEgASABAADgAMAAoACQAJAAYABgAGAAUABAD//////v/9//7//f/8//z/+v/4//f/
9v/1//X/9P/0//T/9P/z//P/8//z//P/8//y//L/8v/y//L/8v/x//H/8f/x//L/8v/y
//P/9P/0//L/8v/z//P/8//0//T/9P/0//X/9f/2//f/9//2//b/9v/2//f/9//3//f/
9//3//f/9//4//j/+P/4//j/+P/4//j/+P/4//f/9//3//f/9v/2//b/9//5//n/+f/5
//r/+v/7//r//P/8//z/+//9//3//P/8//z//P/8//z//P/8//z//P/7//v/+v/5//n/
+f/5//n/+//6//r/+v/6//r/+v/5//n/+f/5//n/+f/5//n/+f/5//j/+P/4//r/+v/6
//r/+v/6//r/+f/5//r/+v/6//n/+v/4//j/+P/4//j/+P/5//n/+f/7//z//f/+////
/////wIAAgACAAIAAQABAAIAAgAEAAUABgAGAAUABAADAAIAAQABAAEAAQD/////AAAA
AP7//P/8//z/+//6//r/+v/6//r/+f/5//z//P/8//r/+f/5//j/9//2//b/9f/0//L/
8v/y//D/8v/y//L/8v/0//X/9f/1//P/8//y//L/9P/0//T/9P/0//T/9f/1//X/9P/y
//L/9f/2//T/9f/3//v/AwANABsALQBAAFAAZAB/AJcAoQCaAIwAdgBJAA8A5v/H/6b/
jP+A/4D/iP+O/5L/lf+b/6H/q/+1/77/xP/E/8P/w//D/8P/w//F/8n/yf/J/8r/zP/O
/8//0P/S/9P/0//U/9j/2v/d/+D/5f/o/+v/8P/y//P/9f/3//X/9P/2//X/9f/2//b/
9f/1//X/9f/z//T/9P/0//P/8//z//P/9f/1//X/9f/1//X/9f/1//X/9v/2//b/9v/2
//f/+P/2//b/9f/2//b/9v/1//X/8//z//X/9v/2//b/9//4//b/9v/3//f/9P/z//P/
8v/x//H/8v/y//T/9f/2//f/9//5//r//P/7//z//v///wAAAgADAAQABgAHAAkACwAK
AAwADQAOAA8AEAARABIAFAAUABQAFgAVABUAFgAWABYAFgAVABUAFAATABIAEAAOAA0A
CgAKAAoACQAFAAEAAgABAAAA/v/+//z/+v/4//T/8//z//D/8P/w/+//7v/p/+n/6P/n
/+j/5//m/+b/5f/k/+T/5P/j/+P/4v/i/+D/4P/f/9//3//f/9//3//g/+D/4P/g/+D/
4P/f/9//3//f/+D/4P/e/9//4P/g/+D/4P/h/+H/4//k/+T/5P/i/+P/4//k/+P/4//i
/+L/5P/k/+X/5f/l/+X/5f/l/+X/5f/m/+b/5P/k/+T/5P/m/+b/5v/m/+X/5f/l/+X/
5P/k/+T/5f/l/+X/5f/l/+X/5P/k/+L/5P/k/+T/4//j/+P/4v/i/+T/5P/k/+T/4v/i
/+L/4v/j/+P/4v/h/+H/4f/h/+H/4//i/+L/4v/i/+L/4v/h/+H/4f/h/+H/4f/h/+H/
4f/h/+D/4P/g/+D/4P/g/+D/3v/e/97/3f/f/+D/4P/g/9//3//f/97/4P/e/+D/4P/g
/+D/4P/g/+H/4f/f/+H/4v/j/+b/5//n/+f/6P/o/+j/6P/n/+f/6P/o/+j/6f/q/+r/
6f/o/+f/5v/l/+X/5f/l/+P/4//k/+T/5P/i/+L/4v/h/+D/4P/g/+D/4P/f/9//4P/g
/+D/3v/d/93/3P/b/9z/3P/b/9r/2v/a/9r/2P/a/9r/2v/a/9j/2f/Z/9n/2//b/9r/
2v/a/9r/2v/a/9r/2v/b/9v/2//Y/9j/3P/d/9z/2v/d/+H/5//v//v/CwAdADAAQABU
AG8AgwCFAHYAZABEAAsA2f+4/5n/fv9q/2j/bP92/3z/gP+D/4v/k/+b/6X/rv+w/7D/
r/+v/6v/q/+t/6//sf+1/7P/tP+4/7r/u/+6/7j/u/+9/8D/wv/G/8n/yv/P/9b/2f/a
/97/4f/j/+H/4f/i/+T/5f/l/+b/5v/n/+f/5//n/+f/6P/o/+j/5//n/+f/5//n/+f/
5//n/+j/6f/q/+v/6f/q/+r/6v/o/+j/6f/q/+3/7v/u//D/8P/w/+//7//v/+//8f/y
//L/8v/z//T/9P/0//X/9f/3//f/+P/4//v/+//8//z//v///wAAAQD//wEAAgAEAAcA
CAAKAAsADgAQABEAEgASABMAFQAXABYAGAAZABoAHAAeACAAIgAiACIAIgAkACMAIwAk
ACQAJgAmACUAJQAiACEAIAAeAB4AHQAaABoAGAAXABMADwAQAA8ADgAMAAoACAAGAAQA
AgABAAEA/v/8//z/+//6//j/+f/5//n/+P/3//b/9v/z//L/8v/y//P/8//y//L/8f/w
/+7/7f/v/+//7//v//D/8P/w//D/8P/w/+//7//v/+//8P/w//H/8//1//b/+P/4//n/
+f/5//r/+v/6//r/+//7//z/+//7//r/+v/6//r/+//7//3//f/9//3//f/9//7//v/+
//7//v/+//7//v/+//7////////////+//7//v////3//f/9//3//f/8//z/+v/8//z/
/P/7//3//f/8//z//P/8//z//P/8//z//P/8//3//f/8//v//f/9//3//f/9//z//P/8
//z//P/8//v//f/9//3//f/7//v/+//7//v/+v/6//r//P/8//z//P/8//z//P/7//n/
+v/6//r/+//7//v/+v/+//z/+//8//r/+v/6//r/+v/6//v/+//9////AAABAAIAAwAD
AAMAAgACAAIAAgADAAMABAAEAAYABwAIAAgABwAGAAUABAAFAAUABQAFAAUABQAGAAYA
BAACAAIAAgABAAAAAAAAAP7//v/9//3/AAAAAAAA/v/9//3//P/7//z//P/7//r/+v/6
//r/+P/4//j/+P/4//n/+//8//3///////7//v8AAAAAAAAAAAIAAgADAAMAAQAAAAAA
AgABAPz//P///wMABwARAB0ALwBFAF4AdACSALUA0wDhAOAA2ADAAIcAPwAIAN//tv+U
/4T/hv+M/5L/lv+b/6H/pf+v/73/xv/I/8r/yf/H/8f/xf/F/8f/x//L/8//0P/Q/9T/
1f/U/9b/1//Z/9z/4P/k/+P/5v/p/+z/7//0//j/+f/9//////8AAAAAAQABAAIAAgAD
AAMAAwADAAMABAAEAAQABQAFAAUABQAFAAUABQAFAAcABwAHAAcABQAGAAYABgAGAAYA
BwAIAAcACAAIAAoACgAKAAkACQAHAAcACQAKAAgACAAJAAoADAAMAA0ADQANAA0ADgAO
AA8ADwAQABAAEgATABQAFQAXABkAGgAcABsAHAAeAB8AIgAkACUAJgAmACcAKQArACoA
LAAtAC4ALwAwADEAMgA0ADQANAA2ADkAOQA6ADoAOAA4ADcANwA2ADUANAAyADEALwAr
ACoAKgApACUAIQAgAB8AHgAcABsAGgAZABgAFAATABMAEAAOAA4ADQAMAAsACwAKAAkA
CAAHAAYABgAFAAQABAAEAAEAAQAAAAAAAAAAAP////////////////7//v/+//7//v/+
//3//f/7//v//P/8//z//f/+//7/AAAAAAEAAQACAAQABQAGAAQABQAFAAYACQAJAAgA
CAAGAAYABwAHAAkACQAJAAkABwAHAAgACAAIAAgACAAIAAYABgAGAAYABwAHAAcABwAE
AAQABAAFAAUABQAFAAUABQAEAAQAAgAEAAQABAADAAMAAwACAAIAAgACAAIAAgACAAIA
AgACAAEAAQAAAP//AQABAAEAAQABAAAAAAAAAP7//v/+//3//f/9//3//f/9//3//f/9
//3//P/8//z//P/8//z//P/8//z//P/7//v//P/8//z/+//6//j/+P/4//j/+P/4//n/
+f/5//v//P/9//7/////////AAAAAAAAAAD9//3//v/+/wAAAQACAAIAAQAAAP///v/9
//3//f/9//v/+//8//z/+v/4//j/+P/1//T/9P/0//b/9v/1//X/9P/0//T/8v/z//P/
8v/x/+7/7v/t/+z/7P/s/+z/6v/s/+z/7P/s/+r/6//r/+v/6//r/+r/6v/q/+r/6v/q
/+r/6v/r/+v/6//q/+r/6v/p/+j/6P/r/+3/8////w0AHwAzAEgAXgB6AJUAowCfAJYA
hABYABkA6f/I/6X/hP90/3T/ev+A/4T/iP+L/5H/mf+j/6v/sv+0/7L/s/+z/7P/s/+1
/7P/tf+5/7n/uv++/8D/v/++/8D/wf/D/8T/yP/O/9H/0v/V/9j/2//e/+D/4//j/+X/
5f/m/+b/5//n/+j/6P/p/+n/6f/p/+f/6P/o/+j/6f/p/+n/6f/p/+n/6f/p/+n/6f/p
/+n/6//u//D/8v/1//j//P8AAAoAEgAZACIAJgAqAC0AMQAzADMANQA2ADYANgA3ADgA
NwA2ADYANQA1ADUANgA2ADcANwA4ADgAOgA7ADwAPQA9AD8AQABCAEEAQgBEAEUARgBI
AEkASgBKAEsATQBPAE4AUABRAFIAUQBSAFMAVABUAFQAVABWAFcAVwBYAFgAVgBWAFUA
VQBTAFEATwBMAEsASQBFAEQARgBFAEEAPQA8ADsAOgA4ADYANAAyADAALgAtAC0AKgAo
ACgAJwAmACMAIwAiACEAIAAfAB4AHgAbABoAGgAaABkAGQAYABgAFgAWABUAFQAVABUA
FQAVABQAFAAUABQAFAAUABMAEwATABMAFAAUABQAFQAWABYAFAAUABUAFQAVABYAFgAW
ABQAFQAVABYAFwAXABYAFgAWABYAFwAXABcAFwAXABcAFQAVABYAFgAWABYAFgAWABYA
FgAWABYAFQAVABUAFQASABIAEgATABMAEwATABMAEwASABIAEAASABIAEgARABEAEQAQ
ABAAEAAQABAAEAAOAA4ADgAOAA8ADwAOAA0ADwAPAA8ADwAOAAwACwAKAAkACAAHAAUA
BQAFAAUABQAFAAUABQAFAAUABAAEAAQABAAEAAQABAAEAAQABAADAAMABAAEAAQAAgAC
AAIAAgACAAIAAwADAAMABQAGAAcABgAHAAcABwAKAAoACgAKAAkACQAKAAoACgALAAwA
DAANAAwACwAKAAcABwAHAAcABwAHAAgACAAIAAYABgAGAAMAAgACAAIAAgACAAEAAQAC
AAIAAgAAAP/////+//3//P/8//v/+v/6//r/+v/4//r/+v/6//r/+P/5//n/+f/7//v/
+v/6//j/+P/4//j/+P/4//n/+f/5//r/+v/6//n/+P/4//n/+//9/wUADwAbACsAPgBQ
AGAAdwCRAKEAnACKAHYATwAVAOb/y/+s/5L/gv+E/4r/kP+W/5v/nf+l/6//uf/A/8j/
yP/H/8f/x//H/8n/yf/J/8v/z//O/87/zv/R/9L/1P/V/9f/2v/c/97/4f/k/+f/6P/r
//D/8v/z//X/+f/5//r/+v/5//n/+v/6//v/+//7//v//f/+//7//v/9//3//f/9//3/
/f/9//3//f/9//3//f/9//7//v/+//7//v///wAAAAAAAP//AAD+//7//f/9//3//f//
/wAA/v/+////AAAAAAAAAQABAAMAAwAEAAQABQAFAAYABgAGAAcACAAJAAkACwAMAA4A
DwAQABIAEwASABQAFQAWABgAGQAbAB0AHgAgACEAIgAhACIAIwAkACYAJgAmACgAKQAp
ACoAKgAoACgAJwAnACgAJwAmACQAIwAhAB0AHAAcABsAFwATABMAEwATABIAEAAOAAwA
CgAIAAcABwAEAAIAAgABAAAA/f/9//z/+//8//v/+v/6//f/9v/2//b/9f/1//T/9P/0
//T/8//z//P/8//z//P/8v/y//L/8v/y//L/8f/x//P/8//0//T/9P/1//b/9v/0//T/
9f/1//X/9v/2//b/9P/1//X/9v/3//f/9v/2//b/9v/3//f/9//3//f/9//3//f/+P/4
//j/+P/4//j/9v/2//b/9v/1//X/9f/1//T/9P/0//X/9f/1//X/9f/1//T/9P/y//T/
9P/0//P/8//z//L/8v/y//L/8v/y//T/9P/0//T/8//z//L/8f/x//H/8f/x//P/8v/y
//L/8v/y//L/8f/x//H/8f/x//H/8f/x//H/8f/w//D/8P/u/+7/7v/u//D/8P/w/+//
7//w//D/8P/v/+//7//u//D/8P/w/+7/7v/u/+7/7v/u/+//7//v//H/8v/z//b/9//3
//f/+P/4//j/+P/1//X/9v/2//r/+//8//z//f/8//v/+v/3//f/9//3//X/9f/2//b/
9v/0//T/9P/x//D/8P/w//D/8P/v/+//8v/y//L/8P/x//H/8P/v/+z/7P/r/+r/6v/q
/+r/6P/q/+r/6v/q/+z/7f/t/+3/7P/r/+n/6P/p/+r/6//s/+z/7P/t/+3/6//s/+7/
7v/t/+r/7P/t//H/9f///wsAFQAlADgASgBeAHkAkQCZAJAAgABmADMA+f/Q/7P/lP98
/3T/ev+C/4r/jv+T/5n/n/+n/6//uv++/8D/vf+9/73/vf+7/7v/vf+//73/vP++/8D/
v//A/8L/w//D/8b/yP/M/8//0v/V/9j/2//e/+L/5f/l/+f/5//o/+r/7f/t/+7/7v/t
/+3/7f/t/+//8P/w//D/8f/x//H/8f/z//P/8//z//H/8f/x//H/8f/y//L/8v/w//D/
8f/y//P/9P/0//b/9v/2//X/9f/z//P/9f/2//b/9v/3//j/+v/6//v/+//9//3//v/+
//////8AAAAAAAABAAIAAwADAAUABgAIAAkACgAMAA0AEAASABMAFAAUABUAFwAZABwA
HgAfACAAIQAiACMAJAAkACQAJAAmACcAJwAoACgAKAAoACcAJwAmACUAJAAiACAAHwAc
ABwAHgAdABkAFQASABEAEAAOAAwACgAIAAYABgAFAAUAAgD+//7//f/8//n/+f/4//f/
9v/1//T/9P/1//T/9P/0//P/8//y//L/8P/w/+//7//v/+//7//v//D/8P/w//D/8P/w
/+//7//x//H/8v/y//L/8//0//T/9P/0//X/9f/1//b/9v/2//j/+f/5//r/+//7//r/
+v/8//z//f/9//3//f/9//3//f/9//7//v/+//7//v/+//7//v/+//7//f/9//3//f/+
//7//v///////////////f/8//z/+v/8//z//P/7//v/+//6//r//P/8//z//P/6//r/
+v/6//v/+//6//n/+//7//v/+//7//r/+v/6//r/+v/6//n/9//3//f/9//5//n/+f/5
//n/+P/4//j/+v/6//r/+v/6//r/+P/4//j/+P/4//r/+v/7//v/+//9//7///8AAAEA
AQABAAIAAgACAAIAAQABAAIAAgACAAMABAAEAAMAAgABAAAA////////////////AAAA
APz/+v/6//r/+//6//r/+v/6//r/+f/5//z//P/8//r/+f/5//j/9//0//T/8//y//L/
8v/y//D/9P/0//T/9P/0//X/9f/1//X/9f/0//T/8//y//H/8P/y//L/8//z//P/9P/0
//L/7//u/+7/8f/3//3/CwAbAC0ARQBeAHgAmgC9ANMA1wDSAMIAmgBXABUA4v+5/5T/
fP92/3r/gv+I/4j/i/+T/5v/pf+z/7r/vv++/7v/uf+5/7v/u/+7/73/wf/F/8b/xv/I
/8v/zP/O/83/zf/Q/9L/1P/V/9b/2f/c/+H/6P/s/+//8//z//X/9v/2//X/9f/2//b/
+f/5//n/+f/5//r/+v/6//v/+//7//v/+//7//v/+//7//v/+//7//n/+v/6//r//P/8
//3//v/9//7//v8AAP///v/8//v//f/9////AAD9//z//P/8//n/+P/4//f/+f/5//r/
+v/5//n/+v/6//z//f/+////AAADAAUACAALAAwADgAPAA4AEAARABIAFgAXABkAGwAd
ACAAIgAkACUAJgAnACgAKgAqACoALAArACsALAAsACoAKgApACkAJgAlACQAIgAhAB8A
GwAaABkAFwASAA0ADAALAAoACAAGAAQAAgAAAP7//f/9//r/9v/2//X/9P/v/+//7v/t
/+z/6//q/+r/6//q/+r/6v/n/+f/5v/m/+b/5v/l/+X/5f/l/+X/5f/m/+b/5v/m/+X/
5P/i/+H/4//j/+T/5P/k/+X/5v/m/+b/5v/n/+f/6f/q/+r/6v/o/+n/6f/q/+n/6f/o
/+j/6v/q/+v/6//p/+n/6f/p/+r/6//t/+7/7f/s/+v/6v/q/+r/6v/q/+n/6f/p/+n/
6v/q/+r/6//p/+n/6f/p/+r/6v/r/+r/6//q/+n/5//p/+n/6P/o/+j/6P/o/+j/5v/m
/+b/5v/n/+f/5v/l/+X/5f/l/+X/5f/k/+T/5P/k/+T/5P/j/+X/5f/l/+X/5f/l/+X/
5f/l/+T/4v/i/+L/4v/i/+T/5P/l/+X/5f/n/+j/6f/p/+n/6P/n/+j/6P/o/+j/6f/p
/+r/6v/r/+v/6//q/+n/6P/n/+b/5//n/+f/5//l/+X/5v/m/+b/5P/k/+T/4//i/+L/
4v/i/+L/4f/h/+H/4P/f/9z/3P/d/93/3f/c/9z/2//a/9z/3P/c/9r/2v/a/9r/2v/a
/9v/2//b/9v/2//a/9r/2v/a/9r/2v/a/9r/2//b/9n/2P/a/9j/1//U/9T/1//f/+v/
+f8NACMAPQBUAHIAmAC5AMMAwwC8AKIAZgAjAO3/vP+P/3T/bP9q/2z/cv92/3b/ef+B
/4v/lf+d/6L/ov+i/6H/o/+h/6H/of+j/6X/qf+p/6r/rP+u/6//sv+y/7X/t/+6/7z/
wP/D/8b/y//O/8//1P/Y/9n/2f/b/9v/2v/a/93/3f/e/97/3f/d/93/3f/f/+D/4P/g
/9//3//f/9//3//f/9//3//f/9//3//f/9//4P/g/+D/3v/e/9//4P/g/+D/3//g/+D/
4P/f/9//4f/j/+f/6v/s/+z/7f/u//D/8P/x//H/8f/x//L/8v/z//P/9P/0//b/9//4
//n/+//9//7/AAADAAQABgAHAAYACAAJAAoADAANAA8AEQASABQAFQAWABUAFgAXABgA
GgAaABoAHAAbABsAHAAcABsAGgAYABcAFAATABIAEAANAAsABwAGAAYABQABAP3//P/7
//r/+P/0//L/8P/u/+z/6//r/+j/6P/o/+f/5v/h/+H/4P/f/97/3f/c/9z/3f/c/9z/
3P/c/93/3f/e/9//4P/g/+H/4f/h/+H/4f/e/97/3v/e/97/3v/d/93/3f/d/97/3v/e
/9//4P/g/+D/4P/h/+H/3//g/+D/4P/i/+P/4//k/+f/5//m/+b/5v/m/+f/5//n/+f/
5//n/+X/5f/m/+b/5v/m/+b/5v/m/+b/5v/m/+X/5f/l/+X/5P/k/+T/5f/j/+P/4//j
/+P/4v/i/+D/4v/i/+L/4f/h/+H/4P/g/+L/4v/i/+L/4P/g/+D/4P/j/+P/4v/h/9//
3//f/9//3//e/97/3v/e/97/3v/d/93/3f/d/93/3f/d/93/3f/d/9z/3P/c/9r/2v/a
/9r/2v/a/9r/2v/a/9r/2v/a/9r/2//b/9n/2//c/93/3v/f/9//3//g/+D/4P/g/9//
3//g/+D/4P/h/+L/4v/j/+L/4f/g/+H/4f/h/+H/5P/l/+f/6P/k/+L/4v/i/+H/4P/g
/+D/4P/g/9//3//e/97/3v/c/9v/2//a/9n/2P/Y/9f/1v/U/9T/1P/S/9b/1v/W/9b/
1v/X/9f/1//V/9X/1P/U/9T/1P/U/9T/1P/U/9X/1f/T/9T/0v/S/9P/0P/O/8//0f/V
/93/5//3/wcAHAAuAEIAXQB3AIMAfgBwAFwAMQDz/8T/o/+E/2j/Wv9c/2D/Zv9q/23/
cf95/3//h/+S/5r/mv+Z/5f/mf+Z/5f/mf+b/5v/nf+e/6D/oP+j/6T/pv+n/6n/qv+u
/7D/s/+2/7n/vP/B/8T/xv/H/8n/y//J/8r/zP/L/8v/zP/M/83/zf/N/83/zf/O/87/
zv/N/83/zf/N/83/zf/N/83/zf/N/83/zf/N/87/zv/O/8z/zP/N/87/zv/O/83/zv/O
/87/zf/N/8v/y//N/87/zf/M/8z/zP/M/8z/zf/N/83/zf/O/87/z//P/9D/0P/Q/9H/
0v/T/9P/1f/W/9j/1//Y/9r/2//e/+D/4f/i/+L/4//l/+f/5v/o/+n/6v/r/+z/7f/u
//D/8P/w//L/8f/x//L/8v/w//D/7//v/+z/6//q/+j/5v/l/+L/4v/g/9//2//X/9j/
1//W/9T/0v/Q/87/zP/I/8f/x//E/8L/wv/B/8D/vf+9/7z/u/+6/7n/uP+4/7f/tv+2
/7b/s/+z/7L/sv+w/7D/r/+v/7H/sf+x/7H/rv+u/67/rv+u/67/rf+t/6v/q/+s/6z/
rP+r/w==
         </WaveFormData>
      </LeadData>
   </Waveform>
</RestingECG>
