# Supplementary material for: Detection of Left Atrial Enlargement Using a Convolutional Neural Network-Enabled Electrocardiogram
Source: Front Cardiovasc Med. 2020 Dec 17;7:609976. doi: 10.3389/fcvm.2020.609976 (PMC7773668; doi:10.3389/fcvm.2020.609976)
Supplement: Supplementary file 2 [file Data_Sheet_2.ZIP › normal1/1802010763_10963_00000000.XML]

<?xml version="1.0" encoding="Windows-1252"?>
<!DOCTYPE RestingECG SYSTEM "restecg.dtd">
<RestingECG>
   <PatientDemographics>
      <PatientID>1802010763</PatientID>
      <PatientAge>85</PatientAge>
      <AgeUnits>Years</AgeUnits>
      <Gender>Male</Gender>
      <PatientLastName>liudeyuan</PatientLastName>
   </PatientDemographics>
   <TestDemographics>
      <DataType>Resting</DataType>
      <Site>1</Site>
      <AcquisitionDevice>MAC55</AcquisitionDevice>
      <Status>Unconfirmed</Status>
      <Priority>Normal</Priority>
      <AcquisitionTime>09:05:19</AcquisitionTime>
      <AcquisitionDate>11-13-2015</AcquisitionDate>
      <CartNumber>1</CartNumber>
      <AcquisitionSoftwareVersion>009C</AcquisitionSoftwareVersion>
      <XMLSourceVersion>MAC5000 v1.0</XMLSourceVersion>
   </TestDemographics>
   <RestingECGMeasurements>
      <VentricularRate>81</VentricularRate>
      <AtrialRate>81</AtrialRate>
      <PRInterval>178</PRInterval>
      <QRSDuration>84</QRSDuration>
      <QTInterval>390</QTInterval>
      <QTCorrected>453</QTCorrected>
      <PAxis>71</PAxis>
      <RAxis>60</RAxis>
      <TAxis>58</TAxis>
      <QRSCount>13</QRSCount>
      <QOnset>223</QOnset>
      <QOffset>265</QOffset>
      <POnset>134</POnset>
      <POffset>193</POffset>
      <TOffset>418</TOffset>
      <ECGSampleBase>500</ECGSampleBase>
      <ECGSampleExponent>0</ECGSampleExponent>
   </RestingECGMeasurements>
   <Diagnosis>
      <Modality>Resting</Modality>
         <StatementCount>2</StatementCount>
         <LabelText>12SL ��ϳ���</LabelText>
      <DiagnosisStatement>
         <StmtFlag>ENDSLINE</StmtFlag>
         <StmtText>�������</StmtText>
      </DiagnosisStatement>
      <DiagnosisStatement>
         <StmtFlag>ENDSLINE</StmtFlag>
         <StmtText>���� ECG</StmtText>
      </DiagnosisStatement>
   </Diagnosis>
   <Waveform>
      <WaveformType>Rhythm</WaveformType>
      <WaveformStartTime>0</WaveformStartTime>
      <NumberofLeads>8</NumberofLeads>
      <SampleType>CONTINUOUS_SAMPLES</SampleType>
      <SampleBase>500</SampleBase>
      <SampleExponent>0</SampleExponent>
      <HighPassFilter>16</HighPassFilter>
      <LowPassFilter>150</LowPassFilter>
      <ACFilter>NONE</ACFilter>
      <LeadData>
         <LeadByteCountTotal>10000</LeadByteCountTotal>
         <LeadTimeOffset>0</LeadTimeOffset>
         <LeadSampleCountTotal>5000</LeadSampleCountTotal>
         <LeadAmplitudeUnitsPerBit>4.88</LeadAmplitudeUnitsPerBit>
         <LeadAmplitudeUnits>��V</LeadAmplitudeUnits>
         <LeadHighLimit>2147483647</LeadHighLimit>
         <LeadLowLimit>268435456</LeadLowLimit>
         <LeadID>I</LeadID>
         <LeadOffsetFirstSample>0</LeadOffsetFirstSample>
         <FirstSampleBaseline>0</FirstSampleBaseline>
         <LeadSampleSize>2</LeadSampleSize>
         <LeadOff>FALSE</LeadOff>
         <BaselineSway>FALSE</BaselineSway>
         <ExcessiveACNoise>FALSE</ExcessiveACNoise>
         <MuscleNoise>FALSE</MuscleNoise>
         <LeadDataCRC32>938224856</LeadDataCRC32>
         <WaveFormData>
+P/4//j/+P/2//b/9v/2//b/9v/2//b/9//4//n/+v/4//j/+P/4//j/+P/4//j/+v/6
//r/+v/6//r/+v/6//j/+P/4//j/+v/6//r/+v/4//j/+P/4//r/+v/6//r/+v/6//r/
+v/8//z//P/8//7//v/+//7//v/+//7//v///wAAAQACAAIAAgACAAIAAwAEAAUABgAH
AAgACQAKAAsADAANAA4AEAAQABAAEAARABIAEwAUABYAFgAWABYAGAAYABgAGAAWABYA
FgAWABYAFgAWABYAFQAUABMAEgAPAA4ADQAMAAsACgAJAAgABQAEAAMAAgACAAIAAgAC
AAEAAAD///7//P/8//z//P/8//z//P/8//r/+v/6//r/+v/6//r/+v/6//r/+v/6//r/
+v/6//r/+v/6//r/+v/6//r/+v/6//r/+v/6//r/+P/4//j/+P/5//r/+//8//v/+v/5
//j/+P/4//j/+P/6//r/+v/6//r/+v/6//r/+v/6//r/+v/6//r/+v/6//r/+v/6//r/
+v/6//r/+v/6//r/+v/6//j/+P/4//j/+v/6//r/+v/4//j/+P/4//r/+v/6//r/+P/4
//j/+P/6//r/+v/6//r/+v/6//r/+v/6//r/+v/8//z//P/9//v/+//7//v//P/8//3/
/f/+//7//v/+//7//v/+//////8AAAEAAQD+//7//v/+////AAACAAMA///+//3/+v/3
//f/9v/1//f/9//3//f/9P/0//X/9f/1//X/9P/0//T/9P/0//T/9P/0//T/9P/2//b/
9v/2//b/9v/2//b/9v/2//b/9v/4//b/9v/0//T/8//y//H/7v/q/+r/6P/q/+//+v8G
ABYAKwBBAFYAYgBoAG4AcABqAFsASwA3ACIAEAAJAAAA8v/n/+X/5//n/+n/6//v//L/
9v/3//f/+P/4//b/9v/2//b/9//3//f/9//1//X/9f/1//j/+P/4//j/+P/3//f/+P/6
//r/+v/6//r/+v/6//r/+v/6//v/+//5//n/+f/5//v/+//8//z//P/8//z/+//7//z/
/P/8//z//P/8//3//f/9//3//f/7//z//P/8//7///////////8AAAAAAAD///////8B
AAMAAwAEAAQABAAGAAcACAAJAAoACwAMAA0ADQANAA4ADQAPABAAEQARABEAEwAUABQA
FAAVABYAFgAXABcAFwAYABgAGAAYABgAFwAXABcAFAATABIAEQAQAA8ADgANAAwACwAI
AAcACQAIAAYABQACAAIAAQAAAAEAAQAAAP/////+//7//v/+//7//v/9//v/+f/5//n/
/P/8//z//P/8//v/+//7//v/+//8//z/+v/5//n/+f/6//r/+v/6//r/+v/6//r/+f/5
//r/+v/6//r/+f/5//n/+v/6//r/+v/6//r/+v/6//r/+v/6//r/+v/6//r/+v/6//r/
+f/5//r/+v/6//v/+//7//v/+f/5//n/+f/5//n/+f/5//n/+f/5//n/+f/5//n/+f/3
//f/9//3//f/9v/2//b/+P/4//j/+P/4//j/+P/3//j/+P/4//j/+P/4//j/+P/4//r/
+v/6//r/+v/6//r/+v/5//n/+f/5//n/+v/6//v/+//8//z//P/8//z//P/8//3//f/+
///////+//7//v8AAAAAAAABAAEA///+//3/+P/3//f/9v/3//f/9//3//X/9P/0//X/
9//3//f/9v/0//T/9P/0//b/9v/2//b/9P/0//T/9P/0//T/9P/0//T/9P/0//T/9v/2
//b/9v/2//L/8f/y//H/7v/q/+j/6v/s//H/+v8GABQAJwA5AEoAVABaAF4AYABaAE0A
PQApABYACgABAPj/7v/p/+f/5//n/+X/6f/v//L/8v/z//X/9v/2//b/9v/2//b/9f/1
//X/9f/3//f/9//3//b/9v/2//b/9v/1//X/9v/4//j/+P/4//b/9v/2//b/+P/4//n/
+f/3//f/9//3//f/9//4//j/+P/4//j/9//3//j/+P/4//j/+P/4//n/+f/5//n/+f/5
//r/+v/6//r/+//7//v/+//8//z//P/9//3//f////////8AAAAAAAACAAMABAADAAQA
BQAGAAkACQAJAAoACwANAA4ADwAPAA8AEQASABIAEgATABQAEgATABMAEwAWABYAFgAW
ABYAFQAVABUAFAATABIAEQAQAA8ADgANAAwACwAIAAcABwAGAAQAAwACAAIAAQAAAP//
///+//3//f/8//z//P/6//r/+v/5//v/+f/5//n/+v/6//r/+v/6//n/+f/5//n/+f/6
//r/+v/5//n/+f/6//r/+v/6//r/+v/6//r/+f/5//r/+v/6//r/+f/5//n/+v/6//r/
+v/6//r/+v/6//r/+v/6//r/+v/6//r/+v/6//r/+f/5//r/+v/6//n/+f/5//n/+//7
//v/+//5//n/+f/5//n/+f/5//n/9//3//f/9//5//n/+f/5//n/+P/4//j/+P/4//j/
+P/6//r/+v/6//r/+P/4//j/+P/4//j/+P/4//j/+P/4//j/+//7//v/+//5//r/+v/7
//3//v/+//7//v/+//7//v//////AAABAP///v/+//7//v/+//7///////3//P/7//j/
9//3//b/9//3//f/9//1//T/9P/1//f/9//3//b/9P/0//T/9P/0//T/9P/0//T/9P/0
//T/9P/0//T/9P/0//T/9P/0//b/9v/2//b/9P/0//H/7v/v/+7/6P/o/+r/6v/v//z/
CgAcADEASQBcAGYAbgByAHIAbABdAEsANwAkABQACQAAAPL/6f/n/+f/5//p/+//8f/y
//T/9//3//j/+P/2//b/9v/2//X/9f/1//X/9//3//f/9//2//b/9v/2//b/9f/1//b/
9v/2//b/9v/4//j/+P/4//j/+P/5//n/9//3//f/9//3//f/+P/4//b/9v/2//X/9//4
//j/+P/6//r/+v/7//n/+f/5//n/+f/6//r/+v/4//n/+f/5//r//P/9//7//f/9//3/
////////AAAAAAAAAgADAAQABQAGAAcACAAJAAkACQAKAAsADQAOAA8ADwAPABEAEgAU
ABQAFQAWABYAFwAXABcAFgAWABYAFgAWABUAFQAVABYAFQAUABMAEAAPAA4ADQAMAAsA
CAAHAAUABAACAAEAAAAAAP///v///////v/9//3//P/8//z/+v/6//r/+f/7//n/+f/5
//r/+v/6//r/+v/5//n/+f/5//n/+v/6//r/+f/5//n/+P/4//j/+P/4//j/+P/4//n/
+f/6//r/+P/4//f/9//3//j/+P/4//j/+P/4//j/+P/4//j/+P/6//r/+v/6//r/+v/6
//n/+f/6//r/+v/5//n/+f/5//n/+f/5//n/+f/5//n/+f/5//n/+f/5//f/9//3//f/
9//3//f/9//5//j/+P/4//j/+P/4//j/9v/2//j/+P/4//j/+v/6//r/+v/4//j/+P/4
//j/+P/4//j/+f/5//n/+f/7//z//P/9//v//P/8//z//P/8//z//P/9//3//v//////
/v/+//7//v/+//7///////3//P/7//j/9//3//b/9f/1//X/9f/1//T/9P/1//X/9f/1
//T/9P/0//T/9P/0//T/9P/0//T/9P/0//T/9v/2//b/9v/1//T/8//y//T/9P/0//T/
9P/y//H/7v/r/+j/5v/k/+b/6v/v//r/CgAaAC8ASQBeAGoAcgB2AHQAbgBhAE0ANwAi
ABQACwAAAPD/5f/l/+f/5//n/+3/7//y//L/9f/1//T/9P/2//b/9v/2//P/8//z//P/
9f/1//X/9f/0//T/9P/0//T/8//z//T/9v/2//b/9v/2//b/9v/2//T/9P/1//X/9f/1
//X/9f/1//X/9v/2//b/9v/2//X/9//4//j/+P/4//j/+P/5//n/+f/5//n/+f/6//r/
+v/4//n/+f/5//v//P/8//z//f/9//3/////////AAAAAP7/AAABAAIABQAGAAcACAAJ
AAkACQAKAAsADQAOAA8ADwAPABEAEgASABIAEwAUABQAFQAVABUAFgAWABYAFgAUABMA
EwATABQAEwASABEAEAAPAA4ADQAMAAsACAAHAAcABgAEAAMAAAAAAP///v///////v/9
//v/+v/6//r/+v/6//r/+f/7//n/+f/5//r/+v/6//r/+v/5//n/+f/5//n/+v/6//r/
+f/5//n/+P/4//j/+P/4//j/+P/4//f/9//4//j/+P/4//f/9//5//r/+v/6//r/+v/6
//r/+v/6//r/+v/6//r/+v/6//r/+v/6//n/+f/6//r/+v/5//n/+f/5//v/+//7//v/
+//7//v/+//5//n/+f/5//n/+f/5//n/+//7//v/+//5//j/+P/4//r/+v/6//r/+P/4
//j/+f/5//j/+v/6//r/+v/6//r/+v/6//r/+v/6//r/+v/6//r/+v/7//v/+//7//v/
/P/8//3//f/+//7//v/+//7//v/+/wEAAQACAAMAAQAAAAAAAAACAAIAAgADAAMAAQAA
AP//+v/5//n/+P/3//f/9//3//f/9v/2//f/9//3//f/9v/2//b/9v/2//j/+P/4//j/
+P/4//j/+P/2//b/9v/2//j/+P/4//j/9v/2//b/9v/2//b/9f/2//P/8v/w/+z/7P/s
//H/+v8CAA4AHwA3AEoAWABiAGoAagBoAF8AUQA/ACoAFgALAAQA+P/v/+v/6f/n/+f/
7f/x//L/9P/3//n/+v/6//r/+v/6//r/+f/5//n/+f/5//n/+f/5//j/+P/4//j/+v/5
//n/+v/6//r/+v/6//j/+P/4//j/+v/6//v/+//7//v/+//7//v/+//8//z//P/8//z/
+//7//z//P/8//z//P/8//3//f/9//3//f/9//7//v/+//z//f/9//3//f/+//7//v8B
AAEAAQADAAMAAwAEAAQAAgAEAAUABgAHAAgACQAKAAsACwALAAwADQAPABAAEQARABEA
EwAUABIAEgATABQAFgAXABcAFwAYABgAGAAYABYAFQAVABUAFAATABIAEQASABEAEAAP
AA4ADQAKAAkACQAIAAYABQAEAAQAAwACAAEAAQAAAP/////+//7//v/+//7//v/9////
/f/9//3//P/8//z//P/8//v/+//7//v/+//8//z//P/7//v/+//8//z//P/8//z//P/8
//z/+//7//z//P/6//r/+f/5//v//P/8//z//P/8//z//P/6//r/+v/6//z//P/8//z/
/P/8//z/+//9//7//v/+//v/+//7//v//f/9//3//f/7//v/+//7//v/+//7//v/+//7
//v/+//7//v/+//7//v/+v/6//r/+v/6//r/+v/8//r/+v/6//r/+v/7//z//f/+//7/
/v/+//7//P/8//z//P/9//3//f/9//3//v/+//////8AAAAAAAAAAAAAAAAAAAEAAQAC
AAMAAwACAAIAAgACAAIAAgADAAMAAQAAAP///P/7//v/+v/5//n/+f/5//n/+P/4//n/
+f/5//n/+P/4//j/+P/4//j/+P/4//j/+P/4//j/+P/4//j/+P/4//j/+P/4//j/9v/2
//b/9v/4//T/9f/0//P/7v/s/+r/6v/w//n/AgAQACIANwBLAFwAZABoAGwAaABeAE8A
PQApABgADAADAPj/7v/p/+f/6f/r/+v/7//z//T/9v/3//n/+P/4//j/+P/4//j/+f/5
//n/+f/5//n/+f/5//r/+v/6//r/+v/5//n/+v/4//j/+P/4//j/+P/4//j/+v/6//v/
+//7//v/+//7//n/+f/6//r/+v/6//r/+f/5//r/+v/6//z//P/8//3/+//7//v/+//7
//z//P/8//7//////////f/+//7//v////////8BAAEAAQACAAIAAgAEAAUABgAFAAYA
BwAIAAsACwALAAwADQAPABAAEQAPAA8AEQASABMAFAAWABgAFgAXABcAFwAYABgAGAAY
ABgAFwAXABcAFAATABIAEQAQAA8ADgANAAwACwAIAAcABwAGAAQAAwAEAAQAAwACAP//
///+//3//f/8//z//P/8//z//P/7//v/+f/5//n/+v/6//r/+v/6//n/+f/5//v/+//8
//z/+v/5//n/+f/6//r/+v/6//r/+v/6//r/+//7//z//P/6//r/+f/5//n/+v/6//r/
+v/6//r/+v/8//z//P/8//z//P/8//z//P/8//z/+//5//r/+v/6//v/+//7//v/+//7
//v/+//7//v/+//7//v/+//7//v/+//7//v/+//5//n/+f/5//v/+v/6//r/+v/6//r/
+v/4//j/+P/5//f/+f/3//r/+v/6//r/+v/6//r/+v/6//r/+v/6//r/+v/6//r/+v/7
//v/+//7//3//v/+/////f/+//7//v/+//7//v/+/wEAAQACAAMAAwACAAIAAgAAAAAA
AAABAAEA///+//3/+v/5//n/+P/1//X/9f/1//f/9v/2//f/9//3//f/9v/2//b/9v/2
//b/9v/2//b/9v/2//b/9v/2//b/9v/2//b/9v/2//b/9v/2//b/9v/2//b/9f/y/+//
7P/q/+j/5v/o/+//+v8GABYAKwBDAFoAaABwAHQAdgByAGcAVwBBACoAGAAPAAQA9v/r
/+n/5//l/+n/7f/v//T/+P/5//X/+P/6//j/+P/4//j/9//3//f/9//3//f/9//3//j/
+P/4//j/+P/3//f/+P/4//j/+P/4//j/+P/4//j/+P/4//n/+f/5//n/+f/5//n/+f/6
//r/+P/4//j/9//5//r/+v/6//j/+P/4//n/+//7//v/+//5//r/+v/6//z//f/9//3/
/f/+//7//v////////8BAP////8AAAAAAgAEAAUABgAFAAYABwAIAAkACQAJAAoADQAP
ABAAEQARABEAEwAUABQAFAAVABYAFgAXABcAFwAYABgAGAAYABgAFwAXABcAFgAVABQA
EwASABEAEAAPAA4ADQAKAAkACQAIAAYABQAEAAQAAwACAAEAAQAAAP///f/8//z//P/8
//z//P/7//v/+f/5//n/+v/6//r/+v/6//n/+f/5//v/+//8//z//P/7//v/+//8//z/
/P/8//z//P/8//z/+//7//z//P/8//z/+//7//v//P/8//z//P/8//z//P/6//r/+v/6
//r/+v/6//r/+v/6//r/+f/5//r/+v/6//n/+f/5//n/+f/5//n/+f/7//v/+//7//n/
+f/5//n/+//7//v/+//7//v/+//7//v/+v/6//r/+v/4//r/+v/6//r/+v/6//r/+v/6
//z//P/8//z//P/8//z//P/7//v/+//7//3//v/+//////8AAAAAAAAAAAAAAAAAAAEA
AQACAAMAAwACAAIAAgACAAIAAgADAAEA///+//3/+v/5//n/+P/5//n/+f/5//f/9v/2
//f/9//3//f/9v/2//b/9v/2//b/9v/2//b/9v/2//b/9v/2//b/9v/2//b/9v/2//b/
9v/2//b/9v/4//b/9f/y//H/7v/o/+j/6P/q//H//P8MABwAMQBJAF4AbAB0AHgAeABy
AGMAUQA9ACgAFgANAAQA9P/p/+f/5//n/+n/7f/x//T/+P/5//n/+P/6//j/+P/4//j/
9//3//f/9//5//n/+f/5//n/+P/3//b/+P/3//f/+P/4//j/+P/4//j/+P/4//j/+P/4
//n/+f/3//f/9//3//j/+f/7//z/+v/6//r/+f/5//r/+v/6//r/+v/6//v/+//7//v/
+//7//z//P/8//z//f/9//3//f/+//7//v8BAAEAAQADAAEAAQACAAIAAgAEAAUABgAH
AAgACQAKAAsACwALAAwADQAPABAAEQARABEAEwAUABYAFgAXABgAGAAZABkAGQAYABgA
GAAYABgAFwAXABcAFgAVABQAEwASABEAEAAPAA4ADQAKAAkACQAIAAYABQAGAAYABQAE
AAEAAQAAAP/////+//7//v/+//7//v/9//3/+//7//v//P/8//z//P/8//v/+//7//v/
+//8//z//v/9//3//f/8//z//P/8//z//P/8//z/+//7//z//P/8//z/+//7//v//P/8
//z//v/+//7//v/8//z//P/8//z//P/8//z//v/+//7//f/9//7//v/+//3//f/9//3/
/f/9//3//f/9//3//f/9//v/+//7//v/+//7//v/+//7//v/+//7//3//P/8//z//P/8
//z//P/6//r/+v/7//n/+//8//z//P/8//z//v/+//7//v/8//z//P/8//z//P/8//z/
/f/9//3//f/9//7//v//////AAAAAAAAAgACAAIAAgABAAEAAgADAAMAAgACAAIAAgAC
AAIAAwADAAEAAAD///z/+//7//r/+f/5//n/+f/5//j/+P/5//n/+f/5//j/+v/6//r/
+v/6//r/+v/6//r/+v/6//r/+P/4//j/+P/6//r/+v/6//j/+P/4//j/+v/4//n/+P/x
//D/8P/s/+z/8P/3/wAADAAeADMARwBYAGQAaABsAG4AZgBXAEUAMwAeABIACQD8//L/
7f/t/+v/6//t/+//8f/0//b/+f/9//z/+v/6//r/+v/6//v/+//7//v/+//7//v/+//6
//r/+v/6//r/+f/5//r/+v/6//r/+v/8//z//P/8//r/+v/7//v//f/9//3//f/7//v/
/P/8//z//P/8//v/+//8//z//P/8//z//P/9//3//f/9//3//f/+//7//v8AAAEAAQAB
AP//AAAAAAAAAQABAAEAAwADAAMABAAEAAQABgAHAAgABwAIAAkACgANAA0ADQAOAA0A
DwAQABEAEwATABUAFgAUABQAFQAWABYAFwAXABcAGgAaABoAGgAYABcAFwAXABYAFQAU
ABMAEgARABAADwAOAA0ACgAJAAsACgAIAAcABgAGAAUABAADAAMAAgABAAEAAAAAAAAA
AAAAAAAA//////3//f/9//7//v/+//7//v/9//3//f/9//3//v/+//7//f/9//3//v/+
//7//v/8//z//P/8//3//f/+//7//v/+//3//f/7//z//P/8//7//v/+//7//P/8//z/
/P/+//7//v/+//7//v/+//3/+//8//z//P/9//3//f/9//3//f/9//3//f/9//3//f/9
//3//f/9//3//f/9//3//f/9//3//f/9//z//P/8//z//v/8//z//P/8//7//v/+//7/
/v/+//7//v/8//z//P/8//////////////8AAAAAAQABAAIAAgACAAAAAAAAAAAAAwAD
AAQABQADAAIAAgACAAQABAAEAAUAAwABAAAA///8//v/+//6//n/+f/5//n/+//6//r/
+//7//v/+//6//j/+P/4//j/+f/6//v//P/7//r/+f/4//j/+P/4//j/+v/6//r/+v/6
//r/+v/6//r/+P/5//b/8//y//D/6v/q//L/+/8EAA4AHgAzAEkAWgBmAGoAbgBwAGgA
WQBJADUAIAASAAsAAADy/+v/6//r/+n/6//x//X/+P/6//v/+//8//z//P/8//z//P/5
//n/+f/5//v/+//7//v/+v/6//r/+v/8//v/+//8//z//P/8//z//P/8//z//P/8//z/
/f/9//3//f/9//3/+//7//z//P/+//7//v/9//3//v/+//7//v/+//7/////////////
//3//v/+//7/AAABAAEAAQABAAIAAgACAAUABQAFAAcABQAFAAYABgAGAAgACQAKAAsA
DAANAA4AEQARABEAEgATABUAFgAXABcAFwAZABoAGgAaABsAHAAcAB0AHQAdAB4AHgAe
AB4AHgAdAB0AHQAcABsAGgAZABYAFQAUABMAEgARAA4ADQANAAwACgAJAAgACAAHAAYA
BQAFAAQAAwADAAIAAgACAAIAAgACAAEAAwABAAEAAQAAAAAAAAAAAAAA////////////
/wAAAAAAAP///////wAAAAAAAAAA/v/+//7//v/+////AQACAAAAAAD///////8AAAAA
AAAAAAAAAAAAAAIAAgACAAIAAAAAAAAAAAACAAIAAgABAP//AAAAAAAAAQABAAEAAQD/
/////////wEAAQABAAEA//////////8BAAEAAQABAP//////////AQAAAAAAAAAAAAAA
AAAAAP7//v/+/wAAAAAAAAAAAAAAAAAAAAAAAAAAAAAAAAAAAAAAAAAAAAADAAMAAwAD
AAMABAAEAAUABQAGAAYABgAGAAYABgAGAAcABwAIAAkABwAGAAYABgAGAAYABgAHAAkA
BwAGAAUAAAD//////v/9//3//f/9//3//P/8//3//f/9//3//P/8//z//P/8//7//v/+
//7//P/8//z//P/+//7//v/+//z//P/8//z//v/+//7//v/+//z/9//4//n/9v/y//D/
8P/y//n/BAASACQAOQBRAGYAcgB4AHwAfAB2AGsAWQBDACoAHgAXAAoA+v/v/+//7f/t
//H/9//5//r//v//////AAACAAEAAAD///7//f/9//3//f////////////7//v/+//7/
AAD/////AAD+//7//v/+/wAAAAAAAAAAAAAAAAEAAQD//////////wEAAQACAAIAAAAA
AAAA/////wAAAAAAAAAAAAAAAAEAAwADAAMAAwADAAQABAAEAAQABQAFAAUAAwAEAAQA
BAAFAAUABQAHAAkACQAKAAoACgAMAA0ADgANAA4ADwAQABMAEwATABQAFQAXABgAGQAX
ABcAGQAaABsAHAAeACAAIAAhACEAIQAgACAAIAAgACAAHwAfAB8AHgAdABwAGwAaABkA
GAAXABYAFQASABEADwAOAAwACwAMAAwACwAKAAkACQAIAAcABQAEAAQABAAEAAQABAAD
AAUAAwADAAMABAAEAAQABAAEAAMAAwADAAMAAwAEAAQAAgABAAEAAQACAAIAAgACAAIA
AgACAAIAAQABAAIAAgAEAAQAAwADAAMABAAEAAQABAAEAAQABAACAAIAAgACAAQABAAE
AAQABAAEAAQAAwADAAQABAAEAAMAAwADAAMAAwADAAMAAwADAAMAAwADAAMAAwADAAMA
AwADAAMAAwAFAAUABQAFAAMAAgACAAIABAAEAAQAAgACAAIAAgAEAAQABAAEAAQABAAE
AAQABgAGAAYABgAGAAUABAADAAUABgAGAAcABwAIAAgACAAIAAgACAAIAAsACwAMAA0A
CwAKAAoACgAMAAwADAANAAsACQAIAAcABgAFAAUABAABAAEAAQABAAEAAAAAAAEAAQAB
AAEAAAAAAAAAAAAAAAAAAAAAAAAAAAAAAAAAAAAAAAAAAAAAAAAAAAAAAAAAAAAAAAAA
AAD+//7//f/+//3/+v/0//L/9P/2//3/CAAWACYAPQBVAGoAeAB+AIIAggB8AG8AXQBJ
ADIAIAAZAA4A/v/1//X/8//x//X/+//9//7/AgAFAAMAAgACAAQABAAEAAQAAwADAAMA
AwABAAEAAQABAAIAAgACAAIAAgABAAEAAgAEAAQABAAEAAIAAgACAAIAAgACAAMAAwAF
AAUABQAFAAUABQAGAAYABgAGAAYABQADAAQABAAEAAYABgAGAAcABwAHAAcABwAHAAgA
CAAIAAgACQAJAAkACQAKAAoACgANAA0ADQAPAA0ADQAOAA4ADgAQABEAEgATABQAFQAW
ABkAGQAZABoAGwAdAB4AHwAfAB8AIQAiACIAIgAjACQAJAAlACUAJQAmACYAJgAmACYA
JQAlACUAJgAlACQAIwAgAB8AHgAdABwAGwAYABcAFwAWABQAEwASABIAEQAQAA8ADwAO
AA0ADQAMAAwADAAMAAwADAALAAsACQAJAAkACgAKAAoACgAMAAsACwALAAsACwAMAAwA
CgAJAAkACQAKAAoACgAKAAoACgAKAAoACwALAAwADAAMAAwACwALAAkACgAKAAoADAAM
AAwADAAKAAoACgAKAAwADAAMAAwACgAKAAoACQALAAwADAAMAAkACQAJAAkACwALAAsA
CwALAAsACwALAAsACwALAAsACwALAAsACwAJAAkACQAJAAsACgAKAAoADAAMAAwADAAK
AAoADgAPAAwACgAKAAoACgAMAAwADAAMAAwADAAMAAwADAAMAAwADAANAA0ADQANAA8A
EAAQABEADwAQABAAEAASABIAEgASABEAEQASABMAFQAUABQAFAAUABQAFAAVABMAEQAQ
AA8ADgANAA0ADAALAAsACwALAAkACAAIAAkACwALAAsACgAKAAoACgAKAAoACgAKAAoA
DAAMAAwADAAKAAoACgAKAAoACgAKAAoACgAKAAoACgAKAAgABwAGAAUABAD+//r//P8E
AAsAFAAiADYASQBfAHAAfACEAIgAhgB+AG0AWQBFADIAJgAfABIAAgD9//3//f///wEA
BQAHAAwAEAAPAA0ADgAQAA4ADgAOAA4ADwAPAA8ADwAPAA8ADwAPAA4ADgAOAA4AEAAP
AA8AEAAOAA4ADgAOABAAEAAQABAADgAOAA8ADwARABEAEQARAA8ADwAQABAAEgASABIA
EQARABIAEgASABQAFAAUABUAFAATABIAEQASABQAFQAWABYAFwAXABcAFwAYABgAGAAZ
ABkAGQAbABsAGwAcABwAHgAgACEAIgAhACIAIwAkACUAJQAlACYAJQAnACgAKQArACsA
LQAuADAAMAAxADIAMAAxADEAMQAyADIAMgAyADIAMQAxADEAMAAvAC4ALQAtAC0ALQAt
ACsAKQAlACMAJQAkACIAIQAgACAAHwAeAB0AHQAcABsAGwAaABoAGgAaABoAGgAZABkA
FwAXABcAGgAaABoAGgAaABkAGQAZABkAGQAaABoAHAAbABsAGwAbABoAGQAYABoAGgAa
ABoAFwAXABgAGAAZABoAGgAbABkAGgAaABoAHAAcABwAHAAcABwAHAAcABwAHAAcABwA
HgAcAA==
         </WaveFormData>
      </LeadData>
      <LeadData>
         <LeadByteCountTotal>10000</LeadByteCountTotal>
         <LeadTimeOffset>0</LeadTimeOffset>
         <LeadSampleCountTotal>5000</LeadSampleCountTotal>
         <LeadAmplitudeUnitsPerBit>4.88</LeadAmplitudeUnitsPerBit>
         <LeadAmplitudeUnits>��V</LeadAmplitudeUnits>
         <LeadHighLimit>2147483647</LeadHighLimit>
         <LeadLowLimit>268435456</LeadLowLimit>
         <LeadID>II</LeadID>
         <LeadOffsetFirstSample>0</LeadOffsetFirstSample>
         <FirstSampleBaseline>0</FirstSampleBaseline>
         <LeadSampleSize>2</LeadSampleSize>
         <LeadOff>FALSE</LeadOff>
         <BaselineSway>FALSE</BaselineSway>
         <ExcessiveACNoise>FALSE</ExcessiveACNoise>
         <MuscleNoise>FALSE</MuscleNoise>
         <LeadDataCRC32>2897521579</LeadDataCRC32>
         <WaveFormData>
6P/o/+j/6P/o/+j/6P/o/+j/6P/o/+j/6v/q/+r/6v/q/+r/6v/q/+r/6v/q/+r/6v/q
/+r/6v/q/+r/6v/q/+z/7P/s/+z/7P/s/+z/7P/s/+z/7P/s/+7/7v/u/+7/8P/w//D/
8P/w//D/8P/w//D/8P/w//D/8//0//X/9v/4//j/+P/4//n/+v/7//z//f/+////AAAD
AAQABQAGAAkACgALAAwADwAQABEAEgAVABYAFwAYABkAGgAbABwAHwAgACEAIgAiACIA
IgAiACQAJAAkACQAIwAiACEAIAAdABwAGwAaABgAFgAUABIADwAOAA0ADAAJAAgABwAG
AAUABAADAAIAAQAAAP///v/8//z//P/8//z//P/8//z/+v/6//r/+v/4//j/+P/4//r/
+v/6//r/+v/6//r/+v/6//r/+v/6//z//P/8//z/+v/6//r/+v/7//z//f/+//z//P/8
//z//P/8//z//P/8//z//P/8//z//P/8//z//P/8//z//P/8//z//P/8//7//v/+//7/
/P/8//z//P/6//r/+v/6//r/+v/6//r/+P/4//j/+P/4//j/+P/4//j/+P/4//j/+v/6
//r/+v/8//z//P/+/wIABAAEAAQABAAFAAYABwAHAAcACAAJAAkACQAJAAkACQAJAAkA
CAAKAAoACwAMAA4ADwAPAA8ACwALAAkABwAFAAMAAQABAP7//P/7//v/+//7//r/+f/6
//j/9//0//L/8f/w/+//7P/s/+z/7P/t/+3/7f/s/+z/7P/s/+z/7P/s/+z/7P/q/+r/
6f/p/+n/6f/p/+n/6f/p/+n/6f/p/+r/6P/n/+T/3//b/9v/3f/g/+H/4v/k/+v/+f8J
ABwANQBSAGoAfgCRAKAArwDBAMwAwQCbAHcAYwBOADYAHAD9/9//yv/F/8n/0f/X/9z/
4v/m/+b/6P/p/+f/6f/q/+r/7P/s/+z/6//q/+n/6f/o/+r/6v/q/+r/6v/q/+r/6v/q
/+r/6v/q/+v/6//q/+r/6f/p/+n/6f/r/+v/6//r/+z/7P/s/+z/7P/s/+z/7P/s/+z/
7f/t/+3/7v/u/+//7//v/+//7//v/+7/7v/t/+7/7//w//H/8v/y//P/8//y//P/9P/1
//b/+P/6//v/+//8//3//f8AAAEAAQACAAUABwAIAAoACwANAA8AEQARABEAEwAVABcA
GQAaABwAHQAeAB8AIAAjACMAJAAkACQAJAAlACUAIwAjACEAIQAgAB8AHgAdABwAGgAZ
ABcAEwARAA8ADQAJAAgABgAEAAMAAwABAAAAAQAAAP///v/8//z//P/7//n/9//3//f/
+P/5//r/+//7//v/+v/6//j/+P/4//n/+f/5//n/+f/7//v/+//7//v/+//7//v/+//7
//z//P/8//z//P/8//z//P/8//z//v/+//7//v/9//z//P/7//3//f/9//3//P/8//3/
/v/+//7//v/9//z/+//5//j/+f/6//v//P/6//n/+f/5//n/+f/5//n/+//7//z//P/6
//n/+P/4//f/9//2//b/+P/4//j/+P/5//r/+P/4//j/+v/6//r/+v/+/wAAAgACAAQA
BAAFAAYABwAHAAcACAAHAAcABwAHAAcABwAHAAcACAAIAAgACQAKAAwADQANAA8ADQAN
AAsABwAFAAMAAQABAP7//P/7//v/+//7//r/9//2//T/8//y//L/8f/w/+3/7P/s/+z/
7P/r/+v/6//q/+r/6v/q/+z/7P/s/+z/7P/s/+z/6//r/+v/6//r/+v/6//r/+v/6//r
/+r/6v/p/+b/4f/b/9n/2//c/93/3v/i/+3//f8NACAAOQBYAHIAiACZAKgAtwDFANAA
yQClAH8AaQBWADwAIAABAOP/zv/F/8f/z//V/9r/4P/m/+b/5v/p/+n/6//s/+z/7P/s
/+z/6//t/+3/7v/u/+z/7P/s/+z/6v/q/+r/6v/s/+z/7P/s/+3/7f/s/+z/7f/t/+3/
7f/r/+v/6//r/+7/7v/u/+7/7v/u/+7/7v/s/+z/7f/t/+3/7v/u/+//7//v/+//7//w
//D/8f/x//H/8f/x//H/8v/y//P/8//0//X/9v/3//f/+P/5//n/+v/8//7////+////
//8AAAMABQAGAAgACQALAA0ADwATABMAFQAXABUAFwAYABoAGwAcAB0AHgAfAB8AIAAg
ACEAIgAkACUAIwAjACEAIQAgAB8AHgAdABwAGgAZABcAFQATABEADwAPAA4ADAAKAAcA
BwAFAAQAAwACAAEAAAD+//7//v/9//3/+//7//v/+//7//v/+//7//v/+v/6//r/+v/6
//v/+f/5//n/+f/7//v/+//7//v/+//7//v/+//7//z//P/8//z//P/8//z//P/8//z/
/P/8//z//P/8//z//f/9//3//f/9//3/+v/6//v//P/8//z//P/7//v/+//6//r/+v/6
//r/+v/6//n/+f/5//n/+f/5//n/9//3//j/+P/6//n/+P/4//f/9//2//b/9v/2//b/
+P/4//n/+v/7//z//v8AAAIAAgACAAIAAwAEAAUABQAFAAYABwAHAAcABwAHAAcABwAH
AAYABgAGAAcABgAIAAkACQAJAAcABwAFAAMAAQD///3////8//r/+f/3//f/9//2//f/
9v/0//P/7v/u/+3/7P/r/+r/6v/q/+r/6f/p/+n/6v/q/+r/6v/o/+j/6P/o/+j/6P/o
/+f/5//n/+f/5//n/+f/5//n/+n/6f/o/+j/5f/k/93/2f/Z/93/4P/j/+L/5v/v//3/
DQAgADkAUgBqAH4AjQCcAK0AvQDGALMAiQBtAF0ARgAqABAA8//X/8j/xf/N/9f/2//g
/+b/5v/m/+j/5//n/+n/6v/q/+r/6v/q/+n/6f/p/+r/6v/o/+j/6P/o/+r/6v/q/+r/
6v/q/+r/6v/r/+v/6v/q/+v/6//r/+v/6//r/+v/6//q/+r/6v/q/+r/6v/q/+r/6//s
/+7/7//t/+7/7v/v/+//7//v/+//8P/w//H/8f/x//H/8f/x//L/8v/z//P/9P/1//b/
9//3//j/+f/5//r//P/+////AAABAAEAAgADAAUABgAIAAkACwANAA8AEwATABUAFwAX
ABkAGgAcAB0AHgAfACAAHwAfACAAIAAgACAAIQAhACMAIwAhACEAHwAdABsAGQAWABQA
EwARAA8ADQALAAkACQAIAAYABAADAAMAAQAAAP3//P/7//r/+v/6//r/+f/5//f/9//3
//f/9//3//f/+f/5//j/+P/4//j/+P/5//f/9//3//f/+f/5//n/+f/5//n/+f/5//n/
+f/6//r/+P/4//j/+P/6//r/+v/6//r/+v/6//r/+v/6//v/+//5//n/+f/5//j/+P/5
//r/+P/4//j/9//3//f/9v/2//b/9v/2//b/9v/1//X/9f/1//X/9f/1//P/8//0//T/
9v/1//T/9P/1//X/9P/0//T/9P/0//T/9f/2//f/+P/5//r//P/+/wAAAAD+//7///8A
AAMAAwADAAQABQAFAAUABQAFAAUABQAFAAQABAAEAAUABgAIAAkACQAHAAUABQADAAEA
///9//v//f/6//j/9//3//f/9//2//X/9P/y//H/7P/s/+v/6v/r/+r/6v/q/+r/6f/p
/+n/6P/o/+j/6P/o/+j/6P/o/+j/6P/o/+f/5//n/+f/5//l/+X/5f/l/+f/5//m/+b/
5f/i/93/2f/X/9v/3v/h/+L/5v/t//v/CwAcADcAUgBoAHwAjQCcAKsAvQDGALMAiwBt
AF0ASAAuABQA9f/Z/8r/x//P/9f/3f/i/+b/6P/o/+b/5//n/+n/6v/q/+r/6v/q/+n/
6f/p/+r/6v/q/+r/6v/q/+r/6v/q/+r/6v/q/+r/6v/r/+v/6v/q/+v/6//r/+v/6//r
/+v/6//u/+7/7v/u/+7/7v/u/+7/7v/u/+//7//t/+7/7v/v/+//7//v/+//8P/w//H/
8f/x//H/8f/x//L/8v/z//P/9v/3//j/+f/3//j/+f/5//r//P/+////AAABAAEAAgAF
AAcACAAKAA0ADwARABMAFQAVABcAGQAZABsAHAAeAB8AIAAhACIAIQAhACIAIgAiACIA
IwAjACMAIwAhACEAIgAhACAAHwAcABoAGQAXABUAEwARAA8ADQAMAAoACAAFAAUAAwAC
AAEAAAD///7//v/+//7//f////3//f/9//3//f/9//3//f/9//z//P/8//z//P/9//3/
/f/9//3//f/9//3//f/9//3//f/9//////8AAAAAAAAAAAAAAAD+//7//v/+//7//v/+
//7/AAAAAAEAAQD///////////z//P/9//7//v/+//7//f/9//3//P/8//7//v/+//7/
/v/9//3//f/7//v/+//7//n/+f/6//r//P/7//r/+v/7//v/+v/6//r/+v/6//r/+v/6
//v/+v/4//r//P/8//z//P/+/wAAAgACAAQABAAFAAYABwAHAAcACAAIAAcABgAFAAUA
BQAFAAUABAAEAAQABQAHAAoADAANAA0ACwALAAkABgADAAAA/f////z/+v/5//f/9//3
//b/9//2//T/8//w//D/7//u/+3/7P/s/+z/7P/r/+v/6//p/+j/5//m/+f/6P/p/+r/
6P/o/+j/5//n/+f/5//n/+f/5//n/+f/6f/p/+j/6P/n/+T/4f/d/9f/1//Y/9v/2v/c
/+H/7f/9/w4AJQBGAGIAeACPAKAAqQC1AMQAyQCzAI0AbwBcAEgAMAARAO//1P/D/8H/
yf/R/9T/2P/e/+L/4v/l/+X/5//o/+j/6P/o/+j/5//p/+n/6v/q/+j/6P/o/+j/5v/m
/+b/5v/n/+j/6f/q/+n/6f/o/+j/6//r/+v/6//q/+n/6P/n/+n/6v/r/+z/7P/s/+z/
7P/s/+z/7f/t/+3/7v/u/+//7//v/+//7//w//D/8f/x//H/8f/x//H/8v/y//P/8//0
//X/9v/3//n/+v/7//v//P/+/wAAAQAAAAEAAQACAAEAAwAEAAYACgANABAAEwATABMA
FQAXABcAGQAaABwAHwAgACEAIgAjACMAJAAkACQAJAAlACUAJQAlACMAIwAkACMAIgAh
ACAAHgAdABsAFwAVABMAEQAPAA4ADAAKAAkACQAHAAYABQAEAAMAAgACAAIAAgABAAEA
/////////f/9//3//f/9//3//P/8//r/+v/6//v/+f/5//n/+f/7//v/+//7//n/+f/5
//n/+f/5//r/+v/8//z//P/8//z//P/8//z//P/8//z//P/8//z//f/9//3//f/9//3/
/P/8//3//v/8//z//P/7//3//f/8//z//P/8//z//P/8//v/+//7//v/+//7//v/+//7
//z//P/7//n/9//2//n/+f/4//j/+P/4//j/+P/5//r//P/8//z//P8AAAIABAAEAAYA
BgAHAAgABwAHAAcACAAJAAkACQAJAAkACQAJAAkACAAIAAgACQAMAA4ADwAPAA8ADQAN
AAsABwAFAAMAAQABAP7//P/7//3//f/9//z/+f/4//b/9f/0//T/8//y//H/8P/w//D/
8v/x//H/8f/y//L/8v/y//L/8v/y//L/8v/y//L/8f/x//H/8f/x//P/8//z//P/8//z
//L/8v/x/+z/5//j/+P/5//q/+n/7P/0////CwAdADYAUQBsAIQAlgCjALIAwwDRANAA
swCNAHcAZQBOADQAGAD3/93/0v/R/9f/3//l/+j/7v/w//D/8P/x/+//8f/y//L/8v/y
//L/8f/x//H/8v/y//D/8P/w//D/8P/w//D/8P/w//D/8P/w/+//7//u/+7/7//v/+//
7//t/+3/7f/t/+7/7v/u/+7/7v/u/+7/7v/s/+z/7f/t/+3/7v/u/+//7f/t/+3/7f/u
/+7/7//v/+//7//v/+//8P/w//H/8f/w//H/8v/z//P/9P/1//X/9P/2//j/+f/8//3/
/f/+////AQACAAQABQAHAAkACwANAA0ADwARABMAFQAWABgAFwAYABkAGgAbABsAHAAc
ABwAHAAdAB0AHQAdABsAGwAaABkAGAAXABYAFAATABEADwANAAsACQAHAAYABAACAAEA
AQD///7//f/8//v/+v/6//r/+v/5//n/9//3//f/9//3//f/9//3//f/9v/2//b/9v/2
//f/9//3//f/9//3//f/9//3//X/9f/1//X/9f/1//b/9v/2//b/9v/2//b/9v/2//b/
9v/2//b/9v/2//b/9//3//f/9//3//f/9v/2//f/+P/2//b/9v/1//f/9//2//b/9P/0
//T/9P/2//X/9f/1//X/9f/1//X/9f/1//b/9v/0//P/8v/y//P/8//y//L/8v/y//L/
8v/x//L/9P/0//L/8v/y//L/8//0//X/9v/6//z//v/+//z//P/9//7/AQABAAEAAgAD
AAMAAwADAAMAAwADAAMAAgACAAIAAwAEAAYABwAHAAcABQAFAAMAAQD///3/+//7//j/
9v/1//X/9f/1//T/8//y//D/7//s/+z/6//q/+f/5v/m/+b/6P/n/+f/5//o/+j/6P/o
/+b/5v/m/+b/5v/m/+b/5f/l/+X/5f/l/+P/4//j/+P/5f/l/+T/5P/j/+D/3f/X/9X/
1//c/9//3v/g/+f/9f8DABQAKwBIAGAAdgCHAJQAowC1AMIAuwCVAHEAXQBKADIAFgD3
/9n/xv/B/8f/z//V/9z/4P/i/+D/4v/l/+P/5f/m/+b/5v/m/+b/5f/l/+X/5v/m/+T/
5P/k/+T/5v/m/+b/5v/k/+T/5P/k/+f/5//m/+b/5//n/+f/5//p/+n/6f/p/+j/6P/o
/+j/6v/q/+r/6v/s/+z/7f/t/+v/7P/s/+3/7f/t/+3/7f/w//D/8f/x/+//7//v/+//
8v/y//P/8//0//X/9v/3//f/+P/5//n/+v/8//7///8AAAEAAQACAAUABwAIAAoACwAN
AA8AEQATABMAFQAXABcAGQAaABwAHQAeAB8AIAAhACEAIgAiACIAIgAjACMAIwAjACEA
IQAgAB8AHgAdABwAGgAZABcAEwARAA8ADQALAAoACAAGAAUABQADAAIAAQAAAP///v/+
//7//v/9//3/+//7//v/+f/5//n/+f/7//v/+v/6//z//P/8//3/+//7//v/+//7//v/
+//7//v/+//7//v//f/9//7//v/+//7//v/+//7//v/+//7//v/+//7//v/+//7/////
/////////////P/8//3//v/8//z//P/7//3//f/8//z/+v/6//r/+v/8//v/+//7//v/
+//7//v/+f/5//r/+v/8//v/+v/6//n/+f/4//j/+P/4//r//P/8//z//P/+/wAAAgAC
AAQABAAFAAYABwAHAAcACAAHAAcABwAHAAcABwAHAAcACAAIAAgACQAIAAoACwALAAkA
BwAHAAUAAwABAP///f/9//r/+P/3//f/9//3//b/9f/0//L/8f/u/+7/7f/s/+v/6v/q
/+r/6P/n/+f/5//o/+j/6P/o/+j/6P/o/+j/6P/o/+j/5//l/+X/5f/l/+X/5f/l/+X/
5//n/+b/5v/l/+T/3//b/9n/2f/c/9//4P/k/+3/+/8JABwANQBOAGYAegCLAJoAqQC7
AMQAtQCRAHEAXwBKADAAFgD3/9v/yP/F/8v/0//Z/97/5P/m/+T/5P/l/+X/5//o/+j/
6P/o/+j/5//n/+f/6P/o/+j/6P/o/+j/6P/o/+j/6P/o/+j/6P/o/+n/6f/o/+j/6f/p
/+n/6f/p/+n/6f/p/+r/6v/q/+r/6P/o/+j/6P/q/+r/6//r/+v/7P/s/+3/7f/t/+3/
7f/u/+7/7//v/+//7//v/+//8v/y//P/8//y//P/9P/1//X/9v/3//f/+P/6//z//f8A
AAEAAQACAAMABQAGAAgACwANAA8AEQARABEAEwAVABcAGQAaABwAGwAcAB0AHgAfAB8A
IAAgACIAIgAjACMAIwAjACEAIQAgAB8AHgAdABgAFgAVABMADwANAAsACQAIAAgABwAG
AAUABQADAAIAAQAAAP///v/8//z//P/7//3/+//7//v//f/9//3//f/7//v/+v/6//j/
+P/4//n/+//7//v/+//7//v/+//7//v/+//7//v/+//7//z//P/8//z//P/8//z//P/8
//z//P/8//z//P/+//7///////3//f/9//3//P/8//3//v/8//z//P/7//3//f/8//z/
/P/8//z//P/8//v/+//7//v/+//7//v/+//7//z//P/8//v/+v/6//v/+//6//r/+v/6
//r/+v/5//r//P/8//z//P/8//7//v/+//7/AQAEAAcACAAGAAYABwAIAAcABwAHAAgA
CwALAAsACwANAA0ADQANAAoACgAKAAsADAAOAA8ADwARAA8ADwANAAsACQAHAAUABQAC
AAAA///////////+//v/+v/4//f/9v/2//X/9P/x//D/8P/w//L/8f/x//H/8v/y//L/
8v/w//D/8P/w/+7/7v/u/+3/7//v/+//7//v/+//7//v/+7/7f/r/+r/6//o/+X/4f/d
/93/4v/h/+D/5P/x////EQAmAEEAXgB4AIwAmQCmALUAxQDQAMEAmwB7AGkAVgA6ABwA
+//d/8z/x//L/9H/1f/c/+L/5v/m/+j/6f/p/+v/7P/s/+z/7P/s/+v/6//r/+z/7P/s
/+z/7P/s/+r/6v/q/+r/7P/s/+z/7P/t/+3/7P/s/+3/7f/t/+3/7f/t/+3/7f/s/+z/
7P/s/+7/7v/u/+7/8P/w//H/8f/w//D/7//v/+//7//v/+//8f/y//T/9f/1//X/9f/1
//b/9v/3//f/9v/3//j/+f/5//r/+//7//z//v8AAAEAAAABAAEAAgAEAAcACQAMAA0A
DwARABMAFQAVABcAGQAXABkAGgAcAB8AIAAhACIAJQAlACYAJgAmACYAJwAnACUAJQAj
ACMAIgAhACAAHwAeABwAGwAZABUAEwARAA8ADQAMAAoACAAHAAcABQAEAAMAAgABAAAA
AAAAAAAA//////3//f/9//3//f/9//3//f/9//z//P/8//z//P/9//v/+//7//v//f/9
//3//f/9//3//f/9//3//f/+//7//P/8//z//P/+//7//v/+//7//v/+//7//v/+////
///9//3//f/9//z//P/9//7//P/8//z/+//9//3//P/8//z//P/8//z//P/7//v/+//7
//v/+//7//v/+//8//z//P/7//r/+v/7//v/+v/6//r//P/+//7//v/+/wIABAAGAAYA
BgAGAAcACAAJAAkACQAKAAkACQAJAAkACQAJAAkACQAIAAgACAAJAAwADgAPAA8ADwAN
AA0ACwAJAAcABQADAAMAAAD+//3//f/9//3//P/7//r/+P/3//L/8v/x//D/8f/w//D/
8P/w/+//7//v/+z/7P/s/+z/7f/u/+//8P/v/+7/7f/r/+v/6//r/+v/7f/t/+3/7f/t
/+3/7P/s/+v/6P/j/93/2//d/+L/4f/k/+r/9f8BABEAJgA/AFwAcgCEAJMAogCxAL8A
xgC1AI8AcwBhAEwANAAaAPn/3f/M/8f/y//V/9v/3v/m/+j/6v/q/+n/6f/r/+z/7P/s
/+z/7P/r/+n/6f/q/+r/6v/q/+r/6v/q/+r/6v/q/+z/7P/s/+z/7f/t/+z/7P/t/+3/
7f/t/+3/7f/t/+3/7P/s/+z/7P/u/+7/7v/u/+7/7v/v/+//7//w//D/8f/x//H/8f/x
//D/8P/x//H/8//z//P/8//2//b/9//3//f/9//3//f/9//4//n/+f/6//z//v///wAA
AQABAAIABQAHAAgACgANAA8AEQATABMAEwAVABcAGQAbABwAHgAfACAAIQAiACEAIQAi
ACIAJAAkACUAJQAlACUAIwAjACAAHwAeAB0AHAAaABkAFwAVABMAEQAPAA8ADgAMAAoA
BwAHAAUABAADAAIAAQAAAAAAAAAAAP//AQD////////9//3//f/9//3//f/8//z//v/+
//7////9//3//f/9//3//f/9//3//f/9//3//f//////AAAAAP7//v/+//7//v/+//7/
/v/+//7//v/+//7//v/////////////////+//7///8AAP7//v/+//3///////7//v/+
//7//v/+//7//f/9//3//f/9//3//f/9//3//v/+//7//f/8//z//f/9//z//P/8//z/
/P/8//v/+v/6//r/+//8//3//v8BAAQABwAIAAYABgAHAAgACQAJAAkACgANAA0ADQAN
AAsACwALAAsADAAMAAwADQAOABAAEQARAA8ADQANAAsACQAHAAUAAwADAAAA/v/9//3/
/f/9//z/+f/4//b/9f/0//T/8//y//H/8P/w//D/7v/t/+3/7f/u/+7/7v/u/+7/7v/u
/+7/7v/u/+7/7f/t/+3/7f/t/+v/6//r/+v/7f/t/+z/7P/t/+j/4//f/9//4f/k/+f/
6P/q//P/AQAPACIAOwBWAGwAgACRAJ4ArwDBAMwAuwCRAHMAYQBMADIAGAD5/9v/zP/J
/9H/2//h/+b/6v/s/+z/7P/t/+v/7f/u/+7/7v/u/+7/7f/t/+3/7v/u/+7/7v/u/+7/
7v/u/+7/7v/s/+z/7P/s/+//7//u/+7/7//v/+//7//v/+//7//v//D/8P/w//D/8P/w
//D/8P/w//D/8f/x//H/8v/y//P/8//z//P/8//0//T/9f/1//f/9//3//f/+P/4//n/
+f/6//v//P/9//3//v///////v8AAAIAAwAEAAUABQAGAAkACwAMAA4ADwARABMAFQAX
ABcAGQAbAB0AHwAgACIAIQAiACMAJAAlACUAJgAmACQAJAAlACUAJwAnACUAJQAiACEA
IAAfABwAGgAZABcAFQATABEADwAPAA4ADAAKAAcABwAFAAQABQAEAAMAAgACAAIAAgAB
AAEA/////////////////////////v/+//7//v/+/////////////////////////wEA
AQABAAEA/////wAAAAACAAIAAgACAAAAAAAAAAAAAAAAAAAAAAAAAAAAAQABAAEAAQAB
AAEAAAAAAAEAAgAAAAAAAAD//wEAAQAAAAAA/v/+//7//v/+//3//f/9//3//f/9//3/
/f/9//7//v/+//3//P/8//3//f/8//z//P/8//7/AAAAAAAAAAAEAAYACAAIAAgACAAJ
AAoACwALAAsADAANAA0ADQANAAsACwALAAsADAAMAAwADQAMAA4ADwAPABEADwAPAA0A
CQAHAAUAAwAFAAIAAAD///3//f/9//z/+//6//j/9//0//T/8//y//H/8P/w//D/8P/v
/+//7//w//D/8P/w/+7/7v/u/+7/7v/u/+7/7f/t/+3/7f/t/+3/7f/t/+3/7f/t/+z/
7P/r/+j/4//h/9//4//m/+f/6P/s//X/AwARACIAPQBaAHIAhACRAKAAsQDDAMwAuwCV
AHcAZQBQADgAHgD//+H/0P/N/9P/3f/h/+b/7P/u/+7/7P/t/+3/7//w//D/8P/w//D/
7//v/+//8P/w//D/8P/w//D/8P/w//D/8P/w//D/8P/w//H/8f/w//D/8f/x//H/8f/x
//H/8f/x//L/8v/y//L/8v/y//L/8v/0//T/9f/1//P/9P/0//X/9//3//f/9//4//j/
+f/5//n/+f/5//n/+v/6//v/+//8//3//v////3//v//////AgAEAAYABwAIAAkACQAK
AAsADQAOABAAEwAVABcAGQAbABsAHQAfAB8AIQAiACQAIwAkACUAJgApACkAKgAqACwA
LAAtAC0ALAArACgAJwAmACUAJAAjACAAHgAdABsAGQAXABUAEwARABAADgAMAAsACwAJ
AAgABwAGAAUABAAGAAYABgAFAAUAAwADAAMAAwADAAMAAwABAAEAAAAAAAEAAgADAAUA
AwADAAMAAwADAAMAAwADAAUABQAFAAUAAwADAAQABAAEAAQABAAEAAIAAgACAAIABAAE
AAQABAAEAAQABQAFAAUABQAFAAUAAgACAAMABAAEAAQABAADAAUABQAEAAQAAgACAAIA
AgACAAEAAQABAP///////////////wAAAAACAAEAAAAAAAEAAQAAAAAAAAAAAAAAAAAB
AAIAAAAAAAIAAgACAAIAAgAGAAgACgAKAAwADAANAA4ADQANAA0ADgARABEAEQARABEA
EQARABEAEAAQABAAEQASABQAFQAVABUAEwATABEADQALAAkABwAJAAYABAADAAMAAwAD
AAIA///+//z/+//6//r/+f/4//f/9v/2//b/9v/1//X/9f/0//T/9P/0//T/9P/0//T/
9P/0//T/8//z//P/8//z//P/8//z//P/8//z//L/8v/x/+z/5//l/+P/5f/o/+n/6v/y
//3/CQAZADAASQBmAHwAkAChALIAwQDRANYAwQCdAIEAbQBWADoAHgD//+H/0v/P/9X/
3//j/+j/7v/w//D/8v/x//H/8//0//T/9P/0//T/8//z//P/9P/0//T/9P/0//T/9v/2
//b/9v/2//b/9v/2//X/9f/0//T/9//3//f/9//3//f/9//3//j/+P/4//j/+P/4//j/
+P/4//j/+f/5//v//P/8//3//f/9//3//f/+//7/////////////////AgACAAMAAwAE
AAUABgAHAAUABgAHAAcACgAMAA4ADwASABMAEwAUABMAFQAWABgAGQAbAB0AHwAiACMA
JgApACkAKwAsAC4ALQAuAC8AMAAvAC8AMAAwADEAMgA0ADUANQA1ADMAMwAyADEAMAAv
ACwAKgApACcAJQAjACEAHwAfAB4AHAAaABcAFwAVABQAFQAUABMAEgAQABAAEAAPAA8A
DQANAA0ADQANAA0ADQAPAA8ADgAOABAAEAAQABEADwAPAA8ADwANAA0ADQANAA8ADwAP
AA8AEQARABIAEgAUABQAFAAUABMAEgARABAAEgASABIAEgASABIAEwATABMAEwATABMA
EgASAA==
         </WaveFormData>
      </LeadData>
      <LeadData>
         <LeadByteCountTotal>10000</LeadByteCountTotal>
         <LeadTimeOffset>0</LeadTimeOffset>
         <LeadSampleCountTotal>5000</LeadSampleCountTotal>
         <LeadAmplitudeUnitsPerBit>4.88</LeadAmplitudeUnitsPerBit>
         <LeadAmplitudeUnits>��V</LeadAmplitudeUnits>
         <LeadHighLimit>2147483647</LeadHighLimit>
         <LeadLowLimit>268435456</LeadLowLimit>
         <LeadID>V1</LeadID>
         <LeadOffsetFirstSample>0</LeadOffsetFirstSample>
         <FirstSampleBaseline>0</FirstSampleBaseline>
         <LeadSampleSize>2</LeadSampleSize>
         <LeadOff>FALSE</LeadOff>
         <BaselineSway>FALSE</BaselineSway>
         <ExcessiveACNoise>FALSE</ExcessiveACNoise>
         <MuscleNoise>FALSE</MuscleNoise>
         <LeadDataCRC32>2059732369</LeadDataCRC32>
         <WaveFormData>
AAAAAAAAAAAAAAAAAAAAAAAAAAAAAAAAAAAAAAAAAAACAAIAAgACAAIAAgACAAIAAgAC
AAIAAgACAAIAAgACAAQABAAEAAQABAAEAAQABAAGAAYABgAGAAYABgAGAAYACAAIAAgA
CAAIAAgACAAIAAoACgAKAAoACgAKAAoACgAMAAwADAAMAA4ADgAOAA4AEAAQABAAEAAQ
ABAAEAAQABIAEgASABIAEAAQABAAEAAQABAAEAAQAA8ADgANAAwACgAKAAoACgAIAAgA
CAAIAAcABgAFAAQAAgACAAIAAgAAAAAAAAAAAAAAAAAAAAAAAAAAAAAAAAD+//7//v/+
//7//v/+//7//v/+//7//v/+//7//v/+//7//v/+//7/AAAAAAAAAAAAAAAAAAAAAAAA
AAAAAAAAAAAAAAAAAAAAAAAAAAAAAAAAAAAAAAAAAAAAAAAAAAAAAAAAAAAAAAAAAAAA
AAAAAAAAAAAAAAAAAAAAAAAAAAAAAAAAAAAA/v/+//7//v/+//7//v/+//7//v/+//7/
/v/+//7//v/8//z//P/8//7//v/+//7//v/+//7//v/+//7//v/+//z//P/8//z//v/+
//7//v/+//7//v////////8AAAAAAQABAAMAAwAFAAUABQAGAAQABAACAAEAAQAAAP//
/v/9//z/+//7//r/+f/5//n/+f/7//v/+v/6//r/+v/6//r/+P/3//f/9v/2//j/+f/7
//v//P/8//r/+f/5//n/+//7//v/+v/6//r/+v/6//j/+f/5//n/+f/5//n/+f/7//v/
+//7//n/+f/5//n/+f/5//n/+f/7//v/+//7//3/AwAIAAoAEAAZACIAJwAlACIAHwAd
ABgAFwAXABMAEQAMAAcAAwD9/+v/1f/L/8z/x//A/8P/zf/d/+f/6//u//H/9P/y//T/
+f/8/wAABwAJAAYABAABAP7//v/9//3//f///////////////////////f/9//3//f/9
//3//f/+//7//v/+//7//v/+//7//v///////////wEAAgACAAIAAgACAAIAAgABAAEA
AQABAAEAAQACAAIAAgACAAMAAwAFAAYABgAGAAUABQAFAAUABQAFAAYABgAGAAcABwAI
AAYABwAHAAcACAAJAAsADAAMAA0ADQANAA4ADgAOAA4ADAALAAsACwALAAkACQAIAAcA
BwAHAAYABQAFAAQABAADAAMAAgABAAEAAAAAAP/////+//3//f/8//z//P/7//3//f/9
//3//f/9//3//f/9//7//v/+//7//v/+//7//f/9//3//f/9//3//v/+//7//v/+//7/
/v/+//7//v/+//7/////////////////////////AAD+//7//v/+//7//v/+//7//v/+
//7//v/+//7//v/+/wAA/////////v/+//7//v/9//3//f/9//3//f/9//z//P/8//3/
/f/9//3//f/9//3//f/9//z//P/8//z//P/8//z//P/8//z//P/8//z/+v/6//n/+f/7
//v/+//7//v/+//7//v/+f/6//r/+v/6//r/+v/6//r/+v/6//r/+v/7//v/+//8//7/
/////wEAAQABAAEAAQAAAAAAAAD+//3//f/8//v//P/7//r/+f/3//b/9f/1//X/9f/3
//f/+P/4//j/+P/4//j/9v/1//X/9v/2//j/+f/5//n/+v/4//j/9//3//f/9//3//f/
+P/4//j/+P/2//b/9//3//f/9//3//f/9//3//f/9//3//f/9//3//f/9//3//f/9//3
//f/9//3//v///8EAAgADgAXAB4AIQAhAB4AGwAXABIAEQARAA8ADQAIAAMAAQD7/+v/
1//N/8z/x//A/8H/yf/Z/+f/6//s/+//8v/w/+7/8//4//z/AQAFAAEAAAD+//z//P/7
//v/+//5//n/+f/5//v/+//7//v/+//7//v/+//7//v/+//8//z//P/8//z//P/8//z/
/P/9//3//f/9//3//v/+//7//v/+//7//v////////////////8AAAAAAAAAAAEAAQAB
AAIAAgACAAMAAwADAAMAAwADAAQABAAEAAUABQAGAAYABwAHAAcABwAHAAgACAAIAAkA
CQAJAAgACAAIAAgACAAHAAcABwAHAAUABQAEAAMAAwADAAIAAwADAAIAAgD//////v/9
//3//P/8//v//f/8//v/+//8//z//P/7//v/+//7//v/+//7//v/+//7//z//P/8//z/
/P/8//z/+//7//v/+//9//3//v/+//z//P/8//z//v/+//7//v/8//z//f/9//3//f/9
//3//f/9//3//v/+//7//v/+//7//v/+//7//v/+//7//v/+//7//v/+//7//f/9//3/
/v/+//7//v/9//3//f/9//3//f/9//z//v/+///////9//3//f/9//3//f/9//z//P/8
//z//P/8//z//P/8//z//P/8//z//P/8//v/+//7//v/+//7//v/+//7//v/+//8//z/
/P/8//z//P/8//z//f/9//3//v/+//////8BAAMAAwADAAMAAgACAAIAAAD//////v/9
//z/+//6//n/+f/4//f/9//3//f/+f/5//j/+P/4//j/+P/4//b/9f/1//b/9v/4//n/
+f/5//r/+v/6//n/+f/5//n/+f/5//j/+P/4//j/+P/4//n/+f/5//n/+f/5//n/+f/5
//n/+//7//v/+//7//v/+//7//v/+//7//v/+////wMACAAMABIAGwAiACUAIwAiAB8A
HQAaABkAGwAZABUAEAAJAAcA/f/n/9H/x//E/7v/uv/B/83/2//l/+n/7v/x//L/8v/2
//v/AAAEAAkACQAFAAQAAgAAAP7//f/9//3//f/9//3//f/9//3//f/9////////////
////////AAAAAAAAAAAAAAAAAAAAAAAAAQABAAEAAQABAAIAAgACAAIAAgACAAIAAwAD
AAMAAwAFAAUABgAGAAYABgAHAAcABQAGAAYABgAHAAcABwAHAAcABwAIAAgACgALAAsA
DAAMAA0ADQANAA0ADQAOAA4ADgAPAA8ADwAQABAAEAAQABAADwAPAA8AEQAPAA8ADgAN
AA0ADQAMAAsACwAKAAoACQAJAAgABwAFAAQABAADAAEAAAD/////AgACAAIAAQABAAEA
AQABAP////////////8AAAAAAAAAAAAAAAAAAP///////////////wAAAAAAAAAAAAAA
AAAAAAAAAAAAAAAAAAEAAQABAAEAAQABAAEAAQABAAIAAgACAAIAAgACAAIAAgACAAIA
AgACAAIAAgACAAIAAgACAAEAAQABAAIAAgACAAIAAQABAAEAAQABAAEAAQAAAAAAAAAB
AAEA///////////////////+/wAAAAAAAAAA/v/+//7//v8AAAAAAAAAAP7//v/9//3/
//////////////////////3//v/+//7//v/+/wAAAAAAAAAAAQABAAEAAgACAAMAAwAF
AAUABQAFAAUABAAEAAQAAgABAAEAAAD///7//f/8//v/+//6//n/+f/5//n/+//7//r/
+v/6//r/+v/6//j/9//3//j/+P/6//v/+//7//z//P/8//v/+//7//v/+//7//r/+v/6
//r/+v/6//v/+//7//v/+//7//v/+//7//v/+//7//v/+//7//v/+//7//3//f/9//3/
/f8BAAUACAAOABQAHQAkACcAJQAiACEAHwAcABsAGQAVABMAEAALAAUA/f/p/9H/yf/G
/73/uv/B/8//3f/n/+v/7v/z//T/9P/2//v//v8EAAkACQAFAAQAAgAAAAAA////////
////////////////////////////////////////AAAAAAAAAAAAAAAAAAAAAAAAAQAB
AAEAAQABAAIAAgACAAIAAgACAAIAAwADAAMAAwADAAMABAAEAAQABAAFAAUAAwAEAAQA
BAAFAAUABQAFAAcABwAIAAgACAAJAAkACgAKAAsACwALAAsACwAMAAwADAANAA0ADQAO
AA4ADgAOAA4ADQANAA0ADQALAAsACgAJAAkACQAIAAcABwAGAAYABQAFAAQAAwADAAIA
AgABAAEAAAD//////v/+//7//f/9//3//f/9//3//f/9//3//f/+//7//v/+//7//v/+
//3//f/9//3//f/9//7//v/+//7//v/+//7//v/+//7//v/+///////9//3//f/9//3/
/f/9//7/AAAAAAAAAAD+//7//v/+//z//P/8//z//v/+//7//v/+//3//f/9//7//v/+
//7//f/9//3//f/9//3//f/8//z//P/9//3/+//7//v/+//7//v/+//6//r/+v/6//r/
+v/6//r/+v/8//z//P/8//z//P/7//v/+//7//v/+//5//n/+f/5//n/+v/6//r/+v/6
//r/+v/5//r/+v/6//r/+v/9//3//f/+//7//////wEAAQABAAEAAQACAAIAAgAAAP//
///+//3//P/7//r/+f/5//j/9//3//f/9//5//n/+P/4//j/+P/4//j/9v/1//X/9v/2
//j/+f/5//n/+v/6//r/+f/5//f/9//3//f/+P/4//j/+P/6//r/+//7//n/+f/5//n/
+f/5//n/+f/5//n/+f/5//n/+f/5//n/+f/5//n/+f/7//v//f8CAAgADAAVAB4AIwAl
ACQAIQAdABoAFQATAA8ADQAKAAcAAwABAPf/4//R/87/zf/G/8H/x//T/+H/6//u/+//
8P/w//L/9f/4//z/AQAFAAUABAACAAAA/v/9//3//f/7//v/+//7//v/+//7//v//f/9
//3//f/7//v/+//8//7//v/+//7//P/8//z//P//////////////AAAAAAAAAAAAAAAA
AAD///////////////8AAAAAAAAAAAEAAQABAAIAAgACAAMAAwADAAMABQAFAAYABgAE
AAUABQAGAAYABwAHAAcABQAFAAYABgAIAAkACQAJAAoACgAKAAoACAAHAAcABwAHAAUA
BQAEAAMAAwADAAIAAQABAAAAAAD//////v/9//3//P/8//v//f/8//v/+//6//r/+v/5
//v/+//7//v/+//7//v/+//7//z//P/8//z//P/8//z//f/9//3//f/9//3//v/+//7/
/v/+//7//v/+//7//v/8//z//f/9////////////////////AAAAAAAAAAAAAAAAAAAA
AAAAAAAAAAAAAAAAAAAAAAAAAAAA////////AAAAAAAAAAD///////////////////7/
/v/+///////9//3//f/9//3//f/9//z//P/8//z//P/8//z//P/8//z//P/8//z//P/8
//v/+//9//3//f/9//3//f/9//3/+//8//z//P/8//7//v/+//7//v////////8AAAAA
AQABAAMAAwADAAMAAwACAAIAAgAAAP/////+//3//P/7//r/+f/5//j/9//3//f/9//5
//n/+v/6//r/+v/6//r/+P/3//f/+P/4//r/+//7//v//P/6//r/+f/5//n/+f/5//n/
+P/4//j/+P/2//b/9//3//f/9//3//f/9//3//f/9//3//f/9//3//f/9//3//f/9//3
//f/9//3//v/AQAEAAoAEgAbACAAIQAfABwAGwAXABQAEwARAA8ADQAIAAMA///z/93/
zf/J/8b/vf+8/8P/z//d/+f/6f/s/+//8P/w//D/9f/6/wAAAwADAP///v/8//r/+v/5
//n/+f/7//v/+//7//v/+//7//v/+//7//v/+//7//v/+//8//z//P/8//z//v/+//7/
/v////////////3//v/+//7/AAAAAAAAAAABAAEAAQABAAEAAQACAAIAAgACAAMAAwAD
AAQABAAEAAUABQAFAAUABwAHAAgACAAIAAkACQAKAAgACQAJAAkACwALAAwADAAMAA0A
DQANAA4ADgAOAA4ADAALAAsACwANAAsACwAKAAcABwAHAAYABQAFAAQABAAFAAUABAAD
AAEAAAAAAP/////+//3//f/+//7//v/9//3//f/9//3//f/9//3//f/9//7//v/+//7/
/v/+//7//f/9//3//f/9//3//v/+//7//v/+//7//v/+//7//v/+//7/////////////
////////////AAAAAAAAAAAAAAAAAAAAAAAAAAAAAAAAAAAAAAAAAAAAAAAA////////
AAAAAAAAAAD///////////////////7//v/+///////9//3//f/9//3//f/9//z//P/8
//z//P/8//z//P/8//z//P/8//z//P/8//v/+//7//v/+//7//v/+//7//v/+//8//z/
/P/8//z//P/8//v/+//7//z//P/8//z//P/9//3//f/+//7//////wEAAQABAAEAAQAC
AAIAAgAAAP/////+//3//P/7//r/+f/7//r/+f/5//j/9//4//f/+P/4//j/+P/4//j/
9v/1//X/9v/2//j/+f/5//n/+v/6//r/+f/5//n/+f/5//n/+P/4//j/+P/4//j/+f/5
//n/+f/5//n/+f/5//n/+f/5//n/+f/5//n/+f/5//n/+f/5//n/+f/7//3/AQAGAAoA
EAAXACAAJwAnACIAHwAdABoAGQAXABcAEwAOAAkABQD//+v/0//H/8T/vf+4/7v/x//X
/+H/5//q/+//8v/y//T/+f/8/wIABwAHAAMAAgAAAP7//v/9//3//f/9//3//f/9////
//////////////////////////8AAP7//v/+//7/AAAAAAAAAAD/////////////AAAA
AAAAAgACAAIAAgABAAEAAQABAAEAAQACAAIAAgACAAMAAwADAAQABAAEAAUABQAFAAUA
BQAFAAYABgAGAAcABwAIAAgACQAJAAkACQAJAAoACgAMAA0ADQANAA4ADgAOAA4ADgAN
AA0ADQANAAsACwAKAAsACwALAAoACQAJAAgACAAHAAcABgAFAAMAAgACAAEAAQAAAP//
///+//7//v/9//3//f/9//3//f/9//3//f/7//z//P/8//z//P/8//z//f/9//3//f/7
//v//P/8//z//P/8//z//P/8//z//P/+//7///////3//f/9//3//f/9//3//v/+//7/
/v/+//7//v/+//7//v/+//7//v/+//7//v/+//7//f/9//3//P/8//z//P/7//v/+//7
//v/+//7//r/+v/6//v/+//7//v/+//7//v/+//7//r/+v/6//r/+v/6//r/+v/6//r/
+v/6//r/+v/6//n/+f/5//n/+f/5//n/+f/5//n/+f/6//r/+v/6//r/+v/7//v/+//8
//7//////wEAAQABAAEAAQAAAAAAAAD+//3//f/8//v/+v/5//j/9//5//j/9//3//X/
9f/3//f/9v/2//b/9v/2//b/9P/z//P/9P/0//b/9//3//f/+P/4//j/9//3//f/9//3
//f/+P/4//j/+P/2//b/9//3//f/9//3//f/9//3//f/9//3//f/9//3//f/9//3//f/
9//3//f/9//5//v///8CAAgAEAAZACAAIwAjACAAHwAbABgAFwAVABMAEQAOAAcAAwD7
/+f/z//F/8T/u/+2/73/yf/Z/+P/5f/q/+//8P/w//L/9//8/wIABQAFAAMAAgAAAP7/
/P/7//v/+//7//v/+//7//v/+//7//v/+//7//v/+//7//v/+//8//r/+v/6//r//P/8
//z//P/9//3//f/9//3//v/+//7//v/+//7//v///////////wAAAQADAAQABAAEAAUA
BQAFAAYABgAGAAcABwAHAAcABwAHAAgACAAIAAkACQAKAAoACwALAAsACwALAAwADAAM
AA0ADQANAA4ADgAOAA4ADgANAA0ADQANAAsACwAKAAkACQAJAAgABwAHAAYABgAFAAUA
BAADAAMAAgACAAEAAQAAAP////8AAAAAAAD//////////////////////////wAAAAAA
AP7//v/+//7/////////////////AAAAAAAAAAAAAAAA/v/+//7//v8AAAAAAQABAAEA
AQABAAEAAQABAAEAAgAAAAAAAAAAAAAAAAAAAAAAAgACAAIAAgAAAAAAAAAAAAIAAQAB
AAEAAAAAAAAAAAD///////////////////7//v/+///////9//3//f/9//3//f/9//z/
/v/+//7//v/+//7//v/+//7//v/+//7//v/+//3//f/9//3//f/9//3//f/9//3//f/+
//7//v/8//z//P/8//3//f/+//z//P/8//z/////////AAD+//////8BAAMAAwADAAMA
AgACAAIAAAABAAEAAAD///7//f/8//v/+f/4//f/9//3//f/+f/5//j/+P/4//j/+v/6
//j/9//3//j/+P/6//n/+f/5//r/+v/6//n/+f/5//n/+f/5//j/+P/4//j/+P/4//n/
+f/7//v/+//7//n/+f/5//n/+f/5//n/+f/5//n/+f/5//v/+//7//v/+//9/wMACAAM
ABIAGwAkACcAJQAiAB8AGwAWABUAEwARAA0ACgAFAAEA+//p/9X/zf/O/8f/wv/H/9P/
4f/r/+//8P/z//T/8v/0//f//P8AAAUABwADAAIAAAD+/wAA////////////////////
////////////////////////////AAAAAAAAAAAAAP7//v/+//7/AQABAAEAAQADAAQA
BAAEAAIAAgACAAIAAwADAAMAAwADAAMABAAEAAQABAAFAAUABQAGAAYABgAFAAUABQAF
AAcABwAIAAgACAAJAAkACgAIAAkACQAJAAkACQAKAAoADAANAA0ADQANAAwACwAKAAoA
CQAJAAkACQAHAAcABgAFAAUABQAEAAMAAwACAAIAAwADAAIAAQD///7//v/9/////v/9
//3//P/8//z/+//9//3//f/9//////////////8AAAAAAAAAAAAAAAAAAP//////////
/////wAAAAACAAIAAgACAAIAAgACAAIAAgACAAMAAwADAAMAAwADAAEAAQABAAIAAgAC
AAIAAgACAAIAAgACAAQABAAEAAQABAAEAAQABAAEAAMAAwADAAIAAgACAAIAAQABAAEA
AQABAAEAAQAAAAAAAAABAAEAAQABAAEAAQABAAEAAQAAAAAAAAAAAAAAAAAAAAAAAAAA
AAAAAAAAAAAAAAD//////////////////////////////v8AAAAAAAAAAAEAAQABAAIA
AgADAAMABQAFAAUABQAFAAYABgAGAAQAAQABAAAA//8AAP///v/9//3//P/7//v/+f/5
//v/+//6//r/+v/6//r/+v/4//f/9//4//j/+v/7//v/+//8//z//P/7//v/+//7//v/
+//6//r/+v/6//r/+v/7//v/+//7//v/+//9//3//f/9//v/+//7//v/+//7//v/+//7
//v/+//7//v///8DAAgADAASAB0AJAAnACUAIgAfAB0AGgAZABcAFQATABAACwAHAP//
6//V/83/zP/F/8L/x//R/93/6f/t//D/8//0//T/9P/5//7/BAAJAAcABQAEAAIAAAAA
AP///////////////////////////////////////wEAAQABAAIAAAAAAAAAAAACAAIA
AgACAAEAAQABAAEAAQACAAIAAgACAAIAAgACAAMAAwADAAMAAwADAAQABAAEAAQABQAF
AAUABgAGAAYABwAHAAcABwAHAAcACAAIAAgACQAJAAoACgALAAsACwALAAsADAAMAAwA
DQANAA0ADgAOAA4ADgAMAAsACwALAAsACQAJAAgACQAJAAkACAAHAAcABgAGAAUABQAE
AAMAAwACAAIAAQABAAAA/////wAAAAAAAP//////////////////////////AAAAAAAA
/v/+//7//v////////////3//f/+//7/AAAAAAAAAAAAAAAAAAAAAAAAAAABAAEA////
//////////////8AAAAAAAAAAAAAAgACAAIAAgAAAAAAAAAAAAAAAAAAAAAAAgABAAEA
AQAAAAAAAAAAAAEAAQABAAEA/////////v/+//7//////////////////////////v/8
//z//P/8//z//P/8//z//P/8//z//P/8//z/+//7//3//f/9//3/+//7//v/+//7//z/
/P/8//z//P/+//7//P/8//z//P/9//3//f/+//7//////wEAAQABAAEAAQACAAIAAgAA
AAEAAQAAAP///P/7//r/+f/5//j/9//3//f/9//5//n/+P/4//j/+P/4//j/9v/1//X/
9v/2//j/+f/5//n/+v/6//r/+f/5//n/+f/5//n/+P/4//j/+P/6//r/+//7//n/+f/5
//n/+f/5//n/+f/5//n/+f/5//v/+//7//v/+//7//v/+//7////AwAIAAwAEgAbACIA
JwAlACAAHwAdABoAGQAXABUAEwAQAAsABwD9/+f/z//H/8T/u/+6/8H/zf/b/+X/6f/s
//H/8v/y//b/+f/+/wQABwAFAAMAAgAAAP7//v/9//3//f/9//3//f/9//3//f/9//3/
/f/9//3//f////////8AAAAAAAAAAAAAAAAAAAAAAAABAAEAAQABAAEAAgACAAIAAgAC
AAIAAgABAAEAAQABAAEAAQACAAIABAAEAAUABQAFAAYABgAGAAcABwAHAAcABwAHAAgA
CAAKAAsACwAMAAoACwALAAsADQANAA4ADgAOAA8ADwAPABAAEAAQABAADgANAA0ADQAN
AAsACwAKAAsACwALAAoACQAJAAgACAAHAAcABgAFAAUABAAEAAMAAwACAAEAAQAAAAAA
AAD//////////////////////////wAAAAAAAP7//v/+//7/////////////////AAAA
AAAAAAAAAAAAAAAAAAAAAAAAAAAAAQABAAEAAQABAAEA////////AAAAAAAAAAAAAAAA
AAAAAAAAAAAAAAAAAAAAAAAAAAAAAAAA////////AAAAAAAAAAD/////////////////
//7//v/+//////////////////////////7//v/+//7//v/8//z//P/8//z//P/8//z/
/P/8//v/+//9//3//f/9//3//f/9//3//f/8//7//v/+//7//v////////8AAAAAAQAB
AAMAAwADAAMAAwACAAIAAgAAAP/////+//3//v/9//z/+//5//j/9//3//f/9//5//n/
+P/4//j/+P/2//b/9P/z//X/9v/2//j/+f/5//n/+v/6//r/+f/5//n/+f/5//n/+P/4
//j/+P/4//j/+f/5//n/+f/5//n/+f/5//n/+f/5//n/+f/5//n/+f/5//n/+//7//v/
+//7//3/AQAGAAwAEgAbACIAJQAlACIAHwAdABgAFwAXABUAEwAQAAsABQD7/+f/z//F
/8T/u/+4/8H/zf/d/+X/6f/u//H/8v/y//b/+f/+/wQABwAHAAUABAACAAAAAAD/////
//////////////////////////////////////////8AAAAAAAAAAAAAAAAAAAAAAAAB
AAEAAQABAAEAAgACAAIAAgACAAIAAgADAAMAAwADAAMAAwAEAAQABAAEAAUABQAFAAYA
BgAGAAUABQAFAAUABwAHAAgACAAGAAcABwAIAAoACwALAAsACwALAAwADAAMAA0ADQAN
AAwADAAMAAwADgANAA0ADQANAAsACwAKAAkACQAJAAgABwAHAAYABgAFAAUABAADAAEA
AAAAAP//AQAAAP/////+//7//v/9/////////////////////////wAAAAAAAAAAAAAA
AAAA////////////////AAAAAAAAAAAAAAAA/v/+//7//v8AAAAAAQABAAEAAQABAAEA
AQABAAEAAgAAAAAAAAAAAAAAAAAAAAAAAgACAAIAAgACAAIAAgACAAIAAQABAAEAAgAC
AAIAAgABAAEAAQABAAEAAQABAAAAAAAAAAEAAQAAAP///v/9//////////7/AAAAAAAA
AAAAAAAAAAAAAAAAAAAAAAAAAAAAAP///////////////////////////f/+//7//v8A
AP7//v/+/wAAAAAAAAAAAAABAAEAAQACAAIAAwADAAUABQAFAAUABQAEAAQABAACAAEA
AQAAAP//AAD///7//f/9//z/+//7//v/+//9//3//P/8//z//P/8//z/+v/5//n/+v/6
//z//f/9//3//v/+//7//f/9//3//f/9//3//P/8//z//P/8//z//f/9//3//f/9//3/
/f/9//3//f/9//3//f/9/////////////////////////wMABwAMABAAFgAfACgAKQAn
ACQAIQAdABoAGQAXABUAEQAMAAkABQD7/+X/0//N/8z/xf/C/8n/1//l/+//8f/y//X/
9v/2//j//f8CAAgACwALAAcABgAEAAIABAADAAMAAwADAAMAAwADAAMAAwADAAMAAwAD
AAMAAwADAAMAAwAEAAQABAAEAAQABAAEAAQABAAFAAUABQAFAAUABgAGAAYABgAGAAYA
BgAHAAcABwAHAAcABwAIAAgACAAIAAkACQAHAAgACAAIAAkACQAJAAkACQAJAAoACgAM
AA0ADQAOAAwADQANAA0ADQANAA4ADgAQABEAEQARABAAEAAQABAAEAAPAA8ADwAPAA0A
DQAMAAsACwALAAoACQAJAAgACAAJAAkACAAHAAUABAAEAAMABQAEAAMAAwACAAIAAgAB
AAMAAwADAAMABQAFAAUABQADAAQABAAEAAQABAAEAAQAAwADAAMAAwADAAMABAAEAAQA
BAAEAAQABAAEAAQABAAEAAQABQAFAAUABQAFAAUABQAFAAUABgAGAAYABgAGAAYABgAG
AAYABgAGAAYABgAEAAQABAAEAAYABQAFAAUABAAEAAQABAAFAAUABQAFAAUABQAFAAQA
AgAEAA==
         </WaveFormData>
      </LeadData>
      <LeadData>
         <LeadByteCountTotal>10000</LeadByteCountTotal>
         <LeadTimeOffset>0</LeadTimeOffset>
         <LeadSampleCountTotal>5000</LeadSampleCountTotal>
         <LeadAmplitudeUnitsPerBit>4.88</LeadAmplitudeUnitsPerBit>
         <LeadAmplitudeUnits>��V</LeadAmplitudeUnits>
         <LeadHighLimit>2147483647</LeadHighLimit>
         <LeadLowLimit>268435456</LeadLowLimit>
         <LeadID>V2</LeadID>
         <LeadOffsetFirstSample>0</LeadOffsetFirstSample>
         <FirstSampleBaseline>0</FirstSampleBaseline>
         <LeadSampleSize>2</LeadSampleSize>
         <LeadOff>FALSE</LeadOff>
         <BaselineSway>FALSE</BaselineSway>
         <ExcessiveACNoise>FALSE</ExcessiveACNoise>
         <MuscleNoise>FALSE</MuscleNoise>
         <LeadDataCRC32>245406395</LeadDataCRC32>
         <WaveFormData>
7P/s/+z/7P/s/+z/7P/s/+7/7v/u/+7/7v/u/+7/7v/w//D/8P/w//L/8v/y//L/9P/0
//T/9P/2//b/9v/2//j/+P/4//j/+f/6//v//P/+//7//v/+////AAABAAIAAwAEAAUA
BgAHAAgACQAKAAwADgAQABIAFQAWABcAGAAcAB4AIAAiACUAKAArAC4AMQA0ADcAOgA/
AEIARQBIAEwATgBQAFIAVABWAFgAWgBdAF4AXwBgAGAAYABgAGAAXwBeAF0AXABZAFgA
VwBWAFEATgBLAEgARABAADwAOAAyAC4AKgAmACEAHgAbABgAEwAQAA0ACgAGAAQAAgAA
AP3//P/7//r/+f/4//f/9v/1//T/8//y//D/8P/w//D/8P/w//D/8P/y//L/8v/y//L/
8v/y//L/9P/0//T/9P/0//T/9P/0//b/9v/2//b/9v/2//b/9v/2//b/9v/2//b/9v/2
//b/9v/2//b/9v/2//b/9v/2//T/9P/0//T/9P/0//T/9P/y//L/8v/y//L/8v/y//L/
8P/w//D/8P/u/+7/7v/u/+7/7v/u/+7/7v/u/+7/7v/s/+z/7P/s/+r/6v/q/+r/6v/q
/+r/6v/s/+z/7P/s/+7/7//v/+//7//v//D/8P/w//D/8P/x//H/8f/x//H/8f/x//H/
8f/w/+//7//u/+v/6v/q/+r/7P/u/+//7//u/+7/7v/s/+z/6v/p/+j/5v/m/+b/5v/k
/+P/4v/i/+P/4v/h/+H/4f/h/+H/4f/g/+D/4P/g/97/3v/e/97/3v/e/97/3v/g/+D/
4P/g/+D/4P/g/+D/4P/g/+D/4P/i/+L/4v/g/+D/5P/q/+3/9f///wwAFAAYACAAMgBI
AGYAkgDCAOEA7QDkANgAxwCiAFoA//+y/33/VP9A/0T/Tv9Y/2f/dP+C/5b/q/+5/8j/
2P/h/+j/8P/0//D/7//t/+z/6f/p/+n/6f/p/+n/6f/q/+z/7P/t/+3/7P/s/+3/7f/v
//D/8P/w/+//7//v//H/8f/x//H/8f/z//P/8//z//X/9v/2//b/9v/3//f/+f/4//j/
+f/6//v/+//8//3//v///wAAAQAEAAUABgAIAAkACgAMAA0ADwAQABMAFQAXABkAGwAd
AB4AIAAjACYAKAAqAC0AMAA1ADgAPAA/AEAAQwBGAEcASwBNAE8AUQBRAFIAVABUAFQA
VABVAFUAVQBVAFMAUgBPAE8ATQBLAEgARgBCAD8APgA5ADUAMQAtACgAJAAgAB4AGgAW
ABQAEQANAAoABwAHAAQAAwD///7//P/6//n/9f/1//T/8//0//P/8//y//L/8v/y//H/
8f/x//H/8f/x//H/8f/x//H/8f/x//L/8v/z//P/8//z//P/8//z//P/9P/0//T/9P/0
//T/9f/1//X/9f/1//b/9v/2//b/9v/2//b/9v/1//X/9f/1//X/9f/1//T/8//z//P/
8//0//T/9P/0//T/8//z//P/8v/y//L/8v/x//H/8f/x//D/8P/w//D/7v/t/+3/7f/u
/+7/7v/t/+3/7f/t/+3/7f/t/+3/7f/s/+z/6//t/+z/7P/s/+z/7P/s/+7/7//v/+//
7//v//D/8P/w//D/8P/x//H/8f/x/+//7//v/+//8f/w/+//7//u/+3/7P/s/+r/6v/s
/+3/7//u/+7/7v/u/+7/7P/r/+j/6P/o/+j/6v/o/+f/5v/m/+X/5P/j/+H/4f/h/+H/
4f/g/+D/4P/g/+D/4P/g/+D/4P/g/+D/4P/g/+D/4P/g/+D/4P/g/+D/4P/g/+D/4P/g
/+D/4P/g/+L/5v/o/+//9f8BAAoAEAAWAB4ALABCAF4AhgCyANEA2wDUAMQAtwCaAFYA
/f+y/4P/XP9I/0r/UP9c/23/ev+E/5b/qf+3/8T/0P/b/+T/7P/w/+7/7f/r/+r/5//n
/+f/5//n/+f/5//o/+j/6P/p/+n/6v/q/+v/6//r/+z/7P/s/+v/6//r/+3/7f/t/+3/
7f/x//H/8f/x//H/8v/y//L/8v/z//P/9f/2//b/9//4//n/+f/6//v//P/9//7///8A
AAEAAgAEAAUABgAIAAkACwAMAA8AEQARABMAFQAXABgAGgAdACAAJAAmACkALAAvADIA
NgA5ADoAPQBAAEEARQBHAEkASwBLAEwATgBOAFAAUABRAFEATwBPAE0ATABLAEsASQBH
AEYARABAAD0APAA3ADMALwAsACgAJQAiAB4AGgAWABQAEQANAAoABwAFAAIAAQD9//z/
+v/4//f/9//3//b/9f/0//P/8//y//D/8P/w/+//7//v/+//7//v/+//7//v/+//7//v
//D/8P/x//H/8f/x//H/8f/x//H/8v/y//L/8v/y//L/8//z//P/8//z//T/9P/0//T/
9P/0//T/9P/z//P/8//z//P/8//z//L/8//z//P/8//y//L/8v/y//L/8f/x//H/8P/w
//D/8P/v/+//7//v/+7/7v/u/+7/7v/t/+3/7f/s/+z/7P/r/+v/6//r/+v/6//r/+v/
6//s/+z/7P/s/+z/7P/u/+//7//v/+//7//w//D/8P/w//D/8f/x//H/8f/x//H/8f/x
//H/8P/v/+//7P/r/+r/6v/s/+z/7v/v/+//7v/u/+7/6v/q/+j/5//m/+b/5v/m/+b/
5P/j/+L/5P/j/+L/4f/h/+H/4f/h/9//3v/e/97/3v/e/97/3v/e/97/3v/e/+D/4P/g
/+D/3v/e/97/3v/g/+D/4P/g/+D/4P/g/+D/3v/g/+T/6P/t//X/AQAMABIAGAAkADoA
VAB4AKgA2AD1APsA8ADkAM0AngBKAOn/nv9n/0L/OP9C/0r/Uv9h/3D/hP+a/6//vf/M
/9z/4//s//L/8v/u/+3/6//q/+n/6f/p/+n/6f/p/+n/6v/q/+r/6//r/+z/7P/t/+3/
7f/u/+7/7v/v/+//7//x//P/8//z//P/9f/1//X/9f/1//b/9v/2//j/+f/5//v/+v/6
//v//P//////AAABAAIAAwAEAAUABgAHAAgACgANAA4AEAARABMAFAAXABkAGwAdAB8A
IQAkACYAKQAsADAAMgA1ADgAPQBAAEQARwBKAE0AUABRAFUAVwBZAFsAXQBeAGAAYABg
AGAAYQBhAF8AXwBdAFwAWwBbAFkAVwBUAFIATgBLAEgAQwA/ADsANwAyAC4AKgAmACIA
HgAcABcAEwAQAA0ADQAKAAkABQACAAAA/v/9//v/+//6//n/+P/3//f/9v/2//b/9v/1
//X/9f/1//X/9f/1//X/9f/1//X/9f/2//b/9//3//f/9//3//f/9//5//r/+v/6//r/
+v/6//v/+//7//v/+//6//r/+v/6//r/+v/6//r/+//7//v/+//5//n/+f/4//n/+f/5
//n/9v/2//b/9v/4//f/9//3//b/9v/2//b/8//z//P/8//y//L/8v/y//L/8f/x//H/
8v/y//L/8f/x//H/8f/x//H/8f/x//H/8P/w//D/8P/w//D/8v/0//X/9f/1//X/9f/2
//b/9v/2//b/9//3//f/9//1//X/9f/1//X/9P/z//P/8v/x//D/8P/y//L/9P/1//P/
8v/y//L/8P/w/+7/7f/s/+z/7P/s/+z/6v/p/+j/6P/n/+b/5f/l/+X/5f/l/+X/5P/k
/+T/5P/k/+T/5P/k/+T/5P/k/+L/4v/i/+L/5P/k/+T/5P/k/+T/5P/k/+T/5P/k/+T/
5P/k/+j/7P/x//n/BQAQABYAGgAoAD4AWAB6AKoA2gD3AP8A9gDoANEAogBOAO//ov9t
/0j/PP9G/07/VP9l/3T/hv+c/7H/v//O/9z/5f/u//T/9P/y//H/7//u/+3/7f/t/+3/
6//r/+v/7P/u/+7/7//v/+7/7v/v/+//8f/y//L/8v/z//P/8//1//X/9f/1//X/9//3
//f/9//5//r/+v/6//r/+//7//3//P/8//3//v8BAAEAAgADAAQABQAGAAcACAAJAAoA
DAANAA4AEAARABMAFAAXABkAGwAdAB8AIQAkACYAKQAsADAAMgA1ADgAOwA+AEIARQBI
AEsATgBPAFMAVQBXAFkAWQBaAFwAXABcAFwAXQBdAF0AXQBbAFoAWQBZAFcAVQBSAFAA
TABJAEYAQQA9ADkAMwAuACoAJgAkACAAHAAaABcAEwAQAA0ACQAGAAUAAQACAAAA/v/9
//n/+f/4//f/9v/1//X/9P/y//L/8v/x//P/8//z//P/8//z//P/8//z//P/8//0//T/
9f/1//X/9f/1//X/9f/1//b/9v/2//b/9v/2//f/9//3//f/9//4//j/+P/4//j/+P/4
//j/9//3//f/9//3//f/9//2//f/9//3//f/9P/0//T/9P/0//P/8//z//L/8v/y//L/
8f/x//H/8f/w//D/8P/w//D/7//v/+//8P/w//D/7//v/+//7//v/+3/7f/t/+3/7P/s
/+3/7f/t/+z/7P/s/+z/7P/u//D/8f/x/+//7//v//D/8v/y//L/8v/1//X/9f/1//P/
8//z//P/8//y//H/8f/w/+//7v/u/+7/7v/w//H/8//y//L/8v/w//D/7v/t/+r/6v/q
/+r/7P/q/+n/6P/o/+f/5v/l/+P/4//j/+P/4//i/+L/4v/k/+T/5P/k/+T/5P/k/+T/
5P/k/+T/5P/i/+L/4v/i/+T/5P/k/+T/5P/k/+T/5P/k/+T/5v/o/+3/8//9/woAFAAa
ACAAKgA+AFYAdgCiAMkA3QDgANYAyQC0AIIALwDY/5n/bv9O/0T/TP9W/2P/cv9+/4z/
n/+x/8D/zv/b/+T/7P/y//L/8f/v/+7/6//r/+v/6//r/+v/6//s/+z/7P/t/+3/7v/u
/+//7//v//D/8P/w//H/8f/x//P/8f/x//H/8f/z//P/8//z//X/9v/2//b/9v/3//f/
+f/6//r/+//8//v/+//8//3//v///wAAAQACAAMABAAGAAcACAAKAAsACwAMAA8AEQAT
ABUAFwAZABoAHAAfACIAJAAmACkALAAvADIANgA5ADwAPwBCAEMARgBHAEgASQBLAEwA
TgBOAEwATABNAE0ATQBNAEsASgBJAEkARwBFAEQAQgA+ADsAOQA1ADIALwAtACgAJAAg
AB4AGgAWABQAEwAPAAwACQAHAAQAAwD///7//P/6//n/9//3//b/9f/0//P/8//y//L/
8v/y//H/8f/x//H/8f/x//H/8f/x//P/8//z//T/8v/z//P/8//1//X/9f/1//X/9v/2
//b/9P/0//T/9f/3//f/9//3//b/9v/2//b/9v/2//b/9v/1//X/9f/1//X/9f/1//T/
8//z//P/8//0//T/9P/0//T/8//z//P/8P/w//D/8P/x//H/8f/x//D/8P/w//D/8P/v
/+//7//u/+7/7v/t/+3/7f/t/+3/6//r/+v/6//s/+z/7v/u/+7/7v/u//D/8f/x//H/
8f/x//L/8v/y//L/8v/z//P/8//z//P/8//z//P/8f/w/+//7//w/+//7v/u/+7/7v/w
//H/8f/w//D/8P/u/+7/7P/r/+r/6v/q/+r/6v/o/+f/5v/m/+X/5P/j/+P/4//j/+P/
4//i/+L/4v/i/+L/4v/i/+D/4P/g/+D/4P/g/+D/4P/g/+D/4P/g/+D/4P/g/+D/4P/g
/+D/4P/g/+L/5v/q//H/+/8HAA4AFAAaACYAPABYAHwAqgDUAOkA6QDgANAAtwCAACYA
z/+Q/2P/Rv9C/0r/Uv9e/23/ev+K/6L/s/+//8z/2v/h/+r/8P/w/+7/7f/r/+r/6f/p
/+n/6f/r/+v/6//s/+r/6v/r/+v/7P/s/+3/7f/v//D/8P/w//H/8f/x//P/8//z//P/
8//1//X/9f/1//f/+P/4//j/+v/7//v//f/8//z//f/+/wEAAQACAAMABAAFAAYABwAI
AAkACgAMAA0ADgAQABEAEwAUABcAGQAbAB0AHwAhACQAJgApACwAMAAyADUAOAA7AD4A
QgBFAEgASwBOAE8AUwBVAFcAWQBZAFoAXABcAFwAXABdAF0AXQBdAFsAWgBXAFcAVQBT
AFAATgBKAEcARAA/ADsANwA1ADAALAAoACQAIAAcABoAFwATABAADQALAAgABwADAAIA
AAD+//3/+//7//r/+f/4//f/9//2//b/9v/2//X/9f/1//X/9f/1//X/9f/1//X/9f/1
//b/9P/1//X/9f/3//f/9//3//f/+P/4//j/+P/4//j/+f/5//n/+f/5//r/+v/6//r/
+v/6//r/+v/5//n/+f/5//n/+f/5//j/9//3//f/9//2//b/9v/2//b/9f/1//X/9P/0
//T/9P/x//H/8f/x//D/8P/w//D/8v/x//H/8f/w//D/8P/v/+//7//v/+//7//v/+//
7//u/+7/7//v/+3/7v/u/+z/7v/u/+7/7v/u//D/8f/x//H/8f/x//L/8v/y//L/8v/z
//P/8//z//P/8//z//P/8//y//H/8f/y//H/8P/w/+7/7v/w//H/8f/w//D/8P/u/+7/
7P/r/+r/6v/q/+r/6v/o/+f/5v/m/+X/5P/j/+P/4//j/+P/4//i/+L/4v/i/+L/4v/i
/+L/4v/i/+L/4v/i/+L/4v/i/+L/4v/i/+L/4v/i/+L/4v/i/+L/4v/i/+T/5v/s/+//
9f///wwAFAAYACIAMgBMAGwAmADKAO8A/wD4AOoA2wC2AGwADQC4/33/UP88/0D/SP9Q
/13/bv9+/5b/rf+7/8r/2v/j/+z/9P/0//L/8f/v/+7/6//r/+v/6//t/+3/7f/u/+7/
7v/v/+//7v/u/+//7//v//D/8P/w//H/8f/x//P/9f/1//X/9f/1//X/9f/1//f/+P/4
//j/+v/7//v//f/8//z//f/+//////8AAAEAAgADAAQABQAIAAkACgAMAA0ADgAQABEA
EQASABUAFwAZABsAHQAfACQAJgApACwALgAwADMANgA5ADwAQABDAEgASwBOAE8AUwBV
AFcAWQBZAFoAXABcAF4AXgBfAF8AXwBfAF0AXABbAFsAWQBXAFQAUgBOAEsASABDAD8A
OwA3ADIALgAqACYAIgAeABwAGQAVABIADwALAAgABwADAAIAAAD+//3/+f/5//j/9//2
//X/9f/0//T/9P/0//P/8//z//P/8//z//P/8//z//H/8f/x//L/8v/z//P/8//1//X/
9f/1//X/9v/2//b/9v/2//b/9//1//X/9f/1//b/9v/2//b/9v/2//b/9v/1//X/9f/1
//X/9f/1//T/8//z//P/8//y//L/8v/y//L/8f/x//H/8P/w//D/8P/v/+//7//v/+7/
7v/u/+7/7v/t/+3/7f/u/+7/7v/t/+3/7f/t/+3/7f/t/+z/7v/u/+7/7v/u//D/8f/x
//H/8f/x//L/8v/y//L/8v/z//P/8//z//P/8//z//P/8//y//H/8f/w/+//7v/u/+z/
7P/u/+//8f/w//D/8P/s/+z/6v/p/+j/6P/o/+j/6v/o/+f/5v/m/+X/5P/j/+H/4f/h
/+H/4f/g/+D/4P/i/+L/4v/i/+L/4v/i/+L/4v/i/+L/4v/i/+L/4v/i/+L/4v/i/+L/
4v/i/+L/4v/g/+L/5P/o/+3/9f8BAA4AFAAaACYAOgBUAHQAogDUAPMA/QD2AOYA0QCm
AFQA8f+i/23/Rv82/0D/SP9Q/13/bP9+/5b/q/+7/8r/2v/j/+z/8v/0//L/8f/v/+7/
6//r/+v/6//r/+v/6//s/+z/7P/t/+3/7v/u/+//7//v//D/8P/w//H/8f/x//P/9f/1
//X/9f/3//f/9//3//f/+P/4//j/+P/5//n/+//8//z//f/+//////8AAAEABAAFAAYA
BwAIAAkACgAMAA0ADgAQABEAEwAUABcAGQAbAB0AHwAhACQAJgApACwAMAAyADUAOAA7
AD4AQgBFAEgASwBOAE8AUwBVAFcAWQBbAFwAXgBeAF4AXgBfAF8AXwBfAF0AXABZAFkA
VwBVAFIAUABMAEkARgBBAD0AOQA1ADAALAAoACIAHgAaABgAFQARAA4ACwAJAAYABQAB
AP7//P/6//n/+f/5//j/9//2//X/9f/0//L/8v/y//H/8//z//P/8//z//P/8//z//P/
8//z//T/9P/1//X/9f/1//X/9f/1//X/9v/2//b/+P/4//j/+f/3//f/9//3//j/+P/4
//j/9v/2//b/9v/1//X/9f/1//X/9f/1//T/8//z//P/8//y//L/8v/y//L/8f/x//H/
8P/w//D/8P/v/+//7//v/+7/7v/u/+7/7v/t/+3/7f/s/+z/7P/r/+v/6//r/+v/6//r
/+v/6//q/+r/6//r/+v/6v/q/+r/6v/q/+r/6v/s/+3/7f/t/+3/7f/u//D/8P/w//D/
8f/x//H/8f/v/+//7//v//H/8P/v/+//7v/t/+z/7P/s/+z/7v/v/+//7v/u/+7/7P/s
/+r/6f/o/+j/6P/o/+j/5v/l/+T/5P/j/+L/4f/h/+H/4f/h/+H/4P/g/+D/4P/g/+D/
4P/g/+D/4P/g/+D/4P/g/+D/4P/g/+D/4P/g/+D/4P/g/+D/4P/g/+D/4P/i/+b/7P/x
//n/BQAQABgAHAAmADYATABqAJQAwADbAOEA2ADIALcAkABEAOv/pv93/1L/Qv9K/1T/
Xv9t/3j/hv+Y/6v/uf/I/9b/3//o//D/8v/u/+3/6//q/+n/6f/p/+n/6f/p/+n/6v/s
/+z/7f/t/+z/7P/t/+3/7//w//D/8P/v/+//7//x//H/8f/x//H/8//z//P/8//1//b/
9v/2//b/9//3//n/+P/4//n/+v/9//3//v////7///8AAAEAAgADAAQABgAHAAgACgAL
AA0ADgARABMAEwAVABcAGQAcAB4AIQAkACgAKgAtADAAMQA0ADgAOwA9AD8AQQBBAEMA
RQBHAEkASwBMAE4ATgBMAEwATQBNAEsASwBJAEgARwBHAEUAQwBAAD4AOgA3ADUAMQAu
ACsAKAAkACEAHgAcABgAFAASABEADQAKAAcABQACAAEA/f/+//z/+v/5//n/+f/4//f/
9v/1//X/9P/0//T/9P/z//P/8//z//P/8//z//P/8//1//X/9f/2//T/9f/1//X/9f/1
//X/9f/3//j/+P/4//b/9v/2//f/9//3//f/9//2//b/9v/2//b/9v/2//b/9//3//f/
9//1//X/9f/0//X/9f/1//X/9P/0//T/9P/0//P/8//z//L/8v/y//L/8f/x//H/8f/w
//D/8P/w/+7/7f/t/+3/7v/u/+7/7f/t/+3/7f/t/+3/7P/u/+7/7v/u/+7/8P/x//H/
8f/x//H/8v/0//T/9P/0//P/8//z//P/8f/x//H/8f/z//L/8f/x//D/7//u/+7/7v/u
//D/8f/x//D/8P/w/+7/7v/s/+v/6v/q/+r/6v/q/+j/5//m/+b/5f/k/+P/4//j/+P/
4//j/+L/4v/i/+L/4v/i/+L/4v/i/+L/4v/i/+L/4v/i/+L/4v/i/+L/4v/i/+L/4v/i
/+L/4v/i/+L/5P/o/+r/7//5/wUAEAAWABwAJgA6AFQAdgCkANAA6wDzAOoA2gDFAJYA
QgDj/57/b/9K/0L/Sv9Q/1r/af92/4b/mv+v/73/zP/Y/+H/6v/y//L/8P/v/+3/7P/r
/+v/6//r/+v/6//r/+z/7P/s/+3/7f/u/+7/7//v/+//8P/w//D/8f/x//H/8//z//P/
8//z//X/9f/1//X/9//4//j/+P/4//n/+f/7//z//P/9//7//////wAAAQACAAMABAAF
AAYABwAIAAoACwAMAA4ADwARABIAFQAXABkAGwAdAB8AIgAkACcAKgAuADAAMwA2ADkA
PABAAEMARgBJAEwATQBRAFMAVQBXAFcAWABaAFoAWgBaAFsAWwBbAFsAWQBYAFcAVwBV
AFMAUABOAEoARwBEAD8AOwA3ADMALgAqACYAIgAeABoAGAAVABEADgALAAkABgAFAAEA
AAD+//z/+//5//n/+P/3//b/9f/1//T/9P/0//T/8//x//H/8f/x//P/8//z//P/8//z
//P/9P/0//X/9f/1//X/9f/1//X/9//4//j/+P/4//j/+P/5//n/+f/5//n/+P/4//j/
+P/4//j/+P/4//f/9//3//f/9//3//f/9v/3//f/9//3//T/9P/0//T/9P/z//P/8//y
//L/8v/y//H/8f/x//H/8P/w//D/8P/w/+//7//v/+7/7v/u/+3/7f/t/+3/7f/t/+3/
7f/t/+z/7P/t/+7/7P/s/+z/7P/s/+7/7//v//H/8f/x//L/8v/y//L/8v/z//P/8//z
//P/8//z//P/8//y//H/8f/w/+//7v/u/+7/7v/w//H/8f/w//D/8P/u/+7/7P/r/+r/
6v/q/+r/6v/o/+f/5v/k/+P/4v/h/+H/4f/h/+H/4f/g/+D/4P/i/+L/4v/i/+D/4P/g
/+D/4P/g/+D/4P/g/+D/4P/g/+L/4v/i/+L/4v/i/+L/4v/g/+L/5P/q/+3/9f8BAAwA
EgAYACYAOgBUAHYApADUAPEA+wDyAOQAzwCgAFAA7f+g/2v/RP84/0D/SP9Q/1//bv+A
/5j/rf+9/8z/2v/l/+z/8v/y//D/7//t/+z/6f/p/+n/6f/r/+v/6//s/+z/7P/t/+3/
7v/u/+//7//v//D/8P/w//H/8f/x//P/8//z//P/8//z//P/8//z//X/9v/2//b/9v/3
//f/+f/6//r/+//8//////8AAAEAAgADAAQABQAGAAcACAAKAAsADAAOAA8AEQASABUA
FwAbAB0AHwAhACQAJgApACwAMAAyADUAOAA7AD4AQgBFAEgASwBOAE8AUwBVAFcAWQBZ
AFoAXABcAF4AXgBfAF8AXQBdAFsAWgBZAFkAVwBVAFIAUABMAEkARgBBAD0AOQA1ADAA
LAAoACQAIAAcABoAFwATABAADQALAAgABwADAAAA/v/8//v/+f/5//j/9//2//X/9f/0
//T/9P/0//P/8//z//P/8//z//P/8//z//P/8//z//T/9P/1//X/9f/z//P/8//z//P/
9P/0//T/9v/2//b/9//1//X/9f/1//b/9v/2//b/9v/2//b/9v/1//X/9f/1//X/9f/1
//T/8//z//P/8//0//T/9P/0//T/8//z//P/8P/w//D/8P/v/+//7//v/+7/7v/u/+7/
7v/t/+3/7f/s/+z/7P/r/+v/6//r/+v/7f/t/+z/7v/u/+7/7v/s/+7/7//v/+//7//v
//D/8P/w//D/8P/x//H/8f/x//H/8f/x//H/8f/w/+//7//u/+3/7P/s/+z/7P/u/+//
7//u/+7/7v/q/+r/6P/n/+b/5v/m/+b/6P/m/+X/5P/k/+P/4v/h/+H/4f/h/+H/3//e
/97/3v/g/+D/4P/g/97/3v/e/97/3v/e/97/3v/e/97/3v/e/+D/4P/g/+D/4P/g/+D/
4P/g/+D/4v/o/+3/9f8BAAwAEgAYACQAOgBUAHYApADUAPEA+wDyAOYAzwCeAEwA6/+c
/2f/Qv82/0D/SP9Q/13/bv+A/5b/q/+5/8r/2v/h/+r/8P/w/+z/6//p/+j/6f/p/+n/
6f/p/+n/6f/q/+r/6v/r/+v/7P/s/+3/7f/t/+7/7v/u/+//7//v//H/8f/x//H/8f/z
//P/8//z//P/9P/0//T/9v/3//f/+f/6//r/+//8//3//f/+////AAABAAIAAwAEAAUA
BgAIAAsADAAOAA8ADwAQABMAFQAZABsAHQAfACQAJgApACwALgAwADMANgA7AD4AQgBF
AEYASQBMAE0AUQBTAFUAVwBZAFoAXABcAFoAWgBbAFsAWwBbAFkAWABXAFcAVQBTAE4A
TABIAEUARAA/ADsANwAxACwAKAAkACAAHAAYABYAEwAPAAwACQAHAAQAAwD///7//P/6
//n/9//3//b/9f/y//H/8f/w//L/8v/y//H/7//v/+//7//x//H/8f/x//H/8f/x//L/
8v/z//P/8//z//P/8//z//P/9P/0//T/9P/0//T/9f/1//X/9f/1//T/9P/0//T/9P/0
//T/9P/z//P/8//z//P/8//z//L/8f/x//H/8f/w//D/8P/w//D/7//v/+//7v/u/+7/
7v/t/+3/7f/t/+7/7v/u/+7/7P/r/+v/6//s/+z/7P/r/+v/6//r/+v/6f/p/+n/6f/q
/+j/6f/p/+r/6v/q/+r/6v/q/+z/7f/t/+3/7f/t/+7/7v/u/+7/7v/v/+//7//v/+//
7//v/+//8f/w/+//7//s/+v/6v/q/+r/6v/s/+3/7f/s/+z/7P/q/+r/6P/n/+b/5v/m
/+b/5v/k/+P/4v/i/+H/4P/f/+H/4f/h/+H/3//e/97/3v/g/+D/4P/g/97/3v/e/97/
3v/e/97/3v/g/+D/4P/g/+D/4P/g/+D/4P/g/+D/4P/e/+D/5P/q/+//9/8FABAAFgAc
ACgAOgBUAHYAogDMAOUA5wDcAM4AuQCKADgA3f+a/2f/RP88/0b/UP9a/2n/dv+G/5r/
r/+7/8r/2P/h/+r/8P/w/+7/7f/r/+r/6f/p/+n/6f/p/+n/6f/q/+r/6v/r/+v/6v/q
/+v/6//t/+7/7v/u/+//7//v//H/8f/x//H/8f/z//P/8//z//X/9v/2//b/9v/3//f/
+f/6//r/+//8//3//f/+////AAABAAIAAwAEAAUABgAIAAcACAAKAAsADQAOABEAEwAT
ABUAFwAZABwAHgAhACQAKAAqAC0AMAAxADQAOAA7ADwAPwBCAEMARwBJAEsATQBNAE4A
UABQAFAAUABRAFEATwBPAE0ATABLAEsASQBHAEQAQgA+ADsAOAAzAC8AKwAoACQAIQAe
ABsAGAAVABQADwALAAgABQAFAAIAAQD9//z/+v/4//f/9f/1//T/8//y//H/8f/w//D/
8P/w/+//8f/x//H/8f/x//H/8f/x/+//7//v//D/8P/x//H/8f/z//P/8//z//P/9P/0
//T/8v/y//L/8//1//X/9f/1//b/9v/2//b/9P/0//T/9P/z//P/8//z//P/8//z//L/
8f/x/w==
         </WaveFormData>
      </LeadData>
      <LeadData>
         <LeadByteCountTotal>10000</LeadByteCountTotal>
         <LeadTimeOffset>0</LeadTimeOffset>
         <LeadSampleCountTotal>5000</LeadSampleCountTotal>
         <LeadAmplitudeUnitsPerBit>4.88</LeadAmplitudeUnitsPerBit>
         <LeadAmplitudeUnits>��V</LeadAmplitudeUnits>
         <LeadHighLimit>2147483647</LeadHighLimit>
         <LeadLowLimit>268435456</LeadLowLimit>
         <LeadID>V3</LeadID>
         <LeadOffsetFirstSample>0</LeadOffsetFirstSample>
         <FirstSampleBaseline>0</FirstSampleBaseline>
         <LeadSampleSize>2</LeadSampleSize>
         <LeadOff>FALSE</LeadOff>
         <BaselineSway>FALSE</BaselineSway>
         <ExcessiveACNoise>FALSE</ExcessiveACNoise>
         <MuscleNoise>FALSE</MuscleNoise>
         <LeadDataCRC32>3267776013</LeadDataCRC32>
         <WaveFormData>
3v/e/97/3v/g/+D/4P/g/+L/4v/i/+L/5P/k/+T/5P/m/+b/5v/m/+j/6P/o/+j/6v/q
/+r/6v/s/+z/7P/s/+7/7v/u/+7/8P/w//D/8P/x//L/8//0//X/9v/3//j/+v/6//r/
+v/9//7///8AAAIABAAGAAgACgAMAA4AEAAUABYAGAAaAB0AIAAjACYAKwAuADEANAA4
ADwAQABEAEkATABPAFIAVQBYAFsAXgBgAGIAZABmAGgAaABoAGgAaABoAGgAaABlAGQA
YwBiAF8AXABZAFYAUABMAEgARAA/ADoANQAwACoAJgAiAB4AGQAWABMAEAALAAgABQAC
AAAA/v/8//r/9//2//X/9P/z//L/8f/w/+7/7v/u/+7/7P/s/+z/7P/u/+7/7v/u//D/
8P/w//D/8P/w//D/8P/w//D/8P/w//L/8v/y//L/8v/y//L/8v/y//L/8v/y//T/9P/0
//T/9P/0//T/9P/0//T/9P/0//L/8v/y//L/8v/y//L/8v/y//L/8v/y//D/8P/w//D/
7v/u/+7/7v/s/+z/7P/s/+z/7P/s/+z/6v/q/+r/6v/q/+r/6v/q/+j/6P/o/+j/6P/o
/+j/6P/q/+r/6v/q/+r/6//r/+v/7f/t/+7/7v/u/+7/7v/v/+//8P/w//D/8P/w//D/
8P/w//D/7//v/+z/7P/s/+z/7P/t/+7/7v/v/+//7v/t/+r/6P/l/+X/5f/l/+X/5P/k
/+L/4v/g/9//3v/e/93/2v/a/9r/2v/a/9r/2f/Z/9n/2f/Z/9n/2P/Y/9j/2f/b/9v/
2v/a/9r/2v/a/9r/2v/b/9v/2//b/9v/2//Z/9j/1v/Y/9n/3f/k/+7/9f///xMAMgBa
AI8A1gAiAVkBcgF0AW4BWgEsAdUAYgD7/63/df9X/1H/Tv9L/1H/W/9m/3v/kf+i/7L/
xP/O/9b/3v/h/9//3//f/9//3f/d/93/3f/f/+D/4P/g/+H/4f/i/+L/4//j/+T/5P/l
/+X/5v/m/+f/5//n/+j/6f/p/+n/6f/r/+v/7P/s/+3/7v/u/+7/7//w//H/8f/y//P/
9P/1//b/9v/3//j/9//4//n/+v/7//z//f///wAAAgAEAAYACgAMAA0AEAASABQAFgAZ
ABkAHQAgACMAKAArAC8AMgA2ADoAPgBBAEUASQBMAE8AUgBVAFgAWwBeAF8AYQBjAGQA
ZQBmAGYAZgBmAGYAZgBlAGQAYwBgAF4AXABZAFYAUQBMAEgAQwA/ADkANQAwACwAJwAj
AB8AGwAXABMADwANAAoABQADAAAA/v/8//r/+P/2//X/9f/0//L/8f/w//H/8P/w//D/
7v/u/+7/7v/w//D/8P/w/+7/7v/u/+7/7v/u/+7/7v/x//H/8f/y//D/8P/x//H/8f/x
//H/8f/z//P/9P/0//T/9P/0//T/9P/1//X/9f/1//T/9P/0//T/9P/0//T/8f/x//L/
8v/y//H/8f/w//D/8P/v/+//7//v/+7/7v/t/+3/7f/t/+7/7v/u/+3/6//r/+r/6v/q
/+r/6v/q/+r/6f/p/+j/6P/o/+f/5//n/+X/5f/m/+b/6P/o/+j/6P/o/+r/6//r/+v/
6//r/+z/7v/u/+7/7v/t/+3/7v/u/+z/7P/s/+z/7v/u/+7/7f/t/+z/7P/s/+r/6v/r
/+z/7v/t/+3/7P/t/+z/6v/n/+f/5//n/+f/5v/k/+L/4v/g/9//3v/e/93/3P/c/9z/
2v/a/9r/2f/Z/9n/2f/Z/9v/2v/a/9r/2f/Z/9n/2P/Y/9j/2P/Y/9j/2P/Z/9n/2f/Z
/9n/2f/X/9b/1v/W/9f/3f/k/+z/8//9/w8ALgBUAIkAzAAWAU0BZAFmAWABVAEqAdcA
aAD//7H/ef9Z/1H/Tv9L/1P/Xf9m/3f/jf+e/6z/uv/I/9D/2P/d/93/3f/d/93/3f/d
/93/3f/b/9z/3P/c/93/3f/e/97/3//f/+D/4P/h/+H/4v/i/+P/4//j/+T/5f/l/+X/
5f/n/+f/6P/o/+n/6v/q/+r/6//s/+3/7f/s/+3/7v/v//D/8P/x//L/8//0//X/9v/3
//j/+f/7//r//P/+/wAAAgAEAAUACAAKAAwADgARABEAFQAYABsAHgAhACUAKAAqAC4A
MgA1ADkAPQBAAEMARgBJAEwATwBQAFEAUwBVAFgAWQBaAFoAXABcAFwAXABZAFgAVwBU
AFQAUgBPAEwASwBGAEIAPQA7ADUAMQAsACgAIwAfABsAGQAVABEADQALAAgAAwABAP7/
/P/6//j/9v/0//P/8//y//D/7//u/+//7v/u/+7/7P/s/+z/7P/q/+r/6v/q/+z/7P/s
/+z/7P/s/+z/7P/t/+3/7f/u/+7/7v/v/+//7//v/+//7//v/+//8P/w//D/8P/w//D/
8P/x//H/8f/x//D/8P/w//D/8P/w//D/7//v//D/8P/w/+//7//u/+7/7v/t/+3/7f/t
/+z/7P/r/+v/6//r/+r/6v/q/+n/6f/p/+j/6P/o/+j/6P/o/+j/5//n/+b/5v/m/+f/
5f/m/+b/5v/m/+b/6P/q/+v/6//r/+v/6//s/+z/7P/s/+z/7f/t/+7/7v/u/+7/7v/u
/+z/7P/s/+v/6//q/+r/6v/s/+z/7f/u/+7/7f/t/+z/6f/o/+b/4//j/+P/4//j/+L/
4P/e/97/3v/d/9z/3P/b/9r/2v/a/9r/2v/a/9n/2f/Z/9n/2f/Z/9j/2P/Y/9n/2f/Z
/9j/2P/Y/9j/2P/Y/9j/2f/Z/9n/2f/Z/9n/2f/W/9T/1P/X/9v/5P/u//f/AwAbAD4A
agClAO4AOgFtAX4BfgF0AVYBGAG1AEIA3f+V/2P/Uf9P/0r/Q/9J/1f/aP+B/5f/qP+4
/8j/0P/Y/97/3//d/93/3f/d/9//3//f/9//3//g/+D/4P/h/+H/4v/i/+H/4f/i/+L/
4//j/+T/5P/n/+f/5//o/+n/6f/p/+n/6//r/+z/7P/t/+7/7v/u/+//8P/x//H/8P/x
//L/8//2//b/9//4//n/+v/7//z//f/+////AQACAAQABgAIAAoADAANABAAEgAUABYA
GQAbAB8AIgAlACoALQAxADQAOAA8AEAAQwBHAEsATgBRAFYAWQBcAF8AYgBjAGUAZwBo
AGkAagBqAGoAagBqAGoAaQBoAGcAZABiAGAAXQBaAFUAUABMAEcAQwA9ADkANAAuACkA
JQAhABsAFwATAA8ADQAKAAUAAwAAAP7//P/6//j/9v/1//X/9P/y//H/8P/v/+7/7v/u
/+7/7v/u/+7/7v/u/+7/7v/u/+7/7v/u//D/8P/w//D/7//v/+//8P/w//D/8f/x//P/
8//z//P/8//z//T/9P/0//T/9P/0//T/9f/1//X/9f/0//T/9P/y//L/8v/y//H/8f/y
//L/8v/x//H/8P/w//D/7//v/+//7//u/+7/7f/t/+3/7f/s/+z/7P/r/+v/6//q/+r/
6v/q/+r/6v/q/+n/6f/o/+j/6P/n/+f/6f/o/+r/6v/q/+r/6v/s/+3/7f/t/+3/7f/u
//D/8P/w//D/8f/x//L/8v/w//D/8P/w//D/8P/w/+//7f/s/+z/7P/u/+7/7//w//D/
7//v/+7/6//q/+j/5f/n/+f/5//n/+T/4v/g/+D/4P/f/97/3v/d/9z/3P/c/9z/3P/c
/9v/2f/Z/9n/2f/b/9r/2v/a/9v/2//b/9r/2P/Y/9j/2P/a/9r/2//b/9v/2//b/9v/
2//Y/9b/1v/X/93/5v/u//f/AwAbADwAagCjAOwANgFpAXwBfAFyAVYBGAG1AEQA4f+Z
/2n/Vf9R/0z/R/9L/1f/aP99/5X/pv+2/8b/0P/Y/97/3//d/93/3f/d/93/3f/d/93/
3//g/+D/4P/h/+H/4v/i/+H/4f/i/+L/4//j/+T/5P/n/+f/5//o/+n/6f/p/+n/6f/p
/+r/6v/r/+z/7P/s/+3/7v/v/+//8P/x//L/8//0//T/9f/2//f/+P/5//r//f/+////
AQAAAAIABAAGAAgACgALAA4AEAASABQAFwAbAB8AIgAlACgAKwAvADIANgA6AD4AQQBD
AEcASgBNAFAAUwBWAFkAXgBfAGEAYwBkAGUAZgBmAGYAZgBmAGYAZQBkAGMAYABgAF4A
WwBYAFMATgBKAEUAQQA7ADcAMgAuACkAJQAhAB0AGQAVABEADwAMAAcABQACAAAA/v/8
//j/9v/1//X/9v/0//P/8v/v/+7/7v/u/+7/7v/u/+7/8P/w//D/8P/w//D/8P/w//D/
8P/w//D/8f/x//H/8v/w//D/8f/x//H/8f/x//H/8v/z//X/9v/2//b/9v/2//T/9f/1
//X/9f/0//T/9P/0//T/9P/0//P/8//0//T/8v/x//H/8P/w//D/7//v/+//7//u/+7/
7f/t/+3/7f/u/+7/7v/t/+3/7f/s/+z/7P/s/+z/7P/q/+n/6f/o/+r/6v/p/+n/5//n
/+f/6P/o/+j/6v/q/+r/6v/q/+z/7f/t/+v/6//r/+z/7P/s/+z/7P/v/+//8P/w//D/
8P/w//D/7v/u/+7/7f/v/+7/7v/u/+7/7v/v//D/8v/x//H/8P/v/+7/7P/p/+f/5//n
/+f/5v/k/+L/4v/i/+H/4P/g/93/3P/c/9z/3P/c/9z/2//b/9v/2//b/93/3P/c/9z/
2//b/9v/2v/a/9r/2v/a/9r/2v/b/9v/2//b/9v/2//b/9r/2P/Y/9n/3f/k/+z/9f//
/wsAIgBCAG8AqgDyADMBWgFmAWYBXgFEAQUBngAtANP/kf9l/1H/Tv9L/03/V/9g/23/
gf+W/6b/tv/E/9D/2P/f/9//3//f/9//3//f/9//3//d/97/3v/e/+H/4f/i/+L/5f/l
/+b/5v/l/+X/5v/m/+n/6f/p/+r/6f/p/+n/6f/r/+v/7P/s/+3/7v/u/+7/7//w//H/
8f/y//P/9P/1//b/9v/3//j/9//4//n/+v/9//7///8BAAAAAgAEAAYACAAKAAsADgAO
ABAAEgAVABcAGwAeACEAJAAnACsALgAyADYAOgA9AD8AQwBGAEkASgBNAFAAUwBYAFkA
WwBdAFwAXQBeAF4AYABgAGAAYABfAF4AXQBaAFoAWABVAFIATwBKAEYAQQA/ADkANQAw
AC4AKQAlACEAHQAZABUAEQAPAAwABwAFAAIAAAD+//z//P/6//n/+f/2//T/8//y//H/
8P/w//D/8P/w//D/8P/w//D/8P/w//D/8P/w//D/8P/w//D/8P/x//H/8f/y//L/8v/z
//P/8f/x//H/8f/z//P/9P/0//T/9P/0//T/9P/1//X/9f/1//T/9P/0//T/9P/0//T/
8//z//T/9P/0//P/8//y//L/8v/x//H/8f/x//D/8P/v/+//7//v/+7/7v/u/+3/7f/t
/+z/7P/s/+z/7P/s/+r/6f/p/+j/6v/q/+n/6f/p/+j/6v/q/+r/6v/q/+z/7f/t/+3/
7f/t/+7/7v/u/+7/7v/v/+//8P/w//D/8P/w//D/7v/u/+7/7f/t/+z/7P/s/+z/7P/t
/+7/7v/t/+3/7P/t/+z/6v/n/+f/5//n/+f/5P/i/+D/4P/e/93/3P/c/9v/2v/a/9r/
2v/a/9r/2f/Z/9n/2f/Z/9n/2P/Y/9j/1//X/9f/1v/Y/9j/2P/Y/9b/1v/X/9f/1//X
/9f/1//V/9T/1P/U/9f/3f/m/+7/9f8DAB0AQgB0ALEA/AA+AWUBcAFuAWIBQAH4AIsA
HADD/4f/X/9R/03/SP9H/1H/Xf9q/4H/lf+k/7T/wv/K/9L/2v/b/9n/2f/Z/9n/2//b
/9v/2//b/9z/3P/c/93/3f/e/97/3//f/+D/4P/j/+P/5P/k/+X/5f/l/+b/5//n/+f/
5//p/+n/6v/q/+v/7P/s/+z/7f/u/+//7//w//H/8v/z//T/9P/1//b/9//4//n/+v/9
//7///8BAAIABAAGAAgACgAMAA0AEAASABQAFgAZABsAHwAiACUAKAArAC8AMgA2ADoA
PgBBAEUASQBMAE8AUgBVAFgAWwBeAF8AYQBjAGIAYwBkAGQAZgBmAGYAZgBlAGQAYwBg
AF4AXABZAFYAUQBMAEgAQwBBADsANwAyACwAJwAjAB8AGwAXABMADwANAAoABQADAAIA
AAD+//z/+v/4//f/9//0//L/8f/w//H/8P/w//D/7v/u/+7/7v/u/+7/7v/u//D/8P/w
//D/8P/w//D/8P/x//H/8f/y//L/8v/z//P/9f/1//X/9f/z//P/9P/0//T/9P/0//T/
9P/1//X/9f/3//b/9v/2//T/9P/0//T/8//z//T/9P/0//P/8//y//L/8v/x//H/8f/x
//D/8P/v/+//7//v/+7/7v/u/+3/7f/t/+z/7P/q/+r/6v/q/+r/6f/p/+j/6v/q/+n/
6f/p/+n/6f/q/+j/6P/p/+j/6P/o/+j/6P/q/+z/7f/t/+3/7f/t/+7/7v/u/+7/7v/v
/+//8P/w//D/8P/w//D/8P/w//D/7//v/+7/7v/u/+7/7v/v//D/8P/v/+//7v/t/+z/
6v/n/+f/5//n/+f/6P/m/+T/5P/g/9//3v/e/93/3P/c/9z/3P/c/9z/2//b/9v/2//b
/9v/2v/a/9r/2//b/9v/2v/a/9r/2v/a/9r/2v/b/9v/2//b/9v/2//b/9j/1v/W/9f/
2//g/+r/8//9/w8ALgBYAI0A0gAgAV8BegF+AXgBZAE0Ad0AbgADAK//df9X/1H/TP9F
/0f/U/9k/3v/k/+k/7b/xP/O/9j/4P/h/+H/4f/h/+H/3//f/9//3//f/+D/4P/g/+P/
4//k/+T/5f/l/+b/5v/l/+X/5v/m/+f/5//n/+j/6f/p/+n/6f/r/+v/7P/s/+3/7v/u
/+7/7//w//H/8f/y//P/9P/1//b/9v/3//j/9//4//n/+v/9//7///8BAAAAAgAEAAYA
CAAKAAsADgAQABIAFAAXABkAHQAgACMAJgApAC0AMAA0ADgAPAA/AEMARwBKAE0AUABT
AFYAWQBcAF0AXwBhAGQAZQBmAGYAZgBmAGYAZgBnAGYAZQBiAGAAXgBbAFgAVQBQAEwA
RwBDAD0AOQA0AC4AKQAlACEAHQAZABUAEQAPAAwABwAFAAIAAAD+//z/+v/4//f/9//0
//L/8f/w//H/8P/w//D/7v/u/+7/7v/u/+7/7v/u/+7/7v/u/+7/7v/u/+7/7v/v/+//
7//w//D/8P/x//H/8f/x//H/8f/x//H/8v/y//L/8v/y//L/8P/x//H/8f/x//D/8P/w
//D/8P/w//D/7//v//D/8P/w/+//7//u/+7/7v/t/+3/7f/t/+z/7P/r/+v/6//r/+r/
6v/q/+n/6f/p/+j/6P/o/+j/6P/o/+j/5//n/+b/5v/m/+b/6P/o/+j/6P/o/+r/6//r
/+v/6//r/+z/7P/s/+z/7P/t/+3/7v/u/+7/7v/u/+7/7v/u/+7/7f/t/+z/7P/s/+z/
7P/t/+7/7v/t/+3/7P/r/+r/6P/l/+X/5f/l/+X/5P/i/+D/4P/e/93/3P/c/9v/2v/a
/9r/2v/a/9r/2f/Z/9n/2f/Z/9n/2P/Y/9j/2f/Z/9n/2P/Y/9j/2P/Y/9j/2P/Z/9n/
2f/Z/9n/2f/X/9T/1P/S/9X/2//k/+z/9f8BABUANgBkAJsA4gAuAWEBeAF4AW4BVgEc
AbsASADj/5v/af9R/03/SP9B/0f/Uf9g/3n/kf+i/7L/wv/M/9T/3P/f/9//3//f/9//
3f/d/93/3f/d/97/3v/e/9//3//g/+D/4f/h/+L/4v/j/+P/5P/k/+P/4//j/+T/5//n
/+f/5//p/+n/6v/q/+v/7P/s/+z/7f/u/+//7//w//H/8v/z//T/9P/1//b/9//4//n/
+v/7//z//f///wAAAgAEAAYACAAKAAsADgAQABIAFAAXABkAHQAgACMAJgApAC0AMAA0
ADgAPAA/AEMARwBKAE0AUgBVAFgAWwBeAF8AYQBjAGQAZQBmAGYAZgBmAGYAZgBlAGQA
YwBgAF4AXABZAFYAUwBOAEoARQBBADsANwAyACwAJwAjAB8AGwAXABMADwALAAgAAwAB
AP7//P/6//j/+P/2//X/9f/0//L/8f/w/+//7v/u/+7/7v/u/+7/7v/u/+7/7v/u/+7/
7v/u/+7/7v/u/+7/7v/v/+//7//w//D/8P/x//H/8f/x//H/8f/x//H/8v/y//L/8v/y
//L/8v/z//P/8//z//L/8v/y//L/8v/y//L/8f/x//L/8v/w/+//7//u/+7/7v/t/+3/
7f/t/+z/7P/t/+3/7f/t/+r/6v/q/+n/6//r/+r/6v/q/+r/6v/q/+r/6f/p/+j/6P/o
/+f/5//n/+f/5//o/+j/6P/o/+j/6P/o/+j/6v/s/+3/7f/r/+v/6//s/+7/7v/u/+7/
7f/t/+7/7v/u/+7/7v/u//D/8P/w/+//7//u/+7/7v/u/+7/7//w/+7/7f/t/+z/6//q
/+j/5f/n/+f/5//n/+b/5P/i/+L/4P/f/97/3v/d/9z/3P/c/9r/2v/a/9n/2//b/9v/
2//d/9z/3P/c/9v/2//b/9r/2v/a/9r/2v/a/9r/2//b/9v/2//b/9v/2//Y/9j/2v/d
/+P/7P/2//3/CQAbADoAZACbAOAAJgFVAWgBaAFgAUwBGAG7AEoA6f+j/3H/V/9T/1L/
T/9V/13/av99/5P/pP+0/8L/zv/W/97/4//f/9//3//f/+H/4f/h/+H/4f/i/+L/4v/l
/+X/5v/m/+X/5f/m/+b/5//n/+j/6P/p/+n/6f/q/+v/6//r/+v/7f/t/+7/7v/v//D/
8P/w//H/8v/z//P/9P/1//b/9//4//j/+f/6//v//P/9//7///8AAAEAAwACAAQABgAI
AAoADAANABAAEgAUABYAGQAbAB8AIgAlACgAKwAvADIANAA4ADwAPwBBAEUASABLAE4A
UQBUAFcAWgBbAF0AXwBeAF8AYABgAGAAYABgAGAAXQBcAFsAWABYAFYAUwBQAE4ASgBH
AEMAPwA5ADUAMAAuACkAJQAhAB8AGwAXABMAEQAOAAkABwAGAAQAAgAAAP7//P/7//v/
+v/4//f/9v/3//b/9v/2//T/9P/0//T/8v/y//L/8v/0//T/9P/0//T/9P/0//T/9f/1
//X/9v/2//b/9//3//f/9//3//f/9//3//j/+P/4//j/+P/4//j/+f/5//n/+f/4//j/
+P/2//b/9v/2//X/9f/2//b/9v/1//X/9P/0//T/8//z//P/8//y//L/7//v/+//7//u
/+7/7v/t/+3/7f/s/+z/7P/s/+z/7P/s/+v/6//q/+z/7P/s/+z/7P/s/+z/7v/v/+//
7//v/+//8P/w//D/8P/w//H/8f/y//L/8v/y//L/8v/w//D/8P/v/+//7v/u/+7/7v/u
/+//8P/w/+//7//u/+3/7P/q/+f/5//n/+f/5//m/+T/4v/i/+D/3//e/97/3f/c/9z/
3P/c/9z/3P/b/9v/2//b/9v/2//a/9r/2v/b/9v/2//a/9r/2v/a/9r/2v/a/9v/2//b
/9v/2//b/9n/2P/Y/9b/2f/f/+j/8v/7/wcAHQBAAGwApQDsADQBYwF0AXYBagFOARAB
qwA4ANn/l/9r/1f/Vf9O/0v/Uf9b/2j/ff+T/6T/tP/C/87/1v/e/9//3//f/9//3//f
/9//3//f/9//4P/g/+D/4f/h/+L/4v/l/+X/5v/m/+f/5//o/+j/6f/p/+n/6v/r/+v/
6//r/+3/7f/u/+7/7//w//D/8P/v//D/8f/x//T/9f/2//f/+P/4//n/+v/7//z//f/+
////AAABAAMABAAGAAgACgAKAAwADQAQABIAFAAWABkAHQAhACQAJwAqAC0AMQA0ADYA
OgA+AEEARwBLAE4AUQBUAFcAWgBdAF4AXwBhAGMAZgBnAGgAaABoAGgAaABoAGUAZABj
AGAAYABeAFsAWABTAE4ASgBFAEEAOwA3ADIALgApACUAIQAdABkAFQARAA8ADAAHAAUA
AgAAAP7//P/6//j/9//3//b/9P/z//L/8f/w//D/8P/w//D/8P/w//D/8P/w//D/8P/w
//D/8P/y//L/8v/y//H/8f/x//L/9P/0//X/9f/1//X/9f/1//X/9f/2//b/9v/2//b/
9v/2//f/9//3//f/9v/2//b/9P/0//T/9P/z//P/9P/0//T/8//z//L/8v/y//H/8f/x
//H/8P/w/+//7//v/+//7v/u/+7/7f/t/+3/7P/s/+z/7P/s/+z/7P/r/+v/6v/o/+j/
5//n/+n/6f/p/+r/6v/q/+r/6v/q/+z/7f/t/+3/7f/t/+7/7v/u/+7/7v/v/+//8P/w
//D/8P/w//D/8P/w//D/7//v/+7/7v/u/+7/7v/v//D/8P/v/+//7v/t/+z/6v/n/+f/
5//n/+f/5v/k/+L/4v/g/9//3v/e/93/3P/c/9z/3P/c/9z/2//d/93/3f/d/93/3P/c
/9z/2//b/9v/2v/c/9z/3P/c/9r/2v/b/9v/2//b/9v/2//b/9j/2P/Y/9n/3f/k/+7/
9/8DABkAPgBqAKEA6gA0AWcBfAF6AXIBWAEcAbsASgDl/5v/af9V/1H/Sv9F/0v/V/9o
/4H/l/+o/7j/yP/S/9r/4P/h/+H/4f/h/+H/4f/h/+H/4f/h/+L/4v/i/+H/4f/i/+L/
5f/l/+b/5v/l/+X/5v/m/+n/6f/p/+r/6f/p/+n/6f/r/+v/7P/s/+//8P/w//D/7//w
//H/8f/y//P/9P/1//b/9v/3//j/+f/6//v//P/9//7///8BAAQABgAIAAoADAAOAA8A
EgAUABYAGAAbAB0AIQAkACcAKgAtADEANAA4ADwAQABDAEcASwBOAFEAVABXAFoAXQBg
AGEAYwBlAGYAZwBoAGgAagBqAGoAagBpAGgAZwBkAGIAYABdAFoAVwBSAE4ASQBFAD8A
OwA2ADIALQApACUAHwAbABcAEwARAA4ACQAHAAQAAgAAAP7//P/6//n/+f/2//T/8//y
//L/8v/z//T/8v/y//L/8v/y//L/8v/y//L/8v/y//L/8v/y//L/8v/x//H/8f/y//L/
8v/z//P/9f/1//X/9f/1//X/9v/2//T/9P/0//T/9P/1//X/9f/1//T/9P/0//T/9P/0
//T/8//z//T/9P/y//H/8f/w//D/8P/v/+//7//v/+7/7v/t/+3/7f/t/+z/7P/s/+v/
6//r/+r/6v/q/+r/6v/q/+r/6f/p/+j/6P/o/+r/6v/q/+r/6v/q/+z/7f/t/+3/7f/t
/+7/7v/u/+7/7v/v/+//8P/w//D/8P/w//D/8P/w//D/7//v/+7/7v/u/+7/7v/v//D/
7v/t/+3/7P/r/+r/6P/l/+f/5//n/+f/5v/k/+L/4v/g/9//3v/e/93/3P/c/9z/3P/c
/9z/2//b/9v/2//b/9v/2v/a/9r/2//b/9v/2v/a/9r/2v/a/9r/2v/b/9v/2//b/9v/
2//Z/9b/1v/W/9f/3f/m/+7/9/8DABsAPABqAKMA6gA0AWcBfAF6AXABVgEWAbUARADf
/5f/Z/9T/1H/TP9F/0n/V/9o/33/k/+m/7b/xv/Q/9j/3v/h/9//3//f/9//3//f/9//
3//f/+D/4P/g/+H/4f/i/+L/4//j/+T/5P/l/+X/5v/m/+X/5f/l/+b/6f/p/+n/6f/r
/+v/7P/s/+3/7v/u/+7/7f/u/+//7//w//H/8v/z//T/9P/1//b/+f/6//v//P/9//7/
//8BAAIABAAGAAgACAAKAAsADgASABQAFgAZABsAHwAiACUAKAArAC8AMgA2ADoAPgBB
AEUASQBMAE8AUgBVAFgAWwBeAF8AYQBjAGQAZQBmAGYAZgBmAGYAZgBjAGIAYQBeAF4A
XABZAFYAUwBOAEoARQBBADsANwAyACwAJwAjAB8AGwAXABMADwANAAoABQADAAAA/v/8
//r/+P/2//X/9f/0//L/8f/w//H/8P/w//D/7v/u/+7/7v/w//D/8P/w//D/8P/w//D/
8P/w//D/8P/x//H/8f/y//L/8v/z//P/8//z//P/8//z//P/9P/0//T/9P/0//T/9P/1
//X/9f/1//T/9P/0//L/8v/y//L/8f/x//L/8v/w/+//7//u//D/8P/v/+//7f/t/+z/
7P/t/+3/7f/t/+z/7P/s/+v/6//r/+r/6v/q/+r/6v/q/+r/6f/p/+j/6P/o/+f/5//n
/+f/5f/m/+b/6P/o/+j/6P/o/+r/6//r/+3/7f/t/+7/7v/u/+7/7v/t/+3/7v/u/+7/
7v/u/+7/8P/w//D/7//v/+7/7v/u/+7/7v/v//D/8P/v/+//7v/r/+r/6P/l/+f/5//n
/+f/5P/i/+D/4P/e/93/3P/c/93/3P/c/9z/3P/c/9z/2//b/9v/2//b/9v/2v/a/9r/
2f/Z/9n/2P/a/9r/2v/a/9r/2v/b/9v/2f/Z/9n/2f/X/9j/2P/Y/9n/4f/q//T//f8L
ACEAQgBsAKcA8AA2AWEBcAFuAWQBSgEMAakAOgDZ/5X/Zf9R/1H/Tv9L/1H/Xf9s/4P/
l/+o/7b/xv/Q/9r/4P/h/9//3//f/9//4f/h/+H/4f/h/+L/4v/i/+P/4//k/+T/4//j
/+T/5P/n/+f/6P/o/+n/6f/p/+r/6//r/+v/6//t/+3/7v/u/+3/7v/u/+7/7//w//H/
8f/y//P/9P/1//b/9v/3//j/+//8//3//v/9//7///8BAAIABAAGAAgACAAKAAsADgAS
ABQAFgAZABsAHwAiACUAKAArAC8AMgA0ADgAPAA/AEMARwBKAE0AUABTAFYAWQBaAFsA
XQBfAGIAYwBkAGQAZABkAGQAZABhAGAAXwBcAFoAWABVAFIATwBKAEYAQQA+ADkANgAy
AC4AKQAlACEAHQAZABUAEQARAA4ACQAHAAQAAgAAAP7//P/6//n/+f/2//T/8//y//P/
8v/y//L/9P/0//T/9P/y//L/8v/y//L/8v/y//L/8v/y//L/8v/z//P/8//0//T/9P/1
//X/8//z//P/8//1//X/9v/2//b/9v/2//b/9v/3//f/9//3//b/9v/2//b/9v/2//b/
8//z/w==
         </WaveFormData>
      </LeadData>
      <LeadData>
         <LeadByteCountTotal>10000</LeadByteCountTotal>
         <LeadTimeOffset>0</LeadTimeOffset>
         <LeadSampleCountTotal>5000</LeadSampleCountTotal>
         <LeadAmplitudeUnitsPerBit>4.88</LeadAmplitudeUnitsPerBit>
         <LeadAmplitudeUnits>��V</LeadAmplitudeUnits>
         <LeadHighLimit>2147483647</LeadHighLimit>
         <LeadLowLimit>268435456</LeadLowLimit>
         <LeadID>V4</LeadID>
         <LeadOffsetFirstSample>0</LeadOffsetFirstSample>
         <FirstSampleBaseline>0</FirstSampleBaseline>
         <LeadSampleSize>2</LeadSampleSize>
         <LeadOff>FALSE</LeadOff>
         <BaselineSway>FALSE</BaselineSway>
         <ExcessiveACNoise>FALSE</ExcessiveACNoise>
         <MuscleNoise>FALSE</MuscleNoise>
         <LeadDataCRC32>3365720201</LeadDataCRC32>
         <WaveFormData>
3v/e/97/3v/e/97/3v/e/+D/4P/g/+D/4v/i/+L/4v/i/+L/4v/i/+T/5P/k/+T/5v/m
/+b/5v/m/+b/5v/m/+j/6P/o/+j/6v/q/+r/6v/s/+z/7P/s/+7/7v/u/+7/7//w//H/
8v/z//T/9f/2//f/+P/5//r//f/+////AAACAAQABgAIAAwADgAQABIAFQAYABsAHgAh
ACQAJwAqAC8AMgA1ADgAOwA+AEEARABGAEgASgBMAE8AUABRAFIAVABUAFQAVABSAFIA
UgBSAE8ATgBNAEwARwBEAEEAPgA6ADYAMgAuACoAJgAiAB4AGQAWABMAEAANAAoABwAE
AAAA/v/8//r/+f/4//f/9v/1//T/8//y//L/8v/y//L/8P/w//D/8P/w//D/8P/w//D/
8P/w//D/8v/y//L/8v/w//D/8P/w//L/8v/y//L/8v/y//L/8v/y//L/8v/y//T/9P/0
//T/9P/0//T/9P/0//T/9P/0//T/9P/0//T/8v/y//L/8v/y//L/8v/y//D/8P/w//D/
7v/u/+7/7v/u/+7/7v/u/+7/7v/u/+7/7P/s/+z/7P/s/+z/7P/s/+r/6v/q/+r/6v/q
/+r/6v/q/+r/6v/r/+3/7v/v/+//8f/x//H/8v/y//L/8v/z//H/8f/x//H/8v/y//L/
8v/y//L/8v/y//D/8P/v/+//8f/z//P/8//x//H/8P/v/+7/7P/q/+r/6v/q/+r/6f/n
/+X/5P/j/+H/4P/f/97/3v/e/97/3v/b/9v/2//b/9v/2//b/9v/2v/a/9r/2v/c/9z/
3P/c/9z/3P/c/9z/3P/d/93/3P/c/97/3v/a/9f/0//R/83/z//R/9X/3f/q/wQAKABZ
AJUA4QA1AXcBmAGlAaIBjgFdAQkBoAA2AOj/uP+e/4//f/9v/2r/bf9z/4P/mP+n/7b/
xP/N/9T/2f/d/9v/2//b/9v/2//b/9v/3P/c/93/3f/d/9//3//g/+D/4P/h/+H/4f/g
/+H/4f/h/+P/4//k/+T/4//j/+P/4//j/+T/5f/l/+X/5v/m/+f/6f/p/+r/6//r/+v/
7f/t/+3/7f/v//D/7//w//H/8f/y//P/9P/1//b/9//5//r//////wEAAgAFAAcACAAK
AAoADAAPABEAFgAZABwAHwAiACUAKAArAC4AMQA0ADgAPQBAAEMARgBHAEkATABOAFAA
UgBSAFMAVgBXAFcAVwBVAFUAVQBTAFEAUABPAEwASgBGAEMAQAA7ADgAMwAvACsAJwAj
ACAAGwAYABQAEgAPAAwACQAGAAEA/v/9//v/+//5//n/+P/1//X/9P/z//L/8f/x//H/
7//v/+//7v/w//D/8P/x//H/8P/w//D/7v/u/+//7//x//H/8f/x//L/8v/y//P/8//z
//L/8v/x//H/8f/y//L/8v/y//L/8v/y//L/8v/0//T/9P/0//X/9f/1//X/9P/z//L/
8f/z//L/8f/x//H/8f/w//D/8P/w//D/8P/t/+3/7f/t/+//7//u/+7/7P/s/+z/7P/q
/+r/6v/q/+z/7P/r/+v/6//q/+r/6v/o/+j/6P/n/+j/6v/q/+r/6v/r/+v/7P/t/+//
7//v/+//7v/u/+7/7v/x//H/8f/x/+//8P/w//D/8P/w//D/8P/w//D/8P/v/+//7//x
//H/8//x//H/8P/v/+7/7P/q/+r/6v/q/+r/6f/n/+X/5P/j/+H/4P/f/97/3v/e/97/
3v/d/93/3f/d/93/3f/d/9v/2v/a/9r/3P/c/9z/3P/c/9z/3P/c/9r/2v/b/9v/2v/a
/9r/2v/Y/9X/0f/P/83/z//R/9P/2f/m/wAAIgBTAJEA3wA1AXcBmgGnAagBmAFrARcB
qAA8AOr/uP+c/43/e/9t/2r/bf9x/33/kP+h/67/vP/H/87/0//Z/9n/2f/Z/9n/2//b
/9v/3P/a/9v/2//b/9v/2//c/9z/3P/d/93/3f/e/9//3//f/9//3//g/+D/4f/h/+H/
4f/j/+T/5f/l/+P/5P/k/+X/5f/l/+b/5//l/+X/5//n/+n/6f/r/+z/7f/u/+//7//u
/+//8P/x//L/8//1//b/+f/5//v//P///wEAAgAEAAQABgAJAAsADgARABQAFwAaAB0A
IAAjACYAKQAsADAAMwA2ADkAPAA7AD0AQABCAEYASABIAEkATABNAE0ATQBLAEsASwBJ
AEsASgBJAEYARABAAD0AOgA5ADYAMQAtACkAJQAhAB4AGQAWABIAEAANAAoABwAEAAMA
AAD///3/+f/3//f/9v/1//X/9P/z//L/8f/x//H/8f/x//H/8P/w//D/8P/x//H/8P/w
//D/8P/w//H/8f/x//H/8f/x//D/8P/w//H/8f/x//D/8P/x//H/8f/y//L/8v/y//L/
9P/0//T/9P/y//L/8v/y//P/8//z//P/8//z//P/8//z//L/8f/x//H/8f/w//D/8P/w
//D/8P/v/+//7//v/+//7//u/+7/7v/u/+7/7v/s/+z/7P/s/+z/7P/r/+v/6//q/+r/
6v/q/+z/7P/s/+z/7f/t/+7/7//v/+//7//v//D/8P/w//D/8f/x//H/8f/z//T/9P/0
//L/8v/y//L/8v/y//L/8f/x//H/8//z//P/8f/x//D/7//u/+z/6v/q/+r/6v/q/+n/
5//l/+T/4//h/+D/3//e/97/3v/e/97/3f/d/93/3f/d/93/3f/f/97/3v/e/9z/3P/c
/9z/3P/c/9z/3P/c/9z/3f/d/9z/3P/c/9z/2v/V/9H/z//P/8//1f/b/+P/8v8OADYA
ZwCnAPUARwGBAZ4BowGaAX4BPwHlAH4AHADY/7D/nP+P/33/af9m/2v/d/+J/57/rf+8
/8j/0f/W/9v/3f/b/9v/2//b/93/3f/d/97/3v/f/9//3//d/93/3v/e/+D/4f/h/+H/
4P/h/+H/4f/j/+P/5P/k/+X/5f/l/+X/5f/m/+f/5//n/+j/6P/p/+n/6f/q/+v/6//r
/+3/7f/t/+3/7//w//H/8v/z//P/9P/1//b/9//4//n/+//8//////8BAAIAAwAFAAYA
CAAMAA4AEQATABgAGwAeACEAJAAnACoALQAwADMANgA6AD0AQABDAEYASQBLAE4AUABQ
AFIAUgBTAFQAVQBVAFUAVwBXAFcAVQBTAFIAUQBOAEwASABFAEIAPQA6ADUAMQAtACkA
JQAiAB0AGgAWABQAEQAOAAsACAAFAAIAAQD///v/+f/5//j/9//3//b/9f/0//P/8//z
//P/8//z//L/8v/y//L/8//x//D/8P/w//L/8v/z//P/8//z//P/8//y//L/8v/z//X/
9f/0//T/9f/1//X/9v/2//b/9v/2//b/9v/2//b/9v/2//b/9v/1//X/9f/1//X/9f/1
//X/9f/0//P/8//z//P/8v/y//L/8v/y//L/8f/x//H/8f/x//H/8P/w/+7/7v/u/+7/
7v/u/+7/7v/u/+7/7f/t/+3/7P/s/+z/7P/s/+7/7v/u/+7/7//v//D/8f/x//H/8f/x
//T/9P/0//T/9f/1//X/9f/1//b/9v/2//b/9v/2//b/9v/2//b/9f/1//X/9//3//f/
9f/1//T/8f/w/+7/7P/u/+7/7v/u/+v/6f/n/+b/5//l/+T/4//i/+L/4v/i/+L/4f/h
/+H/3//f/9//3//h/+D/4P/g/+D/4P/g/+D/4P/g/+D/4P/e/97/3//f/+D/4P/g/+D/
3v/b/9f/0f/R/9H/1f/b/+P/8v8QADYAZwCnAPMAQwF/AZwBoQGaAX4BQQHpAIQAJADe
/7j/ov+V/4H/b/9q/23/d/+L/57/rf+8/8r/0f/Y/93/3//f/9//3//f/9//3//f/+D/
3v/f/9//3//f/9//4P/g/+D/4f/h/+H/4v/j/+P/4//j/+P/5P/k/+X/5f/l/+X/5f/m
/+f/5//n/+j/6P/p/+f/5//o/+n/6//r/+3/7f/t/+3/7//w//H/8v/z//P/8v/z//T/
9f/2//f/+f/6//3//f///wAAAQADAAQABgAJAAwAEAATABYAGQAcAB8AIgAlACgAKwAs
AC8AMgA2ADkAPAA/AEIARQBHAEoATABMAE4ATgBPAFIAUwBTAFMAUwBTAFMAUQBRAFAA
TwBMAEoARgBDAEAAPQA6ADUAMQArACcAIwAgABsAGAAUABIADwAMAAkABgAFAAIAAQD/
//v/+f/5//j/9f/1//T/8//w/+//7//v//H/8f/x//D/8v/y//L/8//x//D/8P/w//L/
8v/z//P/8//z//P/8//y//L/8v/z//H/8f/w//D/8v/z//T/9v/2//b/9v/2//T/9P/0
//T/9P/0//T/9P/1//X/9f/1//X/9f/1//X/8//y//H/8f/x//H/8P/w//D/8P/w//D/
8f/x//H/8f/v/+//7v/u/+z/7P/s/+z/6v/q/+r/6v/s/+z/6//r/+v/6v/q/+r/6P/o
/+j/6f/p/+r/7P/s/+z/7P/t/+3/7v/v/+3/7f/t/+3/8P/w//D/8P/z//P/8//z//P/
9P/0//T/8//y//H/8P/y//L/8v/x//P/8//1//X/9f/z//P/8v/x//D/7v/s/+r/6v/q
/+r/6//p/+f/5v/j/+H/4P/f/97/3v/e/97/3v/d/93/3f/d/93/3f/d/9//3v/e/97/
3v/e/97/3v/c/9z/3P/c/97/3v/f/9//3P/c/9z/3P/c/9n/1f/R/9H/0f/V/9n/3f/m
//j/FgA9AHEAswADAVEBhAGbAaQBngF/AT8B3gBwABAAzv+o/5P/hf91/2r/a/9v/3f/
iP+b/6r/uP/F/87/1f/b/9v/2//b/9v/2//b/9v/3P/c/93/3f/d/93/3f/e/97/3//h
/+L/4//j/+P/4v/h/+P/4//k/+T/4//j/+P/4//l/+b/5//n/+f/6P/o/+n/6f/p/+r/
6//p/+n/6//r/+v/6//t/+7/7f/u/+//7//y//P/9P/1//b/9//5//r/+//7//3//v8B
AAMABAAGAAgACgANAA8AEgAVABgAGwAeACEAJAAnACoALQAwADQANQA4ADsAPgBBAEMA
RgBIAEoATABMAE0AUABRAFEAUQBPAE8ATwBNAE8ATgBNAEoASABEAEEAPgA8ADoANgAz
AC8AKwAnACQAIQAeABoAGAAUABAADAAIAAcABAADAAEA///9//3//P/5//n/+P/3//b/
9f/1//X/9P/z//L/8P/y//L/8v/z//P/8v/y//L/8P/w//H/8f/z//P/8//z//T/9P/0
//X/9f/1//T/9P/1//X/9f/2//T/9P/0//T/9v/2//b/9v/2//b/9v/2//f/9//3//f/
9v/1//T/8//1//T/8//z//P/8//y//L/8v/y//L/8v/x//H/8f/x//H/8f/w//D/7v/u
/+7/7v/u/+7/7v/u/+7/7v/t/+3/7f/s/+z/7P/s/+z/7v/u/+7/7v/v/+//8P/x//H/
8f/x//H/8v/y//L/8v/z//P/8//z//P/9P/0//T/8v/y//L/8v/0//T/9P/z//P/8//1
//X/8//x//H/8P/x//D/7v/s/+r/6v/q/+r/6f/n/+X/5P/j/+H/4P/f/97/3v/e/97/
3v/d/93/3f/d/93/3f/d/93/3P/c/9z/2v/a/9r/2v/c/9z/3P/c/9z/3P/d/93/2v/a
/9r/2v/W/9P/z//N/8v/z//T/9n/4f/0/xQAPgB1ALsADQFZAYkBoAGjAZgBcgEpAcUA
XAACAMb/qP+W/4f/df9n/2j/bf91/4n/nP+p/7b/xP/L/9D/1//Z/9n/2f/Z/9n/2f/Z
/9n/2v/a/9v/2//b/9v/2//c/9z/3v/f/9//3//g/+H/4f/h/+H/4f/i/+L/4//j/+P/
4//j/+T/5f/l/+X/5v/m/+f/6f/p/+r/6//p/+n/6//r/+v/6//t/+7/7//w//H/8f/0
//X/9v/3//j/+f/7//z//f/9////AAADAAUABgAIAAwADgARABMAFAAXABoAHQAiACUA
KAArAC4AMQA0ADgAOwA+AEEARABFAEcASgBMAEwATgBOAE8AUgBTAFMAUwBTAFMAUwBR
AFEAUABPAEwASgBGAEMAQAA7ADgAMwAvAC0AKQAlACIAGwAYABQAEgAPAAwACQAGAAUA
AgABAP//+//5//n/+P/1//X/9P/z//T/8//z//P/8f/x//H/8P/y//L/8v/z//P/8v/y
//L/8v/y//P/8//z//P/8//z//T/9P/0//X/9f/1//T/9P/1//X/9f/2//b/9v/2//b/
9v/2//b/9v/2//b/9v/2//X/9f/1//X/9f/1//X/9f/1//T/8//z//P/8//y//L/8v/y
//L/8v/x//H/8f/x//H/8f/w//D/7v/u/+7/7v/u/+7/7v/u/+z/7P/r/+v/7f/s/+z/
7P/s/+z/7P/t/+3/7f/s/+z/7P/s/+z/7P/v/+//8P/x//H/8f/x//H/8v/y//L/8v/z
//P/8//z//P/9P/0//T/9P/0//T/9P/0//T/9P/z//P/8//1//X/9//1//X/9P/x//D/
7v/s/+z/7P/s/+z/6//p/+f/5v/l/+P/4v/h/+L/4v/i/+L/4P/f/9//3//f/9//3//f
/9//3v/e/97/4P/g/+D/4P/e/97/3v/e/97/3v/f/9//3v/e/97/3v/e/9v/1//T/8//
z//R/9f/3//s/wIAJgBTAI0A1wArAW8BlgGjAaABjAFbAQsBqABAAO7/vv+k/5X/g/9x
/2j/a/9z/4X/nP+r/7r/xv/P/9b/3f/f/93/3f/d/93/3//f/9//4P/g/+H/4f/h/+H/
4f/i/+L/4v/j/+P/4//i/+P/4//j/+P/4//k/+T/5f/l/+X/5f/l/+b/5//n/+f/6P/o
/+n/6f/p/+r/6//r/+v/7f/t/+v/6//t/+7/7//w//H/8f/y//P/9P/1//b/9//5//r/
/f/9////AAABAAMABAAGAAoADAAPABEAEgAVABgAGwAgACMAJgApACwALwAyADYAOQA8
AD8AQgBDAEUASABKAEwATgBOAE8AUgBTAFMAUwBTAFMAUwBRAFEAUABPAEwATABIAEUA
QgA/ADwANwAzAC0AKQAlACIAHQAaABYAFAARAA4ACwAIAAUAAgABAP///f/7//v/+v/3
//f/9v/1//T/8//z//P/8//z//P/8v/y//L/8v/z//H/8P/w//D/8P/w//H/8f/x//H/
8f/x//L/8v/y//P/8//z//L/8v/z//P/8//0//L/8v/y//L/8v/y//L/8v/y//L/8v/y
//P/8//z//P/8f/x//H/8f/x//D/7//v//H/8f/w//D/8P/w//D/8P/v/+//7//v/+3/
7f/s/+z/7P/s/+z/7P/s/+z/7P/s/+r/6v/p/+n/6//q/+z/7P/s/+z/7P/t/+3/7v/v
/+//7//v/+//8P/w//D/8P/z//P/8//z//P/9P/0//T/8v/y//L/8v/y//L/8v/x//P/
8//1//X/9f/z//P/8v/x//D/7v/s/+r/6v/q/+r/6//p/+f/5v/l/+P/4v/h/+D/4P/g
/+D/4P/f/9//3//d/93/3f/d/9//3v/e/97/3v/e/97/3v/e/97/3v/e/9z/3P/d/93/
3v/e/97/3v/c/9n/0//P/8//0f/V/9n/4f/w/woAMABhAJ0A5wA5AXUBlgGfAZgBfAFB
Ae0AhgAmAOD/tv+i/5P/f/9t/2b/af9z/4f/nP+r/7r/yP/R/9b/3f/f/9//3//f/9//
3f/d/93/3v/e/9//3//f/+H/4f/i/+L/4v/j/+P/4//i/+P/4//j/+H/4f/i/+L/5f/l
/+X/5f/l/+b/5//n/+f/6P/o/+n/6f/p/+r/6//r/+v/7f/t/+3/7f/v//D/8f/y//P/
8//0//X/9v/3//j/+f/7//z//////wEAAgAFAAcACAAKAAoADAAPABEAFgAZABwAHwAi
ACUAKAArADAAMwA2ADoAPQBAAEMARgBHAEkATABOAFAAUgBSAFMAVABVAFUAVQBVAFUA
VQBTAFMAUgBRAE4ATABIAEUAQgA/ADwANwAzAC0AKQAlACIAHQAaABYAFAAPAAwACQAG
AAMAAAD///3//f/7//v/+v/3//f/9v/1//L/8f/x//H/8//z//P/8v/w//D/8P/x//P/
8v/y//L/8P/w//H/8f/z//P/8//z//T/9P/0//X/9f/1//T/9P/z//P/8//0//b/9v/2
//b/9v/2//b/9v/0//T/9P/0//P/8//z//P/8//z//P/8//z//L/8f/x//H/8f/w//D/
8P/w//D/8P/v/+//7//v/+3/7f/s/+z/6//s/+3/7v/t/+z/6//q/+z/7P/r/+v/6f/o
/+j/6P/o/+j/6P/p/+v/6//o/+r/6v/q/+r/7f/t/+7/7//v/+//7//v//D/8P/w//D/
8f/x//H/8f/v//D/8P/w//L/8v/y//L/8v/y//L/8f/x//H/8//z//H/7//v/+7/7//u
/+z/6v/q/+r/6v/q/+v/6f/n/+b/4//h/+D/3//e/97/3v/e/9z/2//b/9v/3P/d/97/
3//f/97/3v/e/9z/3P/c/9z/3P/c/9z/3P/c/9z/3f/d/9z/3P/c/9z/3P/X/9X/0//T
/9P/1//f/+X/8v8MADAAYQChAO8APwF7AZgBoQGeAYYBTwH1AIoAJgDe/7L/mv+L/3v/
bf9q/2v/c/+F/5r/qf+2/8T/zf/U/9n/3f/c/9v/2v/Z/9r/2//c/97/3v/f/9//3//h
/+H/4v/i/+D/4f/h/+H/4v/j/+P/4//l/+X/5v/m/+X/5f/l/+X/5//o/+n/6f/n/+j/
6P/p/+n/6f/q/+v/6//r/+3/7f/v/+//8f/y//L/8v/y//H/8v/z//T/9f/4//n/+//8
//////8BAAIAAwAFAAYACAAMAA4AEQATABYAGQAcAB8AIAAjACYAKQAqAC0AMAA0ADkA
PAA/AEIAQwBFAEgASgBMAE4ATgBPAE4ATwBPAE8ATwBPAE8ATQBNAEwASwBIAEcARABC
AEAAOwA4ADMALwAtACkAJQAiAB0AGgAWABQAEQAOAAsACAAHAAQAAwABAP3/+//7//r/
+f/5//j/9//2//X/9f/1//P/8//z//L/8v/y//L/8//z//L/8v/y//L/8v/z//P/8//z
//P/8//0//T/9P/1//X/9f/0//T/9f/1//X/9v/2//b/9v/2//b/9v/2//b/9v/2//b/
9v/1//X/9f/1//P/8//z//P/9f/0//P/8//z//P/8v/y//L/8v/y//L/7//v/+//7//v
/+//7v/u/+7/7v/u/+7/7P/s/+z/7P/s/+z/6//r/+v/6v/s/+z/7P/s/+//7//w//H/
8f/x//H/8f/y//L/8v/y//P/8//z//P/8//0//T/9P/0//T/9P/0//T/9P/0//P/8f/x
//P/8//z//H/8f/w/+//7v/s/+r/6v/q/+r/6v/p/+f/5f/k/+P/4f/g/9//3v/e/97/
3v/g/9//3//f/93/3f/d/93/3f/c/9z/3P/c/9z/3P/c/9z/3P/c/9z/3v/e/9//3//e
/97/3v/e/9z/1//T/9H/z//P/9X/2//l//T/DgA2AGkApwD3AEcBfwGaAaMBmgF6ATsB
3wB2ABgA1v+0/6D/kf9//2//av9t/3X/h/+a/6n/tv/E/83/1P/b/93/2//b/9v/2//b
/9v/2//c/97/3//f/9//3//f/+D/4P/g/+H/4f/h/+L/4//j/+P/4//j/+T/5P/l/+X/
5f/l/+X/5v/n/+f/5//o/+j/6f/n/+f/6P/p/+v/6//t/+3/7f/t/+//8P/x//L/8//z
//T/9f/2//f/+P/5//v//P//////AQACAAMABQAGAAgADAAOABEAEwAUABcAGgAdACAA
IwAmACkALgAxADQAOAA5ADwAPwBCAEUARwBKAEwATABOAE4ATwBSAFMAUwBTAFEAUQBR
AE8ATwBOAE0ASgBIAEQAQQA+ADsAOAAzAC8AKwAnACMAIAAbABgAFAASAA8ADAAJAAYA
AwAAAP///f/7//n/+f/4//X/9f/0//P/9P/z//P/8//x//H/8f/w//D/8P/w//H/8f/w
//D/8P/w//D/8f/x//H/8f/x//H/9P/0//T/9f/1//X/9P/0//X/9f/1//b/9v/2//b/
9v/2//b/9v/2//T/9P/0//T/8//z//P/8//z//P/8//z//P/8v/x//H/8f/x//D/8P/w
//D/8P/w/+//7//v/+//7//v/+7/7v/s/+z/7P/s/+z/7P/s/+z/6v/q/+n/6f/p/+j/
6P/o/+r/6v/q/+z/7P/s/+z/7P/t/+3/7v/v//H/8f/x//H/8P/w//D/8P/z//P/8//z
//P/9P/0//T/8v/y//L/8v/y//L/8v/x//H/8f/z//P/9f/z//P/8v/v/+7/7P/q/+z/
7P/s/+z/6f/n/+X/5P/j/+H/4P/f/+D/4P/g/+D/4P/f/9//3//f/9//3//f/9//3v/e
/97/3v/e/97/3v/e/97/3v/e/97/3v/f/9//3v/e/97/3v/c/9n/1f/R/8//z//T/9n/
4f/w/wwAMgBjAKEA7wA/AXkBmAGfAZgBfgFDAesAhgAkAN7/tP+e/5H/ff9r/2b/a/91
/4n/nv+t/7r/xv/P/9b/2//d/93/3f/d/93/3f/d/93/3v/e/9//3//f/9//3//g/+D/
4P/h/+H/4f/i/+P/4//j/+P/4//k/+T/4//j/+P/4//l/+b/5//n/+f/6P/o/+n/6f/p
/+r/6//r/+v/7f/t/+v/6//t/+7/7//w//H/8f/0//X/9v/3//j/+f/7//z//f/9////
AAADAAUABgAIAAwADgARABMAFAAXABoAHQAgACMAJgApAC4AMQA0ADgAOQA8AD8AQgBF
AEcASgBMAE4AUABQAFEAUgBTAFMAUwBVAFUAVQBTAFEAUABPAEwATABIAEUAQgA9ADoA
NQAxAC0AKQAlACIAHQAaABYAFAARAA4ACwAIAAUAAgABAP///f/7//v/+v/3//f/9v/1
//T/8//z//P/8//z//P/8v/y//L/8v/z//P/8v/y//L/8v/y//P/8//z//P/8//z//T/
9P/0//X/9f/1//T/9P/1//X/9f/2//b/9v/2//b/9P/0//T/9P/0//T/9P/0//P/8//z
//P/8//z//P/8//z//L/8f/x//P/8//y//L/8v/y//L/8v/v/+//7//v/+//7//u/+7/
7v/u/+7/7v/s/+z/7P/s/+7/7v/t/+3/6//s/+z/7v/u/+7/7v/v/+//8P/x//H/8f/x
//H/8v/y//L/8v/z//P/8//z//P/9P/0//T/9P/0//T/9P/0//T/9P/z//P/8//1//X/
9f/z//P/8v/x//D/7v/s/+z/7P/s/+z/6//p/+f/5v/l/+P/4v/h/+D/4P/g/+D/4P/f
/9//3//f/9//3//f/9//3v/e/97/3v/e/97/3v/e/97/3v/e/97/3v/f/9//3v/e/97/
3v/c/9f/0//R/9H/0//V/9v/4//y/w4ANgBlAKMA8QA/AXkBmAGfAZgBegE9AeUAggAi
ANz/tv+g/5P/gf9t/2j/bf93/4n/nP+r/7r/yP/R/9b/2//d/93/3f/d/93/3f/d/93/
3v/e/9//3//f/9//3//g/+D/4P/h/+H/4f/i/+P/4//j/+P/4//k/+T/5//n/+f/5//l
/+b/5//n/+f/6P/o/+n/6f/p/+r/6//r/+v/7f/t/+3/7f/v//D/8f/y//P/8//0//X/
9v/3//b/9//5//r//f/9////AAADAAUABgAIAAwADgARABMAFgAZABwAHwAiACUAKAAr
AC4AMQA0ADgAOwA+AEEARABFAEcASgBMAE4AUABQAFEAUgBTAFMAUwBRAFEAUQBPAE8A
TgBNAEoASgBGAEMAQAA7ADgAMwAvACsAJwAjACAAGwAYABQAEgAPAAwACQAGAAMAAAD/
//3/+//5//n/+P/3//f/9v/1//T/8//z//P/8f/x//H/8P/w//D/8P/x//P/8v/y//L/
8v/y//P/8//x//H/8f/x//L/8v/y//P/8//z//L/8v/1//X/9f/2//b/9v/2//b/9v/2
//b/9v/0//T/9P/0//P/8//z//P/8//z//P/8//z//L/8f/x//H/8f/w//D/8P/w//D/
8P/v/+//7//v/+//7//u/+7/7v/u/+7/7v/s/+z/7P/s/+z/7P/r/+v/6//q/+r/6v/q
/+r/6v/p/+r/7P/s/+z/7P/t/+3/7v/v//H/8f/x//H/8P/w//D/8P/x//H/8f/x//H/
8v/y//L/9P/0//T/9P/y//L/8v/x//P/8//1//X/9f/z//P/8v/x//D/7v/s/+z/7P/s
/+z/6f/n/+X/5P/j/+H/4P/f/+D/4P/g/+D/4P/f/9//3//f/9//3//f/93/3P/c/9z/
3v/e/97/3v/e/97/3v/e/97/3v/f/9//3P/c/9z/3P/a/9n/1f/T/9H/0//X/93/5f/4
/xQAOgBtAK0A/QBNAYUBngGjAZwBfgFBAeMAeAAYANT/rP+Y/4v/e/9r/2r/cf95/43/
oP+v/7z/yv/R/9j/2//b/9v/2//b/9v/3P/d/97/4P/e/9//3//f/9//3//g/+D/3v/f
/9//3//i/+P/4//j/+X/5f/m/+b/5//n/+f/5//l/+b/5//n/+f/6P/o/+n/6f/p/+r/
6//r/+v/7f/t/+//7//x//L/8//0//X/9f/0//X/9v/3//b/9//5//r//f/9////AAAF
AAcACAAKAA4AEAATABUAFgAZABwAHwAiACUAKAArADAAMwA2ADoAOwA+AEEARABDAEUA
SABKAE4AUABQAFEAUgBTAFMAUwBTAFMAUwBRAE8ATgBNAEoASABEAEEAPgA9ADoANQAx
AC0AKQAlACIAGwAYABQAEgARAA4ACwAIAAUAAgABAP///f/7//v/+v/1//X/9P/z//T/
8//z//P/9f/1//X/9P/y//L/8v/z//H/8P/w//D/8v/y//P/8//z//P/8//z//T/9P/0
//X/9P/z//H/8P/y//P/9P/2//b/9v/2//b/9v/2//b/9v/2//b/9v/2//f/9//3//f/
8//z/w==
         </WaveFormData>
      </LeadData>
      <LeadData>
         <LeadByteCountTotal>10000</LeadByteCountTotal>
         <LeadTimeOffset>0</LeadTimeOffset>
         <LeadSampleCountTotal>5000</LeadSampleCountTotal>
         <LeadAmplitudeUnitsPerBit>4.88</LeadAmplitudeUnitsPerBit>
         <LeadAmplitudeUnits>��V</LeadAmplitudeUnits>
         <LeadHighLimit>2147483647</LeadHighLimit>
         <LeadLowLimit>268435456</LeadLowLimit>
         <LeadID>V5</LeadID>
         <LeadOffsetFirstSample>0</LeadOffsetFirstSample>
         <FirstSampleBaseline>0</FirstSampleBaseline>
         <LeadSampleSize>2</LeadSampleSize>
         <LeadOff>FALSE</LeadOff>
         <BaselineSway>FALSE</BaselineSway>
         <ExcessiveACNoise>FALSE</ExcessiveACNoise>
         <MuscleNoise>FALSE</MuscleNoise>
         <LeadDataCRC32>4269264185</LeadDataCRC32>
         <WaveFormData>
3v/e/97/3v/e/97/3v/e/+D/4P/g/+D/4P/g/+D/4P/i/+L/4v/i/+L/4v/i/+L/4v/i
/+L/4v/k/+T/5P/k/+T/5P/k/+T/5P/k/+T/5P/m/+b/5v/m/+b/5v/m/+b/6P/o/+j/
6P/p/+r/6//s/+7/7v/u/+7/8P/w//D/8P/x//L/8//0//f/+P/5//r//v8AAAIABAAG
AAgACgAMAA8AEgAVABgAHAAeACAAIgAmACgAKgAsAC4AMAAyADQANQA2ADcAOAA6ADoA
OgA6ADgAOAA4ADgANgA0ADIAMAArACgAJQAiAB8AHAAZABYAEgAQAA4ADAAIAAYABAAC
AAAA/v/8//r/+f/4//f/9v/0//T/9P/0//T/9P/0//T/8v/y//L/8v/w//D/8P/w//L/
8v/y//L/8v/y//L/8v/y//L/8v/y//L/8v/y//L/8P/w//D/8P/w//D/8P/w//H/8v/z
//T/9P/0//T/9P/0//T/9P/0//L/8v/y//L/8v/y//L/8v/y//L/8v/y//T/9P/0//T/
8f/w/+//7v/w//D/8P/w//D/8P/w//D/8P/w//D/8P/w//D/8P/w/+7/7v/u/+7/7v/u
/+7/7v/u/+7/7v/u/+3/7v/u/+7/8v/z//T/9f/1//X/9f/2//T/9P/0//T/9f/1//X/
9f/1//X/9v/2//f/9//3//f/9v/2//b/9f/1//X/9f/0//X/9P/z//P/8f/x/+//7v/u
/+z/7P/r/+j/6P/n/+f/5f/l/+X/5f/i/+L/4v/i/+L/4v/i/+H/4//j/+P/4//l/+X/
5P/k/+b/5v/m/+f/5f/l/+X/5f/l/+X/5//j/+D/2v/U/8//yv/E/7//wf/M/+D///8n
AFkAlwDcABkBRQFfAWsBaAFbATsBCQHHAIoAYQBBAB8A8f/K/7n/s/+x/7f/w//M/9P/
3f/i/+P/5//o/+f/5f/k/+P/4f/h/+H/4f/j/+P/4//j/+T/5f/m/+f/5//o/+j/6P/m
/+f/5//n/+f/5//n/+j/6P/o/+j/6P/m/+b/5//n/+X/5f/m/+b/5//o/+n/6v/r/+v/
6//s/+z/7f/t/+3/7v/u/+7/7//v//D/8P/w//D/8P/w//D/8v/z//T/9f/4//n/+//8
//v//P/+////AgAFAAgACwALAA0ADwASABQAFwAaABsAIAAjACYAKQAoACsALQAvADEA
MwA1ADcAOwA7ADwAPgA9AD0APQA9AD4APgA+ADwAOgA4ADYAMwAxAC0AKgAnACIAHwAc
ABkAFwAVABMAEQAQAAwACgAHAAMAAQAAAP7//P/8//v/+v/4//j/9//2//f/9v/1//X/
8v/y//P/9P/2//X/9f/1//P/8v/y//L/8P/w//D/8P/y//L/8v/y//L/8//z//L/8v/y
//L/8v/y//L/8v/z//P/8//z//P/8v/y//L/8v/0//P/8//z//X/9f/1//X/8//z//P/
8v/y//H/8f/x//L/8//0//X/8//y//H/8P/y//L/8v/x//P/8//z//P/8v/x//D/7//v
/+7/7f/t/+7/7//w//H/7//v/+//7//t/+3/7f/v/+7/7v/u/+7/7v/v//H/8//0//L/
8//z//P/8f/x//H/8f/0//T/9P/0//L/8//z//P/8//z//P/9P/0//X/9f/1//b/9//5
//v/+//5//n/+f/2//X/9P/z//H/8f/x/+//8P/u/+z/7P/p/+b/5v/l/+X/5f/l/+X/
5f/k/+T/5P/m/+b/5v/m/+P/4//j/+P/4//j/+P/4v/k/+T/5P/k/+P/4//j/+P/4f/h
/+H/4f/h/97/2P/S/8//yv/G/8H/wf/K/9z/+f8fAFEAjwDUAA8BOQFRAV8BYAFRAS8B
+wC9AIAAUwA3ABUA6//G/7f/sf+t/7H/u//E/8n/0//a/93/3//i/+L/4f/h/+H/4f/h
/+H/4f/h/+H/4f/h/+H/4f/h/+H/4f/i/+L/4v/i/+P/4//j/+P/4//j/+T/5P/k/+T/
5P/m/+b/5//n/+f/5//o/+j/5v/m/+b/5v/n/+f/5//o/+j/6f/p/+n/7P/s/+z/7f/t
/+7/7v/u/+3/7v/v//D/8P/x//L/8//0//X/9//4//n/+v/8//3///8BAAMABQAFAAcA
CQAMABAAEwAWABcAGgAdACAAIwAiACUAJwApAC0ALwAxADMANQA1ADYAOAA5ADkAOQA5
ADoAOgA6ADgAOgA4ADYAMwAzAC8ALAApACYAIwAgAB0AGAAVABIADwAOAAoACAAFAAUA
AwACAAAA/v/+//3//P/6//r/+f/4//f/9v/1//X/8v/y//P/9P/0//P/8//z//P/8v/y
//L/8v/y//L/8v/y//L/8v/y//L/8//z//L/8v/y//L/8v/y//L/8v/z//P/8//z//P/
8v/y//L/8v/y//H/8f/x//P/8//z//P/8//z//P/8v/0//P/8//z//P/8//z//P/8v/y
//L/8v/w//D/8P/v/+//7//v/+//7//v/+//7//v/+7/7f/t/+3/7f/t/+3/7f/v/+3/
7//u/+7/7v/u/+7/7v/v//D/8P/w//H/8f/x//H/8f/x//H/8v/y//L/8v/0//X/9f/1
//P/8//z//T/9P/1//X/9f/1//X/9v/3//f/9f/1//X/9P/z//L/8f/x//H/8f/v/+z/
6v/o/+j/6f/m/+b/5f/j/+P/4//j/+P/4v/i/+L/5P/k/+T/5P/j/+P/4//j/+P/4//j
/+L/5P/k/+T/5P/l/+X/5f/l/+X/5f/l/+X/4f/c/9b/0v/P/8r/xv/D/8X/0v/q/wkA
MQBjAKEA5AAfAUUBVwFfAVoBRQEjAe0AqwB2AFUAOwAXAOn/xP+1/7H/sf+5/8X/zP/T
/9v/4P/h/+X/5P/k/+P/4//j/+P/4//j/+P/4//j/+P/4//h/+H/4f/h/+H/4v/i/+L/
5P/l/+X/5f/j/+P/4//k/+b/5v/m/+b/5v/m/+f/5//n/+f/6P/o/+j/6P/o/+j/6f/p
/+n/6v/q/+v/6//r/+z/7P/s/+3/7f/u/+7/7v/v//D/8f/y//L/8//0//X/9v/3//n/
+v/7//z//v///wEAAwAFAAcACwANAA8AEgASABUAGAAZABwAHwAiACUAKAArAC0ALwAx
ADMANQA3ADkAOQA6ADwAPQA9AD0APQA+AD4APgA8ADoAOAA2ADMAMQAtACoAJwAkACEA
HgAbABYAEwAQAA0ADgAKAAgABQADAAEAAAD+//z//P/7//r/+P/4//f/9v/1//T/8//z
//L/8v/z//T/8v/x//H/8f/x//D/8P/w//L/8v/y//L/8v/y//L/8v/y//P/8//y//L/
8v/y//L/8v/y//L/8//z//P/8//z//T/9P/0//T/9P/z//P/8//x//H/8f/x//P/8//z
//L/8v/x//H/8f/x//H/8f/x//L/8v/y//L/8P/w//D/7//x//H/8f/x//H/8f/x//H/
8f/w/+//7//t/+3/7f/t/+//7//v/+//7f/u/+7/7v/u/+7/8P/x//L/8v/y//P/8//z
//P/8//z//P/9P/0//T/9P/0//X/9f/1//X/9f/1//b/9v/3//f/9//3//f/+P/5//n/
9//3//f/9P/z//L/8f/z//P/8//x/+7/7P/q/+r/6//o/+j/5//l/+X/5f/l/+X/5P/k
/+T/5P/k/+T/5P/l/+X/5f/l/+X/5f/l/+T/5P/k/+T/5P/j/+P/4//j/+X/5f/l/+X/
4//e/9j/0v/N/8r/xv/B/8P/0P/o/wkALwBhAKEA5AAdAUMBWQFjAV4BSwEnAfMAsQB8
AFsAPwAdAO3/xv+1/7H/r/+3/8X/zP/T/9v/3v/h/+P/5P/k/+P/4//j/+H/4f/h/+H/
4f/h/+H/4f/h/+H/4f/h/+H/4v/i/+L/4v/j/+P/4//j/+P/4//k/+b/5v/m/+b/5P/k
/+X/5f/j/+P/5P/k/+T/5P/k/+T/5//n/+f/6P/o/+n/6f/p/+z/7P/s/+3/7f/u/+7/
7v/v//D/8f/y//D/8f/y//P/8v/z//X/9v/5//r//P/9/wEAAwAFAAcACQALAA0AEAAS
ABUAGAAZABoAHQAgACMAJgApACsALQAtAC8AMQAzADUANQA2ADgAOwA7ADsAOwA9AD4A
PwA+AD0AOgA3ADMAMQAtACoAJwAiAB8AHAAZABgAFQASAA8ADgAKAAgABQADAAEAAAD+
//r/+v/5//j/9P/0//P/8v/z//L/8f/x//L/8v/z//T/9P/z//P/8//z//L/8v/y//L/
8v/y//L/9P/0//T/9P/y//P/8//y//H/8P/v/+7/7//w//H/8//1//X/9f/1//T/9P/0
//T/9P/z//P/8//z//P/8//z//T/9f/2//b/9v/1//X/9f/0//P/8v/x//L/8v/y//L/
9P/0//T/8//z//P/8//z//H/8f/x//H/8f/w/+//7//v/+//7//v//H/8f/x//H/8P/v
/+7/7f/v//L/8v/y//L/8v/w//H/8v/y//D/8f/x//H/8//z//P/8//2//b/9v/2//b/
9//3//f/9f/1//X/9v/2//f/9//3//j/+f/7//3//f/7//v/+//4//f/9v/1//X/9f/1
//P/8v/w/+7/7v/s/+j/5//l/+f/5//n/+f/6P/o/+n/6v/q/+r/6v/q/+n/6f/p/+n/
5//n/+f/5v/m/+b/5v/m/+n/6f/p/+n/6P/n/+b/5f/j/+L/3P/Y/9X/1P/O/8n/xf/K
/9r/8/8TAD0AcwC2APcAKwFNAWEBagFlAU0BIwHpAKYAbQBJAC0ABwDc/8H/uf+1/7P/
uf/G/83/1f/c/+H/4//m/+j/5//n/+f/5f/l/+X/5f/k/+P/4v/h/+L/4//k/+X/5v/o
/+n/6v/p/+n/6P/n/+f/5//n/+j/5v/m/+b/5v/o/+j/6f/p/+n/6f/q/+r/6v/q/+r/
6v/r/+v/6//s/+r/6//r/+v/7P/s/+z/7f/v//D/8P/w/+//8P/x//L/8v/z//T/9f/0
//X/9//4//n/+v/8//3//f///wEAAwAGAAkADAAQABIAFQAYABkAGwAdAB8AIQAkACcA
KQArACsALQAvADEANQA1ADYAOAA5ADkAOQA5ADoAOgA6ADgANgA0ADIALwAuACsAKQAn
ACYAIwAgAB0AHAAZABYAEwARAAwACQAFAAMAAQAAAP7//v/+//3//P/4//j/9//2//X/
9P/z//P/8P/w//H/8v/y//H/8f/x//P/8v/y//L/8P/w//D/8P/y//L/8v/y//L/8//z
//L/8P/w//D/8P/u/+7/7v/v/+//7//v/+//8P/w//D/8P/y//H/8f/x//P/8//z//P/
8f/x//H/8P/y//H/8f/x//H/8f/x//H/8P/w//D/8P/y//L/8v/x/+//7//v/+//7//v
/+//7//v/+7/7f/t/+3/7f/t/+3/7f/t/+3/7f/t/+7/8P/w//D/8P/w//H/8v/y//L/
8//z//P/8//z//P/8//y//L/8v/y//L/8//z//P/8//z//P/9P/2//f/9//3//f/9//4
//n/9//1//X/9f/2//X/9P/z//H/8f/x/+//7v/s/+r/6v/p/+b/5v/l/+X/5f/l/+X/
5//m/+b/5v/k/+T/5P/k/+P/4//j/+P/4f/h/+H/4P/i/+L/4v/i/+P/4//j/+P/4f/h
/+H/4f/d/9j/1P/O/8n/xv/C/7//xf/W/+7/DwA7AHEAswDyACMBRQFVAVkBUAE1AQkB
zwCRAGAAQwAnAP//1f+6/7P/r/+t/7f/w//I/8//1//c/93/3//g/+L/4f/h/+H/3//f
/9//3//h/+H/4f/h/+H/4f/h/+H/4f/i/+L/4v/i/+P/4//j/+P/4//j/+T/5P/k/+T/
5P/k/+T/5f/l/+X/5f/m/+b/6P/o/+j/6P/n/+f/5//o/+r/6//r/+v/7P/s/+z/7f/t
/+7/7v/u/+//8P/x//L/8v/z//T/9f/0//X/9//4//n/+v/8//3/AQADAAUABwAJAAsA
DQAQABIAFQAYABkAHgAhACQAJwAoACsALQAvADEAMwA1ADcANwA3ADgAOgA7ADsAOwA7
ADwAPAA8ADoAOAA2ADQAMQAxAC0AKgAnACQAIQAeABsAFgATABAADQAMAAgABgADAAMA
AQAAAP7//P/8//v/+v/4//j/9//2//X/9P/z//P/8v/y//P/9P/0//P/8//z//P/8v/y
//L/8v/y//L/8v/y//L/8v/y//L/8//z//L/8v/y//L/8v/y//L/8v/z//P/8//z//P/
9P/0//T/9P/0//P/8//z//P/8//z//P/9f/1//X/9P/0//P/8//z//P/8//z//P/8v/y
//L/8v/y//L/8v/x//H/8f/x//H/7//v/+//7//x//D/7//v/+3/7f/t/+3/7//v/+//
7//v/+//7//v/+//7v/w//D/8P/w//D/8P/w//H/8v/y//L/8//z//P/8//z//P/8//0
//T/9P/0//T/9f/1//X/9f/1//X/9v/2//f/9//3//f/9//4//n/+//5//n/+f/2//X/
9P/z//P/8//z//H/8v/w/+7/7v/r/+j/6P/n/+f/5//n/+f/5//m/+b/5v/m/+b/5v/m
/+X/5f/l/+X/5f/l/+X/5P/k/+T/5P/k/+X/5f/l/+X/5f/l/+X/5f/l/+L/3P/U/8//
yv/G/8P/xf/O/+D//f8hAE8AiwDQAA0BOwFTAWEBYAFTATUBBwHHAIoAYwBHACcA/f/S
/7n/s/+x/7f/w//M/9P/2//g/+P/4//k/+T/4//j/+P/4//j/+P/4//j/+P/4//j/+P/
4//j/+P/4//k/+T/5P/i/+P/4//j/+X/5f/l/+b/5v/m/+b/5v/m/+b/5//n/+f/5//o
/+j/6P/o/+j/6P/n/+f/5//o/+j/6f/p/+n/6v/q/+r/6//t/+7/7v/u/+3/7v/v//D/
8P/x//L/8//0//X/9//4//n/+v/8//3//f///wEAAwAHAAkACwAOAA4AEQAUABUAGgAd
ACAAIwAkACcAKQArAC0ALwAxADMANQA1ADYAOAA5ADkAOQA5ADoAOgA6ADgAOAA2ADQA
MQAxAC0AKgAnACQAIQAeABsAGAAVABIADwAOAAoACAAFAAMAAQAAAP7//P/8//v/+v/4
//j/9//2//X/9P/z//P/8v/y//P/9P/y//H/8f/x//H/8P/w//D/8P/w//D/8P/w//D/
8P/w//D/8f/x//D/8P/w//D/8P/w//D/8P/x//H/8f/x//H/8v/y//L/8v/y//H/8f/x
//H/8f/x//H/8f/x//H/8P/y//H/8f/x/+//7//v/+//8P/w//D/8P/w//D/8P/v/+//
7//v/+//7//v/+//7//v/+7/7f/t/+3/7f/t/+3/7f/t/+7/8P/w//D/8P/w//H/8v/y
//L/8//z//P/8//z//P/8//0//T/9P/0//T/9f/1//X/9f/1//X/9v/2//f/9//3//f/
9//4//n/+f/3//f/9//2//X/9P/z//P/8//z//H/8P/u/+z/7P/r/+j/6P/n/+f/5//n
/+f/5//m/+b/5v/k/+T/5P/k/+X/5f/l/+X/5f/l/+X/5P/m/+b/5v/m/+X/5f/l/+X/
4//j/+P/4//j/+D/2v/U/8//zP/I/8X/xf/Q/+b/BQArAF0AmQDeABkBQQFXAWEBXAFJ
ASkB9QC1AIAAXwBDACEA8//K/7f/sf+x/7f/w//M/9P/2//i/+P/5f/m/+b/5f/l/+X/
4//j/+P/4//j/+P/4//j/+X/5f/l/+X/4//k/+T/5P/k/+X/5f/l/+X/5f/l/+b/5v/m
/+b/5v/m/+b/5//n/+f/5//o/+j/6v/q/+r/6v/r/+v/6//s/+z/7f/t/+3/7P/s/+z/
7f/t/+7/7v/u//H/8v/z//T/9P/1//b/9//4//n/+//8//v//P/+////AwAFAAcACQAL
AA0ADwASABYAGQAcAB0AIAAjACYAKQAoACsALQAvADEAMwA1ADcAOQA5ADoAPAA/AD8A
PwA/AD4APgA+ADwAOgA4ADYAMwAyAC8ALQArACYAIwAgAB0AGgAXABQAEQAQAAwACgAH
AAMAAQAAAP7//v/+//3//P/4//j/9//2//X/9P/z//P/9P/0//X/9v/0//P/8//z//X/
9P/0//T/9P/0//T/9P/y//L/8v/y//P/9f/2//b/9P/0//T/9P/y//L/8v/z//X/9f/1
//X/9v/2//b/9v/0//P/8//z//P/8//z//P/9f/1//X/9P/0//P/8//z//P/8//z//P/
8v/y//L/8v/y//L/8v/x/+//7//v/+//8f/x//H/8f/z//L/8f/x/+//7//v/+//7f/t
/+3/7f/t/+3/7f/t/+//7v/s/+7/7v/u/+7/8P/x//L/8v/0//X/9f/1//P/8//z//P/
8v/y//L/8v/y//P/8//z//X/9f/1//b/9v/3//f/9//3//f/+P/5//f/9f/1//X/9v/1
//T/8//z//P/8//x//L/8P/u/+7/7P/o/+f/5f/l/+X/5f/l/+X/5P/k/+T/5v/m/+b/
5v/l/+X/5f/l/+P/4//j/+L/5P/k/+T/5P/n/+f/5//n/+X/5f/l/+X/4//e/9j/1v/R
/8z/yP/F/8f/0v/m/wUALQBfAJ8A5gAfAUUBXQFnAWYBUQEpAfMAswB4AE8ANQARAOX/
wv+1/7H/sf+3/8P/yv/R/9n/3v/f/+P/5P/j/+H/4P/f/+H/4f/h/+H/4//j/+P/4//l
/+X/5f/l/+L/4v/h/+D/4//l/+b/5//n/+f/5//o/+f/5v/l/+T/5v/m/+f/5//n/+f/
6P/o/+r/6v/q/+r/6f/p/+n/6v/q/+v/6//r/+r/6v/q/+v/6//s/+z/7P/t/+7/7//w
//H/8//1//f/9//3//j/+P/7//z//v//////AQADAAUACQALAA0AEAARABMAFQAVABgA
GwAeACEAJAAnACkAKwAtAC8AMQAzADMAMwA0ADYAOQA5ADkAOQA4ADgAOAA2ADgANgA0
ADEALQApACYAIwAiAB8AHAAZABgAFQASAA8ADAAIAAYAAwACAAEAAQAAAP3//P/6//j/
9v/2//X/9P/1//T/8//z//D/8P/x//L/8v/x//H/8f/x//D/8P/w//D/8P/w//D/8v/y
//L/8v/y//P/8//y//L/8v/y//L/8v/y//L/8//x//H/8f/x//D/8P/w//D/8v/x//H/
8f/x//H/8f/x//H/8f/x//D/8v/x//H/8f/x//H/8f/x//D/8P/w//D/8P/w//D/7//v
/+//7//v/+3/7f/t/+3/7//u/+3/7f/t/+3/7f/t/+3/7P/u/+7/7v/u//D/8f/y//L/
8v/z//P/8//x//H/8f/x//L/8v/y//L/8v/z//P/8//z//P/8//0//T/9f/1//X/9//3
//j/+f/3//X/9f/1//T/8//y//H/8f/x//H/7//u/+z/6v/q/+v/6P/o/+f/5f/l/+X/
5f/l/+T/5P/k/+b/5v/m/+b/4//j/+P/4//j/+P/4//i/+T/5P/k/+T/4//j/+P/4//l
/+X/5f/l/+P/3v/Y/9L/zf/I/8T/w//F/9L/6v8JAC8AYQChAOIAGQE9AVMBWwFUAT8B
GQHjAKMAbgBPADUAEwDl/8L/tf+x/6//tf/B/8r/z//X/9z/3//j/+L/4v/h/+H/4f/h
/+H/4f/h/+P/4//j/+P/4f/h/+H/4f/j/+T/5P/k/+T/5f/l/+X/5f/l/+X/5v/m/+b/
5v/m/+b/5v/n/+f/5f/l/+b/5v/o/+j/6P/o/+n/6f/p/+r/6v/r/+v/6//q/+r/6v/r
/+3/7v/u/+7/7//w//H/8v/y//P/9P/1//T/9f/3//j/+f/6//z//f///wEAAwAFAAcA
CQALAA4AEAATABYAFwAaAB0AIAAjACYAKQArAC0ALwAxADMANQA1ADUANgA4ADkAOQA5
ADkAOgA6ADoAOAA4ADYANAAxAC8AKwAoACUAIAAdABoAFwAUABEADgALAAwACAAGAAMA
AQD///7//P/4//j/9//2//b/9v/1//T/8//y//H/8f/w//D/8f/y//D/7//v/+//8f/w
//D/8P/w//D/8P/w//D/8P/w//D/8P/x//H/8P/y//L/8v/y//D/8P/w//H/8f/x//H/
8f/w//D/8P/w//L/8f/x//H/8f/x//H/8f/x//H/8f/w//L/8f/x//H/7//v/+//7//w
//D/8P/w/+7/7v/u/+3/7f/t/+3/7f/t/+3/7f/t/+//7v/t/+3/6//r/+v/6//r/+v/
6//r/+3/7f/t/+7/7P/s/+z/7P/s/+3/7v/u/+7/7//v/+//8f/x//H/8f/y//L/8v/y
//L/8//z//P/8//z//P/9P/0//X/9f/1//X/9f/2//f/9//1//X/9f/y//H/8P/v//H/
8f/x/+//7P/q/+j/6P/p/+b/5v/l/+X/5f/l/+X/5f/k/+T/5P/k/+T/5P/k/+P/4//j
/+P/4//j/+P/4v/i/+L/4v/i/+P/4//j/+P/4//j/+P/4//h/97/2P/S/83/yP/E/8H/
w//O/+b/BQArAF0AmwDeABkBPwFVAV0BWgFHAScB8wCxAHwAWQA9ABsA7f/G/7X/sf+v
/7n/xf/M/9H/2f/e/+H/4//i/+L/4f/h/+H/4f/h/+H/4f/h/+H/4f/h/+H/4f/h/+H/
4//k/+T/5P/i/+P/4//j/+P/4//j/+T/5P/k/+T/5P/k/+T/5f/l/+X/5f/m/+b/5v/m
/+b/5v/n/+f/5//o/+j/6f/p/+n/6v/q/+r/6//r/+z/7P/s/+3/7v/v//D/8P/x//L/
8//0//X/9//4//n/+v/8//3///8BAAMABQAHAAkACwAOABAAEwAWABcAGgAdACAAIwAk
ACcAKQArAC0ALwAxADMANQA1ADYAOAA5ADkAOQA5ADoAOgA6ADgAOAA2ADQAMQAvACsA
KAAlACQAIQAeABsAFgATABAADQAOAAoACAAFAAMAAQAAAP7//P/8//v/+v/4//j/9//2
//f/9v/1//X/8v/y//P/9P/0//P/8//z//P/8v/y//L/8v/y//L/8v/y//L/8v/y//L/
8//z//L/8v/y//L/8v/y//L/8v/z//P/8//z//P/9P/0//T/9P/0//P/8//z//P/8//z
//P/8//z//P/8v/y//H/8f/x//H/8f/x//H/8P/w//D/8P/w//D/8P/v/+//7//v/+//
7//v/+//7//v/+7/7f/t/+//7//v/+//7//v//D/8P/w//D/8P/w//H/8v/y//L/8//z
//P/8//z//P/8//0//T/9P/0//T/9f/1//X/9f/1//X/9v/2//f/9//3//f/9//4//n/
+f/3//f/9//0//P/8v/x//H/8f/x/+//7v/s/+r/6v/r/+j/6P/n/+X/5f/l/+X/5f/k
/+T/5P/m/+b/5v/m/+P/4//j/+P/5f/l/+X/5P/k/+T/5P/k/+X/5f/l/+X/5f/l/+X/
5f/j/97/2P/U/8//zP/G/8P/x//U/+r/CQAvAGEAnwDiABsBQwFXAWEBXgFJASkB9QCz
AH4AXQBBAB8A8f/I/7f/s/+z/7n/xf/O/9P/2//g/+P/4//k/+T/4//j/+P/4//j/+P/
4//j/+P/4//j/+P/4//j/+P/4//k/+T/5P/k/+X/5f/l/+X/5f/l/+b/5v/m/+b/5v/k
/+T/5f/l/+X/5f/m/+b/5v/m/+b/5v/p/+n/6f/q/+r/6//r/+v/6v/q/+r/6//t/+7/
7v/u/+3/7v/v//D/8P/x//L/8//2//f/+f/6//v//P/+//////8BAAMABQAJAAsADQAQ
ABIAFQAYABkAHAAfACIAJQAmACkAKwAtAC8AMQAzADUANwA3ADgAOgA5ADkAOQA5ADoA
OgA6ADgAOAA2ADQAMQAvACsAKAAlACIAHwAcABkAGAAVABIADwAMAAgABgADAAEA///+
//z/+v/6//n/+P/2//b/9f/0//X/9P/z//P/8P/w//H/8v/y//H/8f/x//P/8v/y//L/
8v/y//L/8v/w//D/8P/w//D/8f/x//D/8v/y//L/8v/y//L/8v/z//P/8//z//P/9P/0
//T/9P/y//H/8f/x//H/8f/x//H/8//z//P/8v/y//H/8f/x//H/8f/x//H/8P/w//D/
8P/w//D/8P/v/+//7//v/+//7//v/+//7//v/+7/7f/t/+3/7f/t/+3/7f/t/+3/7f/r
/+v/6//r/+z/7v/u/+7/7v/u/+//8P/w//L/8//z//P/8//z//P/8//y//L/8v/y//L/
8//z//P/9f/1//X/9v/2//f/9//3//b/9f/1//X/9//1//X/9f/2//X/9P/z//P/8//z
//H/7v/s/+r/6v/n/+T/5P/j/+X/5f/l/+X/5//m/+b/5v/k/+T/5P/k/+P/4//j/+P/
4//j/+P/4v/i/+L/4v/i/+X/5f/l/+X/4//j/+P/4//h/97/2P/S/83/yP/C/7//w//U
/+z/CwA1AGsAqwDwACcBSwFfAWcBYgFLASMB6wCnAHAATQAxAA8A4//C/7X/s/+x/7n/
xf/M/9P/2//e/+H/4//i/+D/3//f/9//4P/h/+L/4//h/+H/4f/h/+H/4f/h/+H/3//g
/+D/4P/i/+P/4//j/+P/4//j/+T/5v/m/+b/5v/k/+T/5f/l/+f/5//o/+j/5//m/+X/
5P/n/+f/5//o/+j/6f/p/+n/7P/s/+z/7f/r/+z/7P/s/+v/7P/t/+7/7v/v//D/8f/0
//X/9//4//n/+v/8//3//f///wEAAwAHAAkACwAOABIAFQAYABkAGgAdACAAIwAjACUA
JgAnACwALwAyADUANQA1ADYAOAA5ADkAOQA5ADkAOAA3ADQANAAyADAALQAsACkAJwAl
ACAAHQAaABcAFAARAA4ACwAMAAgABgADAP///f/8//r/+P/4//f/9v/y//L/8f/w//H/
8P/v/+//8P/w//H/8v/y//H/8f/x/+//7v/u/+7/7P/s/+z/7P/t/+7/7//w/+7/7//v
/+7/7f/s/+v/6v/r/+z/7f/v/+//7//v/+//7v/u/+7/7v/u/+3/7f/t/+7/7//w//H/
7//v/w==
         </WaveFormData>
      </LeadData>
      <LeadData>
         <LeadByteCountTotal>10000</LeadByteCountTotal>
         <LeadTimeOffset>0</LeadTimeOffset>
         <LeadSampleCountTotal>5000</LeadSampleCountTotal>
         <LeadAmplitudeUnitsPerBit>4.88</LeadAmplitudeUnitsPerBit>
         <LeadAmplitudeUnits>��V</LeadAmplitudeUnits>
         <LeadHighLimit>2147483647</LeadHighLimit>
         <LeadLowLimit>268435456</LeadLowLimit>
         <LeadID>V6</LeadID>
         <LeadOffsetFirstSample>0</LeadOffsetFirstSample>
         <FirstSampleBaseline>0</FirstSampleBaseline>
         <LeadSampleSize>2</LeadSampleSize>
         <LeadOff>FALSE</LeadOff>
         <BaselineSway>FALSE</BaselineSway>
         <ExcessiveACNoise>FALSE</ExcessiveACNoise>
         <MuscleNoise>FALSE</MuscleNoise>
         <LeadDataCRC32>408454166</LeadDataCRC32>
         <WaveFormData>
6P/o/+j/6P/o/+j/6P/o/+j/6P/o/+j/6P/o/+j/6P/q/+r/6v/q/+r/6v/q/+r/6v/q
/+r/6v/q/+r/6v/q/+z/7P/s/+z/7P/s/+z/7P/s/+z/7P/s/+7/7v/u/+7/7v/u/+7/
7v/w//D/8P/w//D/8P/w//D/8v/y//L/8v/z//T/9f/2//f/+P/5//r//f/+////AAAD
AAQABQAGAAgACgAMAA4AEAASABQAFgAZABoAGwAcAB8AIAAhACIAIwAkACUAJgAoACgA
KAAoACgAKAAoACgAJQAkACMAIgAeABwAGgAYABYAFAASABAADgAMAAoACAAGAAQAAgAA
AP3//P/7//r/+P/4//j/+P/2//b/9v/2//T/9P/0//T/9P/0//T/9P/y//L/8v/y//T/
9P/0//T/9v/2//b/9v/0//T/9P/0//T/9P/0//T/9P/0//T/9P/0//T/9P/0//b/9v/2
//b/+P/4//j/+P/4//j/+P/4//b/9v/2//b/9v/2//b/9v/2//b/9v/2//b/9v/2//b/
9P/0//T/9P/0//T/9P/0//b/9v/2//b/9P/0//T/9P/2//b/9v/2//T/9P/0//T/9P/0
//T/9P/2//b/9v/2//X/9v/2//b/9//5//r/+//7//z//P/8//r/+v/6//v/+f/5//n/
+v/6//n/+f/6//3//f/9//7//P/8//3//f////3//P/8//3//f/8//z/+v/4//j/9//2
//P/8//y//H/8P/v/+7/7v/u/+7/7v/s/+z/7P/s/+3/7f/t/+3/7f/t/+3/7f/v/+//
7v/u/+7/7v/u/+7/7v/u/+7/7v/u//D/8P/u/+n/5//h/9v/1//T/83/zf/T/+D/9P8O
AC4AVwCHALAA0wDmAPAA+AD6APgA5QC/AJoAfwBkAEYAHgD6/+b/2v/T/9b/3f/i/+f/
7P/w//H/8f/x/+//7v/u/+//7//u/+7/7v/u/+7/7v/t//D/8f/y//P/8f/y//L/8v/w
//D/8P/x//H/8f/x//H/8f/y//L/8v/y//L/8v/y//H/8f/x//D/8v/y//L/8v/0//T/
9f/1//X/9f/2//f/+f/5//n/+f/3//j/+P/4//b/9//3//j/+//7//v//f/9//7///8A
AP////8AAAAAAgAEAAYACAAKAAsADgAPAA8AEQATABQAFwAaAB0AIAAgACIAIwAlACQA
JgAnACkALAAuAC8ALwAwADAAMAAxADEAMQAxADEALwAuACwAKgAmACUAIwAgAB4AGgAZ
ABYAFQAUABMAEgAPAA0ACwAJAAUAAwADAAEAAAD///7//f/8//v/+//6//j/9//3//f/
9v/2//b/9v/4//j/+P/4//f/9v/0//P/8//z//P/8//1//X/9P/0//P/8//z//P/9f/1
//X/9f/z//T/9P/0//T/9P/0//T/9P/0//T/9P/0//T/9P/0//b/9v/2//b/9f/1//X/
9f/0//P/8v/x//L/8//0//T/8//y//D/7//x//L/8//z//X/9f/0//T/8//z//L/8f/v
/+//7//u/+//8f/y//P/8P/w//D/8P/u/+3/7//v//D/8P/w//D/8P/y//P/9P/0//L/
8v/z//P/8//z//T/9P/0//T/9P/0//P/8//z//P/9v/2//X/9f/4//n/+f/5//r/+v/6
//v/+//7//n/+P/4//f/9//2//X/9P/x//D/8f/w/+3/7f/s/+v/6v/p/+j/6P/o/+j/
6P/o/+j/6P/o/+f/5//n/+X/5f/l/+X/4//j/+P/4v/k/+T/5P/k/+T/5P/k/+T/4v/i
/+L/4v/i/9//2//V/9H/z//L/8X/w//J/9b/6P8AACAASwB3AKAAvwDUAOAA5gDmAN4A
ywCpAIIAZQBQADIADgDs/9r/zv/H/8b/zf/S/9X/3P/g/9//4f/j/+P/4v/i/+P/4//i
/+L/4v/i/+L/4v/h/+H/4f/h/+H/4f/i/+L/4v/k/+T/5P/l/+P/4//j/+P/4//k/+T/
5P/m/+b/5v/m/+b/5//o/+j/5v/m/+b/5v/m/+b/5//n/+n/6f/q/+v/6//r/+v/6//p
/+r/6v/q/+r/6//r/+z/7f/t/+3/7//v//D/8f/y//L/8//1//b/9//4//n/+v/6//v/
/v///wEAAwAFAAYACAAKAAwADgAQABIAEwAVABgAGgAbAB0AHAAeAB8AHwAiACIAIgAj
ACMAIwAjACMAIwAiACAAHgAcABsAGQAWABYAEgARAA4ADAAKAAgABgADAAEA///9//3/
+//7//n/+P/3//b/9f/2//X/9f/0//L/8f/x//H/8P/w//D/8P/u/+7/7v/u/+7/7v/t
/+3/7//v/+//7//v/+//7v/u//H/8f/x//H/8//z//P/8//z//T/9P/0//T/9P/0//T/
9P/0//T/9P/0//T/9P/0//b/9v/2//b/9f/1//X/9f/1//X/9f/1//X/9f/1//T/9v/2
//X/9f/0//T/9P/z//X/9f/0//T/9P/1//X/9f/1//X/9f/0//L/8//z//P/8v/0//T/
9P/0//T/9P/0//T/9P/1//b/9v/2//b/9//3//f/9//4//j/+P/4//j/+P/5//n/+f/5
//r/+v/5//n/+v/7//v/+//8//z//P/9//3//f/7//r/+v/5//n/+P/4//j/9v/2//X/
9P/x//H/8P/v/+7/7f/s/+z/7P/s/+z/7P/s/+z/7P/r/+v/6//r/+v/6//r/+v/6//r
/+r/6v/q/+r/6v/q/+r/6v/q/+r/6v/q/+r/6P/l/9//2//X/9P/z//N/83/0//k//j/
EAAyAFsAhwCuAM0A3gDoAOwA7gDmAM8ApwCEAG8AWAA6ABQA8P/c/9T/0f/U/9v/4P/j
/+j/7P/r/+3/7f/t/+z/7P/t/+v/6v/q/+r/6v/q/+r/6f/r/+v/6//r/+v/7P/s/+z/
6v/q/+r/6//t/+3/7f/t/+3/7v/u/+7/7P/s/+z/7P/s/+3/7v/u/+7/7v/u/+7/8P/w
//H/8f/v/+//8P/x//P/8//z//P/8//0//T/9P/0//X/9f/2//X/9f/1//f/+f/6//v/
/P/6//v//f/+/wEAAgADAAQABgAHAAoACwANAA8AEQASABQAFgAYABoAHAAeAB8AIQAi
ACQAJQAnACgAKgArACsALAAsACwALQAtAC0ALQAtACsAKgAoACYAJAAjACEAHgAeABoA
GQAWABIAEAAOAAwACwAJAAcABQADAAEAAQD///7//f/8//v//P/7//v/+v/6//n/+f/5
//j/+P/4//j/+P/4//j/+P/2//b/9f/1//f/9//3//f/9//3//b/9v/3//f/9//3//f/
9//3//f/9//4//j/+P/4//j/+P/4//j/+P/4//j/+P/4//j/+P/4//j/+P/4//f/9//3
//f/9//3//f/9//3//f/9//2//b/9v/1//X/9v/2//b/9f/1//X/9P/0//T/9f/1//X/
9f/1//X/9P/0//X/9f/1//T/9P/0//T/9P/0//b/9v/2//b/9v/3//j/+P/4//j/+f/5
//n/+f/6//r//P/8//z//P/7//v/+//7//z//P/7//v//P/9//3//f/+//7//v//////
///9//z//P/7//v/+v/6//r/+P/4//X/9P/x//H/8v/x//D/7//u/+7/7v/u/+7/7v/u
/+7/7v/t/+3/7f/t/+3/7f/t/+3/7f/t/+z/7P/s/+z/7P/s/+z/7P/s/+z/7P/s/+z/
6v/n/+H/2//X/9X/0f/N/8v/1f/k//j/EAAyAF0AiQCwAM8A4ADsAPIA8gDsANUArwCM
AHcAYABAABoA8v/e/9b/0f/U/93/4P/j/+j/6v/r/+3/7f/t/+z/7P/t/+v/6v/q/+r/
6v/q/+r/6f/r/+v/6//r/+v/7P/s/+z/7P/s/+z/7f/t/+3/7f/t/+3/7v/u/+7/7P/s
/+z/7P/q/+v/7P/s/+7/7v/u/+7/8P/w//H/8f/x//H/8v/z//P/8//z//P/8//0//T/
9P/2//f/9//4//f/9//3//n/9//4//n/+v/8//3///8AAAMABAAFAAYABgAHAAoACwAN
AA8AEQASABQAFgAYABoAHAAeAB8AIQAiACQAJQAnACgAKgArACsALAAsACwALQAuAC8A
MAAxAC8ALgAsACoAJgAlACMAIAAeABoAGQAWABQAEgAQAA4ADQALAAkABwAHAAUABQAD
AAIAAQAAAP///P/7//v/+v/6//n/+f/5//r/+v/6//r/+v/6//r/+v/6//r/+f/5//f/
9//3//f/+P/5//n/+v/5//n/+f/5//f/9//3//f/9//4//j/+P/5//r/+//8//z//P/8
//z/+v/6//r/+v/6//r/+v/6//3//f/9//3/+//7//v/+//5//n/+f/4//r/+v/5//n/
+v/6//r/+f/7//v/+v/6//r/+//7//v/+f/5//n/+P/2//f/9//3//n/+v/7//z/+//5
//j/9//3//r//P/8//z//P/6//v//P/8//z//P/9//3//f/9//7//v/+//7//v/+/wEA
AQABAAEAAgACAAEAAQAAAAEAAQABAAQABAAEAAUABwAHAAUABAACAAEAAQAAAAAAAAD+
//7/+//6//f/9//0//P/8v/x//H/8v/z//T/9v/2//b/9v/2//X/9f/1//P/8//z//P/
8f/x//H/8P/y//L/8v/y//T/9P/0//T/8//y//H/8P/w/+//6//l/+P/3//b/9f/0//V
/97/7v8CAB4AQQBtAJwAvwDaAOoA9AD6APoA7wDVAKoAhQBsAFYANAAOAPL/5P/b/9b/
2f/g/+X/6P/s//H/8f/x//H/8P/w//H/7//u/+7/7v/t/+z/6//p/+v/6//r/+v/7P/u
/+//8P/v/+7/7f/t/+3/7f/t/+3/7f/u/+7/7v/u/+7/7v/u/+7/7//w//D/8P/w//D/
8P/w//D/8f/x/+//7//w//H/8f/x//H/8f/z//T/9P/0//T/9f/1//b/9//3//f/+f/3
//j/+f/6//r/+//9//7//f/+////AAADAAUACQALAAsADQAPABAAEgAUABYAGAAYABoA
GwAdAB4AIAAhACMAJgAoACkAKQAqACoAKgArACsAKwArACsAKwAqACgAJgAkACMAIQAe
AB4AGgAZABYAFgAUABIAEAANAAsACQAHAAMAAQABAP//AAD///7//f/8//v/+//6//r/
+f/5//n/+P/4//j/+P/2//b/9v/2//T/9P/z//P/8//z//P/8//z//P/8v/y//X/9f/1
//X/8//z//P/8//x//L/8v/y//L/8v/y//L/9P/0//T/9P/0//T/9P/0//T/9P/0//T/
8//z//P/8//x//H/8f/x//P/8//z//L/8v/y//H/8f/y//L/8v/x//P/8//y//L/8P/x
//H/8f/x//H/8f/w/+7/7//v/+//8P/w//D/8P/w//D/8P/w//D/8P/y//P/9P/0//T/
9P/1//X/8//z//T/9P/0//T/9P/0//X/9f/1//X/9v/2//X/9f/4//n/+f/5//j/+P/4
//n/9//3//X/9P/2//X/9f/0//L/8v/w//D/7//u/+v/6//q/+n/6P/n/+b/5v/m/+b/
5v/m/+b/5v/m/+X/5f/l/+P/4//j/+P/4//j/+P/4v/i/+L/4v/i/+L/4v/i/+L/4v/i
/+L/4v/e/9n/1f/R/83/yf/F/8H/xf/P/97/9P8QADQAXwCLAK4AxwDWAN4A4ADcANIA
swCJAGwAVwBAAB4A+P/c/9D/yP/D/8j/z//S/9X/2v/e/93/3//f/+H/4P/g/+H/3//e
/97/3v/e/97/3v/d/9//3//f/9//3//g/+D/4P/g/+D/4P/h/+H/4f/h/+H/4f/i/+L/
4v/j/+T/5f/m/+b/5//o/+j/6v/q/+r/6v/q/+r/6//r/+3/7f/u/+//7//v/+//7//v
//D/8P/w//L/8//z//T/8//z//P/9f/1//b/9//4//j/+f/7//z///8AAAEAAgACAAMA
BgAHAAkACwANAA4AEgAUABYAGAAaABwAHQAfAB4AIAAhACMAJAAmACcAJwAqACoAKgAr
ACsAKwArACsAKQAoACYAJAAiACEAHwAcABoAFgAVABIAEAAOAAwACgAJAAcABQADAAMA
AQABAP///v/9//z/+//6//n/+f/4//j/9//3//f/9v/2//b/9v/2//b/9v/2//b/9v/1
//X/9f/1//X/9f/1//X/9P/0//X/9f/1//X/9f/1//X/9f/1//b/9v/2//b/9v/2//b/
9v/2//b/9v/2//b/9v/2//b/9v/2//b/9//3//f/9//3//f/9//3//f/9//3//b/+P/4
//f/9//2//b/9v/1//f/9//2//b/9P/1//X/9f/1//X/9f/0//T/9f/1//X/9P/0//T/
9P/2//X/9f/1//X/9P/0//T/9P/0//T/9P/2//f/+P/4//j/+P/5//n/+f/5//r/+v/6
//r/+v/6//v/+//7//v//P/8//v/+//8//3//f/9//7//v/+//////////3//P/8//v/
+//6//r/+v/4//j/9//2//P/8//y//H/8P/v/+7/7v/u/+7/7P/s/+z/7P/u/+3/7f/t
/+3/7f/t/+3/7f/t/+3/7P/s/+z/7P/s/+z/7P/s/+z/7P/s/+z/7P/q/+f/4//f/9n/
1f/R/8//zf/T/+D/8v8IACYATQB7AKQAxwDaAOgA8ADyAPAA3wC7AJQAfQBoAEwAJgD+
/+b/2v/V/9b/3f/i/+X/6v/s/+3/7//v/+//7v/u/+//7//u/+7/7v/u/+7/7v/t/+3/
7f/t/+3/7f/u/+7/7v/u/+7/7v/v/+3/7f/t/+3/7//w//D/8P/w//D/8P/w/+7/7//w
//D/8P/w//D/8P/w//D/8f/x//H/8f/y//P/8//z//P/8//z//T/9P/0//T/9f/1//b/
9//3//f/+f/3//j/+f/6//z//f///wAA//8AAAEAAgAEAAUACAAJAAsADQAPABAAEgAU
ABYAGAAaABwAHQAfACAAIgAjACUAJgAoACkAKQAsACwALAAtAC0ALQAtAC0ALQAsACoA
KAAmACUAIwAgAB4AGgAZABYAFAASABAADgANAAsACQAHAAUAAwADAAEAAAD///7//f/8
//v/+//6//r/+f/5//n/+P/4//j/+P/4//j/+P/4//b/9v/1//X/9//3//f/9//3//f/
9v/2//f/9//3//f/9//3//f/9//1//b/9v/2//j/+P/4//j/+P/4//j/+P/2//b/9v/2
//b/9v/2//b/9//3//f/9//3//f/9//3//X/9f/1//T/9v/2//X/9f/0//T/9P/z//X/
9f/0//T/8v/z//P/8//z//P/8//y//D/8f/x//H/8v/y//L/9P/0//T/9P/0//X/9v/2
//b/9v/3//f/9f/1//b/9v/2//b/9v/2//f/9//3//f/+v/6//n/+f/6//v/+//7//z/
/P/8//3//f/9//v/+v/6//n/+f/4//j/+P/2//b/9f/0//H/8f/w/+//7v/t/+z/7P/s
/+z/7P/s/+z/7P/s/+v/6//r/+v/6//r/+v/6//r/+v/6v/q/+r/6v/q/+r/6v/q/+r/
6P/o/+j/6P/o/+X/3//b/9f/1f/P/83/y//T/+D/9P8MACwAVQCBAKoAyQDcAOoA8ADw
AOoA1QCvAIwAdwBiAEQAHAD2/+D/1v/P/9L/2f/g/+P/6P/q/+v/7f/t/+3/7P/s/+3/
6//q/+r/6v/q/+r/6v/p/+n/6f/p/+n/6f/q/+r/6v/s/+z/7P/t/+z/6//q/+n/6//s
/+z/7P/s/+z/7P/s/+z/7f/u/+7/7v/u/+7/7v/u/+7/7//v/+//7//w//H/8f/x//H/
8f/x//L/8v/y//T/9f/1//b/9//3//f/+f/3//j/+f/6//z//f///wAA//8AAAEAAgAG
AAcACgALAA0ADwARABIAFgAYABoAHAAdAB4AHgAfACIAJAAlACcAKAAqACsAKwAsACwA
LAAtAC0ALQAtAC0ALAAqACcAJAAjACMAIgAgABwAGAAXABQAEgAQAA4ADAALAAkABwAF
AAMAAQABAP//AAD///7//f/8//v/+//6//n/9//2//X/9v/2//b/9v/4//j/+P/4//j/
+P/3//f/9//3//f/9//1//X/9P/0//f/9//3//f/9//3//f/9//1//b/9v/2//j/+P/4
//j/+P/4//j/+P/4//j/+P/4//j/+P/4//j/+f/5//n/+f/3//f/9//3//f/9//3//b/
9v/2//X/9f/2//b/9v/1//P/8//y//L/9P/1//X/9f/3//f/9//2//T/9f/1//X/9P/0
//T/9P/0//P/8//z//P/9P/0//T/9P/0//T/9f/3//n/+v/6//r/+//7//n/+f/6//r/
+P/4//j/+P/5//n/+f/5//z//P/7//v//P/9//3//f/+//7//v////3//f/7//r//P/7
//v/+v/6//r/+P/4//n/+P/1//X/8v/x//D/7//w//D/8P/w/+7/7v/u/+7/7v/t/+3/
7f/t/+3/7f/t/+3/7f/t/+z/7P/s/+z/7P/u/+7/7v/u/+z/7P/s/+z/7P/n/+P/3//b
/9f/0f/P/8//1f/i//b/EAAyAF8AjQC0ANMA5gDyAPgA9gDuANcAsQCKAG8AWAA6ABQA
8v/g/9j/0//W/9v/4P/j/+j/6v/r/+3/7//t/+z/7P/t/+v/6v/q/+r/7P/s/+z/6//t
/+3/7f/t/+v/7P/s/+z/7v/u/+7/7//t/+3/7f/t/+3/7v/u/+7/8P/w//D/8P/u/+//
8P/w//L/8v/y//L/8P/w//H/8f/z//P/9P/1//P/8//z//P/8//0//T/9P/0//X/9f/2
//n/+f/5//v/+f/6//v//P/+////AQACAAEAAgADAAQABgAHAAoACwALAA0ADwAQABQA
FgAYABoAHAAeAB8AIQAiACQAJQAnACYAKAApACkAKgAqACoAKwAtAC0ALQAtAC0ALAAq
ACgAJQAjACAAHAAbABgAGAAWABQAEgAQAA4ADQALAAkABwAHAAUABQADAAAA///+//3/
/P/7//v/+v/6//n/+f/5//j/+P/4//j/+P/4//j/+P/4//j/9//3//X/9f/1//X/9//3
//b/9v/3//f/9//3//f/9//3//f/9f/2//b/9v/2//b/9v/2//b/9v/2//b/9v/2//b/
9v/4//j/+P/4//f/9//3//f/9//3//f/9//3//f/9//2//b/9v/1//X/9v/2//b/9f/1
//X/9P/0//L/8//z//P/8//z//P/8v/y//P/8//z//L/8v/0//T/9P/0//T/9f/2//b/
9v/2//f/9//3//f/+P/4//b/9v/2//b/9//3//f/9//6//r/+f/5//r/+//7//v//P/8
//z//f/7//v/+f/4//j/9//3//b/9v/2//T/9P/x//D/7f/t/+7/7f/s/+v/6v/q/+r/
6v/q/+r/6v/q/+r/6f/p/+n/5//n/+f/5//n/+f/5//m/+b/5v/m/+b/5v/m/+b/5v/m
/+b/5v/m/+b/4f/d/9f/0//N/8n/x//H/8//4P/y/wwALgBXAIMAqADFANYA4gDmAOQA
3ADFAJ0AegBlAFAAMgAKAOr/2P/Q/8v/zP/T/9j/2//g/+T/5f/n/+f/5f/k/+T/5f/l
/+T/5P/k/+T/5P/k/+P/5f/l/+X/5f/l/+b/5v/m/+b/5v/m/+f/5//n/+f/5//n/+j/
6P/o/+j/6P/o/+j/6P/p/+r/6v/q/+r/6v/q/+r/6v/r/+v/6//r/+z/7f/t/+3/7f/t
/+3/7v/u/+7/8P/x//H/8v/x//H/8f/z//P/9P/1//b/9v/3//n/+v/7//z//f/+/wAA
AQAEAAUABwAJAAsADAAOABAAEgAUABYAGAAZABsAHAAeAB8AIQAiACQAJQAlACgAKAAo
ACkAKQApACkAKQAnACYAJAAiACIAIQAfABwAGAAUABMAEAAOAAwACgAIAAcABQADAAEA
///9//3/+//6//n/+P/3//j/9//3//b/9v/1//X/9f/0//T/9P/0//T/9P/0//T/9P/0
//P/8//z//P/8//z//P/8//y//L/8//z//P/8//z//P/8//z//P/9P/0//T/9P/0//T/
9P/0//T/9P/0//T/9P/0//T/9P/0//T/9P/1//X/9f/1//X/9f/1//X/9f/1//X/9P/y
//L/8f/x//L/8v/y//H/8//z//L/8v/w//H/8f/x//H/8f/x//D/8P/x//H/8f/w//D/
8P/w//D/8f/z//L/8v/y//L/8v/y//P/9P/0//T/9P/1//X/8//z//T/9P/2//b/9v/2
//f/9//3//f/+P/4//f/9//4//n/+f/5//r/+v/6//v/+//7//n/+P/4//f/9//2//b/
9v/0//T/8//y/+//7//u/+3/7P/r/+r/6v/q/+r/6v/q/+r/6v/s/+v/6//r/+n/6f/p
/+n/6//r/+v/6v/q/+r/6v/q/+r/6v/q/+r/6P/o/+j/6P/o/+X/3//b/9f/0//P/8v/
y//T/+L/9v8OAC4AVwCDAKoAywDcAOgA7gDwAOoA0wCtAIoAcwBcAD4AGADy/9z/1P/R
/9L/2//g/+P/5v/q/+v/6//r/+v/6v/q/+v/6f/o/+j/6P/o/+j/6P/n/+n/6f/p/+n/
6f/q/+r/6v/q/+r/6v/r/+v/6//r/+v/6f/q/+r/6v/s/+z/7P/s/+z/7f/u/+7/7P/s
/+z/7P/s/+z/7f/t/+3/7f/u/+//8f/x//H/8f/x//L/8v/y//D/8f/x//L/8//z//P/
9f/1//b/9//4//j/+f/7//z//f/+////AAACAAMABgAHAAkACwANAA4AEAASABQAFgAY
ABoAGwAdAB4AIAAhACMAJAAmACcAJwAqACoAKgArACsAKwArACsAKQAoACYAJAAiACEA
HwAcABwAGAAXABQAEAAOAAwACgAJAAcABQADAAMAAQABAP///v/9//z/+//6//n/+f/4
//r/+f/5//n/9v/2//b/9v/2//b/9v/2//b/9v/1//X/9f/1//X/9f/1//X/9P/0//X/
9f/1//X/9f/1//X/9f/1//b/9v/2//b/9v/2//b/9v/2//b/9v/2//b/9v/2//b/9v/2
//b/9f/1//X/9f/1//X/9f/1//X/9f/1//T/9P/0//P/8//0//T/9P/z//X/9f/0//T/
8v/z//P/8//z//P/8//y//L/8//z//P/8v/y//T/9P/0//T/9P/0//X/9v/2//b/9v/3
//f/9f/1//b/9v/4//j/+P/4//n/+f/5//n/+P/4//f/9//4//n/+f/5//z//P/8//3/
+//7//n/+P/4//f/9//2//b/9v/0//T/8//y/+//7//u/+3/7P/r/+r/6v/q/+r/6v/q
/+r/6v/s/+v/6//r/+n/6f/p/+n/6f/p/+n/6P/q/+r/6v/q/+r/6v/q/+r/6v/q/+r/
6v/o/+X/3//Z/9f/0//P/8v/y//T/+L/9v8QAC4AVwCFAKwAyQDeAOoA8ADwAOoA1QCt
AIwAdwBgAEIAGADy/97/1v/R/9L/2f/e/+H/5v/o/+n/6f/p/+n/6P/o/+n/6//q/+r/
6v/q/+r/6v/p/+n/6f/p/+n/6f/q/+r/6v/q/+r/6v/r/+n/6f/p/+n/6//s/+z/7P/q
/+r/6v/q/+r/6//s/+z/7P/s/+z/7P/s/+z/7f/t/+3/7f/u/+//7//v/+//7//x//L/
8v/y//L/8//z//T/8//z//P/9f/1//b/9//4//r/+//9//7//f/+////AAAEAAUACAAJ
AAkACwANAA4AEgAUABYAGAAaABwAHQAfACAAIgAjACUAJgAoACkAKQAqACoAKgArACkA
KQApACkAKQAoACYAJAAkACMAIQAeABoAFgAVABIAEAAOAAwACgAJAAcABQADAAEA////
//3//P/7//r/+f/6//n/+f/4//b/9f/1//X/9P/0//T/9P/2//b/9v/2//b/9v/1//X/
9f/1//X/9f/z//P/8v/y//P/8//z//P/9f/1//X/9f/1//b/9v/2//b/9v/2//b/9v/2
//b/9v/0//T/9P/0//T/9P/0//T/9//3//f/9//1//X/9f/1//X/9f/1//T/9v/2//X/
9f/2//b/9v/1//X/9f/0//T/9P/1//X/9f/z//P/8//y//L/8//z//P/8v/y//L/8v/y
//H/8f/x//L/9P/0//T/9P/0//X/9v/2//b/9v/3//f/9//3//j/+P/2//b/9v/2//f/
9//3//f/+f/6//r/+//6//v/+//7//z//P/8//3//f/9//v/+v/6//n/+f/4//j/+P/2
//b/9f/0//H/8f/u/+3/7P/r/+z/7P/s/+z/7P/s/+z/7P/s/+v/6//r/+v/6//r/+v/
6//r/+v/6v/q/+r/6v/q/+z/7P/s/+z/6v/q/+r/6v/q/+f/4f/b/9X/0f/L/8n/yf/T
/+T/+v8UADgAZQCRALoA1wDoAPQA+AD2AOwA0QCpAIYAbwBYADgAEgDw/97/1P/R/9T/
2//g/+P/6P/s/+//7//t/+v/6v/q/+v/7f/s/+z/7P/q/+r/6v/p/+v/6//r/+v/6//s
/+z/7P/q/+r/6v/r/+3/7f/t/+3/7f/u/+7/7v/u/+7/7v/u/+7/7//w//D/7v/u/+7/
7v/u/+7/7//v//H/8f/y//P/9f/1//X/9f/z//T/9P/0//T/9f/1//b/9f/1//X/9//5
//r/+//8//z//f///wAAAQACAAMABAAGAAcACgALAA0ADwARABIAFAAWABgAGgAbABwA
HAAdAB8AIgAkACcAKAAqACsAKwAsACwALAAtACsAKwArACsAKwAqACgAJgAkACMAIQAe
ABwAGAAXABQAEgAQAA4ADAALAAkABwAFAAUAAwADAAEA/v/9//z/+//8//v/+//6//n/
9//2//X/9f/2//f/+P/2//b/9v/2//b/9v/1//X/8//z//P/8//1//X/9P/0//X/9f/1
//X/8//z//P/8//1//b/9v/2//T/9P/0//T/8v/y//L/8v/0//T/9P/0//X/9v/3//j/
9f/1/w==
         </WaveFormData>
      </LeadData>
   </Waveform>
</RestingECG>
