# Supplementary material for: Detection of Left Atrial Enlargement Using a Convolutional Neural Network-Enabled Electrocardiogram
Source: Front Cardiovasc Med. 2020 Dec 17;7:609976. doi: 10.3389/fcvm.2020.609976 (PMC7773668; doi:10.3389/fcvm.2020.609976)
Supplement: Supplementary file 2 [file Data_Sheet_2.ZIP › normal1/1802010766_10966_00000003.XML]

<?xml version="1.0" encoding="Windows-1252"?>
<!DOCTYPE RestingECG SYSTEM "restecg.dtd">
<RestingECG>
   <PatientDemographics>
      <PatientID>1802010766</PatientID>
      <PatientAge>66</PatientAge>
      <AgeUnits>Years</AgeUnits>
      <Gender>Female</Gender>
      <PatientLastName>liangweihua</PatientLastName>
   </PatientDemographics>
   <TestDemographics>
      <DataType>Resting</DataType>
      <Site>1</Site>
      <AcquisitionDevice>MAC55</AcquisitionDevice>
      <Status>Unconfirmed</Status>
      <Priority>Normal</Priority>
      <AcquisitionTime>09:47:34</AcquisitionTime>
      <AcquisitionDate>11-13-2015</AcquisitionDate>
      <CartNumber>1</CartNumber>
      <AcquisitionSoftwareVersion>009C</AcquisitionSoftwareVersion>
      <XMLSourceVersion>MAC5000 v1.0</XMLSourceVersion>
   </TestDemographics>
   <RestingECGMeasurements>
      <VentricularRate>74</VentricularRate>
      <AtrialRate>74</AtrialRate>
      <PRInterval>136</PRInterval>
      <QRSDuration>92</QRSDuration>
      <QTInterval>402</QTInterval>
      <QTCorrected>446</QTCorrected>
      <PAxis>43</PAxis>
      <RAxis>-60</RAxis>
      <TAxis>5</TAxis>
      <QRSCount>12</QRSCount>
      <QOnset>210</QOnset>
      <QOffset>256</QOffset>
      <POnset>142</POnset>
      <POffset>190</POffset>
      <TOffset>411</TOffset>
      <ECGSampleBase>500</ECGSampleBase>
      <ECGSampleExponent>0</ECGSampleExponent>
   </RestingECGMeasurements>
   <Diagnosis>
      <Modality>Resting</Modality>
         <StatementCount>3</StatementCount>
         <LabelText>12SL ��ϳ���</LabelText>
      <DiagnosisStatement>
         <StmtFlag>ENDSLINE</StmtFlag>
         <StmtText>�������</StmtText>
      </DiagnosisStatement>
      <DiagnosisStatement>
         <StmtFlag>ENDSLINE</StmtFlag>
         <StmtText>������ƫ</StmtText>
      </DiagnosisStatement>
      <DiagnosisStatement>
         <StmtFlag>ENDSLINE</StmtFlag>
         <StmtText>�쳣 ECG</StmtText>
      </DiagnosisStatement>
   </Diagnosis>
   <Waveform>
      <WaveformType>Rhythm</WaveformType>
      <WaveformStartTime>0</WaveformStartTime>
      <NumberofLeads>8</NumberofLeads>
      <SampleType>CONTINUOUS_SAMPLES</SampleType>
      <SampleBase>500</SampleBase>
      <SampleExponent>0</SampleExponent>
      <HighPassFilter>16</HighPassFilter>
      <LowPassFilter>150</LowPassFilter>
      <ACFilter>NONE</ACFilter>
      <LeadData>
         <LeadByteCountTotal>10000</LeadByteCountTotal>
         <LeadTimeOffset>0</LeadTimeOffset>
         <LeadSampleCountTotal>5000</LeadSampleCountTotal>
         <LeadAmplitudeUnitsPerBit>4.88</LeadAmplitudeUnitsPerBit>
         <LeadAmplitudeUnits>��V</LeadAmplitudeUnits>
         <LeadHighLimit>2147483647</LeadHighLimit>
         <LeadLowLimit>268435456</LeadLowLimit>
         <LeadID>I</LeadID>
         <LeadOffsetFirstSample>0</LeadOffsetFirstSample>
         <FirstSampleBaseline>0</FirstSampleBaseline>
         <LeadSampleSize>2</LeadSampleSize>
         <LeadOff>FALSE</LeadOff>
         <BaselineSway>FALSE</BaselineSway>
         <ExcessiveACNoise>FALSE</ExcessiveACNoise>
         <MuscleNoise>FALSE</MuscleNoise>
         <LeadDataCRC32>3885429594</LeadDataCRC32>
         <WaveFormData>
CgAKAAoACgALAAwADQAOABAAEAAQABAAEwAUABUAFgAZABoAGwAcAB0AHgAfACAAIQAi
ACMAJAAlACYAJwAoACoAKgAqACoALAAsACwALAApACgAJwAmACcAKAApACoAKAAmACQA
IgAgAB4AHAAaABcAFgAVABQAEQAQAA8ADgALAAoACQAIAAYABgAGAAYABAACAAAA/v/+
//7//v/+//z//P/8//z//P/8//z//P/8//z//P/8//r/+v/6//r//P/8//z//P/6//r/
+v/6//r/+v/6//r/+v/6//r/+v/4//j/+P/4//r/+v/6//r//P/8//z//P/6//r/+v/6
//r/+v/6//r/+//8//3//v/8//z//P/8//r/+v/6//r//P/8//z//P/6//r/+v/6//z/
/P/8//z//P/8//z//P/6//r/+v/6//r/+v/6//r//P/8//z//P/6//r/+v/6//r/+v/6
//r//P/8//z//P/6//r/+v/6//z//P/8//z/+v/6//r/+v/5//j/9//2//f/+P/5//r/
+P/4//j/+P/2//b/9v/2//f/+P/5//r/+v/6//r/+v/5//j/9//2//b/9v/2//b/+P/4
//j/+P/6//r/+v/6//j/+P/4//j/+P/4//j/+P/2//b/9v/2//b/9v/2//b/9//3//f/
9//2//j/+P/5//v/+//9//7//f/9//3//f/7//3//f/+/wEAAwAFAAYABwAIAAgACgAK
AAoACwALAAkACQAIAAYABgAGAAUAAgD9//z/+f/0//X/9f/1//T/9P/z//P/9P/y//H/
8f/y//L/8v/y//D/7v/v/+//7//v/+//8P/w/+7/7v/s/+7/8P/v/+//8//2//X/9f/5
//7/CwAbACwAQABYAG8AfQCGAIcAgwB8AHEAXgBGACMAAADk/9L/yv/B/7j/s/+3/73/
xP/J/9P/3//n/+r/7//1//P/8//2//b/9P/y//P/8//z//X/9f/1//X/+P/5//n/+f/3
//f/9//3//j/+P/4//j/+P/4//n/+f/5//n/+v/6//v/+//7//v/+//7//z//f/9//3/
/f/9//3//f/9//3//P/9//3//f8AAAAAAAAAAAAAAAAAAAAAAgAEAAQABAAHAAcABwAI
AAcACAAIAAgADQAOAA8AEAAPABAAEAARABIAEwAUABUAFgAXABcAGQAbABsAHQAeAB8A
IAAiACIAJQAmACcAKAAoACgAKQApACcAJwAnACcAJgAmACYAJAAjACIAHwAeABwAHAAb
ABoAGQAXABUAEwAPAA4ADAALAAsACQAHAAYABAADAAMAAQD+//7//f/7//r/+f/5//n/
+f/5//n/+v/6//n/+f/5//b/9v/2//b/9v/3//f/9//1//X/9f/1//X/9f/z//P/9v/2
//b/9v/1//X/9f/1//f/9v/2//b/9v/2//X/9f/3//j/+P/4//b/9v/2//b/9//3//f/
9//5//n/+f/5//f/9//2//b/9v/2//b/9v/4//j/+P/4//j/+P/4//j/+P/4//j/+P/6
//r/+v/5//n/+P/4//j/+f/5//n/+v/4//j/+P/4//j/9v/4//j/9P/0//T/9P/2//f/
9//2//T/9P/0//T/9v/2//b/9v/0//T/9P/0//X/9P/0//T/9f/1//X/9f/2//b/9v/2
//X/9P/0//P/9f/1//X/9f/z//P/9P/0//L/8v/z//P/9P/1//X/9f/0//L/8P/w//H/
8v/z//T/8v/x//D/7//y//T/9P/1//f/9//5//r/+//7//v/+//3//n/+f/6//n/+//9
//7/AwAEAAQABgAEAAQABQAFAAUABQAEAAIA/v/+//3/+v/3//b/8//u/+3/7f/t/+z/
7v/t/+3/7v/s/+v/6//s/+7/7v/u/+z/6v/r/+v/6//q/+v/7f/u//D/7v/s/+7/7P/r
/+3/8f/y//P/9f/3//7/DQAfAC4AQABWAGkAcwB0AHUAcQBmAFsATAAsAAMA4v/U/8j/
vv+3/7b/t/+3/73/yP/R/9n/4f/n/+r/6f/t/+//7//u/+z/7v/v//H/8v/z//P/8//z
//P/8v/z//P/8//z//P/8//z//P/8v/x//D/8v/y//P/8//z//P/9P/0//X/9f/1//X/
9f/1//b/9//3//f/9//3//f/9//3//f/+P/5//n/+f/6//r/+v/6//z//P/8//z//P/+
//7//v8BAAEAAQACAAAAAAD///7/AwAEAAUABgAJAAoACgALAAwADQAOAA8AEgATABMA
FQAZABkAGwAcABsAHAAeAB4AHwAgACEAIgAgACAAIQAhAB8AHwAfAB8AIAAgACAAHgAf
AB4AGwAaABYAFgAVABQADwANAAsACQAJAAgABgAFAAUAAwABAAAA///9//z/+f/4//j/
9//1//b/9f/1//X/9P/z//L/8v/0//P/8//z//D/8P/w//D/8P/x//H/8f/v/+//7//v
//H/8f/v/+//7v/u/+7/7v/x//H/8f/x//H/8P/w//D/8P/w/+//7//x//L/8v/y//L/
8v/y//L/9f/1//X/9f/z//P/8//z//P/8//y//L/8v/y//L/8v/0//T/9P/0//L/8v/y
//L/8//0//X/9v/1//T/8//x//L/8v/z//T/9f/1//X/9v/0//T/9P/0//T/8v/0//T/
8v/y//L/8v/y//P/8//y//T/9P/0//T/8v/y//L/8v/0//T/9P/0//H/8P/w//D/7//v
/+//7//y//L/8v/y//L/8v/z//P/8f/x//H/8f/x//H/8v/y//L/8v/z//P/8f/x//D/
7//w//D/8P/x//L/8//z//T/8v/w//D/8P/x//H/8f/x//D/8P/v/+7/8P/y//L/8v/y
//H/8f/x//H/8P/y//L/8//1//X/9//4//n/+f/5//n/9//5//n/+v/5//v//f/+/wEA
AgACAAQABgAGAAcABwAHAAcABgAEAAIAAgABAP7/9//2//P/7v/u/+//8P/w//D/7//v
//D/7//t/+z/7P/u/+7/7v/s/+7/7//v/+//7f/t/+7/7v/o/+r/7P/w/+z/6f/p/+v/
6v/t//P/8//4/wUAEwAiADYASgBhAHMAfACBAIEAeABtAGIATgArAAQA6P/a/9D/x//A
/73/wf/F/8j/z//V/93/4//o/+//8f/v/+//8P/y//L/8P/x//H/8f/y//P/9P/1//X/
9f/0//P/8//z//P/8//2//b/9v/2//j/+P/5//n/+f/5//r/+v/6//n/+P/3//f/9//4
//n/+v/7//z//f/8//v/+v/5//z//f/9//3//f/8//v/+v/+//7//v/+//7/AAAAAAAA
AwADAAMABAADAAQABAAEAAYABgAGAAYACgAMAA0ADwAOAA8AEAARABYAFwAXABkAGQAZ
ABsAHAAdAB4AIAAgACEAIgAjACQAJAAkACUAJQAlACUAJQAlACYAJgAmACQAJQAkACEA
IAAcABwAGwAaABcAFQATABEADwAOAAwACwAJAAcABQAEAAQAAwADAAEA/v/+//3/+//6
//n/+f/5//r/+f/4//j/+P/3//f/9//2//b/9v/2//j/+f/5//n/+P/3//b/9f/3//f/
9f/1//j/+P/4//j/+P/3//b/9f/3//b/9v/2//j/+P/3//f/9f/2//b/9v/0//T/9P/0
//X/9f/1//X/9//3//f/9//1//X/9P/0//f/+P/5//r/+P/4//j/+P/6//r/+v/6//r/
+v/6//r/+P/4//j/9//5//j/+P/4//f/9//3//j/+P/4//j/+P/4//b/+P/4//b/9v/2
//b/9v/3//f/9v/3//j/+f/6//j/+P/4//j/9v/2//b/9v/1//T/9P/0//f/9//3//f/
+P/4//j/+P/2//b/9//3//X/9f/1//X/9//3//j/+P/3//b/9v/1//T/9f/1//X/9v/2
//b/9//2//X/8//y//X/9P/1//b/9f/0//b/9v/2//b/9f/1//X/9f/2//j/+P/5//n/
+f/7//z//P/7//r/+f/6//3//v8AAP//AQADAAQABwAIAAgACgAKAAoACwALAAoACQAH
AAQAAgACAAEA/v/6//r/+P/0//P/8//z//L/8P/v/+//8P/y//H/8f/y//L/8v/y//D/
8P/x//H/8f/v/+//8P/w//D/8P/u//D/8P/v/+3/8f/0//H/7//z/wAADwAfADIASABc
AHEAgQCGAIUAgQB2AGcAWgBAABcA9P/g/9T/zv/H/7z/uf+//8P/yP/P/9v/5//r/+z/
7//z//X/9f/0//T/9v/0//X/9f/1//P/8//z//P/9v/3//f/9//1//X/9f/1//j/+P/4
//j/+P/4//n/+f/5//n/+v/6//n/+f/5//n/+f/5//r/+//9//3//f/9//3//f/9//3/
/v/////////+//7//v/+/wIAAgACAAIAAgAEAAQABAADAAMAAwAEAAcACAAIAAgACwAM
AA0ADgANAA4ADgAPABIAEwAUABUAFwAXABYAFwAbABsAHQAeACEAIgAkACQAIwAkACUA
JgAnACgAKgArACkAKQApACkAJgAmACYAJAAjACIAHwAeAB4AHgAdABwAGQAXABUAEwAR
ABAADgANAAkABwAFAAQAAgABAAEA///+//7//f/7//z/+//7//v/+v/5//j/+P/6//n/
+f/5//b/9v/2//b/9v/3//f/9//3//f/9//3//n/+f/3//f/9v/2//b/9v/1//X/9f/1
//X/9P/0//T/9v/2//X/9f/3//j/+P/4//b/9v/2//b/+f/5//n/+f/3//f/9//3//f/
9//2//b/+P/4//j/+P/4//j/+P/4//j/+P/4//j/+P/4//j/+P/4//j/+P/3//f/9v/2
//b/9//3//f/+P/6//r/+v/6//r/+P/6//r/+v/6//r/+v/4//n/+f/4//b/9v/2//b/
+P/4//j/+P/4//j/+P/4//n/+P/4//j/+P/3//b/9f/4//j/+P/4//b/9v/3//f/9//3
//f/9//1//X/9v/2//b/9v/3//f/9v/3//f/9//2//b/+P/2//b/9v/2//P/8//z//P/
9f/4//n/+//7//v//f/+//3//f/9//3/+//9//3//v///wEAAwAEAAkACgAKAAwADAAM
AA0ADQANAA0ADAAKAAYABgAFAAIA///+//v/9v/z//P/8//y//T/8//z//T/8v/x//H/
8v/y//L/8v/w//L/8//z//P/8P/v/+//7v/w//D/7v/u//D/7f/r/+3/8P/x//H/8//2
//3/CwAcAC4ARABhAHkAhACFAIUAgAB5AG4AXABBABgA9P/c/9L/zf/C/7n/uf+9/8L/
x//N/9X/3//o/+v/7//x//H/7v/w//T/9P/1//X/9f/z//P/8//z//b/9//3//f/9f/1
//X/9f/4//j/+P/4//b/9v/3//f/+f/5//r/+v/5//n/+f/5//n/+f/6//v/+f/5//n/
+f/7//v/+//7//z//f/9//3//v/+//7//v8AAAAAAAAAAAAAAgACAAIAAwADAAMABAAF
AAYABgAGAAcACAAJAAoADQAOAA4ADwAOAA8AEAARABQAFQAVABcAGQAZABsAHAAfACAA
IgAiACMAJAAlACYAJgAmACcAJwAnACcAJwAnACYAJgAmACQAJQAkACEAIAAcABwAGwAa
ABcAFQATABEADwAOAAwACwAJAAcABQAEAAQAAwADAAEA/v/+//3/+//8//v/+//7//j/
9//2//b/9v/1//X/9f/0//T/9P/0//L/8//z//P/9f/1//X/9f/3//f/9f/1//T/9P/0
//T/9//3//f/9//1//T/9P/0//b/9v/1//X/8//0//T/9P/0//T/9P/0//f/9//3//f/
9f/1//X/9f/3//f/9v/2//j/+P/4//j/9v/2//b/9v/2//b/9v/2//j/+P/4//j/+P/4
//j/9//2//T/8//y//T/9f/2//j/9v/2//b/9v/4//b/+P/4//b/9v/2//b/9P/1//X/
9P/2//b/9v/2//T/9P/0//T/9P/0//T/9P/z//L/8v/y//X/9f/1//X/9P/0//T/9P/2
//b/9//3//X/9f/1//X/9f/z//T/8v/y//L/8v/y//P/9P/1//X/9v/1//X/9f/1//f/
+P/7//v/+//7//v//f/9//7//v///wAAAAADAAQABAAGAAcACAAKAAsACQAJAAgABgAF
AAYABgAEAP7//P/4//L/7//v/+//7v/w/+//7//w/+7/7f/t/+7/7v/u/+7/7P/s/+3/
7f/t/+3/7f/u/+7/7P/u/+7/8P/s/+f/6f/v//L/8f/v//H/+v8FABcAJgA4AEwAZQB5
AIYAiQCDAH4AcwBiAE4AMQAKAOr/1v/K/8H/uP+x/6//sf+4/8H/yf/R/9v/4v/r/+//
8f/v//L/9P/y//T/9f/1//X/8//z//P/8//0//X/9f/1//X/9f/1//X/9v/2//b/9v/4
//j/+f/5//f/9//4//j/+f/5//n/+f/7//v//P/9//z/+//6//n/+//7//v/+//6//v/
+//7//z//P/8//z///8AAAEAAgAEAAYABgAGAAYABQAEAAQABgAIAAkACgAMAAwADAAM
AA4AEAARABMAEgATABQAFQAYABkAGQAbABsAGwAdAB4AIAAiACUAJgAlACYAJwAoACoA
KgArACsAKQApACkAKQAoACgAKAAmACcAJgAjACIAIAAgAB8AHgAdABsAGQAXABIAEAAN
AAsACgAJAAgACAAIAAcABwAFAAEAAAD+//v/+v/5//n/+f/6//n/+P/4//j/9//3//f/
+P/4//j/+P/2//f/9//3//n/+f/5//n/9//3//X/9f/0//T/9P/0//b/9//4//n/9//2
//b/9v/4//j/9//3//f/+P/4//j/+P/4//j/+P/3//f/9//3//f/9//3//f/9//3//b/
9v/6//r/+v/6//r/+v/6//r/+v/6//r/+v/4//j/+P/4//j/+P/4//f/9f/0//T/9P/3
//f/9//4//j/+P/4//j/+P/2//j/+P/2//b/9v/2//T/9f/1//T/9v/4//j/9v/4//j/
+P/4//f/9//3//f/9f/2//X/9f/2//f/+v/8//3//f/9//3/+f/7//v//P8AAAMABgAI
AAoACgAJAAoADAAMAA0ADQANAA0ADAAKAAoACgAJAAYAAQAAAP3/+P/1//X/9f/0//L/
8f/x//L/8P/v/+//8P/y//L/8v/w//L/8//z//P/8//z//T/9P/0//T/9P/y/+7/6//r
/+3/8P/1//f/9f/4/wUAFQAoADwAUABpAH0AigCNAIsAhgB7AGwAWAA9ABYA9P/e/9T/
0f/I/7//vf+//8L/yf/P/9f/4f/u//X/9//5//n/+v/4//j/9v/3//f/9//1//X/9f/1
//f/+f/6//v//f/9//3//f/8//z//P/8//r/+v/7//v//f/9//7//v/9//3//f/9//3/
/f/+////AAABAAIAAwADAAMAAwADAAMAAwACAAEABAAEAAQABAAGAAYABgAGAAYACAAI
AAgACwALAAsADAANAA4ADgAOAA8AEAARABIAEwAUABQAFQAYABkAGgAbAB4AHwAfACEA
IwAjACUAJgApACoALAAsACsALAAtAC4AMAAwADEAMQAvAC8ALwAvAC4ALgAuACwAKwAq
ACcAJgAiACIAIQAgAB8AHQAbABkAFwAWABQAEwARAA8ADQAMAAoACQAJAAcABgAGAAUA
AwACAAEAAQABAAEAAQABAAIAAgABAAEAAQAAAAAAAAAAAP3//f/8//v//P/9//7/////
/////f/9/wAAAAAAAAAA//////////////7//v/+//z//P/7//v//P/+////AAAAAAAA
AAAAAP//////////AQABAAEAAQABAAEAAAAAAAEAAAD///7/AQACAAMABAADAAIAAQAA
AAAAAAAAAAAAAgACAAIAAQABAAAAAAAAAAEAAQABAAIAAAAAAAAAAAAAAP7/AAAAAAAA
AAAAAAAAAAABAAEAAAAAAAAAAAAAAAAAAAAAAAAA/v8AAAIAAAACAAIAAgACAAAA///+
//3/AAACAAIAAwABAAEAAwAEAAcABwAHAAcABwAJAAkACgAJAAsADQAOABMAFAAUABYA
FgAWABcAFwAZABkAGAAWABMAEgAQAAwACAAIAAYAAgAAAP///v/8//r/+f/5//r/+v/5
//n/+v/8//z//P/6//r/+//7//v/+f/5//r/+v/4//r/+v/4//j/+f/3//X/+P/7//v/
+/8CAAsAFQAiADYASgBfAHkAjgCXAJcAlACLAIAAcABZADQADADu/+L/3f/S/8X/w//B
/8T/zf/V/93/5//y//X/9//7//3//v/+//7//P/9//3//f/9//3//f/9/wAAAQABAAEA
AwADAAMAAwAEAAQABAAEAAIAAgADAAMAAwADAAQABAADAAMAAwADAAUABQAGAAcABwAH
AAcABwAFAAUABQAFAAgACQAJAAkACgAKAAoACgAMAAwADAAMAAwADgAOAA4ADwAPAA8A
EAARABIAEgASABMAFAAVABYAFwAYABgAGQAYABkAGgAbACAAIQAhACMAJwAnACkAKgAr
ACwALgAuAC8AMAAxADIANAA0ADUANQAzADMAMwAzADQANAA0ADIAMAAuACoAKAApACoA
KgAqACcAJQAjACEAHgAcABkAFwAVABMAEQAQABAADwAPAA0ADAAMAAsACQAGAAUABQAF
AAQAAwACAAIAAgABAAEAAQAAAAAAAAAAAAIAAwADAAMAAQABAAEAAQABAAEA/////wAA
AAAAAAAAAwADAAMAAwABAAAAAAAAAAAAAAD///////8AAAAAAAACAAIAAgACAAEAAQAB
AAEA/////////////////v/+/wIAAgACAAIAAAAAAAAAAAAAAAAAAAAAAP7//v/+//7/
/v/+//7//f/9//z//P/8//7///8AAAIAAAAAAAAAAAD+//z//v/+//z//P/8//z//P/9
//3//P/8//z//P/8//z//P/8//z//P/8//z//P/9//r/+v/6//r/+v/6//v/+//7//v/
+v/8//z//f//////AQACAAEAAQABAAEAAAADAAQABgAFAAcACQAKAAsADAAMAA4ADgAO
AA8ADwARABEAEAAOAAoACgAJAAYAAQAAAP3/+P/3//f/9//2//X/8//y//L/9f/1//b/
+P/2//b/9v/0//L/8//z//P/8f/x//L/8v/0//D/7v/u//D/9f/z//P/+P/5//f/9//+
/wsAGQAoADgATABpAH0AggCBAH0AeABtAF4ASgApAAQA5v/S/8b/v/+6/7X/s/+7/8L/
x//N/9n/4//o/+v/8f/3//X/8v/0//b/9P/1//X/9f/1//X/9f/1//T/9f/1//X/8//z
//P/8//1//b/9//4//j/+P/5//n/+f/5//r/+v/4//f/9v/1//b/9//5//v//f/9//3/
/f/7//v/+//7//z//f/9//3//v/+//7//v8AAAAAAAAAAP7/AAAAAAAAAgADAAQABgAH
AAgACAAIAAkACgALAAwACwAMAAwADQAPABEAEwAVABcAFwAWABcAGwAbAB0AHgAdAB4A
IAAgACEAIgAjACQAIgAiACMAIwAhACEAIQAhACAAIAAgAB4AHwAeABsAGgAYABgAFwAW
ABMAEQAPAA0ACwAKAAgABwAFAAMAAQAAAAAA//////3//P/8//v/+f/4//f/9//3//T/
8//y//L/8P/v/+//7//x//L/8//0//L/8//z//P/8f/x//H/8f/v/+//7f/t/+7/7v/u
/+7/8P/x//L/8//z//L/8v/y//L/8v/x//H/8f/y//L/8v/y//L/8v/y//H/8f/x//H/
8//z//P/8//z//P/8v/y//T/9P/0//T/9P/0//T/9P/y//L/8v/y//T/9P/0//T/8//y
//H/7//w//D/8f/y//H/8f/x//L/8v/y//L/8v/w/+7/8P/w/+7/7v/u/+7/7v/v/+//
7v/u/+7/7v/u//D/8P/w//D/7//u/+3/7P/s/+z/7f/u/+3/7f/t/+3/7P/s/+z/7P/t
/+7/8P/x/+//7f/t/+7/7v/u/+7/7v/v/+//7//v/+//8P/v/+//7//v//H/8v/z//P/
8//z//L/9f/2//j/+P/5//r/+v/7//z//P/+/wAAAAABAAEA//////7//P/6//r/+f/2
//P/8v/v/+r/6//r/+v/6v/q/+n/6f/q/+j/5//n/+j/6P/o/+j/5v/o/+n/6f/p/+b/
5f/l/+T/5P/m/+b/5P/m/+f/5//n/+r/6//v//X//P8HABUAJgA4AEoAXwBtAHQAcwBv
AGYAWQBIADAADwDu/9b/xv/C/7n/sP+v/7f/u/++/8f/z//Z/+H/5v/p/+v/6f/p/+r/
7P/s/+v/6//q/+n/6v/r/+z/7f/s/+3/7f/t/+3/7f/t/+3/7//w//H/8v/w//D/8f/x
/+//7//w//D/8//z//P/8//1//X/9v/3//X/9f/1//X/9f/1//X/9f/2//f/9//3//j/
+P/4//j/+v/6//r/+v/6//z//P/8//3//f/9//7///8AAAAAAAADAAQABQAGAAcACAAI
AAkADAANAA4ADwAQABEAEQATABUAFQAXABgAGQAaABwAHAAdAB4AHwAgAB4AHgAfAB8A
HwAfAB8AHwAgACAAIAAeAB0AHAAZABgAFQAUABIAEAAPAA0ACwAJAAkACAAGAAUAAQD/
//3//P/9//3//v/9//z//P/7//n/+P/3//f/9//2//X/9P/0//T/8//z//P/8v/y//L/
8v/w//H/8f/x//P/8//z//P/8v/x/+7/7f/v//D/8f/y//X/9f/1//X/8//y//L/8v/0
//T/8//z//H/8v/y//L/8//0//X/9v/3//f/9//3//f/9//3//f/9//3//b/9v/4//j/
+P/4//b/9v/2//b/+P/4//j/+P/4//j/+P/4//r/+v/6//n/+f/4//j/+P/4//f/9v/2
//f/+P/5//r/+f/2//f/9v/1//b/9//4//b/9//3//b/+P/4//j/+P/3//b/9f/0//b/
9v/2//b/9//2//b/9v/3//f/9//3//b/9v/2//b/9v/2//f/9//3//f/9//3//f/9//4
//j/9v/2//f/9//2//f/9//3//b/9v/2//j/9v/2//b/9v/3//f/9//3//b/+P/4//n/
+f/5//v//P/+////AAABAP7////+//7///8BAAMABAAHAAgACAAKAAsADAAOAA8ADQAN
AAwACgAKAAoACQAGAAMAAgD///r/9//3//f/9v/2//X/9f/2//T/8//z//T/9P/0//T/
8v/y//P/8//z//P/8//0//T/9P/y//L/8v/y//H/8//z//T/9//1//P/9v8BAA8AIAAy
AEgAXwB1AIQAiQCHAIIAeQBsAF4AQwAaAPb/4v/W/9H/zP/F/8H/xf/K/83/1f/f/+f/
7P/x//f/+//5//j/+v/6//j/+f/5//n/+f/5//n/+f/6//v/+//7//n/+f/5//n/+v/6
//r/+v/6//r/+//7//3//f/+//7////////////9//3//v///wEAAQABAAEAAQABAAEA
AQACAAMAAwADAAYABgAGAAYABgAGAAYABgAGAAgACAAIAAcABwAHAAgACgAMAA0ADgAP
ABAAEQASABEAEgASABMAFQAXABkAGwAcAB0AHQAfAB8AHwAhACIAIgAiACMAIgAmACgA
KgAsACoAKgArACsALQAtAC0ALQAsACwALAAqACcAJgAjACIAIgAiACEAIAAdABsAGQAX
ABUAFAASABEADwANAAsACgAMAAsACwAJAAYABgAFAAMAAgABAAEAAQD+//3//P/8//3/
/f/+/////v/+//7//v/8//3//f/9//7///8AAAEAAwADAAEAAQABAAAA///+////////
///////+//7//v///wAAAAABAAMABAAEAAQAAgACAAIAAgADAAMAAwADAAEAAQABAAEA
AwADAAIAAgAEAAQABAAEAAYABgAGAAYABAAEAAQABAAGAAYABgAGAAYABgAGAAUABQAE
AAQABAAFAAUABQAGAAYABgAGAAYABAACAAQABAAEAAQABAAEAAQABQAFAAQABAAEAAQA
BAAEAAQABAAEAAQABAAEAAQAAQAAAAAAAAADAAMAAwADAAQABAAEAAQABAAEAAUABQAD
AAMAAwADAAEAAQACAAIABAAEAAUABQAEAAUABQAFAAIAAgACAAMAAwADAAIAAgAEAAIA
AgACAAMAAwADAAMAAgACAAIAAgACAAIAAgADAAMAAwADAAIABAAEAAUABgAHAAoADAAN
AA0ADQANAAkACwALAAwADwARABMAFAAXABgAGAAaABoAGgAbABsAHAAdAB0AHAAYABgA
FwAUABEAEAANAAgABgAFAAQAAgAEAAMAAwAEAAIAAQABAAIAAgACAAIAAAAAAAEAAQAB
AP////8AAAAABgAEAAIAAgD+//3/+//9/wAAAQABAAEABAANAB0ALABAAFgAbwCBAI4A
lQCbAJYAhwB8AG4AUQAoAAIA7v/m/9//1P/L/8v/z//Q/9f/4f/r//P/+v///wEAAwAD
AAQABgAEAAIAAwADAAMABAAFAAYABwAGAAcABwAHAAcABwAHAAcACAAIAAgACAAIAAgA
CQAJAAoACwANAA4ADwAPAA8ADwANAA0ADgAPABEAEQARABEAEAAPAA4ADQAMAA0ADQAN
ABEAEgATABQAFgAWABYAFgAWABgAGAAYABcAFwAXABgAGQAaABoAGgAdAB4AHwAgACMA
JAAkACUAJgAnACgAKQAsAC0ALQAvAC8ALwAxADIAMwA0ADYANgA3ADgAOQA6ADoAOgA7
ADsAOwA7ADsAOwA4ADgAOAA2ADYANgA0ADQANAA0ADMAMgAtACsAKQAnACcAJgAkACMA
IgAhACAAIAAfAB0AHAAZABcAFgAUABEAEgARABEAEQASABEAEAAQAA4ADQANAA0ADgAO
AA4ADgAOAA8ADwAPAA8ADwAPAA8AEQARAA8ADwAOAA4ADgAOAA8ADwAPAA8AEAAQABEA
EgAQAA==
         </WaveFormData>
      </LeadData>
      <LeadData>
         <LeadByteCountTotal>10000</LeadByteCountTotal>
         <LeadTimeOffset>0</LeadTimeOffset>
         <LeadSampleCountTotal>5000</LeadSampleCountTotal>
         <LeadAmplitudeUnitsPerBit>4.88</LeadAmplitudeUnitsPerBit>
         <LeadAmplitudeUnits>��V</LeadAmplitudeUnits>
         <LeadHighLimit>2147483647</LeadHighLimit>
         <LeadLowLimit>268435456</LeadLowLimit>
         <LeadID>II</LeadID>
         <LeadOffsetFirstSample>0</LeadOffsetFirstSample>
         <FirstSampleBaseline>0</FirstSampleBaseline>
         <LeadSampleSize>2</LeadSampleSize>
         <LeadOff>FALSE</LeadOff>
         <BaselineSway>FALSE</BaselineSway>
         <ExcessiveACNoise>FALSE</ExcessiveACNoise>
         <MuscleNoise>FALSE</MuscleNoise>
         <LeadDataCRC32>3395669178</LeadDataCRC32>
         <WaveFormData>
DgAOAA4ADgAPABAAEQASABAAEAAQABAAEgASABIAEgATABQAFQAWABYAFgAWABYAFwAY
ABkAGgAaABoAGgAaABgAGAAYABgAGAAYABgAGAAYABgAGAAYABoAGgAaABoAGQAYABcA
FgAVABQAEwASABAAEAAQABAAEAAQABAAEAAPAA4ADQAMAAwADAAMAAwACgAKAAoACgAK
AAoACgAKAAgACAAIAAgACAAIAAgACAAGAAYABgAGAAYABgAGAAYABgAGAAYABgAGAAYA
BgAGAAYABgAGAAYABgAGAAYABgAEAAQABAAEAAYABgAGAAYABwAIAAkACgAKAAoACgAK
AAgACAAIAAgACgAKAAoACgAKAAoACgAKAAwADAAMAAwADAAMAAwADAAKAAoACgAKAAwA
DAAMAAwACgAKAAoACgAKAAoACgAKAAgACAAIAAgACgAKAAoACgAIAAgACAAIAAgACAAI
AAgACgAKAAoACgAIAAgACAAIAAoACgAKAAoACAAIAAgACAAGAAYABgAGAAgACAAIAAgA
BgAGAAYABgAEAAQABAAEAAYABgAGAAYABgAGAAYABgAEAAQABAAEAAIAAgACAAIABAAE
AAQABAAFAAYABwAIAAcABgAFAAQABAAEAAQABAACAAIAAgACAAMABAAFAAYABQAFAAYA
BgAIAAkACgALAA8AEAAQABEAEgASABIAEgASABMAEgARABMAEwATABMAFAAWABsAHAAc
ABsAGwAbABgAGAAVABMAEAAOAAwACgAJAAoACAAGAAEAAAAAAP///P/8//z/+//4//j/
+f/5//n/+f/5//n/+P/4//j/+P/2//b/9v/2//j/+v/6//r///8FAAkADQANAA8AFAAU
ABUAGAAZABUAEwARABUAFQARAAMA5f+//6P/mP+X/5f/lP+Q/4r/iP+G/4X/g/+I/5X/
pv+3/8j/1v/i/+n/7v/x//T/9f/6//r/+//6//r/+v/7//7//v/+////AQABAAEAAgAA
AAAAAAAAAAAAAAAAAAAAAgACAAIAAgAAAAAAAAAAAAIAAwADAAMAAwADAAMABAADAAMA
AgABAAIAAgACAAMAAgABAAEAAAACAAIAAgACAAUABQAFAAUAAwADAAQABAAHAAcABwAH
AAcABwAHAAcACgAKAAoACgAKAAsACgAJAAkACQAJAAsADAAMAAsACwALAAwADQAOAA4A
DwAPAA8ADwARABEAEQATABMAEwATABAAEAAQABAAEAAQAA8ADgAPAA8ADgAOAA0ADQAM
AAoACgAKAAgABgAFAAUABAAEAAIAAQABAAMABQAEAAMAAwADAAMAAgACAAAAAAAAAAAA
/v/+//7//v/8//z//P/8//3//f/9//3//P/8//3//f/9//z//P/8//r/+v/6//v/+//6
//r/+v/4//j/+P/4//r/+v/6//v/+f/5//n/+f/7//z//P/8//r/+//7//v/+f/6//v/
+//8//z//f/+//3//f/9//3/+//7//v/+//+//////////7//v/+/////f/9//z//P/+
///////8//7//v/+//7//P/9//7///8BAAEAAQABAP7//f/8//v//P/6//v//f//////
//////7//v/9//3/+//7//r/+v/6//v/+//7//z//P/9//3//P/8//z//P/6//r/+//9
//z/+v/5//j/+f/6//v//P/8//3//f/9//v/+v/6//n/+f/5//v/+//6//j/+P/4//r/
+v/6//r/9//3//j/+P/8//3//v///wEAAgACAAMABgAGAAYABgAHAAkACQAJAAcABwAH
AAcACQAMABIAFAASABEAEQARABAAEAANAAsACAAGAAQAAgD+//7/+//4//P/8v/y//H/
7//w//H/8f/y//L/8//z//L/8f/w/+//7v/u/+7/7v/w//D/8P/w//T/8v/y//b/+///
/wEAAQAFAAkACgAKAAsAEAAPAAkABQAJAAkACQADAOv/xf+j/5H/kP+R/43/iP+E/4D/
fv9+/33/f/+G/5f/rv/B/87/2v/g/+P/5v/r//D/7//w//T/9f/4//j/+P/5//j/+P/4
//n/+f/5//n/+v/6//r/+v/6//v/+v/5//j/+f/6//v//P/8//z//P/8//z//f/9//3/
/f/9//3//v/+//////////z//P/8//3//////wAAAAAAAAAAAAAAAAEAAQABAAEA////
/wAAAAADAAMAAwADAAIAAQAAAP//AQACAAMABAAFAAcABwAHAAcABwAHAAkACgAKAAkA
CQAJAAoACwAMAAwADQANAA0ADQAPAA8ADwANAA0ADQANAA4ADgAOAA4ADgAOAA0ADAAO
AA0ACwAKAAgACQAJAAgABgAGAAQAAgABAAEAAAAAAP////8AAAMAAAD+//z/+//7//v/
+v/6//r/+v/6//r/+P/4//j/+P/4//j/+P/4//n/+f/5//n/9v/2//f/9//5//j/+P/4
//j/+P/4//n/9//2//b/9v/3//j/+f/6//j/+P/4//n/9//3//f/9//3//j/+P/4//j/
+f/5//n/+f/6//v/+//7//r/+v/6//3//f/9//3//P/7//r/+f/8//3//f/9//r/+v/6
//v//P/9//3//v/8//3//f/6//z//P/8//z//P/9//7////9//3//f/9//3//f/9//3/
/f/6//r/+//7//v/+//7//7//v/9//3//f/9//z//P/8//3//f/9//r/+v/7//v/+v/6
//r/+v/6//r/+//9//3//P/8//z/+v/6//r/+v/8//3//f/9//r/+v/7//v/+f/5//v/
+//6//r/+v/7//z//f/+//7/+//7//v/+//7//v/+//8//7//v/6//r//P/8//z//P/8
//3//f/+//7//v///wAAAQADAAQABAAFAAoACgAKAAoACwANAA0ADQALAAsACwALAAoA
DAARABIAFAATABMAEwASABIADwANAAoACAAGAAQAAAAAAP3/+v/4//j/+f/5//b/9v/2
//X/8v/y//P/8//1//X/9f/1//T/9P/0//T/9P/0//T/9P/y//L/9P/6//3///8FAAUA
BQALABIAFgAVABgAGwAZABUAFQAZAB0AGwARAPX/z/+v/57/l/+T/47/iv+E/4D/fP99
/33/hv+V/6j/u//K/9b/4P/n/+7/8f/y//P/9v/8//3//f/8//v/+//+//7//v//////
/////wAA/v/+//7//v8CAAIAAgACAAQABAAEAAQABAAEAAQABAAEAAUABQAFAAUABQAF
AAYABgAHAAcABwAEAAQABAAFAAUABQAGAAYABAAEAAQABAAHAAcABwAHAAUABQAGAAYA
CAAJAAoACwAJAAkACQAJAAgACAAIAAgACwANAA0ADQANAA0ADQAPABAAEAAPAA8AEQAS
ABMAFAASABMAEwATABMAFQAVABUAEwATABMAEwAUABQAFAAUABQAFAATABIAFAATABEA
EAAOAA8ADwAOAA4ADgAMAAoACwALAAoACgAGAAUABQAHAAcABgAFAAUABQAFAAQABAAC
AAIAAgACAAIAAgACAAIAAAAAAAAAAAD9//3//f/9//3//v8AAAEA///+//7//v/+//7/
/v///wEAAAAAAAAA///+//3//P/+//7//v///////////////f/+//7//v/8//3//f/9
////AAABAAEAAwACAAIAAgACAAEAAAD//wAAAQACAAMAAgADAAMAAwAEAAQABAAFAAUA
BQAEAAQABAAFAAUAAgAEAAQABAAEAAIAAwAEAAUAAwADAAMAAwABAAEAAQABAAMAAAAA
AAEAAQABAAEAAQACAAIAAQABAAMAAwACAAIAAAABAAEAAQD+//7//////wAAAAAAAAAA
AgACAAMABQADAAIAAgACAAAAAAAAAAAAAAABAAEAAQAAAAAAAQABAAEAAQADAAMAAAAA
AAAAAQD////////+//7///8AAAEA//8CAAIAAgACAAIAAQABAAIAAgAEAAUABgAHAAkA
CgAKAAsADAAMAAwADAAOABEAEgATABIAEQAQAA8AEQAUABoAHAAaABkAGQAZABcAFgAS
AA8ACgAIAAYABAAFAAYABAACAP///v/+//3/+P/4//j/9//4//j/+f/5//n/+f/5//n/
+P/4//j/+P/4//j/+P/4//j/+P/8/wAABQAHAAkACQANAA8AEAASABcAHAAbABsAGwAZ
ABsAGwAVAAUA5f+//6P/nP+Z/5P/jv+I/4D/fv9+/3//g/+O/53/rv/B/9T/4v/o/+v/
7v/z//j/+//6//z///8AAAAAAAABAAEAAAD/////AgADAAQABgAFAAQAAwACAAYABgAG
AAYABAAEAAQABAAEAAQABAAEAAQABQAFAAUABwAHAAcACAAGAAcABwAHAAgACAAIAAkA
CQAJAAoACgAIAAgACAAIAAsACwALAAsACwALAAwADAALAAsACwALAA0ADQANAA0ADgAO
AA4ADgANAA8ADwAPAA8ADwAPABEAEgASABEAEQARABIAEwAUABYAFwAXABcAFwAZABkA
GQAXABcAFwAXABYAFgAWABYAFAAUABMAEgASABEADwAOABAAEQARABAAEAAQAA4ADAAN
AA0ADAAMAAoACQAJAAsACQAIAAcABwAFAAUABAAEAAYABgAGAAYABAAEAAQABAAEAAQA
BAAEAAEAAQABAAEAAgACAAMAAwABAAAAAAAAAAIAAgACAAMAAwACAAIAAgABAAAA///+
/wAAAAAAAAEA//////////8BAAIAAgACAAIAAwADAAMAAwAEAAUABQADAAIAAgACAAUA
BQAFAAUABQAFAAUABQAEAAUABQAFAAYABgAGAAcABQAFAAQABAAGAAcABwAEAAQABAAE
AAQABAAFAAYABwAHAAcABwAHAAUABQAFAAUABwAEAAQABQAFAAUABQAFAAQABAADAAMA
AwADAAIAAgAEAAUABQAFAAYABgAHAAcABQAEAAMAAgAEAAQABQAHAAUABAAEAAQABAAE
AAQABAACAAMAAwADAAIAAgADAAMABQAFAAcABwACAAIABAACAAIAAgACAP////8AAAAA
AwAFAAcACQAJAAoACgALAA4ADgAOAA4ADwARABEAEQARABEAEQARABQAFgAbABwAGgAZ
ABkAGQAYABgAFQATABAADgAMAAoACAAIAAUAAgD///7//v/9//z//P/8//v/+v/6//v/
+//5//n/+f/5//j/+P/4//j/9v/2//b/9v/6//j/+P/6//3/AQAFAAcABwAJAAwAEgAV
ABYAGQAbABcAFQAZAB8AHQAVAAcA5//B/6b/nf+Z/5T/jv+G/4L/gP9//33/gP+H/5b/
q/++/8z/2v/l/+z/7//y//X/9P/2//v//v/+//7///////7//f/9/wEAAQABAAIAAgAC
AAIAAgACAAIAAgACAAIAAgACAAIABAAEAAQABAAEAAUABQAFAAUABQAFAAYABQAFAAQA
AwADAAQABQAHAAUABQAGAAYABgAGAAYABgAFAAUABQAFAAcABwAIAAgACQAJAAkACQAL
AAsACwALAAwADAAMAAwADAANAAwACwANAA0ADQAPABAAEAAPAA8ADQAOAA8AEAARABMA
FAAVABMAFQAVABUAFQAVABUAFQAUABQAFAAUABQAFAATABIAFAATABEAEAAPAA8ADgAM
AAwADAAKAAgABwAHAAYABgAFAAUABgAJAAcABgAFAAUABQAFAAQABAAEAAQABAAEAAAA
AAAAAAAAAAAAAAAAAAD///////////z//P/9//3//v/+////AAD+//7//v///////v/+
//7/AAAAAAAAAAAAAAAAAAABAP//////////AQACAAIAAgACAAMAAwADAAMABAAFAAUA
BQAEAAQABAAFAAUABQAFAAUABQAFAAUABgAHAAcABwAEAAQABAAFAAUABQAEAAQABAAF
AAUAAgAAAAAAAAAAAAIAAwAEAAUABAADAAIAAQABAAEAAQABAAMAAAAAAAEA////////
//8AAAAA//////3//f/8//z//P/9//3//f/6//r/+//7//v//P/9//7//P/8//3////9
//z//P/8//z//P/8//z//P/9//7//P/8//z//P/8//3///8AAAAAAQACAAMABQAGAAYA
BwAMAAwADAAMAAsADQANAA0ACwALAAsACwAOABAAFQAWABgAFwAXABcAFAAUABEADwAM
AAoACAAGAAQABAABAP7/+v/4//f/9f/0//T/9P/z//T/9P/1//X/8//z//P/8//y//L/
8v/y//L/8v/y//L/9P/y//T/+P/7//3/AQAFAAcACQAMAA4ADwASABcAFQANAAkACwAL
AAsA///l/8X/pf+S/4//kf+Q/4z/iP+C/4D/gf9//37/hf+W/6v/uv/K/9j/3//m/+v/
7v/v//T/+P/5//j/+P/4//n//P/8//z//f/9//3//f/+//7//v/+//7//v/+//7//v//
/wAAAQACAAAAAAAAAAAAAAABAAEAAQADAAMAAwAEAAMAAwACAAEAAgACAAIAAwABAAEA
AgACAAIAAgACAAIABAAFAAYABwAFAAUABgAGAAcABwAHAAcACQAJAAkACQAIAAgACAAI
AAkACwALAAsACwALAAsADQAOAA4ADQANAA0ADgAPABAADgAPAA8ADwARABMAEwATABMA
EwATABMAEAAQABAAEAAQABAADwAOAA4ADQALAAoADAANAA0ADAAMAAwACgAIAAUABQAE
AAQABAADAAMABQAFAAQAAwADAAEAAQAAAAAA/v/+//7//v/9//7///8AAP7//v/+//7/
+//7//v/+//8//z//f/9/////v/+//7//P/8//z//f/7//r/+v/6//3//v///wAAAAAA
AAAAAQAAAP///v/9//3//v/+//7//v/////////9//7//////////v/+//7/////////
//8AAAEAAgADAAMAAwACAAEAAAAAAAAAAQABAAEAAAAAAAAAAQABAP7//P/8//z//P/9
////AQADAAIAAQAAAP//AQABAAEAAQABAP7//v//////////////AAAAAAEA/v8AAAAA
AAAAAAEAAQACAAIAAQABAAEAAQAEAAYABwAJAA4ADgAOAA4ADQAPAA8ADwARABEAEQAR
ABAAEgAXABgAGgAZABkAGQAaABoAFwAVABAADgAMAAoABgAGAAMAAAD///7//v/9//r/
+v/6//n/9v/2//f/9//5//n/+f/5//j/+P/4//j/+v/6//r/+v/4//r//P/8////AwAF
AAcACwAPABQAFgAXABoAHQAdABkAFwAVABcAFwANAPf/1f+x/5z/lf+V/5T/kP+I/4T/
hP+D/3//gv+L/57/s//E/9L/3v/r//D/9f/4//v//P/8///////+//3//f/+//7//v//
/wIAAwAEAAYABAAEAAQABAAGAAYABgAGAAYABgAGAAYABgAGAAYABgAGAAcABwAHAAkA
CQAJAAoACgALAAsACwAKAAoACgALAAkACQAKAAoACgAKAAoACgANAA0ADQANAA0ADQAO
AA4ADQANAA0ADQAOAA8AEAARABAAEAAQABAAEQATABMAEwAUABUAFgAZABgAGAAXABcA
FQAWABcAGAAZABsAHAAdABwAHQAcABsAHQAdAB0AHQAcABwAHAAcABwAHAAbABoAHAAb
ABkAGAAXABcAFgAUABYAFgAUABIAEwATABIAEgAOAA0ADQAPAA0ADAALAAsACgALAAsA
DAALAAoACQAIAAgACAAIAAgACAAIAAgACAAHAAcABwAHAAQABAAFAAUABQAEAAQABAAG
AAYABgAHAAkACAAIAAgABwAGAAUABAAEAAQABAAFAAUABQAFAAUABwAIAAgACAAIAAkA
CQAJAAcACAAJAAkACQAIAAgACAAJAAkACQAJAAcABwAHAAcACQALAAwADQAKAAoACgAL
AAsACwAKAAoACgALAAsACAAKAAoACgAKAAgACQAKAAsACwALAAsACwALAAsACwALAAsA
CAAIAAkACwALAAsACwAKAAoACQAJAAkACQAIAAgACAAJAAkACgAKAAoACgAKAAcABwAI
AAgADAANAA4ADwARABIAEgATABgAGAAYABgAGQAbABsAGwAaABkAGAAXABkAHAAiACQA
IgAhACEAIQAhACIAIAAfABoAGAAWABQAEgASAA8ADAAJAAgACAAHAAQABAAEAAMABAAE
AAUABQAFAAUABQAFAAIAAgACAAIABAAEAAQABAACAAIAAgACAAcADQAPABEAFQAXABoA
HgAhACQAJQAlACUAHwAbACEAIwAfABEA9f/T/7T/pf+h/57/mP+Q/47/jP+J/4f/iP+L
/5j/r//E/9T/4v/t//L/9//6////AAACAAUABgAGAAYABwAIAAgACAAJAA0ADQANAA4A
DgAOAA4ADgAQABAAEAAQAA4ADgAOAA4ADgAOAA4ADgAMAA0ADQANAA8ADwAPABAAEAAR
ABEAEQAQABAAEAARABMAEwAUABQAFAAUABQAFAAUABMAEgARABIAEwAVABYAFwAXABcA
FwAVABUAFQAVABYAFgAWABYAGQAbABsAGwAYABcAFgAXABkAGgAaABsAHQAeAB8AIAAe
AB8AHwAfAB0AHwAfAB8AIQAhACEAIQAiACIAIgAiACAAIAAfAB4AHAAbABkAGAAZABsA
HAAcABwAHAAaABgAFQAVABQAFAAQAA8ADwARABMAEgARABEAEQARABAAEAAPAA4ADQAM
AAwADAAMAAwACgAKAAoACgAJAAkACQAJAAkACgAMAA0ADAAKAAkACAAGAAYABgAHAAkA
CAAIAAgACgAKAAoACgAJAAgABwAHAAUABQAFAAUABgAIAAkACgAIAAkACQAJAAgACAAI
AAcABwAGAAYABgAHAAcABwAHAAkACQAJAAkACAAJAAkACQAKAAoACgALAAkACQAIAAgA
CAAJAAkABgAGAAYABgAGAAgACQAKAAsACwALAAsACwAJAAkACQAJAAcABAAEAAUABQAF
AAUABQAGAAYABQAFAAUABQAEAAQABgAHAAcABwAEAAIAAgADAAQABQAGAAcABwAIAAgA
CQAJAAkACQALAAwADAANAA4ADgAOAA4AEQATABMAEwARABEAEQARABQAFgAbABwAGgAZ
ABkAGQAYABgAFQATAA4ADAAKAAgACAAIAAUAAgD///7//v/9//n/+P/3//X/9f/2//j/
+f/5//n/+f/5//j/+P/4//j/9//2//X/9P/0//T/9P/2//3/BQALAAkACQAPABIAEAAP
ABQAFwARAA0ACQANABEACwD7/+P/wf+f/5D/j/+R/5D/jv+K/4T/hP+F/4X/hP+N/57/
r/++/8z/2v/j/+b/6//w//P/9P/0//X/+P/4//j/+f/6//r/+v/7/////////wAA///+
//3//P/+//7//v/+/wAAAAAAAAAAAgACAAIAAgAAAAEAAQABAAEAAQABAAIAAgADAAMA
AwAAAAAAAAABAAEAAQACAAIAAAAAAAAAAAADAAMAAwADAAMAAwAEAAQABQAFAAUABQAH
AAcABwAHAAYABgAGAAYABwAJAAkACQAJAAkACQALAAoACgAJAAkACgAMAA4AEAAOAA8A
DwAPAA0ADwAPAA8ADwAPAA8ADwAQABAAEAAQAA4ADgANAAwADAALAAkACAAKAAsACwAK
AAgACAAGAAQAAwADAAIAAgAAAP////8BAP///v/9//3/+//7//r/+v/8//z//P/8//r/
+v/6//r/+P/4//j/+P/5//n/+f/5//b/9v/3//f/9//2//b/9v/0//T/9P/1//P/8v/y
//L/9f/2//f/+P/4//j/+P/5//f/9//3//f/9//4//j/+P/4//n/+f/5//j/+P/4//f/
+f/4//j/+P/5//n/+f/5//n/+f/5//n/+P/5//n/+f/4//j/+P/5//n/+f/4//j/9v/3
//f/9P/1//b/9//4//b/9//4//n/9//3//f/9//5//n/+f/5//n/9v/2//f/9f/1//X/
9f/2//b/9f/1//X/9f/0//T/9v/3//f/9//0//T/9f/1//T/9P/0//T/8v/y//P/9f/3
//b/9v/2//b/9P/0//T/9P/0//T/9P/1//X/9v/2//b/9//4//n/+//8//z//f8AAAAA
AAAAAAMABQAFAAUAAwADAAMAAwAGAAgADQAOAA4ADQANAA0ACgAKAAcABQACAAAA/v/8
//z//P/5//b/8f/w//D/7//u/+7/7v/t/+z/7P/t/+3/7P/r/+r/6f/p/+r/6//s/+v/
6v/p/+j/6P/q/+z/7P/z//v//f/7//3/AQAIAAwACwAKAAkABwABAAEAAQABAP3/7f/P
/6n/jf+E/4P/g/+E/4L/fP94/3r/ef95/4D/i/+c/6//vv/M/9b/2//e/+P/6P/p/+r/
7P/t/+z/7P/s/+3/8P/w//D/8f/x//H/8f/y//T/9P/0//T/+P/4//j/+P/4//j/+P/4
//b/9v/2//b/9v/3//f/9//3//f/9//4//j/+f/5//n/+P/4//j/+f/5//n/+v/6//j/
+P/4//j/+//7//v/+//5//n/+v/6//v/+//7//v//f/9//3//f/+//7//v/+////AQAB
AAEAAwADAAMABQAEAAQAAwADAAQABgAIAAoACAAJAAkACQAJAAsACwALAAkACQAJAAkA
CAAIAAgACAAKAAoACQAIAAgABwAFAAQABAAFAAUABAADAAIA///8//3//f/8//z/+v/5
//n/+//8//z//P/9//v/+//6//r/+v/6//r/+v/2//b/9v/2//b/9v/2//b/9//3//f/
9//0//T/9f/1//f/9v/2//b/9f/0//P/8//0//T/9f/2//j/+P/4//j/9v/2//b/9//3
//f/9//3//X/9v/2//b/9//5//r/+//5//r/+//7//3//P/8//z/+//7//v/+//9//3/
/f/9//z//f/9//3//P/8//z//f///////v/+/wAAAQABAP7//v/+//7//v/8//3//v//
/////////////v/9//z/+//8//r/+//9//3//f/9//3//v/+//3//f/7//v/+v/6//r/
+//7//v//P/8//3//f/8//z//P/8//r/+v/7//3/+//6//r/+v/8//z//P/8//r/+//7
//v/+P/4//n/+f/5//n/+//7//r/+v/6//z//P/8//z//P/5//n/+v/6//z//f/+////
AwAEAAQABQAKAAoACgAKAAkACwALAAsADQANAA0ADQAMAA4AEwAUABYAFQAVABUAEgAS
AA8ADQAMAAoACAAGAAQABAABAP7/+//6//r/+f/2//b/9v/1//b/9v/3//f/9f/1//X/
9f/0//T/9P/0//b/9v/2//b/9P/y//L/9P/5////BQAHAAcACwAQABAAEQAUABcAFwAV
ABEADwATABcAEQD5/9v/t/+e/5f/k/+O/4r/hv9+/3z/ff99/37/if+c/6//vv/M/9j/
4//o/+3/8v/1//b/9v/3//r/+v/6//v//P/8//z//f/9//3//f/+//7//v/+//7/AAAA
AAAAAAD+//7//v/+////AAABAAIAAgADAAMAAwABAAEAAQACAAQABQAFAAUAAgACAAIA
AwAFAAUABgAGAAYABgAGAAYABwAHAAcABwAHAAcACAAIAAcABwAHAAcACAAJAAoACwAM
AAwADAAMAAsADQANAA0ADQANAA0ADwAQABAADwAPAA8AEAARABIADwAPAA4ADQAQABMA
FAAVABMAEwATABMAEwAUABUAFgAUABQAEwASABIAEQAPAA4ADgAPAA8ADgAOAA4ADAAK
AAkACQAIAAgABgAFAAUABwAHAAYABQAFAAQABQAFAAYABAAEAAQABAAAAAAAAAAAAAIA
AgACAAIAAQABAAEAAQD+//7//////wAAAAABAAIAAgACAAIAAwABAAAAAAAAAAAAAAAA
AAAA/v/+//7//////////////wEAAgACAAIAAgADAAMAAwADAAQABQAFAAUABAAEAAQA
BQAFAAUABQAFAAUABQAFAAYABwAHAAcABgAGAAYABwAJAAkACAAIAAYABwAHAAQABQAG
AAcACAAHAAcABwAHAAcABwAHAAcABQAFAAUABQAHAAQABAAFAAUABQAFAAUABAAEAAMA
AwAEAAUABQAGAAQABQAFAAUAAgACAAMAAwADAAQABQAGAAQABAAFAAcABwAGAAYABgAF
AAQAAwACAAIAAwADAAMAAwAEAAYABwAFAAUABwAHAAQABAAEAAUAAwADAAMAAgADAAMA
AwADAAMAAwADAAQABAAEAAIAAgACAAIAAgADAAMABAAEAAYABwAIAAkACwAMAAwADQAQ
ABAAEAAQABAAEQAQAA8AEgATABQAFQAUABYAGwAcABwAGwAbABsAHAAcABkAFwAUABIA
EAAOAAwADAAJAAYAAQAAAAAA///9//7///////z//P/9//3/+//7//v/+//8//z//P/8
//r/+v/6//r//v/+//z//P/9/wMABwAJAAkADwAUABQAFQAYAB0AHQAbABcAFQAXABcA
FQAHAOf/v/+m/53/mf+U/47/iP+C/4D/ff9//4L/i/+c/6//wv/S/97/5//q/+//9P/3
//r/+v/7//z//P/8//3///8AAAEAAwAEAAMAAgACAAQABAAEAAQABQAEAAMAAgACAAIA
AgACAAUABgAHAAgABgAHAAcABwAHAAcABwAIAAYABwAHAAcABgAGAAYABwAFAAUABgAG
AAcACAAJAAoACwALAAsACwAJAAkACgAKAAoACQAIAAcACAAJAAoACwAOAA4ADgAOAA4A
DwAOAA0ADwAPAA8AEQASABIAEQARABEAEgATABQAEgATABMAEwATABUAFQAVABMAEwAT
ABMAEgASABIAEgAQABAADwAOAA8ADwAOAA4AEAARABEAEAAQABAADgAMAAsACwAKAAoA
CgAJAAkACwAJAAgABwAHAAUABQAEAAQABAAEAAQABAACAAIAAgACAAIAAgACAAIAAQAB
AAEAAQAAAAAAAQABAAEAAAAAAAAA/v/+//7///8AAAAAAQACAAIAAgACAAIABAAEAAQA
BQADAA==
         </WaveFormData>
      </LeadData>
      <LeadData>
         <LeadByteCountTotal>10000</LeadByteCountTotal>
         <LeadTimeOffset>0</LeadTimeOffset>
         <LeadSampleCountTotal>5000</LeadSampleCountTotal>
         <LeadAmplitudeUnitsPerBit>4.88</LeadAmplitudeUnitsPerBit>
         <LeadAmplitudeUnits>��V</LeadAmplitudeUnits>
         <LeadHighLimit>2147483647</LeadHighLimit>
         <LeadLowLimit>268435456</LeadLowLimit>
         <LeadID>V1</LeadID>
         <LeadOffsetFirstSample>0</LeadOffsetFirstSample>
         <FirstSampleBaseline>0</FirstSampleBaseline>
         <LeadSampleSize>2</LeadSampleSize>
         <LeadOff>FALSE</LeadOff>
         <BaselineSway>FALSE</BaselineSway>
         <ExcessiveACNoise>FALSE</ExcessiveACNoise>
         <MuscleNoise>FALSE</MuscleNoise>
         <LeadDataCRC32>3647440011</LeadDataCRC32>
         <WaveFormData>
AAAAAAAAAAAAAAAAAAAAAP///v/9//z/+//6//n/+P/4//j/+P/4//X/9P/z//L/8f/w
/+//7v/r/+r/6f/o/+f/5v/l/+T/4v/i/+L/4v/h/+D/3//e/97/3v/e/97/3v/e/97/
3v/f/+D/4f/i/+P/5P/l/+b/6f/q/+v/7P/u//D/8v/0//b/+P/6//z///8AAAEAAgAD
AAQABQAGAAgACAAIAAgACgAKAAoACgAMAAwADAAMAAwADAAMAAwADgAOAA4ADgAMAAwA
DAAMAA4ADgAOAA4ADgAOAA4ADgAOAA4ADgAOAA4ADgAOAA4ADgAOAA4ADgAQABAAEAAQ
AA4ADgAOAA4AEAAQABAAEAAOAA4ADgAOAA4ADgAOAA4ADgAOAA4ADgAOAA4ADgAOAA4A
DgAOAA4ADgAOAA4ADgAOAA4ADgAOAA4ADgAOAA4ADgAOAA4ADgAOAA4ADgAOAA4ADgAO
AA4ADgAOAA4ADgAOAA4ADgAOAA4ADgAOAA4ADAAMAAwADAAMAAwADAAMAA4ADgAOAA4A
DgAOAA4ADgAOAA4ADgAOAA4ADgAOAA4ADAAMAAwADAAOAA4ADgAOAAwADAAMAAwADAAM
AAwADAAMAAwADAAMAA4ADgAOAA4ADgAOAA4ADgAOAA4ADgAOAA4ADgAOAA4ADAAMAAwA
DQAQABEAEQASABAAEAARABEAEwATABIAEgAUABQAEwARAA4ADAALAAsACwAMAAwADAAM
AAoACgAKAAoACQAJAAgABgAGAAYABgAJAAoACwALAAwADAAMAAwACwAKAAoACwAJAAkA
CQAIAAgACAAIAAgACgALAAsACwAJAAkACQAJAA0ADQANAA0ADQAQABEAEQARABIAFgAY
ABYAFAANAAYA///6//j///8MABgAGgAaABwAFgAMAAsACwAQAA4A/v/q/9//1f/L/8T/
v//D/8//2//k/+3/9f/8/wEABAAIAAoACQAJAAkACQAJAAwADAAMAAwADAAMAAwADAAM
AAwADAAMAAwADAAMAAwADAAMAAwADQANAAwADAANAAsACwALAAsACwAKAAoACgAKAAoA
CgAKAAkACQAJAAkACQAJAAkACQAGAAYABgAGAAYABgAFAAIABAAEAAMAAwABAAEAAAD/
/////v/+//7//v/+//z//P/8//v/+v/5//b/9f/0//P/8v/w/+//7f/r/+v/6v/p/+r/
6f/n/+T/4v/i/+L/4v/f/97/3f/c/9v/2v/a/9n/2P/X/9f/1//X/9f/1//X/9X/1f/W
/9b/2P/Z/9r/2//d/9//4v/l/+f/6P/n/+n/6//t/+7/8P/0//X/9//4//v//P/+//7/
AQABAAIAAwACAAMAAwADAAYABwAHAAcABwAHAAcABwAHAAcACAAJAAcABwAGAAYACQAJ
AAkACQAIAAgACQAJAAcACAAJAAkACAAHAAcABwAHAAcABwAHAAcABwAHAAcABwAHAAYA
BgAGAAYABgAGAAgACAAIAAcABQAHAAcABwAHAAcABwAHAAcABwAHAAcABwAHAAcABwAH
AAcABwAHAAcABwAHAAcABQAFAAUABQAFAAUABgAGAAYABgAFAAUABgAGAAYABgAEAAQA
BQAFAAUABQAFAAUABQAFAAUABQAFAAUABQAFAAUABQAFAAUABQAFAAUABQAGAAYABgAG
AAYABgAGAAcABQAFAAUABAAGAAYABgAGAAgABgAGAAYABgAGAAYABgAIAAYABgAIAAgA
CAAIAAgACAAIAAgACQAIAAkACQAKAAoACgALAAsADQANAAwADAAMAAwACwAJAAYABAAD
AAMAAwAEAAQABAAEAAIAAgACAAAA//////7///8AAAEAAgADAAQABQAFAAQABAAEAAQA
AwACAAIAAwADAAMAAwACAAIAAgACAAIAAAABAAEAAQADAAMAAwADAAMABQAFAAMABQAI
AAcABwAJAAwADgAMAAoACAD///j/8//0//b/AQAOABQAFAAYABQACAAEAAcACQAKAP7/
7P/e/9X/yf+9/7b/uf/D/8//1//g/+f/7//2//v//P/+/wAAAQABAAEAAQABAAAAAAAA
AAAAAAAAAAAAAAACAAIAAgACAAAAAAAAAAAAAgACAAIAAwABAAAAAAABAAEAAQABAAEA
AQAAAAAAAAAAAAAAAAAAAP///////////f/9//3//f/8//z//P/8//z//P/7//j/+P/4
//f/9//1//X/9P/z//P/8v/y//L/8v/y//D/8P/u/+3/7P/r/+r/6f/o/+f/6P/m/+X/
4//i/+H/3//d/9z/2//Z/9b/1P/U/9T/1P/R/9D/z//O/83/zP/M/8v/yv/J/8n/yf/L
/8v/y//L/8v/y//M/8z/zv/P/9D/0f/S/9P/1f/X/9r/3P/c/9//4//l/+b/6P/q/+v/
7f/u//H/8v/0//T/9f/1//b/9//4//n/+f/5//r/+//7//v/+//7//v/+//7//v//P/9
//3//f/8//z/+//7//v/+//7//z//v////7//v/+//3//v/9//3//f/7//v/+//7//v/
+//7//v//f/9//z//P/8//z//P/8//z//P/8//v/+f/7//v/+//7//v/+//7//n/+f/5
//n/+//7//v/+//5//n/+f/5//n/+f/5//n/+//7//v/+//5//n/+v/6//r/+v/5//n/
+v/6//r/+v/6//r/+//7//n/+f/5//n/+f/5//n/+f/5//n/+f/5//n/+f/5//n/+f/5
//n/+f/4//j/+P/4//j/+P/4//n/+f/5//n/+P/6//r/+v/6//r/+P/4//j/+P/4//j/
+P/4//j/+P/4//j/+P/5//n/+f/5//j/+P/4//j/+P/5//n/9//3//f/+P/4//j/+P/4
//j/+P/4//n/+v/7//v//P/8//z//f/9/wEAAQAAAAAAAAAAAP///f/6//j/9//3//X/
9v/2//b/+P/2//b/9v/0//P/8//y//L/8v/y//L/9f/2//f/9//4//j/+P/4//f/9v/2
//f/9f/1//X/9P/0//T/9P/0//T/9f/1//X/9f/1//X/9f/1//P/9f/3//f/+P/5//n/
+f/8/wAABAACAAAA/f/4//H/7P/u//X//v8EAAIABAAEAPr/8P/t//H/9P/q/9T/wv+5
/7H/o/+e/6H/q/+5/8f/0P/Z/+H/6P/t//D/8v/0//P/8f/x//H/8f/0//T/9P/0//T/
9P/0//T/9P/0//T/9P/0//T/9P/0//T/9P/0//X/9f/0//T/9f/1//X/9f/1//X/9P/0
//T/9P/0//T/9P/z//P/8//z//P/8//z//P/8P/w//D/8P/w//D/7//s/+7/7v/t/+3/
7f/t/+z/6//r/+r/6v/q/+j/6P/m/+b/5v/l/+T/4//k/+P/4v/h/+L/4P/f/93/2//b
/9r/2f/W/9X/0//Q/9D/0P/Q/9D/zf/M/8v/yv/H/8b/xv/F/8b/xf/F/8X/xf/F/8X/
xf/F/8X/xv/G/8b/x//I/8n/zP/N/8//0f/S/9T/1P/X/9v/3f/e/+D/4v/j/+X/5v/n
/+j/6v/q/+3/7f/u/+//8P/x//H/8f/w//H/8f/x//P/8//z//P/8//z//T/9f/1//X/
9P/0//X/9f/1//X/9P/0//X/9f/1//b/9//3//b/9f/1//X/9f/1//X/9f/1//X/9f/1
//f/9//2//b/9v/2//b/9v/2//b/9v/1//f/+f/5//n/+//7//v/+//7//v/+//7//v/
+//7//v//f/9//3//f/+////AAABAAEAAQABAAEA/////wAAAAAAAAAA/////wAAAAAA
AAAAAAAAAAEAAQD/////////////////////////////////////////////////////
/v/+//7//v/+//7//v////3//f/9//z//v/+//7//v/+//z//P/8//7//v/+//7//v/+
//7//v/8//z//f/9///////+//7//v/+//7//v/+//7//v/+//7////+//////8AAAIA
AgADAAMAAwADAAIAAgACAAIAAQD///z/+v/5//n/+//8//z//P/6//j/+P/4//r/+f/5
//j/+P/4//j/+P/7//z//f/9//z//P/8//z/+//6//r/+//5//n/+f/4//j/+P/4//j/
+P/5//n/+f/5//n/+f/5//f/9//7//3//f/+//3//////wAAAgAEAAIAAAD7//T/7//q
/+7/+f8EAAYABAAGAAQA+P/y//X/9//2/+b/zv/A/7n/sf+l/6L/p/+1/8P/z//Y/9//
5f/s/+//8v/y//T/9f/1//X/9f/1//b/9v/2//b/+P/4//j/+P/2//b/9v/2//b/9v/2
//b/9v/2//b/9//1//T/9P/1//X/9f/1//X/9f/0//T/9P/0//T/9P/0//P/8//z//P/
8//z//P/8//y//L/8v/y//L/8v/x/+7/7v/u/+3/7f/r/+v/6v/p/+v/6v/q/+r/6P/o
/+b/5v/m/+X/5P/j/+D/3//e/93/3v/c/9v/2f/X/9f/1v/V/9T/0//R/87/0v/U/9b/
2P/X/9b/1f/U/9X/1P/U/9P/0v/R/9H/0f/R/9H/0f/R/9P/0//U/9T/1v/X/9j/2f/c
/93/3//h/+T/5v/m/+n/6//t/+7/8P/y//P/9f/2//f/+P/6//r//f/9//7///8AAAEA
AQABAAAAAQABAAEAAgADAAQABQAFAAUABgAHAAcABwAGAAYABQAFAAUABQAEAAQABQAF
AAUABgAHAAcABgAFAAUABQAHAAcABwAHAAcABwAHAAcABwAHAAYABgAGAAYABgAGAAYA
BgAGAAUAAwAFAAUABQADAAMAAwADAAUABQAFAAUAAwADAAMAAwAFAAUABQAFAAUABQAF
AAUABwAHAAcABwAHAAcACAAIAAgACAAHAAcACAAIAAgACAAIAAgACQAJAAsACwALAAsA
DQANAA0ADQAPAA8ADwAPABEAEQARABEAEQARABEAEQAQABAAEAAQABAAEAAQABEAEQAR
ABEAEAAQABAAEAAQABAADgAOAA4ADgAOAA4ADgAOAA4ADgAOAA4ADgAOAAwADAAMAA0A
EAARABEAEgASABIAEwATABUAFQAUABQAFAAUABMAEQAOAAwACwALAAkACgAKAAoACgAI
AAgACAAIAAcABwAGAAYABgAGAAYABQAGAAcABwAIAAgACAAIAAkACAAIAAkACQAJAAkA
CAAIAAgACAAIAAYABwAHAAcABwAHAAcABwAJAAkABwAHAAkADAANAA0ACwAMAA4AEgAU
ABIADQAIAAEA/P/4//v/BAAOABIAEAAQAA4ABgD//wEABAAEAPj/4v/R/8v/wf+2/7H/
t//D/8//2v/l/+//9v/7//7/AAACAAUABQAFAAUABQAEAAQABAAEAAYABgAGAAYACAAI
AAgACAAGAAYABgAGAAYABgAGAAcABwAGAAYABwAFAAUABQAFAAUABAAEAAQABAAEAAQA
BAADAAMAAwADAAEAAQABAAEAAgACAAIAAgAAAAAA///8//z//P/7//v/+f/5//j/9//3
//b/9v/2//T/9P/y//L/8P/v/+7/7f/u/+3/7P/r/+r/6P/n/+X/4//j/+L/4f/g/9//
3f/a/9j/2P/Y/9j/1f/U/9P/0v/T/9L/0v/R/87/zf/N/83/zf/N/83/zf/N/83/zv/O
/9D/0f/S/9P/1P/V/9f/2f/c/97/3v/h/+P/5f/m/+j/6v/r/+3/7v/v//D/8v/y//X/
9f/2//f/+P/5//n/+f/6//v/+//7//v/+//7//v/+//7//z//f/9//3//P/8//3//f/9
//3//P/8//3//f/7//z//f/9//7//f/9//3////////////////////////////+//7/
/v/+//7//v/+//7//v/9//v//f/9//3//f/9//3//f///////////wEAAQABAAEAAAD/
//7//f/9//3//f/9//7///8AAAEAAQABAAIAAgAFAAYABgAHAAsADAANAA4AEAAQABEA
EQATABMAEwATABMAEwATABMAEwATABMAEwARABEAEQARABMAEwATABMAFAAUABQAFAAU
ABQAFAAVABMAEwATABIAFAAUABQAEgASABIAEgAUABQAFAAVABYAFwAXABgAGAAYABkA
GQAbABsAGgAaABoAGgAZABcAFAASABEAEQARABIAEgASABIAEAAQABAAEAAPAA8ADgAM
AAwADAAMAA8AEAARABEAEgASABIAEgARABAAEAARABMAEwATABIAEgASABIAEgASABMA
EwATABMAEwATABMAEQARABMAEwAVABQAFQATABMAFgAYABwAHAAaABUADgAFAPz/9v/5
/wQAFAAcAB4AIAAeABYAEwATABQAGAAQAPz/7f/j/93/2P/T/9P/2//p//T/+/8DAAoA
DwAUABgAHAAbABsAGwAbABsAHAAcABwAHAAeAB4AHgAeAB4AHgAeAB4AHgAeAB4AHgAe
AB4AHgAfAB0AHAAcAB0AHQAdAB0AHQAdABwAHAAcABwAHAAcABwAGQAZABkAGQAXABcA
FwAXABgAGAAYABgAGAAYABcAFAAUABQAEwATABMAEwASABEADwAOAA4ADgAOAA4ADAAM
AAoACQAIAAcABgAFAAQAAwACAAAA///9//v/+//6//n/+P/3//X/8v/w//D/8P/w/+3/
7P/r/+r/6f/o/+j/5//m/+X/5f/l/+P/4//j/+P/5f/l/+b/5v/o/+n/6v/r/+r/6//t
/+//8v/0//T/9//5//v//P/+/wAAAQADAAQABQAGAAgACAAKAAsADQAPAA4ADwAPAA8A
EAARABEAEQATABMAEwATABMAEwAUABUAEwATABIAEgARABEAEQARABEAEgAUABUAEwAU
ABUAFQAUABMAEwATABMAEwATABMAEwATABMAEwARABEAEAAQABIAEgASABIAEAAQABAA
DwAPABEAEQARABEAEQARABEADwAPAA8ADwAPAA8ADwAPAA8ADwAPAA8ADQANAA0ADQAN
AA0ADQANAA0ADQAOAA4ADgAOAA0ADQAMAAwADAAMAAwADAANAA0ADQANAA0ADAAMAAwA
DAAMAAwADAAMAA0ADAANAA0ADgAQABAAEQARABMAEwASABIAFAAUABMAEQAQAA4ADQAN
AAsADAAMAAwADAAKAAoACgAKAAkACQAIAAYABgAGAAYABQAGAAcABwAKAAoACgAKAAkA
CAAIAAkABwAHAAcABgAGAAYABgAGAAYABwAHAAcABwAHAAcABwAHAAcACQAJAAkADAAL
AAsADQAOABIAFgAWABIADQAIAAEA+v/y//f/AgAOABIAEgASABAABgABAAMABgAEAPb/
4P/T/8v/v/+0/7P/u//H/9P/3v/p//H/+P/9/wAAAgAEAAUABQAFAAUABQAGAAYABgAG
AAYABgAGAAYABgAGAAYABgAGAAYABgAGAAYABgAGAAcABwAGAAYABwAFAAUABQAFAAUA
BAAEAAQABAAEAAQABAADAAMAAwADAAMAAwADAAMAAAAAAAAAAAACAAIAAQD+/wAAAAD/
/////f/9//z/+//7//r/+v/6//j/+P/2//b/9v/1//T/8//y//H/8P/v/+7/7P/r/+n/
5//n/+b/5f/m/+X/4//g/9//3v/d/9z/2//a/9n/2P/X/9b/1v/V/9T/0//T/9P/0//T
/9P/0//T/9P/1P/U/9b/1//Y/9n/2//d/+D/4//l/+b/5f/n/+v/7f/u//D/9P/1//f/
+P/3//j/+v/6//3//f/+/////v////////8CAAMAAwADAAEAAQABAAEAAwADAAQABQAD
AAMAAgACAAMAAwADAAMAAgACAAMAAwADAAQABQAFAAQAAwADAAMAAwADAAMAAwADAAMA
AwADAAMAAwACAAIAAgACAAIAAgAEAAQABAADAAEAAwADAAMAAwADAAMAAwADAAMAAwAD
AAEAAQABAAEAAQABAAEAAQD//////////wEAAQABAAEAAQABAAIAAgACAAIAAQABAAAA
AAAAAAAAAAAAAAEAAQABAAEAAQABAP//////////AQABAAEAAAAAAAAAAAAAAAAAAAAA
AAEABAAFAAUABgAGAAYABwAHAAkACQAIAAgACAAIAAcABQAAAP7//f/9////AAAAAAAA
AAD+//7//v/+//3//f/8//z//P/8//z//f/+//////8CAAIAAgACAAEAAAAAAAEA////
/////v/+//7//v/+/wAAAQABAAEAAQABAAEAAQABAAEAAQABAAMABAAFAAUABQAIAAgA
CgAMAA4ACwAGAP//+P/y/+//9P8AAAoADAAOAA4ACAD///3/AAACAP7/7P/X/83/w/+4
/7P/s/+9/8v/2P/h/+v/8v/3//r//v8AAAEABAAFAAYABwALAAwADQAOABAAEAAQABAA
EAAQABAAEAAQABAAEAAQABAAEAAQABEAEQAQABAAEQAPAA8ADwAPABEAEAAQABAAEgAS
ABIAEgARABEAEQARABEAEQARABEAEgASABIAEgARABAADgAKAAsADAAMAA0ADQANAAwA
CwAJAAgACAAIAAgACAAGAAYABgAFAAQAAwACAAEAAAD//wAA/v/9//v/+v/5//f/9f/2
//X/8//w//D/8P/w//D/7f/s/+v/6v/r/+r/6v/p/+r/6f/p/+n/5//n/+f/5//n/+f/
6P/o/+j/6f/q/+v/7v/v//H/8//0//b/9v/5//v//f/+/wAAAgADAAUABgAHAAgACgAK
AA0ADQAOAA8AEAARABEAEQARABEAEAAPABAAEQASABMAEwATABQAFQATABMAEgASABMA
EwATABMAFAAUABUAFQATABQAFQAVABQAEwATABMAEwATABMAEwAVABUAFQAVABUAFQAU
ABQAEgASABIAEgASABIAEgARABEAEwATABMAEwATABMAEwATABMAEwATABEAEQARABEA
EQARABEAEQARABEAEQARABEAEQARABEAEQARABIAEgASABIAEQARABAAEAAQABAADgAO
AA8ADwAPAA8ADwAPAA8ADwAPAA8AEQARABEAEQARAA8ADAANAA4ADwAQABAAEAAQABEA
EAARABEAEgATABQAFgAXABcAFwAWABYAFgAWABUAEwAQAA4ADQANAA0ADgAOAA4ADAAK
AAoACgAMAAsACwAKAAgACAAIAAgACwAMAA0ADQAOAA4ADgAOAAsACgAKAAsADQANAA0A
DAAMAAwADAAMAAwADQANAA0ACwALAAsACwALAAsACwANAA0AEAATABEADwASABYAGAAW
ABIADQAIAAEA+P/0//n/BgAUABoAHAAeABwAFAARAA8AEAAUAAwA+P/l/93/1f/M/8P/
wf/L/9X/3v/n/+//9v///wIABAAGAAcABwAHAAcABwAIAAgACAAIAAoACgAKAAoACgAK
AAoACgAKAAoACgAKAAoACgAKAAsACQAIAAgACQAHAAcABwAHAAkACAAIAAgACAAIAAgA
CAAFAAUABQAFAAMAAwADAAMABAAEAAQABAAEAAQAAwAAAAAAAAD///////////7//f/9
//z//P/8//r/+v/4//j/9v/1//T/8//w/+//7v/t/+z/6v/p/+f/6f/p/+j/5//k/+P/
4f/e/9z/3P/c/9z/2f/Y/9f/1v/V/9T/1P/T/9L/0f/R/9H/0//T/9P/0//R/9H/0v/S
/9b/1//Y/9n/2v/b/93/3//i/+T/5P/n/+v/7f/u//D/8v/z//X/9v/1//b/+P/4//r/
+//9/////v////////8CAAMAAwADAAEAAQABAAEAAQABAAIAAwADAAMAAgACAAEAAQAB
AAEAAQACAAQABQAEAAQABAADAAQAAwADAAMAAwADAAMAAwABAAEAAQABAAEAAQAAAAAA
AAAAAAAAAAACAAIAAgABAAEAAwADAAMAAQABAAEAAQD/////////////////////AQAB
AAEAAQD//////////wEAAQABAAEA/////wAAAAAAAAAA/////wAAAAAAAAAAAAAAAAEA
AQD///////////////////////////////////////////3//f/9//3//P/8//z//P/+
//7//v///////////wAA/v/+//7//v/+//7//v////7//////wAAAgACAAMAAwADAAMA
AgACAAIAAgABAP///P/6//n/+f/5//r/+v/6//r/+P/4//j/+P/3//f/9v/4//j/+P/4
//n/+v/7//v//P/8//z//P/7//r/+v/7//n/+f/5//j/+v/6//r/+v/4//n/+f/5//f/
9//3//f/+f/5//n/+//7//7//f/9////AgAGAAYAAgD+//n/8v/t/+r/6v/z/wIACgAM
AA4ADAACAPj/+f/9/wAA/P/o/9j/zf/F/7f/rv+r/7P/v//J/9L/2//j/+r/7//y//T/
9P/1//f/9//3//f/+P/4//j/+P/4//j/+P/4//j/+P/4//j/+P/4//j/+P/4//j/+P/5
//n/+P/4//n/+f/5//n/+f/7//r/+v/6//j/+P/4//j/9//3//f/9//3//f/9//3//b/
9v/2//b/9v/2//X/8v/y//L/8f/x//P/8//y//H/8f/w//D/8P/s/+z/6v/q/+r/6f/o
/+f/5v/l/+T/4//i/+D/3//d/9//3//e/93/3f/d/9z/2v/c/9z/3P/c/9v/2v/Z/9j/
1f/U/9T/0//U/9P/0//T/9P/0//T/9P/1f/V/9b/1v/W/9f/2P/Z/9z/3f/f/+H/4v/k
/+T/5//q/+3/7//y//L/8//1//b/+f/6//z//P/+////AQADAAQABQAFAAUABgAHAAcA
BwAJAAkACQAJAAkACQAKAAsACwALAAoACgALAAsACwALAA0ADgAQABEAEQASABMAEwAQ
AA8ADwAPAA0ADQANAA0ADwAPAA8ADwANAA0ADAAMAAwADAAMAAwADgAOAA4ADQALAA0A
DQANAA0ADQANAA0ACwALAAsACwANAA0ADQANAA0ADQANAA0ADQANAA0ADQANAA0ADQAN
AA0ADQAOAA4ADAAMAAsACwAMAAwADAAMAAwADAANAA0ADQANAA0ADQANAA0ADQANAAsA
CwALAAsACwALAAsACwALAAsACwALAAwADAAMAAwADAAMAAwADQANAA0ADQAMAAwADAAM
AAwADAAKAAoACgAMAAwADAAMAAwADAAMAA4ADAAMAAwADAAMAAwADAANAA4ADwAPABAA
EgASABMAEwAVABUAFAAUABQAFAATABEAEAAOAA0ADQALAAwADAAMAAoACAAIAAgACgAJ
AAkACAAKAAoACgAKAAsADAANAA0ADgAOAA4ADgANAAwADAANAA8ADwAPAA4ADgAOAA4A
DgAOAA8ADwAPAA8ADwAPAA8ADwANAA0ADwAPABIAEwATABUAGAAYABwAHAAaABcAEgAL
AAYAAgAFABAAGgAeAB4AHgAaAA4ACQALAA4ADAD6/+T/1//P/8X/uv+5/8H/z//Z/+T/
8f/5//7/AwAIAAgACgALAA0ADQANAA0AEAAQABAAEAAQABAAEAAQABAAEAAQABAAEAAQ
ABAAEAAOAA4ADgAPAA8ADgAOAA8ADwAPAA8ADwANAAwADAAMAA0ADgAPABAADQANAA0A
DQANAA0ADQANAAwADAAMAAwADAAMAAsACAAKAAoACQAJAAcABwAGAAUABQAEAAQABAAE
AAQAAgACAAIAAQAAAP///v/9//z/+//6//j/9//1//X/9f/0//P/8P/v/+3/6v/s/+z/
7P/s/+n/6P/n/+b/5//m/+b/5f/i/+H/4f/h/+H/4f/h/+H/4f/h/+L/4v/k/+X/5v/n
/+b/5//p/+v/7v/w//D/8//1//f/+P/6//z//f///wAAAwAEAAYABgAFAAUABgAHAAgA
CQAJAAkACgALAAsACwALAAsACwALAA0ADQAOAA8ADQANAAwADAANAA0ADQANAAwADAAN
AA0ADwAQABEAEQASABEAEQARABEAEQARABEAEQARABEAEQATABMAEgASABIAEgASABIA
EgASABIAEQAPABEAEQARABEAEQARABEAEQARABEAEQATABMAEwATABIAEQAQAA8AEQAR
ABEAEQAPAA8ADwAPABEAEQASABIAEAAQAA8ADwAOAA4ADgAOAA4ADgAPAA8ADwAPAA8A
DwAPAA8ADwAPAA8ADwAPAA8ADwAPAA8ADwAPAA8ADwAPAA4ADgAOAA4ADgAOAA4ADwAN
AA0ADQAMAA4ADgAOAA4AEAAOAA4ADgAOAA4ADgAOAA4ADgAOAA4ADgAOAA8ADwAPAA8A
DgAOAAwADAAMAA0ADwAPAA4ADgAOAA4ADgAOAA4ADgAPABAAEQARABIAEgASABMAEwAV
ABUAFAAUABQAFAATABEADwAOAA4ADwAOAA4ADQAMAA0ADAANAA4ADgANAA0ADAAMAAwA
DAAMAA0ADgAPAA8AEAAQABAAEAARABAAEAARAA8ADwAPAA4AEAAQABAAEAAQABEAEQAR
ABMAEwATABMAEwATABMAEwAVABYAFwAXABcAGAAaAB4AHgAcABkAFAANAAYABAAHABAA
GgAeAB4AIAAcABIACwAPABIAEAAAAOz/3f/X/83/xP+//8X/0f/f/+r/8//9/wQACQAM
AA4AEAARABMAEwATABMAFgAWABYAFgAYABgAGAAYABoAGgAaABoAGgAaABoAGgAcABwA
HAAdAB0AHAAcAB0AGwAbABsAGwAcABwAHQAeACAAIAAgACAAIQAhACEAIQAfAB8AHwAf
AB4AHgAeAB4AHgAeAB0AGgAbABwAHAAdABwAGwAZABcAGQAYABgAGAAYABgAFgAWABQA
EwASABEAEAAPAA4ADQANAAwADAALAAkACQAIAAcABgAFAAMAAAAAAAAAAAAAAP3//P/7
//r/+//6//r/+f/4//f/9//3//X/9f/1//X/9f/1//b/9v/4//n/+v/7//z//f///wEA
AgAEAAQABwAJAAsADAAOABAAEQATABQAFwAYABoAGgAbABsAHAAdAB4AHwAfAB8AIAAh
ACEAIQAjACMAIwAjACEAIQAiACMAIQAhACAAIAAiACMAJAAlACUAJgAoACkAKwAsAC0A
LQAsAA==
         </WaveFormData>
      </LeadData>
      <LeadData>
         <LeadByteCountTotal>10000</LeadByteCountTotal>
         <LeadTimeOffset>0</LeadTimeOffset>
         <LeadSampleCountTotal>5000</LeadSampleCountTotal>
         <LeadAmplitudeUnitsPerBit>4.88</LeadAmplitudeUnitsPerBit>
         <LeadAmplitudeUnits>��V</LeadAmplitudeUnits>
         <LeadHighLimit>2147483647</LeadHighLimit>
         <LeadLowLimit>268435456</LeadLowLimit>
         <LeadID>V2</LeadID>
         <LeadOffsetFirstSample>0</LeadOffsetFirstSample>
         <FirstSampleBaseline>0</FirstSampleBaseline>
         <LeadSampleSize>2</LeadSampleSize>
         <LeadOff>FALSE</LeadOff>
         <BaselineSway>FALSE</BaselineSway>
         <ExcessiveACNoise>FALSE</ExcessiveACNoise>
         <MuscleNoise>FALSE</MuscleNoise>
         <LeadDataCRC32>664263253</LeadDataCRC32>
         <WaveFormData>
+v/6//r/+v/8//z//P/8//z//P/8//z//P/8//z//P/8//z//P/8//r/+v/6//r/+v/6
//r/+v/5//j/9//2//X/9P/z//L/8P/u/+z/6v/p/+j/5//m/+P/4v/h/+D/3v/c/9r/
2P/W/9T/0v/Q/9D/0P/Q/9D/0P/Q/9D/0P/T/9T/1f/W/9j/2v/c/97/3//g/+H/4v/j
/+T/5f/m/+j/6P/o/+j/6f/q/+v/7P/u/+7/7v/u//D/8P/w//D/8P/w//D/8P/w//D/
8P/w//L/8v/y//L/8P/w//D/8P/w//D/8P/w//L/8v/y//L/8v/y//L/8v/0//T/9P/0
//L/8v/y//L/9P/0//T/9P/y//L/8v/y//T/9P/0//T/8v/y//L/8v/0//T/9P/0//T/
9P/0//T/8v/y//L/8v/y//L/8v/y//D/8P/w//D/8P/w//D/8P/w//D/8P/w//D/8P/w
//D/8P/w//D/8P/u/+7/7v/u/+7/7v/u/+7/7v/u/+7/7v/s/+z/7P/s/+z/7P/s/+z/
7v/u/+7/7v/w//D/8P/w//D/8P/w//D/8P/w//D/8P/z//T/9f/2//f/+P/5//r/+v/6
//r/+v/7//z//f/+////AAABAAIABAAEAAQABAAEAAQABAAEAAYABgAGAAYABAAEAAQA
BAAGAAgACQAJAAsACwALAAwADwAQABAAEAARABEAEQAPAA8ADgAOAA4ADgAQABEAEgAS
ABEAEQARAA8ADgAMAAoACAAIAAcABwAJAAoACgAIAAkACQAIAAcABQADAAMAAgACAAIA
AgACAAIAAgACAAIAAgACAAIAAQD//////////wEAAQABAAEAAgAEAAgACwAQABkAIgAo
AC4AOQBDAEsAWABpAHsAjQCbAJoAgABdAD0AGgD3/87/of9+/2b/T/87/zX/Of9B/03/
Yf95/5b/r//C/9H/4P/r//T/9//7//7/AAD+////AAABAAQABQAFAAcABQAFAAUABgAG
AAcABwAHAAcABwAHAAcABwAIAAgACAAKAAsACwALAAkACQAJAAkACQAJAAkACQAJAAkA
CQAJAAgACAAIAAgACgAKAAoACgAIAAkACQAJAAkACQAJAAgACAAIAAkACQAHAAcABwAH
AAcACAAIAAgACgAKAAsACwALAAsACwALAAkACQAKAAoACgAKAAkACQAHAAYABgAGAAgA
BgAFAAQAAwADAAIAAQD+//3/+//6//n/9//1//P/8v/x/+//7f/r/+n/5//l/+L/4f/g
/93/3f/c/9v/2v/c/9z/3P/d/9z/3P/e/9//3v/f/+H/5P/o/+j/6f/q/+3/7//w//H/
9f/2//j/+P/+/wMABwAKAAoACwAMAAwACgAKAAoACgAMAAwADAAMAAoACgAKAAoADAAM
AA0ADQANAA0ADQANAA4ADwAPAA4ADgAOAA4ADgAQAA8ADwAQAA4ADgAPABAADgAPAA8A
DgANAA0ADQANAA4ADgAOAA0ADQAOAA4ADAAMAA0ADgAOAA8ADwAPAA8ADQANAA0ADQAP
AA4ADgANAAsACwALAAsACwAMAAwACgAKAAsACwALAAgACAAIAAgACgAKAAkACQAJAAgA
CAAIAAgACAAIAAkABwAHAAYABQAHAAcABwAHAAcABwAHAAcABwAHAAcABwAFAAUABQAF
AAUABgAHAAcABwAGAAUABAAEAAQABAAEAAQAAwADAAQABAAEAAQABAAGAAYABAAEAAYA
BgAGAAYABAAEAAQABAAEAAYABwAHAAkACQAJAAoACwAMAAwADAANAA0ADQALAAsACgAK
AAoADAAOAA8AEAAQAA8ADwAPAA4ADAAJAAYABQAGAAYABwAFAAYABgAEAAEAAQAAAP//
AAD//wAAAAAAAAAAAAAAAAAAAAAAAAAAAAAAAAAA//8BAAEAAQABAAMAAwADAAMABAAI
AAwAEQAYACEAJgAoADIAQQBJAFMAZAB3AI0AnQChAJIAdgBXADMAEADt/8L/lf92/2D/
Sf89/z3/Q/9P/1//d/+T/67/wf/Q/9//7P/3//7///8DAAYABgAGAAcACAAJAAgACQAJ
AAsACwALAAsADAAMAA0ADQANAA0ADQANAA0ADQAOAA4ADgAOAA8ADwAPAA8ADwAPAA8A
DwAPAA8ADwAPAA8ADwAPABAAEAAQABAAEAAQABAAEAAOAA8ADwAPABEAEQARABAAEAAQ
ABEAEQAPAA8ADwAPAA8AEAAQABAAEAAQABEAEQATABMAEwATABMAEwAUABQAFAAUABMA
EwATABIAEgASABQAEgARABAADQANAAwACwAKAAkABwAGAAUAAwABAP///v/9//v/+f/3
//X/8//x//D/7//u/+v/6//q/+n/6P/o/+j/6P/p/+r/6v/s/+3/7v/v//H/9P/2//b/
9//4//v//f/+//////8AAAIAAgADAAUABgAGAAgACQAKAAoACAAIAAgACAAKAAoACgAK
AAwADAAMAAwADAAMAA0ADQANAA0ADQANAAwADQANAAwADgAOAA4ADgAQAA8ADwAQAA4A
DgAPABAAEAARABEAEAARABEAEQARABIAEgASABEAEQASABIAEAAQABEAEgASAA8ADwAP
AA8AEQARABEAEQARABAAEAAPAA8ADwAPAA8AEQASABIAEAAQABEAEQARABAAEAAQABAA
EAAQAA8ADwAPAA4ADgAOAAwADAAMAA0ADQANAAwACwALAAsACwALAA0ADQANAA0ADQAN
AA0ADQANAA0ADQANAAsADAANAA0ADAAMAAwADAAMAAwADAAMAAwACwALAAwACgAKAAoA
CgAMAAwADAALAAkACgAKAAoACgAJAAkACQAJAAkACQAKAAsACgAKAAoADAAKAAoACgAK
AAoACgAKAAoACgAMAA0ADQAPAA8ADwAQABEAEgASABIAEwATABMAEQARABAAEAAQABIA
FAAVABYAFwAXABgAGQAXABYAFAASABIAEgARABEAEwAWABgAGAAVABUAFAATABEADwAP
AA4ADgAOAA4ADgAMAAwADAAMAAwADAAMAAsACwALAAsACwALAAkACwANAAwADAAQABMA
FgAdACgAMAA2AEEAUQBdAGoAfQCTAKkAtQCqAIwAawBLACgAAwDg/7X/jP9u/1P/Pf87
/0H/S/9Z/2//i/+o/8P/1v/l//L/+/8CAAUACQAMAAwADAANAA4ADwAQABEAEQATABEA
EQARABIAEgATABMAEwAVABUAFQAVABMAFAAUABQAFAAVABUAFQAVABUAFQAVABUAFQAV
ABUAFQAVABUAFQAWABYAFgAWABgAGAAYABgAFgAXABcAFwAVABUAFQAUABYAFgAXABcA
FQAVABUAFQAXABgAGAAYABYAFgAXABcAGQAZABkAGQAZABkAGgAaABoAGgAZABkAGQAY
ABgAGAAYABYAFQAUABUAFQAUABMAEgARAA8ADgANAAsACQAHAAYABQADAAEAAQD///3/
+//4//f/9v/z//P/8v/x//D/8P/w//D/8f/w//D/8v/z//T/9f/3//r//v/+////AAAB
AAMABAAFAAUABgAIAAgACAAJAAkACAAIAAkACgAKAAoACgAKAAoADAAMAAwADAAMAAwA
DAAMAA4ADgAPAA8ADQANAA0ADQAOAA8ADwAOAA4ADgAOAA4ADgANAA0ADgAMAAwADQAO
AAwADQANAAwADQANAA0ADQAOAA4ADgANAA0ADgAOAAwADgAPABAAEAAPAA8ADwAPAA8A
DwAPAA8ADwAOAA4ADQAPAA8ADwAPAA0ADgAOAAwADAANAA0ADQAMAAwADAAMAAwADAAL
AAsADQAMAAwADAAOAA4ADgAPAA0ADQAMAAsACwALAAsACwALAAsACwALAAsACwALAAsA
CwALAAsACwAJAAoACwALAAoACgAKAAoACgAKAAoACgAIAAcABwAIAAgACAAIAAgACgAK
AAoACQAHAAgACAAIAAoACQAJAAkACgAKAAwADAAMAAwACgAKAAoACgAKAAwADQANAA8A
DwAPABAAEQASABIAEgATABMAEwARABEAEAAQABAAEAASABMAFAASABEAEQARABEAEAAO
AAwACgAKAAkACQALAAwADAAKAAsACwAKAAkABwAFAAUABAAEAAQABAAEAAQABAAEAAQA
BAAEAAQAAwAFAAUABQAFAAUABQAJAAkACAAIAAwADwAWAB0AIgAoADIAPwBNAFkAaAB7
AI8AoQCnAJQAcgBRAC8ADADp/8L/l/90/1j/P/8z/zf/Qf9J/1f/cf+P/6z/xf/W/+X/
7v/3//z///8BAAQABAAGAAcACAAJAAoACwALAA0ADQANAA0ADgAMAA0ADQANAA8ADwAP
AA8ADwAQABAAEAAQABEAEQARABEAEQARABEAEQARABEAEQARABEAEQARABIAEgASABIA
EgASABIAEgAQABEAEQARABEAEQARABAAEAAQABEAEQARABEAEQARABMAFAAUABQAFAAU
ABUAFQAVABUAFQAVABMAEwAUABQAFAAUABMAEwATABIAEgASABQAEgARABAADwAPAA4A
DQAMAAsACQAIAAUAAwABAP///v/9//v/+f/3//X/8//x//D/7//u/+v/6//q/+n/6P/o
/+j/6P/p/+r/6v/s/+3/7v/v//H/9P/2//b/9//4//n/+//8//3///8AAAIAAgADAAUA
BgAGAAQABQAGAAYACAAIAAgACAAIAAgACAAIAAoACgAKAAoACgAKAAsACwAJAAkACQAJ
AAoACwALAAoADAAMAAwADAAMAAsACwAMAAwADAANAA4ADAANAA0ADAANAA0ADQANAAwA
DAAMAAsACwAMAAwACgAKAAsADAAMAAsACwALAAsACwALAAsACwANAAwADAALAAsACwAL
AAsACwAMAAwACgAKAAsACwALAAoACgAKAAoACAAIAAcABwAJAAgACAAIAAYABgAGAAcA
BwAHAAYABQAHAAcABwAHAAUABQAFAAUABQAFAAUABQAFAAUABQAFAAMABAAFAAUABAAE
AAQABAAEAAQABAAEAAQAAwADAAQABgAGAAYABgAGAAQABAAEAAQABAAEAAYABgAGAAYA
BgAIAAkACQALAAsACwAMAA0ADgAOAA4ADwAPAA8ADQANAAwADAAMAAwADgAPABAAEAAP
AA8ADwAPAA4ADAAKAAgACAAHAAcABQAGAAYABAADAAMAAgABAAMAAQABAAAA/v/+//7/
/v8AAAAAAAAAAP7//v/+//3////////////////////9//7/AAACAAMACAANABQAHgAk
ACsAOQBFAE4AXQBvAIUAlwCeAJAAbwBJACgAAwDi/73/kv9u/1X/Pf8t/y3/N/8//0//
Z/+E/6H/uP/N/9z/5//w//X/9//8//7/AAABAAIAAwACAAMAAwAFAAcABwAHAAgACAAJ
AAkACQAHAAcABwAHAAcACAAIAAgACgALAAsACwALAAsACwALAAsACwALAAsACwALAAsA
CwAMAAwADAAMAAwADAAMAAwADAANAA0ADQANAA0ADQAMAAwADAANAA0ADQANAA0ADQAN
AA4ADgAOAAwADAANAA0ADQANAA0ADQAPAA8AEAAQABAAEAAPAA8ADQAMAAwADAAOAAwA
CwAKAAsACwAKAAkABgAFAAMAAgABAP///f/7//r/+f/3//X/9f/z//H/7//t/+v/6f/l
/+f/5v/l/+T/4v/i/+L/4//k/+T/5v/n/+j/6f/r/+7/8P/w//H/8v/1//f/+P/5//n/
+v/8//z///8BAAIAAgAAAAEAAgACAAQABAAEAAQABAAEAAQABAAEAAQABAAEAAYABgAH
AAcABQAFAAUABQAGAAcABwAGAAYABgAGAAYACAAHAAcACAAGAAYABwAIAAgACQAJAAgA
CQAJAAkACQAIAAgACAAHAAcACAAIAAYABgAHAAgACAAHAAcABwAHAAkACQAJAAkABwAG
AAYABQAFAAUABQAFAAcACAAIAAYABAAFAAUABQAGAAYABgAGAAYABgAFAAUABQAEAAQA
BAAGAAYABgAHAAYABQADAAEAAwADAAMAAwABAAEAAQABAAEAAQABAAEAAQABAAEAAQD/
/wAAAQABAAAAAAAAAAAAAAAAAAAA/v/+//7//v8AAAAAAAAAAAAAAgADAAMABQAFAAUA
BgAHAAgACAAIAAkACQAJAAcABwAGAAYABgAIAAoACwAMAAwACwALAAsACQAIAAYABAAA
AAAA////////AAAAAP7///////7//f/9//v/+//6//j/+P/4//j/+P/4//j/+P/4//j/
+P/3//n/+f/5//n/9//3//n/+f/6//r//v8BAAYADwAYACAAKAAxAD0ARwBOAFcAZQB3
AIcAjACCAGUAQwAiAAEA3v+v/4T/av9V/z//M/8z/zf/Qf9R/2X/gP+d/7T/w//Q/93/
6P/v//P/+P/6//r/+//8//3//v//////AQABAAEAAQACAAIAAwADAAMAAwADAAMAAwAD
AAQABAAEAAQABQAFAAUABQAFAAUABQAFAAUABQAFAAcABwAHAAcABgAGAAYABgAGAAYA
BgAGAAgACQAJAAkACQAJAAkACAAGAAYABwAHAAkACQAJAAkABwAIAAgACAAIAAgACQAJ
AAkACQAJAAkACQAJAAoACgAKAAoACQAJAAcABgAGAAYABgAEAAMAAgABAAEAAAD///z/
+//5//j/9//1//P/8f/w/+//7f/r/+n/5//l/+P/4v/h/+D/3f/b/9r/2f/Y/9j/2P/Y
/9n/2v/a/9z/3f/g/+H/4//m/+j/6P/p/+r/6//t/+7/7//y//T/9//4//j/+f/5//j/
+v/7//z//P/+//7//v/+/wAAAAAAAAAAAAAAAAAAAAD+//7//////wEAAQABAAEAAgAD
AAMAAgACAAIAAgACAAIAAQABAAIAAgACAAMABAAEAAUABQAEAAMAAwADAAMABAAEAAQA
AwADAAQABAACAAIAAwAEAAQAAwADAAMAAwADAAMAAwADAAMAAgACAAEAAQABAAEAAQAB
AAIAAgAAAAIAAwADAAMAAAAAAAAAAAAAAAAA/////////v/+//7//v/+//7//v/+//7/
/v/+//7//v/+//7//P/+//////8BAAEAAQACAAUABgAGAAYABwAHAAcABQAHAAYABgAG
AAQABgAHAAgACAAHAAcABwAHAAYABAACAP7//v/9//3/+//8//z/+v/5//n/+P/3//f/
9f/1//T/8v/y//L/8v/y//L/8v/y//L/8v/y//H/8//z//P/8//x//P/8//z//T/9P/2
//v/AAAHABAAGAAgACcAMwA/AEoAVwBlAHsAjQCOAHwAWwA1ABIA8f/O/6P/eP9a/0H/
K/8f/yP/Kf8z/0f/Yf9+/5v/sv/F/9T/4f/o/+3/7//y//L/9P/1//b/9//4//n/+f/7
//v/+//7//z//P/9//3//f/9//3//f/9//3//v/+//7//v/////////9//3//f/9////
//////////////////8AAAAAAAAAAAAAAAAAAAAAAAABAAEAAQABAAEAAQAAAAAAAAAB
AAEAAQABAAEAAQABAAIAAgACAAIAAgADAAMAAwADAAMAAwADAAMABAAEAAQABAADAAMA
AwACAAIAAgACAAAA///+//3//f/8//v/+v/5//f/9v/1//P/8f/v/+7/7f/r/+n/5//l
/+P/4f/e/93/3P/Z/9n/2P/X/9b/2P/Y/9j/2f/a/9r/3P/d/97/3//h/+T/5v/m/+f/
6P/p/+v/7P/t/+//8P/y//L/8f/z//T/9P/0//X/9v/2//b/9v/2//b/9v/2//b/9v/4
//j/+P/4//j/+P/5//n/9//3//f/9//4//n/+f/4//j/+P/4//j/+v/5//n/+v/6//r/
+//8//r/+//7//r/+//7//v/+//6//r/+v/5//n/+v/6//j/+v/7//z//P/7//v/+//7
//v/+//7//v/+f/4//j/9//3//f/9//3//f/+P/4//b/+P/5//n/+f/4//j/+P/4//b/
9v/1//X/9//2//b/9v/0//T/9P/1//P/8//y//H/9f/1//P/8v/0//T/9P/0//L/8v/y
//L/9P/2//f/9//5//n/+f/6//v//P/8//z//////////f/7//r/+v/6//z//v///wAA
/v/9//3//f////7//P/6//b/9v/1//X/9P/0//P/8P/x//H/8P/v/+3/6//r/+r/7P/s
/+z/7P/q/+r/6v/q/+r/6v/q/+n/6//r/+v/6//p/+n/6f/r/+z/7P/q/+v/8P/3//7/
BgAOABcAIwAvADoARQBRAGMAdwCEAIAAZQBBAB4A+//Y/7P/iP9g/0f/L/8b/xX/G/8j
/y//R/9k/4H/mv+v/8D/zf/W/93/4f/k/+j/6P/p/+r/6//s/+3/7f/v/+//7//v//D/
7v/v/+//7//w//H/8v/z//H/8v/y//L/8v/z//P/8//z//P/8//z//P/8//z//P/9f/1
//X/9f/2//b/9v/2//b/9v/2//b/9v/3//f/9//1//X/9f/0//b/9v/3//f/9//3//f/
9//1//b/9v/2//j/+P/5//n/9//3//f/9//3//f/+P/4//j/+P/3//f/9//2//b/9v/4
//b/9f/0//X/9f/0//P/8P/v/+3/7P/r/+n/5//l/+b/5f/j/+H/4f/f/93/2//a/9n/
2P/V/9f/2P/Z/9r/2//c/93/3//g/+D/4v/j/+b/5//p/+z/8P/w//H/8v/1//f/+P/5
//3//v8AAAAABAAHAAkACgAKAAsADAAMAA4ADgAOAA4ADgAOAA4ADgAOAA4ADgAOAA4A
DgAPAA8ADwAPAA8ADwAOAA8ADwAOABAAEAAQABAAEgARABEAEgASABIAEwAUABIAEwAT
ABIADwAPAA8ADwAQABAAEAAPABEAEgASABAAEAARABIAEgARABEAEQARAA8ADwAPAA8A
EQAQABAADwAPAA8ADwAPAA8AEAAQAA4ADgAPAA8ADwAOAA4ADgAOAA4ADgANAA0ADQAM
AAwADAAMAAwADAANAA0ADQAMAAsADAANAA4ADwANAAsADAAMAAwADAAMAAwADAAMAAwA
DAAOAA8ADwASABMAFAAWABUAFgAWABYAFwAXABcAFQAVABQAFAAUABQAFgAXABgAFgAV
ABUAFQAWABYAFQAUABAAEAAPAA8ADwAQABAADgANAA0ADAALAAsACQAJAAgACAAIAAgA
CAAIAAgACAAIAAgACAAIAAcABwAHAAcABwAHAAcABwAHAAgACgAQABMAFgAfACoAMAA0
AD0ARwBPAFgAYwB1AI0AoQCmAJYAeQBXADYAFQDy/8H/lv98/2n/Uf9D/0X/Tf9Z/2f/
ff+Y/7P/yP/b/+r/9f8AAAcACwAMAA4ADgAPABAAEQASABMAEwAVABUAFQAVABYAFAAV
ABUAFQAWABcAGAAZABcAGAAYABgAFgAXABcAFwAXABcAFwAXABkAGQAZABkAGQAZABkA
GQAYABgAGAAYABgAGAAYABgAGAAZABkAGQAZABkAGQAYABgAGAAZABkAGQAZABkAGQAZ
ABoAGgAaABgAGAAZABkAGQAZABkAGQAXABcAGAAYABoAGgAZABkAGQAYABgAGAAWABQA
EwASABEAEQAQAA8ADgANAAsACgAHAAUAAwABAAAA///9//v/9//1//P/8f/w/+//7v/r
/+v/6v/p/+j/6v/q/+r/6//q/+r/7P/t/+//8f/0//j/+v/6//v//P/9////AAABAAMA
BAAGAAYABQAHAAgACAAKAAsADAAMAAwADAAMAAwADAAMAAwADAAMAAwADAAMAAwADAAN
AA0ADwAPAA8ADwAOAA8ADwAOABAAEAAQABAAEAAPAA8AEAAPAA4ADgAOAA4ADwAPAA4A
DwAPAA8ADwAOAA4ADgANAA8AEAAQAA4ADgAPABAAEAANAA0ADQANAA0ADQANAA0ADQAM
AAwACwALAAsACwALAAsADAAMAAoACgALAAsACwAKAAoACgAKAAoACgAJAAkACQAIAAgA
CAAIAAgACAAJAAcABwAGAAUABgAHAAgACQAHAAcABwAHAAcABwAHAAcABwAHAAcABwAF
AAYABwAHAAYACAAIAAgACAAIAAgACAAGAAYABgAGAAYACAAJAAkACwALAAsADAANAA4A
DgAOAA8ADwAPAA0ACwAKAAoACgAMAA4ADwAQABAADwAPAA8ADQAMAAoACAAIAAgABwAH
AAUABgAGAAQABQAFAAQAAwABAP/////+//7//v/+//7//v/+//7//v/+//7//v/9//3/
/f/9//3///////3//f8AAAIABgAJABAAGQAiACgALAA1AEEASwBYAGsAfwCTAJ8AlgB8
AF8APQAYAPX/zv+f/3z/Yv9L/zn/N/87/0P/T/9j/33/mv+z/8b/1f/g/+3/9v/5//n/
+v/+//7///8AAAEAAAABAAEAAwADAAMAAwAEAAQABQAFAAUABwAHAAcABwAHAAgACAAI
AAYABwAHAAcABwAHAAcABwAHAAcABwAHAAcABwAHAAcACAAIAAgACAAKAAoACgAKAAgA
CQAJAAkACQAJAAkACAAIAAgACQAJAAsACwALAAsACwAMAAwADAAKAAoACwALAA0ADQAN
AA0ADQANAA4ADgAMAAwACwALAA0ADAAMAAwADAAKAAkACAAHAAcABgAFAAQAAwABAAAA
///9//v/+f/4//f/9f/z//H/7//t/+v/7P/r/+r/5//p/+j/5//m/+T/5P/k/+X/5v/m
/+j/6f/r/+3/8P/0//b/9v/3//j/+v/9////AQABAAIABAAEAAMABQAGAAYACAAJAAoA
CgAKAAoACgAKAAwADAAMAAwACgAKAAoACgAKAAoACwALAAwADQAOAA8ADgAPAA8ADgAQ
ABAAEAAQABAADwAPABAAEAAQABEAEgAQABEAEQAQABEAEQARABEAEgASABIAEQARABIA
EgAQABAAEQASABIAEQARABEAEQARABEAEQARABEAEAAQAA8ADwAPAA8ADwANAA4ADgAM
AA4ADwAPAA8ADAAMAAwADAAOAA4ADQANAA0ADAAMAAwADAAMAAwADQANAA0ADAALAAsA
CwALAAsACwALAAsACwALAAsACwALAAsACwALAAsACQAKAAsACwAMAAwADAAMAAoACgAK
AAoACgAJAAkACgAKAAoACgAKAAgACgAKAAoACgAKAAoACgAKAAoACgAKAAoADAANAA0A
DQANAA0ADgARABIAEgASABMAEwATABEAEQAQABAAEAAOABAAEQASABIAEQARABEAEQAQ
AA4ADAAKAAoACQAJAAkACgAKAAgABwAHAAYABQAFAAMAAwACAAQABAAEAAQABAAEAAQA
BAAEAAQABAADAAUABQAFAAUABQADAAMAAwAEAAYACAAJAA4AFQAeACQAKgAzAEEATQBa
AGkAewCRAKUApgCQAG8ATwAsAAkA5v+9/5L/cP9T/zn/Lf8z/zv/Rf9Z/3P/kP+r/8L/
1f/k/+3/9v/7//3//v8AAAIAAwAEAAUABgAHAAcACQAJAAkACQAKAAoACwALAAsACwAL
AAsACwALAAwADAAMAAwADQANAA0ADQANAA0ADQALAAsACwALAA0ADQANAA0ADAAMAAwA
DAAOAA4ADgAOAAwADQANAA0ADwAPAA8ADgAOAA4ADwAPAA8ADwAPAA8ADwAQABAAEAAQ
ABAAEQARABEAEQARABEAEQARABIAEgASABIAEQARABMAEgASABIAEAAOAA0ADAANAA0A
DAALAAoACQAHAAYABwAFAAMAAQD+//3/+//5//f/9f/z//H/8P/v/+7/6//r/+r/6f/o
/+b/5v/m/+f/6P/o/+r/6//s/+3/7//y//T/9P/1//b/9//5//r/+//8//z//f/8//3/
//8AAAAAAAABAAIAAgACAAIAAgACAAYABgAGAAYABgAGAAYABgAGAAYABwAHAAUABQAF
AAUABgAHAAcABgAIAAgACAAIAAoACQAJAAoACAAIAAkACgAIAAkACQAIAAkACQAJAAkA
CgAKAAoACQAJAAoACgAIAAgACQAKAAoABwAHAAcABwAHAAcABwAHAAcABgAGAAUABwAH
AAcABwAGAAYABQACAAQABQAFAAUABAAEAAQABAACAAIAAQABAAMAAgACAAIAAgACAAIA
AwABAAEAAAD///////////////////////8BAAEAAQABAP////////////8AAAEAAQAA
AAAAAAAAAP7//v/+//7/AAD/////AAD+//7//v/+/wAAAAAAAP///f/+//7//v/+//3/
/f/9//7//f/8//z///8AAP7//v/+//7//v/+//7//v/+//7/AAABAAEAAwADAAMABAAH
AAgACAAIAAcABwAHAAUABwAGAAYABgAEAAYABwAIAAoACQAJAAkACQAIAAYABAAEAAQA
AwADAAEAAgACAAAA//////7//f////3//f/8//r/+v/6//r/+v/6//r/+v/6//r/+v/5
//v/+//7//v/+//7//v/+//6//z//v8BAAIACQASABoAHgAnADUAQQBMAFkAawCBAJMA
mACIAGcAQwAiAP3/3P+1/4r/Zv9N/zX/Kf8t/zX/P/9P/2f/hv+j/7r/y//a/+f/8P/1
//f/+v/6//z//f/+/////v//////AQABAAEAAQACAAQABQAFAAUABQAFAAUABQAFAAYA
BgAGAAYABwAHAAcABQAFAAUABQAGAAcACAAJAAcABwAHAAcACAAIAAgACAAGAAYABgAG
AAgACQAJAAkACQAJAAkACAAIAAgACQAJAAkACQAJAAkACQAKAAoACgAMAAwADQANAAsA
CwALAAsACwALAAwADAAMAAwACwALAAsACgAKAAoACgAIAAcABgAFAAUABAADAAIAAQD/
//7//f/7//n/9//2//X/8//x//H/7//t/+v/6v/p/+j/5f/l/+T/4//i/+D/4P/g/+H/
4v/i/+T/5f/m/+f/6f/s/+z/7P/t/+7/8f/z//T/9f/1//b/+P/4//n/+//8//z//P/9
//7//v/+//7//v/+/wAAAAAAAAAAAAAAAAAAAAACAAIAAwADAAEAAQABAAEAAgADAAMA
AgACAA==
         </WaveFormData>
      </LeadData>
      <LeadData>
         <LeadByteCountTotal>10000</LeadByteCountTotal>
         <LeadTimeOffset>0</LeadTimeOffset>
         <LeadSampleCountTotal>5000</LeadSampleCountTotal>
         <LeadAmplitudeUnitsPerBit>4.88</LeadAmplitudeUnitsPerBit>
         <LeadAmplitudeUnits>��V</LeadAmplitudeUnits>
         <LeadHighLimit>2147483647</LeadHighLimit>
         <LeadLowLimit>268435456</LeadLowLimit>
         <LeadID>V3</LeadID>
         <LeadOffsetFirstSample>0</LeadOffsetFirstSample>
         <FirstSampleBaseline>0</FirstSampleBaseline>
         <LeadSampleSize>2</LeadSampleSize>
         <LeadOff>FALSE</LeadOff>
         <BaselineSway>FALSE</BaselineSway>
         <ExcessiveACNoise>FALSE</ExcessiveACNoise>
         <MuscleNoise>FALSE</MuscleNoise>
         <LeadDataCRC32>3138092722</LeadDataCRC32>
         <WaveFormData>
CAAIAAgACAAKAAoACgAKAAwADAAMAAwADgAOAA4ADgAQABAAEAAQABAAEAAQABAAEgAS
ABIAEgASABIAEgASABAAEAAQABAADgAOAA4ADgANAAwACwAKAAkACAAHAAYABAACAAAA
/v/8//r/+P/2//X/9P/z//L/8P/w//D/8P/w//D/8P/w//H/8v/z//T/9v/2//b/9v/2
//b/9v/2//b/9v/2//b/+P/4//j/+P/4//j/+P/4//r/+v/6//r/+v/6//r/+v/6//r/
+v/6//r/+v/6//r/+v/6//r/+v/6//r/+v/6//r/+v/6//r/+v/6//r/+v/8//z//P/8
//z//P/8//z//v/+//7//v/+//7//v/+/wAAAgAEAAYACAAKAAwADgAQABAAEAAQABAA
EAAQABAAEAAQABAAEAAQABAAEAAQAA4ADgAOAA4ADgAOAA4ADgAOAA4ADgAOAA4ADgAO
AA4ADgAOAA4ADgAMAAwADAAMAAwADAAMAAwADAAMAAwADAAKAAoACgAKAAwADAAMAAwA
DAAMAAwADAAMAAwADAAMAAoACgAKAAoACgAKAAoACgAKAAoACgAKAAoACgAKAAoACgAK
AAoACgAKAAoACgAKAAoACgAKAAoACgAKAAoACgAKAAoACgAKAAwADAAMAAwACgAKAAoA
CgAMAA4ADwAQAA8AEAAQABEAEQARABIAEgASABMAEwATABIAEgASABIAFAAVABgAGgAa
ABgAGAAYABYAFAATABAADgAOAAwACwANAA0ADAALAAoACQAIAAcABgAFAAQABAACAAIA
AQABAAMAAwADAAMAAwACAAIAAgAAAAAAAAAAAAIAAgAAAAEABAAIAA8AFQAfACwAOgBC
AE4AYQBxAH8AjgChALUAxADIALoAkwBiADIACgDs/8z/ov98/2b/U/9F/z//QP9J/1r/
b/+K/6b/vf/P/9z/5//y//n/+v///wIAAwADAAQABQAGAAcACAAIAAkACgAKAAoACwAL
AAwADAAMAAoACgAKAAoACwALAAsACwALAAwADAAMAAoACgAKAAoACgAKAAoACwALAAsA
CwALAAsACwALAAsADAAMAAwADAAKAAoACwALAA0ADgAOAA4ADgAPAA8ADwAQABAAEAAR
AA8ADwAQABEAEwATABQAFQAUABQAFQAVABYAFgAWABcAFwAXABgAGAAZABkAGQAaABwA
HAAcABwAHAAcABwAGwAZABkAFwAWABcAFgAWABUAFAASABEADgALAAoACAAGAAQAAgD/
//z//P/7//j/9//2//b/9v/2//L/8v/y//L/8v/y//L/8v/2//b/9v/4//n/+f/5//r/
+//7//v/+//7//z//P/8//z//f/9//3//f/9//3//v/8//3//f/9//3//f/9//3/////
////////////AAAAAAAAAAAAAAAA/v/+//7//v/+//7//v/+////////////////////
AAAAAAAAAAAAAAIAAwADAAMAAwADAAMAAwADAAQABAAEAAQABAAEAAQABAAEAAQABQAF
AAQABAAEAAQAAwACAAIAAQACAAIAAgAEAAQAAwADAAEAAAAAAAAAAAAAAAAAAAAAAAAA
AAAAAAAAAAAAAAAA/v/+//7//v8AAP////////7//v/+//7//v/+//7//v/8//z//P/8
//3//f/8//z//P/8//3//f/7//v/+//8//z/+//7//v/+f/5//n/+v/8//r/+P/4//r/
+v/6//r/+v/6//r/+v/6//z//f/+//3//v/+////AQABAAIAAgACAAMAAwADAAIAAgAC
AAIABAAFAAgACgAKAAgACAAIAAYABAADAAAA//8AAP/////9//3//P/7//j/9//2//X/
9P/z//L/8v/y//L/8f/x//H/8f/x//H/8f/w//D/8P/y//L/8v/y//T/9P/y//P/+P/+
/wUADQAZACYALgA0AEgAXQBtAHsAkACpAL0AyADGAKwAfwBOACAA+v/a/7D/gv9i/0z/
O/8v/y3/NP9B/1b/cf+O/6b/uf/H/9L/3f/m/+v/7P/x//T/8//1//b/9//4//f/+P/4
//n/+v/6//r/+//7//z//P/8//z//P/8//z//f/9//3//f/9//7//v/+/wAAAAAAAAAA
AAAAAAAAAQABAAEAAQABAAMAAwADAAMAAgACAAIAAgACAAIAAwADAAMABAAEAAQABAAF
AAUABQAGAAYABgAHAAcABwAIAAkACQAJAAoACwAMAAwADQANABAAEAAQABEAEQARABIA
EgATABMAEwAUABYAFgAWABYAFgAWABYAFQAVABUAEwASABEAEAAQAA8ADgAMAAsACAAH
AAYABAACAP///v/8//r/+P/3//T/8//w//D/8P/w/+7/7v/u/+7/8P/w//D/8P/w//D/
8P/y//X/9f/1//b/9f/1//X/9f/1//b/9v/2//j/+f/5//n/+v/7//z//v8AAAEAAQAB
AAEAAQABAAEAAQABAAEAAQABAAEAAgACAAIAAgACAAIABAAEAAQABAAEAAQABAAEAAUA
BQAFAAUABQAFAAUABgAGAAYABgAGAAYABwAHAAcABwAHAAcABwAHAAgACAAIAAYABgAG
AAYACAAIAAgACQAHAAYABgAGAAgABwAGAAYABwAIAAgACAAGAAYABQAFAAUABAAEAAQA
BAAEAAQABAAEAAQABAAEAAQABAAEAAQABAAEAAQABAAEAAMAAwADAAQABAAEAAQAAgAC
AAIAAgACAAIAAgACAAMAAwACAAIAAgACAAMAAwABAAEAAQACAAIAAQABAAEAAQABAAEA
AgACAAIAAgACAAAAAAAAAAAAAQABAAEAAAACAAIAAgACAAIAAQABAAEAAgACAAIAAgAC
AAIAAgACAAIAAgAEAAUABgAHAAgACAAJAAkACQAKAAoACgALAAsACwAKAAoACgAKAAoA
CwAOABAAEAAOAA4ADgAQAA4ADQAKAAgACAAGAAUABQAFAAQAAwAEAAMAAgABAAAA///+
//7//P/8//v/+//7//v/+//7//3//P/8//z//P/8//z//P/8//r//P/9//7/AAAHAAsA
EwAeACwANABAAFUAawB/AJAApwC/ANQA3ADOAKcAdgBGABgA8v/Q/6r/gP9i/0v/Pf83
/zz/Rf9Y/3H/iv+k/73/z//c/+X/7v/z//j/+//+//3/+//8//3//v///wAAAAABAAIA
AgACAAMAAQACAAIAAgAEAAQABAAEAAcABwAHAAcABQAGAAYABgAGAAYABgAGAAYABgAG
AAcABwAHAAcABwAJAAkACQAJAAoACgAKAAoACAAIAAkACQAJAAoACgAKAAoACwALAAsA
DAAMAAwADQANAA0ADgAPAA8ADwAQABEAFAAUABUAFQAYABgAGAAZABkAGQAaABoAGwAb
ABsAHAAeAB4AHgAeAB4AHgAeAB0AHQAdABsAGgAZABgAGAAXABgAFgAVABIAEQAQAA4A
DAAJAAgABgAEAAQAAwAAAP///P/8//z//P/6//r/+v/6//z//P/8//z//P/8//z//v/9
//3//f/+//////////////8AAAAAAAD+/////////wEAAQABAAIAAAABAAEAAQADAAMA
AwADAAMAAwADAAMAAQABAAIAAgACAAIAAgACAAIAAgACAAIAAgACAAIAAgADAAMAAwAD
AAUABQAFAAYABAAEAAQABAAGAAcABwAHAAcABwAHAAcABwAIAAgACAAGAAYABgAGAAgA
CAAIAAkACQAIAAgACAAKAAkACAAIAAcACAAIAAgACAAIAAcABwAHAAYABgAGAAYABgAG
AAYABgAGAAYABgAGAAYABgAGAAYABgAGAAYABgAFAAUABQAEAAQABAAEAAQABAAEAAQA
BAAEAAQABAAFAAUABAAEAAIAAgADAAMAAwADAAMABAAEAAMAAwADAAMAAwADAAQAAgAC
AAIAAgAAAAAAAAAAAAEAAQABAAAAAgACAAIAAgACAAIAAgACAAIAAgACAAQABQAGAAcA
CAAIAAkACQAJAAoACgAKAAsACwALAAoACgAKAAoADAANABAAEgAQAA4ADgAOAA4ADAAL
AAgABgAGAAQAAwAFAAUABAADAAIAAQAAAP///v/9//z//P/6//r/+f/5//n/+f/5//n/
+//6//r/+v/6//r/+v/6//r/+v/8/////v8AAAcADQAXACIALAA0AEYAWwBvAIEAlACn
AL0AygDKAK4AgQBQACIA+v/a/7j/kP9s/1L/Qf81/zf/QP9J/1z/d/+U/67/w//R/9z/
5f/s//H/9v/3//r/+//7//z//f/+////AAAAAAEAAgACAAIAAwABAAIAAgACAAQABAAE
AAQABQAFAAUABQAFAAYABgAGAAYABgAGAAYABgAGAAYABwAHAAcABwAHAAcABwAHAAcA
CAAIAAgACAAIAAgACQAJAAkACgAKAAoACgALAAsACwAKAAoACgALAA0ADQAOAA8ADQAN
AA4ADwAQABAAEQARABIAEgASABMAFQAVABYAFgAXABcAFwAYABoAGgAaABoAGgAaABoA
GQAZABkAFwAWABMAEgASABEAEgAQAA8ADAALAAoACAAGAAUABAACAAAAAAD///z/+//4
//j/+P/4//b/9v/2//b/9v/2//b/9v/4//j/+P/6//v/+//7//z//f/9//3//f///wAA
AAAAAP/////+//3/////////AAAAAAEAAQABAAEAAQABAAEAAQABAAEAAQD/////AAAA
AAAAAAAAAAAAAAAAAAAAAAACAAIAAgACAAEAAQABAAEAAQABAAEAAgACAAIAAgACAAIA
AwADAAMAAwADAAMAAwABAAIAAgACAAMABAAFAAYABAAEAAQABQAFAAQABAAEAAYABQAE
AAQAAwAEAAQABAAEAAQAAwADAAMAAgACAAIAAgACAAIAAgACAAIAAgACAAAAAAAAAAAA
/v/+//7//v8AAP///////wAAAAAAAAAA/v/+//7//v8AAAAAAAAAAP/////+//7//v/+
///////9//3//f/+//7//f/9//3//f/9//3//v/+//7//v/+//7//v/+//7//v/+//7/
AAACAAMABAADAAQABAAFAAUABQAGAAYABgAHAAcABwAGAAYABgAGAAgACQAMAA4ADgAM
AAwADAAMAAoACQAGAAQABAACAAEAAQABAAAA///+//3//P/7//r/+f/4//j/+P/4//f/
9//3//f/9//3//f/9v/2//b/9v/2//b/9v/4//j/+P/3//j/+v///wMACQASAB4AKgA0
AEMAVwBrAHgAiQCfALQAwgDAAKcAfgBKABwA9v/Y/7b/jv9q/1P/Qf8z/zL/O/9E/1f/
cv+O/6f/vf/O/9v/5P/t//L/8//2//n/+f/6//v//P/7//z//P/9/wAAAAAAAAEAAQAC
AAIAAgACAAIAAgACAAMAAwADAAMAAwAEAAQABAAEAAQABAAEAAQABAAEAAUAAwADAAMA
AwADAAMAAwADAAQABAAEAAQABAAEAAUABQAFAAYABgAGAAgACQAJAAkACAAIAAgACQAJ
AAkACgALAAsACwAMAA0ADAAMAA0ADQAQABAAEAARABEAEQASABIAEwATABMAFAAUABQA
FAAUABQAFAAUABMAFQAVABMAEgARABAAEAAPAA4ADAALAAgACQAIAAYABAACAAAA/f/6
//r/+f/2//X/8v/y//L/8v/y//L/8v/y//L/8v/y//L/9P/0//T/9v/1//X/9f/2//f/
9//3//f/+f/6//r/+v/6//v/+//7//v/+//7//z//P/9//3//f/9//3//f/9//3//f/9
//3//f/9//7//v/+//7//v/+//7//v/+//7//v/+//7//v///////////wEAAQABAAIA
AgACAAIAAgACAAMAAwADAAEAAQABAAEAAQACAAIAAgAEAAQABAAEAAQABAAEAAUAAwAC
AAIAAgACAAEAAAAAAAMABAAEAAQAAgACAAEAAQADAAIAAgACAAIAAgACAAIAAgACAAIA
AgACAAIAAgACAAAAAAAAAAAAAAD///////8AAAAAAAAAAAAAAAAAAAAAAgACAAIAAgAB
AAEAAAAAAAAAAAABAAEA/////wAAAAAAAAAAAAAAAAAAAAAAAAAAAgADAAQABQAGAAYA
BwAHAAcACAAIAAgACQAJAAkACAAIAAgACAAMAA0AEAASABAADgAOAA4ADgAMAAsACAAE
AAQAAgABAAMAAwACAAEAAAD///7//f/6//n/+P/4//j/+P/3//f/+f/5//n/+f/3//b/
9v/2//j/+P/4//j/+P/2//b/+f/6//7/AwAHAA8AHAAqADYAQABTAGUAcwB+AIsAmQCo
AKwAogCHAF4ALgAEAOj/zv+m/4D/ZP9T/0P/Of82/zv/Rv9Z/3L/jP+l/7v/yP/T/97/
5//u//H/9P/1//X/9v/3//j/+//8//z//f/8//z//P/9//3//v/+//7//v/+//7//v//
//////////3//v/+//7//v/+//7//v8AAAAAAAABAAEAAQABAAEAAQABAAEAAQACAAIA
AgACAAIAAgADAAMAAwAEAAQABAAEAAUABQAFAAgACAAIAAkACQAJAAoACwAJAAkACgAL
AAwADAANAA0ADgAOAA4ADwAPAA8AEAAQABEAEQARABIAEgASABIAEgASABIAEgARABEA
EQAPAA4ADQAMAAwACwAKAAgABwAEAAMAAgAAAP7/+//6//j/9v/2//X/8v/x/+7/7v/u
/+7/7v/u/+7/7v/u/+7/7v/u//L/8v/y//T/9f/1//X/9v/5//n/+f/5//n/+v/6//r/
+v/7//v/+//9//3//f/+//7////////////////////9//3//f/9//////8AAAAAAAAA
AAAAAAAAAAAAAAAAAAAAAAAAAAAAAwADAAMAAwADAAMAAwAEAAQABAAEAAQAAgADAAMA
AwAFAAUABQAFAAUABgAGAAYABAAEAAQABAAEAAQABAAFAAUABAAEAAQABAADAAIAAgAD
AAQABAAEAAQABAADAAMAAwACAAIAAgACAAIAAgACAAIAAgACAAIAAgACAAIAAgACAAIA
AgACAAIAAgACAAIAAAACAAMABAAHAAgACAAJAAkACQAKAAoACgALAAsACwAKAAoACgAK
AAoACwAOABAAEAAOAA4ADgAQAA4ADQAKAAgACAAGAAUAAwADAAIAAQAAAP///v/9//r/
+f/4//j/+P/4//f/9//3//f/9//3//f/9v/2//b/9v/2//b/9v/2//j/+P/5//r//P8B
AAcADwAYACYAMgA+AE8AYQBzAIAAkQCjALQAvgC0AJUAaAA2AAoA6P/K/6b/fv9g/0v/
Of8v/zD/N/9C/1v/eP+U/63/wf/Q/93/5v/v//L/9f/2//n/+f/6//v//P/9//7//v//
/wAAAAAAAAEAAQACAAIAAgACAAIAAgACAAMAAwADAAMAAwAEAAQABAAEAAQABAAEAAQA
BAAEAAUABQAFAAUABQAFAAUABQAFAAYABgAGAAYABgAGAAcABwAJAAoACgAKAAgACQAJ
AAkADAAMAAwADQANAA0ADgAPAA8ADwAQABEAEgASABMAEwAUABQAFAAVABcAFwAYABgA
FwAXABcAGAAaABoAGgAaABoAGgAaABkAGQAZABcAFgAVABQAFAATABIAEAAPAAwACwAK
AAgABgAEAAIA///8//r/+f/2//X/9v/2//b/9v/0//T/9P/0//b/9v/2//b/+P/4//j/
+v/5//n/+f/6//3//f/9//3//f/+//7//v/+/////////////////wAA/v//////////
/////////wEAAQABAAEA/////wAAAAAAAAAAAAAAAAAAAAAAAAAAAgACAAIAAgADAAMA
AwADAAMAAwADAAQAAgACAAIAAgAEAAUABQAFAAMAAwADAAMABQAGAAYABgAGAAYABgAG
AAQABAAEAAUABQAEAAQABAAEAAMAAgACAAMABAAEAAQABAAEAAMAAwAFAAQABAAEAAIA
AgACAAIAAgACAAIAAgACAAIAAgACAAIAAgACAAIABAADAAMAAAACAAIAAgACAAAAAAAA
AAAAAAACAAMABAAFAAYABgAHAAcABwAIAAgACgALAAsACwAIAAgACAAIAAoACwAOABAA
EgAQABAAEAAQAA4ADQAKAAYABgAEAAMAAwADAAIAAQACAAEAAAD///z/+//6//r/+v/6
//n/+f/5//n/+f/5//n/+P/4//j/+P/4//j/+P/4//j/+P/5//r//P/9/wMACwASAB4A
KgA2AEMAVwBpAHgAhwCXAKoAugC8AKkAhABWACQA/P/e/8D/mP9y/1v/Sf83/zT/N/8+
/03/aP+E/5//t//K/9f/4v/r//D/9f/4//v/+f/6//v//P/9//7//v///wIAAgACAAMA
AQACAAIAAgADAAQABQAGAAUABQAFAAUABQAGAAYABgAGAAYABgAGAAgACAAIAAkACQAJ
AAkACQAJAAkACQAJAAoACgAKAAoADAAMAA0ADQAMAAwACwAKAAwADQANAA0ADgAOAA4A
DwAPAA8AEAARABMAEwAUABUAFAAUABUAFQAWABYAFgAXABkAGQAaABoAGwAbABsAHAAa
ABoAGgAaABwAHAAcABsAGwAbABkAGAAZABgAGAAXABYAFAATABAADwAOAAwACgAHAAYA
BAACAAAA///8//v/+v/6//r/+v/6//r/+v/6//z//P/8//z//v/+//7/AAD///////8A
AAEAAQABAAEAAwAEAAQABAACAAMAAwADAAUABQAFAAYABAAFAAUABQAFAAUABQAFAAcA
BwAHAAcABwAHAAgACAAIAAgACAAIAAgACAAIAAgACAAIAAgACAAJAAkACQAJAAkACQAJ
AAoACgAKAAoACgAIAAkACQAJAAsACwALAAsACQAKAAoACgAKAAoACgAKAAoACgAKAAsA
CwAKAAoACgAKAAkACAAIAAkACgAKAAoACgAKAAkACQAJAAgACAAIAAYABgAGAAYACAAI
AAgACAAGAAYABgAGAAYABgAGAAYACAAHAAcABwAGAAQABAAGAAYABgAGAAYABgAGAAYA
BAAGAAcACAALAAwADAANAA8ADwAQABAADgAPAA8ADwAOAA4ADgAOABAAEQAUABYAFAAS
ABIAEgASABAADwAMAAoACgAIAAcABwAHAAYABQAEAAMAAgABAP7//f/8//z//P/8//v/
+//9//3//f/9//3//P/8//z/+v/6//r/+v/6//z//P/9//7/AgALABEAFwAkADIAPABG
AFkAaQB1AIIAkQCjALYAvgCyAJMAaAA2AAwA7v/S/6j/fP9k/1P/Qf83/zj/Pf9I/13/
dv+S/6v/v//Q/9v/5v/v//b/9//4//v/+//8//3//v///wAAAAABAAIAAgACAAMAAQAC
AAIAAgADAAQABQAGAAcABwAHAAcABQAGAAYABgAGAAYABgAGAAgACAAIAAkACQAJAAkA
CQAHAAcABwAHAAgACAAIAAgACgAKAAsACwALAAwADAAMAAoACwALAAsADgAOAA4ADwAR
ABEAEgATABEAEQASABMAFAAUABUAFQAWABYAFgAXABcAFwAYABgAGwAbABsAHAAcABwA
HAAcABoAGgAaABkAGQAZABcAFgAVABQAFAATABAADgANAAoABwAGAAQAAgABAAAA/v/8
//j/9//0//P/9P/0//T/9P/w//D/8P/w//H/8v/z//T/9P/0//T/9v/3//f/9//4//n/
+f/5//n/+f/6//r/+v/8//3//f/9//v/+//7//z//P/9//3//f/7//v/+//7//3//f/9
//3/+//7//z//P/+//7//v/+//7//v/+//7/AAAAAAAAAAAAAP///v/9/////////wAA
AAAAAAAAAAD+//////////////////////8AAAAAAAD+//7//v/+//7//v/+/////f/8
//z//P/8//v/+v/6//v//P/8//z//P/8//v/+//9//z//P/8//z//P/8//z/+v/6//r/
+v/6//r/+v/6//j/+P/4//j/+v/5//n/+f/2//b/9v/2//j/+P/4//j/9v/2//b/9v/3
//f/9v/2//b/9v/5//j/+P/4//j/+P/4//j/+P/4//b/+P/5//r//f/+//7/////////
AAAAAAAAAQABAAEA/v/+//7//v8AAAEABAAGAAYABAAEAAQABAACAAEA/v/+//7//P/7
//v/+//6//n/+P/3//b/9f/y//H/8P/w//L/8v/x//H/8f/x//H/8f/v/+7/7v/u/+7/
7v/u/+7/7v/w//D/8f/y//j///8HABEAHgAqADIAPgBRAGUAcwCEAJkArQC+AMIAsACJ
AFoAKgAAAOD/vP+Q/2z/VP8//zP/L/8y/zv/Sv9j/4D/mv+x/8H/zv/Z/+T/6//u/+//
8P/z//P/9P/1//b/9//4//j/+f/4//j/+P/5//n/+v/6//r/+//8//3//v/9//3//f/9
//3//v/+//7//v/+//7//v/+//7//v////////////////////////8CAAIAAgACAAIA
AgADAAMABQAGAAYABgAEAAUABQAFAAgACAAIAAkACQAJAAoACwALAAsADAANAAwADAAN
AA0AEAAQABAAEQARABEAEgASABUAFQAVABYAFgAWABYAFgAWABYAFgAVABUAFQATABIA
EQAQABAADwAMAAoACQAGAAUABAACAAAA///+//z/+v/4//f/9P/z//L/8v/y//L/8v/y
//L/8v/0//T/9P/0//b/9v/2//j/+f/5//n/+v/7//v/+//7//v//P/8//z//P/9//3/
/f/9//3//f/+//7//////////f/9//3//f/9//3//f/9//////8AAAAA/v/+//7//v/+
//7//v/+/wAAAAAAAAAAAQABAAEAAQABAAEAAQACAAIAAgACAAIAAgADAAMAAwAFAAUA
BQAFAAMABAAEAAQAAgACAAIAAgACAAIAAgADAAMAAgACAAIAAgABAAAAAAABAAIAAgAC
AAIAAgABAAEAAQAAAAAAAAAAAAAAAAAAAAAAAAAAAAAA/v/+//7//v/+//7//v/+//7/
/f/9//3//v/+//7//v/+//7//v/+//7//v/+//7//f/9//z//P/8//z//f/9//3//f/9
//7//v/9//3//f/9//3//f/+//z//P/+//7//v/+//7//v/8//z//P/8//z//v///wAA
//8AAAAAAQACAAMABQAGAAYABwAHAAcABgAGAAYABgAGAAcACgAMAA4ADAAMAAwADAAK
AAkABgAEAAQAAgABAAEAAQAAAP///v/9//z/+//6//n/+P/4//j/+P/3//f/9//3//f/
9//3//b/9v/2//b/9v/2//b/9v/2//b/9//4//r///8FAAsAFgAiACwANgBFAFsAbwCA
AJUAqQC+AM4AyACrAH4ASgAcAPb/1v+y/4j/Zv9N/zv/Lf8w/zn/RP9b/3j/kv+r/8H/
0P/b/+T/6//y//P/9P/1//f/+P/5//r/+//8//z//f/+//7//v///wEAAgACAAIAAgAC
AAIAAgADAAMAAwADAAMABAAEAAQAAgACAAIAAgACAAIAAgADAAMAAwADAAMAAwADAAMA
AwAGAAYABgAGAAQABAAFAAUABQAGAAYABgAGAAcABwAHAAgACAAIAAkACQAJAAoACwAL
AAsADAANAA4ADgAPAA8AEAAQABAAEQATABMAFAAUABUAFQAVABYAFAAUABQAFAAWABYA
FgAVABMAEwARABAAEQAQABAADwAMAAoACQAGAAUABAACAAAA///+//z/+v/6//n/9v/1
//L/8v/y//L/8P/w//D/8P/w//D/8P/w//L/8v/y//T/9f/1//X/9v/1//X/9f/1//X/
9v/2//b/9v/3//f/9//3//f/9//4//j/+f/5//n/9//3//f/9//5//n/+f/5//f/9//4
//j/+P/4//j/+P/4//j/+P/4//r/+v/6//r/+//7//v/+//5//n/+f/6//z//P/8//z/
/P/9//3//f/9//3//f/9//3//v/+//7//v/+//7//v/+//7//v////3//P/8//z//v/9
//z//P/7//z//P/8//7//v/9//3/+//6//r/+v/6//r/+v/6//r/+v/6//r/+v/6//r/
+v/6//r/+v/6//r/+f/5//n/+v/6//r/+v/6//r/+v/6//r/+v/6//r/+f/5//j/+P/4
//j/+f/5//n/+f/5//r/+v/5//n/+f/5//n/+f/6//r/+v/6//r/+v/6//r/+v/5//n/
+f/4//j/+P/4//j/+P/5//j/9v/2//b/9v/4//j/+P/4//j/+v/7//z//f/+//7///8B
AAEAAgACAAAAAQABAAEAAgACAAIAAgACAAMABgAIAAoACAAIAAgACAAGAAUAAgAAAAAA
/v/9//v/+//6//n/+P/3//b/9f/2//X/9P/0//L/8v/x//H/8f/x//H/8f/z//L/8v/y
//T/9P/0//T/8v/y//L/8//0//b/+f///wMADAAaACQALAA9AFMAZQB0AIUAmQCuALoA
uAChAHYARAAUAO7/zv+s/4T/YP9J/zf/Lf8w/zf/Qv9V/3D/jP+n/7v/yv/V/+D/6f/s
/+//8v/z//P/9P/1//b/9f/2//b/9//4//j/+P/5//v//P/8//z//P/8//z//P/9//3/
/f/9//3//v/+//7//v/+//7//v8AAAAAAAABAP//////////AQABAAEAAQAAAAAAAAAA
AAIAAgADAAMAAwAEAAQABAAEAAUABQAFAAQABAAEAAUABwAHAAgACQALAAsADAANAAwA
DAANAA0ADgAOAA4ADwARABEAEgASABEAEQARABIAEgASABIAEgAQABAAEAAPAA8ADwAN
AAwADQAMAAwACwAIAAYABQACAAEAAAD+//z/+//6//j/9v/1//X/8//z//D/8P/w//D/
8P/w//D/8P/w//D/8P/w//L/8v/y//T/9f/1//X/9v/5//n/+f/5//n/+v/6//r/+v/7
//v/+//7//v/+//8//z//f/9//3/+//7//v/+//8//3//v////3//f/+//7//v/+//7/
/v/+/w==
         </WaveFormData>
      </LeadData>
      <LeadData>
         <LeadByteCountTotal>10000</LeadByteCountTotal>
         <LeadTimeOffset>0</LeadTimeOffset>
         <LeadSampleCountTotal>5000</LeadSampleCountTotal>
         <LeadAmplitudeUnitsPerBit>4.88</LeadAmplitudeUnitsPerBit>
         <LeadAmplitudeUnits>��V</LeadAmplitudeUnits>
         <LeadHighLimit>2147483647</LeadHighLimit>
         <LeadLowLimit>268435456</LeadLowLimit>
         <LeadID>V4</LeadID>
         <LeadOffsetFirstSample>0</LeadOffsetFirstSample>
         <FirstSampleBaseline>0</FirstSampleBaseline>
         <LeadSampleSize>2</LeadSampleSize>
         <LeadOff>FALSE</LeadOff>
         <BaselineSway>FALSE</BaselineSway>
         <ExcessiveACNoise>FALSE</ExcessiveACNoise>
         <MuscleNoise>FALSE</MuscleNoise>
         <LeadDataCRC32>970439655</LeadDataCRC32>
         <WaveFormData>
CAAIAAgACAAKAAoACgAKAAwADAAMAAwADgAOAA4ADgAPABAAEQASABIAEgASABIAFAAU
ABQAFAAWABYAFgAWABQAFAAUABQAEgASABIAEgAQABAAEAAQAA4ADgAOAA4ACwAKAAkA
CAAGAAQAAgAAAP///v/9//z/+v/6//r/+v/6//r/+v/6//r/+v/6//r/+v/6//r/+v/6
//r/+v/6//j/+P/4//j/+P/4//j/+P/6//r/+v/6//r/+v/6//r/+v/6//r/+v/6//r/
+v/6//r/+v/6//r/+P/4//j/+P/6//r/+v/6//r/+v/6//r//P/8//z//P/8//z//P/8
//z//P/8//z//v/+//7//v/+//7//v/+//7//v/+//7//v/+//7//v8AAAAAAAAAAAAA
AAAAAAAA/v/+//7//v8AAAAAAAAAAAAAAAAAAAAAAAAAAAAAAAD///7//f/8//z//P/8
//z//v/+//7//v/+//7//v/+//7//v/+//7//P/8//z//P/8//z//P/8//7//v/+//7/
/P/8//z//P/+//7//v/+//7//v/+//7//P/8//z//P/8//z//P/8//z//P/8//z//v/+
//7//v/8//z//P/8//7//v/+//7//P/8//z//P/+//7//v/+//7//v/+//7//v/+//7/
/v/+/wAAAQACAAIAAwAEAAQABQAFAAUABQAHAAcABwAHAAcABgAGAAcACAAKAAwADgAQ
ABAAEAAPAA8ADQAMAAkABgAFAAQAAwAFAAUAAwACAAEAAAD///7//P/7//v/+v/6//r/
+v/6//n/+f/5//n/+f/5//n/+f/3//f/9//4//r/+f/5//v//v8EAAsAFAAdACsAOQBC
AE8AZAB1AIIAkQChAK8AtwCvAJUAYwAkAOv/xP+v/5r/gf9s/2D/V/9P/0v/Tv9W/2b/
e/+T/6r/v//O/9v/5P/r//H/9P/3//v//P/8//3//f/8//3//v///wAAAAAAAAEAAQAB
AAEAAQABAAEAAgADAAMABQAFAAYABgAGAAYABgAGAAYABgAGAAcABwAHAAcABwAIAAoA
CAAIAAgACAAIAAkABwAHAAcACAAIAAcABwAIAAgACAAJAAkACgALAAwADQAMAAwADAAO
AAwADAANAA8AEQARABEAEgATABMAFAAUABIAFAAVABUAFgAXABgAGAAXABcAGQAaABwA
HAAcABwAHAAeAB4AHQAdAB0AHAAbABoAGgAZABkAFwAWABYAFQARABAADwAOAAwACgAJ
AAcACAAGAAUABAADAAIAAQAAAP3//P/7//v//P/8//z//P/7//v/+//6//z//P/8//z/
///////////9//3//v/+//7//v/+//3//f/9//3//f/7//z//P/8//z//P/8//z//v/+
//7//v/+//7//v/+//7//v//////////////////////AAAAAP//////////AQABAAEA
AgACAAIAAgACAAMAAwADAAMAAgACAAIAAgAEAAQABQAFAAUABQAFAAUABwAHAAcABwAH
AAcABwAGAAQABAAEAAQABAAEAAQABAAEAAQABAAEAAIAAQABAAEAAwADAAMAAwADAAMA
AwADAAMAAwADAAMAAQAAAAAAAAACAAIAAgACAAIAAgACAAIAAgACAAIAAgAAAAAAAQAB
AAEAAQABAAEA//////////8AAAAAAAAAAAAAAAAAAAAAAAAAAAAAAAACAAEA//8AAAIA
AgACAAIAAAAAAAAAAAAAAAIAAwAEAAQABQAGAAYACQAJAAkACQAJAAkACQAJAAkACAAI
AAkADAAOABAAEgAQABAAEAAPAA8ADQAMAAkACgAJAAgABwAHAAcABQAEAAIAAAD+//z/
+//7//z//P/6//r/+v/6//v/+//7//v/+//7//v/+//7//v/+//8//z/+//9//3/AgAK
ABMAHAApADcAQQBKAF8AeACHAJYAqQC7AMkAzQC/AJcAWwAaAOX/wv+t/5T/ef9k/1r/
U/9N/03/Uv9e/3L/jf+l/7r/y//Y/9//6P/x//X/+P/5//3//v/9////AAAAAP//AAAB
AAIAAgACAAMAAwAFAAUABQAFAAMABAAFAAUABwAHAAgACAAIAAgACAAIAAgACAAIAAkA
CQAJAAkACQAIAAoACAAIAAoACgAKAAsACwALAAsADAAMAAsACwAMAAwADAANAA0ADQAN
AA0ADQAOAA4ADgAQAA4ADgAPABEAEwATABMAFAAVABUAFgAWABYAGAAZABkAGgAbABwA
HAAdAB0AHwAgACAAIAAgACAAIAAiACIAIQAhACEAIAAfAB4AHgAdAB0AGwAaABoAGQAX
ABYAFQAUABAADgANAAsACAAGAAUABAADAAIAAQAAAP///v/9//3//P/8//z//P/7//v/
+//6//z//P/8//z/+//7//v/+//7//v//P/8//z//P/8//v/+//7//v/+//7//z//P/8
//r/+v/6//r/+v/6//r/+v/6//r/+v/6//r/+v/7//v/+//7//v/+//7//v//P/8//3/
/f/9//3/////////AAAAAAAAAAAAAAEAAQABAAEAAgACAAIAAgACAAIAAwADAAEAAQAB
AAEAAwADAAMAAwADAAMAAwACAAIAAgACAAIAAgACAAIAAgACAAIAAgACAAIAAQABAAEA
AQABAAEAAQABAAEAAQABAP/////////////+//7//v/+//7//v/+//7//v/+//7//v/+
//7//v/+//7///////3//f/9//3//f/9//3//f/+//7//v/+//z//P/8//z//P/8//z/
/P/+//3//f/9//v//P/8//v//f/9//3//f/9//3//f/9//3//P/8//7//v/8//z//P/8
//z//P/8//z//v8AAAEAAgACAAMABAAEAAUABQAFAAUABwAHAAcABwAHAAYABgAHAAYA
CAAKAAwADAAMAAwACwALAAkACAAFAAQAAwACAAEAAwADAAEAAAD///7//f/8//r/+f/5
//j/+P/4//j/+P/3//f/9//3//f/9//3//f/9//3//f/+P/4//X/9//7//z/AAAFAAwA
EwAhADEAOgBHAFwAdQCGAJUApwC7AMkAywCzAIEAQgAFANb/t/+g/4n/cP9g/1X/S/9J
/07/Vv9o/3//l/+s/8H/0v/b/+L/6//x//T/9//5//r/+f/7//z//P/7//z//f/+//7/
/v///////////////////wAAAQABAAEAAQACAAIAAgACAAIAAgACAAIAAgADAAMAAwAD
AAMABAAGAAQABAAEAAQABAAFAAUABQAFAAYABgAFAAUABgAGAAYABwAHAAcABwAHAAcA
CgAKAAoADAAKAAoACwANAA0ADQANAA4AEQARABIAEgASABQAFQAVABYAFwAYABgAFwAX
ABkAGgAaABoAGgAaABoAHAAcABsAGwAbABoAGQAYABgAFwAXABcAFgAWABUAEwASABEA
EAAQAA4ADQALAAoACAAHAAYAAwACAAEAAAABAAAA//////7//v/+//7//////////v/+
//7//v/+/////////////f/9//7//v/+//7//v/9//3//f/9//3//f/+//7//v/+//7/
/v/+//7//v/+//7//P/8//z//P/8//z//f/9//3//f/9//3//f/9//7//v//////////
/////////wAAAAAAAAAAAAABAAEAAQABAAIAAgACAAIABAAEAAUABQADAAMAAwADAAMA
AwADAAMAAwADAAMAAgADAAQABQAGAAQABAAEAAQAAgACAAIAAgAEAAMAAwADAAEAAQAB
AAEAAQABAAEAAQABAAEAAQABAAMAAgACAAIAAAAAAAAAAAAAAAAAAAAAAAAAAAAAAAAA
AAAAAAEAAQABAAEAAQABAP///////////v/+//7//v8AAAAAAAAAAP7//v/+//7//v/9
//3//f/9//7//v/9///////////////+/wAAAAAAAAAA/v/+//7//v/+/wAAAQACAAIA
AwAEAAQABQAFAAUABQAHAAcABwAHAAcABgAGAAcACgAMAA4AEAAOAA4ADgANAAsACQAI
AAUABAADAAIAAQADAAMAAQAAAP///v/9//z/+v/5//n/+P/4//j/+P/4//f/9//3//f/
9//3//f/9//1//X/9f/2//b/9//7//3//v8CAAkAEAAZACUALwA6AE8AZgB3AIgAmQCp
ALcAvwCzAI8AVwAaAOP/wP+n/5L/e/9k/1b/Tf9H/0v/Uv9e/27/h/+h/7b/x//U/93/
5v/r//H/8v/1//f/+P/3//n/+v/6//v//P/9//7//v/+////////////////////AAAB
AAEAAQABAAIAAgACAAIAAgACAAIAAgACAAMAAwADAAMAAwAEAAYABAAEAAQABAAEAAUA
BQAFAAUABgAGAAUABQAGAAYABgAHAAcABwAHAAcABwAGAAYABgAIAAgACAAJAAsACwAL
AAsADAANAA0ADgAOAAwADgAPAA8AEAARABIAEgATABMAFQAWABYAFgAWABYAFgAYABgA
FwAZABkAGAAXABQAFAATABMAEwASABIAEQANAAwACwAKAAoACAAHAAUABAACAAEAAAD/
//7//f/8//3//P/7//v/+v/6//r/+v/5//n/+f/4//r/+v/6//r/+//7//v/+//7//v/
/P/8//r/+v/6//n/+//7//v/+//7//z//P/8//z//P/8//z/+v/6//r/+v/6//r/+v/6
//z//P/9//3/+//7//v/+//9//3//v/+//3//f/9//3//f/9//3//v/+//7//v/+////
/////////v/+//7//v/+//7//////wEAAQABAAEA//////////8BAAEAAQAAAP7//v/+
//7/AAAAAAAAAAAAAAAAAAAAAAAA////////////////////////////////////////
/f/8//z//P/+//7//v/+//7//v/+//7//v/+//7//v/8//z//f/9//3//f/9//3//f/9
//3//f/8//z//P/8//z//P/8//z//P/8//z//P/8//v//P/6//r/+v/6//z//P/8//z/
/P/+////AAAAAAEAAgACAAMAAwADAAMABQAFAAUABQAFAAQABAAFAAYACAAKAAwADAAM
AAwACwALAAkACAAFAAQAAwACAAEAAwADAAEAAAD9//z/+//6//r/+f/5//j/+P/4//j/
+P/3//f/9//3//X/9f/1//X/9f/1//X/9v/0//X/9f/1//b/+v/9/wQACwAVACEALgA5
AEoAXQBwAH8AjQCdAK0AtQCpAIUAUgAVAN7/uf+k/5H/eP9i/1X/Tf9D/0b/TP9W/2f/
f/+Y/6//wv/R/9r/4//p/+7/7//z//T/9f/3//j/+P/3//j/+f/6//z//P/9//3//f/9
//3//f/9//7///////3//f/+//7/AAAAAAAAAAAAAAAAAAABAP//////////AAACAAAA
AAAAAAAAAAABAAEAAQABAAIAAgABAAEAAgAEAAQABQAFAAUABQAFAAUABAAEAAQABgAG
AAYABwAJAAcABwAHAAgACQAJAAoACgAKAAwADQANAA4ADwAQABAADwAPABEAEgASABIA
EgASABQAFgAWABUAFQAVABQAEwASABIAEQARAA8ADgAOAA0ACwAKAAkACAAGAAQAAwAB
AAIAAAD///7//f/8//v/+v/5//j/9//3//j/+P/4//j/+f/5//n/+P/4//j/+P/4//n/
+f/5//n/+f/5//r/+v/6//r/+v/5//n/+f/5//n/+f/6//r/+v/4//j/+P/4//j/+P/4
//j/+P/4//j/+P/6//r/+//7//v/+//7//v/+//7//z//P/9//3//f/9//3//f/9//7/
/v/+//7//v////////////7//v/+//7/AAAAAAEAAQABAAEAAQABAAMAAwADAAMAAwAD
AAMAAgAAAAAAAAAAAAIAAgACAAIAAgACAAIAAgAEAAMAAwADAAMAAwADAAMAAQABAAEA
AQADAAMAAwADAAMAAgACAAIAAgACAAIAAgAAAAAAAAAAAAIAAgACAAIAAgACAAMAAwAB
AAEAAQABAAEAAQABAAEAAgACAAIAAgACAAIAAgACAAIAAgACAAIABAAFAAYABgAHAAgA
CAAJAAkACQAJAAsACwALAAsACwAKAAoACwAOABAAEgAUABIAEgASABEAEQAPAA4ACwAI
AAcABgAFAAcABwAFAAQAAwACAAEAAAD+//3//f/8//z//P/8//z/+//7//v/+//7//v/
+//7//v/+//7//z//P/7//v//f/+/wIACQAQABkAJQA1AEAATQBgAHMAgACLAJMAnwCn
AKMAjQBjAC4A9f/K/7P/pP+N/3b/Zv9b/1P/Uf9Q/1T/Xv9v/4f/oP+1/8j/0//c/+X/
6//w//P/9//2//f/+f/6//r/+//8//3//v/8//z//f/9//////////////8AAAEAAQD/
////AAAAAAAAAAAAAAAAAAAAAAAAAQADAAMAAwADAAQABgAEAAQAAgACAAIAAwAFAAUA
BQAGAAYABQAFAAYABgAGAAcABwAHAAcABwAHAAoACgAKAAwACgAKAAsADQALAAsACwAM
AA0ADQAOAA4ADgAQABEAEQAQABEAEgASABEAEQATABQAFAAUABQAFAAWABgAGAAXABUA
FQAUABMAEgASABEAEQAPAA4ADgANAAsACgAJAAgABAACAAEA///+//z/+//6//n/+P/3
//b/9//2//X/9f/0//T/9P/0//X/9f/1//T/9v/2//b/9v/3//f/9//3//f/9//4//j/
9v/2//b/9f/3//f/9//3//n/+v/6//r/+v/6//r/+v/4//j/+P/4//r/+v/6//r/+v/6
//v/+//5//n/+f/5//n/+f/6//r/+//7//v/+//7//v/+//8//z//P/8//z//f/9//3/
/f/+//7//v/+//7//v///////f/9//3//f/9//3//f/9//v/+//7//r//P/8//z//P/8
//z//P/8//z//P/8//z//P/7//v/+//7//v/+//7//v/+//7//v/+//7//v/+v/6//r/
+v/6//z//P/8//z/+v/8//3//v/+////AAAAAAMAAwADAAMAAwADAAMAAwAFAAQABAAF
AAQABgAIAAoACgAKAAoACQALAAkACAAFAAIAAQAAAP///f/9//v/+v/5//j/9//2//T/
8//z//L/8v/y//L/8v/x//H/8f/x//P/8//z//P/8//z//P/9P/y//H/8//1//b/+v//
/wYADwAZACcANABBAFIAZQB2AIMAkQCdAKsAqwCVAGsAMgD1/8b/qf+W/4P/bP9Y/03/
Rf8//0L/Rv9U/2n/hf+c/7P/wv/P/9r/4//p/+7/8f/x//T/9P/1//X/9P/1//b/9//4
//j/+P/5//n/+//7//v/+//7//z//f/9//v/+//8//z//P/8//z//P/8//z//P/9////
/////////v8AAP7//v/+//7//v///////////wAAAAD/////AAAAAAAAAQABAAEAAQAB
AAEAAgACAAIABAAEAAQABQAHAAcABwAHAAgACQAJAAoACgAKAAwADQANAA4ADwAQABAA
DwAPABEAEgAUABQAFAAUABIAFAAUABMAEwATABIAEQAQABAADwAPAA0ADAAMAAsACQAI
AAcABgACAAAA///9//7//P/7//r/+f/4//f/9v/1//T/8//z//T/9P/0//T/8//z//P/
8v/y//L/8v/y//P/8//z//P/8//z//T/9P/0//T/9P/z//P/8//z//P/8//0//T/9P/0
//T/9P/0//T/9P/0//T/8v/y//L/8v/0//T/9f/1//X/9f/1//X/9f/1//b/9v/3//f/
9//3//f/9//3//j/+P/4//j/+P/5//n/+f/5//j/+P/4//j/+v/6//v/+//7//v/+//7
//v/+//7//v/+f/5//n/+P/6//r/+v/6//r/+v/6//r/+v/6//r/+v/6//n/+f/5//n/
+f/5//n/+f/5//n/+f/5//n/+f/5//n/+P/4//j/+v/6//r/+P/4//j/+P/4//j/+P/4
//j/+P/6//v//P/8//3//v/+////////////AQABAAEAAQD///7//v///wIABAAGAAgA
CAAIAAgABwAJAAcABgADAAAA///+//3//f/9//v/+v/5//j/9//2//T/8//z//L/8v/y
//L/8v/x//H/8f/x//H/8f/x//H/8//z//P/9P/y//H/8f/z//T/+P/7/wAACQATAB8A
KgA1AEQAWQBsAHkAhwCTAKEAqQChAIUAVgAbAOT/vf+k/5P/fP9m/1f/Tf9F/0T/SP9Q
/13/df+Q/6n/vP/L/9b/3//n/+z/7//z//T/8//1//b/9v/3//j/+f/6//z//P/9//3/
/f/9//3//f/9//7///////////8AAAAAAAAAAAAAAAACAAIAAgADAAMAAwADAAMABAAG
AAQABAAEAAQABAAFAAUABQAFAAYABgAFAAUABgAGAAYABwAHAAcABwAHAAcACgAKAAoA
DAALAAoACgALAA0ADQANAA4ADwAPABAAEAAOABAAEQARABIAEwAUABQAFQAVABcAGAAW
ABYAFgAWABYAGAAYABcAFwAXABYAFQAWABYAFQAVABMAEgASABEADwAOAA0ADAAKAAgA
BwAFAAQAAgABAAAA///+//3//P/7//r/+f/5//z//P/8//z/+//7//v/+v/6//r/+v/6
//3//f/9//3/+//7//z//P/8//z//P/7//3//f/9//3//f/+//7//v/8//z//P/8//7/
/v/+//7//v/+//7//v/+//7//////wEAAQABAAEA/////wAAAAABAAEAAQABAAEAAQAB
AAIAAgACAAIAAgADAAMAAwADAAQABAAEAAQABAAEAAUABQAFAAUABQAFAAUABQAFAAUA
BQAFAAUABAAEAAQABAAEAAQABAAEAAQABgAGAAYABgAEAAMAAwADAAMAAwADAAMABQAF
AAUABQADAAMAAwADAAUABAAEAAQABgAGAAYABgAEAAIABAAEAAQABAAEAAQABAAEAAQA
AgAEAAUABgAIAAkACgAKAA0ADQANAA0ADQANAA0ADQANAAwADAANABAAEgAUABYAFAAU
ABQAEwATABEAEAANAAwACwAKAAkACQAJAAcABgAFAAQAAwACAP7//f/9//z//v/+//7/
/v/9//3//f/9//3//f/9//3/+//7//v//P/8//3//////wIACAARABgAHwAtADsARgBT
AGYAeQCEAI8AnQCpALUAtQCdAG0ANAD3/8r/s/+i/4n/cP9k/1v/Uf9N/1D/VP9e/3P/
i/+k/7n/zP/Z/+L/6//z//j/+f/7//z//f///wAAAAABAAIAAwAEAAYABgAHAAcABQAF
AAUABQAHAAgACQAJAAcABwAIAAgACgAKAAoACgAKAAoACgALAAkACQAJAAkACgAMAAoA
CgAKAAoACgALAAsACwALAAwADgANAA0ADgAOAA4ADwAPAA8ADwAPAA8AEAAQABAAEgAS
ABIAEwAVABMAEwATABQAFwAXABgAGAAYABoAGwAbABoAGwAcABwAHAAdACAAIgAiACIA
IgAiACAAIgAiACEAIQAhACAAHwAeAB4AHQAdABsAGgAaABkAFQAUABMAEgAQAA4ADQAL
AAgABgAFAAQAAwACAAEAAAD///7//f/9/wAAAAAAAAAA/f/9//3//P/+//7//v/+////
/////////////wAAAAAAAAAAAAD///////////////8AAAAAAAAAAAAAAAAAAAAAAAAA
AAAAAAAAAAAAAAACAAIAAwADAAMAAwADAAMAAwADAAQABAADAAMAAwADAAMAAwADAAQA
BAAEAAQABAAFAAUABQAFAAYABgAGAAYABAAEAAUABQADAAMAAwADAAMAAwADAAMAAwAD
AAMAAgACAAIAAgACAAIAAgACAAIAAgACAAIAAgACAAEAAQABAAEAAQABAAEA////////
/////////////////v/+//7/AAAAAAAAAAD+//7//v/+//7//v/+//7//P/8//3//f/9
//3//f/9//3//f///wAA/v/+//7//v/+//7//v/+//7/AAABAAIAAAABAAIAAgAFAAUA
BQAFAAcABwAHAAcABQAEAAQABQAIAAoADAAOAAwADAAMAAsADQALAAoABwAGAAUABAAD
AAMAAwABAAAA/f/8//v/+v/4//f/9//2//b/9v/2//b/9f/1//X/9f/1//X/9f/1//P/
8//z//T/9P/1//X/9f/4/wAABwAQABsAKQA3AEAATwBkAHUAhgCVAKUAtQC/ALkAmQBj
ACQA6f/C/6v/lP97/2b/WP9P/0n/R/9K/1L/YP93/5H/qv+9/8z/1f/c/+f/7f/w//H/
8f/y//P/9f/2//b/9//4//n/+v/4//j/+f/5//v/+//7//v/+//8//3//f/7//v//P/8
//z//P/8//z//v/+//7//////////////wAAAgAAAAAAAAAAAAAAAQABAAEAAQACAAIA
AQABAAIAAgACAAMAAwABAAEAAQABAAMABAAFAAgABgAGAAcACQAHAAcABwAIAAkACQAK
AAoACgAMAA0ADQAMAA0ADgAOAA8ADwARABIAEgASABIAEgAQABIAEgARABEAEQAQAA8A
DgAOAA0ADQAJAAgACAAHAAUABAADAAIAAAD+//3/+//6//j/9//2//P/8v/x//D/8f/w
/+//7//y//L/8v/y//H/8f/x//D/8v/y//L/8v/x//H/8f/x/+//7//w//D/8P/w//D/
7//v/+//7//v//H/8v/y//L/8P/w//D/8P/w//D/8P/w//L/8v/y//L/8P/w//H/8f/z
//P/8//z//H/8f/y//L/9f/1//X/9f/z//P/8//0//b/9v/2//b/9//3//f/9//4//j/
+P/4//b/9v/3//f/9//3//f/9//3//f/9//3//f/9//3//b/9v/2//b/9v/2//b/9v/2
//b/9v/2//b/9P/z//P/8//1//X/9f/1//X/9f/1//X/8//z//P/8//1//T/9P/0//L/
8v/y//L/9P/0//T/9P/y//L/8v/y//L/8v/z//P/8//z//P/8//z//P/8//z//L/8v/y
//L/8v/y//L/8v/y//L/8v/y//D/8f/z//T/8v/y//L/8v/y//L/8v/y//L/9P/1//b/
9v/3//j/+P/5//n/+f/5//v/+//7//v/+//6//r/+//8//7/AAACAAIAAgACAAEAAQD/
//7/+//6//n/+P/3//f/9//1//T/8//y//H/8P/u/+3/7f/s/+z/7P/s/+z/6//r/+v/
6//r/+v/6//r/+v/6//r/+z/7P/r/+v/6//s//D/9//8/wMADwAfACoAMwBEAFsAbAB9
AI0AnwCtALUApwB/AEYABwDS/6//mP+D/2r/VP9H/z3/N/86/0D/Tv9j/3v/lP+r/7z/
yf/U/9v/4//m/+f/5//q/+n/6//s/+z/7//w//H/8v/y//L/8//z//X/9f/1//X/8//0
//X/9f/1//X/9v/2//b/9v/2//b/9v/2//b/9//3//f/9//3//j/+v/4//j/+P/4//j/
+f/5//n/+f/6//z/+//7//z/+v/6//v/+//9//3//f/9//7//v/+/wAA/v/+////AQAB
AAEAAQACAAMAAwAEAAQABAAGAAcABwAIAAkACgAKAAsACwANAA4ADAAMAAwADAAMAA4A
DgANAA0ADQAMAAsACgAKAAkACQAHAAYABgAFAAMAAgABAAAAAAD+//3/+//6//j/9//2
//P/8v/x//D/8f/w/+//7//w//D/8P/w//H/8f/x//D/8v/y//L/8v/x//H/8f/x//P/
8//0//T/9P/0//T/8//x//H/8f/x//H/8v/y//L/8P/w//D/8P/y//L/8v/y//L/8v/y
//L/8v/y//P/8//x//H/8f/x//P/8//0//T/9f/1//X/9f/z//P/8//0//b/9v/2//b/
9//3//f/9//4//j/+P/4//r/+v/7//v/+f/5//n/+f/5//n/+f/5//n/+f/5//j/+P/4
//j/+P/4//j/+P/4//r/+v/6//r/+v/5//n/+f/3//f/9//3//f/9//3//f/9//3//f/
9//3//b/9v/2//T/9P/0//T/9v/2//b/9v/2//b/9v/2//b/9v/3//f/9f/1//X/9f/1
//X/9f/1//T/9P/0//T/9v/2//b/9v/2//b/9v/2//b/9f/1//X/9f/2//b/9f/z//P/
8//z//P/8//z//P/9f/0//T/8v/y//L/8v/y//L/8v/y//T/9v/3//j/9v/3//j/+P/7
//v/+//7//v/+//7//v//P/8//3////+/wAAAgAEAAQABAAEAAMABQADAAIA///8//v/
+v/5//n/+f/3//b/8//y//H/8P/w/+//7//u/+7/7v/u/+7/7f/t/+3/7f/t/+3/7f/t
/+3/7f/t/+7/7v/t/+3/7f/u//L/9//+/wEACwAbACYALwA+AFUAZgBzAIEAkQCfAKUA
mQB3AEIAAwDO/6n/lP9//2j/Uv9F/zv/N/86/0D/Sv9f/3f/jv+l/7b/w//O/9f/3f/g
/+H/5f/m/+X/5//o/+j/6f/q/+v/7P/s/+z/7f/t/+//7//v/+//7f/u/+//7//v/+//
8P/w//D/8P/w//D/8P/w//D/8f/z//P/8//z//L/9P/y//L/8v/y//L/8//z//P/8//0
//b/9f/1//b/9v/2//f/9//3//f/9//3//f/9v/1//b/9v/2//f/+f/7//v/+//8//v/
+//8//z/+v/8//3//f/+////AAAAAAEAAQADAAQAAgACAAIAAgAAAAIAAgABAAEAAQAA
AP///v/+//3//f/7//r/+v/5//f/9v/1//T/9P/y//H/7//w/+7/7f/s/+v/6v/p/+j/
5//m/+X/5f/o/+j/6P/o/+f/5//n/+b/5v/m/+b/5v/n/+f/5//n/+f/5//o/+j/6v/q
/+r/6f/p/+n/6f/p/+f/6P/o/+j/6P/o/+j/6P/q/+r/6v/q/+r/6v/q/+r/6v/q/+v/
6//p/w==
         </WaveFormData>
      </LeadData>
      <LeadData>
         <LeadByteCountTotal>10000</LeadByteCountTotal>
         <LeadTimeOffset>0</LeadTimeOffset>
         <LeadSampleCountTotal>5000</LeadSampleCountTotal>
         <LeadAmplitudeUnitsPerBit>4.88</LeadAmplitudeUnitsPerBit>
         <LeadAmplitudeUnits>��V</LeadAmplitudeUnits>
         <LeadHighLimit>2147483647</LeadHighLimit>
         <LeadLowLimit>268435456</LeadLowLimit>
         <LeadID>V5</LeadID>
         <LeadOffsetFirstSample>0</LeadOffsetFirstSample>
         <FirstSampleBaseline>0</FirstSampleBaseline>
         <LeadSampleSize>2</LeadSampleSize>
         <LeadOff>FALSE</LeadOff>
         <BaselineSway>FALSE</BaselineSway>
         <ExcessiveACNoise>FALSE</ExcessiveACNoise>
         <MuscleNoise>FALSE</MuscleNoise>
         <LeadDataCRC32>326715008</LeadDataCRC32>
         <WaveFormData>
IAAgACAAIAAhACIAIwAkACYAJgAmACYAKAAoACgAKAApACoAKwAsAC4ALgAuAC4ALwAw
ADEAMgAyADIAMgAyADQANAA0ADQAMwAyADEAMAAyADIAMgAyADAAMAAwADAALQAsACsA
KgAnACYAJQAkACMAIgAhACAAHQAcABsAGgAYABgAGAAYABYAFgAWABYAFgAWABYAFgAU
ABQAFAAUABIAEgASABIAEAAQABAAEAAQABAAEAAQABIAEgASABIAEgASABIAEgASABIA
EgASABIAEgASABIAEAAQABAAEAASABIAEgASABIAEgASABIAEgASABIAEgAUABQAFAAU
ABYAFgAWABYAFgAWABYAFgAWABYAFgAWABgAGAAYABgAGAAYABgAGAAaABoAGgAaABgA
GAAYABgAGAAYABgAGAAYABgAGAAYABgAGAAYABgAFgAWABYAFgAUABQAFAAUABQAFAAU
ABQAFgAWABYAFgAUABQAFAAUABQAFAAUABQAFAAUABQAFAASABIAEgASABIAEgASABIA
EgASABIAEgASABIAEgASABIAEgASABIAEAAQABAAEAAQABAAEAAQAA4ADgAOAA4ADAAM
AAwADAAKAAoACgAKAAwADAAMAAwACgAKAAoACgAKAAoACgAKAAwADAAMAAwACgAKAAsA
CwALAAwADAAOAA8ADwAPAA8AEQARABEAEQAQABAAEQARABEAEQARABIAEwAUABcAGQAX
ABcAFwAWABYAFgAUABIAEQAOAAwACQALAAsACgAJAAgABwAGAAUAAgABAAEAAQD///7/
/v/+//7//v/+//7/AAD////////+//7//f/8//7//v/+//7/AwAGAAwAEgAaACQALwA2
AEEAUwBjAG8AfQCLAJYAmgCRAHYARwAPANz/u/+o/5r/jP+C/3z/ef94/3r/fP+E/4//
oP+v/8D/0P/b/+P/6P/t//L/8v/2//n/+f/3//f/9//6//z//P/8//3/+//7//z//P/6
//v/+//7//3//f/9//7//P/9//3//f/9//3//f/9//3//f/9//7//f/9//3//f/+//7/
/v/+//7////////////+//3//f/9//3//f/+//7//v/+//7///////////8BAAEAAQAB
AAEAAQABAAIAAgACAAQABQAFAAUABQAGAAcABwAIAAgABwAIAAkACgAKAAsADAAOAA8A
DwAQABAAEAAQABAAEQAPAA8ADwAPAA8ADQANAA0ACwAKAAoACgAHAAYABQAEAAEAAAD/
//3//P/8//r/+v/1//T/9P/y//D/7//t/+z/6v/p/+n/6P/n/+f/5//n/+f/5//m/+b/
5f/l/+X/5P/i/+P/4//i/+L/4v/i/+L/4f/h/+H/4f/h/+D/4P/g/+D/4P/g/+D/3v/f
/9//3//g/+D/4f/h/+H/4f/i/+L/4v/i/+L/4v/g/+D/4P/h/+H/4f/h/+H/3//f/9//
4P/i/+L/4v/i/+D/4f/h/+H/4f/h/+H/4f/k/+T/5P/k/+T/5P/k/+T/4v/i/+P/4//j
/+P/4v/i/+L/4v/i/+L/4P/g/+D/4P/g/+D/4P/f/93/3f/d/93/3//f/9//3v/e/97/
3v/f/9//3//e/97/3P/c/9v/2//e/97/3v/d/9z/3P/d/93/3f/d/93/3f/b/9z/3P/c
/9z/3P/c/9z/2v/a/9r/2v/a/9r/2//b/9n/2f/Z/9n/2f/Z/9n/2v/a/9r/2P/Y/9r/
2v/a/9r/2P/Y/9n/2f/Z/9r/2v/c/9v/2//b/9v/3//f/9//3//g/+D/4f/h/9//3//f
/+D/4f/i/+X/5//l/+X/5f/k/+T/5P/i/+D/4v/g/9//3f/b/9v/2v/Z/9T/0//S/9H/
0v/R/9H/0f/R/9D/0P/Q/9D/0P/Q/9D/0v/R/9H/0f/P/9D/0P/Q/9D/0P/Q/9L/1//c
/+T/6v/0/wAACQAQACEANQBFAFEAYQBxAHoAegBrAEYAEQDZ/67/k/+C/3D/Yv9Y/1T/
Uf9Q/1L/WP9i/3H/gv+V/6b/sv+7/7//xP/L/9D/0P/S/9P/1f/V/9X/1f/Y/9b/1v/W
/9f/2f/Z/9r/2v/a/9v/2//b/9n/2f/Z/9r/3P/d/93/3f/f/9//3//f/9//3//f/+D/
3//f/9//3//g/+D/4P/g/+L/4//j/+P/5P/k/+T/5f/l/+X/5f/m/+b/5v/m/+b/5//n
/+f/5//p/+n/6f/p/+r/6//s/+7/8P/w//L/8//z//P/8//0//f/9//4//j/+v/8//7/
AAAAAAEAAgAEAAUABQAGAAYABgAGAAYABwAHAAcABwAHAAkABwAHAAcABwAGAAYABgAD
AAIAAQAAAP///v/9//v/+P/4//b/9v/z//L/8v/w/+7/7f/r/+r/6v/p/+n/6P/n/+f/
5//n/+f/5//m/+b/5//n/+f/5v/m/+f/5//m/+b/5v/m/+b/5f/l/+X/5f/n/+b/5v/m
/+b/5v/m/+b/5P/l/+X/5f/m/+b/5//n/+f/5//o/+j/6v/q/+r/6v/q/+r/6v/r/+v/
6//r/+v/6//r/+v/7P/u/+7/7v/u/+7/7//v/+//7//v/+//7//w//D/8P/w//D/8P/w
//D/8v/y//P/8//z//P/8v/y//T/9P/0//T/9P/0//T/9P/0//T/9P/z//P/8//z//P/
8//z//P/8v/0//T/9P/1//X/9f/0//T/9v/2//X/9f/2//b/9v/1//T/9P/1//X/9f/1
//X/9f/1//b/9v/2//T/9P/0//T/9v/2//b/9v/4//j/+f/5//n/+f/5//n/+f/5//n/
+v/4//j/+P/4//r/+v/6//r/+v/5//n/+f/6//r/+v/6//3//P/6//z//v/8//z//P/8
//r/+v/7//v//f/+//7/AAABAAEAAQABAAUABQAFAAUABAAEAAUABQAHAAcABwAIAAkA
CgANAA8ADwAPAA8ADgAOAA4ADAAKAAwACgAJAAcABwAHAAYABQAEAAMAAgABAP7//f/9
//3//f/8//z//P/8//z//P/8//7//f/9//3//f/+//7//v/+//z//v8AAAEABAAKAA4A
FAAeACsAMgA9AE0AXwBxAH0AjQCcAKgApQCOAGMALQD4/9H/uP+o/5r/jP+E/4H/gP+A
/4T/jP+Z/6r/u//K/9r/5f/r//D/9//6//z//v8BAAEA////////AgACAAIAAgADAAUA
BQAGAAYABAAFAAUABQAFAAUABQAGAAQABQAFAAUABQAFAAUABQAHAAcABwAIAAkACQAJ
AAkACAAIAAgACAAIAAkACQAJAAoACgAKAAsACwALAAsADAAMAAwADAAMAAsACwALAAsA
DQANAA0ADQAOAA8AEAASABEAEAARABEAEwATABMAFAAVABUAFgAWABkAGgAbABwAGgAb
ABwAHgAfAB8AIAAgACIAIgAiACMAIQAhACEAIQAjACEAIQAhACEAIAAgACAAHQAcABsA
GgAZABgAFwAVABIAEgAQABAADQAMAAwACgAMAAsACQAIAAgABwAHAAYABQAFAAUABQAD
AAMAAgACAAMAAwADAAIAAAABAAEAAAAAAAAAAAAAAP/////////////+//7//v/+//7/
/v/+//7//////////v/+////////////AAAAAP7//v/+//7//v/+//7/////////////
/wEAAQABAAIAAgACAAIAAgAAAAEAAQABAAMAAwADAAMABAAEAAQABAAEAAQABAAEAAQA
BAAFAAUABQAFAAQABAAGAAYABgAGAAYABgAGAAYABAAEAAQAAwAFAAUABQAFAAUABQAF
AAQABAAEAAQABQAFAAUABAAEAAQABAADAAMAAgACAAIAAQACAAIAAwADAAMAAwADAAMA
AQACAAIAAgACAAIAAgACAAAAAAAAAAAAAAAAAAEAAQABAAEAAQABAAEAAQABAAIAAgAC
AAIAAgAAAAAAAAAAAAIAAQABAAEAAgACAAIAAgACAAIAAgACAAMAAwADAAQABAAGAAcA
BwAHAAcACQAJAAkACQAKAAoACwALAAsACwALAAwADQAOABEAEwARABEAEQAQABAAEAAO
AAwADAAKAAkABwAJAAkACAAHAAQAAwACAAEAAAD///////////7//v/+//7//v/+//7/
AAD////////9//7//v/+//7//v8AAAQABQAIAA4AEgAaACQALQA0AEMAVQBlAHUAgwCP
AJoAngCTAHIAQQAJANz/v/+s/57/kP+E/37/e/98/37/hv+S/53/rv/B/9D/3P/n/+v/
8P/1//j/+v/8//3///////////8CAAAAAAAAAAEAAwADAAQABAACAAMAAwADAAUABQAF
AAYABAAFAAUABQAFAAUABQAFAAcABwAHAAgACQAJAAkACQAKAAoACgAKAAwADQANAA0A
DgAOAA4ADwAPAA8ADwAQABAAEAAQABAADwAPAA8ADwAPAA8ADwAPABAAEQASABQAFAAU
ABYAFwAXABcAFwAYABkAGQAaABoAGwAcAB0AHgAeAB8AIAAiACUAJQAmACYAJgAmACYA
JwAlACUAJQAlACUAIwAjACMAIwAiACIAIgAfAB4AHQAcABsAGgAZABcAFgAWABQAFAAP
AA4ADgAMAAwACwAJAAgACAAHAAcABgAFAAUABQAFAAUABQAEAAQAAwADAAMAAgACAAMA
AwACAAAAAAAAAAAA//////////8BAAAAAAAAAAAAAAAAAAAA/v/////////+//7/////
//////8AAAAAAAAAAAAAAAAAAAAAAAABAAEAAQABAAEAAQABAAEAAgACAAIAAgACAAIA
AwADAAMAAwADAAMAAwAEAAQABAAEAAQABAAEAAQABAAEAAUABQAHAAcABgAGAAQABAAE
AAQABgAGAAYABgAEAAQABAADAAUABQAFAAUAAwADAAMAAgAEAAQABAAFAAUABQAEAAQA
AgACAAEAAQAEAAQABAADAAAAAAABAAEAAwADAAMAAwADAAQABAAEAAIAAgACAAIAAgAC
AAIAAgACAAIAAwADAAEAAQABAAEAAQABAAEAAgACAAAAAAAAAAAAAAAAAAAAAAABAAEA
AwAEAAQABgAFAAUABQAFAAcABwAHAAcACAAIAAkACQAHAAcABwAIAAsADAAPABEAEgAT
ABQAFAAWABYAFAASABIAEAAPAA0ADQANAAwACwAIAAcABgAFAAQAAwADAAMAAwACAAIA
AgACAAIAAgACAAAA////////AQACAAIAAgAEAAQAAgACAAUABgAKABAAFAAcACUALgA5
AEUAVwBnAHMAfwCOAJoAnQCSAHMAQQAKANv/vv+u/6D/kv+G/4H/gP98/4D/hv+P/5z/
rf/A/9D/3//p/+7/8//6//z//P///wMAAwADAAMABgAEAAQABAAFAAcABwAIAAgACAAJ
AAkACQAHAAcABwAIAAgACQAJAAkACQAJAAkACQAJAAkACQAKAAkACQAJAAkACgAKAAoA
CgAKAAsACwALAAwADAAMAA0ADQANAA0ADgAOAA4ADgAOABEAEQARABEAEQARABEAEQAS
ABMAFAAWABQAFAAWABcAFwAXABcAGAAZABkAGgAaABsAHAAdAB4AHgAfACAAIgAhACEA
IgAiACMAJAAlACcAJwAnACcAJwAnACUAJQAlACMAIgAiACIAIQAgAB8AHgAbABoAGQAX
ABYAFgAUABQAEQAQABAADgAOAA0ACwAKAAoACQAJAAgABwAHAAcABwAFAAUABAAEAAMA
AwADAAIAAgADAAMAAgACAAIAAgACAAEAAQABAAEAAQAAAAAAAAAAAAAAAAAAAP7/////
/////v/+////////////AAAAAAAAAAAAAAAAAAAAAAAAAQABAAEAAQABAAMAAwADAAQA
BAAEAAQABAAEAAUABQAFAAUABQAFAAUABgAGAAYABgAGAAYABgAGAAYABgAHAAcABQAF
AAQABAAEAAQABAAEAAQABAAEAAQAAgACAAIAAQABAAEAAQABAAEAAQABAAAA/v/+//7/
///9//3//P/8//r/+v/5//n/+P/4//j/9//2//b/9//3//X/9f/1//X/9f/2//b/9v/1
//T/8//y//L/8v/y//L/8P/w//D/8P/w//D/8P/u/+7/7//v/+//8P/w//L/8//z//P/
8//z//P/8//z//T/9P/1//X/9f/1//X/9v/5//r//f////3//f/9//z//P/8//r/+P/3
//T/8v/v//H/8f/w/+//7P/r/+r/6f/o/+f/5//n/+f/5v/m/+b/5v/m/+b/5v/m/+X/
5f/l/+X/5v/m/+b/5v/m/+b/6P/r/+7/8v/4//7/CAAVAB4AKQA3AEkAVQBfAGkAdAB6
AHUAXAA1AAEAzv+n/5T/iP96/3L/av9n/2T/Zv9q/2z/df+E/5f/qP+4/8X/zf/U/9n/
3v/i/+T/5//n/+n/6f/p/+z/7P/s/+z/7f/r/+v/7P/s/+z/7f/t/+3/7//v/+//8P/u
/+//7//v/+//7//v/+//8f/x//H/8v/z//P/8//z//b/9v/2//b/9P/1//X/9f/4//j/
+P/5//n/+f/5//r/+v/6//r/+v/7//v/+//7//z//f/+////AAABAAIABAACAAIABAAF
AAUABQAFAAYABwAHAAgACAALAAwADQAOAA4ADwAQABIAEQARABIAEgAUABQAFAAVABUA
FQAVABUAFQATABMAEwARABAAEAAQAA8ADgANAAwACwAKAAkABwAEAAQAAgACAP///v/+
//z//P/7//n/+P/4//f/9//2//f/9//3//f/9f/1//T/9P/1//X/9f/0//L/8//z//L/
8v/y//L/8v/x//H/8f/x//P/8v/y//L/9P/0//T/9P/y//P/8//z//X/9v/4//n/+f/5
//r/+v/6//r/+v/6//r/+v/6//v/+//7//v/+//7//v/+//8//z//P/8//z//P/9//3/
/f////////////7//v/+//7//v/+//7//v/+//7////////////+//7///8AAAEAAgAE
AAQABAAEAAQABAAEAAMAAwADAAMAAwADAAMAAwACAAIAAgACAAMAAwADAAAAAAAAAAAA
AAAAAAIAAgADAAMAAQACAAIABAAHAAcABwAHAAkACQAJAAkACgAKAAsACwALAAsACwAM
AAsADAAPABEAEwATABMAEgAUABQAEgAQAA8ADAAKAAcABwAHAAYABQAEAAMAAgABAP7/
/f/9//3//f/8//z//P/8//z//P/8//7//f/9//3//f/+//7//v/8//7//v8AAAEABAAI
ABAAFgAeACsANAA9AEsAWwBrAHkAgwCOAJYAlQCCAFkAJQDu/8X/rv+g/5b/iv9+/3v/
ev96/3z/gv+N/57/sf/E/9L/3//p//D/9f/6//z//v//////AQABAAEABAAEAAQABAAF
AAUABQAGAAYABgAHAAcABwAIAAkACgAMAA4ADwAPAA8ADwAPAA8ADwAPAA8ADwAQABMA
EwATABMAFAAUABQAFAAUABUAFQAVABYAFgAWABcAFwAXABcAGAAaABoAGgAaABsAGwAb
ABsAHQAdAB0AHQAeAB8AIAAiACAAIAAiACMAJQAlACUAJgAnACcAKAAoACkAKgArACwA
KgArACwALgAxADEAMgAyADIAMgAyADMAMwAzADMAMwAxAC8ALwAvAC8ALgAuAC4ALQAs
ACsAKgAnACYAJQAjACIAIgAgACAAHQAcABwAGgAYABcAFQAUABQAEwATABIAEwATABMA
EwARABEAEAAQABEAEQARABAAEAARABEAEAAOAA4ADgAOAA8ADwAPAA8ADwAOAA4ADgAO
AA4ADgAOAA4ADwAPAA8ADgAOAA8ADwAPAA8AEAAQABAAEAAQABAAEAAQABAAEQATABMA
EwATABEAEQARABIAEgASABIAEgASABMAEwATABUAFQAVABUAGAAYABgAGAAWABYAFgAW
ABYAFgAXABcAFwAXABYAFgAWABYAFgAWABYAFgAWABYAGAAYABgAFwAXABcAFwAXABUA
FQAVABQAFgAWABYAFwAXABcAFgAWABYAFgAVABUAFgAWABYAFAAUABQAFAAUABQAFAAV
ABUAFQAWABYAGAAZABkAGQAZABsAGwAbABsAHgAeAB8AHwAeAB0AHAAcAB8AIAAjACUA
JQAlACUAJAAmACYAJAAiACAAHgAdABsAGwAbABoAGQAWABUAFAATABIAEQARABEAEQAQ
ABAAEAAQABAAEAAQABAADwAPAA8ADwAQABAAEAAOAA4ADgAQABEAFAAWABoAIAAoADEA
OgBDAFEAYwBzAIEAiwCYAKIApwCeAIMAVwAkAPH/zv+6/67/ov+W/4//jv+M/47/kv+Z
/6b/t//K/9z/6//1//z/AwAGAAoADAAPABEADwAPAA8AEgASABIAEgATABUAFQAWABYA
FAAVABUAFQAVABUAFQAWABQAFQAVABUAFwAXABcAFwAVABUAFQAWABcAFwAXABcAGAAY
ABgAGAAWABcAFwAXABgAGAAYABkAGQAZABkAGgAaABoAGgAaABsAGwAbABsAHQAdAB0A
HQAdAB0AHQAeABwAHAAeAB8AHwAfAB8AIAAfAB8AIAAgACMAJAAlACYAJAAlACYAKAAn
ACcAKAAoACoAKgAqACsAKwArACsAKwApACcAJwAnACcAJgAmACYAIwAiACEAIAAfAB4A
HQAbABYAFgAUABQAEQAQABAADgAMAAsACQAIAAoACQAJAAgABQAFAAUABQADAAMAAgAC
AAMAAwADAAIAAQABAAAA/v/+//7//v/+//3//f/9//3//f/8//z//P/8//z//P/8//r/
+//7//v//P/8//3//f/7//v//P/8//z//P/8//z/+v/6//r/+//7//v/+//7//v/+//7
//z/+v/6//r/+v/6//v/+//7//n/+f/5//n/+v/6//r/+v/6//r/+v/6//j/+P/5//n/
9//3//b/9v/2//b/9v/2//b/9v/2//b/9v/2//b/9f/1//X/9f/1//X/9f/1//T/8v/y
//L/8//x//H/8P/w//L/8v/x//H/9P/0//T/8//y//D/8P/w//D/8P/w//D/8P/x//H/
7//w//D/8v/1//X/9f/1//f/9//3//f/9v/2//f/9//1//X/9f/2//n/+v/9/////f/9
//3//P/8//z/+v/4//b/9P/z//H/8f/x//D/7//s/+v/6v/p/+b/5f/l/+X/5f/k/+T/
5P/m/+b/5v/m/+T/4//j/+P/4f/i/+L/4v/g/+L/5P/k/+X/6v/y//b//P8IABMAGgAl
ADUARwBRAF0AaQB2AHwAeQBgADUA///K/6H/jv+C/3T/aP9g/1//Xv9c/2D/Zv9x/4D/
k/+k/7T/wf/J/9D/1//c/+D/4P/h/+P/5f/l/+X/6P/n/+b/5f/l/+f/5//o/+j/6v/r
/+v/6//r/+v/6//s/+7/7//v/+//7//v/+//7//t/+3/7f/u/+//7//v/+//7v/u/+7/
7v/u/+//7//v/+7/7v/u/+//7//v/+//8P/y//L/8v/y//P/8//z//P/9f/1//X/9f/0
//X/9v/4//b/9v/4//n/+//7//v//P/7//v//P/8////AAABAAIAAgADAAQABgAFAAUA
BgAGAAYABgAGAAcABQAFAAUABQAFAAMAAwADAP///v/+//7//f/8//v/+v/3//b/9f/z
//D/8P/u/+7/6f/o/+j/5v/k/+P/4f/g/+L/4f/h/+D/3f/d/93/3f/b/9v/2v/a/9n/
2f/Z/9j/2P/Z/9n/2P/Y/9j/2P/Y/9f/1//X/9f/2P/Y/9n/2v/Y/9j/2P/Y/9j/2f/Z
/9n/2v/a/9v/2//b/9v/3P/c/9z/3P/c/9z/3P/c/9z/3f/b/9v/2//b/9v/2//b/9z/
2v/a/9r/2v/a/9v/2//b/93/3f/d/93/3P/c/9z/3P/c/9z/3P/c/9z/3P/d/93/2//b
/9r/2v/a/9r/2v/a/9z/3P/c/9z/3P/c/9z/2//b/9v/2//b/9v/2//b/9r/2v/a/9r/
2//b/9v/2v/a/9j/2P/X/9f/2v/a/9r/2f/Y/9j/2f/Z/9f/1//X/9f/1//Y/9j/2P/Y
/9j/2P/Y/9j/2P/Y/9r/2P/Y/9j/2P/W/9b/1//X/9n/2v/a/9z/2//b/9v/2//d/93/
3f/d/97/3v/f/9//3//f/9//4P/h/+L/5f/n/+f/5//n/+b/6P/o/+b/5P/k/+L/4f/f
/9//3//e/93/2P/X/9b/1f/W/9X/1f/V/9X/1P/U/9T/0v/S/9L/0v/U/9P/0//T/9P/
1P/U/9T/1P/U/9T/1v/Z/+D/5v/s//T/AAALABQAHwAxAEEATQBbAGsAdgB8AHMAVAAl
AO3/uv+b/4r/ev9s/2T/XP9Z/1r/XP9g/2b/c/+E/5f/qP+2/7//xf/M/9P/2P/c/9z/
3f/d/9//3//f/+L/4v/i/+L/4//j/+P/5P/k/+L/4//j/+P/5f/l/+X/5v/k/+X/5f/l
/+f/5//n/+f/6P/p/+r/7P/r/+v/6//r/+z/7P/s/+z/7P/t/+3/7f/u/+7/7v/v/+//
7//v//D/8P/w//D/8P/x//H/8f/x//T/9f/2//f/+P/5//r//P/6//r//P/9////////
/wAAAwADAAQABAAFAAYABwAIAAgACQAKAAwACwALAAwADAAOAA4ADgAPAA8ADwAPAA8A
DwANAA0ADQALAAoACgAKAAcABgAFAAQABQAEAAMAAQAAAAAA/v/+//n/+P/4//b/9v/1
//P/8v/0//P/8//y//H/8f/x//H/8f/x//D/8P/v/+//7//u/+7/7//v/+7/7v/u/+7/
7v/t/+3/7f/t/+7/7v/v//D/7v/u/+7/7v/u/+//7//v//D/8P/x//H/8f/x//L/8v/y
//L/8v/y//T/9P/0//X/9f/1//X/9f/1//X/9f/2//b/9v/2//b/9v/3//f/9//3//f/
9//3//r/+v/6//r/+P/4//j/+P/6//r/+//7//v/+//6//r/+P/4//j/+P/6//r/+v/6
//r/+v/6//n/9//3//f/9//5//n/+f/4//j/+P/4//n/+f/5//j/+P/6//r/+f/5//j/
+P/4//f/+P/4//n/+f/3//f/9//3//n/+v/6//r/+P/4//j/+P/4//j/+P/4//j/+P/5
//n/9//3//f/9//3//f/9//4//b/+P/6//r/+P/4//j/+P/4//j/+f/5//n/+v/6//z/
+//7//v/+////////////wAAAAABAAEAAQABAAEAAgADAAQABwAJAAkACQAJAAgACAAI
AAYABAAEAAIAAQD//wEAAQAAAP//+v/5//j/9//2//X/9f/1//X/9P/0//T/9P/0//T/
9P/2//X/9f/1//X/9v/2//b/9P/0//T/9P/1//r/AAAGAAoAEgAfACgALwA9AE8AYQBt
AHsAigCUAJUAiABlADEA+v/N/7D/oP+S/4T/ev91/3L/cv90/3z/if+W/6n/uv/K/9f/
4f/m/+v/8P/y//T/9f/3//n/+f/5//z//P/8//z//f/7//v//P/8//z//f/9//3//f/9
//3//v/+////////////////////////////AAABAAEAAQABAAIAAgACAAIAAwAFAAYA
BwAKAAoACgALAAkACQAJAAoADAAMAAwADAANAA0ADQANAA8ADwAPAA8ADgAPABAAEgAS
ABIAFAAVABUAFQAVABYAFwAXABgAGAAZABoAGwAcABwAHQAeACAAIAAfAB8AHgAfACAA
IQAjACMAIwAjACMAIwAhACEAIQAfAB4AHgAeAB0AHAAbABoAGQAYABcAFQAUABQAEgAS
AA0ADAAMAAoACgAJAAcABgAIAAcABwAGAAUABQAFAAUABQAFAAQABAABAAEAAQAAAAAA
AQABAAAAAAAAAAAAAAD//////////wEAAAAAAAAAAAAAAAAAAAD+/////////wAAAAAB
AAEAAQABAAIAAgACAAIAAgACAAIAAgACAAMAAwADAAMAAwADAAMAAwAEAAIAAgACAAIA
BAAFAAUABQAFAAUABQAFAAYABgAGAAYABgAGAAYABgAGAAYABwAHAAcABwAGAAYABgAG
AAYABgAGAAYABgAGAAYABgAGAAUABQAFAAUABQADAAMAAwACAAQABAAEAAUABQAFAAQA
BAAEAAQAAwADAAIAAgACAAEAAgACAAMAAwAFAAUABQAFAAUABgAGAAYABAAEAAQABAAE
AAQABAAEAAQABAAFAAUABQAFAAUABQAFAAUABQAGAAYABgAGAAYABgAGAAYABgAGAAUA
BQAFAAYABgAGAAYABQAGAAQABAAEAAQABAAEAAQABQAFAAUABgAGAAgACQAJAAkACQAL
AAsACwALAAoACgALAAsADQANAA0ADgAPABAAEwAVABcAFwAXABYAFgAWABQAEgASABAA
DwANAAsACwAKAAkABgAFAAQAAwACAAEAAQABAAEAAAAAAAAAAAAAAAAAAAAAAP//////
/wEAAgACAAIAAgACAAIAAgADAAYACgAQABQAHAAnADAANwBDAFcAZwBzAH8AjACWAJsA
jgBvAD8ACADZ/7r/qv+c/47/gv9//37/fP+A/4j/k/+i/7P/xP/U/9//6f/u//X/+v/+
//7/AQABAAMAAwADAAYABAAEAAQABQAFAAUABgAGAAYABwAHAAcABwAHAAcACAAIAAkA
CQAJAAkACQAJAAkACQAJAAkACgALAAsACwALAAwADAAMAAwADgAPAA8ADwAOAA4ADgAP
AA8ADwAPABAAEAAQABAAEAARABEAEQARABEAEQARABEAFAAVABYAGAAYABgAGgAbABkA
GQAZABoAGwAbABwAHAAbABwAHQAeAB4AHwAgACIAIwAjACQAJAAkACQAJAAlACMAIwAj
ACMAJQAjACMAIwAhACAAIAAgAB0AHAAbABoAGQAYABcAFQATABQAEwAUABEAEAAQAA4A
DgANAAsACgAKAAkACQAIAAcABwAHAAcABwAHAAYABgAFAAUABQAEAAQABQAFAAQABAAE
AAQABAAFAAUABQAFAAUABAAEAAQAAgACAAIAAgAEAAUABQAFAAQABAAFAAUABQAFAAYA
BgAGAA==
         </WaveFormData>
      </LeadData>
      <LeadData>
         <LeadByteCountTotal>10000</LeadByteCountTotal>
         <LeadTimeOffset>0</LeadTimeOffset>
         <LeadSampleCountTotal>5000</LeadSampleCountTotal>
         <LeadAmplitudeUnitsPerBit>4.88</LeadAmplitudeUnitsPerBit>
         <LeadAmplitudeUnits>��V</LeadAmplitudeUnits>
         <LeadHighLimit>2147483647</LeadHighLimit>
         <LeadLowLimit>268435456</LeadLowLimit>
         <LeadID>V6</LeadID>
         <LeadOffsetFirstSample>0</LeadOffsetFirstSample>
         <FirstSampleBaseline>0</FirstSampleBaseline>
         <LeadSampleSize>2</LeadSampleSize>
         <LeadOff>FALSE</LeadOff>
         <BaselineSway>FALSE</BaselineSway>
         <ExcessiveACNoise>FALSE</ExcessiveACNoise>
         <MuscleNoise>FALSE</MuscleNoise>
         <LeadDataCRC32>2100553669</LeadDataCRC32>
         <WaveFormData>
EAAQABAAEAARABIAEwAUABYAFgAWABYAGAAYABgAGAAZABoAGwAcABwAHAAcABwAHgAe
AB4AHgAgACAAIAAgACAAIAAgACAAIAAgACAAIAAgACAAIAAgACAAIAAgACAAHwAeAB0A
HAAbABoAGQAYABcAFgAVABQAEwASABEAEAAPAA4ADQAMAAwADAAMAAwACwAKAAkACAAI
AAgACAAIAAYABgAGAAYABgAGAAYABgAGAAYABgAGAAYABgAGAAYABgAGAAYABgAEAAQA
BAAEAAQABAAEAAQABAAEAAQABAAEAAQABAAEAAIAAgACAAIABAAEAAQABAAEAAQABAAE
AAQABAAEAAQABAAEAAQABAAEAAQABAAEAAYABgAGAAYABgAGAAYABgAIAAgACAAIAAYA
BgAGAAYABgAGAAYABgAIAAgACAAIAAgACAAIAAgABgAGAAYABgAGAAYABgAGAAYABgAG
AAYACAAIAAgACAAGAAYABgAGAAYABgAGAAYABgAGAAYABgAEAAQABAAEAAQABAAEAAQA
BAAEAAQABAAEAAQABAAEAAQABAAEAAQABAAEAAQABAAEAAQABAAEAAQABAAEAAQABAAE
AAQABAACAAIAAgACAAQABAAEAAQABAAEAAQABAAEAAQABAAEAAQABAAEAAQAAwADAAMA
AwAEAAQABgAGAAcABwAHAAcACQAJAAkACQAJAAkACgAKAAoACgAKAAsADQAOABEAEgAS
ABIAEgARABEAEQAPAA0ACwAKAAgABwAJAAkABwAGAAMAAgABAAEAAAD///7//v/+//7/
/v/+//z//P/8//z//v/+//7//v/8//z//P/8//7//v/+////AQAFAAoADAAPABcAHgAi
ACkANQA9AEQATABWAGAAYgBeAEsAKgACAN//yv/A/7j/sf+s/6f/pf+l/6j/q/+u/7f/
wv/O/9r/4//p/+//8v/1//j/+f/8//3//v/+//7//////wAAAAAAAAEAAgACAAIAAgAB
AAEAAQABAAEAAQACAAIAAgACAAIAAwADAAMAAwADAAMAAwADAAMAAwAEAAQABQAFAAUA
BQAFAAUABQAFAAYABAAFAAUABQAFAAUABQAGAAcABwAHAAcACQAJAAkACQAKAAsACwAL
AAkACgAKAAoADQANAA8AEAAQABAAEAAQABAAEAAQABIAEwATABMAFAAUABQAFgAXABkA
GQAZABoAGwAbABwAHAAbABsAGwAbAB0AHAAcABsAGQAZABgAGAAYABcAFwAWABMAEgAS
ABEAEAAPAA4ADQANAAwACwALAAgABgAGAAYABAADAAMAAgACAAEAAQD///////////7/
/v/+//3//f/7//v/+v/6//z//P/7//v/+//7//v/+//7//v/+v/6//j/+P/5//n/+v/6
//r/+v/6//r/+v/6//r/+//7//v/+f/5//n/+f/5//n/+v/6//r/+v/6//r/+P/5//n/
+f/7//z//P/8//z//P/8//z/+v/6//v/+//9//3//v/+//7//v/+//7//P/8//z//P/+
//7//v/9//v//P/8//z//P/8//z/+//7//v/+//7//v/+//7//r//P/8//z//P/6//r/
+v/6//v/+//7//r/+P/5//n/+f/7//v/+v/5//n/+v/6//r/+v/6//r/+v/4//j/+P/4
//r/+f/5//n/+f/5//n/+f/3//f/+P/4//j/+P/4//j/+P/4//j/+P/3//f/9//4//j/
+P/4//j/9//3//f/9//4//j/+v/6//v/+//7//v//f/9//3//f/9//3//v/+//7//v/+
////AQACAAUABgAEAAQABAADAAMAAwABAP/////+//z/+//7//v/+f/4//P/8v/x//H/
8f/x//H/8v/y//L/8v/y//L/8v/y//L/8P/w//D/8P/w//D/8P/w//L/8v/y//P/9//5
//z/AAAFAA0AFAAYACMALwA5AEAASgBWAFwAXABSADkAEgDs/9H/wv+4/67/p/+g/53/
nf+d/57/of+o/7H/vv/M/9b/3f/h/+X/6P/t//D/8f/w//P/9P/0//T/9f/1//b/9v/2
//f/+P/4//j/+P/5//n/+f/5//f/9//4//j/+P/4//j/+f/7//v/+//7//v/+//7//v/
+//8//z//f/7//v/+//7//3//f/9//7//v/////////9//3//f/+/wEAAQABAAEAAQAB
AAEAAQAAAAEAAQABAAEAAgACAAIABQAFAAcACAAIAAgACAAIAAoACgAKAAwADQANAA0A
DgAQABAAEgATABEAEQARABIAEwATABQAFAAVABUAFQAVABcAFgAWABUAFQAVABQAFAAS
ABEAEQAQAA0ADAAMAAsACgAJAAgABwAFAAQAAwADAAIAAAAAAAAA/P/7//v/+v/6//n/
+f/3//f/9//3//b/9v/2//X/9f/1//X/9P/0//b/9v/1//X/8//z//P/8//z//P/8v/y
//L/8v/z//P/8v/y//L/8v/y//L/8v/y//L/8//z//P/8//z//P/8//z//P/9P/0//T/
9P/0//T/9v/3//f/9//1//b/9v/2//j/+P/4//j/+P/4//n/+f/5//n/+v/6//r/+v/6
//r//P/8//z//P/7//r/+f/3//f/+P/4//j/+P/4//j/9//3//f/9//3//f/9//3//b/
9v/2//b/9v/2//b/9v/2//f/9//3//b/+P/5//n/+f/5//n/+P/3//f/+P/4//j/9v/2
//b/9v/2//b/9v/2//j/9//3//f/9//3//f/9//3//f/+P/4//b/9v/2//b/9v/2//b/
9v/3//f/9//3//X/9f/1//X/9//3//b/9v/4//f/9v/2//j/+P/2//j/+P/2//b/9v/2
//f/9//3//f/+P/4//r/+v/7//v/+//7//3//f/9//3//////wAAAAAAAAAAAAABAAEA
AgAFAAYABgAGAAYABQAFAAUAAwABAAMAAgAAAP////////3//P/7//r/+f/5//b/9f/0
//T/9P/0//T/9P/0//T/9P/0//T/9P/0//T/9v/2//b/9v/0//T/9v/3//f/+f/+/wIA
BQALABIAGAAdACcAMwA8AEQATgBYAGAAXgBPADIACgDl/87/wP+2/6//pv+j/6P/o/+i
/6P/qv+z/8D/yv/U/93/5f/p/+z/7//y//P/9v/3//j/9v/2//f/9//4//j/+P/5//r/
+v/6//r/+f/5//n/+f/7//v//P/8//z//P/8//3//f/9//3//f/9//3//f/9//3//v/+
//////////////////////8AAAIAAwADAAMAAQABAAEAAgADAAMAAwADAAMAAwADAAMA
BAAFAAUABQAFAAYABgAGAAcABwAJAAoACgAKAAoACgAOAA4ADgAQABEAEQARABIAEgAS
ABQAFQAVABUAFQAWABcAFwAYABgAGQAZABkAGQAZABgAGAAXABcAFwAWABYAFgAVABUA
FAATABIAEgARABAADwAOAA0ACwAKAAkACQAIAAYABgAGAAYABQAFAAQAAgABAAEA////
///////+//7//v/9//3//f/9//z//P/8//z/+//7//v/+//7//v/+f/5//j/+P/6//r/
+//7//r/+v/6//r/+P/4//j/+P/6//v/+//7//n/+f/5//n/+f/5//r/+v/4//j/+P/4
//j/+f/5//n/+f/6//r/+v/6//r/+v/6//r/+v/7//v/+//7//z//P/8//z//P/8//z/
/P/8//z//P/8//z/+//9//7//v/+//z//P/8//v/+//7//v/+//7//v/+//6//z//P/8
//z/+v/6//r/+v/9//3//f/8//z//f/9//3/+//7//r/+f/5//r/+v/6//z//P/8//z/
/P/8//z//P/8//v/+//7//n/+f/5//n/+f/5//r/+v/6//r/+v/6//r/+v/6//r/+//7
//v/+//5//n/+f/5//v/+//6//r/+v/6//r/+v/6//r/+//7//v/+//6//r//P/8////
//////////////////8BAAEAAgACAAIAAgACAAMABQAGAAkACgAIAAgACAAHAAcABwAF
AAMAAwACAAAA/////////f/8//n/+P/3//f/9v/1//T/9P/0//T/9P/0//T/9P/0//T/
9P/0//T/9P/0//T/9P/0//T/9v/4//v//f///wIABgAJAA8AFAAaACMALwA5AEAASgBS
AFgAWgBUAD8AHAD0/9X/xP+6/7L/qf+i/5//n/+f/6L/qf+u/7n/xP/Q/9r/4//p/+v/
7v/x//T/9//4//n/+P/4//j/+f/5//r/+v/6//v//P/8//z//P/9//3//f/9//////8A
AAAA/v/+//7///////////////////////////8AAAAAAQABAAEAAQABAAEAAQABAAIA
AgADAAMAAwADAAMAAwAEAAUABQAFAAUABQAFAAUABQAGAAcABwAHAAcACAAIAAgACQAJ
AAsADAAOAA4ADgAOAA4ADgAOABAAEQARABEAEgAUABQAFgAXABkAGQAZABoAGQAZABoA
GgAZABkAGQAZABkAGAAYABcAFwAXABYAFgAWABUAFQAUABMAEgASABEAEAAPAA4ADQAL
AAoACQAJAAgABgAGAAYABAADAAMAAgACAAEAAQD///////////7//v/+//3//f//////
/v/+//z//P/7//v/+//7//v/+//9//3//P/8//r/+v/7//v/+v/6//r/+v/6//r/+v/6
//r/+//7//v/+//7//v/+//7//v//P/8//z//P/8//z//P/9//3//f/9//7//v/+//7/
/v/+//7//v/+///////9//3//v/+/wAAAAAAAAAA/v/+//7//v8AAAAAAAD/////AAAA
AAAAAAAAAAAA//////////////////////7//v/+//7//v/+//7//v/+//////////7/
/P/9//3//f///////v/9//3//v/+//7//v/+//7//v/+//7//v/+//7//f/9//3//f/9
//3//f/9//3//v/+//z//P/8//z//v/+//7//v/9//3//P/8//z//P/8//3//f/9//3/
/v/+/wAAAAABAAEAAQABAAMAAwADAAMAAwADAAQABAAEAAQABAAFAAcACAALAAwADAAM
AAwACwALAAsACQAHAAcABgAEAAMAAwADAAEAAAD9//z/+//7//r/+f/4//j/+P/4//j/
+P/4//j/+P/4//j/+P/4//j/+P/4//j/+P/6//r/+v/5//v//f8AAAQABwAJABAAFgAb
ACMALwA4AD4ARgBSAFoAXABTAEAAHgD1/9T/xP+6/7P/qv+j/6H/of+g/6P/qP+t/7j/
wv/O/9n/4//p/+z/8f/0//f/9v/5//r/+v/6//v/+//8//z//P/9//7//v/+//7/AQAB
AAEAAQD/////AAAAAAAAAAAAAAEAAQABAAEAAQABAAEAAQABAAEAAgACAAMAAQABAAEA
AQABAAEAAQACAAIAAwADAAMAAwADAAMABAAFAAUABQAFAAcABwAHAAcACAAJAAkACQAJ
AAoACgAKAAkACQALAAwADAAMAAwADAAOAA4ADgAQABEAEQARABIAEgASABQAFQAVABUA
FQAWABcAFwAYABgAGQAZABkAGQAZABgAGAAXABcAFwAWABYAFgAVABUAFAATABIAEgAR
ABAADwAOAA0ACwAKAAkACQAIAAYABgAGAAQAAwADAAIAAgABAAEA///////////+//z/
/P/7//v//f/9//z//P/8//z/+//7//v/+//7//v/+//7//r/+v/6//r/+//7//j/+P/4
//j/+v/6//r/+v/4//n/+f/5//n/+f/5//n/+//7//z//P/8//z//P/8//7/////////
//8AAAAAAAD+//7//v/+//7//v///////////wAAAAAAAAAAAAAAAAIAAgACAAIAAgAC
AAIAAQD//wAAAAAAAAIAAgACAAEAAQABAAEAAQADAAMAAwACAAIAAgACAAIAAAAAAAAA
AAABAAEAAQAAAAAAAQABAAEAAQABAAAA///9//7//v/+//7//v/+//7/AAAAAAAAAAD+
//3//f/9//3//f/9//3//f////7//v/+//7//v/9//3//f/9//7//v8AAAAAAwADAAMA
AwADAAMAAwADAAMAAwAEAAQABAAEAAQABQAJAAoADQAOAA4ADgAOAA0ACwALAAkABwAH
AAYABAADAAMAAwABAAAA///+//3//f/6//n/+P/4//r/+v/6//r/+P/4//j/+P/4//j/
+P/4//j/+P/4//j/+P/4//j/+f/9////AgAGAAcADwAWABwAIQArADUAPgBEAEoAUgBW
AFQAQwAoAAQA3f/E/7r/sv+r/6j/pf+f/5//ov+l/6j/rf+4/8T/0P/b/+P/5//s//H/
8v/1//j/+f/6//r/+v/7//v//v/+//7////+//7//v/+/////////////////wAAAAAA
AAAAAAABAAEAAQABAAEAAQABAAEAAQABAAIAAgADAAMAAwADAAMAAwADAAMABAACAAMA
AwADAAMAAwADAAQABQAFAAUABQAHAAcABwAHAAoACwALAAsACwAMAAwADAALAAsADQAO
AA4ADgAOAA4AEAAQABAAEgATABMAEwAUABYAFgAYABkAFwAXABcAGAAZABkAGgAaABsA
GwAbABsAGwAaABoAGQAZABkAGAAYABgAFwAXABYAEwASABIAEQAQAA8ADgANAAsACgAJ
AAkACAAGAAYABgAGAAUABQAEAAQAAwADAAEA/////////v8AAAAA///////////+//7/
/P/8//v/+//9//3//f/9//3//f/8//z//P/8//3//f/8//z//P/8//7//v/+//7//P/9
//3//f/9//3//f/9//3//f/+//7//v/+//7//v/+////////////AAAAAAAAAAAAAAAA
AAACAAIAAwADAAEAAQACAAIAAAAAAAAAAAACAAIAAgACAAAAAAAAAP////8AAAAAAAAC
AAIAAgABAAEAAQABAAEAAQABAAEAAAAAAAAAAAAAAAAAAAAAAAAAAQD//////v8AAAAA
AAAAAP//////////AAAAAAIAAgADAAMAAwADAAUABQAFAAUABQAFAAYABgAGAAYABgAH
AAkACgANAA4ADgAOAA4ADQAPAA8ADQALAAsACgAIAAcABQAFAAMAAgD///7//f/9//z/
+//6//r/+v/6//r/+v/6//r/+v/6//r/+v/6//r//P/8//z//P/6//r//P/9////AQAE
AAgACwARABgAHgAjACsANwBAAEgATgBUAFwAWgBNADIADgDn/8z/vP+0/6//qv+j/6H/
of+i/6X/qP+x/77/yv/U/9//5//v//L/9//4//v//P/9//7//v/+//////8AAAAAAAAB
AAIAAgACAAIAAwADAAMAAwADAAMABAAEAAQABAAEAAUAAwADAAMAAwAFAAUABQAFAAUA
BgAGAAcABwAHAAcABwAHAAcABwAIAAgACQAJAAkACQAJAAkACgALAAsACwALAAsACwAL
AAsADAANAA0ADQANAA4ADgAOAA8ADwARABIAFAAUABQAFAAWABYAFgAYABkAGQAZABoA
GgAaABwAHQAdAB0AHQAeAB8AHwAgACAAHwAfAB8AHwAfAB4AHgAdAB8AHwAeAB4AHAAb
ABsAGgAXABYAFgAVABQAEwASABEADwAOAA0ADQAMAAoACgAKAAoACQAJAAgACgAJAAkA
BwAHAAcABwAGAAYABgAFAAUABQAFAAQABAAEAAQAAwADAAMAAwADAAMAAwADAAIAAgAC
AAIAAwADAAQABAAEAAQABAAEAAQABAAEAAUABQAFAAUABQAFAAUABQAFAAYABgAFAAQA
AwACAAAAAQABAAEAAQACAAIAAgACAAIAAgACAAIAAgADAAMABQAFAAYABgAEAAQABAAE
AAQABAAEAAQABgAGAAYABQADAAQABAAEAAQABAAEAAMABQAFAAUABQAFAAUABQAEAAYA
BgAGAAYABgAGAAYABgAFAAUABQAEAAQABQAFAAUABQAHAAQABAAEAAQABAAEAAMAAwAD
AAMABgAGAAgACAAJAAkACQAJAAsACwALAAsACwALAAwADAAKAAoACgALAA8AEAATABQA
FAAUABQAEwATABMAEQAPAA8ADgAMAAsACwALAAkACAADAAIAAQABAP7//f/8//z//P/8
//z//P/8//z//P/8//r/+v/6//r//P/8//z//P/6//r/+v/7//3/AQACAAQACQANABIA
GAAfACUALwA6AEIASABOAFYAXABVAEQAJgD//9z/xv+6/7P/rP+n/6P/o/+i/6P/pv+t
/7b/wv/Q/9v/5f/r//D/8//4//n/+v/9//7//P/8//3//f/+//7//v///wIAAgACAAIA
AwADAAMAAwADAAMABAAEAAQABAAEAAUABQAFAAUABQADAAMAAwADAAMABAAEAAUABQAF
AAUABQAFAAUABQAGAAYABwAHAAcABwAHAAcACAAHAAcABwAHAAkACQAJAAkACgALAAsA
CwAJAAoACgAKAA0ADQAPABAADgAOAA4ADgAQABAAEAASABMAEwATABQAFAAUABYAFwAV
ABUAFQAWABcAFwAYABgAGwAbABsAGwAbABoAGgAZABkAGQAYABgAGAAXABcAFgAVABQA
FAATABEADwANAAsACwAKAAkACQAIAAYABgAGAAYABQAFAAQAAgABAAEA///////////+
/wAAAAD//////v/9//v/+v/8//z/+//7//v/+//7//v/+f/5//j/+P/4//j/+f/5//j/
+P/4//j/+v/6//r/+v/6//v/+//7//v/+//7//v/+f/5//r/+v/6//r/+v/6//r/+//7
//v/+f/6//r/+v/6//r/+v/6//r/+v/7//v/+//7//z//P/8//z//P/8//z//P/8//z/
+v/6//r/+f/5//r/+v/6//z//P/8//v//f/9//3//f/7//v/+//6//r/+v/6//r/+v/6
//r/+v/5//n/+f/4//r/+//7//v/+//7//r/+f/7//r/+v/4//j/+P/4//f/9//3//f/
+P/4//r/+v/9//3//f/9/////////////////wAAAAD+//7//v///wMABAAHAAgABgAG
AAYABQAHAAcABQADAAEAAAD+//3//f/9//v/+v/3//b/9f/1//T/8//y//L/9P/0//T/
9P/0//T/9P/0//L/8v/y//L/8P/w//D/8P/y//L/8v/z//X/+f/+/wIAAwALABIAFgAb
ACUAMQA2ADwARgBOAFQAUgBBACQA/v/X/77/tP+u/6f/oP+d/5v/m/+c/53/oP+n/7L/
wP/M/9f/3f/l/+j/6//u//H/8v/x//L/8//0//b/9//3//b/9f/1//j/+P/4//j/9//3
//f/9//4//n/+//8//z//P/8//3/+//7//v/+//7//v/+//7//v//P/8//3/////////
///9//3//f/+//7/////////////////AAADAAMAAwADAAEAAQABAAEABAAFAAUABQAF
AAYABgAGAAcABwAJAAoACAAIAAgACAAKAAoACgAMAA0ADQANAA4ADgAOABAAEQARABEA
EQASABMAEwAUABQAFQAVABUAFQATABIAEgARABEAEQAQABAAEAAPAA8ADgANAAwADAAL
AAkABwAFAAMAAQAAAP/////8//r/+v/6//n/+f/6//r/+P/3//f/9f/z//P/8//y//L/
8v/x//H/8f/x//D/8P/w//D/7//v/+//7//v/+//8f/x//D/8P/u/+7/7//v/+7/7v/u
/+7/7v/u/+7/7v/u/+//7//v//H/8f/x//H/8f/x//L/8v/w//D/8P/w//D/8f/x//H/
8f/y//L/8v/y//L/8v/y//T/9P/1//X/8//z//T/9P/y//L/8v/y//L/8v/y//L/8v/y
//L/8f/x//L/8v/y//T/9P/0//P/8//z//P/8//z//P/8//y//D/8P/w//D/8P/w//D/
8P/v/+//7//u//D/8f/x//H/8f/x//D/7//v//D/8P/w//D/8P/w//D/7v/u/+7/7v/w
/+//7//v/+//7//x//D/8P/w//D/8P/v/+//7//v/+7/7v/w//D/8f/x//H/8f/1//X/
9f/1//X/9f/2//b/9P/0//T/9f/3//j/+//8//7//v/+//3//f/9//v/+f/5//j/9v/1
//X/9f/z//L/7f/s/+v/6//s/+v/6v/q/+j/6P/o/+j/6P/o/+j/6P/o/+j/6P/o/+j/
6P/o/+j/6P/o/+j/6f/t//H/9P/4//3/BQAKABAAFQAfACsAMgA8AEQATABQAEoANQAS
AOz/y/+6/7D/pv+h/5z/l/+V/5f/mP+b/6D/p/+y/77/yv/T/9n/3f/g/+X/6v/r/+r/
6//s/+z/7P/t/+3/7v/u/+7/7//w//D/8P/w/+//7//v/+//8f/x//L/8v/w//D/8P/x
//P/8//z//P/8//z//P/8//z//T/9P/1//X/9f/1//X/9f/1//X/9v/2//f/9//3//f/
9//3//j/+f/5//n/+f/5//n/+f/5//z//f/9//3//f/+//7//v/9//3///8AAAIAAgAC
AAIABAAEAAQABgAHAAcABwAIAAgACAAKAAsACwALAAsADAALAAsADAAMAA0ADQANAA0A
CwAKAAoACQAJAAkACAAIAAYABQAFAAQABQAEAAQAAwAAAP///v/9//3//P/7//v/+P/2
//b/9v/2//X/9f/0//T/8//z//H/8f/x//H/8P/w//D/7//v/+3/7f/s/+z/7v/u/+3/
7f/r/+v/6//r/+3/7f/s/+z/7P/s/+3/7f/s/+z/7P/s/+z/7P/s/+z/7P/t/+3/7f/v
/+//7//v/+3/7f/u/+7/8P/w//D/8P/w//H/8f/x//H/8v/y//L/8v/y//L/8v/0//T/
9f/1//P/8//0//T/8v/y//L/8v/0//T/9P/0//T/9P/0//P/8f/y//L/8v/y//L/8v/x
//P/8//z//P/8v/x//D/7v/s/+z/7P/s/+z/7P/s/+z/7f/t/+3/7P/q/+v/6//r/+n/
6f/o/+f/6f/q/+r/6v/q/+r/6v/q/+r/6v/q/+r/7P/r/+v/6//p/+n/6f/p/+n/6f/q
/+r/6v/q/+r/6v/q/+r/6v/q/+n/6//r/+z/7P/s/+z/7P/r/+v/6//r/+r/6v/s/+z/
7f/t/+3/7f/x//H/8f/x//H/8f/y//L/8v/y//L/8//1//b/+f/6//r/+v/6//n/+//7
//n/9//3//b/9P/z//P/8//x//D/7f/s/+v/6//q/+n/6P/o/+r/6v/q/+r/6P/o/+j/
6P/p/+r/6//s/+7/7v/u/+7/7P/s/+7/7f/v//P/9v/6//3/AwAKAA4AEwAbACcAMAA4
AEIASgBQAFIASwAyAA4A5f/G/7b/rv+n/6D/m/+X/5f/lv+Z/57/p/+w/77/yP/R/9v/
4f/k/+f/6v/t/+7/7f/u/+7/7v/v/+//8v/y//L/8//y//L/8v/y//X/9f/1//X/9f/1
//b/9v/2//b/9v/3//f/9//3//f/9//3//f/9//1//b/9v/3//n/+f/5//n/+f/5//n/
+v/6//v/+//7//v/+//7//z//f/9//3//f/9//3//f/9//z//f/9//3//f/+//7//v8B
AAEAAwAEAAYABgAGAAYABgAGAAYACAAHAAcABwAIAAoACgAMAA0ACwALAAsADAANAA0A
DgAOAA0ADQANAA0ADwAOAA4ADQANAA0ADAAMAAoACQAJAAgABwAGAAYABQAEAAMAAgAB
AP///v/9//3//P/6//r/+v/6//n/+f/4//j/9//3//X/9f/1//X/9P/0//T/8//z//P/
8//y//L/8v/y//H/8f/x//H/8f/x//H/8f/w//D/8P/w//H/8f/w//D/8P/w//D/8P/w
//D/7v/v/+//7//x//H/8f/x/+//7//w//D/8v/y//L/8v/w//H/8f/x//P/9P/0//T/
9P/0//T/9P/0//T/9f/1//P/8//0//T/9P/0//T/9P/0//T/9P/0//T/9P/0//P/8//0
//T/9P/0//T/9P/z//X/9f/1//X/9f/1//X/9P/0//T/9P/0//T/9P/0//T/9f/1//X/
9P/y//P/8//z//H/8f/w/+//8f/y//L/8v/0//T/9P/0//T/9P/0//T/9P/z//P/8//x
//H/8f/x//H/8f/y//L/8v/y//L/8v/y//L/8v/y//P/8//z//P/8//z//P/8//x//H/
8P/w//H/8f/x//L/8v/y//D/8P/w//D/8P/x//H/8f/x//L/8v/0//T/9f/1//X/9f/3
//f/9//3//f/9//4//j/+v/6//r/+//8//z//v/+/wAAAAAAAP////////3/+//7//r/
+P/3//X/9f/z//L/8f/w/+//7//u/+3/7P/s/+z/7P/s/+z/6v/q/+r/6v/r/+z/7f/u
//D/8P/w//D/8P/w//D/8f/x//X/+P/8//3/AQAKAA4AEwAbACcAMAA4AD4ARgBOAFAA
SQA0ABIA6//K/7j/rP+l/57/l/+V/5X/lv+b/6D/p/+w/7z/yP/R/9v/4f/k/+n/7P/t
/+7/8f/y//D/8P/x//H/8v/y//L/8//y//L/8v/y//X/9f/1//X/8//z//T/9P/0//T/
9P/1//f/9//3//f/9f/1//X/9f/3//j/+P/5//f/9//3//f/+f/5//n/+v/4//n/+f/5
//v/+//7//z/+//7//v/+//9//3//f/9//z//f/9//3//f/+//7//v//////AQACAAAA
AAAAAAAABAAEAAQABgAFAAUABQAGAAYABgAIAAkACQAJAAkACgAJAAkACgAKAAsACwAL
AAsACwAKAAoACQAHAAcABgAGAAYABQAFAAQABQAEAAQAAwACAAEAAAD///3//P/7//v/
+v/4//j/+P/4//f/9//2//T/8//z//H/8f/x//H/8P/w//D/7//v/+//7//u/+7/7v/u
/+3/7f/t/+3/7f/t/+3/7f/s/+z/6v/q/+v/6//s/+z/7P/s/+z/7P/s/+z/7P/t/+3/
7f/t/w==
         </WaveFormData>
      </LeadData>
   </Waveform>
</RestingECG>
