# Supplementary material for: Detection of Left Atrial Enlargement Using a Convolutional Neural Network-Enabled Electrocardiogram
Source: Front Cardiovasc Med. 2020 Dec 17;7:609976. doi: 10.3389/fcvm.2020.609976 (PMC7773668; doi:10.3389/fcvm.2020.609976)
Supplement: Supplementary file 2 [file Data_Sheet_2.ZIP › normal1/1802010786_11004_0000000V.XML]

<?xml version="1.0" encoding="Windows-1252"?>
<!DOCTYPE RestingECG SYSTEM "restecg.dtd">
<RestingECG>
   <PatientDemographics>
      <PatientID>1802010786</PatientID>
      <PatientAge>69</PatientAge>
      <AgeUnits>Years</AgeUnits>
      <Gender>Female</Gender>
      <PatientLastName>liruiyi</PatientLastName>
   </PatientDemographics>
   <TestDemographics>
      <DataType>Resting</DataType>
      <Site>1</Site>
      <AcquisitionDevice>MAC55</AcquisitionDevice>
      <Status>Unconfirmed</Status>
      <Priority>Normal</Priority>
      <AcquisitionTime>08:58:51</AcquisitionTime>
      <AcquisitionDate>11-17-2015</AcquisitionDate>
      <CartNumber>1</CartNumber>
      <AcquisitionSoftwareVersion>009C</AcquisitionSoftwareVersion>
      <XMLSourceVersion>MAC5000 v1.0</XMLSourceVersion>
   </TestDemographics>
   <RestingECGMeasurements>
      <VentricularRate>64</VentricularRate>
      <AtrialRate>64</AtrialRate>
      <PRInterval>152</PRInterval>
      <QRSDuration>78</QRSDuration>
      <QTInterval>436</QTInterval>
      <QTCorrected>449</QTCorrected>
      <PAxis>60</PAxis>
      <RAxis>48</RAxis>
      <TAxis>28</TAxis>
      <QRSCount>10</QRSCount>
      <QOnset>221</QOnset>
      <QOffset>260</QOffset>
      <POnset>145</POnset>
      <POffset>197</POffset>
      <TOffset>439</TOffset>
      <ECGSampleBase>500</ECGSampleBase>
      <ECGSampleExponent>0</ECGSampleExponent>
   </RestingECGMeasurements>
   <Diagnosis>
      <Modality>Resting</Modality>
         <StatementCount>2</StatementCount>
         <LabelText>12SL ��ϳ���</LabelText>
      <DiagnosisStatement>
         <StmtFlag>ENDSLINE</StmtFlag>
         <StmtText>�������</StmtText>
      </DiagnosisStatement>
      <DiagnosisStatement>
         <StmtFlag>ENDSLINE</StmtFlag>
         <StmtText>���� ECG</StmtText>
      </DiagnosisStatement>
   </Diagnosis>
   <Waveform>
      <WaveformType>Rhythm</WaveformType>
      <WaveformStartTime>0</WaveformStartTime>
      <NumberofLeads>8</NumberofLeads>
      <SampleType>CONTINUOUS_SAMPLES</SampleType>
      <SampleBase>500</SampleBase>
      <SampleExponent>0</SampleExponent>
      <HighPassFilter>16</HighPassFilter>
      <LowPassFilter>150</LowPassFilter>
      <ACFilter>NONE</ACFilter>
      <LeadData>
         <LeadByteCountTotal>10000</LeadByteCountTotal>
         <LeadTimeOffset>0</LeadTimeOffset>
         <LeadSampleCountTotal>5000</LeadSampleCountTotal>
         <LeadAmplitudeUnitsPerBit>4.88</LeadAmplitudeUnitsPerBit>
         <LeadAmplitudeUnits>��V</LeadAmplitudeUnits>
         <LeadHighLimit>2147483647</LeadHighLimit>
         <LeadLowLimit>268435456</LeadLowLimit>
         <LeadID>I</LeadID>
         <LeadOffsetFirstSample>0</LeadOffsetFirstSample>
         <FirstSampleBaseline>0</FirstSampleBaseline>
         <LeadSampleSize>2</LeadSampleSize>
         <LeadOff>FALSE</LeadOff>
         <BaselineSway>FALSE</BaselineSway>
         <ExcessiveACNoise>FALSE</ExcessiveACNoise>
         <MuscleNoise>FALSE</MuscleNoise>
         <LeadDataCRC32>2586158411</LeadDataCRC32>
         <WaveFormData>
+v/6//r/+v/8//z//P/8//3//v///wAAAAAAAAAAAAAAAAAAAAAAAAAAAAAAAAAAAQAC
AAMABAAGAAYABgAGAAYABgAGAAYACQAKAAsADAANAA4ADwAQABIAEgASABIAFAAUABQA
FAAUABQAFAAUABcAGAAZABoAGgAaABoAGgAaABoAGgAaABsAHAAdAB4AGwAaABkAGAAY
ABgAGAAYABUAFAATABIADgAMAAoACAAHAAYABQAEAAMAAgABAAAA///+//3//P/6//r/
+v/6//j/+P/4//j/+P/4//j/+P/4//j/+P/4//b/9v/2//b/+P/4//j/+P/2//b/9v/2
//b/9v/2//b/+P/4//j/+P/4//j/+P/4//b/9v/2//b/+P/4//j/+P/4//j/+P/4//n/
+v/7//z/+//6//n/+P/2//b/9v/2//f/+P/5//r/+P/4//j/+P/6//r/+v/6//n/+P/3
//b/9//4//n/+v/6//r/+v/6//j/+P/4//j/+v/6//r/+v/6//r/+v/6//j/+P/4//j/
+v/6//r/+v/3//b/9f/0//b/9v/2//b/+P/4//j/+P/4//j/+P/4//j/+P/4//j/+P/4
//j/+P/4//j/+P/4//j/+P/4//j/+P/4//j/+P/2//b/9v/2//b/9v/2//b/9P/0//T/
9P/0//T/9P/0//X/9v/3//j/9v/2//b/9v/0//T/9P/0//b/9v/2//b/9P/0//T/9P/2
//b/9v/2//b/9v/2//b/9f/1//b/9v/0//T/9P/0//X/9f/1//X/9//3//f/9//5//n/
+P/4//b/9v/4//n/+//9//3//f8BAAEAAQABAAIAAgACAAMAAwAEAAQABQAGAAYABQAF
AAMA///7//r/+P/2//T/9P/z//P/9P/0//P/9P/1//b/9f/0//P/8f/x//H/8P/w//H/
8f/w/+7/8P/x//L/8v/x//H/8f/w//D/8P/w//D/8P/x//P/7//r//H//f8OACEANwBO
AGYAdQCBAI0AkwCNAHkAWQAyABQACwAOAAkAAAD8//r/9v/2//r/+v/2//T/8v/0//T/
9f/0//T/9P/0//P/8f/x//H/8f/y//L/8v/y//D/8P/w//D/8v/y//L/8v/y//P/8//z
//L/8v/y//L/8//z//P/8//z//T/9P/0//T/9f/2//b/9f/1//X/9P/y//T/9P/0//f/
9//4//j/9//3//f/9//4//j/+P/5//v/+//8//z/+v/6//r/+v/5//n/+f/6//z//P/9
//3/AAAAAAAAAAD///7//v///wEAAgADAAMAAwAEAAUABQACAAIAAgADAAYACAAKAAwA
DgAOAA4ADgAOAA8ADwAQABEAEgATABQAEwAUABUAFQAXABgAGAAYABgAGQAZABkAGwAb
ABwAHAAaABkAGQAZABgAGAAWABYAFwAXABUAFgATABEAEAAQAA8ADAALAAkACAAHAAYA
BAABAAAA///+/////v/+//v//P/7//v//P/7//n/9//1//X/9f/1//X/9v/3//j/+f/4
//j/9//1//P/8//z//T/9P/0//T/9P/2//b/9f/1//X/9f/1//X/9//4//n/+f/2//X/
9P/z//P/9P/0//T/9v/2//b/9v/3//f/9//3//X/9f/1//b/9//4//n/+v/4//j/+P/4
//b/9v/2//b/+P/4//n/+f/7//v/+//7//r/+f/3//b/9//4//n/+v/6//n/9//2//b/
9v/2//f/9//1//T/9P/3//j/+f/7//n/+P/3//b/9//3//f/9v/2//f/9//4//j/+P/3
//f/9//3//f/9//5//n/+f/5//j/9//2//b/9//3//f/+P/7//v/+//7//j/9//2//X/
9f/1//X/9f/3//f/9v/2//b/9v/3//f/9//3//f/9//2//X/9P/z//X/9f/1//X/8//z
//P/8//z//T/9v/3//n/+P/0//T/9v/2//b/9v/2//X/9f/2//b/9v/2//b/9v/3//f/
9//5//n/+f/5//f/+f/5//j/+P/4//j/+v/7//v//f/9////AQABAAEA//8CAAIAAgAE
AAUABwAIAAgACAAHAAUABQADAP//+//6//r/+P/2//j/9//3//j/9v/0//T/9P/0//T/
9P/0//X/9f/1//T/8v/z//P/8v/u/+7/7//w//L/8//z//P/9P/y//T/8v/y//T/9f/1
//P/8f/x//n/BgAbADUAUgBiAG8AeQCDAIUAgQBvAE0AJAAGAP3/AAD///j/9v/2//b/
+P/4//j/9v/2//j/9v/0//X/9v/2//b/9v/1//X/9f/1//X/9P/0//T/9P/2//b/9v/2
//X/9P/z//L/8v/z//P/8//y//L/8v/y//X/9f/1//X/9//4//j/+P/2//f/+P/4//n/
+f/5//j/9v/4//j/+P/7//v//P/8//r/+f/4//f/+f/6//v//f/9//3//v/+//7//v/+
//7/////////AAAAAAAAAQABAAIAAgACAAIAAwAEAAYACQAIAAYABAABAAIABAAGAAcA
CQAKAAsADQALAAwADQAOABIAEgASABIAEAARABEAEgATABQAFQAWABcAGAAZABkAFwAY
ABgAGAAaABsAGwAbABwAHQAfACAAHgAdAB0AHQAcABwAGgAaABsAGwAZABoAFwAVABQA
FAATABAADwANAAwACwAKAAgACQAIAAcABgAHAAYABgADAAAA/////wAAAAD///7//f/9
//3//f/9//v/+//7//v//f/+//7//f/7//v/+//8//z//P/8//z//v/+//3//f/7//v/
+//7//n/+v/7//v/+v/7//z//f/7//z//P/8//r/+v/6//r//f/9//3//f////////8A
AAAAAAAAAAAA///+//3//P/8//z//P/8////AAACAAMAAAD///7//f///////v/+//z/
/P/8//z//f/9//z//P/8//z//P/9/////f/8//z/+v/6//r/+//8//z//P/8//n/+f/5
//j/+v/7//v//P/6//r/+f/5//v/+//7//v//f/9//3//f/7//v/+//8//z/+//6//r/
+f/5//n/+f/7//v/+//7//3//f/9//3//P/7//n/+P/4//j/+f/5//n/+f/5//n/+//7
//v/+//9//3//f/9//z/+//6//n//P/8//z/+v/6//r/+v/5//n/+v/6//r/+v/6//r/
+//7//v/+//5//n/+f/5//3//f/8//z//v/+/wAAAQD//wEAAQABAAIAAQAAAP//BAAE
AAQABQAHAAgACAAJAAoACgAJAAkABwADAP///v8AAP7//P/8//n/+f/6//r/+P/4//j/
+P/2//b/9v/1//b/9//3//j/+f/5//j/9v/0//X/9v/2//f/9//3//b/9v/4//b/9P/0
//P/8//x//P/+/8JABoALQBBAFYAaAB3AIEAhQCFAH0AZQBBABwABgAFAAoABQD+//7/
/v/8//z//v/+//z//v/+//z//P/5//j/+P/4//j/9//5//n/+f/5//j/+P/4//j/+P/4
//j/+P/6//r/+v/6//j/+f/5//n/+P/4//j/+P/6//v//P/9//r/+v/5//j/+v/7//z/
/P/9//3//f/8//r//P/8//z//P/7//v/+v/8//3//v///wAAAAAAAAEA/////wAAAAAA
AAAAAAAAAP///////wAAAAAAAAEAAQAEAAQABAAEAAQABAAFAAcABgAGAAYABQAHAAgA
CQAJAAkACgALAA0ACwAMAA0ADgAQABAAEAAQABIAEwATABQAEwAUABUAFgAZABoAGwAb
ABsAHAAcABwAHAAdAB0AHQAdAB0AHgAeAB4AHQAdAB0AHgAeABwAHAAcABsAGAAYABYA
EwARABAAEQAOAA0ACwALAAsACwAKAAYABAACAAAA///+//7/+//7//v//P/+//7//f/8
//v/+f/5//n/+f/5//n/+f/5//r/+v/5//f/9f/1//X/9v/4//j/+P/4//r/+v/5//n/
+f/5//n/+f/3//j/+f/5//X/9f/1//X/9v/4//n/+v/6//r/+v/6//n/+f/5//n/+f/5
//n/+v/8//z//P/8//r/+v/6//r/+v/6//r/+v/6//r/+//7//v/+//7//v/+//7//r/
+v/6//r/+v/6//n/+f/4//j/+v/6//r/+//5//f/9v/2//b/9v/2//f/+v/6//r/+v/5
//n/+f/4//j/+f/5//r/+P/4//f/9//5//n/+f/5//n/+f/5//n/+//7//v//P/7//n/
9//2//n/+f/5//n/+f/5//n/+f/5//n/+f/5//n/+f/4//j/+P/4//n/+f/5//n/+f/5
//n/+f/5//n/+f/5//n/+f/3//f/9//3//b/9v/3//f/+f/8//r/+P/2//b/9v/2//f/
+P/5//r/9//3//j/+P/4//j/+P/4//v/+//7//v/+f/5//n/+f/6//n/9//2//n/+v/9
//////8BAAEAAQABAAEAAQABAAQABAAEAAUABQAGAAYABwAIAAgABwAHAAUAAQD9//z/
/v/8//r/+v/5//n/+v/6//j/+P/4//j/+P/4//j/9//1//X/9P/0//f/9//2//T/8//z
//P/8v/1//X/9f/0//b/9P/0//b/9v/z//P/8//z//n/BQAUACUAPQBUAGgAeQCDAI0A
kQCJAHUAVwAwABAADQASAAsABAAAAP7/+P/6//z/+P/4//7/AAD8//j/9//4//b/9v/2
//X/9f/1//X/9f/4//j/+P/4//b/9v/2//b/+P/4//j/+P/2//f/9//3//b/9v/2//b/
9//3//f/9//3//j/+P/4//j/+f/6//r/+f/5//n/+P/6//z//P/8//3//f/+//7/+v/5
//j/9//5//r/+//9//7///8BAAIAAQAAAP///v/9//3//f/+////AAACAAMAAwACAAEA
AAACAAIAAwAFAAYABgAGAAUABwAIAAkACQAHAAgACQALAAkACgALAAwADgAOAA4ADgAQ
ABEAEQASABUAFgAXABgAGAAYABgAFwAZABoAGgAaABwAHQAdAB0AHQAdAB4AHgAeAB0A
HQAdAB4AHgAcABwAHAAbABgAGAAZABcAFgAWABMAEAAPAA0ACgAJAAgABgAHAAYABQAE
AAEAAAAAAP3//v/9//3//v/+//3//P/7//3//f/9//3/+v/5//j/9//6//r/+f/3//f/
9//3//j/+P/4//j/+P/6//r/+f/5//f/9//3//f/9f/2//f/9//3//f/9//3//f/+P/4
//j/+P/4//j/+P/5//n/+f/5//r/+//8//7//P/6//j/9v/4//j/+P/4//j/+P/4//j/
+v/6//v/+//7//v/+//7//n/+f/4//j/+P/4//j/+P/7//v/+v/6//r/+v/6//v//f/7
//r/+v/4//j/+P/5//z//P/8//z/+f/5//n/+P/4//n/+f/6//z//P/7//v//f/9//3/
/f/6//n/+P/3//f/9//3//j/+v/5//j/+P/5//n/+f/5//n/+f/5//n/+f/5//n/+f/7
//v/+v/6//r/+v/7//v/+v/5//j/9//3//f/9//3//f/9//3//f/+f/5//n/+f/4//j/
+f/5//n/+v/6//j/+P/4//j/+P/4//j/+P/4//r/+v/5//n/+f/4//f/9v/4//j/+f/5
//f/9//3//f/+f/5//v/+//4//j/+P/4//r/+//7//3//////wEAAQABAAEABAAEAAIA
AwADAAQAAgADAAQABAABAAEA///7//f/9v/2//T/8//0//T/9f/0//T/8v/y//L/8v/y
//L/8v/x//H/8f/u/+7/7//v/+//7v/v//H/8v/y//P/8//y//D/7//u//D/7v/u/+3/
7//v/+3/8/8DABYAKQBBAFwAbAB5AIcAkwCTAIcAbwBJAB4ACAAJAAgA///8//r/9v/2
//j/+P/2//b/9v/2//b/9v/1//T/8//y//H/7//v/+//7//v//L/8v/y//L/8v/y//L/
8v/y//L/8v/y//L/8//z//P/9P/0//T/9P/z//P/8//z//X/9v/2//b/9v/3//j/+P/2
//X/9P/y//P/9v/3//j/+f/5//r/+v/3//f/9//3//j/+P/4//n/+f/5//r/+v/6//r/
+v/6//3//f/9//7//P/8//3//f/+//7//v/+//7//v///wEAAwAEAAUABQACAAIAAgAB
AAIABAAGAAkACQAKAAsADAAMAAwADAAMAA4ADwAPABAAEQASABMAFAAVABYAFwAXABkA
GgAaABoAGgAbABsAGwAZABkAGgAaABsAGwAcAB0AHAAcABoAGgAaABkAFgAWABUAEwAS
ABIAEQAOAA0ACwAIAAcABgAEAAMAAgABAAAAAQAAAAAA/f/8//v/+//8//r/+f/4//f/
9//3//f/9//3//f/9//3//r/+v/5//f/9//3//f/+P/5//r/+//8//r/+P/1//P/9P/1
//b/9//5//r/+//7//j/9//2//X/9//4//j/+P/2//b/9v/2//f/9//3//f/9//3//f/
+P/4//j/+P/4//j/+P/4//j/+P/4//j/+P/2//b/9//3//n/+f/5//n/+f/5//j/+P/4
//j/+P/4//f/9//2//b/9//4//n/+//6//f/9f/0//b/9v/2//f/+P/4//j/+P/5//n/
+f/4//r/+//7//z/+//6//j/9//1//X/9f/1//f/9//3//f/+f/5//n/+v/6//n/+P/4
//f/9//3//f/9//3//f/9//5//n/+f/5//n/+f/4//j/+P/4//n/+f/3//f/9//3//f/
9//3//f/+f/5//n/+f/5//n/+f/5//j/+P/5//n/9//2//j/+v/6//r/+v/6//j/+P/4
//j/+P/4//f/9//2//b/9v/2//f/+P/6//v/+//7//v/+//5//n/+//7//r/+v/6//r/
/v//////AQABAAEAAwADAAUABQAIAAgACAAJAAkACgAJAAkACQAIAAcABwAFAAEA/f/8
//z/+v/4//j/9//3//r/+v/4//j/+P/4//j/+P/2//X/9f/1//b/9v/3//f/9P/y//L/
8//2//b/9//3//X/9P/0//T/9P/2//b/9f/x/+//8f/5/wkAHgA1AE0AZgB4AIMAiQCN
AIsAfwBnAEMAHAAGAAcACAABAPz//P/8//j/9v/6//j/9v/4//r/+v/4//X/+P/4//j/
+P/3//f/9//3//f/9v/2//b/9v/4//j/+P/4//f/9v/1//T/9P/1//X/9f/0//T/9P/0
//b/9//4//n/9//4//j/+P/2//f/+P/4//n/+f/5//j/+P/6//r/+v/7//v//P/8//v/
+//7//v/+v/6//r/+//7//v//P/8//7//v/+//7//f/9//3//v/+//7//////wAAAAAA
AAAAAAAAAAEAAwACAAIAAgABAAMABAAFAAUABQAGAAcACQAJAAoACwAMAA4ADgAOAA4A
DgAPAA8AEAATABQAFQAWABUAFgAXABcAFwAYABgAGAAaABsAGwAbABkAGQAaABoAHAAb
ABsAGwAaABoAGAAYABoAGQAWABYAEwARABAAEAARAA4ADQALAAkABwAFAAIAAwACAAEA
AAABAAAAAAD9//z/+//7//z//P/7//r/+f/5//n/+f/5//f/9//3//f/+P/4//f/9f/3
//f/9//4//j/+P/4//j/9v/2//X/9f/3//f/9//3//n/+v/7//v/9v/1//T/8//1//b/
9v/2//f/+P/5//r/+//7//v/+//7//v/+//8//r/+v/6//r/+P/4//j/+P/6//r/+v/6
//r/+v/7//v/+//7//v/+//7//v/+v/6//r/+v/6//r//P/9//3//v/9//z/+//7//v/
+f/4//j/9v/2//b/9//4//j/+P/4//f/9//3//b/+P/5//n/+v/4//j/9//3//j/+f/6
//v/+f/5//n/+f/7//v/+//8//v/+f/3//b/+f/5//n/+f/5//n/+f/5//f/9//3//f/
+f/5//j/+P/6//r/+//7//v/+//7//v/+//7//v/+//5//n/+f/5//n/+f/5//n//P/6
//v//P/6//r/+v/6//v/+//8//z/+f/4//f/9v/5//n/+f/5//v/+//7//v/+//7//r/
+v/6//r//P/9////AQABAAEAAAD///7//f8CAAIAAgADAAMABAAEAAUABwAIAAgACQAF
AAEA/f/8//z/+v/4//j/9f/1//b/9v/0//T/9P/0//b/9v/2//X/9f/1//T/9P/3//f/
9v/0//T/9f/2//b/9f/1//X/9P/2//j/9v/4//j/9//3//X/8//3/wUAFAAlAD0AWABm
AHEAfQCBAIEAeQBlAEcAIgAIAAUACAADAPz//P/8//r/+v/8//z//P8AAAAA/P/8//v/
9v/2//b/9v/1//X/9f/1//X/9v/2//b/9v/0//T/9P/0//X/9v/3//j/9v/3//f/9//3
//j/+f/6//n/+f/5//n/9//4//j/+P/4//n/+v/6//v/+//7//r/+v/8//z//P/9//3/
/v/+//3//f/9//3//v/+//7////9//3//v/+/wAAAAAAAAAA////////AAACAAIAAwAD
AAMAAgABAAAAAgACAAMABQAGAAYABgAFAAUABgAHAAcACQAKAAsADQALAAwADQAOABIA
EgASABIAEAARABEAEgARABIAEwAUABUAFgAXABcAGQAaABoAGgAcAB0AHQAdAB0AHQAe
AB4AHAAbABsAGwAeAB4AHAAcABwAGwAYABgAGQAXABYAFgATABAADwANAAwACwAKAAgA
BQAEAAMAAgADAAIAAgD///7//f/9//7//v/9//z/+//9//3//f/9//3//f/9//3//v/+
//3/+//7//v/+//8//v/+v/5//j/+v/6//n/+f/5//n/+f/5//n/+v/7//v/+f/5//n/
+f/5//r/+v/6//z//P/8//z//P/7//r/+f/7//v/+//8//r/+v/6//r//P/8//z//P/8
//z//P/8//r/+v/7//v/+//7//v/+//5//n/+P/4//r/+v/6//r/+//7//r/+v/4//j/
+P/5//v/+f/4//j/+P/4//j/+f/6//r/+v/6//n/+f/5//j/9v/3//f/+P/6//r/+f/5
//f/9//3//f/9//3//f/9//5//n/+f/6//r/+f/4//j/+f/5//n/+f/3//f/9//3//f/
9//3//f/9//3//b/9v/4//j/+f/5//f/9//3//f/9//3//f/9//3//f/9//3//f/9//3
//f/9v/2//f/9//3//j/+P/6//n/+P/3//b/9v/2//b/9v/2//b/9f/1//j/+P/4//j/
9v/2//f/9//1//X/9f/1//f/9//5//n/+v/6//r/+v/7//v/+v/7//3//f//////////
/wIAAgACAAMAAwAEAAQABQAGAAYABQAFAAMA///9//z//P/6//b/9v/1//X/9v/2//T/
9P/z//L/8f/w//L/8f/x//H/8P/w//H/8f/y//D/8P/x//D/8P/x//H/8f/w//D/8P/y
//L/8v/t/+n/6f/r//f/BQAYACsAQwBYAGYAcQB9AIcAiQB9AGUAQQAeAAgAAQACAAEA
/v/6//j/+v/6//b/9v/4//j/9v/2//b/9f/0//L/8v/y//H/7//v/+//7//w//D/8P/w
//D/8P/w//D/8v/y//L/8v/0//X/9f/1//T/9P/0//T/9f/1//X/9f/1//b/9v/2//b/
9//4//j/9//3//f/9v/4//r/+v/6//n/+f/6//r/9//3//f/9//4//j/+P/5//v/+//8
//z//P/8//z//P/9//3//f/+/wAAAAABAAEAAQAAAP///v8AAAAAAQADAAYABgAGAAUA
AwAEAAUABQAFAAYABwAJAAkACgALAAwADgAOAA4ADgAOAA8ADwAQABAAEAAQABAAEgAU
ABYAFwAXABgAGAAYABoAGwAbABsAGwAbABwAHAAcABsAGwAbABwAHAAaABoAGgAZABYA
FgATABEAEAAQAA8ADAALAAkACQAJAAkACAAFAAQAAwACAAMAAgACAP///P/7//v//P/6
//n/+P/3//f/9//3//f/+f/5//n/+f/6//r/+f/3//f/9//3//j/9v/2//b/9v/0//T/
8//z//T/9f/2//f/9//4//n/+f/3//f/9//3//f/+P/4//j/+v/6//r/+v/5//n/+f/5
//n/+f/5//r/+v/6//r/+v/6//r/+v/6//r/+v/6//r/+v/6//v/+//9//3//f/9//3/
/f/8//z//P/8//z//P/7//v/+v/6//v//P/9/////f/7//r/+v/4//j/+P/5//z//P/8
//z/+f/5//n/+P/6//v/+//8//r/+v/5//n/+//7//v/+//7//v/+//7//v/+//7//z/
+v/5//j/+P/7//v/+//7//v/+//7//v/+f/5//n/+f/6//v/+//8//r/+v/7//v/+v/5
//j/9//4//n/+v/7//v/+//7//v/+//7//v/+//6//r/+//7//3//P/6//r/+//8//3/
/v/9//z/+//6//r/+f/5//r/+//8//3//v/8//3//f/9//v/+//7//v/+//9//3//P/+
//7//v8AAP////8BAAEAAwAFAAUABQAGAAoACwAMAAoACQAJAAgACwAMAAwACwALAAkA
BQABAAAAAAD+//z//P/7//v//P/8//r/+v/6//r/+v/6//r/9//3//f/9v/4//n/+f/4
//b/9v/3//j/+v/7//v/+//8//j/9P/w//L/9v/3//f/8//z//n/BwAaAC0AQQBYAGoA
eQCFAI0AjQCHAHUAUQAoAA4ADQAQAAkAAgAAAP7//P/+//7//P/+//7//P/8//7////8
//v/+v/5//f/+P/5//r/+//6//r/+v/6//j/+P/4//j/+v/6//r/+v/8//3//f/9//r/
+v/6//r/+//7//v/+//7//z//P/8//7///8AAAAA/f/9//3//P/6//z//P/8//////8A
AAAA//////////8CAAIAAgADAAIAAQABAAAAAAAAAAAAAAADAAMAAwAEAAIAAgADAAMA
BgAGAAYABgAGAAYABwAJAAoACgAKAAkACQAKAAsACwALAAwADQAPAA8AEAARABIAFAAU
ABQAFAASABMAEwAUABUAFgAXABgAGgAcAB4AHwAfACAAIAAgACEAIQAgAB8AIQAhACIA
IgAiACEAIQAhACIAIgAgACAAIAAfABwAHAAbABkAGAAYABkAFgAVABMAEAAPAA4ADAAN
AAwACwAKAAcABgAGAAMAAgABAAEAAgACAAEAAAD/////////////AQABAAEAAQABAAAA
/v/7//z//f/+/wAA/v/+//7//v///wAAAAABAAAA///+//3/+//8//3//f/8//3//v//
//3//v/+//7//v/+//7//v8BAAEAAQABAAAA///+//7///8AAAEAAgAAAAAAAAAAAAIA
AgACAAIAAgACAAMAAwACAAEAAAD//wEAAQAAAAAAAgACAAIAAgADAAMAAgACAAAAAAAA
AAEAAwABAAAAAAAAAAAAAAABAAIAAgACAAIA/////////v/+//////8AAAAAAAD/////
AQABAAEAAQABAAEAAQABAAEAAQABAAIAAAD///7//v8BAAEAAQABAAEAAQABAAEAAQAB
AAEAAQD//////v/+/wAAAAABAAEAAQABAAEAAQADAAMAAwADAAIAAQAAAP//AQABAAEA
AQAAAAAAAAABAAIAAwAEAAEAAQACAAIAAgACAAIAAgADAAMAAwADAAUABQAFAAUABwAH
AAYABgAEAAQABgAHAAcACQAJAAkADQANAA0ADQAQABAAEAARABEAEgASABMAEgASABEA
EQANAAkABQAEAAUABAADAAQAAQABAAIAAgAAAAAAAAAAAAIAAgACAAEAAwADAAIAAgAD
AAMAAgAAAAAAAQACAAIAAgABAAAA/v8AAAAAAgAEAAIA//8BAP//AQAJABMAIgA1AEsA
YgByAIEAiQCPAI8AhwBxAEsAKAAWABEAEAAPAAwABgAGAAgACAAIAAgACAAIAAgACgAI
AAMAAgAEAAQABAADAAMAAwADAAMABgAGAAYABgAEAAQABAAEAAYABgAGAAYABgAHAAcA
BwAEAAQABAAEAAcABwAHAAcABwAIAAgACAAIAAkACgAKAAcABwAHAAYACAAKAAoACgAJ
AAkACgAKAAsACwALAAsADAAMAAwADQANAA0ADgAOAA4ADgAOAA4ADwAPAA8AEAASABIA
EwATABQAFAAUABQAEwASABIAEwAWABYAFgAVABUAFgAXABcAFwAYABkAGwAbABwAHQAe
ACAAIAAgACAAIgAjACMAJAAjACQAJQAmACkAKgArACsAKQAqACoAKgAsAC0ALQAtAC0A
LQAuAC4AMAAvAC8ALwAwADAALgAuAC4ALQAqACoAKwApACgAKAAkACAAHgAbABwAGwAa
ABgAFwAWABUAFAAVABQAFAARABAADwAPABAAEgARABAADwAOAA0ADAALAAsACwALAAsA
DgAOAA0ACwANAA0ADQAOAA4ADgAOAA4ADAAMAAsACwALAAsACwALAAsADAANAA0ADAAN
AA4ADwANAA4ADgAOAAwADAAMAAwADwAPAA8ADwANAA0ADQAOAA4ADgAOAA4ADgAOAA4A
DgAPABAAEQASABAAEAARABEAEwATABMAEwATABMAEgASABIAEgASABIAEgARAA8ADgAP
ABAAEQATABMAEQAQABAAEgASABIAEwASABIAEgASABEAEQARABAADgAPAA8AEAASABIA
EQARABEAEQARABEADwAPAA8ADwAQABEAEgAUABYAFQAUABQAEwATABMAEwARABEAEQAR
ABMAEwATABMAEQARABAAEAASABIAEwATABUAFQAVABUAFQAVABUAFQASABEAEAAPABIA
EwAUABUAFAAUABUAFQARABAAFAAWABQAFAAUABQAFAAUABQAFAAUABQAFAAUABYAFgAW
ABYAGAAYABgAGAAXABYAFQAUABUAFgAXABgAGgAaABoAGgAaABoAGgAaABwAHgAgACIA
IgAiAA==
         </WaveFormData>
      </LeadData>
      <LeadData>
         <LeadByteCountTotal>10000</LeadByteCountTotal>
         <LeadTimeOffset>0</LeadTimeOffset>
         <LeadSampleCountTotal>5000</LeadSampleCountTotal>
         <LeadAmplitudeUnitsPerBit>4.88</LeadAmplitudeUnitsPerBit>
         <LeadAmplitudeUnits>��V</LeadAmplitudeUnits>
         <LeadHighLimit>2147483647</LeadHighLimit>
         <LeadLowLimit>268435456</LeadLowLimit>
         <LeadID>II</LeadID>
         <LeadOffsetFirstSample>0</LeadOffsetFirstSample>
         <FirstSampleBaseline>0</FirstSampleBaseline>
         <LeadSampleSize>2</LeadSampleSize>
         <LeadOff>FALSE</LeadOff>
         <BaselineSway>FALSE</BaselineSway>
         <ExcessiveACNoise>FALSE</ExcessiveACNoise>
         <MuscleNoise>FALSE</MuscleNoise>
         <LeadDataCRC32>3633792991</LeadDataCRC32>
         <WaveFormData>
8v/y//L/8v/0//T/9P/0//T/9P/0//T/9v/2//b/9v/4//j/+P/4//j/+P/4//j/+f/6
//v//P/8//z//P/8//3//v///wAAAgACAAIAAgAEAAQABAAEAAUABgAHAAgACgAKAAoA
CgALAAwADQAOABAAEAAQABAAEgASABIAEgAUABQAFAAUABYAFgAWABYAFgAWABYAFgAU
ABQAFAAUABMAEgARABAADwAOAA0ADAAJAAgABwAGAAUABAADAAIAAQAAAP///v/8//z/
/P/8//v/+v/5//j/9v/2//b/9v/2//b/9v/2//b/9v/2//b/9P/0//T/9P/2//b/9v/2
//b/9v/2//b/+P/4//j/+P/4//j/+P/4//j/+P/4//j/+v/6//r/+v/4//j/+P/4//j/
+P/4//j/+P/4//j/+P/6//r/+v/6//r/+v/6//r/+v/6//r/+v/4//j/+P/4//r/+v/6
//r/+v/6//r/+v/6//r/+v/6//r/+v/6//r/+v/6//r/+v/6//r/+v/6//j/+P/4//j/
+P/4//j/+P/4//j/+P/4//j/+P/4//j/+P/4//j/+P/4//j/+P/4//j/+P/4//j/9v/2
//b/9v/0//T/9P/0//b/9v/2//b/9v/2//b/9v/4//j/+P/4//b/9v/2//b/9v/2//b/
9v/2//b/9v/2//b/9v/2//b/9v/2//b/9v/2//b/9v/2//b/9v/2//b/9v/2//b/9v/2
//b/9v/2//b/9v/2//b/9v/2//b/9v/2//f/+P/5//r/+//8//7/AAAAAAAAAgADAAMA
BAAFAAMABQAGAAcACgANAA0ADwAQABAADgAOAA4ADQAMAAsACgAJAAkABwAIAAcABQAF
AAMAAgD//////f/7//n/+P/2//T/9P/z//T/9P/0//P/8f/x//H/8f/w//D/8P/w/+//
7//v/+//7//v/+//7v/u/+//7//v/+//7//t/+3/7v/x//f/+////wgADgAVAB8AMQBM
AGwAhACVAKUArQCpAJkAhABpAEgAKQAUAA0ACgAEAAIAAAABAAEA/v/7//n/+P/3//X/
8//y//L/8f/w//D/8P/v/+//7//v/+//7//v/+3/7P/q/+z/7P/s/+z/7P/s/+z/7P/q
/+z/7f/t/+3/7f/t/+3/7f/t/+3/7f/t/+3/7f/t/+7/7P/s/+z/7P/u/+7/7//v/+3/
7f/u/+7/8P/w//D/8P/v/+//8P/w//D/8P/x//H/8//z//P/8//y//L/8v/y//P/8//z
//T/9//3//f/9//4//j/+P/4//j/+f/5//n/+f/6//r/+//9//7/////////AQABAAIA
AQACAAIAAgACAAMAAwAEAAcACAAJAAoACgALAAwADAAMAA4ADwAPABAAEAAQABAAEQAS
ABMAEwATABMAEwATABIAEgASABIAEwATABMAFAARABAADwAOAA4ADQAMAAoACAAIAAYA
BQAEAAMAAgAAAP///v/8//z/+//5//n/+P/3//f/9//2//f/9v/2//b/9P/0//P/8v/0
//T/9P/0//P/8//z//P/8//z//P/8//z//P/8//z//P/8//z//P/9f/1//X/9//z//P/
9P/0//b/9v/2//b/9P/1//X/9f/3//f/9//4//j/+P/3//f/9f/2//b/9v/2//b/9v/2
//b/9v/3//f/9//2//b/9v/0//T/9P/0//f/9//3//b/9v/2//b/9v/2//b/9v/2//T/
9P/z//P/9v/2//b/9f/z//P/8//z//X/9P/0//b/9P/z//P/8//1//T/9P/0//T/9P/0
//T/8v/y//L/8//1//X/9P/0//T/9P/1//X/8//z//P/8v/w//D/8P/w//H/8v/0//X/
9P/0//T/9P/0//T/9P/0//P/8//z//P/8f/x//H/8f/x//H/8f/x//L/8v/y//L/8P/v
/+7/7f/w//H/8v/z//f/9v/y//D/8P/w//D/8P/y//L/8v/y//L/8v/z//T/9f/2//f/
+P/4//r/+v/6//z//f/9//7//////wEAAgADAAQABwAHAAkACgAKAAgACgAKAAkACAAJ
AAgABwAHAAMAAgABAP////////7/+//7//n/9//1//T/8v/w//D/7f/s/+z/7P/t/+3/
7f/t/+3/7P/s/+z/7P/r/+v/6//p/+n/6f/p/+n/6v/s/+3/6//t/+v/6//p/+z/7//v
//H/9//8/wQADwAZACkARgBiAHoAkwCpALUAswCnAJIAewBWACsAEAALAAgAAgAEAAYA
AwD//wAA/f/5//b/8//v/+//7v/w/+//7v/u/+z/6//r/+v/6//r/+v/6//r/+r/6P/q
/+r/6v/q/+r/7P/s/+z/6v/r/+v/6v/p/+v/6//r/+v/7f/t/+3/7f/t/+3/7f/u/+7/
7v/u/+7/7f/s/+z/6//s/+3/7//w/+//7v/t/+z/7//v//D/8P/w//D/8f/x//H/8f/x
//H/8v/y//L/8v/z//P/8//0//f/9//3//f/9v/2//b/9v/2//f/9//3//n/+v/6//v/
/f/+///////9//////8AAAEAAgACAAIABAAFAAUABgAHAAgACQAKAAoACwAMAAwADAAO
AA8ADwAQABAAEAAQAA8AEAARABEAEgATABQAFQAVABQAEwASABQAEwASABIAEwASABEA
EAAOAA0ADAAKAAgACAAGAAUABAADAAIAAAABAAAA/v/+//3/+//7//r/9//3//f/9v/1
//T/9P/0//T/9P/z//L/9P/0//T/9P/z//P/8//z//P/8//z//P/8//z//P/8//z//P/
8//z//X/9f/1//f/8//z//T/9P/2//b/9v/2//b/9//3//f/9//3//f/+P/4//j/9//3
//n/+v/6//r/+P/4//j/+P/4//j/+f/5//v/+v/6//r/+P/4//j/+P/5//n/+f/4//b/
9v/2//b/+P/4//j/+P/4//j/9//3//b/9v/2//X/9f/1//X/9f/1//T/9P/2//b/9f/1
//X/9//2//b/9v/2//b/9v/2//b/9v/2//f/9//3//b/9v/2//b/9//3//X/9f/1//T/
9P/0//T/9P/2//b/9//3//T/9P/0//T/9P/0//T/9P/z//P/8//z//X/9f/1//X/9f/1
//X/9f/2//b/9v/2//X/9f/1//X/9//1//b/9v/2//b/9v/0//T/9P/0//b/9//4//n/
/P/9//7/AAACAAIAAgAEAAMAAwAEAAUABQAHAAgACQAIAAsACwANABAAEAAOAA4ADgAN
AAwACwAKAAkACQAHAAgABwAFAAUABQAEAAEAAQD9//v/+f/4//T/8v/y//H/8P/w//D/
7//x//H/8f/x//D/8P/w//D/8f/x//H/8f/v/+//7//u/+7/7//v/+//7//v/+//7//w
//H/9f/7/wMACgASABsAJwA9AFwAegCQAKUAtQC5AK8AnQCIAGkAPgAdABAADwAKAAgA
CAAGAAUABQACAP3/+//4//f/9//1//L/8v/x//D/8P/y//H/8f/x/+//7//v/+//7//u
/+z/7v/w//D/8P/w//D/8P/w/+7/7v/v/+//7//x//H/8f/x/+//7//v/+//7//v/+//
8P/w//D/8P/w//D/8P/x//H/8f/x//L/8v/0//T/9P/0//P/8//0//T/9P/0//X/9f/1
//X/9f/1//b/9v/2//b/9//3//f/+P/5//n/+f/5//r/+v/6//r//P/9//3//f///wAA
AAABAAAAAAAAAP//AQADAAMABAAFAAYABgAGAAgACQAJAAoACwAMAA0ADgAOAA8AEAAQ
ABAAEgATABMAFAAUABQAFAAVABYAFwAXABcAFwAXABcAGAAYABgAGAAaABkAGAAYABUA
FAATABIAEAAPAA4ADAAMAAwACgAJAAgABwAGAAQAAwACAAAAAAD///3//f/8//3//f/9
//z/+f/4//j/+P/2//b/9f/0//b/9v/2//b/9//3//f/9//1//X/9f/1//f/9//3//f/
9//3//f/9//5//n/+f/7//f/9//4//j/+P/4//j/+P/4//n/+f/5//n/+f/5//r//P/8
//v/+//7//z//P/8//z//P/8//z//P/8//3//f/9//z//P/8//z//P/8//z//f/9//3/
/P/8//z//P/8//z//P/8//z/+v/6//n/+f/6//r/+v/5//n/+f/5//n/+v/6//v//v/8
//v/+//7//v/+v/6//r/+v/6//r/+v/6//r/+v/7//v/+//6//r/+v/6//v/+//7//v/
+//6//r/+v/6//r/+v/6//v/+//6//r/+v/6//r/+v/6//r/+//7//v/+//7//v/+//7
//v/+//7//v/+v/6//r/+v/7//v/+//7//v/+//7//v/+//8//z//P/6//r/+v/6//z/
/P/8//z/+v/6//r/+v/8//3//v///wAAAQACAAQACAAIAAgACgAJAAkACgALAA0ADwAQ
ABEAEAATABMAFQAUABQAEgASABQAEwASABEAEAAPAA8ADQAMAAsACQAJAAsACgAHAAcA
BQADAAEAAAD8//r/+v/5//j/+P/4//f/9//3//f/9//0//T/9P/0//X/9f/1//X/8//z
//P/8v/0//X/9f/1//X/9f/1//P/9P/3//v/AQAJABAAGAAhACsAOwBWAHYAkACjALMA
uwC3AKcAjgBxAEwAKwAaABEADAAMAAwACAAHAAkACAAFAAEA/v/9//v/+//4//j/9//2
//b/9P/z//P/8//1//X/9f/1//X/9P/y//T/9P/0//T/9P/0//T/9P/y//L/8//z//P/
9f/1//X/9f/1//X/9f/1//P/8//z//T/9P/0//T/9P/2//b/9//3//f/9//4//j/9v/2
//b/9v/3//f/+P/4//j/+P/5//n/+//7//v/+//6//r/+v/6//v/+//7//z//f/9//3/
/f8AAAAAAAAAAAAAAQABAAEAAwAEAAQABQAFAAYABwAHAAcACQAJAAoACQAKAAoACgAM
AA0ADQAOAA8AEAARABIAEgATABQAFAASABQAFQAVABgAGAAYABgAGQAaABsAGwAdAB0A
HQAdAB4AHgAeAB4AHgAdABwAHAAbABoAGQAYABYAFQAUABIAEAAQAA4ADQAMAAsACgAI
AAkACAAGAAYAAwABAAEAAAD////////+//3//P/8//z//P/8//v/+v/8//z//P/8//v/
+//7//v//f/9//3//f/7//v/+//7//v/+//7//v/+//7//v//f/9//3//v/+//7//v/+
//7//v/////////9//3//f/+//7//v/9//3//f/+//7//v8AAAAAAAAAAP7//v//////
AQAAAAAAAAAAAAAAAAAAAP////////7//v/+//7//v/8//z//P/8//z//P/7//v//v/+
//7//f/9//3//f/9//3//P/8//7//v/9//3//f/7//r/+v/6//r/+v/6//r//P/8//z/
/f/7//v/+v/6//r/+v/7//v/+//7//v/+v/8//z//P/8//r/+v/7//v/+v/6//r/+v/8
//z//P/8//v/+//7//v/+//7//v/+//7//v/+//7//r/+v/6//r/+//7//v/+//7//v/
+//7//v//P/8//r/+v/6//r/+v/6//r/+v/6//r/+v/6//r/+v/6//r/+//6//v//P/9
//7/AAACAAIAAgAEAAUABQAGAAcABwAJAAoACwAMAA8ADwARABIAEgAOAA4ADgANAAwA
CwAKAAkABwAFAAQAAwABAAEAAQAAAP3//f/7//n/+f/4//b/9P/0//P/8v/y//T/8//z
//P/8f/x//D/8P/w//D/7//v/+//7//v/+//7//u/+7/7//t/+3/7f/t/+3/7//w//H/
9////wUACAASAB0AKQA7AFoAeACOAJ8ArQCxAKcAlQB8AFsAOAAfABAACwAIAAQAAgAA
AAEAAwAAAP3/+f/4//f/9f/z//L/8v/x//D/8P/w/+//7//v/+3/7f/t/+3/7//u/+z/
7v/u/+7/7v/u/+7/7v/u/+z/8P/x//H/8f/w/+//7v/t/+//7//v/+//7//v/+//8P/w
//D/8P/w//L/8v/z//P/8f/x//L/8v/y//L/8v/y//P/8//0//T/9P/0//X/9f/1//X/
9f/1//b/9v/2//b/9//3//f/+P/5//n/+f/5//r/+v/6//r//P/9//3//f/9//7//v//
////AAABAAEAAQADAAMABAAFAAYABgAGAAgACQAJAAoACwAMAA0ADgAOAA8AEAAQABAA
EgATABMAFAAUABQAFAAVABYAFwAXABcAFwAXABcAGAAYABgAGAAYABcAFgAWABUAFAAT
ABIAEgARABAADgAKAAoACAAHAAgABwAGAAQAAwACAAAAAAD///3//f/8//v/+//7//r/
+f/4//j/+P/6//r/+f/4//j/+P/4//j/9//3//f/9//5//n/+f/5//f/9//3//f/+f/5
//n/+f/3//f/9//5//n/+f/6//r/+P/4//j/+P/4//n/+f/5//n/+f/5//r/+v/6//n/
+f/5//r/+v/6//r/+v/6//r/+v/6//v/+//7//r/+v/6//j/+P/4//j/+//7//v/+v/8
//z//P/8//r/+v/6//r//P/8//v/+//6//r/+v/5//n/+f/5//n/+f/4//j/+v/6//n/
+f/5//n/+P/4//j/+v/6//r/+v/6//r/+v/7//v/+//6//r/+v/6//v/+//7//v/+//6
//j/+P/4//j/+P/4//n/+f/4//j/+P/4//j/+P/4//j/9//3//f/9//1//X/9f/1//X/
9f/1//X/+P/4//j/+P/3//f/9//3//f/9//3//f/9f/2//j/+P/4//j/+P/4//b/9v/2
//b/+P/4//j/+P/2//b/9v/3//r/+//8//3//P/+/wAAAAD+/wAAAQABAAMABQAGAAkA
CgALAAwADwANAA8AEAAQAA4ADgAOAA0ADAALAAoACQAJAAcABgAFAAUABQAFAAQA////
//3/+//3//b/9P/y//P/8//z//T/9P/z//P/8//x//H/8P/w//L/8v/x//H/8f/x//H/
8f/v/+7/7v/v/+//7//v/+//7//x//T/9f/3//3/BQAKABIAGwApAD8AXgB4AI4AoQCz
ALUApQCXAIYAZwA8AB8AFAARAA4ADgAOAAgABQAJAAgAAQD///7//f/7//n/+P/4//f/
9v/2//b/9f/1//X/8//z//P/8//1//T/8v/0//T/9P/0//T/9P/0//T/8v/y//P/8//z
//T/9f/2//f/9f/1//X/9f/1//X/9f/2//j/+P/4//j/+P/4//n/+f/5//n/+v/6//r/
+v/6//r/+//7//z//P/6//r/+//7//3//f/9//3//v/+//7//v////////8AAAEAAQAB
AAEABAAEAAQABAAGAAcABwAHAAYABgAFAAUABQAGAAcABwAJAAsACwAMAA0ADgAOAA4A
EAARABEAEgARABIAEwAUABQAFQAWABYAFgAYABkAGQAcABwAHAAcABsAHAAdAB0AHwAf
AB8AHwAfAB4AHQAcAB0AHQAdAB4AGwAaABkAGAAWABUAFAASABIAEgAQAA8ADgANAAwA
CgALAAoACAAIAAUAAwADAAIAAwADAAMAAgABAAAAAAAAAAAAAAD///7/AAAAAAAAAAAA
AP///v/9//3//f/9//3//f/9//3//f////////////3//f/9/////////wAAAAAAAAAA
AAAAAP7/////////AQABAAEAAgAEAAQAAwADAAMABAAEAAQAAwACAAEAAAACAAIAAwAD
AAUABAAEAAQABAAEAAQABAADAAMAAwACAAIAAgACAAIAAAAAAAAAAAACAAIAAQABAAIA
AgACAAEAAQABAAEAAQABAAAAAAACAAAA////////AQAAAAAAAAD+//7//v/+//7//v/+
//////////7//v/+//7///////////////7//v/+//7//v/+//7///////z//P/8//z/
/P/8//z//P/8//3//v////3//f/9//3//f/9//3//f/9//z/+//6//r/+//8//3//f/7
//3//P/8//z//P/8//z//P/8//z/+v/7//z//f8AAAEAAgAEAAYABgAGAAgACQAJAAoA
CwAKAAsACwALAA0AEQASABUAFAAUABIAEgASABEAEAAPABAADwAPAA0ACwAJAAYABQAG
AAYABAAFAAMAAQD///7/+v/4//j/9//2//b/9v/1//P/8//z//P/9P/0//T/9P/z//P/
8//z//H/8f/x//D/8v/z//P/8//z//P/8f/x//L/9//7////AQAIABIAGwAlADkAVgB0
AI4ApQC3AMUAvwCtAJoAgQBWAC0AGAATAA4ACgAMAAoABwAHAAgABQADAP7/+f/3//f/
9P/0//P/8v/y//D/7//v/+//8f/x//H/8f/x//D/7v/w//D/8P/w//D/8P/w//D/7v/w
//H/8f/x//H/8f/x//H/7//v/+//7//x//H/8f/y//L/8v/y//L/8v/y//P/8//z//P/
9P/0//b/9v/2//b/9f/1//b/9v/2//b/9//3//f/9//3//f/+v/6//r/+v/7//v/+//8
//3//f/9//3//v/+//7//v/+/////////wEAAgACAAMAAwAEAAUABQAFAAcABwAIAAkA
CgAKAAoACgALAAsADAANAA4ADwAQABAAEQASABIAEgAUABUAFQAYABgAGAAYABsAHAAd
AB0AGwAbABsAGwAaABoAGgAaABoAGQAYABgAGQAYABcAFgAWABUAFAASABAAEAAOAA0A
DAALAAoACAAFAAQAAgACAAEA//////7//f/9//3//P/7//r/+v/6//r/+v/5//j/+v/6
//r/+v/6//n/+P/3//f/9//3//f/+f/5//n/+f/5//n/+f/5//n/+f/5//v/+f/5//r/
+v/6//r/+v/6//z//f/9//3/+//7//v//P/+//7//f/9//z//P/7//r//P/8//z//P/8
//z//f/9//3//P/8//z//P/8//z//P/9//3//f/8//r/+v/6//r//P/8//z//P/6//r/
+f/5//r/+v/6//n/+f/5//n/+f/7//r/+v/8//r/+f/5//n/+f/4//j/+P/6//r/+v/6
//j/+P/4//n/+f/5//j/+P/4//j/+f/5//n/+f/5//j/9v/2//b/9v/2//b/9//3//b/
9v/2//b/9v/2//b/9v/3//f/9//3//f/9//3//f/9f/1//X/9f/2//b/9v/2//X/9f/1
//X/9f/1//X/9f/1//b/9v/2//b/9v/2//b/9P/0//T/9P/0//T/9P/0//b/9v/2//f/
9//3//f/9//4//r//P/8//7/AAABAAEAAgADAAMABQAEAAUABgAJAAsADQAOAA4ADAAM
AAwACwAIAAcABgAFAAUAAwACAAEAAQABAAEAAAD9//3/+//5//X/9P/y//D/8P/v/+7/
7v/u/+3/7f/t/+3/7f/s/+z/7P/s/+v/6//r/+v/6//r/+v/6v/q/+v/7f/t/+3/7f/r
/+3/7v/v//P/+/8DAAoAEgAdACkAQQBgAH4AlACpALUAtwCpAJUAfABbADYAFwAKAAcA
BAACAAIAAgABAP///P/5//f/9v/z//H/7//w//D/7//u/+7/7P/r/+v/6//p/+n/6f/p
/+n/6P/m/+j/6v/q/+r/6v/s/+z/7P/q/+z/7f/t/+3/6//r/+v/6//p/+n/6f/p/+r/
6//s/+7/7P/s/+z/7P/s/+z/7f/t/+3/7f/u/+7/7v/u/+7/7v/v/+//8P/w//D/8P/x
//H/8f/x//H/8f/y//L/8v/y//P/8//z//T/9f/1//X/9f/2//b/9v/2//j/+f/5//n/
+f/6//r/+//7//z//f/9//v//f/9//7/AQACAAIAAgAEAAUABQAGAAcACAAJAAoACgAL
AAwADAAKAAwADQANABAAEAAQABAAEQASABMAEwATABMAEwATABYAFgAWABYAFQATABEA
EAARABAADwAOAAwACwAKAAgABgAGAAQAAwACAAEAAAD+/////v/8//z/+f/3//f/9v/1
//X/9f/0//P/8v/y//L/9P/0//P/8v/y//L/8v/y//P/8//z//P/8f/x//H/8f/x//H/
8f/x//H/8f/x//H/8//z//P/9f/x//H/8v/y//L/8v/y//L/9P/1//X/9f/1//X/9f/2
//b/9v/1//X/9f/2//b/9v/2//b/9v/2//b/9v/3//f/9//2//b/9v/0//T/9P/0//X/
9f/1//T/8v/y//L/8v/0//T/9P/0//T/9P/z//P/8v/y//L/8f/z//P/8//z//P/8v/y
//T/8v/x//H/8f/x//D/8P/w//D/8P/w//D/8P/w//D/8f/x//H/8P/w//D/8P/x//H/
8f/x//H/8P/y//L/8v/y//L/8v/z//P/8P/w//D/8P/w//D/8P/w//H/8f/x//H/7//v
/+//7//x//H/8f/x//D/8P/w//D/7//v/+//7//v/+//7//v//H/8v/y//D/7v/u/+7/
7v/u/+7/7v/u//D/8P/w//D/8P/w//H/8v/x//L/8//0//j/+v/6//r//P/9//3//v//
////AQACAAEAAgAFAAUABQAGAAYABAAGAAYABQAEAAEAAAD////////+//3/+//7//v/
+v/3//f/9f/z//H/8P/u/+z/7P/r/+r/6v/q/+v/6//r/+v/6f/o/+j/6P/o/+f/5//n
/+f/5//n/+f/6P/o/+n/6f/r/+n/5//p/+n/6P/r/+3/8f/5//7/BgARAB0AMQBOAGwA
ggCXAKsAsQCrAJkAggBhADoAGQAKAAkAAgAAAAAA/P/7//v/+v/1//H/7v/t//H/8f/s
/+v/6f/n/+b/5//n/+j/6f/n/+f/5//n/+f/5v/k/+b/5v/m/+b/5v/m/+b/5v/k/+b/
5//n/+f/5f/l/+X/5f/n/+f/5//n/+f/5//n/+j/6P/o/+j/6P/o/+j/6f/p/+v/6//s
/+z/6v/q/+r/6v/r/+v/7P/s/+z/7P/t/+3/7f/t/+3/7f/u/+7/7v/u/+//7//v//D/
8f/x//H/8f/w//D/8P/w//T/9f/1//X/9f/2//b/9//1//b/9//3//f/+f/5//r//f/+
//7//v8AAAEAAQACAAMABAAFAAYABgAHAAgACAAIAAoACwALAAwADAAMAAwADQAOAA8A
DwAPAA8ADwAPABAAEAAQABAAEAAPAA4ADgANAAwACwAKAAoACQAIAAYABAAEAAIAAQD+
//3//P/6//v/+v/4//j/9f/z//P/8v/x//H/8f/w/+//7v/u/+7/8P/w/+//7v/s/+z/
7P/s/+//7//v/+//7//v/+//7//t/+3/7f/t/+3/7f/t/+3/6//r/+v/7f/s/+3/7//w
/+7/7v/u/+7/7v/v/+//7//x//H/8f/y//L/8v/x//H/8f/y//L/8v/y//L/8v/y//L/
8v/z//P/8f/w//D/8P/y//L/8v/y//P/8//z//L/8v/y//L/8v/y//L/8v/y//L/8v/x
//H/8P/w//D/7//x//H/8f/x//H/8P/w//L/8v/x//H/8f/v/+7/7v/u/+7/7v/u/+7/
8P/w//D/8f/x//H/8P/w//D/8P/x//H/7//v/+//7v/w//D/8P/w//D/8P/x//H/8P/w
//D/8P/w//D/8P/w//H/8f/x//H/8//z//P/8//x//H/8f/x//D/8P/w//D/8f/x//H/
8f/v//P/8v/0//T/9P/0//L/8v/y//L/8v/z//T/9f/4//n/+v/8//z//P/8//7/AAAB
AAMABQAEAAUABQAFAAcACwAMAA8AEAAQAA4ADgAMAAsACgAJAAgABwAHAAUABgAFAAMA
AwABAAAA/f/9//v/+f/3//b/9P/y//L/8f/w//D/8P/v/+//7//v/+//8P/w//D/8P/v
/+//7//v/+//7//v/+7/7P/t/+3/7f/t/+3/7f/v//D/8f/1//v/AwAKABAAGQAnADsA
XAB4AJAApwC5AL8AtwClAI4AbwBGACEAEgATAA4ACAAIAAQAAwAFAAQA///7//r/+f/7
//f/9P/y//H/8P/w/+7/7f/t/+3/7//v/+//7//v/+7/7P/u/+7/7v/u/+7/7v/u/+7/
7P/u/+//7//v/+//7//v/+//8f/x//H/8f/x//H/8f/y//L/8v/y//L/8v/y//P/8//z
//P/9P/0//T/9P/0//T/9f/1//b/9v/2//b/9//3//f/9//3//f/+P/4//j/+P/7//v/
+//8//3//f/9//3//P/8//z//P/+////////////AAAAAAEAAwAEAAUABQADAAUABQAG
AAkACgAKAAoACgALAAsADAAPABAAEQASABIAEwAUABQAFAAWABcAFwAYABgAGAAYABsA
HAAdAB0AGwAbABsAGwAcABwAHAAcAB4AHQAcABwAGQAYABcAFgAWABUAFAASABIAEgAQ
AA8ADAALAAoACAAHAAYABAAEAAMAAQABAAAAAQABAAEAAAD+//z/+//6//z//P/7//r/
+v/6//r/+v/5//n/+f/5//v/+//7//v/+f/5//n/+f/7//v/+//7//v/+//7//3/+//7
//z//P/8//z//P/8//z//f/9//3/////////AAAAAAAA//////3//v/+//7//v/+//7/
/v8AAAAAAQABAP///v/+//7/AAAAAAAAAAD////////+/wAAAAAAAAAA/v/+//7//v8A
AAAA//////7//v/+//3//f/9//3//f/9//z//P/+//z/+//7//v//f/8//z//P/8//z/
/P/8//z//P/8//3/+//7//r/+v/8//z//f/9//v/+//7//r//P/8//z//P/8//z//f/9
//r/+v/6//r//P/8//z//P/7//v/+//7//n/+f/5//n/+//7//v/+//6//r/+v/6//v/
+//7//v/+f/5//n/+f/7//z//v/8//v/+v/5//j/+v/6//r/+v/6//r/+v/6//r/+v/6
//r//P/8//z//P/9//7///8AAAMABAAFAAYABwAIAAkACgAMAAwADAAMAA8AEAARABIA
FAAUAA==
         </WaveFormData>
      </LeadData>
      <LeadData>
         <LeadByteCountTotal>10000</LeadByteCountTotal>
         <LeadTimeOffset>0</LeadTimeOffset>
         <LeadSampleCountTotal>5000</LeadSampleCountTotal>
         <LeadAmplitudeUnitsPerBit>4.88</LeadAmplitudeUnitsPerBit>
         <LeadAmplitudeUnits>��V</LeadAmplitudeUnits>
         <LeadHighLimit>2147483647</LeadHighLimit>
         <LeadLowLimit>268435456</LeadLowLimit>
         <LeadID>V1</LeadID>
         <LeadOffsetFirstSample>0</LeadOffsetFirstSample>
         <FirstSampleBaseline>0</FirstSampleBaseline>
         <LeadSampleSize>2</LeadSampleSize>
         <LeadOff>FALSE</LeadOff>
         <BaselineSway>FALSE</BaselineSway>
         <ExcessiveACNoise>FALSE</ExcessiveACNoise>
         <MuscleNoise>FALSE</MuscleNoise>
         <LeadDataCRC32>905187393</LeadDataCRC32>
         <WaveFormData>
DAAMAAwADAAMAAwADAAMAAoACgAKAAoACgAKAAoACgAKAAoACgAKAAoACgAKAAoACAAI
AAgACAAGAAYABgAGAAYABgAGAAYABQAEAAMAAgACAAIAAgACAAEAAAD///7//P/8//z/
/P/6//r/+v/6//n/+P/3//b/9P/0//T/9P/y//L/8v/y//D/8P/w//D/8P/w//D/8P/y
//L/8v/y//T/9P/0//T/9f/2//f/+P/6//r/+v/6//z//P/8//z//v/+//7//v8AAAAA
AAAAAAAAAAAAAAAAAAAAAAAAAAAAAAAAAAAAAAIAAgACAAIAAAAAAAAAAAACAAIAAgAC
AAAAAAAAAAAAAgACAAIAAgACAAIAAgACAAQABAAEAAQABAAEAAQABAACAAIAAgACAAIA
AgACAAIAAwAEAAUABgAEAAQABAAEAAQABAAEAAQABgAGAAYABgAEAAQABAAEAAQABAAE
AAQABAAEAAQABAACAAIAAgACAAQABAAEAAQAAgACAAIAAgACAAIAAgACAAIAAgACAAIA
AgACAAIAAgACAAIAAgACAAIAAgACAAIAAgACAAIAAgACAAIAAgACAAIAAgACAAIAAgAC
AAIAAgACAAIAAgACAAIAAgACAAIAAgACAAIAAgACAAIAAgACAAIAAgACAAIAAgACAAIA
AgACAAIAAgACAAAAAAAAAAAAAgACAAIAAgACAAIAAgACAAAAAAAAAAAAAgACAAIAAgAA
AAAAAAAAAAAAAAAAAAAAAAAAAAAAAAACAAMAAwADAAUABQAFAAcABwAHAAcABwAHAAcA
CQAKAAoACQAHAAUABQABAP///v/7//r/+f/5//n/9//2//T/9v/1//T/9P/y//T/9f/1
//f/+v/8//z//v/+///////9//3//v/+//7//f/9//3/////////////////AAAAAP7/
/v////////////////8BAAEAAQABAAEAAQACAAUABgAOABcAJgA4AEQAQwAwABoACAD1
/9r/xf+t/4P/Tv8s/x//Hf8p/0b/XP9q/33/lf+l/7L/wv/Q/9v/4//s//L/+P/9/wAA
AAADAAUABgAFAAUACAAIAAgACAAIAAkACQAKAAsACwALAAsADQAOAA4ADgAOAA4ADgAO
AA8ADwAQABAADgAOAA4ADgAOAA4ADgAOAA4ADQANAA0ADQANAA4ADwAPAA8ADwAOAA0A
DQAOAA8ADwAPAA4ADgAOAA4ADgAPAA0ADQANAA0ADgAOAA4ADwAPAA4ADgAOAAwADAAM
AAwADgANAAwADAALAAwADAALAAsACwAKAAoACgAJAAgACAAKAAoACQAJAAkACQAHAAcA
BwAHAAYABgAEAAQAAgAAAP//////////AQD//////v/+//3//P/8//v/+v/6//r/+v/6
//f/9//3//f/+P/4//b/9v/2//b/9v/2//f/9//4//n/+f/6//n/+v/7//z/+//8//3/
/v8BAAIAAwADAAMAAwAEAAQABQAFAAUABgAGAAYABgAGAAcABwAGAAYABgAHAAcABwAI
AAcABwAHAAgACQAKAAoACgAKAAoACgAKAAkACQAJAAgACAAIAAgACAAHAAcACAAKAAoA
CgAKAAgACAAIAAgACAAIAAgACQAJAAkACQAIAAoACgAJAAkABwAIAAgACAAIAAkACQAI
AAkACQAJAAkACQAJAAkACQAHAAcABwAHAAkACAAIAAgABgAGAAcABwAJAAgACAAIAAgA
CAAIAAgACAAIAAkACQAHAAYABgAFAAUABgAHAAgABgAGAAcABwAGAAUABQAFAAcACAAI
AAgACAAHAAYABgAHAAcABgAGAAcABwAHAAcABwAHAAcABwAFAAUABQAGAAYABwAHAAcA
CQAIAAcABgAGAAcABwAHAAcABwAHAAcABwAHAAYABQAGAAUABQAFAAUABQAFAAUABQAF
AAUABQAFAAUABQAFAAUABgAHAAQABAAEAAQABAAEAAQABAAEAAQABAAFAAUABQAHAAcA
BwAJAAkACQAJAAkACQAJAAsADgAOAA0ACwAJAAkABQADAAIAAQAAAP///f/9//v/+v/4
//j/9//2//j/+P/6//v/+f/7//7/AAACAAIAAgADAAEAAQABAAIAAgACAAEAAQABAAEA
AQABAAEAAQABAAIAAgACAAIAAwAFAAUABQAFAAUABQAFAAUAAwADAAUABgAHAAgADAAT
AB4ALAA6AD8ANgAiAA4A/f/m/8//v/+p/3z/Tv83/zP/Of9M/2D/bv99/5H/of+w/77/
zP/X/+P/7v/0//r///8CAAIABQAGAAgACAAJAAwADAAMAAwADAANAA0ADgARABEAEQAR
ABEAEgASABIAEAAQABAAEAAPAA8AEAAQABAAEAAQABAAEAAQABAAEAAQAA8ADwAPABEA
EQASABMAEQARABEAEAARABEAEgATABEAEQAQABAADgAOAA4ADwAPAA8ADwAPAA4ADgAO
AA8ADwAOAA4ADgAOAA4ADgAOAA4ADQAMAAwADQAOAA4ADQAPAA8ADgAOAAwACwAKAAoA
CAAIAAcABwAIAAkACAAJAAUABQAEAAQABAAEAAIAAAABAAEAAQABAP///f/9//z//P/7
//r/+v/3//b/9v/2//b/9v/z//P/8//z//T/9P/y//L/8v/y//L/8v/z//P/9P/1//X/
9v/3//j/+f/6//3//v///wAA//8AAAEAAQADAAMABAAEAAUABQAFAAYABgAGAAYABgAF
AAUABAAEAAYABwAHAAcABgAFAAUABQAGAAcACAAIAAgACAAIAAgABgAFAAUABQAIAAgA
CAAIAAgABwAHAAgABgAGAAYABgAGAAYABgAGAAgACAAIAAkACQAJAAkACAAIAAgABwAH
AAUABgAGAAYACAAJAAkACAAFAAUABQAFAAcABwAHAAcABQAFAAUABQAHAAYABgAGAAYA
BgAHAAcABwAGAAYABgAGAAYABgAGAAQABAAFAAUABAAEAAUABQAEAAQABAAEAAQABAAF
AAUABAADAAMAAwADAAQABAAEAAQAAwACAAIAAwADAAIAAgAFAAUABQAFAAUABQAFAAUA
BQAFAAUABgAGAAcABwAHAAUABAADAAIAAgADAAMAAwADAAMAAwADAAQABQAFAAUABAAD
AAMAAwADAAMAAwADAAMAAwADAAMAAwADAAQABAAEAAQABAAEAAQABAAEAAQABQAFAAUA
BQAFAAUABwAJAAkACQAJAAcABwAJAAoACgAJAAcABQAFAAEA///+//3//P/7//v//f/7
//r/+P/2//X/9P/0//T/9v/3//f/+//+/wAAAAAAAAAAAQABAAEAAQACAAIAAgABAAEA
AQADAAMAAwADAAEAAQACAAIAAgACAAMAAwAFAAUABQAFAAMAAwADAAMABQAFAAgACwAO
ABIAHQAsADwARgBBACwAFgAGAO3/0v+9/6v/gf9O/y7/I/8l/zf/UP9i/3D/hf+Z/6f/
uP/I/9T/3//p//D/9v/6////AgAEAAUABgAIAAgACQAKAAoACgAKAA4ADwAPABAAEQAR
ABEAEQAPABAAEAAQABIAEgASABIAEQARABIAEgAQABAAEAAQABIAEgASABIAEgARABEA
EQARABEAEgATABMAEwATABIAEQARABIAEwARABEAEAAQABAAEAAQABEAEQARABEAEQAQ
ABAAEAARABEAEAAQABAADgAOAA4ADgAQAA8ADgAOAA0ADgAOAA0ADQANAAwADAAOAA0A
DAAMAAwADAALAAsACwALAAkACQAHAAcABgAGAAYABgAEAAIAAwADAAMAAwABAP/////+
/wAA///+//7//P/6//n/+P/4//j/9f/1//X/9f/2//b/8v/y//L/8v/0//T/9f/1//j/
+f/5//r/+f/6//v//P/7//z//f/+/wEAAgADAAMABQAFAAYABgAFAAUABQAGAAQABAAE
AAQABwAHAAYABgAGAAcABwAHAAgABwAHAAcABgAHAAgACAAIAAgACAAIAAgABwAHAAcA
CAAIAAgACAAJAAkACgAMAAsACgAJAAgACAAIAAgACAAIAAgACAAJAAsACwALAAoADAAM
AAsACwAKAAoACQAIAAgACQAJAAgACQAJAAkACQAJAAkACQAJAAcABwAHAAcACAAIAAkA
CgAIAAgACQAJAAcABgAGAAYACAAIAAgACAAIAAgACQAJAAgACAAJAAkACAAIAAgACAAG
AAYABwAHAAgABwAHAAcABQAGAAYABgAIAAcABgAGAAcABwAGAAYABQAFAAUABQAHAAcA
BwAHAAUABQAFAAYABgAHAAcABwAJAAgABwAGAAYABwAHAAcABwAHAAcABwAGAAcABwAH
AAgABwAHAAcABQAFAAUABQAFAAUABQAFAAcABwAHAAcABQAGAAcABgAGAAYABgAGAAYA
BgAGAAYABgAGAAYABgAGAAcABwAHAAcABwAHAAkACwALAAsACwALAAsADQAOAA4ADQAL
AAkACQAFAAMAAgABAAAA/////////f/8//r/+v/5//j/+P/4//r/+//7//v//v8AAAAA
AgACAAMAAwADAAMABAAEAAIAAQABAAEAAwADAAMAAwAFAAUABgAGAAYABgAHAAcABwAH
AAcABwAHAAcABwAHAAcABwAKAAsADgAUAB0ALAA+AEgARQAyABwACgD1/9j/wf+r/4H/
TP8q/x//G/8r/0j/Xv9u/4H/l/+p/7j/yP/W/+H/6//y//b/+v///wQACAAJAAoADAAM
AA0ADgAOAA4ADgAOAA8ADwAQABEAEQARABEAEQASABIAEgASABIAEgASABMAEwAUABQA
FAAUABQAFAAUABQAFAAUABQAEwATABMAEwATABQAFQAVABUAFQAUABEAEQASABMAFQAV
ABQAFAASABIAEgATABEAEQARABEAEgASABIAEwARABAAEAAQABAAEAAQABAAEgARABAA
EAAPABAAEAAPAA8ADwAOAA4ADgANAAwADAAMAAwACwALAA0ADQALAAsACQAJAAgACAAI
AAgABgAEAAMAAwADAAMAAwABAAEAAAAAAP///v/+//3//P/8//z/+v/6//f/9//3//f/
+P/4//b/9v/2//b/9v/2//f/9//2//f/9//4//v//P/9//7//f/+////AAABAAIAAwAD
AAUABQAGAAYABQAFAAUABgAGAAYABgAGAAcABwAGAAYACAAJAAkACQAKAAkACQAJAAgA
CQAKAAoACgAKAAoACgAKAAkACQAJAAwADAAMAAwACgAJAAkACgAIAAgACAAIAAoACgAK
AAoACAAIAAgACQAJAAkACQAIAAgACAAHAAcACQAKAAoACgAKAAsACwAKAAkACQAJAAkA
CQAJAAkACQAJAAkACQAJAAkACAAIAAgACAAIAAkACQAHAAYABgAGAAgACAAIAAgABgAG
AAcABwAGAAYABwAHAAYABgAGAAYABgAGAAcABwAIAAcABwAHAAUABgAGAAYACAAHAAYA
BgAJAAsADAAOAA8ADwAPAA8ADwAPAA8ADwARABEAEQASABEAEQAQAA8AEQAQAA8ADgAO
AA8ADwAPAA8ADwAPAA8AEAARABEAEQASABEAEQARABEAEQARABEADwAPAA8ADwAPAA8A
DwAPAA8AEAAPAA4ADgAOAA4ADgAOAA4ADgAOABAAEAAQABAAEAAQABAAEQARABEAEwAT
ABEAEwATABMAEwATABMAEwAVABYAFgAVABEADwAPAAsACwAKAAkACAAFAAUABQADAAQA
AgACAAEAAgACAAIABAAFAAUABwAKAAwADAAMAAwADQANAA0ADQAMAAwADAALAAsACwAL
AAsACQAJAAkACQAJAAgABwAGAAUABQAFAAUAAwADAAMAAwAFAAUABQAHAAgACQAOABYA
IQAyAEIARgA9ACgAFAACAOv/0P+9/5//a/88/yj/H/8h/zX/Uv9m/3b/i/+h/6//vP/M
/9r/4//r//D/9v/8////AAAEAAUABgAIAAgACQAMAAwADAAMAAwADQANAA4ADQANAA0A
DQAPABAAEAAQAA4ADgAOAA4ADwAPABAAEAAQABAAEAAQABAAEAAQABAAEAAPAA8ADwAR
ABEAEgATABEAEQARABAADwAPABAAEQARABEAEAAQABAAEAAQABEADwAPAA8ADwAQABAA
EAARAA8ADgAOAA4ADgAOAA4ADgAOAA0ADAAMAAsADAAMAAsACwALAAoACgALAAsACwAM
AAsACgAIAAcABwAHAAUABQAFAAUABAAEAAQABAACAAAAAQABAAEAAQD///3//f/8//z/
+//6//r/+f/4//j/+P/4//j/9f/1//P/8//0//T/9P/0//T/9P/0//T/9f/1//b/9//3
//j/+f/6//v//P/9//7///8AAP//AAABAAEAAwADAAQABAAFAAUABQAGAAgACAAIAAgA
BwAHAAYABgAGAAcABwAHAAgABwAHAAcABgAHAAgACAAIAAgACAAIAAoACQAJAAkACAAI
AAgACAAKAAkACQAKAAoACgAKAAoACgAKAAoACgAMAAwADAANAAsACwALAAoADAAMAAsA
CwALAAwADAAMAAoACwALAAoACwALAAsACwALAAsACwALAAsACwALAAsACwAKAAoACgAK
AAoACwALAAsACgAKAAoACAAIAAgACAAJAAoADAANAAoACgALAAsACgAKAAoACgAKAAoA
CwALAAgABwAHAAcACQAKAAoACgAMAAsACgAKAAsACwAKAAoACwALAAsACwALAAsACwAL
AAsACwALAAwACgALAAsACwANAAwACwAKAAwADQANAA0ADQANAA0ADQAMAA0ADQANAAwA
CwALAAsADQANAA0ADQANAA0ADQANAA0ADQANAA0ADwAQAA8ADgAOAA4ADgAOABAAEAAQ
ABAAEAAQABAAEAAQABAAEAARABEAEQATABMAEwAVABUAFQAXABcAFwAXABcAGAAYABcA
FQATABMADwALAAoACQAIAAcABwAHAAUABAACAAIAAQD///7//f/+//z/+//8//7////+
//3//P/8//v/+v/5//j/+P/4//f/9//3//f/9//5//n/+f/5//j/+P/4//j/+//7//v/
+//7//v/+//7//n/+f/5//v//P/9/wIACAATACAAMAA2AC8AHAAGAPb/4//M/7v/pf9/
/0r/Kv8h/yX/N/9M/1z/av99/5H/n/+w/8D/zP/X/9//5v/q/+7/8//2//r/+f/6//z/
/P/9//7//v/+//7/AAABAAEAAgADAAMAAwADAAMABAAEAAQABAAEAAQABAAFAAUABgAG
AAYABgAGAAYABgAGAAYABgAIAAcABwAHAAUABQAGAAcABwAHAAcABgAHAAcACAAJAAcA
BwAGAAYABgAGAAYABwAHAAcABwAHAAQABAAEAAUABwAGAAYABgAEAAQABAAEAAYABQAE
AAQAAwAEAAQAAwAFAAUABAAEAAQAAwACAAIAAgACAAEAAQD//////f/9//3//f/8//z/
/P/8//r/+P/3//f/9//3//f/9f/1//T/9P/z//L/8v/x//D/8P/w/+7/7v/r/+v/6//r
/+z/7P/q/+r/6v/q/+z/7P/t/+3/7v/v/+//8P/x//L/8//0//X/9v/3//j/9//4//n/
+f/5//n/+v/6//3//f/9//7//v/+//7//v///////v/+//7//////////P/7//v/+//+
////AAAAAP7//v/+//7//v/9//3//f8AAAAAAAAAAP7//f/9//7/AAAAAAAAAAD+//7/
/v/+//7//v/+/////////////v/+//7//f/9////AAAAAAAA/v///////v/9//3//f/9
//3//f/9//3//f/9//3//f/9//z//P/8//7//v///////f/8//z//P/8//z//P/8//7/
/v///////v/+///////+//7//v/+//7//v///////v/9//3//f/7//z//P/8//7//f/8
//z//f/9//z//P/9//3//f/9//7///8AAAEAAAD///7//v/+/////////////v/9//z/
/v/////////9//3//f/9//7//////////v/9//3//f////////////3//f/9//3//f/7
//3//P/8//z//P/8//z//P/8//z//P/9//3//f////////8BAAEAAQABAAEA/////wEA
AgACAAEA///9////+//5//j/9f/0//P/8//z//H/8P/u/+7/7f/s/+z/7P/u/+//7//z
//b/+P/4//j/+P/5//n/+f/5//r/+v/6//n/+f/5//n/+f/5//n/+f/5//r/+v/6//r/
+//7//3//f/9//3/+//7//v/+////wEAAAABAAQACAAPABwAKgA2ADcAKgAWAAIA7//W
/73/rf+V/2b/Ov8p/yX/Mf9G/1r/Zv91/4n/mf+q/7r/yP/T/9//6P/w//T/9//8//7/
//8AAAIAAgADAAYABgAGAAYACAAJAAkACgAJAAkACQAJAAcACAAIAAgACgAKAAoACgAJ
AAkACgAKAAoACgAKAAoADAAMAAwADAAMAAsACwALAAsACwAMAA0ACwALAAsACgAJAAkA
CgALAAsACwAKAAoACgAKAAoACwAJAAkACQAJAAoACgAKAAsACQAIAAgACAAKAAoACgAK
AAoACQAIAAgACQAKAAoACQAHAAcABgAGAAYABQAEAAQABAAEAAMAAwAFAAUAAwADAP//
///+//7//v/+//z/+v/7//v/+//7//n/9//3//b/9v/1//T/9P/x//D/8P/w/+//8P/u
/+//7f/t/+7/7v/q/+r/6v/q/+j/6P/p/+n/7P/t/+3/7v/t/+7/7//w/+7/7v/u/+7/
7f/u/+//7//v/+//8P/w//H/8f/x//L/8P/w//D/8P/z//P/8v/y//D/8f/x//H/8f/x
//L/8//z//P/8//y//T/9P/0//T/9P/z//P/8//0//T/9P/0//T/8//z//T/9P/0//T/
9P/y//L/8v/y//L/8v/y//P/8//z//P/8v/0//T/8//z//P/9P/0//T/8v/z//P/8v/x
//H/8f/x//H/8f/x//H/8f/x//H/8f/z//L/8v/y//D/8P/x//H/8//y//L/8v/y//L/
8v/y//L/8v/z//P/8v/y//P/8//0//T/9P/0//L/8v/z//P/9P/z//P/8//x//L/8v/y
//L/8f/w//D/8//z//L/8v/z//P/8//z//H/8f/x//H/8//z//P/9P/y//P/8//z//X/
9P/z//L/9P/1//X/9f/z//P/8//z//L/8//z//P/9P/z//P/8//1//X/9f/1//P/8//z
//P/8//z//P/8//1//T/9f/0//T/9P/0//T/9P/0//T/9P/0//T/9P/0//T/9P/0//X/
9f/1//f/9//3//n/+f/5//n/+f/5//n/+//8//z/+//5//f/9//z/+//7v/t/+z/7f/t
/+3/6//q/+j/6P/n/+j/6P/o/+r/6f/p/+v/7v/y//L/8v/y//H/8f/x//H/8v/y//L/
8f/z//P/8//z//P/8//z//P/9P/0//T/9P/1//X/9f/1//X/9f/1//X/9f/1//X/9//6
//v/AAAIABUAJgA2ADwAMQAaAAQA9P/X/7z/qf+N/1n/KP8Q/wf/C/8l/0L/Uv9m/33/
kf+f/7D/wP/K/9P/3f/k/+r/8P/z//b/+P/7//z//v/+/////v/+//7//v8AAAEAAQAC
AAMAAwADAAMAAwAEAAQABAACAAIAAgACAAMAAwAEAAQABgAGAAYABgAEAAQABAAEAAYA
BQAFAAUAAwADAAQABQAFAAUABQAEAAMAAwAEAAUABQAFAAQABAAEAAQABAAFAAMAAwAD
AAMABAAEAAQABQADAAIAAgACAAIAAgACAAIABAADAAIAAgABAAIAAgABAAEAAQAAAAAA
AAD///7//v/+//7//f/9//3//f/7//v/+//7//r/+v/6//r/+P/2//f/9//3//f/9v/z
//L/8P/y//H/8P/w/+3/7P/s/+z/7P/s/+n/6f/n/+f/6P/o/+j/6P/o/+j/6P/o/+n/
6f/q/+v/6//s/+3/7v/v//D/8f/y//P/9P/1//b/9//3//f/9//4//j/9//3//f/+P/6
//r/+v/6//n/+f/4//j/+P/5//n/+f/6//n/+f/5//r/+//8//z/+v/6//r/+v/8//v/
+//7//r/+v/6//r//P/7//v//P/8//z//P/8//z//P/8//z//P/8//z//f/9//3//f/8
//z//P/7//v/+//8//z//P/8//3//f/8//v/+//7//v/+//7//v/+//7//v/+//7//v/
+v/6//r/+P/4//n/+f/7//r/+v/6//r/+v/6//r/+P/4//n/+f/6//r/+//7//j/+P/4
//j/+P/4//n/+f/6//n/+f/5//f/+P/4//j/+v/5//j/+P/5//n/+P/4//n/+f/5//n/
+f/5//n/+f/5//n/+f/6//j/+f/5//n/+//6//n/+P/2//f/9//3//n/+f/5//n/+v/7
//v/+//6//n/+f/5//n/+f/5//n/+f/5//n/+f/5//n/+f/5//n/+v/7//r/+v/6//r/
+v/6//r/+v/6//r/+v/6//r/+v/6//v/+//7//3//f/9/////////////f/9//3///8C
AAIAAQD///3//f/5//f/9P/z//L/8f/x//H/7//u/+3/7v/u/+7/7P/s/+7/7//v//H/
9P/2//j/+P/4//n/+f/5//n/+v/4//j/9//3//f/9//3//f/9//3//f/+P/2//b/9v/3
//X/9f/1//X/9f/1//X/9f/1//f/9//4//v//v8EAA0AHAAuADgAMwAgAAwA/P/n/8r/
tf+f/3f/Qv8i/xf/E/8j/z7/Uv9i/3X/i/+b/6r/uv/G/9H/2//i/+j/7P/v//T/+P/5
//v//P/7//v//P/8//z//P/+//////8AAAEAAQABAAEA//8AAAAAAAACAAIAAgACAAEA
AQACAAIAAgACAAIAAgACAAIAAgACAAQAAwADAAMAAQABAAIAAwADAAMAAwACAAEAAQAC
AAMAAwADAAIAAgAAAAAAAAABAAEAAQABAAEAAAAAAAAAAQABAAAAAAAAAAAAAAAAAAAA
AgABAAAAAAAAAAAA///9//3//f/8//z//P/7//r/+v/8//z/+//7//r/+f/2//X/9f/1
//T/9P/2//b/9P/y//H/8f/x//H/7//t/+3/7P/u/+3/7P/s/+n/6P/o/+j/6P/o/+X/
5f/k/+P/4//i/+L/4v/i/+L/4v/i/+P/4//k/+X/5f/m/+X/5v/n/+j/6f/q/+v/7P/v
//D/8f/x//H/8f/y//L/8//z//P/9P/0//T/9P/0//f/9//2//b/9P/1//X/9f/2//X/
9f/1//T/9f/2//b/9v/2//b/9v/2//X/9f/1//b/9v/2//b/+P/3//f/+P/2//b/9v/2
//b/9v/2//b/9v/2//b/9//1//X/9f/0//b/9v/1//X/9//4//j/+P/2//f/9//2//f/
9//3//f/9f/1//X/9f/3//f/9//3//f/9v/2//b/9P/0//X/9f/z//L/8v/y//T/9P/0
//T/8v/y//P/8//y//L/8//z//T/9P/0//T/8v/y//P/8//0//P/8//z//P/9P/0//T/
9P/z//L/8v/z//P/8v/y//H/8f/x//H/8f/x//H/8f/x//H/8f/y//D/8f/x//H/8//y
//H/8P/y//P/8//z//H/8f/x//H/8P/x//H/8f/w/+//7//v/+//7//v/+//7//v/+//
7//v/+//7v/w//D/8P/w//D/8P/w//D/8P/x//H/8f/z//P/8//1//P/8//z//P/8//z
//X/9v/0//P/8f/v/+//6//p/+j/5//m/+X/5f/l/+P/4v/g/+D/3//e/97/3v/g/+H/
4f/l/+j/6v/q/+r/6v/r/+v/6//r/+z/7P/q/+n/6f/p/+v/6//r/+v/6//r/+z/7P/q
/+r/6//r/+v/6//r/+v/6//r/+v/6//t/+3/7v/x//L/+P8DABAAIAAqACcAFAD+/+7/
1/+4/6H/kf9r/zj/Fv8J/wn/Gf8y/0T/Uv9n/33/jf+c/6r/tv/D/83/1v/a/+D/5f/o
/+j/6//s/+7/7v/v//D/8P/w//D/8P/x//H/8v/x//H/8f/x//H/8v/y//L/9P/0//T/
9P/z//P/9P/0//T/9P/0//T/9P/0//T/9P/2//X/9f/1//T/8//z//P/8//z//P/8v/x
//H/8v/z//H/8f/w//D/8P/w//D/8f/v/+//7//v//D/8P/w//H/7//u/+7/7v/u/+7/
7v/u/+7/7f/s/+z/7f/u/+7/7f/r/+v/6v/q/+z/6//q/+r/6v/q/+n/6f/n/+f/5f/l
/+X/5f/k/+T/5P/k/+L/4P/d/93/3f/d/93/2//b/9r/2v/Z/9j/2P/V/9T/1P/U/9T/
1P/R/9H/z//P/9D/0P/O/87/zv/O/9D/0P/R/9H/0P/R/9H/0v/T/9T/1f/W/9f/2P/Z
/9r/2//c/93/3f/d/93/3v/e/9//3//f/+D/4P/g/+D/4P/f/9//3v/e/97/3//f/9//
4P/f/9//3//e/9//4P/g/+D/4P/g/+D/4P/f/9//3//e/97/3v/e/+D/3//f/+D/3v/e
/97/3v/e/97/3v/e/97/3v/e/9//3//f/9//3v/e/97/3f/d/93/3v/e/97/3P/d/93/
3P/b/9v/2//b/9v/2//b/9v/2f/Z/9n/2f/b/9r/2v/a/9j/2P/Z/9n/2f/Y/9j/2P/Y
/9j/2P/Y/9b/1v/X/9f/1v/W/9f/1//W/9b/1v/W/9b/1v/X/9f/1v/V/9X/1f/V/9b/
1v/W/9b/1f/U/9T/1f/V/9T/1P/V/9X/1f/V/9X/1f/V/9X/0//T/9P/1P/S/9P/0//T
/9X/1P/T/9L/0v/T/9P/0//R/9H/0f/R/9D/0f/R/9H/0v/R/9H/0f/R/9H/0f/R/8//
z//P/8//z//P/8//z//P/9D/z//O/87/zv/O/87/0P/Q/9D/0P/P/87/zf/M/87/zv/O
/87/zv/O/87/zv/Q/9D/0P/Q/9L/0v/S/9L/0v/S/9L/0v/S/9L/0v/S/8//zP/J/8b/
xP/E/w==
         </WaveFormData>
      </LeadData>
      <LeadData>
         <LeadByteCountTotal>10000</LeadByteCountTotal>
         <LeadTimeOffset>0</LeadTimeOffset>
         <LeadSampleCountTotal>5000</LeadSampleCountTotal>
         <LeadAmplitudeUnitsPerBit>4.88</LeadAmplitudeUnitsPerBit>
         <LeadAmplitudeUnits>��V</LeadAmplitudeUnits>
         <LeadHighLimit>2147483647</LeadHighLimit>
         <LeadLowLimit>268435456</LeadLowLimit>
         <LeadID>V2</LeadID>
         <LeadOffsetFirstSample>0</LeadOffsetFirstSample>
         <FirstSampleBaseline>0</FirstSampleBaseline>
         <LeadSampleSize>2</LeadSampleSize>
         <LeadOff>FALSE</LeadOff>
         <BaselineSway>FALSE</BaselineSway>
         <ExcessiveACNoise>FALSE</ExcessiveACNoise>
         <MuscleNoise>FALSE</MuscleNoise>
         <LeadDataCRC32>489830808</LeadDataCRC32>
         <WaveFormData>
EgASABIAEgAUABQAFAAUABQAFAAUABQAFgAWABYAFgAWABYAFgAWABgAGAAYABgAGgAa
ABoAGgAcABwAHAAcAB4AHgAeAB4AHgAeAB4AHgAgACAAIAAgACAAIAAgACAAIAAgACAA
IAAgACAAIAAgAB4AHgAeAB4AHAAcABwAHAAbABoAGQAYABcAFgAVABQAEwASABEAEAAN
AAwACwAKAAkACAAHAAYABgAGAAYABgAFAAQAAwACAAEAAAD///7//v/+//7//v/8//z/
/P/8//z//P/8//z/+v/6//r/+v/6//r/+v/6//r/+v/6//r//P/8//z//P/+//7//v/+
//7//v/+//7//v/+//7//v/+//7//v/+/wAAAAAAAAAAAAAAAAAAAAAAAAAAAAAAAAAA
AAAAAAAAAAAAAAAAAAAAAAAAAAAAAAAAAAAAAAAAAAAAAAAAAAD+//7//v/+//7//v/+
//7//P/8//z//P/6//r/+v/6//z//P/8//z/+v/6//r/+v/4//j/+P/4//j/+P/4//j/
+P/4//j/+P/4//j/+P/4//j/+P/4//j/+P/4//j/+P/4//j/+P/4//j/+P/4//j/9v/2
//b/9v/2//b/9v/2//j/+P/4//j/9v/2//b/9v/2//b/9v/2//b/9v/2//b/+P/4//j/
+P/2//b/9v/2//b/9v/2//b/9v/2//b/9v/2//b/9v/2//b/9v/2//b/9v/2//b/9v/2
//b/9v/2//b/9v/2//b/9v/2//b/9v/4//n/+f/5//n/+v/7//z//P/7//v/+//9//7/
AAABAP//////////AAD///7//f/6//j/9//2//j/+P/2//X/9P/z//L/8v/x//P/8//z
//P/9f/2//b/9v/0//P/8//y//L/8v/y//H/8f/x//H/8//z//L/8v/y//P/8//z//H/
8f/x//H/8f/x//H/8f/x//H/8f/x//P/8//1//r/AAAKABkAMwBTAG8AegBtAFoAWABY
AEcALwATAO//w/+Z/3L/RP8k/xv/Jv82/0//Z/97/4z/ov+2/8b/0//d/+b/7P/x//T/
9P/3//j/+P/5//v//P/8//z//v///////////wEAAQABAAIAAgACAAIAAwAEAAQABAAE
AAQABQAFAAUABQAFAAYABgAIAAgACAAJAAcABwAHAAcABwAIAAkACQAJAAoACgAKAAwA
DAAMAA0ACwAMAAwADAAMAAwADQANAA0ADQAOAA4ADwAPAA8ADwASABIAEgATABMAEwAT
ABMAEgASABMAFAAWABYAFgAXABUAFQAWABcAFgAWABYAFgAZABkAGgAbABsAGwAbABsA
GwAbABsAHQAdAB0AHQAeABwAHAAcABwAHgAeAB4AHgAeAB0AHQAbABoAGQAZABkAGAAW
ABYAFQAUABMAEgASABEAEAAPAA0ADAALAAoACQAIAAcABgAFAAQAAwACAAEAAAD/////
/v////////////3//f/9//z//P/7//v/+//6//r/+v/6//r/+v/6//r/+v/6//r/+v/8
//z//P/8//z//f/9//3//f/9//3//v/+//7//v////3//f/9////////////AAAAAAAA
AQABAAEAAQABAAEAAAAAAAAAAAAAAAAA/////wEAAgACAAIAAAAAAAAAAAAAAAAAAAAA
AAAAAAAAAAAAAAD///////////7//v/+/wAAAAD//////f/9//z//P/9//3//f/8//7/
/v/+//7//P/8//z/+//5//n/+f/4//j/+P/4//j/+P/4//j/+P/4//j/+P/2//j/+f/5
//n/9//3//b/9v/2//b/9v/2//j/+P/4//j/9v/2//b/9v/2//b/9f/1//f/9//3//f/
9f/1//X/9f/1//X/9f/1//X/9f/1//X/9f/1//X/9P/0//T/9P/0//T/9P/0//T/9P/z
//P/9P/0//T/8//z//X/9f/0//L/8v/y//L/8v/0//T/9P/0//L/8v/z//P/9f/3//j/
+f/4//j/9//3//f/9//4//r//f/9//3//f/9//z/+//6//n/+P/2//X/9P/0//T/8v/v
/+7/7f/s/+7/7//x//H/8f/x//P/9P/0//T/8v/x//H/8P/w//D/7v/t/+3/7f/v/+//
7//u/+7/7v/v/+//7f/t/+3/7f/v/+//7//v/+//7//v/+//7f/v/+//8f/0//j/AAAN
AB8APQBdAHQAdwBkAFgAXABTAD0AJwAJANX/m/9q/zz/Ev8F/xD/JP87/1P/af9+/5L/
pP+2/8n/1//g/+b/6//w//L/8//2//b/9//5//r/+v/6//z//f/9//3//f////////8A
AAAAAAAAAAEAAgACAAIAAgACAAMAAwADAAMAAwAEAAQABAAEAAQABQAFAAUABQAFAAUA
BgAHAAcABwAIAAgACAAIAAgACAAJAAkACgAKAAoACgAKAAsACwALAAsADAAMAAsACwAL
AAsADgAOAA4ADwAPAA8ADwAPABAAEAARABIAEgASABIAEwATABMAFAAVABcAGAAZABoA
HQAdAB4AHwAiACMAJAAlACUAJQAlACcAJQAlACUAJgAmACYAJgAmACgAKAAoACgAJgAl
ACUAIwAkACMAIwAjACIAIAAgAB8AHgAdABwAHAAZABgAFwAVABQAEwASABEAEAAPAA4A
DQANAA0ADQANAAwACwALAAoABwAHAAcABwAHAAcABwAGAAYABQAFAAUABgAGAAYABgAE
AAQABAAEAAYABgAGAAYABAAEAAQABAAEAAUABQAFAAUABQAFAAYABgAGAAYABwAHAAcA
BwAJAAcABwAHAAgACAAIAAkACQAJAAkACQAJAAoACgAKAAoADAAMAAsACwAJAAoACgAK
AAoACgAKAAoACgAKAAoACgAKAAoACgAKAAoACQAJAAkABwAGAAYABgAGAAYABQAFAAcA
BwAGAAYABQAFAAUABAAEAAQABAAEAAIAAgACAAEAAwADAAMAAgACAAIAAgACAAIAAgAC
AAIAAgACAAIAAAAAAAEAAQABAAEAAQAAAAAAAAAAAAAAAAAAAAAAAAAAAAAAAAAAAAAA
AAAAAP/////9//3//f/9//3//f/9//3//f/9//3//f/9//3//f/9//3//f/9//z//P/8
//z//P/8//z//P/8//7//f/9//7//v/8//z//v/+//7//v/8//z//P/8//z//f/9//3/
//8AAAEAAgACAAEAAQABAAEAAgAEAAUABQAFAAUABQAEAAMAAgABAAAA/v/9//z//v/+
//z/+//4//f/9v/2//n/+//7//v/+//9//7//v/+//z/+//7//j/+P/4//j/+f/5//n/
+f/5//n/+P/4//b/9//3//f/9//3//f/9//5//n/+f/5//f/9//3//f/+//7//3/AgAK
ABQAJwA/AFsAdQB+AHEAYgBkAGAASwA1AB0A9f/B/5H/Yv80/xb/F/8m/z7/V/9t/4P/
lv+s/77/zv/d/+X/7v/y//f/+v/+////AAAAAAEAAwAEAAQABAAGAAcABwAHAAcACQAJ
AAkACgAKAAoACgALAAwADAAMAAwADAANAA0ADQANAA0ADgAOABAAEAAQABEADwAPAA8A
DwANAA4ADwAPAA8AEAAQABAAEgASABIAEwATABQAFAAUABQAFAAVABUAFwAXABgAGAAX
ABcAFwAXABoAGgAaABsAGwAbABsAGwAcABwAHQAeABwAHAAcAB0AHwAfACAAIQAiACIA
IgAiACMAIwAkACUAJQAlACUAJQAlACUAJQAnACcAJwAnACgAKAAoACgAKAAmACYAJgAm
ACgAJwAnACUAJAAjACMAIwAiACAAIAAfAB4AHQAcABwAGQAYABcAFQAUABMAEgARABIA
EQAQAA8ADAALAAoACQAIAAcABwAGAAUABQAFAAUABQAFAAUABAACAAEAAQABAAAAAAAA
AAAAAgACAAIAAgAAAAAAAAAAAAAAAAAAAAAAAAABAAEAAQABAAEAAQACAAAAAAAAAAEA
AwADAAMABQAFAAUABQAGAAQABAAFAAUABQAFAAUABQAGAAYABgAGAAYABgAFAAUABwAI
AAgACAAIAAgACAAIAAYABgAGAAYACAAIAAgACAAGAAUABQAFAAUABAAEAAQABAAEAAMA
AwADAAMAAgACAAEAAQABAAAAAAAAAAAAAAAAAAAAAAD///////////7//v/+//7//v/+
//7//v/+//z//P/8//r//P/9//3//f/9//3//P/8//7//v/+//7//P/8//z//P/+//7/
/v/+//z//P/7//v/+//7//v/+//7//v/+//7//v/+//7//v/+//7//v/+//7//v/+//6
//r/+v/6//r/+v/6//r/+v/6//n/+f/6//r/+v/5//n/+f/5//r/+v/6//r/+v/6//r/
+v/6//r/+P/4//j/+P/4//n/+f/5//n/+v/7//z//v/9//3//f/9//7/AAABAAEAAQAB
AAEAAAD///7//f/8//r/+f/4//j/+P/2//X/9P/z//L/8v/z//X/9f/1//X/9//4//j/
+v/4//f/9//2//b/9v/2//P/8//z//P/8//z//L/8v/y//P/8//z//P/8//z//P/9f/1
//X/9f/z//P/8//z//P/9f/3//r/AAAMAB0ANwBXAHEAegBtAFwAWgBYAEUALQATAO//
w/+b/3L/QP8g/xv/Jv84/1H/af9//5D/pv+6/8r/1f/f/+b/7P/x//b/+P/7//z//P/9
/////v/+//7/AAABAAEAAQABAAMAAwADAAQABAAEAAQABQAGAAYABgAGAAYABwAHAAcA
BwAHAAgACAAIAAgACAAJAAkACQAJAAkACQAKAAsACwALAAwADAAMAAwADAAMAA0ADQAO
AA4ADgAOAA4ADwAPAA8ADwAQABAAEQARABEAEQAQABAAEAARABMAEwATABMAFAAUABUA
FgAWABYAFgAXABcAFwAYABkAGgAaABoAGgAbABsAHAAdAB0AHQAdAB0AHQAdAB0AHwAf
AB8AHwAgAB4AHgAeAB4AHgAeAB4AHgAeAB0AHQAbABwAGwAbABsAGgAYABgAFwAWABUA
FAAUABMAEgARAA8ADgANAAwACwAIAAcABgAFAAYABQAEAAMAAgABAAEAAAD9//3//f/9
//3//f/9//z//P/7//v/+//6//r/+v/6//r/+v/6//r//P/8//z//P/8//z//P/8//z/
/f/9//3/+//7//v//P/8//z//P/9/////////wEA/f/9//3//v/+//7//////wEAAQAB
AAEAAAAAAAAAAAACAAIAAQABAP//AAAAAAAAAgACAAIAAgACAAIAAgACAAAAAAAAAAAA
AAD///////////7//v/+/wAAAAD//////f/9//z//P/5//n/+f/4//j/+P/4//j/9v/2
//b/9f/3//f/9//2//b/9v/2//b/9v/2//b/9v/2//b/9v/0//T/9f/1//X/9f/1//T/
9P/0//T/9P/0//T/9P/0//T/9P/0//T/9P/0//T/8//z//P/8//z//P/8//z//P/8//z
//P/8//z//P/8//z//P/9f/1//X/9P/y//L/8v/y//L/8v/y//L/8v/x//H/8v/w//D/
7//v//H/8f/y//D/8P/w//D/8P/y//L/8v/y//L/8v/y//L/8v/y//L/8//z//P/9f/2
//X/9v/2//X/9//3//f/+P/6//v/+//7//v/+//6//n/9v/1//T/8v/x//D/8P/w/+z/
6//q/+n/6f/q/+z/7//t/+3/7f/v//D/8P/w/+7/7f/t/+z/7P/s/+z/6//r/+n/6f/p
/+n/6v/q/+r/6//r/+v/6//r/+v/6//r/+v/6//r/+v/6//t/+3/7f/v//H/9P/8/wgA
HQA7AFkAbQBuAF0AUgBSAEoANQAbAP3/0f+n/4P/WP8s/xb/Gf8m/zr/U/9p/33/kP+k
/7j/xv/P/9n/4P/o/+v/7P/w//P/9P/0//X/9//4//j/+P/6//n/+f/5//n/+//7//v/
/P/+//7//v////7//v/+//7/AAABAAEAAQABAAEAAgACAAAAAAAAAAEAAQABAAEAAQAD
AAQABQAFAAMABAAEAAQABAAEAAQABQAFAAYABgAGAAYABgAHAAcABwAHAAgACAAJAAkA
CQAJAAoACgAKAAsACwALAAsACwAMAAwADQAOAA4ADgAOAA8ADwAPABAAEQASABIAEgAS
ABEAEQASABMAEwATABMAEwATABMAEwAVABcAFwAXABgAGAAYABgAGAAWABYAFgAWABYA
FQAVABMAFAATABMAEwASABAAEAAPAA4ADQAMAAwACwAKAAkABwAGAAUABAADAAIAAQAA
AP///v/9//z/+//6//n/+f/4//f/9//3//f/9//3//f/9v/2//X/9f/1//b/9v/2//b/
9v/2//b/9v/4//j/+P/4//j/+P/4//j/+P/5//n/+f/5//n/+f/6//z//P/8//3/+//7
//v//f/7//v/+//8//7//v////////////////8AAAAAAAAAAAAAAAD///////8AAAAA
AAAAAAAAAAAAAAAAAAAAAAAAAAAAAAAAAAAAAP////////3//P/8//z//v/+//3//f/9
//3//P/8//v/+//7//r/+v/6//r/+v/8//z//P/7//n/+f/5//j/+v/6//r/+v/4//j/
+P/4//b/9v/2//T/9v/3//f/9//5//n/+P/4//j/+P/4//j/9v/2//b/9v/2//b/9v/2
//b/9v/1//X/9//3//f/9//3//f/9//3//f/9//3//f/9//3//f/9//3//f/9//2//j/
+P/4//j/9v/2//b/9v/4//f/9//4//j/+P/3//f/9//3//j/+P/2//b/9v/2//b/9v/2
//b/9v/2//b/9v/2//b/9v/3//f/9//5//r/+//8//z/+//7//v/+//8//7/////////
//////7//f/8//v/+v/4//f/9v/2//b/9P/z//L/8f/w//D/8f/z//X/9f/1//f/9v/2
//b/9P/z//P/8v/y//L/8v/x//H/8f/x//H/8f/w//D/8P/x//H/8f/x//H/8f/x//H/
8f/x//H/8f/x//H/8f/x//P/9f/6/wIADgAhADsAWwBzAHgAZwBWAFoAWABFAC0ADwDl
/6//e/9Q/yj/Ev8T/yL/Nv9N/2X/ef+O/6T/tv/I/9X/3f/m/+z/8f/0//b/9//4//j/
+f/7//z//P/8//7///////////8BAAEAAQACAAIAAgACAAMABAAEAAQABAAGAAcABwAH
AAUABQAGAAYABgAGAAYABwAFAAUABQAFAAcACAAJAAkACQAKAAoACgAKAAoACgALAAsA
DAAMAAwADAAMAA0ADQANAA0ADgAOAA8ADwAPAA8AEgASABIAEwARABEAEQARABIAEgAT
ABQAFAAUABQAFQAVABUAFgAXABgAGAAYABgAGQAZABoAGwAZABkAGQAZABkAGQAZABsA
HQAdAB0AHgAcABwAHAAcABwAHAAcABwAHAAbABsAGQAYABcAFwAXABQAEgASABEAEgAR
ABAAEAAPAA4ADQALAAoACQAIAAcABgAFAAQAAwAEAAMAAgABAAAA//////7//f/9//3/
/f/9//3//f/8//z/+//7//v/+v/6//r/+v/8//z//P/8//r/+v/6//r/+v/6//r/+v/6
//v/+//7//v/+//7//z//P/8//z//f/9//3//f////3//f/9//7/AAAAAAEAAQD/////
/////wAAAAAAAAAAAAAAAP///////wAAAAAAAAAAAAAAAAAAAAAAAAAAAAAAAAAAAAAA
AAAA///////////+//7//v/8//z/+//7//3//f/8//z/+//7//v/+v/6//r/+v/6//r/
+v/6//n/+f/5//n/+P/4//j/+P/4//r/+v/6//r/+P/4//j/9v/2//f/9//3//f/9//2
//b/9v/2//b/9v/2//b/9v/2//j/+P/4//j/+P/4//f/9//3//f/9//3//f/9//3//f/
9//3//f/9//1//X/9f/1//f/9//3//b/9v/2//b/9v/2//b/9v/2//b/9f/1//b/9v/0
//X/9P/0//T/9P/0//T/9P/0//T/9v/3//f/9//3//j/+f/6//z/+//7//v/+f/6//z/
/f/9//3//f/9//7//f/8//v/+P/2//X/9P/2//b/9P/z//L/8f/w//D/8f/z//P/8//1
//f/+P/4//b/9P/z//P/8v/y//L/8v/x//H/8f/x//H/8f/w//D/8P/x//H/8f/x//H/
8f/x//H/8f/x//H/8f/x//H/8f/1//X/9f/4//7/CAAXACsARwBjAHYAcwBkAF4AXgBR
ADsAJQADAM//mf9o/zb/Dv8H/xT/Kv9B/1n/cf+G/5r/rv/A/9H/3f/m/+r/7//0//j/
9//6//r/+//9//7//v/+/wAAAQABAAEAAQADAAMAAwAEAAQABAAEAAUACAAIAAgACAAG
AAcABwAHAAcABwAIAAgACgAKAAoACwAJAAkACQAJAAkACgALAAsACQAKAAoACgAMAAwA
DAANAA0ADgAOAA4ADgAOAA8ADwAPAA8AEAAQABEAEQARABEAEgASABIAEwATABMAEwAT
ABQAFAAVABYAGAAYABgAGQAXABcAGAAZABoAGgAaABoAGwAbABwAHQAdAB0AHQAdAB0A
HQAdAB8AIQAhACEAIgAgACAAIAAgACAAIAAgACAAIAAfAB8AHQAcABsAGwAbABoAGAAY
ABcAFgAVABQAFAARABAADwANAAwACwAKAAkACgAJAAgABwAGAAUABAADAAIAAQABAAAA
///////////////////+//7//f/9//3//P/8//z//P/8//z//P/8//z//P/8//z//P/8
//z//P/6//v/+//7//3//f/9//7//v/+//7///////////8BAAEAAQABAAIAAAAAAAEA
AQABAAEAAQABAAIAAgACAAIABAAEAAMAAwADAAQABAAEAAQABAAEAAQAAgACAAIAAgAC
AAIAAgACAAQAAwADAAMAAwACAAIAAgACAAIAAQABAAEAAQAAAAAA/////////v8AAAAA
AAAAAP7//v/+//3//////////v/+//7//v/+//7//v/+//7//v/+//7//P/8//3//f/9
//3//f/8//z//P/8//z//P/6//r/+v/6//r/+v/6//r/+v/6//n/+f/7//v/+//7//v/
+//7//v/+//7//v/+//7//v/+//7//v/+//7//r/+v/6//r/+v/6//r/+v/6//r/+f/5
//r/+v/6//n/+f/7//v/+v/8//r/+v/6//r/+v/6//r/+v/6//r/+v/6//r/+v/6//v/
+//7//3//v///wAAAAD//////////wAAAgADAAMAAwADAAMAAgABAAAA///+//z/+//6
//r/+v/4//f/9v/1//b/9v/3//n/9//3//f/+f/6//r/+v/4//f/9//2//b/9P/0//P/
8//1//X/9f/1//T/9P/0//X/9f/1//X/9f/1//X/9f/1//X/9f/1//X/9f/1//X/9//7
/wAACAAWACsARwBlAHsAegBlAFwAXgBWAD8AKQANAOX/uf+P/17/MP8a/x//Lv9G/1//
df+H/5z/sv/C/9D/2//l/+z/8v/1//b/+P/7//7//v///wEAAAAAAAAAAgADAAMAAwAD
AAcABwAHAAgACAAIAAgACQAIAAgACAAIAAgACQAJAAkACwALAAwADAAKAAoACgALAAsA
CwALAAsACwAMAA0ADQANAA4ADgAOAA4ADgAOAA8ADwAQABAAEAASABIAEwATABMAEwAU
ABQAFQAVABUAFQAUABQAFAAVABUAFQAVABUAGAAYABkAGgAaABoAGgAbABkAGQAaABsA
HAAcABwAHAAdAB0AHgAfAB8AHwAfAB8AIQAhACEAIwAjACMAIwAkACQAJAAkACQAIgAi
ACIAIgAiACEAIQAfAB4AHQAdAB0AHgAcABwAGwAaABkAGAAYABUAFAATABEAEAAPAA4A
DQAMAAsACgAJAAgABwAGAAUABAADAAMAAgD///////////////////7//v/9//3//f/8
//z//P/8//z//P/8//z//P/8//z//P/8//z//P/8//7//////////f/9//3//v8AAAAA
AAABAP///////wEA////////AAAAAAAAAQABAAEAAQABAAEAAgACAAIAAgACAAIAAQAB
AAEAAgACAAIAAgACAAIAAgACAAIAAgACAAIAAgACAAIAAAD///////////7//v/+//7/
/v/9//3//f/9//z//P/9//3//f/8//r/+v/6//r/+v/6//r/+f/5//n/+f/4//r/+v/6
//r/+P/4//j/+P/6//r/+v/4//j/+f/5//n/9//3//b/9v/2//b/9v/2//b/9v/2//b/
+P/4//j/+P/2//b/9f/1//X/9f/1//X/9f/1//X/9f/z//P/8//z//X/9f/1//X/9//3
//f/9v/0//T/9P/0//T/9P/0//T/9P/z//P/9P/0//T/8//z//P/9f/0//T/8v/y//L/
8v/0//T/9P/0//T/9P/0//T/9P/0//X/9f/1//f/+P/5//r/+v/5//n/9//3//j/+v/9
//3//f/9//3//P/7//r/+f/4//b/9f/0//T/9P/y//H/8P/v/+7/7v/v//H/8f/x//H/
8//0//T/9P/y//H/7//u/+7/7v/u/+3/7f/t/+3/7f/t/+z/7P/s/+3/7f/t/+3/7f/t
/+3/7f/t/+3/7f/t/+3/7f/t/+//7//x//b//P8GABkANQBTAGsAdABlAFQAVgBUAD8A
JwANAOX/s/+H/1z/LP8Q/w//HP8w/0n/X/91/4j/nP+w/8D/zf/Z/+D/5v/r//D/8v/1
//T/9P/1//f/+v/6//r//P/7//v/+//7//3//f/9//7//v/+//7///8AAAAAAAAAAP7/
////////AQABAAIAAgACAAIAAgADAAMAAwADAAMAAQACAAMAAwADAAQABAAEAAQABAAE
AAUABQAGAAYABgAGAAYABwAHAAkACQAKAAoACQAJAAkACQAKAAoACgALAAsACwALAAsA
DAAMAA0ADgAOAA4ADgAPAA8ADwAQABEAEgASABIAEgATABMAFAAVABMAEwATABMAFQAV
ABUAFwAXABcAFwAYABoAGgAaABoAGAAYABgAGAAYABcAFwAVABQAEwATABMAEgAQABAA
DwAOAA0ADAAMAAsACgAJAAcABgAFAAQAAwACAAEAAAD///7//f/8//v/+v/5//n/+P/3
//f/9//3//f/9//3//b/9v/1//X/9f/0//T/9P/0//T/9P/0//T/8v/y//L/8v/0//T/
9P/0//T/9f/1//X/9f/1//X/9v/2//b/9v/3//f/9//3//n/9//3//f/+P/4//j/+f/5
//n/+f/5//n/+v/6//r/+v/6//r/+f/5//n/+v/6//r/+v/6//r/+v/6//r/+v/6//r/
+v/6//r/+P/3//f/9//5//j/+P/4//j/+P/3//f/9//3//b/9v/1//X/9f/0//T/9P/0
//T/9P/0//T/8//z//P/8//y//L/8v/y//L/8v/y//L/8v/y//L/8v/w//D/8f/x//H/
8f/x//D/8P/w//D/8P/w//D/8P/w//D/8P/w//D/8P/w//D/7//v/+//7//v/+//7//v
/+//7//x//H/8f/x/+//7//v/+//7//v/+//7v/u/+7/7v/u/+7/7v/u/+7/7v/t/+3/
7v/u/+7/7v/u/+7/7v/u/+7/7v/u/+7/7v/v/+//7//v//D/8f/y//L/8f/x//H/8f/y
//T/9f/1//X/9f/1//T/8//y//H/8P/u/+3/7P/u/+7/7P/r/+j/5//m/+b/6f/r/+v/
6//r/+3/7v/u/+7/7P/r/+v/6v/q/+r/6v/n/+f/5//n/+f/5//m/+b/5v/n/+f/5//n
/+f/5//n/+f/5//n/+f/5//n/+f/5//p/+n/6//u//b/AAARACkASQBjAG4AYQBSAFIA
UAA7ACUADQDl/7P/g/9U/yT/BP8D/xL/KP8//1n/b/+E/5b/qP+6/8n/0//a/+L/5f/o
/+r/7f/w//D/8f/z//L/8v/y//T/9f/1//X/9f/3//f/9//4//j/+P/4//n/+P/4//j/
+P/6//v/+//7//v/+//8//z//P/8//z//f/9//3//f/9//3//v///////f/+//7//v8A
AAAAAAABAAEAAgACAAIAAgACAAMAAwADAAMABAAEAAUABQAFAAUABAAEAAQABQAHAAcA
BwAHAAYABgAHAAgACgAKAAoACwALAAsADAANAA4ADgAOAA4ADQANAA4ADwARABEAEQAR
ABEAEQARABMAEwATABMAFAAUABQAFAAUABIAEgASABIAFAATABMAEQAQAA8ADwAPAA4A
DAAMAAsACgAJAAgACAAFAAQAAwABAAAA///+//3//P/7//r/+f/4//f/9v/1//T/8//z
//L/8f/x//H/8f/v/+//7//u/+z/6//r/+v/7P/s/+z/7P/q/+r/6v/q/+r/6v/q/+r/
7P/s/+z/7P/q/+v/6//r/+v/6//r/+z/7P/s/+z/7f/r/+v/6//t/+3/7f/t/+7/7P/s
/+3/7f/v/+//7//v//D/8P/w//D/8P/w/+//7//v//D/8P/w/+7/7v/u/+7/7v/u/+7/
7v/u/+7/7v/u/+7/7f/t/+3/7f/s/+z/7P/s/+z/6//r/+n/6f/o/+j/6f/p/+n/6P/o
/+j/6P/o/+b/5v/m/+X/5f/l/+X/5P/k/+T/5P/k/+T/5P/k/+T/5P/k/+T/4v/i/+P/
4//j/+P/4//i/+L/4v/i/+L/4v/i/+L/4v/i/+L/4v/i/+L/4v/i/+H/4f/h/+H/4f/h
/+H/4f/h/+H/4f/h/+H/4f/f/9//3//f/9//3//f/97/3v/e/97/3v/g/+D/4P/g/97/
3f/d/97/3v/e/93/3f/d/93/3v/e/97/3v/e/97/3v/e/97/3v/c/9z/3P/c/9z/3P/c
/9z/3v/e/97/3v/f/+D/4f/i/+D/4P/g/+D/4f/i/+P/5P/k/+T/5P/k/+P/4v/h/+D/
3v/e/w==
         </WaveFormData>
      </LeadData>
      <LeadData>
         <LeadByteCountTotal>10000</LeadByteCountTotal>
         <LeadTimeOffset>0</LeadTimeOffset>
         <LeadSampleCountTotal>5000</LeadSampleCountTotal>
         <LeadAmplitudeUnitsPerBit>4.88</LeadAmplitudeUnitsPerBit>
         <LeadAmplitudeUnits>��V</LeadAmplitudeUnits>
         <LeadHighLimit>2147483647</LeadHighLimit>
         <LeadLowLimit>268435456</LeadLowLimit>
         <LeadID>V3</LeadID>
         <LeadOffsetFirstSample>0</LeadOffsetFirstSample>
         <FirstSampleBaseline>0</FirstSampleBaseline>
         <LeadSampleSize>2</LeadSampleSize>
         <LeadOff>FALSE</LeadOff>
         <BaselineSway>FALSE</BaselineSway>
         <ExcessiveACNoise>FALSE</ExcessiveACNoise>
         <MuscleNoise>FALSE</MuscleNoise>
         <LeadDataCRC32>1232344191</LeadDataCRC32>
         <WaveFormData>
BAAEAAQABAAGAAYABgAGAAYABgAGAAYACAAIAAgACAAKAAoACgAKAAwADAAMAAwADQAO
AA8AEAASABIAEgASABQAFAAUABQAFgAWABYAFgAXABgAGQAaABwAHAAcABwAHgAeAB4A
HgAfACAAIQAiACAAIAAgACAAHgAeAB4AHgAcABwAHAAcABoAGgAaABoAGAAYABgAGAAV
ABQAEwASAA8ADgANAAwACwAKAAkACAAFAAQAAwACAAEAAAD///7//P/8//z//P/7//r/
+f/4//b/9v/2//b/9v/2//b/9v/2//b/9v/2//b/9v/2//b/9v/2//b/9v/4//j/+P/4
//b/9v/2//b/+P/4//j/+P/4//j/+P/4//r/+v/6//r/+v/6//r/+v/6//r/+v/6//r/
+v/6//r//P/8//z//P/8//z//P/8//z//P/8//z//P/8//z//P/6//r/+v/6//r/+v/6
//r/+P/4//j/+P/2//b/9v/2//b/9v/2//b/9v/2//b/9v/0//T/9P/0//T/9P/0//T/
9P/0//T/9P/0//T/9P/0//T/9P/0//T/8v/y//L/8v/0//T/9P/0//T/9P/0//T/8v/y
//L/8v/w//D/8P/w//L/8v/y//L/8v/y//L/8v/y//L/8v/y//L/8v/y//L/8v/y//L/
8v/y//L/8v/y//L/8v/y//L/8v/y//L/8v/y//L/8v/y//D/8P/w//D/8P/w//D/8P/w
//D/8P/w//D/8P/w//D/8f/x//D/8P/y//L/8//z//b/9v/3//f/9//3//f/9//4//j/
+f/6//r/+v/6//v/+//8//z/+v/5//j/9//2//b/9v/1//T/8//z//P/8//z//P/8//z
//H/8//z//P/9f/z//D/7//v/+7/7v/u/+v/6//r/+v/7P/s/+z/7P/q/+r/6v/q/+z/
7P/s/+z/6v/q/+r/6v/s/+z/7P/t/+3/7f/u//L/9v8AAAwAHQA1AFAAZQBvAHsAmAC6
ANQA3gDjAN8AzACkAGMADwC//4r/cP9v/3n/hv+T/6H/sv/A/87/1v/e/+b/6v/u/+//
8f/x//L/8v/x//H/8//z//P/8//z//T/9P/0//X/9v/2//b/9//3//f/9//3//f/9//3
//n/+f/5//n/+f/5//r/+//7//v/+//7//v//P/8//3//f/9//3//v///////////wEA
AgADAAMAAQABAAIAAwADAAMAAwAEAAQABAAFAAUABgAGAAcABwAJAAkACgAKAAkACQAJ
AAoACwAMAAwADgAOAA4ADgAOABAAEAAQABIAEgASABMAFAAVABYAFwAXABgAGQAZABkA
GgAbABwAHQAeAB8AHwAgACAAIAAiACIAIgAjACMAIwAkACQAJAAkACQAJAAjACMAIwAj
ACIAIQAhACAAIAAfAB8AHgAeABwAGwAaABkAFwAXABcAFAATABIAEAAOAA4ACgAIAAgA
BwAGAAYABgAGAAUABQADAAIAAgABAAAAAAAAAP///////////v/+//7//v/+//7//f/9
//3//f/9/////////////////////////wAAAAAAAAAAAAAAAAAAAQABAAEAAQADAAMA
BAAEAAIAAgACAAIAAgADAAMAAwADAAMAAwADAAQABAAEAAQABAAEAAQABAAEAAQABAAE
AAQABAAEAAQABgAGAAUABQAFAAUABAAEAAQABAAEAAMAAQABAAEAAAACAAIAAQAAAAIA
AgACAAIAAAAAAP/////9//z//P/8//z//P/9//3//f/9//3//f/9//z//P/8//z//P/8
//z//P/8//z//P/6//n/+f/5//v/+//7//v/+f/5//n/+f/5//n/+f/5//v/+v/6//r/
+v/6//r/+v/6//r/+v/6//r/+v/6//r/+P/4//j/9//5//n/+f/5//n/+f/5//n/+f/5
//n/+f/5//n/+f/5//v/+//5//j/+P/4//j/+P/4//n/+f/4//j/+P/4//n/+f/8//z/
/f/9//3//f/9//3//v/+////AgACAAIAAgABAAEAAgACAAIAAQAAAP///v/+//7//f/6
//n/+f/5//v/+//7//v/+//7//3//f/9//3/+//4//X/9f/0//T/8v/x//H/8f/x//D/
8P/w//D/8P/w//D/8P/w//D/8P/y//L/8v/y//L/8v/y//L/8f/z//P/8v/0//j/AAAK
ABcALQBKAGcAewCHAJwAwADiAPIA/QD5AOIArgBpABEAu/98/2L/Y/9t/3r/i/+b/6r/
uP/G/9b/4v/o/+7/8v/1//X/9//4//j/9//3//v/+//7//v/+//8//z//P/7//z//P/8
//3//f/9//3//f/9//3//f8BAAEAAQABAAEAAQACAAMAAQABAAEAAQABAAIAAgADAAQA
BQAGAAgABwAHAAcABwAHAAgACQAJAAkACQAKAAsACwALAAsADAAMAAwADQANAAwADAAN
AA0ADwAPABAAEAARABEAEQASABEAEgASABQAFgAWABYAFgAYABgAGAAaABoAGgAbABwA
GwAcAB0AHQAgACEAIQAhACIAIwAkACUAJgAnACcAKAAmACYAKAAoACoAKwArACsAKgAq
ACoAKgAqACoAKQApACkAKQAoACcAJwAmACYAJQAhACAAIAAeAB8AHgAdABsAFwAXABQA
EwAUABIAEAAQAA4ADAAMAAsABwAGAAUABAAFAAUAAwACAAIAAQAAAAAAAAD////////9
//z//P/8//z//P/8//v/+//7//v/+//7//v/+//7//n/+f/5//n/+f/6//r/+v/8//z/
/P/8//3//f/9//3/+//7//z//P/+//7//v/+//7///////////////////8AAAAAAAAA
AAAAAAAAAAAAAAAAAAAAAAAAAAAAAAAAAAAAAAD///////////7//v/+//7//v/9//3/
/f/9//z//P/8//v/+v/6//r/+v/6//r/+v/5//n/+//6//r/+v/2//b/9//3//f/9//3
//f/9//2//b/9v/2//b/9v/2//T/9P/0//T/9P/z//P/8//1//X/9f/1//X/9f/1//X/
8//z//P/8//1//T/9P/0//L/8v/y//L/8v/y//L/8v/0//T/9P/0//T/9P/0//P/8f/x
//H/8f/x//H/8f/x//H/8f/x//H/8f/x//L/8v/y//L/8v/x//H/8P/w//L/8v/z//P/
9P/0//X/9f/3//f/9//3//j/+P/5//r/+v/6//r/+//5//r/+v/4//n/+P/3//b/9v/2
//X/9P/x//H/8f/x//P/8//z//P/8//1//X/9f/1//P/8P/v/+//7v/u/+7/7f/t/+3/
7f/u/+7/7v/u/+3/7P/r/+r/6v/q/+r/6v/r/+z/7f/u/+z/7P/s/+3/7f/t/+7/9P/6
/wQAEAAjADkAVABtAHsAiwCwANYA7AD6AP8A8wDSAJgARwDp/5n/aP9e/2f/df+C/5P/
of+w/8D/zv/Y/+D/5P/q/+z/7//x//H/8v/y//H/8f/z//P/8//z//P/9P/0//T/9f/2
//b/9v/3//f/9//3//n/+f/5//n/+f/5//n/+f/5//n/+v/7//3//f/9//3/+//8//z/
/f/9//3//f/+////////////AQACAAMAAwABAAEAAgADAAMAAwADAAQABgAGAAcABwAG
AAYABwAHAAkACQAKAAoACwALAAsADAANAA4ADgAQABAAEAAQABAAEgASABIAFAAUABQA
FQAWABcAGAAZABkAGgAbABsAGwAcAB0AHgAfACAAIQAhACIAIgAiACQAJAAkACUAJQAl
ACYAJgAmACYAJgAmACUAJQAjACMAIgAhACMAIgAiACEAHQAcABwAGgAbABoAGQAXABUA
FQASABEADgAMAAoACgAGAAQABAADAAMAAgABAAAA//////3//P/8//v/+v/6//r/+f/5
//n/+f/4//j/+P/4//j/+P/3//f/9//3//f/9//3//f/9//3//f/9//3//X/9v/2//b/
+P/4//j/+P/5//n/+f/5//n/+f/6//r/+v/6//r/+v/6//v/+//7//3//f/9//3//v/+
//7//v/+//7//v/+//7//v/+//7//v/+//7//v/+//7//f/9//v/+//6//r//P/8//z/
+//7//v/+//6//j/+P/3//b/9v/2//b/9v/2//b/9f/1//X/9P/0//T/9P/0//X/9f/z
//P/8//z//P/8v/y//L/8v/y//L/8v/y//L/8v/y//T/8//z//P/8f/x//H/8f/z//P/
8//z//H/8f/x//H/8//y//L/8v/w//D/8P/w//D/8P/w//D/8P/w//D/8P/y//L/8v/x
//H/8f/x//H/7//v/+//7//x//H/8f/x/+//7//v/+//7//v/+//8P/u/+7/7v/u//D/
8P/w//D/7//v/+7/7v/w//D/8f/x//L/8v/z//P/9f/1//X/9f/2//b/9//4//b/9v/2
//f/9//4//j/9v/1//T/8//y//L/8v/x//D/7//v/+//7//v/+//7//v/+//8f/x//H/
8//x/+7/7f/t/+z/7P/s/+r/6f/o/+f/6P/o/+j/6P/o/+j/6P/o/+r/6v/q/+r/6v/q
/+r/6v/q/+r/6v/r/+n/6f/s/+7/9P/8/wgAGwAzAE4AYwBvAH0AnADAANgA5gDtAOcA
0gCoAGMACQC3/4D/av9t/3f/gv+R/6H/sP/A/8z/1P/a/+D/5P/q/+3/7f/v/+7/7v/t
/+3/8f/x//H/8f/x//L/8v/y//P/9P/0//T/8//z//P/8//1//X/9f/1//X/9f/1//X/
9f/1//b/9//3//f/9//3//f/+P/4//n/+f/5//n/+v/9//3//f/9//v//P/9//3/////
/wAAAQD///////8AAAAAAAABAAEAAgACAAMAAwADAAMABAAEAAUABQAFAAYABwAIAAgA
CgAKAAoACgAKAAwADAAMAA4ADgAOAA8AEAARABIAEwATABYAFwAXABcAFwAXABcAFwAY
ABkAGQAaABoAGgAcABwAHgAfAB8AHwAeAB4AHgAeAB4AHgAdAB0AHQAdABwAGwAdABwA
HAAbABkAGAAYABYAFQAUABMAEQAPAA8ADAALAAoACAAGAAYABAACAAIAAQD///7//f/8
//v/+//5//j/+P/3//b/9v/0//P/8//z//X/9P/0//T/9v/2//b/9f/1//X/9f/1//X/
9f/1//X/9f/1//X/9f/z//T/9P/0//b/9v/2//b/9f/1//X/9f/1//X/9v/2//j/+P/4
//j/+P/5//n/+f/5//n/+f/5//j/+P/4//j/+v/6//r/+v/6//r/+v/6//r/+v/6//r/
+v/6//n/+f/5//n/+P/4//j/+P/4//f/9//3//f/9v/2//b/9f/0//b/9v/2//b/9P/0
//P/8//z//L/8v/y//D/8P/x//H/8f/x//H/8f/z//L/8v/y//D/8P/w//D/8P/w//D/
8P/y//H/8f/x//H/8f/x//H/7//v/+//7//v/+//7//v/+//7v/u/+7/7v/u/+7/7v/u
/+7/7v/u/+7/7v/u/+7/8P/w//D/7//t/+3/7f/t/+3/7f/t/+3/7f/t/+3/7f/r/+v/
6//r/+3/7f/t/+z/7P/s/+z/7P/s/+z/7P/s/+z/7P/t/+3/7v/u/+7/7v/t/+3/8P/w
/+//7//v/+//8f/x//L/8v/z//T/9P/0//T/9f/1//b/9v/0//P/8v/x//D/8P/w/+3/
7P/r/+v/6//r/+v/6//r/+v/6//t/+3/7f/t/+v/6P/n/+f/5v/o/+j/5//n/+f/5//m
/+b/5P/k/+T/5P/m/+b/5v/m/+T/5P/k/+T/5P/k/+T/5P/m/+f/5//n/+j/7P/w//r/
CgAfADsAUgBjAG0AfwCgAMAA0gDcAN0AzwC2AIYAOwDj/5//dv9o/23/ef+G/5X/o/+w
/8D/zP/U/9r/4P/k/+j/5//p/+n/7P/s/+v/6//t/+3/7f/t/+v/7P/s/+z/7f/u/+7/
7v/v/+//7//v/+//7//v/+//8//z//P/8//z//P/9P/1//X/9f/1//X/9f/2//b/9//3
//f/9//4//n/+f/5//n/9//4//n/+f/5//n/+v/7//3//f/9//7//v/+//////8AAAAA
AQABAAEAAQACAAIAAwADAAMABAADAAQABAAGAAYABgAGAAYACAAIAAgACgALAAwADgAQ
ABAAEAAQAA8AEAARABEAEQASABMAFAAVABYAFwAXABgAGAAYABoAGgAaABsAGwAbABoA
GgAaABoAGgAaABkAGQAZABkAGAAXABcAFgAWABUAFQAUABQAEgARABAADwANAAsACwAI
AAcABgAEAAIAAgACAAAAAAD///3//P/7//r/+f/5//f/9v/2//X/9P/0//b/9f/1//X/
9f/0//T/9P/y//L/8v/x//P/8//z//P/8f/x//H/8f/z//P/8//z//P/9P/0//T/9P/0
//T/9P/z//P/8//z//X/9f/2//b/9v/2//b/9v/4//n/+f/5//f/9//3//f/+P/4//j/
+P/4//j/+P/4//j/+P/4//j/+P/4//j/+P/4//j/9//3//X/9f/0//T/9v/2//b/9f/1
//X/9f/0//T/9P/z//L/8v/y//L/8v/0//T/8//z//H/8P/w//D/8P/w//H/8f/v/+//
7//v/+//7v/u/+7/7v/u/+7/7v/w//D/8P/w//D/7//v/+//7f/t/+3/7f/v/+//7//v
/+//7//v/+//7//u/+7/7v/u/+7/7v/u/+7/7v/u/+7/7v/u/+7/7v/u/+7/7v/t/+//
7//v/+//7//v/+//7//v/+//7//v/+//7//v/+//7//v/+//8P/u/+7/7v/u//D/8P/w
//D/8P/w//H/8f/y//L/8v/y//P/8//2//b/9//3//f/9//5//n/+v/6//v//P/8//z/
/P/9//3//v/8//r/+f/4//f/9v/2//b/9//2//X/9f/z//P/8//z//X/9f/1//f/9//3
//f/9f/y//H/8f/w//D/8P/v/+//7//v/+7/7v/w//D/8P/w/+7/7v/u/+7/7v/u/+7/
7v/w//D/8P/w/+7/7//v/+//8v/2//z/BgAUACkAQQBcAHEAeQCHAKoAzgDgAOoA6wDf
ALoAfgAzAOH/m/9y/2j/bf95/4b/lf+l/7b/xP/S/9z/5P/o/+7/8v/z//X/9f/0//T/
8//z//f/9//3//f/+f/6//r/+v/5//r/+v/6//3//f/9//3//f/9//3//f//////////
//////8AAAEAAQABAAEAAQABAAIAAgADAAUABQAFAAYABQAFAAUABQAFAAYABwAHAAcA
BwAIAAkACQAJAAkACgAKAAoACwALAAwADAANAA0ADwAPABAAEAAPAA8ADwAQABEAEgAS
ABQAFAAUABQAFAAWABYAFgAYABgAGAAZABoAGwAcAB0AHQAeAB8AHwAfACAAIQAiACMA
JgAnACcAKAAmACYAKAAoACgAKQApACkAKgAqACoAKgAqACoAKQApACcAJwAmACUAJwAm
ACYAJQAjACIAIgAgAB8AHgAdABsAGQAZABYAFQAUABIAEAAQAA4ADAAMAAsACwAKAAkA
CAAHAAcABQAEAAQAAwACAAIAAgABAAEAAQABAAAAAAAAAAAAAAAAAP//////////////
//////////3//f/9//3//f/+//7//v/+//7//v/+////////////AQABAAIAAgAAAAAA
AAAAAAAAAQABAAEAAQABAAEAAQACAAIAAgACAAQABAAEAAQAAgACAAIAAgAAAAAAAAAA
AAIAAgABAAEAAQABAAAAAAD+//7//v/9//3//f/9//z//P/8//v/+v/6//r/+v/6//z/
/P/7//v/+//6//r/+v/4//j/+f/5//v/+//7//v/+f/4//j/+P/4//j/+P/4//j/+P/4
//j/+P/3//f/9//3//f/9//3//n/+f/5//n/9//3//f/9//3//b/9v/2//b/9v/2//b/
9v/2//b/9v/0//T/9P/0//b/9v/2//X/9f/1//X/9f/3//f/9//3//X/9f/1//X/9f/z
//X/9v/0//T/9P/0//X/9f/0//T/9v/2//f/9//4//j/+f/5//v/+//7//v/+v/6//v/
/P/8//z//P/9//v//P/8//r/+//6//n/+P/2//b/9f/0//P/8//z//P/8//z//P/8//0
//f/+P/5//f/9f/y//H/7//u/+7/7v/v/+//7//v/+v/6v/p/+j/5//m/+X/5P/m/+b/
5v/m/+b/5v/m/+b/5v/m/+b/5//p/+n/6v/s//L//P8GABUAKQBGAGMAdQCFAKAAxgDm
APgAAQH3ANoApABXAPn/n/9k/1D/V/9l/3L/g/+V/6T/tP/C/87/2P/g/+T/5v/p/+v/
7f/u/+7/7f/t//H/8f/x//H/8f/y//L/8v/z//T/9P/0//X/9f/1//X/9f/1//X/9f/1
//X/9f/1//f/9//4//n/+f/5//n/+f/5//r/+v/7//v/+//7//z/+//7//v/+//9//7/
//////////8AAAEAAQABAAEAAgACAAIAAwADAAIAAgADAAMAAwADAAQABAAHAAcABwAI
AAkACgAKAAwADAAMAAwADAAOAA4ADgAQABAAEAARABIAEwAUABUAFQAWABcAFwAXABgA
GQAaABsAHAAdAB0AHgAgACAAIgAiACIAIwAjACMAIgAiACIAIgAkACQAIwAjACEAIQAg
AB8AHwAeAB4AHQAbABoAGgAYABcAFgAVABMAEwATABAADwAMAAoACAAIAAYABAAEAAMA
AQAAAP///v/9//3/+//6//z/+//6//r/+P/3//f/9//3//b/9v/2//b/9v/2//X/9f/1
//X/9f/z//P/8//z//X/9f/1//X/8//0//T/9P/0//T/9P/0//f/9//3//f/9//3//j/
+P/4//j/+P/4//j/+f/5//n/+//7//v/+//8//z//P/8//z//P/8//z//P/8//z//P/6
//r/+v/6//r/+v/5//n/+//7//r/+v/6//r/+v/5//f/9//3//b/+P/4//f/9v/2//b/
9v/2//b/9v/1//X/9f/0//T/9P/0//T/9f/1//P/8//z//P/8//y//L/8v/y//L/8v/y
//L/8v/y//L/9P/z//P/8//x//H/8f/x//H/8f/x//H/8f/x//H/8f/x//D/8P/w//L/
8v/y//L/8P/w//D/8P/w//D/8P/w//L/8v/y//H/8f/x//H/8f/x//H/8f/x/+//7//v
/+//7//v/+//7//v/+//7//w//D/8P/w//D/8P/w//D/8P/u/+7/7//v//D/8P/w//D/
8f/x//T/9P/1//X/9f/1//P/8//0//T/9//4//j/+P/2//f/9//4//j/9v/1//T/9f/0
//T/9P/x//D/7//v//H/8f/x//H/8f/x//H/8//x//H/8f/v/+7/7f/t/+z/7P/s/+v/
6//r/+v/6v/q/+j/6P/o/+j/6v/q/+r/6v/q/+r/6v/q/+r/6v/q/+r/6P/p/+n/6f/s
//D/+P8EABIAJwBBAFoAbQB5AI0AtADUAOoA9gD7AO8A0ACWAEEA4/+Z/3D/aP9x/33/
iP+Z/6f/tv/E/9D/2v/e/+T/6P/q/+v/6//t//D/8P/v/+//8f/x//H/8f/x//L/8v/y
//P/9P/0//T/9f/1//X/9f/1//X/9f/1//X/9f/1//X/9f/1//b/9//3//f/9//3//n/
+v/6//v/+f/5//n/+v/7//v/+//7//v//P/9//3//////wAAAQD///////8AAAAAAAAB
AAEAAgACAAMAAwADAAMABAAEAAUABQAFAAYABwAIAAgACgAKAAoACgAKAAwADAAMAA4A
DgAOAA8AEAARABIAEwATABQAFQAVABUAFgAXABgAGQAaABsAGwAcAB0AHgAhACIAIAAh
ACEAIQAgACAAIAAgACAAIAAfAB8AIQAhACAAHwAfAB4AHgAdAB0AHAAcABoAFwAWABUA
EwARABEADgANAAwACgAIAAgABgAEAAQAAwABAAAA///+//3//f/7//r/+v/5//j/+P/4
//f/9//3//f/9v/2//b/9P/0//T/8//z//P/8//z//X/9f/1//X/9f/1//X/9f/1//b/
9v/2//T/9P/0//T/9f/1//X/9f/1//X/9v/2//b/9v/2//b/9v/3//f/9//3//f/9//3
//j/+P/4//j/+P/4//j/+P/4//j/+P/4//j/+P/4//j/9v/2//X/9f/1//X/9P/0//b/
9v/2//X/8//z//P/8v/0//T/8//y//L/8v/y//L/8v/y//H/8f/x//D/8P/w//D/8P/x
//H/7//v/+//7//v/+7/7v/u//D/8P/w//D/7//u/+3/7P/u/+3/7f/t/+3/7f/t/+3/
7f/t/+3/7f/t/+3/7f/t/+3/7P/s/+z/7P/s/+z/7P/q/+r/6v/q/+z/7P/s/+z/7P/s
/+z/6//r/+v/6//r/+v/6//r/+v/6//r/+v/6//p/+n/6f/p/+v/6//r/+r/6v/q/+r/
6v/s/+z/7P/s/+z/7f/t/+z/6v/q/+r/6//t//D/8P/x//H/8f/x//H/8f/y//L/8//0
//T/9P/0//X/9f/2//b/9P/z//L/8f/w//D/8P/v//D/7//v/+//7f/t/+3/7f/t/+3/
7//v/+//7//t/+r/6f/p/+j/6P/q/+n/6f/p/+f/5v/m/+b/5v/m/+b/5v/m/+b/5v/m
/+b/5v/m/+b/5v/m/+b/5v/p/+n/5//o/+7/9P/8/woAHwA1AE4AYwBvAH8AngDCANoA
5gDtAOMAxgCWAEsA8f+j/3L/YP9l/3H/fP+L/5v/qv+4/8b/0P/a/97/5P/m/+n/7f/t
/+7/7v/t/+3/7//v/+//7//v//D/8P/w//H/8v/y//L/8//z//P/8//1//X/9f/1//X/
9f/1//X/9f/1//b/9//3//f/9//3//f/+P/4//n/+f/5//n/+v/7//v/+//7//v//P/9
//3//////wAAAQD///////8AAAIAAgADAAMAAgACAAMAAwAFAAUABgAGAAUABQAFAAYA
BwAIAAgACgAKAAoACgAKAAwADAAMAA4ADgAOAA8AEAARABIAEwATABQAFQAVABUAGAAZ
ABoAGwAcAB0AHQAeAB4AHgAgACAAIAAhACEAIQAiACIAIgAiACAAIAAfAB8AIQAhACAA
HwAfAB4AHgAdABsAGgAaABgAFQAUABMAEQAPAA8ADAALAAoACAAGAAYABAACAAIAAQD/
//7//f/8//v/+//5//j/+P/3//b/9v/0//P/8//z//P/8v/y//L/8v/y//L/8f/x//H/
8f/x//P/8//z//P/8f/x//H/8f/x//L/8v/y//L/8v/y//L/8//z//P/8//x//H/8v/y
//T/9P/0//T/9P/1//X/9f/1//X/9f/1//b/9v/2//b/9v/2//b/9v/2//b/9v/2//b/
9v/2//b/9v/2//X/9f/1//X/9P/0//T/9P/0//P/8//z//P/8v/w//D/7//u/+7/7v/u
/+7/8P/w/+//7//t/+z/7P/s/+z/7P/t/+3/7f/t/+3/7f/t/+z/7P/s/+r/6v/q/+r/
6v/q/+r/6v/q/+n/6f/p/+v/6//r/+v/6f/p/+n/6f/n/+f/5//n/+n/6P/o/+j/6P/o
/+j/6P/q/+r/6v/q/+j/6P/o/+j/5v/m/+b/5f/l/+X/5f/l/+X/5f/l/+X/5f/l/+X/
5f/l/+f/5v/m/+b/5v/m/+X/5f/k/+T/5P/k/+X/5f/o/+j/6f/p/+n/6f/p/+n/6v/q
/+v/7P/q/+r/6v/r/+v/7P/s/+r/6f/o/+f/5v/m/+b/5f/k/+P/4//j/+P/4//j/+P/
4//j/+X/5f/l/+X/4//g/9//3//e/97/3v/d/93/3f/d/9z/3P/c/9z/3P/c/9z/3P/c
/9z/3P/c/9r/2v/a/9r/3P/c/9z/3f/d/93/3v/i/+j/8P/8/w8AJwBCAFsAaQB7AJ4A
xADcAOoA7wDlAMgAkgA/AN//jf9a/0r/U/9f/27/f/+P/5z/qv+6/8b/zv/S/9j/3P/d
/93/3//g/+D/3//f/+H/4f/h/+H/4//k/+T/5P/j/+T/5P/k/+X/5f/l/+X/5f/l/+X/
5f/p/+n/6f/p/+n/6f/q/+v/6//r/+v/6//r/+z/7P/t/+v/6//r/+z/7f/t/+3/7f/t
/+7/7//v/+//7//w//H/8//z//P/9P/y//L/8//z//T/9P/1//X/9//3//j/+P/5//n/
+f/6//r/+v/5//r/+v/6//r/+v/+//7//v8AAAAAAAABAAIAAQACAAMAAwAGAAcABwAH
AAgACQAKAAsADAANAA0ADgAQABAAEgASABAAEQARABEAEgASABIAEgASABIAEQARABEA
EQAQAA8ADwAOAA4ADQANAAwADAAKAAcABgAFAAMAAQABAP7//f/8//r/+P/4//T/8v/y
//H/7//u/+3/7P/p/+n/5//m/+b/5f/k/+T/5v/l/+X/5f/j/+L/4v/i/+D/4P/g/9//
4f/h/+H/4f/h/+H/4f/h/+H/4f/h/+H/3//g/+D/4P/g/+D/4P/g/+H/4f/h/+H/4f/h
/+L/4v/i/+L/4v/i/+L/4//j/+P/5f/l/+X/5f/k/+T/5P/k/+T/5P/k/+T/5P/k/+T/
5P/k/+T/5P/k/+T/5P/j/+P/4f/h/+D/4P/i/+L/4v/h/9//3//f/97/4P/g/9//3v/e
/97/3v/e/9z/3P/b/9v/2//a/9r/2v/a/9r/2//b/9n/2f/Z/9n/2//a/9r/2v/Y/9j/
2P/Y/9j/2P/Y/9j/2P/X/9f/1//X/9f/1//X/9f/1//X/9f/1f/V/9X/1f/X/9b/1v/W
/9b/1v/W/9b/1v/W/9b/1v/U/9T/1P/U/9T/1P/U/9P/1f/V/9X/1f/V/9X/1f/V/9P/
0//T/9P/0//T/9P/0//T/9P/0//S/9L/0v/S/9L/0v/S/9L/0v/Q/9D/0P/Q/9L/0v/S
/9L/0v/S/9L/0v/T/9T/1f/W/9b/1v/W/9b/2P/Y/9j/2P/a/9r/2v/a/9j/2P/Y/9j/
2P/Y/w==
         </WaveFormData>
      </LeadData>
      <LeadData>
         <LeadByteCountTotal>10000</LeadByteCountTotal>
         <LeadTimeOffset>0</LeadTimeOffset>
         <LeadSampleCountTotal>5000</LeadSampleCountTotal>
         <LeadAmplitudeUnitsPerBit>4.88</LeadAmplitudeUnitsPerBit>
         <LeadAmplitudeUnits>��V</LeadAmplitudeUnits>
         <LeadHighLimit>2147483647</LeadHighLimit>
         <LeadLowLimit>268435456</LeadLowLimit>
         <LeadID>V4</LeadID>
         <LeadOffsetFirstSample>0</LeadOffsetFirstSample>
         <FirstSampleBaseline>0</FirstSampleBaseline>
         <LeadSampleSize>2</LeadSampleSize>
         <LeadOff>FALSE</LeadOff>
         <BaselineSway>FALSE</BaselineSway>
         <ExcessiveACNoise>FALSE</ExcessiveACNoise>
         <MuscleNoise>FALSE</MuscleNoise>
         <LeadDataCRC32>3996151399</LeadDataCRC32>
         <WaveFormData>
+v/6//r/+v/8//z//P/8//7//v/+//7/AAAAAAAAAAACAAIAAgACAAQABAAEAAQABQAG
AAcACAAJAAoACwAMAA4ADgAOAA4AEAAQABAAEAARABIAEwAUABUAFgAXABgAGgAaABoA
GgAbABwAHQAeAB4AHgAeAB4AIAAgACAAIAAeAB4AHgAeAB4AHgAeAB4AHAAcABwAHAAZ
ABgAFwAWABUAFAATABIAEQAQAA8ADgALAAoACQAIAAUABAADAAIAAQAAAP///v/9//z/
+//6//j/+P/4//j/9v/2//b/9v/2//b/9v/2//b/9v/2//b/9v/2//b/9v/2//b/9v/2
//b/9v/2//b/9v/2//b/9v/2//b/9v/2//j/+P/4//j/+v/6//r/+v/4//j/+P/4//r/
+v/6//r/+v/6//r/+v/6//r/+v/6//j/+P/4//j/+v/6//r/+v/4//j/+P/4//j/+P/4
//j/+P/4//j/+P/2//b/9v/2//b/9v/2//b/9P/0//T/9P/0//T/9P/0//T/9P/0//T/
9P/0//T/9P/0//T/9P/0//T/9P/0//T/8v/y//L/8v/y//L/8v/y//L/8v/y//L/8v/y
//L/8v/w//D/8P/w//L/8v/y//L/8v/y//L/8v/y//L/8v/y//L/8v/y//L/8v/y//L/
8v/y//L/8v/y//D/8P/w//D/8v/y//L/8v/y//L/8v/y//L/8v/y//L/8v/y//L/8v/w
//D/8P/w//D/8P/w//D/8P/w//D/8P/y//L/8v/y//T/9f/3//f/9//3//f/+P/4//j/
+P/6//r/+v/7//v//f/9//3//f/8//v/+f/5//n/+f/4//f/9v/2//b/9v/2//b/9v/2
//b/9//3//f/9//2//X/8v/w/+//7//v/+3/7P/s/+z/7v/u/+7/7v/u/+3/7f/t/+v/
6//r/+v/6//s/+z/7P/u/+7/7v/u/+3/7f/t/+//8v/5////CwAcADUAUABqAIYAsQDn
ABcBPAFXAWwBbwFOAQIBmAAzAOf/uP+q/6z/rv+0/73/xv/Q/9n/4P/m/+r/7v/w//H/
7//v/+//7//v/+//7//v/+//8P/w//D/8P/w//H/8f/x//H/8v/y//L/8v/z//P/8//z
//P/8//0//T/9P/0//X/9f/1//b/9v/2//b/9//3//f/9//4//j/+v/6//r/+v/6//r/
+v/7//v//P/8//z//f/9//3//f/+//7/////////AAAAAAAAAAAEAAQABAAEAAMAAwAE
AAQABAAFAAUABQAIAAgACAAJAAoACwAMAA0ACwAMAA0ADQAQABEAEgATABMAFAAVABUA
FAAVABYAFwAYABkAGgAcABwAHQAeAB4AIAAhACMAIwAjACMAJAAkACIAIwAjACMAIwAj
ACMAIwAlACUAJQAlACUAIwAiACIAIAAfAB4AHAAdABwAGgAZABcAFwAVABIAEQAPAA0A
DAAOAAwACwAKAAkACAAHAAUABAADAAIAAQAAAP///////wEAAAD///7//v/+//7//v/7
//v/+//6//z//P/8//z//P/8//z//P/+//7//v/+//z//P/8//z//P/8//z//P/8//3/
/v////////////7//P/9//7//v/+//7/////////AAAAAP///f/9//3//v/+//3//P/8
//7//v/+//7//v/+//7//f/9//3//v/+//z//P/8//v/+//6//r/+f/6//r/+//7//v/
+//7//v/+f/5//j/9//3//f/9//1//f/9//4//j/+P/4//f/9//3//f/9//3//X/9v/2
//X/9P/0//T/9P/1//X/8//z//P/9P/0//T/9P/0//T/9P/y//L/8v/y//T/9P/z//P/
9f/0//T/9P/0//T/9P/0//L/8v/z//P/8v/y//L/8//z//L/8f/x//H/8f/y//L/8P/w
//D/8P/y//L/8v/x//P/8//x//D/8P/w//D/8P/w//D/8P/w//D/8P/w//D/8v/0//X/
9//3//f/9//3//j/+P/4//j/+v/6//r/+//5//v/+//7//z//P/8//v/+f/5//n/+P/2
//T/8//y//T/9P/0//T/9v/2//f/9//1//P/8v/x//D/8P/v/+//7f/r/+r/6v/s/+z/
7P/s/+r/6v/p/+n/6f/p/+n/6f/r/+v/7P/s/+z/7P/s/+z/6v/r/+v/6f/r/+7/8//3
/wEAEgArAEwAbgCKALEA6QAjAVABeQGSAZMBbAEaAagANwDb/6b/mP+a/57/pv+x/7r/
wv/N/9r/4v/m/+j/7P/t/+3/7f/r/+v/6//r/+3/7f/t/+7/7v/u/+7/7v/v/+//7//v
//D/8P/w//D/7//v/+//7//w//H/8//0//L/8v/z//P/8//0//T/9P/y//P/8//z//X/
9v/2//j/+P/4//j/+P/4//j/+f/5//r/+v/6//v/+f/5//n/+v/8//3//f/9//z//P/8
//z/AAAAAAAAAAABAAEAAgACAAIAAwADAAMABgAGAAYABwAIAAkACgALAAkACgALAAsA
DAANAA4ADwAQABIAFAAVABQAFQAWABcAGAAZABoAHAAcAB0AHgAeAB4AHwAhACEAIQAh
ACIAIgAiACMAIwAjACEAIQAhACEAIQAhACEAIQAhAB8AHgAeAB4AHQAcABoAFwAWABQA
EwASABMAEgAQAA0ACwAJAAgABgAEAAMAAgABAAAA///9//z/+//6//n/+P/3//f/9//3
//b/9f/0//T/9P/0//T/8//z//P/8v/y//L/8v/y//D/8P/w//D/8P/w//D/8P/y//L/
8v/y//T/9P/0//T/8//z//P/8//z//P/8//y//L/8//0//T/9v/2//f/9//1//b/9v/1
//X/9f/1//b/+P/3//b/9v/2//b/9v/2//b/9v/2//X/9f/1//b/9v/0//T/9P/z//X/
9P/0//P/8v/y//P/8//x//H/8f/x//H/8f/w/+//7//v/+//7f/t/+3/7v/u/+7/7v/t
/+3/7f/t/+3/7f/t/+7/7v/t/+z/7P/s/+z/6//r/+n/6f/r/+z/7P/s/+z/7P/s/+z/
6v/q/+r/6v/s/+z/6//r/+n/6P/o/+j/6v/q/+r/6v/q/+r/6//r/+r/6v/q/+v/6//q
/+n/6f/p/+n/6v/q/+z/7P/s/+z/6v/o/+r/6v/q/+r/6v/o/+j/6P/o/+r/6v/q/+r/
6v/r/+3/7f/v/+//7//w//D/8P/w//L/8P/w//H/8f/z//P/8//z//P/8//y//P/8//z
//L/8f/u/+7/7v/u//D/8P/w//D/8P/x//H/8f/v/+7/7f/q/+j/5//n/+f/5//m/+b/
5v/m/+b/5v/m/+T/4//j/+P/5f/l/+X/5f/l/+b/5v/m/+T/5P/k/+T/5f/l/+X/5//s
//H/+f8HABgANQBWAHQAmADPAA0BQQFsAYsBnAGLAVAB6gByAAUAuf+Y/5j/mv+e/6j/
sf+8/8j/0f/a/97/4P/i/+T/5f/n/+f/5//n/+f/5//l/+X/5f/m/+j/6P/o/+j/6f/p
/+n/6f/q/+r/6v/q/+v/6//r/+v/6f/p/+r/6v/q/+r/6//r/+3/7v/u/+7/7v/v/+//
7//v//D/8P/y//L/8v/y//L/9P/0//X/9f/0//T/9P/1//f/9//3//j/9v/3//f/9//4
//j/+P/4//z//P/8//z//f/9//7//v8AAAEAAQABAAIAAgACAAMAAgADAAQABQAHAAgA
CQAJAAoACwAMAA0ADwAQABEAEQASABMAFAAVABYAFwAYABoAGgAbABwAHAAcAB0AHwAf
ACEAIQAiACIAIAAhACEAIQAhACEAIQAhACEAIQAhACEAHwAdABwAHAAcABsAGgAYABkA
GAAWABUAEQARAA8ADAAJAAcABQAEAAYABAADAAIAAQAAAP///f/6//n/+P/3//j/9//3
//f/9//2//X/9P/0//T/9P/0//P/8//z//L/9P/0//T/9P/y//L/8v/y//L/8v/y//L/
8v/y//L/8v/0//T/9P/0//L/8//0//X/9f/1//X/9P/0//X/9v/2//b/9v/3//f/9//4
//j/9//3//f/9//4//r/+f/4//j/+P/4//j/+P/4//j/+P/3//f/9//4//j/+P/4//j/
9//3//b/9v/1//T/9P/1//X/8//z//P/8//1//X/9P/z//P/8//z//H/8f/x//L/8v/y
//L/8f/x//H/8f/x//H/7//w//D/7//w//D/8P/w//H/8f/v/+//7f/u/+7/7v/w//D/
8P/w/+7/7v/u/+7/7v/u/+3/7f/v/+7/7v/u/+7/7v/u/+7/7v/u/+//7//u/+7/7v/v
/+//7v/t/+3/7f/t/+7/7v/s/+z/7P/s/+7/7v/u/+3/6//t/+3/7v/s/+z/7P/s/+z/
7P/s/+z/7P/s/+z/7P/s/+z/7P/s/+7/7//x//H/8f/x//H/8v/y//L/8v/0//T/9P/1
//X/9//3//f/9//2//X/8//z//P/8//y//H/8P/w//D/8P/w//D/8P/w//D/8f/x//H/
8f/w/+//7P/q/+n/6f/p/+f/5v/m/+b/5v/m/+b/5v/o/+f/5//n/+f/5//n/+f/5//o
/+j/6P/m/+b/5v/m/+f/5//n/+n/7v/z//n/BQAaADEATgBqAIoAtwDvAB8BSAFpAXwB
fQFYAQQBkgApANn/rv+k/6T/pP+s/7f/wP/M/9X/3P/e/+L/5P/o/+n/6//p/+n/6f/p
/+n/6f/p/+n/6v/q/+r/6v/q/+v/6//r/+v/6v/q/+r/6v/t/+3/7f/t/+3/7f/u/+7/
7P/s/+3/7f/v//D/8P/w//D/8f/x//H/7//w//D/8v/y//L/8v/y//L/8v/z//P/9v/2
//b/9//3//f/9//4//j/+f/5//n/+v/6//r/+v/6//r/+v/6//3//f/+//7//v//////
//8AAAAAAAABAAIAAwAEAAUABQAGAAcABwAKAAsADAANAA0ADgAPAA8ADgAPABAAEQAS
ABMAFAAWABYAFwAYABgAGAAZABsAGwAbABsAHAAcAB4AHwAfAB8AHQAdAB0AHQAdAB0A
HQAdAB0AGwAaABoAGgAZABgAFgAVABQAEgARAA8ADwANAAoACwAJAAcABgAEAAIAAQAA
AAEAAAD///3/+v/5//j/9//4//f/9//3//f/9v/1//T/9v/2//b/9v/1//X/9f/0//T/
9P/0//T/9P/0//T/9P/0//T/9P/0//T/9P/0//T/9P/0//T/9P/y//P/9P/1//X/9f/1
//T/9P/1//b/9v/2//b/9//3//f/+P/4//f/9//3//f/+P/4//f/9v/2//j/+P/4//j/
9v/2//b/9f/1//X/9v/2//b/9v/2//X/9//2//b/9f/0//T/9f/1//P/8//z//P/8//z
//L/8f/z//P/8//x/+//7//w//D/8v/y//H/8f/x//H/8f/x/+//8P/w/+//7v/u/+7/
7v/x//H/7//v/+//8P/w//D/8P/w//D/8P/u/+7/7v/u/+7/7v/t/+3/7//u/+7/7v/u
/+7/7v/u/+7/7v/v/+//7v/u/+7/7//v/+7/7f/t/+3/7f/u/+7/7P/s/+z/7P/s/+z/
7P/r/+3/7f/t/+z/7P/s/+z/7P/s/+z/7P/s/+z/7P/s/+z/7P/s/+z/7P/s/+z/7v/v
/+//7//v/+//8f/y//L/8v/y//T/9P/0//X/9f/3//f/9//3//b/9f/z//P/8//z//D/
7//u/+7/8P/w//D/8P/w//D/8P/x/+//7//t/+z/6//o/+j/5//p/+n/5//m/+T/5P/k
/+T/5v/m/+b/5f/l/+X/5f/l/+X/5f/l/+b/5P/k/+T/5P/m/+b/5f/l/+f/5//s//P/
+/8LACAANwBUAHAAkADBAPUAHwFCAV0BaAFfASwBzgBiAAcAyf+q/6L/pP+q/7D/uf/C
/87/1//a/97/5P/m/+b/5//n/+n/5//n/+f/5//n/+f/5//o/+b/5v/m/+b/6f/p/+n/
6f/q/+r/6v/q/+v/6//r/+v/6//r/+z/7P/s/+z/7f/t/+3/7v/u/+7/7v/v/+//7//v
//D/8P/y//L/8v/y//L/8v/y//P/8//0//T/9P/1//X/9f/1//b/9v/3//f/9//4//j/
+P/4//r/+v/6//r/+//7//z//P/8//3//f/9//7//v/+////AAABAAIAAwAFAAYABwAH
AAYABwAIAAkACwAMAA0ADQAOAA8AEAARABIAEwAUABYAFgAXABgAGAAWABcAGQAZABkA
GQAaABoAGgAbABsAGwAdAB0AHQAdABsAGwAbABsAGwAZABgAGAAYABcAFgAUABMAEgAQ
AA8ADwAPAA0ACgAJAAcABQAEAAQAAgABAAAA///+//3/+//8//v/+v/5//r/+f/5//n/
+f/4//f/9v/0//T/9P/0//P/8//z//L/8v/y//L/8v/y//L/8v/y//T/9P/0//T/9P/0
//T/9P/0//T/9P/0//T/9f/2//f/9//3//f/9v/2//f/+P/4//b/9v/3//f/9//4//j/
9//3//f/9//4//j/9//2//b/+P/4//j/+P/4//j/+P/3//X/9f/2//b/9v/2//b/9f/1
//T/9P/z//T/9P/1//X/8//z//P/8//1//X/9P/z//P/8//z//H/8f/x//L/8v/y//L/
8f/x/+//7//v/+//7//w//D/7//w//D/8P/w//H/8f/v/+//7f/u/+7/7v/w//D/8P/w
//D/8P/w//D/8P/w/+//7//v/+7/7v/u//D/8P/w//D/7v/u/+//7//w//D/8P/x//H/
8P/v/+//7//v//D/8P/w//D/8P/w//L/8v/y//H/8f/x//H/8P/w//D/8P/w//D/8P/w
//D/8P/w//D/8P/y//L/8v/y//D/8P/y//P/9//3//f/9//3//j/+P/4//j/+v/6//r/
+//7//3//f/7//v/+v/5//n/+f/5//n/9v/1//T/9P/y//L/8v/y//T/9P/0//X/9//3
//X/9P/x/+7/7v/t/+3/7f/r/+r/7P/s/+z/7P/s/+z/7P/r/+v/6//r/+v/6f/p/+n/
6v/q/+r/6v/q/+r/6v/p/+n/6//t//D/9/8BABEAJAA9AFoAdgCUAMUA/QApAU4BawF4
AWcBKgHKAGAAAwDB/6L/nv+g/6T/rv+5/8L/zv/X/97/4v/o/+r/7P/t/+3/6//p/+n/
6f/p/+v/6//r/+z/7P/s/+z/7P/t/+3/7f/t//D/8P/w//D/8f/x//H/8f/x//H/8v/y
//L/8v/z//P/8f/y//L/8v/y//P/8//z//X/9v/2//j/+P/4//j/+P/4//j/+f/5//r/
+v/6//v/+f/5//n/+v/6//v/+//7//7//v/+//7/AAAAAAAAAAD/////AAAAAAQABQAF
AAUABgAGAAYABwAGAAcACAAJAAkACgALAAsADAANAA4ADwARABIAEwATABQAFQAWABcA
GAAZABoAHAAaABsAHAAcABwAHQAfAB8AIQAhACIAIgAgACEAIQAhACEAIQAhACEAIQAh
ACEAIQAhAB8AHgAeAB4AHQAcABoAFwAWABQAEwATABMAEQAOAA0ACwAJAAgACAAGAAUA
BAADAAIAAQD///7//f/8//v//P/7//v/+//5//j/9//2//b/9v/2//b/9f/1//X/9P/0
//T/9P/0//T/9P/0//T/9P/0//T/9P/0//T/9P/0//T/9P/0//T/9P/1//b/9//1//X/
9f/0//T/9f/2//b/9v/2//f/9//3//j/+P/3//n/+f/5//r/+P/3//b/9v/2//b/9v/2
//j/+P/4//f/9//3//j/+P/3//b/9f/z//T/9P/1//X/8v/y//P/8//x//H/8f/x//P/
8//y//H/8f/x//H/7//t/+3/7v/u/+//8P/w//H/7//v/+//7//t/+7/7v/t/+7/7v/u
/+7/7f/t/+v/6//r/+z/7P/s/+7/7v/u/+7/7P/s/+z/7P/s/+z/6//r/+3/7P/s/+z/
7P/s/+z/7P/q/+r/6//r/+r/6v/q/+v/7f/s/+v/6//r/+v/7P/s/+z/7P/s/+z/6v/q
/+r/7P/q/+r/6v/q/+r/6v/q/+r/6v/q/+r/6v/s/+3/7//v//H/8f/x//L/8P/w//D/
8v/w//D/8f/x//X/9f/1//X/9P/z//H/8f/v/+//7v/t/+z/7P/s/+z/7v/u/+7/7v/w
//H/8f/x/+3/7P/r/+j/5v/l/+X/5f/k/+T/5f/m/+X/5P/j/+L/4v/h/+H/4f/h/+H/
4f/h/+H/4v/i/+L/4v/i/+L/4v/j/+P/4//j/+j/7//1//3/DgApAEwAbgCQAMEA/wA5
AWwBkQGmAZ8BbgEOAZIAGQC9/5D/iv+O/5T/nP+p/7L/vv/J/9L/2P/c/+D/4P/j/+X/
5f/l/+X/5f/l/+X/5f/l/+b/5P/k/+T/5P/n/+f/5//n/+b/5v/m/+b/6f/p/+n/6f/p
/+n/6v/q/+r/6v/r/+v/6//s/+z/7P/s/+3/7f/t/+v/7P/s/+7/7v/u/+7/7v/w//D/
8f/x//D/8P/w//H/8f/x//H/8v/0//X/9f/1//T/9P/0//T/9v/2//b/9v/4//n/+//8
//z//f/9//3/AAAAAAAAAQAAAAEAAgADAAMABAAFAAUABgAHAAgACQALAAwADQANAAwA
DQAOAA8AEAARABIAFAAWABcAGAAYABoAGwAdAB0AGwAbABwAHAAcAB0AHQAdAB0AHQAd
AB0AHQAdAB0AHQAdABsAGgAaABgAFwAWABQAEwASABAADwANAA0ACwAIAAcABQADAAIA
AgAAAP///v/7//r/+f/3//j/9//2//X/8v/x//H/8f/x//D/7//u/+7/7v/u/+7/7f/t
/+3/7P/s/+z/7P/s/+7/7v/u/+7/7v/u/+7/7v/u/+7/7v/u/+z/7P/s/+z/7v/v//D/
8f/x//H/8f/w//D/8f/y//L/8v/y//P/8//z//T/9P/z//P/8//z//T/9v/1//T/9P/0
//T/9P/0//T/9P/0//P/8//z//T/9P/0//T/9P/z//H/8P/w/+//8P/w//H/8f/x//H/
8f/x//H/8f/w/+//7//v/+//7f/t/+3/7v/u/+7/7v/t/+3/7f/t/+3/7f/r/+z/7P/r
/+r/6v/q/+r/7f/t/+v/6//r/+z/7P/s/+r/6v/q/+r/7P/s/+z/7P/s/+z/6//r/+3/
7P/s/+z/7P/s/+z/7P/q/+r/6//r/+z/7P/s/+3/7f/s/+v/6//p/+n/6v/q/+r/6v/q
/+r/7P/s/+z/6//r/+v/6//s/+z/7P/s/+z/6v/q/+r/6v/s/+z/7P/s/+r/6v/q/+r/
7P/s/+7/7//x//H/8f/x//H/8v/y//L/9P/2//b/9v/2//X/9v/1//X/9f/0//P/8v/z
//T/9f/y//H/8P/w//D/8P/w//D/8P/w//D/8f/x//H/7//u/+3/6v/q/+n/6//r/+n/
6P/o/+j/6P/o/+b/5v/m/+X/5//n/+f/5//n/+f/5//o/+b/5v/m/+b/5v/m/+X/5f/n
/+n/7v/1/wEADwAiAD0AXgB6AKAA1wARAT8BaAGHAZQBhQFEAdoAZAABAL//pP+i/6T/
qP+y/7v/xv/Q/9f/3v/g/+T/5v/o/+f/5//n/+n/6f/p/+n/6f/p/+n/6v/q/+r/6v/q
/+v/6//r/+v/6v/q/+r/6v/r/+v/6//r/+v/6//s/+z/7v/u/+//7//t/+7/7v/u//D/
8f/x//H/8f/y//L/9P/y//L/8v/y//L/8v/z//P/9v/2//b/9//3//f/9//4//j/+f/5
//n/+P/4//j/+P/6//r/+v/6//v/+//8//z/AAABAAEAAQAAAAAAAAABAAIAAwAEAAUA
BQAGAAcABwAIAAkACgALAAsADAANAA0ADgAPABAAEQASABMAFAAWABgAGQAaABoAGAAZ
ABsAGwAbABsAHAAcAB4AHwAfAB8AHwAfAB8AHwAfAB8AHwAfAB8AHQAcABwAHAAbABoA
GAAXABYAFAATABEAEQAPAAwACwAJAAcABgAGAAQAAwACAP///v/9//v//P/7//r/+f/4
//f/9//3//f/9v/1//T/9P/0//T/9P/z//P/8//y//L/8v/y//L/8v/y//L/8v/0//T/
9P/0//L/8v/y//L/8v/y//L/8v/y//P/9P/1//X/9f/1//T/9P/1//b/9v/0//T/9f/1
//X/9v/2//X/9f/1//X/9v/2//X/9P/0//b/9v/2//b/9P/0//T/8//z//P/9P/0//T/
9P/0//P/8//y//L/8f/y//L/8//z//H/8f/x//H/8f/x//D/7//v/+//7//t/+3/7f/u
/+7/7v/u/+3/7f/t/+3/7f/t/+3/7v/u/+3/7P/s/+z/7P/t/+3/6//r/+v/7P/s/+z/
7P/s/+z/7P/s/+z/7P/s/+z/7P/r/+v/6//q/+r/6v/q/+r/6v/q/+z/7P/t/+3/7P/s
/+z/7f/r/+r/6f/p/+v/6//s/+z/6v/q/+r/6v/q/+r/6v/p/+n/6f/p/+j/6P/o/+j/
6P/p/+r/6//s/+r/6v/q/+r/6v/q/+r/6v/s/+7/7//x//H/8f/x//H/8P/w//D/8P/0
//T/9P/1//P/9f/1//X/9f/0//P/8f/x//H/8f/w/+//7v/u/+7/8P/w//D/8P/u/+7/
7//v/+//7f/s/+v/6P/o/+f/5//n/+X/5P/k/+T/5P/k/+T/5P/k/+P/4//l/+X/5f/l
/+P/4//k/+T/4v/i/+L/4v/k/+P/4f/j/+f/6v/t//X/BQAYAC8ATABqAIoAuwD3ACcB
UAFzAYYBfwFQAfAAfAATAMf/oP+Y/5z/nv+m/7H/uP/A/83/1v/a/97/4P/i/+P/5f/l
/+P/4//j/+P/4//j/+P/5P/k/+T/5P/k/+X/5f/l/+X/5v/m/+b/5v/n/+f/5//n/+f/
5//o/+j/6v/q/+v/6//p/+r/6v/q/+r/6//r/+v/6f/q/+r/7P/s/+z/7P/s/+7/7v/v
/+//8P/w//D/8f/v/+//7//w//D/8f/x//H/9P/0//T/9P/2//b/9v/2//X/9f/2//b/
+P/5//n/+f/6//r/+v/7//z//f/+/////f/+//////8CAAMABAAFAAUABgAHAAcACAAJ
AAoACwAOAA8AEAASABQAFQAWABYAFAAVABcAFwAXABcAGAAYABgAGQAZABkAGQAZABkA
GQAbABsAGwAbABoAFwAVABQAFAATABIAEAAPAA4ADAALAAcABwAFAAIAAwABAP///v/8
//r/+f/4//X/9P/z//H/8v/x//D/7//u/+3/7f/t/+3/7P/r/+r/6v/q/+r/6v/p/+n/
6f/o/+b/5v/m/+b/5v/m/+b/5v/m/+b/5v/m/+b/5v/m/+b/6P/o/+j/6P/n/+f/5//n
/+f/5//n/+b/5v/n/+j/6P/o/+j/6f/p/+f/6P/o/+f/6f/p/+n/6v/q/+n/6P/o/+r/
6v/q/+r/6P/o/+j/5//n/+f/6P/o/+j/6P/o/+f/5//m/+b/5f/i/+L/4//j/+P/4//j
/+P/5f/l/+T/4//h/+H/4f/f/9//3//g/+D/4P/g/9//3//f/9//3//f/93/3v/e/93/
3v/e/97/3v/d/93/2//b/93/3v/e/97/3P/c/9z/3P/c/9z/3P/c/9z/3P/b/9v/3f/c
/9z/3P/c/9z/3P/c/9z/3P/d/93/2v/a/9r/2//b/9r/2f/Z/9n/2f/a/9r/2P/Y/9j/
2P/a/9z/2v/a/9r/2v/a/9r/2v/a/9r/2P/Y/9j/2P/a/9v/3f/d/93/3f/d/97/3P/c
/9z/3v/g/+D/4f/h/+H/4f/h/+H/4P/f/93/3f/d/93/3P/b/9r/2v/a/9r/2v/a/9r/
2v/a/9v/2//b/9n/2P/X/9T/1P/T/9P/0//R/9D/0P/Q/9D/0P/Q/9D/0P/P/8//z//P
/8//z//P/83/zv/O/87/zv/O/87/zv/P/8//z//R/9b/2f/h/+//AgAdAEAAXgCCALkA
9QApAVYBeQGKAX8BSgHiAGYA9f+l/4D/fv+C/4b/kP+b/6L/rP+5/8D/xv/K/8z/zv/N
/8//z//P/8//z//P/8//z//P/9D/0P/Q/9D/0P/P/8//z//P/9D/0P/Q/9D/0f/R/9H/
0f/T/9P/1P/U/9T/1P/V/9X/1f/W/9b/1v/W/9f/1//X/9X/1v/W/9j/2P/Y/9j/2P/a
/9r/2//b/9z/3P/c/93/2//b/9v/3P/c/93/3f/d/97/3v/e/97/4P/g/+D/4P/j/+P/
5P/k/+T/5f/l/+X/5v/m/+b/5//o/+n/6v/r/+v/7P/t/+3/7v/v//D/8f/z//T/9f/1
//b/9//4//n/+v/7//z//v/+////AAAAAAAAAQADAAMAAwADAAQABAAEAAUABQAFAAUA
BQAFAAUABQAFAAUABQAFAAMAAgACAAIAAQAAAP7/+//6//j/9//1//X/8//w/+//7f/r
/+r/6v/o/+f/5v/k/+L/4P/d/9z/2//a/9n/2v/Z/9n/2f/X/9b/1f/U/9T/1P/U/9T/
0//T/9P/0v/S/9L/0v/S/9D/0P/Q/9D/0P/Q/9D/0P/Q/9D/0P/Q/9D/0P/Q/9D/zv/P
/9D/0f/R/9H/0f/Q/9D/0f/S/9L/1P/U/9X/1f/T/9T/1P/T/9P/0//T/9T/1v/V/9T/
1P/U/9T/1P/U/9T/1P/U/9P/0f/R/9L/0v/Q/9D/0P/P/9H/0P/Q/8//zv/O/8//z//N
/83/zf/N/83/zf/M/8v/y//L/8v/yf/J/8n/yv/K/8r/yv/J/8n/yf/J/8n/yf/H/8j/
yP/H/8j/yP/I/8j/x//H/8X/xf/H/8j/yP/I/8b/xv/G/8b/xv/G/8b/xv/G/8b/xf/F
/8f/xv/G/8b/xP/E/8T/xP/E/8T/xf/F/8L/wv/C/8P/xf/E/8P/w//D/8P/xP/E/8L/
wv/C/8L/wv/C/8L/wf/D/8P/wf/A/8D/wP/A/8D/wP/A/8D/wP++/77/vv++/77/vv++
/77/wP/A/8D/wP/C/8L/wv/C/8T/xP/E/8T/xv/G/8b/xv/I/8j/yP/I/8b/xv/G/8b/
xv/G/w==
         </WaveFormData>
      </LeadData>
      <LeadData>
         <LeadByteCountTotal>10000</LeadByteCountTotal>
         <LeadTimeOffset>0</LeadTimeOffset>
         <LeadSampleCountTotal>5000</LeadSampleCountTotal>
         <LeadAmplitudeUnitsPerBit>4.88</LeadAmplitudeUnitsPerBit>
         <LeadAmplitudeUnits>��V</LeadAmplitudeUnits>
         <LeadHighLimit>2147483647</LeadHighLimit>
         <LeadLowLimit>268435456</LeadLowLimit>
         <LeadID>V5</LeadID>
         <LeadOffsetFirstSample>0</LeadOffsetFirstSample>
         <FirstSampleBaseline>0</FirstSampleBaseline>
         <LeadSampleSize>2</LeadSampleSize>
         <LeadOff>FALSE</LeadOff>
         <BaselineSway>FALSE</BaselineSway>
         <ExcessiveACNoise>FALSE</ExcessiveACNoise>
         <MuscleNoise>FALSE</MuscleNoise>
         <LeadDataCRC32>690329960</LeadDataCRC32>
         <WaveFormData>
9P/0//T/9P/2//b/9v/2//b/9v/2//b/+P/4//j/+P/5//r/+//8//7//v/+//7/AAAA
AAAAAAACAAIAAgACAAMABAAFAAYABwAIAAkACgANAA4ADwAQABIAEgASABIAFQAWABcA
GAAbABwAHQAeACAAIAAgACAAIgAiACIAIgAkACQAJAAkACYAJgAmACYAJgAmACYAJgAj
ACIAIQAgAB0AHAAbABoAGQAYABcAFgASABAADgAMAAoACAAGAAQAAQAAAP///v/9//z/
+//6//j/+P/4//j/9//2//X/9P/0//T/9P/0//T/9P/0//T/9P/0//T/9P/0//T/9P/0
//L/8v/y//L/8v/y//L/8v/y//L/8v/y//T/9P/0//T/9P/0//T/9P/0//T/9P/0//T/
9P/0//T/9v/2//b/9v/2//b/9v/2//b/9v/2//b/9v/2//b/9v/0//T/9P/0//T/9P/0
//T/9P/0//T/9P/0//T/9P/0//T/9P/0//T/9P/0//T/9P/y//L/8v/y//L/8v/y//L/
8v/y//L/8v/0//T/9P/0//L/8v/y//L/8v/y//L/8v/w//D/8P/w//L/8v/y//L/8P/w
//D/8P/w//D/8P/w//D/8P/w//D/8P/w//D/8P/w//D/8P/w//D/8P/w//D/8P/w//D/
8P/w//D/8P/w//D/8P/w//D/8P/w//D/8P/y//L/8v/y//L/8v/y//L/8v/y//L/8v/y
//L/8v/y//D/8P/w//D/8P/w//D/8P/y//L/8v/y//T/9f/2//b/9v/2//b/9v/4//j/
+P/4//j/+P/5//r/+//8//3//f/9//z/+//7//3//f/9//v/+//7//z//P/6//r/+//7
//r/+v/4//f/+P/3//T/9P/z//P/8//x/+//7//v/+7/7v/t/+3/7f/t/+3/7P/s/+z/
7P/s/+z/7P/s/+z/7P/s/+z/7P/s/+z/7P/q/+3/7v/u/+7/8f/5/wkAIQA9AF0AiQC/
APQAGwFCAWMBeAFtAToB7QCbAFMAHwAHAPn/7v/o/+b/6P/q/+3/7//x//P/9f/z//P/
8f/u/+//7v/t/+3/7v/u/+3/7f/s/+z/7P/s/+7/7v/u/+7/7v/u/+7/7v/u/+//7//v
/+3/7v/u/+7/8P/w//D/8P/w//D/8P/w//D/8P/x//H/8v/y//L/8v/1//X/9f/2//b/
9v/2//f/9f/1//X/9v/4//j/+P/5//j/+P/4//j/+//7//v/+//8//z//P/9//z//P/8
//3//f/+//7///8CAAIAAgACAAMABQAFAAYABgAGAAgACAAKAAsADAANAA4ADwAQABAA
DwAQABIAEwAWABgAGQAbABsAHAAcABwAHgAgACIAJQAlACYAJwAnACUAJwAnACgAKQAp
ACoAKgAsAC0ALQAuACwALAAsACoAKwAqACkAKAAnACYAIwAhACAAHgAcABoAGAAWABQA
EgAQAA4ADAAKAAkACQAIAAgABQADAAEAAQAAAP///v/+///////+//3//f/8//z//P/6
//r/+P/4//n/+v/7//z//P/8//z//P/6//r/+v/6//j/+P/4//j/+v/6//r/+v/6//r/
+v/7//n/+f/5//n/+//7//v/+//5//n/+f/5//n/+f/5//r/+v/6//r/+v/6//v/+//7
//v/+//7//v//f/8//z//P/6//r/+v/6//r/+v/6//r/9//3//f/9//3//j/+f/6//z/
/P/8//z/+//6//n/+P/3//f/9//3//j/+P/4//j/9v/2//b/9v/0//T/9P/0//b/9f/1
//X/9f/1//T/9P/1//X/9P/0//b/9v/2//b/9P/0//T/9f/z//P/8//z//P/8//0//X/
9f/1//X/9f/z//P/8//z//P/8//z//P/8v/z//P/8f/z//L/8v/y//L/8v/y//L/8v/y
//L/8v/0//T/9P/0//T/9P/y//L/8v/y//L/8v/y//L/8v/y//L/8v/y//L/9P/2//f/
+P/2//b/9v/2//b/9v/2//b/9v/4//j/+f/4//n/+v/7//z//f/9//3//P/7//r/+f/1
//X/9f/2//j/+P/4//n/+f/4//j/9v/1//T/8//w/+7/7f/t/+3/6//r/+v/6//s/+z/
6//r/+v/6//r/+r/6P/o/+j/6P/q/+r/6v/q/+r/6v/q/+r/6v/q/+r/6P/p/+r/6v/q
/+v/8f///xkAOwBfAIkAwQD4ACsBWgF9AZIBhQFOAfsAnwBNABMA+//t/+D/3v/g/97/
3v/j/+n/7f/t/+3/7//t/+3/7P/p/+j/5//n/+r/6v/p/+n/6P/o/+j/6P/o/+j/6P/o
/+r/6v/q/+r/6v/r/+v/6//r/+z/7P/s/+z/7P/s/+z/6v/q/+r/6v/q/+r/6//r/+7/
7v/u/+7/7//v/+//8P/w//D/8P/x//H/8f/x//L/8v/y//L/8//0//T/9P/0//P/8//z
//P/9P/0//T/9f/2//b/9v/3//j/+P/3//f/+v/6//r/+v/9//////8AAP7//v8AAAAA
AAABAAIAAwAGAAcACAAIAAkACgAMAA0ADgAQABEAEwASABQAFQAWABcAGAAZABsAGwAc
AB0AHQAdAB8AHwAgACMAIwAkACQAIgAjACMAJAAkACQAJAAiACEAIAAfAB4AGwAaABcA
FQAWABQAEgAQAA4ADAAKAAgABAACAAAA/v/8//v/+f/4//f/9f/z//P/8v/x//D/8P/t
/+3/7P/r/+v/6v/q/+r/6v/q/+j/6P/o/+j/6P/o/+j/6P/o/+j/5v/m/+b/5v/o/+j/
6P/o/+j/6P/o/+j/6P/o/+j/6f/p/+n/6f/p/+v/6//r/+v/6//r/+v/6//r/+v/6//s
/+r/6v/q/+r/7P/t/+3/7f/t/+3/7f/t/+3/7P/s/+z/6v/q/+r/6v/s/+z/7P/s/+v/
6//r/+v/6v/q/+r/6v/q/+r/6v/q/+j/6P/o/+j/6f/p/+n/6f/m/+b/5v/m/+b/5v/m
/+b/5v/m/+b/5v/m/+X/5f/l/+X/5f/k/+T/5f/l/+T/5P/m/+b/5v/m/+T/5P/k/+X/
5//n/+f/5//m/+X/5f/l/+P/4//j/+P/4//j/+P/4//l/+X/5f/l/+b/5//n/+X/5f/k
/+T/5P/i/+L/4v/i/+T/5P/k/+T/5P/i/+T/5P/k/+T/5P/i/+L/4v/i/+P/5P/l/+b/
5//n/+f/5v/o/+j/6P/o/+r/6v/q/+r/6v/q/+v/7P/t/+7/7//v//H/8P/v/+//7//v
/+//7f/r/+v/7P/s/+3/7v/w//H/8P/w/+7/7f/q/+n/5v/m/+X/5f/l/+P/4//j/+P/
4v/i/+H/4f/h/9//3//e/97/4P/g/+D/4P/i/+L/4v/i/+D/4P/g/+D/4P/g/97/3//g
/+L/4v/n/+//AQAbAD0AZQCZANMABgExAVoBdQF8AV0BGgHDAGsAIwD9/+//4f/Y/9b/
2P/Y/9z/4f/j/+P/4//j/+P/4//j/+L/4f/g/9//3//g/+D/3//f/+D/4P/g/+D/4P/g
/+D/4P/g/+D/4P/g/+D/4f/h/+H/4f/i/+L/4v/i/+L/4v/i/+T/5P/k/+T/5P/k/+X/
5f/m/+b/5v/m/+f/5//n/+j/6P/o/+j/6f/n/+f/5//o/+j/6P/o/+n/7P/s/+z/7P/t
/+3/7f/t//D/8P/w//H/8v/y//L/8//3//r//P///wAAAAAAAAAAAwAFAAUABgAIAAgA
CgAKAAwADQAOAA8AEAARABIAEgATABQAFgAXABgAGgAbAB0AHgAgACEAIgAjACQAJQAn
ACkAKgArACsAKQArACsALAAtAC0ALgAuAC4ALwAvADAALgAuAC4ALAAtACwAKwAqACkA
KAAlACMAIAAeABwAGgAWABQAEgAQABAADgAMAAoACgAJAAcABgAFAAMAAQABAP7//f/8
//z//f/9//z/+//7//r/+v/6//j/+P/2//b/+P/4//j/+P/2//b/9v/2//b/9v/2//b/
9v/2//b/9v/4//j/+P/4//b/9v/2//f/9//3//f/9//3//f/9//3//f/9//3//f/+f/5
//n/+v/6//r/+v/6//r/+//7//v/+//7//v/+//7//r/+v/6//r/+v/6//r/+v/6//r/
+v/5//n/+f/5//j/+P/4//j/+P/4//j/+P/4//j/+P/4//f/9//3//f/+P/4//j/+P/4
//j/+P/4//j/+P/4//j/9v/1//X/9f/3//f/9v/2//f/9//2//b/9P/0//T/9P/2//b/
9v/3//X/9f/1//X/9P/z//P/8//z//P/8//z//P/8//z//P/8//z//P/8//0//X/9f/z
//X/9P/0//T/8v/y//L/8v/y//L/8v/y//L/8v/y//L/8v/y//L/8v/y//L/8v/y//L/
8v/y//L/8v/y//L/8v/0//T/9P/0//T/9f/2//b/9v/2//b/9v/2//b/9v/2//b/9v/3
//j/+f/6//v/+//7//r/+f/5//n/+f/5//f/+f/5//r/+v/4//j/+f/5//r/+v/4//f/
9v/1//L/8v/v/+//7//t/+3/7f/t/+z/7P/r/+v/6//t/+3/7P/s/+r/6v/q/+r/7P/s
/+z/7P/q/+r/6v/q/+z/6v/q/+v/7P/s/+z/8f/5/wkAIQA/AF8AjQDFAPYAIwFIAWcB
fAFtATYB6QCVAEsAGwAHAPf/6P/m/+b/5v/o/+3/7//t/+//7//v//H/8f/u/+3/7P/r
/+v/6v/q/+n/6f/s/+z/7P/s/+z/7P/s/+z/6v/q/+r/6v/q/+v/6//r/+v/7P/s/+z/
7P/s/+z/7P/s/+z/7P/s/+7/7v/v/+//8P/w//D/8P/x//H/8f/y//D/8P/w//H/8//z
//P/9P/0//T/9P/1//T/9P/0//T/9f/1//X/9f/2//b/9v/3//j/+P/4//n/+f/6//r/
+//+//7//v/+//3//////wAAAAAAAAIAAgAEAAUABgAHAAgACQAKAAoACwAMAA4ADwAQ
ABIAEwAVABQAFgAXABgAGQAaABsAHQAdAB4AHwAfACEAIwAjACQAJQAlACYAJgAmACcA
JwAoACYAJgAmACQAJAAkACQAJAAhACAAHQAbABoAGAAWABQAEgAQAA4ADAAKAAgABgAE
AAQAAwABAAAA///9//v/+//4//f/9v/2//f/9//2//X/9//2//b/9v/2//b/9P/0//T/
9P/0//T/9P/0//T/9P/y//L/8v/y//T/9P/0//T/8v/y//L/8v/0//T/9P/1//P/8//z
//P/8//z//P/8//z//P/8//z//P/8//z//T/9P/0//T/9P/0//X/9f/1//X/9f/1//X/
9f/0//T/9P/0//T/9P/0//T/9P/0//T/9f/1//X/9f/0//T/9P/0//L/8v/y//L/8v/y
//L/8v/x//H/8f/x//D/8P/w//D/8v/y//L/8v/y//L/8v/y//D/7//v/+//7//v/+7/
7v/x//H/8P/w/+7/7v/u/+7/8P/w//D/8f/x//H/8f/x/+7/7f/t/+3/7//v/+//7//t
/+3/7f/t/+//7//v/+//8P/x//H/7//t/+z/7P/s/+7/7v/u/+7/7v/u/+7/7v/s/+z/
7P/s/+7/7v/u/+7/7P/s/+z/7P/u/+7/7v/u/+z/7P/s/+z/7v/u/+7/7v/s/+z/7v/v
//D/8P/w//D/8v/y//L/8v/y//L/9P/0//X/9v/3//j/+f/5//n/+P/3//f/9//3//X/
8//z//P/9P/0//T/9P/z//P/8v/y//L/8f/w/+//7P/s/+v/6//r/+n/6f/p/+n/6P/o
/+f/5//n/+f/5//o/+j/6P/o/+b/5v/m/+b/5v/m/+b/5v/o/+j/6P/m/+b/5//o/+j/
6v/v//v/CQAlAEUAawCbANEA/gAnAUoBZwFwAVUBFAHDAHUAMwANAPv/7//m/+T/4P/g
/+T/6f/p/+v/6//t/+v/6//r/+r/6//q/+n/6f/q/+r/6f/p/+n/6P/n/+b/6P/o/+j/
6P/o/+j/6P/o/+j/6f/p/+n/6f/q/+r/6v/q/+r/6v/q/+z/7P/s/+z/6v/q/+v/6//u
/+7/7v/u/+3/7f/t/+7/8P/w//D/8f/x//H/8f/y//L/8v/y//P/9P/0//T/9P/1//X/
9f/1//b/9v/2//f/9v/2//b/9//5//r/+v/7//z//P/8//z/+//9//3//v///wAAAwAE
AAUABQAFAAUACAAJAAoACgALAAwADgAPABAAEgATABUAFAAWABcAGAAZABoAGwAdAB0A
HgAfAB8AHwAhACEAIgAlACUAJgAmACQAJQAlACYAJgAmACYAJAAlACQAIwAiACEAIAAd
ABsAGgAYABYAFAASABAADgAMAAoACAAGAAQAAgABAP///v////3/+//7//z/+//6//r/
+f/5//j/9//3//b/9v/2//b/9v/0//T/9P/0//T/9P/y//L/8v/y//T/9P/0//T/9P/0
//T/9P/0//T/9P/0//b/9v/2//f/9f/1//X/9f/1//X/9f/1//X/9f/1//X/9f/1//X/
9v/2//b/9v/2//b/9//3//f/9//3//f/9//3//b/9v/2//b/9v/2//b/9v/2//b/9v/1
//X/9f/1//T/9P/0//T/8v/y//L/8v/z//T/9f/2//P/8//z//P/8v/y//L/8v/y//L/
8v/y//L/8v/y//L/8v/x//H/8f/z//P/8v/y//P/8//y//L/8P/w//D/8P/w//D/8P/x
//H/8f/x//H/8v/x//H/8f/x//H/8f/x//H/8f/x//H/8f/x//H/8f/y//P/8//x//P/
8v/y//L/8P/w//D/8P/y//L/8v/y//L/8v/y//L/9P/y//L/8v/y//L/8v/y//L/8v/y
//L/8v/y//L/8v/y//L/8v/y//L/8v/0//X/9v/2//b/9v/4//j/+P/4//j/+P/6//r/
+//8//3//v/9//3//f/8//3//f/9//3//f/7//v/+//6//r/+v/6//v/+//6//r/+v/5
//j/9//z//L/8P/v//H/7//v/+//7f/s/+z/6//t/+3/7f/t/+7/7v/u/+7/7v/u/+7/
7v/u/+7/7v/u/+z/7P/s/+r/6v/r/+z/7v/w//X///8RACsASwBxAKMA3QAOATsBYgGB
AYgBYwEcAccAcwAvAAkA+f/r/+L/4v/k/+T/5v/r/+3/7//v//H/8f/v/+//7v/t/+z/
6//r/+z/7P/r/+v/6v/q/+r/6v/q/+r/6v/q/+z/7P/s/+z/7P/t/+3/7f/t/+7/7v/u
/+z/7P/s/+z/7v/u/+7/7v/s/+z/7f/t/+7/7v/u/+7/8P/x//L/9P/y//L/8v/z//P/
8//z//T/9P/0//T/9f/2//b/9v/2//f/9//3//f/+v/6//r/+//6//r/+v/7//3//v/+
////AAAAAAAAAAABAAMAAwAEAAYABgAIAAgACQAJAAkACQAMAA0ADgAOAA8AEAASABMA
FgAYABkAGwAaABwAHQAeAB8AIAAhACMAJQAmACcAJwAlACcAJwAoACkAKQAqACoAKgAr
ACsALAAsACwALAAqACkAKAAnACYAJQAkACEAHwAeABwAGgAYABYAFAASABAADgAMAAoA
CAAGAAUAAwACAP///f/7//v//P/7//r/+v/5//n/+P/3//X/9P/0//T/9P/0//L/8v/y
//L/8v/y//D/8P/w//D/8P/w//D/8P/w//D/8P/w//D/8P/w//D/8v/y//L/8//x//H/
8f/x//H/8f/x//H/8//z//P/8//x//H/8f/y//T/9P/0//T/8v/z//P/8//z//P/8//z
//P/8v/y//L/8P/w//D/8P/y//L/8v/y//H/8f/x//H/7v/u/+7/7v/u/+7/7v/u/+7/
7v/u/+7/7f/t/+3/7f/s/+z/7P/s/+7/7v/u/+7/7P/s/+z/7P/s/+v/6//r/+v/6//q
/+r/6//r/+r/6v/q/+r/6v/q/+z/7P/s/+3/7P/r/+r/6f/q/+n/6f/p/+v/6//r/+v/
6f/p/+n/6f/n/+f/5//n/+j/6f/p/+f/6f/o/+j/6P/q/+r/6v/q/+j/6P/o/+j/6P/m
/+j/6P/o/+j/6P/o/+b/5v/m/+b/6P/o/+j/6P/s/+3/7v/u/+z/7P/s/+z/6v/q/+r/
6v/u/+7/7//w//H/8v/z//P/8//y//H/8f/x//H/8f/v/+3/7f/u/+7/8P/w//H/8f/w
//D/7v/t/+z/6//o/+j/5f/l/+X/4//l/+X/5f/k/+L/4f/h/+H/4f/h/+D/4P/i/+L/
4v/i/+D/4P/g/+D/4v/i/+L/4v/i/+D/4P/f/+D/4v/i/+H/5//5/xUANwBdAI8AyQAC
ATMBXgF9AYwBdwE4Ad8AfwAtAP3/6//f/9T/1P/W/9T/1v/d/+H/4//l/+X/5f/l/+X/
4v/j/+L/4f/h/+D/4P/f/9//4P/g/+D/4P/g/+D/4P/g/+D/4P/g/+D/4P/h/+H/4f/h
/+L/4v/i/+T/5P/k/+T/4v/i/+L/4v/k/+T/5f/l/+b/5v/m/+b/5//n/+f/6P/o/+j/
6P/p/+n/6f/p/+r/6v/q/+r/6//s/+z/7P/s/+3/7f/t/+3/7v/u/+7/7//y//L/8v/z
//P/9P/0//X/+P/4//j/+P/3//n/+f/6//r/+v/8//z//v///wAAAQACAAMABAAEAAcA
CAAKAAsADAAOAA8AEQAQABIAEwAUABYAGAAaAB0AHQAeAB8AHwAdAB8AHwAgACEAIQAi
ACIAJAAlACUAJgAkACQAJAAiACMAIgAhACAAHQAcABkAFwAWABQAEgAQAA4ADAAKAAgA
BgAEAAIAAAD8//v/+f/4//n/9//1//X/9P/z//L/8v/z//P/8v/x/+//7v/u/+7/7v/u
/+z/7P/q/+r/6v/q/+z/7P/s/+z/6v/q/+r/6v/q/+r/6v/q/+r/6v/q/+r/6//s/+3/
7//t/+3/7f/t/+3/7f/t/+3/7//v/+//7//v/+//7//w//D/8P/w//D/8P/x//H/8f/x
//H/8f/x//P/8v/y//L/8v/y//L/8v/w//D/8P/w/+//7//v/+//8P/w//D/8P/u/+7/
7v/u//D/8P/w//D/7//v/+//7//u/+7/7v/u/+z/7P/s/+z/7P/s/+z/7P/s/+v/6//r
/+3/7f/s/+z/7f/t/+z/7P/s/+z/7P/s/+z/7P/s/+3/6//r/+v/6//s/+v/6//r/+z/
7f/u/+//7f/t/+3/7f/r/+v/6//r/+z/7f/t/+v/7f/s/+z/7P/u/+7/7v/u/+z/7P/s
/+z/7P/s/+z/7P/s/+z/7P/s/+7/7v/u/+7/7P/s/+z/7P/s/+z/7P/s/+r/6v/q/+r/
6v/q/+z/7f/u/+7/7v/u//D/8P/w//D/8P/w//L/8v/z//T/9f/2//f/9//3//b/9//3
//f/9//3//X/9f/1//b/9v/2//b/9f/1//T/9P/y//H/8P/v/+z/7P/r/+v/6//p/+n/
6f/r/+r/6v/p/+f/5//n/+f/6P/o/+j/6P/o/+j/6P/o/+j/6P/o/+j/6P/o/+j/5v/m
/+f/6P/q/+z/8f/7/w8AKwBJAHEApQDdAAwBOQFeAXcBfAFZARIBvwBvAC8ADQD9/+//
5v/k/+T/5P/o/+v/7f/v/+//7//t/+3/6//s/+v/6v/p/+n/6v/q/+n/6f/o/+j/6P/o
/+r/6v/q/+r/6v/q/+r/6v/o/+n/6f/p/+n/6v/q/+r/6v/q/+r/6v/s/+z/7P/s/+z/
7P/t/+3/7P/s/+z/7P/t/+3/7f/u/+7/7v/u/+//7//v/+//8P/w//D/8P/x//L/8v/y
//L/8//z//P/8//0//T/9P/1//b/9v/2//f/+f/6//r/+//8//z//P/8//3//////wAA
AAAAAAIAAgAEAAUABgAHAAYABwAIAAgACwAMAA4ADwAQABIAEwAVABYAGAAZABoAGQAa
ABsAHQAdAB4AHwAfACEAIwAjACQAIwAjACQAJAAmACcAJwAoACgAKAAoACYAJQAkACMA
IgAhACAAHQAbABoAGAAWABQAEgAQAA4ADAAKAAgABgAEAAIAAQD///7////9//v/+//6
//n/+P/4//f/9//2//X/9f/0//T/9P/0//T/8v/y//T/9P/0//T/8v/y//L/8v/y//L/
8v/y//L/8v/y//L/8v/y//L/8v/y//L/8v/z//H/8f/x//H/8//z//P/8//z//P/8//z
//P/8//z//T/9P/0//T/9P/0//X/9f/1//P/8//z//P/8//y//L/8v/y//L/8v/y//T/
9P/0//T/8f/x//H/8f/w//D/8P/w//D/8P/w//D/8P/w//D/8P/x//H/8f/x//D/8P/w
//D/7v/u/+7/7v/u/+7/7v/u//D/7//v/+//7//v/+7/7v/v/+//7v/u/+7/7v/u/+7/
7v/u/+7/7//t/+3/7f/t/+7/7f/t/+3/7f/t/+3/7f/r/+v/6//r/+3/7f/t/+3/7v/v
/+//7f/t/+z/7P/s/+z/7P/s/+z/7P/s/+z/7P/s/+z/7P/s/+z/7P/q/+r/6v/q/+r/
6v/r/+z/7f/u/+z/7P/s/+z/7P/s/+z/7P/s/+7/7//w//D/8P/w//D/8P/w//D/8P/w
//L/8v/z//T/9f/2//f/9//3//b/9f/1//X/9f/1//P/8//z//T/9P/0//T/9f/z//L/
8v/w//H/8P/v/+z/6v/p/+n/6f/n/+f/5//n/+b/5v/l/+X/5f/l/+X/5P/m/+b/5v/m
/+T/5P/k/+T/5P/k/+T/5P/k/+T/5P/i/+P/5P/k/+b/6//z/wEAGwA7AGEAkwDLAAAB
LQFYAXcBhgFvATAB2QCDADsADQD5/+n/3v/a/9r/2v/c/+H/5f/l/+f/5//n/+f/5//m
/+X/5P/j/+P/5P/k/+P/4//i/+L/4v/i/+T/5P/k/+T/4v/i/+L/4v/k/+X/5f/l/+T/
5P/j/+L/5P/k/+T/5P/k/+T/5P/k/+b/5v/n/+f/5v/m/+b/5v/n/+f/5//o/+j/6P/o
/+n/6//r/+v/7P/q/+r/6v/r/+z/7P/s/+z/7f/t/+3/7f/s/+z/7P/t/+7/7v/u/+//
8f/y//L/8//0//T/9P/0//X/9//3//j/+P/4//r/+v/8//3//v////7///8AAAAAAwAE
AAYABwAIAAoACwANAA4AEAARABIAEQASABMAFQAXABgAGQAZABkAGwAbABwAHwAfACAA
IAAgACEAIQAiACEAIAAfABwAHQAcABsAGgAZABgAFQATABAADgAMAAoACAAGAAQAAgAA
AP7//P/6//j/9//1//T/8//x/+//7//u/+3/7P/s/+v/6//q/+n/5//m/+b/5v/m/+b/
5P/k/+b/5v/m/+b/5P/k/+T/5P/k/+T/5P/k/+L/4v/i/+L/5P/k/+T/5P/i/+L/4v/j
/+P/4//j/+P/4//j/+P/4//j/+P/4//j/+P/4//j/+T/5v/m/+b/5v/k/+X/5f/l/+X/
5f/l/+X/5f/k/+T/5P/k/+T/5P/k/+T/5P/k/+T/4//j/+P/4//i/+L/4v/i/+D/4P/g
/+D/4P/g/+D/4P/f/9//3//f/97/3v/e/97/3v/e/97/3v/e/97/3v/e/97/3f/d/93/
3f/d/9z/3P/d/93/3P/c/9z/3P/c/9z/3P/c/9z/3f/b/9v/2//b/9z/2//b/9v/2//b
/9v/2//b/9v/2//b/9v/2//b/9v/2v/b/9v/2f/b/9r/2v/a/9j/2P/Y/9j/2P/Y/9j/
2P/Y/9r/2v/a/9r/2v/a/9r/2v/a/9r/2P/Y/9j/2P/a/9v/3P/c/9z/3P/c/9z/3P/c
/9z/3P/e/97/3//g/+H/4v/j/+P/4//i/+H/4f/h/+H/4f/f/+H/4f/i/+L/4P/g/+H/
4f/g/+D/3v/d/9z/2//Y/9j/1//X/9f/1f/V/9X/1f/U/9T/0//T/9P/1f/V/9T/1P/S
/9L/0v/S/9L/0v/S/9L/1P/U/9T/1P/U/9L/0v/T/9T/1P/U/9f/3//x/w8ALwBXAIsA
xQD4ACcBTgFrAXYBWwEWAb8AZQAbAPP/4f/V/8z/zP/M/8r/zP/T/9f/1f/X/9n/2f/X
/9X/1P/V/9T/0//T/9T/1P/T/9P/0v/S/9L/0v/S/9L/0v/S/9T/1P/U/9T/0v/T/9P/
0//V/9b/1v/W/9b/1v/W/9b/1v/W/9b/1v/W/9b/1//X/9b/1v/W/9b/1//X/9f/2P/a
/9r/2v/b/9v/2//b/9z/3P/c/9z/3f/c/9z/3P/c/93/3f/d/93/4P/g/+D/4f/g/+D/
4P/h/+H/4v/i/+P/5v/m/+b/5v/n/+n/6f/q/+r/6v/s/+z/7v/v//D/8f/y//P/9P/0
//X/9v/4//n/+v/8//3///8AAAIAAwAEAAUABgAHAAkACQAKAAsACwALAA0ADQAOAA8A
DwAQABAAEAARABEAEgASABIAEgAQAA8ADgANAAwACQAIAAUAAwAEAAIAAAD+//r/+P/2
//T/8v/w/+7/7P/q/+n/5//m/+X/4//h/+H/4P/f/97/3v/b/9v/2v/Z/9n/2P/Y/9j/
2v/a/9j/2P/W/9b/1v/W/9b/1v/W/9b/1v/W/9b/1v/W/9b/1v/W/9b/1v/W/9b/1P/U
/9T/1f/X/9f/1//X/9f/1//X/9f/1//X/9f/1//X/9f/1//Y/9j/2P/Y/9j/2P/Z/9n/
2f/Z/9n/2f/Z/9n/2P/Y/9j/2P/Y/9j/2P/W/9b/1v/W/9X/1f/V/9X/1P/U/9T/1P/U
/9T/1P/U/9T/1P/U/9T/0//T/9P/0//S/9L/0v/S/9L/0v/S/9L/0v/S/9L/0v/S/9H/
0f/R/9H/0f/Q/9D/z//P/87/zv/Q/9D/0P/Q/87/zv/O/8//z//P/8//z//Q/8//z//P
/8//z//P/8//z//P/8//z//N/83/zf/N/83/zf/M/8n/yv/K/8v/zP/M/8z/zP/M/8z/
zP/M/8z/yv/K/8r/yv/M/8z/yv/K/8r/yv/K/8r/yv/K/8r/yv/I/8j/yP/I/8r/yv/K
/8r/yv/K/8r/yv/M/8z/zP/M/8z/zP/M/8z/zv/O/87/zv/Q/9D/0P/Q/9D/0P/Q/9D/
0v/S/w==
         </WaveFormData>
      </LeadData>
      <LeadData>
         <LeadByteCountTotal>10000</LeadByteCountTotal>
         <LeadTimeOffset>0</LeadTimeOffset>
         <LeadSampleCountTotal>5000</LeadSampleCountTotal>
         <LeadAmplitudeUnitsPerBit>4.88</LeadAmplitudeUnitsPerBit>
         <LeadAmplitudeUnits>��V</LeadAmplitudeUnits>
         <LeadHighLimit>2147483647</LeadHighLimit>
         <LeadLowLimit>268435456</LeadLowLimit>
         <LeadID>V6</LeadID>
         <LeadOffsetFirstSample>0</LeadOffsetFirstSample>
         <FirstSampleBaseline>0</FirstSampleBaseline>
         <LeadSampleSize>2</LeadSampleSize>
         <LeadOff>FALSE</LeadOff>
         <BaselineSway>FALSE</BaselineSway>
         <ExcessiveACNoise>FALSE</ExcessiveACNoise>
         <MuscleNoise>FALSE</MuscleNoise>
         <LeadDataCRC32>3355354778</LeadDataCRC32>
         <WaveFormData>
+P/4//j/+P/6//r/+v/6//j/+P/4//j/+v/6//r/+v/8//z//P/8//z//P/8//z//v/+
//7//v8AAAAAAAAAAAEAAgADAAQABgAGAAYABgAHAAgACQAKAAsADAANAA4AEQASABMA
FAAVABYAFwAYABoAGgAaABoAHAAcABwAHAAeAB4AHgAeACAAIAAgACAAIAAgACAAIAAd
ABwAGwAaABkAGAAXABYAFQAUABMAEgAQAA4ADAAKAAcABgAFAAQAAQAAAP///v/9//z/
+//6//r/+v/6//r/+f/4//f/9v/2//b/9v/2//b/9v/2//b/9v/2//b/9v/0//T/9P/0
//T/9P/0//T/9P/0//T/9P/0//T/9P/0//b/9v/2//b/9v/2//b/9v/2//b/9v/2//b/
9v/2//b/+P/4//j/+P/4//j/+P/4//j/+P/4//j/+v/6//r/+v/4//j/+P/4//r/+v/6
//r/+P/4//j/+P/2//b/9v/2//j/+P/4//j/9v/2//b/9v/2//b/9v/2//b/9v/2//b/
9v/2//b/9v/4//j/+P/4//b/9v/2//b/9v/2//b/9v/4//j/+P/4//b/9v/2//b/9v/2
//b/9v/2//b/9v/2//b/9v/2//b/9v/2//b/9v/2//b/9v/2//b/9v/2//b/9v/2//b/
9v/2//b/9v/2//b/9v/2//b/9v/2//b/9v/2//b/9v/2//j/+P/4//j/+P/4//j/+P/4
//j/+P/4//b/9v/2//b/+P/4//j/+P/6//n/+f/6//z//P/8//z//P/8//z//P/8//3/
/f/+//3//f/+//7/AAABAAEAAgACAAEAAQABAAEAAQABAAEAAQABAAEAAQABAAIAAgAC
AP///v/9//z//f/6//j/+P/3//f/9//1//T/9P/0//T/9P/z//P/8v/y//L/8v/y//D/
8f/x//D/8v/y//L/8v/y//L/8f/x//H/7//v//D/8P/w//D/8P/1////DQAhADgAVQB9
AKIAvgDYAPEABAEEAesAwgCSAGEAPQAoABkACQABAP3/+f/5//v/+//6//v/+v/5//f/
9P/0//H/8f/x//H/8f/x/+//7//v/+//7//v//H/8f/x//H/8f/x//H/8f/x//H/8f/x
//L/8v/y//L/8v/y//P/8//z//P/8//z//P/9P/0//T/9P/z//P/9P/2//b/9v/2//T/
9f/1//b/9v/2//b/9//3//f/9//3//n/+f/6//r/+v/6//r/+v/8//3//f/9//v/+//8
//z//f/9//7///8BAAEAAQABAAAAAQABAAIAAgAEAAQABQAIAAgACQAKAAsACwALAAsA
CwAMAA0ADgAQABAAEQATABQAFQAWABcAGAAZABoAGwAdAB4AHgAfAB0AHQAeACAAIQAh
ACEAIwAjACIAIgAkACQAIwAjACMAIwAhACAAHwAeAB0AHAAZABoAGAAWABQAEQAPAA0A
CwAMAAoACQAHAAYABgADAAMAAgD//////v/7//v/+v/6//z//P/6//r/+f/5//n/+f/3
//b/9v/2//f/9//3//f/+f/5//n/+f/5//n/+f/5//j/9//2//X/9//3//f/9//4//j/
+f/5//f/9//3//f/9//3//f/9//3//j/+P/4//b/9v/2//b/9v/2//f/9//5//j/+P/4
//j/+P/4//j/+P/4//j/+P/1//X/9f/1//f/9//3//f/9v/0//P/8P/x//L/8v/z//X/
9f/0//T/9P/z//P/8v/x//H/8f/x//P/8v/y//L/8f/x//L/8//z//L/8f/x//P/8//z
//T/8v/y//L/8v/y//L/8v/y//L/8v/y//P/8f/x//H/8f/v/+//7//v//H/8f/x//H/
8f/x//D/8P/w//D/8P/w//D/8f/x//H/7//v//D/8P/v/+//7//v/+//7//v/+//7f/t
/+3/7v/w/+//7//v/+//7//v/+z/7P/s/+z/7P/u/+7/7v/u/+7/7v/t/+3/8P/y//L/
8v/w//D/8P/w//D/8P/x//H/8v/z//P/9P/y//T/9f/1//f/+P/4//n/9//3//f/9//1
//X/9f/1//f/9//4//j/+P/3//b/9f/0//P/8P/u/+7/7f/t/+3/6//q/+r/6v/q/+r/
6f/p/+j/6P/o/+j/5//m/+b/5f/l/+b/5//o/+b/5v/m/+X/5f/l/+X/5f/k/+T/5P/i
/+D/4//t//3/FQAuAEsAcwCaAL4A3gD3AAoBCAHtAMAAjABXAC8AGgAJAPv/8//x/+3/
6f/r/+//8P/v/+7/6//r/+r/6P/n/+f/5//n/+f/5//l/+X/5f/l/+X/5f/l/+X/5f/l
/+X/5f/l/+X/5f/l/+X/5f/o/+j/6P/o/+b/5v/n/+f/5f/l/+X/5f/l/+b/5v/m/+j/
5//n/+j/6P/o/+j/6P/o/+n/6f/q/+j/6P/o/+n/6f/p/+n/6f/p/+n/6v/q/+r/6v/q
/+r/7P/t/+3/7f/t/+3/7v/u/+7/7f/t/+3/7v/v//D/8f/y//P/8//0//T/9v/2//f/
9v/2//f/+P/7//v/+//7//3//v///wAAAgACAAMABQAEAAUABgAHAAoACwAMAA0ACwAM
AAwADQAPAA8AEAASABMAEwATABUAFQAUABQAFgAUABMAEwATABUAEwASABEADwANAAsA
BwAHAAYABQAEAAEA///9//v/+v/4//f/9f/y//L/7//v/+7/6//r/+r/6//r/+r/6v/o
/+j/5v/m/+X/5f/l/+X/4//i/+L/4v/j/+P/4//j/+P/4//j/+P/4f/h/+H/4f/h/+H/
4f/h/+H/4f/h/+H/4v/i/+P/4//j/+P/4//j/+P/4//j/+P/5f/m/+b/5v/k/+T/5P/k
/+T/5P/l/+X/5//m/+b/5v/k/+T/5P/k/+b/5v/m/+b/5f/l/+X/5f/l/+X/5f/l/+f/
5v/m/+T/5v/m/+X/5f/l/+X/5P/k/+P/4//k/+T/5f/l/+X/5f/j/+L/4v/i/+P/4//k
/+X/5f/k/+P/4//j/+P/4//k/+T/5P/k/+T/4v/i/+L/4v/k/+T/5P/l/+P/4//j/+P/
5f/l/+X/5f/l/+X/5f/l/+P/4//i/+L/5P/k/+T/5P/k/+X/5f/l/+X/5f/m/+b/5f/l
/+X/5f/j/+P/4//j/+T/5f/m/+j/5P/j/+b/5v/m/+b/5v/k/+T/5P/k/+X/5f/m/+j/
6P/o/+j/6P/q/+r/6v/q/+r/6//r/+z/7f/t/+7/7v/w//H/8f/y//L/8f/x//H/8//z
//P/8//x//H/8f/x//P/9P/0//T/8//y//H/8P/v/+z/6v/q/+v/6//r/+n/6P/o/+j/
6P/m/+X/5f/k/+T/5P/k/+T/5P/l/+X/5P/m/+b/5v/m/+T/5P/j/+P/5f/j/+P/5P/k
/+T/5P/m/+n/9f8HAB0AOABdAIcAqADGAOIA+QACAfYA1QCmAHAAQQAjABQABQD5//X/
8f/t/+//8f/v/+7/7f/s/+v/6f/q/+j/5//n/+f/5//n/+f/5f/l/+X/5f/l/+X/5f/l
/+X/5f/n/+f/5//n/+f/5//n/+f/6P/o/+j/6P/m/+b/5//n/+n/6f/p/+n/5//o/+j/
6P/q/+n/6f/q/+r/6v/q/+r/6v/r/+v/7P/q/+r/6v/r/+v/6//r/+v/7f/t/+7/7v/u
/+7/7v/u//D/8f/x//H/8f/x//L/8v/x//H/8v/z//X/9f/1//X/9v/3//f/+P/4//r/
+v/7//z//P/9//7/AQABAAEAAQADAAQABQAGAAgACAAJAAsADAANAA4ADwAOAA8AEAAR
ABMAFAAUABUAFQAVABYAGAAXABcAFwAZABsAGgAaABwAGgAZABkAGQAbABkAGAAXABYA
FQAUABEAEAAOAAwACgAHAAUAAwABAAIAAAD///3//v/+//v/+//4//X/9f/0//P/8//y
//L/9P/0//L/8v/x//H/8f/x/+//7v/u/+7/7//v/+//7//v/+//7//v/+//7//v/+//
7//v/+//7//x//H/8f/x//D/8P/x//H/8f/x//H/8f/x//H/8f/x//H/8v/y//L/9P/0
//T/9P/y//L/8//z//P/8v/y//L/9P/0//T/9P/0//T/9P/0//P/8//z//P/8//z//P/
8//z//L/8v/w//L/8v/x//H/8//z//L/8v/x//H/8v/y/+//7//v/+//8f/w//D/8P/v
/+//8P/x//H/8P/v/+//7//v/+//8P/w//D/8P/w//D/8P/w//D/7v/u/+7/7//x//H/
8f/x/+//7//v/+//7f/t/+3/7f/t/+3/7P/s/+7/7v/u/+7/7v/v/+//7//t/+3/7v/u
/+//7//v/+//7f/t/+3/7f/t/+3/7f/u/+7/7f/t/+3/7f/t/+3/7v/u/+7/7v/u/+7/
7v/u/+7/7v/u/+7/7v/u/+3/7f/u//D/8P/w//D/8P/w//D/8P/w//H/8f/y//P/8//0
//T/9v/3//f/+P/4//f/9//3//f/9//3//f/+f/5//n/+f/3//j/+P/4//f/9v/1//T/
9f/y//D/8P/t/+3/7f/r/+r/6v/q/+r/6P/n/+f/5v/n/+j/6f/q/+j/6f/p/+j/6v/q
/+r/6v/o/+j/5//n/+f/5//n/+b/6P/o/+b/6P/t//X/BQAZADIAUwB3AJwAugDUAOsA
/AD6AN8AtgCGAFcAMwAgAA8A///3//P/8f/x//P/8f/w/+//7v/t/+3/7v/s/+n/6f/p
/+n/6f/p/+f/5//n/+f/5//n/+f/5//n/+f/5//n/+f/5//p/+n/6f/p/+j/6P/o/+j/
6P/o/+n/6f/p/+n/6f/p/+n/6v/q/+r/7P/r/+v/7P/s/+z/7P/s/+r/6//r/+z/7v/u
/+7/7//t/+3/7f/t/+3/7f/u/+7/7v/u/+7/7v/u/+//7//v/+//7//w//D/8f/x//L/
8//z//P/8//z//b/9//3//j/9v/4//j/+f/8//z//f/+//////////////8AAAEAAgAE
AAQABQAHAAgACQAKAAsADAANAA4ADwAPABAAEAARABEAEQASABQAFQAVABUAFwAXABYA
FgAYABgAFwAXABcAFwAVABQAEwASABEAEAANAA4ADAAKAAgACQAHAAUAAwAAAP7//f/7
//r/+v/3//f/9v/z//P/8v/x//H/8P/w//D/8P/u/+7/7v/v//D/8f/v/+7/7v/u/+3/
7f/t/+3/7f/t/+3/7f/r/+v/6//r/+3/7f/t/+3/7f/t/+3/7f/s/+z/7f/t/+3/7f/t
/+3/7f/t/+3/7f/r/+z/7P/s/+7/7v/u/+7/7v/u/+//7//v/+7/7v/u/+7/7v/u/+7/
7v/u/+7/7v/t/+3/7f/t/+v/6//r/+v/6f/o/+j/5v/k/+T/4//j/+H/4f/g/+D/4P/f
/9//3v/f/9//3//f/9//3v/e/97/3f/d/97/3//h/+D/3//f/93/3f/d/97/4P/g/+D/
4P/i/+L/4v/i/+L/4v/i/+P/5f/l/+X/5f/m/+f/6P/p/+n/6f/p/+n/6//r/+r/6v/s
/+z/7P/s/+7/7//v/+//8f/x//L/8v/x//H/8f/x//P/8//z//P/8//z//P/9P/2//X/
9f/1//f/9//3//j/+P/4//j/+P/4//j/+P/4//r/+v/6//r//P/8//z/+//7//z//v/+
//7//v/+//7/AAAAAAAAAQADAAQABQAFAAYABgAIAAkACQAKAAoACQAJAAkACQAJAAcA
BwAHAAcACAAJAAoADAAKAAoACQAIAAcABgAFAAIAAgACAAEAAQADAAEAAAAAAP7//v/+
//3////+//7//v/+//7//v///////v/+//7//v/+//7//v///////////////v/+//7/
/v8CAAcAEQAjADkAVAB1AJsAvADaAPIABwEUAQoB5wC8AIwAXwBBAC4AHwAVABEACwAJ
AAkACwAJAAYABwAGAAcAAwACAAQAAQABAAEAAQADAAMAAQABAP//////////////////
////////////////////////AAAAAAAAAAD+//7///////////////////8AAAAAAAAA
AP////8AAAAAAAAAAAAA/v//////AAAAAAAAAAABAAEAAQABAAEAAQABAAIAAgACAAIA
AgACAAIAAwADAAMAAwADAAQABAAFAAUABgAHAAcABwAHAAcABgAHAAcACAAKAAwADAAN
AAwADAANAA4ADwAPAA8ADwARABIAEwAUABYAFgAXABkAGgAbABwAHQAeAB8AIAAhAB8A
IAAgACEAIwAjACQAJgAnACcAJwApACcAJgAmACgAKAAnACcAJwAnACUAJAAjACIAIQAg
AB0AHAAaABgAFgAXABUAEwARABAADgANAAsACAAIAAUABQAGAAMAAwACAAMAAwACAAIA
AAAAAP7//v/9//3//f/9//3//P/8//z/+//7//v/+//7//v/+//7//3//f/9//3/+//7
//v/+//5//n/+f/5//n/+v/8//3/+//7//v/+//7//v/+//7//v//P/8//z//P/8//z/
/P/8//z//f/9//3//P/8//z/+v/6//r/+v/6//r/+v/6//n/+f/5//n/+//7//v/+//5
//j/+P/2//j/+P/3//f/9//3//b/9v/5//n/+v/6//f/9//3//f/9//2//b/9v/3//f/
+P/5//n/+P/3//f/9//3//f/+P/4//j/+P/4//j/+P/4//j/9v/2//b/9//5//n/+f/5
//n/+f/5//n/+f/5//n/+f/5//n/+P/4//j/+P/4//j/+P/5//n/+f/3//f/+P/4//n/
+f/5//n/+f/5//n/+f/5//n/+f/6//r/+f/5//n/+f/5//n/+v/4//j/+P/4//r/+v/6
//r/+v/6//r/+v/6//r/+v/5//n/+v/8//z//P/8//z//P/8//z//P/9//3//v//////
AgACAAQABQADAAQABAADAAMAAwADAAMABQAFAAUABQADAAMAAwAEAAQABAADAAIAAQAA
AP///P/4//j/9//3//n/9//2//b/9P/0//T/8//0//T/9f/2//T/9P/0//X/9f/0//T/
9P/2//b/9v/2//P/8//z//P/8f/y//L/9P/0//b/+f8HABkALQBGAG0AlQC2ANYA8gAN
ARYBBAHfALIAfgBNADEAIAARAAUAAQD9//v/+//9//3//P/7//r/+f/3//j/9v/z//P/
8//z//P/8//x//H/8f/x//H/8f/x//H/8f/x//H/8f/x//H/8f/x//H/8f/y//L/8v/y
//D/8P/x//H/8f/x//H/8f/v//D/8P/w//L/8f/x//L/8v/y//L/8v/y//P/8//0//L/
8v/y//P/8//z//P/8//z//P/9P/0//T/9P/0//T/9v/3//f/9//1//X/9v/2//n/+f/6
//v/+//7//v/+//8//3//f/+//7/AAAAAAEAAgACAAMABAAFAAUABQAFAAcACAAJAAoA
DAAMAA0ADwAQABEAEgATABQAFQAWABcAGQAaABoAGwAZABkAGgAcABsAGwAbAB0AHwAe
AB4AIAAgAB8AHwAfAB0AGwAaABkAGgAZABgAFQAUABIAEAAOAA0ACwAJAAcABgAEAAMA
AQAAAAAA/f/9//r/9//3//b/9//3//b/9v/0//T/8v/y//H/8f/x//H/8f/w//D/8P/x
//H/8f/x/+//7//v/+//7f/t/+3/7f/t/+3/7f/t/+3/7f/t/+3/7v/u/+//7//v/+//
7//v/+//7//v/+//7//w//D/8P/u/+7/7v/u//D/8P/x//H/8f/w//D/8P/u/+7/7v/u
/+7/7v/u/+7/7f/t/+3/7f/t/+3/7f/t/+//7v/u/+z/7P/s/+v/6//r/+v/6v/q/+v/
6//s/+z/7f/t/+3/7f/r/+r/6v/q/+v/6//s/+3/6//q/+n/6f/p/+n/6f/q/+r/6v/q
/+r/6P/o/+j/6P/o/+j/6P/p/+n/6f/p/+n/6f/p/+n/6f/p/+n/6f/p/+n/6f/o/+j/
5v/m/+b/5v/m/+f/5//n/+f/5//o/+j/5//n/+f/5//n/+f/5//n/+f/5//n/+j/5v/l
/+X/5v/m/+b/5v/m/+b/5v/m/+b/5v/l/+X/5v/o/+j/6P/o/+j/6P/o/+j/6P/p/+n/
6v/r/+v/7P/s/+7/7//v//D/8P/v/+//7//v/+//7//v/+3/7f/t/+3/7//w//D/8P/v
/+7/7f/s/+v/6P/m/+b/4//j/+P/4f/i/+L/4v/i/+L/4f/h/+D/4P/g/+D/4P/e/9//
3//e/97/3v/e/97/4P/g/9//3//f/9//3f/c/97/3v/c/9r/2//n//n/EQAsAE8AdwCe
AMAA3AD1AAQB/gDdAKwAdgBBAB0ADAD9//H/6//p/+X/4//l/+X/5v/n/+b/4//j/+T/
4v/h/+H/4f/h/+H/4f/f/9//3//f/9//3//f/9//3//f/9//3//f/9//3//f/9//3//g
/+D/4P/g/+D/4P/h/+H/4f/h/+H/4f/h/+L/4v/i/+L/4f/h/+L/5P/k/+T/5P/i/+P/
4//k/+T/5P/k/+X/5f/l/+X/5f/n/+f/6P/o/+j/6P/o/+j/5v/n/+f/5//o/+n/6//s
/+3/7f/u/+//8f/x//H/8f/y//P/8//0//T/9v/2//f/+P/4//n/+v/9//3//f/9////
AAABAAIABAAEAAUABwAGAAcACAAJAAsADQAPABEAEQASABIAEwATABMAFAAWABcAFwAX
ABkAGQAYABgAGgAaABkAGQAZABkAFwAWABUAFAATABIADwAOAAwACgAIAAcABQADAAEA
AAD+//3/+//6//r/9//3//j/9f/1//T/8f/x//D/8P/w//D/7v/u/+3/7f/t/+3/6//q
/+r/6v/p/+n/6f/p/+v/6//r/+v/6//r/+v/6//t/+3/7f/t/+3/7f/t/+3/7P/s/+3/
7f/t/+3/7f/t/+3/7f/t/+3/7//w//D/8P/w//D/8P/w//D/8P/x//H/8f/w//D/8P/w
//D/8P/w//D/8P/w//D/7//v/+//7//v/+//7//v/+//7v/u/+z/7f/u/+7/7//v/+//
7v/u/+//7//w//D/7//v/+//7//v/+7/7v/u/+3/7f/u/+//7//u/+3/7f/t/+3/7f/u
/+z/7P/s/+z/7v/u/+7/7v/u/+7/7v/v/+3/7f/t/+3/6//r/+v/6//t/+3/7f/t/+//
7//u/+7/7v/u/+7/7v/s/+3/7f/t/+3/7f/u/+7/7f/t/+3/7f/t/+3/7f/t/+3/7f/t
/+7/7v/t/+3/7f/t/+3/7f/u/+7/7v/u/+7/7v/u/+7/7v/u/+7/7v/u/+7/7v/u/+3/
7f/u//D/8P/y//L/8v/y//L/8v/y//P/8//0//X/9f/2//b/+P/5//n/+v/6//n/+//7
//v/+//5//n/+f/5//v/+//7//z//P/8//v/+v/5//j/9//0//L/8v/x//H/8f/v/+7/
7v/w//D/8P/v/+3/7P/s/+z/7P/s/+z/7f/v/+7/7v/u/+7/7v/u/+7/7f/t/+3/7f/t
/+r/6v/s/+z/7v/z/wEAEwApAEYAawCRALIA0ADoAP8ACAH4ANMApgB0AEkALwAeAA8A
AwD9//v/9//5//n/+f/4//X/9P/z//P/8P/w/+//7//v/+//7f/t/+v/6//t/+3/7f/t
/+3/7f/t/+3/7f/t/+3/7f/t/+3/7f/t/+z/7P/s/+z/7P/s/+3/7f/v/+//7//v/+3/
7v/u/+7/7v/t/+3/7v/u/+7/7v/u//D/8f/x//L/8P/w//D/8f/x//H/8f/x//H/8f/y
//L/9P/0//T/9P/y//P/8//z//X/9f/2//b/9//3//j/+f/5//n/+f/5//r/+//7//z/
/P/+//7///8AAAAAAQACAAEAAQABAAEAAwAEAAUABgAKAAoACwANAA4ADwAQABEAEAAR
ABIAEwAVABYAFgAXABcAFwAYABoAGwAbABsAHQAfAB4AHgAgAB4AHQAdAB0AHQAbABoA
GQAYABcAFgATABIAEAAOAAwACwAJAAcABQAGAAQAAwABAP7//v/7//v//P/5//n/+P/3
//f/9v/2//b/9v/0//T/8//z//P/8//z//L/8v/y//H/8f/x//H/8f/x//H/8f/z//P/
8//z//H/8f/x//H/8f/x//H/8f/w//D/8f/x//H/8f/x//H/8f/x//H/8f/x//L/8v/y
//L/8v/y//L/8P/w//H/8f/z//L/8v/y//L/8v/y//L/8v/y//L/8v/x//H/8f/x//H/
8f/x//H/8f/w//D/7v/w//D/7//v//H/8f/w//D/7//v//D/8P/v/+//7//v//H/8P/w
//D/7//v//D/8f/v/+7/7f/t/+//7//v//D/7v/u/+7/7v/u/+7/7v/u/+7/7v/u/+//
7//v/+//7//v/+//7//v/+//7//v/+//7f/t/+z/7P/s/+z/7P/s/+z/7f/t/+3/7f/t
/+7/7v/t/+3/7f/t/+3/7f/t/+3/7f/t/+3/7v/s/+v/6//r/+v/6//t/+z/6v/q/+r/
6v/r/+z/7f/u/+z/7P/s/+z/7P/s/+v/6//u//D/8P/w/+7/7v/u/+7/7v/u/+//7//w
//H/8f/y//L/9P/1//X/9v/2//X/9f/3//f/9//3//X/9f/1//X/9f/1//b/9v/2//X/
9P/z//L/8f/u/+z/7P/r/+v/6//p/+j/6P/o/+j/6P/n/+f/5v/m/+b/5v/o/+j/6f/p
/+b/5v/m/+b/5P/k/+T/4//l/+X/4//j/+T/5P/i/+T/5v/r//P/AwAZADIAVwB/AKQA
wgDeAPcABgEAAd8AsAB8AE0AKwAYAAkA+//z/+//6//p/+v/7f/s/+v/6v/p/+f/6P/m
/+X/5f/l/+X/4//j/+H/4f/j/+P/4//j/+P/4//j/+P/4f/h/+H/4f/h/+H/4f/h/+D/
4P/g/+D/4f/i/+T/5f/j/+P/4//j/+P/5P/k/+T/5P/j/+P/5P/k/+T/5P/k/+T/5f/l
/+b/5v/m/+b/5//l/+X/5f/l/+X/5f/m/+b/6P/o/+j/6P/o/+n/6f/p/+f/5//o/+j/
6f/p/+r/6//r/+v/6//r/+z/7f/t/+7/7v/w//D/8f/y//L/8//0//X/9f/1//X/9//4
//n/+v/8//z//f///wIAAwAEAAUABQAFAAUABQAHAAgACAAJAAkACQAKAAwADQANAA0A
DwAPAA4ADgAQABAADwAPAA8ADQALAAoACQAIAAcABgADAAQAAgAAAP7/+//5//f/9f/0
//L/8f/v/+7/7v/r/+v/6v/n/+f/5v/j/+P/4v/i/+L/4v/g/+D/3f/d/93/3f/f/97/
3v/e/93/3f/d/93/3f/d/93/3f/b/9v/2//b/9v/2//b/9v/3f/d/93/3f/a/9r/2//b
/9v/2//b/9v/2//b/9v/2//b/9z/3P/c/9r/2v/a/9r/3P/c/93/3f/b/9r/2v/a/9z/
3P/c/9z/2v/a/9r/2v/b/9v/2//b/9v/2//b/9v/2//a/9r/2P/a/9r/2f/Z/9n/2f/Y
/9j/1//X/9j/2P/X/9f/1//X/9f/1v/W/9b/0//T/9T/1f/T/9L/0f/R/9P/0//T/9T/
0v/S/9L/0v/S/9L/0v/S/9D/0P/Q/9H/0f/R/9H/0f/P/8//z//P/9H/0f/R/9H/z//P
/87/zv/Q/9D/0P/Q/9D/0f/R/9H/z//P/9D/0P/P/8//z//P/8//z//P/8//zf/N/83/
zv/O/8//zv/O/87/zv/O/87/zv/O/87/zv/N/83/zv/Q/9D/0P/Q/9L/0v/S/9L/0P/R
/9H/0v/T/9P/1P/U/9j/2f/Z/9r/2v/Z/9n/2f/X/9f/1//X/9f/1//X/9f/1//Y/9j/
2P/X/9b/1f/U/9P/0P/O/87/y//L/8v/yf/K/8r/yv/K/8j/x//H/8b/yP/I/8j/yP/I
/8n/yf/I/8b/xv/G/8b/yP/I/8f/x//J/8f/x//I/8b/xv/G/8b/yf/V/+f///8aAD8A
ZwCKAKoAxADbAOgA4AC9AIwAVgAlAAcA9v/n/93/1//T/8//z//R/9P/0P/P/87/z//N
/8z/zP/J/8n/yf/J/8n/yf/H/8f/x//H/8f/x//H/8f/x//H/8f/x//H/8f/x//H/8f/
x//I/8j/yP/I/8j/yP/J/8n/yf/J/8n/yf/J/8r/yv/K/8j/x//H/8j/yP/I/8j/yP/K
/8v/y//M/8r/yv/K/8v/zf/N/83/zf/L/8v/zP/M/8z/zP/M/8z/zP/N/83/zf/P/8//
0P/Q/8//z//Q/9H/0//T/9P/0//U/9X/1f/W/9T/1v/W/9f/2P/Y/9n/2v/d/93/3f/d
/9//4P/h/+L/5P/k/+X/5//o/+n/6v/r/+r/6//s/+3/7f/u/+7/7//x//H/8v/0//P/
8//z//X/9//2//b/+P/4//f/9//3//X/8//y//H/8P/v/+7/6//s/+r/6P/m/+P/4f/f
/93/3P/a/9n/1//U/9T/0f/R/9D/zf/N/8z/zf/N/8z/zP/K/8r/yP/I/8f/x//H/8f/
x//G/8b/xv/F/8X/xf/F/8X/xf/F/8X/w//D/8P/w//D/8P/w//D/8P/w//D/8P/wv/C
/8P/w//D/8P/w//D/8P/w//D/8P/w//E/8T/xP/E/8T/xP/E/8T/xP/F/8X/xf/E/8T/
xP/C/8L/wv/C/8T/xP/E/8T/wf/B/8H/wf/B/8H/wf/B/8H/wP/A/77/wP/A/7//v/+/
/7//vv++/73/vf++/77/vf+9/73/vf+9/7z/vP+8/7v/u/+8/73/vf+8/7v/u/+7/7v/
u/+8/7r/uv+6/7r/uP+4/7j/uP+6/7r/uv+7/7r/uf+4/7f/t/+3/7f/t/+3/7f/t/+3
/7f/t/+2/7b/tv+2/7b/tv+0/7X/tf+1/7P/s/+0/7T/s/+z/7P/s/+1/7X/tf+1/7P/
s/+z/7T/tP+z/7P/s/+z/7P/s/+y/7L/sv+y/7L/sv+y/7L/sv+w/7D/sP+w/7D/sP+w
/7D/sP+w/7D/sP+y/7L/sv+y/7T/tP+0/7T/tP+0/7T/tP+0/7T/tP+0/7b/tv+2/7b/
uP+4/w==
         </WaveFormData>
      </LeadData>
   </Waveform>
</RestingECG>
