# Supplementary material for: Detection of Left Atrial Enlargement Using a Convolutional Neural Network-Enabled Electrocardiogram
Source: Front Cardiovasc Med. 2020 Dec 17;7:609976. doi: 10.3389/fcvm.2020.609976 (PMC7773668; doi:10.3389/fcvm.2020.609976)
Supplement: Supplementary file 2 [file Data_Sheet_2.ZIP › normal1/1802010790_10993_00000000.XML]

<?xml version="1.0" encoding="Windows-1252"?>
<!DOCTYPE RestingECG SYSTEM "restecg.dtd">
<RestingECG>
   <PatientDemographics>
      <PatientID>1802010790</PatientID>
      <PatientAge>67</PatientAge>
      <AgeUnits>Years</AgeUnits>
      <Gender>Male</Gender>
      <PatientLastName>liubinhan</PatientLastName>
   </PatientDemographics>
   <TestDemographics>
      <DataType>Resting</DataType>
      <Site>1</Site>
      <AcquisitionDevice>MAC55</AcquisitionDevice>
      <Status>Unconfirmed</Status>
      <Priority>Normal</Priority>
      <AcquisitionTime>08:40:30</AcquisitionTime>
      <AcquisitionDate>11-17-2015</AcquisitionDate>
      <CartNumber>1</CartNumber>
      <AcquisitionSoftwareVersion>009C</AcquisitionSoftwareVersion>
      <XMLSourceVersion>MAC5000 v1.0</XMLSourceVersion>
   </TestDemographics>
   <RestingECGMeasurements>
      <VentricularRate>60</VentricularRate>
      <AtrialRate>60</AtrialRate>
      <PRInterval>168</PRInterval>
      <QRSDuration>80</QRSDuration>
      <QTInterval>436</QTInterval>
      <QTCorrected>436</QTCorrected>
      <PAxis>37</PAxis>
      <RAxis>1</RAxis>
      <TAxis>23</TAxis>
      <QRSCount>9</QRSCount>
      <QOnset>217</QOnset>
      <QOffset>257</QOffset>
      <POnset>133</POnset>
      <POffset>189</POffset>
      <TOffset>435</TOffset>
      <ECGSampleBase>500</ECGSampleBase>
      <ECGSampleExponent>0</ECGSampleExponent>
   </RestingECGMeasurements>
   <Diagnosis>
      <Modality>Resting</Modality>
         <StatementCount>2</StatementCount>
         <LabelText>12SL ��ϳ���</LabelText>
      <DiagnosisStatement>
         <StmtFlag>ENDSLINE</StmtFlag>
         <StmtText>�������</StmtText>
      </DiagnosisStatement>
      <DiagnosisStatement>
         <StmtFlag>ENDSLINE</StmtFlag>
         <StmtText>���� ECG</StmtText>
      </DiagnosisStatement>
   </Diagnosis>
   <Waveform>
      <WaveformType>Rhythm</WaveformType>
      <WaveformStartTime>0</WaveformStartTime>
      <NumberofLeads>8</NumberofLeads>
      <SampleType>CONTINUOUS_SAMPLES</SampleType>
      <SampleBase>500</SampleBase>
      <SampleExponent>0</SampleExponent>
      <HighPassFilter>16</HighPassFilter>
      <LowPassFilter>150</LowPassFilter>
      <ACFilter>NONE</ACFilter>
      <LeadData>
         <LeadByteCountTotal>10000</LeadByteCountTotal>
         <LeadTimeOffset>0</LeadTimeOffset>
         <LeadSampleCountTotal>5000</LeadSampleCountTotal>
         <LeadAmplitudeUnitsPerBit>4.88</LeadAmplitudeUnitsPerBit>
         <LeadAmplitudeUnits>��V</LeadAmplitudeUnits>
         <LeadHighLimit>2147483647</LeadHighLimit>
         <LeadLowLimit>268435456</LeadLowLimit>
         <LeadID>I</LeadID>
         <LeadOffsetFirstSample>0</LeadOffsetFirstSample>
         <FirstSampleBaseline>0</FirstSampleBaseline>
         <LeadSampleSize>2</LeadSampleSize>
         <LeadOff>FALSE</LeadOff>
         <BaselineSway>FALSE</BaselineSway>
         <ExcessiveACNoise>FALSE</ExcessiveACNoise>
         <MuscleNoise>FALSE</MuscleNoise>
         <LeadDataCRC32>4264282150</LeadDataCRC32>
         <WaveFormData>
9P/0//T/9P/0//T/9P/0//P/8v/x//D/8//0//X/9v///wgAEQAaAC4AQgBWAGoAeACE
AJAAnACQAIQAeABsAFsATAA9AC4AIgAYAA4ABAACAAAA/v/8//n/+P/3//b/9P/0//T/
9P/y//L/8v/y//L/8v/y//L/8P/w//D/8P/w//D/8P/w//D/8P/w//D/8P/w//D/8P/y
//L/8v/y//L/8v/y//L/8P/w//D/8P/y//L/8v/y//L/8v/y//L/8v/y//L/8v/y//L/
8v/y//L/8v/y//L/9P/0//T/9P/0//T/9P/0//X/9v/3//j/9v/2//b/9v/3//j/+f/6
//z//P/8//z//P/8//z//P/9//7///8AAAAAAAAAAAAAAgACAAIAAgADAAQABQAGAAgA
CAAIAAgACQAKAAsADAAOAA4ADgAOABAAEAAQABAAEgASABIAEgAUABQAFAAUABQAFAAU
ABQAFAAUABQAFAAUABQAFAAUABIAEgASABIAEQAQAA8ADgANAAwACwAKAAgACAAIAAgA
BwAGAAUABAACAAIAAgACAAAAAAAAAAAAAAAAAAAAAAD+//7//v/+//7//v/+//7//v/+
//7//v/+//7//v/+//z//P/8//z//v/+//7//v/8//z//P/8//7//v/+//7//P/8//z/
/P/8//z//P/8//z//P/8//z//v/+//7//v/8//z//P/8//7//v/+//7//v/+//7//v/8
//z//P/8//z//P/8//z//P/8//z//P/8//z//P/8//z//P/8//z/+v/6//r/+v/6//r/
+v/6//z//P/8//z/+v/6//r/+v/6//r/+v/6//r/+v/6//r/+v/6//r/+v/8//z//P/8
//r/+v/6//r/+v/6//r/+v/7//z//f/+//3//P/7//r/+v/6//r/+v/6//r/+v/6//r/
+v/6//r/+v/6//r/+v/6//r/+v/6//r/+v/6//r/+v/6//r/+v/6//r/+v/6//r/+v/6
//r/+v/6//r/+v/4//j/+P/4//j/+P/4//j/+P/4//j/+P/4//j/+P/4//j/+P/4//j/
+P/4//j/+P/4//j/+P/4//r/+v/6//r/+P/4//j/+P/4//j/+P/4//r/+v/6//r//P/8
//z//f/9//3//f/+//7//v/+/////////wAAAAAAAAAAAQABAP////8BAAIABAAGAAgA
CQALAA0ADgAPAA0ADQALAAsACgAJAAgACAAHAAcABwAHAAgABwAGAAIA+//5//n/+P/4
//j/+P/5//n/+P/4//n/+f/4//j/+P/2//f/9//2//j/+f/5//n/+P/3//f/9//3//f/
9//2//j/9//z//T/9f/3//j/9//4//n/AAAGAA0AHAAsAEMAWwByAIYAmACiAKQAngCS
AIMAcwBfAEwAOQAqAB8AFAALAAYAAQAAAP3//f/9//7/+//7//j/9//3//X/9//4//j/
+P/0//T/9f/1//f/9v/2//b/9f/1//X/9f/3//f/9//2//P/8//0//T/9P/0//P/8//0
//T/9P/0//X/9v/3//j/9//3//b/8//z//X/9f/1//T/9P/1//X/9//3//f/+P/3//b/
9f/1//b/9//5//r/+P/4//j/+P/5//r/+//9//3//P/7//r/+v/6//v/+//+//7//v//
////AQABAAEA//8BAAEAAQACAAQABQAHAAUABgAHAAcACAAIAAoACwALAAsADAAMAA0A
DgAPABAAEgASABEAEQASABIAEgAUABUAFQAUABQAFwAYABgAGQAXABcAFwAVABkAGQAY
ABgAGQAZABcAFwAYABgAFwAWABQAFAATABIAEQAQABAADwAQAA4ADgANAAsACgAJAAgA
BgAEAAQABQAHAAYABgAFAAIAAgADAAMAAwACAAIAAwADAAMAAwADAAMAAwADAAMAAwAD
AAMAAwADAAIAAgACAAIAAgACAAIAAwADAAMAAwADAAMAAwADAAMAAwADAAMAAwADAAMA
AwADAAMAAwADAAMABAAEAAQABAAEAAMAAwADAAMAAwADAAMAAwADAAMAAwADAAMAAwAD
AAMAAgACAAAAAQABAAEAAQAAAAAAAAD/////AAAAAAIAAgABAAEAAQACAAIAAgAAAP//
/////wAAAAD/////AQAAAAAAAQD//////////////////////v/+//7//v/////////9
////AAAAAAAA/v/+//7//v/+/////////wEAAQABAAEA/v/+///////+//7//v//////
///+//7//v/////////+//7//v/+/wAAAAAAAAAA/v/+//7//v/+//z//P/9//7//v/+
//3////+//z//f/+////AAD+//7//v/+//z//P/8//z//v/+//7//v/8//z//P/8//7/
/v/+//7//v/+//7//v/+//7//v/+//z//P/8//z//P/8//z//P/9//7///8AAAAAAAAB
AAEAAwADAAQABAADAAIAAgABAAEAAgACAAIABAAFAAUABQAFAAcACAAIAAoADAANAA4A
DQANAA0ADQAPAA0ADQAMAAsACgAKAAsACwALAAsACgAHAAYAAgD9//v/+//6//r/+v/6
//v/+//6//r/+//7//r/+v/6//r/+//7//r/+v/7//v/+//6//n/+f/5//n/+//7//r/
+v/5//n/9v/z//P/+v/9//j//f8GABAAGwAoAD4AVQBpAHwAiACQAJIAjAB8AGwAWQBH
ADkALAAhABgADQAAAPv//P/9//r/+f/7//n//P/9//v/+f/3//b/8//0//b/9//4//T/
9P/1//X/9//2//b/9v/1//X/9f/1//P/8//z//L/8//z//T/9P/2//b/9f/1//X/9P/z
//L/9P/0//T/9P/y//P/8//x//P/9f/1//X/9P/0//X/9f/1//X/9f/2//j/+P/4//n/
+P/3//f/9v/2//b/9v/2//b/9v/2//f/+v/6//r/+v/8//z//f/9//z//P/8//3///8B
AAEAAQD//wEAAQABAAEAAgACAAMAAwAEAAUABQAGAAYACAAJAAcABwAIAAgACwAMAA0A
DgAQABAADwAPABEAEAAPABAAEwATABIAEgATABQAFAAVABUAFQAVABMAFQAVABQAFAAT
ABMAEQARABAAEAAPAA4AEAAQAA8ADgALAAoACgAJAAgABgAGAAUABgAGAAYABgAEAAIA
AgADAAEAAAAAAP//AAAAAAEAAQD///7//v///wEAAQABAAEA//////////8BAAEAAQAB
AAEAAAAAAAAA/v/+//7//v8AAAEAAgADAAAA///+//3/////////////////////////
////////AQACAAIAAgABAAAA/v/9//7///8AAAEA///////////9//3//f/9///////+
//7/AAABAAEAAQD///7//v/+//////8AAAAAAAAAAP/////9//7//v/+//z/+//7//v/
/f/+//7///////7//v///////////////f/9//3//f/8//z//P/8//3//f/9//v//f/+
//7//v/9//z/+//6//v//f/+/////v/9//z/+//8//z//f/9//r/+v/6//v/+//7//r/
+v/6//v/+//7//v//P/9//7//P/8//z//P/6//r/+v/6//z/+v/6//v//P/8//z/+//5
//r//P/8//z//P/8//z//P/8//z//P/8//z//P/6//r/+v/6//r/+v/6//r//P/8//z/
/P/+//7//v/+//7//v/+//7//P/8//3//f/7//v//P/8//7//v////////8AAAAAAAAA
AAEAAQABAAEAAwAEAAQABgAIAAkACgAJAAkACQAJAAkABwAHAAYABQAEAAQABQAFAAUA
BQAEAAUABAAAAPv/+f/5//j/+P/4//j/+f/5//b/9v/3//f/+P/4//j/+P/5//n/+P/4
//f/9//3//b/9//3//f/9//3//f/9v/2//f/+f/2//X/9//4//X/+P///wYADgAXACQA
NABFAFcAZgBsAHIAdABsAGAAVgBJADUAKQAgABUACgABAPz/+//4//f/9v/5//n/+f/6
//v/+f/2//X/9f/z//X/9v/2//b/9v/2//f/9//1//T/9P/0//X/9f/1//X/9//3//f/
9v/z//P/9P/0//L/8v/x//H/9P/0//T/9P/0//T/9P/0//X/9//4//f/9v/3//b/9f/2
//b/9//3//X/9f/1//b/9v/2//b/9//3//f/+P/4//j/+P/4//j/+P/4//j/+f/8//z/
/P/8//r/+v/7//v//P/8//z//f/9////////////AQABAAEA//8AAAAAAQADAAQABQAF
AAYABgAIAAkABwAHAAgACAAJAAoACwAMAA4ADgANAA0ADgAOAA4AEAAPAA8ADgAOABEA
EgASABMAEwATABMAEQARABEAEAAQABEAEQAPAA8ADgAOAA0ADAAMAAwACwAKAAsACgAK
AAkABgAEAAQAAwACAAIAAgACAAAA/v/+///////+//7//f/9//7/AAABAP7//P/7//v/
+//7//v/+//9//3//f/9//v/+//7//v/+//6//r/+v/8//z//P/8//v/+//7//v/+//7
//v/+//7//v/+//7//3//f/9//3//f/9//3//f/9//7//v/+//7//v/9//3/+//7//v/
+//9//3//f/9//v/+//7//v/+//7//r/+v/8//3//f/9//3//P/8//z/+f/5//r/+v/8
//z/+//7//v//P/8//z//P/7//v/+//6//r/+f/5//v/+v/6//v/+f/5//n/+f/7//v/
+//7//r/+v/6//r/+//7//v/+f/3//j/+P/4//r/+v/6//r/+v/7//v/+//5//n/+f/5
//n/+v/8//3/+//6//n/+f/7//v/+v/6//j/+f/5//n/+P/4//j/+P/4//j/+P/4//r/
+v/6//r//P/6//r/+//6//r/+v/5//n//P/6//j/+P/4//j/+f/6//v//P/7//r/+f/4
//r/+v/6//r/+P/4//j/+P/4//j/+P/4//n/+v/7//z/+v/6//v/+//7//v//P/8//z/
/P/9//3//f/+//7//v/8//3//f/9//7/AQADAAQAAwAEAAQABAAHAAcABwAHAAcABQAF
AAQAAQAAAAAAAQADAAMAAwACAAIAAgD///v/+P/3//X/9P/1//b/+P/5//b/9v/3//f/
9v/2//b/9v/3//f/9v/2//f/9//3//b/8//z//P/8//0//X/9f/2//X/9f/2//X/8f/0
//X/+P/7/wIACgATAB4AMABDAFUAZgByAHYAdgBwAGQAWgBNAD8AMQAiABUADgAJAAAA
+//6//n/9v/3//f/9//2//X/9f/2//X/9f/z//P/9P/0//T/8P/w//H/8f/z//L/8v/y
//P/8//z//P/8//z//P/8v/x//H/8v/y//T/9P/z//P/9P/0//T/9P/0//T/9P/0//L/
8//z//H/8//1//X/9f/y//L/8//z//P/8//z//T/9v/2//b/9//1//X/9v/2//j/+P/4
//j/+P/4//j/+f/6//r/+v/6//j/+P/5//n/+v/6//r/+//7//3//f/9////AQABAAEA
AAAAAP////8BAAIAAwADAAQABAAGAAcACQAJAAoACgAJAAoACwAMAAwADAALAAsADgAO
AA4AEAARABEAEAAQABEAEgASABMAEwATABMAEQARABEAEAAQABEAEQAPAA8AEAAQAA8A
DgAMAAwACwAKAAkACAAIAAcABgAEAAQAAwAEAAQABAAEAAIAAAAAAAEA///+//7//f/8
//z//f/9//3//P/8//3/+//7//v/+//7//v/+//7//v/+//7//v//f/8//z//P/8//z/
/P/8//v/+//7//v/+//7//v/+//9//3//f/9//v/+//7//v/+//7//v/+//7//z//P/8
//z//P/7//v/+//7//v/+//9//3//f/9//3//f/9//3//f/9//z//P/7//v/+v/5//r/
+v/7//z/+f/5//r/+v/6//r/+f/5//v//P/8//z/+v/5//n/+f/8//z/+//7//n/+P/4
//n/+f/5//n/+f/5//n/+f/5//j/+P/4//j/+//7//v/+f/7//z//P/8//r/+v/6//r/
+f/5//j/9//4//n/+v/7//j/+P/5//n/+P/4//j/+f/5//n/+P/4//j/+f/5//n/+P/4
//j/+P/6//r/+v/6//n/+P/3//b/+P/2//b/9//6//r/+v/5//f/+P/4//j/+P/4//j/
9v/2//b/9v/4//j/+P/4//j/+P/4//j/+P/4//j/+P/4//j/+P/4//j/+P/4//j/+v/6
//r/+v/4//j/+P/4//r/+//8//3//f/8//v/+v/7//v/+//8//3//v///wEA////////
AQACAAIABAAGAAcACAAJAAkACQAJAAkABwAFAAQAAwACAAQABQAFAAUABQAEAAMAAgD8
//f/9f/1//T/9P/0//T/9//3//b/9v/1//X/9P/0//T/9P/1//X/9v/2//f/9//3//b/
9f/1//P/8//z//P/9P/0//P/9//0/+//7//y//P/9v/7/wAACgAVACQAOABNAGEAcgB+
AIQAhgB+AHAAZABVAEMANQAqAB8AFAALAAIA+//6//n/+P/3//n/+f/2//X/9//4//f/
9//1//T/9P/z//L/8v/y//P/8//y//D/7//u//H/8f/x//H/8f/x//H/8P/v/+//8P/w
//D/8P/v/+//8P/w//D/8P/y//L/8v/y//L/8//z//H/7//x//H/8f/y//L/8//z//L/
8f/w//D/8P/w//D/8f/z//P/9P/0//T/9P/0//T/9P/0//T/9f/2//b/9v/2//b/9v/3
//f/+v/6//r/+//7//3//f/9//z//f/8//v//P/+////AQABAAIAAwADAAIAAgAEAAUA
BQAFAAYABgAHAAgACQAKAAwADAALAAsADQAMAAsADAAPAA8ADgAOAA0ADgAOAA8ADwAP
AA8ADQARABEAEAAQABEAEQAPAA8AEAAQAA8ADgANAAwACgAIAAcABgAGAAUABgAEAAQA
AwAAAAAAAAAAAP7//P/8//3//f/8//z/+//6//r/+//7//v/+v/6//v/+f/5//n/+f/5
//n/+f/5//v/+//7//v/+f/4//j/+P/4//j/+P/4//f/9//3//f/+f/5//n/+f/5//n/
+f/5//v/+//7//v/+v/5//j/9//3//j/+P/4//r/+v/5//n/+f/5//n/+f/5//n/+f/5
//n/+f/5//n/9//3//b/9v/4//n/+f/5//n/+P/4//j/9//3//j/+P/2//b/9f/1//f/
+P/4//j/+P/3//f/9//4//j/9//3//f/9v/2//f/9//3//f/9//5//n/+f/5//b/9v/2
//b/9//3//f/9f/1//b/9v/2//b/9v/2//b/9P/1//X/9f/3//f/9//3//T/9P/1//X/
9v/2//b/9//3//f/9v/2//T/9f/1//X/9v/2//b/9v/0//T/9P/0//T/9P/0//T/9v/0
//T/9f/0//T/9P/z//P/9P/0//T/9P/0//T/9P/0//T/9P/0//T/9P/0//b/9v/2//b/
9v/2//b/9v/0//T/9P/0//b/9v/2//b/9P/0//T/9P/2//b/9v/2//b/9v/2//b/+P/4
//n/+f/5//n/+v/6//r/+v/7//v/+f/6//r/+v/8//3//f/9//z//f/9//z///8CAAQA
BgAHAAcABwAHAAUAAwADAAIAAwACAAIAAwABAAEAAQAAAAEAAAD8//f/9f/1//T/9P/z
//L/8v/x//H/8v/0//X/9P/0//T/9P/1//X/9P/0//P/8//z//L/8f/x//H/8f/y//P/
8//0//P/8//w//H/8f/w//P/9v/3//j//v8JABYAJAA3AE0AYgB4AIwAkgCOAIgAfgBv
AF8ATQA8ADEAJgAZAA4ABwAAAP3//P/5//n/+f/4//X/8//z//P/9P/z//L/8v/x//D/
8P/w//H/8f/v/+7/7v/u/+//7//v/+//7//v/+//7v/v/+//8P/w//D/8P/v/+//7v/u
/+7/7v/u/+7/7v/u/+7/7//v/+3/7//x//H/8f/w//D/8f/x/+//7//v//D/8v/y//L/
8//x//H/8v/y//L/8v/y//L/8v/y//L/8//0//T/9P/0//b/9v/3//f/+P/4//j/+f/5
//v/+//7//v//f/9//3/+//8//z//f/9//7//////wAAAAACAAMABQAFAAYABgAFAAYA
BwAIAAoACgAJAAkADAAMAAwADgANAA0ADAAMAA8AEAAQABEAEQARABEADwARABEAEAAQ
ABEAEQAPAA8ADgAOAA0ADAAOAA4ADQAMAAoACAAHAAUABQAEAAUABQAEAAQABAAEAAIA
AAAAAAEA///+//7//f/8//z//f/9//3//P/8//3/+//7//v/+//7//v/+//7//n/+f/5
//n/+//6//r/+v/6//r/+v/6//n/+f/5//n/+//7//v/+//7//v/+//7//n/+f/5//n/
+v/7//z//f/7//z//P/8//r/+v/5//n/+//7//v/+//7//v/+//7//v/+//7//v/+//7
//r/+v/6//v/+//7//v/+v/6//r/+f/5//r/+v/6//r/+f/5//v//P/8//z/+v/5//n/
+f/6//r/+f/5//n/+P/4//n/+f/5//n/+f/3//f/9//3//j/+P/4//j/+f/5//n/9//3
//j/+P/4//j/+P/4//j/+v/7//v/+//6//n/+P/3//j/+P/5//n/+v/6//r/+//5//n/
+P/4//j/+f/5//n/+P/4//j/+P/6//r/+v/6//j/+P/4//j/+v/4//j/+f/6//r/+v/5
//n/+P/4//j/+P/4//j/+P/4//j/+P/4//j/+P/4//j/+P/4//j/9v/2//b/9v/4//j/
+P/4//j/+P/4//j/+P/4//j/+P/4//j/+P/4//j/+P/4//j/+v/7//v/+//7//z//P/8
//z//f/9//3/AAAAAAAAAAAAAP///v/9/wAAAgADAAYABwAHAAcABwAIAAkACgALAAcA
BwAGAAUABAAEAAUABQAFAAUABAADAAAA/P/3//X/9//2//b/9v/2//f/9//2//b/9//3
//b/9P/0//T/9f/3//b/9v/3//X/9f/0//P/8//z//P/8//3//j/9P/z//P/8v/x//P/
9P/z//b/+f/+/wYAEwAgADAASQBfAHIAhACSAJYAlgCQAIIAcQBfAE0APAAtACIAFwAM
AAEA/P////7/+//7//n/+P/3//f/+P/3//f/9f/0//T/8//y//L/8v/z//P/9f/0//T/
9P/z//P/8//z//P/8//z//L/8f/x//L/8v/y//L/8f/x//T/9P/0//T/9P/0//T/9P/z
//P/8v/v/+//8f/x//H/8v/y//P/8//z//P/8//0//T/9P/0//X/8//z//T/9P/2//b/
9v/2//b/9v/2//f/+P/4//j/+P/4//j/+f/5//r/+v/6//v/+//9//3//f/9////////
////AAAAAAEAAQACAAMAAwAEAAQABgAHAAcABwAIAAgACwAMAA0ADgAOAA4ADQANABAA
EAAQABIAEQARABAAEAATABQAFAAVABUAFQAVABMAFwAXABYAFgAXABcAFQAVABQAFAAT
ABIAEAAQAA8ADgANAAwADAALAAwACgAKAAkABwAGAAUABAAEAAIAAgADAAMAAgACAAEA
AAAAAAEAAQD///7//v/////////////////////////9//3//f/9//7//v///wAA/v/+
//7//v/9//3//f/9//////////////////////////////////////////////8AAAAA
AAAAAAAA/////////////////f/9//3//f////////////3//f/8//z//v/////////9
//z//P/8//3//f/+//7//P/8//v/+//7//z//P/8//7//f/9//3//v/+//3//f/8//r/
+f/5//v/+//7//v//f/9//3//f/8//z//P/8//v/+//7//n/+f/6//r/+v/8//z//P/8
//z//f/9//3/+//7//v/+//8//z//f/9//z//P/8//3//f/9//z//P/8//3//f/9//r/
+v/6//r/+v/6//r/+v/8//z//P/8//z/+v/6//v/+v/6//r/+f/5//r//P/8//z//P/8
//r/+v/6//r//P/8//z//P/+//7//v/+//3//P/7//r/+v/6//r/+v/6//r/+v/6//r/
+v/6//r/+v/6//r/+v/4//j/+P/4//v//P/9//7//P/9//3//f///wAAAAAAAAAAAQAB
AAEAAgACAAIAAgADAAMAAwADAAUABgAGAAgACgALAAwADQANAA0ADQANAAsACwAKAAkA
CAAIAAkACQAJAAkACAAHAAgABAD///3//P/6//n/+P/6//v/+//6//r/+//7//r/+v/6
//r/+//7//r/+v/7//v/+//6//n/+f/5//n/+f/7//T/9v/5//n/+v/5//f/9v/5//z/
/f8AAAYADQAYACgAOwBTAGYAegCQAJ4AngCaAJAAgQBxAF8ATAA/ADIAIwAUAAsABgAF
AAIA///9//3//v////3/+v/5//n/9//3//j/+P/4//T/9P/1//X/9//2//b/9v/3//f/
9//3//f/9//3//b/9f/1//b/9v/2//b/9f/1//b/9v/2//b/9P/0//T/9P/2//f/9//1
//X/9//3//f/9v/2//f/9//3//f/9//4//b/9v/2//f/+f/5//r/+v/4//j/+P/4//r/
+v/6//v//P/8//z//P/8//z//f/9//7//v/+//////8BAAEAAQABAAMAAwADAAUABgAG
AAcABQAGAAcABwAGAAYACAAJAAsACwAMAAwADQAOAA8AEAASABIAEQARABQAFAAUABYA
FQAVABQAFAAVABYAFgAXABkAGQAZABcAFwAXABYAFgAZABkAFwAXABgAGAAXABYAFAAU
ABMAEgATABIAEgARAA4ADAAMAAsACgAKAAoACgAIAAYABgAHAAcABgAGAAUABAAEAAUA
BQADAAIAAgADAAMAAwADAAMAAQABAAEAAQABAAEAAQABAAEAAAAAAAAAAgACAAIAAgAD
AAMAAwADAAMAAwADAAMAAwADAAMAAwADAAMAAwADAAMAAwADAAMAAwAEAAQABAACAAIA
AQABAAMAAwADAAMAAQABAAEAAQABAAEAAQABAAEAAQAAAAAAAgADAAMAAwABAAAAAAAA
AAEAAQACAAIAAAAAAP////8BAAIAAgACAAAA////////AgACAAEAAQD///7//v///wEA
AQABAAEA//////////8AAAAAAAAAAAEAAQABAP///f/+//7//v8AAAAAAAAAAP7/////
///////////////+//7///////7//v/+//////////7//v8AAAEAAQABAP7//v/+//7/
/v/+//7//v8AAAAAAAAAAP7//P/8//3/AAAAAAAA/////wIAAgABAAAA///+/wAAAAAA
AAAAAAAAAAAAAAAAAAAAAAAAAP7//v/+//7/AAAAAAAAAAD+//7//v/+//7//v/+//7/
//8AAAEAAgACAAMAAwADAAMABAAEAAQABAAFAAUABQAEAAQABAAEAAcABwAHAAcABwAI
AAgACgAOAA8AEAARABEAEQARABEADwAPAA4ADQAKAAoACwALAAsACwAKAAkACAAEAP//
/f/9//z//P/8//7///////7//v///////v/+//7//v///////v/+/////f/9//z/+//9
//3//f/9//3//P/8//3//f/8//v//f/+////AAAFAAwAFAAbACYAOABPAGcAegCCAIgA
igCGAHgAZgBXAEUAOQAwACMAFgANAAYAAQAAAP//AgABAP//AQAAAP///f/+//3//f/7
//v//P/8//z/+v/6//v/+//9//z//P/8//v/+//7//v/+//7//v/+v/6//v//f/+//z/
/P/7//v/+v/6//r/+v/8//z//P/8//r/+//7//n/+//9//3//f/8//z//f/9//3//f/9
//7//v/+//7/////////AAAAAAAAAAAAAAAAAAAAAAAAAQAAAAAAAAAAAAIAAgADAAMA
BAAEAAQABQAFAAcABwAHAAcACQAJAAkACQAKAAoACwANAA4ADwAPAA4ADgAQABEAEQAR
ABIAEgATABQAFQAWABYAFgAVABUAFgAWABYAGAAZABkAGAAYABkAGgAaABsAHQAdAB0A
GwAdAB0AHAAcAB0AHQAbABsAGAAYABcAFgAYABgAFwAWABUAFAAUABMAEAAOAA4ADQAM
AAwADAAMAAoACAAIAAkACQAIAAgABwAGAAYABwAHAAcABgAGAAcABwAHAAcABwAFAAUA
BQAFAAcABwAHAAcABwAGAAYABgAGAAYABgAGAAcABwAHAAcABQAFAAUABQAHAAcABwAH
AAUABQAFAAUABQAFAAUABQAHAAgACAAIAAgACAAHAAcABwAHAAcABwAHAAcABwAHAAcA
BwAHAAcACQAJAAgACAAHAAcABgAFAAYABgAHAAgABQAFAAYABgAEAAQAAwADAAQABgAH
AAgACAAHAAcABwAGAAYABQAFAAcABgAGAAcABwAHAAcABwAFAAUABQAFAAYABgAGAAYA
BQAFAAUAAwAFAAYABgAGAAYABgAGAAYABgAHAAcABwAHAAcABwAHAAgACAAJAAkACAAI
AAgACQAHAAcABgAGAAgACQAJAAkABgAGAAYABgAGAAYABgAGAAgACAAIAAgACAAGAAYA
BwAKAAoACgAJAAcABgAGAAYABgAGAAYACAAIAAgACAAGAAYABgAGAAgACAAIAAgABgAG
AAYABgAIAAgACAAIAAoACgAKAAoADAAMAAwADAAMAAwADAAMAAwADAAMAAwADgAOAA4A
DgAQABAAEAAQABIAEgASABIAEwAUABUAFgAWABYAFgAWABUAFAATABIAEgASABIAEgAS
ABIAEgASAA4ADAAKAAgACAAIAAgACAAIAAgACAAIAAgACAAIAAgABgAGAAYABgAIAAgA
CAAIAA==
         </WaveFormData>
      </LeadData>
      <LeadData>
         <LeadByteCountTotal>10000</LeadByteCountTotal>
         <LeadTimeOffset>0</LeadTimeOffset>
         <LeadSampleCountTotal>5000</LeadSampleCountTotal>
         <LeadAmplitudeUnitsPerBit>4.88</LeadAmplitudeUnitsPerBit>
         <LeadAmplitudeUnits>��V</LeadAmplitudeUnits>
         <LeadHighLimit>2147483647</LeadHighLimit>
         <LeadLowLimit>268435456</LeadLowLimit>
         <LeadID>II</LeadID>
         <LeadOffsetFirstSample>0</LeadOffsetFirstSample>
         <FirstSampleBaseline>0</FirstSampleBaseline>
         <LeadSampleSize>2</LeadSampleSize>
         <LeadOff>FALSE</LeadOff>
         <BaselineSway>FALSE</BaselineSway>
         <ExcessiveACNoise>FALSE</ExcessiveACNoise>
         <MuscleNoise>FALSE</MuscleNoise>
         <LeadDataCRC32>223983548</LeadDataCRC32>
         <WaveFormData>
9v/2//b/9v/2//b/9v/2//f/+P/5//r/+//8//3//v8AAAAAAAAAAAcADgAVABwAJQAs
ADMAOgA2ADQAMgAwACgAIgAcABYADwAIAAEA+v/4//b/9P/y//T/9P/0//T/9P/0//T/
9P/y//L/8v/y//D/8P/w//D/7v/u/+7/7v/u/+7/7v/u//D/8P/w//D/7v/u/+7/7v/w
//D/8P/w//D/8P/w//D/8P/w//D/8P/u/+7/7v/u//D/8P/w//D/8P/w//D/8P/w//D/
8P/w//D/8P/w//D/8v/y//L/8v/y//L/8v/y//T/9P/0//T/9P/0//T/9P/1//b/9//4
//j/+P/4//j/+P/4//j/+P/5//r/+//8//7//v/+//7/AAAAAAAAAAABAAIAAwAEAAYA
BgAGAAYACAAIAAgACAAJAAoACwAMAA4ADgAOAA4AEAAQABAAEAASABIAEgASABIAEgAS
ABIAEgASABIAEgASABIAEgASABAAEAAQABAADgAOAA4ADgAMAAwADAAMAAoACgAKAAoA
CQAIAAcABgAGAAYABgAGAAQABAAEAAQAAgACAAIAAgAEAAQABAAEAAQABAAEAAQAAgAC
AAIAAgACAAIAAgACAAIAAgACAAIAAgACAAIAAgAEAAQABAAEAAQABAAEAAQAAgACAAIA
AgAEAAQABAAEAAMAAgABAAAAAQACAAMABAACAAIAAgACAAIAAgACAAIAAgACAAIAAgAA
AAAAAAAAAAIAAgACAAIAAAAAAAAAAAAAAAAAAAAAAAIAAgACAAIAAAAAAAAAAAD+//7/
/v/+////AAABAAIAAAAAAAAAAAD+//7//v/+//7//v/+//7//v/+//7//v8AAAAAAAAA
AP7//v/+//7//v/+//7//v8AAAAAAAAAAP7//v/+//7//v/+//7//v/+//7//v/+//7/
/v/+//7//v/+//7//v/+//7//v/+//z//P/8//z//v/+//7//v/8//z//P/8//z//P/8
//z//P/8//z//P/6//r/+v/6//r/+v/6//r//P/8//z//P/8//z//P/8//z//P/8//z/
/P/8//z//P/8//z//P/8//z//P/8//z//P/8//z//P/8//z//P/8//7//v/+//7///8A
AAEAAwAGAAkACgALAAsACgAIAAgABwAHAAgACAAJAAkACQAIAAgACQAKAAoADAAMAAwA
DAALAAsACwALAAsACgAJAAcABQABAP////8BAAIAAgACAAIAAQAAAP3/+//6//r/+f/5
//n/+f/5//n/+P/4//j/+P/4//j/9v/0//X/9v/2//j/+P/4//j/9v/2//b/9v/2//f/
9//3//f/9//3//n/+//9/wAAAgACAAEAAgD+//z//f8DAAwAFwAeACgAMwA5AD4AQgBA
ADUAMAAwACoAIAAVAAwABAD///v/+P/z//H/8f/1//j/+v/4//j/9v/2//T/9P/0//T/
9P/0//L/8v/y//H/8f/x//H/8P/w//D/8P/x//L/8v/y//D/8f/x//H/8f/x//D/8P/x
//L/8v/x//H/8f/x//H/8f/x//H/8P/w//H/8f/x//H/8f/x//H/8//z//P/9P/z//L/
8f/w//L/8//z//T/8//z//P/8//z//P/8//z//b/9//3//f/9f/1//b/9//5//n/+f/5
//j/+P/5//r/+v/8//3//f////////8AAAAAAQACAAIAAgADAAQABQAGAAYABgAHAAYA
BgAJAAoADAAMAAwADgANAA0ADQAOAA4ADgAOAA8AEQARABEAEQATABMAEwATABQAFQAV
ABMAEQARABEAEQATABIAEQARABEAEAAPAA8ADgAMAAwACwALAAsACgAJAAcABwAHAAcA
BQAEAAQABAAEAAUABQAGAAMAAgABAAAAAAAAAAAAAAABAAEAAQABAAEAAQABAAEAAQAB
AAEAAQD//////////wEAAQABAAEAAQABAAEAAQACAAIAAgACAAIAAwADAAIAAQAAAP//
/v///wAAAAABAAEAAQABAAEA////////AQD///7//v/+//7//v/+//7/AAD//////v/+
//7//v/+//7//v/+/////f/8//z//f/9//z/+//7//v/+//8//z/+//7//v/+//7//r/
+v/7//v/+v/6//r/+//7//v//P/8//z/+//7//v/+//7//v/+//7//z//P/7//v/+//7
//r/+v/7//v//P/8//v/+//5//r/+v/6//z//P/8//r/+v/6//r/+//7//n/+f/6//z/
/P/7//v/+v/7//v/+//5//n/+f/5//v/+v/6//r/+v/6//r/+f/5//n/+v/6//j/+P/4
//j/+P/3//b/9//4//n/+v/4//j/+P/4//j/+P/4//j/+P/4//j/+P/4//j/+P/4//r/
+v/6//r/+v/6//r/+v/4//j/+P/4//r/+v/6//r/+P/4//j/+P/5//r/+//8//3//v8A
AAIABwAIAAkACQAHAAQAAwABAAMABAAEAAUABQAFAAQABAAHAAgACAAIAAgACAAIAAcA
BQAFAAUABQAEAAMAAQD///3/+//7//3//P/8//z/+v/5//j/9f/1//L/8v/x//H/8//z
//P/8//y//L/8v/y//L/8v/w//D/8f/y//L/8v/y//L/8v/y//L/8v/y//L/8f/x//H/
8f/z//P/8//1//f//P/8//j/9f/4//r/+P/9/wsAFgAdACYAMAA3AD8ARgBEADoANQA2
ADAAJgAeABUADAAAAPv/9//y/+3/7f/v//X/9v/2//T/8//w/+//7P/t/+7/7//w/+7/
7P/s/+z/7f/t/+3/7f/w//D/8P/w/+//7v/s/+r/6v/r/+v/6//t/+3/7P/s/+v/7P/s
/+v/7f/t/+3/7f/v/+//7//u/+z/7f/t/+3/7f/t/+3/7f/t/+3/7f/u//D/8P/w//D/
7f/t/+z/7P/v/+//7//v//H/8f/x//H/8v/z//P/8//z//P/9P/1//P/8//z//P/9v/2
//f/+P/2//j/+f/5//v/+//7//z//P/9//7//v/+////AAABAAIAAgACAAMABgAGAAkA
CgAKAAoACgAMAA0ADQANAA4AEAAQABAAEQATABMAEwATABMAEwATABMAEgATABMAEQAR
ABEAEQARAA8ADgANAA0ADgAOAA4ADwAMAAoACgAJAAkACQAIAAcABwAHAAcABwAFAAQA
BAAEAAMAAwACAAIABAAEAAQABAACAAIAAgACAAEAAQABAAEAAQABAAEAAQABAAEAAQAB
AAMAAwADAAMAAQABAAEAAQACAAMABAAFAAQABAAEAAQAAgADAAMAAgAEAAQABAAEAAIA
AgABAAEAAQABAAEAAQD///////8BAAMAAgACAAIAAAAAAAAAAAACAAEAAQAAAAAAAAAA
AAAAAgACAAIAAwABAAAAAAABAP///v/9//3//P/9////AAD///////////3//P/8//3/
/v/+////AAD///////8AAAAAAAD////////////////9//3//v/+//3//f/9//3//P/8
//3//f/8//z/+//7//z//v///wAA/v/+//7//P/+//7//v////3/+//7//z//v/+//3/
/f/8//3//f/9/////////////f/8//z//P/6//r/+v/5//v/+//8//z//f/+////AAD6
//3//P/+//7//v/+//z//P/8//z/+v/6//r/+v/7//z//f/+//z//P/8//z//v/+//7/
/v/8//z//P/8////AAABAAIAAwAEAAYACAALAAwADQANAA4ADAAMAAsACwAMAAwADQAP
AA8ADgAOAA0ADgAOAA4ADgAOAA4ADQALAAsACwALAAoACQAHAAUAAwABAAEAAwAEAAQA
BAACAP///v/7//v/+//8//z//f/8//v/+v/5//j/+P/4//j/+v/6//j/+P/3//j/+P/4
//j/+P/4//j/+P/4//j/+P/7//v/+//7//3//f/9//3/AQAEAAQAAAD//wAAAAACAAkA
FwAiAC0AOABCAEsAUQBWAFYATABFADwAMgAoAB4AEwAKAAQA/f/5//L/7f/v//P/9f/4
//r/+v/4//b/9v/0//T/9P/0//T/9v/0//T/9P/z//P/8//z//b/9v/2//b/9P/0//P/
8v/y//P/8//z//H/8f/w//D/7//w//D/7//w//H/8v/z//P/8//z//L/8v/z//P/8//1
//X/9f/1//P/8//z//T/9P/0//T/9P/0//X/9f/2//f/9//3//f/9//3//f/9//4//n/
+f/5//n/+f/6//v/+f/5//n/+f/8//z//f/+//7/AAABAAEAAQABAAEAAgAGAAcACAAI
AAgACQAKAAsADAAMAAwADQAOAA4AEQASABIAEgASABQAFwAXABcAGAAXABYAFQAVABcA
FwAXABcAGAAZABoAGwAbABsAGgAXABkAGQAZABkAGQAYABcAFwAVABQAEwATABMAEgAT
ABMADgANAAsACQALAAsACwALAAkACAAIAAgABwAHAAYABgAIAAgACAAIAAYABgAGAAYA
BQAFAAUABQAFAAUABQAFAAUABQAFAAUAAwADAAMAAwAFAAUABQAFAAUABQAFAAUABgAG
AAYABgAGAAcABwAGAAYABgAGAAYABAAEAAMAAwAFAAUABQAFAAUABQAFAAcABwAGAAYA
BgAGAAYABgAGAAQAAwADAAIABAAEAAQABAAEAAQABAAFAAUABAAEAAUABQAEAAMAAwAD
AAMABAAEAAMAAwADAAMABQAEAAQABQADAAIAAgACAAIAAwAEAAYABQAEAAIAAQABAAEA
AQABAAEAAQACAAIAAQABAAEAAQAAAAAAAQABAAIAAgABAAEAAQACAAIAAgACAAIAAgAA
AAIAAgACAAMAAgD///7//v8AAAAA/////wAAAQABAAEAAQABAAEAAQABAAAAAAAAAAAA
AAAAAP///////wAAAAAAAAAAAAAAAAAA///+//7//v/+//7///8AAAEAAgD///7//f/8
//3//v///wAAAAAAAAAAAAAAAAAAAAAAAAIAAgACAAIABQAGAAgACgAPABAAEQARABIA
EAAQAA8ADQAOAA4ADwAPAA8ADgAOABEAEgASABIAEQAQAA8ADQANAA0ADQANAA4ADQAL
AAkAAwABAAEAAwAEAAQABAACAAMAAgD//////f/8//r/+f/7//v/+//7//r/+v/6//r/
+P/4//b/9v/5//r/+v/6//j/+P/4//j/+P/4//j/+P/5//n/+f/5//f/+f/9/wEA//8C
AAYABAABAAAAAgACAAcAFQAkAC0ANgBAAEkATwBSAE4ARAA9ADgAMgAoABoAEwAMAAIA
+//5//T/8f/x//X/+f/6//j/+P/4//b/9v/0//T/9P/0//T/9P/y//L/8v/z//P/8//z
//L/8v/y//L/8v/y//H/8P/w//H/8f/x//P/8//y//L/9f/2//b/9f/z//P/8//z//P/
8//z//L/8v/z//P/8//x//H/8f/x//P/8//z//T/9P/0//T/9P/y//P/8//0//X/9f/1
//X/9f/1//X/9f/4//n/+f/5//f/9//4//n/+//7//v/+//8//z//f/+//7/AAABAAEA
AQABAAEAAgAEAAUABgAGAAgACQAKAAsADAAMAAwADQAOAA4AEQASABIAEgASABQAFQAV
ABUAFgAWABYAFgAXABkAGQAZABkAGQAZABkAGQAYABkAGQAXABcAFwAXABcAFwAWABUA
FQAVABQAEwATABIAEAAQAA8ADAALAAkABwAJAAkACQAJAAUABAAEAAQABQAFAAQABAAC
AAIAAgACAAIAAgACAAIAAQABAAEAAQABAAEAAQABAAEAAQABAAEAAwADAAMAAwADAAMA
AwADAAEAAQABAAEAAAAAAAAAAAABAAMABAAEAAMAAgABAAAAAgACAAEAAQABAAEAAQAB
AP///////wEA///+//7//v8AAAAAAAAAAAAA//////7//v/+//7//v/+//7//v//////
/v/+/////f/8//v/+//7//v//P/8//v/+//7//v/+//6//r/+//8//z//f/+//v/+//7
//z//P/8//v/+//7//v/+//7//r/+f/5//j/+P/5//r/+//6//r/+//7//r/+v/5//n/
9//4//j/+P/6//r/+v/4//r/+v/6//v/+//5//n/+v/6//r/+f/5//j/+f/5//n/9//3
//f/9//4//j/+f/6//j/+P/4//f/9//3//j/+P/4//j/+P/4//j/9//2//j/+P/4//j/
9v/2//b/9v/4//j/+P/4//j/+P/4//j/+P/4//j/+P/4//j/+P/4//j/+P/4//j/+v/6
//r/+v/7//z//f/+/wAAAgAGAAgABwAHAAYABAAGAAUABQAGAAgACQAJAAkABgAGAAcA
CAAIAAgACAAIAAgABwAHAAcABQAFAAQAAwABAP//+//5//v//f/+//7//v/8//v/+v/1
//X/9P/0//P/8//z//P/9f/1//T/9P/0//T/9P/0//L/8v/z//T/9P/0//T/9P/0//T/
9P/0//T/9P/1//X/9//1//f/+f/5//f/+f/+/wAA/v/7//z//P/8/wMAEQAaACMAMAA6
AEEARQBGAEAANgAvACoAIgAaAA4ABwAAAPj/8//x/+7/6//v//X/9//2//j/+P/2//T/
9P/y//D/8P/w//D/8P/u/+7/7v/t/+3/7f/t//D/8P/w//D/8P/w/+//7v/u/+//7//v
/+//7//u/+7/7//w//D/7//v/+//7//v/+//7//v/+7/7v/v/+//7//x//H/8f/x/+//
7//v//D/8v/y//L/8v/y//P/8//0//P/8//z//P/9f/1//X/9f/0//X/9f/1//X/9f/2
//f/+f/5//n/+f/6//r/+//8//z//v//////////////AAACAAMABAAEAAIAAwAEAAUA
CAAIAAgACQAKAAoADQAOAAwADAAMAA4AEQARABEAEgASABIAEgATABMAEwATABMAFQAV
ABUAFQAUABUAFQATABUAFQAVABUAFQAUABMAEwARABAADwAPAAwACgAKAAkACQAJAAgA
BwAHAAcABwAHAAUABAAEAAQAAwADAAIAAgACAAIAAgACAAAAAAAAAAAAAQABAAEAAQAD
AAMAAwADAAEAAQABAAEAAQABAAEAAQABAAEAAQABAAMAAwADAAMAAgACAAIAAgACAAMA
AwACAAQABAAEAAQAAgACAAEAAQABAAEAAQABAAEAAQABAAMAAwACAAIAAgACAAIAAgAC
AAIAAQABAAAAAgACAAIAAgAAAAAAAAABAAEAAAAAAAEAAQAAAP//////////AAAAAAEA
AQABAAEAAQAAAAAAAQABAAAAAAAAAP3//f/9//7/AAAAAP////////////////3//f/+
//7////////////+//7///////7//v/9//3//f/+//7//v/+//7//v/8//z//P/8//3/
/f/7//v//P/8//z/+//7//r/+//7//v/+//7//v/+//7//r/+v/6//r/+v/6//n/+f/5
//r/+v/6//r/+v/6//r/+//8//r/+v/6//r/+v/6//r/+v/6//r/+v/6//r/+v/6//r/
/P/8//z//P/7//r/+f/4//r/+v/6//r/+v/6//r/+v/8//z//P/8//7//v/+//7///8A
AAIABAAJAAoACwALAAoACAAIAAcABwAIAAgACQAJAAkACAAIAAcACAAIAAgACgAKAAoA
CQAJAAkACQAJAAYABQADAAEA///9//3////+//7//v/8//z//P/6//v/+P/4//f/9//1
//X/9f/1//b/9v/2//b/9v/2//T/9P/1//b/9v/2//b/9v/2//b/9v/2//b/9v/3//f/
9//3//f/9//1//f/+f/8/wIAAgD///z/+v/6//v/AwAMABcAIgAuADcAPQBCAEIAPAAv
ACoAKgAiABgACwACAPz/+f/z/+7/6//p/+//8//2//T/9P/2//T/9P/y/+//7v/t/+z/
7f/s/+3/7v/r/+v/6//r/+z/7P/s/+z/7P/s/+v/6v/s/+3/7f/t/+v/6//q/+r/6//s
/+z/6//r/+v/6//r/+3/7f/t/+z/7P/t/+3/7f/t/+3/7f/t/+3/7f/t/+7/7v/u/+7/
7v/u/+//7//w/+//7//v/+//8f/x//H/8f/w//H/8f/x//P/8//0//X/9f/1//X/9f/4
//j/+f/6//j/+v/7//v/+//7//v//P/8//3//v/+/wAAAQACAAMABAAEAAQABQAEAAQA
BwAIAAoACgAKAAwADQANAA0ADgAOAA4ADgAPABEAEQARABEAEQARABEAEQAUABUAFQAT
ABEAEQARABEAEwASABEAEQATABIAEQARAA8ADAALAAkACAAJAAkACQAHAAcABwAHAAUA
BAAEAAQAAwADAAIAAgAAAAAAAAAAAAIAAgACAAIAAQABAAEAAQABAAEAAQABAAEAAQAB
AAEAAQABAAEAAQADAAMAAwADAAEAAQABAAEAAgACAAIAAgAEAAUABQAEAAIAAgACAAIA
AwAEAAQABQADAAMAAwADAAEAAQABAAMAAwACAAIAAgACAAIAAgACAAIAAQABAAAAAgAC
AAIAAgAAAAAAAAABAAEAAAAAAAEA///+//3//f/8//3///8AAP///////////f/8//z/
/f/+//7///8AAP3//f/9//7//v/+//3//f/9//3//f/9//3//f/+//7//f/9//3//f/8
//z//f/9//7//v/9//3///8AAAAAAAD+//7//v/8//z//P/8//3////9//3//v/+//7/
/f/9//7//////////f/9//3//f////7//v/+//7//v/+//3//f/9//7//v/+//7//v/+
//7////+//z//P/8//z//v/+//7//v8AAAAAAAAAAP7//v/+//7//v/+//7//v/+//7/
/v/+//7//v/+//7//v/+//7//v/+//7//v/+////AAABAAIAAwAFAAcACwAMAA0ADQAM
AAoACgAJAAkACgAKAAsACwAJAAgACAAJAAwADAAMAAwACwAKAAgABwAJAAkACQAIAAkA
BwAFAAEA/////wEAAgACAAIAAAD///z/+f/5//j/+v/5//n/+f/5//n/+f/4//j/+P/4
//j/+P/2//b/9//4//j/+P/4//b/9v/2//b/9v/2//b/9//5//n/+f/5//n/+f/7////
AgAAAAIAAwAAAP7//v8BAAkAGAAfACQALgA3AD0ARABEADwALwAsACoAIgAWAA0ABgD+
//f/8//y/+//7//1//n/+P/2//j/+v/4//j/9v/1//T/8//y//T/8v/y//L/8f/x//H/
8f/w//D/8P/w//L/8v/x//D/8P/x//H/8f/v/+//7v/u//H/8v/y//H/8f/x//H/8f/x
//H/8f/w/+7/7//v/+//7//v/+//7//v/+//7//w//D/8P/w//D/8v/z//P/9P/z//P/
8//z//X/9f/1//X/9P/1//X/9f/3//f/+P/5//n/+f/5//n/+v/6//v//P/6//z//f/9
/////////wAAAAABAAIAAgACAAMABAAFAAYABgAGAAcACAAIAAsADAAMAAwADAAOAA0A
DQANAA4AEAAQABAAEQATABMAEwATABMAEwATABMAFAAVABUAEwATABMAEwATABMAEgAR
ABEADwAOAA0ADQAOAAwADAALAAkACQAIAAcABwAHAAcABwAHAAYABgAGAAMAAwACAAIA
BAAEAAQABAAEAAQABAAEAAMAAwADAAMAAwADAAMAAwADAAMAAwADAAMAAwADAAMAAwAD
AAMAAwADAAMAAwADAAQABAAEAAQAAgADAAMAAgAEAAQABAAEAAQABAADAAMABQAFAAUA
BQAFAAUABQAHAAYABAADAAIABAAEAAQABAAEAAMAAwACAAIAAgACAAIABAAEAAQABQAD
AAIAAgADAAMAAgABAAEAAQABAAIAAgACAAEAAAD//wEAAAAAAAEAAwACAAIAAgAAAP//
/v/+/wAAAAD/////AQABAAEAAQD/////AAAAAP///////////v/+//////8AAAAA////
////AAAAAAAAAAAAAAAA/v/+//7//v///////f/9//7/AAAAAP////8AAAEAAQABAAAA
///+//3//f/8//z//P/9//7///////3//f/+//7//P/8//z//P/8//v//v/+//7//v/+
//z//P/8//z//P/8//z//P/+//7//v/+//z//P/8//z//P/8//z//P/8//z//P/8//z/
/P/8//z//P/8//z//P/8//z//P/8//3//v///wAAAQADAAUACQAKAAsACwAKAAoACgAJ
AAkACAAIAAkACQAJAAgACAAJAAgACAAIAAgACgAKAAkACQAJAAkACQAIAAkABwAFAAEA
/f/9////AAAAAAAA/v/9//7/+//7//r/+P/3//f/9//5//n/+f/4//b/9v/2//b/9v/0
//T/9f/4//j/+P/4//b/9v/2//b/9v/2//b/9//3//P/8//1//f/9//3//n//P8AAAIA
AQD+//r/+P/5//3/CAATABoAIAArADUAOgA+ADwANQAuACwAKAAiABkADgACAPv/+f/4
//P/7f/t//P/9v/2//b/9v/0//T/8v/y//L/8v/y//L/8P/w//D/7//v/+//7//u/+7/
7v/u/+7/7v/t/+z/7P/t/+3/7f/t/+3/7P/s/+3/7v/u/+3/6//r/+v/6//t/+3/7f/s
/+z/7f/t/+3/6//r/+v/6//t/+3/7f/u/+z/7P/s/+z/7v/v/+//8P/w/+//7v/t/+//
7//v/+//7v/v/+//7//v/+//8P/x//H/8f/x//H/9P/0//X/9v/0//b/9//3//n/+f/5
//r/+v/7//z//P/8//3//v///wAAAAAAAAEAAAAAAAMABAAEAAQABAAGAAcABwAHAAgA
CAAIAAgACQAJAAkACQAJAAsACwALAAsACgALAAsACQALAAsACwALAAsACgAJAAkACQAI
AAcABwAIAAYABgAFAAEAAQAAAP/////////////9//z//P/8//v/+//6//r/+v/6//r/
+v/6//r/+v/6//n/+f/5//n/9//3//f/9//5//n/+f/5//f/9//3//f/+f/5//n/+f/3
//f/9//3//j/+P/4//j/+P/5//n/+P/4//j/+P/4//r/+v/5//n/+P/3//b/9f/1//X/
9f/3//f/9v/2//b/9P/0//T/9P/0//P/8//y//T/9P/0//T/8v/y//L/8//z//L/8v/z
//P/8v/x//H/8f/x//L/8v/z//P/8//z//H/8P/w//H/8//y//L/8v/v/+//7//w//L/
8v/x//H/7//v/+//7//t/+3/7v/u/+7/7//w//H/7v/u/+//7//y//L/8f/x/+//8P/w
//D/8P/w//D/7v/w//D/8P/x//H/7//v//D/8P/w/+//7//u/+//7//v/+//7//v/+//
8f/w//D/8P/y//L/8v/x//D/7//v/+7/8P/w//D/8P/w//P/9P/z//L/8f/w/+7/7v/u
/+7/7v/u/+7/7v/w//D/8P/w//D/8P/w//D/8P/w//D/8P/w//D/8P/w//D/8P/w//D/
8//0//X/9v/3//n/+/////7///////7//P/8//v/+//8//z//f/9//3//P/8//3//v/+
//7//v8AAAAA//////3//f/9//z/+//5//f/8//z//P/9f/2//X/9P/x/+//7//t/+7/
7v/s/+v/6//r/+v/6//r/+r/6v/q/+r/6v/q/+j/6P/p/+z/7P/s/+z/6v/q/+r/6v/s
/+z/7P/t/+3/6//t/+3/7//v/+//8//2//b/9v/1//b/9P/w//X/AQAOABsAJgAuADUA
OwBCAEAAOAAzADAALAAkABgACwAEAPr/8//x/+7/6//p/+n/6//s/+7/7v/s/+r/6v/o
/+r/6v/q/+r/6P/m/+b/5v/n/+f/5//n/+j/6P/o/+j/6P/o/+f/5v/m/+f/5//n/+f/
5//m/+b/5//o/+j/5//n/+f/5//n/+X/5f/l/+T/5v/n/+f/5//n/+f/5//n/+f/5//n
/+j/6P/o/+j/6P/o/+n/6f/q/+v/6//r/+v/6//r/+v/6//q/+v/6//r/+3/7f/u/+//
8f/x//H/8f/w//D/8f/y//L/9P/1//X/9f/1//X/9v/4//n/+v/6//r/+//8//3/AAAA
AAAAAQABAAAAAgACAAIAAgACAAQABQAFAAUABgAGAAYABgAHAAsACwALAAsACwALAAsA
CwAMAA0ADQALAAsACwALAAsACQAIAAcABwAJAAgABwAHAAYABAAEAAMAAQABAAAA////
//////////v/+v/6//r/+f/5//j/+P/4//j/+P/4//b/9v/2//b/9//3//f/9//3//f/
9//3//f/9//3//f/9//3//f/9//5//n/+f/5//n/+f/5//n/+P/4//j/+P/6//v/+//6
//j/+P/4//j/+P/4//f/9//4//n/+v/7//r/+f/4//n/+//6//r/+v/4//j/+P/4//b/
9f/1//T/9f/2//f/+P/3//b/9f/1//f/9v/2//f/9//2//X/9f/x//H/8v/y//T/9f/2
//f/9f/0//T/9f/1//T/9P/0//P/8//z//T/9P/0//P/8//z//P/8//z//P/8//0//T/
8f/x//H/8f/y//L/8//z//L/8v/x//H/8f/y//L/8v/y//L/8v/w//D/8P/w//H/8//x
//H/8v/w//D/7//v//H/8//0//X/9f/1//X/9f/3//b/9v/2//f/+P/5//n/9//3//j/
+P/6//r/+v/6//r/+f/6//r/+v/6//r/+v/6//r/+v/4//j/+P/4//j/+P/4//j/9v/2
//b/9v/4//j/+P/4//v//P/9//7/AQACAAMABAAEAAQABAAEAAQABAAEAAQABAAEAAQA
BAACAAIAAgACAAIAAgACAAIAAgACAAIAAgABAAAA///+//r/+P/2//T/9f/2//f/+P/3
//b/9f/0//H/8P/v/+7/7P/s/+z/7P/s/+z/7P/s/+z/7P/s/+z/6v/q/+r/6v/s/+z/
7P/s/w==
         </WaveFormData>
      </LeadData>
      <LeadData>
         <LeadByteCountTotal>10000</LeadByteCountTotal>
         <LeadTimeOffset>0</LeadTimeOffset>
         <LeadSampleCountTotal>5000</LeadSampleCountTotal>
         <LeadAmplitudeUnitsPerBit>4.88</LeadAmplitudeUnitsPerBit>
         <LeadAmplitudeUnits>��V</LeadAmplitudeUnits>
         <LeadHighLimit>2147483647</LeadHighLimit>
         <LeadLowLimit>268435456</LeadLowLimit>
         <LeadID>V1</LeadID>
         <LeadOffsetFirstSample>0</LeadOffsetFirstSample>
         <FirstSampleBaseline>0</FirstSampleBaseline>
         <LeadSampleSize>2</LeadSampleSize>
         <LeadOff>FALSE</LeadOff>
         <BaselineSway>FALSE</BaselineSway>
         <ExcessiveACNoise>FALSE</ExcessiveACNoise>
         <MuscleNoise>FALSE</MuscleNoise>
         <LeadDataCRC32>848502016</LeadDataCRC32>
         <WaveFormData>
AAAAAAAAAAACAAIAAgACAAUABgAHAAgADAAOABAAEgAPAA4ADQAMAPb/4v/O/7r/qP+W
/4T/cv9u/2r/Zv9i/2z/dP98/4T/lP+k/7T/xP/R/9z/5//y//b/+v/+/wIABAAEAAQA
BAAFAAYABwAIAAoACgAKAAoACgAKAAoACgAKAAoACgAKAAoACgAKAAoACgAKAAoACgAK
AAoACgAKAAoACgAKAAoACgAKAAoACgAKAAoACgAKAAoACgAKAAoACAAGAAQAAgD+//r/
9v/y//H/8P/v/+7/7v/u/+7/7v/w//D/8P/w//L/8v/y//L/9P/0//T/9P/2//b/9v/2
//j/+P/4//j/+v/6//r/+v/8//z//P/8//7//v/+//7//v/+//7//v/+//7//v/+//7/
/v/+//7/AAAAAAAAAAAAAAAAAAAAAP7//v/+//7/AAAAAAAAAAAAAAAAAAAAAP7//v/+
//7//P/8//z//P/6//r/+v/6//j/+P/4//j/+P/4//j/+P/4//j/+P/4//j/+P/4//j/
+P/4//j/+P/4//j/+P/4//r/+v/6//r/+P/4//j/+P/6//r/+v/6//r/+v/6//r/+v/6
//r/+v/6//r/+v/6//r/+v/6//r//P/8//z//P/8//z//P/8//z//P/8//z/+v/6//r/
+v/6//r/+v/6//z//P/8//z//P/8//z//P/8//z//P/8//r/+v/6//r//P/8//z//P/6
//r/+v/6//r/+v/6//r/+v/6//r/+v/6//r/+v/6//r/+v/6//r/+v/6//r/+v/8//z/
/P/8//z//P/8//z//P/8//z//P/8//z//P/8//z//P/8//z//P/8//z//P/8//z//P/8
//z//P/8//z//v/+//7//v/+//7//v/+//z//P/8//z//v/+//7//v/+//7//v/+//7/
/v/+//7//v/+//7//v/+//7//v/+//7//v/+//7//v/+//7//v/+//7//v/+//7//v/+
//7//v/+//7//v/+//7//v/+//7//v/+//7//v/+//7//v/+//7//v/+//7//v/+//7/
AAAAAAAAAAD+//7//v/+//7//v/+//7//v/+//7//v/+//7//v/+/wAAAAAAAAAAAAAA
AAAAAQADAAQABAAEAAQABAACAAIAAQAAAP/////+/wAA/v/9//3//f/9//3////8//r/
+P/2//X/9f/1//j/+v/6//r/9v/2//b/9v/4//j/+P/2//T/9f/1//f/+v/8//3//f/9
//3//f/9//3//f/9//3//f/9//3//f//////AAAAAP////8AAAAA/v////////8BAAEA
AQABAAAAAgAEAAUABwAIAAkACgAOABEAFgAYABYADgACAOv/zf+1/6L/jv98/27/ZP9e
/13/X/9o/3L/ef+B/4//pP+5/8n/1v/h/+v/8//4//7/AQABAAMAAwADAAMABQAGAAYA
BwAHAAcACAAIAAgACAAIAAgACQAJAAkACQAJAAkACgAKAAoACgAKAAoACgAKAAoACgAK
AAoACgAKAAoACgAKAAsACQAJAAkACQAJAAkACQAJAAsACwALAAsACwALAAsACwALAAsA
DAAMAAwADAAMAAwADAAMAA0ADQAMAAwADAAMAA0ADQANAAwADAAMAAwADAAMAAwADAAM
AAwADAAMAA0ADQANAA0ADQANAA0ADQANAA8ADwAPAA8ADwAPAA8ADwAPAA8ADwAPAA8A
DwAPAA8ADgAOAA4ADgAOAA4ADgAOAA4ADQANAA0ADQANAAwADAAOAA4ADgANAA0ADQAL
AAsACQAJAAcABwAJAAgACAAIAAUABQAFAAUABQAEAAQABAAEAAQAAwADAAIAAgABAAEA
AwADAAMABAAEAAQABAAEAAQABAAEAAQAAgACAAIAAgACAAIAAgACAAQABAAEAAQAAgAC
AAIAAgACAAIAAgACAAIAAgACAAIAAQABAAEAAQABAAEAAQABAAEAAQABAAEA////////
//8BAAEAAQABAAEAAQAAAAAAAAAAAAAAAAAAAAAAAAAAAP7//f/9//7//v/+//7//f//
/wAAAAAAAP7//v/+//7/AAAAAAAA////////AAAAAP3//f/+//7/AAAAAAAAAAAAAAAA
AAAAAAAAAAD/////AAAAAAAA/////////////wAAAAAAAAAAAAAAAAAAAAD+//7//v/+
/wAAAAD/////AAAAAAAAAAAAAAAAAAAAAAIAAgACAAIAAQAAAP///v8AAAAAAAAAAAAA
AAAAAAAAAAAAAAAA//8BAAEAAgACAAAAAAAAAP///////wAAAAAAAAAA////////////
/////////wAAAAAAAAAAAAAAAAAAAAAAAP7//v/+//7/AAAAAAAAAAAAAAAAAAAAAAAA
AAAAAAAAAAAAAAAAAAAAAAAAAAAAAAAAAAAAAAAAAAAAAAAAAAACAAIAAgACAAIAAgAD
AAMABAAEAAQABAAEAAIAAgABAAIAAQABAAIAAgAAAP////////////////z/+v/4//j/
9//3//f/+P/4//j/+P/2//b/9v/2//j/+v/6//j/+P/5//n/+//+//7/////////////
//////////////////////////////8AAAAA/////wAAAAAAAAMAAwADAAMAAQABAAEA
AgAEAAYACQAJAAoACwAMABAAFwAYABYAEAAEAPL/1/+//63/nP+M/4D/dv9y/3L/df99
/4b/jP+X/6H/sf/E/9H/2//k//H/+f/9/wIABgAFAAcABQAFAAUABQAHAAgACAAJAAkA
CQAKAAoACAAIAAgACAAJAAkACQAJAAsACwAMAAwACgAKAAoACgAKAAoACgAKAAwADAAM
AAwADAAMAAwADQANAA0ADQANAA0ADQANAA0ADQANAA0ADQANAA0ADQANAA0ADQAOAA4A
DAAMAAwADAAMAAwADQANAA4ADgAOAA4ADwAPAA8ADgAQABAAEAAQAA4ADgAOAA4ADAAM
AAwADQANAA0ADQANAA0ADQANAA0ADQANAA0ADQANAA0ADQANAA8ADwAPAA8ADwAPAA8A
DwAOAA4ADgAOAAwADAAMAAwADAALAAsACwALAAsACgAKAAoACgAKAAkACQAJAAcABwAJ
AAkABwAHAAcABgAGAAYABQAFAAUABQAFAAQABAAEAAQABAADAAMABgAGAAUABQAFAAUA
BQAGAAYABgAGAAYABAAEAAQABAAGAAYABgAGAAYABgAGAAYABgAGAAYABgAEAAQABAAE
AAYABgAGAAYABgAGAAYABgAFAAUABQAFAAMAAwADAAMABQAFAAUABQAFAAUABQAFAAUA
BQAFAAUAAwADAAIAAgAEAAQABAAEAAIAAgACAAIABAADAAMABAAEAAQABAADAAMABAAE
AAQABAAEAAQABAACAAIAAgABAAMAAwAEAAQAAwADAAQABAACAAIAAgACAAQABAAEAAQA
BAAEAAMAAwAEAAQABAADAAMAAwADAAMABAAEAAQABAAGAAYABgAGAAYABgAGAAYABgAG
AAUABQAGAAYABgAGAAYABgAGAAYABQAEAAMAAgAEAAQABAAEAAIAAgACAAIAAwAEAAUA
BgAFAAQAAwABAAIAAwAFAAYABAAEAAQAAwADAAMABAAEAAQABAADAAMAAwADAAMAAwAD
AAUABAAEAAQABAAEAAIAAgACAAIABAAEAAQABAAEAAQABAAEAAIAAgACAAIAAwAEAAUA
BgAFAAQAAwACAAQABAAEAAQABAAEAAUABQAGAAYABgAGAAYABAAEAAMAAAD/////AAAE
AAIAAQABAP///////////P/6//j/+P/5//n/+f/6//z//P/8//r/+v/6//r//P/8//z/
+v/6//v/+//9/wAAAgADAAMAAwABAAEAAQABAAIAAwAEAAUAAwADAAMAAwADAAQABAAD
AAUABgAGAAYABQAFAAUABQAFAAUABQAGAAoACgALAA0ADgAPABIAFgAZABwAGgASAAYA
8v/Z/8X/tf+o/5j/iP+A/37/gP+D/4n/jv+W/6H/rf+7/8r/1//h/+r/9f/9/wUACAAI
AAsADQAMAAsACgAJAAkACgAKAAsACwALAAwADAAKAAoACgAKAAwADQAOAA8ADgANAA0A
DAAOAA4ADgAOAA4ADgAOAA4ADAAMAAwADAAOAA4ADgAPAA0ADQANAA0ADQANAA0ADQAP
AA8ADwAPAA8ADwAPAA8ADwAPABAAEAAQABAAEAAQABAAEAARABEAEAAQABAAEAARABEA
EQAQAA4ADgAOAA4AEAAQABAAEAAOAA4ADgAPABEAEQARABEADwAPAA8ADwAPAA8ADwAP
AA8ADwAPAA8ADQANAA0ADQANAA0ADQANAAwADAAMAAwADAAMAAwADAAMAAsACwALAA0A
DQAMAAwACgAKAAoACQAHAAcABQAFAAcABwAFAAUABQAEAAQABAAFAAUABQAFAAUABAAE
AAQABAAEAAMAAwAGAAYABQAFAAMAAwADAAQABAAEAAQABAAEAAQABAAEAAQABAAEAAQA
BgAGAAYABgAEAAQABAAEAAYABgAGAAYABAAEAAQABAAEAAQABAAEAAUABQAFAAUAAwAD
AAMAAwAFAAUABQAFAAMAAwADAAMAAwADAAMAAwAFAAUABAAEAAIAAgACAAIABAAEAAQA
BAACAAEAAQACAAIAAgACAAEAAwAEAAQABAACAAIAAgACAAIAAgACAAEAAQABAAIAAgAD
AAMABAAEAAIAAgACAAIAAgACAAIAAgACAAIAAQABAAIAAgACAAEAAQABAAEAAQACAAIA
AgACAAIAAgACAAIAAgACAAIAAgACAAIAAQABAAIAAgACAAIAAgACAAIAAgACAAIAAgAC
AAIAAgACAAIAAgACAAIAAgACAAIAAgACAAIAAgACAAEAAQABAAIAAgACAAIAAgABAAEA
AQACAAIAAgACAAEAAQADAAMAAwADAAMAAQACAAIAAgACAAIAAgACAAIAAgAAAAAAAAAA
AAIAAgACAAIAAgACAAIAAgACAAIAAgACAAIAAgACAAIAAgACAAMAAwACAAIAAgACAAQA
AgACAAEA/v/9//3//v/+//z/+//7//3//f/9//3//P/6//j/+P/1//X/9f/2//r/+v/6
//j/+P/4//j/+v/6//r/+P/4//n/+f/7//7/AgADAAMAAwABAAEAAQABAAEAAQABAAEA
AQABAAEAAQABAAIAAgABAAMABAAEAAQAAwADAAMAAwAFAAUABQAGAAQABgAJAAsACgAN
ABAAFAAXABgAGAAUAAgA8v/Z/8P/r/+e/5D/gv94/3b/eP99/4H/hv+K/5P/of+v/8D/
z//d/+j/8//5/wEABAAGAAcACQAHAAcABwAHAAcACAAIAAkACQAJAAoACgAMAAwADAAM
AAsACwALAAsACwALAAwADAAMAAwADAAMAAwADAAMAAwADgAOAA4ADgAMAAwADAANAA0A
DQANAA0ADQANAA0ADQANAA0ADQANAA0ADQANAA0ADwAPABAAEAAQABAAEAAQAA4ADgAP
AA8ADgAOAA4ADgARABEAEQAQABAAEAAQABAADgAOAA4ADgAQABAAEAARAA8ADwAPAA8A
EQARABEAEQAPAA8ADwAPABEAEQARABEADwAPAA8ADwANAA0ADQANAA4ADgAOAA4ADAAM
AAwADAAOAA0ADQANAAsACwAKAAoACgAKAAoACQAJAAkABwAHAAcABwAFAAUABwAGAAYA
BgAFAAUABQAFAAMAAgACAAIAAgACAAEAAQACAAIAAQABAAMAAwADAAQABAAEAAQABAAC
AAIAAgACAAIAAgACAAIAAgACAAIAAgAEAAQABAAEAAQABAAEAAQABAAEAAQABAAEAAQA
BAAEAAMAAwADAAMAAwADAAMAAwAFAAUABQAFAAQAAwACAAEAAQABAAEAAQADAAMAAgAC
AAIAAgACAAIAAgACAAIAAgACAAEAAQACAAIAAgACAAEAAQACAAIAAgACAAIAAgACAAQA
BAAEAAMAAQABAAIAAgABAAEAAgACAAIAAgACAAIAAgACAAIAAgACAAIAAQABAAIAAgAC
AAEAAwADAAMAAwADAAIAAQAAAAIAAgACAAIAAgACAAIAAgACAAIAAQABAAQABAAEAAQA
BAAEAAQABAACAAIAAgACAAQABAAEAAQAAgACAAIAAgACAAIAAgACAAIAAgACAAEAAQAB
AAIAAgAEAAQABAADAAEAAQACAAIABAAEAAMAAwADAAMAAwADAAMAAwACAAQABAAEAAQA
AgACAAIAAgACAAIAAgACAAIAAgACAAIAAgACAAIAAgACAAIAAgACAAIAAgACAAIAAgAC
AAIAAgACAAIAAgACAAMAAwAEAAQABAAEAAQAAgACAAEAAAD/////AAACAAAA////////
///9//3/+v/4//j/+P/3//f/+f/6//z//P/6//j/+P/4//j/+v/6//r/+v/6//v/+//9
/wAAAgADAAEAAQABAAEAAwADAAMAAwABAAEAAQABAAEAAQABAAIABAADAAMABAAEAAQA
BQAFAAUABQAFAAUABQAGAAgACgALAAsADAANABIAFgAZABwAGgAUAAYA7v/T/73/qf+W
/4T/eP9w/2z/bv9z/3n/gP+G/4//n/+x/8T/0f/f/+r/8//7////BAAIAAkACQAHAAcA
BwAHAAkACgAKAAsACwALAAwADAAKAAoACgAKAAsACwALAAsACwALAAwADAAMAAwADAAM
AAwADAAMAAwADAAMAAwADAAMAAwADAANAAsACwALAAsADQANAA0ADQANAA0ADQANAAsA
CwALAAsACwALAAwADAAMAAwADAAMAAwADAANAA0ADAAMAAwADAANAA0ADQAMAA4ADgAO
AA4ADAAMAAwADAAOAA4ADgAPAA0ADQANAA0ADQANAA0ADQAPAA8ADwAPAA8ADwAPAA8A
DwAPAA8ADwANAA0ADQANAAwADAAMAAwADAAMAAwADAAMAAsACwALAAsACwAKAAoACgAK
AAoACQAHAAcABQAFAAYABwAGAAcABQAEAAQABAADAAMAAwADAAEAAAAAAAAAAgACAAEA
AQACAAIAAQABAP///////wAAAAAAAAAAAAAAAAAAAAAAAAAAAAAAAAAAAgACAAIAAgAA
AAAAAAAAAAAAAAAAAAAAAAAAAAAAAAAAAAAAAAAAAP//////////AQABAAEAAQD/////
/////////////////////////////////v/+//7//v/+//7//v/+//7//v8AAP////8A
AP7//v/+//3//f/+//7//v/+//7//v/+//7//v/+//3//f/9//7//v/9//3//v/+//7/
/v/+//7//v/+//7//v8AAAAA/////wAAAAAAAP////////////8AAAAAAAAAAP7//v/+
//7/AAAAAAAAAAD+//7//f/9//7//v/+//7/AAAAAAAAAAD+//7//v/+/wAAAAAAAAAA
/v/+//7//v/+//7//v/+//7//v/+//3//f/9//7//v/+//7//v/9//////8AAAAAAAAA
AP/////////////////////+/wAAAAAAAAAAAAAAAAAAAAAAAAAAAAAAAAAAAAAAAAAA
AAAAAAAAAAAAAAAAAAAAAAAAAAAAAAAAAAAAAAAAAAD+//7//v/+/wAAAAAAAAAAAgAC
AAMAAwAEAAQABAAEAAIAAAAAAP///v/9//3//v8AAP7//f/9//3//f/9//3/+v/4//b/
9v/1//X/9f/2//j/+P/4//b/9P/0//T/9v/4//j/9v/2//X/9f/3//r//P/9//3//f/9
//3//f/9//3//f/9//3//f/9//3//f/9//7//v/9////AAAAAAAA////////////////
//8AAAAAAgADAAUABgAJAAoADAAPABQAGAAYABIABgDr/83/t/+i/47/ev9u/2T/YP9f
/2P/bP9y/3f/g/+T/6b/uf/L/9j/4//t//X/+v8AAAEAAwAFAAUABQAFAAMABAAEAAUA
BQAFAAYABgAIAAgACAAIAAcABwAHAAcACQAJAAoACgAKAAoACgAKAAgACAAIAAgACgAK
AAoACgAIAAgACAAJAAkACQAJAAkACQAJAAkACQAJAAkACQAJAAkACQAJAAkACQAJAAoA
CgAKAAoACgAKAAoACgALAAsACgAKAAoACgALAAsACwAKAAwADAAMAAwACgAKAAoACgAM
AAwADAANAA0ADQANAA0ADQANAA0ADQALAAsACwALAA0ADQANAA0ACwALAAsACwALAAsA
CwALAAwADAAMAAwADAAMAAwADAAMAAsACwALAAsACwAKAAoACgAKAAoACQAJAAkABwAH
AAUABQADAAMAAwACAAIAAgABAAEAAQABAAEAAAAAAAAAAAAAAP/////+//7//f/9//3/
/f/9//7//v/+//7//v/+//7//v/+//7//v/+//7//P/8//z//P/+//7//v/+//7//v/+
//7//P/8//z//P/+//7//v/+//3//f/9//3//f/9//3//f/9//3//f/9//v/+//7//v/
/f/9//3//f/7//v/+v/6//z//P/8//z/+v/6//r/+v/6//n/+f/6//r/+v/6//n/+f/6
//r/+v/8//z//P/8//z//P/8//v/+//7//z//P/5//n/+v/6//r/+v/6//r/+v/6//r/
+v/8//z/+//7//r/+v/6//n/+//7//v/+//6//r/+v/6//r/+v/6//r/+v/6//r/+v/8
//z/+//7//z//P/8//z/+v/6//r/+v/8//z//P/8//r/+v/6//r/+v/6//r/+v/6//r/
+v/6//r/+v/6//n/+//7//z//P/6//r/+v/5//n/+f/6//r//P/8//v/+//7//v/+//7
//3/+//6//r/+v/6//r/+v/6//r/+v/8//z//P/8//r/+v/6//r/+v/6//r/+v/6//r/
+v/6//r/+v/6//r/+v/6//r/+v/7//z//f/+/wAAAAAAAAAAAgADAAMABAAEAAQABAAE
AAQABAADAAIAAQABAAIABAACAAEAAQABAAEAAQABAP7//P/6//r/+f/5//n/+v/8//z/
/P/6//r/+v/6//z//P/6//j/+P/5//v//f8AAAIAAwADAAMAAwADAAMAAwADAAMAAwAD
AAMAAwADAAMAAwACAAIAAQABAAIAAgACAAMAAwADAAMAAwAFAAUABgAIAAgACQANAA4A
DQAQABQAFwAcABwAGAAOAPr/3f/D/6//mv+I/3j/bP9m/2L/Yf9n/3D/eP+B/43/n/+2
/8f/1f/i/+3/9f/7/wIABAAHAAcACQAJAAkACQAJAAoACgALAAsACwAMAAwADAAMAAwA
DAALAAsACwALAA0ADQAOAA4ADAAMAAwADAAOAA4ADgAOAA4ADgAOAA4ADAAMAAwADQAN
AA0ADQANAA0ADQANAA0ADQANAA0ADQANAA0ADQANAA0ADQAOAA4ADgAOAA4ADgAOAA4A
DwAPABAAEAAQABAADwAPAA8ADgAQABAAEAAQABAAEAAQABAAEAAQABAAEQARABEAEQAR
ABEAEQARABEAEwATABMAEwATABMAEwATABEAEQARABEAEQARABEAEQAQABAAEAAQABAA
EAAQABAAEAAPAA8ADwARABEAEAAQAA4ADgAOAA0ADQANAAsACwALAAsACQAJAAkACAAI
AAgABwAHAAcABwAHAAYABgAGAAQABAADAAMABAAEAAMAAwAFAAUABQAGAAQABAAEAAQA
BgAGAAYABgAEAAQABAAEAAQABAAEAAQABAAEAAQABAAEAAQABAAEAAQABAAEAAQABAAE
AAQABAAFAAUABQAFAAUABQAFAAUAAwADAAMAAwADAAMAAwADAAMAAwADAAMAAwADAAIA
AgACAAIAAgACAAIAAgACAAIAAgABAAEAAgACAAIAAgABAAEAAgACAAIAAgACAAIAAgAC
AAIAAgABAAEAAQACAAIAAQABAAIAAgACAAIAAgACAAAAAAAAAAAAAAAAAP////8AAAAA
AAD//////////////v/+//7//v/+//7//v/+//7//v/+//7//v/+//3//f/8//z//P/8
//z//P/8//z//P/8//z//P/8//z//P/8//z//P/8//z//P/8//z//P/8//z//P/7//v/
+//8//z//P/8//z/+//7//v//P/8//z//P/7//v/+//7//v/+//7//v//v/8//z//P/8
//z//P/8//z//P/8//z//P/8//z//P/8//z//P/8//z//P/8//z//P/+//7//v/+//z/
/P/8//z//P/8//z//P/8//z//P/8//7//v/+//7/AAABAAEAAgAAAAAAAAAAAP7//v/9
//z/+//7//z//v/8//v/+//7//v/+//7//j/9v/0//T/8//z//P/9P/2//b/9v/0//T/
8v/y//T/9P/2//T/9P/1//X/9//6//z/+//7//v/+//9//3//f/9//v/+//7//v/+//7
//v/+//8//z/+//7//7//v/+////////////////////AAAAAAAAAQAFAAYABwAIAAoA
DQASABQAFAAQAAgA8//X/73/qP+U/4L/dP9q/2T/Y/9j/2j/cv95/4P/j/+e/7P/x//U
/9//6f/x//j//P8BAAMAAwADAAMAAwAFAAYABgAHAAUABQAGAAYACAAIAAgACAAHAAcA
BwAHAAkACQAKAAoACgAKAAoACgAKAAoACgAKAAoACgAKAAoACgAKAAoACwALAAsACwAL
AAsACwALAAsACwALAAsACwANAA0ADQANAAsACwAMAAwADAAMAAwADAAMAAwADQANAAwA
DAAMAAwADQANAA0ADAAMAAwADAAMAAwADAAMAAwADgAOAA4ADwANAA0ADQANAA8ADwAP
AA8ADwAPAA8ADwAPAA8ADwAPAA8ADwAPAA8ADwAPAA8ADwAOAA4ADgAOAA4ADgAOAA4A
EAAPAA8ADwAPAA8ADgAOAA4ADgAOAA0ADQANAAsACwAJAAkABwAHAAcABgAGAAYABwAH
AAcABwAHAAYABgAGAAQABAADAAMABAAEAAMAAwAFAAUABQAGAAQABAAEAAQABAAEAAQA
BAAGAAYABgAGAAYABgAGAAYABgAGAAYABgAEAAQABAAEAAQABAAEAAQABgAGAAYABgAD
AAMAAwADAAUABQAFAAUABQAFAAUABQAFAAUABQAFAAMAAwADAAMABQAFAAQABAAEAAQA
BAAEAAQABAAEAAQABAADAAMABAAEAAQABAADAAMABAAEAAQAAgACAAIAAgACAAIAAgAB
AAMAAwAEAAQAAwADAAQABAAEAAQABAAEAAQABAAEAAQABAAEAAMAAwAEAAQABAADAAMA
AwADAAMABAAEAAQABAAEAAQABAAEAAYABgAGAAYABAAEAAMAAwAGAAYABgAGAAYABgAG
AAYABgAGAAYABgAIAAgACAAIAAYABgAGAAYABgAGAAYABgAIAAgACAAHAAUABQAGAAYA
BgAGAAYABQAHAAcACAAIAAYABgAFAAUABwAHAAcABwAHAAcABgAGAAYABgAGAAYABgAG
AAYACAAIAAgACAAGAAYABgAGAAgACAAIAAgACAAIAAgACAAIAAgACAAIAAgACAAIAAgA
CAAIAAgACAAIAAkACQAKAAoACgAKAAoACAAIAAcABgAFAAUABgAIAAYABQAFAAUABQAF
AAUAAgAAAP7//v/9//3//f/+/wAAAAAAAP7//v/+//7/AAAAAAAA/v/+////AQADAAYA
CAAHAAcABwAHAAcABwAHAAcABwAHAAcABwAHAAcABwAHAAoACgAJAAkACgAKAAoACwAL
AAsACwALAAsACwAMAA4AEAAPABEAEgATABYAHAAfACAAHgAYAA4A/P/h/8v/uf+q/5r/
iv+A/37/gP+D/4v/kv+Y/6P/r/+9/8z/2f/l//D/+/8BAAcACgAOABEAEQAPAA8ADwAP
AA8AEAAQABEAEQARABIAEgASABIAEgASABEAEQARABEAEwATABQAFAAUABQAFAAUABQA
FAAUABQAFAAUABQAFAAUABQAFAAVABUAFQAVABUAEwATABMAEwAVABUAFQAVABUAFQAV
ABUAFQAVABYAFgAWABYAFgAWABYAFgAXABcAFgAWABYAFgAVABUAFQAUABYAFgAWABYA
FAAUABQAFAAUABQAFAAVABUAFQAVABUAFQAVABUAFQAVABUAFQAVABUAFQAVABUAFQAV
ABUAFQAVABUAFQAVABQAFAAUABQAFAAUABQAFAAUABMAEwATABMAEwASABIAEgASABIA
EQARABEADwAPAA8ADwANAA0ADwAOAA4ADgANAA0ADQANAA0ADAAMAAwADAAMAAsACwAM
AAwACwALAAsACwALAAwADgAOAA4ADgAOAA4ADgAOAA4ADgAOAA4AEAAQABAAEAAOAA4A
DgAOAA4ADgAOAA4ADAAMAAwADAAOAA4ADgAOAA0ADQANAA0ADQANAA0ADQANAA0ADQAN
AA0ADQANAA0ADQANAA0ADQAPAA8ADgAOAAwADAAMAAwADAAMAAwADAAMAAsACwAMAAwA
DAAMAAsACwAMAAwADAAOAA4ADgAOAAwADAAMAAsADQANAA4ADgANAA0ADgAOAAwADAAM
AAwADgAOAA4ADgAMAAwACwALAAwADAAMAAsADQANAA0ADQAOAA4ADgAOAA4ADgAOAA4A
DgAOAA4ADgAQABAADwAPAA4ADgAOAA4ADgAOAA4ADgAOAA4ADgAOAAwADAAMAAwADgAO
AA4ADgAOAA4ADgAOAA4ADgAOAA0ADQANAA4ADgAMAAwADAALAAsACwAMAAwADAAMAAsA
CwALAAsACwALAAsACwAMAAoACgAKAAoACgAKAAoACgALAAwADQAOAAwADAAMAAwADgAO
AA4ADgAOAA4ADgAOAA4ADgAOAA4ADgAOAA4ADgAMAAwADAAMAAoACgAKAAoACgAKAAoA
CgAKAAoACgAKAAkACAAHAAYABQAEAAMAAgADAAQABQAGAAYABgAGAAYACAAIAAgACAAI
AAgACAAIAAsADAANAA4ADgAOAA4ADgAOAA4ADgAOAA4ADgAOAA4ADgAOAA4ADgAOAA4A
DgAOAA==
         </WaveFormData>
      </LeadData>
      <LeadData>
         <LeadByteCountTotal>10000</LeadByteCountTotal>
         <LeadTimeOffset>0</LeadTimeOffset>
         <LeadSampleCountTotal>5000</LeadSampleCountTotal>
         <LeadAmplitudeUnitsPerBit>4.88</LeadAmplitudeUnitsPerBit>
         <LeadAmplitudeUnits>��V</LeadAmplitudeUnits>
         <LeadHighLimit>2147483647</LeadHighLimit>
         <LeadLowLimit>268435456</LeadLowLimit>
         <LeadID>V2</LeadID>
         <LeadOffsetFirstSample>0</LeadOffsetFirstSample>
         <FirstSampleBaseline>0</FirstSampleBaseline>
         <LeadSampleSize>2</LeadSampleSize>
         <LeadOff>FALSE</LeadOff>
         <BaselineSway>FALSE</BaselineSway>
         <ExcessiveACNoise>FALSE</ExcessiveACNoise>
         <MuscleNoise>FALSE</MuscleNoise>
         <LeadDataCRC32>4056288547</LeadDataCRC32>
         <WaveFormData>
DAAMAAwADAAOAA4ADgAOABEAFAAXABoAIwAsADUAPgBMAFoAaAB2AGUAVgBHADgAHwAG
AO3/1P+9/6j/k/9+/3j/dP9w/2z/ff+O/5//sP/C/9L/4v/y//v/AgAJABAAEQASABMA
FAAVABYAFwAYABoAGgAaABoAHAAcABwAHAAeAB4AHgAeACAAIAAgACAAIgAiACIAIgAk
ACQAJAAkACQAJAAkACQAJAAkACQAJAAmACYAJgAmACgAKAAoACgAKAAoACgAKAAqACoA
KgAqACwALAAsACwALQAuAC8AMAAyADIAMgAyADQANAA0ADQAMQAuACsAKAAmACQAIgAg
ACAAIAAgACAAIAAgACAAIAAhACIAIwAkACcAKAApACoALQAuAC8AMAAzADQANQA2ADcA
OAA5ADoAOwA8AD0APgA/AEAAQQBCAEIAQgBCAEIARABEAEQARABCAEIAQgBCAEEAQAA/
AD4APQA8ADsAOgA4ADYANAAyAC4ALAAqACgAJgAkACIAIAAeABwAGgAYABQAEgAQAA4A
CwAKAAkACAAHAAYABQAEAAIAAgACAAIAAQAAAP///v/+//7//v/+//z//P/8//z/+//6
//n/+P/4//j/+P/4//b/9v/2//b/9P/0//T/9P/y//L/8v/y//L/8v/y//L/8P/w//D/
8P/w//D/8P/w//D/8P/w//D/8P/w//D/8P/u/+7/7v/u/+z/7P/s/+z/7P/s/+z/7P/s
/+z/7P/s/+r/6v/q/+r/6P/o/+j/6P/o/+j/6P/o/+j/6P/o/+j/6P/o/+j/6P/m/+b/
5v/m/+b/5v/m/+b/5P/k/+T/5P/k/+T/5P/k/+T/5P/k/+T/5v/m/+b/5v/k/+T/5P/k
/+T/5P/k/+T/5P/k/+T/5P/k/+T/5P/k/+T/5P/k/+T/4v/i/+L/4v/i/+L/4v/i/+T/
5P/k/+T/4v/i/+L/4v/i/+L/4v/i/+T/5P/k/+T/5P/k/+T/5P/k/+T/5P/k/+T/5P/k
/+T/4v/i/+L/4v/i/+L/4v/i/+L/4v/i/+L/4v/i/+L/4v/i/+L/4v/i/+L/4v/i/+L/
4v/i/+L/4v/i/+L/4v/i/+D/4P/g/+D/4P/g/+D/4P/i/+L/4v/i/+L/4v/i/+L/5P/k
/+T/5v/m/+b/5//n/+f/5v/m/+f/6f/o/+j/6v/p/+v/6//o/+r/7P/s/+3/7//v/+3/
7P/s/+3/7f/u/+//7//t/+v/5v/j/+L/4v/i/+P/4//h/+L/4f/g/+D/4f/h/+H/3//d
/93/3f/e/97/3v/d/93/3f/d/93/3f/d/93/3v/e/97/3v/e/9//4f/h/+H/4f/i/+L/
4v/i/+H/4//m/+j/7f/w//f//v8IABQAJAA1AEkAVABTADwAHAAGAPT/2//A/6b/i/9y
/17/Uv9J/0H/O/89/0r/YP94/4r/mv+s/77/yf/U/97/4//l/+f/5//o/+r/7f/u/+//
8P/w//D/8P/x//H/8f/x//L/8//z//P/8//z//P/8//z//L/8v/z//P/9f/2//b/9v/0
//T/9P/1//X/9f/2//b/9v/2//b/9v/1//X/9v/2//f/9//3//b/9v/2//b/9//4//f/
9v/1//X/9v/4//j/9//3//f/+P/5//n/+f/5//v//P/9//3/AAABAAIAAwAEAAUABgAH
AAoACwAMAA0AEAASABIAFAAXABkAHAAeACIAIwAkACUAJQAmACcAKAArAC0ALgAvADAA
MAAxADIAMgA0ADUANgA5ADkAOQA5ADgAOAA4ADgAOgA5ADkAOQA5ADcANgA2ADQAMgAx
AC8ALQAqACkAJQAjACAAHgAdABkAFwAVABIAEAAPAA0ACwAIAAcABQAEAAIAAQD///7/
+//6//n/+P/4//f/9P/0//T/9P/0//L/8v/y//L/8v/0//P/8//0//L/8v/x//H/7//w
//D/8P/x//H/8f/x//H/8v/y//L/8v/y//H/8f/y//L/8v/y//T/9P/0//T/8v/x/+//
8f/x//L/8v/y//L/8v/y//L/8P/w//D/8P/v/+//7//v//D/8P/w//H/7//v/+//7v/w
//D/8f/x//H/8P/w//D/8P/x//H/7//v//D/8f/x//D/8P/w//D/8P/w/+7/7v/t/+7/
7v/t/+3/7P/s/+z/7v/u/+7/7//x/+//7v/s/+7/7f/t/+3/7f/t/+3/7f/t/+7/7v/u
/+7/7f/t/+3/7v/u/+7/7v/u/+7/7v/u/+7/7v/u/+7/7v/u/+//7//u/+7/7//v/+3/
7f/t/+3/7//v/+7/7v/u/+7/7//v/+//7//v/+//7//v/+//7//v/+//7//v/+//7//v
//D/7v/v/+7/7v/u/+7/7v/w//D/8P/w//D/8P/w//D/8P/w//D/8P/y//L/8v/y//D/
8P/w//D/8v/y//L/8v/y//L/8v/y//D/8P/w//D/8P/w//D/8P/y//L/8v/y//P/9P/3
//j/9v/3//f/9//2//b/9//3//j/+P/6//v/+//7//j/+P/8//z//f/9//3/+//6//r/
+//7//z//f/7//n/9//0/+//7v/u//D/8//z//H/8P/x//D/8P/x//D/7//s/+v/7f/t
/+7/7v/s/+v/6//r/+v/6//r/+v/7f/u/+7/7v/u/+7/7//v//H/8f/x//L/8v/y//L/
8//1//j//v8BAAQACwAUACAALgA8AE8AWwBcAE0AMAAUAAIA6v/T/7j/nv+H/3b/bv9o
/2P/Yf9l/2v/fP+S/6L/rP+8/87/3P/l//D/9P/3//n/+f/5//r//P/7//z//f/+//7/
/v/+////////////AAABAAEAAQABAAEAAQABAAEAAgACAAMAAwABAAIAAgACAAQABAAE
AAUAAwADAAQABAAGAAYABgAGAAcABwAIAAgACQAJAAkACAAKAAoACgALAA0ADQANAA0A
CwAMAA4ADgAPAA8ADwAQABMAEwATABMAEwAUABUAFQAYABkAGgAbABoAGwAcAB0AHgAf
ACAAIQAiACQAJAAmACgAKQArACwALgAvADAAMQAzADQANQA2ADUANwA4ADkAPAA8AD0A
PgA8AD4APwBAAD8APwA/AD8AQABAAEAAQABAAD8APwA/AD8APQA8ADwAOgA4ADcANQA0
ADIAMgAvAC0AKgAoACcAJQAjACEAHgAeAB0AGwAZABYAFQATABIAEAAPAA0ADAALAAoA
CQAIAAoACQAGAAYABgAGAAYABAAEAAQABAAEAAQAAwADAAQABAAEAAMAAwABAAIAAgAC
AAMAAwADAAMAAwAEAAQABAAEAAQAAwADAAQABAAEAAQAAwACAAEAAAABAAEAAAADAAIA
AgABAAAAAAAAAAAAAAABAAIAAwAEAAIAAQAAAP//AAAAAAAAAQABAAEAAQAAAP7//v//
////AQAAAAAAAAD//////v/7//v//P/9//3//P/8//z//P/8//z/+v/6//v//P/8//v/
+//6//r/+v/8//z//P/9/////f/8//r/+v/5//n/+f/7//v/+//7//v//P/8//z/+v/5
//n/+f/6//r/+v/6//r/+v/6//r/+P/4//j/+P/5//r//P/9//n/+P/4//f/+v/7//z/
/f/6//n/9//2//j/+v/9/////f/7//n/9//4//n/+v/7//v/+//7//v/+f/5//n/+v/6
//v/+v/6//r/+v/6//n/+P/3//b/9//4//n/+v/4//j/+P/4//b/9v/2//b/9//4//n/
+v/3//b/9f/0//b/+P/6//z/+//6//v/+v/8//3//f/9//z//P/9//3/+//6//v/+///
/////P/8//7//v///////f/7//r/+v/9//3//v////3/+//5//b/9P/0//X/+P/2//X/
8v/w//H/8P/w//H/8//z//H/8f/w/+//7//u//H/8f/y//P/8v/x//D/7//x//L/8v/y
//L/8v/z//P/8f/x//H/8v/y//L/8v/z//f/+v/8////BgANABgAJAAyAEAATQBTAFAA
OwAgAAoA+v/m/8//tP+a/4X/eP9y/27/bf9t/3P/ff+K/5r/pv+y/8L/1P/k//H/+P/8
///////9//v/+v/6//3//v///wAAAAAAAAAAAQAAAP///v/+/wIAAwAEAAUAAgABAAAA
//8BAAIABAAFAAUABgAGAAYAAwACAAEAAQAEAAUABwAIAAcABgAFAAQABwAHAAgACAAJ
AAkACQAIAAgACAAIAAkADQANAA0ADQAMAAwADQAMAA4ADwAQABIAEgARABAADwASABQA
FgAXABcAFwAXABcAGAAZABoAGwAeAB8AIAAhACIAJAAkACYAJwAnACgAKAAsAC0ALgAv
ADAAMAAwADAAMQAzADQANQA2ADYANwA4ADYAOAA5ADoAPAA9AD4APwA9ADwAOwA6ADsA
OwA8AD0APQA7ADoAOgA2ADQAMwAxADEAMAAxAC8ALAAoACUAIwAjACEAHwAcABwAGwAZ
ABcAEgARAA8ADgANAA0ADAAMAAoACAAGAAQABQAFAAMABAAEAAQABAACAAAAAAAAAAAA
AQABAAIABAACAAIAAQABAAMABAAEAAQAAQABAAEAAQABAAIAAgACAAIAAgABAAEAAAAA
AAAAAAABAAIAAwAEAAQAAwABAAMAAQACAAIAAgACAAIAAgACAP7//v/+//7//v///wAA
AQD+//7//v////////////7//v/+///////9//z//P/8//z//f/9//v/+//8//3//f/8
//z//P/8//z//P/6//r/+f/6//r/+f/7//r/+v/6//j/+P/4//n/+f/3//b/9P/3//f/
+P/5//f/9//3//f/+f/6//r/+v/4//f/9//3//j/+P/4//j/+P/4//j/+P/4//j/+P/4
//j/+P/5//n/+P/4//n/+f/3//f/9//3//n/+f/4//j/9v/2//f/9//3//f/9//3//X/
9f/1//X/9//3//f/9//3//f/9//4//j/9f/0//X/9v/3//j/9v/2//b/9v/2//b/9v/2
//j/+P/4//j/9v/2//b/9v/4//j/+P/4//r/+v/6//r/+P/4//r/+v/6//v/+//7//r/
+v/7//v/+v/6//z//f/9//3/+v/6//z//P/9//3////9//z//P/6//n/+f/5//r/+f/4
//b/9f/0//T/9v/1//X/8//y//P/8v/y//P/8//z//H/8f/z//P/9P/0//L/8f/x//H/
8f/x//H/8f/x//L/8v/y//D/8P/x//H/8//z//P/9P/y//L/8v/z//P/+P/8/wEABgAL
ABIAHAAqADwASwBTAE4AOQAgAAwA+v/k/83/tv+c/4X/ev92/27/Z/9j/2P/bf96/47/
ov+y/8L/1P/i/+v/8v/2//f/+f/3//f/+P/6//n/+v/7//z/+v/6//r/+//8//3//v8A
AAAA///+//3///////////8AAAAAAQABAP//AAAAAAAAAgACAAIAAwABAAEAAgACAAQA
BAAEAAQAAwADAAQABAAFAAUABQAEAAYABgAGAAcABwAHAAcABwAHAAgACgAKAAsACwAL
AAwADQANAA0ADQAPABAAEQARABAAEQASABMAFAAVABYAFwAaABsAHAAdABwAHgAeACAA
IgAjACUAJgAmACcAKAApACsALAAtAC4ALwAxADIAMwAyADIAMwA0ADQANgA3ADgANwA3
ADcANwA6ADoAOgA6ADoAOQA5ADkANwA1ADQANAA0ADIAMQAvACwAKgAqACcAJwAkACIA
IQAfAB0AGwAYABQAEwARAA8ADAALAAkACAAGAAUAAwACAAEAAAD///7/AAD///z//P/8
//z//P/6//z//P/8//z/+v/5//n/+v/8//z/+//7//n/+v/6//r/+f/5//n/+f/7//z/
/P/8//r/+v/5//n/+v/6//r/+v/7//z//f/+//3/+//4//n/+//8//z//P/6//r/+v/6
//r/+v/6//r/+//7//v/+//5//j/9//3//n/+f/5//j/9v/2//f/9//3//b/9v/2//j/
+f/5//f/9v/2//b/9f/2//b/9v/2//b/9v/0//T/9f/2//b/9f/3//b/9v/2//T/9P/0
//X/9//1//T/8v/0//P/8//z//X/9f/1//X/8//0//T/9P/0//P/8//z//T/9P/0//T/
8v/y//L/8v/y//L/8v/y//T/9P/1//X/8v/y//P/8//1//X/9f/1//P/8//y//L/9P/0
//X/9f/1//X/9f/1//P/8//z//P/9f/1//X/9f/z//P/8//0//L/8//y//T/9P/0//T/
9P/0//T/9P/0//T/9P/0//T/9P/0//T/9P/0//T/9P/0//T/9P/0//T/9P/0//T/9P/0
//T/9P/2//b/9v/2//b/9v/2//f/+P/5//n/+v/6//n/9//2//r/+//9//3//P/8//7/
/v/8//v/+v/3//f/+P/6//v//P/9//3/+//3//T/8f/w//L/9P/1//X/8f/w/+//7v/w
//H/8f/x/+//7//v/+//8P/w//D/7//v/+//7//v/+//7//v//D/8P/w//D/8P/v/+//
7//v//H/8v/y//L/9P/x//X/+v/+////AgALABYAIgAyAEQAVQBdAFYAPQAkABIA/v/o
/8//tP+Y/4H/dv9s/2T/Xf9Z/1v/af9+/5D/oP+w/8L/0P/c/+f/7v/0//f/9f/1//X/
9v/4//n/+v/7//z/+v/6//r/+//7//v/+//8/////////////f/9//3//f8AAAAAAQAB
AP//AAAAAAAAAgACAAIAAwADAAMABAAEAAIAAgACAAIABQAFAAYABgAHAAcABwAGAAYA
BgAGAAcACQAJAAkACQAJAAoADAAMAA0ADQANAA4ADwAPAA8ADwARABIAEwATABQAFQAW
ABcAGAAZABoAGwAeAB8AIAAhACAAIgAiACQAJAAlACcAKAAsAC0ALgAvAC8AMAAxADIA
NQA3ADgAOQA6ADoAOwA8ADwAPgA/AEAAQQBBAEEAQQBCAEIAQgBCAEIAQQBBAEEAQQA/
AD4APgA8ADoAOQA3ADYANAA0ADEALwAsACoAKQAnACUAIwAgAB0AGwAYABUAFAATABEA
EAAOAA0ACwAKAAcABgAFAAQABgAFAAIAAgACAAIAAgAAAAIAAgACAAIAAgABAAEAAgAA
AAAA////////AAAAAAAAAQABAAEAAQD//wAAAAAAAAAAAAD/////AAAAAAAAAAAAAAAA
AAAAAAAA///9//////8AAAAAAAAAAAAAAAAAAP7//v/+//7////////////8//z//P/9
//3//f/9//z//P/8//3//f/7//r/+v/6//z//f/9//v/+f/6//v/+//6//r/+v/6//z/
/P/6//r/+v/6//n/9//4//j/+f/6//j/+P/4//n/+//5//j/9v/3//f/+P/5//f/9//3
//f/+f/6//r/+v/4//f/9//3//j/+P/4//j/+P/4//j/+P/4//j/+P/4//r/+v/7//v/
+P/4//n/+f/5//n/+f/5//n/+f/4//j/+P/4//n/+f/7//v/+//7//n/+f/5//n/+f/5
//n/+f/7//v/+//8//r/+f/6//r/+v/6//r/+v/6//r/+v/6//r/+v/6//z//P/8//z/
+v/6//r/+v/6//r/+v/6//r/+v/6//r/+v/6//r/+v/6//r/+v/6//z//P/8//z//v/+
/wAAAAAAAAEAAQABAAAAAAABAAEAAAAAAAIAAwAFAAUAAgACAAYABgAHAAcABwAFAAQA
BAADAAMABAAFAAcABQADAAAA+//6//r//P///////f/8//n/+P/4//n/9//3//X/9f/1
//X/9v/2//b/9f/1//X/9f/1//X/9f/1//b/9v/2//T/9P/1//X/9//3//f/+P/2//b/
9v/3//f/+P/8/wEABgALABQAHAAmADYASwBfAGoAZQBMADAAHAAIAO3/1P+8/6P/iv96
/3D/Z/9d/1f/W/9m/3z/lP+k/7T/xv/U/+H/7P/0//f/+f/6//v//f8AAP7//v/+//7/
AAAAAAAAAQADAAMAAwAEAAMAAwADAAMABAAFAAYABwAHAAYABgAFAAUABgAGAAYACAAI
AAgACQAHAAcACAAIAAoACgAKAAoACQAJAAoACgALAAsACwAKAAwADAAMAA0ADwAPAA8A
DwAPABAAEgASABEAEQARABIAFQAVABUAFQAXABgAGQAZABgAGQAaABsAHAAdAB4AHwAg
ACEAIgAjACYAKAAoACoAKgArAC0ALgAuAC8AMAAxADUANgA3ADgAOQA7ADwAPQBAAEAA
QQBCAEAAQgBDAEQARwBHAEcARwBIAEgASABIAEYARQBFAEUARwBFAEQARABCAEAAPwA9
ADsAOAA3ADMAMwAwAC4ALQApACcAJQAiAB4AHQAbABkAGAAXABUAFAAQAA8ADQAMAA0A
DAALAAoACAAHAAQABAAEAAQABAACAAQABAAEAAQAAwABAAAAAAACAAIAAQABAP//AAAA
AAAA/////////////wAAAAAAAAAAAAD/////AAAAAAAAAAAAAAAAAAAAAAAA///9////
AQACAAIAAgAAAAAAAAAAAAAAAAAAAAAA///////////+//7//v////////////7//v/+
//////8BAAAAAAAAAP/////+//v/+//8//3//f/+//7//v/+//z//P/6//r//f/+//7/
/f/9//z//P/8//z//P/8//3//v/9//3//P/8//v/+//7//z//f/+/////f/+//7//v/+
//3//f/9//7//v/+//7//v/+//7//v8AAAAAAAAAAP3//P/8//v/+//8//7/////////
///////////+//7/AAAAAAEAAQD//////////wEAAQABAAEAAwADAAMAAwABAAEAAQAC
AAQABQAEAAIAAgACAAIAAgACAAIAAgAEAAQABAAEAAIAAgACAAIAAAAAAAAAAADy/+b/
2v/O/9H/1P/X/9r/3f/e/9//4P/h/+L/4//k/+X/5v/n/+j/6v/s/+z/7P/v/+//7//u
//D/8f/x//D/8P/y//P/9f/3//T/9P/2//b/9//3//f/9f/0//T/9f/2//j/+v/7//f/
9f/y/+//8P/w//L/8//z//H/8P/v/+7/7v/v/+//8f/v/+//7//u/+7/7f/s/+3/7f/t
/+3/7f/t/+3/7f/u/+7/7v/u//D/8f/x//H/7//v//D/8P/w//L/8//1//j//P8BAAQA
BwAQABoALAA+AFMAYQBiAFEANgAeAAwA9v/d/8b/rv+T/37/bv9i/1f/Uf9P/1f/av+E
/5b/pv+4/8j/1P/h/+z/8v/1//n/+f/5//r//P/7//z//f/+/wAAAAAAAAEAAQABAAEA
AgADAAMAAwADAAMAAwADAAMABAAEAAUABQAFAAYABgAGAAQABAAEAAUABQAFAAYABgAI
AAgACAAIAAkACQAKAAoACwALAAsACgAMAAwADAANAA8ADwAPAA8ADQAOABAAEAATABMA
EwAUABcAFwAXABcAFwAYABkAGQAaABsAHAAdACAAIQAiACMAIgAjACQAJQAnACoAKwAu
AC8ALwAwADAANAA1ADYANwA5ADoAOwA8AD0APwBAAEEARABEAEUARgBEAEYARwBIAEoA
SwBMAE0ATgBOAE4ATgBOAE0ATQBNAE0ASwBKAEoASABGAEUAQwBCAEAAQAA9ADsAOAA2
ADUAMQAvAC0AKgAoACcAJQAjAB4AHQAbABoAGAAXABUAFAATABIAEQAQABAADwAMAAwA
DgAOAA4ADAAKAAoACgAKAAwACwALAAwADAAMAAsACwAJAAoACgAKAAsACwALAAsACwAM
AAwADAAOAA4ADQANAAwADAAMAAwADAAMAAwADAANAA0ADAAPAA4ADgANAAwADAAMAAwA
DAAMAAwADAAMAAkACQAJAAkACgAKAAoACwAJAAkACQAIAAgACAAJAAkACQAIAAgACAAI
AAkACQAHAAcACAAJAAkABgAGAAYABgAIAAgABgAGAAcACAAIAAcABwAGAAYABgAIAAgA
CAAJAP7/8f/l/9j/1P/P/8v/x//J/8n/yf/J/8n/yv/K/8r/zP/L/8v/y//M/8z/zP/M
/83/zv/P/9D/0v/S/9L/0v/Q/9D/0f/R/9L/0v/T/9P/0f/R/9H/0f/T/9P/0v/S/9L/
0v/T/9P/0//T/9P/0//V/9X/1f/V/9P/0//T/9P/1f/V/9X/1v/Y/9X/1v/W/9b/1v/W
/9j/2P/Y/9j/2P/Y/9j/2P/Y/9j/2P/Y/9b/1v/W/9b/1P/U/9T/1P/W/9b/1v/W/9L/
0P/O/8z/yv/I/8b/xP/C/8L/wv/C/8L/wv/C/8L/xf/I/8n/yv/J/8n/yf/I/8b/x//H
/8b/x//K/8z/z//N/8r/yv/M/87/z//P/8//zf/M/8z/zf/N/87/z//P/87/zf/L/8n/
xf/E/8X/xf/H/8X/xP/D/8D/wP/B/8H/w//B/8H/wf/B/8L/wv/C/8H/wf/B/8H/wf/B
/8H/wf/E/8T/xP/E/8L/w//D/8P/xf/F/8b/xv/G/8b/xf/H/8r/zP/R/9b/2//g/+r/
9P8CABMAJwA2ADkAKgAOAPT/4P/L/7L/lv9//2b/Uv9C/zf/Lf8p/yn/Mv9C/1r/cP9+
/47/oP+t/7j/wv/H/8v/zf/N/87/0P/P/9D/0f/S/9T/1P/U/9X/1v/X/9j/2v/a/9n/
2P/X/9n/2f/Z/9n/2v/a/9v/2//d/97/3v/e/97/3v/e/9//3f/d/97/3v/f/+D/4f/i
/+P/4//k/+T/4//j/+P/4v/j/+T/5f/n/+f/5//n/+f/6f/q/+z/7P/t/+3/7f/u/+3/
7f/t/+3/8f/y//P/8//y//P/9P/1//j/+f/6//v/+v/7//z//f/+/wAAAAACAAYABwAJ
AAoADAANAA4ADwATABQAFQAWABcAGQAaABsAHQAeACAAIgAiACQAJQAmACcAJwAnACcA
KQAqACsALAAsACsAKwArACsAKQAoACgAKAAmACUAIwAiACAAIAAdABwAGgAZABkAFQAT
ABEADgAOAA0ACwAJAAYABQADAAIA/v/9//v/+v/7//r/+f/4//f/9f/x//D/8v/y//L/
8P/y//L/8v/y//D/7//v//D/8v/y//H/8f/v//D/8P/w//H/8f/x//H/8f/y//L/8v/y
//L/8f/x//L/8v/y//L/8P/w//D/8P/y//H/7//x//L/9P/1//b/9v/2//b/9v/2//b/
9v/2//f/9//3//f/9v/2//b/9//3//f/9//2//b/9v/3//f/+f/4//j/+P/2//f/9//1
//f/+P/5//n/9v/2//b/9v/4//j/9v/2//f/+P/4//f/9//2//b/9v/2//b/9v/3//n/
9//2//T/9f/1//b/9//1//X/9f/1//f/+P/4//j/+P/3//f/9//4//j/+P/4//j/+P/4
//j/+P/4//j/+P/4//j/+f/5//j/+P/5//n/+f/5//n/+f/5//n/+P/4//b/9v/3//f/
9//3//f/9//3//f/9//3//n/+f/5//n/9//3//f/+P/4//n/+P/4//j/+P/4//r/+v/6
//r/+v/6//r/+v/4//j/+P/4//r/+v/6//r/+v/6//r/+v/6//r/+v/6//j/+P/4//j/
+//8//3//v/8//7//v/+//////////7//v///////v8AAAIAAwAFAAUAAgACAAQABAAF
AAUABQABAAAAAAABAAEAAgADAAMAAQD///z/+f/6//r//P/9//3/+//6//n/9v/2//f/
9//5//f/9//3//n/+v/6//r/9//3//f/9//5//n/+f/5//j/+P/4//j/+P/5//n/+f/3
//f/+P/4//j/+v/7//3/AgAEAAcADAARABwAKgA2AEQAUQBbAF4AUwA2ABwACAD0/9v/
wP+m/5H/gv96/3L/b/9v/3P/ef+G/5j/qP+2/8b/2P/m/+//+P/+/wEAAwACAAEAAQAC
AAMABAAFAAYABAAEAAQABQAHAAcABwAIAAcABwAHAAcABwAHAAcABwAIAAgACQAJAAkA
CgAKAAoACgAKAAoACwALAAsADAAMAAwADAAMAAwADQANAA4ADgAPAA8ADwAOABAAEAAQ
ABEAEQARABEAEQARABIAFAAUABcAFwAXABgAGQAZABkAGQAZABoAGwAbABwAHQAeAB8A
HwAfAB8AHwAiACMAJAAlACYAKAAoACoALAAtAC8AMAAyADMANAA1ADUANgA3ADgAOwA9
AD4APwA+AD4APwBAAEAAQgBDAEQAQwBDAEMAQwBEAEQARABEAEYARQBFAEUARwBFAEQA
RABCAEAAPwA9ADwAOgA6ADcANQAyADAALwAtACsAKQAmACIAIQAfAB0AHAAbABkAGAAW
ABUAEwASABEAEAAPAA4AEAAPAAwADAAOAA4ADgAMAAwADAAMAAwADAALAAsADAAMAAwA
CwALAAsADAAMAAwACwALAAsACwALAAwADAAMAAwADAALAAsADAAMAAwADAAMAAwADAAM
AAwACwAJAAsACwAMAAwADAAMAAwADAAMAAgACAAIAAgACQAJAAkACQAKAAoACgALAAkA
CQAJAAgACAAIAAkACQAJAAgACAAIAAYABwAHAAUABwAIAAkACQAIAAgACAAIAAgACAAG
AAYABwAIAAgABwAHAAYABgAGAAgACAAIAAkACQAHAAYABAAFAAUABgAHAAcABwAHAAcA
BwAIAAgACAAIAAcABwAHAAgACAAIAAgABgAGAAYABgAGAAYABgAGAAYABgAHAAcACAAI
AAkACQAHAAcABwAHAAkACQAIAAgABgAGAAcABwAHAAcABwAHAAcABwAHAAcABwAHAAcA
BwAHAAcABwAIAAgABwAIAAgACAAIAAgABgAGAAYABgAIAAgACAAIAAgACAAIAAgACAAI
AAgACAAKAAoACgAKAAwADAAMAAwADQAOAA8AEAAQABAAEAAQAA4ADgAOAA4ADwAQABEA
EgAUABQAFAAUABIAEgASABIAEAAQABAAEAASABIAEgASAA8ADgANAAwADgAOAA4ADgAM
AAwADAAMAAoACgAKAAoACgAKAAoACgAKAAoACgAKAAoACgAKAAoACgAKAAoACgAKAAoA
CgAKAA==
         </WaveFormData>
      </LeadData>
      <LeadData>
         <LeadByteCountTotal>10000</LeadByteCountTotal>
         <LeadTimeOffset>0</LeadTimeOffset>
         <LeadSampleCountTotal>5000</LeadSampleCountTotal>
         <LeadAmplitudeUnitsPerBit>4.88</LeadAmplitudeUnitsPerBit>
         <LeadAmplitudeUnits>��V</LeadAmplitudeUnits>
         <LeadHighLimit>2147483647</LeadHighLimit>
         <LeadLowLimit>268435456</LeadLowLimit>
         <LeadID>V3</LeadID>
         <LeadOffsetFirstSample>0</LeadOffsetFirstSample>
         <FirstSampleBaseline>0</FirstSampleBaseline>
         <LeadSampleSize>2</LeadSampleSize>
         <LeadOff>FALSE</LeadOff>
         <BaselineSway>FALSE</BaselineSway>
         <ExcessiveACNoise>FALSE</ExcessiveACNoise>
         <MuscleNoise>FALSE</MuscleNoise>
         <LeadDataCRC32>3598138064</LeadDataCRC32>
         <WaveFormData>
+P/4//j/+P/4//j/+P/4//z//v8AAAIADQAWAB8AKAA4AEgAWABoAG0AcABzAHYAaQBc
AE8AQgApABAA9//e/83/vP+r/5r/oP+k/6j/rP+2/8D/yv/U/9v/4v/p//D/8f/y//P/
9P/2//b/9v/2//b/9v/2//b/9v/2//b/9v/2//b/9v/2//j/+P/4//j/+P/4//j/+P/4
//j/+P/4//j/+P/4//j/+P/4//j/+P/4//j/+P/4//r/+v/6//r/+v/6//r/+v/8//z/
/P/8//7//v/+//7/AAAAAAAAAAACAAIAAgACAAQABAAEAAQABQAGAAcACAAJAAoACwAM
AA0ADgAPABAAEQASABMAFAAVABYAFwAYABsAHAAdAB4AHwAgACEAIgAlACYAJwAoACkA
KgArACwALgAuAC4ALgAwADAAMAAwADIAMgAyADIANAA0ADQANAA0ADQANAA0ADQANAA0
ADQAMwAyADEAMAAvAC4ALQAsACsAKgApACgAJwAmACUAJAAhACAAHwAeABsAGgAZABgA
FwAWABUAFAASABIAEgASABAAEAAQABAADwAOAA0ADAAMAAwADAAMAAwADAAMAAwADAAM
AAwADAAMAAwADAAMAAoACgAKAAoACgAKAAoACgAMAAwADAAMAAoACgAKAAoACgAKAAoA
CgAKAAoACgAKAAgACAAIAAgACAAIAAgACAAIAAgACAAIAAYABgAGAAYABgAGAAYABgAG
AAYABgAGAAQABAAEAAQABAAEAAQABAACAAIAAgACAAIAAgACAAIAAAAAAAAAAAAAAAAA
AAAAAAAAAAAAAAAAAAAAAAAAAAD8//r/+P/2//L/8P/u/+z/6//q/+n/6P/n/+b/5f/k
/+L/4v/i/+L/4P/g/+D/4P/g/+D/4P/g/97/3v/e/97/3v/e/97/3v/e/97/3v/e/97/
3v/e/97/3P/c/9z/3P/e/97/3v/e/97/3v/e/97/3P/c/9z/3P/c/9z/3P/c/9z/3P/c
/9z/3P/c/9z/3P/c/9z/3P/c/9r/2v/a/9r/3P/c/9z/3P/a/9r/2v/a/9r/2v/a/9r/
3P/c/9z/3P/a/9r/2v/a/9r/2v/a/9r/2P/Y/9j/2P/Y/9j/2P/Y/9j/2P/Y/9j/2f/a
/9v/3f/e/9//4P/g/+D/4P/g/+D/3v/e/97/4P/h/+L/4v/i/+T/5P/l/+f/5//n/+f/
5f/l/+X/5v/m/+j/6P/n/+T/3v/b/9n/2f/Z/9v/2v/X/9T/0//S/9L/0v/S/9H/0P/O
/9D/0P/Q/9D/0P/O/87/zP/M/8z/zP/M/8z/zf/N/83/zf/N/83/zf/N/83/zf/O/87/
zv/O/8//z//R/9P/1f/Y/9//6P/0/wAADwAhADUARgBSAFQAUgBQAFAARgA1AB0ABADp
/87/tf+i/47/f/9y/27/dv+D/4r/kf+c/6n/sv+9/8f/yv/L/8z/zP/N/87/0f/R/9H/
0v/Q/9D/0P/R/9P/0//T/9T/1P/V/9X/1f/V/9X/1f/V/9P/0//U/9X/1//X/9b/1v/U
/9T/1P/V/9f/1//X/9j/2P/Y/9j/2f/Z/9n/2v/b/9v/3P/c/9z/3v/e/9//3//e/97/
3v/e/+H/4v/i/+L/4v/i/+L/4v/m/+b/5v/n/+j/6P/p/+n/6v/s/+3/7v/t/+7/7//w
//P/9P/1//b/+f/6//v//P/9////AAACAAUABgAIAAkACAAJAAoACwANAA4ADwAQABIA
EgAUABQAFAAWABcAGAAZABkAGgAaABkAGQAZABoAHAAcABsAGwAdAB0AHQAdABsAGgAZ
ABgAFQAVABQAEwATABEAEAAOAA0ACwAJAAgABwAGAAQAAgAAAP///f/9/////P/6//j/
+v/5//j/+P/2//b/9f/0//T/9P/z//L/8v/y//D/8P/y//L/8v/x//P/8//z//P/8f/y
//P/8//1//P/8//z//T/9P/0//T/9f/1//X/9f/1//X/9f/1//X/9f/1//X/9//2//b/
9v/4//f/9//4//j/9//3//f/9//3//f/9//1//X/9v/2//X/9f/1//X/9f/1//X/9f/1
//X/9f/0//L/8v/y//L/8v/y//H/8P/w//H/8f/x//H/8f/x//H/8//y//L/8f/x//L/
8v/y//D/8P/v/+//8f/w//D/8P/y//D/8v/z//H/8P/w//D/8P/v/+//8P/w//D/8P/w
//D/7//v/+//8P/w//D/8P/w/+//7//u//D/8P/w//D/8P/w//H/8f/x//H/8f/x//P/
8v/y//L/8//0//P/9P/0//T/9P/1//T/9P/z//L/9P/0//X/9f/3//f/9//3//n/+P/4
//j/9v/2//b/+P/4//j/+P/4//j/+P/4//j/+P/4//j/+v/6//r/+v/8//z//P/8//z/
/P/8//z//v/+//7//v/+//7//v/+//z//P/8//z//v/+//7//v///wAAAQACAAMABAAG
AAgACQAKAAoACgAIAAgACAAIAAoACgAMAA0AEAAQABAAEAAQABEAEwATABMAEwARABEA
EQASABIAEgASABEADgAKAAcABQAFAAYACQAJAAcABAAFAAQABAAEAAQAAwACAAAAAAAA
AAAAAAACAAAAAAAAAAAAAAAAAAAAAgADAAMAAwADAAMAAwADAAQABQAGAAgACAAIAAgA
CQALAA8AEwAXABwAIwAuADwASABZAG8AgwCQAJYAlACQAIoAgABwAFkAPQAkAAsA9P/h
/87/vP+z/6r/rP+6/8H/wv/L/9j/4//u//n///8AAAEAAgACAAMABAAFAAUABQAGAAgA
CgAMAA8AEQARABEAEgAUABUAFQAVABQAEwASABEAEQARABIAEwATABMAEgASABAAEAAQ
ABEAEQARABEAEgASABIAEgATABMAEwAUABUAFQAWABYAFgAYABgAGQAZABoAGgAaABoA
GQAaABoAGgAcABwAHAAcAB8AIAAhACMAIgAiACMAIwAlACgAKgAsAC8AMAAxADIAMQAy
ADMANAAzADQANQA2ADcAOQA6ADwAPQA+AEAAQQBCAEMARABFAEcASABJAEoASgBKAEwA
TABMAE4ATwBQAE8ATwBQAFAAUQBRAFEAUgBSAFIAUQBRAFEAUQBRAFEATwBOAE0ATABJ
AEkASABHAEUAQwBCAEAAPwA9ADsAOgA5ADgANgA0ADIAMQAvAC8ALQAqACgAJgAmACUA
JAAkACQAJAAjACIAIgAiACEAIAAiACIAIAAgACIAIgAiACEAIQAhACEAIQAfACAAIQAh
AB8AHQAdAB0AHgAeAB4AHgAhACEAIQAhAB8AHwAfAB8AHQAdAB0AHQAfAB4AHgAeAB4A
HQAdAB4AHgAdAB0AHQAdAB0AHQAdABoAGQAZABgAFwAXABcAFwAZABkAGQAZABcAFwAX
ABYAGAAYABgAGAAYABgAFwAWABYAFwAXABcAFgAVABQAEwAVABQAFAATABMAFAAUABQA
FAAUABMAEwAVABQAFAAUABYAFAAWABcAFQAUABQAFAAUABMAEwAUABQAFAAUABQAEgAR
ABEAEQASABIAEgASABIAEQARABAAEgASABIAEgATABQAFgAXABUAEwARAA8AEgASABMA
FAATABIADwAOABAAEgAUABcAFgAUABEADgAPABAAEgATABMAEwATABMAEQAQABAAEAAS
ABQAEgASABIAEgASABEAEAAPAA4ADwAQABEAEgARABAADwAOAA4ADgAOAA4AEAAQABAA
EAANAAwACwAKAAwADgAQABIADwAOAA4ADgAQABIAEwAUABQAFAAUABQAFAAUABYAFwAY
ABgAGAAYABgAGQAbABsAGQAZABcAFwAXABgAGAAYABgAFwAUABAADgANAA4AEAAQAA8A
DAAIAAkACAAIAAgACAAHAAYABAAEAAQABAAEAAcABgAHAAgABwAGAAUABAAGAAcABwAH
AAUABQAFAAUAAwADAAMABAAGAAYABgAHAAcACwANABEAGAAlADAAPgBMAF8AcwCDAIoA
jACGAIIAfgB2AGQASQArABAA+//m/8//wP+y/6n/pP+m/67/t/++/8n/2v/p//b//f8D
AAQAAwADAAIAAgACAAQABQAGAAgABgAGAAYABwAFAAUABQAGAAcACQAKAAsACQAHAAUA
AwAGAAcACQALAAkACQAIAAgABgAGAAYABwAJAAsADQAQAA0ADAALAAsADAANAA8AEQAQ
ABAADwAOAA4ADgAPAA8AEgASABIAEgARABIAEgASABUAFgAXABgAGQAYABcAFwAaABoA
GwAbABsAHAAcABwAHQAeAB8AIAAjACQAJQAmACkAKgArACwAKwAtAC4AMAAzADQANgA3
ADcANwA3ADcAOgA8AD4AQAA+AD4AQABAAEAAQgBDAEQARwBHAEgASABIAEcARgBGAEgA
SABHAEcARQBFAEUARQBDAEIAQQBAAD8APwA+AD0AOAA1ADMAMAAxAC8ALQAsACkAKAAm
ACQAIAAfAB0AHQAdABoAGAAWABQAEwASABIAEgASABEAEAAOAA4ADQAMAAwADAAKAAoA
DAAMAAwACwAJAAkACQAJAAkACgALAAsACwAJAAkACQAKAAoACgAKAAsACwALAAsACQAJ
AAkACQAKAAsADAANAAsACgAKAAoADAALAAsADAAMAAsACwALAAcABwAHAAcACQAJAAoA
CgAIAAcABgAFAAUABQAFAAUABQAFAAUABAAEAAQABAAEAAQABAADAAIAAgADAAMAAwAB
AAEAAQABAAEAAAAAAP////8AAAAAAAAAAAAA/////////v/+//7//v/8//7///////7/
/v/+//z/+//7//z//f/+////AAD///3//P/7//7//v/+//7//v/9//3//P/6//r/+v/6
//v//P/+/////v/9//z/+//7//r/+v/6//z//P/6//r/+P/4//j/+f/6//r/+f/4//j/
+P/5//n/+f/5//n/+f/5//j/+P/4//r/+P/4//r/+v/6//r/+f/4//f/9v/2//b/9v/2
//j/+P/4//j/9v/2//b/9v/4//j/+P/4//r/+v/6//r/+v/6//v//P/9//7//v/+//7/
/v/+//7//P/8//7///8AAAAAAAAAAAAAAQADAAMABQAFAAMAAwACAAIAAQAAAAEAAQD/
//z/9//1//X/9v/3//f/9f/y//P/8v/y//L/8v/x//D/7v/y//L/8v/y//L/8P/w//D/
7v/u/+7/7v/u/+//7//v/+//7//v/+//8f/x//H/8v/w//D/8P/x//H/8//5////BAAL
ABYAIgAyAEUAWwBvAHgAeAB2AHQAcgBoAFgAQwAnAAoA8//e/8f/sP+e/4//iv+M/5b/
of+u/7n/xv/V/97/5f/p/+z/7f/s/+z/7f/u/+//7//v//D/8P/w//D/8f/z//P/8//0
//P/8//y//H/8v/z//T/9f/1//X/9v/3//X/9f/0//T/9v/2//b/9//3//f/9//4//j/
+P/4//n/+f/5//r/+//7//z//P/8//z//P/9//3//v/+//7//v///wAAAAAAAAIAAgAC
AAIABAAEAAQABQAIAAgACQAJAAoADAANAA4ADwAQABEAEgAVABYAFwAYABcAGAAZABoA
GwAdAB4AIAAhACIAJAAlACgAKQAqACsALQAuAC8AMAAwADAAMgAyADQANgA3ADgANwA3
ADgAOAA7ADsAOwA8ADoAOgA5ADkANwA3ADcANwA1ADQAMwAyAC8ALwAuAC0ALQArACoA
KAAlACMAIQAgABsAGgAYABYAFAATABEAEQARAA4ADAAKAAgABwAGAAYABgAGAAUABAAC
AAIAAQAAAAIAAgAAAAAA/v/+//7//f////////////3//v/////////9//3//f/+//7/
/v/+//3//f/9//3//f/9//3//f/+////AAABAAAA/v/9//z//f/9//7/AAD+//3//f/9
//z//f/+/////////wAAAAD9//3//f/9/////////////f/9//3//P/8//z//P/8//z/
/P/7//r/+v/7//v/+//7//v/+//7//n/+P/4//f/+f/6//r/+v/6//r/+f/5//f/9v/2
//b/9//2//n/+//6//j/9//2//j/9//3//j/+P/4//j/+P/4//f/9//3//r/+v/6//r/
+P/3//f/9v/2//b/9v/2//j/+P/5//n/9//3//f/9//5//j/+P/4//j/+P/2//b/9v/2
//b/9//4//j/9//2//b/9v/3//f/9//3//f/9//1//T/9P/0//b/9v/2//b/9v/2//b/
9P/0//T/9P/0//T/9P/0//T/9P/0//T/9P/0//T/9P/2//b/9v/2//T/9P/0//T/9v/2
//b/9v/4//j/+P/4//f/+P/5//r//P/8//z//P/6//r/+v/6//7///8AAAAAAgACAAIA
AwAEAAMAAgABAAEAAQABAAIAAgACAAIAAQD8//j/9f/z//T/9v/6//v/9//0//P/8v/w
//D/8P/v/+7/7P/u/+7/8P/w//D/7v/u/+7/7v/u/+7/7v/u/+//7//v/+//7//v/+//
7//v/+//8P/w//D/8P/v//H/9f/5//v/AgANABoAJgA4AE0AYwBzAHoAegB4AHoAeABs
AFoAQQAlAAwA8//a/8H/rv+c/4//kP+Y/6L/p/+w/73/yv/X/+L/6f/t//D/7//w//D/
8f/y//P/8//z//T/8v/y//L/8//z//P/8//0//T/9f/1//X/9f/1//X/9f/3//f/+P/5
//j/9//1//T/9f/2//f/+f/5//n/+f/6//n/+P/3//f/+P/5//v//f/7//z//P/8//z/
/P/9//3//v/+//7//v///wAAAAAAAAIAAgACAAIABAAEAAQABQAIAAgACQAJAAgACgAL
AAwADQAOAA8AEAATABQAFQAWABYAFgAWABYAFwAZABoAHAAfACAAIgAjACQAJQAmACcA
KQAqACsALAAsACwALgAuAC4AMAAxADIAMwAzADQANAA1ADUANQA2ADQANAAzADMAMwAz
ADMAMwAvAC4ALQAsACsAKwAqACkAJwAlACQAIgAhAB8AHQAcABgAFgATABAADwAPAA4A
DwAPAAwACgAIAAYABQAEAAQABAAEAAMAAgACAAIAAQAAAAAAAAD+//7/AAAAAAAA///9
//3//f/9//3//v/////////9//3//f/+//7//v/+//3//f/9//3//f/9//3//f/9//3/
/f/9//3//P/8//z//P/7//v//P/+//3//f/9//v/+//7//v/+//7//z//P/5//n/+f/5
//n/+f/5//n/+f/5//n/+P/2//b/9v/2//j/+P/3//b/9P/1//X/9f/1//X/9f/1//X/
9P/0//P/8f/y//L/8v/0//T/8//z//H/8P/w//D/8P/u//D/8f/x//D/8P/w//D/7//v
//D/8P/w//D/8P/u/+3/7f/t/+7/7v/u/+7/8P/v/+//7v/u/+7/7v/u/+7/7v/v/+//
7f/t/+3/7f/v/+7/7v/u/+7/7v/s/+z/7P/s/+z/7f/u/+7/7f/s/+z/7P/t/+3/6//r
/+v/6//t/+z/7P/s/+z/7P/s/+z/7P/s/+z/7v/u/+7/7v/u/+7/7v/u/+7/7v/u/+7/
7P/s/+z/7P/s/+z/7P/s/+z/7P/s/+z/7P/s/+z/7P/s/+z/7P/s/+z/7P/s/+z/7f/u
//D/8v/z//T/9P/0//L/8v/y//L/8v/y//T/9f/2//b/9v/2//j/+f/7//v/+f/5//f/
9//5//r/+v/6//r/+f/2//L/7f/r/+v/7P/x//H/7//s/+v/6v/q/+r/6v/p/+j/5v/m
/+b/5v/m/+b/5P/k/+T/5v/m/+b/5v/m/+f/5//n/+f/5//n/+f/6f/p/+n/6v/o/+j/
6P/p/+n/6f/r/+//9P/7/wYADgAaACsAPwBVAGgAcABwAG4AcABuAGQAUwA9ACQACQDs
/9X/vv+o/5X/iP+G/5D/nf+m/6v/tv/D/87/2f/h/+T/5f/n/+j/6v/s/+z/6//q/+r/
6v/q/+r/6//r/+v/6//s/+r/6//r/+v/7f/t/+3/7f/t/+3/7v/v/+3/7f/s/+z/7P/s
/+z/7f/t/+3/7f/u//D/8P/w//H/7//v//D/8f/v//D/8P/w//L/8v/z//P/8v/y//L/
8v/1//b/9v/2//b/9v/2//b/+v/6//r/+//6//r/+//7//z//v///wAAAQACAAMABAAF
AAYABwAIAAsADAANAA4ADwARABIAFAAUABQAFQAVABgAGQAaABsAHQAeAB8AIAAgACAA
IgAiACIAJAAlACYAJwAnACgAKAApACkAKQAqACgAKAAnACcAJQAlACUAJQAlACQAIwAi
AB0AHQAcABsAGgAZABkAGAAVABMAEQAQAA8ADgAMAAoACAAHAAUABQAFAAIAAAD+//7/
/f/8//z/+v/6//n/+P/4//j/9//2//j/+P/2//b/9P/0//T/8//1//X/9f/1//P/9P/1
//X/9//1//X/9f/2//b/9v/2//X/9f/1//X/9//3//f/9//1//X/9f/1//X/9P/0//T/
9v/1//X/9v/0//P/8//z//P/8//z//P/8f/x//L/8v/x//H/8f/x//H/8f/x//H/8f/x
//H/8P/y//L/8v/y//D/8P/v/+7/7v/v/+//7//v/+//7//v/+//7v/u/+3/7f/u/+7/
7v/u/+7/7f/t/+//7v/u/+7/7v/s/+7/7//t/+z/7P/s/+7/7f/t/+7/7P/s/+z/7P/u
/+3/7f/t/+z/7P/s/+z/7v/t/+3/7P/s/+z/7P/s/+r/6v/r/+v/7f/t/+3/7f/r/+r/
6v/q/+z/7P/q/+r/7P/s/+z/7f/t/+z/6v/o/+r/6v/r/+v/6//r/+v/6//p/+j/6P/o
/+z/7v/s/+r/6v/q/+r/6v/q/+r/6v/s/+z/7P/s/+r/6v/q/+r/6v/q/+r/6v/q/+r/
6v/q/+r/6v/q/+r/7P/s/+z/7P/q/+r/6v/q/+v/7P/t/+7/8P/x//L/8//0//T/9P/0
//T/9P/0//T/9P/2//f/+P/6//r/+v/6//n/+//7//v/+//5//n/+f/8//z//P/8//n/
9v/y/+//7//v//D/8//x/+//7P/r/+j/6P/o/+j/6f/o/+b/6P/o/+j/6P/o/+j/6P/o
/+j/6P/o/+j/6P/n/+f/5//n/+n/6f/p/+n/5//n/+j/6P/q/+r/6//t/+//8f/3//r/
AQAKABQAJAA3AEsAXwBqAG4AbABsAGwAaABcAEkAMQAWAPv/3v/H/7D/nP+P/4j/jv+a
/6H/qP+x/7z/x//U/9//5f/o/+n/6P/o/+n/6v/p/+n/6f/q/+z/7P/s/+3/6//r/+v/
7P/s/+3/7f/t/+3/7f/t/+3/7//v//D/8f/v/+//7v/u/+z/7P/s/+3/7//v/+//8P/u
/+7/7v/v/+//7//w//H/8f/y//L/8v/w//D/8f/x//T/9P/0//T/8//0//T/9P/2//b/
9v/2//j/+P/4//n/+P/4//n/+f/6//z//f/+////AAABAAIAAwAEAAUABgAHAAgACQAK
AAsADQAOABAAEwAUABYAFwAYABkAGgAbABwAHAAcABwAHQAeACEAIgAgACIAIwAkACUA
JQAmACYAJwAnACcAKAAmACYAJQAlACcAJwAnACcAIwAiACEAIAAfAB8AHgAdABkAFwAW
ABQAFQATABEAEAAPAA4ADAAKAAYABQADAAMABQACAAAA/v/+//3//P/8//r/+v/5//j/
+v/6//n/+P/4//j/9v/2//j/+P/4//f/9//3//f/9//1//b/9//3//f/9f/1//X/9P/0
//T/9P/1//X/9f/1//X/9f/1//X/8//z//P/8//0//T/9f/2//T/8//z//T/9v/1//X/
9f/1//X/9f/1//P/8//0//T/8//z//P/8//z//P/8//z//X/9f/1//T/8v/y//L/8v/y
//L/8f/w//D/8f/x//H/7//v/+//7//x//D/8P/v/+//8P/w//D/8P/w/+//7//x//D/
8P/w/+7/7P/u/+//8f/w//D/8P/u/+3/7f/u/+7/7v/u/+7/7v/t/+3/7f/s/+z/7P/s
/+7/7f/t/+z/7P/s/+z/7P/s/+z/7f/t/+3/7f/t/+3/7f/s/+z/7P/t/+7/7f/u/+z/
7P/s/+3/7v/u/+3/7P/u/+7/7//v/+3/7f/t/+3/7//u/+7/7v/w/+7/7v/u/+7/7v/u
//D/8P/w//D/7v/u/+7/7v/w//D/8P/w/+7/7v/u/+7/7P/s/+z/7P/u/+7/7v/u/+7/
7v/u/+7/7v/u/+7/7v/w//D/8P/w//D/8P/w//D/8f/z//X/9//3//b/9f/0//b/9v/2
//b/9v/4//n/+v/6//r/+v/6//v//f/9//3//f/7//v/+//8//z//P/8//3/+v/2//P/
8P/v/+//8f/y//H/7//v/+z/7P/s/+z/6//q/+j/6v/q/+r/6v/q/+b/5v/m/+b/5v/m
/+b/5v/n/+f/5//n/+f/5//n/+f/5//n/+j/6P/o/+j/5//n/+n/6//v//T/+/8CAAoA
FgAjADUASwBeAGoAbgBuAGwAaABiAFMAPwAmAA8A9v/b/8L/rv+d/5L/iv+Q/5v/pv+r
/7L/vf/I/9H/2//i/+P/5v/m/+f/6P/n/+f/5//o/+j/6P/o/+n/6f/p/+n/6v/o/+n/
6f/p/+v/6//r/+v/6//r/+z/7f/v/+//7v/u//D/8P/w//H/8P/v/+7/7v/w//D/8P/x
//H/8f/y//P/9f/2//b/9v/2//b/9//3//j/+P/4//j/+//8//z//P/8//z//P/8//z/
/P/8//3//v/+///////+/wAAAQACAAMABAAFAAYABwAIAAkACgAJAAoACwAMAA4AEQAT
ABYAFQAWABgAGQAcAB0AHgAfAB8AIAAhACIAJAAkACYAJgAmACgAKQAqACsAKwAsACwA
LwAvAC8AMAAuAC4ALQAtAC8ALwAvAC8ALwAuAC0ALAApACkAKAAnACYAJQAlACQAIQAf
AB0AHAAbABoAGAAWABQAEwARABEAEwAQAA4ADAAOAA0ADAAMAAsACgAIAAYACAAIAAcA
BgAIAAgABgAGAAYABgAGAAUABwAHAAcABwAGAAYABgAFAAcABQAFAAUACAAIAAgACAAH
AAcABwAHAAkACQAJAAkABwAHAAcABwAJAAgACAAIAAgABwAHAAgACAAHAAcABwAFAAUA
BQAFAAUABQAGAAYABQAFAAUABQADAAMAAwADAAUABQAFAAQABAAEAAQABAACAAIAAQAA
AAIAAwADAAMAAwADAAMAAwADAAIAAgABAAEAAgACAAIAAAAAAP////8BAAAAAAAAAAAA
/v8AAAEAAwACAAIAAgAAAP////8AAAIAAgACAAIAAAD///////8CAAIAAgACAAIAAQAB
AAAAAgACAAIAAgAAAAAAAQABAAEAAQABAAEAAQAAAAAAAAACAAIAAAAAAP7//v/+////
AAAAAP///v8AAAAAAQABAP/////////////+//7//v/+//7//v/+//7//v/+/wAAAAAA
AAAAAgACAAIAAgABAAAA///+/wAAAAAAAAAAAAAAAAAAAAAAAAAAAAAAAP7//v/+//7/
AQACAAMABAAEAAUABgAHAAgACAAIAAgACAAIAAgACAAIAAoACwAMAAwADAAMAAwADQAP
AA8ADwAPAA0ADQANAAwADAAMAAwACwAIAAQAAQAAAAEAAwAHAAcABQACAAEA/v/+//7/
/v/9//z/+v/8//z//P/8//z/+v/6//r/+v/8//z//P/8//3//f/9//3//f/9//3//f/7
//v//P/8//7//v/9////AwAFAAkAEAAZACYANABAAFEAZwB3AIQAiACIAIQAgAB0AGQA
SwAxABgAAQDq/9X/wv+2/6n/pP+o/7D/t/++/8f/1P/f/+r/8f/5//7////+//7///8A
AP///////wAAAAAAAAAAAQABAAEAAQACAAAAAQABAAEAAQABAAEAAQABAAEAAgADAAMA
AwACAAIABAAEAAQABQADAAMAAwAEAAQABAAEAAUABwAHAAgACQALAAwADAAMAAwADAAN
AA0ADAAMAAwADAANAA4ADgAOABIAEgASABIAFAAUABQAFQAUABQAFQAVABYAGAAZABoA
GQAaABsAHAAfACAAIQAiACMAJAAlACYAJwApACoALAArACwALgAvADAAMQAyADMANwA4
ADkAOgA4ADgAOgA6ADoAPAA9AD4APwA/AEAAQABBAEEAQQBCAEIAQgBBAEEAQwBDAEMA
QwA/AD4APQA8ADkAOQA4ADcANwA1ADQAMgAvAC0AKwAqACUAJAAiACAAIAAfAB0AHQAd
ABoAGAAWABYAFQAUABQAFgAWABUAFAASABIAEQAQABAAEAAOAA4ADgAOAA4ADQANAA0A
DQANAA8AEAARABEADwANAA0ADQAOAA4ADgAOAA8ADwAPAA8AEQARABEAEQARABEAEQAR
AA8ADgAOAA4ADgANAA0ADgAOAA0ADQANAAsACwALAAsACwALAAwADAALAAsACwALAAsA
CwALAAsACwALAAsACgAKAAoACgAKAAoACgAJAAgACgALAAsACwAJAAkACQAJAAkACAAI
AAcACQAKAAoACgAIAAgABwAHAAcABgAGAAYABgAEAAYABwAHAAYABgAGAAgABwAHAAgA
CAAIAAgACAAIAAcABwAHAAYABgAGAAYABgAFAAUABAAGAAYABgAGAAYABgAHAAcABwAH
AAcABwAFAAQABAAEAAQABAACAAIAAgACAAIAAwAEAAQAAwACAAIAAgADAAMAAwADAAMA
AwADAAIAAgACAAIABAAEAAQABAAEAAQAAwACAAEAAAACAAIAAgACAAIAAgACAAIAAgAC
AAIAAgAEAAQABAAEAAYABgAGAAYABwAIAAkACgAMAAwADAAMAAwADAAMAAwADgAOAA4A
DgAQABAAEAAQABAAEAAQABAADgAOAA4ADgAOAA4ADgAOAAwACgAIAAYACAAIAAgACAAH
AAYABQAEAAMAAgABAAAA/v/+//7//v8AAAAAAAAAAP7//v/+//7//v/+//7//v8AAAAA
AAAAAA==
         </WaveFormData>
      </LeadData>
      <LeadData>
         <LeadByteCountTotal>10000</LeadByteCountTotal>
         <LeadTimeOffset>0</LeadTimeOffset>
         <LeadSampleCountTotal>5000</LeadSampleCountTotal>
         <LeadAmplitudeUnitsPerBit>4.88</LeadAmplitudeUnitsPerBit>
         <LeadAmplitudeUnits>��V</LeadAmplitudeUnits>
         <LeadHighLimit>2147483647</LeadHighLimit>
         <LeadLowLimit>268435456</LeadLowLimit>
         <LeadID>V4</LeadID>
         <LeadOffsetFirstSample>0</LeadOffsetFirstSample>
         <FirstSampleBaseline>0</FirstSampleBaseline>
         <LeadSampleSize>2</LeadSampleSize>
         <LeadOff>FALSE</LeadOff>
         <BaselineSway>FALSE</BaselineSway>
         <ExcessiveACNoise>FALSE</ExcessiveACNoise>
         <MuscleNoise>FALSE</MuscleNoise>
         <LeadDataCRC32>1716099054</LeadDataCRC32>
         <WaveFormData>
9P/0//T/9P/y//L/8v/y//T/9v/4//r/BAAMABQAHAArADoASQBYAGkAegCLAJwAmACW
AJQAkgB2AFwAQgAoABMAAADt/9r/1v/S/87/yv/Q/9T/2P/c/+L/5v/q/+7/8P/w//D/
8P/w//D/8P/w//D/8P/w//D/8P/w//D/8P/u/+7/7v/u//D/8P/w//D/8P/w//D/8P/w
//D/8P/w//L/8v/y//L/8v/y//L/8v/y//L/8v/y//L/8v/y//L/8v/y//L/8v/0//T/
9P/0//T/9P/0//T/9v/2//b/9v/4//j/+P/4//r/+v/6//r//P/8//z//P/+//7//v/+
/wAAAAAAAAAAAQACAAMABAAFAAYABwAIAAkACgALAAwADgAOAA4ADgAPABAAEQASABMA
FAAVABYAGAAYABgAGAAaABoAGgAaABoAGgAaABoAHAAcABwAHAAcABwAHAAcABwAHAAc
ABwAGgAaABoAGgAYABgAGAAYABYAFgAWABYAFAAUABQAFAATABIAEQAQAA8ADgANAAwA
CgAKAAoACgAIAAgACAAIAAYABgAGAAYABAAEAAQABAAEAAQABAAEAAQABAAEAAQABAAE
AAQABAAEAAQABAAEAAQABAAEAAQABAAEAAQABAAEAAQABAAEAAQABAAEAAQABAAEAAQA
BAAEAAQABAAEAAQABAAEAAQABgAGAAYABgAEAAQABAAEAAIAAgACAAIABAAEAAQABAAC
AAIAAgACAAIAAgACAAIAAAAAAAAAAAAAAAAAAAAAAAAAAAAAAAAAAAAAAAAAAAD+//7/
/v/+//7//v/+//7//v/+//7//v/+//7//v/+//7//v/+//7//P/8//z//P/8//z//P/8
//z//P/8//z//P/8//z//P/8//z//P/8//z//P/8//z//P/8//z//P/8//z//P/8//z/
/P/8//z//P/8//z//P/8//z//P/8//r/+v/6//r/+v/6//r/+v/6//r/+v/6//r/+v/6
//r/+v/6//r/+v/6//r/+v/6//r/+v/6//r/+v/6//r/+v/6//r/+v/6//r/+v/6//r/
+v/6//r/+v/6//r/+v/6//r/+v/6//r/+v/6//r/+v/6//r/+v/6//z//P/8//z//v/+
//7//v8AAAEAAQABAAMAAwADAAMAAwADAAMABAADAAMABAAEAAQABQAGAAcACgAKAAoA
CgAKAAoACgAKAAwADAAKAAgABAAAAP3//f/9/////////////P/7//r/+v/6//n/+P/2
//b/9v/2//f/9//3//f/9f/1//X/9f/1//X/9f/1//f/9//3//f/9//3//f/9//4//j/
+P/4//j/+P/6//n//f///wYADQAXACAALgA9AE4AXgBwAIIAlACiALEAtQCqAJgAfwBi
AEEAJQARAP3/6//Z/9D/zv/R/9D/0P/V/9v/4v/p//D/8v/0//T/9P/0//T/9f/1//X/
9f/0//T/9P/z//X/9f/1//b/9P/0//T/9P/1//X/9P/0//T/9P/0//T/9v/2//b/9v/0
//X/9f/1//f/9//3//f/9//4//j/+P/2//f/9//3//f/+P/4//j/+v/6//r/+v/5//n/
+f/5//z//P/8//3/+//8//z//P/7//z//P/9////AAAAAAAAAQABAAMAAwADAAQABQAF
AAUABgAHAAcABwAJAAoACwAMAA0ADgAQABAAEAARABIAEwAUABUAFgAVABYAFwAYABoA
GgAbABwAHAAcAB0AHwAfACAAIAAgAB8AHwAfAB8AIgAiACIAIgAiACIAIgAiACEAIAAg
AB8AHgAeAB0AHQAfAB0AHAAbABsAGgAZABgAFwAWABUAFAATABIAEQAQABEAEQAQAA8A
DgANAA0ADQALAAsACgAKAAoACAAIAAgACAAGAAYABgAIAAgACAAIAAoACgAKAAkACQAJ
AAoACgAKAAoACAAIAAkACQAJAAkABwAHAAcABwAHAAgACAAIAAoACgAKAAoACAAIAAgA
CAAIAAkACQAJAAcABgAGAAYACAAIAAgABwAHAAcABwAHAAcABgAGAAYACAAIAAgACQAH
AAcABgAGAAYABQAFAAUABQAFAAUABQAGAAUABQAFAAMAAwADAAMABAAEAAQABAAEAAQA
BAAEAAIAAgACAAEAAQABAAEAAQADAAMAAwADAAMAAwADAAMAAwACAAIAAgAAAAEAAQAB
AAEAAAAAAAAAAAABAAEAAQAAAAAAAAAAAAAAAAAAAAAA/v/+//3//f//////AAAAAP//
//8AAAAAAgABAAAAAAAAAAAAAQABAP7//v///////v/+//////8BAAEAAQABAP//AAAA
AP///f/9//7//v/+//7//v/+//7//v/+//z//P/8//z//v/+//7//v/+//7//v/+//7/
/v/+//7//v/+//7//v/+//7//v/+//z//P/8//z//P/8//z//P/9//7///8AAAEAAgAD
AAYABQAFAAUABQAEAAMAAgABAAIAAwAFAAcABwAIAAgACAAHAAgACQAKAAwADAAMAAwA
DAAMAAwADAAKAAgABgAEAP7/+//7//3//////////f/7//v/+//8//r/+f/4//j/9v/2
//b/9f/1//X/9f/1//f/9//3//f/9//3//f/9//1//X/9f/1//f/9//3//j/+P/4//j/
+P/6//z///8DAAcADAAXACEALgA+AFMAZgB6AJIApAC0AMAAxQC9AKoAjgBvAFAANQAd
AAcA9f/j/9P/zv/Q/8//zP/O/9X/3f/k/+3/8v/y//L/9P/0//T/9P/3//f/9//3//b/
9v/2//X/8//z//P/9P/2//b/9v/2//X/9f/0//T/9P/0//T/9P/y//L/8v/y//L/8//z
//P/8//z//P/8//1//b/9v/2//T/9f/1//X/9f/2//b/9v/4//j/+P/4//v/+//7//v/
+//6//n/+f/7//z//P/8////AAAAAAEA//8AAAAAAAADAAMABQAFAAMABAAFAAUABwAI
AAkACQAJAAsADAANAA4ADwAQABIAEgASABMAFAAVABYAFwAYABkAGgAbABwAHAAcAB0A
HgAcABwAHQAfAB8AIAAgACAAIQAhACEAIQAiACIAIgAiACIAIgAiACIAIQAgACAAHwAe
AB4AHQAdABsAGQAYABcAGQAYABcAFgAVABQAEwASABEAEAAPAA4ADQANAAwACwAKAAkA
CQAJAAkACQAIAAgABgAEAAQABAAGAAQABAAEAAQABAAEAAQABAAEAAQAAwADAAMABAAE
AAQABAACAAIAAwADAAMAAwAFAAUABQAFAAMABAAEAAQAAgACAAIAAgACAAIAAgACAAIA
AwADAAMABQAEAAQABAAEAAQABAADAAMAAwADAAMAAwACAAIAAgACAAIAAgADAAEAAQAA
AAAAAgABAAEAAQD//////////wAA/////////f/9//3//f/8//z//P/8//z//P/8//z/
/P/8//z/+//9//3//f/9//v/+//7//v/+f/5//n/+f/7//r/+v/6//r/+//7//v/+//6
//r/+v/4//n/+f/5//j/+P/4//j/+v/6//r/+v/8//z/+//7//r/+f/5//j/9//3//j/
+P/6//n/+P/4//j/+P/5//n/9v/2//f/9//0//T/9f/1//f/9//3//f/9f/2//b/9f/5
//n/+P/3//b/9f/0//b/9v/2//b/9v/2//b/9v/1//T/8//y//T/9P/0//T/9v/2//b/
9v/4//j/+P/4//b/9v/2//b/9v/2//b/+P/5//n/+f/5//v/+//7//v/+//7//z//f/7
//z//P/8////AAABAAIAAAAAAAAAAAAAAAAAAAAAAAAA/v/8//r/9v/z//P/9f/3//f/
9//1//L/8f/w//D/7v/t/+z/7P/u/+7/7v/t/+3/7f/t/+3/7f/t/+3/7f/t/+3/7f/t
/+3/7f/t/+3/7f/t/+3/7v/s/+z/7P/s/+7/8P/z//f//f8GAA8AGwAoADwAUQBoAH4A
lACmALYAwgDHALsApACGAGkATAAxABMA9//f/8n/uf+0/7b/uf+8/8T/zf/X/97/4//o
/+r/6P/m/+b/5v/m/+n/6f/p/+n/7P/s/+z/6//p/+n/6f/q/+r/6v/q/+r/6f/p/+j/
6P/p/+r/6//s/+r/6v/q/+r/6v/r/+v/6//t/+3/7f/t/+3/7v/u/+7/7v/v/+//7//u
/+7/7f/s/+z/7P/s/+z/7//v/+//7//w//D/8P/x//P/9P/0//T/9f/2//b/9//3//j/
+P/4//f/9//5//n/+//8//3//f8BAAIAAwADAAEAAwAEAAUABgAHAAgACgAKAAoACwAM
AA0ADgAPABAAEwAUABUAFgAWABYAFwAYABoAGgAbAB0AHQAeAB4AHgAdAB0AHQAdACAA
IAAgACAAHgAeAB4AHgAdABwAHAAbABoAGgAZABkAGAAVABMAEQAPAA4ADQAMAAsACgAJ
AAgACQAIAAcABgADAAMAAgABAAIAAQABAAEA//////7//v/8//r/+v/6//r/+P/4//j/
+v/6//r/+v/4//j/+P/3//X/9f/2//b/+P/4//b/9v/3//f/9//3//f/9//3//f/9//4
//j/+P/6//r/+v/6//r/+v/6//r/+v/7//v/+//7//r/+v/6//j/+P/4//f/9//3//f/
9//3//b/9v/2//b/9v/2//f/9//3//b/9v/4//f/9//3//b/9f/0//P/9P/z//P/8//z
//P/8//z//D/8P/w//D/8v/y//L/8v/y//L/8v/x//H/8f/x//H/8f/x//H/8f/x//H/
8f/x//H/8P/w//D/8P/x//H/8f/v/+7/7v/u//D/8f/x//H/8P/w//D/8P/u/+7/7v/u
/+//8P/w//H/7//v//D/8P/v/+//8P/w//D/7//u/+7/7v/u/+//7//u/+7/7//v/+z/
7P/t/+3/7//v/+//7//t/+7/7v/t/+//7//u//D/8P/w//D/7v/u/+7/7v/s/+z/7P/s
/+7/7v/u/+7/7P/s/+z/7P/u/+7/7v/u//D/8P/w//D/8v/y//L/9P/1//X/9f/1//X/
9f/1//X/9f/1//b/9//3//j/+P/4//f/+P/5//r/+v/6//r/+v/4//j/+P/4//r/+P/2
//T/8v/v/+//8f/x//H/8f/v/+7/7f/s/+z/7P/r/+r/6v/q/+r/6v/p/+n/6f/p/+n/
5//n/+f/5//n/+f/5//n/+n/6f/p/+n/6f/p/+n/6v/o/+j/6P/o/+j/6v/t//H/9//+
/wcAEwAgADIASwBgAHQAiACeALQAwgDLAMUAsgCWAHUAVAA3ABkA+//h/8n/uf+y/7T/
t/+6/8D/x//R/9j/3//i/+T/5v/m/+b/5v/m/+X/5f/l/+X/5v/m/+b/5f/n/+f/5//o
/+j/6P/o/+j/6//r/+r/6v/q/+r/6v/q/+j/6P/o/+j/6v/r/+v/6//r/+v/6//r/+v/
7P/s/+z/7P/t/+3/7f/t/+7/7v/u/+z/7P/s/+z/7f/t/+3/7f/u/+7/7v/v/+//8P/w
//D/8f/y//L/8//1//b/9v/2//X/9f/3//f/+f/6//v/+//9//7/////////AQACAAMA
AgADAAQABgAIAAgACQAKAA0ADgAPABAAEQASABMAFAAUABQAFQAWABYAFgAXABkAGQAa
ABoAGgAdAB0AHQAdABwAHAAcABwAGgAaABoAGgAZABgAGAAXABYAFgAVABUAFwAVABQA
EwARABAADwAOAA0ADAALAAoACAAGAAQAAgADAAMAAgABAP7//f/9//3//f/9//z//P/8
//r/+v/6//z/+v/6//r/+P/4//j/+P/4//j/+P/3//f/9//4//j/+P/4//b/9v/3//f/
9//3//f/9//3//f/9//4//j/+P/6//r/+v/6//j/+P/4//j/+P/5//n/+f/5//j/+P/4
//j/+P/4//f/+f/5//n/+f/5//j/+P/4//j/+P/4//n/9//3//b/9v/2//X/9f/1//X/
9f/1//X/9v/1//X/9f/1//X/9f/1//L/8v/y//L/8v/y//L/8v/0//T/9P/z//H/8f/x
//H/8f/x//H/8f/x//H/8f/x//H/8P/w//D/8P/x//H/8f/z//L/8v/y//L/8//z//P/
8P/w//D/8P/y//L/8v/y//L/8v/x//H/8f/x//L/8v/v/+//8P/w//D/7//u/+7/8P/w
//H/8f/w//D/8f/x//D/8P/x//H/8f/x//H/8f/v//D/8P/v//H/7//u/+7/7v/u/+7/
8P/w//D/8P/w//D/8P/w//D/8P/w//D/8P/w//D/8P/w//D/8P/w/+7/7v/u/+7/8P/w
//D/8P/y//L/8v/y//T/9v/3//f/9//3//f/9//3//f/9//3//j/+f/5//r/+v/6//v/
/P/9//7//v/+//z//P/8//z//v/+//7//P/4//b/8v/v//D/8//2//f/9f/z//D/7//u
/+7/7v/t/+z/7P/s/+z/7P/r/+v/6//p/+n/6f/p/+v/6//r/+v/6//r/+v/6//r/+v/
6//r/+3/7v/u/+7/7P/q/+z/8P/z//X/+/8EAA0AFwAmADoATwBkAHYAigCgALIAwADD
ALkApACGAGcARgAnAAsA8//b/8n/v/+8/77/v//A/8b/z//X/+D/5f/o/+r/6P/q/+r/
6v/q/+v/6//r/+v/6//q/+n/5//p/+n/6f/q/+r/6v/q/+r/6//r/+r/6v/q/+r/6v/q
/+r/6v/q/+r/7P/t/+3/7f/r/+v/6//r/+v/7P/s/+z/7v/v/+//7//v//D/8P/w/+7/
7v/u/+7/7//v/+//7//x//L/8//1//P/9P/0//T/8//0//T/9f/1//b/9v/2//f/9//5
//n/+v/8//7//////wAAAQABAP//AQACAAMABAAFAAYACAAKAAoACwAMAA0ADgAPABAA
EQASABMAFAAUABQAFQAWABYAFgAXABkAGQAaABoAGgAbABsAGwAbABwAHAAcABwAHAAc
ABwAHAAbABoAGgAZABgAGAAXABcAFwAVABQAEwATABIAEQAQAA0ADAALAAoACwAKAAkA
CAAFAAUABAADAAQAAwADAAMAAQABAAAAAAAAAP7//v/+/wAA/v/+//7//P/8//z//P/+
//7//v/9//3//f/+//7//P/8//r/+v/9//3//f/9//v/+//7//v/+//8//z//P/8//z/
/P/8//z//P/8//z//P/9//3//f/9//z//P/8//7//v/+//3//f/9//3//f/7//r/+v/6
//r/+v/6//v/+//7//r/+v/6//n/+f/5//n/+f/5//n/+P/3//f/9//3//f/9//3//b/
9v/2//b/9v/2//b/9v/2//b/9v/1//X/9f/1//X/9f/1//X/9f/1//X/9f/1//X/9P/0
//T/9P/1//X/9f/1//T/9P/0//T/9f/1//X/9P/0//T/9P/0//T/9P/0//T/9P/z//P/
8//z//T/9P/z//P/9P/0//T/8//y//L/8v/y//P/8//0//T/9f/1//T/9P/1//X/8//z
//P/8//z//T/9P/z//P/8//y//L/8v/y//L/8v/y//L/8v/0//T/9P/0//L/8v/y//L/
8v/y//L/8v/y//L/8v/y//L/8v/y//L/8v/y//L/8v/y//L/8v/y//T/9P/0//T/9v/2
//b/+P/5//n/+f/5//n/+f/5//n/+//7//z//f/9//7//v/+////AAABAAIAAAAAAAAA
AAACAAIAAgACAAIAAAD+//z/+P/1//X/9//5//n/+f/3//b/9f/0//T/8v/x//D/8P/u
/+7/7v/t/+//7//v/+//7//v/+//7//v/+//7//v/+//7//v/+//7//v/+//8P/y//L/
8v/y//L/8P/x//X/9//+/wcAEQAaACYAOQBMAGAAcgCEAJgAqgC3AL0AtACiAIcAaABF
ACkADwD3/+P/0f/G/8T/xf/G/8j/zf/V/9z/5f/s/+7/7v/w//D/8P/w//D/7//u/+3/
7v/u/+7/7f/t/+3/7f/u/+7/7v/u/+7/8f/x//D/8P/w//D/8P/w//D/8P/w//D/7v/v
/+//7//x//H/8f/x//H/8v/y//L/8v/z//P/8//x//L/8v/y//L/8v/y//L/9f/1//X/
9f/2//b/9v/3//X/9v/2//b/9//4//j/+f/5//r/+v/6//3//f////////8AAAEAAQAB
AAIAAwADAAUABwAIAAkACAAJAAoADAAMAAwADQAOAA8AEAARABIAEwAUABUAFgAWABYA
FwAYABgAGAAZABsAGwAcABwAHAAdAB0AHQAdABwAHAAcABwAHgAeAB4AHgAdABwAHAAb
ABoAGgAZABkAGwAZABgAFwAVABQAEwASABMAEgARABAADwAOAA0ADAALAAsACgAJAAgA
BwAHAAcABwAHAAYABgAGAAQABAAEAAYABAAEAAQAAgACAAIAAgACAAIAAgABAAEAAQAC
AAIAAgACAAAAAAABAAEAAQABAAEAAQABAAEAAQACAAIAAgACAAIAAgACAAIAAgACAAIA
AAABAAEAAQABAAAAAAAAAAAAAAAAAP////////////////7//v/+/wAAAAAAAAEA////
//7//v8AAP////////3//f/9//3//v/9//3//f/9//3//f/9//z//P/8//z//P/8//z/
/P/8//z//P/7//v/+//7//v/+//7//v/+//5//n/+f/5//v/+v/6//r/+v/7//v/+//7
//r/+v/6//r/+//7//v/+v/6//r/+v/6//r/+v/6//r/+v/5//n/+f/5//r/+v/5//n/
+v/6//r/+f/4//j/+P/4//n/+f/4//j/+f/5//j/+P/5//n/+f/5//n/+f/3//j/+P/3
//n/+f/4//j/+P/4//j/+P/4//j/+P/6//r/+v/6//j/+P/4//j/+P/4//j/+P/4//j/
+P/4//r/+v/6//r/+P/4//j/+P/4//j/+P/4//n/+v/7//z//P/8//7///8BAAEAAQAB
AAEAAQABAAEAAQACAAMAAwAEAAQABAAFAAYABwAIAAgABgAGAAYABgAIAAgACAAIAAYA
BAACAP7//f/9////AQD//////f/6//n/+P/4//j/9//2//b/9v/2//b/9f/1//X/9f/1
//X/8//z//P/8//1//X/9f/1//P/8//z//P/8//z//T/9P/2//b/9v/4//j/+f/9/wEA
BgAPABkAJgA0AEcAWABmAHgAjACgAK4AtwC1AKQAjgBzAFIAMwAZAAUA7//b/8//yv/M
/8v/zP/Q/9X/3f/m/+3/8v/y//L/8v/y//L/8v/z//P/8//z//L/8v/y//H/8//z//P/
9P/0//T/9P/0//P/8//y//L/9P/0//T/9P/y//L/8v/y//L/8//z//P/9f/1//X/9f/1
//b/9v/2//T/9f/1//X/9f/2//b/9v/2//b/9v/2//f/9//3//f/+P/4//j/+f/5//r/
+v/6//v//P/8//3//f/+//7//v//////AQABAAEAAgADAAMABQAGAAcABwAFAAcACAAJ
AAoACwAMAA4AEAAQABEAEgATABQAFQAWABcAGAAZABoAGgAaABsAHAAcABwAHQAfAB0A
HgAeAB4AIQAhACEAIQAiACIAIgAiACIAIgAiACIAIQAgACAAHwAgACAAHwAfAB0AGwAa
ABkAGwAaABkAGAAXABYAFQAUABMAEgARABAADwAPAA4ADQAOAA0ADQANAAsACwAKAAoA
CgAIAAgACAAIAAYABgAGAAYABgAGAAYABgAGAAYABQAFAAUABgAGAAYABgAEAAQABwAH
AAcABwAHAAcABwAHAAUABgAGAAYABgAGAAYABgAGAAYABgAGAAYABwAHAAcABwAGAAYA
BgAGAAYABgAFAAUABQAFAAUABQAEAAQABAAEAAQABAAFAAUABQAEAAQABAADAAMAAwAD
AAMAAwADAAIAAQABAAEAAQABAAEAAQAAAAAAAAAAAAAAAAAAAAAAAAAAAAAA////////
//////////////////////////////7//v/+//7//////////f/8//z//P/+////////
//7//v/+//7//v/+//7//v/+//7//f/9//3//f/+//7//f/9//7//v8AAP///v/+//z/
/P/9//3//v/+///////+//7///////////////////8AAAAA/////////v/+//7//v/+
//7//v/+//7//v/+//7//v/+//7//v/+//7//v/+//7//v/+//7//v/+//7//v/+//7/
/v/+//7//v/+//7//v8AAAAAAAAAAAIAAgACAAIABAAEAAYABwAHAAcABwAHAAcABwAH
AAcABwAIAAkACQAKAAoACgALAAwADQAOAA4ADgAOAA4ADgAOAA4ADgAOAA4ADAAKAAYA
AQABAAMABQAFAAUAAwAAAP///v/+//7//f/8//z//P/8//z/+//7//v/+//7//v/+//7
//v/+//7//v/+//7//v/+//7//v/+//7//z//P/8//7//v/+/wAA//8BAAUACgARABkA
JAAuAD0ATgBgAHAAggCUAKQAsQC5ALYApACNAHIAVQA3AB8ACwD5/+n/3P/W/9X/2P/W
/9n/3f/k/+v/9P/4//j/9v/2//b/9v/5//n/+f/5//r/+v/6//n/+//7//v//P/6//r/
+v/6//v/+//6//r/+v/6//r/+v/8//z//P/8//z//f/9//3/+//7//v/+//9//7//v/+
//7///////////8AAAAAAAAAAAAAAAAAAAEAAQABAAEAAgACAAIAAwADAAQABAAEAAMA
BAAEAAUABwAIAAgACAAHAAcACQAJAAkACgALAAsACwAMAA0ADQANAA8AEAARABQAFQAW
ABgAGAAYABkAGgAbABwAHQAeAB0AHgAfACAAIAAgACEAIgAiACIAIwAlACcAKAAoACgA
KwArACsAKwAqACoAKgAqACwALAAsACwAKQAoACgAJwAoACgAJwAnACcAJQAkACMAIwAi
ACEAIAAfAB4AHQAcABsAGgAZABgAGQAZABgAFwAUABMAEwATABMAEwASABIAEgAQABAA
EAAQAA4ADgAOABAAEAAQABAADgAOAA4ADQALAAsADAAMAA4ADgAMAAwADQANAA0ADQAP
AA8ADwAPAA8AEAAQABAADwAOAA0ADAAOAA4ADgAOAA4ADwAPAA8ADwAOAA4ADgAMAAwA
DAALAA0ADQANAA0ADQAMAAwADAAMAAwADAANAA0ADQAMAAwADAALAAsACwALAAsACwAL
AAoACQAJAAkACQAJAAkACQAKAAoACgAKAAgACAAIAAgABgAGAAYABQAHAAcABwAHAAUA
BQAFAAUABQAFAAUABQAFAAQABAAEAAYABwAHAAcABQAEAAQABAAGAAcABwAHAAYABgAG
AAYABgAGAAYABgAGAAYABQAFAAMAAwAEAAQAAwADAAQABAAGAAUABAAEAAIAAgADAAMA
AgACAAMAAwAEAAQABQAFAAMAAwADAAMAAwAEAAQAAwADAAUABAAEAAQABAAEAAYABgAG
AAYABgAGAAYABgAFAAQAAwACAAIAAgACAAIABAAEAAQABAAEAAQABAAEAAIAAgACAAIA
AwAEAAUABgAGAAYACAAJAAkACQAJAAkACQAJAAkACQAJAAoACwALAA4ADgAOAA8ADgAP
ABAAEAAQABAAEAAQABAAEAAQABAADgAMAAoABgAEAAUACAALAAkACQAHAAQAAQAAAAAA
AAD///7//v/+//7//v/9//3/+//7//v/+//9//3//f/9///////////////////////9
//3//v/+//7//v/+/wAAAAABAAUACwAUAB8AKQA2AEgAXQBwAIIAmACuAL4AygDPAMcA
sgCWAHkAWgA9ACUADQD7/+n/2//U/9L/0//U/9b/3f/l/+z/8//4//z//v/8//z//P/8
//3//f/9//3//P/8//z/+//7//v/+//8//z//P/8//z//f/9//z//P/8//z//P/8//z/
/P/8//z//P/9//3//f/9//3//f/9//3//v/+//7/AAABAAEAAQADAAQABAAEAAQABAAE
AAQAAwADAAMAAwAEAAQABAAFAAUABgAGAAYABwAIAAgACQAIAAgABwAGAAkACQALAAsA
CwAMAA0ADQARABIAEwATABEAEwAUABUAGAAZABoAHAAcABwAHQAeAB0AHgAfACAAIwAk
ACUAJgAlACQAJAAkACUAJgAoACsAKwAsACwALAAtAC0ALQAtAC4ALgAuAC4AMAAwADAA
MAAtACwALAArACoAKgApACkAKQAnACYAJQAjACIAIQAgAB0AHAAbABoAGwAaABkAGAAX
ABcAFgAVABIAEQARABEAEwATABIAEgASABAAEAAQABAADgAOAA4ADgAOAA4ADgAOAA4A
DgANAA8ADwAQABAADgAOAAwADAANAA0ADQANAA0ADQANAA0ADwAQABAAEAAQABAAEAAQ
ABAAEAAQABAADgAPAA8ADwARABAAEAAQABAAEAAQAA8ADQANAA0ADQANAAwADAAMAAwA
DAAMAA0ADwAPAA4ADgAOAA0ADQANAAsACwALAAsACwALAAwADQALAAsACwALAAoACgAK
AAoACgAKAAoACgAKAAoACgAJAAkACQAJAAkABwAHAAcABwAHAAcABwAHAAgACAAJAAoA
CAAJAAkACQAJAAgACAAIAAgACQAJAAkACAAIAAgACAAIAAgACAAIAAgACAAHAAcACQAJ
AAoACgAHAAcACAAIAAYABQAEAAQABAAEAAUABQAEAAQABQAFAAQABAAFAAUABQAFAAUA
BQAFAAYABgAFAAcABwAIAAYABgAGAAYABAAEAAQABAAEAAQABAAEAAQABAAEAAQABAAE
AAQABAAGAAYABgAGAAcACAAJAAoACwAMAA0ADgAQABAAEAAQAA4ADgAOAA4AEAAQABAA
EAASABIAEgASABMAFAAVABYAFAAUABQAFAASABIAEgASAA8ADgANAAwADgAOAA4ADgAN
AAwACwAKAAcABgAFAAQABAAEAAQABAAEAAQABAAEAAIAAgACAAIAAgACAAIAAgAEAAQA
BAAEAA==
         </WaveFormData>
      </LeadData>
      <LeadData>
         <LeadByteCountTotal>10000</LeadByteCountTotal>
         <LeadTimeOffset>0</LeadTimeOffset>
         <LeadSampleCountTotal>5000</LeadSampleCountTotal>
         <LeadAmplitudeUnitsPerBit>4.88</LeadAmplitudeUnitsPerBit>
         <LeadAmplitudeUnits>��V</LeadAmplitudeUnits>
         <LeadHighLimit>2147483647</LeadHighLimit>
         <LeadLowLimit>268435456</LeadLowLimit>
         <LeadID>V5</LeadID>
         <LeadOffsetFirstSample>0</LeadOffsetFirstSample>
         <FirstSampleBaseline>0</FirstSampleBaseline>
         <LeadSampleSize>2</LeadSampleSize>
         <LeadOff>FALSE</LeadOff>
         <BaselineSway>FALSE</BaselineSway>
         <ExcessiveACNoise>FALSE</ExcessiveACNoise>
         <MuscleNoise>FALSE</MuscleNoise>
         <LeadDataCRC32>3704249998</LeadDataCRC32>
         <WaveFormData>
+v/6//r/+v/4//j/+P/4//r/+v/6//r//v8CAAYACgAWACAAKgA0AEoAYAB2AIwAlgCg
AKoAtACiAJAAfgBsAFkASAA3ACYAGgAQAAYA/P/5//j/9//2//f/+P/5//r/+P/4//j/
+P/2//b/9v/2//T/9P/0//T/9P/0//T/9P/0//T/9P/0//T/9P/0//T/9P/0//T/9P/0
//T/9P/0//T/9P/0//T/9P/0//T/9P/0//T/9P/0//b/9v/2//b/9v/2//b/9v/2//b/
9v/2//j/+P/4//j/+P/4//j/+P/4//j/+P/4//r/+v/6//r//P/8//z//P/+//7//v/+
//7//v/+//7/AAAAAAAAAAABAAIAAwAEAAYABgAGAAYABwAIAAkACgAMAAwADAAMAA0A
DgAPABAAEgASABIAEgAUABQAFAAUABYAFgAWABYAGAAYABgAGAAaABoAGgAaABoAGgAa
ABoAGgAaABoAGgAYABgAGAAYABYAFgAWABYAFAAUABQAFAASABIAEgASABEAEAAPAA4A
DAAMAAwADAAKAAoACgAKAAgACAAIAAgABgAGAAYABgAGAAYABgAGAAYABgAGAAYABgAG
AAYABgAGAAYABgAGAAYABgAGAAYABgAGAAYABgAGAAYABgAGAAYABgAGAAYACAAIAAgA
CAAIAAgACAAIAAYABgAGAAYACAAIAAgACAAGAAYABgAGAAYABgAGAAYABgAGAAYABgAG
AAYABgAGAAYABgAGAAYABAAEAAQABAAEAAQABAAEAAIAAgACAAIAAgACAAIAAgACAAIA
AgACAAIAAgACAAIAAgACAAIAAgACAAIAAgACAAIAAgACAAIAAgACAAIAAgACAAIAAgAC
AAAAAAAAAAAAAAAAAAAAAAACAAIAAgACAAAAAAAAAAAAAgACAAIAAgACAAIAAgACAAIA
AgACAAIAAgACAAIAAgACAAIAAgACAAIAAgACAAIAAgACAAIAAgACAAIAAgACAAIAAgAC
AAIAAgACAAIAAgACAAIAAgACAAIAAgACAAIABAAEAAQABAACAAIAAgACAAIAAgACAAIA
BAAEAAQABAACAAIAAgACAAIAAgACAAIAAgACAAIAAgACAAIAAgACAAIAAgACAAIAAwAE
AAUABgAHAAcACAAJAAkACQAJAAkACQAJAAoACgAIAAkACQAJAAsACwAMAA0ADgAOAA4A
DwASABIAEgATABMAEwASABEADgAMAAoACgAJAAsADAAMAA0ACwAJAAcABQAFAAQAAwAA
AAAAAQABAAEAAAAAAAAAAAAAAAAAAAAAAAAAAAAAAAIAAgACAAIAAgACAAIAAQABAAIA
AgACAAEAAQADAAIAAgACAAUACgAPABMAGAAiAC8AOwBPAGYAfgCXAK8AwQDHAMIAtACf
AIUAcQBgAE8AOwArABwAEAAIAAIA/v/8//3//f8BAAEAAQABAAAA/v/+//7//v/+//7/
/v/+//7//v/+//3//f/9//3//f/9//3//f////////////3//v/+//7//f/9//3//f/9
//3//f/+//7//////////f/9//3//f/9//3//f/9//7//v/9//3/////////AAAAAAAA
AAAAAAEAAgACAAIAAgACAAIAAgABAAEAAQABAAQABQAFAAUABQAFAAYABgAFAAYABgAG
AAgACQAJAAkACwAMAAwADAAMAAwADgAOAA4AEAARABEAEQARABMAFAAVABUAFwAXABcA
GAAZABkAGgAaABwAHQAcAB0AHQAdAB8AHwAfAB8AIQAiACIAIwAjACMAJAAlACUAJQAl
ACQAJAAkACQAIwAjACMAJAAjACIAIQAhACAAHwAeAB0AHAAbABoAGQAZABYAFQAUABQA
FAASABEAEQASABIAEQARABAAEAAPAA8ADAAMAAwADAAMAAwADQANABAAEAAPAA4AEAAQ
ABAAEAAQAA8ADwAPAA8AEAAQABAADgAOAA4ADgAOAA4ADgAOAA8ADwAPAA8ADQANAA0A
DQAOAA4ADgAOAA0ADQANAAwADgAOAA4ADgAOAA4ADgAOAA4ADgAMAAwADAANAA0ADQAN
AA0ADAALAAsACwALAAsACwALAAsACwAJAAkACQAJAAkACQAJAAkACQAJAAgABgAIAAgA
CAAHAAcABwAGAAYACAAIAAkACQAJAAkACgAKAAoACQAJAAkACAAIAAgACAAGAAYABgAG
AAUABQAFAAUABQAGAAYABgAGAAYABgAGAAgABwAHAAcABAAEAAQABAAGAAcACAAIAAYA
BgAGAAYABQAEAAQABAAEAAQABAAEAAQABAAEAAMAAwADAAMAAwAFAAUABgAGAAQAAwAD
AAMAAwADAAIAAgACAAIAAgAEAAQABAAEAAQABAAEAAQABAAEAAQABAACAAIAAgACAAAA
AAAAAAAAAAAAAAAAAAAAAAAAAAAAAAAAAAAAAAAAAAAAAAAAAAABAAIAAwAEAAQABAAE
AAUABQAGAAcABwAGAAUABAADAAUABgAGAAYABwAHAAcABwAHAAgACQAKAAwADAANAA4A
DgAOAA8ADwANAAwACwAIAAQAAgACAAMAAwAEAAQAAwADAAEA///9//3//P/7//r/+P/5
//n/+f/4//j/+P/4//j/+P/4//j/+v/6//r/+v/4//j/+P/4//j/+P/3//f/9v/2//b/
9f/3//n/+v/6//z///8CAAcADQAYACgANwBLAGcAhgCgALkAzQDXANEAxACqAI0AdQBj
AE4AOQAnABMABAD+//j/8v/u/+z/7f/x//P/9f/z//P/9P/y//L/8v/0//T/9P/0//L/
8v/y//L/8f/x//H/8f/x//H/8f/x//H/8f/x//H/7//w//D/8P/t/+3/7f/t/+3/7f/t
/+7/7P/t/+3/7f/v/+//7//v/+//7//v/+//8P/w/+//7//w//H/8v/0//T/9P/0//T/
9P/0//P/8v/0//T/9P/0//f/9//3//f/9v/3//f/9//5//n/+v/6//r/+v/5//j/+v/7
//v/+//7//z//P/8/wAAAAACAAIAAgAEAAUABQAFAAUABwAIAAkACQALAAsADQAOAA8A
DwAPAA4ADwAPABAAEQARABEAEwATABMAEwATABQAFAAVABMAEwAUABUAFwAXABcAFgAU
ABQAFAATABIAEQARAA8AEAAPAA8ADgANAAwACwAKAAcABgAFAAUAAgABAAAAAAAAAP7/
/f/9//z//P/7//v/+v/6//n/+f/4//j/+P/4//r/+v/7//v//P/8//v/+v/6//r/+v/6
//r/+f/5//n/9//4//j/+P/6//r/+v/6//j/+P/4//j/9//3//f/9//3//f/9//3//j/
+P/4//j/+v/7//z//P/+//7//v/+//z//P/8//z/+v/6//j/+P/4//n/+f/5//f/9//2
//X/9//3//f/9//1//X/9f/1//P/8//z//P/8//z//P/8//0//X/9f/0//T/9P/0//P/
9f/1//T/9P/y//L/8//z//H/8f/y//L/8P/v/+//7//w//D/8P/w//D/8P/w//D/7//v
/+//7//t/+7/7v/u/+7/7v/u/+7/7v/t/+3/7f/t/+7/7//w/+//7//v/+7/7f/s/+v/
6v/q/+r/6//s/+7/7v/u/+7/7P/s/+z/6//r/+v/6//r/+v/6//s/+z/6v/p/+n/6f/r
/+3/7v/s/+z/7P/s/+z/7P/s/+z/7P/s/+z/7P/r/+r/6f/o/+r/6v/q/+r/7P/s/+z/
7P/q/+r/6v/q/+r/6v/q/+r/6P/o/+j/6f/r/+z/7f/t/+3/7f/t/+3/7f/u/+7/7v/t
/+3/7f/t/+//8P/x//L/8v/y//P/9P/0//T/9f/1//P/8v/x/+7/7P/q/+r/6//t/+7/
7v/t/+v/6f/n/+X/5P/i/+D/3v/g/+H/4f/h/+L/4v/i/+L/4P/g/+D/4P/i/+L/4v/i
/+L/4v/i/+L/5P/k/+P/4//i/+L/4v/h/+H/4f/g/+D/5P/r/+7/8f/5/wgAGAApAEEA
XwCAAJ4AuQDNANMAywC4AJ4AgwBpAE8ANgAfAAcA8f/i/9r/2P/W/9b/1v/b/9//4f/h
/+H/3//c/9r/2v/a/9z/3P/c/9z/3f/e/9//4P/e/93/3P/b/9v/2//b/9v/2f/Z/9n/
2f/a/9z/3f/e/9v/2//b/9v/2//b/9v/3P/e/9//3//f/9//3//f/9//3//f/9//3//e
/97/3f/d/93/3f/d/97/3v/e/97/3v/h/+L/4v/i/+L/4v/i/+L/4//j/+P/4//k/+X/
5f/l/+X/5f/m/+b/6f/q/+r/6v/s/+3/7f/t/+3/7v/u/+7/7v/u//D/8P/w//L/8//z
//X/9f/3//j/+f/5//v/+//7//z//f/9//7//v8AAAEABAAFAAUABQAFAAUABQAFAAYA
CAAJAAsACQAJAAoACwAJAAkACQAIAAgACAAIAAcABAADAAMAAQD+//3//f/8//3//P/7
//r/+//6//n/+f/2//X/9P/0//T/8v/x//H/8v/y//H/8f/x//D/7v/t/+r/6v/q/+r/
7P/s/+3/7f/u/+7/7f/s/+r/6v/q/+r/7P/r/+v/6//r/+z/7P/s/+z/7P/s/+z/7P/s
/+z/7P/t/+3/7f/t/+//7//v/+//8P/w//D/8P/v/+//7//u/+7/7v/u/+7/7v/u/+7/
7v/u/+7/7P/s/+z/7f/t/+3/7//v/+7/7f/v/+//7//v/+3/7f/t/+3/6//r/+v/6//p
/+n/6f/p/+n/6f/o/+b/6v/q/+r/6f/r/+v/6v/q/+r/6v/r/+v/6f/p/+r/6v/q/+n/
6f/p/+b/5v/m/+b/6P/o/+j/6P/n/+f/5//n/+n/6v/q/+r/6P/o/+j/6P/m/+X/5f/l
/+X/5v/n/+j/5v/n/+j/6P/o/+j/6P/o/+f/5v/m/+b/5v/m/+b/5v/m/+b/5v/l/+f/
5//n/+f/5//n/+j/6P/o/+f/5//n/+f/5//m/+j/6P/o/+j/6P/o/+j/6P/o/+j/6P/o
/+j/6P/o/+j/5v/m/+b/5v/o/+j/6P/o/+r/6v/q/+r/7P/s/+z/7f/t/+7/7//v/+//
7//v/+//7//w//D/8P/x//H/8f/x//H/8v/z//T/9P/0//X/9v/0//T/9f/1//f/9v/1
//L/8P/u/+7/7//v//D/8P/v/+//7f/r/+n/6f/o/+f/5v/o/+n/6f/p/+j/6P/o/+j/
6P/o/+j/6P/o/+j/6P/o/+b/5v/m/+b/5v/m/+X/5f/o/+j/6P/n/+X/4//k/+j/6v/t
//L/9//9/woAGgArAEEAXQB+AJ4AuQDPANsA1wDIAK4AkwB5AGEASAAvABcAAQDy/+b/
4P/e/97/3v/h/+P/5f/l/+f/5f/k/+L/4v/i/+L/4v/i/+L/4v/i/+L/4v/j/+P/4//j
/+P/4//j/+P/5f/l/+X/5f/j/+T/5P/k/+P/4//j/+P/5f/l/+X/5v/k/+X/5f/l/+X/
5f/l/+X/5//n/+f/5//o/+j/5//n/+f/5//n/+j/6P/o/+j/6P/p/+r/6v/q/+r/6v/q
/+r/6//r/+v/6//s/+3/7f/t/+3/7f/u/+7/7//w//D/8P/y//P/8//z//X/9v/2//b/
9v/2//j/+P/4//r/+//7//z//f8AAAIAAQABAAMAAwADAAQABQAFAAYABgAIAAkACgAL
AAsACwANAA0ADQANAA8AEAAQABEADwAPABAAEQARABEAEQAQAA4ADgAOAA0ADQANAA4A
DQAKAAkACQAIAAUABAADAAIAAQAAAP/////+//3//P/8//z/+v/5//n/+P/4//f/9//2
//b/9f/1//P/9P/1//b/9P/0//X/9f/0//T/8//y//T/9P/0//T/9v/1//X/9f/z//T/
9P/0//T/9P/0//T/9P/0//T/9P/1//X/9f/1//X/9f/1//X/9v/2//b/9v/1//X/9f/0
//b/9v/2//b/9v/2//b/9v/2//b/9P/0//b/9//3//f/9//3//b/9f/1//X/9f/1//X/
9f/1//X/9f/1//X/9f/z//P/8//z//P/8//y//D/8v/y//L/8f/z//P/8v/y//D/8P/x
//H/8f/x//L/8v/w/+//7//v//D/8P/w//D/8v/y//L/8v/x//H/8f/x//H/8v/y//L/
8P/w//D/8P/y//H/8f/x//L/8v/y//L/8P/x//L/8v/y//L/8v/y//H/8P/w//D/8v/y
//L/8v/0//T/9P/z//P/8//z//P/8//z//T/9P/0//P/8//z//X/9f/0//T/9P/0//T/
8v/y//L/8v/0//T/9P/0//L/8v/y//L/9P/0//T/9P/0//T/9P/0//T/9P/0//T/8v/y
//L/8v/z//T/9f/2//j/+f/5//r/+f/5//n/+f/5//n/+f/6//r/+v/7//v/+//7//v/
/P///wAAAAAAAAEAAgACAAIAAQABAAEAAAD///z/+v/4//r/+//9//7//v/9//v/+f/3
//X/9f/0//P/8v/y//P/8//z//L/8v/w//D/8P/w//L/8v/y//L/8v/y//L/8v/w//D/
8P/w//H/8f/y//L/8P/x//H/8f/y//L/9P/5//7/AwALABYAJAAzAEkAZwCGAKIAuwDP
ANMAzQC8AKQAhwBvAFkAQgAtABkACQD8//L/7v/s/+r/6v/t//H/8f/z//P/8f/y//D/
8P/w//D/8P/w//D/7v/u/+7/7v/t/+3/7f/t/+3/7f/t/+3/7f/t/+3/7f/t/+7/7v/u
/+3/7f/t/+3/7//v/+//8P/u/+//7//v/+//7//v/+//8f/x//H/8f/w//D/7//v/+//
7//v//D/8P/w//D/8P/x//L/8v/y//L/8v/y//L/8//z//P/8//0//X/9f/1//X/9f/2
//b/+f/6//r/+v/8//3//f/9//v//P/8//z//v/+/wAAAAAAAAIAAwADAAUABQAHAAgA
CQAJAAsACwALAAwADQANAA4ADgAQABEAEAARABEAEQAVABUAFQAVABUAFgAWABcAFwAX
ABgAGQAXABcAFwAWABYAFgAWABUAFAATABMAEQAQAA8ADwAOAAsACgAJAAgACQAIAAcA
BwAGAAUABAAEAAQAAgABAAEAAAAAAP////8AAAAA//////7//v/+//7//P/8//3//f/+
//7//f/8//z//P/8//z//P/7//v/+//7//z//P/8//z//P/8//z//P/8//z//P/9//3/
/f/9//3//f/9//3//v/+//7//v/////////+//7//v/+//7//v/+//7//v/+//7//P/8
//z//f/9//3//f/9//z/+//7//v/+//7//v/+//7//v/+//7//v/+//7//v/+//7//v/
+//6//j/+v/6//r/+f/7//v/+v/6//j/+P/5//n/+f/5//r/+v/6//n/+f/5//j/+P/4
//j/+P/4//j/+P/3//f/9//3//f/+P/4//j/+P/4//j/+P/6//n/+f/5//r/+v/6//r/
+f/5//n/+P/4//j/+P/4//f/9v/2//b/9v/2//b/9v/2//b/9v/1//f/9//3//f/9//3
//j/+P/4//f/9//3//f/9//2//b/9v/2//b/9v/2//b/9v/4//j/+P/4//j/+P/4//j/
+P/4//j/+P/4//j/+P/4//j/+P/4//j/9v/2//b/9v/2//b/9v/2//b/9v/2//b/9//4
//n/+//7//z//f/9//3//f/9//3//f/+//7//v//////////////AAABAAIAAgACAAMA
BAAEAAQABQAFAAUABAADAAAA/v/8//z//f///wAAAAD//////f/7//n/+f/4//f/9v/0
//X/9f/1//T/9P/0//T/9P/0//T/9P/0//T/9P/0//b/9v/2//b/9v/2//X/9f/2//b/
9v/1//f/9//0//b/9v/5/wAAAwAHAA4AGAAlADMARwBgAHwAmQCxAMMAywDIALoAnwCD
AG8AXABFADEAHwAOAAIA+v/2//L/8P/v//P/9//3//f/9//4//b/9v/2//X/9P/z//L/
8v/y//L/8v/x//H/8f/x//H/8f/x//H/8//z//P/8//x//L/8v/y//P/8//z//P/8//z
//P/9P/y//P/8//z//X/9f/1//X/9f/1//X/9f/0//T/8//z//P/8//z//T/9P/0//T/
9P/1//b/9v/2//b/9v/2//b/9//3//f/9//4//n/+f/5//v/+//8//z/+//8//z//P/+
/////////wEAAgACAAIAAgACAAQABAAEAAYABwAHAAcABwAJAAoACwALAA0ADQANAA4A
DwAPABAAEAASABMAFAAVABUAFQAVABUAFQAVABUAFgAWABcAGQAZABoAGwAZABkAGQAY
ABgAGAAYABcAGAAXABcAFQAWABUAFQAUABUAFAATABIADwAOAA0ADQAOAA0ADAAMAAwA
CgAJAAkABgAGAAUABQAIAAgABwAHAAYABgAGAAYABAAEAAUABQAGAAYABQAEAAQABAAE
AAQABAADAAMAAwADAAQABAAEAAQABAAEAAQABAAEAAQABAADAAMAAwADAAMAAwADAAMA
BAAEAAQABAADAAMAAwACAAIAAgACAAIAAgACAAIAAgAEAAQAAgACAAIAAwADAAMAAwAD
AAIAAQABAAEAAQABAAEAAQABAAEAAQABAAEAAQABAAEAAQABAAEAAQAAAP7/AAAAAAAA
/////////v/+//7//v///////f/9//7//v/+//3//f/9//7//v/+//7//v/+//7//v//
//////////3//v/+//7//v/+//7//v/+//3//f/9//z//P/8//z//P/9//7//v/8//z/
/P/8//3//P/8//z//v/+//7//v/8//z//P/7//3//f/9//3/+//7//z//P/8//v/+//7
///////+//z//P/8//z//P/8//z//P/+//7//v/+//7//v/+//7//P/8//z//P/8//z/
/P/8//7//v/+//7//P/8//z//P/+//7//v/+/wAAAAAAAAAAAAAAAAEAAQACAAMAAwAD
AAUABQAFAAUABgAGAAYABwAHAAcABwAHAAgACQAKAAoACAAJAAoACgAMAA0ADQANAAoA
CQAGAAQABAAEAAUABwAGAAYABQADAAEA///9//3//P/7//r/+v/9//3//f/8//z//P/8
//z/+v/6//r/+v/8//z//P/8//r/+v/6//r/+v/5//n/+v/+//z//f/9//v//P/+//7/
AQAGAAsAEQAYACIALwA/AFUAcACKAKMAuQDFAMUAugCoAI8AdQBhAFAAOwArABsADgAE
AP7/+P/2//b/9//7//3//f/9//3//P/6//r/+v/6//r/+v/6//r/+v/6//r/+f/5//n/
+f/5//n/+f/5//f/9//3//f/9//4//j/+P/3//f/9//3//n/+f/5//r/+P/5//n/+f/5
//n/+f/5//v/+//7//v/+v/6//n/+f/7//v/+//8//z//P/8//z/+//8//z//P/+//7/
/v/+////////////AAABAAEAAQABAAEAAgACAAMABAAEAAQABAAFAAUABQAHAAgACAAI
AAgACAAKAAoACgAMAA0ADQAPAA8AEQASABEAEQATABMAFQAWABcAFwAWABYAGAAZABoA
GwAbABsAHQAdAB0AHQAdAB4AHgAfAB8AHwAgACEAIQAhACEAIAAgACAAIAAfAB4AHQAd
ABsAHAAbABsAGgAbABoAGQAYABUAFAATABMAEgARABAAEAAQAA4ADQANAA4ADgANAA0A
DAAMAAsACwAKAAoACgAKAAoACgALAAsADAAMAAsACgAKAAoACgAKAAoACQAJAAkACQAK
AAoACgAKAAoACgAKAAoACgAKAAoACwALAAsACwALAAsACwALAAoACgAKAAoACwALAAsA
CgAKAAoACgAKAAoACgAKAAoADAAMAAoACgAKAAsACwALAAsACwAKAAkACwALAAsACwAJ
AAkACQAJAAcABwAHAAcACQAJAAkACQAJAAkACAAGAAgACAAIAAcACQAJAAgACAAGAAYA
BwAHAAcABwAIAAgACAAHAAcABwAGAAYABgAGAAgACAAIAAgABwAHAAcABwAFAAYABgAG
AAYABgAGAAYACAAHAAcABwAGAAYABgAGAAQABQAGAAYABgAGAAYABgAHAAYABgAGAAYA
BgAGAAYACAAIAAgABwAHAAcABwAHAAcABwAIAAgACAAHAAcABwAJAAcACAAIAAgACAAI
AAgACAAIAAgACAAIAAgACAAIAAgACAAIAAgACAAIAAgACAAIAAgACAAIAAgACAAIAAgA
CAAIAAgACgAKAAoACgAKAAoACgAKAAoACgAKAAoADAAMAA0ADQAOAA8ADwAPAA8ADwAP
AA8AEAAQABAAEQARABEAEQARABIAEwAUABQAEgATABQAFAAUABUAFQAVABYAFQASABAA
DgAOAA8AEQASABIAEQAPAA8ADQALAAsACgAJAAgACAAHAAcABwAGAAQABAAEAAQABAAE
AAQABAAEAAQABAAEAAQABAAEAAQABAADAAMABAAEAAYABQAFAAcABgAGAAgACwAOABEA
FwAaACIALwA9AEsAYgB+AJUArQDDAM0AygDAAKsAkQB7AGoAWQBHADUAJgAYAA4ACAAE
AAAA/////wEAAwAFAAMAAgAAAAAAAAAAAAAAAAAAAAAAAAAAAAAA////////////////
/////////////////f/+//7//v///////////////////wAA/v//////////////////
/wEAAQABAAEAAgACAAEAAQABAAEAAQACAAAAAAAAAAAAAQACAAIAAgACAAIAAgACAAMA
AwADAAMABgAHAAcABwAHAAcACAAIAAcACAAIAAgACAAJAAkACQALAAwADAAMABAAEAAS
ABIAEAASABMAEwATABMAFQAWABUAFQAXABcAGQAaABsAGwAaABoAHAAdACAAIQAhACEA
IwAjACMAIwAjACQAJAAlACUAJQAmACcAJQAlACUAJAAkACQAJAAjACQAIwAjACEAIgAh
ACEAIAAfAB4AHQAcABkAGAAXABcAFgAVABQAFAAWABQAEwATABIAEgARABEAEAAQAA8A
DwAOAA4ADgAOAAwADAANAA0ADgAOAA0ADAALAAoACQAIAAkACQAKAAsADQAOAA4ADgAO
AA4ADgAOAA4ADgAOAA4ADgANAAwACwALAAsACwALAAoACgAKAAoADQANAA0ADAAKAAoA
CgAKAAoACgAKAAoACgAKAAgACAAKAAsACwALAAsACwAKAAkACQAJAAkACQAJAAkACQAJ
AAkACQAJAAkACQAJAAkACQALAAsACgAIAAgACAAIAAcABwAHAAYABgAEAAQABQAFAAMA
AwAEAAQABAADAAMAAwAEAAQABAAEAAYABgAGAAYAAwADAAMAAwADAAQABAAEAAYABgAG
AAYACAAHAAcABwAEAAQABAAEAAIAAwAEAAQAAgACAAIAAgADAAIAAgACAAIAAgACAAIA
AgACAAIAAQADAAMAAwADAAEAAQACAAIAAAD//////////wEAAgAAAAAAAAAAAAIAAgAC
AAIAAgACAAIAAgABAAAA///+/wAAAAAAAAAAAgACAAIAAgACAAIAAgACAAAAAAAAAAAA
AgACAAIAAgACAAIAAwADAAQABQAFAAUABQAFAAUABQAGAAYABgAHAAcABwAHAAcACAAJ
AAoACgAKAAsADAAMAAwADQANAA0ACgAJAAYABAADAAQABgAJAAgACAAHAAUAAQD///3/
/f/8//v/+v/6//3//f/9//z/+v/6//r/+v/8//z//P/8//z//P/8//z//P/8//z//P/6
//n/+f/6//r/+P/3//n/+f/4//r//P8BAAYACwAVACAALAA9AFEAbQCOAKwAxQDZAOEA
2wDKALQAmQCBAGsAUgA9ACsAGQAIAPz/+P/0//L/8v/z//P/9//5//n/+f/4//b/9v/2
//b/9v/2//b/9v/2//b/9v/1//X/9f/1//X/9f/1//X/9f/1//X/9f/1//b/9v/2//X/
9f/1//X/8//z//P/9P/y//P/8//z//X/9f/1//X/9//3//f/9//6//r/+f/5//n/+f/5
//r/+P/4//j/+P/3//j/+P/4//j/+P/4//j/+//7//v/+//7//v/+v/5//v/+//8//z/
//8AAAAAAAACAAMAAwADAAMABAAEAAQABgAGAAgACAAIAAoACwALAAsACwANAA4ADwAP
ABEAEQARABIAEwATABYAFgAYABkAGgAbABsAGwAbABsAGwAbABsAHAAcAB0AHgAfACEA
IwAjACMAIwAiACAAIAAgAB8AHQAbABoAFwAWABUAFQAUABMAEgARABAADwAOAA0ADQAM
AAsACgAKAAoACAAHAAcACAAIAAcABwAGAAYABQAFAAIAAgACAAIAAgACAAMAAwAEAAQA
AwACAAIAAgACAAIAAAD////////9//7//v/+/wAAAAAAAAAAAQACAAMABAAFAAUABQAF
AAQAAwACAAEAAgACAAIAAgAFAAUABQAEAAQABAAEAAQAAgACAAIAAgAAAAAA/v/+/wAA
AQABAAEAAwADAAIAAQD//////////wEAAQABAAEAAQABAAEAAQD////////////////+
//z//v/+//7//f///////v/+//z//P/9//3/+//7//z//P/8//v/+//7//z//P/8//z/
/P/8//z//P/9//3//f/9//v//P/8//z//P/8//z//P/8//v/+//7//z//P/8//z//P/9
//7//v/8//z//P/8//n/+P/4//j/+P/4//j/+P/4//j/+P/3//n/+f/5//n/9//3//j/
+P/6//n/+f/5//v/+//6//j/+P/4//j/+P/4//j/+P/4//j/+P/4//j/+P/4//j/+P/4
//j/+P/4//j/+P/4//n/+v/7//z//v/+//7//v8AAAAAAAAAAAAAAAAAAAAAAAAAAAAA
AAABAAIAAwAEAAUABgAHAAgACAAIAAgACAAGAAYABgAGAAMAAgABAAAAAQACAAMABAAD
AAIAAQAAAP3//P/7//r/+P/4//j/+P/6//r/+v/6//j/+P/4//j/+P/4//j/+P/4//j/
+P/4/w==
         </WaveFormData>
      </LeadData>
      <LeadData>
         <LeadByteCountTotal>10000</LeadByteCountTotal>
         <LeadTimeOffset>0</LeadTimeOffset>
         <LeadSampleCountTotal>5000</LeadSampleCountTotal>
         <LeadAmplitudeUnitsPerBit>4.88</LeadAmplitudeUnitsPerBit>
         <LeadAmplitudeUnits>��V</LeadAmplitudeUnits>
         <LeadHighLimit>2147483647</LeadHighLimit>
         <LeadLowLimit>268435456</LeadLowLimit>
         <LeadID>V6</LeadID>
         <LeadOffsetFirstSample>0</LeadOffsetFirstSample>
         <FirstSampleBaseline>0</FirstSampleBaseline>
         <LeadSampleSize>2</LeadSampleSize>
         <LeadOff>FALSE</LeadOff>
         <BaselineSway>FALSE</BaselineSway>
         <ExcessiveACNoise>FALSE</ExcessiveACNoise>
         <MuscleNoise>FALSE</MuscleNoise>
         <LeadDataCRC32>4120437053</LeadDataCRC32>
         <WaveFormData>
+P/4//j/+P/4//j/+P/4//b/9v/2//b/+P/6//z//v8FAAwAEwAaACwAPgBQAGIAbwB6
AIUAkACFAHwAcwBqAFsATgBBADQAKAAeABQACgAHAAQAAQD+//3//P/7//r/+P/4//j/
+P/2//b/9v/2//T/9P/0//T/9P/0//T/9P/0//T/9P/0//T/9P/0//T/9v/2//b/9v/2
//b/9v/2//T/9P/0//T/9P/0//T/9P/2//b/9v/2//b/9v/2//b/9v/2//b/9v/2//b/
9v/2//j/+P/4//j/+P/4//j/+P/4//j/+P/4//r/+v/6//r//P/8//z//P/+//7//v/+
//7//v/+//7//v/+//7//v///wAAAQACAAQABAAEAAQABgAGAAYABgAIAAgACAAIAAkA
CgALAAwADgAOAA4ADgAQABAAEAAQABAAEAAQABAAEgASABIAEgAUABQAFAAUABYAFgAW
ABYAFgAWABYAFgAUABQAFAAUABIAEgASABIAEQAQAA8ADgAMAAwADAAMAAsACgAJAAgA
BgAGAAYABgAEAAQABAAEAAQABAAEAAQAAgACAAIAAgAAAAAAAAAAAAAAAAAAAAAAAAAA
AAAAAAAAAAAAAAAAAAAAAAAAAAAAAAAAAAAAAAACAAIAAgACAAIAAgACAAIAAgACAAIA
AgACAAIAAgACAAIAAgACAAIABAAEAAQABAACAAIAAgACAAIAAgACAAIAAgACAAIAAgAA
AAAAAAAAAAIAAgACAAIAAgACAAIAAgACAAIAAgACAAAAAAAAAAAAAAAAAAAAAAAAAAAA
AAAAAAAAAAAAAAAAAAAAAAAAAAAAAAAAAAAAAAAAAAAAAAAAAAAAAAAAAAD+//7//v/+
//7//v/+//7//v/+//7//v8AAAAAAAAAAP7//v/+//7//v/+//7//v/+//7//v/+/wAA
AAAAAAAA/v/+//7//v/+//7//v/+/wAAAAAAAAAAAAAAAAAAAAD+//7//v/+//7//v/+
//7//v/+//7//v/+//7//v/+//7//v/+//7/AAAAAAAAAAAAAAAAAAAAAAAAAAAAAAAA
AAAAAAAAAAD+//7//v/+/wAAAAAAAAAAAAAAAAAAAAAAAAAAAAAAAAAAAAAAAAAAAgAC
AAIAAwADAAQABAAFAAUABQAFAAUABQAFAAUABgAEAAUABQAEAAQABQAFAAcACgAKAAoA
CwALAAsADAAMAAwADAALAAoACAAGAAUABQAEAAYABgAGAAcABwAFAAUAAQABAAAA///9
//3//f/9/////v/+//7//v/+//7//f/9//3//f/+/wAA/////////v/+//3//f8AAAAA
AAAAAP///////////v/+/wEAAwAFAAcACgAPABcAIAAvAEEAWABrAIAAkQCbAJwAmQCN
AH4AcABnAFoASwA8AC4AIgAZABIADgAJAAcABwAIAAgACgAKAAkACAAIAAcABwAHAAcA
BgAGAAYABgAFAAMAAwADAAMABQAFAAUABQAFAAUABQAFAAMAAwADAAMABQAFAAUABQAF
AAUABQAFAAcABwAHAAcABQAFAAUABQAEAAQABAAEAAQABAAEAAQABAAEAAQABAAFAAUA
BQAFAAcABwAIAAgACAAIAAgACAAGAAYABwAHAAkACgAKAAoACgALAAsADAAKAAoACwAL
AAwADQANAA0ADQAOAA4ADwASABIAEgATABEAEgAUABUAEwATABQAFAAWABYAFwAYABoA
GgAbABwAHAAcAB0AHwAdAB4AHwAgACEAIQAhACEAIwAkACUAJgAkACQAJAAlACUAJQAl
ACQAJAAkACMAIwAiACMAIwAjACMAIgAhACEAHgAdABwAGwAaABkAGAAXABYAFQAUABQA
EwASABIAEQATABMAEwATABEAEAAQABAADwAPAA4ADgAOAA4ADgAOABAAEQARABEAEAAQ
ABAAEAAPAA8AEAAQABAAEAAQABAADgAOAA4ADwAPAA8ADwAPAA4ADgAOAA0ADwAPAA4A
DgANAA0ADQAOAA4ADgAOAA4AEAAPAA8ADwAOAA4ADQANAA0ADAAMAAwADgAOAA4ADgAN
AA4ADgAOAAsACwALAAsACQAJAAkACQAJAAkACQAJAAsACwALAAoACgAKAAoACQAJAAkA
CQAKAAoACQAIAAgACQAJAAkACQAKAAoACgAKAAoACgAKAAoACAAIAAkACQAIAAcABgAF
AAcABQAFAAYABwAHAAYABgAGAAYABgAGAAYABgAGAAYABgAGAAcABwAHAAcABwAHAAcA
BwAGAAUABQAFAAQABAAEAAQABAAEAAUABQAGAAYABAAEAAQABAAEAAMAAwADAAMAAwAD
AAQABAAEAAIAAgACAAIAAgAEAAQABAAEAAQABAAEAAQABAAEAAQABAAEAAQABAAEAAIA
AgACAAIAAgACAAIAAgAEAAQABAAEAAIAAgACAAIAAgACAAIAAgAEAAQABAAEAAYABgAH
AAcABgAGAAcABwAFAAUABQAFAAUABQAGAAYACQAJAAgACAAHAAcACQAKAAwADAANAA0A
DQAOAA4ADgAOAA0ADAAKAAYABQAFAAYACAAIAAgACAAFAAIAAQD//////v/9//3//f/9
//3//f/8//z//P/8//z//P/7//v/+//7//z//P/7//v/+//8//z/+//7//z/+v/6//r/
+f/7//v/+//8//z//f///wEAAwAKABMAHwAuAEUAXQB0AIkAngCpAKsApgCZAIcAeABq
AFcASAA5ACgAGAAQAAkAAgD+//v/+//9//7//v/8//r/+f/4//j/9//3//f/9//2//j/
+P/4//f/9//3//f/9//1//X/9f/1//X/9f/1//X/9f/1//X/9f/1//X/9f/1//P/8//z
//P/8//z//P/8//1//X/9f/1//b/9v/2//b/9P/0//T/9P/1//b/9//4//n/+f/5//n/
+P/3//f/9v/2//b/9v/2//j/+P/5//n/+f/6//r/+v/6//v/+//8//r/+v/7//v//P/9
//3//f/9//7//v///wIAAgACAAMAAwAEAAYABwAHAAcACAAIAAgACAAJAAoADAAMAA0A
DgAMAAwADQAPAA8AEAARABIAEwATABMAEwARABIAEwAUABYAFgAWABcAFQAVABUAFAAW
ABYAFQAVABMAEwASABEAEQAQAA8ADwAOAA0ADAALAAgABwAGAAUAAgABAAAAAAD///7/
/v/9//3//f/9//3/+//6//r/+v/7//v/+v/6//r/+v/6//r//P/9//3//f/8//z//P/8
//n/+f/6//r/+v/6//r/+v/6//r/+v/7//n/+f/5//n/+v/6//r/+f/5//n/+P/4//n/
+f/5//r/+//8//3//v/8//v/+//7//z//P/7//v/+f/4//j/+P/2//b/9v/2//f/+P/4
//j/9//3//f/9//3//f/9//3//b/9f/0//P/9f/1//X/9P/2//b/9v/1//X/9f/1//b/
9v/1//T/9P/z//P/8//z//T/9P/0//T/8v/y//L/8v/w//D/8f/x//H/8f/x//H/8f/v
/+//8P/x//H/8P/w//L/8v/y//L/8P/w//D/8P/w//D/8f/x/+//7//v/+//7f/t/+z/
6//t/+3/7P/s/+7/7v/u/+7/6//r/+z/7P/s/+z/7P/s/+z/6//r/+v/6//r/+v/7P/s
/+7/7v/s/+z/7P/s/+z/7P/s/+z/7P/s/+z/7P/r/+r/6f/o/+r/6v/q/+r/7P/s/+z/
7P/s/+z/7P/s/+z/7P/s/+z/7P/s/+3/7f/s/+z/7f/t/+3/7f/t/+3/7//v//D/8P/x
//H/8P/w//P/8//1//b/9P/0//X/9f/1//b/9v/2//b/9f/0//L/8P/v/+//8P/y//L/
8v/y//H/7v/t/+v/6f/o/+f/5//n/+f/5//n/+j/6P/o/+j/6P/o/+f/5//n/+f/6P/o
/+n/6f/p/+r/6v/p/+n/6v/p/+j/5//l/+P/4//j/+T/6P/r/+v/6//v//j/AwAPACAA
OQBTAG4AhQCYAKEAowCYAIsAewBqAFgAQwAyAB8ADAD8//T/7//s/+j/5//p/+n/6v/o
/+j/6P/l/+T/5P/j/+P/4//j/+L/5P/k/+T/4//j/+P/4//j/+H/4f/h/+H/4f/h/+H/
4f/j/+P/4//j/+H/4f/h/+H/4//j/+P/4//j/+P/4//j/+P/4//j/+P/5P/k/+T/5P/k
/+T/5P/k/+T/5P/k/+T/4//j/+P/4//l/+X/5v/m/+b/5v/m/+b/5v/m/+f/5//n/+j/
6P/o/+j/6f/p/+r/7P/s/+3/7f/u/+//7//v/+3/7v/u/+//8P/w//D/8f/x//L/9P/1
//X/9f/2//b/+P/4//n/+v/6//r/+//8//7//v///wEAAQACAAMABAAFAAUABQAFAAcA
CAAJAAoACAAIAAgACQAHAAcABwAGAAYABgAFAAUAAQABAAAA//////7//f/9//r/+f/4
//f/9//3//f/9//0//P/8v/y//H/8P/w/+//7//v/+//7//v/+7/7v/u/+z/6//p/+j/
6v/q/+r/6v/s/+3/7f/t/+r/6v/q/+r/6//r/+z/7P/s/+z/7P/s/+z/7P/s/+3/6//r
/+v/6//s/+z/7P/r/+z/7f/t/+7/7f/t/+3/7v/s/+z/7P/s/+7/7f/t/+3/7v/u/+3/
7f/t/+z/7P/s/+z/7P/s/+z/6//s/+z/7P/t/+3/7f/t/+3/7f/t/+3/6//r/+v/6//r
/+v/6//q/+r/6v/q/+n/6//r/+v/7P/s/+v/6v/q/+n/6f/p/+n/6v/q/+r/6v/q/+r/
6v/q/+j/6P/p/+n/6f/p/+n/6f/p/+f/5//o/+v/6//q/+r/6v/q/+r/6v/o/+j/6P/o
/+j/6P/p/+n/5//n/+f/5//p/+n/6P/n/+n/6f/o/+j/6P/o/+j/6P/n/+f/6P/o/+j/
6P/o/+j/6P/n/+f/5//p/+n/6f/q/+r/6P/o/+r/6v/q/+r/6P/o/+j/6P/o/+j/6P/o
/+j/6P/o/+j/6P/o/+j/6P/o/+j/6P/o/+r/6v/q/+r/6v/q/+v/6//s/+z/7f/t/+3/
7f/t/+3/7//v//D/8P/x//H/8P/w/+//7//x//L/8v/y//P/8//z//T/9P/0//T/8//y
//D/8P/v/+//8P/y//L/8v/y//H/7v/t/+v/6f/o/+f/5//p/+n/6f/p/+b/5v/m/+b/
6P/o/+f/5//n/+f/6P/o/+X/5f/l/+b/6P/n/+f/6P/o/+j/6P/n/+X/4//l/+b/5v/p
/+v/6//v//j/AwAPAB4ANQBPAGoAgQCUAKEApQCeAI8AgQBwAGAATQA6ACkAFgAIAPz/
8//w/+z/6//r/+v/6v/q/+r/6v/p/+j/6P/n/+X/5f/l/+T/5v/m/+b/5f/l/+X/5f/l
/+X/5f/l/+X/5//n/+f/5//n/+f/5//n/+X/5f/l/+X/5f/l/+X/5f/l/+X/5f/l/+X/
5f/l/+X/5v/m/+b/5v/m/+b/5v/m/+b/5v/m/+b/5//n/+f/5//p/+n/6v/q/+r/6v/q
/+r/6v/q/+v/6//t/+7/7v/u/+z/7f/t/+7/7P/s/+3/7f/w//H/8f/x//P/9P/0//X/
9P/0//T/9f/1//b/+P/5//v/+//8//z//v/+////AAAAAAAAAQACAAQABAAFAAcABQAG
AAcACAAJAAkACQAJAAkACgALAAwADAAMAAwADQANAA0ADQAMAAwADAALAAsACwALAAoA
CQAHAAYABQAFAAQAAwACAAEAAAD///7//f/+//3//P/8//v/+v/6//n/9//3//f/9//3
//b/9v/2//X/9f/0//T/9P/0//T/9P/0//X/9f/1//T/9P/0//T/9f/1//b/9v/2//b/
9v/2//T/9P/0//X/9f/1//X/9f/2//b/9v/1//f/9//2//b/9//3//f/+P/2//b/9v/2
//j/9//3//f/9v/2//X/9f/3//b/9v/2//b/9v/2//b/9f/2//b/9v/3//f/9//3//f/
9//3//f/9f/1//X/9f/1//X/9f/0//b/9v/2//X/9f/1//X/9v/2//X/9P/0//X/9f/1
//X/9P/0//T/9P/0//T/9P/0//T/9P/1//X/9f/1//X/9f/3//X/9f/2//X/9f/0//T/
9P/0//T/9P/2//b/9v/2//T/9P/1//X/9f/1//X/9f/1//X/9P/z//X/9f/0//T/9v/2
//b/9v/1//X/9v/2//b/9v/2//b/9v/1//X/9f/1//X/9f/2//j/+P/2//b/9v/2//b/
9v/2//b/9v/2//b/9v/2//b/9v/2//b/9v/2//b/9v/2//b/9v/2//b/9v/2//b/9v/2
//b/9v/4//j/+P/4//n/+f/6//r/+//7//v/+//7//v/+//7//r/+v/7//v//P/8//3/
/f///wAAAAAAAAEAAQABAAIAAgACAAIAAQAAAP7//P/7//v//P/+//7/AAAAAP///P/5
//f/9//2//X/9f/1//X/9f/1//T/9P/0//T/9P/0//X/9f/1//X/9P/0//P/8//z//T/
9P/z//P/9P/0//T/9v/1//X/9f/1//b/9P/3//n/+f/9/wYADwAbACoAQwBbAHAAhwCa
AKMAowCcAI0AfQBuAGAATwBAAC8AHgASAAYAAQD+//r/+f/5//n/+v/4//j/9v/3//b/
9v/1//P/8//z//L/8v/y//L/8f/x//H/8f/x//H/8f/x//H/8f/x//H/8f/x//H/8f/x
/+//7//v/+//8f/x//H/8f/x//H/8f/x//H/8f/x//H/8v/y//L/8v/0//T/9P/0//L/
8v/y//L/8//z//P/8//1//X/9v/2//T/9P/0//T/9v/2//f/9//3//j/+P/4//j/+f/5
//r/+v/6//v/+//8//3//f/9//3//v/+////AAAAAAAAAQABAAIABAAFAAUABQAGAAYA
CAAIAAkACgAMAAwADQAOAAwADAANAA8ADQAOAA8AEAATABMAEwATABUAFgAXABgAFgAW
ABYAFwAXABcAFwAWABYAFgAVABUAFQAVABQAEwARABAADwAPAAwACwAKAAkACQAJAAkA
CQAGAAUABAAEAAUABAAEAAMAAQABAAEAAQABAAAAAAAAAP/////+//7//v/+//7//v8A
AAEAAQABAAAAAAAAAAAA/////wAAAAAAAAAAAAAAAP7//v/+//////////////8AAAAA
AAD//wEAAQAAAAAA////////AAAAAAAAAAAAAAIAAQABAAEAAgACAAEAAQABAAAAAAAA
AAAAAAAAAAAA//8AAAAAAAD////////////////////////////////////////+//7/
/v/+//3//f/9//3//v8AAP///v/+//3//f/9//3//v/+//7//v/+//7//v/+//7//v//
/////f/9//3//f/9//v/+//8//3//f/8//z//P/8//z//P/+//7//v/+//7//v//////
/f/9//3//f/9//3//P/7//3//f/8//z//P/8//z//P/7//v//P/8//z//P/8//z//v/9
//3//f/7//v/+//8//z//P/+//z//P/8//z//P/8//z//P/8//z//P/8//z//P/8//z/
/P/8//z//P/8//z//P/8//z//P/8//z//P/8//z//P/8//z//P/8//7//v/+//7//v/+
//////8AAAAAAQABAAMAAwADAAMAAQABAAIAAgADAAMAAgACAAMAAwAFAAYABgAGAAcA
BwAJAAoACgAKAAgABwAGAAQAAgABAAEAAgAEAAQABAAEAAUAAgABAP///f/8//v/+//7
//v/+//7//r/+v/6//r//P/8//v/+//5//n/+v/6//v/+//7//z/+v/5//n/+v/8//z/
/P/7//3/+//5//r/+v/9////AQADAAYACwATAB4ALQBBAFgAbQCEAJcAnwCiAJ0AjwB+
AHIAZQBUAEUANgAmABoAEQAKAAQAAQD/////AAACAAAA/v////7//v/9//z/+//6//j/
+P/4//j/9//3//f/9//3//f/9//3//f/+f/5//n/+f/5//n/+f/5//n/+f/5//n/+f/5
//n/+f/5//n/+f/5//n/+f/5//n/+v/6//r/+v/6//r/+v/6//r/+v/6//r/+//7//v/
+//7//v//P/8//z//P/8//z//P/8//3//f/9//7//v/+/wAAAQABAAIAAAAAAAEAAQAC
AAMAAwADAAMABAAEAAUABgAGAAYABwAFAAYACAAJAAsACwAMAAwADgAOAA8AEAAQABAA
EQASABAAEAARABMAEwAUABUAFgAXABcAFwAXABcAGAAZABoAGgAaABoAGwAbABsAGwAa
ABoAGgAZABkAGQAZABgAFwAXABYAFQAVABQAEwASABEAEAAPAA4ADQAOAA0ADAAMAAkA
CAAIAAcABwAHAAcABwAHAAYABgAGAAcABwAGAAYABgAGAAYABgAEAAUABQAFAAQABAAE
AAQABQAFAAYABgAEAAQABAAEAAQABAAEAAUABQAFAAUABQAGAAYABgAFAAcABwAGAAYA
BwAHAAcACAAGAAYABgAGAAYABQAFAAUABgAGAAUABQAHAAYABgAGAAYABgAGAAYABQAG
AAYABgAFAAUABQAFAAUABQAFAAUABQAFAAUABQAFAAUABQAEAAYABgAGAAUABQAFAAUA
BgAEAAMAAgACAAMAAwADAAMABAAEAAQABAAEAAQABAAEAAIAAgADAAMAAwADAAMAAwAF
AAMAAwAEAAMAAwACAAIAAgACAAIAAgACAAIAAgACAAAAAAABAAEAAwADAAMAAwADAAMA
AgABAAMAAwACAAIAAgACAAIAAgABAAEAAgACAAIAAgACAAIAAgABAAEAAQABAAEAAQAC
AAIABAACAAIAAgACAAIAAAAAAAAAAAACAAIAAgACAAIAAgACAAIAAgACAAIAAgAAAAAA
AAAAAAIAAgACAAIAAgACAAIAAgACAAIAAgACAAQABAAEAAQABAAFAAUABgAGAAcABwAH
AAcABwAHAAcACQAKAAoACwALAAoACgALAAsADQAOAA4ADAANAA0ADQAOAA4ADgAOAA0A
DAAKAAgACQAJAAoADAAKAAoACgAJAAYABQADAAMAAgABAAEAAQABAAEAAQAAAAAAAAAA
AAAAAAD//////////wAAAAD///3//f/+//7//////wAAAAAAAAAA///////////+/wAA
AQADAAUABwAMABMAGwAmADcATwBkAHkAjgCZAJ0AnACVAIUAdABoAFsATAA9ADAAIgAY
AA8ACgAGAAMAAwAFAAYABAACAAIAAQAAAAAA///////////+//7//v/+//3/////////
///9//3//f/9//3//f/9//3//f/9//3//f/9//3//f/9/////////////f/9//3//f/9
//3//f/9//7//v/+//7//v/+//7//v/+//7//v/+/////////////////wAAAAAAAAAA
AAAAAAAAAAABAAEAAQACAAIAAgACAAMAAwAEAAQABAAFAAUABgAHAAcABwAHAAgACAAJ
AAoACgAKAAsACwAMAA4ADwAPAA8AEAAQABIAEgATABQAFAAUABUAFgAWABYAFwAZABcA
GAAZABoAGwAbABsAGwAbABwAHQAeAB4AHgAeAB8AHwAfAB8AHgAgACAAHwAfAB0AHQAc
ABsAGwAaABkAGQAYABcAFgAVABQAEwASABEAEgARABAAEAARABAAEAAPAA0ADQANAA0A
DQAMAAwADAALAAsACgAKAAoACgAKAAoACgALAAsACwAKAAoACgAKAAkACQAKAAoACAAI
AAgACAAKAAoACgALAAkACQAJAAkACgAKAAoACQALAAsACgAKAAsACwALAAwADAAMAAwA
DAAKAAkACQAJAAoACgAJAAkACwAKAAoACgAKAAoACgAKAAkACgAKAAoACwALAAsACwAJ
AAkACQAJAAkACQAJAAkACQAJAAkACAAKAAoACgAJAAkACQAJAAoACgAJAAgACAAJAAkA
CQAJAAoACgAKAAoACgAKAAoACgAIAAgACQAJAAkACQAJAAkACQAHAAcACAAJAAkACAAI
AAgACAAIAAgACAAIAAgACAAKAAoACwALAAkACQAJAAkACQAJAAgABwAJAAkACAAIAAgA
CAAIAAgACQAJAAoACgAIAAgACAAIAAgABwAHAAcABwAHAAcACAAIAAgACAAKAAoACgAK
AAoACgAKAAoACAAIAAgACAAIAAgACAAIAAoACgAKAAoACAAIAAgACAAKAAoACgAKAAgA
CAAIAAgACgAKAAoACgAKAAoACgAKAAwADAAMAAwADAANAA0ADgAOAA8ADwAPAA8ADwAP
AA8ADwAQABAAEQARABAAEAARABEAEwAUABQAFAAVABUAFQAWABYAFgAWABUAFAASABAA
DQANAA4AEAASABIAEgARABAADwANAA0ACgAJAAkACQAJAAkACQAIAAgACAAIAAgABgAF
AAUABQAFAAYABgAFAAUABQAGAAYABQAFAAYABgAIAAgABwAHAAcABwAGAAYACQALAA0A
DQAQABMAGwAmADEAQwBYAG0AgACVAKEApAChAJcAiAB6AG8AYgBVAEYAOAAqAB8AGAAU
AA8ADQALAAoADAAMAAoABwAGAAYABQADAAMAAwACAAQABAAEAAMAAwADAAMAAwADAAMA
AwADAAMAAwADAAMAAwADAAMAAwADAAMAAwADAAMAAwADAAMAAwADAAMAAwADAAMAAwAD
AAQABAAEAAQABAAEAAQABAAEAAQABAAEAAUABQAFAAUABQAFAAYABgAGAAYABgAGAAQA
BAAFAAUABQAGAAYABgAGAAcABwAIAAgACAAJAAkACgALAAsACwALAAwADAANAA4ADgAO
AA8ADwAQABIAEwATABMAFAAUABQAFAAVABYAFgAWABcAGAAYABgAGQAbABsAHAAdAB4A
HwAfAB8AHwAfACAAIQAiACIAIgAiACMAIQAhACEAIAAiACIAIQAhAB8AHwAeAB0AHwAe
AB0AHQAcABsAGgAZABYAFQAUABMAFAATABIAEgARABAAEAAPAA8ADwAPAA8ADQAMAAwA
DAANAA0ADAAMAAwADAAMAAwACgALAAsACwAIAAgACAAIAAkACQAKAAoADAAMAAwADAAO
AA4ADgAPAA0ADQANAA0ADQAMAAsACQALAAsACgAKAAsACwALAAwADgAOAA4ADgAOAA0A
DQANAAwADAALAAsACwAKAAoACgAKAAoACgAKAAkACgAKAAoACQAJAAkACQAJAAkACQAJ
AAkACQAJAAkACQAJAAkACAAJAAoACwALAAkACQAJAAoACAAHAAYABgAHAAcABwAHAAYA
BgAGAAYABgAGAAYABgAEAAQABQAFAAUABQAFAAUABQADAAMABAADAAMAAgACAAQABAAE
AAQABgAGAAYABgAEAAQABQAFAAMAAwADAAMAAwADAAIAAQADAAMAAgACAAIAAgACAAIA
AQABAAIAAgAEAAQABAAEAAIAAQABAAEA////////AAAAAAAAAgACAAIAAgACAAIAAgAC
AAIAAgACAAIAAgABAAAA///+////AAABAAIABAAEAAQABAAEAAQABAAEAAIAAgACAAIA
BAAEAAQABAACAAMAAwAEAAYABwAHAAcABwAHAAcABwAHAAgACAAJAAcABgAGAAcACQAL
AAwADAAMAA0ADQANAA4ADgAOAA4ACwAKAAgABgAHAAcACAAKAAoACgAKAAkABQADAAAA
//8AAP///////wEAAQABAAAA/v/+//7//v/+//3//f/9//3//v/+//3//f/9//7//v/7
//v//P/8//7//P/7//3//f/7//z//P///wEAAwAJABAAGQAlADIASQBjAHwAkwCmAK8A
sQCsAJ8AjwCCAHIAXwBOAD8AMAAeABIACwAIAAQAAQABAP//AAAAAAAAAAD///7//v/9
//3//f/9//z//P/8//z/+//7//v/+//7//v/+//7//v/+//7//v/+//7//v/+//7//v/
+//7//v/+f/5//n/+f/5//n/+f/5//v/+//7//v//P/8//z//P/+//7//v/+//7//v/+
//7//f/9//3//f/9//3//v/+//z//P/8//z//v/+///////9//7//v/+/wAAAQABAAIA
AgACAAMAAwAGAAcABwAHAAUABgAGAAcACAAIAAgACQAJAAoADAANAA0ADQAOAA4AEgAS
ABMAFAASABIAEwAUABQAFAAVABcAGQAaABsAHAAdAB0AHQAdAB0AHgAfACAAIgAiACIA
IwAjACMAIwAiACAAIAAfAB8AGwAbABoAGQAZABgAFwAXABYAFQAUABMAEgARABAADwAM
AAsACgAKAAsACgAKAAkACwALAAsACwAJAAgACAAIAAcABwAGAAYABgAGAAYABgAGAAcA
BwAHAAYABgAGAAYAAwADAAQABAAEAAQABAAEAAYABgAGAAcABwAHAAcABwAIAAgACAAH
AAcABwAGAAYABwAHAAcACAAIAAgACAAIAAgABwAHAAcACAAIAAcABwAHAAYABgAGAAYA
BgAGAAYABwAIAAgACAAHAAcABwAHAAcABwAHAAcABwAHAAcABwAHAAcABwAGAAYABgAG
AAUABQAFAAUABgAGAAUABAAEAAUABQAFAAUABAAEAAQABAAGAAYABgAGAAQABAAFAAUA
BQAFAAUABQAFAAMAAwAEAAUABQAEAAQABAAEAAQABAAEAAQABAAEAAYABgAHAAcABQAF
AAUABQAFAAUABAADAAMAAwACAAIAAgACAAIAAgABAAEAAgACAAIAAgACAAIAAgABAAEA
AQADAAMAAwAEAAQAAgACAAAAAAAAAAAAAgACAAIAAgACAAIAAgACAAIAAgACAAIAAgAC
AAIAAgACAAIAAgACAAMABAAFAAYACAAIAAgACAAIAAgACAAIAAgACAAIAAgACgAKAAoA
CgALAAwADQAOAA8AEAARABIAEgASABIAEgAQABAAEAAQAA8ADgANAAwADQAOAA8AEAAP
AA4ADQAMAAkACAAHAAYABgAGAAYABgAGAAYABgAGAAYABgAGAAYABAAEAAQABAAEAAQA
BAAEAA==
         </WaveFormData>
      </LeadData>
   </Waveform>
</RestingECG>
