# Supplementary material for: Detection of Left Atrial Enlargement Using a Convolutional Neural Network-Enabled Electrocardiogram
Source: Front Cardiovasc Med. 2020 Dec 17;7:609976. doi: 10.3389/fcvm.2020.609976 (PMC7773668; doi:10.3389/fcvm.2020.609976)
Supplement: Supplementary file 2 [file Data_Sheet_2.ZIP › normal1/1802010791_10995_00000002.XML]

<?xml version="1.0" encoding="Windows-1252"?>
<!DOCTYPE RestingECG SYSTEM "restecg.dtd">
<RestingECG>
   <PatientDemographics>
      <PatientID>1802010791</PatientID>
      <PatientAge>66</PatientAge>
      <AgeUnits>Years</AgeUnits>
      <Gender>Female</Gender>
      <PatientLastName>huangwenya</PatientLastName>
   </PatientDemographics>
   <TestDemographics>
      <DataType>Resting</DataType>
      <Site>1</Site>
      <AcquisitionDevice>MAC55</AcquisitionDevice>
      <Status>Unconfirmed</Status>
      <Priority>Normal</Priority>
      <AcquisitionTime>08:47:08</AcquisitionTime>
      <AcquisitionDate>11-17-2015</AcquisitionDate>
      <CartNumber>1</CartNumber>
      <AcquisitionSoftwareVersion>009C</AcquisitionSoftwareVersion>
      <XMLSourceVersion>MAC5000 v1.0</XMLSourceVersion>
   </TestDemographics>
   <RestingECGMeasurements>
      <VentricularRate>70</VentricularRate>
      <AtrialRate>70</AtrialRate>
      <PRInterval>130</PRInterval>
      <QRSDuration>78</QRSDuration>
      <QTInterval>402</QTInterval>
      <QTCorrected>434</QTCorrected>
      <PAxis>40</PAxis>
      <RAxis>54</RAxis>
      <TAxis>51</TAxis>
      <QRSCount>12</QRSCount>
      <QOnset>229</QOnset>
      <QOffset>268</QOffset>
      <POnset>164</POnset>
      <POffset>215</POffset>
      <TOffset>430</TOffset>
      <ECGSampleBase>500</ECGSampleBase>
      <ECGSampleExponent>0</ECGSampleExponent>
   </RestingECGMeasurements>
   <Diagnosis>
      <Modality>Resting</Modality>
         <StatementCount>2</StatementCount>
         <LabelText>12SL ��ϳ���</LabelText>
      <DiagnosisStatement>
         <StmtFlag>ENDSLINE</StmtFlag>
         <StmtText>�������</StmtText>
      </DiagnosisStatement>
      <DiagnosisStatement>
         <StmtFlag>ENDSLINE</StmtFlag>
         <StmtText>���� ECG</StmtText>
      </DiagnosisStatement>
   </Diagnosis>
   <Waveform>
      <WaveformType>Rhythm</WaveformType>
      <WaveformStartTime>0</WaveformStartTime>
      <NumberofLeads>8</NumberofLeads>
      <SampleType>CONTINUOUS_SAMPLES</SampleType>
      <SampleBase>500</SampleBase>
      <SampleExponent>0</SampleExponent>
      <HighPassFilter>16</HighPassFilter>
      <LowPassFilter>150</LowPassFilter>
      <ACFilter>NONE</ACFilter>
      <LeadData>
         <LeadByteCountTotal>10000</LeadByteCountTotal>
         <LeadTimeOffset>0</LeadTimeOffset>
         <LeadSampleCountTotal>5000</LeadSampleCountTotal>
         <LeadAmplitudeUnitsPerBit>4.88</LeadAmplitudeUnitsPerBit>
         <LeadAmplitudeUnits>��V</LeadAmplitudeUnits>
         <LeadHighLimit>2147483647</LeadHighLimit>
         <LeadLowLimit>268435456</LeadLowLimit>
         <LeadID>I</LeadID>
         <LeadOffsetFirstSample>0</LeadOffsetFirstSample>
         <FirstSampleBaseline>0</FirstSampleBaseline>
         <LeadSampleSize>2</LeadSampleSize>
         <LeadOff>FALSE</LeadOff>
         <BaselineSway>FALSE</BaselineSway>
         <ExcessiveACNoise>FALSE</ExcessiveACNoise>
         <MuscleNoise>FALSE</MuscleNoise>
         <LeadDataCRC32>3165193772</LeadDataCRC32>
         <WaveFormData>
+//7//v/+//7//v/+//7//n/+f/5//n/+//7//z//v/8//3//v///wIAAgACAAIAAwAF
AAYABwAIAAkACQAJAAsADAAMAA4ADwARABEAEQANAAwACwAIAAgACgAKAAoABgAFAAIA
///8//z//P/7//j/+P/3//f/9//3//f/9//3//b/9v/2//T/9P/0//T/9f/1//X/9f/0
//T/9f/3//X/8f/v//X/AQAVACsAQABVAGYAcQByAGkAVgBAACsAGAAGAPn/8f/s/+r/
7v/2//z/AAABAP//+//3//b/9v/2//j/+P/3//X/9P/0//T/9P/0//P/8//z//T/9P/0
//T/9P/z//P/9v/2//b/9v/2//b/9v/2//b/9v/2//b/9v/2//f/9//1//X/9v/2//b/
9v/2//b/9v/3//f/9//3//f/9//3//f/+P/4//j/+P/5//n/+f/5//n/+f/5//v/+//7
//z/+//7//v/+//9//3//f/9//z//f/9////AQABAAEAAQADAAMAAwAFAAUABQAHAAcA
CAAJAAoACwAMAAwADQAOAA4ADgAQABEAEQASABMAFAAUABUAFQAVABYAFgAWABYAFwAX
ABcAGAAYABgAGAAYABcAFwAWABYAFgAWABUAEwAQAA8ADAAMAAoACQAIAAYABAACAAAA
AAD///7//f/8//v/+v/5//n/+f/4//j/+P/2//X/9f/1//X/9f/1//X/9P/0//T/9P/0
//P/8//z//P/8//0//T/9P/0//T/8//z//P/8//z//X/9f/1//X/8//z//P/8//0//T/
9P/0//T/9P/0//X/9//3//f/9//2//b/9f/0//X/9v/3//j/9v/2//b/9v/4//j/+f/5
//f/9//3//f/9//3//f/9//3//j/+P/4//j/+P/4//j/+P/4//f/9//4//j/+P/4//j/
+P/3//f/9//4//j/+P/6//r/+v/5//f/9//4//j/+P/4//f/9//3//f/9//3//f/+P/4
//f/+f/5//n/+f/3//f/9//4//j/9//3//f/9//3//f/9//3//f/9//3//n/9//4//j/
+P/4//j/9v/2//b/9v/4//j/+P/4//j/+P/4//j/+P/5//n/+f/5//n/+f/5//n/+f/5
//n/+f/5//n/+f/6//z//P/9//7///8AAAAAAgACAAMABQAGAAcACAAJAAkACQALAAwA
DAAOAA8AEQAPAA8ADQAMAAsACAAGAAgABgAGAAQAAwAAAP3/+v/6//j/9//0//T/9f/1
//X/9f/1//X/9f/0//T/9P/0//T/9P/0//P/8//z//P/8v/y//P/9//z/+//7//3/wcA
GwAvAEIAVwBqAHMAcABlAE4AOAAlAA4A/P/z/+v/5P/i/+j/7v/2//z//f/5//n/+f/4
//b/9v/2//T/9f/1//T/9P/0//T/9P/z//P/9f/2//b/9v/2//b/9f/1//T/9P/0//T/
9v/2//b/9v/2//b/9v/2//b/9v/3//f/9//3//j/+P/4//j/+P/4//r/+//7//v/+//7
//v/+//5//r/+v/6//r/+//7//v/+//7//v/+//7//v/+//8//3//f/9//3/////////
//8AAAEAAQADAAMAAwADAAMABQAFAAUABwAHAAcACQAJAAoACwAMAA0ADgAOAA8AEAAQ
ABAAEgATABMAFAAVABYAFgAXABcAFwAaABoAGgAaABkAGQAZABoAGgAaABoAGgAZABkA
GAAYABYAFgAVABMAEAAPAAwADAAKAAkACAAGAAQAAgAAAAAA///+//3//P/7//r/+f/5
//n/+P/4//j/+P/3//f/9//3//f/9//3//b/9v/2//b/9v/1//X/9f/z//P/9P/0//T/
9P/0//P/8//z//P/8//z//P/8//z//X/9f/1//X/9v/2//b/9v/4//j/+P/5//f/9//3
//f/+v/6//n/+P/6//r/+v/6//r/+v/6//r/+v/6//v/+//5//n/+f/5//v/+//7//v/
+f/6//r/+v/6//r/+v/6//r/+v/5//n/+v/6//r/+v/8//z/+//7//n/+v/6//r/+v/6
//r/+f/5//n/+v/6//r/+v/5//n/+//7//v/+//5//r/+v/5//n/+f/5//n/9//3//n/
+v/6//r/+v/6//r/+v/6//r/+P/4//j/+P/4//j/+P/4//j/+f/5//n/+//7//v/+//5
//n/+f/5//n/+f/5//n//P/+//7////+////AAAAAAAAAAABAAMABAAFAAYABwAHAAcA
CQAKAAoADAANAA8ADwAPAA0ADAALAAgABgAIAAgACAAGAAUAAgD///z//P/8//v/+P/4
//f/9//3//f/9//3//f/9v/2//b/9v/2//j/+P/3//f/9f/3//j/9v/5//n/+f/1//P/
9f///xEAIwA0AEcAWABhAGYAYwBSAD4ALQAcAAgA+//1/+7/6v/q/+7/9v/+/wMA///9
//3/+v/6//z/+v/6//n/9//2//b/9v/4//j/9//3//f/+P/4//j/+P/4//f/9//4//j/
+P/4//r/+v/6//r/+P/4//j/+P/4//j/+f/5//v/+//8//z/+v/6//r/+v/8//3//f/9
//3//f/9//3/+//8//z//P/8//3//f/9//3//f/9//3//f/9//3//v/9//3//f/9////
////////AAABAAEAAwADAAMAAwADAAMAAwADAAUABgAHAAoACwAKAAsADAANAA4ADgAP
ABAAEAAQABIAEwATABQAFQAWABgAGQAZABkAGgAaABoAGgAbABsAGwAcABoAGgAaABoA
GQAZABgAGAAWABYAFQATABAADwAMAAwACgAJAAgABgAGAAQAAgACAP///v/9//z//f/8
//v/+//5//j/+P/4//j/9//3//f/9//3//f/9//4//j/+P/4//b/9f/1//X/9f/1//b/
9v/2//b/9v/1//X/9f/1//X/9f/1//X/9f/3//f/9//3//b/9v/2//b/+P/4//j/+f/5
//n/+f/5//r/+v/5//j/+v/6//r/+v/6//r/+v/6//r/+v/7//v/+f/5//n/+f/7//v/
+//7//n/+v/6//r/+v/6//r/+v/8//z/+//7//r/+v/6//r/+v/6//n/+f/7//z//P/8
//r/+v/6//n/+f/5//r/+v/6//r/+f/5//n/+f/5//n/+f/6//r/+f/7//v/+//7//n/
+f/5//r/+v/5//n/+P/4//j/+P/4//r/+v/6//r/+P/4//j/+P/6//r/+v/6//r/+//7
//v/+f/5//n/+f/5//n/+f/5//n/+f/5//n/+P/6//r/+//8//3//v/+//7//v///wEA
AgADAAQABQAFAAUABwAIAAoADAANAA8ADwAPAA0ADAALAAgABgAIAAgACAAGAAUAAgD/
//z//P/8//v/+P/4//f/9//3//f/9//3//f/9v/4//j/+P/4//b/9v/1//X/9f/1//T/
9P/1//X/9f/1/+//7//3/wcAGwAuAEEAVABjAGoAaQBeAEwAOwAoABQABQD9//j/9P/0
//j//v8CAAMAAQD///v/+v/6//j/+P/4//f/9//2//b/9v/2//b/9f/1//X/9v/2//b/
9v/2//X/9f/2//b/9v/2//b/9v/2//b/9v/2//b/9v/2//b/9//3//f/9//4//j/+P/4
//j/+P/4//n/+f/5//n/+f/5//n/+f/6//r/+v/6//v/+//7//v/+//7//v//f/9//3/
/v/9//3//f/9//3//f/9//3//v//////AQABAAEAAQABAAMAAwADAAUAAwADAAUABQAG
AAcACAAJAAoACgALAAwADAAMAA4ADwAPABAAEQASABIAEwATABMAFgAWABYAFgAXABcA
FwAYABgAGAAYABgAFwAXABYAFgASABIAEQAPABAADwAMAAwACAAHAAYABAAEAAIAAAAA
AP///v/9//z/+//6//n/+f/5//j/+P/4//j/9//3//f/9f/1//X/9f/2//b/9v/2//T/
8//z//P/9f/1//b/9v/2//b/9v/1//X/9f/1//X/9f/1//X/9f/1//X/9f/1//b/9v/2
//b/9v/2//b/9//3//f/9//3//j/+P/3//b/+P/4//j/+P/2//b/9v/2//b/9v/3//f/
9//3//f/9//5//n/+f/5//f/+P/4//j/+P/4//j/+P/4//j/9//3//j/+P/4//j/+P/4
//f/9//3//j/+P/4//j/+P/4//f/9//3//j/+P/4//j/9//3//n/+f/5//n/+P/4//f/
9f/3//f/9//3//f/9//3//j/9v/1//X/9f/3//f/9//3//f/9//3//f/9//3//f/9//3
//f/9//4//j/+P/4//j/+P/4//j/+P/2//b/9v/2//j/+P/4//j/9v/3//f/9//3//f/
9//3//n/+f/5//n/+f/5//n/+f/6//z//P/9//7///8AAAAAAAAAAAEAAwAEAAUABgAH
AAcABwAJAAoACgAMAA0ADwAPAA8ADQAMAAkABgAEAAYACAAIAAYABQACAP///P/8//z/
+//4//j/9//3//f/9//3//f/9//2//b/9v/2//b/9v/2//X/9f/1//X/9v/2//X/9//3
//P/7//x//v/DQAhADYASQBeAG0AdABxAGIASgA3ACYAEAABAPv/9P/y//b/+v8AAAIA
AwABAP3/+f/4//j/+P/4//j/9//3//b/9v/2//b/9v/1//X/9f/2//b/9v/2//b/9f/1
//b/9v/2//b/9v/2//b/9v/2//b/9v/2//b/9v/3//f/9//3//j/+P/4//j/+P/4//j/
+f/5//n/+f/5//n/+f/5//r/+v/6//j/+f/5//n/+//7//v/+//7//v/+//8//3//f/9
//3//////////////////v///wEAAQABAAEAAwADAAMABQAFAAUABwAHAAgACQAKAAsA
DAAMAA0ADgAMAAwADgAPABEAEgATABQAFAAVABUAFQAWABYAFgAWABcAFwAXABgAGAAY
ABgAGAAXABcAFgAWABQAFAATABEAEAAPAAwADAAKAAkACAAGAAQAAgAAAAAA///+//3/
/P/7//r/+f/5//n/+P/4//j/+P/3//f/9//3//f/9//3//b/9v/2//b/9v/1//X/9f/1
//X/9v/2//b/9v/2//X/9f/1//X/9f/3//f/9//3//X/9f/1//X/9v/2//b/9v/2//b/
9v/3//f/9//3//f/+P/4//f/9v/4//j/+P/4//j/+P/4//j/+P/4//n/+f/5//n/+f/5
//v/+//7//v/+f/6//r/+v/6//r/+v/6//j/+P/3//f/+P/4//j/+P/6//r/+f/5//n/
+v/6//r/+P/4//j/9//5//n/+v/6//r/+v/5//n/9//3//f/9//3//j/+P/3//n/+f/5
//n/+f/5//n/+v/4//f/9//3//n/+f/5//n/9//3//f/9//3//f/9//3//n/+f/5//n/
+f/5//r/+v/4//j/+P/4//j/+v/3//j/+P/4//j/+P/4//j/+P/4//j/+P/4//j/+P/4
//j/+P/4//n/+f/5//n/+f/5//n/+f/5//n/+f/5//n/+f/5//r//P/8//3/AAABAAIA
AgACAAIAAwAFAAYABwAIAAkACQAJAAsADAAMAA4ADwARABEAEQAPAA4ACwAIAAYACAAK
AAoACAAHAAQAAQD+//7//v/9//r/+v/3//f/9//3//f/9//3//b/9v/2//b/9v/2//b/
9f/1//X/9f/0//T/9f/3//P/7//v//X/BQAZAC8ARABbAG4AeQB8AHMAXgBGADMAHgAK
AP3/9//0//b/+P/+/wQABAAFAAEA+//5//r/+v/6//j/+P/3//f/9v/2//b/9v/2//X/
9f/1//b/9v/2//b/9v/1//X/9v/2//b/9v/2//b/9v/2//b/9v/2//b/9v/2//f/9//3
//f/+P/4//j/+P/4//j/9v/3//f/9//5//n/+f/5//n/+v/6//r/+P/5//n/+f/7//v/
+//7//v/+//7//z//f/9//3//f/9//3//f/9//7//////wEAAQABAAEAAQADAAMAAwAF
AAUABQAHAAcACAAJAAoACwAKAAoACwAMAA4ADgAQABEAEQASABMAFAAUABUAFQAVABYA
FgAWABYAFwAXABcAGAAYABgAGAAYABcAFwAWABYAEgASABEADwAQAA8ADAAMAAgABwAG
AAQABAACAAAAAAD///7//f/8//v/+v/5//n/9//2//b/9v/2//X/9f/1//X/9f/1//X/
9P/0//T/9P/0//P/8//z//P/8//0//T/9P/0//T/8//z//P/8//z//P/8//z//P/9f/1
//X/9f/0//T/9P/0//T/9P/0//X/9f/1//X/9f/0//T/8//y//T/9P/0//T/9v/2//b/
9v/0//T/9f/1//f/9//3//f/9//3//f/9//1//b/9v/2//b/9v/2//b/+P/4//f/9//2
//b/9v/2//j/+P/3//f/9//4//j/+P/2//b/9v/1//X/9f/2//b/9v/2//X/9f/1//X/
9f/1//X/9v/2//X/9//3//f/9//1//X/9f/2//j/9//3//f/9//3//f/9//3//f/9//3
//f/9//3//f/9//3//f/9//5//j/9v/2//b/9v/4//j/+P/4//j/+P/4//j/+P/4//j/
+P/2//f/9//3//f/9//3//f/9//3//f/9//3//f/9//3//j/+v/6//v//P/9//7//v8A
AAAAAQADAAQABQAGAAcABwAHAAkACgAIAAoACwANAA8ADwANAAwACwAIAAYACAAIAAgA
BgAFAAIA///8//z//P/7//j/+P/1//X/9f/1//X/9f/1//T/9P/0//T/9P/2//b/9f/1
//X/9f/0//T/9f/3//f/9f/x//P///8PACMANgBHAFoAZwBqAGcAVgBAAC8AHAAEAPf/
8f/s/+T/5P/o//D/+P/7//3/+f/3//j/+P/2//j/+v/5//j/9v/1//T/9v/2//X/9f/z
//T/9P/0//b/9v/1//X/9v/2//b/9v/2//b/9v/2//b/9v/2//b/+P/4//n/+f/3//f/
+P/4//r/+v/6//r/+v/7//v/+//7//v/+//7//n/+v/6//r/+v/7//v/+//7//v/+//7
//3//f/9//7///////////8BAAEAAQABAAAAAQABAAMAAwADAAMAAwAFAAUABQAHAAcA
BwAJAAkACgALAAwADQAOAA4ADwAQABAAEAASABMAEwAUABUAFgAWABcAFwAXABgAGAAY
ABgAFwAXABcAGAAaABoAGgAaABkAGQAYABgAFgAWABUAEwASABEADgAOAAwACwAKAAgA
BgAEAAIAAgD///7//f/8//v/+v/5//n/+f/4//j/+P/4//f/9//3//f/9//3//f/9v/2
//b/9v/2//X/9f/1//X/9f/2//b/9P/0//T/8//1//X/9f/1//X/9f/1//X/9f/1//X/
9f/2//b/9v/2//j/+P/4//n/9//3//f/9//4//j/9//2//j/+P/4//j/+v/6//r/+v/4
//j/+f/5//n/+f/5//n/+f/5//n/+f/5//r/+v/6//r/+v/6//r/+v/6//n/+f/6//r/
+v/6//r/+v/5//n/+f/6//r/+v/4//j/+P/3//f/9//4//j/+v/6//n/+f/5//n/+f/5
//n/+v/6//n/+f/5//n/+f/5//n/+f/6//j/+f/6//j/+P/4//j/+P/4//j/+P/4//j/
+P/4//r/+v/6//r/+P/5//n/+f/5//n/+f/5//n/+f/5//n/+f/5//n/+f/6//z//P/9
//7///8AAAAA/v/+////AQAEAAUABgAHAAcABwAJAAoACAAKAAsADQAPAA8ADQAMAAkA
BgAEAAYACAAIAAYABQAEAAEA/v/+//z/+//4//j/9//3//f/9//3//f/9//2//b/9v/2
//b/9P/0//P/8//3//X/9v/2//X/9//5//X/8f/v//n/CQAbACwAPwBQAGEAaABpAFwA
RgAzACYAFAADAPv/+P/0//L/9P/6//7/AwADAP//+f/4//j/+P/2//j/9//3//b/9v/2
//b/9v/1//X/9f/2//b/9v/2//b/9f/1//b/9v/2//b/+P/4//j/+P/4//j/+P/4//j/
+P/5//n/+f/5//r/+v/4//j/+P/4//r/+//7//v/+f/5//n/+f/7//z//P/8//z//f/9
//3/+//7//v/+//7//v/+//8//v/+//7//v//f/9//3//f/+//////8BAAEAAQABAAEA
AwADAAMABQADAAMABQAFAAYABwAIAAkACgAKAAsADAAMAAwADgAPAA8AEAARABIAEgAT
ABMAEwASABIAEgASABUAFQAVABYAFgAWABYAFgAVABUAFAAUABIAEgARAA8ADgANAAoA
CgAKAAkACAAGAAIAAAD+//7////+//3//P/7//r/+f/5//n/+P/4//j/+P/3//f/9//1
//X/9f/1//b/9v/2//b/9v/1//X/9f/1//X/9v/2//T/9P/0//P/9f/1//X/9f/z//P/
8//z//P/8//z//P/9P/0//T/9P/0//T/9P/1//X/9f/1//X/9v/2//X/9P/1//b/9//4
//j/+P/4//j/+P/4//n/+f/5//n/+f/5//n/+f/5//n/9//4//j/+P/4//j/+P/4//r/
+v/5//n/+P/4//j/+P/6//r/+f/5//f/+P/4//j/+P/4//j/9//3//f/+P/4//j/+P/3
//f/9//3//f/9//3//j/+P/3//n/+f/5//n/+f/5//n/+v/4//f/9//3//n/+f/5//n/
9//3//f/9//5//n/+f/5//n/+f/5//n/+f/5//r/+v/6//r/+P/4//j/+P/6//r/+v/6
//j/+P/4//j/+v/6//r/+v/4//n/+f/5//n/+f/5//n/9//3//f/9//5//n/+f/5//r/
/P/8//3/AAABAAIAAgAAAAAAAQADAAQABQAGAAcABwAHAAkACgAKAAwADQAPAA8ADwAN
AAwACwAIAAYACAAIAAgABgAFAAQAAQD+//7//P/7//j/+P/3//f/9//3//f/9//3//b/
9v/2//b/9v/2//b/9f/1//f/9f/0//b/9//3//f/8//v//P/AQAVACcAPABPAGAAawBu
AGcAVgBAAC0AGgAIAP3/+f/0//L/9v/6/wAAAgADAAEA+//5//r/+v/4//j/+P/3//f/
9v/2//b/9v/2//X/9f/3//j/+P/4//j/+P/3//f/9v/2//b/9v/2//b/9v/2//j/+P/4
//j/+P/4//n/+f/3//f/+P/4//j/+P/4//j/+P/5//n/+f/5//n/+f/5//n/+v/6//r/
+v/7//v/+//7//v/+//7//v/+//7//z//f/9//3//f/9//3//f/9//z//f/9////AQAB
AAEAAQABAAEAAQADAAMAAwAFAAUABgAHAAgACQAIAAgACQAKAAwADAAOAA8ADwAQABEA
EgASABMAEwATABQAFAAUABQAFQAVABUAFgAWABYAFgAWABUAFQAUABQAFAAUABMAEQAO
AA0ACgAKAAoACQAIAAYABAACAAAAAAABAAAA///+//v/+v/5//n/+f/4//j/+P/2//X/
9f/1//X/9f/1//X/9P/0//T/9P/2//X/9f/1//P/8//0//T/9v/2//b/9f/1//X/9f/1
//X/9f/1//X/9f/1//X/9f/2//b/9v/2//b/9v/2//f/9//3//f/9//2//b/9f/0//b/
9v/2//b/+P/4//j/+P/2//b/9//3//n/+f/5//n/+f/5//n/+f/5//r/+v/6//j/+P/4
//j/+v/6//n/+f/6//r/+v/6//r/+v/5//n/+f/6//r/+v/6//r/+v/5//n/+f/6//r/
+v/6//n/+f/5//n/+f/5//n/+v/6//n/+f/5//n/+f/5//n/+f/6//r/+f/5//n/+f/5
//n/+f/5//n/+f/5//n/+f/5//n/+f/5//n/+f/6//r/+v/6//r/+v/6//r/+v/6//r/
+v/6//r/+v/6//r/+v/7//v/+//5//n/+f/5//v/+//7//v/+//7//v/+//8//7//v//
/wAAAQACAAIAAgACAAMABQAIAAkACgALAAsACwANAA4ADAAOAA8AEQARABEADwAOAA0A
CgAIAAoACgAKAAgABwAEAAEA/v/+//7//f/6//r/+f/5//n/+f/5//n/+f/4//b/9v/2
//b/+P/4//f/9//3//f/9v/2//X/9//1//H/7//1/wMAFQArAEAAVQBqAHcAegBxAGAA
SAA1ACAADAD///n/9v/2//j//P8CAAQABQABAP3/+//6//r/+v/6//j/9//3//b/9v/2
//j/+P/3//f/9f/2//b/9v/4//j/9//3//b/9v/2//b/9v/2//b/9v/2//b/9v/2//b/
9v/3//f/9//3//j/+P/4//j/+P/4//b/9//3//f/+f/5//n/+f/5//r/+v/6//r/+//7
//v/+//7//v/+//9//3//f/+//3//f/9//3//f/9//3//f/+//////8BAAMAAwADAAMA
AwADAAMABQAFAAUABwAHAAgACQAKAAsADAAMAA0ADgAOAA4AEAARABEAEgATABQAFgAX
ABcAFwAWABYAFgAWABcAFwAXABgAGAAYABgAGAAXABcAFgAWABQAFAATABEAEAAPAAwA
DAAKAAkACAAGAAQAAgAAAAAA///+//3//P/7//r/+f/5//f/9v/2//b/9v/1//X/9f/1
//X/9f/1//T/9P/0//T/9P/z//P/8//z//P/9P/0//L/8v/y//H/8//z//P/8//z//P/
8//z//P/8//z//P/9P/0//T/9P/0//T/9P/1//X/9f/1//X/9v/2//X/9P/2//b/9v/2
//b/9v/2//b/9v/2//f/9//3//f/9//3//f/9//3//f/9//4//j/+P/4//j/+P/4//j/
+P/3//f/+P/4//j/+P/4//j/9//3//f/+P/4//j/+P/4//j/9//3//f/+P/4//j/+P/3
//f/+f/5//n/+f/5//r/+v/5//f/9//3//f/9//3//f/+P/4//f/9//3//f/9//3//f/
9//3//f/9//3//f/9//3//f/9//3//f/+f/4//j/+P/4//j/+P/4//j/+P/4//j/+P/4
//j/+P/4//j/+P/5//n/+f/3//f/9//3//f/9//3//f/+f/5//n/+f/6//z//P/9/wAA
AQACAAIAAAAAAAEAAwAGAAcACAAJAAkACQALAAwACgAMAA0ADwAPAA8ADQAMAAsACAAG
AAgACAAIAAYABQACAP///P/8//r/+f/2//b/9f/1//X/9f/1//X/9f/0//T/9P/0//T/
8v/y//H/8f/1//X/8v/y//P/9f/1//H/7//z////EQAnADwAUQBmAHMAdgBvAF4ARAAv
ABwACAD5//P/7P/m/+j/8P/4//7////9//n/9//4//r/9v/0//b/9//1//T/9P/0//b/
9v/1//X/8//0//T/9P/0//T/8//z//T/9P/0//T/9P/0//T/9P/2//b/9v/2//T/9P/1
//X/9//3//j/+P/4//j/+P/4//j/+f/5//n/+f/5//n/+f/5//r/+v/6//r/+//7//v/
+//7//v/+//7//v/+//8//3//f/9//3//f/9//3//f8AAAEAAQADAAMAAwADAAMABQAF
AAUABwAHAAcACQAJAAgACQAKAAsADgAOAA8AEAAQABAAEgATABMAFAAVABYAFgAXABcA
FwAaABoAGgAaABkAGQAZABoAGgAaABoAGgAZABkAGAAYABYAFgAVABMAEgARAA4ADgAM
AAsACgAIAAYABAACAAIAAQAAAP///v/9//z/+//7//v/+v/6//r/+v/5//n/+f/3//f/
9//3//b/9v/2//b/9v/1//X/9f/1//X/9v/2//b/9v/2//X/9f/1//X/9f/1//X/9f/1
//f/9//3//f/9v/2//b/9v/4//j/+P/5//n/+f/5//n/+P/4//f/9v/3//j/+f/6//r/
+v/6//r/+v/6//v/+//7//v/+//7//n/+f/5//n/+f/6//r/+v/6//r/+v/6//r/+v/5
//n//P/8//z//P/6//r/+f/5//n/+v/6//r/+v/6//r/+f/7//v//P/8//r/+v/5//n/
+//7//v/+//5//r/+v/5//n/+f/5//n/+//7//v//P/6//n/+f/5//n/+v/6//r/+v/6
//r/+v/6//r/+v/6//r/+v/6//r/+v/6//r/+//7//v/+//7//v/+//7//v/+//7//v/
+//7//v//P/+//7///8AAAEAAgACAAIAAgADAAUABgAHAAgACQAHAAcACQAKAAoADAAN
AA8AEQARAA8ADgANAAoACAAKAAgACAAGAAUAAgD///z//P/8//v/+P/4//n/+f/5//n/
+f/5//n/+P/4//j/+P/4//j/+P/3//f/9//5//j/9v/5//n/+f/1//P/9/8FABcAKQA8
AE0AXABlAGoAYwBSADwAKQAWAAQA9//x/+r/6P/o//D/+P/+/wEA///9//v/+v/6//r/
+v/6//n/+f/4//j/+P/4//j/9//3//f/+P/4//j/+P/4//f/9//4//j/+P/4//r/+v/6
//r/+v/6//r/+v/6//r/+//7//v/+//8//z//P/8//z//P/6//v/+//7//3//f/9//3/
+//8//z//P/+/////////wEAAQABAAEAAQABAAEAAgABAAEAAQABAAEAAQABAAEAAgAD
AAMABQAFAAUABQAFAAUABQAFAAcACQAJAAsACwAKAAsADAANABAAEAARABIAEgASABQA
FQATABQAFQAWABgAGQAZABkAGAAYABgAGAAbABsAGwAcABoAGgAaABoAGwAbABoAGgAY
ABgAFwAVABQAEwAQABAADAALAAoACAAIAAYABAAEAAEAAAD///7////+//3//f/7//r/
+v/6//r/+f/5//n/+f/5//n/+f/4//j/+P/4//j/9//3//f/9//3//j/+P/4//j/+P/3
//n/+f/5//n/+f/5//n/+f/5//n/+f/5//r/+v/6//r/+v/6//r/+//7//v/+//7//z/
/P/7/w==
         </WaveFormData>
      </LeadData>
      <LeadData>
         <LeadByteCountTotal>10000</LeadByteCountTotal>
         <LeadTimeOffset>0</LeadTimeOffset>
         <LeadSampleCountTotal>5000</LeadSampleCountTotal>
         <LeadAmplitudeUnitsPerBit>4.88</LeadAmplitudeUnitsPerBit>
         <LeadAmplitudeUnits>��V</LeadAmplitudeUnits>
         <LeadHighLimit>2147483647</LeadHighLimit>
         <LeadLowLimit>268435456</LeadLowLimit>
         <LeadID>II</LeadID>
         <LeadOffsetFirstSample>0</LeadOffsetFirstSample>
         <FirstSampleBaseline>0</FirstSampleBaseline>
         <LeadSampleSize>2</LeadSampleSize>
         <LeadOff>FALSE</LeadOff>
         <BaselineSway>FALSE</BaselineSway>
         <ExcessiveACNoise>FALSE</ExcessiveACNoise>
         <MuscleNoise>FALSE</MuscleNoise>
         <LeadDataCRC32>37722324</LeadDataCRC32>
         <WaveFormData>
+v/7//v/+v/8//z//P/8//z//P/9//3//f///wAAAQACAAUABwAIAAgACAAKAAsACwAL
AAsADAAMAAwADAAMAAwADgAPABEAEwAVABUAFAAQAAwACwALAAsABwAEAAQAAwAAAAAA
AAAAAP3/+//6//j/+P/4//b/9f/1//X/9v/2//b/9v/2//j/+P/4//j/9v/2//b/9f/3
//X/9P/y//f/BAATACEAKQAvADsAUwBzAJUAqwCxAK8ApwCbAIMAZQBFACMAAgDp/9n/
1v/c/+z/+f/9//3//f/9//r/+f/4//f/9v/1//T/8//y//L/8//z//P/8//z//P/8//z
//T/9P/0//X/9f/1//X/9P/0//T/9f/1//X/9v/2//b/9v/2//b/9v/2//f/9//3//f/
9v/2//f/+P/4//j/+P/4//j/+P/4//j/+P/5//n/9//3//j/+P/6//r/+v/6//v//P/8
//7//P/8//3//f/+//7///8AAAEAAgADAAMABAAFAAYABwAIAAkACgALAAwADQAOAA8A
EgAUABUAFgAYABsAHAAdAB8AIQAhACMAJgApACkAKwAsAC4ALwAwADAAMQAyADMANAA1
ADYANwA3ADYANgA2ADYANQA1ADMALwAtACsAKQAlACMAIAAeABwAGgAXABUAEgAQAA4A
DAAJAAcABQAEAAUAAwACAAEAAAD///7//f/8//z//P/8//z/+//7//r/+v/6//r/+f/5
//n/+f/5//n/+f/5//j/+P/4//j/+P/2//b/9v/2//f/9//3//f/9//2//b/9v/2//b/
9//3//j/+P/4//n/+f/5//n/+f/5//n/+f/5//n/+f/5//n/+f/5//n/+f/6//r/+v/6
//j/+P/4//j/+v/6//r/+v/4//j/+P/4//r/+v/6//r/+P/4//j/+f/5//j/+P/4//j/
+P/4//j/+P/4//j/9//3//f/+P/4//j/+P/3//f/9f/1//X/9f/1//X/9f/1//X/9f/1
//X/9//3//f/9v/2//b/9v/2//b/9v/2//b/9P/1//X/9P/2//b/9v/2//b/9v/2//T/
9P/0//T/9P/0//T/9P/0//X/9f/1//T/9P/0//T/9v/2//b/9//1//T/9P/0//T/9P/0
//T/9f/1//X/9//4//n/+v/9//3//v/+//7/AAABAAEAAQABAAIAAgACAAQABAAEAAYA
BQAHAAkACwAJAAgABAAAAP3//f/9//n/9//4//j/9v/2//b/9v/z/+//7v/s/+z/7P/q
/+n/6f/p/+r/6v/q/+r/6v/q/+r/6v/q/+r/6v/o/+n/6f/n/+b/6P/t//r/CQAVABkA
HwAvAEkAaQCFAJUAmwCZAJEAhwB1AF8AQwAjAAYA7f/Z/9L/0P/a/+n/8f/x/+//7//u
/+v/6v/p/+j/6f/o/+f/5v/m/+f/5//n/+f/5f/l/+X/5f/o/+j/6P/p/+f/5//n/+b/
5v/m/+f/5//p/+r/6v/q/+j/6P/o/+j/5v/n/+f/5//p/+j/6P/p/+r/6v/q/+r/6v/q
/+r/6v/q/+r/6//r/+v/6//s/+z/7P/s/+z/7P/t/+7/7v/w/+7/7v/v/+//8v/y//P/
9P/0//T/9P/z//b/9//4//n/+v/7//z//f/+////AAABAAIABAAFAAYACAALAAwADQAP
ABEAEQATABQAFwAXABkAGgAcAB0AHgAgACEAIgAjACQAJQAmACcAJwAmACYAJgAiACEA
IQAfAB8AHQAbABkAFQATABAADgAMAAoABwAFAAAA/v/8//r/+f/3//X/9P/1//P/8v/x
//L/8f/w/+//7v/u/+7/7v/s/+v/6//q/+r/6v/q/+n/6f/p/+n/6f/p/+n/6f/o/+j/
6P/o/+j/6P/o/+j/6P/p/+n/6f/p/+v/6v/q/+r/6v/q/+v/6//s/+z/7P/t/+3/7f/t
/+3/7f/t/+3/7f/v/+//7//v/+3/7f/t/+3/7v/u/+7/7v/u/+7/7v/u/+7/7v/u/+7/
7v/u/+7/7v/u/+7/7v/u//D/8P/w//H/7//u/+7/7v/u/+7/7v/u//D/8P/w/+//7//v
//D/8P/u/+7/7f/t/+//7//v/+//7f/t/+3/7f/v/+//7//v/+//7//v/+7/7v/u//D/
7v/u/+7/7v/u/+7/7v/u/+7/7v/v/+//7//u/+7/7v/u/+7/7v/u/+//8f/w//D/8P/u
/+7/7v/u/+//7//v//H/9P/1//b/+f/5//r/+v/6//z//f/9//3//f/+//7//v/8//z/
/P/+/wEAAwAFAAcABwAGAAIA/v/9//3//f/5//f/+P/4//b/9P/0//T/8f/v/+7/7P/s
/+r/6P/n/+f/5//o/+j/6P/o/+j/6P/o/+r/6v/q/+r/6P/p/+n/6f/m/+b/5//u//v/
CwAVAB0AJwA9AF0AfwCbAKkAqwClAJsAjQB5AF0AOwAaAP//6f/c/9b/3P/n//P/9f/z
//H/8P/v/+z/6//q/+n/6P/n/+b/5v/n/+f/5//n/+n/6f/p/+n/6v/q/+r/6//r/+v/
6//q/+r/6v/r/+v/6f/q/+r/6v/s/+z/7P/s/+r/6//r/+v/6//q/+r/6//t/+7/7//w
//D/8P/w//D/7v/u/+//7//v/+//8P/w//D/8P/w//D/8f/y//L/9P/y//L/8//z//T/
9P/1//b/+f/6//v/+//6//v//P/9//z//f/+////AgADAAQABQAIAAoACwAMAA4AEQAS
ABMAFQAXABcAGQAcAB8AHwAhACIAJAAlACYAKAApACoAKwAqACsALAAtAC8ALgAuAC4A
LAArACsAKQAlACMAIQAfABsAGQAWABQAEgAQAA0ACwAIAAYABAACAAEA///9//z/+//5
//j/9//0//P/8v/x//L/8v/y//L/8v/x//H/8P/u/+7/7v/t/+//7//v/+//7//v/+//
7v/u/+7/7v/u//D/8P/w//D/7//v/+//7//x//D/8P/w/+7/7v/v/+//8P/w//D/8f/z
//P/8//z//P/8//z//P/9f/1//X/9f/1//X/9f/1//b/9v/2//b/+P/4//j/+P/4//j/
+P/4//b/9v/2//b/+P/4//j/+P/4//j/+P/5//f/9v/2//b/9v/2//b/9v/4//j/+P/3
//X/9f/2//b/9v/2//X/9f/3//f/9//3//X/9f/1//X/9//3//f/9//1//X/9f/0//b/
9v/2//b/9v/2//b/9v/2//b/9v/2//b/9v/2//b/9P/1//X/9f/2//b/9v/2//T/9P/0
//X/9f/0//T/9P/2//b/9v/2//X/9f/1//f/+v/7//z///8BAAIAAgACAAQABQAFAAUA
BQAGAAYABgAEAAQABAAGAAcACQALAA0ADwAOAAoABgAFAAUABQABAAAAAAD///z/+v/6
//r/9//1//T/8v/y//L/8P/v/+//7//w//D/8P/w//D/8P/w//D/8P/w//D/8P/v/+//
7//s/+r/6//w//v/CwAZACEAKQA9AF0AgwClALsAwwDBALkAqQCNAGkARwAmAAcA7//i
/97/4v/v//n/+//5//n/+P/1//T/8//y/+//8P/v/+7/7v/t/+3/7f/t/+3/7f/t/+3/
7v/u/+7/7//v/+//7//u//D/8P/x//H/7//w//D/8P/w//D/8P/w//D/8f/x//H/8//y
//L/8//y//L/8v/y//L/8v/y//L/8v/y//P/8//z//P/9P/0//T/9P/0//T/9f/2//b/
+P/4//j/+f/5//r/+v/7//z//P/8//z/+//+////AAABAAAAAQACAAMABAAFAAYABwAI
AAoACwAMABAAEwAUABUAGQAbABsAHQAeACEAIQAjACQAJgAnACgAKAApACoAKwAsAC0A
LgAvADEAMAAwADAALgAtAC0AKwApACcAJQAjAB8AHQAaABgAFgAUABEADwAMAAoACAAG
AAUAAwABAAAA///9//z/+//8//v/+v/5//j/+P/4//j/9v/1//X/9P/2//b/9v/1//X/
9f/1//X/9//3//f/9v/0//T/9P/0//T/9P/0//T/9f/1//X/9f/1//T/9P/0//T/9P/1
//X/9v/2//b/9//3//f/9//3//f/9//3//f/9//3//f/9//3//f/9//3//j/+P/4//j/
+P/4//j/+P/4//j/+P/4//j/+P/4//j/+v/6//r/+v/4//j/+P/5//v/+v/6//r/+P/4
//j/+P/4//j/+P/3//n/+f/6//r/+v/6//n/+f/3//f/9//3//f/9//3//f/9//3//f/
9//3//f/9//2//j/+P/4//j/+P/4//j/+P/2//f/9//2//j/+P/4//j/+P/4//j/+P/7
//n/9//4//j/+P/4//j/+P/4//j/+P/2//f/9//3//j/+P/4//j/+P/4//j/+f/5//j/
+P/4//j/+P/4//j/9//3//f/+f/6//v//P///wMABAAEAAQABAAFAAUABQAHAAgACAAI
AAYABgAGAAgACQALAA0ADwARABAADAAIAAcABwAHAAMAAAAAAP///P/8//z//P/5//f/
9v/0//T/9P/y//H/8f/x//L/8v/y//L/8v/y//L/8v/y//L/8v/y//H/7//v/+7/7v/v
//b/BQATAB0AIwAvAEcAZwCJAKcAuQC9ALkArQCbAH0AWQA5ABoA/f/p/+D/3P/m//P/
+//3//n/+f/2//X/9P/z//L/8f/w/+//7v/u/+3/7f/t/+3/7//v/+//7//w//D/8P/x
//H/8f/x//D/8v/y//P/8//x//L/8v/y//D/8P/w//D/8v/z//P/8//z//L/8v/z//T/
9P/0//T/9P/0//T/9P/0//T/9f/1//X/9f/2//b/+P/4//j/+P/3//j/+P/6//r/+v/7
//v/+v/6//v//P/9//7//////wAAAQACAAMAAgADAAQABQAGAAcACAAJAAwADgAPABAA
EgAVABYAFwAXABkAGQAbAB4AIQAhACMAJAAmACcAKAAqACsALAAtACwALQAuAC8AMQAw
ADAAMAAsACsAKwApACcAJQAjACEAHwAdABoAGAAWABQAEQAPAAwACgAIAAYABwAFAAMA
AgABAP///v/9//z/+//6//n/+P/4//j/+P/6//n/+f/4//j/+P/4//f/9//3//f/9//3
//f/9//2//T/9P/0//T/9v/2//b/9v/1//X/9f/1//X/9P/0//T/9v/2//f/9//2//b/
9v/3//f/9//3//f/9//3//f/9//5//n/+f/5//n/+f/5//n/+v/6//r/+v/6//r/+v/6
//r/+v/6//r/+v/6//r/+v/6//r/+v/6//r/+v/6//v/+//6//r/+v/6//r/+v/6//r/
+v/6//n/+f/5//r/+v/6//r/+f/5//n/+f/5//n/+f/5//n/+f/5//n/+f/5//n/+f/5
//j/+P/4//j/+P/6//r/+v/6//j/+f/5//j/+P/4//j/+P/4//j/+P/4//f/9//3//f/
+f/4//j/+P/4//j/+P/4//j/+P/5//r/+P/4//j/+P/4//j/+P/4//j/+f/5//n/+v/6
//r/+v/4//j/+P/5//n/+P/4//j/+P/4//j/+P/5//n/+f/7//z//f/+/wEAAQACAAIA
AgAGAAcABwAHAAcACAAIAAgACAAIAAgACgALAA0ADwARABEAEAAMAAgABQAFAAUAAQD+
//7//f/6//v//P/9//v/+f/4//b/9v/0//L/8f/x/+//8P/w//D/8v/y//L/8v/0//T/
9P/0//L/8f/x/+//7v/u//X/AAAPABsAIQApADkAVQB3AJkArQC3ALcArwCfAIUAZQBF
ACcACgDx/+H/3P/i/+z/9f/5//f/9f/1//b/9f/0//P/8v/x//D/7//u/+7/7//v/+//
7//v/+//7//v//D/8P/w//H/8f/x//H/8P/w//D/8f/x//H/8v/y//L/8v/y//L/8v/y
//P/8//z//X/9P/0//X/9f/0//P/8v/y//L/8v/y//T/9P/1//X/9f/1//b/9v/0//T/
9P/0//X/9v/2//j/+P/4//n/+f/6//r/+//8//v//P/9//3//P/9//7///8AAAEAAgAD
AAYABwAIAAkACgAMAA0ADgAOABEAEgATABcAGQAZABsAGgAdAB0AHwAgACIAIwAkACYA
JwAoACkAKgArACwALQAtACwALAAsACoAKQApACcAJQAjACEAHwAdABsAGAAWABQAEgAP
AA0ACgAIAAYABAADAAEA///+//3/+//6//n/+v/5//j/9//2//b/9v/2//T/8//z//L/
9P/0//T/8//z//P/8//z//P/8//z//L/9P/0//T/9P/y//L/8v/y//P/8//z//P/8//y
//L/8v/w//D/8f/x//L/8v/y//P/8//z//P/8//z//P/8//z//P/8//z//P/9f/1//X/
9f/0//T/9P/0//b/9v/2//b/9v/2//b/9v/2//b/9v/2//T/9P/0//T/9P/0//T/9f/1
//T/9P/0//T/9P/0//T/9v/2//b/9f/z//P/9P/0//T/9P/z//P/8//z//P/8//z//P/
8//z//P/8//z//P/8//z//P/8v/y//L/8v/y//L/8v/y//L/8v/z//P/8v/0//T/9P/0
//T/9P/0//T/9f/1//X/9f/1//T/8v/y//L/8v/0//T/9P/0//L/8//z//P/9P/0//T/
9P/0//T/9P/1//P/8v/y//L/8v/y//L/8v/z//P/8//1//b/9//4//v///8AAAAAAAAA
AAEAAQABAP//AAAAAAAAAQACAAMABgAFAAcACQALAA0ADAAIAAQAAwADAAMA///8//z/
+//4//j/+P/4//X/8f/w/+7/7v/w/+7/7f/t/+3/7v/u/+7/7v/u/+7/7v/u/+7/7v/u
/+7/7f/t/+v/6v/q/+v/8v///w8AHQAjACsAPwBbAHsAkwChAKMAmwCVAIsAeQBhAEEA
IgAHAO//3v/Y/9r/5f/x//X/9f/1//T/8//y//H/7v/t/+z/6//q/+r/6//r/+v/6//p
/+n/6f/p/+r/6v/q/+v/6//r/+v/6v/q/+r/6//r/+3/7v/u/+7/7P/s/+z/7P/s/+3/
7f/t/+3/7P/s/+3/7P/s/+z/7P/u/+7/7v/u/+7/7v/v/+//7//v//D/8P/w//D/8P/w
/+//8P/w//L/8v/y//P/8//0//T/9f/2//f/+P/5//n/+P/5//r/+//8//3//v///wAA
AQACAAMABAAGAAcACAAKAA0ADgAPABMAFQAVABcAGAAbABsAHQAeACAAIQAiACQAJQAm
ACcAJgAnACgAKQAqACoAKwAsACgAJwAnACUAIwAhAB8AHQAdABsAGAAWABIAEAANAAsA
CAAGAAQAAgD///3/+//6//n/9//2//X/9P/z//L/8f/y//L/8v/y//D/7//v/+7/7v/u
/+7/7f/t/+3/7f/t/+3/7f/t/+z/7P/s/+z/7P/u/+7/7v/u/+//7//v/+//7//u/+7/
7v/u/+7/7//v//D/8P/w//H/8f/x//H/8f/z//P/8//z//P/8//z//P/9f/1//X/9f/1
//T/8//y//T/9P/0//T/9P/0//T/9P/0//T/9P/0//X/9v/3//j/9//2//X/9f/1//T/
9P/0//T/9P/0//T/9P/0//T/8//z//P/9P/0//T/9P/z//P/9f/1//X/9f/z//P/8//z
//P/8//z//P/8//z//P/8v/y//L/8v/y//L/8v/y//L/8v/y//L/8P/w//D/8P/w//H/
8f/x//D/8P/w//D/8v/y//L/8//z//L/8v/y//L/8v/y//L/8f/x//H/8//0//X/9v/5
//v//P/8//z//v///////////wAAAAAAAAAAAAAAAAIAAwAFAAcACQALAAoABgACAAEA
AQABAP3//P/8//v/+P/2//b/9v/z//H/8P/u/+7/7P/q/+n/6f/n/+j/6P/o/+r/6v/q
/+r/6v/q/+r/6v/q/+n/6f/p/+j/6P/p/+r/8/8BAA8AGQAjADcAVQB5AJsAsQC7ALsA
swCjAIsAawBJACgACwDz/+D/2v/c/+X/8f/z//H/8f/w/+3/6v/r/+r/6f/o/+f/5v/m
/+X/5f/l/+X/5//n/+f/5//m/+b/5v/n/+f/5//n/+b/6P/o/+n/6f/n/+j/6P/o/+j/
6P/o/+j/6P/p/+n/6f/p/+j/6P/p/+r/6v/q/+r/6v/q/+r/6v/q/+r/6//r/+3/7f/u
/+7/7P/s/+z/7P/t/+7/7v/w/+7/7v/v/+//8P/w//H/8v/x//L/8//z//T/9f/2//f/
+P/5//r/+//8//3//v///wAAAgADAAQABgAJAAoACwANAA8ADwARABQAFwAXABkAGgAc
AB0AHgAgACEAIgAjACIAIwAkACUAJQAkACQAJAAkACMAIwAhAB8AHQAbABkAFQATABAA
DgAMAAoABwAFAAQAAgAAAP7//f/7//n/+P/3//X/9P/z//L/8f/w/+//7v/u/+7/7v/u
/+3/7f/s/+z/7P/s/+v/6f/p/+n/6f/r/+v/6//q/+j/6P/o/+j/6P/o/+j/6P/r/+v/
6//r/+v/6v/q/+r/6P/o/+n/6f/s/+z/7P/t/+3/7f/t/+3/7//v/+//7//t/+3/7f/t
/+//7//v/+//8P/w//D/8P/w//D/8P/w/+7/7v/u/+7/7v/u/+7/7v/w//D/8P/w/+7/
7v/u/+//8f/w//D/8P/w//D/8P/w/+7/7v/u/+3/7f/t/+7/7v/u/+7/7f/t/+//7//v
/+//7//v/+//7//t/+3/7f/t/+3/7f/t/+z/7v/u/+7/7v/u/+7/7v/u/+z/7f/t/+z/
7P/s/+z/7P/s/+z/7P/s/+3/7f/t/+3/7f/s/+z/7P/s/+z/7P/s/+z/7P/s/+z/7P/s
/+r/6//r/+v/7P/s/+z/7P/s/+z/7P/t/+3/7P/s/+z/7P/s/+z/7P/t/+3/7f/v//D/
8f/y//X/9//4//j/+P/6//v/+//7//v//P/8//z//P/8//z//v///wEAAwAFAAUABAAA
APz/+//7//v/9//y//L/8f/u//D/8P/w/+3/6//q/+j/6P/o/+b/5f/l/+X/5v/m/+b/
5v/m/+b/5v/m/+b/5v/m/+b/5f/l/+P/4v/i/+f/8P/9/wsAFQAdACsARQBpAI0ApwC1
ALcAsQCjAIsAawBJACkADADx/9//1v/Y/+L/7f/v/+3/6//r/+r/6f/o/+f/5v/l/+b/
5f/k/+T/4//j/+P/4//j/+P/4//j/+T/5P/k/+X/5f/l/+X/5P/m/+b/5//n/+X/5v/m
/+b/6P/o/+j/6P/m/+f/5//n/+f/5v/m/+f/6P/o/+j/6P/q/+r/6v/q/+r/6v/r/+v/
6//r/+z/7P/q/+r/6v/q/+v/7P/s/+7/7v/u/+//7//w//D/8f/y//P/9P/1//X/9v/3
//j/+f/4//n/+v/7//7///8AAAEAAgAEAAUABgAIAAsADAANAA8AEQARABMAFAAXABcA
GQAaABwAHQAeAB4AHwAgACEAIgAjACQAJQAnACYAJgAmACQAIwAjACEAHwAdABsAGQAZ
ABcAFAASAA4ADAAJAAcABgAEAAIAAAD9//v/+f/4//f/9f/0//P/9P/z//L/8f/w//D/
8P/w//D/7//v/+7/7P/s/+z/6//t/+3/7f/t/+3/7f/t/+z/7P/s/+z/7P/s/+z/7P/s
/+3/7f/t/+3/7//u/+7/7v/u/+7/7//v//D/8P/w//H/7//v/+//7//v/+//7//v//H/
8f/x//H/8f/x//H/8f/y//L/8v/y//L/8v/y//L/9P/0//T/9P/y//L/8v/y//L/8v/y
//L/9P/0//T/9f/1//T/9P/0//T/9P/0//T/9P/0//T/8//z//P/9P/0//T/9P/z//P/
8//z//P/8//z//P/8//z//P/8//z//P/8f/x//H/8P/y//L/8v/y//L/8v/y//L/8v/z
//P/8v/y//L/8v/y//L/8v/y//L/9f/1//P/8//0//L/8v/y//L/8v/y//L/8v/0//X/
9f/1//T/9P/0//T/9P/0//T/9f/z//L/8v/y//L/8v/y//L/8//z//P/9f/4//n/+v/9
////AAAAAAAAAgADAAMAAwABAAIAAgACAAIAAgACAAQABQAHAAkACwANAAwACAAEAAEA
AQABAP3/+v/6//n/9v/4//j/+P/1//P/8v/w//D/8P/u/+3/7f/t/+7/7v/u/+7/7v/u
/+7/7v/u/+7/7v/u/+3/7f/r/+r/7P/t//b/BQATABsAHwAvAEsAbQCPAKkAtQC1AK8A
owCLAGsASwArAAwA7//f/9j/2v/k//H/9//1//X/9//0//H/8P/v/+7/6//s/+v/6v/q
/+v/6//r/+v/6//r/+v/6//s/+z/7P/t/+v/6//r/+r/7P/s/+3/7f/t/+7/7v/u/+z/
7P/s/+z/7v/v/+//7//v/+7/7v/v//D/8P/w//D/8P/w//D/8P/w//D/8f/x//H/8f/y
//L/8v/y//L/8v/z//T/9P/2//b/9v/3//f/9v/2//f/+P/5//r/+//7//z//f/+////
AAABAAIAAwAGAAcACAAJAAgACgALAAwADgARABIAEwATABUAFQAXABoAHQAdAB8AIAAi
ACMAJAAmACcAKAApACgAKQAqACsAKwAqACoAKgAoACcAJwAlACMAIQAfAB0AGwAZABYA
FAASABAADQALAAgABgAEAAIAAwABAP///v/9//v/+v/5//b/9f/0//P/8v/y//L/8v/y
//H/8f/w//L/8v/y//H/8f/x//H/8f/v/+//7//u/+//8P/x//L/8P/w//D/8P/x//H/
8f/x//P/8v/y//L/8v/y//P/8//0//T/9P/1//X/9f/1//X/9f/1//X/9f/3//f/9//3
//f/9//3//f/+P/4//j/+P/2//b/9v/2//b/9v/2//b/+P/4//j/+P/2//b/9v/2//j/
+P/4//n/+//6//r/+v/5//j/9//2//b/9v/2//X/9f/1//b/9v/4//j/9//3//X/9f/1
//X/9v/3//j/+f/3//f/9//3//X/9f/1//T/9v/2//b/9v/0//T/9P/0//b/9//3//b/
9v/2//b/9v/2//b/9v/2//X/9f/1//X/9//2//b/9v/2//b/9v/2//b/9v/2//f/9//3
//b/9v/2//b/9v/2//b/9//3//b/9v/2//b/9v/2//b/9//3//f/+f/6//v//P///wEA
AgACAAIAAgADAAMAAwADAAQABAAEAAYABgAGAAgACQALAA0ADwAPAA4ACgAGAAMAAwAD
AP///P/8//v/+P/4//j/+P/1//X/9P/y//L/8v/w/+//7//v//D/8P/w/+7/7v/u/+7/
8P/w//D/8P/u/+//7//t/+z/7P/v//r/CwAZAB8AIwAtAEEAXwB9AJUAnQCdAJcAkQCB
AGkATQAvAA4A8//d/9T/1P/e/+3/9f/3//f/9//0//P/8v/v/+7/6//r/+v/6//s/+3/
7f/t/+3/7f/t/+3/7f/u/+7/7v/v/+//7//v/+7/7v/u/+//7//t/+7/7v/u//D/8P/w
//D/8P/x//H/8f/x//D/8P/x//L/8v/y//L/8v/y//L/8v/y//L/8//z//P/8//0//T/
9P/0//T/9P/1//b/9v/4//b/9v/3//f/+P/4//n/+v/5//r/+//7//z//f/+////AgAD
AAQABQAGAAcACAAJAAoADAANAA4AEAATABQAFQAXABkAGQAbABwAHwAfACEAIgAkACUA
JgAoACkAKgArACwALQAuAC8ALwAuAC4ALgAsACsAKwApACcAJQAjACEAHwAdABoAGAAW
ABQAEQAPAA4ADAAKAAgABQADAAEAAAD///3//P/7//r/+f/4//f/9v/2//b/9v/2//X/
9f/0//T/9P/0//P/8f/x//H/8f/y//P/9P/0//P/8v/x//D/8v/y//L/8v/z//P/8//z
//H/8P/w//D/8v/y//P/8//0//T/9P/1//X/9f/1//X/9f/1//X/9f/1//X/9f/1//X/
9f/1//X/9v/2//b/9v/0//T/9P/0//T/9P/0//T/9v/2//b/9v/0//T/9P/0//T/9P/0
//X/9//2//b/9v/1//T/8//y//T/9P/0//P/8//z//T/9P/0//T/8//z//P/8//z//P/
9f/1//X/9f/z//P/8//z//X/9f/1//T/8v/y//L/8v/y//L/8v/y//T/8v/y//L/8v/y
//L/8v/y//L/8v/z//P/8//0//T/9P/0//L/8v/y//P/8//y//L/8v/y//L/8v/y//P/
8//z//X/9v/3//j/+//9//7//v/+//7/////////AQACAAIAAgACAAIAAgAEAAUABwAJ
AAsACQAIAAQAAAABAAEAAQD9//z//P/7//j/9v/2//b/8//v/+7/7P/s/+z/6v/p/+n/
6f/q/+r/6v/q/+r/6v/q/+z/7P/s/+z/7P/r/+n/5//m/+b/6f/0/wMAEQAbAB8AKwBD
AGEAfwCZAKUApQCfAJkAiwBzAFUAMwAWAP3/6f/c/9z/4P/t//X/9f/z//H/8P/v/+7/
6//q/+v/6v/p/+j/6P/p/+n/6f/p/+n/6f/p/+n/6P/o/+j/6f/p/+n/6f/o/+j/6P/p
/+n/6f/q/+r/6v/q/+r/6v/q/+r/6//r/+v/7f/s/+z/7f/u/+7/7v/u/+7/7v/u/+7/
7v/u/+//7//v/+//8P/w//L/8v/y//L/8f/y//L/9P/y//L/8//z//T/9P/1//b/9//4
//n/+f/6//v//P/9//7///8AAAEAAwAFAAcACQAKAAwADQAOAA4AEQASABMAFQAXABcA
GQAaAB0AHQAfACIAJAAlACYAJgAnACgAKQAsAC0ALgAvAC0ALAAsACwAKgApACkAJwAl
ACMAIQAfAB0AGwAYABYAEgAQAA0ACwAKAAgABgAEAAEA///9//z/+//5//j/9//2//X/
9P/z//L/8v/y//L/9P/z//P/8v/y//L/8v/x/+//7//v/+//7//v/+//7v/w//D/8P/w
//D/8P/w//D/7//v/+//7//x//D/8P/w//D/8P/x//H/9P/0//T/9f/z//P/8//z//P/
8//z/w==
         </WaveFormData>
      </LeadData>
      <LeadData>
         <LeadByteCountTotal>10000</LeadByteCountTotal>
         <LeadTimeOffset>0</LeadTimeOffset>
         <LeadSampleCountTotal>5000</LeadSampleCountTotal>
         <LeadAmplitudeUnitsPerBit>4.88</LeadAmplitudeUnitsPerBit>
         <LeadAmplitudeUnits>��V</LeadAmplitudeUnits>
         <LeadHighLimit>2147483647</LeadHighLimit>
         <LeadLowLimit>268435456</LeadLowLimit>
         <LeadID>V1</LeadID>
         <LeadOffsetFirstSample>0</LeadOffsetFirstSample>
         <FirstSampleBaseline>0</FirstSampleBaseline>
         <LeadSampleSize>2</LeadSampleSize>
         <LeadOff>FALSE</LeadOff>
         <BaselineSway>FALSE</BaselineSway>
         <ExcessiveACNoise>FALSE</ExcessiveACNoise>
         <MuscleNoise>FALSE</MuscleNoise>
         <LeadDataCRC32>1252096777</LeadDataCRC32>
         <WaveFormData>
+v/6//r/+v/6//r/+v/6//r/+v/6//r//P/8//z//P/9//3///////3//f/9//3/AAAB
AAEAAQAAAAAA/v/9//r/+P/4//j/9//0//L/8v/z//P/8//1//X/9f/1//X/9f/2//f/
+P/4//j/9//3//f/9//4//j/9v/2//b/9v/4//n/+f/5//n/+f/6//r/+v/6//r/+//6
//3/AAAGAA8AHQAsADQAMwAwADAAMwAsACAAHQAhABwADAD6/+T/x/+q/5b/jv+L/4f/
h/+S/6b/t//C/8//2//j/+n/7P/v//L/9f/2//T/9f/3//f/+P/4//j/+v/8//z//P/8
//v/+//8//z//P/8//3//f//////AAABAP//////////////////AAAAAAAAAAAAAAAA
AAAAAAAAAAAAAAAAAAAAAAAAAAD//////////////////////////////v/+//7//v/+
//7//v/+//3//f/9//3//f/9//3//P/8//z//P/8//z//P/7//v/+//7//v/+//6//r/
+f/5//n/+P/4//f/9//2//X/9P/0//X/9f/z//L/8v/x//H/8P/v//D/8P/v/+//7//v
/+3/7f/t/+3/7f/t/+3/7f/t/+7/7f/u/+//8P/x//H/8//z//T/9P/2//f/9//3//f/
9//5//r/+v/7//n/+f/5//n/+f/5//n/+f/7//v/+v/6//n/+f/5//n/+f/5//n/+f/5
//n/+f/5//n/+f/5//n/+f/5//n/+P/4//j/+f/5//n/+f/5//n/+//7//v/+//7//v/
+//7//v/+//7//v/+f/5//n/+f/5//n/+f/5//v/+v/6//r/+v/6//r/+v/6//n/+f/5
//n/+f/6//r/+v/6//r/+v/6//n/+f/5//n/+f/5//n/+//7//v/+//5//n/+f/5//v/
+v/6//r/+v/6//r/+v/6//r/+v/6//r/+v/6//r//P/8//z//P/8//z//P/8//r/+v/6
//r//P/8//z/+//7//v/+//7//3//f/9//7//P/8//z//P/6//r/+v/6//r//P/8//z/
/P/8//z//P/8//z//P/8//z//P/7//v/+//7//v/+//8//z//P/8//z//P/8//z//P/8
//z//v/+//7//v/+//7/////////////////AQABAAIAAwADAAMABAAEAAIAAQD+//z/
/P/8//v/+P/0//T/8//z//X/9//3//f/9//3//n/+v/7//z//P/8//3//f/9//3//P/8
//z//P/8//z//P/9//3//f/9//3//v/+//7//v/+////AgADAAYADAAXACUAMgA2ADMA
MAAwAC8AKAAgACEAIwAeABYACAD2/+H/yP+2/67/qf+h/5v/nv+q/73/zP/V/9//5//t
//L/9f/6//v//P/8//3///////7//v/+/wAAAgACAAIAAgADAAMABAAEAAIAAgADAAMA
BQAFAAYABwAHAAcABwAHAAUABQAFAAYACAAIAAgACAAIAAgACAAIAAgACAAIAAgACAAI
AAgABwAHAAcABwAHAAcABwAHAAcABQAFAAQABAAGAAYABgAGAAQABAADAAMAAwADAAMA
AwAFAAQABAAEAAIAAgACAAIAAQABAAEAAQABAAEAAAAAAP////////7//v/9//3//P/7
//r/+v/7//v/+f/4//j/9//3//b/9f/0//T/8//z//H/8f/v/+//8f/x//H/8f/z//P/
8//0//P/9P/1//b/+f/5//v/+//8//z//v///wEAAQABAAEAAQACAAIAAwADAAMAAwAD
AAUABQAFAAUABQAFAAQABAADAAMAAwADAAMAAwADAAMABAAFAAYABwAFAAUABQAFAAUA
BQAFAAQABgAGAAcABwAHAAcABwAHAAUABQAFAAUABQAFAAUABQAFAAUABQAFAAUABQAF
AAUABQAFAAUABQAFAAQABAAEAAYABgAGAAYABgAFAAUABQADAAMABAAEAAQABAAEAAQA
BgAFAAUABQAFAAUABQAFAAUABQAFAAUABQAFAAUABQAFAAQABAAEAAQABAAEAAQABAAE
AAQABAAEAAQABAAEAAQABAAEAAQABAAEAAQABAAGAAYABgAGAAQABAAEAAMABQAHAAUA
BAAEAAQABAAEAAQABAAEAAQABgAGAAYABQAFAAUABQAFAAMABAAEAAQABgAGAAYABgAG
AAYABgAGAAYABgAGAAYABAAEAAUABQAJAAkACQAJAAcABwAIAAkACwALAAwADAAKAAkA
BgAEAAQABAADAAAA/v/+//3//f/9//////////////8BAAIAAwAEAAQABAADAAMAAwAD
AAQABAAEAAQABAAEAAQABQAFAAUABQAFAAYABgAGAAYABgAHAAYABwAKAA4AFQAlADIA
OgA9ADoAOgA5ADQAKgAjACMAIgAaAA4AAADt/9b/wv+4/7P/rf+l/6T/rP+5/8r/1f/h
/+v/8//2//n//v8DAAQAAgADAAUABQAGAAYABgAIAAgACAAIAAgACQAJAAoACgAKAAoA
CwALAAsACwAMAA0ACwALAAsACwALAAsACwAMAAwADAAMAAwADAAMAAwADAAMAAwADAAM
AAoACgAKAAkACgALAAwADQALAAsACwALAAsACwAKAAoACAAIAAgACAAKAAoACQAJAAcA
BwAHAAcABQAEAAQABAAGAAYABgAGAAcABwAHAAcABQAFAAQABAADAAMAAwACAAIAAQAB
AAAA/f/8//z//f/9//v/+v/6//n/+f/4//f/9P/0//P/8//z//P/8f/x//H/8f/x//H/
8//z//P/9P/1//b/9//4//n/+f/7//v//P/8//7///8BAAEAAQABAAEAAgACAAMAAwAD
AAMAAwAFAAUABQAFAAUABQAEAAQAAwADAAMAAwAFAAUABQAFAAMAAwADAAMAAwADAAMA
AwADAAMAAwACAAQABAAFAAUABQAFAAUABQAFAAUABQAFAAUABQAFAAUABQAFAAUABQAF
AAUABQAFAAMAAwADAAMAAwACAAIAAgACAAIAAgACAAIAAQABAAEAAQABAAIAAgACAAIA
AgACAAIAAQABAAEAAQABAAEAAQABAAEAAQABAAEAAQABAAEAAQAAAAAAAAAAAAAAAAAA
AAAAAAAAAAAAAAAAAAAAAAD+//7//v/+/wAAAAAAAAAAAAAAAAAAAAAAAAAAAAD/////
////////////////AAD+//7//v/+/wAAAAAAAAAAAAAAAAAA////////////////AAAA
AAAAAAAAAAAAAAD+//7//v/+//7//v/+//7/AAAAAAEAAQADAAMAAwADAAMAAwAEAAUA
BQAFAAYABgAEAAMAAAD+//7//v/9//r/+P/4//f/9//3//n/+f/5//n/+f/7//z//f/+
//7//v/9//3//f/9//7//v/+//7//P/8//z//f////////////7//v/+//7//v8BAAIA
AwAEAAgADwAdAC4AOgBBAEAAPAA9ADoAMAAjAB0AFgAOAAAA7v/V/77/qP+e/5n/lf+R
/5b/pP+1/8D/y//Z/+P/6f/s//H/9v/5//z/+v/7//3//f/+//7//v8AAAAAAAAAAAAA
AQABAAIAAgACAAIAAwADAAMAAwAEAAUABQAFAAUABQAHAAcABwAIAAYABgAGAAYABgAG
AAYABgAIAAgACAAIAAYABgAGAAUABwAHAAcABwAFAAUABQAFAAcABwAGAAYABAAEAAQA
BAAEAAQAAwADAAMAAwADAAMABQAEAAQABAACAAIAAgACAAMAAwADAAMAAQABAAAAAAAB
AAEAAQAAAAAA//////7//f/8//z//f/9//v/+v/6//n/+f/4//f/9v/2//X/9f/z//P/
8f/x//H/8f/x//H/8//z//P/9P/1//b/9//4//n/+f/7//v//P/8//7/////////////
////AAAAAAEA///////////////////////////+//7///////////8BAAEAAQABAP//
///////////////////////////+//7//v//////////////////////////////////
//////////////8BAAEAAQABAP/////////////+//7//v8AAAAAAAAAAAAA////////
/////wAAAAD+//7//v/+//7//f/9//3//f/9//3//f/9//3//f/9//3//f/9//3//f/8
//z//P/8//z//P/8//z//P/8//z//P/8//z//P/8//z//P/8//z//P/8//z//P/8//z/
/P/8//z//P/7//v/+//7//v/+//7//v//P/8//z//P/8//r/+v/6//r/+v/6//r/+v/6
//r/+v/8//z//P/8//z//P/8//z//P/8//z//P/7//v/+//7//v/+//8//z//P/6//r/
+v/6//z//P/8//z//P/8//z//P/8//z//f/9/////////////////wAAAQABAAEAAgAC
AAAA///8//r/+v/6//n/9v/0//T/8//z//P/9f/1//X/9f/1//f/+P/5//r/+v/6//n/
+f/5//n/+P/4//j/+P/6//r/+v/7//v/+//7//v//P/8//z//P/8//3//v///wAABgAN
AB0ALgA6AD0AOgA6ADsANgAoAB0AGQAUAAgA+v/m/83/tP+g/5b/kf+N/43/lP+m/7X/
wv/N/9n/4//p/+7/8f/0//f/+P/4//n/+//7//z//P/8//7//v/+//7//v//////AAAA
AAAAAAABAAEAAQABAAIAAwADAAMAAwADAAMAAwADAAQABAAEAAQABAAEAAQABAAEAAQA
BAAEAAQABAAEAAQAAwADAAMAAwADAAMAAwADAAMAAwADAAIAAgACAAIAAgACAAIAAgAB
AAEAAQABAAEAAQADAAIAAgACAAAAAAAAAAAA/////////////////v/+//3//f/9//z/
/P/7//v/+v/7//r/+v/7//n/9//2//b/9//3//b/9f/0//T/8//z//P/8//x//H/8f/x
//H/8f/x//H/8f/y//P/9P/1//b/9//3//n/+f/4//j/+v/7//v/+//7//v/+//8//z/
/f/9//3//f/9//3//f/9//3//f/9//z//P/9//3//f/9//v/+//7//v/+//7//v/+//7
//v/+//7//3//f/9//z//P/8//3//f/9//3//f/9//3//f/9//3//f/9//3//f/9//3/
/f/9//3//f/9//3//f/9//3//f/9//z//P/8//z//P/8//z//P/7//v/+//7//v//P/8
//z//P/8//z//P/7//v/+//7//v/+//7//v/+//7//v/+//7//v/+//7//r/+v/6//r/
+v/6//r/+v/6//r/+v/6//r/+v/6//r/+v/6//r/+v/6//r/+v/6//r/+v/6//r/+v/6
//n/+//7//v/+//5//n/+f/6//r/+v/6//r/+v/6//r/+v/6//r/+v/6//r/+v/6//r/
+v/6//r/+v/6//r/+v/6//r/+v/6//r/+v/6//r/+v/6//r/+v/6//r/+v/6//n/+f/5
//n/+f/5//r/+v/6//r/+v/6//r/+v/6//r/+v/6//r/+v/6//r/+v/7//v//f/9//3/
/f/9//3//v///wEAAQACAAIA/v/9//r/+P/4//j/9//0//L/8v/x//H/8//1//X/9f/z
//P/9f/2//X/9v/2//b/9//3//f/9//4//j/+P/4//j/+P/4//n/+f/5//n/+f/6//r/
+v/6//z//f/+////AgAIABUAJwA0ADwAOwA4ADgAOQAwACQAHwAbABIABADy/9z/wf+o
/5r/lP+P/4n/j/+e/67/u//G/9P/3//n/+v/7v/z//b/9//4//j/+f/7//v//P/8//z/
/v/+//7//v/+//////8AAAAAAAAAAAEAAQABAAEAAgADAAMAAwADAAMAAwADAAMABAAE
AAQABAAEAAQABAAEAAQABgAGAAYABgAGAAYABgAFAAMAAwADAAMAAwADAAMAAwADAAMA
AgACAAIAAgACAAIAAgACAAEAAQABAAEAAQABAAMAAgACAAIAAgACAAIAAgD/////////
///////+//7//////////v/+//3//f/8//v/+v/6//v/+//5//j/+P/3//f/9v/1//b/
9v/1//X/9f/1//P/8//x//H/8f/x//P/8//z//T/8//0//X/9v/5//n/+//7//z//P/+
///////////////9//7//v///wEAAQABAAEA/////////////////v/+/wEAAQABAAEA
/////////////////////////////////////////v8AAAAAAQABAP//////////AQAB
AAEAAQABAAEAAQABAAEAAQABAAEAAQABAAEAAQABAAEAAQABAAEAAAAAAAAAAAAAAAAA
AAACAAEAAQABAP////8AAAAA/v/+//7//v8AAP///////wEAAQABAAEA////////////
/////////////v/+//7//v/+//7//v/+//7//v/+//7//v/+//7//v/+//7//v/+//7/
/v/+//7//v/+//7//v/+//7//f////////////3//f/9//7//v/+//7//v/+//7//v/+
//7//v/+//7//v/+//7//v/+//7/AAAAAAAAAAAAAAAAAAAAAP7//v/+//3/////////
///9//7//v/+//7//v/+//7/AAAAAAAAAAD+//7//v/+//7//v//////AQABAAEAAQAB
AAEAAgADAAUABQAGAAYABAADAAAA/v/+//7//f/6//j/+P/3//f/9f/3//f/9//3//f/
+f/6//3//v/+//7//f/9//3//f/8//z//P/8//7//v/+//////////////8AAAAAAAAA
AAAAAQACAAEABAAIAA8AHQAsADQANQAyADAALwAqACIAHQAdACAAGgAQAAQA8//e/8j/
uv+1/6//qf+k/6r/t//I/9P/3f/n/+//8v/3//r//f/+//7///8BAAEAAgACAAIABAAE
AAQABAAEAAcABwAIAAgACAAIAAkACQAHAAcACAAJAAkACQAJAAkACwALAAsADAAKAAoA
CgAKAAoACgAKAAoACgAKAAoACgAMAAwADAALAAsACwALAAsACQAJAAkACQALAAsACgAK
AAoACgAKAAoACAAIAAcABwAHAAcABwAHAAcABgAGAAYACAAIAAgACAAFAAUABQAFAAUA
BQAEAAQAAwADAAMAAgACAAEAAQAAAP3//P/8//3//f/7//r/+v/7//v/+v/5//b/9v/1
//X/9//3//X/9f/z//P/8//z//P/8//z//T/9f/2//f/+P/5//n/+//7//7//v8AAAEA
AwADAAMAAwAFAAYABgAHAAUABQAFAAUABwAHAAcABwAHAAcABgAGAAcABwAHAAcABwAH
AAcABwAFAAUABQAFAAcABwAHAAcABwAHAAcABgAGAAYABwAHAAcABwAHAAcACQAJAAkA
CQAJAAkACQAJAAcABwAHAAcABwAHAAcABwAHAAcABwAHAAcABgAGAAYABgAGAAYABgAG
AAUABQAFAAUABQAGAAYABAAEAAQABAAEAAMAAwADAAMAAwADAAMAAwADAAMAAwADAAMA
AwADAAMAAgACAAIAAgACAAIAAgAEAAQABAAEAAQABAAEAAQAAgACAAIAAgACAAIAAgAC
AAIAAgACAAIAAgACAAIAAQABAAEAAQABAAMAAwACAAIAAgACAAIAAgACAAIAAgACAAIA
AgABAAMAAwADAAMAAwAEAAQABAACAAIAAgACAAQABAAEAAQABAAEAAQABAAEAAQABQAF
AAUABQAFAAUABQAFAAYABwAHAAcACAAIAAYABQACAAAAAgACAAEA/v/6//r/+f/5//n/
+//7//v/+//7//3//v///wAAAAAAAP//////////AAAAAAAAAAACAAIAAgADAAEAAQAB
AAEAAgACAAIAAgAEAAMAAgADAAYACgARAB0ALgA8AEEAQAA+AD8APAAyACUAHQAYABAA
BgD4/+P/zP+6/67/qf+j/53/nv+o/7f/xP/N/9v/5//v//L/9//6//3//v/+////AQAB
AAIAAgACAAQABgAGAAYABgAHAAcACAAIAAgACAAJAAkACQAJAAoACwALAAsACwALAAsA
CwALAAwADAAMAAwADAAMAAwADAAMAAoACgAKAAoACgAKAAoACQAJAAkACQAJAAkACQAJ
AAkACQAJAAgACAAIAAgACAAIAAgACAAHAAcABwAHAAcABwAJAAgACAAIAAYABgAGAAYA
BwAHAAcABwAHAAcABgAGAAMAAwADAAIAAgABAAEAAAD///7//v////3/+//6//r/+//7
//r/+f/4//j/9//3//f/9//1//X/9f/1//X/9f/1//X/9f/2//X/9v/3//j/+f/5//v/
+//+//7/AAABAAEAAQABAAEAAQACAAIAAwADAAMAAwADAAMAAwADAAMAAwADAAIAAgAF
AAUABQAFAAUABQAFAAUABQAFAAUABQADAAMAAwADAAUABQAFAAQABAAEAAUABQAFAAUA
BQAFAAUABQAFAAUABQAFAAUABQAFAAUABQAFAAUABQAFAAUABQAFAAUABQAFAAQABAAE
AAQABAAEAAQABAADAAMAAwADAAMABAAEAAIAAgACAAIAAgABAAEAAQADAAMAAwADAAMA
AwADAAMAAQABAAEAAQABAAAAAAAAAAAAAAAAAAAAAAAAAAAAAAAAAAAAAAAAAAAAAAAA
AAAAAAAAAAAAAAAAAAAAAAAAAAAAAAAAAP////////////////////8AAAAAAAAAAAAA
AAAAAAAAAAAAAAAAAAAAAP7//v/+//7/AAAAAAAAAAAAAAAAAAAAAAAAAAAAAAAAAAAA
AAAAAAAAAP///////////////wAAAAAAAAAAAAAAAAAAAAAAAAAAAAAAAAAAAAAAAAAA
AAABAAEAAwADAAMAAwABAAEAAgADAAUABQAGAAYABAADAAAA/v/8//z/+//4//b/9v/1
//X/9//5//n/+f/5//n/+//8//3//v/+//7////////////+//7//v/+//7//v/+////
//////////8AAAAAAAAAAAAAAQACAAMABgAMABcAJQA4AEAAPwA8ADwAPQA0ACgAHwAb
ABQACgD6/+T/y/+0/6b/nv+b/5X/l/+g/7D/v//K/9f/4//r/+//8v/1//j/+//8//z/
/f//////AAAAAAAAAgACAAIAAgACAAMAAwAEAAQABAAEAAUABQAFAAUABgAHAAcABwAH
AAcABwAHAAcACAAIAAgACAAIAAgACAAIAAgACAAIAAgACAAIAAgACAAHAAcABwAHAAcA
BwAHAAcABwAHAAcABgAGAAYABgAGAAYABgAGAAUABQAFAAUABQAFAAUABAAEAAQABAAE
AAQABAADAAMAAwADAAMAAwACAAIAAwADAAMAAgAAAP/////+//3//P/8//3//f/7//r/
+v/7//v/+v/5//j/+P/3//f/9f/1//P/8//1//X/9f/1//X/9f/1//b/9f/2//f/+P/5
//n/+//7//z//P/+////AQABAAEAAQD//wAAAAABAAEAAQABAAEAAQABAAEAAQABAAEA
AAAAAAEAAQABAAEA//////////8BAAEAAQABAAEAAQABAAEA/////////v8AAAAAAQAB
AAEAAQABAAEAAQABAAEAAQD/////////////////////////////////////////////
/v/+//7//v/+//7//v/+//3//f/9//3//f/+//7//v/+//7//v/+//3//f/9//3//f/9
//3//f/9//3//f/7//v/+//7//3//P/8//z//P/8//z//P/8//z//P/8//z//P/8//z/
/P/8//z//P/8//z//P/8//z//P/8//z//P/8//z/+//7//v/+//7//v/+//7//z//P/8
//z//P/6//r/+v/6//z//P/8//z//P/8//z/+v/6//r/+v/6//r/+v/6//r/+v/6//r/
+v/5//n/+f/5//n/+f/6//r/+v/6//r/+v/6//r/+v/6//r/+v/6//r/+v/8//z//f/9
//3//f/9//3//f/9//7/////////AAAAAP7//f/6//j/+v/6//n/9v/y//L/8f/x//H/
8//z//P/8//z//X/9v/3//j/+P/4//f/9//3//f/+P/4//j/+P/4//j/+P/5//n/+f/5
//n/+v/6//r/+v/6//v//P/9/wIABgARACMAMgA6ADsAOAA4ADkAMgAkABsAGQASAAQA
8v/e/8P/qv+a/5T/jf+J/4n/lv+q/7f/wv/P/93/4//p/+z/7//y//X/9v/2//f/+f/5
//r/+v/6//z//P/8//z//P/9//3//v/+//7//v///////////wAAAQABAAEAAQABAAEA
AQABAAIAAAAAAAAAAAAAAAAAAAAAAAAAAAAAAAAAAAAAAAAA//8BAAEAAQABAP//////
//////////7//v/+//7//v/+//7//v/9//3///////////////7//v/+//z//P/8//z/
/f/9//3//f/9//3//P/8//v/+//7//r//P/7//v/+v/5//j/+P/5//f/9f/0//T/9f/1
//T/8//y//L/8f/x/+//7//t/+3/7f/t/+3/7f/v/+//7//w//H/8v/z//T/8//z//X/
9f/2//b/+P/5//n/+f/5//n/+f/6//r/+//7//v/+//7//v/+//7//v/+//7//r/+v/7
//v/+//7//n/+f/5//n/+f/5//n/+f/5//n/+f/5//n/+f/5//j/+P/4//n/+f/5//n/
+f/5//n/+f/5//n/+f/5//n/+f/5//n/+f/5//n/+f/5//n/+f/5//n/+f/5//j/+P/4
//j/+P/4//j/+v/5//n/+f/5//n/+v/6//j/+P/4//j/+v/5//n/+f/5//n/+f/5//f/
9//3//f/9//3//f/9//4//j/+f/6//j/+P/4//j/+P/4//j/+P/4//j/+P/4//j/+P/4
//j/+P/4//j/+P/4//j/+P/4//j/+P/4//f/9//3//f/9//5//n/+f/6//r/+v/6//r/
+v/6//r/+v/4//j/+P/4//r/+v/6//r/+v/6//r/+v/6//r/+v/6//r/+v/6//r/+v/5
//n/+f/5//n/9//4//j/+P/4//j/+P/4//j/+P/4//j/+v/6//r/+v/6//r/+//7//v/
+//7//v/+//7//z//f//////AAAAAPz/+//4//b/+P/4//f/9P/y//L/8f/x/+//8f/x
//H/8f/x//P/9P/3//j/+P/4//f/9//3//f/9v/2//b/9v/4//j/+P/5//n/+f/5//n/
+v/6//r/+v/6//v//P/9/wAABAAPABsAKAAwADEAMAAuAC8AKgAiAB0AIQAgABYABgDy
/9n/vP+m/5r/l/+T/43/kv+i/7X/wv/N/9f/4//p/+z/7//0//X/9v/2//f/+f/5//r/
+v/6//z//P/8//z//P/7//v//P/8//7//v///////////wAAAQD//////////wEAAQAB
AAIAAAAAAAAAAAAAAAAAAAAAAAAAAAAAAAAAAAAAAAAA////////////////////////
//////7//v8AAAAAAAAAAAAAAAD//////f/9//3//f/9//z//P/8//z//P/8//z/+//7
//v/+//7//v/+v/6//v/+//7//r/+P/3//f/9v/3//b/9v/3//f/9f/0//T/8f/x//D/
7//w//D/7//v/+3/7f/r/+v/6//r/+v/6//t/+3/7f/u/+3/7v/v//D/8f/x//P/8//0
//T/9v/3//n/+f/5//n/+f/6//r/+//7//v/+//7//3//f/9//3//f/9//z//P/7//v/
+//7//v/+//7//v//f/9//3//f/7//v/+//7//v/+//7//r/+v/6//v/+//7//v/+//7
//v/+//7//v/+//7//v/+//7//v/+//7//v/+//7//v/+//7//v/+//7//r/+v/6//r/
+v/6//r/+v/5//n/+f/5//n/+v/6//z//P/8//z/+v/5//n/+f/5//n/+f/5//n/+f/5
//n/+f/5//n/+f/5//j/+P/4//r/+v/6//r/+P/4//j/+P/4//j/+P/4//j/+P/4//j/
+P/4//j/+P/4//j/+P/4//j/+P/4//f/9f/1//X/9f/3//f/9//4//j/+v/4//j/+P/4
//j/+P/4//j/+P/4//j/9//3//f/9//3//f/+P/4//j/+P/4//j/+P/4//j/+P/4//r/
+v/6//r/+P/4//n/+f/7//v/+//7//v/+//8//3/+//7//z//P/8//v/+P/2//b/9v/1
//L/8P/w/+//7//t/+//7//v//H/8f/z//T/9f/2//b/9v/1//X/9f/1//b/9v/2//b/
9v/2//b/9//3//f/9//3//b/9v/2//b/+P/5//r/+//+/wIACQAXACYALgAvACoAKAAp
ACQAHAAXABcAFAAOAAIA9P/f/8j/tP+q/6X/n/+Z/5b/nv+v/8D/yf/V/9//5f/o/+3/
8P/z//L/8v/z//X/9f/2//b/9v/4//j/+P/4//j/+//7//z//P/8//z//f/9//v/+//8
//3//f/9//3//f/9//3//f/+//7//v/+//7//v/+//7//v/8//z//P/8//7//v/+//3/
/f/9//3//f/7//v/+//7//n/+f/4//j/+v/6//r/+v/6//r/+f/5//n/+f/5//n/+f/4
//j/+P/2//b/9v/2//X/9f/1//X/8//z//L/8v/x//H/8f/w//D/7//v/+7/7f/s/+z/
7f/t/+v/6v/q/+n/6f/o/+f/5v/m/+X/5f/j/+P/4f/h/+H/4f/h/+H/4f/h/+H/4v/j
/+T/5f/m/+f/5//p/+n/6v/q/+z/7f/v/+//7//v//H/8v/y//P/8//z//P/8//z//P/
8//z//P/8//y//L/8f/x//H/8f/z//P/8//z//P/8//z//P/8f/x//H/8f/z//P/8//y
//L/8v/z//P/8f/x//H/8f/x//H/8f/x//P/8//z//P/8f/x//H/8f/x//H/8f/x//H/
8f/x/w==
         </WaveFormData>
      </LeadData>
      <LeadData>
         <LeadByteCountTotal>10000</LeadByteCountTotal>
         <LeadTimeOffset>0</LeadTimeOffset>
         <LeadSampleCountTotal>5000</LeadSampleCountTotal>
         <LeadAmplitudeUnitsPerBit>4.88</LeadAmplitudeUnitsPerBit>
         <LeadAmplitudeUnits>��V</LeadAmplitudeUnits>
         <LeadHighLimit>2147483647</LeadHighLimit>
         <LeadLowLimit>268435456</LeadLowLimit>
         <LeadID>V2</LeadID>
         <LeadOffsetFirstSample>0</LeadOffsetFirstSample>
         <FirstSampleBaseline>0</FirstSampleBaseline>
         <LeadSampleSize>2</LeadSampleSize>
         <LeadOff>FALSE</LeadOff>
         <BaselineSway>FALSE</BaselineSway>
         <ExcessiveACNoise>FALSE</ExcessiveACNoise>
         <MuscleNoise>FALSE</MuscleNoise>
         <LeadDataCRC32>243407685</LeadDataCRC32>
         <WaveFormData>
7f/t/+3/7f/t/+3/7f/t/+3/7f/t/+3/7v/u//D/8P/w//L/8//0//T/9P/1//X/9//5
//z//f/9//3//P/8//z//f///wAAAgACAAEA///6//b/9P/y//D/7v/w//D/7//v/+//
7//t/+z/6//q/+n/6f/n/+f/5//n/+f/6P/o/+j/6P/q/+r/6v/q/+r/6v/q/+r/6v/s
//D/9v8BAA4AJAA8AFUAbgCQALwA5AD/AA0BEQH+ALcASgDm/5H/Nv/o/s3+2f7o/vX+
EP87/2f/iv+e/7D/v//I/8//1f/a/+D/5f/m/+b/5v/o/+n/6v/r/+z/7f/u/+//7//v
//D/8P/x//L/8v/y//T/9P/0//T/9P/1//X/9f/2//b/9//3//f/+P/5//n/+f/6//r/
+//7//v//P/8//3//v/+//7//////wAAAAAAAAEAAQABAAMABAAFAAUABQAFAAQABQAG
AAcACAAIAAkACgALAAwADQAOABAAEQASABMAFAAVABYAFwAYABkAGwAcAB0AHQAeAB8A
IQAiACMAIwAmACcAKAApACoAKwAsACwALAAsAC0ALQAtAC0ALQAtAC0ALAArACsALAAr
ACsAKgAoACgAJwAnACkAKAAoACgAKAAmACUAJAAhAB4AHgAaABYAFAASAA8ACwAJAAcA
BQABAAAA/v/8//r/+P/4//f/9v/1//T/8//x//H/8f/v/+//8P/w/+7/7v/u/+7/7v/t
/+3/7f/t/+3/7f/t/+3/7f/t/+3/7f/t/+3/7f/t/+3/7f/u/+7/8P/w//D/8P/w//D/
8f/x//H/8f/x//H/8P/w//D/8P/y//L/8v/y//L/8v/z//P/8//z//P/8//z//P/8//z
//P/8//z//P/8//z//P/8//z//L/8v/y//L/8v/y//H/8//z//P/8v/w//D/8P/w//D/
7//v/+//7//v/+//7//w//D/8P/w/+7/7v/u/+3/7//v/+//7//v/+//7v/u/+7/7v/u
/+7/7v/u/+7/7v/u/+7/7f/t/+//7//v/+//7f/t/+3/7f/t/+3/7f/t/+//7v/u/+7/
7v/u/+7/7P/s/+z/7P/t/+3/7v/u/+7/7v/u/+3/7f/t/+3/7f/t/+3/7f/t/+3/7f/t
/+3/7//v//D/8P/y//L/8v/0//X/9v/2//b/+f/5//n/+//+////AQABAAAAAAAAAAEA
AwAEAAYABgADAAEA/P/4//b/9P/y//D/8v/y//P/8//z//P/8f/w/+//7v/t/+3/7f/t
/+3/7f/t/+7/7v/u/+7/8P/w//D/8P/w//D/8P/u//D/9P/4/wAACwAcADQATABjAHwA
nADCAOQA+wANAREB+ACvAEYA5v+T/zr/9v7r/vf+/v4H/x7/O/9j/4r/ov+0/8P/zv/X
/93/5P/q/+3/7v/u/+7/8P/x//L/8//0//X/9v/3//f/9//4//j/+f/6//r/+v/8//z/
/P/8//z//f/9//3//v/+/////////wAAAQABAAEAAgACAAMAAwADAAQABAAFAAYACAAI
AAkACQAKAAoACgALAAsACwANAA4ADQANAA0ADQAQABEAEgATABIAEgATABQAFQAWABcA
GAAaABsAHAAdAB4AHwAgACEAIAAhACMAJAAnACcAKAApACkAKgArACsAKwArACsAKwAs
AC0ALgAuAC4ALgAvAC8ALwAvAC8ALwAvAC4ALQAtACoAKQApACgAKAAoACcAJwAnACYA
JgAmACYAJAAjACIAIQAeAB4AGgAaABgAFgATAA8ADQALAAkABwAGAAQAAgAAAP7//v/9
//z/+//6//n/+f/5//n/9//1//b/9v/0//T/9P/0//T/9f/1//X/9f/1//X/9f/1//X/
9f/1//X/9f/1//X/9f/3//f/+P/4//b/9v/2//b/+P/4//n/+f/5//n/+f/5//r/+v/6
//r//P/8//z//P/6//r/+//7//3//f/9//3/+//7//v/+//7//v/+//7//v/+//7//v/
+//6//r/+v/6//r/+v/5//n/+f/5//j/+P/4//j/+P/4//f/9//3//f/9//3//f/+P/4
//j/+P/2//b/9v/1//f/9//3//f/9//3//b/9v/2//b/9v/2//b/9v/2//b/9v/4//X/
9P/2//b/9v/2//b/9v/2//b/8//z//T/9P/2//b/9v/1//X/9f/1//X/9//3//f/9//1
//X/9f/1//X/9f/2//b/+P/4//j/+v/7//z//P/8//v/+//7//3/AAABAAMAAwAEAAQA
BAAFAAcACAAKAAoACQAHAAIA/v/8//r/+P/2//j/+P/5//n/+f/5//f/9v/1//T/8//z
//P/8//z//P/8//0//T/9P/0//b/9v/2//b/9v/2//b/+P/2//b/+P/+/wkAFgAoAEAA
VwBuAIoArgDQAOkA9QD7APIAxQBsAAoAwf90/yb//f4F/xL/Gf8m/z3/Xf+E/6L/tP/B
/9D/2f/f/+T/7P/x//T/9P/0//b/9//2//f/+P/5//r/+//7//v//P/8//3//v/+//7/
AAAAAAAAAAAAAAEAAQABAAIAAgADAAMAAwAEAAUABQAFAAYABAAFAAUABQAGAAYABwAI
AAgACAAJAAkACgAKAAoACwALAAsADQAOAA0ADQANAA0ADgAPABAAEQASABIAEwAUABUA
FgAXABgAGAAZABoAGwAcAB0AHgAfACAAIQAjACQAJQAlACYAJwApACoAKwArACwALQAu
AC8AMAAxADIAMgAyADIAMwAzADMAMwAzADMAMwAyADEAMQAwAC8ALwAuACwALAArACsA
LQAsACwALAAsACoAKQAoACcAJAAkACAAHAAaABgAFQAVABMAEQAPAAsACgAIAAYABAAC
AAIAAQAAAP///v/9//v/+//7//n/+f/6//r/+P/4//j/+P/4//n/+f/5//n/9//3//f/
9//3//f/9//3//f/9//3//f/9//3//j/+P/6//r/+v/6//r/+v/7//v/+//7//v/+//6
//r/+v/6//z//P/8//z/+v/6//v/+//9//3//f/9//v/+//7//v//f/9//3//f/7//v/
+//7//v/+v/6//r/+v/6//r/+f/5//n/+f/4//j/+P/4//j/+P/3//f/9//3//f/9//3
//b/9v/2//b/9v/2//b/9f/1//X/9f/1//X/9f/0//T/9P/0//T/9P/0//T/9P/0//T/
9P/z//P/8//z//P/9P/0//T/9P/0//L/8v/y//L/8//z//T/9P/0//T/9P/z//P/8//z
//P/8//z//P/8//x//H/8f/x//H/8f/y//L/9P/0//T/9v/3//j/+P/4//n/+f/5//v/
/P/9///////+//7//v///wEAAgAEAAQABQADAP7/+v/4//b/9P/y//T/9P/1//X/9f/1
//P/8v/x//D/7//v/+3/7f/t/+3/7f/u/+7/7v/u//D/8P/w//D/8P/w//D/7v/w//D/
8v/4/wEADAAeADgAUQBqAIQAqADSAO8A/QD9APYAzwB4ABQAv/90/yT/7/7r/gD/D/8e
/zv/Y/+E/5r/rP+9/8j/z//V/9z/4P/n/+r/6v/q/+z/7f/u/+//8P/x//L/8//z//P/
9P/0//X/9v/2//b/+P/4//r/+v/6//v/+f/5//r/+v/7//v/+//8//3//f/9//7//v//
//////8AAAAAAQACAAIAAgADAAMABAAEAAQABQAFAAUABwAIAAcABwAHAAcACAAJAAoA
CwAMAAwADQAOAA8AEAARABIAEgATABQAFQAWABcAGAAZABoAGwAdAB4AHwAfACAAIQAj
ACQAJQAlACgAKQAqACsAKgArACwALAAuAC4ALwAvAC8ALwAvAC8ALwAuAC0ALQAsACsA
KwAqACwALAArACsAKwAqACoAKgAqACgAJwAmACMAIAAgABwAGgAYABYAEwAPAA0ACwAJ
AAUABAACAAAA/v/8//z/+//4//f/9v/1//X/9f/1//P/8//0//T/8v/0//T/9P/0//P/
8//z//P/8f/x//H/8f/x//H/8f/x//P/8//z//P/8f/x//L/8v/y//L/8v/y//L/8v/z
//P/8//z//P/8//0//T/9P/0//T/9P/0//T/9P/0//X/9f/1//X/9f/1//X/9f/1//X/
9f/1//X/9f/1//X/9f/1//X/9P/0//T/9P/0//T/8//z//P/8//y//L/8v/y//L/8v/x
//H/8f/x//H/8f/x//L/8v/y//L/8P/w//D/7//v/+//7//v/+//7//u/+7/7v/u/+7/
7v/u/+7/7v/u/+7/7v/t/+3/7f/t/+3/7f/t/+3/7f/t/+3/7f/t/+3/7f/s/+z/7P/s
/+z/7v/u/+z/7P/s/+z/7v/u/+7/7v/t/+3/7v/u/+7/7v/u/+3/7f/t/+3/7f/t/+3/
7f/t/+3/7f/t/+3/6//r/+z/7P/w//D/8P/y//P/9P/0//T/9f/1//X/9//6//v//f/9
//z//P/8//3///8AAAIAAgABAP//+v/2//T/8v/w/+7/7v/u/+//7//x//H/7//u/+v/
6v/p/+n/5//n/+f/5//p/+r/6v/q/+r/7P/s/+z/7P/s/+z/7P/s/+z/7P/w//b///8M
ACIAOgBVAG4AigCyANwA+QAFAQcB/gDJAGgA/v+p/1b/BP/b/uH+9v4B/xj/Pf9l/4b/
nP+s/7v/xv/P/9X/2v/g/+X/6P/o/+j/6v/r/+z/7f/u/+//8P/x//H/8f/y//L/8//0
//T/9P/2//b/9v/2//b/9//3//f/+P/4//n/+f/5//r/+//7//v//P/8//3//f/9//7/
/v///wAAAAAAAAEAAQACAAIAAgADAAEAAQADAAQABQAFAAUABQAIAAkACgALAAoACgAL
AAwADQAOAA8AEAASABMAFAAVABYAFwAYABkAGgAbAB0AHgAfAB8AIAAhACUAJgAnACcA
KAApACoAKwAsAC0ALgAuAC4ALgAvAC8ALwAvAC8ALwAvAC4ALQAtAC4ALQAtACwALAAs
ACsAKwApACgAKAAoACoAKAAnACYAJQAiACIAHgAaABgAFgATABEADwANAAsABwAGAAQA
AgAAAP7//v/9//r/+f/4//f/9//3//f/9f/z//T/9P/y//T/9P/0//T/8//z//P/8//z
//P/8//z//P/8//z//P/8//z//P/8//z//P/9P/0//T/9P/0//T/9P/0//X/9f/z//P/
8//z//T/9P/0//T/9v/2//b/9v/0//T/9f/1//X/9f/1//X/9f/1//X/9f/1//X/9f/1
//X/9f/1//X/9f/0//T/9P/0//T/9P/z//P/8//z//L/8v/y//L/8v/y//H/8f/x/+//
7//v/+//8P/w//D/8P/w//D/8P/v/+//7//v/+//7//v/+7/7v/u/+7/7v/u/+7/7v/u
/+7/7P/s/+v/6//r/+v/6//r/+v/6//r/+v/7f/t/+3/7f/t/+z/7P/s/+z/7P/s/+z/
6v/q/+r/6v/q/+r/6v/q/+z/6v/s/+z/6v/q/+r/6v/q/+r/6v/q/+v/6//s/+z/6v/q
/+r/6f/p/+n/6f/p/+v/6//r/+v/6f/p/+n/6f/r/+v/7P/s/+z/7P/s/+7/8f/y//L/
8v/z//P/8//1//j/+f/7//v/+v/6//r/+//9//7/AAAAAP3/+//2//L/8P/u/+z/6v/s
/+z/7f/t/+3/7f/r/+r/6f/o/+f/5//n/+f/5//n/+X/5v/m/+b/5v/o/+j/6P/o/+j/
6P/o/+j/6v/s//D/+P8DABYALgBIAGMAfACgAMwA8gAJARMBDwHyAKEAMgDQ/33/Iv/g
/tP+5/70/gX/JP9P/3P/jP+i/7L/v//I/8//1//c/+D/5f/m/+b/5v/o/+n/6v/r/+z/
7f/u/+//7//v/+7/7v/v//D/8v/y//T/9P/0//T/9P/1//f/9//4//j/9//3//f/+P/5
//n/+f/6//r/+//7//v//P/8//3//v/+//7//////wAAAAAAAAEAAQABAAMABAAFAAUA
BQAFAAYABwAIAAkACgAKAAsADAANAA4ADwAQABIAEwAUABUAFAAVABYAFwAYABkAGwAc
AB0AHQAeAB8AIwAkACUAJQAmACcAKAApACoAKwAsACwALAAsAC0ALQAtAC0ALQAtAC0A
LAArACsAKgApACkAKAAoACgAJwAnACcAJgAmACYAJgAkACMAIgAhAB4AHgAaABYAFAAS
AA8ADwANAAsACQAFAAQAAgAAAP7//P/8//v/+P/3//b/9f/1//X/9f/z//P/9P/0//L/
8v/y//L/8v/z//P/8//z//P/8//z//P/8//z//P/8//z//P/8//z//H/8f/y//L/9P/0
//T/9P/0//T/9f/1//P/8//z//P/9v/2//b/9v/2//b/9v/2//b/9v/3//f/9//3//f/
9//3//f/9//3//f/9//3//f/9//3//f/9//3//b/9v/2//b/9v/2//X/9f/1//X/9P/2
//b/9v/2//T/8//z//P/8//z//P/8//y//L/8v/y//T/9P/0//P/8//z//P/8//z//P/
8v/y//L/8v/y//L/8v/y//L/8v/y//L/8f/x//H/8f/x//H/8f/x//H/8f/x//H/8f/x
//H/8P/w//D/8P/w//D/8P/y//L/8P/w//D/8P/w//D/8P/w/+//7//w//D/8P/w//D/
7//v/+//7//v/+//7//v/+//8f/x//H/8f/v/+//8P/w//L/8v/y//T/9f/2//b/9v/3
//f/9//5//z//f//////AAAAAAAAAQABAAIABAAEAAUAAwD+//r/9v/0//L/8P/y//L/
8//z//X/9f/z//L/7//u/+3/7f/r/+v/6//r/+v/7P/s/+z/7v/w//D/8P/w//D/8P/w
//D/8P/y//T/+v8FABIAJAA8AFUAbACEAKQAxADfAPEA/QD4ANEAegAWAMX/dP8i//X+
+/4I/wv/Fv8t/0v/cv+W/6r/u//K/9P/2f/g/+b/6//u/+7/7v/w//H/8v/z//T/9f/2
//f/9//3//j/+P/5//r/+v/6//z//P/8//z//P/9//3//f/+//7/////////AAABAAEA
AQACAAIAAwADAAMAAgACAAMABAAGAAYABwAHAAYABgAGAAcABwAHAAkACgALAAsACwAL
AAwADQAOAA8AEAAQABEAEgATABQAFQAWABYAFwAYABkAGgAbABwAHQAeAB8AIQAiACMA
IwAkACUAJwAoACkAKQAqACsALAAtAC4ALwAwADAAMAAwADEAMQAxADEAMQAxADEAMAAv
AC8ALAArACsAKgAqACoAKQApACkAKAAoACgAKAAmACUAJAAjACAAIAAcABwAGgAYABUA
FQATABEADwALAAoACAAGAAQAAgACAAEAAAD///7//f/7//v/+//5//n/+v/6//j/+P/4
//j/+P/3//f/9//3//f/9//3//f/9//3//f/9//5//n/+f/5//n/+f/6//r/+v/6//r/
+v/6//r/+//7//v/+//7//v/+v/6//r/+v/6//r/+v/6//r/+v/7//v/+//7//v/+//7
//v/+//7//v/+//7//v/+//7//v/+//7//r/+v/6//j/+P/4//f/+f/5//n/+P/4//j/
+P/4//j/9//3//f/9//3//f/9//2//b/9v/2//b/9v/2//X/9f/1//X/9f/1//X/9P/0
//L/8v/y//L/8v/y//L/8v/y//L/8f/x//P/8f/y//L/8v/y//L/8v/y//L/8v/x//H/
8v/y//L/8v/y//H/8f/x//H/8f/x//H/8f/x//H/8f/x//H/8f/x//L/8v/y//L/8v/0
//f/+P/4//j/9//3//f/+f/8//3///////7//v/+//////8AAAIAAgACAAEA/f/6//b/
9P/y//D/9P/0//X/9f/z//P/8f/w//H/8P/v/+//7f/t/+3/7f/t/+7/7v/u/+z/7v/u
/+7/7v/u/+7/7v/w//D/8P/y//b///8MAB4ANgBRAGoAggCiAMoA5QDzAPUA7ADJAHgA
FgDD/3z/Lv/7/vf+Cv8V/yD/Of9b/37/mv+q/7n/xv/P/9f/3P/i/+f/7P/u/+7/8P/x
//D/8f/y//P/9v/3//f/9//2//b/9//4//j/+P/6//r/+v/6//r/+//9//3//v/+//3/
/f/9//7/////////AAAAAAEAAQABAAIAAgADAAQABAAEAAUABQAGAAYABgAHAAcABwAJ
AAoACwALAAsACwAKAAsADAANAA4ADgAPABAAEQASABMAFAAUABUAFgAXABgAGQAaABsA
HAAdAB8AIAAhACEAIgAjACUAJgAnACcAKAApACoAKwAsAC0ALgAuAC4ALgAvAC8ALwAv
AC8ALwAvAC4ALQAtACwAKwArACoAKgAqACkAKQApACgAKAAoACYAJAAjACIAIwAgACAA
HAAaABgAFgATABEADwANAAsABwAGAAQAAgAAAP7//v/9//z/+//6//n/9//3//f/9f/1
//b/9v/0//L/8v/y//L/8//z//P/8//z//P/8//z//H/8f/x//H/8f/x//H/8f/x//H/
8v/y//L/8v/y//L/9P/0//X/9f/1//X/9f/1//b/9v/2//b/9v/2//b/9v/2//b/9//3
//f/9//3//f/9//3//f/9//1//X/9f/1//X/9f/1//X/9f/0//T/9P/0//T/9P/z//P/
8//z//L/8v/y//L/8v/y//H/8f/x//H/8f/x//H/8P/w//D/8P/w//D/8P/v/+//7//v
/+//7//v/+7/7v/u/+7/7v/u/+7/7v/u/+7/7v/u/+3/7f/t/+3/7f/t/+3/7f/t/+3/
6//r/+v/6//r/+r/6v/q/+z/7P/s/+z/7P/s/+z/7P/s/+z/7P/s/+z/7P/s/+z/7P/s
/+v/6//s/+z/7P/s/+z/6//r/+v/6//r/+v/6//r/+v/6//r/+v/6//r/+v/7P/s/+7/
7v/u//D/8f/y//L/8v/x//H/8f/z//b/9//5//n/+P/4//j/+f/7//z//v/+//3/+//2
//L/8P/u/+z/6v/u/+7/7//v/+//7//t/+z/6f/o/+f/5//n/+f/5//n/+X/5v/m/+b/
5v/o/+j/6P/o/+j/6P/o/+j/6v/q/+7/9v8BABIAKABCAFsAdACSALoA3ADxAPcA9QDe
AJsANgDY/4n/OP/y/t3+7f7+/gv/JP9J/23/iv+c/67/vf/E/8v/0//Y/9z/4f/k/+T/
5P/m/+f/6P/p/+r/6//s/+3/7f/t/+7/7v/v//D/7v/u//D/8P/y//L/8v/z//P/8//0
//T/9f/1//X/9v/3//f/9//4//v//f/+////AwAEAAYACAAKAAoACwALAA4ADgAOAA8A
DwAPABEAEgARABEAEQARABQAFQAWABcAGAAYABkAGgAZABoAGwAcABwAHQAeAB8AIAAh
ACIAIwAkACUAJwAoACkAKQAqACsALQAuAC8ALwAyADMANAA1ADQANQA2ADYANgA2ADcA
NwA5ADkAOQA5ADcANgA1ADUANgA1ADUANAAyADIAMQAxADMAMgAyADIAMgAwAC8ALgAt
ACoAKgAmACQAIgAgAB0AGwAZABcAFQARABAADgAMAAoACAAIAAcABAADAAIAAQABAAEA
AQD/////AAAAAP7//P/8//z//P/9//3//f/9//v/+//7//v/+//7//v/+//9//3//f/9
//3//f/+//7//v/+//7//v/+//7/////////////////AAAAAAAAAAAAAAAAAAAAAAAA
AAABAAEA//////////8BAAEAAQABAAEAAQABAAEAAQABAAEAAQD///7//v/+//7//v/+
//3//f/9//3//P/8//z//P/8//z/+//7//v/+//7//v/+//6//r/+v/6//r/+v/6//n/
+f/5//n/+f/5//n/+P/4//j/+P/4//j/+P/4//j/+P/4//j/9//3//f/9//3//f/9//3
//f/9//1//X/9f/1//X/9P/0//T/9P/0//T/9P/0//T/9P/0//T/9v/2//b/9v/1//X/
9v/2//T/9P/0//P/9f/1//X/9f/1//X/9f/1//P/8//z//P/8//z//T/9P/4//j/+P/6
//v//P/8//z//f/9//3///8CAAMABQAFAAQABAAEAAUABwAIAAoACgAHAAUAAAD8//r/
+P/2//T/9v/2//f/9//3//f/9f/0//H/8P/v/+//7//v/+//7//v//D/8P/w/+7/8P/w
//D/8v/y//L/8v/w//L/9P/4//7/BwAYADAASABjAH4AngDIAPAABwETARUBAAG5AEwA
5v+T/zz/8P7b/uv+/P4J/yT/Tf91/5D/pP+2/8P/zP/V/9v/4P/k/+n/7P/s/+z/7v/v
//D/8f/y//P/9P/1//X/9f/2//b/9//4//b/9v/4//j/+P/4//j/+f/7//v//P/8//3/
/f/9//7//f/9//3//v/+/////////wAAAAABAAIAAgACAAMAAwAEAAQABAAFAAUABQAH
AAgABwAHAAcABwAIAAkACgALAA4ADgAPABAAEQASABMAFAAUABUAFgAXABgAGQAaABsA
HAAdAB8AIAAhACEAIgAjACUAJgAnACcAKAApACoAKwAsAC0ALgAuAC4ALgAvAC8ALwAv
AC8ALwAvAC4ALQAtACwAKwArACoAKAAoACcAJwApACgAKAAoACYAJAAjACIAIQAeAB4A
GgAYABYAFAARAA8ADQALAAkABQAEAAIAAAD+//z//P/7//j/9//2//X/9f/1//X/8//x
//L/8v/w//D/8P/w//D/8f/x//H/8f/v/+//7//v//H/8f/x//H/8f/x//H/8f/x//H/
8v/y//D/8P/w//D/8P/w//H/8f/x//H/8f/x//L/8v/y//L/8v/y//L/8v/y//L/8//z
//P/8//z//P/8//z//P/8//z//P/8//z//H/8f/x//H/8//y//L/8v/w//D/8P/v/+//
7//v/+7/7v/u/+7/7v/w/+//7//v/+3/7f/t/+3/7v/u/+7/7v/u/+7/7v/t/+v/6//r
/+v/6//r/+r/6v/q/+r/6v/q/+r/6v/q/+r/7P/s/+v/6//r/+v/6//r/+n/6f/p/+n/
6//r/+v/6//r/+r/6v/q/+r/6v/q/+r/6v/q/+r/6v/q/+r/6v/q/+r/6v/n/+f/6P/o
/+j/6P/o/+f/6f/p/+n/6f/p/+n/6f/p/+n/6f/p/+n/6f/p/+r/6v/s/+z/7P/u/+//
8P/w//D/8f/x//H/8//4//n/+//7//j/+P/4//n/+//8//7//v/9//v/9v/y//D/7v/s
/+r/6v/q/+v/6//t/+3/6//q/+f/5v/l/+X/4//j/+P/4//l/+b/5v/m/+b/6P/o/+j/
6P/o/+j/6P/o/+j/6v/s//L/+/8KAB4ANgBPAGgAhACsANQA8wAHAREBCAHRAGgA+v+h
/0j/9P7R/tv+6P7x/gb/J/9R/3r/lP+m/7X/wv/L/9H/2P/e/+H/5P/k/+T/5v/n/+j/
6f/q/+v/7v/v/+//7//u/+7/7//w//D/8P/y//L/9P/0//T/9f/z//P/9P/0//f/9//3
//j/9//3//f/+P/4//n/+f/5//r/+v/7//z//P/8//3//f/8//z//P/9//////8BAAIA
AwADAAMAAwAEAAUABgAHAAgACAAJAAoACwAMAA0ADgAQABEAEgATABIAEwAUABUAFgAX
ABkAGgAdAB0AHgAfACEAIgAjACMAJAAlACYAJwAmACcAKAAoACoAKgArACsAKwArACsA
KwArACoAKQApACgAJwAnACYAJgAmACUAJQAjACIAIgAiACIAIAAfAB4AHwAcABwAGAAY
ABYAFAARAA0ACwAJAAcAAwACAAAA/v/+//z//P/7//j/9//2//X/9f/1//X/8//x//L/
8v/w//D/8P/w//D/7//v/+//7//v/+//7//v/+//7//v/+//7//v/+//7//v/+//8P/w
//L/8v/y//L/8v/y//P/8//z//P/8//z//L/8v/y//L/9P/0//T/9P/0//T/9f/1//X/
9f/1//X/8//z//P/8//z//P/8//z//P/8//z//P/8//y//L/8v/y//L/8v/x//H/8f/x
//D/8P/w//D/8P/w/+//7//v/+//7//v/+//7v/u/+7/7v/u/+7/7v/t/+3/7f/t/+3/
7f/t/+z/7P/s/+z/7P/s/+r/6v/q/+r/7P/s/+v/6//r/+v/6//r/+v/6v/q/+r/6v/q
/+z/7P/s/+z/6f/p/+r/6v/q/+r/6v/p/+n/6f/p/+n/6f/p/+n/6f/p/+n/6f/p/+v/
6//s/+z/7P/s/+z/7v/t/+7/7v/u/+//7//v//H/9v/3//n/+f/2//b/9v/3//n/+v/8
//z//f/7//b/8v/w/+7/7P/q/+z/7P/t/+3/7f/t/+v/6v/n/+b/5f/l/+X/5f/l/+X/
5f/m/+b/5v/m/+j/6P/o/+b/5v/m/+b/6P/o/+j/7P/y//3/CgAgADgATwBmAIIApgDG
ANsA7QDxAOYArwBOAO7/of9S/wT/6f71/gD/Bf8U/y3/Uf94/5T/pP+1/8L/y//P/9b/
3v/j/+L/4v/i/+T/5f/m/+f/6P/p/+r/6//r/+v/7P/s/+3/7v/u/+7/8P/w//D/8P/w
//H/8f/x//L/8v/x//H/8f/y//P/8//z//T/9P/1//X/9f/2//b/9//4//j/+P/5//n/
+P/4//j/+f/5//n/+//8//3//f/9//3//v///wAAAQAAAAAAAQACAAMABAAFAAYABgAH
AAgACQAKAAsADAANAAwADQAPABAAEwATABQAFQAXABgAGQAZABgAGQAaABsAHAAdAB4A
HgAeAB4AHwAfAB8AHwAfAB8AHQAcABsAGwAaABkAGQAYABgAGAAXABcAFwAWABYAFgAW
ABQAEwASABMAEAAQAAwACAAGAAQAAQD///3/+//5//f/9v/0//L/8P/u/+7/7f/q/+n/
6P/n/+f/5//n/+X/5f/m/+b/5P/k/+T/5P/k/+P/4//j/+P/4f/h/+H/4f/h/+H/4f/h
/+H/4f/h/+H/4f/h/+L/4v/i/+L/4v/i/+L/4v/j/+P/4//j/+P/4//k/+T/5P/k/+b/
5v/k/w==
         </WaveFormData>
      </LeadData>
      <LeadData>
         <LeadByteCountTotal>10000</LeadByteCountTotal>
         <LeadTimeOffset>0</LeadTimeOffset>
         <LeadSampleCountTotal>5000</LeadSampleCountTotal>
         <LeadAmplitudeUnitsPerBit>4.88</LeadAmplitudeUnitsPerBit>
         <LeadAmplitudeUnits>��V</LeadAmplitudeUnits>
         <LeadHighLimit>2147483647</LeadHighLimit>
         <LeadLowLimit>268435456</LeadLowLimit>
         <LeadID>V3</LeadID>
         <LeadOffsetFirstSample>0</LeadOffsetFirstSample>
         <FirstSampleBaseline>0</FirstSampleBaseline>
         <LeadSampleSize>2</LeadSampleSize>
         <LeadOff>FALSE</LeadOff>
         <BaselineSway>FALSE</BaselineSway>
         <ExcessiveACNoise>FALSE</ExcessiveACNoise>
         <MuscleNoise>FALSE</MuscleNoise>
         <LeadDataCRC32>542452564</LeadDataCRC32>
         <WaveFormData>
7v/u/+7/7v/u/+7/7v/u/+7/7v/u/+7/8f/x//H/8v/0//X/9v/3//b/9v/2//f/+v/6
//z//f////////////3///8BAAQABQAFAAUAAwD+//r/9//2//T/8v/y//P/8f/w//D/
8P/w/+7/7P/r/+z/6//q/+n/6f/p/+n/6f/q/+r/6//r/+r/6v/q/+r/6v/q/+r/6v/s
/+3/8v/5/wMAFQArAEcAZQCKALgA5wASATgBTAFAAQMBpgBPAPP/iP8o//3+//4C/wv/
If9F/2r/iv+g/7D/vP/G/8z/0f/V/9r/3v/f/+D/4P/h/+L/4//k/+X/5v/n/+j/6P/o
/+j/6P/o/+j/6P/p/+r/6v/q/+v/7P/s/+z/7P/t/+3/7f/t/+7/7v/u/+//7//w//D/
8P/x//H/8f/x//H/8v/y//P/8//z//T/9P/0//T/9f/1//b/9//3//f/+f/5//f/9//5
//r//P/8//7//v///wAAAQABAAIAAwAEAAUABAAFAAYABwAKAAsADAANAA4ADwAQABEA
EgATABQAFQAWABcAGAAZABoAGwAcAB0AHgAeAB8AHwAgACAAIAAgACAAIAAgACAAIAAg
AB8AHgAeAB4AHgAdAB0AHQAdABwAHQAcABwAGwAYABcAFAAUABEADwANAAsACAAGAAMA
AQD///3/+//6//j/9v/2//X/9P/y//H/8P/x//D/8P/v/+//7//u/+7/7v/t/+3/7f/r
/+v/6//q/+r/6f/p/+n/6f/p/+n/6f/r/+v/6//r/+v/6//r/+z/6v/q/+r/6v/s/+z/
7P/s/+v/6//r/+v/7f/t/+3/7f/t/+7/7v/u/+//7//v/+//7//v/+//7//w//D/8P/w
//D/8P/w//D/8P/w//D/8P/v/+//7//v/+//7//v/+//8P/w//D/8P/u/+7/7v/u/+3/
7f/t/+3/7f/t/+z/7P/u/+7/7f/s/+z/7P/s/+z/7P/s/+z/7P/q/+r/6v/q/+v/6//s
/+z/6//r/+v/6//r/+v/6//q/+z/7P/s/+z/6v/q/+r/6v/q/+r/6v/q/+3/7f/s/+z/
7P/s/+z/7P/s/+z/7P/q/+r/6v/q/+r/6f/p/+n/6//s/+z/7P/s/+z/7P/s/+z/7P/s
/+z/7v/u/+//7//t/+7/8P/x//L/8//0//T/9P/1//b/9v/6//v//f/9//3//f/9////
AQAEAAUABQADAAEA/P/4//X/9P/y//D/8P/x//H/8P/w//D/8P/u/+7/7f/s/+v/6v/p
/+n/6f/p/+n/6v/q/+v/6//s/+z/7v/u/+7/7v/s/+7/8P/x//b///8NACEAOwBVAHEA
lAC+AOkAEgE2AUYBLgHrAJIAPQDl/3z/Kv8R/xP/FP8X/yn/Q/9i/4b/nv+u/77/yP/O
/9X/2//g/+L/4//k/+T/5f/m/+f/6P/p/+r/7f/u/+7/7v/u/+7/7v/u/+7/7//w//D/
8P/x//L/8v/y//L/8//z//X/9f/2//b/9v/3//f/+P/2//b/9//3//n/+f/5//r/+v/7
//v/+//+//7//v/+//3//f/+/////////wEAAQADAAMABQAGAAQABAAGAAYABwAIAAkA
CQAMAA0ADgAPABAAEQASABMAFAAVABYAFwAYABkAGgAbAB4AHwAgACEAIAAhACIAIwAm
ACcAKAApACgAKAApACkALAAsACwALAAsACwALAAsACoAKgApACgAKAAoACgAJwAnACcA
JwAmACUAJAAkACMAIgAhAB4AHgAdABsAGQAXABQAEgAPAA0ADQALAAkACAAEAAIAAgAB
AAAA/v/9//z//f/8//z/+//5//n/+P/4//j/9//3//f/+f/5//n/+P/4//f/9//3//f/
9//3//f/9//3//f/9//5//n/+f/6//r/+v/6//r/+v/6//r/+v/7//v/+//7//3//f/9
//3//f/+//7//v//////////////////////AAAAAAAAAAD+//7//v/+/wAAAAAAAAAA
//////////////////////7//v/+//7//v/+//7//v/9//3//f/9//3//f/8//z//v/+
//3//P/8//z//P/8//z//P/8//z//P/8//z//P/7//v//P/8//v/+//7//v/+//7//n/
+P/5//r/+//8//r/+v/6//r/+v/6//r/+v/8//v/+//7//v//P/8//z//P/8//z//P/6
//r/+v/6//r/+v/7//v/+//8//7///8AAAEAAgACAAAAAQACAAIABgAHAAkACQAJAAkA
CQALAA8AEgATABMAEwARAAwACAAFAAQAAgAAAAIAAwADAAIAAAAAAAAA/v/8//v/+v/5
//j/9//3//f/+f/5//r/+v/7//v//P/8//r/+v/6//r//P/8//z//f8CAAcAEQAfADUA
UQBtAI4AvADpABABNAFOAU4BIQHQAHsALwDO/2L/H/8Z/yL/I/8t/0X/YP+C/6D/tP/A
/87/1v/d/+P/6v/w//H/8v/y//P/9P/z//T/9f/2//f/+P/4//j/+v/6//r/+v/8//3/
/v/+//7///8AAAAA/v/+//////8BAAEAAgACAAIAAwADAAQAAgACAAMAAwADAAMAAwAE
AAYABwAHAAcACAAIAAgACAAJAAkACgALAAsACwANAA0ADQANAA8AEAAQABAAEgASABMA
FAAVABUAFgAXABgAGQAaABsAHAAdAB4AHwAgACEAIgAjACQAJQAmACcAKAApACwALQAu
AC8ALgAvADAAMQAyADIAMwAzADYANgA2ADYANAA0ADQANAA0ADQAMwAyADIAMgAyADEA
MQAxADEAMAAvAC4ALgAtACoAKQAmACYAIwAhAB8AHQAcABoAFwAVABMAEQAPAA4ACgAI
AAgABwAGAAQAAwACAAEAAAAAAP////////7//v/+//3//f/9//3//f/9//z/+v/5//n/
+f/7//v/+//7//n/+f/5//n/+//7//v//P/8//z//P/8//z//P/8//z//f/9//3//f//
//////////3//v/+//7///////////8BAAEAAQABAAIAAgACAAIAAAAAAAAAAAAAAAAA
AAAAAAEAAQABAAEA//////////8AAAAAAAAAAP7//v/+//7//f/9//3//f/9//3//P/8
//z//P/7//r/+v/6//r/+v/6//r/+v/6//r/+v/6//r/+f/5//r/+v/5//n/+f/5//f/
9//3//b/+P/4//j/+P/4//j/+P/4//b/9v/2//b/+P/4//j/+P/4//f/9//3//f/+P/4
//j/9v/2//b/9v/2//b/9v/2//b/9v/3//f/9//4//r/+//8//3//v/+//7///8AAAAA
AgADAAUABQAFAAUABQAHAAkADAANAA0ADQALAAYAAgABAAAA/v/8//r/+//7//r/+v/6
//r/+P/2//X/9P/z//T/8//z//P/8f/x//L/8v/z//P/9P/0//T/9P/0//T/9P/0//T/
9f/4////BwATACkAQwBfAIAAqgDbAAYBLAFKAVQBNQHsAJUAQQDi/3L/If8N/xr/If8p
/0P/ZP+C/5z/rv+8/8b/zv/V/9v/4P/k/+n/6P/o/+n/6v/r/+z/7f/u/+//8P/w//D/
9P/0//T/9P/0//X/9v/2//b/9//4//j/9v/2//f/9//3//f/+P/4//j/+f/5//r/+v/6
//v/+//7//v/+//8//z//f/9//3//v/+//7//v//////AAABAAEAAQADAAMAAwADAAUA
BgAGAAYACAAIAAkACgALAAsADAANAA4ADwAQABEAEgATABQAFQAWABcAGAAZABoAGwAc
AB0AHgAfACIAIwAkACUAJAAlACYAJwAqACoAKwArACwALAAsACwAKgAqACoAKgAqACoA
KQAoACoAKgAqACkAKQApACkAKAAnACYAJgAlACQAIwAgACAAGwAZABcAFQASABAADQAL
AAkABwAFAAQAAgAAAAAA///+//z/+//6//n/+P/4//f/+f/5//j/+P/2//X/9f/1//X/
9f/1//T/9v/1//X/9f/z//P/8//z//P/8//z//P/8//z//P/9P/0//T/9P/0//T/9P/0
//T/9f/1//X/9f/1//X/9f/1//X/9v/2//b/9//3//f/9//1//X/9f/1//j/+P/4//j/
+P/4//j/+P/4//j/+P/4//f/9//3//f/9//3//f/9//2//b/9v/2//b/9v/2//b/8//z
//P/8//1//X/9P/0//T/9P/z//L/8v/y//L/8v/y//L/8v/y//L/8v/y//L/8f/x//L/
8v/z//P/8//z//H/8f/x//D/8P/w//D/8P/w//D/8P/w//D/8P/w//D/7//v/+//7//v
//H/8f/w//D/8P/w//D/8P/w//D/8P/w//D/8P/w//D/7//v/+//7//w//D/8P/w//D/
8P/w//D/8P/w//D/8P/w//H/8f/x//L/9P/1//b/9//4//j/+P/5//r/+v/+////AQAB
AP///////wEAAwAGAAcABwAHAAUAAAD8//n/+P/2//T/9P/1//X/9P/0//T/9P/y//D/
7//u/+3/7P/r/+v/6//r/+v/7P/s/+3/7f/u/+7/7v/u/+7/7v/u//D/8P/x//T/+f8D
ABMAJwBDAF8AgACsAN8ACgEwAUwBUAEjAdAAdwAfALj/Tv8P/wf/FP8b/yn/R/9q/4j/
nv+u/7r/xv/O/9P/2f/c/+L/5f/k/+T/5f/m/+f/6P/p/+r/6//s/+z/7P/u/+7/7v/u
/+7/7//w//D/8P/x//L/8v/y//L/8//z//P/8//0//T/9P/1//X/9v/2//b/9//3//f/
9//3//j/+P/5//n/+f/6//r/+v/6//v/+//8//3//f/9////////////AQACAAIAAgAE
AAQABQAGAAcABwAIAAkACgALAAwADQAOAA8AEAARABIAEwAUABUAFgAXABYAFwAYABkA
HAAdAB4AHwAgACEAIgAjACQAJAAlACUAJgAmACYAJgAmACYAJgAmACYAJgAlACQAIgAi
ACIAIQAjACMAIwAiACEAIAAgAB8AHgAdABoAGgAXABUAEwARAA4ADAAJAAcABwAFAAMA
AgAAAP7//v/9//z/+v/5//j/9//2//b/9f/1//X/9P/0//L/8f/x//H/8//z//P/8v/y
//H/8f/x//H/8f/x//H/8//z//P/8//x//H/8f/y//L/8v/y//L/8v/y//L/8v/x//H/
8f/x//P/8//z//P/8//0//T/9P/1//X/9f/1//X/9f/1//X/9P/0//T/9P/2//b/9v/2
//b/9v/2//b/9f/1//X/9f/1//X/9f/1//T/9P/0//T/9P/0//T/9P/x//H/8f/x//H/
8f/w//D/8v/y//H/8P/w//D/8P/w//D/8P/w//D/8P/w//D/8P/v/+//8P/w/+//7//v
/+//7//v/+//7v/u/+7/7v/u/+7/7v/u/+7/7v/u/+7/7v/v/+//7//v/+//7//v/+//
7f/t/+3/7f/u/+7/7v/t/+3/7f/t/+7/7P/s/+z/7P/s/+z/7P/s/+7/7v/u/+7/7v/t
/+3/7f/r/+z/7P/s/+z/7P/s/+z/7P/s/+z/7P/s/+z/7f/t/+3/7v/w//H/8v/z//T/
9P/0//X/9v/2//r/+//9//3//f/9//3///8BAAQABQAFAAMAAQD8//j/9f/0//L/8P/w
//H/8f/w//D/8P/w/+7/7P/r/+r/6f/o/+f/5//n/+f/5//o/+j/6f/p/+r/6v/q/+r/
6v/q/+r/7P/u//H/9P/5/wUAGwA1AE8AbQCSAMIA8QAcATwBTAE4AfMAmAA/AOP/eP8k
/wf/D/8U/x3/N/9X/3j/kv+m/7L/vv/G/87/0//Z/9z/4P/h/+D/4P/h/+L/4//k/+X/
5v/n/+j/6P/o/+j/6P/o/+j/6v/r/+z/7P/s/+3/7v/u/+7/7v/v/+//7//v//D/8P/w
//H/8f/y//L/8v/z//P/8//z//P/9P/0//X/9f/1//b/9v/2//b/9//3//j/+f/5//n/
+//7//n/+f/7//z//P/8//7//v///wAAAQABAAIAAwAEAAUABgAHAAgACQAKAAsADAAN
AA4ADwAQABEAEgATABQAFQAWABcAGAAZABoAGwAcAB0AHgAeAB8AHwAgACAAIAAgACAA
IAAgACAAIAAgAB8AHgAeAB4AHgAdABsAGwAbABoAGgAaABsAGwAYABcAFAAUABMAEQAP
AA0ADAAKAAcABQADAAEA///+//z/+v/6//n/+v/4//f/9v/1//T/9P/z//H/8f/w//D/
8v/x//H/8f/x//H/8f/w//L/8f/x//H/7//v/+//7//v/+//7//v/+//7//v//D/8v/y
//L/8v/y//L/8v/y//H/8f/x//H/8//z//P/8//z//T/9P/0//P/8//z//P/9f/1//X/
9f/0//T/9P/0//T/9P/0//T/9v/2//b/9v/1//X/9f/1//X/9f/1//X/9P/0//T/9P/0
//T/9P/0//P/8//z//P/8//z//L/8v/y//L/8f/w//L/8v/y//L/8v/y//L/8v/y//L/
8v/y//H/8f/y//L/8f/x//H/8f/v/+//7//u/+7/7v/u/+7/8P/w//D/8P/w//D/8P/w
/+//7//v/+//8f/x//H/8f/x//L/8P/w//D/8P/w//D/8P/w/+7/7v/u/+7/8P/v/+//
7//v//D/8P/w//D/8P/w//D/8P/w//D/8P/w//D/8f/x//H/8v/0//X/9v/3//j/+P/4
//n/+v/6//z//f//////AQABAAEAAwADAAYABwAHAAkABwACAP7/+f/4//b/9P/2//f/
9//2//j/+P/4//b/8v/x//D/7//u/+3/7f/t/+3/7f/u/+7/7//v//D/8P/w//D/8P/w
//D/8P/y//P/+P///wkAGQAvAEkAZQCEAKoA0wD4AB4BPAFAARkBygBzACMAxv9e/x3/
Ff8c/xv/If83/1D/cv+U/6r/uP/G/87/1f/b/+D/5v/n/+j/6P/p/+r/7f/u/+//8P/x
//L/8v/y//T/9P/0//T/9v/3//j/+P/2//f/+P/4//j/+P/5//n/+//7//z//P/6//v/
+//8//z//P/9//3/////////AAAAAAEAAQABAAAAAAAAAAAAAwADAAQABQADAAMABQAF
AAcABwAJAAoADAAMAA4ADgAPABAAEQARABIAEwAUABUAFgAXABgAGQAYABkAGgAbAB4A
HwAgACEAIgAjACQAJQAmACcAKAApACoAKwAsAC0ALgAuAC8ALwAyADIAMgAyADAAMAAw
ADAAMAAwAC8ALgAsACwALAArACsAKwArACoAKwAqACoAKQAmACUAIgAiACEAHwAdABsA
GgAYABUAEwATABEADwAOAAoACAAIAAcABgAEAAMAAgABAAAAAAD////////+//7//P/7
//v/+//7//v/+//6//r/+f/5//n/+f/5//n/+f/7//v/+//7//3//f/9//7//v/+//7/
/v/8//z//P/8/////////////////////////wAAAAAAAP////////////////////8A
AAAAAAAAAAIAAgACAAIAAgACAAIAAgABAAEAAQABAP//////////AAAAAAAAAAAAAAAA
AAAAAP3//f/9//3///////7//v/+//7//f/8//z//P/8//z/+v/6//r/+v/6//r/+v/6
//n/+f/6//r/+//7//v/+//5//n/+f/4//r/+P/4//j/+P/4//j/+P/4//j/+P/6//r/
+v/6//r/+f/5//n/9//4//j/+P/4//j/+P/4//j/+P/4//j/+P/4//n/+f/5//r//P/9
//7///8AAAAA/v///wAAAAACAAMABQAFAAcABwAHAAkACQAMAA0ADQAOAA0ACQAGAAEA
AAD+//z//P/9//3//P/8//z//P/6//j/9//2//X/9P/z//P/8//z//P/9P/0//X/9f/2
//b/9v/2//b/9v/2//b/+P/5//z/AQAJABUAKwBFAGEAgACoANcAAgEoAUYBUAEzAewA
lQBDAOr/fv8r/xf/JP8n/y//Q/9g/37/mv+u/7r/yP/S/9f/3f/i/+j/6//u/+7/7//w
//H/8v/z//T/9f/2//b/9v/4//j/+P/4//j/+f/6//r/+P/5//r/+v/6//r/+//7//v/
+//8//z//P/9//3//v/+//7//////////////wAAAAABAAEAAQAEAAQABAAEAAUABQAG
AAcABwAHAAkACQAJAAkACwAMAAoACgAMAAwADwAQABEAEQAQABEAEgATABQAFQAWABcA
GAAZABoAGwAeAB8AIAAhACAAIQAiACMAJgAnACgAKQAqACsALAAtACwALAAtAC0ALgAu
AC4ALgAwADAAMAAwAC4ALgAtACwALAAsACwAKwArACsAKwAqACkAKAAoACcAJgAlACIA
IgAhAB8AHQAbABgAFgATABEADwANAAsACgAIAAYABgAFAAQAAgABAAAA///+//7//f/9
//3//P/8//z/+//7//v/+//7//v/+v/6//n/+f/5//f/9//3//f/9//3//f/9//3//f/
9//4//j/+P/4//j/+v/6//r/+v/7//v/+//7//v/+//7//v/+//8//z//P/9//3//f/9
//3//f/9//3//v/+//7//v/8//z//P/8//7//v/+//7//f/9//3//f/9//3//f/9//z/
/P/8//z//P/8//z//P/7//v/+//7//v/+//6//r/+v/6//n/+P/4//j/+P/4//j/+P/4
//j/+P/4//j/+P/3//f/+P/4//f/9//3//f/9f/1//X/9P/2//b/9v/2//b/9v/2//b/
9v/2//b/9v/1//X/9f/1//X/9f/1//X/9f/1//X/9f/2//b/9v/2//b/9v/2//b/9v/2
//T/9P/0//T/9v/1//X/9f/z//T/9P/0//b/9v/2//b/9v/2//b/9v/2//b/9//3//f/
+P/6//v//P/9//7//v/8//3//v/+/wAAAQADAAMABQAFAAUABwAHAAoACwALAAsACQAE
AAAA/f/8//r/+P/6//v/+//6//r/+v/6//j/9v/1//T/8//y//H/8f/x/+//7//w//D/
8f/x//L/8v/0//T/9P/0//T/9P/0//X//P8DAA0AHwA5AFMAcQCWAMQA8wAaATwBUgFE
AQkBsgBdAAUAmv86/w//Ff8e/yP/N/9X/3r/lP+o/7b/xP/O/9T/2f/f/+L/6P/p/+j/
6P/p/+r/7f/u/+//8P/v//D/8P/w//L/8v/y//L/8v/z//T/9P/2//f/+P/4//j/+P/5
//n/+f/5//r/+v/4//n/+f/6//r/+v/7//v/+//7//v//P/+/////////wAAAAAAAAAA
AQABAAIAAwABAAEAAwADAAMAAwAFAAYABgAGAAgACAAJAAoACwALAAwADQAOAA8AEAAR
ABIAEwAWABcAGAAZABgAGQAaABsAHAAdAB4AHwAgACEAIgAjACQAJQAmACcAKAAoACkA
KQAqACoAKgAqACoAKgAqACoAKgAqACkAKAAmACYAJgAlACcAJwAnACYAJwAmACYAJQAk
ACMAIAAgAB0AGwAZABcAFgAUABEADwANAAsACQAIAAYABAAEAAMAAgAAAP///v/9//z/
/P/7//v/+//6//r/+v/5//n/+f/5//n/+f/4//j/9//3//f/9f/1//X/9f/3//f/9//3
//f/9//3//j/+P/4//j/+P/4//j/+P/4//n/+f/5//n/+//7//v/+//7//z//P/8//v/
+//7//v/+//7//v/+//8//z//P/8//z//P/8//z//P/8//z//P/7//v/+//7//n/+f/5
//n/+v/6//r/+v/6//r/+v/6//n/+f/5//n/+f/5//j/+P/4//j/9//2//T/9P/0//T/
9v/2//b/9v/2//b/9v/2//X/9f/2//b/9f/1//X/9f/1//X/9f/0//T/9P/0//T/9P/0
//T/9P/y//L/8v/y//P/8//z//P/8//z//P/8//y//L/8v/y//L/8v/y//L/8v/y//L/
8v/y//L/8f/x//H/8f/y//L/8v/y//L/8v/y//D/8P/w//D/8v/y//P/8//z//T/9v/3
//j/+f/6//r/+v/7//z//P/+////AQABAAEAAQABAAMABQAIAAkACQAHAAUAAAD8//v/
+v/4//b/9v/3//f/9v/0//T/9P/y//D/7//u/+3/7P/r/+v/6//t/+3/7v/u/+//7//w
//D/8P/w//D/8P/u//D/8v/z//j//f8HABsAMwBPAGsAjgC+AO0AGAE8AVIBSAELAbAA
VwD7/5L/Mv8L/xH/Gv8f/zP/Vf92/5D/pP+0/8D/yv/Q/9X/2//e/+L/4//k/+T/5f/m
/+f/6P/p/+r/6//s/+z/7P/u/+7/7v/u/+7/7//w//D/7v/v//D/8P/w//D/8f/x//H/
8f/y//L/8v/z//P/9P/0//T/9f/1//f/9//3//j/+P/5//n/+f/4//j/+P/4//n/+f/6
//v/+//7//3//f/9//3///8AAAAAAAACAAIAAwAEAAUABQAEAAUABgAHAAgACQAKAAsA
DgAPABAAEQASABMAFAAVABQAFQAWABcAGAAZABoAGwAcAB0AHgAfACAAIAAhACEAIgAi
ACIAIgAgACAAIAAgACAAIAAfAB4AHgAeAB4AHQAdAB0AHQAcABsAGgAaABkAGAAXABQA
FAATABEADwANAAwACgAHAAUAAwABAP///v/8//r/+v/5//j/9v/1//T/9f/0//T/8//x
//H/8P/w//D/7//v/+//7//v/+//7v/w/+//7//v/+3/7f/t/+3/7//v/+//7//v/+//
7//w/+7/7v/u/+7/8P/w//D/8P/v/+//7//v/+//7//v/+//7//w//D/8P/v/+//7//v
/+//7//v/+//8P/w//D/8P/y//L/8v/y//L/8v/y//L/8f/x//H/8f/x//H/8f/x/+7/
7v/u/+7/7v/u/+7/7v/v/+//7//v/+3/7f/s/+z/7v/u/+3/7P/u/+7/7v/u/+z/7P/s
/+z/6v/q/+r/6v/r/+v/7P/s/+v/6//r/+v/6//r/+v/6v/q/+r/6v/q/+r/6v/q/+r/
7P/s/+z/7P/r/+v/6//r/+v/6//r/+v/6//q/+r/6v/q/+r/6v/q/+r/6v/q/+r/6v/q
/+r/6f/p/+n/6f/q/+r/6v/q/+r/6v/q/+r/6v/q/+r/6v/q/+v/6//r/+z/7v/v//D/
8f/y//L/8v/z//T/9P/4//n/+//7//v/+//7//3//f8AAAEAAQABAP//+v/2//P/8v/w
/+7/7v/v/+//7v/w//D/8P/u/+r/6f/o/+f/5v/l/+X/5f/n/+f/6P/o/+n/6f/q/+r/
6v/q/+r/6v/q/+r/6v/t//D/9/8BABEAJwBDAF8AfgCoANUAAAEoAUIBPAELAbQAWQAB
AJ7/PP8J/wf/DP8N/x3/Of9c/37/mP+o/7b/wv/K/8//1//a/9z/3//g/+D/4f/i/+P/
5P/l/+b/5//o/+j/6P/q/+r/6v/q/+r/6//s/+z/7P/t/+7/7v/s/+z/7f/t/+//7//w
//D/8P/x//H/8v/y//L/8//z//P/8//z//T/9P/1//X/9f/2//b/9v/2//n/+f/6//v/
+f/5//v/+//7//v//f/+//7//v8AAAAAAQACAAMAAwAGAAcACAAJAAgACQAKAAsADAAN
AA4ADwASABMAFAAVABYAFwAYABkAGAAZABoAGwAcAB0AHgAfACIAIgAjACMAJAAkACQA
JAAiACIAIgAiACIAIgAhACAAIgAiACIAIQAfAB8AHwAeAB0AHAAcABsAGgAZABYAFgAV
ABMAEQAPABAADgALAAkABwAFAAMAAgAAAP7//v/9//r/+P/3//b/9//2//b/9f/z//P/
8v/y//L/8f/x//H/7//v/+//7v/w/+//7//v/+//7//v/+//7//v/+//7//x//H/8f/y
//L/8v/y//L/8v/y//L/8v/z//P/8//z//X/9f/1//X/8//0//T/9P/3//f/9//3//f/
9//3//f/9v/2//b/9v/2//b/9v/2//b/9v/2//b/9f/1//X/9f/1//X/9f/1//b/9v/2
//b/9P/0//T/9P/z//P/8//z//X/9f/0//T/8v/y//H/8P/w//D/8P/w//D/8P/w//D/
8P/w//D/8P/v/+//8P/w//H/8f/x//H/8f/x//H/8P/u/+7/7v/u//D/8P/y//L/8v/y
//D/8P/w//D/7v/u/+7/7v/w/+//7//v/+//8P/w//D/8P/w//D/8P/w//D/8P/w//D/
8P/x//H/7//w//L/8//y//P/9P/0//b/9//4//j//P/9//////////////8BAAEABAAF
AAUABwAFAAAA/P/5//j/9v/0//T/9f/1//T/9P/0//T/8v/w/+//7v/t/+z/6//r/+v/
7f/t/+7/7v/t/+3/7v/u/+7/7v/u/+7/7v/u//D/8f/2//v/BQAZADMATQBpAIoAtADf
AAYBKgFCATwBBwGyAFsACwCm/0D/C/8P/xT/Ff8j/zv/Wv9+/5r/qv+4/8T/zv/T/9n/
3v/k/+P/5P/k/+X/5v/n/+j/6f/q/+v/7P/s/+z/7v/u/+7/7v/u/+//8P/w//D/8f/y
//L/8v/y//P/8//z//P/9P/0//T/9f/1//b/9v/2//f/9//3//f/9//4//j/+f/5//n/
+v/6//r/+v/7//v//P/9//v/+//9//3//f/9////AAAAAAAAAgACAAMABAAFAAUACAAJ
AAoACwAMAA0ADgAPAA4ADwAQABEAEgATABQAFQAYABkAGgAbABoAGwAcAB0AHgAfACAA
IQAiACIAIwAjACQAJAAkACQAIgAiACIAIgAiACIAIQAgACAAIAAgAB8AHwAfAB8AHgAd
ABwAHAAbABoAGQAWABYAEwARAA8ADQAKAAgABQADAAEA///9//z//P/6//r/+f/4//b/
9f/0//P/8v/y//H/7//v/+7/7v/u/+3/7f/t/+3/7f/t/+z/7P/r/+v/6//p/+n/6f/p
/+n/6f/p/+n/6f/p/+n/6v/s/+z/7P/s/+z/7P/s/+z/7f/t/+3/7f/v/+//7//v/+//
8P/u/w==
         </WaveFormData>
      </LeadData>
      <LeadData>
         <LeadByteCountTotal>10000</LeadByteCountTotal>
         <LeadTimeOffset>0</LeadTimeOffset>
         <LeadSampleCountTotal>5000</LeadSampleCountTotal>
         <LeadAmplitudeUnitsPerBit>4.88</LeadAmplitudeUnitsPerBit>
         <LeadAmplitudeUnits>��V</LeadAmplitudeUnits>
         <LeadHighLimit>2147483647</LeadHighLimit>
         <LeadLowLimit>268435456</LeadLowLimit>
         <LeadID>V4</LeadID>
         <LeadOffsetFirstSample>0</LeadOffsetFirstSample>
         <FirstSampleBaseline>0</FirstSampleBaseline>
         <LeadSampleSize>2</LeadSampleSize>
         <LeadOff>FALSE</LeadOff>
         <BaselineSway>FALSE</BaselineSway>
         <ExcessiveACNoise>FALSE</ExcessiveACNoise>
         <MuscleNoise>FALSE</MuscleNoise>
         <LeadDataCRC32>4140642287</LeadDataCRC32>
         <WaveFormData>
8//z//P/8//x//H/8f/x//H/8f/y//L/8v/z//P/8//1//b/9//4//j/+f/6//r/+v/8
//z//v8AAAAAAAAAAAEAAgACAAQABgAGAAYABQABAP7/+//6//j/9v/2//b/9v/2//b/
9v/1//P/8f/w/+3/7f/t/+z/6f/p/+n/6f/q/+r/6v/r/+v/6//r/+v/6//r/+v/6//u
/+z/7v/x//b/AAARACoARwBpAJQAxgD6AC0BSwFHARwB2gCUAEkA9f+q/3//bf9g/13/
aP9+/5f/rP+7/8b/zf/R/9b/2f/b/97/4P/f/+H/4f/h/+H/4f/i/+L/4v/k/+T/5f/l
/+X/5v/m/+b/5f/l/+b/5v/m/+f/6P/o/+j/6P/o/+j/6P/o/+n/6v/q/+r/6v/q/+z/
7P/s/+z/6v/q/+r/6//t/+3/7f/t/+7/7//v/+//7f/u/+7/8P/y//L/8v/y//D/8P/x
//P/9f/1//f/+P/4//n/+f/6//r/+//7//z//f/+//////8BAAIAAwAEAAUABgAHAAgA
CQAMAAwADQAPABAAEgASABUAGAAZABoAGQAaABsAHAAcAB0AHQAdAB4AHwAhACIAIgAi
ACIAIgAgACAAIAAgAB8AHwAfAB0AHAAbABoAGQAZABcAFQATABAADQAKAAcABwAFAAMA
AQD9//v/+f/5//f/9v/1//P/9P/z//H/8f/w/+//7//u/+7/7v/t/+3/7f/s/+z/7P/s
/+z/7P/r/+j/6P/o/+j/6v/q/+r/6v/s/+v/6//r/+r/6v/q/+v/6//r/+v/6//p/+n/
6f/p/+r/6v/q/+r/7f/t/+3/7f/u/+7/7v/u/+7/7v/u/+7/7//v/+//8P/w//D/8P/w
//D/8P/w//H/7//v/+//7//x//H/8f/x//H/8f/w//D/8P/w//D/8P/w//D/8P/w/+//
7//v/+//7//v/+//7v/u/+7/7v/u/+3/7f/t/+3/7f/t/+3/7f/t/+3/7P/s/+r/6v/r
/+v/6//r/+z/7f/t/+3/7f/t/+3/7f/t/+z/7P/t/+3/7f/s/+z/7P/t/+//7f/u/+z/
7P/s/+z/7P/r/+v/6//r/+v/6//s/+7/7f/t/+3/6//r/+v/6//t/+3/7f/t/+v/6//r
/+v/7v/u/+7/7//v/+//8f/y//P/9P/0//X/9v/2//b/+P/4//r/+v/6//r/+v/8//7/
AQAEAAYABgAEAAMA///8//n/+P/2//T/9P/0//T/9P/0//T/8//x//H/8P/t/+3/7P/q
/+j/5//p/+n/6v/q/+z/7f/t/+3/7v/v//D/8f/t/+3/7v/u//D/8//6/wgAHwA4AFUA
dwCiANQABgEzAUkBNwEEAcAAfAAzAOP/pP+H/3v/bP9l/27/fP+R/6j/uf/E/83/1f/Y
/93/4f/i/+L/4//j/+P/4//j/+f/6P/o/+j/6v/q/+v/6//r/+z/7P/s/+v/6//s/+z/
7P/t/+7/7v/u/+7/7v/u//D/8P/x//L/8v/y//L/8v/y//L/8v/y//T/9P/0//X/9f/1
//X/9f/2//f/9//3//X/9v/2//j/+v/6//r/+v/8//z//f////7//f/+//7/AAABAAEA
AgACAAMAAwAEAAIAAgACAAEAAQACAAMABAAFAAYABwAIAAoADgAPABEAEwAUABYAFgAZ
ABwAHQAeAB8AIAAhACIAIgAjACMAIwAlACUAJgAmACQAJAAkACQAJAAkACQAJAAjACMA
IwAhACAAHwAeAB0AGwAZABcAFQATABEADwANAAkABwAFAAMAAwABAP/////9//z/+//5
//j/9//1//X/9P/z//P/8v/w//D/7//v//H/8P/w//D/8v/y//L/8f/w//D/8P/w//D/
8P/w//D/8P/v/+//7//w//D/8P/x//H/8f/x//H/8v/z//T/9f/0//T/9P/0//P/8//z
//P/9//4//n/+v/4//j/+P/4//n/+f/5//r/+v/6//r/+v/6//r/+v/7//v/+//7//v/
+//7//v/+//5//n/+P/4//r/+v/6//r//P/8//z//P/7//v/+//7//n/+f/5//j/+P/4
//j/+P/5//n/+f/5//n/+f/5//n/+//7//r/+v/5//j/+P/3//j/9//3//f/9//3//f/
9v/3//j/+f/6//r/+f/5//n/+f/5//n/+v/6//n/+f/5//v/+//7//v/+//7//v/+//7
//v/+//7//r/+v/6//v/+//7//3//v/9//7//v///wIAAgACAAQABAAGAAYABgAIAAgA
CgAMAA8AEgAUABQAFAATAA8ADAAHAAYABAACAAQABAAEAAQAAgACAAEA///7//r/9//3
//n/+P/3//f/+f/5//r/+v/6//v/+//7//v/+//7//v/+//9//z//P/8//3/AAAGABcA
LgBNAHMAogDWAAwBPwFnAXEBUgESAcwAhwA1AN7/n/+H/37/c/90/4L/k/+o/73/yv/T
/9v/4P/j/+n/7v/w//H/8//z//P/8//0//T/8//y//T/9P/1//X/9//4//j/+P/5//n/
+v/6//r/+//8//z/+v/6//r/+v/8//z//f/+//7//v/+//7//v/+//7//v/+//7//v//
/wEAAQABAAEAAAABAAEAAQABAAIAAgAEAAQABAAEAAQABgAGAAcACQAHAAcACQAKAAoA
CwALAAwADgAPAA8AEAATABQAFQAVABUAFgAXABgAGwAcAB0AHgAfACIAIgAjACUAJgAo
ACgAKQAsAC0ALgAxADIAMwA0ADYANwA3ADcANwA3ADgAOAA4ADgAOAA4ADYANgA2ADYA
NwA3ADcANQA0ADMAMgAxAC4AKwAoACUAIQAfAB0AGwAZABcAFQATAA8ADQALAAsACQAI
AAcABQAGAAUAAwADAAAA//////7//v/+//3//f/9//z//P/8//z//P/8//v/+v/6//r/
+v/4//j/+P/4//j/9//3//f/+P/4//j/+f/5//n/+f/5//n/+f/5//n//P/8//z//P/9
//3//f/9//7//v/+//7//v/+//7//v////////8AAAAAAAAAAAAAAAAAAAAAAQABAAEA
AQABAAEAAQABAAEAAQABAAAAAAAAAAAAAAAAAP7//v/+//7//f/9//3//f/////////+
//7//v/+//7/+//7//v/+//5//n/+f/5//v/+//6//r//P/8//3//f/8//v/+//7//v/
+//7//v/+//7//v/+v/6//r/+v/6//j/9//3//f/+P/5//r//P/8//v/+//7//v/+//7
//v/+f/5//n/+f/5//n/+f/5//r/+v/6//v/+f/5//v//P/9//7//v///wAAAAAAAAIA
AgAEAAQABAAEAAQABgAIAAkADAAOAA4ADgANAAkABgAFAAQAAgAAAAAAAAAAAAAA/v/+
//3/+//5//j/9f/1//X/9P/z//P/8//z//T/9P/0//X/9f/1//X/9f/1//X/8//z//T/
9P/2//f/+P/+/wkAHgA7AF0AhgC6APAAJwFXAW8BYAEsAeoAoQBNAPL/qf+J/37/d/92
/4L/k/+o/7n/xP/N/9P/2P/d/+H/5P/m/+n/5//n/+f/5//p/+r/6v/q/+z/7P/t/+3/
7f/u/+7/7v/x//H/8v/y//D/8f/y//L/8v/y//L/8v/y//L/8//0//T/9P/0//T/9P/0
//T/9P/2//b/9v/3//f/9//3//f/9v/3//f/9//3//j/+P/6//r/+v/6//r/+v/6//v/
/f/9//3///8AAAAAAQABAAIAAgADAAMABAAHAAgACQAJAAkACgALAAwADQAOAA8AEAAR
ABQAFAAVABcAGAAaABoAGwAeAB8AIAAjACQAJQAmACYAJwAnACcAJwAnACgAKAAqACoA
KgAqACoAKgAqACoAKQApACkAJwAmACUAJAAjACEAHwAdABsAFwAVABMAEQAPAA0ACwAJ
AAcABQADAAMA///+//3/+//4//f/9f/1//b/9f/1//T/9v/2//X/9f/1//T/9P/0//L/
8v/y//H/8v/y//L/8v/y//L/8v/y//T/8//z//P/8v/y//L/8//z//P/8//z//H/8f/x
//H/8v/y//L/8v/z//P/8//z//L/8v/y//L/9P/0//T/9P/z//P/8//0//b/9v/2//b/
9v/2//b/9//3//f/9//3//f/9//3//f/9//3//b/9v/4//j/+P/4//b/9v/2//b/9f/1
//X/9f/1//X/9f/0//T/9P/0//T/8//z//P/8//z//P/8//z//P/8//y//L/8v/y//P/
8//0//P/8//z//H/8f/x//H/8//z//P/8v/y//P/8//z//D/8P/w//H/8f/x//H/8f/x
//D/8P/w//L/8v/y//L/9P/z//P/8//x//H/8f/y//L/8f/x//H/8f/x//H/8f/x//H/
8f/x//H/8f/x//H/8P/w//D/8f/z//P/9f/2//f/+P/4//n/+v/6//r//P/8//7//v/+
//7//v8AAAIAAwAGAAgACAAIAAcAAwAAAPv/+v/4//b/+P/4//j/+P/4//j/9//1//P/
8v/v/+//7//u/+3/7f/t/+3/7v/u/+7/7//v/+//7//v/+//7//v//H/8P/w//D/8f/0
//z/CQAgADsAXQCKALwA8AAlAVEBXwFCAQgBwgB3ACEAzv+V/3//dv9v/3L/gv+Z/6z/
u//E/83/0//Y/9v/3//g/+T/5//l/+X/5f/l/+f/6P/o/+j/6P/o/+n/6f/p/+r/6v/q
/+v/6//s/+z/7P/t/+7/7v/u/+7/7v/u/+7/7v/v//D/8P/w//D/8P/u/+7/7v/u/+7/
7v/u/+//7//v/+//7//w//H/8f/x//H/8v/y//T/9P/0//T/9P/0//T/9f/3//X/9f/3
//j/+P/5//n/+v/8//3//f/+////AAABAAEAAwAEAAUABgAHAAgACQAKAAsADgAOAA8A
EQASABQAFAAVABgAGQAaABsAHAAdAB4AIAAhACEAIQAjACMAJAAkACQAJAAkACQAIgAi
ACIAIgAhACEAIQAfACAAHwAeAB0AGQAXABUAEwATABEADwANAAkABwAFAAMAAQD///3/
/f/7//r/+f/3//j/9//1//X/9P/z//P/8v/y//L/8f/x//H/8P/w//D/8P/w//D/7//u
/+7/7v/u/+7/7v/u/+7/7v/t/+3/7f/u/+7/7v/v/+//7//v/+//7//v/+//7//w//D/
8P/w//H/8f/x//H/8v/y//L/8v/y//L/8v/y//H/8f/x//L/8v/y//L/8v/0//T/9P/1
//X/9f/1//X/8//z//P/8//1//X/9P/0//T/9P/0//T/8v/y//L/8v/x//H/8f/x//H/
8f/x//D/8P/w//D/8P/x//H/8f/x//H/8f/x//H/8f/x//D/8P/u/+7/7//v//D/7//v
/+//7//v/+//7//v/+//7//u/+7/7//v/+//7v/u/+7/7//t/+3/7f/t/+//7v/u/+//
7f/t/+3/7f/u/+7/7v/u/+7/7f/t/+7/7P/s/+z/7P/s/+v/6//r/+3/7f/t/+7/7v/t
/+3/7f/r/+v/6//r/+v/6//r/+v/7f/t/+3/7f/u/+7/7v/v/+3/7f/v//D/8//0//T/
9f/2//b/9v/4//j/+v/6//r/+v/6//z//v///wIABAAEAAIAAQD9//r/9//2//T/8v/w
//D/8P/w//L/8v/x/+//7f/s/+n/6f/p/+j/5//n/+f/5//o/+j/6v/r/+v/6//p/+n/
6f/p/+n/6//s/+7/7v/v//T//v8TACwASQBrAJgAzAAAAS8BSQE/ARABzgCIADsA6f+m
/4X/ef9u/2v/dv+K/53/rv+7/8T/y//P/9T/2f/b/97/4P/f/9//3//f/9//3//g/+D/
4P/i/+L/4//j/+H/4v/i/+L/4//j/+T/5P/k/+X/5v/m/+b/5v/m/+b/5v/m/+f/6P/m
/+b/5v/m/+b/5v/m/+b/5v/m/+b/5//n/+f/5//n/+r/6//r/+v/6f/q/+r/7P/s/+z/
7P/s/+z/7P/t/+//7//v//H/8v/y//P/8//0//T/9f/1//b/9//4//n/+f/7//z//f/+
//3//v///wAAAwAGAAYABwAJAAoADAAMAAsADgAPABAAEQASABMAFAAUABUAFQAVABcA
FwAYABgAGAAYABgAGAAYABgAGAAYABUAFQAVABMAFAATABIAEQAPAA0ACwAJAAcABQAD
AAEAAQD///3/+//3//X/8//z//H/8P/v/+3/7v/t/+v/6//s/+v/6//q/+j/6P/n/+f/
6f/o/+j/6P/o/+j/6P/n/+b/5v/m/+b/5v/m/+b/5v/k/+P/4//j/+T/5P/k/+X/5f/l
/+X/5f/m/+f/6P/p/+j/6P/o/+j/6f/p/+n/6f/q/+r/6v/q/+r/6v/q/+r/6//r/+v/
7P/s/+z/7P/s/+r/6v/q/+v/7f/t/+3/7f/t/+3/7f/t/+3/7f/s/+z/7P/s/+z/7P/s
/+z/7P/s/+v/6//r/+v/7f/t/+3/7P/q/+r/6v/q/+v/6//r/+v/6//r/+v/6//r/+v/
6v/q/+r/6v/r/+v/6v/p/+n/6f/n/+f/5//n/+n/6f/p/+j/6v/r/+v/6//q/+r/6v/r
/+n/6f/p/+n/6f/o/+j/6f/r/+z/7P/s/+z/7P/s/+v/6//r/+n/6f/p/+r/6v/p/+n/
6f/r/+v/6//r/+n/6f/p/+n/6v/r/+z/7f/s/+z/7P/t/+v/6//t/+7/7//w//D/8f/0
//T/9P/2//b/+P/4//j/+P/4//r//P/9/wAAAgACAAQAAwD///z/+P/2//P/8P/w//D/
8P/w//L/8v/x/+//7v/u/+z/7f/s/+r/6P/n/+n/6f/q/+r/6v/r/+v/6//p/+n/6f/p
/+n/6f/s/+7/7v/x//b/AAAPACYAQwBjAIwAugDsAB8BSQFRATIB9ACwAG0AHQDK/5P/
ff90/2f/ZP9y/4P/mP+v/77/xf/N/9T/2f/d/+D/4v/j/+P/4//j/+P/5//o/+j/6P/o
/+j/6f/p/+n/6v/q/+r/7f/t/+7/7v/s/+3/7v/u/+z/7P/s/+z/7//w//L/9P/z//L/
8f/w//L/8v/y//L/9P/0//T/9f/1//X/9f/1//T/9f/1//X/9f/2//b/+P/2//b/9v/2
//f/+P/6//3//f/9////AAAAAAEAAQACAAIAAwADAAQABwAIAAkACQAJAAoACwAMAA8A
EAARABIAEQAUABQAFQAZABoAHAAcABsAHgAfACAAIwAkACUAJgAqACsAKwArACsAKwAs
ACwALAAsACwALAAsACwALAAsACkAKQApACcAKAAnACYAJQAiAB8AHAAZABkAFwAVABMA
EwARAA8ADQALAAkABwAHAAMAAgABAP///v/9//v/+//6//n/+f/4//j/+P/3//f/9f/0
//T/9P/0//T/9P/z//L/8v/y//L/8v/y//L/8v/0//P/8//z//b/9v/2//f/9f/1//X/
9f/1//X/9f/1//j/+P/4//j/9//3//f/9//4//j/+P/4//r/+v/6//r/+f/5//n/+v/6
//r/+v/6//v//P/9///////////////+//3//P/7//v/+//6//r//P/8//z//P/6//r/
+v/6//n/+f/5//n/+f/5//n/+P/6//r/+v/6//n/+f/5//n/9//3//f/9//3//f/9v/2
//b/9v/3//f/+P/3//f/9//3//f/9//3//f/9f/2//b/9v/2//b/9v/1//X/9f/3//f/
9//4//j/9//3//f/9//3//f/9//3//f/9//3//f/9//3//f/9v/2//b/9//3//f/+f/6
//v//P/8//3//v/+//7/AAAAAAIAAgACAAQABAAGAAgABwAKAAwADAANAA0ACgAIAAMA
AgAAAP7//v/+//7//v/8//z/+//5//n/+P/1//X/8//y//H/8f/x//H/8v/y//L/8//z
//P/8//z//P/8//1//X/9v/4//j/+f/6//7/CQAeADkAWwCGALgA7gAlAVcBbwFgASwB
6AChAFEA9v+t/4v/hP97/3b/gP+R/6T/uf/E/8n/0f/Y/9v/3//k/+j/6//t/+3/7f/t
/+3/7v/u/+7/8P/w//H/8f/x//L/8v/y//H/8f/y//L/8v/z//T/9P/2//b/9v/2//T/
9P/1//b/9v/2//b/9v/4//j/+P/4//j/+P/4//n/+f/5//n/+f/6//v/+//7//v//P/8
//7//v/+//7//v/8//z//f////////8BAAIAAgADAAMABAAGAAcABwAIAAkACgALAAsA
DQAOAA8AEAARABIAEwAUABUAGAAYABkAGwAcAB4AHgAhACQAJQAmACUAJgAnACgAKgAr
ACsAKwAtAC0ALgAuAC4ALgAuAC4ALAAsACwALAArACsAKwApACgAJwAmACUAJQAjACEA
HwAdABsAGQAXABMAEQAPAA0ACwAJAAcABwAFAAQAAwABAAAA///9//3//P/7//v/+v/4
//j/9//3//n/+P/4//j/9v/2//b/9f/2//b/9v/2//T/9P/0//T/9P/z//P/8//0//T/
9P/1//f/9//3//f/9//3//f/9//4//j/+P/4//n/+f/5//n/+P/4//j/+P/6//r/+v/6
//v/+//7//z//P/8//z//P/8//z//P/9//3//f/9//3//f/9//3//f/9//3//P/8//z/
/P/8//z//P/8//z//P/7//v/+//7//v/+//7//r/+v/6//r/+v/5//n/+f/5//n/+f/5
//n/+//7//r/+v/6//r/+//7//j/9//3//f/+f/5//n/+f/7//v/+//6//j/+f/5//n/
+P/4//j/+f/3//f/9//3//f/9v/2//f/9//3//f/9//6//j/+P/4//j/+P/6//n/+f/5
//f/9//3//j/+v/5//n/+f/3//f/9//3//n/+f/5//n/+f/5//n/+f/4//j/+P/5//n/
+f/7//z///8AAAAAAQAAAAAAAAACAAIABAAEAAQABAAEAAYACAAJAAwADgAOAA4ADQAJ
AAYAAwACAAAA/v/+//7//v/+//7//v/9//v/+//6//f/9//1//T/8//z//P/8//0//T/
9P/1//X/9f/1//X/9f/1//X/8//0//b/+P/7//z/BgAZADIATwBzAKIA2AAOAUEBZQFl
AT4B/gC2AGkADwC+/4//g/96/3X/fv+Q/6X/uP/D/8z/1f/Z/97/4//l/+j/6v/r/+n/
6f/p/+n/7f/u/+7/7v/u/+7/7//v/+//8P/w//D/8f/x//L/8v/y//P/9P/0//T/9P/0
//T/9P/0//X/9v/0//T/9P/0//T/9P/0//T/9v/2//b/9//3//f/9//3//j/+f/5//n/
+f/6//r//P/8//z//P/8//z//P/9/////////wEAAgACAAMAAwAEAAQABQAFAAYABwAI
AAkACQALAAwADQAOAA8AEAARABIAEwAWABYAFwAZABoAHAAcAB0AIAAhACIAIwAkACUA
JgAmACcAJwAnACkAKQAqACoAKAAoACgAKAAqACoAKgAqACkAKQApACcAJgAlACQAIwAj
ACEAHwAdABsAGQAXABUAEwARAA8ADQALAAkABwAHAAUABAADAAEA/v/9//v/+//8//v/
+//6//r/+v/5//n/+f/4//j/+P/4//j/+P/3//b/9v/2//b/9v/2//b/9v/4//f/9//3
//j/+P/4//n/9//3//f/9//1//X/9f/1//b/9v/2//b/+f/5//n/+f/6//r/+v/6//r/
+v/6//r/+f/5//n/+v/6//r/+v/6//r/+v/6//v/+//7//v/+//7//v/+//7//v/+//6
//r/+v/6//r/+v/6//r/+v/6//n/+f/5//n/+f/5//n/+P/4//j/+P/4//f/9//3//f/
+f/5//n/+f/3//f/9v/2//b/9v/3//f/9v/1//X/9f/1//X/9f/1//X/9f/1//T/9P/1
//X/9f/0//T/9P/1//X/9f/1//X/8//0//T/9f/0//T/9P/0//T/9v/1//X/9f/1//X/
9f/2//T/8//z//P/9f/1//X/9f/1//X/9f/1//P/8//z//P/9P/0//T/9f/1//X/9//4
//n/+v/6//v//P/8//z//v/+/wAAAAAAAAAAAAACAAQABQAIAAoACgAKAAkABQACAP//
/v/8//r/+P/4//j/+P/4//j/9//1//X/9P/x//H/8f/w/+//7//v/+//8P/w//D/8f/x
//H/8f/x//H/8f/x//H/8v/0//T/8f/2/wIAFQAsAEcAaQCWAMgA/gAxAVEBUQEoAegA
oABVAAEAtv+N/3//dv9v/3j/iv+h/7T/v//I/9H/1//a/93/4f/k/+b/5//n/+f/5//n
/+f/6P/o/+j/6P/o/+n/6f/p/+r/6v/q/+v/6//s/+z/6v/r/+z/7P/s/+z/7P/s/+7/
7v/v//D/8P/w//D/8P/w//D/8P/w//D/8P/w//H/8f/x//H/8f/w//H/8f/x//P/9P/0
//b/9v/2//b/9v/0//T/9f/3//f/9//5//r/+v/7//v//P/8//3//f/+////AAABAAEA
AwAEAAUABgAJAAoACwAMAAsADgAOAA8ADwAQABIAEgATABYAFwAYABkAGgAbABwAHgAf
AB8AHwAfAB8AIAAgACAAIAAgACAAHgAeAB4AHgAfAB8AHwAdABwAGwAaABkAFQATABEA
DwAPAA0ACwAJAAcABQADAAEA///9//v/+//5//j/9//1//b/9f/z//P/8P/v/+//7v/w
//D/7//v/+//7v/u/+7/7P/s/+z/6//s/+z/7P/s/+r/6v/q/+r/7P/r/+v/6//s/+z/
7P/t/+3/7f/t/+3/7f/t/+3/7f/s/+z/7P/s/+v/6//r/+v/7P/s/+z/7P/u/+7/7v/u
/+3/7f/t/+7/7v/u/+7/7v/u/+7/7v/v/+//7//v/+//7//v/+//7//x//H/8P/w/+//
7v/t/+z/7v/u/+7/7v/t/+3/7f/t/+3/7f/t/+z/7v/u/+7/7v/t/+3/7f/t/+v/6//r
/+v/6//r/+r/6v/q/+r/6//r/+r/6f/p/+n/6f/p/+n/6f/p/+n/6f/o/+j/6f/p/+n/
6v/q/+r/6//r/+v/6//r/+v/6v/q/+v/6f/q/+j/6P/o/+j/6P/n/+f/5//n/+f/5//o
/+j/5//n/+f/5//n/+f/5//n/+f/5//n/+X/5f/l/+X/6P/o/+j/6f/p/+n/6//s/+3/
7v/u/+//8P/w//D/8v/y//T/9P/0//T/9P/2//j/9//6//z//P/8//v/9//0/+//7v/s
/+r/7P/s/+z/7P/u/+7/7f/r/+f/5v/j/+P/4f/g/9//3//g/+H/4//k/+T/5f/l/+X/
5f/l/+X/5f/n/+f/5v/m/+b/6f/u//j/BwAgADsAWQCAALAA4gAVATUBNwESAdQAkABJ
APn/sP+D/3H/ZP9b/2D/cP+F/5z/r/+4/8H/yf/M/9H/1f/Y/9j/2f/Z/9n/2f/Z/93/
3v/e/97/3v/e/9//3//f/+D/4P/g/+H/4f/i/+L/4v/j/+T/5P/i/+L/4v/i/+T/5P/l
/+b/6P/o/+j/6P/m/+b/5v/m/+b/5v/m/+f/5//n/+f/5//m/+f/5//n/+j/6v/r/+7/
7P/s/+z/7P/u/+7/7//x/+//7//x//L/8P/x//H/8v/z//X/9v/4//f/+P/5//n/+//8
//3//v8AAAIABAAGAAUACAAIAAkACQAKAAwADAAPABIAEwAUABcAGAAZABoAGgAbABsA
GwAbABsAHAAcABwAHAAcABwAHgAeAB4AHgAbABsAGwAZABgAFwAWABUAEwARAA8ADQAL
AAkABwAFAAUAAwABAP//+//5//f/9//1//T/8//x//L/8f/v/+//7v/t/+3/7P/q/+r/
6f/p/+f/5v/m/+b/5v/m/+b/5f/m/+b/5v/m/+j/6P/o/+j/6P/n/+f/5//o/+j/6P/p
/+n/6f/p/+n/5//n/+f/5//q/+r/6v/q/+v/6//r/+v/6v/q/+r/6v/r/+z/7f/u/+//
7//v//D/7v/u/+7/7v/u/+7/7v/v/+3/7f/t/+3/7//v/+//7//v/+//7v/u/+7/7v/u
/+7/7P/s/+z/7P/r/+v/6//r/+3/7f/t/+z/7P/s/+z/7P/r/+v/6//r/+n/6f/p/+n/
6//r/+r/6v/q/+r/6//r/+r/6f/p/+n/6//r/+v/6//p/+n/6f/o/+j/6P/p/+r/6//s
/+r/6f/p/+n/6P/n/+b/5v/n/+f/6P/p/+v/6//r/+v/6f/p/+n/6f/p/+n/6f/p/+r/
6v/q/+v/6f/p/+v/7P/r/+z/7P/t/+//8P/x//T/9P/2//b/9v/2//b/+P/6//v//v8A
AAAAAAD///v/+P/1//T/8v/w/+7/7v/u/+7/8P/w/+//7f/r/+r/5//n/+f/5v/l/+X/
5//n/+j/6P/m/+f/5//n/+X/5f/l/+X/5//n/+b/6P/q/+n/7P/4/wsAJABBAGcAlgDG
APoALQFTAVMBKAHmAKAAWQADALD/f/9v/2T/W/9g/27/gf+a/6//tv+//8f/zv/R/9X/
2v/e/93/2//b/9v/2//b/9z/3P/c/97/3v/f/9//3//g/+D/4P/h/+H/4v/i/+L/4//k
/+T/5v/m/+b/5v/k/+T/5f/m/+b/5v/m/+b/5v/m/+b/5v/m/+b/5v/n/+n/6f/p/+n/
6P/p/+n/6f/r/+z/7P/u/+7/7v/u/+7/7P/s/+3/7//v/+//8f/y//L/8//z//T/9P/1
//X/9v/5//r/+//7//v//P/9//7/AQACAAMABAAFAAgACAAJAAkACgAMAAwADwASABMA
FAAVABYAFwAYABoAGwAbABsAGwAbABwAHAAcABwAHAAcABwAHAAcABwAGwAbABsAGQAY
ABcAFgAVABEADwANAAsABwAFAAMAAQD9//v/+f/3//f/9f/z//P/8f/w/+//7f/s/+v/
6f/p/+b/5f/l/+T/4v/i/+H/4f/h/+D/4P/g/97/3v/e/93/3v/e/97/3v/c/9z/3P/c
/97/3f/d/93/3v/e/97/3//f/9//3//f/+H/4f/h/+H/4P/g/+D/4P/j/+P/4//j/+L/
4v/i/w==
         </WaveFormData>
      </LeadData>
      <LeadData>
         <LeadByteCountTotal>10000</LeadByteCountTotal>
         <LeadTimeOffset>0</LeadTimeOffset>
         <LeadSampleCountTotal>5000</LeadSampleCountTotal>
         <LeadAmplitudeUnitsPerBit>4.88</LeadAmplitudeUnitsPerBit>
         <LeadAmplitudeUnits>��V</LeadAmplitudeUnits>
         <LeadHighLimit>2147483647</LeadHighLimit>
         <LeadLowLimit>268435456</LeadLowLimit>
         <LeadID>V5</LeadID>
         <LeadOffsetFirstSample>0</LeadOffsetFirstSample>
         <FirstSampleBaseline>0</FirstSampleBaseline>
         <LeadSampleSize>2</LeadSampleSize>
         <LeadOff>FALSE</LeadOff>
         <BaselineSway>FALSE</BaselineSway>
         <ExcessiveACNoise>FALSE</ExcessiveACNoise>
         <MuscleNoise>FALSE</MuscleNoise>
         <LeadDataCRC32>3329645827</LeadDataCRC32>
         <WaveFormData>
8f/x//H/8f/x//H/8f/x//H/8f/y//L/8v/z//P/8//z//X/9//3//f/9//5//n/+f/6
//v//P/8//z//f/9//3/AAABAAIABQAFAAUABQACAP///v/9//j/+P/4//j/+P/3//f/
9//1//T/8v/x//L/8f/w/+7/6//r/+z/7P/s/+z/7P/t/+3/7P/s/+z/6v/q/+r/6v/s
/+z/7P/s/+z/8P/5/wgAGQAwAEwAcACZAMMA3wDlANkAwAChAHgASAAfAP7/5P/P/8P/
xP/K/9T/3v/l/+f/5//m/+f/6P/p/+n/6v/q/+j/6P/n/+f/5//m/+b/5//p/+n/6f/p
/+f/5//o/+j/5v/n/+f/5//n/+j/6P/o/+r/6v/p/+n/6f/q/+r/6v/q/+r/6//r/+n/
6f/p/+n/6//s/+z/7P/q/+r/6v/r/+v/6//r/+v/7f/t/+7/7v/w//D/7//v/+3/7v/w
//D/8f/x//H/8f/y//L/8v/z//P/9f/1//f/+P/4//n/+f/6//v//f/+//3//v///wAA
AQADAAQABQAHAAoADAANAAwADQAQABIAEgATABUAFgAXABgAGQAaAB0AHgAeAB4AHgAf
AB8AHwAfAB8AHwAfAB4AHAAcABsAGgAXABYAFAAUABEADwANAAkABgADAAIAAgAAAP7/
/P/3//X/9P/z//L/8v/w/+//8P/v/+7/7f/t/+3/7P/s/+r/6v/r/+v/6f/p/+j/5//n
/+f/5//n/+X/5f/l/+b/6P/n/+f/5v/o/+j/6P/o/+b/5v/n/+f/6f/p/+n/6P/o/+j/
6P/o/+f/5//n/+j/6//r/+v/6//o/+j/6f/q/+v/6//r/+v/6//s/+z/7P/s/+z/7P/s
/+z/7P/s/+z/7f/t/+3/7f/t/+3/7P/s/+z/7P/t/+3/7f/t/+3/7f/t/+z/7P/s/+z/
7P/r/+v/6//r/+v/6//p/+n/6f/p/+r/6//s/+3/7f/t/+3/7f/s/+v/6v/p/+f/5//m
/+b/6f/q/+v/7P/q/+r/6v/q/+z/7P/r/+v/6f/q/+r/6v/o/+j/6P/o/+z/7P/s/+v/
6v/p/+j/6P/o/+j/6P/p/+n/6v/r/+r/6v/p/+n/6f/p/+n/6f/r/+v/6//r/+v/6//r
/+v/7P/s/+z/7f/v/+//7//x//H/8f/x//H/8//z//P/9P/z//T/9P/0//X/9f/1//j/
+//8///////9//3/+v/3//b/9f/y//L/9P/0//T/8//x//H/7//u/+z/6//q/+n/6v/o
/+f/5//n/+b/5f/k/+X/5//o/+j/6v/q/+r/6v/o/+j/6P/o/+j/6P/q//D/+/8MAB0A
NABUAHoApQDJAN0A3wDNALIAkQBqADwAFQD8/+b/0f/B/77/wv/M/9j/3//h/+P/5v/n
/+b/5//l/+b/5v/m/+b/5f/l/+X/5P/k/+X/5v/n/+j/6f/n/+f/6P/o/+j/6f/p/+n/
5//o/+j/6P/q/+r/6f/p/+v/7P/s/+z/7v/u/+//7//u/+3/7P/r/+3/7v/u/+7/7P/s
/+z/7f/u/+//8P/x//L/8f/x//D/8v/y//H/8f/y//T/9//4//j/9//2//X/9//4//n/
+//5//v/+//9//3//P/8//v//v///wEAAgAFAAYABwAIAAkACwAMAA0ADwASABQAFQAY
ABkAHAAeAB4AHwAhACIAIwAkACUAJgAnACgAKAAoACgAKQApACkAKwArACsAKwAqACgA
KAAnACUAIQAfABwAHAAZABcAFQAVABIADwAOAAsACAAFAAIAAAD////////9//z/+f/3
//T/8//y//H/8//z//L/8v/w//D/8f/x/+//7//u/+3/7v/v//D/8f/x//H/8f/y//D/
7//v/+7/7v/u/+7/7v/w//D/8f/x//D/7//u/+z/7//w//H/8v/x//H/8f/y//L/8f/w
/+//8v/0//f/+v/4//f/9v/1//f/+P/4//j/+P/4//j/+P/2//b/9v/2//X/9f/1//X/
9//3//b/9v/0//T/9f/1//f/9//3//f/+f/4//j/+P/6//r/+f/5//j/9//2//X/9f/1
//X/9f/1//X/9f/1//X/9f/1//X/9v/3//j/+f/3//f/9v/2//b/9v/2//b/9v/2//T/
9v/3//j/+f/6//r/+v/6//r/+P/3//f/9//4//j/9//3//f/9//3//f/9//3//f/9//3
//f/9//3//j/+P/4//n/+f/5//n/+//7//v/+//7//3//f/9//7/AAACAAMABAAFAAUA
BQAIAAcACAALAAsADQANAAoABwAIAAcABAAEAAIAAgACAAEAAAD///z/+v/4//f/9v/1
//X/9P/0//X/9v/2//b/9v/4//n/+f/4//b/9v/2//b/9v/4//j/9v/0//L/8P/w//f/
BgAZADIAUgB4AKMAzwDxAP8A/QDoAMsApgB4AEkAIAAEAO3/2//S/9T/2P/g/+n/7f/t
/+7/7//w//H/8//0//b/9P/0//P/8//x//D/8P/x//H/8f/x//H/8//z//T/9P/y//P/
8//z//X/9v/2//b/9v/2//X/9f/z//T/9P/0//b/9v/3//f/9//3//f/9//3//j/+P/4
//j/+P/4//n/+f/5//n/+f/5//n/+v/6//r/+v/5//n/+f/6//z//P/9//3//f/9//7/
/v/+////AAADAAQABwAGAAYABwAHAAgACQALAAwADQAOAA8AEAARABMAFAAVABYAGgAd
AB8AHwAfACEAIgAjACUAKAAqAC0ALgAvADAALwAwADAAMAA0ADUANQA1ADQAMwAyADEA
MQAwADEAMQAwAC0ALAAqACUAIQAeABsAGQAWABMAEgAQAA4ADAAKAAcABQAEAAMAAgAC
AAAA///+//3//P/7//n/+f/4//j/+P/4//n/+f/3//f/9v/1//P/8//z//P/9f/1//X/
9v/0//P/8//y//T/9P/0//T/9v/2//f/9//3//f/9//2//T/9P/0//T/9//3//f/+P/5
//n/+f/5//b/9v/3//j/+f/5//n/+f/7//z//P/8//r/+v/6//r/+v/6//r/+v/7//v/
+//7//v/+//6//r//P/8//3//f/9//3//f/9//v/+v/6//r/+P/4//f/9//5//n/+f/5
//n/+f/5//n/9//3//f/9//3//f/9//3//n/+f/5//n/+f/5//j/+P/4//j/+P/4//b/
9v/2//b/9v/2//f/+P/4//j/+P/4//j/+P/4//j/+P/3//f/9//6//r/+f/5//j/9//2
//X/9f/1//X/9f/1//X/9f/1//b/9v/2//f/+f/5//n/+//7//v/+//7//3//f/9//7/
/f/+//7//v8BAAEAAQAEAAUABgAJAAkACQAJAAYAAwAEAAMAAAAAAAAAAAAAAP///f/9
//v/+v/4//f/9v/1//T/8v/x//H/8P/w//D/8P/y//P/8//y//L/8v/y//L/8v/y//L/
9P/0//L/8P/u//H/+v8NACIAPABgAIkAtwDfAPkA/wDyANkAtACIAFcALAAMAPX/4f/Y
/9b/2v/g/+f/6//r/+r/6//s/+3/7//w/+z/7P/s/+v/6//s/+z/7f/v/+3/7f/t/+3/
7f/t/+7/7v/u/+//7//v/+//8P/w//D/8P/w/+//7//v//D/8P/w//L/8v/z//P/8f/x
//H/8f/x//L/8v/y//L/8v/y//P/8f/x//H/8f/z//P/9P/0//b/9v/1//X/9f/2//j/
+P/3//f/9//3//r/+v/6//v/+//9//3///8AAAAAAQABAAIAAwAFAAYABQAGAAcACAAL
AA0ADgAPAA8AEgAUABUAFAAVABgAGgAcAB0AHwAgACEAIgAjACQAJQAmACYAJgAqACsA
KwArACsAKwArACsAKgAoACgAJwAkACEAIAAeAB4AGwAZABcAEwAQAA0ADAAKAAgABgAE
AAEA///+//3//P/8//r/+f/2//X/9P/z//X/9f/0//T/8//0//b/9//1//X/9P/z//H/
8f/x//H/8//z//P/9P/0//P/8//y//L/8v/y//L/8P/w//H/8f/x//H/8f/w//L/8v/y
//L/8//z//P/9P/1//X/9f/1//T/9P/1//b/9f/1//X/9f/z//T/9P/0//b/9v/2//b/
+P/4//j/+P/3//f/9//3//f/9//2//b/9v/2//f/9//1//X/9f/1//f/9v/2//b/9v/2
//X/9f/1//X/9f/1//P/8//z//P/8//z//P/8//1//X/9f/1//P/8//z//P/9f/1//T/
9P/0//T/9P/0//T/9P/0//T/8v/y//H/8f/x//L/8v/y//L/8v/y//L/8v/y//L/8v/y
//L/8f/w//L/8v/y//L/9P/0//T/9P/y//H/8f/x//L/8v/x//H/8//z//P/8//x//H/
8f/x//P/8//z//P/8v/y//L/8//1//X/9f/3//n/+f/5//n/+//7//v//P/7//z//P/8
//3//f/9/wAAAQACAAUABQAHAAcABAABAAAA///8//z//P/8//z/+//7//v/+f/4//T/
8//y//H/8P/u/+3/7f/w//D/8P/w//D/8f/x//D/8P/w//D/8P/w//L/8v/y//D/7v/u
/+7/9f8AABEAJgBEAGgAkwC/AOMA9QD1AOIAwwCcAG4APwAWAPz/6//b/9T/1v/c/+T/
6//t/+3/7P/v/+7/7//v//D/8P/v/+7/7P/r/+3/7P/s/+3/7f/t/+3/7f/t/+3/7v/u
/+7/7//v/+//7//w//D/8P/w//D/7//v/+//8P/w//D/8v/y//P/8//x//H/8f/x//H/
8v/y//L/9P/0//T/9f/z//P/8//z//X/9f/2//b/9v/2//X/9f/1//b/+P/4//n/+f/5
//n//P/8//z//f/7//3//f////7//v//////AAABAAMABAAFAAYABwAIAAkACwAMAA0A
DQAQABIAEwAUABUAGAAaABoAGwAdAB4AHwAgACEAIgAjACQAJAAkACYAJwAnACcAJQAl
ACUAJQAmACQAJAAjACIAHwAeABwAGgAXABUAEwARAA4ACwAKAAgABgAEAAIAAQD///7/
/f/6//r/+P/3//j/9//2//X/9f/1//T/9P/0//T/9f/1//P/8//y//H/8//z//P/8//x
//H/8f/y//L/8f/x//D/8P/w//D/8P/w//D/8f/x//H/8f/x//D/8P/w//D/8P/v/+//
7//w//P/8//z//P/9P/0//X/9v/2//X/9P/z//P/9P/0//T/8v/y//L/8v/y//L/8v/y
//X/9f/1//X/9f/1//T/9P/0//T/9f/1//X/9f/1//X/8//y//L/8v/0//T/8//z//P/
8//z//P/8f/x//H/8f/x//H/8f/x//P/8//z//P/8f/x//H/8f/x//H/8P/w//D/8P/w
//D/8P/w//D/8P/w//D/7//v//H/8v/y//L/8v/y//L/8v/w//D/8P/w/+7/7v/v/+//
8f/x//H/8f/w//D/8P/w//D/8P/w//D/8P/w//D/8P/w//D/8P/w//D/7//v/+//8P/w
/+//7//t/+3/7f/t/+//7//v/+//7//v/+//7//u/+7/7v/v//H/8f/x//P/9f/1//X/
9f/1//X/9f/2//f/+P/4//j/+//7//v//v///wAAAwADAAMAAwAAAP3//P/7//j/+P/2
//b/9v/1//X/9f/z//L/8P/v/+7/7f/u/+z/6//r/+r/6v/q/+r/7P/t/+3/7P/r/+r/
6f/o/+r/7P/s/+z/7P/q/+j/7P/3/wYAGQAwAE4AdACfAMkA4QDnANsAwACfAHYASAAf
AAAA6v/X/83/zP/Q/9b/4P/j/+P/5f/m/+f/6P/p/+n/6v/o/+j/6P/n/+f/5//m/+b/
5//n/+f/5//n/+X/5f/m/+b/6P/p/+n/6f/p/+r/6v/q/+j/6P/n/+f/5//o/+j/6P/o
/+j/6f/p/+v/6//r/+v/6f/q/+r/6v/q/+r/6v/r/+3/7f/t/+3/7f/t/+7/7v/w//D/
7//v/+3/7v/w//D/8f/x//H/8f/y//L/8v/z//P/9f/1//f/9v/2//f/9//6//v//f/+
//3//v///wAAAQADAAQABQAHAAoADAANAAwADQAQABIAEAARABMAFAAXABgAGQAaABkA
GgAaABoAHAAdAB0AHQAdAB0AHQAdABwAGgAaABkAGAAVABQAEgASAA8ADQALAAcABAAB
AAAA///+//3//P/5//f/9v/1//L/8v/w/+//8P/v/+7/7f/t/+3/7P/s/+r/6v/r/+v/
6//r/+r/6f/r/+v/6//r/+v/6//r/+z/7P/r/+v/6v/o/+j/6P/o/+j/6P/p/+n/5//n
/+f/5v/n/+j/6f/q/+3/7f/t/+7/7v/t/+z/6//s/+z/7f/u/+3/7f/t/+3/7f/u/+7/
7v/s/+z/7P/s/+7/7v/u/+7/8f/x//H/8f/v/+//7v/u/+7/7v/v/+//7f/t/+3/7f/v
/+7/7v/u/+z/7P/r/+v/7P/t/+7/7//t/+3/7f/t/+//7//v/+//7//v/+//7//v/+//
7//v/+3/7f/s/+z/7P/s/+z/7P/s/+z/7P/s/+z/7P/r/+v/7P/u/+//8P/w//D/8P/w
/+7/7v/u/+7/6v/q/+v/6//t//D/8P/w//D/8P/u/+7/7v/u//D/7//v/+//8P/w/+//
7//t/+3/7f/t/+v/6//r/+v/7v/v//D/8f/w//D/8P/x//D/7//u/+//8f/x//H/8f/1
//X/9f/2//n/+v/6//r/+//7//v//v///wAAAwADAAEAAQD+//v//P/7//j/+P/4//j/
+P/3//X/9f/z//L/8v/x//D/7//u/+z/6//r/+7/7v/u/+7/7v/v/+//7v/s/+z/7P/s
/+z/7P/u/+7/7v/u/+7/8P/1/wIAFwAuAEgAbACTAL8A3wDtAOkA1ACzAI4AZAA5ABYA
/v/p/9X/yv/K/9D/2P/j/+f/5f/o/+v/7v/t/+3/7P/q/+r/6v/p/+n/6v/q/+v/7f/r
/+v/6//r/+v/6//s/+z/7v/v/+//7//v//D/8P/w/+7/7v/t/+3/7v/w//H/8v/w//D/
8f/x//L/8//0//X/9P/0//P/8v/0//T/9P/1//P/8//z//P/8//z//T/9P/1//b/9v/3
//f/+P/6//r//f/9//3//f8AAAAAAAABAAAAAQAAAAEABAAEAAUABQAEAAUABwAIAAsA
DAANAA4ADgAPAA8ADwASABYAGQAbABwAHQAgACIAIAAhACMAJAAlACYAJwAoACsALAAs
ACwALgAvAC8ALwAvAC8ALwAvACwAKgAqACkAKgAnACYAJAAhAB0AGgAXABcAFAARABAA
DgAMAAoACAAHAAUABAADAAEAAAD9//v/+P/3//b/9f/3//f/9v/2//L/8v/z//P/8//z
//L/8f/x//H/8f/x//H/8f/x//L/8v/x//H/8P/y//L/8v/y//T/9P/1//X/9P/z//L/
8P/w//D/8P/w//L/8//0//b/9f/1//X/9f/0//T/9f/2//X/9f/1//X/9f/2//b/9v/2
//b/9v/2//j/+P/4//j/+//7//v/+//6//n/9//2//b/9v/3//f/+P/5//r/+//6//j/
9//2//b/9v/1//X/8//z//P/8//0//X/9v/3//X/9f/1//X/9f/1//X/9f/1//X/9f/1
//X/9f/0//T/9v/2//b/9v/0//T/9P/0//T/9P/0//T/9P/0//T/8v/y//L/8v/z//P/
9P/1//T/9P/z//P/8//z//P/8//x//H/8f/x//P/8//z//P/9v/2//b/9//1//X/9f/3
//n/+f/5//n/+f/5//n/+v/7//z//P/8//7///8AAAQAAwAEAAcABwAIAAkABwAFAAMA
AQD9//z//P/8//z/+//5//n/9//2//X/9f/1//X/9v/0//P/8//z//L/8f/w//L/8//z
//L/8v/y//L/8v/y//T/8v/y//D/8P/u/+z/8f/8/w0AIgA8AF4AiQC3AOMA+wD/APIA
1wC0AIoAWQAuABAA+f/n/9r/1v/Y/+D/5//p/+n/6P/r/+z/7f/v//L/9P/y//L/8f/x
//H/8P/w//H/7//v/+//7//v/+//8P/w//D/8f/x//H/8f/y//L/8v/y//L/8f/x//H/
8v/y//L/8v/y//P/8//1//X/9f/1//P/9P/0//T/9P/0//T/9f/3//f/9//3//f/9//4
//j/+P/4//f/9//3//j/+v/6//v/+//7//v//P/8//z//f/9//////8BAAIAAgADAAMA
BgAHAAkACgALAAwADQAOAA8AEQASABMAEwAWABgAGQAYABkAHAAeAB4AHwAhACIAIwAk
ACUAJgAnACgAKAAoACwALQAtAC0AKwArACsAKwAsACoAKgApACgAJQAkACIAIAAdABsA
GQAXABQAEQAQAA4ADAAKAAgABQADAAIAAQD+//7//P/7//z/+//6//n/+f/5//j/+P/0
//T/9f/1//f/9//2//X/9f/1//X/9f/1//X/9f/2//T/8//z//L/8v/y//L/8v/y//L/
8//z//X/9f/1//T/9v/2//b/9v/3//f/9//4//f/9//3//f/9v/2//f/+P/3//f/9//3
//f/+P/4//j/+P/4//j/+P/4//j/+P/4//f/9//3//f/+f/5//j/+P/6//r/+//7//n/
+f/5//n/9//2//b/9v/4//j/9//3//n/+f/5//n/+f/5//n/+f/3//f/9//3//f/9//3
//f/+f/5//n/+f/5//n/+P/4//b/9v/2//b/9v/2//b/9v/4//j/9//3//X/9v/2//b/
9P/0//T/9P/0//T/9P/0//L/8v/z//P/9P/1//b/9//2//b/+P/4//j/+P/2//b/9v/2
//j/9//3//f/9v/2//X/9f/z//P/8//z//X/9f/1//X/9f/1//X/9f/2//b/9v/3//f/
9//3//n/+//7//v/+//9//3//f/+//3//v/+//7/////////AgAFAAYACQAJAAkACQAG
AAMAAgABAP7//v/8//z//P/7//z//f/8//z//P/7//r/+f/3//T/8v/x//L/8v/y//L/
8v/z//P/8v/0//T/9P/0//T/9P/y//L/8v/w/+7/8v/7/wgAGwA0AFQAegCnANEA8QD/
APcA4AC/AJYAZgA3ABIA/P/n/9n/1v/a/+D/6P/v/+//7f/u/+//8P/x//H/8P/w//D/
8P/v/+//8f/w//D/8f/x//H/8f/x//P/8//0//T/8v/z//P/8//z//T/9P/0//T/9P/z
//P/8//0//T/9P/0//T/9f/1//P/8//z//P/8//0//T/9P/2//b/9v/3//f/9//3//f/
+f/5//r/+v/6//r/+f/5//f/+P/6//r//f/9//3//f8AAAAAAAABAP//AQABAAMAAgAC
AAMAAwAGAAcACQAKAAkACgALAAwADQAPABAAEQARABQAFgAXABgAGQAcAB4AHgAfACEA
IgAjACQAJQAmACcAKAAoACgAKAApACkAKQArACsAKwArACoAKAAoACcAJgAjACIAIAAg
AB0AGwAZABcAFAARABAAEAAOAAwACgAHAAUABAADAAAAAAD+//3//P/7//r/+f/7//v/
+v/6//j/+P/5//n/9//3//b/9f/3//f/9//3//X/9f/1//b/9v/1//X/9P/2//b/9v/2
//j/+P/5//n/9//3//f/9v/0//T/9P/0//X/9f/1//b/+f/5//n/+f/4//j/+f/6//n/
+f/5//n/+f/6//r/+v/6//r/+v/6//r/+v/6//r/+//7//v/+//5//n/+P/4//j/+P/5
//n/+//7//v/+//7//r/+v/6//r/+v/5//n/+f/5//n/+f/3//f/9//3//n/+f/5//n/
+f/5//n/+f/5//n/+f/5//n/+f/4//j/+P/4//j/+P/4//j/+P/4//j/+P/3//f/9f/2
//b/9v/2//b/9v/2//b/9v/2//b/9v/2//f/9//2//b/9v/2//b/+P/4//j/+P/4//f/
9//3//b/9v/1//X/9//3//f/9//3//f/9//3//X/9f/1//X/9v/2//b/9//3//f/9//5
//v/+//7//v//f/9//3//v///wAAAAAAAAEAAQABAAQABQAGAAkACQAJAAkABgADAAIA
AQD+//7//v/+//7//f/7//v/+f/4//b/9f/0//P/9P/y//H/8f/y//L/8v/y//D/8f/x
//D/8v/y//L/8v/y//L/8v/y//L/8P/u//L/+/8IABsAMABOAHIAnQDHAOUA8QDpANIA
rwCGAFgAKwAKAPb/4//T/9D/1P/c/+b/6//r/+v/7v/v/+7/7//v//D/8P/v/+7/7P/r
/+z/7P/t/+//7f/t/+3/7f/t/+3/7v/u/+z/7f/t/+3/6//s/+z/7P/u/+7/7f/t/+3/
7v/u/+7/7v/u/+//7//v/+//7//v/+//8P/w//D/8P/w//D/8f/v/+//7//v//H/8f/y
//L/9P/0//P/8//z//T/9v/2//X/9f/1//X/9v/2//b/9//3//n/+f/7//r/+v/7//v/
/v///wEAAgABAAIAAwAEAAUABwAIAAkACQAMAA4ADwAOAA8AEgAUABYAFwAZABoAGQAa
ABsAHAAdAB4AHgAeACIAIwAjACMAIQAhACEAIQAgAB4AHgAdABwAGQAYABYAFAARAA8A
DQALAAgABQAEAAIAAAD+//z/+f/3//b/9f/2//b/9P/z//L/8f/w/+//7f/t/+z/7P/s
/+z/7f/t/+3/7f/s/+v/6//r/+v/6//r/+v/6//s/+z/6//r/+r/6v/q/+r/6v/q/+r/
6//r/+v/6//r/+r/6v/q/+r/6v/r/+v/6//s/+v/6//r/+v/6P/o/+n/6v/p/+n/6f/p
/+v/7P/s/+z/7P/s/+z/7P/s/+z/7P/s/+3/7f/t/+3/7//v/+7/7v/s/+z/7f/t/+z/
6//q/+n/6v/q/+v/7P/s/+z/6//r/+n/6f/p/+n/6//r/+v/6//r/+v/6//r/+n/6f/p
/+n/6f/p/+n/6f/r/+v/6v/q/+r/6v/q/+r/6P/o/+j/6P/o/+j/5//n/+f/6P/o/+j/
6v/q/+r/6v/q/+r/6v/q/+j/6P/p/+n/6f/q/+j/6P/o/+j/6P/o/+j/6P/o/+f/5//n
/+j/6P/n/+f/5//n/+f/5//p/+n/6f/p/+f/5//n/+f/5v/m/+b/5//o/+n/6v/t/+3/
7f/t/+3/7//v/+//8P/x//L/8v/y//H/8f/x//T/9f/2//n/+f/5//n/9v/z//L/8f/u
/+7/7v/u/+7/7f/u/+//7v/u/+v/6f/n/+X/5P/i/+H/4f/k/+T/5P/k/+L/4//j/+L/
4v/i/+L/4v/m/+b/5v/k/+T/5P/m/+j/8f/+/w8AIgA8AF4AhwCvAMsA1wDPALgAmwB4
AEwAIwAAAOb/0f/B/7r/vP/E/9D/2f/Z/9n/3P/d/+D/4//j/+L/4P/e/97/3f/d/9//
3v/e/9//4f/h/+H/4f/f/9//4P/g/+D/4f/h/+H/4f/i/+L/4v/g/+D/3//f/+D/4v/j
/+T/4v/i/+P/4//h/+H/4f/h/+L/5P/l/+b/5v/m/+b/5//m/+X/5P/j/+b/5//p/+r/
6P/o/+f/5//n/+j/6v/q/+v/6//r/+v/7P/s/+z/7f/v//H/8f/z//L/8v/z//P/9P/1
//f/+P/7//z//f/+////AQACAAMAAQAEAAYABwAKAAsADgAQABIAEwAVABYAFQAWABcA
GAAZABoAGgAaABoAGwAbABsAHgAfACAAIQAfABwAGwAZABoAFwAWABQAEAANAAsACQAI
AAYABAAEAAAA/v/8//r/9//1//T/8//y//L/8P/v/+7/7f/s/+v/6//r/+r/6v/n/+b/
5v/l/+f/5//m/+X/5f/l/+X/5f/l/+X/5f/m/+j/5//n/+b/5v/m/+b/5v/k/+T/5f/l
/+f/5//n/+b/5P/k/+T/5P/m/+f/6P/q/+r/6f/o/+f/5P/k/+X/5v/p/+v/7f/v/+7/
7v/t/+z/7P/s/+z/7P/r/+r/6f/o/+v/6//r/+v/6//r/+r/6v/q/+r/6//r/+v/6//r
/+v/6f/o/+j/6P/p/+r/6v/r/+v/6//r/+v/6//r/+v/6//p/+n/6f/p/+f/5//n/+f/
6P/p/+r/6//p/+n/6P/o/+j/6P/o/+j/6v/q/+r/6v/o/+b/4//h/+X/6v/s/+z/7P/s
/+r/6v/q/+r/6f/n/+b/5f/o/+j/5//n/+n/6f/p/+n/6f/p/+n/6f/n/+f/5//n/+j/
6P/o/+n/6f/p/+n/6//s/+v/6v/p/+7/7//w//L/8//0//T/9P/1//X/9f/4//n/+v/9
//3//f/9//r/9//2//X/8v/y//D/8P/w/+//8f/x/+//7v/q/+n/6P/n/+j/5v/l/+X/
6P/o/+j/6P/m/+f/5//m/+T/5P/k/+T/5v/m/+j/5v/m/+T/4v/k/+3//P8RACoASgBw
AJsAxQDjAO0A5QDMAK0AigBcAC0ABgDu/9n/x//C/8L/xv/S/9v/3//d/+D/4//k/+X/
5//o/+b/5f/k/+L/4f/h/+D/4P/h/+H/4f/h/+H/4//j/+T/5P/k/+X/5f/l/+X/5v/m
/+b/5v/m/+X/5f/l/+b/5v/m/+b/5v/n/+f/5//n/+f/5//n/+j/6P/o/+j/6P/o/+n/
6f/p/+n/6f/r/+v/7P/s/+z/7P/r/+v/7f/u//D/8P/x//H/8f/x//D/8P/w//H/8f/z
//P/9f/2//b/9//3//f/9//4//j/+v/8//7/AAABAAMABAAFAAMABgAIAAkADAANABAA
EgASABMAFQAWABcAGAAZABoAGQAaABoAGgAeAB8AHwAfACEAIQAhACEAHgAcABwAGwAa
ABcAFgAUABAADQALAAkABQACAP///v/6//j/9v/0//P/8f/w/+//7P/s/+r/6f/q/+n/
6P/n/+X/5f/k/+T/4v/i/+P/4//j/+P/4v/h/+H/4f/h/+H/3//f/9//4P/e/93/3f/c
/93/3v/f/+D/4P/g/+H/4f/f/9//3//e/9//4P/h/+L/4f/h/+H/4v/j/+P/4//j/+T/
4v/h/w==
         </WaveFormData>
      </LeadData>
      <LeadData>
         <LeadByteCountTotal>10000</LeadByteCountTotal>
         <LeadTimeOffset>0</LeadTimeOffset>
         <LeadSampleCountTotal>5000</LeadSampleCountTotal>
         <LeadAmplitudeUnitsPerBit>4.88</LeadAmplitudeUnitsPerBit>
         <LeadAmplitudeUnits>��V</LeadAmplitudeUnits>
         <LeadHighLimit>2147483647</LeadHighLimit>
         <LeadLowLimit>268435456</LeadLowLimit>
         <LeadID>V6</LeadID>
         <LeadOffsetFirstSample>0</LeadOffsetFirstSample>
         <FirstSampleBaseline>0</FirstSampleBaseline>
         <LeadSampleSize>2</LeadSampleSize>
         <LeadOff>FALSE</LeadOff>
         <BaselineSway>FALSE</BaselineSway>
         <ExcessiveACNoise>FALSE</ExcessiveACNoise>
         <MuscleNoise>FALSE</MuscleNoise>
         <LeadDataCRC32>769611119</LeadDataCRC32>
         <WaveFormData>
9v/2//b/9v/2//b/9v/3//f/9v/2//b/9//3//f/+P/4//n/+//7//v//P/8//z/////
////AAAAAAEAAQACAAAAAgADAAQABgAIAAgABwAFAAQAAgABAP7//P/8//z//f/8//z/
+//7//r/+f/3//b/9v/1//T/8//z//P/8//z//P/8//z//P/8//z//P/8//y//L/8v/y
//D/8f/w/+7/8v/5/wIADAAXACcAPgBdAHsAkQCYAJgAkwCJAHQAWwBEAC4AFwACAPb/
8v/0//b/+v/8//z/+v/3//f/9v/2//T/8//w//D/8P/v/+7/7v/v/+//7//v/+//7//u
//D/8P/w//D/7v/u/+7/7v/t/+7/7v/u//D/8P/w//D/8P/x//H/8f/v/+//7//v//H/
8f/x//D/8P/x//H/8f/x//H/8f/x//H/8v/y//L/8//z//T/9P/0//T/9P/0//P/8//0
//T/9v/3//f/9//5//n/+f/6//r/+v/7//v/+//8//3//v/+//7//////wAAAQACAAMA
BQAGAAgACQAKAA0ADQAOAA4ADwAPABAAEgAVABcAGQAZABoAGgAbABsAHgAeAB4AIAAg
ACAAIAAgACAAIAAgAB0AHQAcABsAGwAaABkAFgAUABIAEQAPAAwACgAIAAYABgAEAAIA
///9//3//P/4//r/+f/4//f/9//3//b/9f/1//b/9v/2//T/9P/0//T/8v/y//L/8v/0
//T/9P/z//H/8f/x//H/8//z//P/8//x//H/8f/w//L/8v/y//P/9P/0//T/9P/z//L/
8v/y//T/8//z//P/9v/2//b/9v/0//T/9f/1//f/9v/2//b/9f/2//b/9v/4//j/+P/4
//j/+P/3//f/+P/5//n/+P/4//j/+P/4//b/9v/2//b/9//3//b/9f/1//b/9v/3//n/
+P/3//f/9f/1//X/9f/z//P/8//z//X/9f/1//X/9//3//f/9//0//T/9P/0//L/8v/x
//H/8v/z//X/9v/1//X/9f/1//T/9P/0//T/8//z//P/8v/x//H/8f/x//X/9//2//X/
9P/z//L/8v/x//H/8f/z//P/8//z//H/8f/x//H/7//u/+7/7v/v//D/8f/y//D/8f/x
//D/8P/w//H/8f/z//T/9P/1//X/9f/1//b/9v/2//f/9//3//j/+P/5//n/+v/6//z/
/f/+/wAAAgACAAEA///+//r/+f/4//b/+P/4//f/9v/1//P/8v/w//H/7//u/+7/7f/s
/+v/6//p/+n/6f/p/+v/6//r/+v/7f/t/+3/7P/q/+r/6v/o/+f/6P/o/+z/9f/+/wYA
DwAlAEAAXwB7AI0AkgCSAIkAfQBqAFUAPgAqABUAAADw/+j/6P/q//L/9v/2//T/8f/v
//D/7v/s/+v/6v/s/+z/6//q/+j/6f/p/+n/6f/p/+n/6P/q/+r/6v/q/+r/6v/q/+r/
6//s/+z/7P/s/+z/7P/s/+z/7f/t/+3/7f/t/+3/7f/r/+v/6//q/+z/7f/t/+3/6//r
/+v/6//t/+7/7v/u/+//7//w//D/8P/w//D/8P/y//P/9f/2//X/9f/0//P/9f/1//X/
9v/4//j/+f/5//f/+P/5//r/+v/6//v/+//+////AAABAAEAAgAEAAUACAALAAsADAAQ
ABEAEQASABEAEwAUABUAFwAYABgAGQAZABwAHAAcABwAHAAcABwAHgAeAB4AHgAdAB0A
HAAbABcAFgAVABIADgAMAAsACQAKAAgABgAEAAAA/v/8//n/+//7//r/9v/0//P/8v/x
/+//7//u/+3/7f/u/+7/7v/w//D/8P/w/+z/7P/s/+z/7P/s/+z/6//t/+3/7f/t/+v/
6//r/+v/6//r/+v/6v/q/+r/6v/r/+r/6v/q/+r/6//s/+7/8P/u/+3/7f/t/+z/7P/s
/+z/7f/u//D/8f/v/+7/7v/u//D/8v/z//T/8v/y//L/8v/w//D/7//v/+7/7//v/+7/
7//w//H/8v/w//D/8P/w//H/8f/w/+//8f/y//L/8//1//T/8//z//H/8f/x//H/7//v
/+//7//v/+//7//v/+7/7f/s/+v/7f/u/+//8P/u/+7/7f/t/+v/6//s/+z/7f/v/+3/
7v/w//D/8P/w//D/7//v/+//7f/t/+3/7f/t/+3/7f/t/+3/7P/s/+z/7P/s/+z/7P/s
/+3/7f/s/+z/7P/t/+3/7//w//D/8f/x//H/8f/y//L/8v/z//P/9f/2//b/9//3//j/
+P/6//n/+v/8//7//v/9//v/+v/5//n/+f/4//j/+P/3//b/9f/z//L/8P/v/+3/7P/s
/+3/7P/r/+v/6//r/+v/6//t/+3/7f/t/+v/6//r/+r/6P/q/+j/6P/n/+b/4v/i/+f/
8P/8/wkAGwA0AFMAcwCLAJoAoACfAJcAhABvAFgAQAAnABQAAgD4//L/8P/y//b/9v/y
/+//7//u/+7/7v/t/+7/7P/s/+v/6v/o/+n/6f/p/+n/6f/p/+j/6v/q/+r/6v/o/+j/
6P/o/+n/6v/q/+r/6v/q/+r/6v/q/+v/6//r/+3/7f/t/+3/6//r/+v/6v/q/+v/6//r
/+3/7f/t/+3/7f/u/+7/7v/v/+//8P/w/+7/7v/u/+7/8f/x//L/8v/y//P/8//z//X/
9f/1//b/9//4//r/+//6//r/+v/6//z//P/9//3/AAABAAIAAwAFAAYACAAJAAwADwAP
ABAAEAARABEAEgAVABcAGAAZABsAHAAcAB0AGwAeAB4AHgAiACIAIgAiACIAIgAiACIA
IQAhACAAHwAdABwAGwAYABQAEgARAA8ADQAKAAcABAADAAIAAQD///3//f/8//j/9v/1
//T/8//z//P/8v/x/+//8P/w//D/8v/y//L/8v/w//D/8P/w/+7/7v/u/+3/7f/t/+3/
7f/t/+3/7f/t/+//7//v/+7/8P/w//D/8f/x//D/7//u/+7/7v/v//D/8P/v/+//7//w
//D/8P/w//D/8P/x//H/8//y//L/8v/z//T/9P/0//T/9P/0//T/9P/0//P/8//0//X/
9f/0//T/9P/0//T/9P/0//T/9P/1//X/9P/z//P/9P/0//X/9f/0//P/8//x//H/8f/x
//L/8//0//X/9P/z//L/8f/x//H/8f/x//L/8v/y//L/8v/y//H/8f/x//H/8v/y//H/
8f/x//H/8P/u//L/9P/y//L/8v/y//L/8f/x//H/8//z//P/8//z//P/8//z//H/8P/w
//D/8v/y//L/8v/w//H/8f/w//D/8P/x//H/8//0//T/9f/1//X/9f/2//j/+P/5//n/
9//4//j/+f/7//z//P/+////AAACAAQABAADAAEAAAAAAP///v/8//z//P/7//r/+v/5
//n/+P/1//P/8v/y//H/8P/v/+//7//v/+//7//v/+//7//v/+//7//v/+7/7v/w//D/
8P/v/+z/6v/o/+f/7v/6/wcAFQAqAEkAaQCJAJ4AqgCtAKUAlgB/AGYATgA3ACAADgAC
APr/+P/6//7//v/6//X/8//y//T/9P/x/+7/8P/w/+//7v/u/+//7//v/+3/7f/t/+z/
7P/s/+z/7P/u/+7/7v/u/+//8P/w//D/8P/w//D/8P/u/+//7//v//H/8f/x//H/7//v
/+//7v/w//H/8f/x//H/8f/x//H/8f/y//L/8v/z//P/9P/0//T/9P/0//T/9f/1//b/
9v/2//f/9//3//f/9//3//j/+f/6//z//f/9//7///8AAAIAAgADAAMAAgADAAQABQAH
AAgACgALAAwADwAPABAAEgATABMAFAAVABcAGAAZABsAHAAcAB0AHgAiACMAJAAkACQA
JAAkACQAJAAkACQAJQAlACQAIwAgAB4AHAAYABgAFgAVABMAEAAOAAwACgAKAAgABgAD
AAEAAQAAAPz//v/9//z/+//5//n/+P/3//X/9v/2//b/+P/4//j/+P/2//b/9v/2//b/
9v/2//X/9f/1//X/9f/3//f/9//3//X/9f/1//T/9v/2//b/9//2//b/9v/2//b/9v/3
//j/9v/1//X/9f/2//b/9v/2//T/9P/1//X/9//2//b/9v/1//b/9v/2//j/+P/4//j/
+P/4//f/9//4//n/+f/4//b/9v/2//b/+P/4//j/+P/5//n/+P/3//f/+P/4//n/+f/4
//f/9//3//f/9//3//X/9f/1//X/9f/1//X/9f/3//f/9//3//b/9v/2//b/9v/2//X/
9f/3//f/+P/4//f/9//3//f/9v/2//b/9v/3//f/9//2//f/9//3//f/9//3//f/9v/0
//b/9P/0//b/9v/2//b/+P/3//f/9//1//X/9f/1//X/9f/1//X/9f/0//T/9P/0//T/
9P/0//T/9f/1//T/9P/0//X/9f/3//j/+P/5//v/+//7//z/+v/6//v/+//7//z//P/9
//3//v/+/wAAAQACAAQABgAGAAUAAwACAAIAAQAAAP7//v/+//3//P/8//v/+//6//j/
9f/z//L/7//u/+3/7f/v/+//7//v/+//7//v/+//7//v/+//7v/u//D/8v/w/+3/7P/q
/+r/7f/0//7/CwAbADIAUQBzAI8AngCmAKUAmQCGAG8AVgA8ACcAFAAEAPr/+P/4//z/
/v/8//r/9//3//b/9v/0//X/9P/z//L/8P/u//D/8f/x//H/7//v/+//7v/u/+7/7v/u
/+7/7v/u/+7/7//w//D/8P/w//D/8P/w//D/8f/x//H/8f/x//H/8f/x//H/8f/w//L/
8//z//P/8//z//P/8//z//T/9P/0//X/9f/2//b/9v/2//b/9v/1//X/9v/2//j/+f/5
//n/+//7//v//P/8//z//f/9//3//v///wAAAAAAAAEAAQACAAMABAAFAAcACAAKAAsA
CgANAA0ADgASABMAEwAUABcAGQAaABsAGwAcABwAHQAdACAAIAAgACIAIgAiACIAIgAi
ACIAIgAhACEAIAAfAB8AHgAdABoAGAAWABUAEwAQAA4ADAAKAAoACAAGAAMAAwADAAIA
/v/+//3//P/7//v/+//6//n/+f/6//r/+v/4//j/+P/4//b/9v/2//b/+P/4//j/9//3
//f/9//3//f/9//3//f/9//3//f/9v/2//b/9v/3//j/+P/4//j/9v/2//f/+P/4//f/
9//3//r/+v/6//r/+P/4//n/+f/5//j/+P/4//n/+v/6//r/+v/6//r/+v/8//z/+//7
//z//f/9//z//P/8//z//P/8//z//P/8//3//f/8//v/+//8//z//f/7//r/+f/5//v/
+//7//v/+//7//v/+//5//n/+f/5//v/+//7//v/+v/6//r/+v/6//r/+f/5//v/+//8
//z/+//7//v/+//6//r/+v/6//v/+//7//r/+//7//v/+//7//v/+//6//r/+v/6//n/
+//7//v/+//6//r/+v/7//v/+v/8//r/+P/4//j/+P/6//n/+f/5//n/+f/5//n/+f/5
//n/+f/5//j/+P/4//j/+P/4//j/+P/5//n/+P/4//j/+f/5//n/+v/6//v//f/9//3/
/v/+//7//////wEAAgACAAMAAwAEAAQABgAFAAYACAAKAAgABwAFAAQABAADAAIAAAAA
AAAA///+//7//f/9//z/+//5//j/+P/3//b/9f/1//X/9f/1//X/9f/1//X/9f/z//P/
8//y//T/9v/2//T/8f/w//D/8P/5/wQADAAXACkARABlAIMAmQCkAKQAmwCPAHwAYwBK
ADQAHwAMAAAA+P/4//r//v/8//r/+P/5//n/+P/4//j/9//0//T/9P/z//L/8P/x//H/
8f/v/+//7//u//D/8P/w//D/8v/y//L/8v/x//L/8v/y//H/8P/v/+7/8P/x//H/8f/x
//H/8f/x//L/8//0//T/9P/1//X/9f/0//P/8v/x//H/8v/y//L/8f/x//L/8v/0//T/
9P/0//P/8//0//T/9P/1//X/9f/3//f/9//4//j/+P/5//n/+f/6//v//P/+//7/////
/wAAAQACAAMAAQACAAQABQAIAAsACwAMAA4ADwAPABAAEQATABQAFQAXABgAGAAZABcA
GgAaABoAHAAcABwAHAAeAB4AHgAeABwAGwAZABcAFwAWABUAEgASABAADwANAAsACAAF
AAIAAwACAAEA///9//3//P/4//j/9//2//X/8//z//L/8f/x//L/8v/y//H/8P/v/+7/
7v/u/+7/7v/w//D/8P/v//H/8f/x//H/7//v/+//7//v/+//7//u/+7/7v/u/+//7//u
/+3/7P/s/+z/7f/u//D/7//v/+//7v/u/+7/7v/w//D/8f/x//H/8P/w//D/8f/y//L/
8v/x//D/7//u//D/8P/v/+//8v/z//P/8v/w//D/8P/w//D/8P/w//D/8f/x//D/7//v
//D/8P/x//H/8P/v/+//7//v/+//7//t/+3/7f/t/+//7//v/+//7//v/+//7//w//D/
8P/w/+7/7v/t/+3/7f/t/+7/7v/v/+//7//v/+7/7v/u/+7/7//v/+//7v/t/+3/7f/t
/+3/7f/t/+z/7P/s/+z/6//v//D/7v/u/+7/7v/s/+v/6//r/+z/7f/u/+//7//v/+//
7//v/+7/7v/u/+z/7P/s/+z/7v/v/+//7v/w//D/8f/x//D/8P/v/+//8//z//P/9P/0
//T/9f/1//X/9v/2//f/9//4//j/+v/7//z//v8AAP7//f/7//r/+v/5//j/9v/2//b/
9f/0//L/8f/x//D/7//t/+z/7P/t/+z/6//r/+3/7f/t/+3/6//r/+v/6//p/+n/6f/o
/+j/6P/o/+j/5//m/+b/5P/p//L//v8JABcALgBNAG0AhwCUAJYAkwCLAHwAaQBUAD4A
KQAYAAIA9P/w//D/8v/2//b/8v/v//H/8v/w/+7/6//q/+r/6v/p/+j/6v/r/+v/6//p
/+n/6f/o/+j/6P/o/+j/6P/o/+j/6P/r/+z/7P/s/+r/6v/q/+r/6v/r/+v/6//r/+v/
6//r/+z/7f/u/+7/7P/t/+3/7f/t/+3/7f/t/+v/7P/s/+z/6//r/+z/7P/u/+7/7v/u
//H/8f/y//L/9P/1//X/9f/3//f/9//4//f/9v/2//X/9v/4//r//P/9//z//P/7//z/
/f/+//////8AAAIAAwAFAAkACgAMABAAEQARABIAEQATABQAFQAVABYAFgAXABkAHAAc
ABwAHAAcABwAHAAeAB4AHgAeABsAGwAaABkAGAAYABgAFgATABAADgALAAgABgAEAAIA
AQAAAP///f/7//v/+v/2//b/9f/0//P/8f/x//D/7//v//D/8P/w/+//7v/t/+z/6v/q
/+r/6v/s/+z/7P/r/+v/6//r/+v/7f/t/+3/7f/t/+3/7f/s/+z/7P/s/+3/7P/s/+z/
7P/s/+z/7f/u//D/7//v/+//7v/u/+7/7v/u/+7/7//v/+3/7P/s/+z/7f/u/+7/7v/u
/+7/7v/u//D/8P/v/+//8v/z//P/8v/x//D/7//u/+7/7v/u/+7/8P/x//H/8f/v//D/
8P/x/+//7v/t/+3/7//v/+//7//v/+//7//v/+//7//v/+//7//v/+//7//u/+7/7v/u
/+7/7v/t/+3/7f/t/+7/7v/t/+3/7f/t/+7/7v/s/+7/7v/u/+7/7P/r/+v/6//t/+3/
7f/t/+3/7f/t/+3/7f/s/+z/7P/s/+z/7P/s/+z/7f/t/+z/7v/u/+//7//v//D/8P/x
//P/8//z//T/8v/y//P/8//z//T/9P/1//X/9v/2//j/+f/6//z//v8AAP///f/8//j/
9//2//T/9P/0//P/8v/w/+//7//u//D/7//v//D/7f/s/+v/6//p/+n/6f/p/+v/6//r
/+v/6//r/+v/6v/q/+r/6v/o/+f/5v/i/+L/5f/s//T///8NACIAQQBlAIcAnACiAKUA
oQCSAH0AZABMADUAIgAOAP7/9v/0//b/+P/4//T/8f/x/+7/7v/y//P/7v/u/+7/7f/s
/+r/6//r/+v/6f/p/+n/6P/q/+r/6v/q/+r/6v/q/+r/6f/q/+r/6v/q/+r/6v/q/+z/
7f/t/+3/6//r/+v/6//t/+3/7f/s/+z/7f/t/+3/6//r/+v/6//t/+7/7v/u/+//7//w
//D/8P/w//D/8P/x//H/8v/y//L/8//z//P/9f/1//X/9v/2//b/9//3//n/+v/7//z/
/P/8//3//f8AAAEAAgADAAEAAgAEAAUABgAJAAkACgAMAA0ADQAOAA8AEQASABMAFQAW
ABYAFwAZABwAHAAcACAAIAAgACAAHgAeAB4AHgAdAB0AHAAbABcAFgAVABIAEAAOAA0A
CwAMAAoACAAGAAQAAgAAAP3//f/9//z/+P/4//f/9v/1//P/8//y//H/8f/y//L/8v/w
//D/8P/w//D/8P/w//D/8P/w//D/7//v/+//7//v/+3/7f/t/+3/7//v/+//7v/u/+7/
7v/v/+7/7v/u/+7/7v/u/+//8P/y//H/8f/x//L/8v/y//L/8P/w//H/8f/z//L/8v/y
//H/8v/y//L/9P/0//T/9P/0//T/8//z//L/8//z//L/8v/y//L/8v/0//T/9P/0//X/
9f/0//P/8v/y//H/8f/y//L/8v/z//P/8//z//P/8//z//P/8//z//P/8//z//P/8//z
//P/9P/0//T/9P/y//L/8f/x//H/8f/y//L/8//z//P/8//0//T/9P/0//X/9f/1//T/
8f/x//H/8f/x//H/8f/w//L/8v/y//H/8f/x//H/8f/w//D/8v/y//L/8v/y//H/8f/x
//H/8f/x//H/8//z//P/8//x//D/8P/w//H/8v/z//T/8v/z//P/8v/y//L/8//z//P/
9P/0//X/+f/5//n/+v/4//j/+f/5//n/+v/6//v/+//8//z//v/9//7/AAACAAQAAwAB
AAAA/v/9//z/+v/6//r/+f/4//j/9//3//b/9//1//T/9P/y//D/7v/t/+3/7f/t/+3/
7//v/+//7//v/+//7//u//D/8P/u/+7/7f/o/+b/6P/t//T//v8NAB8AOgBdAH0AlQCk
AKgApQCXAIQAawBQADgAIwAQAAIA+P/2//j//P/+//r/9P/z//P/9P/y//D/7//u/+7/
7v/t/+z/7P/t/+3/7f/t/+3/7f/s/+7/7v/u/+7/7P/s/+z/7P/t/+7/7v/u/+7/7v/u
/+7/7v/v/+//7//v/+//7//v/+3/7f/t/+z/7v/v/+//7//v/+//7//v//H/8v/y//L/
8//z//T/9P/y//L/8v/y//P/8//0//T/9P/1//X/9f/5//n/+f/6//j/+P/5//n/+f/6
//v//P/+//7//////wAAAQACAAMABQAGAAgACQAKAA0ADQAOAA4ADwAPABAAEQATABQA
FQAXABgAGAAZABkAHAAcABwAHAAcABwAHAAeAB4AHgAeAB0AHQAcABsAGQAYABcAFAAU
ABIAEQAPAAwACgAIAAYABgAEAAIA/////////v/6//r/+f/4//f/9//3//b/9f/1//b/
9v/2//T/9P/0//T/8v/y//L/8v/0//T/9P/z//P/8//z//P/8f/x//H/8f/z//P/8//y
//T/9P/0//X/9v/2//b/9v/0//T/9f/2//T/8//z//P/9v/2//b/9v/4//j/+f/5//f/
9v/2//b/9f/2//b/9v/4//j/+P/4//j/+P/3//f/+P/5//n/+P/2//b/9v/2//b/9v/2
//b/+f/5//j/9//1//b/9v/3//n/+P/3//f/+f/5//n/+f/3//f/9//3//f/9//3//f/
+f/5//n/+f/6//r/+v/6//r/+v/5//n/+f/5//r/+v/5//n/+f/5//j/+P/4//j/9//3
//f/9v/3//f/9//3//f/9//3//b/+P/4//j/9//4//j/+P/4//j/+v/5//n/+f/5//n/
+f/5//f/9//3//f/+f/4//j/+P/4//j/+P/4//j/+f/5//j/+v/6//v/+//7//z//P/9
//3//f/9//7/AAAAAAEAAQABAAIAAgADAAEAAgACAAQABQAGAAgACgAKAAkABwAGAAYA
BQAEAAIAAgACAAEAAAAAAP/////+//v/+f/4//j/+f/4//f/9//3//f/9//3//f/9//3
//f/9//3//f/9v/4//b/9P/2//f/9P/y//T/9//+/woAFQAnAEAAXwB/AJcApACoAKMA
lQCCAGkATgA4ACcAFAAEAP7//P/+/wIABAACAAAA//////7//P/6//n/+P/2//b/9f/0
//b/9//3//f/9f/1//X/9P/2//b/9v/2//b/9v/2//b/9v/2//X/9P/2//b/9v/2//T/
9f/1//X/9f/1//X/9f/1//X/9f/0//b/9//3//f/9//3//f/9//1//b/9v/2//n/+f/6
//r/+v/6//r/+v/5//n/+v/6//r/+//7//v/+//7//v//P/+//7///////3//v///wAA
AgACAAMAAwAGAAcACAAJAAcACAAKAAsADAAPAA8AEAASABMAEwAUABcAGQAaABsAGwAc
ABwAHQAbAB4AHgAeACIAIgAiACIAIgAiACIAIgAhACEAIAAfAB0AHAAbABgAFgAUABMA
EQAOAAwACgAIAAgABgAEAAEAAQABAAAA/P/+//3//P/7//n/+f/4//f/9f/2//b/9v/2
//b/9v/2//T/9P/0//T/8v/y//L/8f/x//H/8f/x//H/8f/x//H/8f/x//H/8P/y//L/
8v/z//P/8v/x//D/8P/w//H/8v/y//H/8f/x//L/8v/y//L/8P/w//H/8f/z//L/8v/y
//H/8v/y//L/8v/y//L/8v/0//T/8//z//L/8//z//L/8v/y//L/8v/y//L/8v/y//P/
8//y//H/8//0//T/9f/1//T/8//z//P/8//z//P/8//z//P/8//z//P/8//z//P/8//z
//P/8v/y//L/8v/0//T/8//z//P/8//0//T/8f/x//H/8f/y//L/8v/y//H/8f/x//D/
8P/x//L/8//z//P/8//y//D/8P/w/+//8f/y//L/8v/y//L/8v/x//H/8f/x//H/8f/x
/+//7//v/+//7//u/+7/7v/u/+7/7v/u/+7/7//v/+7/7P/s/+3/7f/v//D/8P/x//P/
8//z//T/9P/0//X/9f/1//b/9v/3//b/9v/1//b/9//4//r//P/+//3/+//6//b/9f/0
//L/8P/w/+//7v/v/+//8P/w/+3/6//q/+r/6f/o/+f/5//n/+f/5//n/+f/5//n/+f/
5f/l/+X/5P/m/+b/5v/i/+H/4v/i/+T/6f/w//r/BQATACgARQBjAHkAhACIAIMAewBq
AFUAQAAqABMA/v/u/+b/4v/k/+r/7v/q/+b/5f/l/+T/5v/o/+X/5P/i/+L/4f/g/+D/
4f/h/+H/3//f/9//3v/g/+D/4P/g/+D/4P/g/+D/3//g/+D/4P/e/97/3v/e/+D/4f/h
/+H/3//f/9//3//f/9//3//e/+D/4f/h/+H/4//j/+P/4//g/+D/3//e/+D/4f/j/+T/
4//i/+H/4P/j/+P/5P/k/+L/4//j/+P/5f/l/+X/5v/o/+j/6f/p/+f/6P/p/+r/7P/s
/+3/7f/w//H/8v/z//P/9P/2//f/9v/5//n/+v/8//3//f/+////AQACAAMABQAGAAYA
BwAHAAoACgAKAAwADAAMAAwADgAOAA4ADgALAAsACgAJAAcABgAFAAIA/v/8//v/+f/6
//j/9v/0//D/7v/s/+n/6f/p/+j/5P/k/+P/4v/h/+H/4f/g/9//3f/e/97/3v/b/9r/
2f/Y/9n/2v/b/9z/3P/c/9z/2//b/9v/2//b/9n/2f/Z/9n/2f/Z/9n/2P/W/9b/1v/X
/9n/2v/b/9z/2//a/9r/2v/c/9v/2//b/9r/2v/a/9r/2P/Y/9n/2f/c/9z/3f/e/97/
3v/d/9z/3v/e/97/3v/d/9z/2v/Z/9r/2//b/9r/3P/c/9z/3P/a/9r/2v/a/9v/2//a
/9n/1//Y/9j/2f/a/9r/2v/b/9n/2f/Z/9n/2f/Z/9n/2f/Z/9n/2f/Z/9j/1//W/9X/
1f/W/9f/2P/Y/9j/1//X/9X/1f/W/9b/1//X/9f/1//V/9T/0//S/9X/2P/Y/9j/2P/Y
/9b/1f/V/9X/1f/V/9X/1f/T/9P/0//T/9X/1P/U/9T/1P/U/9T/1P/S/9P/0//S/9T/
1P/V/9X/1P/U/9P/0//V/9X/1f/W/9f/2P/a/9v/2//c/9z/3f/b/9z/3P/e/93/3v/g
/+L/5P/j/+H/4P/e/93/3P/a/9j/2P/X/9b/2P/X/9f/1v/T/9H/0P/Q/83/zP/L/8v/
zf/N/83/zf/P/8//z//P/87/zf/M/8r/yv/M/8z/zP/J/8b/xP/C/8n/0v/e/+3/AQAa
ADkAVwBvAHoAfAB5AG8AYABJADIAGgADAO7/3P/Q/8z/zP/Q/9T/1P/Q/8//0f/S/9L/
0v/R/87/zf/M/8r/yP/I/8n/yf/J/8f/x//H/8b/yP/I/8j/yP/K/8r/yv/K/8r/yv/J
/8j/yP/I/8j/yP/I/8n/yf/J/8n/yf/J/8n/yf/J/8n/yP/I/8n/yf/J/8n/yf/J/8n/
yf/K/8r/yv/L/8v/zP/M/8r/yv/K/8r/zf/N/87/zv/O/8//z//P/9D/z//O/87/z//Q
/9L/0//R/9L/0//U/9P/0v/S/9H/1f/X/9n/2//b/9z/3v/f/97/4f/h/+L/5P/l/+X/
5v/o/+v/7f/v/+//8P/w//H/7//y//L/8v/0//T/9P/0//b/9v/2//b/9P/z//H/7//v
/+7/7f/q/+b/5P/j/+H/3v/c/9r/2P/W/9T/0v/P/83/zf/M/8j/yP/H/8b/xf/E/8X/
xf/F/8P/xP/E/8T/w//C/8H/wP/A/8D/wP/A/8D/wP/A/7//v/+//7//v/++/73/vP+7
/73/vf+9/7z/vP+8/7z/vf+8/7z/vP+8/7z/vP+9/77/vP+7/7v/u/+9/77/v//A/77/
vv+7/w==
         </WaveFormData>
      </LeadData>
   </Waveform>
</RestingECG>
