# Supplementary material for: Detection of Left Atrial Enlargement Using a Convolutional Neural Network-Enabled Electrocardiogram
Source: Front Cardiovasc Med. 2020 Dec 17;7:609976. doi: 10.3389/fcvm.2020.609976 (PMC7773668; doi:10.3389/fcvm.2020.609976)
Supplement: Supplementary file 2 [file Data_Sheet_2.ZIP › normal1/1802010793_11006_0000000X.XML]

<?xml version="1.0" encoding="Windows-1252"?>
<!DOCTYPE RestingECG SYSTEM "restecg.dtd">
<RestingECG>
   <PatientDemographics>
      <PatientID>1802010793</PatientID>
      <PatientAge>68</PatientAge>
      <AgeUnits>Years</AgeUnits>
      <Gender>Male</Gender>
      <PatientLastName>litianyi</PatientLastName>
   </PatientDemographics>
   <TestDemographics>
      <DataType>Resting</DataType>
      <Site>1</Site>
      <AcquisitionDevice>MAC55</AcquisitionDevice>
      <Status>Unconfirmed</Status>
      <Priority>Normal</Priority>
      <AcquisitionTime>09:07:21</AcquisitionTime>
      <AcquisitionDate>11-17-2015</AcquisitionDate>
      <CartNumber>1</CartNumber>
      <AcquisitionSoftwareVersion>009C</AcquisitionSoftwareVersion>
      <XMLSourceVersion>MAC5000 v1.0</XMLSourceVersion>
   </TestDemographics>
   <RestingECGMeasurements>
      <VentricularRate>82</VentricularRate>
      <AtrialRate>82</AtrialRate>
      <PRInterval>146</PRInterval>
      <QRSDuration>96</QRSDuration>
      <QTInterval>384</QTInterval>
      <QTCorrected>448</QTCorrected>
      <PAxis>71</PAxis>
      <RAxis>39</RAxis>
      <TAxis>68</TAxis>
      <QRSCount>14</QRSCount>
      <QOnset>211</QOnset>
      <QOffset>259</QOffset>
      <POnset>138</POnset>
      <POffset>189</POffset>
      <TOffset>403</TOffset>
      <ECGSampleBase>500</ECGSampleBase>
      <ECGSampleExponent>0</ECGSampleExponent>
   </RestingECGMeasurements>
   <Diagnosis>
      <Modality>Resting</Modality>
         <StatementCount>2</StatementCount>
         <LabelText>12SL ��ϳ���</LabelText>
      <DiagnosisStatement>
         <StmtFlag>ENDSLINE</StmtFlag>
         <StmtText>�������</StmtText>
      </DiagnosisStatement>
      <DiagnosisStatement>
         <StmtFlag>ENDSLINE</StmtFlag>
         <StmtText>���� ECG</StmtText>
      </DiagnosisStatement>
   </Diagnosis>
   <Waveform>
      <WaveformType>Rhythm</WaveformType>
      <WaveformStartTime>0</WaveformStartTime>
      <NumberofLeads>8</NumberofLeads>
      <SampleType>CONTINUOUS_SAMPLES</SampleType>
      <SampleBase>500</SampleBase>
      <SampleExponent>0</SampleExponent>
      <HighPassFilter>16</HighPassFilter>
      <LowPassFilter>150</LowPassFilter>
      <ACFilter>NONE</ACFilter>
      <LeadData>
         <LeadByteCountTotal>10000</LeadByteCountTotal>
         <LeadTimeOffset>0</LeadTimeOffset>
         <LeadSampleCountTotal>5000</LeadSampleCountTotal>
         <LeadAmplitudeUnitsPerBit>4.88</LeadAmplitudeUnitsPerBit>
         <LeadAmplitudeUnits>��V</LeadAmplitudeUnits>
         <LeadHighLimit>2147483647</LeadHighLimit>
         <LeadLowLimit>268435456</LeadLowLimit>
         <LeadID>I</LeadID>
         <LeadOffsetFirstSample>0</LeadOffsetFirstSample>
         <FirstSampleBaseline>0</FirstSampleBaseline>
         <LeadSampleSize>2</LeadSampleSize>
         <LeadOff>FALSE</LeadOff>
         <BaselineSway>FALSE</BaselineSway>
         <ExcessiveACNoise>FALSE</ExcessiveACNoise>
         <MuscleNoise>FALSE</MuscleNoise>
         <LeadDataCRC32>250329558</LeadDataCRC32>
         <WaveFormData>
BgAGAAYABgAEAAQABAAEAAYABgAGAAYABgAGAAYABgAEAAQABAAEAAQABAAEAAQABAAE
AAQABAAHAAgACQAKAAkACAAHAAYACAAIAAgACAAGAAYABgAGAAYABgAGAAYABgAGAAYA
BgAGAAYABgAGAAUABAADAAIABAAEAAQABAAEAAQABAAEAAQABAAEAAQAAwACAAEAAAAB
AAIAAwAEAAIAAgACAAIABAAEAAQABAADAAIAAQAAAAAAAAAAAAAAAQADAAUABwAGAAQA
AwACAAIAAgAAAAAAAAAAAP////8BAAEA///+////AQADAAcABwAGAAUABQAEAAYABgAF
AAMABAAGAAQAAgACAAIAAQD9//z//P/6//v/+//7//v/+f/5//j/+P/1//T/9f/0//X/
8v/y//T/9v/2//L/8v/z//T/9f/1//X/7//v//L/7//w//T/9//4//f/9//+/wMABQAN
ABoAHgAmAC8ALAAqACsAJwAfABIAAADs/+H/4//k/93/2f/Z/9v/3P/i/+b/5//j/+H/
5P/r//L/8f/t/+3/7v/v/+7/8P/u/+r/6v/r/+3/7v/v//D/8P/v/+3/7f/t/+3/7v/v
//L/8//z//H/8f/y//D/8P/w//D/7v/v/+//7//x//D/7v/t/+7/7//t/+7/8f/x//H/
8v/x//H/8f/x//H/8f/y//P/8v/x//L/8f/y//L/8v/0//L/8//z//P/9P/3//v//P/7
//v/+//7//////////7//P/9//3/AAABAAEA////////////////AAAAAAAA//8BAAIA
AgACAP////8AAAAAAAD///3//f/8//v/+f/4//n/+f/6//v/9//1//T/9P/z//P/8//x
//H/8f/x/+//7//v/+7/6//t/+7/7//v/+z/6v/s/+z/6P/o/+j/6v/r/+z/7f/u/+3/
7f/r/+3/7P/p/+j/6v/q/+j/6P/p/+v/6//r/+v/7P/s/+z/6//q/+r/6f/o/+j/6P/p
/+n/6v/q/+z/6v/o/+j/6P/o/+b/5//o/+j/5//l/+T/4//n/+n/6//t/+n/5//m/+b/
6v/r/+v/6f/o/+j/6f/p/+j/6P/o/+j/5v/m/+b/5v/o/+j/6P/n/+T/5P/l/+f/5//l
/+X/5f/m/+b/5v/m/+X/4//i/+D/3v/f/9//3//s/+T/5P/k/+T/5P/k/+L/4v/j/+T/
5//n/+b/5v/o/+j/6P/m/+P/4//j/+L/4//j/+P/4f/h/+L/5P/m/+b/5v/l/+T/5v/o
/+v/7P/r/+v/7P/u/+n/5v/l/+T/5//n/+j/6v/l/+T/4v/g/+D/4f/i/+L/4P/g/+D/
4v/g/9//3P/c/+H/4v/j/+D/4v/j/+T/5f/h/9//3f/b/+D/4//g/9z/3f/i/+P/5//u
//P/+/8FAAoADgAYAB0AHgAiACMAGwAVAAwA+P/g/9n/1f/Q/9P/0//R/8//zv/M/9D/
1//Z/9v/3P/Z/97/4f/d/9n/2v/d/+D/4v/i/+T/4//j/+T/5P/j/+T/5P/j/+T/5f/m
/+f/5v/l/+b/5f/l/+P/4//k/+b/5v/m/+b/5v/n/+f/5//q/+r/6f/p/+v/6//o/+j/
5//n/+f/6P/r/+v/6//r/+v/6//s/+3/7f/t/+//7//t/+z/6//s/+//8f/y//P/8f/z
//b/9v/1//X/9f/1//v/+//7//r/+P/5//n//P/+//3/+v/5//v//f///wEAAgACAAIA
AQAAAAAA///+//////8AAAAA/v/9//v/+//9//3//P/8//7//f/9//3/+P/1//P/8v/0
//X/9v/1//T/8//y/+//8P/x//H/7//t/+7/7//v/+7/7P/u/+7/6v/q/+r/7P/t/+7/
7//w//D/7//s/+3/7f/r/+v/7v/t/+z/7f/v/+//7//v/+//7P/s/+z/6//t/+7/7v/u
/+z/7P/t/+3/7v/u//D/7v/w//D/8P/w/+7/7//w//D/7v/t/+3/7f/v/+//7//v/+//
7//w//L/9P/1//X/8//x//D/8P/v/+//8P/x//L/8f/w/+//7v/x//L/8//z//T/9P/1
//f/9f/z//P/8//y//L/8v/y//H/7//u/+z/7v/x//P/9f/2//b/9P/0//P/8//y//H/
7//v/+//7//w//D/9P/y//L/8v/y//D/8P/x//L/9v/3//f/+P/0//L/8P/s//D/8//2
//j/9//3//f/9f/0//T/9f/2//f/+P/4//j/9v/2//f/9v/5//v//v8CAP7//P/8//z/
+//5//j/+P/2//b/9f/0//H/8f/x//D/8v/y//L/9P/y//H/7v/u//H/8v/z//D/7v/v
//D/8f/z//P/8//z//L/8f/u/+z/6//q/+v/7f/2/wUADwAVABoAIAAoADMAOAA0ADEA
LwAnABQA/v/w/+X/4//q/+n/4//f/9//5P/m/+b/7f/v/+n/6P/v/+7/7f/t/+v/7P/x
//L/8v/2//T/8f/x//L/8v/1//b/9v/1//X/9f/1//X/9P/z//T/8//1//X/9//6//f/
9v/1//T/9P/1//X/9f/4//j/9//3//n/+f/2//b/+f/5//n/+v/7//v/+//7//r/+f/5
//n/+//7//3//f/8//z//P/+//z//f/9//3//v8BAAUABgADAAMAAwADAAYABQAEAAIA
BAAFAAUACAAMAA0ADAANAA0ADQANAA0ADgAOAA4ADQAMAAwACwAKAAkACQAKAAoACwAL
AAoACwALAAsACgAKAAkABwAGAAUABgAFAAUABgAEAAMAAgD///7//f/8//n/+//9//7/
/f/8//z//P/7//z/+v/8//z/+v/6//r//P/5//j/9//2//n/+f/3//n/+f/3//f/+v/4
//b/9v/3//v/+//7//v/+P/4//j/9//3//j/+P/4//j/+P/5//n/+v/6//z/+v/5//j/
9//2//j/+f/6//r/+//7//z//f/6//n/+P/3//f/9//4//r//P/9//3/+//3//b/9v/1
//f/+P/5//r/+P/4//j/+P/4//j/+P/3//b/9v/3//n/+//5//n/+f/6//r/+v/6//n/
9//2//T/9v/3//f/9//5//r/+f/6//n/+f/4//f/+f/5//n/+f/3//b/9f/1//3/+f/5
//n/9v/2//b/9v/2//j/+P/5//r/+//7//r/+v/4//j/+P/2//T/9f/2//b/+P/5//r/
+f/4//j/+f/6//v//P/8//z///8AAAIAAgD/////AAACAAIAAAAAAAAA/v/7//n/+P/4
//j/9//2//P/8//z//L/9P/0//T/9v/4//f/9P/0//T/9P/0//D/8P/x//L/8//z//P/
8//z//L/8//y//D/7f/q//P/AwAGAAcADQARABoAKAA0ADUANgA0ADMALQAjABYABADo
/93/5//q/+X/3//h/+X/5P/i/+j/6//n/+f/7v/v//D/7//t/+//9P/z//D/8P/s/+7/
7//x//T/9v/2//b/9f/z//X/9f/1//X/9//3//n/+f/3//X/9f/2//T/9P/0//T/9f/3
//j/+f/6//r/+f/5//v/+//4//j/9//3//f/+P/3//f/9//3//n/+f/6//v/+//7//3/
/f/6//r/+v/8//3///8AAAEA//8BAAQABAACAAEAAAD//wYABwAIAAgABwAHAAYACAAM
AA0ADAANAA0ADQANAA0ADgAOAA4ADQAMAAwACwAKAAkACQAKAAoACQAJAAgACQALAAsA
CgAKAAgABwAHAAcABgAFAAUABgAEAAMAAgD///////////3//f/9//z/+f/3//j/+f/5
//r/+P/6//r/+P/4//j/+v/4//j/+P/4//n/+f/3//n/+//5//n//P/6//j/+P/5//n/
+f/5//n/9//2//X/8//1//b/9v/2//j/+v/9/////f/8//3/+v/4//j/+P/4//b/9//4
//j/+f/5//r/+//7//v/+//7//n/9//2//b/+v/7//v/+f/6//r/+//7//r/+v/6//r/
+P/4//j/+P/2//b/9v/1//f/+P/6//3/+v/3//b/9f/3//j/+f/6//z/+//7//r/+f/5
//j/9//4//j/9v/2//j/+f/5//n/9//3//f/9//5//r/+//9/////f/8//r/+v/6//r/
+v/6//v//P/9//3//P/8//z//P/8//r/+f/5//n/+P/7//3///////3//P/8//z/AAAC
AAMABAAEAAQABQAEAAMAAwAEAAYABAACAAIAAgABAP///v/+//7//v/9//z/+//7//v/
+v/6//r/+v/8//r/+f/2//b/+P/4//j/9P/z//P/8//z//T/9f/2//f/+v/1//T/9P/5
//z/+f///wYACwAVABkAHAAoADIANwA4ADwAOwA5ADcAKAAMAPD/5f/n/+j/5//l/+X/
5f/o/+r/6v/t//P/8f/s//H/9P/x//H/8//2//n/+v/4//r//P/6//n/+f/4//r//P/9
//3/+//7//v/+//5//n/+//7//z/+//8//7//P/8//z//P/9////AAABAAEAAAD+//3/
//////z//P/9//3//f/+/wEAAQABAAEAAQABAAIAAwAFAAUABwAHAAUABAADAAQABAAF
AAUABQAHAAkADAAMAAsACwALAAsADwAPAA8ADgAQABEAEQAUABYAFQASABEAEQARABEA
EQATABQAFQAVABMAFAAUABQAEQARABIAEgASABEADwAPABMAEwASABIAEAAPAA8ADwAP
AA0ADAAMAAoACQAIAAUABwAHAAcABQAHAAcABgADAAMABAAFAAUAAwAAAAEAAAAAAAAA
AAACAP7//v/+//7///////3///8BAP////8CAAAA/v/+//////////////8AAAAAAAD/
////AAAAAAAA/v/+///////+//7/AAD+////AAABAAIAAQABAAEAAAABAAEAAgADAAEA
AQABAAEAAAD/////AAACAAMAAwABAAAAAAABAAEA/v/+//7//v8AAAAAAAAAAAIAAgAC
AAEA/f/8//z//f////3//f/9/wAAAAAAAAAAAAD//////v8AAAEAAQABAAEAAAD9//z/
/P/9//3//f/9//3//f/9/wAAAAAAAAEAAQABAAEAAQAAAPr/+v8AAP///v/9//z//v/+
////AAABAAEAAAAAAP///v/9//r//P/9//7//v8BAAEAAQD///z//P/9//7/AwAEAAQA
BAAFAAYACAAIAAcABwAIAAoACAAGAAYABgAHAAUABAAEAAAAAAD///7//P/7//r/+P/6
//r/+v/8//7//f/6//r//P/8//z/+P/3//f/9//3//j/+f/6//v/+P/9//b/7P/5/wQA
AQADAAoADQARABsAJAAuADQAOwA8ADoANwAtAB8AEgAAAO7/6f/n/+T/5f/l/+P/4f/g
/+b/7P/v/+//8//4//X/8P/z//X/8//4//v/+v/6//r/8v/z//X/+P/6//v//P/8//v/
+//7//v/+//9//3///////z/+f/4//j/+f/6//v//P/6//v/+//7//7//v/9//3/////
//z//P/9//3//f/+//z/+//6//n//f///wIABQAEAAMABAADAAQABAAEAAYABAAFAAUA
BQAFAAcACgAKAAkACQAJAAkADwAPAA8ADgAMAA0ADQAQABMAEwARABEADwAPAA8ADwAO
AA4ADgANAA4AEAARABIADwAPABAAEAAOAA0ACwALAA8ADwAOAA4ADwAPABAAEQAOAAsA
CQAIAAgACQAKAAkABgAFAAQAAQADAAMAAgD///3//v/////////+/wEAAgD+//7//v8A
AP3//P/7//r//f/9//v//f/9//v/+//+//7//P/8//3/AQABAAEAAQAAAAAAAAD///3/
/v/+//7//P/8//3//f/+//7/AAD+//z//P/8//z//P/9//7//v8AAP////////3//f/9
//3//P/7//v//P8AAAEAAQD///7//v///////P/8//z//P/+//7//v/+//z//P/8//v/
/P/8//3////9//v/+//7//z//P/8//z//P/7//v/+v/8//3//f/9//v/+v/3//b//v8B
AP3/9f/0//f/+P/5//r//P/8//3//v/9//3//P/8//r/+v/6//j/+P/5//r/+v/9//3/
/f/7//r/+v/7//z///8AAAAAAAD+//7////+//////8AAAIAAgAAAAAAAAD///3//P/8
//r/+v/5//j/+f/5//n/+P/2//b/9v/4//n/+f/3//j/+P/4//j/9P/0//X/9v/3//f/
9//3//f//P/z/+7/+v/9//L/7//9/wYABwAPABcAHgAmACwALwA0ADoANQApAB8AFAAA
APD/6//p/+T/3//d/9n/1//k/+j/5v/n/+f/6//w//P/8v/x//P/8f/u//f/+v/0//T/
+P/1//X/9v/2//f/+P/4//f/9f/1//X/9f/3//f/+f/5//v/+f/5//r/+f/4//f/9v/2
//f/9//3//v//P/8//3/+//7//j/+P/6//v//P/+//3//f/9//3//f/9//7/////////
AQABAAAAAAAAAAIAAAABAAEAAQD//wEABAAEAAUABQAFAAUACwALAAsACgAMAA0ADQAQ
ABAADwAMAAsADAANAA4ADwAQABAAEAAPAA8AEAAQABAADwAPABAAEAAOAA0ACwALAA0A
DQAMAAwACgAJAAkACQAHAAUABAAEAAEAAQABAP//AgADAAQAAwACAAEA///7//3//v//
/////P/6//z//P/8//z//P/+//r/+v/6//r//f/9//v//f/7//n/+f/8//j/9v/2//f/
+v/7//z//f/8//z//P/7//3//v/+//7//P/8//3//f/+//7/AAD+//3//P/7//r//P/9
//7//v8AAP////////7//f/8//v/+//7//z//v///////v/7//z//P/9//3/+v/6//r/
+v/7//z//f/+//z//P/8//v/+v/6//v//f////3//f/9//v/+v/5//j/+v/5//n/+P/8
//3/+v/7//z//f/+//z//P/9//7///////7//v/8//z//P/6//v//f///wAA///9//v/
9//4//r//f8AAAUABgAGAAYABQAEAAQAAgADAAMABAAGAAYABAAEAAQAAwABAAAAAAAA
AAAA///+//v/+//7//r/+v/6//r//P/+//3/+v/6//r/+v/6//b/+P/5//r/+//6//n/
+P/3//D/8f/4//j/9f/4//v//f8GAA8AEQAXACAAKAA0ADsAPAA6ADMALQApAB4ADAD2
/+n/5//o/+n/6f/p/+X/6P/s/+z/5f/n//X/9v/r/+7/9//3//P/9P/3//b/+P/+/wAA
/P/7//v/+v/8//7///////7//f/8//v/+v/5//r/+f/7//n/+f/6//3//v///wAA/v//
//////////7//P/7//3//f/6//r//v///wAAAgACAAEAAAD//wAAAQADAAUABAADAAQA
AwADAAQABQAIAAYABwAHAAcABQAHAAoACgALAAsACwALAAsACQAHAAQACQANABAAFgAW
ABUAEgARAA8ADwAPAA8AEAAQABAADwASABQAFQAWABQAEwATABIAEgARAA8ADwAQAA8A
DQAMAAwACwALAAsACwAJAAgACAAHAAcABwAFAAMAAwADAAEAAQABAAAA/f///wAAAQAB
AAAA/v8AAAAA+//6//n/+v/6//z//v8AAAEAAQD//wEAAAD9//z//v/9//z//f//////
/////////v/+//7//f/7//z//P/8//3//v8AAAEA/v/+/wAA/v/8//z//P/8//z//f/+
//7//v/9//3//f/7//v/+//7//3//f/+/wAAAQABAAAA/f/8//z//f/9//z//P/8//z/
/P/8//z//P/8//z//P/7//r/+v/7//3////9//3//f/8//z//P/8//r/+f/5//j/+v/7
//v/+//8//z/+v/6//r/+//7//v/AQD8//7//v/+//7//P/8//3//v/9//3//P/8//7/
/v/+//z/+v/7//z//P/////////9//z//P/9//7///8AAAAAAAADAAQABgAGAAQAAwAD
AAQABQAEAAUABgAFAAMAAgACAP7//v/9//z/+//7//v/+v/4//j/+P/6//r/+f/2//b/
+f/6//v/+P/2//f/+P/5//f/9//3//f/9v/9//z/9P/1//z/AQAHAAoACQAVACEAJgAu
ADgAPwBCAD4ANwAvACEADAD8//D/6f/n/+j/5//n/+H/4f/u//T/7P/p/+3/7//u/+//
8P/t/+3/9//6//n/9P/y//b//P/9//3//v/+//7//v/9//v/+f/5//n/+f/7//v//f/9
//v/+f/5//r/+//8//3//v/8//3//f/9/wAAAAD/////AAABAP//AAD+//3//P/8////
/////////////wAAAQABAAEAAwADAAIAAgACAAQABgAHAAcABwAFAAcACgAKAAcABwAH
AAcACwALAAsACgAKAAsACwAOABIAEwASABMAEQARABEAEQAPAA4ADQALAAwADgAPABAA
EQARABIAEgAOAA0ACwALAA8ADwAOAA4ADgANAA0ADQAKAAcABQAEAAUABQAFAAMAAwAD
AAMAAQADAAMAAgD///7//v/+//3////+/wEAAgD///7//f/+//z//P/8//z/+//7//n/
+//8//v//P8AAP3/+v/5//n//P/9//7////8//z//P/7//n/+v/6//r//P/8//3//f/6
//r//P/6//r/+v/6//r/+//9////AAD+//3//f/9/////////////f/7//r/+v/6//v/
+//5//r/+v/7//v//P/8//z//P/6//r/+v/6//z//P/8//v/+P/2//X/9f/2//X/9v/3
//r/+v/6//r/+P/3//f/9v/2//f/9//3//j//v/7//r/+f/4//b/9v/3//j/9//3//b/
9v/3//j/+f/4//r/+//8//z/+v/5//j/9f/1//b/+P/6//3//v/+//7///8AAAIAAgAB
AAEAAgAEAAMAAgADAAQAAQD9//r/+P/4//j/9//2//f/9//3//b/9v/2//b/+P/2//X/
8v/y//b/9v/2//L/9P/1//b/9//1//X/9f/1//T/8//0//T/8//y//f//f8GABEAFQAV
ACIALgA2ADMALAAwADMAKwAbAAgA8v/e/93/5//k/93/3f/f/9v/4P/q/+7/7f/r/+n/
6P/p/+z/7//v//H/9P/1//L/9v/6//j/9v/1//X/9P/1//b/9v/1//X/9f/1//X/9f/1
//f/9//4//f/+P/6//n/+P/3//b/+P/5//n/+f/6//r/+f/5//v/+//4//j/9//3//f/
+P/5//n/+f/5//v/+//8//3//f/9///////8//z//P/+/wAAAQABAAEA//8BAAQABAAD
AAMAAwADAAkACQAJAAgABwAHAAYACAAOAA8ADgAPAAwACwAKAAkACgAKAAoACQAJAAoA
CgAKAAkACQAKAAoACgAJAAcABwAHAAcABgAGAAgABwAHAAcAAwABAAAAAAABAAEAAQD/
/wEAAQABAP///P/7//n/9f/4//r//P/9//v/+P/5//j/9//4//n//P/5//j/9//2//n/
+f/3//n/9//1//X/+P/4//b/9v/3//n/+f/5//n/+v/6//r/+f/4//j/9//2//T/9P/1
//X/9v/2//j/9v/2//b/9v/2//f/+f/7//z/+//5//j/9//1//X/9f/1//b/9f/1//b/
+f/7//z/+//6//r/+//7//j/+P/4//j/9//2//X/9P/2//b/9v/1//X/9v/4//v/+v/3
//b/9f/2//b/9v/2//f/9//4//j/+P/0//T/9P/0//T/9P/0//X/9v/4//n/+f/6//j/
+P/4//b/9P/1//b/9v/5//n/+f/3//T/9P/1//b/9//4//j/+P/6//z///8AAP////8A
AAIAAAD+//7//v/7//n/+P/4//j/+P/3//b/8//z//P/8v/z//T/9f/4//j/9//0//T/
9v/2//b/8v/w//H/8v/z//P/8//z//P/8P/z//T/8P/v//D/8//7/wAAAwALABcAHgAg
ACgAMwAyAC4ALQArACcAGgAEAPD/4//j/+T/3//b/9f/1//i/+j/6P/r/+f/5f/q/+n/
6P/v//P/7//s//X/+P/w/+7/9P/1//X/9v/2//T/9P/z//H/9P/1//b/9//6//v//v//
//3/+f/3//b/+P/4//j/+P/4//n/+f/5//r/+v/5//n/+//7//j/+P/5//n/+f/6//3/
/f/9//3//P/7//v/+//9//3///////z//P/8//7///8BAAIAAwADAAUACAAIAAYABQAE
AAMACQAJAAkACAAKAAsACwAOABAADwAMAAsADAANAA4ADwAOAA4ADgANAAsADAAMAAwA
DQANAA4ADgALAAkABgAFAAcABwAGAAYACQAJAAoACwAHAAUABAAEAAUABQAFAAMAAgAB
AAAA/f///////v/7//n/+v/7//v//P/6//z//P/4//j/+P/6//r/+v/6//r/+//7//n/
+//5//f/9//6//b/9P/0//X/+P/5//r/+//4//j/+P/3//r//P/9//7/+//6//r/+f/4
//j/+v/4//n/+v/7//z/+//7//v/+v/4//f/9//3//n/+//9/////f/7//r/+v/6//v/
+//5//r/+v/7//v/+P/4//j/+P/6//r/+v/6//j/+P/4//f/+P/4//n/+//5//f/9//3
//r/+v/6//r/+v/5//n/+P/2//r/+v/6//r/+v/3//b/9v/2//j/+f/5//r//P/8//z/
+v/6//v//P/8//v/+//7//n/+P/4//n/+v/9//7//v/+/wEAAgAEAAQAAQABAAIABAAA
AP7//v/+/wAA/////wAA/f/8//r/+P/3//f/9//2//b/9v/2//j/+v/5//b/9v/6//r/
+v/2//T/9f/2//f/9f/1//X/9f/4/+//7v/2//n/+P/9/wMABAALABEAFwAeACgALgAz
ADYAMgAxADMAKQASAPr/6v/p/+v/5v/j/+H/4f/j/+b/5v/q/+3/7f/t/+7/7//y//H/
7f/x//j/9//w//T/+v/4//X/9f/2//b/+f/6//r/+f/5//n/+f/5//n/+f/7//v/+//5
//n/+v/8//z//P/8//r/+//7//v//v/+//3//f/+/////f/+/wEAAQABAAIAAQABAAEA
AQACAAMABQAHAAcABwAJAAkABgAGAAYACAAKAAsACwALAAgACQALAAoADAANAA4ADwAV
ABUAFQAUABMAEwASABQAFwAXABUAFQAXABcAFwAXABYAFgAWABUAFwAYABgAGAAXABcA
GAAYABgAFwAVABUAFgAVABMAEgASABEAEQARABIAEQARABIADwAPAA8ADQAPAA8ADwAN
AAsACwAKAAcACAAKAAwADQALAAgACQAIAAgACAAIAAoACgAKAAoACgAKAAkABgAHAAgA
BwAIAAwACAAGAAYABwAGAAUABAADAAUACAALAA0ACwAMAAwADAALAAoACgAJAAgACAAK
AAgACgAKAAoACgAKAAsADAAMAAoACQAJAAkACwALAAsACwAKAAkACQAKAA4ADwAPAA0A
DAAMAA0ADQAMAAwADAAMAA4ADgAOAA4ADAAMAAwACwAIAAgACQALAAwACwAMAA0ADAAK
AAgABgAJAAkACgAKAAwADQANAA0ACwAKAAcABgAGAAcABwAHAAsADgANAAwACwAKAAwA
DAANAA4ADgANAAsACgALAAwADQAMAA4ADwAQABAADwAPAA8ADQAMAAwADQAOAA8AEAAQ
ABAAFAAWABkAGgAWABUAFQAWABQAEgASABIAEgARABEAEgAOAA4ADQAMAAsACwALAAoA
CgAKAAoADAAKAAkABgAGAAgACAAIAAQABgAHAAgACQAJAAkACQAJAAgADQAMAAQA//8C
AAsADQAWAB0AIQArADYAOAA4AD8ASABOAFEASQA5ACgAFAAEAP3/+//4//H/7//1//n/
+P/4//z///////v//P///wQABwAHAAMAAgAFAAYACAAMAAwACwALAAwADAAMAAwACwAJ
AAsACwALAAsADAANABAAEQAPAAsACQAIAAsADAANAA4ADQANAAwACwAPABAAEAARABEA
EQAOAA4ADAALAAoACgAMAA0ADgAPAA8ADwAQABEAEQARABMAEwAUABQAFAAWABUAFQAU
ABMAFQAXABoAGgAXABcAFwAXABsAGwAbABoAGgAbABsAHgAjACMAIQAhACEAIQAhACEA
IgAiACIAIQAfACAAIAAgACEAIQAiACIAHgAdABsAGwAfAB8AHgAeAB0AGwAaABkAGQAX
ABYAFgAXABcAFwAVABUAFQAVABMAFQAVABQAEQAPABAAEQARAA0ACgALAAoACgAMAA4A
EgAPAA4ADQAMABAAEQAQABMAEgAPAA4AEAAOAAwADAANAAwACwAKAAkACgAKAAoACQAK
AAwADQAOAAwADAANAA0ADgAOABAADgAMAAwADAAMAA4ADwAQABAADgANAA0ADQAPAA8A
DwAPAAwACwALAAwADAANAA0ACwAMAAwADQANAAwADAAMAAwADAAMAAwADAAPABAAEQAR
AAwACgAJAAkADAALAAwADQAQABAAEAAQAA4ADQANAAwADAANAA0ADQAMAAoADAAMAAwA
DAAMAAoACgALAAwADgAPAA8AEAAPAA4ADQAKAA0ADwARABIAEwATABMAEQAOAAwACwAK
ABAAEgATABQAFQAWABgAGAAZABkAGgAcABkAFgAVABQAEwARABAAEAAOAA4ADQAMAAwA
DQAOAA4ACwAKAAkACgAMAAsACAAIAAgACAAIAAQABQAHAAkACwAMAA0ADgAPAAoABQAI
AAoACQAIAAsAEQAaABsAGwAjADAAOAA+AEUATABOAEsAQwA9ADIAHgAKAP3/+f/2/+//
8//7//f/8v/6/wAA+f/3/wMABAADAAoACwAJAAsACAAFAAgADgAOAA4ADwAPABAAEAAP
ABAAEAAPABEAEQARABEAEQARABMAEwARAA8ADwAQAA8ADgANAAwADQAPABAAEQAWABoA
FwARAA==
         </WaveFormData>
      </LeadData>
      <LeadData>
         <LeadByteCountTotal>10000</LeadByteCountTotal>
         <LeadTimeOffset>0</LeadTimeOffset>
         <LeadSampleCountTotal>5000</LeadSampleCountTotal>
         <LeadAmplitudeUnitsPerBit>4.88</LeadAmplitudeUnitsPerBit>
         <LeadAmplitudeUnits>��V</LeadAmplitudeUnits>
         <LeadHighLimit>2147483647</LeadHighLimit>
         <LeadLowLimit>268435456</LeadLowLimit>
         <LeadID>II</LeadID>
         <LeadOffsetFirstSample>0</LeadOffsetFirstSample>
         <FirstSampleBaseline>0</FirstSampleBaseline>
         <LeadSampleSize>2</LeadSampleSize>
         <LeadOff>FALSE</LeadOff>
         <BaselineSway>FALSE</BaselineSway>
         <ExcessiveACNoise>FALSE</ExcessiveACNoise>
         <MuscleNoise>FALSE</MuscleNoise>
         <LeadDataCRC32>3006653183</LeadDataCRC32>
         <WaveFormData>
/v/+//7//v/9//z/+//6//v//P/9//7/AAAAAAAAAAD///7//f/8//7//v/+//7//v/+
//7//v8AAAIABAAGAAUABAADAAIAAwAEAAUABgAGAAYABgAGAAUABAADAAIABAAEAAQA
BAAEAAQABAAEAAIAAgACAAIAAgACAAIAAgAAAAAAAAAAAAAAAAAAAAAA/v/+//7//v//
/wAAAQACAP///v/9//z//v/+//7//v/8//z//P/8//7//v/+////AgAHAAwAEQAQABAA
EAAQABEAEAAPAA4ADQAOAA4ADQAPAA8ADgAOABAAEAAUABgAFwAXABUAFQAUABMAEgAP
AAoACAAGAAQAAAD///3//f/7//v/+//5//n/9f/1//T/8v/x/+7/6//q/+r/6f/n/+j/
5v/m/+n/6f/p/+f/5//p/+n/6v/q/+r/4v/d/+H/4//n/+3/9/8GABUAIAAvADsAQwBP
AGAAcgCAAIcAgQB1AGkAUgAuAAwA8P/N/7f/rP+e/43/gf93/3r/i/+g/7H/vf/F/8n/
z//c/+P/4v/h/+P/5f/k/+D/4f/f/9v/3P/d/97/3//e/9//3//f/93/3f/d/93/3//g
/+L/4//j/+P/4//k/+T/4//j/+P/4//j/+L/4v/h/+L/4v/i/+b/5v/k/+T/5//n/+j/
6//r/+v/6//r/+v/6//t/+//7v/t/+//7v/x//L/9f/4//b/9v/4//f/+f/9/wIAAgAE
AAQABQAHAAoADQANAA0ADgARABIAFAAXABkAGQAZABsAHQAdAB4AIAAgACAAIAAgACIA
IgAiACEAIQAhACEAHwAdABkAGAAYABcAEgAQABEAEQARABIADgAJAAYABAADAAMAAgAA
AP3//f/9//j/9//3//X/8v/x//H/8v/z//L/7//t/+v/5//m/+f/5v/l/+b/6P/q/+n/
6P/n/+b/5P/k/+P/4//l/+P/4//k/+X/5f/l/+b/6P/m/+b/5//k/+P/4//i/+L/4v/k
/+T/5P/l/+b/5//m/+X/5f/k/+P/4v/h/+H/4P/f/9//3v/f/+L/5//q/+j/5f/k/+T/
5//r/+r/6v/q/+n/6f/p/+b/5v/m/+X/4v/i/+T/5P/k/+T/5P/j/+T/5P/k/+T/4v/i
/+L/4v/i/+H/4f/i/+D/3v/e/93/3P/c/9z/2//o/+D/3P/f/+D/4f/i/+P/5P/n/+r/
7//w//D/8P/w//L/8v/y/+//8P/x//H/8v/z//T/9P/0//T/8v/0//b/9//3//X/9f/1
//X/9f/1//D/7v/s/+f/4v/g/93/3//h/+P/5f/g/9//2v/Z/9n/2v/a/9j/1f/V/9b/
1v/T/9L/0P/Q/9X/1f/V/9P/0//T/9P/1P/T/9L/0f/P/9H/0//R/9H/2f/s//3/DgAd
ACcANQBFAFIAYAByAHkAeQB1AG0AVgAyAA4A6v/D/6f/mP+G/3v/cf9n/2r/ef+E/5X/
qf+1/7//xf/I/8//1P/T/8//zf/O/9L/0//T/9P/0f/R/9H/0f/S/9P/0//T/9X/1f/V
/9X/1v/W/9f/1//X/9f/1//Y/9j/1//X/9f/2P/Z/9n/2v/b/9z/3P/c/97/3v/c/9z/
2//b/9z/3//i/+P/5P/l/+b/5f/m/+f/6f/p/+z/7P/q/+r/7P/u//D/8v/2//f/9f/5
//7//v8AAAAAAQADAAoADQANAA0ADwARABEAEgAUABUAFAATABcAGwAdACAAIgAiACIA
IgAgACIAIgAiAB8AHwAfAB8AHgAdABoAGgAbABsAFwAWABgAFwAWABYAEwANAAkABgAH
AAcABgAEAP////////r/+//7//n/9v/0//P/8//z//H/7//u/+3/6v/q/+z/7P/q/+r/
6//s/+v/6v/p/+j/6P/o/+f/5//o/+f/6P/q/+v/6//r/+z/6//o/+f/5//n/+f/6P/o
/+b/5v/o/+j/6f/p/+n/6f/r/+v/7P/s/+z/7P/s/+3/7P/r/+v/6v/p/+r/7f/u/+7/
7f/u//D/8P/z//H/8P/u/+3/7f/t/+//8P/x//H/7f/s/+3/7P/t/+7/7//v//D/8P/w
//D/7v/u/+7/7v/w/+//7//w/+3/6v/p/+f/6f/s/+//8f/y//L/8f/x//D/8f/w/+//
7f/s/+z/7f/v/+z/8P/w//D/8P/w//P/9P/3//r///8AAAAAAAD//wAA///+/wEABAAH
AAkABwAHAAcABgAEAAQAAgAEAAQABQAFAAMAAgABAAAA//8BAP7//v/+//r/9v/1//P/
8//z//P/8//x//H/7f/t/+r/6v/p/+b/5P/l/+f/6P/m/+T/4f/g/+T/5f/m/+X/5P/j
/+L/4v/k/+T/5P/j/+f/5f/j/+X/6f/2/wcAFgAlADcARwBTAGIAdgCGAJUAmwCPAH8A
cABQACYABADf/7n/pP+a/4n/d/9x/3z/j/+e/7H/x//R/9P/2//k/+X/6P/p/+X/5f/m
/+T/5//l/+P/4//j/+P/4//i/+P/4//j/+X/5f/l/+X/5P/i/+H/3//j/+X/5//q/+n/
5//m/+X/5v/n/+f/6P/p/+r/6v/q/+7/7v/s/+z/7//v//D/8//z//P/8//z//T/8//0
//X/9v/3//v//P/8//z//v8AAP//AAADAAMABQAJAA4ADgAOAA4ADwARABMAFQAUABMA
FwAbAB0AIAAkACcAKAApACkAKwArACwAMAAwADAAMAAtAC4ALQAsAC0ALQAtAC0ALQAt
ACsALAAtAC0AKQAoACcAJQAjACIAIQAdABsAGgAWABUAEwAQAAsACwALAAYABwAJAAkA
CAAEAAMAAwADAAEA///+//3//P/8//7//v/6//j/9//2//j/+P/4//j/9v/2//X/9f/3
//X/9f/2//n/+f/5//r/+v/4//j/+f/4//f/9//2//T/9P/2//b/9v/3//j/+f/3//f/
+P/4//r/+v/6//v//f/9//7//v/5//j/+f/4//r/+f/6//z//v8BAP///v/7//n/+P/3
//n/+v/7//v/+P/4//r/+v/4//j/+P/3//j/+P/4//j/+v/6//r/+v/6//n/+f/6//n/
9v/1//P/9f/2//f/9//5//r/+v/7//j/+f/4//f/9v/2//f/+f/3//b/9f/0//j/9v/2
//b/8v/0//T/9P/0//j/+v/+/wIABwAIAAgACAAGAAgACAAIAAcACAAJAAkADAANAA4A
DgAMAAwACgAMAAwADQANAAsADAANAA4ADwAKAAQAAQD+//3/+v/6//n/+P/3//b/9f/0
//X/8v/z//L/8v/x/+7/6f/p/+r/6v/q/+r/6f/q/+v/6//r/+n/6f/p/+n/6v/s/+z/
7P/r/+n/5//n/+3/9f/+/xMALgA5ADsARwBVAGgAggCSAJUAkwCJAH0AaABEACgACADX
/7X/pv+W/4H/c/95/4z/nf+q/73/y//P/9v/5f/o/+n/7P/r/+v/7f/s/+b/4//j/+X/
5//n/+f/5//o/+n/6f/p/+f/5//n/+f/6f/q/+z/7f/r/+v/6//s/+z/6//r/+v/7v/v
/+//8P/v//D/8P/w//L/8v/w//D/8f/x//L/9f/z//P/8//z//f/9//5//v//f/9/wAA
AAD///7///8AAAIABAAIAAkABwALABAAEAAOAA4ADwARABcAGwAcAB0AHQAfAB8AIAAm
ACkAKgArACsALQAtAC4AMgAyADIAMgAxADIAMQAwAC0ALQAtAC0ALQAtACsALAAtAC0A
KQAoACYAJQAkACQAJAAfABwAGgAXABcAFgAUABEAEQARAAwACwALAAkABgACAAEAAQAB
AAMAAQAAAP///P/8//7//v/7//r/+v/6//r/+v/6//r//P/8//v/+//7//n/+f/6//n/
+f/5//r/+P/2//b/9//3//f/+P/4//j/+v/+/wAA/v/9//z/+//5//n/+v/6//n/+P/3
//f/+v/7//3//v/8//z//v/+//v/+f/5//r//P////3//P/+//3//f/9//7//v/+//3/
+//6//v/+v/4//j/+P/3//f/+P/5//r/9//2//X/9P/1//X/9v/4//r/+P/4//f/9v/2
//b/9f/2//b/9f/1//X/9//3//f/9f/0//T/9f/3//j/+f/6//r/+P/2//j/+P/4//j/
+//8////AgAEAAQAAwACAAUACAAJAAoACQAKAAsACwAMAA0ADgAOAA0ADAAJAAoADQAP
ABAADwANAA0ADQANAAkABAACAAAA/v/6//n/9//5//n/+f/5//f/9//z//P/8v/y//H/
7v/t/+3/7v/u/+v/6v/o/+j/6//r/+v/6f/o/+f/5v/m/+f/6P/p/+n/6//l/+X/6f/z
/wIAEQAgAC0AOQBHAFEAXgBwAIIAiwCNAIcAfwB0AFwAOAAQAOH/wf+y/6L/i/97/3f/
fv+T/6b/s//B/9H/2f/d/+T/6f/m/+X/6f/n/+j/7P/r/+f/5//l/+X/5f/l/+n/6//s
/+3/6//r/+v/6//q/+r/6//r/+v/6//r/+z/7P/r/+v/6//t/+//8P/y//L/8v/x//D/
8v/y//D/8P/z//P/9P/3//f/9//3//f/9//3//n/+//9//3/AAAAAP///v///wAA//8A
AAMAAwAGAAsAEQASABQAFAAVABcAGgAdAB0AHQAiACUAJgAoACgAKQAoACcAKAArACwA
LgAxADIAMwA0ADIANAA0ADQAMgAxADAALwAwAC8ALAAsADAAMQAuAC4ALQArACkAKAAo
ACMAIAAeABwAGwAZABYAEwATABMADgAPAA8ADQAKAAgABwAHAAcABQADAAIAAQAAAAAA
AgACAP///v/+//7//P/8//z//P/+//7//f/9//3/+//7//z/+//7//v//P/+//z//P/9
//3//f/+//7/+v/6//z//P/7//v/+//7//z//f///wAA///+//3//f//////AAAAAPz/
/P/+//7////9//3//v/+/wEA///+//z/+//7//v//P/8//z/+//7//z///8AAP7//v/+
//3/+//6//n/+P/4//j/+P/4//n/+f/6//z//P/6//r/+f/7//z//f/9//z/+v/3//X/
8//1//X/9f/0//T/9f/3//n/+v/7//z/+//6//v/+v/6//j/9v/2//b/9v/2//b/+P/6
//7/AgAHAAgACAAIAAgACgAKAAoACgAMAA4ADwANAA0ADQAMAAwADAAKAAwAEAARABEA
DwAPAA8ADwAPAAsABgAEAAIA/v/6//n/9//6//v//P/9//r/+f/0//P/8P/w/+//7P/r
/+v/7P/s/+3/7P/q/+r/6//r/+v/6f/n/+f/5//o/+v/7P/t/+3/6f/v/+3/5//5/xQA
HwAqADUAOQBDAFkAbAB4AIIAiwCJAHsAbQBUADIAEgDu/83/t/+m/5j/jf+B/33/hv+X
/6j/u//J/9X/3//l/+T/4//o/+n/5//p/+r/6P/p/+v/3//h/+P/5f/n/+r/6//r/+v/
6f/p/+n/6f/s/+z/7f/t/+z/6//q/+r/7P/r/+v/6//u/+//7//w/+//8P/w//D/8v/y
//D/8P/z//P/9P/3//b/9f/0//P/9//5//3/AQAAAP//AQAAAAIAAgAEAAYACQAKAA0A
DQALAA8AFAAUABIAEgATABUAHAAfAB8AHwAgACMAJAAmACsALQAtAC0AKwAtAC0ALgAv
AC4ALQAsAC0AMAAxADIAMwAzADMAMwAxAC8AKwAqACwALQAqACoAKwArACsALAApACMA
HwAcAB0AHQAcABoAFgAVABQADgANAA0ACwAIAAgABwAHAAcACQAHAAYABQAAAAAAAgAC
AP7//P/7//r//P/8//z//P/8//z/+//7//z/+//8//7/AQABAAEAAgAAAP7//v////7/
/f/9//z/+v/6//z//P/9//3//f/9//v/+//8//z//P/8//z//f//////AAAAAPz//P/+
//7//P/5//j/+P/9/wEAAAAAAP7//f/9//3//P/8//z/+//8//z//v/+//z//P/8//v/
+v/6//r/+v/4//j/+P/4//j/9//3//j/+v/4//j/9//5//r/+//7//r/+P/1//P/+///
//n/8f/w//P/9P/1//b/+f/8/wEABgAIAAgABwAGAAYACAAIAAgACAAKAAwADQAPAA8A
DwAOAA4ADgAMAA4AEAARABEADwAOAA0ADAALAAkABAACAAAAAAD8//v/+f/3//f/9//3
//T/8//u/+3/7f/u/+7/7P/p/+n/6v/q/+z/7P/r/+z/7v/t/+z/6f/p/+n/6f/q/+r/
6v/q/+n/6//l/+P/8f/9/wIADwAmADMAOwBHAFUAZAB0AH4AgQB/AHsAawBMACgABgDk
/8X/tf+q/5r/jf9//3X/fP+V/6b/r/+7/8f/0f/b/+L/4f/g/+f/5//l/+r/6P/j/+P/
5f/j/+P/4//j/+T/5f/l/+X/4//j/+P/4//m/+b/5//n/+n/6f/p/+r/6f/n/+b/5f/m
/+f/5//o/+z/7v/v//D/8P/w/+7/7v/x//H/8v/1//P/8//z//P/9//3//n/+//5//n/
/P/8//z//P/+/wAA//8AAAMAAwADAAcADAAMAAwADAANAA8AFAAXABcAFwAaAB0AHgAg
ACEAIwAjACMAJQAnACcAKAAoACgAKAAoACoALAAsACwAKwArACsAKwAoACcAJAAkACcA
JwAjACIAIgAhACAAIAAcABcAFAASAA8ADwAOAAwACgALAAwACAAGAAUAAgD+//7//f/9
//3/+//5//j/9//2//b/+P/4//P/8v/y//L/8//0//X/9v/0//T/8//z//H/7//v//D/
8//z//P/9P/y//D/8P/x//P/8//0//T/9P/0//b/9v/1//X/9f/1//T/8//z//L/8//0
//X/9//3//f/+P/4//X/9P/1//T/9v/1//b/+P/3//n/9v/0//b/9f/1//X/8v/y//L/
8f/y//L/9P/0//L/8v/y//H/8v/y//L/8v/0//T/9P/0//H/7//u/+7/8P/u/+7/7f/v
//L/8v/0//T/9P/0//f/+P/7//7/AAAAAP///v8AAAIAAgACAAQABgAIAAkABwAFAAMA
AAACAAQABAAIAAwADQANAAsACAAHAAYABQAFAAAA/v/8//r/9v/1//P/9f/1//X/9f/z
//P/7//v/+z/7P/r/+j/5//n/+j/6P/n/+b/5P/k/+X/5f/l/+P/5f/l/+X/5v/k/+T/
5P/j/9v/3//l/+f/7//8/wsAGgArADUAPQBNAGAAdACGAJEAkQCHAHUAYABIACYAAADZ
/7f/ov+U/4f/ef9z/3r/jf+k/7H/tf/D/9n/3//Y/9n/4v/l/+H/3//g/97/4f/l/+X/
5P/j/+L/4f/j/+X/5v/n/+b/5f/k/+P/4//i/+L/4f/h/+H/4f/i/+T/5f/n/+n/6P/p
/+n/6v/q/+r/6f/o/+j/6P/m/+b/6v/r/+3/8f/w/+//7v/t//D/8f/0//f/9f/z//T/
8v/1//b/+f/8//v//P////////8DAAgACAAJAAoADAAPABIAEwARAA8AFgAbAB4AIgAi
ACMAIgAhACEAIwAjACQAJgAmACYAJgApACwALQAuACsAKwArACsAKgApACYAJgAlACUA
IQAgAB8AHQAbABoAGgAVABIAEAANAA0ADAAKAAcABwAHAAIAAQABAP///P/7//v//P/9
//v/+f/4//f/8f/w//H/8P/x//L/9P/2//T/9P/0//T/8//y//D/7//x/+//7//w//P/
8//z//T/9P/y//L/8//x//H/8v/y//H/8v/1//b/9P/z//L/8f/x//H/8v/y//L/8v/y
//P/8//z//T/9P/y//L/9P/0//T/8//0//b/9f/3//T/8v/0//P/8//z//L/8v/y//H/
8v/y//T/9P/z//L/8f/v/+7/7v/u/+7/7//w//H/8v/w/+//7//w/+7/7P/s/+v/6//s
/+3/7f/u/+7/7f/t/+v/7f/t/+3/8v/u/+//8P/x//L/9f/2//n//P/9//7//v/+/wAA
AgACAAIAAQACAAMAAwAFAAUABQAEAAQABAACAAQABAAFAAUAAwADAAMAAwADAP7/+P/1
//L/9P/y//P/8//z//P/8//z/+//7//r/+v/7P/s/+v/6P/j/+P/5P/k/+H/4P/e/97/
5P/l/+b/5f/k/+P/4v/i/+T/5P/k/+P/4f/n/+n/6f/z/woAHQAqAC0AMQBDAFkAbACA
AIwAjwCLAH0AZQBKACgABgDk/8P/rf+c/4r/e/9z/3f/hv+h/7T/u//D/9H/1//X/9z/
3//c/93/4//l/+L/3v/b/93/4f/j/+P/4//j/+L/4//j/+P/4f/h/+H/4f/k/+T/5f/l
/+X/5f/l/+b/5v/l/+X/5f/m/+f/5//o/+n/6v/q/+r/7v/u/+z/7P/s/+v/6//t/+//
7//v/+//8//z//X/9//1//X/+P/4//j/+P/6//z//v8AAAQABQAEAAcACwAKAAoACgAL
AA0AEgAVABUAFQAXABkAGQAaACAAIwAkACUAIwAlACUAJgAnACYAJQAkACUAKAApACoA
KwArACsAKwApACcAIwAiACUAJQAhACAAIAAfAB4AHgAbABUAEQAOAA4ADwAPAA4ACwAL
AAsABgAHAAcABQACAP3/+//6//n//P/7//v/+//4//j/+v/6//X/9P/0//T/8v/y//L/
8v/y//L/8f/x//H/7//v//D/8f/x//H/8v/z//L/8//1//X/9f/2//b/9P/0//b/9v/0
//P/8v/x//H/8f/y//L/8//0//X/9//1//X/9v/2//b/9v/4//j/9v/z//L/8v/y//X/
8//y//T/8//z//P/9P/0//T/8//w//D/8v/y//T/9P/0//P/7//u/+3/7P/t/+7/7//w
//D/7//v//D/8v/w//D/7//t/+7/7//v/+z/9P/y//L/8v/y//P/9P/3//r//f/+//7/
/v8AAAIAAgACAAIABAAGAAcABgAFAAQAAgADAAQAAwAGAAYABwAHAAUABQAFAAUABQAF
AAAA/v/8//z/+P/3//X/8v/x//D/7//u/+//7P/t/+z/7P/r/+j/5f/l/+b/5v/l/+T/
4v/i/+X/5f/l/+P/5f/l/+X/5v/k/+T/5P/j/+P/4//l/+3/9/8IABkAJAAvAD8ASwBV
AGoAgACGAHsAbQBrAGMAQAAcAPz/0v+x/6X/nv+O/33/d/97/4b/mf+s/73/yf/P/9H/
1f/a/9v/3v/j/+X/5f/k/+T/6f/n/+P/4P/f/97/3f/g/+H/4f/h/+H/4f/h/+H/4v/i
/+P/4//l/+f/6f/s/+r/5//l/+P/5v/n/+f/6P/p/+r/6v/q/+3/7v/t/+7/7//v//D/
8//y//H/8P/v//P/8//1//f/9//3//r/+v/4//j/+v/8//7/AAAEAAUAAwAHAAwADAAK
AAoACwANABQAFwAXABcAGQAbABsAHAAgACMAJAAlACQAJQAkACQAJgAmACYAJgAmACgA
KAAoACUAJQAlACUAJgAlACIAIgAjACMAHwAeAB4AHQAcABwAGgAVABIAEAARABEAEAAO
AA0ADQANAAgABAADAAAA/P/9//3//v////3/+//6//n/9//4//v//P/4//b/9f/0//b/
9v/2//b/9f/0//L/8f/y//H/8v/0//X/9f/1//b/9v/0//T/9f/y//H/8f/w//D/8P/y
//L/8//z//P/8//z//P/9P/0//X/9v/3//n/+P/3//f/9v/y//L/9P/0//T/8//0//b/
+v/9//v/+v/6//n/+f/5//b/9v/2//X/8//y//P/8v/0//T/9P/z//P/9P/1//b/9f/0
//P/8v/y//H/8f/y//P/8v/z//P/8//y//T/9P/0//T/9//4//v//v8DAAQABAAEAAIA
BAAEAAQABAAGAAgACQAKAAsADAAMAAsACgAHAAgACAAJAAkABwAKAAsADAANAAsABgAE
AAIAAgD+//3/+//4//f/9v/1//P/8//v/+//7P/s/+v/6P/o/+n/6//s/+n/6P/m/+b/
6f/p/+n/5//l/+X/5f/m/+b/5v/m/+X/4//n/+n/5//r//r/CwAgAC8ANQBDAFUAZABw
AH4AgwCBAHkAawBaAD4AGAD0/9H/uf+y/6T/lf+H/3X/dP+L/6D/r/+9/8X/zf/X/9r/
2//g/+X/5f/h/+T/6P/j/+H/5f/l/+X/5f/l/+T/4//h/9//4f/j/+X/5//r/+z/7v/v
/+v/6f/n/+b/6f/p/+r/6//q/+v/6//s/+3/7v/u/+7/8P/w/+7/7v/t/+3/7v/x//L/
8//0//X/9f/1//f/+f/5//n//P/8//z//P/+/wAAAQACAAUABQAHAAsAEAAQAA8ADgAO
AA8AFgAZABkAGQAcAB8AIAAiACMAJQAlACUAJwApACkAKgAqACoAKgAqACoALAAsACwA
LQAtAC0ALQArACkAJQAkACUAJQAhACAAIwAjACMAJAAgABsAGAAWABcAFwAWABQADwAP
AA8ACgAJAAkABwAEAAIAAQABAAEAAQD///7//f/6//r//P/8//n/+P/4//j/+v/6//r/
+v/5//j/9v/1//T/8f/w//D/9P/1//b/+P/2//T/9P/1//b/9//5//r/9//2//f/9v/3
//f/9//3//f/9//4//j/9v/2//b/9//2//X/9f/0//T/9v/6//z/+v/3//b/9v/3//n/
9v/0//f/9//4//n/9//2//X/8//z//T/9//4//b/9v/2//X/9P/0//T/9P/0//T/9P/0
//b/9f/1//b/9P/y//L/8f/x//T/9f/2//f/+P/2//b/+P/6//7/AAABAAIAAwAGAAcA
CAAHAAgACQAJAAsACwALAAoACgAKAAgACgAKAAsACwAJAAkACQAJAAkABwACAAAA/v/6
//b/9f/z//b/9//4//n/9v/1//D/7//u/+7/7f/q/+f/5//o/+j/6P/o/+f/6P/p/+n/
6f/n/+f/5//n/+j/5f/k/+P/4f/r/+H/4f/v//n/AgAXACgALwA3AEUAUwBmAHoAhgCJ
AIcAeQBtAFwAPAAYAO7/xf+z/6j/mP+D/3f/ef+I/5f/pP+1/8X/0f/Z/9v/3v/h/+T/
4//n/+3/6P/c/9//5//j/+H/4f/h/+H/5P/l/+X/5f/l/+X/5f/l/+j/6P/p/+n/6f/p
/+n/6v/s/+v/6//r/+v/6//q/+r/7f/u/+7/7v/y//L/8P/w//H/8f/y//X/9f/1//X/
9f/4//n//P////////8CAAIAAgACAAQABgAJAAoADQANAAoADQARABAAEwAUABYAGQAg
ACMAIwAjACMAJQAlACYAKgAtAC4ALwAvADEAMQAyADQANAA0ADQAMgA0ADQANAAzADMA
MwAzADQAMwAwADAALwAvACsAKgAoACcAJgAmACcAIwAhACAAHwAfAB4AHAAZABkAGQAU
ABEAEQAPAAwACwALAAwADQAMAAkABwAFAAIAAgAEAAQABAAEAAUABgAFAAQAAwACAAQA
BAADAAMAAwABAAEAAgAAAP///v/+/wEAAgAFAAkACAAHAAcABgACAAIABAAEAAMAAwAD
AAMABAAFAAcACAAGAAYABgAHAAYABQAFAAQABAAEAAYABgAFAAMAAwAEAAYACQAHAAYA
CAAHAAcABwAIAAgACAAHAAQABAAGAAYABgAGAAYABQAEAAQABAAEAAUABgAHAAgABQAD
AAIAAgADAAIAAwADAAUABgAHAAcABgAEAAEA/////wEAAQABAAYACAAFAAQAAwACAAYA
CAAMABAAEgASABEAEAARABQAFQAWABYAGAAaABsAGwAbABsAGgAYABgAFgAYABgAGQAZ
ABcAGgAbABwAHQAaABQAEQAOAAoABgAFAAMABQAFAAUABQAFAAUAAQABAAIAAgABAP7/
+//7//z//P/4//b/8//y//P/8//z//H/8v/z//T/9v/2//b/9v/1//P/+f/7//f/9/8K
ACEALgA7AEcAUQBjAHYAggCIAI8AlQCRAIkAcgBMACYABADf/8X/tv+o/5f/hf+D/5L/
pf+y/8H/0f/Z/93/5f/q//H/+P/3//H/8f/y//D/8f/1//X/9f/1//X/9f/0//X/9f/1
//X/9f/1//X/+P/6//3////7//n/9//2//n/+f/6//v/+f/5//j/+P/6//z//f/+/wAA
AAD+//7//P/7//v//f/+////AAABAAMAAwAFAAcACQAJAAwADAAMAAwADgAQABAAEAAS
ABEAEwAXABwAHAAcABwAHQAfACQAJwAnACcAKAArACwALgAzADUANQA1ADMANQA1ADYA
OQA6ADsAPAA6ADwAPAA8ADsAOwA7ADsAOgA5ADYANgA5ADkANQA0ADEALwAtACwALAAn
ACQAIgAjACMAIgAgAB0AHQAdABgAGQAZABcAFAAQAA8ADwAPAA4ACwAJAAcABwAIAAsA
DAAGAAQAAwACAAMABAAFAAYABAAEAAMAAwADAAEAAQACAAAA///+//7//v/8//z//f8A
AAEAAwAEAAAAAAACAAIAAQABAAEAAQABAAEAAgACAAQABAAEAAUAAwADAAQABAACAAIA
BAAEAAEA/////wAABAAHAAUABAAGAAUABQAFAAIAAgACAAEAAgACAAQABAAFAAYABwAH
AAIAAAD+//z///8AAAEAAgAEAAMAAwAEAAMAAAD///3/+//8//3//f/8//z//P/9//7/
//8AAP//AAADAAYACwAMAAwADAAKAAwADAAMAA8AEgAVABcAFwAXABcAFgAUABIADgAO
ABQAFwAZABkAGQAZABkAGQAZABQAEgAQAAsABgAEAAEAAQABAAEAAQD+//3/+P/3//f/
+P/4//b/8v/x//H/8P/v/+7/7P/s/+3/7f/t/+v/7P/t/+7/8P/x//L/8//z//H/7f/x
//X/+f8CABUAKgA7AEEAQwBRAGIAdACAAIcAiwCHAHkAYgBCAB4A/v/b/8H/tv+o/5X/
i/+H/4T/i/+g/7P/t/+//9H/2//g/+n/6v/r/+//7f/q/+z/8f/v/+v/7f/t/+3/7f/t
/+3/7P/r/+3/7f/t/+3/8P/w//H/8f/x//H/8f/y//H/7//u/+3/7//x//L/9P/5//z/
+v/y/w==
         </WaveFormData>
      </LeadData>
      <LeadData>
         <LeadByteCountTotal>10000</LeadByteCountTotal>
         <LeadTimeOffset>0</LeadTimeOffset>
         <LeadSampleCountTotal>5000</LeadSampleCountTotal>
         <LeadAmplitudeUnitsPerBit>4.88</LeadAmplitudeUnitsPerBit>
         <LeadAmplitudeUnits>��V</LeadAmplitudeUnits>
         <LeadHighLimit>2147483647</LeadHighLimit>
         <LeadLowLimit>268435456</LeadLowLimit>
         <LeadID>V1</LeadID>
         <LeadOffsetFirstSample>0</LeadOffsetFirstSample>
         <FirstSampleBaseline>0</FirstSampleBaseline>
         <LeadSampleSize>2</LeadSampleSize>
         <LeadOff>FALSE</LeadOff>
         <BaselineSway>FALSE</BaselineSway>
         <ExcessiveACNoise>FALSE</ExcessiveACNoise>
         <MuscleNoise>FALSE</MuscleNoise>
         <LeadDataCRC32>993691223</LeadDataCRC32>
         <WaveFormData>
DgAOAA4ADgAQABAAEAAQAA4ADgAOAA4ADgAOAA4ADgAMAAwADAAMAA4ADgAOAA4ADgAO
AA4ADgAQABAAEAAQAA8ADgANAAwADgAOAA4ADgAOAA4ADgAOAAwADAAMAAwADAAMAAwA
DAAMAAwADAAMAAoACgAKAAoADAAMAAwADAAMAAwADAAMAAoACgAKAAoACgAKAAoACgAK
AAoACgAKAAwADAAMAAwACgAKAAoACgAKAAoACgAKAAwADAAMAAwADQAOABAAEAAOAA4A
EAARABIAEwATABMAEgATABMAEwASABIAEQAOAA4ADAAKAAgABgACAAEAAQD+//7//v/+
////AAAAAAAAAAD9//z//P/9//7//v/+/wMAAwAEAAUABAAEAAMAAgAAAAEAAQABAAMA
AwAEAAUABQAFAAMAAwAEAAUABQAFAAUAAwABAAQABgAJAA8AEwAWABYADwAJAAkAEgAl
AEMAXQBcAEUAHADk/67/iv94/33/hv+O/4v/f/9s/2L/Xv9g/2b/av90/4b/l/+m/7X/
xP/S/9n/4P/n/+z/8P/0//f/9//2//r//v///wAAAQAEAAUABgAGAAQABQAFAAUACAAI
AAgACQAHAAcACAAIAAkACQAJAAkACQAJAAkACQAHAAkACQAJAAkACgAKAAoACQAJAAoA
CgAKAAoACgALAAwADAAMAAwACwALAAsACwAMAAwADQAOAA0ADAAMAAsACwALAAwADAAM
AAwACwALAAwADAAMAAwACgAKAAkABwAFAAcABQAEAAUABQAEAAQABAACAAIAAQD/////
/////wAAAAAAAP///f/9//3//f/7//z//P/8//7///8BAAMAAwADAAMAAwADAAMABAAE
AAQABAAEAAMABQAGAAYABAAGAAYABgAFAAUABQAFAAUAAwADAAMAAwADAAMAAwADAAQA
BAADAAMAAwADAAMAAwACAAIAAgACAAIAAgACAAMAAwADAAMAAwADAAMAAgACAAAAAQAB
AAEAAwADAAMAAgAEAAQABAAEAAMAAwACAAEAAAAAAAEAAQABAAIAAgADAAIAAQAAAP//
AQACAAIAAQABAAEAAQABAAEAAQABAAEA/v/+///////+//3//f/+//7///////7//P/9
//3//f/+//7//v////3//f/8//v//f/9//z//P/+//z//P/+//7//v/+//z//f/+/wAA
AgACAAIABAADAAQABQAFAAMABAAFAAUABwAGAAYABQAEAAIAAAD+//r/+P/0//P/8f/w
//D/8P/x//P/9f/2//T/9P/x//D/8v/z//T/9P/y//X/9f/2//f/+P/4//f/9v/2//f/
9//3//f/9//4//n/+f/5//f/9//4//n/+f/3//f/9//3//j/+v/9////BQAMAAwABwAD
AAEACAAdADsAVQBYAD8AEgDe/6b/eP9i/2f/dP98/3v/b/9c/07/Sv9O/1b/XP9m/3b/
if+Y/6v/uv/G/83/1P/b/+D/4v/o/+3/8f/y//b/9v/3//j/+f/4//n/+v/6//z//f/9
//3//v/+//7/////////AAAAAAEAAQABAAEAAwADAAMAAwABAAMAAwADAAMABAAEAAQA
AwADAAQABAAEAAQABAAFAAYABgAGAAYABwAHAAcABwAEAAQABQAGAAgACAAJAAkABwAH
AAgACAAIAAgABwAHAAoACgAKAAoACQAIAAYAAwADAAUAAwACAAEAAQAAAAAAAAD+//7/
/f/9//3//f/9//z//P/8//v//f/9//3//f/9//7//v/+//////8AAAEA//////////8A
AAEAAwAEAAIAAgACAAEAAwAEAAQAAgACAAIAAgABAAEAAQABAAEA////////////////
/////wAAAAD/////AQABAAEAAQAAAAAAAAAAAAAAAAAAAAEAAQABAAEAAQABAAEAAAAA
AAAAAQABAAEAAQABAAEAAAACAAIAAgACAAAAAQABAAEAAAAAAAEAAQAAAAAA/////wEA
AQABAAEAAQACAAIAAQD//////////////////////v/+//////8AAP////8AAP7/////
//7//P/9//3//f/+//7//v/////////+//3///////7//v8AAAIAAAAAAP/////+//7/
/f///wAAAgAAAP7//v/+//7//v/+//7///8AAAIABAAEAAQABgAFAAYABwAHAAkACgAL
AAsACQAIAAgABwAEAAIAAAD+//z/+v/2//X/9f/0//T/9P/2//f/+P/4//j/+P/1//T/
9P/1//b/9v/2//n/+f/6//v//P/8//v/+P/4//n/+f/3//f/9//4//r/+//8//v/+f/6
//v/+//9//3//f/9//7//v8DAAcACwAQABAACQADAAcAFAArAEsAXwBUAC8A+v++/4b/
Wv9K/0//Wv9m/2f/Xf9Q/0b/RP9M/1b/XP9s/4D/kf+g/7H/wv/M/9P/2v/f/+L/6P/u
//H/9f/2//j/+P/5//r/+//+////AAAAAAAAAQABAAEAAQAAAP////8AAAEAAwAEAAUA
BQAFAAUABQAFAAUABQAFAAcABwAHAAUABgAGAAYABgAHAAkACgAIAAgACAAJAAoACgAK
AAoADQANAA0ADQAMAAwADQAOAAwADAANAA0ADwAPABAAEAAQABAADwAPAA4ADgAOAA4A
EAAQAA8ADQAPABEADwAOAAsACwAKAAoACgAIAAgABwAFAAUABQAFAAQABAAEAAMAAwAD
AAMAAwAFAAYABgAGAAcABwAIAAkACwALAAsACwAKAAkACQAIAAgACAAIAAcACQAKAAoA
CAAIAAgACAAHAAcABwAHAAcABQAFAAUABQADAAMAAwADAAQABAADAAMAAwADAAMAAwAC
AAIAAgACAAIAAgACAAMAAwADAAMAAwABAAEAAAAAAAIAAwADAAMAAQABAAEAAAAAAAAA
AAAAAAIAAwADAAMAAgACAAMAAwAAAAAA/////wEAAQABAAEAAwAEAAQAAwABAAEAAQAB
AP///////////v/+///////+//3//f/+/wAAAQABAAAAAAABAAEAAQAAAAAAAAABAP//
///+//3///////7//v8AAAIAAAAAAP/////+//7//v//////AAD8//z/+//7/////f/9
/////P/8//z//P/8//7///8AAAIABAAEAAQABgAFAAYABwAHAAcACAAJAAkABwAGAAYA
BQADAAIAAQAAAPz/+v/2//X/9//2//b/9v/0//X/9v/2//b/9v/z//L/8P/x//L/8v/z
//f/+P/6//n/+v/6//n/+P/4//n/+f/7//v/+//8//3//f/9//v/+//8//3//f//////
/////wAAAAABAAkADQAOABAACwAHAAsAGAAxAFUAYwBMAB8A6P+q/3L/UP9M/1P/YP9q
/2X/V/9K/0L/RP9Q/1z/Zv90/4b/l/+m/7n/yP/Q/9n/4P/j/+j/7P/w//P/9f/2//j/
/P/9//7///8CAAMABAAEAAQABQAFAAUACAAIAAgACQAHAAcACAAIAAkACQAJAAkACwAL
AAsACwALAA0ADQANAA0ADgAOAA4ACwALAAwADAAOAA4ADgAPAA4ADgAOAA4AEAARABIA
EwASABIAEwAUABQAFAAVABUAFQAVABYAFgAWABYAFQAVABYAFgAWABYAFAAUABMAEQAT
ABUAEwASABEAEQAQABAAEAAOAA4ADQALAAsACwALAAoACgAKAAkACgALAAwADQAMAAwA
CwAKAA0ADQAOAA8ADQANAA0ADQANAA0ADgAOAA4ADgAOAA0ADQAOAA4ADAAMAAwADAAL
AAsACwALAAsACQAJAAkACQAJAAkACQAJAAoACgAJAAkACwALAAsACwAIAAgACAAIAAgA
CAAIAAkABwAHAAcABwAJAAkACAAIAAoACwALAAsACQAJAAkACAAIAAgACAAIAAYABwAH
AAcABgAGAAcABwAIAAgABwAHAAcABwAHAAcABwAIAAgABwAHAAcABwAHAAcABwAHAAcA
BgAGAAcABwAGAAUABQAGAAYABwAHAAYABQAFAAQAAwAEAAQABAAFAAcABwAGAAUABQAF
AAQABAAEAAYABAAEAAUABQAEAAQABAAFAAUABgAGAAYABQAFAAcABwAIAAgACAAIAAgA
CAAJAAoADAAKAAoACgAMAA8AEAARABEADwAQABEAEQARABAAEAAPAAoACAAGAAQABAAC
AP7//f/9//z//P/8//r/+//8//z//v/+//v/+v/6//v//P/8//r//f/9//7/AQACAAIA
AQAAAAAAAQABAAEAAQABAAIAAwADAAMAAQABAAIAAwADAAMAAwADAAMABgAGAAkADQAT
ABgAGgAVAA0ADQAYAC0ASQBhAFwAPQAIAND/mP9u/1r/W/9k/2z/cf9p/1r/Tv9K/1D/
XP9m/3T/hP+V/6j/uf/G/9L/2//i/+f/7P/y//j/+//9//7//v8AAAEAAgADAAQABQAG
AAYABgAHAAcABwAIAAgACAAJAAkACQAKAAoACwALAAsACwANAA0ADQANAAsADQANAA0A
DQAOAA4ADgAPAA8AEAAQABAAEAAQABEAEgASABIAEgATABMAEwATABIAEgATABQAEgAS
ABMAEwATABMAFAAUABUAFgAWABcAGAAYABgAGAAYABgAFwAVABUAFwAVABQAFQAVABQA
FAAWABQAFAATABMAEwATABMAEAAQABAADwAPAA8ADwAPABEAEgASABIAEQARABIAEwAT
ABMAEwATABEAEQASABIAFAAUABQAEwAVABYAFgAUABIAEgASABEAEQARABEAEQAPAA8A
DwAPAA8ADwAPAA8AEAAQAA8ADwAPAA8ADwAPAA4ADgAOAA4ADgAOAA4ADwANAA0ADQAN
AA8ADwAOAA4ADAANAA0ADQALAAsACwAKAA0ADgAPABAADgAPAA8ADwAOAA4ADwAPAAwA
DAALAAsADQANAA0ADQALAAwADAALAA0ADQANAA0ACwALAAsACwAMAAwADQANAAwACwAL
AAwACgALAAsACgAKAAsACwALAAwADAAMAA0ACwALAAoACQAMAA0ADQAOAA8AEAANAAwA
DQANAAwADAAMAA0ADQAOAAwADAALAAsACwALAAsACwAMAAwACwAKAAwADAAMAAwADAAN
AA4AEAASABIAEgAUABQAFAAUABMAFAAWABgAGQAYABYAFQATABIAEAAOAAwACgAIAAQA
AwAFAAQABAAEAAYABwAIAAgABwAGAAIAAAACAAMABAAEAAQABwAHAAgABwAIAAgABwAI
AAgACQAJAAkACQAJAAoADQANAA0ACwAJAAoACwALAA0ADQANAA0ADAAQABMAFQAbACIA
IAAZABMAFQAkAD8AXQBrAGAAOwAIAM7/mv92/2z/df+C/4j/gf9x/2L/XP9g/2b/bv92
/4T/lP+j/7b/yf/Y/97/5//u//P/+P/8/wAAAQAFAAgABgAKAAsADAANAA4ADwAQABAA
EAARABEAEQAUABQAFAAVABMAEwAUABQAFQAVABUAFQAXABcAFwAXABcAGQAZABkAGQAa
ABoAGgAXABcAGAAYABgAGAAYABkAHAAcABwAHAAdAB0AHQAdABwAHAAdAB4AHgAeAB8A
HwAhACEAIgAiACEAIAAeAB0AIAAgACAAIAAeAB4AHQAbAB0AHwAdABwAGwAbABoAGgAY
ABYAFgAVABUAFQAVABUAFAAUABQAEwATABMAEwATABQAFgAXABgAFwAXABgAGQAZABkA
GQAZABsAGwAcABwAHAAcABwAGwAZABoAGgAYABoAGgAaABkAFwAXABcAFwAXABcAFwAX
ABcAFwAXABcAFgAWABUAFQAVABUAFQAVABQAFAAUABQAFgAWABYAFwAXABcAFwAXABUA
FQAUABQAFAAVABUAFQAVABUAFQAUABQAFAAUABQAFAAVABUAFQAUABQAFQAVABYAFgAV
ABUAEwATABMAEwATABQAFAATABMAEwATABMAEwATABMAEwASABIAEwATABQAEwATABQA
EgATABMAEgASABMAEwATABIAEgASABMAEwATABIAEQARABEAEAAQABAAEgAQABAAEwAV
ABYAFAAQABIAEgASABIAFAAVABYAGAAYABgAGAAaABkAGgAbABsAGwAcAB0AHQAdABwA
HAAbABgAFgAUABIAEgAQAAwACwAJAAgACAAIAAgACQAKAAoACgAKAAcABgAIAAkACgAK
AAoADQANAA4ADwAQABAADwAOAA4ADwAPAA8ADwAPABAAEQARABEADwAPABAAEQARABEA
EQARABEAFAAUABUAGwAlACQAHgAbABUAFQAgADMATwBpAGgATwAkAPD/vv+Y/4r/jf+c
/6L/m/+L/3j/bv9q/3D/eP9+/4b/kv+l/7j/x//W/+D/5f/s//X/+v/+/wIABQAHAAgA
DAAMAA0ADgAPABEAEwAVABYAFQAVABQAEwAWABYAFgAXABUAFQAWABYAGQAZABkAGQAZ
ABkAGQAZABkAGwAbABsAGQAaABoAGgAZABkAGgAaABoAGgAaABsAHAAcABwAHAAbABsA
GwAbABoAGgAbABwAGgAaABsAGwAdAB0AHgAeAB4AHgAdAB0AHAAcABwAHAAaABoAGQAX
ABkAGwAZABgAFwAXABYAFgAWABQAFAATABUAFQAVABUAEgASABIAEQARABEAEQARABEA
EgASABIAEwATABQAFQAVABUAFQAVABUAFQAWABYAFAASABAADQAIAAYAAwD+//7//v/+
//3//f/9//3//f/7//v/+//7//n/+f/5//n/+P/4//f/9//3//f/9//3//b/9v/2//b/
+P/4//j/+f/3//f/9//3//f/9//2//b/9v/3//f/9//1//X/9f/0//b/9v/2//b/9v/3
//f/9//2//b/9//3//b/9v/1//X/9f/1//X/9f/z//T/9P/z//P/8//z//P/8//z//P/
8//y//L/8//z//T/8//z//T/8v/z//P/8v/w//H/8f/x//L/8v/y//P/8//z//L/8f/x
//P/9P/y//L/8v/y//T/9f/2//j/+P/4//j/+v/7//z//f/9////AAABAAEA/v/8//v/
+f/5//j/9//2//L/8P/s/+v/6f/o/+j/6P/p/+v/7f/u/+z/7P/p/+j/6P/p/+r/6v/s
/+//7//w/+//8P/w/+//8P/w//H/8f/x//H/8f/y//P/8//z//H/8f/y//P/8//z//P/
8//z//T/9P/5//3/AwAGAAgAAwD7//v/BgAZADcAUQBOACkA9v+8/4D/WP9K/0//WP9g
/1//Vf9G/zz/PP9E/0z/Vv9k/3b/hf+W/63/vP/A/8f/0P/Z/97/4P/k/+f/6//u//L/
9P/1//b/9//2//f/+P/4//j/+f/5//n/+v/6//r/+//8//3///8AAAMAAwADAAMAAwAD
AAMAAwABAAMAAwADAAEAAgACAAIAAgADAAUABgAGAAYABgAHAAgACAAIAAgABwAHAAcA
BwAHAAgACgAMAAoACgALAAsADQANAA4ADgAOAA4ADQANAAwADAAMAAwADQAOAA4ADQAL
AA0ACwAKAAkACQAIAAgACAAGAAYABQAHAAcABwAHAAQABAAEAAMABQAFAAUABQADAAQA
BAAEAAUABQAGAAcABQAFAAUABQAFAAUABgAGAAQABAAEAAMAAwAEAAQAAgAEAAQABAAD
AAMAAwADAAMAAgABAAAA/////////////wAAAAD///////////////8AAAAAAAAAAAAA
AAAAAAEA/////////////////v/+//7//////////f/9//3//P/+//7//v/+//z//f/9
//3//v/+///////+//7//f/9//3//f/9//3/+//8//z/+//9//3//f/9//v/+//7//v/
/P/8//3//f/8//v/+//8//r/+//7//r/+v/7//v/+//8//z//P/9//v/+//6//n/+//7
//r/+v/6//z/+v/6//v/+//6//r/+//6//z//P/8//z/+v/7//z//v8AAAAAAAACAAMA
BAAFAAUABQAGAAcABwAFAAQABAADAAIAAAD+//z/+P/2//L/8f/z//L/8v/y//D/8f/y
//L/9P/0//H/8P/u/+//8P/w//L/9f/1//b/9f/2//b/9f/0//T/9f/1//X/9f/1//b/
+f/5//n/9//3//j/+f/5//f/9//3//f/+v8CAAUABwALAA4ADAADAP3/AwAYADkAVQBX
ADoACQDO/5T/Zv9O/0z/Wf9i/2T/Xf9N/0D/Pv9E/0z/WP9o/3j/hv+V/6j/uf/E/8r/
0f/Y/9//5P/o/+r/7f/v//D/9P/2//f/+P/5//j/+f/6//r//P/9//3//f/+//7//v//
//////8AAAAAAAD///7//f///////////wEAAwADAAMAAwAEAAQABAABAAEAAgACAAQA
BAAEAAUABgAGAAYABgAHAAcABwAHAAYABgAHAAgACgAKAAsACwAJAAkACgAKAAoACgAJ
AAkACgAKAAoACgAKAAoACQAHAAkACwAJAAgABwAHAAYABgAEAAIAAgABAAMAAwADAAMA
AgACAAIAAQD//////////wEAAgACAAIAAQABAAIAAwABAAEAAQABAAIAAwAFAAYABAAE
AAQAAwABAAIAAgAAAAAAAAAAAP////////////8BAAEAAQABAP///////////v/+//3/
/f/9//3//f/9//z//P/8//z//P/8//z//f/9//3//f/9//3//f/8//z//P/9//3//f/7
//v/+//6//z//P/8//z//v/////////8//z//f/9//z//P/7//v/+//7//v/+//7//z/
/P/7//n/+f/5//n/+v/7//z//f/+//7///////////8AAAIA//////7//P/+////////
//7//v/+//////////7//f///////v/+//7/AAD+//7//v/+/wAAAQACAAQAAgACAAIA
BAAGAAgACgALAAkACgALAAsACQAIAAgABwAEAAIAAAD+//z/+v/2//X/9f/0//T/9P/1
//f/+f/6//n/+P/0//L/8v/z//T/9P/0//f/9//4//n/+v/6//n/+P/4//n/+f/5//n/
+f/6//v/+//7//n/+f/6//v/+//9//3//f/9//7/AgAHAAsADQAMAAoABQD//wkAGgA5
AFkAXwBGABUA3P+o/3z/YP9g/23/dv9y/2n/W/9M/0j/Tv9Y/2D/av98/4z/nf+s/7v/
xv/Q/9f/3v/j/+j/7P/w//P/9f/4//j/+v/7//z//f/8//3//v/+//7//////////v/+
//7///8BAAEAAgACAAEAAQABAAEAAQABAAEAAQADAAUABQAFAAMABAAEAAQABQAFAAYA
BgAEAAQABAAFAAgACAAIAAgACQAJAAkACQAGAAYABwAIAAgACAAJAAkACQAJAAoACgAK
AAoACQAJAAgACAAIAAgACAAIAAcABQAHAAkABwAGAAMAAwACAAIABAACAAIAAQABAAEA
AQABAAAAAAAAAP///f/9//3//f///wAAAAAAAAEAAQACAAMAAwADAAMAAwAFAAUABgAG
AAYABgAGAAUABAAEAAMAAAABAAIAAwADAAMAAwADAAMAAwADAAMAAwABAAEAAQABAAQA
BAADAAMAAQABAAEAAQACAAIAAgACAAAAAAAAAAEAAQABAAEAAQABAAEAAAAAAAAAAQAB
AAEAAQABAAEAAAD+//7//v/+//7/////////AAAAAAEAAQAAAAAA/////wEAAQABAAEA
//8AAAAA//8BAAEAAQABAAAA///+//3//P/8//3//f/+//3//f/+//z//f/9//z//P/9
//3//f/8//z//P/9///////+//3//f/8//r/+v/6//r/+//9////AgACAAIAAgAEAAUA
BgAHAAcABQAGAAcABwAHAAYABgAFAAQAAgAAAP7//P/6//b/9f/1//T/9P/0//L/8//0
//T/9v/2//P/8v/w//H/8v/y//T/9//3//j/9//4//j/9//4//j/+f/5//n/+f/5//r/
+//7//v/+f/5//r/+//7//n/+f/5//n/+P/+/wEAAwAFAAoADgALAAEA//8GABUAMQBP
AFYAQwAiAPD/uP+K/3L/b/94/4b/h/95/2b/WP9S/1T/Wv9k/2z/eP+L/5r/qf+8/8j/
z//W/93/4P/k/+r/8f/x/+7/8v/2//f/+P/5//r/+//8//z//v////////8AAAAAAAAB
AAEAAQACAAIAAwADAAMAAwADAAMAAwADAAMABQAFAAUABAAEAAMAAgADAAMABAAEAAQA
BAAEAAUABgAGAAYABgAHAAcABwAHAAYABgAHAAgABgAGAAcABwAJAAkACgAKAAkACAAG
AAUACAAIAAgACAAIAAgABwAFAAUABwAFAAQAAwADAAIAAgACAAAAAAD/////////////
/v/+//7//f/9//3//f/9//v//P/8//z//f/9//7//////////////wEAAQACAAIAAgAC
AAIAAQABAAIAAgAAAAIAAgACAAEAAQABAAEAAQABAAEAAQABAP//////////AAAAAP//
//////////////7//v/+//7//v/+//7///8BAAEAAQABAP/////+//7//v//////////
///////+/wAAAAAAAAAA/v/////////+//7///////7//v/9//3//f/9//3//f/7//z/
/P/7//3//f/9//3/+//7//v/+//8//z//f/9//z/+//7//z/+v/7//v/+v/6//v/+//7
//z//P/8//3/+//7//r/+f/7//z//P/8//z//P/6//v//P/+/wAAAAAAAAIAAwAEAAUA
BQAFAAYABwAHAAUABAAEAAMAAgAAAP7//P/4//b/8v/x/+//7v/u/+7/8P/x//L/8v/y
//L/7//u//D/8f/y//L/8P/z//P/9P/z//T/9P/z//T/9P/1//X/9f/1//X/9v/1//X/
9f/z//X/9v/3//f/9//3//f/9//6//r//f8DAAkACAAIAAMA+//9/wwAJwBHAFcARgAf
AOj/rv96/1z/VP9b/2j/av9l/1f/SP8+/0D/Sv9U/1r/bP+A/4//oP+z/77/xv/P/9b/
2//g/+b/6P/n/+v/8v/y//L/8//0//X/9v/3//j/+P/4//n/+f/5//r/+v/6//v//f/9
//7//v/9//3//f/9//3//f/9//3//f///////////wAAAAAAAAEAAQACAAIAAgACAAIA
AwAEAAQABAAEAAUABQAFAAUABAAEAAUABgAIAAgACQAJAAcABwAIAAgACAAIAAcABwAI
AAgACAAIAAgACAAHAAUABwAJAAcABgAFAAUABAAEAAQAAgACAAEAAQABAAEAAQAAAAAA
AAD///////////////8AAAAAAAABAAEAAgADAAMAAwADAAMAAQABAAIAAgAEAAQABAAD
AAEAAgACAAAAAgACAAIAAQABAAEAAQABAP/////////////////////+//7//f/9////
/////////v/+//7//v/8//z//P/9//////////////////7//v/+//////////3//f/9
//z//P/8//z//P/8//3//f/9//z//P/9//3//v/+//3//f/9//3//f/9//3//v/+//3/
///////////9//3//f/9//z//P/9//3//P/7//v//P/6//v/+//6//r/+//7//v/+v/6
//r/+//7//v/+v/5//v/+//6//r/+v/8//r/+v/7//v/+v/6//3//v/8//z//P/8//z/
/f/+/wAAAAAAAAAAAgADAAQABQAFAAUABgAHAAcABwAGAAYABQACAAAA/v/8//r/+P/0
//P/9f/0//T/9P/y//P/9P/0//b/9v/z//L/8P/x//L/8v/y//X/9f/2//X/9v/2//X/
9v/2//f/9//1//X/9f/2//f/9//3//X/9//4//n/+f/3//f/9//3//r//v8BAAMABwAM
AAwABQD//wEACgAhAEMAWQBQACsA/P/E/47/Zv9Y/1v/aP9w/23/Xf9M/0T/Qv9I/1T/
Xv9q/3z/jf+e/63/uv/G/9H/2v/d/+D/5P/o/+n/7f/y//T/9P/1//b/9//4//n/+v/6
//r/+//7//v//v/+//7////9//3//v/+/////////////////////////wEAAQABAAEA
AgACAAIA/////wAAAAACAAIAAgADAAIAAgACAAIABQAFAAUABQAEAAQABQAGAAYABgAH
AAcABwAHAAgACAAGAAYABQAFAAgACAAIAAgACgAKAAkABwAFAAcABQAEAAEAAQAAAAAA
AgAAAAAA///9//3//f/9//7//v/+//3//f/9//3//f/9//7//v/+//3//f/+////////
////////////AAAAAAAAAAAAAP////8AAAAA/v8AAAAAAAD///3//f/9//3//f/9//3/
/f/7//v/+//7//z//P/7//v/+//7//v/+//6//r/+v/6//j/+P/4//n/9//3//f/9//5
//n/+P/4//r/+//7//v/+//7//v/+v/6//r/+v/6//j/+f/5//n/+P/4//n/+f/6//r/
+f/5//f/9//3//f/9//4//j/9//3//f/9//3//X/9f/1//X/9f/2//j/+f/6//n/+f/6
//n/+f/4//b/+P/5//n/+f/4//j/+P/5//f/9//2//X/9//3//b/9v/2//b/9v/2//b/
9v/2//T/9f/2//j/+v/6//r//P/9//7//////wEAAgADAAMAAwACAAIAAQD8//r/+P/2
//X/9P/x//H/8P/u/+3/7P/s/+3/7v/u/+7/7v/r/+r/6v/r/+z/7P/s/+//7//w//H/
8v/y//H/8P/w//H/8f/v/+//7//w//H/8f/x/+//8f/y//P/8//1//X/9f/1//b/9v/5
//3/AQAEAAQAAQD9//f/+P8LACcAQwBQAEUAIgDw/7b/iP9w/2v/dP+C/4P/df9i/1L/
TP9O/1T/Wv9i/27/e/+K/5//sv+8/8X/zP/T/9r/3v/g/+X/6f/s/+7/8P/x//L/8//y
//P/9P/0//b/9//3//f/+P/4//j/+f/3//f/+P/4//f/9//3//f/+f/5//n/+f/7//v/
+//5/w==
         </WaveFormData>
      </LeadData>
      <LeadData>
         <LeadByteCountTotal>10000</LeadByteCountTotal>
         <LeadTimeOffset>0</LeadTimeOffset>
         <LeadSampleCountTotal>5000</LeadSampleCountTotal>
         <LeadAmplitudeUnitsPerBit>4.88</LeadAmplitudeUnitsPerBit>
         <LeadAmplitudeUnits>��V</LeadAmplitudeUnits>
         <LeadHighLimit>2147483647</LeadHighLimit>
         <LeadLowLimit>268435456</LeadLowLimit>
         <LeadID>V2</LeadID>
         <LeadOffsetFirstSample>0</LeadOffsetFirstSample>
         <FirstSampleBaseline>0</FirstSampleBaseline>
         <LeadSampleSize>2</LeadSampleSize>
         <LeadOff>FALSE</LeadOff>
         <BaselineSway>FALSE</BaselineSway>
         <ExcessiveACNoise>FALSE</ExcessiveACNoise>
         <MuscleNoise>FALSE</MuscleNoise>
         <LeadDataCRC32>2736786226</LeadDataCRC32>
         <WaveFormData>
BAAEAAQABAAEAAQABAAEAAQABAAEAAQABAAEAAQABAACAAIAAgACAAIAAgACAAIAAgAC
AAIAAgAEAAQABAAEAAMAAgABAAAAAAAAAAAAAAAAAAAAAAAAAP///v/9//z//P/8//z/
/P/7//r/+f/4//b/9v/2//b/9v/2//b/9v/0//T/9P/0//L/8v/y//L/8v/y//L/8v/y
//L/8v/y//D/8P/w//D/7v/u/+7/7v/u/+7/7v/u//D/8P/w//H/8f/z//P/9f/0//X/
9f/2//f/+P/5//n/+f/5//n/+v/5//b/8v/v//D/7v/u/+//7f/r/+r/6f/o/+j/6P/o
/+v/6//r/+n/5v/k/+L/4v/i/+L/4v/i/+T/5P/k/+X/5P/k/+T/4//h/+H/4f/h/+H/
4f/h/+H/5f/l/+X/5P/l/+f/6P/p/+v/5//l/+X/5//s//f/AgARABkAGAAWACUAQQB1
ALwA8wD/AOMAowBJAOn/ov96/13/N/8I/+H+wv6l/o/+lP6s/sn+4v4A/x//Pf9a/3P/
jP+f/6z/uP/C/8f/zv/S/9X/3P/f/+D/5f/o/+j/6//v/+//8v/z//L/8//z//P/9v/3
//j/+f/7//v//f/9//z//P/8//7///////////8AAAAAAAABAAQABgAGAAcABQAFAAgA
CQALAAwADQAOAA8ADwASABMAFQAWABcAGQAcAB4AIgAkACMAJgApACsALQAxADQANQA3
ADkAPAA+AEEAQwBFAEYARwBJAEsATQBNAEwASwBKAEsASwBLAEkASQBIAEcARQBCAEIA
QAA/AD4AOwA7ADkAOQA2ADQANAAvAC4ALgAtACwAKQAnACYAJQAjACAAHQAZABcAFQAR
ABEADgAOAAoABwAGAAQAAgD///7//P/7//n/+P/4//f/9P/0//T/8//0//P/8//z//H/
8f/x//H/8//x//H/8//z//L/8v/0//L/8v/z//X/9f/1//b/9v/0//T/9f/1//f/9//3
//f/+f/5//r/+v/6//n/+f/5//n/+f/5//n/+f/5//n/+f/4//v//P/9//z/+v/5//j/
+v/6//r/+f/2//b/9//4//b/9v/0//T/8//y//L/8v/y//L/8f/w//D/8P/v/+//8P/w
/+7/7v/t/+3/7f/t/+3/7f/t/+3/6v/q/+r/6v/u/+z/6v/s/+z/7P/s/+v/6//t/+3/
7//w//H/8f/0//X/9v/3//f/9//3//f/9v/2//T/8f/x/+//7P/r/+v/6//p/+j/5f/l
/+b/5//o/+n/6f/p/+f/5P/i/+D/4f/i/+P/5P/i/+L/4v/i/+H/4v/i/+L/3//d/9v/
2f/Z/9n/2f/Z/9n/2//b/9v/2P/Y/9n/2f/Z/9n/2f/Z/9v/3f/g/+X/8P///wkADAAK
ABMAMQBlAKgA4wD3AOMApwBVAPn/rv+E/2n/P/8K/9/+vv6b/n/+fv6Y/rX+zv7q/gn/
J/9C/2H/fv+N/5j/pv+w/7f/vP/E/8v/zv/P/9b/1//a/9r/3f/f/9//4v/j/+T/5f/l
/+X/6P/p/+r/6//r/+v/7f/t/+z/7P/s/+7/8f/x//H/8f/y//L/8v/z//b/+P/4//n/
+f/5//z//f///wAAAQACAAUABQAIAAkACwAMAA0ADwAQABIAFgAYABsAHgAhACMAIwAn
ACoAKwAvADEANAA2ADsAPQA/AEAAQQBDAEUARwBHAEYARQBEAEQARQBGAEUARQBEAEMA
QQA+AD4APAA7ADwAOQA5ADcANwA0ADIAMgAtACwALAArACoAJwAlACQAIQAfABwAGQAZ
ABcAFQARAA0ACgAKAAYABQAEAAIAAAD9//z/+v/5//f/9v/2//X/8v/y//L/8f/w/+//
7//v/+//7//v/+//7//t/+3/7//x//D/8P/y//L/8v/z//X/8//z//T/9P/y//L/8//z
//P/8//z//P/8//z//T/9P/2//X/9f/1//X/9f/1//X/9f/1//X/9f/z//X/9f/1//X/
9P/0//T/9P/0//T/8//y//L/8//0//T/9P/y//L/8f/w//D/8P/y//L/8f/w//L/8v/x
//H/8f/w/+3/7P/s/+3/7v/v/+3/7f/t/+3/7P/s/+z/7P/s/+z/7P/s/+r/6v/q/+r/
6v/r/+v/6//r/+f/6P/q/+r/6v/q/+v/6//t/+3/8f/y//P/8//y//P/9P/1//f/9//3
//f/+P/4//b/8//v/+3/6v/p/+f/5//l/+T/5f/l/+b/5//p/+v/7P/t/+r/5v/j/+D/
4v/i/+L/4v/i/+L/4v/i/+P/5P/k/+T/4//j/+P/4//h/+H/4f/h/+L/5f/m/+f/5v/m
/+f/5//p/+n/6f/p/+n/6f/s//P/AAAPABcAGAAaACkATwCLAMwA+wADAeEAnwBJAPH/
rv+I/2X/Nf8C/93+wP6l/o/+kP6s/sv+5P4E/yX/Q/9e/3v/lP+j/67/uv/A/8n/0P/W
/93/5P/n/+j/6//u/+7/8f/z//P/9v/3//j/+f/5//n/+//7//v/+//9//3//////wAA
AAAAAAIABQAFAAUABQAIAAgACAAJAAoADAAMAA0ADQANABAAEQATABQAFQAWABgAFwAZ
ABkAGQAaABsAHQAeACAAJAAmACcAKgAtAC8AMwA3ADoAOwA9AD8AQgBEAEcASQBLAEwA
TwBRAFMAVQBWAFYAVgBWAFcAVwBXAFUAVQBUAFMAUQBOAE4ATABLAEwASQBJAEcARwBE
AEIAQgA/AD4APgA9ADsANwA0ADIAMQAvACwAKQAlACMAIQAdABkAFgAWABIAEQAQAA4A
DAAHAAYABAADAAMAAgACAAEA/P/8//z/+//6//n/+f/5//n/+f/5//n/+f/3//f/+f/5
//j/+P/6//j/+P/5//v/+f/5//r/+v/4//j/+f/5//v/+//7//v/+f/5//r/+v/6//n/
+f/5//n/+f/5//n/+//7//v/+//3//n/+f/5//n/+P/4//j/+P/4//j/9//0//T/9f/2
//b/9v/0//T/8//y//L/8v/1//b/9v/2//n/+v/6//v//P/8//r/+v/6//v//P/9//z/
+//6//n/+v/6//r/+v/8//z//P/8//r/+v/6//r/+P/5//n/+f/6//n/+P/4//r/+f/5
//n/+P/4//j/+P/4//v/+//9//3///8AAAEAAQACAAMABAAFAAUABQAFAAUACAAIAAYA
AwAAAP3/+f/3//n/+f/3//b/9f/1//b/9//4//n/+f/5//f/9P/y//D/7v/u/+7/7v/w
//D/8P/w//P/9P/0//T/8v/x//D/7//x//H/8f/x//H/8//z//P/8v/y//P/8//z//P/
8//z//P/8//2////DgAbACMAKAAuAD0AZwCnAOoADwEHAdMAhwAtANf/nv98/1X/If/y
/tP+uP6d/o3+nP6+/t/+/P4Y/zn/U/9w/4v/ov+v/7z/xv/M/9P/3P/g/+P/6P/t//D/
8f/0//T/9//3//f/+v/7//z//f/9//3/AgADAAQABQADAAMABQAFAAgACAAIAAoACwAL
AAsACwAOAA4ADgAPAA4AEAAQABEAEQARABQAFQAXABgAGQAaAB0AHQAgACEAJQAmACcA
KQAoACoALgAwADIANgA6AD0APQBBAEQARQBJAEsATgBQAFUAVwBZAFoAWQBbAF0AXwBi
AGIAYgBiAF8AXwBfAF0AXwBeAF0AWwBaAFoAWABXAFQAUQBRAE8AUQBOAEwATABJAEgA
SABHAEQAQQA/AD4AOwA5ADYAMwAvAC0AKwAnACUAIgAiAB4AGwAaABgAFgATABIAEAAP
AAsACgAKAAkABgAGAAYABQAEAAMAAwADAAEAAQABAAEAAwABAAEAAwABAAAAAAACAAAA
AAABAAMAAQABAAIAAgAAAAAAAQABAAMAAwADAAMAAwADAAQABAACAAEAAQABAP//////
////AQABAAEAAQD//wEAAQABAP///v/+//7//v/+//7//f/8//z//f/+//z//P/6//r/
+//6//r/+v/6//r/+f/4//r/+v/5//n/+P/4//b/9v/3//f/9//3//f/9//3//f/9v/2
//b/9v/2//b/9v/2//T/9P/0//T/8//z//L/8f/0//X/9v/4//b/8//y//P/9P/1//b/
9//3//n/+f/7//z//f/9//7///8AAAEAAQABAAEAAQADAAQAAwABAP3/+//4//f/9//3
//X/9P/z//P/9P/1//b/9//3//f/9f/y//D/7v/u/+7/7v/u/+7/7v/u/+7/7//w//D/
8P/x//H/8f/x/+//7//v/+//7//x//H/8f/w//D/8f/x//H/8f/x//H/9f/3//z/BwAU
ACEALQAwADIAPwBfAJEA1AANAR0B+wC3AGMACQDA/5D/bf8//w7/6f7O/rX+nf6c/rj+
2/72/hb/N/9T/3D/jf+k/7P/wP/M/9T/2//k/+z/8f/0//X/+P/7//7//v8BAAMAAwAG
AAcACAAJAAkACQAKAAsADAANAA0ADQAPAA8AEgASABIAFAAVABUAFQAVABcAFgAVABUA
FAAWABYAFwAXABcAGgAbAB0AHgAfACAAIwAjACYAJwApACoAKwAtAC4AMAA0ADYANQA4
ADsAPQBBAEUASABJAE0ATwBSAFQAVQBXAFkAWgBcAF8AYgBlAGUAZABjAGIAYwBjAGMA
YQBjAGIAYQBfAF4AXgBcAFsAWgBXAFcAVQBTAFAATgBOAE0ATABMAEsASABFAEMAQgA/
AD0AOgA3ADMAMQAvACsAKQAmACYAIgAfAB4AHAAaABcAFgAUABMAEQAQABAADwAMAAwA
DAALAAgABwAHAAcABwAHAAcABwAJAAcABwAJAAcABgAGAAgABgAGAAcACQAHAAcACAAI
AAgACAAJAAkACQAJAAkACQAHAAcACAAIAAoACQAJAAkABwAHAAcABwAJAAkACQAJAAUA
BwAHAAcABQAEAAQABAAEAAQABAADAAIAAgADAAQAAgACAAAAAAABAAAAAAAAAAAAAAD/
//7//v/+//3//f/8//z/+v/6//r/+//8//3/+//7//v/+//8//z//P/8//r/+v/6//r/
+v/6//r/+v/4//n/+f/5//r/+f/4//j/9v/3//f/9//3//f/9f/0//T/9P/0//T/9v/3
//r/+//9//7///////7///8AAAEAAwADAAMAAwACAAIAAAD9//v/+f/2//X/9f/1//P/
8v/x//H/8v/z//b/9//3//f/8//w/+7/7P/s/+z/7P/s/+z/7P/s/+z/6//s/+z/7P/t
/+3/7f/t/+3/7f/t/+3/6//t/+3/7f/s/+z/7f/t/+//7//v/+//7//z//b/+/8OAB0A
IwAiACYAOQBfAJsA4AAFAQEB1QCJAC0A0f+Q/27/S/8d//L+zf6u/pP+h/6a/rr+1/7w
/g7/L/9L/2j/hf+a/6f/sv+8/8T/y//S/9j/3f/g/+X/5v/n/+r/6v/t/+//7//y//P/
9P/1//X/9f/4//n/+v/7//v/+//9//3//v/+//7/AAABAAEAAQABAAYABgAGAAcACAAK
AAoACwALAAsADgAPABAAEAAQABAAFQAVABgAGQAbABwAHQAfACAAIgAmACgAJwAqAC0A
LwAxADUAOAA5ADsAPQBAAEIARQBHAEkASgBJAEsATQBPAFAAUABQAFAATwBPAE8ATQBM
AEoASABFAEYARgBEAEMAQgA/AD8APQA9ADoAOAA4ADcANgA2ADUANgAzADEAMAAtACsA
KAAlACMAIQAfABsAGQAWABYAEgAPAA4ADAAKAAcABgAEAAMA///+//7//f/8//z//P/7
//r/+f/5//n/9//3//f/9//3//X/9f/3//f/9v/2//j/9v/2//f/+f/3//f/+P/4//b/
9v/3//f/9f/1//X/9f/3//f/+P/4//j/9//3//f/9f/1//X/9f/1//X/9f/1//P/9f/1
//X/8//y//L/8v/0//T/9P/z/+7/7v/v//D/8P/w/+7/7v/t/+z/7P/s/+z/7P/r/+r/
6v/q/+n/6f/q/+r/6P/o/+X/5f/l/+X/5f/l/+X/5f/m/+b/5v/m/+X/5P/j/+L/5v/m
/+T/4v/g/+D/4P/g/+D/4v/j/+b/5//n/+j/6f/p/+r/6//s/+3/7//v/+//7//u/+7/
7P/p/+f/5f/i/+H/4f/h/9//3v/d/93/3v/f/97/3//f/9//3f/a/9j/1v/Y/9j/2P/Y
/9j/2P/Y/9j/2f/a/9r/2v/X/9f/1//X/9n/2f/Z/9n/2f/b/9v/2//a/9r/2//b/9v/
2//b/9v/3f/b/97/6//6/wUACwAMAAwAGQA7AHEAtADpAPMA0wCRADkA1/+K/2L/R/8h
//b+z/6s/o3+ef6E/qL+vf7a/vT+Ef8v/1D/a/+C/5H/nv+q/7b/v//E/8b/y//Q/9P/
1v/Z/9z/3P/f/+H/4f/k/+X/5v/n/+f/5//o/+n/6v/r/+3/7f/v/+//7v/u/+7/8P/x
//H/8f/x//b/9v/2//f/9v/4//j/+f/5//n//P/9////AAABAAIABQAFAAgACQAJAAoA
CwANAA4AEAAUABYAFwAaAB0AHwAfACMAJgAnACkAKwAuADAANQA3ADkAOgA7AD0APwBB
AEAAQABAAEAAQQBBAEEAPwA/AD4APQA7ADoAOgA4ADcANAAxADEALwAvACwAKgAqACkA
KAAoACcAJAAhAB8AHgAdABsAGAAVABUAEwARAA0ADQAKAAoABgADAAIAAAD+//v/+v/4
//f/9//2//b/9f/y//L/8v/x//D/7//v/+//8f/x//H/8f/x/+//7//x//H/8P/w//L/
8P/w//H/8//x//H/8v/y//H/8v/0//X/8//z//P/8//x//H/8v/y//T/8//z//P/9f/1
//X/9f/1//X/9f/1//H/8//z//P/8//y//L/8v/y//L/8v/x//D/8P/x//L/8v/y//D/
8P/v/+7/7v/u/+7/7v/t/+z/7v/u/+3/7f/x//T/9f/4//X/9f/1//X/9f/1//X/9f/0
//T/9v/0//T/9P/0//X/9f/3//f/+//8//3//f/+////AAABAAEAAQABAAEAAAAAAP7/
+//7//n/9v/1//X/9f/z//L/7//v//D/8f/y//P/8//z//H/7v/s/+r/7P/s/+z/7P/s
/+z/7P/s/+3/7v/u/+7/7//v/+//7//t/+3/7f/t/+3/7//v/+//8P/w//H/8f/v/+//
7//v/+3/8f/2//3/CgAXAB8AJAAkADMAUwCHAMoA/wAHAecApQBNAPH/rv+O/2v/Of8I
/+H+wP6l/pH+mP62/tP+7P4M/yv/Rf9k/4P/nP+n/7L/vv/K/9H/1P/a/+P/5v/r/+7/
7//y//L/9f/5//n//P/9//7/////////AgADAAQABQAFAAUABwAHAAoACgAKAAwADQAN
AA0ADQAQABAAEAARABAAEgASABMAFQAVABgAGQAZABoAGwAcACEAIQAkACUAJQAmACcA
KQAsAC4AMgA0ADUAOAA7AD0APwBDAEYARwBLAE0AUABSAFMAVQBXAFgAXABfAGIAZQBl
AGQAYwBiAGEAYQBhAF8AYQBgAF8AXQBcAFwAWgBZAFgAVQBVAFMAUwBQAE4ATgBLAEoA
SgBJAEYAQwBBAEAAOwA5ADYAMwAzADEALwArACcAJAAkACAAHQAcABoAGAAVABQAEgAR
ABEAEAAQAA8ACwAKAAkABwAIAAcABwAHAAcABwAHAAcABwAFAAUABwAHAAYABgAIAAgA
CAAJAAsABwAHAAgACAAIAAgACQAJAAcABwAHAAcABgAFAAUABAAEAAMAAwADAAMAAwAD
AAMAAQABAAEAAQABAAMAAwADAAEAAAAAAAAAAAAAAAAA///+//7///8AAP7//v/8//z/
/f/8//z//P/6//r/+f/4//b/9v/1//X/+P/4//b/9v/3//f/9//3//X/9f/1//X/9v/2
//b/9v/0//T/9P/0//T/9P/0//T/9P/y//T/9P/0//T/8//z//X/9f/5//r/+//7//z/
/f/+//////////////8AAAAA/v/7//v/+f/2//X/9f/1//P/8v/v/+//8P/x//L/8//z
//P/8//w/+7/7P/s/+z/7P/s/+r/6v/q/+r/6//s/+z/7P/r/+v/6//r/+v/6//r/+v/
7f/v/+//7//s/+z/7f/t/+3/7f/t/+3/7f/z//z/BQASACEAJwAkAC4ASQB7AL8A+gAP
AfcAuQBpAAkAtf+G/2b/Of8H/+L+v/6i/ov+i/6k/sb+4/4C/yT/P/9Z/3b/k/+i/6v/
uP/C/8j/z//Y/9z/3//i/+X/6v/t//D/8P/z//P/8//2//f/9v/3//f/9//6//v//P/9
//3//f///////v/+//7/AAABAAEAAQABAAUABgAHAAkACgAMAAwADQANAA0AEAARABMA
FAAVABYAGQAZABwAHQAfACAAIQAjACQAJgAqACwALwAyADUANwA5AD0AQABBAEMARQBI
AEoATQBPAFEAUgBRAFMAVQBXAFkAWgBbAFwAWgBZAFgAVQBVAFQAUwBRAFIAUgBQAE8A
TgBLAEsASQBHAEQAQgBCAEEAQABAAD8APAA5ADcANgAzADEALgArACkAJwAlACEAHwAc
ABwAGAAVABQAEgAQAAsACgAIAAcABwAGAAYABQAAAAAAAAD///7//f/9//3//f/9//3/
/f/9//v/+//9//3//P/8//7//f/8//z//f/9//3//v/+//7//v/////////////////+
//3//f/8//7//f/9//3////////////9//3//f/9//n/+//7//v/+f/4//j/+P/4//j/
+P/3//b/9v/3//j/+P/4//b/9v/1//T/9P/0//T/9P/z//L/8P/w/+//7//w//D/7v/u
/+3/7f/t/+3/6//r/+v/6//s/+z/7P/s/+7/7v/s/+z/7P/s/+//7//x//H/8f/y//P/
8//0//X/9v/3//X/9f/1//X/9v/2//T/8f/v/+3/6v/p/+f/5//l/+T/5f/l/+b/5//o
/+n/6f/p/+X/4v/g/97/3v/e/97/3v/g/+D/4P/g/9//4P/g/+D/4P/h/+L/4//m/+n/
7P/v//L/9f/2//f/+P/4//n/+f/5//n/+f/5//v//f8GABMAIAArAC8AMgA6AFcAhQDD
AAIBHQEHAcUAcQAXAMX/kP9u/0X/F//u/sv+rP6V/pX+sv7U/u3+Cv8s/0v/Z/+C/5n/
qv+3/8L/zP/U/9v/4P/k/+f/7v/z//L/8//2//b/+f/7//v//v///wAAAQABAAEAAgAD
AAQABQAHAAcACQAJAAgACAAIAAoADQANAA0ADQASABIAEgATABIAFAAUABUAFQAVABgA
GQAZABoAGwAcACEAIQAkACUAKQAqACsALQAsAC4AMgA0ADUAOAA7AD0APwBDAEYARwBH
AEkATABOAFEAUwBVAFYAVQBXAFkAWwBcAFwAXABcAFkAWQBZAFcAVwBWAFUAUwBQAFAA
TgBNAE4ASwBLAEkASQBGAEQARAA/AD4APgA9AD4AOwA5ADgANQAzADAALQArACkAJwAj
ACMAIAAgABwAFwAWABQAEgAQABAADwAPAAsACgAKAAkABgAGAAYABQACAAEAAQABAAEA
AQABAAEAAQD/////AQABAAAAAAACAAAAAAABAAMAAQABAAIAAgAAAAAAAQABAP//////
/////////wAAAAACAAEAAQABAAMAAwADAAMAAQABAAEAAQD9/////////////v/+//7/
/v/+//7//f/8//z//f/+//v/+v/3//b/9//2//b/9v/2//b/9f/0//b/9v/1//X/9P/0
//L/8v/x//H/8f/x//H/8f/x//H/8v/w//D/8P/w//D/8//z//X/9f/1//b/9//3//j/
+f/6//v//f/9//3//f/+//7//P/5//X/8//w/+//7//v/+3/7P/t/+3/7v/v/+7/7//v
/+//7//s/+r/6P/m/+b/5v/m/+j/6P/o/+j/6P/o/+f/5v/m/+f/6P/p/+f/5//n/+f/
5//p/+n/6f/o/+j/6f/p/+n/6f/p/+n/6//t/+7/8/8AABEAGwAgAB4AJQA9AGcAqADp
AAUB9wDDAHUAFQC6/4j/a/9D/xr/8f7M/qn+j/6M/qD+v/7g/vz+Gf81/1L/b/+M/53/
qP+0/8D/x//M/9T/2f/a/93/4v/n/+r/6v/t/+//7//y//P/9v/3//f/9//6//v//P/9
//v/+//9//3/AAAAAAAAAgADAAMAAwADAAQABAAEAAUACAAKAAoACwAJAAkADAANABEA
EgATABQAFQAVABgAGQAdAB4AHwAhACIAJAAoACoAKQAsAC8AMQA1ADkAPAA9AD0APwBC
AEQARwBJAEsATABNAE8AUQBTAFQAVABUAFQAVQBVAFUAUwBRAFAATwBNAEwATABKAEkA
SABFAEUAQwBDAEAAPgA+ADsAOgA6ADkAOgA3ADUANAAvAC0AKgAnACYAJQAkACEAIQAe
AB4AGgAVABQAEgAQAA4ADgANAA0ACQAIAAgABwAEAAQABAADAAQAAwADAAMAAQABAAEA
AQABAP////8BAAEAAAAAAAIAAgACAAMABQADAAMABAAEAAMABAAGAAcABQAFAAUABQAF
AAUABgAGAAYABQAFAAUABQAFAAUABQAFAAUABQAFAAMABQAFAAUABQAEAAQABAACAAIA
AgABAAAAAAABAAIAAQAAAP3//P/9//z//P/8//z//P/7//r/+v/6//n/+f/6//r/+P/4
//n/+f/5//n/+P/3//b/9f/2//j/+P/4//j/+P/3//f/+f/5//v//P/9//3/AAABAAIA
AwAFAAUABQAFAAYABgAEAAEA///9//r/+f/3//f/9f/0//X/9f/2//f/+P/5//n/+f/1
//L/8P/u//D/8P/w//D/8P/w//D/8P/v//D/8P/w//H/8f/x//H/8f/x//H/8f/z//X/
9f/1//L/8v/z//P/8f/x//H/8f/1//X/+P8FABIAGwAjACgAKgA7AGMAnwDiAAkBCQHb
AI8ANQDf/6T/hP9b/yf//P7Z/rr+m/6L/p7+wP7d/vj+Fv83/1P/cP+N/57/qf+4/8b/
zv/T/9r/4P/f/+T/7f/w//L/9P/z//X/9//3//r/+//8//3//f/9/wAAAQACAAMABQAF
AAcABwAKAAoACgAMAAwACwAKAAkADgAOAA4ADwAQABIAEgATABUAFQAYABkAGwAcAB0A
HgAhACEAJAAlACcAKAApACsALAAuADIANAA1ADgAOwA9AD8AQwBGAEcASwBNAFAAUgBX
AFkAWwBcAFsAXQBfAGEAYgBiAGIAYgBhAGEAYQBfAF8AXgBdAFsAWgBaAFgAVwBWAFMA
UwBRAFMAUABOAE4ASQBIAEgARwBGAEMAQQBAAD8APQA6ADcANQAzADEALQArACgAKAAk
ACEAIAAeABwAGwAaABgAFwAVABQAFAATABAAEAAQAA8ADgANAA0ADQALAAsACwALAAwA
CwAMAA8ADgAMAAsADAAKAAoACwANAAwADQAPABAADgAOAA8ADwANAA0ADQANAA0ADQAO
AA4AEAAPAA8ADwANAA0ADQANAAsACwALAAsACQALAAsACwALAAoACgAKAAoACgAKAAkA
CAAIAAkACgAIAAgABgAGAAcABgAGAAYABgAGAAUABAACAAIAAQABAAQABAACAAIA////
/////////////////wAAAAAAAAAA/v/+//7//v/+//7//v/+//7/AAD+//7//v/+/wEA
AQADAAMAAwAEAAUABQAGAAcACAAJAAkACQAJAAkACgAKAAgABQADAAEA/v/9//3//f/7
//r/+//7//z//f/+//////////v/+P/2//T/8v/y//L/8v/y//L/8v/y//P/9P/0//T/
9f/1//X/9f/z//P/8//z//P/9f/1//X/9P/0//X/9f/z//P/8//z//H/9f/6/wEADAAb
ACUAKAAqADsAXQCTANoACQELAecApQBRAPn/sv+I/2P/Nf8G/+H+wv6h/ov+lP60/tX+
8P4M/y3/Tf9o/4P/mv+n/7T/xP/K/8//1v/c/9//5P/p/+z/7v/w/+//8f/1//X/+P/5
//j/+f/5//n//v///wAAAQD/////AQABAAIAAgACAAQABQAFAAUABQAIAAgACAAJAAwA
DgAOAA8ADQANABAAEQATABQAFQAWABcAFwAaABsAHwAgACEAIwAiACQAKAAqACkALAAv
ADEANQA5ADwAPQA9AD8AQgBEAEkASwBNAE4ATQBPAFEAUwBUAFQAVABUAFEAUQBRAE8A
TwBOAE0ASwBKAEoASABHAEYAQwBDAEEAQQA+ADwAPAA7ADoAOgA5ADcAMwAwAC4AKwAp
ACYAIwAjACEAHwAbABkAFgAWABIAEQAQAA4ADAAJAAgABgAFAAEAAAAAAP///P/8//z/
+//6//n/+f/5//f/9//3//f/+f/3//f/+f/3//b/9v/4//f/9v/2//f/9f/1//b/9v/2
//b/9//3//n/+f/5//n/9//3//j/+P/4//f/9//3//X/9f/1//X/9f/1//X/9f/z//X/
9f/1//X/9P/0//T/9P/0//T/8//y//L/8//0//L/8v/w//D/8f/w//D/8P/y//L/8f/w
/+//7v/s/+v/7f/u/+3/7v/t/+3/7f/t/+v/6//r/+v/6v/q/+r/6v/q/+r/6v/q/+r/
6v/q/+n/6f/r/+v/7//w//H/8f/w//H/8v/z//X/9f/1//X/+P/4//b/8//w/+3/6f/n
/+j/6f/o/+j/5v/l/+X/5f/m/+f/5//n/+X/4v/g/97/4P/g/+D/4P/f/97/3f/c/93/
3v/e/97/3f/d/93/3f/d/93/3f/d/9v/3f/d/93/3v/e/9//3//h/+H/4f/h/9//4f/m
/+3/9v8BAA0AFAASABUAKQBVAJgA2wD7APEAwQBxAA8Atv+E/2f/Qf8Y/+3+xv6h/oP+
gP6c/rf+zv7q/gv/Jf9A/1//ev+P/57/qP+y/7v/wP/G/83/0v/V/9j/2//e/97/4f/j
/+P/5v/n/+j/6f/p/+n/6v/r/+z/7f/r/+v/7f/t//D/8P/w//L/9f/1//X/9f/4//r/
+P/3/w==
         </WaveFormData>
      </LeadData>
      <LeadData>
         <LeadByteCountTotal>10000</LeadByteCountTotal>
         <LeadTimeOffset>0</LeadTimeOffset>
         <LeadSampleCountTotal>5000</LeadSampleCountTotal>
         <LeadAmplitudeUnitsPerBit>4.88</LeadAmplitudeUnitsPerBit>
         <LeadAmplitudeUnits>��V</LeadAmplitudeUnits>
         <LeadHighLimit>2147483647</LeadHighLimit>
         <LeadLowLimit>268435456</LeadLowLimit>
         <LeadID>V3</LeadID>
         <LeadOffsetFirstSample>0</LeadOffsetFirstSample>
         <FirstSampleBaseline>0</FirstSampleBaseline>
         <LeadSampleSize>2</LeadSampleSize>
         <LeadOff>FALSE</LeadOff>
         <BaselineSway>FALSE</BaselineSway>
         <ExcessiveACNoise>FALSE</ExcessiveACNoise>
         <MuscleNoise>FALSE</MuscleNoise>
         <LeadDataCRC32>476064048</LeadDataCRC32>
         <WaveFormData>
6P/o/+j/6P/o/+j/6P/o/+j/6P/o/+j/6P/o/+j/6P/o/+j/6P/o/+j/6P/o/+j/6v/q
/+r/6v/s/+z/7P/s/+r/6v/q/+r/6v/q/+r/6v/q/+r/6v/q/+j/6P/o/+j/6P/o/+j/
6P/m/+b/5v/m/+T/5P/k/+T/5P/k/+T/5P/k/+T/5P/k/+L/4v/i/+L/4P/g/+D/4P/g
/+D/4P/g/+D/4P/g/+D/3v/e/97/3v/e/97/3v/e/+D/4P/g/+D/4v/k/+b/6P/m/+b/
6P/p/+r/6v/q/+r/6P/p/+r/6v/q/+r/5//k/+X/4//j/+T/4v/g/9//3//c/9z/3v/f
/9//3v/d/9z/2//X/9b/1v/X/9f/1//V/9T/1P/U/9T/1P/U/9T/0//Q/9D/0P/Q/9H/
0f/R/9H/0//T/9H/0f/S/9T/1P/U/9X/0f/P/9H/0v/W/9//7v8AABAAGQAlADsAWgCG
AMMA+QATAQ4B8QC7AHcAOwAOAOD/nP9V/xz/6/61/oz+gf6Z/rb+0f7v/g//Kv9H/2D/
d/+H/5X/oP+p/7H/t/+6/7z/wf/D/8X/yf/L/87/0P/Q/9H/0//U/9P/1P/V/9b/2f/Z
/9r/2v/c/9z/3v/f/97/3//e/97/4P/h/+H/4v/i/+T/5P/l/+b/5//n/+j/5v/n/+n/
6//u/+//8P/y//H/9P/0//f/9//3//n//P/+/wAAAwAFAAUABwAKAAwAEAAUABgAGQAc
AB4AIQAjACYAKgAsAC0ALwAxADMANQA0ADUANgA2ADgANwA3ADcANQA1ADQAMwAyADIA
MgAxAC0AKgAqACoAJgAkACIAIAAfAB0AHAAbABYAFQAUABEADgAMAAkABgABAAAA/v/7
//n/9v/z/+//7f/s/+n/5v/j/+L/4P/g/9z/2v/Z/9j/2P/X/9f/1//X/9f/1f/V/9P/
0v/S/9P/0//S/9H/0f/R/9H/0P/Q/9L/0//T/9T/0v/S/9L/0v/Q/9D/0P/Q/9D/0P/R
/9H/0//S/9L/0v/R/9H/0f/R/8//z//Q/9D/0P/Q/9D/0P/Q/9D/0f/R/8//zv/O/8//
0v/S/9H/z//M/8z/zf/N/8z/zP/L/8v/yv/J/8f/xv/E/8T/xP/E/8X/w//D/8P/wv/C
/8L/wv/B/7//v/+//73/vf+9/73/u/+7/7v/uv/A/73/uv+8/7z/vP+8/7z/vf++/7//
wP/A/8D/wv/D/8T/xP/E/8T/xP/F/8b/xP/E/8T/wf++/73/u/+7/7z/vP+6/7n/t/+2
/7b/uP+5/7n/uP+3/7b/s/+v/67/sP+x/7H/sf+u/6z/q/+q/6z/rP+s/6z/qf+o/6j/
qP+o/6f/p/+n/6f/qf+p/6f/p/+o/6r/qv+o/6f/p/+n/6n/qv+s/7H/uP/K/9z/6//3
/w0ALABcAJcAywDrAPIA2QCrAHMAOQAOAOL/nP9J/wr/1/6f/mz+W/5v/oz+pf7D/uH+
/P4X/zT/T/9d/2f/dP99/4P/h/+O/5j/m/+Z/5//of+j/6b/qP+m/6f/qf+q/6n/qv+r
/6z/r/+v/7D/sP+y/7L/tP+1/7T/tf+0/7T/tP+1/7X/tv+2/7j/uP+5/7z/vf+9/77/
vv+//8H/w//E/8X/xv/I/8f/yv/K/83/z//P/9H/1P/U/9b/2f/b/9//4f/k/+b/5v/q
/+7/7//0//b/+f/7//7/AgAEAAUABwAJAAsADQAMAA0ADgAOAA8ADwAQABEADwAPAA4A
DQAKAAoACgAJAAcABAAEAAQAAgAAAP7//P/+//3//f/9/wsAGQAnADMAOAA8AD8AQgBB
AEAAPgA7ADcANAAxAC0ALQAsACkAJgAkACIAHwAeABwAGgAZABgAFgAVABUAFQAVABUA
EwATABQAFAAVABcAFwAWABUAFQAWABcAFwAYABgAGQAZABoAGgAaABoAGgAaABoAGgAa
ABgAGAAZABkAGQAYABgAGAAZABkAGQAZABsAGwAcABwAHAAcABwAHAAaABoAGwAbABsA
GgAaABsAHAAcABsAGQAYABgAGQAZABgAGAAXABcAFQAVABQAFAAUABQAFAAUABUAEwAT
ABMAEAAQABAAEAARAA8ADwAPAA0ADQANAA0ADQANAA0ADAAMAAsACwAMAAwACwAKAAsA
CQAJAAkACQAKAAYABgAGAAYABgAGAAgACQAKAAsADQAOAA8AEgASABIAEQAQABEAEgAU
ABYAFAAUABQAEQAMAAsACQAJAAoACgAIAAcABQAEAAQABgAIAAkACQAJAAcAAwD+//z/
/v/////////9//z//P/8//r/+v/6//r/+f/4//j/+P/4//f/9//3//f/+f/5//f/9f/2
//j/+P/6//n/+f/5//v//P/8/wEADAAeAC4AOwBLAGcAkADGAAEBMQFJAUYBKwH7AL8A
iwBgACoA3v+N/1D/If/x/sL+s/7J/ur+Bf8j/0P/YP95/5T/q/+7/8f/0v/X/93/4//q
//D/9f/5//n/+f/7//7/AAAAAAEAAwAEAAUABgAHAAgABwAHAAgACAAKAAoADAANAAsA
DQANAA4ADwARABIAFAAVABYAFQAVABgAGQAZABoAHAAdAB8AIQAgACEAIgAkACUAKAAo
ACsALwAvADEANAA0ADYAOQA7ADsAPQBAAEIARgBKAE4ATwBQAFIAVQBXAFwAYABiAGMA
ZQBnAGkAawBuAG8AcABwAHIAcQBxAHEAcQBxAHAAbwBsAGwAbABrAGsAaABoAGgAaABm
AGQAYgBhAF8AXgBdAFcAVQBTAE8ATQBMAEoASABEAEIAPwA7ADcANAAxAC0ALQAsACkA
JgAjACIAIAAgAB4AHAAbABoAFgAVABUAFQARABEADwAPABEAEAAQABEAEQAQAA8ADwAN
AA0ADAAMAAwADQANAA4ADgAOAA4ADgAMAAwADAAMAA4ADgAPAA8ADwAOAA4ADgANAA0A
DQANAA0ADQAOAA4AEAAQABAAEAAPAA4ADgANAA0ADAAMAA0ADgAOAA0ACwAKAAoACwAL
AAoACgAJAAkABwAHAAYABgAGAAYABgAGAAcABQAFAAUABgAGAAYABgAHAAUABQAFAAQA
AwACAAEA/////////v//////AAACAAIAAQAAAAEAAAD///7//f/9//7//v/9//7/+v/7
//3//P/8//z//P/8//7///8AAAEAAgACAAIABAAFAAYABgAGAAgACAAJAAoACgAKAAoA
BwACAAEA//////7//v/8//v//f/8//z//v/9//3//P/7//r/9//z//L/8v/z//P/8//y
//L/8//0//L/8v/y//L/7//u/+7/7v/w/+//7//v/+//8f/x/+//7f/u//D/8P/y//H/
8f/x/+//8P/y//n/CAAYACoAPQBPAGkAkADIAAMBLwE7ASoBBQHPAJEAXQAuAPL/ov9X
/yT/+f7F/qD+pf7H/uj+A/8f/z3/WP9x/4z/n/+t/7n/wv/F/83/1//a/9z/3f/h/+X/
5//p/+z/7v/s/+3/7//w/+//8P/x//L/9f/1//b/9v/0//T/9v/3//n/+//7//z//v//
////AAAAAAIAAgADAAQABQAFAAYABgAHAAkACwAMAA0ADgAQABMAFgAWABkAGwAbAB0A
IAAeACAAIwAlACkAKwAuADAAMgA2ADoAOwBAAEIARQBHAEgATABOAE8ATwBRAFMAVQBX
AFkAWwBcAFwAWwBbAFsAXQBdAFwAWwBYAFgAWABXAFMAUABQAFAAUQBSAFMAVABUAFMA
UwBTAE0ASwBJAEUARABCAD8APAA4ADYAMwAvAC0AKgAnACMAIwAiAB8AHAAZABgAFgAW
ABIAEAAPAA4ADAALAAsACwAJAAkABwAHAAcABgAGAAcABwAGAAUABQAHAAcABgAGAAQA
BQAFAAYACAAIAAgACAAIAAgACAAIAAgACAAJAAkACwAKAAoACgALAAsACwALAAoACQAJ
AAgACAAIAAgACAALAAwADgAPAA4ADgAPABEAEgASABEADwAPABAAEgATABIAEgARABEA
EQARABAAEAAQABAAEAAQAA8ADQANAA0ADAAMAAwADAANAAsACwALAAsACwALAAsACQAJ
AAkACAAJAAkACgAMAAoACQAIAAkACAAHAAYABQAIAAoACwALAAgABgAIAAoACgAKAAoA
CgALAAwADQAOAA4ADgAQABEAEgASABIAEgASABMAFAAWABYAFgATAA4ADQALAAsADAAM
AAoACQAJAAgACAAKAAsACwAKAAkACAAFAAEAAAAAAAEAAQABAP///v/+//7/AAAAAAAA
AAD9//z//P/8//z/+//7//v/+//9//3/+//5//r//P/8//7//f/9//3//f/+/wAABQAQ
ACAAMgBBAFEAaQCKALgA8QAlAUMBPAEfAfEAtQB5AEgAEgDI/3v/RP8X/+f+uv6r/sP+
5v4D/yH/Qf9Y/3X/kP+l/7H/v//K/9H/1//d/+T/6v/t/+3/7//x//P/9v/4//r/+//9
//7///8AAAEAAgADAAMABAAEAAQABAAGAAcABwAJAAkACgAKAAsACwAMAAwADgAOAA8A
EAARABEAEgAUABUAFwAZABoAGwAcAB4AHQAgACAAIwAlACUAJwAqACoALAAvADEAMwA1
ADgAOgA+AEIARgBHAEoATABPAFEAUgBWAFgAWQBdAF8AYQBjAGQAZQBmAGYAaABnAGcA
ZwBnAGcAZgBlAGQAZABkAGMAYQBeAF4AXgBcAFoAWABWAFYAVQBVAFUAUQBPAE0ASQBI
AEYAQwBAADwAOgA3ADMAMQAuACsAJwAlACQAIQAeABsAGgAYABgAFgAUABMAEgAQAA8A
DwAPAAsACwAJAAkACQAIAAgACQAJAAgABwAHAAcABwAGAAYABgAHAAcACAAIAAgACAAI
AAgACAAIAAgABgAGAAcABwAJAAgACAAIAAkACQAJAAkACQAJAAoACgAKAAoACgAKAAgA
CAAJAAkABwAGAAYABwAIAAgABwAFAAQABAAFAAUABAAEAAMAAwADAAMAAgACAAIAAgAC
AAIA///9//3//f/+//7//v/+/////f/9//3//f/9//3//f/9//3//f/8//r/+f/5//r/
+f/5//n/+//5//n/+f/5//j/+v/7//v/+f/4//j/9//5//f/9//2//b/9v/2//b/9//5
//v//f/+//7//v8AAAEAAgACAAIABAAEAAUABgAEAAQABAABAP7//f/7//v//P/8//r/
+f/5//j/+P/6//3//f/8//v/+v/3//P/8v/y//P/8//z//H/8P/w//D/8P/w//D/8P/v
/+7/7v/u/+7/7f/t/+3/7f/v/+//7f/t/+7/8P/w//D/7//v/+//7//0//T/+/8OACQA
MAA9AFEAawCQAMQA/QAnATMBJAH/AMUAgwBJABgA3v+W/1X/Iv/z/sH+ov6r/sn+5v4B
/x//Pf9Y/3P/jv+h/63/t//A/8n/z//T/9r/3v/f/+P/5f/n/+n/7P/u/+7/7//x//L/
8//0//X/9v/5//n/+v/6//j/+P/6//v/+//9//3//v/+//////8AAAIABAAEAAUACAAJ
AAkACgAKAAsADQAPAA4ADwAQABIAFQAYABgAGwAbABsAHQAgACIAJAAnACkAKwAtADAA
MgA0ADgAPAA9AD4AQABDAEUASABMAE4ATwBRAFMAVQBXAFoAWwBcAFwAXABbAFsAWwBZ
AFkAWABXAFYAVgBWAFUAUwBQAFAAUABOAEwASgBIAEoASQBJAEkARABDAEIAPwA8ADoA
NwA0ADEAMAAuACsAKQAmACMAHwAdABwAGQAWABMAEgAQABAADAAKAAkACAAIAAcABwAH
AAMAAwABAAEAAwACAAIAAwADAAIAAQABAAEAAQAAAAAAAgADAAMABAAEAAQABAAEAAIA
AgACAAIAAgACAAMAAwADAAIAAgACAAUABQAFAAUABQAFAAYABgAGAAYABgAGAAYABgAH
AAcABQAEAAQABQAIAAgABwAFAAIAAgADAAMABAAEAAMAAwABAAEAAAAAAAAAAAAAAAAA
AQD////////8//z//P/8//v/+f/5//n/+f/5//n/+f/7//v/+//6//j/9//3//j/+f/5
//n/9f/0//b/9v/2//b/9//5//v//f/+//7//v8AAP//AAAAAAAAAgACAAMABAACAAIA
AgD///7//f/7//v//P/8//r/+f/5//j/+P/6//v/+//6//n/+P/1//H/8P/y//P/8//z
//H/8P/w//D/8P/w//D/8P/v/+7/7v/u/+7/7f/t/+3/7f/v/+//7f/t/+7/8P/w//D/
7//v/+//8f/w//L///8QAB4ALgA7AEkAXwCAALAA6QAbATEBKAEHAdEAjwBNABoA6P+o
/2f/MP///sv+pP6l/sH+2v73/hP/L/9M/2v/hP+Z/6f/s/++/8f/0f/V/9b/2v/h/+P/
5//n/+n/7P/u//D/8f/z//T/8//0//X/9v/3//f/+P/4//r/+v/8//3/+//9//3//v8A
AAEAAQACAAQABgAGAAcACAAJAAkACgAKAAsADQAPABAAEQASABQAFQAYABgAGwAbABsA
HQAgACAAIgAlACcAKQArAC4AMAAwADQAOAA5AD4AQABDAEUASABMAE4ATwBRAFMAVQBX
AFYAVwBYAFgAWABXAFcAVwBXAFcAVgBVAFYAVgBWAFUAUwBQAFAAUABOAEwASgBIAEYA
RQBFAEUAQAA/AD4AOwA4ADYAMwAwAC8ALgAsACkAJwAkACEAHQAbABoAFwAUABEAEAAO
AA4ADAAKAAkACAAIAAcABwAHAAUABQADAAMAAwACAAIAAwADAAIAAQABAAMAAwACAAIA
AAABAAEAAgACAAIAAgACAAIAAgACAAIABAAEAAUABQADAAIAAgACAAMAAwADAAMAAwAD
AAQABAAEAAQABAAEAAIAAgADAAMAAgACAAMABQAFAAQAAgD///7//v///////v/+//3/
/f/7//v/+v/6//r/+v/6//r/+f/3//f/9//4//j/+P/4//X/8//z//P/9f/1//X/9f/z
//P/9P/0//T/9P/0//b/9//4//n/+v/6//r//P/9//7//v/+/wAAAAABAAIAAQAAAP//
+//5//n/+P/5//j/+P/2//X/9f/0//T/9v/5//n/+P/3//b/8//v/+7/7v/v/+//7//t
/+z/7P/s/+z/7P/s/+z/6//q/+r/6v/q/+n/6f/p/+n/6//r/+n/6//s/+7/7v/s/+v/
6//r/+n/7P/w//f/BAAUACQAMwBDAF0AgACwAOkAHQE1ATABEwHfAKEAaQBAAAgAuP9v
/zb/Bf/T/qj+o/6//tz+9/4V/zP/Sv9n/4b/nf+l/6//vP/H/8v/z//W/9z/3//l/+f/
6P/p/+v/7P/s/+3/7//w/+//8P/x//L/9f/1//b/9v/2//b/+P/5//v//f/9//7/AAAB
AAEAAgACAAQABAAFAAQABQAFAAYABwAJAAwADwAOAA8AEAASABUAGAAYABsAGwAbAB0A
IAAiACQAJwApACsALQAwADIANAA4ADwAPQBCAEQARwBJAEsATgBPAE8AVABXAFoAXQBd
AF0AXQBcAF4AXQBdAF0AXQBdAFwAWwBaAFoAWgBZAFcAVABUAFQAVABSAFAATgBNAEsA
SgBJAEQAQwBCAD8APAA6ADcANAAxADAALgArACcAJAAhAB0AHQAcABkAFgATABIAEAAQ
AA4ADAALAAoABgAFAAUABQAFAAUAAwADAAMAAgACAAMAAwACAAEAAQADAAMAAgACAAIA
AwADAAQAAgACAAIAAgAEAAQABAAEAAIAAgADAAMAAwACAAIAAgADAAMAAwADAAMAAwAE
AAQAAgACAAIAAgAEAAQABQAFAAMAAgACAAMAAgACAAEA///+//7///////7//v/9//3/
//////7//v/8//z//P/8//v/+f/5//n/+v/6//r/+v/5//f/9//3//X/9f/1//X/9f/1
//X/9P/2//X/9f/2//b/9f/0//X/9f/y//T/9P/0//T/9P/1//b/9//6//r/+v/8//3/
/v/+//7//v/+////AAAAAAAAAAD9//r/+f/3//f/+P/4//b/9f/1//T/9P/2//X/9f/0
//P/9P/x/+3/7P/s/+3/7f/t/+3/7P/s/+z/6v/q/+r/6v/p/+j/6P/o/+j/5//n/+f/
6P/r/+z/6//q/+r/6//q/+r/6f/p/+n/6f/s//T//f8OACQAMgA/AFcAdwCkAN4AEwEx
ATMBGgHvAK8AbQA5AAgAwP90/zn/Cv/X/qn+mP6v/tH+7P4L/yn/Rf9e/3n/kv+h/6n/
tf/A/8P/yf/T/9b/2P/Z/93/4f/j/+X/6P/q/+j/6f/r/+z/6//s/+3/7v/v/+//8P/w
//L/8v/0//X/9f/3//f/+P/2//f/9//4//z//v/+////AAABAAEAAgACAAMABQAHAAgA
CQAKAAwADQAQABAAEwATABMAFQAYABoAHAAfACEAIwAlACgAKgAsADAANAA1ADgAOgA9
AD8AQgBGAEgASQBJAEsATQBPAFIAUwBUAFQAUgBRAFEAUQBRAFEAUABPAE4ATgBOAE0A
TQBKAEoASgBGAEQAQgBAAEAAPwA/AD8AOgA5ADgANQAwAC4AKwAoACUAJAAiAB8AHQAa
ABcAEwATABIADwAMAAoACAAFAAQAAgAAAP///v/8//v/+//7//n/+f/3//f/9//2//b/
9//3//b/9f/1//X/9f/0//T/8v/z//P/9P/2//b/9v/2//T/9P/0//T/9P/0//X/9f/1
//T/9P/0//X/9f/1//X/9v/3//n/+v/5//j/9//2//b/9v/3//f/9f/0//T/9f/2//b/
9f/z//T/9P/1//X/9P/0//P/8//x//H/8P/w//D/8P/w//D/7f/r/+v/6//s/+z/7P/s
/+3/6//r/+v/6f/p/+n/6f/p/+n/6f/o/+r/7P/q/+r/6v/q/+z/7f/u/+//8P/w//D/
8v/z//T/9P/0//T/9P/1//b/9P/0//T/8f/u/+3/6//r/+z/7P/q/+n/6//q/+r/7P/t
/+3/7P/r/+j/5f/h/+D/4P/h/+H/4f/h/+D/4P/g/+D/4P/g/+D/3//e/97/3v/c/9v/
2//b/9z/3//g/9//3//g/+L/4v/i/+H/4f/h/+H/4v/s//n/CgAaACoAOQBPAHEAnADQ
AAcBKQErAQoB2QCfAGEAJwDw/67/aP8r//z+y/6d/pD+p/7H/uL+//4f/zv/Vv9x/4b/
l/+j/6v/tP+9/8P/yf/M/87/1f/Z/9n/2f/b/97/4P/g/+H/4//k/+P/5P/l/+b/5f/l
/+b/5v/o/+j/6v/r/+v/7f/t/+7/8P/x//H/8v/0//b/9v/3//j/+f/5//r//P/9////
AQAAAAEAAgAEAAcACgAKAA0ADwAPABEAFAAUABYAGQAbAB0AHwAiACQAJgAqAC4ALwAw
ADIANQA3ADoAPgBAAEEAQwBFAEcASQBIAEkASgBKAEgARwBHAEcASQBJAEgARwBEAEQA
RABDAEEAPgA+AD4APgA8ADoAOAA2ADUANQA1ADAALwAuACsAKgAoACUAIgAdABwAGgAX
ABcAFAARAA0ACQAIAAUAAgADAAIAAAAAAPz/+v/5//j/+P/3//f/9//z//P/8f/x//P/
8v/y//P/8//y//H/8f/x//H/8P/w//D/8f/x//L/8v/y//L/8v/w//D/8P/w//D/8P/x
//H/8f/w//D/8P/z//P/8//z//X/9f/2//b/9f/0//P/8v/w//D/8f/x//H/8P/w//H/
8v/y//H/7//w//D/8f/x/+//7v/s/+v/6f/p/+j/6P/q/+r/6v/q/+v/6f/p/+n/6P/o
/+j/6P/n/+X/5f/l/+X/5f/l/+X/5//m/+T/5P/k/+T/5v/n/+j/6f/s/+z/7P/u/+7/
7v/t/+z/7v/u/+//8P/w//D/8P/t/+r/6f/n/+f/6v/q/+j/5//n/+b/5v/o/+f/5//m
/+X/5v/j/9//3v/c/93/3f/d/9z/3P/d/97/3f/c/9v/2v/a/9r/2//c/9r/2f/Z/9n/
2f/b/9v/2f/Z/9r/3P/c/9z/2//b/9v/3f/e/+D/4//w/wIAFgAlADEARQBiAIgAvQD1
ABcBGgEHAd0AnQBXACIA8v+w/23/Nv8F/9H+oP6N/p3+uv7Z/vf+Ef8u/0n/ZP99/4//
mf+i/6//tf+7/8L/yP/J/8n/zf/R/9P/1v/Y/9j/2f/b/9z/3v/g/+L/5P/l/+X/5v/m
/+T/5P/m/+f/6f/r/+v/7P/q/+v/6//s/+7/8P/w//H/8v/z//P/9P/0//X/9//5//z/
/f/+/wAA//8CAAIABQAFAAUABwAKAAwADgARABMAEwAVABgAGgAeACIAJgAnACgAKgAt
AC8AMAA0ADYANwA7AD0APwBBAEAAQQBCAEIARABDAEMAQwBBAEEAQAA/AD4APgA+AD0A
OwA4ADgAOAA2ADQAMgAwAC4ALQAtAC0ALAArACoAJwAkACIAHwAcABoAGgAZABcAFQAS
AA8ACwAJAAgABQACAAEAAAD+//7//P/6//n/+P/2//X/9f/1//X/9f/z//P/8//y//L/
8//z//L/8f/x/+//7//u/+7/8P/x//H/8v/2//j/+v/8//7//v/+//7//P/8//3//f/9
//z//P/8//3//f/9//3//f/9//7//v/+//7//v/+//7//v///////f/8//z//f/8//z/
+//5//j/+P/5//n/+P/4//f/9//5//n/+P/4//b/9v/2//b/9f/z//P/8//0//T/9P/0
//P/8f/x//H/8P/v/+7/7f/t/+7/8P/w//D/8P/w//H/8v/z//b/9v/2//j/+f/6//r/
+v/6//r/+//8//z//P/8//n/9v/1//P/8//y//L/8P/v/+//7v/u//D/8f/x//D/7//s
/+n/5f/k/+T/5f/l/+X/5f/k/+T/5P/i/+L/4v/i/+P/4v/i/+L/4P/f/9//3//h/+P/
4//h/+H/4v/k/+T/4v/h/+H/4f/j/+L/5P/z/wIADgAgADMARQBfAIYAugD1ACMBMQEi
Af0AxQCHAFMAIgDg/5b/U/8g/+/+uf6Y/p/+wf7e/vf+Ff8z/1D/af+E/5X/of+r/7j/
v//D/8v/0P/O/9P/2//d/97/3//h/+L/4v/j/+X/5v/n/+j/6f/q/+n/6f/q/+r/6//s
/+//8f/x//P/8//0//L/8//z//T/9v/4//j/+f/6//v/+//8//7///8BAAMAAgADAAQA
BgAKAA4ADwATABUAFQAXABoAGgAcAB8AIQAjACUAKAAqAC0AMgA3ADkAQABEAEkATQBS
AFYAWABZAF0AXwBhAGMAZgBnAGgAaABoAGcAZwBnAGgAaQBpAGkAaABoAGgAZwBlAGIA
YgBiAGIAYABeAFwAWgBZAFkAWQBUAFMAUgBPAEwASgBHAEQAQQBAAD4AOwA7ADgANQAx
AC8ALgArACgAKQAoACYAJgAjACAAHgAcABoAGQAZABkAGQAZABcAFwAVABQAFAAVABcA
FgAVABUAEwATABIAEgASABMAEwAUABYAFgAWABYAFgAWABYAFgAUABQAFQAVABUAFAAU
ABQAFQAVABUAFQAVABUAFgAWABUAFAATABIAEgASABMAEwASABIAEwAVABYAFgAVABMA
EgASABMAEwASABIAEQARAA8ADwAOAA4ADgAOAA4ADgANAAsACwALAAwADAAMAAwACwAJ
AAkACQAJAAkACQAJAAcABwAHAAYABgAFAAUABgAHAAcABwAJAAcABgAGAAYABgAGAAgA
CQAKAAsADAAMAAwADgANAA4ADgAOABAAEAARABIAEgASABIADwAMAAsACQAJAAgACAAG
AAUABwAGAAYACAAJAAkACAAHAAYAAwD///7//P/9//3//f/7//r/+v/6//z//P/8//z/
+//6//r/+v/6//n/+f/5//n/+//7//n/+f/6//z//P/8//v/+//7//f/+v8AAAcAEgAk
ADgARQBXAHEAlADGAAEBLQFBATgBHQHtAK8AcwBAAAYAuv9z/z7/D//Z/q7+qf7H/uj+
Bf8h/z3/XP93/5D/of+v/73/yv/R/9f/3f/i/+T/6f/t/+//8f/z//b/+P/4//n/+//8
//v//P/9//7/AQABAAIAAgACAAIABAAFAAUABwAHAAgACAAJAAkACgAMAA4ADgAPABIA
EwATABQAEgATABUAFwAYABkAGgAcAB0AIAAgACMAJQAlACcAKgAqACwALwAxADMANQA4
ADoAPABAAEQARQBGAEgASwBNAFIAVgBYAFkAWwBdAF8AYQBiAGMAZABkAGIAYQBhAGEA
YwBjAGIAYQBeAF4AXgBdAF0AWgBaAFoAWABWAFQAUgBQAE8ATwBPAEsASQBHAEMAPgA8
ADkANgA1ADQAMgAvACsAKAAlACEAIQAgAB0AGgAXABYAFAAUABAADgANAAwACgAJAAkA
CQAHAAcABQAFAAUABAAEAAUAAwACAAEAAQADAAMAAgACAAAAAQABAAIAAAAAAAAAAAAC
AAIAAgACAAQABAAFAAUABQAEAAQABAADAAMAAwADAAMAAwAEAAQAAgACAAIAAgAEAAQA
BQAFAAMAAgACAAMAAgACAAEA//8AAAAAAQABAAIAAgABAAEA//////7//v8AAAAAAAAA
AP7/+//6//n/+f/6//v//P/9//v/+//7//n/+f/5//n/+f/5//n/+P/4//X/9P/1//b/
9//4//j/+f/6//v//v/+//7/AAABAAIAAgACAAQABAAFAAYABgAGAAYAAwD+//3/+//7
//7//v/8//v/+f/4//j/+v/9//3//P/7//r/9//z//L/9P/1//X/9f/x//D/8P/w//D/
8P/w//D/7//u/+7/7v/u/+3/7f/t/+3/7//v/+3/7f/u//D/8P/y//H/8f/x//H/8P/0
//v/BgAUACgANwBDAFMAbgCYAM8ACQEtATYBIwH5ALcAcwBAABIA1P+P/1T/H//n/rT+
of63/tL+6f4D/yX/Pv9X/3b/kf+h/6//uv/F/83/0//Y/97/4//l/+f/6//t//D/8v/y
//P/9f/2//X/9v/3//j/+v/7//3//v/8//z//v////3//////wAAAgADAAMABAAKAAoA
CAAJAA==
         </WaveFormData>
      </LeadData>
      <LeadData>
         <LeadByteCountTotal>10000</LeadByteCountTotal>
         <LeadTimeOffset>0</LeadTimeOffset>
         <LeadSampleCountTotal>5000</LeadSampleCountTotal>
         <LeadAmplitudeUnitsPerBit>4.88</LeadAmplitudeUnitsPerBit>
         <LeadAmplitudeUnits>��V</LeadAmplitudeUnits>
         <LeadHighLimit>2147483647</LeadHighLimit>
         <LeadLowLimit>268435456</LeadLowLimit>
         <LeadID>V4</LeadID>
         <LeadOffsetFirstSample>0</LeadOffsetFirstSample>
         <FirstSampleBaseline>0</FirstSampleBaseline>
         <LeadSampleSize>2</LeadSampleSize>
         <LeadOff>FALSE</LeadOff>
         <BaselineSway>FALSE</BaselineSway>
         <ExcessiveACNoise>FALSE</ExcessiveACNoise>
         <MuscleNoise>FALSE</MuscleNoise>
         <LeadDataCRC32>474585432</LeadDataCRC32>
         <WaveFormData>
AAAAAAAAAAAAAAAAAAAAAAIAAgACAAIAAAAAAAAAAAAAAAAAAAAAAAAAAAAAAAAAAgAC
AAIAAgADAAQABQAGAAUABAADAAIABAAEAAQABAAEAAQABAAEAAIAAgACAAIAAgACAAIA
AgAAAAAAAAAAAAAAAAAAAAAAAAAAAAAAAAD+//7//v/+//z//P/8//z/+v/6//r/+v/6
//r/+v/6//j/+P/4//j/+P/4//j/+P/2//b/9v/2//j/+P/4//n/+//8//3//v/8//3/
/////wAAAAAAAAAA/v//////AAD+//7//P/7//r/+v/7//3/+//7//r/+f/3//j/+f/5
//f/9//2//T/8f/t/+3/7f/r/+z/7P/q/+n/6P/o/+j/5v/l/+T/5P/i/+L/4v/g/+L/
4v/i/+L/4//j/+L/4v/j/+P/5P/k/+T/3//f/9//3//i/+n/9P8HABoALwBIAGcAiwCy
AOUAFwE4AUMBNgEUAekAtAB6ADQA4P+N/1b/Mf8G/+D+0v7d/vT+Cv8k/z7/Vf9r/4H/
k/+g/6z/tf+7/8H/yP/K/8v/z//S/9L/1f/X/9n/2//b/9z/3f/e/9z/3P/e/97/4v/j
/+P/4//l/+b/5v/n/+X/5v/m/+b/6P/o/+j/6f/p/+r/6//r/+7/7v/v//D/8P/y//P/
9f/1//b/+P/5//r/+//+//7//////wEAAwAGAAcACQAMAA0ADgAPAA8AEwAWABoAGwAd
ACAAJAAnACkALAAtAC0AMQAzADUANwA1ADcAOAA5ADsAOwA7AD0APQA8ADwAPAA8ADwA
OwA5ADgANwA3ADkANgA0ADAALgAsACsAKQAnACYAJQAkACEAHwAcABsAGAAUABIADwAN
AAsACQAFAAMAAwABAP///f/4//f/9//1//P/8f/x//D/7v/t/+z/6//s/+v/6//r/+j/
6P/o/+j/6P/n/+f/5//l/+X/5P/k/+b/5v/m/+f/5//n/+b/5v/k/+T/5f/l/+T/5P/l
/+X/5f/l/+X/5f/l/+X/5f/m/+b/5v/m/+b/5v/m/+b/5v/o/+n/6f/p/+f/5//n/+b/
6P/p/+n/5//n/+f/6P/o/+j/5//n/+f/5f/l/+X/5f/l/+X/5P/j/+P/4v/i/+L/4v/i
/+L/4v/i/+L/4v/h/9//3v/d/93/3f/e/97/3P/g/97/3P/d/97/3//g/9//3//g/+H/
5P/k/+X/5//n/+j/6P/o/+j/6P/p/+n/6P/o/+j/5v/l/+P/4v/i/+X/5f/l/+T/4f/h
/+L/4//j/+P/4//i/+D/3f/Z/9n/2v/b/93/3v/b/9n/1//W/9j/2P/X/9b/1P/U/9T/
1P/S/9L/0v/S/9T/1f/V/9T/1P/V/9X/1v/U/9T/0//T/9X/1f/W/9n/4P/x/wYAHQA2
AFMAeQCmANcABwEuAUMBOgEiAf0AygCQAEwA9v+Z/1j/Mf8G/9z+yv7X/ur+/v4W/y7/
R/9d/3X/i/+W/6D/qf+x/7f/uv/A/8f/yf/K/87/zf/P/9H/0//V/9b/1//Y/9j/2P/a
/9r/3P/d/93/3f/f/+D/4P/h/9//4P/g/+D/5P/k/+T/5f/l/+b/5//n/+r/6v/r/+z/
7P/u/+//8f/x//L/9P/1//b/9//6//r//f/9////AQACAAMABQAIAAwADgAQABEAEwAW
ABoAGwAeACAAIwAlACgALAAuAC8AMQAzADUANwA5ADsAPAA9AD8APwA/AEEAQQBAAEAA
QABAAEAAPwA9ADwAOwA7AD0AOwA6ADcANgA1ADMAMAAtAC4ALQAsACkAJQAiACEAHgAc
ABoAFwAVABMAEQANAAsACQAHAAUAAwAAAP/////9//3/+//7//r/+P/3//b/9f/0//P/
8//z//L/8v/y//L/8P/v/+//7//x//H/8P/w//D/8P/w//H/8f/x//D/8P/w//D/8f/x
/+7/7v/v/+//7//v/+//7//x//H/8f/y//L/8v/y//L/8v/y//L/8v/0//X/9f/1//f/
9//3//b/9v/3//f/9f/z//P/9P/0//b/9f/1//X/8//z//P/8//1//X/9P/z//P/8v/y
//L/8P/w//D/8P/w//D/8P/v/+//7v/t/+3/7//w//D/7v/w//D/7//v/+3/7v/u/+7/
7P/s/+z/7f/v/+v/6v/s/+z/7P/s/+//7//w//H/9P/0//X/9//1//b/9v/2//j/+P/5
//n/+v/6//r/+P/3//X/9P/0//P/8//z//L/8f/x//L/8//1//X/9f/0//D/7f/p/+n/
6//r/+z/7P/s/+v/6v/q/+j/6P/n/+b/5v/m/+b/5v/k/+T/5P/k/+T/5f/l/+T/4v/j
/+P/5P/m/+b/5f/l/+f/5//k/+f/8v8BABIAKQBGAGkAkQDAAPEAIQFCAVEBTAEuAQUB
1gCcAFIA+P+d/1z/N/8S/+z+3P7r/gL/GP8w/0z/Zf95/43/of+u/7j/wf/F/8n/zP/U
/9n/3f/e/97/3//h/+P/5f/l/+b/5//o/+r/6v/s/+z/6//r/+r/6f/q/+z/7f/v/+//
8P/w//D/8v/y//L/8//z//T/9f/1//j/+P/5//r/+v/8//3////9//7/AAABAAIAAwAG
AAYACgALAA4AEQASABMAFQAYABkAGgAbABsAHwAiACYAJwAoACoALQAvADIANgA4ADkA
PQA/AEEAQwBFAEcASABJAEsASwBLAE0ATQBMAEwATABKAEoASQBHAEgARwBHAEkARwBG
AEMAQgBCAEEAPwA9ADsAOQA3ADMAMwAwAC8ALAApACYAIgAfABsAGQAVABMAEgARABAA
DwAKAAkACQAHAAUAAwADAAIA/v/9//z/+//6//n/+f/5//r/+v/6//r/+P/3//f/9//3
//f/9v/2//j/+P/4//n/9v/1//P/8v/w//D/8f/x//L/8v/z//P/8//z//P/8//x//H/
8f/y//L/8v/y//L/9P/0//T/9P/y//P/8//z//X/9f/1//T/9P/1//X/8//z//P/9P/0
//T/8//z//P/8f/x//H/8f/x//H/8P/v//H/8P/w//D/8P/w//D/8P/w//D/8P/v/+3/
7P/r/+v/7f/u/+7/7P/u/+7/7f/t/+3/7v/u/+7/7f/s/+v/6//s/+v/6v/p/+z/6v/q
/+v/6v/q/+r/6v/q/+z/7f/v//H/8v/y//P/9f/1//b/9v/2//b/9v/3//f/+P/4//j/
9v/z//H/8P/w//P/8//z//L/8f/x//L/8//x//H/8f/w//D/7f/p/+n/6f/p/+r/6v/o
/+f/5v/m/+b/5v/l/+T/4v/i/+L/4v/i/+L/4v/i/+L/4//j/+L/4v/j/+P/5P/m/+b/
5f/l/+H/4f/i/+f/9P8FABoANwBUAHMAmwDKAP8AKwFCAUcBNgEUAeUAsAByACIAyP93
/0b/If/6/tz+2v7x/gz/Iv84/1L/Z/97/5H/o/+s/7T/vf/D/8n/zv/Q/9H/0//Y/9r/
2f/b/93/3//f/+D/4f/i/+L/4v/k/+T/5v/n/+f/5//n/+j/6P/p/+n/6v/q/+r/7v/u
/+7/7//v//D/8f/x//L/8v/z//T/9P/2//f/+f/5//r//P/9//7///8CAAIABQAFAAcA
CQAKAAsADQAQABIAFAAWABcAGQAcACAAIQAkACYAKQArAC4AMgA0ADUANQA3ADkAOwA+
AEEAQwBFAEMAQwBDAEUARwBGAEYARgBGAEYARQBDAEAAPwA/AEEAQQBAAD0APAA8ADsA
OQA3ADQAMwAyAC8ALQAqACkAJgAjACAAHAAZABcAFQARAA8ADwANAAsACQAEAAMAAwAB
AAEA//////7/+v/5//j/9//4//f/9//3//T/9P/0//T/9P/z//P/8//1//X/9P/0//T/
9P/0//X/8//z//L/8v/0//T/9f/1//b/9v/3//f/9//3//f/9//1//X/9f/2//b/9v/2
//b/9v/2//b/9v/4//n/+f/5//f/9//3//b/9v/3//f/9f/3//f/+P/4//j/9//3//f/
9f/1//X/9f/3//f/9v/1//X/9P/0//T/8v/y//L/8v/0//T/9P/z//P/8v/x//H/8f/y
//L/8P/w//D/7//v/+3/7v/u/+7/7P/s/+z/7f/x//H/8f/x//D/7v/u//D/8P/w//D/
8//z//T/9f/0//T/9f/3//n/+v/6//r/+v/6//v/+//+//7//v/8//r/9//1//T/9//3
//f/9v/1//X/9v/3//f/9//3//b/9P/x/+3/7f/v/+//8P/w/+z/6//q/+r/6v/q/+n/
6P/o/+j/6P/o/+b/5v/m/+b/6P/p/+n/6P/m/+f/5//o/+r/6v/p/+n/6f/n/+j/7f/2
/wUAGAAvAEoAaQCPALgA5wAZAToBRwE8ASAB9wDGAIgAQADm/5H/WP81/xD/6v7c/uv+
BP8c/zb/TP9j/3n/j/+f/6r/tP+9/8X/x//K/9L/1f/X/9r/3P/c/93/3v/f/+D/4v/k
/+b/5v/m/+j/6P/o/+n/6f/p/+n/6v/q/+v/7f/u/+7/7v/u/+7/7v/v/+//8P/x//H/
9P/0//X/9v/2//j/+f/7//v//P/+/////v///wIAAgAFAAUABwAJAAoACwANABAAEAAS
ABQAFQAZABwAIAAhACMAJgAqAC0ALwAyADMAMwA3ADkAOwA9AD0APwBAAEEAQwBDAEMA
RQBFAEQARABEAEQARABDAEEAQAA/AD8AQQA/AD4AOwA6ADwAOwA5ADcANAAzADIALwAt
ACoAKQAmACIAIAAdABsAGwAZABUAEwAPAA0ACwAJAAYABQAFAAMAAQD//////v/8//v/
+v/5//j/9//3//f/9v/2//b/9v/2//X/9f/1//X/9f/0//T/9P/0//T/9f/1//X/9P/0
//T/9P/1//X/9P/0//X/9f/1//X/9f/1//f/9//3//j/9v/2//b/9v/4//j/+P/4//f/
9//2//X/9f/1//X/9P/2//f/9//1//P/8//0//T/9v/1//X/9f/1//X/9f/1//X/9f/0
//P/8//y//L/8v/w//D/8P/w//L/8v/y//H/8f/w/+//7//x//L/8v/w//D/8P/v/+//
7f/u/+7/7v/s/+z/7P/t/+3/7f/t/+3/7P/s/+z/7f/v/+3/6//q/+z/7P/s/+z/7//v
//D/8f/0//T/9f/3//X/9v/2//b/+P/4//n/+f/4//j/+P/2//X/8//y//L/8//z//P/
8v/z//P/9P/1//X/9f/1//T/8v/v/+v/6//r/+v/7P/s/+j/5//m/+b/6P/o/+f/5v/m
/+b/5v/m/+T/5P/k/+T/5P/l/+X/5P/k/+X/5f/m/+b/5v/l/+X/5f/n/+j/6//8/xMA
JgA9AFgAeQCfAM4A/wAlAT4BQQEsAQYB1QCYAFgACgCy/23/Qv8d//j+3v7i/vP+Cv8e
/zj/Uv9n/3//lf+l/67/tP+7/8H/yf/M/9D/0//X/9j/2P/b/93/3//h/+P/5P/l/+b/
5v/m/+j/6P/s/+3/7f/t/+z/7P/r/+v/6//s/+z/7P/w//D/8P/x//P/9P/1//X/+P/4
//n/+v/6//z//f////3//v8AAAEABAAFAAgACAAJAAkACwANABAAEQATABYAGAAaABwA
HQAhACQAKAApACgAKgAtAC8AMgA2ADgAOQA5ADsAPQA/AEEAQwBEAEUARQBFAEUARwBF
AEQARABEAEYARgBFAEMAQgBBAEEAQwA/AD4AOwA6ADwAOwA5ADcAOAA3ADYAMwAxAC4A
LQAqACgAJgAjACEAHwAdABkAFwAVABMAEQAPAAoACQAJAAcABQADAAMAAgAAAP///v/9
//z/+//7//v/+v/6//r/+v/6//n/+f/5//n/+f/4//j/+v/6//r/+//5//n/+P/4//j/
+P/5//n/+P/4//n/+f/5//n/+f/5//n/+f/5//r/+v/6//r/+v/6//r/+v/6//r/+//7
//v/+f/5//n/+P/6//v/+//5//f/9//4//j/+P/3//f/9//1//X/9f/1//P/8//y//H/
8//y//L/8v/y//L/8v/y//H/8P/v/+3/7v/u/+7/7//v//D/8P/u/+7/7v/t/+3/7//u
/+7/6v/q/+z/7P/s/+z/7v/v//H/8//y//L/8//1//X/9v/2//b/9v/2//f/9//4//j/
+P/2//X/8//y//L/9f/1//X/9P/x//H/8v/z//H/8f/x//D/7v/r/+f/5//p/+n/6v/q
/+j/5//m/+b/5v/m/+X/5P/i/+L/4v/i/+L/4v/i/+L/4v/j/+P/4v/i/+P/4//k/+T/
5P/j/+P/4//h/+L/7f/6/wsAHgA3AFIAbQCRAL4A7QAbATgBPwEsAQoB2wCeAFwAFADC
/3v/Sv8l//z+3P7Y/uf++v4S/yz/Qv9Z/3P/if+Z/6T/rP+1/7//x//K/8z/zf/R/9T/
2P/X/9n/2//d/93/3v/f/+D/4P/g/+L/4v/k/+X/5f/l/+f/6P/o/+n/5//o/+j/6P/q
/+r/6v/r/+//8P/x//H/8v/y//P/9P/y//T/9f/3//n/+v/8//3//v///wIAAgADAAMA
BQAHAAoACwANABAAEAASABQAFQAVABgAHAAdAB8AIgAmACkAKgAuADAAMQAzADUANwA5
ADkAOwA8AD0APQA9AD0APwA/AD4APgA+AEAAQAA/AD0AOgA5ADkAOwA3ADYAMwAyADIA
MQAvAC0ALgAtACwAKQAlACIAIQAeABwAGgAXABUAFQATAA8ADQALAAkABwAFAAIAAQAB
AP/////9//3//P/6//n/+P/3//T/8//z//P/9P/0//T/9P/y//H/8f/x//P/8//y//L/
8v/y//L/8//z//P/8v/y//L/8v/z//P/9P/0//X/9f/1//X/9f/1//P/8//z//T/9v/2
//b/9v/2//b/9v/2//b/9//3//f/9//3//f/9v/0//X/9f/z//P/8//0//T/9P/z//P/
8//z//P/8//z//H/8f/w/+//8f/w//D/8P/y//L/8v/y//H/8P/v/+3/7//u/+3/7f/t
/+7/7v/u/+7/7v/u//H/8f/y//P/9P/0//X/9//3//j/+P/4//j/+P/5//n/+P/4//j/
9v/3//X/9P/0//X/9f/1//T/8//z//T/9f/z//P/8//y//L/7//r/+v/6//r/+z/7P/q
/+n/6P/o/+j/6P/n/+b/6P/o/+j/6P/k/+T/5P/k/+T/5f/l/+T/5v/n/+f/6P/m/+b/
5f/l/+P/5f/o/+3/9v8HABwAMQBOAG8AkwC+APEAIQFAAUsBQgEgAfEAvgCGADoA3P+J
/1T/L/8K/+j+4P7x/gb/HP82/0z/Yf95/5P/pf+s/7L/vf/H/8v/zP/S/9f/2//e/+D/
3//h/+P/5f/n/+j/6f/q/+j/6P/q/+r/6v/r/+v/6//r/+z/7P/t/+7/8P/x//L/9P/0
//T/9f/1//b/9//3//b/9v/3//j/+f/8//7/AQD//wAAAgADAAYABwAKAAoACwALAA0A
DwAQABEAEwAWABgAGgAcAB0AIQAkACgAKQAsAC4AMQAzADUAOAA5ADkAPAA/AEIARQBD
AEUARgBHAEcARwBHAEkASwBKAEoASgBKAEoASQBHAEQAQwBDAEUAQwBCAD8APgA8ADsA
OQA3ADgANwA2ADMAMQAuAC0AKgAmACQAIQAfAB8AHQAZABcAFQATABEADwAMAAsACwAJ
AAcABQAFAAQAAgABAAAA//8AAP////////7//v/+//7//P/7//v/+//7//v/+v/6//z/
/P/8//3//f/9//z//P/8//z//f/9//z//P/9//3/+//7//v/+//7//v/+//8//z//P/8
//z//P/8//z//P/8//3//f/9//3//f/9//z//P/9//3/+//7//v//P/8//r/+f/5//n/
+f/5//n/+f/3//f/9v/1//X/9P/0//T/9v/2//b/9v/0//T/9P/z//X/9P/z//P/8//0
//T/8v/0//T/8//z//H/8v/y//L/9P/0//T/9P/0//T/9f/1//b/9//4//j/+f/7//3/
/v/+//7//P/8//3//f/+//7//v/8//v/+f/4//j/+f/5//n/+P/3//f/+P/5//f/9//3
//b/9v/z/+//7//v/+//8P/w/+7/7f/s/+z/7v/u/+3/7P/q/+r/6v/q/+j/6P/o/+j/
6v/r/+v/6v/p/+n/6P/o/+j/6P/n/+f/5//r/+7/8/8CABsAMgBJAGYAiQC1AOYAFwE7
AUoBRQEqAQABxQCGAEIA7v+a/13/Nv8R/+7+3v7q/gH/GP8y/0z/Yv93/4v/n/+r/7L/
vP/D/8f/zf/U/9j/2f/Z/9z/4v/h/+P/5f/n/+f/6P/p/+r/6P/o/+r/6v/s/+3/7f/t
/+3/7v/u/+//8f/y//L/8v/y//L/8v/z//X/9v/3//f/+P/4//n/+v/4//r/+//9////
AAACAAMABAAFAAgACAALAAsADQAPABIAEwAVABgAGAAaABwAHQAfACIAJgAnACgAKgAt
AC8AMgA2ADgAOQA7AD0APwBBAEMARQBGAEcARQBFAEUARwBFAEQARABEAEQARABDAEEA
QAA/AD8AQQA9ADwAOQA4ADoAOQA3ADUANAAzADIALwArACgAJwAkACQAIgAfAB0AGwAZ
ABUAEwARAA8ADQALAAYABQAFAAMAAwABAAEAAAD+//3//P/7//z/+//7//v/+P/4//j/
+P/6//n/+f/5//n/+f/4//j/9v/2//b/9//4//n/+f/6//j/+P/5//n/+v/6//v/+//5
//n/+f/5//v/+//7//z//v/+//7//v/8//z//P/8//z//f/9//3/+//7//v/+v/8//3/
/f/7//v/+//8//z//P/7//v/+//5//n/+f/5//n/+f/4//f/9f/0//T/9P/2//b/9v/2
//T/9P/0//P/9f/0//P/8//x//L/8v/w//L/9P/y//L/8v/y//X/9f/2//f/9v/2//f/
+f/7//z//P/8//z//P/9//3//f/8//v/+P/5//f/9v/2//f/9//3//b/9f/1//b/9//3
//f/9//2//L/7//r/+v/7f/t/+7/7v/s/+v/6v/q/+r/6v/p/+j/5v/m/+b/5v/k/+T/
5P/k/+b/5//n/+b/5v/n/+f/6P/o/+j/5//n/+f/5//u//n/CgAdADQATQBqAJEAuQDm
ABcBOwFIATsBHAH0AL0AfAAyAN7/jP9V/zD/Df/s/tz+6v7//hb/Lv9I/17/d/+L/53/
p/+w/7r/wf/H/83/0P/U/9f/2//e/97/3f/f/+H/4//j/+T/5f/m/+b/5v/o/+j/6P/p
/+n/6f/r/+z/7P/t/+v/7P/s/+z/8P/w//D/8f/z//T/9f/1//b/9v/3//j/+P/6//v/
/f/9//7/AAABAAQABQAIAAgACQAJAAsADQAOAA8AEQAUABYAGAAaABsAHQAgACQAJQAm
ACgAKwAtAC4AMgA0ADUANwA5ADsAPQA9AD8AQABBAD8APwA/AEEAPwA+AD4APgA+AD4A
PQA7ADoAOQA5ADsAOQA4ADUANAA0ADMAMQAvAC4ALQAsACkAJwAkACMAIAAeABwAGQAX
ABcAFQARAA8ADAAJAAYAAwABAAEAAgABAP///f/9//z/+v/5//j/9//2//X/9f/1//T/
9P/0//T/8v/x//H/8f/z//P/8v/y//L/8v/y//P/9f/1//T/9P/y//L/8//z//L/8v/z
//P/8//z//P/8//z//P/8//0//b/9v/2//b/9P/0//T/9P/y//P/8//z//P/8//z//L/
9P/1//X/8//1//X/9v/2//X/8//y//H/7//v/+//7//v/+//7v/t/+3/7P/s/+z/7P/s
/+z/7P/q/+r/6v/p/+r/6v/q/+v/6f/q/+r/6v/q/+r/7f/t/+7/7//u/+7/7//x/+//
8P/w//D/8v/y//P/8//0//T/9P/y/+//7f/s/+z/7//v/+//7v/t/+3/7v/v/+//7//v
/+7/7v/r/+f/5//m/+X/5f/k/+T/4//i/+L/4P/g/9//3v/g/+D/4P/g/9z/3P/c/9z/
3v/f/9//3v/c/93/3f/e/97/3v/d/93/3f/f/+L/4//s////FAArAEQAYQCFAKoA1wAH
ASoBNwEyARoB7QC0AHYAMADe/4//Wv81/wz/6v7W/tv+8P4I/yL/Ov9R/2f/ff+T/57/
pv+v/7n/v//E/8r/y//L/87/0v/V/9f/2f/b/9v/3P/d/97/4P/g/+L/4v/i/+P/4//j
/+P/5P/k/+X/5v/o/+n/6v/q/+r/6v/r/+v/7P/t/+3/7v/u/+//8P/w//L/8//1//f/
+P/6//v/+v/7//7//v8BAAEAAwAFAAYABwAJAAwADAAOABAAEQAVABgAHAAdAB4AIAAj
ACUAJgAqACwALQAxADMANQA3ADUANwA4ADkAOQA5ADkAOwA7ADoAOgA6ADgAOAA3ADUA
NgA1ADUANwA1ADQAMQAwAC4ALQArACkAKgApACgAJQAjACAAHwAcABwAGgAXABUAEwAR
AA0ACwAHAAUAAwABAP7//f/9//v/+f/3//f/9v/0//P/8v/x//L/8f/x//H/7v/u/+7/
7v/w/+//7//v/+3/7f/s/+z/7P/s/+z/7f/v/+//7v/u/+7/7v/v/+//7P/s/+3/7f/v
/+//7//v/+//7//v//D/8P/w//D/8P/w//D/8P/w//L/8//z//P/8f/x//H/8P/u/+//
7//t/+3/7f/u/+7/7P/r/+v/6//q/+v/7P/t/+v/6//q/+n/6f/o/+j/6P/o/+j/6P/o
/+j/6P/o/+f/5f/k/+P/4//l/+b/6P/o/+j/6P/n/+f/6P/p/+r/6v/r/+3/7f/u/+7/
7v/u/+7/7//v//D/8P/w/+7/7f/r/+r/6v/r/+v/6//q/+n/6f/q/+v/6//r/+v/6v/m
/+P/3//f/+H/4f/i/+L/4P/f/97/3v/c/9z/2//a/9z/3P/c/9z/2v/a/9r/2v/a/9v/
2//a/9n/2f/Y/9j/2P/Y/9f/1//Z/9X/2P/j//D//f8UAC8ATABrAJMAwADxAB8BOAE7
ASgBAAHTAJwAVgACAKr/Zf84/xX/7P7Q/tL+5/7+/hL/LP9G/1v/cf+H/5f/nv+m/7H/
t/+7/8L/xP/D/8f/zP/O/83/z//R/9P/1f/W/9f/2P/W/9b/2P/Y/9r/2//b/9v/3f/e
/97/3//f/+D/4P/g/+D/4P/g/+H/4//k/+X/5f/o/+j/6f/q/+r/7P/t/+//7f/u//D/
8f/y//P/9v/2//n/+f/7//3//v///wEABAAGAAgACgALAA0AEAAUABUAGAAaAB0AHwAi
ACYAKAApACkAKwAtAC8AMQAzADQANQAzADMAMwA1ADcANgA2ADYANQA0ADIALwAwAC8A
LwAxAC8ALgArACoAKAAnACUAIwAiACEAIAAdAB0AGgAZABYAFAASAA8ADQANAAsABwAF
AAMAAQD///3/+v/5//n/9//1//P/8//y//D/7//u/+3/7v/t/+3/7f/q/+r/6v/q/+z/
6//r/+v/6f/p/+j/6P/m/+b/5v/n/+j/6f/p/+r/6v/q/+v/6//o/+j/6f/p/+n/6f/p
/+n/6//r/+v/7P/s/+z/7P/s/+r/6v/q/+r/6v/r/+v/6//r/+v/6//q/+z/7f/t/+v/
6f/p/+r/6v/q/+n/6f/p/+n/6f/p/+n/5//n/+b/5f/l/+T/5P/k/+b/5v/m/+b/5P/k
/+T/4//l/+T/4//j/+H/4v/i/+D/4P/g/9//3//h/+L/4v/i/+T/4v/i/+L/4v/i/+P/
4//k/+X/5v/m/+f/6f/p/+r/6v/q/+r/6v/r/+v/7v/u/+7/7P/r/+n/6P/o/+f/5//n
/+b/5//n/+j/6f/n/+f/5//m/+b/4//f/9//3f/d/97/3v/c/9v/2v/a/9z/3P/b/9r/
2v/a/9r/2v/W/9b/1v/W/9b/1//X/9b/2P/Z/9n/2v/Y/9j/1//X/9X/1//a/93/5v/5
/xIAKQBGAGcAjQC4AOsAFQEwATcBLgEQAeMAqABmABoAwP9x/0D/Hf/2/tT+yv7d/vb+
EP8k/zz/V/9v/4H/j/+a/6j/sf+1/7n/vv/C/8X/x//M/87/zf/P/9H/0//V/9b/1//Y
/9b/1v/Y/9j/3P/d/93/3f/b/9z/3P/d/9//4P/g/+D/4P/g/+D/4f/j/+T/5f/l/+j/
6P/p/+r/6P/q/+v/7f/t/+7/8P/x//L/8//2//b/+f/5//v//f/+////AQAEAAYACAAK
AAsADQAQABQAFQAUABYAGQAbACAAJAAmACcAKQArAC0ALwAvADEAMgAzADEAMQAxADMA
NQA0ADQANAAyADIAMQAvADAALwAvADEALwAuACsAKgAsACsAKQAnACQAIwAiAB8AHQAa
ABkAFgAWABQAEQAPAA0ACwAHAAUABQADAAEA///6//n/+f/3//X/8//z//L/8P/v/+7/
7f/s/+v/6//r/+z/7P/s/+z/6v/p/+n/6f/p/+n/6P/o/+b/5v/m/+f/5//n/+b/5v/o
/+j/6f/p/+j/6P/p/+n/6f/p/+n/6f/p/+n/6f/q/+j/6P/o/+j/6P/o/+j/6P/q/+v/
6//r/+v/6//r/+r/6f/p/+j/5f/n/+f/6P/o/+j/5//n/+f/5f/l/+X/5f/n/+f/5v/l
/+P/4v/i/+L/4v/i/+L/4v/i/+L/4v/h/+H/4P/f/9//3//g/+D/3v/e/9z/2v/b/9z/
3f/e/93/3f/e/9//4f/i/+T/5//l/+b/5v/m/+j/6P/p/+n/6v/q/+r/6P/m/+P/4f/g
/+L/4//k/+T/4v/h/+H/4f/j/+P/4//i/+D/3f/Z/9n/2//b/9z/3P/Z/9f/1f/U/9T/
1P/T/9L/0v/S/9L/0v/Q/9D/0P/Q/9D/0f/R/9D/0P/R/9H/0v/U/9T/0//T/9P/0f/S
/9n/4P/t/wIAGwA0AE0AbQCUAMUA9wAeAS8BLAESAecAsAB2ADQA4v+P/1T/Kf8A/9b+
xP7P/uL+8v4M/yb/O/9P/2n/f/+M/5j/of+p/6//tP+4/7v/v//C/8T/xf/H/8n/y//L
/8z/zf/O/87/zv/Q/9D/1P/V/9X/1f/T/9T/1P/V/9P/1P/U/9T/2P/Y/9j/2f/d/97/
2//b/w==
         </WaveFormData>
      </LeadData>
      <LeadData>
         <LeadByteCountTotal>10000</LeadByteCountTotal>
         <LeadTimeOffset>0</LeadTimeOffset>
         <LeadSampleCountTotal>5000</LeadSampleCountTotal>
         <LeadAmplitudeUnitsPerBit>4.88</LeadAmplitudeUnitsPerBit>
         <LeadAmplitudeUnits>��V</LeadAmplitudeUnits>
         <LeadHighLimit>2147483647</LeadHighLimit>
         <LeadLowLimit>268435456</LeadLowLimit>
         <LeadID>V5</LeadID>
         <LeadOffsetFirstSample>0</LeadOffsetFirstSample>
         <FirstSampleBaseline>0</FirstSampleBaseline>
         <LeadSampleSize>2</LeadSampleSize>
         <LeadOff>FALSE</LeadOff>
         <BaselineSway>FALSE</BaselineSway>
         <ExcessiveACNoise>FALSE</ExcessiveACNoise>
         <MuscleNoise>FALSE</MuscleNoise>
         <LeadDataCRC32>846638914</LeadDataCRC32>
         <WaveFormData>
9v/2//b/9v/4//j/+P/4//r/+v/6//r/+P/4//j/+P/4//j/+P/4//j/+P/4//j/+v/6
//r/+v/9//7///8AAP///v/9//z//P/8//z//P/+//7//v/+//z//P/8//z//P/8//z/
/P/6//r/+v/6//r/+v/6//r/+v/6//r/+v/6//r/+v/6//j/+P/4//j/9v/2//b/9v/4
//j/+P/4//b/9v/2//b/9P/0//T/9P/z//L/8f/w//L/8v/y//L/9P/1//b/+P/4//j/
+P/4//f/+P/4//j/+P/5//n/+v/4//j/9v/1//X/9v/4//v/+v/6//n/+f/5//r/+//7
//r/+v/5//n/9P/z//L/8v/y//L/8f/w/+//7v/u/+3/6v/q/+n/6P/o/+j/6P/o/+j/
6P/o/+j/5//n/+f/5//p/+n/6f/p/+n/5v/l/+T/5P/l/+j/7v/7/wwAHQAxAEoAZAB9
AJ0AvQDaAOgA5gDZAMYApAByADoA9/+5/5T/g/9z/2X/Xv9b/2D/bf9+/43/mf+l/7D/
uv/D/8j/z//S/9f/2v/b/9v/3P/f/9//4f/h/+P/4//m/+b/5v/n/+X/5v/m/+f/6v/r
/+v/6//p/+n/6f/q/+r/6v/q/+r/7P/s/+z/7P/s/+z/7v/v//H/8f/x//L/8P/w//L/
8//1//b/9//6//v//P/9//7//f/9////AAADAAQABQAHAAYABwAKAAoADAAOABEAEwAV
ABgAGAAbABsAHQAfACEAJAAlACcAKAApACkAKQAoACwALAAuAC4ALgAvAC8ALwAuAC4A
LgAtAC0ALQAtACsAKQAoACcAJgAjACEAHwAfAB4AHQAcABwAGQAXABUAEwAPAA0ACwAJ
AAkACAAFAAIAAwABAP///v/6//n/+f/5//T/8//z//L/8f/w//D/7v/w/+//7//v/+7/
7v/s/+z/6v/q/+r/6v/q/+n/6f/p/+v/6//r/+v/7P/s/+z/7P/q/+r/6v/p/+f/6f/q
/+r/6f/p/+n/6f/p/+n/6v/r/+v/6//r/+v/6f/p/+n/6f/s/+3/7v/v/+3/7f/t/+3/
7f/t/+3/7f/t/+z/7P/s/+z/7P/s/+z/6f/p/+n/6f/r/+v/6v/p/+n/6f/p/+n/6f/p
/+j/6P/o/+j/6P/o/+b/5v/l/+X/5f/l/+X/5f/r/+f/5v/o/+j/6P/o/+r/6v/r/+z/
7P/s/+z/7P/s/+3/7v/u/+z/7P/t/+3/7v/u/+7/7P/t/+z/7P/t/+//8P/w/+//7v/t
/+3/7f/u/+7/7//v/+//7P/r/+r/6//s/+3/7f/q/+f/5v/m/+X/5P/k/+P/4v/i/+L/
4v/i/+D/4P/g/+L/4//j/+P/4f/h/+H/4f/h/+H/4P/f/+D/4P/f/97/4v/t//7/DwAl
ADwAVgB3AJUAsQDQAOIA5gDfAM4AsgCGAE4ACwDF/5j/g/9z/2P/XP9b/2D/af90/4H/
j/+d/6z/tv+9/8D/x//M/83/0P/R/9X/2P/Z/9v/2//b/93/3f/g/+D/4P/h/+H/4v/i
/+P/4v/j/+P/4//l/+X/5f/m/+T/5P/k/+T/5v/m/+b/5v/o/+j/6v/r/+3/7f/t/+7/
7P/s/+7/7//w//D/8P/y//H/8v/z//T/9f/1//f/+P/5//r/+//9////AQAFAAYABgAI
AAsADQANABAAEAATABUAFwAZABsAHAAdAB8AIAAkACUAJgAmACgAKAAqACoALAAtAC0A
LQAsACwALAArAC0ALQAtACsAKAAoACgAKAAlACMAIQAhAB4AHQAcABwAFwAVABMAEQAR
AA8ADQALAAcABgADAAAA///9//v/+v/4//f/9//3//T/8//z//L/8f/w//D/7v/u/+3/
7f/t/+7/7v/s/+z/6v/q/+r/6v/s/+v/6//r/+v/6//r/+v/6v/q/+r/6v/s/+z/7P/r
/+n/6//s/+z/6//r/+v/6//r/+v/7P/t/+3/7f/t/+3/7f/t/+3/7f/t/+3/7f/t/+3/
7f/t/+3/7//v/+//7//t/+z/7P/s/+3/7v/v//D/7v/t/+z/6//s/+3/7f/t/+3/7f/t
/+3/6//r/+r/6v/s/+z/7P/s/+r/6v/p/+n/6f/p/+n/6f/r/+v/6//r/+r/6v/q/+r/
6f/p/+n/6f/r/+j/5v/o/+j/6P/o/+r/6v/r/+z/8P/w//D/8P/u/+//8P/w//L/8v/z
//P/9P/0//T/8v/v/+7/7v/v//H/8v/y//H/7//v//D/8f/y//L/8//z//H/7v/t/+z/
7v/u/+7/7f/s/+n/6P/o/+X/5P/k/+P/4v/i/+L/4v/i/+D/4P/g/+L/4//j/+P/4f/h
/+H/4f/h/+H/4P/f/+L/4P/d/97/5P/t//r/DQAjAD4AWgB3AJUAtQDQAOQA6ADfAM4A
tACIAEwACQDF/5T/f/9x/2P/Wv9b/2T/b/98/4n/l/+l/7D/uv/B/8b/yf/M/8//0v/X
/9n/2v/b/9v/2//b/93/3f/g/+D/4P/h/+H/4v/i/+P/4//j/+L/4f/j/+P/4//k/+T/
5P/k/+T/5v/m/+b/5v/q/+r/7P/t/+//8f/z//b/9v/2//j/+f/6//r/+v/8//v//P/9
//7/AQABAAMABAAFAAYABwAJAAgACQAMAAwADgAQABMAFQAVABgAGAAbAB0AHwAhACMA
JgAnACkAKgAuAC8AMAAwADAAMAAyADIAMgAzADMAMwAyADIAMgAxADMAMwAzADEAMAAw
ADAAMAAtACsAKQApACgAJwAmACYAIwAhAB8AHQAaABcAFAARAA8ADgALAAgACAAHAAYA
BgACAAEAAQABAP7//f/9//z/+//6//r/+P/2//X/9f/1//b/9v/0//T/9P/0//T/9P/0
//P/8//z//X/9f/1//X/9v/2//b/9v/0//T/9P/z//P/9f/2//b/9//3//f/9//1//X/
9v/3//X/9f/1//X/9//3//f/9//2//X/9P/z//X/9f/1//X/9//3//f/9//1//T/9P/0
//T/9P/0//T/8//z//P/8//z//P/8v/x//P/8//z//P/8//z//L/8v/y//L/8v/y//D/
8P/v/+//8f/x//H/8f/x//H/8f/x//H/8P/v/+7/7f/t/+3/7f/r/+z/7P/t/+//7f/v
/+//7v/u/+7/7v/u//D/8P/x//L/9P/0//T/9P/0//X/9v/2//T/9P/1//X/+P/4//j/
9v/1//T/9P/1//f/+P/4//f/9//3//j/+f/3//b/9v/1//X/8v/x//D/8P/w//D/7//w
/+3/7P/s/+v/6v/q/+n/5v/m/+b/5v/o/+b/5v/m/+b/5//n/+f/5//n/+f/5//n/+f/
5v/l/+L/4v/h/+T/7P/3/wgAHwA3AEwAZACBAKMAwwDaAOYA5gDZAMYApAByADYA8f+z
/4z/e/9p/1//XP9h/27/e/+G/5P/of+t/7j/wv/H/8z/z//S/9X/2P/Z/9v/3P/f/9//
4f/h/+P/4//i/+L/4v/j/+P/5P/k/+X/5v/n/+f/5//n/+f/5//o/+r/6v/q/+r/7P/s
/+z/7P/s/+z/7v/v//H/8//1//j/+P/4//r/+//6//r/+v/8//3//v///wAAAwADAAUA
BgAFAAYABwAJAAwADQAQABAAEgAUABcAGQAZABwAHAAfACMAJQAnACkAKAApACsALAAv
ADEAMwA0ADQANAA2ADYAOAA5ADkAOQA2ADYANgA1ADMAMwAzADEAMgAyADIAMgAvAC0A
KwArACgAJwAmACYAIwAhAB8AHQAZABcAFQATABEAEAANAAoACwAJAAcABgACAAEAAQAB
AP7//f/9//z/+//6//r/+P/4//f/9//3//j/+P/2//b/9v/2//b/9v/2//X/9f/1//X/
9f/1//X/9P/0//T/9P/2//b/9v/1//X/9//4//j/9//3//f/9//3//f/+P/5//j/9//2
//X/9//3//f/9//5//n/+f/5//f/9//3//f/9//3//f/9//5//j/+P/4//j/+P/4//j/
9//3//f/9//3//f/9v/1//X/9f/1//X/9f/1//T/9P/0//T/9P/0//T/9P/z//P/8//z
//P/8//z//P/8//z//L/8v/y//L/8v/x//D/7//x//L/8v/z//P/8f/y//T/9P/0//T/
9P/0//X/9v/2//b/9v/2//j/+f/6//r/+v/6//v/+//8//z//P/6//n/+P/4//n//f/+
//7//f/7//v//P/9//3//P/8//v/+//4//f/9v/2//b/9v/1//T/8f/w//D/8f/w//D/
7//u/+7/7v/u/+z/6v/q/+r/7P/t/+3/7f/r/+v/6//r/+3/7f/s/+v/7P/q/+n/6v/u
//n/CAAbADEASgBiAH0AmQC7ANYA6ADqAOEA0gC2AIwAUgAPAMv/nv+J/3n/a/9i/2P/
bP97/4j/lf+h/7H/vP/E/8n/0P/X/9r/2//e/+H/5f/m/+f/5//n/+f/6f/p/+z/7P/s
/+3/7f/u/+7/7//u/+//7//v/+//7//v//D/8v/y//L/8v/0//T/9P/0//T/9P/2//f/
9//3//f/+P/4//j/+v/7//z//P/8//7//f/+////AAADAAMABQAGAAcACAAJAAsACgAL
AA4ADgAQABIAFQAXABkAHAAcAB8AHwAhACMAJQAoACkAKwAsAC4ALwAwADAAMgAyADQA
NAA0ADUANQA1ADQANAA0ADMANQA1ADUAMwAwADAAMAAwADEALwAtAC0AKAAnACYAJgAl
ACMAIQAfABsAGQAXABUAEwASAA8ADAANAAsACQAIAAQAAwADAAMAAAD//////v////7/
/v/8//z/+//7//v/+v/6//j/+P/4//j/+P/4//j/9//3//f/9//3//f/9//4//j/+P/4
//j/+P/4//f/9f/3//j/+P/3//f/9//3//n/+f/6//v/+f/5//n/+f/5//n/+f/5//f/
9//3//f/9//3//f/9//5//n/+f/5//n/+P/4//j/+P/4//j/+P/5//n/+f/5//n/+f/4
//f/9f/1//X/9f/1//X/9P/0//b/9v/2//b/9P/0//P/8//z//P/8//z//P/8//z//P/
8v/y//L/8v/z//P/8//z//H/8v/y//P/8f/x//H/8f/0//L/8P/u//D/8P/w//D/8f/y
//T/9v/4//j/+P/4//b/9//4//j/+v/6//v/+//6//r/+v/4//f/9v/2//f/+f/6//r/
+f/5//n/+v/7//3//P/8//v/+f/2//X/9P/0//T/9P/z//L/7//u/+7/7f/s/+z/6//q
/+r/6v/q/+r/6P/o/+j/6P/p/+n/6f/r/+v/6//r/+3/7f/s/+v/6P/q/+n/6v/0/wUA
FAAnAD0AVABuAI0AqwDHAN4A6ADkANUAvACUAGAAIgDd/6X/iP95/2v/Yf9g/2P/bv95
/4b/lf+j/6//vP/E/8n/zv/R/9b/2f/c/9//3//g/+H/3//h/+H/4//j/+b/5v/m/+f/
6f/q/+r/6//s/+3/7f/t/+v/6//r/+z/7P/s/+z/7P/u/+7/7v/u/+7/7v/w//H/8//z
//P/9P/0//T/9v/3//b/9v/2//j/+//8//3//v//////AQACAAMABAAFAAcACAAJAAwA
DAAQABIAFQAXABUAGAAYABsAHQAfACEAIwAkACUAJwAoACoAKwAsACwALAAsAC4ALgAs
AC0ALQAtAC4ALgAuAC0ALQAtAC0AKwAqACoAKgAqACkAJwAlACUAIwAjACMAJAAfAB0A
GwAZABcAFQATABEADwAOAAsACAAHAAUAAwACAAAA////////+v/5//n/+P/5//j/+P/2
//b/9f/1//X/9v/2//T/9P/0//T/9P/0//T/8//z//P/8//z//P/8//2//b/9v/2//T/
9P/0//P/8f/z//T/9P/z//P/8//z//P/8//0//X/8//z//P/8//y//H/8P/v/+3/7f/t
/+3/6//r/+v/6//s/+3/7v/v/+3/7P/s/+z/6v/q/+r/6v/r/+v/6//r/+n/6f/o/+f/
6f/p/+n/6f/p/+n/6P/o/+b/5v/m/+b/5v/m/+X/5f/n/+f/5//n/+X/5f/l/+X/6P/o
/+j/5P/k/+b/5v/m/+b/6P/o/+n/6v/s/+z/7P/s/+z/7f/u/+7/7v/u/+//7//w//D/
8P/u/+3/7P/s/+3/7//w//D/7//v/+//8P/x//H/8P/w/+//7f/q/+n/6P/q/+r/6v/p
/+j/5f/k/+T/4//i/+L/4f/g/+D/4P/g/+D/3v/e/97/4P/h/+H/4f/f/9//3//f/+H/
4f/g/9//4P/c/9v/4P/q//X/BAAZAC8ARgBeAHsAmwC5ANQA3gDaAMsAtACMAFgAHADZ
/5//gP9v/2P/V/9S/1P/WP9n/3b/gf+P/53/qv+0/7v/vv/F/8r/z//S/9P/0//W/9f/
2f/Z/9n/2//b/9z/3P/c/93/3f/e/97/3//g/+H/4f/h/+H/4f/h/+L/4v/i/+L/4v/k
/+T/5P/k/+j/6P/q/+v/6f/p/+n/6v/q/+r/7P/t/+7/7v/u//D/8//0//X/9v/5//n/
+//8//3//v///wEAAgADAAYABgAGAAgACwANAA8AEgASABUAFwAZABsAHQAgACEAIwAk
ACQAJQAmACYAJgAmACgAKAAoACkAKQApAC0AMAAzADUANwA3ADcANQA0ADQANAA0ADMA
MQAvAC8ALgAtACwALAAnACUAIwAhAB8AHQAbABkAGQAYABUAEgARAA8ADQAMAAgABwAH
AAcABgAFAAUABAADAAIAAgAAAAAA////////AAAAAP7//v/+//7//v/+//z/+//7//v/
/f/9//3//f/8//z//P/8//7//v/+//3//f///wAAAAD9//3//f/9//v/+//8//3/////
///////9//3//f/9//3//f/9//3////////////9//3//f/9//v/+v/6//r//P/8//z/
/P/7//v/+//7//v/+//6//n/+f/5//n/+f/7//v/+v/6//j/+P/4//j/+v/6//n/+f/5
//n//P/9//7///8AAAIAAgADAAQABgAGAAYABgAGAAcACAAIAAgACAAJAAkACAAIAAgA
BgAGAAYABwAJAAkACgAKAAkABwAHAAgACQAJAAgACAAHAAkABgAFAAQABAAEAAQAAwAC
AP///v/+//3//P/8//v/+v/6//r/+v/6//j/+P/4//j/+f/5//n/+f/5//n/+f/5//n/
+P/3//b/9v/3//r//v8HABgAKwBBAFgAcACNAKsAywDoAPgA+ADtANgAugCOAFIADQDN
/6L/j/+D/3f/cP9z/3r/h/+U/5//qf+5/8j/0P/V/9r/4f/m/+f/5v/p/+v/7v/x//P/
8//z//X/9f/2//b/9v/3//X/9v/2//f/9v/3//f/9//5//n/+f/6//z//P/8//z//P/8
//z//P/+//7/AAABAP///////wAAAgACAAQABQAEAAQABAAGAAcACAAJAAoACQAJAAsA
DAAPABAAEQATABQAFQAYABgAGgAcAB8AIQAhACQAJAAnACgAKQAqACsALwAxADQANgA2
ADcAOAA4ADoAOgA8ADwAPAA9AD0APQA+AD4APgA9ADsAOwA7ADkAOAA4ADgAOAA1ADMA
MQAxAC4ALQAsACwAKQAnACUAIwAhAB8AHQAbABsAGgAXABQAEwARAA8ADgAMAAsACwAL
AAgABwAHAAYAAwACAAIAAAACAAEAAQABAAIAAgAAAAAA/v/+//7//v/+//3//f/9////
/////////v/+//7//v8AAAAAAAD///3///8AAAAA/f/9//3//f/9//3//v//////////
//////////////////////////////////////////////////7//v/+//7//v/+//7/
/f/9//3//f/9//3//P/7//v/+//7//v//f/9//z//P/6//r/+v/6//r/+v/5//n/+f/5
//n/+f/5//n/+f/5//j/+P/4//j/+f/4//r/+v/6//r/+v/6//v//P/+//7//v/+//7/
//8AAAAA/v/+//////8CAAIAAgAAAP///v/+////AQACAAIAAQABAAEAAgADAAEAAAAA
AP//AQD+//3//P/8//z//P/7//j/9f/0//T/9f/0//T/8//w//D/8P/w//D/7v/u/+7/
7//x//L/8//x//H/8f/x/+//7//u/+3/7v/w//H/8v/8/w8AIgA1AEkAYAB+AJ8AvwDd
AO4A8gDsANkAuACMAFQAFgDT/6P/iv99/2//Zf9o/2//ev+L/5j/o/+v/73/xv/O/9H/
1v/Z/97/4f/m/+X/5f/m/+n/6//r/+v/7f/t//D/8P/w//H/7//w//D/8f/y//P/8//z
//P/8//z//T/9v/2//b/9v/2//b/9v/2//j/+P/6//v/+//7//v//P/6//r//P/9//7/
/v/+/wAAAQACAAMABAAFAAUABwAIAAkACgALAA0AEAARABQAFAAUABYAGQAbABsAHgAe
ACEAIwAlACcAKQAqACsALQAuADAAMQAyADIAMgAyADQANAA0ADUANQA1ADQANAA0ADMA
NQA1ADUAMwAwADAAMAAwADEALwAtAC0AKgApACgAKAAjACEAHwAdAB0AGwAZABcAFQAU
ABEADgANAAsACQAIAAQAAwADAAMAAgABAAEAAAD///7//v/8//z/+//7//v/+v/6//j/
+P/5//r/+//8//r/+f/5//n/+f/5//n/+f/8//z//P/8//r/+v/6//n/9//5//r/+v/5
//n/+f/5//n/+f/6//v//f/9//3//f/7//v/+//7//v/+//7//v/+//7//v/+//7//v/
+//7//v/+v/6//r//P/8//z//P/7//v/+//7//n/+f/4//f/9f/1//X/9f/3//f/9v/2
//b/9v/2//b/9v/2//X/9f/1//X/9f/1//X/+P/2//b/9v/2//j/+P/5//r//P/8//z/
/P/8//3//v/+//z//P/9//3//v/+//7//P/7//r/+v/7//3//v/+//3//f/9//7/////
//7//v/9//v/+P/3//b/+P/4//j/9//2//P/8v/y//H/8P/w/+//7v/u/+7/7v/s/+r/
6v/q/+v/7f/u/+//7//v/+//7//v/+//7v/t/+r/6v/t//T//v8NAB4AMQBJAGQAfgCb
AL0A2QDoAOYA2gDLAK4AfABCAAAAvf+R/3z/c/9n/1//Yv9p/3T/g/+S/6H/r/+5/8L/
xv/L/9L/1f/a/93/3v/h/+P/5v/n/+f/5//n/+n/6f/q/+r/6v/r/+v/7P/s/+3/7P/t
/+3/7f/v/+//7//w/+7/7v/u/+7/8f/y//P/9P/0//T/9v/3//f/9//3//j/9v/2//j/
+f/6//r/+v/8////AAABAAIAAwADAAUABgAFAAYABwAJAAwADQAQABAAEAASABUAFwAX
ABoAGgAdACEAIwAlACcAKAApACsALAAsAC0ALgAuAC4ALgAwADAAMAAxADEAMQAwADAA
MAAvAC8ALwAvAC0ALAAsACwALAArACkAJwAnACQAIwAiACIAHQAbABkAFwAXABUAEwAR
ABEAEAANAAoABwAFAAMAAgABAAEAAgADAP7//f/9//z/+//6//r/+P/4//f/9//3//j/
+P/2//b/9v/2//b/9v/2//X/9f/1//X/9f/1//X/9v/2//b/9v/0//T/9P/z//P/9f/2
//b/9f/1//X/9f/3//f/+P/5//v/+//7//v/+f/5//n/+f/3//f/9//3//n/+f/5//n/
+f/5//n/+f/7//r/+v/6//j/+P/4//j/9f/1//X/9f/1//X/9P/z//P/8//z//P/8//z
//L/8v/w//D/8P/w//L/8v/x//H/8f/y//L/8v/y//L/8v/y//P/9P/2//b/9v/2//T/
9f/2//b/9v/2//f/9//6//r/+v/4//X/9P/0//X/9//4//j/9//5//n/+v/7//v/+v/6
//n/+f/2//X/9P/y//L/8v/x//L/7//u/+7/6//q/+r/6f/q/+r/6v/q/+r/6P/o/+j/
5v/n/+f/5//n/+f/5//n/+f/5//m/+X/5v/o/+f/6P/s//X/BAAZAC8ARgBeAHkAlwC1
AM4A4ADiANkAxACkAHYAPAD7/7v/kv9//3P/Z/9g/1v/Yv9t/3r/h/+V/5//rv+8/8P/
xP/L/9L/1f/W/9v/3f/c/9v/3//h/+H/4//j/+T/5P/k/+X/5//o/+j/6f/q/+v/6//r
/+n/6f/p/+r/6//s/+3/7v/u/+7/7v/u/+7/7v/w//H/8f/x//H/8v/y//L/9P/1//j/
+P/4//r/+f/6//v//P/9//3///8AAAEAAgADAAUABgAHAAoACgAOABAAEwAVABQAFgAV
ABcAGQAbAB0AHwAiACMAJQAmACgAKQAqACoALAAsAC4ALgAsAC0ALQAtAC4ALgAuAC0A
LQAtAC0AKwAoACgAKAAoACUAIwAhACEAIAAfAB4AHgAZABcAFQATABMAEQAPAA0ACwAK
AAcABAADAAEA///+//z/+//7//v/9v/1//X/9P/z//L/8v/w//D/7//v/+//8P/w/+7/
7v/u/+7/7v/u/+z/6//r/+v/7P/t/+7/7//u/+7/7v/u//D/8P/w/+//7f/v//D/8P/v
/+//7//v/+//7//w//H/8f/x//H/8f/x//H/8f/x//H/8f/x//H/8f/x//H/8f/v/+//
7//v/+//7v/u/+7/7v/u/+7/7v/v/+//7//v/+//7//u/+3/6//r/+v/6//t/+3/7P/s
/+7/7v/u/+7/7f/s/+r/6f/p/+r/7P/s/+z/7P/q/+r/6//s/+7/7v/u/+7/8P/x//L/
8v/y//L/8//z//T/9P/0//L/8f/w//D/8f/z//T/9P/z//P/8//0//X/9f/0//T/8//x
/+7/7f/s/+7/7v/u/+3/7P/p/+j/6P/l/+T/5P/j/+T/5P/k/+T/4v/g/+D/4P/i/+P/
4//j/+H/4f/h/+H/4f/h/+D/3//i/97/3f/i/+z/9/8IAB8AMwBKAGQAgwChAMEA2ADg
ANwAzQC2AJQAXgAeANv/of+E/3X/Z/9b/1j/Xf9m/3P/gv+P/5v/p/+0/7z/v//E/8v/
zv/R/9b/2f/V/9j/2//b/9v/2//d/93/3//g/+H/4//h/+L/4v/j/+T/5f/l/+X/5f/l
/+X/5v/o/+j/6P/o/+j/6P/o/+j/6P/o/+r/6//t/+3/7f/u/+7/7v/w//H/8P/w//D/
8v/z//T/9f/2//n/+f/7//z/+//8//3///8AAAEABAAEAAYACAALAA0ADQAQABAAEwAX
ABkAGwAdAB4AHwAhACIAJAAlACYAJgAmACYAKAAoACoAKwArACsAKAAoACgAJwAnACcA
JwAlACYAJgAmACYAIwAhAB8AHwAcABsAGgAaABcAFQATABEADwANAAsACQAJAAgABQAC
AAEA///9//z/+v/5//n/+f/2//X/9f/0//P/8v/y//D/8v/x//H/8f/w//D/7v/u//D/
8P/w//D/7v/t/+3/7f/r/+v/6//r/+3/7v/v//D/8P/w//D/7//t/+//8P/w/+//7//v
/+//7//v//D/8f/x//H/8f/x/+//7//v/+//8f/x//H/8f/x//H/8f/x//H/8f/x//H/
8f/w//D/8P/w//D/8P/w/+//7//v/+//7//v/+7/7f/t/+3/7f/t/+//7//u/+7/7P/s
/+z/7P/s/+z/6//r/+v/6//r/+v/6f/p/+n/6f/q/+r/6v/q/+3/7P/q/+r/6v/q/+z/
7P/t/+7/7v/u/+7/7v/u/+//8P/w//L/8v/z//P/9P/0//T/8v/x//D/8P/x//H/8v/y
//H/8//z//T/9f/1//T/9P/z//P/8P/v/+7/7P/s/+z/6//q/+f/5v/m/+f/5v/m/+X/
5P/k/+T/5P/i/+D/4P/g/+L/4//j/+P/4//j/+P/4//j/+P/4v/h/+D/4P/h/+D/5v/z
/wYAGQAxAEgAYgB9AJ0AuQDQAN4A4ADXAMAAnABsAC4A5/+p/4b/d/9p/1v/Vv9X/2L/
b/98/4n/mf+l/67/uP+//8b/zf/O/83/0P/T/9X/1v/Z/93/3f/d/9//3//g/+D/4P/h
/+H/4v/i/+P/5P/l/+X/5f/j/+P/4//k/+b/5v/m/+b/5v/m/+b/5v/o/+j/6v/r/+3/
7f/t/+7/7P/s/+7/7//w//D/8P/y//P/9P/1//b/9//3//n/+v/7//z//f////7///8C
AAIABAAGAAkACwAJAAwADAAPABMAFQAXABkAHAAdAB8AIAAgACEAIgAiACIAIgAkACQA
JgAnACcAJwAkACQAJAAjACUAJQAlACMAIgAiACIAIgAjACEAHwAfABoAGQAYABgAEwAR
AA8ADQANAAsACQAHAAUABAABAP7////9//v/+v/4//f/9//3//L/8f/x//D/7//u/+7/
7P/s/+v/6//r/+7/7v/s/+z/6v/q/+r/6v/s/+v/6//r/+n/6f/p/+n/6P/o/+j/6P/o
/+j/6P/n/+f/6f/q/+r/6//r/+v/6//r/+v/7P/t/+z/6//q/+n/6f/p/+n/6f/q/+v/
7P/t/+v/6//r/+v/6f/p/+n/6f/p/+j/6P/o/+j/6P/o/+j/5f/l/+X/5f/n/+f/5v/l
/+P/4//j/+P/4//j/+L/4v/k/+T/5P/k/+P/4v/g/9//4f/h/+H/4f/h/9//3P/d/97/
3//g/+D/4P/h/+L/5P/k/+T/5P/k/+X/5v/m/+j/6P/p/+n/6P/o/+j/5v/j/+L/4v/j
/+f/6P/o/+f/5//n/+j/6f/p/+j/6P/n/+f/5P/j/+L/4v/i/+L/4f/e/9v/2v/a/9n/
2P/Y/9f/2P/Y/9j/2P/W/9T/1P/U/9T/1f/V/9X/1f/V/9X/1f/W/9f/1//X/9b/1P/V
/9j/2v/j//L/BwAdADAARgBjAIEAoQC+ANIA1gDNALgAmgBsADYA8/+x/4b/cf9h/1X/
Tv9L/1D/Wf9k/3X/gf+L/5z/qP+v/7b/u//A/8X/xv/J/8v/zv/P/8//0f/R/9P/0//U
/9T/1P/V/9X/1v/W/9f/2v/b/9v/2//a/9n/2P/Y/9j/2P/Y/9j/3P/c/9z/3P/g/+D/
4P/d/w==
         </WaveFormData>
      </LeadData>
      <LeadData>
         <LeadByteCountTotal>10000</LeadByteCountTotal>
         <LeadTimeOffset>0</LeadTimeOffset>
         <LeadSampleCountTotal>5000</LeadSampleCountTotal>
         <LeadAmplitudeUnitsPerBit>4.88</LeadAmplitudeUnitsPerBit>
         <LeadAmplitudeUnits>��V</LeadAmplitudeUnits>
         <LeadHighLimit>2147483647</LeadHighLimit>
         <LeadLowLimit>268435456</LeadLowLimit>
         <LeadID>V6</LeadID>
         <LeadOffsetFirstSample>0</LeadOffsetFirstSample>
         <FirstSampleBaseline>0</FirstSampleBaseline>
         <LeadSampleSize>2</LeadSampleSize>
         <LeadOff>FALSE</LeadOff>
         <BaselineSway>FALSE</BaselineSway>
         <ExcessiveACNoise>FALSE</ExcessiveACNoise>
         <MuscleNoise>FALSE</MuscleNoise>
         <LeadDataCRC32>2855979387</LeadDataCRC32>
         <WaveFormData>
8P/w//D/8P/y//L/8v/y//L/8v/y//L/8P/w//D/8P/w//D/8P/w//L/8v/y//L/8v/y
//L/8v/z//T/9f/2//X/9P/z//L/9P/0//T/9P/2//b/9v/2//X/9P/z//L/9P/0//T/
9P/y//L/8v/y//L/8v/y//L/9P/0//T/9P/y//L/8v/y//D/8P/w//D/8P/w//D/8P/y
//L/8v/y//L/8v/y//L/8v/y//L/8v/y//L/8v/y//D/8P/w//D/8//z//X/9v/0//T/
9f/1//f/9//3//f/9//4//j/+P/3//f/9v/2//T/9v/2//j/+f/6//r/+v/8//z//f/9
//n/+f/5//j/9v/1//X/9f/1//X/8//y/+//7v/u/+3/7P/s/+v/6v/o/+j/6P/m/+b/
5v/m/+b/5v/m/+b/5v/o/+j/6P/o/+r/5v/l/+T/4//j/+b/6f/x//3/CQAWACMAMABA
AFIAZgB2AH8AgwB+AHUAZABJACgAAwDd/8T/vP+3/7D/qv+k/6L/qf+0/7v/wf/I/8z/
zv/T/9n/3P/f/+D/4f/i/+H/4v/j/+P/5f/l/+b/5//n/+j/6P/o/+j/5//m/+T/5f/p
/+r/6v/o/+j/6P/o/+r/6v/q/+r/6P/p/+n/6v/p/+n/6v/q/+z/7f/t/+7/7v/u/+//
7//w//D/8f/y//L/8//0//T/8//z//T/9v/3//f/+P/5//j/+f/6//z///8AAAMAAwAE
AAYABwAIAAoADAAMAA0AEQATABQAFQAWABYAFgAVABYAFwAXABcAGQAaABoAGgAaABsA
GwAbABwAHAAbABkAFwAWABUAFAARABEAEAAPAA8ADQAMAAwACwAJAAgABwAGAAYABAAB
AAEA//////3//f/8//r/+v/5//j/+P/3//b/9f/1//T/8f/v/+//7//w//H/8f/y//H/
8f/w//D/8P/w/+//7//v/+7/7v/u/+//7//v/+//8v/y//L/8f/v/+//7//u/+7/7//v
/+//7//v/+//7//w//D/7//v//D/8P/v/+//7//v/+//8P/y//L/8v/z//H/8f/x//H/
8//z//P/8//x//H/8f/w//L/8v/y//L/8P/w//D/7//v/+7/7v/u//D/8P/w//D/8P/v
/+//8P/w/+//7v/u/+7/7v/u/+7/7P/s/+z/7P/u/+z/7P/u/+7/7v/u/+7/7//v//H/
8P/w//D/8f/x//H/8f/x//H/8f/y//L/8v/z//P/8v/0//L/9P/0//T/9f/2//b/9P/0
//T/9f/3//X/9f/1//L/8P/v/+//8P/x//L/8f/v/+v/6f/o/+n/6P/o/+f/5v/m/+b/
5v/k/+T/5P/k/+T/5P/k/+T/5P/k/+T/5P/i/+L/4v/h/+T/4//j/+D/4//r//f/AQAQ
AB0ALgBAAFAAYAByAH8AgwCEAH0AbgBXADYADwDj/8b/uv+z/67/qP+k/6T/p/+s/7P/
vf/E/8z/0P/T/9X/2P/Z/9z/2//e/+H/4v/j/+P/4//j/+T/5f/l/+b/5v/m/+X/5f/l
/+T/5v/p/+n/6P/o/+j/6P/o/+j/6P/o/+j/6P/p/+n/6v/r/+v/7P/s/+z/7f/t/+7/
7P/s/+3/7f/w//D/8f/y//L/8//0//T/9f/1//b/+P/5//n/+v/7//3///8BAAQAAwAE
AAcABwAIAAoACwAMABAAEgASABMAFQAXABgAGQAZABoAGwAbAB4AHwAfAB8AIQAiACIA
IgAgACEAIQAhACIAIgAhAB8AHwAeAB0AHAAbABsAGgAZABcAFQAUABQAEgAPAA0ACwAK
AAoACAAFAAMAAQABAP///f/8//r/+v/5//j/+P/3//b/9f/1//T/9f/z//P/8//z//P/
8v/y//H/8f/w//D/8P/w/+//7//x//D/8P/w//H/8f/x//H/8P/w//D/7//v/+//7//u
/+7/7//v/+//7//v/+//7//y//L/8f/x//L/8v/x//H/8//z//P/9P/y//L/8v/z//P/
8//z//P/8//z//P/8//z//P/8//y//T/9P/0//T/8v/y//L/8f/y//L/8//0//L/8v/y
//L/8v/x//H/8v/0//P/8v/y//D/8P/w//D/8v/y//L/8v/y//L/8v/y//D/8f/x//H/
8f/y//L/8v/0//H/8P/y//L/8v/y//T/9f/1//f/+P/4//j/+f/3//f/9//3//n/+f/6
//r/+v/7//v/+v/4//b/+P/4//r/+//8//z//P/8//z//f////3//f/9//z/+v/5//n/
+f/5//n/9//4//X/9P/0//H/8P/w/+//7v/u/+7/7v/s/+z/7P/s/+7/7v/u/+7/7P/s
/+z/7P/u/+7/7v/t/+7/7f/r/+r/7f/z//3/CQAYACkAOABIAFgAbAB+AI0AlQCSAIsA
gABnAEIAGQDr/8r/vv+5/7L/rP+q/6z/sf+6/8H/yf/Q/9T/2P/d/+H/4v/j/+T/5f/o
/+n/7P/r/+n/6//r/+z/7f/t/+7/7v/u/+//7//v/+7/7f/v/+7/7P/t/+7/7//w//D/
8P/w//D/8P/x//H/8v/x//H/8v/y//T/9f/1//b/9v/2//f/9//4//j/+f/6//j/+f/6
//r//f/9//7/AAABAAEAAgADAAIAAwAEAAYABwAIAAsACwAMAA4ADwAQABIAFAAUABUA
GQAbABwAHQAfACAAIQAhACQAJQAlACUAJQAmACYAJgAlACUAJAAjACYAJgAlACMAJQAk
ACMAIgAhACEAIAAfAB4AGwAZABgAFwAVABQAEwARABAADQAJAAcABQAFAAMABQAEAAIA
AgD///7//v/9//z/+//7//r/+//5//n/+f/3//f/9v/2//f/9//2//b/9v/2//X/9f/1
//T/9P/0//X/9f/1//X/9v/2//b/9f/1//X/9f/0//T/9f/1//X/9f/1//X/9f/2//b/
9f/1//b/9v/1//X/9//3//f/+P/3//b/9f/1//f/9//3//f/+f/5//n/+f/3//f/9//2
//b/9v/2//b/9P/0//T/8//1//T/9P/0//b/9v/2//b/9v/1//X/9v/2//X/9P/0//T/
9P/0//T/9P/0//T/9P/2//b/9v/2//X/9f/0//P/8f/y//L/8v/y//P/8//0//T/8//z
//P/9P/y//L/8v/y//T/9f/1//f/+v/6//r/+//5//n/+f/5//n/+f/6//r//P/9//3/
/P/8//r//P/8//7///8AAAAAAAAAAAAAAQD///3//f/9//7//P/7//v/+//7//v/+f/4
//X/9P/0//X/9P/0//P/8P/w//D/8P/w//D/8P/w/+7/7v/u/+7/7v/u/+7/7v/w//D/
8P/v/+z/6//r/+z/7//3/wUAFQAkAC8APABMAGIAeACGAI8AlQCSAIkAegBdADoADwDj
/8b/vP+1/67/qv+q/7L/uf++/8X/zf/S/9j/3v/f/+P/5v/n/+j/6//q/+v/7P/t/+3/
7f/t/+7/7//t/+7/7v/u/+//7//v/+7/8P/z//P/8v/y//L/8v/y//T/9P/0//T/9P/1
//X/9v/1//X/9v/2//b/9//3//j/+P/4//n/+f/4//j/+f/6//z//f/+//7/AQABAAIA
BAADAAMABAAFAAYABwAIAAoACwAMAA8ADwAQABIAEwAUABgAGgAaABsAGwAdAB4AHwAj
ACQAJQAlACYAJwAnACcAKQAqACoAKgAoACkAKQApACgAKAAnACUAJwAmACUAJAAjACMA
IgAhAB8AHQAcABwAHAAZABcAFQASABIAEAANAAsACQAJAAcABwAGAAQABAABAAAAAAD/
//7//f/9//z//f/7//v/+//7//v/+v/6//v/+//6//r/+v/6//n/+f/5//j/+P/4//f/
9//3//f/9v/2//b/9f/3//f/9//2//f/+f/6//v/+f/5//n/+f/6//r/+f/5//r/+v/5
//n/+//7//v//P/8//z//P/9//v/+//7//v/+f/5//n/+f/7//v/+//6//r/+v/6//r/
+P/4//j/9//4//j/+f/6//r/+v/6//r/+P/3//f/+P/6//n/+P/4//j/+P/4//j/9v/2
//b/9v/4//j/+P/4//b/9//3//f/9f/2//b/9v/4//n/+f/6//r/+f/6//r/+v/6//r/
+v/7//v//f/8//z//P/9/////////////f/9//7//v///wEAAgACAAEA/v////7/AgAD
AAQABAAEAAQABAAFAAUAAwADAAMAAgAAAP/////////////9//z/+f/4//j/+f/4//j/
9//2//b/9v/2//L/8v/y//L/9P/0//T/9P/y//L/8v/y//L/8v/y//H/8v/v/+//8P/1
//v/BQARACAALwA+AE4AXgByAIQAkQCVAJQAkQCIAG8ATAAjAPP/1P/G/7//uP+w/67/
sP+5/8L/yf/R/9j/3P/g/+P/5//q/+v/7P/t//D/8//y//P/8//x//H/8v/z//P/9P/0
//T/9//3//f/9v/0//f/9//2//j/+P/4//j/+P/4//j/+P/6//v/+//8//v/+//8//z/
/P/9//3//v/+//7//////wAAAAABAAIAAgADAAQABAAFAAUABgAIAAkACQAKAAsACgAL
AAwADgARABIAFQAVABYAGAAZABoAHAAeAB4AHwAjACUAJgAnACcAKAApACkAKgArACsA
KwAtAC4ALgAuAC4ALwAvAC8ALgAuAC0AKwAtACwAKwAqACsAKwAqACkAKAAlACMAIgAi
AB8AHQAbABgAGAAWABMAEwARABEADwANAAwACgAKAAkACAAIAAcABAADAAMAAgADAAEA
AQABAAEAAQAAAAAA//////7//v8AAAAA//////3//P/8//z//f/9//3//f/+//7//v/9
//////////7//P/9//3//f/9//3//f/9/wAAAAD//////v/+//3//f////////8AAP7/
/v/+/////f/9//3//f/9//3//f/9//3//f/9//z//v/+//7//v/+//7//v/9//3//P/8
//z//P/8//z//P/8//v/+//8//7//f/8//z/+//6//n/+P/6//r/+v/6//z//P/8//z/
+v/7//v/+//5//r/+v/6//r/+//7//z/+v/5//n/+f/6//z/+v/4//j/+P/4//j/+v/7
//v//f/+//7//v////3//f/9//3//////wAAAAAAAAEAAQAAAP7//P/+//7/AAABAAIA
AgACAAIAAgADAAUAAwADAAMAAgAAAP/////9//3//f/7//r/9//2//b/9//2//b/9f/y
//L/8v/y//D/8P/w//D/8P/w//D/8P/w//D/8P/w//L/8v/y//H/7v/x/+//7v/3/wMA
DQAZACYAMwBCAFQAZAB2AIYAjwCPAIwAgQBuAE0AJgD7/9X/wP+6/7X/sP+s/6r/rv+1
/77/xf/N/9T/3P/g/+H/4f/k/+f/6v/r/+z/6//s/+3/6//r/+v/7P/t/+//8P/w//D/
8f/x//H/8P/y//X/9f/0//L/8v/y//L/8v/y//L/8v/y//P/8//0//X/9f/2//b/+P/5
//n/+v/4//j/+f/5//j/+P/5//r/+//9////AAABAAEAAgAEAAMAAwAEAAUABgAHAAgA
CgAMAA4AEgATABMAFAAUABQAGAAaABoAGwAbAB0AHgAfACEAIgAjACMAJAAlACUAJQAj
ACQAJAAkACQAJQAlACUAJAAkACMAIQAiACIAIgAiACEAIQAgAB8AIQAfAB4AHgAaABcA
FQATABQAFAASAA8ADQALAAsACQAHAAYABAAEAAMAAgACAAEA/v/9//3//P/7//n/+f/5
//j/9//1//T/9f/1//T/9P/y//L/8f/x//L/8v/z//T/9f/1//X/9f/2//b/9v/1//X/
9f/1//T/9P/1//X/9f/3//f/9//3//b/9v/1//X/9v/2//X/9f/3//f/9//4//j/+P/4
//n/+P/3//b/9f/2//f/+P/5//f/9//3//b/9v/2//b/9v/4//j/+P/3//f/9v/2//b/
9v/2//b/9v/2//X/9f/2//b/9f/0//T/9P/0//T/9P/2//b/9v/2//X/9P/z//L/9v/3
//X/8//0//b/9v/2//b/+P/5//n/+//6//r/+v/7//3//f/9//3//f/9//7//v/8//3/
/f/8//z/+v/8//z//v///wAAAAAAAAAAAAABAAEA////////AAD+//3//f/9//3//f/7
//r/9//2//b/9f/0//T/8//y//L/8v/y//L/8v/y//L/8v/y//L/8v/y//L/8v/y//T/
9P/0//P/9P/x/+//9P/5////BwAXACYAMwBAAFQAZgB4AIgAjwCPAIwAgwBsAE0AKAD/
/9v/xv++/7v/tv+w/6z/rv+5/8D/xf/N/9b/3P/i/+P/5f/o/+3/8P/x//D/8f/y//P/
9f/1//X/9v/3//f/+P/4//j/+f/5//n/+P/4//v/+//6//r/+v/6//r/+v/6//r/+v/8
//3//f/+//////8AAAAA/v//////AAACAAIAAwADAAQABAAFAAYABgAHAAgACAAJAAkA
CgAMAA0ADQAOAA8AEAARABIAFAAVABYAGQAZABoAHAAdAB4AIAAiACIAIwAlACcAKAAp
ACsALAAtAC0ALgAvAC8ALwAvADAAMAAwADIAMwAzADMAMgAyADEALwAvAC4ALQAsAC0A
LQAsACsAKQAnACYAJgAkACEAHwAdABwAHAAaABcAFwAVABUAEwARABAADgAOAAsACgAK
AAkACAAHAAcABgAHAAUABQAFAAUABQAEAAQABQAFAAQABAACAAIAAQABAAEAAAAAAAAA
AwADAAMAAwACAAIAAgABAAMAAwADAAIAAgADAAMAAwADAAMAAwADAAIAAgABAAEABAAE
AAMAAwADAAMAAwAEAAIAAgACAAMABQAFAAUABQADAAMAAwADAAEAAQABAAAAAgACAAIA
AgACAAIAAgABAAEAAAAAAAAAAAAAAAAAAAAAAP////8AAAAA///+//7//v/+//7//v/+
//7//v8AAAAAAAAAAAAAAQABAAMAAgACAAIAAwADAAMAAwADAAMAAwAEAAQAAgADAAMA
AgAEAAIABAAEAAYABwAIAAgABgAGAAYABwAJAAcABwAHAAYABAADAAMAAwADAAMAAQAA
AP3//P/8//v/+v/6//n/+P/4//j/+P/2//b/9v/2//b/9v/2//b/9v/2//b/9v/2//b/
9v/1//L/8f/z//T/9//9/wkAFQAkADMAQABQAGIAdgCKAJUAmQCWAIsAfgBpAEQAGQDt
/87/wv+9/7j/tP+w/7T/u//C/8f/zf/W/+D/5P/l/+f/6v/v//D/7//w//H/8v/1//f/
9f/1//b/9//3//j/+P/4//f/9//3//b/9v/5//n/+P/4//j/+P/4//r/+v/6//r/+v/7
//v//P/7//v//P/8//r/+//7//z//v/+//////8AAAAAAQACAAIAAwAEAAQAAwADAAQA
BgAJAAkACgALAAwADQAOABAAEQASABUAFQAWABgAGQAaABoAHAAcAB0AIAAjACUAJwAn
ACgAKQApACoAKwArACsAKwAsACwALAAuAC8ALwAvAC8ALgAsACkAKwAqACkAKAAnACcA
JgAlACQAIQAfAB4AHgAbABkAFwAWABYAFAARABEADwAPAA0ACwAKAAgACAAFAAQABAAD
AAIAAQABAAAA///9//3//f///////v/+//3//f/8//z//P/8//v/+//7//r/+v/6//3/
/f/9//3//P/8//z/+//7//v/+//6//z//f/9//3/+//7//v/+//8//z/+//7//r/+v/5
//n/+//7//v//P/6//r/+v/7//v/+//7//v/+//7//v/+//7//v/+//6//r/+v/6//r/
+v/6//r/+f/5//j/+P/4//j/+P/4//j/+v/5//n/+v/6//n/+P/4//b/9v/2//b/+P/4
//j/+P/4//j/+P/4//j/+f/5//n/+f/2//j/+P/4//j/+v/7//v//f/+//7//v//////
/////////f/9//7//v8AAAEAAQAAAAAA/v8AAAAAAgADAAQABAACAAIAAgADAAEA////
////AAD+//3//f/////////9//r/9//2//b/9//2//b/9f/y//L/8v/y//D/8P/w//D/
8f/y//P/9P/z//L/8f/w//D/8P/w/+//7v/x//H/8P/1/wMAEQAdACgANQBGAFoAcACC
AI4AlwCXAI4AfwBmAEcAIAD1/9H/wP+6/7P/rP+q/6z/tP+9/8T/y//R/9j/3P/e/+H/
4//m/+f/6v/t/+z/6//s/+//7//v/+//8P/x//H/8v/y//L/8f/x//H/8P/y//X/9f/0
//L/8v/y//L/9P/0//T/9P/y//P/8//0//f/9//4//j/+P/5//n/+v/4//j/+f/5//z/
/P/9//7//P/9//7//v8BAAEAAgAEAAUABQAGAAcACAAJAAoADAANAA4AEQARABAAEgAT
ABQAGAAaABoAGwAdAB8AIAAhACUAJgAnACcAJgAnACcAJwAlACYAJgAmACgAKQApACkA
KgAqACkAJwAnACYAJQAkACMAIwAiACEAIQAfAB4AHgAaABcAFQATABQAFAASAA8ADQAL
AAsACQAHAAYABAAEAAEAAAAAAP//AAD//////v////3//f/9//v/+//6//r/+f/5//j/
+P/6//r/+f/5//n/+P/4//j/9//3//f/9//6//r/+v/5//f/9//3//b/+P/5//n/+f/5
//n/+f/5//r/+v/5//n//P/8//v/+//7//v/+//8//r/+v/6//v/+f/5//n/+f/7//v/
+//7//n/+f/5//j/+v/6//r/+v/6//r/+v/5//f/9v/2//b/9P/0//T/9P/1//X/9v/4
//b/9f/0//T/9P/0//T/9P/0//T/9P/0//T/9v/2//b/9v/2//b/9//3//n/+P/4//j/
+f/5//n/+f/5//n/+f/6//r/+v/7//v/+v/6//j/+v/6//z//f/+//7//v/+//7////9
//v/+//7//r/+P/3//f/9//3//f/9f/2//P/8v/y/+//7v/u/+3/7P/s/+z/7P/o/+j/
6P/o/+n/6v/r/+z/6v/q/+r/6v/q/+r/6v/p/+b/5//p/+z/8f/7/wkAFQAkADMARABU
AGgAegCEAIUAfwB8AHEAVgAxAAoA2/+5/67/rP+p/6L/ov+k/6r/s/+8/8P/y//Q/9L/
1P/X/9f/2v/d/97/3//i/+P/5P/l/+X/5f/l/+b/5//l/+b/5v/m/+f/5//n/+b/5P/n
/+f/5v/n/+j/6f/q/+j/6P/o/+j/6v/r/+v/7P/t/+3/7v/u/+3/7f/s/+z/7P/s/+3/
7f/w//D/8f/y//T/9f/2//b/9//3//j/+v/5//n/+v/7//z//f/+/wAA//8AAAMAAwAE
AAYABwAIAAwADgAOAA8ADwARABIAEwAXABgAGQAZABkAGQAYABcAGQAaABoAGgAYABkA
GQAZABgAGAAXABUAFwAWABUAFAATABMAEgARABEADwAOAA4ADAAJAAcABQAEAAQAAgD/
//7//f/+//3/+v/4//X/9P/0//T/9f/1//P/8f/w/+7/7v/t/+7/7//t/+3/7P/s/+3/
7f/s/+z/7P/s/+v/6//t/+z/7P/s/+z/6//q/+n/6v/q/+r/6f/p/+n/6f/o/+j/6f/p
/+n/6//r/+v/6//s/+z/6//r/+7/7v/t/+3/7f/t/+3/7v/s/+z/7P/t/+3/7f/t/+3/
7f/t/+3/7f/v/+//7//u/+z/7P/s/+z/6v/q/+r/6f/r/+r/6v/q/+r/6v/q/+r/6v/p
/+n/6v/q/+n/6P/o/+r/6v/q/+r/6v/o/+r/6v/q/+r/6v/r/+v/7f/u/+7/7v/v/+//
7//v/+//7//v//D/8P/w//H/8f/w//D/7v/w//D/8P/x//L/8v/z//T/9f/3//f/9f/1
//X/9P/y//H/8f/x//H/8f/v//D/7f/s/+z/6f/o/+j/5//o/+j/6P/o/+T/5P/k/+T/
5P/k/+T/5P/k/+T/5P/k/+T/5P/k/+P/5P/l/+X/5P/l/+n/9f8FABQAIQAuAEAAUABi
AHIAewB/AH4AdQBmAE0AKgADANn/vv+y/6//qv+k/57/nv+l/67/tf+7/8L/yP/Q/9P/
0//Y/93/3P/d/+D/4//g/+H/4//j/+P/5P/l/+X/5v/m/+b/5//n/+f/5v/o/+v/6//q
/+j/6P/o/+j/6f/q/+v/7P/s/+3/7f/u/+3/7f/u/+7/7P/t/+3/7v/u/+7/7//v//L/
8v/z//T/9P/1//b/9v/3//f/+P/6//v/+//8//3//v///wAAAgAFAAYACQAJAAkACgAK
AAoADgAQABAAEQARABMAFAAVABcAGAAZABkAHAAdAB0AHQAdAB4AHgAeAB4AHwAfAB8A
IAAgAB8AHQAdABwAGwAaABcAFwAWABUAFQATABIAEgAQAA0ACwAJAAoACgAIAAUAAwAB
AAEA///9//z/+v/6//n/+P/4//f/9P/z//P/8v/z//H/8f/x/+//7//u/+7/7//v/+7/
7v/w//D/7//v/+3/7P/s/+z/7//v/+//7//u/+7/7v/t/+//7//v/+7/7P/t/+3/7f/t
/+3/7f/t//D/8P/v/+//8P/w/+//7//v/+//7//w//D/8P/w//H/8P/v/+7/7f/v/+//
7//v/+//7//v/+7/7v/u/+7/7v/u/+7/7v/t/+//7v/u/+7/7P/s/+z/7P/u/+3/7f/u
/+7/7f/s/+z/6v/q/+r/6v/q/+z/7v/u/+7/7v/t/+3/7P/t/+7/7v/u/+//8f/x//H/
8f/v/+//8P/w//L/8//z//L/8v/w//L/8v/0//X/9v/2//b/9v/2//f/9//1//X/9f/y
//D/7//v//H/8f/x/+//7P/p/+j/6P/n/+b/5v/l/+T/5P/k/+T/4v/i/+L/4v/k/+T/
5P/k/+L/4v/i/+L/4v/i/+L/4f/i/93/3f/i/+f/7//7/wkAFgAjADIARABWAGoAegCB
AIEAfABzAGIAQwAcAPH/yf+0/6z/p/+g/5z/nP+g/6f/sP+3/7//xP/K/87/z//T/9b/
1//Y/9v/3P/Z/9r/3//d/93/3f/e/9//3//g/+D/4P/h/+H/4f/g/+L/5f/l/+T/5P/k
/+T/5P/k/+T/5P/k/+T/5f/l/+b/5f/l/+b/5v/o/+n/6f/q/+r/6v/r/+v/7P/s/+3/
7v/u/+//8P/w//H/8f/y//T/8//z//T/9f/4//n/+v/8//v//P//////AgAEAAUABgAI
AAoACgALAA0ADwAQABEAEQASABMAEwAWABcAFwAXABcAGAAYABgAFgAXABcAFwAYABgA
FwAVABcAFgAVABQAEQARABAADwAPAA0ADAAMAAwACQAHAAUABAAEAAIA///9//v/+//5
//f/9v/0//T/8//y//L/8f/u/+3/7f/s/+3/6//r/+v/6//r/+r/6v/r/+v/6v/q/+r/
6v/p/+n/6f/o/+j/6P/o/+f/5v/l/+f/6P/p/+n/6f/p/+n/6P/m/+f/5//n/+f/5//n
/+f/6v/q/+n/6f/o/+j/5//n/+f/5//n/+j/5v/m/+b/5//p/+n/6f/p/+n/6f/p/+n/
5//n/+f/5v/o/+j/6P/o/+b/5v/m/+X/5f/k/+T/5P/k/+T/5P/k/+b/5f/l/+b/5P/j
/+L/4v/k/+T/5P/k/+L/4v/i/+L/4P/g/+D/4P/g/+H/4f/h/+H/4v/i/+L/4v/i/+L/
4//j/+X/5P/k/+T/5f/l/+X/5f/l/+f/5//o/+j/6P/p/+n/6P/m/+T/5v/m/+j/6f/q
/+r/6v/q/+r/6//p/+f/5//n/+b/5P/j/+P/4//j/+P/4f/g/93/3P/c/9v/2v/a/9n/
2P/Y/9j/2P/U/9T/1P/U/9T/1P/U/9T/1v/W/9b/1v/U/9T/1P/T/9D/0f/R/87/0f/b
/+n/9f8GABMAIgAyAEQAVABiAG0AcQBwAGkAWAA7ABYA6f+//6b/nP+Z/5L/iv+G/4z/
lf+a/6P/rf+y/7b/uv+//8P/xv/F/8L/xf/I/8n/yv/N/83/zf/N/87/z//P/9D/0P/Q
/8//z//P/87/0P/T/9P/0v/Q/9D/0P/Q/9D/0P/Q/9D/zv/P/8//0P/R/9H/0v/S/9T/
1f/V/9b/1f/U/9T/0//U/9T/1f/W/9j/2f/a/9r/2//b/9z/3v/d/93/3v/f/+D/4f/i
/+T/4//k/+f/5//n/+j/6P/o/+v/7v/v//H/8//1//b/9//5//r/+//7//r/+//7//v/
+//8//z//P/8//3//f/9//7//v/9//v/+//6//n/+P/3//f/9v/1//T/8f/v/+7/7P/p
/+f/5f/m/+b/5P/h/9//3f/d/9v/2//a/9j/2P/V/9T/1P/T/9D/z//P/87/zf/L/8v/
y//J/8n/yP/I/8v/y//K/8r/yv/K/8n/yf/H/8b/xv/G/8X/xf/F/8X/xP/E/8T/w//F
/8X/xf/E/8L/w//D/8P/xf/F/8X/xf/G/8b/xf/F/8T/xP/D/8P/w//D/8P/xP/G/8b/
xv/H/8X/xf/F/8X/w//D/8P/w//D/8P/w//C/8L/wv/C/8L/wv/C/8L/wf/C/8L/w//E
/8P/wv/B/8D/wP+//7//wP/C/8H/wP/A/77/vv++/77/vv++/77/vv+8/7z/uv+7/7z/
vf++/73/vf+8/73/wP/A/8D/wf/B/8H/wf/B/8P/w//E/8T/wv/D/8P/wv/A/77/wP/A
/8T/xf/G/8b/xv/G/8b/x//F/8P/w//D/8L/wP+//7//v/+//7//vf+6/7f/tv+2/7X/
tP+0/7P/tP+0/7T/tP+w/7D/sP+w/67/rv+u/67/sP+w/7D/sP+y/7L/sv+x/7D/r/+v
/67/r/+1/7//y//a/+X/9P8EABYAKAA4AEcASwBIAD8AMAAXAPb/z/+j/4b/ev91/3D/
bP9q/2j/a/9y/3v/f/+E/4z/lP+Z/5v/nv+f/6L/o/+i/6X/qP+p/6f/qf+p/6r/q/+p
/6r/qv+q/6v/q/+r/6r/qv+t/63/rP+q/6r/qv+q/6r/qv+q/6r/rP+t/63/rv+v/7H/
rv+s/w==
         </WaveFormData>
      </LeadData>
   </Waveform>
</RestingECG>
