# Supplementary material for: Detection of Left Atrial Enlargement Using a Convolutional Neural Network-Enabled Electrocardiogram
Source: Front Cardiovasc Med. 2020 Dec 17;7:609976. doi: 10.3389/fcvm.2020.609976 (PMC7773668; doi:10.3389/fcvm.2020.609976)
Supplement: Supplementary file 2 [file Data_Sheet_2.ZIP › normal1/1802010796_11012_00000013.XML]

<?xml version="1.0" encoding="Windows-1252"?>
<!DOCTYPE RestingECG SYSTEM "restecg.dtd">
<RestingECG>
   <PatientDemographics>
      <PatientID>1802010796</PatientID>
      <PatientAge>65</PatientAge>
      <AgeUnits>Years</AgeUnits>
      <Gender>Female</Gender>
      <PatientLastName>zhouqianjie</PatientLastName>
   </PatientDemographics>
   <TestDemographics>
      <DataType>Resting</DataType>
      <Site>1</Site>
      <AcquisitionDevice>MAC55</AcquisitionDevice>
      <Status>Unconfirmed</Status>
      <Priority>Normal</Priority>
      <AcquisitionTime>09:27:38</AcquisitionTime>
      <AcquisitionDate>11-17-2015</AcquisitionDate>
      <CartNumber>1</CartNumber>
      <AcquisitionSoftwareVersion>009C</AcquisitionSoftwareVersion>
      <XMLSourceVersion>MAC5000 v1.0</XMLSourceVersion>
   </TestDemographics>
   <RestingECGMeasurements>
      <VentricularRate>83</VentricularRate>
      <AtrialRate>83</AtrialRate>
      <PRInterval>120</PRInterval>
      <QRSDuration>94</QRSDuration>
      <QTInterval>386</QTInterval>
      <QTCorrected>453</QTCorrected>
      <PAxis>62</PAxis>
      <RAxis>-40</RAxis>
      <TAxis>63</TAxis>
      <QRSCount>13</QRSCount>
      <QOnset>220</QOnset>
      <QOffset>267</QOffset>
      <POnset>160</POnset>
      <POffset>215</POffset>
      <TOffset>413</TOffset>
      <ECGSampleBase>500</ECGSampleBase>
      <ECGSampleExponent>0</ECGSampleExponent>
   </RestingECGMeasurements>
   <Diagnosis>
      <Modality>Resting</Modality>
         <StatementCount>3</StatementCount>
         <LabelText>12SL ��ϳ���</LabelText>
      <DiagnosisStatement>
         <StmtFlag>ENDSLINE</StmtFlag>
         <StmtText>�������</StmtText>
      </DiagnosisStatement>
      <DiagnosisStatement>
         <StmtFlag>ENDSLINE</StmtFlag>
         <StmtText>������ƫ</StmtText>
      </DiagnosisStatement>
      <DiagnosisStatement>
         <StmtFlag>ENDSLINE</StmtFlag>
         <StmtText>�쳣 ECG</StmtText>
      </DiagnosisStatement>
   </Diagnosis>
   <Waveform>
      <WaveformType>Rhythm</WaveformType>
      <WaveformStartTime>0</WaveformStartTime>
      <NumberofLeads>8</NumberofLeads>
      <SampleType>CONTINUOUS_SAMPLES</SampleType>
      <SampleBase>500</SampleBase>
      <SampleExponent>0</SampleExponent>
      <HighPassFilter>16</HighPassFilter>
      <LowPassFilter>150</LowPassFilter>
      <ACFilter>NONE</ACFilter>
      <LeadData>
         <LeadByteCountTotal>10000</LeadByteCountTotal>
         <LeadTimeOffset>0</LeadTimeOffset>
         <LeadSampleCountTotal>5000</LeadSampleCountTotal>
         <LeadAmplitudeUnitsPerBit>4.88</LeadAmplitudeUnitsPerBit>
         <LeadAmplitudeUnits>��V</LeadAmplitudeUnits>
         <LeadHighLimit>2147483647</LeadHighLimit>
         <LeadLowLimit>268435456</LeadLowLimit>
         <LeadID>I</LeadID>
         <LeadOffsetFirstSample>0</LeadOffsetFirstSample>
         <FirstSampleBaseline>0</FirstSampleBaseline>
         <LeadSampleSize>2</LeadSampleSize>
         <LeadOff>FALSE</LeadOff>
         <BaselineSway>FALSE</BaselineSway>
         <ExcessiveACNoise>FALSE</ExcessiveACNoise>
         <MuscleNoise>FALSE</MuscleNoise>
         <LeadDataCRC32>638012964</LeadDataCRC32>
         <WaveFormData>
9v/2//b/9v/4//j/+P/4//v//P/9//7/AQACAAMABAAJAA4AEwAYACYANABCAFAAXgBs
AHoAiACEAIIAgAB+AGwAWgBIADYALAAiABgADgAJAAYAAwAAAP3//P/7//r/+f/4//f/
9v/0//T/9P/0//b/9v/2//b/9P/0//T/9P/y//L/8v/y//T/9P/0//T/9P/0//T/9P/2
//b/9v/2//T/9P/0//T/9v/2//b/9v/4//j/+P/4//j/+P/4//j/+P/4//j/+P/2//b/
9v/2//b/9v/2//b/+P/4//j/+P/2//b/9v/2//f/+P/5//r/+v/6//r/+v/6//r/+v/6
//z//P/8//z//P/8//z//P/9//7///8AAAIAAgACAAIAAAAAAAAAAAACAAIAAgACAAIA
AgACAAIABAAEAAQABAACAAIAAgACAAIAAgACAAIAAAAAAAAAAAD+//7//v/+//3//P/7
//r//P/8//z//P/6//r/+v/6//j/+P/4//j/+P/4//j/+P/6//r/+v/6//j/+P/4//j/
+P/4//j/+P/4//j/+P/4//j/+P/4//j/9v/2//b/9v/4//j/+P/4//j/+P/4//j/+P/4
//j/+P/4//j/+P/4//j/+P/4//j/9v/2//b/9v/2//b/9v/2//j/+P/4//j/+P/4//j/
+P/4//j/+P/4//j/+P/4//j/+P/4//j/+P/4//j/+P/4//j/+P/4//j/+P/4//j/+P/2
//b/9v/2//j/+P/4//j/+f/5//n/+f/5//r/+//7//n/+f/5//n/+//7//z//P/6//v/
+//7//v//f///wAAAwADAAIAAAACAAMABAAEAAQAAwADAAIAAwABAP///f/9//z//P/6
//X/8//z//L/8v/z//T/9P/0//T/9P/0//T/9f/1//X/9f/2//j/+P/5//z//v8AAAIA
BQAHAAkAEAAdACoANQBBAFEAYABtAHoAhQCKAIUAeABqAFwATAA6AC0AIQAYAA4ABwAB
AAEAAgD+//z//P/8//v/+P/4//f/+P/3//f/9v/2//X/9f/2//b/9v/2//b/9v/2//b/
9v/2//b/9v/2//b/9v/2//b/9v/2//b/9v/0//T/9P/1//f/9//3//f/9v/1//T/8//1
//X/9f/1//X/9v/2//f/9f/1//X/9f/3//f/9//3//f/9//4//j/9v/3//f/9v/2//f/
9//3//n/+v/6//r/+//7//v//P/6//r/+//7//z//P/8//7//v/+//////8AAAAAAAAB
AAEAAQACAAIAAwADAAMAAwADAAQABAAEAAQABAAEAAUABQAFAAUABQADAAMAAwADAAEA
AAAAAP//AAAAAP///v///////v/9//v/+v/5//n/+//7//v/+f/3//f/9//3//f/9v/2
//b/+P/4//f/9//5//n/+f/5//f/9//3//f/+f/5//n/+f/5//n/+f/5//f/9//3//f/
9//2//b/9v/2//b/9v/2//b/9v/2//b/9v/2//b/9v/2//b/9v/2//b/9//3//b/9v/2
//f/9//3//f/9//3//f/9//3//f/9//3//f/9//3//f/9//3//f/+P/4//f/9//3//f/
9//3//f/+P/4//j/+P/4//j/+P/4//j/9v/2//b/9v/2//b/9v/2//b/9v/2//b/+P/4
//j/+P/4//j/+P/4//n/+f/5//n/9//4//n/+f/7//v/+//7//v/+//8//z/+v/7//v/
+//9////AQACAAQAAwABAP7/AAABAAIAAgADAAMABAAEAAMAAQD///3//f/8//z/+v/3
//X/9f/0//T/9f/2//b/9v/2//b/9v/0//X/9//3//n/+v/4//r//f8AAAAABAAEAAMA
BQANABYAIQAuADkASQBZAGgAdQCCAI8AlACPAIAAbgBgAFIAPgAvACUAHAASAAkABQAD
AAIAAAD+//z//P/9//r/+v/5//j/9//3//b/+P/3//f/+P/2//b/9v/2//b/9v/2//b/
9v/2//b/9v/4//j/+P/4//j/+P/4//j/9v/2//b/9//3//f/9//3//f/9//3//f/9//3
//f/9//3//j/+P/5//f/9//3//f/+f/5//n/+f/5//n/+v/6//j/+f/5//j/+v/7//v/
+//5//r/+v/6//v/+//7//z//f/+/wAAAQABAAAA//8AAAIAAgADAAMABAAEAAQABQAD
AAMABAAEAAcABwAHAAcABQAGAAYABgAGAAYABgAHAAkACQAJAAkABwAHAAcABwAFAAQA
BAADAAIAAgABAAAAAQABAAAA//////7//f/9//v/+//7//n/+//7//v/+//7//r/+v/6
//r/+v/5//n/9//3//f/9//5//n/+f/5//n/+f/5//n/9//3//f/9//5//n/+f/5//n/
+P/4//j/+P/4//j/+P/4//j/+P/4//j/+P/4//j/+P/4//j/+P/2//f/9//2//b/9v/3
//f/9//3//f/9//3//f/9//3//f/9//3//f/9//3//f/9//3//j/+P/3//f/9//3//f/
9//3//f/9//5//v/+v/5//j/9//2//b/9v/2//b/+P/4//j/+P/4//j/+P/4//b/9v/2
//b/+P/4//j/+P/4//j/+P/4//n/+f/5//n/+f/6//v/+//7//v/+//7//v/+//8//z/
/P/9//3//f/9////AQACAAMAAwACAAAAAgADAAQABAAFAAUABgAGAAUAAwABAP/////+
//7//P/5//f/9//2//T/9f/2//b/9v/2//b/9v/2//f/9//3//n/+v/6//r/+//+/wAA
AAACAAMABwALABIAGwAqADkARwBXAGgAdwCGAJMAmACVAIgAdgBmAFYAQgAzACkAIAAU
AAsABQADAAAAAAD+//7//P/9//r/+v/7//j/9//3//b/+P/3//f/+P/4//j/+P/4//j/
+P/4//j/9v/2//b/9v/2//b/9v/2//b/9v/2//b/9v/2//b/9//3//f/9//3//f/9//3
//f/9//3//f/9//3//j/+P/5//n/+f/5//n/+f/5//n/+f/5//n/+v/6//r/+//7//r/
+v/7//v/+//7//z//P/8//3//f/9//7/AAAAAAEAAQAAAAAAAAACAAAAAAABAAEAAwAE
AAUABwAHAAcACAAIAAcABwAHAAcABQAGAAYABgAIAAgACAAJAAcABwAHAAcABwAHAAcA
BwAFAAQABAADAAIAAgABAAAA//////7//f/9//z/+//7//v/+//7//n/+f/5//n/+f/5
//j/+P/4//r/+v/5//n/+f/5//n/+f/3//f/9//3//f/9//3//f/9//3//f/9//5//n/
+f/5//f/9v/2//b/9v/2//b/9v/2//b/9v/2//j/+P/4//j/9v/2//b/9v/2//f/9//2
//b/9v/3//f/9f/1//X/9f/1//X/9f/1//f/9//3//f/9//3//f/9//3//j/+P/3//f/
9//3//f/9//3//f/9//3//f/9//3//f/9//1//b/9v/2//b/9v/4//j/+P/4//f/9v/1
//T/9v/2//b/9v/0//T/9P/0//T/9P/0//T/9P/0//T/9P/1//X/9f/1//f/+P/5//n/
+f/5//n/+f/3//f/+P/4//j/+f/5//n/+f/7//3//v8BAAEAAAD+//7///8AAAAAAwAD
AAQABAABAP///f/7//v/+v/6//j/9f/z//P/8v/w//H/8v/y//L/8v/y//L/9P/1//X/
9f/z//T/9v/4//f/+P/8//7//v///wEABwAQABsAKAA5AEcAUwBkAHUAhgCTAJoAmQCO
AHoAaABYAEYANQApAB4AFAALAAMAAQD+//z/+v/6//j/9//2//T/9f/0//P/8//y//L/
8f/x//L/8v/y//L/8v/w//D/8P/w//D/8P/w//D/8P/w//D/8P/y//L/8v/y//L/8v/y
//P/8//z//P/8//z//P/8//z//P/8//z//P/8//0//T/9f/z//P/8//z//P/8//z//P/
9f/1//b/9v/0//X/9f/0//T/9f/1//X/9f/2//b/9v/5//n/+f/6//j/+P/5//n/+v/6
//r//P/+//7//////wAAAAAAAAEAAQABAAIAAgABAAEAAQABAAMABAAEAAQABAAEAAQA
BQADAAMAAwADAAMAAwADAAMAAQAAAAAA//8AAAAA///+//3//f/8//v/+f/4//f/9//5
//n/+f/3//f/9//3//f/9//2//b/9v/2//b/9f/1//X/9f/1//X/9f/1//X/9f/1//X/
9f/1//P/8//z//P/9f/1//X/9f/1//T/9P/0//T/9P/0//T/9P/0//T/9P/y//L/8v/y
//T/9P/0//T/9P/1//X/9P/0//T/9f/1//P/8//z//P/9f/1//X/9f/z//P/8//z//P/
8//z//P/8//0//T/8//z//P/8//z//P/8//z//P/8//z//P/8//1//P/8//z//T/9P/0
//T/9P/0//T/9P/0//T/9P/0//T/9P/0//T/9P/y//L/8v/y//L/8v/y//L/9P/0//T/
9P/1//X/9f/1//X/9v/3//f/9f/1//X/9f/3//f/+P/4//j/+f/5//n/+//9////AAAB
AAEAAAD+/wAAAQACAAIAAwADAAQABAACAP///P/5//n/+P/4//b/8//x//H/8P/w//H/
8v/y//L/8v/y//L/8v/z//P/8//1//T/9P/2//n/+v/8/wAAAAABAAUACQAQABkAKAA5
AEkAWQBqAHsAjACZAKIAowCYAIIAbgBgAEwAOwAtACIAGAAPAAcAAwAAAP7//P/8//r/
9//2//b/9f/2//X/9f/0//T/8//z//T/8v/y//L/8v/y//L/8v/y//L/8v/y//L/8v/y
//L/8v/y//L/8v/y//L/8v/y//P/8//z//P/8//1//X/9f/1//P/8//z//P/8//0//T/
9f/1//X/9f/1//X/9f/1//X/9f/1//b/9v/2//f/9//2//j/+f/5//n/9//4//j/+P/5
//n/+f/6//r/+v/7//v//P/8//z//v/+//7//////wAAAAAAAAEAAwADAAQABAADAAMA
AwADAAMABAAEAAQABgAGAAYABwAFAAUABQAFAAUABQAFAAUABQAEAAQAAwACAAIAAQAA
AP/////+//3//f/8//v/+//7//v/+//5//n/+f/5//n/+f/4//j/+P/2//b/9f/1//X/
9f/1//X/9f/1//X/9f/3//f/9//3//f/9//3//f/9f/1//X/9f/3//b/9v/2//b/9v/2
//b/9v/2//b/9v/2//b/9v/2//b/9v/2//b/9v/3//f/9v/2//b/9//3//X/9f/1//X/
9//3//f/9//1//X/9f/1//f/9//3//f/9f/2//b/9f/3//f/9//3//X/9f/1//X/9f/1
//X/9f/3//f/9f/1//T/9v/2//b/9v/2//b/9v/2//b/9v/2//b/9v/2//b/9v/0//T/
9P/0//T/9P/0//T/9v/2//b/9v/3//f/9//3//f/+P/5//n/9//3//f/9//3//f/+P/4
//r/+//7//v/+//9////AAADAAMAAgAAAAAAAQACAAIAAQABAAIAAgD///3/+//5//n/
+P/4//b/8//x//H/8P/y//P/9P/0//L/8v/y//L/8v/z//X/8//1//b/9v/2//n//P/+
/wAAAgADAAUACwAUAB8ALgA/AE8AYQByAIMAkAChAKoApwCaAIQAcgBeAEoAOQAtACQA
GAALAAUAAwACAP7/+v/4//b/9f/0//T/8//0//P/8//y//D/7//v//D/8P/w//D/8P/w
//D/8P/w//D/8P/w//D/8P/w//D/8P/y//L/8v/y//D/8P/w//H/8f/x//H/8f/x//H/
8f/x//H/8f/x//H/8f/y//L/8//z//P/8//z//P/8//z//P/8//z//T/9P/0//X/9f/0
//T/9f/1//X/9f/2//b/9v/3//f/9//4//j/+P/5//n/+v/6//r//P/8//z//f/9//7/
/v/+/////////wAAAAABAAEAAQABAAEAAgACAAIABAAEAAQABQADAAMAAwADAAMAAwAD
AAMAAQAAAAAA///+//7//f/8//v/+//6//n/+f/4//f/9//3//f/9//1//f/9//3//f/
9f/0//T/9P/2//b/9f/1//X/9f/1//X/9f/1//X/9f/1//X/9f/1//X/9f/1//X/8//z
//P/8//z//L/8v/y//T/9P/0//T/9P/0//T/9P/0//T/9P/0//T/9P/0//T/8v/z//P/
8v/z//T/9v/3//X/9f/1//X/9f/1//X/9f/1//X/9f/1//f/9//3//f/9f/2//b/9f/1
//X/9f/1//X/9//1//X/9P/0//T/9P/0//b/9v/2//b/9v/2//b/9v/0//T/9P/0//T/
9P/0//T/9P/0//T/9P/0//T/9P/0//f/9//3//f/9f/2//f/9//3//f/9//3//f/9//4
//j/+P/5//n/+f/7//3///8AAAMAAwACAAAAAAABAAIAAgADAAMABAAEAAMAAQD///3/
+f/4//j/9v/z//H/8f/w//D/8f/y//L/9P/0//T/9P/y//X/9f/z//X/9v/0//b/+f/6
//z//v8AAAEAAwAHAAwAFwAkADMAQwBTAGQAdQCGAJcAoACfAJIAgABuAFoARAAzACcA
HgAWAAsAAQD//wIAAAD+//z/+v/5//j/+P/3//b/9f/1//T/9P/z//P/9P/y//L/8v/y
//L/8v/y//L/9P/0//T/9P/0//T/9P/0//T/9P/0//T/9P/0//T/9f/1//X/9f/1//X/
9f/1//X/9f/1//X/9f/3//j/+P/5//f/9//3//f/9//3//f/9//3//f/+P/4//j/+f/5
//j/+P/5//n/+f/5//r/+v/6//v/+//7//z//P/8//3//f/+//7//v8AAAAAAAABAAEA
BAAEAAQABQADAAMABAAEAAUABQAFAAUABQAGAAYABgAIAAgACAAJAAcABwAHAAcABQAF
AAUABQAFAAQABAADAAQABAADAAIAAQABAAAA//////7//f/9//3//f/9//v/+f/5//n/
+f/3//b/9v/2//j/+P/3//f/9//3//f/9//3//f/9//3//f/9//3//f/9//3//f/9//3
//f/9//3//f/9v/2//b/9v/2//b/9v/4//j/+P/4//b/9v/2//b/9v/2//b/9v/2//f/
9//2//j/+P/5//n/9//3//f/9//3//f/9//3//X/9f/1//X/9//3//f/9//3//j/+P/3
//f/9//3//f/9//2//j/+P/4//j/9v/2//b/9v/4//j/+P/4//b/9v/2//b/9v/2//b/
9v/2//b/9v/2//b/9v/2//b/+f/5//n/+f/3//j/+f/5//n/+f/5//n/+f/5//r/+v/6
//v/+//7//n/+//9//7/AQABAAAA/v/+////AAAAAAMAAwAEAAQAAwABAP///f/7//r/
+v/4//X/8//z//L/8v/z//T/9P/0//T/9P/0//T/8//z//X/9f/2//T/9v/3//r//P/8
/wAAAQABAAUADAAVACIAMQA9AEsAXgBvAH4AiwCUAJUAigB4AGgAVgBEADMAJQAcABIA
BwD///3//v/8//r/+P/4//n/+P/2//f/+P/3//f/9v/0//P/8//0//T/9P/0//T/9P/0
//T/9P/0//T/9P/0//b/9v/2//b/9P/0//T/9P/0//T/9P/1//P/8//z//P/9f/1//X/
9f/1//X/9f/1//X/9v/2//f/9//3//f/9//3//f/9//3//n/+f/6//r/+P/5//n/+P/4
//n/+f/5//v//P/8//z/+//7//v//P/8//z//f/9//7//v/+/wAAAAAAAAEAAQAEAAQA
BAAFAAMAAwAEAAQABQAFAAUABQAFAAYABgAGAAYABgAGAAcABwAHAAcABwAFAAUABQAF
AAUABAAEAAMAAgACAAEAAAD//////v/9//3//P/7//v/+//7//v/+f/3//f/9//3//f/
9v/2//b/+P/4//f/9//1//X/9f/1//X/9f/1//X/9f/1//X/9f/1//X/9f/1//f/9//3
//f/9f/0//T/9P/0//T/9P/0//T/9P/0//T/9v/2//b/9v/0//T/9P/0//T/9f/1//T/
9v/2//f/9//3//f/9//3//f/9//3//f/9//3//f/9//5//n/+f/5//f/+P/4//f/9//3
//f/9//5//n/+f/5//f/9//3//j/9v/2//b/9v/2//b/9v/2//b/9v/2//b/9v/2//b/
9v/2//b/9v/2//b/9v/2//b/9v/2//b/9v/3//f/9//3//f/+P/5//n/9//3//f/9//5
//n/+v/6//r/+//7//v/+//9////AAABAAEAAAD+/wAAAQACAAIAAwADAAQABAABAP//
/f/7//n/+P/4//b/8//x//H/8P/y//P/9P/0//L/8v/y//L/8v/z//X/8//x//L/9P/2
//n/+v/+//7//v8BAAMACQAQAB0ALAA7AEsAWwBsAHsAigCXAJwAlwCIAHQAYgBSAD4A
LQAjABoAEAAHAAMA///+//z/+v/4//j/9//2//b/9f/0//P/8//y//L/8f/x//L/8v/y
//L/8v/w//D/8P/w//L/8v/y//L/8P/w//D/8P/y//L/8v/y//L/8v/y//P/8//z//P/
8//z//P/8//z//P/8//z//P/8//0//T/9f/z//P/8//z//X/9f/1//X/9f/1//b/9v/0
//X/9f/0//b/9//3//f/9//4//j/+P/5//n/+f/6//r/+v/7//v//P/8//z//v/+//7/
/////wAAAAAAAAEAAQABAAIAAgADAAMAAwADAAMABAAEAAQABgAGAAYABwAFAAUABQAF
AAUABQAFAAUAAwACAAIAAQAAAAAA///+//3//f/8//v/+//6//n/+f/5//n/+f/3//f/
9//3//f/9//2//b/9v/2//b/9f/1//X/9f/1//X/9f/1//X/9f/1//X/9f/1//X/9f/1
//X/8//z//P/8//1//T/9P/0//T/9P/0//T/9P/0//T/9P/0//T/9P/0//T/9P/0//T/
9P/1//X/9P/0//T/9f/1//X/9f/1//X/9f/1//X/9f/1//X/9f/1//X/9f/1//X/9f/2
//b/9f/1//X/9f/1//X/9f/1//X/9//3//f/9//3//f/9//0//T/9P/0//T/9v/2//b/
9v/2//b/9v/2//T/9P/0//T/9v/2//b/9v/2//b/9v/2//b/9v/2//b/9//3//f/9//1
//b/9//3//f/9//3//f/+f/5//r/+v/4//n/+f/5//v//f///wAAAwADAAIAAAACAAMA
BAAEAAMAAwAEAAQABQADAAEA///7//r/+v/4//X/8//z//L/8P/x//L/8v/0//T/9P/0
//b/9//1//X/9//2//j/+P/7//z//v8AAAAAAwAFAAsAEgAbACgANwBHAFkAbAB9AI4A
nwCmAKUAlgCCAHAAYABMADsALwAmABoADwAHAAUABAAAAP7//v/8//n/+P/6//f/9v/1
//X/9P/0//P/8//0//L/8v/y//L/9P/0//T/9P/y//L/8v/y//L/8v/y//L/9P/0//T/
9P/0//T/9P/1//P/8//z//P/9f/1//X/9f/1//X/9f/1//X/9v/2//f/9//3//f/9//3
//f/9//3//f/9//4//j/9v/3//f/9v/4//n/+f/5//n/+v/6//r/+//7//v//P/8//z/
/f/9//7//v/+/wAAAgACAAMAAwACAAIAAgADAAMAAwAEAAQABwAHAAcABwAFAAYABgAG
AAYABgAGAAcACQAJAAkACQAHAAcABwAHAAYABgAHAAcABAAEAAMAAgABAAEAAAD/////
/v/9//3/+//7//v/+f/7//v/+//7//n/+P/4//j/+P/4//f/9//3//f/9//3//f/9//3
//f/9f/1//X/9f/3//f/9//3//f/9//3//f/9f/0//T/9P/2//b/9v/2//j/+P/4//j/
9v/2//b/9v/2//b/9v/2//b/9//3//b/9v/2//f/9//3//f/9//3//f/9//3//f/9f/1
//X/9f/3//f/9//3//X/9v/2//X/9f/1//X/9f/1//X/9f/1//X/9f/1//X/9f/1//X/
9f/2//b/9v/2//b/9P/0//T/9P/0//T/9P/0//T/9P/0//T/9P/0//T/9P/0//T/9P/0
//T/9P/0//T/9P/0//T/9P/3//f/9//3//X/9v/3//f/9//3//f/9//3//f/+P/4//r/
+//7//v/+f/7//3//v8DAAMAAgAAAAAAAQACAAIAAwADAAQABAABAP///f/7//n/+P/4
//b/9f/z//P/8v/w//H/8v/y//T/9P/0//T/9P/1//X/9f/1//b/+P/6//3//v/+/wAA
AgADAAcACwASAB0ALgA/AE8AXwByAIUAlgClAK4AqwCaAIYAcgBeAEoAOQAtACIAFgAN
AAcABQAEAAAA/P/6//r/9//2//b/9//0//P/8//y//L/8f/x//L/8v/y//L/8v/y//L/
8v/y//L/8v/y//L/8v/y//L/8v/0//T/9P/0//L/8v/y//P/8//z//P/8//z//P/8//z
//P/8//z//P/9f/2//b/9//1//X/9f/1//X/9f/1//X/9//3//j/+P/4//n/+f/4//j/
+f/5//n/+f/6//r/+v/7//v/+//8//z//P/9//3//v/+//7/AAAAAAAAAQABAAIAAgAC
AAMAAwADAAQABAAFAAUABQAFAAUABgAGAAYABgAGAAYABwAHAAcABwAHAAcABwAHAAcA
BQAEAAQAAwAEAAQAAwACAAEAAQAAAP///f/8//v/+//7//v/+//5//n/+f/5//n/+f/4
//j/+P/6//r/+f/5//f/9//3//f/+f/5//n/+f/3//f/9//3//n/+f/5//n/9//3//f/
9//5//j/+P/4//j/+P/4//j/+P/4//j/+P/4//j/+P/4//r/+v/6//r/+P/5//n/+P/4
//j/+f/5//n/+f/5//n/+f/5//n/+f/5//n/+f/5//n/+f/5//n/+f/6//r/+f/7//v/
+//7//n/+f/5//n/+//7//n/+P/6//r/+v/6//r/+v/6//r/+v/6//r/+v/4//j/+P/4
//j/+P/4//j/+v/6//r/+v/6//r/+v/6//v/+//7//v//f/+////////////////////
//8AAAAAAAABAAEAAQABAAMABQAGAAcABwAGAAQABAAFAAYABgAHAAcACAAIAAcABQAD
AAEA///+//7//P/5//f/9//2//j/+f/6//r/+v/6//r/+v/8//3//f/7//n//P/+//7/
//8CAAQABgAEAAcADwAVABwAKQA2AEEAUQBjAHQAgwCOAJUAlACJAHIAYABQAD4ALgAh
ABkAEAAIAAMAAwADAAQAAAD+//7/AAD///7//v/9//z/+//7//r/+v/5//n/+v/6//r/
+v/6//z//P/8//z/+v/6//r/+v/8//z//P/8//z//P/8//z//P/8//z//f/9//3//f/9
//3//f/9//3//f/9//3//f/9//7//v//////////////////////////////AAAAAAAA
AQABAAAAAAABAAEAAQADAAQABAAEAAMAAwADAAQABAAEAAUABQAGAAYABgAIAAgACAAJ
AAkACgAKAAoACwALAAsADAAMAA0ADQANAA0ACwAMAAwADAAOAA4ADgAPAA0ADQANAA0A
DQANAA0ADQALAAoACgAJAAYABgAFAAQAAwADAAIAAQD///7//f/9//3//f/9//v/+//7
//v/+//7//r/+v/6//z//P/7//v/+//7//v/+//7//v/+//7//n/+f/5//n/+//7//v/
+//7//v/+//7//n/+P/4//j/+v/6//r/+v/6//r/+v/6//r/+v/6//r//P/8//z//P/6
//v/+//6//j/+P/5//n/+f/5//n/+f/7//v/+//7//v/+//7//v/+//7//v/+//7//z/
/P/7//v/+//7//v/+//7//v/+//7//v/+//7//v/+v/6//r/+v/6//r/+v/6//r/+v/6
//r/+v/6//r/+v/6//r/+v/6//r/+v/6//r/+v/6//r/+v/6//v/+//7//v/+//8//3/
/f/9//3//f/9//3//f/+//7//v/////////9////AQACAAUABQAEAAIAAgADAAQABAAH
AAcACAAIAAkABwAFAAMAAQAAAAAA/v/7//n/+f/4//b/9//4//j/+P/4//j/+P/6//n/
+f/5//n/+v/6//z/+//6//z/AAACAAMABwAJAA4AGQAmADEAPQBLAFoAZwB0AH8AhACD
AHYAYgBQAEQANgApABsAEgAIAAEAAQABAAIAAAD+//z//P/9//z/+v/7//z/+//7//r/
+v/5//n/+v/4//j/+P/4//j/+P/4//j/+P/4//j/+P/6//r/+v/6//n/+P/3//b/+P/4
//j/+f/5//n/+f/5//n/+f/5//n/+f/5//n/+f/7//z//P/9//v/+//7//v/+//7//v/
+//9//3//v/+//7///////7//P/9//3//f///wAAAAAAAAEAAQABAAIAAgACAAMAAwAG
AAYABgAIAAYABgAHAAcACAAIAAgACQAJAAkACgAKAAsACwALAAsACwAMAAwADAAMAAwA
DAANAA0ADQANAA0ACwALAAsACwAJAAgACAAHAAYABgAFAAQAAQABAAAA//8BAAAA////
//////////3/+//7//v/+//9//z//P/8//z//P/7//v/+//7//v/+//5//n/+f/5//v/
+//7//v/+//7//v/+//5//n/+f/5//n/+P/4//j/+P/4//j/+P/4//j/+P/4//j/+P/4
//j/+P/4//j/+P/4//n/+f/4//j/+P/5//n/+f/5//n/+f/5//n/+f/5//n/+f/5//n/
+//7//v/+//7//z//P/7//n/+f/5//n/+//7//v/+//7//v/+//7//n/+f/5//n/+v/6
//r/+v/7//v/+//6//j/+P/4//j/+v/6//r/+v/4//j/+P/4//j/+P/4//n/+f/5//n/
+f/5/w==
         </WaveFormData>
      </LeadData>
      <LeadData>
         <LeadByteCountTotal>10000</LeadByteCountTotal>
         <LeadTimeOffset>0</LeadTimeOffset>
         <LeadSampleCountTotal>5000</LeadSampleCountTotal>
         <LeadAmplitudeUnitsPerBit>4.88</LeadAmplitudeUnitsPerBit>
         <LeadAmplitudeUnits>��V</LeadAmplitudeUnits>
         <LeadHighLimit>2147483647</LeadHighLimit>
         <LeadLowLimit>268435456</LeadLowLimit>
         <LeadID>II</LeadID>
         <LeadOffsetFirstSample>0</LeadOffsetFirstSample>
         <FirstSampleBaseline>0</FirstSampleBaseline>
         <LeadSampleSize>2</LeadSampleSize>
         <LeadOff>FALSE</LeadOff>
         <BaselineSway>FALSE</BaselineSway>
         <ExcessiveACNoise>FALSE</ExcessiveACNoise>
         <MuscleNoise>FALSE</MuscleNoise>
         <LeadDataCRC32>3384268657</LeadDataCRC32>
         <WaveFormData>
9v/2//b/9v/4//j/+P/4//X/9P/z//L/9P/0//T/9P/2//j/+v/8/wQADAAUABwAJQAs
ADMAOgAuACQAGgAQAOz/yP+k/4D/hP+I/4z/kP+j/7T/xf/W/9z/4P/k/+j/6//s/+3/
7v/u/+7/7v/u//H/8v/z//T/8//y//H/8P/y//L/8v/y//L/8v/y//L/8P/w//D/8P/x
//L/8//0//X/9v/3//j/9//2//X/9P/1//b/9//4//r/+v/6//r//P/8//z//P/6//r/
+v/6//v//P/9//7/AAAAAAAAAAADAAQABQAGAAgACAAIAAgACgAKAAoACgAMAA4AEAAS
ABMAFAAVABYAGAAYABgAGAAaABwAHgAgAB4AHgAeAB4AIAAiACQAJgAlACQAIwAiACQA
JAAkACQAJAAkACQAJAAgAB4AHAAaABgAGAAYABgAFwAWABUAFAARABAADwAOAAwACgAI
AAYABAAEAAQABAACAAIAAgACAAEAAAD///7//P/8//z//P/+//7//v/+//z//P/8//z/
+//6//n/+P/6//r/+v/6//v//P/9//7//f/8//v/+v/6//r/+v/6//z//P/8//z//v/+
//7//v/+//7//v/+/wAAAAAAAAAA/v/+//7//v8AAAAAAAAAAAAAAAAAAAAA/v/+//7/
/v8AAAAAAAAAAAAAAAAAAAAAAAAAAAAAAAD/////////////////////////////////
/////////wAAAgACAAQABQAHAAkACQAMAA0ADgAOAAwADQANAA4AEgATABQAFQAVABUA
FQAWABYAFgAYABkAHAAcABwAGgAbABoAGQAXABEADgAKAAYABQAFAAQABQAGAAUAAwAD
AP///////////P/8//z//P/7//v/+f/7//v//f/+/wAA//////3/+v/4//n/+f/4//r/
+v/7//r//v8FAA0AFQAgAC0AOgBFAFAAUQBRAEkANAAMANv/sf+X/4L/d/98/43/of+4
/8//3v/m/+v/7//w//L/8//1//X/8//z//P/8//1//X/9f/2//f/9//3//f/9//4//j/
+P/2//f/9//3//n/+f/6//r//P/8//z//P/6//v/+//8//z//P/9//3/+//7//z//P/9
//7///8BAAEAAQABAAIAAAAAAAEAAQD//wAAAAABAAQABQAGAAcACQAIAAgACgAIAAoA
CwAMAAwADQAOAA8AEgATABQAFAATABUAFgAWABkAGgAbABwAHgAgACIAJAAjACUAJgAn
ACUAJQAlACYAJgAoACgAKAAoACgAJwAnACcAJwAnACcAJQAkACQAIwAhACEAIAAfABwA
GwAZABYAFwAVABUAEwAQABAADQALAAoACgAIAAcACAAHAAcABgAEAAQABAAEAAIAAAAA
AAAAAAAAAP////8AAAAAAAAAAP/////+//7//v/+//7//v8AAAAAAAAAAAAAAAAAAAAA
AAAAAP////////////8AAP//////////AAAAAAAAAQAEAAQAAwADAAEAAgACAAIAAgAC
AAIAAgACAAMAAwADAAMAAwACAAIABAAEAAQAAwADAAQABAAEAAQAAwADAAMAAwADAAMA
AwADAAMABAACAAIAAgACAAIAAgACAAIAAQABAAEAAQD/////////////////////AQAB
AAEAAQACAAQABAAGAAkACwANAA0ADAANAA4ADgAOAA8ADwAQABQAFQAWABcAGQAZABkA
GgAcABwAHgAfAB8AHgAdABoAGwAaABkAFwAWABQAEQAOAAoACQAHAAcACAAHAAUABQAB
AAEAAQABAAAAAAAAAAAA//////3///8BAAMAAgAEAAUABwAFAAQAAgABAP//AAAAAAAA
AwAGAAoAEQAbACMALgA7AEgAUQBaAF8AXwBTADoAEADh/7f/m/+I/3//hv+V/6n/wP/V
/+T/6v/r/+3/8v/2//f/9//3//X/9f/1//X/9//3//f/+P/5//n/+f/5//n/+v/6//r/
+P/5//n/+f/5//n/+v/6//z//P/8//z//v//////AAD+//7///////////8AAAAAAAAA
AAAAAQABAAEAAQACAAIAAgADAAMABQAGAAYABwAGAAcACAAJAAkACAAIAAoACgAMAA0A
DgAOAA8AEAARABAAEQASABIAFAAXABkAGgAdAB4AHwAgACAAIAAgACAAIQAjACQAJQAn
ACcAJwAoACYAKAAoACgAKAAoACcAJwAnACcAJwAnACcAJgAmACUAIwAjACIAIQAeAB0A
GwAYABkAFwAXABUAFAAUABEADwAOAA4ADAALAAgABwAHAAYABgAGAAYABgAGAAQABAAE
AAQABAADAAMAAgACAAIAAgABAAEAAAAAAAIAAgACAAIAAAAAAAAAAAACAAIAAgACAAIA
AgABAAEA////////AAABAAEAAQABAAAAAAAAAAEAAgACAAEAAQABAAIAAgACAAIAAgAC
AAIAAgADAAMAAwAFAAUABAAEAAQABAAEAAMAAQACAAIAAgAEAAMAAwADAAUABQAFAAUA
BQAFAAUABQAEAAQABAACAAIAAgACAAIAAgACAAIAAwADAAMAAwADAAMAAwADAAEAAQAB
AAEAAwADAAMAAwACAAQABAAGAAkACwANAA0ADgAPABAAEAASABMAEwAUABYAFwAYABkA
FwAXABcAGAAaABoAHAAdACIAIgAiACAAHwAeAB0AGwAWABQAEQAOAAoACQAHAAcACAAH
AAUABQAFAAUABQAFAAIAAgACAAIAAwADAAEAAwADAAMABAAEAAcACQAJAAYABAABAAEA
AgAEAAIABQAKAAwAEQAdACcAMAA9AEgAUQBaAF8AXwBXAEAAGADp/8H/pf+S/4f/iP+V
/6f/vP/T/+L/6v/t//H/9P/4//n/+//7//n/+f/5//n/+//7//v//P/7//v/+//7//v/
/P/8//z//P/9//3//f/7//v//P/8//z//P/8//z//P/9//3//v8AAAAAAQABAP////8A
AAAAAgACAAIAAwADAAMAAwAEAAQABAAFAAUAAwAEAAQABQAEAAUABgAHAAgACAAJAAwA
CgAMAA0ADgAMAA0ADgAPABAAEQASABIAFQAXABgAGAAXABgAGQAaAB0AHgAfACAAHwAh
ACIAIwAjACMAIwAkACYAKAAoACgAJgAmACUAJQAlACUAJQAlACUAJAAkACMAIwAjACIA
IQAeAB0AGwAYABcAFQAVABMAEAAQAA0ACwAKAAoACAAHAAYABQAFAAQABAAEAAQABAAE
AAIAAgACAAQABAADAAMAAAAAAAAAAAD//////v/+/wAAAAAAAAAA/v/+//7//v/+//7/
/v/+/wAAAAD//////f/9//3//v///////////wAAAAAAAAEAAAAAAP///////wAAAAAA
AAAAAAAAAAAAAAABAAEAAQABAAEAAAAAAAIAAgACAAEA//8AAAAAAAACAAEAAQABAP//
///////////////////+//7//v/7//3//f/9//z//P/8//z//P/+//7//v/+//3//f/9
//3/+//7//v/+//5//n/+f/5//n/+f/5//n/+v/8//z//v8DAAUABwAHAAYABwAIAAgA
CAAJAAkACgAMAA0ADgAPAA8ADwAPABAAEAAQABIAEwAWABYAFgAUABMAEgARAA8ACgAI
AAUAAgAAAP///f/9//z/+//5//n/9//3//f/9//2//b/9v/2//P/8//x//P/9f/3//j/
+P/5//v//f/6//j/9//3//j/9v/2//n//P8AAAcAEQAZACAAKwA2AEEASABLAE8ASQA0
AA4A3/+1/5X/hP93/3b/g/+X/6z/w//S/9r/3//h/+T/5v/p/+n/6f/p/+n/6f/p/+v/
6//r/+z/7f/t/+3/7f/t/+7/7v/u/+z/7f/t/+3/7f/t/+7/7v/u/+7/7v/u/+7/7//v
//D/7v/u/+//7//v/+//8P/w//L/8v/y//P/8//z//P/9P/y//L/8//z//P/9P/0//X/
9v/3//j/+f/3//b/9v/4//j/+v/7//z/+v/7//z//f/+////AAAAAAEAAwAEAAQABwAI
AAkACgALAAwADQAOAA0ADwAQABEAEQARABEAEgAQABIAEgASABMAFAAUABUAFQAVABUA
FQAVABQAFAATABEAEQAQAA8ADgANAAsACAAHAAUABQADAAIAAgD///3//P/8//r/+f/4
//f/9//2//T/9P/0//T/9P/y//L/8v/y//L/8f/x//D/8P/w//D/8f/x//D/8P/u/+7/
7v/u//D/8P/w//D/8P/w//D/8P/y//L/8f/x//H/8f/x//L/8f/x//H/8f/y//L/8v/z
//L/8v/x//H/8f/y//L/8v/y//L/8v/y//D/8f/x//H/8//z//L/8v/y//L/8v/x//H/
8v/y//L/8v/x//H/8f/x//H/8f/x//H/8f/x//H/8P/w//D/7f/v/+//7//v/+7/7v/u
/+7/7v/u/+7/7v/u/+//7//v/+//7f/t/+3/7f/t/+3/7f/t/+3/7f/t/+3/7v/w//D/
8v/1//f/+f/5//r/+//8//z//P/9//3//v8AAAEAAgADAAMAAwADAAQABgAGAAgACQAK
AAoACgAIAAcABgAFAAMAAAD+//v/+P/0//P/8f/x//D/7//t/+3/7f/t/+3/7f/s/+z/
7P/s/+v/6//p/+v/6//t/+7/8P/x//H/8f/y//D/7//v/+7/7v/w//P/9P/4//3/BQAN
ABYAIwAuADkAQABDAEMAPQAsAAoA2/+t/43/ev9v/3D/ff+R/6j/vf/M/9T/2f/d/97/
4P/j/+P/5f/j/+P/4//j/+X/5f/l/+b/5f/l/+X/5f/l/+b/5v/m/+b/5//n/+f/5//n
/+j/6P/q/+r/6v/q/+z/7f/t/+7/7P/s/+3/7f/t/+3/7v/u/+7/7v/u/+//8f/x//H/
8v/y//L/8//z//P/9P/0//X/9P/1//b/9//3//b/9v/4//b/+P/5//r//P/9//7///8A
AAEAAgACAAMABQAGAAYABwAIAAkACgALAAwADQAOAA0ADwAQABEAEwATABMAFAASABQA
FAAUABYAFgAVABUAFQAVABUAFQAVABQAFAATABEAEQAQAA8ADgANAAsACAAJAAcABwAF
AAIAAgD///3//v/+//z/+//6//n/+f/4//b/9v/2//b/9v/0//T/9P/y//L/8f/x//L/
8v/y//L/8//z//L/8v/y//L/8v/y//T/9P/0//T/8v/y//L/8v/y//L/8f/x//P/8//z
//T/9P/z//L/8f/x//L/8//1//T/9P/z//P/8//0//T/9P/0//T/9P/0//T/9f/1//X/
9//3//b/9v/2//b/9v/1//P/9P/0//T/9v/1//X/9f/z//P/8//z//P/8//z//P/9P/0
//T/8f/x//P/8f/x//L/8v/y//L/8v/y//L/8v/y//H/8f/x//H/8f/x//H/8f/x//H/
8f/x//H/8f/x//H/8v/0//T/9v/5//v//f/9//7///8AAAAAAAABAAEAAgAEAAUABgAH
AAkACQAJAAoACAAIAAoACwAOAA4ADgAMAAsACgAJAAcABAACAP///P/6//n/9//3//b/
9f/z//P/8f/x//H/8f/w//D/8P/w/+3/7f/r/+3/8f/z//T/9v/5//n/9//0//L/8//z
//L/8v/0//X/+P/+/wUACwATABwAJwAyADcAPABDAEMAPQAuAAoA1/+p/4n/ev9x/3b/
g/+Z/7L/x//S/9j/3f/f/+L/5P/l/+X/5//l/+X/5f/l/+f/5//n/+j/5//n/+f/5//p
/+r/6v/q/+r/6//r/+v/6//r/+z/7P/q/+r/6v/q/+z/7f/t/+7/7v/u/+//7//v/+//
8P/w//D/8P/w//H/8f/x//H/8v/w//D/8f/x//H/8v/y//P/9P/1//b/9//5//j/+P/6
//r//P/9//7//P/9//7///8CAAMABAAEAAMABQAGAAYABwAIAAkACgALAAwADQAOABEA
EwAUABUAFQAVABUAFgAUABYAFgAWABYAFgAVABUAFQAVABUAFQAXABYAFgAVABMAEwAS
ABEADgANAAsACAAJAAcABwAFAAQABAABAP///v/+//z/+//6//n/+f/4//j/+P/4//j/
+P/2//b/9v/0//T/8//z//L/8v/y//L/8//z//L/8v/y//L/8v/y//L/8v/y//L/8P/w
//D/8P/y//L/8f/x//P/8//z//T/8//z//P/8//y//L/8v/z//T/9P/z//P/8//0//T/
9P/0//T/9P/0//b/9//3//f/9v/1//P/8v/y//L/8v/x//P/9P/0//T/9v/1//X/9f/0
//P/8v/x//H/8f/z//P/9P/y//L/8v/y//L/8v/y//L/8f/x//H/8f/v/+//7//v//H/
8f/x//H/7//v/+//7//y//T/9P/2//n/+//9//3//v///wAAAAAAAAEAAQACAAQABQAG
AAcABQAFAAUABgAGAAYACAAJAA4ADgAOAAwACwAKAAkABwACAAAA/f/6//r/+f/3//f/
9P/z//H/8f/v/+//7//v//D/8P/w//D/7//v/+3/7//v//H/8P/w//P/9f/1//b/9P/x
//H/8P/w//L/8//2//b//f8HABEAGAAhACwAMwA8AEEAQwA/ADAAFADn/7n/lf+A/3P/
cP97/43/nv+1/8r/1v/b/9//4v/i/+X/5//n/+X/5f/l/+X/5f/l/+X/5v/n/+f/5//n
/+n/6v/q/+r/7P/t/+3/7f/r/+v/7P/s/+z/7P/s/+z/7P/t/+3/7v/u/+7/7//v/+//
7//w//D/8P/w//D/8f/y//P/9P/2//T/9P/1//X/9f/2//b/9//4//n/+v/7//3//P/8
//7//P/+////AAAAAAEAAgADAAYABwAIAAgACQALAAwADAANAA4ADwAQABMAFAAVABYA
FQAXABgAGQAZABkAGQAaABwAHgAeAB4AHgAeAB0AHQAfAB8AHwAfAB8AHgAeAB0AGwAb
ABoAGQAWABUAEwAQABEADwAPAA0ADAAMAAkABwAIAAgABgAFAAYABQAFAAQAAAAAAAAA
AAAAAP7//v/+//7//v/9//3//P/8//z//P/9//3//P/8//z//P/8//z//P/8//z//P/8
//z//P/8//z//P/7//v//f/9//3//v/9//3//f/9//z//P/8//3//v/+//3//f/9//7/
/v/+//7//v/+//7/AAABAAEAAQD//////v/+/wAAAAAAAP////8AAAAAAAAAAP//////
///////////////+/wAAAAAAAAAA/v/+//7//v////////////3//f/9//3//f/9//3/
/f////////////7/AAAAAAIABwAJAAsACwAMAA0ADgAOABAAEQARABIAEwATABMAEwAV
ABUAFQAWABYAFgAYABkAHAAcABwAGgAbABoAGQAXABYAFAARAA4ACgAJAAcABwAEAAMA
AQABAP///////////v/+//7//v/7//v/+f/7//v//f8AAAAA//8BAAMABAACAAEA/f/+
/wAAAAABAAIABgAJABEAHQAkAC0AOgBDAEwAVQBXAFUARgAoAPn/zf+r/5L/hf+C/4n/
mf+s/8P/2P/k/+n/6//u//L/9f/1//f/9//3//f/9//1//X/9f/2//n/+f/5//n/+f/6
//r/+v/6//v/+//7//n/+f/6//r/+v/6//r/+v/6//v/+//8//z//P/9//3//////wAA
AAAAAAAAAAABAP///////wAAAgACAAMAAwABAAIAAgADAAQABQAGAAcABwAGAAYACAAI
AAoACwAMAA4ADwAQABEAEAARABIAEgATABUAFgAWABcAGAAZABoAGwAcAB0AHgAfACEA
IgAjACMAIwAjACQAJAAmACYAJgAoACgAJwAnACkAKQApACkAKAAmACUAIwAjACMAIgAh
ACAAHwAdABoAGgAZABoAGQAXABYAEgAPAA4ADgAMAAsACgAJAAkACAAGAAYABgAGAAQA
AgACAAIABAAEAAMAAwACAAIAAgACAAEAAQAAAAAAAgACAAIAAgACAAIAAgACAAIAAgAC
AAIAAAAAAP////////////8AAAMAAwADAAMAAgACAAIAAwACAAIAAQABAAEAAgACAAIA
AgACAAIAAgACAAMAAwADAAMAAwACAAIAAgACAAIAAQABAAIAAgACAAIAAQABAAEAAQAB
AAEAAQABAAEAAQABAAAAAAAAAP7//v/+//7//v8AAAAAAAAAAP3//f/9//3//f/9//3/
/f/9//3//f/9/////////////v8AAAAAAgAFAAcACQAJAAgACQAKAAoADAANAA0ADgAQ
ABEAEgATABEAEQARABIAEgASABQAFQAYABgAGAAWABUAFAATABEADgAMAAkABgACAAEA
/////wAA///9//3/+//7//v/+//6//r/+v/6//f/9//1//f/9//7//z//P/9////AQD+
//r/+f/5//r/+P/6//3/AgAEAAsAFQAdACYAMwA+AEUATABPAE8ARQAuAAQA1f+t/5X/
gv97/4D/j/+j/7r/z//c/+L/4//n/+r/7P/t/+3/7//v/+//7//v/+//7//v//D/7//v
/+//7//t/+7/7v/u//D/8f/x//H/7//v//D/8P/w//D/8P/w//D/8f/x//L/8v/y//P/
8//z//P/9P/0//b/9v/2//f/9//3//f/+P/2//b/9//3//f/+P/4//n/+P/5//r/+//9
//z//P/+//z//v///wAAAAABAAIAAwAEAAUABgAGAAcACQAKAAoACwAMAA0ADgANAA4A
DwAQABEAEwAUABUAFwAXABcAGAAWABgAGAAYABgAGAAXABcAGQAZABkAGQAXABYAFgAV
ABUAFQAUABMAEgARAA8ADAALAAkACQAHAAQABAABAP//AAAAAP7//f/8//v/+//6//b/
9v/2//b/9v/0//T/9P/0//T/8//z//T/9P/0//T/9P/z//H/8P/y//L/8v/y//L/8v/y
//L/8P/w//D/8P/y//L/8f/x//H/8f/x//L/8//z//P/8//y//L/8v/z//T/9P/z//P/
8//0//T/9P/y//L/8v/y//L/8//z//P/8//z//L/8v/y//L/8v/x//H/8v/y//L/8v/x
//H/8f/x//H/8f/x//H/8f/x//H/8P/w//D/7f/v//H/7//u/+7/7v/u/+7/7v/u/+7/
7v/t/+3/7f/t/+v/6//r/+v/7f/t/+3/7f/t/+3/7f/t/+7/8P/w//L/9f/3//n/+f/4
//n/+v/6//z//f/9//7/AAABAAIAAwABAAEAAQACAAIAAgAEAAUACAAIAAgABgAHAAYA
BQADAAAA/v/7//j/9v/1//P/8//w/+//7f/t/+v/6//r/+v/7P/s/+z/7P/r/+v/6f/r
/+3/7//w//D/8f/z//X/9P/y/+//7//w//D/8P/z//b/+P///wcADwAYACUAMAA5AEAA
QwBDAD0ALAAKANv/rf+P/3z/c/9w/33/k/+q/7//zP/U/9n/2//e/+L/5f/l/+P/4//j
/+P/4//l/+X/5f/m/+X/5f/l/+X/5//o/+j/6P/o/+n/6f/p/+f/5//o/+j/6P/o/+j/
6P/o/+n/6f/q/+r/6v/r/+v/6//r/+z/7P/s/+z/7P/t/+//7//v//D/8P/w//H/8f/x
//L/8v/z//L/8//0//X/9f/0//T/9v/2//j/+f/6//r/+//8//3//v///wAAAAABAAMA
BAAEAAUABgAHAAgACwAMAA0ADgANAA8AEAARABMAEwATABQAFAAWABYAFgAWABYAFQAV
ABMAEwATABMAFQAUABQAEwATABMAEgARABAADwANAAoABwAFAAUAAwACAAIA///9//z/
/P/6//n/+P/3//f/9v/0//T/9P/0//L/8P/w//D/8v/y//H/8f/w//D/8P/w/+//7//u
/+7/7v/u/+7/7v/u/+7/7v/u//D/8P/w//D/8v/y//H/8f/x//H/8f/y//H/8f/x//H/
8P/w//D/8f/y//L/8f/x//P/9P/0//T/9P/0//T/9P/y//P/8//z//P/8//y//L/8//0
//X/9f/1//b/9v/2//b/9f/1//X/9f/1//X/9f/z//P/8//z//T/9P/0//H/8//z//P/
8//z//P/8//z//L/8v/y//L/8v/y//L/8v/y//P/8//z//P/8f/x//H/8f/z//P/8//z
//H/8f/x//H/9P/2//b/+P/7//3//////wAAAQACAAIAAgADAAMABAAGAAcACAAJAAkA
CQAJAAoACgAKAAwADQASABIAEgAQAA4ADAAKAAcABgAEAAEA/v/8//v/+f/5//j/9//1
//X/9f/1//X/9f/0//T/9P/0//X/9f/z//X/9//3//b/9v/5//v/+//6//j/9f/1//j/
+P/6//v//v8AAAkAEQAZACIALQA2AD0AQgBHAEcAQQAuAAoA2f+v/5P/gv93/3j/if+f
/7j/y//Y/97/4f/l/+j/6v/r/+3/6//t/+3/7f/t/+3/7f/t/+7/7//v/+//7//v//D/
8P/w//D/8f/x//H/7//v//D/8P/w//D/8P/w//D/8f/x//L/9P/0//X/9f/z//P/9P/0
//T/9P/0//X/9//3//f/+P/2//b/9//3//n/+v/6//v//P/9//7///////7//v8AAP7/
AAABAAIAAgADAAQABQAGAAcACAAIAAkACwAMAAwADwAQABEAEgATABQAFQAWABUAFwAY
ABkAGwAbABsAHAAcAB4AHgAeAB4AHgAdAB0AHQAdAB0AHQAdABwAHAAbABkAGQAYABcA
GAAXABUAEgAQAA0ADAAJAAoACgAHAAUAAgACAAAA///+//3//f/8//r/+v/6//r/+v/4
//j/+P/4//j/9//3//b/9v/2//b/9//3//b/9v/2//b/9v/2//b/9v/2//b/9v/2//b/
9v/4//j/9//3//X/9f/1//b/9//3//f/9//2//b/9v/3//j/+P/3//f/9//4//j/+P/4
//j/+P/4//b/9//3//f/+f/5//j/+P/4//j/+P/3//f/+P/4//j/+P/3//f/9//5//n/
+f/5//j/9//2//X/9v/2//j/+P/2//b/9v/2//b/9v/2//b/9f/1//X/9f/1//X/9f/1
//X/9f/1//X/9//3//f/9//4//r/+v/8//3///8BAAEABAAFAAYABgAGAAcABwAIAAoA
CwAMAA0ADQANAA0ADgAOAA4AEAARABQAFAAUABIAEQAQAA8ADQAKAAgABQACAAAA///9
//3/+v/5//f/9//3//f/9//3//T/9P/0//T/9P/1//T/9//1//f/+P/6//3////9//j/
9P/z//P/9P/0//b/+//+/wAABwARAB0AKgAzADwAQwBIAEsASQA3ABQA4v+5/5n/hf98
/3v/gv+R/6P/uv/R/9z/4P/h/+X/6v/u/+//7//t/+//7//v/+//7//v/+//8P/x//H/
8f/x//L/9P/1//b/9P/1//X/9f/1//X/9v/2//j/+P/4//j/9v/3//f/+P/2//b/9//3
//n/+f/6//r/+v/6//r/+//7//v/+//8//7//v///////f/+//7///8CAAMABAAFAAcA
BgAGAAgACAAKAAsADAAMAA0ADgAPAA4ADwAQABAAEwAVABYAFgAVABYAFwAYABoAHAAe
ACAAHwAhACIAIwAjACMAIwAkACIAJAAkACQAIgAiACEAIQAiACMAJAAlACMAIgAiACEA
HwAfAB4AHQAcABsAGQAWABMAEQARAA8ADgAOAAsACQAKAAoACAAHAAQAAwADAAIA/v/+
//7//v/+//z//P/8//3//v/+/////f/8//v/+v/7//v/+v/6//z//P/8//z/+v/6//r/
+v/6//r/+v/6//r/+v/5//n/+//7//v//P/7//v/+//7//z//P/8//3//v/+//3//f/7
//z//P/8//z//P/8//z//P/9//3//f8AAAEAAQACAAAAAAAAAP////8AAAAAAAD+//3/
/f/9//////////////////////////7//f/5//3/AAD+//7//v/+//3//P/7//r/+v/7
//z//f/9//3//f/9//3//f/9//3//P/7//r/+f/4//r/+v/8/wEAAwAFAAUACAAJAAoA
CgAMAA0ADQAOAA8ADwAPAA8ADwAPAA8AEAASABIAFAAVABoAGgAaABgAFwAWABUAEwAQ
AA4ACwAIAAYABQADAAMAAgABAP/////8//v/+v/5//b/9v/2//b/9//3//X/9//1//X/
+P/6//n/+f/7//z/+v/3//X/9P/0//j//f/+/wAAAwALABMAIAAtADgAQwBMAFEAUwBR
AD4AFADj/73/of+I/3//gP+H/5P/qP+//9L/3v/h/+P/5v/q/+3/7//t/+v/6//r/+v/
7f/t/+3/7v/t/+3/7f/t/+3/7v/u/+7/7v/v/+//7//x//H/8v/y//H/8P/v/+7/7v/v
/+//8P/w//D/8f/x//H/8f/y//L/9P/0//T/9f/z//P/8//0//b/9v/3//f/9f/2//b/
9//6//v//P/9//v/+v/6//z/+v/8//3//v8AAAEAAgADAAIAAwAEAAQABwAJAAoACgAL
AAwADQAOAA0ADgAPABAAEQATABQAFQAVABUAFQAWABYAGAAYABgAGgAaABkAGQAXABcA
FwAXABcAFgAWABUAFQAVABQAEwAQAA8ADQAKAAsACQAJAAcABAAEAAEA///+//7//P/7
//z/+//7//r/+P/4//j/+P/4//b/9v/2//b/9v/1//X/8v/y//L/8v/x//H/8P/w//D/
8P/w//D/8P/w//D/8P/w//D/8P/w//L/8v/x//H/8f/x//H/8v/y//H/8P/v//D/8P/w
//H/8v/y//H/8f/x//L/8v/y//L/8v/y//L/8v/z//P/8//1//X/9P/0//T/9P/0//P/
8//0//T/9P/0//P/8//z//X/9f/1//X/8//z//P/8//y//L/8v/v//H/8f/x//H/8f/x
//H/8f/x//H/8f/x/+//7//v/+7/7v/u/+//7//t/+7/7v/u/+7/7//v/+//7v/v/+7/
7f/v/w==
         </WaveFormData>
      </LeadData>
      <LeadData>
         <LeadByteCountTotal>10000</LeadByteCountTotal>
         <LeadTimeOffset>0</LeadTimeOffset>
         <LeadSampleCountTotal>5000</LeadSampleCountTotal>
         <LeadAmplitudeUnitsPerBit>4.88</LeadAmplitudeUnitsPerBit>
         <LeadAmplitudeUnits>��V</LeadAmplitudeUnits>
         <LeadHighLimit>2147483647</LeadHighLimit>
         <LeadLowLimit>268435456</LeadLowLimit>
         <LeadID>V1</LeadID>
         <LeadOffsetFirstSample>0</LeadOffsetFirstSample>
         <FirstSampleBaseline>0</FirstSampleBaseline>
         <LeadSampleSize>2</LeadSampleSize>
         <LeadOff>FALSE</LeadOff>
         <BaselineSway>FALSE</BaselineSway>
         <ExcessiveACNoise>FALSE</ExcessiveACNoise>
         <MuscleNoise>FALSE</MuscleNoise>
         <LeadDataCRC32>3979513769</LeadDataCRC32>
         <WaveFormData>
/v/+//7//v8CAAQABgAIAAoADAAOABAAFgAcACIAKAAwADgAQABIAEUAQgA/ADwAJAAM
APT/3P/H/7L/nf+I/4//lv+d/6T/rv+4/8L/zP/W/97/5v/u//L/9v/6//7/AQACAAMA
BAAHAAgACQAKAAgACAAIAAgACgAKAAoACgAKAAoACgAKAAwADAAMAAwADAAMAAwADAAO
AA4ADgAOAAwADAAMAAwADwAQABEAEgAQABAAEAAQABIAEgASABIAFAAUABQAFAAWABYA
FgAWABkAGgAbABwAHgAeAB4AHgAgACAAIAAgACEAIgAjACQAJQAmACcAKAAqACoAKgAq
ACoAKgAqACoALAAsACwALAAqACoAKgAqACkAKAAnACYAJAAkACQAJAAjACIAIQAgAB0A
HAAbABoAFwAUABEADgANAAwACwAKAAkACAAHAAYABQAEAAMAAgAAAAAAAAAAAAAAAAAA
AAAA///+//3//P/8//z//P/8//3//v///wAA///+//3//P/8//z//P/8//z//P/8//z/
/v/+//7//v/+//7//v/+//z//P/8//z//f/+////AAD+//7//v/+/wAAAAAAAAAAAAAA
AAAAAAD+//7//v/+//z//P/8//z//v/+//7//v/+//7//v/+//z//P/8//z//P/8//z/
/P/6//r/+v/6//r/+v/6//r/+P/4//j/+P/4//j/+P/4//j/9//3//f/9//3//f/9//3
//f/9//4//f/9v/1//X/+P/5//r/+v/6//r/+//7//v//P/8//z/+v/6//r/+v/7//r/
+f/2//X/8v/w/+//7P/q/+j/6P/n/+f/6f/q/+z/7P/s/+v/6v/q/+r/6//r/+v/7f/u
/+3/7f/u/+7/8P/w//H/8f/x//H/8f/x//P/9P/3//v//P/+/wIABAAHAAwADgAPABUA
IQAsADgAQQBIAEoAUABTAEoAOAAhAP7/0/+x/6D/mf+S/47/kv+j/6//uP/B/8f/zf/X
/+D/5f/u//T/9f/2//b/+f/5//v//f//////AAAAAAAAAQABAAEAAQABAAEAAgACAAIA
AgADAAMAAwADAAEAAgACAAIABQAFAAUABQAGAAYABgAHAAcABwAHAAgACgALAAsADAAM
AAwADQANAAsADQANAA4AEAARABIAEgATABMAFAAUABQAFQAVABUAFwAZABkAGgAbABwA
HQAeACAAIgAjACMAIQAhACIAIgAkACQAJQAlACQAJAAkACQAJQAjACMAIwAhACAAHwAe
AB8AHgAdABwAGwAbABoAGgAXABUAFAATABAADgAMAAoACAAHAAUAAwADAAIAAAAAAP3/
/P/7//r/+v/5//n/+f/3//f/9//2//j/+P/4//j/9v/2//b/9v/4//j/+P/4//b/9v/2
//b/9v/2//b/9v/4//j/+P/4//j/+P/4//j/9v/3//f/9//3//f/9//4//j/+P/4//j/
+v/6//r/+v/6//v/+//7//v/+//7//v/+//7//v/+//7//v/+//7//v/+//7//v/+//7
//v/+//7//v/+//7//r/+v/5//n/9//3//f/9//5//n/+f/4//j/+P/4//j/+P/3//f/
9//3//f/9v/2//b/9v/2//b/9v/2//b/9v/2//b/9v/0//P/8//z//P/8//z//P/8//z
//P/9P/0//T/9P/1//b/9//4//j/+P/4//n/+f/7//z//P/8//r/+v/6//r/+f/4//f/
9P/z//D/7v/t/+z/6v/o/+j/5//n/+n/6v/q/+r/6v/p/+j/6P/o/+n/6f/p/+v/7P/t
/+3/7v/u//D/8P/x//H/8f/x//H/8f/1//b/9f/5//z//v8AAAIAAwAGAAwAEQAXACEA
LAA0AD8ARgBGAEoATQBCACYACwDu/8f/o/+W/5H/jv+K/4r/mf+n/7D/uf/D/8n/0//c
/+P/7P/y//X/9P/2//n/+//9//3//////wAAAAAAAAEAAQD//////////wIAAgACAAIA
AwADAAMAAwADAAQABAAEAAMAAwADAAMABgAGAAYABwAFAAUABQAGAAYABwAHAAgACgAK
AAsACwALAA0ADQAOAAwADQAOAA4AEQARABIAEgASABMAEwATABMAFQAVABYAFwAYABkA
GgAaABwAHQAdAB8AHwAgACAAIAAgACEAIQAgACAAIAAgAB8AHQAdAB0AHQAcABsAGgAb
ABoAGQAYABUAFQAUABQAEwARABAADwAOAAwACgAIAAQAAwABAP/////+//z//P/7//r/
+f/4//b/9f/1//X/9//3//f/9v/2//b/9v/2//b/9v/2//b/9v/2//b/9v/0//T/9P/0
//b/9v/2//b/9P/0//T/9P/2//b/9v/2//b/9//3//f/9//3//f/+P/4//j/+P/4//j/
+P/4//j/+P/5//n/+f/5//n/+f/5//n/+f/5//n/+f/5//n/+f/5//n/+f/5//n/+f/5
//n/+f/5//n/+f/4//j/9//3//f/9//3//f/9//3//f/9v/2//b/9v/2//b/9f/1//X/
9f/1//X/9f/1//T/9v/2//b/9v/2//T/9P/0//T/8v/y//L/8v/y//H/8f/x//H/8f/x
//H/8f/x//H/8v/y//L/8v/z//T/9f/2//b/+P/4//n/+f/3//j/+P/4//j/+P/4//j/
9//2//X/8v/z//D/7v/t/+j/5v/k/+T/5f/l/+f/6P/o/+j/6P/n/+j/6P/o/+n/5//n
/+n/6v/r/+v/7P/s/+z/7P/t/+3/7f/t/+3/7f/t//D/8f/1//j/+v/8//7///8CAAQA
CwAPABkAJgAuADcAQgBIAEoASwBGACwACQDq/8v/qf+W/4//jP+G/4b/kf+d/6T/r/+5
/8H/y//W/93/5v/u//P/9P/0//X/9//5//v//f/9//7//v/+/////////////////wAA
AAAAAAAAAQABAAEAAQADAAQABAAEAAMAAwADAAMABAAEAAQABQAFAAUABQAGAAYABwAH
AAgACgAKAAsACwAJAAsACwAMAAwADQAOAA4AEQARABIAEgASABMAEwATABMAFQAVABYA
FwAYABkAGgAaABwAHQAdAB0AHQAeAB4AHgAeAB8AHwAgACAAIAAgACEAHwAfAB8AHQAc
ABsAGgAZABgAFwAWABUAFQAUABQAEwARABAADwAOAAwACgAIAAYABQADAAEA///+//z/
/P/7//r/+f/4//j/9//3//f/9//3//f/9v/2//b/9v/2//T/9P/0//T/9v/2//b/9v/0
//T/9P/0//b/9v/2//b/9v/2//b/9v/2//b/9v/2//b/9//3//f/9f/1//X/9v/4//j/
+P/4//j/+P/4//j/9v/3//f/9//3//f/9//3//f/9//3//f/9//3//f/9//3//f/9//3
//f/9//3//f/9//3//f/9//2//b/9f/1//X/9f/1//X/9f/1//X/9P/0//T/9P/0//T/
8//z//P/8//z//P/8//z//L/8f/x//H/8f/y//L/8P/w//D/8P/w//D/8P/w//D/8P/w
//D/8P/v/+//7//x//H/8f/x//H/8f/x//L/8v/y//L/8//0//X/9v/2//b/9v/3//f/
9//4//j/+P/4//j/+P/4//f/9v/1//L/8f/u/+z/6//o/+b/5P/k/+X/5f/n/+j/6P/o
/+j/5//m/+b/5v/n/+f/5//p/+r/6//r/+z/7P/u/+7/7//v/+//7//v/+//7//y//P/
9//8//7//v8AAAEABAAIAA8AEwAbACgAMgA7AEIARABAAD8ANgAgAAEA5P/B/53/jP+F
/4L/fv9+/4v/m/+k/6//uf/B/8v/2P/f/+b/8P/1//b/+P/7//3//f/9//////8AAAIA
AgADAAMAAwADAAMAAwAEAAQABAAEAAUABQAFAAUABQAGAAYABgAHAAcABwAHAAgACAAI
AAkACQAJAAkACgAKAAsACwAMAAwADAANAA0ADQAPAA8AEAAQABEAEgASABMAEwAUABQA
GAAZABkAGQAZABsAGwAcABsAHAAdAB4AHgAgACEAIQAhACEAIgAiACQAJAAlACUAJAAk
ACQAJAAlACMAIwAjACEAIAAfAB4AHwAeAB0AHAAbABsAGgAaABcAFQAUABMAEgAQAA4A
DAAKAAkABwAFAAMAAgAAAAAA///+//3//P/+//3//f/9//v/+//7//r//P/8//z//P/6
//r/+v/6//z//P/8//z//P/8//z//P/8//z//P/8//r/+v/6//r//P/8//z//P/6//v/
+//7//3//f/9//7//P/8//z//P/+//7//v/+//7////////////////////9//3//f/9
//3//f/9//3//f/9//3//f/9//3//f/9//3//f/9//3//P/8//v/+//7//v/+//7//v/
+//7//r/+v/6//r/+v/6//n/+f/5//n/+f/5//n/+f/4//f/9//5//n/+P/4//j/+P/4
//j/+P/2//b/9v/2//b/9v/2//b/9v/1//X/9f/3//f/9//3//f/9//3//j/+P/4//j/
+f/6//v//P/8//z//P/9//3///8AAAAAAAAAAAAAAAAAAP3//P/7//j/9//0//L/8f/s
/+r/6P/o/+v/6//t/+7/7P/s/+z/6//s/+z/7P/t/+3/7f/v//D/8f/x//L/8v/y//L/
8//z//P/8//z//P/9f/4//v///8CAAQABAAEAAUACgAOABMAFwAfACoANAA/AEIAOAAu
ACsAIAAIAPH/2P+1/5P/gv97/3r/ev98/4n/mf+k/63/uf/D/8//2P/h/+j/8P/z//b/
+P/7//3///8BAAMAAwAEAAQABAAFAAUABwAHAAcABwAIAAgACAAIAAkACQAJAAkACQAK
AAoACgALAAsACwALAAwADAAMAA0ADQANAA0ADgAOAA8ADwAQABAAEAARABEADwARABEA
EgASABMAFAAUABUAFQAWABYAGAAZABkAGQAZABsAGwAcAB0AHgAfACAAIAAiACMAIwAj
ACMAJAAkACQAJAAlACUAJAAkACQAJAAlACMAIwAjACMAIgAhACAAIQAgAB8AHgAbABsA
GgAaABkAFwAWABUAFAASABAADgAKAAkABwAFAAMAAgAAAAAA///+//3//P/8//v/+//7
//v/+//7//r/+v/6//r/+v/6//r/+v/6//r/+v/6//r/+v/6//r/+v/6//r/+v/6//r/
+v/6//r/+v/6//r/+v/6//v/+//7//v/+//7//z//P/8//z//P/8//z//P/8//z//f/9
//3//f/9//3//f/9//3//f/9//3//f/9//3//f/9//3//f/9//3//f/9//3//f/9//3/
/v/+//3//f/9//3//f/9//v/+//7//r/+v/6//r/+v/6//n/+f/5//n/+f/5//n/+f/4
//f/9//3//f/+P/4//j/9v/2//b/9v/2//b/9v/2//b/9v/2//b/9v/1//X/9f/1//X/
9f/1//f/9//3//j/9v/2//b/9//6//v//P/8//r/+v/7//v/+//8//z//P/+//7//v/+
//v/+v/5//b/9f/y//D/7//s/+r/6P/o/+v/6//t/+7/7P/s/+z/6//s/+z/7P/t/+v/
6//t/+7/8f/x//L/8v/y//L/8//z//H/8f/x//H/9f/4//v/AQACAAIABAAEAAcACgAM
AA8AFQAfACgANAA7ADQAJAAaABUACAD2/+P/xv+h/4P/dP9x/3D/cP92/4f/mf+k/63/
t//D/83/1v/h/+r/8P/z//b/+v/9//3/AQABAAMAAwAEAAQABAAFAAUABQAFAAUABQAI
AAgACAAIAAkACQAJAAkACQAKAAoACgALAAsACwALAAwADAAMAA0ADQANAA0ADgAOAA8A
DwAQAA4ADgAPAA8AEQATABMAFAASABMAFAAUABUAFQAWABYAGAAZABkAGQAZABsAGwAc
AB0AHgAfACAAHgAgACEAIQAjACMAJAAkACQAJAAlACUAJgAmACYAJgAnACUAJQAlACQA
IgAgAB4AHgAeAB4AHgAdAB0AHAAcABkAFwAWABUAEgAQAA4ADAAKAAkABwAFAAMAAgAA
AAAA///+//3//P/8//v/+//7//n/+f/5//j/+f/6//v//P/8//z//P/8//r/+v/6//r/
+v/6//r/+v/6//r/+v/6//r/+v/6//r/+v/6//r/+v/6//v/+//7//3//f/9//7//v/+
//7//v/+//7//v/+//z//f/9//3/////////////////////////////////////////
///9//3//f/9//3//f/9//3//v/+//3//f/9//3//f/9//v/+//7//r/+v/6//r/+v/8
//v/+//7//n/+f/5//n/+v/4//j/+P/4//j/+P/4//j/+P/4//j/+P/4//f/9//3//f/
9//3//f/+f/5//n/+v/6//r/+v/7//z//f/+//7//v/+/////////wAAAAAAAAAAAAAA
AAAA///+//3/+v/7//j/9v/1//D/7v/s/+z/7f/t/+//8P/w//D/8P/v/+z/7P/s/+3/
7//v//H/8v/z//P/9P/0//T/9P/1//X/9f/1//X/9f/1//j/+//9/wAAAgAEAAYABwAI
AAwADwATAB0AKAAwADkARABCADYAMQAsABoA///i/8H/n/+I/4P/hP+C/4D/if+Z/6T/
r/+7/8P/zf/Y/9//5P/u//X/+v/6//v///8BAAEAAwADAAQABgAGAAcABwAHAAcABwAH
AAgACAAIAAgABwAHAAcABwAJAAoACgAKAAsACwALAAsACgAKAAoACwANAA0ADQAOAA4A
DwAPABAADgAOAA8ADwAPABEAEQASABIAEwAUABQAEwATABQAFAAWABcAFwAXABkAGwAb
ABwAHAAcABwAHAAcAB4AHwAfAB8AHwAgACAAIgAiACMAIwAiACIAIgAiACMAIQAhACEA
IQAgAB8AHgAdABwAGwAaABkAGQAYABgAFQATABIAEQAQAA4ADAAKAAgABwAFAAMAAQAA
AP7//v////7//f/8//z/+//7//v/+f/5//n/+P/4//j/+P/4//j/+P/4//j/+v/6//r/
+v/6//r/+v/6//r/+v/6//r/+P/4//j/+P/6//r/+v/6//r/+//7//v/+f/5//n/+v/6
//r/+v/6//z//P/8//z//P/9//3//f/7//v/+//7//3//f/9//3//f/9//3//f/7//v/
+//7//v/+//7//v/+//7//v/+//6//r/+f/5//v/+//7//v/+f/5//n/+P/2//b/9v/2
//b/9f/1//X/9//4//f/9v/1//T/9v/2//b/9v/0//T/9P/0//b/9f/1//X/8//z//P/
8//z//P/8//0//b/9v/2//f/9v/3//j/+P/6//r/+//7//v//P/8//z//P/8//z//P/7
//r/+f/2//X/8v/w/+//7P/q/+j/6P/p/+n/6//s/+z/7P/s/+v/6v/q/+r/6//p/+n/
6//s/+//7//w//D/7v/u/+//7//v/+//7//v/+//8v/z//X/+P/6//z//v8BAAIABAAJ
AA0AEwAeACgAMQA8AEQARgBFAEIANgAXAPL/0/+1/5r/kf+Q/4z/iv+P/5v/pP+t/7f/
wf/J/9T/3f/i/+z/8//4//b/9//5//n/+//9//3//v/+//7/////////////////AgAC
AAIAAgABAAEAAQABAAEAAgACAAIABQAFAAUABQAGAAYABgAHAAcABwAHAAgACAAJAAkA
CgAIAAgACQAJAAkACwALAAwADAANAA4ADgAPAA8AEAAQABAAEQARABEAEwAVABUAFgAV
ABYAFwAYABgAGgAbABsAGwAbABwAHAAeAB4AHwAfACAAIAAgACAAHwAdAB0AHQAdABwA
GwAaABkAGAAXABYAFQAVABQAFAARAA8ADgANAAsACgAJAAgACAAHAAUAAwABAAAA/v/+
//v/+v/5//j/+P/3//f/9//3//f/9//2//b/9v/2//b/9v/2//b/9v/0//T/9P/0//b/
9v/2//b/9P/0//T/9P/2//b/9v/2//b/9v/2//b/9v/3//f/9//3//f/9//4//j/+P/4
//j/+P/4//j/+P/4//n/+f/5//n/+f/5//n/+f/5//n/+f/5//n/+f/5//v/+//7//v/
+v/5//j/9//3//f/9//3//j/+P/3//f/9//3//f/9//1//X/9f/0//b/9v/2//b/9v/1
//X/9f/1//X/9f/1//X/9P/z//T/9P/0//T/9P/0//T/9P/0//L/8v/y//L/9P/z//P/
8//x//H/8f/x//H/8f/x//L/9P/0//T/9f/2//f/+P/4//j/+P/5//n/+f/6//r/+v/6
//r/+v/6//n/+P/3//T/8//w/+7/7f/q/+j/5v/m/+f/5//p/+r/6P/o/+j/5//o/+j/
6P/p/+f/5//p/+r/6//r/+z/7P/u/+7/7//v/+3/7f/t/+3/7//y//P/9//6//z//P/+
////AgAIAA0AEQAbACgAMAA7AEIAQAA8ADkALgASAPP/1v+1/5X/iv+J/4T/gP+C/5H/
nf+m/7H/u//D/8//2v/h/+j/8P/1//T/9v/3//v//f/9//////8AAAAAAAABAAEAAwAD
AAMAAwAEAAQABAAEAAUABQAFAAUABwAIAAgACAAJAAkACQAJAAoACgAKAAsACQAJAAkA
CgAKAAsACwAMAAwADAANAA0ADQAPAA8AEAAOAA8AEAAQABEAEQASABIAFAAVABUAFQAX
ABkAGQAaABsAHAAdAB4AHAAeAB8AHwAfAB8AIAAgACIAIgAjACMAIgAiACIAIgAhAB8A
HwAfAB8AHgAdABwAHQAcABsAGgAZABkAGAAYABUAEwASABEAEAAOAAwACgAIAAcABQAD
AAMAAgAAAAAA///+//3//P/8//v/+//7//v/+//7//r/+P/4//j/+P/6//r/+v/6//r/
+v/6//r/+v/6//r/+v/4//j/+P/4//r/+v/6//r//P/8//z//P/6//v/+//7//v/+//7
//z//P/8//z//P/+//7//v/+//z//f/9//3//f/9//3//f//////////////////////
///////////9//3//f/9//3//f/9//3//v/+//3//f/9//3//f/9//3//f/9//z//P/8
//z//P/6//n/+f/5//v/+//7//v/+f/4//f/9//3//n/+P/4//b/9v/2//b/9v/2//b/
9v/4//j/+P/4//j/9//3//f/9f/1//X/9f/1//X/9f/2//j/+P/4//n/+v/7//z//P/8
//z//f/9//3//v/+//7/AAAAAAAAAAD///7//f/6//f/9P/y//H/7v/s/+r/6v/r/+v/
7f/u/+7/7v/u/+3/7P/s/+z/7f/r/+v/7f/u//H/8f/y//L/8v/y//P/8//z//P/8//z
//P/+P/5//3/AAACAAIABAAFAAoADAARABUAHwAqADQAPQBCADwANAAxACYAEAD1/9r/
t/+V/4T/f/9+/3r/fP+J/5n/pP+v/7n/w//P/9r/4f/q//L/9f/2//j/+//9////AQAD
AAMABAAEAAQABQAFAAcABwAHAAcACAAIAAgACAAJAAkACQAJAAkACgAKAAoACwALAAsA
CwAMAAwADAANAA0ADQANAA4ADgAPAA8AEAAQABAAEQARABEAEwATABQAEgATABQAFAAV
ABUAFgAWABgAGQAZABkAGwAdAB0AHgAdAB4AHwAgACAAIgAjACMAIwAjACQAJAAmACYA
JwAnACYAJgAmACYAJwAlACUAJQAlACQAIwAiACEAIAAfAB4AGwAbABoAGgAZABcAFgAV
ABQAEgAQAA4ACgAJAAcABQADAAIAAAAAAP///v/9//z//P/7//v/+//7//v/+//6//r/
+v/6//r/+P/4//j/+P/4//j/+P/4//j/+P/4//j/+v/6//r/+v/6//r/+v/6//r/+v/6
//r/+v/7//v/+//7//v/+//8//z//P/8//z//P/8//z//P/8//3//f/9//3//f/9//3/
/f/9//3//f/9//3//f/9//3//f/9//3//f/9//3//f/9//3//f/9//z//P/7//v/+//7
//v/+//5//n/+f/4//r/+v/6//r/+v/5//n/+f/3//f/9//3//n/+P/3//f/9f/1//b/
9v/3//f/9v/2//b/9P/0//T/9P/0//T/9P/0//T/9P/0//T/9v/1//X/9f/1//X/9f/1
//X/9f/1//b/9v/2//b/9//2//f/+P/4//r/+v/7//v/+//8//z//P/8//z//P/8//n/
+P/3//T/8//w/+7/7f/q/+j/5v/m/+n/6f/r/+z/6v/q/+r/6f/o/+j/6P/p/+n/6f/r
/+z/7f/t/+7/7v/u/+7/7//v/+//7//v/+//8//0//n//f8AAAIAAgAEAAMACAAMABEA
FwAfACgAMgA7ADYAKAAgABsADgD6/+X/xv+h/4H/cv9v/27/bv9y/4P/k/+e/6n/s//B
/83/1v/d/+b/7P/v//L/9v/3//n//f/9//////8AAAAAAAABAAEAAQABAAEAAQAEAAQA
BAAEAAUABQAFAAUABQAGAAYABgAHAAcABwAHAAgACAAIAAkACQAJAAkACgAKAAsACwAM
AAwADAANAA0ADQAPAA8AEAAQABEAEgASABMAEwAUABQAFAAVABUAFQAXABkAGQAaABsA
HAAdAB4AHgAgACEAIQAfAB8AIAAgACEAIgAkACUAJAAkACQAJAAhAB8AHwAfACEAIAAf
AB4AHQAcABsAGgAZABkAGAAYABUAEwASABEADgAMAAoACAAIAAcABQADAP///v/8//z/
+//6//n/+P/4//f/9//3//X/9f/1//T/9v/2//b/9v/4//j/+P/4//b/9v/2//b/9v/2
//b/9v/2//b/9v/2//b/9v/2//b/9v/2//b/9v/2//f/9//3//n/+f/5//r/+P/4//j/
+P/4//j/+P/4//j/+f/5//n/+f/5//n/+f/5//n/+f/5//n/+f/5//n/+f/5//n/+f/5
//n/+f/5//n/+f/5//n/9v/2//X/9f/2//f/+P/5//n/+f/5//j/9v/2//b/9v/2//X/
9f/1//X/9f/1//X/9f/0//P/9P/0//T/9P/0//L/8v/y//L/8v/y//L/8v/y//H/8f/x
//H/8f/x//H/7//v/+//8P/x//L/8//1//b/9//4//j/9v/2//f/9//5//r/+v/6//j/
+P/4//j/9//2//X/8v/x/+7/7P/r/+r/6P/m/+b/5//n/+n/6v/o/+j/6P/n/+b/5v/m
/+f/6f/p/+v/7P/r/+v/7P/s/+7/7v/v/+//7f/t/+3/7f/v//D/8f/1//j/+v/8//7/
AQAEAAYACwATABsAJgAwADcARABOAFIAUQBGACYA+//a/7//p/+e/53/mv+Y/5z/o/+p
/7D/uf/F/83/0//a/+X/7P/0//n/+P/2//n/+//9//7////+//7//v/+////////////
/////wAAAAAAAAAA/////////////wAAAAAAAAEAAQABAAEAAgACAAIAAwADAAMAAwAE
AAQABQAFAAYABgAGAAcABwAFAAcABwAIAAgACQAKAAoACwALAAwADAAMAA0ADQANAA8A
EQARABIAEQASABMAFAAWABgAGQAZABkAGQAaABoAGgAaABsAGwAeAB4AHgAeABsAGQAZ
ABkAGQAYABcAFgAXABYAFQAUABUAFQAUABQAEQAPAA4ADQAMAAoACAAGAAQAAwABAP//
/f/8//r/+v/5//j/9//2//j/9//3//f/9//3//f/9v/0//T/9P/0//T/9P/0//T/9P/0
//T/9P/2//b/9v/2//X/9P/z//L/9P/0//T/9P/0//T/9P/0//L/8//z//P/9f/1//X/
9v/0//T/9P/0//b/9v/2//b/9v/3//f/9//3//f/9//3//X/9f/1//X/9f/1//X/9f/1
//X/9f/1//X/9f/1//X/8//z//P/8//y//L/8f/x//H/8f/x//H/7//v/+//7v/u/+7/
7v/u/+7/7f/t/+3/7f/t/+3/7f/v/+7/7f/t/+v/7P/s/+z/7P/s/+z/7P/s/+z/6v/q
/+r/6v/o/+f/5//n/+n/6f/p/+n/6//r/+v/7P/q/+r/6v/r/+r/6//s/+z/7P/s/+3/
7f/v//D/8P/w//D/8P/w//D/7//u/+3/6v/p/+b/5P/j/+D/3v/c/9z/2//b/93/3v/g
/+D/4P/f/97/3v/e/9//3f/d/9//4P/h/+H/4v/i/+T/5P/l/+X/5f/l/+X/5f/n/+j/
5//n/+j/7P/w//L/9f/2//j//f8DAAsAFAAaACEAKAA2AEoAVwBaAEwAMQAGAOH/y/+8
/63/qP+o/6T/qf+r/67/s/+9/8X/y//Q/9f/4P/o/+v/7v/w/+3/7f/x//H/8//z//T/
9P/0//X/9f/1//X/9f/1//b/9v/2//b/9f/1//X/9f/1//b/9v/2//f/9//3//f/+P/4
//j/+f/5//n/+f/6//r/+//7//z/+v/6//v/+//7//3//f/+//7///8AAAAA/////wAA
AAACAAMAAwADAAUABwAHAAgABwAIAAkACgAIAAoACwALAAsACwAMAAwADgAOAA8ADwAQ
ABAAEAAQABEADwAPAA8ADwAOAA0ADAALAAoACQAIAAcABwAGAAYABQADAAIAAQAAAP7/
/P/6//j/9//1//P/8//y//D/8P/v/+7/7f/s/+z/6//r/+v/6f/p/+n/6P/o/+j/6P/o
/+j/6P/o/+j/6P/o/+j/6P/m/+b/5v/m/+b/5v/m/+b/5v/m/+b/5v/m/+b/5v/m/+T/
5f/l/+X/5//n/+f/6P/o/+j/6P/o/+b/5v/m/+b/6P/p/+n/6f/p/+n/6f/p/+n/6f/p
/+n/6f/p/+n/6f/p/+n/6f/p/+n/6f/p/+n/5//n/+f/5//o/+j/5//n/+X/5f/l/+X/
5f/l/+X/5P/i/+L/4v/i/+T/4//j/+P/4//j/+P/4//j/+L/4f/h/+H/4f/i/+L/3//f
/97/3v/g/+D/4P/g/+D/4P/f/9//3f/d/93/3f/d/93/3f/d/9v/3P/d/97/3P/c/93/
3f/e/w==
         </WaveFormData>
      </LeadData>
      <LeadData>
         <LeadByteCountTotal>10000</LeadByteCountTotal>
         <LeadTimeOffset>0</LeadTimeOffset>
         <LeadSampleCountTotal>5000</LeadSampleCountTotal>
         <LeadAmplitudeUnitsPerBit>4.88</LeadAmplitudeUnitsPerBit>
         <LeadAmplitudeUnits>��V</LeadAmplitudeUnits>
         <LeadHighLimit>2147483647</LeadHighLimit>
         <LeadLowLimit>268435456</LeadLowLimit>
         <LeadID>V2</LeadID>
         <LeadOffsetFirstSample>0</LeadOffsetFirstSample>
         <FirstSampleBaseline>0</FirstSampleBaseline>
         <LeadSampleSize>2</LeadSampleSize>
         <LeadOff>FALSE</LeadOff>
         <BaselineSway>FALSE</BaselineSway>
         <ExcessiveACNoise>FALSE</ExcessiveACNoise>
         <MuscleNoise>FALSE</MuscleNoise>
         <LeadDataCRC32>1793616296</LeadDataCRC32>
         <WaveFormData>
6P/o/+j/6P/s/+7/8P/y//b/+v/+/wIADgAYACIALABGAF4AdgCOALAA0gD0ABYBBwH4
AOkA2gCfAGYALQD0/9n/vv+j/4j/jv+U/5r/oP+u/7z/yv/Y/93/4v/n/+z/7v/w//L/
9P/2//b/9v/2//b/9v/2//b/+P/4//j/+P/4//j/+P/4//r/+v/6//r//P/8//z//P/+
//7//v/+//7//v/+//7///8AAAEAAgAEAAQABAAEAAYABgAGAAYABwAIAAkACgALAAwA
DQAOAA8AEAARABIAFQAWABcAGAAbABwAHQAeACAAIgAkACYAKQAqACsALAAvADAAMQAy
ADQANgA4ADoAOgA6ADoAOgA7ADwAPQA+AD4APgA+AD4APQA8ADsAOgA4ADgAOAA4ADQA
MgAwAC4AKwAoACUAIgAeABwAGgAYABQAEgAQAA4ACgAIAAYABAACAAAA/v/8//v/+v/5
//j/9f/0//P/8v/x//D/7//u/+7/7v/u/+7/7P/s/+z/7P/u/+7/7v/u/+z/7P/s/+z/
7v/u/+7/7v/w//D/8P/w/+7/7v/u/+7/8P/w//D/8P/w//D/8P/w//D/8P/w//D/8v/y
//L/8v/y//L/8v/y//D/8P/w//D/8v/y//L/8v/y//L/8v/y//D/8P/w//D/8P/w//D/
8P/u/+7/7v/u/+7/7v/u/+7/7f/t/+v/6//s/+z/7P/r/+v/6//r/+r/6v/q/+r/6v/o
/+j/6P/o/+j/6P/o/+n/6//s/+z/7P/s/+z/7P/u/+z/7P/s/+z/7P/s/+3/7f/q/+r/
6v/o/+f/5v/l/+T/5f/k/+H/4f/h/+P/5P/n/+f/5//n/+X/5P/h/+H/4P/h/+D/4P/g
/97/3v/e/+D/4f/i/+P/4//g/+D/4P/g/+P/5f/o/+v/6//t//D/9f/7/wIABgAMABkA
KAA9AFQAcwCWAL4A7wAYATABMQEcAe0ArwBzAD8ABQDQ/6X/jP+J/4f/if+S/53/pf+3
/8r/1P/f/+X/6f/q/+z/7v/v//L/8//1//X/9f/3//f/9//3//b/9v/2//f/9//3//j/
+P/6//v//P/8//v//P/8//z//f/9//3//f/+/////////wAAAgACAAMAAwAEAAUABQAF
AAcACAAIAAkACgALAAwADwAQABEAEgARABMAFAAVABcAGgAaABsAHAAdACAAIgAkACUA
JwApACoALAAuADAAMgA0ADYANwA5ADoAOwA9AD4APwBAAEEAQgBCAEIAQgBBAEEAQQBA
AEIAQQBAAD8APgA+ADwAOwA6ADkANgA0AC4ALAApACYAJAAhAB0AGgAZABYAEwAQAA0A
CwAIAAUABAACAAAA/v/6//j/9v/2//b/9P/z//L/8f/w/+//7v/u/+3/6//r/+v/6//r
/+v/6//r/+v/6v/q/+r/6v/q/+z/6//r/+v/6//s/+z/7P/q/+v/6//s/+z/7P/s/+z/
7v/u/+7/7v/u/+//7//v/+7/7v/u/+7/7v/u/+7/7v/w//D/8P/w//D/8P/x//H/8f/x
//H/8f/v/+//7//v/+//7v/u/+7/7v/u/+7/7f/v/+7/7v/u/+7/7v/u/+z/7P/s/+z/
7P/s/+v/6v/o/+j/6P/o/+n/6f/n/+f/6P/o/+j/5//n/+f/5//m/+b/5v/m/+b/5P/k
/+T/5P/k/+T/5P/l/+f/6P/o/+j/6v/q/+r/7P/s/+z/7P/s/+r/6v/r/+v/6v/q/+r/
6P/l/+T/4//i/+P/4v/f/9//3//h/+L/5f/n/+f/5//l/+L/3//f/97/3//e/97/3v/e
/97/3v/g/9//4P/h/+H/4v/i/+L/4v/l/+f/6v/r/+3/7f/w//P/+f8AAAYAEAAbACoA
PwBYAHcAmgDCAPMAHgE2ATEBGAHtAK8AbwA5AAEAzP+f/4T/f/99/3//iv+T/53/sf/E
/87/2f/j/+f/6v/s/+7/8f/0//X/9//3//f/9f/1//X/9f/2//b/9v/3//f/9//4//j/
+P/5//r/+v/7//z//P/8//3//f/9//3//v/////////+/wAAAAABAAEAAgADAAMABQAH
AAgACAAHAAgACQAKAA0ADgAPABAAEQATABQAFQAVABgAGAAZABoAGwAeACAAIgAjACUA
JwAqACwALgAwADAAMgA0ADUANwA4ADkAOwA8AD0APgA/AEAAQABAAEAAQQBBAEEAQABA
AD8APgA9ADwAPAA6ADkANgA1ADIAMAAtACwAKgAoACUAIQAcABgAFwAUABEADgANAAsA
CAAFAAIAAAD+//z/+v/4//b/9v/0//L/8f/w//H/8P/v/+7/7v/t/+v/6//p/+n/6f/p
/+v/6//r/+r/6v/q/+r/6v/q/+n/6f/p/+n/6v/q/+r/7P/t/+3/7v/s/+z/7P/s/+z/
7P/s/+z/7P/t/+3/7f/u/+7/7v/u/+7/7v/u/+7/7v/u/+7/7v/u/+7/7//v/+//7//v
/+//7//v/+//7//v/+7/7v/u/+7/7v/u/+3/7f/s/+z/7P/q/+r/6v/o/+r/6v/q/+r/
6v/p/+n/6f/o/+j/6P/o/+j/6P/o/+f/5//l/+X/5P/k/+T/4//j/+P/4//i/+L/4v/i
/+L/4v/i/+L/4v/k/+T/5P/l/+X/5v/m/+b/5v/m/+b/6P/o/+j/6P/o/+j/6P/p/+n/
5v/m/+b/5P/l/+T/4//i/+H/4P/d/93/2//d/97/4f/j/+P/4//h/+D/3f/d/9z/3f/c
/9z/3P/a/9r/2v/c/9v/3P/d/93/3v/e/97/3v/f/+H/5P/n/+n/6f/q/+3/8f/2//7/
BgARACAANQBOAGkAjAC4AOUAEgE0ATcBHgHzAL0AfwBFAAsA0v+d/3z/c/9v/2v/eP+F
/5H/o/+4/8T/z//b/+P/5P/o/+r/6//u//H/8//z//P/8f/x//H/8f/y//L/8v/z//X/
9f/2//b/9v/3//j/+P/5//r/+v/6//v/+//7//v//P/9//3//f/8//7//v///wEAAgAD
AAMAAwAFAAYABgAHAAgACQAKAAsADAANAA4ADwARABIAEwAXABoAGgAbABwAHQAgACIA
IgAjACUAJwAoACoALAAuADAAMgA0ADUANwA4ADkAOwA+AD8AQABBAEIAQgBCAEIAQQBB
AEEAQABAAD8APgA9AD4APgA8ADsAOAA3ADQAMgAwAC4AKwAoACYAIwAfABwAGQAWABMA
EAANAAsACAAFAAQAAgAAAP7//P/6//j/+P/2//T/8//y//H/8P/v/+7/7v/t/+v/6//r
/+v/6//r/+v/6//r/+r/6P/o/+j/6P/q/+n/6f/p/+n/6v/q/+r/6v/r/+v/7P/s/+z/
7P/s/+z/7P/s/+z/6v/r/+v/6//s/+z/7P/s/+7/7v/u/+7/7v/u/+7/7v/s/+z/7f/t
/+3/7f/t/+3/7f/t/+3/7f/v/+7/7v/u/+z/7P/s/+v/6//q/+r/6v/q/+r/6v/o/+j/
6P/o/+j/6P/n/+f/5//m/+b/5v/l/+X/5f/m/+T/5P/k/+T/5P/j/+P/4f/h/+L/4v/i
/+H/4f/h/+H/4P/g/+D/4P/g/+L/4v/i/+L/4v/i/+L/4//j/+T/5P/k/+b/5v/m/+j/
5v/m/+b/5v/o/+j/6f/p/+j/6P/o/+b/5f/k/+P/4v/f/97/2//b/93/3//g/+P/4//j
/+P/4f/g/93/3f/c/9v/2v/a/9r/2v/a/9r/3P/d/97/3//f/97/3v/e/97/3//h/+b/
6f/r/+3/8P/x//X//P8EAAwAFQAkADkAUgBvAJIAuADjAA4BMAE3ASQB/QDFAIUATQAV
ANb/of9+/3P/c/9z/3z/h/+T/6P/uv/I/9P/3//l/+b/6v/s/+3/8P/z//X/9f/1//X/
9f/1//X/9v/2//b/9//5//n/+v/6//r/+//8//z/+//8//z//P///////////wAAAQAB
AAEAAAACAAIAAwADAAQABQAFAAUABwAIAAgACwAMAA0ADgAPABAAEQASABMAFQAWABcA
GQAcABwAHQAeAB8AIgAkACYAJwApACsALgAwADIANAA0ADYAOAA5AD0APgA/AEEAQgBD
AEQARQBEAEQARABEAEUARQBFAEQARABDAEIAQQBAAEAAPgA9ADwAOwA4ADYAMgAwAC0A
KgAoACUAIQAeABsAGAAVABIAEQAPAAwACQAIAAYABAACAAAA/v/8//z/+v/4//f/9v/1
//T/8//y//L/8f/v/+//7//v/+//7//t/+3/7f/s/+7/7v/u/+7/7v/t/+3/7f/t/+7/
7v/u/+7/7//v//D/8P/w//D/8P/w//D/8P/w//D/8f/x//H/8v/y//L/8v/y//L/8v/y
//L/8v/y//L/8v/y//P/8//z//P/8//z//P/8//z//P/8//y//L/8v/y//L/8v/x/+//
7v/u/+7/7v/u/+7/7P/s/+z/7P/s/+z/6//r/+v/6v/q/+r/6f/p/+n/6v/o/+j/5v/m
/+b/5v/n/+f/5f/l/+T/5P/k/+P/5f/l/+X/5P/k/+T/5P/k/+L/4v/i/+L/4//k/+X/
5//n/+j/6P/o/+r/6v/q/+z/7P/s/+z/7P/s/+z/7f/t/+r/6v/q/+j/5//m/+X/5P/h
/+D/3f/d/97/4f/j/+f/5f/l/+X/4//g/93/3f/c/93/3P/c/9z/3P/c/9z/3v/f/+D/
4f/h/+D/4P/g/+D/4f/l/+r/7f/v/+//8v/1//v/AAAIABAAGwAqAD8AWgB5AJgAtgDf
AAoBLAE1ASoBCwHRAI8AUwAZANz/o/9+/3X/d/93/37/jf+Z/6n/vP/I/9H/3f/j/+b/
6P/s/+//8P/z//X/9f/1//X/9f/1//X/9v/2//b/9//3//f/+P/4//j/+f/6//r/+//8
//z//P/9//3//f/9//7/////////AAACAAIAAwABAAIAAwADAAUABwAIAAgACQAKAAsA
DAANAA4ADwAQABEAEwAUABUAFwAaABoAGwAcAB0AIAAiACQAJQAnACkAKgAsAC4AMAAy
ADQANgA3ADkAOgA7AD0APgA/AEAAQQBCAEIAQgBCAEEAQQBBAEAAQgBBAEAAPwA8ADwA
OgA5ADgANwA0ADIAMAAuACsAKAAkACEAHQAaABcAFAARAA4ACwAJAAYAAwACAAAA/v/8
//r/+P/2//b/9v/0//P/8v/x//D/7//u/+7/7f/r/+v/6//r/+v/6//r/+v/6//q/+r/
6v/q/+r/6P/n/+f/5//p/+r/6v/q/+r/6//r/+z/7P/s/+z/7P/s/+z/7P/s/+z/7f/t
/+3/7v/u/+7/7v/u/+7/7v/u/+7/7v/u/+7/7v/u/+//7//t/+3/7f/t/+3/7f/t/+3/
7//u/+7/7v/u/+7/7v/t/+v/6v/q/+r/6v/q/+r/6P/o/+j/6P/o/+j/5//n/+f/5v/m
/+b/5f/l/+P/5P/k/+T/4v/i/+L/4v/j/+P/4f/h/+D/4P/g/9//3//f/9//3v/e/97/
3v/e/97/3v/e/97/4P/g/+D/4f/j/+T/5P/k/+T/5P/k/+b/5v/m/+b/5v/o/+j/6f/p
/+b/5v/m/+T/4//i/+H/4P/f/97/2//b/93/3//g/+P/4f/h/+H/3//e/9v/2//a/9f/
1v/W/9b/2P/Y/9j/2v/b/9z/3f/d/9z/3P/c/9z/3//j/+b/6f/r/+3/8P/z//n/AAAI
ABAAHQAuAEUAYAB/AJgAtADdAAYBJAEvASYBAQHFAIUASQANAND/mf92/3H/d/93/37/
jf+Z/6v/vP/I/9P/3f/h/+T/5v/q/+v/7v/v//H/8f/x//P/8//z//P/8v/y//L/8//1
//X/9v/2//b/9//4//j/+f/6//r/+v/7//v/+//7//z//f/9//3//v8AAAAAAQABAAIA
AwADAAMABQAGAAYACQAKAAsADAALAAwADQAOAA8AEQASABMAFQAYABgAGQAcAB0AIAAi
ACQAJQAnACkAKgAsAC4AMAAyADQANgA3ADcAOAA5ADsAPgA/AEAAQQBCAEIAQgBCAEEA
QQBBAEAAQAA/AD4APQA8ADwAOgA5ADgANwA0ADIALAAqACcAJAAiAB8AGwAYABcAFAAR
AA4ACwAJAAYAAwAAAP7//P/6//r/+P/2//b/9v/0//P/8v/x//D/7//u/+7/7f/r/+v/
6f/p/+n/6f/p/+n/6f/o/+r/6v/q/+r/6v/p/+n/6f/r/+z/7P/s/+r/6//r/+z/7P/s
/+z/7P/s/+z/7P/s/+z/7f/t/+3/7v/u/+7/7v/u/+7/7v/u//D/8P/w//D/8P/w//H/
8f/v/+//7//v/+//7//v/+//7//u/+7/7v/s/+z/7P/r/+v/6v/q/+r/6v/q/+r/6P/q
/+r/6v/q/+j/5//p/+f/5v/m/+b/5v/m/+f/5//l/+X/5v/m/+b/5f/j/+P/4//i/+L/
4v/i/+L/4v/i/+L/4v/k/+T/5P/l/+f/6P/o/+j/6P/o/+j/6v/o/+j/6P/o/+r/6v/r
/+v/6v/q/+r/6P/n/+b/5f/k/+P/4v/f/9//3//h/+L/5f/l/+X/5f/j/+D/3f/d/9z/
3f/c/9z/3P/c/9z/3P/e/93/3v/f/9//4P/g/+D/4P/h/+P/5v/p/+v/7f/u//H/9f/6
/wAACAARAB4ANQBMAGcAiACsAM0A9AAaATEBKgENAdkAmwBhACcA7P+v/4T/df91/3H/
dv+H/5X/o/+0/8T/zf/Z/+P/6P/s/+7/7//y//P/9f/1//X/9f/1//X/9f/4//j/+P/5
//n/+f/6//r/+P/5//r/+v/7//z//P/8//3//f/9//3//v////////8AAAIAAgADAAMA
BAAFAAUABQAHAAgACAAHAAgACQAKAA0ADgAPABAADwARABIAEwAVABgAGAAZABoAGwAe
ACAAIAAhACMAJQAoACoALAAuAC4AMAAyADMANwA4ADkAOwA8AD0APgA/AEAAQABAAEAA
QQBBAEEAQABAAD8APgA9ADoAOgA4ADcAOAA3ADQAMgAuACwAKQAmACQAIQAdABoAFQAS
AA8ADAALAAkABgADAAIAAAD+//z/+v/4//b/9v/0//L/8f/w/+//7v/t/+z/7v/t/+v/
6//p/+n/6f/p/+n/6f/p/+j/6P/o/+j/6P/o/+f/5//n/+f/6P/o/+j/6P/p/+n/6v/q
/+r/6v/q/+z/7P/s/+z/7P/t/+3/7f/s/+z/7P/s/+z/7P/s/+z/7v/u/+7/7v/s/+z/
7f/t/+//7//v/+//7//v/+//7//t/+z/7P/s/+z/7P/s/+v/6//q/+r/6v/q/+r/6v/o
/+j/6P/o/+j/6P/o/+b/5v/m/+b/5f/l/+P/4//k/+T/5P/j/+P/4//j/+L/4v/i/+L/
4v/i/+L/4v/i/+L/4v/i/+P/4//k/+T/5P/m/+b/5v/o/+j/6P/o/+j/5v/m/+f/5//o
/+j/6P/m/+X/5P/j/+L/3//e/9v/2//d/9//4P/j/+P/4//j/+H/4P/d/93/3P/Z/9j/
2P/Y/9r/2v/a/9z/2//c/93/3f/c/9z/3P/c/9f/1//a/93/4f/j/+T/5f/p/+7/9P/8
/wUAEAAhADoAVwB2AJwAxQDwABoBMQEqAQUB1QCbAF8AJwDu/7P/iP93/3P/b/9y/3//
jf+Z/67/vv/J/9X/3//m/+b/5v/p/+r/7f/v/+//7//v/+//7//v//D/8P/w//H/8//z
//T/9P/y//P/9P/0//X/9v/2//b/9//3//f/9//4//n/+f/5//r//P/8//3//f/+////
/////wEAAgACAAMABAAFAAYABQAGAAcACAALAA0ADgAPAA8AEgASABMAFgAXABoAHAAc
AB0AHwAhACIAJAAmACgAKgAsAC4ALwAzADQANQA3ADgAOQA6ADsAPAA8ADwAPAA9AD0A
PQA8ADwAOwA6ADkAOgA6ADgANwA0ADMAMAAuACwAKgAnACQAIgAfABsAGAAVABIADwAM
AAkABwAEAAEA/v/8//r/+P/4//b/9P/0//D/7v/t/+z/7f/s/+v/6v/o/+f/5f/l/+X/
5f/l/+X/5f/l/+X/5P/k/+T/5P/k/+b/5f/l/+X/4//k/+T/5P/k/+X/5f/m/+b/5v/m
/+b/6P/o/+j/6P/o/+n/6f/p/+r/6v/q/+r/6v/q/+r/6v/s/+z/7P/s/+z/7P/t/+3/
6//r/+v/6//t/+3/7f/t/+v/6v/q/+r/6v/q/+r/6f/p/+j/6P/o/+j/6P/o/+b/5v/m
/+b/5v/m/+X/5f/l/+b/5P/k/+T/4v/i/+L/4v/j/+P/4f/h/+L/4v/i/+H/4f/h/+H/
4P/e/97/3v/e/97/3v/e/97/4P/g/+D/4f/j/+T/5P/k/+T/5P/k/+b/5v/m/+b/5v/m
/+b/5//n/+b/5v/m/+T/4//i/+H/4P/f/97/2//b/9v/3f/e/+H/4f/h/+H/3//e/9v/
2//a/9n/2P/Y/9j/1v/W/9b/2P/Z/9r/2//b/9r/2v/a/9r/3f/f/+L/5f/n/+n/6v/t
//H/+P8AAAgAEwAkAD0AVgBzAJgAwADrABYBMgExARoB7wC1AHUAPQADAMb/kf92/3H/
b/9v/3z/if+V/6v/vv/G/9H/3f/j/+T/5v/o/+v/7v/v//H/8f/x//H/8f/x//H/9P/0
//T/9f/1//X/9v/2//j/+f/6//r/+f/6//r/+v/7//v/+//7//7//////////v8AAAAA
AQABAAIAAwADAAMABQAGAAYABwAIAAkACgALAAwADQAOABEAEwAUABUAFQAYABgAGQAc
AB0AIAAiACIAIwAlACcAKgAsAC4AMAAyADQANgA3ADkAOgA7AD0APgA/AEAAQQBCAEIA
QgBCAEEAQQBBAEAAQAA/AD4APQA8ADwAOgA5ADgANwA0ADIALgAsACkAJgAkACEAHQAa
ABcAFAARAA4ADQALAAgABQACAAAA/v/8//r/+P/2//b/9P/y//H/8P/x//D/7//u/+7/
7f/r/+v/6//r/+v/6//p/+n/6f/o/+r/6v/q/+r/6v/p/+n/6f/p/+r/6v/q/+j/6f/p
/+r/7P/s/+z/7P/s/+z/7P/s/+7/7//v/+//7v/u/+7/7v/w//D/8P/w/+7/7v/u/+7/
7v/u/+//7//v/+//7//v/+//7//v/+//8f/w//D/8P/w//D/8P/v/+//7v/u/+7/7v/u
/+7/7P/s/+z/7P/s/+r/6f/p/+n/6P/o/+j/5//n/+n/6P/o/+b/5v/m/+b/5f/l/+P/
4//k/+T/5P/j/+P/4//j/+L/5P/k/+T/5P/k/+T/5P/k/+T/5P/k/+X/5f/m/+b/5v/o
/+j/6P/q/+r/6v/q/+r/6v/q/+v/6//q/+r/6v/o/+f/5v/l/+T/4//i/9//3//f/+H/
4v/l/+X/5f/l/+P/4v/f/9//3v/d/9z/3P/c/9z/3P/c/97/3//g/+H/4f/e/97/3v/e
/+H/4//m/+n/7f/t/+7/8f/3//z/BAAMABcAJgA7AFQAcwCSALQA3QAKAS4BNwEsAQkB
0QCRAFcAGwDY/5//eP9t/3H/cf96/4f/k/+n/7z/yP/T/93/4//m/+j/7P/t//D/8f/z
//P/8//z//P/8//z//b/9v/2//f/9//3//j/+P/4//n/+v/6//v//P/8//z//f/9//3/
/f/+/////////wAAAgACAAMAAwAEAAUABQAFAAcACAAIAAkACgALAAwADQAOAA8AEAAR
ABMAFAAVABcAGgAaABsAHAAdACAAIgAkACUAJwApACoALAAuADAAMgA0ADYANwA5ADoA
OwA9AD4APwBAAEEAQgBCAEIAQgBFAEUARQBEAEQAQwBCAEEAPgA+ADwAOwA6ADkANgA0
ADIAMAAtACoAJgAjAB8AHAAXABQAEQAOAA0ACwAIAAUAAgAAAP7//P/6//j/9v/2//T/
8v/x//D/7//u/+3/7P/s/+v/6f/p/+n/6f/p/+n/6f/p/+n/6P/o/+j/6P/o/+j/5//n
/+f/5//o/+j/6P/o/+n/6f/q/+r/6v/q/+r/6v/q/+r/6v/q/+v/6//r/+z/7P/s/+z/
7P/s/+z/7P/s/+z/7P/s/+z/7P/t/+3/7f/t/+3/7f/t/+3/7f/t/+3/7P/s/+z/7P/s
/+z/6//r/+r/6v/q/+r/6v/q/+j/6P/o/+j/6P/o/+f/5//n/+T/5P/k/+P/4//j/+L/
4v/k/+P/4//j/+L/4v/i/+L/4v/h/+H/3//f/+D/4P/g/9//3//f/9//3v/e/97/3v/e
/97/3v/e/97/3v/e/97/3//h/+L/4v/i/+T/5P/k/+b/5P/k/+T/5P/k/+T/5f/l/+T/
5P/k/+L/4f/g/9//3v/f/97/2//b/9v/3f/e/+H/3//f/9//3f/c/9n/2f/Y/9f/1v/W
/9b/1v/W/9b/2P/Z/9r/2//b/9z/3P/c/9z/2//f/+T/5//p/+n/7P/x//X//P8EAA4A
GQAoAD8AXAB5AJQAsgDdAAgBJgExASYBAQHDAIEARQAHAMj/jf9q/2n/bf9r/3b/hf+T
/6f/uP/E/8//2f/f/+D/5P/m/+n/7P/t/+//7//v//H/8f/x//H/8v/y//L/8//z//P/
9P/0//T/9f/2//b/9//4//j/+P/7//v/+//7//z//f/9//3//P/+//7//////wAAAQAB
AAMABQAGAAYABQAGAAcACAALAAwADQAOAA8AEQASABMAEwAWABYAFwAaABsAHgAgACIA
IwAlACcAKAAqACwALgAwADIANAA1ADkAOgA7AD0APAA9AD4APwBAAEAAQABAAEEAQQBB
AEAAQAA/AD4APQA8ADwAOgA5ADYANQAyADAALgAsACkAJgAkACEAHQAaABUAEgAPAAwA
CQAHAAQAAQACAAAA/v/8//r/+P/2//b/9P/y//H/8P/v/+7/7f/s/+z/6//p/+n/6f/p
/+n/6f/p/+n/6f/o/+j/6P/o/+j/6P/n/+f/5//n/+j/6P/o/+j/6f/p/+r/6v/q/+r/
6v/q/+r/6v/q/+z/7f/t/+3/7P/s/+z/7P/s/+z/7P/s/+7/7v/u/+7/7P/s/+3/7f/t
/+3/7f/t/+3/7f/t/+3/7f/s/+z/7P/s/+z/7P/r/+3/7P/s/+z/6v/q/+r/6P/o/+j/
6P/o/+j/5//n/+f/6P/o/+j/5v/m/+b/5v/m/+X/5f/j/+P/5P/k/+T/4//j/+P/4//i
/+L/4v/i/+L/4P/g/+D/4P/i/+L/4v/j/+X/5v/m/+b/6P/o/+j/6v/o/+j/6P/o/+j/
6P/p/+n/5v/m/+b/5P/j/+L/4f/g/9//3v/b/9v/3f/f/+D/4//h/+H/4f/f/+D/3f/d
/9z/2//a/9r/2v/a/9r/2v/c/93/3v/f/9//3P/c/9z/3P/h/+H/4v/l/+f/5//q/+v/
7//2//z/AgAPACIAPQBWAHMAnADKAPMAGgE0ASsB/gDHAI8AVQAdAOX/rP+D/3T/b/9n
/2v/fP+N/5v/rf/A/8z/1f/f/+f/6v/s/+7/8f/y//T/9f/0//P/8//z//P/8//0//T/
9P/1//P/8//0//T/9P/1//b/9v/3//j/+P/4//n/+f/5//n/+v/7//v/+//6//z//P/9
//3//v////////8BAAIAAgADAAQABQAGAAcACAAJAAoACwANAA4ADwAPABIAEgATABYA
FwAaABwAHAAdAB8AIQAiACQAJgAoACwALgAwADEAMwA0ADUANwA6ADsAPAA9ADwAPAA8
ADwAPQA9AD0APAA8ADsAOgA5ADoAOgA4ADcANAAzADAALgAsACoAJwAkACAAHQAZABYA
EwAQAA0ACgAHAAUAAgD///7//P/6//j/9v/0//L/8v/u/+z/6//q/+n/6P/n/+b/6P/n
/+X/5f/l/+X/5f/l/+P/4//j/+L/5P/k/+T/5P/k/+P/4//j/+P/5P/k/+T/5P/l/+X/
5v/m/+b/5v/m/+b/5v/m/+b/5v/n/+f/5//m/+b/5v/m/+b/5v/m/+b/6P/o/+j/6P/o
/+j/6f/p/+f/5//n/+f/5//n/+f/5//n/+b/5v/m/+b/5v/m/+X/5f/k/+T/5P/k/+T/
5P/i/+L/4v/i/+L/4P/f/9//3//g/+D/4P/f/9//4P/e/97/3v/e/9//3//d/93/3P/c
/9z/2//b/9v/2//a/9r/2v/a/9r/2v/a/9r/2v/a/9r/2v/b/9v/3P/c/9z/3P/c/9z/
3v/g/+D/4P/g/97/3v/f/9//3v/e/97/3P/b/9r/2f/Y/9n/2P/V/9X/1P/V/9X/1//Y
/9n/2v/Z/9r/1//X/9b/1f/U/9T/1P/S/9L/0v/U/9P/1P/V/9X/1v/W/9b/1v/V/9X/
1v/Z/9v/3f/g/+H/4//m/+r/8v/5/wYAGQAwAEkAagCWAMcA9AAYASUBEAHfAKkAdQA/
AAcA0v+j/4T/d/9z/2v/bv97/4n/m/+u/7z/yf/T/9n/4P/k/+T/5f/o/+n/6//r/+v/
6//r/+v/6//s/+z/7P/t/+3/7f/u/+7/7v/v//D/8P/x//L/8v/y//P/8//z//P/9P/1
//X/9f/2//j/+P/5//n/+v/7//v/+f/7//z//P/9//7///8AAAEAAgADAAQABQAHAAgA
CQALAA4ADgAPABAAEQAUABYAGAAZABsAHQAeACAAIgAkACYAKAAqACsALQAuAC8AMQA0
ADUANgA3ADoAOgA6ADoAOwA7ADsAOgA8ADsAOgA5ADgAOAA2ADUANAAzADAALgAqACgA
JQAiACAAHQAZABYAEwAQAA0ACgAHAAUAAgD///z/+v/4//b/8v/w/+7/7v/s/+r/6f/o
/+f/5v/l/+T/4v/h/9//3//f/9//3//f/93/3f/d/9z/3P/c/9z/3P/e/93/3f/d/93/
3v/e/97/3P/d/93/3v/e/97/3v/e/97/3v/e/97/3v/f/9//3//i/+L/4v/i/+L/4v/i
/+L/4v/i/+L/4v/i/+L/4//j/+H/4f/h/+H/4f/h/+H/4f/j/+L/4v/i/+D/4P/g/9//
4f/g/+D/4P/e/97/3v/c/9z/3P/c/9z/3P/b/9v/2//a/9r/2v/Z/9n/2f/Y/9j/2P/X
/9f/1//V/9X/1P/U/9b/1v/V/9X/1f/U/9T/1P/S/9L/0v/S/9D/0f/R/9H/0P/R/9H/
0f/Q/w==
         </WaveFormData>
      </LeadData>
      <LeadData>
         <LeadByteCountTotal>10000</LeadByteCountTotal>
         <LeadTimeOffset>0</LeadTimeOffset>
         <LeadSampleCountTotal>5000</LeadSampleCountTotal>
         <LeadAmplitudeUnitsPerBit>4.88</LeadAmplitudeUnitsPerBit>
         <LeadAmplitudeUnits>��V</LeadAmplitudeUnits>
         <LeadHighLimit>2147483647</LeadHighLimit>
         <LeadLowLimit>268435456</LeadLowLimit>
         <LeadID>V3</LeadID>
         <LeadOffsetFirstSample>0</LeadOffsetFirstSample>
         <FirstSampleBaseline>0</FirstSampleBaseline>
         <LeadSampleSize>2</LeadSampleSize>
         <LeadOff>FALSE</LeadOff>
         <BaselineSway>FALSE</BaselineSway>
         <ExcessiveACNoise>FALSE</ExcessiveACNoise>
         <MuscleNoise>FALSE</MuscleNoise>
         <LeadDataCRC32>3213216132</LeadDataCRC32>
         <WaveFormData>
5v/m/+b/5v/q/+z/7v/w//P/9v/5//z/BAAMABQAHAA4AFQAcACMALoA5gASAT4BTAFY
AWQBcAEyAfYAugB+ADgA8v+s/2b/aP9q/2z/bv+E/5j/rP/A/8n/0P/X/97/4f/k/+f/
6v/t/+7/7//w/+7/7v/u/+7/8P/w//D/8P/y//L/8v/y//T/9P/0//T/9v/2//b/9v/3
//j/+f/6//n/+P/3//b/+f/6//v//P/+//7//v/+/wAAAAAAAAAAAQACAAMABAAFAAYA
BwAIAAoACgAKAAoADQAOAA8AEAARABIAEwAUABYAGAAaABwAHwAgACEAIgAlACYAJwAo
ACsALAAtAC4AMAAwADAAMAAxADIAMwA0ADQANAA0ADQAMgAyADIAMgAxADAALwAuACsA
KgApACgAJAAiACAAHgAbABoAGQAYABQAEgAQAA4ACgAIAAYABAABAAAA///+//v/+v/5
//j/9P/y//D/7v/t/+z/6//q/+r/6v/q/+r/6P/o/+j/6P/q/+r/6v/q/+n/6P/n/+b/
6P/o/+j/6P/o/+j/6P/o/+j/6P/o/+j/6P/o/+j/6P/o/+j/6P/o/+j/6P/o/+j/6P/o
/+j/6P/o/+j/6P/o/+j/6P/o/+j/6v/q/+r/6v/q/+r/6v/q/+r/6v/q/+r/7P/s/+z/
7P/q/+r/6v/q/+r/6v/q/+r/6f/p/+j/6P/m/+b/5f/l/+f/5//n/+b/5v/m/+b/5v/m
/+b/5v/m/+T/5P/l/+X/5//o/+n/6f/p/+n/6v/r/+n/6f/p/+n/6v/q/+v/6//r/+v/
6//q/+n/6P/o/+j/6P/n/+T/4//j/+X/5//o/+r/6v/q/+j/5f/i/+H/4f/g/9//3v/d
/9z/3P/d/93/3f/f/+D/4P/g/+D/4P/g/+P/5P/o/+j/6f/r/+z/8P/0//v///8EAAsA
FgArAEoAcACcAM4ABwE+AWwBjQGaAY4BaAE1AfoApAA6AM3/gP9i/1D/RP9S/2b/dP+N
/6z/vP/H/9D/1v/a/+D/4//l/+f/6v/r/+v/7P/u/+7/7v/u/+3/7f/v//D/8P/w//D/
8f/x//L/8v/z//T/9P/0//X/9f/2//b/9v/3//f/+P/5//v//P/9/wAAAAAAAAEAAQAC
AAMAAwAEAAQABQAFAAYACQAKAAoACwAMAA0ADgAPABAAEQASABMAFAAVABYAGAAbABwA
HQAeAB4AHwAiACQAJAAmACgAKQAqACsALQAuADEAMgAzADUANgA2ADYANgA3ADcANwA3
ADcANgA2ADUANAAzADIAMQAwAC8ALAAqACYAJQAjACEAIAAdABsAGQAXABUAEwARAA0A
CwAIAAcABQADAAEA///8//v/+P/3//P/8v/y//D/7f/t/+z/6//q/+n/6P/n/+b/5v/l
/+X/5v/m/+X/5f/l/+X/5P/k/+T/5P/j/+P/4//j/+P/4//j/+P/4//j/+P/4//k/+T/
5P/k/+T/5P/k/+T/5P/l/+X/5f/l/+b/5P/k/+T/5P/n/+f/5//n/+n/6f/p/+r/6v/q
/+r/6//p/+n/6P/o/+v/6//r/+r/6v/q/+v/6//q/+r/6v/q/+r/6v/q/+n/6f/p/+n/
6f/o/+j/5v/m/+b/5v/m/+X/5f/k/+T/5v/m/+X/5f/l/+X/5f/k/+L/4v/i/+L/4P/g
/+D/4P/i/+L/4//j/+P/5P/l/+X/5f/l/+b/5//p/+n/6f/p/+r/6v/r/+v/6//r/+v/
6v/p/+j/6P/o/+b/5f/i/+H/4//l/+f/6P/o/+j/6P/m/+X/4v/h/+H/4P/f/97/3f/c
/9z/3f/d/93/3//g/+D/4P/g/+D/4P/j/+b/6P/q/+v/7f/w//L/9v/7/wMACgARAB4A
MQBOAHQAngDQAAcBPgFsAYkBlAGMAWgBNQH8AKoARADZ/4z/av9U/0b/VP9o/3j/kf+s
/7r/xf/Q/9j/3P/i/+f/6f/r/+z/7f/t/+7/7v/u/+7/7v/v/+//8f/y//L/8v/y//P/
8f/y//L/8//2//b/9v/3//f/+P/4//j/+f/5//r/+//7//r/+f/6//z//P/9//3//v//
////AAACAAMAAwAEAAUABgAGAAcACAAJAAoACwAOAA8AEAARABIAEwAUABYAFwAYABkA
GgAcAB0AIAAiACIAJAAmACcAKgArAC0ALgAtAC4ALwAxADIAMgAyADIANQA1ADUANQA1
ADQANAAzADIAMQAwAC8ALgAtACoAKAAmACUAIwAhAB4AGwAZABcAFQATABEADwAPAA0A
CgAJAAUAAwABAP///v/9//r/+f/1//T/9P/y//H/8f/w/+//7P/r/+r/6f/q/+r/6f/p
/+r/6v/p/+n/6f/p/+j/6P/o/+j/5//n/+n/6f/p/+n/5//n/+f/5//n/+f/6P/o/+j/
6P/o/+j/6P/o/+j/6f/r/+v/6//s/+r/6v/q/+r/6//r/+v/6//r/+v/6//s/+r/6v/q
/+v/6//r/+r/6v/t/+3/7f/s/+z/7P/t/+3/7P/s/+z/7P/q/+r/6v/p/+n/6f/p/+n/
6v/q/+n/6f/p/+j/6P/o/+j/6P/o/+f/5//m/+b/5P/k/+P/4//j/+P/4//i/+T/5P/k
/+T/5P/k/+T/5P/k/+T/5f/l/+X/5v/n/+f/5//n/+j/6f/p/+n/6f/p/+z/7P/t/+3/
6//r/+v/6v/p/+j/6P/o/+j/5//k/+P/4f/j/+X/5v/o/+j/6P/m/+X/4v/h/+H/4P/f
/97/3f/a/9r/2//b/9v/3f/e/97/3v/e/97/3v/f/+L/5P/o/+n/6//s//D/8v/1//n/
AgAHABIAJQBAAGQAjgC+APEAJAFWAXkBhAF+AWYBOQEEAbYAUADh/4z/ZP9K/zj/Qv9Y
/2r/g/+g/7D/u//G/9D/1v/c/+H/4//l/+j/6f/p/+r/6v/q/+r/6v/r/+v/7f/u/+7/
7v/u/+//8f/y//L/8//0//T/9P/1//P/9P/0//T/9f/1//b/9//4//j/+P/6//z//P/9
//3//v//////AAAAAAEAAQACAAUABgAGAAcABgAHAAgACQAKAAsADAANAA4ADwAQABIA
FQAWABcAGAAaABsAHgAgACAAIgAkACUAJgAnACkAKgArACwALQAvADAAMAAwADAAMQAx
ADEAMQAxADAAMAAvAC4ALQAsACsAKgApACYAJAAkACMAIQAfAB4AGwAZABcAFQATABEA
DwANAAsACAAHAAUAAwABAP///P/7//j/9//1//T/9P/y//H/8f/w/+//7P/r/+r/6f/o
/+j/5//n/+b/5v/l/+X/5//n/+b/5v/m/+b/5f/l/+f/5//n/+f/5//n/+f/5//n/+f/
6P/o/+b/5v/m/+b/5v/m/+b/5//p/+n/6f/q/+r/6v/q/+r/6f/p/+n/6f/n/+f/5//o
/+j/6P/o/+n/6//r/+r/6v/r/+v/6//q/+r/6v/r/+v/6P/o/+j/6P/o/+j/6P/n/+n/
6f/p/+n/5v/m/+X/5f/l/+T/5P/k/+T/5P/m/+b/5f/k/+P/4v/j/+P/4v/i/+L/4v/h
/+H/4f/h/+H/4P/g/+D/4P/g/+D/4P/g/+D/4P/g/+H/4f/j/+T/5f/l/+X/5f/m/+f/
5//n/+f/5//q/+r/6//r/+n/6f/p/+j/6f/o/+j/6P/o/+f/5P/j/+P/5f/n/+j/6P/o
/+j/5v/l/+L/4f/h/+D/3//e/93/3P/c/93/3f/d/9//4P/g/+D/4P/g/+D/4f/k/+j/
7P/v//H/8v/0//b/+/8BAAYADQAYACsARABkAIwAugDpABwBSgFrAXoBeAFkATsBCAHC
AFwA6/+U/2r/WP9G/0r/Xv9w/4X/ov+0/7//zP/U/9r/4P/l/+f/6f/q/+v/6//s/+7/
7v/u/+7/7//v//H/8v/0//T/9P/1//X/9v/2//f/9v/2//b/9//5//r/+v/6//3//f/+
/////v/+//7/AAAAAAAAAQABAAIAAwADAAQABgAHAAcACAALAAwADAANAAwADQAOAA8A
EAARABIAEwAUABUAFgAYABsAHAAdAB4AHgAfACIAJAAkACYAKAApACoAKwAtAC4ALwAw
ADEAMwA0ADQANAA0ADMAMwAzADMAMwAyADIAMQAwAC8ALgAtAC4ALQAqACgAJgAlACMA
IQAeABsAGQAXABcAFQATABEAEQAPAAwACwAJAAcABQADAAQAAwAAAP///f/8//z/+v/3
//f/9v/1//b/9f/0//P/8v/y//H/8f/w//D/7//v//H/8f/w//D/7v/u/+3/7f/t/+3/
7f/t/+//7//v/+//7f/t/+7/7v/w//D/8P/w//D/8P/w//H/7//v/+//8P/w//D/8P/w
//H/8f/x//H/8//z//P/9P/y//L/8v/z//P/8//y//L/8//z//P/8v/y//L/8//z//D/
8P/w//D/8v/y//L/8f/v/+//7//v/+z/7P/r/+v/7f/s/+z/7P/s/+z/7P/s/+r/6v/q
/+r/6v/p/+n/6P/o/+j/6P/n/+f/5f/l/+X/5P/m/+b/5v/m/+b/5v/m/+b/6P/o/+n/
6f/p/+r/6//r/+v/6//s/+3/7//v/+//7//u/+7/7//v/+//7//v/+7/7f/s/+z/7P/q
/+n/5v/l/+f/6f/r/+z/7P/s/+z/6v/n/+T/4//j/+T/4//i/+H/4P/g/+H/4f/h/+P/
5P/k/+T/5P/k/+T/5f/q/+z/8P/z//P/9v/4//z///8FAAwAEwAeAC8ASgBsAJIAuADj
ABQBQgFjAXYBegFmATsBCgHCAF4A7/+U/27/YP9O/1D/Zv94/43/qP+4/8P/zv/W/9r/
4P/l/+f/6//s/+3/7f/u//D/8P/w//D/8f/x//P/9P/y//L/8v/z//P/9P/0//X/9v/2
//b/9//3//j/+P/4//n/+f/6//v//P/8//z//v/+//7//////wAAAQABAAIAAgADAAMA
BAAFAAYABgAHAAgACQAKAAsADgAPABAAEQASABMAFAAWABcAGAAZABoAGgAbAB4AIAAg
ACIAJAAlACYAJwApACoAKQAqACsALQAsACwALAAsAC8ALwAvAC8ALQAsACwAKwAqACkA
KAAnACYAJQAiACAAIAAfAB0AGwAYABUAEwARAA8ADQALAAkACQAHAAQAAwABAP///f/7
//z/+//4//f/9f/0//T/8v/w//H/8f/x/+7/7f/s/+v/7P/s/+v/6//s/+z/6//r/+v/
6//q/+r/6P/o/+f/5//n/+f/5//n/+n/6f/p/+n/6f/p/+r/6v/o/+j/6P/o/+r/6v/q
/+v/6f/p/+n/6v/q/+r/6v/q/+3/7f/t/+3/6//r/+v/7P/u/+7/7v/v/+//7//u/+7/
7f/t/+3/7P/s/+z/7f/t/+z/7P/s/+z/6v/q/+r/6f/r/+v/6//r/+r/6v/p/+n/5//m
/+b/5v/k/+T/5P/k/+T/5P/k/+T/5P/j/+P/4v/i/+T/5P/j/+P/4f/h/+H/4P/g/+D/
4P/g/+L/4v/i/+L/4v/i/+P/4//l/+b/5//n/+f/5//o/+n/6f/p/+n/6f/s/+z/7f/t
/+v/6//r/+r/6f/o/+j/6P/o/+f/5P/j/+X/5//p/+r/6P/o/+j/5v/l/+L/4f/h/97/
3f/c/9v/3P/c/93/3f/f/+H/4v/i/+D/4P/g/+D/4//o/+z/7v/x//P/8v/2//r///8D
AAoAEwAeADEATgBwAJAAuADhABABOAFZAW4BbgFWAS0B+gCwAEwA2/+G/2r/YP9Q/1T/
bP9+/5H/qP+4/8P/zv/W/9r/4P/j/+X/6f/q/+v/6//s/+3/7v/v//D/7//v//H/8v/y
//L/8v/z//P/9P/0//X/9v/2//b/9//3//j/+P/4//n/+f/6//v//P/8//z//v/+//7/
/////wAAAQABAAIABAAFAAUABgAFAAYABgAHAAgACQAKAAsADgAPABAAEQAQABEAEgAU
ABUAFgAXABgAGAAZABwAHgAgACIAJAAlACUAJQAmACYAJwAoACkAKwAsACwALAAsACsA
KwArACsAKwAqACoAKQAqACkAKAAnACQAIwAgAB4AHAAbABkAFwAWABMAEQAPAA8ADQAL
AAkACQAHAAQAAwADAAEA///9//r/+f/2//X/9P/0//X/9P/x//H/8P/v/+7/7f/s/+v/
6v/q/+n/6f/q/+r/6f/p/+n/6f/o/+j/6P/o/+f/5//p/+n/6f/p/+n/6f/p/+n/6f/p
/+r/6v/q/+r/6v/q/+z/7P/s/+3/7f/t/+3/7v/s/+z/7P/s/+//7//v/+//7//v/+//
8P/u/+7/7v/v/+//7//u/+7/7//v/+//7v/u/+7/7//v/+z/7P/s/+z/7P/s/+z/6//p
/+n/6f/p/+r/6P/p/+n/6v/o/+j/6P/o/+n/6f/o/+j/5v/m/+X/5f/l/+X/5f/k/+T/
5P/k/+T/5P/k/+T/5P/m/+b/5//n/+f/6P/p/+n/6//r/+z/7f/r/+v/6//r/+z/7P/t
/+3/7f/t/+3/7P/s/+z/7f/u/+z/6//o/+f/5//p/+v/7P/s/+z/7P/q/+f/5P/j/+P/
4v/h/+D/3//g/+D/4f/h/9//4f/i/+L/4v/i/+L/4v/j/+b/6v/s/+3/7//y//T/9v/5
//3/BAALABQAJQA+AF4AhACwANkAAgEwAVUBbAFuAV4BOQEKAcgAagD3/5b/Zv9Y/0b/
Qv9Y/2z/f/+a/7D/u//G/9L/2v/g/+X/6f/r/+z/7f/t/+7/8P/w//D/8P/x//H/8//0
//T/9P/0//X/8//0//T/9f/4//j/+P/5//n/+v/6//r/+f/5//r/+//8//z//P/+//7/
/v//////AAABAAEAAgACAAMAAwAEAAUABgAGAAcACAAJAAoACwAMAA0ADgAPABAAEQAS
ABQAFQAWABcAGAAYABkAHAAeAB4AIAAiACMAJgAnACkAKgApACoAKwAtAC4ALgAuAC4A
LwAvAC8ALwAtACwALAArACoAKQAoACcAJgAlACIAIAAcABsAGQAXABYAEwARAA8ADQAL
AAkABwAHAAUAAgABAP///f/7//n/+v/5//b/9f/z//L/8v/w/+3/7f/s/+v/7P/r/+r/
6f/o/+j/5//n/+j/6P/n/+f/5f/l/+T/5P/k/+T/4//j/+X/5f/l/+X/5f/l/+X/5f/j
/+P/5P/k/+T/5P/k/+T/5v/m/+b/5//l/+X/5f/m/+b/5v/m/+b/6f/p/+n/6f/p/+n/
6f/q/+r/6v/q/+v/6//r/+r/6v/p/+n/6f/o/+j/6P/p/+n/6v/q/+r/6v/o/+j/6P/n
/+X/5f/l/+X/5v/m/+T/5P/k/+T/4//j/+L/4v/i/+L/4f/h/+H/4f/h/+D/4P/g/+D/
4P/g/+D/4P/g/+D/4P/h/+H/4f/i/+P/4//l/+X/5v/n/+X/5f/l/+X/6P/o/+n/6f/p
/+n/6f/o/+f/5v/m/+b/5v/l/+L/4f/h/+P/5f/m/+j/6P/o/+b/5f/i/+H/4f/f/93/
2//Z/9r/2v/b/9v/2//d/97/3v/c/9z/3P/c/93/4P/i/+T/5//p/+r/6v/u//H/9f/8
/wMACAAXADIAUgB2AKQA0wACATQBXwF2AXYBZgFBARAB0AB2AAUAov9q/1T/Pv82/0z/
Yv9z/47/pv+1/8L/zv/U/9j/3f/h/+X/5v/n/+f/6P/o/+j/6P/o/+v/6//t/+7/7v/u
/+7/7//v//D/8P/x//D/8P/w//H/8//0//T/9P/1//X/9v/3//j/+P/4//r/+v/6//v/
+//8//3//f/+//7//////wAAAQACAAIAAwAGAAcACAAJAAgACQAKAAsADAANAA4AEAAT
ABQAFQAWABYAFwAaABwAHgAgACIAIwAkACUAJwAoACkAKgArAC0ALgAuAC4ALgAvAC8A
LwAvAC8ALgAuAC0ALAArACoAKQAoACcAJAAiACIAIQAfAB0AGwAXABQAEQAPAA0ACwAJ
AAkABwAEAAMA///9//v/+f/4//f/9P/z//H/8P/w/+7/7f/t/+z/6//q/+n/6P/n/+T/
5P/j/+P/5P/k/+P/4//j/+P/4v/i/+T/5P/j/+P/4f/h/+H/4f/h/+H/4f/h/+H/4f/i
/+L/5P/k/+T/5P/i/+L/4v/j/+X/5f/l/+b/5v/m/+b/5v/n/+f/5//n/+n/6f/p/+r/
6P/o/+j/6f/p/+n/6P/o/+v/6//r/+r/6v/q/+v/6//q/+r/6v/q/+r/6v/q/+n/5//n
/+f/5//m/+b/5f/l/+f/5v/m/+b/5P/k/+T/5P/j/+P/4v/i/+L/4v/h/+H/4f/h/+H/
4P/g/+D/4P/g/+D/4P/g/+D/4P/g/+H/4f/j/+T/5f/l/+X/5f/m/+f/5//n/+f/5//q
/+r/6//r/+n/6f/p/+j/5//m/+b/5v/m/+X/4v/h/+P/5f/n/+j/6P/o/+j/5v/j/+D/
3//f/97/3f/c/9v/2v/a/9v/2//d/9//4P/g/97/3v/e/97/3//i/+b/6v/r/+v/7P/u
//L/9//9/wQACQAYAC0ASgBuAJgAxgD3ACgBVAFxAXoBdAFYASsB9ACiADQAxf98/2D/
TP8+/0z/Yv90/43/qP+0/8H/zP/U/9j/3v/h/+X/5//o/+n/6f/q/+r/6v/q/+r/7f/t
/+//8P/u/+7/7v/v//H/8v/y//P/9P/0//T/9f/z//T/9P/0//f/9//4//n/+v/6//r/
/P/8//z//f/9//7//////wAAAAABAAEAAgAFAAYABgAHAAYABwAIAAkADAANAA4ADwAO
AA8AEAASABUAFgAXABgAGgAbAB4AIAAgACIAJAAlACYAJwApACoAKwAsAC0ALwAuAC4A
LgAuAC8ALwAvAC8ALwAuAC4ALQAuAC0ALAArACgAJwAkACIAIAAfAB0AGwAcABkAFwAV
ABMAEQAPAA0ACwAJAAYABQADAAEA///9//z/+//4//f/9f/0//T/8v/x//H/8P/v/+7/
7f/s/+v/6v/q/+n/6f/o/+j/5//n/+f/5//m/+b/6P/o/+f/5//n/+f/5//n/+f/5//n
/+f/6f/p/+r/6v/o/+j/6P/o/+j/6P/o/+n/6//r/+v/7P/s/+z/7P/s/+v/6//r/+v/
7f/t/+3/7v/u/+7/7v/v/+//7//u/+7/7//v/+//7v/u/+7/7//v/+7/7v/u/+7/7v/u
/+7/7f/t/+3/7f/t/+z/7P/r/+v/6f/o/+j/6P/o/+r/6v/q/+j/6P/o/+j/5//n/+b/
5v/m/+b/5f/l/+X/5f/l/+T/5v/m/+b/5v/k/+T/5P/k/+b/5v/n/+f/5//o/+n/6f/r
/+v/7P/t/+3/7f/t/+3/7v/u/+//7//v/+//7//u/+3/7P/s/+z/7P/r/+j/5//n/+n/
6//s/+z/7P/s/+r/6f/m/+X/5f/k/+P/4v/h/+D/4P/h/+H/4f/j/+T/5P/i/+L/4v/i
/+X/6P/q/+7/8f/x//T/9v/6//3/AwAIABEAGgArAEQAZgCQALgA5QAWAUQBZQF6AXwB
aAFBARAByABeAOv/kP9q/17/Tv9S/2b/eP+N/6j/uP/D/9D/1v/a/+D/5f/n/+v/7P/t
/+3/7v/w//D/8P/w//H/8f/z//T/9P/0//T/9f/z//T/9P/1//j/+P/4//n/9//4//j/
+P/5//n/+v/7//z//P/8//7//v/+//////8AAAEAAQACAAIAAwADAAQABQAGAAYABwAI
AAkACgALAA4ADwAQABEAEgATABQAFgAXABgAGQAaABwAHQAgACIAIAAiACQAJQAmACcA
KQAqACsALAAtAC8ALgAuAC4ALgAxADEAMQAxADEAMAAwAC8ALgAtACwAKwAqACkAJgAk
ACMAIwAiACEAIAAdABsAGQAXABUAEwARAA8ADQAKAAkABwAFAAMAAQAAAP///P/7//v/
+v/6//j/9f/1//T/8//w/+//7v/t/+7/7v/t/+3/7P/s/+v/6//r/+v/6v/q/+r/6v/p
/+n/6//r/+v/6//r/+v/6//r/+v/6//s/+z/6v/q/+r/6v/s/+z/7P/t/+3/7f/t/+7/
7v/u/+7/7v/v/+//7//v/+//7//v//D/7v/u/+7/7//v/+//7v/u/+//7//v/+7/7v/u
/+//7//u/+7/7v/u/+7/7v/u/+3/7f/t/+3/7f/u/+7/7f/t/+v/6v/q/+r/6v/o/+j/
6P/o/+j/6P/o/+j/5v/m/+b/5v/l/+X/5P/k/+T/5P/j/+P/4//j/+P/4v/i/+L/4v/i
/+T/5P/k/+T/5P/k/+X/5f/l/+b/5//n/+n/6f/q/+v/6//r/+v/6//s/+z/7f/t/+3/
7f/t/+z/7f/s/+z/7P/s/+v/6P/n/+X/5//p/+r/6v/q/+r/6P/n/+T/4//j/+L/4f/g
/9//3v/e/9//3//h/+P/5P/k/+L/4v/i/+L/5f/o/+z/7v/x//H/9P/2//r//f8DAAoA
EwAcAC8ATABuAJIAugDnABgBQgFhAXQBdgFeATcBAAGyAEYA0/+C/2j/XP9M/1T/bP9+
/5P/qv+4/8X/zv/W/9r/4P/j/+f/6f/q/+v/6//s/+z/7P/s/+z/7f/t/+//8P/y//L/
8v/z//H/8v/y//P/9P/0//T/9f/3//j/+P/4//f/9//4//n/+P/4//j/+v/8//z//f/9
/wAAAQABAAIAAgADAAMABAAHAAgACAAJAAgACQAKAAsADAANAA4ADwAQABEAEgAUABMA
FAAVABYAGAAZABwAHgAeACAAIgAjACQAJQAnACgAKQAqACsALQAsACwALAAsAC0ALQAt
AC0ALQAsACwAKwAsACsAKgApACYAJQAiACAAIAAfAB0AGwAaABcAFQATABEADwANAAsA
CQAHAAQAAwACAAEAAAD///7//f/6//n/9//2//b/9P/x//H/8P/v/+7/7f/s/+v/7P/s
/+v/6//q/+r/6f/p/+n/6f/o/+j/6P/o/+f/5//l/+X/5f/l/+X/5f/l/+X/5f/l/+b/
5v/m/+b/5v/m/+b/5v/m/+f/5//n/+f/6P/o/+j/6P/o/+n/6f/p/+n/6f/p/+n/6v/q
/+r/6v/r/+v/6//q/+r/6//r/+v/6v/q/+r/6//r/+z/7P/s/+z/7P/s/+z/6//p/+n/
6f/p/+j/6P/n/+f/6f/o/+j/6P/m/+b/5v/m/+X/5f/k/+T/5P/k/+P/4//j/+P/4//i
/+L/4v/i/+L/4P/g/+D/4P/h/+L/5P/l/+f/6P/p/+n/6f/p/+r/6//p/+n/6f/p/+r/
6v/r/+v/6f/p/+n/6P/n/+b/5v/m/+b/5f/i/+H/4//l/+f/6P/o/+j/6P/m/+X/4v/h
/+H/4P/f/97/3f/c/9z/3f/d/93/3//g/+D/3v/e/97/3v/h/+L/5P/o/+n/6f/s/+z/
7v/z//n//v8FABgANQBWAHwAqgDeAA0BPgFqAX0BdgFeATgBBQG+AGAA7P+L/17/Sv8y
/zD/SP9e/3L/i/+k/7b/wf/M/9T/2v/g/+X/6f/r/+3/7f/s/+z/7P/s/+z/7P/r/+v/
7f/u/+7/7v/u/+//7//w//D/8f/y//L/8v/z//X/9v/2//b/9f/1//b/9//4//j/+P/6
//r/+v/7//v//P/9//3//v8AAAEAAQACAAMABAAEAAUABgAHAAgACQAIAAkACgALAA4A
DwAQABIAEQASABMAFAAYABkAHAAeACAAIgAkACUAKAApACsALAAtAC4ALwAxADIAMgAy
ADIANQA1ADUANQAzADIAMgAxADIAMQAwAC8ALAArACgAJgAkACMAIQAfAB4AGwAZABcA
EwARAA8ADQAJAAcABAADAAEA///9//v/+P/3//T/8//w/+7/7f/q/+f/5//m/+X/5P/j
/+L/4f/i/+L/4f/h/+D/4P/f/9//3//f/97/3v/g/+D/3//f/93/3f/d/93/3//f/9//
3//f/9//4P/g/97/3v/e/97/3v/e/97/3//f/9//3//g/+L/4v/i/+L/4f/h/+H/4f/h
/+H/4f/i/+L/4v/i/+P/5f/l/+T/5P/j/+P/4//i/+L/4v/j/+P/4v/i/+L/4v/i/+L/
4v/h/+H/4f/h/+H/3v/e/93/3f/d/9z/3P/c/9z/3P/c/9z/3P/c/9v/2//a/9r/2v/a
/9n/2f/Z/9n/2f/Y/9j/2P/Y/9j/2P/Y/9j/2P/Y/9j/2f/Z/9v/3P/d/93/3f/d/97/
3//f/9//3//f/97/3v/f/9//3//f/9//3v/d/9z/3P/c/97/3f/a/9n/1//Z/9v/3P/d
/97/3//e/93/2v/Z/9n/2P/X/9b/1f/S/9L/0//T/9P/1f/W/9b/1v/W/9b/1v/T/9T/
2P/a/9v/3f/g/+D/4P/h/+f/7v/z//r/DwAsAFAAegCsAOMAGgFOAXUBggF0AVIBJQHs
AJ4AOgDN/3T/UP86/yb/Kv9A/1T/bf+M/6D/r/+8/8b/zP/U/9v/3//h/+L/4//j/+T/
5P/k/+T/5P/l/+X/5//o/+j/6P/o/+n/6f/q/+r/6//u/+7/7v/v/+//8P/w//D/7//v
//D/8f/y//L/8v/0//b/9v/3//f/9v/3//f/+P/8//3//f/+////AAAAAAEAAAABAAIA
AwAGAAcACAAJAAoACwAMAA4AEQASABMAFAAWABcAGgAcABwAHgAgACEAIgAjACUAJgAp
ACoAKwAtADAAMAAwADAAMQAxADEAMQAxADAAMAAvADAALwAuAC0ALAArACgAJgAkACMA
IQAfABwAGQAXABUAEwARAA8ADQAKAAcAAwABAP3/+//5//f/9P/z//D/7//r/+r/6v/o
/+X/5f/k/+P/4f/f/93/2//a/9r/2f/Z/9r/2v/Z/9n/1//X/9b/1v/Y/9j/1//X/9f/
1//X/9f/1f/V/9X/1f/V/9X/1v/W/9b/1v/W/9b/1v/W/9b/1//X/9f/1//Y/9r/2v/a
/9r/2f/Z/9n/2f/Z/9n/2f/a/9r/2v/a/9v/2//b/9r/2v/d/93/3f/c/9z/3P/d/93/
3P/c/9z/3P/a/9r/2v/Z/9n/2f/Z/9n/2P/Y/9f/1//X/9b/1v/W/9b/1P/U/9T/0v/S
/9L/0v/S/9L/0f/R/9D/0P/Q/9D/0f/R/9H/0f/P/87/zv/P/83/zf/O/87/zP/N/83/
zf/N/w==
         </WaveFormData>
      </LeadData>
      <LeadData>
         <LeadByteCountTotal>10000</LeadByteCountTotal>
         <LeadTimeOffset>0</LeadTimeOffset>
         <LeadSampleCountTotal>5000</LeadSampleCountTotal>
         <LeadAmplitudeUnitsPerBit>4.88</LeadAmplitudeUnitsPerBit>
         <LeadAmplitudeUnits>��V</LeadAmplitudeUnits>
         <LeadHighLimit>2147483647</LeadHighLimit>
         <LeadLowLimit>268435456</LeadLowLimit>
         <LeadID>V4</LeadID>
         <LeadOffsetFirstSample>0</LeadOffsetFirstSample>
         <FirstSampleBaseline>0</FirstSampleBaseline>
         <LeadSampleSize>2</LeadSampleSize>
         <LeadOff>FALSE</LeadOff>
         <BaselineSway>FALSE</BaselineSway>
         <ExcessiveACNoise>FALSE</ExcessiveACNoise>
         <MuscleNoise>FALSE</MuscleNoise>
         <LeadDataCRC32>4269717464</LeadDataCRC32>
         <WaveFormData>
7v/u/+7/7v/w//L/9P/2//j/+v/8//7/AwAIAA0AEgArAEQAXQB2AKcA2AAJAToBYwGM
AbUB3gGyAYgBXgE0AcQAVgDo/3r/eP94/3j/eP+L/57/sf/E/8r/0P/W/9z/3//i/+X/
6P/q/+r/6v/q/+j/6P/o/+j/6v/q/+r/6v/q/+r/6v/q/+v/7P/t/+7/7//w//H/8v/0
//T/9P/0//H/8P/v/+7/7//w//H/8v/z//T/9f/2//b/9v/2//b/+P/4//j/+P/5//r/
+//8//7//v/+//7/AAAAAAAAAAABAAIAAwAEAAcACAAJAAoADAAMAAwADAANAA4ADwAQ
ABQAFgAYABoAGgAaABoAGgAbABwAHQAeACAAIAAgACAAIAAgACAAIAAgACAAIAAgAB8A
HgAdABwAHAAcABwAHAAaABoAGgAaABkAGAAXABYAEgAQAA4ADAALAAoACQAIAAUABAAD
AAIA/f/6//f/9P/z//L/8f/w//D/8P/w//D/7//u/+3/7P/u/+7/7v/u/+z/7P/s/+z/
7P/s/+z/7P/s/+z/7P/s/+z/7P/s/+z/6v/q/+r/6v/o/+j/6P/o/+j/6P/o/+j/6P/o
/+j/6P/o/+j/6P/o/+j/6P/o/+j/6v/q/+r/6v/q/+r/6v/q/+z/7P/s/+z/7P/s/+z/
7P/u/+7/7v/u/+z/7P/s/+z/6v/q/+r/6v/o/+f/5//n/+n/6f/p/+j/6v/q/+r/6v/o
/+j/6P/o/+j/6P/o/+r/6f/q/+r/6v/r/+z/7P/t/+v/6//r/+v/7v/u/+//7//t/+7/
7v/u/+7/7v/u/+7/8P/w/+7/7P/q/+v/7f/u/+7/7v/u/+z/6//o/+b/5v/o/+b/5f/l
/+L/4f/h/+L/4v/i/+P/4//j/+P/4v/i/+X/5//o/+n/6P/q/+z/7f/z//f/+//+/wEA
BgATAC0AUQB+ALMA7AArAW0BpQHWAfcBBAL9Ad8BjwH8AEYAtv96/2D/UP9b/2//fv+U
/6//vf/G/8z/0P/T/9f/2f/b/97/4f/h/+H/4f/i/+L/4v/k/+L/4v/i/+P/4f/h/+L/
4v/i/+P/4//k/+b/5v/o/+j/5v/m/+b/5v/m/+b/5//n/+n/6v/q/+v/7f/u/+7/7//t
/+3/7v/u/+3/7v/u/+7/8f/x//L/8//z//P/9P/2//b/9v/2//f/9//5//r/+v/7//7/
AAACAAEAAgADAAQAAwAEAAUABwAIAAkACgALAA4ADwAQABEAFAAVABYAFwAWABYAFgAX
ABcAFwAYABgAGgAaABoAGQAYABgAGAAXABQAEwASABEAEgARAA8ADwAOAA0ADAAMAAkA
CAAGAAUABAABAAAAAAD9//v/+v/4//b/8//x/+7/7v/t/+3/7P/q/+n/6P/o/+n/6f/p
/+j/6P/o/+f/5//m/+b/5f/l/+P/4//j/+P/4//j/+L/4v/k/+T/5P/k/+L/4f/h/+H/
4f/h/+H/4f/h/+H/4f/h/+H/4f/h/+H/3//f/9//4P/g/+D/4f/h/+L/4v/j/+P/5f/l
/+b/5v/k/+T/5P/l/+X/5v/m/+b/5//n/+f/5//n/+f/5//n/+f/5//n/+f/5//n/+f/
5v/m/+b/5v/m/+b/5v/m/+T/5P/k/+T/5P/j/+P/4//j/+P/4//i/+L/4v/i/+L/4v/i
/+L/4v/i/+L/4v/k/+X/5v/m/+b/5//o/+j/6f/p/+n/6f/p/+r/6v/r/+v/6f/q/+r/
6v/q/+r/6v/q/+z/7P/q/+j/6P/p/+v/7P/u/+7/7v/s/+n/5v/k/+T/5P/i/+H/4f/g
/9//3//g/+L/4v/j/+P/4f/h/+D/4P/j/+X/5v/p/+r/6v/s/+//8f/1//v/AAADAAgA
FQAtAFMAfgCxAOgAIwFhAZcBxgHnAfYB7wHPAX8B8ABAALL/dv9e/07/Wf9v/37/lP+r
/7n/wP/I/8z/0//Z/93/3f/g/9//3//f/9//3v/e/97/4P/i/+L/4v/j/+X/5f/m/+b/
6P/p/+n/6v/s/+z/7v/u/+z/7P/s/+z/7v/u/+//7//t/+7/7v/v/+//8P/w//H/8f/x
//L/8v/z//T/9P/0//X/9f/2//f/9//3//j/+v/8//z//P/9//v//f/+//7//P/+////
AAABAAIAAwAEAAUABgAHAAkADAANAA4ADwAQABEAEgATABYAFwAYABkAGgAaABoAGwAb
ABsAHAAcABoAGgAaABkAGgAaABoAGQAYABcAFgAVABQAEwARABEAEAAPAA4ADgANAAwA
CgAJAAgABQAEAAQA///9//z/+v/5//f/9v/0//b/9f/1//T/8P/v/+7/7v/t/+3/7f/s
/+7/7v/t/+3/7v/u/+3/7f/r/+v/6//r/+v/6//q/+r/6v/q/+r/6v/q/+n/6f/p/+f/
5//n/+f/6f/p/+n/6f/p/+n/6f/p/+f/5//n/+j/6P/o/+n/6f/o/+j/6f/p/+n/6f/q
/+r/6v/q/+r/6//r/+z/7P/s/+v/6//r/+v/7f/t/+3/7f/t/+3/7f/t/+3/7f/t/+z/
7P/s/+z/7P/s/+v/7P/s/+z/7P/s/+j/6P/o/+j/6P/n/+f/5//n/+f/5//m/+j/6P/o
/+j/6P/o/+j/6P/m/+b/5v/o/+n/6v/q/+r/6//s/+z/7f/v/+//7//v//D/8P/x//H/
7//w//D/8P/w//D/8P/w//L/8v/w/+7/7P/t/+//8P/w//D/8P/u/+//7P/q/+r/6v/o
/+f/5//m/+X/5f/m/+T/5P/l/+X/5f/l/+T/5P/n/+f/6v/t//D/8P/y//X/9//5//3/
AgAFAAoAFQArAE0AeACpANoAEwFNAYMBrgHRAeYB5QHJAX0B9gBKALj/dP9a/0j/Uf9r
/37/lP+t/7v/wP/I/87/0//Z/9//4f/i/+X/5f/l/+X/5v/m/+b/6P/o/+j/6P/p/+n/
6f/q/+r/7P/t/+3/7v/u/+7/8P/w/+7/7v/u/+7/7v/u/+//7//v//D/8P/x//H/8v/y
//P/8//z//T/9P/1//b/9v/2//f/9//4//n/+f/5//r//P/+//7//v////3///8AAAAA
AAACAAMABAAFAAYABwAIAAkACgALAA0ADgAPABAAEQASABMAFAAVABgAGQAaABsAHAAc
ABwAHQAbABsAHAAcABwAHAAcABsAGgAaABoAGQAaABkAGAAXABgAFwAVABUAFAATABIA
EgAPAA4ADAALAAoABwAGAAYAAwABAAAA/v/9//v/+v/4//j/9//3//b/9P/z//L/8v/v
/+//7//u/+7/7v/t/+3/7v/u/+3/7f/t/+3/7f/t/+3/7f/s/+z/7P/s/+z/7P/s/+v/
6//r/+v/6//r/+v/6//r/+v/6//t/+3/7f/t/+v/6//r/+z/6v/q/+v/6//o/+j/6f/p
/+n/6f/q/+r/7P/s/+z/7f/t/+7/7v/u/+3/7f/t/+3/7f/t/+3/7f/t/+3/7f/t/+//
7//v/+7/7v/u/+7/7v/s/+v/6//q/+z/7P/u/+7/7P/s/+z/7P/q/+r/6v/q/+r/6f/p
/+n/6f/p/+n/6P/q/+r/6v/q/+j/6P/o/+j/6P/o/+j/6v/r/+z/7P/s/+3/7v/u/+//
8f/x//H/8f/y//L/8//z//H/8v/y//L/9P/0//T/9P/0//T/8v/w//D/8f/z//T/9P/0
//T/8v/x/+7/7P/s/+z/6v/p/+n/6P/n/+f/6P/o/+j/6f/p/+v/6//q/+r/6//t//L/
8//0//b/+P/7//3/AQAFAAgADQAQABsAMQBPAHQAoQDUAAUBOwFvAZoBvQHUAdUBvwF7
AfgAUAC6/3b/ZP9U/1n/c/+G/5r/s//B/8r/1P/a/9//4//n/+n/7P/v/+//7//v//D/
8P/w//L/8v/y//L/8//z//P/9P/0//T/9f/1//b/9P/0//b/9v/2//b/9v/2//j/+P/5
//n/9//4//j/+f/5//r/+v/7//v/+//8//z//f/+//7//v//////AAABAP////8AAAIA
AgACAAIAAwADAAUABgAGAAYACAAJAAoACwAMAA0ADgAPABAAEQATABQAFQAWABcAGgAb
ABwAHQAeAB8AIAAhACEAIAAfAB8AHwAfACAAIAAgACAAIAAfAB4AHgAeAB0AGgAZABgA
FwAYABcAFQAVABQAEwASABIAEwASABAADwAOAAsACgAKAAkABwAGAAQAAwABAAAA/v/+
//3//f/8//z/+//6//r/9//3//f/9v/4//j/9//3//b/9v/1//X/8//z//P/8//x//H/
8P/w//L/8v/y//L/8P/v/+//7//x//H/8f/x//H/8f/x//H/8f/x//H/8f/x//H/8f/y
//T/9P/1//X/8v/y//P/8//z//P/9P/0//T/9P/0//X/8//0//T/9P/1//X/9f/1//P/
8//z//P/9P/1//b/9//1//X/9f/0//L/8v/y//L/8v/x//H/8P/w//L/8P/w//D/7v/u
/+7/7v/s/+z/7P/s/+7/7f/t/+3/6//r/+v/6v/s/+z/7P/s/+z/7P/s/+z/7v/u/+7/
8P/x//L/8v/y//P/9P/0//X/9f/1//X/9f/2//b/9//3//f/+P/4//j/9v/2//b/9v/0
//T/8v/w//H/8//2//j/9v/2//b/9P/z//D/7v/u//D/7v/t/+3/7P/r/+v/7P/s/+z/
7f/t/+3/7f/s/+z/7f/v//T/9//4//r//P/9/wEAAwAHAAoADwAUAB8AMwBTAHgAoQDO
AAEBMwFlAZIBtwHOAc8BtwF3AfoAUgC6/3b/Zv9Y/1v/df+I/5z/s//B/8j/0P/W/9n/
3//j/+X/6P/p/+n/6f/p/+r/6v/q/+z/7P/s/+z/7f/t/+3/7v/u/+7/7//v//D/8P/w
//L/8v/y//L/8v/y//L/8v/z//P/8//0//T/9f/1//b/9v/3//n/+f/6//r/+f/6//r/
+v/7//v//P/9//v/+//8//7/AAAAAAAAAQABAAMABAAEAAQABgAHAAgABwAIAAkACgAL
AAwADQAPAA4ADwAQABEAEgATABQAFQAWABcAGAAZABoAGgAaABsAGwAbABwAHAAaABoA
GgAZABgAGAAYABcAFgAVABQAEwASABEADwAPAA4ADQAMAAwADQAMAAoACQAIAAUABAAE
AAMAAQAAAP7//f/7//r/+P/6//n/+f/4//b/9f/0//T/8f/x//H/8P/y//L/8f/x//L/
8v/x//H/7f/t/+3/7f/t/+3/7P/s/+7/7v/u/+7/7v/t/+3/7f/r/+v/6//r/+3/7f/t
/+3/7f/t/+3/7f/t/+3/7f/u/+7/7v/v/+//7v/u/+//7//v/+//8P/w//D/8P/w//H/
8f/y//L/8v/x//H/8f/x//H/8f/x//H/7//v/+//7//x//H/8f/w//D/8P/w//D/7v/t
/+3/7P/s/+z/7P/u/+7/7P/s/+z/7P/q/+r/6v/q/+r/6f/p/+n/6f/p/+n/6P/o/+j/
6P/o/+j/6P/o/+j/6P/o/+j/6v/t/+7/7v/u/+//8P/w//H/8f/x//H/8f/0//T/9f/1
//P/9P/0//T/9P/0//T/9P/0//T/8v/w//L/8//1//b/9P/0//T/8v/v/+z/6v/q/+r/
6P/n/+f/6P/n/+f/6P/q/+r/6//r/+v/6//q/+r/7f/x//T/9//4//r/+v/9////AQAF
AAoADwAUACEANwBVAHoApQDQAP0ALwFfAYgBqwHAAb8BpQFdAdYAKgCi/3L/Zv9a/2H/
d/+M/6D/tf/D/8z/1P/Y/9v/3//j/+X/6P/p/+n/6f/p/+z/7P/s/+7/7P/s/+z/7f/t
/+3/7v/u/+7/7//v//D/7v/u//D/8P/w//D/8P/w//L/8v/z//P/8//0//T/9f/z//T/
9P/1//X/9f/2//b/9//4//j/+P/5//n/+v/7//v/+//8//7/AAAAAAAAAQD//wEAAgAC
AAIABAAFAAYABQAGAAcACAALAAwADQAPAA8ADwAPAA8AEAARABIAEwAUABUAFgAXABgA
GAAYABkAGQAZABoAGgAYABgAGAAXABYAFgAWABUAFAATABIAEQASABEADwAPABAADwAO
AA4ADQAMAAoACQAKAAcABgAGAAMAAQAAAP7//v/9//3//P/6//n/+f/4//b/9f/0//T/
8f/x//H/8P/w//D/7//v//D/8P/v/+//7f/t/+3/7f/u/+//7//w/+7/7v/u/+7/8P/v
/+//7//v/+//7//v/+//7//v/+//8f/x//H/8f/w/+//7v/u//D/8P/x//H/8v/y//P/
8//y//H/8f/w//L/8v/y//P/8f/y//L/8v/x//H/8f/x/+//7//v/+//8f/x//H/8f/v
/+//7//u/+7/7v/u/+7/7v/u/+7/7v/u/+7/7v/u/+7/7P/r/+v/6//r/+v/6//q/+r/
6v/q/+r/6P/o/+j/6P/q/+r/6v/s/+3/7v/u/+7/7//w//D/8f/v/+//7//v//D/8P/x
//H/8f/y//L/8v/0//T/9P/0//T/9P/y//D/8P/x//P/9P/y//L/8v/w/+3/6v/o/+j/
6v/o/+f/5//m/+X/5f/m/+T/5P/l/+X/5//n/+b/5v/n/+n/7v/x//L/8v/y//X/+f/7
//3/AAADAAgAEwAnAEUAbACZAMQA8QAjAVMBfgGjAb4BxQGxAXsBBgFeAL7/av9Y/0j/
R/9f/3b/iP+h/7P/vP/E/8z/0//Z/9//4//m/+X/5f/l/+X/5v/m/+b/6P/o/+j/6P/p
/+n/6f/q/+r/6P/p/+n/6v/s/+z/7v/u/+z/7P/s/+z/7v/u/+//7//v//D/8P/x//H/
8v/y//P/8//z//T/9P/z//T/9P/0//f/9//4//n/9//3//j/+v/8//z//P/9//v//f/+
//7//v8AAAEAAgABAAIAAwAEAAUABgAHAAkADAANAA4ADwAOAA8AEAARABIAEwAUABUA
FgAWABYAFwAXABcAGAAYABYAFgAWABUAFAAUABQAEwAQAA8ADgANAA4ADQALAAsACgAJ
AAgACAAHAAYABAADAAIA///+//7//f/7//r/+P/3//X/9P/y//L/8f/x//D/7v/t/+z/
7P/r/+v/6//q/+r/6v/p/+n/6P/o/+f/5//n/+f/5//n/+f/5//m/+b/6P/o/+j/6P/l
/+P/4v/h/+P/4//j/+P/5f/l/+X/5f/j/+P/4//j/+P/4//j/+T/5P/k/+X/5f/k/+T/
5f/l/+X/5f/m/+b/6P/o/+j/6f/n/+j/6P/o/+f/5//n/+f/5//n/+f/5//n/+f/5//n
/+X/5f/l/+T/5v/m/+T/5P/k/+T/4v/i/+L/4v/i/+H/4f/h/+P/4//j/+L/4P/g/+D/
4P/e/97/3v/e/+D/4P/g/+L/4f/i/+L/4v/j/+T/5P/l/+X/5f/l/+X/6P/o/+n/6f/r
/+z/7P/s/+v/6v/p/+j/6v/q/+j/5v/o/+n/6//s/+z/7P/s/+r/6f/m/+T/5P/j/+D/
3v/d/9z/2//b/9z/3P/c/93/3f/d/93/3P/c/93/3//i/+P/5P/m/+j/6f/r/+3/8f/2
//v//P8FABkANQBaAIkAugDtACUBWwGKAbEBzgHVAcUBlQEqAYQA2P90/1j/RP87/1P/
av98/5X/q/+2/77/xv/L/8//0//X/9r/2//b/9v/2//c/9z/3P/e/+D/4P/g/+H/4f/h
/+L/4v/i/+P/4//k/+L/4v/k/+T/5v/m/+b/5v/m/+b/5//n/+f/6P/o/+n/6f/q/+r/
6//r/+v/7P/s/+3/7v/u/+7/7f/t/+7/7//x//H/8v/0//T/9P/0//X/9f/3//j/+P/4
//r/+//8//v//P/9//7/AQACAAMABQAIAAkACgALAAwADQAOAA8ADgAPABAAEQAUABQA
FAAVABUAFQAWABYAFAAUABQAEwASABIAEgARABIAEQAQAA8ADAALAAkACQAIAAcABgAG
AAcABgAEAAMAAgD///7//v/7//n/+P/2//P/8f/w/+7/7v/t/+3/7P/q/+n/6P/o/+f/
5//n/+b/5v/m/+X/5f/m/+b/5f/l/+P/4//j/+P/4//j/+L/4v/k/+T/5P/k/+L/4f/h
/+H/4//j/+P/4//h/+H/4f/h/+P/4//j/+P/4//j/+P/5P/m/+b/5//n/+b/5v/n/+f/
5f/l/+b/5v/m/+b/5v/n/+f/6P/o/+j/6f/p/+n/6f/p/+n/6f/p/+n/6f/p/+n/6f/p
/+n/6P/o/+j/6P/o/+j/5//p/+j/5v/m/+b/5v/k/+T/5P/k/+b/5f/l/+X/5f/l/+X/
5P/j/+L/4f/g/+D/4P/g/+D/4v/i/+L/5P/n/+j/6P/o/+n/6v/q/+v/6//r/+v/6//s
/+z/7f/t/+v/7P/s/+z/7P/s/+z/7P/u/+7/7P/q/+r/6//t/+7/7v/u/+7/7P/r/+j/
5v/m/+T/4v/h/+H/4P/f/9//4P/i/+L/4//j/+H/4f/g/+D/4//n/+r/6//q/+z/7v/v
/+//9f/5//7/AQAIABcAMQBTAHwAqwDcABEBRwF5AaIBwwHUAc0BqQFTAbwADACQ/2T/
VP9I/1f/b/+A/5j/rf+5/8L/yP/O/9P/2f/b/93/4P/h/+H/4f/h/+D/4P/g/+L/5P/k
/+T/5f/l/+X/5v/m/+j/6f/p/+r/6v/q/+z/7P/r/+r/6f/o/+n/6v/s/+3/7f/u/+7/
7//t/+7/7v/v/+//7//w//D/8//0//T/9P/1//X/9v/3//f/9//4//r/+v/6//r/+//7
//3//v/+//z//v///wAAAwAEAAUABgAHAAgACQALAA4ADwAQABEAEgATABQAFQAVABUA
FQAVABYAFgAWABcAGQAZABoAGgAaABoAGgAZABYAFgAWABUAFAATABIAEQASABEADwAP
ABAADwAOAA4ACwAKAAgABwAGAAMAAgACAP///f/8//r/+//5//j/9v/2//X/9f/0//L/
8f/w//D/7//v/+//7v/u/+7/7f/t/+7/7v/t/+3/7f/t/+3/7f/r/+v/6v/q/+r/6v/q
/+r/7P/r/+v/6//p/+n/6f/p/+n/6f/p/+n/6v/r/+z/7f/t/+3/7f/u/+3/7P/s/+v/
7P/s/+3/7f/t/+3/7v/u/+7/7v/u/+//7//w//D/8P/v/+//7//v//H/8f/x//H/7//v
/+//7//v/+//7//u//D/8P/w//D/8P/v/+//7v/s/+7/7v/u/+z/7P/s/+z/7P/s/+z/
7P/s/+v/6//r/+v/6//r/+r/6v/q/+r/6v/q/+r/6v/q/+z/7P/s/+7/7//w//D/8P/x
//L/8v/z//H/8f/x//H/9P/0//X/9f/1//b/9v/2//T/9P/0//T/9v/2//T/8v/w//H/
8//0//T/9P/0//L/8//w/+7/7v/u/+z/6//r/+r/6f/p/+r/7P/s/+3/7f/r/+v/6v/q
/+v/7//y//P/9v/2//j/+//9////AwAIAA0AEgAbAC8ATwB2AKEA0AABATMBYwGOAbEB
xgHHAa8BawHoAD4AsP90/2b/WP9b/3P/iP+e/7P/v//K/9L/2P/b/9//4//l/+b/6f/p
/+n/6f/q/+r/6v/s/+z/7P/s/+3/7f/t/+7/7v/u/+//7//w//L/8v/0//T/9P/0//T/
9P/0//T/9f/1//X/9v/2//f/9//4//j/+f/5//n/+v/6//n/+v/6//r/+f/5//r/+//9
//3//v8AAAAAAAAAAAEA//8BAAIAAgACAAQABQAGAAkACgALAAwACwAMAA0ADwAQABEA
EgATABQAFQAWABcAFgAXABgAGQAcABwAHAAdAB0AHQAeAB4AHgAeAB4AHQAaABoAGgAZ
ABgAFwAWABUAFgAVABMAEwAUABMAEgASABEAEAAOAA0ACgAHAAYABgAFAAMAAgAAAP//
/f/8//r/+P/3//f/9v/2//X/9P/0//P/8//z//L/8v/y//H/8f/w//D/7//v/+//7//v
/+//7//v/+7/7v/u/+7/7v/u//D/7//v/+//7f/t/+3/7f/v/+//7//v/+//7//v/+//
7//v/+//8P/u/+7/7//v/+7/7v/v/+//8f/x//L/8v/y//L/8v/z//H/8v/y//L/8//z
//P/8//z//P/8//z//H/8f/x//H/8f/x//H/8P/y//L/8v/y//L/8f/x//D/7v/u/+7/
7v/u/+3/7//v/+7/7P/s/+z/7P/s/+z/7P/s/+z/6//r/+v/6//r/+v/6v/q/+r/6v/q
/+r/6v/q/+r/7P/s/+z/7v/v//D/8P/w//H/8v/y//P/8//z//P/8//0//T/9f/1//X/
9v/2//b/9v/2//b/9v/4//j/9v/0//L/8//1//b/9P/0//T/8v/x/+7/7P/s/+7/7P/r
/+v/6v/p/+n/6v/q/+r/6//r/+3/7f/s/+z/7f/v//T/9f/2//j/+v/9////AQAFAAoA
DQAUACEANwBVAHwApQDSAAEBMwFfAYgBqwG+AbsBmwFJAbwAFgCc/3L/Zv9Y/2H/ef+O
/6L/t//D/8r/0v/Y/9v/3//j/+f/6P/p/+n/6f/p/+j/6P/o/+r/6v/q/+r/6//t/+3/
7v/u/+z/7f/t/+7/7v/u//D/8P/y//L/8v/y//D/8P/x//H/7//w//D/8f/z//T/9P/1
//X/9f/2//b/9//4//j/+P/7//v//P/9//v/+//8//7//v/+//7//////wEAAgACAAAA
AgADAAQABQAGAAcACAALAAwADQAPAA4ADwAQABEAEgATABQAFQAUABUAFgAXABgAGAAY
ABkAGwAbABwAHAAaABoAGgAZABYAFgAWABUAFgAVABQAEwAUABMAEQARAA4ADQAMAAwA
CwAKAAgABwAIAAUABAAEAAIAAQABAAAA///9//z/+v/5//f/9v/0//T/8//y//L/8f/x
//H/8P/w//D/7//v/+7/7v/t/+3/7f/t/+3/7f/t/+3/7P/s/+r/6v/q/+r/7P/r/+v/
6//r/+v/6//r/+n/6f/p/+n/6//r/+v/6//r/+v/6//s/+z/7P/t/+3/7P/s/+3/7f/t
/+3/7v/u/+7/7v/u/+//7//w//D/8P/t/+3/7f/t/+//7//v/+//7//v/+//7//t/+3/
7f/s/+z/7P/s/+z/7v/v/+//7v/u/+7/7v/u/+r/6v/q/+r/6P/n/+f/5//n/+f/5//m
/+j/6P/o/+j/5v/m/+b/5v/o/+j/6P/q/+v/7P/s/+z/7f/u/+7/7//t/+3/7f/t/+7/
7v/v/+//7//w//D/8P/w//D/8P/w/+7/7v/s/+r/7P/t/+//8P/u/+7/7v/s/+3/6v/o
/+j/6P/m/+X/5f/k/+P/4//k/+T/5P/l/+X/4//j/+L/4v/n/+f/6P/r/+z/7v/u/+//
7//z//f/+P/9/woAIwBDAGkAmgDNAAABNwFtAZsBvAHRAdYBvwGDAQkBWgC4/2j/Uv88
/zr/Vf9p/3r/kv+r/7f/wP/G/87/1f/b/9//3//g/+P/4//j/+P/4v/i/+L/5P/k/+T/
5P/l/+P/4//k/+T/5P/l/+X/5v/m/+b/6P/o/+r/6v/q/+r/6P/o/+n/6f/n/+j/6P/p
/+v/7P/s/+3/7f/t/+7/7v/x//L/8v/y//H/8f/y//P/9f/1//b/+P/3//b/9f/1//b/
+f/7//z/+//8//z//P8AAAIABAAGAAcACAAJAAsADAANAA4ADwAQABEAEgATABQAFQAW
ABcAGgAaABoAGwAZABkAGgAaABwAHAAcABsAGgAaABoAGQAWABUAFAATABIAEQAPAA8A
DAALAAoACgAHAAYABAADAAIA///+//7/+f/3//b/9P/x/+//7v/s/+r/6f/p/+j/6P/n
/+b/5v/n/+f/5//m/+T/5P/j/+P/4v/i/+H/4f/h/+H/4f/h/9//3//e/97/3v/e/97/
3v/e/93/3f/d/93/3f/d/93/3f/d/93/3f/b/9v/2//b/93/3f/d/97/3P/c/93/3f/c
/9z/3f/d/93/3f/e/97/4P/g/+D/4f/f/+D/4P/g/+D/4f/i/+P/4f/h/+H/4f/h/+H/
4f/h/+H/4f/h/+D/3v/e/97/3v/e/93/3f/c/9z/3P/c/9z/3P/c/9z/3P/c/9z/2v/Z
/9n/2f/X/9f/1//W/9b/1v/W/9b/2P/Y/9j/2P/W/9b/1v/Y/9n/2v/a/9r/2//c/9z/
3f/f/9//3//f/9//3v/e/93/3f/e/97/3v/e/97/3v/e/97/3v/c/9r/2P/Z/9v/3P/d
/97/3//e/93/2v/Y/9j/2P/W/9X/1f/S/9H/0f/S/9L/0v/T/9P/0//T/9L/0v/P/8//
0v/V/9b/2v/c/9v/2//d/+H/5P/l/+j/9/8RADUAYACVAMoABwFHAYEBsAHRAeIB2wG/
AXcB8AA8AKL/YP9G/y7/M/9L/1z/cP+N/53/qP+w/7j/v//H/83/z//Q/9H/0f/R/9H/
0P/Q/9D/0v/U/9T/1P/V/9X/1f/W/9b/1v/X/9f/2P/Y/9j/2v/a/9r/2v/a/9r/2P/Y
/9n/2f/a/9z/3f/f/9//4P/g/+H/3//f/+D/4P/j/+T/5P/k/+X/5f/m/+f/5f/l/+b/
6P/q/+r/6v/r/+v/7f/u/+7/7v/w//H/8v/1//b/9//4//f/+P/5//v//v///wAAAQAE
AAUABgAHAAoACwAMAA0ADgAOAA4ADwAPAA8AEAAQABIAEgASABEADgAOAA4ADQAMAAsA
CgAJAAgABwAFAAUABAADAAIAAgD///7//P/7//j/9f/0//T/7//t/+z/6v/p/+f/5v/k
/+L/4f/h/+D/3P/b/9r/2v/Z/9n/2f/Y/9b/1v/V/9X/1P/U/9P/0//S/9P/1P/V/9X/
1f/U/9T/0v/S/9L/0v/S/9H/0f/R/8//z//P/8//z//P/8//z//P/8//z//P/9D/0f/S
/9T/0//S/9L/0f/Q/9D/0f/R/9H/0f/S/9L/0v/S/9L/0//V/9b/1v/W/9X/1f/V/9X/
1f/V/9X/1f/V/9X/1f/V/9X/1f/V/9T/1v/W/9b/1v/U/9P/0//S/9L/0v/S/9L/0P/P
/8//z//R/9D/z//P/8//z//P/87/0P/Q/9D/0P/O/87/zv/O/83/zf/N/83/zP/M/8z/
y//L/w==
         </WaveFormData>
      </LeadData>
      <LeadData>
         <LeadByteCountTotal>10000</LeadByteCountTotal>
         <LeadTimeOffset>0</LeadTimeOffset>
         <LeadSampleCountTotal>5000</LeadSampleCountTotal>
         <LeadAmplitudeUnitsPerBit>4.88</LeadAmplitudeUnitsPerBit>
         <LeadAmplitudeUnits>��V</LeadAmplitudeUnits>
         <LeadHighLimit>2147483647</LeadHighLimit>
         <LeadLowLimit>268435456</LeadLowLimit>
         <LeadID>V5</LeadID>
         <LeadOffsetFirstSample>0</LeadOffsetFirstSample>
         <FirstSampleBaseline>0</FirstSampleBaseline>
         <LeadSampleSize>2</LeadSampleSize>
         <LeadOff>FALSE</LeadOff>
         <BaselineSway>FALSE</BaselineSway>
         <ExcessiveACNoise>FALSE</ExcessiveACNoise>
         <MuscleNoise>FALSE</MuscleNoise>
         <LeadDataCRC32>584911715</LeadDataCRC32>
         <WaveFormData>
8P/w//D/8P/y//T/9v/4//n/+v/7//z//v8AAAIABAAUACIAMAA+AGEAggCjAMQA6wAQ
ATUBWgFIATgBKAEYAckAfAAvAOL/1f/K/7//tP/A/8r/1P/e/+L/5P/m/+j/6v/q/+r/
6v/s/+z/7P/s/+z/7P/s/+z/6v/q/+r/6v/q/+r/6v/q/+z/7P/s/+z/7f/u/+//8P/v
/+7/7f/s/+3/7v/v//D/8v/y//L/8v/w//D/8P/w//L/8v/y//L/9P/0//T/9P/0//T/
9P/0//b/9v/2//b/+P/4//j/+P/4//j/+P/4//n/+v/7//z//v/+//7//v8BAAIAAwAE
AAQABAAEAAQABQAGAAcACAAKAAwADgAQABEAEgATABQAEgASABIAEgAUABQAFAAUABIA
EgASABIAFAAUABQAFAAUABQAFAAUABEAEAAPAA4ACwAKAAkACAAFAAQAAwACAP7//P/6
//j/+P/4//j/+P/1//T/8//y//D/8P/w//D/8P/w//D/8P/y//L/8v/y//D/8P/w//D/
8P/w//D/8P/y//L/8v/y//H/8P/v/+7/7P/s/+z/7P/t/+7/7//w/+7/7v/u/+7/7P/s
/+z/7P/s/+z/7P/s/+7/7v/u/+7/7v/u/+7/7v/u/+7/7v/u/+7/7v/u/+7/8P/w//D/
8P/w//D/8P/w//D/8P/w//D/8P/v/+//7//v/+//7//v/+//7v/u/+7/7v/v/+//7v/u
/+7/7f/t//D/8P/x//H/8v/y//L/8f/z//P/8//0//L/8v/y//L/9P/0//b/9//3//f/
9//3//b/9v/1//X/+P/4//b/9v/4//n/+v/6//r/+v/6//j/9//0//T/9P/x//D/7v/t
/+r/6v/q/+r/6v/q/+r/6v/p/+r/7f/u/+7/7v/v/+7/7f/u//P/9f/4//n//P/8//7/
AQAGABMAJgBEAGcAiwC0AN0ACAEvAVUBcAF9AXYBSgH5AJIAOQD5/8//uf+3/73/wv/N
/9r/4//m/+b/5//m/+f/5v/n/+j/6v/q/+r/6v/n/+f/5//o/+j/6P/p/+n/6f/p/+n/
6f/r/+v/6//r/+v/6//s/+3/6//r/+v/6//r/+v/6//s/+7/7v/v/+//7//v/+//8P/w
//D/8P/w/+7/8P/w//D/8v/y//P/8//0//T/9f/1//T/8//y//L/8//0//b/9//5//n/
+v/6//z//f/9//3//////wEAAgABAAEAAgAEAAQABgAHAAgACQAKAAoACwAOAA8ADwAQ
ABEAEgATABMAEwATABQAFAAUABQAFAAUABIAEgASABIAEgASABEAEQAPAA8ADwAOAAsA
CwAJAAYABAACAAAA/v/9//v/+v/5//r/+P/3//f/9f/0//P/8v/w//D/7//v//H/8f/w
/+//7//v/+//7v/u/+7/7v/u/+7/7f/t/+3/6//r/+v/6//r/+v/6//r/+r/6v/q/+r/
7P/r/+v/6//r/+v/6//s/+r/6v/q/+r/6v/q/+r/6v/q/+r/6v/q/+r/6v/q/+r/6v/r
/+v/6//r/+v/6//r/+z/7P/s/+z/6//r/+z/7P/q/+r/6v/q/+v/7P/t/+7/7P/s/+v/
6//r/+z/7v/t/+z/6//q/+z/6//r/+v/6f/p/+n/6f/p/+j/6P/o/+j/6f/p/+j/6v/q
/+n/6f/q/+r/6//r/+v/7P/t/+3/7v/v//D/8v/w//D/8P/w//D/8P/y//P/8f/x//H/
8f/x//L/8v/z//b/9v/0//T/9P/1//b/9v/2//b/9v/0//P/8P/w//D/8f/w/+7/7f/q
/+r/6v/q/+r/6v/q/+r/6P/o/+r/6v/q/+z/6//s/+//8P/x//P/9v/5//r//P/8//3/
AgARACgARABlAIsAtADdAAYBKwFTAXABewFwAUQB7wCKAC0A7//H/7P/s/+5/8D/yf/W
/93/3v/g/+H/5P/n/+j/6f/o/+j/6P/o/+j/5//n/+f/6P/o/+j/6f/p/+n/6f/p/+n/
6f/p/+n/6f/r/+v/7P/t/+v/6//r/+v/7f/t/+3/7v/s/+z/7f/t/+//7//v//D/8P/w
//D/8P/u//D/8P/w//D/8P/x//H/8v/y//P/8//1//X/9f/2//T/9P/1//X/9//3//j/
+P/6//v/+//7//3//f///wAAAQABAAIABAACAAQABQAGAAkACgAKAAsADgAPAA8AEAAP
ABAAEQARAA8ADwAQABAAEgASABIAEgAUABQAFAAUABQAFAATABMADwAPAA8ADgANAA0A
CwAIAAQAAgAAAP7////9//z/+//6//j/9//3//f/9v/1//T/8v/y//H/8f/v/+//7v/t
/+//7//v/+7/7v/u/+7/7v/s/+v/6//r/+3/7f/t/+3/7f/t/+3/7f/s/+z/7P/s/+z/
6//r/+v/7f/t/+3/7v/t/+z/6//q/+v/7P/t/+7/7P/s/+z/7P/s/+z/7P/s/+r/6//r
/+v/6//r/+v/6//s/+z/7P/s/+3/7f/u/+7/7P/s/+z/7P/s/+z/7P/s/+z/7P/r/+v/
7f/s/+z/7f/t/+3/7v/u/+7/7v/u/+3/6//q/+n/6//r/+v/6//r/+r/6v/q/+r/6//r
/+r/7P/s/+v/6//s/+z/7f/t/+3/7v/v/+//7//v/+//8P/w//D/8P/w//D/8P/y//P/
9f/1//X/9f/z//T/9P/1//b/9v/0//T/8v/z//T/9P/1//b/9//2//f/9P/0//T/8v/w
/+3/6//q/+r/6v/q/+r/6v/q/+r/6P/o/+r/6v/s/+7/7//w//H/8P/z//X/9v/3//j/
/P/+////BAARACQAQABhAIMAqgDVAP4AIwFHAWYBcQFoAUAB7wCGACkA5//B/6n/qf+1
/77/x//Q/9f/2v/c/93/4v/p/+r/6f/q/+j/6P/o/+j/5//n/+f/6P/o/+j/6f/p/+n/
6f/p/+n/6//r/+v/6//r/+v/7P/t/+//7//v/+//7f/t/+3/7v/u/+7/7//v/+3/7f/t
/+7/7v/u/+7/7v/w//L/8v/y//L/8v/z//P/8v/y//P/8//1//X/9f/2//T/9P/1//X/
9//3//j/+P/8//3//f/9//////8BAAIAAwADAAQABgAGAAgACQAKAAkACgAKAAsADgAP
AA8AEAARABIAEwATABMAEwAUABQAFAAUABQAFAAWABYAFgAWABQAFAATABMAEQARABEA
EAANAA0ACwAIAAgABgAEAAIAAgABAAEAAQD9//r/+P/3//f/9v/1//T/9P/0//P/8//z
//P/8v/x//H/8f/x//D/8P/w//D/8P/w/+//7//v/+//7//v/+//7//v/+//7//u/+7/
7v/u/+7/7f/t/+3/7f/t/+3/7v/u/+7/7v/u/+z/7P/s/+z/7v/u/+7/7v/u/+7/7v/u
/+7/7//v/+//7//v/+//7//w//D/8P/w/+3/7f/u/+7/8P/w//D/8P/u/+7/7v/u//D/
8P/v/+//8f/w//D/8f/v/+//7//v/+//8P/w//D/7v/u/+7/7v/u/+3/7f/t/+3/7f/t
/+3/7f/s/+z/7P/u/+//7//u/+z/7P/r/+v/7P/s/+3/7f/v//D/8f/x//P/8//z//T/
9P/0//T/9P/0//T/9v/3//f/9//3//f/+f/6//r/+//7//r/9//2//b/9//4//j/+v/6
//r/+P/1//L/8v/y//P/8v/w/+//7P/s/+z/7P/s/+z/7P/s/+z/7P/u/+7/7v/w//H/
8v/1//b/9f/3//j/+f/8/wIABAAFAAoAFwAoAEIAYQCDAKgAzwD2ABsBQQFeAW0BZgE+
AfEAiAAlAOf/w/+t/6n/tf+8/8f/1P/b/+D/5P/l/+b/5//q/+v/7P/s/+z/7P/s/+3/
7f/t/+7/7f/s/+z/6//t/+3/7f/t/+//7//v/+//7f/t/+7/7//v/+//7//v//H/8f/x
//L/8v/y//P/8//z//P/8//0//L/8v/y//L/9P/2//b/9v/2//b/9//3//f/9v/2//X/
9v/3//j/+v/6//r/+//7//v/+//8//z/AAABAAEAAQABAAEAAwAEAAcABwAIAAoACAAK
AAsADAAPABAAEAARABIAEwATABQAFQAWABcAFwAZABkAGgAaABgAGAAYABgAFgAWABYA
FgAYABgAFwAXABUAFQAVABQAEwATABEADgANAAwACwAKAAkABwAGAAUAAgAAAP/////9
//z/+//6//j/+P/3//f/9//3//b/9f/3//f/9//2//T/9P/0//T/8v/x//H/8f/0//X/
9v/3//b/9f/0//P/9P/0//T/9P/0//P/8//z//P/8//z//T/8v/y//L/8v/y//L/8v/y
//T/9P/0//T/9P/0//T/9P/0//X/9f/1//X/9f/1//X/9P/0//T/9P/z//P/9P/0//L/
8v/y//L/9P/0//T/9P/0//T/8//z//H/8P/w//H/8//z//P/8//1//T/8v/y//L/8v/y
//L/8v/y//H/8f/x//H/8f/x//H/7//u/+7/7v/u/+//7//u//D/8P/v/+//8P/w//H/
8f/z//T/9f/1//X/9f/1//b/+P/4//j/+P/4//j/+v/7//v/+//7//v/+v/6//n/+f/7
//z/+//8//z//f/+//7//P/8//z/+v/5//b/9v/2//X/9P/y//H/7v/u/+7/7v/v//D/
8f/y//D/8P/y//L/8P/0//X/+P/5//j/+f/7//7///8AAAIABgAJAAwAFwAoAEAAXwCD
AKgAzwD2ABsBQQFeAW0BaAFEAfcAjgAnAOf/xf+t/6n/s/+8/8n/1v/d/+D/5P/n/+j/
6f/q/+v/7P/s/+z/7P/s/+3/7f/t/+7/7P/s/+3/7f/t/+3/7f/t/+//7//v/+//7//v
//D/8f/v/+//7//v/+//7//v//D/8P/w//H/8f/z//P/8//0//T/9P/0//T/9P/2//b/
9v/0//T/9f/1//b/9v/3//f/+f/5//n/+v/6//r/+//7//3//f/+//7//v////////8B
AAEAAwAEAAMAAwAEAAYABgAIAAkACgALAAwADAANAA4ADwAPABAAEwAUABUAFQAVABUA
FgAWABQAFAAUABQAFgAWABYAFgAUABQAEwATABMAEwATABIADwAPAA0ACgAKAAgABgAE
AAMAAQAAAP///v/8//v/+//7//r/+f/4//X/9P/y//H/8//z//L/8f/x//H/8f/w//D/
8P/w//D/8P/v/+//7//v/+//7//v/+//7//v/+//7v/u/+7/7v/u/+3/7f/t/+//7//v
//D/8P/w//D/8P/u/+7/7v/u/+7/7v/u/+7/7v/u/+7/7v/w//H/8f/x//D/7//u/+3/
8P/w//D/8P/x//H/8v/y//D/8P/w//D/8P/w//D/8P/w//D/7//v/+3/7P/s/+3/7//v
/+//7//v/+7/7v/u/+7/7P/s/+z/7P/s/+v/6//r/+3/7f/t/+3/6//q/+r/6v/o/+n/
6f/o/+r/6v/p/+n/7P/s/+3/7f/v//D/8f/x/+//7//v//D/8P/w//D/8P/y//L/9P/1
//X/9f/1//X/8//0//T/9f/2//b/9P/0//T/9f/2//b/9v/2//b/9P/z//D/8P/w/+//
7v/s/+v/6P/o/+j/6P/p/+r/6//s/+j/6P/q/+r/7P/u//H/8v/z//T/9f/3//r/+//+
/wAABAAFAAoAEwAmAEAAYQCDAKgAzwD0ABkBPQFcAWcBXAEwAdsAbgARANn/uf+l/6P/
r/+6/8f/1P/Z/97/4v/j/+T/5f/o/+n/6P/q/+r/6v/q/+v/6//r/+z/6v/q/+v/6//r
/+v/6//r/+v/6//r/+v/6//r/+z/7f/v/+//7//v/+//7//v//D/7v/u/+//7//x//H/
8f/y//D/8P/w//D/8P/y//L/8v/y//L/8//z//L/8v/z//P/9f/1//X/9v/1//T/9P/z
//b/9//5//r/+v/7//v/+//9//3///8AAP////8AAAIABAAGAAcACAAJAAoACgALAAwA
DQANAA4ADwAQABEAEQARABEAEgASABAAEAAQABAAEAAQABAAEAASABIAEQARABEAEQAR
ABAADQANAAsACAAIAAYABAACAAMAAQAAAP///P/6//n/+f/3//b/9f/0//L/8v/x//H/
8f/x//D/7//v/+//7//u//D/8P/w//D/7v/t/+3/7f/t/+3/7f/t/+3/7f/t/+3/7v/u
/+7/7v/u/+3/7f/t/+v/6//r/+z/7v/u/+7/7v/s/+z/7P/s/+7/7v/u/+7/7P/s/+z/
7P/u/+//7//v/+3/7f/t/+3/7v/u/+7/7v/v/+//8P/w/+//7v/t/+z/7f/u/+//8P/u
/+7/7f/t/+3/7P/s/+3/7v/u/+7/7v/u/+7/7f/t/+3/7f/t/+3/7f/r/+r/6v/q/+r/
6//r/+r/6v/q/+n/6f/q/+r/6//r/+3/7v/v/+//8f/x//H/8v/w//D/8P/w//D/8P/y
//P/9f/1//X/9f/1//b/9v/3//j/+P/2//b/9P/1//b/9v/2//b/9v/0//H/7v/u/+7/
7//u/+z/6//q/+r/6v/q/+r/6v/q/+r/5v/m/+j/6P/q/+z/8f/y//H/8v/z//P/9v/3
//j/+v/8////BAANABwANABVAHcAmgDBAOgADQEzAVQBaQFmAUgB/wCSACUA2/+1/53/
l/+h/6z/t//E/9H/1v/a/93/4P/j/+b/6f/q/+n/6P/n/+b/5f/l/+X/5v/n/+j/6v/r
/+r/6f/o/+f/6f/p/+n/6f/p/+n/6v/r/+n/6f/p/+n/6//r/+v/7P/s/+z/7f/t/+3/
7f/t/+7/7v/u/+7/7v/u//D/8P/w//D/8P/x//H/8P/w//H/8f/x//H/8f/y//T/9P/1
//X/9f/1//b/9v/4//n/+f/5//v/+//9//7//////wAAAgAAAAIAAwAEAAUABgAGAAcA
CAAJAAkACgALAAwADQANAA0ADQAOAA4ADAAMAAwADAAOAA4ADgAOAAwADAALAAsACwAL
AAsACgAJAAkABwAEAAIAAAD+//z/+//5//j/9//2//T/8//z//H/8P/v/+7/7v/u/+3/
7f/r/+v/6v/p/+f/5//n/+b/5P/k/+T/5P/m/+X/5f/l/+f/5//n/+f/5f/l/+X/5f/i
/+L/4v/i/+P/4//k/+X/5f/l/+X/5v/m/+b/5v/m/+b/5v/m/+b/5P/k/+T/5P/k/+T/
5P/k/+b/5//n/+f/5//n/+f/5//o/+j/6P/o/+X/5f/m/+b/6P/o/+j/6P/m/+b/5v/m
/+j/6P/n/+f/5//m/+T/5P/k/+T/5v/l/+X/5f/l/+X/5f/l/+X/5P/k/+T/5v/n/+f/
5v/l/+T/4v/h/+T/5P/l/+X/5f/m/+f/5//n/+f/5//o/+j/6P/o/+j/6v/q/+z/7f/t
/+3/7f/t/+v/7P/s/+3/7v/u/+z/7P/s/+3/7v/u/+7/7v/u/+z/7f/q/+r/6v/n/+b/
5P/j/+T/5P/k/+T/4v/i/+L/4v/i/+L/5P/k/+L/5v/n/+b/5f/m/+f/6f/s/+3/7v/y
//L/8//2////DgAoAEsAcQCSALkA4gAHAS8BUgFnAWgBUAEPAaoAPwDt/7//of+T/5n/
pP+t/7r/x//O/9T/1//a/93/4P/j/+L/4P/g/+D/4P/f/9//3//g/+D/4P/h/+H/4//j
/+P/4//i/+H/4P/f/+D/4f/j/+X/5f/l/+X/5f/l/+X/5f/m/+b/5v/n/+f/5//n/+f/
6P/m/+b/5v/m/+b/6P/o/+j/6P/o/+n/6f/r/+z/7v/v/+7/7f/s/+z/7v/u/+//7//x
//H/8v/y//L/8//z//P/8//z//X/9v/4//n/+//+//z//v///wAAAQACAAIAAwAGAAcA
BwAIAAcACAAJAAkACQAJAAoACgAMAAwADAAMAAoACgAKAAoACgAKAAkACQAJAAkACQAI
AAUABQADAAAAAAD+//z/+v/5//f/9v/1//L/8P/v/+//7//u/+3/7P/o/+j/5//n/+f/
5//m/+X/5f/l/+X/5P/m/+b/5v/m/+T/4//j/+P/4f/h/+H/4f/j/+P/4//j/+L/4v/i
/+L/4v/h/+H/4f/h/+H/4f/i/+L/4v/i/+L/5P/k/+T/5P/k/+T/5P/k/+L/4v/i/+L/
5P/l/+X/5f/l/+X/5f/l/+b/5v/m/+b/5f/l/+b/5v/m/+b/5v/m/+b/5v/m/+b/5v/m
/+X/5f/l/+T/5P/l/+f/5//n/+b/5P/k/+T/5P/k/+P/4//j/+X/5f/l/+X/5f/k/+T/
5P/i/+P/4//i/+L/4v/h/+H/4v/i/+P/4//n/+j/6f/p/+n/6f/p/+r/6P/o/+j/6P/o
/+j/6v/r/+v/6//r/+v/6//s/+z/7f/w//D/7v/u/+7/7//w//D/7v/u/+7/7P/r/+j/
6P/o/+f/5v/k/+P/5P/k/+T/5P/k/+T/5P/k/+L/4v/k/+T/5v/m/+n/6P/n/+j/6//t
//D/8//0//b/+v/9/wIADwAkAEAAYQCFAKwA1QD+ACEBRQFgAWkBWAEmAckAXAAFANH/
r/+f/6P/rf+2/8H/zv/T/9b/2P/b/97/4f/i/+P/5P/k/+T/5P/k/+H/4f/h/+L/5P/k
/+X/5f/l/+X/5f/l/+X/5f/l/+X/5f/l/+b/5//n/+f/5//n/+f/5//n/+j/6v/q/+v/
6//r/+v/6//s/+r/6v/q/+r/6v/s/+z/7P/s/+z/7f/t/+7/7v/v/+//8f/x//H/8v/w
//D/8f/x//P/8//0//T/9v/3//f/9//7//v//f/+//////8AAAIAAAACAAMABAAHAAgA
CAAJAAoACwALAAwADQAOAA8ADwAPAA8AEAAQABAAEAAQABAAEAAQABAAEAASABIAEQAR
AA8ADwAPAA4ACwALAAkABgAGAAQAAgAAAP///f/8//v/+P/2//X/9f/0//T/9P/0//L/
8v/x//H/8P/v/+3/6//p/+n/6f/o/+n/6v/r/+z/7P/r/+v/6//r/+v/6//r/+v/6//r
/+v/6v/q/+r/6v/q/+n/6f/p/+v/6//r/+z/7P/s/+z/7P/s/+z/7P/s/+r/6v/q/+r/
7P/s/+z/7P/s/+3/7f/t/+3/7f/t/+3/7P/s/+z/7P/r/+v/7P/s/+3/7v/v//D/8P/w
//D/8P/w//D/7//v/+3/7P/s/+3/7f/t/+3/7f/v/+7/7v/u/+7/7v/u/+7/7P/r/+v/
6//t/+3/7f/t/+3/7P/s/+z/7P/t/+3/7P/s/+z/6//r/+z/7P/t/+3/7//w//H/8f/z
//P/8//0//L/8v/y//L/8v/y//T/9f/3//f/9//3//f/+P/4//n/+v/6//j/+P/2//f/
+P/4//j/+P/4//b/9f/y//L/8v/z//L/8P/v/+7/7v/u/+7/7v/u/+7/7v/s/+z/7v/u
/+7/8P/x//L/9f/2//X/9//6//3//P/8/wAAAwAIABMAKABAAF8AgwCmAMsA7gARATcB
VgFlAWABNgHnAHwAGwDf/7//qf+j/63/uv/F/9L/2//g/+T/5f/m/+n/7P/t/+z/6v/q
/+r/6v/r/+v/6//s/+z/7P/t/+3/6//r/+v/6//t/+3/7f/t/+3/7f/u/+//8f/x//H/
8f/w/+//7v/u//D/8P/x//H/8//z//P/9P/y//L/8v/y//D/8v/y//L/9P/0//X/9f/2
//b/9//3//n/+f/5//r/+v/6//v/+//7//v//P/8//7/////////AQABAAMABAADAAMA
BAAGAAgACgALAAwACwAMAAwADQAQABEAEQASABMAFAAVABUAFwAXABgAGAAWABYAFgAW
ABgAGAAYABgAGAAYABcAFwATABMAEwASABMAEwARAA4ADAAKAAgABgAHAAUABAADAAAA
/v/9//3/+//6//n/+P/2//b/9f/1//P/8//y//H/8//z//P/8v/y//L/8v/y//L/8f/x
//H/8f/x//H/8f/z//P/8//z//D/8P/w//D/8v/x//H/8f/v/+//7//w//D/8P/w//D/
8v/y//L/8v/w//D/8P/w//L/8v/y//L/8v/z//P/8//z//P/8//z//T/9P/0//T/8f/x
//L/8v/y//L/8v/y//L/8v/y//L/8v/y//H/8f/z//L/8v/z//H/8f/x//H/7//u/+7/
7v/y//P/8//x//L/8v/y//L/8v/w/+//7//v/+//7//v/+//7//u/+7/7v/u/+//7//u
/+7/7v/t/+3/7v/u/+//7//x//L/8//z//X/9f/1//b/9P/0//T/9P/0//T/9v/3//f/
9//3//f/9//4//j/+f/6//r/+P/4//b/9//4//j/+P/4//j/9v/3//T/9P/0//P/8v/w
/+//7v/u/+7/7v/u/+7/7v/u/+z/7P/u/+7/8P/y//P/9P/1//b/+f/7//z//f/+/wIA
BAAHAAwAGQAsAEQAYwCFAKgAzwDyABUBOQFWAWMBWgEqAdEAZgALANX/tf+j/6P/r/+8
/8n/1P/Z/97/4v/j/+b/5//o/+n/6v/q/+r/6v/q/+n/6f/p/+r/7P/s/+3/7f/t/+3/
7f/t/+v/6//r/+v/6//r/+z/7f/v/+//7//v/+3/7f/t/+7/7v/u/+//7//v/+//7//w
//D/8P/w//D/8v/0//T/9P/y//L/8//z//L/8v/z//P/9f/1//X/9v/2//b/9//3//v/
+//8//z//P/9//3//f//////AQACAAEAAQACAAQABAAGAAcACAAJAAoACgALAAwADQAN
AA4AEQASABMAEwAVABUAFgAWABQAFAAUABQAFAAUABQAFAAUABQAEwATAA8ADwAPAA4A
DwAPAA0ACgAKAAgABgAEAAMAAQAAAP///v/8//v/+//3//b/9f/0//D/8P/v/+//8f/x
//D/7//v/+//7//u/+7/7v/u/+7/7P/r/+v/6//r/+v/6//r/+3/7f/t/+3/7P/s/+z/
7P/q/+n/6f/p/+v/6//r/+z/7P/s/+z/7P/q/+r/6v/q/+z/7P/s/+z/7v/u/+7/7v/t
/+3/7P/r/+z/7f/u/+//7v/u/+7/7v/t/+3/7v/u//D/8P/w//D/7v/u/+7/7v/u/+7/
7f/t/+v/6v/q/+v/7f/v/+3/7P/s/+z/7P/s/+7/7f/t/+3/6//r/+v/6//r/+r/6v/q
/+j/6f/p/+j/6P/o/+f/5//o/+j/6f/p/+z/7v/w//H/7//v/+//8P/w//D/8P/w/+//
7v/v/+//8f/x//H/8f/x//L/8v/z//b/9v/0//T/9P/1//b/9v/2//b/9v/0//X/8v/y
//L/7//u/+z/6//s/+z/7P/s/+r/6v/q/+r/5v/m/+j/6P/s/+z/7f/u/+//8P/x//H/
8v/1//b/+P/6////CgAfADgAWgB9AKEAyADvABIBNQFXAWoBaQFIAfoAjwAmAN//t/+d
/5f/n/+n/7D/v//O/9X/2P/c/+H/5P/n/+b/5f/m/+b/5v/m/+b/5//n/+f/6P/q/+r/
6//r/+n/6f/p/+n/5//n/+f/5//p/+n/6v/r/+3/7f/t/+3/7P/r/+r/6v/q/+r/6//r
/+v/6//r/+z/7v/u/+7/7v/w//L/8v/y//L/8v/z//P/8v/y//P/8//z//P/8//0//T/
9P/1//X/9v/1//X/9P/5//v//P/9//////8BAAIAAgABAAEAAgAEAAYABwAIAAkACgAK
AAsACgALAAsADAAPABAAEQARABEAEQASABIAEgASABIAEgARABAADwAOABAAEAAPAA8A
CwALAAsACgAHAAcABQACAAIAAAD+//z/+v/3//X/8//y//D/7//v/+//7v/t/+z/6P/o
/+f/5//n/+f/5v/l/+X/5f/l/+T/5P/k/+T/5P/k/+P/4//j/+P/4//j/+P/4//j/+P/
4//i/+L/4v/i/+D/3//f/9//4f/h/+H/4v/i/+L/4v/i/+L/4v/i/+L/4v/i/+L/4v/i
/+L/4v/i/+D/4f/h/+H/4//j/+P/4//j/+L/4f/g/+D/4f/j/+T/4v/i/+L/4v/k/+T/
5P/k/+P/4v/g/9//4f/g/+D/4f/j/+P/4//j/+H/4P/g/+D/4P/g/97/3f/d/93/3f/d
/93/3f/d/9z/3P/c/9z/3f/d/9z/2v/a/9n/2f/c/9z/3f/d/9//4P/h/+H/4P/f/97/
3v/f/+D/4f/i/+D/4P/i/+P/5f/l/+X/5f/l/+b/5v/n/+b/5v/k/+T/5P/l/+b/5v/o
/+j/6P/m/+f/5P/k/+T/4f/g/97/3f/c/9z/3P/c/9z/3P/c/9z/2f/Y/9n/2P/Y/9j/
2f/c/93/3v/h/+H/4P/h/+T/5v/m/+X/6v/3/wwAKABLAHEAmADBAOoAEwE3AVQBYQFY
ATIB4QB6ABsA2/+z/5n/lf+b/6D/q/+4/8P/yv/M/8//0v/V/9j/2f/a/9j/2P/Y/9j/
2f/Z/9n/2v/Y/9j/2f/Z/9f/1//X/9f/2P/Z/9r/2//Z/9n/2v/b/9v/2//b/9v/2//b
/9v/3P/e/97/3//f/93/3f/d/97/4P/g/+D/4P/g/+L/4v/i/+D/4P/h/+H/5P/k/+X/
5f/l/+X/5f/m/+b/5v/n/+f/6f/p/+r/6v/s/+3/7f/t/+3/7f/v//D/8v/z//X/+P/4
//r/+//8//3//v/+////AgADAAMABAAFAAYABwAHAAcABwAIAAgACAAIAAgACAAIAAgA
CAAIAAgACAAHAAcABQAFAAUABAABAAEA///8//r/+P/2//T/8f/v/+7/7f/u/+z/6//r
/+j/5v/k/+L/4P/g/9//3//h/+H/4P/f/97/3f/c/9r/3P/c/9z/3P/c/9v/2//b/9v/
2//b/9v/2//b/9v/2//a/9r/2v/a/9r/2f/Z/9n/1//X/9f/2P/Y/9j/2P/Y/9j/2P/Y
/9j/2P/Y/9j/2P/a/9r/2v/a/9j/2f/Z/9n/2f/Z/9n/2f/c/9z/3P/c/9v/2//c/9z/
3P/c/9z/3P/a/9r/2v/a/9r/2v/Z/9n/2//a/9r/2//b/9v/2//b/9n/2P/Y/9j/2v/Z
/9n/2f/X/9f/1//X/9f/1//X/9b/2P/Y/9j/2P/W/9b/1v/X/9b/1f/U/9X/1f/V/9X/
1v/U/w==
         </WaveFormData>
      </LeadData>
      <LeadData>
         <LeadByteCountTotal>10000</LeadByteCountTotal>
         <LeadTimeOffset>0</LeadTimeOffset>
         <LeadSampleCountTotal>5000</LeadSampleCountTotal>
         <LeadAmplitudeUnitsPerBit>4.88</LeadAmplitudeUnitsPerBit>
         <LeadAmplitudeUnits>��V</LeadAmplitudeUnits>
         <LeadHighLimit>2147483647</LeadHighLimit>
         <LeadLowLimit>268435456</LeadLowLimit>
         <LeadID>V6</LeadID>
         <LeadOffsetFirstSample>0</LeadOffsetFirstSample>
         <FirstSampleBaseline>0</FirstSampleBaseline>
         <LeadSampleSize>2</LeadSampleSize>
         <LeadOff>FALSE</LeadOff>
         <BaselineSway>FALSE</BaselineSway>
         <ExcessiveACNoise>FALSE</ExcessiveACNoise>
         <MuscleNoise>FALSE</MuscleNoise>
         <LeadDataCRC32>2724714056</LeadDataCRC32>
         <WaveFormData>
8v/y//L/8v/z//T/9f/2//f/+P/5//r//P/8//z//P8EAAoAEAAWACgAOgBMAF4AeQCS
AKsAxADBAL4AuwC4AI0AZAA7ABIABQD6/+//5P/p/+z/7//y//L/8v/y//L/8f/w/+//
7v/v//D/8f/y//D/8P/w//D/8P/w//D/8P/u/+7/7v/u/+z/7P/s/+z/7v/u/+7/7v/x
//L/8//0//T/9P/0//T/8v/y//L/8v/y//L/8v/y//T/9P/0//T/9P/0//T/9P/2//b/
9v/2//b/9v/2//b/9//4//n/+v/5//j/9//2//n/+v/7//z//v/+//7//v/8//z//P/8
//7//v/+//7/AgAEAAYACAALAAwADQAOABAAEAAQABAADgAOAA4ADgAQABAAEAAQABIA
EgASABIAEgASABIAEgASABIAEgASABEAEAAPAA4ACwAKAAkACAAEAAIAAAD+//z//P/8
//z//P/8//z//P/5//j/9//2//b/9v/2//b/9P/0//T/9P/2//b/9v/2//T/9P/0//T/
8v/y//L/8v/y//L/8v/y/+//7v/t/+z/7//w//H/8v/z//T/9f/2//T/9P/0//T/8v/y
//L/8v/y//L/8v/y//T/9P/0//T/8v/y//L/8v/w//D/8P/w//D/8P/w//D/8P/w//D/
8P/x//L/8//0//T/9P/0//T/9v/2//b/9v/z//P/8//z//L/8v/y//L/8//z//P/8//x
//H/8P/w//P/8//z//X/9P/1//X/9f/1//X/9f/2//b/9v/2//b/9v/3//f/9//2//b/
9v/3//f/9//5//r//f/9//3//f/8//z//P/8//z//P/8//r/+v/5//j/9//2//X/9P/z
//D/7//v/+//7//u/+7/7v/u/+3/7f/t/+v/7v/v//D/8P/y//T/9f/2//f/9//4//v/
/P/8/wAACgAYACkAPABRAGoAgwCeALoA0ADfAOQA0gCuAH8ATwAjAAMA8f/r/+v/7P/v
//P/9v/2//P/8f/z//P/8f/u/+7/7P/s/+z/7P/s/+z/7P/r/+3/7f/t/+3/7f/t/+3/
7f/s/+z/7P/s/+z/7f/u/+7/7f/t/+3/7f/s/+z/7f/u/+z/7P/s/+z/7f/t/+7/7v/s
/+z/7P/s/+7/7v/v/+//7//v/+//7//x//H/8v/y//L/8v/z//P/8f/x//L/8//1//X/
9f/1//j/+f/5//n/+P/5//r/+//9//3//f////7/////////AAABAAIAAwAEAAYACAAK
AAkACgALAAsACQAJAAkACgAMAA0ADQANAA0ADQANAA0ADgAOAA0ADQANAAwACwALAAgA
BgAFAAMA///+//v/+//6//v/+//7//j/9//2//X/8v/y//H/8f/x//D/7//v//D/8P/v
/+//7//u/+7/7v/u/+7/7v/u/+3/7f/t/+3/7//v/+//7//t/+3/7f/t/+v/6//r/+r/
6//s/+3/7v/r/+r/6v/q/+3/7f/t/+3/7f/t/+3/7P/s/+z/7P/t/+v/7P/u/+//7//u
/+7/7v/u/+3/7f/t/+z/7f/u/+7/7P/s/+z/6//r/+v/7P/u/+//7//v//D/7v/u/+7/
7f/t/+//7v/u/+7/7v/u/+7/7v/u/+7/6//r/+v/6//s/+z/7P/s/+3/7f/t/+3/6//r
/+r/6v/t/+3/7f/v/+7/7//v/+//8P/x//L/9P/y//L/8v/y//L/8//z//P/8v/y//L/
8//z//P/9f/2//n/+f/5//n/+P/4//j/+P/6//r/+v/4//b/9f/0//P/9P/z//L/8f/u
/+3/7f/t/+3/7P/s/+z/7P/r/+v/6//r/+z/7f/u//D/8v/y//P/9P/z//X/9v/3//b/
+P8AAAoAGAApADwAUwBsAIUAoAC+ANQA4wDkANAAqgB5AEcAHQD//+3/5//n/+j/6//v
//L/8P/v/+//7//v/+3/7P/o/+r/6v/q/+r/6v/q/+r/6f/n/+f/5//n/+n/6f/p/+n/
6v/q/+r/6v/q/+v/7P/s/+v/6//r/+v/6v/q/+v/7P/u/+7/7v/u/+3/7f/u/+7/7v/u
/+7/7v/u/+7/7//v/+//7//v/+//7f/t/+7/7v/u/+7/7//v//H/8f/y//P/8//z//P/
8//0//X/9f/1//j/+f/6//v/+//7//v//f/7//3//v///wAAAQACAAMABQAGAAcACAAH
AAgACQAJAAkACQAJAAoACgALAAsACwANAA0ADQANAA4ADgANAA0ACwAKAAkACQAGAAQA
AwABAAEAAAD9//3/+//7//r/+f/4//f/9v/1//b/9v/1//X/8//y//H/8f/w//D/7//v
/+//7v/u/+7/7v/u/+7/7v/t/+3/7f/t/+//7//v/+//7f/t/+3/7f/t/+3/7f/s/+7/
7v/u/+7/6//q/+r/6v/t/+3/7f/t/+//7//v/+7/8P/w//D/8f/w//D/8f/x//D/7v/t
/+z/6//r/+z/7f/s/+3/7v/u//D/8P/w/+//7v/t/+3/7v/t/+3/7f/u//D/8P/w/+//
7//v/+//7//t/+3/7P/s/+z/7P/s/+z/7P/s/+z/7P/t/+7/7//s/+z/7P/s/+3/7f/t
/+3/7f/t/+z/7P/t/+3/7f/v//D/8f/x//H/8f/x//H/8v/y//L/8v/y//L/8//z//P/
9v/2//b/9//1//X/9//4//f/9//3//f/+P/4//j/+P/6//r/+v/4//b/9f/0//P/8v/x
//D/7//u/+3/7f/t/+3/7P/s/+z/7P/r/+v/6//t/+7/7//w//D/8P/w//H/9P/1//X/
9v/5//j/+v8AAAgAFgAnADoATwBmAH8AmgC0AMwA2wDcAMgAogBzAEEAFwD5/+X/3//h
/+L/5f/p/+z/7v/v/+//8f/x//H/8P/u/+3/7P/r/+r/6v/q/+r/6f/p/+n/6f/p/+n/
6f/p/+n/6P/o/+j/6P/q/+v/7P/s/+3/7f/t/+3/6v/q/+v/7P/s/+z/7P/s/+v/6//s
/+z/7P/s/+z/7P/u/+7/7//v/+//7//v/+//7//v//D/8P/u/+7/7//v/+//7//w//H/
8f/x//H/8f/0//X/9f/1//b/9//4//n/+//7//v//f/9////AAABAAAAAQACAAMABQAG
AAcACAAHAAgACQAJAAsACwALAAwADAANAA0ADQAPAA8ADwAPAA4ADgANAA0ADQAMAAsA
CwAIAAYABQADAAMAAgD//////f/9//z/+//6//n/+P/3//T/9P/z//P/8v/y//L/8//y
//L/8f/x//H/8P/w//D/7v/u/+7/7v/v/+//7//v/+//7//v/+//7//v/+//7//v/+//
7//u/+7/7v/u/+7/7f/s/+z/7P/r/+v/6//r/+v/6//r/+r/7P/u//D/8//y//L/8//z
//L/8P/v/+7/7f/t/+7/7//u/+//8P/w/+7/7v/u/+3/7f/t/+7/8P/w/+//7v/u//D/
8P/w/+//7//v/+//7//x//H/8f/x//D/8P/w//D/8P/w//D/8P/u/+7/7v/u/+v/6//r
/+v/6v/q/+r/6v/t/+3/7f/t/+//7//u/+7/7//v/+//8f/w//H/8f/x//P/8//z//T/
8v/y//L/8v/0//X/9f/1//b/9v/2//f/9//3//n/+v/7//v/+//7//r/+v/6//r//P/8
//z/+v/4//f/9v/1//T/8//y//H/8P/v/+//7//v/+7/7v/u//D/7//v/+//7//w/+3/
7P/u/+7/8P/z//T/9f/5//r/+//8/wAABAAMABgAKQA8AFEAZgB/AJgAsgDKANkA2gDK
AKYAcwBBABcA+f/l/9//4f/k/+n/7//w//D/8f/v/+//7//x//D/8P/u/+7/7v/u/+z/
7P/s/+v/6//r/+v/6//r/+v/6//r/+z/7P/s/+z/7P/t/+7/7v/t/+3/7f/t/+z/7P/t
/+7/8P/w//D/8P/v/+//8P/w/+7/7v/u/+7/8P/w//H/8f/z//P/8//z//P/8//0//T/
9P/0//X/9f/1//X/9v/3//f/9//3//f/+P/5//n/+f/6//v//P/9//3//f/9/////f//
/wAAAQAEAAUABgAHAAgACgAMAA4ADQAOAA8ADwAPAA8ADwAQAA4ADwAPAA8AEQARABEA
EQASABIAEQARAA8ADgANAA0ADgAMAAsACQAJAAgABQAFAAEAAQAAAP///P/7//r/+f/4
//j/9//3//f/9v/1//X/9P/0//P/8//z//L/8v/y//D/8P/w//D/8f/x//H/8f/z//P/
8//z//P/8//z//P/9f/1//X/9P/0//T/9P/0//P/8v/y//L/8//z//P/8//x//H/8f/w
//L/8v/y//P/8f/y//T/9f/1//T/9P/0//T/8//z//P/8v/z//T/9P/0//T/9P/z//T/
8//z//T/8//z//P/9P/0//T/9P/z//P/8//z//P/9f/1//X/9f/0//T/8v/y//T/9P/0
//T/9P/y//L/8v/y//H/8f/x//H/8v/y//L/8v/x//H/8f/x//P/8//y//L/8//z//P/
9f/2//f/9//3//X/9f/1//b/+P/4//j/+P/4//n/+f/5//j/+P/4//n/+v/7//7/AAAB
AAEAAQABAAAAAAAAAAAA/v/+//7//P/+//3//P/7//r/+f/4//f/9v/1//X/9f/1//T/
9P/0//b/9f/1//X/9f/2//f/+v/6//r/+v/9//z//f///wAAAQACAAQACAAQABwAKwA8
AE8AZgB/AJgAtADOAN0A5ADYALQAgQBLAB8AAQDr/+X/5f/o/+//9f/2//b/9f/1//X/
9f/z//T/9P/0//T/9P/0//T/9P/0//P/8//z//P/8//x//H/8f/x//L/8v/y//L/8v/z
//T/9P/z//P/8//z//L/8v/z//T/8v/y//L/8v/z//P/9P/0//T/9P/0//T/9v/2//f/
9//3//f/9//3//n/+f/6//r/+P/4//n/+f/5//n/+v/7//3//f/9//3//v////////8A
AAEAAgADAAMAAwADAAUABQAHAAgACQAIAAkACgALAAsADAANAA4ADwAQABEAEQATABMA
EwAUABYAFwAXABcAFwAXABcAFwAWABYAFQAVABUAFAATABMAEgAQAA8ADQALAAoABwAH
AAcABwAGAAUAAgABAAAA///+//7//f/9//n/+P/3//f/+P/4//f/9//1//T/9P/0//b/
9v/2//b/9//3//f/9//1//X/9f/1//f/9//3//f/9//3//f/9v/2//b/9v/2//f/9v/2
//b/9//3//f/9//3//f/9//2//b/9v/2//f/9v/2//f/9//3//b/9v/2//T/8//z//P/
9v/3//j/+P/2//b/9v/1//b/9f/1//b/9f/1//X/9v/0//T/9P/z//X/9f/1//X/9//3
//f/9//2//T/9v/2//b/9P/0//T/9P/y//L/8v/y//P/8//z//P/8v/y//L/8v/x//H/
8f/x//P/8//y//L/8f/x//H/8//0//X/9f/1//X/9f/1//b/9v/2//b/9v/3//n/+v/7
//z//P/8//3//f/9////AAD///////////7//v/+//7//v/+//7//P/8//v/+v/5//b/
9f/0//P/9P/z//P/8//z//L/8v/y//L/8f/x//H/8f/y//P/9P/2//j/+P/7//z//f//
/wAAAQACAAIABgAOABwALwBCAFUAbACDAJoAtgDOAN0A3gDQAKYAbQA7ABMA9//j/93/
4f/m/+3/8f/0//b/9f/1//P/8//z//T/8v/y//L/8v/y//D/8P/w/+//7//v/+//7//v
/+//7//v/+7/7v/u/+7/7v/v//D/8P/x//H/8f/x//L/8v/z//T/8v/y//L/8v/z//P/
9P/0//L/8v/y//L/9P/0//X/9f/z//P/8//z//P/8//0//T/9P/0//X/9f/1//X/9v/3
//v/+//7//v/+//7//r/+f/6//v//P/9//7///8AAAMAAQADAAQABQAGAAcACAAJAAcA
CAAJAAoADQAOAA8ADwAPAA8ADwAQABAAEQARABEAEwATABMAEwASABIAEQARABMAEgAR
ABEAEAAOAA0ACwAJAAgABQAFAAEAAQAAAP///P/7//r/+f/5//r/+v/7//f/9v/1//X/
+P/4//f/9//3//b/9v/2//b/9v/2//b/8//z//P/8//1//X/9f/1//X/9f/1//X/9f/1
//X/9P/y//L/8v/y//H/8P/w//D/8//z//P/8//x//H/8f/w//D/8P/w//H/8//0//b/
9//3//b/9v/2//L/8f/x//H/9P/1//b/9v/0//T/9P/z//L/8f/x//L/9f/1//X/9v/0
//T/9P/z//X/9f/1//X/9v/0//T/9P/0//T/9P/0//T/8//z//P/8//y//L/8v/y//H/
8f/x//H/8//z//L/8v/x//H/8f/z//b/9//3//f/9//3//f/+P/4//j/+P/4//j/+f/5
//n//P/8//z//f/9//3///8AAP///////////v/+//7//v/+//7//v/8//z/+//6//n/
9v/1//T/8//0//P/8//z//P/8v/y//L/8P/v/+//7//x//T/9//2//b/9v/4//f/+v/7
//3//v///wAAAAAEAAoAFgAnADgASwBiAHsAlACuAMgA2wDgANYAtAB/AEcAGQD3/+H/
2f/b/97/4//p//D/8v/x/+//7//v//H/8v/y//H/8P/v/+7/8P/w//D/7//v/+//7//v
/+7/7f/s/+v/7f/u/+//8P/u/+//8P/w/+//7//v/+//7v/u/+//8P/w//D/8P/w//H/
8f/y//L/8v/y//L/8v/w//D/8f/x//H/8f/x//H/8f/x//L/8v/0//T/9f/1//X/9f/2
//f/+f/5//n/+f/6//v/+//7//z//f/+////////////AQD//wEAAgADAAQABQAGAAcA
BwAIAAkACgALAAwADQANAA0ADQANAA4ADAANAA0ADQANAA0ADQANAA4ADgANAA0ADwAO
AA0ADQAMAAoACQAHAAcABgADAAMA//////7//f/6//n/+P/3//b/9v/1//X/9f/0//P/
8//y//L/8f/x/+//7v/u/+7/7v/u/+7/7v/t/+3/7f/t/+v/6//r/+v/7f/t/+3/7f/v
/+//7//u/+7/7v/u/+7/6//q/+r/6v/t/+3/7f/t/+//7//v/+7/7v/u/+7/7//t/+7/
8P/x/+//7v/u/+7/7v/t/+3/7f/s/+3/7v/u/+7/7v/u/+3/7f/t/+7/8P/w/+//7v/u
/+z/7P/s/+v/7f/u/+7/7v/u/+7/7P/s/+z/7P/r/+v/6//r/+v/7P/t/+7/7f/t/+3/
7f/t/+3/7P/s/+3/7f/t/+//7v/v/+//7//v/+//7//w//D/8P/w//D/8v/z//P/8//2
//b/9v/3//b/9f/2//b/9//3//f/9//2//b/9v/2//b/9v/2//T/9v/1//T/8//0//P/
8v/x/+7/7f/t/+3/6//q/+r/6v/s/+v/6//r/+v/7P/t/+7/7v/u/+7/7//w//H/8f/y
//P/9P/0//r/AgAQACEAMgBFAFwAcwCMAKgAwgDVAN4A2AC6AIkAVQAnAAEA5//Z/9X/
2P/b/+H/5v/q/+v/6//t/+//7//u/+7/7P/s/+z/7P/q/+r/6v/p/+f/5//n/+f/5//n
/+f/5//o/+j/6P/o/+j/6f/q/+r/6//r/+v/6//q/+r/6//s/+r/6v/q/+r/6//r/+z/
7P/q/+r/6v/q/+r/6v/r/+v/7f/t/+3/7f/v/+//8P/w//D/8P/x//H/8f/x//L/8//z
//P/8//z//L/8//z//P/9v/3//j/+f/7//v/+//9//v//f/+////AAABAAIAAwADAAQA
BQAGAAUABgAHAAcABwAHAAcACAAKAAsACwALAA0ADQANAA0ADAAMAAsACwALAAoACQAJ
AAYABAADAAEAAAAAAP7////9//3//P/7//j/9//2//X/9v/2//X/9f/x//D/7//v/+7/
7v/t/+3/7f/s/+z/7P/u/+7/7v/u/+v/6//r/+v/6//r/+v/6//r/+v/6//r/+v/6//r
/+r/6v/q/+r/6v/p/+j/6P/o/+v/6//r/+v/7f/t/+3/7P/q/+r/6v/r/+3/7v/w//H/
7//u/+7/7v/u/+3/7f/t/+z/7f/u/+7/7v/u/+7/7f/u/+3/7f/u/+3/7f/t/+7/7P/s
/+z/6//r/+v/6//r/+3/7f/t/+7/7P/s/+z/7P/q/+r/6v/q/+v/6//r/+v/7P/s/+z/
7P/r/+v/6//r/+v/6//q/+r/6//r/+v/7f/w//H/8f/x/+//7//v//D/8P/w//D/8P/y
//P/8//z//L/8v/y//P/8//z//X/9v/5//n/+f/5//j/+P/4//j/+P/4//j/9v/1//P/
8f/v//D/7//u/+3/7P/r/+v/6//r/+r/6v/q/+z/6//r/+v/6//q/+v/6v/s/+7/8v/z
//T/9f/3//b/9//4//r/AAAKABgAKQA8AFMAagCDAJ4AugDOANkA2ADCAJYAYQAxAAsA
7//f/93/3//i/+f/6//u/+7/7f/t/+3/6//r/+r/6v/q/+r/6v/q/+j/6P/o/+f/6P/p
/+r/6//p/+n/6f/p/+j/6P/o/+j/6v/r/+z/7P/t/+3/7f/t/+r/6v/r/+z/7P/s/+z/
7P/t/+3/7v/u/+7/7v/u/+7/7P/s/+3/7f/v/+//7//v/+//7//w//D/8P/w//H/8f/x
//H/8v/z//X/9f/1//X/9v/3//f/9//4//n/+v/7//v/+//7//3//f///wAAAQAEAAUA
BgAHAAUABgAHAAgACQAKAAsACwALAAsACwAMAA4ADwAPAA8AEQARABEAEQASABIAEQAR
AA8ADgANAA0ADAAKAAkABwAFAAQAAQABAP/////+//3/+v/5//j/9//2//b/9f/1//P/
8v/x//H/8P/w/+//7//v/+7/7v/u//D/8P/w//D/8f/x//H/8f/x//H/8f/x/+//7//v
/+//7//v/+//7v/w//D/8P/w/+//7v/u/+7/7f/t/+3/7f/u/+//8P/w//D/8P/w//H/
8P/w//H/8f/x//D/8P/w/+//7//w//H/8f/x//H/8P/y//L/8v/x//L/8f/x//L/8f/x
//H/8v/w//D/8P/v/+//7//v/+//7//v/+//7//w//D/7v/w//D/8P/w//D/7v/u/+7/
7v/t/+3/7f/t/+7/7v/u/+7/7f/t/+3/7f/t/+3/7P/s/+//7//v//H/8v/z//P/8//z
//P/8//0//H/8P/v/+7/7//x//L/8//2//b/9v/3//f/9//5//r/+//7//v/+//6//r/
+v/6//r/+v/6//j/+P/3//b/9f/0//P/8v/x//D/7//v/+//7//u/+7/7v/u/+3/7f/t
/+3/8P/v//D/8P/y//L/8f/0//X/9f/2//n/+v/8/wIACAAUACUAOABLAGIAewCUAK4A
xgDVANgAyACgAG0AOQARAPP/3//Z/9v/4P/n/+3/8P/u/+//7//v/+//7//w/+7/7f/s
/+v/6v/q/+r/6v/p/+v/6//r/+v/6f/p/+n/6f/o/+j/6P/o/+r/6//s/+z/7f/t/+3/
7f/q/+r/6//s/+7/7v/u/+7/7f/t/+7/7v/s/+z/7P/s/+7/7v/v/+//7//v/+//7//v
/+//8P/w//L/8v/z//P/8f/x//L/8//1//X/9f/1//b/9//3//f/9v/3//j/+f/7//v/
+//9//3///8AAAEAAgADAAQABQAFAAYABwAIAAkACgALAAsADQANAA0ADgAOAA8ADwAP
AA8ADwAPAA8AEAAQAA8ADwAPAA4ADQANAAwACgAJAAcACAAIAAYABwADAAMAAgABAP7/
/f/8//v/+v/6//n/+f/1//T/8//z//L/8v/x//H/8//y//L/8v/y//L/8v/y//H/8f/x
//H/8f/x//H/8f/x//H/8f/x/+//7//v/+7/7//w//H/8v/z//L/8v/y//H/8f/x//H/
8f/x//H/8P/y//L/8v/z//H/8v/0//X/8//y//L/8v/x//H/8v/z//L/8//0//T/8v/y
//L/8f/y//H/8f/y//H/8f/x//L/8P/w//D/7//v/+//7//v/+//7//v/+//7//w//H/
8v/0//X/9f/z//L/8v/y//L/8v/w//D/8P/w/+//7//v/+//7v/u/+7/7v/v/+//7//v
/+//7//u/+7/7//v/+//8f/y//P/8//z//P/8//z//T/9P/0//T/9P/2//f/9//3//j/
+P/4//n/+P/3//j/+P/7//v/+//7//z//P/8//z//P/8//z/+v/4//f/9v/1//T/8//y
//H/8P/v/+//7//v/+7/7v/u/+7/7f/t/+3/8f/y//P/9P/2//b/+P/5//j/+f/5//z/
/f/8/wAABgAOABwAKwA+AFEAZgB/AJgAsgDKANkA2gDEAJoAYwAvAAcA6//b/9f/2//g
/+f/7f/u/+7/7//t/+3/7f/v/+7/7P/s/+z/7P/s/+7/7v/u/+3/7f/t/+3/7f/t/+3/
7f/t/+r/6v/q/+r/6v/r/+z/7P/v/+//7//v/+7/7v/v//D/7v/u/+7/7v/v/+//8P/w
/+7/7v/u/+7/7v/u/+//7//x//H/8f/x//H/8f/y//L/8P/w//H/8f/z//P/9P/1//f/
9//3//f/+v/7//v/+//6//v//P/9//v/+//7//3///8BAAIAAwACAAMABAAFAAUABgAH
AAgACwAMAA0ADQAPAA8ADwAQAA4ADwAPAA8ADQANAA0ADQAOAA4ADQANAA0ADAALAAsA
CgAIAAcABQADAAIA//////3//f/8//v//P/7//r/+f/2//b/9f/1//H/8P/v/+//8v/y
//H/8f/x//D/8P/w/+7/7v/u/+7/7f/t/+3/7f/t/+3/7f/t/+3/7f/t/+3/6//r/+v/
6v/s/+z/7P/s/+z/7P/t/+7/7f/t/+3/7f/r/+v/6//q/+z/7P/s/+3/7P/s/+3/7f/r
/+r/6v/q/+n/6f/q/+v/6v/r/+z/7P/t/+7/7//v/+z/6//r/+z/7P/r/+r/6v/s/+z/
7P/r/+v/6//r/+v/6//r/+n/6P/q/+r/6v/q/+r/6v/q/+r/5//n/+f/5//k/+T/5P/k
/+X/5f/l/+X/5f/l/+T/5P/m/+f/6P/r/+z/7f/t/+3/6//r/+v/7P/u/+7/7v/u/+3/
7f/s/+v/7P/s/+z/7f/v/+//8f/y//P/8//z//P/8v/y//L/8v/x//D/7//s/+z/6//q
/+n/6P/n/+b/5f/k/+P/4//j/+P/4v/i/+L/4P/f/9//3//j/+L/4//k/+T/5P/m/+f/
6P/p/+v/6v/r/+z/8P/6/wYAFgApADwAUwBsAIUAoAC6AMwA0QDCAJ4AagA1AAsA6f/T
/8v/y//N/9D/1//f/+D/3v/f/+H/4f/f/9//3v/c/97/3v/e/97/3v/e/97/3f/d/93/
3f/d/9v/2//b/9v/3P/c/9z/3P/a/9v/3P/c/93/3f/d/93/3v/e/9//4P/e/97/3v/e
/9v/2//c/9z/3v/e/97/3v/f/+D/4v/j/+H/4f/h/+H/4f/h/+L/4v/g/+D/4f/h/9//
3//g/+H/4//j/+P/4//m/+f/5//n/+j/6f/q/+v/6f/p/+n/6//s/+//8f/z//P/8//z
//P/8//0//X/9v/5//r/+//7//v/+//7//z/+v/7//v/+//7//v/+//7//z//P/7//v/
+v/4//b/9f/0//L/8f/v/+3/7P/p/+n/5f/l/+T/4//i/+H/4P/f/+D/4P/f/9//3P/a
/9j/1//a/9r/2f/Z/9f/1v/W/9b/1v/W/9b/1v/V/9X/1f/V/9f/1//X/9f/1f/V/9X/
1f/T/9P/0//S/9L/0v/S/9L/0//S/9L/0v/V/9X/1f/V/9X/1f/V/9T/1P/U/9T/1f/U
/9T/1f/V/9P/0v/S/9L/0//T/9T/1f/V/9X/1f/U/9L/0v/S/9H/0v/R/9H/0v/T/9P/
0//U/9P/0v/R/8//0P/R/9L/0//V/9X/1f/V/9T/0v/R/9D/z//O/9D/0P/Q/9D/0f/R
/9H/0f/O/87/zv/O/8//z//P/8//z//P/87/zv/N/83/zf/P/9D/0f/R/9H/0f/R/9H/
0v/S/9L/0v/S/9T/1f/V/9X/1P/U/9T/1f/T/9P/1f/W/9f/1//X/9f/1v/W/9b/1v/Y
/9j/2P/W/9b/1f/U/9P/1P/T/9L/0f/Q/8//z//P/8z/yv/J/8j/yv/J/8n/yf/N/8r/
y//M/8z/yv/M/83/zP/N/8v/zP/N/8z/zv/U/97/7P/9/w4AJQA+AFcAcgCMAKYAtQC4
AKgAggBRACEA+f/X/8P/vf+7/7r/vf/D/8r/yv/J/8f/xf/H/8X/xv/G/8b/xv/G/8b/
xP/E/8T/w//B/8H/wf/B/8P/w//D/8P/xP/E/8T/xP/C/8P/xP/E/8T/w//C/8H/wf/C
/8T/xv/F/8T/w//C/8L/w//F/8b/xP/E/8T/xP/G/8b/x//H/8X/xf/F/8X/xf/F/8b/
xv/H/8j/yv/L/8r/yf/J/8n/y//L/8v/y//K/8v/y//L/8z/zf/O/8//0f/R/9H/0//R
/9P/1P/V/9j/2f/a/9v/2//c/93/3v/d/97/3//f/+H/4f/h/+L/4P/h/+H/4f/h/+H/
4f/h/+L/4v/h/+H/3//e/93/3f/c/9r/2f/X/9X/1P/R/9H/zf/N/8z/y//I/8f/xv/F
/8T/xP/D/8P/w//C/8H/wf/B/8D/vv+9/73/vP+8/7z/vP+8/7z/vP+7/7v/u/+7/7v/
u/+7/7v/u/+7/7v/u/+5/7n/uf+4/7j/uP+4/7j/uf+4/7j/uP+4/7f/tv+1/7f/t/+3
/7b/uP+4/7j/uf+4/7j/uf+5/7n/uP+4/7j/uP+3/7f/t/+2/7f/uP+4/7b/tv+2/7X/
tf+1/7b/uP+3/7f/t/+4/7b/tv+2/7X/t/+3/7f/t/+3/7f/t/+3/7T/tP+0/7T/tP+1
/7X/tf+0/7T/s/+z/7L/sv+y/7H/s/+z/7P/s/+x/7H/sf+x/7L/sv+y/7P/sv+y/7L/
sf+x/w==
         </WaveFormData>
      </LeadData>
   </Waveform>
</RestingECG>
