# Supplementary material for: Detection of Left Atrial Enlargement Using a Convolutional Neural Network-Enabled Electrocardiogram
Source: Front Cardiovasc Med. 2020 Dec 17;7:609976. doi: 10.3389/fcvm.2020.609976 (PMC7773668; doi:10.3389/fcvm.2020.609976)
Supplement: Supplementary file 2 [file Data_Sheet_2.ZIP › normal1/1802010803_11017_0000001A.XML]

<?xml version="1.0" encoding="Windows-1252"?>
<!DOCTYPE RestingECG SYSTEM "restecg.dtd">
<RestingECG>
   <PatientDemographics>
      <PatientID>1802010803</PatientID>
      <PatientAge>74</PatientAge>
      <AgeUnits>Years</AgeUnits>
      <Gender>Female</Gender>
      <PatientLastName>huangyanqing</PatientLastName>
   </PatientDemographics>
   <TestDemographics>
      <DataType>Resting</DataType>
      <Site>1</Site>
      <AcquisitionDevice>MAC55</AcquisitionDevice>
      <Status>Unconfirmed</Status>
      <Priority>Normal</Priority>
      <AcquisitionTime>10:07:00</AcquisitionTime>
      <AcquisitionDate>11-17-2015</AcquisitionDate>
      <CartNumber>1</CartNumber>
      <AcquisitionSoftwareVersion>009C</AcquisitionSoftwareVersion>
      <XMLSourceVersion>MAC5000 v1.0</XMLSourceVersion>
   </TestDemographics>
   <RestingECGMeasurements>
      <VentricularRate>61</VentricularRate>
      <AtrialRate>61</AtrialRate>
      <PRInterval>160</PRInterval>
      <QRSDuration>72</QRSDuration>
      <QTInterval>422</QTInterval>
      <QTCorrected>424</QTCorrected>
      <PAxis>44</PAxis>
      <RAxis>10</RAxis>
      <TAxis>-13</TAxis>
      <QRSCount>10</QRSCount>
      <QOnset>229</QOnset>
      <QOffset>265</QOffset>
      <POnset>149</POnset>
      <POffset>197</POffset>
      <TOffset>440</TOffset>
      <ECGSampleBase>500</ECGSampleBase>
      <ECGSampleExponent>0</ECGSampleExponent>
   </RestingECGMeasurements>
   <Diagnosis>
      <Modality>Resting</Modality>
         <StatementCount>3</StatementCount>
         <LabelText>12SL ��ϳ���</LabelText>
      <DiagnosisStatement>
         <StmtFlag>ENDSLINE</StmtFlag>
         <StmtText>�������</StmtText>
      </DiagnosisStatement>
      <DiagnosisStatement>
         <StmtFlag>ENDSLINE</StmtFlag>
         <StmtText>��������ST����T���쳣</StmtText>
      </DiagnosisStatement>
      <DiagnosisStatement>
         <StmtFlag>ENDSLINE</StmtFlag>
         <StmtText>�쳣 ECG</StmtText>
      </DiagnosisStatement>
   </Diagnosis>
   <Waveform>
      <WaveformType>Rhythm</WaveformType>
      <WaveformStartTime>0</WaveformStartTime>
      <NumberofLeads>8</NumberofLeads>
      <SampleType>CONTINUOUS_SAMPLES</SampleType>
      <SampleBase>500</SampleBase>
      <SampleExponent>0</SampleExponent>
      <HighPassFilter>16</HighPassFilter>
      <LowPassFilter>150</LowPassFilter>
      <ACFilter>NONE</ACFilter>
      <LeadData>
         <LeadByteCountTotal>10000</LeadByteCountTotal>
         <LeadTimeOffset>0</LeadTimeOffset>
         <LeadSampleCountTotal>5000</LeadSampleCountTotal>
         <LeadAmplitudeUnitsPerBit>4.88</LeadAmplitudeUnitsPerBit>
         <LeadAmplitudeUnits>��V</LeadAmplitudeUnits>
         <LeadHighLimit>2147483647</LeadHighLimit>
         <LeadLowLimit>268435456</LeadLowLimit>
         <LeadID>I</LeadID>
         <LeadOffsetFirstSample>0</LeadOffsetFirstSample>
         <FirstSampleBaseline>0</FirstSampleBaseline>
         <LeadSampleSize>2</LeadSampleSize>
         <LeadOff>FALSE</LeadOff>
         <BaselineSway>FALSE</BaselineSway>
         <ExcessiveACNoise>FALSE</ExcessiveACNoise>
         <MuscleNoise>FALSE</MuscleNoise>
         <LeadDataCRC32>1667256301</LeadDataCRC32>
         <WaveFormData>
8v/y//L/8v/z//T/9f/2//b/9v/2//b/9v/2//b/9v/5//r/+//8//3//v///wAAAAAA
AAAAAAADAAQABQAGAAYABgAGAAYACAAIAAgACAAMAA4AEAASABAAEAAQABAAEwAUABUA
FgAUABQAFAAUABQAFAAUABQAFAAUABQAFAASABIAEgASABAADgAMAAoACAAIAAgACAAK
AAoACgAKAAkACAAHAAYABAAEAAQABAAEAAQABAAEAAMAAgABAAAAAAAAAAAAAAD+//7/
/v/+//z//P/8//z//P/8//z//P/6//r/+v/6//z//P/8//z/+f/4//f/9v/3//j/+f/6
//r/+v/6//r/+P/4//j/+P/6//r/+v/6//r/+v/6//r/+v/6//r/+v/8//z//P/8////
AAABAAIAAAAAAAAAAAADAAQABQAGAAQABAAEAAQABgAIAAoADAALAAoACQAIAAYABgAG
AAYABgAGAAYABgAEAAQABAAEAAQABAAEAAQABAAEAAQABAACAAIAAgACAAAAAAAAAAAA
AgACAAIAAgABAAAA///+/wAAAAAAAAAAAQACAAMABAADAAIAAQAAAAMABAAFAAYAAwAC
AAEAAAABAAIAAwAEAAYABgAGAAYAAwACAAEAAAACAAIAAgACAAQABAAEAAQABgAGAAYA
BgAEAAIAAAD+/wAAAgAEAAYAAwACAAEAAAAAAAAAAAAAAAEAAgADAAQAAQAAAP///v8A
AAAAAAAAAP///v/9//z//f/+////AAAAAAIABQAFAAEAAQAAAAAAAwABAAEAAQABAAAA
AAADAAUABAAEAAYABAAEAAQAAgAGAAYACQAJAAgACAAIAAkACwAMAAwADAAKAAkABQAA
AAUACgAMAAkADAAOAA8ADwAJAAYACQALAAYAAwAFAAUAAwACAAIAAgD+//3/+//6////
/f/8//3//f/9//3//v/8//v/+v/3//r//f///wIAAwADAAIA/////wEAAQACAPX/9/8D
AAMA///7//j/+v8CAAQACgAcADcAWQCAAK0A3gD5APcA7gDeAL0AjgBYACoAFgAXAAoA
9v/v//f/+f/3//7////1/+//8//z//P/9f/1//X/9P/1//f/9v/0//T/9P/y//X/9v/z
/+//8P/z//T/9f/1//D/8P/0//T/8v/y//T/8v/w//P/8//y//P/8f/y//P/9f/1//P/
8f/z//T/9P/2//b/9f/1//X/8//0//X/8P/y//L/7//0//P/7v/t//L/9f/x//L/9v/y
//H/8v/x//H/9v/2//P/9P/3//T/8f/y//X/9v/3//X/9v/2//j/+v/8//z//P/6//r/
+f/7//z//P/8//3/AAABAAQABQAGAAYABAAGAAgACAAGAAkACwANAAoACAAJAAoACwAO
ABIADwANABAADgAOAA4ADAALAAwADQANAA0ADgAOAA0ACQAJAAkACQAKAAkACwANAAgA
BgAEAAIAAwABAAUABwAHAAYAAgABAP////8CAAIAAAD+//7/AAD///z/+//6//z//P/8
//v/+f/2//n/+v/6//r/+v/5//j/9//2//X/9P/3//r/+//3//b/9v/3//b/9f/0//L/
9f/2//X/9v/1//P/8v/z//b/+f/8//3//v/9//v/+v/8//n/+f/+//7//P/6//7/AgAC
AP7/AAAFAAUAAgACAAMAAgABAAIAAgACAAMAAwD//wEAAgACAAMAAwABAAEAAwADAAMA
AwAFAAUABQAEAAIAAgADAAUAAQD///7///////3//P/6////AQD+//n//v8BAAEA///9
//3//f/+/wAA///9////AQD+//7/AAAAAAAAAAD///3//v/+//3////+//7//v/9//3/
/f/6//z//////////P/7//v//P/7//z//f/+//z//P/7//v/+//8//z/+//8//z/////
/wEA///9/wAAAQABAAAA/v/7//7//f/7//3////4//n/+v/7//z//P/8//z//P/8//z/
/P/8//z//P/8//z//P/8//z//P/8//z//P/+/wEAAQD//////f/8/wAA/f/9//3//f/8
//7/AQABAAAA/v8AAAAAAAAAAP7/AAAAAAEAAQACAAIABAAFAAUABgAIAAgABwAHAAMA
/v8CAAYACAAFAAUABgAFAAMA///8/wMABwABAP////////z/+v/5//j/9//3//f/+P/9
//v/9//3//n/+f/7//z//f/9//v/+f/5//n/+v/6//z//f/9//v/+//9//v//P/9//3/
9//7/////f/6//j/+P8AABAAHgAzAFsAigC3AOAA9wD1AO4A2ACtAIgAYAAyABwAFQAI
APj/8////wkA/f/u//P/+//5//X/9//5//r/+f/4//b/9f/3//b/9P/1//b/9f/5//3/
+//4//r/+//6//n/9//y//L/9v/2//n/+v/9//z/+f/7//r/+P/6//f/9//3//v/+//5
//f/9//4//j/+v/4//f/9//3//f/+v/9//r/+f/4//T/+P/6//b/9v/8//3/+f/6//7/
+f/5//v/+//7/wAAAAD9//7/AQD+//v//f/////////9//7//v8AAAIABAAEAAQABAAE
AAMABQAGAAYABgAHAAcABwAJAAkADgAQABAAFAAVABQAEQATABQAFwAVABQAEgASABIA
FAAZABcAFgAaABoAGgAaABgAFAAUABQAEwAVABYAFgAVABAADwAOAA0ADgANAA8AEQAO
AA4ADgAOAAoABwAKAAsADQAMAAgABwAGAAUABwAGAAQAAgACAAQABAACAAIAAgACAAIA
AgABAP7/+v/8//z//f/+//////////////////z//f/+//3/+f/4//j/+f/8//3//v/+
//v/+v/3//b/+P/5//v////+//3//P/5//v/+//6//r//v/9////BgAFAAIA//8CAAQA
BAAAAAIABQAFAAIAAgAGAAYABgAIAAgACAAJAAkABAAFAAUABAAFAAUAAwADAAEAAQAB
AAEABAAFAAYABgADAAIAAgADAAEAAQACAAUABQADAAIAAAADAAUAAgD9/wAAAwADAAEA
////////AAACAAEA//8BAAYABAAFAAgABgAGAAYABQADAAQABAADAAUABAAEAAQAAwAD
AAMAAAD+/wEAAQABAAEAAQACAAQAAgACAAIAAgACAAIAAQABAAMABAAEAAMAAAAAAAMA
AwAFAAMAAQAEAAIAAQD///z///8EAAUABQADAP3//v8BAAIAAwAEAAQABAAEAAQAAwAC
AAEAAAAAAAAAAAAAAAEAAgADAAQAAgACAAIAAgAFAAYABwAIAAYABgAHAAUAAQABAAAA
AAAFAAMAAwADAAQABAAFAAkACQAIAAgACgAHAAYABQACAAYABgAJAAkADAAMAAwADQAM
AAwACwAKAAkACQAGAAIACAAOABEADwANAA4ADgANAAwACgAOABEACQAFAAYABQAEAAIA
AQAAAP3//f/8//z//v/7//n/+f/8//3//v8AAAEAAQABAP///f/9//z//P/+///////9
//3//////wAACQD///n/AQAJAAEA+P/8/wAABgAYADIASQBrAKQA2wD+AA0BDQH8ANoA
rwCEAFYANgAmABUABgAEAAkABwD///3/AAAFAAMA/f///wEA+//8//v/+v/4//z/////
//7/+v/6//j/+//+//v/9//4//3//v//////+f/4//v/+v/7//z////+//z///////7/
/P/5//n/+f///////f/7//n/+v/6//z//v/9//3//f///wIABQACAAAA/v/5//z//v/6
//r/AAD+//n/+f/8//v/+//9//3/+f/8//r/9f/4//3//P/7//3///////////8AAAAA
AgAAAAAA/v/8/wAAAgADAAcABwAGAAUABQAIAAkADAANABAAEAAOABAAEgASABAAEwAU
ABcAFQAUABYAFgAWABgAGgAXABUAGAAWABYAFgAUABUAFgAXABcAFgAWABUAEwAPAA8A
DwAPABAADQANAA0ACgAKAAoACgAHAAMABQAFAAgACAAFAAUAAgABAAMAAgAAAP7//v8A
AAMAAgADAAQAAwACAAEA//////z///8AAP///v/9//v//P/9//7////8//3//v/9//r/
+P/3//f/+v/7//z//P/8//z/+v/6//j/9//3//n/+//7//v/+f/5//n/+P/4//z/+f/5
//7//v/8//r//v8AAAAA/P/+/wMAAwAAAAAAAAAAAAAAAgABAAAAAAD///7/AQADAAQA
BQAFAAMAAwACAAEAAAD//wAAAQACAAIAAQAAAAAAAQAAAP////8BAP///f/8//r//f//
//z/9//8///////9//z/+//6//r//P/7//n/+//9//r/+v/8//r/+v/6//n/+//8//z/
+//5//j/+P/4//n/+f/5//b/9v/5//n/+f/3//f/+P/6//f/9v/1//T/9v/2//X/9f/0
//T/8//x//H/8v/2//f/9v/z//D/8v/w/+//7f/q/+r/7v/u/+3/8//v/+b/5//o/+n/
6v/r/+z/7f/u/+3/7P/r/+r/6//s/+3/7v/u/+7/7v/u/+7/7v/u/+7/8P/w//D/8P/s
/+z/7f/r/+z/7f/t/+7/8v/v/+7/7f/r/+r/6v/t/+7/7v/v//L/8P/w//D/7v/u/+7/
8f/x//T/9P/0//X/9f/2//b/9v/0//P/7//q//H/9v/4//X/9f/2//b/9f/0//L/9v/5
//P/8f/0//X/8f/u/+z/6v/r/+v/6v/q/+7/6//p/+n/7P/t/+7/8P/w/+//7v/r/+3/
7f/s/+z/7P/t/+3/6//t/+//7//w/+v/7//x//H/8f/v/+z/7P/y//z/BAAWADcAXQCM
AMMA7AD9AP8A8gDYAK0AegBKACwAHgANAPz/8v/t/+v/7f/3//r/8//t/+3/7f/x//P/
8P/v/+7/7P/t/+//7v/s/+v/7P/r/+//9P/z//H/9P/z//L/8f/v/+3/7v/z//T/8f/w
//H/7v/s/+//7//u/+//7f/u/+//8//z//H/7//x//L/8v/0//L/8f/x//H/7//y//X/
8v/0//T/8f/2//j/9P/0//r/+f/z//L/9P/z//P/9f/1//P/+P/4//X/9f/5//f/9f/3
//n/+f/5//f/+P/4//r/+v/8//z//P/9//7//v8BAAAAAAAAAAEAAwADAAUABQAHAAYA
AwAEAAoACgAIAAsADAAPAA0ADAAQABIAFAAYABgAEwAPABAAEwAUABUAFAARABAADwAN
AA0ADgAOAA0ADAANAA4ADwAMAAkACQAJAAgACAAIAAgABQABAAMAAwAEAAQAAQABAP7/
/f////7//P/8//7/AgD///z/+//6//z//P/8//v/+//4//v//P/7//r/+f/3//b/9f/0
//P/8v/1//j/+f/5//j/+P/5//j/9//2//T/9v/2//T/9P/z//P/9P/3//j/+f/6//n/
+//7//r/+v/7//f/9v/6//z/+v/4//z///8AAP3/AAAAAP//+//6//3//v///wIAAQAA
AAAA///9////AAAAAAMAAwABAAEAAQABAAEAAQAAAP///v/8//3//v8AAAMA///9//z/
/f8AAP/////+/wAAAQD9//f/+v/9//3/+//9//3//f/+/wAA///9/////v/6//n/+v/9
//7///////3//v/+//3////+//7//v/9//3//f/6//r//f/9//3/+//7//z//v/8//z/
/P/8//r/+v/5//n/+//8//z/+//5//j/+v/5//r/+f/4//z//P/7//n/9v/4//z//P/7
//f/9//4//b/9v/2//b/+P/6//z//v/8//r/+P/2//j/+P/4//j/+f/6//v//P/6//r/
+v/6//j/9v/2//f/+f/3//f/9v/2//v/+f/5//r/+//7//z//P/7//n/+P/7//z//f/+
//3/AAABAAUAAwAEAAQABAADAAMABAAEAAQAAwADAAAA//8FAAsADgAKAAkACQAIAAQA
AAD9/wAABgAAAP7/AQABAP7//P/7//n/9//2//T/9v/6//f/9f/1//f/9//3//b/9//3
//f/9f/1//X/9P/1//j/+v/7//f/9//5//n/+v/7//v/+f/5//3////2//L/8v/4/wYA
EgAnAEcAdACnANoA9wD/APYA4AC/AJgAZAA0ABwADwAEAP7/9//z//H/7f/w//X/8//3
//n/8f/v/+//7//v/+7/7v/x//H/8P/t/+z/6f/r/+//7f/q/+z/8P/w//D/7//o/+j/
7P/s/+r/6v/s/+r/6v/t/+3/7P/u/+v/6//r//H/8f/v/+3/7f/u/+7/8P/w/+//7//v
/+3/7v/v/+r/7f/u/+z/8v/w/+z/7P/y//D/6//r/+7/7f/t/+//7//r//D/8P/t//H/
9f/z//H/8P/x//D/7//v//D/8P/y//D/8v/y//L/9P/2//f/+//6//r/+v/7//r/+f/6
//n//f/+//3/AAAEAAQAAgAFAAcACQAGAAQABgAGAAYACAAIAAUAAwAGAAgACAAIAAYA
BQAGAAcABwAFAAYABgAFAAQABQAGAAcABAABAAEAAQD+//7//v/+/////f8BAAMAAgAA
APv/+f/5//n//P/8//b/9P/0//b/9v/0//T/9P/0//T/9P/z/+//7P/v//D/8P/w//D/
7//w//H/8v/z/+//8f/z//P/8f/w//D/8f/v/+//7//u//D/8P/u/+7/8f/x//L/9f/0
//P/8v/v//P/8//y//L/9v/z//P/+P/4//b/9P/4//r/+v/2//j//f/9//r/+v/7//r/
+f/6//3//v8AAAEA/P/9//3//P///////f/9//3//f/9//3/+//7//v/+v/6//r/+//9
//z/+//7//3//f/7//r/+P/9/////P/3//j/+//7//n/+//7//v//P/8//v/+f/7//z/
+P/3//j/+f/6//v/+//+/wAAAQABAAAA/v/9//z//P/7//r/9v/3//v//P/9//3//f/+
/wAA/P/8//z//P/6//r/+f/5//z//v///////f/8//7//f8AAP///v8CAAAA///9//r/
+/8AAAEAAQABAP3/+v/7//z//f/+/wAAAAAAAAAA/f/8//v/+v/7//z//f/+//7//v/+
//7//P/8//z//P/+/wAAAwADAP/////+//7/AwABAAEAAQABAAAAAAADAAIAAAD//wAA
AQACAAMAAgAGAAYACQAJAAgACAAIAAkACAAIAAcABgAHAAkACAAGAAgADAANAAkACQAK
AAoACQAHAAYACwAPAAgABQAHAAcABgAEAAMAAgADAAMAAgACAAUAAQD+//3/AAABAAIA
BAADAAMAAwABAAEAAQAAAAAAAQABAAAA/f8AAAMABAAGAAsA///1/wUABwD5/wAABAAA
AAgAFAAcADEAWQCCAK0A3AD7AAEB8ADaAMEAmgBmADYAIAAZABQADgADAPv/+f/9/wQA
BQD///3/AQABAAEAAAD///7//P/+/wEAAQAAAAAAAAD+/wEAAwD///r/+v///wAAAQAB
AP7//v8CAAIAAQAAAAEA/v8AAAMAAwACAAAA/f/9//3/AgADAAIAAQD//wAAAAACAAAA
////////AQAEAAcABAACAAAA+//+/////P/9/wQAAQD7//r//P/8//3/AAABAP3/AAD+
//n//f8DAAMAAwACAAMAAgABAAMABAAEAAYABAAGAAYABgAIAAoACwAPAA4ADgAOAA8A
DQANAA8ADwASABIAEAASABgAGAAWABkAGgAdABsAGgAaABoAGgAcAB4AGwAZABwAGgAa
ABoAGAAUABQAFAATABQAFgAXABcAFQAVABUAFQASAA8ADwAPABAAEAAQABAADgALAA4A
DwAMAAoABQADAAMAAwAGAAYAAwACAAMABgAEAAIAAgACAAAAAAAAAP/////8////AAAA
AAAAAAD//wEAAQABAAEA/v///wAA///7//r/+v/7//z//f/+//7//f/8//n/+P/6//v/
/f8BAP////////3//f/9//z//P/+//v/+/8AAAAA/v/8/wAABAAEAAAAAgACAAEA/f/8
/wEAAgADAAYABQAEAAQAAwABAAMABAAEAAUABQADAAMAAQABAAEAAQADAAMAAwACAAUA
BgAIAAsABgAFAAUABwAFAAMAAgAAAAMABQACAP3/AQAFAAYABQACAAEAAAAAAP7//f/7
//3//f/6//r//P/+//7//v/9//z//P/7//n/+v/6//v//P/9//3//f/6//z/////////
+//7//z//v/8//z//P/8//7//v/9//3//f/+//7//f/+//7/AQABAAAA/f/6//z//v//
/////v/+/wIAAgABAPv/+f/8//z//P/8//z//v/+//7//v/9//z/+//6//r/+v/6//r/
/f/+////AAAAAAAAAAAAAP7//v/+//7//v8AAAMAAwD+//3/+//6/wIAAQACAAMABAAE
AAUACQAIAAYABQAGAAQABAAEAAIABgAGAAkACQAKAAoACgALAAsADAAMAAwACQAJAAYA
AgAJAA4AEAANAAwADAALAAkACAAGAAoADQAEAAEAAwADAAEAAAAAAAAA//////7//v8A
APv/9//1//n/+//9/wAA/////////f///////v/+//3//f/8//n/+//9//3//v/7/wEA
AwD9//n///8EAP7/+v8AABQALgBJAHUAqADRAOoA/wAJAfwA2ACrAHwAUAAyAB4AEwAM
AAIA+f///wMA/f/+/wEA+//5//v//f/7//j/9//2//T/9//7//z//P/4//j/9v/5//3/
+//4//r/+v/6//r/+f/2//b/+v/6//j/+P/6//j/+v/9//3//P/8//n/+f/5//v/+//5
//f/+f/6//r//P/9//3//v////7/AAACAP7/+//6//b/+v/9//r/+/8CAAAA+//7//7/
/P/9/wAAAQD+/wIAAQD9////AwABAP//AQADAAMAAwAFAAYABgAIAAcACAAHAAYABQAG
AAYACQAKAAoACgALAA0ADQAPAA8AEwAUABMAFgAWABQAEAARABUAGQAYABgAGwAcAB0A
IAAgABsAFwAYABoAGgAaABgAGAAYABgAFwAYABoAGwAbABcAFwAXABcAFQARABAADwAP
ABAAEQASAA4ACQAKAAkADAAMAAkACQALAAsADgAOAAgABgAGAAgACAAGAAYABgAIAAgA
CAAHAAQAAAACAAIAAgACAAIAAQD/////////////AQADAAMAAwACAAIAAwABAP///f/6
//3//v/9//7//////wAAAwABAAEAAQD//wEAAQAAAAAAAgD/////BAAEAAIAAAAEAAMA
AgD9//7/AwAFAAQABgAHAAYABQAGAAgACAAJAAkAAgADAAMAAgAEAAUABAAFAAUABQAF
AAUABwAHAAcABgAFAAQABAAFAAMAAwAEAAcABQADAAIAAAACAAMA///5//3/AQACAAEA
AwADAAMABAACAAEA//8BAAMAAAAAAAIAAAAAAAAA//8AAAIAAwADAAAA/v/9//z//v//
/wAA/v/8//////////////8AAAIA///+//3//P/8//z/+//7//z//v///////P/8////
//////3/+//+/wEAAQAAAP7/AAAEAAQAAwABAP3//P///wAAAQACAAEAAAD///7/AAAA
AAAAAAD+//7//v/+//z//P/8//z/+v/6//r/+v/4//j/+P/4//j/+v/9//3/+//7//r/
+v/9//v/+//7//3//P/8/////f/8//z//v///wAAAQAAAAAAAAADAAMABgAGAAYABwAH
AAgACAAIAAkACQAGAAIABQAKAAwACQAJAAoACgAJAAgABgAKAA0ABQABAAIAAQAAAP7/
/f/8//r/+f/3//b//P/5//f/9//5//n/+f/6//v/+//7//n/+f/5//j/+P/8//3//f/7
//n/+//7//z/AQABAPn/+//9//f//P/+//b/+v8QACAANwBhAIwAxQD2AAUBCQEGAe4A
xQCaAGQANAAeABcADAD+//X/+//9//n/+P/5//n/+f/1//P/+//4//f/9v/0//T/9//3
//b/9P/0//L/9f/5//f/9P/2//j/+P/4//f/8v/y//b/9v/4//j/+v/4//j/+//7//r/
+P/1//X/9f/5//n/9//1//f/+P/4//r//P/7//v/+//6//z//v/6//r/+v/3//z/+v/2
//b//P/+//n/+f/8//f/9f/1//P/8//6//z/+//8/////P/5//v//f/9//3/+//8//z/
/v8AAAIAAgACAAUABgAGAAkACQAIAAcABwAJAAsADwARABIAEgAQABIAFgAWABQAFwAZ
ABsAGAAWABYAFgAWABgAHAAZABcAGgAaABoAGgAYABcAGAAZABkAFgAWABUAEwARABEA
EQARABIADwAPAA8ADwAQABEAEgANAAkACwALAA4ADgALAAsACQAJAAwADAAKAAgACAAK
AAoACAAIAAgABgAGAAYABQAEAAIABgAIAAoACgAKAAkABgAFAAQAAwACAAUACAAJAAUA
BAAEAAUABwAHAAcABgAFAAQAAQAAAAMAAwAEAAcABgAFAAQAAQAGAAcABwAIAAcAAwAC
AAYABwAGAAUACgALAAoABQAGAAcABwAEAAQABwAIAAkADAALAAoACgAJAAgACwANAA4A
DQALAAcABQAGAAcACAAJAAcABwAHAAYABgAGAAcACQAIAAcABwAJAAcABQAEAAIABwAJ
AAYAAQADAAUABAABAAMAAwADAAQABQAFAAQABwAGAAIAAQACAAQABAAEAAMAAwAEAAQA
AwABAAAAAAAAAAIAAwAEAAIAAQADAAIAAQAAAAEAAwAGAAQABAAEAAQAAgACAAEAAQD/
/wAAAAD//wAAAAADAAMAAQD///3/AAABAAEAAAD+//z/AAAAAP//+////wQAAQAAAP//
/v/8//z//P/8//3//v///wAA///+//3//P/+//7//v/+//7//v/+//7//v/+//7/AAAC
AAEA/v/9//7//v8DAAEAAQABAAEAAAD+/wEAAQAAAAAAAgACAAIAAwACAAUABgAFAAMA
AgAAAAIABQAHAAoACgAKAAkACQAEAAAABQAKAAsABwAGAAYACgALAAoACgALAA0ABQAB
AAIAAQD9//r/+//8//3////9//z////7//j/9//4//f/9//4//n/+f/6//n/+v/7//r/
+v/8//3/+//5//n/+//7//z//f/9//v/9/8BAAUA9v/u//r/AgAKAB4APwBtAJwAywD4
ABEBDwH8AOQAvwCOAFwANAAcAA8ACAD+//f/+//5//P/+P/9//3/+//3//P/9f/y//H/
8P/u//H/9f/2//b/8//y/+//8f/5//n/+P/8//r/+P/2//P/8P/w//T/9P/0//T/9v/0
//T/9//3//b/+P/1//X/9f/5//n/9//1//T/9P/z//T/9v/1//X/9f/z//b/+f/2//j/
+P/1//r/+P/y//D/9P/1//H/8v/2//b/9//6//v/+P/8//v/9//5//3/+//5//n/+//7
//v/+//8//z//v///wIAAwAEAAcACAAIAAsACgAKAAoACwAKAAkACgAJAA0ADgANABAA
FAAUABIAFQAXABkAFgAUABIAEgASABQAGAAVABMAFgAXABgAGQAYABQAFAAUABMAEwAU
ABQAEwAQAA8ADgANAA8ADQAOAA8ADQAMAAsACgALAAkADQAPAA0ACgAEAAEABAAFAAkA
CgAEAAIAAgAEAAMAAAD///7///8AAAEAAQD9//r//f/+/wEAAgADAAMAAQD///3/+//5
//v//f/9//3//P/8//3/+//7//v/+v/8//z/+v/6//3//f/+/wEAAQABAAEA//8AAP//
/f/8//7/+//7/wAAAAD+//z/AAAFAAYAAwAGAAcABQAAAP7/AQACAAMABgAIAAgACQAJ
AAcACQAKAAoACQAJAAcABwAFAAUABQAFAAUABQAFAAQABgAGAAcACQAGAAUABQAHAAcA
BQAEAAIABAAFAAEA+/8AAAMAAwABAAEAAQABAAIAAgABAP//AQAFAAIAAgAEAAIAAgAC
AAEAAQACAAIAAQADAAIAAgACAAEAAQABAP7//v8BAAEAAQABAAEAAgAEAAAAAAAAAAAA
AwAEAAQABQAEAAQAAwABAAAAAAADAAMABQADAAEABAAFAAUABAACAAIABgAGAAUACwAH
APz//v8AAAIABAACAAIAAgACAAAAAAAAAAAAAQACAAMABAACAAIAAgACAAAAAAAAAAAA
AgACAAIABAAFAAUAAwADAAEAAAAEAAEA/////////v8AAAMAAwACAAQABgAGAAYABwAG
AAkACgAJAAcABgAEAAkADQAQABQAEgASABEAEQANAAgADAAQABQAEQARABIAEwATABEA
EAARABEABwABAAYABwAFAAQAAQAAAP/////8//z/AAD9//v/+//9//3///8AAAEAAQAD
AAEAAQABAAIAAgAEAAUABAABAAAAAQACAAQABgAHAAsABwAFAAEA/P/6/wIAEgAeACYA
PQBrAKAAzQD0ABEBEQEAAegAxQCOAFAALAAeABEACgAIAAMA/f/5//f/+v/9//v/+f8B
AAkAAwD///3/+//4//v///8AAAAAAAAAAP7/AQAEAAEA/f/+/wAAAAAAAP//+v/6//7/
/v///wAAAwACAAAAAwADAAIABQADAAQABQAHAAUAAQD9/wAAAgADAAYABAABAP///f/+
/wIABgAEAAIAAAD7//7//v/6//r/AAADAP//AAAEAP7//f/+//3//v8EAAUAAwAFAAkA
BwAFAAMABQAFAAUABwAIAAgACgAIAAoACgAKAAkACgAKAA0AEAAQABAAEQASABMAFgAX
ABcAFgATABQAGQAaABkAHQAfACEAHgAcAB4AHgAeACAAIAAdABsAHgAgACAAIAAeABoA
GgAaABkAGwAcABwAGwAaABsAHAAdABkAFQAUABMAFAAUABQAFAAVABMAFwAZABkAGAAU
ABMAEgARABMAEgAMAAoACgAMAA4ADgAQABIADwAOAA0ACwAKAAgADAAOAAwADAAMAAsA
DQAPAA==
         </WaveFormData>
      </LeadData>
      <LeadData>
         <LeadByteCountTotal>10000</LeadByteCountTotal>
         <LeadTimeOffset>0</LeadTimeOffset>
         <LeadSampleCountTotal>5000</LeadSampleCountTotal>
         <LeadAmplitudeUnitsPerBit>4.88</LeadAmplitudeUnitsPerBit>
         <LeadAmplitudeUnits>��V</LeadAmplitudeUnits>
         <LeadHighLimit>2147483647</LeadHighLimit>
         <LeadLowLimit>268435456</LeadLowLimit>
         <LeadID>II</LeadID>
         <LeadOffsetFirstSample>0</LeadOffsetFirstSample>
         <FirstSampleBaseline>0</FirstSampleBaseline>
         <LeadSampleSize>2</LeadSampleSize>
         <LeadOff>FALSE</LeadOff>
         <BaselineSway>FALSE</BaselineSway>
         <ExcessiveACNoise>FALSE</ExcessiveACNoise>
         <MuscleNoise>FALSE</MuscleNoise>
         <LeadDataCRC32>2445308176</LeadDataCRC32>
         <WaveFormData>
7v/u/+7/7v/x//L/8//0//P/8v/x//D/8f/y//P/9P/2//b/9v/2//j/+P/4//j/+v/6
//r/+v/8//z//P/8//7//v/+//7/AAAAAAAAAAABAAIAAwAEAAYABgAGAAYABwAIAAkA
CgAKAAoACgAKAAoACgAKAAoACgAKAAoACgAKAAoACgAKAAkACAAHAAYABAAEAAQABAAF
AAYABwAIAAgACAAIAAgABwAGAAUABAAEAAQABAAEAAQABAAEAAQABAAEAAQABAACAAIA
AgACAAAAAAAAAAAAAAAAAAAAAAAAAAAAAAAAAAAAAAAAAAAA///+//3//P/9//7///8A
AAIAAgACAAIAAgACAAIAAgACAAIAAgACAAQABAAEAAQABAAEAAQABAAFAAYABwAIAAoA
CgAKAAoADAAMAAwADAAMAAwADAAMAAwADAAMAAwADQAOAA8AEAAQABAAEAAQABAAEAAQ
ABAADwAOAA0ADAAMAAwADAAMAAoACgAKAAoACgAKAAoACgAIAAgACAAIAAkACgALAAwA
CQAIAAcABgAIAAgACAAIAAoACgAKAAoACgAKAAoACgAIAAgACAAIAAoACgAKAAoACgAK
AAoACgAMAAwADAAMAAwADAAMAAwACwAKAAkACAAJAAoACwAMAAwADAAMAAwACgAKAAoA
CgAIAAgACAAIAAoACgAKAAoACAAIAAgACAAKAAoACgAKAAgACAAIAAgACAAIAAgACAAK
AAoACgAKAAgACAAIAAgABgAGAAYABgAIAAgACgAKAAgABwAHAAgACAAIAAgACAAMAA0A
DgARAA8AEAARABEAEgAUABUAFQAVABUAFwAXABYAFQAUABIAEwASABIAEAAOABAAEQAR
ABUAFgAWABUAFgAUABMAEgAQAA8ADgANAAwADAAMAAsACgAHAAcABwAEAAMAAQD//wEA
AQABAAEAAgACAAIAAgACAAIAAgADAAMAAgABAAEAAQABAAEAAQACAAIAAgACAAEAAwAK
AAgABAAKABYAIQApAC0AMAA4AEIAVgBmAHMAhwCcAKAAmQCBAGEARAAwAB4AFwAZABUA
CAACAAIABAAHAAYABAACAAQAAgD9//r/+v/5//n/+f/6//r/+v/5//f/9//2//b/9f/1
//T/9P/4//n/+P/5//f/9//4//j/9f/1//T/8//1//b/9//4//b/9v/2//f/9v/1//T/
8v/z//X/9v/3//n/+f/5//n/+P/4//j/9v/0//T/9P/1//X/9f/z//X/9//2//b/9v/1
//b/9f/z//X/9f/0//T/9f/1//X/9v/4//j/+f/5//n/+f/5//r/+v/6//r/+//5//r/
+//7//7///8AAAMAAQABAAEAAQADAAMAAwAEAAYACAADAAIABQAHAAgABwAJAAkACQAK
AAsACwAKAAoADQANAAwACgAIAAgACgAKAAwACwAJAAsADQALAAsADAAKAAoACgAKAAkA
CQAJAAkACQAHAAcABwAKAAwACQAIAAcABgAFAAQABAAFAAYABgAEAAQABAADAAMAAwAD
AAMAAQABAAEAAQAAAAAA/f////3//f/9//v//P8AAAEAAQAAAP///v/9//7//v///wEA
///+//7//v/9/////P/+/wAAAQAAAAMAAwADAAMABAAFAAUABQAGAAYABgAGAAcACAAI
AAUACAAHAAcABgAGAAkACQAJAAkACQAJAAkACQAJAAoACgAJAAkACgAKAAkACQAJAAkA
CQAHAAcABwAHAAUABQAFAAUABAADAAIAAQADAAQABQAEAAYABgAFAAUABQAEAAQABAAC
AAIAAgACAAQABAADAAMABQACAAIABAAEAAQABAADAAEAAQACAAIAAwADAAMABAAEAAQA
BAACAP//AQADAAMABAAEAAIAAgADAAMAAwACAAQABQAFAAQAAgACAAIAAgACAAMAAwAD
AAIAAgACAAMAAwABAP//AQADAAMAAwACAAQABAAAAAAAAAAAAAAAAgACAAIAAgACAAIA
AgACAAQABAAEAAQABAAEAAQABAAEAAQABAAEAAQABAACAAEA//8AAAIAAgADAAQABwAJ
AAgACwALAAwADQANAA0ADgAOAA0ADQANAA8ADwAPAA8ADQAMAAsACgAKAAgACAAKAAsA
CwANAA4ADAALAAoACAAHAAYABQAFAAcABwAEAAQABgAFAAIA///9//3//f/9//z/+//7
//v//P/9////AAD+//7//v/+//z//f/9//z//f/9//3//f/9//3//v/+//z//P/9//3/
/P8AAAYACgASABsAIwArADQAOABCAFgAbgB3AIUAlgCeAJUAdQBPADwAMAAaAA8ADwAN
AAIA+v/+/wQABQD+//7/BAAEAP7//f/8//r/+f/5//n/+v/6//r/+f/3//f/9v/2//n/
+f/4//j/+f/5//f/9//1//X/9v/2//j/+f/5//n/+P/4//j/+P/4//j/+P/5//f/9//3
//b/+P/5//n/+f/5//n/+f/5//j/+P/4//b/9v/2//b/9//4//n/+P/7//v/+v/6//r/
+P/6//r/+f/5//n/+P/4//v/+//7//z/+v/6//v/+//9//3//f/+//7//v/+/////v/+
//7//f////////8BAAIAAwAEAAUABwAHAAcACAALAA4ACgAKAAsACwAKAAcACwALAAsA
DAAPAA8ADgAOAA0ADQAMAAoADAAMAA4ADgAOAA0ACwANAAsACQAJAAoADAAMAAwADAAL
AAsACwALAAkABwAHAAcACgAMAAkACAAGAAYABgAGAAUABQAFAAQABAAEAAQAAwABAAEA
AQABAP//////////AgACAP//AQD////////9//3/AAAAAP/////////////+//7///8B
AP3//P/8//z//v8BAP//AgACAAEA/v///wEAAQABAAIABQAFAAUABgAEAAQABAAFAAYA
BgADAAYABwAHAAYABgAJAAkACQAJAAkACQAJAAkACAAIAAcABQAHAAgACAAHAAcABwAH
AAcABwAHAAcABwAFAAUABQAFAAUABQAFAAUABAAEAAQAAgAEAAQAAwADAAUABAAEAAQA
AgACAAIAAgACAAIAAQABAAQAAgADAAYABgAGAAYABQAFAAUABgAGAAUABQAFAAYABgAG
AAYABAABAAMABQAFAAYABgAEAAQAAwADAAMAAgACAAMAAwACAAQABAAEAAQAAgADAAMA
AwAAAAAAAAABAAMAAQD//wEAAwADAAMAAgAEAAIABAAEAAQABAAEAAIAAgACAAIABAAE
AAQABAACAAIAAgACAAMABAAFAAYABAAEAAQABAAEAAQABAAEAAQABAAGAAYABAADAAMA
BAAGAAYABgAGAAgACQAKAA0ADQAOAA8ADwANAA4ADgANAA8ADwARABEADwAPAA8ADgAN
AAwADAAKAAwADgAPAA8AEQASABIAEQAOAAwACwAKAAkACQAJAAkABgAGAAYABQACAP//
///////////+//3//f/9//3//f/+//7//v/+/wAAAAAAAAEA///+//3//f/9//3//f/9
//7//v/+//7/AQABAP7/AAAKABIAGAAhACcALQA2AEIAUABgAHAAfQCNAJoAoACPAGUA
RwA6ACYAEgAPAAsAAQD+/wIABAACAP//AgAEAAIAAgAAAP3//P/8//v/+//7//z//P/8
//v/+v/5//f/9v/4//n/+f/6//v/+//5//n/9//3//j/+P/5//v//P/9//3//P/7//r/
+P/4//j/+f/7//v/+//6//z//f/9//3/+//7//v/+//8//z//P/6//r/+v/6//v/+//7
//n/+//7//r/+v/6//j/+v/6//n/+f/5//j/+P/5//n/+f/6//r/+v/7//v/+//7//v/
/P/+//7//v////3//v//////AQABAAEAAwAFAAUABQAFAAUABQAFAAYACwAOAAoACgAO
AA8ADwANAA0ADQANAA4ADQANAAwADAAPAA8ADgAMAAwADAAOAA4ADgANAAsADQALAAkA
CQAKAAkACAAHAAYABQAFAAUABQAFAAMAAwADAAYACAAFAAQAAgACAAIAAgADAAMAAwAC
AAIAAgACAAEA///////////9//3//f/9////AAD+/wEAAAD///7/+//7//7//v/9//v/
+//7//v/+v/6//v//f/7//r/+v/6//n/+//4//r//f/9//v//f/9//3//f/+/wEAAQAB
AAIAAAAAAAAAAQACAAIA//8CAAEAAQAAAAAAAwADAAMAAwADAAMAAwADAAMABAAEAAMA
AwAEAAQAAwABAAEAAQABAAAAAQACAAMAAgABAAAA//////////////7//v/+//z//v/+
//3//f/9//z//P/8//z//P/8//z//P/8//v/+//7//j/+P/6//j/+P/4//f/+f/5//r/
+v/5//n/+f/6//r/+v/6//j/9f/3//n/+f/6//r/+P/4//j/9//2//T/9P/1//X/9P/y
//L/8v/y//T/9f/1//X/8v/y//L/8//y/+//7P/t/+7/7f/s/+r/7P/u/+z/6v/q/+r/
6v/r/+z/7f/u/+z/7P/s/+z/7f/u/+//8P/u/+7/7v/u/+7/7v/u/+7/7P/s/+z/7P/s
/+z/7v/u/+3/7f/u//D/8f/w/+//7v/w//H/8v/1//X/9v/3//f/9//4//j/9//1//X/
9//3//n/+f/5//j/9v/0//P/8P/y//T/9f/1//f/+P/4//f/9P/y//H/8P/x//H/8f/x
//D/8P/w/+//6v/n/+f/5//o/+n/6f/p/+n/6f/p/+n/7P/s/+z/7P/q/+r/6v/r/+v/
6v/p/+n/6f/p/+n/6f/q/+r/6v/q/+n/6//u//D/9P/8/wIACwAVACEAJAAmADIARgBY
AGMAcwCCAIYAcwBVADkAJgAUAAYA/f/9//3/8v/o/+j/7v/x//T/8v/y//L/7v/t/+z/
6v/p/+n/6f/s/+z/7P/r/+3/7f/s/+z/6//r/+r/6v/r/+v/6f/p/+n/6f/q/+r/6f/p
/+j/5//q/+r/6v/q/+j/6P/o/+n/6//r/+v/6v/q/+v/6//r/+n/6f/p/+n/7P/s/+z/
6v/s/+z/7P/t/+//7//t/+//7f/s/+z/7P/s/+7/7v/t/+3/7f/s/+z/6//r/+v/7P/t
/+7/8P/x//L/8f/w//D/8P/w//D/8f/x//L/8//z//X/9f/1//f/9//3//f/9//5//n/
+f/6//3/AAD8//z//v///////f/9//3//f/+/wEAAQAAAAAAAwADAAIAAAAAAAAAAgAC
AAAA///9////AQD/////AAD+//7//v/+////////////AQD////////9//7/+v/4//j/
+P/4//j/+P/5//r/+v/6//r/+v/5//j/9//2//X/9f/1//X/9f/4//j/9f/3//b/9f/0
//H/8v/2//f/9//3//f/9//3//b/9v/3//n/9//2//b/9v/1//f/9P/2//j/+f/4//v/
+f/5//n/+v/7//v/+//8//r/+v/6//v//f/+//z/AAD//////v/+//3//f/9//3/////
///////9//7//v/9////AAAAAP/////////////7//v/+//7//3//f/9//3/+//7//v/
+//8//z//P/6//r/+v/5//n/+//6//r/+v/6//r/+v/6//v//P/8//3//v/6//n/+v/8
//z//P/7//v/+//8//z/+//7//v//P/8//z//P/6//X/9//5//n/+P/4//b/9v/4//n/
+v/6//j/+f/5//j/+P/4//j/+P/4//n/+f/5//j/+P/4//n/+f/3//X/9//3//f/9//2
//j/+v/8//v/+v/5//j/+v/6//r/+v/5//j/9//2//j/+P/4//j/+P/4//j/+P/2//b/
9v/2//j/+P/4//r/+P/2//X/9f/2//j/+P/4//j/+v/7//z//////wAAAQABAAEAAgAC
AAIAAwAEAAcABQAFAAUABQACAAEAAAAAAAAAAAACAAMAAwAFAAYABgAFAAQAAgABAAAA
////////AQD+//7//v/8//j/9P/z//H/8f/x//D/8P/x//L/8//x//L/8v/y//L/8v/y
//L/8f/x//D/7//v/+//7//v//D/8v/z//T/8//z//L/8v/0//r//P8AAAsAEwAZACAA
JgAwAEIAVgBjAHMAhACOAIsAcQBTADoAJgAUAAsABwADAPz/9P/u//D/8f/2//z/+P/0
//b/8//s/+r/6f/p/+n/6f/o/+f/5f/n/+f/5v/m/+n/6f/o/+j/6P/n/+T/4//i/+H/
4f/g/+L/5f/n/+n/6f/o/+f/5v/i/+L/4v/j/+X/5f/l/+T/5f/n/+j/6f/p/+n/6f/p
/+n/6P/n/+T/5v/m/+b/5//p/+v/6//v/+z/6v/p/+j/5v/o/+j/5//l/+X/5P/k/+f/
5//n/+j/6P/o/+n/6f/p/+n/6f/q/+r/6v/q/+v/7P/u//D/8f/y//H/8P/x//H/8f/x
//H/9f/1//X/9v/5//z/+P/4//r/+//7//n/+//7//v//P/9//3//P/8///////+//z/
/P/8//7//v/8//v/+f/7//7//f/+/wAAAAAAAAAAAAD9//3//f/9//3/+//7//v//P/+
//v/+v/6//r/+v/6//f/9//3//b/9v/2//b/9f/1//X/9f/1//T/9f/2//f/9//2//L/
8//0//X/9v/1//T/9v/1//P/9P/1//b/9//0//T/9f/3//f/9v/2//b/9//5//b/+P/5
//n/9//5//v/+//7//z//f/9//3//v/+//7//v///wIAAgD//wIAAwADAAIAAgABAAEA
AQABAAMAAwADAAMAAQACAAIAAQACAAQABQAFAAMAAwADAAMAAwADAAMAAwABAAEAAQAB
AAEAAQABAAEAAAAAAAAA/v8CAAIAAQABAP///v/+//7/AAAAAAAAAAACAAIAAQABAAEA
/v/+/wAAAAAAAAAA//8BAAEAAgACAAEAAQABAAIAAgACAAIAAAD//wEAAwADAAQABAAC
AAIAAwADAAMAAgAEAAUABQAEAAQABAAEAAQAAgADAAMAAwAEAAQABAAFAAcABQADAAUA
CQAJAAkACAAEAAQABAACAAIAAgACAAUABgAHAAgABgAGAAYABgAIAAgACAAIAAYABgAG
AAYABAAEAAQABAAFAAYACQAKAAoACQAJAAoACwAKAAkACAAKAAsADAAPABEAEgATABMA
FQAWABYAFQAVABUAFwAXABUAFQAVABQAEwASABIAEAASABQAFQAVABYAFgAVABMAFAAS
ABEAEAAQABEAEgATAA4ADgAOAA0ADAAJAAkACQAJAAkACAAHAAUABQAFAAUABgAGAAYA
BgAGAAYABgAHAAcABgAFAAUABQAFAAUABQAIAAgACAAIAA0AAwD8/woAEAAIABYAKQAr
AC0AOgBCAEgAWABuAH0AiwCeAKoAowCJAGcAUAA8ACgAGwAZABkAFgAIAAIABgALAAoA
CgAMAAwACAAHAAQAAgABAAEAAQACAAIAAgABAAIAAwADAAQAAgABAP///v8AAAEAAAAB
AAEAAQACAAIAAgADAAMAAwACAAIAAgACAAAAAAAAAAEAAgADAAQABAADAAMAAgABAAMA
AwADAAMAAgACAAIAAAAAAAAAAAABAAEAAQD//wEA///+//7//v/+/wAAAAD////////+
//7/AQABAAEAAgAAAAAAAQABAAUABQAFAAYABAAEAAQABQAGAAgACgALAAsACwALAA0A
DQANAA0ADQARABEAEQASABQAFgARABAAEgATABMAEQAVABUAFQAWABcAFwAWABYAFQAV
ABQAEgARABAAEQAQABEAEQAQABMAEQAPAA8AEAAOAA4ADgAOAA4ADwAQABEADwANAA0A
DQAOABAADQAMAAwADAAMAAwACQAJAAkACAAIAAgACAAHAAkACQAJAAkABwAHAAcABwAK
AAoABwAJAAkACQAJAAcABgAIAAcABQAHAAcABwAHAAYABgAHAAkABQAEAAQABAAFAAcA
BAAGAAgACQAIAAsACgAJAAgACAAHAAcABwAIAAoACgAKAAsADAAMAAkADAANAA0ADAAM
AA0ADQANAA0ACwALAAsACwANAA4ADgANAA0ADgAOAA0ACwALAAsACwAJAAkACQAJAAoA
CwAMAA0ACwALAAsACwAKAAoACgAIAAoACgAJAAkACQAIAAgACAAHAAYABQAEAAQABAAD
AAMABQACAAIABAAEAAQABAADAAEAAQACAAIAAQABAAEAAgACAAIAAgAAAP//AQADAAMA
AgACAAAAAAADAAMAAwACAAQABQAFAAQABAAEAAQABAAEAAUABQAFAAQABAAEAAUABQAD
AAEAAwAFAAUABQAEAAYABAAEAAIAAgACAAIABAAEAAQABAACAAIAAgACAAQABAAEAAQA
AgACAAIAAgAEAAQABAAEAAQABAAEAAQABgAGAAgACAAEAAMAAwAEAAgACAAIAAgACgAL
AAwADwANAA4ADwAPABEAEgASABEAEwATABUAFQATABMAEwASAA8ADgAOAAwADgAQABEA
EQARABIAEgARAA4ADAALAAoACwALAAsACwAGAAYABgAFAAQAAQABAAEAAQABAAAA///9
//3//f/9/wAAAAAAAAAAAAAAAAAAAQADAAIAAQABAP///////////v/+//7//v///wEA
AgACAAYADgAaACUALQAxADYAQABQAGIAcgB/AIkAmgCkAI8AaQBHADIAJgAYAA8ADwAN
AAIA+v8AAAIAAQACAAYAAgAAAAAAAQD+//r/+f/5//n/+//8//3//f/7//v/+v/6//n/
+f/4//j/+f/5//f/9//3//f/+P/4//j/+f/5//n/+v/6//r/+v/2//b/9v/3//n/+f/5
//j/9//3//b/9f/4//n/+v/7//r/+v/6//j/+P/4//j/+f/5//n/9//5//f/9v/2//b/
9//6//v/+//5//n/+P/4//n/+f/5//r/+v/6//v/+//9//3//f/+//7//v/+/////f/+
//////8BAAEAAQADAAQABQAGAAcABwAHAAcACAAJAAwACAAIAAwADQANAAsADQANAA0A
DgAPAA8ADgAOAA0ADQAMAAoACgAKAAwADAANAA0ADAAPAA0ACwALAAwADgAOAA4ADgAL
AAsACwALAAsACQAJAAkACgAMAAkACAAIAAgACAAIAAcABwAHAAYACAAIAAgABwAFAAUA
BQAFAAEAAQABAAEABAAEAAEAAwABAAEAAQD/////AgACAAEAAQABAAEAAQD///7//v//
//7//v///wAA//8BAP7/AAADAAMAAQADAAEAAQABAAIABQAFAAUABgAEAAQABAAFAAUA
BAAAAAIABQAHAAgACgAIAAcABgAFAAcABwAHAAcABwAIAAgABwAGAAYABQADAAUABQAF
AAUABQAFAAUABQADAAMAAwADAAUABQAFAAUAAwACAAEA/v8BAAIAAgADAAMAAgACAAIA
AgACAAIAAgAAAAAA/////wMAAAAAAAIAAAAAAAAA///9//3//v/+/////////wAA/v/+
//7//P/7//3///////7//v/8//z//f/9//3//P/8//3//f/8//3//v///wAA/v//////
///8//z//P/9//7//f/8////AQABAAEAAAACAAIAAAD///7//f/8//7//v/+//7//v/+
//7//v/8//z//P/8//r/+v/6//r/+v/6//r/+v/6//r/+v/6//r/+v/8//z/+v/5//n/
+v/6//r/+v/6//z//f/+/wEAAwAEAAUABQAFAAYABgAFAAUABQAHAAcABQAFAAUABAAE
AAQABQAEAAIABAAFAAUABwAIAAgABwAGAAQAAwACAAEAAQABAAEA/v/+//7//f/8//n/
+f/5//n/+f/4//f/9f/1//X/9f/2//b/9v/2//T/9P/0//X/9//2//X/9f/z//P/8//z
//b/9v/2//b/9//3//j//P/+/wQAEAAXABkAIQAwADYAPABOAGIAbwB9AIoAlACLAHEA
UwA6ACQAEgAHAAUABQD8//T/8v/2//n/+v/6//z//P/2//P/9v/y//H/8f/x//L/8v/y
//H/7//v/+7/7v/x//H/8P/w//H/8f/v/+//7//v//D/8P/w//H/8f/x//L/8v/y//L/
8v/y//L/8//z//P/8//y//D/8f/x//H/8//z//P/8//y//L/8v/w//L/8v/y//P/8f/x
/+//8f/z//L/8v/y//D/8v/y//H/8f/x//D/8P/z//P/8//0//T/9P/1//X/9f/1//X/
9v/3//j/+f/7//v//P/9//3//f/9//3///8AAAEAAgADAAQAAwACAAIABwAKAAYABgAI
AAkACQAHAAcABwAHAAgACQAJAAgACAAJAAkACAAGAAYABgAIAAgACAAHAAUABwAFAAMA
AwAEAAYABgAGAAYABQAFAAUABQAHAAUABQAFAAYACAAFAAQABAAEAAQABAADAAMAAwAC
AAQABAAEAAMAAwADAAMAAwADAAMAAwADAAYABgADAAUAAgABAAAA/f/+/wIAAwADAAEA
AQABAAEAAAAAAAEAAwABAAAAAAAAAAEAAwAAAAIAAQABAP//AQACAAMABAAGAAYABQAE
AAQABgAGAAYABwAGAAYAAwAGAAYABQADAAIABQAFAAUABQAFAAUABQAFAAYACAAJAAkA
BgAGAAUAAwADAAMAAwADAAMAAwADAAMAAwADAAMAAwADAAMAAwADAAIAAgACAAAAAAAA
AP/////9//z//P/8//3//v///wAA/v/+//3//f////z//P/+//7//v/+//3//////wAA
AAD9//3//f/+//7//v/+//z/9//5//v/+//9//7//f/+//3//f/9//z/+v/7//v/+v/6
//r/+v/6//z//f/9//3//P/8//z//f/9//v/+f/7//v/+//7//r/+P/8//7//f/8//v/
+v/6//r/+v/6//r/+v/6//r/+f/4//f/9v/3//j/+f/6//r/+v/6//r/+P/4//j/+P/4
//j/9v/1//f/+P/6//r/+P/4//r/+//+/wEAAQACAAEAAQABAAIABAADAAMAAwAFAAUA
BQAFAAMAAgABAAAAAgAAAAAAAgABAAEAAwAEAAQAAwACAAAAAQAAAP/////9//3/+v/6
//j/9//0//H/8v/z//T/9f/y//H/8f/x/+//7//w//D/8P/w//D/8P/w//H/8f/w/+//
7//v/+//8P/x//P/9P/z//L/8v/x//L/9P/8//7/BgAVAB8AHQAiADAAOgBGAFYAZwB1
AIAAhgB7AF0AQQAuABoACgABAPv/+//0/+r/6v/u/+//8v/y//T/+P/0/+3/7v/s/+v/
6//r/+r/6v/q/+n/6//r/+r/6v/t/+3/7P/s/+v/6//p/+n/6//r/+z/7P/s/+3/7f/t
/+z/7P/s/+z/6v/q/+r/6//r/+v/6//q/+r/6//r/+v/6//r/+v/6//s/+z/7P/q/+z/
7P/s/+3/6//r/+n/6//r/+r/6v/q/+v/7v/v/+//7//v/+7/7v/v/+//7//w//L/8v/z
//P/8//z//P/9P/1//b/9//5//n/+v/7//v//f/9//3//////////////wAA///+//7/
AQAEAAAAAAAEAAUABQADAAQAAwACAAIAAwADAAIAAgAFAAUABAACAAIAAgAEAAQABAAD
AAEAAwABAP////8AAAIAAgACAAIAAQABAAEAAQD///3//f/9////AgAAAAAAAgACAAIA
AgD+//3//P/6//3//v///////f/9//3//f/7//v/+//7//r/+v/3//n/+f/5//n/9//2
//j/9//1//b/9//4//n/9v/2//f/+f/3//b/9v/2//n/+//4//r//P/9//z////9//3/
/f/+//7//f/8//z//P/8//z//f///wAA/v8CAAIAAQD///7/AAABAAIAAwADAAMAAwAD
AAMABAAEAAMAAQACAAIAAQABAAEAAQABAP////////////////////8BAAEAAQABAAAA
AAAAAP7//v/+//3//f////7//v/+//7//v/+//7//v/+//3//f/9//r/+v/8//7//v/+
//3/+//7//z//P/9//3//f/+//7//v/+//z/+f/7//3//f8AAAAA/v/+//3//f/9//z/
/f///wAAAAAAAAAAAAAAAAAAAQABAAEAAAAAAAAAAQABAP///f///wEAAQABAAAABAAE
AP7///8AAAEAAgABAAAA///+//7//v/+//7/AAAAAAAAAAAAAAAAAAAAAP7//v/+//7/
AAAAAAAAAAACAAIAAAD///3//v8AAAAAAAAAAAIAAwAEAAcABwAIAAsACwALAAwADgAN
AA0ADQANAA0ADQANAA8AEAARABIAEQAOAA0ADgAPAA8AEQASABIAEQAQAA4ADgAOAA4A
DwAOAA0ACQAIAAYABQACAP///f/9//3//f/+//3//f/9//3//f/+//7/AAAAAAAAAAD+
///////+//3//f/9//3//////wAAAAABAAIABAAFAAYABgAIAAwAFAAdACUAKwA0ADoA
QgBYAGoAdwCHAJYAnACVAHkAWQA+ACwAHAAVABMAEQAMAAYA/v/8/wMACAAGAAAAAAAI
AAkA/v/+//3//f/9//3//P/7//n/+v/7//v//P///////v/+//7//f/6//n/+//7//z/
/P/9////AAABAAEAAAD///7//v/+//7////9//3//f/8//3///8AAAEAAAD///7//f//
/wAAAQAAAP///v/9//3/+//7//n/+//8//z//f/+//3//v/9//v//v//////AAABAAEA
AQACAAAAAAABAAEAAQABAAEAAgADAAQABQAHAAUABgAHAAcACwALAAsADQANAA0ADQAN
AA0ADQANAA4AEwAWABIAEgASABMAEwARABUAFQAVABYAFQAVABQAFAATABMAEgAQABIA
EgAUABQAFAATABEAEwATABEAEQASABIAEgASABIADwAPAA8ADwASABEAEgATABIAFAAR
ABAAEgASABIAEgAPAA8ADwAOABAAEAAQAA8ADQANAA0ADQANAA0ADQANABAAEAANAA8A
DwANAA==
         </WaveFormData>
      </LeadData>
      <LeadData>
         <LeadByteCountTotal>10000</LeadByteCountTotal>
         <LeadTimeOffset>0</LeadTimeOffset>
         <LeadSampleCountTotal>5000</LeadSampleCountTotal>
         <LeadAmplitudeUnitsPerBit>4.88</LeadAmplitudeUnitsPerBit>
         <LeadAmplitudeUnits>��V</LeadAmplitudeUnits>
         <LeadHighLimit>2147483647</LeadHighLimit>
         <LeadLowLimit>268435456</LeadLowLimit>
         <LeadID>V1</LeadID>
         <LeadOffsetFirstSample>0</LeadOffsetFirstSample>
         <FirstSampleBaseline>0</FirstSampleBaseline>
         <LeadSampleSize>2</LeadSampleSize>
         <LeadOff>FALSE</LeadOff>
         <BaselineSway>FALSE</BaselineSway>
         <ExcessiveACNoise>FALSE</ExcessiveACNoise>
         <MuscleNoise>FALSE</MuscleNoise>
         <LeadDataCRC32>446988649</LeadDataCRC32>
         <WaveFormData>
AAAAAAAAAAACAAIAAgACAAAAAAAAAAAAAgACAAIAAgAAAAAAAAAAAAAAAAAAAAAAAgAC
AAIAAgABAAAA///+/wAAAAAAAAAAAgACAAIAAgAAAAAAAAAAAP7//v/+//7//v/+//7/
/v/+//7//v/+//z//P/8//z//P/8//z//P/8//z//P/8//z//P/8//z//v/+//7//v/+
//7//v/+////AAABAAIAAgACAAIAAgACAAIAAgACAAIAAgACAAIAAAAAAAAAAAACAAIA
AgACAAIAAgACAAIAAgACAAIAAgAEAAQABAAEAAIAAgACAAIABAAEAAQABAACAAIAAgAC
AAQABAAEAAQAAgACAAIAAgAEAAQABAAEAAYABgAGAAYABgAGAAYABgAIAAgACAAIAAYA
BgAGAAYABgAGAAYABgAGAAYABgAGAAQABAAEAAQAAgACAAIAAgAEAAQABAAEAAQABAAE
AAQABAAEAAQABAACAAIAAgACAAQABAAEAAQAAgACAAIAAgAAAAAAAAAAAAEAAgADAAQA
AgACAAIAAgACAAIAAgACAAQABAAEAAQAAgACAAIAAgACAAIAAgACAAAAAAAAAAAAAQAC
AAMABAACAAIAAgACAAQABAAEAAQABAAEAAQABAACAAIAAgACAAIAAgACAAIAAgACAAIA
AgAEAAQABAAEAAMAAgABAAAAAQACAAMABAAEAAQABAAEAAIAAgACAAIAAgACAAIAAgAE
AAQABAAEAAYABgAGAAYABAAEAAQABAACAAMAAwADAAMAAwADAAMAAwAEAAQABAAFAAcA
CAAIAAsADAAOAA4ADAAMAAwADAAOAA0ADAAKAAQAAQD///z/+//6//r/+P/6//v/+//6
//j/+P/2//j/9v/2//j/+v/9//7///8AAP7///8AAAEAAwADAAMABAAEAAQABAAEAAIA
BAAEAAQABAAEAAQABAAEAAUABgAHAAUABQAFAAUABQAFAAUABQADAAMAAwACAAIAAgAG
AAYAAgAGAAgACAALABEADwASABQADADs/8H/pP+X/43/i/+Z/7D/u/+7/7r/uP+8/8P/
yv/U/9r/3P/e/9//4v/t//f/+P/5//z//v///wEAAQADAAUABwAIAAYABgAGAAYABgAH
AAcABwAFAAUABQAGAAYABgAGAAUABwAHAAgACAAKAAoACgAKAAkACAAHAAYABAAEAAQA
BAAGAAcABwAIAAgACAAIAAkACwALAAsACwAJAAgACAAIAAgACQAJAAgACAAIAAgACAAH
AAcABwAGAAgACAAIAAgACAAHAAcACAAHAAcABgAFAAUABgAGAAcABwAHAAcABgAEAAUA
BQAFAAYABgAGAAYABAADAAMAAwAFAAUABAAEAAMAAwADAAIAAgACAAIAAgABAAEAAQAA
AAEAAwAEAAUAAwADAAIAAgABAAEAAQADAAEA////////AQABAAIAAgAAAAAAAAAAAAAA
AgADAAMAAwABAAAAAAADAAYABwAIAAcABQAEAAMABQAGAAYABgAGAAcABwAFAAcABwAI
AAgACAAIAAgABwAFAAUABQAGAAYABwAHAAcABgAHAAcABgAIAAgACAAIAAgACAAIAAgA
BgAGAAcABwAJAAkACQAJAAcABgAGAAYABgAHAAcABwAJAAkACQAIAAgACQAJAAkABgAG
AAYABwAFAAMABQAFAAcABwAGAAUABwAHAAcACAAIAAgACAAGAAQABgAGAAYABQAFAAUA
BQADAAMABAAEAAQABAAEAAQABAAEAAQAAwAFAAUABQAFAAMAAwAEAAQABgAEAAQABQAD
AAQABQAFAAYABgAFAAUABAAEAAIABQAFAAQABAAEAAQAAwADAAMAAwADAAQABAAEAAQA
BAAEAAUABQAGAAYABgAGAAYABQADAAQABAADAAQABQAHAAgABwAGAAUABAAEAAQAAwAD
AAYABgAGAAYABAADAAMABAAFAAYABQAGAAgABwAGAAUABAADAAIAAwAEAAUABgAGAAYA
BgAGAAYABgAGAAYABgAGAAYABgAEAAQABAAFAAUABQAFAAUABwAHAAcACAAIAAgACQAL
AAoACgALAAwAEAAQABAAEAAQABAAEAAPAAwACgAGAAMAAQD+//3//P/8//r/+v/7//v/
+v/4//j/9v/4//j/+P/7//7/AAACAAEAAgACAAMAAgADAAMAAwAFAAYABgAGAAQABAAE
AAYABgAGAAYABgAGAAYABQAFAAUABQAFAAUABwAHAAcABwAFAAUABQAFAAUABAAEAAQA
CAAGAAQABAAEAAQACwAPABEAFAAYAAgA5P+7/6D/kf+H/4f/l/+q/63/rf+o/6b/sP+9
/8j/0P/S/9b/3v/j/+b/7f/z//j/+//+//7///8BAAEABAAFAAYABgAGAAYABgAGAAQA
BQAFAAUABwAHAAcACAAKAAoACgAJAAcABwAIAAgACAAIAAgACAAIAAgACAAIAAgACAAI
AAgACwALAAoACgAIAAgACAAJAAkACQAJAAkABwAGAAYABgAHAAkACgAKAAkACAAHAAYA
CQAJAAkACAAIAAgACAAIAAgABwAHAAgACwALAAoACQAJAAoACgALAAkACQAJAAgACAAJ
AAkACQAIAAgACAAIAAgABwAHAAcABwAHAAYABgAJAAkACQAIAAYABgAGAAYABQAFAAUA
BAAEAAUABQAFAAUABQAEAAQABQAFAAUABwAFAAMAAwADAAMAAwAEAAQABAAEAAQABAAE
AAYABwAHAAkABwAGAAYABgAIAAgACAAIAAcABwAHAAcACAAIAAgABgAHAAcABQAFAAUA
BgAGAAgACAAIAAcABQAFAAUABgAGAAcABwAHAAgACQAJAAgACAAIAAgACAAIAAgACAAI
AAgACAAJAAkACQAJAAkACQAJAAgACAAIAAoACwALAAsACQAJAAkACAAIAAkACQAJAAgA
CAAIAAkACQAHAAkACQAJAAkACAAHAAcABwAHAAgABgAGAAYABAAGAAgACAAIAAUABQAF
AAUABQAFAAYABgAGAAYABgAGAAQABAAEAAMAAQABAAEAAQACAAMABQAGAAQAAgACAAMA
AwAEAAUABQAEAAQAAwADAAYABgAEAAcABQAEAAQABAAGAAUABQAFAAMAAwAEAAQABgAG
AAYABgADAAMABAAEAAYABgAGAAUABQAGAAYABQADAAMABAAEAAYABgAGAAYABAAEAAMA
AwACAAIAAgACAAMAAwAEAAYABAAEAAIAAgAEAAUABAACAAIAAgACAAIAAgACAAIABAAE
AAQABAACAAIAAgACAAMABAAFAAYABAAEAAQABAAEAAQABAAEAAQABQAFAAUABQAFAAUA
BQAFAAYABgAGAAcACQAKAAoACwAMAA4ADgAOAA4ADgAOAAwACwAKAAgABgADAAEA/v/9
//z//P/6//r/+//7//r/+P/4//b/+P/4//j/+v/8//v//P/9//7///8BAAMABQADAAMA
AwAEAAQABAAEAAQABAAGAAYABgAGAAYABgAGAAMAAwADAAMABQAFAAUABQAFAAUABQAF
AAUABQAFAAQABAAGAAYABAACAAYACAAKAA8AEwAVABoAFgD6/87/q/+U/4P/ef+B/5X/
ov+j/53/mv+i/6z/t//E/8z/0P/W/97/4//o/+//9//4//v/AAACAAMABQAFAAQABQAG
AAYABgAGAAYABgAGAAcABwAHAAcABwAHAAgACAAIAAgABwAHAAcACAAIAAgACAAIAAgA
CgAKAAoACgAIAAgACAAIAAsACwAKAAoACAAIAAgACQAHAAcABwAHAAgACAAJAAoACAAJ
AAkACAAIAAgACAAIAAcABwAHAAYACAAIAAgACAAGAAUABQAGAAkACQAIAAcABQAGAAYA
BwAIAAkACgAKAAgACQAJAAkACgAKAAoACgAIAAcABwAHAAcABwAGAAYACAAJAAoACgAK
AAoACgAKAAcABwAHAAYABAAFAAUABQAHAAcABgAGAAUABQAFAAcABwAFAAUABQAFAAUA
BgAGAAYABgAGAAYABAAGAAcABwAJAAcABgAGAAYACAAIAAgACAAHAAcABwAHAAgACAAI
AAYABwAHAAUABwAHAAgACAAIAAgACAAHAAUABQAFAAYABgAHAAcABwAGAAcABwAGAAgA
CAAIAAgABgAGAAYABgAGAAYABwAHAAkACQAJAAkABwAGAAYABgAIAAkACQAJAAkACQAJ
AAgACAAJAAkACQAKAAoACgALAAkABwAJAAkACwALAAoACQAJAAkACQAKAAgACAAIAAYA
BgAIAAgACAAHAAcABwAHAAcABwAIAAgABgAGAAYABgAEAAQABAADAAQABQAGAAcABQAF
AAYABgAGAAQABAAFAAMABAAFAAUABAAEAAMAAwAEAAQAAgAFAAUABAAEAAQABgAFAAUA
BQAFAAUABgAGAAQABAAEAAQAAwADAAQABAAEAAQABAADAAMABAAEAAMAAwADAAQABAAC
AAIAAgACAAIAAgABAAEAAgACAAIAAgACAAEAAQACAAIAAgAAAAAAAAADAAQAAwACAAEA
AAAAAAAAAAAAAAAAAAAAAAAAAAAAAAAAAAAAAAAAAAAAAAAAAAAAAAAAAAAAAAAAAAAA
AAEAAQABAAEAAQABAAEAAQACAAIAAgADAAUABgAGAAUABgAIAAgACgAKAAoACgAIAAcA
BgAEAAAA/f/7//j/9//2//b/9P/y//P/8//y//H/8v/x//T/9P/0//b/+P/5//r/+//8
//z//f/+////////////AAAAAAAAAAAAAAAAAgACAAIAAgACAAIAAgABAAEAAQABAAEA
AQABAAEAAQABAAEAAQADAAMAAwACAAIAAgACAAIAAgACAAIABAAJAA0ADwASAA4A/P/W
/63/lP+B/3P/c/+J/57/o/+f/5r/mv+i/7P/wP/E/8r/0v/W/9n/4v/t//H/9P/3//j/
/P/9//////8CAAMABAAEAAIAAgACAAIAAAABAAEAAQADAAMAAwAEAAIAAgACAAEAAgAD
AAUABgAEAAQABAAEAAQABAAEAAQABAAEAAQABAADAAMAAgACAAQABAAEAAUABQAFAAUA
BQAFAAQABAAEAAQABQAFAAQAAgACAAIAAgAFAAUABQAEAAIAAgACAAIAAgABAAEAAgAF
AAUABAADAAMABAAEAAUAAwADAAMAAgAEAAUABQAFAAIAAgACAAIABAADAAMAAwADAAMA
AgACAAMAAwADAAIAAgACAAIAAgD////////+////AQACAAMAAgABAP///v/+////AAAD
AAIA///+//3//////wAAAAAAAAAAAAAAAAAAAgADAAMABAADAAMABAAFAAYABQAEAAIA
AQABAAEAAQACAAIAAgACAAMAAwABAAEAAQACAAIAAAAAAAAA//8AAAEAAgAEAAMAAwAC
AAEABAAFAAUABAACAAIAAgACAAQABAAEAAQAAgACAAMAAwAFAAUABQAFAAMAAgACAAIA
AgADAAMAAwAFAAUABQAEAAIAAwADAAMAAgACAAIAAwAFAAMABQAFAAQAAwABAP//AgAD
AAQABgAEAAQABAACAAIABAAEAAQAAQABAAEAAQABAAEAAgACAAIAAgACAAIABAAEAAQA
AwACAAEAAAD//wEAAQACAAIABAACAAIAAwABAAIAAwADAAIAAgABAAEAAAAAAP7/AQAC
AAIAAwAEAAQAAwADAAMAAwADAAQABAAEAAQABAAEAAEAAQACAAIAAgACAAIAAQADAAQA
BAADAAEAAQACAAIAAgACAAIAAgAEAAQAAwADAAQABAAEAAQABAADAAMABAAEAAQAAgAC
AAQAAwAEAAQABAAEAAQABAAEAAQABAAEAAQABAAEAAQABAAEAAQABAAEAAQABAACAAIA
AgACAAQABAAFAAUAAwADAAMAAwAFAAUABgAGAAQABQAHAAgACgALAAwADgAMAAwADAAM
AA4ADgANAAwACgAGAAMAAQAAAP///v/+//r/+v/7//v/+P/2//b/9P/4//j/+P/6//z/
/f/+/////v/+////AAACAAMABAAFAAYABgAGAAYABAAEAAYABgAGAAYABgAGAAYABQAF
AAUABQAFAAUABQAFAAUABQAFAAcABwAHAAcABAAEAAQABAAIAAYABAAIAAgADQARABEA
EAAWABAA9P/L/6b/lf+L/4H/i/+m/7n/uf+2/7T/tv+9/8b/zv/U/9j/3P/h/+b/6//t
//T/9//4//v//f8AAAEAAgADAAQABAAEAAQABAAEAAIAAwADAAMAAwADAAMABAAGAAYA
BgAFAAUABQAGAAYABAAEAAQABAAGAAYABgAGAAgACAAIAAgABwAHAAYABgAGAAYABgAH
AAcABwAHAAcABwAGAAYABgAGAAcABwAGAAYABgAGAAYABwAHAAcABgAGAAYABgAGAAQA
AwADAAQABQAFAAQAAwADAAQABAAFAAUABQAFAAQAAgADAAMAAwAEAAQABAAEAAYABQAF
AAUAAwADAAIAAgABAAEAAQAAAAIAAgACAAIAAQABAAEAAAAAAAEAAQABAAEAAQAAAAAA
/f/9//3///////3//f/9//3//f/+//7///8AAAEAAgABAAIAAgABAAMAAQAAAAAAAAAC
AAIAAgACAAEAAQABAAIABAAFAAYABgAHAAcABQAFAAUABgAGAAgACAAIAAcABQAFAAUA
BgAGAAcABwAHAAYABwAHAAYACAAIAAgACAAGAAYABgAGAAYABgAHAAcACQAJAAkACQAH
AAYABgAGAAQABQAFAAUABQAFAAUABAAEAAUABQAFAAYABgAGAAcABQADAAUABQAHAAcA
BgAFAAMAAwADAAQABAAEAAQAAgAEAAYABgAGAAUABQAFAAUAAwADAAQABAAEAAQABAAE
AAQABAAEAAMAAwADAAMAAwADAAMABAAEAAYABAAEAAUAAwAEAAUABQAEAAQAAwADAAYA
BgAEAAcABQAEAAQABAAEAAMAAwADAAMAAwAEAAQABAAEAAQABAADAAMABAAEAAIAAgAC
AAEAAwAEAAQAAwAFAAUABgAGAAUABAADAAIAAwAEAAQABQAEAAQABAAEAAYABQAFAAYA
BgAGAAQABAAEAAcACAAFAAQAAwACAAMABAAFAAYABgAGAAYABgAGAAYABgAGAAYABgAG
AAYABAAEAAQABAAEAAUABQAFAAUABQAFAAUABQAGAAYABgAFAAcACAAIAAsADAAOAA4A
DAAMAAwADAAMAAsACgAIAAQAAQD///z/+//6//r/+P/2//f/9//2//b/9v/0//b/9v/2
//j/+v/7//z//f/+/wAAAQACAAMAAQABAAEAAgACAAIAAgACAAQABgAGAAYABAAEAAQA
BAAFAAUABQAFAAUABQAFAAUAAwADAAMAAwAFAAUABQAEAAQAAgAAAAIABgACAAIABgAH
AAkACwAQABQACgDs/8P/pP+V/4f/gf+R/6j/sf+x/7D/rv+s/7f/xP/M/9D/1v/c/93/
3v/p/+//8v/3//r//P/9///////+////AAAAAAIAAgACAAIAAgADAAMAAwADAAMAAwAE
AAQABAAEAAMABQAFAAYABgAEAAQABAAEAAQABAAEAAQABgAGAAYABgAGAAUAAwACAAQA
BAAEAAUABAADAAIAAQACAAIAAwAEAAMAAwACAAAAAQACAAMABAADAAMAAwACAAIAAgAC
AAIAAgABAAEAAgADAAMAAgABAAMABAAEAAUABAADAAIAAAACAAMAAwADAAIAAgACAAIA
AgABAAEAAQADAAMAAgACAAEAAQABAAAAAAAAAAAAAAABAAEAAQAAAP7/////////////
//7//v/9//3//f///////f/9//3/+//7//z//P/+//7//v/+//7/AAABAAEA///9//z/
/P8AAAIAAgACAAIAAQABAAEA//8AAAAAAAAAAAEAAQD//wEAAQACAAIAAAAAAAAA//8B
AAEAAQACAAAAAQABAAEAAgADAAMAAgAEAAQABAAEAAIAAgACAAIABAAEAAUABQADAAMA
AwADAAMAAgACAAIAAQABAAAA//8AAAEAAgACAAAAAQABAAEAAAAAAAAAAQABAP//AQAB
AP/////+//3/////////AAACAAIAAgAAAP7/AAAAAAAAAQABAAEAAQD/////AAAAAAAA
AAAAAAAAAAAAAAAA/////////////wEAAQACAAIAAAD+//7////9//7//////wAAAAD/
////AgACAAAAAwACAAAA///+/wAA/////////f/9//7//v8AAAAAAAAAAP3//f/+//7/
/v/+//7//f///wAAAAD///////8AAAAAAAAAAAAAAAACAAIAAQABAAIAAgACAAIAAQD/
//7//v8AAAAA/v/+//7///8AAP7//v/+//7//v/+//7//v/+//7//v/+/wAAAAAAAAAA
/v/+//7//v/+//7//v/+//7//v/+//7//v///////////////////wAAAgADAAQABAAF
AAUABAAFAAYACAAIAAkACgALAAwACgAJAAgABgAAAP3/+//4//n/+P/4//b/9P/1//X/
9P/0//T/8v/0//L/8v/0//b/+f/6//v//P/8//3//v////3//f/9//7//v/+//7//v/+
/wAAAAAAAP7//v/+//7//f/9//3//f///////////////////////////////v/+//7/
/v/+//z//P/8/wAACQANAA0AEAAOAPT/zP+p/5T/gf9z/3X/i/+c/5v/mf+a/5z/pv+1
/77/xP/I/87/1P/b/+D/5//t//L/9//4//r/+//9//3//P/9//7//v/+//7//v/+//7/
////////AQABAAEAAgACAAIAAgABAAEAAQACAAIAAgACAAIAAgAAAAAAAAAAAAEAAgAD
AAQABAADAAEAAAAAAAAAAAABAAMAAwADAAMAAwACAAIAAgACAAMAAwACAAAAAAAAAAAA
AwADAAMAAgACAAIAAgACAAIAAQABAAIAAQABAAAA//8BAAIAAgADAAEAAQABAAAAAgAD
AAMAAwACAAIAAgACAAQAAwADAAMAAQABAAAAAAADAAMAAwACAAIAAgACAAIA////////
/v8AAAEAAQABAAMAAwACAAIAAAD///7///8BAP////////////8AAAAAAgACAAIAAgAB
AAIAAgABAAIAAQABAAIAAwAEAAMAAgACAAEAAQABAAEAAgACAAIAAAABAAEA//8BAAEA
AgACAAAAAAAAAP//AQABAAEAAgAAAAEAAQABAAIAAwADAAIAAAAAAAAAAAACAAIAAgAC
AAAAAAABAAEAAwADAAMAAwABAAAAAAAAAAIAAwADAAMAAwADAAMAAgAAAAEAAQABAAAA
AAAAAAEAAgABAAQABQADAAMAAgABAP///////wAAAgACAAIAAAD+/wAAAAAAAP//////
/////////wAAAAAAAAAAAAAAAAAAAAAAAP///f/9//3//f//////AAAAAP7//P/8//3/
/f/+///////+//7//f/9/wAAAAD+/wEA///+//7//v/+//3//f/9//////8AAAAA///+
//3//P/9//3//v/+//7//v/+//3//f/+//7//f/7//v//P/8//3//v///wAA/v/+//3/
/f/+//7//v/+//7//f/9//7//v/+//z//P/8/////v/8//z//P/8//z//P/8//z/+v/6
//r/+v/8//z//P/8//z//P/8//z//P/8//z//P/+//7//v/+//3//f/8//v/+//7//v/
+//7//z//P/8//3///8AAAAAAgAEAAcACAAGAAYABgAGAAYABQAEAAIA/v/7//n/9v/1
//T/9P/y//L/8//z//L/7v/u/+z/7v/u/+7/8P/y//P/9P/1//b/+P/5//r/+//7//v/
+//8//z//P/8//z/+v/8//z//P/8//z//P/8//v/+//7//v//f/9//3//f/7//v/+//7
//v/+//7//r/+v/6//z//P/6//r//P/+/wEABQALABAADgD8/9b/rf+S/4P/c/9r/3//
lv+Z/5X/lv+Y/6D/rf+6/77/wv/I/87/0//a/+H/5//q/+//9P/0//X/9//3//j/+f/6
//r/+v/6//r/+v/8//3//f/9//v/+//7//z//v/+//7//f/7//v//P/8//z//P/8//z/
/v/+//7//v/+//7//v/+//3//f/8//z//P/8//z//f////////////3//P/8//z//v//
/////v/+//7//v/+//////////7//P/8//z//P/+//3//f/+///////+//3//f/+//7/
///////////+//z//f/9//3//f/+////AAAAAP/////////////+//7/AQABAAEAAAAA
AAAAAAAAAP3//f/9//z//P/9//3//f/9//3//P/8//v/+//7//3////9//3//f/7//v/
/P/8//7//v/+//7//f/+//7//f8AAP////8AAAEAAgABAAAAAgABAAEAAQD//wAAAAAA
AAAAAQABAP///////wAAAAACAAIAAgABAAEAAQABAAIAAAABAAEAAQAAAAEAAQAAAAIA
AgACAAIAAgACAAIAAgAAAAAAAQABAAEAAQABAAEAAQAAAAAAAAAAAAEAAQABAAEAAQAB
AAAA/v////////8AAAAAAAABAP///f//////AQABAAAA//////////8AAAIAAgACAAAA
/v8AAAAAAAD///////////////8AAAAA/v/+//7//v/+//7//v/9//3//f/9//3//f/9
//7//v8AAP7//v////3//v///////P/8//v/+//8//z/+v/9/////v/+//7/AAD/////
////////AAAAAP7//v/+//7//f/9//7//v8AAAAAAAD///3//v/+//3//f/9//7//v/+
//7//v/+//7//v/9//3//v/+//7//v/+//3//f/+//z//P/6//r//P////7//v/+//7/
/v/8//z//P/8//7//v/+//7//P/8//z//P/+//7//v/+//7//v/+//7//P/8//z//f/9
//3//f/9/////////wAAAAAAAAEAAwAEAAQABQAGAAcABgAFAAQABgAGAAYABQAGAAQA
AAD9//n/9v/1//T/8v/w//D/8f/z//L/8P/w//D/8v/y//L/8//0//T/9P/1//b/9v/3
//r/+//7//v/+//8//z//P/6//r/+v/8//7//v/+//7//v/+//3//f/7//v/+//7//n/
+f/5//n/+v/7//z//f/8//r/+f/4//r/+v/6//r//P8CAAUABQAHAAwACgD0/9D/q/+O
/3v/bf9x/4X/mP+f/5v/mv+c/6L/r/+6/8D/wv/I/9D/0//Y/9//6//u/+//9P/2//f/
+f/5//j/+f/6//r/+P/4//j/+P/4//n/+f/5//n/+f/5//r//P/8//z/+//7//v//P/8
//r/+v/6//r/+v/6//r/+v/6//r/+v/6//3//f/8//z//P/8//z//f/7//v/+//7//v/
+v/6//r//P/9//3//P/6//r/+v/6//v/+//7//r/+v/6//r/+v/6//n/+f/6//v/+//6
//n/+f/6//r/+//7//v/+//6//z//f/9//3//P/8//z//P/8//v/+//7//v/+//6//r/
+//7//v/+v/6//r/+v/6//n/+f/5//j/+P/5//n/+f/3//f/9v/2//f/9//3//n/9//1
//X/9f/3//f/+P/4//j/+P/4//j/+v/8//3//f/8//n/9//2//r//P/8//z//P/7//v/
+//5//r/+v/6//v//f/+//3//P/7//v/+v/8//z//P/7//v/+//7//z/+v/7//v/+//8
//3//f/8//r/+v/6//r/+v/6//r/+v/8//z//f/9//v/+//7//v//f/8//z//P/8//3/
/f/9//v/+//7//r//P/9//3//f/8//z//P/9//3/+//9//3//f/9//z/+//6//n/+P/4
//r/+v/6//j/+v/8//z//P/5//n/+f/5//n/+f/6//r/+P/4//j/+P/6//r/+v/5//f/
9//3//f/9//3//j/+P/6//j/+P/5//f/+P/5//n/+P/4//f/9//2//b/9P/3//n/+P/4
//j/+P/3//f/9//5//n/+v/6//r/+v/6//r/9//3//j/+P/6//r/+v/5//f/+P/4//f/
9//3//j/+P/4//j/+P/4//j/+P/3//f/+P/4//j/+P/6//n/+f/6//r/+v/4//j/9v/3
//j/+v/6//r/+v/6//r/+v/6//j/+P/4//j/+v/6//r/+v/6//r/+v/6//r/+v/6//r/
+f/4//f/9//3//f/9//3//j/+f/6//z/+v/6//v//f/8//z//f/+/wAAAAAAAAAAAgAC
AAIAAQD+//z/+P/1//X/8v/x//D/7v/s/+z/7f/v/+7/7P/s/+j/6v/q/+r/7P/u/+//
8P/z//T/9P/1//T/9f/1//X/9//4//j/+P/4//j/+P/6//n/+P/3//b/+P/4//f/9//1
//X/9f/1//b/9//4//n/9//3//f/9//3//b/9v/2//j/+v/6//j/+v/8/wEAAQABAAQA
BgD6/9T/qf+O/4H/df91/4f/mv+n/63/qv+m/6r/s/+8/8b/yP/K/9D/0//U/9v/5f/q
/+v/6P/r/+3/8P/x//L/8//0//T/9P/0//T/9P/0//X/9f/1//f/9//3//j/+P/4//j/
9//1//X/9v/2//b/9v/2//b/9P/0//T/9P/2//b/9v/2//n/+f/4//j/9v/2//b/9//1
//X/9f/1//X/9P/0//T/8v/z//P/8v/y//L/8v/y//P/8//z//L/8v/y//L/8v/w/+//
7//w//H/8f/w/+//8f/y//L/8//x//H/8f/w//L/8//z//P/8v/y//L/8v/w/+//7//v
//H/8f/w//D/8f/x//H/8P/v/+7/7f/s/+3/7f/t/+z/7P/t/+3/7f/r/+v/6v/q/+n/
6f/p/+v/6//p/+n/6f/o/+f/5//m/+n/6v/r/+z/6v/s/+3/7f/t/+v/6v/q/+z/7v/u
/+7/8P/v/+//7//v//D/8P/w/+7/7//v/+3/7//v//D/8P/y//L/8v/x//H/8f/x//L/
8v/t/w==
         </WaveFormData>
      </LeadData>
      <LeadData>
         <LeadByteCountTotal>10000</LeadByteCountTotal>
         <LeadTimeOffset>0</LeadTimeOffset>
         <LeadSampleCountTotal>5000</LeadSampleCountTotal>
         <LeadAmplitudeUnitsPerBit>4.88</LeadAmplitudeUnitsPerBit>
         <LeadAmplitudeUnits>��V</LeadAmplitudeUnits>
         <LeadHighLimit>2147483647</LeadHighLimit>
         <LeadLowLimit>268435456</LeadLowLimit>
         <LeadID>V2</LeadID>
         <LeadOffsetFirstSample>0</LeadOffsetFirstSample>
         <FirstSampleBaseline>0</FirstSampleBaseline>
         <LeadSampleSize>2</LeadSampleSize>
         <LeadOff>FALSE</LeadOff>
         <BaselineSway>FALSE</BaselineSway>
         <ExcessiveACNoise>FALSE</ExcessiveACNoise>
         <MuscleNoise>FALSE</MuscleNoise>
         <LeadDataCRC32>2367557548</LeadDataCRC32>
         <WaveFormData>
/v/+//7//v///wAAAQACAAIAAgACAAIAAwAEAAUABgAHAAgACQAKAAwADAAMAAwADwAQ
ABEAEgAVABYAFwAYABsAHAAdAB4AHwAgACEAIgAlACYAJwAoACsALAAtAC4ALAAsACwA
LAAsACwALAAsACoAKgAqACoAKQAoACcAJgAkACQAJAAkACIAIgAiACIAHwAeAB0AHAAb
ABoAGQAYABcAFgAVABQAEwASABEAEAAPAA4ADQAMAAsACgAJAAgABwAGAAUABAAEAAQA
BAAEAAIAAgACAAIAAgACAAIAAgACAAIAAgACAAAAAAAAAAAAAgACAAIAAgAAAAAAAAAA
AAEAAgADAAQAAgACAAIAAgADAAQABQAGAAgACAAIAAgACAAIAAgACAAKAAoACgAKAAwA
DAAMAAwADAAMAAwADAAMAAwADAAMAAwADAAMAAwADAAMAAwADAAMAAwADAAMAAoACgAK
AAoACAAIAAgACAAGAAYABgAGAAYABgAGAAYABAAEAAQABAACAAIAAgACAAQABAAEAAQA
AgACAAIAAgAAAAAAAAAAAAAAAAAAAAAAAAAAAAAAAAAAAAAAAAAAAAAAAAAAAAAAAAAA
AAAAAAD+//7//v/+/wAAAAAAAAAA/v/+//7//v/+//7//v/+//7//v/+//7//v/+//7/
/v8AAAAAAAAAAP///v/9//z//v/+//7//v/8//z//P/8//z//P/8//z//P/8//z//P/+
//7//v/+//z//P/8//z//P/8//z//P/6//v/+//7//v/+//7//v/+//8//z//P/9//7/
//8BAAEAAgADAAQABAAEAAUABgAIAAgACQAJAAcABQAEAAQAAwAAAP7//P/5//f/9v/0
//T/8//z//T/9P/0//T/9v/5//r/+v/6//r/+//7//v/+v/6//r/+v/6//n/+f/5//f/
9//4//j/+v/6//r/+v/6//n/+f/5//n/+f/6//r/+v/5//n/+v/4//j/+P/4//n/9//7
//z/+/8AAAIABQAOABoALgBSAHcAiQCKAIcAhwCEAHIAWwA/ABcA1v+A/0f/Tf9q/3X/
hP+Y/6j/tP/D/8n/zv/Z/+L/6P/q/+z/8P/x//P/9f/3//f/+P/6//j/+P/4//n/+//7
//v/+//7//v/+//8//3//f/9//3/////////////////AAAAAP7//v/+//7//P/8//z/
/P/+////////////////////AgACAAIAAgAAAAIAAgACAAUABQAFAAUAAwAEAAQABgAE
AAQABAAFAAUABQAFAAYACAAIAAgACwAKAAoACgAKAAwADgAPABAADgAQABEAEQASABMA
FgAWABkAGgAcAB0AHQAgACAAIwAlACYAJwAoACoALAArACoALAAsAC4ALwAvAC8ALwAv
AC8AMAAyAC8ALgAuAC0ALQArACkAKQApACoAKAAoACcAJgAkACQAJAAiACAAHgAbABwA
HQAcABwAGQAYABUAEwAUABUAFQAVABMAEQAPAA0ADgANAAwACwALAAsACQAIAAoACQAJ
AAkACQAIAAgACAAGAAUABQAFAAUABAADAAMABQAGAAYABgAEAAQABAAEAAYABgAGAAYA
BQAFAAUABQAIAAgACAAIAAcABwAHAAcACgAKAAsACwAJAAoACgAKAAoADAAMAAwADAAM
AA0ADQALAAsACwAMAA4ADgANAA0ADwAPAA8ADwAQABAADgANAAsADAAMAAwADgANAAwA
DAAJAAkACgAKAAkACAAIAAgACgAJAAkABwAHAAcABwAHAAcABwAHAAcABgAFAAUABQAD
AAMAAwADAAUABQADAAMAAgACAAEAAQACAAIAAgABAAMAAgACAAMAAQABAAEAAQACAAIA
AwADAAEA/////wEAAwACAAIAAgABAAAA///9//7/AAABAAIA/////wAAAAAAAAAA////
/////v/+//////////////8AAAEAAQABAAEAAAAAAP7//v/+//7/AAAAAAAAAAD+//7/
/v/+/wAAAAAAAAAA/v/+//7//v/+//7//v//////////////////////AAACAAIAAwAE
AAQABQAEAAQABQAGAAYABgAJAAoACgAKAAsACwALAAkABgAGAAMAAAD+//z/+//5//j/
9v/2//X/9f/2//b/9v/3//r//P/+//3//P/7//v/+//7//r/+v/6//r/+v/5//n/+f/5
//n/+v/6//r/+v/6//r/+v/5//n/+f/5//n/+v/6//r/+f/7//z//P/8//r/+v/5//n/
/f/8//3/AAAAAAMADgAgADwAYAB9AIkAigCLAI8AiAB2AF0AOwALAML/av87/0f/ZP91
/4T/mP+m/7b/xf/N/9L/2//i/+b/6v/u/+7/7//x//P/9f/1//b/+P/2//b/9v/3//f/
9//3//f/+f/5//n/+v/5//n/+f/5//n/+f/5//n/+f/5//r/+v/8//z//P/8//r/+v/6
//r/+v/7//v/+//9//3//f/9//7//v/+//7/+v/8//z//P/+////AAABAAAAAAD//wAA
AgACAAIAAwADAAMAAwAEAAQABAAEAAcACAAIAAgACAAKAAwADQAOAAwADgAPAA8AEAAR
ABQAFAAXABgAGgAbABsAHgAeACEAIwAkACUAJgApACwALAAsACoAKgAsAC0ALwAvAC8A
LwAtAC4AMAAtACwALAArACsALQArACsAKwAqACgAKAAnACYAJAAkACQAIQAgAB8AHQAf
AB8AHQAcABkAGAAVABMAEwATABIAEQASABEAEAAPAAwACwAKAAkACQAJAAcABgAGAAUA
BQAFAAcABgAGAAYABAADAAMAAwADAAIAAQABAAEAAgACAAIAAgACAAIAAgACAAIAAgAC
AAMAAwADAAMABAAEAAQABAAFAAUABQAFAAYABgAHAAcABQAGAAYABgAIAAoACgAKAAgA
CAAJAAkACQAJAAkACgAMAAwACwALAAsACwALAAsADAAMAAoACQAJAAoACgAKAAwACwAK
AAoABwAHAAgACAAHAAYABgAGAAQAAwADAAEAAwADAAMAAwADAAMAAwADAAAA////////
AQABAAEAAQD//////f/9/wAAAAD//////v/+//7//f/9//z//P/9/////////////v/+
//////////3//f///////v/+//7//v/+//7//f/9//7//v/+//3//f/+//7//v/+//3/
/f/9//z//P/9/////////////f/9//z/+//9//7//v/8//z//P/8//r/+v/6//r/+//8
//3//v/9//z/+//6//v//P/9//7//P/8//z//P/8//z//P/8//z//f/9//3//f/9//3/
/f/9//7//v/+////AAABAAMAAwAEAAUABgAGAAYABwAIAAgACAAJAAkACQAHAAYABgAD
AAAA/v/8//v/+f/4//b/9v/1//X/9v/2//b/9v/4//f/+P/4//j/+f/7//z//f/6//r/
+v/6//r/+f/5//n/+//7//z//P/6//r/+v/6//j/9//3//f/9//3//j/+P/6//n/+f/6
//j/+P/4//j/+f/7//3//P/9/wAABAAJABYALABOAHIAhwCJAIYAhQCBAHQAXAA9ABkA
4/+S/0D/K/9H/17/a/+A/5r/rP+6/8f/z//W/93/5P/m/+j/8P/w//H/8//1//P/8//0
//b/9v/2//b/9//3//f/9//3//X/9f/1//b/9//3//f/9//5//n/+f/5//n/+f/6//r/
+v/6//r/+v/6//r/+v/6//z//f/9//3//P/7//r/+f/6//r/+v/6//r//P/8//z//f/9
//3//f/9//7//v8AAAAAAAAAAAEAAwADAAMABAACAAIAAgAFAAYABgAGAAYACAAKAAsA
DAAOABAAEQARABAAEQAUABQAFwAYABoAGwAbAB4AHgAhACEAIgAjACQAKQAsACwALAAt
AC4AMQAzADEAMQAxADEALwAwADIALwAvADAAMAAxAC8ALQAtAC0AKgAoACgAJwAmACQA
JAAkACMAIgAhAB8AHQAdABsAGgAZABgAFQATABMAEwASABEAEAAPAA4ADQAOAA0ADAAL
AAoACQAGAAQABgAFAAUABQADAAIAAgACAAQAAwADAAMAAwACAAEAAQD//wAAAAAAAAIA
AgACAAIAAAAAAAAAAAABAAEAAQABAAQABAAEAAQAAwADAAMAAwAEAAQABQAFAAcACAAI
AAgABgAIAAgACAAKAAoACwALAAkACQAJAAoACgAKAAkACQAJAAkACQAJAAoACgAIAAcA
BwAIAAgACAAKAAkACAAIAAUABQAGAAYABQAEAAQABAAEAAMAAwABAAMAAwADAAMAAwAD
AAMAAwAAAP///////wEAAQABAAEAAQABAP/////+//7//f/9//7//v/+//3////+//7/
//////////////z//P/9//3////9//3///////7//v/+//7//v/+//3//f/+//7//v/8
//v/+//6//r/+v/5//n/+//6//r/+//7//v/+//7//n/+f/4//f/9//6//r/+v/6//r/
+v/6//r/+v/6//r/+v/6//r/+v/6//r/+v/6//r/+v/6//r/+v/6//r/+P/4//j/+P/4
//n/+f/5//n/+f/5//n/+f/6//r/+v/9//7///8BAAAAAAAAAAAAAgACAAMABAAEAAQA
BQAFAAUAAwACAAIA/f/6//j/9v/3//X/9P/y//L/8f/x//L/8v/y//L/9P/1//b/9v/2
//j/+f/5//n/9v/2//b/9v/2//X/9f/1//X/9f/2//b/9v/2//b/9v/4//f/9//3//X/
9f/2//b/9v/1//X/9v/2//b/9v/2//X/9f/1//j/+//+//z/AQAOACIAQgBmAH0AgwB+
AH0AeQBsAFIAMQAPAOX/mP9C/yP/Of9S/2P/eP+M/6D/sv+7/8P/0P/Z/+D/5P/m/+j/
6v/r/+3/7//w//H/8//2//X/9P/z//P/8f/x//H/8f/z//P/8//0//P/8//z//P/9f/1
//X/9f/3//f/+P/4//b/9v/2//b/9v/2//b/9v/2//f/9//3//f/9//3//f/+v/6//r/
+v/4//r/+v/6//v/+//7//v/+//8//z//v/+//7//v///////////wAA/v/+//7/AQAE
AAQABAAEAAYACAAJAAoACAAKAAsACwAMAA0AEAAQABEAEgAUABUAFwAaABoAHQAfACAA
IQAiACUAKAAoACgAKAAoACoAKwApACkAKQApACsALAAuACsAKAAoACcAJwApACcAJwAn
ACQAIgAiACEAIAAeAB4AHgAdABwAGwAZABkAGQAXABYAFgAWABQAEwASABEADwANAAwA
CwAKAAkABgAFAAQAAwADAAMAAQAAAAAA/////////f/8//z//P/+//3//f/9//3//P/7
//v/+//8//z//P/8//z//P/8//z//P/8//z//f/9//3//f/+//7//v/+////////////
AAAAAAEAAQADAAQABAAEAAIABAAEAAQABgAGAAcABwAHAAcABwAIAAYABgAFAAUABwAH
AAcABwAGAAYABAADAAMABAAEAAQABAADAAIAAgD/////AAAAAAEAAAAAAAAAAgABAAEA
///9//3//f/9//3//f/9//3//v/9//3//f/7//v/+//7//v/+//5//n//P/8//v/+//8
//z//P/7//n/+P/4//n/+f/5//n/+f/6//r/+//7//n/9//3//n/+f/4//j/+P/4//j/
+P/3//f/+P/4//j/9//3//j/+P/6//r/+f/5//n/+P/4//n/+f/5//n/+f/3//f/9v/1
//n/+v/4//j/+P/4//j/+P/4//j/+P/4//j/+P/4//b/9v/2//b/9v/2//b/9v/2//b/
9v/2//j/+P/5//n/9//3//f/9//5//n/+v/6//j/+f/6//v//f/9//7///8AAAAAAAAB
AAIAAgACAAMABQAFAAMAAgACAP///P/6//j/9//1//T/8P/w/+//7//y//L/8v/y//b/
9//4//j/9//2//b/9f/3//b/9v/2//b/9v/1//X/8//z//P/9P/2//b/9v/2//b/9v/1
//X/9f/1//X/9v/2//b/9f/1//b/9v/2//b/9v/1//X/9//6//n/+v8AAAEACAAWACoA
SABrAIMAhgB/AHsAeABqAE8AMQAPANj/hv9B/zv/WP9n/3T/iP+a/6z/u//F/8z/0//Y
/97/5P/m/+r/6//t/+//7//v//D/8v/y//L/8v/z//P/8//z//P/8//z//P/9P/1//X/
9f/1//f/9//3//f/9v/1//X/9P/2//b/9v/2//j/+P/4//j/9v/3//f/9//3//f/9//3
//r/+v/6//r/9v/4//j/+P/5//n/+f/5//v//P/8//7//v/+//7///8BAAEAAQACAAEA
AAD//wEAAgACAAIAAgAEAAYABwAIAAgACgALAAsADAANABAAEAARABIAFAAVABUAGAAY
ABsAGwAcAB0AHgAhACQAJAAkACQAJAAmACcAKQApACkAKQAnACgAKgAnACgAKAAnACcA
JQAjACMAIwAiACAAIAAfAB4AHAAcABwAHQAcABsAGQAZABkAFwAWABUAFAARAA8ADwAP
AA4ADQAMAAsACgAJAAkACQAJAAkACQAJAAcABgAFAAMAAgABAAIAAgADAAQAAwABAAAA
//8AAAAAAAABAP//AAAAAAAAAAAAAAAAAAAAAAAAAAAAAAMAAwADAAMABAAEAAQABAAF
AAUABQAFAAQABAAFAAUABQAGAAYABgAEAAYABgAGAAgACAAJAAkACQAJAAkACgAMAAwA
CwALAAoACQAIAAcACAAIAAYABQAGAAgACQAKAAgABwAGAAYABQAFAAYABgAFAAQABAAE
AAIAAQABAP//AQABAAEAAQD//////////wAA/////////////////////////f/9/wAA
AAD//////v/+//7//f/9//z//P/9//v/+//7//v//P/8//3//f////3//f////3//P/8
//z//P/8//z/+//9//7//v/+//v/+//8//z//v/+//3//f/7//r/+v/7//3//f/9//3/
/f/9//z/+//7//z//P/7//r/+f/4//n/+v/7//z//P/8//z//P/6//r/+v/6//z//P/8
//z/+v/6//r/+v/6//v/+//7//v/+//7//v/+//8//z//P/7//z//f///wEAAgADAAQA
AgACAAMABAAEAAQABQAFAAUAAwACAAIAAQD+//z/+v/5//f/9v/0//T/8//z//T/9P/0
//T/9v/3//j/+P/4//j/+f/5//n/+P/4//j/+P/4//f/9//3//f/9//4//j/+P/4//j/
+P/6//n/+f/5//n/+f/6//r/+P/3//f/+P/4//j/+P/4//n/9//1//j//f/6//z/AQAK
ABYAMgBWAHUAgwCIAIcAhwCCAHQAWwA/ABcA1v+A/0P/Q/9c/23/fv+Q/6D/sv+//8P/
zP/X/97/4v/m/+j/7P/t/+//8f/v/+//8P/y//T/9P/0//X/9f/1//X/9f/z//P/8//0
//X/9f/1//X/9//3//f/9//1//X/9v/2//b/9v/2//b/9v/2//b/9v/2//f/9//3//n/
+f/5//n/+f/4//f/9v/2//j/+P/4//n/+f/5//n/+f/6//r//P/8//z//P/9//3//f/9
//7//P/8//z///8CAAIAAgACAAQABgAHAAgABgAIAAkACQAMAA0AEAAQAA8AEAASABMA
FQAYABgAGwAdAB4AHwAgACEAJAAkACQAJAAkACYAJwAoACkAKgArACkAKgAsACkAKAAo
ACcAJwAlACMAIwAjACQAIgAiACEAHgAcABwAHAAbABoAGQAXABkAGQAXABYAEwASAA8A
DQAPAA8ADgANAAwACwAKAAkABgAFAAQAAwABAAEA///+/wAA/////////f/8//z//P/+
//3//f/9//3//P/7//v//f/+//7//v/+//7//v/+//7//v/+//7////////////+//7/
/v/+/wEAAQABAAEAAAAAAAEAAQADAAQABAAEAAQABgAGAAYABAAEAAUABQAHAAcABwAI
AAYABgAFAAUABwAHAAcABwAIAAgABgAFAAUABgAGAAYABgAFAAQABAADAAMABAAEAAMA
AgACAAIAAgABAAEA////////////////////////AAD////////9//3//f/9//3//f/7
//v//v/+//3//f/8//z//P/7//v/+v/6//v/+f/5//n/+f/6//r/+//7//v/+f/5//v/
+f/4//j/+P/4//j/+P/3//n/+v/6//r/+f/5//r/+v/6//r/+f/5//v/+v/6//v/+v/5
//j/9//5//n/+P/3//f/+P/6//j/+P/4//j/+P/4//j/+P/2//b/9v/2//f/+P/5//r/
+f/4//f/9v/4//j/+P/4//j/+P/4//j/+P/5//n/+f/5//n/+f/5//v//P/8//z//P/8
//z//f/9//7///8AAAIAAgADAAQABAAEAAUABQADAAEAAAAAAP3/+v/4//b/9//1//T/
8v/y//H/8f/y//D/8P/w//L/8//0//T/9P/2//f/9//3//T/9P/0//T/9P/z//P/8//1
//X/9v/2//T/9P/0//T/9P/z//P/8//1//X/9v/2//b/9f/1//b/9v/2//b/9v/1//X/
9f/4//n/+v/8/wEAEAAoAEgAagB/AIMAfgCBAH8AcABUADMAEQDd/4z/QP8r/0H/Wv9r
/37/kP+i/7L/v//J/9L/1//e/+L/5v/q/+v/6//s/+3/7//v//D/8v/w//D/8P/x//H/
8f/x//H/8//z//P/9P/z//P/8//z//P/8//z//P/8//z//T/9P/0//T/9P/0//b/9v/2
//b/9f/1//T/8//1//X/9f/1//T/9P/0//T/8//2//f/+P/3//f/9//3//f/+P/4//r/
+v/6//r/+//9//3//f/+//7//v/+/wEAAAAAAAAAAAACAAQABQAGAAgACgALAAsACgAL
AA4ADgARABIAFAAVABcAGgAaAB0AGwAcAB0AHgAjACYAJgAmACYAJgAoACkAKQApACkA
KQArACwALgArACwALAArACsAKgAnACYAJQAkACIAIgAhACIAIAAgACAAHwAeAB0AGwAa
ABkAFgAUABQAFAASABEADwAPAA4ADQAMAAsACgAJAAgABwAGAAUABQAFAAMAAgACAAEA
AQABAP///v/+//7//v/9//3//f/9//z/+//7//3//v/+//7//v/+//7//v/+//7//v/+
//3//f/9//3/AAAAAAAAAAABAAEAAQABAAIAAgADAAMAAQACAAIAAgACAAQABAAEAAQA
BAAFAAUABwAHAAcACAAGAAYABQAFAAUABQAFAAUABgAGAAQAAwADAAQABAAEAAQAAwAC
AAIAAQABAAIAAgADAAIAAgACAAIAAQABAP///v/9//z/+//8//3//v////z/+//7//v/
+//7//v/+//7//v/+f/5//z//P/7//v/+v/6//r/+f/3//b/9v/3//n/+f/5//n/9v/2
//f/9//4//f/+P/7//r/+P/3//b/+P/4//j/9//3//j/+P/4//f/9//4//j/+P/4//f/
9//5//j/+P/5//f/9//3//f/9//3//b/9f/1//j/+v/5//j/9//2//j/+P/4//j/9v/2
//b/9v/4//j/+P/4//f/9v/1//T/9v/2//b/9v/4//j/+P/4//b/9//3//f/9f/1//X/
9f/3//j/+P/4//n/+v/7//3//f/+////AAAAAAAAAQACAAIAAgADAAMAAwABAAAAAAD/
//z/+v/4//X/8//y//D/8v/x//H/8v/w//D/8P/y//H/8v/y//L/9P/1//X/9f/0//T/
9P/0//T/8//z//P/8//z//T/9P/y//L/8v/y//L/8f/x//H/8//z//T/9P/y//H/8f/y
//T/9P/0//T/8f/x//P/9v/3//j/+v/7/wYAGgA2AFwAdwCBAHwAdQBzAGwAUgAxABMA
6/+k/07/I/8x/0z/Xf9w/4b/mP+o/7f/wf/M/9X/3P/e/+L/5v/o/+n/6//t/+v/6//s
/+7/7v/u/+7/7//v/+//7//v//H/8f/x//L/8//z//P/8//x//H/8f/x//P/8//0//T/
9P/0//T/9P/0//T/9P/0//T/9f/1//X/9f/1//X/9f/2//b/9v/2//L/9P/0//T/9v/3
//j/+f/3//j/+P/6//r/+v/6//v/+f/5//n/+v/7//z//f8BAAAAAAAAAAAAAgAEAAUA
BgAGAAgACQAJAAoACwAOAA4AEQASABQAFQAXABoAGgAdABsAHAAdAB4AIwAmACYAJgAm
ACYAKAApACkAKQApACkAKQAqACwAKQAoACgAJwAnACcAJQAlACUAJgAkACQAIwAgAB4A
HgAeAB0AHAAbABkAGQAZABcAFgAXABYAEwARAA8ADwAOAA0ADgANAAwACwAKAAkACAAH
AAcABwAFAAQABAADAAMAAwADAAIAAgACAAIAAQABAAEA///+//3//f///wAAAAAAAP//
/v/9//z//v/+//7//v///////////wAAAAAAAAAAAwADAAMAAwAEAAQABQAFAAMABAAE
AAQABAAGAAYABgAIAAgACQAJAAcABwAHAAgACAAIAAcABwAJAAkACQAJAAoACgAIAAcA
BQAGAAYABgAGAAUABAAEAAMAAwAEAAQAAwACAAIAAgACAAEAAQD/////////////////
///////+//3//f/9//3//f/9//3//f/9//v/+//8//z/+//7//z//P/8//v//f/8//z/
/f/7//v/+//7//r/+v/7//v/+//5//n/+//9//z//P/8//r/+v/6//n/9//4//j/+P/5
//n/+v/6//j/+P/3//f/+f/4//j/+f/5//n/+f/5//f/9//2//X/9f/4//r/+P/4//j/
+P/4//j/+P/4//j/+P/4//j/9v/2//b/9v/4//j/+P/4//j/+P/4//j/9v/2//b/9//3
//f/9//3//f/9//3//j/+P/4//n/+v/9//////8AAP//AAAAAAAAAQACAAIAAgAEAAUA
BgAFAAMAAgD+//r/+P/2//X/8//y//D/8P/v//H/8v/y//L/8P/y//P/9P/0//T/9P/1
//f/9//2//b/9f/0//P/8f/y//P/9P/1//T/9P/0//T/9P/0//T/8//z//P/8//z//L/
8v/y//H/8v/0//X/9v/0//T/8//z//X/9v/5//r//P8DAA4AHAA6AGAAewB9AHYAcwBr
AFwARgArAAkA3/+a/0b/If83/1D/Xf9y/4b/lv+s/7v/w//I/9P/3v/i/+L/6v/q/+v/
7f/v/+3/7f/u//D/8P/w//D/8f/x//H/8f/x/+//7//v//D/8//z//P/8//z//P/8//z
//P/8//0//T/8v/y//L/8v/y//L/8v/y//T/9f/1//X/9f/1//X/9f/0//T/9P/0//T/
9v/2//b/9f/1//X/9f/z//T/9P/2//j/+P/4//n/+f/5//n/+v/8//z//P///wAAAAAA
AAAAAAACAAMABAAEAAYABwAHAAoACwAOAA4ADwAQABIAEwAVABgAGAAbABkAGgAbABwA
HQAgACAAIAAiACIAJAAlACUAJQAlACUAJwAoACoAJwAmACYAJQAlACMAIQAhACEAIAAe
AB4AHQAeABwAHAAcABkAGAAXABUAFwAXABUAFAARABAADQALAA0ADQAMAAsACgAJAAgA
BwAGAAUABAADAAQABQAEAAQAAwABAAAA//////7//v/+//z/+//7//v//P/8//z//f/7
//z//P/8//z//P/8//z//P/8//z//P/9//3//f/9//7//v/+//7///////////8CAAIA
AwADAAEAAgACAAIABAAGAAYABgAGAAYABwAHAAcABwAHAAgACAAIAAcABwAFAAUABQAF
AAgACAAGAAUAAwAEAAQABAAEAAMAAgACAAEAAQACAAIAAQAAAAAAAAACAAEAAQD///3/
/f/9//3//f/9//3//f/+//3//f/9//3//f/9//3/+//7//n/+f/6//r/+f/5//r/+v/6
//n/+f/4//j/+f/5//n/+f/5//r/+v/7//v/+//5//n/+//7//r/+v/6//r/+v/6//n/
9//4//j/+P/3//f/+P/4//j/+P/3//f/+f/4//j/+f/5//n/+f/5//n/+f/4//f/9//4
//j/+v/6//r/+v/4//j/+P/4//j/+P/4//j/+P/4//j/+P/4//j/+P/4//j/+P/4//j/
9v/2//b/9//3//f/9//3//n/+f/5//r/+v/6//v//P/7//3//f/+////AAAAAAAAAQAC
AAIAAgADAAMAAwABAAAAAAD9//r/+P/2//X/8//y//D/8P/v/+3/7v/u/+7/7v/w//H/
8v/0//T/9P/1//P/8//y//L/8P/w//D/7//w//H/8v/z//T/9P/0//T/8v/y//L/8f/v
/+//7//v//H/8v/z//P/8f/y//L/8v/y//L/8f/x//P/9v/3//r//P///wYAFAAuAFIA
cwCDAH4AcwBvAGYATgAzABUA6/+u/2L/Nf9B/1j/Zf94/4z/mv+q/7n/v//E/8//2v/i
/+L/4P/j/+X/6P/r/+v/6//s/+7/7v/u/+7/7//x//H/8f/x//H/8f/x//L/9f/1//X/
9f/1//X/9f/1//P/8//0//T/8v/y//L/8v/y//L/8v/y//T/9f/1//X/8//z//P/8//0
//T/9P/0//T/9v/2//b/9f/1//X/9f/z//T/9P/2//b/9v/2//f/9//3//f/+P/2//b/
9v/5//z//P/8//z//v8AAAEAAgACAAQABQAFAAYABwAKAAoADQAOABAAEQASABQAEwAV
ABcAGAAZABoAGwAeAB4AHgAeAB4AIAAhACEAIQAhACEAHwAgACIAHwAcABwAGwAbABwA
GwAcAB0AGgAYABgAFwAVABIAEQAQABEAEgATABMAEgARAA4ADAANAAwACQAHAAkACQAI
AAcABgAFAAQAAwACAAEAAAD////////9//z//v/9//3//f/7//r/+v/6//v/+//8//3/
+f/2/w==
         </WaveFormData>
      </LeadData>
      <LeadData>
         <LeadByteCountTotal>10000</LeadByteCountTotal>
         <LeadTimeOffset>0</LeadTimeOffset>
         <LeadSampleCountTotal>5000</LeadSampleCountTotal>
         <LeadAmplitudeUnitsPerBit>4.88</LeadAmplitudeUnitsPerBit>
         <LeadAmplitudeUnits>��V</LeadAmplitudeUnits>
         <LeadHighLimit>2147483647</LeadHighLimit>
         <LeadLowLimit>268435456</LeadLowLimit>
         <LeadID>V3</LeadID>
         <LeadOffsetFirstSample>0</LeadOffsetFirstSample>
         <FirstSampleBaseline>0</FirstSampleBaseline>
         <LeadSampleSize>2</LeadSampleSize>
         <LeadOff>FALSE</LeadOff>
         <BaselineSway>FALSE</BaselineSway>
         <ExcessiveACNoise>FALSE</ExcessiveACNoise>
         <MuscleNoise>FALSE</MuscleNoise>
         <LeadDataCRC32>472893744</LeadDataCRC32>
         <WaveFormData>
8v/y//L/8v/0//T/9P/0//b/9v/2//b/9//4//n/+v/8//z//P/8//3//v///wAAAwAE
AAUABgAJAAoACwAMAA8AEAARABIAFQAWABcAGAAZABoAGwAcAB8AIAAhACIAIgAiACIA
IgAiACIAIgAiACEAIAAfAB4AHQAcABsAGgAYABgAGAAYABYAFgAWABYAFQAUABMAEgAR
ABAADwAOAAwADAAMAAwACgAKAAoACgAJAAgABwAGAAQABAAEAAQAAQAAAP///v/+//7/
/v/+//z//P/8//z//P/8//z//P/6//r/+v/6//j/+P/4//j/+v/6//r/+v/4//j/+P/4
//n/+v/7//z//P/8//z//P/+//7//v/+////AAABAAIABAAEAAQABAAGAAYABgAGAAcA
CAAJAAoADAAMAAwADAAMAAwADAAMAAwADAAMAAwADAAMAAwADAAMAAwADAAMAAoACgAK
AAoACQAIAAcABgAGAAYABgAGAAQABAAEAAQABAAEAAQABAADAAIAAQAAAAIAAgACAAIA
AAAAAAAAAAD+//7//v/+//7//v/+//7//P/8//z//P/+//7//v/+//z//P/8//z//v/+
//7//v/8//z//P/8//7//v/+//7//P/8//z//P/6//r/+v/6//r/+v/6//r//P/8//z/
/P/8//z//P/8//r/+v/6//r//P/8//z//P/8//z//P/8//r/+v/6//r/+v/6//r/+v/8
//z//P/8//z//P/8//z/+v/6//r/+v/6//v//P/8//z//P/8//z/+v/6//v//P//////
AAAAAAIAAwAEAAQABAAEAAYABwAIAAgACQAJAAkACQAJAAcABgADAAEA///9//3/+//7
//n/+f/6//r/+v/4//j/+v/7//z//P/8//7///////7/+//5//n/+f/5//n/+f/4//b/
9v/3//f/+f/5//j/+P/4//j/9//3//j/+P/4//j/9v/2//b/9//5//n/+f/5//b/9v/7
//z///8FAAkADwAZACYAQwB0AKUAzgD5ACUBTQFiAV4BPgH+AKEALACl/0v/S/9s/3b/
gP+R/5//r//B/8j/zf/Y/+H/4//k/+n/6v/r/+3/7//x//H/8f/x//L/8v/y//P/9f/1
//b/9v/2//b/9v/2//n/+f/5//n/+f/5//r/+v/8//z//P/8//r/+v/6//r/+v/6//r/
+v/8//z//f/9//v/+//7//v//v/+//7//v/7//v//f/9/////////////////wAAAQAA
AAAA/////wIAAgACAAMAAwADAAMABQAHAAcABwAJAAsADQAOAA8ADgAPABAAEQASABQA
FQAVABkAGgAcAB0AHgAfAB8AIAAhACQAJgApACkALAAsACwALAAtAC4ALwAxADEAMgAy
ADIAMgAyADEAMAAvAC8ALgArACoAKQApACoAJwAnACcAIwAjACQAJAAhACEAHwAfAB8A
HwAeABwAGgAZABgAFgAYABkAGQAYABYAFAASABAAEAARABAAEQAPAA8ADgAMAA0ADQAN
AA0ADAAMAAsACwAJAAgABwAGAAgACAAHAAMABQAGAAYABQADAAMAAwADAAUABQAFAAUA
BQAFAAYABgAIAAgACAAIAAcABwAHAAcACgAKAAwADQANAA0ADQANAA0ADwAPAA8AEAAQ
ABIAEwARABEAEQARABQAFAATABMAFQAVABUAFQAWABYAFAATABEAEgASABMAFQATABMA
EgAPAA8AEAAQAA8ADgAOAA4ADgANAAwACwALAAsACgAKAAoACgAKAAoACgAIAAgACQAH
AAcABwAGAAcABgAGAAYABQAFAAQABAAEAAQABAADAAUABQAFAAUABAAEAAUABQAFAAQA
BAAEAAQAAwADAAQABAAEAAMAAwACAAEAAAD//wAAAQACAAMAAQABAAEAAQACAAIAAAAA
AP7//v/+//7/AAAAAAAAAAACAAMAAgADAAIAAAACAAAAAAAAAAAAAAAAAAAAAAAAAAAA
AAAAAAAAAAAAAAAAAAAAAAAAAAD+//7//v///wAAAAD+//7/AAAAAAAAAAABAAIAAwAD
AAIAAgAEAAUABgAGAAYABgAKAAsADAAMAA0ADQANAA0ADAAJAAcAAwABAP///f/9//v/
+//5//n/+v/6//r/+P/5//z//v8AAP///v/9//3////+//3/+//5//n/+f/5//n/+P/4
//j/+f/5//n/+f/4//j/+P/4//f/9//4//j/+P/4//j/+P/6//v/+//7//n/+f/4//j/
+//8/wEABQAHAAsAFwAqAE8AfgCtANQAAwEzAVcBagFkAUAB9ACPABYAkf9B/0v/av92
/4L/k/+h/7H/w//M/9H/2v/f/+H/5P/n/+b/5//p/+v/7P/t/+7/7//u/+7/7v/v/+3/
7f/u/+7/8P/w//D/8P/x//H/8f/x/+//7//w//D/8v/y//L/8v/y//L/8v/y//L/8v/y
//L/8v/y//P/8//z//P/8//z//T/9P/0//T/8f/x//P/8//1//X/9f/1//P/8//0//X/
9v/2//X/9f/4//j/+P/5//v/+//7//3//f/9//3//////wEAAgADAAIAAwAEAAUACAAK
AAsACwAPABAAEgATABMAFQAWABgAGAAaABsAHQAhACQAJAAkACIAIwAkACUAJwAnACgA
KAAoACgAKAAnACQAIwAjACIAIgAiACIAIwAgAB0AHQAdABkAGQAaABoAFwAXABUAFQAX
ABcAFgAUABIAEQAQAA4ADAANAA0ADAANAAwACwAKAAcABwAFAAUABQAFAAQAAgADAAMA
AwADAAIAAgABAAEA/v/+//7//v/+//7//f/5//v//P/8//v//f/9//3//f/9//3//f/9
//3//f/+//7//v/+//7//v/9//3//f/9/wAAAAACAAMAAwADAAMAAwAFAAcABwAHAAYA
BgAIAAkACQAJAAkACQAKAAoACQAJAAkACQAJAAkADAAMAAoACQAHAAgACAAJAAsACQAJ
AAgABQAFAAYABgAFAAQABAAEAAQAAwACAAEAAQABAAAAAAAAAAAAAAAAAP7//P/8//3/
/////////v/9//z//P/8//3//f/8//z//P/8//z/+//7//v/+//7//r/+v/7//v//f/8
//z//P/8//v/+//8//r/+v/5//n/+//7//v/+//5//n/+f/5//n/+f/5//n/+v/6//j/
+P/4//j/+P/4//r/+v/6//r/+f/5//f/9//4//j/+v/5//j/9//2//b/9v/2//b/+P/4
//j/+P/2//b/9v/2//j/+P/4//j/9v/2//b/9v/2//b/9v/2//b/9//4//j/+P/4//j/
+P/4//j/+f/6//v/+//8//z//v///wAAAAAAAAAAAgADAAIAAgADAAMABQAFAAUAAwAC
AP///f/7//n/+f/3//f/9f/1//b/9v/4//b/9v/4//j/+P/3//b/+P/5//n/+P/3//X/
9f/1//P/8//z//L/9P/0//X/9f/z//P/8v/y//L/8v/x//H/8v/y//L/8v/0//T/9P/1
//X/9f/1//X/9P/4//n/+v/9/wMABwANABkAMgBbAIwAtQDaAAUBLQFJAVABQAEMAbYA
UQDY/2H/Nf9P/2b/bP9+/5X/p/+3/8P/zP/R/9b/3f/f/+D/5f/m/+f/6f/r/+v/6//r
/+v/7P/s/+z/7f/t/+3/7v/u/+z/7P/s/+z/7f/t/+3/7f/v/+//8P/w//D/8P/w//D/
8P/w//D/8P/w//D/8P/w//L/8v/z//P/8v/x//D/7//w//D/8P/w//H/8f/z//P/8f/x
//H/8f/z//P/9P/1//T/9P/z//P/9v/2//b/9//3//f/9//5//n/+f/5//v/+//9//7/
//8BAAMABQAHAAcACAAIAAcACwAMAA4ADwAPABEAEgAUABQAFgAXABkAHAAgACEAIgAk
ACUAJgAnACYAJQAlACQAJAAkACQAIwAjACMAJAAkACEAIAAfAB8AHAAZABkAGQAXABcA
GAAYABUAFQATABMAEwATABIAEAAQAA8ADgAMAAwADQANAAwACQAIAAcABgAHAAcABQAF
AAMAAwACAAAAAQABAAEAAQD+//7//f/9//7//v/+//7//P/8//v/9//5//r/+v/5//v/
+//7//v/+f/5//n/+f/5//n/+v/6//7//v/+//7//f/9//3//f/+//7/AAABAAMAAwAD
AAMAAQADAAMAAwAGAAYACAAJAAcABwAHAAcACAAIAAcABwAHAAcABwAHAAgACAAGAAUA
BQAGAAYABwAJAAcABwAGAAUABQAGAAYAAwACAAIAAgACAAEAAAD//wEAAQAAAAAAAAAA
AAAAAAD+//z//P/9//3//f/9//z//f/8//z//P/7//v/+v/6//j/+P/4//f/+f/5//n/
+f/2//b/9//3//f/9v/2//b/9v/1//X/9v/4//j/9//3//X/9f/1//X/9f/1//X/9f/z
//P/8//z//T/9P/y//L/8v/y//L/8v/y//L/8v/y//H/8f/v/+//7v/w//L/8P/w//D/
8P/y//L/8v/y//L/8v/y//L/8v/y//L/8v/w//D/8P/w//L/8v/y//L/8v/y//L/8v/w
//H/8v/y//D/8P/w//D/8P/w//H/8v/1//X/9v/2//f/9//3//b/9//4//v//f/8//z/
/f/9//3//f/9//v/+P/1//P/8f/x//H/7//v/+3/7f/u/+7/7v/s/+z/7v/v//D/8P/w
//D/8f/x//D/7//t/+3/7f/t/+3/7f/s/+z/7P/t/+3/7f/t/+z/7P/u/+7/7f/t/+z/
7P/s/+z/7P/s/+z/7f/t/+3/7f/t/+z/7P/t//L/9//7//3/AwAPACQASQB2AJ8AwgDr
ABMBMQE6ASoB+ACsAFEA4P9l/yv/P/9Y/2b/dP+D/5f/qf+1/77/yf/S/9X/1//Y/9n/
3P/d/9//4f/j/+P/4//j/+T/5P/k/+X/4//j/+T/5P/k/+T/5P/k/+X/5f/l/+X/5f/l
/+b/5v/o/+j/6P/o/+j/6P/o/+j/6P/o/+j/6P/m/+b/5//n/+f/5//n/+f/6P/o/+j/
6P/p/+n/6//r/+v/6//r/+v/6//r/+z/7f/u/+7/7f/t/+7/7v/u/+//7f/t/+3/7//z
//P/8//1//X/9//4//n/+P/5//r/+//+/wAAAQABAAEAAgAEAAUACQALAAwADgAOABAA
EQATABUAGAAYABgAGAAZABoAGwAZABkAGgAaABwAHAAcABsAGAAXABcAFgAXABYAFQAV
ABIADwAPAA8ACwALAAwADAANAA0ACwALAAsACwAKAAgACQAJAAkACAAHAAcABgAEAAMA
AgABAAAA/f/9//v/+//9//3//P/6//n/+f/5//n/9v/2//X/9f/2//b/9v/2//b/9v/1
//H/8//0//T/8//z//P/8//z//P/8//z//P/9f/1//b/9v/2//b/9v/2//f/9//3//f/
+P/4//r/+//9//3//f/9//3/////////AgACAAQABQAFAAUABQAFAAUABAACAAEAAgAD
AAQABQAGAAYABAADAAUABgAGAAcACQAHAAcABgAFAAUABgAGAAcABgAGAAYABwAHAAcA
BwAGAAUAAwACAAQABAAEAAQABQAEAAUABwAFAAUABQAEAAUABAAEAAQABQAFAAQABAAE
AAQABAADAAEAAQABAAEAAAAAAAEAAQACAAIAAwAEAAIAAQABAAIAAgACAAEAAQADAAMA
AwADAAEAAQABAAEAAwADAAMAAwAGAAYABAAEAAIAAgACAAIAAgACAAIAAgADAAMAAQAB
AAIABAAEAAIAAgACAAIAAgACAAIAAgACAAIAAgACAAIAAgACAAIAAgACAAIAAgAAAAAA
AAAAAAIAAgADAAQAAgAAAAAAAAABAAIAAwAFAAUABQAEAAQABgAIAAkACgAKAAoACgAM
AA0ADgAOAA8ADwAPAA8ADwAPAA4ACwAJAAkABwAHAAUABAABAAAAAAACAAIAAAAAAAQA
BQAGAAYABQAEAAQAAwAEAAMAAQABAAEAAQABAAEA/v/+//7///8BAAEAAQAAAAAAAAAA
AP////8AAAAAAAAAAAAAAAAAAAEAAQABAAEAAQAAAAAAAQAEAAcACwATABUAGwAqAEEA
bACdAMIA5wARATUBTgFSATgB/ACnADwAu/9P/z3/Xv9u/3b/h/+X/6f/uf/G/8//1P/X
/93/4v/h/+P/5f/o/+v/6//r/+v/6//u/+7/7v/v/+3/7f/u/+7/7v/u/+7/7v/x//H/
8f/x//H/8f/y//L/8f/w/+//7v/w//D/8P/w//L/8v/y//L/8v/y//P/8//z//P/8//z
//T/9P/0//T/8f/x//P/8//1//X/9f/1//X/9f/2//f/+P/4//f/9//5//r/+//9//r/
+f/4//n/+//7//v//f///wEAAgADAAIAAwAEAAUACAAKAAsACwALAAwADgAPABMAFQAW
ABgAGAAaABsAHQAfACIAIgAiACIAIwAkACUAJQAlACYAJgAkACQAJAAjACMAIwAkACQA
IQAgAB8AHwAeABsAGwAbABcAFwAYABgAFwAXABUAFQAVABUAFAASABIAEQAQAA4ADAAN
AA0ADAALAAoACQAIAAgACQAIAAkABwAHAAYABAADAAMAAwADAAQABAADAAMAAQAAAP//
/v8AAAAA///7//v//P/8//v//f/9//3//f/9//3//f/9//////8AAAAAAgACAAIAAgAD
AAMAAwADAAIAAgAEAAUABQAFAAUABQAHAAkACQAJAAoACgAMAA0ADQANAA0ADQAQABAA
DwAPAA4ADQAMAAsADAAMAAoACQALAAwADAANAAsACQAJAAgACQAJAAoACgAHAAYABgAG
AAQAAwACAAEAAwADAAIAAgAAAAAAAAAAAAAA/v/+/////////////v////7//v/+////
///+//7//P/8//z/+//7//v/+//7//r/+v/7//v//f/8//z//P/8//v/+//8//r/+v/5
//n/+//7//v/+//7//v/+//7//n/+f/5//n//P/8//r/+v/6//r/+v/6//r/+v/6//r/
+//7//n/+f/4//r//P/7//r/+f/4//r/+v/6//r//P/8//z//P/6//r/+v/6//r/+v/6
//r/+P/4//j/+P/6//v//P/8//j/+P/4//j/+P/4//n/+v/7//v//P/8//7///8AAAAA
/v/+/wAAAQACAAIAAwADAAMAAwADAAEAAgD///3/+//3//f/9f/1//P/8//0//T/9v/0
//T/9v/3//j/+P/4//j/+f/5//j/9//1//X/9f/1//X/9f/0//T/9P/1//X/9f/1//T/
9P/2//b/9f/1//b/9v/2//b/9v/2//b/9//1//X/9f/1//T/9P/x//b//f/9/wEACQAP
AB4APwBwAJ0AwgDvACEBRwFcAV4BQgEEAaUAMgCt/03/Qf9e/27/eP+H/5f/q/+5/8D/
x//S/9n/3f/e/9//4v/j/+X/5//n/+f/5//n/+r/6v/q/+v/6//r/+z/7P/q/+r/6v/q
/+3/7f/t/+3/7f/t/+7/7v/s/+z/7P/s/+7/7v/u/+7/7P/s/+z/7P/s/+z/7f/t/+3/
7f/t/+3/7P/s/+z/7P/t/+3/7//v/+//7//v/+//8f/x//L/8//y//L/8f/x//L/8v/y
//P/8//z//P/9f/3//f/9//5//n/+//8//3//P/9//7///8CAAQABQAFAAUABgAIAAkA
DQAPABAAEgAUABYAFwAZABkAHAAcABwAGgAbABwAHQAeAB8AIQAiACIAIgAiACEAIAAf
AB8AHgAbABoAGQAZABgAFQAVABUADwAPABAAEAAPAA8ADQANAA8ADwAOAAwADAALAAoA
CAAIAAkACQAIAAcABgAFAAQAAwADAAEAAQD//////v/8//3//f/9//3/+v/6//n/+f/4
//j/+P/4//r/+v/5//X/+f/6//r/+f/5//n/+f/5//n/+f/5//n/+//7//z//P/7//r/
+f/4//r/+//8//3//f/8//3//f/+////AAABAAEAAwADAAMAAwACAAMAAwAFAAUABQAF
AAQABAADAAMABAAFAAYABwAIAAgABgAFAAMABAAEAAUABQADAAMAAgABAAEAAgACAAEA
AAAAAAAAAAD///7//f/9//3//P/8//z//P/8//z//P/6//r/+//5//n/+f/4//f/9v/2
//b/+f/5//j/+P/2//b/9v/1//X/9f/1//X/9P/0//X/9f/1//T/9P/0//T/8//z//T/
9P/0//P/8//z//P/8//z//X/9f/1//X/9f/1//X/9f/2//b/9P/0//b/9v/2//b/9f/0
//P/8v/z//P/8f/x//L/8v/0//L/8v/y//L/8v/y//L/8v/w//D/8P/w//H/8v/z//T/
8//y//H/8P/y//L/8v/y//L/8v/y//L/8v/z//T/9P/y//L/8v/y//T/9P/1//b/9f/1
//b/9v/6//v//P/8//z//P/+/////v/+///////////////9//z/+f/3//X/9f/1//P/
8//v/+//8P/w//D/7v/u//D/8f/y//L/8v/0//X/9f/0//L/7//u/+3/7//v/+//7v/u
/+7/7//v/+//7//u/+7/7v/u/+3/7f/w//D/8P/w//D/8P/w//H/8f/x//H/8f/w//D/
8f/0//f/+////wcAFQAwAFcAhgCvANQA/wArAUkBUAE+AQYBsgBNANb/Yf8z/0n/Yv9u
/3z/jf+d/6//vf/G/8//1v/Z/93/4P/h/+D/4f/j/+X/5//n/+f/5//o/+j/6P/p/+f/
5//o/+j/6v/q/+r/6v/p/+n/6f/p/+v/6//s/+z/6v/q/+r/6v/q/+r/6v/q/+v/7P/t
/+7/7f/s/+z/6//t/+3/7f/t/+z/7P/s/+z/7f/t/+//7//t/+3/7f/t/+3/7f/u/+//
8v/y//H/8f/0//T/9P/1//X/9f/1//f/9//3//f/+f/7//3//v///wIAAwAEAAUABQAG
AAYABQAHAAgACgALAA8AEQASABQAEwAUABQAFQAXABoAGgAaABoAGwAcAB0AHQAdAB4A
HgAgACAAIAAfAB4AHQAdABwAGQAYABcAFwAWABMAEwATABEAEQASABIAEQARAA8ADwAN
AA0ADAAKAAwACwAKAAgABgAHAAcABgAFAAQAAwACAAMAAwABAAEAAQABAAAA/v/9//3/
/f/9//z//P/7//v/+v/6//r/+v/6//r/+f/1//n/+v/6//n/9//3//f/9//5//n/+f/5
//n/+f/6//r/+v/6//r/+v/9//3//f/9//z//P/+//////////////8BAAMAAwADAAIA
AgAEAAUABwAHAAcABwAGAAYABQAFAAMAAwADAAMABgAGAAQAAwABAAIAAgADAAMAAQAB
AAAA/////wAAAAABAAAAAAAAAAAA///+//3/+//7//r/+v/8//z//P/8//r/+P/4//n/
+f/5//n/+P/3//b/9v/2//n/+f/4//j/9v/2//b/9f/z//P/8//z//P/9P/2//f/9v/0
//P/8v/z//P/9P/2//X/9P/y//H/8//z//P/8//z//P/8//z//P/8//z//P/9P/0//L/
8v/0//T/9P/0//L/8v/y//L/8//z//H/8f/y//T/9P/z//L/8f/w//L/8v/y//L/8P/w
//D/8P/x//L/8//0//P/8v/x//D/8v/y//L/8v/y//L/8v/y//L/8//0//T/8P/w//D/
8P/w//D/8f/y//P/8//0//T/9//5//v//P/6//r//P/9//7//v///////////////f/+
//v/+f/3//T/8//w/+//7//v//D/8P/w/+7/7v/w/+//8P/w//D/8v/z//P/8v/x/+//
7//v/+//7//v/+7/7P/s/+3/7f/t/+3/7P/s/+z/7P/r/+v/7v/u/+7/7v/s/+z/7P/t
/+//7//v/+//7v/s/+//8v/3//v//f///wsAHgBBAHAAmwC+AOMABwEnAToBLgEEAb4A
YwD0/3n/Mf83/1T/ZP9u/4H/k/+l/7P/vv/J/9D/1f/X/9j/3f/c/93/3//h/+H/4f/h
/+H/5P/k/+T/5f/l/+X/5v/m/+b/5v/m/+b/6f/p/+n/6f/o/+f/5//m/+j/6P/o/+j/
6P/o/+j/6P/q/+r/6v/q/+j/6P/p/+n/6f/p/+n/6f/q/+r/6v/q/+n/6f/r/+v/7f/t
/+3/7f/r/+v/7P/t//D/8P/v/+//7//u/+3/7f/u/+//8P/z//P/8//z//X/9f/3//j/
+f/6//v//P/9//7/AAABAAEABQAGAAgACQAJAAsADAAOAAwADgAPABEAFQAYABgAGAAa
ABsAHAAdABsAGwAcABwAHAAcABwAGwAaABkAGQAYABcAFgAVABUAFgATABMAEwANAA0A
DgAOAA0ADQALAAsACwALAAoACAAKAAkACAAGAAQABQAFAAQABAAEAAQABAADAAMAAQAB
AAEAAQAAAP7//f/9//3//f/8//z/+//7//z//P/8//z/+//6//j/8//3//j/+P/3//f/
9//3//f/9//3//f/9//3//f/+P/4//r/+v/6//r//f/9//3//f/8//z//v//////////
//////8BAAEAAQACAAIABAAFAAUABQAFAAUABAAEAAMAAwAFAAUABQAFAAYABgAEAAMA
AwAEAAQABQADAAEAAQAAAAEAAQACAAIA///+//7//v/+//3//P/7//v/+//6//r/+v/6
//r/+v/6//j/+P/5//n/+f/5//j/9//2//b/9v/3//f/9v/2//b/9v/2//X/9f/1//X/
9f/0//T/9f/1//X/9P/0//T/9P/z//P/9P/2//b/9f/1//P/8//z//P/8f/x//H/8f/z
//P/8//z//T/9P/y//L/8v/y//L/8v/y//L/8v/y//H/8f/v/+//8P/y//L/8v/y//L/
8v/w//D/8P/w//D/8P/w//D/8P/w//D/8P/w//D/8P/w//D/8P/w//D/7v/u/+7/7//y
//L/8P/w//D/8P/w//D/8f/y//P/8//2//b/+P/5//j/+P/4//j/+P/5//r/+v/9//3/
/f/9//v/+f/4//X/9f/z//H/8f/t/+3/6//r/+7/7v/u/+z/6v/s/+3/7v/u/+7/7v/v
//H/8P/v/+3/7P/r/+r/6f/r/+r/6v/q/+v/6//r/+v/7P/s/+z/7P/p/+n/6v/q/+j/
6P/o/+j/6f/r/+z/7f/r/+v/6v/q/+3/8P/z//f/+/8FAA0AHAA/AHIAmQC2ANsAAQEb
ASIBGAHwAKYASwDg/2f/Kf87/1T/Xv9s/3v/jf+h/7H/uv/B/8r/0//V/9b/2//c/93/
3//h/9//3//f/9//4P/g/+D/4f/f/9//4P/g/+D/4P/g/+D/4v/j/+T/5f/j/+P/5P/k
/+T/5P/k/+T/4v/i/+L/4v/i/+L/4v/i/+T/5P/l/+X/5f/l/+X/5f/m/+b/5v/m/+X/
5f/n/+f/5//n/+f/5//l/+X/5v/n/+j/6P/n/+f/6P/o/+j/6f/r/+v/6//t/+//7//v
//H/7//x//L/8//0//X/9v/3//r//P/9//3///8AAAIAAwAFAAcACAAKAAkACgAKAAsA
DQAQABAAEAASABMAFAAVABMAEwAUABQAFgAWABYAFQAUABMAEwASABEAEAAPAA8ADAAJ
AAkACQAHAAcACAAIAAcABwAFAAUABwAHAAYABAACAAEAAAD+/wAAAQABAAAA///+//3/
/P/7//v/+f/5//v/+//6//j/9v/1//T/8//y//L/8f/x//D/8P/w//D/8f/y//L/7//v
//D/8P/v/+//7//v/+//7//v/+//7//x//H/8v/y//L/8v/y//L/9f/1//X/9f/2//b/
+P/5//f/9//3//f/+P/7//z//f/8//z//v///wEAAQABAAEAAAAAAP/////9//3//f/9
//7//v/8//v/+//8//z//f/9//v/+//6//v/+//8//z/+f/4//j/+P/4//f/9v/1//P/
8//y//L/8v/y//L/8v/y//D/8P/x//H/8f/x//D/7//u/+7/7v/v/+//7v/u/+7/7v/u
/+3/7f/t/+3/7f/u/+7/7//v/+//7v/u/+7/7v/t/+3/7v/u/+7/7f/t/+3/7f/t/+3/
7f/t/+3/7f/t/+3/7f/t/+7/7v/s/+z/7P/s/+z/7P/s/+z/7P/s/+3/7f/r/+v/7P/s
/+z/7v/u/+7/7v/s/+z/7P/s/+z/7P/s/+z/7P/s/+z/7P/q/+r/6v/q/+z/7P/s/+z/
6v/q/+r/6//s/+z/6v/q/+z/7P/s/+z/6//s/+3/7f/u/+7/8P/x//L/8v/y//L/9P/1
//b/9v/3//f/9//3//f/9f/0//H/7//t/+v/6//p/+n/5//n/+b/5v/m/+T/5v/o/+n/
6v/q/+r/6v/r/+n/6P/n/+X/4//j/+P/4//k/+T/5f/m/+X/5f/l/+X/5P/k/+T/5P/h
/+H/4v/i/+P/5P/l/+b/5P/l/+X/5f/l/+X/5P/k/+X/6v/v//P/9//7/wMAEgAzAGIA
kQC4AN0AAQEhASwBIAH4ALAAUwDo/3H/Lf81/1D/XP9o/3n/h/+X/6n/sv+3/8D/yf/P
/87/zf/P/9H/1P/X/9f/1//X/9f/2P/Y/9j/2f/b/9v/3P/c/9z/3P/c/9z/3//f/9//
3//d/93/3v/e/9z/3P/c/9z/3P/c/9z/3P/c/9z/3P/c/97/3v/f/9//3//f/9//3//e
/97/3v/e/9//3//h/+H/3//f/9//3//f/9//4P/h/+D/4P/f/9//4P/g/+D/4f/h/+H/
4f/j/+X/5f/l/+f/5//p/+r/6//s/+3/7v/v//D/8v/z//P/9//4//r/+//8//3//f/+
////AgAEAAcACAAKAAkACAAIAAkACgALAAsACwAMAAwADAAMAAwACwAKAAkACQAIAAcA
BgAFAAUABAABAAEAAQD7//v//P/8//z//f/8//3//P/7//n/9v/4//f/9v/0//b/9//3
//b/8//y//H/8P/v/+//7f/t/+//7//u/+z/6//r/+v/6//o/+j/5//n/+f/6P/p/+r/
5v/i/w==
         </WaveFormData>
      </LeadData>
      <LeadData>
         <LeadByteCountTotal>10000</LeadByteCountTotal>
         <LeadTimeOffset>0</LeadTimeOffset>
         <LeadSampleCountTotal>5000</LeadSampleCountTotal>
         <LeadAmplitudeUnitsPerBit>4.88</LeadAmplitudeUnitsPerBit>
         <LeadAmplitudeUnits>��V</LeadAmplitudeUnits>
         <LeadHighLimit>2147483647</LeadHighLimit>
         <LeadLowLimit>268435456</LeadLowLimit>
         <LeadID>V4</LeadID>
         <LeadOffsetFirstSample>0</LeadOffsetFirstSample>
         <FirstSampleBaseline>0</FirstSampleBaseline>
         <LeadSampleSize>2</LeadSampleSize>
         <LeadOff>FALSE</LeadOff>
         <BaselineSway>FALSE</BaselineSway>
         <ExcessiveACNoise>FALSE</ExcessiveACNoise>
         <MuscleNoise>FALSE</MuscleNoise>
         <LeadDataCRC32>4062218442</LeadDataCRC32>
         <WaveFormData>
7v/u/+7/7v/w//D/8P/w//L/8v/y//L/9P/0//T/9P/2//b/9v/2//j/+P/4//j/+f/6
//v//P/9//7///8AAAMABAAFAAYABwAIAAkACgAMAAwADAAMAA0ADgAPABAAEAAQABAA
EAAOAA4ADgAOAAwADAAMAAwACwAKAAkACAAGAAYABgAGAAQABAAEAAQAAgACAAIAAgAC
AAIAAgACAAIAAgACAAIAAgACAAIAAgACAAIAAgACAAAAAAAAAAAA/v/+//7//v/+//7/
/v/+//z//P/8//z//P/8//z//P/7//r/+f/4//j/+P/4//j/+v/6//r/+v/6//r/+v/6
//z//P/8//z//P/8//z//P/9//7///8AAAIAAgACAAIABAAEAAQABAAGAAYABgAGAAcA
CAAJAAoADAAMAAwADAAMAAwADAAMAA4ADgAOAA4ADgAOAA4ADgAOAA4ADgAOAAwADAAM
AAwACwAKAAkACAAIAAgACAAIAAgACAAIAAgABgAGAAYABgAFAAQAAwACAAMABAAFAAYA
BQAEAAMAAgAAAAAAAAAAAAIAAgACAAIAAAAAAAAAAAAAAAAAAAAAAAAAAAAAAAAAAAAA
AAAAAAD+//7//v/+/wAAAAAAAAAA/v/+//7//v/+//7//v/+//7//v/+//7//v/+//7/
/v8AAAAAAAAAAP7//v/+//7/AAAAAAAAAAD+//7//v/+//7//v/+//7//P/8//z//P/+
//7//v/+/wAAAAAAAAAA/v/+//7//v/8//3//f/9//7//v/+//7//P/8//3//f///wAA
AgAEAAMABAAFAAUACAAIAAgACgAIAAgACAAKAAoACQAJAAkACwAJAAYABAABAAEAAQAA
AAIAAgACAAIAAAD+//7///8AAAAA/////wEAAgACAAEA/v/8//z/+//7//v/+v/6//n/
+f/6//r/+v/6//r/+v/6//r/+f/5//n/+f/5//r/+v/5//n/+//7//v/+//7//n/+f/8
//3//v8GAA0AFgAgAC0ASQB4AKUA1gATAVQBjQGwAbYBkwE5AcEATADX/4f/h/+h/6T/
pP+u/7T/v//O/9b/1//e/+f/6P/r/+z/6//s/+3/7//v/+//7//v/+3/7f/t/+3/8P/x
//H/8f/x//H/8f/y//L/8//z//P/8//z//P/8//1//T/9P/0//T/8//z//T/8v/y//L/
8v/1//X/9f/1//X/9f/1//X/+f/2//b/9v/0//T/9v/2//j/+P/4//f/9//4//j/+P/5
//n/+f/6//r/+v/6//v/+//7//z//f/9//3//f/9//////8AAAEAAQABAAEAAwAGAAcA
CAAJAAkACgAMAA0ADQAOAA8AEAASABMAFAAWABcAGQAZABkAGQAZABsAGwAbABsAGwAb
ABwAHQAeAB4AGgAaABoAGQAWABYAFQAUABIAEAAQAA8ADgAOAA8AEQAPAA8ADgAOABAA
EAAQABAADgAPAA4ADAAOAA4ADgAOAAwADAAMAAwADQAMAAoACgAKAAsACwAJAAgACAAH
AAcACQAIAAgABwAGAAQAAwADAAMAAgAAAAAAAwADAAMAAgAAAAAAAAAAAAIAAgACAAMA
AQABAAEAAQAGAAYABgAGAAUABQAFAAYACAAJAAoACgAMAAwADAAMAAwADgAPAA8ADwAP
ABAAEAAQABAAEAAQABIAEgASABIAFAAUABMAEwAWABYAFQAVABQAEwASABEAEwASABIA
EgAQABAAEAARAA8ADQANAA0ADQANAA0ACwAMAAwADAALAAkABwAHAAoACgAIAAYACQAH
AAcABwAGAAcABwAHAAUABgAFAAMAAgAEAAQABAAEAAQAAwADAAMAAwADAAMAAwADAAMA
AwADAAAAAAAAAAAAAwADAAIAAgABAP///v/9//7/AAABAAIA////////AAAAAAAA////
//3//f/9//3//f/9//////8AAAEAAAABAAEA//8AAP7//v/+//7//v/+//7//v/+//7/
/v/+//7//v/+//7//v/+//7//v/8//z//P/9//3//f/8//z//P/8//z//P//////AAAA
AP//AAABAAIAAwADAAQABAAEAAYABgAGAAYACAAIAAcABQAFAAUAAwAAAP7//f/9//3/
/P/8//z//P/8//z/+v/8//3//v/+//v/+//7//z//P/7//r/+P/4//f/9//3//b/9v/1
//X/9v/2//b/9v/0//T/9P/0//P/8//z//P/8//0//T/8//z//X/9f/1//X/9f/1//X/
+P/3//z/AgAHAA4AGAArAEsAeAClANYAFwFYAYcBpgGqAX0BGQGjADIAwf9//4X/m/+e
/6D/pv+u/73/yv/S/9X/3P/h/+L/4//i/+H/4v/j/+X/5//n/+f/5//n/+f/5//n/+b/
5//n/+f/6f/p/+n/6v/q/+v/6//r/+n/6f/p/+n/6f/o/+j/6P/q/+n/6f/q/+j/6P/o
/+j/6f/p/+n/6f/r/+v/6//r/+3/6v/q/+r/6f/o/+n/6P/p/+r/6//r/+r/6v/p/+j/
6//r/+v/7P/s/+z/7P/t/+3/7f/u/+//7//v/+//7//z//P/9P/1//X/9f/1//f/+P/5
//r/+//9//7/AAABAAEAAgADAAQABQAFAAUABgAJAAsACwALAAkACQALAAsADQANAA0A
DQANAA0ADQAMAAoACgAKAAkACgAKAAkACAAGAAQABAADAAEAAAAAAAEA//////7//v8A
AAAAAAAAAAAAAQAAAP7//v/+//7//v/+//7//v/+//3//P/6//r/+v/7//v/+f/6//r/
+f/5//v/+v/6//n/9//2//b/9//1//T/8v/y//P/8//z//L/9P/0//T/9P/0//T/9P/1
//X/9f/1//X/9v/2//b/9v/3//f/9//4//r/+//8//z//P/8//z//P/8//7//////wEA
AQACAAIAAgACAAIAAgACAAIAAgACAAQABAADAAMABAAEAAMAAwADAAMAAwADAAUABAAE
AAQAAAAAAAAAAQABAP////////////////3//P/8//z/+//9//v/+//+//z/+v/4//v/
+//7//v/+v/5//n/+f/3//n/+f/4//j/+P/4//j/+P/4//f/9//3//f/9//3//f/9//3
//f/9//4//j/+P/4//f/9//2//b/+P/3//f/9//1//b/9v/2//X/9f/1//b/9v/2//X/
9f/1//X/9f/1//X/9f/3//f/9f/1//P/8//1//X/9v/0//T/9P/0//L/8v/y//L/8//0
//X/9v/0//T/9P/0//T/9P/0//T/8v/y//L/8v/0//T/9P/0//T/9f/1//X/9P/0//T/
9P/0//T/9f/1//b/9v/3//j/+f/6//v/+//8//z//P/+//7//v/+/wAAAAD/////////
//3/+v/4//f/9//3//b/+P/4//j/+P/4//b/9v/3//b/9v/1//X/9//4//j/9//0//L/
8v/x//H/8f/w//D/8f/x//L/8v/w//D/8P/w//D/8P/v/+//7//v/+//8P/y//H/8f/z
//P/8//z//P/8//1//j/9//8/wQACwASABwAMwBXAIQArwDeABkBTgFzAYgBfgE9AdEA
ZwAAAJ3/d/+L/5n/lv+a/6r/uP/D/87/1P/X/9z/4f/g/9//5P/j/+T/5f/n/+f/5//n
/+f/6f/p/+n/6f/q/+v/6//r/+r/6f/o/+j/6P/p/+n/6f/r/+v/6//r/+v/6v/q/+r/
7P/r/+v/7P/q/+r/6v/q/+v/6//r/+v/6f/p/+n/6f/r/+j/6P/o/+r/6v/s/+z/7P/s
/+z/6//r/+z/7P/s/+3/7f/t/+7/7v/u/+7/7//t/+3/7v/v//H/8f/x//H/8//z//T/
9f/2//f/+P/7//v/+//7//v//P/+/wEAAwAEAAQABAAEAAcABwAHAAgACwANAA0ADQAN
AA0ADwAPAA0ADQANAA0ADQANAA0ADAAMAAwADAALAAoACgAJAAgACAAGAAYABQADAAIA
AgADAAMAAwACAAIAAAAAAAAAAAABAAMAAwACAAIAAgACAAIAAAAAAAAAAAABAAAA/v/+
//7///////3//v/+//3//f/9//z//P/7//3//P/8//3/+//6//j/+P/5//n/+f/4//r/
+v/6//r/+P/4//j/+f/5//n/+f/5//z//P/8//z/+//7//v//P/+////AAAAAAAAAAAA
AAAAAAACAAMAAwAEAAUABwAIAAkACAAHAAYACAAIAAgACAAIAAgABwAHAAYABgAFAAUA
BwAHAAcABwAHAAYABgAGAAQABAAEAAUABQADAAMAAwADAAMAAwABAAIAAgACAAEAAQD/
////AgAAAP7//P////////////7//f/9//3/+//7//v/+v/6//r/+v/6//r//P/7//v/
+//5//n/+f/5//n/+f/5//n/+v/6//r/+v/5//n/+P/4//r/+f/5//n/9//4//j/+P/1
//X/9f/2//b/9v/1//X/9f/1//X/9f/z//P/9f/1//X/9f/z//P/8//1//b/9P/0//T/
9P/2//b/9v/2//b/9v/2//b/9P/0//T/9P/0//T/9P/0//T/9P/0//T/9P/0//T/9P/0
//X/9f/1//T/9P/0//T/9P/0//X/9f/4//j/+f/6//r/+v/6//n//P/8//z//v/8//z/
/P/+//7//f/9//3//f/7//j/9v/3//f/9//2//T/9P/0//T/9P/y//L/8//2//b/9f/1
//X/9v/2//X/9P/y//L/8f/x//H/8P/w/+//7//w//D/8P/w//D/8P/w//D/7//v/+//
7//v//D/8P/v/+//8f/x//H/8f/x/+//7//y//f//P8AAAUADgAYACkASwB0AJ0AygAB
ATYBYQF2AW4BNQHPAGsACACj/3f/g/+V/5j/mv+i/7D/v//I/8z/1f/c/9//3v/f/97/
3//g/+H/4//l/+X/5f/l/+X/5f/l/+X/5P/l/+X/5f/n/+f/5//o/+b/5//n/+f/5//n
/+f/5//p/+j/6P/o/+j/5//n/+j/6P/o/+j/6P/o/+f/5v/l/+f/5//n/+f/6//o/+j/
6P/m/+b/6P/o/+j/6P/o/+f/6f/q/+r/6v/r/+v/6//s/+z/7P/s/+3/6//r/+z/7f/v
/+//7//v//H/8f/y//P/8f/x//H/8//2//f/+P/5//n/+v/8//3///8AAAEAAgADAAMA
AwAEAAUABwAHAAcABwAHAAkACQAHAAcABwAHAAkACQAJAAgABAAEAAQAAwAEAAQAAwAC
AAIAAAAAAP///f/8//z//f/9//3//P/8//z//P/8//z///8BAAEAAAD///7//f/8//7/
/v/+//7/+//6//j/+P/6//v/+//5//r/+v/5//n/+f/4//j/9//3//b/9v/3//f/9v/0
//T/9//3//f/9v/2//b/9v/2//T/9P/0//X/9//3//f/9//4//j/+P/4//n/+f/5//r/
+v/7//z//P/+//7//v/+/wAAAgADAAMAAwADAAQABAAGAAYABgAGAAQABAAEAAQABgAG
AAUABQAGAAYABQAFAAUABQAFAAUABQAEAAQABAAAAAAAAAABAAEA////////AQABAAEA
///+//7//v/9//3/+//7//7//v/8//r//f/7//v/+//6//v/+//7//n/+f/5//j/+P/6
//r/+v/6//j/9//3//f/9//3//f/9//5//n/+f/5//j/+P/4//j/9//3//b/9v/2//X/
9f/1//f/+P/4//j/9//3//f/+P/6//r/+f/5//j/9//2//X/9f/1//f/9//3//f/9f/1
//f/+f/6//j/+P/4//j/9v/2//b/9v/4//j/+P/4//j/+P/4//j/9v/2//b/9v/2//b/
9v/2//j/+P/5//n/9//2//b/9v/4//j/+P/5//f/+P/4//n/+v/7//z//f/9//7//v/+
/wAAAAAAAAAABAAEAAMAAwAFAAUAAwAAAPz/+//7//v/+v/6//r/+v/8//z/+v/6//v/
/P/8//v/+f/5//r/+v/5//j/9v/2//f/9//3//b/9P/z//P/9P/2//b/9v/2//b/9v/2
//X/9f/1//X/9f/2//b/9f/1//f/9//3//f/9f/1//X/9v/5//z/AAAJABAAGAAjADsA
YgCPAL4A9QAyAWcBjgGeAYcBNwHHAFgA5f+L/3v/lf+e/5z/pP+s/7n/yP/Q/9f/3P/d
/+D/4//i/+X/5v/n/+n/6f/p/+n/6f/p/+n/6f/p/+j/6f/p/+n/6//r/+v/7P/s/+3/
7f/t/+3/7f/t/+3/7P/q/+n/6P/q/+n/6f/q/+z/7P/s/+z/7f/t/+3/7f/t/+3/7f/t
/+//7P/s/+z/7P/s/+7/7v/u/+7/7v/t/+3/7v/u/+7/8f/x//H/8v/y//L/8v/z//L/
8f/x//H/9f/1//X/9f/3//f/+P/5//n/+f/5//v//P/9//7//////wAAAgADAAUABgAH
AAgACwALAAsADAANAA8ADwAPAA8ADwARABEAEQARABEAEQAPAA8ADwAOAA0ADgAPAA8A
DAAMAAsACgAKAAgACAAHAAcABgAGAAcABwAHAAYABgAGAAYABgAGAAYABwAGAAQABAAE
AAQABAACAAIAAgACAAQABAADAAQABQAFAAQAAQAAAAAA/////wAAAAABAAEAAAD+//3/
/f////7//P/8//v/+//7//r//P/8//z//P/+//7//v////3//f/9//3/AAAAAAAAAAAD
AAMAAwAEAAQABQAGAAYACAAIAAgACAAGAAgACQAJAAsACwAMAAwADgAOAA4ADgAQABAA
EAAQAA4ADgANAA0ADgAOAA0ADQAPAA8ADwAPAA8ADgAOAA4ADAAMAAwADQALAAkACQAJ
AAkACQAJAAcABgAGAAYABQAFAAMAAwAGAAQAAgAAAAMAAwADAAMAAgADAAMAAwABAAMA
AwACAAIAAAAAAAAAAAAAAP///////wEAAQABAAEAAQABAAEAAQAAAAAAAAAAAAEAAQAA
AAAAAAD//////////wAAAAAAAP///////wAAAAAAAP/////9//3//f/9//3//f//////
//////3//f/9/wEAAAD///7//f/8//7//v/+//7/AAAAAAAAAAD///7//f/8//z//P/8
//z//P/8//z//P/8//3//f/9//z//P/8//z//P/8//3//f/8//z//f/+/wEAAgADAAMA
AgACAAIABAAEAAQABAAGAAgABwAHAAcABQADAAAA/v/9//3//f/8//r/+v/6//r//P/6
//r/+//+//7//f/9//z//P/7//n/+v/4//j/9//3//f/9v/2//X/9f/2//b/9v/2//b/
9v/4//j/9//3//f/9//3//j/+P/3//f/+f/3//f/9//3//f/9//0//f//v8AAAUAEAAY
ACMAQQBwAJ0AygAFAUoBgQGiAbABkwE9AccAVADf/4v/gf+V/5z/nP+i/6z/u//I/8z/
0//c/9//4P/h/+L/4//k/+X/5//l/+X/5f/l/+f/5//n/+f/6P/p/+n/6f/n/+f/5//o
/+j/6f/p/+n/6f/p/+n/6f/p/+j/6P/o/+r/6f/p/+r/6v/q/+r/6v/p/+n/6f/p/+n/
6f/p/+n/6f/m/+b/5v/o/+j/6v/q/+r/6v/q/+n/6f/q/+r/6v/r/+v/6//s/+z/7P/s
/+3/6//r/+z/7f/x//H/8f/x//P/8//0//X/8//z//P/9f/4//n/+v/7//n/+v/8//3/
AQACAAMABAAHAAcABwAIAAcACQAJAAkACQAJAAsACwANAA0ADQANAA0ADQANAAwACAAI
AAgABwAGAAYABQAEAAQAAgACAAEA/f/8//z//f/9//3//P/8//7//v/+//7//v////7/
/P/+//7//v/+//7//v/+//7//f/8//r/+v/6//v/+//5//r/+v/5//n/9//2//b/9f/1
//T/9P/1//f/9v/0//T/9f/1//X/9P/2//b/9v/2//b/9v/2//f/9//3//f/9//5//j/
9//2//n/+f/5//r/+v/7//z//P/+//7//v/+//7/AAABAAEAAQABAAIAAgAEAAQABAAE
AAQABAAEAAQABgAGAAUABQAGAAYABQAFAAMAAwADAAMABQAEAAQABAAAAAAAAAABAAEA
/////////////////f/8//z//P/7//3/+//7//7//P/6//j/+//5//n/+f/4//f/9//3
//X/+f/5//j/+P/2//b/9v/2//b/9f/1//X/9f/1//X/9f/1//X/9f/1//T/9P/0//T/
9f/1//T/9P/0//P/8//z//X/9v/2//b/9f/1//X/9v/2//b/9f/1//X/9f/1//X/8f/x
//P/8//1//X/8//z//P/8//0//T/9P/0//T/8v/y//L/8v/y//L/8v/y//T/9P/0//T/
8v/y//L/8v/0//T/9P/0//L/8v/y//L/9P/1//X/9f/0//T/9P/0//b/9v/3//f/9v/2
//f/+P/5//r/+//7//7//v/+/wAA/v/+//7/AAAAAP////////3/+//4//b/9//3//f/
9v/2//b/9v/2//T/8v/y//P/9v/2//X/9f/1//b/9v/1//L/8P/w/+//7//v/+7/7v/v
/+//8P/w//D/8P/w//D/8P/w/+//7//v/+//7//w//D/7//v//H/8f/x//H/8f/x//H/
8v/1//j//v8FABAAHAAxAFMAfgCrANwAFwFQAXkBjgGAAT8B0wBnAP7/n/93/4f/lf+W
/5r/pP+y/73/yP/Q/9f/2v/d/97/3//g/9//4P/h/+P/4//j/+P/4//l/+X/5f/l/+T/
5f/l/+X/5f/l/+X/5v/m/+f/5//n/+f/5//n/+f/5//m/+b/5v/m/+X/5f/m/+j/6P/o
/+j/6P/n/+b/5f/n/+f/5//n/+n/5v/m/+b/5v/m/+j/6P/m/+b/5v/l/+f/6P/o/+j/
6f/p/+n/6v/q/+r/6v/r/+v/6//s/+3/7//v/+//7//x//H/8v/z//P/8//z//X/9v/3
//j/+f/5//r//P/9/wEAAgADAAQABAADAAIAAgAFAAcABwAHAAcABwAJAAkACQAJAAkA
CQALAAsACwAKAAgACAAIAAcABAAEAAMAAgACAAAAAAD//////v/+//////////7//v/8
//z//P/8//3///////7//v/+//7//v/+//7//v/+/////v/8//z//v///////f/8//z/
+//7//v/+v/6//n/+f/4//j/+f/5//j/9v/2//n/+f/5//j/+P/4//j/+P/4//j/+P/5
//n/+f/5//n/+v/6//r/+v/7//v/+//8//z//f/+//7/AAAAAAAAAAAAAAIAAwADAAEA
AQACAAIABgAGAAYABgAEAAQABAAEAAQABAADAAMABAAEAAMAAwADAAMAAwADAAMAAgAC
AAIAAAAAAAAAAQADAAEAAQABAP////////3//v/+//7//f////3//f8AAP7//P/6//3/
+//7//v/+v/5//n/+f/3//n/+f/4//j/+P/4//j/+P/2//X/9f/1//b/9//4//n/+P/3
//b/9f/1//b/9//4//j/9//1//T/9v/1//X/9f/1//b/9v/2//f/9//3//j/9v/2//X/
9f/3//f/9//3//X/9f/3//f/9f/1//P/8//1//f/+P/3//b/9f/0//b/9v/2//b/9P/0
//T/9P/2//b/9v/2//X/9P/z//L/9P/0//T/9P/2//b/9v/2//T/9f/1//X/9P/0//T/
9P/0//T/9f/1//b/9v/3//j/+//8//3//f/8//z//P/+//7//v/+/wAAAgABAAEAAQAB
AP///P/6//f/9//3//b/9v/2//b/9v/2//T/9P/1//b/9v/1//X/9f/2//b/9f/0//L/
8v/x//P/8//y//L/7//v//D/8P/w//D/8P/w/+7/7v/t/+3/7v/v//D/8v/x/+//7v/v
//H/8f/x//H/7//v//L/9f/4//7/AwAKABQAJQBFAG4AlQDAAPcAKgFXAXQBdAFHAekA
gQAaALX/ef99/5H/lP+U/57/rP+5/8T/zv/V/9r/3f/c/93/4P/f/+D/4f/j/+P/4//j
/+P/5f/l/+X/5f/k/+X/5f/l/+X/5f/l/+b/6P/p/+n/6f/o/+f/5v/l/+b/5v/n/+j/
6P/n/+f/6P/o/+j/6P/o/+f/5//n/+f/6f/p/+n/6f/r/+j/6P/o/+j/6P/q/+r/6v/q
/+r/6f/n/+j/6P/o/+v/6//r/+z/6//q/+n/6f/q/+v/7f/v/+//7//v/+//8f/x//L/
8//1//X/9f/3//b/9//4//n/+//8//7//////wAAAQACAAEAAQABAAIABQAHAAcABwAJ
AAkACwALAAkACQAJAAkACQAJAAkACAAGAAYABgAFAAQABAADAAIABAACAAIAAQD9//z/
/P/9//3//f/8//z//P/8//z//P/9///////+//7//v/+//7//v/+//7//v/+//7//f/+
//7///////3//v/+//3//f/7//r/+v/5//v/+v/6//v/+f/4//b/9v/5//n/+f/4//b/
9v/2//b/9v/2//b/9//3//f/9//3//r/+v/6//r/+//7//v//P/8//3//v/+/wAAAAAA
AAAA/v8AAAEAAQADAAMABAAEAAQABAAEAAQABAAEAAQABAAGAAYABQAFAAYABgAFAAUA
BQAFAAUABQADAAIAAgACAAIAAgACAAMAAQD///////8BAAEAAQD///7//v/+//3//f/7
//v//v/+//z/+v/9//v/+//7//r/+f/5//n/9//5//n/+P/4//b/9v/2//b/9//3//j/
+f/3//f/9//3//f/9//3//f/9v/2//b/9v/3//f/9v/2//T/8//z//P/8//0//T/9P/1
//X/9f/2//T/9P/z//P/8//z//P/8//z//P/9f/1//P/8//x//H/8f/z//T/8v/y//L/
8v/y//L/8v/y//L/8v/y//L/8v/y//L/8v/y//L/8v/y//L/8v/y//L/8P/w//D/8f/z
//P/8v/y//L/8v/y//L/8//z//T/9P/3//j/+f/6//n/+f/6//r/+P/6//r/+v/8//7/
/v/9//3//f/9//v/+P/2//X/9f/z//L/8v/y//T/9P/0//L/8P/x//L/8v/x//H/8f/y
//T/8//y//D/7v/t/+3/7f/s/+z/6//r/+z/7P/s/+z/7P/s/+z/7P/r/+v/6//r/+n/
6v/q/+n/6v/t/+7/7//u/+3/7P/r/+7/8f/2//r/AQAMABYAIwBDAG4AlQC6AO8AJAFL
AWABXgEvAc0AZwAGAKP/cf99/4//kP+S/5r/pv+1/8L/yP/N/9L/2f/a/9n/3v/d/97/
3//h/9//3//f/9//3//f/9//3//e/9//3//f/+H/4f/h/+L/5P/l/+X/5f/j/+P/4//j
/+P/4v/i/+L/4v/h/+H/4v/i/+L/4v/i/+P/4//j/+P/4//j/+P/4//l/+L/4v/i/+L/
4v/k/+T/5P/k/+T/4//h/+L/4v/i/+X/5f/l/+b/5v/m/+b/5//n/+f/6P/p/+v/6//r
/+v/6//r/+z/7f/v/+//7//x//D/8f/y//P/9f/2//j/+f/7//z//f/+//7//f/8//z/
//8BAAEAAQABAAEAAwADAAMAAwADAAMAAwADAAMAAgACAAIAAgABAP7//v/9//z/+v/4
//j/9//2//b/9//5//f/9//2//b/+P/4//j/+P/4//n/+P/2//f/+P/5//r/+P/4//j/
+P/5//j/9v/2//r/+//7//n/9//2//T/8//1//T/9P/z//H/8P/w//H/8//y//D/8P/x
//H/8f/w//D/8P/w//D/8P/w//D/8f/x//H/8f/x//T/9P/0//T/9//3//f/+P/4//n/
+v/6//r/+v/6//r//P/+////////////AAAAAAIAAgACAAIAAgACAAIAAgAAAAAA////
/wIAAgABAAEA//////////////7//v/+//7//v/+/////f/7//v/+//7//v/+//5//j/
+P/4//f/9//1//X/+P/4//b/9P/3//X/9f/1//T/8//z//P/8f/z//P/8v/y//L/8v/y
//L/8v/x//H/8f/z//P/8//z//P/8//z//P/8P/w//D/8P/x//H/8P/w//D/7//v/+//
7//w//D/8P/v/+//7//w//D/8P/v/+//8f/x//H/8f/v/+//8f/x/+//7//t/+3/7//v
//D/8P/w//D/8P/u/+7/7v/u/+7/7v/u/+7/7v/u/+7/7v/u/+7/7v/u/+7/7v/u/+7/
7P/s/+z/7f/r/+v/6v/q/+z/7P/s/+z/7f/t/+7/7v/v//D/8f/y//P/8//0//T/9P/2
//b/9v/2//j/+P/3//n/+f/5//f/8v/w/+//7//v/+7/7v/u/+z/7P/s/+r/6v/r/+z/
7P/t/+3/7f/u/+z/6//q/+j/6P/n/+f/5//o/+j/5//n/+j/6P/o/+j/5v/m/+b/5v/j
/+P/4//j/+T/5v/n/+f/5//p/+n/6f/o/+f/5v/l/+b/6//w//b/+/8CAAoAFwA3AGQA
jwDAAPkAMAFfAXoBegFLAecAdwAOAKf/bf91/4v/jv+Q/5b/nP+r/7z/wv/F/8j/z//S
/9H/0P/T/9T/1f/X/9f/1//X/9f/2f/Z/9n/2f/a/9v/2//b/9n/2f/Z/9r/2//d/97/
3//d/93/3f/d/93/3P/c/9z/2v/Z/9n/2v/a/9r/2v/a/93/3f/d/93/3f/d/93/3f/d
/9r/2v/a/9z/3P/e/97/3P/c/9z/2//b/9z/3P/c/93/3f/d/97/3v/e/97/3//d/93/
3v/f/+H/4f/h/+H/4//j/+T/5f/l/+X/5f/n/+j/6f/q/+v/7P/u//H/8//y//L/8v/y
//T/9f/2//j/+f/7//v/+//7//v//f/9//3//f/9//3/+//7//v/+v/2//b/9v/1//b/
9v/1//T/9P/y//L/8f/u/+z/6//r/+7/7//v//D/7//u/+3/7P/r/+3/7f/s/+7/7v/u
/+7/7v/u/+7/7v/t/+z/6v/q/+z/7f/t/+v/6v/q/+n/6f/n/+b/5v/l/+b/5v/n/+n/
5//i/w==
         </WaveFormData>
      </LeadData>
      <LeadData>
         <LeadByteCountTotal>10000</LeadByteCountTotal>
         <LeadTimeOffset>0</LeadTimeOffset>
         <LeadSampleCountTotal>5000</LeadSampleCountTotal>
         <LeadAmplitudeUnitsPerBit>4.88</LeadAmplitudeUnitsPerBit>
         <LeadAmplitudeUnits>��V</LeadAmplitudeUnits>
         <LeadHighLimit>2147483647</LeadHighLimit>
         <LeadLowLimit>268435456</LeadLowLimit>
         <LeadID>V5</LeadID>
         <LeadOffsetFirstSample>0</LeadOffsetFirstSample>
         <FirstSampleBaseline>0</FirstSampleBaseline>
         <LeadSampleSize>2</LeadSampleSize>
         <LeadOff>FALSE</LeadOff>
         <BaselineSway>FALSE</BaselineSway>
         <ExcessiveACNoise>FALSE</ExcessiveACNoise>
         <MuscleNoise>FALSE</MuscleNoise>
         <LeadDataCRC32>1008562374</LeadDataCRC32>
         <WaveFormData>
+v/6//r/+v/8//z//P/8//z//P/8//z//f/+////AAAAAAAAAAAAAAIAAgACAAIABAAE
AAQABAAFAAYABwAIAAkACgALAAwADQAOAA8AEAASABIAEgASABMAFAAVABYAFgAWABYA
FgAUABQAFAAUABIAEgASABIAEAAQABAAEAAOAA4ADgAOAA4ADgAOAA4ADAAMAAwADAAK
AAoACgAKAAoACgAKAAoACAAIAAgACAAIAAgACAAIAAYABgAGAAYABAAEAAQABAAEAAQA
BAAEAAIAAgACAAIAAAAAAAAAAAD+//7//v/+//7//v/+//7/AAAAAAAAAAD+//7//v/+
/wAAAAAAAAAAAAAAAAAAAAABAAIAAwAEAAYABgAGAAYABgAGAAYABgAIAAgACAAIAAoA
CgAKAAoADAAMAAwADAAMAAwADAAMAA4ADgAOAA4ADgAOAA4ADgAMAAwADAAMAAwADAAM
AAwACwAKAAkACAAIAAgACAAIAAgACAAIAAgABgAGAAYABgAFAAQAAwACAAMABAAFAAYA
BAAEAAQABAAEAAQABAAEAAQABAAEAAQAAgACAAIAAgACAAIAAgACAAIAAgACAAIAAgAC
AAIAAgAAAAAAAAAAAAAAAAAAAAAA/v/+//7//v/+//7//v/+//7//v/+//7/AAAAAAAA
AAACAAIAAgACAP///v/9//z//v/+//7//v/+//7//v/+//z//P/8//z/+v/6//r/+v/8
//z//P/8//z//P/8//z//P/8//z//P/6//v/+//7//v/+//7//v/+v/6//v/+//+//7/
/////wAAAgACAAMAAwADAAMABAAEAAQABAAFAAUABQAFAAQABAADAAEAAAD/////////
/////////wAAAAD+//7//v/+//7//f/9//3//v/+//z//P/5//n/+P/3//f/9//2//T/
9P/1//X/9f/1//X/9f/z//P/8//z//T/9P/0//T/9P/0//T/9f/z//T/9P/z//P/9P/2
//b/9P/5/wAACQARABgALQBRAHUAngDXABQBSAFoAXIBWgEUAbsAZgARANj/0f/X/9L/
zf/N/87/0//b/97/3f/k/+r/6v/q/+f/5v/m/+b/6P/m/+b/5v/n/+X/5f/l/+X/5v/n
/+j/6P/m/+f/5//o/+j/6P/o/+j/6v/q/+r/6v/q/+v/6//q/+j/6P/n/+f/5//n/+b/
5v/o/+f/5//o/+j/6P/o/+j/6f/q/+r/6//r/+z/6//p/+n/6f/p/+j/6v/q/+v/6//q
/+r/6v/r/+v/6//r/+z/6v/q/+r/6//t/+3/7f/t/+//7//v//D/8P/w//L/8//0//X/
9f/2//j/+P/5//n/+v/8//z/+//8//3//v///wEABAAEAAMAAwAEAAYABgAHAAYABgAH
AAcABwAHAAYABgAGAAUABQAFAAUAAgACAAAA////////AAD////////9//3//f/7//v/
+//7//v/+//7//r/9//5//n/+f/5//f/9v/0//b/+f/5//f/9//1//X/9f/1//P/8//z
//T/9P/y//D/8//v/+//7//w//D/7//t/+n/7P/v/+//7v/s/+z/7P/s/+z/6//s/+//
7f/s/+z/7P/u/+//7//v/+//8P/w//D/8P/w//L/8v/0//X/9v/3//f/+f/6//r/+P/4
//j/+v/6//r/+v/6//3//f/8//z//////////v8AAAAA///+//3//f/9//z//P/8//v/
+//7//v/+//7//n/+f/4//j/+f/5//n/+P/4//f/9//3//n/9//3//f/9f/0//T/9P/2
//b/9v/2//b/9f/1//X/8//y//L/8//z//P/8//z//P/8v/y//P/9f/z//P/8//y//L/
8//z//H/8f/x//H/8//z//P/8//x//H/8P/w//L/8//z//P/8P/w//H/8f/w//D/8P/v
/+3/7f/t/+3/7//v/+//7//z//T/8//0//L/8//y//D/8P/w//D/8P/w//D/8P/w//D/
8P/w//L/8v/y//L/8P/w//D/8P/u/+7/7v/v//H/8f/x//H/8f/x//D/8P/x//H/8v/y
//P/8//0//b/9v/3//f/9//3//j/+P/4//j/+f/7//v/+f/4//j/9//1//T/8//z//X/
9f/1//X/9f/2//b/9P/2//b/9v/2//P/8//z//T/9P/y//L/7//v/+7/7f/t/+v/6v/q
/+r/7f/t/+3/7f/r/+v/6//r/+v/6//q/+r/6v/q/+r/6v/s/+3/7f/u/+7/7f/t/+z/
7v/w//L/9f/6/wEACQAUAC0ATQBvAJwA1wAQATwBWAFiAUIB+ACfAFAAAwDS/8//1f/O
/8n/yf/K/8//1//c/93/4P/k/+L/4v/h/+L/4v/i/+T/5P/k/+T/5f/j/+P/4//j/+X/
5f/l/+T/5P/l/+X/5v/m/+b/5v/m/+T/5P/k/+T/5P/l/+X/5P/l/+b/5v/n/+f/5//m
/+b/6P/n/+f/6P/q/+r/6v/q/+r/6v/p/+n/6f/q/+n/5//o/+n/6v/q/+j/6P/p/+n/
7P/s/+z/7f/r/+v/6//s/+7/7v/u/+//7//v/+//7//x//H/8f/y//L/8v/0//X/9v/3
//f/+P/6//r/+//7//v//v//////AQABAAEAAQAFAAgACAAHAAUABgAIAAgACAAIAAkA
CwAJAAkACQAIAAgACAAHAAcACQAJAAYABgAGAAUABQAFAAIAAQABAAEAAQABAAEA//8B
AAEAAQABAAEAAQAAAP3//f/9//3//f////7//P/+//7//f/6//n/+//7//v/+//5//n/
+f/6//z/+v/4//v/9//3//f/+P/2//X/8//v//L/9f/1//T/9P/0//T/9P/0//P/9P/3
//f/9v/2//b/+P/5//n/+f/5//r/+v/6//r/+v/8//z//f/9//3//f/7//3//v/+/wAA
AAAAAAIAAgACAAIAAgADAAMAAgACAAMAAwADAAIABAAEAAMAAgACAAMABAAEAAQABAAD
AAMAAQABAAEAAQABAAEAAAAAAP////////7//v/9//3//f////3//f/9//3//P/8//z/
/v/+//7//v/8//v/+//7//v/+v/6//v/+//7//v/+//7//r/+v/7//3/+//7//v/+v/6
//v/+//7//v/+//7//v/+//7//v/+//7//r/+v/4//n/+f/5//r/+v/7//v/+v/6//r/
+f/5//n/+f/5//n/+f/5//n/+v/6//j/+P/6//n/+v/4//j/+P/4//j/+P/4//j/+v/6
//r/+v/6//r/+v/6//r/+v/6//r/+v/6//r/+v/6//r/+v/6//r/+//7//v/+//7//v/
+//6//r/+//7//z//P/9//3//v8AAAAAAQABAAEAAQACAAIAAgACAAMABQAFAAUABAAE
AAMAAQAAAAEAAQABAAEAAQABAAEAAgACAAAAAAAAAP7//v/9//3///8AAAAA/v/+//v/
+//6//n/+f/5//j/+P/4//n/+f/5//n/+f/5//n/+f/5//n/+P/4//j/+P/4//j/+P/5
//n/+v/6//n/+f/8//z//P/+/wUACgARABkAKgBDAGMAhQCyAOkAGAE8AVYBVAEmAdIA
gwA8APf/2P/d/9v/0P/P/9f/3v/h/+f/7P/r/+z/8P/u/+7/8f/w//D/8P/y//D/8P/w
//H/8f/x//H/8f/z//P/8//y//D/8f/x//L/8v/y//L/8v/y//L/8v/y//L/8//z//L/
9P/0//P/8//1//X/9P/0//b/9f/1//b/9P/0//T/9P/0//T/8//z//T/9v/2//X/9f/1
//X/9P/0//T/9f/1//b/9v/2//f/9//3//f/+P/2//b/9v/3//n/+f/5//n/+//7//v/
/P/+//7/AAABAAEAAQAAAAAAAQACAAQABQAGAAgACAAHAAkACQAJAAkADQAQABAADwAP
ABAAEgASABEAEAAQABEAEQARABEAEAASABIAEQARAA8ADwAMAAwADAALAAsACwAKAAkA
CQAJAAkACQAJAAcABwAHAAcABwAGAAcABwAFAAcABwAHAAcABQAEAAIABAAHAAcABQAF
AAMAAwADAAMAAwADAAMABAAEAAIAAAADAAEAAQABAAIAAgABAP//+//+/wEAAQAAAAAA
AAAAAAAAAQD/////AQABAAAAAAAAAAAAAQABAAEAAQACAAIAAgAEAAQABgAGAAUABQAF
AAUABQAHAAgACAAKAAoACgAMAAoACgAKAAoADQANAAwADAALAAsACwAKAAwADAALAAoA
CgALAAwADAAMAAwACwALAAsACwALAAsACQAJAAgACAAJAAkACQAIAAgABwAHAAcACQAH
AAcABwAFAAQABAAEAAYABgAGAAYABgAFAAUABQADAAIAAgADAAEAAQABAAEAAgACAAMA
BQADAAEAAQABAAIAAgADAAMAAQABAAEAAQADAAMAAwADAAEAAQAAAAAAAAABAAEAAQD+
//7///////7//v/+//3//f/9//3//f/9//3//f/9//7//v/8//z//P/9//7//P/8//z/
/P/+//7//v/+//7//v/+//7//v/+//7//v/8//z//P/8//z//P/8//z//P/8//z//P/8
//3//f/9//3//f/9//3//P/8//3//f8AAAAAAQABAAEAAgABAAEAAwADAAMABAACAAIA
AgADAAUABQAFAAQAAgABAP///v///////////////////wAAAAD+//7//v8AAAAA////
//3//v/+//z//P/5//n/+P/5//n/+f/4//j/+P/5//n/+f/5//n/+f/3//f/9//3//j/
+P/4//j/+P/4//j/+f/5//r/+v/5//n/+P/6//z/AgAFAAgADwAXACQAPQBbAHkApADX
AAoBMAFKAUoBHgHSAIkAQAD5/9b/2f/b/9b/0f/R/9j/3//h/+b/6//w/+7/7v/u/+3/
7P/s/+z/7v/t/+7/7//x/+//7//v/+//7f/t/+3/7P/u/+//7//w/+7/7v/u/+7/8P/w
//D/8P/w//H/8f/w//D/8P/v/+//8f/x//D/8P/w/+//7//w/+7/7v/u/+7/7//w//D/
8f/w//L/8v/x//H/8f/x//D/8v/y//P/8//y//L/8v/z//P/8//z//T/8v/y//L/8//2
//f/+P/5//n/+f/5//r/+v/6//z//f/+//////8AAAAAAAABAAEAAwAGAAcABwAJAAkA
CQAJAAsADgAOAA0ACwAMAA4ADgANAAwADAANAA8ADwAPAA4ADQAMAAoACQALAAsACAAI
AAgABwAHAAcABgAFAAUABQAFAAUABQADAAUABQAFAAUABgAHAAcABQADAAMAAwADAAMA
AgAAAAIAAQABAP////8BAAEAAQABAP///////wAAAAD+//z////7//v/+//8//7//f/7
//f/+v/9//3//P/8//z//P/8//v/+f/5//v/+//6//r/+v/8//3//f/9//3//v/+//7/
/v/+/wAAAAABAAEAAQABAAEAAwAEAAQABAAEAAQABgAGAAYABgAGAAcABwAGAAYABwAH
AAcABgAGAAYABQAEAAQABQAGAAYABgAGAAUABQABAAEAAQABAAMAAwACAAIABQAFAAUA
BAACAAEAAQABAAEA///////////+//7//v/+//7//v/+//7//f/9//3//f/8//z//f/9
//3//f/9//3//P/8//3/+//5//n/+f/5//r//P/9//v/+//7//v/+f/5//n/+f/5//n/
+P/4//r/+//7//v/+v/6//v/+//8//z//P/7//n/+f/5//n/+f/5//n/+f/4//j/9v/2
//j/+f/6//j/+P/4//j/+P/4//j/+P/6//r/+v/6//j/+P/4//j/9v/2//b/9v/2//b/
9v/2//f/+P/6//v/+P/3//b/9f/2//b/9//5//f/+P/4//n/+f/6//z//P/9//3//f/9
//7//v/+//7///8BAAEAAQACAAIAAQD///z/+//7//v/+//7//v/+//+//7//P/8//z/
/P/8//v/+f/5//r/+v/6//r/9//3//T/8//z//P/8P/w//D/8f/x//H/8f/x//P/8//z
//P/8//y//L/8v/y//L/8v/y//P/8//0//T/8f/x//D/8P/y//T/9//+/wUADQAUACUA
QQBlAIwAwQD6AC4BUgFkAVYBGAHDAHAAGwDc/8v/0//Q/8n/x//I/8//1//c/+H/4v/i
/+L/5P/h/+T/5P/k/+b/5P/k/+T/5f/j/+P/4//j/+X/5f/l/+T/5P/l/+X/5v/k/+T/
5P/k/+L/4v/i/+L/4v/j/+P/4v/k/+T/4//j/+X/5f/k/+T/5P/j/+P/5P/i/+L/4v/i
/+P/5P/k/+X/5P/m/+b/5f/l/+X/5f/k/+L/4v/j/+P/5v/m/+b/5//n/+f/5//o/+f/
5v/l/+X/6f/p/+n/6f/p/+n/6f/q/+j/6P/q/+v/7v/v/+//8P/y//L/8//z//P/9v/3
//f/+f/5//n/+f/7//7//v/9//3//v8AAAAAAQAAAAAAAQD////////+//7//v/9//3/
/f/9//r/+v/8//v/+//7//j/9//3//f/+f/5//n/9//1//X/9f/1//X/9f/0//H/8//z
//P/8//z//L/8P/y//P/8//x//H/8f/x//H/8f/t/+3/7f/u//D/7v/s/+//7P/r/+r/
6v/s/+v/6f/l/+b/6f/p/+j/6v/q/+r/6v/r/+n/6f/r/+n/6P/o/+j/6v/r/+v/6//t
/+7/7v/u/+7/7v/w//D/8f/x//H/8f/x//P/9P/0//T/9P/0//b/+P/4//j/+P/7//v/
+v/6//r/+f/4//b/9v/2//X/9P/2//f/+P/4//j/+P/3//f/9f/1//X/9f/z//P/8v/y
//P/8//z//L/8v/x//H/8f/x/+//7//v/+//7v/u/+7/7v/u/+7/7v/w/+//7//v/+//
7v/u/+//7f/t/+3/7f/t/+z/7P/t/+3/6//r/+v/7P/s/+3/7f/t/+3/7f/t/+3/7f/t
/+3/6//r/+r/6v/s/+3/7f/t/+z/7P/t/+3/7P/s/+z/6//r/+v/6//r/+v/6//r/+v/
7P/s/+r/6v/q/+3/7v/s/+z/7P/s/+7/7v/u/+7/7P/s/+z/7P/s/+z/7P/s/+z/7P/s
/+z/6v/q/+r/6v/s/+3/7f/t/+v/6//r/+v/7P/s/+3/7f/s/+z/7f/t//D/8v/y//P/
8f/x//H/8v/y//L/8v/z//f/9//3//b/9v/1//P/8v/x//H/8f/x//H/8f/x//L/8v/w
//D/8P/y//L/8f/x/+//8P/w/+7/8P/t/+3/7P/r/+v/6//q/+r/6v/r/+v/6f/p/+n/
6f/r/+v/6//r/+r/6v/q/+r/6v/q/+r/6//r/+z/7P/r/+3/7P/o/+z/8v/x//T//f8D
AAoAHwBDAGMAjADFAAQBNgFWAWQBVAEUAbsAaAAVANr/y//N/8r/xf/D/8b/zf/T/9T/
1//c/+D/3v/e/9//3v/e/97/4P/e/97/3v/f/+H/4f/h/+H/4f/h/+H/4P/g/+H/4f/i
/+D/4P/g/+D/4f/i/+P/5P/i/+P/4//i/+L/4v/h/+H/4//j/+L/4v/k/+P/4//k/+T/
5P/k/+T/4v/i/+H/4f/i/+T/5P/j/+P/4//j/+L/5P/k/+X/5f/m/+b/5v/n/+f/5//n
/+j/5v/m/+b/5//r/+v/6//r/+3/7f/t/+7/7P/s/+7/7//y//P/8//0//T/9P/1//X/
9//6//v/+//8//3//v///wAAAgABAP//AQACAAQABAAFAAQABAAFAAUABQAFAAQAAgAC
AAEAAQABAAEA/v/+/wAA/////////v/9//3//f/9//3//f/7//3//f/9//3//f/9//z/
+f/7//v/+//7//v/+v/4//r/+f/5//f/9//3//f/9//3//f/9//3//j/9v/0//L/9f/z
//P/8//0//b/9f/z/+//8P/z//P/8v/0//T/9P/0//X/8//z//X/9//2//b/9v/3//f/
9v/1//f/+P/4//j/9v/2//j/+P/7//v/+//7//v//f/+//7//v/+//7/AAAAAAAAAAAA
AP/////+//7/AQABAAEAAAABAAIAAgACAAAAAQACAAIAAgACAAEAAQD/////////////
///+//7//f/9//3//P/+//3//f/9/////f/9//3/+//6//r/+v/6//r/+v/6//r/+f/5
//n/+//6//r/+//5//n/+f/5//f/9v/2//f/9//1//X/9f/2//b/9//3//f/9//3//f/
9//3//f/9//3//f/9v/2//j/+f/5//n/9v/2//f/9//4//j/+P/3//b/9//4//n/9//3
//f/9//6//r/+P/4//j/9//6//j/+P/4//j/9v/2//b/9v/4//j/+P/4//r/+v/6//r/
+f/4//f/9v/4//j/+P/4//b/9v/2//b/+P/5//n/+f/5//n/+f/5//r/+v/7//v/+v/6
//v/+//8//7//v///wEAAQABAAIAAAAAAAAAAQADAAMAAwACAAIAAQD///7/////////
///9//3//f/+//7//P/8//z//v/+//3//f/9//7//v/8//v/9//2//T/9f/1//X/9P/0
//T/9f/1//X/9f/1//X/9//3//f/9//2//b/9v/2//T/9P/0//X/9f/2//b/9f/3//b/
9v/4//r//f8EAA0AFwAoAD8AXQCBAK4A5QAaAUABVgFWASYB0gCBADYA9f/W/9X/1//S
/83/0f/W/9v/4f/m/+n/6v/q/+r/7P/r/+r/6v/q/+z/6v/q/+r/6//r/+v/6//r/+v/
6//r/+r/7P/t/+3/7v/u/+7/7v/u/+z/7P/s/+z/7v/v/+//7v/s/+z/6//r/+//7//u
/+7/7P/r/+v/7P/u/+7/7v/u/+7/7v/t/+3/7P/u/+7/7f/v/+//7//u/+z/7P/t/+3/
7v/u/+7/7//v/+//7//w//D/8P/w//H/8//z//P/8//1//X/9f/2//j/+P/6//v/+v/7
//v//P/8//z//f/9////AgADAAMAAQABAAEAAQAFAAgACAAHAAcACAAKAAoACQAIAAgA
CQAJAAkACQAIAAgACAAHAAcABwAHAAQABAAEAAMAAwADAAIAAQABAAEAAwADAAMAAQD/
/////////wAAAQABAP////////////////7//P/+/wEAAQD////////////////7//v/
+//8//z/+v/4//v/+f/5//n/+v/8//v/+f/1//j/+//7//r/+v/6//r/+v/7//n/+f/7
//v/+v/6//r/+v/7//v/+//7//z//P/8//z//P/+//7/AQABAAEAAQABAAMABAAEAAIA
AgACAAQABgAGAAYABgAFAAUABAAEAAUABQAFAAQABgAGAAUABAACAAMABAAEAAQABAAD
AAMAAQABAAEAAQABAAEAAAAAAAEAAQABAAAAAAD///////8BAP///////////v/+//7/
/v/+//7//v/+//3//f/9//3//P/8//3/+//7//v/+//5//j/+P/5//r/+f/6//v/+P/4
//n/+f/7//v/+//7//n/+f/5//n/+f/5//j/+P/4//n/+f/5//r/+v/7//v/+v/6//r/
+f/5//n/+f/5//n/+f/5//n/+v/6//j/+P/4//n/+v/5//j/9//2//f/+P/5//r/+f/4
//f/9v/4//j/+P/4//b/9v/2//b/+P/4//j/+P/4//j/+P/4//b/9//3//f/9//3//f/
9//2//b/9//3//j/+P/5//n//P/+//7////9//3//f/+/wAAAAAAAAEAAQABAAEAAAAC
AAEA///+//v/+//7//v//f/9//3//v/8//r/+v/6//r/+v/5//n/+//8//z/+v/4//X/
9f/0//X/9f/1//T/9P/0//X/9f/z//P/8//z//H/8f/x//H/8f/y//P/9P/y//L/8v/z
//P/9P/0//P/8f/y//T/9v/6//v/AAAFAA0AGgAxAFEAcQCYAMkA+gAkAUQBTAEqAeQA
kwBIAP//1P/P/9X/0P/J/8n/0P/V/9v/4P/l/+j/6P/o/+j/6//r/+r/6f/q/+r/6v/q
/+v/6f/p/+n/6f/p/+n/6f/o/+r/6//r/+z/7P/s/+z/7P/q/+r/6v/q/+z/7f/t/+z/
7P/s/+v/6//r/+v/6v/q/+z/6//r/+z/7P/s/+z/7P/s/+z/6//r/+r/7P/s/+v/7P/t
/+7/7v/s/+z/7f/t/+7/7v/u/+//7f/t/+3/7v/w//D/8P/x//H/8f/x//H/8//z//P/
9P/0//T/9v/3//j/+f/5//r//P/8//3//f/9/wAAAQABAAEAAQABAAEAAwAGAAYABQAF
AAYACAAIAAcABgAGAAcABwAHAAcABgAGAAYABQAFAAUABQACAAIABAADAAMAAwAAAP//
//////////////3//f/9//3//f8AAAEAAQD///3//f/9//3//f/8//r//P///////f/9
//3//f/9//3/+//7//v//P/8//r/+P/7//v/+//7//z/+v/5//f/8//4//v/+//6//j/
+P/4//j/9//1//X/9//5//j/+P/4//j/+f/5//n/+f/6//r/+v/6//r//P/8//3//f/9
//3//f///wAAAAAAAAAAAAACAAAAAAAAAAAAAQABAAAAAAADAAMAAwACAAQABAADAAIA
AgADAAQABAACAAIAAQABAAEAAQABAAEA//////7//v/////////+//7//f/9//3//f/7
//v/+//9//z//P/8//r/+v/6//r/+P/3//f/9//5//j/+P/5//n/+f/5//n/+f/4//j/
+f/5//f/9//3//j/+P/5//n/9//3//f/9//5//n/+f/5//f/9//2//b/9v/3//f/9//2
//b/9//3//b/9v/2//X/9f/1//X/9f/1//X/9f/1//b/9v/0//T/8v/1//b/9P/0//T/
9P/0//T/9P/0//T/9P/0//T/9P/0//T/9P/0//T/9P/0//T/9P/0//T/9P/0//T/9f/z
//P/8//z//P/8//y//L/9f/1//b/9v/3//f/+P/6//j/+f/5//n/+f/6//r/+v/6//v/
/f/9//3//P/8//v/+f/4//f/9//3//f/9//3//n/+v/6//j/9v/2//b/9v/1//X/9f/2
//b/9P/0//H/8f/w/+//7//v/+7/7v/u//H/8f/x//H/7//v/+//7//t/+3/7P/s/+z/
7P/s/+z/7v/v/+//8P/u/+3/7f/s/+7/8P/0//X//P8JAA8AGAAvAE8AbwCSAMMA+AAe
ATYBOgEaAc4AfQA2AO//yP/J/83/xv/D/8X/yP/R/9f/2v/b/+D/5P/k/+L/5f/k/+T/
5P/m/+T/5P/k/+X/5f/l/+X/5f/k/+P/4v/g/+L/4//j/+T/5v/m/+b/5v/k/+T/5P/k
/+T/5f/l/+T/5P/k/+P/4//j/+P/4v/i/+T/4//j/+T/5P/k/+T/5P/k/+T/4//j/+T/
5v/m/+X/5//n/+f/5v/l/+T/5P/j/+b/5v/m/+f/5//n/+f/6P/m/+b/5v/n/+n/6f/p
/+n/6//r/+v/7P/s/+z/7v/v/+7/7//v//D/8f/y//T/9f/3//r/+//7//r/+f/4//f/
9//6//r/+f/7//z//v/+//3//P/8//3//////////v/8//z/+//7//v/+//4//j/+P/3
//f/9//2//X/9f/1//X/9f/1//P/9f/1//X/9f/1//X/9P/x//L/8//0//X/9f/0//L/
9P/0//P/8P/v//L/8//0//X/8P/v/+7/7v/w/+7/7P/v/+v/6//r/+z/7f/t/+z/6f/r
/+3/7P/q/+r/6v/q/+r/6v/p/+r/7f/t/+z/7P/s/+z/7f/t/+3/7//w//D/8P/w//D/
8v/y//H/8f/x//H/8f/z//T/9P/0//T/9P/2//b/9v/2//b/9//3//b/9v/1//X/9f/0
//T/9P/z//L/8v/z//T/9P/0//T/8//z//P/8//z//P/8f/x//D/8P/x//H/8f/w/+7/
7f/t/+3/7//t/+3/7f/t/+z/7P/s/+r/6v/q/+r/6v/p/+n/6f/p/+j/6P/p/+n/6f/p
/+n/6f/o/+j/6f/r/+n/6f/p/+b/5v/n/+f/5//n/+f/5//p/+n/6f/p/+f/5//m/+b/
5P/l/+X/5f/k/+T/5f/l/+b/5v/m/+X/5f/l/+X/5f/l/+X/5f/l/+T/5P/i/+L/4v/j
/+T/5P/k/+T/5P/k/+T/5P/k/+L/4v/i/+L/4v/i/+L/4v/g/+D/4P/g/+L/4v/i/+L/
4P/g/+D/4f/f/9//3//f/9//3//e/97/3//f/+D/4P/h/+H/4v/k/+T/5f/l/+X/5f/m
/+b/5v/k/+X/5//n/+n/6P/o/+f/5f/k/+P/4//j/+P/4//j/+H/4v/i/+D/4P/g/+D/
4P/h/+H/4f/i/+D/3v/e/9v/2f/Y/9f/1//X/9b/1v/W/9n/2f/Z/9n/1//X/9f/1//V
/9X/1P/U/9b/1v/W/9b/1v/X/9f/2P/X/9X/1P/S/9L/2P/c/9//5P/r//H/+v8RADMA
VQCCALkA8AAeATgBPgEcAc4AdwAmAN3/sP+v/7P/sP+r/63/rv+z/73/wP+//8L/xP/I
/8T/wf/E/8T/xP/G/8b/xv/G/8f/xf/F/8X/xf/H/8f/x//G/8X/xf/E/8T/xf/G/8f/
yP/G/8b/xv/G/8T/xf/F/8T/xP/E/8P/w//D/8P/wv/C/8P/w//E/8b/xP/E/8T/xP/E
/8T/w//D/8L/xP/E/8P/w//D/8P/wv/A/8D/wf/B/8L/wv/C/8P/w//D/8P/xP/E/8T/
xP/F/8b/xf/E/8P/xf/F/8X/xv/G/8b/yP/J/8j/yf/J/8r/zf/O/9D/0f/Q/9L/0v/R
/9P/0//T/9P/1f/Y/9j/1//X/9j/2v/a/9f/1v/W/9f/1//X/9f/1v/V/9T/0v/R/9P/
0//Q/9D/0P/P/8//z//N/8v/yv/J/8r/y//M/8v/yf/J/8n/yf/J/8n/yP/F/8f/x//H
/8f/x//G/8T/xv/F/8X/w//D/8X/xf/F/8X/wv/B/8D/wP++/7z/uv+9/73/vf+9/77/
vv+7/w==
         </WaveFormData>
      </LeadData>
      <LeadData>
         <LeadByteCountTotal>10000</LeadByteCountTotal>
         <LeadTimeOffset>0</LeadTimeOffset>
         <LeadSampleCountTotal>5000</LeadSampleCountTotal>
         <LeadAmplitudeUnitsPerBit>4.88</LeadAmplitudeUnitsPerBit>
         <LeadAmplitudeUnits>��V</LeadAmplitudeUnits>
         <LeadHighLimit>2147483647</LeadHighLimit>
         <LeadLowLimit>268435456</LeadLowLimit>
         <LeadID>V6</LeadID>
         <LeadOffsetFirstSample>0</LeadOffsetFirstSample>
         <FirstSampleBaseline>0</FirstSampleBaseline>
         <LeadSampleSize>2</LeadSampleSize>
         <LeadOff>FALSE</LeadOff>
         <BaselineSway>FALSE</BaselineSway>
         <ExcessiveACNoise>FALSE</ExcessiveACNoise>
         <MuscleNoise>FALSE</MuscleNoise>
         <LeadDataCRC32>3154772493</LeadDataCRC32>
         <WaveFormData>
9P/0//T/9P/0//T/9P/0//T/9P/0//T/9v/2//b/9v/4//j/+P/4//j/+P/4//j/+v/6
//r/+v/8//z//P/8//7//v/+//7/AQACAAMABAAEAAQABAAEAAUABgAHAAgABgAGAAYA
BgAGAAYABgAGAAYABgAGAAYABgAGAAYABgAEAAQABAAEAAQABAAEAAQAAgACAAIAAgAC
AAIAAgACAAIAAgACAAIAAAAAAAAAAAAAAAAAAAAAAP///v/9//z/+//6//n/+P/6//r/
+v/6//j/+P/4//j/+P/4//j/+P/2//b/9v/2//b/9v/2//b/+P/4//j/+P/4//j/+P/4
//j/+P/4//j/+P/4//j/+P/5//r/+//8//z//P/8//z//P/8//z//P/9//7///8AAAAA
AAAAAAAAAAAAAAAAAAAAAAAAAAAAAAAAAAAAAAAAAAAAAAAAAAAAAAAAAAAAAAAAAAAA
AAAA/v/+//7//v/+//7//v/+//7//v/+//7//P/8//z//P/7//r/+f/4//n/+v/7//z/
+v/6//r/+v/6//r/+v/6//r/+v/6//r/+v/6//r/+v/8//z//P/8//r/+v/6//r//P/8
//z//P/7//r/+f/4//b/9v/2//b/9v/2//b/9v/2//b/9v/2//b/9v/2//b/9//4//n/
+v/8//z//P/8//n/+P/3//b/+P/4//j/+P/4//j/+P/4//f/9v/1//T/9P/0//T/9P/0
//T/9P/0//T/9P/0//T/9P/0//T/9P/0//T/9f/1//X/9P/0//T/9P/0//T/9P/1//b/
9v/2//b/+f/5//n/+//7//z//P/6//r/+//8//r/+v/6//r//P/7//r/+f/5//r/+v/7
//v/+//7//z//P/6//n/+f/6//r/+f/5//j/+P/4//f/+P/1//X/9P/y//L/8v/y/+7/
7v/v/+//7//v//D/8P/w//D/8P/w//H/8f/x//H/7//v/+//8P/w//D/8P/v/+//8f/1
//P/8P/1//n///8GAAoAFAAlADoAUwB3AJ4AvwDZAOYA2wC1AIIAVgArAAsAAgD///b/
7//r/+b/5v/q/+n/6f/s//D/7//s/+r/6v/q/+n/6f/p/+n/6f/p/+j/6P/n/+f/6P/o
/+f/5//n/+f/5//n/+j/6P/o/+j/6f/p/+n/6v/q/+r/6v/p/+f/5//n/+j/5v/m/+f/
5//o/+j/5//n/+f/5//o/+j/6v/q/+r/6v/p/+n/6P/n/+j/6P/p/+n/6v/q/+r/6v/p
/+v/6f/p/+v/6//r/+v/6f/p/+n/6//s/+z/6//r/+7/7//v/+//7f/u/+7/7//v//H/
8f/x//H/8v/0//T/9P/1//X/9//3//f/9//3//n/+v/6//r/+v/6//z//P/8//z//f/9
//3//f/9//3////////////////////+//7//f/9//7//v/8//z//P/7//r/+f/2//f/
9v/2//f/9f/1//T/8//1//X/9P/0//L/8v/w//D/8v/y//L/9P/y//L/8f/v/+7/7v/u
//D/7v/u/+3/7f/t/+z/6//q/+r/6v/q/+j/7P/t/+3/6//s/+v/6f/o/+r/6//r/+v/
6//r/+v/6//u/+7/7v/u/+z/7P/s/+3/7f/t/+3/7f/w//H/8f/x//P/8//0//T/8v/y
//L/8v/0//T/9P/0//b/9v/2//X/9//4//j/+P/5//n/9//3//X/9v/2//b/9v/1//X/
9P/x//H/8v/y//L/8f/x//H/8f/x//H/8f/z//L/8v/y//L/8v/y//L/8v/x//H/8f/x
//H/8f/x//H/8f/x//H/7//v/+//7//v/+//7//v/+//7//v/+//7//v/+//7//u/+7/
7v/u/+7/7v/u/+7/8f/x//D/8P/u/+7/7f/t/+//7//v/+//7//v/+//7//v/+//7//v
/+//7//v/+//7v/u/+7/7v/w//H/8f/y//L/8P/w/+7/7v/u/+7/8P/w//D/8P/w//D/
8P/w//D/8P/w//D/8v/y//L/8v/w//D/8P/w//H/8f/x//D/8P/w//D/8P/y//L/8//0
//T/9P/0//f/9f/1//X/9f/4//j/+P/4//n/+v/6//r/+f/4//f/9f/0//P/8//0//b/
9//3//f/9//4//j/9v/3//f/+P/4//X/9f/0//T/9v/1//T/8f/v/+7/7v/u/+7/7v/s
/+z/7//v/+//7//u/+7/7v/u/+7/7v/t/+3/7f/t/+3/7f/t/+7/7v/u//D/7//v/+//
8f/x//L/9f/5////BAAKABYAJwA6AFUAeQCeALsA0wDgANEAqQB4AE4AKQANAAQAAQD4
/+//6//o/+j/7P/t/+3/7v/w/+3/7P/q/+r/6v/p/+n/6v/r/+z/7f/t/+z/6v/p/+r/
6v/p/+n/6//r/+v/6//s/+z/7P/s/+v/6//r/+z/7v/u/+7/7f/t/+3/7f/u/+z/7P/t
/+3/7v/u/+3/7f/v/+//8P/w/+7/7v/u/+7/7P/t/+3/7f/t/+7/8P/x/+7/7v/u/+7/
7//x/+//7//x//H/8f/x//P/8//z//X/9P/0//P/8//2//f/9//3//X/9v/2//f/9//5
//n/+f/7//z//v/+//7//////wEA//////////8DAAQABAAEAAQABAAGAAYACAAIAAkA
CQAHAAcABwAHAAUABQAFAAUABwAHAAcABgAGAAUABQAGAAQAAgACAAIAAgACAAIAAAAB
AAAAAAABAP/////+//3///////7//v/+//7//P/8//v/+v/5//r/+v/6//n/9//2//b/
9v/4//f/+P/4//n/+f/4//f/9v/0//T/9P/y//T/9f/1//P/9f/1//T/9P/0//X/9f/1
//X/9f/1//X/9v/2//b/9v/2//b/9v/3//f/9//3//f/9v/3//f/9//3//f/+P/4//r/
+v/6//r//P/8//z//P/8//z//P/7//v//P/8//z//f/9//v/+//7//z//P/8//7//f/9
//z/+f/5//r/+v/8//v/+//7//n/+f/5//n/+f/4//j/+P/4//j/+P/4//j/9//3//f/
+f/5//n/+f/3//f/9//3//f/9//3//f/9//3//f/9//3//f/9//3//f/9//3//f/9v/2
//b/9v/2//b/9v/2//f/9//2//b/9v/2//X/9f/1//X/9f/1//X/9f/1//X/9f/1//X/
9f/1//X/9f/1//b/9v/2//b/9f/1//T/9P/2//T/9v/0//T/9P/0//L/8v/y//L/9P/0
//T/9P/0//T/9P/0//T/9P/0//T/9P/0//T/9P/0//T/9P/0//T/9P/1//X/9f/0//T/
9P/0//T/9P/0//X/9v/2//b/+P/7//v/+//5//n/+v/6//r/+v/7//z//P/8//z//P/8
//v/+v/5//v//P/8//3//f/9//3//v/+//z/+//7//v/+v/4//f/+P/4//j/9//4//X/
9f/0//L/8v/y//L/8v/y//P/8//x//H/8v/y//L/8v/y//L/8f/x//H/8f/z//P/8//0
//T/9P/0//P/8f/1//f/9f/2//v///8FAAoAFAAgADEARgBhAIMAoAC5AM8A1gC9AI8A
ZABCAB0ACQAEAP3/8P/r/+//8P/u//D/8//x//D/8v/v/+z/8P/w//D/7//v/+3/7f/t
/+3/7v/u/+3/7f/w//D/7//v/+3/7f/t/+3/7v/u/+7/7v/v/+//7//w/+7/7v/u/+3/
7//v/+//8P/u/+7/7//v/+//8P/w//H/8P/v/+//7v/w//D/8P/w//D/8f/x//H/8P/w
//H/8f/w//D/8P/w/+//8f/v/+//8f/x//H/8f/v/+//7//x//L/8v/x//H/8v/z//P/
8//1//b/9v/3//X/9//3//f/+f/6//z//P/6//v/+//9//3//f/9//3/AAACAAMABAAE
AAQABgAGAAQABAAFAAUABQAFAAUABQAFAAUABQAFAAMAAwADAAIAAgABAAEAAgACAAAA
AAAAAAAAAAAAAP7////+//7////9//3//P/7//3//f/8//z//P/8//r/+v/6//r/+v/8
//v/+v/4//X/9f/2//f/+v/4//j/9//3//j/+P/4//j/9//2//X/8v/0//X/9f/z//X/
9f/0//T/9P/1//X/9f/z//P/8//z//b/9v/2//b/9v/2//b/9//3//f/9//3//j/+f/5
//n/+f/5//r/+v/8//z//P/8//3//P/7//r/+//8//3//f/9//7//v/+//3//f/7//v/
+//8//z//P/+//3//f/8//v/+//8//z//P/7//v/+//7//v/+//7//v/+v/6//r/+v/6
//r/+v/4//f/9//3//n/+f/5//n/9//3//f/9//1//X/9f/1//X/9f/1//X/9//3//f/
9//1//X/9f/1//b/9v/2//b/9v/2//b/9v/3//f/9v/2//b/9v/1//X/9f/1//X/9f/z
//P/8//z//H/8f/x//H/8//z//P/8//y//L/8v/y//H/8f/w//D/8P/y//L/8P/w//D/
8P/y//L/8v/y//L/8v/y//L/8v/y//L/8v/y//L/8v/y//L/8v/y//L/8P/w//D/8P/y
//L/8//z//H/8P/w//D/8v/y//L/8v/z//T/9P/0//T/9//3//f/9//3//j/+P/2//b/
9//4//r/+v/6//r/+P/3//b/9f/3//j/+P/5//n/+f/5//r/+v/4//f/9//4//j/9//3
//b/9v/2//X/9P/x//H/8P/w//D/8P/w//D/8P/x//H/7//v//D/8P/w//D/8P/w//H/
8f/x//H/7//v/+//8P/w//D/8P/v//H/8f/x//P/9v/5//v/AQAIABAAHAApADwAVwB3
AJYAsQDHAMwAtwCNAGYAQgAdAAcAAAD9//b/7f/p/+r/7P/q/+v/7//y//D/7//s/+z/
7P/s/+v/6//s/+3/7v/v//D/8P/v/+//7//u/+z/6//t/+3/7f/t/+7/7v/u/+7/7//v
/+//8P/y//L/8v/x//H/8f/x//L/8v/y//P/8//w//D/7//v/+//7//w//D/8v/y//L/
8v/y//P/8//z//L/8v/z//P/9P/0//T/9P/z//X/8//z//X/9f/1//X/8//z//P/9f/4
//j/9//3//j/+f/5//n/9//4//j/+f/5//v/+//7//v//P/+//7//P/9//3///8AAAEA
AgADAAUABgAGAAYABgAGAAgACAAHAAYABgAFAAcABwAHAAcABgAFAAQAAwAFAAUABQAE
AAIAAQABAAIAAgAAAAAAAAAAAAAAAAD+//7//v///wEAAwADAAIAAQAAAP///f/8//7/
/v/8//z/+v/6//r//P/8//z/+//5//r/+v/6//z/+P/4//f/9//2//b/9v/2//b/9v/2
//T/9v/3//f/9f/3//f/9v/2//T/9f/1//X/9//3//f/9//4//j/+P/4//j/+P/4//n/
9//3//f/9//6//v/+//7//v/+//8//z/+v/6//r/+v/8//z//P/8//z//P/8//v/+//8
//z//P/9//3/+//7//v//P/8//z//P/7//v/+v/3//f/+P/4//r/+f/5//n/+v/7//z/
/f/8//r/+f/4//j/+P/4//j/+P/3//f/9//1//X/9f/1//T/9f/2//f/9v/1//T/8//1
//X/9f/1//X/9f/1//X/8//z//P/8//0//T/9P/0//T/9P/0//T/8//z//L/8v/0//T/
8//z//X/9f/1//X/8//z//P/8//1//X/9f/1//P/8//z//P/8v/y//L/8v/x//H/8P/w
//L/8v/y//L/8v/y//L/8v/y//L/8v/0//T/9P/0//L/8v/y//L/8v/y//L/8v/y//L/
8v/y//T/9P/0//X/9P/z//H/8P/y//L/8v/y//D/8f/y//L/9P/0//f/9//3//f/9//4
//f/9v/1//X/9//4//n/+v/8//z/+//6//f/9//4//j/+f/5//n/+f/8//z/+v/5//n/
+v/6//n/+P/2//X/9P/1//T/8f/x//L/8v/y//L/8f/u/+3/7f/v/+//7//w//L/8v/y
//L/8v/x//H/8f/x//H/8f/x//L/8v/y//L/7//v/+//7//x//D/8//5////BAAIABAA
HwAyAEkAaQCMAK0AyQDcANsAuwCMAF4ANQARAAQAAQD2/+3/6f/o/+j/7P/t//H/8P/u
/+3/7v/q/+z/7P/r/+v/6f/p/+n/6f/q/+r/6f/p/+z/7P/r/+v/6f/p/+n/6f/q/+r/
6v/q/+n/6f/p/+r/6P/o/+j/5//p/+n/6f/q/+r/6v/r/+v/6P/o/+f/5//n/+f/6P/o
/+n/6v/r/+z/6v/r/+v/6//q/+r/6//r/+j/6P/o/+j/6//t/+v/6//r/+v/6//r/+n/
6f/p/+v/7P/s/+v/6//s/+3/7f/t/+3/7v/u/+//8f/z//P/8//x//L/9P/0//T/9f/1
//f/9//3//f/9//5//r/+v/6//r/+v/8//z//v/+//////////////////3//f/9//3/
/////////v/+//3//f/+//7//P/8//z//P/8//z/+v/3//b/9v/3//f/9//2//X/9f/1
//T/9P/0//T/8v/y//L/8v/y//T/9P/0//P/8f/u/+7/7v/w/+//8P/w//H/7//u/+3/
7P/s/+z/7P/q/+r/6//r/+n/7f/t/+z/7P/s/+3/7f/t/+v/6//r/+v/7P/s/+z/7P/u
/+7/7v/v//H/8f/x//H/8P/x//H/8f/x//H/8v/y//T/9P/0//T/9v/2//b/9v/2//b/
9v/1//P/9P/0//T/9f/1//P/8//1//b/9v/2//T/8//z//L/8f/x//L/8v/w/+//7//v
//H/8f/x//H/8f/w//D/8P/w//D/8P/w//D/7//v/+//7//v/+//7//t/+3/7f/t/+//
7//v/+//7f/t/+3/7f/t/+3/7f/t/+3/7f/t/+3/7P/s/+z/7P/u/+7/7v/u/+3/7f/s
/+z/7P/s/+v/6//t/+3/7f/t/+v/6//r/+v/7f/t/+3/7f/r/+v/6//r/+z/7P/s/+z/
7f/t/+z/7P/s/+7/7v/t/+z/6//q/+v/7P/t/+7/7v/u/+7/7v/u/+7/7v/u/+7/7v/u
/+7/7P/s/+z/7P/u/+7/7//v/+3/7P/s/+z/7P/s/+z/7P/t/+7/7v/u//D/8//z//P/
8//z//T/9P/y//L/8//0//b/9v/2//b/9P/z//L/8f/z//T/9P/1//X/9f/1//b/9v/0
//P/8//2//b/9f/1//L/8v/y//H/8v/v/+//7v/u/+7/7v/u/+7/7v/v/+//7f/t/+7/
7v/u/+7/7v/u/+3/7f/t/+3/7//v/+//8P/w//D/8P/v//H/7//t//H/9P/z//X//f8A
AAQAEAAjADIASQBtAJYAtQDNANwA2QC5AIgAXAAxABEABAD9//T/7f/p/+b/6P/q/+f/
5//s/+z/6f/o/+j/6P/o/+f/5//l/+X/5f/l/+j/6P/n/+f/6P/o/+f/5//n/+f/5//n
/+b/5v/m/+b/5v/n/+j/6v/o/+j/6P/n/+f/5//n/+j/6v/q/+v/6//s/+z/6//r/+n/
6f/q/+r/6P/o/+j/6P/q/+v/6//r/+r/6v/r/+v/7P/s/+z/7P/t/+//7f/t/+3/7f/t
/+3/7f/t/+3/7//w//D/7//v//L/8//z//P/8//0//T/9f/1//f/9//3//f/+P/6//r/
+v/7//v//f///////////wAAAAD///7/AAAAAAIAAgACAAIAAwADAAUABQAFAAUAAwAD
AAMAAwABAAEAAQAAAAIAAQABAAIAAgAAAAAAAAAAAAAAAAD+/////v/+/////v/9//v/
+f/6//v/+//8//z//P/6//r/+f/4//f/+P/2//b/9f/z//P/9P/1//j/9P/0//P/8//2
//b/9v/2//b/9v/2//T/9P/1//X/8//1//X/9P/0//T/9f/1//X/9f/1//X/9f/0//T/
9P/0//b/9v/2//f/9f/1//X/9f/4//n/+f/5//n/+f/6//r/+v/6//r/+v/8//z//P/8
//r/+v/6//n/+//8//z//P/9//3/+//7//v//P/8//z//v/9//3//P/5//n/+v/6//z/
+//7//v/+f/5//n/+f/5//j/+P/4//j/+P/4//j/+P/3//f/9//3//f/9//3//X/9f/1
//X/9//3//f/9//1//X/9f/1//P/8//z//P/8//z//P/8//0//T/9P/0//T/9P/0//T/
9f/1//T/9P/2//b/9f/1//P/8//z//P/8//z//P/8//z//P/8//z//X/9f/1//X/8v/y
//L/8v/z//P/8v/y//L/9P/0//L/8v/y//L/8v/y//L/8v/y//L/8v/y//T/9P/0//T/
8v/y//L/8v/y//L/8v/y//L/8v/y//L/8v/y//P/8//1//T/9P/0//T/9P/0//T/8//0
//T/9P/0//f/9//3//n/+f/6//r/+v/6//v//P/8//z//P/8//z/+//6//n/+f/6//r/
+//7//v/+//8//r/+P/3//f/+v/6//n/+f/4//j/+P/3//T/8f/x//D/7v/u/+7/7v/t
/+7/8P/x//H/8f/y//L/8v/y//L/8v/x//H/8f/x//H/8f/x//L/8v/y//L/8f/v//H/
8f/z//T/9//7/wMACgASABwAKwBCAF8AfwCgALsAzwDWAL0AjwBiADwAGwAHAAAA/f/0
/+3/6//q/+r/6v/t/+//7v/s/+v/7P/s/+r/6v/p/+n/6f/p/+n/6f/q/+r/6f/p/+j/
6P/n/+f/6f/p/+n/6f/q/+r/6v/q/+v/6//r/+z/7P/s/+z/6//p/+n/6f/q/+r/6v/r
/+v/6P/o/+f/5//o/+n/6//s/+r/6v/q/+r/6v/r/+v/6//q/+r/6//r/+r/6v/q/+r/
6//t/+v/6//r/+v/6//r/+v/6//r/+3/7v/u/+3/7f/u/+//7//v//H/8v/y//P/8f/z
//P/8//x//L/9P/0//b/9//3//n/+f/5//n/+f/7//z//P/8//z//P/+//7//P/8//3/
/f///////////////////////f/9//3//P/+//3//f/+//z/+v/6//r//P/8//z/+v/5
//j/+P/5//v/+//6//n/9//3//b/9v/2//b/9P/0//b/9v/2//j/9v/2//X/8//y//L/
8v/0//L/8v/x//H/9P/0//T/9P/y//L/8v/w//D/8f/x/+//8f/x//D/8P/w//H/8f/x
//H/8f/x//H/8v/y//L/8v/y//L/8v/z//X/9f/1//X/9P/1//X/9f/1//X/9v/2//T/
9P/0//T/9//4//n/+v/5//j/9//1//f/+P/4//j/+f/5//f/9//1//b/9v/2//j/9//3
//b/9f/1//b/9v/2//X/9f/1//X/9f/1//X/9f/0//T/9P/2//b/9v/2//T/8//z//P/
8//z//P/8//x//H/8f/x//H/8f/x//H/8f/x//H/8f/v/+//7//v//H/8f/x//H/7v/u
/+7/7v/w//D/8P/w/+//7//u/+7/8P/w/+//7//v/+//7//v/+//7//v/+//7//v/+//
7//v/+//7//v/+7/7v/u/+7/7//v/+7/7v/w//D/8v/v/+7/7f/s/+3/7v/v//D/7v/u
/+7/7v/u/+7/7v/u/+7/7v/u/+7/7v/u/+7/7v/u/+7/7v/u/+7/7v/v/+//7f/s/+z/
7P/s/+z/7P/s/+//8P/w//D/8P/z//P/8//z//P/9P/0//T/9P/1//b/9v/2//b/9v/4
//f/9v/1//P/9P/0//X/9f/1//X/9v/2//T/8//z//L/8v/x//H/8v/y//L/8f/u/+v/
6//q/+z/7P/s/+z/6v/q/+v/6//r/+v/7P/s/+v/6v/p/+j/6P/p/+r/6//p/+n/6f/q
/+z/7P/s/+v/6f/p/+v/7f/u//H/9f/5//7/BgAUACMAMgBLAGsAhgCjAL0AygC7AJUA
aABCAB0AAwD6//f/7v/j/+H/4P/g/+L/5f/n/+b/5v/l/+T/5v/k/+T/4//j/+P/4//j
/+P/5P/k/+P/4//k/+T/4//j/+P/4//j/+P/5v/m/+b/5v/j/+P/4//k/+b/5v/m/+X/
5f/l/+X/5v/k/+T/5f/l/+b/5v/l/+X/5f/l/+b/5v/m/+b/5v/m/+T/5f/l/+X/5v/m
/+f/5//o/+j/6P/o/+n/6//p/+n/6P/n/+b/5f/m/+f/6P/r/+r/6v/p/+n/7P/t/+3/
7f/t/+7/7v/v/+//8f/x//H/7//w//L/8v/y//P/8//1//X/9f/1//X/+f/6//r/+v/6
//r//P/8//r/+v/7//v/+//7//v/+//7//v/+//7//n/+f/5//j/+f/5//r//P/7//j/
9//2//j/+P/4//b/9f/0//T/9f/3//f/9v/1//X/9f/0//T/9P/0//L/8v/y//L/8v/0
//L/8v/x/+//8P/w//D/8v/y//L/8f/x//P/9P/1//b/9f/0//P/8P/y//P/8//x//P/
8//y//L/8P/x//H/8f/z//P/8//z//L/8v/y//L/8v/y//L/8//z//P/8//z//T/9f/1
//X/9f/1//b/9v/2//b/9v/2//b/9v/2//b/+P/4//j/9//3//j/+P/4//n/+f/3//f/
9//4//j/+P/4//f/9//2//f/9//4//j/9v/1//X/9f/1//X/9f/1//P/8v/y//L/8v/y
//L/8v/0//P/8//z//P/8//z//P/8f/x//H/8f/x//H/8f/x//H/8f/x//H/8//z//P/
8//x//H/8f/x//D/8P/w//D/7v/u/+7/7v/w//H/8f/y//D/8P/v/+//7//v/+//7//v
/+//7//v/+//7//v/+//7//v/+//7//u/+7/7v/u/+//7//u/+7/7P/u/+7/7v/u/+7/
7v/u/+7/7v/u/+z/7P/s/+z/7v/u/+7/7v/u/+7/7v/u/+z/7P/s/+z/7P/s/+z/7P/t
/+3/7f/s/+z/7P/s/+z/7P/s/+3/7v/w//D/8P/z//H/8f/x//H/8P/w//D/8P/z//T/
9P/0//L/8v/y//H/8v/x//H/8v/w//H/8f/x//P/9P/0//L/7//v//D/8P/v/+//7v/u
/+7/7f/s/+n/6f/o/+j/6P/o/+j/5v/m/+f/5//n/+f/6P/o/+j/6P/m/+b/5f/l/+P/
4//j/+P/5f/m/+b/5v/m/+X/5f/l/+f/5//o/+n/8f/7//7/AgAQACEAMABFAGMAhgCh
ALEAvgCxAIcAWgA0AA8A9//0/+3/5P/f/9v/2P/c/97/3//f/+D/4v/h/+D/4v/g/+D/
3//f/9//3//f/9//3v/e/93/3f/c/9z/2//b/93/3f/d/93/4P/g/+D/4P/f/9//3//g
/97/3v/e/93/3f/d/93/3v/e/97/3//f/97/3v/d/93/3f/d/97/3v/e/97/3v/e/97/
3//f/9//4P/g/+H/4f/f/97/3f/c/93/3//d/93/3//f/9//3//f/9//3//h/+L/4v/h
/+H/4v/j/+P/4//j/+T/5P/l/+P/5f/l/+X/5//o/+r/6v/q/+v/6//t/+v/6//r/+v/
6//s/+z/7P/u/+7/8P/w//D/8P/x//H/8f/x//H/8f/x//H/8f/x/+//7//v/+7/7P/r
/+v/7P/u/+z/7P/s/+z/7P/s/+r/6//q/+r/6//p/+n/6P/n/+n/6f/o/+j/5v/m/+T/
5P/i/+L/4v/k/+X/5v/m/+X/4v/i/+L/5P/i/+L/4f/h/+H/4P/f/97/3//g/+H/4P/h
/+H/4P/d/9//3//e/97/3v/f/9//3//f/9//3//f/+D/4P/g/+D/4v/i/+L/4//h/+H/
4f/h/+L/4//j/+P/4//j/+T/5P/k/+T/5P/k/+b/5v/m/+b/5v/m/+b/5f/j/+T/5P/k
/+X/5f/j/+P/4//k/+T/5P/k/+P/4//i/+H/4f/i/+L/4P/f/9//3//h/+H/4f/h/9//
3v/e/97/3v/e/97/3v/e/93/3f/d/9v/2//b/9v/2//b/9v/2//b/9v/2//b/9n/2f/Z
/9n/2f/Z/9n/2f/Z/9n/2f/Z/9j/2P/Y/9j/2v/a/9r/2v/Z/9n/2P/Y/9j/2P/X/9f/
1f/V/9X/1f/V/9X/1f/V/9X/1f/V/9X/1f/V/9X/1f/U/9T/1P/U/9P/0//S/9L/0v/U
/9T/1P/U/9T/1P/S/9L/0v/S/9L/0v/S/9L/0v/S/9L/0v/Q/9D/0P/Q/9L/0v/S/9L/
0f/Q/8//zv/N/83/zf/M/87/zv/O/87/zv/O/8//0P/O/87/zv/R/9P/0//T/9P/0v/S
/9L/0v/T/9T/1P/U/9T/1P/U/9P/0v/R/9H/0v/U/9X/1f/V/9P/1P/U/9L/0P/P/8//
zv/P/8//zv/O/87/zf/M/8n/x//G/8b/xv/G/8b/xP/E/8f/x//H/8f/x//G/8X/xP/E
/8T/w//D/8X/xf/F/8X/xf/G/8b/xv/F/8P/wv/B/7//xf/I/8v/z//V/9j/2v/m//f/
DAApAEsAbgCNAKMArACfAHUARAAYAPP/2f/Q/8v/xP+//7v/uP+4/7z/u/+5/7r/uv+9
/7r/tv+4/7j/t/+3/7f/t/+3/7f/tv+2/7X/tf+4/7j/t/+3/7X/tf+1/7X/uP+4/7j/
uP+1/7X/tf+2/7b/tv+2/7X/tf+1/7X/tv+0/7T/tf+1/7b/tv+1/7X/s/+z/7T/tP+0
/7T/tP+0/7b/t/+3/7f/tf+0/7T/s/+y/7L/sv+y/7H/s/+x/7H/sv+z/7T/tf+1/7X/
tf+3/7f/tv+0/7P/tP+1/7X/tf+1/7b/tv+3/7f/uf+5/7n/u/+8/77/vv+9/73/vP+9
/73/vf+9/73/wf/C/8L/wv/A/8D/wv/C/8D/wP/B/8H/wf/B/8H/wf+//7//v/+//7//
v/+//77/wP+//7//wP++/7z/vP+8/77/vv++/7z/u/+6/7r/u/+6/7n/t/+1/7f/t/+2
/7b/tP+0/7L/sv+w/7D/sP+y/7L/sv+x/6//rP+s/6z/rv+s/6z/q/+r/6z/rP+s/6z/
rP+o/w==
         </WaveFormData>
      </LeadData>
   </Waveform>
</RestingECG>
