# Supplementary material for: Detection of Left Atrial Enlargement Using a Convolutional Neural Network-Enabled Electrocardiogram
Source: Front Cardiovasc Med. 2020 Dec 17;7:609976. doi: 10.3389/fcvm.2020.609976 (PMC7773668; doi:10.3389/fcvm.2020.609976)
Supplement: Supplementary file 2 [file Data_Sheet_2.ZIP › normal1/1802010805_11000_00000008.XML]

<?xml version="1.0" encoding="Windows-1252"?>
<!DOCTYPE RestingECG SYSTEM "restecg.dtd">
<RestingECG>
   <PatientDemographics>
      <PatientID>1802010805</PatientID>
      <PatientAge>79</PatientAge>
      <AgeUnits>Years</AgeUnits>
      <Gender>Female</Gender>
      <PatientLastName>tanyanqiong</PatientLastName>
   </PatientDemographics>
   <TestDemographics>
      <DataType>Resting</DataType>
      <Site>1</Site>
      <AcquisitionDevice>MAC55</AcquisitionDevice>
      <Status>Unconfirmed</Status>
      <Priority>Normal</Priority>
      <AcquisitionTime>10:15:51</AcquisitionTime>
      <AcquisitionDate>11-18-2015</AcquisitionDate>
      <CartNumber>1</CartNumber>
      <AcquisitionSoftwareVersion>009C</AcquisitionSoftwareVersion>
      <XMLSourceVersion>MAC5000 v1.0</XMLSourceVersion>
   </TestDemographics>
   <RestingECGMeasurements>
      <VentricularRate>63</VentricularRate>
      <AtrialRate>63</AtrialRate>
      <PRInterval>148</PRInterval>
      <QRSDuration>80</QRSDuration>
      <QTInterval>410</QTInterval>
      <QTCorrected>419</QTCorrected>
      <PAxis>77</PAxis>
      <RAxis>46</RAxis>
      <TAxis>-23</TAxis>
      <QRSCount>10</QRSCount>
      <QOnset>226</QOnset>
      <QOffset>266</QOffset>
      <POnset>152</POnset>
      <POffset>202</POffset>
      <TOffset>431</TOffset>
      <ECGSampleBase>500</ECGSampleBase>
      <ECGSampleExponent>0</ECGSampleExponent>
   </RestingECGMeasurements>
   <Diagnosis>
      <Modality>Resting</Modality>
         <StatementCount>4</StatementCount>
         <LabelText>12SL Õï¶Ï³ÂÊö</LabelText>
      <DiagnosisStatement>
         <StmtFlag>ENDSLINE</StmtFlag>
         <StmtText>ñ¼ÐÔÐÄÂÉ</StmtText>
      </DiagnosisStatement>
      <DiagnosisStatement>
         <StmtFlag>ENDSLINE</StmtFlag>
         <StmtText>µçÑ¹·ûºÏ×óÐÄÊÒ·Ê´óµÄ×îµÍ±ê×¼£¬²»³ýÍâÊÇÕý³£±äÒì</StmtText>
      </DiagnosisStatement>
      <DiagnosisStatement>
         <StmtFlag>ENDSLINE</StmtFlag>
         <StmtText>QRS-T ½Ç¶ÈÒì³££¬¿É¿¼ÂÇÎªÔ­·¢ÐÔT²¨¸Ä±ä</StmtText>
      </DiagnosisStatement>
      <DiagnosisStatement>
         <StmtFlag>ENDSLINE</StmtFlag>
         <StmtText>Òì³£ ECG</StmtText>
      </DiagnosisStatement>
   </Diagnosis>
   <Waveform>
      <WaveformType>Rhythm</WaveformType>
      <WaveformStartTime>0</WaveformStartTime>
      <NumberofLeads>8</NumberofLeads>
      <SampleType>CONTINUOUS_SAMPLES</SampleType>
      <SampleBase>500</SampleBase>
      <SampleExponent>0</SampleExponent>
      <HighPassFilter>16</HighPassFilter>
      <LowPassFilter>150</LowPassFilter>
      <ACFilter>NONE</ACFilter>
      <LeadData>
         <LeadByteCountTotal>10000</LeadByteCountTotal>
         <LeadTimeOffset>0</LeadTimeOffset>
         <LeadSampleCountTotal>5000</LeadSampleCountTotal>
         <LeadAmplitudeUnitsPerBit>4.88</LeadAmplitudeUnitsPerBit>
         <LeadAmplitudeUnits>¦ÌV</LeadAmplitudeUnits>
         <LeadHighLimit>2147483647</LeadHighLimit>
         <LeadLowLimit>268435456</LeadLowLimit>
         <LeadID>I</LeadID>
         <LeadOffsetFirstSample>0</LeadOffsetFirstSample>
         <FirstSampleBaseline>0</FirstSampleBaseline>
         <LeadSampleSize>2</LeadSampleSize>
         <LeadOff>FALSE</LeadOff>
         <BaselineSway>FALSE</BaselineSway>
         <ExcessiveACNoise>FALSE</ExcessiveACNoise>
         <MuscleNoise>FALSE</MuscleNoise>
         <LeadDataCRC32>2800369202</LeadDataCRC32>
         <WaveFormData>
/v/+//7//v/+//7//v/+////AAABAAIABAAEAAQABAAEAAQABAAEAAgACgAMAA4ADgAO
AA4ADgAQABAAEAAQABIAEgASABIAEwAUABUAFgAUABQAFAAUABUAFgAXABgAFgAWABYA
FgAUABQAFAAUABEAEAAPAA4ACwAKAAkACAAKAAoACgAKAAcABAABAP7//P/8//z//P/+
//7//v/+//v/+v/5//j/+P/4//j/+P/6//r/+v/6//n/+P/3//b/+P/4//j/+P/2//b/
9v/2//j/+P/4//j/9f/0//P/8v/0//T/9P/0//f/+P/5//r/+f/4//f/9v/2//b/9v/2
//b/9v/2//b/9//4//n/+v/4//b/9P/y//X/9v/3//j/+P/4//j/+P/6//r/+v/6//j/
+P/4//j/9v/0//L/8P/0//b/+P/6//z//P/8//z/+v/6//r/+v/6//r/+v/6//n/+P/3
//b/9//4//n/+v/9//7///8AAPz/+v/4//b/9//4//n/+v/6//r/+v/6//n/+P/3//b/
+f/6//v//P/8//z//P/8//z//P/8//z/+v/6//r/+v/6//r/+v/6//j/+P/4//j/+v/6
//r/+v/5//j/9//2//f/+P/5//r/+v/6//r/+v/4//j/+P/4//r/+v/6//r/+//8//3/
/v/9//z/+//6//z//P/8//z/+v/6//r/+v/6//r/+v/6//z//P/8//z/+f/4//f/9v/3
//j/+f/6//z//P/8//z/+//6//n/9v/4//n/+f/5//f/9//3//X//P/8//z/+//9//v/
+f/7//z//f/9//3//f/8//3//v///////f/4//r/+//9//7//f///wEA///9//3//v/+
/wAAAgAEAAUAAwABAAEAAgADAAMAAgADAAEA/f/6//z/+v/5//n/+//5//b/9v/6//z/
/P/8//z/+v/6//z//P/5//b/9P/3//n/+P/3//f/7//2//z/+v/1//X/9f/z//b//P8G
ABAAGAAjAD0AZACFAJMAnACkAKgApACcAI0AdQBbAEMALQAYAA8ADQADAPr/+f/5//v/
///9//v/+//4//r//v/+//v/+v/5//j/+v/6//z//P/5//b/9v/4//n/9v/1//P/9f/z
//X/9f/2//n//f/8//n/9v/1//X/+P/5//n/+P/4//b/9v/4//z//f/+//7//P/7//v/
+v/5//n/+P/4//f/9//5//n/+f/5//v/+//5//n/+f/7//z//f/+//v/+v/5//n//P/+
//z//P/+//3//v/+//3///8AAAEAAQD/////////////BAACAAEAAQABAAIABgAFAAUA
BgAJAAkACQAKAAoACwAMAAwADAANAA8AEQAWABUAFQAVABgAFAAVABEADwAQABIAEwAT
ABMAFAAWABQAFQAVABUAEwAPAA8ADwAPAAsACgAHAAcACAAGAAcABwAFAAQAAwAAAP7/
+//7//v//f/9//z/+v/4//j/+P/3//r//P/9//z/+v/7//v/+//6//n/+f/8//z/+f/7
//v/+f/1//X/9//4//v//v/9//v/+//6//r/+v/6//r/+v/5//j/9//z//v/+v/6//v/
+P/3//f/9//3//f/9//4//r/+P/4//n/9//8//j/+P/2//T/9//5//j/+f/4//b/9v/5
//r/+v/4//j/+f/6//r/+P/4//n/+//7//3/+//5//n/9v/5//z//P/6//r/9v/z//T/
8//1//b/9//3//b/9v/3//j/+//7//z////8//v/+f/4//r/+v/6//r/+v/5//n/+P/2
//T/9P/2//n/9//0//j//f/7//z//f/6//r/+//6//n/+f/6//3//P/7//r/+v/6//n/
9//5//n/+P/3//f/+f/5//n/+f/7//v/+//7//v//f/7//j/9f/y/+//6//u//D/8//2
//j/+v/8/////f/9//3/+//1//r/+P/4//j/+P/4//j/+P/4//j/+P/4//j/9//2//X/
9P/1//b/9//4//X/9P/x//D/8//z//P/8//1//X/8//4//j/+P/3//f/9//1//f/+v/5
//n/+f/4//T/9P/0//f//P/9//v/+//5//r/+v/7//3////9//3//f/+//7//v///wAA
AAD///3//f/+//7////9//3/+//6//j/+//8//r/+f/6//f/9P/0//j/+P/4//j/+P/4
//v//v//////+//4//r/+f/3//X/9P/z//T/9v/y/+3/8f/x//H/9v/4//r/CAAUABsA
KQBCAF8AdwCGAJQAmgCWAJYAjQB1AFkAQQArABgADwAHAPv/9v/5//v/+f/1//P/8//3
//z/+P/2//r/+f/4//f/9v/2//b/+P/4//j/9v/3//r/+//4//f/9f/3//X/9//3//j/
+/////7//P/4//b/9f/5//v//P/8//r/9v/0//T/9//3//f/9v/4//n/+//8//n/+f/4
//j/9//3//n/+f/1//X/9//3//v//f///wMAAAD///7/+f/3//f/+P/8/////v///wIA
AAAAAP///f/9//7//////wAAAQACAAMAAQAGAAQAAwADAAMABAAIAAYABQAFAAcACwAN
ABAAEgASABIAEQAQAA4ADQAMAA4AEQARABEAFAAWABsAGwAdABoAGgAZABcAFwAYABoA
GAAXABcAFwAVABQAFQAWABcAFAASAA4ADQANAAoACgAJAAYABAACAP7//P/5//n/+f/6
//v/+//6//r/+v/6//n/+f/6//r/+P/5//v//P/9//n/9//2//j/+v/5//3////8//f/
9v/3//f/+f/7//n/9//3//b/9v/4//j/+P/4//X/9P/z/+//9v/2//f/+f/1//X/9v/3
//f/9//3//j/+v/4//j/+f/2//r/9f/0//X/9P/4//v/9//3//X/8v/v//H/8f/w//H/
8v/0//b/+f/4//n/+//5//n/+//5//n/+f/2//n//P/8//r/+v/3//X/9//3//r/+v/6
//n/+v/6//v//P/6//f/9f/1//f/9//2//b/+P/4//j/+P/5//n/+v/6//b/9P/0//b/
+f/3//T/+P/8//n/+f/5//b/9v/3//b/8v/x//H/8//1//f/+f/8//v/+f/2//f/+f/4
//f/9//3//X/8//x//X/9//5//v/+f/7//n/9v/6//r/+v/5//f/9v/2//b/+P/4//j/
+f/5//n/+f/3//X/9P/1//b/9//4//n/+v/7//z/+v/4//b/8v/1//f/+P/5//j/9//2
//P/+f/6//v/+//7//n/9//5//v/+//6//n/+v/4//j/+P/9///////8//n/+f/6//r/
+//9/////f/7//v//P/8//3/AAADAAUABQADAAMABAAEAAMAAQABAP3/+f/2//j/+v/5
//n/+//4//T/8//2//b/9v/2//b/9P/0//b/9v/1//L/8P/z//b/9v/2//f/9//6//r/
9v/z//P/8f/x//r/+v/4//7/BgAXACsAQABbAHkAigCWAKIAnACOAI0AfwBfAE0APQAk
ABMAEQALAAAA+//3//H/+f8BAPv/9f/8//7/9v/0//b/9v/2//b/9v/2//j/+P/5//b/
9v/4//j/9v/2//X/9f/z//X/9f/z//X/+P/2//f/9v/3//n/+v/7//v/+v/6//j/+P/6
//v/+//7//r/+f/5//r/+v/3//f/9v/2//f/9//5//n/9f/1//f/9//3//f/9//5//r/
+//8//n/+f/5//r//v/+//z//P/+//7//v/9//v//P/+/wAAAQD///////////3/AAD8
//n//P///wMACgAIAAcABwAJAAsACwAMAAwADwASABQAFgARAA8ADQAOAA8ADwAPABIA
FAAXABUAFQAVABYAFgAVABUAFgAYABYAFAATABIADwAPAA8ADwAPAA8ADgALAAsADQAK
AAoACQAHAAYABQACAAIA/////////v/9//v/+P/2//b/9v/1//X/9v/2//T/9P/1//X/
9f/0//P/8//2//f/9f/4//n/9//z//P/9f/3//n/+//5//f/9//2//b/9P/0//T/9P/3
//j/+f/3//n/9v/0//P/8v/z//X/9//1//X/9f/2//P/8P/v/+//8v/4//X/9v/4//b/
+f/7//v/+//5//b/9v/5//r/+v/6//r/+//8//r/+P/4//n/9//3//n/9//2//X/8f/z
//n/+v/5//r/+v/5//z//f/8//r/+P/1//X/9v/4//r/+v/5//n/+//7//v/+v/6//j/
+P/4//j/+//7//z//P/4//b/9v/4//n/9//0//j//f/7//z//f/8//z//f/8//r/+f/5
//v/+v/5//j/+P/6//n/9//5//v/+v/5//n/+//7//v/+//5//n/+f/5//j/+f/2//L/
9f/2//f/9//1//T/9P/0//f/+P/5//v/+//7//v/+f/7//r/+f/4//f/9v/0//T/9P/0
//f/+P/5//r/9//2//X/9P/2//j/+v/8//v/+v/5//j/9//2//X/9P/2//b/9v/2//n/
+v/7//z/+//6//n/+P/3//b/9f/0//f/+P/3//j/9//3//f/9//1//X/8//4//r/+v/5
//n/9f/z//X/+P/7//v/+//6//j/+P/4//v//P/7//f/9f/3//j/+P/5//z////+////
/f/+//7//v8CAAQABQAFAAEA///+//z//v/9//7//f/4//T/9f/0//b/9//6//n/8//y
//X/9P/2//b/9v/2//T/9v/2//X/8//y//b/9//z//H/8P/v/+7/7v/u/+//8f/x/+3/
8v/6//r//v8MACUAPwBeAHsAjwCeALAAtACwAKgAmQB/AF8AQwAvACAAEwALAAUAAAAB
AP3/+f/1/+//8f/7//7/+P/y//D/8f/y//P/9P/2//b/+P/4//X/8P/u/+7/8f/w//H/
8f/x/+//8f/x//H/8//2//T/9P/y//L/8//2//f/9//2//b/9P/0//b/9f/1//X/9P/x
//H/8v/y//P/8//y//L/9f/1//f/9//3//f/+f/5//j/9//2//f/+f/5//n/9f/y//H/
8f/0//b/9P/0//b/+v/8//3//f/7//r/+f/3//n/+//9//////8EAAIAAQD///3//P/+
//////8AAAMABQAFAAYABgAGAAYABQAEAAUABQAFAAgACgALAAwAEAASABUAEwATABAA
EAAPAA0ADwAQABIAEAARABEAEQAPAA8ADwAPAA8ADAAKAAYABQAFAAIAAgABAAEAAAD/
//z/+//5//r/+//6//n/9//0//b/+P/6//v/+v/6//n/9v/2//f/9//3//X/8//y//T/
9f/z//b/9//3//P/8//1//P/9f/3//X/8//z//L/8v/0//b/+P/6//j/+P/4//X/+P/2
//X/9f/y//H/8f/x//P/8//z//T/9P/y//L/8//1//r/9v/2//j/9v/5//v/+P/3//T/
8P/w//P/9P/0//T/9P/1//b/9P/y//L/8//z//P/9f/z//P/8//w//P/+P/6//r//P/6
//f/+P/3//j/+P/4//f/9P/0//X/9v/0//P/8//1//f/9//2//b/9P/0//T/9P/5//v/
/v8AAPz/+P/2//b/9P/x/+3/8P/z//H/8v/z//T/9v/5//r/+P/3//f/+f/3//X/8//y
//L/8f/v//H/9P/0//T/9f/1//X/9f/1//P/8//z//P/9f/3//X/8v/0//T/9P/z//D/
8P/x//L/8v/y//L/8//x//H/8f/v/+3/7P/t/+7/7//w//L/9P/2//b/8//z//L/8f/z
//P/8//x//n/+v/7//v/+P/1//L/8//2//f/9//3//j/9v/2//b/+//9//3/+v/3//f/
+P/4//f/+f/7//n/+f/5//r/+v/9/wAAAwAFAAQAAQAAAAAA///9//r/+f/4//X/8//2
//T/8//z//X/9f/y//L/9v/3//j/+f/6//j/+P/6//r/+//4//b/+f/7//r/+f/5//f/
9P/u//b/+f/z//H/9//4//j/+v8CAAwAFwAlADgAUQBxAIgAlACiAKQAlgCPAIUAYwBB
ADMAKAAXAAkAAQD8//3//f/3//X/9f/z//P/+P/8//z/AAD+//7//v/+//3//P/9//z/
+//4//j/+v/8//r/+v/5//j/9f/2//X/+P/7/////v/+//z//P/9//v/+//6//j/+v/4
//j/+v/+////AAAAAP7//f/9//z/+f/5//j/+P/7//v//f/9//v/+//9//3//P/7//r/
+//9//3//f/5//r/+//9/wIAAAD+//7/AAD//wAAAAD///3//v//////AgADAAQABQAC
AAYAAwABAAEAAQACAAYABwAHAAgACwAPAA8AEAAQABAAEAAPAA4ADQANAA0AEAARABEA
EQAUABQAFwAVABUAFgAYABkAGQAWABYAFwAUABQAFQAWABUAEgARABAADwAQABAADgAP
AA0ACgAKAAkACAAGAAQAAAAAAP3//f/9//z/+//5//b/9//4//n/+f/5//r/+v/4//f/
9//2//X/9f/1//b/+v/8//n/+//7//n/9f/1//f/9v/3//j/9f/4//n/+f/6//j/+P/4
//j/9//2//X/8f/2//T/8//z//P/9f/4//v/+P/1//L/8P/x//D/8f/z//T/+v/3//j/
+P/2//n/+//3//f/9f/y//P/9//5//r/+f/4//j/+P/7//r/+//9//r/+f/6//f/+P/5
//f/+//9//z/+f/4//j/9//6//v//P/8//z/+//9//7/AAACAP7/+//5//n/+//7//r/
+v/8//z//P/8//z/+//7//r/9v/0//T/9v/5//f/9P/4//j/9f/1//X/9f/2//j/+P/1
//X/9v/5//r/+//8//7//P/7//n/+//4//b/9P/z//j/+f/6//v/+v/5//j/9//3//n/
9//0//b/9v/2//X/9//4//r//P/7//r/+f/5//v//f/////////8//v/+v/5//j/+f/6
//v//P/8//z//P/8//n/+P/3//b/9//4//n/+v/4//j/+P/4//j/+P/4//j/+v/6//r/
+v/5//j/9//2//n/+v/7//z//P/8//r/+v/7//v/+//7//3//f/7/wAA/P/6//f/9f/1
//P/9f/4//3///8BAAIA/f/8//v//f8AAAEA//////z//P/7//v//v8BAAAAAQD//wAA
AAAAAAAAAgADAAMAAgADAAUABgAHAAUABQADAP7/+v/7//r/+f/5//v/+f/4//j//P/8
//r/+v/6//r/+//+///////7//j/+v/5//b/9f/1//X/+v/8//b/6//r//f/+//4/wIA
CgAOABoAKQA3AFAAdQCPAJ4AqgCsAKgApACXAH8AZwBVAD8AJAAVABMADQAEAAUAAwD9
///////3//f/AAAAAPj/9P/1//b/9//4//j/+P/6//r/+f/2//b/+P/8//r/+v/5//n/
9//5//n/+v/9/wEAAAAAAP7//v////7//f/7//j/+f/4//n//P/7//v/+//6//f/9//4
//j/+v/7//v//P/8//v//P/7//v/+//9//3/////////AQABAAEAAQD9//v/+//8/wAA
AAD+//7/AAACAAQABQAFAAMABAAFAAUABAADAAIAAQABAAYABAADAAAA/////wIABwAJ
AAwAEQARABEAEgASABIAEgARABAAEAARABIAFgAUABMAEgAUABUAGQAYABkAGwAcABwA
GwAbABwAHgAcABgAFwAWABMAEwAVABcAGQAWABQAEAAPAA8ADAAMAAsADAAMAAwACgAE
AP///f/7//z//f/9//z//P/8//z/+//8//7////+//v/+f/2//P/9P/1//f//P/6//f/
+f/5//v/9//3//n/+f/7//3/+//+//////8AAP7//P/6//j/+v/8//7//f////z/+v/5
//n/+f/6//v//f/9//3//v/8//r/+v/7//n//v/6//r/+v/4//v//f/7//v/+f/2//j/
+//8//z//P/8//3//v/+//z//P/9//z/+//8//n/+v/7//n//f/+//7//P/8//r/9//4
//f//f8AAAMABQABAAAAAAAAAP7//f/9/////f/9//z//P/8//z//P/8//3//f/+//7/
///+////AgAEAAEA/f8AAAIA/////////f/+/wAAAAD9//3//v8BAAEAAQABAAIAAAD/
//3////+//z/+v/5//v/+//7//v/+//7//v/+//9/////f/6//r/+v/6//n/+v/6//v/
/P/5//j/9//3//f/8f/u//D/8v/0//b/+P/4//j/9v/4//n/+f/5//b/9f/0//H/9//4
//n/+f/4//X/8v/z//j/+f/5//n/9f/y//H/8P/2//n/+v/4//X/9f/2//b/9//5//v/
+f/5//n/+v/6//r//P/+////AAD//wAAAgABAP///P/7//v/9//0//b/8//x//D/8f/v
/+z/7P/w//H/8v/z//T/9P/0//b/9v/z//D/7v/x/+7/7P/q/+n/8//u/+z/6v/t/+//
6//n/+j/8P/4//r/AAAPAB8AMgBPAG0AfACGAJYAngCWAIcAcQBbAEUALwASAP3/9//3
//L/7f/t/+v/5//p/+//7//o/+j/8P/u/+v/6v/p/+j/6f/q/+3/7v/t/+r/6v/s/+3/
6v/p/+f/6f/n/+n/6f/q/+3/8f/w/+3/6v/p/+n/6P/p/+n/6P/p/+j/6f/s/+v/6//r
/+r/6//r/+z/7P/q/+n/5//m/+j/6f/s/+3/7f/t/+//7//u/+3/7P/t/+3/7f/t/+n/
6f/p/+r/7v/t/+r/6f/q//D/9P/3//n/9v/0//L/7//t/+3/7f/t/+//9P/y//H/8v/x
//H/9P/1//X/9v/5//r/+f/5//j/+v/8//3//v8AAAEAAgAGAAYABQAEAAYABQAHAAQA
AwAFAAYABgAFAAcACAAKAAgABwAHAAcABQAAAP///v/9//7//v/8//3/+v/2//X/8//x
//D/7//s/+3/6//s/+3/6//r/+r/6P/q/+r/6v/p/+b/5v/l/+L/4v/j/+P/4//k/+X/
5//s/+n/5f/m/+X/5//j/+P/5f/i/+P/5P/h/+P/4//i/+L/5P/k/+T/5P/j/+L/4f/d
/+T/4v/h/+H/4f/h/+L/4//j/+P/4//k/+L/4P/g/+H/4//o/+T/5P/h/97/4P/h/+P/
5f/l/+T/4//l/+X/5P/l/+b/6P/q/+n/5v/l/+X/5f/l/+f/5f/l/+X/4v/l/+n/6v/p
/+r/7f/t//H/8//w/+7/7P/p/+j/6P/p/+r/7f/t/+7/8f/v/+//7v/u//H/8v/z//T/
8//x//D/7v/t/+z/7f/w//H/7//s//D/8P/t/+3/7f/w//L/9f/2//H/7//u/+//8P/x
//L/9P/x/+//7P/t/+7/7v/u/+//8f/x//H/8f/x//H/8f/x//P/9f/z//D/9P/0//T/
8//x//D/8P/w//H/8v/z//X/8f/x//f/9v/2//b/9v/2//b/9v/2//T/9//5//r/+//7
//v/+//5//z/+v/4//X/9//3//f/+//8//v/+f/3//r/+v/8//7/AQADAAMAAAD8//v/
+//6//z///8CAAEA/////wAAAAABAAQABwAJAAkABwAHAAgABgAFAAMAAwABAP3/+v/8
//7//f/9////+//4//j//P/+//7//v/+//z//P/+//7////+//7/AwACAAAA/v/9//v/
/P/+//r/9//3//v/+//6//7/BgAOABYAIQAzAFAAbwCFAJQApACqAKgAqgCdAIMAaQBT
AD0AJgAZABcADwACAPv/+//5//3/AwADAP///v8AAAAA/P/+//7//v/+//3//P/9//z/
/f/6//r//P8AAP7//v/9//3/+//9//3/+//9/wAA/v8AAP7//v////7///////7//v/8
//z//v/9//3//f/8//z//f///wAA//////7//v//////AQABAP3//f//////////////
AQD////////7//7///8BAAYAAwAAAP//AAAEAAYABwAHAAQABAAEAAMABQAFAAUABQAH
AAwACgAJAAYABQAFAAgACwALAAwADwARABEAEgASABMAFAAUABQAEQARABEAFAAVABUA
FQAYABoAHQAbABsAHQAeAB4AHQAaABoAGwAYABcAFwAXABUAFQAVABUAFQARABAADQAN
AA8ADAAMAAsACwAKAAkABgAGAAMAAwADAAEAAQAAAP7/AAAAAAAA/////wAAAAD+//7/
////////AAD/////AgD///v//P/7//z/+f/6//3//P/9//7/+//7//v/+v/6//z//P/8
//z/+//6//n/9f/8//z//f////z/+//7//v/+//7//v//P/8//r/+v/7//n//v/6//r/
+v/4//v//f/9//3/+//4//j/+//8//z/+//6//r/+v/9//z//f////////8BAP///f/9
//r//f/+//7//P/8//3/+//9//3//v/+//7//f/5//j/+P/4//n/+f/6//3//v//////
AAD9//z/+//6//v/+//8//z/+v/4//j/+v/9//v/+P/8//z/+f/5//n/+v/8////AAD5
//f/9v/3//X/9f/1//b/+v/7//v////+//z/+v/5//n/+f/5//n/+//7//v/+//5//v/
+f/2//r/+v/6//n/+v/6//v//P/7//r/+f/5//v/+//7//n/+/8AAP7//P/6//j/+P/4
//j/+P/5//r/+//8//n/+P/3//b/+P/4//j/+P/6//r/+v/6//j/+P/4//j/+f/6//v/
/P/5//j/9//2//f/+P/5//r/+P/4//j/+P/7//z/+//8//v/+//7//v/+//7//n//v/9
//z/+v/5//r/+f/8/wAA/f/7//n/9v/2//b/9v/5//7////9//3//v8AAAEAAwACAAMA
AAD//wEAAgACAAIABQAIAAoACwAIAAcABwAGAAUAAwADAAEA/f/6//z//P/5//n/+//5
//f/+P/9//7//f/8//v/+v/7//7///////v/+P/6//n/+f/5//r/+//8//r/9v/1//P/
8f/x//T/+P8AAAgAEgAjADcAUgBvAIsAmgCgAKoAuACyAKEAjQB1AFkARwAyABsADwAL
AAgABwAJAAEA+f/5//3/AQACAPz/+v/6//z//P/8//z/+//6//v/+v/6//j/+f/8//z/
+v/6//n/+f/3//n/+f/4//n/+//4//n/+P/5//v//v///////v8AAP7//v8AAP//////
//7/+f/3//b/9P/0//X/9f/2//j/+f/8//3/+f/5//v/+//8//3//v8BAAEAAQABAP3/
/P/7//v//v/+//z//P/+//3//v/+//3/AAACAAQABQAEAAMAAgABAAEABgAEAAMABAAD
AAMABgAKAAsADQARAA8ADQAMAAoACwAMAAwADAANAA0ADQAQABIAEwAUABgAFgAZABcA
FwAXABgAGAAXABkAGgAcABoAGQAZABkAFwATABMAEwATABMAEgAPAA8ADQAKAAoACQAK
AAoACgAIAAgABQAFAAUABQAFAAQAAgD+//z/+v/3//j/+v/7//r//P/9//3//f/6//n/
+f/8//7/+//9//3//f/5//n/+//7//3////9//3//f/8//z/+//6//n/+P/5//r/+//5
//3/+v/4//f/9f/1//b/9//3//f/9//4//n/+P/5//v//f8CAP7//v/8//r//f////n/
9//z/+7/8v/3//r//P/8//z//f/+//7//P/8//3//P/7//z/+f/5//n/9v/5//7//v/8
//z//f/7//3//f/9//z/+//5//v//P/+/wAA///9//z//f/8//v/+f/4//n/+v/7//z/
/////wAAAAAAAP7//v8AAP//+//2//j//f/7//z//f/+/wAAAwAEAP7/+//5//n/+//7
//v//P/+//3/+//9//3//P/7//v////////////9//3//f/9//z//f/6//b//v8AAAAA
/f/8//v/+v/7//z//f/8//n/+f/4//f/+f/5//n/9//+//7//v/9//v/+f/3//n//v//
//////////7///8AAAIAAwACAP7//////wAAAAABAAMABQADAAUABQAGAAYAAwAEAAUA
BQAFAAMAAwAEAAUABQAEAAUAAAD7//f/+P/6//n/+f/7//r/+P/5//7//P/8//z//P/8
//z//v/+//v/+P/2//n/+//6//n/+f/3//r/+P/0//X/+//5//P/8v/2//7/CAAQABcA
HwAwAFMAcwCAAIwAlgCaAJoAkQB1AF0ATQA7ACIAEQALAAcAAAD7//f/9f/5//v/+//9
//z//P/+//j/+v/6//r/+v/6//r//P/8//v/+P/4//r//P/6//r/+f/7//n/+//7//j/
+f/7//j/+v/6//z////9//3//P/6//r/+P/4//r//P/9//7//v/9//3//v/+//r/+f/3
//b/+f/5//v/+//7//v//f/9//v/+//7//3/+//7//v/9//4//n/+/8AAAMAAgADAAYA
BQAEAAIA/////wAAAQABAAIAAwAEAAUABAAIAAUAAwAAAP////8CAAMAAwAEAAcACwAL
AAwADAANAA4ADgAOAA0ADQANABAAEQARABEAFAASABMADwANABAAEgATABMAFQAWABgA
FgAUABMAEgAPAA0ADQANAA0ADAAMAAoACwAJAAYABgAFAAQAAgAAAPz/+//5//r/+//5
//n/+P/2//j/+P/4//f/9v/2//X/8v/0//X/9f/1//b/9f/1//j/+v/3//n/+f/2//H/
8P/x//H/8//1//P/8f/x//D/8P/u/+7/7v/u//L/9P/2//X/9//0//L/8f/w//H/8//1
//X/9f/1//b/9v/0//T/9f/3//z/+P/4//X/8v/0//X/9v/3//b/9P/x//P/8//y//D/
8P/x//L/8//y//P/9f/2//f/+v/5//n/+f/2//n/+//6//f/9v/2//X/+P/5//r/+v/6
//n/+P/4//n/+v/4//f/9//5//v/+//6//r/+P/4//j/+P/7//v//P/8//j/9v/2//j/
8P/x/w==
         </WaveFormData>
      </LeadData>
      <LeadData>
         <LeadByteCountTotal>10000</LeadByteCountTotal>
         <LeadTimeOffset>0</LeadTimeOffset>
         <LeadSampleCountTotal>5000</LeadSampleCountTotal>
         <LeadAmplitudeUnitsPerBit>4.88</LeadAmplitudeUnitsPerBit>
         <LeadAmplitudeUnits>¦ÌV</LeadAmplitudeUnits>
         <LeadHighLimit>2147483647</LeadHighLimit>
         <LeadLowLimit>268435456</LeadLowLimit>
         <LeadID>II</LeadID>
         <LeadOffsetFirstSample>0</LeadOffsetFirstSample>
         <FirstSampleBaseline>0</FirstSampleBaseline>
         <LeadSampleSize>2</LeadSampleSize>
         <LeadOff>FALSE</LeadOff>
         <BaselineSway>FALSE</BaselineSway>
         <ExcessiveACNoise>FALSE</ExcessiveACNoise>
         <MuscleNoise>FALSE</MuscleNoise>
         <LeadDataCRC32>3177315180</LeadDataCRC32>
         <WaveFormData>
9P/0//T/9P/0//T/9P/0//T/9P/0//T/9v/2//b/9v/4//j/+P/4//r/+v/6//r/+v/6
//r/+v/6//r/+v/6//z//P/8//z//P/8//z//P/+//7//v/+////AAABAAIAAgACAAIA
AgACAAIAAgACAAAAAAAAAAAA/v/+//7//v///wAAAQACAAEAAAD///7//v/+//7//v/+
//7//v/+//3//P/7//r//P/8//z//P/8//z//P/8//r/+v/6//r/+v/6//r/+v/5//j/
9//2//j/+P/4//j/+P/4//j/+P/4//j/+P/4//b/9v/2//b/9v/2//b/9v/4//j/+P/4
//b/9v/2//b/+P/4//j/+P/4//j/+P/4//j/+P/4//j/+P/4//j/+P/6//r/+v/6//z/
/P/8//z/+//6//n/+P/6//r/+v/6//z//P/8//z/+v/6//r/+v/8//z//P/8//z//P/8
//z/+v/6//r/+v/8//z//P/8//r/+v/6//r/+v/6//r/+v/8//z//P/8//z//P/8//z/
/v/+//7//v/8//z//P/8//z//P/8//z//P/8//z//P/+//7//v/+//z//P/8//z//f/+
////AAD9//z/+//6//z//P/8//z//v/+//7//v/+//7//v/+//7//v/+//7//P/8//z/
/P/6//r/+v/6//z//P/8//z//v/+//7//v8AAAAAAAAAAP7//v/+//7//P/8//z//P/8
//z//P/8//z//P/8//z/+//7//v/+//7//v//P/8//z//P/8//z/+//7//v//v8AAAAA
AgAEAAcABwAIAAoADAANAA0ADQANAA8ADgALAAsACwALAAoABwAHAAgACAANAA4ADgAO
AA4ADgAOAA4ADgALAAsACgAMAAsACAAEAAEA///+//7//f/9//7//////////v/9////
//8AAAAA/f/9//3//f/8//v/+//6//n/+v/7//v/+//7//v/+v/8/wIABgAKABYAKQA6
AEsAZQCJALIA2ADzAPkA7wDUAKgAfQBnAGAAWgBJAD0APQA5AC0AJQAgABoAFAARAAwA
CgAGAAMA///8//v//P/7//n/+P/4//f/+f/5//n/+f/3//X/9f/1//T/9f/1//X/9//3
//f/9f/3//j/+P/4//f/9v/3//b/9v/1//X/9f/0//T/9P/0//f/9//2//X/9f/2//b/
9v/3//f/9//3//X/9P/0//X/9f/0//T/9P/0//T/9f/1//P/8//y//L/8v/y//L/8//1
//P/8//0//T/9P/z//P/8v/y//P/8//1//X/9v/2//b/9f/1//X/9f/z//X/9v/2//b/
9//3//X/9f/2//b/9v/3//n/9//5//n/+v/6//j/+P/4//n/+v/6//v//P/8//z//f/6
//n/+v/8//3/+v/6//v//f/9//3//f/+//7//f/8//z/+v/7//v/+f/6//v//P/9//z/
+//6//n/+f/5//j/9//1//T/8//y//X/9//4//j/9v/2//b/9//1//X/9P/0//j/9v/2
//b/9P/z//P/8//2//f/+P/5//b/9f/0//P/9f/1//L/8P/x//P/9P/0//b/9v/2//j/
+P/4//j/+P/2//P/9f/1//P/8v/x//H/8//1//j/+v/4//j/+v/6//b/9v/2//b/9f/0
//P/8v/z//T/9v/5//r/+//+/////P/7//r/+f/4//T/9f/2//b/9v/1//X/9P/1//X/
8//2//f/+P/5//f/9//3//j/+v/6//z//P/4//f/9//3//n/+//9//7//P/6//f/9f/1
//T/9P/0//b/+P/6//z//v/+//7//v/6//f/9P/x//H/8//3//r/+v/6//n/+f/2//X/
8//y//X/9P/0//X/8v/y//T/9v/4//j/+P/3//b/9v/2//b/9v/1//T/8v/z//P/9P/3
//f/9//3//f/9v/1//L/8f/y//j/+P/4//j/+P/7//z//f/+//z/+v/4//b/+P/4//j/
+P/6//r/+v/5//j/9//2//X/8//0//T/9P/2//b/9v/3//n/+f/8//z//v8AAAIAAwAD
AAQABgAGAAYABQAEAAQACAAJAAgACQAHAAcABgAFAAcACAAIAAsADAAMAAwADAAMAAwA
DAAMAAoACwALAAwACgAGAAEA///9//z//P/6//f/9//3//f/+f/6//v//f/7//z//P/7
//r/+f/4//f/9//4//j/9v/5//r/+v/7//f/9//0//b/+P/+/wQACgAXACgAOwBRAGsA
kAC8AOEA9QD9APYA1gCjAH8AdABoAFEAPQA5ADkALQAjABwAFAAOABEAEAAKAAQAAwAB
AP7/+//0//P/9f/0//T/8//z//P/8//z//L/8f/y//P/8//z//L/8f/x//H/8f/v/+//
8P/w//D/8P/w//L/8v/w/+//7//v/+7/7v/u/+7/7//v/+7/7f/t/+7/7v/u//D/8f/y
//P/9f/0//T/9f/y//D/7//u//D/8P/x//H/8//z//L/8v/w//D/8P/x//H/7//v//D/
8v/y//H/8f/w//D/8f/x//H/8f/y//L/8v/x//H/8f/x/+//8f/y//D/8P/x//H/8//z
//T/9P/1//f/+v/5//f/9f/0//L/9f/2//f/+f/8//z//f/+//3//v8AAP7//P/8//3/
/f/8//z//f///wEAAQABAAIAAAD///7//v///wEAAgABAP///f/7//n/+v/7//z//f/9
//3//P/7//j/+P/4//j/+f/7//z//P/+//7//v////7//f/7//r//v/8//z//P/8//v/
+//7//n/+f/5//n/+f/5//n/+f/7//v/+P/2//T/9f/1//T/9P/0//T/9v/3//j/+f/6
//n/9f/2//X/9P/0//T/9f/3//f/+P/4//b/9v/4//j/9v/2//b/9v/0//T/9P/0//X/
9v/4//v/+//7//3//f/5//n/+f/5//n/9v/4//r//P/8//v/+//8//3//f/7//z//f/+
/////P/7//r/+v/4//j/+v/6//r/+//9/////f/9//3//P/9//7//v////z/+v/5//j/
+f/6//v//P/+//7//v/+//v/+//7//v/+f/5//v//P/+//7//f/9//z/+//5//j//f/8
//z//f/6//j/+P/4//r/+v/6//n/+v/6//r/+v/9//3//f/8//z/+//7//3//P/7//r/
+f/7//v/+f/5//z//v/8//z//P/8//7//v/+//7//P/7//r/+f/6//v//f/+//z//P/8
//z//v///wAABAADAAIAAwAEAAMAAwAEAAYACAAJAAkACQAKAA0ADQALAA0ADQANAAwA
CgAJAAkACAAMAA4ADwAQABAAEAAQABAAEAANAA0ADAAKAAkABgACAAMAAQAAAAAAAAD/
///////9//3//P/7//n/+f/6//r/+f/5//n/+f/7//v//P/8//r/+v/6//n/+f/5//v/
+v/4//r//v8IABQAHQAmADcATwBtAJAAuADbAPMA/QD2ANwApwB3AGgAZgBVAEMAPQA9
ADEAIwAcABoAGAARAAoACgAIAAEA+//6//v/+P/5//f/9v/2//X/9//3//f/9//z//H/
8f/x//T/9f/1//X/8//z//P/8f/x//L/8v/y//T/9P/2//b/9P/z//P/8//y//L/8v/y
//P/8//y//H/8f/y//L/8v/1//X/9f/1//T/8v/x//H/8//y//L/8v/y//L/8//z//P/
8//y//L/9P/0//T/9f/z//H/8f/y//T/9P/z//P/8v/y//P/8//z//P/9P/0//L/8f/x
//H/8v/x//T/9v/0//T/9f/1//f/9//4//j/9v/3//n/9//5//n/+v/6//j/+P/4//n/
/P/8//3//v/9//7/AAD+//z//P/9//3//P/8//3///8BAAEAAQACAAAA///+//7//P/9
//3/+//8//3//v////3//f/9//3///////7//f/6//r/+v/6//n/+f/4//b/+P/4//j/
+f/5//n/+P/4//r/+P/4//j/+P/3//f/9//5//n/+f/5//n/+f/5//n/+//7//j/9v/2
//f/9//2//b/9v/2//j/9//2//X/9P/3//X/+P/5//X/9P/z//P/9f/1//b/9v/2//b/
+P/4//j/+P/4//j/+P/4//j/+P/6//r/+//9//z/+//8//v/+//7//v/+//7//j/+v/8
//z//P/7//v//P/9//3/+//5//n/+f/5//v/+//7//z//v/+/wAAAAD8//v/+//7//3/
/f/9//z//P/8//v/+//9//z//P/8//r/+v/6//r//P/8//z//P/7//v/+//7//v/+//9
//7//f/8//r/+f/6//v/+//8//z/+v/5//n/9v/2//j/+v/6//r/+v/5//r/+v/6//r/
+f/5//n/+P/4//f/9//5//v/+//7//v/+f/5//f/9//+//z/+f/4//f/9v/4//j/+P/4
//r/+v/6//r/+P/4//j/+P/6//r/+v/6//r/+v/6//r/+P/4//j/+P/6//r/+v/6//j/
+P/4//j/+P/4//j/+P/2//b/9v/1//j/+f/6//v/+f/6//r/+v/6//r/+v/7//n/+f/8
//z//f8AAAMABQAFAAYACAAIAAgABwAGAAYACQAJAAcABwAHAAcABgAFAAcACAAIAAsA
CwAKAAkACAAKAAoACgAKAAcABwAGAAYABQACAP7//f/5//j/+P/2//f/9//3//f/+P/4
//j/+f/3//j/+P/3//X/9f/1//X/9//4//j/9v/2//b/9f/1//X/9//4//r/AAAGAAoA
EgAjADYARwBdAHsAoADKAOkA8wDtANgArgB7AGEAXgBWAD8ALQApACsAJQAZABIAEAAM
AAkABAD+//r/+//5//b/9f/0//H/8//y//L/8f/0//X/9v/3//P/7//t/+v/7v/v/+//
7//v/+//7//t/+v/7P/s/+z/7v/u//D/8P/y//H/8f/x/+3/7P/r/+r/6//r/+r/6f/q
/+z/7f/u/+7/7f/s/+v/7P/s/+3/7//x//D/8P/w//L/8v/z//P/8f/x//D/8P/u/+z/
6v/p/+v/6f/p/+r/7P/s/+v/6//r/+z/7v/v//H/8f/y//L/8P/v/+//7//u/+v/7P/s
/+7/8P/z//X/8//z//T/9P/z//P/9P/x/+//7//w//D/8//0//X/9//6//r/+//8//r/
+v/7//j/9P/0//X/9f/1//b/+P/7//z//f/+/wAA/v/9//z//P/6//v/+//5//f/9//3
//f/+P/5//r/+//6//n/9//1//j/+v/8//7//f/9//z/+v/9//7///8BAP3/+//4//b/
+P/2//b/9v/3//f/+P/5//n/+f/5//n/+f/5//n/+f/9//3/+v/4//r/+//7//r/+f/4
//f/+P/2//b/9v/2//f/9f/4//n/9v/2//b/9//1//X/9v/2//f/+P/7//z/+v/6//r/
+v/5//j/9//2//f/+P/6//3//////wEAAQD8//v/+v/5//r/+P/7//7//v/+//3//f/+
///////9/////////////f/9//3//v/9//z//f/8//r/+//9/////v/9//z/+v/+/wAA
AQADAAIAAAD///7//v/+//7//v/+//7//v/+//3//f/9//3//P/9/wAAAgABAAAA/v/9
///////+//7/AAD+//3//f///wAAAwAGAAQAAgAAAP3//v/+//7//v/9//3//f/8//7/
/f/9/////////////////////f/9//r//P/8//z//P/8//7///8AAAEA/v/9//3//P/9
//7///8AAAMAAwADAAYABAACAAIAAgAFAAUABgAIAAkACwAMAA0ADgARABEADwAPAA8A
DwAOAA0ADQAOAA4AEwAUABQAFAAWABYAFgAWABQAEQARABAAEAAPAAwACAAFAAMAAgAC
AAEAAQACAAMAAQABAAAA///9//3//v/+//3//f/9//3/+//7//z//P/7//z//f/9//v/
+//5//z//P/+/wAACAAQABcAJAA5AE0AYwCGALIA1QDvAP8AAgHuAL8AiQBuAGwAXwBL
AEUARQA9AC0AIAAYABIAEQAUABYAEAAFAAMABAABAPz//f/9//z//P/7//n/+f/5//n/
9//1//X/9f/2//f/9//3//b/9f/0//H/8v/0//X/9v/2//b/+P/4//b/9f/1//X/9f/2
//f/+P/3//f/9v/1//f/+P/4//j/+P/3//b/9f/3//b/9v/3//f/9v/2//b/9P/0//X/
9f/z//P/8v/y//X/9v/3//n/+P/1//T/9P/4//j/9//3//b/9v/3//f/+f/5//r/+v/4
//f/9//3//f/9f/3//j/+P/4//n/+f/5//n/+v/6//r/+//9//v/+f/5//r/+v/8//z/
/P/9//z//P/9//7///8AAAIAAAD8//z//f/9//z//P/9////////////AAACAAEAAAAA
AAAAAQABAP//AQABAAEAAQAAAP///v/9//v/+//6//n/+//8//3//v/8//3//f/8//v/
+v/5//n/+//7//r/+v/8//r/+v/6//z/+//7//v/+//7//v/+//7//v/+//7//3//f/6
//j/9v/3//f/9v/4//j/+P/6//z//P/8//z/+//3//j/9//4//j/+P/5//v/+//8//z/
+//6//v/+v/7//z//f/+//z//P/8//z//P/8//3/////////AQABAP7//f/8//v//P/6
//3/AAACAAIAAQABAAIAAwADAAEAAQABAAEAAQD///////8AAP7//v8AAAAA/////wAA
AQABAAEAAQAAAP///v/8//v//P/8//3//v/+//7//v/+//7//v/+//7////////////7
//v//f/+//7//v/9//3///////7//v/+//z/+//7//z//P/+/wAA/v/+//7//f/8//z/
/P/8//3//f/9//z//v/9//3////////////////////9//3//v8AAP7//v/+//7//v/+
//7//v/8//z//P/8//7//v/+//7/AAAAAAAAAAD///7//f/8//7//v/+//7//P/8//z/
/P/6//r/+v/6//v//P/9//3//f/9//3//f/7//z//P/8//z//P/8//3//f/9/wAAAAAA
AAIABAAFAAgACgANAA4ADAALAAoACgAPAA8ADQANAAsACwAKAAkABwAIAAgACwANAA4A
DwAQAA4ADgAOAA4ADQANAAwADAANAAoABgAFAAEAAAAAAP7//f/9//3//f/9//z/+//7
//v//P/8//v//P/9//7////8//z/+//4//j/+P/3//f/9//3//r//P/+/wIADAAWACMA
MgBFAF0AfwCiAMYA5QDzAPEA4gC+AIkAbQBqAGIATQA9AD8APQAxACkAJgAeABgAEwAI
AAQABAAFAAUABAABAPr/9f/3//b/9v/1//X/9f/1//X/9P/z//T/9f/0//X/9f/1//P/
8//z//H/8//0//T/9P/y//L/9P/0//b/9f/1//X/9v/2//b/9v/3//f/9v/1//P/9P/0
//T/+P/5//r/+//5//j/+P/5//j/9v/1//T/9v/2//f/9//5//n/+P/4//j/+P/4//n/
+//5//n/+v/8//z/+//7//z//P/9//3//P/7//v/+v/4//f/9//3//f/9f/3//j/+v/6
//v/+//7//v//P/8//v/+//8//n//P/9////AAD+//7//v////7//v///wAAAQACAAQA
AgABAAIABAAFAAMAAgACAAMAAwADAAMABAAGAAUABAAEAAQABQAFAAMABQAFAAUABQAF
AAUABQAFAAQAAwABAP///v/+//7//v8BAAMABAAEAAIAAAD+//3///////7//v8BAAAA
AQACAAAA//////////////////8AAAEAAgADAAQAAwD///z//v///////v/8//r/+P/4
//v//P/9//7//v/7//3//f/8//z//P/9//3//f/+//7//P/8//7//v/+//7//v/+//7/
/v/+//7//v/+////AQABAAEAAwADAAMAAwADAAMAAgD+////AAABAAIAAgADAAIAAwAD
AAEAAwADAAMAAwABAAEAAQACAAMABAAHAAgABAADAAMAAwAAAP///v/8//7//v/9//3/
AQACAAQABgAEAAQABAAEAAIAAgACAAIAAQABAAEAAQAAAAEABAAGAAYABgAFAAUABwAH
AAYABgAFAAIAAAD/////AAADAAYABgAGAAYABQACAAIAAgACAAYABwAIAAgABQADAAIA
AwADAAMAAwADAAcACwAMAAoACgAKAAoABgAFAAQAAwADAAMABAAEAAIAAgACAAIABgAH
AAgADAALAAoACwAMAA8ADwAQABIAEAARABEAEQASABUAFQATABQAFQAWABYAEgARABEA
EAAUABYAFwAYABoAGgAaABoAFAALAAUA/v/8//v/+P/0//H/7//u/+7/7v/t/+3/7f/v
/+//7v/t/+v/6//s/+z/7v/v//D/8f/t/+v/6v/o/+n/6v/r/+v/7//v/+//8v/0//D/
8v/4/wAADQAeADEARwBhAIAApADHAN8A6wDoAM4AoQBxAFoAUABHAEMAPQAvACEAGQAO
AAgABgADAAIAAgAEAAUA///2//H/7v/x//H/8P/w/+//7//v/+//7//u/+3/7v/v/+3/
7f/s/+v/7f/t/+3/6//r/+z/7P/s/+z/7P/u/+7/8P/v/+//7//w//D/8P/w/+7/7f/r
/+n/7P/u/+//8P/v/+//7//v/+3/7P/s/+3/8P/w//H/8v/w//D/8f/x//H/8f/w//D/
8v/y//L/8//z//H/8f/y//T/9P/z//P/8f/w//D/7//u/+3/7f/s/+7/7//x//P/9P/z
//b/+P/2//T/8//x//P/8//0//T/9P/1//f/9f/4//n/+//8//v/+v/5//n/+f/4//j/
+P/3//j/+v/4//n/+v/8//3//f/+/wAAAwD///3/+//6//3//f/9//7//v///////f/9
//3//f/9//3//f/9//3/+//7//r/+f/5//r/+//8//z//f/9//z/+v/6//r/+//7//v/
+v/6//z/+v/6//r/+v/5//n/+f/5//n/+f/5//f/9//3//f/+v/7//n/+P/2//f/9//2
//b/9v/2//j/+P/4//j/+P/5//f/+v/7//r/+v/6//v/+f/5//r/+v/4//j/+v/6//v/
/P/9//7/AAAAAAAAAAD+//7///8BAP7//f/+//3//v///wAAAQD///z//v8AAAAAAAD/
////AgADAAMAAQAAAP///v/9/////////wAA/v/+/wAAAAD9//3//v///wAAAQACAAIA
///+//z/+//9//z//P/8////AAABAAIAAQAAAP///v////////////3//f///wAAAAAA
AP/////9//3//P/8/wAA/v/9//3//v/+/wAAAgAAAAAAAAD///3//P/7//r//f/9//3/
/P/5//f/9v/3//j/+f/6//v/+f/7//v/+v/6//r/+v/6//f/9//3//f/+P/5//v//P/6
//r/+v/6//v/+//7//7//v/+/wAAAgADAAMABAAGAAYABwAHAAcACgANAA0ACwAKAAkA
CAAGAAUABQAGAAYACwAMAAwADAAMAAwADAAMAAwACQAJAAgACAAHAAQAAAABAP///v/+
//r/+f/5//n/9//3//b/9f/3//f/+P/4//f/9//3//f/+P/5//v//P/5//j/9//1//X/
9//3//T/9P/2//z/BAAMABcAKAA7AFMAbQCQALwA3QDtAPUA8ADOAJcAbwBmAF4ATwA/
ADkANQAvACcAHAASAAwACwAIAAYABgABAP3/+v/7//r/9//3//b/9v/1//T/8//y//H/
7//t/+3/7f/w//H/8f/x//H/8f/x/+//7//w//D/8P/y//L/9P/0//L/8f/x//H/7v/u
/+7/7v/w//H/8f/x/+//8P/w//D/8f/x//H/8f/x//D/8P/x//H/8P/w//D/8P/w//H/
8f/x//H/8P/w//L/8v/y//P/8f/v/+//8P/0//T/8//z/+//7v/u/+3/7//v//D/8P/y
//H/8f/x/+//7f/v//D/8P/w//H/8f/z//P/9P/0//T/9f/3//X/9P/z//P/8v/0//T/
9P/1//j/+P/5//r/+//8//7//P/4//j/+f/5//j/+P/5//v/+f/5//n/+v/6//n/+P/4
//r/+//7//n/+f/5//n/+f/5//n/+f/5//n/+f/4//f/+P/4//j/+P/4//n/+f/4//j/
+P/4//n/9//3//b/9v/2//T/9P/0//b/9f/1//X/8//z//P/8//z//P/8//z//P/8//w
/+7/7v/v/+//7v/x//L/8//2//T/9P/0//T/9P/x//P/8//0//T/9P/1//T/8//z//L/
9P/0//b/9v/0//T/9P/0//T/9P/0//T/8v/y//P/9f/2//f/+v/7//n/+f/5//n/+f/2
//j/+v/4//j/9//3//b/9//3//X/9//3//f/9//2//X/9P/0//b/9v/4//j/9//3//j/
+f/3//f/9//2//b/9v/1//X/9//2//b/9v/3//j/+f/6//n/+P/3//b/+P/5//r/+//2
//X/9v/2//X/9P/y//H/9f/3//j/+v/5//b/9P/z//T/9P/2//j/9v/2//b/9f/1//b/
9//4//n/+f/5//j/+v/5//n/+//5//n/+f/5//n/+f/3//f/+v/+//z/+v/4//b/+P/4
//j/+P/4//j/+P/4//f/9v/1//T/9//4//n/+v/6//r/+v/6//n/+P/3//b/+P/4//j/
+P/4//j/+P/4//r/+v/6//r/+P/4//j/9//6//v//P/9//z//P/7//r//P/8//z//f/6
//n/+//6//z//v8AAAEA//8AAAIAAgAFAAUABQAGAAcABwAFAAUABgAHAAcABwAGAAYA
BQAHAAgACAAIAAgACQAKAAsADAAIAAcABQAEAAUAAgD+//3/+//6//r/+P/1//X/9f/1
//f/9v/1//X/9P/0//P/8f/y//P/9P/1//L/8v/x/+7/8P/w/+//7//z//P/8P/y//T/
8v/4/woAGQAoADsAUwBtAJAAtgDXAOsA6QDUALQAhwBbAFAAVABFACkAIQAnAB8ADwAI
AAgACAADAPz/9P/0//f/9//y//H/8v/x//H/8P/w/+//7f/r/+n/5//m/+X/5v/n/+j/
6f/p/+n/5//n/+f/5f/n/+j/6P/o/+j/6P/q/+r/6v/p/+n/6f/q/+r/6v/q/+n/6f/o
/+f/4//i/+D/3v/h/+H/4f/h/+L/4v/j/+X/5f/k/+T/5P/k/+T/5f/l/+f/5//m/+b/
5f/k/+P/4//k/+P/5P/m/+b/5v/l/+X/5f/m/+j/6f/m/+X/5f/k/+b/5f/l/+X/5v/l
/+j/6v/r/+z/7v/v/+3/6//q/+j/6v/r/+3/6//q/+n/6f/o/+r/6v/q/+v/7P/s/+3/
7v/x//L/9P/y//D/8P/x//H/8P/w//H/8//z//P/8//0//P/8f/v/+7/8f/z//T/8//1
//X/9f/1//X/9f/1//X/9v/3//f/9//0//L/8P/u/+7/7//v/+7/7//w//H/8//1//X/
9P/0//T/8v/y//L/8P/v/+//7//v/+//7//v//L/8//0//X/9v/1//H/7v/s/+3/7f/s
/+3/7v/v//L/8f/w/+//7v/v/+3/8P/x/+//7v/t/+3/7v/v//H/8v/0//T/9v/2//P/
8v/x//D/8v/y//L/8v/y//L/8//1//P/8//1//X/8//z//P/8//0//L/9f/4//j/+P/3
//f/+P/5//n/9//1//P/8f/v//D/8f/y//T/9P/0//b/9v/1//X/9v/3//n/+f/5//j/
9v/2//X/9f/z//L/8v/y//H/8v/z//T/9//4//n/+v/4//f/9v/1//H/8f/z//T/9v/2
//X/9f/1//X/9P/0//T/8v/x//H/8f/y//X/+P/4//j/+P/3//X/9P/z//L/9//1//T/
9P/0//T/9P/2//f/+P/5//b/9f/1//T/8f/w/+//7v/x//P/9f/6//r/+v/8//7//f/9
//7/AAADAAUABgAHAAYABwAFAAEAAgADAAQABAAEAAUABwAIAA0ADgAOAA4ACwAKAAkA
CAAKAAcABwAGAAQAAwAAAPz//f/7//r/+v/2//X/9f/1//X/9f/0//P/8//z//T/9P/z
//P/8//z//X/9f/2//b/8v/y//L/8f/x//P/9f/y//L/9v/4//r/AgAPABoAKwBBAFsA
dgCcAMkA6QDzAPAA4AC7AIsAbABcAFMASQBBAD0AMwAnABwAEgAMAAsADAAMAAgAAwD/
//z/+//6//f/+f/4//j/9//1//X/9f/1//L/7//u/+3/7P/t/+3/7f/w//H/8v/x/+//
8P/w//D/8P/w//L/8v/y//H/8f/x//D/8P/w//D/8//z//L/8f/z//T/9P/0//P/8f/v
/+3/7v/u/+//8f/x//D/8P/w//D/8P/x//H/8f/x//D/8P/w//D/8P/x//P/8f/x//L/
8//y//D/7//w//D/8f/x//L/8//1//b/9f/z//L/8f/w/+3/7v/u//D/8P/x//H/8v/z
//X/9v/2//f/+f/3//f/9//4//j/+P/4//j/+f/5//j/+P/4//n/+v/8//r/+f/6//z/
/f/7//r/+v/7//n/+f/5//r/+//7//v//P/8//3//f/7//v/+//7//v/+v/5//j/9//3
//f/9v/1//b/9v/2//b/9P/1//X/9P/2//b/9v/3//f/9//2//b/+P/2//b/9v/0//P/
8//z//X/9f/1//X/8//z//P/8//0//P/7//s/+//8f/y//L/8P/w//D/8v/0//T/9P/0
//b/8//1//X/8v/y//L/8//1//X/9v/2//P/8v/z//L/8v/y//L/8v/0//T/9P/0//P/
8v/y//P/8//z//X/9f/1//X/9f/1//f/9P/2//j/9v/2//X/9f/2//f/9//1//X/9f/1
//X/9//3//f/+P/4//j/+v/6//f/9//4//n/+P/3//b/9P/1//b/9v/3//f/9v/2//b/
9//4/w==
         </WaveFormData>
      </LeadData>
      <LeadData>
         <LeadByteCountTotal>10000</LeadByteCountTotal>
         <LeadTimeOffset>0</LeadTimeOffset>
         <LeadSampleCountTotal>5000</LeadSampleCountTotal>
         <LeadAmplitudeUnitsPerBit>4.88</LeadAmplitudeUnitsPerBit>
         <LeadAmplitudeUnits>¦ÌV</LeadAmplitudeUnits>
         <LeadHighLimit>2147483647</LeadHighLimit>
         <LeadLowLimit>268435456</LeadLowLimit>
         <LeadID>V1</LeadID>
         <LeadOffsetFirstSample>0</LeadOffsetFirstSample>
         <FirstSampleBaseline>0</FirstSampleBaseline>
         <LeadSampleSize>2</LeadSampleSize>
         <LeadOff>FALSE</LeadOff>
         <BaselineSway>FALSE</BaselineSway>
         <ExcessiveACNoise>FALSE</ExcessiveACNoise>
         <MuscleNoise>FALSE</MuscleNoise>
         <LeadDataCRC32>1355432324</LeadDataCRC32>
         <WaveFormData>
BAAEAAQABAAEAAQABAAEAAQABAAEAAQAAgACAAIAAgAEAAQABAAEAAMAAgABAAAAAAAA
AAAAAAD///7//f/8//z//P/8//z/+v/6//r/+v/6//r/+v/6//r/+v/6//r/+P/4//j/
+P/4//j/+P/4//n/+v/7//z//v/+//7//v8AAAAAAAAAAAIAAgACAAIABAAEAAQABAAE
AAQABAAEAAYABgAGAAYABAAEAAQABAAGAAYABgAGAAQABAAEAAQABAAEAAQABAAEAAQA
BAAEAAQABAAEAAQABgAGAAYABgAIAAgACAAIAAYABgAGAAYABAAEAAQABAAGAAYABgAG
AAYABgAGAAYABgAGAAYABgAHAAgACQAKAAkACAAHAAYABgAGAAYABgAGAAYABgAGAAYA
BgAGAAYACAAIAAgACAAGAAYABgAGAAgACAAIAAgABwAGAAUABAAGAAYABgAGAAgACAAI
AAgABgAGAAYABgAEAAQABAAEAAYABgAGAAYABAAEAAQABAAGAAYABgAGAAYABgAGAAYA
BgAGAAYABgAEAAQABAAEAAQABAAEAAQABAAEAAQABAAEAAQABAAEAAYABgAGAAYABAAE
AAQABAACAAIAAgACAAIAAgACAAIAAwAEAAUABgAEAAQABAAEAAQABAAEAAQAAgACAAIA
AgAEAAQABAAEAAQABAAEAAQAAgACAAIAAgACAAIAAgACAAQABAAEAAQAAgACAAIAAgAE
AAQABAAEAAQABAAEAAQAAgABAAEAAQADAAMAAwADAAMAAwAEAAUAAwAEAAUABgAHAAcA
BwAHAAoACgAMAA0ADQANAA0ADgAOAAwACwAIAAQABAABAP3/+f/3//b/9v/4//n/+P/7
//n/+v/6//r//P/9//3//f/+//7//v8AAAAAAgACAAIAAwADAAQABAAEAAQABAAEAAMA
AwAEAAQAAQABAAIAAwADAAMAAgACAAQABAAEAAQABwAIAAYADAAbACoANwBAAEkAVgBa
AE8AMwAQAOH/pf9r/0H/If8H//r+9/7v/uX+6P73/g7/Mf9W/3T/h/+d/6//uv/F/87/
1f/c/+T/6v/x//b/+v/9/wAAAQACAAMAAwADAAMABQAGAAYABgAHAAkACwALAAsACwAL
AAsACwAJAAkACQAJAAoACgAKAAoACAAIAAgACAAIAAgACAAIAAoACgAKAAoADAALAAsA
DAAMAAwADAAMAAoACgAKAAoACgAKAAkACQALAAsACgAKAAgACAAIAAkACwALAAkACQAK
AAoACwALAAoACgAJAAkACQAJAAgACAAIAAgACQAKAAoACQAJAAkACgAKAAoACAAKAAoA
CQAJAAgACAAIAAkACwALAAoACAAIAAcABwAHAAUABAAEAAMABAAEAAQABQAEAAMAAgAB
AAAA/////////P/8//z//f///wAAAQABAP//////////AAAAAAEAAQABAAIAAwADAAEA
AQACAAIABAAEAAQABQAFAAUABQAFAAYABgAGAAYABgAGAAYABQACAAIAAwADAAUABQAF
AAUACAAIAAgACAAGAAYABgAGAAUABQAFAAUABQAFAAUABQAHAAgACAAIAAYABgAGAAYA
CAAIAAgACAAJAAkACQAJAAsACwALAAwACwAIAAcABgAIAAkACQAKAAsADAANAAwACgAL
AAsACwAKAAoACQAHAAkACgAKAAoADAAKAAoACwALAAsADAAMAAgACAAIAAkACwAMAAwA
CwALAAsACQAJAAcABwAFAAUABAAGAAMAAgACAAUABQAFAAUABAAEAAQABQAHAAoADAAL
AAsACgAHAAQAAwACAAAAAQAFAAYABwAKAAsACwALAAoACgAJAAgABQAEAAQABAAIAAoA
CwAMAAwADAAMAAoACAAIAAgACQAHAAcABwAGAAgACAAJAAkACgAMAA0ADQALAAsACgAJ
AAkACgAKAAkACAAIAAcABgAHAAoACAAIAAgACAAGAAYABgAGAAQABAAEAAQABgAGAAYA
BgAGAAYABgAGAAYABwAIAAkABwAHAAcABwAGAAYABgAFAAcACQALAA0ACwALAAsADAAL
AAwADAALAAkACQAKAAoACwALAAkACAAIAAUAAQD///z/+v/5//n/+f/3//n/+f/6//r/
+v/8//7///8AAAIAAQAAAAEAAgAEAAQABAADAAEAAgACAAIAAgACAAIAAQABAAIAAgAB
AAMABAAFAAUAAwACAAIAAgADAAQABQAHAAQABgAMABEAHAApADIANwA8AEQASQBFADIA
FQDz/8f/m/93/1X/OP8l/xX/B/8C/wv/GP8x/1D/aP95/43/of+u/73/xv/P/9j/3v/m
/+3/8v/2//v/AAABAAIAAwADAAMAAwAFAAQABAAEAAUABQAHAAcABwAJAAkACQAJAAgA
BwAGAAUACAAIAAgACAAIAAgACAAIAAgACAAIAAgACAAIAAgACAAGAAUABQAGAAYABgAG
AAYABgAGAAYABgAHAAgACAAJAAgABwAFAAQABgAGAAYABwAHAAcABQAFAAgACAAJAAkA
BQAEAAIAAQABAAEAAAAAAAIAAgADAAQAAgABAAEAAQACAAIAAgAAAAAAAAD/////AAAA
AAAAAQABAAEAAAD+//z/+//7//v/+v/6//v/+//3//b/9f/1//X/9f/1//X/9f/1//b/
9//4//j/+P/5//f/+P/5//n/+f/5//n/+f/8//z//f/9//v//P/9//3//////wAAAAAA
AAAAAAABAAMAAwADAAMAAgACAAIAAgACAAIAAgABAAAAAAABAAEAAQABAAEAAQAAAAAA
AAAAAP//AAABAAIAAwADAAMAAwADAAMAAwADAAQABgAHAAgABwAGAAUABAAGAAYABgAG
AAYABQAEAAMAAwADAAMABAAGAAQABAAEAAQABQAFAAYABgAGAAYABAAGAAcABwAHAAUA
BgAGAAUAAwAEAAQABAAGAAQABAAFAAMAAwAEAAQAAgACAAIAAwADAAQABAADAAMAAwAB
AAEAAwADAAEAAQABAAQAAgACAAAAAwADAAMAAwACAAIAAgABAAEAAgACAAAAAQABAP//
AQABAAEAAAAAAAMAAwADAAMAAwACAAEAAwAEAAQABAABAAAAAAAAAP//AAAAAAAAAQAC
AAMAAgACAAIAAgADAAIAAQAAAP7///8AAAIAAwADAAQABAADAAUABQAEAAMAAgACAAEA
/////wAAAAAAAAMABAACAAIAAgACAAQABAAEAAQAAwABAAAA/////////////wAAAQAD
AAUAAwAEAAUABgAFAAUABQAFAAgACAAKAAsACwALAAsADAAKAAgABwAEAAQABAABAP3/
+f/3//b/9v/4//n/+P/7//n/+v/6//r//P/9//3//f/9//z/+//8////AgADAAQAAwAD
AAQABAAEAAQABAAEAAEAAQACAAIAAQABAAIAAwAFAAUABAAEAAQABAAEAAQAAwAEAAYA
CAAPABwAKQAyADsARgBOAFEASwAyABEA6f+3/4P/W/85/x7/D/8F//X+8v77/gz/I/9G
/2T/d/+L/6H/tP/B/8r/z//Y/97/5P/p//D/+P/9/wAAAQACAAMABQAFAAUABwAHAAYA
BQAFAAYACQAKAAsACQAJAAkACQALAAsACwALAAwADAAMAAwADAAMAAwADAAMAAwADAAM
AAsACgAJAAgACgAJAAkACgAMAAwADAAMAAsACgAJAAgACgAKAAkACQAJAAkACAAIAAoA
CgAKAAsACwALAAkACQAIAAgACQAJAAgACAAHAAcABwAHAAYABgAIAAgACQAKAAoACQAJ
AAkACAAIAAgABgAIAAgABwAHAAYABgAGAAcABQAFAAQAAgADAAMABAAFAAIAAgADAAMA
AwACAAEAAQABAAEAAQABAAAA/////////v/+//7//////wAAAQABAP//////////AAAA
AAEAAQABAAIAAwADAAMAAwAEAAQABgAGAAYABwAHAAcABwAHAAcABgAFAAQABAAEAAQA
AwADAAQABgAHAAUABQAFAAUABgAGAAYABgAEAAQABAAEAAcABwAHAAcABwAHAAcABwAG
AAYABQAEAAYABgAGAAYABgAGAAYABgAJAAkACQAJAAgABwAGAAYACAAGAAYABgAIAAkA
CQAKAAgACAAIAAYABgAHAAcABwAHAAgACAAHAAcACAAIAAgACgAIAAgACQAJAAkACgAK
AAgACAAIAAkABwAIAAgABwAJAAkABwAHAAcABwAFAAUABwAKAAgACAAFAAcABgAFAAcA
BgAGAAYABQAFAAYABgAIAAkACQAHAAYABQAEAAIAAgAFAAUABQAFAAUABAADAAMABAAE
AAQABAAEAAUABgAGAAYABQAEAAQABAAEAAIAAgACAAIAAwAFAAUABQAEAAQABAAFAAUA
AwAEAAQAAwAEAAUABQAFAAUABgAGAAUAAwAEAAQABAAJAAgABwAGAAUABAAGAAYABgAG
AAQABAAEAAQABgAGAAYABgAGAAYABgAGAAYABgAGAAYABAAEAAQABAAGAAYABgAGAAUA
BAADAAIABAAEAAQABAAEAAQABAAEAAMAAwADAAMAAwADAAMAAwAFAAYABwAHAAcABwAH
AAcACAAJAAoADAAMAA4ADwAPAA8ADwAQABAAEAAPAAwACgAKAAcAAwABAP///v/+////
///9///////+//7//v8AAP///////wAAAAAAAAIABAAIAAgACAAHAAUABgAGAAYACAAI
AAgABwAJAAoACgAJAAkACgALAAsACQAIAAgACAAJAAoACwANAA4AEgAWACEAMAA9AEQA
SwBYAGIAWwA/ABwA7/+3/3v/Tf8n/wf/+P73/u/+5/7s/v/+Fv8z/1r/ev+R/6P/sf/A
/8v/0v/Z/+L/6P/u//X//P8EAAUABwAHAAcABwAJAAkACQALAAwADAAMAA0ADAANAAwA
CwAMAA0ADgAPAA8ADwAPAA8ADgAOAA4ADgAQABAAEAAQABAAEAAQABAAEAAQABAAEAAO
AA0ADQAOABAAEAAQABAAEAAQABAAEAAPAA4ADAALAAwADQANAA4AEAAQABAAEQARABEA
DwAPAA4ADgAPAA8ADgAOAA0ADQAPAA8ADgAOAA0ADAAMAAwADgANAA0ADQAOAA4ADgAM
AA4ADgANAA0ADAAMAAwADQALAAsACgAIAAoACQAJAAkACgAKAAsACwAGAAQAAgABAAUA
BQAFAAUABQAFAAYABwAFAAQAAwADAAEAAgADAAMAAwADAAMAAwAFAAYACAAJAAgACAAI
AAcACQAJAAoACgAKAAoACgALAAoACQAIAAcACgAKAAoACgAJAAgABwAFAAUABgAIAAkA
BwAHAAcABwAIAAgACAAIAAQABAAEAAQABwAHAAcABwAHAAcABwAHAAcACAAIAAgACAAI
AAgACAAGAAYABgAGAAUABQAFAAUACAAJAAoADAAKAAgACAAIAAgACQAJAAoACgAKAAoA
CAAIAAkACQAJAAkACgAKAAkACwAMAAwADAAKAAgACAAJAAsACwAMAAwACQAIAAcABwAJ
AAoACgAJAAsACwAJAAkABwAHAAUABQAFAAgABgAGAAYACQAJAAkACAAGAAUABAABAAEA
AgACAAUABwAIAAcABQAFAAUABAAEAAcABwAHAAUABQAEAAMABQAGAAYABgADAAIAAgAC
AAMABAAEAAQAAwACAAEA/v8BAAIAAwAFAAMAAwADAAIAAAAAAAEAAQACAAQABQAFAAMA
AwACAAEAAQACAAIAAQACAAQABQAGAAUABAACAAIAAgACAAIAAQABAAEAAwADAAMAAwAD
AAMABAAFAAUABgAHAAgACQAJAAkACQAIAAgACgALAAkACQAJAAoACAAGAAUAAgACAAIA
///7//v/+f/4//j/+f/5//f/+f/3//j/+P/4//r/+//7//v//P/8//z//v/+/wAAAAAA
AAEAAQACAAIAAgACAAIAAgAAAP/////+//////8AAAEAAwADAAIAAgAAAAAAAAAAAP//
AgAGAAYACQASAB8AKgAxADgAQABJAEcANgAbAP//1f+l/33/W/86/x//Ef8D//r+Af8Q
/yP/Pv9c/3H/hf+Z/6j/tf/E/83/1P/Y/97/5f/u//L/9//6//v//P/9//7///8AAAMA
AgACAAIAAwAFAAcABwAHAAcABwAHAAcABQAFAAUABQAIAAgACAAIAAYABgAGAAYACAAI
AAgACAAHAAYABQAEAAUABQAGAAgACAAIAAgACAAIAAgACAAIAAgACAAHAAcABwAHAAYA
BgAEAAQABAAFAAUABQADAAMAAgACAAMAAwAEAAQAAwADAAMAAwACAAIAAgACAAMABAAG
AAUABQAFAAUABAADAAAABAAEAAMAAwAAAAAAAAABAAMAAwACAAAA/v/9//3//f/8//z/
/f/9//3//P/7//v/+//7//v/+//6//n/+f/5//j/+P/4//n/+//8//3//f/7//v/+//7
//7//v//////AQACAAMAAwADAAMABAAEAAQABAAEAAUABwAHAAcABwAHAAYABQAEAAQA
BAAEAAMABAAEAAUABQAFAAUABQAFAAYABgAGAAYABgAGAAYABgAFAAUABQAFAAUABQAF
AAUAAwAEAAQABAAFAAYABwAIAAYABgAGAAYABwAHAAcABwAJAAkACQAKAAgABgAGAAYA
BAAFAAUABgAHAAgACQAIAAYABwAHAAcABwAIAAgABwAFAAYABgAGAAgABgAGAAcABQAF
AAYABgAGAAYABgAHAAUABgAGAAUABQAFAAMAAwAFAAUAAwADAAMABgAEAAQAAAADAAMA
AwAFAAQABAAEAAMAAwAEAAQABAAFAAUAAwADAAMAAwACAAIABQAFAAUABwAHAAYABQAD
AAQABAAEAAMAAgACAAIAAwAEAAQABAAGAAYABgAEAAIAAgACAAMAAwADAAMAAgACAAIA
AwADAAMABAAEAAMAAwADAAIAAQADAAQABAADAAEAAgACAAIAAQAEAAQABAAEAAQAAwAC
AAEAAAACAAIAAgACAAIAAgACAAIAAgACAAIAAgACAAIAAgACAAQABAAEAAQAAwACAAEA
AAACAAIAAgACAAIAAgACAAIAAwADAAMAAwABAAEAAQABAAEAAgADAAMABAAFAAYABwAJ
AAkACQAKAAgACgALAAsADQANAA4ADgAOAA0ACgAIAAYAAwD///3/+f/4//j/+f/7//n/
+//7//z//P/8//7//f/9//3//v/+//7/AAACAAIAAgACAAEAAwAEAAQABAAEAAQABAAD
AAUABgAGAAUABQAGAAcABwAGAAQAAwACAAIAAgACAAMABAAGAAwAGQAoADUAPgBJAFYA
WgBPADEADADj/6n/a/8//yH/Bf/6/vn+8f7l/ub+8f4G/yf/Tv9w/4X/l/+n/7b/wf/I
/8//2v/k/+z/8//4//r/+//+////AAABAAMAAwADAAUACAAIAAgACQAHAAkACQAJAAkA
CQAJAAkABwAHAAcABwAKAAoACgAKAAgACAAIAAgACgAKAAoACgAKAAoACgAKAAoACQAJ
AAoACgAKAAoACgAIAAgACAAIAAgACAAHAAcABwAHAAYABgAGAAYABgAHAAkACQAHAAcA
BgAGAAcABwAEAAQAAwADAAQABQAFAAYACAAIAAkACgAIAAcABwAHAAoACgAKAAgACAAI
AAcABwAIAAgACAAJAAkACQAIAAYACAAHAAcABwAGAAYABwAHAAUABAADAAMABAADAAIA
AQD8//v/+//7//z//v8AAAMAAgACAAIAAQD///////////7//v///////f/+//////8A
AAEAAwAEAAIAAgACAAMABAAFAAYABwAIAAgACAAIAAYABgAGAAUAAgACAAMAAwAEAAUA
BgAHAAYABgAGAAYAAgACAAIAAgADAAMAAwADAAMAAwADAAMABAAGAAcACAAHAAYABQAE
AAYABgAGAAYABwAHAAcABwAHAAcABwAIAAgABgAGAAYABgAHAAcACAAGAAYABgAEAAQA
BQAFAAUABgAIAAkACQAHAAgACAAIAAYABAAEAAUAAwADAAQABAAEAAQABAAFAAUABgAG
AAUABQAFAAMAAwACAAEA/v/9//7/AgABAAIAAgAFAAUABQAEAAIAAQAAAAEAAQACAAIA
AQABAAAA/f8AAAEAAgACAAAAAwADAAMAAwADAAIAAQAAAAAA///+//7//v///wAAAQAC
AAIAAgAAAAAAAAD+//7//v/+/////////////v///wAAAgADAAIAAgABAP////////7/
/f///wAAAAD//wEAAAAAAAAAAAAAAAAAAAD///////////////////3//f/+//////8A
AAEAAgAFAAUABQAFAAcACAALAA0ACgAJAAgACAAIAAYABQACAAIAAgD///v/9//1//T/
9P/1//X/8//1//f/+P/4//j//v8BAAMABQAEAAQABAAGAAoADAAMAAwACQAJAAoACgAK
AAoACgAKAAcABwAIAAgACQAJAAoACwAKAAkABwAGAAcACAAJAAoACwAMAAwADgAVACAA
LQA6AEEARABIAE0ATQA8ACMAAQDV/6X/ff9f/0D/Kf8Z/wv/Bv8P/xz/L/9O/2z/f/+P
/6P/tP/D/87/1//a/+D/6P/x//j/AAAFAAYABwAIAAkABwAHAAcACQAMAAwADAANAA0A
DwAPAA8ADQANAA0ADQAPAA8ADwAPABAAEAAQABAAEAAQABAAEAAOAA4ADgAOAA4ADgAO
AA4ADAALAAsADAAOAA4ADgAOAA4ADgAOAA4ADAAMAAsACwALAAsACgAKAAwADAAMAA0A
DwAPAA0ADQAOAA4ADwAPAAwADAALAAsACQAJAAgACAAKAAoACwAMAAsACQAIAAcACAAI
AAgABgAJAAoACgALAAgACAAIAAkACQAJAAgABgAEAAMAAwADAAAAAAABAAEAAAAAAAAA
AQACAAEAAAD///3//f/+////AAAAAAAAAQD//wAAAQABAAEAAQABAAEAAgACAAMAAwAF
AAYABwAHAAcABwAIAAgACAAIAAgACQAHAAcABwAHAAoACgAKAAoADAAMAAwACwAIAAgA
CQAJAAkACQAJAAkACAAIAAgACAAIAAgACAAIAAcABwAHAAcACAAJAAoACwAJAAoACgAK
AAwADAAMAAwADAAMAAwADAANAA0ADQANAAsACwALAAwADAAKAAoACgAKAAsACwAMAAwA
DAAMAAoACwANAA4ADwAMAAwACwAJAAkACgAKAAoACwAKAAsADQAMAAsACwAKAAgACAAI
AAkACQAKAAoACQAHAAcABQAFAAcABwAFAAUABQAIAAYABgAEAAcABwAHAAkACAAIAAgA
BQAFAAYABgAIAAkACQAHAAcABwAHAAYABgAJAAkACQAHAAcABgAFAAcACAAIAAgABwAG
AAYABgAGAAYABQAEAAYABgAGAAQABgAGAAYABwAHAAcABwAGAAUABAAEAAMAAwAEAAQA
AwABAAEAAAD//wAAAgADAAMABQAGAAQABAACAAIAAgACAAIAAQABAAEAAwADAAMAAwAB
AAEAAgADAAUABgAHAAgABwAHAAcABwAJAAoADQAPAA0ADQANAA4ADgAMAAsACAAFAAQA
AAD7//v/+f/4//j/+f/5//f/+f/5//r/+v/6//z//f/9//3//v/+//7/AAAEAAYABgAG
AAMAAwAEAAQABAAEAAQABAADAAMABAAEAAUABQAGAAcABwAHAAYABgAFAAQAAwACAAUA
BgAGAAgAEQAeACsANgBBAEoAUgBVAEkALAAJAN3/p/9z/0v/Lf8Y/wv///7z/vL+//4O
/yf/Sv9o/4H/k/+l/7T/wf/K/9P/2v/g/+j/7//2//z///8AAAEAAgADAAUABQAFAAcA
CAAIAAgACQAJAAsACwALAAsACwALAAsACwALAAsACwAMAAwADAAMAAwADAAMAAwADAAM
AAwADAAOAA4ADgAOAAwACwALAAwACgAKAAoACgAKAAoACgAKAAwADAALAAsACwALAAoA
CgAKAAoACgALAAsACwAJAAkACgAKAAsACwAMAAwACwALAAkACQAIAAgACAAIAAkACgAI
AAcABwAHAAoACgAKAAgACAAIAAcABwAHAAgACQALAAkACQAIAAYABAADAAMAAwAEAAQA
BQAFAAMAAgABAAEAAwADAAMAAwD+//3//f/9//z//P/8//3//f/+//////8BAAEAAQAB
AAIAAgADAAMAAQACAAMAAwAFAAUABgAGAAQABAAEAAUABwAHAAcABwAGAAYABgAGAAgA
CAAIAAcABgAGAAcABwAFAAUABQAFAAYABgAGAAYABAAEAAQABAAFAAUABQAFAAMAAwAD
AAMAAwAEAAQABAAGAAYABgAGAAYABgAGAAYABwAHAAcABwAHAAcABwAIAAgABgAGAAYA
CAAJAAkACgAIAAgACAAGAAQABQAFAAUABQAGAAYABQAHAAgACAAIAAgABgAGAAcABwAH
AAgACAAGAAYABgAHAAcACAAIAAcABwAHAAUABQAFAAUAAwADAAMABgAEAAQAAgAFAAUA
BQAFAAQABAAEAAMAAwAEAAQAAgADAAMAAQACAAMABAAEAAIABQAFAAUAAwADAAIAAQAB
AAIAAgACAAEAAAAAAAAAAwAEAAQABAACAAIAAgAAAAIAAgACAAMAAwADAAMAAgACAAIA
AwADAAEAAgACAAEAAwADAAIAAQABAAIAAgABAP//AAAAAAAAAwAEAAIAAgACAAIAAgAC
AAIAAgAAAAAAAAAAAAAAAAAAAAAAAgACAAIAAgACAAIAAgACAAEAAAD///7/AAAAAAAA
AAAAAAAAAAAAAAAAAAAAAAAAAAAAAAAAAAD/////////////////////AQACAAMAAwAD
AAMAAwADAAUABQAFAAYABgAIAAkACQAKAAsADQAOAAwACwAIAAYACAAFAAEA///7//r/
+v/7//v/+f/7//v/+//6//n/+v/9//3//f/+//z//P/+/wAAAwAEAAUABQADAAQABAAE
AAYABgAGAAUABwAIAAgABwAHAAgACQAJAAcABgAGAAYABgAGAAYABwAIAAoADgAXACgA
OQBAAEkAUgBcAFsASQAqAAcA1f+Z/2P/Of8V//7+9/7x/uX+6P73/gj/If9I/2r/g/+Z
/6v/uv/F/8z/0//a/+T/7P/z//j//v8BAAIAAwAEAAUABwAHAAcACQAKAAoACgALAAsA
DQANAA0ADQANAA0ADQAPAA8ADwAPAA4ADgAOAA4ADgAOAA4ADgAQABAAEAAQABAAEAAQ
ABAAEAAPAA8AEAAQABAAEAAQAA8ADgANAAwADgAOAA0ADQAPAA8ADgAOAA4ADgAOAA8A
DQANAAsACwAMAAwADQANAA0ADgAOAA8ADQANAAwADAAMAAwADQAOABAADwAPAA8ADQAM
AAsACAAMAAwACwALAAwADAAMAA0ACwALAAoACAAJAAkACgALAAgACAAJAAkACQAIAAcA
BwAIAAcABgAFAAAA////////AAAAAAAAAQABAAIAAwADAAUABQAFAAUABQAEAAQAAwAE
AAYACAAJAAgABwAHAAYABgAGAAYABwAHAAcABwAHAAgACAAIAAgABgAGAAYABQAEAAQA
BQAFAAUABQAFAAUABgAGAAYABgAGAAYABgAGAAcABwAHAAcABwAHAAcABwAFAAYABgAG
AAYABgAGAAYABgAGAAYABgAHAAcABwAHAAkACQAJAAoACgAIAAgACAAGAAcABwAIAAoA
CgAKAAgABgAHAAcABwAJAAoACgAJAAsADAAMAAwACgAIAAgACQAHAAcACAAIAAgACAAI
AAkACQAKAAoACQAJAAkABwAHAAcABwAFAAUABQAIAAYABgACAAUABQAFAAUABAAEAAQA
AwADAAQABAAEAAUABQADAAMAAwADAAIAAgAFAAUABQADAAMAAgABAAEAAgACAAIAAQAA
AAAAAAABAAIAAgACAAQABAAEAAIAAQAAAP////8BAAEAAQAAAAIAAgADAAMAAQACAAQA
BAAEAAQABAADAAEAAAD//wEAAQABAAEA/////wAAAQADAAQABQAGAAkACQAJAAkACQAI
AAkACQAJAAkACQAKAAoACAAHAAQAAgACAP//+//7//n/+P/4//n/+f/3//n/+f/6//r/
+v/6//v/+//7//z//P/8//7/AgAEAAQABAADAAMABAAEAAQABAAEAAQAAwADAAQABAAD
AAMABAAFAAcABwAGAAYABAAEAAQABAABAAQABgAGAAsAEAAbACgAMwA6AEAARQBJADwA
IQABAN3/sf+F/1//Qv8r/x3/Df8A/wP/EP8l/0D/Xv9z/4P/l/+o/7n/xv/N/9L/3P/k
/+n/7v/0//v//v///wAAAQADAAMAAwAFAAQABAAEAAUABQAHAAcABwAHAAcABwAHAAcA
BwAHAAcACAAIAAgACAAKAAoACgAKAAgACAAIAAgABgAGAAYABgAIAAcABwAIAAgACAAI
AAgACAAIAAgACAAGAAYABQAFAAUABQAEAAQABgAGAAYABwAHAAcABQAFAAYABgAHAAcA
BgAGAAUABQADAAMAAgACAAQABAAFAAYABAADAAMAAwACAAIAAgAAAAMABAAEAAUAAgAC
AAIAAwABAAEAAAD+/wAA/////////P/8//3//f/8//z//P/9//7//f/8//v/+v/5//n/
+f/4//j/+P/5//f/+P/5//n//P/9//7///8AAAAAAQABAAEAAgADAAMAAwADAAQABAAE
AAQABAAFAAUABQAFAAUABgAGAAYABgAGAAYABgAFAAYABgAHAAcABQAFAAUABQAGAAYA
BgAGAAYABgAGAAYABwAHAAcABwAFAAUABQAFAAUABgAGAAYABgAGAAYABgAIAAgACAAI
AAcABwAHAAcABwAHAAcACAAKAAgACAAIAAgACQAJAAoACgAKAAoACAAKAAsACwALAAkA
CgAKAAkABwAIAAgACAAIAAYABgAHAAkACQAKAAoABgAGAAYABwAHAAgACAAHAAcABwAF
AAUABwAHAAUABQAHAAoACAAIAAQABwAHAAcABwAGAAYABgAFAAUABgAGAAYABwAHAAUA
CwAJAA==
         </WaveFormData>
      </LeadData>
      <LeadData>
         <LeadByteCountTotal>10000</LeadByteCountTotal>
         <LeadTimeOffset>0</LeadTimeOffset>
         <LeadSampleCountTotal>5000</LeadSampleCountTotal>
         <LeadAmplitudeUnitsPerBit>4.88</LeadAmplitudeUnitsPerBit>
         <LeadAmplitudeUnits>¦ÌV</LeadAmplitudeUnits>
         <LeadHighLimit>2147483647</LeadHighLimit>
         <LeadLowLimit>268435456</LeadLowLimit>
         <LeadID>V2</LeadID>
         <LeadOffsetFirstSample>0</LeadOffsetFirstSample>
         <FirstSampleBaseline>0</FirstSampleBaseline>
         <LeadSampleSize>2</LeadSampleSize>
         <LeadOff>FALSE</LeadOff>
         <BaselineSway>FALSE</BaselineSway>
         <ExcessiveACNoise>FALSE</ExcessiveACNoise>
         <MuscleNoise>FALSE</MuscleNoise>
         <LeadDataCRC32>2368623861</LeadDataCRC32>
         <WaveFormData>
CAAIAAgACAAJAAoACwAMAA0ADgAPABAAEQASABMAFAAWABgAGgAcAB8AIAAhACIAJQAm
ACcAKAApACoAKwAsAC8AMAAxADIANQA2ADcAOAA6ADoAOgA6ADoAOgA6ADoANwA2ADUA
NAAyADAALgAsACgAJgAkACIAHwAcABkAFgASABAADgAMAAoACAAGAAQAAgAAAP7//P/5
//j/9//2//b/9v/2//b/9P/0//T/9P/0//T/9P/0//T/9P/0//T/8v/y//L/8v/w//D/
8P/w//D/8P/w//D/8v/y//L/8v/w//D/8P/w/+7/7v/u/+7/7P/s/+z/7P/t/+7/7//w
//L/8v/y//L/8v/y//L/8v/1//b/9//4//b/9v/2//b/9v/2//b/9v/4//j/+P/4//j/
+P/4//j/+v/6//r/+v/6//r/+v/6//z//P/8//z/+v/6//r/+v/8//z//P/8//z//P/8
//z/+//6//n/+P/4//j/+P/4//r/+v/6//r/+P/4//j/+P/4//j/+P/4//b/9v/2//b/
9P/0//T/9P/0//T/9P/0//b/9v/2//b/9P/0//T/9P/0//T/9P/0//b/9v/2//b/9f/0
//P/8v/y//L/8v/y//L/8v/y//L/9P/0//T/9P/0//T/9P/0//L/8v/y//L/8v/y//L/
8v/0//T/9P/0//P/8v/x//D/8v/y//L/8v/y//L/8v/y//L/8v/y//L/8v/y//L/8v/y
//L/8v/y//D/8P/w//D/8P/w//D/8P/y//L/8v/x//P/8//z//X/9P/z//L/8//z//P/
9P/0//b/9v/2//n/+//7//v/+//6//r/+P/2//T/8v/x//D/8P/u/+7/7v/x//H/8f/y
//b/+P/4//j/+v/6//r/+v/6//n/+P/4//f/9v/1//T/9P/z//P/8//x//H/8f/x//L/
8v/y//L/8P/w//D/8f/x//H/8f/x//P/8//z//T/9v/0//L/9P8DABoALwA9AFQAdACL
AI4AjACRAJoAogCqAKMAlACIAHgAWQAUALD/Vv8d/w//J/9M/2T/d/+K/5j/of+u/7b/
vv/I/9D/2P/f/+X/6v/u/+7/8P/x//L/9P/0//T/9v/2//f/+f/5//v//f/9//3//v//
///////8//z//P/8//3//f/9//7//P/8//3//v/+//7//v///////v/+//7//v///wEA
AgACAAMABgAEAAQABAAFAAUABgAGAAYABQAHAAgACAAIAAcABwAIAAkACQAJAAoACgAK
AA4ADgAOAA4ADgAOAA4AEwATABMAFAAYABgAGgAcABsAHAAdAB4AIAAgACMAIwAmACcA
KQArAC0ALQAuADEANQA3ADkAOgA6ADsAPQA9ADsAOwA9AD4AQABBAEIARABEAEQAQwBC
AEIAQABAAD8APQA7ADkANgA1ADQAMQAvACoAJwAlACIAHwAcABkAFwAUABEADwAMAAoA
CAAGAAUABQAEAAMAAQD//////v/9//v/+v/5//f/+f/5//n/9//1//X/9f/1//f/9//3
//j/+P/3//f/9v/1//b/9//4//b/9v/2//f/+P/4//j/9f/2//j/+f/6//j/+f/5//n/
9//3//j/+P/4//j/+P/4//v/+//8//z/+v/6//r/+v/7//z//v8AAAEAAQABAAEA////
///////9//7//////wEAAgADAAMAAgACAAMAAwAEAAQABAAEAAQABAAFAAUAAwADAAMA
AwAFAAQABAADAAUABAADAAMAAgACAAIAAgAAAAAAAAAAAP3//f/8//v//f8BAAMABAAE
AAQAAgACAAEAAQAAAP//AQACAAIAAQABAAEAAAD///3//f/+//7/AAD///////8CAAIA
AgAAAP7///8AAAAA/P/8//z//f///////v/9//////8AAAAAAgACAAIAAQD/////////
//3//v/+//3/+//7//v/+v/7//7//v/+//7//v/9//z/+//6//r/+v/6//r//P/8//z/
/P/6//r/+v/6//r/+v/6//r/+P/4//f/9//3//f/+f/5//v/+//9//3//P/8//v/+v/4
//j/+//7//v/+//7//z/+v/4//b/9v/1//X/9f/2//P/8v/x//H/8f/x//L/9P/4//j/
+P/6//r/+v/6//r/+P/2//X/9P/0//T/9P/y//H/8f/x//H/7//v/+//7v/w//D/8P/w
//D/8P/x//H/7//v/+//7//x//H/8v/y//D/8v/4////DgAjADMARABcAHcAiACKAH0A
dAB2AHQAZQBMADAAHAAHANj/lv9W/yH/A/8H/yb/Qv9V/2r/ev+J/5b/ov+s/7r/xv/O
/9f/3//k/+j/7P/u/+//8P/y//L/8v/0//T/9f/3//f/9f/3//f/9//4//n/+f/5//j/
+P/4//j/+f/5//n/+v/6//r/+//8//7//v/+///////+//7//v/9//3//v/+//z//f8A
AP7/AAAAAAEAAQACAAIAAgABAP//AAAAAAAAAQABAAIAAwAFAAUABgAGAAYACgAKAAoA
CAAIAAgACAALAAsACwAMAA4ADgAQABIAEQASABMAFAAYABgAGwAbAB0AHQAeAB8AIgAj
ACUAKQArAC0ALwAwAC8AMQA0ADUANQA1ADcAOAA3ADcANwA4ADoAOgA5ADgAOQA4ADkA
OQA2ADUANAAyADAALgAqACcAJAAhAB8AHAAZABYAEwARAA4ACwAJAAYABAACAAAA////
//7//f/7//f/9//2//X/9v/2//b/9f/1//X/9f/z//P/8//z//P/8//z//P/9P/0//P/
8//y//L/8v/y//L/8P/w//D/8f/w//D/8P/t/+7/8P/x//L/8f/x//D/7//v/+//8P/w
//D/8P/w//D/8f/x//L/8v/w//D/8P/w//L/8v/z//T/9f/1//X/9f/1//X/9f/1//X/
9v/3//f/9f/2//f/9//4//j/+f/5//j/+P/4//j/9v/2//f/9//5//n/+f/5//v/+v/6
//n/+//6//n/+f/4//j/+P/4//j/+P/4//j/+f/5//j/9//1//f/9//2//b/9v/0//T/
9P/1//X/9f/z//T/9P/z//P/8//y//H/8v/z//X/9v/1//P/8v/x//L/8v/y//D/8v/z
//T/9P/y//L/8v/z//L/8f/v/+3/7v/v//H/8v/y//L/8v/x//P/8//z//P/8v/y//H/
7//x//H/8f/w//P/9P/y//L/8v/y//T/9P/0//T/8//y//H/8P/w//D/8P/v//H/8f/x
//P/8//z//P/9f/1//X/9v/2//b/9v/2//n/+f/5//n/+f/4//j/9v/0//b/9P/z//L/
8P/u/+7/7v/x//H/8f/y//L/9P/0//T/+P/4//j/+P/2//X/9P/0//T/9P/0//T/8v/x
//H/8f/z//P/8//z//D/8P/w//D/8P/w//D/8f/z//P/8//z//H/8f/x//L/8P/w//L/
9P/7/w4AJQA1AEYAXgB5AIwAjgCJAIQAiACQAIsAeABgAFIAQQAWAM7/ev83/w//Df8w
/07/X/90/4z/mf+k/67/tv/A/8r/0P/X/+H/6v/w//D/8v/z//T/9v/2//b/+P/2//f/
+f/5//v//f/9//3//P/9//3//f/9//7///8AAAEAAQABAAIAAAAAAAEAAgAAAAAAAAAB
AAEAAAAAAAAAAAABAAMABAAEAAUACAAGAAQABAAFAAUABgAGAAYABQAHAAgACAAIAAkA
CQAKAAsACwALAAwADAAKAA4ADgAOAA8AEAARABIAEwATABMAFAAWABYAGAAaAB0AHgAf
ACAAIAAgACMAIwAmACcAKQArAC0ALQAuADEAMwA1ADcAOAA7AD0AQABBAEEAQQBDAEQA
RQBFAEUARgBIAEgARwBGAEQAQgBCAEEAQgBBAEAAPgA8ADoANgAzAC4AKwApACYAIQAe
ABsAGQAUABEADwAMAAoACAAGAAUABQAEAAMAAQD//////v/9//r/+v/6//n/+//7//v/
+f/7//v/+//7//r/+f/4//j/9v/1//X/9P/0//T/9P/0//X/9v/3//n/+P/4//j/9f/0
//T/8//y//T/9f/1//X/9f/1//b/9v/3//j/+f/6//r/+f/5//j/+P/4//j/+P/4//j/
+f/6//n/+f/5//n/+//7//v/+//7//z//f/9//v//P/9//3//v/+/////////wAAAQAC
AAEAAAAAAP//AQABAAEAAQD///7//v/9/////v/9//3//P/8//z//P/8//z//P/8//3/
/f/8//v/+f/7//v/+v/8//z/+v/6//j/+f/5//n/9//4//j/9//1//X/9P/z//T/9f/3
//j/+f/5//r/+//7//r/+f/2//b/9//4//j/9P/0//T/9f/3//f/9v/1//X/9f/2//b/
9P/0//T/8//0//X/9v/3//X/9v/2//X/9f/1//X/9P/3//b/9f/0//P/8v/z//T/9f/2
//T/9P/0//T/9P/0//T/9P/0//T/9P/0//T/9P/0//T/9P/0//T/9P/0//T/9P/0//L/
8v/y//L/8v/y//L/8v/y//L/8v/y//T/9P/0//T/8v/y//H/8f/x//H/8//z//P/8//1
//X/9v/4//n/+v/6//r//f/9//3//f/9//7//v/8//r/+v/4//f/9v/2//T/9P/0//X/
9f/1//b/+P/5//j/9//4//r/+v/6//r/+//6//r/+v/6//r/+v/4//b/9f/0//P/9P/1
//b/9v/4//j/+P/4//b/9v/3//f/9//3//f/9//5//n/+v/6//r//P8AAAkAHgAzAEMA
WAB4AJMAmACUAJUAmACkAKwApQCUAIYAdgBXABgAuv9i/yv/Gf8p/07/av9//5L/oP+t
/7j/wP/I/9L/3P/e/+X/7f/0//T/9f/2//b/9v/4//j/+P/6//z//f////////8BAAEA
AQAAAAEAAQABAAIAAgACAAIABQAFAAUABgAGAAYABwAIAAcABgAFAAUABQAEAAQABAAF
AAUABgAGAAgACQAMAAoACgAKAAsACwAKAAoACgAJAAsADAAMAAwADwAPABAAEQARABEA
EgASABEAFAATABIAEAAQABAAEAAVABUAFQAWABYAFgAYABoAHQAeAB8AIAAiACIAJQAl
ACgAKQArAC0ALwAvADAAMwAzADUANwA4ADkAOwA+AD8AQQBBAEMARABEAEMAQgBCAEIA
QgBBAEAAQQBAAEEAQQBAAD8APgA8ADgANgAyAC8ALAApACcAJAAjACAAHQAbABgAFQAT
ABAADgAMAAoACQAFAAQAAwABAP3//f/8//v/+//8//3//f/6//n/+P/1//j/+f/6//v/
+f/5//n/+v/4//f/9//2//b/9v/2//b/9v/2//b/9//2//b/9v/z//X/9v/2//b/9P/1
//X/9f/3//f/+P/4//b/9v/2//b/9//3//j/+P/6//r/+v/6//r/+v/7//z/+//7//v/
+//5//n/+f/5//n/+v/7//v/+//8//3//f/6//r/+//7//z//P/8//z/+//6//r/+f/6
//v//P/9//7//v///////f/8//v/+//6//r/+v/6//r/+v/6//r/+P/3//X/8//z//X/
9f/0//X/9v/1//b/9v/3//f/9//3//j/+P/3//X/9f/0//P/8//z//T/9P/2//X/9f/1
//T/9P/0//L/8P/x//L/8v/x//L/8//1//X/9f/0//P/8v/x//H/8P/x//L/8//z//H/
8f/x//H/8f/y//L/8f/z//P/8//y//H/8P/u/+7/7v/u/+//8P/x//L/8v/y//L/8f/v
/+//7//x//H/8f/x//P/8//z//T/9P/y//L/8v/1//P/8//z//P/8v/y//D/7v/w/+7/
7f/s/+z/6v/q/+r/6//r/+v/7P/u//D/8P/w//D/8P/w//D/8P/v/+7/7v/u/+7/7v/u
/+3/7f/u/+//8f/x//H/8f/t/+z/6//q/+r/6v/q/+v/7f/t/+3/7f/r/+v/6//s/+z/
7v/y//L/8/8AABUAKQA6AE4AbQCGAI4AgQB2AHgAegBvAFoAQAAoABEA7v+y/2z/Mf8H
//3+FP82/0//Yv92/4P/kv+g/6z/tv++/8b/z//Z/+D/5v/q/+z/7f/u//D/8P/w//L/
8P/x//P/8//0//f/+P/5//j/+f/5//n/+P/4//j/+P/7//v/+//8//r/+v/7//z//P/8
//z//f/7//r/+v/6//v/+//8//z//P/9/wAA/v/+//7///////7//v/+//3///8AAAAA
AAD/////AAABAAEAAQACAAIAAAAEAAQABAAGAAYABgAGAAkACQAJAAoADAAMAA4AEAAT
ABQAFQAWABYAFgAZABkAHgAfACEAIwAjACMAJAAnACsALQAvADAALwAxADQANQA3ADcA
OQA6ADsAOwA7ADwAPAA8ADsAOgA8ADoAOgA5ADYANQA0ADIAMAAuACoAJwAkACEAHwAc
ABsAGAAVABMAEAANAAsACAAEAAIAAAD///3//P/7//n/+f/5//j/9//2//b/9v/1//P/
8//z//H/8f/x//H/8f/x//H/8f/y//L/8f/x//D/8P/w//D/8P/u/+7/7v/v/+7/7v/u
/+v/6//s/+z/7P/s/+3/7f/t/+3/7f/u/+7/8P/w//D/8P/x//H/8v/y//D/8P/w//D/
8v/y//P/9P/3//f/9//3//f/9//3//f/9//4//n/+f/5//r/+//7//r/+v/7//v/+v/6
//r/+v/8//z//f/9//v/+//7//v/+//6//r/+f/7//r/+f/5//r/+v/6//r/+v/6//r/
+v/5//n/+P/3//X/9//3//b/+P/4//b/9v/1//X/9P/z//X/9v/2//X/9f/1//T/8//x
//H/8v/y//L/8f/x//H/9P/0//T/8v/y//P/9P/0//L/8v/y//P/9f/1//T/8//z//P/
9P/0//L/8v/y//H/8f/x//H/8f/x//L/8v/x/+//7//v/+7/7//y//L/8v/y//L/8P/w
//D/8P/w//D/8P/w//L/8v/y//L/8v/y//L/8v/w//D/8P/w//L/8v/y//L/8f/w/+//
7v/w//D/8P/w//D/8P/w//D/8P/w//D/8P/w//D/7//v/+//7//x//H/8//z//X/9f/1
//b/9v/2//T/9P/3//f/9//3//f/+P/6//j/9v/2//L/8f/w//D/7v/u/+7/7//v/+//
8P/y//b/9v/2//j/9v/2//b/9v/3//b/9v/2//T/9P/0//L/7//v/+//7//v/+//7//u
/+7/7v/u/+7/7//w//L/8//x//H/8f/x/+//7//w//D/8P/y//b/AwAWACkAOQBQAGoA
gwCKAIgAiwCWAKIAqgCrAKQAnACSAHkAPADW/3T/Mf8X/yf/TP9q/3//kP+Y/6P/rv+4
/77/yP/U/9z/4//n/+r/6v/u//D/8f/y//T/9P/0//b/+P/5//v/+//5//v/+//7//z/
/f/9//3//P/8//z//P/9//3//f/+//z//P/9//7/AAAAAAAAAQABAAAAAAAAAP3//f/+
//7//v///wIAAAAAAAAAAQABAAIAAgACAAEAAQACAAIAAgADAAMABAAFAAUABQAGAAYA
BAAIAAgACAAKAAoACgAKAA0ADQANAA4AEgASABQAFgAXABgAGQAaAB4AHgAhACEAIwAj
ACQAJQAnACcAKAArAC8AMQAzADQANQA3ADoAOwA9AD0APwBAAD8APwA/AEAAQABAAD8A
PgA8ADoAOgA5ADoAOQA4ADYANAAyAC4AKwAmACMAIQAeABkAFgATABEAEAANAAsACAAI
AAYABAADAP///v/9//v/+v/7//v/+//6//r/+v/5//n/+f/5//f/9v/1//T/8//0//X/
9v/4//b/9f/1//T/8P/w//D/8P/y//L/8v/z//b/9v/2//P/9P/2//f/+P/1//X/9P/z
//X/9f/2//b/9v/2//b/9v/1//X/9v/2//b/9v/2//b/+P/4//n/+v/5//n/+f/5//f/
9//3//f/+f/6//v/+//7//z//f/9//v/+v/6//n/+v/6//r/+v/6//r/+//7//v/+//7
//v/+//6//r/+f/3//b/9f/1//j/+P/4//j/+P/4//j/+P/3//f/9v/1//f/+f/5//j/
9//2//P/8v/y//P/8//z//H/8v/y//H/8v/z//P/8//y//H/8f/w//L/8f/x//H/8v/y
//L/8P/y//P/9P/0//D/8P/w//H/8//z//L/8f/v/+//8P/w/+7/7v/u/+3/7//v/+//
7//x//L/8v/x/+//7f/u/+7/7v/u/+7/7v/u/+7/7v/u/+7/7v/t/+3/7f/t/+//7f/t
/+3/7//v/+//8P/w//H/8v/z//f/9v/1//T/8//0//T/8v/w//L/8P/v/+7/7P/q/+r/
6v/r/+v/6//s//D/8v/y//L/+P/6//z//v/8//v/+v/6//z//P/8//z/+P/3//f/9//3
//f/9//3//T/9P/0//T/9v/2//b/9//2//X/9P/z//T/9f/2//j/+P/4//b/+v8BAA4A
IwA5AEoAXABzAIwAlACLAIIAhACIAH8AaABOADYAHQD2/7j/cP83/xP/C/8o/0j/W/9u
/37/j/+e/6z/tP++/8j/0v/b/+X/7P/y//T/9v/3//j/+P/4//j/+v/6//v//f/9//3/
/////////v////////8AAAAAAAAAAP///////wAAAAAAAAEAAgAAAAAAAAABAAEAAAAA
AAAA/////wAAAAAAAAEABAACAAQABAAFAAUABQAEAAMAAQACAAQABQAGAAkACQAKAAsA
CwALAAwADAANABIAEwAUABIAEgASABIAEgARABAAEAATABQAFwAaABoAGgAaABoAHgAe
ACEAIQAkACUAJwApACsAKwAsAC8ALwAxADMANAAzADUAOAA5ADkAOQA7ADwAPwA/AD8A
QABAAEAAPwA+AD4APAA8ADsAOgA5ADgANgA0ADIALgArACgAJQAjACAAHQAaABcAFQAS
AA8ADQAKAAgABgAEAAMAAQAAAP///f/7//v/+v/5//r/+v/6//n/+f/5//n/9//1//X/
9f/1//X/9f/1//b/9v/1//X/9P/y//L/8v/y//D/8P/w//H/9P/0//T/8f/x//L/8v/y
//L/8//z//P/8f/x//L/8v/y//L/8v/y//H/8f/y//L/9P/0//T/9P/y//L/8//0//f/
9//3//f/+f/5//n/+f/3//j/+f/5//n/+v/7//v//P/8//3//f/8//z//P/8//r/+v/7
//v/+//7//v/+//5//j/+P/3//j/+P/4//n/+P/4//j/+P/2//b/9v/2//f/9//2//X/
8//1//X/9P/2//b/9P/0//T/9f/1//X/9f/2//b/9f/z//P/8v/x//P/8//0//T/9P/z
//P/8//y//L/8v/w//L/8//0//T/8v/y//L/8//z//P/8v/x//D/7//v/+7/8P/w//D/
7//u/+3/7P/r/+z/7v/v/+//7//v/+//7v/s/+z/7P/s/+z/7P/s/+z/7P/s/+z/6//t
/+3/7f/v/+//7//v//H/8f/x//L/8v/0//T/9P/3//X/9f/1//X/9v/2//T/8v/w/+7/
7f/s/+z/6v/q/+r/7f/t/+3/7v/w//L/8v/y//T/9P/0//T/9P/z//L/8v/y//L/8v/y
//D/7//v/+//7//v/+//7//u/+7/7v/u/+7/7v/u/+//7//v/+//7//v/+//7//w//D/
8P/w//L/+/8MACEANQBIAGAAewCOAJAAiQCKAJIAmACVAIIAbgBeAEkAGADI/3T/Mf8L
/xH/Mv9Q/2f/fP+M/5f/ov+u/7r/wv/I/9L/2//j/+j/6v/s/+7/7//w//L/8v/y//T/
9P/1//f/9//5//v/+//7//z//f/9//3//P/8//z//P////////8AAP7//v///wAA/v/+
//7///8BAAAAAAAAAAEAAQACAAIAAAABAAQAAgAAAAAAAQABAAQABAAEAAMAAwAEAAQA
BAAFAAUABgAHAAcABwAIAAgABgAKAAoACgAMAAwADAAMAA8ADwAPABAAEgASABQAFgAX
ABgAGQAaAB4AHgAhACEAIgAjACUAJwAqACsALQAxADEAMwA1ADYANQA3ADoAOwA9AD0A
PwBAAEEAQQBBAEIARABEAEMAQgBAAD4APgA9ADoAOQA4ADYAMgAwACwAKQAmACMAIQAe
AB0AGgAXABUAEAANAAsACAAGAAQAAgABAP///v/9//v/+f/5//j/9//0//T/9P/z//X/
9f/1//P/8f/x//H/8f/x//H/8f/y//L/8f/x//D/7v/u/+7/7v/u/+7/7v/v//D/8P/w
/+3/7f/u/+7/7v/w//H/8f/x//H/8f/y//L/8P/w//D/8P/z//P/9P/0//L/8v/y//L/
9P/0//X/9v/3//f/9//3//n/+f/5//n/9//4//n/+f/7//z//f/9//r/+v/7//v//P/8
//z//P/8//z//f/9//v/+//7//v//f/8//z/+//9//z/+//7//z//P/8//z/+v/6//r/
+v/7//v/+v/5//f/+f/5//j/+P/4//b/9v/2//f/9//3//X/9v/2//X/9//3//b/9f/z
//P/9P/0//L/8f/x//H/8//0//X/9P/y//P/9P/0//L/8v/y//P/9f/1//T/8//z//P/
9P/0//T/9P/0//P/8//z//P/8//x//L/8v/x//P/8//z//L/8//y//D/8P/w//D/8v/y
//L/8v/y//L/8v/y//L/8v/y//L/9P/0//T/9P/z//L/8f/w//D/8P/w//D/8P/w//D/
8P/y//L/8v/y//L/8v/y//L/8v/y//L/8v/y//L/8v/y//D/8P/v/+//8P/x//T/9f/z
//P/9f/1//P/9P/0//T/9v/2//n/+f/7//v/+//8//z/+v/4//j/9//3//f/+P/1//T/
8//z//X/9f/2//j/+P/4//j/+v/8//z//P/8//3//P/8//z//P/8//z/+v/3//f/9//3
//f/9//3//b/9v/2//b/9v/2//b/9//3//X/9f/1//X/9v/3//n/+v/6//r//P8FABgA
KwA9AFAAbACHAJYAlACTAJwApgCwAK8AoACQAIIAawA6AOj/iv9D/x3/If9E/2T/ef+Q
/57/pf+y/7z/wv/K/9T/3P/j/+v/8v/2//b/+P/5//r/+v/6//r//P/+////AQABAAEA
AwADAAMAAgADAAMAAwADAAQABQAGAAUABQAFAAYACAAIAAkACgAKAAoACgALAAsACgAK
AAoACwALAAwADAAKAAsADgAMAAwADAANAA0ADgAOAA4ADQANAA4ADgAOAA8ADwAQABEA
EQARABIAEgAQABQAFAAUABQAFAAUABQAFwAXABcAGAAaABoAHAAeACEAIgAjACQAIwAi
ACQAIwAoACkAKwAtADAAMQAzADcANwA5ADsAPAA7AD0AQABBAEEAQQBDAEQARQBFAEUA
RgBGAEYARQBEAEIAQABAAD8APwA/AD8APgA+ADwAOAA1ADIALwAtACoAJQAiAB8AHQAc
ABkAFwAUABIAEAAOAA0ACgAIAAYAAwACAAMAAwADAAIAAgACAAEAAAD///7/+//9//3/
/f/9//3//f/9//7//v/9//3//P/6//r/+v/6//r/+v/6//v/+v/6//r/9//3//j/+P/4
//j/+f/5//n/+//7//z//P/6//r/+v/6//3//f/+//7//v/+//7//v/8//z//f/+////
/////////////////////wAAAQABAAEAAgADAAMAAgACAAMAAwAAAAAAAAAAAAIAAgAD
AAMAAwADAAMAAwABAAAAAAD//////v/9//3//v/+//7//v/+//7//v/+//3//f/8//v/
+f/7//v/+v/8//z/+v/6//r/+//7//v/+//8//z/+//5//n/+P/3//f/9//4//j/9v/1
//X/9f/2//b/9v/0//b/9//4//j/9P/0//T/9f/1//X/9P/z//P/8//0//T/9P/0//T/
9P/0//T/9P/y//L/8v/y//L/8v/y//H/8f/x//H/8//1//X/9f/3//f/9//4//j/9v/2
//b/+f/5//n/+f/5//r/+v/4//b/9v/0//P/8v/w/+7/7v/u//H/8f/x//L/9v/4//j/
+P/4//j/+P/4//r/+f/4//j/+P/4//j/+P/2//X/9f/1//P/8//z//P/9P/0//T/9P/0
//T/9P/1//X/9f/1//X/8//z//P/9P/0//T/9P/0//n/BAAZAC8AQABSAG0AhgCSAI0A
fgB4AH4AeQBiAEQALAAdAPz/wv96/z3/E/8H/xz/PP9T/2b/eP+J/5j/pv+u/7j/xv/Q
/9f/4f/o//D/8v/0//X/9v/4//j/+P/6//n/+f/6//n/+f/7//v/+//+/////////wAA
AAAAAAAAAQABAAEAAgACAAIAAwAEAAIAAgACAAMAAwACAAIAAgABAAEAAgACAAIAAwAG
AAQABgAGAAcABwAHAAYABQADAAMABAAEAAQABwAHAAgACQAHAAcACAAIAAgADAAMAAwA
DgAOAA4ADgAPAA8ADwAQABIAEgAUABYAFQAWABcAGAAaABoAHQAdACEAIwAmACkAKQAp
ACoALQAxADMANQA2ADYANwA5ADkAOwA7AD0APgBBAEEAQQBCAEAAQAA/AD4AQAA+AD4A
PQA8ADsAOgA4ADYANAAwAC0ALAApACcAJAAhAB4AGwAZABYAEwARAA4ADAAKAAgABwAF
AAQAAwABAP/////+//3//v/+//7//f/9//3//f/7//v/+//7//v/+f/5//n/+v/6//n/
+f/4//j/+P/4//j/9v/2//b/9//4//j/+P/1//X/9v/2//b/9v/3//f/9//3//f/+P/4
//j/+P/4//j/9//3//j/+P/6//r/+v/6//z//P/9//7//f/9//3//f/+////AAABAP//
AAABAAEAAQACAAMAAwACAAIAAwADAAMABAAFAAYABAAEAAUABQADAAMAAwADAAMAAgAC
AAEAAgACAAIAAwAEAAQABAAEAAIAAgACAAIAAwADAAIAAQD//wEAAQAAAAIAAgAAAAAA
BgAFAA==
         </WaveFormData>
      </LeadData>
      <LeadData>
         <LeadByteCountTotal>10000</LeadByteCountTotal>
         <LeadTimeOffset>0</LeadTimeOffset>
         <LeadSampleCountTotal>5000</LeadSampleCountTotal>
         <LeadAmplitudeUnitsPerBit>4.88</LeadAmplitudeUnitsPerBit>
         <LeadAmplitudeUnits>¦ÌV</LeadAmplitudeUnits>
         <LeadHighLimit>2147483647</LeadHighLimit>
         <LeadLowLimit>268435456</LeadLowLimit>
         <LeadID>V3</LeadID>
         <LeadOffsetFirstSample>0</LeadOffsetFirstSample>
         <FirstSampleBaseline>0</FirstSampleBaseline>
         <LeadSampleSize>2</LeadSampleSize>
         <LeadOff>FALSE</LeadOff>
         <BaselineSway>FALSE</BaselineSway>
         <ExcessiveACNoise>FALSE</ExcessiveACNoise>
         <MuscleNoise>FALSE</MuscleNoise>
         <LeadDataCRC32>1835131340</LeadDataCRC32>
         <WaveFormData>
/v/+//7//v///wAAAQACAAMABAAFAAYACQAKAAsADAAOABAAEgAUABYAGAAaABwAHgAg
ACIAJAAnACgAKQAqACwALgAwADIAMwA0ADUANgA3ADgAOQA6ADoAOgA6ADoANwA2ADUA
NAAxADAALwAuACoAKAAmACQAHwAcABkAFgATABAADQAKAAYABAACAAAA/P/6//j/9v/z
//L/8f/w/+7/7v/u/+7/7P/s/+z/7P/q/+r/6v/q/+r/6v/q/+r/6P/o/+j/6P/m/+b/
5v/m/+b/5v/m/+b/5v/m/+b/5v/m/+b/5v/m/+X/5P/j/+L/4P/g/+D/4P/i/+L/4v/i
/+T/5P/k/+T/5P/k/+T/5P/n/+j/6f/q/+n/6P/n/+b/6P/o/+j/6P/p/+r/6//s/+7/
7v/u/+7/8P/w//D/8P/w//D/8P/w//H/8v/z//T/8//y//H/8P/x//L/8//0//b/9v/2
//b/8//y//H/8P/w//D/8P/w//L/8v/y//L/8P/w//D/8P/w//D/8P/w//D/8P/w//D/
7v/u/+7/7v/s/+z/7P/s/+z/7P/s/+z/7P/s/+z/7P/s/+z/7P/s/+7/7v/u/+7/7P/s
/+z/7P/q/+r/6v/q/+j/6P/o/+j/6v/q/+r/6v/s/+z/7P/s/+r/6v/q/+r/6v/q/+r/
6v/q/+r/6v/q/+j/6P/o/+j/6v/q/+r/6v/q/+r/6v/q/+z/7P/s/+z/6v/q/+r/6v/q
/+r/6v/q/+r/6v/q/+r/6v/q/+v/6//r/+v/6//r/+v/6v/q/+v/6f/p/+r/7P/u/+7/
7v/v//L/8v/z//P/9P/0//T/9f/1//X/9f/1//L/8v/w/+3/7f/t/+z/7P/w//D/8P/y
//X/9//3//f/+P/4//j/+f/5//f/9v/1//P/8f/w/+7/7v/t/+3/7f/t/+z/7P/s/+3/
7f/t/+3/6//r/+v/6//p/+n/6//r/+v/7P/t/+7/8P/u/+z/6//z/wAAEAAgADcAXACC
AKQAzwAMAVQBoQHgAfEB2wG0AXwBNQHTAFoA4v+D/1j/Zf+A/47/mf+m/67/sv+4/77/
w//K/9H/1//d/+H/5P/m/+b/6P/o/+n/6f/p/+n/6//t/+7/7//w//H/8v/0//X/9f/1
//f/9//1//T/9P/0//X/9f/3//f/9f/1//X/9v/4//j/+P/4//b/9v/3//f/+f/5//n/
+v/6//r/+v/7//v/+//7//v/+//8//3//f8AAAAA//////3//v8AAAEAAQABAAIAAgAE
AAQABQAFAAcABwAJAAkACgALAAsACwAPABAAEQAUABQAFAAUABQAFwAYABsAGwAcAB8A
IQAjACMAJAAnACkALAAuADEAMQAvADAANAA0ADUANgA3ADkAPQA9AD0APQA+AD4APwA/
AD0APQA7ADkANgA1ADUAMwAyADIAMAAtACsAKAAlACMAIAAcABoAFwAWABMAEAANAAgA
CAAHAAQABAACAAIAAgABAP7//P/8//v/+//7//v/+v/6//n/+P/2//b/9f/0//X/9v/3
//j/+P/4//j/9//4//f/9//3//f/9//2//b/9v/2//b/8//1//X/9f/1//X/9f/1//X/
9f/1//X/9f/4//j/9//3//X/9v/3//j/9v/1//P/9f/3//j/+f/7//3//P/9//r/+f/5
//r/+//5//r/+v/6//3//f/+//7////+//7//////wAAAAAAAP7//v//////AQABAAEA
AgAAAP///v/+/wAAAAAAAAAAAAAAAAAAAAD+//3//v/9//v/+//7//r//P///wEAAgAA
AAAA/v/+//3//f/9//z////////////8//z/+//7//r/+v/7//v/+//7//v/+//9//3/
/f/9//v/+//7//r/+f/3//b/9f/3//f/9v/2//f/9//4//n/+f/5//n/+f/3//f/9v/2
//X/9f/1//X/8v/y//L/8f/z//b/9P/0//T/9P/x//D/7//u//D/8P/w//D/8v/y//L/
8v/y//L/8v/y//D/8f/x//H/8P/v/+7/7f/u/+7/7//v//H/8v/0//T/8f/w//D/8P/w
//H/8f/y//D/8P/x//H/8f/x//H/8P/x//D/7v/v/+z/6v/p/+r/7P/s/+7/8f/z//P/
8//0//b/9v/3//f/9P/y//D/7v/t/+3/7P/q/+n/6f/p/+n/5v/m/+b/5f/n/+f/5//n
/+f/5//n/+f/5f/n/+f/5v/o/+j/6P/o/+j/6v/t//P//P8KABgAKwBGAGoAigClAMYA
8gAxAXABkQGNAW4BRgENAb0AXgD0/5P/TP87/1T/av93/4T/jP+U/57/pv+t/7b/v//H
/9H/1//a/97/4v/k/+T/5f/m/+f/6P/r/+v/7P/t/+7/7P/s/+3/7f/t/+3/7//v/+//
7v/u/+7/7//v//H/8f/x//H/8f/y//L/8v/y//L/8v/y//P/8//x//H/8f/y//D/8P/w
//H/8v/z//T/9f/3//j/+f/5//n/+P/2//X/9//4//r/+//7//v//P/8/wAAAAABAAEA
AAD//wAA//8CAAMAAwADAAUABgAHAAoACwAMAA0ADgAPABAAEwATABIAFQAXABkAHAAe
ACIAJQAoACoALQAtAC0ALgAyADIANQA2ADcAOQA6ADkAOAA3ADoAOgA7ADsAPQA9ADsA
OQA4ADcANwA1ADEAMAAtACkAJQAiAB8AHQAaABYAFAARAA4ACwAIAAUAAAAAAP///P/4
//b/9v/2//X/8v/w//D/7f/t/+3/7f/s/+z/6//q/+z/7P/r/+r/7P/s/+z/7P/q/+r/
6v/p/+r/6f/p/+n/5//n/+b/5v/k/+T/5P/h/+T/5f/m/+f/5v/l/+T/4//l/+X/5f/l
/+X/5P/i/+H/4//k/+X/5v/m/+X/4//l/+j/6P/o/+n/6//q/+v/6P/n/+f/6P/p/+v/
7P/s/+z/6//r/+z/7P/s/+z/7f/v/+//8P/w//D/7v/u/+//7//x//H/8f/y//T/8//y
//L/8v/y//L/8v/w//D/8P/w/+//7//x//H/8f/x//H/8P/u/+//7//u/+7/7v/s/+z/
7P/t/+7/7v/t/+3/7f/t/+z/7P/r/+v/7P/s/+3/7f/r/+v/6//r/+n/6f/p/+n/6//r
/+v/6v/q/+n/6f/p/+f/5//m/+b/5//n/+j/6f/p/+n/6f/p/+n/6f/o/+j/5//n/+f/
5//o/+j/6P/n/+n/6v/o/+j/6P/o/+j/6P/o/+j/5v/m/+f/5//n/+f/5//n/+n/6P/o
/+n/6f/p/+r/7P/q/+r/6v/r/+z/7P/t/+3/7v/u/+7/7//t/+3/7f/t/+3/7v/t/+v/
6f/p/+j/6P/s/+z/7P/u//D/8f/w/+//8v/y//L/8//x/+//7v/t/+7/7f/t/+z/6v/p
/+n/6f/n/+b/5v/m/+X/5f/l/+X/5f/l/+X/5f/m/+f/6v/r/+j/6P/o/+j/5v/m/+b/
5//r//b/BgAUACMAQABkAIYAqQDSAAgBTQGYAccBxwGqAYIBTQH9AJQAIACx/17/Rf9g
/3b/f/+O/57/pP+s/7L/t/++/8X/yf/P/9f/4P/k/+T/5v/m/+f/6f/p/+n/6//p/+r/
6//s/+7/7v/v/+//8P/v//D/7//x//D/8P/w//H/8f/z//P/8f/x//H/8v/0//T/9P/0
//L/8v/z//P/9f/1//X/9v/4//j/+P/5//j/9//2//X/9//4//n/+f/6//r/+f/5//n/
+v/8//3//f/9//7//v8AAAAAAQABAAMAAwAFAAUABgAHAAcABwAJAAoACwAOABEAEgAT
ABQAEwAUABcAFwAaAB0AHwAhACIAIgAkACUAKAAqAC0ALQAuADAANQA2ADcAOAA5ADsA
PQA9AD0APQBAAEAAQQBBAD8APwA9ADsAPAA7ADsAOQA3ADYAMwAvACsAKAAlACMAHgAa
ABgAFQASAA8ADAAJAAYABgAFAAIAAAD+//7//v/7//j/9v/2//P/8//z//P/8v/y//H/
8P/y//L/8f/w/+7/7v/u/+7/7v/u/+7/7f/u/+3/7f/t/+//7//u/+7/7v/u/+7/6//p
/+n/6f/p/+n/6f/p/+n/6f/p/+n/6f/s/+z/6//r/+r/6v/q/+r/7P/r/+n/6//u/+7/
7v/v//H/8P/x/+7/7//v//D/8f/x//L/8v/y//P/8//0//T/9P/0//X/9//5//r/+v/6
//j/+P/5//n/+f/5//n/+v/6//n/+P/4//j/+P/4//j/+P/4//j/+P/1//X/9//3//f/
9//3//b/9v/3//f/9v/4//j/9v/2//X/9f/1//T/8//z//P/8//y//L/8f/x//L/8v/z
//P/9f/1//X/9f/z//P/8//z//P/8//z//L/8v/x//H/8f/z//P/8v/y//H/8f/y//P/
8f/x//H/8f/z//P/8v/y//P/8//z//P/8v/y//L/8f/1//T/8//y//H/8P/y//L/8v/y
//D/8P/w//D/8v/y//L/8v/y//L/8v/y//D/8P/w//D/8P/w//D/8P/y//L/8v/y//H/
8P/v/+7/8P/w//D/8P/w//D/8P/w//D/8f/x//H/8f/x//H/8f/y//L/8//z//L/8v/z
//L/8//0//b/+P/4//n/+f/6//r/+v/7//v/+//7//v/+v/6//j/9f/1//f/9v/2//j/
+P/4//r//f/+//3//P/8//7//v/////////+//3//P/7//v/+v/4//b/9f/0//P/8//0
//X/9f/3//f/9//3//f/9//3//f/9f/3//f/9v/4//j/+P/4//r/+v/5////DAAcACoA
PwBkAIwArgDTAAgBSAGTAdgB7QHVAawBdgEvAdMAZADw/5X/ZP9p/4b/mP+j/67/tv+8
/8T/yP/N/9b/3f/f/+X/7f/y//D/8f/y//H/8f/z//P/8//1//X/9v/3//j/+P/4//n/
+f/5//n/+//7//n/+P/4//j/+P/5//z//f////////8AAP7//v/+//7//P/8//3//f/9
//3//f/+/wAAAAAAAAEAAwADAAMAAwACAAIAAgABAAIAAgABAAEAAwAEAAYABwAJAAkA
CgAKAAsACgAKAAkABwAHAAkACQALAA0ADgAPABAAEAAQABIAFQAWABcAGAAZABoAHQAd
ACAAIwAlACcAJwAoACsALQAtAC4AMAAvADIANAA5ADoAPQA+AD8AQQBAAD8APgA9AD4A
PgA/AD8AQABBAEAAPwA+AD0APQA7ADcANgAzAC8ALQAqACcAJQAjACAAHwAdABgAFQAS
AA8ADgAOAA0ACgAHAAQAAwACAP///P/6//r/+f/5//n/+f/3//b/9P/y//X/9v/2//b/
9P/0//T/9P/y//L/8v/x//L/8f/x//H/8f/x//D/8P/w//D/8P/t/+//7//v/+//7//v
/+//7//v/+//7//v/+//7v/s/+v/6//s/+3/7v/w/+//7f/v/+7/7v/u/+//8f/w//H/
7v/t/+3/7v/v/+//8P/w//D/8//z//T/9P/z//L/8v/z//H/8v/y//L/8P/w//H/8f/y
//P/9P/2//j/9//2//b/9P/0//T/9P/y//L/8v/y//P/8//1//X/8f/x//H/8P/w//H/
8f/w//H/8v/x//L/8f/x//H/8P/x//H/8f/x/+7/7v/t/+3/7v/u/+//7//v/+//7//v
/+//7//v/+//7v/t/+z/6v/r/+v/7P/t/+v/6//q/+r/6f/p/+r/6//t/+3/7f/t/+v/
6//q/+r/6//r/+v/6//s/+z/7P/r/+n/6P/o/+j/6P/o/+r/6v/r/+v/7f/t/+3/7f/s
/+r/6f/p/+v/6//s/+7/7v/u/+7/7//v/+7/7v/t/+7/7v/u/+//7f/t/+3/7f/s/+z/
6v/n/+n/6f/o/+j/6v/q/+r/7P/t/+//7//v/+7/7v/u/+//7//t/+z/6//q/+n/6f/o
/+j/5//n/+f/6f/o/+j/6P/k/+P/4v/h/+H/4f/h/+H/4v/j/+b/5//k/+T/5P/k/+b/
5v/q/+n/5//w/wAAEgAhADgAWgCAAJ8AvADkAB8BZAGTAZsBggFcAScB4QCCABoAtf9e
/zf/SP9k/3H/gP+M/5L/nP+o/7H/tv+9/8P/y//T/9j/3v/g/+L/4v/j/+X/5f/l/+f/
5f/m/+f/6P/p/+r/7P/t/+3/7f/v/+//7//u/+7/7v/v/+//8f/x//H/8f/x//L/8v/y
//L/8v/w//D/8f/x//P/8//z//T/9P/0//T/9f/1//X/9f/1//X/9v/3//f/+P/4//f/
9//1//b/+P/5//n/+f/6//r/+v/6//v/+//8//3/AAABAAIAAwADAAMABQAGAAcACgAN
AA4ADwAQAA8AEAATABMAFgAZABsAHQAdAB4AIQAjACYAKAArACsAKwAsADAAMAAzADQA
NQA3ADkAOQA5ADkAOgA6ADsAOwA7ADsAOQA3ADYANQA1ADMAMwAyAC8AKwAnACQAIQAf
ABwAGAAWABMAEAANAAoABwAEAAQAAwAAAPz/+v/6//r/+f/2//T/9P/z//P/8//z//H/
8P/u/+z/7v/u/+3/7P/q/+r/6v/q/+z/7P/s/+v/6v/p/+n/6f/n/+f/5v/m/+b/5v/m
/+P/4//j/+P/4//j/+P/4//j/+P/4//j/+P/5v/m/+X/5f/l/+b/5//o/+j/5//l/+f/
6P/o/+j/6f/u/+7/8P/u/+v/6//s/+3/7//w//D/8P/x//H/8v/y//P/8v/y//P/8//0
//T/9P/0//T/9f/1//X/9f/1//b/9P/z//L/8v/y//L/8v/y//P/9P/1//b/8//z//X/
9f/1//X/9f/0//P/8//y//D/8v/y//D/8P/u/+//8P/w/+//7//v/+//8P/w/+//7//s
/+z/7f/t/+3/7f/t/+3/7//v/+//7//v/+//7//u/+z/6//r/+v/7P/t/+3/7v/r/+v/
7P/t/+v/6//r/+v/7f/t/+z/7P/t/+3/7f/t/+z/7P/s/+v/6f/u/+z/7P/s/+z/6v/q
/+r/6v/q/+r/6v/q/+z/7P/s/+z/7P/s/+z/7P/s/+z/7P/s/+z/7P/s/+z/6v/q/+r/
6v/s/+z/7P/s/+z/7P/s/+z/7P/t/+3/7f/r/+v/6//r/+r/6v/r/+v/7f/u//D/8P/w
//D/8f/y//L/8//z//T/9P/0//X/9f/3//f/9//2//T/8v/v/+//7f/s/+z/7v/w//D/
8v/1//f/9//3//j/+P/4//n/+f/5//j/9//2//P/8//y//D/7//v/+//7//u/+7/7v/t
/+3/7f/t/+3/7//v/+//7//t/+//7//u/+z/7P/s/+z/7P/s/+//9f8AAAwAGgAxAFIA
dgCYAMMA/ABCAY0B0gHxAekBygGcAVkB/QCGAAwAo/9m/2X/gv+W/6P/rP+w/7T/uv/A
/8P/yv/V/93/4f/l/+j/5v/q/+z/7P/t/+v/6//r/+3/7f/u/+//8P/w//D/8f/x//H/
8f/z//P/8//y//L/8v/z//P/9f/1//P/8//z//T/9v/2//b/9v/2//b/9//3//f/9//3
//j/+P/4//j/+f/5//n/+f/5//f/+P/5//n/+v/6//n/+f/5//r//P/9//3//f/+//7/
/v/+////////////AQABAAQABQAFAAUABwAIAAkADAANAA4ADwAQABIAFAAYABkAFwAZ
ABoAGwAdAB4AIQAjACUAJgAoACcAKAAqAC8AMAAxADIAMwA1ADcANwA3ADcANgA2ADcA
NwA1ADUAMwAxADMAMwA0ADMALwAuACsAJwAnACQAIQAfAB4AGgAYABUAEgAPAAwACQAI
AAgABwAEAAIAAAAAAAAAAQD+//z//P/7//v/+//7//r/+v/5//j/9v/2//X/9P/1//b/
9//4//b/9v/2//X/8v/x//H/8f/y//P/8//0//b/9v/2//P/9f/1//X/9f/y//H/8P/v
//H/8f/x//H/8v/y//H/8f/x//L/8//0//T/8//x//P/9P/0//T/9f/3//b/9//0//P/
8//0//X/9f/2//b/9v/3//f/+P/4//b/9P/z//P/9f/2//b/9v/4//j/+f/5//n/+f/5
//r/+v/5//j/+P/3//b/9f/0//b/9v/2//b/9//3//n/+f/1//X/9f/0//b/9//3//b/
9P/0//L/8v/0//X/9v/2//b/9f/0//P/9P/0//P/8//x//D/8P/v/+//7//v/+//7//v
/+//7//w//H/8v/y//D/7//v/+//8f/x//D/8P/v/+//8P/x//D/7//u/+3/7//v/+7/
7v/x//H/8f/x/+7/7P/s/+z/7P/s/+z/7P/s/+3/7f/v/+//7//v/+//7v/u/+//7f/t
/+7/8P/w//D/8P/x//P/9P/2//f/9f/0//P/8//1//X/9f/1//T/9P/y/+//7//v/+7/
7v/w//D/8P/y//X/9//3//f//P/+/wAAAwABAP///v/9//7//f/9//z/+P/3//f/9//3
//b/9v/2//P/8//z//P/9f/1//X/9f/0//P/9P/z//P/9P/1//b/9v/4//b/9//7/wIA
EgAmADUASABoAIwArwDQAPoANwF8AacBqQGMAWABJwHdAIAAGAC3/2b/Sf9g/3r/g/+O
/5j/ov+s/7T/vf/E/83/1f/d/+f/7v/w//L/9P/0//X/8//z//P/9f/3//j/+f/6//j/
+P/5//n/+//7//3//f/9//z//P/8//n/+f/7//v/+//7//v//P/8//z//P/8//r/+v/7
//v/+//7//v//P/9//7///8BAP///////////v/+//7//f8AAAAA////////AAACAAMA
AwADAAQABAAHAAgACgALAAkACQALAAsACwALAAoACQAMAA4AEAAUABMAFAAVABYAGQAa
AB0AHQAeACEAIwAlACcAKAArAC0ALwAwADIAMQAxADIANgA2ADoAPAA+AEEAQwBDAEMA
QwBCAEIAQwBDAEMAQwBBAD8AQAA/AD8APQA6ADgANAAvAC0AKgAnACUAIgAeABwAGQAU
ABEADgALAAYABgAFAAIAAAD+//7//v/7//j/9v/2//f/9//3//f/9v/2//X/9P/y//L/
8f/w//L/8v/y//L/8P/w//D/7//u/+3/7f/t/+v/6//q/+r/7P/s/+z/6f/p/+n/6f/p
/+n/6f/p/+n/6f/p/+n/6f/q/+r/6f/p/+f/6P/p/+r/7P/r/+n/6//q/+r/6v/r/+7/
7v/w/+7/7v/v//H/8//x//L/8v/y//H/8f/y//L/8v/y//P/9f/z//T/9P/0//T/9P/1
//X/9f/1//X/9v/0//P/8v/y//T/9P/0//T/8v/y//L/8v/v/+//8f/x//D/8f/y//L/
8P/x//H/8P/w//D/7v/u/+z/7f/u/+7/7//v/+//7//s/+z/6//r/+z/7P/t/+3/7f/t
/+3/7f/r/+v/6//r/+3/7f/t/+z/7P/r/+v/6//r/+v/6v/q/+f/5//o/+n/6f/p/+n/
6f/n/+f/5v/m/+n/6f/p/+n/6P/q/+j/6P/o/+j/6P/o/+j/6P/p/+n/6f/p/+n/6f/p
/+j/6P/p/+n/6f/q/+z/6v/q/+r/6//u/+7/7//v/+7/7v/u/+//7//v/+//7//u/+7/
7P/p/+n/6f/o/+j/6v/q/+r/7P/t/+//7//v//L/8v/y//P/8//x//D/7//u/+3/7f/s
/+r/6f/p/+n/6f/o/+j/6P/l/+X/5f/l/+f/5//n/+f/5//n/+n/6f/o/+j/6P/o/+r/
6v/q/+v/7f/4/wgAGAArAEYAbACQALMA3gAYAWMBrgHVAc8BsAGEAUUB7wCEABIApf9a
/0v/aP9+/4n/mP+g/6b/rv+2/73/xP/J/8//2f/f/+T/5v/m/+j/6P/p/+n/6f/p/+v/
6//s/+3/7v/u/+7/7//v/+//7//x//H/8f/w//D/8P/x//H/8//z//P/8//z//T/9P/0
//T/9P/2//b/9//3//f/9//3//j/9v/2//b/9//3//f/9//3//f/+P/5//n/+v/6//n/
+f/7//z//v////////8AAAAAAAAAAAEAAQABAAEAAwADAAYABwAHAAcACQAKAAsADgAP
ABAAEQASABMAFAAXABcAGAAbAB0AHwAhACIAJQAnACgAKgAtAC0ALQAuADIAMgAzADQA
NQA3ADsAOwA7ADsAPAA8AD0APQA8ADsAOAA1ADQAMwAzADEALwAuACsAJwAnACQAIQAf
ABwAGAAWABMAEAANAAoABwAEAAQAAwAAAPz/+v/6//r/+f/2//T/9P/z//P/8//z//T/
9P/z//L/8v/y//H/8P/w//D/8P/w//D/8P/w/+//7P/r/+v/6//t/+3/7P/s/+z/7P/s
/+n/6f/p/+n/6f/r/+v/6//r/+3/7f/t/+3/7P/s/+v/6//t/+7/7//w/+7/7f/r/+3/
8P/w//D/8f/y//L/9P/y//H/8f/y//P/8//0//T/9P/2//f/+f/6//n/+P/4//n/+f/6
//r/+v/6//r/+//7//n/+f/5//r/+v/5//j/+P/4//j/+P/4//j/+P/4//j/9f/1//f/
9//3//f/9//2//b/9//3//b/9P/0//L/8v/z//X/9//4//j/9//2//X/9v/2//X/9f/y
//L/8//z//H/8f/x//H/8v/z//T/9f/z//P/8//y//L/8f/x//H/8//z//L/8v/x//H/
8v/z//P/8//z//P/8//z//L/8v/x//H/8f/x//L/8v/y//H/8f/y//L/8v/y//L/8P/w
//D/8P/w//D/8P/w//D/8P/w//D/8v/y//L/8v/w//D/8P/w/+7/7v/u/+7/8P/w//D/
8P/y//L/8v/y//D/8P/w//D/8P/w//D/8P/w//H/8f/x/+//7//v/+//8P/w//H/8f/x
//L/9P/0//L/8v/z//T/9f/3//j/+v/6//r/+//7//n/+f/5//j/+f/4//b/9//3//b/
9v/4//j/+P/6//3//f/9//3//v/+//7//////////v/9//z//f/9//z/+v/3//f/9//3
//b/9v/2//X/9//3//f/9//3//f/9//3//X/9//3//b/+P/4//j/+P/4//j/+f///woA
FgAiADUAVAB6AJwAvwDwACwBdQG+AecB3wG+AY4BTQH5AJIAIAC3/3D/X/9+/5b/of+u
/7b/uv/A/8j/y//S/9n/4f/l/+v/8P/0//X/9v/1//X/8//z//P/9f/1//b/9//4//n/
+v/8//3//v/9//7//f////7//v/+//v/+//9//3//f/9//3//v8AAAAAAAAAAP7//v//
////AQABAAEAAgACAAIAAgADAAEAAQABAAEAAwAEAAUABQAEAAQAAwADAAMABAAGAAcA
BwAHAAgACAAIAAgACQAJAAsACwANAA0ADgAPAA8ADwARABIAEwAWABcAGAAZABoAGgAa
ABwAGwAcAB8AIQAjACcAKAArAC0ALQAuADAALwAxADIANgA2ADcAOAA5ADsAPQA9AD0A
PQA8ADwAPQA9ADwAOwA4ADUANwA3ADgANwA3ADYAMwAvAC0AKgAnACUAIgAeABwAGQAY
ABUAEgAPAAwADAALAAgAAwAAAP///v/+//z/+//8//n/+f/5//n/9v/2//X/9P/2//b/
9f/0//b/9v/2//b/9v/2//b/9f/0//P/8//z//P/8//y//L/9P/0//T/8f/v/+//7//v
/+//7//v/+//8f/x//H/8f/y//L/8f/x/+//8P/x//L/8v/x/+//8f/y//L/8v/z//T/
9P/2//T/8//z//T/9f/z//T/9P/0//X/9f/2//b/9//2//b/9//1//b/9v/2//j/+P/5
//n/+f/5//n/+v/4//f/9v/2//T/9P/0//T/9v/2//b/9v/1//X/9//3//X/9f/1//T/
8v/z//P/8v/0//T/8v/y//D/8f/y//L/8//z//P/8//w//D/7//v/+7/7v/v/+//7f/t
/+3/7f/t/+3/7f/t//D/8f/y//L/8f/v/+7/7f/v/+//7v/u/+v/6//s/+3/7f/t/+7/
7v/u/+7/7v/s/+z/7f/t/+3/7f/t/+3/6//q/+r/6//s/+3/7//y//L/8v/y//P/8//y
//L/8f/y//L/8v/z//P/8//z//P/8v/y//D/7f/v/+//7v/u//D/8P/w//L/9//5//n/
+f/4//j/+P/5//f/9f/0//P/8v/x//H/8P/u/+3/7f/t/+//7v/u/+7/7f/t/+3/7f/t
/+3/7f/t/+//7//x//H/7v/u/+7/7v/u/+7/7v/t//H/+P8GABgAKQA+AF4AgAChAMAA
5AAXAVoBkQGdAYQBYgE1AfMAlgAsAMX/bv9F/1D/av95/4b/kP+a/6b/rv+z/7z/x//P
/9f/3f/k/+r/7P/u/+7/7//v/+//7//x//D/8P/w//D/8v/y//P/8//1//X/9//3//f/
9v/2//b/9//3//n/+f/5//n/+f/6//r/+v/6//r/+v/6//v/+//5//n/+f/6//z//P/8
//3////////////9//7///////7//v/9//3//v8AAAMABQAEAAMAAwACAAQABAAFAAUA
BwAHAAkACQAKAAsACwALAA0ADgAPABIAEQASABMAFAAXABgAGwAbAB0AIQAkACcAJwAo
ACsALQAuADAAMwAzADUANgA6ADoAOwA8AD0APwBDAEMAQwBDAEIAQgBDAEMAQwBDAEEA
PwA+AD0APQA7ADkAOAA1ADEAMQAuACsAKQAkACAAHgAbABgAFQASAA8ACgAKAAkABgAE
AAIAAgACAP///P/6//r/+//7//v/+//6//r/+f/4//j/+P/3//b/9v/2//b/9v/2//b/
9v/1//T/8//z//P/8//z//L/8v/y//L/8v/v/+//7//v/+//8f/x//H/8f/x//H/8f/x
//L/8v/x//H/7//w//H/8v/z//P/8v/1//b/9v/2//f/+f/4//n/9v/4//n/+//9//3/
/v/+//7//////wAAAAABAAAAAAABAAEAAgACAAIAAgACAAMAAwADAAMAAwAEAAIAAQAA
AAAAAgACAAIAAgAEAAQABAAEAAEAAQADAAMAAQABAAEAAAAAAAEAAQAAAAIAAgAAAAAA
BAADAA==
         </WaveFormData>
      </LeadData>
      <LeadData>
         <LeadByteCountTotal>10000</LeadByteCountTotal>
         <LeadTimeOffset>0</LeadTimeOffset>
         <LeadSampleCountTotal>5000</LeadSampleCountTotal>
         <LeadAmplitudeUnitsPerBit>4.88</LeadAmplitudeUnitsPerBit>
         <LeadAmplitudeUnits>¦ÌV</LeadAmplitudeUnits>
         <LeadHighLimit>2147483647</LeadHighLimit>
         <LeadLowLimit>268435456</LeadLowLimit>
         <LeadID>V4</LeadID>
         <LeadOffsetFirstSample>0</LeadOffsetFirstSample>
         <FirstSampleBaseline>0</FirstSampleBaseline>
         <LeadSampleSize>2</LeadSampleSize>
         <LeadOff>FALSE</LeadOff>
         <BaselineSway>FALSE</BaselineSway>
         <ExcessiveACNoise>FALSE</ExcessiveACNoise>
         <MuscleNoise>FALSE</MuscleNoise>
         <LeadDataCRC32>483170942</LeadDataCRC32>
         <WaveFormData>
9v/2//b/9v/3//j/+f/6//z//P/8//z///8AAAEAAgAEAAYACAAKAAsADAANAA4AEAAS
ABQAFgAZABoAGwAcAB4AIAAiACQAJQAmACcAKAApACoAKwAsACwALAAsACwAKwAqACkA
KAAnACYAJQAkACAAHgAcABoAFgAUABIAEAANAAoABwAEAAAA/v/8//r/9//2//X/9P/x
//D/7//u/+z/7P/s/+z/6v/q/+r/6v/q/+r/6v/q/+j/6P/o/+j/5v/m/+b/5v/k/+T/
5P/k/+T/5P/k/+T/5P/k/+T/5P/k/+T/5P/k/+H/4P/f/97/3v/e/97/3v/g/+D/4P/g
/+L/4v/i/+L/4v/i/+L/4v/j/+T/5f/m/+T/5P/k/+T/5v/m/+b/5v/o/+j/6P/o/+n/
6v/r/+z/7v/u/+7/7v/u/+7/7v/u//D/8P/w//D/8P/w//D/8P/y//L/8v/y//L/8v/y
//L/8P/w//D/8P/u/+7/7v/u//D/8P/w//D/8P/w//D/8P/w//D/8P/w//D/8P/w//D/
7v/u/+7/7v/s/+z/7P/s/+7/7v/u/+7/7P/s/+z/7P/s/+z/7P/s/+7/7v/u/+7/7P/s
/+z/7P/q/+r/6v/q/+r/6v/q/+r/7P/s/+z/7P/s/+z/7P/s/+z/7P/s/+z/6v/q/+r/
6v/s/+z/7P/s/+r/6v/q/+r/7P/s/+z/7P/s/+z/7P/s/+z/7P/s/+z/7P/s/+z/7P/s
/+z/7P/s/+z/7P/s/+z/7P/s/+z/7P/u/+3/7f/t/+3/7f/t/+7/7f/s/+z/7P/u/+7/
7//x//P/8//z//P/9v/0//T/9f/1//b/9v/1//X/9f/z//H/7//u/+7/8P/0//T/9P/1
//f/+v/6//r/+//7//v/+//7//n/9//3//P/8v/x//D/8f/v/+7/7v/v/+//7//u/+7/
7v/u/+7/7P/s/+3/7v/u/+7/7v/u//D/7//v//D/8P/w/+z/6f/r//L/+/8GABsAPwBp
AJcA1gAmAYYB7QE9AlQCNQL3AaIBRQHyAJkAOADl/7X/sv+//8H/wf/F/8b/x//M/83/
z//V/9r/3P/g/+P/5v/p/+r/6f/o/+f/6f/n/+f/6P/p/+r/7P/u/+7/7//v/+//7//w
//D/8P/u/+7/7v/u//D/8f/y//L/8P/w//D/8P/w//H/8f/x//H/8f/x//H/8f/y//L/
8v/y//P/9f/1//T/9P/0//T/9v/2//b/9v/4//j/+P/4//b/9//5//r/+P/4//j/+P/6
//z//f/9//3//f/9//7//f////////8BAAMABAAGAAUABQAHAAcACAAKAAsADAANAA8A
DwAQABMAEwAUABUAGgAcABwAHQAdAB0AHwAhACEAIgAiACMAJQAmACcAKAAoACgAKAAo
ACgAKAAoACgAJQAkACIAIAAiACEAIAAeABsAGgAYABQAEgASABAADgALAAkABwAGAAMA
AwACAAAA/v////7//v/9//z/+//7//r/+v/6//j/+P/4//j/9v/2//b/9v/3//n/9//3
//j/+P/4//f/9v/2//b/9//3//f/9//2//b/9P/0//T/8v/z//P/8//z//X/9f/1//X/
9P/z//L/8f/z//T/9f/2//P/8//0//T/8v/y//L/8v/0//X/9v/3//b/9v/3//f/9//3
//j/+P/2//b/9//3//f/+P/4//n/+//7//v//P/8//z//P/8//r/+v/7//z//P/8//z/
/P/6//r/+v/5//r/+//8//3//f/9//7//v/5//j/+P/3//j/+P/4//j/+v/8//7/AAD+
//7//f/8//v/+//6//n/+//8//7////8//z/+//6//r/+v/7//v//f/8//z//P/9////
AAABAAAA///+//3/+v/5//j/9//6//r/+v/4//n/+v/7//3/+//7//z//P/+//7//f/9
//v/+//7//v/+v/5//j/9f/4//r/+v/6//r/+v/3//b/9f/0//T/9P/0//T/9f/2//f/
+P/4//j/+P/4//b/9v/2//b/8//z//P/8//1//X/9v/2//b/9//4//j/9//3//j/9//3
//f/9//6//f/9v/2//X/9v/2//X/9f/4//f/9v/3//P/8v/z//T/9f/2//j/+//9//z/
+//7//v/+//7//v/9//1//X/8//y//H/8P/v/+3/7P/s/+3/6//r/+r/6v/r/+z/7f/s
/+r/6//s/+z/6//q/+n/6P/q/+v/7f/u/+7/7v/v/+//8P/3/wIAEQAtAFMAeQCmAOIA
LgGPAfUBNAI5AhMC0gF9ASIBywBsAAMAr/+S/5//q/+t/6//rv+v/7b/uf+9/8P/yv/Q
/9j/3f/g/+H/4f/h/+H/4f/m/+X/5v/o/+j/6P/p/+r/6P/p/+n/6f/p/+r/6v/q/+r/
6v/q/+r/6v/r/+z/7P/s/+z/7P/s/+7/7//v/+//7//v/+//7//t/+7/7v/u/+z/7f/v
/+//7//w//H/8v/y//L/8v/y//D/8P/w//D/8v/z//X/9v/4//j/+P/4//j/+v/7//v/
+v/5//j/+P/7//3//f/9////AQACAAQABQAFAAcABwAGAAgACQAKAA0ADwAPABAAFAAV
ABcAGQAeACAAIAAhACQAJQAoACsAKwAsACwALQAuAC4ALgAuADIAMgAyADIAMQAyADMA
NAAwADAALwAuACsAKQAnACQAIwAiACAAHAAZABgAFQASAA4ACwAIAAYAAgABAP///P/5
//n/9//2//P/8v/x//H/8P/w//D/7v/u/+7/7v/s/+7/7v/u/+//7f/r/+v/7P/s/+z/
6//q/+r/6v/r/+v/6f/p/+j/6P/m/+b/5v/k/+b/5//o/+n/5v/l/+T/4//l/+X/5f/l
/+T/5P/k/+T/4//j/+T/5P/i/+L/4v/i/+T/5f/m/+f/5v/m/+f/5//n/+f/6P/o/+r/
6v/r/+v/6f/q/+r/6//t/+3/7f/u/+7/7v/u/+7/7v/u/+//8P/w//D/8P/w//L/8v/y
//H/8f/x//H/8f/v/+//8P/w/+7/7v/v/+//8P/w//D/8P/w//D/8P/w/+7/7v/t/+z/
7P/t/+3/7f/u/+7/7//v/+7/7v/t/+z/7P/s/+3/7f/r/+r/6v/q/+j/6f/p/+n/6v/r
/+z/7f/r/+v/6//r/+v/6v/p/+b/5//o/+n/6//p/+n/6v/q/+z/7P/r/+v/6f/p/+n/
6f/p/+n/6f/n/+r/7P/q/+r/6v/q/+r/6v/q/+r/6P/o/+j/6P/o/+f/5//n/+j/6f/q
/+z/6v/q/+v/7P/s/+z/7f/v/+3/7f/t/+3/8P/u/+7/7//v//D/8P/v//D/8f/w/+//
7f/s/+z/7v/w//D/8P/x//H/9P/0//T/9//3//f/9//2//P/8P/v/+//7v/t/+z/7f/r
/+r/6v/r/+v/6//q/+j/6P/o/+j/5v/m/+f/6P/q/+r/6v/q/+r/6f/p/+r/6P/m/+b/
5//n/+r/8//6/wcAIwBHAHEApADkADYBmwEHAk4CVQIrAugBlQE2AdsAfAAXAMH/nv+r
/7P/r/+1/7z/v//A/8X/x//L/9D/0v/U/9v/4v/l/+b/5f/k/+P/5v/l/+b/6P/m/+b/
5//o/+r/6//r/+v/6f/q/+r/6v/s/+z/7P/s/+z/7f/u/+7/7P/s/+z/7P/s/+3/7f/t
/+3/7f/t/+3/7f/u/+7/7v/w//H/8//z//D/8P/w//D/8v/y//L/8v/y//L/8v/y//L/
8//1//b/9v/2//b/9v/2//j/+f/5//n/+f/5//r/+f/7//v/+//8////AQAEAAUABQAH
AAcABgAIAAkACgANAA8ADwAQABMAEwAUABUAFgAYABgAGQAbAB0AIQAlACUAJgAmACcA
KgAqACoAKgAsACwALAAsACwALAAsACwAKgAqACkAKAApACcAJQAiAB8AHgAcABgAFAAU
ABIAEAAOAAsACAAGAAMAAwACAAAA/v////7//v/7//r/+f/5//b/9v/2//T/9v/2//b/
9P/0//T/9P/1//P/8f/x//L/8v/y//H/8P/w//D/8f/x//P/8//y//L/8v/y//L/8P/t
/+3/7f/t/+3/7f/t/+3/7f/t/+3/7f/w//D/8P/w/+7/7f/t/+z/7P/s/+z/7P/v/+//
7//v//D/8P/x//H/8//z//T/9P/0//T/9f/1//X/9v/2//f/9//3//f/+P/4//j/+P/4
//b/9v/3//j/+P/4//j/+P/6//r/+v/5//n/+f/5//n/+f/5//r/+v/2//b/9//3//j/
+P/4//j/9v/2//b/9v/4//j/9//2//T/9f/1//X/9P/0//X/9f/2//b/9f/0//b/9v/3
//f/+f/4//j/+P/3//f/9v/1//X/9f/1//X/8//z//P/8//0//T/9P/y//T/9P/0//X/
8//z//T/9P/2//b/9f/1//X/9f/1//X/9f/1//X/8//2//b/9f/0//P/8v/0//T/9P/0
//L/8v/y//L/9P/0//T/9P/y//L/8v/y//L/8v/y//L/8v/y//L/8v/0//T/9P/0//L/
8v/y//L/8v/y//L/8v/y//L/8v/y//L/8v/y//L/8f/x//H/8f/x//H/8v/y//D/8f/y
//L/8//1//j/+f/3//f/9//6//r/+v/7//v//P/8//v/+//7//n/9//3//b/9v/4//r/
+v/6//v//f////7//f/9//3//f/9//3//P/7//z/+//6//n/+P/3//T/8v/x//H/8v/z
//P/9P/2//b/9v/0//T/9f/2//b/9P/0//T/9P/z//P/9P/0//T/9P/x//P/+v8FABAA
IwBHAHMAnwDUABwBcgHZATECTAItAu0BmAE5AeoAmwA+AOv/uf+y/8H/xf/F/8n/zP/N
/9D/1f/X/93/4v/k/+b/7f/w/+//8P/v/+7/7f/v/+3/7f/u/+7/7v/v//D/8v/z//P/
8//x//L/8v/y//L/8v/y//L/9P/1//b/9v/4//j/+P/4//b/9//3//f/9f/1//X/9f/1
//b/9v/2//b/9//5//n/+v/6//r/+v/5//j/9//2//j/+P/4//j/+v/7//3//v8AAAAA
AAAAAP7/AAABAAEA/v/9//z//P///wEAAQABAP//AQACAAQABgAHAAoACwAKAAwADQAO
ABMAFQAVABYAFwAXABgAGQAaABwAHAAdACAAIQAkACcAKAAqACsALQArACoAKQAoACoA
KgAqACoAKwAsAC0ALgAqACoAKQAoACcAJQAjACAAHwAeABwAGAAZABoAGQAYABMADwAL
AAgABgAHAAcABgACAAEA/v/8//v/+v/5//n/9v/2//b/9P/0//T/9P/y//P/9P/1//f/
9//1//X/9v/0//T/8//y//L/8v/z//P/8f/x//D/8P/w//D/8P/u/+3/7f/t/+3/6//r
/+v/6//t/+3/7f/t/+3/7P/r/+r/6v/r/+3/7v/s/+z/7P/s/+v/6//r/+v/6v/q/+v/
6//r/+v/7P/s/+r/6v/r/+v/7f/u/+7/7//t/+3/7f/u/+7/7v/u/+7/7P/s/+3/7v/v
//D/8f/y//T/9P/0//P/8f/x//H/8f/v/+//8P/w/+//8P/y//P/8f/w/+//7v/u/+7/
7v/u//D/8P/v/+7/7P/t/+3/7f/u/+7/7//v/+7/7v/t/+z/7P/s/+3/7f/v/+7/7v/u
/+z/7f/t/+3/6v/p/+j/5//o/+n/6v/r/+r/6v/q/+j/5v/m/+b/5//p/+v/7v/w/+7/
7P/p/+f/6f/p/+n/6f/r/+v/6//p/+r/6v/p/+j/5//m/+f/6P/p/+r/7P/r/+v/6//p
/+n/6f/q/+r/6v/r/+z/7P/s/+3/7//t/+3/7f/t/+7/7P/s/+3/7f/u/+7/7f/t/+3/
6//p/+v/6v/q/+z/7v/u/+7/7//v//L/8v/y//P/8//z//P/8//x/+//7//r/+r/6f/o
/+j/5//n/+j/6f/p/+n/6P/l/+T/4//i/+D/4P/h/+L/4//k/+X/5v/k/+P/4//k/+T/
5v/o/+X/4f/k/+v/9P8DABkAPQBnAJQAxgAOAW0B1QEmAj0CHwLkAZUBOgHfAIIAIQDD
/5D/k/+j/6X/p/+s/6v/sP+5/7//wf/C/8b/zv/T/9j/2//f/9//3//f/+H/3//f/+D/
4P/g/+H/4v/k/+X/5f/l/+X/5v/m/+b/5P/k/+T/5P/k/+X/5v/m/+b/5v/m/+b/6P/p
/+n/6f/n/+f/5//n/+n/6v/q/+r/6v/r/+3/7f/s/+z/7P/s/+z/7P/s/+z/7P/s/+z/
7P/q/+v/7f/u/+7/7v/u/+7/7v/w//H/8f/z//P/8//0//X/9//3//f/9//5//r//P/9
//3//////wAAAgADAAQABwAJAAkACgANAA0ADgAPABQAFgAWABcAGAAZABwAHwAeACAA
IQAjACYAJgAmACYAKAAoACgAKAAoACgAKAAoACQAJAAjACIAIwAhAB8AHAAZABgAFgAS
AA4ADgAMAAoACAAFAAIAAAD7//v/+v/4//X/9f/z//L/8//y//H/8f/u/+7/7v/s/+z/
7P/s/+r/6v/q/+r/6//r/+n/6f/q/+r/6v/p/+j/6P/o/+n/6f/n/+f/5v/m/+b/5v/m
/+T/4//j/+P/4//j/+P/4//j/+P/4//j/+P/5P/k/+T/5P/l/+X/5v/m/+T/5P/k/+T/
5f/l/+X/5f/p/+r/7P/t/+v/6//s/+z/7v/u/+//7//v//D/8P/x//H/8f/x//L/8v/y
//L/8v/y//L/8//0//T/9P/0//T/9P/0//T/8//z//P/8//z//P/8//0//T/8v/y//P/
8//0//T/9P/0//L/8v/y//L/8v/y//H/8P/u/+//7//v//D/8P/x//H/8P/w/+//7v/u
/+7/7//v/+3/7P/s/+z/7v/v/+//7//v/+//7//v/+3/7f/t/+3/8P/w//D/7v/s/+z/
7P/t/+3/7f/u/+7/7v/u/+3/7f/t/+3/7f/t/+3/7f/t/+v/7P/u/+7/7v/u/+7/7P/s
/+z/7P/q/+r/6v/q/+v/7P/t/+7/7v/u/+7/7v/s/+z/7P/s/+7/7v/u/+7/7f/s/+v/
6v/s/+z/7P/s/+z/7P/s/+z/7v/u/+7/7v/t/+3/7f/t/+3/7f/u/+7/7v/v//D/8P/w
//H/8//z//H/8f/x//T/9P/0//X/9f/2//b/9f/1//X/8//x//H/7v/u//D/8v/0//T/
9f/3//r/+v/6//v/+//7//v/+//7//n/+f/3//T/8//y//H/7//u/+7/7//v/+//7v/u
/+7/7v/u/+z/7v/v//D/8P/v/+7/7f/s/+3/7f/u/+7/7P/u/+3/7f/y//f/AgAXADUA
WwCHAMAACgFkAckBIQJKAjcCBQK6AWEBDAG3AFgA/f/B/7T/wf/H/8f/yf/G/8f/yv/N
/83/0//a/+D/4v/l/+b/5f/n/+f/5//n/+n/5//n/+j/6v/q/+v/7P/s/+3/7f/t/+3/
7v/u/+7/7P/s/+z/7P/s/+3/7v/u/+7/7v/u/+7/7v/v/+//7//v/+//7//v/+3/7v/u
/+7/7v/v//H/8f/w//D/8P/w//D/8P/w//D/8v/y//L/8v/w//H/8//0//T/9P/0//T/
9P/2//f/9//3//f/9//4//n/+//7//v/+f/7//z//v//////AQABAAMABgAIAAoACwAL
AAkACAANAA0ADgAPABAAEgASABMAFgAXABoAHQAdAB4AHgAfACAAIAAgACAAIAAgACAA
IAAeAB4AHgAeAB0AHgAeAB4AHwAdABsAGAAXABYAFAAQAA4ADgAMAAoACAAFAAIAAAD/
/////v/8//v/+//5//j/+v/6//r/+//4//j/+P/2//j/+P/4//b/9f/0//P/8//0//P/
9P/2//X/9P/y//D/7P/s/+3/7f/w//H/8f/y//T/9P/0//L/8f/x//H/8f/u/+3/7P/r
/+3/7f/t/+3/7v/u/+7/7v/t/+3/7v/u/+7/7v/u/+7/7f/t/+3/7f/s/+z/7f/t/+//
7//w//D/8P/w//H/8f/x//L/8v/z//L/8f/w//D/8P/w//D/8P/y//L/8//0//T/9P/0
//T/8v/y//L/8f/v/+//7//v/+//7//w//D/8f/y//T/9f/0//T/9P/0//L/8v/y//L/
8P/w/+//7v/w//H/8f/x//D/8P/x//H/8v/y//H/8P/t/+z/7P/r/+3/7P/s/+z/7v/v
/+//7//v/+//7//v/+v/6//r/+v/7f/u/+//7v/t/+z/6//r/+v/6//s/+z/7v/u/+3/
7f/v/+//7//v/+3/6//s/+v/6v/p/+j/6v/q/+r/6v/r/+v/7P/t/+v/6//r/+z/7P/s
/+3/7v/u/+7/7//x//P/8//z//P/9f/y//H/8f/z//T/9P/z//H/8f/v/+3/7//u/+7/
8P/w//D/8P/x//P/9v/2//b/+//9////AQABAP///f/9//3//P/7//r/+P/1//P/8v/1
//X/9f/0//L/8v/y//L/8P/w//H/8v/w//D/8P/w//L/8f/x//L/9P/0//T/9f/1//T/
/f8IABcAKQBJAHUApADcACYBhQHtATQCQQIdAtoBgQEmAdEAeAAZAMX/nP+l/7P/sf+x
/7T/t/++/8P/yf/P/9T/1v/c/+X/6v/t/+//7//v/+//7//t/+3/7v/u/+7/7//w/+7/
7//v/+//8P/y//P/9P/y//L/8v/y//D/8f/y//L/9P/0//T/9P/0//X/9f/1//X/9f/1
//X/8//0//T/9P/2//f/+f/5//r/+v/6//r/+f/4//f/9v/2//b/9v/2//b/9//5//r/
/P/8//z//P/9/wAAAgADAAEAAQABAAIAAAABAAAA//8AAAMABQAIAAkACQALAAsADgAQ
ABEAEgAVABcAFwAYABkAGQAaABsAHgAgACAAIQAiACMAJgApACsALgAwADMANAA0ADQA
NAA2ADYANgA2ADQANAA0ADQAMgAyADEAMAAtACsAKQAmACUAJAAiAB4AGwAaABcAFAAQ
AA0ACgAIAAMAAwACAAAA/f/9//v/+v/3//b/9f/1//b/9v/2//T/9P/0//T/8v/w//D/
8P/x//H/7//v//D/8P/w/+//7v/s/+z/7f/t/+v/6//q/+r/7P/s/+z/6v/n/+f/5//n
/+f/5//n/+f/5f/l/+X/5f/m/+b/5v/m/+X/5f/m/+b/6P/o/+j/6P/p/+n/6f/p/+r/
6v/r/+v/7P/t/+//8P/u/+7/7//v/+//8P/w//H/8f/x//H/8v/w//D/8P/w//D/8P/x
//L/8v/y//L/8v/w//D/8P/v//H/8f/x//H/7//v//D/8P/u/+7/7//v//D/8P/w//D/
7v/u/+7/7v/u/+7/7f/s/+z/7f/t/+3/7P/s/+3/7f/s/+z/6//q/+z/7P/t/+3/6//q
/+r/6v/o/+n/6f/p/+v/6//r/+v/6f/p/+n/6f/q/+r/6v/o/+b/5v/m/+f/5//n/+j/
6P/n/+b/5P/j/+T/5f/m/+f/5//p/+f/5v/m/+b/5v/m/+b/5v/m/+b/5v/l/+X/5f/l
/+X/5f/m/+j/6P/p/+r/6P/o/+n/6//t/+3/7f/t/+7/7P/s/+3/7f/u/+7/7f/t/+3/
6//p/+n/6P/o/+r/7P/s/+z/7f/t//D/8P/w//P/8//z//P/8//x/+//7//t/+z/6//q
/+n/5//m/+b/5//n/+f/5v/k/+T/5P/k/+T/5P/l/+b/5v/m/+b/5v/m/+X/5f/m/+b/
5v/m/+X/4//o/+//+v8LACUASwB1AKoA7ABCAasBEQJMAkcCFQLOAXMBFAG9AGIAAQC3
/57/q/+z/7P/uf+6/7v/vP/B/8f/y//O/9T/2v/f/+L/4//j/+P/4//j/+X/4//j/+T/
5v/m/+f/6P/o/+n/6f/p/+n/6v/q/+r/6P/o/+j/6P/q/+v/7P/s/+z/7P/s/+z/6v/r
/+v/6//s/+3/7v/v/+3/7v/u/+7/7P/t/+//7//w//D/8P/w//D/8P/w//D/8P/w//D/
8P/w//H/8//0//T/9P/0//T/9P/2//f/9//3//f/9//4//f/+f/5//n/+//9//7/AAAB
AAEAAwADAAQABgAHAAgACgALAAoACgAPAA8AEAARABQAFgAWABcAFgAXABoAHQAeACAA
IQAjACQAJAAkACQAJgAmACYAJgAkACQAJAAkACIAIgAhACAAHwAdABsAGAAXABYAFAAQ
AA4ADgAMAAoACAAFAAIAAAD9//3//P/6//n/+f/3//b/9f/0//P/8//y//L/8v/w//L/
8v/y//D/8P/w//D/8f/v/+3/7f/u//D/8P/v/+7/7P/s/+3/7f/t/+3/7P/s/+r/6v/q
/+j/6f/p/+n/6f/r/+v/6//r/+v/6//r/+v/6v/q/+r/6v/q/+v/7f/u/+z/7P/s/+z/
7f/t/+3/7f/w//D/8f/x//H/8f/y//L/8P/w//H/8f/y//T/9f/3//X/9f/1//b/+P/4
//j/+P/2//b/9//4//b/9v/2//b/9v/2//b/9f/3//f/9//3//f/9//4//j/9v/2//f/
9//2//b/9v/2//b/9v/2//b/9P/0//P/8v/0//X/9f/1//T/9P/1//X/9v/2//X/9P/y
//L/8//z//H/8P/w//D/8f/z//T/9f/0//P/8v/x//H/8f/x//H/9P/0//T/8v/y//L/
8v/z//H/8f/y//L/9P/0//P/8//z//P/8//z//P/8//z//H/8v/0//L/8v/y//L/8P/w
//D/8P/w//D/8P/w//D/8P/w//D/8v/y//L/8v/w//D/8P/w/+7/7v/u/+7/8P/w//D/
8P/w//D/8P/w//D/8P/w//D/8P/w//D/8P/w//D/8P/w/+3/7f/t/+3/7v/v//H/8v/w
//H/8v/y//L/8//1//X/9//3//f/+v/4//j/+f/5//r/+v/5//n/+v/5//j/+f/2//b/
+P/6//z//P/9////AQAAAP///////////////////f/9//v/+v/5//j/9//3//b/9v/3
//X/9f/0//T/9v/2//b/9P/0//X/9v/2//T/9P/0//T/8//z//T/9P/0//b/9f/3//z/
AwAKABsAOQBdAIcAugD6AEwBrQELAkICOQIHAr4BXQECAbcAZAAJAMX/sP+9/8f/x//P
/9D/z//S/9P/1f/Z/+D/5P/m/+n/7v/x//H/8f/x//H/8f/v/+//8P/w//D/8f/y//T/
9f/1//X/9//4//j/+P/2//b/9v/2//T/9f/2//b/9P/0//T/9P/1//f/+P/5//f/9//3
//f/9//4//j/+P/4//n/+//7//j/+P/4//j/+v/6//r/+v/6//r/+v/6//r/+//9//7/
/P/8//z//P/8//7//////////////wAAAwAFAAUABQAEAAUABQAGAAkACQALAAsACQAK
AAoACgAPABEAEQASABcAFwAYABkAGgAcABwAHQAcAB0AIAAjACMAJAAkACUAJwAoACkA
KgApACgAJwAmACQAJAAkACQAJQAmACYAJgAnACUAIwAgAB0AHAAaABYAFgAWABQAEgAQ
AA0ACgAIAAcABwAGAAQAAAD///z/+v/6//r/+v/7//j/+P/4//b/8//y//H/7v/x//L/
8//1//f/9f/1//b/9v/2//X/9P/y//L/8//z//P/8//y//L/8P/w//D/7v/t/+3/7f/t
/+//7//v/+//7//v/+//7//u/+7/7v/u/+3/7f/u/+7/7v/u/+7/7v/t/+3/7f/t//D/
8P/x//H/7//v//D/8P/u/+7/7//v/+//8P/w//H/8f/x//H/8v/y//L/8v/y//T/9P/1
//b/9P/0//T/9P/y//L/8v/x//P/8//z//P/9f/1//b/9v/y//L/8//z//D/8P/w//D/
7v/u/+7/7v/v//D/8P/w/+7/7//v/+//8P/w//H/8f/w//D/7//u/+7/7v/v/+//7v/s
/+v/6v/o/+n/6f/p/+v/7f/v//H/7v/t/+z/6//s/+z/7P/q/+r/6v/q/+v/6//r/+z/
7P/s/+z/7P/s/+z/7P/s/+r/6f/p/+n/5//n/+f/6P/p/+r/7P/u/+7/7v/v//H/8P/v
/+7/7f/y//D/8P/x//H/8v/y//H/7//v/+3/6//s/+z/7f/w//D/8P/w//H/9f/4//j/
+P/3//f/9//3//X/8//x//H/8f/w/+//7v/t/+v/6v/q/+v/6//r/+r/6v/q/+r/6v/o
/+j/6f/q/+z/7P/s/+z/6v/p/+n/6v/q/+r/6v/p/+n/6v/x//z/CQAdAD0AYwCQAMQA
BgFdAcUBHgI9AiMC7AGjAUoB7wCSAC8A0f+c/5n/p/+r/6v/rv+v/7b/u/+9/8P/yv/S
/9b/2//g/+X/5//n/+f/5//n/+X/5f/m/+T/5P/l/+b/5v/n/+f/5//p/+r/6v/q/+z/
7P/s/+z/6v/r/+z/7P/s/+z/7P/s/+z/7f/t/+3/7f/t/+3/7f/t/+7/7v/u/+7/7//x
//H/8v/y//L/8v/w//D/8P/w//D/8P/w//D/8v/z//X/9v/0//T/9P/0//T/9v/3//f/
9//3//f/+P/5//v/+//7//3///8AAAIAAQABAAMAAwAEAAYABwAIAA0ADwAPABAAEwAT
ABQAFQAaABwAHAAdAB4AHwAiACUAJAAmACcAKQAsACwALAAsACwALAAsACwALAAsACwA
LAAoACgAJwAmACcAJQAjACAAHwAeABwAGAAVABQAEQAOAAwACQAGAAQA//////7//P/5
//n/9//2//P/8v/x//H/8v/y//L/8P/w//D/8P/u/+7/7v/u/+//7f/r/+v/7P/u/+7/
7f/s/+r/6v/r/+v/6f/p/+j/6P/o/+j/6P/m/+X/5f/l/+X/5//n/+f/5//n/+f/5//n
/+b/5v/m/+b/5//n/+j/6P/q/+r/6v/q/+v/6//r/+v/7P/s/+3/7f/u/+//8f/y//D/
8P/x//H/8//0//T/9f/1//X/9f/2//j/+P/4//j/9v/2//f/+P/4//j/+P/4//b/9v/2
//X/9//3//f/9//5//n/+v/6//b/9v/3//f/9v/2//b/9v/2//b/9v/2//j/+P/3//b/
+v/5/w==
         </WaveFormData>
      </LeadData>
      <LeadData>
         <LeadByteCountTotal>10000</LeadByteCountTotal>
         <LeadTimeOffset>0</LeadTimeOffset>
         <LeadSampleCountTotal>5000</LeadSampleCountTotal>
         <LeadAmplitudeUnitsPerBit>4.88</LeadAmplitudeUnitsPerBit>
         <LeadAmplitudeUnits>¦ÌV</LeadAmplitudeUnits>
         <LeadHighLimit>2147483647</LeadHighLimit>
         <LeadLowLimit>268435456</LeadLowLimit>
         <LeadID>V5</LeadID>
         <LeadOffsetFirstSample>0</LeadOffsetFirstSample>
         <FirstSampleBaseline>0</FirstSampleBaseline>
         <LeadSampleSize>2</LeadSampleSize>
         <LeadOff>FALSE</LeadOff>
         <BaselineSway>FALSE</BaselineSway>
         <ExcessiveACNoise>FALSE</ExcessiveACNoise>
         <MuscleNoise>FALSE</MuscleNoise>
         <LeadDataCRC32>1884134741</LeadDataCRC32>
         <WaveFormData>
7v/u/+7/7v/v//D/8f/y//T/9P/0//T/9f/2//f/+P/6//z//v8AAAEAAgADAAQABwAI
AAkACgANAA4ADwAQABIAFAAWABgAGQAaABsAHAAfACAAIQAiACIAIgAiACIAIAAgACAA
IAAfAB4AHQAcABkAGAAXABYAFAASABAADgAKAAgABgAEAAIAAAD+//z/+v/4//b/9P/z
//L/8f/w/+7/7v/u/+7/7P/s/+z/7P/s/+z/7P/s/+z/7P/s/+z/6v/q/+r/6v/o/+j/
6P/o/+r/6v/q/+r/6P/o/+j/6P/q/+r/6v/q/+n/6P/n/+b/5P/k/+T/5P/m/+b/5v/m
/+j/6P/o/+j/5v/m/+b/5v/p/+r/6//s/+r/6v/q/+r/7P/s/+z/7P/s/+z/7P/s/+7/
7v/u/+7/7//w//H/8v/y//L/8v/y//T/9P/0//T/8v/y//L/8v/0//T/9P/0//b/9v/2
//b/9P/0//T/9P/0//T/9P/0//b/9v/2//b/9P/0//T/9P/0//T/9P/0//T/9P/0//T/
8v/y//L/8v/y//L/8v/y//L/8v/y//L/8v/y//L/8v/y//L/8v/y//T/9P/0//T/8v/y
//L/8v/w//D/8P/w//D/8P/w//D/8v/y//L/8v/y//L/8v/y//L/8v/y//L/8P/w//D/
8P/y//L/8v/y//L/8v/y//L/8v/y//L/8v/y//L/8v/y//T/9P/0//T/8v/y//L/8v/0
//T/9P/0//L/8v/y//L/8//z//P/8//1//T/9P/0//T/9P/0//X/8//z//T/9P/2//b/
9//3//r/+v/6//z//P/8//z//P/9//3//f/9//v/+//7//n/9//3//f/+P/8//3//f8A
AAAAAgADAAMABAAFAAUABQAFAAQAAQAAAPz/+v/4//j/+P/2//b/9v/0//T/9P/0//X/
9f/1//X/8//z//T/9f/z//P/8//y//T/9f/1//X/9//1//H/7f/s/+7/8P/2/wUAHgA8
AGAAkQDWACcBgQHLAe0B6gHNAZIBTwEfAecApABnAD0AJwAZAAkAAAD7//X/7//t/+z/
7P/s/+7/7v/w//D/8P/x/+//7//u/+7/7v/u/+7/7//x//D/8P/w//L/8//z//P/8v/y
//P/8//y//L/8v/y//T/9f/1//X/8//y//L/8//z//P/9P/0//T/8//z//T/9f/1//X/
9f/1//X/9v/2//b/9v/2//f/9//3//f/9//5//j/+P/5//f/+P/4//j/+P/5//n/+f/6
//v//P/8//z//P/8//z//P/9//3//f///wAAAgADAAMABAAEAAQABAAGAAcACAAIAAoA
DAANAA4ADwAPABAAFAAWABcAGAAXABgAGgAcAB0AHgAfAB8AIAAhACEAIQAjACQAJAAk
ACMAIwAkACQAIAAgACAAHwAgACAAIAAeABsAGwAXABUAEwASABEADgANAAoACgAKAAgA
BgAGAAQABAADAAMAAgAAAP7//v/+//3//f/9//z//P/8//z//P/6//z/+v/6//z//P/7
//r//P/8//z//P/8//z//P/8//r/+v/6//r/+v/6//r/+P/4//n/+//5//r/+f/5//n/
+P/3//b/9f/2//f/+P/5//n/+P/4//n/9v/1//P/8v/0//X/9v/4//b/9v/3//f/9//3
//f/9//1//b/9v/2//b/9v/3//j/+v/6//v/+//5//n/+v/6//f/9//3//j//P/8//n/
+f/6//r/+v/6//r/+v/6//v//P/8//z//P/3//b/9f/0//b/9v/2//b/+v/8//3//v/9
//z//P/8//v/+f/3//b/+f/5//r/+v/3//b/9v/1//X/9f/2//b/+P/3//f/9//4//r/
+//8//n/+P/3//b/8//y//L/8//z//P/8//y//P/8//0//X/9f/1//X/9f/3//f/9v/2
//b/9f/0//P/8v/y//L/8f/y//T/8v/y//L/8v/v/+7/7f/s/+z/7P/s/+z/7//w//H/
8v/w//D/8P/x/+//7//v/+//7P/s/+z/7P/s/+z/7f/t/+//8P/w//D/7//v/+7/7v/u
/+7/8P/w/+7/7v/u/+//7//v/+//7//y//P/8v/z//D/7//v//D/8//z//b/9v/4//n/
+f/6//n/+f/5//n/9v/z//L/8P/s/+r/6v/o/+f/6P/p/+r/6f/o/+f/5f/m/+f/6P/n
/+f/6P/p/+n/6P/n/+X/5P/m/+f/6P/p/+n/6//r/+j/4v/k/+j/7/8CAB4APABjAJoA
5QBBAaMB5wEAAvcBzgGJAUUBDQHMAH0AMwANAP//9//u/+f/3f/V/9X/1P/U/9b/2P/a
/9z/4P/i/+H/4//j/+L/4v/k/+T/5P/l/+X/5P/k/+T/4v/j/+P/4//i/+L/4//j/+P/
5P/l/+b/5v/n/+f/5//n/+b/5v/n/+f/5//o/+j/6P/n/+f/6P/p/+n/6f/p/+j/5//n
/+b/5//o/+n/6//r/+v/6//r/+n/6P/o/+n/6v/s/+3/7v/u/+//7//v//D/8f/y//L/
8f/w/+//7v/v//H/8v/z//P/9P/2//f/+f/6//r/+v/6//z//f/+//7/AAACAAMABQAH
AAgACgAOABAAEQASABUAFgAYABoAGgAcAB4AHwAeAB8AHwAfACMAJAAkACQAJAAlACcA
KAAkACQAJAAjAB8AHgAdABoAGQAZABUAEwAPAA4ADQAKAAgABAADAAIA///8//v/+P/0
//P/8//y//D/7v/u/+7/7f/t/+3/7P/s/+z/7P/s/+z/7v/s/+z/7P/s/+v/6v/q/+r/
6v/q/+r/6v/q/+r/6P/o/+j/6P/m/+b/5v/k/+X/5//q/+n/5//l/+T/4//j/+P/4//j
/+P/4//j/+P/5f/k/+T/5f/j/+P/4v/i/+T/5f/m/+j/5//m/+b/5f/l/+X/5f/l/+b/
6P/p/+r/6P/o/+n/6v/q/+r/6//r/+3/7f/u/+7/6//r/+v/7P/w//D/7f/t/+7/7v/u
/+7/7v/u/+7/7//u/+7/7v/u/+7/7v/u/+7/8P/w//D/8P/w//D/7//u/+3/7P/s/+z/
7v/t/+z/7P/t/+3/7v/u/+3/7P/s/+v/7f/t/+7/7v/s/+v/6//r/+n/6v/q/+r/6//s
/+3/7v/t/+z/7P/t/+z/6//q/+j/6P/p/+v/7f/t/+3/7f/t/+3/7f/s/+z/6//r/+v/
6//q/+r/6v/p/+z/7v/s/+z/7P/s/+z/7P/s/+z/6//r/+v/6//r/+r/6v/q/+z/7P/s
/+3/7f/t/+7/7v/u/+7/7//v/+7/7v/u//D/8v/y//L/8v/z//P/8//z//X/9f/1//P/
8//z//P/9P/2//f/9//6//n/+v/6//n/+//9//7////+//z/+P/2//b/9P/y//L/8v/w
//D/8P/u/+7/7v/u/+3/7f/t/+3/6//r/+z/7f/v/+//7//u/+7/7//v/+//7f/t/+v/
6//m/+b/6P/q//H/BAAeAD4AZwCeAOUAPwGhAekBAgL3AdABkwFTARkB2gCTAE8AJwAZ
AAkA+P/z//H/6//n/+b/5P/k/+b/5P/k/+j/7P/t/+v/6//q/+r/7P/s/+z/7f/t/+z/
7P/s/+z/7f/t/+3/7P/s/+3/7f/u/+7/7v/u/+7/7//v/+//7f/s/+z/7f/t/+3/7v/u
/+7/7f/t/+7/7//v/+//7//x//H/8v/y//D/8P/w//H/8//z//P/8//z//L/8v/z//P/
9P/0//T/9P/1//X/9f/2//f/+P/4//r/+v/6//r/+P/5//n/+f/9//7/AAABAAMABAAE
AAQAAgAEAAUABgAIAAoADAANAAwADQANAA4AEAASABMAFAAWABgAGwAeAB8AIAAhACEA
IgAjACMAIwAnACgAKAAoACUAJQAmACYAJgAmACYAJQAlACQAIwAgAB0AHQAZABcAEwAS
ABEADgAOAAoACQAIAAcABgAHAAYABAADAAMAAgAAAP7//v/+//v/+//7//r/+v/6//r/
+v/4//r/+P/4//j/+P/3//b/+P/4//j/+P/4//j/+P/4//j/+P/4//j/+P/4//j/9v/1
//X/9v/z//T/8//z//P/8//z//P/8//0//X/9v/3//b/9P/z//P/9f/1//T/9P/1//X/
9f/2//T/9P/1//X/9f/1//X/9f/3//j/+P/4//j/+P/5//r/+v/6//v/+//7//v//P/8
//v/+//7//z//v/+//v/+//8//z//P/8//z//P/8//3//v/+//7//v/8//z//P/8//7/
/v/+//7//v/+//3//P/9//z//P/8//z/+//6//r/+f/5//r/+v/7//r/+v/5//v/+//8
//z//v/9//3//f/7//z//P/8//z//P/8//z/+//6//r/+//7//v/+//6//v/+//8//3/
/P/7//r/+f/6//v/+//8//v/+//7//v/+v/6//r/+f/+//z/+//6//n/+P/6//r/+v/6
//j/+P/4//j/+v/6//r/+v/6//r/+v/6//j/+P/4//j/+P/4//j/+P/6//r/+v/6//n/
+P/3//b/+P/4//j/+P/4//j/+P/5//f/9//3//f/+P/4//j/+P/2//b/9//3//X/9v/2
//b/9//5//r//P/+//7/AAAAAP7//v/+////AQABAAEAAQD//////f/9//3//f/+/wAA
AQABAAQABAAEAAUABQAGAAUABQAFAAUABQADAAMAAgAAAP7//v/8//f/9v/1//T/9f/2
//f/9//5//n/+f/3//f/+P/5//n/+f/5//j/+P/3//f/9//3//f/9f/x/+7/8P/0//r/
BwAgAEQAZgCRAMwAFQFxAcEB6QHkAccBjgFJARMB4wCmAGkAOwAlABkACwACAPv/9f/v
/+//7v/u//D/8P/w//D/9P/0//P/8v/x/+//7v/s/+z/7P/t/+//7v/u/+7/8P/x//H/
8f/w//D/8f/x/+7/7v/u/+7/8P/x//H/8f/z//L/8v/z//H/8f/y//L/8P/v/+//8P/x
//H/8f/x//H/8f/y//L/9P/0//T/9f/z//H/7//t/+7/7v/v//H/8v/0//X/9v/2//f/
9//3//b/9//4//j/9f/0//P/8v/z//X/9v/3//j/+P/5//n/+//8//z//P/+/wAAAQAC
AAQABgAIAAkACAAJAAkACgALAAwADAAMAA8AEAASABQAGAAaABwAHQAdAB0AHAAbABsA
HAAcABwAHAAdAB8AIAAeAB4AHgAdABsAGgAZABYAFQAVABEADwAQABAAEAAOAAsABgAE
AAIAAQAAAAEAAAD7//n/+P/2//T/8v/y//L/8f/x//H/8P/u/+7/7v/u/+//8v/x//L/
8v/y//H/8P/v/+7/7f/s/+v/7P/t/+7/7P/s/+z/7P/u/+7/7v/s/+r/6//t/+v/6v/p
/+n/6f/p/+n/6f/p/+j/5//m/+X/5//m/+b/5//p/+n/6P/o/+f/5//n/+j/5v/m/+f/
5//l/+X/5f/l/+X/5v/m/+b/6P/o/+n/6v/o/+j/6f/p/+f/5//o/+j/5//n/+f/6P/s
/+z/6f/p/+v/7P/t/+7/7f/s/+v/6//q/+r/6v/q/+v/7P/t/+7/6//q/+n/6P/n/+j/
6P/o/+j/6P/p/+r/6v/p/+j/6P/r/+v/7P/s/+n/6P/o/+f/5//n/+j/6P/q/+n/6f/p
/+n/6v/q/+r/6f/o/+f/5v/m/+b/5//p/+f/5//n/+b/4//j/+T/5f/n/+n/6//t/+v/
6f/m/+T/5//n/+f/5//o/+j/6P/n/+b/5P/k/+T/5P/k/+f/5//n/+f/6f/o/+j/6P/o
/+j/6P/p/+f/5//o/+j/6P/o/+n/6f/o/+j/6P/q/+j/6P/o/+j/6//r/+v/6//p/+n/
6f/n/+n/6f/p/+r/7v/v/+//8v/x//L/8v/x//L/8//z//P/8//y/+//7v/s/+r/6P/o
/+f/5v/n/+j/6P/o/+j/6P/k/+P/4v/h/9//3//g/+H/4v/j/+T/5P/i/+P/4//j/+X/
5f/n/+P/3v/c/97/4P/n//b/EAAwAFUAggDDAB0BgQHRAfgB9wHYAZsBVQEZAdwAlQBL
ABUAAQD3/+z/5f/f/9f/1f/Y/9r/2P/W/9j/2v/c/+D/4f/j/+P/4v/i/+D/4P/g/+H/
4//i/+L/4v/k/+X/5f/l/+T/5P/l/+X/4v/i/+L/4v/k/+X/5f/l/+X/5P/k/+X/5//n
/+j/6P/n/+X/5P/k/+f/5//n/+f/6f/p/+r/6v/o/+j/6P/p/+n/6f/p/+n/6//q/+r/
6//p/+r/6v/q/+r/6//r/+v/7P/t/+7/7v/w//D/8P/w//L/8//z//P/8//0//b/9//5
//r/+v/6//r//P/9//7/AAACAAQABQAGAAcABwAIAAwADgAPABAAEQASABQAFgAWABgA
GgAbAB4AHwAfAB8AHwAgACAAIAAhACEAIgAiACAAIAAgAB8AHwAeAB0AGgAXABcAEwAR
AA8ADgANAAoACgAGAAUABAAAAP7//v/8//r/+f/5//j/9v/0//T/9P/z//P/8//y//D/
8P/w//D/7v/w/+7/7v/w//D/7//u//D/8P/w//D/7v/u/+7/7v/s/+z/7P/s/+z/7P/s
/+r/6P/p/+v/6f/p/+n/6v/r/+v/6//r/+v/6//r/+v/6//t/+z/7P/t/+v/6//q/+r/
7f/t/+3/7v/w//D/8f/x//H/8f/x//H/8f/y//L/8v/0//T/9f/2//b/9v/3//f/9f/1
//b/9v/3//f/9//4//j/+P/1//X/9v/2//b/9v/2//b/9v/3//j/+P/4//j/9v/2//b/
9v/4//j/+P/4//j/+P/3//b/9//2//b/9v/2//X/9P/0//X/9f/2//b/9//2//b/9f/z
//P/9P/0//T/8//z//P/8//0//T/9P/0//T/9P/0//P/8v/y//P/9f/1//X/9P/x//H/
8v/z//P/8//z//P/8//z//L/8v/z//P/8//z//T/9P/0//P/8v/2//T/9P/0//T/8v/y
//L/8v/y//L/8v/y//T/9P/0//T/9P/0//T/9P/y//L/8v/y//T/9P/0//T/8v/y//L/
8v/0//T/9P/0//T/9P/0//X/8//z//P/8//0//T/9P/0//T/9P/1//X/9f/2//b/9v/4
//n/+f/6//n/+P/5//j/+P/4//j/+f/6//v//P/9//v/+//5//n/9//3//j/+v/9//3/
AAAAAAIAAwADAAQAAwADAAMAAwADAAEAAQAAAPz/+v/6//j/9P/0//T/9P/0//T/9P/z
//X/9f/1//P/9f/2//f/9//2//X/8//y//P/8//z//P/8//z//H/7v/u/+7/9P8BABQA
MABSAH8AvAAJAV8BqwHXAd4BywGcAV0BJwH3ALgAdwBDACsAHwARAAgA///1/+3/6//q
/+j/6v/w//L/8P/w//D/7f/v/+//7v/u/+z/7P/s/+3/7//u/+7/7v/u/+//7//v//D/
8P/x//H/7v/u/+7/7v/u/+//7//v/+//7v/u/+//7//v//D/8P/w/+//7//w//H/8f/x
//H/8f/x//L/8v/w//D/8P/x/+//7//v/+//8f/w//D/8f/x//L/8v/y//D/8f/x//H/
8v/z//T/9P/0//T/9P/0//b/9//3//f/9//4//r/+//7//z//P/8////AgAEAAYABAAE
AAQAAwAGAAcABwAIAAgACgALAAwADwAQABIAFAAVABYAFwAXABgAGQAZABkAGQAaABoA
GgAZABkAGgAaABkAGgAbABsAGQAYABcAFAATABMADwANAA0ADAALAAgABgACAAEAAAAA
AP7//v/8//z/+//7//r/+f/4//n/+v/3//f/9//2//b/9v/2//b/8//0//H/8P/z//T/
9P/0//L/8v/y//L/7//u/+3/7P/v//D/8f/y//L/8v/y//D/8P/x//P/8f/u/+3/7f/t
/+3/7f/t/+3/7f/t/+3/7f/t/+z/7P/t/+3/7f/s/+z/6//r/+v/7P/s/+z/7f/t/+3/
7f/t/+3/7f/u/+7/7v/u/+7/7//w/+3/7P/s/+v/6//r/+z/7P/s/+3/7v/w//L/8v/v
/+//7v/u/+7/7v/s/+z/7P/t/+z/7P/s/+z/7P/u//D/8v/w//D/8P/w/+//8P/w//D/
7v/s/+v/6v/t/+3/7f/u/+3/7f/u/+7/7f/s/+z/6//p/+n/6v/q/+r/6f/p/+n/6f/q
/+r/6v/q/+r/6v/q/+n/6P/o/+n/6v/r/+z/7P/p/+n/6v/r/+r/6f/o/+f/6P/p/+n/
6v/t/+3/7f/t/+r/6P/o/+b/5v/m/+b/5//n/+f/5//o/+j/6f/q/+r/6v/q/+v/6f/p
/+r/6v/q/+r/6//r/+7/7v/u//D/7//u/+3/7P/u/+//8P/x/+//7//v/+3/7f/t/+3/
7v/u/+//7//y//T/9v/3//f/+v/9////AQABAAAA/f/8//r/+P/2//b/8v/w//D/8P/w
//D/8P/w/+//7//v/+//7f/t/+7/7//u/+3/7P/q/+v/7f/u/+//8f/z//H/8f/u/+r/
6v/w//f/BAAaADwAZQCYANsAMwGXAeEBAAL7AdIBjQFFAQ0B0ACJAEUAFwALAAEA8v/p
/+H/2//d/97/3v/g/+D/4v/m/+r/7P/t/+3/7f/s/+z/6v/q/+r/6//r/+r/6v/q/+n/
6f/o/+f/6//s/+7/7//s/+z/7P/s/+z/7f/t/+3/7f/s/+z/7f/v/+//8P/w/+//7f/s
/+z/6//r/+v/6//s/+3/7//w//D/8P/w//H/8P/v/+7/7f/v/+7/7v/v/+//8P/w//D/
8v/z//P/8//2//f/+P/4//b/9v/2//b/9f/1//T/8//2//j/+//9//v//P/8//z//v8A
AAEAAgAGAAgACgALAAoACwALAAwADgAQABEAEgATABQAFgAYABwAHgAgACEAJAAlACUA
JQAlACYAJgAmACUAJQAmACYAJgAmACYAJQAhACAAHwAcABsAGwAXABUAEQAQAA8ADAAK
AAYABQAEAAEA/v/9//r/+P/3//f/9v/0//L/8v/y//H/8f/x//D/8P/w//D/8P/v//D/
7f/s/+7/7v/t/+z/7v/u/+7/7v/q/+r/6v/q/+r/6v/q/+r/7P/s/+z/6v/p/+n/6v/n
/+j/5//n/+f/5//n/+f/5//n/+f/5//n/+f/5v/m/+f/6f/p/+j/6P/p/+n/6f/q/+r/
6v/r/+v/7f/t/+3/7f/t/+7/7v/u/+z/7P/t/+7/8P/w//H/8f/v/+//8P/w/+//7//v
//D/9P/0//H/8f/w//D/8P/w//L/8v/y//P/8//y//H/8P/w//D/8P/w//D/8P/w//D/
8P/w/+//7v/v/+7/7v/u//D/7//u/+7/7//v//D/8P/v/+7/7v/t/+//7//w//D/8P/v
/+//7//u/+7/7f/s/+7/7v/u/+7/7f/s/+z/7f/t/+3/7f/s/+v/6//s/+3/7f/t/+3/
7f/r/+v/6v/q/+3/7f/t/+3/7P/u/+z/6v/q/+r/6v/q/+v/6//r/+v/7f/s/+z/7P/q
/+r/6v/r/+3/7f/u/+7/7P/s/+3/7f/w//D/8P/y//D/8P/w//D/8//z//P/8//x//H/
8f/v/+//7//v//D/8v/z//P/9v/2//j/+f/5//r/+//7//v//f/8//n/+P/2//T/8v/y
/+7/7P/s/+z/7P/s/+z/7P/r/+v/6//r/+v/6//s/+3/7f/t/+3/7P/s/+3/7f/t/+//
7f/r/+n/5v/k/+b/7P/1/wgAIgBEAG0ApADvAEsBpwHjAfQB4wG4AXUBNQEBAcQAfwBD
ACEAEwAFAPr/9f/r/+X/4//k/+T/5v/m/+b/6v/s/+z/7f/r/+v/6v/q/+z/7P/s/+3/
7f/s/+z/7P/s/+3/7f/t/+7/7v/v/+//7P/s/+z/7P/u/+//7//v/+//7v/u/+//7//v
//D/8P/y//H/8f/y//H/8f/x//H/7//v//D/8P/w//D/8P/x//H/8f/x//H/8//y//L/
8//z//T/9P/0//T/9f/1//X/9P/1//b/9v/2//b/9v/2//j/+f/5//n/+//8//7/////
/wAAAAAAAAAAAgADAAQABAAGAAgACQAKAAsACwAMAA4AEAARABIAEQASABQAFgAYABoA
HAAdAB4AHwAfAB8AIQAiACIAIgAfAB8AIAAgAB4AHgAeAB0AGwAaABkAFgAWABcAFAAT
ABEAEAAPAAwADAAIAAcABgAEAAIAAgAAAP7//f/9//z//P/6//r/+v/3//f/9//2//j/
+P/4//j/9v/4//b/9v/2//b/9f/0//b/9v/2//b/9P/0//T/9P/y//L/8v/y//L/8v/y
//D/8P/x//P/8f/x//H/8v/z//P/8//z//P/8//z//P/8//1//T/9P/1//P/8//y//L/
8//z//P/9P/2//b/9//3//X/9f/1//X/9f/2//b/9v/4//j/+f/6//j/+P/5//n/+//7
//z//P/5//n/+f/6//z//P/5//n/+v/6//r/+v/6//r/+v/7//r/+v/6//r/+v/6//r/
+v/8//z//P/8//z//P/7//r/+f/4//j/+P/5//n/+f/6//n/+f/6//r/+//6//r/+f/3
//f/+P/4//b/9f/1//X/9v/4//n/+v/4//j/+P/4//f/9v/2//f/+f/5//n/+P/3//f/
+P/5//n/+f/5//n/+f/5//j/+P/3//f/9//3//j/+P/4//f/+P/6//j/+P/4//j/9v/2
//b/9v/2//b/9v/2//b/9v/2//b/+P/4//j/+P/2//b/9v/2//T/9P/0//T/9v/2//b/
9v/2//b/9v/2//b/9v/2//b/9v/2//b/9//3//f/9//3//T/9P/0//T/9v/2//f/9//3
//j/+P/4//j/+f/5//r/+v/6//z//P/8//z//P/9//v/+//7//v//P/9//z//f/7//v/
/P/+/wEAAQAEAAQABAAFAAUABgAGAAUABAADAAUAAwADAAIAAAD+//7//P/6//r/+v/6
//j/+P/4//f/+f/5//n/9//3//j/+f/5//f/9//2//b/9f/1//X/9f/3//f/9f/0//b/
9v/4/wMAFgAwAFAAeQCwAPUASQGfAdcB4gHRAagBYQEhAfUAvgB7AEMAJQAdABEACAAD
AP3/8//x/+7/7P/s/+7/8P/w//D/9P/1//T/8//x//D/8P/w//D/8f/v/+7/7v/u/+//
8f/y//P/8v/y//P/8//y//L/8v/y//H/8f/w/+//7//u/+7/7//w//H/8//0//L/8f/x
//L/8f/x//H/8f/z//P/9P/0//P/8v/x//H/8//z//P/8//1//T/9P/1//P/9P/0//T/
8v/z//P/8//0//X/9v/2//b/9v/2//b/+P/5//n/+f/6//r/+//7//3//v/+//7//P/+
////AAAAAAIABAAFAAgACQAJAAoACgAMAA0ADgAPABAAEgAUABUAFgAXABcAGgAbABsA
GwAcABwAGwAaABcAFwAYABgAGQAaABsAGwAbABoAGQAWABUAFQARAA8ADQAMAAsACAAI
AAQAAwACAAIAAAAAAP7/+//5//j/9v/2//T/9P/0//X/9f/1//T/8f/w/+//7v/w//L/
8P/w//L/8v/x//D/8P/w//D/8P/u/+7/7v/u/+7/7v/u/+7/7P/s/+z/6v/q/+v/7f/r
/+z/6//r/+v/6//r/+v/6//r/+v/6//r/+v/6v/q/+v/6//r/+r/6v/p/+n/6f/q/+r/
6v/r/+v/6f/p/+n/6f/p/+r/6v/q/+r/6v/r/+z/7P/s/+3/7f/t/+3/7v/u/+7/7//w
//L/8//y/+7/7f/s/+z/7P/s/+z/7P/s/+3/7v/u/+7/7v/u/+7/7v/u/+z/7P/s/+z/
6//s/+z/7P/s/+z/7f/u/+z/6//q/+r/7f/t/+7/7v/t/+z/7P/r/+v/6//s/+z/6//p
/+j/5//n/+j/6P/o/+v/7P/t/+7/7P/q/+n/6f/r/+v/6//q/+f/5//o/+n/6//r/+z/
6v/q/+r/6v/r/+v/6//r/+n/6P/o/+j/5v/m/+b/5//q/+v/7f/u/+7/7v/v/+//7//u
/+3/7v/u/+7/7v/u/+//7//v/+//7//v/+//7f/v/+//7//w//L/8//z//b/+P/6//v/
+//6//v/+//7//r/+P/0//L/8v/w/+7/7v/s/+r/6v/q/+r/6v/q/+r/6f/p/+n/6f/n
/+f/6P/p/+v/6//r/+r/6P/p/+n/6f/p/+v/6f/n/+j/5P/k/+b/7f/6/xAALABRAIAA
vQAPAXEBywH2AfcB3AGlAV8BIwHmAJsAUwAhAAcA+//w/+n/4f/b/9v/2v/Y/9r/3v/i
/+L/4v/k/+f/5//n/+b/5v/m/+b/5v/n/+X/5P/k/+T/5v/n/+f/5//o/+j/6f/p/+j/
6P/o/+j/6P/p/+n/6f/r/+r/6v/r/+n/6f/q/+r/6v/p/+n/6v/r/+v/6//r/+v/6//s
/+z/7P/s/+z/7f/r/+v/6//r/+3/7P/s/+3/7//w//D/8P/u/+//7//v//D/8f/y//L/
8v/y//L/8v/0//X/9f/1//f/+P/6//v/+f/6//r/+v/8//7///8AAAQABgAIAAkACgAL
AAsADAAQABIAEwAUABcAGAAaABwAHQAeAB8AHwAhACMAJAAlACUAJgAmACYAJwAnACgA
KAAmACYAJgAlACEAIAAfABwAHQAdABkAFwAVABQAEwAQAA4ACgAJAAgABQACAAEA/v/8
//v/+//6//j/9v/2//b/9f/1//X/9P/0//T/9P/0//L/9P/y//L/8v/y//H/8P/y//L/
8v/y//D/8P/w//D/8P/w//D/8P/u/+7/7v/s/+z/7f/v/+3/7f/t/+7/7//v/+//7//v
/+3/7f/t/+3/7//u/+7/7//v/+//7v/u//H/8f/x//L/8v/y//P/8//1//X/9f/1//f/
+P/4//j/+P/4//n/+v/4//j/+f/5//v/+//8//z/+//7//v//P/+//7/+//7//r/+v/6
//r//P/8//z//f/+//7//v/+//z//P/8//z//P/8//z//P/7//z//P/8//3//P/8//z/
/v/9/w==
         </WaveFormData>
      </LeadData>
      <LeadData>
         <LeadByteCountTotal>10000</LeadByteCountTotal>
         <LeadTimeOffset>0</LeadTimeOffset>
         <LeadSampleCountTotal>5000</LeadSampleCountTotal>
         <LeadAmplitudeUnitsPerBit>4.88</LeadAmplitudeUnitsPerBit>
         <LeadAmplitudeUnits>¦ÌV</LeadAmplitudeUnits>
         <LeadHighLimit>2147483647</LeadHighLimit>
         <LeadLowLimit>268435456</LeadLowLimit>
         <LeadID>V6</LeadID>
         <LeadOffsetFirstSample>0</LeadOffsetFirstSample>
         <FirstSampleBaseline>0</FirstSampleBaseline>
         <LeadSampleSize>2</LeadSampleSize>
         <LeadOff>FALSE</LeadOff>
         <BaselineSway>FALSE</BaselineSway>
         <ExcessiveACNoise>FALSE</ExcessiveACNoise>
         <MuscleNoise>FALSE</MuscleNoise>
         <LeadDataCRC32>1308555966</LeadDataCRC32>
         <WaveFormData>
7P/s/+z/7P/u/+7/7v/u//D/8P/w//D/8v/y//L/8v/1//b/9//4//r/+v/6//r//f/+
////AAABAAIAAwAEAAcACAAJAAoACwAMAA0ADgAPABAAEQASABQAFAAUABQAEgASABIA
EgAQABAAEAAQAA0ADAALAAoACQAIAAcABgAEAAIAAAD+//3//P/7//r/+f/4//f/9v/1
//T/8//y//L/8v/y//L/8P/w//D/8P/w//D/8P/w//D/8P/w//D/7v/u/+7/7v/s/+z/
7P/s/+7/7v/u/+7/7v/u/+7/7v/w//D/8P/w/+3/7P/r/+r/6v/q/+r/6v/s/+z/7P/s
/+7/7v/u/+7/7P/s/+z/7P/v//D/8f/y//H/8P/v/+7/7v/u/+7/7v/w//D/8P/w//L/
8v/y//L/8//0//X/9v/0//T/9P/0//b/9v/2//b/9P/0//T/9P/2//b/9v/2//j/+P/4
//j/9v/2//b/9v/0//T/9P/0//T/9P/0//T/9v/2//b/9v/2//b/9v/2//b/9v/2//b/
9v/2//b/9v/0//T/9P/0//b/9v/2//b/9v/2//b/9v/0//T/9P/0//b/9v/2//b/9P/0
//T/9P/0//T/9P/0//L/8v/y//L/9P/0//T/9P/0//T/9P/0//T/9P/0//T/8v/y//L/
8v/0//T/9P/0//T/9P/0//T/9P/0//T/9P/2//b/9v/2//b/9v/2//b/9v/2//b/9v/2
//b/9v/2//b/9v/2//b/9f/1//X/9f/3//b/9v/3//f/9v/2//f/9f/2//b/9v/4//j/
+P/5//3/+//7//z//f/9//3//f/9//7//v/+/////v/8//r/+v/6//r/+v///wAAAQAC
AAIABAAFAAUACAAIAAgACAAIAAcABAADAAAA/P/7//j/+f/4//f/9//5//n/+f/4//j/
+P/4//j/9v/2//f/9//1//X/9f/1//f/9//3//f/+f/3//P/8f/y//H/8P/y//r/CgAc
ADEAUAB8ALEA6QAaATYBPgE1ARgB+ADkAM4ArACMAHIAXgBJADYAKAAgABYADQAHAAQA
AQAAAP///f/7//n/9//4//j/9//2//X/9P/z//P/9P/0//X/9f/0//b/9v/2//b/9v/3
//f/9//0//T/9P/0//T/9f/2//n/+P/2//X/9P/0//T/9f/2//T/8//z//P/9f/2//f/
+P/2//f/9//4//j/+P/4//j/+f/5//r/+v/7//v/+//7//r/+f/5//j/+f/5//n/+f/5
//v/+//8//z/+//7//z//P/8//z//P//////AQACAAAAAAAAAAAAAAABAAMAAwADAAQA
BgAHAAcACAAJAAoADAAOAA8ADwANAA8ADwAQABAAEQATABYAFwAXABgAGQAZABkAGQAa
ABsAGwAbABoAGAAZABkAGAAaABsAGgAaABgAFQASAA8ADQAMAAwADAANAAsACQAGAAYA
BgAFAAQABQAEAAMAAwACAAEAAQABAAEAAQABAAEAAgACAAIAAAAAAAAAAAAAAAAAAAAA
AAAAAAAAAAAAAAD///////8AAAAA//////////////7//f/7//z//f/9//z//f/+////
///+//z/+//7//v/+//7//v/+//7//v/+f/5//f/9//6//r/+//7//v/+//7//v/+//7
//z//P/6//r/+v/6//j/+f/5//n/+v/7//3//v/+//7//v/+//3//P/7//v//P/8//v/
+v/6//r/+v/6//v//P/+/////f/9//7//v/6//n/+P/2//T/9//3//f/+v/8//3//v/9
//3//f/9//v/+//7//v/+f/5//n/+f/5//n/+f/5//j/+P/4//n/+//6//r/+v/8//z/
/P/8//n/+f/4//f/+P/4//j/+P/3//b/9f/0//P/9P/2//j/+P/4//j/+P/3//b/9v/3
//X/9v/2//b/8//z//P/8v/z//b/9v/2//b/9v/z//L/8f/w//L/8v/y//L/8//0//X/
9v/2//b/9v/3//X/9f/1//X/8f/w//D/7//v//D/8v/z//T/9P/0//T/8v/y//P/9f/z
//P/9P/1//P/8//z//P/9P/0//T/9v/3//f/9//4//f/9v/1//f/+P/5//r/+v/8//3/
/f/+//7//v/+//7//f/6//n/9//y//L/8P/v/+//7//w//H/7v/t/+v/6v/r/+z/7f/s
/+z/7f/t/+3/6//r/+v/6//t/+3/7f/t/+v/7f/v/+z/5//k/+T/6P/0/wQAFwAuAFIA
gwDBAAABMAFKAVMBRAEeAfwA5gDIAJwAcABUAEEALgAeABIABAD7//f/9P/x//D/7f/r
/+3/7//t/+z/7P/r/+r/6f/q/+n/6f/q/+r/6//r/+r/6P/o/+j/6P/m/+f/5//n/+j/
6P/o/+j/6f/p/+n/6//r/+r/6v/q/+r/6v/r/+z/6v/p/+n/6f/q/+r/6v/q/+j/6f/p
/+r/7P/s/+z/7P/r/+v/7P/s/+r/6f/o/+f/6v/r/+3/7v/t/+3/7f/t/+//8f/x//L/
8f/v/+7/7v/v//D/8f/y//H/8f/z//T/9v/2//b/9v/2//f/+f/5//r/+v/7//v//P/+
/wAAAgAEAAYABwAHAAcACQAJAAoADAANAA8AEgASABEAEQARABMAEwATABQAFwAXABcA
FgAWABcAFwAWABQAEwAQAA4ADwANAAsACQAHAAYABgAGAAMAAQD///z/+v/6//n/+P/1
//T/8//z//L/8f/x//H/7//v/+//7//w//D/8P/u//D/8P/w//D/7v/u/+7/7v/u/+7/
7v/u/+//7//v//D/7v/t/+3/7f/t/+3/7P/r/+3/7v/v/+//7P/r/+r/6f/s/+z/6//r
/+v/6//r/+v/6//r/+v/6//r/+v/6f/p/+z/7P/t/+3/6//r/+v/6//t/+3/7v/u/+7/
7v/u/+7/7v/v/+//7//v/+//8P/w/+7/7v/u/+7/8P/w//D/8f/y//L/8f/w//D/8P/w
//D/8P/w//H/8f/x//H/8v/y//H/8f/x//D/7//z//T/9f/0//T/8//y//H/8f/x//H/
7//v/+//7//x//H/8f/x//H/8f/x//H/8v/y//L/8//x//D/8P/w/+7/7v/u/+7/7//x
//L/8//y//L/8v/y//H/8P/v/+7/7f/u//D/8v/w//D/8P/w//H/8P/w//H/7//w//D/
8P/x//H/8f/w//H/8v/w//D/8P/w//L/8v/y//L/8v/x//D/7//v/+7/7v/v//D/8P/x
//P/8f/y//L/8v/y//L/8v/z//X/8//z//T/9f/1//X/9f/1//b/9v/2//r/+v/5//j/
9v/2//b/9v/7//z//f/+//z//v//////AgACAAIAAgAAAP///P/7//n/9v/2//T/9f/0
//P/8//z//P/8//y//L/8v/y//L/8P/w//H/8f/z//P/8//z//H/8f/x//H/8f/x//H/
7//s/+v/6v/o/+z/+P8IABkANABWAIMAvwD+ACwBRAFLAT4BIAEAAegAzgCoAIAAZgBT
ADwAKAAeABYADQAHAAIA/f/8//n/9f/z//P/9f/2//T/8//y//H/8v/x//H/8v/x//H/
8P/u//D/8P/w//D/8P/x//H/8f/w//D/8P/w//H/8f/x//P/8f/w//D/8P/w//D/8f/y
//D/7//v/+//7//w//H/8v/y//P/8//0//L/8v/y//L/8//z//T/9P/z//P/8//z//P/
8//0//T/9f/1//X/9f/1//f/9//4//j/9//3//j/+P/4//j/+P/7//v//f/+//7//v/+
//7//v///wEAAQABAAIABAAFAAUABgAHAAgACAAKAAsACwAMAA8AEAASABAAEQATABYA
FQAVABYAFwAZABkAGQAaABsAGwAbABoAGgAbABsAGgAbABsAGQAYABcAFQATABEADQAM
AAwADAALAAkABwAEAAMABAAEAAQAAwACAAEAAQACAAEAAQABAAAA///+//3//v/+//7/
/P/8//z//P/8//r/+v/6//r/+v/6//r/+v/7//v/+//8//z/+//7//v//f/9//z/+//6
//r/+v/5//n/+f/5//n/+P/4//f/9//6//v//P/9//r/+f/4//f/+f/5//f/9//4//j/
+f/5//n/+f/5//n/+f/5//r/+v/8//z//P/8//z//f/9//3//f/9//7//v8AAAAAAAAA
AP7//v/+////AAAAAP///v/+//7//v/+//7//v///////////wAAAAD////////+//7/
AQABAAEAAAAAAP///v////////////3//f/9//3//f/9//3//f/9//3//f/9//7//v/+
////AQAAAAAAAAD+//7//v/+//7//////////v/+//7//v/+//7//v/+//7//v///wAA
/v/+//7//v////7//v//////AAAAAAAA/////////v8DAAAA/v/+//7//v/+//7//v/+
//z//P/8//z//v/+//7//v/+//7//v/+//7//v/+//7//v/+//7//v/+//7//v/+//z/
/P/8//z//v/+//7//v/8//z//P/9/////////////P/8//3//f/8//z//f/9//z//P/8
//z//v/+////AQAAAAEAAwAFAAMAAwADAAMABAAEAAQABgAEAAMAAgACAAQABAAEAAcA
CAAJAAoACgALAAsACgAKAAgACAAIAAgACAAGAAYABQACAAIAAAD///v/+f/4//f/+P/5
//n/+v/8//z//P/6//z//f/9//3/+//7//v/+//7//v/+//7//v/+f/1//L/8f/0//T/
/P8MACIANwBSAHYApQDfABYBNAE8ATUBHAH4AOAAzgCwAJAAcgBeAE0APAAsACAAFgAN
AAkACAADAAIAAQD///3//f/9//r/+f/3//X/8//0//P/8//0//L/8//z//L/9P/0//T/
9P/z//P/8v/x//D/8P/w//D/8f/x//H/8//z//L/8v/y//D/8P/x//L/8v/x//H/8f/y
//L/8v/y//L/8//z//T/9P/0//T/9P/w/+//7//u/+7/7//w//H/8//z//T/9P/1//X/
9f/1//P/9f/1//b/8//x//D/8P/z//T/9f/2//X/9f/3//j/+P/4//j/+P/6//v//f/9
//3//v8AAAEAAQACAAMABAAFAAYABgAFAAUABwAHAAgACQALAA4AEgAQAA8ADwAPAA8A
DwAPABAAFAAVABYAFgAVABUAFAASABEAEQAPAA4ADQALAAkABwAIAAgACQAKAAYAAwAA
APz//f/+//7//v/7//r/+f/5//b/9f/1//X/8//z//P/8//y//L/8v/w//H/8v/z//T/
9P/0//T/9P/z//L/8f/w//H/8f/x//L/8v/x//H/8f/z//P/8v/x/+//8P/x//H/7//v
/+//7//u/+7/7f/t/+v/6//r/+v/6//r/+v/6//s/+3/7P/t/+z/7P/t/+3/7f/t/+3/
7f/r/+v/7P/s/+z/7P/s/+z/7v/v/+//7//t/+3/7v/u/+7/7v/u/+7/7P/s/+z/7f/w
//D/7//u/+//8P/x//L/8f/w//D/7//v/+//8P/w/+//7//v/+7/7P/v/+//7//u/+7/
7f/s/+z/7f/u/+//7//v/+//7//x//H/8f/x//D/7//u/+3/7v/u/+7/7//v/+7/7v/u
//D/8P/w//D/7//v/+7/7f/t/+7/7//w/+7/7v/u/+7/6v/q/+v/7P/v//D/8f/y/+7/
7P/r/+v/7f/u/+7/7v/v/+//7//u/+3/7P/s/+z/7P/s/+//7//v/+//7//u/+7/7//v
/+7/7v/v/+3/7v/u/+7/8P/w//D/8f/x/+//7//w/+//7//v/+//7//w//D/8P/y//L/
8f/w//L/8v/y//L/9f/2//f/+P/2//j/+f/5//j/+P/4//j/+v/5//b/9f/x/+7/7v/s
/+z/7P/s/+3/7f/t/+3/7P/r/+r/6f/o/+b/5v/n/+f/6P/p/+r/6//q/+n/6P/n/+v/
6//r/+n/5P/h/+D/4P/i/+z//P8PACQAQABrAKcA6AAeAT4BTQFEASYBAAHmAMwAqAB+
AFoAQwAwABwAEgAIAP3/+f/4//X/8P/t/+n/6f/p/+n/6v/q/+n/6P/n/+b/5f/l/+b/
5v/n/+f/5v/o/+j/6P/o/+b/5//n/+f/5v/m/+b/5v/n/+f/5//p/+n/6P/o/+j/6P/o
/+n/6v/p/+f/5v/l/+X/5v/n/+j/6v/r/+v/7P/s/+z/7P/s/+v/6//s/+z/6//r/+v/
6//p/+n/6v/q/+v/6//r/+v/6f/r/+v/7P/u/+3/7f/u//D/8P/w//D/8f/x//P/9P/2
//b/9v/2//T/9f/3//f/+f/6//z//f/9//7///8AAAAAAgADAAMABQAHAAcACAAIAAkA
CwAOAA8ADwAQABEAEwATABMAFAAVABUAFQAUABIAEwATABIAEwATABEAEAANAAsACQAH
AAcABgAGAAYABQADAAEA/v/+//7//f/8//n/+P/3//f/9v/1//X/9f/1//X/9f/1//T/
9P/0//L/8v/y//L/8v/y//L/8v/y//L/8v/y//L/8//z//P/9P/y//H/8f/x//P/8//y
//H/7//w//H/8f/x//H/8f/x//L/8v/x//H/8f/x//H/8f/z//P/8//z//P/8//x//H/
8v/y//P/8//0//X/9v/3//b/9f/1//T/9v/2//b/9v/2//f/9//3//f/9//4//j/+P/4
//j/+P/4//j/+P/5//r/+v/5//j/+P/4//j/+P/2//b/9//3//n/+f/6//r/+f/5//n/
+P/4//v/+//7//r/+v/5//j/+f/5//n/+f/4//f/9v/1//f/9//3//f/+f/5//n/+f/2
//b/9v/3//X/9P/0//T/9f/2//f/+P/4//n/+f/5//b/9v/2//b/+P/4//j/+P/0//T/
9f/2//b/9v/2//b/9//2//b/9//3//j/+P/4//X/9f/1//T/9f/2//j/+P/4//j/9v/2
//b/9v/2//b/9v/2//j/+P/4//j/+P/4//j/+P/2//b/9v/2//j/+P/4//j/9v/2//b/
9v/4//j/+P/4//b/9v/2//f/9//3//f/9//2//b/9//3//b/9v/3//f/+v/6//r/+v/6
//r/+//9//v/+//8//3/+//7//v/+//+//7//v8AAP7//f/8//z//P/8//z///8AAAEA
AgACAAQABQAFAAYABgAGAAYABgAHAAQAAwABAPz//P/6//n/+P/3//f/9//5//n/+P/4
//j/+P/4//b/+P/5//n/+f/4//f/9v/1//X/9f/1//X/9f/1//P/8v/x/+7/8P/4/wQA
EgAnAEQAbACdANUABgEkATABLwEcAfwA5gDQALIAkAB0AGAATQA6AC4AIgAUAAsABwAC
AP3//P//////+//5//f/9P/2//X/9P/z//T/8//z//T/9P/1//X/9P/0//T/9P/0//T/
9f/1//X/8v/y//L/8v/x//H/8f/z//P/8v/y//L/8v/y//P/9P/0//P/8//z//L/8v/y
//L/8v/z//P/9P/0//T/9P/0//H/8f/y//L/8//z//P/8//z//P/9P/0//P/8//z//P/
8//1//X/9v/2//X/9f/2//j/+P/4//j/9//3//n/+v/6//r/+v/6//v//f8AAAEAAQAA
AAAA/////wAAAQACAAIABAAFAAUABgAJAAoADAAMAA0ADwASABIAEQARABEAEQARABEA
EgARABEAEQAQABIAEwATABIAEwATABEAEAAPAA0ACwAJAAcABgAGAAYABQADAAEA/v/9
//7//v/+//3//P/7//v//P/7//v/+//7//v/+//7//r/+v/6//j/9v/2//b/9v/4//j/
+P/4//b/9v/2//b/9P/z//L/8v/1//X/9v/3//f/9//2//X/9f/2//f/9//0//P/8v/x
//L/8v/x//H/8//z//P/8//x//H/8f/x//P/8//x//H/8P/w//H/8f/x//H/8f/x//H/
8f/y//L/8P/w//D/8P/w//H/8f/x/+//7//w//D/7v/u/+7/7v/v//D/8f/z//T/9P/z
//L/8P/w//D/8P/w//D/8f/x/+//7//w//D/8P/x//L/8v/u//H/8f/x//P/9P/0//T/
8v/x//D/7//x//H/8f/x//H/8f/x//H/8f/x//H/8f/v/+7/7f/t/+//7v/u/+7/7v/u
/+7/7v/s/+3/7f/t/+7/7v/u/+7/7//w//H/8v/u/+7/7//w/+//7v/t/+z/7P/s/+3/
7//v//D/8P/w/+//7f/u/+z/7P/s/+z/7f/t/+3/7f/v/+7/7v/v/+//7v/u/+//7//w
//D/8P/u/+7/7v/v//L/8f/y//T/8v/x//D/7//y//T/9f/2//b/9v/1//T/9P/0//T/
9P/1//b/9//4//r//P/9//3/AgAEAAYACAAGAAUAAgABAP///P/8//r/+f/4//f/9//3
//f/9//2//T/9P/0//T/9P/0//X/9f/0//P/8v/x//L/8//0//X/9f/3//X/9f/y/+3/
7P/w//T/+P8EABkAMgBSAH8AuQD6AC4BTAFVAUoBJAEAAeYAzACmAHwAXABNADoAKAAa
AAwAAwABAP7/+//4//X/9f/3//n/9//2//b/9f/0//P/8v/x//H/8v/w//H/8f/w/+7/
7v/u/+7/7//x//L/8//w//D/8P/w//H/8f/x//P/8f/w//D/8P/w//D/8f/y//L/8f/x
//H/8P/w//D/8P/w//H/8f/y//L/8v/y//L/7//v//D/8P/x//H/8f/x/+//7//w//D/
8//z//P/8//1//f/9//4//b/9f/1//b/9f/0//P/8v/2//f/+v/8//v/+v/5//j/+P/5
//v/+//+/wAAAwAFAAMABAAFAAYABgAIAAkACQAHAAkACQAKAA0ADwASABYAFQAVABYA
FwAXABcAFwAYABcAFwAXABYAFwAZABoAGgAYABcAFAASABEADwANAAsACQAIAAgACAAF
AAMAAQD+//z//P/7//r/+//6//n/+f/2//X/9f/1//X/9f/1//X/9f/2//f/9v/1//T/
8//y//L/8v/y//L/9P/0//T/9P/y//H/8P/w//D/7//v/+//8P/x//H/8f/v//D/8f/x
/+//7//v/+//8P/w/+//7//t/+3/7f/t/+//7//v/+//7//v/+3/7f/u/+7/7//v/+//
7//v/+//8P/x//P/9P/y//L/8v/y//L/8//z//P/8//z//T/9P/y//L/8v/y//L/8v/y
//P/9P/0//P/8v/y//L/8v/y//T/9P/1//X/9P/z//P/8v/z//P/8//y//D/8//z//P/
8f/y//L/8v/z//P/8//z//H/8f/x//H/8//z//P/8//x//H/8f/x//L/8v/y//P/8//y
//L/8v/w//D/8P/w//L/8//z//P/8v/y//L/8v/y//L/8v/y//D/8P/x//L/8v/y//L/
8v/w/+7/7f/t/+//8P/w//D/8f/z//H/8P/w//D/8P/w/+//7//v/+//8f/w//D/8f/x
//D/8P/x//H/8v/y//L/8P/w//D/8f/1//P/8//0//P/8//z//P/9f/2//b/9v/2//b/
9f/0//T/9P/0//T/9//4//n/+v/6//z//f/9//7//v/+//7//v/9//r/+f/3//T/9P/y
//H/8P/v/+//7//v/+//7v/s/+z/7P/s/+v/7P/u/+//7//v/+//7//t/+3/7f/t/+//
7//t/+v/6P/l/+T/6P/u//j/BgAbADQAWACHAMMA/gAoAToBPQEuAQoB6gDWALoAmAB0
AFwASQA0ACQAGgAOAAMA///8//n/+v/3//X/9f/z//P/8v/w/+//7v/t/+7/7f/t/+7/
7v/v/+//7v/u/+7/7v/u/+7/7//v/+//7v/u/+7/7v/v/+//7//x/+//7v/u/+7/7v/u
/+//8P/y//H/8f/x//D/8P/w//D/7v/v/+//8P/w//D/8P/w//H/8f/y//L/8f/x//H/
8f/x//H/8v/y//P/8//z//P/8f/z//P/9P/0//P/8//0//T/9P/0//T/9//3//n/+v/6
//r/+v/6//j/+f/7//v/+//8//7///8BAAIAAwAEAAQABgAHAAcABQAHAAcACAAKAAsA
DQAQAA8ADwAQABEAEwATABMAFAATABMAEwASABIAEwATABIAEQARAA8ADgAOAA0ADAAL
AAkACAAIAAgABQADAAEA/v/9//7//v/+/////v/9//3//P/7//v/+//5//n/+f/5//r/
+v/6//j/+P/4//j/+P/4//j/+P/4//j/+P/4//j/+f/5//n/+v/4//f/9//3//f/9//2
//X/8//0//X/9f/0//X/9v/3//j/+P/3//f/9//3//f/9//3//f/9//3//f/9//1//X/
9v/2//f/9//5//n/+f/5//f/9//4//j/+P/4//j/+P/6//v/+//7//v/+//8//z//P/8
//z//P/6//r/+v/7//z//P/7//r//P/8//z//P/8//z//f/9//v/+//8//z//f/9//3/
/P/6//3//f/9//v//P/8//z/+//7//v/+//7//v/+//7//v/+//7//v/+//7//v/+//6
//r/+v/7//n/+P/4//j/+f/6//v//P/6//v/+//7//r/+v/6//r//P/8//z//P/6//r/
+//8//z//P/8//z/+//6//r/+//7//z//P/8//v/+//7//r//f/8//r/+v/6//r/+v/6
//r/+v/6//r/+v/6//r/+v/6//r/+v/6//r/+v/6//r/+v/6//j/+P/4//j/+v/6//r/
+v/6//r/+v/6//r/+v/6//r/+v/6//r/+//7//v/+//7//n/+P/4//f/9//4//r/+//8
//z//P/8//r/+v/7//3//f/9//7//////////////////v/9//7/////////AAAAAAAA
AAADAAQABQAGAAYABgAHAAcACAAGAAYABgAGAAgABgAGAAUAAgACAAAA///8//v/+//7
//v/+//6//r/+v/6//r/+P/4//n/+f/5//j/9//2//X/9//3//f/9//3//f/9//2//X/
9P/y//j/BAAUACcAQABkAI8AxQD+ACQBNAE1ASYBAgHiANAAugCYAHQAXABPADwALgAm
ABwAEQALAAYAAQD+//3//f/7//n/+f/6//n/9//1//P/8v/x//H/8v/w//H/8f/w//P/
9P/1//b/9f/1//T/8//y//L/8v/y/+//7//v//H/8f/w//D/8P/y//L/8//0//L/8f/x
//H/8P/w//D/8P/y//P/8//0//P/8v/x//D/7//v//D/8P/w//H/8v/z//H/8f/y//L/
8f/x//H/8f/x//P/8//0//L/8f/x//L/8v/y//L/8v/z//P/9f/2//j/+P/4//j/9v/3
//n/+f/6//r/+//7//3//v///wAAAgAEAAUABQADAAUABQAGAAQABQAHAAoADQANAA4A
DwANAA0ADQAOAA4ADQAMAAoADQAPABAAEAANAA0ACwAKAAsACQAHAAUAAwACAAIAAgAD
AAEA///8//z//P/7//r/+P/2//T/8//y//H/8f/x//P/8//z//P/8f/w/+//7P/u/+7/
7v/u/+//8P/x//L/8P/w//D/8P/v/+//7//w//D/7//v/+//7//v/+7/7f/r/+z/7f/t
/+3/7f/t/+3/7v/u/+3/7f/t/+3/7f/t/+3/7f/t/+3/6//r/+n/6f/o/+j/6f/p/+v/
6//r/+v/6//r/+z/7P/q/+r/6v/q/+r/6//r/+v/6//r/+z/7P/s/+z/7P/s/+7/7v/u
/+//7v/u/+3/7P/s/+z/7P/s/+r/6v/r/+v/7f/t/+7/7v/t/+3/7f/s/+r/7f/t/+3/
6//s/+z/7P/t/+3/7f/t/+v/6//r/+v/7f/t/+3/7f/t/+3/7f/t/+r/6v/q/+v/6f/o
/+j/6P/o/+j/6P/o/+v/7f/u/+//7f/s/+v/6v/q/+r/6v/q/+b/5v/n/+j/6v/q/+z/
6//q/+n/6P/r/+v/6//r/+n/6P/o/+n/6f/o/+j/6f/r/+z/7P/s/+z/7P/s/+3/7f/r
/+v/7P/t/+3/7f/t/+//8P/w//D/8P/w/+//7v/u/+7/7v/u//P/9P/1//b/+P/6//v/
+//7//r/+f/4//b/9f/y//H/8f/u/+7/7P/r/+r/6f/p/+n/6f/p/+j/6P/o/+j/6P/m
/+b/5//n/+n/6f/p/+n/6P/n/+b/5f/n/+n/6f/l/+L/4f/g/+D/4v/q//b/BwAeADoA
YQCXANoAFgE4AUMBQAEmAQIB5gDKAKQAfABcAEMALgAeABIABAD5//X/8v/t/+z/7f/t
/+v/6f/p/+r/6v/p/+j/5//m/+X/5f/m/+P/4//i/+D/4v/i/+L/4v/i/+P/4//j/+T/
5P/k/+T/4//j/+P/5f/l/+T/5P/k/+T/5P/l/+b/5v/l/+X/5f/i/+L/4v/i/+T/5f/l
/+b/5v/m/+b/5v/l/+X/5v/m/+X/5f/l/+X/5f/l/+b/5v/l/+X/5f/l/+f/6f/p/+r/
6v/p/+n/6v/s/+z/7P/s/+v/6//t/+7/7P/s/+z/7P/u/+//8f/x//X/9v/4//n/9//4
//n/+v/+/wAAAQABAAEAAwADAAQABAAFAAcACgALAAsADAANAA0ADQANAA4AEQARABEA
EAAOAA8ADwAOAA0ADQALAAoACgAJAAgABwADAAIAAgACAAEA///9//r/9v/2//X/9P/z
//L/8f/x//D/7//v/+//7//v/+//7//u/+7/7v/s/+z/7P/s/+z/7P/s/+z/7P/s/+z/
7P/s/+3/7f/t/+7/7P/r/+v/6//r/+v/6v/p/+n/6v/r/+v/6f/p/+n/6f/s/+z/6//r
/+n/6f/p/+n/6f/p/+n/6f/r/+v/6f/p/+z/7P/t/+3/6//r/+v/6//t/+3/7v/u/+7/
7v/u/+7/7v/v/+//7//v/+//8P/w//L/8v/y//L/8v/y//L/8//y//L/8f/w//D/8P/w
//D/8v/y//P/8//z//P/9P/0//P/8//z//L/8P/z//P/8//x//L/8v/y//P/8//z//P/
9f/z/w==
         </WaveFormData>
      </LeadData>
   </Waveform>
</RestingECG>
