# Supplementary material for: Detection of Left Atrial Enlargement Using a Convolutional Neural Network-Enabled Electrocardiogram
Source: Front Cardiovasc Med. 2020 Dec 17;7:609976. doi: 10.3389/fcvm.2020.609976 (PMC7773668; doi:10.3389/fcvm.2020.609976)
Supplement: Supplementary file 2 [file Data_Sheet_2.ZIP › normal1/1802010810_11029_00000006.XML]

<?xml version="1.0" encoding="Windows-1252"?>
<!DOCTYPE RestingECG SYSTEM "restecg.dtd">
<RestingECG>
   <PatientDemographics>
      <PatientID>1802010810</PatientID>
      <PatientAge>79</PatientAge>
      <AgeUnits>Years</AgeUnits>
      <Gender>Male</Gender>
      <PatientLastName>fuguanxu</PatientLastName>
   </PatientDemographics>
   <TestDemographics>
      <DataType>Resting</DataType>
      <Site>1</Site>
      <AcquisitionDevice>MAC55</AcquisitionDevice>
      <Status>Unconfirmed</Status>
      <Priority>Normal</Priority>
      <AcquisitionTime>09:07:41</AcquisitionTime>
      <AcquisitionDate>11-20-2015</AcquisitionDate>
      <CartNumber>1</CartNumber>
      <AcquisitionSoftwareVersion>009C</AcquisitionSoftwareVersion>
      <XMLSourceVersion>MAC5000 v1.0</XMLSourceVersion>
   </TestDemographics>
   <RestingECGMeasurements>
      <VentricularRate>72</VentricularRate>
      <AtrialRate>72</AtrialRate>
      <PRInterval>178</PRInterval>
      <QRSDuration>94</QRSDuration>
      <QTInterval>392</QTInterval>
      <QTCorrected>429</QTCorrected>
      <PAxis>13</PAxis>
      <RAxis>-37</RAxis>
      <TAxis>67</TAxis>
      <QRSCount>12</QRSCount>
      <QOnset>218</QOnset>
      <QOffset>265</QOffset>
      <POnset>129</POnset>
      <POffset>179</POffset>
      <TOffset>414</TOffset>
      <ECGSampleBase>500</ECGSampleBase>
      <ECGSampleExponent>0</ECGSampleExponent>
   </RestingECGMeasurements>
   <Diagnosis>
      <Modality>Resting</Modality>
         <StatementCount>3</StatementCount>
         <LabelText>12SL ��ϳ���</LabelText>
      <DiagnosisStatement>
         <StmtFlag>ENDSLINE</StmtFlag>
         <StmtText>�������</StmtText>
      </DiagnosisStatement>
      <DiagnosisStatement>
         <StmtFlag>ENDSLINE</StmtFlag>
         <StmtText>������ƫ</StmtText>
      </DiagnosisStatement>
      <DiagnosisStatement>
         <StmtFlag>ENDSLINE</StmtFlag>
         <StmtText>�쳣 ECG</StmtText>
      </DiagnosisStatement>
   </Diagnosis>
   <Waveform>
      <WaveformType>Rhythm</WaveformType>
      <WaveformStartTime>0</WaveformStartTime>
      <NumberofLeads>8</NumberofLeads>
      <SampleType>CONTINUOUS_SAMPLES</SampleType>
      <SampleBase>500</SampleBase>
      <SampleExponent>0</SampleExponent>
      <HighPassFilter>16</HighPassFilter>
      <LowPassFilter>150</LowPassFilter>
      <ACFilter>NONE</ACFilter>
      <LeadData>
         <LeadByteCountTotal>10000</LeadByteCountTotal>
         <LeadTimeOffset>0</LeadTimeOffset>
         <LeadSampleCountTotal>5000</LeadSampleCountTotal>
         <LeadAmplitudeUnitsPerBit>4.88</LeadAmplitudeUnitsPerBit>
         <LeadAmplitudeUnits>��V</LeadAmplitudeUnits>
         <LeadHighLimit>2147483647</LeadHighLimit>
         <LeadLowLimit>268435456</LeadLowLimit>
         <LeadID>I</LeadID>
         <LeadOffsetFirstSample>0</LeadOffsetFirstSample>
         <FirstSampleBaseline>0</FirstSampleBaseline>
         <LeadSampleSize>2</LeadSampleSize>
         <LeadOff>FALSE</LeadOff>
         <BaselineSway>FALSE</BaselineSway>
         <ExcessiveACNoise>FALSE</ExcessiveACNoise>
         <MuscleNoise>FALSE</MuscleNoise>
         <LeadDataCRC32>1853112313</LeadDataCRC32>
         <WaveFormData>
9P/0//T/9P/y//L/8v/y//P/9P/1//b/+P/4//j/+P/6//r/+v/6//v//P/9//7/AAAA
AAAAAAACAAIAAgACAAIAAgACAAIAAgACAAIAAgAEAAQABAAEAAIAAgACAAIAAQAAAP//
/v/+//7//v/+//7//v/+//7//P/8//z//P/8//z//P/8//r/+v/6//r/+v/6//r/+v/4
//j/+P/4//v//P/9//7/+//6//n/+P/5//r/+//8//v/+v/5//j/+v/6//r/+v/4//j/
+P/4//j/+P/4//j/9v/2//b/9v/0//T/9P/0//b/9v/2//b/9v/2//b/9v/2//b/9v/2
//T/9P/0//T/9v/2//b/9v/2//b/9v/2//b/9v/2//b/9v/2//b/9v/4//j/+P/4//b/
9v/2//b/+P/4//j/+P/4//j/+P/4//r/+v/6//r/+P/4//j/+P/2//b/9v/2//j/+P/4
//j/+P/4//j/+P/4//j/+P/4//b/9v/2//b/+P/4//j/+P/4//j/+P/4//j/+P/4//j/
+v/6//r/+v/6//r/+v/6//v//P/9//7//v////////8DAAYABgAHAAYACAAIAAoACwAM
AA0ADwAPAA0ADAALAA0ADAAMAAwACgAJAAYAAgD///7//v/7//v/+v/5//n/9//2//b/
9v/4//j/+P/4//b/9v/2//b/9P/0//T/9P/0//P/8//z//X/9f/0//T/9f/1//X/9f/1
//X/9f/1//f/9//3//f/9f/1//X/9P/0//T/8v/z//H/8f/1//r//v8CAAgADQAWACAA
LgA+AE4AXwBrAHoAiQCUAJsApACoAKgAogCgAKAAmgCNAHwAZgBNADYAJwAfABUADwAM
AAkABAAAAP7//f/7//n/+P/2//b/9v/1//X/9f/1//X/9P/0//T/8//z//L/8v/z//P/
8//z//P/8//y//L/8//1//X/9f/1//P/9P/0//T/9P/0//T/9P/z//P/8v/y//T/9P/0
//X/8//z//P/8//1//X/9f/1//X/9f/1//X/9f/1//X/9f/1//X/9f/2//T/9P/0//T/
9P/0//T/9f/1//b/9v/2//b/9v/2//b/+P/4//j/+P/5//n/+//7//r/+v/6//z/////
/wAAAgAAAAAAAgAEAAQABAAEAAUABgAGAAYABgAHAAcABwAIAAkACQAJAAgACAAJAAkA
BwAFAAUABgAGAAYABAAEAAQABgAFAAUAAwABAAEAAQABAAMAAwADAAEA//8BAAEAAAAB
AAEAAQABAP/////////////+//7///////7//v8AAAAA/////////v/+//7///////3/
/f/9//7//v/9//3//f/8//z/+//7//v/+//5//f/9//4//n/+f/3//f/9//4//j/+P/4
//j/+P/5//n/9//2//X/9f/3//j/+P/5//f/9v/2//b/+P/5//n/+f/5//n/+f/5//n/
+v/8//z/+P/4//j/+P/5//n/+v/9//v/+//6//n/+//7//v/+//5//r/+//7//v//f/9
//3//f/+//7//f/8//z//P/+//7//f/8//n/+v/7//z//v/8//3//v/+/////v/8//z/
+//9//3//P/6//v/+//7//3//v////////8AAAAAAAAAAAAAAAACAAIAAgAEAAUABQAF
AAcADAAMAA0ADgAOAA4AEAARABIAEwAVABUAFQAUABMAEwAQABAAEAAOAA8ADAAIAAUA
AgACAP/////+//3//f/9//7//v/+//7/AQACAAMAAgD9//j/8//u//L/9v/6//7/+v/5
//j/9//5//j/+P/5//f/9//3//f/9P/z//L/8f/v/+//7//v/+3/7//y//T/8v/y//P/
7//t//X/9P/0/wQACAD5/wAAGgAmADIARgBVAF8AbAB/AIoAkwCcAKAAoACaAJYAlgCU
AIkAegBiAEUALgAdABEACQADAAAA+//2//L/8P/t/+v/6//q/+j/6P/o/+f/5f/l/+X/
5f/k/+T/5P/j/+H/4P/g/+H/4f/h/+H/4f/j/+L/4v/j/+H/4f/h/+H/4//k/+T/5P/k
/+T/5P/k/+P/4//i/+L/4v/i/+L/4//j/+P/4//j/+X/5f/l/+X/5f/l/+X/5f/j/+P/
4//j/+P/4//j/+T/5v/m/+b/5v/k/+T/5P/l/+X/5v/m/+b/5v/m/+b/5v/n/+j/6f/q
/+v/6//t/+3/7P/s/+z/7v/v/+//8P/y//D/8P/y//T/9v/2//b/9//6//r/+v/6//v/
+//7//z//f/9//3//P/6//v/+//5//n/+f/6//r/+v/4//j/+P/4//f/9//1//X/9f/1
//X/9f/1//X/8//z//X/9f/0//X/9f/1//X/8//z//P/8//z//L/8v/z//H/8P/w//L/
8v/x//H/8f/w//D/8P/x//H/7//v/+//8P/w/+//7//v/+7/7v/t/+//7//v/+3/6//r
/+z/7f/t/+v/6//r/+z/7P/s/+z/6v/q/+v/6//s/+z/7P/t/+z/7P/r/+v/6//q/+r/
6v/o/+n/6f/p/+r/6//s/+3/7P/s/+3/7P/s/+z/7P/s/+z/6//r/+3/7f/t/+z/6//t
/+3/7f/t/+v/7P/t/+3/6//t/+3/7f/t/+7/7v/t/+z/7P/s/+7/7f/t/+3/6//t/+3/
7f/u/+z/7f/u/+7/7f/s/+r/6v/t/+//7//u/+z/7f/t/+3/7f/u/+//7//x//D/8P/w
//D/8P/y//L/8v/0//X/9f/1//f/+v/6//v//P8AAAAAAgADAAQABQAHAAcABQAEAAMA
AwACAAIAAgAAAP///P/4//X/8v/y/+//7//s/+v/6//r/+r/6v/q/+r/6v/q/+r/6P/q
/+r/6v/q/+j/6P/o/+j/6f/p/+n/6f/p/+j/6P/p/+f/5//n/+f/5//n/+f/5//p/+n/
6f/p/+n/5//o/+j/6P/o/+X/5f/l/+X/5v/s//b//P8FABIAHAAiAC4ARABVAGEAbgB7
AIgAkwCaAJwAngCYAJQAlgCSAIUAegBmAEkAMAAfABMABwAFAAIA+//4//j/9P/z//H/
7f/q/+n/6v/r/+v/6f/p/+n/6f/o/+j/6P/n/+f/5v/m/+f/6f/p/+n/6f/p/+j/6P/p
/+v/6//r/+v/6f/q/+r/6v/o/+j/6P/o/+v/6//q/+r/6v/q/+r/6//r/+v/6//r/+3/
7f/t/+3/7f/t/+3/7f/t/+3/7f/t/+v/6//r/+z/7v/u/+7/7v/s/+z/7P/t/+3/7v/u
/+7/7v/u/+7/7v/w//D/8P/w//H/8f/z//P/9P/0//T/9v/3//f/+P/6//r/+v/8//7/
/v/+//7///8CAAIAAgACAAEAAQABAAIAAwADAAMAAgACAAMAAwABAAEAAQACAAIAAgAA
AAAAAAD+//3//f/7//3//f/9//3/+//7//v/+f/3//n/+f/4//j/+f/6//v/+f/5//n/
+f/5//j/+P/5//n/+P/4//r/+P/3//f/9//2//b/9v/3//f/9f/1//X/+P/4//f/9//3
//b/9v/1//X/9f/1//P/8//z//T/9f/1//P/8//z//T/9P/0//T/8v/y//P/8//y//L/
8v/z//L/8v/x//H/8//y//L/8v/w//H/8f/x//P/8//z//P/8f/y//T/9P/0//T/9P/0
//T/8//z//X/9f/1//T/8//z//P/8//z//P/9P/1//X/8//1//X/9f/1//b/9v/1//T/
9P/0//b/9//3//f/9f/1//X/9f/2//T/9f/2//b/9//2//T/9P/z//X/9f/0//T/9f/1
//X/+f/6//n/+v/4//j/+P/4//j/+P/4//r//f/9//3///8AAAAAAQACAAYABgAIAAkA
CQAJAAoACQAIAAgACAAJAAgACAAIAAYABAAAAPv/9//4//j/9f/1//b/9f/1//X/8//y
//H/8P/y//L/8v/w//D/8P/w//D/7v/u/+7/7v/v/+//7//v/+//7v/u/+//7//v/+//
7//v/+//7//v/+//7//v/+//7//v/+7/7v/s/+z/6//t/+3/7//y//r/AAAEAAsAFgAg
AC4AQABQAF0AZwB0AIMAigCHAIgAiACEAIIAgAB6AHAAYwBQADoAIwASAAsABQABAP//
/v/5//b/9P/0//P/8f/x//L/8P/w//D/7//t/+3/7f/t/+7/7v/u/+3/7f/s/+z/7f/t
/+3/7f/t/+3/7P/s/+3/7f/t/+3/7f/v//D/8P/w//D/8P/w//D/7//v/+7/7v/u/+7/
7v/v/+3/7f/t/+3/7//v/+//7//x//H/8f/x//H/8f/x//H/8f/x//H/8v/w//D/8P/w
//D/8P/w//H/8f/y//L/8v/0//T/9P/0//b/9v/2//b/9//3//n/+f/4//j/+P/6//n/
+f/6//z//P/8//7/AAAAAAAAAAABAAAAAAAAAAAAAwADAAMABAADAAMAAwACAAIAAwAD
AAEAAQABAAIAAgAAAP7//v/+//7//f/9//v/+//7//v/+//7//v/+//5//f/+f/5//j/
+f/5//n/+f/5//n/+f/5//n/+P/4//n/+f/4//j/+v/4//f/9//3//j/+P/4//n/+f/3
//f/9//4//j/9//3//n/+P/4//f/9//3//f/9f/z//P/9P/1//f/9f/1//X/9v/2//b/
9v/0//T/9f/1//T/9P/0//X/9v/2//X/9f/z//L/8v/y//T/9f/1//X/9//3//f/9//1
//b/+P/4//b/9v/2//b/9P/z//P/9f/3//f/9v/1//P/8//z//P/9f/2//f/9//1//f/
9//3//X/9v/2//X/8v/y//L/9P/4//n/+v/5//b/9f/0//T/9f/3//n/+v/4//b/8//y
//b/+f/6//r//P/7//n/+v/6//r/+v/6//z//P/8//7/////////AQACAAIAAwAEAAYA
BgAIAAkACAAJAAsACwALAAoACQAJAAgACAAIAAYAAwAAAPz/+f/6//r/9//3//b/9f/1
//X/9v/2//b/9v/0//T/9P/y//T/9P/0//T/8v/y//L/8v/x//H/8f/x//P/8v/y//P/
8//z//P/8//z//P/8//z//P/8//z//P/9f/z//D/8P/0//D/7f/v//P/9//8/wIABgAI
AA8AGgAqADoASABWAGMAbwB+AI0AkgCTAJYAlgCOAIwAjgCGAHoAawBWAD4AKQAcABEA
DQALAAkABAABAP7/+v/6//v/+f/3//b/9P/0//T/8//z//P/8//z//L/8v/y//H/8//y
//L/8//z//P/8//z//P/8v/y//P/8//z//P/8//x//L/8v/y//L/8v/y//L/9f/1//T/
9P/y//L/8v/z//P/8//z//P/9f/1//X/9f/z//P/8//z//X/9f/1//X/8//z//P/9P/0
//T/9P/0//T/9P/0//X/9//4//j/+P/4//j/+P/4//j/+P/4//j/+//7//3//f/8//z/
/P/+//////8AAAIAAAAAAAIABAAGAAYABgAHAAgACAAIAAgACQAJAAkACgAJAAkACQAI
AAgACQAJAAcABwAHAAgACAAIAAYABgAGAAQAAwADAAEAAwADAAMAAwADAAMAAwABAP//
AQABAAAAAQABAAEAAQABAAEAAQABAP///v/+////AQAAAAAAAgACAAEAAQABAAIAAgAC
AAMAAQD///////8AAAAA/////////v/+//3//////////f//////AAABAAAA/f/8//v/
+v/6//r/+v/6//r/+//7//z//P/8//3//P/8//v/+//9//z//P/8//r/+//7//v//f/9
//3//f/8//z//f/8//z//P/8//z//v/9//3////9//3//P/7//3//f/9//3/+//8//3/
/f/7//3//f/9//3//v/+//3//P/8//z//v/////////9//3//f/9//7//f/9//3//P/8
//z/+//8//3///////7/AAABAAAAAAAAAAAAAAACAAIAAgAEAAMAAwADAAUACAAIAAkA
CgAOAA4AEAARABAAEQATABMADwAOAA0ADQANAA4ADwAOAAsACAAEAAEAAAAAAP3//f/8
//v/+//7//r/+v/6//r/+f/4//f/9P/2//b/9v/2//b/9v/2//b/9f/1//X/9f/1//T/
9P/1//P/8//z//P/9f/1//X/9f/1//X/9f/1//X/8//0//L/8v/y//H/8f/z//X/+P/+
/wQACAANABYAJAA0AEIAUgBhAG8AfgCNAJgAnQCgAKYApACeAJ4AnACSAIUAdABaAD8A
LAAhABUADwANAAgAAwD+//7//P/5//f/9f/2//T/9P/0//P/8f/x//H/8f/w//D/8P/v
//D/8P/x//P/8f/x//H/8f/x//D/8P/x//H/8f/x//H/7//w//D/8P/w//D/8P/w//H/
8f/w//D/8v/y//L/8//x//H/8f/x//H/8f/x//H/8//z//P/8//z//P/8//z//D/7//u
/+7/8f/y//P/9P/0//T/9P/1//T/9P/z//L/8//0//X/9v/0//T/9P/0//X/9f/3//f/
+P/4//j/+v/5//n/+v/8////AAADAAYABQAEAAMAAwAGAAYABgAGAAUABQAFAAYACQAJ
AAkACAAJAAsADAALAAgABwAHAAYABAACAAIAAgAEAAMAAwABAP//////////AQABAAEA
/////wEAAQAAAPz/+//6//n/+//7//v/+//5//j/+P/5//v/+v/6//z/+//5//j/9//2
//b/9v/3//f/9f/1//X/9v/2//X/9f/1//T/9P/z//P/8//z//H/7//v//D/8f/v/+3/
7f/t/+7/7v/u/+7/7v/u/+//7//s/+z/7P/t/+z/7P/r/+v/7f/s/+z/7P/s/+3/7f/t
/+3/7f/t/+3/6//s/+7/7v/u/+7/7v/u/+7/7f/t/+//7f/t/+z/6//t/+3/7f/t/+3/
7v/v/+//7f/v/+//7//t/+7/7v/t/+7/7v/u//D/7//v/+//7f/t/+3/7f/u/+7/7//w
//D/8P/w/+//8P/u/+//7v/s//L/8//z//P/9P/y//L/8v/y//T/9P/0//b/9//3//f/
+f/8//z//f/+/wAAAAACAAMABgAHAAkACQAFAAQAAwADAAQABAAEAAIAAQD+//r/9//2
//b/8//z//D/7//v/+//7v/u/+7/7v/u/+7/7v/s/+7/7v/u/+7/7P/s/+z/7P/r/+v/
6//r/+3/7P/s/+3/7f/t/+3/7f/r/+v/6//r/+3/7f/t/+3/7f/t/+7/7P/q/+r/6f/p
/+n/7f/u/+7/9P/8/wMACgAUACIAMgBCAFEAXQBqAHsAigCTAJYAngCkAKAAmgCcAJgA
iwCAAHAAVwA8ACcAGwARAAsACAADAPz/+P/2//P/8//z//L/7v/u/+7/7f/t/+3/7f/t
/+r/6v/q/+n/6//q/+r/6//r/+v/6//r/+v/6v/q/+v/6//r/+v/6//r/+z/7P/s/+z/
7P/s/+z/7f/t/+z/7P/q/+r/6v/r/+3/7f/t/+3/6//r/+v/6//t/+3/7f/t/+3/7f/t
/+3/6//r/+v/7P/u/+7/7v/u/+z/7P/s/+3/7//w//D/8P/w//D/8P/w//D/8P/w//D/
8f/x//P/8//0//T/9P/2//f/9//4//r/+v/6//z//v/+//7//v///wIAAgACAAIAAQAB
AAEAAgADAAMAAwACAAIAAwADAAEA/////wAAAAACAAAAAAAAAAAA//////3//f/9//3/
/f/7//v/+//5//v//f/9//z/+//7//v/+//5//n/+f/5//n/+P/4//n/+f/4//j/+v/8
//v/+//7//j/+P/4//n/9//1//X/9f/4//j/9//3//f/9v/2//X/9f/1//X/8//z//P/
9P/1//X/8//z//P/8v/y//L/8v/y//L/8//z//L/8v/y//P/9P/0//P/8//z//L/8v/y
//L/8//z//P/8f/x//H/8f/x//L/9P/0//L/8v/y//L/9P/z//P/9f/1//X/9P/z//X/
9f/1//X/8//0//X/9f/1//f/9//3//X/9v/2//X/9P/0//T/9v/3//f/9//1//X/9f/1
//b/9P/1//b/9v/3//b/9P/0//P/9f/1//T/9P/1//X/9f/1//b/9//3//f/+P/6//z/
/P/8//z/+v/6//r//P////////8BAAQABAAFAAYABgAGAAgACQAKAAsADQANAAsACgAJ
AAkACAAIAAgABgADAAAA/P/5//r/+v/3//f/9v/1//X/9f/0//T/9P/0//T/9P/0//L/
8v/y//L/8v/w//D/8P/w//H/8f/x//H/8//y//L/8//x//H/8f/x//H/8f/x//H/8f/x
//H/8f/x//H/9P/y/+7/7v/t/+v/7f/z//b/+v8EAAoADQAUACQANgBEAFIAYQBtAHoA
iQCSAJUAlgCYAJQAjgCOAIwAggB1AGAASAAxACAAFQAPAAkABQACAP3/+v/4//b/9f/1
//X/9P/0//T/9P/z//L/8f/w/+//7v/u/+7/7f/v/+7/7v/v/+3/7f/t/+3/7//u/+7/
7//v/+//7//v/+//8P/w//D/7v/u/+7/7v/x//H/8P/w//D/8P/w//H/7//v/+//7//v
/+//7//v//H/8f/x//H/8f/x//H/8f/x//H/8f/y//L/8v/y//L/8v/y//L/8//z//T/
9P/0//L/8v/y//L/9P/0//T/9P/z//P/9f/1//j/+P/4//r//f/9//7/AAD///7///8A
AAAAAAAAAAEAAAAAAAAAAAABAAEAAQACAAMAAwADAAIAAAABAAEA///+////AQACAAEA
/v/9//z//v/9//3/+//5//n/+f/5//v/+//7//n/9//5//n/+P/5//n/+f/5//f/9//3
//f/9//2//b/9//3//b/9v/4//j/9//3//f/9P/0//T/9f/3//X/9f/1//b/9v/1//X/
9f/0//T/8//1//X/9f/z//H/8f/y//P/8//x//H/8f/y//L/8v/y//L/8v/z//P/8P/w
//D/8f/y//L/8f/x//P/8v/y//L/8v/z//P/8//x//H/8f/x//H/8v/0//T/8v/y//L/
8v/y//H/8f/z//P/8//y//H/8//z//P/8//z//T/9f/1//P/9f/1//X/9P/0//P/8f/x
//L/8//2//X/9f/1//P/8//z//P/9P/0//X/9v/2//X/9P/y//L/8//1//X/9P/4//n/
+f/6//j/+P/4//j/+P/4//j/+v/9//3//f///////v/+//7/AwAEAAcACQAJAAkACgAJ
AAkACAAHAAcABQAEAAMAAAAAAP7/+//5//j/+P/1//X/9v/1//X/9f/z//L/8f/w//P/
9P/1//T/8//y//H/8P/y//L/8v/y//H/8f/x//H/8P/u/+3/7f/w//P/9v/5//b/8//w
/+3/7//v/+//7//z//H/8P/u//D/8P/x/+//7//z//b//P8CAAgACQAUACIANABEAFIA
XQBtAHwAhwCOAI8AkgCYAJQAigCIAIYAfABtAFoAQgAnABYAEwANAAUABQAAAPv/+v/6
//j/+f/5//f/8v/y//L/8v/x//H/8f/x//H/8P/w//D/7//x//D/8P/x/+//7//v/+//
8P/w//H/8//x//H/8f/x//H/8v/y//L/8v/y//L/8v/1//X/9P/0//T/9P/0//X/8//z
//P/8//1//X/9f/1//X/9f/1//X/9f/1//X/9f/1//X/9f/2//b/9v/2//b/9v/2//b/
9//1//b/9v/2//j/+P/4//j/+v/6//r/+v/7//v//f/9//7//v/+/wAA/////wAAAgAC
AAIABAAGAAQABAAEAAUACAAIAAgACAAHAAcABwAIAAkACQAJAAgACAAJAAkABwAFAAUA
BgAGAAgABgAGAAYABgAFAAUAAwABAAEAAQABAAMAAwADAAEAAAABAAAA/v/+////AAAB
AP/////////////+//7///////7//v8AAP7//f/9//3//v/+//7///////3//f/9//7/
/v/9//3//f/8//z/+//7//v/+//5//f/9//4//n/+v/5//r/+//7//r/+f/4//j/+P/5
//n/9v/2//b/9//6//r/+f/5//v/+v/6//r/+P/5//n/+f/5//n/+f/5//n/+v/8//z/
+v/6//r/+v/6//n/+f/7//v/+//6//n/+f/5//n/+f/5//r/+//7//v//f/9//3/+//8
//z/+//4//j/+P/6//v/+//7//n/+//7//v//P/7//v/+//6//r/+v/5//r/+f/7//v/
+v/8//3//f/9//3/AAD//wAAAAAAAAAAAAAAAAAAAAACAAMAAwADAAUACgAKAAsADAAN
AAwADQANAA4ADwARABEAEQAQAA8ADwAMAAwADAAKAAcABAAAAP3//v/+//v/+//6//n/
+f/5//r/+v/6//r/+P/4//j/9v/2//b/9v/2//b/9v/2//b/9f/1//X/9f/2//b/9//5
//b/9f/0//P/9P/1//b/9//1//X/9f/1//X/9//2//T/9P/y/+//8f/z//X/+v8CAAgA
DAAPABoAKAA6AEwAWgBlAHEAhACVAJ4AnwCkAKoApgCeAJoAmACSAIMAagBQAD0AKgAZ
ABEADwANAAgAAQACAAIA/v///wEA+f/y//L/9P/2//f/9//3//f/9//1//T/8//x//L/
8v/z//X/9v/3//j/+f/2//T/8//z//H/8f/x//H/9P/2//f/+P/2//b/9v/2//X/9f/0
//T/8v/y//L/8//0//X/9v/3//f/9//3//f/9f/1//X/9f/w/+3/6v/n/+v/7f/v//L/
8P/w//D/8P/u/+7/7v/v//D/8v/z//T/8//y//H/8P/z//T/9f/2//b/9f/2//X/9//4
//n//P/7//n/+P/4//n/+v/9/wAA///+//3//f8AAAIABAAGAAUABQAFAAYABgAFAAQA
AgACAAMAAwABAAEAAQACAAIABAACAAIAAgACAAEAAQD///3//f/9//3//f/9//3/+//+
/wEAAgACAAAA///+//3//v///wAAAQD///7//v///wEAAAAAAAIAAgABAAEAAQACAAIA
AgADAAEA////////AgACAAEAAQABAAAAAAD///3//f/9//v//P/9////AQAAAP3//P/7
//7//v/+//7//v/+///////8//z//P/9//7//v/9//3////+//7//v/9//3//P/7//7/
//8AAAEA//8AAAIAAgD///7//f/8//3//f/+/wEAAQABAAAA//8AAAEAAgADAAAAAAAA
AP////8BAAEAAQABAAIAAgABAP7//v/+/wAAAQABAAEA//////////8AAAAAAQACAAIA
AQAAAP7//v8AAAMABAAEAAEAAQAAAP//BQAGAAQABAAEAAQABAAEAAQABAAGAAcABwAH
AAkACgAKAAsADAAQABAAEgATABQAFQAXABcAEwASABEAEQASABIAEgAQABEADgAKAAcA
BQAEAAAA///+//3//f/9//7//v/+//7//v/+//7//P/6//r/+v/6//j/+P/4//j/+P/5
//r/+//5//j/+P/5//n/+f/5//n/+f/5//n/+f/3//f/9//3//f/+f/6//r/+v/6//X/
9f/3//X/+P/+/wIABgAPABYAIgAuADoASgBbAGsAfgCLAJYAoQCkAKgAsACwAKYAogCk
AJsAjAB6AGEASAA1ACkAHwATABAAEQAMAAYAAgABAP/////+//r/+v/6//n/+P/3//b/
9f/3//j/+f/5//f/9v/2//f/9f/1//X/9f/3//b/9v/3//X/9f/1//X/9f/2//b/9v/0
//T/9P/0//b/9//3//j/9v/2//b/9//1//X/9f/1//f/9//3//f/9f/1//X/9f/1//X/
9f/1//f/9//3//j/+v/6//r/+v/4//j/+P/5//v//P/8//z/+v/6//r/+v/6//r/+v/6
//3//f//////AAAAAAAAAgACAAEAAQACAAQABAAGAAgABgAGAAYABwAKAAoACgAKAAsA
CwALAAwADwAPAA8ADgAMAA0ADQALAAkACQAKAAoACgAIAAgACAAIAAcABwAFAAcABwAH
AAcABQAFAAUAAwADAAUABQAEAAEAAQABAAEAAwADAAMAAwADAAIAAgADAAEAAAAAAAIA
AwADAAQABQADAAIAAQABAAEA/////////v/+//3//f////7//v/9//////////3/////
/wAAAQD///3//f/9//7//v/+//7/+v/6//v/+//7//z//f///////v/8//v//f/8//z/
/P/8//3//f/9//3//f/9//3/+//8//7//v/+//7//v/+//z/+//7//3///////7//f/9
//3//f/9//3//v///////P/9//z/+//8//7///////7//v/+/wAA/////////f//////
//8AAP3//f/9//z//P/8//v//P///wEAAQAAAP7///////////8AAAEAAQAFAAQAAgAC
AAQABAAEAAQABAAGAAYABgAIAAcABwAHAAkADAAMAA0ADgAQABAAEgATABYAFwAZABkA
GQAYABcAFwAUABQAFAASABMAEAAMAAkABgAGAAMAAwACAAEAAQABAAAAAAAAAAAAAAAA
AAAA/v/8//z//P/8//7//v/+//7//f/9//3//f/7//r/+v/7//3//f/9//3//f/9//3/
/f/7//v/+//7//v/+//8//z//v/+////+//z//X/+v/+/wgAEAAVABoAIgAwAEIAVgBl
AHMAgACLAJgApQCsAK4AsgCyAKwArACsAKEAkAB8AGEASgA3ACsAIQAZABQADwAQAA4A
BgD//wMABQACAP7//v/+//3//f/9//3//f/6//r/+v/5//n/+P/4//n/+v/7//z//f/7
//r/+v/7//n/+f/5//n/+f/6//r/+v/8//z//P/8//v/+//6//r//P/8//z//f/7//v/
+//7//z//f/+/////v/9//z/+//+////AAABAP7//f/8//z///8AAAEAAgACAAIAAgAD
AAEAAgACAAIAAAAAAAAAAAADAAQABQAGAAYABQAGAAUACAAIAAgACgALAAsADAAOABIA
DgAKAA==
         </WaveFormData>
      </LeadData>
      <LeadData>
         <LeadByteCountTotal>10000</LeadByteCountTotal>
         <LeadTimeOffset>0</LeadTimeOffset>
         <LeadSampleCountTotal>5000</LeadSampleCountTotal>
         <LeadAmplitudeUnitsPerBit>4.88</LeadAmplitudeUnitsPerBit>
         <LeadAmplitudeUnits>��V</LeadAmplitudeUnits>
         <LeadHighLimit>2147483647</LeadHighLimit>
         <LeadLowLimit>268435456</LeadLowLimit>
         <LeadID>II</LeadID>
         <LeadOffsetFirstSample>0</LeadOffsetFirstSample>
         <FirstSampleBaseline>0</FirstSampleBaseline>
         <LeadSampleSize>2</LeadSampleSize>
         <LeadOff>FALSE</LeadOff>
         <BaselineSway>FALSE</BaselineSway>
         <ExcessiveACNoise>FALSE</ExcessiveACNoise>
         <MuscleNoise>FALSE</MuscleNoise>
         <LeadDataCRC32>1332907933</LeadDataCRC32>
         <WaveFormData>
HAAcABwAHAAgACIAJAAmACcAKAApACoALQAuAC8AMAAxADIAMwA0ADUANgA3ADgAOAA4
ADgAOAA2ADYANgA2ADQANAA0ADQAMQAwAC8ALgArACoAKQAoACUAJAAjACIAIAAeABwA
GgAYABYAFAASABEAEAAPAA4AEAAQABAAEAANAAwACwAKAAoACgAKAAoABwAGAAUABAAF
AAYABwAIAAYABgAGAAYABgAGAAYABgAFAAQAAwACAAQABAAEAAQABgAGAAYABgAGAAYA
BgAGAAQABAAEAAQABgAGAAYABgAEAAQABAAEAAYABgAGAAYACAAIAAgACAAHAAYABQAE
AAYABgAGAAYABgAGAAYABgAGAAYABgAGAAgACAAIAAgACgAKAAoACgAJAAgABwAGAAQA
BAAEAAQABAAEAAQABAAGAAYABgAGAAYABgAGAAYABQAEAAMAAgAEAAQABAAEAAIAAgAC
AAIABAAEAAQABAACAAIAAgACAAMABAAFAAYABQAEAAMAAgACAAIAAgACAAQABAAEAAQA
BQAGAAcACAAKAAwADgAQABAAEAAQABAAEAANAA0ADQALAAoACgAKAA0ADQAPABMAEgAQ
AAwADQAPAA4ACwAIAAcABAAEAAQABQAFAAUAAwAEAAQAAwACAP///P/7//v/+v/6//r/
+v/6//z//P/8//7//f/9//3//P/7//v//P/+//3//P/7//z//P/8//z/+//8//z//P/8
//z//P/7//v//v/8//v//P/8//3///8AAAQACQARABIAFgAdACMAJgArADcAQgBMAFQA
VwBXAEoAMAAOAPH/3//I/7D/o/+Z/5T/lf+b/53/ov+s/7b/v//J/9P/3//l/+f/6f/x
//L/8v/2//r/+//8//z//v/+//7//v/+//////8AAAAAAgADAAMAAwAAAP/////+/wEA
AwAEAAUAAwABAP///f///wAAAwAEAAQABAADAAMAAQACAAMAAwADAAMABQACAAQABAAE
AAQABQAFAAcABwAGAAcABwAHAAkACAAIAAgACgAKAAkACQAJAAoADAAMAAwADAANAA8A
EQARABIAEwAVABgAGQAZABcAGAAbAB4AIAAhACQAJQApACoALAAuAC8AMAAwAC8AMQAy
ADQANAA4ADgAOAA4ADkAOQA5ADkAOwA8ADwAPAA6ADoAOQA2ADcANwA2ADQALgAtACsA
JgAlACQAJAAiAB8AHgAbABsAGwAYABgAGAAWABQAFAATABEAEQARAA8ADgANAA4ACgAL
AAkACgAMAAwACgAIAAsACQAJAAkACQAJAAkACQAJAAoACAAHAAcABQAFAAgACAAKAAYA
CAAIAAcABwAEAAQABgAHAAcABwAGAAUABQAGAAcACAAIAAgACAAIAAgACQAHAAgACQAJ
AAkABwAHAAoADAAKAA0ADQAMAAsACAAHAAkACgAKAAcABQAHAAkACQAKAAsADAANAAsA
CgAKAAkACQAKAAkADAALAAkABwAGAAcACQAJAAgACQAJAAkABwAJAAoACgAKAAoACwAL
AAgACAAJAAoACgAJAAkACgAKAAkABwAGAAUABQAGAAYABgAHAAgACQALAAwACgAGAAYA
CAAJAAkACQAKAAoACwALAAsACwAMAA8AEwAVABYAFQAUABMAEgATABQAFQAUABMAEwAT
ABMAEgASABIAEwARABMAFwAXABkAFwAaABsAGQAVABEADwANAA4ADwARAA8ADwANAAwA
DAALAAoACQAIAAcABwAIAAgACAAIAAYACwAMAA0ADgAKAAcABAABAAUACAAMAA4ADAAK
AAgABgAIAAgACAAJAAcABgAFAAQAAgAAAP3/+/////7//v/+//r/+/8DAAYACgANABMA
FgAcACkAJwAmADUAOwAuADgAUABVAEsAQgAwAAoA6f/V/8T/sv+n/5//lP+N/5H/l/+e
/6T/rv+3/7//yf/T/9v/3//n/+//8v/w/+7/8P/z//b/+v/6//n/+P/3//b/9v/1//X/
9P/1//X/9P/z//P/8//0//T/9v/3//f/9//5//n/+f/5//j/+P/6//r/+v/6//n/+f/3
//j/+f/5//n/+f/7//j/+P/4//j/+P/6//v//v////3//f/8//v//P/8//3//v/+//7/
/f/9////AAACAAIABAAEAAUABwAFAAUABgAHAAkADAANAA0ADQAOABEAFAAUABUAGAAZ
ABsAHAAeACAAIgAkACUAJQAlACYAKAAoACwALAAsACwAKwArACsAKwAsAC4ALwAwADAA
MAAvACwAKQApACgAJgAjACMAIgAeABsAGgAaABgAFAASAA4ADQAMAAoACwAMAAgABgAG
AAUAAwADAAMAAQAAAP//AAD8/////f/+/wAA/v/8//r//f/9//3//f/9//z/+//6//n/
/P/6//n/+f/1//X/+P/4//r/9v/4//j/+f/5//b/9v/4//n/+f/5//r/+f/5//r/+v/6
//n/+P/4//j/+P/5//n/+v/7//v/+//5//n//P/5//b/+P/3//n/+f/3//f/+f/6//r/
9//1//f/+f/5//n/+f/5//n/+P/4//n/+f/5//r/+f/8//n/9//1//T/9v/5//r/+v/3
//f/9//1//f/+P/4//j/9//3//b/8v/z//X/9//4//f/9//4//j/9v/1//X/9f/1//b/
9v/2//X/9P/z//P/+P/2//L/8v/0//X/9f/1//X/9P/0//P/9v/3//n//f/9//z//P/8
//z//P///wAAAQAAAPv/+//7//v/+v/6//r/+//7//3/AQABAAIA//8BAAEAAAD9//r/
+f/1//T/8//z//X/9f/z//L/9P/z//L/8f/s/+v/6//s/+r/6v/q/+j/6P/o/+j/6P/o
/+n/6v/r/+v/7P/u/+7/6//q/+n/6P/q/+r/6v/r/+v/6v/p/+j/6f/q/+r/6//s/+r/
6f/o/+r/6//p/+r/7v/z//v/AAAGAAkADQAOAA8AGwAqADgAQAA9ADMAMAAeAPz/2//D
/7T/qP+d/4//hv+D/4f/if+Q/5r/pP+t/7X/vf/F/8//1//b/93/2v/c/+T/6v/r/+b/
4v/m/+f/6P/p/+r/6f/p/+r/6v/t/+3/7P/r/+r/6f/p/+j/6v/r/+v/6//r/+v/6//r
/+v/7P/v//D/7//u/+z/6//s/+7/8P/x/+7/7f/u/+r/7P/s/+z/7P/u/+//8v/z//L/
8//z//P/9P/0//X/9v/1//T/8v/x//P/9P/2//b/+P/4//n/+//7//v//P/9/wIABgAI
AAkABQAEAAUABgAGAAcACgALABAAEgAVABgAGAAaABsAGwAfACAAIgAiACQAJAAkACQA
JQAlACUAJQAnACgAKAAoACYAJgAlACIAIwAjACIAIAAfAB8AHgAaABcAFgAWABQADwAM
AAcABQAEAAIAAwAEAAIAAAAAAP///////////f/8//v//P/4//n/9//4//r/+P/2//T/
9//1//X/9f/1//P/8//z//P/+P/2//X/9f/x//H/9P/0//X/8v/1//b/9v/1//H/8P/y
//P/8//z//L/8f/x//L/8//0//T/9P/2//b/9v/3//f/+P/5//n/+f/3//f/+v/5//b/
+P/3//f/9//1//X/9f/2//b/8//z//X/9//3//X/9f/1//X/9v/4//v//f/4//b/8v/y
//T/8//y//L/8//1//X/9P/0//X/9v/1//X/9v/2//b/9P/1//X/8v/0//X/9v/2//X/
9f/2//b/9v/1//X/9f/z//T/9P/0//b/9v/2//f/+f/2//H/8P/y//P/8//z//b/9v/3
//f/9f/3//j/+v/7//z//f/+/wAAAAAAAP7/+//7//v/+//8//z//P/9//3///8DAAMA
AgD//wEAAQAAAP3/+v/5//P/8v/x//H/9P/1//T/9P/y//H/8P/v/+z/6//r/+z/7//w
//H/8P/v/+7/7f/s/+n/6f/p/+n/6f/q/+z/7P/r/+r/6f/o/+r/6v/q/+v/7v/u/+7/
7v/w//D/7//v//D/7v/t/+z/6P/r//H/9P/2//f/+f8CAAgACQANABIAFQAbACgAMgA8
AEMAQQAwAAwA6v/V/8f/vv+2/6v/o/+i/5//m/+f/6z/uv/A/8X/zf/V/9//5//p/+v/
7f/s/+z/7P/s/+v/7v/y//T/8v/w/+7/7P/v/+//8P/w//L/8//z//P/8v/x//H/8P/u
/+//7//v//L/8//0//X/9v/2//j/+P/3//b/9P/z//L/8v/y//H/8//z//X/8v/2//b/
9v/2//P/8//1//X/9//5//r/+//7//r/+v/6//v//P/8//3//f/+/wAAAAAAAAAAAQAD
AAUABQAGAAcABwAKAAsACwALAAwADwASABIAEwAWABcAGgAcAB8AIgAiACQAJQAlACkA
KgAsACwALAAqACgAJgAnACkAKwAtACsALAAsACwALgAuAC0AKgAnACcAJgAkACIAIwAj
ACAAHAAaABkAFgATABIADwAPAA4ADAANAA4ACgAIAAgABwAHAAcABwAFAAMAAwAFAAIA
AgD/////AAABAAAA//8DAP//////////AQABAAEAAQAEAAIAAQABAP7//f////7////8
////AAABAAEA/v/+/wAAAQABAAEAAQABAAIABAADAAIAAAD+/wAAAgAEAAcABAAEAAQA
AwADAAMABQAKAAcABAAGAAUABwAHAAUABQAHAAgACAAFAAMABQAHAAcABQAFAAUABQAF
AAYACAAJAAcABgADAAQABAADAAIAAgABAAMAAwACAAMAAwADAAEAAQACAAIAAgAEAAUA
BQACAAIAAwAEAAQAAgADAAUABgAEAAMAAwADAAIAAgABAAAAAAAAAAAAAQAGAAQAAAAA
AAQABQAFAAUACgAKAAkADAAMAAwADAAMAA4ADgAOAAwACQAJAAkACQAGAAYABgAHAAgA
CwAQABEAEAANAA8ADwAMAAkABgAFAAQABAAEAAUABQAFAAMAAgACAAEAAAD///r/+f/5
//r/+v/6//r/+P/4//j/+P/4//n/+f/5//n/+f/6//z//P/9//z/+//6//f/9v/1//X/
+f/6//v//P/6//r/+f/5//7//P/7//r/9v/1//3/AgAEAAkADwAUABgAGwAdACQALQA1
AD4ASgBUAFMASQAyABAA8P/d/9H/wP+2/7H/q/+o/6P/pf+t/7j/wP/I/9H/2//h/+X/
6//x//P/9f/2//j/+P/4//f//P8AAPz//v/+//7//v/9//3//v/+//7//f/7//n/+f/5
//r/+v/8//3//f/9//3//f/9//3//v/+/wAAAAD///7//P/7//3//v///////////wEA
/v8CAAIAAgACAAAA//8AAP//AAADAAUABwAFAAQABAAEAAQABAADAAMABwAIAAoACgAI
AAgACQALAAwADQAPABEAEQAUABUAFQAWABgAHAAgAB8AHwAhACEAJQAmACgAKgAqACwA
LQAtAC8AMAAyADIANAA0ADQANAAzADMAMwAzADQANgA3ADgANwA2ADQAMAAvAC8ALgAs
ACgAJwAlACAAHgAeAB8AHgAbABoAFwAXABUAEgASABIADgAMAAwACwAJAAkACQAHAAkA
CQALAAgACAAFAAUABgAGAAQAAgAFAAMAAwADAAMAAwADAAMAAwAGAAQAAwADAAEAAQAE
AAQAAgD+/wAAAAACAAMAAQACAAIAAwADAAMAAgABAAEAAgADAAQABAAEAAIAAgACAAMA
AQACAAMAAwADAAEAAQAEAAYABAAHAAcABQAFAAMAAwADAAQABAABAAEAAwAFAAUAAQAB
AAEAAQACAAIAAwADAAIAAgAAAAIABAADAAIAAgABAAMAAwACAAEAAQABAP//AQACAAIA
AgAAAAEAAQD+//7///8AAAAA/////wAAAAD+//3//f/9//3//v/+//7//P/8//z//f8A
AP7/+v/6//7/////////BAAGAAoACQAIAAcABgAHAAgACQAIAAQAAwACAAEAAgACAAIA
AwADAAUACQAJAAkABwAKAAsACAADAP7/+//5//r/+//9//v/+//5//j/+P/3//b/9f/z
//P/9P/2//X/9P/z//D/8P/w//D/8P/w//H/8v/z//H/8v/0//T/9f/0//P/8v/w//D/
8P/x//H/8P/v/+7/8f/y//L/8//1//L/8P/u//L/8f/x//L/+P/9/wUACgAQABMAGQAe
ACMAKwA0AEIATABRAEkAMgASAPL/1//D/7L/pv+Z/43/iv+L/5H/k/+Y/6L/rv+5/8H/
yf/T/93/4//j/+P/6P/o/+j/8P/1//L/7P/s/+7/7v/u/+7/8f/x//L/8v/y//H/7//t
//D/8f/z//T/8//z//L/8f/x//H/8f/x/+7/7v/w//D/8f/y//L/8//x//L/8//z//X/
9f/3//T/9v/2//b/9v/0//P/9P/z//X/9//4//n/+f/4//j/+P/6//r/+f/5//n/+v/8
//z///8AAAIABQACAAEAAQABAAEABAAFAAUACAAKAA4AEgAQABEAFAAVABkAGgAcAB4A
HQAeAB4AHQAhACIAJAAkACYAJgAmACYAJQAlACUAJQAnACgAKAAoACYAJgAlACIAIwAj
ACIAIAAeAB8AHwAcABYAFAATABAACwAKAAcABwADAAAAAAAAAP7//P/8//v/+v/7//z/
+//5//n/+//4//f/8//y//L/9f/0//P/9//0//P/8v/x//P/8//z//P/9P/y//H/8f/v
/+//8v/y//D/7P/u/+7/7//v/+z/7P/s/+3/7f/t/+z/6//r/+z/7//w//D/8P/t/+z/
6//r/+7/8P/y//P/8P/t/+z/7v/s/+r/7f/t/+//7//t/+3/7f/u/+7/6//q/+v/7P/r
/+z/7f/u/+//7v/u/+//7//t/+z/6f/q/+v/6//r/+z/7f/v/+//7v/s/+v/6v/n/+r/
7P/t/+7/7P/t/+3/6v/o/+n/6v/q/+n/6f/q/+r/7P/r/+v/6//r/+z/7P/s/+v/6v/p
/+n/7v/s/+j/6P/q/+v/6//r//D/7v/t/+3/9v/0//T/9P/0//b/+P/6//r/9P/z//L/
8f/w//D/8P/x//P/9f/5//n/+P/1//f/9//2//P/8P/v/+7/7v/u/+//7f/t/+v/6v/o
/+f/5v/l/+P/4//k/+b/5v/m/+b/5P/m/+b/5v/m/+P/4//j/+P/4f/i/+T/5P/j/+L/
4f/g/+L/4v/i/+P/5v/m/+b/5v/m/+b/5f/l/+f/5P/i/+D/5v/l/+n/6P/o/+3/8//4
//z/AwAJAAoACwAVACIALAA0ADkAOwA0ACAAAgDj/83/uP+k/5f/j/+G/4H/g/9//37/
gv+Q/5//q/+z/73/xf/L/9H/2//e/9r/3P/g/9//4v/k/+L/5P/m/+j/6v/p/+f/5v/k
/+b/5//n/+f/5//n/+j/6P/q/+v/6//r/+n/6f/p/+n/6P/o/+r/6v/s/+z/6//r/+v/
7P/t/+3/7P/r/+z/6P/s/+z/7P/s/+v/6//t/+3/7f/v//D/8f/v/+7/7v/u/+//8P/w
//H/8f/y//T/9P/0//T/9f/3//f/9//4//n//f8AAAEAAQABAAIABQAIAAcABwAJAAkA
DQAOABAAEgASABQAFQAVABkAGgAcABwAHgAeAB4AHgAdAB0AHQAdAB4AIAAhACIAIAAg
AB8AHAAbABsAGgAYABYAFwAXABQADgAMAAsACAAFAAQAAQABAP3/+v/6//r/+f/4//n/
+f/1//X/9f/z//P/8//1//L/9P/x//H/8v/0//L/8P/z/+//7//v/+//7//v/+//7//x
/+7/7P/r/+v/6//u/+7/8P/s/+7/7v/u/+3/6f/o/+3/7//w//H/7v/t/+3/7v/t/+7/
7v/u/+7/7v/u/+//8f/y//P/8//z//H/8f/0//P/8P/y//H/9P/1//T/9f/0//T/8//v
//H/8//1//X/8f/x//H/8f/z//T/9v/3//T/9P/y//T/8v/x//D/8P/y//X/9v/2//P/
8//z//H/9f/2//b/9v/1//X/9P/w//H/8//1//b/8f/x//L/8v/0//P/8//z//H/8v/y
//L/8//0//X/9//3//T/7//u//L/8//z//P/8v/y//P/8//2//f/+f/9//3/+//6//z/
/P/8//z//f/+/////v/9//3//f/9//7//v/+/////f///wMAAwACAP//AQABAAIA///8
//v/9//2//X/9f/3//f/9f/0//T/8//y//H/8P/v/+//8P/w//D/8P/u//D/8P/w//D/
7f/t/+3/7f/u//D/8//0//L/8P/u/+z/7v/u/+7/7//w//D/8P/w//H/8v/y//P/8//w
/+7/7P/y/+//8f/2//j/+f///wYADAAPABEAFAAZACEALAAyADgAQQBDADIAFgD2/93/
0f/E/7j/r/+p/6L/mf+d/6P/qv+y/7z/w//N/9f/3f/h/+X/6//t/+7/8P/w//D/8f/y
//T/9P/0//T/9P/0//X/9f/2//b/9f/1//T/8//z//P/9P/0//b/9//3//f/9f/1//X/
9f/y//L/9P/0//T/9P/z//P/8f/y//P/8//0//X/+P/2//f/9v/1//T/9f/1//f/9//3
//n/+v/7//3//P/8//z//v/+//3//f/8//z//f/8//3//v8AAAMAAQABAAIAAwAGAAoA
DAANAA0ADgARABQAEwATABUAFQAXABgAGgAcAB4AIAAhACEAIwAkACYAJgAoACgAKAAo
ACoAKwAsAC0AKwAqACgAJgAoACgAJwAkACUAJQAkACIAHwAfAB4AGgAXABYAFgAUABMA
EgAPAA8ACwAIAAgACAAEAAIAAgABAAAAAQACAAEA/////wEA/v////3//v8AAP3/+v/3
//n/+P/5//r/+//6//n/+P/3//z/+v/5//n/+f/5//z//P/8//j/+v/6//v/+//4//j/
+v/7//v/+//8//v/+//8//z//P/7//r/+v/6//r/+//9//7///////7//f/+/wIA/v/6
//v/+f/6//v/+v/7//z//v////3//f///wEAAQD9//3//f/9//7//v///////P/8//r/
/P/+//3//P/8//v//f/9//z/+//7//v/+f/5//r/+v/6//r/+//7//j/+v/7//z//P/5
//n/+v/6//v/+//8//3/+v/6//n/+P/6//r/+v/7//z/+v/2//b/+//9//7///8EAAAA
AQAGAAYABgAGAAYACAAIAAgABgADAAMAAwADAAIAAgACAAMAAQADAAcABwAHAAUACAAJ
AAYAAwAAAP//+v/6//r/+//9//3/+//6//z/+//6//n/8//x//D/8P/x//L/8//y//b/
9v/2//b/9P/z//L/8f/z//T/9v/2//b/9v/2//b/9f/0//P/8//1//b/9//4//b/9P/x
/+//8//y//L/8v/0//H/8f/4/wAABQANABIADgAPABMAGAAhAC0AMgA6AEYATQBFADIA
FAD2/93/z//E/7b/q/+n/6b/n/+f/6f/sv+8/8b/zf/P/9f/4f/l/+n/8f/v/+r/7v/2
//L/7f/y//b/9P/2//b/9v/2//b/9f/1//T/9//3//b/9f/1//X/9v/2//T/9f/1//X/
9//3//f/9//0//T/9v/2//b/9v/1//X/9//4//n/+f/5//n/+//4//j/+P/4//j/9//3
//n/+f/5//v//P/9//3//P/8//z//v/+//3//f///wAAAgACAAIAAgADAAUABQAFAAYA
BwAHAAoACwALAAwADgASABYAFgAXABoAGwAbABwAHgAgACAAIgAjACMAJQAmACgAKAAs
ACwALAAsACkAKQApACkAKwAsACwALAAsACwAKwAoACcAJwAmACQAIQAhACAAHAAZABgA
GAAWABUAFAARABEAEgAQABEAEgANAAgABQABAAAAAQACAAEAAwADAAUAAgD///v/+v/6
//3//P/7////+//7//v/+//7//v/+//7//z/+v/5//n/+f/5//z//P/8//j/+v/6//7/
///9//7//v/9//v/+f/4//f/9//4//v//P/8//z//v/+//7////+//7//v/9//z/+//8
/wAAAAD+/wEAAQD//////f/9//v//P/8//n//P///wIAAwD///////////z//P/9//3/
/P/8//r//P/8//v/+v/6//v//f/9//z/+//7//v/+f/7//z//P/8//7///////z/+v/7
//z//P/7//v//P/8//z/+//7//v/+//8//z//P/8//z//P/9/wAA/v/6//r//P/9//3/
/f/8//z//f/9/wEAAwAEAAgACAAIAAgACAAIAAgACAAGAAMAAwADAAMAAwAEAAUABwAH
AAkADQANAAsABwAIAAcABwAFAAMAAwD///7//f/9//v/+//5//j/+f/5//n/+f/0//P/
8//0//b/9v/2//T/9P/0//T/9P/1//X/9f/1//P/9P/2//b/9f/0//P/8v/z//T/9f/3
//X/9P/z//L/8//0//T/9f/6//j/9//2//L/+f/7//j/+v8DAAkAEAAWABkAHQAiACkA
NQBAAEoAUABRAEcAMgAQAOz/1//L/7z/qP+X/5P/mP+Z/5X/nf+q/7L/uv/D/83/1f/Z
/9//5//t/+3/7P/y//T/9P/5/wAA9v/m/+v/7v/x//T/+P/5//v//P/5//f/9P/x//P/
9f/4//r/+v/7//v/+//6//n/+P/3//b/9v/4//j/+//8//z//f/8//z//P/7//3//f//
//z/+//6//n/+P/6//v//v////3///8AAAEA///+//7//v/7//j/9P/x//b/+P/7//z/
/v/+////AQADAAMABAAFAAUACAAJAAkABwAIAAsADgARABMAFwAZABoAGgAbABwAHwAi
ACQAJQAjACIAIgAgACQAJgAoACoAKAAnACYAJQAoACoAKwAsACoAKgApACYAJAAjACEA
HgAbABsAGgAWABUAFAAUABIAEQAQAA0ADQAJAAYABgAGAAQAAgACAAEA/f/9//3/+//9
////AwACAAAA/f/9//7/AAD+//z////9//3//f/9////////////AQD+//z/+//8//3/
AQACAAAA/P/+//7/AQABAP7//v///////v/9//7//f/9//7/AQACAAIAAgAAAAAAAAAB
AAEAAgADAAMA///9//3/AAACAAAAAwADAAUABQADAAMAAQACAAIA/////wEAAwADAAMA
BQAHAAkABQAEAAQAAwAAAAAA/v8AAAMAAwADAAQAAwAFAAUABAAFAAUABQADAAIAAgAB
AAAAAgADAAMAAAABAAMABQAGAAEAAQACAAIAAAD//////////wAAAAAAAAEAAgADAAUA
BwAEAP///v8BAAMABAAFAAQABAAFAAUACwAJAAoACAAIAAgACAALAAwADQAMAAcABwAH
AAcACAAIAAgACQAHAAkADQANAA8ADQAQABEADgAJAAQAAQD//wAAAQADAAMAAwABAAAA
/v/9//z/+//4//f/9//4//n/+v/7//r/+v/6//r/+v/3//f/9//3//X/9v/4//j/+f/4
//f/9v/4//j/+P/5//r/+v/6//r/+P/4//f/9//4//b/9f/0//b/+f/3//r//P///wcA
EgAWABMAFwAiACEAIwAwAD4ASABLAE8ATgA6ABgA9f/b/8r/vP+r/53/lv+R/4//k/+a
/6L/qP+x/7//yf/X/+H/5f/j/+n/7v/w//L/9P/1//b/+P/8//n/+P/3//b/9//3//j/
+P/8//3//f/9//z/+//7//r/+P/5//n/+f/7//v/+//7//r/+v/8//z/+v/6//n/+f/6
//z//v////////8BAP7//v/+//7//v/8//v//P/7//z///8BAAMAAQAAAAAAAAAAAAAA
/////wMABAAGAAYACAAIAAkACwAKAAkACQAJAA0AEAARABEADwAQABMAFgAWABcAGgAb
AB0AHgAgACIAIgAkACUAJQAnACgAKgAqAC4ALgAuAC4ALwAvAC8ALwAvADAAMAAwADAA
MAAvACwAKwArACoAKAAnACcAJgAiAB8AHgAeABwAGQAYABUAFQAQAAwACwAKAAsACgAL
AAsACQAJAAkABwAFAAUABwAEAAQAAQABAAIAAgAAAP7/AQD///////////3//f/9//3/
AQAAAAAAAQD9//3/AAAAAP7/+v/8//z/+//7//j/+P/8//3//f/9//z/+//7//z//f/+
//7//v/+//7//v///wEAAgADAAMAAAD9//z//v8AAP7/AQABAAEAAQD/////AQACAAIA
///+////AAD//////////////v/+/////////wAA//8CAAEA///9//z///8BAAEAAAAB
AAEAAQD//wEAAgACAAIA/v/9//v/9v/6//3/AAACAPz/+//7//r/+//7//z//f///wAA
AAAAAP///v/9//3//v/8//j/+P/8//3//f/9//z//P/9//3//////wAAAwADAAUAAAAB
AAgACgAKAAoACgAIAAgACAAGAAQABQAGAAcABgAGAAYABwAFAAcACwALAAoABwAJAAkA
CwAJAAcABwABAAAA/////wEAAQD///7//v/9//z/+//6//n/+f/6//r/+v/6//j/+f/4
//f/9v/1//X/9f/1//j/+v/9//7//P/6//j/9v/0//T/9P/1//T/9P/0//T/9f/2//b/
9//8//r/+f/4//T/+f/3//b/+v8BAAkADAAKAA8AFwAcACEAKwA0ADYAOABDAE0ASAA4
AB4A+f/b/8r/vv+x/6X/nv+Z/53/nf+e/6T/qv+x/7v/x//T/93/5f/r//H/9v/2//b/
9P/z//T/+P/8//n/+P/3//b/+P/5//v//P/7//v/+v/5//n/+f/6//r/+//9//7/////
//////////3//P/9//z//f/+//7////9//7///////z/+//8//j//P/+/wAAAgAAAP//
AAD//wEAAwAEAAUABQAEAAQABAAGAAYABQAFAAYABgAHAAYACAAIAAkACwANAA0ADgAP
AA4AEAAQAA8AEQASABUAGAAaABsAHgAfACAAIAAhACIAJQAoACoAKwAtAC4AMAAwADYA
NAAuAA==
         </WaveFormData>
      </LeadData>
      <LeadData>
         <LeadByteCountTotal>10000</LeadByteCountTotal>
         <LeadTimeOffset>0</LeadTimeOffset>
         <LeadSampleCountTotal>5000</LeadSampleCountTotal>
         <LeadAmplitudeUnitsPerBit>4.88</LeadAmplitudeUnitsPerBit>
         <LeadAmplitudeUnits>��V</LeadAmplitudeUnits>
         <LeadHighLimit>2147483647</LeadHighLimit>
         <LeadLowLimit>268435456</LeadLowLimit>
         <LeadID>V1</LeadID>
         <LeadOffsetFirstSample>0</LeadOffsetFirstSample>
         <FirstSampleBaseline>0</FirstSampleBaseline>
         <LeadSampleSize>2</LeadSampleSize>
         <LeadOff>FALSE</LeadOff>
         <BaselineSway>FALSE</BaselineSway>
         <ExcessiveACNoise>FALSE</ExcessiveACNoise>
         <MuscleNoise>FALSE</MuscleNoise>
         <LeadDataCRC32>809013070</LeadDataCRC32>
         <WaveFormData>
HAAcABwAHAAcABwAHAAcABwAHAAcABwAHAAcABwAHAAaABoAGgAaABcAFgAVABQAEgAS
ABIAEgAQABAAEAAQAA4ADgAOAA4ADQAMAAsACgAIAAgACAAIAAgACAAIAAgACAAIAAgA
CAAGAAYABgAGAAYABgAGAAYABAAEAAQABAAGAAYABgAGAAYABgAGAAYABgAGAAYABgAG
AAYABgAGAAYABgAGAAYACAAIAAgACAAIAAgACAAIAAgACAAIAAgACAAIAAgACAAIAAgA
CAAIAAoACgAKAAoACgAKAAoACgAKAAoACgAKAAoACgAKAAoACgAKAAoACgAKAAoACgAK
AAoACgAKAAoACAAIAAgACAAIAAgACAAIAAgACAAIAAgABgAGAAYABgAGAAYABgAGAAYA
BgAGAAYABgAGAAYABgAGAAYABgAGAAQABAAEAAQABgAGAAYABgAEAAQABAAEAAQABAAE
AAQABAAEAAQABAAGAAYABgAGAAQABAAEAAQABAAEAAQABAAEAAQABAAEAAQABAAEAAQA
BAAEAAQABAAGAAYABgAGAAYABgAIAAkACgAKAAoACAAJAAgABQADAAIAAAD9//n/9//2
//b/9//3//f/+P/4//n/+f/6//v//P/+//7//////////////wIAAgACAAIAAgACAAMA
AwADAAMAAwADAAMAAwAFAAUABQAFAAUABQAFAAUABgAGAAYABgAGAAYABwAHAAcABgAG
AAYABgAGAAYABgAGAAYABwAHAAcABwAHAAYABgAGAAgACwAQABAACwAEAPr/7//g/8r/
qf+N/3v/bf9g/1D/RP9G/1D/Vv9b/2H/Zv9u/3P/dv97/4f/mf+q/7n/xP/N/9n/5P/r
//H/9f/5//z/AAAEAAUACAAKAAoADAAMAAwADgAOAA4ADgAPAA8ADwASABIAEwATABEA
EQARABEAEgASABIAEgAQABAAEAAQABAAEAAQABEAEwASABIAEgASABMAEwATABMAEwAT
ABMAEQARABEAEgAUABQAFAAUABQAFAAUABQAFAAUABUAFQAWABYAFgAWABgAGQAZABkA
GQAaABoAGgAbABsAHAAdAB8AHwAfAB8AHgAfAB8AHgAeAB4AHwAfAB8AHwAeABwAHAAc
ABwAGwAbABsAGgAZABgAGAAXABYAFQAVABQAEwATABIAEAAQAA4ADQAMAAwADAAKAAoA
CQAGAAYABgAFAAUABQAFAAUAAwADAAMAAwADAAMAAwADAAMAAgACAAIABAAEAAQABAAC
AAIAAgABAAEAAgADAAMAAgACAAIAAwADAAMAAwADAAEAAQABAAIABAADAAMABAACAAIA
AgACAAQABAAEAAUABQAFAAUABQAFAAUABQAFAAQABAAEAAQABgAGAAcABwAGAAYABQAF
AAYABgAGAAYABgAHAAcABwAFAAUABAAEAAYABgAGAAYABQAFAAQAAwACAAIAAgADAAMA
AwACAAIAAgADAAMAAwADAAIAAQABAAMAAwADAAMAAQABAAEAAQABAAEAAQABAAEAAQD/
////AAAAAP////8AAAAAAAD//wEAAQABAAEA//8AAAAA///////////9////AQACAAIA
AQAAAAAAAAD+////AAABAP///////wAAAAD//wAAAQACAAMABAAEAAYABwAIAAgACAAG
AAUABAABAP///v/8//n/9f/z//D/8P/x//H/8//0//T/9f/z//T/9f/4//z//P/9//3/
+//7//v//P/8//z//P/8//7/////////AQABAAEAAQD//////f/7//3///8BAAMAAgAC
AAEAAAACAAIAAgADAAEAAQAAAAAAAAAAAAAAAAD+//7//v///////////wEAAgAEAAIA
/v8BAAgABgADAAIA+v/p/9j/xv+p/4v/df9n/1r/TP8+/zr/QP9G/0v/T/9W/2D/Zf9o
/23/d/+H/5j/qf+2/8H/y//W/93/4f/n/+3/8v/0//b/+f/8//z//P/+//7///8CAAMA
BAAEAAUABQAFAAQABAAFAAUABQAFAAUABQAGAAYABgAGAAYABgAGAAYABgAGAAYABwAH
AAYABgAGAAYABwAHAAcACQAJAAkACQAHAAcABwAIAAoACgAKAAoACgAKAAoACgAKAAoA
CwALAAoACgAKAAoADAANAA0ADQANAA4ADgAOAA8ADwAQABEAEQARABEAEQAUABUAFQAU
ABQAFAAVABUAEwATABIAEAASABIAEgARABEAEQAQAA8ADgAOAA0ADAALAAsACgAJAAkA
CAAGAAYACAAHAAYABgAEAAIAAgABAAAAAAAAAP/////////////9//3//f/9//3//f/9
//3//f/8//z//P/8//z//P/8//z//P/8//v/+//8//3//f/6//r/+v/7//v/+//7//v/
+//7//v//P/+//3//f/+//7//v/+//7//v/+//7////9//3//f/9//3//f/9//3//v/+
//7//v8AAAAAAQABAAAAAAD/////AAAAAAAAAAD+///////////////+//7/AAAAAAAA
AAD//////v/9//7//v/+//////////7//v/8//3//f/9/////v/9//3/+//7//v/+//9
//3//f/9//v/+//7//v//f/9//v/+//6//r/+f/5//r/+v/6//n/+//7//v/+//6//r/
+f/3//j/+f/6//n/9//5//r/+v/7//r/+v/6//j/+f/6//v/+f/5//n/+v/8//7//v/+
//7//v/8//7///8AAAEAAgABAAEAAAD9//v/+v/2//P/7//t/+r/6v/r/+v/6//s/+z/
7f/t/+7/7//y//b/9v/3//f/9//3//f/+P/6//r/+v/6//j/+f/5//n/+f/5//n/+f/5
//v/+//7//v/+//7//v/+//8//z//P/8//z//P/9//3//f/8//z//P/8//z//P/+//7/
/v///////////////v8AAAAAAAD//wIABgAHAAIA9v/r/+L/0v+1/5P/ff9v/2D/Uv9A
/zT/Ov9C/0f/T/9S/1r/Y/9o/23/df+F/5r/qf+2/7//y//Y/+H/6f/t//H/9P/4//z/
//8AAAIAAgAEAAQABAAGAAYABgAGAAcABwAHAAoACgALAAsACwALAAsACwAMAAwADAAM
AAwADAAMAAwACgAKAAoACwANAAwADAAMAA4ADwAPAA8ADQANAA0ADQANAA0ADQAOAA4A
DgAOAA4ADgAOAA4ADgAOAA4ADwAPABAAEAAQABAAEgATABMAEwATABQAFAAUABMAEwAU
ABUAFgAXABgAGQAaABsAGwAaABgAGAAZABkAGQAZABgAFgAWABYAFgAVABUAFQAUABMA
EgASABEAEAANAA0ADAALAA0ADAAKAAoADAALAAoACgAIAAYABgAFAAIAAgACAAEAAgAD
AAQABQAEAAMAAgABAP/////////////+//7//v8AAAAAAAAAAP7//v/+//3//f/+////
/////wAAAQADAAMAAwADAAMAAQABAAEAAgACAAEAAQACAAIAAgACAAIABAAEAAQABQAF
AAUABQAFAAUABQAFAAUABgAGAAYABgAEAAQABQAFAAYABgAFAAUABgAGAAYABgAIAAkA
CQAJAAkACQAIAAgACgAKAAoACgAKAAkABwAFAAYABgAGAAcABwAHAAYABgAIAAkACQAJ
AAkACAAHAAcABwAHAAcABwAHAAcABwAHAAcABwAHAAcABwAHAAUABQAGAAYABQAFAAYA
BgAGAAUABwAHAAcABwAHAAgACAAHAAUABQAFAAMAAwAFAAYABgAFAAQABAAEAAQABQAG
AAcABwAHAAkACgAMAAwADAAMAAwADgAPABAADgAOAAwACwAIAAUAAwACAAIA///7//n/
+v/6//v/+//7//z//P/9////AAABAAQABQAEAAQAAwAFAAUABQAGAAYABgAGAAYABAAF
AAUABQAHAAcABwAHAAcACQAJAAkACQAJAAkACQAJAAoACgAKAAwADAAMAA0ADAALAAkA
CAAIAAgACAAIAAoACgAKAAsADQALAAsACwAMAA4ADgAOABEAFAAUABEACAD+//P/5v/U
/7f/nf+R/4v/gv90/2D/Vv9c/2T/af9r/27/dP99/4T/jf+b/63/vP/H/9D/2//l/+7/
9f/5//3/AQAGAAgACgANAAwADgAOABAAEAAOABAAEAAQABIAEwATABMAFAAUABUAFQAV
ABUAFQAVABQAFAAUABQAFAAUABQAFAAWABYAFgAXABcAFgAWABYAFAAVABUAFQAVABUA
FQAVABcAFwAXABgAFwAWABUAFAAWABYAFgAWABYAFgAXABcAFgAWABYAFgAYABkAGQAZ
ABcAGAAYABgAFwAXABgAGQAZABkAGQAZABoAGwAbABoAGQAYABgAFwAXABcAFgAUABIA
EgASABEAEgATABMAEwAQABAADwAOAA0ADQAMAAsACwAKAAgACAAKAAkACAAIAAgABgAG
AAUABgAGAAYABQAEAAUABgAHAAYABQAEAAMABQAFAAUABQAFAAQABAAEAAYABgAGAAYA
BgAGAAYABQAFAAYABwAHAAYABgAGAAcABQAFAAUABQAFAAUABQAGAAgABwAHAAgACAAI
AAgACAAGAAYABgAHAAcABwAHAAcABwAHAAcABwAKAAoACgAKAAgACAAJAAkACAAIAAcA
BwAGAAYABgAGAAgACQAJAAkACQAJAAgACAAIAAgACAAIAAcABwAGAAUABgAGAAYABwAH
AAcABgAGAAgACQAJAAkACQAIAAcABwAHAAcABwAHAAcABwAHAAcABwAHAAcABwAHAAcA
BQAFAAYABgAFAAUABgAGAAYABQAFAAUABQAFAAcACAAIAAcABQAFAAUAAwAFAAcACAAI
AAUABAAEAAQABAAHAAgACAAIAAgACAAIAAgACgALAAwADAAMAAoACQAIAAUAAwACAAAA
/f/5//f/9//4//r/+//7//z//P/9//v//P/9/wAAAgACAAMAAwADAAMAAwAEAAQABAAE
AAQABAAFAAUABQAFAAUABQAFAAUABwAHAAcABQAFAAUABQAFAAYABgAGAAgACAAIAAkA
BwAHAAYABgAGAAYABgAGAAYABgAGAAcACQAJAAkABwAIAAgACAAKAA0AEAAMAAUA+v/w
/+f/1v+6/53/i/9//3f/bP9a/07/Uv9c/17/Y/9p/27/dP97/4D/if+b/6v/uv/H/9T/
3f/j/+z/8f/1//n///8CAAYABgAHAAwACgAKAAwADAAOABAAEAAQABAAEQARABEAEgAS
ABMAEwATABMAEwATABIAEgASABIAEgASABIAEgAUABQAFAAVABUAFAAUABQAEgATABMA
EwATABMAEwATABMAEwATABQAEgASABIAEgAUABQAFAAUABYAFgAXABcAFgAWABYAFgAY
ABkAGQAZABcAGAAYABgAGQAZABoAGwAZABkAGQAZABoAGwAbABoAGgAaABsAGwAbABsA
GgAYABgAGAAYABcAFQAVABQAEwAUABQAEwASAA8ADwAOAA0ADQAMAAoACgAKAAkACAAI
AAoACAAIAAcABgAGAAYABQADAAMAAwADAAMAAwADAAMAAwADAAMAAwADAAIAAgACAAIA
AgACAAIAAgACAAIAAQABAAIAAwADAAIAAgACAAMABQAFAAUABQADAAMAAwAEAAQAAwAD
AAQABgAGAAYABgAEAAQABAAFAAUABQAFAAUABwAHAAcABwAGAAYABgAGAAYABgAHAAcA
CAAIAAcABwAIAAgACAAIAAYABwAHAAcACQAJAAgACAAGAAYABgAGAAcABwAGAAUABgAG
AAYABwAHAAcABgAGAAQABQAFAAUABwAGAAUABQAFAAUABQAFAAUABQAFAAUABQAFAAUA
BQAFAAUAAwADAAYABgAFAAUABAAEAAQAAwAEAAUABgAHAAYABgAFAAMABQAFAAUAAwAD
AAUABgAGAAUABAAEAAQABgAHAAYACAAIAAgACAAGAAgACQAKAAsADAALAAsACAAFAAMA
AgAAAP3/+f/3//b/9v/3//f/+P/6//v//f/7//z//f8AAAIAAgADAAMAAwADAAMABAAC
AAIAAgACAAIAAwADAAMAAwADAAMAAwADAAUABQAFAAcABwAHAAcABQAGAAYABgAIAAgA
CAAJAAkACQAIAAgACAAIAAgACAAKAAoACgALAAkACwALAAsACgAMAAwADAAPABIAEAAL
AAIA+v/v/9z/wv+h/4f/d/9r/17/UP9I/0r/Uv9a/1//Zf9q/3L/df96/4P/j/+f/7L/
wf/K/9X/3//q//P/9f/7////AAACAAgADQAOAA4ADgAQABAAEAASABIAEgATABUAFgAX
ABUAFAAUABMAFQAVABUAFQAWABYAFgAWABYAFgAWABYAFAAUABQAFQAWABYAFwAYABYA
FwAXABcAGQAZABkAGQAZABkAGQAaABoAGgAaABoAGgAaABoAGgAaABoAGwAbABwAHAAc
ABwAGgAbABsAGwAcAB4AHwAgACEAIQAiACMAIwAjACMAIwAiACMAIwAiACQAJAAlACUA
IwAjACIAIAAiACIAIgAhAB8AHwAeAB0AHgAeAB0AHAAbABsAGgAZABcAFgAUABQAFAAT
ABIAEgAUABIAEgARAA0ADAALAAkABwAHAAcABwAIAAkACgALAAoACQAIAAcACQAIAAgA
CAAIAAgACAAIAAgACAAIAAcABwAIAAkACQAGAAYABgAHAAcABwAHAAcABwAHAAcACAAI
AAcABwAIAAgACAAIAAgACAAIAAgACQAJAAkACQAJAAkACQAJAAkACAAIAAgACAAKAAoA
CwALAAgACAAHAAcACQAKAAsADAAKAAsACwALAAsACwAKAAoACgAKAAoACgALAAsACgAJ
AAgACAAIAAkACQAJAAgACAAIAAkACQAJAAkACAAHAAcABQAFAAUABQAFAAUABQAFAAUA
BQAFAAUABQAFAAMAAwAEAAQAAwADAAIAAgACAAEAAQABAAEAAQABAAIAAgABAAEAAQAB
AP////8BAAIAAgABAAAAAAAAAAAAAQAEAAUABAAGAAYABgAGAAQABgAHAAgACgAKAAgA
BwAIAAUAAwACAP7/+//3//X/8v/y//P/8//z//T/9P/1//X/9v/3//r//P/8//3//f//
//////8AAP7//v/+//7//v//////////////////////AQABAAEA//////////8BAAIA
AgACAAIAAgACAAMAAwADAAIAAgACAAIAAgACAAQABAAEAAUAAQABAAEAAwACAAIABAAG
AAcACgAMAAkABAD8//H/5v/W/7v/m/+B/2//Yv9S/0L/Ov9A/0b/S/9R/1b/Xv9p/27/
cf95/4f/mP+n/7T/wf/P/9r/4//p/+3/8//2//j//P8BAAQABAAEAAYABgAGAAgACAAI
AAgACQAJAAkADAAMAA0ADQANAA0ADQANAA4ADgAOAA4ADgAOAA4ADgAOAA4ADgAPAA0A
DAAMAAwADgAPAA8ADwAPAA8ADwAPAA8ADwAPABAAEAAQABAAEAASABIAEgASABIAEgAT
ABMAFAAUABQAFAAUABUAFQAVABUAFgAWABYAFwAXABgAGQAZABkAGQAZABoAGwAbABoA
HAAcAB0AHQAdAB0AHAAaABoAGgAaABkAGQAZABgAFwAYABgAFwAWABUAFQAUABMAEwAS
ABAAEAAOAA0ADAAMAAwACgAKAAkACAAIAAgABwAHAAcABwAHAAUABQAFAAUAAwADAAMA
AwADAAIAAgACAAIAAgACAAIABAAEAAQAAwABAAIAAwADAAQABAAEAAUAAwADAAMAAwAF
AAUABQAGAAYABQAFAAYABAAEAAQABAAFAAYABwAJAAYABQAEAAMABAAFAAYABwAIAAgA
CAAIAAYABgAHAAcACAAIAAcABwAGAAYABgAGAAgACQAJAAkACQAJAAgACAAIAAgACAAI
AAkACQAIAAcABgAGAAYABwAHAAcABgAGAAgACQAJAAkACQAIAAcABwAHAAcABwAHAAcA
BwAHAAcABQAFAAUABQAHAAcABQAFAAYABgAFAAUABgAGAAYABQAFAAUABQAFAAUABgAG
AAUAAwADAAMAAQADAAUABgAGAAUABAAEAAQAAgADAAQABQADAAMAAwAEAAYACQAKAAoA
CgAKAAoACAAKAAsADAAMAAwACgAJAAgABQADAAIAAAD9//n/9//2//b/9//3//f/+P/4
//n/+//8//3/AAAAAAAAAQABAAEAAQABAAIAAAAAAAAAAAAAAAEAAQABAAMAAwADAAMA
AgADAAIAAQADAAMAAwADAAUABgAGAAYABgAGAAYABwAHAAcABgAGAAQABAAEAAQABgAG
AAYABwAFAAcABwAHAAgACgAKAAoADQAOAA4ACwAEAPr/7f/i/9L/uf+Z/4X/e/9y/2T/
Uv9G/07/Vv9b/1//Zv9q/2//eP+B/4//of+w/73/yP/T/93/5v/t//H/9f/5//z/AAAG
AAcACAAIAAgACgAKAAoADAAMAAwADAANAA0ADQAOAA4ADwAPABEAEQARABEAEgASABIA
EgASABIAEgASABIAEgASABMAEQAQABAAEAAOAA8ADwAPABEAEQARABEAEQARABEAEgAS
ABIAEgASABAAEAAQABAAEQASABQAFQAUABQAFAAUABYAFwAXABcAFQAWABYAFgAXABcA
GAAZABcAFwAXABcAGAAZABkAGAAWABYAFwAXABUAFQAUABIAFAAUABQAEwARABEAEAAP
ABAAEAAPAA4ADQANAAwACwAJAAgABgAGAAYABQAEAAQABgAEAAQAAwAEAAQABAADAAEA
AQABAAEAAwADAAMAAwAFAAUABQAFAAMAAgACAAIAAgACAAIAAgACAAIAAgABAAMABAAF
AAUAAgACAAIAAwAFAAUABQAFAAMAAwADAAQABAADAAMABAAEAAQABAAEAAQABAAEAAUA
BQAFAAUABQAFAAUABQAFAAYABgAGAAYABgAGAAcABwAGAAYABQAFAAQABAAEAAQABgAH
AAcABwAHAAcABgAGAAYABgAGAAYABQAFAAQAAwAEAAQABAAFAAUABQAEAAQABAAFAAUA
BQAFAAQAAwADAAMAAwADAAMAAQABAAEAAQADAAMAAwADAAMAAwABAAEAAAAAAP////8C
AAIAAgABAAEAAQABAAEAAQACAAIAAQABAAEAAQD///3///8AAAAAAQAAAAAAAAAAAAMA
BAAEAAIAAgACAAIABAAGAAcACAAIAAgABgAFAAIA///9//z//P/5//X/8//0//T/9f/1
//X/9v/2//f/9//4//n//P/8//z//f/9/////////wAA/v/+//7//v/+//////////3/
/f/9//3///8BAAEAAQD/////////////AAAAAAAAAAAAAAAAAQACAAMAAwAEAAMAAgAB
AAAAAAAAAAAAAQADAAEAAQADAAQABAACAAIABwAMAAoAAwD6/+7/4//Y/8T/pf+L/33/
c/9s/17/Tv9K/1T/Wv9f/2X/Zv9q/3P/ev+B/4//o/+w/7v/yP/T/9v/4v/p/+//8//3
//r/AAACAAEABAAEAAQABgAGAAgACgAKAAoACgALAAsACwAKAAoACwALAA0ADQANAA0A
DgAOAA4ADgAOAA4ADgAOAAwADAAMAA0ADQAMAAwADAAMAA0ADQANAA0ADQANAA0ADwAP
AA8AEAAOAA4ADgAOAAwADAAMAAwADgAOAA8ADwAOAA4ADgAOABAAEQARABEAEQASABIA
EgARABEAEgATABMAEwATABMAEgATABMAEgAUABQAFQAVABMAEwASABAAEAAQABAADwAN
AA0ADAALAAwADAALAAoACQAJAAgABwAFAAQAAgACAAIAAQAAAAAAAgAAAAAA//8AAAAA
AAD///3//f/9//3//f/9//3//f/9//3//f/9/////v/+//7//P/8//z//P/+//7//v/9
//v//P/9//3//v/+//7////9//3//f/9//3//f/9//7//v/9//3//v/+//7//v/+//7/
/v/+////AQABAAEAAQABAAEAAQABAAAAAAAAAAAAAAAAAAEAAQAAAAAA//////7//v/+
//7//v///////////////v/+/wAAAAAAAAAA//////7//f/+//7//v/////////+//7/
/P/9//3//f////7//f/9//3//f/9//3/+//7//v/+//9//3//f/9//3//f/7//v//P/8
//v/+//8//z//P/7//v/+//7//v/+//8//z/+//9//3//f/7//n/+//8//z//f/8//z/
/P/6//v//P/9//v//f///wAAAAAAAAAAAAD+/wAAAQACAAIAAgAAAP///v/7//n/+P/0
//H/7f/r/+v/7P/u/+//7//w//D/8f/x//L/8//2//r/+v/7//v/+f/5//n/+v/6//r/
+v/6//j/+f/5//n/+//7//v/+//7//3//f/9//3//f/9//3//f/+//7//v/+//7//v//
///////+//7//v/+//7//v/+//7//v///wEA/////wEAAgACAAAAAgAFAAgABgD///j/
7P/f/87/tP+V/33/bf9j/1T/Rv8+/0T/Sv9Q/1X/W/9g/2b/a/9w/3n/if+b/6z/uf/G
/8//2f/i/+n/7f/x//X/+P/6//7/AQAEAAQABAAGAAYACAAKAAoACgAKAAsACwALAAwA
DAANAA0ADwAPAA8ADwAOAA4ADgAOAA4ADgAOAA4ADgAOAA4ADwAPAA4ADgAOAA4ADwAP
AA8ADwAPAA8ADwAPAA8ADwAQABAAEAAQABAAEAAQABAAEAAPAA4ADgANAA4ADgAOAA4A
DgAPAA8ADwAPABAAEAAQABMAEwAUABUAEwATABMAEwAUABUAFQAUABQAFAAVABUAFQAV
ABQAEgASABIAEgARABEAEQAQAA8ADgAOAA0ADAANAA0ADAALAAkACAAGAAYABgAFAAQA
BAAEAAIAAgABAAAAAAAAAP/////////////9//3//f/9//3//f/9//3//f/8//z//P/+
//7//v/+//z//P/8//v//f/+///////+//7//v//////////////////////AAAAAP//
//8AAP7//v/+//7/AAAAAAAAAQADAAMAAwADAAMAAwADAAMABAAEAAQABAACAAIAAwAD
AAQABAADAAMABAAEAAQABAAEAAUABQAFAAUABQAEAAQABgAGAAYABgAFAAUABAADAAIA
AgACAAMABQAFAAQABAADAAMAAgABAAMAAgABAAEAAwADAAMAAwABAAEAAQABAAEAAQAB
AAEAAQABAP////8CAAIAAQABAAAAAAAAAP//AQABAAEAAQD//wAAAAD//wEAAQABAP//
/f///wAAAAABAAAAAAAAAP//////////AwADAAQABAAEAAQABAACAAQABQAGAAgACAAG
AAUABAABAP///v/+//v/9//1//P/8v/y//H/8//0//T/9f/z//T/9f/4//r/+v/7//v/
+//7//v//P/+//7//v/+//z//f/9//3//f/9//3//f/9//////////////////////8A
AAAAAAAAAAAAAAABAAEAAQAAAAAAAAAAAAAAAAAAAAAAAAABAP//AQABAAEAAgAEAAIA
AAADAAYACAAHAAIA+v/z/+b/1v+9/5n/ff9v/2L/VP9E/zj/PP9C/0n/U/9Y/1z/Y/9o
/23/c/+D/5T/pf+y/73/y//W/9//5f/r/+//9P/4//r/+//+////AAADAAQABAAGAAYA
BgAIAAkACQAJAAgACAAJAAkACQAJAAkACQAKAAoACgAKAAoACgAKAAoACgAKAAoACwAL
AAoACgAKAAoACwALAAsACwALAAsACwALAAsACwAMAAwADAAMAAwADgAOAA4ADgAOAA4A
DwAPAA4ADgAOAA4AEAARABEAEQAPABAAEAAQABEAEQASABMAFQAVABUAFQAUABUAFQAU
ABYAFgAXABcAFwAXABYAFAAUABQAFAATABMAEwASABEADgAOAA0ADAANAA0ADAALAAsA
CgAIAAgACgAJAAgACAAHAAQAAwABAAAAAAAAAP//+//7//v/+//9//3//f/9//v/+//7
//v/+f/4//j/+P/6//r/+v/6//j/+P/4//f/+f/6//v/+//6//r/+v/7//v/+//7//v/
+//7//v//P/8//v/+//8//r/+v/6//r//P/8//z//f/9//3//f/9//3//f/9//3//v/+
//7//v/+//7///////7//v/9//3//v/+//7//v/+//////////3//f/8//z//P/8//z/
/P///////v/9//z//P/8//3/+//7//r/+v/6//v/+//7//3//P/7//v/+//7//v/+//5
//n/+f/5//v/+//7//v/+//7//n/+f/4//j/9//3//n/+v/7//v/+f/5//n/+f/5//r/
+v/5//f/9//3//X/9//5//r/+v/7//r/+v/6//n/+f/5//n/+f/5//n/+v/6//n/+P/8
//7//P/8//z//P/8//7///8AAAIAAgAAAP///P/5//f/9v/1//P/8P/v/+v/6v/q/+n/
6//s/+z/7f/s/+z/7P/u//H/8v/0//X/9f/1//X/9v/4//j/+P/4//b/9//3//f/+f/5
//n/+f/3//n/+f/5//f/9//3//f/+P/6//v//P/8//z//P/9//3//f/8//z//v/+//7/
/v/8//z//P/9//v/+//9//3//v/+/wIAAAD9/wAABAAFAAAA+P/v/+T/2P/B/6P/if91
/2j/WP9G/zb/OP9A/0f/Tf9Q/1b/Yf9o/23/cf99/5D/o/+y/7//yf/U/9//5f/r/+//
8v/2//r/+//+////AAADAAQABQAIAAkACgAKAAsACwALAAoACgALAAsACwALAAsACwAM
AAwADAAMAAwADAAMAAwADAAMAAwADQANAAwADAAMAAwADQANAA0ACwALAAsACwAMAA0A
DgAQAA4ADgAOAA4ADgAOAA4ADgAQABAAEQARABAAEAAQABAAEAARABEAEQARABIAEgAS
ABMAEwAUABUAFwAXABcAFwAWABcAFwAWABYAFgAXABcAFwAXABYAFAAWABYAFgAVABMA
EwASAA==
         </WaveFormData>
      </LeadData>
      <LeadData>
         <LeadByteCountTotal>10000</LeadByteCountTotal>
         <LeadTimeOffset>0</LeadTimeOffset>
         <LeadSampleCountTotal>5000</LeadSampleCountTotal>
         <LeadAmplitudeUnitsPerBit>4.88</LeadAmplitudeUnitsPerBit>
         <LeadAmplitudeUnits>��V</LeadAmplitudeUnits>
         <LeadHighLimit>2147483647</LeadHighLimit>
         <LeadLowLimit>268435456</LeadLowLimit>
         <LeadID>V2</LeadID>
         <LeadOffsetFirstSample>0</LeadOffsetFirstSample>
         <FirstSampleBaseline>0</FirstSampleBaseline>
         <LeadSampleSize>2</LeadSampleSize>
         <LeadOff>FALSE</LeadOff>
         <BaselineSway>FALSE</BaselineSway>
         <ExcessiveACNoise>FALSE</ExcessiveACNoise>
         <MuscleNoise>FALSE</MuscleNoise>
         <LeadDataCRC32>4016206325</LeadDataCRC32>
         <WaveFormData>
MAAwADAAMAAyADQANgA4ADoAPAA+AEAAQwBEAEUARgBHAEgASQBKAEoASgBKAEoASgBK
AEoASgBIAEgASABIAEUARABDAEIAPwA8ADkANgAxAC4AKwAoACMAIAAdABoAFgAUABIA
EAAOAAwACgAIAAUABAADAAIAAQAAAP///v/8//z//P/8//r/+v/6//r/+v/6//r/+v/4
//j/+P/4//j/+P/4//j/+P/4//j/+P/4//j/+P/4//j/+P/4//j/+P/4//j/+P/4//j/
+P/4//j/+P/4//j/+P/4//j/+P/4//j/+P/4//j/+P/4//j/+P/4//j/+P/6//r/+v/6
//r/+v/6//r//P/8//z//P/6//r/+v/6//r/+v/6//r/+v/6//r/+v/6//r/+v/6//r/
+v/6//r/+P/4//j/+P/4//j/+P/4//b/9v/2//b/9v/2//b/9v/2//b/9v/2//b/9v/2
//b/9v/2//b/9v/2//b/9v/2//b/9v/2//b/9v/2//b/9v/2//b/9v/2//b/9v/2//b/
+P/4//j/+P/4//j/+P/4//r//P/8//3//v8AAAAAAQABAAIAAgACAAQAAgABAAAA///+
//7//v/+//3//P/6//r/+v/6//r//f/9//3/+v/1//T/9P/z//T/8//z//L/8P/w//D/
8P/w//D/8P/w//D/8P/w//D/8P/w//D/8P/w//D/8P/w//D/8P/w//D/8f/x//H/8f/z
//P/8//z//H/8P/w//D/8f/x//H/8P/u/+7/7//v//T/AQAQABgAFAAEAO3/z/+x/5L/
b/9T/0j/RP9B/0X/Vf9n/3b/g/+Q/5X/lP+e/6r/ov+Y/5r/nv+a/5j/nP+o/7n/yf/U
/9v/3v/j/+f/7P/w//P/9f/3//r/+//7//n/+v/7//v/+//9//3//f///wAAAAAAAP//
////////AgADAAMAAwABAAEAAQACAAAAAAACAAIABAAEAAQABAAFAAYABgAGAAcABwAI
AAkACgAKAAoACwANAA0ADQAPAA4ADwAQABAAEwAUABUAFgAXABkAGgAbAB0AIAAhACIA
IwAlACgAKgAsAC4AMAAxADcAOAA7ADwAPAA/AEMARABGAEgASwBNAFIAVABUAFUAVgBX
AFgAWQBcAF0AXQBdAF0AXQBdAF0AXQBbAFsAWwBaAFcAUwBSAEwASQBFAEIAPwA7ADcA
MgArACgAJAAhAB0AGgAYABQAEAANAAsACAAJAAcABQAEAAMAAQAAAP/////+//3//P/8
//v/+//6//j/+f/5//j/+P/4//j/+P/4//j/9v/2//f/9//3//f/9//4//j/9//2//b/
9v/2//b/9v/3//f/9//2//b/9v/2//b/9v/1//X/9f/2//b/9v/2//b/9v/2//b/9f/1
//b/9v/2//T/9P/0//X/9f/1//T/9P/1//X/9f/1//X/9f/1//X/9f/1//T/9P/0//T/
9P/z//P/8//z//P/8//z//P/8//z//X/9P/z//P/8v/y//L/8v/z//P/8//z//H/8f/x
//H/8f/x/+//7//w//D/7//v//D/8P/w//D/7//v/+//7//t/+3/7f/t/+z/7//w//H/
7//v/+//7//t/+3/7//v/+//7//w//D/8P/w//L/9P/0//T/9P/2//b/9//4//z//P/9
//3//v/+//7//v/8//v/+v/5//b/9v/2//b/9//2//T/9P/0//T/9P/1//f/9//0//H/
7v/u/+3/7P/r/+v/6v/q/+r/6v/q/+r/7P/s/+z/7P/p/+j/5//m/+j/6v/s/+7/7f/s
/+v/6v/s/+z/7P/t/+v/6//r/+v/6f/p/+n/6f/o/+j/6P/p/+n/6f/q/+r/7P/t/+3/
7P/1/wYAEAAQAAoA9//Z/7v/nP93/1X/Qv84/zH/L/85/0n/Vv9h/3D/ef98/4T/kv+Q
/4j/iP+M/4j/iP+Q/5r/p/+1/8T/y//Q/9f/3f/g/+T/5//r/+v/7v/v/+//8f/y//P/
8//z//X/9f/1//P/9P/0//T/9f/1//X/9f/2//f/9//3//n/+f/5//r/+P/4//r/+v/8
//z//P/8//3//v/+//7/AQABAAIAAwAEAAQABAAFAAkACQAJAAsACgALAAwADAAPABAA
EQASABMAFQAWABcAGQAcAB0AHgAhACMAJgAoACoALAAuAC8AMwA0ADcAOAA8AD8AQwBE
AEgASgBNAE8AUABSAFIAUwBVAFcAWQBbAFwAXQBdAF0AXQBdAF0AXQBdAFsAWwBbAFoA
VwBTAFIAUABNAEkARgBCAD0AOAAyAC0AKgAmACMAHQAaABgAFAAQAA0ACwAIAAcABQAD
AAIAAQD///7//f/9//z/+//6//r/+f/5//j/+P/5//n/+P/4//j/+P/4//j/+P/2//b/
9//3//f/9//1//b/9v/1//b/9v/2//b/9P/0//X/9f/z//L/8v/y//T/9P/0//P/8//z
//T/9P/0//T/9P/0//T/9P/z//P/9P/0//T/8v/0//T/9f/1//X/9P/0//X/9f/1//X/
9f/1//X/9f/1//X/9P/0//T/9v/2//X/9f/z//P/8//z//X/9f/1//X/8//y//H/8f/y
//L/8v/y//H/8f/x//H/8f/x//H/8f/x//H/7//v//D/8P/v/+//8P/w//D/8P/t/+3/
7f/t/+//7//v/+//7f/v/+//7//v/+//7//v/+//7//x//H/8f/x//L/8v/y//T/9v/2
//b/9v/2//b/9//4//v//P/+////AAAAAAAAAAD8//v/+v/5//j/+P/4//j/9f/0//L/
8v/y//L/8v/z//X/9f/y/+//7P/s/+v/6v/r/+v/6v/q/+j/6P/o/+j/6v/q/+r/6v/q
/+r/6v/q/+r/6v/q/+r/6v/q/+r/6v/q/+r/6v/r/+v/6//r/+v/6//r/+v/6//s/+z/
7P/t/+3/7f/u/+z/6v/r/+3/8P/3/wYAFgAcABQAAQDr/9X/uP+T/2n/UP9E/zv/Mf8z
/z3/Sv9T/2L/b/9w/3T/hP+K/4T/hP+K/4z/jv+S/5z/q/+9/8z/1f/a/9//4//o/+7/
8f/z//X/+P/5//n/+//8//3//f/7//3//f/9//7/AAABAAIAAQABAAEAAQAEAAUABQAF
AAUABQAFAAYABAAEAAYABgAGAAYABgAGAAkACgAKAAoACwALAAwADQAMAAwADAANABEA
EQARABMAEwATABMAEgAVABYAFwAYABsAHQAeAB8AHwAiACMAJAAlACcAKgAsAC4AMAAy
ADMAOAA6AD4AQABAAEMARwBIAEoATABPAFEAVgBYAFgAWQBaAFsAXABdAF4AXwBfAF8A
YQBhAGEAYQBhAF8AXwBfAF4AWwBXAFYAUgBPAEsASABFAEEAPQA4ADEALgAqACcAIwAg
AB4AGgAWABMAEQAOAA0ACwAJAAgABwAFAAQAAwADAAIAAQAAAP7//f/9//z//P/9//3/
/P/+//7//v/+//7//v/8//z/+//7//v/+//7//z//P/7//r/+v/6//r//P/8//3//f/7
//r/+v/6//r/+v/6//n/+f/5//r/+v/6//r/+v/6//r/+v/5//n//P/8//z/+v/6//r/
+//7//3//P/8//3//f/9//3//f/9//3//f/9//3//P/8//z/+v/6//n/+f/6//v//P/9
//v/+//7//v//f/8//v/+//8//z//P/8//v/+//7//v//f/9//3//f/9//3/+//7//r/
+v/5//n/+v/6//r/+v/5//n/+f/5//n/+f/5//n/+f/7//v/+//5//n/+f/5//n/+f/7
//v//f///wAAAAAAAAAAAAAAAAIAAgADAAQABgAGAAcABwAGAAYABgAGAAYABQAEAAMA
AgACAAIAAgD///7//P/8//3//v///wEAAAD///v/9//4//j/9//2//X/9f/0//T/8v/y
//L/8v/y//L/8v/y//T/9P/0//T/8v/y//L/8v/y//L/8v/y//L/8v/y//P/8f/x//H/
8f/x//H/8f/x//L/8v/y//P/9f/z//L/8v/y//P/9f/6/wcAFgAiACAADADv/9X/v/+i
/33/Yf9a/1j/U/9P/1H/U/9e/2v/bv9t/27/dv9+/4L/iP+Q/5D/kv+a/6b/tP/D/9H/
1v/b/+L/5//r//D/9P/1//X/9//6//v/+//5//r/+//7//v//f/9//3///8AAAAAAAAB
AAEAAQABAAAAAQABAAEAAQABAAEAAgACAAIABAAEAAYABgAGAAYABQAGAAYABgAFAAUA
BgAHAAoACgAKAAsACwALAAsADQAOAA8AEAAQABEAEgATABQAFQAXABgAGQAZABwAHQAe
AB8AIQAkACYAJgAoACoAKwAvADAAMwA0ADYAOQA9AD4APgBAAEMARQBGAEgASABJAEgA
SQBKAEsATABNAE0ATQBMAEsASgBJAEkARwBHAEcARgBDAD8APgA8ADkANQAyADEALQAp
ACQAIAAeABsAGQAXABQAEgAOAAwACQAHAAQABQADAAEAAAABAP///v/9//3//P/7//r/
+v/5//n/+P/6//v/+//6//r/+v/6//r/+P/4//b/9v/3//f/9//3//n/+v/6//n/+P/4
//j/+P/2//b/9//3//n/+P/4//j/+P/4//j/9//5//n/+v/6//j/+P/4//j/+P/4//f/
9//4//j/+P/2//r/+v/7//v/+v/4//f/9//3//f/9//3//f/9//3//f/9//2//b/9v/0
//T/8//z//X/9f/1//X/9f/1//X/9f/1//T/8//z//T/9P/0//T/8//z//P/8//z//P/
8//z//P/8//x//H/8v/y//H/8f/w//D/8P/w//D/8f/y//P/8f/x//H/8f/x//P/8//z
//H/8f/x//H/8f/z//X/9P/2//b/9v/2//j/+P/5//r//P/8//3//f/+//7//v/+//z/
+//6//n/+v/6//r/+v/3//b/9P/0//b/9v/2//f/9f/1//L/7//u/+7/7f/s/+3/7f/s
/+z/7P/s/+z/7P/s/+z/7P/s/+z/7P/s/+z/6v/q/+r/6v/s/+z/7P/s/+z/7P/s/+3/
7f/t/+3/7f/t/+3/7f/t/+z/7P/s/+3/7//v/+7/7v/s/+v/7//6/wkAFgAWAAgA7P/P
/7f/nf96/1v/T/9O/0z/S/9R/1n/Y/9u/3n/fP95/4D/jP+M/4z/kv+U/47/kP+Y/6b/
tP/D/8//1P/X/97/4//p/+z/8P/x//X/9P/2//b/9f/3//j/+f/5//v//f/9//3///8A
AAAAAAD///////////7/////////AQABAAEAAgACAAIABAAEAAQABAAEAAQAAwAEAAQA
BAAHAAcACAAJAAoACgAKAAsACwALAAsADQAQABEAEgASABMAFAAVABYAFwAZABoAGwAd
ACAAIQAiACMAJQAoACoALAAuADAAMQA1ADYAOQA6ADoAPQBBAEIARABGAEkASwBMAE4A
TgBPAFAAUQBSAFMAUgBTAFMAUwBTAFMAUwBTAFEATwBPAE8ATgBLAEcARgBCAD8AOwA4
ADYAMwAwACwAJwAkACAAHQAZABYAFAAQABAADQALAAgACQAHAAUABAABAP///v/9////
/v/9//z//P/7//v/+v/8//3//f/8//r/+v/6//r//P/8//r/+v/7//v/+//7//v//P/8
//v//P/8//z//P/6//r/+//7//v/+v/6//r//P/8//z/+//7//v//P/8//z//P/8//z/
/P/8//v/+//+//7//v/8//z//P/9//3//f/8//z//f/7//v/+//7//3//f/9//3//f/8
//z//P/8//z/+//7//v/+//7//v/+f/5//n/+f/7//r/+f/5//j/+P/4//j/+f/5//n/
+f/5//n/+f/5//v/+//5//n/+P/4//f/9//6//r/+v/6//n/+f/5//n/9//3//f/9//1
//f/9//3//n/+f/5//n/+//7//z//v/+//7//v/+//7///8AAAQABAAFAAUABgAGAAYA
BgACAAEAAAD///7//v/+//7//v/+//3//v/8//z//P/9//3//f/6//f/9v/2//X/9P/z
//P/8v/y//L/8v/y//L/8v/y//L/8v/0//T/9P/0//b/9v/2//b/9P/0//T/9P/2//b/
9v/3//X/9f/1//X/9f/1//X/9f/2//b/9v/3//X/9f/2//T/9v/3//f//P8JABgAHAAU
AAQA6//N/6//jP9p/1P/Sv9G/0P/S/9d/2v/dv+F/5T/lf+U/6L/qv+g/5r/nP+c/5z/
nv+m/7L/v//R/9z/3//k/+v/7f/w//b//f////3/AAABAAEAAQACAAMAAwAFAAcABwAH
AAYABgAFAAQABwAHAAcABwAIAAkACQAJAAsACwALAAwACgAKAAwADAAOAA4ADgAOAA0A
DgAOAA4ADwAPABAAEQAUABQAFAAVABUAFQAVABcAGAAZABoAGgAdAB4AHwAgACEAIwAk
ACUAJQAoACkAKgAsAC8AMwA2ADgAOgA8AD0AQwBEAEcASABIAEsATwBQAFQAVgBZAFsA
XABeAF4AXwBhAGMAZQBnAGYAZwBnAGcAZwBnAGcAZwBnAGUAZQBlAGIAXwBbAFoAVgBT
AE8ATABHAEMAPwA6ADMAMAAsACkAIwAgAB4AGgAZABcAFgAUABIADwAMAAoACwAJAAgA
BwAHAAYABQAEAAYABQAFAAQABAAFAAUABAADAAIAAQAAAAIAAgAAAAAAAQABAAEAAQD/
/wAAAAD//wAAAAAAAAAAAAAAAAEAAQABAAAAAAAAAP7//v/+//3//f/9//7//v/+//7/
/v/+//z//P/7//v//v/+//7//P/8//z//f/9//3//P/8//3//f/9//3//f//////////
//3//P/8//z//v/+//3//f/7//v/+//7//v/+//7//v/+//6//n/+f/6//r/+v/6//v/
+//7//v/+f/5//n/+f/5//n/9//3//j/+P/3//f/+P/4//j/+P/3//f/9//3//n/+f/5
//n/9//5//n/+f/5//n/+f/5//n/+f/9//3//P/+//7//v/+/wAAAAABAAIABgAGAAcA
BwAIAAgACAAIAAYABQAEAAMAAAAAAAAAAAD///7//P/8//r/+v/6//v//P/9//v/+f/4
//j/9//2//P/8//y//L/8v/y//L/8v/0//T/9P/0//T/9P/0//T/8v/y//L/8v/y//L/
8v/y//L/8v/y//P/8f/x//H/8f/z//P/8//z//T/9P/0//X/8//x//L/8v/y//H/8//0
//v/CgAYABwAFgAHAO//0/+0/5H/a/9O/0D/Of8z/zX/R/9U/1//bP97/37/hP+U/5z/
kv+Q/5L/kv+S/5T/nv+t/73/zP/V/9r/3//l/+r/7P/x//X/8//2//f/9//5//r/+//7
//3/////////AQACAAIAAgABAAEAAQABAAIAAwADAAMAAwADAAMABAACAAIABAAEAAQA
BAAEAAQABgAIAAkACgALAAsADAANAA4ADgAOAA8ADwAPAA8AEQAUABUAFgAWABcAGAAZ
ABoAGwAdAB4AHwAjACYAJwAoACkAKwAuADAAMgA0ADYANwA7ADwAPwBAAEQARwBLAEwA
UABSAFUAVwBaAFwAXABdAGAAYQBiAGMAZgBnAGcAZwBnAGcAZwBnAGkAZwBnAGcAaABl
AGEAYABaAFcAUwBQAEwARwBCADwAOQA2ADIALwArACgAJgAiAB8AGwAYABQAEwARAA8A
DgALAAkACAAHAAcABgAFAAQABAADAAMAAgACAAMAAwACAAIAAgACAAIAAAAAAP7//v8B
AAEAAQABAAEAAgACAAEA/v/+//7//v8AAAAAAQABAP///v/+//7//v/+//7//f//////
AAAAAP///v/9//z//v/+//3//f/+//7//v/8//7//v/////////+//7/////////////
/wEAAQABAAEAAQAAAAAAAAAAAAAA/////wEAAQABAAEAAQABAAEAAQABAAAA/////wAA
AAAAAAAA/f/9//3//f/9//3//f/9///////9//3//v/+//3//f/8//z//P/8//3//f/9
//3/+//7//v/+//7//3//f/9//3//f/9//3/+//7//3//f/9//3//v/+/wAAAgAEAAQA
BAAEAAQABAAEAAUABgAKAAoACwALAAwADAAMAAwACgAJAAgABwAEAAQABAAEAAEAAAD+
//7///8AAAEAAwABAAEA/v/7//r/+v/5//j/9//3//b/9v/2//b/9v/2//b/9v/2//b/
9P/0//T/9P/0//T/9P/0//X/9v/3//j/+P/4//j/+f/5//n/+f/5//f/9//3//f/+P/4
//j/+f/3//n/+P/2//j//f/7//7/CwAcACYAJgAYAP3/4f/J/7D/if9n/1r/Vv9N/0f/
S/9P/1r/Z/9u/3H/dP98/4T/iP+O/5T/lP+U/5r/pv+0/8P/0f/Y/93/5P/p/+3/8v/4
//v//f/7//7//////wEAAgADAAMAAQADAAMAAwADAAQABAAEAAUABQAFAAUACAAJAAkA
CQAJAAkACQAKAAwADAAOAA4ADAAMAAwADAANAA4ADgAOAA8ADwAQABEAEgASABIAEwAT
ABMAEwAVABYAFwAYABgAGwAcAB0AHgAfACEAIgAjACUAKAApACoAKQArAC4AMAAwADIA
NAA1ADcAOAA7ADwAQABDAEcASABIAEoATQBPAFAAUgBSAFMAVgBXAFgAWQBZAFkAWABX
AFkAWQBZAFkAWQBXAFcAVwBUAFEATQBMAEoARwBDAEAAPwA7ADcAMgAuACwAKQAnACMA
IAAeABoAGgAXABUAEgATABEADwAOAA0ACwAKAAkABwAGAAUABAAEAAMAAwACAAQABQAF
AAQAAgACAAIAAgAEAAQAAgACAAMAAwADAAMAAQACAAIAAQACAAIAAgACAAAAAAABAAEA
AQAAAAAAAAAAAAAAAAD///////8AAAAAAAAAAAAAAAAAAAAA/////wAAAAAAAP7/AgAC
AAMAAwADAAIAAgADAAEAAQABAAEAAQABAAEAAQABAAAAAAAAAAAAAAD/////AQABAAEA
AQD//////////////v/9//3//P/8//z//P/9//3//f/9//3//f/9//3/+//7//n/+f/8
//z/+//7//r/+v/6//r/+f/5//n/+f/5//n/+f/5//f/+f/5//n/+//7//v/+//7//v/
/f/+//z//P/8//z/AAAAAAEAAgAEAAQABQAFAAQABAAEAAQABAADAAIAAQAAAAAAAAAA
AP///v/8//z//v/+//7////+//3/+f/1//X/9v/2//b/8//z//L/8v/y//L/8v/y//D/
8P/w//D/8v/y//L/8v/w//D/8P/w//D/8P/w//D/8P/w//D/8f/y//P/9P/1//T/8//y
//H/8v/y//L/8//z//H/7v/y//T/8f/x//j/CQAYAB4AFAD+/9//w/+t/5D/bf9Z/1b/
Uv9P/1P/W/9h/2z/ef+A/3v/fP+G/47/jv+S/5T/kv+Q/5b/pP+0/8H/z//W/9v/3v/j
/+n/8P/0//X/9f/1//j/+f/5//n/+v/7//v/+//9//3//f/9//7//v/+////////////
/v////////8BAAEAAQACAAAAAAACAAIAAgACAAIAAgADAAQABAAEAAUABQAGAAcACAAI
AAgACQALAAsACwANAA4ADwAQABAAEQASABMAFAAXABkAGgAbABsAHgAfACAAIQAjACYA
KAAoACoALAAtADEAMgA1ADYAOAA7AD8AQABAAEIARQBHAEoATABMAE0ATABNAE4ATwBQ
AFEAUQBRAFEAUQBRAFEAUQBPAE8ATwBOAEsARwBGAEIAPwA7ADgANgAzADAALAAnACQA
IAAdABkAFgAUABAAEAANAAsACAAHAAUAAwACAAMAAQAAAP/////+//3//P/+//3//f/8
//r/+//7//r/+v/6//r/+v/8//z/+v/6//v/+//7//v/+//8//z/+//6//r/+v/6//j/
+P/5//n/+v/6//v//P/8//z//P/7//v/+//8//z/+v/6//r/+v/8//z/+//7//z//P/8
//r//P/8//3//f/9//z//P/9/////////////f/9//3//f/9//z//P/8//7//v/9//3/
+//7//v/+//9//3//f/9//3//P/7//v/+v/6//r/+v/7//v/+//7//v/+//7//v//f/9
//v/+//6//r/+f/5//r/+v/6//r/+//7//v/+//7//v/+//7//n/+//7//v/+f/5//n/
+f/7//v//f/9//v//f/+//7/AAAAAAAAAAACAAIAAwAEAAQABAAFAAUACAAIAAgACAAF
AAMAAQD/////AAABAAIA///+//z//P/+//7//v/////////8//n/9v/2//X/9P/z//P/
8v/y//T/9P/0//T/8v/y//L/8v/y//L/8v/y//T/9P/0//T/8v/y//L/8v/0//T/9P/1
//P/8//z//P/9f/1//X/9f/y//L/8v/z//X/8//y//L/9P/1//P/+v8LABoAHAASAPr/
3f/B/6X/gv9j/0//Sv9I/0X/Tf9d/2n/dP+D/47/if+O/5z/nv+W/5b/mv+Y/5b/mv+m
/7L/wf/R/9r/3//k/+f/6//u//L/9f/5//f/+v/7//v/+//8//3//f/9/////////wEA
AgACAAIABQAFAAUABQAEAAUABQAFAAUABQAFAAYABgAGAAgACAAIAAgACAAIAAcACAAI
AAgACQAJAAoACwAMAAwADAANABEAEQARABMAEgATABQAFAAUABQAFAAUABcAGQAaABsA
HQAgACEAIgAjACUAKAAqAC4AMAAyADMANgA2ADgAOAA7AD8ARABGAEYASABLAE0AUABS
AFIAUwBUAFUAVgBXAFgAWQBZAFkAWQBZAFkAWQBbAFkAWQBZAFYAUwBPAE4ASgBHAEMA
QAA7ADcAMwAuACkAJgAiAB8AGwAYABYAEgAQAA0ACwAIAAcABQADAAIAAQD///7//f//
//7//f/8//r/+f/5//j/+v/7//v/+v/4//j/+P/4//r/+v/4//j/+f/5//n/+f/5//r/
+v/5//j/+P/4//j/+P/4//n/+f/7//r/+v/6//j/+P/4//f/+f/5//r/+v/5//j/9//2
//f/+P/4//n/+P/4//j/9v/4//j/+f/5//v/+v/6//v/+f/5//n/+f/5//n/+f/5//n/
+P/4//j/+v/6//n/+f/3//f/9//3//f/9//3//f/9//2//X/9f/2//b/9v/2//P/8//z
//P/9f/1//X/9f/1//X/8//z//L/8v/x//H/9P/0//T/9P/z//P/8//z//P/8//z//P/
8f/z//P/8//z//P/8//z//H/8f/z//P/9//5//j/+P/4//j/+P/6//r/+//8//7//v//
////AAAAAAAAAAD+//3//P/7//j/+P/4//j/+f/4//b/9v/0//T/9P/1//f/9//0//H/
7v/u/+3/7P/t/+3/7P/s/+r/6v/q/+r/6v/q/+r/6v/q/+r/6v/q/+r/6v/q/+r/6v/q
/+r/6v/q/+r/6v/r/+3/7f/t/+3/7f/t/+3/7f/q/+r/6v/r/+v/7f/u/+r/7P/t/+3/
7P/z/wAADgAUAA4A///p/83/sP+N/2X/SP8+/zf/Mf8x/z//TP9V/2b/d/96/3z/iP+S
/4z/iP+M/4z/iv+M/5j/pf+1/8T/z//U/9n/4f/k/+b/6f/t/+//8v/z//P/8//0//X/
9f/3//n/+f/5//f/+P/4//j/+f/5//n/+f/6//v/+//7//v/+//7//z//v/+/wAAAAD+
//7//v/+////AAAAAAAAAQABAAIAAwAEAAQABAAFAAcABwAHAAkACgALAAwADAANAA4A
DwAQAA8AEQASABMAFwAaABsAHAAbAB0AIAAiACQAJgAoACkALwAwADMANAA2ADkAPQA+
AEIARABHAEkATABOAE4ATwBQAFEAUgBTAFYAVwBXAFcAVwBXAFcAVwBZAFcAVwBXAFYA
UwBPAE4ASwBJAEYARABAADsANgAwACsAKAAkACEAHAAYABUAEAAOAAsACQAGAAMAAQD/
//7/+//5//j/9//3//b/9f/0//L/8f/x//D/8v/z//P/8v/w//D/8P/w//D/8P/u/+7/
7//v/+//7//t/+7/7v/t/+z/7P/s/+z/7P/s/+3/7f/t/+z/7P/s/+z/7P/s/+v/6//r
/+z/7P/s/+z/7P/s/+r/6v/p/+n/6v/q/+r/6P/s/+z/7f/t/+3/7P/s/+3/6//r/+v/
6//t/+3/7f/t/+v/6v/q/+r/7P/s/+v/6//r/+v/6//r/+v/6//r/+v/6//q/+n/6f/o
/+j/6P/o/+f/5//n/+f/5//n/+f/5//l/+X/4//j/+X/5v/m/+f/5v/m/+b/5v/j/+P/
4//j/+H/4f/h/+H/4f/j/+P/4//j/+P/4//j/+H/4f/j/+P/4f/h/+L/4v/k/+T/4//n
/+b/5v/m/+b/5v/q/+r/6//s/+7/7v/v/+//8P/w//D/8P/w/+//7v/t/+v/6v/p/+j/
6f/o/+b/5v/l/+T/4//j/+T/5f/j/+H/3v/e/93/3P/d/93/3P/c/9v/2v/Z/9j/2v/a
/9r/2v/a/9r/2v/a/9r/2v/a/9r/3P/c/9z/3P/a/9r/2v/b/9v/2//b/9v/3f/d/93/
3f/a/9r/2v/b/9v/2//c/9z/2v/b/9//4P/h/+7//v8KAAYA9//h/8f/rv+N/2f/Rv82
/yv/Hf8X/x//Lv87/0b/U/9W/1b/ZP90/27/bP9w/3T/dP94/4L/j/+h/7L/u//C/8f/
y//Q/9T/1//b/93/4P/h/+H/4//k/+X/5f/l/+f/5//n/+f/6P/o/+j/6f/p/+n/6f/o
/+n/6f/p/+n/6f/p/+r/6v/q/+z/7P/u/+7/7v/u/+3/7v/u/+7/7//v//D/8f/y//L/
8v/z//X/9f/1//f/9v/3//j/+P/7//z//f/+//3///8AAAEAAQAEAAUABgAHAAkADAAO
AA4AEAASABMAGQAaAB0AHgAeACEAJQAmACgAKgAtAC8AMgA0ADQANQA4ADkAOgA7AD4A
PQA7AA==
         </WaveFormData>
      </LeadData>
      <LeadData>
         <LeadByteCountTotal>10000</LeadByteCountTotal>
         <LeadTimeOffset>0</LeadTimeOffset>
         <LeadSampleCountTotal>5000</LeadSampleCountTotal>
         <LeadAmplitudeUnitsPerBit>4.88</LeadAmplitudeUnitsPerBit>
         <LeadAmplitudeUnits>��V</LeadAmplitudeUnits>
         <LeadHighLimit>2147483647</LeadHighLimit>
         <LeadLowLimit>268435456</LeadLowLimit>
         <LeadID>V3</LeadID>
         <LeadOffsetFirstSample>0</LeadOffsetFirstSample>
         <FirstSampleBaseline>0</FirstSampleBaseline>
         <LeadSampleSize>2</LeadSampleSize>
         <LeadOff>FALSE</LeadOff>
         <BaselineSway>FALSE</BaselineSway>
         <ExcessiveACNoise>FALSE</ExcessiveACNoise>
         <MuscleNoise>FALSE</MuscleNoise>
         <LeadDataCRC32>733042497</LeadDataCRC32>
         <WaveFormData>
JgAmACYAJgArAC4AMQA0ADkAPAA/AEIARgBIAEoATABOAFAAUgBUAFcAWABZAFoAWwBc
AF0AXgBeAF4AXgBeAFsAWgBZAFgAVABQAEwASABBADwANwAyACwAKAAkACAAHAAYABQA
EAANAAoABwAEAAIAAAD+//z/+v/4//b/9P/y//L/8v/y//H/8P/v/+7/7v/u/+7/7v/u
/+7/7v/u/+z/7P/s/+z/7P/s/+z/7P/s/+z/7P/s/+r/6v/q/+r/6P/o/+j/6P/o/+j/
6P/o/+j/6P/o/+j/6P/o/+j/6P/o/+j/6P/o/+b/5v/m/+b/6P/o/+j/6P/o/+j/6P/o
/+j/6P/o/+j/6v/q/+r/6v/o/+j/6P/o/+r/6v/q/+r/6P/o/+j/6P/q/+r/6v/q/+r/
6v/q/+r/6P/o/+j/6P/o/+j/6P/o/+b/5v/m/+b/5v/m/+b/5v/m/+b/5v/m/+j/6P/o
/+j/5v/m/+b/5v/m/+b/5v/m/+b/5v/m/+b/5v/m/+b/5v/m/+b/5v/m/+b/5v/m/+b/
6P/o/+j/6P/q/+r/6v/q/+z/7P/u/+//8P/x//H/8v/1//X/9f/1//X/9f/1//T/9f/2
//f/+P/2//X/9P/x/+//7f/t/+3/8P/x//H/7v/p/+n/5//m/+T/5P/k/+P/4//j/+P/
4v/i/+L/4v/i/+D/4P/g/+D/4v/i/+L/4v/g/+D/4P/g/+L/4v/i/+P/4//j/+P/4//l
/+X/5f/k/+T/5P/k/+X/5f/l/+X/5f/j/+P/5P/m/+7///8TACMALQAyADUANgA1ADUA
MQAsACwALAAmACAAJwAtACgAIwAfABQA///2//H/3v/L/8b/v/+x/6f/p/+t/7v/yv/T
/9j/2//e/+P/5//s//D/8f/x//L/8v/y//L/8//z//P/9f/3//X/9f/4//j/+P/5//j/
+P/4//j/+f/5//r//P/7//r/+f/4//r/+v/7//3//f/9//3//f/+/////////wAAAQAB
AAIAAQABAAIAAwAHAAgACAAIAAYACQAKAAoADAANAA4AEAARABIAEwAVABcAGQAaABwA
HgAgACIAJAAnACoALAAuADQAOAA7AD4APwBCAEYASQBMAFEAVQBYAF0AYABjAGQAZwBr
AG4AcABxAHMAdQB3AHcAeAB5AHkAewB7AHsAewB8AHkAdQByAG0AaABjAGAAWwBWAE8A
SABCAD4AOgA0AC8AKwAnACIAHgAbABgAFgATABAADQAMAAoACQAHAAUABQAEAAMAAQD/
//7//f/8//z//f/9//z/+//7//z//P/8//v/+v/6//j/+P/4//j/+v/5//j/9//1//X/
9f/1//P/8//0//T/9P/z//P/8v/y//L/8v/x/+//7//v/+//7v/u/+7/7v/u/+7/7v/u
/+z/7P/s/+z/7v/u/+//7//t/+3/7v/u//D/8P/w//H/7//v/+//7//v/+//7//w//D/
8P/v/+//7//v/+//8P/u/+7/7v/t/+3/7P/s/+z/7P/s/+z/6//r/+v/6//r/+v/6//r
/+v/6//q/+n/6f/o/+j/5//n/+n/6f/p/+n/5v/m/+b/5v/k/+T/5P/k/+b/5v/n/+f/
5f/j/+X/5f/l/+X/5v/m/+X/5f/m/+f/5v/n/+r/7P/s/+z/7P/s/+7/7//w//H/8f/y
//X/9f/1//X/9f/1//X/9P/0//L/8v/y//L/8//y/+//7//t/+3/7f/v//H/8P/s/+n/
5//l/+T/4v/j/+T/5P/l/+n/7f/w//T/+f/8////AgAAAP7//P/6//3//v///wAA///+
//3//P/+//7///////3//f/9//3/+//7//r/+v/4//j/+f/5//v/+//5//v//f8AAAAA
BAARACcANwBBAE4AUwBQAE0ATwBJAEIAPAA2ACoAHAAZAB8AGgANAAcAAgDx/+j/5//Y
/8f/xP/B/7f/r/+v/7X/v//O/9v/4P/j/+j/7f/v//L/9v/3//f/+P/4//j/+v/7//v/
+//7//3/+//7//z//P/8//3//f/+////AAD+//3//f/+/wAAAAAAAAAAAAAAAAEAAwAD
AAMAAwADAAIAAwADAAMABAAFAAUABgAHAAcACAAJAAsADAAMAAwADAAPABAAEAASABMA
FAAWABcAGAAZABsAHQAfACAAIgAmACgAKgAsAC8AMgA0ADYAOAA8AD8AQgBHAEoATgBR
AFYAWwBfAGIAZQBoAGsAbABxAHUAeAB6AHsAfQB/AIEAgwCEAIUAhQCHAIcAhwCHAIYA
gwB/AHwAeQB0AG8AbABlAGAAWQBSAEwASABEAD4AOQA1ADEALAApACUAIQAeABsAGAAV
ABQAEAAPAA0ACwANAAwACwAJAAkACAAHAAYABgAHAAcABgAFAAUABgAGAAYABQAEAAQA
AgACAAIAAgAEAAMAAgABAP///////////////wAAAAD///3//P/6//r/+v/6//n/+f/5
//n/+f/6//r/+v/6//j/+P/4//j/+v/6//r/+v/6//r/+//7//v/+//8//z//P/8//z/
/f////////////3//f/9//7//v/+//3//f////////8AAAAAAAAAAP///f/8//z//P/+
//7//v/9//3//f/9//3//f/9//3//f/9//z/+//7//z//P/7//v/+//7//v/+//6//r/
+v/6//r/+v/6//r/+v/6//v/+//7//n/+//7//n/+f/6//r/+//7//z//f/+//7/AAAA
AAAAAAD+/wAAAQACAAUABQAGAAkACwALAAsACwAJAAkACAAIAAgACAAIAAgABQAEAAEA
AQAAAAEAAgAFAAcABgACAP///f/7//r/+P/4//j/9//3//f/9//2//b/+P/4//j/+P/4
//j/+P/4//b/9v/2//b/9v/2//b/9v/2//b/9//3//f/9//3//f/9//3//b/9v/2//b/
9//3//f/+f/5//f/9//6/wAABAAPACEANQBFAFAAVQBYAF0AXwBZAEoAQAA4ACYADgAD
AAUA/v/x/+v/5P/V/8r/yf/A/7P/sv+z/6//qf+p/7H/vf/M/9n/4P/j/+b/6//v//T/
9v/5//n/+v/6//r//P/9//3//f/7//3/+//7//3//v///wEA//8AAAEAAgACAAEAAQAC
AAIAAgACAAIAAAAAAAEAAwABAAEAAQABAAQABQAFAAUABAAFAAUABgAHAAcACAAJAAsA
DAAMAAwACgANAA4ADgAPABEAEwAWABcAGAAZABsAHQAfACAAIgAiACQAJgAoACkALAAu
ADAANQA6AD4AQgBFAEgATABPAFIAVwBbAF4AYwBmAGkAagBrAG8AcgB0AHcAeQB7AH0A
fQB+AH8AfwCBAIEAgQCBAIIAfwB7AHgAdQBwAGsAaABjAF4AVwBQAEoARgBCADwANwAz
AC8AKgAnACMAHwAcABkAFgATABIADgANAAsACQAJAAgABwAFAAMAAgABAAAAAgADAAMA
AgABAAEAAgACAAIAAQAAAAAA/v/+//7//v/+//3//P/7//v/+//7//v/+//7//z//P/8
//v/+//6//j/+P/4//f/9//3//f/9//4//j/+P/4//j/+P/4//j/+v/6//r/+v/6//r/
+//7//v/+//8//z//P/8//z//f/7//v/+//7//v/+//7//z/+v/6//n/+f/6//v//P/+
//z//P/8//v/+//6//r/+v/6//r/+v/5//n/+f/5//n/+f/5//n/+f/5//j/9//3//b/
9v/1//X/9f/1//X/9f/2//b/9v/2//T/9P/0//T/9P/0//X/9f/1//P/9f/1//X/9f/2
//b/+f/5//r//P/6//r/+v/6//z//v///wAA/////wAAAwADAAMAAwADAAEAAQAAAAAA
AgACAAIAAgD///7/+//7//r/+//8/////v/8//f/8//1//P/8v/w//D/8P/v/+//7v/t
/+v/6v/s/+z/7P/s/+7/7v/u/+7/7v/u/+7/7v/s/+z/7P/s/+z/7P/t/+3/6//r/+v/
6//t/+3/7P/s/+z/7P/t/+3/7//v/+3/6//v//L/9v8AAA8AJQA3AEEAQAA9AD4ARQBF
ADsALgAuACoAGgAQAA8ACQACAPv/7//c/83/yP+//7b/t/+4/63/o/+l/6//u//J/9T/
1f/Y/9//5P/l/+n/7P/u/+3/7//w//D/8P/w//H/8f/x//H/8//x//H/8v/y//L/8//z
//T/9f/2//T/8//z//T/9P/0//T/9P/0//T/9f/3//n/+f/5//n/+P/5//n/+f/6//v/
+//8//v/+//8//3///8AAAAAAAAAAAMABAAEAAQABQAGAAgABwAIAAkACwANAA8AEAAS
ABIAFAAWABgAHQAgACIAJAAoACwALwAyADMANgA6AD0APgBDAEcASgBMAE4AUABQAFMA
VwBaAFwAXQBfAGEAYwBhAGIAYwBjAGMAYwBjAGMAYABdAFkAVgBUAFAATABKAEUAQAA5
ADIALgAqACYAIAAcABkAFgASAA4ACwAIAAYABQACAP///v/8//v/+f/3//f/9v/1//P/
8//y//H/8P/w//H/8f/w/+//7//w//D/7f/r/+n/6P/o/+j/6P/o/+r/6f/o/+f/5f/l
/+X/5f/j/+P/5P/k/+b/5f/l/+T/4v/i/+L/4f/j/+P/4//j/+L/4v/i/+L/4v/i/+L/
4v/i/+L/4v/i/+T/5P/l/+X/5P/j/+P/4v/i/+L/4v/j/+P/4//j/+P/4f/h/+H/4v/g
/+D/3//f/+H/4f/h/+L/4v/i/+L/4f/f/97/3v/e/97/3v/e/93/3f/d/93/3f/d/93/
3f/d/93/3P/b/9v/3P/c/9v/2//Z/9n/2f/Z/9n/2v/b/9z/2v/a/9r/2v/a/9r/2//b
/9v/2f/b/9v/2//d/+D/4P/g/+D/4P/g/+L/5P/l/+b/5v/l/+X/5//p/+n/6f/p/+n/
6f/o/+j/6P/o/+j/6P/n/+b/4//j/+P/4//j/+X/4//i/97/2//b/9n/2P/W/9b/1v/V
/9X/1f/V/9T/1P/U/9T/1P/U/9T/1P/U/9T/1P/U/9T/1P/U/9T/1P/U/9b/1v/X/9f/
1f/V/9X/1f/X/9f/1v/W/9b/1v/X/9f/2f/Z/9f/1//Z/9z/4P/w/wMAFwAjACUAIgAf
ACIAJQAhABkAGAAcABYADAAOABEADQAGAAEA8//e/9P/zv/B/7T/tf+s/53/lf+X/5//
q/+5/8T/xf/I/8v/0P/T/9X/2P/a/9v/2f/a/9r/2v/c/93/3f/d/9//4f/f/9//4v/i
/+L/4//h/+L/4//k/+b/5f/l/+b/5P/k/+T/5P/l/+b/6P/r/+n/6f/p/+n/6v/r/+v/
6//s/+3/7f/u/+//7//w//H/8f/y//L/8v/0//f/+P/4//j/+f/6//z//f/+////AQAD
AAUABgAIAAoADAAOABAAEwAWABgAGgAcACAAIwAmACkALAAwADMANgA7AD8AQgBDAEYA
SQBKAE8AUwBWAFgAVwBZAFsAXQBdAF4AXwBfAF8AXwBfAF8AXgBbAFcAVABRAEwARwBE
AEEAPAA1AC4AKgAmACIAHAAXABMADwAKAAoABwAEAAIAAQD+//v/+v/2//X/8//x//P/
8v/x/+//7//u/+3/7P/u/+//7//u/+v/6//s/+z/7v/t/+z/7P/s/+z/7P/s/+7/7f/s
/+v/6//r/+v/6//p/+n/6v/q/+j/5//n/+b/6P/o/+j/5//n/+f/5//n/+b/5v/m/+b/
5v/m/+b/5v/o/+j/6P/o/+j/6P/p/+n/6f/p/+r/6v/q/+r/6v/r/+v/6//r/+v/6//r
/+v/7P/s/+z/6//r/+3/7f/t/+7/7P/s/+z/6//t/+z/7P/s/+z/7P/s/+v/6//r/+v/
6//r/+v/6//r/+3/7P/r/+v/6v/q/+n/6f/r/+v/6//r/+r/6v/q/+r/6v/q/+r/6v/q
/+r/6//r/+3/6//t/+3/7//v//D/8v/y//L/8v/y//T/9f/2//f/9//4//v/+//7//v/
+//7//v/+v/6//j/+P/4//j/+f/4//X/9f/z//P/8//1//X/9P/w/+3/7f/r/+r/6P/m
/+b/5f/l/+X/5f/k/+T/5P/k/+T/5P/k/+T/5P/k/+b/5v/m/+b/5v/m/+b/5v/m/+b/
5//n/+f/5//n/+f/5f/l/+T/5P/l/+b/6P/p/+f/5//n/+f/5//q/+7/+P8JAB8AKwAx
ADYAOwA6ADsAOQAxAC4ALgAoAB4AHAAlACUAHAAXABUABgDz/+7/5f/Q/8X/wv+3/6v/
pf+p/7H/u//M/9X/1v/Z/97/4f/j/+j/7P/t/+3/7v/u/+7/7v/v/+//7//x//P/8f/x
//D/8P/w//H/8f/y//P/9P/2//X/9f/2//j/+P/4//j/9v/2//f/+f/7//v/+//7//r/
+//7//v//P/9//3//v//////AAABAAMABAAEAAQABAAHAAgACAAIAAkACgAMAA8AEAAR
ABMAFAAVABUAFgAZABwAHwAiACUAKAAqACwAMAA0ADcAOgA7AD4AQgBFAEkATwBUAFgA
WwBeAGEAYgBlAGkAbABuAG8AcQBzAHUAdQB2AHcAdwB5AHkAeQB5AHYAcwBvAGwAawBm
AGEAXgBXAFIASwBEAD0AOAAzACwAJwAjAB8AGgAaABcAFAASAA0ACgAHAAYABgAFAAMA
AQABAAAA///9/////v/9//z/+v/7//v/+v/5//n/+v/6//r/+f/4//j/+P/4//j/+P/2
//X/9P/z//X/9f/1//X/8//z//T/9P/0//P/8//y//D/8P/w/+//7f/t/+3/7f/t/+7/
7//w/+//7v/t/+z/7v/u/+7/7v/u/+7/7//v/+3/7f/u/+7/7v/u/+7/7//x//H/8f/x
/+//7//v//D/8P/w/+//7//v/+//7//w/+7/7v/u/+3/7f/s/+z/7P/s/+z/7P/r/+3/
7f/t/+3/7f/t/+3/7f/v/+7/7f/t/+7/7v/t/+3/7f/t/+3/7f/s/+z/7P/s/+z/7P/s
/+z/7P/s/+3/7f/t/+v/7f/t/+v/7f/w//L/8P/y//L/8v/y//L/9P/1//b/9//3//j/
+//9//3//f/9//3//f/8//z/+v/6//r/+v/5//j/9f/1//H/8f/x//P/9P/0//H/7//t
/+v/6v/o/+b/5v/l/+X/4//j/+L/4v/k/+T/5P/k/+L/4v/i/+L/4P/g/+D/4P/i/+L/
4v/i/+L/4v/j/+P/4f/h/+H/4f/j/+P/4v/i/+L/4v/j/+P/4f/h/+H/4f/h/+L/5v/s
//f/CQAbACkAMgA5AD4APQA7ADkAMAAmACAAFgAEAPv/AQAAAPP/6//o/9n/zv/N/8j/
tf+s/6v/o/+b/5n/nf+p/7b/w//K/83/0v/X/9n/3v/i/+X/5//o/+j/6P/s/+3/7f/t
/+3/7//t/+3/8P/w//D/8f/x//L/8//0//T/8//z//T/9P/0//T/9P/0//T/9f/3//f/
9//3//f/+//9//7///8AAAEAAQACAAMAAwAEAAUABwAIAAgACAAKAA0ADgAOABAAEQAS
ABQAFQAWABcAGQAdAB8AIAAiACIAJAAmACgALQAwADIANAA4ADwAPwBCAEUASABMAE8A
VABZAF0AYABlAGgAawBsAG8AcwB2AHgAewB9AH8AgQCDAIQAhQCFAIkAiQCJAIkAigCH
AIMAgAB9AHgAcwBwAGoAZABcAFQAUABMAEgAQgA9ADkANQAwAC0AKQAlACIAHwAcABkA
GAAUABMAEQAPAA8ADgANAAsACwAKAAkACAAHAAcABgAEAAUABQAGAAYABgAFAAQABAAE
AAQABAAEAAQAAwACAAEA///////////+////AQACAAEA///+//z//v/+//7//f/9//3/
/f/9//r/+v/6//r/+v/6//r/+v/8//z//P/8//z//P/9//3/+//7//z//P/8//z//P/9
/////////////f/9//3//v/8//z/+//7//3//f/9//7//v/+//7//f/7//r/+v/6//z/
/P/8//v/+f/5//n/+f/7//v/+//7//n/+P/3//f/+P/4//f/9//3//f/9//3//b/9v/2
//b/9P/0//T/9P/2//b/9//3//X/8//1//X/9f/1//b/9v/2//X/9f/1//j/+//8//z/
/P/8//z/+v/8//3//v//////AAADAAMAAwADAAMAAwADAAIAAgAAAAAAAAAAAP7//P/4
//f/9//3//f/+f/5//j/9P/x//P/8f/w/+7/7f/s/+r/6f/p/+n/6P/o/+r/6v/q/+r/
6P/o/+j/6P/m/+b/5v/m/+f/6P/p/+r/6v/q/+v/6//r/+v/6//r/+n/6f/o/+j/6v/q
/+v/6//n/+v/6f/p/+v/8P/y//r/CwAfADEAPwBEAEEAPgBFAEkAPQAuACoAJAAQAAIA
AQABAPb/7//l/9b/x//C/7v/sP+x/7L/qf+f/5//pf+x/7//yv/P/9L/1//c/9//4//m
/+r/6//r/+z/7P/s/+7/7//v/+//7//x/+//7//w//D/8P/x/+//8P/x//L/8v/x//H/
8v/y//L/8v/y//P/9P/2//n/9//3//f/9//4//n/+f/5//r/+//7//z/+//7//z//f/9
//7//v/+//7/AQACAAIABAAFAAYACAAJAAoACwANAA8AEQASABQAFgAYABoAHAAdACAA
IgAkACYAKgAtADAANQA4ADwAPwBAAEUASQBMAE8AUgBVAFYAWQBdAGAAYgBhAGMAZQBn
AGcAaABpAGkAawBrAGsAawBqAGcAYwBgAF8AWgBVAFIATQBIAEEAOgA1ADIALwAqACUA
IQAdABgAGAAVABIAEAANAAoABwAGAAQAAwABAP///f/8//v/+f/5//j/9//2//j/+f/5
//j/9f/1//b/9v/2//X/9P/0//T/9P/0//T/9P/z//L/8f/x//H/8f/x//H/8f/y//L/
8P/v/+//7v/u/+7/7v/t/+//7//v/+//7v/u/+7/7v/u/+7/7v/u/+z/7P/s/+z/7f/u
//D/8f/v/+//8P/w//D/8P/w//H/8f/x//H/8f/v/+//7//w//D/8P/v/+//8f/x//H/
8v/w//D/8P/v/+//7v/u/+7/7v/u/+7/7f/v/+//7//v/+7/7f/s/+v/6//q/+n/6f/s
/+z/6//r/+v/6//r/+v/6P/o/+j/6P/q/+r/6v/q/+j/6P/p/+n/6//p/+v/6//r/+//
7v/u/+7/7v/u/+7/8P/y//P/9P/1//X/9v/5//f/9//3//f/+f/5//j/+P/4//j/+P/4
//f/9v/z//P/8//z//P/9f/0//L/7f/p/+v/6f/o/+b/5f/k/+L/4f/j/+P/4v/i/+D/
4P/g/+D/4f/i/+P/5P/i/+L/4v/i/+L/4v/i/+L/4P/g/+H/4f/i/+P/5P/l/+T/4//h
/+D/4v/i/+P/4//l/+H/4f/j/+f/5v/q//T/BwAfAC0AMwAyAC0ALgAzADMAKwAmACgA
JAAYABgAGwAXABAACwABAOz/2//U/8v/vv+9/7j/qf+d/5v/pf+z/73/yP/P/9L/1f/Y
/9v/4f/m/+b/5f/l/+b/5v/m/+j/6f/p/+n/6f/r/+n/6f/q/+r/6v/r/+v/7P/t/+7/
7P/r/+v/7P/u/+7/7v/u/+z/7P/t/+//7//v/+//7//w//H/8f/x//L/8//z//T/9f/1
//b/9//3//j/+P/4//j/+//8//z//P/9//7/AAABAAIAAwAFAAcACQAKAAwADgAQABIA
FAAXABoAHAAeACAAJAAnACoALQAwADQANwA6AD8AQwBGAEkATABPAFAAUQBVAFgAWgBb
AF0AXwBhAGMAZABlAGUAZQBlAGUAZQBkAGEAXQBaAFcAUgBNAEoARwBCADsANAAuACoA
JgAgAB0AGQAVABAADgALAAgABgADAAAA/f/8//z/+//5//f/9//2//X/8//z//L/8f/w
//D/8f/x//D/7//v//D/8P/w/+//7v/u//D/8P/w//D/8P/v/+7/7f/t/+3/7f/t/+v/
6//s/+z/7P/r/+v/6v/s/+z/7P/r/+n/6f/p/+n/6v/q/+r/6v/q/+r/6v/q/+r/6v/q
/+r/6v/q/+v/6//t/+3/7v/u/+7/7v/u/+//7//v/+//7//v/+//7//w//L/8v/x//H/
7//v/+//8P/w//D/8P/v/+//7v/u/+7/7v/u/+7/7f/v/+//7//v/+3/7f/t/+3/7//u
/+3/7f/s/+z/6//r/+3/7f/t/+3/7P/s/+z/7P/s/+z/7P/s/+z/7P/t/+3/7f/r/+3/
7f/v/+//8P/w/+//8f/y//L/9P/0//T/9P/2//j/+f/6//n/+f/6//3//f/9//3//f/7
//v/+v/6//z//P/8//z/+f/4//X/9f/1//X/9f/3//f/9v/y/+//7//t/+z/6v/o/+j/
5//n/+n/6f/o/+j/6P/o/+j/6P/m/+b/5v/m/+j/6P/o/+j/6P/o/+j/6P/o/+j/6f/p
/+n/6f/p/+n/6//r/+r/6v/o/+j/6f/p/+v/6f/p/+v/7f/u//D//P8RACUAMwA5ADoA
PQA+AD8APQA3ADQANAAuACIAIgArACcAHAAZABMAAADv/+z/4f/M/8X/wv+1/6n/p/+r
/7X/w//Q/9f/2P/b/+D/4//l/+r/7P/v/+//8P/w//D/8P/x//H/8f/x//P/8f/x//L/
8v/y//P/8//0//X/9v/2//X/9f/2//T/9P/0//T/9v/2//f/+f/5//n/+f/5//r/+//7
//v/+v/7//v//P//////AAABAAMABAAEAAQABAAHAAgACAAHAAcABwAIAAsADAANAA8A
EQATABQAFgAYABoAHAAeACMAJgAoACoALQAwADIANAA5ADwAQABDAEQASQBNAFAAVQBY
AFsAXABfAGMAZgBoAGkAawBtAG8AcQByAHMAcwB1AHUAdQB1AHQAcQBtAGoAZQBgAFsA
WABTAE4ARwBAADoANgAyACwAJwAjAB8AGgAXABMADwAMAAsACAAFAAQAAgABAP///f//
//7//f/7//n/+P/3//b/+P/5//n/+P/3//f/+P/4//j/9//2//b/9v/2//b/9v/4//f/
9v/1//P/8//z//P/8//z//T/9P/0//P/8//y//L/8v/y//H/8f/x//H/8f/v/+7/7f/s
/+7/7v/u/+7/7v/u/+7/7v/u/+7/7//v//H/8f/y//L/8P/w//D/8f/x//H/8f/x//H/
8f/x//L/9P/0//P/8//y//H/8P/w//D/8P/w/+//8f/w//D/8P/w//D/8P/v/+//7//v
/+//7//v/+//7//x//D/7//v/+7/7v/t/+3/7f/t/+3/7f/u/+7/7v/u/+7/7v/u/+7/
7P/s/+3/7f/t/+v/7f/t/+v/6//s/+z/8//z//L/9P/0//T/9P/y//T/9f/2//f/9//4
//v//f/9//3//f/9//3//P/8//r/+v/6//r/+f/4//X/9f/x//H/8f/z//T/9P/x/+//
7f/r/+r/6P/q/+r/6f/p/+f/5//m/+b/5v/m/+b/5v/m/+b/5v/m/+j/6P/o/+j/5v/m
/+b/5v/m/+b/5//n/+f/5//n/+f/6f/p/+j/6P/o/+j/6f/p/+f/6f/r/+n/6//u/+7/
8P/7/w8AIQAvADgAQQBEAEUARQBFADoAMAAsACIAEAAFAAsACAD7//f/9v/n/9b/0//O
/73/tP+1/6//o/+f/6X/r/++/8v/1P/X/9r/4f/l/+b/6P/r/+z/7v/v//D/8P/x//H/
8f/x//P/8f/x//L/8v/y//P/8//0//X/9v/2//X/9f/2//j/+P/4//j/+v/6//v//f/9
//3//f/9//7/////////AAABAAEAAgADAAMABAAFAAcACAAIAAgACgANAA4ADgAOAA8A
EAASABEAEgATABUAGQAbABwAHgAgACIAJAAmACcAKgAsAC4ANAA4ADsAPgA/AEIARgBJ
AE0AUwBYAFwAYQBkAGcAaABrAG8AcgB0AHcAeQB7AH0AfQB+AH8AfwCDAIMAgwCDAIQA
gQB9AHoAegB2AHIAcABpAGQAXQBWAFAATABIAEIAPAA3ADIALAAqACcAJAAiAB0AGgAX
ABYAEgARAA8ADQANAAwACwAJAAcABgAFAAQABgAHAAcABgADAAMABAAEAAQAAwACAAIA
BAAEAAQABAAEAAMAAgABAAEAAQABAAEA/////wAAAAAAAP/////+//7//v/+//3//f/9
//3//f/+//7//v/+//z//P/8//z//v/+//7//v8AAAAAAQABAAEAAQACAAIAAAAAAAAA
AQADAAMAAwADAAMAAwADAAQABgAGAAUABQAFAAUABQAGAAYABgAGAAUABQAEAAQABAAE
AAQABAADAAUABQAFAAUABQAFAAUABQAFAAQAAwADAAYABgAFAAUAAwADAAMAAwAEAAQA
BAAEAAIAAgACAAIAAgACAAMAAwAFAAMABQAFAAMAAwAEAAQAAwADAAQABQAIAAcABwAJ
AAwACgAKAAoACgAMAA4ADwAQAA8ADwAQABMAFQAVABUAFQAXABcAFgAWABQAFAAUABQA
EwASAA8ADwALAAsACwANAA4ADgALAAkACQAHAAYABAAEAAQAAwADAAIAAQD///7///8A
AAEAAgAAAAAAAAAAAAAAAAAAAAAAAQACAAMABAACAAIAAwADAAUABQAFAAUABQAFAAQA
BAAGAAYABwAHAAcABwAHAAkABwAKAA4AEgAXACcAPwBRAFwAYwBoAGkAbQBtAGQAWABO
AEAAJgATABMAFAAJAAEA+v/t/9z/2//a/83/xP/H/8P/u/+7/8H/y//a/+n/8P/1//r/
/f8BAAQACAALAAwADgAPABAAEAARABEAEQARABMAEQARABQAFAAUABUAFQAWABcAGAAY
ABcAFwAYABgAGAAYABgAGAAYABkAGwAbABsAGwAbABwAHQAdAB0AIAAhACEAIgAjACMA
JAAlACUAJgAmACYAJgApACoAKgAsAC0ALgAwADEAMgAzADUANQA3ADgAOgA8AD4AQABC
AEUASABKAEwAUABUAFcAWgBdAGAAZABnAGgAbQBxAHQAeQB8AH8AgACFAIkAjACOAJEA
kwCTAA==
         </WaveFormData>
      </LeadData>
      <LeadData>
         <LeadByteCountTotal>10000</LeadByteCountTotal>
         <LeadTimeOffset>0</LeadTimeOffset>
         <LeadSampleCountTotal>5000</LeadSampleCountTotal>
         <LeadAmplitudeUnitsPerBit>4.88</LeadAmplitudeUnitsPerBit>
         <LeadAmplitudeUnits>��V</LeadAmplitudeUnits>
         <LeadHighLimit>2147483647</LeadHighLimit>
         <LeadLowLimit>268435456</LeadLowLimit>
         <LeadID>V4</LeadID>
         <LeadOffsetFirstSample>0</LeadOffsetFirstSample>
         <FirstSampleBaseline>0</FirstSampleBaseline>
         <LeadSampleSize>2</LeadSampleSize>
         <LeadOff>FALSE</LeadOff>
         <BaselineSway>FALSE</BaselineSway>
         <ExcessiveACNoise>FALSE</ExcessiveACNoise>
         <MuscleNoise>FALSE</MuscleNoise>
         <LeadDataCRC32>2742220594</LeadDataCRC32>
         <WaveFormData>
IgAiACIAIgAnACoALQAwADUAOAA7AD4AQwBGAEkATABQAFIAVABWAFkAWgBbAFwAXwBg
AGEAYgBkAGQAZABkAGIAYABeAFwAWABUAFAATABGAEIAPgA6ADQAMAAsACgAJAAgABwA
GAAVABIADwAMAAkABgADAAAA/f/8//v/+v/4//j/+P/4//b/9v/2//b/9P/0//T/9P/0
//T/9P/0//P/8v/x//D/8P/w//D/8P/w//D/8P/w/+7/7v/u/+7/7P/s/+z/7P/s/+z/
7P/s/+z/7P/s/+z/7P/s/+z/7P/s/+z/7P/s/+z/7P/s/+z/7P/s/+z/7P/u/+7/7v/u
/+7/7v/u/+7/8P/w//D/8P/w//D/8P/w//D/8P/w//D/8P/w//D/8P/w//D/8P/w//D/
8P/w//D/7v/u/+7/7v/u/+7/7v/u/+7/7v/u/+7/7v/u/+7/7v/s/+z/7P/s/+7/7v/u
/+7/7P/s/+z/7P/s/+z/7P/s/+r/6v/q/+r/6v/q/+r/6v/q/+r/6v/q/+z/7P/s/+z/
7P/s/+z/7P/u/+7/7v/u//D/8P/y//P/8//z//X/9f/1//b/+P/4//j/+P/4//n/+//7
//v/+v/6//r/+f/0//P/8//z//P/9f/1//P/8P/s/+v/6f/n/+f/5//m/+b/5f/k/+P/
4//i/+L/4v/i/+L/4v/i/+L/4v/i/+L/4f/h/+H/4f/h/+D/4P/g/+D/4v/i/+L/4v/i
/+P/4//j/+P/4v/i/+P/4//j/+P/4//j/+T/5f/q//T/BgAbADEARwBdAHUAiwCeALYA
ygDVANcAzQC0AJUAiAB8AGUASQA1ABsA/P/q/9//y/+6/7X/sP+n/6D/nv+i/67/vf/F
/8j/yv/N/9L/1v/a/93/3f/d/93/3v/e/9//4P/g/+D/4P/h/+L/4v/k/+T/5P/l/+P/
4//j/+T/5v/m/+f/5//l/+X/5f/m/+f/5//n/+f/6P/p/+n/6v/o/+j/6P/p/+r/6v/q
/+v/7P/s/+3/7f/w//D/8f/x//H/8v/y//P/9f/1//b/9//5//r/+v/8//7/AAABAAIA
BQAHAAgACwANAA8AEQAVABoAHQAgACMAJAApACwALwAyADcAOwA+AEQARwBKAE0ATwBS
AFYAWQBdAF4AXwBgAGEAYwBkAGUAaABoAGgAaABqAGcAZQBjAFwAVwBUAFEATABGAEAA
OwA1ADAALAAnACIAHQAaABYAEAAOAAsABgACAAAA/v/9//v/+v/4//f/9f/0//P/8v/y
//H/8P/w//D/8P/w/+7/7f/t/+7/7v/t/+3/7P/s/+v/6v/q/+r/6v/q/+r/6P/n/+f/
5//n/+b/5v/m/+b/5v/m/+T/4//j/+T/5P/k/+L/4v/i/+H/4f/h/+H/4f/j/+P/4//j
/+L/4v/i/+L/4//j/+T/5P/k/+T/5P/l/+f/5//n/+j/5//n/+f/5//n/+f/5//n/+f/
5//n/+b/5v/n/+f/5//n/+f/5//n/+n/6P/o/+j/6P/o/+j/6P/n/+f/5//l/+X/5f/l
/+T/5v/l/+X/5f/m/+b/5P/k/+f/5//n/+f/5P/k/+T/5P/i/+H/4f/h/+P/5P/k/+T/
4v/i/+L/4//j/+P/5P/l/+P/4//k/+T/5P/m/+b/6P/o/+j/6P/q/+z/7f/t/+3/7//v
/+//8P/y//L/8v/y//L/8//z//H/8f/w//D/8v/x/+z/6//r/+v/6//t/+//7f/q/+j/
5f/j/+H/3//f/97/3v/d/93/3f/e/+D/4v/i/+L/4v/f/97/3f/c/97/4P/h/+P/4v/h
/+D/4P/i/+L/4v/i/+L/4v/i/+L/4f/h/+H/4f/g/+D/4f/h/+H/4f/h/+H/5P/n/+r/
7v8AABUAKwA/AFcAbwCBAJQAqgC+AMcAxwC5AJoAcwBeAFAANwAVAPv/5//O/77/tf+p
/5z/nf+c/5f/lP+U/5j/ov+v/7n/vv/C/8n/zP/Q/9L/1f/X/9n/2f/a/9r/2//c/9z/
3P/c/93/3v/e/97/3v/e/9//3//f/9//4P/g/+D/4f/h/+H/4f/h/+L/4//j/+P/4//k
/+X/5f/m/+T/5P/k/+X/5v/m/+b/5//o/+j/6f/p/+z/7P/t/+3/7f/u/+7/7//x//H/
8v/z//X/9v/2//j/+v/8//3//v8BAAMABAAHAAsADQAPABMAFAAXABoAHQAiACcAKgAt
ADIANwA7AD4AQABDAEYASQBNAFAAVABXAFsAXABdAF4AXwBhAGIAYwBkAGQAZABkAGQA
YQBfAF0AWgBVAFIATwBIAEIAPAA3ADEALAAoACMAHgAZABYAEgAMAAoABwACAAAA/v/8
//v/9//2//T/8//z//L/8f/w/+7/7f/s/+z/7P/s/+z/6v/p/+n/6v/q/+f/5//m/+b/
5f/k/+T/5P/k/+T/5P/i/+P/4//j/+P/4P/g/+D/4P/e/97/3P/b/9v/3P/c/9z/3P/c
/9z/2//d/93/3f/d/9v/2//b/9v/3P/c/9z/3P/d/93/3v/e/97/3v/e/9//3//f/9//
4P/h/+H/4f/h/+H/4f/h/+H/4//j/+P/4v/g/+H/4f/h/+P/4//j/+P/4f/g/+D/4P/g
/+D/4P/g/9//3//f/93/4f/h/+H/4P/g/9//3//f/97/3v/c/9z/3f/d/93/3f/c/9z/
3P/c/93/3f/e/9//3f/e/97/3v/e/97/3v/f/9//3//g/+H/4f/h/+L/4v/k/+b/5v/m
/+b/5v/k/+b/5//n/+j/6//s/+3/8P/y//L/8v/w//D/8f/x//H/8f/w//D/8P/v/+r/
6f/p/+n/6f/r/+z/6//p/+j/5f/j/+H/3//h/+D/4P/f/+D/3//f/+D/3v/e/97/3v/g
/+D/4P/g/+D/4P/f/9//4f/h/+H/4v/g/+D/4P/g/+L/4v/i/+L/4//j/+P/4//k/+T/
5f/l/+X/5//n/+f/5v/r//L/+v8GABkAMQBJAF8AdQCNAKQAugDKAM8AyQC5AJQAZQBG
ADYAHQD9/+P/z/+4/6b/o/+d/5T/mf+e/53/nP+e/6T/sP+9/8n/zv/S/9X/2v/e/+T/
5//n/+n/6f/q/+r/6//s/+z/7P/s/+3/7v/u/+//8P/x//P/8f/x//H/8v/0//T/9f/1
//X/9f/1//b/9//3//f/9//2//f/9//4//r/+v/6//v//P/8//z//f/8//z//f/9/wAA
AAABAAEAAgACAAEAAQAFAAUABgAHAAsADAAMAA4AEgAUABUAFgAXABkAGgAdAB0AHwAh
ACUAKQAtADEANQA4AD0AQABDAEQASQBNAFAAVQBZAF0AYQBhAGQAaABrAG8AcABxAHIA
cwB1AHYAdwB6AHoAegB6AHgAdQBzAHEAbQBpAGcAZQBgAFoAVABPAEkARABAADsAOAAz
ADAALAAmACQAIQAcABoAGAAWABUAEQAQAA4ADQANAAwACwAKAAkABwAFAAQABAAEAAQA
AgACAAMABQAGAAMAAwACAAIA///+//7//v/+//7//v/8//v/+//7//v//P/8//z//P/8
//z/+v/5//f/+P/4//j/+v/6//r/+f/7//v/+//7//v/+//7//v//P/8//z//P//////
AAAAAAAAAAAAAAEA////////AAABAAEAAQABAAMAAwADAAMAAQABAAEAAAACAAMAAwAD
AAUABQAFAAUAAwACAAIAAgACAAIAAgACAAEAAQABAP//AQABAAEAAAD+//3//f/9//7/
/v/8//z/+//7//v/+//8//z//P/8//z/+//7//v/+f/6//r/+v/6//r/+v/7//v/+//8
//3/AQADAAIABAACAAIAAgACAAIABAAFAAUABQAHAAcABwAIAAoACgAKAAgACAAJAAkA
CQAJAAgACAAIAAcAAgABAAIAAwAEAAcABAABAP3/+v/6//n/+P/3//f/9v/2//X/8v/x
//H/8v/y//L/8v/y//L/8v/y//L/9P/0//P/8//y//H/8P/w//D/8P/w//D/8P/w//D/
8P/x//H/8f/x//L/8v/z//P/9f/1//P/8f/0//f//v8MAB4ANQBPAGMAdwCJAJ8AuADQ
ANgA1wDRAMEAngCFAHoAaABNADUAGwD7/+b/2P/H/7v/vP+5/7D/p/+o/7D/uv/I/8//
0f/U/9r/3//i/+b/6v/r/+n/6//r/+z/7P/t/+7/7v/u/+3/7f/t/+z/7v/u/+7/7//x
//H/8f/y//D/8P/x//H/7//v/+//8P/x//H/8f/x//T/9f/1//b/9v/2//b/9//2//b/
9v/3//b/9v/3//f/+P/4//n/+f/8//7///8BAAIAAQABAAEAAQACAAIABAAIAAoACwAM
AA0ADwAQABMAFwAZABsAHwAiACUAKAArACwAMQA0ADcAOAA9AEEARABGAEkATABPAFEA
VABYAFsAXQBeAF8AYABhAGMAZABlAGYAZgBmAGYAZQBhAF4AWwBYAFMAUABNAEYAQAA6
ADUAMQAsACgAIwAgABsAGAAUABAADgALAAYABAACAAAA///7//r/+P/3//X/9P/z//L/
8v/x//D/8P/w//D/8P/u/+3/7f/u/+7/6//r/+r/6v/n/+b/5v/m/+f/6P/p/+j/5f/l
/+X/5f/k/+T/5P/k/+X/5v/l/+X/4//k/+T/5P/k/+T/5P/j/+X/5f/l/+X/5f/l/+X/
5f/m/+b/5v/m/+X/5f/m/+b/5P/k/+T/5f/l/+X/5f/m/+f/5//n/+f/5//n/+f/5//l
/+X/5f/k/+T/5f/l/+X/5f/l/+X/5f/l/+T/5P/k/+T/5P/k/+T/4//j/+P/4f/j/+P/
4//i/+D/3//f/9//4v/i/+D/4P/f/9//3//f/+D/4P/g/+D/3v/d/93/3f/f/+D/4P/g
/97/3v/e/9//4f/j/+T/5P/m/+b/5v/m/+b/6P/p/+n/6f/r/+v/6//s/+7/7v/u/+7/
7v/v/+//7//v/+7/7v/w/+//6v/p/+n/6f/p/+v/6//p/+b/5P/j/+H/3//d/9v/2v/a
/9n/2v/Z/9n/2v/c/9z/3P/c/9r/2v/a/9r/2v/a/9n/2f/Z/9n/2f/a/9z/3P/c/9z/
2v/a/9r/2v/d/93/3f/d/9z/3P/d/93/3//d/9v/3f/g/+X/7P/8/xAAKQA/AFUAZwB5
AI8AqgC8AMYAyQDFALEAlACHAH4AaABPADcAGwD7/+j/3P/J/7v/uv+x/6L/mf+Y/57/
qv+4/8H/wf/C/8j/zf/Q/9T/1v/V/9f/1//X/9j/2P/Z/9r/2v/a/9r/2//c/9z/3v/e
/97/3//d/93/3f/e/97/3v/f/9//3f/d/93/3v/h/+H/4f/h/+L/4//j/+T/5P/k/+T/
5f/m/+b/5v/n/+j/6P/p/+n/6P/o/+n/6f/t/+7/7v/v//H/8f/y//P/9f/2//b/+P/8
//7///8AAAEAAwAEAAcACwANAA8AEwAWABkAHAAfACAAJQAoACsALgAzADcAOgA+AEEA
RABHAEkATABQAFMAVQBWAFcAWABbAF0AXgBfAF4AXgBeAF4AXABZAFcAVQBOAEkARgBD
AEAAOgA0AC8AKwAmACIAHQAYABMAEAAMAAgABgADAP7//v/8//r/+f/1//T/8v/x//H/
8P/v/+7/7v/t/+z/7P/s/+z/7P/q/+n/6f/q/+r/6f/p/+j/6P/n/+b/5v/m/+j/6P/o
/+b/5f/l/+X/5f/k/+T/5P/k/+L/4v/g/9//4f/i/+L/4v/i/+L/4v/h/+H/4f/h/+H/
4f/h/+H/4f/k/+T/5P/k/+X/5f/m/+b/5v/m/+b/5//n/+f/5//o/+n/6f/p/+n/6f/p
/+n/6f/p/+n/6f/o/+j/6f/p/+n/6f/p/+n/6f/p/+j/6P/o/+b/5v/m/+b/5f/l/+X/
4//l/+X/5f/k/+b/5f/l/+X/5P/k/+L/4v/j/+P/4//j/+L/4v/i/+L/5P/j/+P/4//h
/+L/4v/i/+P/5P/l/+f/5//n/+j/6v/q/+r/6v/o/+r/6//r/+z/7//w//H/8v/0//T/
9P/y//L/8//z//P/8//y//L/8v/x/+z/6//r/+v/6//t/+3/6//o/+b/5f/j/+H/3//d
/9z/3P/b/9z/2//b/9z/2v/a/9r/2v/c/9z/3P/c/9z/3P/b/9v/2f/Z/9n/2v/a/9r/
2v/a/9z/3P/c/9z/2//b/9v/2//c/9z/3f/d/9v/2//d/93/3v/j/+j/8v8GAB8ANQBJ
AGEAeQCPAKIAuADIAM8AywC7AJoAgwB6AGYARwAvAB0A///k/9j/y/+3/67/rf+k/53/
mP+a/6D/qv+5/8H/wv/G/8v/zv/Q/9b/2f/b/9n/2f/a/9r/2f/a/9r/2v/c/93/3v/e
/9z/3P/c/93/3f/d/93/3v/g/+D/4f/h/+P/4//j/+T/5P/j/+L/4f/k/+X/5f/m/+b/
5v/m/+f/6P/o/+j/6f/q/+r/6//r/+z/7P/t/+3/7f/u/+7/7//z//P/9P/1//f/+P/4
//r/+v/8//3//v8CAAUABwALAA0ADwARABUAGAAbAB4AIQAiACcAKgAtADEANwA8AEAA
RABHAEoATQBRAFQAWABbAF0AXgBfAGAAYwBlAGYAZwBoAGgAaABoAGcAYwBgAF0AWgBV
AFIATwBKAEQAPgA5ADIALAAnACEAHgAZABYAEgAQAA4ACwAGAAIAAAD+//3/+//6//j/
9//1//T/8//y//T/8//y//L/8P/w//D/7v/t/+3/7v/u/+3/7f/s/+z/6//q/+r/6v/o
/+j/6P/m/+f/5//n/+f/5v/m/+b/5v/m/+b/5P/j/+P/5P/k/+T/4//i/+H/3//h/+H/
4f/h/9//3//f/9//4v/i/+L/4v/h/+H/4v/i/+L/4v/i/+P/5f/l/+X/5v/n/+f/5//n
/+X/5f/l/+X/5//n/+f/5v/m/+f/5//n/+X/5f/l/+X/5f/k/+T/5P/k/+T/5P/k/+X/
5f/l/+P/4//j/+P/4v/k/+P/4//j/+T/5P/i/+L/4//j/+P/4//i/+L/4v/i/+T/4//j
/+P/4//k/+T/5P/i/+L/4v/j/+P/5f/m/+f/5v/o/+j/6P/o/+j/6v/r/+v/6//t/+3/
7f/w//L/8v/y//D/8P/x//H/8//z//L/8v/y//H/7P/r/+n/6f/p/+v/7f/r/+j/5v/l
/+P/4f/f/9//3v/e/93/3P/b/9v/3P/c/9z/3P/c/9z/3P/c/9z/2v/a/9n/2f/Z/9n/
2f/a/9r/2v/a/9r/2v/a/9r/2v/b/9v/2//b/9z/3P/d/93/2//b/93/3f/e/9//4v/q
//j/CwAhADcASwBjAHsAkACiALgAxQDFALkAogB5AFgASgA1ABMA9//j/8r/uP+z/6n/
mv+X/5r/l/+S/5L/lP+e/6v/uf/A/8L/xf/K/87/0P/V/9n/1//X/9j/2P/b/9z/3P/c
/9z/3f/e/97/4P/g/+D/4f/j/+P/4//k/+T/5P/l/+X/5f/l/+X/5v/l/+X/5f/l/+b/
5//n/+j/6v/q/+r/6//q/+r/6v/r/+7/7v/v/+//7v/u/+//7//x//L/8v/z//X/9f/2
//f/+//8//z//v8AAAIAAwAEAAcACQAKAA0ADwARABMAFwAaAB0AIAAjACgALQAwADMA
NgA7AD8AQgBIAEsATgBRAFUAWABcAF8AYwBkAGUAZgBpAGsAbABtAG8AcABxAHIAdABx
AG8AbQBoAGMAYABdAFgAUgBMAEcAQQA8ADgAMwAwACsAKAAkAB4AHAAZABQAEgAQAA4A
DQAJAAgABgAFAAUABAADAAIAAgABAAAAAAD///7//f/6//r/+//9//7/+//7//r/+v/6
//r/+//8//r/+v/6//j/9//3//f/9//4//j/+P/4//b/9v/0//P/9f/2//b/9v/4//j/
+P/3//X/9f/1//X/9f/1//X/9f/2//b/9v/2//n/+f/6//r/+v/6//r/+//9//3//f/+
///////////////////////////////+//7///////////////////////7//v/+//7/
/v/+//7//f/9//3/+//////////+//7//f/9//3/AAAAAP7//v/9//3//f/9//7//v/+
//7//P/7//v/+//9//7//v/+//z//P/8//3/+//7//z//f/7//v//P/8/wIABAAGAAYA
BgAGAAYABAAGAAcABwAJAAsACwALAAoADAAMAAwADAAMAA0ADQANAA0ADAAMAAoACQAE
AAMABAAFAAYACQAJAAcABAACAAEA///9//v/+f/4//j/9//4//f/9//4//b/9v/2//b/
9v/2//b/9v/0//T/8//z//T/9f/2//j/+P/4//j/+P/4//j/+P/4//f/9//3//f/+P/4
//n/+f/5//n/+f/5//z/AQAGABAAJAA7AFEAaQB/AJMApQDAANoA5ADhANsAxwCgAH8A
dABiAEUAKwATAPf/4P/U/8f/u/+8/7//tv+v/67/tP++/8z/1//b/97/4P/l/+r/7P/u
//P/8//1//X/9v/2//f/+P/4//j/9v/3//j/+P/6//r/+v/7//n/+f/5//r/+v/6//v/
+//9//3//f/+/wEAAQABAAEAAAABAAEAAgACAAIAAgADAAQABAAEAAUABAAEAAUABQAG
AAYABwAHAAkACgAKAAsADwAPABAAEQATABQAFAAWABgAGgAbABwAHwAhACIAJQAlACcA
KQAtADAAMwA2ADkAPgBDAEYASQBLAE8AUgBUAFoAXQBgAGMAYwBmAGoAbQBvAHAAcQBy
AHMAdQB2AHcAeAB4AHgAeAB4AHUAcwBxAG4AaQBmAGMAXABWAFAASwBHAEIAPgA5ADQA
LwAsACgAJgAkACEAHAAaABgAFgAVABEAEAAOAA0ACwAKAAkACAAGAAUABAAEAAQABAAE
AAIAAAD//////v///////v/+//3//P/8//z//v/+//7//P/5//n/+f/5//j/+P/4//j/
+P/4//b/9f/1//b/9v/2//b/9v/2//X/9f/1//X/9f/3//f/9//3//b/9v/2//b/9//3
//j/+P/2//b/9v/3//f/9//3//j/9//3//f/9//1//X/9f/1//X/9f/1//T/9v/3//f/
9//3//f/9//3//X/9P/0//T/8v/y//L/8v/z//P/8//x//P/8//z//L/8v/x//H/8f/w
//D/7v/u/+3/7f/t/+3/7v/u/+7/7v/u/+3/7f/t/+3/7v/u/+7/8P/w//D/8f/v//H/
9P/0//L/8v/y//L/8v/0//X/9f/3//n/+f/5//r//P/8//z//P/8//3//f/9//3//P/8
//z/+//2//X/9f/1//X/9//2//P/7//s/+z/6//q/+n/5//m/+b/5f/m/+X/5f/m/+X/
5P/j/+L/4//k/+X/5v/k/+T/4//j/+P/4//j/+T/5P/k/+T/5P/l/+b/5//o/+j/5//m
/+X/5P/k/+X/5f/n/+X/5f/p/+z/7f/y//7/FAAtAEUAWQBtAH0AkwCuAMYA0gDVANMA
vwCiAJMAjAB4AF0ASQAvAA0A8v/k/9P/w//A/7v/rv+j/6D/pP+w/7z/xf/L/87/0P/T
/9j/3P/g/9//3//f/9//4P/g/+P/5P/k/+T/5P/l/+b/5v/m/+b/5v/n/+X/5f/l/+b/
5v/m/+f/5//p/+n/6f/q/+v/6//r/+v/6v/r/+v/7P/s/+z/7P/t/+7/7v/u/+//8P/w
//H/8f/y//L/8//z//X/9v/2//f/+f/5//r/+////wAAAAACAAQABgAHAAgACwANAA4A
EQATABUAFwAbABwAHwAiACUAKAAtADAAMwA2ADsAPwBCAEYASQBMAE8AUQBUAFgAWwBd
AF4AXwBgAGMAZQBmAGcAaABoAGgAaABmAGMAYQBfAFoAVQBSAE8ATABGAEAAOwA1ADAA
LAAnACQAHwAcABgAFAASAA8ACgAIAAYABAADAAMAAgAAAP//+//6//n/+P/6//n/+P/4
//b/9v/2//T/9f/1//b/9v/1//X/9P/0//X/9P/0//T/8v/y//L/8P/v/+//7//v/+z/
7P/s/+z/7v/u/+z/6//t/+7/7v/u/+z/7P/s/+v/7P/t/+7/7//t/+3/7f/t/+z/7P/s
/+z/7f/t/+7/7v/w//D/8P/x//H/8f/x//L/8f/x//H/8f/z//P/8//z//X/9f/1//T/
8v/z//P/8//z//P/8//z//P/8v/y//L/8P/w//D/8P/x//H/8f/v/+//7//v/+7/8P/v
/+//7//w//D/7v/u/+//7//v/+//7v/u/+7/7v/u/+3/7f/t/+3/7v/u/+7/7P/s/+z/
7f/v/+//8P/x/+//8f/y//L/9P/0//T/9P/0//b/9//3//n/+//7//v//P/+//7//v/8
//z//f/9//7//////wAA///9//f/9f/1//X/9f/3//n/9//0//L/7//t/+v/6f/p/+j/
6P/n/+b/5f/l/+b/5v/m/+b/5v/k/+T/5P/k/+b/5v/l/+X/5f/l/+X/5v/k/+T/5P/k
/+T/5P/k/+T/5f/l/+X/5f/k/+T/5f/l/+f/5f/l/+f/6v/t//L/AAAYAC8ARQBZAHEA
iQCdALQAzADaAN0A1wDBAKAAiwCEAG4ATwA5ACMABQDs/+L/0f/B/7z/uf+u/6X/ov+k
/6z/uP/F/83/zP/Q/9X/2P/a/9z/4f/j/+H/4f/i/+L/4//k/+T/5P/i/+P/5P/k/+b/
5v/m/+f/5//n/+f/6P/m/+b/5//n/+f/5//n/+j/6f/p/+n/6f/q/+v/6//s/+z/7P/s
/+3/7P/s/+z/7f/u/+7/7//v//L/8v/z//P/8//0//T/9f/1//X/9v/3//v//P/8//7/
AAACAAMABAAHAAkACgANABEAEwAVABkAGwAdAB8AIQAmACsALgAxADQAOQA9AEAARgBJ
AEwATwBPAFIAVgBZAF0AXgBfAGAAYwBlAGYAZwBqAGoAagBqAGgAZQBjAGEAXABXAFQA
UQBKAEQAPgA5ADUAMAAsACcAIgAdABoAFgASABAADQAIAAYABAACAAEA/f/8//r/+f/5
//j/9//2//T/8//y//L/8v/y//L/8P/v/+//8P/w//H/8f/w//D/8f/w//D/8P/w//D/
8P/u/+v/6//r/+v/6v/q/+r/6v/s/+z/6v/p/+f/6P/o/+j/6P/o/+j/5//m/+X/5P/j
/+T/5f/m/+f/6P/o/+j/6P/n/+f/6P/o/+r/6v/q/+v/6f/p/+n/6v/r/+v/6//r/+v/
6//r/+v/7f/t/+3/7P/r/+v/6v/p/+n/6f/p/+n/6//q/+r/6v/q/+r/6v/q/+n/6f/p
/+f/6f/p/+n/6P/q/+n/6f/p/+j/6P/m/+b/5//n/+f/5//o/+j/6P/o/+j/5//n/+f/
5f/m/+b/5v/m/+b/5v/n/+X/5f/m/+f/6//t/+z/7v/u/+7/7v/u//D/8f/x//H/8//z
//P/8v/0//T/9P/2//b/9//3//X/9f/0//T/9P/z/+7/7f/r/+v/6//t/+7/7f/r/+r/
5//l/+P/4f/j/+L/4v/h/97/3f/d/97/3v/e/97/3v/g/+D/4P/g/+D/4P/f/9//3f/d
/93/3v/e/97/3v/e/+D/4P/g/+D/4f/h/+H/4f/e/97/3//f/9//4f/h/9//4v/n/+j/
7P/6/w0AIwA5AE8AZwB/AJQAqgDCAM0AywDDAKwAgwBiAFQAPQAdAAMA8f/Y/8L/t/+t
/6D/nf+g/53/lv+W/5j/ov+t/7n/wv/E/8n/zv/U/9T/1f/Z/9v/2//c/9z/3f/e/97/
3v/g/+H/4v/i/+D/4P/g/+H/4f/h/+H/4v/i/+L/4//j/+P/4//j/+T/5//n/+f/5//o
/+n/6f/q/+r/6v/q/+v/6v/q/+r/6//s/+z/7f/t//D/8P/x//H/8//0//T/9f/1//X/
9v/3//n/+v/6//z/AAACAAMABAAFAAcACAALAA0ADwARABUAGAAbAB4AIQAkACkALAAv
ADIANwA7AD4ARABHAEoATQBPAFIAVgBZAFwAXgBgAGIAYwBlAGYAZwBqAGoAagBqAGoA
ZwBlAGMAYQBdAFsAWQBSAEwARgBBADsANgAyAC0AJgAhAB4AGgAYABYAEwAOAAoACAAG
AAUAAgAAAP3/+//5//j/9//2//T/8//y//L/9P/0//T/8v/v/+//8P/w/+//7//u/+7/
7//u/+7/7v/s/+z/7P/q/+n/6f/p/+n/6v/q/+r/6v/q/+r/6P/n/+X/5v/m/+b/5v/m
/+b/5f/l/+X/5f/l/+X/5f/l/+X/5v/m/+b/5v/n/+f/6P/o/+j/6P/o/+n/6f/p/+n/
6v/t/+3/7f/t/+3/7f/t/+3/7f/t/+3/7P/q/+v/6//r/+3/7f/t/+3/6//q/+r/6v/q
/+r/6v/q/+v/6//r/+n/6//r/+v/6v/q/+n/6f/p/+z/7P/q/+r/6f/p/+n/6f/q/+r/
6v/q/+j/5//n/+f/6f/q/+r/6v/q/+r/6v/r/+n/6f/q/+v/6f/p/+r/6v/u/+z/7P/v
//L/8P/w//D/8P/x//T/9v/3//X/9//3//f/+v/8//z//P/+//7///////3//f/8//z/
/v/9//j/9//2//X/9P/1//f/9f/y//D/8f/v/+3/6//r/+r/6v/p/+j/5//n/+j/6v/q
/+r/6v/q/+r/6v/q/+r/6v/p/+n/6v/r/+z/7v/s/+z/7P/s/+7/7v/u/+7/7//v/+//
7//u/+7/7//v/+3/7f/v//H/8v/z//r//v8GABsAMwBLAGEAdwCPAKYAvADSAN0A3QDR
ALQAgwBcAEoAOwAbAP3/5//S/7z/tf+v/6T/o/+o/6n/pv+m/6z/tv/D/9H/2P/e/+P/
5v/o/+z/7//z//X/9f/2//b/9//4//j/+P/2//f/+P/4//n/+v/7//3/////////AAAA
AAAAAQABAAEAAQABAAIAAwADAAMAAwAGAAcABwAIAAYABgAGAAcACAAIAAgACQAMAAwA
DQANABAAEAARABEAEQASABIAEwAVABUAFgAXABkAGgAaABwAHgAgACEAIgAnACkAKgAt
AC0ALwAxADUAOgA9AEAAQwBEAEkATABPAFIAVwBbAF4AZABnAGoAbQBvAHIAdgB5AH0A
fgB/AA==
         </WaveFormData>
      </LeadData>
      <LeadData>
         <LeadByteCountTotal>10000</LeadByteCountTotal>
         <LeadTimeOffset>0</LeadTimeOffset>
         <LeadSampleCountTotal>5000</LeadSampleCountTotal>
         <LeadAmplitudeUnitsPerBit>4.88</LeadAmplitudeUnitsPerBit>
         <LeadAmplitudeUnits>��V</LeadAmplitudeUnits>
         <LeadHighLimit>2147483647</LeadHighLimit>
         <LeadLowLimit>268435456</LeadLowLimit>
         <LeadID>V5</LeadID>
         <LeadOffsetFirstSample>0</LeadOffsetFirstSample>
         <FirstSampleBaseline>0</FirstSampleBaseline>
         <LeadSampleSize>2</LeadSampleSize>
         <LeadOff>FALSE</LeadOff>
         <BaselineSway>FALSE</BaselineSway>
         <ExcessiveACNoise>FALSE</ExcessiveACNoise>
         <MuscleNoise>FALSE</MuscleNoise>
         <LeadDataCRC32>2730932868</LeadDataCRC32>
         <WaveFormData>
4P/g/+D/4P/j/+T/5f/m/+n/6v/r/+z/7//w//H/8v/1//b/9//4//n/+v/7//z///8A
AAEAAgADAAQABQAGAAgACAAIAAgABwAGAAUABAACAAIAAgACAAAAAAAAAAAA///+//3/
/P/6//r/+v/6//j/+P/4//j/9//2//X/9P/y//L/8v/y//L/8v/y//L/8P/w//D/8P/u
/+7/7v/u/+7/7v/u/+7/8P/w//D/8P/w//D/8P/w/+//7v/t/+z/7P/s/+z/7P/t/+7/
7//w/+7/7v/u/+7/7v/u/+7/7v/w//D/8P/w//D/8P/w//D/7v/u/+7/7v/w//D/8P/w
//D/8P/w//D/8v/y//L/8v/0//T/9P/0//T/9P/0//T/9P/0//T/9P/0//T/9P/0//b/
9v/2//b/9v/2//b/9v/4//j/+P/4//b/9v/2//b/9v/2//b/9v/2//b/9v/2//b/9v/2
//b/9v/2//b/9v/2//b/9v/2//T/9P/0//T/9P/0//T/9P/0//T/9P/0//b/9v/2//b/
+P/4//j/+P/4//j/+P/4//r/+v/6//v//f///wAAAQABAAIAAwADAAMAAwADAAMABQAI
AAkACwAJAAkABwAFAAMAAwADAAMAAwADAAMAAQD+//3//P/5//n/+P/3//X/9f/1//X/
9f/0//T/9P/0//T/9P/0//T/9v/2//b/9f/z//P/8//z//P/8//z//P/9P/0//T/8//1
//b/9v/2//X/9P/0//X/9f/1//X/9f/1//b/9v/6/wEADgAaACYANwBKAGEAdACIAKAA
ugDKANAAxwCwAJYAhgB4AGMATgBBADYALQArAC4ALAAoACQAHAAPAAIA+P/w/+7/8v/y
/+//7f/t/+7/7//x//H/8f/v//D/8P/w//D/8P/x//H/8P/w//D/8P/x//H/8f/x/+//
7//v/+//8f/x//H/8f/x//D/8P/w//D/8P/x//H/8f/x//H/8f/x//H/8f/y//P/8//y
//L/8v/y//L/8//2//b/9v/2//X/9f/1//X/9f/2//b/9//2//b/9//3//j/+P/5//n/
+f/6//z//f/+//7//v8AAAEAAgADAAUABQAGAAcABwAHAAgACwAMAA0AEAASABMAFAAV
ABYAFwAZABsAHAAdABsAHAAdAB4AHwAfAB8AHwAhACIAIgAjACMAIgAfAB8AHwAeAB4A
HAAZABgAFwAXABUAFQATABAAEAAQAAwACwANAAwACgAJAAoACAAGAAYABQAFAAQABAAE
AAQAAwACAAQAAgABAP///////wAAAQABAAEA//////3/////////AAAAAP///v//////
//////v//f/9//3//v/+//z/+//7//z//P/8//r/+v/6//r/+//7//v/+//7//v/+//7
//n/+v/6//r/+v/7//z//P/7//v/+//7//3//f/+/////f/9//3//P/8//z//P/8//z/
/P/7//v/+//7//z//P/8//z//P/8//z//f/9//3//f/9//7//v/8//z//P/8//z//f/9
//3/+v/6//v//f/7//v/+//7//3//f/9//z//P/8//z//P/7//v/+v/5//v/+//8//3/
+//6//r/+v/6//v//P/9//3//f/+//7//v/+//7/AAAAAAAAAAACAAIAAwADAAMABAAF
AAUABAAFAAUABwAJAAkACQAKAAwADAANAA0ADQALAAkABwAHAAcABwAHAAcABwAFAAIA
AQAAAP3//f/8//v/+f/5//n/+f/5//j/+f/6//v//P/4//b/9P/y//T/9v/3//n/+P/3
//b/9f/3//f/9//4//j/+P/3//f/9v/2//b/9f/y//L/8//z//P/9f/1//X/+P/6//z/
//8KABoAJAAxAEgAXwBuAIAAmACyAMQAygDBAKgAhgBwAGAASwAwABsAEAAJAAUACAAK
AAoACgAGAP3/9P/u/+j/5P/m/+j/5//l/+n/6v/p/+n/6//r/+v/7P/s/+z/7P/s/+3/
7f/s/+z/7P/s/+v/6//r/+v/6//r/+v/6//r/+v/6//r/+3/7P/s/+z/7P/s/+3/7f/r
/+v/6//r/+v/6//r/+z/7f/t/+z/7P/s/+z/7P/t//D/8P/w//D/8f/x//H/8f/x//L/
8v/z//L/8v/z//P/8v/y//P/8//z//T/9v/3//j/+P/4//r/+f/6//v//f///wAAAQAB
AAMABAAHAAgACAAKAAsACwAOAA8AEAARABMAFQAWABcAFwAYABkAGgAbABsAGwAbABwA
HAAbABsAGwAaABcAFwAVABQAFAASAA8ADgANAA0ACwALAAkABgAIAAgABAADAAUABAAC
AAEAAgAAAP7//v///////v/+//z//P/7//r//P/6//n/9//5//n/+v/7//n/+f/3//f/
9f/3//f/9//2//b/9f/0//X/9f/1//X/8f/z//P/8//0//T/8v/x//H/8v/y//L/8v/y
//L/8v/x//H/8f/x//H/8f/x//H/8f/y//L/8v/y//P/9P/0//P/8//z//P/8//z//T/
9f/1//X/9f/0//T/9P/0//T/9v/2//X/9f/z//P/9P/0//T/9P/0//T/9P/1//X/9f/1
//X/9v/2//b/9v/2//b/9v/3//f/9//2//b/9//5//j/9//2//X/9//3//f/9v/2//b/
9v/2//f/9//2//X/9f/1//b/9//3//b/9v/2//T/9f/2//f/9//3//j/+P/6//r//P/8
//z//P/8//z//f/9////AAABAAEAAgADAAMABQADAAMAAwAEAAYABgAHAAcABwAFAAMA
AQABAAEAAQABAAMAAwABAP7/+//6//f/9//2//X/8//z//X/9f/1//T/9v/2//b/9v/0
//T/9P/0//L/8v/x//H/8//z//P/8//x//H/8f/y//L/8v/x//H/8v/y//L/8f/y//L/
8//z//P/9f/1//P/8v/2//r///8IABIAIAAxAEYAWQBuAIQAmgCuAMAAxgC7AKAAfgBk
AFQAPQAiAA0AAgD5//X/+v/8//7/AAAAAPv/9P/s/+b/5P/m/+j/5//l/+f/6P/p/+n/
6//r/+v/7P/s/+z/6v/q/+v/6//o/+j/6P/o/+r/6//s/+3/7P/r/+r/6f/r/+v/6//r
/+3/7P/s/+z/6//q/+r/6f/n/+f/5//n/+r/6//s/+7/7//v/+7/7v/s/+z/7P/t/+7/
7v/u/+7/7f/t/+3/7f/v//D/8P/x//T/9P/1//X/9v/2//f/9//0//T/9f/1//j/+P/4
//r//P/+/wAAAwADAAQABQAFAAMABAAHAAgACQAMAA4ADwAQABEAEgATABcAGQAaABsA
GwAcAB0AHgAfAB8AHwAfACAAIAAfAB8AIAAgAB4AHwAdABwAHAAaABgAFgAUABMAFQAV
ABMAEAAOAA4ACgAJAAsACgAIAAcABgAEAAIAAgAFAAUABAAEAAQABAADAAIABAACAAEA
//8BAAEAAgADAAUABQADAAMAAwAFAAUABQAGAAYABQAEAAQABQAGAAcABgAJAAoACwAM
AAwACgAJAAcACAAIAAgABgAGAAYABgAHAAcABwAHAAkACQAJAAkACgAMAA0ADgANAA0A
DQAMAAsACwALAAsACQAJAAoACwAJAAkACQAIAAkACgALAAwACgAKAAkACQAMAA0ADwAQ
ABAAEAAQABAADwAPAA4ADQAPAA8AEAAQAA4ADgAOAA4AEgATABMAEwAQABAAEQATABIA
EQAQAA8ADQANAA0ADAAMAAwADAAMAAsACwAKAAkACwALAAwADQAMAAoACQAIAAsADQAP
ABEAFQAVABQAEgAQABAAEAAQABAAEAARABEAEwAUABUAFQAWABcAFwAZABgAFwAWABYA
GAAYABkAGQAZABcAFQATABMAEwATABMAEAAPAAwACAAIAAgABgAHAAgABwAFAAUAAwAD
AAMAAgACAAIAAgACAAIAAgACAAIABAAEAAMAAwABAAEAAQABAAAA///+//7//v/+//3/
/f8AAAAAAAD///7//v//////AQD///3/+//8//7/BAANABQAIAAwAEMAWABtAIAAmAC0
AMoA1gDaAM0AsgCcAJIAggBtAFoATwBEAEMARwBGAEIAPAAwACAADQD+//b/8v/y//L/
7P/r/+3/7f/u//H/8//x//H/8P/w/+//7v/s/+z/7f/t/+n/6P/n/+b/5f/l/+X/5f/l
/+X/5f/l/+P/4//j/+P/5f/k/+T/5P/l/+b/6P/p/+z/7f/u/+//7f/t/+3/7v/t/+3/
7P/s/+z/7P/s/+3/8P/w//D/8P/z//P/8//z//H/8v/y//P/8v/y//P/8//0//T/9f/1
//P/8v/y//H/8v/y//L/9P/1//b/9//5//j/+P/4//f/9v/2//j/+P/4//r/+//7//n/
+f/5//n/+v/7//v/+//+/wAAAgAEAAMAAwADAAMAAgAAAP3/+//9//z/+f/5//X/9P/0
//L/8f/w/+//7//u/+3/6v/m/+b/5v/i/+H/4v/i/+H/4f/e/9z/2v/a/9r/2f/X/9b/
1P/U/9P/0v/U/9L/0f/P/8//z//Q/9H/z//P/83/zf/N/8//z//P/9D/0P/P/87/zf/N
/83/zf/J/8v/y//L/8v/zP/L/8v/yf/K/8r/yv/I/8j/yP/I/8n/yf/J/8n/yf/J/8n/
yf/J/8r/yv/K/8z/zf/O/87/y//L/8v/y//J/8n/yv/L/83/zf/N/8z/zf/O/8//0P/O
/87/zf/N/8//z//Q/9D/zv/O/87/zv/O/8//z//P/8//z//Q/9D/0P/Q/9D/0P/S/9P/
0//T/9H/0P/Q/9H/z//P/8//z//N/83/zf/M/87/zv/O/87/z//P/87/zf/O/8//0f/T
/9H/0P/Q/9D/1P/V/9b/1v/U/9T/1P/U/9T/1P/V/9X/2f/a/9v/2//e/9//3//h/+H/
4f/h/+L/4v/i/+P/4//j/+H/3//d/9//3//f/9//3//f/93/2v/Z/9j/1f/V/9T/0//R
/9H/0f/R/9H/0P/Q/9D/0P/Q/9L/0v/S/9L/0P/Q/8//z//P/8//z//P/9H/0f/R/9L/
0v/S/9H/0f/U/9T/1P/T/9L/0v/T/9P/1f/V/9P/0//W/9r/4P/r//b/BAAWACcAPABR
AGgAgACYAKwAuAC0AKEAiAB6AHAAXgBLAD4AMQAqACsALQAqACgAIgASAP7/7f/g/9b/
0v/U/9T/0v/P/8//0f/S/9P/0f/R/9H/z//Q/9D/0P/Q/9D/0f/R/9H/0v/T/9T/1f/V
/9X/1f/T/9P/0//T/9P/0//T/9P/1f/U/9T/1P/U/9T/1f/V/9X/1f/V/9X/1f/V/9X/
1v/Z/9n/2P/Y/9n/2v/b/93/3f/c/9v/2v/d/93/3f/d/9//4P/g/+H/4P/g/+H/4f/i
/+L/4//j/+L/4v/j/+P/5v/m/+b/6P/r/+z/7f/v/+//8P/x//H/8f/y//X/9v/1//j/
+v/7//z//f/+////AwAFAAYABwAJAAoACwAMAAsACwALAAsADgAOAA0ADQANAAwACQAJ
AAgACAAJAAgABwAGAAUABQADAAMAAQD+////AAD9//3//f/8//r/+f/6//j/9v/2//f/
9//2//b/9v/2//X/9P/1//T/9P/z//P/8//0//X/8//z//H/8f/x//P/8//z//P/9P/0
//T/9f/1//X/9f/x//P/8//z//L/8v/w/+//8f/y//L/8v/y//L/8v/y//H/8f/x//H/
8f/x//H/8f/x//L/8v/y//D/8f/y//L/8//z//P/8//z//P/9P/1//f/9//3//b/+P/4
//j/+P/2//b/9f/1//X/9f/2//b/9v/2//b/9v/2//f/9//3//f/9//4//j/+P/4//j/
+P/5//n/+P/3//b/9v/3//n/9//3//f/9//5//n/+f/4//r/+v/6//r/+f/5//j/9//5
//n/+v/7//v/+v/6//r//v////7/AAAAAAAAAAD+//7//////wMABAAFAAUABgAHAAcA
CQALAAsACwAMAA0ADAAMAAsADAALAAoACQALAAsACwALAAkACQAHAAQAAwACAP/////8
//v/+f/5//r/+//8//z/+v/6//r/+v/6//r/+v/6//z//P/7//v/+f/5//n/+f/7//v/
+//8//z//P/7//v/+v/6//r/+f/6//r/+//7//v/+//9//3//v8CAAYADwAaACYANABF
AFoAcQCGAJwAtADKANgA2gDJAK4AlgCIAHYAXQBKAD8ANgAvADEAMgAwAC4AKAAcABEA
BgD+//b/9P/4//r/9f/1//f/9P/z//f/+//5//f/+P/4//j/9v/2//f/9//4//j/+P/4
//j/9//2//X/9v/3//j/+f/5//n/+f/5//n/+P/4//j/9v/2//f/9//5//n/+f/5//n/
+f/5//r/+f/5//j/+P/5//r/+//9//z//P/8//z//f/9//3//f/9//7//v////7//v//
/////v/+//////8BAAIABAAFAAQABAAEAAYABwAIAAkACwAMAAwADAALAAwADgASABQA
FAAWABcAFwAaABsAHAAdAB8AIQAiACMAIwAkACUAJgAlACUAJQAlACYAJgAlACUAJgAm
ACQAJQAjACIAIgAgAB4AHAAaABkAGQAZABcAFAAVABYAEwATABIAEAANAAsACwAKAAkA
CgALAAsACgAKAAoACgAJAAgACgAIAAcABQAHAAcACAAJAAcABwAFAAUAAwAFAAUABQAE
AAQAAwACAAMAAwADAAMAAQADAAMAAwAEAAQAAgABAP//AAAAAAAA/v/+//7//v/+////
AAABAAAA///+//3///8AAAAAAAD+////AAAAAP///////////////wAAAQABAAEAAQAA
AAAAAAAAAAAAAgACAAEAAQABAAEAAgACAAAAAAAAAAAA/v//////////////AAAAAAAA
AAAAAAAAAAABAAEAAQAAAAAAAQADAAEAAQABAAEAAQABAAEAAAAAAAAAAAAAAAEAAQAA
AP///////wAAAQABAAAAAAAAAAAAAQAEAAUABAAGAAYABgAGAAQABAAFAAUABQAGAAcA
BwAJAAsADAAPAA0ADQANAA4AEAAQABEAEQARAA8ADQALAAkACQAJAAkACwALAAkABgAH
AAYAAwADAAEA///8//v/+//7//v/+v/8//z//P/8//r/+v/6//r/+v/6//n/+f/7//v/
+//7//v/+//7//z/+v/6//n/+f/4//j/+P/3//j/+P/5//n/+f/5//n/+f/6//r//P8D
ABAAGgAmADMARgBbAHAAhACaALIAxgDSAMsAtgCUAHgAagBVADgAIQAYAA0ACQAOABQA
EgASAA4ABwAAAPj/8v/u/+7/8v/z/+//7//w//H/8//1//X/8//0//T/9P/0//T/9f/1
//L/8v/y//L/9f/1//X/9f/1//X/9f/1//X/9f/1//X/9//2//b/9v/0//T/9f/1//P/
8//z//P/9f/1//X/9v/3//f/9v/2//b/9v/2//f/+P/4//j/+P/5//n/+f/5//n/+v/6
//v//P/8//3//f/+//7//////wAAAAABAAEAAgACAAIABAADAAQABQAHAAkACgALAAsA
DQAOABEAEgARABQAFgAXABYAFwAYABkAHQAfACAAIQAhACIAIwAkACUAJQAlACUAKAAo
ACcAJwAmACQAIAAfAB8AHgAeABwAHQAcABsAGwAZABkAFwAUABQAFAAQAA8ADwAOAAwA
CwAKAAgABgAGAAcABwAGAAYABgAGAAUABAACAAAA///9//////8AAAEAAQABAP//////
/wEAAQABAAAAAAD///7/+//7//v/+//7//3//f/9//r/+v/4//f/+f/6//r/+v/4//j/
+P/4//f/9//3//f/9//3//f/9//3//j/+P/4//r/+//8//z/+//7//v/+//7//v//P/9
//3//f/9//z//P/8//z//P/6//r/+f/5//v/+//8//z//P/8//z//P/8//3//f/9//3/
/f/+//7/+v/6//r/+v/+/////////wAAAAABAAMABAAFAAYABwAIAAkACgAKAAwADAAM
AAwADQANAAwACwAMAA0ADwARABMAEgASABIAEQARABEAEQAOAA0ADQAMABIAFAAWABgA
GAAYABgAGAAYABkAGQAZABoAGwAbABoAGwAbAB0AHwAfAB8AIAAhACAAIAAfAB0AGwAZ
ABcAGgAbABwAHQAdAB0AGwAYABcAFgATABMAEQAPAAwACwAJAAkACQAIAAoACgAKAAoA
CQAIAAcABgAGAAYABQAFAAYABwAIAAkACAAHAAYABgAGAAYABQAFAAgACAAIAAcABgAG
AAcABwAHAAkABwAFAAYACgAOABkAJgAyAEAAUwBoAH0AkACmAMIA2ADkAOYA1wC8AKAA
kgCEAG8AWgBPAEQAQQBBAEIAPgA+ADgAKgAZAAwABAD+//7/AAD+//v/+//9//7/////
/////f/9//7//v/+/wAAAAABAAEA/v/+//7//v////////////3//f/9//3//f/9//3/
/f/9//z//P/8//3//v8AAAEAAQABAAEAAQD///////8AAAEAAQAAAAAA/v/+//7////+
//7//v/+//3//f/9//3/AAACAAMABQADAAIAAgABAAAAAAABAAEAAQACAAQABQAFAAQA
AwAEAAQABAAEAAUABQAGAAcABwAEAAQABgAGAAUACAAKAAsADQAPABEAEwATABUAFgAX
ABYAFgAWABYAFwAXABcAFwAZABoAGgAbAB0AHAAZABkAFQAUABQAEgAPAA4ADQANAA0A
DQALAAgACgAKAAYABQAHAAYABAADAAAA/v/8//z//f/9//z//P/8//z/+//6//z/+v/5
//f/9f/1//b/9//3//f/9f/1//T/9f/0//P/8//0//T/9P/w/+//7v/t/+r/6//q/+n/
5v/m/+T/4//j/+T/5P/k/+T/5P/k/+T/4f/h/+H/4f/j/+P/4//j/+L/4v/h/+D/3v/f
/+D/4P/h/+H/4f/h/+D/3//f/9//3//f/9//3v/g/+D/4P/g/9//3v/c/9v/3f/d/97/
3v/c/9z/3P/c/9z/3f/d/93/3P/b/9v/2v/a/9r/2v/a/9r/2//b/9v/2f/Y/9j/2f/Z
/9n/2f/Z/9f/1//X/9b/2P/Y/9j/2P/X/9f/1v/V/9f/1//Y/9n/2//a/9r/2v/c/9v/
3P/c/9z/3P/c/9z/3P/c/93/3f/f/+D/4f/h/+L/4//j/+X/5//n/+f/6P/q/+r/6//r
/+v/6f/n/+X/5f/l/+X/5f/k/+P/4P/c/9z/3P/a/9v/2P/X/9X/1f/T/9P/0//S/9L/
0v/S/9L/0//U/9X/1v/U/9T/0//T/9P/0//T/9P/1f/V/9X/1v/Y/9j/1//X/9X/1P/T
/9H/0f/S/9T/1f/V/9P/0f/T/9b/2P/e/+X/8P8AABAAIwA4AEsAYAB4AJIAqAC2ALYA
pQCOAH4AeABoAFUARgA9ADIALQAtACwAJgAeABAA/v/r/9z/1P/Q/9D/0P/O/83/zf/N
/87/0f/T/8//zf/N/87/zv/O/87/zv/P/8//0P/Q/9D/0P/P/8//z//P/83/zf/N/83/
z//P/8//z//Q/9D/0f/S/9D/0P/R/9H/0f/R/9H/0f/T/9P/0//U/9X/1f/U/9T/1P/U
/9T/1f/Y/9j/2P/Y/9f/1//X/9f/1//Y/9j/2f/c/9z/3f/d/97/3v/f/9//4P/g/+H/
4f/g/+D/4P/i/+H/4v/j/+X/5f/m/+f/5//p/+r/7f/u/+//8v/0//X/9v/3//j/+f/5
//v//P/9////AAABAAIABQAFAAUABQAGAAYABQAFAAUABAABAAEAAAAAAAEAAAD///7/
/f/9//v/+//5//b/9P/0//D/7//w//D/7//v//H/8P/v//D/8P/v/+3/7P/u/+7/7f/s
/+7/7P/r/+n/6f/p/+r/6//r/+v/6f/p/+n/6//r/+v/6v/q/+n/6P/p/+n/6f/p/+X/
5//n/+f/6P/o/+b/5f/n/+j/6P/o/+j/6P/o/+j/6f/p/+n/6f/n/+f/5//n/+X/5v/m
/+b/5v/n/+j/6P/p/+n/6f/p/+n/6f/q/+v/6v/p/+j/5v/n/+j/6f/q/+z/7P/r/+v/
7f/t/+7/7v/u/+7/7v/u/+z/7f/t/+3/7f/t/+7/7v/u/+7/7v/u/+//7//u/+3/7P/s
/+3/7//u/+3/7P/r/+v/6//r/+r/7P/s/+z/7P/t/+3/7P/r/+3/7f/u/+//7f/s/+z/
7P/u/+//8P/x/+//8f/y//L/9P/0//T/9P/0//T/9f/1//f/+P/5//n//P/9//3///8B
AAEAAQACAAYABgAHAAcABQADAAEA///////////////////9//r/9//2//P/8//y//H/
7//v//H/8f/x//D/7v/u/+7/7v/u/+7/7v/u//D/8P/v/+//8f/x//H/8f/x//H/8f/y
//H/8P/u/+3/7v/u/+7/7f/u/+7/7//v//H/7//v//H/9P/0//j/AQAOABwALAA/AFIA
ZwB8AJQArADCAMwAyAC3AJwAiAB8AGoAUwBEADsAMgAtAC0ALgAsACgAIAAUAAUA+P/u
/+j/6P/s/+r/5//l/+f/6P/p/+n/6//t/+v/7P/s/+z/7P/s/+3/7f/q/+r/6v/q/+n/
6f/p/+n/6v/r/+z/7f/r/+v/6//r/+v/6v/q/+r/7P/s/+3/7f/t/+3/7f/t/+3/7f/t
/+7/7f/t/+z/7P/u/+7/7v/v//D/8P/w//D/8f/x//H/8f/w//D/7//v//L/8v/z//P/
9P/0//X/9f/2//b/9//3//j/+P/4//r/+f/6//v//f///wAAAQABAAEAAgAFAAYABwAK
AAwADQAMAA0ADgAPABEAEwAUABUAFwAYABkAGgAdAB0AHQAdABwAHAAbABsAHQAcABkA
GQAXABYAFgAUABMAEgARABEAEQARAA8ADAAMAAwACAAHAAkACAAGAAUABgAEAAIAAgAD
AAMAAgACAAAAAAD///7////+//7//f/9//3//v/////////9//3/+//9//3//f/8//z/
+//6//v/+//7//v/+f/7//v/+//7//z/+//7//n/+v/6//r//P/8//z//P/6//n/+P/3
//n/+f/5//n/+f/6//r/+v/4//n/+v/6//v/+//7//v/+f/5//r/+//7//v/+//6//z/
/P/8//z//v/+//3//f/8//v/+//6//z//P/8//z//P/9//3//f/7//v//P/8//z//P/8
//z//f/9//z/+//8//z//f////3//f/9//3/+//7//v/+v/8//z//P/8//v/+//6//n/
+f/5//r/+//7//r/+v/6//j/+f/6//v///8BAAAAAAAAAAAAAAAAAAAAAQABAAEAAgAD
AAMABAAFAAUABwAJAAkACQAKAAoACgALAAsACwAJAAcABQADAAMAAwADAAUABQADAAAA
/f/8//n/+f/6//n/9//3//f/9//3//b/9v/2//b/9v/2//b/9v/2//T/9P/z//P/8//z
//P/8//z//P/8//0//b/9v/1//X/9v/2//b/9f/y//L/8//z//P/8//1//P/9v/4//j/
/f8IABQAIAAtAEAAVwBuAIAAlgCuAMQAzgDLALgAlgB6AGoAVwA6ACUAGgATAAsADAAQ
ABAAEAAOAAcA/v/0/+z/6P/o/+z/7f/r/+n/7P/r/+v/6//r/+v/7P/s/+z/7P/s/+3/
7f/u/+7/7v/u/+3/7f/t/+3/7f/t/+3/7f/t/+3/7f/t/+3/7P/s/+z/7v/u/+//7//t
/+3/7f/t/+3/7f/t/+7/7f/t/+z/7P/u/+7/7v/v//D/8P/w//D/8f/x//H/8f/x//L/
8v/z//L/8v/z//P/9v/2//f/9//2//b/9//3//j/+P/4//r/+f/6//v//f/9//7/////
/wEAAgAFAAYABwAKAAwADQAMAA0ADgAPABEAEwAUABUAEwAUABUAFgAZABkAGQAZABoA
GgAZABkAGgAaABgAGQAVABQAFAASABMAEgARABEADgANAAoABgAHAAgABQAFAAMAAgAA
AP//AAD+//z//P/9//3//P/8//r/+v/5//j/+f/4//j/9//1//X/9v/3//f/9//1//X/
8//1//X/9f/2//b/9f/0//P/8//z//P/8//1//X/9f/y//L/8P/v/+//8P/w//D/8P/w
//D/8P/x//H/8f/x/+//7//v/+//7//w//D/8P/w//H/8v/y//H/8f/x//H/8f/x//L/
8//z//P/8//y//L/8v/y//L/8v/y//H/8f/x//H/8v/y//T/9P/0//T/8//z//L/8f/x
//H/8v/y//H/8v/z//T/9f/1//T/8//w//D/8f/z//P/8//z//P/8f/x//H/8P/y//L/
8v/y//L/8f/v/+3/7v/v//H/8//z//L/8v/y//D/8f/y//P/8f/x//L/8v/0//T/9P/2
//j/9//2//X/9P/2//b/9//3//f/+P/5//n/+v/7//v//f////////8AAAAAAAABAAEA
AQD///3/+//5//n/+f/5//n/+f/3//T/9f/0//H/8f/w/+//7f/t/+3/7f/t/+z/7v/u
/+7/7v/s/+z/7P/s/+r/6v/p/+n/6v/r/+z/7f/s/+v/6v/q/+z/7P/r/+v/6v/q/+r/
6f/q/+r/6//r/+n/5//p/+n/6P/q/+7/8//4/wQAEAAfADIASQBeAHIAhgCeALIAvgC9
AKoAhgBmAFYARQAsABMABAD7//X/+P/8//7//v/8//f/8P/o/+L/3P/c/97/3//d/9//
4P/h/+H/4f/h/+H/4v/i/+L/4P/g/+H/4f/e/97/3v/e/9//3//f/9//4f/h/+H/4f/h
/+H/4f/h/+H/4P/g/+D/4P/g/+H/4f/j/+P/4//j/+H/4f/h/+L/4v/h/9//3v/f/+D/
4f/j/+L/4v/i/+L/5P/l/+b/5//n/+j/6P/p/+j/6P/p/+n/6P/o/+n/6f/q/+r/6//r
/+z/7P/s/+7/7//w//H/8//y//L/8v/x//P/9P/3//j/+f/8//7////9//3//f/9/wMA
BQAEAA==
         </WaveFormData>
      </LeadData>
      <LeadData>
         <LeadByteCountTotal>10000</LeadByteCountTotal>
         <LeadTimeOffset>0</LeadTimeOffset>
         <LeadSampleCountTotal>5000</LeadSampleCountTotal>
         <LeadAmplitudeUnitsPerBit>4.88</LeadAmplitudeUnitsPerBit>
         <LeadAmplitudeUnits>��V</LeadAmplitudeUnits>
         <LeadHighLimit>2147483647</LeadHighLimit>
         <LeadLowLimit>268435456</LeadLowLimit>
         <LeadID>V6</LeadID>
         <LeadOffsetFirstSample>0</LeadOffsetFirstSample>
         <FirstSampleBaseline>0</FirstSampleBaseline>
         <LeadSampleSize>2</LeadSampleSize>
         <LeadOff>FALSE</LeadOff>
         <BaselineSway>FALSE</BaselineSway>
         <ExcessiveACNoise>FALSE</ExcessiveACNoise>
         <MuscleNoise>FALSE</MuscleNoise>
         <LeadDataCRC32>3249749079</LeadDataCRC32>
         <WaveFormData>
GAAYABgAGAAaABoAGgAaABsAHAAdAB4AIAAgACAAIAAiACIAIgAiACMAJAAlACYAKAAo
ACgAKAAoACgAKAAoACgAKAAoACgAJwAmACUAJAAjACIAIQAgAB8AHgAdABwAGwAaABkA
GAAWABYAFgAWABUAFAATABIAEQAQAA8ADgAMAAwADAAMAAoACgAKAAoACAAIAAgACAAG
AAYABgAGAAUABAADAAIAAgACAAIAAgACAAIAAgACAAEAAAD///7//P/8//z//P/+//7/
/v/+//z//P/8//z/+v/6//r/+v/6//r/+v/6//j/+P/4//j/+P/4//j/+P/4//j/+P/4
//b/9v/2//b/9v/2//b/9v/2//b/9v/2//b/9v/2//b/9P/0//T/9P/y//L/8v/y//L/
8v/y//L/8v/y//L/8v/y//L/8v/y//D/8P/w//D/7v/u/+7/7v/u/+7/7v/u//D/8P/w
//D/7v/u/+7/7v/u/+7/7v/u/+z/7P/s/+z/7P/s/+z/7P/s/+z/7P/s/+z/7P/s/+z/
7v/u/+7/7v/u/+7/7v/u/+7/7v/u/+7/7v/u/+7/7//v//H/8//z//H/8v/y//P/9//3
//f/9//3//f/9v/0//H/8P/v/+//7//v/+//7v/t/+z/6v/p/+j/5//m/+X/5P/j/+P/
5P/i/+H/4f/i/+L/4f/h/+H/4//j/+P/4//h/+H/4P/g/9//3//f/9//4f/h/+H/4f/h
/+H/4f/h/9//3//f/+D/4v/h/+H/4f/h/+L/4v/l/+v/8v/5//7/BwAVACQALwA8AE4A
YABtAHAAbABdAEwAPwA4ACwAHwAXABAADAAOABEAEgAQAA8ACQABAPn/8f/q/+j/5v/k
/+H/3v/c/9z/2//b/9v/2f/a/9r/2v/a/9n/2f/Z/9j/2P/Y/9f/1//Y/9n/2f/Z/9j/
2P/Y/9j/2v/b/9v/2//a/9r/2f/Z/9n/2P/Y/9j/2v/a/9r/2//b/9z/3P/c/9z/3P/c
/9z/2//b/9v/2//b/9z/3f/d/9z/3P/c/9z/3P/c/9z/3P/d/93/3f/d/93/3f/e/9//
3//f/+D/4P/g/+D/4P/h/+L/4//j/+L/4v/k/+T/5P/k/+b/5//o/+v/7P/s/+z/7P/u
//D/8v/z//T/9P/0//T/9P/0//X/9v/2//b/9v/5//n/+f/5//n/+P/4//j/+P/3//b/
9f/y//D/8P/x//H/7//t/+z/7P/r/+j/6P/o/+j/5//m/+f/5v/l/+X/5v/m/+X/5f/k
/+T/4//g/+D/4f/i/+H/4f/i/+L/4v/i/+P/4//i/+D/4v/k/+T/4//j/+P/4//j/+P/
4v/i/+L/4v/i/+P/5f/k/+P/4//h/+H/4v/i/+L/4f/h/+H/4f/h/+H/4f/h/+H/4f/h
/+H/4f/g/+D/4f/h/+H/4P/g/+H/4v/i/+T/5P/k/+T/4v/i/+L/4v/i/+L/4f/h/+L/
4v/i/+L/4v/i/+L/4v/j/+P/4v/h/+D/4P/h/+H/4f/h/+H/4v/i/+P/4//i/+L/4v/i
/+L/4v/i/+H/4f/h/+H/4f/h/+L/4//j/+L/4v/i/+L/4//h/+D/3//f/+H/4f/g/+D/
4P/g/+D/4f/h/+H/4v/j/+P/4//j/+P/4//j/+T/5P/k/+T/5P/m/+b/5v/m/+b/5v/n
/+f/6f/r/+v/6//s/+z/7f/v/+//7//v/+//7//u/+z/6//q/+n/6f/p/+v/6//q/+n/
5v/k/+P/4v/h/+D/3//e/9//3//g/+D/4f/h/+L/4v/e/93/3P/b/97/3//g/+H/4P/e
/93/3f/f/9//3//f/+H/4f/h/+H/4P/f/97/3f/b/9v/3P/c/9v/3f/d/9//4v/k/+P/
5f/u//X/+v8BABEAIAAnADIARABWAGMAagBiAFEAPgAxACgAGgAJAP3/9v/0//L/9f/4
//r/+//3//H/7f/n/+L/3P/a/9r/1//W/9b/1v/V/9X/1f/V/9T/1P/U/9T/1f/V/9X/
1P/W/9b/1f/V/9T/1f/V/9X/1P/U/9T/1P/U/9X/1f/V/9b/1v/V/9X/1//W/9b/1v/W
/9b/1v/X/9b/1v/V/9T/1v/W/9b/1v/V/9X/1f/V/9X/1v/X/9f/1v/W/9b/1v/U/9T/
1P/U/9f/1//X/9f/1//X/9j/2f/X/9f/2P/Y/9r/2v/a/9v/2v/b/9v/2v/b/97/3//g
/+L/5P/l/+b/5f/m/+b/5v/o/+r/7P/u/+//8P/w//D/8P/w//D/8f/y//L/8v/y//P/
8//z//P/8//y//L/8v/w/+//7v/t/+r/6P/o/+n/6//p/+f/5v/m/+X/4v/i/+L/4v/h
/+D/4f/g/9//3//e/97/3f/d/9v/3P/c/9r/2//b/9v/2f/Z/9r/2v/a/9j/2f/Z/9j/
1v/Y/9r/2v/Z/9n/2f/Z/9n/2f/Y/9j/1v/W/9b/1//X/9b/1f/V/9P/0//U/9T/1v/V
/9X/1f/V/9X/1f/V/9P/0//T/9P/0//T/9L/0v/T/9P/0//S/9L/0//U/9T/1P/U/9T/
1P/U/9T/1P/U/9T/1P/T/9P/1P/U/9T/1P/S/9L/0v/S/9X/1f/U/9P/0v/S/9P/0//T
/9P/0//U/9T/1f/V/9T/1P/U/9T/1P/U/9T/0//T/9P/0//T/9P/1P/V/9X/1P/S/9L/
0v/T/9X/1P/T/9P/0//T/9L/0v/S/9L/0v/T/9H/0f/S/9P/0f/R/9H/0f/T/9T/1v/W
/9b/1v/W/9b/1v/W/9j/2P/Z/9n/2f/b/9v/2//a/9r/2//d/93/3f/d/93/3f/c/9r/
2f/a/9n/2f/Z/9n/2f/Y/9f/1v/U/9P/0v/R/9D/z//O/83/zf/O/87/z//P/9D/0P/R
/9H/0f/R/9D/z//O/83/zf/M/8z/zf/N/83/zf/N/83/zf/N/83/z//P/8//z//R/9H/
0v/S/9H/0//T/9P/0v/U/9f/2f/e/+P/6v/1/wEADgAdACwAOgBIAFcAXABWAEcANAAl
ABwADgD9/+//6v/k/+T/5//q/+z/7//v/+3/5//j/97/2v/Y/9j/1f/U/9T/1P/T/9X/
1f/T/9P/1P/V/9b/1f/V/9X/1P/U/9T/0//T/9f/2f/a/9v/2f/Y/9f/1v/Y/9n/2f/Z
/9z/3P/b/9v/2//a/9r/2v/a/9r/2v/b/9z/3v/f/+D/4P/g/+D/4P/h/+H/4f/h/+H/
4v/j/+P/4v/i/+L/4v/k/+T/5P/k/+f/5//n/+f/6f/p/+r/6//q/+n/6f/o/+r/6v/q
/+v/7//x//L/8v/0//b/9v/2//f/+P/4//j/+v/8//3//v/+/wAAAgAEAAYACAAJAAoA
CgAKAAoACwAOAA4ADgAOAA8ADwAPAA8AEQAQABAAEAAPAA0ACwAJAAgABgAGAAcACAAH
AAYABgAIAAcABAAEAAIAAgABAAAA///+//3//f8AAAAA////////AAAAAP7/+//7//v/
+f/6//z//f/+//7///////7/+//8//3//P/5//n/+f/5//r/+//7//z//f/+////AQAB
AAAA//////3//f/+//7//v/9//3//f/7//v/+//7//z//f/+////AAABAAEAAgABAAEA
AQAAAAIAAwAEAAQABAAEAAQABAACAAIAAgACAAMABAAEAAUABQAEAAMAAgADAAQABQAG
AAcABwAGAAUAAgACAAMAAwAFAAUABQAGAAQABQAFAAQABwAIAAkACgAKAAoACQAJAAcA
BwAHAAcABwAHAAYABAAGAAYABgAHAAkACAAHAAcACQAJAAgACAAGAAYABgAHAAgACQAL
AA0AEQARABEAEAAPAA4ADQAMAAwADAAMAAwADgAOAA8ADwARABMAEwATABMAEgASABMA
FAAVABYAFwAZABgAFgAVABQAEwATABMAEAAPAA0ACwALAAoACgAKAAsACgAJAAgABwAH
AAgACAAFAAUABgAGAAUABQAFAAUABgAHAAgACQAJAAgACAAJAAgABwAGAAUABwAHAAcA
BwAJAAkACQAJAAsACwAMAAwADQALAAkABwAIAAoADwAVABoAHwAoADMAQQBOAFsAbAB+
AJAAmwCgAJoAiQB8AHcAcgBkAFkATwBKAEwAVABXAFYAUgBLAD8AMwAnACEAGgAYABQA
DgALAAwADAAMAA0ADQANAA0ADAAMAAwADAANAA0ADQAMAAsACgAIAAcACQALAAwADQAO
AA4ADgAOAAwADQANAA0ADgAOAA0ADQAOAA4ADwAQABMAFAAVABcAFAAUABMAEgAQABAA
EAAQABEAEQARABEAEwAUABUAFQAWABYAFgAWABYAFgAWABYAFwAXABcAFwAXABcAGAAZ
ABcAFwAYABgAGQAaABsAHQAgACEAIQAgACAAIgAiACIAIgAkACUAJgApACoAKgAqACgA
KgAsAC4AMQAyADIAMgA0ADYAOAA7ADoAOgA6ADoAOgA5ADgANwA5ADgAOAA4ADYANQA0
ADMANAAyADIAMwAzADEALwAuACwAKwAoACgAKQAqACoAKgArACoAKQApACkAKAAmACUA
IwAkACQAIgAiACMAJAAjACMAJAAkACQAIgAjACMAIgAgACIAJAAkACMAIwAjACMAIwAj
ACIAIgAiACIAIgAjACMAIgAhACEAIwAjACQAJAAiACEAIQAhACEAIQAhACEAIQAhACEA
IQAjACMAIgAiACUAJQAlACQAIwAjACMAIgAgACAAIAAgACAAIAAgACAAIQAiACIAIwAk
ACQAJAAkACQAJAAkACQAIwAjACIAIQAiACIAIwAjACMAIwAjACQAJAAlACUAJAAmACYA
JgAmACYAJgAlACUAJQAlACUAJQAlACUAJAAiACQAJAAkACUAJQAkACMAIwAkACUAJQAm
ACYAJgAmACcAJwApACgAKAAoACgAKAAoACYAJgAmACYAJwAoACoAKwAvADEAMQAxADAA
MAAxADMAMQAxADEAMQAxADAALgAtACwAKwArACsAKwArACoAKQAoACYAJQAkACEAIAAf
AB4AHQAdAB4AHgAfAB8AIAAgAB0AHQAdAB0AGwAbABsAGwAZABgAGAAZABsAGwAbABsA
GQAZABkAGQAZABkAGQAZABcAFwAYABgAGQAZABkAFwAYABwAIQAnAC4ANQA8AEcAVQBk
AHMAggCUAKYArQCqAJ4AjQCGAH8AdgBqAGEAWwBYAFoAXgBfAF4AWgBPAEMANwAtACMA
HAAaABgAFAARABAAEAAOAA8ADwANAA0ACgAKAAoACgAJAAkACQAIAAkACgAKAAsACgAL
AAsACwAKAAoACgAKAAoACwALAAsACgAKAAkACQAJAAgACAAIAAgACAAIAAkABwAIAAgA
CAAKAAoACgAKAAsACwALAAsACgAKAAoACQAIAAgACAAIAAoACgAKAAoACwALAAsACwAL
AAsADAANAAwACwALAAoADAAMAAwADQAQABEAEQAQABAAEgASABIAEgAUABUAFgAVABYA
FgAWABgAGgAcAB4AHQAeAB4AHgAfACAAIQAjACIAIgAiACIAIwAjACMAIwAhACAAIAAg
ACAAHwAeAB0AHAAaABoAGwAZABcAFQAUABYAFQASABIAEAAQAA8ADgANAAwACwALAAoA
CgAJAAkABwAIAAgABgAHAAcABwAFAAMABAAEAAQAAgADAAMAAgAAAAIABAAEAAMAAwAD
AAMAAwADAAIAAgABAAAA//////3//P/7//v//f/9//7//v/+//3//f/9//v/+//7//v/
+f/5//n/+f/7//v/+v/6//n/+f/5//j/+v/7//z//P/6//r/+v/6//r/+v/6//r/+v/6
//n/+f/4//j/+P/4//j/+P/4//j/9//3//b/9f/2//b/9//3//X/9f/1//b/9P/1//X/
9P/0//T/9P/0//T/9P/z//P/8f/x//H/8f/0//X/9f/0//T/9P/0//X/9f/0//P/8//x
//H/8P/w//L/8v/y//P/9f/1//T/9v/2//b/9v/2//b/9v/2//j/+P/5//n/+v/7//r/
+f/6//r/+//9//v/+//7//v//f/8//r/+f/6//n/+f/5//f/9//2//X/9P/y//H/8P/t
/+z/6//q/+v/6//s/+z/6f/p/+r/6v/p/+n/6f/p/+n/6f/p/+n/6f/o/+j/6f/p/+n/
6f/p/+v/6//r/+v/6f/p/+n/6f/p/+n/6v/q/+n/6f/r/+v/6v/s//H/9f/8/wEACAAT
ACEAMAA/AEwAXgBuAHkAegBwAF0ATgBFADoAKgAfABkAFgAUABQAFwAYABgAEwALAAUA
///3/+7/6v/s/+z/5//k/+T/4v/h/+P/5f/j/+L/4v/i/+L/4f/h/+H/4P/i/+L/4f/h
/+H/4f/g/9//4P/g/+D/4P/i/+P/4//j/+T/5P/j/+P/4f/g/+D/4P/i/+L/4v/j/+H/
4v/i/+L/4v/i/+L/4v/j/+P/4//j/+P/5P/l/+X/4v/i/+L/4v/i/+L/4v/i/+P/4//j
/+P/4f/h/+L/4//l/+X/5v/m/+j/6P/o/+n/6P/p/+n/6P/o/+r/6v/q/+7/8P/x//L/
8f/y//L/8v/0//b/+P/6//v//P/8//z//P/8//z//f/+//7//v/+//3//f/9//3//v/+
////AAAAAP///v/9//v/+P/3//f/9//1//P/8v/z//P/8f/y//H/8P/u/+z/7P/s/+z/
7f/s/+z/6//r/+v/7P/s/+r/6//r/+v/6f/n/+j/6P/o/+b/5//n/+b/5P/m/+j/6P/l
/+X/5f/l/+f/5//m/+b/5v/m/+b/5//n/+b/5f/l/+P/4//k/+T/5P/j/+P/4//l/+X/
5f/l/+T/4//i/+H/4v/j/+P/5P/k/+P/4v/g/+D/4f/i/+L/4v/i/+L/4v/k/+T/5P/k
/+T/5P/j/+P/5P/k/+T/5P/k/+T/5P/k/+X/5f/k/+P/4P/g/+H/4f/j/+P/4//k/+L/
4//j/+L/5P/k/+T/5P/k/+T/4//j/+P/4//j/+P/5P/l/+X/5P/i/+L/4v/j/+X/5P/j
/+P/5f/l/+T/5P/k/+T/5P/l/+X/5f/o/+n/6P/o/+j/6P/o/+j/6P/o/+j/6P/o/+n/
6f/t/+//7//v/+7/7v/v//H/8//z//P/8//z//L/8P/v/+z/6//r/+v/6//r/+r/6f/q
/+j/5//m/+P/4v/h/+D/3//f/+D/4P/f/9//4P/g/9//3//f/9//3//f/9//3//f/97/
3v/f/9//3//f/9//3//f/9//3//f/9//3//f/9//3//g/+D/3f/d/9//3//g/+D/4f/n
/+7/9f/6/wEACwAaACcAMgBAAFQAZQBqAGgAWQBGADUALAAeAA0A///4//T/8v/3//z/
/v////3/9//x/+v/6P/i/+D/4P/f/9r/2v/a/9n/2//b/9v/2v/a/9r/2v/X/9f/1//W
/9b/1v/V/9X/2P/Z/9n/2f/Y/9j/2P/Y/9j/2f/Z/9n/2v/a/9n/2f/X/9b/1v/W/9b/
1v/W/9f/2f/a/9r/2v/Y/9j/2P/Y/9n/2f/Z/9n/1//Y/9n/2f/a/9r/2v/a/9j/2P/Y
/9j/2f/Z/9n/2f/b/9v/3P/d/9v/2//c/9z/3P/c/9z/3f/c/93/3f/c/93/4P/h/+L/
5P/m/+f/6P/n/+j/6P/o/+b/6P/q/+z/7v/w//H/8v/0//T/9P/1//b/9v/2//b/+f/5
//n/+f/4//b/9f/0//T/8//y//H/8v/w//D/8f/x/+//7f/s/+z/6//o/+j/6P/o/+f/
5v/l/+T/4//j/+T/5P/j/+P/4//k/+T/4v/f/9//3//d/97/4P/h/+L/4v/j/+P/4v/i
/+T/5v/m/+P/4//j/+P/4f/h/+D/4P/h/+L/4//l/+P/4v/h/+H/4f/h/+L/4v/i/+H/
4f/h/+H/4f/h/+H/4//j/+P/4//j/+P/4v/i/+T/5f/m/+b/5v/n/+j/6P/q/+r/6v/q
/+r/6v/q/+r/6v/q/+n/6f/o/+j/6P/o/+n/6v/r/+z/7f/t/+z/6//r/+z/7v/v//D/
8f/y//T/8v/z//P/8v/z//T/9f/2//T/9P/z//P/9f/1//X/9f/4//n/+f/4//j/+P/4
//n/+f/4//f/9//4//n/+f/6//3//v///wEAAAD////////+//3//P/7/wEAAwAGAAgA
CAAIAAgACgAKAAoACgAKAAoACwALAA0ADwAPAA8AEAAQABEAEwATABMAEwATABMAEgAQ
AA8AEQARABIAEwAVABUAFAATABIAEAAPAA4ACwAKAAkACAAHAAcACAAIAAcABwAIAAgA
CQAJAAkACQALAAsACwALAA0ADAAMAA0ACwALAAsACwALAAsACwALAAwADQAOAA8ADwAP
ABAAEAANABEADwANAA4AEAATABcAIAApADAAOwBJAFgAZQB0AIYAmAChAKQAnACLAHwA
dQBuAGAAVQBNAEoASgBKAEsATABOAEkAPwAzACsAIwAcABgAFgAUAA8ADAAOAA4ADQAN
AA8ADQAMAAwADAAMAAwADQAOAA4ADgAOAA0ADQAMAA0ADQANAAoACgAKAAoACgALAAsA
CwAMAAwACwALAA4ADgAPABAAEgASABIAEwASABIAEQAQABAAEAAQABAADwAPAA8ADwAN
AA4ADwAPAA4ADgAOAA4ADwAQABEAEgASABEAEAAPAA0ADQAOAA8AEgATABUAFgAVABQA
EwATABQAFQAVABQAFQAYABkAGgAZABoAGgAaAB0AHgAeAB4AHwAiACUAKAAnACgAKAAo
ACYAJgAmACcAKgAqACoAKgAtAC0ALQAtAC8ALgAuAC4ALAArACoAKQAmACQAJAAlACUA
IwAhACAAIQAhAB8AIAAgACAAHwAeAB0AHAAbABsAGgAaABkAGQAbABwAHAAaABsAGwAb
ABkAFwAYABgAGAAaABsAGwAaABcAGAAZABgAGQAZABkAGQAZABkAGAAYABgAGAAYABkA
GQAYABcAFwAXABcAGAAYABoAGQAZABkAGQAZABkAGQAZABkAGQAZABcAFwAWABYAGQAZ
ABkAGAAaABsAHAAcABsAGgAZABgAGgAaABoAGgAcABwAGwAbABoAGgAaABoAGwAcAB0A
HgAdAB0AHAAbABoAGgAbABsAGwAbABsAHAAcAB0AHQAcAB4AHgAeAB4AHAAcABsAGwAd
AB0AHQAdAB0AHQAcABoAHAAcABwAHQAbABoAGQAZABkAGQAYABgAGgAaABoAGwAbAB0A
HAAcABwAHAAcABwAHAAcABwAHAAeAB4AHwAfACEAIwAjACMAJgAmACcAKQAnACcAJwAn
ACcAJgAkACMAJAAjACMAIwAiACEAHwAdAB0AHAAcABwAGgAYABYAFAAVABUAFgAWABMA
EwAUABQAFQAVABUAFQAUABMAEgARABMAEgASABMAEwATABMAEwAVABUAFQAVABQAEwAS
ABEAEwATABQAFAATABEAEQARABIAFAAXAB0AJAAtADYAQQBNAFwAaQB4AIwAnAClAKYA
nACPAIYAgwB6AGwAZQBjAFwAWgBcAF0AXABYAE8AQQAzACcAIQAaABYAFAASAA8ADgAM
AA4ADwAPAAsACQAIAAgACAAIAAkACQAJAAgACAAIAAcABwAGAAcABwAHAAYABgAGAAYA
BgAHAAcABwAIAAgABwAHAAkACAAIAAgABgAGAAYABwAFAAYABgAGAAYABgAGAAYABwAH
AAcABwAHAAgACQAJAAYABgAGAAYABgAGAAYABgAIAAkACgALAAsACwAMAA0ACwALAAwA
DAAMAAwADAANAA4ADwAPAA4ADgAQABAAEAASABQAFQAWABkAGgAaABoAHAAeACAAIgAh
ACIAIgAiACQAJAAkACUAJgAmACYAJgAnACcAJwAnACUAJAAkACQAJAAjACIAIQAgAB4A
HgAfAB0AGwAZABgAGAAXABQAFAAUABQAEwASABMAEgARABEAEAAQAA8ADwAPABAAEAAO
AA0ADQANAAsACwAMAAwADAAKAAsACwAKAAYACAAKAAoACQAJAAkACQAIAAcABQAEAAQA
BAAEAAUABQAEAAMAAwADAAMABAAEAAQAAwADAAMAAwADAAMAAwADAAMAAwADAAEAAQAA
AAAAAQABAAEAAAACAAMABAAEAAMAAgABAAAA/v/+//7//v8AAAAA/////wIAAgACAAIA
AAAAAAAAAAABAAEAAAD///7//v//////////////AAAAAAEAAQAAAP///v/9//z//v/+
//3//f/7//v/+//7//r/+//7//r//P/8//z//f/9//z/+//7//v/+//6//r/+v/6//r/
+//7//v//P/9//v/+//9//z//P/8//z//P/8//z//P/8//7//v////////8BAAEAAQAC
AAIAAwAFAAcABwAHAAcABgAEAAEA///+//3//f/9///////+//3/+v/4//f/9v/1//T/
8//y//P/8//0//T/8f/x//L/8v/x//H/8f/x//H/8f/x//H/8//y//L/8//z//P/8//z
//H/8f/x//H/8f/x//H/8f/v/+//8P/w//P/8//x//P/9v/2//n///8GAA0AFgAfACsA
OgBJAFgAagB8AIMAggB2AGUAWABRAEYAOAAvACkAJAAkACYAJwAqACgAIwAZABEABwD/
//j/9v/2//L/7f/s/+z/7P/r/+v/6//t/+z/7P/s/+z/6//r/+v/6v/q/+r/6f/p/+j/
6f/p/+n/6v/q/+r/6v/o/+n/6f/p/+r/6v/p/+n/6//q/+r/6v/q/+r/6v/r/+n/6v/q
/+r/6v/q/+r/6v/r/+v/6//r/+n/6v/r/+v/6v/q/+r/6v/p/+j/5//m/+n/6f/p/+n/
6f/p/+r/6//r/+v/7P/s/+7/7v/u/+//7v/v/+//7v/w//L/8v/y//H/8v/y//L/8f/y
//L/8v/w//L/9P/2//X/9v/2//b/9//4//n/+//9//7///8AAAAA///+//3/+//6//r/
+v/6//n/+P/3//b/9P/0//X/9f/z//H/8P/w/+//7P/s/+z/7P/r/+r/6//q/+n/6f/q
/+r/6f/p/+j/6P/n/+T/5P/l/+b/5f/l/+b/5v/m/+b/5//n/+b/4v/k/+b/5v/j/+P/
4//j/+P/4//i/+L/4v/i/+L/4//j/+L/4f/h/+H/4f/i/+L/5P/j/+P/4//g/9//3v/d
/97/3//g/+H/4f/h/+D/4P/f/9//3//e/+D/4f/i/+L/4P/g/+D/4P/g/+D/4P/g/+D/
4P/f/9//4v/i/+L/4v/g/+D/4P/g/9//3//e/93/3f/e/+D/4f/h/+H/4f/i/+D/4f/h
/+D/4P/g/+D/4P/i/+L/4f/h/+H/4f/h/+H/4v/j/+P/4v/i/+L/4v/j/+H/4P/f/9//
4f/h/+D/4P/g/+D/4P/h/9//3//g/+H/5f/n/+b/5v/m/+b/5v/m/+b/5v/m/+b/5v/n
/+f/5//p/+n/6f/s/+z/7f/v/+3/7f/t/+3/7//u/+z/6//o/+f/5//n/+n/6f/o/+f/
5P/i/+H/4P/f/97/3f/c/93/3f/e/97/2//b/9z/3P/d/93/3f/d/9v/2//b/9v/2//a
/9r/2//d/93/3f/d/93/3f/d/93/3f/d/93/3f/b/9v/3P/c/9v/3f/f/9//4P/i/+H/
4//s//X/+P///wkAGAAnADQAQgBWAGUAbABqAGEATAA7ADAAJAATAAcAAgD8//r/+/8A
AAIAAQABAPv/9f/t/+j/5P/i/+D/3//c/9z/3P/b/9n/1//X/9j/2P/Y/9j/2f/Z/9n/
2P/a/9r/2f/Z/9j/2f/Z/9n/2P/Y/9j/2P/W/9f/1//X/9j/2P/X/9f/2f/Y/9j/2P/Y
/9j/2P/Z/9f/2P/Y/9j/2P/Y/9j/2P/Z/9n/2f/Z/9n/2v/b/9v/2v/a/9r/2v/a/9r/
2v/a/9n/2f/Z/9n/2f/Z/9r/2//b/9v/3P/c/9z/3P/c/93/3v/f/9//3v/g/+L/4v/i
/+T/5v/n/+j/6//s/+z/7P/q/+z/7v/w//H/8v/y//L/8v/y//L/8//2//b/9v/2//X/
9f/1//X/9//2//b/9v/0//P/8v/x//L/8P/w//H/8P/t/+r/6P/p/+n/5//o/+b/5v/l
/+T/4//i/+H/4f/i/+L/4f/h/9//4P/g/97/3v/f/+D/3//e/97/3f/c/9z/3f/d/9z/
2v/c/97/3v/d/93/3f/d/9v/2//a/9r/3P/c/9z/3f/b/9r/2f/Z/9n/2f/a/9r/2v/Z
/9n/2f/Z/9n/2f/Z/9f/1//X/9f/1//X/9b/1v/Z/9n/2f/Y/9b/1//Y/9j/2P/Y/9j/
2P/a/9r/2v/a/9r/2v/Z/9n/2P/Y/9j/2P/Y/9j/2P/Y/9v/2//a/9n/2P/Y/9n/2f/X
/9f/1//Y/9r/2//b/9r/2v/a/9r/2v/Y/9j/1//X/9j/2f/a/9v/2//b/9r/2P/Y/9j/
2P/Z/9f/1v/V/9X/1v/X/9f/2P/Y/9j/2P/Z/9f/1//Y/9n/2f/Z/9n/2f/b/9v/2f/c
/97/3P/c/9z/3P/c/9z/3P/c/9z/3P/d/93/3f/f/9//3//h/+L/5P/n/+f/5//n/+f/
5f/k/+L/4f/e/93/3f/d/9//3//e/93/3P/a/9n/2P/X/9b/1f/U/9H/0f/S/9L/0v/T
/9X/1v/T/9P/0//T/9H/0f/R/9H/0v/S/9P/1f/T/9P/0//T/9P/0//T/9P/1f/V/9X/
1f/T/9P/1P/U/9X/1f/V/9X/1v/Y/9v/3f/g/+X/7P/1/wEADgAbACoANgBGAFUAXgBg
AFUAQAAtACQAGgANAP3/8v/u/+r/7//0//T/9f/1//H/7f/n/+D/3P/Y/9b/1f/U/9T/
1P/V/9X/0//T/9L/0v/S/9L/0f/R/9H/0P/S/9L/0f/R/9D/0f/R/9H/0v/S/9L/0v/S
/9P/0//T/9T/1P/T/9P/1f/U/9T/1P/V/9b/1//Z/9j/2P/X/9b/1P/U/9T/1P/V/9X/
1f/V/9T/1P/U/9P/1P/U/9T/1P/V/9b/1//Y/9n/2f/Z/9n/2f/Z/9r/2//b/9v/3P/c
/9z/3P/c/93/4P/h/+H/4P/g/+L/4v/i/+T/5v/n/+j/6//s/+z/7P/r/+z/7f/u//H/
9P/0/w==
         </WaveFormData>
      </LeadData>
   </Waveform>
</RestingECG>
