# Supplementary material for: Detection of Left Atrial Enlargement Using a Convolutional Neural Network-Enabled Electrocardiogram
Source: Front Cardiovasc Med. 2020 Dec 17;7:609976. doi: 10.3389/fcvm.2020.609976 (PMC7773668; doi:10.3389/fcvm.2020.609976)
Supplement: Supplementary file 2 [file Data_Sheet_2.ZIP › normal1/1802010811_11028_00000005.XML]

<?xml version="1.0" encoding="Windows-1252"?>
<!DOCTYPE RestingECG SYSTEM "restecg.dtd">
<RestingECG>
   <PatientDemographics>
      <PatientID>1802010811</PatientID>
      <PatientAge>74</PatientAge>
      <AgeUnits>Years</AgeUnits>
      <Gender>Female</Gender>
      <PatientLastName>huangsunyi</PatientLastName>
   </PatientDemographics>
   <TestDemographics>
      <DataType>Resting</DataType>
      <Site>1</Site>
      <AcquisitionDevice>MAC55</AcquisitionDevice>
      <Status>Unconfirmed</Status>
      <Priority>Normal</Priority>
      <AcquisitionTime>09:01:54</AcquisitionTime>
      <AcquisitionDate>11-20-2015</AcquisitionDate>
      <CartNumber>1</CartNumber>
      <AcquisitionSoftwareVersion>009C</AcquisitionSoftwareVersion>
      <XMLSourceVersion>MAC5000 v1.0</XMLSourceVersion>
   </TestDemographics>
   <RestingECGMeasurements>
      <VentricularRate>70</VentricularRate>
      <AtrialRate>70</AtrialRate>
      <PRInterval>130</PRInterval>
      <QRSDuration>72</QRSDuration>
      <QTInterval>430</QTInterval>
      <QTCorrected>464</QTCorrected>
      <PAxis>79</PAxis>
      <RAxis>54</RAxis>
      <TAxis>48</TAxis>
      <QRSCount>11</QRSCount>
      <QOnset>220</QOnset>
      <QOffset>256</QOffset>
      <POnset>155</POnset>
      <POffset>207</POffset>
      <TOffset>435</TOffset>
      <ECGSampleBase>500</ECGSampleBase>
      <ECGSampleExponent>0</ECGSampleExponent>
   </RestingECGMeasurements>
   <Diagnosis>
      <Modality>Resting</Modality>
         <StatementCount>2</StatementCount>
         <LabelText>12SL ��ϳ���</LabelText>
      <DiagnosisStatement>
         <StmtFlag>ENDSLINE</StmtFlag>
         <StmtText>�������</StmtText>
      </DiagnosisStatement>
      <DiagnosisStatement>
         <StmtFlag>ENDSLINE</StmtFlag>
         <StmtText>���� ECG</StmtText>
      </DiagnosisStatement>
   </Diagnosis>
   <Waveform>
      <WaveformType>Rhythm</WaveformType>
      <WaveformStartTime>0</WaveformStartTime>
      <NumberofLeads>8</NumberofLeads>
      <SampleType>CONTINUOUS_SAMPLES</SampleType>
      <SampleBase>500</SampleBase>
      <SampleExponent>0</SampleExponent>
      <HighPassFilter>16</HighPassFilter>
      <LowPassFilter>150</LowPassFilter>
      <ACFilter>NONE</ACFilter>
      <LeadData>
         <LeadByteCountTotal>10000</LeadByteCountTotal>
         <LeadTimeOffset>0</LeadTimeOffset>
         <LeadSampleCountTotal>5000</LeadSampleCountTotal>
         <LeadAmplitudeUnitsPerBit>4.88</LeadAmplitudeUnitsPerBit>
         <LeadAmplitudeUnits>��V</LeadAmplitudeUnits>
         <LeadHighLimit>2147483647</LeadHighLimit>
         <LeadLowLimit>268435456</LeadLowLimit>
         <LeadID>I</LeadID>
         <LeadOffsetFirstSample>0</LeadOffsetFirstSample>
         <FirstSampleBaseline>0</FirstSampleBaseline>
         <LeadSampleSize>2</LeadSampleSize>
         <LeadOff>FALSE</LeadOff>
         <BaselineSway>FALSE</BaselineSway>
         <ExcessiveACNoise>FALSE</ExcessiveACNoise>
         <MuscleNoise>FALSE</MuscleNoise>
         <LeadDataCRC32>237042850</LeadDataCRC32>
         <WaveFormData>
+v/6//r/+v/4//j/+P/4//v//P/9//7/+//6//n/+P/6//r/+v/6//j/+P/4//j/+v/6
//r/+v/8//z//P/8//z//P/8//z//P/8//z//P/7//r/+f/4//r//P/+/wAA/v/+//7/
/v/8//z//P/8//3//v///wAAAAAAAAAAAAAAAAAAAAAAAP7//v/+//7/AQAEAAcACgAJ
AAgABwAGAAcACAAJAAoACgAKAAoACgAMAAwADAAMAAwADAAMAAwADwAQABEAEgASABIA
EgASABAAEAAQABAAEAAQABAAEAAQABAAEAAQABAAEAAQABAADwAOAA0ADAAJAAgABwAG
AAYABgAGAAYABQAEAAMAAgAAAAAAAAAAAP///v/9//z//P/8//z//P/7//r/+f/4//n/
+v/7//z/+v/6//r/+v/8//z//P/8//r/+P/2//T/9f/2//f/+P/4//j/+P/4//j/+P/4
//j/9v/2//b/9v/4//j/+P/4//j/+P/4//j/+P/4//j/+P/2//b/9v/2//f/+P/5//r/
+P/4//j/+P/6//r/+v/6//j/+P/4//j/+f/6//v//P/+//7//v/+//3//P/7//r/+P/4
//j/+P/4//j/+P/4//r/+v/6//r/+v/6//r/+v/6//r/+v/6//z//P/8//z//P/8//z/
/P/5//j/9//2//f/+P/5//r/+v/6//r/+v/4//j/+P/4//r/+v/6//r/+v/6//r/+v/6
//r/+v/6//r/+v/6//r//P/8//z//P/6//r/+v/6//r/+v/6//r/+v/6//r/+v/6//r/
+v/7//z//P/6//r/+P/5//n/+f/6//r/+v/7//v//P/8//v/+f/5//n/+P/6//r/+//7
//3//f/9//7//P/9//3//f/9//7///8AAAAAAAABAAEAAQABAAEAAwACAAMAAwADAAEA
AQD///3///////7/+//4//f/9//2//j/9//3//j/9//3//f/9//0//L/8P/u//D/8//2
//j/+P/3//X/9f/1//f/9P/0//X/9f/2//7/CQAUABwAHgApADoAQgBFAEoATwBRAFEA
TQBCACsAFQAGAP7/+v/0//D/8//4//n/+f/7/wEAAgD8//j/9v/1//X/9P/0//T/8//3
//j/+v/8//r/+f/4//f/+P/4//j/+v/4//f/9//4//n/+f/5//n/9//3//b/9v/4//j/
+P/5//v/9//3//j/+v/6//r/+v/4//j/9//3//j/+f/5//j/+v/6//r/+//7//v/+//7
//n/+f/5//n/+f/5//v//f/7//r/+v/6//r//P/8//v//P/+////AQABAAAA/////wEA
AQADAAMAAQADAAMAAwAFAAcACAAIAAYABgAGAAcABwAJAAkACQAMAAwADAANAA8AEAAR
ABEAEQASABIAEQAQABAADwANAA8ADwAQABAADwAPAA8AEgAPAA8ADgANAAwACwALAAoA
CwALAAsACQAIAAgABwAEAAQAAwADAAIAAQABAAEA///+//7//v/9///////+//3//P/8
//3//f/+//7//f/9//z//P/7//r/+v/5//j/+P/7//v/+//8//z/+//3//r//v/+//7/
/f/7//v/+//6//j/+P/4//j/+P/5//n/+P/3//f/+P/5//v/+f/5//r/+f/5//n/+v/6
//j/+P/4//v/+//7//v/+//7//z//P/7//v/+//7//r/+f/4//f/+f/5//v/+//5//j/
+P/6//z//P/8//r/+P/6//z/+f/7//7//P/8//3//f/6//z//P/6//r/+v/6//r/+v/6
//v/+//7//v//P/8//z//P/6//r/+v/6//z//P/8//z/+//3//b/9f/5//v//v8CAP//
/f/7//v//f/8//n/+f/3//f/+P/5//v/+P/6//z//P/6//r/+v/6//n/+v/6//j/+v/6
//v/+//7//v/+v/5//n/+v/8//3/+//7//v/+//6//r/+v/7//n/+f/5//n/+//8//7/
////////AAABAAAAAAAAAAEA///9//3//f8BAAIAAwADAAMAAwADAAEA/////////v/9
//r/+f/5//b/9v/1//X/9//5//r/+//6//n/9//1//H/8P/w//D/8//2//j/+f/3//X/
9f/y//T/+f/7//z/AAADAAoAFgAgAC0ANgA+AEUASABJAEsAUQBTAEgAOQAjAAwAAAD6
//b/8P/x//T/9f/3//3////+//r/+f/4//j/+f/7//z//f/9//r/+P/3//b/+P/5//r/
+//4//j/+P/6//r/+f/5//r/+//7//v/+//6//n/9//2//f/+P/5//v/+//3//f/+P/7
//z//f/+//z//P/7//v//P/9//3//P/+//7//v////7//f/8//v//f/9//3//f/9//3/
//8BAP///v/+//7///8CAAMAAwACAAIAAQABAAAAAAAAAAEAAwADAAUABQAFAAcABwAH
AAUABwAIAAgACQAKAAsADQAMAA0ADAALAAwADAAMAA0ADwAQABEAEQARABIAEgARABEA
EgASABEADwAPABAAEAARABEAEQAUABIAEwATABMAEQAPAA4ADAALAAsACwAJAAYABgAF
AAIABAADAAMAAgABAAEAAQD//wAAAAAAAP///f/9//z/+//8//z//f/9//z//P/7//v/
+f/6//r/+v/7//v/+//8//z/+//6//r//P/7//f/+v/6//r/+v/5//n/+f/5//j/+v/6
//r/+v/4//n/+f/4//n/+f/6//v/+//5//n/+v/7//v/+//8//r/+P/4//j/+//7//v/
+//7//v//P/8//n/+f/5//n/+f/5//n/+f/5//n/+//7//r/+v/7//7/+//6//n/9v/1
//j/+//5//r//P/5//j/+f/5//b/+P/7//r/+//8//r/+v/6//r/+//7//v/+//8//z/
/P/8//v/+v/5//j/+v/6//r/+v/8//n/+f/5//v/+f/4//j/+P/7//z//f/+//z//P/7
//j/+P/4//n/+f/5//n/+P/3//j/+v/9/////v/9//z/+//7//z//f////z/+//6//n/
+//8//7///8BAAEAAgADAAQABAAEAAUAAgD///7//f8BAAIAAwADAAUABQAFAAMAAQAB
AAEAAAD7//j/9//3//j/+P/3//f/9v/3//f/9//3//f/9v/1//L/8v/z//T/9v/2//X/
8//x//H/8f/y//L/8f/z//j/AAAFAAoAGAAkADEAPgBGAEkASABJAFEAUwBNAEIAMwAf
AAoA/P/0/+z/6P/x//r/+f/5//v/+//+/wAA/P/6//n/+f/6//r/+v/5//n/+P/4//j/
9//3//f/9//2//b/9v/4//j/9//3//j/+f/5//n/+f/5//n/+P/4//j/+P/4//n/+//3
//f/+P/8//z//P/8//z//P/7//v/+v/7//v/+v/6//r/+v/7//z//f/+/////P/7//r/
+f/5//n/+//9//7//v///wAA/v8AAAAA//8BAAIAAgADAAIAAgACAAMAAwADAAUABQAF
AAcABwAHAAkACwAMAAwACgAKAAoACwAJAAsACwALAA0ADgAPABEAEQASABMAEwARABIA
EgARABMAFAAUABMAEQARABIAEgARABEAEQAUABEAEQAQAA8ADAALAAsACgALAAsACwAJ
AAYABgAFAAIAAgABAAEAAAD////////9//7//v/+//3//f/9//z/+//4//j/+f/5//b/
9v/1//X/9v/4//n/+v/4//f/9v/2//X/9f/1//b/9//3//T/+P/5//j/9//1//j/+f/6
//r/+f/4//f/9v/4//n/+f/4//b/9f/1//X/9v/1//b/+P/3//f/9//4//n/+P/5//r/
+P/3//b/9f/1//X/9v/2//b/9//4//n/+f/5//n/+f/5//n/+//7//j/9v/1//b/9//4
//n/+P/0//b/+P/1//f/+v/4//j/+f/5//b/+P/6//j/+P/4//j/+P/4//j/9v/1//T/
8//3//j/+f/6//n/+P/3//b/+P/4//j/+P/6//f/9//3//X/9f/2//j/+P/3//b/9//6
//r/+P/5////9P/2//b/9v/2//X/9v/2//T/9f/2//j/+f/5//n/+P/3//b/9v/3//f/
+P/5//r/+//4//j/+P/5//v/+//7//v/+v/6//v/+//7//v//P/9//7//v/+////AQD/
/////////wAAAQABAAMAAwADAAEA/v/9//z/+v/4//b/9v/3//T/9P/z//P/9P/1//X/
9f/3//f/9v/1//P/8v/y//L/9P/0//P/8f/x//X/9f/w/+7/7f/z//z/AgAHABIAHgAm
AC8ANgBCAE0ATgBRAFkAXQBTAEIALwAbAAoA/v/y/+r/6v/x//j/+f/9////+f/4//z/
/f/8//z//f/8//z//P/7//n/+P/4//j/9//3//f/9//4//j/+P/6//r/+f/5//r/+//7
//v/+//7//v/+v/6//z//P/8//3////7//v//P/+//7//v/+//7//v/9//3//f/9//z/
+v/7//z//f////3//f/9//3//f/9//3//f/9//3///8BAAEAAAAAAAAA/v8AAAAA//8B
AAIAAgADAAQABAAEAAUAAwADAAUABQAFAAcABwAHAAcACQAKAAoADAAMAAwADQAPABEA
EQARABAAEAAQABEADwAQABEAEQARABIAEgARABEAEgASABEAEwATABQAFAASABEAEAAS
ABEAEQAQAA8ADgANAA0ADAANAA0ADQALAAkACAAGAAIAAgABAAEAAAD////////9//z/
/P/8//v/+//7//r/+f/6//r/+//7//j/+P/3//f/9//4//j/+P/4//f/9v/2//n/+f/5
//r/+f/3//L/9P/4//j/+P/3//X/9f/1//T/9v/2//b/9v/2//f/9//2//P/8//0//X/
9v/1//b/+P/4//f/9v/2//j/9v/2//b/9//3//f/9//5//n/+v/6//j/9//2//X/9v/3
//j/+f/4//f/+P/3//b/9v/3//r/+v/6//r/+P/1//b/9//z//f/+v/4//j/+f/5//b/
+P/6//j/+P/4//r/+v/6//r/+f/5//n/+f/5//j/9//2//b/9v/2//b/9v/2//b/9v/5
//f/+P/5//j/9//3//j/+P/3//b/9//4//j/9v/3//f/+v/5//j/9//2//n/+v/6//j/
9v/2//f/9//3//f/9v/1//P/9P/2//f/+f/5//n/+f/6//r/+v/7//n/+f/5//n//P/8
//3//f/9//3//v////7//v/+///////9//3//f8BAAIAAwADAAIAAQAAAP3/+//7//v/
+v/5//b/9f/1//L/8v/x//H/9P/1//X/9f/1//X/9P/z//L/8v/z//T/9P/0//P/8f/z
/+//8f/w//D/8//1//b/AgARABgAIAAqADEAOgBGAEsATABLAEkARwA/ADAAGwALAP7/
9P/q/+r/8v/3//r/+//9////+//4//z/+v/4//f/9//3//b/9f/z//X/9P/0//T/9//3
//f/9//2//b/9v/4//j/9//3//j/+//7//v/+//4//f/9f/0//b/9v/2//f/+//3//f/
+P/4//j/+P/4//j/+P/3//f/+P/5//n/+P/2//b/9v/3//j/+f/6//v/+v/5//j/9//6
//v//v8BAAAA/v/9//z/+v/8//z/+//5//r/+v/7//3//v///wEAAQABAAMAAwABAAMA
AwADAAMABQAGAAYABgAGAAYABwAJAAsACwALAAsACgAJAAkACQAKAAsACwANAA4ADgAN
AAwADAALAAkACgALAA0ADgAPAA8ADwASAA0ACwAIAAUABQAFAAYABgADAAMAAwABAAIA
AgABAP7//v/9//3//P/9//3//f/7//n/+P/3//X/9//3//b/9f/2//b/9//3//T/9P/z
//P/8//0//T/9P/2//X/9P/0//P/8//z//T/9v/1//H/9P/1//T/8//x//P/8//z//L/
8f/w/+//7v/w//P/9f/2//P/8//0//X/9f/z//P/9P/z//P/8//0//b/9P/0//T/8//z
//P/8//1//X/9v/2//X/9f/1//X/9f/1//X/9f/1//X/9//3//X/9P/0//b/+P/4//j/
9v/0//b/+P/1//f/+v/4//j/9//3//T/9v/4//b/9v/2//T/9P/0//T/9f/1//X/9f/2
//b/9v/2//b/9v/2//b/9f/0//P/8v/1//P/9P/1//T/8//z//T/9v/3//j/+//4//b/
8v/x//P/8//0//X/9f/2//b/9P/0//T/9P/3//j/+P/2//T/9P/1//X/9f/1//T/8//z
//T/9v/3//f/9//3//f/9v/2//b/9//3//f/9//3//j/+P/5//n/9//3//j/+f/8//z/
/P/9//3/+//7//v/+//8//3//f/9//3//f/7//v/+//7//r/9f/y//H/8f/x//L/8v/z
//H/8f/w/+//8v/z//P/8//y//L/8//0//L/8v/x/+//6f/v/+//7v/s/+v/8f/6//7/
AwAMABQAHAArADgAPAA9AEIARQBJAEUAOwA0ACkAEQAAAPj/8v/u//D/8//0//f/+//7
//3/+v/6//b/9P/z//P/9f/2//f/9//3//b/9v/2//X/9f/1//X/9f/2//f/+v/5//f/
9v/2//n/+f/5//n/+f/5//j/+P/4//j/+P/5//n/9f/1//b/+P/4//j/+P/6//r/+f/5
//n/+f/4//b/+P/4//j/+f/6//v//P/9//3//f/9//3/+v/5//r/+//9//z//P/8//3/
AAABAAEAAAAAAP////8AAAAAAAABAAMAAwAFAAUAAwAFAAUABQAFAAcACAAIAAgACAAI
AAkACwANAA0ADQAMAAwADAANAA8AEAARABEADwAQABAADwANAA4ADgANAA4ADwARABIA
DwAPAA8AEgANAA0ADAALAAsACwAMAAwACQAJAAkABwAGAAYABQACAAIAAQABAAAA////
/////f/+//7//v/9//3//f/8//v/+f/4//j/9//4//j/9//3//f/+P/4//j/+P/3//b/
9v/3//f/9//4//n/+f/2//r/+v/6//r/+f/3//X/8//w//T/9v/4//r/+f/5//j/9v/1
//X/9v/3//X/8//z//T/9//3//f/+P/4//b/9v/2//f/9//3//f/9f/1//b/9v/2//f/
+P/5//n/+f/5//n/+f/5//v/+//3//b/9v/4//r/+v/6//j/9v/4//r/9//2//j/9f/0
//f/+f/4//z/+//4//f/9v/2//b/9v/2//b/9//4//n/+P/4//j/+P/4//j/+P/4//b/
9v/2//b/+P/1//X/9f/2//f/+f/8//z/+//6//v/+//6//f/9//1//X/9v/3//j/+P/5
//r/+f/5//n/+f/2//j/+//2//b/9v/2//b/9//4//j/9v/2//b/9//3//X/9f/0//P/
9f/2//j/+f/3//f/9//3//j/+P/4//n/+//7//v/+//7//r/+v/5//n/+f/6//v//v/+
//7////9//v/+//7////AAABAAEAAQABAAEA///////////+//v/+P/3//f/9f/0//L/
8f/0//X/9f/1//P/8//y//H/8f/y//T/9v/0//T/8//x//f/+f/x/+r/7v/x/+//8P/2
////CAASABwAJQAwADwARQBIAEkATwBTAE8ARAAzAB8AEAACAPb/7v/q/+//+v/7//H/
8f/9/wIA/v/6//j/9//3//r/+v/6//n/+P/2//X/9P/3//f/9//3//b/9v/2//j/+P/3
//f/+P/5//n/+f/5//n/+f/4//j/+P/4//j/+f/7//f/9//4//r/+v/6//r/+P/4//f/
9//5//v//P/8//n/+P/3//f/+v/7//z//f/7//v/+//7//v/+//9////AQAAAAAAAAD9
//7//f/7//3//v/+////AAAAAAAAAQABAAEAAwADAAEAAwADAAMABQAHAAgACAAGAAYA
BgAHAAkACwALAAsADAAMAAwADQANAA4ADwAPAA0ADgAOAA0ADwAQABAADwAPAA8AEAAQ
AA8ADwAPABIAEgATABMAEwAQAA0ACwAIAAkACQAJAAcABgAGAAUAAgACAAEAAQAAAP//
//////3//P/8//z/+//5//n/+P/3//j/+P/5//n/+f/6//r/+//4//j/9//2//T/8//y
//L/8//z//P/9P/3//f/9P/4//f/9v/1//P/9P/1//b/9v/1//T/8//y//L/8//z//L/
8v/z//X/9//1//P/8//0//X/9f/1//b/9v/0//T/9P/1//X/9f/1//P/8//0//T/8f/x
//H/8f/0//X/9v/3//X/9f/3//f/8//y//L/9P/0//T/9P/y//D/8v/0//H/9f/4//b/
9v/1//X/8v/0//T/8v/y//L/9f/2//f/+P/1//X/9f/1//b/9v/2//b/9v/2//b/9v/2
//b/9v/2//j/9f/1//X/9f/1//b/+P/3//X/8//z//b/9v/0//X/9P/z//P/8//z//L/
8v/y//T/9f/2//f/9v/2//X/9f/3//b/+P/1//T/8//y//X/9v/2//T/9P/0//X/9f/3
//f/9v/1//X/9v/4//n/9v/1//T/8//0//b/+P/7//r/+f/4//f/9v/2//f/9//4//n/
+//9//7//v/+/////f/7//v/+//9//7//////wAAAQACAAEA/f/9//3//P/5//b/9f/1
//T/9P/z//P/9P/1//X/9f/1//X/9P/z//P/9P/2//j/9f/0//L/7//z//X/7//u//D/
8f/z//b//P8FABAAGAAiAC8APABEAEcASgBNAE8AUwBTAEoAMwAbAAoA/P/u/+b/6P/z
//b/9//9////+//6/wAA/v/8//v/+//7//r/+f/3//j/+P/5//r/+f/5//n/+f/6//r/
+v/8//z/+//7//z//f/9//3//f/9//3//P/8//z//P/8//3////7//v//P/+//7//v/+
//7//v/9//3//v///////v8AAAAAAAABAAAA///+//3/////////////////AQADAAEA
AAAAAAAA//8CAAMAAwABAAIAAgADAAYABgAGAAcABgAFAAYABQAHAAkACQAJAAcACQAK
AAoADQAOAA8AEQAQABEAEAAPABAAEAAQABEAEQASABMAEwAVABYAFgAVABUAFgAWABUA
EwATABQAFAATABMAEwAWABUAFQAUABMAEAAPAA8ADgAMAAsACgAHAAkADAAOAA4ADQAL
AAoACAAHAAcABwAFAAEAAAD///3///////7//f/8//z//f/9//7//v/9//3//P/8//v/
+v/9//3//f/+//3//f/9//7/AAD///v//v////7//f/7//3//f/9//z//f/+////AAD+
///////+//3//f/+/////f/7//v//P/7//v/+//8//7//P/8//z////////////+//3/
/f/8//z//f/+/////v/9//z/+//8//3/AAABAPz/+v/5//r/+v/6//r/+P/4//z/AAD/
////AAD8//r/+//7//j/+v/+//z//P/8//7//v/+//7//P/7//r/+f/6//r/+v/6//v/
/P/9//7//P/8//z//P/+//v/+//7//v/+//8//7/////////AQD+//z/+P/3//j/+f/7
//3/+//6//r/+v/9//3//f/9//v/+v/4//f/AwD+//z////+//z//P/8//z//f/+//7/
/P/8//z//f/9//v/+//6//n/+f/6//z//f/9//3//f/9//r/+v/6//v//P/9//7///8A
AAAAAQABAAMAAwAEAAUABAACAAAA//8AAP//AAABAAEAAgADAAMABQAHAAkACQAFAAMA
AQD+//v/+P/3//f/+f/6//r/+//7//v/+v/5//n/+f/4//f/9v/2//f/+P/4//j/9//1
//f/8//3//b/9v/z//P/+P/+/wMAEAAiACwAMQBAAEwAUQBSAFsAWwBXAFUASAArABkA
DgACAPT/6v/o//H/+v/7//3/AQADAAIAAAD+//z/+//7//7//v/+//3/+//6//r/+v/6
//n/+P/3//f/+P/5//z//v/9//3//v/8//v/+v/5//v//f/+/wAA/f/8//v/+/////v/
+//8//z//P/8//z//v/+//3//f8AAAEAAQAAAP///v/9//3//f/9//3//f/9//3//f/9
//3//f///wEAAgACAAMABAAAAAIAAgABAAMABAAEAAUABAAEAAQABQAHAAcACQAJAAgA
CQAIAAcABwAJAAoACgAMAAwADAANAAsADQANAA0ADwAQABEAEwARABIAEwATABMAFAAU
ABMAEwAUABQAEwAVABUAFgAWABMAEwATABYAFAAVABUAFQATABEAEAAOAA8ADwAPAA0A
DAAMAAsACAAIAAcABwAGAAMAAwADAAEAAgACAAIAAQD//////v/9//z//P/9//3//P/8
//v/+//9//7//v/+//z/+//6//r//f/9//3//v/8//v/9//6//7//v/+//3/////////
/v/9//z/+//6//z//f/9//z//f/9//7////8//n/+P/4//v//f///wIAAQD+//3//P/7
//v/+//7//z//f///wAAAQABAAEAAQD///3/+//5//v/+//9//3//v/+////AgAAAP7/
/P/4//n//P////3//f8AAP7//v8BAAEA/v8AAAAA/v/+//7//P/8//z//P/8//3//v//
//3//P/7//r//P/+/wAAAgAAAAAAAAAAAAAA/f/9//3//f/9//7/AAABAAEAAQADAAEA
AAD9//3//f/9//7///////7//v/+////////////AAAAAP////8BAAAAAAABAP3/+v/8
//z//P/8////AAAAAP7//v/+/////////////v/9//3//v8AAAEAAwADAAMAAwD///7/
/f/9//7///8AAAEAAAAAAAEAAQADAAMABAAFAAgACAAIAAkABwADAAEA//8EAAgADAAP
AA0ACwAJAAUABgAHAAgACAAEAAAA/v/9//z//P/7//v/+v/7//v/+//9//3//P/7//r/
+v/7//z//P/8//v/+f/7//v/9//0//b/9//3//z/AgALABgAIAAoADcARgBOAFUAWgBb
AF8AXQBXAEgAMwAjABYACAD4/+r/7v/7//7//f8DAAMA//8CAAYAAwAAAP7//f8AAAAA
AAD//////v/+//7/AgADAAQABQD///z/+f/4//r/+//9/wAAAQABAAEAAQABAAEAAAAA
AAEAAgADAAUABgABAAAAAAABAAAA///+////AAAAAAEABAAFAAUABAAEAAQABAAFAAMA
AwADAAMAAwADAAMAAwAEAAUACAALAAgABgAFAAQAAgAEAAQAAwAFAAYABgAHAAYABgAG
AAcACAAJAAwADQANAA8ADwAPAA0ADwAQABAAEAAQABAAEQARABMAEwATABIAEgASABMA
FQAWABcAFwAVABYAFgAVABUAFgAWABUAFwAXABgAGAAXABcAFwAaABcAFwAWABUAFgAV
ABUAFAARABEAEQAPAAwADAALAAgACgAJAAkACAAHAAcABwAFAAQABAAEAAMABAAFAAUA
BQACAAAA///9////AAAAAAEAAAAAAP///v/+//3//P/8//3//f/9//7//P/7//f/+v/+
/wAAAgADAAEA///9//r//P/8//z//P/8//3//f/8//3//f/+///////9//3//v/9//3/
/f/+/wAA/v/+//7//f/9//3//f/9//3//v/+/////////////f/9//3//f/9//3/////
//7//v///wIAAgACAAIAAAD8//7/AAD9//3/AAD+//7/AQABAP7/AAACAAAAAAAAAAAA
AAAAAAAA///////////+//7//v/+/wAAAAAAAAAAAgACAAIAAgADAP///v/9//////8A
AAIAAgABAAAAAQD///7/+//7//7///8BAAMAAwACAAIAAgACAAEAAAD//wAAAAD//wEA
AgABAAAA///+/wEABAAGAAYABAACAAEA//8BAAEAAAD//wEAAgAEAAUAAwADAAMAAwAE
AAQABAAFAAUABQAFAAUABgAGAAcABwAGAAUABQAFAAkACgALAA0ACwAJAAkACQANAA4A
DwAPAA0ADQANAAsABwAHAAcABgAFAAIAAQABAAAAAAD//////v////////8BAAEAAAD/
/wAAAAABAAIAAQAAAP7/+//5//f/+f8AAAQAAQABAAQADAAVAB4AJgAyAEEATABOAE8A
VgBbAFkAVQBPAEIALQAZAAoAAgD8//L/8P/7/wIABQAFAAkACQAKAAgABgAEAAMAAwAG
AAYABgAFAAMAAgACAAIAAwADAAMAAwAAAAAAAAACAAQAAwADAAQABwAHAAcABwAFAAUA
BAAEAAUABgAHAAkACAADAAIAAgAEAAQABAAEAAYABgAFAAUABAAFAAUABAAFAAYABwAJ
AAcABwAHAAcABwAHAAcABwAHAAcACQALAAsACgAKAAoACgAMAAwACwAIAAgABwAHAAoA
CgAKAAsADQANAA8ADwAPABEAEQARABEAEwAUABQAEQAQAA8ADwASABUAFgAXABcAFgAV
ABUAFwAYABkAGQAXABgAGAAXABkAGgAaABkAGQAZABoAGgAZABkAGQAcABgAFwAVABMA
EwATABQAFAATABMAEwARAA8ADgAMAAgACQAJAAoACgAHAAcABwAFAAYABgAGAAUAAwAD
AAIAAQACAAIAAwADAAAAAAD///////8AAAAAAAACAAEAAAAAAAEAAQABAAIAAgABAP3/
AAAAAAAAAAD///////////7/AAAAAAAAAAD+///////+//3//f/+////AQD/////AAAD
AAMAAwAEAAEA/v/9//z//v///wAAAQABAAEAAgACAAEAAQABAAEAAwADAAMAAwABAAEA
AwADAAEAAAAAAAIAAgACAAIAAAD+/wAAAgD//wMABgAEAAQAAwADAAAAAgACAAAAAAAA
AAIAAgACAAIAAQABAAEAAQAEAAQABAAEAAEAAAD///7///8AAAEAAgAEAAEAAQABAAEA
/f/8/w==
         </WaveFormData>
      </LeadData>
      <LeadData>
         <LeadByteCountTotal>10000</LeadByteCountTotal>
         <LeadTimeOffset>0</LeadTimeOffset>
         <LeadSampleCountTotal>5000</LeadSampleCountTotal>
         <LeadAmplitudeUnitsPerBit>4.88</LeadAmplitudeUnitsPerBit>
         <LeadAmplitudeUnits>��V</LeadAmplitudeUnits>
         <LeadHighLimit>2147483647</LeadHighLimit>
         <LeadLowLimit>268435456</LeadLowLimit>
         <LeadID>II</LeadID>
         <LeadOffsetFirstSample>0</LeadOffsetFirstSample>
         <FirstSampleBaseline>0</FirstSampleBaseline>
         <LeadSampleSize>2</LeadSampleSize>
         <LeadOff>FALSE</LeadOff>
         <BaselineSway>FALSE</BaselineSway>
         <ExcessiveACNoise>FALSE</ExcessiveACNoise>
         <MuscleNoise>FALSE</MuscleNoise>
         <LeadDataCRC32>961256103</LeadDataCRC32>
         <WaveFormData>
AgACAAIAAgACAAIAAgACAAMABAAFAAYABQAEAAMAAgACAAIAAgACAAQABAAEAAQABAAE
AAQABAAGAAYABgAGAAYABgAGAAYABgAGAAYABgAGAAYABgAGAAgACAAIAAgACAAIAAgA
CAAIAAgACAAIAAkACgALAAwACgAKAAoACgAKAAoACgAKAAsADAANAA4AEQASABMAFAAS
ABIAEgASABMAFAAVABYAGAAYABgAGAAaABoAGgAaABwAHAAcABwAHgAeAB4AHgAhACIA
IwAkACIAIgAiACIAJAAkACQAJAAmACYAJgAmACYAJgAmACYAJAAkACQAJAAkACQAJAAk
ACMAIgAhACAAHQAcABsAGgAYABgAGAAYABcAFgAVABQAFAAUABQAFAATABIAEQAQAA4A
DgAOAA4ADgAOAA4ADgAQABAAEAAQAA4ADAAKAAgACAAIAAgACAAIAAgACAAIAAgACAAI
AAgACgAKAAoACgAKAAoACgAKAAoACgAKAAoACgAKAAoACgAMAAwADAAMAA4ADgAOAA4A
DgAOAA4ADgAOAA4ADgAOABAAEAAQABAAEgASABIAEgAUABQAFAAUABEAEAAPAA4AEAAQ
ABAAEAAQABAAEAAQAA4ADgAOAA4ADgAOAA4ADgAQABAAEAAQAA4ADgAOAA4AEAAQABAA
EAANAAwACwAKAAsADAANAA4ADAAMAAwADAAMAAwADAAMAA4ADgAOAA4ADQAMAAsACgAK
AAoACgAKAAwADAAMAAwADgAOAA4ADgANAAwACwAKAAwADAAMAAwACgAKAAoACgAMAAwA
DAAMAAwADAALAAoACgALAAwADAAMAAwACwALAAkACQAJAAoACgALAA0ADgARABMAFgAZ
ABgAFgAYABwAHgAgACAAIAAhACEAIQAjACUAIwAiACIAIwAjACMAJQAjACEAIQAgAB0A
HAAcABsAGQAZABkAFAAQAA4ADAAJAAQAAwADAAMAAAD///7//v/7//v/+//5//n/+//7
//v/+f/3//b/9v/3//f/+f/9//3/+v8AAAwAGAAiACoANwBMAGYAfQCTAKwAvwDGALgA
hgA3AAIA8//t//P/AQAEAP//+//8////+//3//r/+//1//X/9v/2//X/8f/z//P/8//z
//P/9P/0//P/8//y//H/8f/x//H/8v/w//D/8P/w//D/8f/x//D/7v/v/+//8f/x//H/
8P/w//D/7//v//D/8//z//P/8//w//D/7//s/+//8P/w//D/8f/x//D/8P/x//H/8f/x
//H/8f/y//L/8v/z//T/9P/z//L/8f/w//L/8v/x//H/8//1//f/9//0//T/9P/z//X/
9f/1//X/9f/4//j/9v/6//3//f/9//z/+//7//z//P/8//z//P8AAAEAAgAEAAQABAAG
AAYACQAIAAkADAAKAAoACgALAAoACwALAAsACwAMAA0ADgAMAAsACwAKAAkACwALAAoA
CQAIAAcABQACAAIAAgACAP///v/7//v/+//6//r/9//5//n/+P/1//P/8//z//L/8v/y
//H/7v/w//H/8f/x/+//7v/u/+7/7f/s/+z/7P/u/+7/7v/u/+z/7P/s/+z/7f/u/+//
8P/v/+7/7//u/+r/6P/q/+r/7P/s/+v/6//q/+r/6v/s/+7/7f/t/+//7//v/+//7//v
/+3/7f/u/+7/7v/t/+z/7v/w//H/8f/z//P/8//y//H/8P/w/+//8f/y//L/8v/w/+7/
7//x//T/9//1//P/8f/y//P/8//z//P/8//z//L/8v/x//H/8//x//H/8f/z//P/8v/y
//D/8P/w//L/8P/w//D/8P/w//D/8P/x//P/8//y//L/8P/w/+//7//x//L/8v/y/+//
7f/s/+z/7f/t/+3/7v/u/+7/7f/s/+7/8P/w//D/7v/u/+7/7v/u//D/8P/w/+//7P/s
/+3/7v/u/+7/7v/t/+//7//v/+//7v/u/+//8f/y//X/9//6//3/+v/4//r//v8CAAQA
BAACAAMAAwADAAcABwAFAAQABgAFAAUABQAGAAUAAgABAAEAAQABAAIAAQD////////6
//T/8v/w/+v/5v/l/+X/5v/m/+b/5v/k/+P/4//j/9//3//h/+H/4v/j/+L/4v/m/+X/
4//h/+X/7f/w//L/9v/+/wYAEgAjADoATgBnAIEAnACxALgAsgCMAEEAAgDr/+H/4//1
//7/9//x/+7/8f/z//P/8P/t/+v/7//w//D/7//t/+//7//v/+3/6//q/+j/6f/r/+z/
7f/r/+v/6//s/+z/7P/s/+z/7P/t/+3/7P/s/+3/7f/v//H/8f/w//D/8P/v/+//8P/v
/+//7//v/+//8P/w/+7/8f/y//L/8v/z//P/8v/y//L/8f/w/+//8P/x//P/9P/y//P/
9P/0//T/9P/0//T/9//4//j/+f/3//f/9//1//X/9v/3//f/+P/5//r/+//7//7//v/8
//7/AQABAAEAAgADAAUACAAHAAYABQAEAAcABwAHAAgACgAKAAwADAAOAAwADAAOAA4A
DgAOAA8AEAARABEAEQARABIAEwAUABQAEwATABIADwARABEAEAAQABAAEAAPAAoACgAK
AAoACQAIAAUABQAFAAQABAABAAEAAQAAAP3/+//7//v/+v/5//r/+v/4//j/+f/5//n/
+f/4//j/+P/3//b/9v/2//X/9P/z//L/9P/0//T/9P/0//T/9P/0//T/9P/2//b/9P/y
//T/9P/1//T/8v/x//T/9P/0//b/9P/z//P/9f/1//X/9f/1//f/9f/1//b/+P/4//f/
9v/4//r/+//7//r/+f/4//b/9v/2//f/9//5//r/+v/6//j/9v/3//n/+f/7//j/9f/2
//j/+v/7//n/+f/5//n/+v/6//n/+f/7//n/+f/5//n/+f/4//j/9v/2//b/+P/2//b/
9v/2//b/9v/2//f/9//3//b/9v/2//b/9f/1//f/9v/0//b/+P/4//j/+P/4//f/9v/1
//P/9P/0//X/9v/2//b/9v/1//f/9//3//f/9v/2//f/+f/7////AgAGAAYAAgD//wAA
BQAKAA0ADgAOAA8ADwAPABEAEQAPAA4ADQALAAoACQALAAsACQAJAAkACQAJAAoACQAH
AAcABwAAAPr/+P/2//P/7v/t/+3/7f/s/+v/6v/q/+n/6f/p/+X/5f/n/+f/6f/p/+f/
5v/m/+f/5//n/+v/7f/w//T//v8GAA4AGAArAEIAWABtAIEAlACpALYArgCCADUA/P/r
/+P/5//1//z/9//1//r/+//7//n/8v/t/+//8f/y//L/8f/x//P/8//z//L/8f/x//D/
7v/v/+//7//v/+//7//w//D/8P/w//D/8P/x//H/8P/w//H/8f/z//P/8//y//L/9P/z
//P/9P/1//X/9f/1//X/9v/2//T/9f/2//b/9v/1//X/9P/0//b/9//4//n/+P/3//f/
9v/4//n/+v/6//r/+v/6//r/+//8//z//f/7//3/////////AAABAAEAAQABAAEAAQAD
AAYABgAEAAYACQAJAAkACQAJAAoADAAKAAoACgAKAA4ADwAQABIAEgASABQAFAAUABIA
EgAUABQAFAAUABUAFgAXABcAFwAVABYAFwAYABoAGQAZABgAFQAXABcAFgAUABQAFAAT
AA4ADgAOAA4ADQAMAAkACQAHAAYABgADAAMAAwACAP///////////v/+//7//f/6//r/
+//7//v/+//6//r/+v/5//j/+P/4//j/+P/4//j/+P/4//j/+P/4//j/+P/4//r/+v/8
//z/9v/0//b/9v/6//r/+f/5//j/+P/4//r/+P/3//f/+f/5//n/+f/5//3/+//7//z/
+v/6//n/+P/6//z//f/9//3//f/9//z//v/+//////8BAAIAAgACAP///P/8//3/AAAD
AAEA///+//7//v/9/////////////v/+//3//f/+//3//v///wEAAQAAAAAA/f/8//v/
/P/7//z//f/+//3//P/7//v//f/9//z//P/8//z/+//7//n/+v/6//r/+//7//z//v/+
//3//P/8//3/9v/5//r/+//8//z//P/8//v//P/8//3//v/8//z//P/7//v/+//7//v/
/f/+/wAAAwADAAUABgAIAA0ACgAIAAoADgASABQAFAAUABUAFQAVABcAFwAVABQAEgAR
ABEAEQATABMAEQARABIAEQAQABAADgALAAoACQAGAAAA/v/8//j/8v/w/+//7//u/+3/
7P/t/+3/7v/v/+r/6f/q/+n/6//r/+n/6P/m/+v/6//n/+f/6//y//j//P8GABQAHgAt
AEAAUgBrAIcAngCvALoAsgB+AC0A+P/r/+X/6//5//z/+f/5//z//f/9//f/8v/x//P/
8//0//T/8//x//P/8//z//D/7//v/+7/7v/v/+//7//x//H/8f/y//H/8P/v/+7/7v/v
/+//7v/u/+//7//x//P/8//y//L/8v/x//H/8v/z//P/8//z//P/9P/0//L/8v/y//H/
8P/w//H/8f/y//H/8f/x//H/8//z//T/9P/y//P/9P/0//T/9P/0//T/9v/2//X/9f/1
//f/+f/5//n/+v/7//v/+f/5//n/+f/7//7//v/8//7/AQABAAEA/////wAAAgAEAAQA
BAAEAAcABwAHAAgACQAIAAkACAAKAAgACAAKAAgACAAIAAkADAANAA0ADQANAA4ADwAQ
AA8ADQAMAAoACgANAA4ADgANAAwACwAJAAYABgAGAAYAAwACAP/////+//z/+//3//n/
+f/4//X/8//z//P/8v/x//L/8v/w/+7/7//v/+//7f/s/+z/7P/u/+7/7//w//L/8v/y
//L/8f/w/+//7v/u/+7/7v/u/+7/7v/w//D/7v/s/+7/7v/v/+7/7P/r/+7/7v/u//D/
8P/v/+//8f/v/+//7//v//P/8f/x//L/9P/0//P/8v/0//b/9//3//b/9f/0//L/9P/0
//X/9f/3//j/+P/4//X/8v/y//P/9v/5//f/9f/y//L/8v/x//L/8//0//X/+P/4//f/
9//1//P/8//z//X/9f/0//T/8v/y//L/9P/w//D/8P/w//L/8v/y//P/8v/x/+//7v/v
//D/8P/x/+//8P/w//D/8f/x//L/9P/z//H/7//u/+//8P/u/+7/7v/u/+//8P/x//H/
7v/u/+//8P/u/+7/7v/t/+3/7f/t/+3/8P/w//H/8//2//n/+//+/////P/6//z/AQAG
AAkACgAJAAkACAAHAAcABwAFAAQABQAFAAYABwAJAAkABwAHAAgABwAGAAYABAABAAAA
///4//L/8P/u/+v/5v/l/+X/5v/m/+b/5v/m/+X/5f/l/+P/4//l/+X/5f/l/+P/4v/m
/+H/4//n/+n/6//w//b/AAAIABIAJgA/AFIAagCHAKUAugC7AK4AhgA4APX/5P/n/+3/
9f/3//j/9f/1//j/+//5//P/6v/p/+//8//0//T/8//v/+//7f/r/+v/6//s/+z/7v/v
/+//7//t/+3/7f/u//D/8P/w//D/8P/x//H/8P/v/+//7v/v//H/8f/w//D/8f/x//L/
9P/0//P/8v/x//H/8v/y//D/8//0//T/9P/z//P/8v/y//P/8//z//P/8f/x//L/8v/0
//X/9v/2//j/+P/4//j/9v/2//X/9f/z//X/9//3//n/+v/7//v//f/9//3//f/7//7/
/v/8/wAAAwADAAMAAQABAAIABAAGAAYABgAGAAgACQAKAAwADAAKAAoACAAJAAgACQAM
AAkACAAHAAcACQALAAwADQAOABAAEgAUABIADwANAAoABwAJAAkACAAKAAoACgAJAAgA
CAAIAAgABgAEAAAA//8AAAAAAQD///7//f/7//f/+f/5//n/+P/4//j/9//0//L/8//z
//P/8//y//L/8v/x//D/8P/w//D/8P/w//D/8P/w//D/8P/u/+7/7v/u//D/8P/y//L/
7//u//H/8v/y//L/8f/x//L/8v/y//T/8v/x//H/8//z//P/8//z//b/9f/2//j/9v/2
//X/9P/1//j/+v/7//n/+f/5//j/+v/6//v/+//7//z//P/8//v/+P/4//n//P////3/
+//5//r/+//7//v/+//7//v/+//6//j/9//5//f/9//3//j/+f/5//r/+P/4//j/+v/4
//j/+P/4//b/9v/2//f/9v/1//P/8v/z//T/9P/1//T/9P/z//L/8//z//T/9v/0//P/
8v/y//P/9P/0//T/9P/2//T/9P/0//T/9P/1//b/9//3//X/9P/0//T/9P/0//T/8//1
//X/9f/1//T/9P/1//f/+v/9////AgAFAAIAAAACAAQACAAKAAoADAANAA0ADQAOAA0A
CgAIAAsACwAMAA0ADwAPAA0ADQALAAkABwAGAAUAAwADAAMA/P/2//T/8v/w/+z/7P/t
/+v/6v/p/+j/5v/l/+X/5f/l/+X/5//n/+f/5//l/+T/3v/j/+X/5//r/+v/7P/0/wAA
CgAQABwAMQBIAGAAdQCPAKoAvQDCAKoAZgAVAOz/5f/n//H/+f/6//v/9//0//n/+f/1
//L/7f/t/+//8P/w/+//7f/v/+//7//w/+//7//u/+7/7//v/+//8f/x//H/8v/x//D/
7//u//D/8f/x//D/8P/x//H/8//z//P/8v/y//L/8f/x//L/8f/x//H/8f/x//L/8v/w
//H/8v/y//L/8//z//L/8v/0//X/9v/3//b/9f/1//T/8//z//P/8v/z//T/9f/2//n/
+v/6//v/+v/7//z/+//7//z//f/9//3//f/9//3/+//+//7//P8AAAMAAwADAAUABQAG
AAgABwAGAAUABAAHAAcABwAIAAoACgAMAAwADgAMAAwADgAOAA4ADgAPABAAEQARABEA
DwAQABEAEgARAA8ADgAMAAoADQAOAA4ADgAOAA4ADQAIAAgACAAIAAkACAAFAAUAAwAC
AAIA//8BAAEAAAD9//3//f/9//z/+f/4//b/8v/0//X/9f/1//X/9P/0//T/8//y//L/
8v/y//L/8v/y//T/9P/0//T/9P/0//T/9P/y//L/9P/0//L/8P/y//L/8v/y//H/8f/y
//L/8v/0//T/8//z//X/9//3//f/9//5//f/9//4//j/+P/3//b/9v/4//n/+f/8//3/
/v/+//v/+v/6//n/+//8//z//P/6//j/+f/7//r//f/7//n/+f/6//v/+//7//v/+//7
//r/+v/5//n/+f/3//f/9//1//X/9P/0//b/9v/2//j/9v/2//b/9v/0//T/9P/1//X/
9f/0//T/9P/0//P/8//z//T/9P/0//b/9f/1//b/9v/1//T/9P/1//b/9v/2//T/9P/y
//L/9P/0//b/9v/0//T/8//u/+7/7v/u/+7/7//w//H/8f/y//L/8//0//L/8v/y//H/
8f/x//H/8f/w//D/8f/z//b/+f/7//7/AwAAAP7/AAADAAYABwAGAAgACQAJAAkADQAN
AAsACgAIAAcABwAHAAsACwAJAAkACAAHAAYABgAFAAMAAwADAAAA+v/4//b/8v/s/+r/
6f/r/+r/6f/o/+b/5f/l/+X/5f/l/+f/5//l/+X/4//i/+j/7f/j/93/5f/r/+j/6v/0
/wIACgASACMAOABIAF0AdwCOAKMAsgCyAJYASwD8/9//3f/f/+v/+P/5//X/9v/3//P/
8f/u/+v/6f/r/+z/7P/r/+r/7f/u/+//7f/r/+r/6P/r/+3/7v/v/+7/7f/s/+z/7P/s
/+z/7P/u/+//7//u/+7/7//v//H/8f/x//D/8P/w/+//7//w//P/8//z//P/8f/y//L/
8P/1//b/9v/2//P/8//y//L/8//z//P/8//1//X/9v/2//T/9f/2//b/+P/4//j/+P/2
//b/9f/1//P/9f/3//f/+f/6//v/+//7//v/+//7//3/AAAAAP7/AAADAAMAAwABAAEA
AgAEAAQABAAEAAQABwAHAAcACAAKAAoADAAMAA4ADAAMAA4ADAAMAAwADQAOAA8ADwAP
AA8AEAARABIAEwATABQAFAAOAA8ADgAMAA0ADgAPAA8ACgAKAAoACgALAAoABwAHAAUA
BAAEAAEAAQABAAAA/f/7//v/+//6//r/+v/5//b/+f/7//z//f/5//b/9P/y//L/8v/z
//T/8v/y//L/8v/y//L/8v/y//T/9P/0//T/9P/0//b/9v/y//D/8v/y//L/8v/x//H/
8v/y//L/9P/2//X/9f/3//X/9f/1//X/+f/3//f/+P/3//b/9P/y//T/9v/3//f/9//3
//f/9v/4//j/+f/5//n/+v/6//r/9//0//T/9f/2//n/9//1//X/9v/3//f/9//3//f/
9//4//j/9//3//f/9f/1//X/9//3//b/9v/0//T/9P/2//T/9P/0//T/9v/2//b/9//1
//X/9P/0//T/9P/z//P/8//0//T/9P/z//H/8P/w//H/8f/x//L/8f/y//L/8v/0//T/
8v/y//D/8P/y//L/8v/y//H/7//1//T/9v/1//T/8//y//D/8P/w/+//8P/w//H/8v/y
//L/8v/x//P/8//z//P/8//y//L/8//1//n//P8AAAEA/v/8//7/AAAEAAYABgAHAAkA
CgALAA0ADQALAAoACQAHAAYABQAJAAkABwAHAAYABQAEAAQABAADAAQABQAAAPr/+P/2
//L/7P/q/+n/6//q/+n/6P/q/+n/6f/p/+n/6f/r/+v/6f/p/+f/5v/m/+f/5f/n/+3/
7//u//L//P8IABAAGAAtAEAAUgBpAH8AlACnAKwAogByACUA8P/j/+H/5//z//r/+//7
//r//f/9//f/8P/z//X/9v/2//X/8//v//H/8f/x//H/8f/y//L/8P/x//H/8f/x//H/
8f/y//L/8v/y//L/8v/z//P/8v/0//X/9f/3//X/9f/0//T/9v/1//X/9v/1//X/9f/1
//f/+P/4//b/+P/4//f/9v/2//f/9//4//n/+f/5//n/+f/5//r/+v/4//n/+v/6//z/
/P/8//z//v/+//3//f/7//3/////////AAABAAEA//////////8BAAQABAACAAQABwAH
AAcABwAHAAgACgAIAAgACAAIAAoACwAMAA4ADgAOABAAEAAOAAwADAAOAA8AEAARABMA
EgATABMAEwATABQAFQAWABQAEwATABIAEAATABQAFAAUABQAFAATABAAEAAQABAADwAO
AAsACwALAAoACgAHAAYABQADAP//AQABAAEAAAD+//7//f/6//z//f/9//3/+//6//r/
+v/7//r/+v/6//r/+v/6//r/+P/4//j/+P/6//r/+v/6//j/+P/6//r/9//2//n/+v/8
//z/+//7//r/+v/6//z/+//5//j/+f/5//n/+f/5//v/+f/5//r/+//8//z//P/7//z/
/P/7//z//f/+//7//f/8//z/+////wAAAAAAAPv/+P/4//n/+v/9//v/+f/7//z//f/9
//v/+//7//v/+v/6//n/+f/6//n/+v/7//3//f/8//z/+f/4//f/+P/3//j/+f/6//z/
/P/8//3//P/7//n/+P/4//j/9//3//j/+v/7//z//P/7//v//P/5//f/9f/0//b/+P/5
//r/+P/4//b/9v/2//b/+P/4//j/+P/3//X/+//4//r/+v/4//b/9v/2//b/9v/2//b/
9f/2//b/9//4//j/+P/4//f/9f/1//X/9f/4//j/+f/7//v//f/+/wAAAwAAAP7/AAAE
AAgACgAKAAoACwALAAsADAALAAgABgAGAAUABQAFAAcABwAFAAUABQAFAAUABgACAP//
/v/9//n/9P/z//L/7//q/+n/6f/p/+j/5//m/+b/5f/l/+X/4//j/+X/5f/n/+f/5f/k
/+D/3f/j/+f/7f/t/+r/7v/2/wAACgAUACUAOABMAGMAeQCOAKEApgCYAG4AHwDk/9v/
3//l//P/+v/1//f/+v/5//n/9f/u/+v/7//w//D/7//t/+3/7//v/+//7P/r/+v/6v/o
/+n/6f/p/+v/6//r/+z/7P/s/+z/7P/q/+v/6//q/+v/7f/u//H/8P/v/+3/7P/u/+3/
7f/u/+//7//v/+//8f/y//L/8P/x//L/8v/y//D/7//t/+z/7v/v//D/8f/x//H/8v/y
//D/8f/y//L/9P/0//T/9P/0//T/8//z//X/9//5//n/+P/4//j/9//5//n/+f/5//f/
+v/6//j/+v/9//3//f//////AAACAAAAAAAAAAAAAwADAAMABAAGAAYACAAIAAYABAAE
AAYACAAIAAgACQAIAAkACQAJAAsADAANAA4ADgANAA0ADAALAA0ADQAMAAsACgAJAAcA
BQAGAAcACAAHAAYAAwADAAMAAgACAP///v/9//v/9//5//n/+f/4//j/+P/3//T/8v/z
//P/8//1//T/9P/0//P/8v/y//L/9P/0//T/9P/z//L/8f/w//D/8P/w//D/8f/y//X/
9v/w/+7/8P/w//T/9P/z//P/9P/0//T/9v/1//P/8v/z//T/9f/2//f/9v/z//L/8v/1
//b/9v/2//T/9v/3//f/+f/5//n/+P/3//b/9v/1//X/9v/2//b/9//2//j/+//6//v/
9//z//P/9P/1//X/9f/1//X/9f/2//b/9f/1//f/9f/1//X/8//z//L/8v/y//L/8v/0
//L/8v/y//L/8v/y//L/8//z//P/8v/y//T/9P/z//P/8//0//T/9P/0//P/8//0//T/
8//y//L/8f/y//L/8v/y//L/8P/w//L/8v/0//T/9P/0//P/8f/v//D/8v/0/+//7P/t
/+7/7//w//D/8P/w/+//8P/w//H/8v/y//L/8v/x/+//7//v/+//8f/y//T/9//2//f/
9//4//z/+v/5//z/AAAEAAYABgAIAAkACQAJAA0ADQALAAoACQAHAAYABQAIAAkACAAJ
AAUAAwABAAAAAgABAAIAAwD+//j/9v/0//H/7P/r/+v/6f/o/+f/5v/o/+f/5//n/+f/
5//p/+n/5//n/+X/5P/m/+f/5f/n/+v/6f/s//L//P8EAAoAEgAnADwAUABnAIEAmACl
AKgAnABoABkA7v/p/+3/9/8BAPz/9//3//j/+f/7//X/7v/v//P/8v/y//H/7//t/+//
7//v/+7/7f/t/+z/7v/x//P/9f/y/+//7P/q/+v/7P/t/+7/8P/x//H/8P/u/+//7//x
//P/8//y//L/8P/v/+//8P/v/+//7//v//H/8v/y//D/8//0//T/9P/z//P/8v/y//P/
8//z//P/8//z//T/9P/2//f/+P/4//X/9P/z//L/8v/y//H/8f/z//X/9//3//f/+P/5
//n/9//3//f/9//3//r/+v/4//z//////////f/9//7/AAAAAAAAAAAAAP///////wAA
AgACAAQABAAGAAQABAAGAAYABgAGAAcABgAHAAcABwAHAAgACQAKAAwACwALAAoABwAJ
AAkACAAGAAYABgAFAAIAAgACAAIAAQAAAP3//f/9//z//P/5//j/9//1//H/9P/1//b/
9v/x//D/7v/q/+z/7f/t/+3/6//q/+r/6v/p/+j/6P/o/+n/6v/r/+z/6v/q/+r/6v/q
/+r/6v/q/+n/6P/p/+j/5f/k/+f/6P/q/+r/6f/p/+v/7P/t//D/7f/r/+r/6//t/+3/
7f/t/+//7f/t/+7/8P/w/+//7v/u//D/8f/x//P/8//z//L/8P/w//H/8f/y//L/8f/w
//D/7v/v//H/8v/1//P/8f/u/+7/7v/t/+//7//v/+//8P/w/+//7//w/+//8P/x/+//
7//u/+7/7v/u/+7/8P/u/+7/7v/u/+7/7v/u/+//7f/t/+z/7P/u/+7/7f/t/+3/7v/u
/+7/7P/r/+v/7P/q/+n/6P/o/+v/7P/s/+z/6v/q/+j/6P/n/+b/5//m/+j/5v/l/+n/
6P/m/+b/5v/m/+n/6v/r/+v/6P/m/+X/5P/k/+T/5P/j/+T/5f/m/+f/5v/m/+f/6f/s
/+//8f/0//X/8v/w//L/9v/6//z//P/8//3//f/9///////9//z//P/7//v/+//9//3/
+//7//j/9//2//b/9//1//X/9f/v/+j/5f/i/+D/3P/c/93/3P/a/9j/1v/W/9X/1f/V
/9X/1f/X/9f/1f/V/9P/0v/Q/9P/0//X/9n/2//c/+D/6P/y//j/BAAZADAARgBbAHMA
lACjAJoAgAA+APP/0v/R/9P/4f/t/+j/3//h/+b/5//j/93/2v/Z/9f/2//c/9z/2//b
/93/3f/d/9r/2f/Z/9j/2v/b/9v/2//a/9n/2P/Y/9r/2v/a/9r/3P/d/93/3P/b/9v/
2v/b/9z/3f/d/97/2//Z/9j/2P/Z/9n/2f/Z/9v/3P/c/9r/2//c/9z/3P/c/93/3f/e
/93/3f/d/93/2//b/9z/3P/c/93/3v/e/97/3v/e/97/3//g/+D/4f/f/9//3//d/93/
3v/f/9//4f/h/+H/4f/h/+T/5P/i/+b/6f/p/+n/5f/j/+L/4v/l/+b/5//o/+j/5//m
/+b/6P/o/+r/6v/s/+r/6v/s/+z/7P/s/+3/7P/t/+3/7f/u//D/8v/0//L/7//t/+r/
6f/t/+//8P/u/+7/7v/t/+j/6P/o/+j/6P/o/+b/5//l/+T/5P/h/+P/4//i/9//3v/d
/9z/2v/Z/9r/2v/Y/9b/1//X/9f/1//W/9b/1v/Y/9j/2f/a/9f/1v/V/9T/1P/U/9T/
1P/W/9b/1v/W/9P/0v/T/9L/0v/S/9b/2P/X/9b/1P/T/9T/1P/U/9b/2P/X/9f/2f/Z
/9n/2f/Z/9n/1//X/9j/2P/Y/9f/1v/X/9r/3P/d/93/3f/d/9z/3P/c/93/3f/e/97/
3f/c/9r/2P/Z/9v/2f/b/9j/1f/W/9j/2v/b/9n/2f/Z/9n/3P/c/9v/2//Z/9f/1//X
/9f/1//W/9b/1v/W/9b/2P/Y/9j/2P/Y/9X/1P/T/9P/0//T/9L/0v/U/9T/0//T/9H/
0P/Q/w==
         </WaveFormData>
      </LeadData>
      <LeadData>
         <LeadByteCountTotal>10000</LeadByteCountTotal>
         <LeadTimeOffset>0</LeadTimeOffset>
         <LeadSampleCountTotal>5000</LeadSampleCountTotal>
         <LeadAmplitudeUnitsPerBit>4.88</LeadAmplitudeUnitsPerBit>
         <LeadAmplitudeUnits>��V</LeadAmplitudeUnits>
         <LeadHighLimit>2147483647</LeadHighLimit>
         <LeadLowLimit>268435456</LeadLowLimit>
         <LeadID>V1</LeadID>
         <LeadOffsetFirstSample>0</LeadOffsetFirstSample>
         <FirstSampleBaseline>0</FirstSampleBaseline>
         <LeadSampleSize>2</LeadSampleSize>
         <LeadOff>FALSE</LeadOff>
         <BaselineSway>FALSE</BaselineSway>
         <ExcessiveACNoise>FALSE</ExcessiveACNoise>
         <MuscleNoise>FALSE</MuscleNoise>
         <LeadDataCRC32>201050578</LeadDataCRC32>
         <WaveFormData>
BAAEAAQABAAEAAQABAAEAAUABgAHAAgABgAGAAYABgAGAAYABgAGAAgACAAIAAgACAAI
AAgACAAIAAgACAAIAAgACAAIAAgACAAIAAgACAAIAAgACAAIAAgACAAIAAgACAAIAAgA
CAAIAAgACAAIAAoACgAKAAoACAAIAAgACAAIAAgACAAIAAgACAAIAAgABgAGAAYABgAE
AAQABAAEAAQABAAEAAQAAgACAAIAAgABAAAA///+//7//v/+//7/+//6//n/+P/4//j/
+P/4//f/9v/1//T/8v/y//L/8v/y//L/8v/y//T/9P/0//T/9P/0//T/9P/1//b/9//4
//r/+v/6//r/+v/6//r/+v/8//z//P/8//7//v/+//7//v/+//7//v/8//z//P/8//z/
/P/8//z//P/8//z//P/+//7//v/+//z//P/8//z//v/+//7//v/+//7//v/+//7//v/+
//7/AAAAAAAAAAAAAAAAAAAAAAAAAAAAAAAAAAAAAAAAAAD+//7//v/+/wAAAAAAAAAA
AAAAAAAAAAD+//7//v/+//7//v/+//7//v/+//7//v/+//7//v/+//7//v/+//7//P/8
//z//P/8//z//P/8//z//P/8//z//P/8//z//P/8//z//P/8//z//P/8//z//P/8//z/
/P/6//r/+v/6//r/+v/6//r/+v/6//r/+v/6//r/+v/6//r/+v/6//r/+v/6//r/+v/6
//r/+v/6//r/+v/6//r/+v/6//r/+v/4//j/+P/4//j/+P/4//j/+P/4//j/+P/2//b/
9v/2//j/+P/4//j/+P/5//n/+P/4//j/+P/4//b/9v/2//b/+P/6//r/+//9//7/////
//3//f/+////AQABAP///P/6//n/9//1//T/8//x//D/8f/x//H/8f/x//H/8f/y//D/
8P/w//D/8P/y//P/8//1//b/9v/2//b/9v/2//b/9//3//f/9f/3//f/9v/2//j/+P/4
//j/9v/2//b/9v/7////BAAKAAwACgAMAAoABwAHAAcABAD+//P/3//J/7P/mv+F/3n/
ef+C/4L/ev92/3v/hf+W/6n/t//G/9f/5P/p//D/9v/4//j/+f/7//v/+//9//3//f/+
//7//v8AAAAAAAABAAEAAQABAAIAAgACAAIAAwADAAMAAwADAAMABAAEAAQABQAFAAUA
BQAFAAcABwAHAAcACQAKAAoACgAJAAgABwAGAAgACAAIAAgACQAJAAkACQAJAAkACQAJ
AAkACgAKAAoACgAJAAkACQAJAAkACgAKAAoACQAJAAkACwALAAsACwAKAAkACAAHAAkA
CQAHAAcACgAKAAgACAAIAAcABgAGAAQABQAFAAMAAgABAAEAAQADAAEAAAD/////////
//3//f/8//z/+//6//n/+P/4//b/9v/2//b/+P/3//f/9//3//f/9//4//r/+//9//3/
/f/9//z/+//+//7/AAAAAAAAAQABAAMAAgACAAIAAgAEAAQABAAEAAQABAAEAAQABAAE
AAQABAAEAAQABAADAAMAAwAEAAQAAgACAAIAAgACAAIAAgACAAQABAAEAAQABQAFAAYA
BgAEAAQABQAFAAQABAADAAMABQAFAAUABQAEAAQABAAEAAYABgAGAAYABgAHAAcABwAH
AAgACAAHAAcABwAHAAcABwAHAAgACAAIAAcABwAHAAYABgAGAAYABAAEAAQABAAGAAQA
BAAFAAUABQAFAAQABAAEAAQABAAEAAQABAAEAAQABAAEAAMAAwADAAMAAwADAAMAAwAD
AAAAAAAAAAEAAQABAAEAAQADAAMAAgACAAAA/////wAAAgACAAIAAgAAAP//////////
//8AAAAA//////////////////8AAAAAAAAAAP//AAAAAAAAAAAAAAAAAAAAAAAA/v/+
//////8AAAAAAAAAAP7//v/+//7/AAAAAAIAAgADAAUABgAHAAcABwAHAAgACAAHAAYA
AwABAAAAAAD///v/+v/5//f/+P/3//f/9//1//X/9f/1//j/+P/4//j/+P/4//r/+//5
//v//P/8//z//P/8//z//P/9//3//f/9///////+//z//P/8//z/+v/6//r/+v/+////
AQAEAAoAEAASABIADgAHAAUABQAEAAAA9f/n/9P/vf+m/4//f/95/4D/hP98/3T/d/+F
/5b/p/+x/8D/0f/g/+f/6v/u//T/9v/3//n/+f/5//v/+//7//z//P/8//7//v/+////
////////AAAAAAAAAAABAAEA//////////8AAAAAAAABAAMAAwADAAMAAQABAAEAAQAD
AAQABAAEAAIAAgACAAIABAAEAAQABAAFAAUABQAFAAUABQAFAAUABQAGAAYABgAGAAUA
BQAFAAUABQAGAAYABgAFAAUABQADAAMAAwADAAUABQAFAAUABQAFAAMAAwAGAAYABAAE
AAIAAQAAAAAAAgADAAMAAQD+//3//f/9/////f/8//v/+//7//v/+f/3//b/9v/1//T/
8//y//L/8v/y//L/8v/w/+//7//v//D/8f/y//T/9P/1//f/9//6//v/+//7//r/+v/8
//z//P/9//3////+//7//v/+/wAAAAAAAAAAAAAAAAAAAAAAAAAAAAAAAAAAAAAAAP//
AQABAAIAAgACAAIAAgACAAEAAAD///7///8AAAEAAgABAAEAAgACAAIAAgADAAMABAAE
AAMAAwADAAMAAwADAAQABAAEAAQAAgACAAIAAgAEAAUABQAFAAUABgAGAAUAAwADAAMA
AwAFAAUABgAGAAYABQAFAAUABAAEAAQABAAEAAQABAAEAAQAAgACAAMAAwADAAMAAgAC
AAIAAgACAAQABAAEAAQABAAEAAQAAwADAAMAAwADAAMAAwADAAMAAgACAAIAAwADAAMA
AwADAAMAAwACAAIAAgABAAEAAgACAAIAAgACAAIAAQABAAEAAgAAAAAAAAAAAAAAAAAA
AAAA/v/+//////8AAAAAAAAAAP7//v/+//7/AAAAAAIAAgADAAUABgAHAAcABwAHAAgA
CQAJAAkABwACAAAA///9//z//P/8//v/+P/3//f/9//3//f/9//3//b/9v/2//b/+P/4
//r/+//7//3//v/+//7//v/+//7//v/////////9///////+//z//P/8//z//v/+//7/
/v/+////AQAIAAwAEAAQABIAEAALAAkACQAIAAYA/f/r/9f/vf+i/4v/ff97/4L/iP+A
/3r/f/+L/57/r/+9/8r/3f/q//H/8v/y//b/+f/7//7////9/////////wAAAAAAAAIA
AgACAAMAAwAFAAUABgAGAAYABgAHAAcABQAFAAUABQAGAAYABgAHAAcABwAHAAcACAAJ
AAoACwALAAwADAAMAAsACgAJAAgACgAKAAoACgAJAAkACQAJAAsACwALAAsACQAKAAoA
CgAMAAsACwALAAsACwAMAAwADAALAAsACwANAA0ADQANAAsACwALAAsACwALAAkACQAM
AAwACgAKAAoACQAIAAgABgAHAAcABQAEAAMAAwADAAMAAQAAAP///////////f/9//z/
/P/7//r/+f/4//j/+P/4//j/+P/2//X/9f/1//f/9//3//j/+P/5//v/+//8//3//f/9
/wAAAAACAAIAAgADAAMABQAEAAQABAAEAAQABAAEAAQABAAEAAQABAAGAAYABgAGAAQA
BAAEAAMAAwADAAQABAAEAAQABAAEAAQABAAEAAQABAAEAAQABAADAAMABAAEAAYABgAH
AAcABwAGAAQAAwAEAAUABgAHAAYABgAGAAYACAAIAAgACAAIAAkACQAJAAcACAAIAAcA
BwAHAAcABwAJAAkACgAKAAgABwAHAAcACAAIAAgACAAIAAgACAAIAAYABAAEAAUABwAH
AAcABgAEAAQABAAEAAYABgAGAAYABAAEAAQAAwAFAAUABQAFAAUABQAFAAUAAwACAAEA
AQADAAMAAwADAAMAAwACAAIAAgABAAEAAgACAAIAAgACAAIAAQABAAEAAwADAAQABAAB
AAEAAQABAAEAAAACAAIAAgACAAIAAgACAAIAAgACAAMAAwACAAIAAgACAAAAAAAAAAAA
AQACAAUABgAGAAcABwAHAAkACQAJAAoACwALAAsACQAEAAIAAQD///7//v/+//3/+//5
//j/9//3//f/9//3//r/+v/6//r/+v/6//z//f///wEAAgACAAAAAAAAAAAAAAABAAEA
AQABAAMAAwACAAAAAAAAAAAAAgACAAIAAgACAAUACQAMABAAEgAWABYAEAANAA8ADwAM
AAYA+//p/9f/vf+g/4n/ff99/4b/iP9+/3z/hf+T/6b/uf/H/9T/4//u//H/9P/8/wAA
AAABAAMAAwADAAUABQAFAAYABgAGAAgACAAIAAkACQAKAAsADQAOAA0ADAAMAAsACwAL
AAsACwAMAAwADAANAA4ADwAQABEADwAPAA8ADwARABIAEgASABAAEAAQABAAEAAQABAA
EAATABMAEwATABEAEQARABEAEwAUABQAFAAUABMAEwATABMAEwAUABQAFAATABMAEwAT
ABMAEwATABUAFQAVABUAEwATABEAEQAUABQAEgASABAADwAOAA4ADgAPAA8ADQAOAA0A
DQANAA0ACwAKAAkABwAHAAcABQAHAAYABgAFAAQAAwACAAIAAgACAAIAAgAAAP//////
/////////wAAAgADAAUABQAGAAcABwAHAAgACAAKAAoACgALAAsADQAMAAwADAAMAAwA
DAAMAAwADAAMAAwADAAMAAwADAAMAAwADAAMAAsACQAJAAoACgAKAAoACgAKAAwADAAM
AAwADAAMAAwADAAJAAkACgAKAAoACgALAAsADgAOAA0ADQALAAsACwALAA4ADgAOAA4A
DgAOAA4ADgAMAA0ADQANAA0ADgAOAA0ADQANAA0ADQANAA0ADgAOABAADwAPAA8AEAAQ
ABAAEAAOAA4ADgAOAAwACgAKAAsADQANAA0ADAAKAAoACgAKAAoACgAKAAoACgAKAAoA
CQAHAAcABwAHAAoACwAMAA0ACgAKAAoACwAJAAkACQAJAAsACwAKAAoACAAHAAcACAAI
AAgACAAIAAYABQAFAAUABwAHAAgACAAJAAkACQAJAAcACAAIAAgACAAIAAgACAAIAAgA
BgAGAAcABwAGAAYABgAGAAYABgAGAAYABAAEAAYABgAJAAsADAANAA0ADQANAA4ADQAN
AA0ACwAIAAYABQADAAEAAAD///3//P/7//v/+//7//v/+//7//z//P/8//z//P/8//7/
/////wEAAgACAAIAAgACAAIAAgADAAMAAwD//wEAAQAAAAIAAgACAAIAAAAAAAAAAAAE
AAcADQAQABIAEgASABIADgALAAsADQAGAPr/6f/Z/8v/uf+k/5H/kf+d/6D/lv+M/4j/
j/+b/6j/sf/B/9T/5f/u//H/8v/4//7//v///wEAAQABAAMAAwADAAYABgAGAAgABgAG
AAcABwAGAAUABQAEAAUABgAIAAkACQAJAAkACQAIAAgACAAJAAsACwALAAsACQAJAAkA
CQALAAwADAAMAAoACgAKAAoACgAKAAoACgANAA0ADQANAAsACwALAAsACwAMAAwADAAK
AAkACQAJAAsACwAMAAwACgAJAAkACQAJAAkACQAJAAsACwALAAsACQAJAAcABwAKAAoA
CAAIAAgABwAGAAYABQAFAAQAAQABAAEAAgADAAEA///+//3//f/9//3/+//7//r/+v/5
//b/9f/0//T/9v/2//b/9v/2//X/9f/1//X/9f/1//b/9f/1//b/9f/3//n/+v/7//z/
/P/+//7//P/9//3///8AAAAAAAAAAP7//v/+//7/AAAAAAAAAAAAAAAAAAAAAAAAAAAA
AP///////wAAAAAAAAAAAAAAAAAAAAAAAAAAAgACAAIAAgABAAEAAgACAAIAAgADAAMA
BgAGAAUABQADAAMAAwADAAYABgAGAAYABAAEAAQABAAEAAUABQAFAAUABgAGAAUABQAF
AAUABQAFAAUABgAGAAYABQAFAAUAAgACAAIAAgAEAAQABAAEAAQAAgACAAMAAQABAAEA
AAACAAIAAgACAAIAAgACAAIABAAEAAQAAwACAAEAAAD//wEAAQABAAEAAgACAAIAAwAB
AAEAAQABAAMAAwACAAIAAgABAAEAAgACAAIAAgACAAAA/////////////wAAAAD/////
/////////////wAAAgACAAIAAAAAAAAAAAAAAAAAAAAAAAAAAAABAAEA/v/+//7//v8A
AAAAAAAAAP7//v8AAAAAAQADAAQABQAHAAcABwAIAAcABwAHAAUAAgAAAP///f/5//j/
9//1//b/9f/1//X/9f/1//X/9f/4//j/+P/4//b/9v/4//n/+f/7//z//P/8//z//P/8
//7//////////P/9//z/+v/8//z//P/8//z//P/8//z/+v///wUACgAOABAAEAAOAAwA
CQAJAAcABAD+/+//3//P/73/qP+T/4X/if+U/5D/gP98/4P/if+W/6X/sf/C/9f/4v/p
//D/9v/4//z//f///////v////7//f/+//7//v8AAAAAAAABAAEAAwADAAQABAACAAIA
AwADAAUABQAFAAUABgAGAAYABwAFAAUABQAFAAcABwAHAAcABQAGAAYABgAGAAYABgAG
AAgACAAIAAgABwAHAAcABwAJAAkACQAJAAcACAAIAAgACAAHAAcABwAFAAUABgAGAAgA
BwAHAAcABQAFAAUABQAFAAUABQAFAAcABwAFAAUABAAEAAIAAgACAAEAAAAAAAIAAwAD
AAEA/v/9//3//f////3//P/7//v/+//7//n/+f/4//j/9//2//X/9P/0//L/8v/y//L/
9P/z//P/8//z//P/8//0//T/9f/3//f/+P/5//n/+f/4//j/+v/6//r/+//7//3//v/+
//7//v8AAAAAAAAAAAAAAAAAAAAA/v/+//7//v8AAAAAAAD///3//f/+//7/AAAAAAAA
AAAAAAAAAAAAAP7//v/+//7//////wAAAAAAAAAAAQABAAEAAAD+//3////////////+
//7//v/+/wAAAAAAAAAAAAABAAEAAQABAAIAAgABAAEAAQABAAEAAQABAAIAAgAEAAMA
AwADAAAAAAAAAAAAAgACAAIAAgACAAAAAAABAP////////7/AAAAAAAAAAACAAIAAgAC
AAAAAAAAAP//AQABAAEAAQD//////////wAAAAAAAAEAAQABAAEAAQD//////v/+/wAA
/////wAA/v/+//7//v8AAP////////////8AAAAA/f/9//3//f////////8AAP7//v/+
//3///////////8CAAIAAAAAAP///v/9//z//v/+//7//v/+//7///////7//v/+//7/
/v/+//7//v/+//7/AAAAAAEAAwAEAAUABQAFAAUABgAHAAcABwAFAAIAAAD///3/+//6
//n/9//2//X/9f/1//X/9f/1//X/+P/4//j/+P/2//b/+P/5//n/+//8//z//v/+//7/
/v/+//////////3///////7//P/8//z//P/8//z//P/8//7/AQABAAQADAAQAA4ADgAQ
AA0ACQAJAAoACAD9/+3/2f/D/6z/k/+F/33/gv+G/4D/eP95/4P/lP+n/7X/wP/R/+L/
6f/u//L/9P/4//n/+//7//3/////////AAAAAAAAAgACAAIAAwADAAEAAQACAAIABAAE
AAUABQAFAAUABQAFAAYABgAGAAcABwAHAAcABwAFAAUABQAFAAcACAAIAAgACAAIAAgA
CAAIAAgACAAIAAkACQAJAAkABwAHAAcABwAJAAoACgAKAAoACQAJAAkACQAJAAoACgAK
AAkACQAJAAcABwAHAAcACQAJAAkACQAJAAkABwAHAAgACAAGAAYACAAHAAYABgAEAAUA
BQADAAAA///////////9//z/+//7//v/+//5//v/+v/6//n/+P/3//b/9v/2//b/9v/2
//b/9f/1//X/9f/1//X/9v/0//X/9//3//r/+//7//v//P/8//7//v/+//////8BAAAA
AAAAAAAAAgACAAIAAgAAAAAAAAAAAAAAAAAAAAAAAgACAAIAAQAAAP/////+/wAAAAAA
AAAA/v/+//7//v/+//7//v/+//////8AAAAAAAAAAAEAAQAAAAAA////////////////
AgACAAIAAgACAAIAAgACAAAAAQABAAEAAwAEAAQAAwABAAEAAQABAAMAAwAEAAQABAAD
AAMAAwAEAAQABAAEAAQABAAEAAQAAgAAAAAAAQABAAEAAQAAAAAAAAAAAAAAAAAAAAAA
AAAAAAAAAAD///////////////////////8AAAAAAAABAAAA///+//3///////7//v8A
AP////8AAP7//v/+//7//v/9//3//f/9//3//v/+//3//f/9//3//f/9//3//v/+//7/
/v/9//3//f/9//3//v/+//7//f///////v/8//z//P/8//z//P/8//z//P/8//3//f/8
//z//P/8//7//v/+//7//P/8//7//v///wEAAgADAAUABQAFAAYABQAFAAUAAwABAAAA
AAD///v/+v/5//f/9P/z//P/8//z//P/8//z//T/9P/0//T/9P/0//b/9//5//v//P/8
//z//P/8//z/+v/7//v/+//5//v/+//6//z//P/8//z//P/8//z//P/8//3/AQAKAA4A
DgAMAA4ADAAJAAcABwAKAAQA+f/n/9H/t/+c/4X/ef95/4T/gv96/3r/g/+N/6L/tf+/
/8z/3f/q/+v/8P/4//r//P/9/////////wEAAQABAAIAAgACAAQABAAEAAUABQAFAAUA
BgAGAAYABgAHAAcABQAFAAUABQAIAAgACAAJAAcABwAHAAcACQAJAAkACQAHAAgACAAI
AAoACgAKAAoACAAIAAgACAAJAAkACQAJAAsACwALAAsACwAMAAwADAAMAAsACwALAAsA
CwAMAAwADAALAAsACwALAAsACwALAAkACQAJAAkACQAJAAcABwAIAAgABgAGAAgABwAG
AAYABgAHAAcABQAEAAMAAwADAAMAAQAAAP///////////f/7//r/+v/5//n/+f/5//r/
+P/4//j/+P/4//f/9//3//n/+f/5//r/+v/7//3//f8AAAEAAQABAAEAAAABAAAAAgAD
AAMABQAEAAQABAAEAAQABAAEAAQABAAEAAQABAACAAIAAgACAAQABAAEAAMAAQABAAIA
AgACAAIAAgACAAIAAgACAAIAAAAAAAAAAAAAAAEAAwAEAAIAAgADAAMAAgACAAEAAQAD
AAMAAwADAAYABgAGAAYABgAGAAYABgAGAAcABwAHAAUABgAGAAUABwAHAAcABwAHAAcA
CAAIAAgABwAHAAcABgAGAAYABgAIAAgACAAIAAYABAAEAAUABQAFAAUABAAEAAQABAAE
AAQABAAEAAQABAAEAAQAAwAFAAUABQAFAAMAAwADAAMAAgACAAIAAwADAAMAAwADAAMA
AwACAAIAAgABAAEAAgAAAAAAAAAAAAIAAQABAAEA/////wAAAAD//////////wEAAQAB
AAIAAQAAAP///f///////////wAAAAAAAP///f///wEA//8AAAAAAAAAAAAA/v/+//7/
/v8AAAAAAQABAAAAAAAAAAAAAAAAAAAAAAAAAAAAAgACAAMABQAGAAcACQAJAAkACgAL
AAsACwAJAAgABgAFAAMAAQAAAP///f/7//n/+P/3//n/+f/5//n/+v/6//r/+v/4//j/
+v/7//z///8BAAIAAAAAAAAAAAAAAAEAAQABAP//AQABAAAAAgACAAIAAgACAAIAAgAC
AAAAAQAHAA4AEgAUABQAEgAOAAsADQALAAoACAD9/+v/1f+//6T/jf+B/4X/kP+O/4T/
gv+L/5f/qP+3/8P/0v/h/+z/8f/0//j//v8AAAEAAwADAAUABwAHAAcABgAGAAYACAAG
AAYABwAHAAcABwAIAAgACAAIAAkACQAJAAkACQAJAAoACgAKAAsACwALAAsACwALAAsA
CwALAAsADAAMAAwADgAOAA4ADgAMAAwADAAMAAsACwALAAsADQANAA0ADQANAA4ADgAO
AA4ADQANAA0ADQANAA4ADgAMAAsACwALAA0ADQANAA0ADQANAA0ADQALAAsACQAJAAoA
CgAIAAgACgAJAAgACAAGAAcABwAFAAQAAwADAAMAAwABAAAA///////////9//3//P/8
//v//P/7//r/+v/4//j/+P/4//j/9//3//f/9//3//f/+P/6//v//f/9//z//f/9//3/
AAAAAAIAAgAAAAEAAQADAAYABgAGAAYABQAEAAMAAgAEAAQABAAEAAQABAAEAAQABAAE
AAQAAwADAAMABAAEAAQABAAEAAQABgAGAAYABgAFAAQAAwACAAEAAQACAAIAAwAEAAYA
BwAHAAYABAADAAUABQAFAAUABgAGAAYABgAGAAYABgAGAAQABQAFAAUAAwAEAAQAAwAE
AAUABgAHAAUABQAGAAYACAAHAAcABwAGAAYABgAGAAQABAAEAAQABQAEAAUABwAFAAUA
BQAEAAIAAgACAAIAAgACAAIAAgACAAIAAgABAAMAAwADAAMAAwADAAMAAwAAAAAAAAAB
AAMAAwADAAMAAgABAP///v8BAAEAAgAEAAIAAgACAAIAAAD/////////////AAAAAAEA
AQABAAEA////////AAAAAAAAAAD//wEAAQABAAEAAAAAAAAA/////////////////v8A
AAAAAAAAAP7//v/+//7//v/+//////8AAAAAAAAAAP7//v/+//7/AAAAAAIAAgACAAMA
AwADAAUABQAFAAYABwAHAAcABQAEAAIAAQD///3//P/7//n/+P/3//f/9//1//X/9f/1
//T/9P/0//T/9P/0//b/9//5//v//P/8//z//P/8//z//P/9//3//f/7//3//f/8//z/
/P/8//z/+v/6//r/+v/8////AwAIAAwADAAOABAADAAJAAcABQAEAAAA9f/l/9P/u/+g
/4n/f/+D/4z/jP+G/4T/if+V/6b/s/+7/8j/2f/k/+n/7v/0//j/+P/5//v/+//7//3/
/f/9/wAAAAAAAAIAAgACAAMAAwABAAEAAgACAAQABAAFAAUABQAFAAUABQAGAAYABgAH
AAcABwAHAAcACQAJAAkACQAHAAgACAAIAAYABgAGAAYACAAIAAgACAAJAAkACQAJAAsA
CwALAAsACQAKAAoACgAKAAkACQAJAAcABwAIAAgACAAHAAcABwAJAAkACQAJAAcABwAH
AAcACQAJAAcABwAIAAgABgAGAAYABQAEAAQABAAFAAUAAwACAAEAAQABAP///f/8//v/
/f/9//3/+//7//r/+v/5//n/+f/5//r/+f/4//f/9v/2//X/9f/1//X/9f/1//b/9v/3
//n/+f/6//v/+//7//z//P/+//7/AAABAAEAAwAEAAQABAAEAAQABAAEAAQABgAGAAYA
BgAFAAQAAwACAAMABAAFAAUABQAFAAYABgAEAAQABAAEAAQABAAEAAQABgAGAAYABgAF
AAUABgAGAAQABAAFAAUABgAGAAUABQAGAAcACAAJAAkACAAHAAYABgAGAAYABgAGAAcA
BwAHAAUABgAGAAUABQAFAAUABQAFAAUABgAGAAYABQAFAAUAAgACAAIAAgAEAAQABAAE
AAQAAgACAAMAAQABAAEAAAAAAAAAAAAAAAIAAgACAAIAAAAAAAAA//8BAAEAAQABAP//
//////////8AAAEAAwABAAEAAQABAAEAAQAAAAAAAAD/////AAD+//7//v/+/wAA////
/////f/9//7//v///////////////////wAAAAAAAAAA//8BAAEAAQABAAAAAAAAAP//
AAD+//7//v/+/wAAAAAAAAAA/v/+//////8AAAAAAAAAAP7//v/+//7//v/+/wAAAAAD
AAUABgAHAAUABQAFAAYACQAJAAkABwAEAAIAAQD///z/+v/4//X/9v/1//X/9f/3//f/
9//3//j/+P/4//j/+P/4//r/+//5//v//P/8//7//v/+//7//P/9//3//f/7//3//f/8
//7//v/+//7//v/+//7//v8CAAUACQAMAA4AEAASABAACgAJAAkABwAGAP7/8f/h/8//
wf+w/6H/m/+j/6z/qv+e/5b/l/+f/6j/r/+3/8j/2//o/+3/8v/4//z//v///wEAAQAB
AAMAAwADAAIAAgACAAQABQAGAAgACQAHAAcACAAIAAYABgAHAAcACQAJAAkACQAIAAgA
CAAJAAsACwALAAsACQAJAAkACQALAAwADAAMAAwADAAMAAwADAAMAAwADAANAA0ADQAN
AA0ADQANAA0ACwAMAAwADAAMAAsACwALAAsACwAMAAwADgANAA0ADQAMAAsACgAJAAkA
CQAJAAkACwALAAkACQAIAAgABgAGAAgABwAGAAYABAAFAAUAAwADAAMABAAFAAMAAQAA
AP///////////f/9//z//P/7//r/+f/4//j/+P/4//j/+P/4//f/9//3//b/9f/0//T/
9f/3//r/+//6//v/+//7//7//v8AAAAA/v//////AQACAAIAAgACAAIAAgACAAIAAgAC
AAIAAgAEAAQABAAEAAIAAgACAAEAAwADAAQABAAEAAQABAAEAAIAAgACAAIABQAGAAcA
CAAFAAUABgAGAAQABAAFAAUABwAIAAgACQAHAAcABwAHAAYABgAGAAYACAAIAAgACAAI
AAkACQAJAAcACAAIAAcABQAFAAUABQAHAAcACAAIAAYABQAFAAUABAAEAAQABAAEAAQA
BAAEAAQAAgACAAMAAwADAAMAAgAEAAQABAAEAAIAAgACAAIAAgACAAIAAQD/////////
/wEAAQABAAEAAAAAAAAAAQABAAEAAQABAAEAAQAAAAAAAAD/////AAACAAIAAgACAAAA
/f///w==
         </WaveFormData>
      </LeadData>
      <LeadData>
         <LeadByteCountTotal>10000</LeadByteCountTotal>
         <LeadTimeOffset>0</LeadTimeOffset>
         <LeadSampleCountTotal>5000</LeadSampleCountTotal>
         <LeadAmplitudeUnitsPerBit>4.88</LeadAmplitudeUnitsPerBit>
         <LeadAmplitudeUnits>��V</LeadAmplitudeUnits>
         <LeadHighLimit>2147483647</LeadHighLimit>
         <LeadLowLimit>268435456</LeadLowLimit>
         <LeadID>V2</LeadID>
         <LeadOffsetFirstSample>0</LeadOffsetFirstSample>
         <FirstSampleBaseline>0</FirstSampleBaseline>
         <LeadSampleSize>2</LeadSampleSize>
         <LeadOff>FALSE</LeadOff>
         <BaselineSway>FALSE</BaselineSway>
         <ExcessiveACNoise>FALSE</ExcessiveACNoise>
         <MuscleNoise>FALSE</MuscleNoise>
         <LeadDataCRC32>4043976862</LeadDataCRC32>
         <WaveFormData>
+P/4//j/+P/6//r/+v/6//z//P/8//z//P/8//z//P/9//7///8AAAAAAAAAAAAAAgAC
AAIAAgAEAAQABAAEAAYABgAGAAYACAAIAAgACAAKAAoACgAKAAwADAAMAAwADQAOAA8A
EAARABIAEwAUABcAGAAZABoAHAAcABwAHAAfACAAIQAiACQAJgAoACoAKwAsAC0ALgAv
ADAAMQAyADMANAA1ADYANwA4ADkAOgA6ADoAOgA6ADwAPAA8ADwAOwA6ADkAOAA2ADYA
NgA2ADMAMgAxADAALwAuAC0ALAApACgAJwAmACMAIgAhACAAHgAcABoAGAAVABQAEwAS
ABAADgAMAAoACAAGAAQAAgD///7//f/8//v/+v/5//j/9//2//X/9P/z//L/8f/w/+//
7v/t/+z/7P/s/+z/7P/q/+r/6v/q/+r/6v/q/+r/6v/q/+r/6v/q/+r/6v/q/+z/7P/s
/+z/7v/u/+7/7v/u/+7/7v/u/+7/7v/u/+7/7//w//H/8v/y//L/8v/y//T/9P/0//T/
9P/0//T/9P/y//L/8v/y//T/9P/0//T/8v/y//L/8v/0//T/9P/0//P/8v/x//D/8P/w
//D/8P/w//D/8P/w/+7/7v/u/+7/7v/u/+7/7v/s/+z/7P/s/+r/6v/q/+r/6v/q/+r/
6v/q/+r/6v/q/+r/6v/q/+r/6v/q/+r/6v/o/+j/6P/o/+r/6v/q/+r/6P/o/+j/6P/o
/+j/6P/o/+j/6P/o/+j/6P/o/+j/6P/m/+b/5v/m/+b/5v/m/+b/5v/m/+b/5v/m/+b/
5v/m/+b/5v/l/+X/5//n/+f/5//l/+X/5f/l/+X/5f/l/+X/5//o/+j/6v/r/+z/7v/u
/+z/7P/u/+//8P/w/+//7v/s/+v/6f/o/+j/5f/j/+D/4P/g/+H/4f/k/+T/5v/o/+f/
5f/j/+L/4v/j/+P/4f/i/+H/4f/g/+D/4P/g/+D/3v/d/93/3f/f/9//3//f/9//4f/h
/+H/4f/h/+H/4f/l/+n/8P/4//v/AgAOABwALQBJAGMAbQBiAEYAHQDq/67/gP9k/0v/
QP89/yb/Af/v/vb+Bv8p/1P/fP+c/7f/zv/i/+7/9P/z//L/8v/z//T/9f/2//j/+f/5
//r/+//8//3//v//////AQABAAMAAwADAAMABQAFAAcABwAIAAgABgAHAAkACgAKAAoA
CwALAA0ADQAOAA4ADwAPABAAEQAQABAADwAPABEAEwATABMAFAAUABYAFwAYABgAGQAa
ABoAGgAdAB4AHgAeAB8AIQAiACMAJAAlACgAKAAqACsALAAtAC4ALwAuADAAMQAyADUA
NwA4ADgAOwA9AD0APgBBAEMAQwBFAEQARQBFAEUARwBHAEgASQBJAEkASABIAEgASABI
AEYARwBGAEYARQBCAEEAQAA/AD4APQA8ADsAOgA5ADgANwA3ADUANQAzADEALwAuAC4A
KgAoACYAJAAjACIAIQAhAB4AGwAaABkAFgATABEADwAPAA0ACwAKAAoACQAIAAYABQAE
AAMAAgABAAEAAQAAAAEAAAAAAP/////////////9//3//f/9//3//f/9//3//f/9//3/
/f/9//7//v/+//7//v/+//7/////////AAAAAAAAAQABAAEAAgACAAIAAgACAAMAAwAD
AAMABAAEAAMAAwAEAAQABAAEAAQABQAFAAUABAAEAAIAAQABAAEAAQABAAEAAQABAAEA
AQABAAAAAAAAAAAAAAD///7//v/+//7//v/+/wAA/v/+///////+//7//v/8//z//P/8
//r/+v/6//r/+v/6//r/+v/6//n/+f/5//v/+//6//r/+v/6//r/+v/4//j/+P/4//b/
9//3//f/+f/4//j/9//1//b/9v/3//X/9//4//f/+P/2//b/9v/2//b/9v/2//X/9f/1
//X/9f/1//X/9f/1//P/8//z//P/8//z//T/9P/2//f/+P/6//r/+v/6//z//f/+//7/
/f/8//r/+f/3//b/9v/z//H/8P/u/+7/7//t/+7/7v/w//T/9P/z//L/8P/w//H/8f/t
/+z/6//r/+r/6v/q/+r/7P/s/+v/6//r/+v/6//r/+n/6f/r/+v/6//r/+v/6//t/+//
8f/2//7/AwAMABgAIgAvAEcAYwBzAHIAWgAzAAYAzP+W/3D/Vf9C/z//Mv8N//P+9v4I
/yX/T/92/5b/s//M/+L/7v/0//n//P/8//3//v/9//7/AAABAAEAAgADAAQABQAGAAcA
BwAHAAcACQAJAAkACQALAAsACwALAAwADAAMAA0ADwAQABAAEAARABEAEwATABQAFAAT
ABMAFAAVABUAFgAWABcAGQAbABsAGwAcABwAHgAfAB4AHgAfACAAIAAgACMAJAAkACQA
JQAnACgAKQAqACsALAAsAC4ALwAuAC8AMAAxADQANgA3ADgAOQA7ADwAPAA/AEEAQQBC
AEEAQwBDAEUASABJAEkASQBHAEcASABJAEkASQBIAEgASABIAEgARgBFAEQARABDAEIA
QQBAAD8APgA9ADwAOwA4ADcANgA1ADUAMwAzADEALwAtACwALAAqACgAJgAkAB8AHgAd
AB0AHAAZABgAFwAUABEADwANAA0ACwAJAAgABgAFAAQAAgADAAIAAQAAAP3//f/9//z/
/f/8//z/+//7//v/+//7//n/+f/5//n/+f/5//n/+f/5//n/+f/5//n/+v/6//r/+v/6
//r/+v/7//v/+//8//z//P/9//3//f/+//7//v/+//7///////////8AAAAA/////wAA
AAAAAAAAAAABAAEAAQAAAAAAAAD///////////////////3//f/9//3//P/8//z//P/8
//v/+v/6//r/+v/6//r/+v/4//j/+f/5//j/+P/4//b/9v/2//b/9v/2//b/9v/0//T/
9P/0//T/8//z//P/8//z//L/8v/y//L/8v/y//L/8v/y//L/8v/w//D/8P/w//D/8P/w
/+//7//v/+//7//x//H/8f/x/+//7//v/+//7//v//D/8P/y//P/9P/2//b/9v/2//j/
+f/6//r/+f/2//T/8//x//L/8v/v/+3/6v/o/+j/6f/p/+r/6v/s/+7/7v/t/+z/7P/s
/+3/7f/p/+j/5//n/+b/5v/m/+b/5v/m/+X/5f/n/+f/5//n/+X/5f/n/+f/5//n/+f/
5//n/+n/7f/0//r///8GABIAHgArAEcAYwB1AHQAYAA7AAwAzv+U/3D/V/9E/z//Lv8J
/+/+8v4E/yP/T/92/5j/tf/O/+L/7P/u//H/9P/0//X/9v/1//b/+P/5//v//P/9//7/
/f/+//////8BAAEAAwADAAMAAwAFAAUABQAFAAYABgAGAAcACQAKAAgACAAJAAkACgAL
AA0ADgAPAA8AEAARAA8AEAAQABEAEQATABMAEwASABIAFAAVABcAGAAaABwAGgAaAB0A
HgAeAB4AHwAhACIAIwAkACUAJAAkACYAJwAqACsALAAtAC4AMAAxADIAMwA1ADYANgA5
ADsAOwA8AD8AQQBBAEMARABFAEUARQBFAEUARgBHAEUARQBEAEQARgBGAEYARABBAEAA
QAA/AD4APQA8ADsAOgA5ADgANwA2ADUANAAzADEALwAvAC0AKwApACgAKAAmACQAIgAg
AB0AHAAbABsAFgATABIAEQAQAA0ACwAJAAcABQADAAIAAgABAAAA/v/9//z/+//6//n/
+f/5//j/9//2//b/9f/1//X/9f/1//X/9f/1//X/9f/1//X/9f/1//X/9f/1//f/+P/4
//j/9v/2//b/9v/5//n/+f/6//j/+P/5//n/+f/6//r/+v/6//r/+//7//v/+//8//z/
+//7//z//P/+//7//v////3//f/8//z//v/9//3//f/9//3//f/9//n/+f/5//n/+P/4
//j/+P/2//X/9P/0//b/9v/2//b/9P/y//L/8//1//T/9P/0//T/9P/0//T/8P/w//D/
8P/y//L/8v/y//D/7//v/+//8f/x//D/8P/u/+7/7v/u/+7/7v/u/+7/7v/v/+//7//t
/+z/7P/r/+v/6v/s/+z/7P/s/+z/7P/s/+v/6//r/+v/6//p/+n/6f/p/+f/5//n/+f/
6f/p/+r/6v/q/+v/7P/u//D/8P/w//L/8//0//T/8//w/+7/7f/r/+z/7P/p/+f/4v/g
/+D/4f/j/+T/5P/m/+j/6P/n/+b/5P/k/+X/5f/l/+T/4//j/+D/4P/g/+D/4v/i/+H/
4f/j/+P/4//j/+L/4f/i/+H/4v/j/+T/5f/j/+f/6//w//T/+/8EABAAGgApAEcAYwBx
AGwAUAAtAAAAwv+K/2j/Uf9C/zv/Iv/5/uf+7v4E/yf/Vf9+/5z/tf/O/97/6P/u//H/
8P/w//H/8v/z//T/9v/3//f/+P/5//r/+//8//3//f/+////AgADAAIAAQACAAEAAwAD
AAQABAAEAAUABwAIAAgACAAJAAkABwAHAAgACAALAAsADAANAA0ADgAOAA8ADwARABEA
EQAUABQAFgAXABYAFgAXABgAGgAaAB0AHgAeAB4AHwAhACIAIwAkACUAJgAmACgAKQAq
ACsALAAtADAAMgAzADQAMwA1ADYANgA7AD0APQA+AD8AQQBBAEMARABFAEUARQBFAEUA
RgBHAEcARwBGAEYARABEAEQAQgBDAEIAQgBBAEAAPwA+AD0APAA7ADoAOQA4ADcANgA1
ADMAMQAxAC8ALwAtACwALAAoACYAJAAiAB8AHgAdAB0AGgAXABYAFQAUABEADwANAAsA
CQAHAAYABgAFAAQAAgABAAAA///+//3//f/9//z/+//6//r/+f/5//n/+f/5//n/+f/5
//n/+f/5//n/+f/3//f/9//3//f/+P/4//j/+f/6//v//P/7//v/+//8//7//v//////
/f/+//7//v/+//7///////////8AAAAA/////wAAAAAAAAAAAAABAAEAAQAAAAAAAAD/
//////8BAAEAAQABAP7//f/8//v/+v/6//r/+v/5//f/9f/0//b/9v/2//b/9v/0//T/
9f/1//T/9P/0//b/9v/2//b/8v/y//L/8v/y//L/8v/y//L/8f/x//H/8f/x//D/8P/w
//D/8P/w/+7/7v/u/+7/7v/v/+//7//v/+7/7v/t/+//8P/w//D/8P/w//D/8P/w/+//
7f/t/+3/7f/v/+//7//v/+3/7f/t/+3/7//v//D/8P/y//P/9P/2//b/9v/2//j/9//4
//j/9//0//L/8f/v/+7/7v/r/+n/6P/m/+b/5//p/+r/6v/s/+z/7P/r/+r/6P/o/+n/
6f/p/+j/5//n/+b/5v/m/+b/5v/m/+X/5f/j/+P/4//j/+X/5f/n/+f/5f/l/+X/5f/p
/+3/8//4//z/AwAOABgAJgA/AFsAawBpAE4AJgD9/9D/oP92/1b/R/9I/z3/GP/9/vf+
Av8e/0H/Zf+I/6b/v//U/+T/6v/u//P/8v/y//P/9P/z//T/9v/3//j/+v/8//7//v/+
//7//f/9//3///////////8BAAEAAwADAAQABAACAAMABQAGAAQABAAFAAUABwAHAAgA
CAAJAAkACgALAAkACgAKAAsADQAPAA8ADwAQABAAEgATABIAEgATABQAEgASABUAFgAU
ABQAFQAXABgAGQAaABsAGgAaABwAHQAgACEAIgAjACYAKAApACoAKwAtAC4ALgAxADMA
MwA0ADMANQA1ADcAOgA7ADsAOwA9AD0APgA/AD0APQA8ADwAOgA6ADoAOAA3ADYANgA1
ADIAMQAwAC8ALgAtACwAKwAqACkAKAAnACUAIwAjACEAHgAbABkAGAAWABQAEgAQAA0A
DAALAAsABgADAAIAAQACAP///f/7//n/9//1//T/9P/z//L/8P/x//D/7//u/+//7//v
/+7/7f/s/+z/6//t/+3/7f/t/+v/6//r/+v/7f/t/+3/7f/r/+v/6//r/+3/7v/u/+7/
8P/w//D/8P/v/+//7//w//L/8v/z//P/8f/y//L/8v/y//L/8//z//P/8//0//T/8//z
//T/9P/0//T/9P/1//X/9f/0//T/9P/z//P/8//1//X/9f/1//P/8//z//P/8P/w//D/
8P/y//H/8P/w//D/8P/w//D/7v/s/+z/7f/t/+z/7P/s/+z/7P/s/+z/6v/q/+r/6v/q
/+r/6v/q/+z/6//r/+v/6f/p/+j/6P/q/+r/6v/q/+j/6P/o/+j/6P/p/+n/6f/p/+j/
6P/n/+f/6P/o/+n/6f/p/+r/6P/o/+j/6P/o/+j/6P/n/+f/5//n/+f/5//n/+f/5//p
/+n/6f/p/+f/5//o/+j/6v/r/+z/7v/u/+7/7v/w//P/9P/0//P/8P/u/+3/6//o/+j/
5f/j/+L/4P/g/+H/4//k/+T/5v/o/+j/5//m/+T/5P/l/+X/4//i/+H/4f/g/+D/4P/g
/+L/4v/h/+H/3//f/9//3//h/+H/4//j/+P/4//j/+P/4//n/+v/8v/4////BgAQABwA
LwBJAF0AYQBQACoAAQDa/6j/fP9a/0H/Nv83/yL//f7v/vj+Cv8p/1P/eP+Y/7X/zP/e
/+r/7v/x//L/8v/z//T/8//0//b/9//5//r/+//8//3//v///////////wEAAQABAAEA
AwADAAMAAwAEAAQABAAFAAcACAAIAAgACQAJAAkACQAKAAoACQAJAAoACwANAA4ADgAP
AA8AEQARABEAEgASABQAFQAWABYAFwAYABgAGAAbABwAGgAaABsAHQAeAB8AIAAhACQA
JAAmACcAKgArACwALQAsAC4ALwAwADIANQA3ADgAOQA7ADsAPAA9AD8APwBBAEQARQBF
AEUAQwBDAEQARQBHAEcARgBGAEYARgBGAEQAQwBCAEIAQQBAAD8APgA9ADoAOQA4ADcA
OAA3ADYANQAxAC8ALwAtACsAKQAoACgAJgAkACIAIAAbABoAGQAZABYAEwASABEAEAAN
AAsACQAJAAcABQAEAAQAAwACAAAA/f/8//v/+v/7//v/+//6//n/+P/4//f/9//3//f/
9//3//f/9//3//X/9f/1//X/9//3//f/9//3//j/+P/4//b/9v/2//b/+f/5//n/+v/4
//j/+f/5//v//P/8//z//P/8//3//f//////AAAAAP////8AAAAAAAAAAAAAAQADAAMA
AgACAAEA///+//3///////////////////////z//P/8//z//v/9//z//P/8//z//P/8
//r/+P/4//n/+//6//r/+v/4//j/+P/4//j/+P/4//j/+P/4//j/+P/4//f/9//3//f/
9//2//b/9v/2//b/9v/2//b/9v/2//T/9f/1//X/9f/0//T/8//1//b/9v/3//b/9f/z
//H/8v/z//T/9f/3//b/9P/y//L/8v/y//L/9P/0//T/8//x//H/8f/x//H/8f/x//H/
7//v/+//7//x//H/8v/y//T/9f/2//j/+P/4//j/+v/7//z//P/7//r/+P/3//X/9P/0
//H/7//s/+r/6v/r/+v/7P/s/+7/8v/y//H/8P/u/+7/7//v/+3/7P/r/+v/6v/q/+r/
6v/s/+z/6//r/+n/6f/p/+n/6f/p/+v/6//r/+v/6//r/+//8f/v//T//v8DAAYAEAAe
ACsAQQBfAHMAcgBaADUACADO/5b/cv9X/0L/O/8y/xP/8/7w/gD/Hf9H/3L/lP+x/8z/
4v/s//D/9f/3//j/+v/8//3//v8AAAEAAQACAAMABAADAAQABQAFAAUABQAHAAcABwAH
AAkACQAJAAkACgAKAAgACQALAAwADAAMAA0ADQANAA0ADgAOAA8ADwAQABEAEQASABIA
EwATABUAFQAVABYAFgAYABkAGAAYABkAGgAcABwAHwAgACAAIAAhACMAJAAlACYAJwAo
ACgAKgArACoAKwAsAC0AMAAyADMANAA1ADcAOAA4ADsAPQA9AD4APwBBAEEAQwBEAEUA
RQBFAEUARQBGAEcARwBHAEYARgBIAEgASABGAEUARABEAEMAQAA/AD4APQA9AD0APQA9
ADoAOQA4ADcANwA1ADUAMwAxAC8ALgAuACwAKgAoACYAIwAiACEAIQAcABkAGAAXABYA
EwARAA8ADQALAAkACAAHAAUAAwAAAAEAAAD///7//f/9//3//P/5//j/+P/3//n/+f/5
//n/9//3//f/9//1//X/9f/1//X/9f/1//X/9f/2//b/9v/2//b/9v/2//f/9//3//j/
+P/4//n/+f/5//r/+v/6//r/+v/7//v//f/9//7//v/7//v//P/8//7//v/+/////f/9
//z//P/+//3//f/9//3//f/9//3/+f/5//n/+f/6//r/+v/6//r/+f/4//j/+P/4//j/
+P/4//b/9v/3//f/9v/2//b/9v/2//b/9v/0//T/9P/0//L/8v/y//L/9P/z//P/8//z
//P/8v/y//L/8v/y//L/8v/y//L/8v/y//P/8//z//H/8P/w/+//7//w//D/8f/x//H/
8P/v/+//7//v/+//7//w//D/7//v/+//8P/u/+7/7v/u/+7/7v/u/+3/7f/t/+3/7f/t
/+3/7f/t/+//7//v/+//7f/t/+7/7v/y//P/9P/2//b/9v/2//j/+f/6//r/+f/4//b/
9f/z//L/8v/v/+3/6P/m/+b/5//n/+j/6P/q/+z/7P/r/+r/7P/s/+3/7f/r/+r/6f/p
/+j/6P/o/+j/5v/m/+X/5f/l/+X/5f/l/+X/5f/n/+f/5//n/+f/5//p/+n/7f/2//z/
/f8EABAAHAAtAEcAYQBvAGgATAAlAPD/sP98/17/R/84/zX/Hv/3/uX+7v4E/yv/Wf+A
/6D/vf/U/+L/6v/y//X/9P/0//X/9v/5//r//P/9//3//v///wAAAQACAAMAAwABAAEA
AwADAAUABQAHAAcABwAHAAgACAAIAAkACwAMAAoACgALAAsADQANAA4ADgANAA0ADgAP
ABAAEgATABUAEwAVABUAFQAWABYAGAAZABoAGgAbABwAGgAaAB0AHgAgACAAIQAjACQA
JQAmACcAKAAoACoAKwAsAC0ALgAvADAAMgAzADQANQA3ADgAOAA5ADsAOwA8AD8AQQBB
AEMARABFAEUARQBDAEMARABFAEcARwBGAEYARABEAEQAQgBDAEIAQgBBAEAAPwA+AD0A
PAA7ADoAOQA4ADcANgA1ADUAMwAzADEALwAtACwALAAsACoAKAAmACEAIAAfAB8AHAAZ
ABgAFwAWABMAEQAPAAsACQAHAAYABgAFAAQAAgABAAAA///+//3//f/9//z/+//6//r/
+f/5//n/+f/5//n/+f/5//n/9//3//f/9//5//n/+f/5//n/+v/6//r/+v/6//r/+v/7
//v/+//8//z//P/9//3/+//8//z//P/8//z//f/9//3//f/+//7//f/9//7//v/8//z/
/P/9//3//f/8//z//P/7//v/+//9//3//f/9//v/+//7//v/+v/6//r/+v/4//f/9v/2
//b/9v/2//b/9v/0//T/9f/1//T/9P/0//T/9P/0//T/8v/y//L/8v/y//L/8v/y//L/
8f/x//H/8f/x//D/8P/w//D/8P/w//D/8P/w//D/7v/v/+//7//v/+7/7v/t/+3/7v/u
/+//7//v/+7/7f/t/+3/7f/t/+3/7v/u/+3/7f/v//D/7//s/+z/7P/s/+z/7P/s/+z/
6//t/+3/7f/t/+3/7f/t/+3/7f/t/+3/7f/t/+3/7v/u//D/8f/y//T/9P/0//T/9v/5
//r/+v/5//j/9v/1//P/8v/y/+//7f/o/+b/5v/n/+f/6P/o/+r/7v/u/+3/7P/q/+r/
6//r/+n/6P/n/+f/5v/m/+b/5v/o/+j/5//n/+f/5//n/+f/5//n/+n/6f/p/+n/6f/p
/+f/5//v//b//v///wYAEAAYACkARwBhAG0AbABWAC8A/P++/4r/Zv9L/0D/O/8g//n+
5/7u/gL/J/9T/3z/nP+3/9D/4v/q/+7/9f/0//T/9f/2//f/+P/6//v/+//8//3//v/9
//7//////wEAAQADAAMAAwADAAUABQAFAAUABgAGAAYABwAJAAoACgAKAAsACwALAAsA
DAAMAA0ADQAOAA8AEQASABIAEwARABMAEwATABIAEgAUABUAGAAYABkAGgAaABoAHQAe
AB4AHgAfACEAIAAhACIAIwAmACYAKAApACwALQAuAC8ALwAwADAAMAAxADMANAA0ADcA
OQA5ADoAOwA9AD0APwBAAEEAQQBBAEEAQQBCAEMAQQBBAEAAQABAAEAAQAA+AD0APAA8
ADsAOgA5ADgANwA2ADUANAAzADIAMQAwAC8ALwAtAC0AKwAqACkAKQAqACcAJAAhAB4A
HQAcABsAGwAYABUAFAATABQAEQAPAA0ACQAHAAUABAAEAAMAAgAAAP3//P/7//r/+//7
//v/+v/5//j/+P/3//f/9//3//f/9//3//f/9//1//X/9f/1//f/9//3//f/9//4//j/
+P/4//j/+P/4//n/+f/5//r/+v/6//v/+//7//z//P/8//r/+v/7//v/+f/5//r/+v/7
//v//P/8//z//P/8//3//f/9//z//P/6//n/+f/5//n/+f/5//n/+P/5//r/+//4//j/
+P/4//b/9f/0//T/9P/0//T/9P/2//T/9P/1//X/9P/0//T/8v/y//L/8v/y//L/8v/y
//L/8v/y//L/8P/v/+//7//x//H/8P/w//D/8P/w//D/7v/u/+7/7v/u/+//7//v/+//
7v/u/+3/7f/u/+7/7//v/+//7v/t/+3/7f/t/+3/7f/u/+7/7f/t/+3/7v/v/+3/7P/s
/+z/7P/s/+z/7P/s/+v/7f/t/+3/7f/t/+3/7f/t/+v/6//r/+v/7f/t/+7/7v/u/+//
8P/y//T/9P/0//b/9//4//j/9//2//T/8//x//L/8v/v/+3/6P/m/+b/5//n/+j/6P/q
/+z/7P/r/+r/6v/q/+v/6//p/+j/5//n/+b/5v/m/+b/5v/m/+X/5f/l/+X/5f/l/+X/
5f/n/+f/5f/l/+X/5f/n/+n/7f/0//j/+/8CAA4AGAArAEcAXwBtAGoAUgAtAP7/wP+I
/2T/Tf88/zf/HP/5/uf+8P4E/yf/Uf92/5b/sf/K/9z/5v/s/+//8P/w//H/8v/1//b/
+P/5//n/+v/7//z//f/+///////9//3///////////8BAAEAAwADAAQABAAGAAcACQAK
AAoACgALAAsACwALAAwADAANAA0ADgAPAA0ADgAOAA8AEQATABMAEwAUABQAFgAXABgA
GAAZABoAGgAaAB0AHgAeAB4AHwAhACAAIQAiACMAJAAkACYAJwAqACsALAAtAC4AMAAx
ADIAMQAzADQANAA3ADkAOQA6ADsAPQA9AD8APgA/AD8APwBBAEEAQgBDAEEAQQBAAEAA
QABAAEAAPgA9ADwAPAA7ADwAOwA6ADkANgA1ADQAMwAyADEAMAAvAC8ALQAtACsAKwAp
ACgAKAAmACQAIgAgAB0AHAAbABsAGgAXABYAFQAUABEADwANAAsACQAHAAYABgAFAAQA
AgD///7//f/8//3//f/9//z/+//6//r/+f/3//f/9//3//n/+f/5//n/+f/5//n/+f/3
//f/9//3//f/+P/4//j/+v/6//r/+v/7//v/+//8//z//P/9//3//f/+//7//v/+//7/
//////////8AAAAA/////wAAAAAAAAAAAAABAAEAAQAAAAAA/v/9//3//f/9//3//f/9
//3//f/9//3//P/8//z//P/6//n/+P/4//r/+v/6//r/+P/2//b/9//3//b/9v/2//b/
9v/2//b/9v/2//b/9v/2//b/9v/2//b/9f/1//X/9f/1//T/9P/y//L/8v/y//T/9P/0
//T/8v/z//P/8//z//L/8v/x//P/9P/0//X/8//z//L/8f/x//H/8f/x//X/8v/y//P/
9P/y//L/8v/y//T/9P/0//P/8//z//P/8//z//P/8//z//P/8//z//P/8f/x//L/8v/1
//f/+f/8//r/+v/6//z///8AAAAA///+//z/+//5//f/9v/y/+//7P/q/+r/6//s/+7/
7//y//L/8v/x//D/8v/y//P/8//v/+7/7f/t/+3/7v/v//D/7v/u/+3/7f/r/+v/6//r
/+v/6//t/+3/7f/t/+3/7f/v//X/+f/+/wAABQAQABgAIgA5AFcAbQBzAGQAQAAXAOz/
uP+M/2z/U/9O/0v/MP8P/wH/Bv8a/zv/Xf9+/6D/u//Q/+T/8P/4//n//P/8//3//v/9
//7/AAABAAEAAgADAAQABwAIAAkACQAHAAcACQAJAAcABwAJAAkACwALAAwADAAMAA0A
DwAQABAAEAARABEADwAPABAAEAATABMAFAAVABcAGAAYABkAFwAZABkAGQAaABoAHAAd
AB4AHgAfACAAIgAiACUAJgAmACYAJwApACgAKQAqACsALgAuADAAMQAwADEAMgAzADYA
OAA5ADoAOwA9AD4APgA/AEEAQQBCAEMARQBFAEcASABJAEkASQBLAEsATABNAEsASwBK
AEoASgBKAEoASABFAEQARABDAEIAQQBAAD8APgA9ADwAOwA4ADcANgA1ADEALwAvAC0A
LQArACoAKgAoACYAJAAiAB8AHgAdAB0AGgAXABYAFQAUABEADwANAA0ACwAJAAgACAAH
AAYABAAFAAQAAwACAP////////7////+//7//f/9//3//f/9//3//f/9//3//f/9//3/
/f/9//3//f/9//3//v/+//7/AAAAAAAAAAABAAEAAQACAAIAAgADAAMAAwAEAAQABAAG
AAYABwAHAAUABQAGAAYAAwADAAQABAAGAAYABgAHAAUABQAEAAQABgAFAAUABQAFAAUA
BQAFAAUABQAFAAUAAgACAAIAAgAEAAMAAgACAAEAAAD///7/AAD+//7////9//z//P/8
//7//v/+//7//P/8//z//P/+//7//v/+//7//f/9//3//f/9//z//P/+//7//v/+//z/
/P/8/w==
         </WaveFormData>
      </LeadData>
      <LeadData>
         <LeadByteCountTotal>10000</LeadByteCountTotal>
         <LeadTimeOffset>0</LeadTimeOffset>
         <LeadSampleCountTotal>5000</LeadSampleCountTotal>
         <LeadAmplitudeUnitsPerBit>4.88</LeadAmplitudeUnitsPerBit>
         <LeadAmplitudeUnits>��V</LeadAmplitudeUnits>
         <LeadHighLimit>2147483647</LeadHighLimit>
         <LeadLowLimit>268435456</LeadLowLimit>
         <LeadID>V3</LeadID>
         <LeadOffsetFirstSample>0</LeadOffsetFirstSample>
         <FirstSampleBaseline>0</FirstSampleBaseline>
         <LeadSampleSize>2</LeadSampleSize>
         <LeadOff>FALSE</LeadOff>
         <BaselineSway>FALSE</BaselineSway>
         <ExcessiveACNoise>FALSE</ExcessiveACNoise>
         <MuscleNoise>FALSE</MuscleNoise>
         <LeadDataCRC32>3125554116</LeadDataCRC32>
         <WaveFormData>
7P/s/+z/7P/u/+7/7v/u//D/8P/w//D/8P/w//D/8P/x//L/8//0//b/9v/2//b/+P/4
//j/+P/4//j/+P/4//n/+v/7//z//P/8//z//P/9//7///8AAAIAAgACAAIABAAEAAQA
BAAFAAYABwAIAAkACgALAAwADQAOAA8AEAARABIAEwAUABYAGAAaABwAHQAeAB8AIAAj
ACQAJQAmACcAKAApACoALQAuAC8AMAAyADIAMgAyADMANAA1ADYANAA0ADQANAA0ADQA
NAA0ADQANAA0ADQAMwAyADEAMAAvAC4ALQAsACkAKAAnACYAJAAiACAAHgAcABoAGAAW
ABIAEAAOAAwACgAIAAYABAACAAAA/v/8//n/+P/3//b/9f/0//P/8v/x//D/7//u/+3/
7P/r/+r/6v/q/+r/6v/o/+j/6P/o/+f/5v/l/+T/5P/k/+T/5P/k/+T/5P/k/+T/5P/k
/+T/5v/m/+b/5v/m/+b/5v/m/+b/5v/m/+b/6P/o/+j/6P/o/+j/6P/o/+r/6v/q/+r/
7P/s/+z/7P/q/+r/6v/q/+z/7P/s/+z/7P/s/+z/7P/s/+z/7P/s/+r/6v/q/+r/6v/q
/+r/6v/o/+j/6P/o/+b/5v/m/+b/5v/m/+b/5v/m/+b/5v/m/+T/5P/k/+T/5P/k/+T/
5P/i/+L/4v/i/+L/4v/i/+L/4P/g/+D/4P/g/+D/4P/g/+D/4P/g/+D/4P/g/+D/4P/g
/+D/4P/g/+D/4P/g/+D/4P/g/+D/4P/e/97/3v/e/+D/4P/g/+D/3v/e/97/3v/e/97/
3v/f/9//3//e/97/3//f/9//3//f/9//3v/e/93/3f/d/97/4f/h/+H/4//j/+T/5f/l
/+X/5f/m/+f/6f/p/+n/6f/p/+j/6P/o/+b/5P/i/+D/4P/g/+H/4v/i/+P/5f/m/+T/
4v/i/+P/4//j/+P/4f/e/93/3f/c/9r/2v/a/9r/2P/W/9X/1f/X/9f/1//X/9f/2P/Y
/9j/2P/Y/9n/2f/a/9r/3v/h/+L/5//z/wQAHQBAAGUAggCZAKkAsgC0AKoAnQCMAHAA
TAAiAOj/qf95/2D/V/9i/33/mf+w/8H/0f/f/+f/6//q/+j/6P/n/+f/5//n/+j/6P/o
/+j/6f/p/+z/7f/t/+3/7//v//D/8P/u/+7/7v/v/+//8f/x//H/8v/z//T/9P/0//X/
9f/1//b/9v/2//b/+v/6//r/+//6//r/+f/5//v/+//8//z//v////////8AAAAAAgAD
AAMAAwAFAAYABwAHAAgACgALAAwADAANABAAEQASABMAFAAVABcAGAAXABgAGgAbAB4A
HwAhACIAIwAlACYAJwArACwALgAvAC8AMAAxADIANQA2ADYAOAA3ADcANwA3ADcAOAA4
ADgAOgA6ADkAOQA5ADgAOAA4ADkAOQA4ADcANQA0ADQAMwAyADEAMAAuACwALAApACkA
JAAiACEAHwAcABsAGwAaABYAFAASABAAEAAOAAwACgAIAAYABAADAAEAAQAAAP3//f/8
//r/+v/7//v/+//5//j/+P/2//b/9v/2//b/9v/2//b/9f/0//T/9P/0//T/9v/2//X/
9f/z//T/9P/z//P/8v/y//T/9P/0//T/9P/0//T/9P/1//T/9P/0//T/9f/1//X/9f/1
//b/9//3//f/9//3//f/+f/5//n/+f/5//n/+f/5//j/+P/4//j/9//4//j/9v/4//j/
+P/4//n/+f/5//j/9//3//b/9v/1//X/9P/0//X/9f/1//X/8//z//L/8v/z//P/8//z
//D/8P/w//D/7//v/+//7//v/+//7//w/+7/7v/t/+3/7//v/+//7//v/+//7v/s/+z/
7f/t/+3/7f/t/+3/7f/r/+v/6//r/+v/7v/u/+7/7v/s/+z/7P/s/+3/7f/t/+z/6v/r
/+v/6//r/+v/6//q/+r/6f/p/+n/7P/t/+3/7f/u/+//7//v//H/8f/x//L/8//1//X/
9f/1//X/9P/0//T/8v/w/+7/7P/q/+r/6//s/+z/7f/v//L/8v/w//D/7//v/+//7//t
/+j/5//n/+T/4v/i/+L/5P/k/+L/4f/h/+H/4f/h/9//3//g/+D/4P/g/+D/4f/j/+L/
4v/k/+f/7P/x//n/BgAZADgAXwCCAJsArQC6AMAAugCtAJoAfABYAC4A+v+7/4f/bP9h
/2b/e/+X/7D/wf/T/+H/6f/r/+7/7v/u/+3/7f/t/+3/7v/u/+7/7v/v/+//7v/v/+//
7//x//H/8v/y//D/8P/w//H/8f/z//P/8//0//X/9v/2//b/9//3//f/+P/4//j/+P/4
//j/+P/5//v//P/8//3//f/9//7//v/+/////////wAAAAACAAMAAwADAAUABgAHAAcA
CAAKAAsADAAMAA0ADgAPABAAEQASABMAFQAWABcAGAAaABsAHgAfACEAIgAjACUAJgAn
ACkAKgAsAC0AMQAyADMANAA0ADQAMwA0ADcANwA3ADcANwA4ADgAOAA4ADgANwA3ADcA
NgA2ADYANQA1ADQAMwAzADIAMgAxADAALwAuACwAKgAqACcAJwAkACIAIQAfABkAFwAW
ABQAFAASABAADgAKAAgABgAEAAIAAAD+//3/+//7//r/9//3//b/9P/0//P/8//z//H/
8v/y//D/8P/w//D/8P/w//D/8P/v/+7/7v/u/+7/7v/u/+7/7f/t/+3/7v/u/+3/7f/s
/+z/7v/s/+z/7P/s/+z/7P/s/+3/7v/u/+7/7v/v/+//7//v/+//8P/x//H/8f/x//H/
8f/x//H/8f/x//H/8f/x//H/7v/u/+7/7v/v//D/8P/u//D/8P/w//D/7//v/+//7v/t
/+3/7P/s/+3/7f/s/+z/6//r/+v/6//r/+v/6v/q/+n/6f/p/+n/6P/o/+j/6P/n/+f/
5//n/+f/5//n/+j/5v/m/+X/5f/l/+X/5f/l/+X/5f/m/+j/6P/m/+b/5v/m/+X/5f/l
/+T/5P/l/+X/5f/l/+X/5f/k/+b/5f/l/+X/5v/n/+f/5//p/+v/7P/t/+3/7f/t/+7/
7//x//H/8f/v/+//7v/u//D/7v/s/+r/5v/k/+T/5f/o/+j/6f/r/+r/6v/o/+j/6f/p
/+n/6f/n/+L/4f/h/+D/3v/e/97/3v/e/9z/2//b/9v/2//b/9n/2f/a/9r/3P/c/9z/
3f/d/97/3v/g/+H/5P/p//P/AgAXADgAXQCAAJsAsQC+AMIAvACtAJoAfABYACwA9P+z
/3//Yv9b/2D/d/+V/67/w//V/+H/5//l/+b/5//o/+j/6f/n/+f/6P/o/+j/6P/p/+n/
6v/r/+v/6//t/+3/7v/u/+z/7P/s/+3/7f/v/+//7//w//H/8v/y//L/8//z//P/9v/2
//b/9v/2//b/9v/3//f/+P/4//n/+f/5//r/+v/6//v/+//7//7//v8AAAEA/////wEA
AgAFAAUABgAIAAkACgAKAAsADAANAA4ADwAQABEAEwAUABUAFgAYABkAGgAbAB0AHgAh
ACMAJAAlACcAKAAqACsALQAuAC8AMAAvADAAMAAyADMAMwAzADMANQA2ADYANgA2ADYA
NQA1ADMAMgAyADIAMwAzADIAMQAxADAAMAAvAC4ALQAsACoAJgAmACMAIwAgAB4AHQAb
ABcAFQAUABIAEAAOAAwACgAIAAYABAACAAAA/v/8//v/+f/5//j/9f/z//L/8P/w/+//
7//v/+3/7v/u/+z/7P/q/+r/6v/q/+z/7P/r/+r/6v/q/+r/6v/q/+r/6f/p/+n/6v/q
/+n/6f/o/+j/6v/s/+z/7P/s/+r/6v/q/+v/7P/s/+z/7P/r/+v/6//r/+v/7P/t/+3/
6//r/+v/6//t/+3/7f/t/+3/7f/t/+3/7v/u/+7/7v/t/+7/7v/s/+z/7P/s/+z/6f/p
/+n/6P/p/+n/6P/o/+n/6f/o/+j/5//n/+f/5//n/+f/5v/m/+X/5f/l/+X/5P/k/+T/
5P/l/+X/5f/l/+P/4//j/+T/5P/k/+P/4//h/+H/4f/h/+P/4//i/+D/4v/j/+P/4//i
/+H/4P/f/+H/4P/e/97/3v/e/9//3//f/97/4P/h/+H/4f/h/+H/4f/g/+D/3//f/9//
4P/h/+H/4f/j/+X/5v/n/+n/6f/p/+r/6f/r/+v/6//p/+n/6P/o/+n/6P/n/+b/4v/g
/+D/4f/i/+L/4//l/+b/5v/k/+T/4//j/+P/4//j/97/3f/d/9z/2v/a/9r/2v/a/9j/
1//Z/9n/2f/Z/9f/1//Y/9j/2v/a/9r/2//X/9r/3P/c/93/4v/p//P/AAAXADoAXwCA
AJsArQC8AMQAvACrAJYAegBUACIA5P+l/3n/Yv9Z/2T/f/+d/7L/w//T/9//5f/p/+r/
6P/o/+f/5//o/+n/6//s/+z/7P/t/+3/7P/t/+3/7f/u/+//8f/y//H/8P/v/+//8P/z
//T/9f/0//X/9v/2//j/+f/5//n/+P/4//j/+P/8//z//P/9//3//v/+/////f/9//7/
/v8CAAMAAwADAAIAAgAEAAUABwAHAAkACgALAAsADAAOAA8AEAAQABEAEgATABQAFQAW
ABcAGQAaABsAHAAeAB8AIAAhACMAJAAlACcAKAApAC0ALgAwADEAMwA0ADUANgA1ADYA
NgA4ADwAPQA+AD8APQA+AD4APgBAAEAAPwA/AEEAQABAAEAAPwA/AD4APQA9ADwAPAA7
ADoAOQA4ADYANAA0ADEAMQAuACwAKwApACUAIwAiACAAHgAcABoAGAAUABIAEAAOAAwA
CgAIAAcABQAFAAQAAQABAAAA/v/+//////////3//P/8//r/+v/4//j/+P/4//r/+v/5
//j/+P/4//j/+P/4//j/9//3//X/9v/2//X/9v/2//f/+v/6//r/+v/6//r/+v/6//v/
+v/6//r/+v/7//v/+//7//n/+v/7//v//f/9//3//f/9//3//f/9//3//f/9//3//P/8
//z//P/9//7//v/8//r/+v/6//r/+//7//v/+v/3//f/9v/2//f/9//2//b/9//3//f/
9//3//f/9v/2//f/9//3//f/9P/0//T/9P/z//P/8//z//P/8//z//T/9P/0//P/8//x
//H/8f/x//H/8f/w/+7/7//x//L/8//x//H/8f/x//H/9P/y//L/8v/y//H/8f/x//D/
7v/v/+//7//v/+//7//u//D/7//v/+//8P/x//H/8f/z//X/9v/3//X/9f/1//b/9//5
//n/+f/3//f/9v/2//b/9P/y//D/8P/u/+7/7//y//L/8//1//T/9P/y//L/8v/x//D/
7//v/+r/6f/p/+j/5v/m/+b/5v/m/+T/4//h/+H/4f/h/+L/4//l/+b/5P/k/+T/5f/n
/+b/6P/q/+v/8P/7/wkAHgA9AGQAhwCiALEAuQDAAMAAtACdAH4AXAA4AAQAwv+L/2n/
WP9d/3L/j/+p/7z/zf/d/+f/7f/x//T/8//y//D/7//v/+//8P/w//H/8v/0//X/9f/1
//T/8//z//P/9P/0//b/9v/2//f/9//5//n/+f/4//n/+v/6//r/+//7//v//v/+//7/
/v/+//7//v//////AAAAAAEAAwADAAQABAAEAAUABQAFAAYABgAIAAkACwALAA0ADgAP
AA8AEAASABMAFAAUABUAFgAXABgAGQAcAB0AHwAgACEAIgAkACUAJgAnACkAKgAtAC8A
MAAxADEAMgA0ADUANwA4ADkAOgA7ADwAPAA+AEEAQQBBAEEAQABAAD8APgA+AD4APQA9
AD0APAA8ADwAOQA5ADgANwA3ADYANgA1ADIAMQAwAC4AKQAoACQAIwAiACAAHwAdABcA
FQAUABIAEAAOAAwACgAKAAgABgAEAAAA/v/8//v/+//7//r/9//3//b/9P/0//X/9f/1
//P/8v/y//D/8P/w//D/8P/w//D/8P/v/+7/8P/w//D/8P/w//D/7//v/+//8P/w/+//
8f/w//D/8v/x//D/7//u//D/8P/w//H/9P/0//T/9P/z//P/8//z//P/9P/1//X/9//3
//f/9//1//X/9f/1//X/9f/1//X/9v/2//b/9v/3//j/+P/2//T/9P/0//T/8//z//P/
8v/x//H/8P/w//H/8f/w//D/7//v/+//7//v/+//7v/u/+3/7f/t/+3/7P/s/+z/7P/r
/+v/6//r/+n/6f/p/+r/6v/q/+n/6f/p/+n/6f/p/+n/6f/o/+b/6P/p/+n/6f/o/+f/
5v/l/+f/5//n/+f/5//o/+b/5v/m/+b/5v/n/+f/5//m/+T/5f/l/+X/5f/l/+X/5P/k
/+P/4//j/+T/5f/l/+X/5//p/+r/6//r/+v/6//s/+3/7//v/+//7//v/+7/7v/t/+r/
5//k/+P/4v/j/+X/5v/m/+f/6f/s/+z/6v/q/+r/6f/o/+f/5f/g/9//3//e/9z/3P/c
/97/3v/c/9v/2f/Z/9n/2f/b/9v/3P/c/97/3v/e/9//3f/g/+L/4v/l/+j/7f/5/woA
JQBIAGsAiACZAKMAqACqAKIAkwB+AFwAOAASANr/mf9r/1b/Tf9a/3n/l/+u/8H/0f/f
/+f/6//s/+z/7P/r/+v/6f/p/+r/6v/s/+z/7f/t/+z/7f/t/+3/7//v//D/8P/w//D/
8P/x//H/8//z//P/9P/1//b/9v/2//f/9//3//j/+P/4//j/+v/6//r/+//7//z//P/9
//////8AAAAAAgADAAMAAwAEAAQABgAHAAcABwAJAAoACQAJAAoADAAPABAAEAARABQA
FQAWABcAFgAXABkAGgAdAB4AIAAhACIAIwAlACYAJwApACoAKwAtAC4AMAAxADUANgA3
ADgANwA4ADgAOgA9AD0APQA9AD0APgA+AD4APgA+AD0APQA7ADoAOgA6ADkAOQA4ADcA
NwA2ADYANQAyADEAMAAuACwALAApACkAJAAiACEAHwAbABkAGAAWABQAEgAQAA4ADAAK
AAgABgAGAAQAAgABAP3//f/8//n/+f/4//b/9v/1//X/9f/z//L/8v/w//D/8P/w//D/
8P/w//D/7//u/+7/7v/u/+7/7v/u/+3/7f/t/+7/7v/t/+v/6v/q/+z/7P/s/+z/7P/s
/+z/7P/t/+7/7v/u/+7/7//v/+//7//x//L/8//z//H/8f/x//H/8v/z//T/9f/3//f/
9//3//T/9P/0//T/9f/2//b/9P/2//b/9v/2//X/9f/1//T/8//z//L/8v/z//P/8v/y
//H/8f/x//H/8f/x//D/8P/x//H/8f/x//D/8P/w//D/7//v/+//7//v/+//7//w/+7/
7v/t/+3/7f/t/+3/7f/t/+3/7P/q/+z/7f/t/+3/7f/t/+3/7f/t/+3/7f/t/+v/6v/q
/+r/6v/q/+v/6//r/+v/6f/o/+j/6P/o/+j/6f/p/+n/6P/o/+n/6f/p/+n/6f/p/+j/
6P/n/+f/5//o/+n/6f/p/+v/7f/u/+//7//v/+//8P/x//P/8//z//P/8//y//L/9P/y
//D/7v/q/+j/6P/p/+r/6v/r/+3/8P/w/+7/7v/t/+3/7f/t/+3/6P/n/+f/5P/i/+L/
4v/k/+T/4v/h/9//3//f/9//3//f/+D/4P/i/+L/4v/j/+X/5v/k/+L/5//q/+v/8/8E
ABcAMgBZAHwAlwCrALYAvgC6AKsAnACGAGQAOgAIAMn/j/9s/13/YP91/5P/rv/D/9X/
4//p/+3/8P/w//D/7//v/+//7//w//D/8P/w//H/8f/y//P/8//z//H/8f/y//L/9P/0
//T/9f/1//f/9//3//j/+f/6//r/+v/7//v/+//8//z//P/8//7//v/+//////8AAAAA
AQADAAMABAAEAAQABQAFAAUABAAEAAYABwAJAAkACwAMAAsACwAMAA4AEQASABIAEwAS
ABMAFAAVABYAFwAZABoAHQAeACAAIQAiACMAJQAmACcAKQAqACsALQAuADAAMQAzADQA
NQA2ADUANgA2ADgAOQA5ADkAOQA7ADwAPAA8ADwAPAA7ADsAOwA6ADoAOgA7ADsAOgA5
ADkAOAA4ADcAOAA3ADYANAAwADAALQAtACwAKgApACcAIwAhACAAHgAaABgAFgAUABIA
EAAOAAwACgAIAAYABQABAAEAAAD9//v/+v/4//j/9//3//f/9f/0//T/8v/y//L/8v/y
//L/8v/y//H/8P/u/+7/7v/u//D/8P/v/+//7//w//D/7//t/+z/7P/u/+7/7v/u/+7/
7v/u/+7/7//w//D/8P/w//H/8f/x//H/7//w//H/8f/x//H/8f/x//H/8f/x//H/8f/x
//H/8f/y//L/8v/y//H/8v/y//D/8P/w//D/8P/x//H/8f/w/+//7//u/+7/7//v/+7/
7v/t/+3/7f/t/+3/7f/s/+z/6//r/+v/6//q/+r/6v/q/+n/6f/p/+n/6f/p/+n/6v/o
/+j/5//n/+f/5//n/+f/5//n/+b/5P/m/+f/5//n/+X/5f/l/+X/5f/l/+X/5f/n/+b/
5v/m/+T/5P/l/+X/5//n/+f/5f/l/+f/5v/k/+T/5P/k/+X/5f/l/+T/5P/l/+X/5f/l
/+X/5f/k/+b/5f/l/+X/5P/l/+X/5f/p/+v/7P/t/+v/6//r/+z/7//x//H/8f/x//H/
8P/w//D/7v/s/+r/6P/m/+b/5//m/+b/5//p/+z/7P/q/+r/6//r/+v/6//r/+b/5f/l
/+L/4P/g/+D/4P/g/97/3f/d/93/3f/d/93/3f/e/97/3v/e/97/3//h/+D/4P/i/+P/
5P/p//X/BgAdAD4AZQCGAJ8AsQC+AMAAuACpAJYAdgBQACIA5P+j/3X/Xv9Z/2j/hf+j
/7j/y//b/+X/6f/v//D/7v/u/+3/7f/r/+v/7P/s/+7/7v/v/+//8v/z//P/8//x//H/
8v/y//T/9P/0//X/9f/3//f/9//4//n/+v/6//j/+f/5//n/+v/6//r/+v/8//z//P/9
////AAAAAAEA/////wAAAAACAAMAAwADAAQABAAGAAcABwAHAAkACgALAAsADAAOAA8A
EAAQABEAEgATABQAFQAUABUAFwAYABsAHAAeAB8AHgAfACEAIgAjACUAJgAnACsALAAu
AC8ALwAwADEAMgAzADQANAA2ADcANwA3ADcAOQA6ADoAOgA4ADgANwA3ADkAOAA4ADgA
OQA5ADgANwA3ADYANgA1ADQAMwAyADAAMAAwAC0ALQAsACoAKQAnACEAHwAeABwAGgAY
ABYAFAASABAADgAMAAoACAAGAAUAAwADAAIA///9//z/+v/6//n/+f/5//f/+P/4//b/
9v/0//T/9P/0//b/9v/1//T/9P/0//T/9P/0//T/8//z//P/9P/0//P/8//y//L/9P/2
//b/9v/2//b/9v/2//f/9v/2//b/9v/1//X/9f/1//P/9P/1//X/9f/1//X/9f/1//X/
9f/1//X/9f/1//X/9P/0//T/9P/3//j/+P/2//T/9P/0//T/9f/1//X/9P/z//P/8v/y
//P/8//y//L/8//z//P/8//x//H/8P/w//H/8f/x//H/7v/u/+7/7v/t/+3/7f/t/+3/
7f/t/+7/7P/s/+v/6//t/+3/7f/t/+3/7f/s/+r/6v/r/+v/6//r/+v/6//r/+v/6//r
/+v/7f/s/+z/7P/q/+r/6//r/+v/6//r/+n/6//r/+v/6//q/+r/6v/q/+r/6f/p/+n/
6P/o/+n/6f/p/+n/6f/p/+j/6v/p/+n/6f/o/+n/6f/p/+3/7//w//H/8f/x//H/8v/1
//f/9//3//f/9//2//b/9v/0//L/8P/s/+r/6v/r/+z/7P/t/+//8v/y//D/8P/v/+//
7//v/+3/6P/n/+f/5v/k/+T/5P/m/+b/5P/j/+H/4f/h/+H/4f/h/+L/4v/k/+T/5P/l
/+P/4v/k/+j/6//q/+3/9/8GAB0AQABjAIQAoQC5AMYAygDCALUAnAB8AFYAJgDm/6X/
d/9g/1v/aP+F/6P/uv/L/9v/5//r/+3/8v/w//D/7//v/+//7//w//D/7v/u/+//7//w
//H/8f/x//H/8f/y//L/8v/y//L/8//z//X/9f/1//b/9//4//j/+P/5//n/+f/6//r/
+v/6//z//P/8//3///8AAAAAAQD/////AAAAAAAAAQABAAEAAgACAAQABQAFAAUABwAI
AAsACwAMAA4ADgAOAA0ADQAQABEAEgATABQAFQAXABgAGQAaABwAHQAcAB0AHwAgACEA
IwAkACUAJwAoACoAKwAtAC4ALwAwAC8AMAAwADIAMwAzADMAMwAzADQANAA0ADIAMgAx
ADEAMQAwADAAMAAxADEAMAAvADEAMAAwAC8ALgAtACwAKgApACoAKAApACQAIgAhAB8A
HQAbABoAGAAYABYAFAASABAADgAMAAoABgAEAAIAAQD//////v/7//v/+v/4//j/9//3
//f/9f/2//b/9P/0//T/9P/0//T/9P/0//P/8v/y//L/8v/y//L/8v/x//H/8f/y//L/
8f/z//L/8v/0//L/8v/y//L/9P/0//T/9f/2//b/9v/2//P/8//z//P/8//0//X/9f/1
//X/9f/1//X/9f/1//X/9f/1//X/9f/y//L/8v/y//P/9P/0//L/9P/0//T/9P/z//P/
8//y//H/8f/w//D/7//v/+7/7v/v/+//7//v/+//7//u/+7/7f/t/+3/7f/s/+z/7P/s
/+3/7f/t/+3/6//r/+v/7P/s/+z/6//r/+v/6//r/+v/6//r/+r/6P/o/+n/6f/p/+v/
6//r/+v/6f/p/+n/6f/p/+j/6P/o/+r/6v/r/+v/6f/p/+n/5//p/+n/6//t/+n/6P/o
/+j/6P/o/+n/6f/p/+j/6P/p/+n/6f/p/+n/6f/o/+j/5//n/+f/6P/p/+n/6f/r/+3/
7v/v//H/8f/x//L/8f/z//P/8//z//P/8v/y//T/8v/w/+7/7P/q/+r/6//q/+r/6//t
//D/8P/u/+7/7f/t/+3/7f/r/+b/5f/l/+T/4v/i/+L/4v/i/+D/3//f/9//3//f/9//
3//g/+D/3v/e/97/3//f/+L/4v/k/+X/5v/r//f/BgAdAEAAYwCGAKMAtwDGAM4AyAC1
AJoAeABOABwA4P+j/3f/Yv9d/2r/g/+f/7T/x//X/+P/6f/r/+7/7v/u/+3/7f/t/+3/
7v/u/+7/7v/v/+//8v/z//P/8//x//H/8v/y//L/8v/y//P/8//1//X/9f/0//X/9v/2
//j/+f/5//n/+v/6//r/+v/8//z//P/9//3//v/+/////////wAAAAACAAMAAwADAAQA
BAAGAAcABwAHAAkACgALAAsADAAOAA0ADgAOAA8AEAARABIAEwAUABUAFwAYABkAGgAc
AB0AHAAdAB8AIAAhACMAJAAlACcAKAAqACsAKwAsAC0ALgAvADAAMAAyADEAMQAxADEA
MQAyADIAMgAyADIAMQAxADEAMAAwADAALwAvAC4ALQAvAC4ALgAtACwAKwAqACgAJgAm
ACMAIwAhACAAIAAfABsAGQAYABYAFgAUABIAEAAOAAwACgAIAAYABAACAAEA//////7/
+//5//j/9v/2//f/9//3//X/9P/0//L/8v/w//D/8P/w//D/8P/v/+7/8P/w//D/8P/w
//D/7//v/+3/7v/u/+3/7v/u/+//8v/w//D/8P/w//L/8v/y//P/8v/y//L/8v/x//H/
8f/x//P/9P/1//X/8//z//P/8//z//P/8//z//X/9f/1//X/8//y//H/8P/x//L/8v/w
//L/8v/y//L/8f/x//H/8P/v/+//7v/u/+//7//u/+7/7f/t/+3/7f/t/+3/7P/s/+v/
6//r/+v/6v/q/+r/6v/p/+n/6f/p/+n/6f/p/+r/6P/o/+f/5//p/+n/6f/p/+n/6f/o
/+b/5v/n/+f/5//n/+f/5//n/+n/6f/p/+n/5//m/+b/5v/m/+b/5//n/+f/5f/l/+f/
6P/m/+b/5v/m/+n/6f/p/+j/6P/p/+n/6f/n/+f/5//m/+j/5//n/+f/5v/n/+f/5//r
/+3/7v/v/+//7//v//D/8f/z//P/8//z//P/8v/y//D/7v/s/+r/6P/m/+b/5//p/+r/
7P/v/+//7v/r/+r/6//r/+v/6//p/+T/4//j/+T/4v/i/+L/4v/i/+D/3//f/9//3//f
/93/3f/e/97/4P/g/+D/4f/h/+L/4v/i/+P/6P/x//v/CgAnAEoAbQCOAKUArwC4AL4A
tgCjAIQAYAA8ABAA1P+Z/3H/Wv9X/2b/f/+X/6z/v//P/9v/5f/p/+r/7P/s/+v/6//p
/+n/6v/q/+r/6v/r/+v/7v/v/+//7//v/+//8P/w/+7/7v/u/+//7//x//H/8f/y//P/
9P/0//b/9//3//f/9v/2//b/9v/4//j/+P/5//n/+v/6//v/+//7//z//P/8//3//f/9
/wAAAAACAAMAAQABAAMABAAHAAcACAAKAAsADAAMAA0ADgAPABAAEQAQABEAEwAUABUA
FgAYABkAGgAbAB0AHgAhACMAJAAlACUAJgAoACkAKwAsAC0ALgAvADAAMAAyADEAMQAx
ADEAMwA0ADQANAAzADIAMAAvAC8ALgAuAC4AKwArACoAKQArACoAKgApACcAJQAjACAA
HgAeABsAGwAaABgAFwAVAA8ADQAMAAoACAAGAAQAAgAAAP7//P/6//r/+P/2//X/8//z
//L/7//v/+7/7P/s/+n/6f/p/+f/6P/o/+b/5v/k/+T/5P/k/+b/5v/l/+T/4v/i/+L/
4v/i/+L/4f/h/+P/5P/k/+P/4//i/+L/5P/m/+b/5v/m/+b/5v/m/+f/5v/m/+b/5v/m
/+f/6P/p/+f/6P/p/+n/5//n/+f/5//o/+n/6v/r/+r/6f/o/+f/6P/o/+j/6P/n/+j/
6P/m/+b/5v/m/+b/4//j/+P/4v/j/+P/4v/i/+L/4f/f/97/3//f/9//3//d/93/3P/c
/93/3f/d/93/2v/a/9r/2v/b/9v/2//b/9n/2f/Z/9r/2v/a/9n/2f/Z/9n/2f/Z/9f/
1//Y/w==
         </WaveFormData>
      </LeadData>
      <LeadData>
         <LeadByteCountTotal>10000</LeadByteCountTotal>
         <LeadTimeOffset>0</LeadTimeOffset>
         <LeadSampleCountTotal>5000</LeadSampleCountTotal>
         <LeadAmplitudeUnitsPerBit>4.88</LeadAmplitudeUnitsPerBit>
         <LeadAmplitudeUnits>��V</LeadAmplitudeUnits>
         <LeadHighLimit>2147483647</LeadHighLimit>
         <LeadLowLimit>268435456</LeadLowLimit>
         <LeadID>V4</LeadID>
         <LeadOffsetFirstSample>0</LeadOffsetFirstSample>
         <FirstSampleBaseline>0</FirstSampleBaseline>
         <LeadSampleSize>2</LeadSampleSize>
         <LeadOff>FALSE</LeadOff>
         <BaselineSway>FALSE</BaselineSway>
         <ExcessiveACNoise>FALSE</ExcessiveACNoise>
         <MuscleNoise>FALSE</MuscleNoise>
         <LeadDataCRC32>2021027950</LeadDataCRC32>
         <WaveFormData>
5P/k/+T/5P/m/+b/5v/m/+f/6P/p/+r/6P/o/+j/6P/p/+r/6//s/+z/7P/s/+z/7P/s
/+z/7P/s/+z/7P/s/+7/7v/u/+7/8P/w//D/8P/x//L/8//0//L/8v/y//L/8//0//X/
9v/4//j/+P/4//n/+v/7//z//v/+//7//v///wAAAQACAAUABgAHAAgACgAKAAoACgAL
AAwADQAOAA8AEAARABIAFQAWABcAGAAZABoAGwAcAB0AHgAfACAAIAAgACAAIAAiACIA
IgAiACIAIgAiACIAIgAiACIAIgAgACAAIAAgAB8AHgAdABwAGQAYABcAFgATABIAEQAQ
AA0ADAALAAoACAAGAAQAAgD///7//f/8//n/+P/3//b/9f/0//P/8v/w//D/8P/w/+//
7v/t/+z/6v/q/+r/6v/q/+r/6v/q/+n/6P/n/+b/5v/m/+b/5v/m/+b/5v/m/+b/5v/m
/+b/5v/m/+b/5v/o/+j/6P/o/+j/6P/o/+j/6P/o/+j/6P/o/+j/6P/o/+r/6v/q/+r/
7P/s/+z/7P/s/+z/7P/s/+7/7v/u/+7/7P/s/+z/7P/u/+7/7v/u/+z/7P/s/+z/7P/s
/+z/7P/s/+z/7P/s/+r/6v/q/+r/6v/q/+r/6v/q/+r/6v/q/+j/6P/o/+j/6v/q/+r/
6v/p/+j/5//m/+j/6P/o/+j/5v/m/+b/5v/k/+T/5P/k/+b/5v/m/+b/5v/m/+b/5v/m
/+b/5v/m/+b/5v/m/+b/5P/k/+T/5P/k/+T/5P/k/+b/5v/m/+b/5P/k/+T/5P/k/+T/
5P/k/+T/5P/k/+T/5v/m/+b/5v/k/+T/5P/k/+T/5P/k/+T/5P/l/+X/5//q/+v/7P/s
/+r/6v/q/+z/7v/v/+//7//v/+//7//v/+//7f/s/+n/6v/q/+v/7f/u/+7/7//w/+7/
7v/u/+z/7v/u/+7/6v/o/+b/5f/k/+L/4f/h/+H/4P/f/9//3v/e/9//3//f/9//3//f
/9//3//f/9//3//f/9//3f/f/+D/4v/u/wAAFwA2AFkAewCcAL4A3wD3AAYBDwEHAeoA
twBzAC0A9v/O/7f/qf+j/6z/v//N/9X/3//p/+7/7//u/+z/6//q/+n/6//r/+v/6//r
/+v/6//r/+v/7P/s/+z/7v/u/+7/7v/u/+7/7v/u/+//8f/x//H/8f/x//H/8v/y//L/
8//0//L/8v/y//L/9P/1//X/9v/0//T/9P/1//X/9f/1//b/+P/4//n/+v/6//r/+//7
//z//P/9//7//v//////AAACAAIAAgADAAUABwAHAAgABgAHAAkACgAJAAoACwALAA8A
EAARABIAFQAXABcAGAAbABsAHAAeAB0AHgAgACAAIgAkACUAJgAnACgAKAAoACsALAAt
AC0ALAAsACwALAAsAC0ALQAtAC8ALwAvAC8ALQAtAC0ALQAsACsAKwAqACkAKAAmACUA
IgAgAB4AHQAcABkAGgAZABYAFAASABIADwANAAsACQAIAAYABQADAAMAAgABAAAA/v/9
//z//P/8//v/+//6//n/+f/4//f/9//3//f/9//3//b/9v/1//X/9f/1//X/9//3//f/
9//3//f/9v/2//T/8//z//T/9P/0//T/9P/z//P/8//z//X/9f/1//X/9f/1//X/9f/1
//X/9v/2//T/9P/0//X/9//3//f/9//4//j/+P/4//j/9//3//f/9//4//j/+P/2//b/
9v/1//f/9//3//f/+P/4//j/+P/2//b/9v/2//P/8//z//P/9f/1//P/8//0//T/9P/0
//P/8//z//P/8//y//L/8v/y//L/8v/y//D/8P/w//D/8v/x//D/8P/x//H/8f/x//D/
8P/w//D/8P/w//D/8P/v/+//7//v/+//8P/w//D/8P/w//D/8P/w//D/8P/w//D/7v/u
/+7/7v/w//D/8P/w/+7/7v/u/+7/7v/u/+//7//v//D/8f/y//T/9P/0//T/+P/6//v/
+//7//v/+//7//n/+f/3//b/8//y//L/8//1//b/9v/3//r/+v/6//r/9v/4//j/+P/0
//D/7v/t/+r/6P/n/+f/6f/o/+f/5//k/+T/5f/l/+X/5f/l/+X/5f/l/+X/5f/n/+f/
5f/j/+X/5v/q//D//v8TADAAUwB3AJoAvADdAPcADAEVAQ8B9ADHAIUAPwAEANr/v/+z
/6v/rv+7/8v/1f/f/+v/7v/v//D/8P/v/+7/7f/t/+3/7f/t/+3/7f/t/+3/7f/u/+7/
7v/u/+7/7v/u/+z/7P/s/+z/7//x//H/8f/v/+//7//w//D/8P/x//L/9P/0//T/9P/y
//P/8//0//b/9v/2//f/9//3//f/+P/2//b/9//4//j/+P/5//n/+v/6//v//P/+////
//8AAAAAAAAAAAEAAQADAAMABAAEAAUABwAIAAcACAAJAAkADQAOAA8AEAARABMAEwAU
ABcAFwAYABoAHQAeACAAIAAeACAAIQAiACUAJgAmACYAJwAoACkAKQAoACgAKAAoACoA
KwArACsAKQApACkAKQApACkAKQApACgAJwAnACYAJQAkACIAIQAgAB4AHAAbABcAEwAT
ABEAEgAQAA4ADgALAAkABwAFAAQAAgABAP/////+//3//P/6//n/+P/4//j/9//3//b/
9f/1//T/8//1//X/9f/1//P/8v/y//H/8f/x//H/8f/x//H/8f/x//P/8//y//L/8P/v
/+//8P/w//D/8P/w//H/8f/x//H/8f/x//H/8f/x//H/8f/x//H/8f/y//L/8v/y//L/
8//z//P/8//z//T/9P/0//T/8v/x//H/8f/z//T/9P/0//T/9P/0//P/8f/x//H/8f/y
//L/8v/y//D/8P/w//D/8f/x//H/8f/z//P/8f/x//H/8P/v/+7/7//v/+//7//t/+z/
7P/s/+7/7v/u/+7/7P/s/+z/7P/s/+v/6v/q/+3/6//r/+3/7v/s/+z/7P/s/+z/7P/s
/+z/6v/q/+r/6v/q/+r/6v/q/+r/6v/q/+r/6v/q/+v/6//v//D/8f/y//L/8v/y//L/
9P/2//f/9//1//X/9f/1//f/9//1//T/8f/w//D/8f/z//T/9P/1//T/9P/0//T/8v/0
//T/9P/w/+z/6v/p/+j/5v/l/+X/5f/k/+P/4//i/+L/4//j/+H/4f/h/+H/4//j/+P/
4//j/+P/4//h/+H/5P/m//D//v8TADAAUQBzAJgAvADdAPUABgEPAQkB7gC9AHcAMQD4
/87/t/+r/6X/qv+7/8v/1f/j/+3/7v/r/+r/6//r/+v/6//r/+v/6//r/+v/6//r/+v/
6//s/+z/7P/u/+7/7v/u/+z/7P/s/+z/7f/v/+//7//v/+//7//w//D/8P/x//L/9P/0
//T/9P/y//P/8//0//T/9P/0//X/9f/1//X/9v/2//b/9//4//r/+v/7//v/+//6//r/
+v/7//3//v8AAAAAAAAAAAEAAQADAAMABAAGAAcACQAKAAsADAANAA0ADwAQABEAEgAT
ABUAFQAWABkAGQAaABwAHQAeACAAIAAeACAAIQAiACQAJgAnACgAJwAoACkAKQAqACoA
KgAqACwALQAtAC0AKwArACsAKwArACsAKwArACoAKQApACgAJQAkACIAIQAgAB4AHAAb
ABkAFQAVABMAEgAQAA4ADgALAAkABwAFAAQAAgABAP///f/8//v/+v/4//f/9v/2//j/
9//3//b/9f/1//T/8//z//P/8//z//P/8v/y//H/8f/x//H/8f/x//H/8f/x//H/8f/w
//D/8P/v/+//8P/y//L/8v/y//L/8f/w/+//8f/x//H/8f/x//H/8f/x//H/8f/y//L/
8P/w//D/8f/x//H/8f/x//L/8v/y//L/9P/z//P/8//z//T/9P/0//T/9P/0//P/8f/x
//H/8f/y//L/8v/y//L/8v/y//L/7//v/+//7//x//H/7//v//D/8P/w//D/7//v/+//
7//v/+7/7v/u/+z/7P/s/+z/7v/u/+7/7v/u/+3/7P/s/+3/7f/t/+3/7P/s/+z/7P/q
/+r/6v/q/+3/7P/q/+r/6v/q/+r/6v/q/+r/7P/s/+z/7P/q/+r/6v/q/+r/6v/q/+r/
6v/q/+v/6//t/+7/7//w//D/8P/w//D/8v/0//X/9f/1//X/9f/1//X/9f/z//L/7f/s
/+z/7f/v//D/8P/x//L/8v/y//L/8v/0//T/9P/w/+z/6v/p/+j/5v/l/+X/5f/k/+P/
4//i/+L/4//j/+P/4//j/+P/4//j/+P/4//h/+P/4//f/9//4v/m//D//v8VADQAVwB3
AJoAvADfAPsADAEPAQUB6gC1AGsAJQDw/8z/t/+r/6X/rP/B/83/1//j/+v/7v/x//D/
7v/t/+z/6//r/+v/6//r/+n/6f/p/+n/6//s/+z/7P/s/+z/7P/s/+r/6v/q/+r/7f/v
/+//7//v/+//7//w//D/8P/x//L/8P/w//D/8P/y//P/8//0//T/9P/0//X/8//z//P/
9P/2//b/9//4//j/+P/5//n/+v/6//v//P/+//////8AAAAAAAAAAAEAAQADAAMABAAE
AAUABwAIAAkACgALAAsADQAOAA8AEAARABMAEwAUABkAGQAaABwAHQAeACAAIAAeACAA
IQAiACUAJgAmACYAJQAmACcAJwAoACgAKAAoACoAKwArACsAKwArACsAKwApACkAKQAp
ACgAJwAnACYAJwAmACQAIwAgAB4AHAAbABcAEwATABEAEAAOAAwADAALAAkABwAFAAQA
AgABAP///f/8//v/+v/4//f/9v/2//j/9//3//b/8//z//L/8f/x//H/8f/x//H/8P/w
/+//7//v/+//7//v/+//7//v/+3/7f/s/+z/7v/t/+3/7v/w//D/8P/w//H/8f/x//H/
7//v/+//7//v/+//7//v/+//7//w//D/8P/w//D/8f/x//H/8f/x//L/8v/y//L/8v/x
//H/8f/x//L/8v/y//D/8P/w/+//8f/x//H/8f/u/+7/7v/u/+7/7v/u/+7/7//v/+//
7//t/+3/6//r/+7/7v/u/+7/7f/t/+3/7f/t/+z/7P/s/+z/7P/s/+z/7P/s/+z/7P/s
/+v/6v/q/+n/6f/p/+n/6v/q/+r/6v/q/+r/6v/q/+v/7P/q/+r/6v/q/+z/7P/s/+z/
6v/q/+r/6v/o/+j/6P/o/+r/6v/q/+r/6v/q/+v/6//t/+7/7//w//D/8P/w//D/8f/y
//L/8f/x//H/8f/x//H/8f/v/+7/7f/s/+z/7f/x//L/8v/z//L/8v/y//L/7//w/+//
7v/s/+j/5v/l/+T/4v/h/+H/3//e/93/3f/c/9z/3f/d/97/3//g/+H/3//f/9//3//f
/93/2//d/93/4P/o//j/DgArAE4AcwCbAL4A3gD7ABUBIgEZAfsAzgCPAEcACQDY/7j/
o/+X/53/sv/B/8v/1f/f/+X/6P/p/+z/6//p/+f/5f/l/+X/5f/l/+f/5//n/+f/5f/m
/+b/5v/m/+b/5v/m/+j/6P/o/+j/6f/r/+v/6//p/+n/6f/q/+r/6v/r/+z/7v/u/+7/
7v/s/+3/7f/u/+7/7v/u/+//7//v/+//8P/w//D/8f/y//T/9P/1//X/9v/2//f/+P/4
//n/+f/6//z//P/8//3//f//////AAACAAMABQAGAAUABgAHAAcACQAKAAsADAAPABEA
EQASABMAEwAUABYAGQAaABwAHAAcAB4AHwAgACEAIgAiACIAIQAiACMAIwAkACQAJAAk
ACIAIwAjACMAIgAhACAAHwAhACEAIQAhACAAHwAfAB4AGgAYABUAEwASABAADgANAAsA
BwAHAAUABAACAAAAAAD///3/+//5//b/9P/z//H/8f/w/+//7v/u/+3/7P/s/+z/6//r
/+r/5//n/+b/5f/l/+X/5f/l/+f/5v/m/+X/5f/l/+X/5f/l/+X/5f/l/+X/5f/k/+T/
5v/l/+X/5v/l/+T/4//i/+X/5f/l/+X/5//n/+f/5//n/+f/5//n/+f/5//o/+j/6v/q
/+r/6//p/+n/6f/p/+r/6v/q/+r/7P/r/+v/6//t/+7/7v/u/+3/7P/r/+n/6f/p/+n/
6f/o/+j/6P/o/+r/6v/q/+r/5//n/+f/5//n/+f/5f/l/+T/5P/k/+T/5P/l/+b/5//l
/+T/5P/k/+b/5v/m/+b/5P/k/+T/5P/k/+P/4v/i/+P/4//j/+P/5P/k/+T/5P/g/+D/
4P/g/+H/4f/h/+H/4f/i/+L/4v/i/+L/4v/i/+L/4v/i/+D/4P/g/+D/4P/g/+D/4P/g
/+D/4P/g/+L/4v/j/+P/5f/m/+f/6P/m/+b/5v/m/+r/7P/t/+3/7f/t/+3/7f/s/+v/
6P/m/+T/5P/l/+f/6f/q/+r/6//u/+7/7v/u/+v/7P/r/+r/5v/i/+D/3//g/97/3f/d
/93/3P/b/9v/2v/a/9v/2//b/9v/2//b/93/3f/d/93/3f/b/9v/2//b/9z/3v/o//z/
GQA6AF0AgQCkAMQA4QD7AA4BEwEFAeIArQBtACsA8P/G/6//mf+V/6b/uf/F/9H/2//j
/+j/6f/o/+r/6f/o/+f/5v/l/+T/4//l/+X/5f/l/+X/5v/m/+b/5v/m/+b/5v/m/+b/
5v/m/+f/6f/p/+n/6//r/+v/7P/s/+z/7f/u/+7/7v/u/+7/8P/x//H/8v/w//D/8P/x
//H/8f/x//L/9P/0//X/9v/0//T/9f/1//f/+P/6//z/+v/7//v//P/8//z//P/9//7/
AQACAAQAAgADAAUABgAJAAoACwALAA0ADgAPABAAEQATABMAFAAZABkAGgAcAB0AHgAg
ACAAHgAgACEAIgAlACYAJgAmACcAKAApACkAKgAqACoAKgAoACkAKQApACkAKQApACkA
KQApACkAKQAoACcAJwAmACUAJAAiACEAIAAeABwAGwAXABMAEwARABAADgAMAAwACQAH
AAUAAwAEAAIAAQD///3//P/7//r/+P/3//b/9v/4//f/9//2//X/9f/0//P/8//z//P/
8//x//D/8P/v//H/8f/x//H/7//v/+//7//x//H/8P/w/+7/7f/t/+7/7P/s/+z/7P/t
/+3/7f/t/+7/7//w//H/8f/x//H/8f/z//P/9P/0//L/8v/y//P/9f/1//X/9f/2//b/
9v/2//b/9f/1//X/9f/2//b/9v/2//b/9v/1//f/9//3//f/9v/2//b/9v/2//b/9v/2
//X/9f/1//X/9f/1//P/8//0//T/9P/0//X/9f/1//X/9f/0//T/9P/0//T/9P/0//L/
8v/y//L/8v/x//D/8P/x//H/8f/x//L/8v/y//L/8v/y//L/8v/x//H/8f/x//H/8P/w
//D/8P/w//H/8f/x//D/7v/u/+7/7v/u/+7/7v/u/+7/7v/u/+7/7v/u/+7/7v/u/+7/
7v/u/+7/7v/u/+7/7//v//H/8v/z//T/9v/2//b/9v/2//j/+f/5//v/+//7//v/+//7
//n/+P/1//T/9P/1//X/9v/2//f/+P/4//j/+P/2//j/+P/4//b/8v/w/+//7P/q/+n/
6f/r/+r/6f/p/+b/5v/n/+f/5//n/+f/5//n/+f/5//n/+v/6//n/+X/5//o/+j/7v/+
/xEALABNAHEAlAC0ANUA8wAIARMBFQECAdkAmQBPABIA4v/D/7P/q/+s/7v/zf/Z/+P/
7f/y//P/9P/0//P/8v/x//H/8f/x//H/8f/x//H/8f/v//D/8P/w//D/8P/w//D/8v/y
//L/8v/x//P/8//z//X/9f/1//b/9P/0//X/9v/2//b/9v/2//b/9//3//j/+P/4//j/
+f/7//v/+//8//z//P/9//7//P/8//3//f8AAAAAAQACAAAAAQABAAIABAAEAAQABQAD
AAUABQAGAAgACQALAAwADQAOAA8ADwAPABAAEQASABUAFwAXABgAGQAZABoAHAAfACAA
IgAiACAAIgAjACQAJQAmACYAJgApACoAKwArACwALAAsACwAKgArACsAKwAtAC0ALQAt
AC0ALQAtAC0ALAArACsAKgApACgAJgAlACYAJAAiACEAHwAbABsAGQAWABQAEgASAA8A
DQALAAkACAAGAAUAAwADAAIAAQAAAP7//f/8//z/+v/5//n/+P/3//f/9v/1//X/9f/1
//X/9f/0//T/8//x//H/8f/x//H/8f/x//H/8//z//L/8v/w/+//7//w//D/8P/w//D/
8f/x//H/8f/v/+//7//v/+//7//v/+//7//v//D/8P/w//D/8P/x//H/8f/x//H/8P/w
//D/8P/x//H/8v/z//P/9P/0//T/8v/y//L/8f/x//H/8f/x//D/8P/w//D/8P/w//D/
8P/v/+//7//v/+//7//t/+3/7v/u/+7/7v/t/+3/7f/t/+3/7P/s/+z/6v/q/+r/6v/s
/+z/7P/s/+7/7f/s/+z/6//r/+v/6//s/+z/7P/s/+r/6v/q/+r/6//r/+v/6//r/+r/
6v/q/+j/6P/p/+n/6//q/+r/6v/q/+r/6v/q/+r/6v/q/+r/6v/q/+r/6P/o/+j/6P/q
/+r/6v/q/+r/6v/q/+r/6v/q/+v/6//v//D/8f/y//D/8P/w//D/9P/2//f/9//1//X/
9f/1//X/9f/z//L/8f/w//D/8f/x//L/8v/z//T/9P/0//T/9P/2//b/9v/y/+7/7P/r
/+r/6P/n/+f/5f/k/+P/4//k/+T/5f/l/+P/4//j/+P/5f/l/+X/5f/l/+P/4f/h/+H/
4v/m/+7/AAAZADYAVwB5AJwAvgDdAPkACAEPAQUB5gCvAGUAHwDq/8b/sf+p/6X/sP/F
/9P/3f/n/+v/8P/z//L/8P/v/+7/7f/r/+v/6//r/+3/7f/t/+3/7f/u/+7/7v/s/+z/
7P/s/+7/7v/u/+7/7f/v/+//7//w//H/8v/0//L/8v/z//T/8v/y//L/8v/0//X/9f/2
//j/+P/4//n/+P/3//b/9v/4//j/+f/6//j/+P/5//n/+v/6//v//P/8//3//f/+/wAA
AAAAAAEAAQADAAMABAAEAAUABwAIAAkACgALAAsADQAOAA8AEAARABMAEwAUABcAFwAY
ABoAGQAaABwAHAAeACAAIQAiACMAJAAkACQAJQAmACcAJwAmACYAJgAmACgAKQApACkA
KQApACkAKQApACkAKQApACgAJwAnACYAJwAmACQAIwAiACAAHgAdABsAFwAXABUAFAAS
ABAAEAAPAA0ACwAJAAgABgAFAAMAAQAAAP///v/+//3//P/8//r/+f/5//j/9//3//b/
9f/1//X/9f/1//X/9P/0//P/8//z//P/8//z//P/8//z//P/8//y//L/8v/x//H/8v/0
//T/9P/0//X/9f/1//X/8//z//P/8//z//P/8//z//P/8//0//T/8v/y//L/8//z//P/
8//z//T/9P/0//T/9P/z//P/8//1//b/9v/2//T/9P/0//P/9f/1//X/9f/y//L/8v/y
//L/8v/y//L/8f/x//H/8f/x//H/7//v//L/8v/y//L/7//v/+//7//v/+7/7v/u//D/
8P/w//D/7v/u/+7/7v/u/+3/7P/s/+//7//v/+//7v/u/+7/7v/u/+7/7v/u/+3/7f/t
/+3/7//u/+7/7v/s/+z/7f/t/+3/7P/s/+z/7P/u//D/7v/s/+z/7P/s/+z/7P/s/+z/
7P/s/+z/7P/s/+z/7P/s/+z/7P/s/+z/7P/s/+z/7f/t//H/8v/z//T/8v/y//L/8v/2
//j/+f/5//n/+f/5//n/+f/5//f/9v/z//L/8v/z//P/9P/0//X/9//4//n/+v/2//j/
+P/4//T/8P/u/+3/7P/q/+n/6f/p/+j/5//n/+b/5v/n/+f/5//n/+f/5//n/+f/5//n
/+f/5f/l/+X/5f/m/+j/7v/+/xcANgBVAHcAnADCAOEA+wAMARMBBQHmALEAZQAbAOb/
xP+v/6n/p/+w/8P/0f/b/+f/7f/u/+//9P/y//H/8P/v/+3/7f/t/+3/7f/t/+3/7f/t
/+7/7v/u/+7/7v/u/+7/7v/u/+7/7v/v//H/8f/x//H/8f/x//L/8v/y//P/9P/y//L/
8v/y//T/9f/1//b/+P/4//j/+f/3//f/9//4//j/+P/5//r/+v/6//v/+//8//z//f/+
//7//////wAAAAAAAAAAAQABAAMAAwAEAAQABQAHAAgACQAKAAsACwANAA4ADwAQAA8A
EQARABIAFQAVABYAGAAZABoAHAAcAB4AIAAhACIAIgAiACEAIAAhACIAIwAjACQAJAAk
ACQAIgAjACMAIwAlACUAJQAlACUAJQAlACUAJAAjACMAIgAiACIAIQAhAB8AHAAZABcA
FgATABQAEwASABAADgAOAA0ACwAJAAcABAACAAEA///9//z/+//6//r/+f/4//j/9v/1
//X/9P/1//X/9P/z//X/9f/1//X/8//y//L/8f/x//H/8f/x//H/8f/x//H/8//z//L/
8v/w/+//7//w//D/8P/w//D/8f/x//H/8f/z//P/8//z//L/8f/w/+//8f/x//L/8v/y
//L/8v/z//P/8//z//P/9P/0//T/9P/y//H/8f/x//H/8v/y//L/9P/0//T/8//x//H/
8f/x//D/8P/w//D/8P/w//D/8P/x//H/8f/x//H/8f/v/+//7v/u/+7/7v/v/+//7//v
//H/8P/w//D/7//u/+3/7P/u/+7/7v/u//D/7//u/+7/7f/t/+3/7f/s/+z/7P/s/+v/
7P/t/+7/7v/t/+z/6//t/+z/7P/s/+z/7P/t/+3/7f/s/+z/7P/s/+z/7P/s/+v/7P/s
/+z/7P/s/+z/7P/s/+z/7P/s/+z/7P/s/+z/7P/s/+r/6v/q/+r/7P/s/+3/7f/t/+7/
7//w//L/8v/y//L/9P/2//f/9//3//f/9//3//n/+f/3//b/8//y//L/8//z//T/9P/1
//b/9v/2//b/9P/2//b/9v/y/+7/7P/r/+r/6P/n/+f/5f/k/+P/4//k/+T/5f/l/+X/
5f/l/+X/4//j/+P/4//l/+X/5f/j/+P/4v/m//D/AAAZADYAVQB5AKAAwgDjAP8AEgEV
AQMB5ACpAFsAFwDm/8T/s/+p/6X/sP/D/8//2f/j/+v/7P/t/+7/8P/v/+7/7f/t/+3/
7f/t/+v/6//r/+v/7P/u/+//8P/t/+z/6//q/+v/7P/t/+7/7//x//H/8f/v/+//7//w
//L/8v/z//T/8v/y//L/8v/0//X/9f/2//T/9P/0//X/9f/1//X/9v/4//j/+f/6//r/
+v/7//v/+v/6//v//P/8//3//f/+//7//v/+////AQADAAMABAAEAAUABwAIAAkACgAL
AAsADQAOAA8AEAAPABEAEQASABcAFwAYABoAGgAaABsAGgAcAB4AHwAgAB8AIAAgACAA
HwAgACEAIQAiACIAIgAiACAAIQAhACEAIwAjACMAIwAjACMAIwAjACIAIQAhACAAIQAg
AB4AHQAeABwAGgAZABcAEwATABEAEAAOAAwADAAJAAcABQADAAQAAgABAP///f/8//v/
+v/4//f/9v/2//j/9//3//b/8//z//L/8f/v/+//7//v//H/8P/w/+//8f/x//H/8f/v
/+//7//v/+3/7f/s/+z/7f/t/+7/8P/w//D/8P/w//H/8f/x//H/8f/x//H/8f/x//H/
8f/x//H/8f/y//L/8v/y//L/8//x//H/8f/x//L/8v/y//L/8v/x//H/8f/z//T/9P/0
//L/8v/y//H/8//z//P/8//w//D/8P/w//D/8P/w//D/8f/x//H/8f/x//H/7//v/+7/
7v/u/+7/7//v/+//7//t/+z/7P/s/+z/7P/s/+z/7P/s/+z/7P/u/+3/7P/s/+3/7f/t
/+3/7P/s/+z/7P/s/+z/7P/s/+v/6//r/+v/7f/s/+z/7P/s/+z/7f/t/+3/7P/s/+7/
7v/s/+z/7P/s/+7/7v/u/+7/7v/u/+7/7v/u/+7/7v/u/+7/7v/u/+7/7P/s/+3/7f/v
//D/8f/y//T/9P/0//T/9v/4//n/+f/5//n/+f/5//f/9//1//T/8f/w//D/8f/0//b/
9//5//n/+P/3//b/9P/2//b/9v/0//D/7v/t/+z/6v/p/+n/6f/o/+f/5//m/+b/5//n
/+X/5f/l/+X/5v/n/+j/6f/n/+f/4//j/+P/5v/s//b/CAAjAEIAZQCLALIA1AD1ABEB
JAEhAQkB3gChAF0AHwDu/8r/s/+l/6P/sv/B/83/2f/j/+f/7P/v//D/8P/v/+7/7f/t
/+3/7f/t/+3/7f/t/+3/7f/u/+7/7v/u/+7/7v/u/+7/7v/u/+7/7f/v/+//7//x//H/
8f/y//L/8v/z//T/8v/y//L/8v/0//X/9f/2//b/9v/2//f/9//3//f/+P/4//j/+f/6
//z//P/9//3//f/8//z//P/+//////8AAAIAAgACAAMAAQADAAMABAAGAAcACQAKAAsA
DAANAA0ADwAQABEAEgATABUAFQAWABcAFwAYABoAGwAcAB4AHgAeACAAIQAiACMAJAAk
ACQAJQAmACcAJwAlACQAIwAiACQAJQAlACUAJAAjACIAIQAjACMAIwAjACEAHwAeABwA
GwAaABgAFwAYABYAFAATABEADQANAAsACAAGAAQABAABAP///f/7//z/+v/5//f/9f/0
//P/8v/y//H/8P/w/+7/7f/t/+z/7f/t/+z/6//p/+n/6f/p/+n/6P/o/+f/5f/l/+X/
5f/l/+X/5f/l/+b/5//n/+j/5v/l/+X/5v/o/+j/6P/o/+f/5//n/+f/5//n/+f/5//o
/+n/6v/r/+n/6f/q/+r/6v/q/+r/6//t/+3/7f/t/+3/7P/r/+r/7P/r/+v/6//p/+r/
6v/q/+z/7P/s/+v/6v/p/+j/5//o/+j/6P/o/+b/5v/m/+b/5f/l/+X/5f/l/+X/4//j
/+b/5v/m/+b/4//j/+P/4//l/+T/5P/k/+P/4v/h/+D/4v/i/+L/4v/i/+H/4P/g/9//
3//j/w==
         </WaveFormData>
      </LeadData>
      <LeadData>
         <LeadByteCountTotal>10000</LeadByteCountTotal>
         <LeadTimeOffset>0</LeadTimeOffset>
         <LeadSampleCountTotal>5000</LeadSampleCountTotal>
         <LeadAmplitudeUnitsPerBit>4.88</LeadAmplitudeUnitsPerBit>
         <LeadAmplitudeUnits>��V</LeadAmplitudeUnits>
         <LeadHighLimit>2147483647</LeadHighLimit>
         <LeadLowLimit>268435456</LeadLowLimit>
         <LeadID>V5</LeadID>
         <LeadOffsetFirstSample>0</LeadOffsetFirstSample>
         <FirstSampleBaseline>0</FirstSampleBaseline>
         <LeadSampleSize>2</LeadSampleSize>
         <LeadOff>FALSE</LeadOff>
         <BaselineSway>FALSE</BaselineSway>
         <ExcessiveACNoise>FALSE</ExcessiveACNoise>
         <MuscleNoise>FALSE</MuscleNoise>
         <LeadDataCRC32>2326841968</LeadDataCRC32>
         <WaveFormData>
7P/s/+z/7P/u/+7/7v/u//D/8P/w//D/7v/u/+7/7v/w//D/8P/w//D/8P/w//D/8P/w
//D/8P/y//L/8v/y//L/8v/y//L/8v/y//L/8v/0//T/9P/0//T/9P/0//T/9v/2//b/
9v/4//j/+P/4//r/+v/6//r/+v/6//r/+v/8//z//P/8//3//v///wAAAQACAAMABAAG
AAYABgAGAAcACAAJAAoADAAMAAwADAAOAA4ADgAOABEAEgATABQAFAAUABQAFAAWABYA
FgAWABgAGAAYABgAGgAaABoAGgAYABgAGAAYABYAFgAWABYAEwASABEAEAAPAA4ADQAM
AAsACgAJAAgABgAEAAIAAAD///7//f/8//n/+P/3//b/9P/0//T/9P/y//L/8v/y//D/
8P/w//D/8P/w//D/8P/u/+7/7v/u/+3/7P/r/+r/6v/q/+r/6v/s/+z/7P/s/+r/6v/q
/+r/6v/q/+r/6v/q/+r/6v/q/+r/6v/q/+r/7P/s/+z/7P/s/+z/7P/s/+z/7P/s/+z/
7v/u/+7/7v/u/+7/7v/u//D/8P/w//D/8P/w//D/8P/w//D/8P/w//D/8P/w//D/8P/w
//D/8P/w//D/8P/w//D/8P/w//D/8P/w//D/8P/u/+7/7v/u/+7/7v/u/+7/8P/w//D/
8P/v/+7/7f/s/+z/7P/s/+z/7P/s/+z/7P/q/+r/6v/q/+z/7P/s/+z/7P/s/+z/7P/s
/+z/7P/s/+z/7P/s/+z/6v/q/+r/6v/s/+z/7P/s/+z/7P/s/+z/7P/s/+z/7P/q/+r/
6v/q/+z/7P/s/+v/6//s/+z/7P/s/+z/6//r/+n/6f/p/+n/7f/t/+3/7v/v//D/8f/x
//H/8f/x//P/9v/2//f/9//1//X/9v/3//f/9v/0//L/8v/y//P/9f/4//n/+f/7//r/
+P/3//b/+P/4//j/9P/y/+//7//t/+v/6f/p/+n/6P/o/+f/5v/o/+n/6f/p/+f/5//n
/+f/6f/o/+j/6P/o/+b/5P/m/+f/6f/w//3/EQAmAD4AVgByAJMArwDGANsA6QDrAN0A
swB2AD8AGgD9/+z/4P/S/9D/3P/j/+b/7P/x//b/9//z//P/8//y//D/8P/w//D/8P/w
//D/8P/w//L/8//z//P/8//z//P/8//z//P/8//z//X/9f/2//b/9v/2//f/9//2//b/
9v/2//j/+P/5//n/+f/5//r/+v/5//j/9//2//n/+v/6//n/+f/6//r/+v/6//r/+//8
//r/+v/7//v/+//7//v//P/9//3//f/9//7//v///////v/+/wAAAQD//wAAAQABAAQA
BQAFAAUABwAIAAgACgALAAwADAANAA4ADwAQAA8ADwAQABMAFQAVABYAFwAYABoAGgAa
ABoAHAAcAB0AHgAdAB0AHQAcAB0AHgAfAB8AHQAeAB4AHgAeAB0AHQAcABsAGgAZABgA
FQAVABUAEgARABAADwAQAA4ACwAKAAcABgAFAAMAAQABAAEA///+//7//f/8//z/+f/4
//f/9//3//f/9//3//X/9f/0//P/9f/1//X/9f/0//T/9P/0//L/8v/y//L/8//y//L/
8v/y//L/8v/y//H/8f/v/+//8P/x//H/8f/v/+//7//v//D/8P/w//D/7//v/+//8P/y
//H/8f/x//H/8f/w/+//8f/x//H/8v/0//P/8//z//L/8f/x//D/8P/w//D/8P/w//D/
8P/w//L/8v/y//L/8v/w//D/8f/y//L/8f/x/+//7//v/+//8f/x/+//7//v/+//7//u
/+7/7v/u/+7/7//u/+7/7//v/+7/7v/u/+7/7v/u/+7/7P/t/+3/7P/u/+3/7f/t/+3/
7f/t/+3/7f/t/+3/7f/s/+z/7P/s/+z/7v/u/+7/7v/s/+z/7P/s/+z/7P/s/+z/6//r
/+z/7P/q/+r/6v/p/+n/6f/p/+n/6v/t/+7/7//v/+//7//v//H/8f/x//H/8//0//T/
9f/1//X/9f/2//f/9//2//T/8v/y//L/8//z//T/9f/1//n/+f/4//j/+P/4//j/+P/y
/+7/6//r/+v/6f/n/+f/5//m/+b/5f/k/+T/5f/l/+P/4//j/+P/4//j/+L/4v/k/+T/
4P/e/+D/4f/j/+r/8/8DABYAMABKAGgAhQCjAL4A0wDlAOkA3QC5AH4AQwAYAPn/6P/e
/9D/yP/Q/9n/3P/i/+n/7P/r/+3/7f/t/+z/6v/q/+r/6v/q/+j/6P/o/+j/6P/p/+n/
6f/p/+n/6f/p/+n/6f/p/+n/6f/p/+r/6v/q/+r/6//r/+r/6v/q/+r/7P/s/+3/7f/r
/+v/7P/s/+7/7v/u/+7/7//w//D/7//v//D/8P/w//D/8P/x//L/8v/y//P/8//z//P/
8//0//X/9f/1//X/9v/2//f/9//4//j/+v/7//n/+v/7//v//v////////8BAAIAAgAE
AAUABgAGAAcACwANAA8ADwAMAAwADgAPAA8AEAARABIAFAAUABQAFAAWABYAFwAYABYA
FwAYABgAGAAYABgAFwAXABgAGAAYABgAFwAXABYAFQAUABMAEgATABMAEwAQAAwACgAI
AAgABwAFAAUAAwACAAEA///9//3//f/7//r/+P/3//b/9v/3//b/9f/1//X/9f/1//X/
8//z//L/8f/x//H/8f/x//D/8P/w//D/7v/u/+7/7v/v/+7/7v/u//D/8P/w//D/7//v
/+3/7f/s/+3/7f/t/+3/7f/t/+3/7P/s/+z/7P/t/+3/7f/u/+7/7f/t/+3/7P/t/+3/
7f/v/+//7//w//D/7//v/+//7//v//D/8P/w//D/8P/w/+7/7v/u/+7/7v/u/+7/7v/w
/+7/7v/v//D/8P/v/+//7//v/+//7//v/+//7f/t/+3/7f/t/+z/7P/s/+z/7P/r/+r/
6v/r/+v/6v/q/+r/6v/q/+r/6v/q/+v/6//q/+z/7f/t/+3/7v/t/+z/6//q/+z/7P/s
/+z/6//r/+z/7P/s/+z/7P/r/+v/6//r/+v/6//t/+3/7f/u/+//8P/x//H/8f/x//H/
8//0//T/9f/1//X/9f/2//f/9//2//T/8v/y//L/8//1//b/9//3//n/+f/4//j/+P/4
//j/+P/0//D/7f/t/+v/6f/n/+f/5//m/+b/5f/k/+T/5f/l/+P/4//j/+P/5P/l/+X/
5v/m/+T/5P/i/+D/4f/j/+r/9/8HABwAMgBKAGgAhwClALwAzwDhAOUA2QCxAHQAOwAS
APX/5P/c/87/yP/S/93/4P/o/+3/7v/r/+v/7f/t/+z/6v/q/+r/6v/q/+r/6v/q/+r/
6v/r/+v/6//t/+3/7f/t/+3/7f/t/+3/6//r/+z/7P/u/+7/7//v/+7/7v/u/+7/8P/w
//H/8f/x//H/8v/y//L/8v/y//L/8//0//T/8//z//T/9P/0//b/9v/3//j/9v/2//f/
9//5//n/+f/6//v/+//7//v//P/8//3//f/+//7/AAABAAEAAgADAAMABgAHAAcABwAJ
AAoACgAMAA0ADgAOAA8AEQATABUAFQAUABQAFgAXABcAGAAZABoAHgAeAB4AHgAeAB4A
HwAgACAAIQAiACIAIgAiACIAIQAhACIAIgAiACIAIQAhACAAHwAeAB0AHAAZABkAGQAW
ABQAEgAQABAADwANAA0ACwAIAAcABQADAAMAAwABAAAAAAD///7//v/9//z/+//7//n/
+f/5//n/+f/5//j/9//3//f/9//3//j/+P/4//j/9v/2//b/9v/3//b/9v/2//b/9v/2
//b/9f/1//P/8//2//f/9//3//X/9f/1//X/9P/0//T/9P/1//X/9f/2//b/9f/1//X/
9P/1//X/9f/1//X/9f/2//b/9f/1//X/9f/1//b/9v/2//b/9v/2//b/9v/2//b/9v/2
//b/9v/2//T/9P/1//b/9v/1//X/9f/1//X/9f/3//f/9f/1//X/9f/1//T/8v/y//L/
8v/z//L/8v/z//P/8v/y//L/8v/y//L/8v/w//H/8f/w//L/8f/x//H/8//z//P/8//y
//H/8P/v//D/8P/w//D/8P/w//D/8P/w//D/7//v//D/8P/w//D/8P/v/+//7//v/+//
7//x//H/8f/w//H/8v/z//X/9f/1//X/9//4//j/+f/5//n/+f/6//3//f/8//r/9v/2
//b/9//5//r/+//7//3//f/8//z//P/8//z//P/4//T/8f/x/+//7f/r/+v/6//q/+r/
6f/q/+r/6//r/+n/6f/p/+n/6//r/+r/6v/o/+r/6P/k/+T/5//r//L/+/8NACQAOgBU
AHAAjQCrAMgA2wDlAOcA2wCxAHAANwASAPf/6v/g/9L/zv/a/+H/5v/s//H/8v/1//X/
8//z//L/8P/w//D/8P/w/+7/7v/u/+7/7v/v/+//7//x//H/8f/x/+//7//v/+//8P/x
//P/9P/0//T/9f/1//T/9P/0//T/9P/0//X/9f/3//f/+P/4//b/9v/2//b/9f/2//b/
9f/3//j/+P/4//b/9v/3//j/+P/4//n/+f/7//v/+//8//3//f/9//3/AAAAAAEAAQAC
AAIABAAFAAUABgAHAAcABgAHAAcABwALAAwADAAOAA8AEAAQABEAEQATABUAFQAUABQA
FgAXABkAGgAbABwAHAAcABwAHAAeAB4AHwAgACAAIQAiACIAIgAiACIAIQAhACIAIgAi
ACIAIQAhACAAHwAeAB0AHAAZABkAGQAWABIAEAAOAA4ADwANAA0ACwAKAAkABwAFAAMA
AwABAAAAAAD///7//v/8//r/+P/3//n/+f/5//n/9//3//b/9f/1//X/9f/1//T/9P/0
//T/9P/0//T/9P/z//L/8v/y//L/8v/y//L/8//z//H/8f/y//P/8//z//P/8//z//P/
8P/w//D/8P/x//H/8f/y//D/7//v/+//8v/z//P/8//z//P/8//0//T/8//z//P/8//z
//T/9P/2//b/9v/2//T/9P/0//T/9P/0//T/9P/y//D/8P/x//T/9P/z//P/8//z//P/
8//z//P/8f/x//X/9f/1//T/8v/y//L/8v/x//D/8P/x//H/8P/w//D/8v/y//L/8v/w
//H/8f/w//D/7//v/+//8f/x//H/8f/v/+//7//v/+7/8P/w//D/8P/w//D/8P/w//D/
7f/t/+7/7v/u/+7/7v/t/+//7//v/+//7//x//H/8f/y//P/9P/1//P/8//z//P/8//0
//T/9f/3//f/9//4//f/9//2//T/8//0//X/9//5//r/+//7//v/+//6//r/+f/4//f/
9v/z//D/7v/v/+v/6f/n/+f/5f/k/+T/4//i/+L/4//j/+T/5f/m/+f/5//n/+b/5v/m
/+T/4P/g/+D/4//p//T/BQAZADIATgBuAIwAqQDFAN4A8wD1AOcAxQCLAE4AIQAAAOv/
2v/K/8b/0P/a/93/4v/o/+v/6v/t/+//7f/t/+z/6v/o/+j/6P/o/+r/6v/q/+r/6P/p
/+n/6f/p/+n/6f/p/+v/6//r/+v/7f/t/+7/7v/t/+z/7P/r/+r/6v/q/+r/7P/s/+3/
7f/t/+3/7v/u//D/8P/w//D/7//w//D/7//v//D/8P/w//D/8P/x//L/8v/y//P/8//1
//X/9f/2//f/9//3//f/9v/2//f/9//6//r//P/9//v//P/9//3///8BAAIAAwADAAQA
BAAGAAUABgAGAAcABwAJAAsACwAMAAwADgAPABEAEgATABQAFAAUABQAFAAUABQAFQAW
ABQAFQAWABYAFAAUABQAEwAVABYAFgAWABQAEwATABIAEAAOAAwACgALAAsACwAIAAgA
BgAEAAQAAQD//////f/+//3/+//5//j/9//0//L/8f/x//H/8v/v/+7/7f/t/+3/7f/t
/+3/6//r/+r/6f/p/+n/6f/p/+r/6v/q/+r/6v/q/+r/6v/n/+b/5v/m/+j/6P/o/+j/
6f/p/+f/5//n/+f/5v/l/+f/5//n/+f/5//o/+n/6v/n/+f/5//o/+j/5//n/+f/6P/p
/+n/6f/r/+v/6//s/+r/6f/p/+n/6//r/+z/7P/s/+z/7P/s/+r/6v/q/+r/6v/q/+r/
6v/q/+j/6P/p/+r/6v/p/+n/6f/p/+n/6f/p/+n/5//n/+f/5//n/+b/6P/o/+j/6P/n
/+b/5v/n/+f/5v/m/+b/5v/m/+b/5v/m/+f/5//m/+b/5f/l/+X/5f/l/+X/5f/j/+P/
4//j/+T/5P/k/+T/5P/m/+b/5P/k/+T/5P/k/+T/5P/k/+H/4f/i/+L/4v/i/+L/4f/j
/+P/4//j/+P/5f/l/+X/5v/n/+j/6f/p/+n/6f/p/+n/6v/q/+v/7P/t/+7/8P/u/+3/
6//o/+f/6P/p/+v/6//s/+3/7f/w//H/8f/y//D/8P/w//D/6v/m/+P/4//h/9//3f/d
/9//3v/e/93/3P/c/93/3f/d/93/3f/d/93/3f/c/9z/3P/c/9r/2v/a/9v/2//g//H/
BQAcADYAUgBwAI8AqwDCANcA5QDjAM0AnwBmADUADADv/97/zP+8/8L/zv/T/9j/3v/j
/+b/5f/j/+X/5f/k/+L/4P/g/+D/4P/i/+L/4v/i/+L/4//j/+P/4f/h/+H/4f/h/+H/
4f/h/+P/4//k/+T/5P/k/+X/5f/m/+b/5v/m/+b/5v/n/+f/5//n/+j/6P/q/+r/6v/q
/+n/6v/q/+n/6f/q/+r/6v/s/+z/7f/u/+7/7v/v/+//7//v/+//8P/x//H/8f/x//T/
9P/1//X/9v/2//j/+f/3//j/+f/5//r/+//7//v///8AAAAAAgADAAQABAAFAAUABwAJ
AAkACAAIAAoACwANAA4ADwAQABIAEgASABIAEgASABMAFAASABMAFAAUABQAFAAUABMA
FQAWABYAFgAWABUAFQAUABMAEgARABAADwAPAA8ADAAIAAYABAAEAAMAAQABAP///v/9
//v/+f/5//n/9//2//b/9f/0//T/8f/w/+//7//x//H/8f/x/+//7//u/+3/7f/t/+3/
7f/s/+z/7P/s/+r/6v/q/+r/6//q/+r/6v/q/+r/6v/q/+n/6f/n/+f/6P/p/+n/6f/p
/+n/6f/p/+r/6v/q/+r/6//r/+v/7P/s/+v/6//r/+r/6//r/+v/7f/t/+3/7v/w/+//
7//v/+7/7f/t/+z/7v/u/+7/7v/u/+7/7v/u/+7/7v/u/+7/8P/u/+7/7//w//D/7//v
/+3/7f/t/+3/7//v/+3/7f/t/+3/7f/s/+z/7P/s/+z/7f/s/+z/7f/t/+z/7P/s/+z/
7P/s/+z/7P/t/+3/7P/s/+v/6//r/+v/6//r/+v/6//r/+v/6//s/+z/7P/s/+r/6v/q
/+r/7P/s/+z/7P/s/+r/6P/o/+j/6P/o/+j/6v/q/+r/6v/p/+n/6v/q/+r/6v/q/+n/
6f/p/+n/6f/p/+v/6//r/+z/7f/u/+//8f/x//H/8f/x//L/8v/z//X/9f/1//b/9//3
//b/9P/y//L/8v/z//X/9v/3//f/+f/5//j/+P/4//j/+P/4//T/8P/t/+3/6//p/+f/
5//n/+b/5v/l/+T/5P/l/+X/4//j/+P/4//l/+X/5P/k/+j/6P/k/97/4P/h/+H/5P/x
////EgAoAEIAXgB5AJcAsgDJANsA5QDfAMMAigBLAB4A/f/o/9z/0v/K/87/2//g/+T/
6//s/+v/7f/t/+3/7P/q/+r/6v/q/+r/7P/s/+z/7P/q/+v/6//r/+v/6//r/+v/6//r
/+v/6//r/+v/7P/s/+7/7v/v/+//7v/u/+7/7v/w//D/8f/x//H/8f/y//L/8v/y//L/
8v/z//T/9P/z//P/9P/0//T/9P/0//X/9v/2//b/9//3//f/9//3//j/+f/5//n/+f/6
//r/+//7//r/+v/8//3///8AAAEAAQACAAMAAwADAAUABgAGAAgACQAKAAoACwALAA0A
DwAPAA4ADgAQABEAEwAUABUAFgAYABgAGAAYABoAGgAbABwAGgAbABwAHAAdAB4AHwAf
ACEAIgAiACIAIgAhACEAIAAdABwAGwAaABkAGQAZABYAFgAUABIAEgARAA8ADwANAAwA
CwAJAAcABQAFAAMAAgACAAEAAAAAAP///v/9//3//f/9//3//f/7//v/+v/5//v/+//7
//v/+P/4//j/+P/4//j/+P/4//f/9v/2//b/+P/4//j/+P/3//f/9f/1//T/9f/1//X/
9f/1//X/9f/0//T/9P/0//X/9f/1//b/9v/1//X/9f/1//X/9P/z//X/9f/1//b/9v/1
//X/9f/1//X/9v/2//j/+P/4//j/9//2//X/9P/2//b/9v/2//b/9P/0//X/9P/0//P/
8//1//X/9f/1//f/9//1//X/9v/1//T/8v/0//T/9P/0//P/8v/y//P/8//y//L/8v/0
//T/9P/0//T/9f/1//T/9P/z//P/8//z//P/8//z//H/8f/x//H/8v/y//L/8v/y//L/
8v/y//D/8P/w//D/8v/y//L/8v/y//P/8v/w//D/8P/w//L/8v/y//L/8f/x//L/8v/y
//L/8v/x//P/8//z//P/8f/z//P/8//0//X/9v/3//f/9//3//f/+f/6//r/+//9//3/
/f/+///////+//z/+v/6//r/+//7//z//f/9///////+//7/AAAAAAAAAAD8//j/9f/1
//P/8f/v/+//7//u/+7/7f/s/+z/7f/t/+3/7f/t/+3/6//r/+r/6v/s/+r/6P/o/+j/
6f/r//L///8RACYAOgBWAHIAjQCrAMQA1wDlAOkA2QCrAGoAMwAOAPX/5v/e/9T/0v/e
/+X/6v/w//P/9v/3//f/9f/1//T/8v/y//L/8v/y//L/8v/y//L/9P/1//X/9f/z//P/
8//z//X/9f/1//X/9f/1//b/9v/4//j/+f/5//j/+P/4//j/9v/2//f/9//3//f/+P/4
//n/+v/7//z/+//8//z/+//7//z//P/8//7//v///wAA/v/+//////////////8AAAEA
AQABAAEAAgACAAMAAwAEAAQABgAHAAkACgALAAsACgALAAsACwANAA4ADgAQABMAFAAU
ABUAFgAXABgAFwAYABgAGgAbABsAHAAdAB4AIAAgACAAIAAgACAAIQAiACIAIwAkACQA
JgAmACYAJQAlACYAJgAmACYAJQAlACQAIwAiACEAIAAhACEAIQAeABoAGAAWABYAFQAT
ABMAEQAQAA8ADQALAAkACQAHAAYABgAFAAQABAADAAIAAQABAP////////////////7/
/f/9//3//f/9//7//v/+//7//P/8//z//P/9//z//P/8//r/+v/6//r/+//7//n/+f/6
//v/+//7//v/+//7//v/+v/6//r/+v/5//n/+f/6//r/+f/5//n/+P/5//n/+f/5//n/
+f/6//r/+f/5//n/+f/5//r/+v/8//z//P/8//r/+v/6//r//P/8//z//P/6//j/+P/5
//r/+v/5//n/+f/5//n/+f/5//n/9//3//v/+//7//r/+f/4//f/9v/3//b/9v/3//f/
9v/2//b/9P/0//T/9P/0//X/9f/0//b/9f/1//X/9//3//f/9//1//X/9f/1//b/9v/2
//b/9v/2//b/9v/0//T/9P/0//T/9P/0//T/9P/3//f/9//0//T/9P/0//T/9P/0//T/
9P/z//P/9P/0//T/9P/0//P/8//z//P/8//z//X/9f/1//b/9//4//n/+f/5//n/+f/9
//7//v///////////wAAAQABAAAA/v/6//r/+v/7//3//v//////AwADAAIAAgAAAAAA
AAAAAPz/+P/1//X/8//x/+//7//x//D/8P/v/+7/7v/v/+//7f/t/+3/7f/t/+3/7P/s
/+r/6v/q/+r/6v/p/+v/8P/7/w0AJAA4AFAAbgCNAKsAxADZAOcA5wDVAKsAagAvAAoA
8f/i/9z/0v/O/9r/5f/o//D/9f/0//P/9//1//X/9P/y//L/8v/y//L/8P/w//D/8P/w
//H/8f/x/+//7//v/+//8f/x//H/8f/x//H/8v/y//L/8v/z//P/9P/0//T/9P/y//L/
8//z//P/8//0//T/9v/2//b/9v/2//b/9f/z//X/9v/2//b/9v/2//f/+P/4//j/+f/5
//n/+f/5//r/+//7//v/+//+//7//////wAAAAACAAMAAQACAAMAAwAEAAUABQAFAAcA
CAAIAAoACwAMAAwADQAPABEAEwATABIAEgAUABUAFQAWABcAGAAYABgAGAAYABgAGAAZ
ABoAGgAbABwAHAAeAB4AHgAdAB8AIAAgACAAIAAfAB8AHgAfAB4AHQAcABgAFwAWABIA
EQAQAA8AEAAPAA0ADQALAAwACwAJAAcABgAFAAIAAAAAAP///v/+//3//P/7//v/+//7
//v/+//5//n/+P/3//n/+f/5//n/+P/4//j/+P/2//b/9v/2//f/9v/2//b/9v/2//b/
9v/1//X/8//z//T/9f/1//X/9//3//f/9//2//b/9v/2//P/8//z//T/9v/1//X/9f/2
//f/9//3//X/9f/1//b/+P/3//f/9//1//X/9v/2//b/9v/2//b/9v/2//b/9v/2//b/
9v/2//b/9P/0//X/9P/0//P/8//1//X/9f/1//X/9f/z//P/9f/1//X/9P/0//T/9P/0
//X/9P/0//X/8//y//L/8v/0//T/9P/0//L/8//z//L/8v/x//H/8f/x//H/8f/x//P/
8//z//P/8v/y//L/8v/y//L/8v/y//T/9P/0//T/8v/y//L/8v/y//H/8f/x//H/8P/w
//D/8P/w//D/8P/w//D/8f/x//L/8v/y//L/8v/x//H/8f/x//H/8f/z//P/8//y//P/
9P/1//f/9//3//f/+f/6//r/+//5//n/+f/6//3//f/8//r/+v/6//r/+//7//z//f/9
//3//f/8//z//P/8//z//P/6//b/8//z//H/7//t/+3/6//q/+r/6f/q/+r/6//r/+v/
6//r/+v/6f/p/+j/6P/q/+r/6P/m/+b/5f/n/+7/+/8NACAANgBQAHAAjQCrAMYA2wDn
AOcA0wClAGAAKwAIAPH/5v/e/9D/zv/a/+H/5P/q/+//8P/x//H/8f/x//D/7v/w//D/
8P/w/+7/7v/u/+7/8P/x//H/8f/w/+//7v/t/+//7//v/+//7//v//D/8P/u/+7/7//v
//L/8v/y//L/8v/y//P/8//z//P/9P/0//L/8v/y//L/8//0//T/8//1//b/9v/2//b/
9v/3//j/+P/4//n/+f/5//n/+f/6//n/+f/5//n/+v/6//v/+//6//r//P/9////AAAB
AAEAAgADAAMAAwAFAAYABgAIAAkACgAKAAsADAANAA4ADQAOAA4AEAARAA8AEAARABIA
FAAUABQAFAAWABYAFwAYABcAFwAXABYAFgAWABYAFQAWABgAGQAaABoAGQAZABgAFwAW
ABUAFAARABEAEQAOAA4ADAAKAAoACwAJAAkABwAEAAMAAQD////////9//z/+//7//v/
/P/6//j/9v/1//f/9//3//f/8//z//L/8f/v/+//7//v//D/8P/w//D/8P/w//D/8P/v
/+7/7v/u/+z/7P/s/+z/7v/v/+7/7//u/+//7//v/+3/7f/t/+3/7v/u/+7/7v/v/+//
7//w//D/7//v/+//7v/v/+//7//v/+//7//w//L/8f/x//H/8P/v/+//7v/w//D/8P/w
//D/8P/w//D/8P/w//D/8P/w/+7/7v/v//D/8P/v/+//7//v/+//7//v/+//7f/t/+3/
7f/t/+z/7v/u/+7/7v/r/+r/6v/r/+3/7P/s/+z/6v/q/+r/6v/q/+v/6//q/+z/6//r
/+v/6f/p/+n/6f/r/+v/6//r/+r/6v/q/+r/6v/q/+r/6v/q/+r/6v/q/+z/6v/q/+r/
6v/q/+r/6v/q/+z/7P/s/+z/6//r/+z/7P/s/+z/7P/r/+v/6//r/+v/6f/r/+v/6//q
/+v/7P/t/+//7//v/+//8//0//T/9f/1//X/9f/2//X/9f/0//L/8P/w//D/8f/1//b/
9//3//j/9//1//T/9v/2//b/9v/w/+z/6f/p/+n/5//l/+X/5//m/+b/5f/i/+L/4//j
/+H/4f/h/+H/4//j/+L/4v/i/+L/3v/a/9r/2//h/+j/9f8LACIAOgBWAHYAlQCxAMwA
4wDtAOMAxwCRAFQAJQAEAOv/3P/M/8D/xv/Q/9X/3P/i/+P/5v/p/+n/6f/p/+j/5v/k
/+T/5P/k/+T/5P/k/+T/5v/n/+f/5//l/+X/5f/l/+X/5f/l/+X/5f/l/+b/5v/o/+j/
6f/p/+r/6v/q/+r/6P/o/+n/6f/p/+n/6v/q/+r/6v/q/+r/6//s/+z/6//r/+z/7P/s
/+z/7P/t/+7/7P/s/+3/7f/v/+//7//w//H/8f/x//H/8P/w//H/8f/y//L/9P/1//X/
9v/3//f/+P/5//n/+f/7//z//P/+//3//v/+//////8BAAMAAwACAAIABAAFAAcACAAJ
AAoACgAKAAoACgAJAAgACAAIAAoACwAMAAwACgAKAAoACQALAAwADAAMAAkABwAGAAQA
BQAEAAMAAgABAAEAAQD+//z/+v/4//j/9//1//X/8//w/+//7f/r/+3/7f/r/+r/5v/l
/+T/5P/l/+T/4//j/+L/4f/g/9//3//f/97/3f/b/9v/2//b/9z/3P/c/9z/2//a/9n/
2P/X/9b/1v/W/9j/2P/Y/9j/2f/Z/9f/1//Y/9n/2f/Z/9f/1//X/9f/1v/W/9b/1v/Y
/9n/2v/c/9r/2f/Z/9n/2P/Z/9n/2f/a/9v/3P/e/9v/2f/Y/9f/2f/Z/9r/2v/a/9r/
2v/a/9r/2v/a/9r/2f/Y/9f/1v/Y/9b/1v/X/9f/1v/U/9P/1f/V/9X/1f/V/9X/0//T
/9X/1f/V/9T/0v/S/9L/0v/R/9D/0P/R/8//zv/O/87/0P/Q/9D/0P/O/8//z//O/8z/
zf/P/w==
         </WaveFormData>
      </LeadData>
      <LeadData>
         <LeadByteCountTotal>10000</LeadByteCountTotal>
         <LeadTimeOffset>0</LeadTimeOffset>
         <LeadSampleCountTotal>5000</LeadSampleCountTotal>
         <LeadAmplitudeUnitsPerBit>4.88</LeadAmplitudeUnitsPerBit>
         <LeadAmplitudeUnits>��V</LeadAmplitudeUnits>
         <LeadHighLimit>2147483647</LeadHighLimit>
         <LeadLowLimit>268435456</LeadLowLimit>
         <LeadID>V6</LeadID>
         <LeadOffsetFirstSample>0</LeadOffsetFirstSample>
         <FirstSampleBaseline>0</FirstSampleBaseline>
         <LeadSampleSize>2</LeadSampleSize>
         <LeadOff>FALSE</LeadOff>
         <BaselineSway>FALSE</BaselineSway>
         <ExcessiveACNoise>FALSE</ExcessiveACNoise>
         <MuscleNoise>FALSE</MuscleNoise>
         <LeadDataCRC32>2661942084</LeadDataCRC32>
         <WaveFormData>
6P/o/+j/6P/o/+j/6P/o/+r/6v/q/+r/6P/o/+j/6P/q/+r/6v/q/+r/6v/q/+r/6v/q
/+r/6v/q/+r/6v/q/+z/7P/s/+z/6v/q/+r/6v/q/+r/6v/q/+r/6v/q/+r/7P/s/+z/
7P/s/+z/7P/s/+3/7v/v//D/8P/w//D/8P/w//D/8P/w//H/8v/z//T/9f/2//f/+P/4
//j/+P/4//n/+v/7//z//v/+//7//v8AAAAAAAAAAAEAAgADAAQABAAEAAQABAAFAAYA
BwAIAAgACAAIAAgACgAKAAoACgAKAAoACgAKAAoACgAKAAoACQAIAAcABgAFAAQAAwAC
AP///v/9//z/+//6//n/+P/3//b/9f/0//P/8v/x//D/7//u/+3/7P/s/+z/7P/s/+v/
6v/p/+j/6P/o/+j/6P/o/+j/6P/o/+f/5v/l/+T/5P/k/+T/5P/m/+b/5v/m/+T/5P/k
/+T/5v/m/+b/5v/m/+b/5v/m/+T/5P/k/+T/5v/m/+b/5v/m/+b/5v/m/+j/6P/o/+j/
6P/o/+j/6P/o/+j/6P/o/+r/6v/q/+r/6P/o/+j/6P/q/+r/6v/q/+j/6P/o/+j/6P/o
/+j/6P/o/+j/6P/o/+j/6P/o/+j/6v/q/+r/6v/o/+j/6P/o/+j/6P/o/+j/6P/o/+j/
6P/m/+b/5v/m/+b/5v/m/+b/5v/m/+b/5v/k/+T/5P/k/+b/5v/m/+b/5v/m/+b/5v/m
/+b/5v/m/+b/5v/m/+b/5v/m/+b/5v/k/+T/5P/k/+b/5v/m/+b/5P/k/+T/5P/k/+T/
5P/k/+T/5P/k/+T/5v/m/+b/5f/l/+X/5f/l/+X/5f/l/+X/5v/n/+f/6P/o/+n/6v/q
/+r/6v/r/+z/7f/u/+7/7v/t/+3/7v/v/+//7//t/+z/7v/u/+//8f/x//H/8v/y//D/
8P/x//H/8f/x//H/7f/p/+j/5v/k/+T/4v/i/+H/4P/g/+D/4P/i/+L/4v/i/+D/4P/g
/+D/4P/f/9//3//h/9//3f/d/97/4P/l//D///8PAB8AMQBJAGQAfgCTAKMAtAC8ALIA
jwBZACsAEAD6/+//6P/b/9X/2//f/+L/5P/p/+z/7v/q/+r/6v/q/+n/6P/o/+j/6P/o
/+f/5//n/+j/6P/o/+j/6v/q/+r/6v/q/+r/6v/q/+r/6//r/+v/6//r/+v/7P/s/+z/
7P/s/+z/7P/s/+z/7f/t/+3/7f/r/+v/6//r/+3/7v/u/+7/7v/u/+7/7v/v/+//7//w
//D/8P/w//H/8//z//P/8//z//T/9P/0//X/9f/1//X/9v/2//j/+P/4//j/+f/5//v/
/P/8//z//v/+//7///8CAAMAAwADAAMAAwAEAAQABwAHAAkACgAJAAoACgAKAA0ADQAP
AA8AEQARABIAEgARABEAEQARABMAFAAUABQAEwATABMAFAAUABIAEgARABIAEgARABEA
EQAPAA4ADQALAAsADAAMAAkACAAHAAYAAwACAAEA///+//7//f/8//v/+//6//n/+v/5
//n/+f/5//n/+f/4//b/9v/1//T/9v/2//b/9v/0//T/9P/z//P/8//z//P/9P/0//T/
9f/1//X/9f/1//P/8//x//H/9P/0//P/8//y//L/8v/y//L/8v/y//L/8v/y//L/8v/0
//T/9P/0//P/8//z//P/8//z//P/9P/2//X/9f/1//P/9P/0//T/8v/z//P/8//0//T/
9P/0//X/9f/0//T/9v/2//b/9v/2//b/9f/1//P/8//z//T/9P/0//P/8//z//P/8//z
//P/8v/y//L/9P/0//T/8//z//P/8//0//L/8v/y//L/8f/x//H/8f/0//T/8//y//L/
8//z//L/9P/z//P/9P/y//L/8v/y//L/9P/0//T/9P/y//L/8v/y//L/8v/y//L/8P/w
//D/8P/v/+//7//v/+//7//v/+//8P/y//T/9f/1//T/9P/0//b/9v/2//f/+P/5//r/
+v/8//3//f/+//3//f/9//v/+P/4//j/+f/7//v/+//8//7//v/+///////////////5
//X/9P/y//D/7v/s/+z/6//q/+r/6v/q/+r/6v/q/+r/6v/q/+r/6v/q/+n/6f/r/+v/
5//l/+X/5v/o/+3/9P8BAA0AHwAzAEsAZAB+AJUAqwC8AMQAvgCfAGsAOQAaAAQA+f/y
/+f/3f/d/+P/5P/o/+//8P/u//D/8P/w//D/7//u/+7/7v/u/+z/6//r/+v/7v/u/+7/
7v/s/+z/7P/s/+z/7P/s/+z/7v/v/+//7//t/+3/7f/u/+z/7P/s/+z/7f/u/+//8P/v
/+//7//v/+//7//v/+//7//w//D/8P/w//D/8P/w//H/8f/x//L/8v/y//L/8//z//P/
8//z//P/9P/0//T/9//3//f/9//2//b/+P/4//j/+P/5//n/+//8//z//P/+//7//v//
/wAAAQABAAEABAAFAAcACAAIAAcACAAIAAsADAAMAAwADQANAA8ADwAPAA8AEAAQABEA
EQARABEAEQASABIAEgARABEAEQASABQAEgASABEADgAOAA0ADQAPAA0ADAALAAYABQAF
AAQAAwACAAEAAAABAAAA///9//r/+v/5//j/9//3//b/9f/2//X/9f/1//X/9f/1//T/
9P/0//P/8v/y//L/8v/y//D/8P/w/+//8f/x//H/8f/w//D/8P/x//H/8f/x//H/8f/x
/+//7//w//D/7//v//D/8P/w//D/7v/u/+7/7v/w//D/8P/w/+7/7v/u/+7/7//v/+//
7//v/+//7//w//L/8f/x//H/7//w//D/8P/w//H/8f/x//D/8P/w//D/7//v/+7/7v/w
//D/8P/w//L/8v/x//H/7//v/+//8P/y//L/8f/x/+//7//v/+//8f/w//D/8P/u/+7/
7v/t/+3/7f/t/+7/7v/u/+7/7v/v/+//7//v//D/7v/v//D/8P/u/+7/7v/u/+7/7v/u
/+7/7v/u/+7/7v/t/+3/7f/t/+3/7f/t/+3/7f/u/+//7//w//D/8f/y//L/8v/y//P/
9P/1//b/9v/2//f/9//4//n/+f/5//f/9v/2//b/9//7//v/+//8//r/+v/6//v/+//7
//v/+//3//P/8v/w/+7/7P/q/+r/6f/o/+j/6P/o/+j/6P/o/+j/6P/o/+j/6v/q/+n/
6f/p/+n/5//j/+P/5P/m/+v/9P8BAA8AHwAxAEkAZAB8AJEAowC0ALwAtgCVAF8ALwAS
APz/8f/u/+H/1//d/+P/5v/s//H/8P/u/+7/8P/w//D/7//s/+z/7P/s/+z/6//r/+v/
7P/s/+z/7P/u/+7/7v/u/+7/7v/u/+7/7v/v/+//7//t/+3/7f/u/+7/7v/u/+7/8P/w
//D/8P/x//H/8f/x//H/8f/x//H/8f/y//L/8v/y//L/8v/y//P/8//z//T/8v/y//L/
8//1//X/9f/1//f/+P/4//j/9//3//f/9//6//r//P/8//z//P/9//3///8AAAAAAAAC
AAIAAgADAAQABQAFAAUACQAJAAoACgAJAAkACwAMAA0ADgAOAA4AEQARABMAEwATABMA
FAAUABUAFQAVABUAFQAWABYAFgAXABcAFwAYABgAFgAWABUAEgASABEAEQARAA8ADgAN
AAoACQAJAAgABwAGAAUABAABAAAA///9//z//P/7//r/+//7//r/+f/4//f/9//3//X/
9f/1//T/9v/2//X/9P/0//T/9P/0//T/9P/0//P/8//z//P/8//y//L/8v/z//P/8//z
//P/8//z//H/8f/y//L/8f/x//D/8P/w//D/8P/w//D/8P/y//L/8v/y//L/8v/y//L/
8f/x//H/8f/x//H/8f/y//T/8//z//P/8//0//T/9P/y//P/8//z//T/9P/0//T/8//z
//L/8v/y//L/8v/y//L/8v/x//H/8f/x//H/8v/0//T/8//z//H/8f/x//H/8f/w//D/
8P/y//L/8v/x/+//7//v//D/8P/w//D/8P/x//H/8f/x//L/8v/x//D/8P/x//H/8P/u
/+3/7f/u//D/7v/u/+7/7v/u/+7/7v/u/+7/7v/u/+7/7v/v/+//7//v/+//7//v/+//
7//w//H/8f/w//D/8f/y//T/9P/0//X/9P/1//b/9v/2//f/9//4//r/+//8//v/+f/4
//f/9//5//n/+f/6//z//P/8//3/+//7//v/+//3//P/8v/w/+7/7P/q/+r/6//q/+r/
6v/q/+r/6v/q/+r/6v/q/+r/6v/q/+n/6f/n/+n/5//l/+P/5v/q/+//9v8DABMAIwA3
AE0AZgCAAJcAqwC4AL4AuACTAFkAKwASAP7/9f/w/+H/2//h/+f/6P/s//H/8v/0//T/
8v/y//L/8f/w//D/8P/w//D/7//v/+//7v/u/+7/7v/v//D/8f/y//H/8P/v/+7/7//x
//L/8//z//P/8//0//T/9P/0//T/9P/0//T/9P/1//X/9f/1//X/9f/1//X/8//0//T/
9P/2//b/9v/2//X/9f/1//b/9P/0//T/9f/3//f/9//3//f/+P/4//j/+f/5//n/+f/8
//z//v/+//7//v////////8AAAAAAAAEAAQABAAFAAQABQAFAAUACQAJAAoACgALAAsA
DQAOAA8AEAAQABAAEQARABMAEwATABMAFAAUABcAFwAXABcAFwAYABgAGAAXABcAFwAY
ABgAFgAWABUAFgAWABUAFQATABEAEAAPAAoACQAJAAgACQAIAAcABgAFAAQAAwABAAAA
AAD///7//f/9//z/+//4//f/9//3//n/+f/5//j/9v/2//X/9P/2//b/9v/2//T/9P/0
//P/8//z//P/8//y//L/8v/z//H/8f/x//H/8//z//H/8f/0//T/8//z//T/9P/0//T/
8v/y//L/8v/y//L/8v/y//L/8v/y//L/9f/1//X/9f/z//P/8//0//T/8//z//P/9f/2
//b/9v/2//f/9//3//b/9v/2//b/9//3//b/9v/0//T/9P/0//T/9P/z//P/8//z//P/
9P/0//T/8//z//T/9f/2//f/9f/0//T/9P/y//L/8v/x//H/8f/x//L/9P/0//T/9P/z
//P/8//z//L/8v/x//D/8f/z//T/9P/y//H/8f/y//D/8v/y//L/8v/y//L/8v/y//L/
8P/w//D/8P/v/+//7//v//H/8f/x//H/7//w//H/8f/0//T/9f/2//T/9P/0//X/9v/3
//j/+P/6//v/+//8//v/+//7//n/+v/6//r/+//9//3//f/+//z//P/8//3/+//7//v/
+//5//X/9P/y//D/7v/s/+z/6//q/+r/6v/o/+j/6P/o/+n/6v/r/+z/6v/q/+n/6f/p
/+f/5f/l/+X/6P/s//X/AgAPAB8ANQBNAGcAgACYAK8AwwDIAMAApAB1AEMAHwAKAP7/
8//i/93/4//n/+f/6v/u/+//8P/w//L/8P/w//D/7//u/+7/7v/u//D/7//v/+//7v/u
/+7/7v/u/+7/7v/u/+7/7v/u/+7/8P/x//H/8f/w/+//7v/u/+7/7v/u/+7/7v/u/+7/
7v/x//H/8f/x//H/8f/x//H/8f/y//L/8v/w//D/8P/w//P/8//z//T/9P/0//T/9f/z
//P/8//z//P/9P/0//T/9f/1//X/9f/2//b/+P/4//r/+v/7//v///8AAAAAAAAAAAAA
AAABAAAAAQABAAEAAwADAAQABAAFAAUABwAIAAsADAAMAAwACwALAA0ADQANAA0ADgAO
AA8ADwAPAA8ADQAOAA4ADgARABEAEQASABAADgAOAA0ACwAKAAgABwAJAAcABgAFAAQA
AwADAAIA///+//3//P/7//r/+f/3//T/9P/z//L/8v/z//P/8//y//H/8f/x//H/8f/x
//D/7//u/+z/6v/s/+z/7P/s/+7/7v/u/+3/7f/t/+3/7f/s/+z/7P/t/+3/7f/t/+3/
7f/t/+v/6//q/+r/6f/p/+z/7P/s/+z/7P/s/+z/7P/s/+z/7P/s/+z/7P/s/+z/7//v
/+//7//x//H/8f/y//D/7//v/+//8f/y//L/8v/y//P/8//z//D/8P/w//D/8f/x//D/
8P/w//D/8P/w//D/8P/v/+//7//v/+//8P/w//D/7//v/+3/7f/t/+3/7//u/+7/7v/u
/+7/7v/t/+3/7f/t/+7/7v/u/+7/7v/t/+3/7f/t/+7/7v/t/+z/7P/t/+3/7P/q/+n/
6f/q/+z/7P/s/+z/6v/s/+z/7P/s/+z/7P/s/+z/7P/s/+r/6v/q/+r/6//r/+v/6//r
/+v/6//r/+v/7P/t/+3/7v/u/+//8P/w//D/8P/x//D/8f/y//L/8//1//b/+P/2//X/
9P/x//H/8v/z//X/9f/1//X/9v/3//j/+f/7//n/+f/5//n/9P/v/+3/6v/q/+j/5v/m
/+f/5v/m/+b/5P/k/+T/5P/m/+b/5v/m/+b/5v/l/+X/4//l/+P/4f/j/+T/4v/n//T/
AwATACUAOwBTAGwAhACZAK0AvADAALAAiQBXADEAFAAAAPX/5v/X/9f/3//j/+T/6P/p
/+z/7P/q/+z/7P/s/+v/6P/o/+j/6P/o/+f/5//n/+r/6v/q/+r/6P/o/+j/6P/o/+j/
6P/o/+r/6//r/+v/6//r/+v/7P/s/+z/7P/s/+z/7P/s/+z/7//v/+//7//t/+3/7f/t
/+3/7v/u/+7/7v/u/+7/7v/v/+//7//w//L/8v/y//P/8f/x//H/8f/z//T/9P/0//X/
9f/1//X/9P/0//b/9v/4//j/+f/5//n/+v/6//r//P/8//z//f8AAAEAAQABAAMAAwAE
AAQABQAFAAcACAAJAAoACgAKAAsACwANAA0ADQANAA4ADgAPAA8ADwAPAA8AEAAQABAA
EQARABEAEgASABAAEAAPAA4ADgANAA0ADQALAAoACQAGAAUABQAEAAMAAgABAAAA///+
//3/+//6//r/+f/4//f/9//2//X/9P/z//P/8//z//P/8//y//L/8v/x//D/8P/w//D/
8P/u/+7/7v/t/+//7//v/+//7v/u/+7/7//v/+//7//v/+3/7f/r/+v/7P/s/+v/6//s
/+z/7P/s/+7/7v/u/+7/8P/w//D/8P/w//D/8P/w/+//7//v/+//8f/x//H/8v/y//H/
8f/x/+//8P/w//D/8P/x//H/8f/y//L/8v/y//P/8//y//L/8v/y//L/8v/0//T/8//z
//H/8f/x//L/8v/y//H/8f/x//H/8f/x//H/8P/w//D/8P/w//D/7//x//H/8f/y//D/
8P/w//D/8f/x//H/8f/w//D/7//u/+7/7//v/+7/8P/v/+//8P/u/+7/7v/u/+z/7P/s
/+z/7v/u/+7/7v/u/+7/7P/s/+z/7P/s/+z/7P/s/+z/7P/u/+7/7v/u/+v/6//r/+v/
6//r/+v/6//r/+z/7f/t/+7/7v/v//D/8v/y//L/8//y//P/9P/0//T/9f/1//b/+f/5
//n/9//0//T/9P/1//f/9//3//j/+P/4//j/+f/5//n/+f/5//X/8f/w/+7/7P/q/+j/
6P/p/+j/6P/o/+b/5v/m/+b/5v/m/+b/5v/m/+b/5f/l/+f/6f/l/+H/4f/i/+L/5f/u
//v/BwAVACkAPwBUAG4AhwCZAKwAuAC4AKEAbwA5ABYAAgDz/+z/5f/Z/9n/3//i/+b/
6//s/+r/7P/s/+z/7P/r/+r/6v/q/+r/6v/p/+n/6f/q/+r/6v/q/+j/6P/o/+j/6v/q
/+r/6v/q/+v/6//r/+v/6//r/+z/7P/s/+z/7P/s/+z/7P/s/+3/7f/t/+3/7f/t/+3/
7f/v//D/8P/w//D/8P/w//D/7//v/+//8P/y//L/8v/z//H/8f/x//H/8//0//T/9P/z
//P/8//z//T/9P/2//b/9v/2//f/9//5//r/+v/6//z//P/8//3//v////////8DAAMA
BAAEAAMAAwAFAAYABwAIAAgACAALAAsADQANAA0ADQAOAA4ADwAPAA8ADwARABIAEgAS
ABEAEQARABIAFAASABIAEQAOAA4ADQANAA8ADQAMAAsACAAHAAcABgAFAAQAAwACAAEA
AAD///3/+v/6//n/+P/3//f/9v/1//T/8//z//P/8//z//P/8v/y//L/8f/w//L/8v/y
//L/8v/y//L/8f/v/+//7//v//D/8P/w//H/8f/x//H/8f/v/+//7f/t/+7/7v/t/+3/
7v/u/+7/7v/u/+7/7v/u/+7/7v/u/+7/7v/u/+7/7v/v/+//7//v/+//7//v//D/8P/v
/+//7//v//D/8P/w/+7/7//v/+//7v/u/+7/7v/x//H/8P/w/+7/7v/u/+7/8P/w/+//
7//x//H/8f/y//D/8P/v/+//7f/t/+3/7f/v/+7/7v/u/+7/7v/u/+3/7f/t/+3/7v/u
/+7/7v/u/+//7//v/+//7v/u/+3/7P/u/+//7//u/+z/6//r/+z/7v/u/+7/7v/u/+7/
7v/u/+z/7P/s/+z/7v/u/+7/7f/v/+3/7v/s/+z/7P/s/+7/7v/u/+7/7v/u/+7/7v/t
/+3/7f/t/+//7//v/+//7f/u/+//7//y//L/8//0//L/8v/y//P/9v/3//j/+P/2//f/
9//4//v/+//7//n/+P/4//j/+f/5//n/+f/6//z//P/8//3//f/9//3//f/5//X/9P/y
//D/7v/s/+z/6//q/+r/6v/q/+r/6v/q/+r/6v/q/+r/6v/q/+n/6f/p/+n/5f/l/+f/
5v/o/+//+P8HABUAIwA3AE0AZAB8AJMApQC0ALwAsgCLAFEAIwAKAPj/7//s/+H/3f/j
/+n/7P/w//H/9P/2//T/8v/y//L/8f/u/+7/7v/u//D/7//v/+//8P/w//D/8P/u/+7/
7v/u//D/8P/w//D/8P/x//H/8f/z//P/8//0//L/8v/y//L/8v/y//L/8v/z//P/8//z
//X/9f/1//X/8//0//T/9P/0//T/9P/0//X/9f/1//b/9v/2//b/9//3//f/9//3//f/
+P/4//j/+f/5//n/+f/6//r//P/8//z//P/9//3//f/+//7//v8AAAAAAAABAAQABQAF
AAUABwAHAAgACAAJAAkACwAMAA0ADgAOAA4ADwAPABEAEQARABEAEgASABMAEwATABMA
FQAWABYAFgAVABUAFQAWABgAFgAWABUAFAAUABMAEwATABEAEAAPAAwACwALAAoACQAI
AAcABgAHAAYABQADAAIAAgABAAAA/f/9//z/+//6//n/+f/5//n/+f/5//j/+P/4//f/
9v/2//b/9v/2//b/9v/2//X/9f/1//X/9f/2//b/9v/3//X/9f/1//X/9//3//X/9f/2
//b/9f/1//b/9v/2//b/9P/0//T/9P/0//T/9P/0//b/9v/2//b/9f/1//X/9f/1//X/
9f/2//b/9f/1//X/9f/2//b/9v/2//f/9//3//T/9P/0//T/9//3//b/9v/2//b/9v/2
//b/9v/1//X/9f/1//X/9v/2//b/9f/1//f/9//3//f/9f/0//T/9P/0//T/9P/z//P/
8//z//T/8v/y//L/8v/z//P/8//z//T/9P/z//L/8v/z//P/8v/0//P/8//0//T/9P/0
//T/9P/0//T/9P/y//L/8v/y//L/8v/y//H/8//1//X/9P/y//L/8v/y//L/8v/y//L/
8v/y//L/8v/y//P/8//z//P/8f/x//H/8f/x//L/8//z//b/9v/3//j/+P/4//j/+f/6
//v//P/8//z//f/9//7//////////f/8//z//P/9/////////wAAAgACAAIAAwABAAEA
AQABAP3/+f/4//b/9P/y//D/8P/v/+7/7v/u/+7/7v/u/+7/7v/u/+7/7v/s/+z/6//r
/+v/6//r/+v/6//s/+z/7//4/wUAFQAjADUASwBmAH4AkwCnALYAvACyAI0AUwAjAAoA
+P/v/+z/4f/b/+P/6f/s//D/8//y//L/9P/y//L/8v/x//L/8v/y//L/8P/v/+//7//w
//D/8P/w//D/8P/w//D/8P/w//D/8P/w//H/8f/x//H/8f/x//L/8v/y//L/8v/w//D/
8P/w//P/8//z//P/9f/1//X/9f/0//T/8//y//L/8v/y//L/8//z//P/9P/0//T/9P/1
//X/9f/1//X/8//0//T/9P/3//f/9//3//r/+v/8//z/+v/6//v/+//7//z//P/8//7/
/v/+////AgADAAMAAwAFAAUABgAGAAcABwAJAAoACQAKAAoACgALAAsADQANAA0ADQAO
AA4ADwAPAA8ADwARABIAEgASABMAEwATABQAFAASABIAEQASABIAEQARABAADQALAAkA
CAAHAAcABgAHAAYABQAEAAUABAADAAEA/v/+//3//P/7//v/+v/5//j/9//3//f/9f/1
//X/9P/2//b/9f/0//T/9P/0//T/9P/0//T/8//z//P/8//z//L/8v/y//P/8//z//P/
8//z//P/8f/x//L/8v/x//H/9P/0//T/9P/y//L/8v/y//D/8P/w//D/8v/y//L/8v/z
//P/8//z//P/8//z//T/9v/1//X/9f/z//T/9P/0//T/9f/1//X/9P/0//T/9P/1//X/
9P/0//L/8v/y//L/8v/y//H/8f/z//P/8//0//T/9P/z//P/8//z//P/8//z//L/8v/y
//L/8v/y//H/8f/x//H/8v/0//T/9P/0//P/8//z//P/8v/y//H/8P/w//H/8f/w//L/
8f/x//L/8P/w//D/8P/y//L/8v/y//L/8v/y//L/8v/y//L/8f/x//H/8f/y//D/8P/w
//D/8P/w//D/8P/w//D/8P/w//D/8P/x//H/8f/x/+//7//v/+//8f/y//P/8//y//L/
8//0//b/9v/2//f/+P/5//r/+v/6//v/+//8//3//f/9//v/+v/6//r/+//9//3//f/+
//7//v/+///////////////5//X/9P/y//D/7v/s/+z/6//q/+r/6v/q/+r/6v/q/+r/
6v/q/+r/6P/o/+f/5//p/+n/6f/n/+P/5P/m/+3/9v8DABEAHwA1AEsAZAB8AJUAqQC2
ALoAsACFAEkAHwAGAPb/8f/s/9//2f/h/+X/6P/s/+//7v/u//D/8P/w//D/7//s/+z/
7P/s/+z/6//r/+v/7v/u/+7/7v/t/+z/6//q/+z/7P/s/+z/7P/t/+3/7f/t/+3/7f/u
//D/8P/w//D/8P/w//D/8P/v/+//7//v/+//7//v/+//7//w//D/8P/y//L/8v/y//P/
8//z//T/8v/y//L/8//1//X/9f/1//P/9P/0//T/9f/1//X/9f/0//T/9v/2//j/+P/5
//n/+//8//z//P/+//7//v///wAAAQABAAEAAQABAAIAAgAFAAUABwAIAAgACAAHAAYA
BwAHAAkACQALAAsADAAMAAsACwALAAsACwAMAAwADAAOAA8AEAASABIAEAAQAA8ADgAO
AA0ADQALAAkACAAHAAYABQAFAAQAAwACAAEAAAD///7//f/7//r/+v/5//j/9//3//b/
9f/y//H/8f/x//P/8//z//L/8P/w/+//7v/u/+7/7v/u//D/8P/w/+//7//v/+//7//u
/+7/7v/v/+7/7f/s/+v/7P/t/+z/7f/u/+7/7f/t/+7/7v/u/+7/7v/u/+7/7v/u/+7/
7v/u/+7/7v/u/+7/7f/t/+3/7f/v/+//7//w//D/7//v/+//7f/u/+7/7v/v//H/8v/z
//L/8v/y//L/8//z//L/8v/w//D/8P/w//D/8P/v/+//7//v/+//8P/u/+7/7f/t/+//
7//v/+//8f/w//D/8P/v/+7/7f/r/+z/7f/u//D/7v/u/+7/7v/r/+v/6//r/+7/7v/t
/+z/7P/t/+3/7P/u/+3/7f/u/+7/7v/u/+7/7P/s/+z/7P/s/+z/7P/s/+7/7P/s/+3/
7P/u/+7/7v/u/+7/7v/u/+7/7v/u/+7/7v/t/+3/7f/t/+3/7f/t/+3/6//s/+3/7f/u
/+7/7//w//L/8v/y//P/9v/3//j/+P/2//f/9//4//f/9//3//X/8v/y//L/8//4//n/
+v/8//v/+v/5//n/+f/5//n/+f/1//H/8P/u/+z/6v/o/+j/6f/o/+j/6P/m/+b/5v/m
/+T/5P/k/+T/5v/m/+X/5f/n/+f/4//d/9v/3v/i/+n/9P8DABEAIQA5AFMAbACCAJkA
sQC8ALgApAB3AEEAHQAGAPj/7//i/9X/1f/b/93/4v/m/+n/6v/s/+z/6//q/+n/5//m
/+b/5v/m/+b/5f/l/+X/5//o/+n/6v/o/+j/6P/o/+f/5v/l/+T/5v/n/+f/5//p/+n/
6f/q/+r/6v/q/+r/6P/o/+j/6P/n/+f/5//n/+f/5//n/+f/6f/q/+r/6v/q/+r/6v/q
/+v/6//r/+z/6v/q/+r/6//r/+v/6//r/+v/7P/s/+z/7f/t/+3/7f/s/+z/7v/u//D/
8P/x//H/8//0//T/9P/2//b/9v/3//b/9//3//f/+f/5//r/+v/5//n/+//8////AAAA
AAAAAQABAAMAAwAAAP/////+/wAAAQACAAMAAQACAAIAAgABAAEAAQACAAAA/v/+//3/
/v/+//3//f/9//v/+v/5//b/9f/1//T/8f/w/+//7v/t/+z/6//p/+r/6v/p/+j/5f/l
/+T/4//k/+P/4//j/+D/3//e/9z/3f/e/97/3v/c/9z/3P/c/9r/2v/a/9n/2f/Z/9n/
2f/W/9b/1v/X/9j/2f/a/9v/2f/Z/9f/1//Y/9j/1//X/9r/2v/a/9r/2f/Y/9f/1v/X
/9j/2f/a/9r/2v/a/9r/2f/Z/9n/2f/b/9v/2//c/9r/2f/Z/9n/2v/c/93/3v/c/93/
3f/d/9z/3P/c/9z/2//b/9r/2v/a/9r/2v/a/9j/2P/X/9f/1//X/9f/2P/Y/9j/1//X
/9n/2f/Z/9n/1//W/9b/1v/W/9b/1v/V/9P/0//T/9T/1v/W/9b/1v/V/9X/1f/V/9L/
0v/V/w==
         </WaveFormData>
      </LeadData>
   </Waveform>
</RestingECG>
