# Supplementary material for: Detection of Left Atrial Enlargement Using a Convolutional Neural Network-Enabled Electrocardiogram
Source: Front Cardiovasc Med. 2020 Dec 17;7:609976. doi: 10.3389/fcvm.2020.609976 (PMC7773668; doi:10.3389/fcvm.2020.609976)
Supplement: Supplementary file 2 [file Data_Sheet_2.ZIP › normal1/1802010817_11038_00000001.XML]

<?xml version="1.0" encoding="Windows-1252"?>
<!DOCTYPE RestingECG SYSTEM "restecg.dtd">
<RestingECG>
   <PatientDemographics>
      <PatientID>1802010817</PatientID>
      <PatientAge>76</PatientAge>
      <AgeUnits>Years</AgeUnits>
      <Gender>Male</Gender>
      <PatientLastName>zhongweiqi</PatientLastName>
   </PatientDemographics>
   <TestDemographics>
      <DataType>Resting</DataType>
      <Site>1</Site>
      <AcquisitionDevice>MAC55</AcquisitionDevice>
      <Status>Unconfirmed</Status>
      <Priority>Normal</Priority>
      <AcquisitionTime>09:01:40</AcquisitionTime>
      <AcquisitionDate>11-23-2015</AcquisitionDate>
      <CartNumber>1</CartNumber>
      <AcquisitionSoftwareVersion>009C</AcquisitionSoftwareVersion>
      <XMLSourceVersion>MAC5000 v1.0</XMLSourceVersion>
   </TestDemographics>
   <RestingECGMeasurements>
      <VentricularRate>69</VentricularRate>
      <AtrialRate>69</AtrialRate>
      <PRInterval>210</PRInterval>
      <QRSDuration>86</QRSDuration>
      <QTInterval>400</QTInterval>
      <QTCorrected>428</QTCorrected>
      <PAxis>66</PAxis>
      <RAxis>-29</RAxis>
      <TAxis>39</TAxis>
      <QRSCount>12</QRSCount>
      <QOnset>226</QOnset>
      <QOffset>269</QOffset>
      <POnset>121</POnset>
      <POffset>181</POffset>
      <TOffset>426</TOffset>
      <ECGSampleBase>500</ECGSampleBase>
      <ECGSampleExponent>0</ECGSampleExponent>
   </RestingECGMeasurements>
   <Diagnosis>
      <Modality>Resting</Modality>
         <StatementCount>3</StatementCount>
         <LabelText>12SL ��ϳ���</LabelText>
      <DiagnosisStatement>
         <StmtText>�������</StmtText>
      </DiagnosisStatement>
      <DiagnosisStatement>
         <StmtFlag>ENDSLINE</StmtFlag>
         <StmtText>��һ�ȷ��Ҵ�������</StmtText>
      </DiagnosisStatement>
      <DiagnosisStatement>
         <StmtFlag>ENDSLINE</StmtFlag>
         <StmtText>�ٽ� ECG</StmtText>
      </DiagnosisStatement>
   </Diagnosis>
   <Waveform>
      <WaveformType>Rhythm</WaveformType>
      <WaveformStartTime>0</WaveformStartTime>
      <NumberofLeads>8</NumberofLeads>
      <SampleType>CONTINUOUS_SAMPLES</SampleType>
      <SampleBase>500</SampleBase>
      <SampleExponent>0</SampleExponent>
      <HighPassFilter>16</HighPassFilter>
      <LowPassFilter>150</LowPassFilter>
      <ACFilter>NONE</ACFilter>
      <LeadData>
         <LeadByteCountTotal>10000</LeadByteCountTotal>
         <LeadTimeOffset>0</LeadTimeOffset>
         <LeadSampleCountTotal>5000</LeadSampleCountTotal>
         <LeadAmplitudeUnitsPerBit>4.88</LeadAmplitudeUnitsPerBit>
         <LeadAmplitudeUnits>��V</LeadAmplitudeUnits>
         <LeadHighLimit>2147483647</LeadHighLimit>
         <LeadLowLimit>268435456</LeadLowLimit>
         <LeadID>I</LeadID>
         <LeadOffsetFirstSample>0</LeadOffsetFirstSample>
         <FirstSampleBaseline>0</FirstSampleBaseline>
         <LeadSampleSize>2</LeadSampleSize>
         <LeadOff>FALSE</LeadOff>
         <BaselineSway>FALSE</BaselineSway>
         <ExcessiveACNoise>FALSE</ExcessiveACNoise>
         <MuscleNoise>FALSE</MuscleNoise>
         <LeadDataCRC32>295901255</LeadDataCRC32>
         <WaveFormData>
/v/+//7//v/8//z//P/8//z//P/8//z//P/8//z//P/6//r/+v/6//z//P/8//z//v/+
//7//v/9//z/+//6//z//P/8//z/+v/6//r/+v/6//r/+v/6//r/+v/6//r//P/8//z/
/P/8//z//P/8//v/+v/5//j/+v/6//r/+v/6//r/+v/6//v//P/9//7//f/8//v/+v/8
//z//P/8//r/+v/6//r//P/9//3//f/9/wAAAAD//wEAAQABAAIAAAAAAAAAAAABAAMA
AwAEAAYACAALAAsACQAIAAcABgAGAAYABQACAAEAAgACAAMAAwADAAAA///9//3//f/8
//z//P/9//3//P/7//n/+P/4//j/+P/3//j/+f/6//r/+P/4//n/+f/5//j/+P/4//j/
+P/4//j/9v/2//b/9v/4//j/+P/2//b/+P/4//j/9//3//n/+f/5//b/+P/6//n//v8F
AAsAGAAlAC8ANwBGAFUAXwBpAHUAfQB9AG8AXgBIAC0AEwD///D/7P/u/+r/6P/l/+L/
4f/n/+7/8v/y//b/+P/4//T/9P/4//j/+f/5//n/9//3//X/9f/4//j/+f/5//z//P/8
//z/+P/3//f/9v/1//X/9f/1//b/9//3//j/+v/7//z//f/8//v/+v/5//n/+//7//z/
/P/8//z//f/9//z//P/9//v/+//7//v/+f/5//r/+v/+//7//v/+//7/AAAAAP7//P/9
//7/////////AQABAAIAAgACAAMABQAGAAcACAAJAAcABwAJAAsACwALAAwACwALAA0A
DgAQABAAEQASABIAEAASABQAEgASABQAEgAQABAAEAAQABIAEgASABIAEgASABIAEAAR
ABAADwAMAAsADAALAAgACAAHAAYABQADAAEAAQABAP///P/8//v/+//7//v//f/7//v/
+//5//b/9f/z//L/9f/1//X/9f/2//b/9f/0//P/8//y//H/8P/x//P/9P/y//L/8v/y
//T/9P/0//T/9P/0//b/9v/2//X/9P/z//T/9P/1//X/8//z//X/9f/0//T/9P/0//X/
9//3//b/9P/1//X/9P/1//b/9f/2//f/9//3//f/9//3//f/9//1//X/9P/y//b/9//3
//b/+P/4//j/9//3//j/+P/4//f/9//3//j/9v/2//b/9//1//T/8//z//P/8//z//P/
9P/1//b/9//5//n/+f/3//X/9//5//f/9f/1//X/9f/z//T/9P/z//L/8//0//b/9P/2
//b/9f/3//b/9v/2//L/9P/1//b/9//4//f/9//2//X/9//6//r/+f/5//n/+f/6//r/
+v/6//r/+//9//3//v8AAAIABQAFAAIAAgACAAIAAgACAAEA/v/7//r/+P/3//j/+f/3
//f/+P/5//r/+v/2//b/9//3//f/9//2//b/9v/2//b/9f/0//P/8v/w//L/8v/z//P/
9f/0//T/9P/0//T/9P/0//b/9v/2//b/9v/2//b/9P/z//T/8//y//P/9//z/+//8//4
//r//P///wAABQARABwAJwAxADsARABNAFsAZwBrAGUAWwBLADQAHgALAPv/7//s/+z/
6v/k/+L/5f/q/+3/8f/w/+z/7v/y//T/8P/w//L/9P/0//X/9f/1//X/9f/z//P/9f/2
//j/+f/5//j/9//2//X/9f/2//b/9f/1//X/9f/1//X/9P/0//f/9//3//f/9//3//f/
9//1//f/9//4//f/9v/1//X/+P/4//n/+//7//v/+//7//n/+f/6//r/+v/6//r/+v/7
//7////+//3//f/9//3//v///wIAAwAAAAAAAAABAAMABAAFAAYACQAHAAcACQALAAsA
CwAMAA0ADQAPABAADwAOAA4ADgAOAAwADgAQABIAEgAUABIAFAAUABQAFAATABIAEQAQ
ABAAEAAQAA4ADAAKAAgABAAFAAgACQAIAAkABwAFAAMAAgD///7//f////z//P/7//n/
+f/5//v/+f/5//n/9//0//P/8f/w//X/9//5//v/+v/6//n/+P/3//f/9v/1//X/9f/2
//b/9P/0//T/9P/0//T/9P/0//P/9P/3//j/9//3//f/9//4//j/+f/5//b/9f/2//X/
9v/2//b/9v/3//n/+f/4//b/9//3//b/9P/0//L/8v/2//f/+P/5//n/+f/5//n/+f/5
//j/9v/4//n/+f/4//j/+P/4//f/9f/2//b/9v/1//X/9f/2//j/+P/4//n/+f/4//f/
9//3//f/9//3//b/9f/0//P/9v/3//j/9//2//f/+P/1//f/9//3//f/9//4//j/9//0
//P/8v/y//b//P/4//X/+P/2//b/9v/2//b/9//3//f/+P/8//3//f/6//n/+P/4//v/
/P/9//7/+//7//n/+P/5//z/AAABAAEAAgADAAQAAgACAAEA/v/8//z/+//7//n/+f/2
//X/9v/3//j/+P/2//b/9//3//X/9f/0//T/9v/2//b/9f/z//P/8//y//L/8v/z//P/
9P/0//X/9v/2//b/9v/2//X/9P/z//L/8P/w//D/7v/x//T/9f/2//X/9f/3//X/8f/0
//b/+P/7/wAABwALABQAHwApADEAPABHAE0AVQBfAGEAWQBLADgAJAATAAEA8f/q/+r/
6v/s/+z/6//u//H/8//y//L/9P/0//T/8v/y//T/8v/y//P/8//z//T/9f/0//X/9P/0
//X/9f/4//j/+P/4//X/9f/2//b/9//3//f/9//1//X/9P/0//X/9f/1//X/9//3//f/
9//2//n/+v/8//v/+v/5//n/+//6//r/+//7//v/+//7//v/+//8//z//P/8//z//P/8
//7//v/8//z//f/+////AQABAAMAAwACAAIAAgADAAUABgAHAAgACwAJAAkACwAIAAcA
BgAGAAkACQALAAwADQAOABAAEgAQAA4AEAASABQAFAAWABQAEgASABIAEgARABAADwAO
ABAAEAAQAA4ADwAOAA0ACgAKAAwADAAKAAgABQACAP//AgABAAIAAwAFAAIAAgABAPz/
+//6//v/+//7//v/+f/6//v/+//8//v/+//7//v/+v/6//n/+P/4//n/+f/5//f/9//4
//j/+v/6//r/+v/6//r/+v/6//r/+v/8//z//P/7//r/+f/4//j/+f/5//j/+f/8//3/
+//6//n/+P/5//v/+//6//z//f/9//z//P/8//r/+v/7//v/+//7//z//f/+/////v/9
//v/+P/4//n/+f/4//v//P/9//3//P/8//v/+v/5//n/+f/6//r/+v/6//v/+//6//n/
+f/7//v/+//7//n/+f/5//n/+f/5//n/9//5//v//f/7//n/+f/5//n/+f/6//r/+f/4
//n/+v/8//v//P/7//n/+f/4//j/+P/6//r/+v/6//v/+//5//n/+P/5//n/+f/3//f/
9v/2//n/+v/7//r/+//6//n/+P/6//r//P/6//r/+v/6//r/+//7//v/+f/8//z/+//9
//3//f/+//z//P/8//z/+//9//3//v///wIABgAHAAQABAAEAAQABAAEAAMAAAD+//7/
/f/9///////8//v/+//7//v/+v/2//b/9//3//f/9//2//b/+P/4//j/9//3//f/9//2
//T/9P/1//X/9f/0//T/9P/2//b/9v/2//b/9v/2//b/9v/2//b/9P/0//b/9v/2//f/
+f/1//P/9f/4//b/9v///wYABwARACAAKQAzAD8ASABRAF0AZQBrAGsAYwBPADoAKgAZ
AAMA8//s/+7/8P/s/+z/7//w//H/8f/y//T/9P/y//T/9v/0//b/+P/4//n/+f/5//f/
9//1//X/9f/0//T/8//1//b/9//4//X/9f/2//b/+f/5//n/+f/5//n/+P/4//n/+f/5
//n/9//3//f/9//3//n/+f/6//r/+v/6//v/+f/4//j/+f/7//v/+//7//n/+f/6//r/
/v/+//7//v/9//7//f/6//z//f/+/////v/9//7//f///wAAAQADAAQABAAEAAQACAAH
AAgACwALAAsACwAMAA0ADQAPABAADgAOAA8AEAASABAAEgAUABIAEgAUABIAEgASABIA
EgASABIAEgASABQAFAAUABIAEAAOAAwACAAJAAwADQAMAAsACQAHAAUABAABAAAA//8B
AP7//v/9//3//f/9/////f/9//3/+//5//n/+P/4//v/+//7//v//P/8//v/+v/4//n/
+f/5//n/+f/6//r/+v/6//r/+v/6//r/+v/6//f/9v/3//b/+v/7//z//f/5//j/+P/3
//b/9//6//v/+P/4//j/+P/5//v/+//6//r/+//7//r/+P/4//b/9v/6//v//P/9//z/
+//6//n/+v/7//v/+v/8//3//f/8//n/+P/3//X/9v/4//n/+v/5//n/+f/6//z//P/8
//3//P/6//j/9//4//n/+v/7//n/+f/5//n/9//3//f/9f/2//n//P/7//v/+//7//v/
+f/6//r/+f/5//n/+f/6//r//P/8//v/+//6//r/+v/4//j/+P/4//n/+f/3//f/+v/7
//v/+//5//n/+P/4//r/+v/6//j/+v/6//r/+v/5//r/+f/4//r/+v/6//r/+P/4//r/
+//7//z//v/7//j/+P/4//j/+P/6//v/+//7//n//P/8//v//f/9//3//v/+//7//v/+
////AQABAAIAAgAEAAcABwAIAAgACAAIAAYABgAFAAIAAgACAAEAAQABAAEA/v/9//v/
+//7//r/+P/4//n/+f/3//f/9v/2//f/+P/5//n/9//3//f/9v/4//j/+f/5//f/9v/2
//b/9v/2//b/9v/4//j/+P/4//b/9v/2//T/9P/2//b/9v/7//n/9f/z//X/+P/8//7/
AQD+////DQAcACUALQA7AEgAUwBhAHEAewB5AHMAaQBYAEQALQAXAAMA9v/y//L/8P/u
/+3/6v/p/+//9v/6//r/9v/y//T/+P/6//r/+P/5//n/+f/3//f/9f/1//j/+P/5//n/
+f/4//f/9v/2//f/+f/6//3//f/9//3/+//7//r/+v/5//n/+f/5//v/+//7//v/+P/5
//j/+P/6//r/+v/7//3//P/8//3////////////9//3//v/+//7//v/+//7//v8AAAAA
/v8AAAEAAgADAAEAAQADAAMABAAEAAQABQAHAAgACQAKAAsACQAJAAsADAANAA4AEAAQ
AA8AEAAQABIAEgATABQAFAASABQAFgAWABYAGAAWABQAFAAUABQAFQAWABcAGAAWABYA
FgAUABUAFAATABAAEAASABIAEAANAAsACQAHAAkABwAHAAcABwAEAAQAAwABAAEAAQAD
AAMAAwADAAEAAAD///3//P////////////z//P/7//r//P/9//3//f/7//v//P/8//z/
/P/8//z//P/8//z//P/6//r//P/8//z/+//6//n/+//8//7////7//v//f/9//z//P/8
//z/+//9//3//P/6//v/+//6//z//P/6//r//f/9//3//f/9//3//f/9///////+//z/
/P/9//3//P/+//7//v/9//z//P/7//r/+v/7//z//v/+//7//v///////v/9//3//f/9
//3//f/7//v/+//7//v/+//7//n/+//9/////f/7//v/+//7//3//v/+//3/+//7//v/
/P/6//z//P/7//3//P/8//z//P/8//z//P/7//v/+f/5//z//f/9//3/+//7//r/+v/8
//z//P/6//7//v/+//7/+v/4//z/AAD///7//f/8//v/+//6//n//P8AAAEAAQABAAEA
AQACAAIAAgACAAIAAQADAAMABAAEAAYACQAJAAgACAAIAAgACgAKAAkABgACAAIAAQAB
AP/////8//v/+//7//v/+v/6//r/+//7//r/+f/3//b/+f/6//v/+//5//n/+f/4//j/
+P/5//n/9//2//b/9v/4//j/+P/4//r/+v/6//r/+P/4//j/9v/2//j/+P/4//n/9//3
//X/9f/0//j/+v/9/wIABQALABoALQA3AD8ATgBbAGcAcwB7AH0AeQBzAGAASAAxABcA
///0//T/8P/o/+b/7//w//H/9f/0//L/9v/4//j/9v/2//b/+P/2//f/9//3//n/+f/3
//f/+v/6//v/+//6//r/+v/6//n/+f/6//r/+//7//v/+//7//v/+v/6//v/+//7//v/
+f/5//n/+f/4//v//P/+//z//P/8//3//f/8//z//f/7//v/+//7//3//f/+//7/AAAA
AAAAAAAAAAIAAgAAAAAAAQACAAMAAwADAAUABQACAAIAAgADAAcACAAJAAoACwAJAAkA
CwAMAA0ADgAQABEAEQATABQAFAAUABUAFgAYABYAGAAaABkAGAAZABYAGAAYABgAGAAY
ABgAGAAYABoAGgAaABgAFwAWABUAEgAPABAADwAMAAwACwAKAAkACwAJAAkACQAIAAQA
AwABAAEAAQABAAMA/////////f/9//3//P/8//3//f/9//3//P/8//v/+v/4//n/+f/5
//j/+f/7//z/+//6//n/+P/6//r/+v/6//r/+v/8//z/+//7//v/+//8//z//f/9//n/
+f/7//v/+v/6//r/+v/7//3//f/8//z//f/9//z//v/+//z//P//////////////////
/////v/9//v/+P/8//3//f/8//r/+v/6//n//P/+////AAD9//3//f/+//z//P/8//3/
/P/6//j/9//5//v//f////7//f/8//v/+//7//v/+f/5//v//f/7//n/+f/5//n/+v/8
//3//f/7//v/+//8//v//P/7//n/+v/6//v//P/6//r/+v/6//3//f/7//v/+v/7//v/
+//5//n/+P/4//v//P/9//z//f/8//v/+v/8//7//v/+//z/+v/6//r/+v/7//z//f/+
//z//f/9//3//f8AAAAA//8BAAEAAQACAAAAAAAAAAAAAwAFAAUABgAFAAYACAAHAAgA
CAAIAAgACAAIAAcABAAEAAQAAwADAAMAAwAAAP///v/9//z/+v/4//j/+f/5//r/+//7
//z/+//6//n/9//5//n/+f/4//j/+P/5//n/9//2//b/9v/2//b/9v/2//j/+P/4//j/
+P/4//j/9v/4//r/+v/6//f/9//3//X/8//y//b//P/9//7/AwAJABQAHwAtAD0ASgBR
AFkAZwB1AHsAfQB5AGoAUgA7ACUACQD0/+z/6v/o/+j/6//o/+X/7f/0//T/7v/u//T/
+P/2//b/9v/2//f/9//3//n/+f/3//f/+P/4//n/+f/5//j/9//2//X/9f/2//b/9//3
//f/9//3//f/9v/2//n/+f/5//n/+f/5//n/+f/3//n/+f/6//n/+P/3//f/+v/6//v/
/f/9//3//f/9//3//f/+//7//v/+//7//v/8//7//v/8//3///8BAAMAAwADAAUABQAE
AAQABAAFAAYABgAGAAYACwAJAAkACwANAA0ADQAOABEAEQATABQAEgASABMAFAAUABIA
FAAWABYAFgAYABYAFAAUABQAFAAVABYAFwAYABYAFgAWABQAFAAUABQAEgASABQAFAAS
AA8ADQALAAkACQAHAAcABwAHAAQABAADAAAA///+/////v///wAA///+//3/+//6//3/
/f/9//3/+//6//j/9v/3//n/+v/7//n/+f/6//r/+P/4//j/+P/4//j/+P/4//b/9v/4
//j/+f/5//n/+f/4//j/+f/5//f/9//5//n/+P/4//j/+P/5//v/+//6//r/+//7//r/
+v/6//j/+P/9//3//f/9//z/+//6//n/+//7//r/+P/6//v/+//6//r/+v/6//n/+f/6
//r/+v/3//f/9//4//j/+P/4//n/+v/6//r/+//6//n/+P/3//j/+f/6//v/+//7//v/
+f/3//n/+//5//n/+f/5//n/+f/6//r/+f/3//f/9//4//b/+P/4//f/9//2//b/9v/3
//j/+f/6//n/+f/3//f/9//3//b/9f/7//j/+P/4//j/+P/4//n/+f/5//n//P/8//v/
+//7//v//P/8//z//P/8//3//////wAAAgAEAAcABwAGAAYABgAGAAUABAACAP7//v/+
//3//f/9//3/+v/5//f/9//3//b/9v/2//f/9//5//n/+P/4//j/+P/4//f/9f/1//X/
9P/0//T/9f/1//f/9v/2//b/9f/0//P/8v/y//L/8v/y//T/9P/0//L/9P/2//b/9v/3
//n/9//1//f/9v/2//j/+//+/wUAEQAeACkALQA5AEQASwBTAGEAYwBhAF0AVQBEADAA
GQADAPH/6v/q/+z/6v/o/+n/7P/v//P/9P/y//T/8v/y//D/8v/2//j/9f/1//T/8//1
//X/8//z//T/9P/1//X/9v/2//b/9v/z//P/9P/0//f/9//3//f/+f/5//j/+P/3//f/
9//3//f/9//3//f/9//5//n/+v/8//z//P/9//z/+v/5//n/+f/5//n/+f/5//n/+v/6
//z//P/8//z//v8AAAAA/v/8//3//v////3//f//////AAAAAAAAAQAEAAYACAAKAAsA
CQAJAAsACwALAAsADAAMAAsADAAMAA4ADgAPABAADgAMAA4AEAARABIAFQAUABMAEgAR
ABAAEAAQABAAEAASABIAEgAQAA0ADAALAAgACgAMAAwACgALAAkABwAFAAQAAQAAAP//
AQD+//7//f/9//3//f////v/+//7//n/+f/5//j/+P/7//v/+//7//f/9v/0//L/8//1
//b/9//1//X/9v/2//j/+P/4//j/9v/2//b/9v/0//T/9v/2//X/9f/1//X/9v/2//f/
9//3//f/+f/5//b/9v/2//b/9//5//n/+P/6//v/+//6//z//P/6//r//P/7//r/+f/5
//n/+f/5//v/+//6//j/+P/5//n/+P/7//z//f/9//z//P/7//r/+f/5//n/+v/4//j/
+P/5//v/+v/5//n/+P/3//b/9f/2//f/+P/5//f/9//3//X/9f/3//n/9//5//n/+f/5
//f/+P/4//f/9v/3//j/+v/4//r/+v/5//n/+P/4//j/8v/2//z/+f/4//f/9v/4//n/
+f/5//f/+v/6//n/+//7//v//P/6//r/+v/6//3//////wAA/v8AAAMAAwACAAIAAgAC
AAQABAADAAAA/v/+//3//f/7//v/+P/3//X/9f/1//T/9f/2//j/+f/3//f/9v/2//T/
9P/0//P/8//z//P/8v/1//b/+P/5//j/9v/1//T/9P/0//T/9P/y//L/8v/y//T/9P/0
//L/9P/2//b/9v/1//H/9//5//X/9P/6//z/+f/2////CQASAB0AKQAxADgAQwBPAFkA
XwBjAGEAWQBIADQAIwATAP3/8P/w//D/7P/q/+3/7P/t/+//8v/y//L/8v/y//D/8v/0
//b/9P/1//X/9f/2//f/9v/3//f/9v/2//X/+P/4//j/+P/5//n/+v/6//r/+f/4//f/
+P/5//n/+v/6//n/+P/3//n/+f/5//n/+f/7//v//P/6//r/+v/7//n/+P/4//n/+v/7
//z//f/8//v/+//6//z//P/8//z//v8AAAAA/v/+////AAABAP////8BAAEAAAAAAAAA
AQAFAAYABwAIAAsACQAJAAsACQAJAAkACgAMAA0AEAASABAAEAARABIAEgAQABIAFAAU
ABQAFgAUABQAFAAUABQAFgAWABYAFgAUABQAFAASABEAEAAPAAwADgAQABAADgAKAAcA
BAABAAQAAwAEAAUABQACAAIAAQD///////8BAP7//f/8//n/+v/7//v//P/8//v/+v/5
//n/+v/6//r/+v/7//v/+//5//n/+v/6//n/+P/3//b/+P/4//j/+P/0//T/9v/2//r/
+//8//3/+v/6//v/+//5//n/+//7//r/+v/6//r/+f/7//v/+v/6//v/+//6//z//P/6
//r//P/7//r/+f/6//v//P/9//3//f/8//r/+v/7//v/+v/6//r/+v/5//v//P/8//z/
+f/5//n/+v/6//r/+v/7//3//P/7//v/+v/5//j/9//5//n/+f/5//v/+//7//n/9//5
//v/+f/5//n/+f/5//n/+v/6//n/9//3//f/+P/6//z//P/7//r/+P/3//b/+P/4//j/
+P/5//n/9//3//r/+//7//v/+//7//r/+v/8//z//P/6//r/+v/6//r/+P/4//r/+P/4
//j/+P/3//f/9v/1//j//P/9//3/+//7//v//P/+//7//v/+//3//////wAAAgAEAAcA
BwAFAAQAAwACAAMABAAEAAIA/f/8//r/+f/7//3//P/9//v/+//7//r/+P/4//n/+f/5
//n/+P/4//X/9P/z//H/8v/z//T/9P/1//b/+P/5//j/9v/1//T/9f/2//f/+P/2//b/
9v/2//b/9v/2//T/9P/2//b/9v/3//P/8f/1//f/9P/0//j//f8AAAMABQASACcAOQBD
AEwAWQBjAG0AcQBzAHEAZQBKADYAJQAPAPf/8P/w/+7/6P/q/+3/7v/v//H/+P/2//D/
8v/y//L/8v/0//L/8//1//b/9//1//X/8//z//T/9P/1//X/+P/4//j/+P/1//X/9v/2
//f/9//3//f/9//3//b/9v/1//X/9f/1//f/9//3//f/8//1//X/9v/4//j/+P/5//n/
+P/4//n/9//3//f/9//5//n/+v/6//r/+v/6//r//P/+//7//P/8//3//v////3//f//
/////v/+//7///8DAAQABQAGAAkABwAHAAkACQAJAAkACgALAAsADQAOAA4ADgAPABAA
DgAMAA4AEAAQABAAEgAQABMAFAAVABYAFAAUABQAFAASABIAEgAQAA0ADAALAAgACAAK
AAoACAAJAAcABQADAAUAAwADAAMAAAD8//v/+f/6//v//P////v/+//7//n/+//7//r/
+v/5//n/+f/5//j/+P/3//b/9//5//r/+//4//f/9//2//j/+P/4//j/9v/2//b/9v/2
//b/+P/4//j/9//2//X/9P/0//X/9f/z//P/9f/1//X/9v/3//j/9//5//n/+P/2//f/
9//2//f/+P/3//j/+v/5//j/9//1//X/9f/1//b/9//3//b/+P/5//n/+P/2//b/9v/1
//P/9P/0//T/9f/1//X/9v/2//b/9v/3//f/9v/1//X/9//3//f/9//1//X/9f/1//f/
9//3//X/8//1//f/9f/1//X/9f/1//f/+P/4//f/9P/z//L/8v/z//b/9//3//f/9v/2
//b/9f/0//P/8v/0//X/9P/1//X/9f/0//P/9f/1//T/9P/1//T/8//w//L/8v/y//L/
8//2//f/+P/1//T/8//y//H/8v/1//f/9f/2//j/9//2//X/9P/0//X/9f/1//P/9v/2
//X/9//3//f/+P/6//r/+v/6//n/+//7//z//P/+/wEAAQACAAIAAgACAAEAAAD+//r/
+P/4//f/9//5//n/9v/1//P/8//z//L/8P/w//H/8f/x//H/8P/w//L/8v/y//H/7//v
/+//7v/u/+7/7//v/+//7v/u/+7/7P/s/+z/7P/u/+7/7v/u/+//8P/x//D/7//w/+//
7v/v/+3/6//t//H/7v/s//D/8//2//3/BQASACEALwA/AEoAVQBfAGsAcQB1AHEAYQBK
ADYAHwAFAPH/7P/o/+D/3v/e/93/4v/v//P/8v/q/+j/7v/u/+z/7P/w//D/8P/x//H/
8f/x//H/7//v/+3/7P/s/+v/7P/s/+z/7P/u/+//8f/y//P/8//z//P/8f/x//D/8P/x
//H/8f/x//P/8//z//P/7//x//H/8v/y//L/8v/z//P/8v/y//P/8//z//P/8//x//H/
8v/y//b/9v/2//b/9P/2//b/9P/1//f/+f/7//n/+f/7//v/+v/6//r/+//7//z//f/+
/wIAAQACAAUABAADAAIAAgAFAAUABwAIAAoACgALAAwADgAMAA4AEAAMAAoACgAGAAgA
CgAMAA4ADgAOAA4ADgAMAAwADAAKAAsACgAJAAYABgAIAAgABgAFAAMAAQD///z/+f/4
//f/+f/4//r/+//4//f/9v/3//X/9f/1//P/8f/x//D/8P/z//P/8//z//H/8P/u/+z/
7v/v/+//7//t/+3/7v/u/+7/7v/u/+7/7v/u/+7/7v/s/+z/7v/u/+//7//v/+//7v/u
/+//7//v/+//8f/x//D/8P/w//D/8f/z//P/8v/w//H/8f/w/+//7v/r/+r/7f/t/+3/
7f/u/+//8P/x//H/8f/w/+7/7v/v/+//7v/w//D/8P/v/+3/7v/u/+7/7f/t/+3/7v/w
//D/8P/x/+//7v/t/+3/7f/t/+3/7f/v/+//7//v/+3/7f/t/+v/6//t/+//7f/r/+v/
6//r/+v/7P/s/+v/6v/r/+z/7v/s/+7/7v/t/+v/6v/q/+r/7P/s/+z/7P/v/+//7f/t
/+v/6//q/+n/7P/t/+3/7v/v/+7/7f/q/+z/7P/s/+z/7P/u/+7/7v/u/+7/7v/u/+r/
6P/r/+z/7f/u/+7/7//v/+//7v/w/+//7f/r/+v/6//s/+//8P/x//L/8f/z//P/9P/y
//T/9//3//b/9v/2//b/9//4//j/9v/y//L/8f/x/+//7//s/+v/6f/p/+n/6P/o/+j/
6f/p/+f/5//m/+b/5v/m/+b/5f/m/+f/6P/o/+b/5v/n/+f/5v/k/+P/4v/k/+T/5P/k
/+b/5v/m/+b/5v/m/+b/5P/j/+T/4//i/+X/4//h/9//4f/o/+j/5v/p/+7/8f/1/wIA
EwAhAC8APABDAE0AXwBtAGsAZQBdAEwANAAdAAUA6//e/97/3P/Y/9b/0f/U/9v/3f/g
/+b/5P/g/+D/4P/g/+L/5v/k/+X/5f/l/+P/4//h/+H/4v/i/+P/4//k/+T/5P/k/+P/
5//o/w==
         </WaveFormData>
      </LeadData>
      <LeadData>
         <LeadByteCountTotal>10000</LeadByteCountTotal>
         <LeadTimeOffset>0</LeadTimeOffset>
         <LeadSampleCountTotal>5000</LeadSampleCountTotal>
         <LeadAmplitudeUnitsPerBit>4.88</LeadAmplitudeUnitsPerBit>
         <LeadAmplitudeUnits>��V</LeadAmplitudeUnits>
         <LeadHighLimit>2147483647</LeadHighLimit>
         <LeadLowLimit>268435456</LeadLowLimit>
         <LeadID>II</LeadID>
         <LeadOffsetFirstSample>0</LeadOffsetFirstSample>
         <FirstSampleBaseline>0</FirstSampleBaseline>
         <LeadSampleSize>2</LeadSampleSize>
         <LeadOff>FALSE</LeadOff>
         <BaselineSway>FALSE</BaselineSway>
         <ExcessiveACNoise>FALSE</ExcessiveACNoise>
         <MuscleNoise>FALSE</MuscleNoise>
         <LeadDataCRC32>265161228</LeadDataCRC32>
         <WaveFormData>
/P/8//z//P/8//z//P/8//r/+v/6//r/+v/6//r/+v/6//r/+v/6//r/+v/6//r//P/8
//z//P/6//r/+v/6//r/+v/6//r/+P/4//j/+P/4//j/+P/4//r/+v/6//r/+f/4//f/
9v/4//j/+P/4//b/9v/2//b/+P/4//j/+P/2//b/9v/2//f/+P/5//r//P/8//z//P/9
//7///8AAAAAAAAAAAAAAAAAAAEAAQACAAQABQAFAAUABQAFAAUABQADAAIAAgADAAQA
AwADAAEAAQABAAEA///8//z/+v/4//b/9v/3//v//P/8//z//P/6//j/9//2//b/9v/1
//X/9f/1//T/8v/y//H/8f/w//D/8P/w//L/8//z//L/7//w/+//7v/t/+7/7//x//H/
8f/w//D/7//v/+//7//v/+//7//v//D/8P/w//D/7//x//P/9f/5//3/AwAKAA0ADgAJ
AAEA/f/5//X/9P/4////CwAdAC4ANwAxABQA8v/b/9D/zP/K/7//sv+t/6n/pv+o/6z/
s/+//8n/z//V/9n/3//k/+n/7f/v//D/8f/x//H/8P/w//D/8P/w//H/8f/x//P/9P/1
//b/9P/0//T/9P/y//P/8//z//P/8//z//P/8//z//P/8//x//P/8//y//T/9P/0//T/
9f/1//X/9f/2//b/9f/1//b/9v/3//f/9f/1//b/9v/6//z//v////3//f/9//3/+//7
//z//f/9//z//f/8//7//v8AAAEAAgADAAQABQAEAAUABQAGAAkACgAKAAwADQAOAA8A
EAAQABAAEQASABAAEAARABIAEwAUABYAFwAWABUAFAATABIAEgASABEAEwATABIAEQAQ
AA8ADgAOAAwADAALAAsADAALAAoACAAGAAQAAgAAAP///f/7//n/+f/5//n/+v/5//n/
+P/3//b/9P/y//H/8v/z//P/9P/0//L/8v/y//H/8P/v/+7/7//w//H/8v/y//D/8P/x
//P/8//0//T/8v/w//L/8v/w//D/8v/y//P/8//0//T/8v/y//P/9P/0//T/9P/1//X/
9v/2//b/9//3//f/9f/3//f/9v/0//T/9v/2//b/9v/2//b/9f/1//b/9v/1//X/9f/1
//X/9//1//X/9f/2//b/9v/2//T/9P/0//T/8v/y//L/8f/z//P/8//y//T/9P/1//X/
9P/0//T/9P/y//L/8f/w//D/8f/z//P/9P/0//T/9P/y//H/8f/y//T/8//z//P/9f/2
//j/+v/8//z//P/8//z/+v/8//z//P/8//7//v//////AgAEAAUABQADAAMAAwADAAMA
AQAAAAAAAgACAAAA//8BAAEAAQABAP3/+v/6//j/+v/4//j/+f/7//z//P/8//n/9v/z
//H/8v/y//L/8f/x//H/8f/w/+7/7v/t/+3/7v/u/+7/7v/s/+3/7f/s/+7/8P/w//D/
7v/u/+7/7//x//H/8P/w//H/8f/x//H/8f/x//H/8f/u/+7/7v/u//H/8f/r/+v/9f//
/wMACAAJAAQA///9//v/+f///wQACAAPACEANQA+ADMAEQDs/9D/x//E/77/tP+t/6z/
p/+j/6j/rv+0/73/x//L/83/0//b/9//5P/n/+v/6//u/+//7//v//L/8v/y//L/8//1
//b/9//1//T/8//y//L/8v/y//L/8v/z//P/8//0//X/9v/3//X/9f/1//X/9//5//n/
+P/4//j/+P/4//f/9f/z//H/8//0//T/9f/2//b/9//3//j/+f/7//z//P/8//z/+//+
////AAABAAAA////////AgACAAQABAADAAIAAwADAAUABwAJAAsADAANAA0ADgANAA4A
DgAQABEAEgATABQAFgAWABcAGAAWABYAFwAYABgAGAAZABkAGwAbABsAGwAZABgAFwAV
ABcAFwAWABUAEgARABAAEAAPABAAEAARAA8ADQALAAgABwAGAAUABAAEAAMAAgABAAAA
///+//7//f/9//z/+//7//r/+f/5//r/+//7//z//P/6//r/+v/5//j/9//2//j/+P/4
//j/+P/2//b/9//1//X/9v/2//j/9v/4//j/+P/4//r/+v/5//n/+v/6//j/+P/5//r/
+//8//3//////wAAAAAAAP////////3//v/9//v/+P/4//r/+v/6//j/+P/4//f/+f/6
//r/+f/5//n/+f/5//v/+f/5//n/+v/6//r/+v/6//r/+v/6//r/+v/6//n/+//7//v/
+v/3//b/9v/1//b/9v/2//b/9//4//j/+P/2//f/+f/5//j/+P/4//j/+v/5//n/+v/6
//n/+f/5/wIABAAFAAQABAACAAIAAgACAAIAAgADAAMABQAIAAoACwAJAAkACQAJAAwA
CwALAAwACQAIAAUAAwAEAAUABgAHAAUAAgACAAAAAAD+//7///8BAAIAAgACAP7//P/6
//n/+P/4//j/9//3//f/9//2//T/9P/z//P/9P/0//T/9P/2//f/9//2//b/+P/4//j/
9v/2//b/9//5//n/+P/4//n/+f/5//n/+//7//v/+//7//z//f/+////////////AwAJ
ABMAGAAdABwAFQANAAkACQAJAA4AFgAhAC8AQQBQAEsALwAEAOL/0//Q/8j/uv+t/6b/
pf+p/67/tP++/8n/0//Z/9//5f/t//H/9P/3//3//f/9//3//P/7//z//P/8//z//v//
///////+//7//v/+/wAAAAAAAAAAAAABAAEAAQD//////////wEAAQABAAEAAQADAAMA
AgAAAAAAAAAAAAMAAwADAAMABAAEAAMAAwACAAIAAwADAAUABQAGAAYABQAGAAcABwAH
AAcABwAHAAgACQALAA0ADQAMAA0ADAAKAAoADAANABAAEQASABMAFgAXABcAGAAYABgA
FwAYABsAHAAdAB4AHgAeAB8AIAAgACAAIQAiACQAJAAlACUAIwAjACMAIwAgACAAIAAf
ACAAIQAhACEAHgAdABwAHAAaABoAGQAZABcAFQATABAAEQAQAA8ADgAOAA0ADAALAAcA
BQADAAIAAgADAAMAAwAFAAQAAwADAAIAAQD///7/AAD+//7//v8AAAAAAAAAAP7//v/+
//7//v/8//z//f/9//3//v/+/wAA/v8AAAAAAAAAAAIAAgD/////AAAAAAAAAAABAAIA
AgACAAIAAwADAAQABAAEAAMAAwADAAEABQAFAAQAAgAEAAYABgAGAAYABgAGAAUAAwAE
AAQAAwACAAEAAAD//wIAAQACAAMAAgACAAIAAgACAAIAAgACAAIAAgACAAEAAQABAAEA
AAAAAAAAAQABAAAAAAAAAAAAAAAAAP///v/+////AQABAP7//v/+//7//v/9//3//v/+
//3//f/9//7//v///wAAAAAAAAAAAAD+//7//v/+//////8AAAAA/v/+//7//v/8//v/
+//8//7//v///wAAAQACAAMABQAHAAcACgAIAAgACAAIAAgACAAJAAkACgAMAA0ADQAL
AAsACwALAA0ACwAKAAoADAAMAAoACQAJAAkACQAJAAcABAAEAAIAAQD+//3//f8AAAIA
AwAEAAAA/v/8//v/+P/4//j/9//3//f/9//2//b/9v/1//X/9v/2//b/9v/0//X/9f/0
//L/9P/0//T/9P/0//T/9f/1//X/9P/0//f/9//3//f/9//3//f/9//2//b/9v/2//X/
9//3//f///8FAA0AEgATAA4ABwAFAAUABQAJABAAFgAhADMAQwBCAC8ACQDi/8r/wf+8
/7T/qP+d/57/o/+j/6j/tP/A/8n/zf/T/93/5f/p/+v/7v/x//X/9f/2//f/9//3//b/
9v/2//b/9v/3//f/9//6//r/+v/6//r/+v/6//r/+P/5//n/+f/5//n/+f/5//v/+//7
//v/+v/7//r/+P/6//r/+v/6//3//f/9//3//P/8//v/+//+//7///////3//f/+//7/
AQACAAMAAwABAAEAAQABAAEAAQACAAMAAgACAAQABAAFAAYACQALAAwADQAOAA8ADgAP
AA8AEAATABQAFAAWABcAGAAZABoAGgAaABsAHAAcABwAHQAeAB4AHgAfAB8AHwAfAB8A
HwAcABwAHAAbAB0AHQAcABsAGgAZABgAGAAYABgAFwAXABUAEwARAA4ADAAKAAgABgAH
AAcABwAHAAQAAwACAAIAAQABAAAA///9//z/+//7//3//f/8//z//v/8//z//P/6//r/
+v/6//r/+v/6//r/+//6//v//f/9//3//v/+//3/+v/7//r/+//8////AAD9//3//v/+
//z//P/9//7//v/+//7//////wAAAAAAAAEAAQABAP////////7//P/9/wAAAQACAAEA
AAD///3///8AAAAA//8AAAEAAgADAAAA/f/8//v//f/+////AAD+//7//v/+//7//v/+
//3//f/9//3//P/+//7///////7//v/+//7//v/+//3//P/6//v//f/9//7//v/+//7/
/P/7//v//P/8//v/+//7//z//P/9//7//v/+//7//v/8//z//P/8//v/+//8//z//v/+
//7//v/8//v/+//8//7//v///wAA/v/+//7////+//3//f/8//3///8AAAAA/v/+////
//8BAAIABgAGAAQABgAGAAYABgAIAAgACQAJAAgACgALAAsACwALAAsACwANAAsACgAK
AAwADAAKAAkACQAJAAkACQAJAAYABgAEAAIAAAAAAAEAAwAEAAQABAAEAAIAAAD///z/
/P/8//v/+//7//v/+v/6//r/+f/5//j/+P/4//j/+P/5//n/+P/4//r/+v/6//j/+P/4
//n/+f/5//j/+P/5//n/+f/5//n/+f/5//n/+P/4//j/+P/5//n/+f/5////CQATABoA
HQAWAA0ACwALAAcABQAKABAAFQAhADMARABBACcAAgDk/9P/yP/E/77/tf+u/6n/qf+u
/7b/vv/F/83/1//d/+X/6f/r//D/9f/5//v/+//7//r/+f/6//r/+v/6//r/+//7//v/
+v/6//r/+v/6//r/+v/6//z//f/9//3//f/9//3//f/7//v/+//7//v//f/9//z//P/8
//z//P////////////7//v/9//3//v/+////////////AAAAAP//AAABAAEAAgADAAQA
BQADAAMABAAFAAQABAAGAAYACAAIAAoACwAMAA0ADgAPABAAEQARABIAEwAUABQAFgAW
ABYAFgAWABgAGAAZABoAGgAaABsAHAAeAB4AHwAfAB0AHQAdAB0AHgAeAB4AHQAbABsA
GgAZABgAFwAWABYAFAAUABMAEwARAA8ADQAKAAoACgAKAAoACAAHAAYABQAEAAMAAgAC
AAMAAwACAAEA///+//3//f/9//3//P/8//z/+v/6//r/+v/6//r/+v/6//r/+v/6//r/
+P/4//n/+f/5//r/+v/8//r//P/8//v/+v/7//r/+//7//z//P/6//r/+//8//r/+v/6
//v/+//8//z//P/9//3//f/7///////+//z//P/+//7//v/+//7//v/9////AAAAAP//
/v/9//z/+//9//v/+//7//r/+v/6//r//P/8//z//P/8//z//P/7//v/+//7//r/+v/6
//v/+//6//r/+v/6//r/+v/5//j/+P/5//v/+//6//r/+v/6//r/+f/5//r/+v/5//n/
+f/6//r/+//8//r/+v/6//r/+v/6//r/+v/5//n/+v/6//r/+v/6//r/+v/5//n/+v/8
//z//f/+////AAABAAMA/////wQACAAGAAYABgAGAAQABAAFAAUACAAKAAsACwAJAAkA
CQAJAA0ACwAKAAoACQAIAAUAAwADAAMAAwADAAMAAAAAAP7/AAD+//7//////wAAAAAA
AAAA/v/8//v/+f/4//f/9f/1//X/9f/0//b/9v/1//X/9v/2//b/9v/0//X/9f/0//b/
+P/4//j/9f/0//P/8//1//X/9P/0//f/9//3//f/9f/1//X/9f/y//L/8v/y//P/8//1
//f/+/8BAAcADgAVABQADQAHAAUAAQABAAIACAANABkAKwA6ADsAJwAGAOb/1f/M/8b/
wP+5/7L/rf+n/6j/sP+6/8X/y//P/9X/2//h/+f/7P/v//P/8//0//X/9f/1//T/9P/0
//T/9v/3//f/9//4//j/+P/4//b/9v/2//b/9v/3//f/9//5//n/+f/5//n/+f/5//n/
9//5//n/+P/6//r/+v/6//v/+//7//v/+v/6//n/+f/6//r/+//7//3//f/+//7//f/+
/////////////////wEAAQACAAMABAAEAAYABgAEAAQABgAHAAoACwAMAA0ADAANAA0A
DgAQABIAEwAWABUAFgAXABgAGAAYABkAGgAaABoAGwAcABoAGgAbABsAHAAdAB4AHwAc
ABwAHAAbABsAGwAaABkAGAAXABYAFgASABIAEQARABMAEQAPAAwADQAMAAsACgAJAAcA
BQADAAMAAwADAAQAAwADAAIAAQABAAAA//////3//f/8//z//v/8//z//P/8//z//P/8
//z//P/8//z//P/6//r/+//7//v//P/8//7//P/+//7//P/8//7//v/9//3//v/+//z/
/P/9//7//P/8//z//f/9//7//v/+/wEAAQABAP//AQABAAAA/v/+/wAAAAAAAAAAAAAA
AP///f/+//7//f///////////////f/9//3//v/+//7//v/+//7//v/+//z//P/8//v/
+f/5//n/+P/5//r//P/9//z//P/8//z/+v/6//n/+P/6//v//f/9//r/+v/6//r/+v/5
//n/+v/6//n/+f/5//r/+v/7//z//v/+//7//v/9//z/+//6//n/+f/6//r//P/8//z/
/P/6//n/+f/6//r/+v/7//z/+v/6//r/+//+////AQACAAIAAwADAAQAAgAEAAQABAAE
AAYABgAHAAcACAAKAAsACwANAA0ADQANAA0ACwAKAAoADAAMAAoACQAIAAcABgAFAAQA
AgADAAIAAAD+//7///8BAAIAAgACAAEAAAD//////v/+//7//f/7//v/+//6//z//P/7
//v/+P/4//j/+P/4//n/+f/4//j/+v/6//r/+v/6//r/+//5//n/+P/4//f/9//3//f/
+f/5//n/+f/6//r/+v/6//n/+//7//3//f///wUADgATABQAEQANAAkABwAFAAYACAAL
AA8AHQAyAEEAPQAiAP7/4//Y/9T/zv/F/7r/s/+x/7T/tv+6/73/yf/T/9X/1f/b/+P/
6P/r//P/9//6//v/+//7//r/+v/6//r/+//9//7///////7//f/8//v/+v/5//j/+f/7
//z//f/7//v/+//7//3//f/9//3///8BAAEAAAACAAIAAgACAAEA///9//v//f/+//7/
//8AAAAAAQABAAMAAwAEAAQABQAGAAcABwAFAAUABQAFAAUABQAGAAcACgAKAAwADAAK
AAoADAANAAwADQAOAA8AEgATABMAFAAVABYAFgAYABsAHAAdAB4AHAAcAB0AHgAeAB4A
HwAgAB4AHgAfAB8AIQAhACEAIQAgACAAIAAfACEAIQAgAB8AHgAdABwAHAAaABoAGQAZ
ABkAFwAVABIAEQAQAA8ADgAQAA8ADgANAAoACQAIAAgACQAJAAgABwAFAAQAAwADAAMA
AwACAAIAAQD+//3//P/+//7//v/+/wAAAAAAAAAAAAD+//7/////////AAAAAAAA/v8A
AAAA/v/+/wAAAAD/////AAAAAAAAAAABAAIAAgACAAIAAwADAAQABAAEAAUABQAFAAMA
BQAFAAQAAgAEAAYABgAGAAUABAADAAEA//8AAAAA//8AAAEAAgADAAMAAQABAAEAAgAC
AAIAAgABAAAA///+////AAABAAEAAQABAAEAAAD+//7//////wAAAAAAAAAA/v/+//3/
/P/8//3//////wAAAAAAAAAAAgABAAEAAgD///3//P/7//z//P/9//7//v/+//7//v8A
AAAAAAAAAAIAAwAFAAYABgAGAAYABgAEAAIABQAGAAcACAAKAAoACwALAAoADAANAA0A
DwAPAA8ADwAPAA0ADAAMAA4ADgAMAAsACQAJAAkACQAIAAYABwAGAAUAAgABAAEABQAG
AAYABgACAAAA/v/9//r/+v/6//n/+v/7//z//P/6//r/+f/5//j/+P/4//j/9v/3//f/
9v/4//r/+v/6//b/9v/2//f/+f/5//j/+P/3//f/9//3//n/+f/5//n/+P/4//j/+P/1
//f/+f/7/wEABQANABIAFQASAA0ACQAHAAMA//8EAA4AEwAhADcARABBAC8ADgDs/9v/
1v/O/8L/tf+w/6//r/+w/7L/uP/B/8v/1f/Z/93/4//n/+r/7//1//n/+v/7//v/+//6
//r/+v/6//j/+f/5//n/+v/6//r/+v/8//z//P/8//r/+//7//v/+//7//v/+//9//3/
/f/9//3///////7//v/+//7//v///////////wAAAAD/////AgACAAMAAwABAAEAAgAC
AAEAAgADAAMABQAFAAUABQADAAMABAAFAAYABgAIAAgACQAKAA0ADwAQABEAEgATABIA
EwATABQAFAAUABMAFAAXABgAGQAaABoAGgAbABwAHAAcAB0AHgAeAB4AHwAfAB0AHQAd
AB0AHgAeAB4AHQAdAB0AHAAbABoAGQAYABgAFgAWABUAFQAWABUAFAASAA8ADgANAAwA
CgAJAAgABwAIAAcABgAGAAMAAwACAAEAAwACAAEAAQABAAEAAAAAAAAA/v/+//7//P/8
//z//P/+//7//v/+//7//P/8//3/+//7//z//P/7//j/+f/4//n/+v/9//7//////wAA
AAD+//7///8AAP///v/9//3//v8AAAEAAgADAAMAAwABAAIAAQD///z//P/+//7//v/+
//7//v/9//7/AAABAAEAAQABAAEAAQADAAEAAQABAAEAAAD///7//P/8//z//P/8//z/
/P/7//3//f/9//z/+v/6//v/+//6//r/+v/6//r/+v/5//j/+v/7//3//f/8//z//P/8
//r/+f/5//r/+v/5//n/+f/7//z//v8AAAEAAgADAAQAAgACAAYABAAEAAQABAAFAAYA
CAAJAAkACgAKAAkACwALAAsACwANAAsACgAKAAwADAAKAAkABwAHAAcABwAFAAIAAgAA
AAAA/v/+////AwAEAAQABAD///z/+f/3//T/9P/0//P/9v/3//j/+P/3//b/9P/z//L/
8v/y//L/9P/1//X/9P/2//j/+P/4//T/9P/0//X/9f/1//T/9P/z//P/8//z//P/8//z
//P/9P/0//T/9P/1//X/9//3//X/+/8HABAAEQAKAAkABwD///v//f8AAAYACwAZACsA
PABDADUAEADm/83/xP/E/7r/rf+m/6P/nf+g/6j/sP+3/8H/y//P/9X/2//h/+b/6//x
//H/8v/z//P/8//2//b/9v/2//T/9f/1//X/9v/2//b/9v/4//j/+P/4//b/9//3//f/
+f/5//n/+f/4//f/9v/1//f/+f/5//j/+P/4//j/+P/7//v/+//7//r/+v/5//n//P/8
//3//f/8//v/+//6//n/+v/7//v//v///wAAAQABAAEAAgADAAIAAgAEAAQAAgACAAQA
BQAIAAkACgALAAwADQANAA4ADQAOAA4AEAATABQAFQAWABYAFgAXABgAGgAaABsAHAAc
ABwAHQAdABsAGwAbABsAHAAcABwAGwAbABsAGgAZABYAFQAUABQAFAAUABMAEwASAA8A
DAAIAAkACAAHAAYACAAHAAYABQACAAEAAAAAAP3//f/8//v//f/8//v/+//7//v/+v/6
//r/+P/4//j/+P/4//j/+P/2//b/9v/2//b/9P/0//X/9//3//j/+P/4//b/+P/4//n/
+v/9//7/+//7//z//P/4//j/+f/6//z//P/8//3//f/+//7//v/9//3//f/7///////+
//z//P/+//7//v/+//7//v/9//3//v/+//3//f/9//3//f/9//v/+//7//z//P/8//z/
+v/6//r/+v/6//r/+v/5//v/+//7//r/+P/4//n/+f/2//b/9v/2//f/+P/4//j/+P/5
//v/+//6//r/+v/6//j/9//3//j/+P/3//f/9//4//j/+f/6//n/+P/3//b/9//4//n/
+v/6//n/+f/4//j/+P/4//j/+P/3//f/+P/7//z//v8AAAIAAgACAAMAAQADAAQABAAE
AAQABAAGAAYABwAHAAYACAAJAAkACQAJAAkACQAJAAcABgAGAAgACAAGAAUABQAFAAUA
BQACAP7//f/6//v/+v/7//3/AQACAAIAAgD+//z/+v/5//r/+v/6//n/+P/3//b/9P/2
//b/9f/1//b/9v/2//b/9P/1//X/9P/2//j/+P/4//b/9v/2//f/+f/5//j/+P/3//f/
9//3//X/9f/1//X/9f/2//f/+P/7//X/8//7/wUACQAPABQAFwAUAA0ACQAJAAkACwAQ
ABYAHwAtADsARgA9AB0A9v/Y/8v/xv/A/7b/r/+q/6f/qf+w/7r/wv/L/9P/2f/d/9//
5//t//L/9//3//f/+v/7//v/+//7//r/+f/4//r/+//7//v//v/+//7//v/+//7//v/+
//z//f/9//3////////////9//3//f/9////AQABAAAA/v/+//7//v///////////wIA
AgABAAEAAgACAAMAAwADAAMABAAEAAMABAAFAAUABwAHAAcABwAHAAcACAAJAAoACgAM
AAwADgAOABAAEQAQABEAEgATABYAFwAXABgAGQAaABoAHAAbABwAHQAeACAAIAAhACIA
IAAgACEAIgAiACIAIwAjACUAJQAlACUAJAAkACQAIwAjACMAIgAhAB4AHQAcABwAHAAc
ABsAGwAZABcAFQASABIAEgASABIADwANAAsACQALAAsACwAMAAsACwAKAAkACQAIAAcA
BwAHAAcABgAGAAYABAAEAAQABAAEAAQABAAEAAQABAAEAAYABAAEAAUAAwADAAQABAAE
AAIABAAEAAIAAgAEAAQAAwADAAQABAAEAAQABQAGAAQABAAEAAUABQAGAAYABgAFAAUA
BQADAAcABwAGAAQABAAGAAYABgAIAAgACAAHAAUABgAGAAUABwAHAAcABwAFAAMAAwAD
AAIAAgACAAIAAwAEAAUABgAGAAYABgAFAAUABQAFAAQABAAEAAUABQACAAIAAgACAAQA
BAADAAIAAAABAAMAAwACAAIAAgACAAQAAwADAAQAAwABAAAA//8CAAIAAwAEAAIAAgAC
AAIAAAAAAAAAAAD/////AAAAAAAAAAAAAAAAAAD/////AAD+//7///8AAP7//v/+////
AQABAAIAAgACAAMAAwACAAMABAAGAAcABwAIAAoACAAIAAgACAAIAAgACQAJAAwADgAP
AA8ADQANAA0ADQARAA8ADgAOAAwADAAKAAkACwALAAsACwAJAAYABgAEAAIAAAAAAAEA
AwAEAAQABAAEAAIAAAD///7//v/+//3//P/7//r/+P/5//r/+v/7//r/+v/6//r/+v/7
//v/+v/6//z//P/8//r/+v/6//v/+f/5//j/+P/5//n/+f/5//r/+//8//3/+//6//n/
+P/7//n/+f///wUACQAPABYAGQAWABEACwAHAAUABwAMABIAFwAjADUAQgA/ACUA/P/g
/9X/zv/G/8D/u/+2/6//q/+s/7T/wv/P/9n/3f/d/+H/6//x//T/9//5//v//P/9//3/
/f/8//z//P/8//z//f/9//3/AAAAAAAAAAD+//7//v/+/wAAAQABAAEAAQABAAEAAQAB
AAEAAQABAAEAAwADAAIAAAAAAAAAAAADAAMAAwADAAQABAADAAMABgAGAAcABwAGAAUA
BQAEAAcACAAJAAkACQAJAAkACQALAAsADAANAAwADAAOAA4ADgAOABAAEQAQABEAEgAT
ABUAFwAYABoAGgAaABkAGgAdAB4AHwAgACAAIAAhACIAIwAkACYAKAAnACYAJgAlACUA
JQAlACUAJAAkACQAIwAhACEAIAAfACAAHwAeAB4AHAAcABsAGwAaABcAFAAQABEAEAAP
AA4AEAAPAA4ADQAKAAkACAAIAAcABwAGAAUAAwACAAEAAQACAAMAAwAEAAMAAAD///7/
/v/+//7//v/+//7//v/+//7//P/8//3//f/9//7//v8AAP7/AAAAAP7//v8AAAAAAQAB
AAIAAgD+//7///8AAAAAAAAAAAEAAwAEAAQABAADAAMAAwABAAIAAQD///z//f8AAAEA
AgACAAIAAgABAP//AAAAAP////////////////3//f/9//7//v/+//7//v/+//7//v/+
//7//v/9//v/+//7//r/+v/6//v/+//8//z//P/8//r/+v/5//j/+v/7//3//f/7//r/
+f/4//r/+f/5//r/+v/5//n/+f/6//r/+//8//n/+P/3//b/9//4//n/+v/5//n/+v/6
//j/+P/4//j/+v/5//n/+v/4//j/+f/6//j/+P/4//n/+v/7//3//v8AAAEAAQAAAAAA
/v8BAAIAAwAEAAQABAAFAAUABgAIAAkACQAIAAcABgAFAAkABwAGAAYABAAEAAIAAQAA
AP///v/9//z/+v/7//r//P/6//r/+//7//z//P/8//r/+P/2//X/9v/2//b/9f/z//P/
8//y//L/8v/x//H/8P/w//D/8P/y//P/8//y//D/8v/y//L/8v/y//L/8//x//H/8P/w
/+//7//v/+//7//v/+//7//u/+7/7v/u//H/8f/x//P/9f/9/wUACAANAA4ACQABAP3/
/f/9//z/AAAFAA8AIwA0ADkAKwAKAOr/1//O/8j/wP+3/7L/rf+n/6j/qP+u/7v/w//L
/9X/2f/Z/9//5P/n/+3/7//u/+//7//v/+7/7v/u/+7/8P/x//H/8f/w//D/8P/w//T/
9v/0/w==
         </WaveFormData>
      </LeadData>
      <LeadData>
         <LeadByteCountTotal>10000</LeadByteCountTotal>
         <LeadTimeOffset>0</LeadTimeOffset>
         <LeadSampleCountTotal>5000</LeadSampleCountTotal>
         <LeadAmplitudeUnitsPerBit>4.88</LeadAmplitudeUnitsPerBit>
         <LeadAmplitudeUnits>��V</LeadAmplitudeUnits>
         <LeadHighLimit>2147483647</LeadHighLimit>
         <LeadLowLimit>268435456</LeadLowLimit>
         <LeadID>V1</LeadID>
         <LeadOffsetFirstSample>0</LeadOffsetFirstSample>
         <FirstSampleBaseline>0</FirstSampleBaseline>
         <LeadSampleSize>2</LeadSampleSize>
         <LeadOff>FALSE</LeadOff>
         <BaselineSway>FALSE</BaselineSway>
         <ExcessiveACNoise>FALSE</ExcessiveACNoise>
         <MuscleNoise>FALSE</MuscleNoise>
         <LeadDataCRC32>758640821</LeadDataCRC32>
         <WaveFormData>
BgAGAAYABgAGAAYABgAGAAYABgAGAAYABgAGAAYABgAGAAYABgAGAAQABAAEAAQABAAE
AAQABAAEAAQABAAEAAYABgAGAAYABgAGAAYABgAGAAYABgAGAAgACAAIAAgABgAGAAYA
BgAGAAYABgAGAAYABgAGAAYACAAIAAgACAAGAAYABgAGAAgACAAIAAgACQAKAAsADAAO
AA4ADgAOAA4ADgAOAA4AEAARABEAEAARABAADwANAAsACwALAAsACwAKAAgACAAHAAYA
AwACAP//////////AAAAAAAAAAD+////AAACAAQABQAFAAUABQAFAAYABwAJAAkACQAJ
AAwADAAMAAwADAAMAAwADQALAAsACwALAAsADAAMAAwADAAMAAwADAAMAAwADAAMAAwA
DAANAA0ADQANAAwADAAMAAwADAAMAAwADAAMAA0ACwAMAAwADAAMAA0ADQANAA8AEgAU
ABcAHQAcABgAGAAZABEAAQDr/9j/yP/D/8v/2f/n/+7/6//v//X/9P/s/+P/3//i/+f/
6//u//L/+v8BAAUABwAKAAwADAALAAsADQANAA0ADQANAA0ADQALAAsADAANAA8ADwAO
AA4ADAAMAAwADAANAA4ADwARAA8ADwAPAA8ADwAPAA8ADwAPAA8ADwAOAA4ADgAOAA4A
DAALAAsACwALAAsACwALAA0ADQANAA0ACwALAAoACgAMAAwADAAMAAoACgAKAAgACAAI
AAgACAAIAAgABwAHAAUABQAEAAMABAAEAAQABAAEAAMAAgABAP///v/9//3//v/9//3/
/f/7//r/+v/6//r/+f/5//j/+P/4//j/+P/3//f/9//3//b/9v/2//b/9P/0//X/9f/1
//X/9v/2//X/9v/2//j/+v/7//z//f//////AAABAAMABAAEAAQABAAEAAQABQAFAAUA
BgAGAAYABgAGAAYABgAGAAYABgAGAAYABgAGAAYABgAHAAcABwAHAAcABwAFAAQABAAF
AAcABwAHAAcACAAIAAcABwAFAAUABQAFAAUABQAFAAUABQAFAAUABQAFAAUABQAFAAUA
BQAFAAUABQAFAAUABQADAAMAAwADAAMAAwADAAMABAAEAAQABAACAAIAAgACAAIAAgAC
AAIABAAEAAQABAADAAMAAwADAAEAAQACAAIABAADAAMAAwAFAAUABQAFAAQAAwADAAIA
AgACAAIAAgACAAEAAQABAAEAAQABAAIAAgACAAIAAgACAAEAAQABAAMAAwADAAMABQAG
AAYABgAGAAYABgAGAAoABgAGAAYABgAGAAoACwALAAoACQAGAAMA//8AAAEAAgADAAMA
AgAAAAAAAQAAAP3//P/5//n/+f/5//j/+P/4//j/9v/3//j/+v/+//////////////8A
AAEAAQABAAEAAQAAAAAAAAAAAAAAAAAAAAEAAwADAAMAAwABAAIAAgACAAIAAgACAAIA
BAAEAAQABAACAAIAAwADAAMAAwACAAIAAgACAAIAAgACAAIAAgADAAUABAACAAIABAAD
AAMAAwAHAAoAEAATABEAEAAUABQACwD3/+H/y/++/77/x//V/+P/5//m/+n/6//l/97/
1v/V/9n/3v/h/+X/6v/w//j//f8BAAEAAgACAAQABQADAAUABQAFAAQAAwACAAEAAQAB
AAIAAwADAAMAAgACAAQABAAEAAQABAAEAAQABQADAAMAAwADAAEAAQABAAEAAgADAAQA
BAACAAIAAgACAAIAAQABAAEAAwADAAMAAwADAAMAAwADAAMAAwACAAIAAgACAAIAAgAC
AAIAAgAAAP7//v/+//7//v/+//3//f///////v/9//z//P/8//z/+v/5//j/9//3//b/
9f/1//b/9f/1//X/8//y//L/8v/y//H/8f/w//L/8v/y//L/8f/x//H/8f/w//D/8P/w
//L/8v/z//P/9f/1//b/9v/1//b/9v/4//v/+//7//v/+//7//z//f/+/wAAAQACAAAA
AAAAAAEAAQABAAIAAgAEAAQABAAEAAIAAgACAAIAAgACAAIAAgACAAIAAwADAAMAAwAD
AAMAAwACAAIAAwAFAAUABQAFAAQABAADAAMAAQABAAEAAQADAAMAAwADAAUABQAFAAUA
BAADAAIAAQABAAEAAQABAAEAAQABAAEA//////////8BAAEAAQABAAAAAAAAAAAAAgAC
AAIAAgACAAIAAgACAAAAAAAAAAAA////////////////AAAAAP7//f/9//3/////////
////////AAAAAAAAAAAAAAAA/v/9//3//f////////8AAAAAAAAAAAAAAgABAAEAAQD/
/////////wEAAgAEAAQABAAGAAYABgAGAAgACQAJAAgABgAEAAIA////////////////
/v/8//z/+//6//f/9v/1//X/9f/1//b/9v/2//b/9v/3//j/+v/6//v/+//7//v/+//8
//3//f/9//3//f/8//z//P/8//z//P/8//3//////////////wAAAAAAAAAAAAAAAAAA
///+//3//P/+//7////////////+//7//v/+//7//v/8//z//P/9//v//P/8//z//P/9
//v/+//7/wIACAANAA0ADAAOAA4ABQDz/93/x/+y/67/tf/D/9H/2f/Y/93/4//f/9b/
0P/P/9H/1v/Z/93/4v/q//L/9f/5//n/+P/4//r/+f/5//v/+//7//3//f/9//3/////
/wAAAQAAAP///f/8//z//P/8//z//P/8//z//f//////////////////////////////
/v/+//7//v/+//7//f/9//3//f/9//3//f/9//3//f/9//v/+//6//r//P/8//z//P/8
//z//P/6//r/+v/6//r//P/8//v/+//7//v/+v/5//j/+P/4//j/+P/3//b/9f/z//L/
8f/x//D/7//v/+//8f/w//D/8P/w/+//7//u/+z/7P/s/+z/7f/t/+3/7f/s/+z/7P/s
/+z/7P/t/+3/7//v//D/8P/x//L/8v/0//X/9f/1//X/9//3//j/+f/7//z//P/8//r/
+v/6//v/+//7//z//P/+//7//v/+//z//P/8//z//P/8//z//P/8//z//f/9//3//f/9
//3//f/8//z//f/9//3//f/9//7//v/9//3/////////////////////////////////
/f/9//3//f/9//3//f/9//3//f/9//3//f/9//3//f////////////z//P/8//z//v/+
//7//v/8//z//P/8//z//P/8//z/+//7//v/+//7//v//P/8//7//f/9//3/+//7//v/
+//9//3//v/+//z//P/8//z//P/7//v/+//7//v/+//8//z//P/8//z//v/9//3//f/9
//3//f/9//3//v/+//7//P/8//z//P/6//r/+v/6//z//P/9//3//f/9//3//f/9//3/
/f/+//7//v/+//7///8AAAEAAgAEAAIABAACAAIAAgACAAQABQAFAAQABAACAAAA/f/9
//3//f/9/////v/8//z/+//6//f/9v/z//P/8//z//P/9P/1//b/9v/3//j/+v/6//v/
+//7//v/+//8//3//f/9//3//f/+//7//v/+//7//v/+/////////////////wAAAAAA
AAAAAAAAAAAAAAAAAAAAAAACAAIAAwADAAMAAwACAAIAAAAAAAAAAAACAAIAAgADAAEA
AgACAAIAAgABAAMABQAHAAwAEgATAA8ADgAQAAoA+//n/8//uf+u/7T/wf/N/9X/1//a
/9//3f/X/9b/1P/V/9n/3v/h/+f/7v/0//z///8BAP3//P/+/wAA/////wEAAQABAAEA
AQABAAEAAQABAAIAAwAFAAUABAAEAAQABAAEAAQABAAEAAQABQADAAMAAwADAAMAAwAD
AAMABQAFAAUABAAEAAQABAAEAAQAAwADAAMAAwADAAMAAwABAAEAAQABAAEAAQAAAAAA
AgACAAIAAgAAAAAAAAD+/wAAAAAAAAAAAAAAAP///////////v/9//z//P/8//z//P/7
//r/+f/7//r/+f/5//b/9f/1//X/9f/0//T/9P/y//H/8f/w//L/8v/y//L/8//z//P/
8//w//D/8P/w//D/8P/x//H/8//z//T/9P/z//T/9P/2//j/+f/6//v//P/7//v/+//7
//z//P/8//z//P/8//3//////wAAAAD+//7//v/+/wAAAAAAAAAAAAAAAAAAAAAAAAAA
AQABAP//////////AQAAAAAAAQABAAEAAQABAAAAAAD/////AQABAAEAAQABAAEAAQAB
AP//////////AQABAAEAAQABAAEAAQABAP////////////////////////////////7/
/v/+//7/AAAAAAAAAAAAAAAAAAAAAP7//v/+//7//f/9//3//f/9//3//v/+//7//f/9
//3/////////////////AAAAAP7//v/+//7/AAD///////////////8AAP7//v/+//7/
/v/9//3//f////////////3//v/+//7//v/+//7//v/+//7//v/+//7//v//////////
///////7//v/+//8//7//v/+//7//v/+//7//v/+//7//v/+//7//v/+//7//P/8//3/
/f8AAAAAAwABAAAAAQACAAMABAAEAAUABQAEAAUABAADAAEAAAD///7//f////7//P/8
//3//P/5//j/9v/1//T/8//y//L/8v/y//L/8//0//b/+P/5//n/+f/5//n/+v/7//3/
/f/9//3//v/+//7//v/+//7//v////3//f/9//3///8AAAAAAAD+//7//v/+//7//v/+
//7//v/+//////8BAAEAAAAAAAAAAAAAAAAAAAAAAAAAAQD//wAAAAAAAAAAAQADAAMA
BQAGAAoADwARAA4ADgAOAAcA9//h/8n/tv+w/7X/wf/L/8//0v/Z/+H/3//Y/9L/0//T
/9r/3//h/+b/7v/2//v///////7/AAACAAEA//8BAAEAAQADAAMAAwADAAMAAwAEAAUA
BQAFAAQABAAEAAQABAAEAAQABAAEAAUABQAFAAUABQAFAAUABQAFAAUABQAFAAQABgAG
AAYABgAGAAUABQAFAAUABQAFAAUAAwADAAMAAwAFAAUABAAEAAQABAAEAAQABAAEAAQA
AgAEAAQABAAEAAIAAgABAAEAAQABAAAA//8AAAAAAAAAAAAA///+//3//f/8//v/+//8
//v/+//7//v/+v/6//r/+P/3//f/9v/4//j/+P/4//f/9//3//f/9v/2//b/9v/2//b/
9//3//n/+f/6//r/+//8//z//v////////////////8AAAEAAQACAAIAAgAEAAQABAAF
AAUABQAGAAYABgAGAAYABgAEAAQABAAEAAYABgAGAAYABgAGAAcABwAHAAcABwAHAAcA
BgAGAAcABwAHAAcABwAKAAoACQAJAAcABwAHAAcABwAHAAcABwAJAAkACQAJAAkACQAJ
AAkACQAJAAkACQAJAAkACQAJAAkACQAJAAkACQAJAAkACQAIAAgACAAIAAoACgAKAAoA
CAAIAAgACAAIAAgACAAIAAkACQAJAAkABwAHAAgACAAIAAcABwAHAAcABwAHAAcABwAH
AAgACAAIAAgACAAIAAkACQAKAAsACQAJAAkACgAKAAoACgAKAAoACQAJAAkACQAJAAkA
CQAJAAoACgAKAAgACAAIAAgACAAIAAgACAAIAAgACQAJAAkACQAJAAkABwAHAAcACAAK
AAoACgAKAAwADAAMAAwADgAOABAAEAAQABAAEAAQABIAEwATABIAEAAOAAwACQALAAsA
CwALAAsACgAIAAgABQAEAAEAAAD//////////wAAAAAAAAAAAAABAAIABAAEAAUABQAF
AAcABwAIAAkABwAHAAcABwAKAAoACgAKAAoACgAKAAsACwALAAsACwAJAAoACgAKAAwA
DAAMAAwADAAMAAwADAAMAAwADQANAA8ADwAOAA4ADAAMAAwADAAMAAwADAANAA0ADgAO
AA4ADgAPAA8ADwARABQAGAAbAB0AGgAYABgAFQAHAPH/2//I/77/w//P/9v/4f/i/+f/
7//v/+r/5P/f/9//5P/p/+3/8v/4/wAABQAJAAsADAAOAA4ADQANAA8ADwAPAA0ADQAN
AA0ADwAPABAAEQARABEAEAAQABAAEAAQABAAEAAQABAAEQARABEAEQARABEAEQARABEA
EQARABEAEAAQABAAEAAQABAADwAPAA8AEQARABEAEQARABEAEQARABEAEQAQABAADgAO
AA4ADgAOAA4ADgAMAAwADAAMAAwADAAMAAsACwALAAsACgAJAAoACgAKAAoACAAHAAYA
BQAHAAYABQAFAAQAAwADAAMAAwACAAIAAgAAAP/////+//7//v/+//7//f/9//3//f/+
//7//v/+//7//v//////AQABAAIAAgABAAIAAgAEAAcABwAHAAcABwAHAAgACQAJAAoA
CgAKAAwADAAMAA0ACwALAAwADAAMAAwADAAMAAwADAAMAAwADAAMAAwADAAOAA4ADwAP
AA0ADQANAA0ADwAOAA4ADwAPAA8ADwAPABAAEAAPAA8ADwAPAA8ADwAPAA8ADwAPABEA
EQARABEADwAPAA8ADwARABEAEQARABEAEQARABEADwAPAA8ADwAPAA8ADwAPABAAEAAQ
ABAAEAAQABAAEAAQABAAEAAQABAAEAAQABAADwAPAA8ADwAPAA8AEAAQABAADwAPAA8A
DwAPAA8ADwAPAA8AEAAQABAAEAAQABAAEAAPAA8ADwAPAA8ADwAQABAAEAAQABAAEAAP
AA8ADwAPAA8ADwAPAA8AEAAQABAAEAAQABAAEAAOAA4ADgAOAA4ADgAPAA8ADwAPAA8A
DwAOAA8AEAASABAAEAAQABAAEAAQABAAEAASABIAEgASABQAFAAWABYAFgAWABYAFgAW
ABYAFwAXABYAGAAWABQAEQAPAA8ADwAPAA8ADgAMAAwADQAMAAkACAAFAAUABQAFAAIA
AgACAAIAAgADAAQABgAKAAsACwALAAsACwAMAA0ADwAPAA8ADwAQABAAEAAQABAAEAAQ
ABEAEQARABEAEQAPABAAEAAQABAAEAAQABAAEAAQABAAEAAQABAAEQARABMAEwASABIA
EgASABIAEgAQABAAEAARAA8AEAASABIAFAATABMAEwATABQAFgAbAB8AIAAeABoAGwAX
AAUA7f/a/8z/xf/L/9f/5f/s/+v/7//z//L/6v/l/+P/5v/p/+3/8v/4//7/BQAJAAsA
DgAOAA4ADQANAA8ADwAPABEAEQARABEAEQARABIAEwATABMAEgASABIAEgASABIAFAAU
ABQAFQAVABUAFQAVABUAFQAVABUAEwATABMAEgASABIAEgASABIAEQARABEAEQARABEA
EQARABEAEQARAA8ADwAOAA4AEAAQABAAEAASABIAEgAQAA4ADgAOAA4ADgAOAA0ADQAN
AA0ADAALAAoACgAKAAoACgAJAAgABwAHAAYABQAFAAQAAwADAAMAAwACAAIAAgACAAEA
AQAAAP///v/9//z//f/9//3//f/8//z//P/8//z//P/9//3//f/9//7//v///wAAAAAC
AAUABQAFAAUABwAHAAgACQAJAAoACgAKAAwADAAMAA0ACwALAAwADAAKAAoACgAKAAwA
DAAMAAwADgAOAA4ADgAMAAwADQANAA0ADQANAA0ACwAKAAoACwANAA0ADQANAA4ADgAN
AA0ADQANAA0ADQANAA0ADQANAA0ADQANAA0ADwAPAA8ADwAOAA0ADAALAAsACwALAAsA
DQANAA0ADQALAAsACwALAAwADAAMAAwADAAMAAwADAAKAAoACgAKAAoACgAKAAoACgAL
AAwADQALAAsADAAMAAwACwALAAsACQAJAAkACQALAAsADAAMAAoACgAKAAoADAALAAsA
CwALAAsACwAMAAoACgAKAAoACgAJAAkACQAJAAkACQAJAAkACgAKAAoACgAKAAoACgAI
AAgACAAIAAoACgALAAsADAANAA4ADwANAA4ADwAQABEAEgATABMAEgAQAA4ADAAKAAcA
CAAJAAoACwAJAAgABgAGAAUABAABAAAAAQABAAEAAQAAAAAAAAAAAP///////wAABAAF
AAUABQAFAAUABgAHAAUABQAFAAUABgAGAAYABgAGAAYABgAHAAcABwAHAAcABwAIAAgA
CAAKAAoACgAKAAwADAAMAAwACgAKAAsACwAJAAkACAAIAAoACgAKAAoACgAKAAoACwAH
AAYACAAIAAgACQAJAAkACQAOABQAFwAZABgAFgAYABUACQDz/9//zP/C/8X/1f/j/+3/
7v/v//P/8//s/+T/3//h/+T/5//p/+z/8v/6////BQAHAAgACAAIAAUABQAHAAcABwAH
AAcABwAHAAkACQAKAAsADQANAAwADAALAAoACQAIAAgACAAIAAkACQAJAAkACQAHAAcA
BwAHAAcABwAHAAYACAAIAAgACAAIAAcABwAHAAYABQAEAAMABQAFAAUABQAFAAUABAAE
AAQABAAEAAQABAAEAAQAAgAAAAAAAAAAAAAAAAD/////AQABAAAA///8//z//P/8//7/
/f/8//v/+//6//n/+f/4//f/9//3//X/9P/0//T/9v/1//X/9P/y//L/8v/y//H/8f/x
//H/8P/w//D/8P/y//L/8//z//X/9f/2//b/9f/2//b/+P/3//f/9//3//n/+f/6//v/
/f/+//7//v8AAAAAAAABAAEAAQACAAIAAAAAAAAAAAACAAIAAgACAAAAAAAAAAAAAAAA
AAEAAQADAAMAAwADAAMAAgACAAMAAwADAAMAAwACAAIAAQABAAEAAQABAAEAAwADAAMA
AwADAAMAAwADAAEAAQABAAEAAQABAAEAAQABAAEAAQABAAEAAQABAAEAAQABAAEAAQAA
AAAAAAAAAAAAAAAAAAAAAAAAAAAAAAD+//7//v/+/////////////////wAAAAAAAP//
/////wEAAQABAAEA/////wAAAAAAAAAAAAAAAAAA////////////////AAAAAAAAAAAA
AAAA//////////////////8BAAIAAgACAAIAAgACAAIABAAEAAQABAAEAAQABAAGAAcA
BwAGAAgABgAEAAEAAQABAAEAAQD///7//P/8//3//P/5//j/9//3//f/9//2//b/9v/2
//b/9//4//r//P/9//3//f/9//3//v////3//f/9//3//v/+//7//v/+//7//v///wEA
AQABAAEA//8AAAAAAAAAAAAAAAAAAAIAAgACAAIAAgACAAMAAwABAAEAAAAAAAIAAgAC
AAIAAgACAAIAAwAFAAQABAACAAAAAwAFAAUABQAGAAoAEQATABAAEAASABEABQDz/93/
yv+8/7v/xf/T/93/4P/h/+X/5//i/9z/1//X/9r/3//j/+j/7v/0//n//f8BAAIAAgAC
AAEAAQADAAMAAwADAAMAAwADAAMAAwAEAAUAAwADAAIAAgAEAAQABAAEAAQABAAEAAUA
BQAFAAUABQAFAAUABQAFAAUABQAFAAQAAgACAAIAAgAEAAMAAwADAAMAAwADAAMAAQAB
AAEAAQABAAEAAAAAAAIAAgACAAIAAAAAAAAA/v8AAAAAAAAAAAAAAAD///////////7/
/f/+//7//v/+//z/+//6//n/+f/4//f/9//2//X/9f/1//X/9P/0//T/9P/z//P/8v/y
//L/8v/y//H/8f/x//H/8P/w//D/8P/u/+7/7//v//H/8f/y//L/8//0//T/9v/5//n/
+f/5//n/+f/6//v/+//8//z//P/8//z//P/9//////8AAAAA/v/+//7//v8AAAAAAAAA
AAAAAAAAAAAAAAAAAAEAAQD//////////////v/+//////////////8CAAIAAQABAAEA
AQABAAEA///////////9//3//f/9////////////////////////////////////////
/////f/9//3//f/+//7//v/+//7//v/+//7//v/+//7//v/+//7//v/+//3//f/9//3/
/////wAAAAD///3//P/7//3//f/9//3//f/9//7//v/+//7//v/+//7//f/9//3//f/9
//3//v/+//7//v/+//7//f/9//3//f/9//3//f/9//7//v/+//7//v/+//7//v/+//7/
/v/8//z//f/9//3//f/9//3/+//7//v//P/+//7//v/+////AAABAAIABAAEAAQABAAE
AAQABAAIAAkACQAIAAcABAABAP3////////////9//z/+v/6//v/+v/3//b/9f/1//X/
9f/0//T/9P/0//T/9f/2//j/+v/7//v/+//6//n/+f/5//r/+//8//3//v/+//7//v/+
//7//v///////////////f/+//7//v/+//7//v/+//7//v/+//7//v/+//////8BAAEA
AAAAAAAAAAAAAAAAAAAAAAAAAQABAP7//v8AAAIAAwABAAEABQAKAA4AEwATABAADAAM
AAEA7f/X/7//sP+w/7v/xf/N/9H/1P/b/93/1//U/9L/0f/V/9r/3//j/+r/8v/4//v/
/f///wAAAAACAAEA//8BAAEAAQADAAMAAwADAAEAAQACAAMAAwADAAIAAgAEAAQABAAE
AAQABAAEAAUABQAFAAUABQAFAAUABQAFAAUABQAFAAQABAAEAAQABAAEAAMAAwADAAUA
BQAFAAUAAwADAAMAAwADAAMAAgACAAIAAgACAAIAAgACAAIAAAAAAAAAAAAAAAAAAAD/
////AQABAAAA///8//z//P/8//z/+//6//n/+//6//n/+f/4//f/9//3//X/9P/0//T/
9v/1//X/9P/y//L/8v/y//P/8//z//P/8v/y//L/8v/y//L/8//z//P/8//0//T/9f/2
//b/+P/5//n/+f/5//v/+//8//3/+//8//z//P/+//7//v////3//f/+//7//v/+//7/
/v/8//z//P/8//z//P/8//z//P/8//3//f/9//3//f/9//3//P/8//3//f/9//3//f/+
//7//f/9//3//f/9//3//f/9//3//f////////////3//f/9//3//f/9//3//f/9//3/
/f/9//3//f/9//3//f/9//3//f/+//7//v/+//z//P/8//z//v/+//7//v/8//z//P/8
//v/+//7//v/+//7//z//P/8//v/+//7//v/+//7//v/+//7//z//P/8//z//P/8//z/
+//7//v/+//7//v//P/8//z//P/8//7//f/9//3/+//7//v/+//5//r/+v/6//z//P/8
//z//P/8//z//P/6//r/+//7//v/+//7//v/+//7//v//P/8//z//P/8//z//P/8//z/
/P/8//z//P/+//7//v/+/wAAAAABAAEAAgACAAIABAAEAAQABAAEAAUABQAEAAQAAgAA
AP3/+//7//v/+//9//z/+v/6//n/+P/1//T/8//z//P/8//y//L/8v/y//L/8//0//b/
+P/5//n/+f/5//n/+v/7//v/+//7//v/+v/6//r/+v/6//r/+v/7//v/+//7//v/+//8
//z//P/+//7//v/+//7//v/+//7//P/8//3//f/9//3//P/8//7//v/+//7//P/8//z/
/f/9//z//P/8//7//f/9////AQAEAAoADQANAAoACAAIAAEA7//X/8H/sv+s/7P/v//L
/8//0v/X/93/2//W/9L/zf/P/9T/2f/d/+T/7P/y//X/+f/7//z//P/8//3//f//////
///9//3//f/9//3//f/+////AQABAAAAAAD+//7//v/+//7//v/+//////////////8B
AAEAAQABAAEAAQABAAAAAAAAAAAAAAAAAP///////wEAAQABAAEAAwADAAMAAwACAAEA
///+//7//v/+//7//v/+//7//P/8//z//P/8//z//P/7//v/+//7//r/+f/4//j/+P/4
//j/9//2//X/9f/0//P/8//y//H/8f/x//H/8P/w//D/8P/v/+//7v/u/+7/7v/u/+3/
7f/t/+3/7P/s/+z/7P/s/+z/7f/t/+//7//w//D/8f/y//L/9P/1//X/9f/1//n/+f/6
//v/+f/6//r/+v/6//r/+v/7//v/+//8//z//v/+//7//v/+//7//v/+//7//v/+//7/
/v/+/////////////////////v/+//////////////8AAAAA////////////////////
////////////////////////////AQABAAEAAQABAAEAAQABAAEAAQABAAEAAQABAAEA
AQAAAAAAAAAAAP7//v/+//7//v/+//7//v/+//7//v/+/////////////////wAAAAAA
AP//////////////////AQABAAIAAgAAAAAAAAAAAAAA////////////////AAAAAAAA
AAAAAAIAAQABAAEA/////////////wAAAAAAAAAAAAAAAAAAAgACAAIAAgAAAAAAAQAB
AAEAAQABAAEAAQABAAEAAgACAAIAAgACAAIAAgACAAIABAAEAAQABAAGAAYABgAGAAYA
BgAIAAgACAAIAAwADQANAAwADAAKAAgABQAFAAUABQAFAAUABAACAAIAAwACAP///v/8
//v/+v/5//r/+v/6//r/+v/7//z//v8AAAEAAQABAAEAAQACAAMABQAFAAUABQAGAAYA
BgAGAAYABgAGAAcABwAHAAcABwAHAAgACAAIAAgACAAIAAgACAAIAAgACAAIAAgACQAJ
AAkACQAIAAgACAAIAAgACAAIAAgACAAJAAkACAAIAAgACAAHAAkACQAJAAwAEAATABcA
FAASABIADwAFAPH/2//G/7r/u//F/9P/3//g/+H/6f/t/+j/4v/b/9v/3v/j/+X/6P/u
//j//f8BAAUABgAGAAYABwAFAAcABwAHAAcABwAHAAcABwAHAAgACQAJAAkACAAIAAoA
CAAIAA==
         </WaveFormData>
      </LeadData>
      <LeadData>
         <LeadByteCountTotal>10000</LeadByteCountTotal>
         <LeadTimeOffset>0</LeadTimeOffset>
         <LeadSampleCountTotal>5000</LeadSampleCountTotal>
         <LeadAmplitudeUnitsPerBit>4.88</LeadAmplitudeUnitsPerBit>
         <LeadAmplitudeUnits>��V</LeadAmplitudeUnits>
         <LeadHighLimit>2147483647</LeadHighLimit>
         <LeadLowLimit>268435456</LeadLowLimit>
         <LeadID>V2</LeadID>
         <LeadOffsetFirstSample>0</LeadOffsetFirstSample>
         <FirstSampleBaseline>0</FirstSampleBaseline>
         <LeadSampleSize>2</LeadSampleSize>
         <LeadOff>FALSE</LeadOff>
         <BaselineSway>FALSE</BaselineSway>
         <ExcessiveACNoise>FALSE</ExcessiveACNoise>
         <MuscleNoise>FALSE</MuscleNoise>
         <LeadDataCRC32>4270127450</LeadDataCRC32>
         <WaveFormData>
KgAqACoAKgAqACoAKgAqACgAKAAoACgAKAAoACgAKAAoACgAKAAoACgAKAAoACgAJgAm
ACYAJgAlACQAIwAiACQAJAAkACQAJAAkACQAJAAmACYAJgAmACcAKAApACoAKAAoACgA
KAAmACYAJgAmACYAJgAmACYAJAAkACQAJAAjACIAIQAgACEAIgAjACQAJQAmACcAKAAo
ACgAKAAoACoAKgAqACoAKgAqACoAKgAoACcAJwAlACcAJwAnACcAKAAoACcAJwAlACMA
IgAiACAAIQAiACIAHwAeAB0AHQAdABwAHAAdAB0AHQAdAB0AHgAdABwAHAAaABoAGgAa
ABgAGAAXABcAFQAVABUAFQATABMAEwATABUAFQAVABUAFQAVABYAFgAWABYAFQAVABUA
FQAVABUAFQAVABUAFQAVABUAFgAWABYAFgAWABYAFAAWABYAFwAYABoAHAAeACMALQA6
AE8AbQCHAJkArQDAAMYAuwCmAIwAdQBoAGIAWABFACoACQDm/8r/vf+0/6v/rf+0/73/
yP/X/+T/7//3//z/AQAGAAwADwAOABAAEQATABQAEwATABQAFAATABQAEwAUABMAEwAT
ABMAFQAVABQAEwAUABYAFwAZABcAFwAXABgAFgAWABYAFgAYABkAGwAcABwAHQAdAB0A
HgAeAB4AHgAdAB0AHAAcABoAGwAcABwAHAAcABwAHQAfACAAIAAhACIAIgAjACMAIQAi
ACQAJQAlACYAJwApACoAKwAsAC0ALgAvAC8AMAAxADMANAA1ADQANQA2ADcAOQA6ADoA
OwA7ADsAOwA7ADoAOgA6ADoAOgA6ADsAOwA5ADgANgA1ADUANAA0ADMAMgAyADIAMQAt
ACwALAAqACkAJwAmACQAIwAiACIAIgAgAB0AGwAbABwAGgAZABcAFQAVABQAEwASABEA
DgAMAAkACQAIAAgACgAIAAgACAAFAAUABQAFAAIAAgACAAIAAAAAAAAAAAABAAAAAAAB
AAIAAgACAAEAAgABAAEAAQD///////8AAAAAAAAAAAEAAQABAAEAAgAAAAAAAAAAAAAA
AAAAAAEAAQABAAEAAQD//////////////////////v/+//7//v/8//z//P/7//n/+f/5
//n/+//7//v/+//5//n/+f/5//v/+//5//n/+f/5//n/+f/3//f/9//3//X/9P/z//P/
8//y//L/8v/y//L/8f/x//H/8f/x//H/8v/y//L/8v/w//D/8P/w//L/8v/y//H/8f/x
//L/8v/0//T/9P/0//X/8v/y//L/8v/y//T/9P/0//T/8//x//D/7f/v/+//7//v//D/
8P/v/+//7f/r/+r/6v/s/+3/7v/u/+3/7P/r/+v/7f/s/+z/7f/v/+//7//v/+z/6//q
/+r/6v/q/+r/6v/o/+j/5//n/+f/5//n/+f/6f/p/+n/6f/p/+n/6f/p/+n/6f/q/+r/
6P/o/+f/5//p/+n/6f/p/+n/6f/p/+n/5//n/+j/6P/m/+b/5v/m/+b/5v/k/+f/7P/u
//D/9P///xEAJgA9AFEAYwB7AI0AlACIAHMAXgBMAEMAPgA0ACQACQDm/8X/rP+a/43/
hv+J/5H/mP+j/7L/v//I/8//1f/a/93/3v/e/+H/4v/g/+H/4//k/+P/4//k/+T/5P/m
/+b/6P/n/+f/5//n/+f/5//m/+X/6P/q/+v/7f/v/+//7//w/+7/7v/u/+7/7f/t/+7/
7v/u/+//7//v/+7/7v/u/+7/8P/x//H/8v/y//P/9P/0//L/8v/y//P/8//0//T/9f/0
//T/9f/1//f/+P/6//v//f/+////AQACAAMABAAFAAYABwAHAAgACwANAA4ADwAPAA8A
DwAPAA8AEAAQABEADwAPAA8ADwAQABAAEAAQABAAEAARABEAEgASABEAEQARABAAEAAP
AA4ADgAOAA0ACwAKAAoACAAFAAMAAgAAAAAA/v/9//z/+v/3//X/9f/2//T/8//x/+//
7//u/+3/7//v/+3/7P/t/+3/7P/s/+r/6P/o/+j/5//n/+f/5//m/+b/5v/m/+X/5P/j
/+L/4//i/+L/4//i/+L/4v/h/+P/4//k/+X/4//j/+P/5P/k/+T/5P/l/+P/4//j/+T/
5P/k/+T/5P/m/+b/5v/n/+n/6f/p/+n/6f/p/+n/6f/n/+f/5//n/+b/5v/m/+b/5v/m
/+b/5f/j/+P/4//j/+H/4f/h/+H/4f/h/+H/4f/f/9//3f/d/9v/2//b/9v/2//b/9v/
2//a/9r/2v/b/9v/2v/a/9r/2f/Y/9b/1f/X/9f/1//X/9n/2v/b/9z/3P/c/9z/3P/c
/9z/3P/b/9v/3f/e/97/3P/d/97/3//g/+D/4P/g/+D/3//d/9z/2f/X/9f/1//X/9j/
2P/X/9f/1f/T/9L/0v/T/9X/1//Y/9f/1v/V/9X/1f/U/9T/1f/X/9f/1//X/9b/1f/U
/9T/0v/S/9L/0v/S/9L/0f/R/9H/0f/R/9H/0f/R/9H/0f/R/9H/0f/R/9L/0//V/9b/
1P/U/9P/0//T/9P/0//T/9P/0//T/9P/0f/R/9L/0v/S/9L/0v/S/9T/1P/U/9X/1P/Y
/9j/2v/j//X/CgAhADcATQBfAHEAeABwAFsARgA0ACkAKgAkABQA+//e/7//qP+Y/4f/
gP+D/4n/jP+V/6T/sf+8/8P/x//K/83/zP/M/9H/0v/S/9P/1f/W/9n/2f/a/9r/2v/c
/9z/3v/d/93/3f/d/93/3f/c/9v/3f/e/97/3//f/9//3//g/+D/4P/g/+D/3//f/+D/
4P/g/+H/4f/h/+L/4v/i/+L/4v/j/+P/5P/k/+X/5v/m/+b/5v/m/+f/6f/q/+r/6//s
/+z/7f/t/+v/7P/u/+//8P/y//T/9//4//n/+v/7//7//////wAAAQADAAQABQAEAAUA
BgAHAAcACAAIAAkACQAJAAkACQAMAAwADAAMAAkACAAIAAcACAAIAAcABwAHAAYABgAF
AAQABAAEAAMA///+//7//P/7//n/+P/2//T/8v/x//D/8P/t/+v/6//q/+j/5//l/+H/
4f/g/9//4f/h/9//3v/f/9//3v/e/+D/3v/e/97/2//b/9v/2//c/9z/3P/c/9z/3P/c
/9z/2//a/9r/2//c/9z/3P/b/9z/2//b/9v/2//b/9v/3P/e/97/3v/f/9//3//f/+D/
4P/g/+D/4P/e/97/3v/f/9//3//f/9//3//f/9//3//g/+H/4v/j/+L/4v/i/+L/4v/i
/+L/4f/h/+H/4f/h/9//3//f/9//3//f/9//3//f/9//3f/d/9v/2//b/9v/3f/d/93/
3f/c/9z/3P/d/9//3v/e/97/3P/c/9v/2//d/93/3f/d/97/3v/e/97/3v/e/97/3v/c
/9z/3P/b/9v/2//c/9z/2v/a/9r/2v/b/9v/2//b/9v/2//b/9v/2//b/9v/2//c/9z/
3P/c/9r/2//b/+L/4v/h/9//3f/f/+H/5P/k/+T/5P/k/+T/5P/k/+T/5v/l/+X/4//j
/+P/4//j/+T/5P/j/+P/4//h/+D/4P/g/+H/4v/i/9//3v/d/93/3f/c/9z/3f/h/+H/
4f/h/+D/3//e/97/3v/e/97/3v/g/+D/3//f/93/3f/d/93/3f/d/93/3f/d/93/3f/d
/93/3f/e/97/4P/g/9//3//f/9//3//f/9//3//f/9//3//f/+D/4P/e/97/3v/e/+D/
4P/g/9//4P/g/+T/7P/3/wkAIAA5AE0AYQB3AIUAgABwAF0ASAA+AEMARAA0ABwA///i
/8P/qP+Y/4//jP+P/5P/nP+r/7j/wf/I/8//1f/a/9n/2v/c/9//3v/c/93/3//g/+H/
4f/i/+L/5P/m/+b/6P/r/+v/6//r/+z/7f/t/+3/6//s/+z/7f/t/+3/7f/u/+7/7v/u
/+7/7f/t/+7/7v/u/+//7//v/+7/7v/u/+7/7//x//L/9P/2//f/+P/4//r/+v/6//v/
+//8//z//f/8//z//f/9//3//v8AAAEAAQACAAMABQAFAAUABQAFAAYABwAHAAgACQAL
AAwADQAQABEAEgATABUAFgAWABcAFwAXABcAFwAYABgAGAAYABgAGAAZABkAGgAaABkA
GQAZABgAGAAXABYAFgAWABUAEwASABIAEAAOAAsACQAGAAQAAgABAAAAAgD///3//f/+
//z/+//5//n/+f/4//f/9f/1//P/8v/z//P/8v/y//L/8P/w//D/7//v/+//7//u/+7/
7v/u/+z/7P/s/+z/7f/s/+z/7f/u/+7/7v/t/+3/7f/u/+//7f/t/+3/7v/w//D/8P/x
//T/9f/2//j/+//8//3//v/8//z//P/9//v/+//7//v/+//7//v/+//5//n/+f/5//b/
9v/2//b/9v/2//b/9f/3//f/9//3//f/9//3//f/9//3//f/9//3//f/9f/1//P/8//z
//P/8//z//P/8//0//T/9P/1//X/9P/0//T/8v/y//H/8f/x//H/8f/x//D/8P/w//D/
8P/w//D/8P/w//D/8P/v/+//7//w//D/8P/w//D/8P/v/+//7//v/+//7//v/+//8f/x
//H/8f/u/+7/7v/u/+7/7//v//b/9f/1//T/8//w//H/8//1//T/8//y//H/8f/x//L/
8//z//P/9P/0//T/9P/0//T/9P/0//T/9P/0//T/8//z//H/8f/x//H/8f/y//L/8f/x
//P/8f/w//D/7//v/+//7v/v/+7/7f/t/+v/6v/q/+v/7f/t/+3/7f/t/+3/7f/u/+7/
7v/u/+7/7v/u/+3/7f/r/+v/6//r/+v/6//r/+v/7f/t/+3/7f/v/+//8P/w//L/8v/x
//H/7//v/+//7//t/+3/7f/t/+3/7f/u/+7/7v/u/+7/7v/u/+7/7v/v//D/9P/4//z/
AQANACAAOQBPAGMAdwCLAJYAkAB/AGoAWABNAE4ASgA4ABsA/v/h/8D/pv+Z/5L/kf+V
/5z/qf+2/8X/0P/X/93/5P/n/+r/7v/x//T/9P/1//f/+P/5//n/+v/6//j/+v/6//z/
+//7//v/+//5//n/+P/3//n/+v/6//v/+//7//v//P/8//z//P/8//3//f/+//7/AAAB
AAEAAQAAAAAAAAAAAAAAAQABAAIAAgADAAQABAAEAAQABAAFAAUABgAGAAcACgAKAAsA
CwALAAwADgAPAA8AEAARABMAFAAVABYAFwAYABkAGQAaABkAGwAcAB0AHwAhACMAJQAl
ACYAJgAnACcAJwAnACcAKgAqACoAKgAoACgAKQApACoAKgApACkAJwAmACYAJQAmACYA
JgAlACQAJAAlACQAIwAhACAAHgAeABwAGwAaABoAFwAVABUAFAASABEADwALAAsACgAJ
AAcABwAFAAQABQAFAAQABAAEAAIAAgACAAEAAQABAAEA/v/+//7//v/+//7//v/+//v/
+v/6//v/+f/4//f/9f/u/+f/4f/b/93/3//h/+T/5f/m/+f/6f/r/+v/6//s/+z/7P/s
/+z/7v/u/+7/7//t/+3/7f/t/+7/7//w//H/8f/x//H/8f/w//D/8P/w//L/8v/y//H/
8f/x//H/8f/z//P/8//z//P/8//z//P/9f/1//P/8//z//P/8//z//P/8//z//P/9P/0
//T/9f/z//L/8v/y//T/9P/z//P/8//z//P/8//2//b/9v/2//T/9P/0//T/9P/0//T/
8//1//X/9v/2//T/9P/0//T/8//z//P/8//z//P/8//z//P/8//z//P/8v/y//L/8v/y
//P/8//6//n/+f/4//f/9//7/wAABAAEAAQABAAEAAYABgAGAAYACAAHAAcABQAFAAUA
BQAFAAYABgAFAAUAAwABAAAAAAAAAAEAAgACAAMAAgABAAEA///+//7///8BAAEAAQAB
AAAA///+//7//P/8//z//P/9//7//v//////////////////////////////////////
//8AAAAA///+//z/+//9//3//f/9////////////AQABAAIAAgAAAAAAAAAAAAAAAAAA
AAEAAgAEAAQABgANABsALgBJAGEAdwCJAJ0AqgCmAJUAfABmAFUAUgBQAEAAJwAIAOv/
zP+2/6f/nv+b/5//pv+z/8T/0//e/+n/8f/0//n//v8CAAMABAAGAAcACQAKAAoACQAJ
AAgACAAKAAoADAANAA0ADQANAA0ADQAMAAsADQAOAA4ADwAPAA8ADwAQABAAEAAQABAA
EQARABIAEgASABMAEwATABQAFAAUABQAFAAVABUAFgAWABcAGAAYABoAGgAaABsAGQAa
ABoAGwAaABoAGwAbABsAHAAeAB8AIQAiACMAJQAmACcAKAApACoAKwArACwALQAvADAA
MQAyADMANAA1ADMANAA0ADUANwA3ADcANwA2ADYANgA2ADYANgA3ADcANAA0ADMAMwAz
ADIAMgAxADIAMgAyADEALwAuAC4ALAArACkAKAAmACQAIgAhACAAIAAdABsAGwAYABYA
FQATABEAEQAQAA8ADQANAAsACgAJAAkACAAIAAgABgAGAAYABQAFAAUABQAGAAYABgAG
AAQABAAEAAQABAAEAAUABwAGAAYABgAFAAYABQAFAAUABQAFAAUABgAGAAYABgAHAAUA
BQAFAAYABgAGAAYABgAEAAQABAAFAAcABwAHAAcABwAHAAcABwAHAAcABwAHAAQABAAE
AAQABAAEAAQAAwABAAEAAQABAP///////////f/9//3//f///////f/9////////////
///////////+//7//v////3//P/8//z//P/8//v/+//7//v/+//7//r/+v/6//r/+v/6
//r/+v/8//z//P/7//v/+//8//z//P/8//z//P/5//n/+f/5//f/9//3//f/9//3//f/
9//2//b/9v/2//j/+//9/wYACgANAA8AEQAPABEAFAAXABMAFQAVABUAFAAWABYAFgAW
ABkAGgAbABwAHgAdAB0AGwAbABsAGwAbABoAGgAZABkAGwAZABgAGAAWABcAGAAYABcA
FgAVABUAEwASABIAEwAVABUAFQAVABYAFQAUABQAEgASABIAEgASABIAEQARABEAEQAR
ABEAEQARABEAEQAPAA8ADwAPAA0ADQAOAA4ADgAOAA0ADQANAA0ADQANAA8ADwAPAA8A
DwAPABAAEAAQABAAEAAQAA4ADgAQABMAEgASABQAGAAdACMAMgBHAGMAfQCPAKEAtAC8
ALUAngCGAHMAZgBgAFgARwAuAA0A7P/O/7n/rv+n/6X/rv+1/8L/0//i/+v/9f/+/wMA
BgAKAAsADAAOAA8AEQASABUAFQAWABYAGAAaABoAHAAbABsAGwAbABkAGQAYABcAFwAY
ABgAGQAZABkAGQAaABoAGgAaABoAGwAbABwAHAAcAB0AHQAdAB4AHgAeAB4AIAAhACEA
IgAiACMAJAAkACQAJAAkACUAIwAkACQAJQAoACgAKQApACcAKAAqACsALQAuAC8AMQAw
ADEAMgAzADIAMwAzADQANAA1ADUANQA4ADkAOgA7ADkAOgA6ADsAOwA7ADsAOwA8ADwA
PAA8ADoAOgA7ADsAOwA8ADwAPQA9ADwAPAA7ADgAOAA4ADcANQA0ADQAMgAxAC8ALgAs
ACwAKgApACgAJgAjACEAIQAgAB4AHQAbABkAGQAYABcAFwAXABUAFAARABEAEAAQABAA
DgAOAA4ACwALAAsACwAMAAwADAAMAAwADAAMAAwACwAKAAoACwAOAA4ADgANAAwACwAL
AAsACwALAAsADAALAAoACQAJAAgABwAGAAYABwAIAAkACgAKAAoACgALAAsACwALAAsA
DQANAA0ADQALAAsACwALAAgACAAIAAgACAAIAAgABwAHAAcABwAHAAYABQAEAAMAAgAD
AAQABQADAAMAAQABAAIAAwAEAAUABAADAAIAAQAAAAAAAAABAAEAAAAAAAAAAAAAAP//
//////////////7//v/+//7//P/8//z//P/6//r/+v/5//n/+f/6//r/+v/6//r/+v/3
//f/9//3//f/9//3//f/+P/5//r/+//6//r//P/8//z//P/6//r/+v/6//j/9//3//X/
9//3//f/9//2//b/9f/1//X/8//y//L/8v/z//T/9P/0//T/9P/1//L/8P/v/+//8f/x
//H/8f/u/+3/7P/s/+7/7v/u/+7/7v/u/+3/7f/r/+v/6//r/+v/6//r/+v/6f/p/+n/
6f/r/+v/7P/s/+7/7v/t/+3/6//r/+v/6//p/+n/6f/p/+n/6f/q/+r/6v/q/+r/6v/q
/+j/6v/r/+r/7v/w//D/9f8FABgAMQBNAF8AcwCJAJgAlACBAGgAVABFADwANgAqABMA
9v/R/7D/nv+T/4r/h/+N/5T/nf+q/7X/wv/L/9H/1v/b/+D/5P/l/+b/6P/p/+v/7P/r
/+n/6P/m/+b/6P/o/+r/6//r/+v/6//t/+3/7P/r/+n/6v/q/+v/6//r/+v/7P/u/+7/
7v/u/+3/7f/u/+7/8P/x//H/8f/y//L/8v/y//H/8f/w//D/7v/v//D/8P/y//L/8v/z
//X/9v/2//f/+P/4//n/+f/3//j/+v/7//v//P/9////AAABAAIAAwACAAMAAwAEAAMA
BQAGAAcACAAJAAoACwANAA4ADgAPABEAEQARABEAEAAQABAAEAAPAA4ADgANAAoACgAJ
AAkACQAIAAgABwAGAAYABgAFAAUABAAEAAIAAQD///7//P/4//b/9f/0//T/8f/v/+//
7v/s/+v/6f/n/+f/5v/l/+X/5f/j/+L/4f/h/+D/4P/g/97/3v/e/9//3//f/9//3v/e
/97/3v/g/+D/4P/g/9//3v/e/9//3v/e/97/3f/e/93/3f/d/93/3f/d/97/3v/e/97/
3//g/+H/4v/k/+T/5P/k/+T/4v/i/+L/4//i/+H/4P/f/97/3f/c/9v/3f/d/93/3f/a
/9r/2v/a/9z/3P/c/9v/3f/d/93/3f/b/9v/2//b/9n/2f/Z/9n/2f/Z/9f/1//X/9f/
1//X/9f/1//X/9f/1v/W/9b/1//Z/9j/2P/Y/9b/1v/V/9X/0//T/9P/0//S/9L/0v/S
/9L/0v/S/9L/1P/U/9T/0//V/9X/1v/W/9b/1v/W/9b/1//X/9j/2P/Y/9j/2P/W/9b/
1v/W/9b/1f/V/9P/1f/V/9X/1f/U/9T/0//T/9X/0//S/9L/1P/V/9b/1v/V/9T/0//T
/9P/0v/S/9P/0//T/9P/0//S/9H/0P/Q/87/zv/O/87/zv/O/83/zf/N/83/zf/N/87/
z//Q/9H/0f/R/9H/0f/Q/8//z//O/87/zv/N/83/y//L/8v/y//L/8v/y//L/83/zf/O
/87/zv/O/87/zv/Q/9D/0v/R/9D/0v/W/9b/1//f//L/CQAfADMARwBdAG4AbgBhAFAA
PgAvACgAJgAcAAcA7v/P/67/lv+H/3z/df93/37/hf+S/6H/qv+z/7n/wP/F/8j/zP/N
/8z/zP/N/8//0P/P/8//0P/Q/9D/0v/S/9T/0//T/9P/0//U/9X/1f/V/9f/2P/Y/9n/
2f/Z/9n/2v/a/9r/2v/a/93/3f/e/97/3f/d/9z/2//c/9z/3P/c/9z/3f/d/97/3P/d
/97/3v/e/97/3v/f/+H/4v/i/+P/5v/m/+f/5//n/+j/6v/r/+n/6v/r/+3/8P/x//L/
8//0//X/9f/2//n/+//8//3//v///wAAAQABAAIAAgADAAMAAwADAAMABAAEAAQABAAE
AAQABQAFAAYABgAFAAUABwAGAAYABQAEAAQABAADAAMAAgACAAAA/f/7//r/+P/2//T/
8//y//D/7f/r/+v/6v/o/+f/5f/l/+X/5P/j/+P/4//h/+D/3f/d/9z/3P/e/9z/3P/c
/9v/2//b/9v/3P/c/9z/3P/b/9r/2f/Y/9n/2P/Y/9n/3P/c/9z/2//b/9v/3P/d/93/
3f/d/97/3v/e/97/3//d/93/3f/e/97/3v/e/97/3v/e/97/3//h/+H/4f/h/+P/4//j
/+P/4f/h/+H/4f/i/+L/4v/i/+T/5P/k/+P/4//j/+P/4//j/+P/4//j/9//3//f/9//
4f/h/9//3//f/9//3//f/9//3//f/9//4P/g/+D/4f/f/97/3v/e/9//4P/g/+H/4f/h
/+H/4f/g/+D/4P/g/+D/4P/g/+D/3v/e/97/3f/f/9//4P/g/97/3v/e/97/3//f/9//
3//f/9//3//f/9//3//f/9//3P/c/9z/3P/e/9//3//m/+X/5f/k/+P/5f/l/+b/6P/o
/+j/6P/q/+r/6v/q/+j/5//n/+X/5f/l/+X/5f/m/+b/5f/l/+X/4//i/+L/5P/l/+b/
5v/l/+T/4//j/+T/5P/l/+f/6f/p/+n/6f/m/+X/5P/k/+T/5P/k/+T/5f/m/+b/5//p
/+n/6f/p/+f/5//n/+f/5//n/+f/5//p/+n/6v/q/+z/7P/r/+v/7f/t/+3/7f/t/+3/
7f/t/+3/7f/u/+7/7v/u/+7/7v/w/+7/7v/x//L/9P/0//j/AwARACoAQwBZAGsAfQCR
AJYAjAB3AGQAVgBTAFQATAA0ABcA+v/b/7z/qP+f/5r/mf+f/6r/t//I/9X/3v/n/+v/
7v/z//j/+P/5//j/+P/5//v//P/9//3//v/+/wAAAgACAAQABQAFAAUABQAGAAcABwAH
AAkACgAKAAsADQANAA0ADgAQABAAEAAQABEAEQASABIAEgATABMAEwASABIAEgASABQA
FQAVABYAFgAXABgAGAAYABgAGAAZABsAHAAcAB0AGwAaABoAGQAXABgAGgAbABkAGgAb
AB0AHwAhACMAJQAkACUAJQAmACcAKQAqACsALAAtAC4ALwAvADAAMAAxADMAMwAzADMA
NgA2ADYANgA0ADQANQA1ADQANAAzADMAMwAyADIAMQAwADAAMAAvAC0ALAAsACoAKQAn
ACYAJAAiACAAHwAeAB4AGwAZABkAGAAWABUAEwASABMAEwATABIAEQAOAAwACwALAAoA
CgAMAAoACgAKAAkACQAJAAkACAAIAAgACAAKAAoACgAKAAkACAAIAAkACAAIAAgABwAH
AAcACAAJAAcABwAHAAgACAAIAAgACQALAAsACwAMAAsACgAJAAgACAAIAAgACQAJAAkA
CQAJAAkACQAJAAkACQAJAAkACQAKAAoACgAKAAoACgAKAAkACwALAAsACwALAAsACwAL
AAkACQAJAAkACQAJAAcABwAHAAcABwAHAAUABQAFAAUAAgACAAIAAwAFAAQABAAEAAQA
BAADAAMABQAFAAUABQAGAAYABgAGAAcACAAJAAoADAAMAAwACwALAAsADAAMAAoACgAK
AAoACQAJAAkACQAHAAcABwAHAAkACQAJAAkACgAKAAoACgAJAAkACAAOAA4ADQALAAkA
CAAJAAsADQALAAsACwALAAsACwAMAA0ADQANAAwADAAMAAwADAAKAAoACgAKAAwACwAL
AAkACQAJAAkACQAKAAoACQAJAAkABwAGAAYABgAHAAgACAAHAAYABQAFAAMAAgACAAMA
BQAFAAUABQAEAAMAAgACAAQABAAEAAQAAgACAAEAAQABAAEAAQABAAEAAQABAAEAAQAB
AAEAAQADAAMABAAEAAIAAgABAAEAAQABAAEAAQABAAEAAQABAAEAAQACAAIAAgACAAIA
AgAEAAQABAAHAAoACgAMABAAGQAnAD4AVwBtAIEAkwClAKwAogCLAHQAYgBXAFQATAA4
AB0AAADf/8D/rv+n/6D/nf+h/6r/uf/K/9f/4v/p/+//+P/7//7//v8BAAIABAAFAAcA
CAALAAsADAAMAAwADgAOABAADwAPAA8ADwAPAA8ADgANAA8AEAAQABEAEwATABMAFAAW
ABYAFgAWABkAGQAaABoAHAAdAB0AHQAeAB4AHgAeACAAIQAhACIAIwAlACcAKAAlACQA
IwAjACUAJgAmACcAKAAoACkAKQApACoALAAtAC0ALgAvADEANAA1ADYANwA4ADkAOQA6
AD0APwBAAEEAQABBAEIAQwBDAEQARABFAEUARQBFAEUASABIAEgASABHAEYARgBFAEYA
RgBFAEUARwBGAEYARQBGAEYARgBFAEQARABFAEQAQQA/AD4APAA4ADYANQA0ADYAMwAx
ADEALgAsACsAKQApACkAKAAnACcAJwAlACQAIwAjACIAIgAkACIAIgAiAB8AHwAfAB8A
HAAcABwAHAAcABwAHAAcAB0AHAAcAB0AHgAeAB4AHQAdAB0AHgAfAB0AHQAdAB4AHgAe
AB4AHwAdAB0AHQAeAB4AHgAeAB4AHAAcABwAHQAdAB0AHQAdAB0AHQAdAB0AHwAfAB8A
HwAeAB4AHgAeABwAHAAcABsAGwAbABsAGwAbABsAGwAbABkAGQAZABkAFwAXABUAFQAV
ABUAFQAVABUAFQAVABUAFQAWABcAGQAXABYAFgAWABYAFgAVABUAFwAXABcAFwAYABgA
GAAYABoAGgAaABoAGAAYABgAFwAVABUAFgAWABYAFgAWABYAFwAXABcAFwAXABcAFwAX
ABcAFwAXABcAGAAYABgAGAAXABcAFgAcABwAGwAZABcAFgAXABkAGwAZABkAGQAZABkA
GgAcABwAHAAcABwAHAAcABwAHgAdAB0AGwAdAB0AHQAdAB4AHgAdAB0AHwAdABwAHAAa
ABsAHAAcABsAGgAZABkAGQAYABgAGQAbABsAGwAbABsAGwAbABwAHAAcABwAHAAeAB4A
HQAdABsAGwAbABsAGwAbABsAGwAbABsAGwAbAB0AHQAeAB4AHgAeAB0AHQAfAB8AHwAf
AB8AHwAfAB8AHwAfACAAIAAiACIAIgAiACIAIgAkACMAIgAiACYAJgApADcASgBhAH0A
kwClALsAygDKALsApACMAHkAcgBwAGQATwAwAA8A8P/W/8v/xP+//8P/yv/V/+T/8/8A
AAsAEwAaAB8AJAAmACcAKAAqACsALQAuAC0ALQAuAC4ALgAwADAAMgAzADMAMwAzADUA
NQA0AA==
         </WaveFormData>
      </LeadData>
      <LeadData>
         <LeadByteCountTotal>10000</LeadByteCountTotal>
         <LeadTimeOffset>0</LeadTimeOffset>
         <LeadSampleCountTotal>5000</LeadSampleCountTotal>
         <LeadAmplitudeUnitsPerBit>4.88</LeadAmplitudeUnitsPerBit>
         <LeadAmplitudeUnits>��V</LeadAmplitudeUnits>
         <LeadHighLimit>2147483647</LeadHighLimit>
         <LeadLowLimit>268435456</LeadLowLimit>
         <LeadID>V3</LeadID>
         <LeadOffsetFirstSample>0</LeadOffsetFirstSample>
         <FirstSampleBaseline>0</FirstSampleBaseline>
         <LeadSampleSize>2</LeadSampleSize>
         <LeadOff>FALSE</LeadOff>
         <BaselineSway>FALSE</BaselineSway>
         <ExcessiveACNoise>FALSE</ExcessiveACNoise>
         <MuscleNoise>FALSE</MuscleNoise>
         <LeadDataCRC32>1962511685</LeadDataCRC32>
         <WaveFormData>
EgASABIAEgAUABQAFAAUABQAFAAUABQAEgASABIAEgAQABAAEAAQAA4ADgAOAA4ADgAO
AA4ADgAMAAwADAAMAA4ADgAOAA4ADgAOAA4ADgAOAA4ADgAOABAAEAAQABAADgAOAA4A
DgAOAA4ADgAOAA4ADgAOAA4ADgAOAA4ADgAMAAwADAAMAA4ADgAOAA4AEAAQABAAEAAS
ABIAEgASABIAEgASABIAFAAUABQAFAAUABQAFAAUABYAFgAWABYAFgAWABUAFQATABMA
EQARABEAEQASABMAEwAQAA8ADwAOAA4ADgAOAA4AEAAQAA8AEAAPAA4ADQANAAwADAAM
AAwADAALAAsACwALAAsACwAJAAkACQAJAAsACwALAAsACQAJAAkACQAJAAkACQAJAAsA
CwAKAAoACgAKAAoACwAKAAkACAAHAAcABwAHAAcACQAJAAkADAANAA8AFQAaACAALAA5
AEsAZQCBAJkAsQDLANkA3QDaANMAxgC0AJwAfQBbADoAFwDq/8T/r/+i/5n/mf+g/6n/
tf/F/9L/2//j/+r/7//3//z/AQADAAQABgAHAAcABwAJAAkACQAJAAkACgAKAAsADAAM
AAsACwAMAAwADAAOAA8ADwARAA8ADwAPAA8ADwAPAA8ADwASABMAEwATABMAEwAUABQA
EgATABMAEwATABQAFQAVABUAFQAXABcAFwAXABgAGAAaABoAGgAbABoAGgAbABsAHAAc
AB8AHwAgACIAIwAkACMAJQAmACgAKQAqACsALAAvADIAMgAzADQANAA0ADQANgA3ADgA
OQA5ADkAOwA7ADkAOQA6ADoAOgA6ADoAOwA5ADkAOQA5ADoAOQA4ADcANQA1ADQAMwAz
ADIAMQAvACwAKgApACcAJgAlACQAIwAhAB8AHgAdAB4AHAAaABgAFwAXABQAFAARABEA
EAAOAA0ADQAMAAwADAALAAoACQAGAAYABwAHAAMAAwAEAAQAAgACAAIAAgABAAIAAwAE
AAYABgAGAAcABwAHAAcABwAHAAcABwAIAAgACAAIAAgABgAGAAcABwAHAAcABwAHAAkA
CQAKAAoACgAKAAoACgAJAAkACQAIAAgACAAJAAkACAAIAAgACAAIAAgACAAIAAgABwAH
AAcABwAHAAcABwADAAMABAAEAAUABAAFAAcABQAEAAQABAAEAAQABAAEAAMAAQAAAP//
AQABAAEAAQABAAAAAAAAAP///////////f/9//3//f/7//v/+//7//v/+//8//z//v/+
//7//v//////AAACAAQAAgAAAAAAAAAAAAAAAAAAAAAAAAAAAAAAAAAAAAAAAAAAAAAA
AAD///////////3//f/7//v//P/9//3/+v/5//n/+P/4//j/+P/8//7//v/9//v/+f/3
//X/9f/0//T/9P/y//L/8f/x//H/8f/x//H/8//z//P/8//x//H/8f/x//P/8//z//P/
8//z//P/8//z//P/8v/y//L/8v/y//P/8f/x//H/8f/x//H/8f/x//P/8//x//T/+f/9
/wEACAAUACIANwBTAG0AhwCjAMEAzwDTANEAzADFALgApACIAGUAQQAWAOX/vP+i/4//
hv+H/43/lv+h/7P/v//I/9H/1//e/+P/5f/o/+v/7f/s/+7/7//v/+3/7//v/+//8f/x
//L/8v/1//b/9v/1//P/9P/0//T/9P/1//X/9//5//n/+f/5//n/+f/5//n/+P/5//n/
+f/5//n/+v/6//r/+//7//v//f/+////////////AQABAAEAAQACAAIAAgACAAIAAwAE
AAQABQAFAAYABgAJAAkACgAMAA0ADgAPABEAEgAUABUAFgAXABgAGgAeAB8AIQAhACIA
IwAkACQAJQAmACcAJQAlACcAJwAnACcAKAAoACYAJgAmACcAJQAlACUAJQAiACEAIAAf
ACEAIQAgAB8AHwAeAB0AGwAYABYAFQATAA8ADQALAAkABwAFAAQAAwACAAAA/v/8//v/
+//4//j/+f/5//j/9v/1//X/9P/0//P/8f/v/+3/7v/u/+//7//t/+3/7v/u/+3/7P/r
/+r/6f/q/+v/7P/u/+7/7v/v/+//7//v/+//7f/t/+3/7v/u/+7/7v/u/+7/7v/v/+//
7f/t/+3/7f/v/+//8P/w//L/8v/y//L/8f/x//H/8P/w//D/8f/x/+7/7v/u/+7/7v/u
/+7/7v/u/+3/7f/t/+3/7f/t/+3/6//r/+z/7P/q/+j/6P/p/+n/6P/o/+j/6P/o/+j/
6P/m/+X/5f/l/+f/5//n/+f/5f/k/+T/5P/j/+P/4//j/+X/5f/l/+X/5f/l/+X/5f/j
/+P/5P/k/+b/5v/m/+b/5v/o/+j/6P/o/+j/6P/o/+j/6P/o/+j/6P/m/+b/5v/m/+j/
6P/n/+f/5P/j/+D/3//i/+P/5f/n/+f/5P/j/+P/4v/i/+L/4v/k/+b/5v/l/+P/4f/f
/93/3//e/97/3v/c/9z/2//b/9v/2//b/9v/2//b/9v/2//d/93/3f/d/93/3f/d/93/
2//b/9v/2//b/9v/2v/a/9r/2v/a/9v/2f/Z/9n/2f/Z/9n/2f/Z/9n/2//b/9z/3//h
/+X/6P/y/wQAGQAzAE8AawCDAJ8AsQC3ALUAsACpAKIAmgCCAF0AOwAWAOX/vP+c/4H/
dP91/3n/fv+L/5v/qf+0/7v/v//E/8n/zf/O/9H/1f/U/9b/1//X/9n/2//b/9v/3f/d
/97/3v/f/+D/4P/f/93/3v/e/97/4P/h/+H/4//j/+P/4//j/+P/4//j/+P/5P/l/+X/
5f/n/+f/6P/o/+j/6f/p/+n/5//o/+n/6f/r/+v/7f/t/+v/6//s/+z/8P/w//D/8f/y
//L/8//z//b/9v/5//n/+v/8//3//v///wEAAgAEAAUABgAHAAgACwAOAA4ADwARABIA
EwAUABQAFQAWABcAFwAXABkAGQAbABsAHAAcABoAGgAaABsAGQAZABkAGQAYABcAFgAV
ABUAFQAUABMAEQAQAA8ADQAKAAgABwAFAAMAAQD///3/+//5//j/9//2//T/8v/w/+//
7//s/+z/6//r/+r/6P/p/+n/6P/o/+j/5//m/+X/4v/i/+P/4//j/+P/5P/k/+L/4v/i
/+L/4P/g/+D/4P/g/+D/4P/h/9//3//f/9//3//f/9//4P/g/+D/4P/g/+L/4v/j/+P/
4f/h/+H/4f/h/+H/4v/i/+L/4v/i/+L/4//j/+P/4v/k/+T/5f/l/+T/5P/k/+T/5P/k
/+T/5P/k/+P/4//j/+P/4//j/+P/4f/h/+L/4v/i/+D/4P/h/+H/4P/g/+D/4P/g/+D/
4P/g/9//3//f/9//3//f/9//3//e/97/3v/f/9//3//f/9//3//f/9//3//f/9//3//d
/93/3v/e/97/3v/e/97/3v/d/93/3v/e/97/3v/e/97/3v/e/97/3f/d/93/3f/d/93/
3f/d/+D/4P/h/+H/4v/i/+P/4//j/+X/5v/m/+b/5v/m/+T/5P/k/+T/5P/k/+T/5P/k
/+T/5P/k/+T/5P/j/+P/4//j/+H/4f/h/+H/4v/j/+T/4v/i/+P/4v/i/+L/4v/k/+b/
5v/l/+T/4//i/+H/4f/g/+D/4P/g/+D/3//f/9//3//f/9//3//f/9//3//f/9//3//f
/9//3//f/9//3//f/9//3//h/+H/4P/g/+D/4P/g/+H/3//f/9//3//f/9//3//f/+H/
4//j/+T/5//p/+3/9v8CABQALQBJAGUAfwCbALMAvQC/AL8AuACzAK4AngB8AFcAMQAG
ANf/sP+U/4X/gP+B/4P/kP+h/6//t//A/8f/z//S/9X/1//a/93/3//e/+D/4f/h/+H/
4//j/+P/4//j/+T/5P/n/+j/6P/n/+n/6v/q/+r/6P/p/+n/6//r/+v/6//r/+3/7f/t
/+3/7P/t/+3/7f/t/+3/7v/u/+7/7//v/+//8f/y//P/8//1//X/9//3//f/9//4//j/
+P/4//j/+f/6//r/+//7//7//v8BAAEAAgAEAAUABgAFAAcACAAKAAwADgAQABIAEQAU
ABQAFQAZABoAGwAcABwAHQAeAB8AIQAhACMAIwAjACMAJAAkACIAIgAiACMAJQAlACUA
JQAiACEAIAAfAB8AHwAeAB0AHQAcABsAGQAWABQAEwARABEADwANAAsABwAFAAQAAwAE
AAIAAAD+//3//f/6//r/+//7//r/+P/3//f/9v/2//b/9f/0//P/8P/w//H/8f/x//H/
8v/y//D/8P/w//D/8P/w//D/8P/y//L/8v/z//H/8f/x//H/8f/x//H/8v/0//T/9P/0
//L/8v/z//P/9f/1//X/9f/1//X/9v/2//b/9v/2//b/9f/1//X/9P/0//T/9f/1//b/
9v/2//b/9v/2//b/9v/4//f/9//3//X/9f/1//X/9f/1//b/9v/2//T/9P/1//X/9P/0
//T/9P/0//T/9P/0//P/8//z//H/8f/x//H/8//y//L/8v/x//H/8f/x//H/8f/x//H/
8f/x//H/8f/x//H/8v/y//L/8v/y//L/8v/x//H/8v/y//L/8v/y//L/8v/y//L/8f/x
//H/8f/v/+//7//v//D/8P/x//H/8P/w//H/8f/x//H/8f/y//L/8//0//T/9f/0//T/
9P/2//b/+P/4//b/+P/4//j/+P/6//r/+v/6//j/+P/4//j/9v/2//b/9v/4//j/9//3
//f/9//1//X/9f/1//b/9//5//b/9f/1//L/8v/y//L/9P/2//b/9f/1//X/9f/1//X/
9P/0//T/8v/y//H/8f/x//H/8f/x//H/8f/x//H/8f/x//H/8f/x//H/8f/x//H/8f/x
//H/8f/x//D/8P/w//D/8P/x//H/8f/x//H/8//z//P/8//x//P/8//0//f/+/8BAAYA
DAAYACkAQQBbAHMAjQCnALsAwwDDAL4AuQCyAKQAigBnAEMAIAD5/9D/sP+b/47/i/+P
/5j/pf+z/7//yv/R/9f/3v/j/+f/7P/v/+//8P/y//P/8//1//f/9//3//f/9//4//j/
+f/6//r/+f/5//r/+v/6//r/+//7//3//f/9//3//f/9//3//f/9//7/////////AQAB
AAIAAgACAAMAAwADAAEAAgADAAMAAwADAAUABQAHAAcACAAIAAoACgAKAAsADAAMAA0A
DQAOAA4AEQARABAAEgATABQAEwAVABYAGAAZABoAGwAcAB8AIgAiACMAJQAmACcAKAAo
ACkAKgArAC0ALQAvAC8ALQAtAC4ALgAuAC4ALgAvAC8ALwAvAC8ALgAtACwAKwArACsA
KgApACkAKAAnACUAJAAiACEAHwAfAB0AGwAZABcAFQAUABMAEgAQAA4ADAALAAsACAAI
AAcABwAGAAQAAwADAAIAAgACAAEAAAD//wAAAAABAAEA/v/9//3//P/8//z//P/8//z/
/P/8//z//P/8//z//f/9//3//f/9//v/+//7//z//P/8//z//P/8//z//f/9//3//f/9
//3//f/9//7//v/+//7//v/+//////////7//v/+///////+//7//v/+//7//v/+//7/
/v/9//3//f/9//3//f/9//v/+//8//z//P/6//r/+//7//r/+v/6//j/+P/4//j/+P/3
//f/9//3//f/9//3//n/+P/4//j/9f/1//X/9f/3//f/9//3//f/9//3//f/9f/1//b/
9v/2//b/9v/2//b/9f/1//b/9v/2//b/9v/2//b/9v/2//X/9f/1//X/9f/1//X/9f/2
//b/9//3//j/+P/5//n/9//3//v//P/6//r/+v/6//z//P/8//z/+v/6//r/+v/8//z/
/P/8//z//P/7//v/+//7//n/+f/3//f/+P/5//v/+P/3//f/9v/2//b/9v/2//j/+P/3
//j/9//2//X/8//y//L/8v/0//T/8//z//P/8//z//P/8f/x//H/8f/x//H/8f/x//P/
8//z//P/8f/x//H/8f/z//P/8v/y//T/9P/0//X/8//z//P/8//z//P/8//z//P/8//1
//b/+f/9/wEABgAOABoAKwBBAFsAcQCLAKUAtwC9AL0AuACxAKQAlAB6AFkANwAUAO//
yP+o/5X/iv+H/4v/kP+d/6//v//I/9H/2f/e/+X/6//u/+//8f/y//T/9f/1//X/9//3
//f/+f/5//r/+v/7//z//P/7//v//P/8//z//P/9//3//////////////wEAAQABAAEA
AAABAAEAAQABAAEAAgACAAQABQAFAAUAAwAEAAUABQAFAAUABwAHAAkACQAKAAoADAAM
AAwADQAOAA4ADwAPABAAEAATABMAEgAUABUAFgAXABkAGgAcAB0AHgAfACAAIQAkACQA
JQAnACgAKQAqACoAKwAsAC0ALwAvADEAMQAvAC8AMAAwADAAMAAwADEAMQAxADEAMQAw
AC8ALgAtAC0ALQAsACsAKwAqACkAJwAmACQAIwAhAB8AHQAbABkAFQATABIAEQAQAA4A
DAAKAAsACwAIAAgABwAHAAYABAADAAMAAgACAAIAAQAAAP///v/+///////9//3//v/+
//z//P/8//z//P/8//z//P/8//z//P/9//3//f/9//3//f/9//3//v/+//7//v/+/wAA
AAABAAEAAQABAAEAAQD/////AAAAAAIAAgACAAIAAwADAAMAAgACAAIAAwADAAIAAgAC
AAIAAgACAAIAAgAAAP///////////////////f/9//7//v8AAP7//v///////v/+//7/
/P/8//z//P/+//3//f/9//3//f/9//3/+//6//r/+v/7//v/+//7//3//f/9//3//P/7
//r/+f/5//n/+v/6//r/+v/6//r//P/7//v//P/7//r/+f/4//r/+v/6//r/+f/5//n/
+f/5//n/+f/5//j/+P/5//n/+P/4//n/+f/4//n/+v/8//7//f/+//7//v/+//7//v/+
//7//v/+//7//v/+//7//v/+//7//v/+//7//v/9//3///////3//f/7//v//P/9//3/
+v/5//n/9v/2//b/9v/4//r/+v/5//r/+f/4//f/9//2//b/9v/2//b/9f/1//X/9f/1
//X/9f/1//X/9f/1//X/9f/1//P/8//z//P/8f/x//H/8f/z//P/8v/y//T/9P/0//X/
9f/1//X/9f/1//X/9f/1//X/9f/3//j/+//9////BgAMABQAIQA1AE8AaQCBAJcArwC/
AMMAwAC7ALIApACMAG8ATQAuAAsA4P+4/5//kP+H/4X/jP+T/6H/s//C/8v/0//a/+H/
5f/q/+3/7//y//T/9f/1//X/9//3//f/+//7//z//P/9//7//v/9//3//v/+//7//v//
////AQABAAEAAQABAAEAAQABAAEAAAABAAEAAQACAAMABQAGAAQABQAFAAUABQAGAAcA
BwAHAAcACQAJAAcABwAIAAgADAAMAAwADQAQABAAEQARABAAEAATABMAFAAWABcAGAAX
ABkAGgAcABsAHAAdAB4AHwAiACIAIwAnACgAKQAqACwALQAuAC8ALwAvADEAMQAxADEA
MgAyADAAMAAwADEAMQAxADEAMQAwAC8ALgAtAC0ALQAsACsAKwAqACkAJwAmACQAIwAh
ACEAHwAdABsAFwAVABQAEwASABAADgAMAAsACwAIAAgABwAHAAYABAADAAMAAgACAAIA
AQAAAP///P/8//3//f/7//v//P/8//z//P/8//z/+P/4//j/+P/6//r/+v/7//v/+//7
//v//f/9//3//v/8//z//P/8//r/+v/7//v//f/9//3//f/9//3//v/+//z//P/8//z/
/////////v/8//z//f/9//7//v/+//7//v/+//7//v/+//3//f/9//v/+//7//v/+//7
//z//P/8//r/+v/7//v/+v/6//r/+P/4//j/+P/4//f/9//3//f/9//3//f/9//2//b/
9v/1//X/9f/1//X/9f/1//X/8//z//P/8//x//H/8v/y//T/9P/0//T/9P/z//P/9P/y
//L/8v/y//P/9P/1//b/9//3//f/9//1//b/+P/4//j/+P/4//j/+P/4//j/+P/4//j/
+P/4//j/+P/4//j/9//3//n/+f/3//f/9f/1//b/9//3//T/8//z//D/8P/w//D/9P/2
//b/9f/y//H/8P/v/+//7v/u/+7/7v/u/+3/7f/t/+3/7f/t/+3/7f/t/+3/6//r/+v/
6//t/+3/7f/t/+//7//v/+//7//v/+7/7v/s/+z/7P/t/+v/6//r/+v/7f/t/+3/7f/r
/+v/7f/u/+//8//3//r/AgAUACkAQwBhAHkAkQCvAMcAzwDRAMwAxwC6AKoAlABzAFEA
LAD7/8r/qP+V/4b/g/+H/47/l/+l/7P/vv/H/83/1P/b/9//5P/l/+X/6P/q/+v/6//p
/+v/6//r/+//7//w//D/8f/y//L/8f/x//L/8v/y//D/8f/x//P/9f/1//X/9f/1//X/
9f/1//T/9f/1//X/9//3//j/+P/4//n/+f/5//n/+v/7//v/+f/5//v/+//9//3//v/+
/wIAAgACAAMAAgACAAMAAwAEAAQABwAHAAgACgALAAwADwARABIAFAATABQAFQAWABkA
HAAcAB0AHwAgACEAIgAkACUAJgAnACcAJwApACkAKQApACoAKgAoACgAKAApACgAJwAm
ACUAJgAlACQAIwAjACMAIgAhACEAIAAfAB0AGgAYABcAFQARAA8ADQALAAsACQAIAAcA
BgAEAAIAAAD//////P/8//v/+//6//j/9//3//b/9v/2//X/9P/z//L/8v/z//P/8f/x
//L/8v/y//L/8v/y//D/8P/w//D/7v/u/+7/7//v/+//7//v//H/8f/x//L/8v/y//L/
8v/z//T/9v/3//X/9f/1//X/9f/1//b/9v/4//j/+P/4//j/9//2//T/9v/2//f/9//2
//b/9v/2//T/9P/0//T/9P/z//P/8//z//P/8//z//H/8f/y//L/8v/w//D/8f/x//D/
8P/w//L/8v/y//L/8P/v/+//7//x//H/8f/x/+//7v/u/+7/7f/t/+3/7f/t/+3/7f/t
/+3/7f/t/+3/7//v//D/8P/w//D/8P/w//L/8f/x//L/8v/y//T/9P/0//T/9P/y//L/
8v/y//L/8v/y//L/9P/0//T/9P/y//L/8f/x//P/8//x//H/8f/x//L/8//z//D/7//v
/+7/7v/u/+7/8v/0//T/8//w/+//7v/t/+3/7P/s/+z/7v/u/+3/7f/r/+v/6//r/+3/
7f/t/+3/7f/t/+3/7f/r/+v/6//r/+v/6//r/+v/7f/t/+z/7P/s/+z/7P/t/+3/7f/t
/+3/7f/t/+3/7f/v//H/8f/w/+//8//5//7/AgAKAB0ANQBRAGsAhQCjALsAxwDLAMwA
yQDCALoAqgCNAGkARgAbAOr/wP+n/5L/if+J/47/mf+n/7f/xP/J/8//1v/d/+H/5v/n
/+n/6v/s/+3/7f/t/+//7//v//H/8f/y//L/8//0//T/8//z//T/9P/0//T/9f/1//f/
9//3//f/9//3//f/9//3//j/+f/5//n/+f/5//r/+v/6//v/+//7//v//P/9//3//f/9
////////////AAAAAAIAAgACAAMABAAEAAUABQAGAAYACQAJAAoADAANAA4ADwARABIA
FAAXABgAGQAaAB0AIAAgACEAIQAiACMAJAAmACcAKAApACkAKQArACsAKwArACwALAAs
ACwALAAtACsAKwArACsAKgApACgAJwAnACcAJgAlACUAJAAjACEAHgAcABsAGQAXABUA
EwARAA0ACwAKAAkACgAIAAYABAADAAMAAAAAAP3//f/8//r/+f/5//j/+P/4//f/9v/1
//T/9P/1//X/8//z//T/9P/0//T/9P/0//T/9P/0//T/9P/0//T/9f/1//X/9f/1//X/
9f/1//b/+P/4//j/+P/2//b/9//3//f/9//3//f/9//3//j/+P/6//r/+v/6//n/+f/5
//j/+v/6//v/+//6//r/+v/6//r/+v/6//r/+v/5//n/+f/5//n/+f/5//n/+f/6//r/
/P/6//r/+//5//j/+P/4//b/9v/2//b/+P/3//f/9//3//f/9//3//f/9v/2//b/9//3
//f/9//3//f/9//3//X/9f/1//X/9f/1//b/9v/2//b/9v/2//b/9f/1//b/+P/4//j/
+P/2//b/9v/2//X/9f/1//X/9f/1//X/9f/4//j/+f/5//r/+v/7//v/+f/7//z//P/8
//z//P/+//7//v/+//z//P/8//z//v/+//7//v/8//z/+//7//v/+//5//n/+//7//z/
/f/7//j/9//3//j/+P/4//j//P/+//7//f/7//n/9//1//X/9P/0//T/9P/0//P/8//z
//P/8//z//X/9f/1//X/8//z//P/8//z//P/8//z//P/8//z//P/8//z//L/8v/0//T/
9P/1//P/8//z//P/9f/1//X/9f/1//P/8//2//v///8BAAYAEAAgADUATwBrAIMAnQC3
AMUAywDJAMYAwQC6AKoAjABnAEEAHADx/8j/rP+b/5D/j/+V/6D/r/+//8n/0v/Z/9//
5P/r/+//8v/z//X/9P/2//f/9//1//f/9//3//n/+f/6//r/+f/6//r/+f/7//z//P/8
//r/+//7//3//f/9//3//f/+////AAABAAEAAQAAAP//AQABAAIAAgACAAMAAwADAAMA
BAAFAAUABQAFAAcABwAHAAcACAAIAAgACAAIAAkACgAKAAsACwAMAAwADwAPAA4AEAAR
ABIAEwAVABYAGAAZABoAGwAcAB8AIgAiACMAIwAkACUAJgAoACkAKgArACsAKwAtAC0A
LwAvADAAMAAuAC4ALgAvAC0ALQAtAC0ALAArACoAKQArACsAKgApACgAJgAkACEAIAAe
AB0AGwAZABcAFQATABMAEQAQAA8ADAAKAAgABgAFAAUAAgACAAEAAQAAAP7/+//7//r/
+v/6//n/+P/3//j/+P/5//n/9f/1//b/9v/2//b/9v/2//b/9v/2//b/9P/0//T/9f/1
//X/9f/1//X/9f/1//b/9P/0//T/9P/1//b/+P/5//j/9//2//X/9f/1//b/9v/4//j/
+P/4//n/+f/5//j/9v/2//f/9//4//j/+P/4//b/9v/2//b/+P/3//f/9//1//X/9f/1
//P/8//0//T/9P/y//L/8//z//L/8v/y//L/8v/y//L/8v/x//H/8f/x//H/8f/x//H/
8P/w//D/7//v/+//7//v/+//7//v/+//7//v/+//7f/t/+7/7v/u/+7/7v/u//D/7//v
//D/7v/u/+7/7v/u/+7/7v/u/+3/7f/t/+3/7f/t/+3/7f/s/+z/7f/t/+7/7v/v/+//
7//v/+//8P/w//H/8v/y//P/8v/y//L/9P/0//T/9P/0//T/9P/2//b/9v/2//b/9v/2
//b/9P/0//T/9P/2//b/9f/1//P/8//x//H/8f/x//L/8//z//D/7//v/+7/7v/u/+7/
8P/y//L/8f/y//H/8P/v/+//7v/u/+7/7P/s/+v/6//r/+v/6//r/+v/6//r/+v/7f/t
/+3/7f/t/+3/7f/t/+v/6//r/+v/6//r/+r/6v/s/+z/7P/t/+3/7f/t/+3/6//r/+v/
6//t/+3/7f/w//P/9f/5/wAACgAYAC0AQwBdAHMAjQCjALMAuQC1ALAAqQCeAIwAcABL
ACsACADf/7b/nP+P/4b/g/+F/47/nf+v/73/yP/P/9P/2v/h/+P/5v/r/+3/7P/u/+//
7//v//H/8f/x//H/8f/y//L/9P/2//f/9//1//b/9v/2//b/9//3//n/+f/5//n/+f/7
//v/+//7//r/+//7//v/+//7//z//P/8//3//f/9//3//v//////AQABAAMAAwABAAEA
AgACAAQABAAEAAUACAAIAAkACQAKAAoADQANAA4AEAARABIAEQATABQAFgAXABgAGQAa
ABsAHgAeAB8AIQAiACMAJAAkACUAJgAnACcAJwApACkAKwArACwALAAqACoAKgArACkA
KQApACkAKgApACgAJwAlACUAJAAjACUAJAAjACEAIAAeAB0AGwAZABcAFQATABIAEQAR
ABEADgAMAAoACAAHAAcABAAEAAEAAQAAAP7///////7//v/+//3//P/7//j/+P/5//n/
+f/5//r/+v/6//r/+v/6//r/+v/6//r/+v/6//r/+//7//v/+//7//n/+f/5//r//P/8
//z//P/6//r/+//7//v/+//7//v/+//7//z//P/8//z//P/8//3//f/9//z//P/8//3/
/f/8//z//P/8//z//P/8//z//P/7//v/+//7//v/+//7//n/+f/6//r/+v/4//j/+f/7
//r/+v/6//j/+P/4//j/+v/5//n/+f/5//n/+f/5//n/+P/4//j/9//3//f/9//1//X/
9f/1//f/9//3//f/9//3//j/+P/4//j/+P/4//b/9f/1//b/9v/2//b/9v/2//b/9v/2
//f/9//3//f/9//3//f/9//2//b/9//3//j/+P/5//n/+f/5//n/+v/6//v//P/8//3/
/P/+//7//v/+//7//v/+//7//v/+//7//v/+//7//v/+//7//v/9//3//f/9//v/+//5
//n/+v/7//3/+v/5//n/+P/4//j/+P/4//r/+v/5//r/+f/4//f/9//2//b/9v/2//b/
9f/1//X/9f/1//X/9f/1//X/9f/z//P/8//z//X/9f/1//X/9f/1//X/9f/1//X/9P/0
//T/9P/0//X/9f/1//X/9f/1//X/9f/1//X/9f/3//j/+f/7/wEABAAMABgAKQA9AFcA
cQCJAKEAtQDBAMMAvgC1AKgAmACCAGEAPwAeAPf/zP+s/5n/jv+H/4v/kP+Z/6n/uf/E
/8//1//c/+X/6//u/+//8f/y//T/9f/1//X/9//3//f/+f/5//r/+v/7//z//P/7//3/
/v/8/w==
         </WaveFormData>
      </LeadData>
      <LeadData>
         <LeadByteCountTotal>10000</LeadByteCountTotal>
         <LeadTimeOffset>0</LeadTimeOffset>
         <LeadSampleCountTotal>5000</LeadSampleCountTotal>
         <LeadAmplitudeUnitsPerBit>4.88</LeadAmplitudeUnitsPerBit>
         <LeadAmplitudeUnits>��V</LeadAmplitudeUnits>
         <LeadHighLimit>2147483647</LeadHighLimit>
         <LeadLowLimit>268435456</LeadLowLimit>
         <LeadID>V4</LeadID>
         <LeadOffsetFirstSample>0</LeadOffsetFirstSample>
         <FirstSampleBaseline>0</FirstSampleBaseline>
         <LeadSampleSize>2</LeadSampleSize>
         <LeadOff>FALSE</LeadOff>
         <BaselineSway>FALSE</BaselineSway>
         <ExcessiveACNoise>FALSE</ExcessiveACNoise>
         <MuscleNoise>FALSE</MuscleNoise>
         <LeadDataCRC32>3618368584</LeadDataCRC32>
         <WaveFormData>
AgACAAIAAgACAAIAAgACAAIAAgACAAIAAgACAAIAAgAAAAAAAAAAAP7//v/+//7//v/+
//7//v/8//z//P/8//7//v/+//7//v/+//7//v/+//7//v/+/wAAAAAAAAAA/v/+//7/
/v/+//7//v/+//z//P/8//z//v/+//7//v/8//z//P/8//z//P/8//z//f/+////AAAC
AAIAAgACAAIAAgACAAIAAgACAAIAAgAEAAQABAAFAAUABQAFAAUABgAGAAUABQAFAAUA
AwADAAEAAQACAAIAAgAAAAAA/v/9//3//f/+//7////////////+//7//v/7//v/+//7
//n/+P/4//f/9//3//f/9v/0//X/9f/1//b/9//4//n/9//3//f/9//4//j/+f/5//n/
+f/5//n/9//2//b/9v/2//b/9v/2//b/9v/2//b/9v/1//f/+f/8/wEACAAPABcAIQAq
ADcASgBgAHUAiACfALAAugDEAMsAwwCsAIQAUAAiAAUA7v/N/7H/oP+X/4//kf+W/5v/
qP+2/8H/yv/S/9j/3f/k/+r/7f/v//D/8v/z//T/9P/0//T/9v/0//X/9v/2//n/+f/5
//n/+f/5//n/+P/4//n/+f/6//j/+P/5//r/+v/6//r/+f/8//3//v8AAP7//////wAA
/v/+//7//v/8//z//f/+//7/AAAAAP////8AAAAAAAADAAMAAwAFAAUABAAEAAMABQAH
AAcACQAIAAgACQAKAAsADAANAA8AEAAQABIAEwAUABYAGAAZABgAGQAaABsAHgAfAB8A
IAAgACAAIgAjACEAIQAhACEAIwAjACMAJAAiACIAIgAiACIAIQAhAB8AHwAfAB0AHQAa
ABoAGQAYABcAFQAUABIAFAARAA8ADQANAAsACwAKAAsACgAHAAYAAwADAAEAAAD+//3/
/P/7//r/+v/5//j/+f/5//j/+P/2//b/9f/1//T/8//y//H/8f/x//D/8P/y//P/8//y
//T/9P/0//T/9f/1//X/9f/3//j/+P/4//j/+P/5//r/+f/4//f/9v/2//b/9v/2//j/
+f/5//n/+//8//z//P/6//v/+//7//v/+//7//v/+f/5//n/+f/3//f/9//2//j/+P/4
//j/+f/5//n/+f/2//X/9P/z//b/9//3//j/+P/4//j/9//1//X/9f/1//H/8f/y//P/
9f/1//X/9f/1//P/8//z//H/8f/x//H/7//v/+//7//t/+3/7f/t/+7/7//w//H/8v/0
//X/9v/4//j/+P/5//n/+P/2//b/9v/2//b/9v/2//b/9v/2//b/9//5//n/+f/5//z/
/P/7//v/+f/5//f/9//1//X/9v/2//b/9P/0//L/8//z//P/9P/0//X/9f/1//T/8v/x
//D/7//v/+//7//t/+z/7P/r/+v/6//r/+r/7P/t/+3/7f/s/+v/6v/p/+r/6//s/+3/
6v/q/+v/6//s/+3/7v/v/+7/7P/r/+r/7P/s/+z/7P/s/+z/7P/s/+r/6f/r/+3/9P/5
/wAACwAVACEAMgBJAGIAegCXALQAxwDWAOIA6ADnANMArAB0AEIAHgD7/9L/rf+X/4j/
f/+B/4f/kP+b/6r/uP+//8j/zv/U/9n/3P/g/+X/5f/k/+b/5//o/+b/5v/m/+j/6f/r
/+3/7v/v/+//7//v/+7/7f/s/+r/6//t/+7/8P/w//D/8f/y//D/8P/w/+//7//v/+//
8P/y//P/8//0//T/9P/0//T/9v/2//f/+P/4//r/+v/5//n/+v/6//r/+f/5//n/+//6
//r/+//7//v//f/9////AgACAAMABAAFAAYABwAJAAwADAAOAA8AEgAUABYAFwAWABcA
GAAZABgAGQAZABoAGAAYABoAGwAdAB0AHQAdAB0AHQAdAB4AHgAeAB4AHgAdABsAGgAX
ABgAGQAYABkAFgAWABUAFAATABEAEAAOAAwACQAHAAUABQADAAMAAgABAAAA/f/8//n/
+f/3//b/9//3//f/9//2//b/9f/0//L/8f/v/+7/7v/u/+3/7f/t/+3/7f/t/+v/6//q
/+r/6v/r/+v/6v/t/+7/7//w//P/8//z//P/8v/y//H/8P/w//D/8f/y//D/8P/w//D/
8P/w//D/8P/w//H/8f/x//L/9P/1//b/9v/3//f/9//1//X/9f/1//X/9f/1//X/9f/1
//X/9P/0//T/9P/0//X/9f/1//X/8//z//P/8//x//H/8P/w//D/8P/w/+//8P/x//L/
8//v/+//8P/x//H/8f/x//H/7//t/+3/7f/v/+//7//v//H/8f/x//H/8f/x//H/8f/v
/+//7//v//H/8v/0//T/8v/0//T/9P/0//X/9v/3//j/9v/2//b/9//2//X/9P/z//X/
9v/2//f/9v/1//L/8f/0//X/9//4//j/9v/2//T/8//z//P/9P/0//X/9f/1//P/8P/u
/+z/7f/t/+3/7f/t/+z/7P/r/+n/6f/p/+j/6f/r/+z/7f/t/+3/7f/t/+v/6//r/+v/
7P/s/+3/7f/s/+v/6v/p/+n/6P/o/+j/6v/q/+r/6v/o/+j/6P/o/+z/6//r/+v/7v/z
//j///8LABsALABDAGAAegCTALAAyQDaAOQA7gDxAOcAzACaAGIAOAAVAOr/w/+l/4z/
gf+B/4X/jP+Z/6j/tv/B/8b/yv/Q/9X/2P/c/+H/5f/m/+j/6f/q/+j/6P/o/+r/7P/t
/+7/7v/v/+//7//v/+3/7f/t/+z/7v/v/+//8P/u/+7/7//w//L/8v/y//H/7//v/+//
8P/y//P/8//0//b/9v/2//b/9P/0//X/9v/2//j/+P/3//f/+P/4//j/+f/5//n/+//8
//z//f/9////AQABAAMABAAEAAUABgAHAAgACQALAAoACgAMAA0AEAASABQAFQAYABkA
GgAbABwAHQAdAB4AHgAeACAAIQAhACEAIQAhACMAIwAjACQAJAAkACQAJAAjACEAIAAd
AB0AHQAbABsAGAAYABcAFgAXABUAFAASABAADQALAAkABQADAAMAAgADAAIA///+//3/
/f/7//r/+v/5//j/9//2//b/9f/0//P/8//y//L/8P/w/+//7//x//H/8f/x/+//7//u
/+7/7P/t/+3/7P/t/+7/7//w/+//7//v/+//8f/y//L/8v/y//L/8//0//T/9P/0//T/
9P/0//T/9P/y//P/8//z//X/9v/2//b/9v/3//f/9//1//X/9f/1//X/9f/1//X/9//3
//f/9v/2//b/9v/2//P/8//z//P/9f/1//X/9f/1//X/9P/0//T/9P/0//P/8f/x//H/
8f/x//H/8v/z//P/8//z//P/8f/v/+//7//x//H/8f/x//H/8f/x//H/8f/x//H/8f/x
//H/8f/x/+//8P/w//D/7v/u/+7/7//v/+//7//v//H/8f/x//H/8P/v/+7/7f/t/+3/
7f/t/+//8P/x//L/9f/1//X/9f/1//X/+P/4//j/+P/4//b/9v/2//b/9v/2//b/9//1
//X/9f/1//b/9v/1//X/9//3//X/9f/1//X/9v/2//j/9v/2//T/8f/x//H/8v/0//X/
9f/1//T/8v/x//D/7//v/+//7//v/+7/7v/t/+3/7f/t/+z/7P/t/+3/7f/t/+3/7f/t
/+v/6//r/+v/6v/q/+v/6//t/+3/7f/t/+//7v/u/+7/7P/s/+z/7P/s/+z/7P/s/+z/
7//x//P/9v/7/wIACwAXACUAOgBVAHAAiAClAL4A0QDeAOwA8ADrANcArgB2AEQAIAD9
/9T/sf+b/4z/if+L/4//mv+p/7j/wP/H/87/1v/c/9//4v/o/+n/6f/o/+r/6//s/+z/
7P/s/+7/7v/v//D/8P/x//H/8f/x//P/8//z//L/8v/z//P/9P/0//T/9f/2//j/+P/4
//f/9f/1//X/9v/0//X/9f/2//j/+P/4//j/+P/4//n/+v/4//r/+v/5//v//P/8//z/
+//7//v//f/+//7/////////AQABAAMABgAGAAcACAAJAAoACwANABAAEAASABMAFAAW
ABgAGQAaABsAHAAdABwAHQAdAB4AIAAgACIAIwAjACMAIwAjACMAIwAjACQAJAAkACQA
JAAkACMAIwAhACEAIQAfAB8AHgAeAB0AHAAZABcAFgAUABQAEQAPAA0ACQAHAAcABgAH
AAYAAwACAAMAAwABAAAAAAD///7//f/8//z/+//6//n/+f/4//j/+P/4//f/9//3//f/
9//3//f/9//2//b/9v/3//f/9v/2//b/9v/2//f/9//3//f/9f/2//b/9v/4//j/+f/6
//j/+P/4//j/+v/6//r/+v/6//v/+//7//v//P/8//z/+v/7//v/+//7//v/+//7//v/
+//7//v//f/9//3//P/+//7//v/+//v/+//7//v/+//7//v/+//9//3//P/8//r/+v/6
//n/+f/5//n/+f/3//f/+P/5//f/9//3//f/+f/3//f/9//5//n/+f/5//n/+f/5//n/
+f/5//n/+f/5//n/+f/5//f/+P/4//j/+P/4//j/+f/3//f/9//3//f/9//3//f/+f/5
//n/+f/3//f/9//3//j/+P/4//j/9//3//f/9//5//n/+v/6//r/+v/6//r/+v/6//r/
+v/8//z//v/9//7//v/+//7//v8AAAAAAAAAAP7//v/+//////////////8AAAAA////
/wEAAQD//////////wAAAAAAAP7//v/8//v/+//7//z//P/9//3//f/+//z/+//6//n/
+f/5//n/+f/4//j/9//3//f/9//2//T/9f/1//X/9//3//f/9//3//f/9//3//T/9P/1
//X/9f/1//X/9f/3//b/9v/2//b/9v/2//b/9v/2//b/9v/0//f/9//5//z/AQAIABEA
GQAhAC4AQQBWAGoAgQCYAK0AvADGAM4A0QDHAKoAegBGAB4AAQDk/8X/q/+a/5H/j/+V
/5z/qf+2/8L/y//S/9j/4P/l/+j/7v/x//H/8v/0//X/9v/2//b/9v/4//b/9//4//j/
+f/5//n/+f/3//f/9//2//j/+f/5//r/+v/6//v//P/8//z//P/7//3//f/9//7//v//
////AAAAAAAAAAAAAP7//v///wAA/v8AAAAA//8AAAIAAwAEAAMAAwADAAUACAAIAAkA
CQAHAAkACQALAAwADAANAA4ADQAOAA8AEQASABIAFAAVABYAGAAaABsAHAAdAB4AHwAg
ACEAIQAiACQAJAAmACcAJQAlACUAJQAnACcAJwAoACgAKAAoACgAKAAnACcAJQAjACMA
IQAhACIAIgAhACAAHwAdABwAGgAaABcAFQATABMAEQARABAADwAOAAsACgAJAAkABwAG
AAYABQAEAAMAAgACAAEAAAD//////v/+//7//v/9//3/+//7//v/+//9//3//P/8//z/
/f/9//z//P/8//z//P/9//3//f/9//v//P/8//z//P/8//3//v/+//7//v/+//7//v/+
//7/AAABAAEAAQD//wAAAAAAAAAAAQABAAEAAwADAAMAAwABAAEAAQABAAMAAwADAAIA
AAAAAAAAAAABAAEAAQABAP////////////////7//v/+//7//v/9//3//f/9//3//f/9
//7////9//3//f/9/////f/9//3/+//7//v/+//9//3//f/9//v/+//7//v/+//7//v/
+//7//z//P/8//r/+v/6//v/+//7//v/+//7//v/+//7//v/+//7//v/+//7//v/+//8
//z//P/8/////////////////wAAAgACAAIAAgACAAAAAAAAAAAAAgACAAIAAwADAAMA
AwADAAQABAADAAMAAQABAP//////////AAAAAAAA/v/+//z/+//7//v//P/+////////
//7//P/7//r/+f/5//n/+f/5//j/+P/3//n/+f/5//j/+P/5//n/+f/3//f/9//3//n/
+f/5//n/+P/4//n/+f/3//f/9//3//n/+P/4//j/+P/4//j/+P/2//b/9v/2//j/9//5
//v//v8DAAgAEQAZACUAMgBBAFQAZgB7AJIAowCuALoAwgDDALcAmABsADgAFAD7/+D/
wf+r/5z/k/+P/5P/mv+l/7b/wv/L/9T/2P/e/+X/6v/u//P/9f/0//b/9//4//j/+P/4
//r/+v/7//z//P/9//3//f/9//3//f/9//z//P/9//3//v/+//7///8AAAAAAAAAAP//
AQABAAEAAgAAAAEAAQACAAIAAgACAAIAAgACAAMABAAEAAYABgAFAAcACAAIAAgABwAH
AAcACQAKAAoACwALAAsADQANAA8ADgAOAA8AEAARABIAEwAVABYAFgAYABkAGAAaABwA
HQAgACEAIgAjACQAJQAlACYAKAAoACoAKwApACkAKQApACkAKQApACoAKgAqACoAKgAq
ACkAKQAnACcAJwAlACUAJgAmACUAJAAhAB8AHgAcAB4AGwAZABcAEwARABEAEAAPAA4A
CwAKAAsACwAJAAgABgAFAAQAAwAEAAQAAwACAAEAAQAAAAAAAAAAAP//////////////
//3//f/8//z//P/9//3//P/+//7//v/+//3//f/9//3///8AAAAAAAAAAAAAAQACAAIA
AgACAAIAAgACAAIAAgACAAMAAwADAAMABAAEAAQABAAFAAUABQADAAMAAwADAAUABQAF
AAUAAwADAAMAAgACAAIAAgACAAMAAwADAAMAAQABAAEAAQABAAEAAAAAAAAAAAAAAP//
////////////////AAABAP/////////////9//3//f///////////////////////f/9
//3//f/9//3//f/9//3//v/+//7//v/+//7////9//3//f/9//3//f/9//3//f/9//3/
/f/9//3//f/9//7//v/+//7//f/9//3//f//////AAAAAAIAAgACAAIAAgACAAIAAgAC
AAIAAgACAAIAAgACAAIAAwADAAMAAwADAAQABAADAAMABQAFAAMAAwABAAEAAgACAAIA
AAAAAP7//f/9//3//v/+/////////wAA/v/9//z/+f/5//n/+f/7//r/+v/5//n/+f/5
//j/+P/5//n/+f/5//n/+f/5//f/9//3//f/9v/2//f/9//3//f/9//3//n/+P/4//j/
+v/6//r/+v/4//j/+P/4//b/9//3//n//v8BAAQACwAVAB8AKAA3AEgAXgBvAIIAlwCo
ALIAugDBAMEArgCGAFQAJgAJAPD/0f+x/6D/lf+P/43/kv+b/6b/tv/F/8z/0P/Y/93/
4v/o/+v/7//u//D/8f/y//T/9P/0//b/9//5//v//P/7//v/+//7//n/+f/5//j/+v/7
//v//P/6//r/+//8//z//P/8//v//f/9//3//v/8//3//f/+//7//v/+//7/AAAAAAEA
AgAAAAIAAgABAAEAAgACAAIAAwADAAMABQAGAAYABwAHAAcACQAJAAsADAAMAA0ADgAN
AA4ADwARABAAEAASABMAFAAWABgAGQAaABsAHAAdAB4AHwAfACAAIgAiACQAJQAjACMA
IwAjACMAIwAjACQAJgAmACYAJgAkACMAIwAhACEAIQAfAB8AIAAgAB8AHgAdABsAGgAY
ABoAFwAVABMAEQAPAA8ADgALAAoABwAGAAMAAwABAAAAAgABAAAA///8//z/+//6//n/
+f/4//j/9v/2//X/9f/1//X/9f/1//f/9//2//b/9f/1//T/8v/z//T/9f/2//f/9//3
//f/9//4//j/+P/4//j/+f/6//n/+P/3//b/+P/4//j/+P/6//v/+//7//n/+v/6//r/
+v/7//v/+//7//v/+//7//v/+//7//v/+//7//v/+v/6//r/+v/6//n/+f/5//n/+f/5
//n/+f/3//f/9v/2//j/+P/4//f/9f/1//X/9f/1//X/9v/3//f/9//3//f/9//1//X/
9f/1//X/9f/1//X/9f/1//X/8//z//P/8//x//H/8f/x//P/9P/0//T/8v/y//L/8//x
//H/8f/x//L/8//0//X/9//3//f/9//1//b/+P/4//j/+P/4//j/+P/4//j/+P/4//n/
+f/5//n/+f/6//r/+f/5//v/+//5//n/+f/5//r/+v/4//b/9v/0//H/8f/x//L/9v/3
//f/9//0//L/8f/w/+3/7f/t/+3/7f/s/+z/6//t/+3/7f/s/+z/7f/t/+3/7P/r/+r/
6f/q/+v/7P/t/+7/7v/v/+//7f/t/+3/7f/t/+z/7P/s/+v/6v/p/+j/6f/q/+v/7P/s
/+3/7f/t//D/9f/6////CQAZACwAQwBcAHQAiwCoAMEA0ADeAOoA7QDhAMQAlABeADQA
FQDs/7//o/+S/4f/hf+J/5D/mf+k/7D/u//C/8j/0P/X/9z/4P/l/+f/6P/q/+v/7P/q
/+r/6v/s/+z/7f/u/+7/8f/x//H/8f/x//H/8f/w//D/8f/x//L/8P/w//H/8v/y//L/
8v/x/+//7//v//D/8f/z//T/9v/4//j/+P/4//b/9v/3//j/9v/4//j/9//5//r/+v/6
//3//f/9/////v/+///////9//////8BAAQABAAFAAYACQAKAAsADQAOAA4AEAARABIA
FAAWABcAFwAXABcAFwAZABsAHAAeACAAIAAiACMAJQAlACUAJQAkACMAIgAiACEAIAAf
AB4AHwAfACAAHwAdAB0AGwAbABsAHAAcABwAGgAXABUAEgAQAA0ACwAJAAgABwAIAAgA
BQAEAAEAAAD//////f/8//z/+//6//n/+P/4//f/9v/z//P/8v/y//P/9P/0//X/9f/1
//X/9f/1//X/9P/0//L/8//z//L/8P/w//D/8P/x//H/8f/x//P/9P/0//T/9v/2//f/
+P/4//j/+P/4//j/+P/4//j/+P/5//n/+f/7//z//P/8//v/+//6//n/+//7//v/+//7
//v/+//7//n/+f/5//j/+P/4//j/+P/5//n/+f/5//n/+f/5//n/9//3//b/9v/2//b/
9v/1//b/9//4//n/9f/1//b/9//3//f/9//3//X/8//z//P/8//z//P/8//z//P/8//z
//P/8//z//P/9P/1//b/9//1//b/9v/2//j/+P/4//n//f/5//r//P/8//z//P/8//z/
/P/8//r/+v/6//v//P/9//7////+//7//f/9//3//f/7//v/+//7//z//P/8//r/+v/4
//f/9//3//j//P/9//3//f/7//j/9v/0//X/9f/1//X/9//2//b/9f/z//P/8//y//T/
9f/1//X/8//z//P/8//z//P/8//z//D/8P/x//H/8//z//P/8//z//L/8v/y//T/9P/0
//T/9P/0//T/9P/2//f/+f/3//j//f8EAAkADwAZACgAPQBWAHAAiQCoAMEA1ADkAPQA
/QD7AOoAxACMAFoANQAQAOX/v/+o/5X/i/+N/5L/nf+q/7j/xf/K/9D/2P/f/+T/6P/r
/+3/7v/w//H/8v/y//L/8v/0//b/9//4//j/+f/5//n/+f/7//v/+//6//z//f/9//7/
/P/8//3//v/8//z//P/7//3//f/9//7//v//////AAD+//7//v/+/wAAAAABAAIAAAAC
AAIAAQABAAIAAgACAAUABQAFAAcACAAIAAkACQAJAAsACwANAAwADAANAA4AEQASABMA
FQAYABgAGgAbABwAHgAgACEAIgAjACQAJQAmACcAJwAoACoAKgAsAC0AKwArACsAKwAr
ACsAKwAsAC4ALgAuAC4ALgAtAC0AKwArACsAKQApACYAJgAlACQAIwAhACAAHgAcABkA
FwAVABMAEQARABAADwAOAAsACgAJAAkABwAGAAYABQAEAAMAAgACAAEAAAD//////v/+
//7//v/9//3/+//7//v/+//9//3//P/8//r/+//7//r/+v/6//r/+v/7//v/+//7//3/
/v/+//7//v/+////AAD+//7//v/+/wAAAAAAAAAA/v////////8BAAIAAgACAAAAAQAB
AAEAAQABAAEAAQABAAEAAQABAAEAAQABAAAAAAAAAAAAAAABAAEAAQABAAMAAwADAAMA
AwADAAIAAgAAAAAAAAD//////////////////wAAAQD//////////////f/9//3//f/9
//3//f/9//3//f/9//3//f/9//3//f/9//3//f/7//z//P/8//r/+v/6//v//f/9//3/
/f/9//3//f/9//3//f/9//3//f/9//3//f8AAAAAAAAAAP//////////AQABAAIAAgAC
AAIAAgAEAAQABAAEAAIAAgACAAMABQAFAAUABQAEAAQAAwADAAUABQADAAMAAwADAAQA
BAAEAAIAAgAAAP///////wAABAAFAAUABQADAAAA/v/8//3//f/9//3//f/8//z/+//7
//v/+//6//r/+//7//v/+//7//v/+//5//n/+f/5//j/+P/5//n/+f/5//n/+f/5//j/
+P/4//j/+P/4//j/+f/6//v//P/8//n/+f///wQABwAMABMAHwArADwAUQBoAH4AkwCu
AMEA0ADaAOIA4QDRAK4AeABGACIABQDi/8H/q/+c/5P/lf+d/6j/tf/C/8z/0//a/+D/
5v/t//D/9P/3//f/9v/4//n/+v/6//r/+v/8//z//f/+//7////////////////////+
//7//////wAAAAAAAAEAAgAEAAQABAADAAMAAwADAAQAAgADAAMABAAEAAQABAAEAAQA
BAAFAAYABgAIAAgABwAHAAgACAAIAAkACQAJAAsADAAMAA0ADQANAA8ADwARABIAEgAT
ABQAFQAWABcAGQAaABoAHAAdAB4AIAAiACMAJAAlACYAJwAoACkAKQAqACoAKgAsAC0A
LwAvAC8ALwAvAC8ALwAwAC4ALgAuAC4ALgAtAC0AKwAtAC0AKwArACgAKAAnACYAJwAl
ACQAIgAgAB0AGwAZABkAFwAXABYAEwASAA8ADgAPAA8ADQAMAAwACwAKAAkACAAIAAcA
BgAHAAcABgAGAAQABAADAAMAAwADAAMAAwAFAAUABAAEAAQABQAFAAQABAAEAAQABAAD
AAMAAwADAAMABAAEAAQABAAEAAUABgAGAAYABgAGAAQABAAEAAQABAAFAAUABQAHAAgA
CAAIAAgACQAJAAkACQAJAAkACQAJAAkACQAJAAcABwAHAAYACAAIAAgACAAHAAcABwAH
AAcABwAHAAcABwAHAAYABgAIAAgACAAHAAcABwAHAAcABQAFAAYABwAFAAUABQAFAAcA
BQAFAAUABQAFAAUABQAFAAUABQAFAAUABQAFAAUABQAFAAUABQADAAQABAAEAAQABAAE
AAUABQAFAAUABQADAAMAAwADAAUABQAFAAUABQAFAAUABQAEAAQABAAEAAUABQAFAAUA
BQAFAAYABgAIAAgACAAIAAoACgAKAAoADAAMAAwADgAOAA4ADgAMAAwADAAMAA4ADgAO
AA8ADQANAA0ADQAOAA4ADQANAA8ADwANAA0ADQANAA4ADgAMAAoACgAIAAcABwAHAAgA
CgALAAsACwAMAAoACQAIAAcABwAHAAcABQAEAAQAAwAFAAUABQAEAAQABQAFAAUABQAF
AAUABQAFAAUABQAFAAQABAAFAAUABQAFAAUABQAFAAQABAAEAAQABAAEAAQABAAEAAQA
BAAGAAUABQAJAA4AEQAYACEAKwA1AEQAVwBqAHwAkQCoALkAxADMANYA1QDDAKAAbgA+
AB4ABQDk/8f/tf+q/6P/n/+j/6z/uf/I/9b/3//k/+j/8P/3//r//v8BAAMAAgAEAAUA
BgAIAAgACAAKAAgACQAKAAoADQANAA0ADQANAA0ADQAMAAwADQANAA4ADgAOAA8AEAAQ
ABAAEAAPABEAEQARABIAEAARABEAEgAUABQAFAAUABQAFAAVABYAFgAYABgAFwAVABYA
FgAWABkAGQAZABsAHAAcAB0AHQAdAB8AHwAhACIAIgAjACQAJQAmACcAKQAqACoALAAt
AC4AMAAyADMAMgAzADQANQA2ADcANwA4ADgAOAA6ADsAPQA9AD0APQA9AD0APQA+AD4A
PgA+AD4APgA9AD0AOwA7ADsAOQA5ADoAOgA5ADgANwA1ADQAMgAyAC8ALQArACoAKQAq
ACoAJwAmACMAIgAjACMAIQAgAB4AHQAcABsAHAAcABsAGgAbABsAGgAaABgAGAAXABcA
FwAXABcAFwAXABcAFgAWABYAFwAXABYAGAAYABgAGAAXABcAFwAXABcAGAAYABgAGgAa
ABsAHAAaABoAGgAaABwAHAAcABwAHAAdAB0AHQAdAB4AHgAeAB4AHwAfAB8AHwAfAB8A
HwAfAB8AHwAfAB8AHwAfAB4AHgAeAB4AHgAfAB8AHwAfAB8AHwAfAB8AHwAfAB4AHgAe
AB4AHgAdAB0AHQAdAB0AHQAdAB4AHwAfAB8AHwAfAB8AHQAdAB0AHQAdAB0AHQAdAB0A
HQAdAB8AHwAfAB8AHQAdAB0AHQAdAB4AHgAeAB4AHgAeAB8AHwAfAB8AHwAfAB8AHwAf
AB8AHwAfAB8AHwAfAB8AHwAgACAAIAAgACEAIQAhACEAIwAjACQAJAAmACYAJgAmACYA
JgAoACgAKAAoACgAKAAoACgAKQAqACsALQAsACsAKgApACwALAArACsAKwArACkAKQAn
ACcAKAAoACoAKAAoACYAJQAlACUAJgAoACkAKQApACgAJgAlACQAJQAlACUAJQAjACIA
IgAhACMAIwAjACIAIgAjACMAIwAjACMAIwAjACMAIwAjACMAJAAkACUAJQAlACUAJQAl
ACUAJAAkACQAJAAkACQAJAAmACYAJgAmACYAJwApACkAKgAvADYAPQBHAFEAXABrAIAA
lACnALwAzwDeAOgA8gD1AOsA0ACmAHIASgAxABYA9f/d/9D/x//B/8X/yv/T/+D/7P/5
/wIACgAOABUAHAAgACMAJQAmACgAKQAqACgAKAAoACoALAAtAC4ALgAvAC8ALwAvADEA
MQAxAA==
         </WaveFormData>
      </LeadData>
      <LeadData>
         <LeadByteCountTotal>10000</LeadByteCountTotal>
         <LeadTimeOffset>0</LeadTimeOffset>
         <LeadSampleCountTotal>5000</LeadSampleCountTotal>
         <LeadAmplitudeUnitsPerBit>4.88</LeadAmplitudeUnitsPerBit>
         <LeadAmplitudeUnits>��V</LeadAmplitudeUnits>
         <LeadHighLimit>2147483647</LeadHighLimit>
         <LeadLowLimit>268435456</LeadLowLimit>
         <LeadID>V5</LeadID>
         <LeadOffsetFirstSample>0</LeadOffsetFirstSample>
         <FirstSampleBaseline>0</FirstSampleBaseline>
         <LeadSampleSize>2</LeadSampleSize>
         <LeadOff>FALSE</LeadOff>
         <BaselineSway>FALSE</BaselineSway>
         <ExcessiveACNoise>FALSE</ExcessiveACNoise>
         <MuscleNoise>FALSE</MuscleNoise>
         <LeadDataCRC32>4253134633</LeadDataCRC32>
         <WaveFormData>
CgAKAAoACgAKAAoACgAKAAoACgAKAAoACgAKAAoACgAIAAgACAAIAAYABgAGAAYABAAE
AAQABAAEAAQABAAEAAQABAAEAAQABAAEAAQABAAEAAQABAAEAAYABgAGAAYABAAEAAQA
BAAEAAQABAAEAAIAAgACAAIABAAEAAQABAADAAIAAQAAAAIAAgACAAIABAAEAAQABAAG
AAYABgAGAAYABgAGAAYABgAGAAYABgAIAAkACQAJAAkACQAJAAoADAAMAAwADAAKAAoA
CgAJAAcACAAIAAgACAAHAAYABgADAAMAAwADAAQABQAFAAUABgAFAAMAAgD/////////
//7//v/8//z//P/8//z//P/6//r/+v/6//r/+//8//3/+//7//v/+//8//z/+//7//v/
+//7//v/+//7//v/+//5//n/+f/5//r/+v/6//r/+//7//v//f8AAAQACQARABgAIQAo
AC8AOwBLAFsAagB5AIkAmgCrALcAtgCiAHoASQAbAP//7v/Z/8X/uv+0/7D/sP+y/7b/
vv/K/9L/2P/e/+H/5P/q//D/8//1//f/9//3//f/+P/4//j/+f/3//n/+f/5//n/+f/5
//n/+f/5//f/9//5//v/+//7//n/+f/5//n/+v/6//r/+f/6//v//f/+//3//f/9////
/f/+//7//f/9//7//v/+//7//////wAA/v/+//////8BAAEAAgADAAEAAQADAAMAAwAE
AAUABQAHAAgACQAKAAoACgANAA4ADwAQABEAEgAUABUAFgAXABcAGAAZABoAHQAeAB8A
IAAfAB8AIQAiACIAIgAjACMAIwAkACYAKAAnACYAJQAkACQAJAAjACMAIQAhACEAIAAd
ABwAHAAbABoAFwAXABUAFgAUABIAEAAOAA4ADAAKAAoACQAIAAUAAwACAAIAAAAAAAAA
/v/9//3//f/8//z//P/6//n/+P/2//b/9v/2//X/9P/z//L/9P/y//L/8v/0//T/9f/1
//P/8//z//P/9f/1//X/9f/1//X/9v/2//b/9v/2//f/9f/1//b/9//3//b/9v/2//b/
9v/3//f/+f/5//n/+v/9//3//P/7//r/+f/5//n/+f/5//n/+P/1//X/9v/2//T/9P/0
//P/9P/0//X/9f/0//T/8//z//T/9f/2//f/9//3//X/9f/0//P/8v/y//H/8P/u/+3/
8P/x//P/9P/y//H/8P/w//H/8P/v/+7/7P/s/+z/7P/s/+v/6//r/+z/7f/t/+7/8f/y
//P/9f/3//j/+P/3//X/8v/w//D/8P/w//D/8P/w//D/8v/z//P/8//1//X/9f/2//b/
9v/2//b/9v/2//b/9f/0//T/8//y//P/8//z//T/8f/x//H/8f/w//H/8f/x//D/7//t
/+z/6//r/+v/6//q/+r/6P/o/+j/6P/o/+j/5v/m/+b/5v/l/+X/5f/l/+b/5//o/+n/
6v/q/+n/6f/n/+f/5//n/+f/5//n/+f/5f/l/+X/5f/k/+T/5P/k/+f/5f/l/+n/7v/y
//n/AQAMABMAHgAvAEEAVQBrAIQAmQCpALwAywDLALoAkgBaACcABQDr/8z/s/+l/5z/
lv+W/5r/oP+o/7L/vP/C/8b/yv/R/9b/2P/c/9//3//f/9//3//f/+D/4P/g/+H/4v/l
/+b/5//p/+n/6f/p/+j/5//k/+P/5f/n/+f/5//p/+n/6f/p/+r/6v/q/+n/5//n/+j/
6P/p/+n/6f/r/+v/7P/s/+v/7f/u/+7/7v/w//H/8f/y//D/8P/x//H/8P/v/+//7//v
/+//8f/x//H/8v/z//P/+P/6//z//v/+//7/AQACAAEAAgADAAQACAAJAAoACwALAAwA
DQAOAA0ADgAPABAADwAPABEAEgATABQAFgAXABQAFAAVABYAFAAUABQAFAAUABQAEwAT
ABIAEwAUABQAEgAQAA8ADQAKAAcABwAFAAIAAAD+//z//P/8//r/+P/4//f/9v/z//P/
8v/y//D/8v/y//D/7//t/+3/7P/s/+n/5v/k/+L/5P/k/+T/5P/m/+b/5v/m/+T/4v/i
/+L/5P/k/+X/5f/n/+f/5//n/+j/6f/q/+v/6v/p/+n/6P/m/+b/5v/n/+X/5f/m/+f/
5//m/+b/5v/m/+b/5//n/+j/6f/q/+z/7//v/+7/7f/t/+3/7v/v/+7/7f/s/+r/6//r
/+z/7P/q/+r/6v/p/+r/6v/r/+v/6P/o/+f/5//l/+X/5f/l/+f/5//l/+X/5//n/+f/
6P/m/+b/5f/l/+X/5f/m/+b/5P/j/+L/4v/k/+T/5P/k/+b/5v/m/+b/5v/l/+X/5f/l
/+X/5P/k/+j/6P/q/+n/6v/o/+j/6P/o/+r/6v/q/+r/6v/r/+v/6//p/+f/5f/k/+b/
6P/q/+z/6//q/+n/5//q/+z/7f/u/+7/7f/s/+z/6f/p/+n/6f/q/+v/6//r/+n/5//k
/+L/4f/h/+H/4f/i/+L/4P/g/97/3v/e/97/4P/g/+D/4P/f/9//3//f/9//3//f/9//
4P/g/9//3//f/9//3//f/93/3f/d/93/3f/d/93/3f/c/9z/3P/c/9//3//f/93/4P/k
/+v/8//+/wsAFgAlAD0AUwBlAHoAkQClALgAywDRAMgAqgB4AD8AFwD5/9j/u/+n/5b/
kP+S/5T/mP+e/6r/tP+8/8D/xP/H/8z/0P/U/9n/2//d/93/3f/d/97/3v/e/9//3//h
/+H/4f/j/+P/4//j/+H/4f/f/9//3//h/+H/4f/h/+H/4f/h/+T/5P/k/+P/4f/h/+L/
4v/k/+X/5v/p/+n/6v/q/+n/6f/q/+r/6v/s/+3/7f/u/+z/7P/t/+3/6//r/+z/7f/t
/+3/7//v//H/8v/z//P/9f/2//f/+P/4//j/+//8//3//v///wAAAgADAAQABQAHAAgA
CQAKAAwADgAQABIAEQARABMAFAAUABQAFQAVABUAFgAYABoAGgAaABoAGgAZABgAFgAV
ABEAEQARABAADwAOAA4ADQAOAAsACwAJAAYABAACAAAA/P/8//r/+P/3//f/9//1//P/
8v/y//D/8P/w/+7/7f/t/+3/7P/s/+7/7P/r/+r/6P/o/+j/6P/o/+j/6P/o/+j/5v/m
/+b/5f/k/+T/4//l/+X/5f/l/+X/5f/l/+X/5v/n/+n/6v/q/+r/6v/r/+n/6f/q/+v/
6//q/+r/6v/o/+j/6f/p/+v/6//r/+z/7f/t/+z/6//r/+v/7P/t/+v/6//r/+r/6v/r
/+3/7v/s/+z/7P/r/+r/6v/r/+v/7P/s/+v/6//r/+v/6//r/+v/6//p/+n/6f/p/+n/
6v/q/+r/6f/p/+n/6f/q/+r/6P/n/+b/5v/o/+j/6P/o/+j/6P/o/+j/6P/n/+f/5//n
/+f/5v/m/+b/5v/m/+f/5f/m/+b/5f/n/+f/5v/m/+b/5//n/+b/5v/m/+b/5v/l/+X/
5f/l/+b/5//o/+n/6f/q/+r/6//q/+v/7v/u/+7/7v/u/+z/7P/s/+z/7P/t/+3/7f/t
/+3/7f/u/+z/7P/s/+z/7v/u/+7/7f/t/+7/7v/u//D/7//u/+7/7f/t/+3/7f/s/+3/
7f/t/+z/6//p/+j/6f/p/+n/6f/m/+b/5P/k/+T/5P/k/+T/5P/k/+T/5P/l/+X/5f/l
/+P/4//j/+P/4v/i/+H/4f/j/+P/4//j/+X/5f/l/+X/4//j/+P/4//k/+T/5P/k/+X/
5//n/+f/6v/w//f/AQAKABMAIgA1AEsAXwB1AIoAnQCxAMQAzwDNALgAkABYACkACQDt
/87/tf+l/57/nv+e/6D/pv+w/7r/wP/G/8z/0v/X/9r/3v/g/+P/4f/h/+H/4f/h/+L/
4v/i/+P/4//l/+X/5f/p/+n/6f/p/+v/6//p/+n/5//p/+n/6f/p/+n/6f/p/+z/7P/s
/+v/6f/p/+r/6v/t/+3/7f/v/+3/7v/u/+3/7f/u/+7/7v/w//H/8f/y//L/8v/z//P/
8f/x//L/8//z//P/9f/1//X/9v/3//f/+f/6//v//P/+//7/AQACAAMABAAFAAYABgAH
AAgACQANAA4ADwAQABEAEgATABQAEwATABUAFgAYABgAGQAZABoAGgAbABwAHAAcABwA
HAAcABwAGwAbABkAGQAZABgAFQAUABQAEwAQAA0ADQALAAsACgAJAAgABQAEAAEA/v/9
//3//f/7//v/+v/6//j/+P/4//b/9f/1//X/9P/0//b/9P/z//L/8v/y//L/8v/y//L/
8v/y//L/8P/w//D/8P/w//H/8f/v/+//7//v//H/8f/x//H/8f/x//L/8v/y//L/8v/z
//H/8f/y//P/9f/0//T/9P/0//T/9f/1//X/9f/1//b/9f/1//T/8//1//X/9v/3//X/
9f/1//T/9P/1//f/+P/4//j/+P/3//b/9v/3//f/+P/4//f/9//3//f/9//3//f/9//1
//X/9f/1//X/9v/2//b/9f/1//P/8//0//T/9P/z//L/8v/0//T/9P/0//T/9P/0//T/
9v/1//X/9f/1//X/9P/0//T/9P/0//X/8//0//T/8//1//X/9P/0//T/9f/1//T/9P/0
//T/9P/z//P/8//z//P/8//z//P/8f/y//L/8//0//X/9f/z//X/9f/2//b/9v/2//b/
9v/4//j/+v/6//r//P/8//z//P/6//r/+v/6//r/+//7//v/+//7//v//P/+//7//v/+
//7//v/+//3//f/+//7//v/+//3//P/8//v/+//7//v//P/9//3//f/+//3/+//6//n/
+f/5//n/+P/4//b/9v/0//T/9P/0//T/9P/0//T/8//z//P/8//1//X/9f/1//T/9P/z
//P/8//z//P/8//z//P/8//z//P/8//z//P/9P/0//T/9P/z//P/9f/3//r//v8FAA0A
FgAbACIALwA/AE8AYQByAIMAkwCiALEAuwC0AJgAbAA5ABMA+//m/8//vf+y/6z/qv+u
/7T/vP/E/8z/0v/Y/97/4//m/+r/7P/v//H/8f/x//H/8f/0//T/9P/1//P/9f/1//X/
9//3//f/9//3//f/9f/1//f/+f/5//n/+f/5//n/+f/6//r/+v/5//v/+//8//z//f/9
//3////9//7//v/9//3//v/+//7//v//////AAAAAAAAAQABAAEAAQACAAMABQAFAAcA
BwAFAAYABwAHAAkACgALAAwADAAMAA8AEAARABIAEwAUABQAFQAWABcAGwAcAB0AHgAf
ACAAIQAiACMAIwAlACYAJgAmACcAJwAoACgAKQAqACoAKgAqACoAKgAqACkAKQAnACcA
JwAmACUAJAAkACMAIAAdAB0AGwAcABoAGAAWABQAFAASABAAEAAPAA4ACwALAAoACgAI
AAgACAAGAAUABQAFAAQABAAEAAIAAQAAAAAAAAAAAAAA/v/+//7//v8AAP7//v/+//7/
/v////////////////////////////////8AAAAAAAAAAAAAAQABAAEAAgADAAMAAgAC
AAIAAgACAAMAAwADAAMAAwAEAAUABQAEAAMABQAFAAYABwAFAAUABQAEAAUABQAGAAYA
BAAEAAQAAwACAAIAAwADAAIAAgABAAEAAwADAAMAAwADAAMAAQABAP///////wAAAAAA
AP//////////AAAAAAIAAQAAAAAAAQAAAP///v8AAAAAAAAAAAAA//////////////7/
/v/+//7//v////3//v/+//3///////7//v/+///////+//7//v/+//7//f/9//3//f//
/////////wEAAgACAAMAAAD//wMABAACAAIAAgACAAIAAgACAAIAAgADAAMAAwAFAAUA
BQAGAAYABgAGAAYABAAEAAQAAwADAAQABAAEAAYABQAEAAQAAgABAAAA//8CAAMAAwAD
AAIAAQD///7//f/9//3//f/+//7//P/8//z//P/8//z//P/8//z//P/7//v/+//7//v/
+//7//v/+v/6//n/+f/7//v/+//7//v/+//7//v/+//7//v/+//4//j/+P/4//n/+f/7
//3/AAAEAAkAEQAaACMALAA1AEEATwBfAHAAgQCNAJwAqwCzAKwAkgBkADUAEQD7/+j/
0//D/7r/sv+w/7L/tP+8/8j/0v/Y/97/4v/n/+z/8P/2//f/9//5//n/+f/5//r/+v/6
//v/+//9//3//f/////////////////9//3//f///////////////////wAAAAAAAP//
AQABAAIAAgABAAEAAQADAAMABAAEAAMAAwAEAAQABAAEAAUABQAGAAYABgAHAAcABwAH
AAgACQAJAAkACwALAAsADAANAA0ADwAQABEAEgASABIAFQAWABcAGAAZABoAGgAbABwA
HQAfACAAIQAiACUAJgAnACgAKQApACsALAAqACoAKwArACwALAAtAC4ALgAuAC4ALgAu
AC4ALQAtACsAKwArACoAKQAoACgAJwAmACMAIwAhACAAHgAcABoAGAAYABYAFAAQAA8A
DgALAA0ADAAMAAoACgAKAAgABwAHAAcABgAGAAYABAADAAIAAgACAAIAAgACAAIAAgAC
AAIAAAAAAAAAAAAAAAEAAQABAAEAAQABAAEAAQABAAEAAQABAAIAAgACAAIAAgADAAMA
AwAEAAUABQAEAAQABAAEAAQABQAFAAUABQAFAAYABwAHAAYABQAFAAUABgAHAAcABwAH
AAYABQAFAAYABgAGAAYABgAFAAQABAAFAAUABAAEAAMAAwADAAMAAwADAAMAAwABAAEA
AQABAAEAAgACAAIAAQABAAEAAQACAAIAAgABAAAAAAACAAIAAgACAAIAAgACAAIAAgAB
AAEAAQABAAEAAAAAAAAAAAAAAAEAAQACAAIAAQABAAEAAAAAAAAAAQABAAAAAAAAAAAA
AAABAAEAAQABAP////////////8AAAAAAQACAAMAAwABAAMAAwAEAAQABAAEAAQABAAE
AAQABAAEAAQABAAFAAUABQADAAMAAwAEAAYABgAGAAYACAAIAAgABwAFAAYABgAGAAYA
BQAEAAQAAwADAAMAAwAEAAUABQAFAAQAAwABAAAA/f/9//3//f/+//7//P/8//z//P/8
//z//P/8//z//P/9//3//f/9//v/+//7//v/+//6//j/9//3//f/9//3//j/+f/6//v/
/f/9//3//f/8//z//P/8//n/9//5//v//v8AAAUADQAYAB8AJgAvADsASQBXAGQAcwCD
AJAAnQCtALIApACAAE8AIwAHAPL/2//F/7j/rv+q/6z/sP+2/7z/yP/S/9j/2v/f/+T/
6P/s/+//7//z//P/8//z//b/9v/2//f/+f/7//v/+//9//3//f/9//v/+//5//n/+f/7
//v/+//7//v/+//7//r/+v/6//n/+f/5//r/+v/7//v/+//9//v//P/8//v/+//8//z/
/P/+//////8AAP7//v//////AQABAAIAAwAFAAUABwAHAAUABgAHAAcABwAIAAkACgAI
AAgACwAMAAwADAAMAAwADwARABMAFQAXABgAGQAaABsAHAAdAB4AHwAfACEAIgAiACIA
IwAjACAAIAAhACIAJAAkACQAJAAkACQAIwAjACMAIwAjACIAHwAeAB4AHQAcABkAGQAX
ABgAFgAUABIADgAOAAwACgAIAAcABgADAAEAAAAAAP7/AAAAAP7//f/7//v/+v/6//j/
9v/1//T/9P/0//T/9P/0//T/9P/0//b/9P/0//T/8//y//L/8f/z//P/8//z//X/9f/1
//X/9//3//j/+P/4//j/+P/5//b/9f/1//X/9//2//b/9v/4//j/+f/5//f/9//3//j/
+//7//r/+f/5//n/+v/7//n/+f/5//j/+f/5//r/+v/5//j/9//1//T/9P/1//X/9//4
//j/+f/4//f/9v/1//f/9//1//X/8//z//P/9P/y//L/8f/x//P/8//0//T/9v/1//T/
9P/0//T/9P/0//T/9P/0//T/8v/x//H/8f/x//H/8P/w//D/8P/w//H/8f/y//L/8f/x
//H/8P/w//L/8//z//L/9P/0//T/9P/z//T/9v/2//b/9v/0//T/9P/0//b/9//3//f/
9//3//f/+P/4//j/+P/4//j/+P/4//f/9//4//j/+P/3//X/8//y//H/8f/x//H/9P/1
//X/9f/0//P/8f/w/+z/6//q/+n/6v/q/+j/6P/q/+r/6v/q/+r/6v/q/+r/6P/n/+b/
5f/m/+f/6P/p/+r/6v/p/+n/5//n/+f/5//p/+n/6f/p/+j/5//m/+X/5v/m/+b/5v/l
/+f/5//p/+r/7v/z//n/AgAPABoAKwBBAFMAZQB8AJEAowC0AMcAzwDGAKoAfABFABkA
///g/7//q/+i/57/nv+e/6L/pv+s/7T/vP/C/8b/zf/S/9j/3v/h/+P/4//j/+P/4//i
/+L/4v/j/+X/5//n/+f/5//n/+f/5//p/+n/5//n/+X/5//n/+f/5//n/+f/5//o/+j/
6P/n/+X/5f/m/+b/6v/r/+z/7//u/+7/7f/r/+v/7P/s/+z/6v/r/+v/7P/u/+7/7//v
//H/8f/y//P/8f/x//P/8//x//L/8//z//f/+P/5//r//P/8////AAABAAIAAwAEAAYA
BwAIAAkACgAKAAoACgALAAwADQAOABAAEQAUABYAFwAYABoAGwAXABYAFgAWABUAFAAT
ABIAFQAWABYAFwATABMAEwASABIAEgATABMADwALAAoABwAEAAIAAAD+//7//v/8//r/
+v/5//j/9f/1//T/9P/y//H/8P/t/+v/7f/t/+z/7P/r/+j/5v/k/+X/5v/n/+j/6P/o
/+j/6P/q/+j/6P/o/+f/5v/m/+X/4//j/+P/4//l/+X/5f/l/+f/5//o/+j/6P/o/+j/
6f/n/+f/6P/p/+n/6P/o/+j/6v/q/+v/6//s/+3/7v/w//D/7//t/+v/6//r/+z/7f/r
/+v/6//q/+n/6f/q/+r/6v/q/+r/6f/q/+r/6//r/+r/6v/p/+n/6//r/+v/6//q/+n/
5v/l/+b/5//o/+r/6P/o/+f/5//n/+f/6P/o/+j/5//m/+b/5//m/+X/5P/k/+T/5P/k
/+b/5f/l/+X/5v/n/+f/6P/o/+j/6P/p/+n/6v/q/+n/6//r/+z/7P/s/+z/7P/q/+r/
6v/q/+r/6//r/+v/7f/t/+3/7v/s/+z/7P/s/+z/7P/s/+v/7f/u/+7/7v/u/+3/7P/s
/+v/6//r/+v/7v/v/+//7//t/+v/6P/m/+X/5f/l/+X/5v/m/+T/5P/i/+L/4v/i/+T/
5P/k/+T/4//j/+P/4//h/+H/4f/h/+L/4v/h/+H/4//j/+P/4//h/+H/4f/h/+L/4//k
/+X/5P/k/+T/5P/n/+f/5//n/+b/6v/x//X//P8FABAAHwAxAEcAXQByAIcAmwCuAMMA
0QDUAMIAngBnADUAEwD2/9X/uf+o/5z/lv+Y/5z/ov+q/7T/vP/C/8b/zf/S/9T/2P/b
/93/3//f/9//3//i/+L/4v/j/+X/5//n/+f/5//n/+f/5//p/+n/5//n/+n/6//r/+v/
6//r/+v/6//q/+r/6v/p/+v/6//s/+z/6//r/+v/7f/r/+z/7P/r/+3/7v/u/+7/7P/t
/+3/7v/u/+7/7//v//H/8f/y//P/9f/1//f/9//3//j/+f/5//n/+v/7//z//P/8////
AAADAAQABQAGAAgACQAKAAsADQAOAA8AEAARABIAEwAUABUAFQAXABgAGAAYABkAGQAY
ABgAGQAaABoAGgAaABoAGgAaABkAGQAYABkAGgAaABgAFgAVABMAEgAPAA8ADQALAAgA
BQACAAIAAgAAAP7//v/9//z/+f/5//j/+P/2//T/9P/y//H/7//v/+7/7v/w/+7/7f/s
/+z/7P/s/+z/7P/s/+z/7P/u/+z/7P/s/+r/6v/r/+v/6f/p/+n/6f/r/+v/6//r/+v/
6//s/+z/7v/u/+7/7//t/+3/7v/v//H/8P/w//D/8P/w//H/8f/v/+//7//w//H/8f/w
/+//8f/x//L/8//x//H/8f/w/+//7//w//D/8P/w//D/7//w//D/8f/x//L/8v/x//H/
8f/x//H/8f/v/+//7f/t/+3/7f/t/+7/7v/u/+3/7f/t/+3/7v/u/+7/7f/s/+z/7P/s
/+z/7P/u/+7/7v/u/+z/6//r/+v/7f/t/+z/7P/s/+z/7P/t/+z/7P/r/+n/6v/r/+v/
7P/s/+3/7f/s/+z/7P/s/+z/6//r/+v/6//t/+3/7f/t/+//8P/w//H/8P/v//D/8P/w
//D/8P/y//L/8v/y//L/8//z//P/9f/1//X/9v/1//T/8//y//T/9P/0//P/8//0//T/
9P/0//P/8v/y//H/8f/x//H/8//1//b/9//z//H/7v/s/+3/7f/t/+3/7P/s/+r/6v/o
/+j/6P/o/+r/6v/q/+r/6f/p/+n/6f/p/+n/6f/p/+r/6v/p/+n/6f/p/+n/6f/p/+n/
6f/p/+n/6f/p/+n/6v/q/+r/6v/r/+n/6f/t//L/9v/7/wMADAAVAB4ALQA/AE8AXwB0
AIcAmQCqALcAuwCuAIoAWAAnAAcA7//W/7//r/+k/57/oP+k/6z/tP++/8b/zP/Q/9T/
2f/e/+L/5v/n/+n/6f/p/+n/6f/q/+r/6v/r/+n/6//r/+v/6//r/+v/6//t/+3/6//r
/+3/7//v/+//7//v/+//7//y//L/8v/x//H/8f/y//L/8f/x//H/8//x//L/8v/x//H/
8v/y//L/9P/1//X/9v/2//b/9//3//f/9//4//n/+f/5//v/+//7//z//f/9//3//v//
/wAAAgACAAUABgAFAAYABwAIAAwADQAOAA8AEQASABMAFAAVABYAFwAYABkAGQAbABwA
HAAcAB0AHQAcABwAHQAeAB4AHgAeAB4AHgAeAB0AHQAdAB0AHQAcABkAGAAYABcAFgAT
ABMAEQAOAAwACgAIAAgACAAGAAQAAgABAAAA/f/9//z//P/6//r/+v/4//f/9//3//b/
9v/2//T/8//y//L/8v/y//L/8P/w//D/8P/x//D/8f/y//L/8v/z//P/8//z//P/8//x
//H/8f/x//H/8f/y//L/8v/y//L/8//z//P/9P/1//P/8v/y//L/8v/y//P/8//1//X/
9f/2//f/9//2//X/9f/1//b/9//3//f/9//2//X/9f/2//b/+P/4//j/9//2//b/9//3
//b/9v/1//X/9f/1//X/9f/1//X/8//z//P/8//z//T/9P/0//P/8//z//P/9P/0//T/
8//y//L/9P/0//T/9P/0//T/9P/0//T/8//z//P/8//z//L/8v/y//L/8v/z//P/9P/0
//P/8//z//L/8v/w//H/8f/w//L/8v/y//L/8//z//P/8//z//P/8//z//H/8v/y//P/
9P/1//X/8//1//X/9v/2//b/9v/2//b/+P/4//j/+v/6//r/+v/4//j/+P/4//r/+//7
//v/+f/5//n/+v/6//r/+v/6//r/+v/6//n/+f/6//r/+v/4//f/9v/2//X/9f/1//X/
9v/3//f/9//4//f/9f/0//P/8//z//P/8P/w/+7/7v/w//D/8P/w//D/8P/w//D/7//v
/+//7//v/+//7//v//D/8P/v/+//7//v/+//7//v/+//7//v/+//7//v/+//8P/w//D/
8P/x/+//8f/z//j//P8DAAsAFAAbACQALwA/AE0AWwBsAH0AiwCYAKcArQCgAH4AUAAh
AAMA7//Y/8H/tf+u/6j/pP+m/67/tv/A/8z/0v/U/9j/3//k/+j/6v/t/+//8f/x//H/
8f/w//D/8P/x//H/8//z//P/9f/1//X/9f/1//X/8//z//P/9f/1//X/9//3//f/9//4
//j/+P/3//n/+f/6//r/+v/5//j/+f/5//r/+v/5//v//P/8//z//v//////AAD///7/
/v/9//////8AAAEAAQABAAMAAwADAAQABQAFAAcACAAJAAoACgAKAA0ADgANAA4ADwAQ
ABQAFQAWABcAFwAYABkAGgAbABwAHQAeAB8AHwAhACIAJAAkACUAJQAkACQAJQAmACYA
JgAmACYAJgAmACUAJQAhACEAIQAgACEAIAAgAB8AHgAbABsAGQAYABYAFAASABIAEgAQ
AA4ADAALAAoABwAHAAYABgAEAAIAAgAAAP////////7//v8AAP7//f/8//r/+v/6//r/
+v/6//r/+v/8//r/+v/6//j/+P/5//n/+f/5//n/+f/5//n/+f/5//n/+f/6//r//P/8
//z//f/7//v//P/9//3//P/8//z//P/8//3//f////////8AAP/////+//3//////wAA
AQABAAEAAQAAAP3//f/+//7//v/+//7//f/+//7///////7//v/9//3//f/9//3//f//
/////f/9//v/+//7//z//P/8//v/+//7//v//P/8//z/+//6//r//P/8//z//P/6//r/
+v/6//z/+//7//v/+//7//r/+v/6//r/+v/7//v//P/8//v//f/9//z//P/6//v/+//6
//r/+v/6//r/+//7//v/+//7//v/+//7//v//P/8//3//P/9//3/+//8//3///8AAAAA
/v8AAAAAAAAAAAAAAAAAAAAAAgADAAMAAwABAAEAAQACAAQABAAEAAQABAAEAAQAAwAB
AAIAAgACAAIAAQAAAAAA//////////8AAAEAAQABAAAA///9//z/+//7//v/+//6//r/
+P/4//j/+P/4//j/+P/4//j/+P/3//f/9//3//n/+f/5//n/+v/6//n/+f/5//n/+f/5
//n/+f/5//n/9//3//f/9//4//j/+P/4//n/+//7//3//v8CAAkADwAWAB8AKAAxAD0A
TwBdAGoAeQCJAJgApwCxAK4AlgBsADsAFQD//+r/1f/D/7r/tP+w/7D/sv+4/8L/zP/U
/9z/4P/j/+j/7v/y//X/9//3//f/9//3//j/+P/4//n/+//9//3//f/9//3//f/9////
///9/w==
         </WaveFormData>
      </LeadData>
      <LeadData>
         <LeadByteCountTotal>10000</LeadByteCountTotal>
         <LeadTimeOffset>0</LeadTimeOffset>
         <LeadSampleCountTotal>5000</LeadSampleCountTotal>
         <LeadAmplitudeUnitsPerBit>4.88</LeadAmplitudeUnitsPerBit>
         <LeadAmplitudeUnits>��V</LeadAmplitudeUnits>
         <LeadHighLimit>2147483647</LeadHighLimit>
         <LeadLowLimit>268435456</LeadLowLimit>
         <LeadID>V6</LeadID>
         <LeadOffsetFirstSample>0</LeadOffsetFirstSample>
         <FirstSampleBaseline>0</FirstSampleBaseline>
         <LeadSampleSize>2</LeadSampleSize>
         <LeadOff>FALSE</LeadOff>
         <BaselineSway>FALSE</BaselineSway>
         <ExcessiveACNoise>FALSE</ExcessiveACNoise>
         <MuscleNoise>FALSE</MuscleNoise>
         <LeadDataCRC32>4085359526</LeadDataCRC32>
         <WaveFormData>
9v/2//b/9v/2//b/9v/2//j/+P/4//j/+P/4//j/+P/2//b/9v/2//T/9P/0//T/9P/0
//T/9P/0//T/9P/0//T/9P/0//T/9v/2//b/9v/2//b/9v/2//b/9v/2//b/9v/2//b/
9v/2//b/9v/2//b/9v/2//b/+P/4//j/+P/2//b/9v/2//b/9v/2//b/9//4//n/+v/8
//z//P/8//z//P/8//z//P/8//z//P/8//z//P/9////////////AwADAAMAAwABAAEA
AQABAP////8AAAEAAQABAP///v/+//3//f/9//7//v/+//3////+//3//P/5//j/+P/4
//j/+P/2//b/+P/4//j/+P/2//b/9v/2//j/+P/4//f/9f/1//X/9f/1//X/9f/1//f/
9//3//f/9v/2//f/9//2//b/9f/1//f/9//3//j/+P/4//j/+f/6//7/AgAKABEAFwAY
ABoAIQArADYAQABNAFwAawB8AIoAjQB+AGEAPAAZAAMA9P/l/9X/zf/K/8f/xf/G/8j/
zv/U/9v/3v/i/+P/5//r/+//8P/x//P/8//z//P/9f/1//X/9f/1//X/9f/1//X/9f/1
//X/9f/1//T/9P/2//b/9v/3//f/9v/2//f/9//3//f/9//5//n/+f/6//r/+//7//z/
+v/6//r/+v/6//r/+v/7//v/+//8//z/+v/7//v/+//+//7//v/+//////8AAAAA////
/wAAAgABAAIAAwAEAAcABwAIAAkACgALAAwADQAPABAAEQASABIAEwAUABUAGAAZABkA
GgAaABwAHQAeAB8AHwAgACAAIAAgACAAIQAfAB8AHwAgAB4AHgAdAB0AHAAcABwAHAAa
ABkAGAAXABQAEwARAA8ADgAOAA0ADAAJAAkACAAHAAgABwAGAAUAAQABAP/////+//3/
/f/8//v/+//6//r/+v/4//f/9v/0//X/9f/0//T/9f/1//X/8//z//P/8//0//T/9P/0
//T/9P/0//T/9P/0//X/9f/z//P/8//z//X/9v/2//b/9v/2//b/9v/0//T/9P/1//X/
9f/1//X/+P/4//j/+P/6//r/+v/6//n/+P/3//b/9v/3//j/+f/3//f/9//3//b/9f/0
//P/9P/1//b/9//1//X/9f/1//b/9//3//j/9v/2//b/9f/z//P/8//z//H/8f/x//H/
9P/1//b/9//2//X/9P/y//L/8v/y//L/8P/x//H/8f/w/+//7//w//D/8P/w//H/9P/1
//b/9//5//n/+f/5//b/9P/y//L/8v/y//T/9P/0//T/9v/2//b/9//5//n/+f/5//v/
+//7//v/+//7//v/+//5//n/+v/7//v/+//5//j/+v/5//n/+f/4//j/+P/3//b/9P/y
//D/8f/w//D/8P/w//D/7v/u/+7/7v/u/+7/7f/s/+v/6v/q/+r/6v/p/+z/7f/u/+//
7//v/+//7//u/+3/7P/r/+z/7P/t/+3/7P/s/+v/6//r/+v/6//s//D/8P/u/+//9P/4
//z/AgAHAAsAEAAaACcAMwBEAFYAaQB6AI8AngCiAJUAdgBNACYADQD5/+T/0f/F/7//
vP+7/7//wv/E/8z/1P/V/9b/2v/f/+P/5f/n/+r/6f/q/+v/7P/t/+3/7f/t/+3/8v/z
//T/9f/6//v//P/9//z/+//5//j/+P/4//j/+f/3//b/9v/3//f/9//3//f/9f/1//X/
9v/4//n/+f/6//3//v///wAA/v/+//7///8BAAEAAgACAAEAAQAAAP///v/+//7//v//
////AAAAAAIAAwAFAAgADAAOABAAEgAVABUAFgAXABYAFwAYABkAHQAeAB8AIAAgACEA
IgAjACIAIwAjACQAIgAkACUAJgAqACsALQAuAC0ALAArACsAKwArACsALAAqACoAKQAp
ACkAKAAnACYAJQAjACEAHwAcABsAGQAXABUAFAASABAAEAARABEAEQASABEAEAAPAA0A
DQALAAsACgAJAAkACAAFAAUABAAEAAMAAAD+//z//f///wAAAAAAAAEAAQABAAAA///+
//3///8AAAEAAgAEAAQABAAEAAQABAAFAAUAAwADAAMAAwABAAIAAgACAAQABAAEAAQA
AgACAAIAAwADAAMAAwADAAEAAAD///7//f/8//v/+v/6//r/+v/6//j/9//2//X/9f/1
//X/9f/1//X/9f/1//f/9//3//f/9v/1//T/8//y//H/7//u/+//8P/x//H/8//z//P/
8//x//H/8f/x//L/8//0//X/9P/z//L/8P/w//D/8P/w//D/8f/x//H/8v/x//H/8v/y
//L/8v/z//X/9f/3//f/9v/0//T/9P/0//X/9v/3//j/9v/2//b/9//0//P/8v/x//T/
9f/2//f/9v/1//T/8//1//f/+v/9//3//f/7//r/+P/3//f/9//6//r/+v/5//b/9P/y
//D/7//u/+7/7v/w//D/7v/u/+z/7P/s/+z/7v/u/+7/7v/u/+7/7v/t/+3/7f/t/+3/
7f/t/+3/7f/t/+3/7f/t/+v/6v/q/+n/7P/s/+v/6//q/+n/6P/o/+r/7P/s/+3/7v/y
//b//P8DAA0AFAAcACsAOQBCAFAAZQB6AIsAngCmAKEAjABlADoAHQAHAPD/2f/L/7//
vP+//7//vv/C/8r/0P/V/9b/2v/d/+H/5f/n/+z/7f/t/+3/7f/t/+3/7f/t/+3/7f/t
/+3/7f/x//H/8f/x//H/8f/w//D/8P/w//D/8f/x//D/8P/x//H/8f/x//H/8f/x//H/
8v/z//X/9v/4//b/9v/2//b/9P/0//T/9f/3//f/+P/4//j/+f/5//n/+P/4//j/+P/5
//n/+v/6//v/+//8//7///8AAAEAAgADAAMABAAFAAYABwAIAAkADQAOAA8AEAASABMA
FAAVABgAGQAZABoAGgAcAB0AHgAeAB0AHQAcAB4AHgAeAB8AIQAhACEAIgAhACAAHgAd
ABsAGgAZABgAGgAZABgAFwAYABcAFQATAA8ADgAMAAoABwAHAAYABQAGAAUABAADAP//
///9//3//v/9//3//P/7//v/+v/6//v/+v/6//r/+f/5//j/9v/2//f/9//3//f/9//3
//f/9v/2//b/9v/2//b/9v/2//b/9v/3//f/+P/5//r/+//5//r/+v/6//r/+v/6//r/
+v/6//r/+//5//n/+f/5//z//P/8//z//P/8//z//P/6//r/+v/6//v/+//7//v//f/9
//3//f/7//v/+//7//v/+//7//v/+//7//v/+//7//v/+v/6//r/+v/6//n/+f/5//n/
+f/7//v/+//7//n/+f/5//n/9//3//f/9v/3//j/+f/6//r/+//7//v/+v/5//n/+v/4
//j/+P/5//f/9//3//f/9//3//f/9//2//b/9f/1//b/9//4//n/+f/5//n/+f/3//f/
9//4//r/+v/6//n/+f/7//v//P/8//7/AAD+//7//v/+//z//P/8//z//P/8//z//f/7
//v/+//7//3//f/9//3/////////////////AAABAAEAAQD///7//v/9//3//f/+//7/
/v/9//3//P/7//r/+//6//r/+v/4//j/9v/2//T/9P/0//T/9v/2//b/9v/2//b/9v/1
//P/8//z//P/8//z//P/8//1//X/9f/1//b/9v/3//f/9//2//T/8//1//X/9f/2//b/
+P/4//n//P/+/wQADAARABUAHgAqADkARwBYAGoAewCMAJ8ArACsAJ8AgABXADQAGwAF
AO7/2//R/83/zv/N/8v/zP/U/9r/3v/f/+T/6v/t/+//8f/z//b/9f/1//X/9f/1//X/
9f/1//X/9//3//f/9//5//n/+f/5//n/+f/4//j/9v/2//b/9//5//j/+P/5//v/+//7
//v/+//7//v//P/6//v/+//8//z//P/8//z//P/8//z//f//////AAAAAAAAAQABAAEA
AAAAAAAAAAABAAEAAgACAAMAAwAEAAYABwAIAAkACgALAAsADAANABAAEQASABMAFQAW
ABcAGAAYABkAGgAbABwAHQAdAB4AIAAiACMAJAAjACMAJAAkACYAJgAmACcAJwAnACcA
KAAoACgAJwAnACcAJgAlACQAIwAhAB8AHQAcABsAGQAXABYAFgAVABQAEAAPAA0ACwAM
AAsACgAJAAgACQAIAAkABgAFAAUABAAFAAUABAAEAAQAAgABAAAAAAABAAEAAAAAAAEA
AQABAP//////////AAAAAAAAAAAAAAAAAAAAAP7//v///////////////////wAAAAAA
AAAAAAAAAAAAAgACAAIAAwADAAMAAwADAAIAAgACAAIAAgACAAIAAgACAAIAAgACAAMA
AwADAAMAAwADAAMAAwAFAAUABQAFAAQAAwACAAEAAQABAAEAAQADAAMAAgACAAIAAgAC
AAEAAQABAAEAAQD/////////////////////AQABAAEAAAAAAAAAAAAAAAAAAQABAAEA
AgABAAEAAgAAAAAAAAABAP/////////////////////+//7//f/9//3//f/9//3/////
///////+//3//P/8//z//P/8//v/+//9//3//v/+//7//v/+////////////////////
//8BAAMABAAEAAIAAgACAAIAAgACAAIAAgACAAIAAgACAAMAAwADAAMAAwAFAAUABQAF
AAcABwAHAAcABwAHAAgACQAJAAkABwAGAAYABQAFAAUABgAGAAYABQAFAAQAAwACAAEA
AAAAAAAAAAAAAP7//v/+//7//v/+//7//v/+//7//v/+//7//f/9//3//f/9//v/+//7
//v/+//7//v/+//6//r/+//7//z//P/7//v/+//7//v//P/8//z//P/9/wAABAAKABAA
FQAXABoAIgAtADcAQgBQAF8AbAB7AIwAmACXAIAAXwA6AB0ACwD8/+v/2//T/8z/zf/N
/9L/1v/c/+D/5f/o/+z/8f/z//X/+f/8//3//f/9//3//f//////////////////////
AQABAAEAAQD//////v/+/wAAAAAAAAEAAQAAAAAAAQABAAEAAQABAAEAAQABAAIAAgAD
AAMABAAEAAQABAAEAAIAAgACAAMABQAFAAYABgAGAAcABwAHAAgACAAIAAgACwALAAwA
DAALAAsADAAOAA0ADgAPABAADwAPABAAEQAUABUAFgAXABkAGgAbABwAHgAfACAAIQAi
ACMAIwAkACQAJgAnACgAKQApACoAKgAsACwALAAtAC0ALQAtAC4ALAAsACsAKwArACoA
KQAoACgAJwAmACUAJAAjACEAHwAdABwAGgAYABcAFwAWABUAFAATABIAEQAPAA8ADQAN
AA4ADQANAAwACQAJAAgACAAKAAgABwAGAAYABwAHAAYABAAFAAUABQAFAAUABQAFAAQA
BAAEAAQABAAEAAQABAAEAAQABQAFAAMAAwADAAMAAwAEAAQABAAEAAQABAAEAAQABAAE
AAUABQAFAAUABQAEAAQABAAEAAQABAAEAAQABgAGAAYABgAFAAUABQAFAAUABQAFAAUA
BQAFAAUABQAFAAUABQAFAAUABQAFAAUAAwADAAIAAgAEAAQABAADAAEAAQABAAEAAQAB
AAEAAQADAAMAAwADAAMAAwADAAIAAgACAAIAAgACAAMAAwADAAIAAQABAAIAAAAAAAAA
AQD/////////////////////AAAAAP//////////////////////////////////AAAA
AAAAAAD//wEAAwADAAQAAgACAAQABAAEAAQABAAEAAQABAAEAAQABAAEAAQABQAFAAUA
BQAFAAcABwAHAAcABQAFAAUABQAFAAUABgAHAAcABwAFAAQABAADAAMAAwAEAAQABAAD
AAMAAgABAAAA///+//7//v/+//7//P/8//z//P/8//z//P/8//z//P/8//z//P/7//v/
+//7//v/+//7//v/+//7//v/+//7//z//P/9//3//P/8//v/+//7//v/+//8//z//P/+
////AAAEAAgADgAVABsAHgAkACsAMwA+AEoAVQBiAHEAhACOAIsAeABXADIAFQAFAPb/
5f/Z/9H/zP/J/8n/yv/O/9j/4P/j/+b/6v/t//H/9f/3//r/+//7//v/+//7//v/+//7
//v//f/9//3//f/9//3//f/9//3//f/8//z//P/8//z//f////7//v//////////////
////////AAD//////v/+/wAAAAAAAAAA/v/+//7///8BAAEAAgACAAQABQAFAAUABgAG
AAYABgAHAAcACAAIAAkACQAKAAwACwAMAA0ADgAPAA8AEAARABIAEwAUABUAFQAWABcA
GAAaABsAHAAdACAAIQAhACIAIgAkACUAJgAlACUAJgAmACYAJgAmACcAKQApACkAKgAo
ACgAJwAnACcAJgAlACQAJAAjACIAIQAgAB8AHQAbABkAGAAWABQAEQARABAADwAMAAsA
CgAJAAgACQAIAAkABgAFAAUABAAFAAUABAAEAAQAAgABAAAAAAABAAEAAAAAAAEAAQAB
AP//////////AAAAAAAAAAAAAAAAAAAAAAAAAAABAAEAAQABAAEAAQABAAIAAgACAAIA
AgACAAIAAgACAAIAAwADAAMAAwADAAQABAAEAAQABAAEAAQABAAGAAYABgAGAAUABQAF
AAUABQAFAAUABQAFAAUABQAFAAUABQAFAAUABQAFAAUABQAFAAUABAAEAAQABAAEAAMA
AwADAAMAAwADAAMAAwADAAMAAwADAAMAAwADAAMAAgACAAIAAgACAAIAAwADAAMAAgAB
AAEAAgAAAAAAAAABAAEAAQABAAEAAwADAAMAAwACAAIAAQABAAMAAwADAAMAAwADAAMA
AwABAAEAAQACAAIAAgACAAEA//8BAAEAAgAEAAQABAAEAAUABQAFAAUABAAEAAQABAAE
AAQABAAEAAQABAAEAAQABQAFAAUABQAFAAcABwAHAAcACQAJAAkACQAHAAcACAAJAAcA
BwAFAAQABgAFAAUABQAGAAYABgAFAAUABAADAAIA///+//7//v8AAAAA/v/+//7//v/+
//7//v/+//7//v/+//7//v/9//v/+//7//v/+v/5//j/9//5//n/+f/5//n/+v/8//3/
/v/+//3//f/7//v/+//8//j/+P/6//3//v8CAAQACgARABcAGgAeACUALQA4AEAASwBY
AGUAdgCIAJEAiABrAEYAIwANAPz/6//b/8//yv/H/8f/yv/M/9L/2v/j/+T/5v/p/+v/
7f/x//L/8//1//X/9f/1//j/+f/6//v//f/9//3//f////////////3//f/8//z//P/8
//z//f/9//z//P/9//v/+//7//v/+//7//v//P/+//////8AAAAAAAAAAAAAAAAAAAAA
AQABAAEAAgACAAAAAQABAAEABAAEAAQABAAGAAcACQAKAAoACQAJAAoACQAKAAsADAAM
AAsACwALAAwADQAOAA8AEwAUABUAFgAYABkAGgAbABwAHQAdAB4AHgAgACEAIgAlACUA
JgAmACUAJAAjACMAJAAlACYAKAAoACgAJwAnACUAJAAjACIAIgAhACAAHwAeAB0AGwAZ
ABgAGAAXABYAEwATABIAEQAOAA0ADAALAAcABwAFAAUABgAFAAUABAADAAMAAgACAAEA
/v/8//r//P/9//3//P/8//3//f/9////////////+//6//n/+P/5//r/+//8//z//P/9
//3//f/9//3//f/9//7//v/+//z//P/8//z//f/+////AQABAAEAAQABAAAAAAAAAAAA
AAAAAAAAAAD+//7//v/+//////////////////////////////////3//f/9//3//v//
/wAAAQD//////v/+//7//v/+//3////////////+//3//P/7//v/+//7//v//f/9//3/
/P/8//z//P/8//r/+//7//v//P/7//v//P/6//r/+v/7//n/+f/5//n/+//7//v/+//6
//r/+f/5//n/+f/5//n/+//7//v/+//7//z//P/8//z//P/8//z//P/8//z//P/8//3/
/f/9//3//f//////////////////////AQABAAIAAwABAAEA///+//z/+//7//v//f/+
///////+//z/+v/4//f/9v/2//b/9v/2//T/9P/2//b/9v/2//b/9v/2//b/9f/0//P/
8f/z//P/8//z//X/9f/1//X/9P/z//L/8f/x//L/9P/1//T/9P/z//P/8//z//P/9P/y
//L/8v/z//T/9v/8/wQACwAPABQAHgAtADsARgBWAGcAdgCHAJoApgCjAI4AawBAAB8A
CwD2/9//0f/L/8j/x//H/8b/yP/K/9D/1f/Y/9z/4f/l/+v/7//y//H/7//v/+//7//t
/+3/7f/t//D/8f/y//P/9f/1//X/9f/1//X/9P/0//T/9P/0//X/8//y//L/8//1//X/
9f/1//X/9f/1//b/9//5//r//P/5//j/9//2//j/+P/4//n/+P/3//f/9v/3//n/+v/7
//7//v/+//7//f/9//7//v//////AAACAAMABAAFAAYACQAJAAoACwALAAsACwALAA8A
EAARABIAFAAVABYAFwAVABUAFAAUABcAGgAcAB4AIgAjACUAJgAkACIAIAAfAB8AHwAf
ACAAIgAiACEAIQAfAB4AHQAcAB4AHQAcABsAFwAVABIADwANAAwACgAIAAkACQAIAAcA
CAAHAAYABQABAAEA//////7//f/9//z/+//7//r/+v/4//b/9f/0//T/9f/1//T/9v/3
//f/9//5//n/+f/5//b/9v/2//b/9P/0//T/9P/0//T/9f/1//f/9//3//f/9f/2//b/
9v/4//j/+P/4//r/+v/6//v/+f/5//n/+f/7//z//f/+//z//P/8//z/+v/6//r/+v/5
//n/+f/5//n/+f/5//n/9//3//f/9//5//n/+f/5//n/+f/5//n/+//7//r/+v/4//j/
+P/3//n/+f/5//n/9//3//f/9//5//n/+f/5//f/9//3//b/9P/0//T/9P/2//f/9//3
//j/9//3//j/+v/6//r/+//7//v/+//7//v/+//7//v//v/8//7//v/+//7//v/8//z/
/P/8//z//P/8//3/////////////////////////////////AQABAAIAAwADAAMAAQAA
AAIAAQABAAEABAAEAAQAAwACAAAA/v/8//v/+v/6//r/+v/6//j/+P/4//j/+P/4//r/
+v/6//r/+P/4//j/9//3//f/9//3//f/9//3//f/9//3//f/9//2//b/9//3//j/+P/3
//f/+f/5//n/+v/8//z//P/7//r//P8CAAYACwAPABYAHgApADcARgBWAGUAdgCJAJ4A
rgCzAKgAjQBkAD0AIwAOAPX/4f/X/9D/y//J/8r/zP/S/9j/3//i/+T/6f/t/+//8//2
//f/+f/5//n/+f/7//v/+//7//3//f/9//3//f/9//3//f///////v/+//7//v/+////
AQAAAAAAAQD//////////wEAAQABAAIAAAABAAEAAgACAAIAAgACAAQABAAEAAUAAwAD
AAQABAAEAAUABQAFAAYABgAGAAYABwAHAAgACAALAAsADAAOAA0ADgAPABAAEQARABIA
EwAWABcAGAAZABkAGgAbABwAHgAfACAAIQAkACUAJQAmACYAKAApACoAKwArACwALAAq
ACoAKgArAC0ALQAtAC4ALgAuAC0ALQAtACwAKwAqACoAKQAoACcAJAAjACEAHwAbABoA
GAAWABUAFQAUABMAFAATABIAEQAPAA8ADQANAAwACwALAAoABwAHAAYABgAGAAQAAwAC
AAIAAwADAAIABAAFAAUABQADAAMAAwADAAIAAgACAAIAAAAAAAAAAAABAAIABAAFAAUA
BQAFAAUABQAGAAYABgAEAAQABAAEAAYABgAGAAcABwAHAAcABwAIAAgACAAIAAgACAAI
AAgACAAIAAgACAAJAAkACQAJAAcABwAHAAcACQAJAAkACQAJAAkACQAJAAkACQAJAAkA
CwALAAoACgAJAAgABwAFAAUABQAFAAUABwAHAAcABwAFAAUABQAFAAUABQAFAAQABAAE
AAQABAAGAAcABwAHAAYABQAFAAYABgAGAAYABwAFAAUABQAFAAMAAwADAAMABgAGAAUA
BQADAAMAAwADAAMAAwADAAMAAwADAAMABAAGAAYABgAFAAUABwAHAAgABgAIAAgACAAI
AAgACAAKAAoACgAKAAgACAAIAAkACQAJAAkACQAJAAkACQAJAAsACwALAAsACwALAAwA
DQANAA0ACwAKAAwACwALAAsADgAOAA4ADQAKAAgABgAEAAUABAAEAAQABAAEAAIAAgAA
AAAAAAAAAAAAAAAAAAAAAAAAAAAA//8BAAEAAQABAP/////////////////////+//7/
//////7//v/9//3/////////AAAAAP7//v8DAAYACgAOABQAGQAdACIAKgA3AEMATgBe
AG0AfgCPAJ4ApgCfAIIAXQA4AB8ADQD6/+f/2//V/9D/z//T/9b/3P/i/+j/6f/s//D/
8//3//v//f/+/////f/9//3//f/9//3//f/9/////////////////////////////v/+
//7//v/+///////+//7///8BAAEAAQABAAEAAQABAAIAAAABAAEAAgACAAIAAgACAAIA
AgACAAMAAwADAAQABAACAAMAAwADAAQABAAEAAQABQAFAAYABgAHAAcACAAKAAkACgAL
AAwADQANAA4ADwAOAA8AEAARABUAFgAXABgAGgAbABwAHQAeAB8AHwAgACAAIgAjACQA
JQAlACYAJgAkACQAJAAlACUAJQAlACYAJAAkACMAIwAiACIAIgAiACAAHwAeAB0AHgAd
ABsAGQAVABQAEgAQAA8ADwAOAA0ACgAJAAgABwAHAAcABQAFAAQAAwADAAIAAQABAAAA
AAAAAP7//f/8//7///////7//P/9//3//f/9//3//f/9//z//P/8//z//P/8//z//P/8
//z//f/9/////////////f/+//7//v8AAAAAAAAAAP7//v/+//////////////8CAAIA
AgACAAIAAgACAAIAAgACAAIAAgADAAMAAwADAAEAAQABAAEAAwADAAMAAwADAAMAAwAD
AAMAAwADAAMAAwADAAIAAgAEAAQABAADAAMAAwADAAMAAwADAAMAAwADAAMAAwADAAUA
BQAFAAQABAAEAAQABAAEAAUABQAFAAYABQAFAAYABAAEAAQABQAFAAUABQAFAAcABwAH
AAcABgAGAAUABQAFAAUABQAFAAUABQAFAAUABwAHAAcACAAGAAYABgAFAAUABwAHAAgA
BgAGAAYABgAJAAkACQAJAAkACQAJAAkACwALAAoADAAMAAwADAAMAAwADAAMAA4ADgAO
AA8ADQANAA0ADQAPAA8ADwAPAA8ADwAPAA8ADwAPABAAEQAPAA8ADQAMAAwACwALAAsA
DgAOAA4ADQAPAA4ADQAMAAsACgAKAAoACAAIAAYABgAGAAYABgAGAAYABgAGAAYACAAI
AAgABwAHAAcABwAHAAcABwAHAAcABwAHAAcABwAGAAYABwAHAAgACAAHAAcABQAFAAUA
BgAIAAYACAALAA4AEAAWAB4AJQAnACwAMgA7AEUAUABcAGkAdgCFAJYAoACZAIAAWwA4
ACEAEQAAAO//5f/h/9z/1//X/9r/4v/q//D/9f/2//r//f8BAAUABwAKAAsACwALAAsA
CwALAAsACwALAA0ADQANAA0AEQARABEAEQARABEAEAAQABAAEAAQABEAEQAQABAAEQAR
ABEAEQARABEAEQARABIAEgATABMAFAAUABQAFAAUABYAFgAWABcAGQAZABoAGgAZABkA
GAAXABoAGgAaABoAGwAbABwAHAAdAB0AHgAgACEAIgAjACQAJQAlACYAJwAqACsALAAt
AC8AMAAxADIAMgAzADQANQA4ADkAOQA6ADgAOgA7ADwAPwA/AEAAQABAAEAAQABBAEEA
QQBBAEIAQgBCAEEAQQBBAEAAPwA+AD4APQA8ADsAOgA5ADcANQA1ADQAMgAwAC8ALwAu
AC0AKgApACgAJwAlACUAIwAjACIAIQAhACAAHwAfAB4AHgAfAB4AHgAeABwAHQAdABwA
HAAdAB0AHQAdAB0AHQAdABwAHAAcABwAHAAcABwAHAAcABwAHQAdAB8AHwAfAB8AHwAg
ACAAIAAeAB4AHgAeACAAIAAgACEAIwAjACMAIwAiACIAIgAiACIAIgAiACIAJAAkACQA
JAAlACUAJQAlACMAIwAjACMAIwAjACMAIwAlACUAJQAlACMAIwAjACMAJQAlACQAJAAk
ACQAJAAjACMAIwAjACMAJQAlACUAJQAlACUAJQAlACUAJQAlACQAJAAkACQAJAAkACUA
JQAlACYAJQAlACYAJAAkACQAJQAlACUAJQAlACUAJQAlACUAKAAoACcAJwAnACcAJwAn
ACcAJwAnACcAJwAnACcAKAAoACgAKAAnACkAKwArACwALAAsACwALAAtAC0ALQAtAC0A
LAAtAC4ALwAwAC4ALgAuAC4ALwAwADEAMwAxADEAMQAxADMAMwAzADMAMwAzADMAMwAz
ADMANAA1ADUANQAzADIANAAzADMAMwAyADIAMgAxADMAMgAxADAALwAuAC4ALgAuAC4A
LAAsACwALAAsACwALAAsACwALAAsACwALAArAC0ALQAtAC0ALQAtAC0ALQAtAC0ALQAt
AC4ALgAvAC8ALgAuAC0ALQAvAC8ALwAwADAAMAAyADMAMgA2AD4AQgBHAE0AUgBWAF8A
aQByAHwAhwCWAKUAuADEAMUAtACVAHAAUwBBADAAHwATAA0ACAAFAAUABAAIAA4AFgAb
ACAAJAAlACkALwAxADQANQA1ADUANQA1ADcANwA3ADcAOQA5ADkAOQA5ADkAOQA5AD0A
OwA6AA==
         </WaveFormData>
      </LeadData>
   </Waveform>
</RestingECG>
