# Supplementary material for: Detection of Left Atrial Enlargement Using a Convolutional Neural Network-Enabled Electrocardiogram
Source: Front Cardiovasc Med. 2020 Dec 17;7:609976. doi: 10.3389/fcvm.2020.609976 (PMC7773668; doi:10.3389/fcvm.2020.609976)
Supplement: Supplementary file 2 [file Data_Sheet_2.ZIP › normal1/1802010821_11042_0000000D.XML]

<?xml version="1.0" encoding="Windows-1252"?>
<!DOCTYPE RestingECG SYSTEM "restecg.dtd">
<RestingECG>
   <PatientDemographics>
      <PatientID>1802010821</PatientID>
      <PatientAge>69</PatientAge>
      <AgeUnits>Years</AgeUnits>
      <Gender>Male</Gender>
      <PatientLastName>wuyichao</PatientLastName>
   </PatientDemographics>
   <TestDemographics>
      <DataType>Resting</DataType>
      <Site>1</Site>
      <AcquisitionDevice>MAC55</AcquisitionDevice>
      <Status>Unconfirmed</Status>
      <Priority>Normal</Priority>
      <AcquisitionTime>08:54:00</AcquisitionTime>
      <AcquisitionDate>11-24-2015</AcquisitionDate>
      <CartNumber>1</CartNumber>
      <AcquisitionSoftwareVersion>009C</AcquisitionSoftwareVersion>
      <XMLSourceVersion>MAC5000 v1.0</XMLSourceVersion>
   </TestDemographics>
   <RestingECGMeasurements>
      <VentricularRate>76</VentricularRate>
      <AtrialRate>76</AtrialRate>
      <PRInterval>182</PRInterval>
      <QRSDuration>80</QRSDuration>
      <QTInterval>390</QTInterval>
      <QTCorrected>438</QTCorrected>
      <PAxis>73</PAxis>
      <RAxis>36</RAxis>
      <TAxis>53</TAxis>
      <QRSCount>13</QRSCount>
      <QOnset>227</QOnset>
      <QOffset>267</QOffset>
      <POnset>136</POnset>
      <POffset>195</POffset>
      <TOffset>422</TOffset>
      <ECGSampleBase>500</ECGSampleBase>
      <ECGSampleExponent>0</ECGSampleExponent>
   </RestingECGMeasurements>
   <Diagnosis>
      <Modality>Resting</Modality>
         <StatementCount>2</StatementCount>
         <LabelText>12SL ��ϳ���</LabelText>
      <DiagnosisStatement>
         <StmtFlag>ENDSLINE</StmtFlag>
         <StmtText>�������</StmtText>
      </DiagnosisStatement>
      <DiagnosisStatement>
         <StmtFlag>ENDSLINE</StmtFlag>
         <StmtText>���� ECG</StmtText>
      </DiagnosisStatement>
   </Diagnosis>
   <Waveform>
      <WaveformType>Rhythm</WaveformType>
      <WaveformStartTime>0</WaveformStartTime>
      <NumberofLeads>8</NumberofLeads>
      <SampleType>CONTINUOUS_SAMPLES</SampleType>
      <SampleBase>500</SampleBase>
      <SampleExponent>0</SampleExponent>
      <HighPassFilter>16</HighPassFilter>
      <LowPassFilter>150</LowPassFilter>
      <ACFilter>NONE</ACFilter>
      <LeadData>
         <LeadByteCountTotal>10000</LeadByteCountTotal>
         <LeadTimeOffset>0</LeadTimeOffset>
         <LeadSampleCountTotal>5000</LeadSampleCountTotal>
         <LeadAmplitudeUnitsPerBit>4.88</LeadAmplitudeUnitsPerBit>
         <LeadAmplitudeUnits>��V</LeadAmplitudeUnits>
         <LeadHighLimit>2147483647</LeadHighLimit>
         <LeadLowLimit>268435456</LeadLowLimit>
         <LeadID>I</LeadID>
         <LeadOffsetFirstSample>0</LeadOffsetFirstSample>
         <FirstSampleBaseline>0</FirstSampleBaseline>
         <LeadSampleSize>2</LeadSampleSize>
         <LeadOff>FALSE</LeadOff>
         <BaselineSway>TRUE</BaselineSway>
         <ExcessiveACNoise>FALSE</ExcessiveACNoise>
         <MuscleNoise>FALSE</MuscleNoise>
         <LeadDataCRC32>672469836</LeadDataCRC32>
         <WaveFormData>
BgAGAAYABgAFAAQAAwACAAMABAAFAAYABgAGAAYABgAGAAYABgAGAAgACAAIAAgABwAG
AAUABAAGAAYABgAGAAgACAAHAAcACAAJAAoACgAJAAgABwAGAAkACQAIAAgACgAKAAsA
CwALAAwADQAOAA4ADQANAA4ADgAQABAAEQAPAA8ADwAPAA8ADQANAA0ADgAMAAwACwAH
AAcABQAFAAcABwAHAAcABwAFAAUABgAFAAMAAgABAAMABAAEAAQAAgAEAAQABAAEAAQA
BAAEAAQABAAEAAMAAQADAAMAAwAFAAUABQAFAAMAAQAFAAQAAgAGAAoACQAFAAkADAAM
ABMAHgApADIAQQBSAF8AZwBuAG4AYQBOAEEAMwAhAAkA8P/j/+T/6P/w//3/BAD9//j/
/v8DAP///f8BAAEAAQAAAAIAAgACAAQABgAEAAMABQAGAAYABgAFAAQAAwACAAUABgAG
AAYABgAGAAcABwAGAAYABgAGAAUABAADAAIABQAHAAgABwAHAAcABwAHAAcABwAHAAgA
CAAIAAYACAAIAAgACAAJAAoACgAKAAoACQAJAAkACgAMAAwADAANAAsACwALAAsADQAP
ABAAEAASABQAFAAUABMAEgAUABQAFgAYABgAGgAaABoAGgAdAB0AHwAgACEAIAAgACAA
IgAkACQAJQAmACYAJgAmACYAJAAmACYAJgAlACUAJQAlACEAIQAiACMAIQAeABwAGwAY
ABgAFQAUABIAEgAQABAADwAOAA0ADQANAAwACwALAAsACwAMAAwACQAJAAsACwAGAAUA
BAADAAQABQAHAAoACgAGAAYACQAHAAYABgAHAAUAAwAFAAYABAADAAIAAgACAAMABAAF
AAQABAAEAAQABgAGAAYABgAEAAQABAAEAAMAAwADAAMABQAEAAMAAwAGAAYABgAGAAUA
BAADAAIABAAGAAcABQAGAAUABAACAAIAAgACAAIABAAGAAcABwAGAAYABQAEAAYABgAG
AAYABAAEAAQABAAEAAgABQAFAAUABQAFAAUABQAHAAUAAwABAAIAAwADAAAA/////wAA
BAAEAAIAAgADAAMAAwADAAEAAgACAAIAAgACAAIAAgACAAIAAgADAAIAAgADAAMAAAAC
AAQAAAAAAAAAAAAAAAIAAgACAAEA//8AAAEAAgACAAIAAgACAAIAAwADAAIABAAEAAQA
BQADAAMABAAFAAgACAAHAAcACAAIAAoACgALAAsACwALAAsACwAJAAkACAAGAAMAAgAC
AAEAAgABAAAA///+//3///////3//f/8//z/+//7//3//f/+//7//v/8//7//v/9//z/
+//6//r/+P/4//j/+f/5//v/+//7//v/+//7//r/+f/4//f/+v/4//j/+v/9////AQAG
AAgADQAYAB0AJgA5AEwAVQBjAG4AbABfAEoAOwAzABsA9//g/9f/1v/a/+L/6f/s/+3/
8P/2//f/9//3//X/9//1//T/9v/2//b/+P/6//j/9//3//j/+P/4//r/+v/6//r/+//8
//z//P/8//z//f/9//r/+v/6//r//P/8//z//P/8//3//f/7//v/+//7//v//f/9//3/
/v/8//z/+v/8//3//v///wEA///+//3//P////////8AAAAAAAAAAAEAAwADAAMAAwAB
AAMABAAEAAQABgAGAAYACAAIAAsADAANABAAEQAUABMAEgARABMAFAAXABkAGwAaABoA
GgAcABwAHAAdAB4AHAAcABwAHAAcAB4AHgAeABsAGwAbABsAFwAXABgAGQAZABYAFAAT
ABAAEAANAAwACgAKAAgACAAFAAQAAwADAAEAAAD/////AAD//////v/9//3///////3/
/f/9//3/+v/5//n/+v/5//b/9//7//r/+v/7//3/+//5//v//P/6//n/+P/4//f/9//3
//f/+P/4//j/+P/6//r/+v/6//r/+v/6//r/+f/5//n/+f/5//j/9//3//j/+P/4//j/
+v/6//r/+v/9//7//v/7//z/+//6//j/+v/6//r/+v/5//r/+v/5//n/+v/6//r/+P/4
//j/+P/4//j/+P/4//b/+v/3//f/9//3//f/9//5//v/+f/3//X/9v/3//f/+P/3//f/
+P/6//r/+P/4//X/9f/1//X/9f/2//b/9v/2//b/9v/2//b/9v/2//f/9v/2//f/9//4
//b/9v/3//j/9v/2//b/9v/4//j/+P/3//X/9v/3//j/9v/2//b/9v/4//n/+f/4//b/
9v/2//f/+f/5//r/+//8//z/+//7//r/+v/8//z//f/9//3//f///////f/9//3//P/6
//r/+//5//n/9//2//X/9P/z//P/8//x//H/8v/y//H/8f/z//P/9P/0//L/8P/y//L/
8v/y//L/8v/y//D/8P/w/+//7//x//H/7//v/+//7//v/+//7//v//D/7P/u//L/8//x
//P/+P/+/wEACgAVABYAHQAuAD0ASwBYAFwAVQBGADMAIwAXAAEA4v/L/8j/yv/M/9H/
3P/h/+L/5v/r/+3/5//n/+n/5//o/+r/6v/q/+r/7P/q/+n/6//s/+z/7P/q/+r/6v/q
/+v/7P/s/+z/7P/s/+3/7f/s/+z/7P/s/+z/7P/s/+z/7P/t/+3/6//v/+//7//v/+3/
7f/t/+7/7v/u/+z/7v/u/+7/7v/v//H/8v/z//T/8//x/+//7v/w//D/8P/x//L/8//0
//X/9P/1//X/9P/1//j/+f/6//j/+P/7//z//v8AAAAAAgACAAIAAgAFAAMABQAGAAcA
CgAKAAoADAAKAAoACwAMAA4ADgAOAA4ACgAMAAwADAALAAsACwALAAkACQAKAAsACAAE
AAEA//8BAAIAAAAAAPv/+v/3//b/9//2//X/9f/3//b/9f/1//L/8f/x//D/7f/t/+//
7//t/+3/7f/t/+3/7f/u//D/7v/q/+r/7f/t/+z/7P/t/+v/6f/r/+z/7P/r/+r/6v/p
/+n/6f/p/+v/7P/t/+7/6//q/+n/6P/p/+r/6//s/+v/6//r/+v/7f/s/+v/6//u/+7/
7v/u/+z/7P/s/+z/7f/u/+7/6//t/+3/7f/s/+7/7v/u/+7/7v/u/+3/6//s/+7/7//w
/+//7v/t/+z/7P/s/+z/7P/q/+7/6//r/+v/6//r/+v/7f/v/+3/6//r/+z/7f/t/+r/
6f/p/+r/7P/s/+r/6v/t/+v/6//r/+r/6//s/+3/7v/r/+r/6f/n/+n/6v/r/+z/7v/u
/+7/7v/u/+//7//u/+z/7P/s/+3/7//v//D/8f/x//D/7v/t/+7/7v/w//D/8v/z//T/
9f/z//P/8f/x//P/8v/w//D/7//t/+3/6//r/+v/6//r/+v/6//p/+n/6P/o/+f/5//n
/+f/6P/o/+j/5v/o/+j/6v/q/+r/6v/o/+b/5v/m/+b/5//q/+v/6v/p/+j/5//p/+n/
6f/p/+j/5v/m/+r/8f/1/+//7P/u//P//P8FAAwAEwAeAC0APQBGAEwASwA8AC8AKQAb
AP//4v/P/8b/xP/K/9H/2v/h/+D/4P/n/+n/4f/f/+P/4//m/+j/6P/o/+r/7P/q/+n/
5//o/+j/6P/q/+r/6v/q/+v/7P/s/+z/6v/q/+v/6//s/+z/7P/s/+z/7P/s/+z/7P/t
/+3/6//r/+v/6//r/+v/6//r/+z/7f/u/+3/8P/u/+7/7v/v/+7/7v/u/+7/8f/x//H/
8v/y//L/8v/z//P/8//z//P/8f/z//T/9P/1//j/+f/6//n/+P/6//r/+v/8//z//v//
/wAAAQAFAAMABQAGAAcACQAKAAsADgANAAwADAAMAAoACgAKAAoACgAMAAwADAALAAsA
CwALAAkACQAKAAsACQAGAAQAAwAEAAQAAQAAAP3//P/5//j/+f/4//f/9//3//b/9f/1
//L/8f/x//D/7v/t/+7/7f/s/+3/7v/v/+//7//w//L/8P/s/+z/7//v/+7/7v/v/+3/
6//t/+7/7v/t/+z/7P/t/+3/7f/t/+7/7v/u/+7/7P/s/+z/7P/s/+z/7P/s/+3/7f/t
/+3/7v/u/+7/7//w//D/8P/w/+7/7v/u/+7/8f/y//L/7//w/+//7v/s/+7/7v/u/+7/
8f/y//L/8f/v//D/8P/w//D/8P/w//D/8P/w//D/8P/v//L/7v/t//D/8f/y//P/8P/x
/+7/6//s/+7/8P/x//L/8f/x//L/8//y/+//7v/u/+//8P/x//H/7v/w//D/8P/w//L/
8v/y//H/8P/w//D/8P/z//T/9f/2//P/8//y//D/8f/y//P/9f/1//X/9v/3//b/9v/1
//X/9v/2//j/+P/5//n/+f/5//f/9//1//X/9v/2//X/9v/3//X/9f/z//H/8f/x//H/
8f/x/+//7//u/+7/7f/t/+//7//w//D/8P/u//D/8P/w//D/8P/w//D/7v/u/+7/7//v
//H/8f/x//H/8f/x/+//7//v/+//8P/u/+r/7P/x//P/8//4//7/AQAAAAcAFgAfACQA
MQBFAFAAUgBPAEYAOQAtAB0ACQDu/9f/0P/U/9b/2//i/+X/5P/q/+3/7f/t/+3/6//p
/+v/7v/v//D/8v/0//L/8f/x//L/8v/y//L/8v/y//L/8f/y//L/8v/z//T/9v/3//T/
9P/0//T/9v/2//b/9v/2//f/9//1//X/9f/1//X/9//3//f/+P/2//b/9P/2//j/+P/4
//n/+P/4//j/+P/5//n/+f/6//z//P/8//3/+//7//v/+//7//3//v/+//7/AAAAAAAA
AAAAAAMABAAEAAYABgAIAAgACAAIAAsACwANAA4ADwASABIAEgAUABIAEgATABQAFgAW
ABYAFgAUABYAFgAWABUAFQAVABUAEQARABIAEwARAA4ADAALAAwADAAJAAgABAAEAAIA
AgADAAIAAQABAP///v/9//3//v/9//3//P/6//n/+v/5//j/+f/6//v/+f/5//r//P/8
//j/+P/7//f/9v/2//f/+f/3//n/+v/4//f/9v/2//f/9//3//f/9//2//X/9P/1//b/
9//4//b/9v/2//b/9f/1//X/9f/3//b/9f/1//b/9v/2//b/+P/4//j/+P/5//r/+v/3
//f/9//3//b/9//4//n/+v/4//j/9//1//b/+P/5//r/+P/4//j/+P/4//j/+P/4//j/
/P/5//n/9//3//f/9//4//v/+v/5//f/+P/5//n/+P/3//f/+P/2//j/+v/4//L/9f/2
//f/+P/6//r/+v/5//f/+P/5//r/+v/6//r/+v/6//v/+//6//r/+v/6//v/+//7//z/
/f/+//7//f/9/wAAAAACAAIAAwADAAMAAwACAAEA/v/9//7//v/9//7//f/7//v/+f/3
//f/9//3//f/9//1//X/+P/4//f/9//1//X/9v/2//j/9v/4//j/9v/2//b/9v/3//b/
9//4//b/9f/2//X/9f/1//X/9f/1//X/9f/1//L/8v/4//z/AQD///n//P8EAAsAEgAX
ABwALQA+AE0AXQBgAFoAVQBGADUAKQAbAP//5P/b/97/3P/g/+v/7v/t//D/8v/z//X/
9f/1//X/9f/0//b/9v/2//j/+v/4//f/9f/2//b/9v/4//j/+P/4//n/+v/6//r/+v/6
//v/+//8//z//P/8//v/+v/5//j/+v/7//v/+f/9//3//f/9//z/+//6//r//P/8//r/
/P/+//7//v////7//v/+//7//f/9//3//v/+//7//v///wEAAQABAAEAAwAFAAYABgAF
AAYABQAEAAQABAAHAAgACgAMAAwADgAMAAwADAAPAA8AEQASABMAFAAUABQAFgAYABgA
GQAaABgAGAAYABgAFwAaABsAHAAYABcAFgAVABUAFQAWABcAFgASAA8ADQAMAAwACQAI
AAgACAAGAAYAAwACAAEAAQABAAAA//////7//f/9//z/+//7//3//f/7//v/+//7//v/
+//8//7//v/6//r//f/5//j/+P/5//r/+f/8//7//P/7//r/+v/3//f/9//3//r/+v/6
//r/+v/6//r/+v/6//r/+v/6//n/+f/5//n/+//6//n/+f/6//r/+v/6//r/+v/6//r/
+f/6//r/9//7//v/+//6//z//P/8//z//P/8//v/+f/6//z//f/+//3//P/7//r/+f/6
//v//P/7//7/+v/5//r/+//8//3/+//9//v/+f/5//r/+//7//v/+//8//7////+//v/
+v/3//f/9//3//n/+v/6//r/+f/4//f/9v/6//r/+P/4//r/+v/6//r/+v/6//r/+f/6
//z//v8AAP7//P/6//j/+//9//7//v/8//z//P/9//v/+//8//3///8AAAAAAQAAAAAA
AgACAAUABQAFAAUAAwADAAEAAQABAAAA/v/+//3/+//7//n/+f/5//n/+f/3//f/9f/1
//j/+P/3//f/9//3//j/+P/6//j/+v/6//n/+P/3//b/+P/2//b/9v/1//X/9//3//X/
9f/1//X/9f/1//X/9f/y//T/9v/8/////f///wIACAAPABgAIQAwAEEATgBXAF8AYgBa
AEsAPAArABkABQDt/9z/2//g/+L/5v/r/+7/7//y//T/8//x//P/+f/5//P/9P/2//b/
9v/4//r/+P/3//n/+v/6//r/+P/4//j/+P/5//r/+v/6//r/+v/7//v/+v/6//r/+v/8
//z//P/8//r/+//7//n/+f/5//n/+f/6//v//P/+//7//v/8//7//P/8//z//f/+//7/
/v/+//3//f/9//7///8AAAEAAwABAAEAAQABAAEAAwAEAAQABgAIAAgACAAGAAYACQAK
AAgACgAKAAwADQAOAA8AEwATABUAFgAXABgAGAAYABoAGgAaABsAHAAcABwAHAAcABsA
HgAfACAAHAAbABoAGQAVABUAFgAXABcAFAASABEAEAAQAA0ADAAIAAgABgAGAAUABAAD
AAMABQAEAAMAAwAAAP/////+//3//f//////////////////////AAACAP//+v/5//v/
/P/8//3////9//v//f/+//z/+//6//r/+//7//v/+//6//r/+v/6//z//P/8//z//P/8
//z//P/7//v/+//7//3//P/7//v//P/8//z//P/8//z//P/8//3//v/+//v/////////
/v/8//z//P/8//3//v/+//3/+//8//z//P/8//z//P/8//z//P/8//z//P8AAP3//f/7
//v/+//7//z////+//3/+//8//3//f/8//v/+//8//z//P/6//r/+//7//v/+//5//z/
/v/8//z//P/8//z//P/8//v/+//8//3//v8AAAAAAAAAAP/////+//z//v/+//7////9
//3//v///wEAAgACAAMAAgACAAQABAAHAAcABwAHAAcABwAFAAUAAwACAAAAAAD9//v/
+//5//n/+f/5//n/+//7//n/+f/6//r/+f/5//n/+f/6//r/+P/2//j/+P/2//b/9v/2
//j/9v/2//b/9f/1//f/9//3//f/9//3//f/9//3//f/8v/4//r/9v/7//////8CAAYA
CwAUAB8AJgAxAEQAWQBjAGYAZABXAEYANwArABcA+//g/9P/0P/a/+T/6f/s/+v/6v/w
//X/8f/x//f/9f/v//L/9P/0//T/9v/4//b/9f/3//j/+P/4//j/+P/4//j/+f/6//r/
+v/6//r/+//7//n/+P/3//b/9//4//n/+v/6//v/+//5//n/+f/5//n/+f/5//n/+v/6
//r/+P/6//r/+v/6//v/+v/6//r/+v/9//3//f/+//z//P/8//3//v///wAAAQADAAUA
BgAGAAUABgAFAAQABAAEAAcACAAIAAoACgAMAA0ADgAPABMAEQATABQAFQAWABYAFgAY
ABgAGAAZABoAGgAaABoAGgAYABoAGgAaABsAGwAbABsAFwAVABQAEwATABAADgANAAwA
DAAJAAgABgAGAAQABAABAAAA/////////v/9//3//v/9//3//P/9//3///////r/+f/4
//f/+P/5//v//v/6//b/9v/5//f/9v/2//f/+f/3//n/+v/5//f/9f/0//X/9f/1//X/
+P/4//j/+P/4//j/+P/4//r/+v/6//r/+P/3//b/9f/3//j/+f/7//n/+P/3//b/9//4
//n/+v/7//z//P/5//n/+f/5//j/+P/4//j/+P/7//z//P/7//r/+v/5//j/+v/6//r/
+v/4//j/+P/4//r//v/7//v/+f/5//n/+f/3//n/9//1//b/+P/6//v/+P/3//f/+P/6
//r/+P/4//X/+v/4//j/+P/4//r/+v/6//n/+P/4//j/+P/5//r/+//8//z//f/9//z/
+v/6//r/+//9//3//v///wAAAAD//////v/+/wAAAAD//////////wEAAQD/////AQAA
AP7//v/9//v/+//5//f/9//3//f/9//3//X/9f/2//b/9f/1//X/9f/2//b/9v/0//b/
9v/0//T/9P/0//X/9P/1//b/9P/z//T/8//1//X/9f/1//P/8//z//P/+P/2//T/9v/1
//n/+/8AAAIABwAOABMAGAAhAC4AOwBNAFoAXgBbAFAAPwAzACUADwDw/9n/0P/S/9b/
3f/m/+n/5P/q//P/9f/z//P/8//x//L/9P/0//T/9P/2//T/8//0//b/9//4//f/9v/1
//T/9f/2//b/9v/3//j/+v/7//j/+P/4//j/9v/2//b/9v/4//n/+f/3//n/+f/5//n/
+v/7//z//v/9//z/+f/6//r/+v/6//v//P/8//z//P/9//3//f/+//7//v/+////AQAB
AAEAAQABAAMABAAEAAQABgAGAAYACAAIAAsADAAKAAwADAAOAAwADAAMAA8AEQATABQA
FQAWABYAFgAYABYAFgAXABgAGgAaABoAGgAaABwAHAAcABkAGQAZABkAFwAXABgAGQAW
ABIADwANAAwADAAJAAgABgAGAAQABAAFAAQAAwADAAEAAAD/////AAD//////v/9//3/
//////v/+//7//v/+//7//z//v/6//b/9v/5//f/9v/2//f/+f/3//n/+v/6//n/+P/4
//f/9//3//f/+P/4//j/+P/2//b/9v/2//j/+P/4//j/+v/7//z//f/6//j/9v/1//j/
+P/4//j/+v/6//r/+v/7//z//P/5//v/+//7//r/+P/4//j/+P/5//r/+v/5//v//P/8
//z/+v/6//r/+v/2//b/9v/2//j//P/5//n/+f/5//n/+f/4//n/9v/z//b/+P/6//v/
+f/3//b/9v/2//j/+P/4//j/+P/4//j/+P/3//X/9v/3//j/+P/4//j/+P/4//n/+f/4
//r/+v/6//v/+//7//z//f/9//z/+v/5//z//P/+//7//////////////////f/9//v/
+v/4//j/+f/3//f/9f/3//f/9//3//f/9//1//X/9v/2//X/9f/1//X/9v/2//T/8v/0
//T/8v/y//L/8v/0//L/8v/y//H/8f/z//P/9f/1//X/9f/1//X/9f/1/+7/8P/y//b/
9//5//v//P/+/wMACAARABoAJwA0ADsAQwBQAFQASwA8ADEAJwAXAP3/4P/R/9b/2P/Y
/9//7P/t/+r/7P/r/+v/6//t//H/7//w//L/8v/y//L/9P/y//H/8//0//T/9P/2//b/
9v/2//b/9v/1//T/9v/2//f/9//4//j/+P/4//f/9v/1//T/9v/3//f/9f/3//f/9//3
//f/9//3//j/+v/6//j/+v/6//r/+v/7//r/+v/6//r/+//7//v//P/8//z//P/9//3/
/f/9//3//f///wAAAAD+/wAAAAAAAAMABAAIAAoACAAKAAoADAALAAoACQALAAsADQAO
AA8AEgASABIAFAAWABYAFwAYABYAFgAWABYAEgAUABQAFAAVABUAFQAVABIAEQARABEA
DwAMAAoACQAKAAoABwAGAAQABAACAAIAAQAAAP////////7//f/9//z/+//7//r/+//7
//3//f/5//n/+f/5//n/+f/6//z//P/4//j/+//3//b/9v/3//n/9//5//r/+v/5//j/
+P/1//X/9f/1//b/9v/2//b/+P/4//j/+P/4//j/+P/4//n/+f/5//n/+P/2//T/8//3
//j/+f/6//n/+P/3//b/+f/6//r/9//5//n/+f/4//r/+v/6//r/+f/6//r/+f/5//r/
+v/6//r/+v/6//r/+P/4//j/+P/4//z/+f/5//n/+f/5//n/+//9//v/+f/3//j/+f/5
//r/+f/5//r//P/8//r/+v/3//f/9//3//j/+P/4//j/+P/6//r/+v/5//n/+v/7//z/
/P/8//z//P/8//3//f/8//7//v/+/////f/9//7///8AAAAA/////wIAAgAEAAQAAQD/
//3/+////wEAAQADAAEAAAD+//7//f/7//v/+f/7//v/+//7//n/+f/3//f/+v/6//n/
+f/5//n/+v/6//r/+P/6//r/+P/4//j/+P/6//j/+P/4//f/9//5//n/+P/3//b/9f/2
//f/+P/5//z/+P/2//j/+f///wEAAgAAAAEACAATABgAHQAqADkARwBQAFgAVwBOAEEA
NwAnABEA+v/l/97/2v/e/+f/7P/v//L/9P/3//n/+f/1//P/9f/2//j/+P/4//r//P/6
//n/+f/6//r/+v/8//z//P/8//3//v/+//7//P/8//3//f/8//z//P/8//3//v///wAA
//////7/+////////////////////wAA/v/+//z//v8AAAAAAAABAAAAAAAAAAAAAQAB
AAEAAgACAAIAAgADAAEAAQABAAEAAgAFAAcACAAHAAgABwAGAAgACAALAAwADAAOAA4A
EAASABIAEgAVABQAFQAVABUAFgAWABYAGAAYABgAGQAaABoAGgAaABoAGgAcABwAHAAb
ABsAGwAbABkAGQAaABsAGAAUABEADwAPABAADgAOAAoACgAIAAgABQAEAAMAAwAFAAQA
AwADAAIAAQABAAAA/////wEAAQABAAEAAQABAP////8AAAIA/v/6//r//f/8//z//f//
//3/+//9//7//v/9//z//P/9//3//f/9//7//v/+//7//P/8//z//P/8//z//P/8//3/
/f/9//3//f/8//v/+//8//z//P/8//r/+v/6//r//f/+//7/+//9//3//f/8//7//v/+
//7//f/+//7//f/9//7//v/+//z//P/8//z//P/8//z//P/8/wAA/f/9//7///8AAAEA
/v////z/+f/5//r/+//7//z/+//7//z//v/+//z//P/5//3/AAD///7//f/8//7//v/+
//3/+//8//3//v///wAAAQACAAEAAQAAAP7//v/+//7/////////AAABAAIAAgABAAEA
BAAEAAYABgAFAAUABQAFAAUABQADAAMAAwACAAAAAAD///3//f/7//v/+//7//v//f/9
//v/+//8//z/+//7//n/+f/6//r/+v/4//r/+v/8//z//P/8//r/+P/4//j/+f/5//v/
+//7//v/+//7//n/+f/5//n/+v/4//j/+v///wMAAwAEAAgADwAWABcAHgAtADwASQBV
AFwAYABbAEwAPQAtAB8ACwDs/9v/3P/i/+b/7//y//H/9P/2//f/9f/3//X/8//1//j/
+v/6//r//v8AAP7//f/7//z//P/8//z//P/8//z//f/+//7//v/8//z//f/9//7//v/+
//7//v/+//7//v/+///////9////////////AQABAAEAAgAAAAAA/v8AAAAAAAAAAAEA
AgACAAIAAgADAAMAAwAEAAIAAgACAAMABAAFAAYABwAFAAcACAAIAAYACAAIAAgACAAI
AAsADAAMAA4ADgAQAA4ADgAOABEAEgAVABcAGQAYABgAGAAaABwAHAAdAB4AHAAcABwA
HAAaABwAHAAcABsAGwAbABsAGQAZABoAGwAYABQAEQAPABAAEAANAAwACwAMAAsADAAK
AAgABgAFAAUABAADAAMABAADAAMAAgABAAEAAwADAP//////////AQABAAIABAACAP7/
/v8BAP///v/+///////9////AAACAAEAAAAAAP3//f/9//3//v/+//7//v/+//7//v/+
//z//P/8//z////////////9//z/+//7//7//v/+//7//v/+//7//v/+//7//f/5//7/
//8AAAAA/f/8//v/+v/9//7//v/9////AAAAAAAA///+//3//P/7//z//f/+//z/AAD9
//3////////////9/////f/7//n/+v/7//v//P/7//v//P8AAAAA/v/+//3//f/9//3/
/f/+//7//v8AAP7//v/8//z//v/+//7//v8AAAAAAAD///3//v///wAAAAAAAAAAAAAC
AAMAAwACAAIAAgACAAMAAgABAAEAAQADAAQABAAFAAYABgAIAAgACQAJAAkACQALAAsA
CQAJAAkACAAGAAYABAABAAAA/f///////////wAAAQAAAAEAAAAAAP////8BAAEAAgAC
AAAA/v8AAAAAAQACAAMABAABAP7//f/8//z//f8AAAEAAwADAAMAAwABAAEAAQABAAAA
/P8AAAYABwAJAA0AEAAWACEAJAApADgASQBSAGEAbQBuAGIAUQBAADMAJwARAPP/5P/l
/+b/7P/2//f/9v/7/wIAAgD///3/+////wUABQADAAQAAwACAAYACAAGAAUABQAGAAYA
BgAGAAYABgAGAAcACAAIAAgABwAGAAYABQAFAAYABwAIAAoACgAKAAoACQAJAAgABQAH
AAcABwAHAAcABwAHAAgACgAKAAgACgAKAAoACgALAAwADAAMAAwADAALAAoACgAMAAwA
DAANAA8ADwAPAA8ADwARABIAEgARABIAEQAQABEAEgAWABgAFgAYABgAGgAcABwAHAAf
AB0AHwAgACEAJAAkACQAJgAkACQAJQAmACYAJgAmACYAJAAmACYAJgAjACMAIwAjACEA
JQAiAA==
         </WaveFormData>
      </LeadData>
      <LeadData>
         <LeadByteCountTotal>10000</LeadByteCountTotal>
         <LeadTimeOffset>0</LeadTimeOffset>
         <LeadSampleCountTotal>5000</LeadSampleCountTotal>
         <LeadAmplitudeUnitsPerBit>4.88</LeadAmplitudeUnitsPerBit>
         <LeadAmplitudeUnits>��V</LeadAmplitudeUnits>
         <LeadHighLimit>2147483647</LeadHighLimit>
         <LeadLowLimit>268435456</LeadLowLimit>
         <LeadID>II</LeadID>
         <LeadOffsetFirstSample>0</LeadOffsetFirstSample>
         <FirstSampleBaseline>0</FirstSampleBaseline>
         <LeadSampleSize>2</LeadSampleSize>
         <LeadOff>FALSE</LeadOff>
         <BaselineSway>TRUE</BaselineSway>
         <ExcessiveACNoise>FALSE</ExcessiveACNoise>
         <MuscleNoise>FALSE</MuscleNoise>
         <LeadDataCRC32>276948308</LeadDataCRC32>
         <WaveFormData>
8v/y//L/8v/w//D/8P/w//L/8v/y//L/8v/y//L/8v/y//L/8v/y//T/9P/0//T/8//y
//H/8P/x//L/8//1//f/+P/4//r//P/+/wAAAwABAP7//P/6//3//v8AAAIABQAHAAkA
DQANAA0ADQANAA0ADQANABAADwAPAA4ADQALAAgABwAHAAYABAADAAMAAgAAAP7/+//2
//L/8P/v/+//8P/w//D/7f/q/+r/6v/n/+f/5//n/+b/5v/m/+X/5v/m/+b/6P/o/+f/
5//m/+P/4//j/+P/5f/m/+b/5v/o/+j/6P/n/+f/5f/p/+j/7P/y//r/+P/5/wQAEAAT
ABwAJgAxADwASABPAFYAWwBaAEwAJgD9/+n/6f/r/+v/7P/o/+f/7f/v//P/+f/z/+z/
8v/5//X/8v/y//D/7v/t/+3/6//o/+j/6P/o/+f/5//o/+j/6P/m/+b/5f/l/+j/6P/o
/+n/6v/q/+r/6//t/+z/7P/s/+v/6v/p/+n/6v/r/+z/7f/r/+v/7P/t/+3/6//t/+7/
7v/u/+7/7v/u/+7/8P/w//D/8P/w//D/8P/w//L/8//1//b/9//4//f/9v/1//X/+P/5
//r/+////wAAAAAAAP//AAACAAQACAAIAAoADQAOAA8AEAASABUAFgAZABwAHQAcABsA
HAAgACAAIAAiACEAIQAiACIAIgAiACQAJAAiACIAIwAjAB8AHwAeAB0AHAAcABoAGQAW
ABUAEQAQABAADgAOAAwACQAIAAYABgACAAEAAAD////////+//7/+f/7//v/+v/2//X/
8//z//X/9f/2//b/9v/1//X/8//0//P/9P/1//X/9P/z//L/8v/x//H/8f/w//H/8//0
//P/9P/z//H/8//z//P/8//y//L/8v/y//T/8v/0//T/8v/y//L/8v/z//P/8//z//P/
9P/0//H/9v/3//f/9f/0//P/8v/x//H/8v/y//L/9P/0//T/8v/y//P/8//z//P/9P/0
//T/8//x//H/8f/z//X/9f/1//P/8//z//H/8//0//T/8v/w//H/8//z//L/8f/w//D/
8P/x//H/8P/x//H/8f/x//H/8v/y//H/7//x//H/8f/v//D/8P/0//X/9P/z//L/8f/z
//P/8P/y//L/8v/y//P/9f/2//b/+P/5//r/+//9//3//P/8//v/+v/5//n/+////wIA
BQAJAAkACQAJAAkACQAJAAkADAANAA0ADAAJAAkABgAFAAUABAACAAEAAwAAAP7//P/5
//b/8v/w/+//7v/u/+3/7P/r/+j/6P/o/+f/5//n/+n/6P/o/+j/6f/o/+j/6P/p/+j/
5v/l/+T/4//j/+P/5f/l/+b/5v/k/+T/5P/k/+H/4f/h/+H/6P/o/+z/8P/2//3/AgAK
ABMAGgAkACkAMAA+AEcATgBTAFAAQgAkAPv/5f/p/+3/5//m/+r/6f/p/+X/4//n/+v/
7P/y//f/9//0//D/8P/w/+3/7f/r/+j/5v/m/+b/5f/n/+j/6P/o/+j/6P/n/+f/5v/m
/+b/5//q/+r/6v/r/+n/6P/o/+j/6v/q/+r/6//p/+n/6f/p/+n/6f/q/+v/7f/r/+3/
7v/s/+z/7P/s/+3/7v/x//L/8f/w/+//7v/v//D/8//1//b/9v/2//b/9//2//X/9f/4
//n/+v/7//3//v/+//7///8AAAIABAAIAAgACgANAA0ADQANAA4AEAASABYAGgAcABwA
HAAeAB4AHgAeACAAHwAfACAAIAAiACIAJAAkACIAIgAjACMAIAAfAB0AGwAZABoAGQAZ
ABgAFwATABIAEgAQABAADgALAAoACAAIAAMAAQD///3//P/9//3//v/7//3//f/8//z/
+//5//n/+P/3//f/9v/4//f/9//1//f/9f/1//X/9v/2//b/9v/2//X/9f/1//P/8//0
//T/8v/0//T/8//1//X/9f/1//b/9v/2//b/9P/y//T/9P/0//T/9P/0//f/9//3//f/
9//4//j/9f/4//n/+f/3//f/9//3//f/+f/6//r/+v/4//j/+P/2//b/9//3//f/9//4
//j/+P/3//X/9f/1//P/9f/1//X/9v/3//j/9//1//b/9v/0//P/8//0//P/8//z//P/
9P/2//f/9//2//T/8//y//H/8v/0//X/9f/z//X/9f/1//T/9P/z//b/9f/0//P/8v/1
//P/8//y//T/8v/y//L/8v/0//f/+f/6//v/+//7//v//v//////AAAAAAAAAAABAAAA
AwAFAAcACwALAAsACwAJAAkACQAJAA4ADwAPAA4ADQANAAoACQALAAoACAAHAAcABAAC
AAAA///8//j/9v/z//L/8v/x//D/7//s/+z/7P/r/+v/6//r/+r/6v/q/+f/5v/m/+b/
6P/o/+f/5//n/+f/6P/p/+j/5//n/+b/6P/o/+j/6P/l/+X/5f/l/+b/5v/q/+7/8P/1
//z/AgALABYAIAArADAAOABDAFAAXQBmAGIAUAArAAEA7f/z//f/9P/0//f/9//v/+X/
5f/r//D/9v/7//3//P/6//j/8v/x//H/7//s/+r/6v/q/+n/6//s/+z/7P/r/+r/6P/n
/+j/6P/o/+n/7P/s/+z/7f/t/+z/7P/s/+z/7P/s/+3/7P/r/+r/6f/r/+v/7P/t/+//
7f/v//D/8P/w//D/8P/w//D/8v/y//P/9P/1//b/9P/y//L/8f/z//T/9f/2//r/+v/6
//v/+//7//v/+////wAAAAAAAP//AAACAAQACAAIAAoADQANAA0ADQAOABEAEgAVABgA
GgAaABoAHAAdABwAGwAcACAAIQAjACQAIwAiACMAIgAiACIAIwAjACIAIwAjACMAHwAe
ABsAGQAbABsAGAAYABMAEAAPAAwACwAKAAgACAAJAAkACQAJAAYABQADAAIA/f//////
/v/8//v/+f/5//n/+f/6//r/+v/5//n/9//5//f/9//3//b/9v/2//b/+P/3//f/9//z
//P/9P/0//X/+P/5//n/9v/1//T/8//3//j/+f/6//j/9v/4//j/+P/4//j/+P/7//v/
+//7//n/+v/6//f/+P/5//n/9//5//n/+f/5//v//P/8//z/+//6//n/9v/3//n/+v/7
//n/+v/6//r/+//5//n/+f/4//n/+P/3//f/9//3//X/9f/2//b/9P/2//f/+f/5//f/
9f/z//L/8//1//b/9v/5//f/9//1//L/9P/2//j/+v/5//n/+P/2//n/+//9////AQAB
AAAAAAAAAAAAAAABAAIABQAHAAkADwAPAA8ADwAMAAsACgAJAA0ADwAQABAAEAARAA8A
DwANAAwACgAJAAkABgAEAAIA/f/6//b/9P/0//T/9f/1//P/8f/t/+z/6v/p/+n/6f/q
/+r/6//s/+n/6P/o/+j/7P/s/+v/6//p/+f/5v/l/+b/5//p/+r/6v/q/+r/6v/p/+n/
6f/p/+r/6P/s//L/+P/9//z//v8HABYAIgAtADoARABNAFgAZQBwAHAAYgA/ABMA+//3
//X/8v/y//H/7//x/+//6//z//z/+v/5//3/+P/2//b/9P/1//X/8//w/+7/7v/u/+3/
6v/q/+n/6P/p/+r/6v/r/+z/7P/s/+3/8P/w//D/8f/u/+z/6//q/+v/7P/t/+//8f/x
//H/8f/v/+//8P/x//H/7//x//L/8v/y//L/8v/y//L/9P/0//b/9v/2//b/9P/0//b/
9//6//r/+v/6//r/+v/6//v//v///wAAAQAFAAYABgAGAAYABgAHAAgACQAIAAkACwAN
AA8AEQAUABcAGAAbAB4AIAAgACAAIgAkACQAJAAmACcAJwAoACgAKgAqACwALAAoACgA
KQApACgAKQApACkAJgAmACQAIwAkACMAHwAeABsAGAAXABQAEgASABEAEgAQAA8ADgAN
AAgABwAFAAQAAQADAAMAAgACAAEA/////wAAAQADAAQAAwABAAAA/f////3//f/9/wAA
AAAAAAAA///9//z/+//7//v//P/8//z//v/+//3///////////////7//f/8//7//P/+
//7//v/+//7//v////////////3//v/+//v///8BAAIAAQD/////////////AAAAAAAA
AgACAAIAAAAAAAEAAQABAAEAAgACAAIA///9//3//f///wEAAQABAAMAAwADAAEAAAAA
AP///P/+////AQABAAAA///+//7//P/9//3//P/8//3//v///wAAAAD+//7//v/+////
AQACAAIABAAFAAYABwAMAA0ADQAOAAsACgAJAAkADAAPABEAEwAZABkAGQAZABsAGwAb
ABsAHAAdAB0AHAAbABsAGAAXABUAFAASABEAEgAQAA8ADgANAAoABgAEAAEA/v/8//n/
+v/5//b/9v/2//X/9f/1//f/9v/2//b/8//y//L/8v/0//T/8//z//L/8f/x//H/7//v
//D/8P/y//L/8v/y//H/8f/x//H/9v/0//T/+P/8//3/BAAQABsAJAAqADMARABQAFcA
YgBzAHoAdgBqAEkAGwD9//n/+//4//r/+f/5//n/+f/3//n//P8AAAUABwAEAP7//P/6
//v/+//5//b/9P/0//T/8//z//T/9P/0//T/9P/z//P/8v/y//L/8//2//b/9v/3//X/
9P/0//T/9v/2//b/9//1//X/9f/1//X/9f/2//f/+f/3//n/+v/5//j/9//2//j/+P/6
//r/+v/6//r/+v/6//r//P/9//7//v/+//7//v/+//7///8CAAMABAAFAAUABgAGAAYA
BwAIAAoADAAQABAAEgAVABUAFQAVABYAGAAaAB4AIgAiACIAIgAkACYAJgAmACgAKwAr
ACwALAAqACoALAAsACwALAAtAC0ALQAtACwAKwAoACgAJgAlACIAIQAdABwAGgAYABgA
FgAVABQAEgASAA4ADQAMAAsACQAJAAgACAADAAUABQAEAAQAAwABAAEA/////wAAAAAA
AP/////9/////f/9//3//v/+//7//v/8//v/+//7//r/+//9//7//f/+//3/+//9//3/
/f/9//z//P/8//z//P/6//z//P/+//7//v/+//3//f/9//3///8AAAAA/f/+///////9
//3//f/9//3///8AAAAAAAD+//7//v/8//7//////////f/+//7//v/9//v/+//7//3/
/////////f/9//3/+//9//7//v/8//v/+//8//v/+v/5//j/+P/4//v//f/6//j/+f/6
//v//P///wEAAgACAAQABQAGAAcACQAJAAgACAAGAAYABgAHAAoADQAPABEAEwATABMA
EwATABMAEwATABcAGQAaABoAFwAXABQAEwASABAADQALAA0ACgAIAAYAAwAAAPz/+v/3
//b/9v/1//T/8//w//D/8v/x//H/8f/x//D/8P/w//H/8P/w//D/8P/w/+//7//v/+//
8P/x/+//7//w//D/7v/u/+7/7v/t/+3/7f/t/+z/7v/2//z/BAAHAAgAEgAfACYAMgA7
AEQAUgBbAGQAcQBuAF4AQAATAPP/8//5//P/8P/y//X/9f/1//f/+f/5//z//v8BAAEA
/v/8//r/9v/z//P/8f/u//D/8P/w/+//7f/u/+7/7v/w//D/7//v/+7/7v/u/+//8P/w
//D/8f/z//L/8v/y//D/8P/w//H/8//z//P/8//1//X/9v/3//b/8//0//T/9P/0//T/
9P/2//b/+P/4//b/9v/2//b/9v/2//j/+f/6//r/+v/6//7//v/+////AAABAAIAAwAD
AAQABAAEAAMABAAGAAgACwAMAA8AEwAUABUAFgAYABkAGgAdACAAIgAiACIAJAAkACQA
JAAmACcAJwAoACgAKgAqACwALAApACgAKAAnACYAJwAnACcAIgAiACAAHwAeAB0AGQAY
ABYAFAAUABIADwAOAAwADAAKAAkACAAHAAUABQAEAAQAAQADAAMAAgAAAP///f/9//3/
/f/+//7/AAD//////f/7//n/+f/5//z//P/8//z//P/7//v/+//3//f/+P/4//b/+P/4
//f/9//3//f/9//4//j/+P/4//j/9v/4//j/+P/4//j/+P/5//n/+f/5//v//P/8//n/
+f/5//j/9f/2//f/+P/5//v//P/8//z/+v/6//r/+P/6//v/+//7//n/+v/6//r/+//5
//n/+f/4//n/+P/3//n/+f/5//f/9//4//j/9v/0//X/9//3//f/9//3//j/9//3//b/
9P/z//P/8//z//L/9P/1//X/9P/1//T/8//3//j/9v/0//b/9v/2//b/+f/7//z//P8A
AAEAAgADAAQAAwABAAAAAgACAAIAAwACAAUABwAJAAsACwALAAsADQANAA0ADQAOAA8A
DwAOAA8ADwAMAAsACQAIAAYABQAFAAIAAAD+//3/+v/2//T/8//y//L/8f/u/+3/6v/q
/+v/6//s/+3/6//q/+r/6v/r/+r/6v/q/+v/6v/o/+f/5//n/+j/6f/p/+n/6v/q/+j/
6P/o/+j/5//n/+f/5//q/+7/8v/6//7/AwAMABQAHwAmACwANwBEAFIAWQBcAF0AVAA6
ABIA8f/n/+f/6f/p/+j/7P/x/+//6//v//P/8//4//7/+//z//T/+P/2/+7/7//v/+3/
6v/q/+r/6v/p/+v/7P/s/+z/6v/q/+n/6f/s/+z/7P/t/+z/7P/s/+3/7f/s/+z/7P/t
/+7/7//x//D/7//u/+3/6//r/+z/7f/w/+//8v/0//P/8v/x//D/8P/w//L/8v/0//T/
9P/0//T/9P/2//f/+P/4//j/+P/6//r/+v/7//z//f/+////AgAEAAUABgAFAAYACAAK
AAsACgALAA0ADwARABMAFgAVABYAGQAcAB4AHgAeACAAIgAiACIAJAAlACUAJgAmACYA
JgAoACgAJQAkACQAIwAhACEAIAAfAB4AHgAcABsAGAAXABMAEgAQAA4ADgAMAAkACAAG
AAYABgAFAAQAAwD//////v/+//n/+//7//r/+f/5//j/+f/5//n/+v/6//f/9f/0//H/
8v/x//L/8//y//L/8v/y//T/8//z//P/7//v//D/8P/w//L/8v/x//P/8//z//P/9P/0
//T/9P/y//D/8v/y//T/9P/0//T/8//z//P/8//x//L/8v/v//L/8//z//H/8//z//P/
8//z//T/9P/0//T/9P/0//L/8P/x//H/8f/z//T/9P/0//P/8f/x//H/8f/z//P/8//x
//H/8f/v//D/8v/z//L/8P/x//P/8//y//H/8P/w//D/8f/x//D/8f/x//H/8f/w//T/
8v/0//T/9P/0//X/9//4//j/+v/7//z//f8BAAEAAAAAAP///v/9//3//v8BAAMABQAJ
AAkACQAJAAsACwALAAsADAANAA0ADAANAA0ACgAJAAkACAAGAAUABQACAAAA/v/5//b/
8v/w//H/8P/w/+//7v/t/+r/6v/r/+v/7P/t/+z/6v/p/+j/5//m/+b/5v/o/+j/5//n
/+b/5f/l/+X/5f/l/+b/5v/m/+b/5v/m/+X/5f/l/+X/5P/s//L/9P/2//3/AgAKABcA
HgAkAC8ANgA8AEcAVABZAFIARgAoAP//4//l/+v/6//s//D/7//t/+n/5//r/+//7v/0
//n/9//0//b/8v/s/+3/7f/r/+j/5v/m/+b/5f/m/+j/6f/q/+j/6P/n/+f/6f/q/+v/
7f/s/+z/7P/t/+r/6P/n/+b/6f/q/+v/7f/r/+v/6//r/+v/6//s/+3/7//t/+//8P/u
/+7/7v/u/+7/7v/w//D/8P/w//D/8P/y//L/9P/1//X/9P/z//L/9f/2//f/+f/6//v/
/P/9//3//v/+//7///8AAAIABAAGAAYACAALAAwADQAOABAAEQASABUAGAAcABwAHAAe
AB4AHgAeACAAIQAhACIAIgAiACIAJAAkACMAJAAmACcAIwAhAB4AGwAaABoAGAAXABYA
FQARABAAEAAOAA4ADAAJAAgABgAGAAQAAwACAAEAAQABAAAAAAD7//3//f/8//n/9//0
//P/9v/3//n/+v/5//f/9v/z//P/8f/x//H/8//0//X/9v/1//P/8v/x//D/8f/z//T/
9P/2//b/9f/z//P/8//z//X/9v/3//j/9//0//X/9P/1//b/9//4//j/9//2//X/9v/4
//n/9//6//v/+//5//j/9//2//X/9//4//j/+P/4//j/+P/2//T/9f/1//X/9f/2//b/
9v/3//X/9f/1//X/9//3//f/9f/1//X/8//z//T/9P/y//T/9f/3//f/9P/z//L/8v/0
//X/9f/0//P/9P/0//T/9P/0//f/+f/6//r/+v/7//z//f8BAAEAAAAAAAIAAgACAAMA
AQADAAQABQAKAAsADAANAA8ADwAPAA8AEAARABEAEAARABEADgANAA8ADgAMAAsACQAG
AAQAAgD///z/+P/2//X/9P/0//P/9P/z//D/8P/u/+3/7f/t/+v/6v/q/+r/6//q/+r/
6v/r/+r/6P/n/+j/5//n/+f/5v/l/+X/5P/l/+b/5//o/+f/5//n/+f/6v/u/+7/8P/0
//f//P8EAA0AFAAcACUAMAA8AEUATgBfAGwAaABWADcADQDz//f/+//4//T/8f/x/+//
7f/t/+3/7v/w//n//f/6//j/9v/y/+//7//t/+r/6v/q/+r/6f/r/+z/7P/s/+r/6v/p
/+n/6v/q/+r/6//u/+7/7v/v/+7/7P/r/+r/6f/o/+f/5//q/+v/7P/t/+v/6//s/+3/
8P/v//L/9P/x//D/7//u/+7/7v/w//D/8v/y//L/8v/y//L/9P/1//T/9P/0//T/9//4
//n/+//6//v//P/9////AAAAAAAAAQACAAQABgAIAAgACgANAA4ADwAQABIAEwAUABcA
GgAcABwAHAAeACAAIAAgACIAIwAjACQAJAAmACYAKAAoACYAJgAnACcAJwAnACYAJQAi
ACIAIAAfABwAGwAXABYAFAASABIAEAANAAwACgAKAAoACQAIAAcAAwADAAIAAgABAAMA
AwACAAAA///9//3//f/9//7//v/7//n/+P/1//b/9f/2//f/+P/4//j/+P/6//n/+f/5
//f/9//4//j/+P/6//r/+f/3//f/9//3//r/+v/6//r/+//6//3//v/7//r/+f/4//v/
+//7//v/+//8//z/+f/+///////9//3//f/9//3//f/+//7//v/+//7//v/8//r/+//7
//v/+f/6//r/+v/5//f/9//3//n/+//7//v/+f/5//n/9//5//r/+v/4//j/+f/7//v/
+P/3//b/9v/4//r//P/8//z//P/9////AAAAAAAAAQACAAMAAwADAAIAAgADAAQABQAH
AAYACQALAA0AEQARABEAEQAPAA8ADwAPABUAFwAYABgAFQAVABIAEQARABAADgANAAsA
CAAGAAQAAwAAAPz/+v/3//b/9v/1//L/8f/u/+7/8f/x//L/8//x//D/8P/w/+7/7P/r
/+r/7P/s/+v/6//q/+n/6f/p/+v/6//s/+z/7P/s/+z/7P/s/+3/7v/v/+r/6v/u//T/
+P/9/wQADAAXACAAKgA3AEQAUgBdAGQAbQB4AG4AUAAlAP3/8f/3//X/7v/u//P/8//x
/+//9f/7//z/+v/5//3/AAD8//j/9v/z//P/8f/u/+z/7P/s/+v/7f/u/+7/7v/s/+z/
6//r/+r/6v/q/+v/7f/u/+//8f/x//D/8P/w//D/8P/w//H/8f/x//H/8f/v/+//8P/x
//H/7//x//L/9P/0//T/9P/0//T/9v/2//j/+P/4//j/9v/2//j/+f/6//r/+v/6//r/
+v/6//v//P/9//7///8BAAIAAgACAAYACAALAA4ADwAOAA8AEQASABMAFAAWABcAGAAb
AB4AHgAeAB4AIAAjACQAJQAoACkAKQAqACoAKAAoACoAKgApACoALAAtACoAKQAnACUA
JAAkACIAIQAgAB8AGwAaABgAFgAWABQAEgASABEAEgAPAA0ACwAJAAcABwAGAAYABQAH
AAcABgADAAEA/v/9//7///8BAAIAAgABAAEA//8BAP///////wAAAAAAAAAAAAD/////
///8//v/+//6//j/+v/6//n/+v/7//z//f/+//7//v/+/wAA/v8AAAAA/v/+//7//v8A
AAEAAgADAAAAAAD///v///8BAAIAAQABAAEAAQABAP//AAAAAAAAAgACAAIAAAAAAAEA
AQABAAEAAgACAAIAAQD///////8BAAMAAwADAAEAAQABAP////8AAAAA/v/8//3/////
/wAA///+//7/AAABAAEAAAD9//v/+//7//z//f/+////AAABAAMABAAEAAYABwAIAAkA
CwALAAoACgAIAAgACAAJAAoADQAPABEAFwAXABcAFwAZABkAGQAZAB0AHwAgACAAHQAb
ABYAEwAWABYAFQAVABQAEAANAAoACQAGAAIAAAD///7//v/9//r/+f/2//b/9P/z//P/
8//1//T/9P/0//P/8v/y//L/8//y//D/7//v/+//8P/x//H/8f/y//L/8f/w/+//7v/u
/+//8P/x//T/8v/0//j//v8BAAYAEAAXAB4AKgA1AD4ASgBVAGAAbQB4AHwAbgBNAB0A
+//z//X/9v/6//v/9//3//v/9//3/wAAAgADAAUABAACAPz/+v/3//f/9f/y//L/8v/y
//H/7//w//D/8P/w//D/7//v//L/8v/y//P/8v/y//L/8//x//D/8P/w//H/8v/z//X/
8//z//P/8//z//P/9P/1//P/8f/z//T/8v/y//L/8v/z//T/9//4//b/9v/2//b/+P/4
//r/+//8//z//P/8//3//P/7//v//f///wEAAwADAAQABAAEAAUABgAIAAoADAAMAA4A
EQASABMAFAAWABUAFgAZABwAIAAgACAAIgAmACYAJgAoACkAKQAqACoAKAAoACoAKgAp
ACoALAAtACsAKwAqACkAJgAmACQAIwAiACEAHQAcABoAGAAYABYAEQAQAA4ADgAOAA0A
DAALAAcABwAGAAYAAQADAAMAAgABAAEAAAABAP////8AAAAA///9//z/+f/8//v//P/9
//z//P/8//z/+v/5//n/+f/4//n/+//8//r//P/8//v/+f/5//n/+f/4//j/+P/4//n/
+P/7//z//P/8//z//P/8//v/+v/5//v//P/8//n//v///////f/9//3//f/9////AAAA
AAAA/v/+//7//P/8//3//f/9//v//P/8//z//f/7//v/+//9//////////////////3/
+//8//z/+v/4//n/+//7//r/+f/4//j/+f/7//z//P/3//v//P/6//r/+v/6//7/AQAD
AAQABQAFAAUABQAJAAkACAAIAAYABgAGAAcACAALAA0ADwATABMAEwATABMAEwATABMA
FgAXABcAFgAVABUAEgARABEAEAAOAA0ADQAKAAgABgABAP7/+v/4//f/9v/2//X/9v/1
//L/8v/w/+//7//v//H/8P/w//D/7f/s/+z/7P/w//D/7//v/+z/6//r/+v/6//r/+z/
7P/u/+7/7v/u/+v/6//r/+v/7v/w//L/9v/6/wEACAAOABkAKAAyADkAQgBQAFkAYgBr
AGwAaABSACUA/f/v//H/8//w/+7/7//z//X/9f/3//n//P/8//3//f/8//j/9v/0//P/
8//x/+7/8P/w//D/7//t/+7/7v/u/+7/7v/t/+3/7v/u/+7/7//u/+7/7v/v/+//7v/u
/+7/8P/w//D/8f/x//H/8f/x//P/8//0//X/9f/z//X/9v/1//T/8//y//L/8v/0//T/
9P/0//T/9P/2//b/+P/5//j/+P/4//j//P/8//z//f/+////AAABAAMABAAEAAQAAwAE
AAYACAAMAAwADgARABIAEwAUABYAFwAYABsAHgAgACAAIAAiACQAJAAkACYAJwAnACgA
KAAmACYAKAAoACcAKAAqACsAJwAnACYAJQAgACAAHgAdAB4AHQAZABgAGAAWABYAFAAQ
AA4ACwAKAAoACQAIAAcABQAFAAQABAADAAUABQAEAAAA///9//3//f/9//7//v/+//3/
/f/7//v/+f/5//n/+v/6//r/+v/6//n/+f/5//f/9//4//j/+P/6//r/+f/3//f/9//3
//j/+P/4//j/+v/4//r/+v/6//r/+v/6//v/+//7//v/+//8//z/+f/7//v/+v/3//n/
+//9/////f/8//r/+P/5//r/+//6//z//f/9//3//P/8//v/+v/6//n/+v/7//n/+//7
//v//f/9//3/+//7//z//P/6//n/+f/6//n/+v/5//j/+P/6//v/+//6//f/9//3//f/
9v/4//n/+f/9//n/9//3//j/+f/6//v//P///wEAAgACAAQABQAGAAcABwAHAAYABgAI
AAgACAAJAAwADwARABMAFgAVABQAEwAVABUAFQAVABgAGQAZABgAFwAXABQAEwARABAA
DgANAA0ACgAIAAYAAQD+//r/+P/5//j/+P/3//j/9//0//T/9P/z//P/8//0//T/9f/2
//X/9P/0//T/9v/2//X/9f/z//H/8P/v//D/8f/z//T/9v/2//b/9v/1//X/9f/1//j/
+v8AAAYACAAPABwAJAArADgAPgBFAFQAXgBlAGwAcwBoAEgAGgD7//X//f/9//n/+P/6
//n/+//9////AQAHAAoADAALAAUAAgAEAAYAAgAAAP///P/4//r/+v/6//n/9//4//j/
+P/6//r/+f/5//v//P/9/////f/8//v/+//8//z//f/+/wAAAAAAAAEAAAD///7//f//
////AAABAAEA//8BAAIAAgACAAIAAgACAAIABAAEAAUABgAHAAgABwAGAAcABwAIAAgA
CAAIAAoACgAKAAsADgAPABAAEQASABIAEQAQABIAFAAXABoAGgAaABwAHwAiACMAJAAm
ACcAKAArAC4AMAAwADAAMgAyADIAMgA0ADMAMwA0ADQANAA0ADYANgA0ADQANQA1ADEA
NQA0AA==
         </WaveFormData>
      </LeadData>
      <LeadData>
         <LeadByteCountTotal>10000</LeadByteCountTotal>
         <LeadTimeOffset>0</LeadTimeOffset>
         <LeadSampleCountTotal>5000</LeadSampleCountTotal>
         <LeadAmplitudeUnitsPerBit>4.88</LeadAmplitudeUnitsPerBit>
         <LeadAmplitudeUnits>��V</LeadAmplitudeUnits>
         <LeadHighLimit>2147483647</LeadHighLimit>
         <LeadLowLimit>268435456</LeadLowLimit>
         <LeadID>V1</LeadID>
         <LeadOffsetFirstSample>0</LeadOffsetFirstSample>
         <FirstSampleBaseline>0</FirstSampleBaseline>
         <LeadSampleSize>2</LeadSampleSize>
         <LeadOff>FALSE</LeadOff>
         <BaselineSway>TRUE</BaselineSway>
         <ExcessiveACNoise>FALSE</ExcessiveACNoise>
         <MuscleNoise>FALSE</MuscleNoise>
         <LeadDataCRC32>319385447</LeadDataCRC32>
         <WaveFormData>
+v/6//r/+v/6//r/+v/6//r/+v/6//r/+v/6//r/+v/6//r/+v/6//j/+P/4//j/9v/2
//b/9v/3//j/+f/7//r/+v/6//r//P/9///////9//3//v/+/wAA///+//7//f/9//v/
+v/4//b/9P/y//L/8v/z//P/8//z//L/8f/x//H/8f/x//H/8f/x//H/8f/x//H/8v/y
//L/8//z//T/9P/0//T/8//z//P/8//x//L/8v/y//T/9P/0//X/9f/1//X/9f/0//T/
9P/z//P/8//z//P/9P/0//T/9P/2//b/9f/1//X/9f/3//f/9//3//n//P/9/wEABgAL
AA0AEwAeACMAHwAYAAgA9f/r/+r/5P/X/8T/q/+T/4P/fv9+/4T/k/+k/7H/vf/E/8j/
0//c/+L/5f/o/+v/7//x//T/9f/3//j/+f/5//n/+v/7//v/+//6//r/+v/6//z//P/9
//3//v/+//7//v/+//7//v////////8AAAAAAAABAAEAAQABAAEAAgACAAIAAgACAAIA
BAAEAAUABQAHAAcABwAIAAgACAAIAAgACAAJAAoACwALAAsACwALAA4AEAAQABEAEAAR
ABIAEwAWABYAFgAWABgAGQAaABsAGwAcAB0AHQAcABwAHQAdAB4AHgAeAB4AHAAbABsA
GwAdABwAHAAcABoAGAAXABYAFwAWABYAFQAUABQAEwASABEAEAAPAA4ADwAOAA4ADgAM
AAsACwAJAAoACQAJAAkABgAGAAYABgAEAAQAAwACAAQABAAEAAQABAAEAAMAAwABAAEA
AAAAAAIAAgACAAIAAgACAAIAAQADAAMABAAEAAIAAgADAAMAAwADAAMAAwADAAMAAwAE
AAIAAgACAAIABAAEAAUABQAFAAQABAAEAAQABAAEAAUABQAFAAUABgAGAAYABAAEAAQA
BQAGAAYACAAHAAUABQADAAMAAwADAAUABgAGAAYABgAGAAUABQAFAAQABAAEAAQABAAE
AAQAAwADAAMAAwADAAUABQAFAAQABAAEAAMAAwADAAMAAwABAAEAAQABAAMAAwACAAIA
BAACAAIAAgACAAIAAgACAAAAAAAAAAIAAgACAAIAAgABAAEAAQABAAEAAQABAAIAAAAB
AAMAAgACAAIAAgACAAMABAAEAAQABAAEAAUABwAHAAcABwAIAAgACAAHAAYABgAHAAcA
BQAEAAIAAAD+//z//P/8//3//////////v/9//3//f/9//z/+//6//n/+//7//v/+//8
//z//P/9////AAAAAAAA/v/9//3//f/9//3//v/+/wAAAAAAAAAA//////////8BAAIA
AgACAP//////////AQACAAIAAgAAAAAAAAD/////////////AwAFAAMAAwAEAAcACQAM
AA8AFQAbACQALQAtACYAGgALAP///P/8//X/4P/H/7P/pf+c/5j/mv+h/67/t//B/8r/
0P/X/+D/6P/r/+z/8f/1//f/+v/7//3//v////////8AAAEAAQABAAIAAgACAAIAAgAC
AAMAAwAEAAQABAAEAAIAAgACAAMABQAFAAYABgAEAAUABQAFAAUABQAGAAYABgAGAAYA
BgAGAAYABwAHAAkACQAJAAoACAAIAAgACAAKAAsADAANAA0ADQANAA0ADgAQABAAEQAR
ABEAEQARABMAFAAVABYAFwAXABcAFwAZABoAGwAbABoAGgAbABsAHAAcABwAHAAcABsA
GwAbABkAGAAYABgAGgAYABcAFgAVABQAFAATABIAEgARABAADwAOAA0ADAANAAwADAAM
AAwACwALAAkACAAHAAcABwAIAAgACAAIAAYABgAFAAQAAgACAAIAAgAEAAQAAwADAAMA
AwACAAIAAgACAAIAAgACAAIAAgABAP////8AAAAAAAAAAAEAAQD//////////wEAAQAB
AAIAAAAAAAAAAAAAAAAAAQABAAMAAgACAAIAAAAAAAAAAQADAAMAAwAEAAMAAgD///7/
/v///wAAAAAAAP///f/9//3//f/9//3///8AAAAAAAAAAAAA/////////v/+//7//v/+
//7//v/7//v/+//7//v//f/9//3//P/8//z/+//7//v/+//7//v/+//7//v/+f/5//j/
+P/8//r/+v/6//r/+v/6//r/+v/6//r//P/6//r/+v/6//n/+f/5//n/+//7//v//P/8
//v/+f/5//r/+v/6//r/+v/7//z//P/8//z//P/9////AQABAAEAAgAAAAAA///+//7/
//////3//f/8//v/+v/2//b/9v/3//X/9f/1//T/8f/x//H/8f/y//P/9P/1//P/8//z
//P/9P/0//T/9f/3//j/+P/4//j/9//3//f/9f/1//b/9v/4//j/+P/4//n/+f/5//n/
+f/6//r/+v/5//n/+f/5//v//P/8//z/+v/6//r/+f/5//n/+f/5//v/+//9//3//P//
/wMAAgAFAAkADwAWAB8AIQAeABYACQD7//T/9P/3//D/2f/F/7n/sP+o/6D/n/+m/63/
t/++/8T/y//U/9z/4f/o/+v/7f/x//T/9f/3//j/+f/5//n/+//9//7///8AAAAAAAAA
AP///v/+//3///8AAAEAAgAAAAAAAAABAAEAAQACAAIAAgADAAMAAwADAAMABAAEAAQA
BAAEAAQAAgACAAMAAwAFAAUABQAGAAQABAAEAAQABgAHAAgACQAJAAkACQAJAAgACgAK
AAsADAANAA4ADwAOAA4ADgAOABAAEQASABMAEwAUABUAFQAWABYAFwAXABYAFgAWABYA
FgAVABUAFQAVABQAFAAUABUAFAAUABQAEQAQABAADwAOAA4ADQAMAAwADAAMAAwACQAI
AAgACAAKAAkACQAHAAYABQAFAAUABAAEAAQABAAEAAQAAwACAAIAAgACAAIABAAEAAMA
AwABAAEAAAAAAAIAAgACAAIABAAEAAQAAwABAAEAAgACAAIAAgADAAMAAwADAAMAAwAF
AAUABQAGAAYABgAGAAYABAAEAAUABQAFAAQABAAEAAQABAAEAAUABQAFAAUABgAIAAgA
BgAGAAQABQAGAAYABwAHAAYABwAHAAcABwAHAAUABgAGAAYABgAGAAUABQAFAAQABAAE
AAYABgAGAAYAAwADAAMAAwADAAUABQAFAAQABAAEAAMABQAFAAUABQAFAAUABQAFAAMA
AwACAAIABgAEAAQABAAGAAYABAAEAAQABgAGAAYABgAFAAYABgAGAAYABgAHAAkACwAL
AAsADAAOAA4ADQAMAAwADQANAAsACgAIAAYABAAAAAAAAAABAAMAAwADAAIA////////
//8AAAEAAgADAAEAAQABAAEAAgACAAIAAwAFAAYABgAGAAQAAwADAAMABQAFAAYABgAE
AAQABAAEAAUABQAFAAUABQAGAAYABgAFAAUABQAFAAUABgAGAAYABAAEAAQAAwAFAAUA
BQAFAAUABQAHAAcACAALAAsADgARABUAFwAeACcALQAmAB4AFQAFAPj/9v/7//j/5//P
/8H/uP+w/6b/o/+q/7P/u//E/87/1f/c/+T/6f/u//H/9f/4//z//v8BAAIAAwADAAMA
BAAFAAUABQAGAAYABgAGAAYABgAHAAcABgAGAAYABgAGAAYABgAHAAgACQALAAwACgAL
AAsACwALAAsADAAMAAwADAAMAAwACgAKAAsACwANAA0ADQAOAA4ADgAOAA4ADAANAA4A
DwARABEAEQARABEAEgARABEAFAAVABYAFwAYABgAGAAYABgAGQAaABsAHQAeAB8AHwAc
ABwAHQAdAB8AIAAhACIAIAAfAB8AHwAdABwAHAAcABwAGgAZABgAFwAWABYAFQAWABYA
FQAUABEAEAAPAA4ADwAOAA4ADgAQAA8ADwANAAwACwALAAsADAAMAAwADAAIAAgABwAG
AAYABgAGAAYABgAGAAUABQAHAAcABgAGAAYABgAGAAYABgAGAAYABQAFAAUABgAGAAYA
BgAHAAcABwAHAAcABwAHAAcABwAIAAgACAAIAAgABgAGAAcABwAJAAgACAAIAAgACAAI
AAkACQAJAAkACgAIAAgABgAGAAYABwAIAAgACgAJAAcABwAHAAcABwAHAAcACAAIAAgA
BgAGAAUABQAGAAYABwAIAAYABgAGAAYABQAFAAUABQADAAUABQAFAAQABAAEAAMABQAF
AAUABQAEAAMAAgABAAIAAwADAAQABgAEAAQABAACAAIAAgACAAIAAgAEAAQABAAEAAUA
BgAGAAYABgAGAAcACQAJAAkACQAKAAgACAAHAAYABwAJAAoACQAGAAQAAgAAAP7//v/+
/////////////v/9//3//f/9/////////////f/9//3//f8AAAAAAAABAP//AAAAAAAA
AgABAAEAAQABAAEAAgACAAAAAAAAAAAAAwADAAMAAwADAAQABAAEAAMAAwADAAMAAwAE
AAQABAAEAAQABAADAAUABQAFAAUABQAFAAUABwAIAAkADQASABUAFwAZAB4AJQApACIA
HgATAAEA9P/y//f/8v/f/8f/t/+s/6T/nP+b/6L/rf+3/8L/zP/V/97/5v/t//D/8//3
//n//P/9////AgADAAMAAwAEAAUABQAFAAQABAAEAAQABgAGAAcABwAIAAgACAAIAAgA
CAAIAAkACQAJAAoACgAKAAsACwALAAsACwAMAAwADAAMAAwADAAMAAwADQANAA8ADwAP
ABAAEAAQABAAEAAQABEAEgATABEAEQARABEAFAAWABYAFwAYABkAGgAbABwAHAAcABwA
HgAfACAAIQAhACIAIwAjACQAJAAlACUAJAAkACQAJAAkACMAIwAjACMAIgAiACIAJAAi
ACEAIAAdABwAHAAbABoAGgAZABgAFwAWABUAFAATABIAEgASABIAEQARAA8ADgANAA0A
DQAMAAwADAAMAAoACgAJAAgACAAIAAgACAAGAAYABQAFAAcABwAGAAYABAAEAAQABAAE
AAQABAADAAUABQAGAAYABAAEAAUABQAFAAUABQAFAAcABwAHAAgABgAGAAYABgAIAAgA
CQAJAAcABgAGAAYABgAGAAYABwAHAAcABwAIAAYABgAEAAQABgAHAAgACAAIAAcABQAF
AAUABQAFAAUABQAGAAYABgAEAAQAAwADAAUABAAEAAQABAAEAAQABAABAAEAAQABAP//
AQABAAEAAgACAAIAAQADAAMAAwADAAEAAQABAAEAAQABAAAAAAAAAAIAAgAAAAAAAAAA
AAAAAAADAAQABAAEAAQABAAFAAcABwAHAAcACAAIAAgABwAGAAYABwAHAAUABAACAAAA
/v/8//z//P/9//v/+//7//r/+//7//v/+//5//n/+f/5//v/+//7//v//P/8//z//f/9
//7//v/+//z/+//7//v/+//7//z//P/8//z//P/8//v/+//7//v/+//8//z//P/7//v/
+//7//3//v/+//7//P/8//z/+//7//v/+//7//3//f///wEABAAFAAUACAAPABMAGQAi
ACcAIwAcABAA/f/t/+j/5v/d/8j/s/+f/43/hP+C/4j/k/+g/6//u//E/87/1f/e/+b/
5//q/+//8//1//j/+f/7//z//f/9//3//P/9//3//f8AAAAAAAAAAP7//v//////AAAA
AAAAAAACAAIAAgADAAEAAQACAAIAAgADAAMAAwAFAAUABgAGAAYABgAGAAYABgAGAAcA
BwAJAAkACQAKAAoACgAKAAoACgALAAwADQANAA0ADQANAA4AEAAQABEAFAAVABYAFwAY
ABgAGAAYABoAGwAcAB0AHQAeAB8AHwAgACAAIQAhACIAIgAiACIAIgAhACEAIQAfAB4A
HgAeACAAHgAdABwAGQAYABgAFwAWABYAFQAUABMAEgARABAADQAMAAwADAAMAAsACwAJ
AAYABQAFAAUABgAGAAYABgAEAAQAAwACAAAAAAAAAAAAAgACAAEAAQD//////v/+/wAA
AAAAAAAAAAAAAAAA///9//3//v/+/wAAAAABAAEA//////////////////8AAAAAAAAA
AAAAAAAAAAEAAQADAAIAAgACAAIAAgACAAMAAQABAAEAAgACAAIAAAAAAAAAAQACAAIA
AgABAP//////////////////AAAAAAAAAAAAAP////////7//v/+//7//v/+//7//f/9
//3//f/7//3//f/9//7//v/+//3//f/9//3//f/9//3//f/9//3//f/8//z//v/8//z/
/P/8//z//P/8//z//P/8//7//P/8//z//P/9//3//f/+//z//P/8//z///8AAAAAAAAA
AAAAAQADAAMAAwADAAQABAAEAAMAAgACAAMAAwABAP7//P/6//j/+P/4//j/+f/5//n/
+f/4//X/9f/1//X/9f/1//X/9f/3//f/9//3//j/+P/4//n/+f/6//r/+v/6//n/+f/5
//f/9//4//j/+v/6//r/+v/7//v/+//7//n/+v/6//r/+//7//v/+//7//z//P/8//z/
/P/8//v/+//7//v/+//9//////8BAAIABQAJAA4AEwAZAB8AJgAnACMAFgACAPH/7f/u
/+b/1f+8/6P/kf+F/4T/iv+U/6H/rv+7/8X/zv/Y/+H/5v/o/+v/8P/1//X/9//6//v/
/f/8//3//f/9//7/////////AAAAAAAAAAAAAAAAAQABAAIAAgACAAIAAgACAAIAAwAD
AAMABAAEAAQABQAFAAUABQAFAAYABgAIAAgACAAIAAYABgAHAAcACQAJAAkACgAMAAwA
DAAMAAwADQAOAA8ADwAPAA8ADwAQABIAEgATABQAFQAWABcAGgAaABoAGgAaABsAHAAd
AB0AHgAfAB8AHgAeAB8AHwAgACAAIAAgACAAHwAfAB8AHQAcABwAHAAeABwAGwAaABkA
GAAYABcAFAAUABMAEgATABIAEQAQAA8ADgAOAA4ADgANAA0ACwAKAAkACQAJAAYABgAG
AAYABgAGAAUABAACAAIAAgACAAIAAgABAAEAAwADAAIAAgACAAIAAgACAAAAAAAAAP//
/////wAAAAACAAIAAwADAAEAAQABAAEAAwADAAMABAAEAAQABAAEAAIAAgADAAMAAwAC
AAIAAgAAAAAAAAABAAMAAwADAAQABAAEAAIAAgACAAMABAAEAAQAAwABAAEAAQABAAEA
AQABAAIAAgACAAIAAgABAAEAAQAAAAAAAAAAAAAAAAAAAP3//f/9//3///8BAAEAAQD+
//7//v/9//3//f/9//3//f/9//3//f/9//3//P/8/wAA/v/+//7//P/8//z//P/6//r/
+v/7//z//f/+//3//v/+//7//v/+////AQADAAMAAwAEAAIAAgABAAAAAgADAAMAAQAA
AP7//P/6//j/+P/4//n/9//3//f/9v/1//X/9f/1//P/8//z//P/8//z//P/8//2//b/
9v/3//f/+P/4//j/+P/3//f/9//3//f/+P/4//j/+P/4//j/9//3//f/9//5//r/+v/6
//n/+f/5//n/+f/6//r/+v/6//r/+v/5//n/+f/5//n/+//5//n/+//+////AQAGAAkA
DQATAB4AJQAjABwAEgADAPX/8P/0/+//2v/B/63/n/+W/5L/lP+b/6b/r/+3/8D/yP/P
/9j/4P/l/+j/6//t/+//8v/z//X/9v/3//f/9//4//n/+f/5//j/+P/4//j/+v/6//v/
+//8//z//P/8//r/+v/6//v//f/9//7//v/8//3//f/9//3//f/+//7//v/+//7//v/+
//7//////wEAAQABAAIAAAAAAAAAAAACAAMABAAFAAUABQAFAAUABAAGAAYABwAJAAsA
DQAPAA0ADAALAAoADQAPABEAEwARABIAEwATABIAEgATABMAFAAUABQAFAASABEAEQAR
ABMAEgASABIAFAASABEAEAANAAwADAALAAwADAALAAoABwAGAAUABAAEAAQABQAGAAQA
AwADAAEAAgABAAEAAQACAAIAAgACAP7//v/9//z//P/8//z//P/+//7//f/9//v/+//6
//r//P/8//z//P/6//r/+v/5//v/+//8//z//v/+///////+//3//P/7//3//f/9//7/
/v/+//7//v/+//7//////////v/+//7//v/+//7///////////8AAP7//v/8//z//v//
/wAAAAAAAP///f/9//3//f/9//3//f/+//7//v/+//7//f/9//3//P/8//z//P/8//z/
/P/5//n/+f/5//v//f/9//3//P/8//z/+//9//3//f/9//v/+//7//v/+//7//r/+v/8
//r/+v/6//j/+v/6//r/+v/6//3//v/+//7//v/+////AQD///////8AAAEAAgACAAIA
AAABAAEA//////7//f/8//n/+P/3//f/+f/5//n/+P/1//X/9f/1//X/9f/1//X/9v/3
//j/+f/4//j/+P/5//n/+v/6//r//P/7//v/+//5//n/+v/6//r/+v/6//r/+//7//v/
+//7//z//P/8//3//f/9//3/+//8//z//P/+//7//v/9//v/+//7//v//f////////8C
AAMABQAIAAsADwARABYAHwAlACQAGgARAAEA8v/y//f/8P/b/8f/uf+w/6b/nv+b/6L/
rf+3/8D/yP/P/9j/4P/l/+j/6//x//P/9v/3//n//P/9//3//f/+/////////wAAAAAA
AAAAAAAAAAEAAQAEAAQABAAEAAQABAAEAAUABAADAAMAAgADAAUABgAHAAcABwAIAAgA
BgAGAAYABgAGAAYABwAHAAkACQAJAAoACgAKAAoACgAJAAkACQAJAAoACwAMAA0ADQAO
AA0ADQAOAA8AEAARABQAFAAUABQAFAAVABYAFwAXABgAGQAZABgAGAAZABkAGAAYABgA
GAAYABcAFwAXABcAFgAWABYAGAAWABUAFAATABIAEgARABAAEAAPAA4ADwAOAA0ADAAJ
AAgACAAIAAoACQAJAAcABgAFAAUABQAEAAQABAAEAAUABgAGAAYAAwACAAEAAAACAAIA
AQABAAEAAQAAAAAAAgACAAIAAgAAAAAAAAD///3//f/+//7///8AAAIAAwADAAMAAwAD
AAIAAQAAAAAAAgACAAIAAgAAAAAAAQABAAEAAAAAAAAAAgACAAIAAwABAAEAAQACAAQA
BAACAAIAAAABAAIAAgACAAEA//////////////////8AAAAAAAAAAAAA/////////v/+
//7/AAAAAAAAAAD///////////7////+//3//f/+///////+//3//P/7//3//f/9//3/
/f/9//z//P/8//r//P/8//z//P/9//7//v/+//7//v///wEAAwADAAMABAACAAIAAQAA
AAIAAwADAAEAAAD+//z/+v/4//j/+P/5//n/+f/5//j/9f/1//X/9f/3//f/9//3//f/
9//3//f/+P/4//j/+f/5//r/+v/6//j/9//3//f/9//3//j/+P/4//j/+P/4//v/+//7
//v/+v/6//n/+P/5//n/+f/5//f/+P/4//j/+v/6//r/+f/5//n/+f/5//v/+//7//v/
/P/9/wEABgAJAA0ADwAWAB0AHQAWAAwA/f/x/+z/7v/x/+T/y/+3/6v/oP+c/5j/mf+i
/63/s/++/8b/y//S/9r/4f/q/+//8f/y//T/9P/1//b/9//3//f/+P/5//n/+f/4//j/
+P/4//r/+v/7//v/+v/6//r/+v/8//z//P/9//v/+//8//z//P/9//3//f/9//3//v/+
//7//v/+//7//v/+//////8BAAEAAQACAAIAAgACAAIAAgADAAQABQAFAAUABQAFAAQA
BgAGAAcACQALAA0ADwAPAA4ADQAMAA4ADwAQABEAEQASABMAEwASABIAEwATABQAFAAU
ABQAEgARABEAEQATABIAEgASABIAEAAPAA4ACwAKAAoACQAKAAoACQAIAAcABgAFAAQA
AwACAAIAAgACAAEAAQD//wAA/////////v/+//7//v/8//z/+//6//z//P/8//z/+v/6
//n/+f/7//v/+v/6//z//P/8//z/+//6//n/9//4//n/+//8//r/+v/7//v/+f/5//n/
+f/8//3//v8AAP7//v/+//7//v/+//////////7//v/+//7//v/+////////////AAAA
AAAA/v/+//7///8AAAAAAAD///3//f/9//3//f/9////AAAAAAAA///+//z/+//9//z/
/P/8//z//P/8//z/+//7//v/+//7//3//f/9//r/+v/6//n/+f/5//n/+f/7//v/+//7
//v/+//6//r//v/8//z//P/8//r/+v/6//r//P/8//z//P/7//z//P/8//7//v///wEA
AQABAAEAAgAAAAAA///+////AQACAAEAAAD+//z/+v/2//b/9v/3//n/+f/5//j/9f/1
//X/9f/3//f/9//3//X/9f/1//X/9v/2//b/9//5//r/+v/6//r/+f/5//n/+f/5//r/
+v/4//j/+P/4//v/+//7//v/+//8//z//P/7//v/+//7//3//v/+//7//f/8//v/+f/7
//v/+//7//3/+//7//3//v///wMABgAJAAsAEQAYAB0AIQAcABQACQD5/+z/6P/t/+r/
1f+//6//ov+a/5L/kf+a/6n/s/+8/8T/zf/U/9z/4//o/+v/7f/x//T/9f/3//r/+//7
//v//P/9//3//f/8//z//P/8//7//v///////v/+//7//v/+//7//v///wEAAQACAAIA
AAABAAEAAQADAAMABAAEAAIAAgACAAIABAAEAAUABQAHAAcABwAIAAYABgAGAAYABgAH
AAgACQALAAsACwALAAwADgAOAA8AEAARABIAEwASABIAEgASABYAFwAYABkAFwAYABkA
GQAaABoAGwAbABwAHAAcABwAGgAZABkAGQAZABgAGAAYABoAGAAXABYAEwASABIAEQAS
ABIAEQAQAA8ADgANAAwACwAKAAoACgAIAAcABwAFAAQAAwADAAMAAgACAAIAAgAAAAAA
///+/wAAAAAAAAAA/v/+//3//f/9//3//P/8//7//v/+//7//P/8//z/+//7//v//P/8
//z//P/9//3//f/9//3//f/9//3//f/+//7//v/+//7/AAAAAAEAAQD///7//v/+//7/
/v/+////AQABAAEAAgAAAAAA/v/+//7///8AAAAAAAD///3//f////////////3//v/+
//7//P/8//v/+//8//z//f/+//7//v/+//7/+//7//v/+//7//3//f/9//r/+v/6//n/
+//7//v/+//5//n/+f/5//n/+f/4//j//P/6//r/+v/2//j/+P/4//j/+P/4//n/+v/6
//r//P/8//3///////////8AAAAAAAD///7//v///////f/6//j/9v/0//L/8v/y//P/
8//z//P/8v/x//H/8f/x//P/8//z//P/8f/x//H/8f/y//L/8v/z//X/9v/2//b/9P/z
//P/8//z//P/9P/0//T/9P/0//T/9f/1//X/9f/1//b/9v/2//X/9f/1//X/9f/2//b/
9v/2//b/9v/1//P/8//z//P/9//3//f/9//4//v///8CAAcADQARABgAHQAdABYACgD1
/+X/4P/i/93/0P+5/6X/k/+I/4L/gv+L/5j/p/+z/7r/wv/L/9T/2v/f/+L/5//p/+3/
8P/x//P/9P/1//X/9f/2//f/9//3//j/+P/4//j/+P/4//n/+f/4//j/+P/4//j/+P/4
//n/+f/5//r/+v/6//v/+//7//v/+//8//z//v/+//7//v/+//7//////wEAAQABAAIA
AgACAAIAAgAEAAUABgAHAAUABQAFAAUABgAIAAgACQAMAA0ADgAPABAAEAAQABAAEgAT
ABQAFQAXABgAGQAZABgAGAAZABkAGgAaABoAGgAaABkAGQAZABcAFgAWABYAGAAWABUA
FAATABIAEgARABAAEAAPAA4ACwAKAAkACAAHAAYABgAGAAYABQAFAAMAAgABAAEAAQD+
//7//v/+//7//v/9//z/+v/6//r/+v/6//r/+f/5//n/+f/4//j/+P/4//j/+P/6//r/
+v/5//f/9//4//j/+v/6//v/+//5//n/+f/5//n/+f/5//r/+v/6//r/+v/6//r/+//7
//3//P/8//z/+v/6//r/+//7//v/+//8//z//P/6//r//P/9//7//v/8//v/+f/5//r/
+//8//3/+//8//z//P/8//z/+//7//v/+v/6//r/+v/6//r/+v/5//n/+f/5//f/+f/5
//n/+P/4//j/9//5//n/+f/5//f/9//3//f/9//3//b/9v/4//b/9v/2//j/+P/4//j/
9v/2//b/+P/4//j/+P/2//b/+P/4//j/+P/5//r/+v/6//r/+v/7//3//f/9//3//v/+
//7//f/8//z//f/9//v/+P/2//T/8v/y//L/8v/z//P/8//z//L/8f/x//H/8f/x//H/
8f/x//H/8f/x//H/9P/0//T/9f/1//b/9v/2//b/9f/1//X/9f/1//b/9v/2//b/9v/2
//X/9f/1//X/9//4//j/+P/3//f/9//3//f/+P/4//j/+P/4//j/9//5//n/+f/5//v/
+//9////AgAFAAkACgAPABUAHQAkACMAHwAQAPz/7//r/+j/4P/R/7r/of+P/4n/hv+G
/5D/n/+s/7f/w//K/9T/3//k/+b/5//s/+//8f/z//b/9//5//r/+//7//v/+v/7//v/
+//+//7//v/+//7//v///////v/+//7//v///wAAAQADAAMAAwAEAAQAAgADAAMAAwAF
AAUABgAGAAYABgAGAAYACAAIAAkACQAJAAkACQAKAAwADAAMAAwACgALAAwADQAOAA8A
EAARABIAFAAUABUAFAAVABYAFwAaABoAGgAaABwAHQAeAB8AHwAgACEAIQAiACIAIwAj
ACIAIgAiACIAIgAhACEAIQAhACAAIAAgACAAHgAdABwAHQAcABwAGwAYABgAFwAWABUA
FgAVAA==
         </WaveFormData>
      </LeadData>
      <LeadData>
         <LeadByteCountTotal>10000</LeadByteCountTotal>
         <LeadTimeOffset>0</LeadTimeOffset>
         <LeadSampleCountTotal>5000</LeadSampleCountTotal>
         <LeadAmplitudeUnitsPerBit>4.88</LeadAmplitudeUnitsPerBit>
         <LeadAmplitudeUnits>��V</LeadAmplitudeUnits>
         <LeadHighLimit>2147483647</LeadHighLimit>
         <LeadLowLimit>268435456</LeadLowLimit>
         <LeadID>V2</LeadID>
         <LeadOffsetFirstSample>0</LeadOffsetFirstSample>
         <FirstSampleBaseline>0</FirstSampleBaseline>
         <LeadSampleSize>2</LeadSampleSize>
         <LeadOff>FALSE</LeadOff>
         <BaselineSway>TRUE</BaselineSway>
         <ExcessiveACNoise>FALSE</ExcessiveACNoise>
         <MuscleNoise>FALSE</MuscleNoise>
         <LeadDataCRC32>237930784</LeadDataCRC32>
         <WaveFormData>
AAAAAAAAAAD+//7//v/+/wAAAAAAAAAA///+//3//P/+//7//v/+//z//P/8//z/+//6
//n/+P/7//z//f/+//3/+v/5//n//v/+/wAAAgADAAIA/v/6//v//P/9////////////
/f/8//j/9f/1//f/9//5//v/+//7//r/+f/5//f/9//4//f/9//4//j/9P/y//H/8P/w
//D/8f/y//D/8P/w/+//7v/u/+7/7//u/+//7//v/+//7f/s/+z/7v/u//D/8P/v/+//
7f/s/+r/6v/r/+z/7f/u/+7/7v/v/+7/6//r/+3/8P/w/+//7v/x//j/BAARABsAJAAw
AEAAVgBxAIoAnwCxAL8AwgDCALsAnwBsADIA8f+o/2T/O/8z/0P/W/96/5b/p/+v/7r/
yP/T/9f/2v/f/+T/5v/q/+3/7//v//H/8f/x//H/9v/4//j/+f/4//j/9v/1//j/+f/8
/////////////f/+////AQAEAAUABQAGAAUABgAFAAUABgAIAAoADQAOAAwADQAOAA4A
EAASABQAFAAWABgAHQAhACAAHQAcABwAIAAiACYAKAAqACoAKwAqACwALgAxADQANAA4
ADsAPQA+AEAAQQBEAEYASQBOAFUAVwBaAF0AXQBgAGIAZABoAGwAcAB0AHYAdwB3AHUA
dQB4AHoAfAB/AH4AfQB7AHcAdwB2AHYAdgB1AHMAcABtAGsAZQBgAFsAWwBYAFUAUgBR
AE0ASQBFAEMAPwA8ADgANwA3ADUAMwAvACsAKQAmACUAJgAnACgAKAAoACYAIwAkACQA
IwAkACcAKAApACoAKgApACcAJwAoACkAKwAuAC0ALQAtACsAKgApACsALQAtAC4AMQAy
ADAALgAsACoAKgAsADAAMwAzADIAMQAuAC4ALQAuADEAMQAyADMAMwAzAC8ALQAsAC0A
LwAxADQAMwAzADIAMAAuAC0ALgAvAC8AMQAyADIAMQAwACwAKgAsAC0AMAAyADAALwAu
ACwALQAsACoAKQAsAC8ALwAuAC4ALQAqACcAKAAqAC4AMAAvAC4ALQApACgAJwAnACkA
KgArACsAKQAoACcAJQAlACYAKAArACwAKgApACYAJQAnACcAKAAqACwALAAsACsAKAAo
ACcAKAApACoAKwAsAC4ALQAsAC0ALgAyADMANgA4ADoAOgA3ADYANgA2ADYAOQA7ADsA
OwA6ADoANwA1ADYANwA4ADsAPgBBAEIAQgBBAEEAPwA/AD4APwA/AEAAQgBAAD4APQA6
ADgAOAA5ADsAPAA9AD4AOwA4ADgAOAA7ADwAPQA9AD8APwA9ADwAPgA+AD4AQABDAEUA
RgBFAEIAQABAAEEARABFAEYARgBIAEcARgBDAEEAQQBCAEQASQBIAEsATgBWAGEAawBy
AH4AkgCoAMUA4gD7AA0BGQEcARgBEQH9ANIAmABbABQAzP+b/4n/j/+l/8T/4P/z//3/
CAAUAB0AIwAmACkAMAA2ADoAPQA/AD8APwA/AD8APwBDAEYARwBJAEgASABGAEUARQBF
AEcASQBLAEsASwBJAEUARQBGAEgASwBNAFAAUQBPAE0ATABMAEwATgBRAFIAUgBTAFQA
VABTAFQAVQBUAFUAWABeAGMAYwBfAF0AXABgAGIAZgBoAGsAbABuAG4AbABuAHEAdAB2
AHoAfQB/AIQAhgCHAIoAiQCLAI8AlQCaAJ4AogCjAKEAogCjAKYArACwALQAtgC1ALUA
swCzALcAuAC5ALsAvQC9ALwAuQC0ALIAsQCwALIAsQCvAK0ApwChAJwAlwCXAJQAkQCO
AIsAhwCDAH8AeQB1AHIAbgBvAG8AbQBrAGUAYQBfAFwAWgBaAFoAWgBaAFoAWABVAFMA
UgBQAFAAUABQAFAAUABPAE0ASgBJAEcARwBIAEoASwBLAEsASQBGAEMAQwBDAEUARgBJ
AEoASABGAEQAQgBAAEAAQgBDAEgASABIAEYAQQA/AD8AQQBFAEYARwBHAEUAQQA/AD4A
PgA/AEAAQgBDAEMAQgBAAD0AOwA7ADsAPwBBAEIAQgA/AD4AOgA4ADcANwA5ADoAPQA9
AD0APAA5ADYAMgAvADQANwA3ADYANgA1ADIALwAtAC4AMQAyADQANAA0ADEALAArACsA
LQAuAC8ALwAtACsAKwAqACsAKQAqACwALAAtAC0AKwArACkAJwAmACYAKgAqACoAKQAs
ACoAJQAjACIAIwAkACUAJgApACcAJQAlACMAJgAmACgAKgAsACwAKQAmACYAJgAmACcA
KQApACkAKAAoACUAIwAiACEAIAAhACUAJwAnACYAJAAjACAAHwAiACMAIwAkACIAIAAe
AB0AGgAYABgAGQAbABwAHQAeABwAGAAXABYAFQAWABcAFwAZABkAFwAWABUAFAATABQA
FwAZABoAGQAXABQAEwATABQAFQAWABYAFwAXABcAFQASABEAEQASABUAFgAbAB4AIgAr
ADUAPABEAFQAZgCBAJ4AtQDJANkA3gDcANUAzwC6AI4AVwAaANT/kf9l/1n/Zf9+/5j/
s//D/87/2v/l/+n/7P/z//r//v8DAAcACgALAAkACQAJAAkADgAQABAAEQAUABQAEgAR
AA8ADwARABMAFgAXABgAFwASABEAEQASABYAFwAZABkAGwAZABgAGAAWABgAGwAcABwA
HQAeAB4AHAAcABwAGgAbAB4AJAApACkAJQAjACIAIQAiACUAJgArACwALgAuAC0ALgAw
ADIANAA4ADsAPQA+AEAAQQBEAEQARQBIAE0AUQBWAFsAXQBbAFwAXQBgAGQAaABsAG4A
cQBxAG8AbwBwAHAAcABxAHQAdQB1AHMAbgBsAGsAagBoAGcAZQBjAGEAXQBaAFcAUgBO
AEoARgBGAEMAQAA9ADgAMwAvACoAJwAnACUAIwAiAB8AHgAcABcAFgAVABQAFQAWABUA
EwAQAA4ACwAKAAsADAANAA4ADwANAAoACQAGAAUABQAGAAgACQAKAAkABwAFAAYABwAF
AAYACQAKAAsACgAJAAgABAAEAAYABwAMAAwADAAKAAkABwAHAAkACQAKAAsACwAMAAkA
CAAIAAcABwAHAAgACwALAAoACAAFAAMAAwADAAUABwAIAAgACQAIAAQAAgD/////AQAC
AAQABQAGAAYAAwAAAPz/+f/8///////+/wAA///8//n/9//4//v//P/8//z//P/5//T/
8//z//X/+P/5//n/9//6//f/8//x//D/8//0//X/9v/5//f/9f/1//T/9v/1//b/+f/8
//3/+//2//b/9v/2//n/+//7//v/+f/4//T/8f/w/+//7v/v//L/9f/2//b/8v/x/+7/
7f/v//H/8v/0//L/8P/u/+3/6v/o/+j/6f/r/+z/7f/u/+z/6P/n/+b/5//o/+n/6f/n
/+f/5f/k/+T/5P/k/+b/5//p/+r/6f/l/+L/4f/h/+T/5f/m/+b/5v/l/+T/4f/f/9//
4P/i/+f/6P/n/+r/8P/5/wEACgASACAALgBDAF4AdQCBAI0AmACWAI8AjQCAAF4AKwDw
/6z/af85/yX/K/9E/17/d/+L/5j/oP+t/7X/uv/B/8j/zP/R/9X/2P/Z/9j/1//W/9X/
2//e/9//4f/g/+D/3v/d/9v/2//d/9//4P/h/+L/4f/d/93/3v/g/+P/5f/o/+n/6P/l
/+P/4v/g/+L/5f/m/+j/6f/q/+r/5//o/+n/6P/o/+r/7//z//L/7//u/+7/7v/u//D/
8P/0//b/+f/6//b/9v/3//j/+/8AAAQABwAHAAgACAAKAAsADQARABcAHAAgACQAJQAj
ACQAJQAoAC0AMgA3ADoAOwA7ADkAOQA5ADoAOwA9AD0APQA8ADkANgA0ADMAMgA0ADMA
MQAvACkAIwAeABkAGQAWABMAEAANAAkABQABAPv/9//0//D/8f/x/+//7f/n/+P/4f/e
/97/3v/e/97/3P/c/9r/1//V/9T/0v/S/9T/1P/U/9T/0//R/87/zf/M/83/z//S/9H/
0f/R/8//zf/L/8z/zf/P/9D/0//U/9P/0P/N/8r/yf/K/83/z//R/9D/z//M/8n/x//H
/8n/zf/O/8//z//N/8n/x//G/8f/yf/L/87/zf/N/8z/yv/H/8X/xf/F/8f/yf/K/8r/
yf/I/8T/wv/C/8P/xv/I/8j/x//G/8T/w//C/8D/v//A/8P/w//C/8T/w//A/73/vf++
/8H/wv/A/8D/wP+9/7v/u/+8/7//wf/B/8D/vf+8/7v/uf+5/7r/vP++/77/vv++/77/
u/+4/7f/uP+8/73/wP/A/8L/wv+//7z/vP+8/7z/vf+//7//v/+9/7z/uP+1/7f/t/+3
/7n/uv+7/7r/uP+3/7f/tf+1/7b/t/+3/7j/tv+0/7L/sf+x/7D/sf+z/7H/sP+v/67/
rf+q/6r/qv+r/6z/rf+t/6v/q/+p/6j/qv+q/6r/rP+q/6v/q/+p/6r/qP+o/6n/rP+t
/67/rv+t/6v/qf+l/6b/p/+p/6z/q/+q/6n/rP+w/7v/yf/Y/+D/6v/2/wcAIAA1AEMA
VQBiAGIAXQBZAEwAJgDx/7T/cP8v///+7/73/g7/Jv8//1H/Xv9q/3f/gf+I/43/kv+U
/5j/m/+d/53/oP+h/6L/o/+k/6b/pv+n/6f/pv+j/6H/pP+l/6j/q/+p/6n/qf+n/6f/
p/+o/6r/qv+r/63/rf+r/6n/qP+o/6r/rP+v/7D/r/+v/6//rv+s/67/sP+w/7D/sv+3
/7v/u/+3/7X/tP+2/7j/vP++/7//vv++/7z/vf/A/8T/yP/H/8r/zP/N/87/0P/R/9T/
1v/Z/97/5f/l/+j/6//r/+7/8P/y//b/+P/8/wAAAgADAAMAAQABAAUABgAHAAkACAAH
AAUAAQABAAAAAAAAAP7//f/7//n/9f/v/+r/5f/l/+L/3//c/9j/0//O/8n/x//D/8D/
vP+5/7n/t/+1/6//q/+p/6b/pf+m/6f/qP+l/6T/of+d/57/nv+d/57/n/+g/6H/ov+j
/6H/nv+d/5z/nf+f/6L/ov+h/6D/nf+c/5v/nf+f/5//oP+j/6T/o/+g/53/mv+b/5z/
n/+h/6H/oP+f/5z/mv+Z/5r/nf+d/57/n/+f/53/mf+X/5b/mf+b/53/oP+g/5//nf+a
/5r/mf+a/5v/m/+d/57/nv+b/5r/lv+U/5b/l/+a/5z/mv+Z/5j/lv+V/5T/kv+R/5L/
lf+V/5T/kv+R/47/i/+M/47/kv+U/5H/kP+P/4v/if+J/4r/jf+O/4//j/+L/4j/iv+K
/4r/iv+M/4v/iv+L/4r/jP+L/4z/jv+Q/5D/jf+M/4z/jP+M/4z/jf+M/4v/i/+K/4b/
g/+B/4H/gf+D/4j/i/+M/4z/kP+V/5j/nf+c/53/nf+e/5//nv+d/53/mv+Y/5j/mf+Y
/5j/mP+Y/5n/lv+W/5b/lv+W/5b/lf+W/5f/lv+W/5T/lP+U/5b/lv+X/5f/lf+U/5L/
kv+T/5L/k/+U/5T/lP+T/5L/j/+P/4//kP+S/5H/kv+V/5r/pv+z/7v/xP/O/97/8v8L
ACQAOwBRAF8AZgBkAF8ASwAiAOz/r/9o/x7/6f7X/t/+8/4O/yr/Qf9N/1r/aP9x/3X/
dv93/3z/gv+F/4n/jP+N/43/jf+N/43/jf+O/43/jf+Q/5D/jv+N/43/jf+P/5H/kf+R
/5H/j/+P/4//kP+S/5P/k/+U/5P/lv+V/5X/lv+U/5b/mf+a/5v/nf+f/6D/ov+k/6b/
pv+r/67/tP+5/77/vf++/8D/wP/C/8b/yP/N/87/0P/Q/9D/0v/V/9j/2v/e/+H/4//o
/+r/6//u/+3/7//z//n//P8AAAQABQAGAAgACgAOABAAFAAYABoAHAAdABwAHQAeAB4A
HgAfACMAIwAiAB8AHAAaABkAGAAXABUAEgAPAA4ACQAFAAEA/v/6//b/8v/x/+3/6f/l
/+H/3f/a/9b/0//T/9H/z//M/8n/yP/G/8L/wv/C/8L/xP/E/8L/v/+9/7z/uv+6/7z/
vP+8/7z/vv+9/7v/u/+4/7f/t/+4/7r/u/+8/7v/uv+3/7f/t/+2/7b/uP+4/7r/uP+2
/7T/sv+y/7T/tf+4/7j/uP+2/7X/s/+z/7X/tv+2/7b/tf+2/7P/sv+y/7D/sf+y/7T/
s/+z/7L/sP+u/63/rv+v/6//sf+y/7L/sv+y/6//rv+t/63/r/+w/6//r/+v/67/r/+u
/6z/q/+s/6//r/+u/6//r/+t/6v/qv+q/6z/rP+u/67/rv+r/6j/p/+n/6n/q/+r/6r/
p/+n/6f/pv+n/6X/pv+o/6j/qv+p/6b/pf+n/6f/pv+k/6b/pv+m/6b/qP+n/6b/p/+m
/6j/p/+o/6r/rP+s/6n/qP+o/6j/qP+p/6v/q/+r/6v/qv+m/6P/pP+l/6b/qf+t/6//
r/+u/63/rf+r/6v/qv+r/6v/rP+u/6z/qv+p/6b/pP+k/6X/pv+m/6b/pv+n/6T/pP+k
/6X/pv+n/6f/qf+p/6f/pv+k/6T/pP+m/6b/p/+n/6X/p/+m/6f/qf+q/6v/rP+s/63/
rf+t/6v/rf+t/67/sP+v/7L/t//A/8z/1f/f/+r/+v8OACgAQwBaAG8AfwCBAIAAfgBv
AEcAEADS/4//Rv8Q//n+//4R/yv/TP9k/3P/gf+Q/5r/n/+h/6T/qf+w/7L/tf+5/7z/
vf+7/7v/u/+7/77/wP/A/8H/w//E/8P/w//D/8P/xf/H/8r/y//M/8v/y//L/8z/zv/S
/9P/1f/V/9b/1f/V/9b/1P/W/9n/2v/b/93/3//g/93/3v/f/97/4P/i/+f/6//q/+f/
5v/m/+j/6v/u//D/8f/y//T/9P/2//j/+//+//7/AgAFAAcADAAOAA8AEgARABMAFwAd
ACAAJAAoACkALAAuADAANAA2ADoAPgBAAEMAQwBBAEEAQgBCAEIAQwBFAEUARABBAD4A
PAA7ADoAOAA3ADUAMwAxACsAJgAhAB8AHAAZABYAEwAPAAsABwAFAAEA/v/6//j/9//0
//H/8P/t/+z/6v/n/+b/5f/k/+b/5v/k/+H/4P/g/9//4P/e/97/3v/e/9//3//e/9//
3f/d/97/4P/j/+P/4//h/+D/3f/d/93/3P/c/97/3v/f/97/3f/c/9r/2v/c/93/4v/i
/+L/4P/d/9v/2//d/+H/4v/j/+P/5P/h/+D/4P/g/+H/4v/k/+f/5//m/+T/4//h/+H/
4f/j/+X/5v/m/+b/5v/j/+L/3//f/+H/4v/l/+X/5f/k/+L/4P/d/9v/4P/j/+P/4v/k
/+P/4P/d/9v/3P/f/+D/4v/i/+L/3//c/9v/2//d/9//3//e/9v/2v/b/9v/3f/W/9b/
2P/b/9z/3f/e/9//3f/b/9v/2//e/97/4P/i/+T/5P/h/9z/3P/c/9z/3//h/+H/4f/f
/97/2v/X/9j/2f/a/93/4f/j/+P/4v/e/93/2v/Z/9z/3f/d/97/3P/a/9j/1//Z/9j/
2f/b/93/3v/f/+D/3//c/9z/3P/f/+D/4f/h/+H/4f/f/97/3P/c/9z/3v/f/+H/4v/h
/97/3P/c/93/4P/h/+L/4v/h/9//3f/Z/9n/2f/a/9z/4f/g/9//5P/u//f/AQAKABgA
KAA+AFsAdgCNAJ0AqwCwAKoAoQCRAGgALgDt/6j/Xv8r/xv/Jf85/1T/cP+D/43/mP+k
/7H/0f8EACMAKgA4AEMASwBSAFcAXABhAGYAawB0AHoAfgCDAIYAiACIAIkAjQCRAJcA
nQCgAKEAogChAKAAoQCjAKYAqwCtALAAsQCzALEAsACwALEAtAC4ALoAvAC9AL4AvgC9
AL4AvwC+AMEAxADKAM8AzQDJAMcAxgDLAM4A0wDWANYA1gDXANYA1gDYANsA3gDhAOYA
6gDtAO4A7gDtAO4A8ADzAPgA/wAAAQQBCAEJAQsBDAENARABFgEaAR4BIAEgAR8BHAEb
AR4BIAEiASUBJwEnASYBIwEfARwBGgEYARkBGQEYARcBEgELAQUB/wD+APwA+gD4APMA
7wDrAOcA4wDfANwA2ADZANkA1wDVAM4AyQDGAMIAwQDCAMMAxADDAMIAvwC7ALgAtgCz
ALIAswC0ALUAtgCyAK8AqwCpAKoAqwCtALAArwCvAK8ArQCpAKUApACjAKQApgCqAKwA
qgCoAKYApACjAKQApwCpAKsAqgCpAKYApQCjAKMApQCnAKgAqQCpAKcAowChAKAAowCl
AKcAqgCqAKkApwCkAKEAnwCfAJ8AowClAKYApgCkAKIAnQCaAJoAmwCeAKAAoACfAJ4A
nACcAJoAlwCVAJkAnQCeAJ4AnACZAJQAjwCQAJIAlgCYAJcAlgCVAJEAjACLAIsAjQCO
AI8AjwCNAIoAiACIAIgAiACIAIoAiQCIAIkAhgCIAIcAiACKAIwAjACJAIcAiACJAIoA
iQCJAIcAhQCFAIYAhACDAIAAfwB+AH8AfwCBAIEAgAB/AH8AfQB9AH0AfQB8AHwAfQB8
AHsAewB3AHQAcwBzAHMAcgBxAHAAcABuAG8AcABuAG4AbgBtAG8AbwBtAGwAawBqAGkA
agBqAGsAawBpAGkAaABpAGsAagBpAGgAZgBoAGkAagBpAGcAZQBkAGQAYQBiAGUAagBy
AH0AhwCOAJQAoACuAMUA4gD/ABMBIQEsASgBHQEVAQgB4ACpAHAALgDp/7n/pf+t/8L/
3v/5/wsAFgAkADEAOQA6AD0ARABIAE0AUQBUAFUAVwBXAFcAVwBZAFoAWQBZAFwAXABa
AFkAWABXAFgAWQBaAFsAXABbAFsAWwBcAF4AXABbAFsAWQBbAFsAXABeAFsAXABeAF4A
XABdAF4AXgBdAF4AXwBeAF8AYABkAGcAaABlAGQAZABiAGIAZABkAGcAaABqAGoAaABq
AG0AcABvAHIAdAB1AHkAfAB+AIIAggCDAIYAiwCMAJAAlACVAJYAmACaAJ4AoACiAKQA
pACmAKcApgCnAKcApgClAKUAqQCpAKgApQCjAKIAogCiAKAAnQCZAJUAlQCRAI4AiwCH
AIIAfQB4AHcAcwBvAGsAaQBlAGIAXgBbAFsAWQBXAFUAUwBTAFIATgBMAEoASABIAEgA
RgBDAEIAQgBBAEIAQQBAAD8APgBAAD8APQA9ADoAOQA5ADoAOwA7ADsAOQA4ADcAOQA7
ADkAOAA5ADgAOgA6ADoAOgA4ADgAOgA7AD0APAA7ADgAOQA5ADsAPwA+ADwAOgA3ADsA
OQA5ADoAOAA5ADoAPAA7ADsAOgA4ADgANwA4ADkAOQA5ADgANgA3ADgANgA2ADQAMwA0
ADQANwA3ADcANgA2ADQAMQAvAC8AMQAwAC4AMAAxADAALwAtACwALQAsAC0ALgAvAC0A
LAArACsALQAkACYAJwAoACkAKgArACkAJwAnACcAKgAqACwALgAwADAALQAoACgAKAAo
ACoALQAuAC8ALAAqACUAIQAhACEAIQAjACcAKQApACgAJAAjACAAHwAhACMAJAAmACUA
IgAfAB0AHgAcABwAHQAcABwAHAAcABoAFgAVABQAFwAYABkAGQAYABcAFAASABMAFAAV
ABgAFgAXABcAFQASABAAEAARABQAFQAWABYAFAATABIADwARABEAEgAUABUAFgAVABgA
HAAlADMAPgBKAFgAaAB9AJIApwCxALkAvAC6ALcArwCYAGoALwDy/67/c/9X/1f/af+A
/5r/sf+9/8r/1v/d/+X/7v/3//7/BAAFAAcACAAHAAkACQAJAAkADAAOAA4ADwAPAA4A
CwAJAAwADQAQABMAEQARABEADwAPAA8AEAASABIAEwAVABUAEwARABAAEAASABQAFwAY
ABYAFwAYABgAFwAYABkAGAAaABwAIQAlACMAHwAdABwAHgAgACQAJgAoACgAKQAoACcA
KAAqACwALwA0ADgAOwA7ADwAPAA+AEAAQwBIAE8ATwBSAFUAVQBWAFgAWgBeAGAAZABo
AGoAaQBpAGcAZwBqAGwAbgBxAHIAcQBvAGsAagBoAGcAZgBkAGMAYQBfAFsAVQBQAEsA
SQBGAEMAQAA9ADkANQAxAC8AKwAoACQAIwAjACEAHwAZABUAEwAQABEAEgATABQAEQAQ
AA0ACQAKAAoACQAKAAoACgAKAAoACQAHAAQAAwACAAMABQAIAAkACQAJAAcABAABAAEA
AQAEAAYACgAMAAoACAAGAAQABAAEAAYABwAIAAgACAAGAAMAAQABAAMABwAIAAkACQAK
AAcABgAGAAYABwAIAAoACQAJAAgABgAFAAMAAwADAAcACQAKAAoACAAGAAEA/v///wEA
BQAIAAcABwAHAAYABAACAP///f8BAAUABgAGAAUAAwD///v/+//8////AAD+//7//v/7
//r/+f/5//v//v///////f/6//f/9f/3//r//P/8//z//P/6//f/9P/z//b/+v/7//7/
//8AAP//+//4//j/+P/4//v//f/9//3/+f/4//T/8f/y//P/9P/3//f/+f/5//j/9v/1
//L/8f/z//X/9v/4//b/9P/y//H/8v/w//D/8f/w//D/8P/w/+3/6v/q/+r/7f/u/+//
7//u/+3/6v/o/+n/6v/r/+7/7v/v/+//7f/s/+r/6v/r/+7/7//w//D/7f/r/+n/5f/o
/+n/6//u/+3/7P/p/+r/8P/7/wcAFAAcACYANgBJAF4AbwB9AIsAmACaAJUAkwCIAGgA
MwD0/7L/cf9B/zH/O/9Q/2z/hf+X/6D/rP+5/8P/zP/R/9b/2P/c/9//4f/h/+L/4//k
/+X/6v/s/+z/7f/t/+z/6f/n/+r/6//u//H/7//v/+//7f/r/+v/7P/u//D/8f/z//P/
8v/v/+3/7P/v//L/9v/4//X/9f/1//T/8v/0//b/9v/4//r///8DAAEA/f/7//r//v8A
AAQABgAIAAgACQAIAAYACAALAA4AEAAUABcAGQAaABoAGQAaAB4AIQAmAC0ALQAwADMA
MwA0ADYAOAA8AEAARABIAEoASgBJAEYARQBIAEoATABPAFAATwBNAEkARwBGAEYARgBG
AEUAQwBBADsANQAwACsAKgAoACYAJAAgABsAFgARAA8ACwAIAAQAAwADAAEA///5//X/
8//w/+//8P/x//L/8P/w/+7/6//p/+j/5v/m/+f/6P/p/+r/5//l/+L/4f/h/+P/5v/q
/+r/6f/o/+X/5P/h/+H/4f/i/+T/6P/q/+f/5P/h/97/4P/i/+b/6f/p/+j/5//k/+P/
4f/h/+P/5f/m/+f/5//l/+H/3//e/+H/4//l/+j/5//n/+b/5P/i/+H/4v/j/+f/6f/q
/+r/5//m/+L/4P/h/+P/5//q/+r/6f/o/+b/5v/k/+H/3//l/+n/6v/q/+n/5//j/9//
4P/i/+b/6P/m/+b/5v/j/+L/4f/h/+P/5v/n/+f/5f/e/9//3v/f/+D/4f/i/+X/4//h
/+H/3//i/+L/5P/m/+j/6P/l/+L/4v/i/+L/4f/j/+P/4//h/+D/3P/Z/9n/2f/Z/9v/
3f/f/9//3v/b/9v/2f/Z/9r/2//b/9z/3v/c/9r/2f/Y/9b/1v/X/9j/2P/Y/9j/1//U
/9T/1P/X/9j/2f/Z/9n/2f/X/9b/0f/O/8v/yv/K/8v/y//J/8f/xP/D/8P/wv/D/8T/
xP/G/8X/xP/B/7//v//A/8L/xf/E/8X/yv/S/93/6f/y//z/DAAiADcAUABrAH8AjQCS
AJQAkwCJAGwAPAABALr/cP81/xX/Gf8t/0j/aP+B/43/mP+m/63/s/+4/7v/wP/G/8v/
z//S/9P/0f/R/9H/0f/U/9b/1v/X/9j/2P/W/9X/1f/V/9f/2f/Z/9n/2f/X/9X/1f/W
/9j/3P/d/9//3//d/9v/2v/a/9r/3P/f/+D/4P/h/+L/4v/h/+L/4//i/+T/5v/r/+//
7//r/+n/6P/q/+z/8P/y//P/9P/2//b/9P/2//n//P/+/wIABQAHAAgACgALAA4AEAAT
ABgAHwAkACgALAAtAC8AMAAxADQAOQA+AEMARgBIAEkASABJAE0ATgBPAFEAUwBTAFIA
TwBNAEwATABMAEwASwBJAEcAQwA9ADgAMwAyADAALgAsACsAJwAjAB8AGwAXABQAEAAR
ABEADwANAAkABQADAAAA/v/+//7//v8AAAAA/v/7//n/+P/2//b/9//4//n/+v/7//n/
9v/1//X/9f/2//j/+//7//v/+f/4//X/9f/1//f/+P/7//z//P/6//j/9v/1//b/+f/7
//7//v/+//z/+f/3//f/+f/9//7//////wAA/f/8//z///8BAAMABgAEAAMAAQD+////
//8BAAMABAAFAAUABAAFAAQAAAD+//7///8CAAQABQAFAAUABAADAAIAAAD//wYACwAN
AA4AEAAPAAwACQAKAAwAEAASABAAEAAQAA0ADQANAA4AEQAUABUAFQATABMAEwASABMA
FAAWABkAGgAaABkAGAAZABgAGQAaABsAHAAgAB8AHgAfAB8AIgAiACQAJAAmACYAIwAj
ACQAJQAmACUAJwAnACcAJgAmACMAIQAjACMAIwAlACcAKQApACgAKAApACgAKQAoACkA
KQAqACsAKgApACkAKgAoACgAKQAqACoAKgAqACoAKAApACoAKwAsAC0ALQAvAC8ALQAs
ACwALAAsAC4AMQAzADQAMwAzADIAMwA1ADYANwA4ADgAOQA5ADkANwA5ADkAOgA8ADsA
PgBFAFAAXABpAHEAeACIAJ4AuADVAO4AAwERARcBGAEUAQMB2wCkAGgAIwDe/6r/l/+b
/7H/yf/m//r/CQAXACgAMgA5ADkAOgA9AEIARgBLAE8AUgBTAFQAVQBWAFcAVwBYAFcA
VwBaAFwAXABdAF8AXwBhAGMAYwBjAGMAYQBjAGUAaABsAG4AbwBxAHEAcgBxAHEAcgBy
AHQAdwB4AHgAeQB6AHoAfQCAAIMAhACFAIYAigCNAI8AjQCNAI4AkACSAJYAmACZAJoA
nACcAJ8AogCmAKoAqwCuALAAsQC2ALgAuQC8AL8AwQDFAMsAzADQANQA1QDXANoA3QDi
AOUA6ADrAOwA7wDxAPEA8wD1APYA9wD5APkA+QD4APUA9gD2APcA+AD1APMA8ADtAOkA
6QDoAA==
         </WaveFormData>
      </LeadData>
      <LeadData>
         <LeadByteCountTotal>10000</LeadByteCountTotal>
         <LeadTimeOffset>0</LeadTimeOffset>
         <LeadSampleCountTotal>5000</LeadSampleCountTotal>
         <LeadAmplitudeUnitsPerBit>4.88</LeadAmplitudeUnitsPerBit>
         <LeadAmplitudeUnits>��V</LeadAmplitudeUnits>
         <LeadHighLimit>2147483647</LeadHighLimit>
         <LeadLowLimit>268435456</LeadLowLimit>
         <LeadID>V3</LeadID>
         <LeadOffsetFirstSample>0</LeadOffsetFirstSample>
         <FirstSampleBaseline>0</FirstSampleBaseline>
         <LeadSampleSize>2</LeadSampleSize>
         <LeadOff>FALSE</LeadOff>
         <BaselineSway>TRUE</BaselineSway>
         <ExcessiveACNoise>FALSE</ExcessiveACNoise>
         <MuscleNoise>FALSE</MuscleNoise>
         <LeadDataCRC32>2833333476</LeadDataCRC32>
         <WaveFormData>
9P/0//T/9P/y//L/8v/y//L/8v/y//L/8P/w//D/8P/y//L/8v/y//D/8P/w//D/7v/u
/+7/7v/v//D/8f/y//L/8v/y//P/9f/3//j/+f/4//b/9f/0//T/9f/2//j/+P/4//f/
9//2//X/9P/0//T/9P/2//f/+f/5//j/9v/3//f/+P/4//b/9P/0//T/9P/y//H/8P/v
/+7/7v/u/+7/7v/t/+z/6f/o/+f/5//o/+j/6P/o/+j/6P/n/+f/6f/p/+n/6f/o/+j/
6P/m/+X/5f/m/+b/5//n/+f/5//n/+f/5//n/+b/5v/o/+f/5//r//b/BAARACAALgA+
AFQAcgCVALsA3AD9AB4BMgE6ATABAwG5AG4AJwDW/4j/Vf9H/0//Zf+A/53/q/+y/73/
y//T/9X/1//a/97/4P/h/+L/5P/l/+X/5v/n/+j/6P/p/+n/6f/n/+f/5//n/+r/6v/r
/+z/7P/t/+3/7P/u/+7/7//v/+3/7v/u/+3/7//v/+//7//v//H/8v/z//P/8//z//P/
8//0//b/9//4//n/+v/7//3//f/9//7/AAACAAQABQAGAAcACAAKAAsADQAQABIAFAAX
ABkAGwAcAB4AIAAiACgAKwAuADIAMwA2ADoAPQA/AEMARQBIAEsATQBRAFQAVABVAFYA
VwBYAFsAXABdAF0AXABbAFoAWgBaAFoAWABVAFQAUgBQAEwARwBDAD8APAA5ADYANQAv
ACsAJwAjAB8AGwAZABYAFQARAA4ADgAJAAYABAADAAEA//////3//P/7//r/+P/4//f/
9f/1//f/9//2//b/9f/0//P/8//1//X/8//1//P/8//z//P/8f/x//H/8f/y//L/8v/0
//P/8v/w/+//8f/x//H/8f/y//L/8v/x//H/8f/x//L/8v/y//P/8//z//L/8v/y//P/
9P/2//f/9f/1//X/8//z//P/8//z//P/9P/0//T/9P/z//L/8v/0//T/9f/1//P/8//x
//H/8v/y//L/8v/y//P/8//y//H/8f/w/+//7//w//D/8f/v/+7/7f/s/+z/6//r/+v/
7f/u/+7/7P/s/+z/6//r/+v/7P/t/+3/7P/r/+r/6f/p/+n/6v/r/+r/6//r/+v/6f/q
/+r/6v/s/+z/7P/s/+3/7v/v//D/7//v//H/8v/z//P/8v/y//D/7//v/+//8v/0//T/
8//z//L/8f/w//D/8P/w//L/9f/3//f/9v/2//X/9f/2//T/9P/y//L/8v/y//D/7//u
/+v/6v/q/+z/7P/s/+v/6v/p/+j/5//n/+j/6P/o/+r/6v/q/+n/5//n/+f/5//n/+j/
6P/o/+b/5f/l/+b/5v/n/+f/5//n/+f/5//n/+f/5v/m/+b/6f/p/+3/9P/+/w0AHAAq
ADoAUgBuAI8AtQDaAP0AHAE0ATgBMAEPAckAfAA5APD/nP9j/0v/Tf9d/3j/k/+j/67/
uf/F/83/0f/T/9T/2P/c/9//4P/i/+P/5f/m/+f/6P/o/+n/6f/p/+n/6f/p/+n/6v/q
/+v/7P/s/+3/7f/s/+r/6v/r/+v/7v/w//H/8f/x//H/8f/x//H/8//0//X/9//3//f/
9//1//b/+P/5//r/+//8//3/+//7//v//P8AAAIABAAFAAYABwAIAAoADQAPABIAFAAU
ABcAGQAbAB4AIAAiACQAKAArAC4AMgA3ADoAPgBBAEEARQBHAEoATwBRAFUAWABaAFsA
XABdAF4AYQBiAGMAZABkAGQAZABiAGIAYgBgAF8AXgBcAFoAVgBRAE0ASQBGAEMAQAA/
ADkANQAxAC0AKQAlACMAIAAfABsAGAAYABUAEgAQAA8ADQALAAsACQAIAAcABgAEAAIA
AQD//////f/9//z//P/9//z/+//7//v/+//5//v/+//7//v/+//3//f/9//3//j/+P/4
//r/+v/6//n/+f/5//n/+f/5//z//P/8//v/+//7//v//P/+//7//////////v/+//7/
/f/+/wAAAQABAAEAAQD///3//f/9//3///8AAAAAAAD+//3//P/8//z//P/9//3//f/9
//v/+//4//j/+P/4//j/+f/5//j/9//3//b/9f/1//b/9v/3//n/+P/3//b/9f/z//L/
8f/z//T/9P/y//L/8v/x//H/7//w//H/8f/z//P/8//z//D/7//v/+//8P/x//H/8f/x
//L/7v/t//D/8P/w//D/8P/y//L/8v/y//H/8f/z//T/9f/1//T/9P/0//P/8//z//T/
9v/2//X/9v/2//b/9v/0//T/9P/2//X/9//3//b/9P/z//P/9P/1//b/9f/2//T/9P/y
//H/8P/t/+z/7P/s/+z/7P/r/+j/5//m/+X/5f/m/+b/5v/o/+j/6P/n/+X/5f/l/+X/
5//o/+j/6P/k/+P/4//k/+b/5//n/+f/5//n/+f/5//l/+T/5P/k/+X/5//p/+7/9P8D
ABQAHgAsAEAAWAB3AJsAwADjAAYBJAE2ATgBLQEFAcIAewA0AOL/jf9X/0f/T/9i/3v/
k/+i/6v/uf/F/8n/zf/S/9b/2P/d/97/4P/h/+L/4v/i/+L/4//l/+b/5//p/+n/6f/p
/+n/6P/o/+j/6f/r/+z/7P/r/+r/6v/p/+z/7v/v/+//8f/x//H/8f/v//H/8v/z//P/
8//z//P/8f/y//T/9f/4//n/+v/7//v/+//7//z//f/+//////8BAAMABQAIAAcACQAM
AA4AEAATABUAFwAaABwAHgAgACIAJQAoACwAMQA0ADgAOwA9AEEAQwBGAEsATQBRAFQA
VgBXAFgAWQBaAF0AXgBfAGIAYgBiAGIAXgBeAF4AXABbAFoAWABWAFUAUQBOAEsARQBB
AD0AOwA5ADUAMQAtACcAIwAhAB4AGwAXABQAFAARAA4ADAALAAgABQAEAAEAAAD///7/
/P/8//v/+f/5//n/+f/4//j/9//2//X/9f/0//P/8P/x//P/8//z//P/8//z//P/8//w
//D/8P/y//T/9P/z//P/8v/x//D/7//y//L/8v/x//P/8//z//T/9P/0//X/9f/1//T/
9P/0//T/9P/1//X/9//3//f/9f/1//X/9f/1//X/9v/2//b/9v/1//T/9P/y//L/8//z
//X/9f/z//P/8f/w/+//7v/u/+//7//u/+//7//u/+3/6//s/+z/7f/t/+z/6//q/+j/
5//n/+f/6f/q/+r/6P/s/+j/5//l/+b/6P/o/+j/6P/o/+j/6P/o/+n/6f/r/+z/7//v
/+7/7v/s/+v/6//r/+7/8P/w/+//7f/s/+v/6v/o/+j/6P/q/+3/7//v/+7/6v/p/+n/
6v/s/+z/6v/q/+r/6v/o/+f/5P/h/+D/4P/i/+L/4v/h/+D/3//e/93/2//c/9z/3P/b
/9r/2f/X/9j/2f/a/9v/3f/e/97/3v/b/9n/2P/Y/9j/2f/Z/9n/2f/Z/9n/2f/Z/9j/
2P/Y/9n/2//b/+D/6v/3/wQAEAAcAC4AQgBfAIEApADBAOIAAgEYARwBGQEBAcYAgQA8
AOr/lf9V/zn/O/9O/2X/ff+Q/5v/p/+z/73/wf/E/8j/zP/P/9D/0v/T/9T/1P/U/9T/
1//Z/9r/2//b/9v/2//b/9v/2v/a/9r/3P/d/93/3P/e/97/3//f/97/4P/h/+H/3//f
/9//3//f/+H/4v/j/+X/5f/l/+X/5//o/+r/6//r/+v/6//r/+v/6//r/+z/7v/w//L/
8//2//f/+P/6//j/+f/7//z/AAADAAUABwAMAA4AEAASABQAFwAaAB4AIwAmACoALQAt
ADEAMwA2ADwAPwBEAEgASwBNAE8AUQBQAFMAVABVAFUAVABTAFIAUQBSAFMAUgBTAFIA
UABOAEgAQwA/ADsAOQA1ADEALwApACUAIQAdABcAEwARAA4ACwAHAAQABAD9//r/+P/3
//f/9f/1//P/8f/v/+3/6v/s/+v/6f/p/+n/6f/o/+j/5//m/+X/5f/l/+X/4//l/+X/
5f/l/+X/4//j/+P/4//k/+T/5P/m/+X/5P/i/+H/4f/h/+H/4f/i/+L/4v/h/+H/4f/h
/+L/4//k/+b/5//m/+T/4//i/+P/5P/m/+f/5f/l/+X/4//j/+P/4//j/+P/5P/k/+T/
5P/j/+L/4v/i/+L/4//j/+P/4//h/+H/4v/i/+L/4v/h/+H/4P/e/9//3//e/93/3f/e
/97/3//d/9z/2//a/9z/2//b/9v/2//c/9z/2v/a/9r/2f/Z/9n/2v/a/9r/2v/a/9r/
2v/a/9r/3f/d/9//4P/h/+H/4P/g/97/3f/d/93/4P/i/+L/4f/h/+D/3//e/9z/3P/c
/97/3//h/+H/4P/g/9//3//g/+D/4P/e/97/3v/e/9z/2//c/9n/2P/Y/9f/1v/V/9P/
1P/T/9L/0f/R/9L/0v/S/9D/0P/Q/8//0f/R/9H/0f/P/9D/0P/Q/87/zf/N/87/0P/R
/9H/0f/P/8//z//P/9H/0P/Q/9D/0f/P/9H/1P/e/+n//P8MABoAKAA8AFMAdQCYALcA
2gD8ABABGAEVAf0AxAB9ADQA4v+N/0v/L/81/0b/X/95/4z/l/+j/7H/uf+9/8D/wv/G
/8n/yv/M/83/0f/S/9P/1P/U/9X/1f/V/9P/0//T/9P/1v/W/9f/2P/Y/9n/2f/Y/9j/
2P/Z/9n/2v/c/93/3f/b/9v/2//b/93/3//g/+H/4f/h/+H/4f/h/+L/5P/l/+b/5//o
/+n/6//r/+v/7P/s/+7/8P/x//L/8//0//b/9//5//z//v/+/wEAAwAFAAgACgAMAA4A
FAAXABoAHgAhACQAKAArAC8AMwA1ADgAPQA/AEMARgBKAEsATABNAFAAUwBUAFUAVgBW
AFYAVgBWAFYAVgBUAFMAUgBQAE4ASgBFAEEAPQA7ADcAMwAxAC0AKQAlACEAGwAXABUA
EgARAA0ACgAKAAMAAAD+//3/+//5//n/9//0//P/8v/w//D/7//t/+3/7//v/+7/7v/t
/+z/6//r/+3/7f/r/+3/6//r/+v/6//r/+v/6//r/+r/6v/q/+z/6v/q/+n/6f/r/+v/
6//r/+v/6v/p/+f/6f/p/+n/6v/q/+r/6//r/+n/6P/o/+j/6f/q/+z/7f/r/+v/6//p
/+v/6//r/+v/6//s/+z/7P/s/+v/6v/q/+r/6v/r/+v/6//r/+n/6f/o/+j/6P/o/+j/
6f/p/+j/6f/p/+j/5//n/+j/6P/p/+f/5v/l/+T/5P/j/+P/4//l/+j/6P/k/+T/5P/k
/+T/5P/l/+b/5//o/+f/5//p/+r/6//r/+r/6v/q/+n/6f/p/+r/7P/s/+v/6//q/+n/
6P/o/+j/6P/q/+n/6//r/+r/6f/p/+r/7P/r/+r/5//m/+j/6P/m/+X/5P/h/+D/4P/e
/97/3v/d/9z/2//a/9n/2f/a/9r/2v/a/9r/2v/Z/9n/2f/Z/9n/2f/a/9r/2v/a/9n/
2f/a/9j/2f/Z/9n/2f/Z/9n/2f/Z/9j/2P/Y/9n/2f/d/+b/9P8DABAAGgAsAEIAXAB/
AKMAxgDpAA4BKAE0AS4BDwHPAIQAPQDw/5r/Vf87/0H/T/9o/4X/l/+i/6//u//D/8f/
yf/M/87/0P/T/9T/1v/X/9f/2P/Z/9r/2v/b/9v/2//d/93/3f/d/97/3v/f/+D/4P/h
/+H/4P/i/+L/4//j/+P/5P/k/+P/5f/l/+X/5f/l/+f/6P/p/+n/6f/p/+n/6f/q/+z/
7f/w//H/8v/z//X/9f/1//b/+P/6//z//f/+////AAACAAMABQAIAAoADAAPABEAEwAY
ABoAHAAeACEAIwAlACgALAAwADUAOQA7AD8AQQBEAEcASQBNAFAAUwBVAFcAWQBYAFsA
XABdAF4AXgBeAF4AXgBeAF4AXABZAFgAVgBUAFIATQBJAEUAPwA7ADcANQAzAC8AKwAn
ACEAHQAbABgAFwATABAAEAANAAoACAAHAAMAAQABAP///v/9//z/+v/6//n/9//3//f/
9//2//b/9v/2//b/9//1//X/8//1//f/9//3//f/9f/1//X/9f/y//L/8v/0//T/9P/z
//P/8f/x//H/8f/0//T/9P/z//P/8//z//T/9P/0//X/9f/1//T/9P/0//P/9P/2//f/
9f/1//X/8//1//X/9f/1//X/9v/2//b/9v/1//T/9P/y//L/8//z//X/9f/z//P/8v/y
//L/8v/y//P/8//y//P/8//y//H/7//w//D/8f/z//L/8f/w//L/8f/x//H/7//w//D/
7v/w//D/7//v/+3/7v/v/+//7//v/+//7//v/+//7v/u/+7/7v/u/+7/7//w//H/8v/x
//H/8//0//X/9f/0//T/8v/x//H/8f/y//T/9P/z//P/8v/x//D/8v/y//L/9P/1//f/
9//2//T/8//z//T/8v/y//D/8P/y//L/8P/v/+z/6f/o/+j/6P/o/+j/5//o/+f/5v/l
/+X/5v/m/+b/5v/m/+b/5f/l/+X/5f/l/+P/5P/k/+T/4//j/+T/5v/m/+f/5//n/+f/
5//n/+f/5//m/+b/5v/p/+n/8f/8/woAGQAmADQASgBkAIIApwDLAO4ADwEmATABMAEW
AdkAiwBEAPn/qP9m/0n/S/9b/3H/jv+j/6//uv/H/9H/1f/V/9f/3P/g/+D/4f/i/+T/
5f/l/+b/5//o/+j/6f/p/+n/6f/p/+n/6f/q/+r/6//s/+z/7f/t/+z/7P/s/+3/7f/u
//D/8f/x//H/8f/x//H/7//x//L/8//0//X/9v/3//b/9v/3//f/+v/7//z//f/9//3/
/f/+/wAAAgAEAAUABgAHAAgACgANAA8AEgAUABQAFwAZABsAIAAiACQAJgAoACsALgAy
ADUAOAA8AD8AQQBFAEcASgBPAFEAVQBYAFoAWwBcAF0AXABfAGAAYQBgAGAAYABgAF4A
XgBeAFwAWQBYAFYAVABSAE0ASQBFAEMAPwA7ADkANQAxAC0AKQAlACEAHwAcABkAFQAS
ABIADgAMAAsACwAHAAUABQADAAQAAwACAAAAAgABAP/////9//3//P/8//3//P/7//v/
+//7//n/+//9//3//f/9//n/+f/5//n/+P/4//j/+v/6//r/+f/5//f/9//3//f/+v/6
//r/+f/3//f/9//4//r/+v/7//v/+//6//r/+v/5//r//P/9//////////3//f/9//3/
/f/9//7//v/+//7//f/8//z//P/8//3//f///////f/9//v/+v/5//j/+v/7//v/+v/5
//n/+P/3//f/+P/4//n/+f/4//f/9v/2//X/9f/1//X/9v/2//T/9v/2//X/9f/x//D/
8v/0//T/9P/0//b/9v/2//b/9//3//n/+v/7//v/+v/6//j/9//3//f/+v/8//z/+//7
//r/+f/4//j/+P/4//r/+//9//3//P/6//n/+f/6//j/+P/2//b/9v/2//T/8//0//H/
8P/w/+7/7v/u/+3/7f/t/+3/7f/t/+7/7v/u/+z/7P/s/+v/6//r/+v/6//t/+7/7v/u
/+z/6//r/+z/7P/t/+3/7f/t/+3/7f/t/+3/7P/s/+z/7f/t/+3/9P8EABMAIAAuAEAA
VgByAJMAuQDaAP0AIAE2AToBMgERAdEAhABBAPb/pP9n/0//Uf9j/37/l/+n/7L/vf/J
/9H/1//b/9z/3v/g/+X/5v/o/+n/6v/q/+r/6v/s/+3/7f/t/+3/7f/t/+3/8P/w//H/
8v/w//H/8f/w/+7/7v/v/+//8v/0//X/9f/1//X/9f/1//X/9//4//n/+f/5//n/+f/5
//r//P/9//7///8AAAEAAQABAAEAAgAGAAgACgALAAoACwAMAA4ADwARABQAFgAaAB0A
HwAhACIAJAAmACgALAAvADIANgA5ADwAQABDAEUASQBLAE4AVQBXAFsAXgBeAF8AYABh
AGQAZwBoAGkAagBqAGoAagBmAGYAZgBkAGUAZABiAGAAWwBVAFAASwBIAEUAQgBBAD0A
OQA1ADEALQApACcAJAAhAB0AGgAaABMAEAAOAA0ADQALAAsACQAJAAkACQAIAAcABQAC
AAEAAwADAAIAAgAAAP7//P/7//z//f/8/////f/9//3//f/4//f/9v/1//X/9v/3//r/
/P/8//v/+//7//v/+//7//z//P/8//v/+f/5//n/+v/8//z//f/9//3//P/8//z//f/+
/wAAAQABAAEAAQD///3//f/9//3///8AAAAAAAD+//3//P/8//7//v///////f/9//v/
+//4//j/+P/4//r/+//7//r/9//3//b/9f/3//j/+P/5//n/+P/3//b/9P/z//P/8//1
//b/9v/0//D/8v/0//T/9P/0//b/9v/2//b/9f/1//f/+P/5//n/+P/4//n/+f/6//v/
+//8//v/+f/6//r/+v/6//j/+P/4//r/+//9//3//P/6//n/+f/6//r/+v/4//j/+v/6
//j/9//0//H/8P/w/+//7v/t/+v/6//r/+v/6//r/+z/7P/s/+r/6v/q/+n/6f/p/+n/
6f/p/+r/6v/q/+r/6f/p/+r/6P/p/+n/6f/q/+v/7P/t/+r/6P/n/+b/5//p/+v/8P/6
/wcAFgAiADAAQgBWAHEAlQC+AOEAAAEiATYBNgEtAQ8B0gCJAEYA9v+f/2H/Sf9N/17/
d/+R/6L/q/+5/8f/z//R/9L/1v/a/9//4P/i/+P/5f/m/+f/6P/m/+f/5//n/+n/6f/p
/+n/6P/o/+n/6v/s/+3/7f/s/+7/7v/v/+//7//w//D/7//x//H/8f/x//H/8//0//X/
9//3//f/9//2//b/9//3//j/+f/6//v//f/9//3//v///wAAAQABAAMABQAHAAoACgAL
AA0ADgASABUAFwAZAB4AIAAiACQAJgApACwAMAAzADYAOgA9AD0AQQBDAEYATQBPAFMA
VgBYAFkAWgBbAFoAXQBeAF8AYgBiAGIAYgBiAGIAYgBgAF4AXABZAFYAVQBRAE4ASwBG
AEEAPAA5ADcAMwAvACsAJwAjACEAHgAbABcAFAAUABEADgAMAAsABgADAAIA//8AAP//
/v/8//z/+//5//n/+f/5//j/+P/5//j/9//3//b/9f/y//P/8//z//P/8//z//P/8//z
//H/8P/v//D/8f/y//L/8//x//H/8f/x//L/8v/y//H/8v/z//T/9v/z//L/8v/x//T/
9P/1//b/9f/2//j/+f/4//f/9v/z//X/9f/1//X/8//0//T/9P/2//X/9P/0//L/8v/z
//P/9f/1//P/8//w//D/8P/w/+7/7//v/+7/7v/v/+//7//s/+z/6//r/+z/7P/s/+z/
7P/r/+v/6//n/+b/5//o/+n/6v/q/+r/6v/q/+v/6//t/+7/8f/x//D/8P/v/+3/7P/r
/+3/8P/x//H/7//u/+3/7P/q/+r/6v/s/+3/7//v/+7/7P/r/+v/7P/u/+7/7P/s/+v/
6v/n/+X/5v/j/+L/4v/i/+L/4v/h/9//3f/b/9n/2//c/9z/3P/c/9z/3P/b/93/3f/d
/93/3P/c/9v/2v/Y/9f/1//Y/9r/2//b/9v/2f/Z/9n/2f/Z/9j/2P/Y/9v/2//d/+L/
7P/5/wgAFgAmADoAUABtAI8AsgDPAOoAAgEQARIBBQHbAJYAUQAKALb/Z/89/zf/Q/9W
/3H/if+W/6H/rf+1/73/w//I/8z/0P/S/9L/0//T/9f/2P/Z/9r/2P/Z/9n/2f/Z/9n/
2f/Z/9r/2v/b/9z/3P/d/93/3P/c/9z/3f/d/97/4P/h/+H/3//f/9//3//h/+P/5P/l
/+X/5f/l/+X/4//k/+b/5//q/+v/7P/t/+3/7f/t/+7/8P/y//T/9f/2//f/+P/6//n/
+//+/wAABAAHAAkACwAMAA4AEAASABYAGQAcACAAIwAmACoALQAxADUANwA6AEEAQwBH
AEoATABNAE4ATwBSAFUAVgBXAFYAVgBWAFYAVABUAFQAUgBPAE4ATABKAEYAQQA9ADkA
MwAvACsAKQAjAB8AGwAXABUAEQAPAAwACQAFAAIAAgD7//j/9v/1//X/8//z//H/7v/t
/+z/6v/s/+v/6f/p/+f/5//m/+b/5//m/+X/5f/l/+X/4//l/+X/5f/l/+X/4f/h/+H/
4f/h/+L/4//m/+T/5P/j/+P/4f/h/+H/4f/k/+T/5P/j/+L/4f/g/+D/4v/i/+P/4//l
/+T/5P/k/+P/5P/m/+f/5f/l/+X/4//j/+P/4//j/+X/5v/m/+b/5P/j/+L/4v/k/+T/
5f/l/+X/5f/j/+P/4P/g/+D/4P/i/+P/4//i/+H/4f/g/9//3f/e/97/3//f/97/3f/c
/97/3f/d/93/3//g/+D/3v/c/9r/2f/Z/9r/3P/c/9z/3P/c/9z/3P/c/9//3//h/+L/
4//j/+L/4v/g/9//3//f/+L/5P/k/+P/4//i/+H/4P/g/+D/4P/i/+P/5f/l/+T/4P/f
/9//4P/h/+L/4f/i/+D/4P/e/93/3P/Z/9j/2P/Y/9j/2P/X/9b/1f/U/9P/0//U/9T/
1P/S/9L/0v/R/9P/0//T/9P/0//U/9T/1P/S/9H/0f/S/9L/0//T/9P/0f/R/9H/0f/S
/9L/0//U/9X/0//R/9T/3v/r//r/CgAWACYAOgBVAHMAkgCxANIA8gAIAQ4BDQH5AMQA
ewA0AOT/j/9N/zH/M/9G/2H/e/+M/5f/of+v/7f/vf/C/8L/xP/J/8r/zP/N/9H/0v/T
/9T/1P/V/9X/1f/V/9X/1f/V/9b/1v/X/9j/2P/Z/9n/2P/Y/9j/2f/Z/9r/3P/d/93/
3f/d/93/3f/d/9//4P/h/9//3//f/9//4f/i/+T/5f/m/+f/6P/p/+f/5//n/+j/6v/s
/+7/7//y//P/9P/2//X/9//6//z//v8BAAMABQAHAAgACQAKABAAEwAWABoAHQAgACQA
JwArAC8AMQA0ADsAPQBBAEQARgBHAEgASQBMAE8AUABRAFIAUgBSAFIAUgBSAFIAUABP
AE4ATABKAEgAQwA/ADsAOQA1ADEALwApACUAIQAdABcAEwARAA4ACwAHAAQABAD///z/
+v/5//n/9//3//X/8v/x//D/7v/u/+3/6//r/+3/7f/s/+z/6f/o/+f/5//p/+n/5//p
/+f/5//n/+f/5//n/+f/5//o/+j/6P/q/+j/6P/n/+f/5//n/+f/5//m/+b/5v/l/+f/
5//n/+j/6P/o/+n/6f/n/+b/5v/m/+X/5v/o/+n/5//n/+f/5f/n/+f/5//n/+n/6v/q
/+r/6P/n/+b/5v/o/+j/6f/p/+f/5//l/+X/5P/k/+T/5P/m/+f/5//m/+P/4//i/+H/
4f/i/+L/4//j/+L/4f/g/+L/4f/h/+H/4f/i/+L/4P/c/97/3v/e/97/3v/e/9//4P/h
/+L/4f/h/+P/5P/n/+f/5v/m/+b/5f/l/+X/5v/o/+j/5//n/+b/5f/k/+T/5P/k/+b/
5f/n/+f/5v/k/+P/4//k/+b/5v/k/+T/4v/i/+D/3//e/9v/2v/a/9r/2v/a/9n/2P/X
/9b/1f/V/9b/1v/W/9j/2P/Y/9f/1v/V/9T/0//V/9b/1v/W/9T/0//T/9T/1P/V/9X/
1f/V/9X/1f/V/9P/0v/S/9L/1f/V/9f/3v/o//f/BgASACIANgBOAG0AkQC0ANUA9gAS
ASABJAERAd8AmgBRAAQArv9j/zn/N/9F/1z/ef+R/5z/pf+x/7n/v//B/8T/xv/K/83/
zv/Q/9H/0f/S/9P/1P/W/9f/1//X/9f/1//X/9f/1v/W/9f/2P/Y/9n/2f/Y/9j/2P/Z
/9n/2P/a/9v/2//b/9v/2//b/93/3//g/+H/4f/h/+H/4f/f/+D/4v/j/+T/5f/m/+f/
6f/p/+n/6v/s/+7/8P/x//L/8//0//b/9f/3//r//P/+/wEAAwAFAAYACAAKAAwAEgAV
ABgAHAAfACIAJgApACsALwAxADQAOQA7AD8AQgBGAEcASABJAEoATQBOAE8ATgBOAE4A
TgBMAEwATABKAEsASgBIAEYAQgA9ADkANQAzAC8AKwApACUAIQAdABkAFQARAA8ADAAH
AAMAAAAAAP3/+v/4//f/8//x//H/7//w/+//7v/s/+z/6//p/+n/6f/p/+j/6P/p/+j/
5//n/+X/5f/j/+X/5//n/+f/5//l/+X/5f/l/+L/4v/i/+T/5P/k/+P/4//l/+X/5f/l
/+b/5v/m/+X/5f/l/+X/5v/k/+T/5f/l/+f/5v/m/+b/6v/s/+//8f/z//P/8//x//T/
9f/2//f/9//4//j/+P/6//n/+P/4//j/+P/5//n/+//7//n/+f/4//j/+P/4//r/+//7
//r/+f/5//j/9//5//r/+v/7//n/+P/3//b/+P/3//f/9//3//j/+P/2//b/9v/1//X/
9f/2//f/9//5//f/9f/3//b/+P/4//j/+P/7//z//f/+//3//f///wAAAQABAAAAAAAB
AAEAAgADAAQABgAGAAUABQAEAAMAAgACAAIAAgAEAAUABwAHAAYABgAFAAUABgAEAAQA
AgACAAIAAgAAAP//AAD9//z//P/8//z//P/7//r/+f/4//f/9//4//j/+P/6//r/+v/5
//v/+//7//v//f/+//7//v/8//v/+//8//z//f/9//3//f/9//3//f/9//z//P/8////
AQAJABQAIgAxAD4ASgBgAHwAmgC/AOcADAErAUQBUAFOATAB8QClAGAAFQDE/4b/af9r
/33/lf+w/8X/0f/e/+v/8//3//n/+f/8/wAAAgAFAAYACAAJAAkACgALAAwACgALAAsA
CwAMAA0ADgAPAA4ADgAPABAADgAPAA8ADgAPABAAEgATABQAFgAXABcAFwAXABcAFwAX
ABkAGgAbABsAGwAbABsAHQAeACAAIQAgACEAIgAjACUAJQAlACYAJgAoACoAKwAuAC8A
MAAyADMANQA4ADoAPAA/AEEAQwBGAEgASgBMAFAAUwBWAFoAXQBgAGQAZwBpAG0AbwBy
AHUAdwB7AH4AgACBAIIAgwCEAIcAiACJAIgAiACIAIgAiACIAIgAhgCEAIIAfwB8AHgA
dQBzAA==
         </WaveFormData>
      </LeadData>
      <LeadData>
         <LeadByteCountTotal>10000</LeadByteCountTotal>
         <LeadTimeOffset>0</LeadTimeOffset>
         <LeadSampleCountTotal>5000</LeadSampleCountTotal>
         <LeadAmplitudeUnitsPerBit>4.88</LeadAmplitudeUnitsPerBit>
         <LeadAmplitudeUnits>��V</LeadAmplitudeUnits>
         <LeadHighLimit>2147483647</LeadHighLimit>
         <LeadLowLimit>268435456</LeadLowLimit>
         <LeadID>V4</LeadID>
         <LeadOffsetFirstSample>0</LeadOffsetFirstSample>
         <FirstSampleBaseline>0</FirstSampleBaseline>
         <LeadSampleSize>2</LeadSampleSize>
         <LeadOff>FALSE</LeadOff>
         <BaselineSway>TRUE</BaselineSway>
         <ExcessiveACNoise>FALSE</ExcessiveACNoise>
         <MuscleNoise>FALSE</MuscleNoise>
         <LeadDataCRC32>1852146742</LeadDataCRC32>
         <WaveFormData>
5v/m/+b/5v/k/+T/5P/k/+T/5P/k/+T/4v/i/+L/4v/k/+T/5P/k/+T/5P/k/+T/4//i
/+H/4P/j/+T/5f/m/+T/5P/k/+T/5v/o/+v/7f/s/+v/6v/n/+j/6P/o/+n/6//s/+3/
7f/t/+v/6//r/+v/6//t/+7/8v/y//H/8P/w/+7/7v/v/+//7v/u/+7/7P/p/+b/5f/l
/+P/4v/i/+D/4P/f/97/3P/b/9v/2//c/9z/3P/c/9z/2//Z/9j/2v/b/9z/3f/b/9v/
2v/Z/9j/1//X/9j/2P/b/9v/2//b/9n/2f/Z/9n/2f/b/9z/2//f/+j/9P8DABIAIwA1
AE8AbwCWAL8A5QAMATUBUgFWAUABAQGiAE4ADwDQ/5L/av9d/2T/c/+K/6P/sP+1/77/
xv/M/87/z//S/9P/1f/X/9n/2f/Z/9r/2//b/9v/3f/e/9//3//e/93/3P/b/9z/3f/g
/+H/3//g/+D/4P/i/+L/4v/i/+H/4v/j/+P/5f/l/+X/5f/l/+b/6P/o/+b/5//o/+j/
6f/q/+v/7v/v//D/8v/y//L/8v/y//P/9f/1//j/+v/6//z//f/9////AQACAAMABQAH
AAoACgAMAA8ADwASABQAFwAaAB4AIQAkACcAKgArAC0AMQAyADQAOAA9AEAAQQBCAEIA
RABGAEgASgBLAEsASwBLAEsATABMAEwASwBLAEsASgBHAEUAQQA+ADsAOQA3ADUANAAx
AC0AJwAkACAAHQAaABgAGAAXABQAEwAOAAwACgAIAAYABQAGAAYABAAEAAIAAgD///7/
/P/6//3//v///wAAAAD///7//P/+//7//v/+/////v/9//r/+v/4//f/9v/2//f/+v/8
//v/+f/4//X/9v/2//b/+f/5//n/+f/5//j/+P/4//j/+P/5//r/+//5//n/+P/4//n/
+v/7//z///////3//f/9//3//P/7//3//v/+//7//v/9//z/+//9//3//f/+//7//v/+
//7//f/9//z/+f/7//3//f/9//v/+//7//n/+P/5//v//f/7//v/+v/3//j/9v/0//T/
9//4//j/+P/2//b/9v/1//f/9//5//n/+P/4//f/9v/1//X/9f/1//X/9v/3//f/9f/2
//b/9P/2//b/9v/2//f/+P/5//r/+P/5//r//P////////////3//P/8//z///8BAAIA
AwADAAMAAQABAP///////wEAAwAGAAcABwAIAAgABgAGAAYABQADAAIAAgACAP///P/7
//n/9//2//f/+P/5//n/+P/2//X/9f/z//T/9P/0//b/9v/1//P/8P/w//H/8v/1//X/
9f/0//P/8v/x//H/8v/y//X/9f/1//X/8//z//P/8//x//P/9v/3//n/AgAKABcAKAA3
AEsAZQCFAKgA0QD5AB4BRQFiAWgBVgEhAcQAbAAxAPb/tv+G/3f/ev+F/5r/sf/A/8f/
0P/a/97/4v/h/+L/5//p/+v/7f/t/+3/8P/x//H/8f/z//T/9f/1//X/9f/1//X/9f/1
//f/9//5//r/+v/6//n/+P/3//b/+P/6//z//f/9//3//f/9//v//P/+//7/AAABAAIA
AgAAAAAAAAACAAMABAAGAAYABAAEAAQABQAJAAkADAAOAA4AEAARABEAEwAVABYAFwAZ
ABsAHgAeACIAJQAlACgAKAArAC4AMgA3ADoAPQBAAD8AQQBFAEYASgBOAFMAVgBXAFgA
WABaAFoAXABeAF8AYwBjAGMAYwBiAGIAYgBhAGMAYwBiAF8AWwBXAFQAUQBQAE0ASgBI
AEQAQQA8ADoAMwAvACsAKAAnACcAJQAlACAAHgAcABoAGQAXABcAFgAWABYAFAAUABEA
EAAOAAwADAAMAAwADAAMAAsACgAIAAgACAAIAAgACgAKAAoACAAGAAQAAwACAAIAAwAG
AAgACAAHAAcABQAEAAQABAAHAAgACQAKAAsACQAIAAcABgAIAAkACgALAAsACwAKAAoA
CAAIAAgACAAKAAsACgALAAsACwAKAAkACwAMAAwADAAKAAkACAAHAAcABwAHAAgACgAK
AAoACgAIAAcABQABAAMABQAFAAUABQAFAAUAAwABAAEAAgADAAQABQAFAAMAAAD+//z/
/P/9//7//v/+//7//v/+//3/+//7//3//f/9//7//v/+//r/+f/4//f/+f/6//v/+//9
//z/+P/3//j/+v/6//r/+v/7//z//f/+//3//f/9//7/AQABAAEAAQD9//z//P/8//3/
//8AAAEAAwADAAEAAQAAAP///v///wAAAgACAAEAAAAAAP7//v8AAAEAAQACAAAAAAD9
//r/+f/3//X/9P/0//T/9P/z//H/7v/s/+v/7f/u/+7/7v/w//D/7//t/+v/6v/q/+r/
7f/t/+3/7P/r/+r/6f/p/+j/6P/r/+v/7f/t/+v/6//q/+n/5v/n/+z/7f/x//T//P8J
ABgAJQAzAEkAZQCIAK8A2QAEATEBWgFyAXYBYQEiAcYAdwA4AO7/ov91/2j/b/9+/5P/
pv+z/77/yv/U/9b/1//Y/93/3f/g/+P/5P/l/+X/5f/k/+P/5//o/+n/6f/q/+v/7P/t
/+r/6f/q/+n/6v/s/+3/7v/s/+r/6P/m/+n/7P/v//H/8f/x//H/8f/w//D/8f/w//L/
8//0//T/8//y//H/8v/0//b/+f/6//r/+v/6//v/+v/5//v//P///wIABAAFAAMABQAG
AAcACwANABAAEAAUABcAFwAaABoAGwAcAB4AJAAoACwAMAAxADMANwA4ADoAPgBDAEYA
SQBKAEoATABMAE4AUABRAFQAVQBWAFcAVQBUAFMAUQBRAFEAUABNAE4ASwBJAEcAQwA/
ADsAOAA3ADUAMQAwACoAJQAgABwAGAAXABQAEwASABAADgAMAAgABQAEAAIAAAAAAP7/
/v/7//r/+P/2//f/+P/5//r/+v/5//j/9v/0//L/8P/u//H/8v/z//L/8f/w//D/8P/v
/+//8f/y//T/8//z//H/7//u/+3/7//x//H/8f/x//L/8v/y//L/9P/1//b/9//1//X/
9P/0//T/9P/0//T/9//3//X/9f/0//X/9f/1//X/9v/2//b/+P/3//b/9f/1//X/9f/2
//j/+P/4//j/9P/z//H/7f/u//H/8v/z//H/8f/x/+//7f/t/+7/7//w//H/8f/v/+z/
6v/o/+j/6//s/+z/7P/u/+7/6v/n/+b/6f/q/+v/7P/s/+z/7P/s/+r/6//s/+7/8P/x
//L/8//w/+7/7f/s/+7/8f/z//X/9f/1//P/8//w/+//7v/v//P/9v/3//f/9f/0//H/
8P/z//P/8v/y//T/9P/x/+7/7P/p/+b/5P/m/+b/5v/l/+T/4v/h/+H/3//g/+D/4P/e
/97/3f/b/9z/3P/d/97/4v/j/+T/5P/g/97/3P/b/9z/3P/f/9//3//f/93/3f/d/93/
2//d/97/4f/h/+b/8P/7/wgAFQAjADkAUwByAJkAwwDqABUBQgFiAW4BYwE2AeIAjwBI
APz/rv9z/1r/Xf9s/3//lP+l/67/tP++/8b/yf/M/9H/0//V/9f/1//X/9X/1f/U/9P/
1//a/93/3//d/93/3f/d/9z/2//c/9v/3f/e/97/3v/e/97/3v/e/+H/4v/j/+P/4f/h
/+H/4f/f/+D/4v/i/+T/5f/m/+b/5//o/+n/7P/s/+z/7f/s/+z/7P/s/+3/7f/t//D/
8v/z//b/+P/5//b/9//3//f//P///wMABAAEAAcABwAKAA0AEQAVABoAHQAgACMAJgAm
ACcAKgAqAC8ANAA6AD4ARABGAEcASgBKAEwATgBPAFAATwBOAE0ATgBOAE4ATQBOAE8A
TwBNAEoARQBBAD0AOAA1ADIAMAAuACsAJgAkAB0AGQAVABIAEAAPAAwACwAFAAIA///8
//r/+f/6//r/+f/4//X/9P/z//L/8P/u/+7/7v/u/+7/7P/r/+r/6P/p/+r/6//s/+v/
6v/p/+b/5f/k/+T/5P/m/+f/6v/s/+n/5//m/+P/4v/i/+L/5f/j/+P/4//j/+L/4v/i
/+L/4//l/+f/6f/o/+f/5f/k/+T/5P/k/+T/5//n/+X/5f/l/+X/5P/j/+T/5v/n/+j/
5v/l/+T/4//j/+P/4//k/+T/5P/k/+T/5f/l/+T/4f/f/+H/4f/h/+P/4//j/+H/3f/d
/97/3//e/9//3//d/93/3P/b/9z/3//g/+D/4P/d/9z/2//Z/9v/2v/c/9z/3P/c/9r/
2v/a/9r/2//d/9//4v/j/+P/4//j/9//3v/e/97/3//h/+L/4//j/+P/4f/h/9//3//f
/+H/5P/m/+b/5f/k/+T/4v/i/+P/4//i/+L/4v/i/9//3P/c/9v/2v/a/9n/2P/X/9X/
1P/S/9H/0f/T/9T/1P/U/9L/0v/R/8//0P/Q/9H/0v/R/9H/0f/Q/8//zv/N/83/0P/Q
/9P/0//R/9H/z//P/9H/0f/P/9H/0P/P/9H/1v/e/+n//P8NAB0AMQBHAGIAhwCvANgA
BQE0AVYBZAFbAS4B3ACDADoA7v+i/2f/UP9T/2L/df+M/5v/pP+u/7j/vv/B/8T/xf/J
/8n/y//L/8v/zv/P/8//z//R/9L/0//T/9L/0f/Q/8//0P/R/9T/1f/V/9b/1v/W/9b/
1v/W/9b/1f/W/9f/1//X/9f/1//X/9f/2P/a/9r/3P/d/97/3v/e/97/3v/g/+H/4v/k
/+T/5P/k/+T/5f/n/+f/6v/s/+r/7P/t/+3/7//x//L/8//3//n//P/8//7/AQABAAQA
CAALAA4AEgAUABYAGAAaABwAHwAkACYAKgAuADMANgA5ADoAOgA8AD8AQgBFAEcARwBH
AEcARwBHAEgASQBJAEkASQBIAEUAQwA/ADwAOQA2ADMAMAAuACoAJwAiACAAHQAZABUA
EgAOAA0ACgAJAAUAAgD///z/+v/5//r/+v/3//b/8//y//P/8v/w/+7/8P/w//D/8P/w
/+//7v/s/+7/7v/u/+7/7//u/+3/6v/p/+j/6P/o/+j/6f/s/+7/7f/r/+r/5//n/+j/
6f/t/+r/6f/o/+f/6P/o/+j/6P/o/+n/6v/r/+n/6f/o/+j/6v/q/+r/6v/r/+v/6f/p
/+j/6f/p/+n/6//s/+z/7P/q/+n/6P/n/+j/6f/q/+z/6v/q/+r/6v/p/+n/6P/l/+f/
6f/p/+n/6P/n/+b/4//k/+X/5//p/+f/5//m/+P/4//i/+H/4v/l/+j/5v/i/+L/4v/i
/+L/4v/l/+b/5//o/+b/5//o/+r/6//r/+v/6//r/+r/6v/q/+n/6//s/+3/7f/t/+v/
6//r/+v/6//t/+z/7v/u/+3/7f/u/+3/7v/u/+3/6//q/+z/7P/p/+b/5f/j/+H/4P/e
/97/3v/d/97/3P/b/9v/2f/a/9r/2v/c/9z/2//Z/9j/2P/Z/9r/2f/Z/9n/2P/Y/9j/
2P/Z/9j/2P/b/9v/2//b/9n/2f/X/9f/1f/X/9j/2//f/+b/9P8DABAAHQAxAEkAZwCK
ALUA3wAIATMBVgFiAVYBJQHQAHYAMwD0/67/dv9h/2L/bf+A/5f/qP+x/7z/xv/M/87/
z//O/9H/0//X/9n/2f/Z/9j/2f/Z/9n/2v/a/9r/2f/b/9v/2//b/9v/2//d/93/2//c
/9z/3P/e/97/3v/e/97/3v/e/93/3v/f/+D/4f/f/+D/4v/i/+T/5f/m/+b/5P/k/+T/
5v/n/+j/6v/q/+z/7P/s/+3/7f/t//D/8v/y//T/9f/1//X/9//4//n//f///wIAAgAG
AAkACQAMAA0ADwARABQAGQAcAB8AIgAjACUAKQAqAC4AMgA3ADoAPwBAAEAAQgBDAEQA
RQBFAEkASQBJAEkASgBKAEoASQBIAEcARQBBAEAAPQA7ADkANAAxAC4ALAAqACcAIgAg
ABsAFwATABAADgANAAoACQAIAAYABAACAP3/+//7//r/+v/6//j/+P/3//b/9P/y//L/
8v/y//L/9P/z//L/8P/u/+7/7v/u//L/8v/y//D/8P/u/+3/7P/q/+v/7v/w/+7/7f/t
/+v/6v/q/+r/7f/t/+3/7f/t/+z/7P/s/+z/7P/t/+7/7//v/+//7v/u/+7/7v/u/+7/
8f/x/+//7//u/+//7//v/+//8P/w//D/8P/v/+7/7f/t/+3/7f/u/+7/7v/u/+7/7//v
/+7/6//r/+3/7f/t/+//7//v/+3/6f/p/+r/6//s/+3/7f/r/+z/6v/o/+j/6f/q/+r/
6v/q/+r/6v/p/+n/6f/r/+v/6//s/+z/7P/r/+v/6//q/+r/6v/q/+r/7f/u/+//8P/u
/+//8P/y//P/8//z//P/8//y//L/8v/z//X/9v/3//f/9//1//X/9f/1//X/9//4//r/
+v/5//r/+v/4//j/+P/3//X/9P/2//b/8//w/+3/6//p/+j/6v/q/+r/6f/o/+b/5f/l
/+X/5v/m/+b/6P/o/+f/5f/k/+T/5f/m/+X/5f/l/+T/5P/k/+T/5f/m/+b/6f/p/+f/
5//l/+X/5f/l/+P/5f/m/+n/8f/8/wgAFwAmADcATQBrAI0AsgDdAAUBLAFLAVgBUAEm
AdEAdAAwAPX/tP+A/2r/a/92/4f/nv+x/7r/w//Q/9j/2v/Y/9v/3P/f/+H/4//l/+X/
5f/k/+X/5f/l/+f/6P/p/+n/6//r/+v/6//p/+n/6//r/+3/7v/u/+7/7v/u/+7/7v/x
//L/8//z//P/8//z//P/8f/y//T/9P/2//f/+P/4//b/9v/2//j/+//8//7//v/+//7/
/v///wEAAQAEAAYABAAGAAcABwAJAAsADAANABAAEQATABIAFgAZABkAHAAcAB8AIgAm
ACkALAAvADIAMwA1ADkAOgA+AEIARwBKAEwATABLAEwATgBQAFIAUwBVAFUAVQBVAFQA
VABUAFMAUQBRAFAATQBNAEkARgBDAEAAPQA6ADgANgAzAC4ALAAoACUAIgAgABwAGwAY
ABcAFgAUABIAEAALAAkACQAIAAkACgAJAAoACwAKAAgABgAGAAYABgAGAAcABwAHAAYA
CAAIAAgACAAMAAwADAAKAAoACAAHAAYABgAHAAoADAAOAA0ADQALAAgACAAIAAsADAAN
AA4ADwAMAAwADAAMAA4ADwAQABEADwAPAA4ADgAQABAAEAAQABQAFQAUABUAFQAVABQA
EwATABQAFAAUABYAFQAUABMAEwATABMAFAAWABYAFgAWABMAEwASAA8AEQATABMAEwAT
ABMAEwARAA8ADwAQABEAEgATABMAEQAQAA4ADAAMAA8AEAAQABAAEAAQABAADwALAAkA
CgALAAwADQAOABAAEAAQABAAEAARABIAFAAVABUAFQAVABEAEAAQABAAEgAVABcAGQAX
ABcAFQAVABcAFwAXABkAGgAcABwAGwAYABgAFgAWABcAFwAWABYAFgAWABMAEAAPAA0A
CwAKAAoACgAKAAkACgAIAAcABwAHAAgACAAIAAgACAAHAAUABAAEAAUABgAHAAcABwAG
AAMAAgABAAEABAAEAAcABwAFAAUAAwADAAMAAwABAAMABAAFAAUADAAYACkAOABHAFsA
dQCTALgA3wAFASoBVQFyAXgBZgEzAdgAgABDAAgAxP+U/4P/hv+T/6j/vf/M/9X/3v/m
/+z/8P/z//b/9f/3//v//f/9//3//f/9//z/+////wAAAQABAP//////////AAABAAQA
BQAEAAQAAwACAAEAAAD///7/AgAEAAYABwAFAAUABQAFAAUABgAIAAgACgALAAwADAAL
AAoACQAKAA0ADgAQABAADwAOAA0ADQAQABEAFQAYABYAGAAZABkAGQAbABwAHQAiACUA
KQAqACkAKwAqACwALgAxADQAOAA9AEAAQwBGAEcASQBNAE4AUgBWAFsAXgBgAGAAXwBg
AGQAZgBoAGkAawBrAGsAawBoAGgAaABnAGkAaQBoAGUAYgBdAFkAVQBUAFEATgBMAEgA
RQBAAD4AOQA1ADEALgAuAC0AKgApACMAIAAdABoAGgAZABoAGgAaABoAGAAYABQAEgAP
AAwADQAOAA8AEAANAAsACQAGAAkACgALAAwADQAMAAsACAAEAAIAAQAAAAIAAwAGAAgA
CgAJAAkABwAIAAgACAALAAoACQAIAAcABQAEAAMAAgAFAAcACQALAAoACQAHAAYACAAI
AAgACAALAAsACQAJAAcABwAGAAUABwAIAAgACAAIAAcABgAFAAcABwAHAAgABgAGAAYA
BgAEAAMAAQD9/wAAAwAEAAUABAADAAIA///+////AQADAAMAAwACAP///P/6//j/+P/6
//z//f/+//r/+v/6//r/+v/6//v//P/9//7//f/9//3//v/9//3//f/9//7//v///wAA
//////7//f8AAAEAAAABAAAA///+////AgAEAAQAAwAEAAQAAgACAAEAAQAAAAAAAgAC
AP///P/5//f/9f/0//P/8v/x/+//7//u/+7/7//u/+7/7f/s/+3/7v/u/+3/6v/q/+v/
7P/r/+v/6//q/+z/7P/s/+3/7P/q/+v/6f/s/+3/7P/t/+r/6f/m/+f/6P/p/+v/8P/6
/wcAGAAlADMARQBfAH4ApwDVAAABJwFUAXQBdgFjATAB2gCHAEgAAgC0/33/av9r/3j/
jf+i/7H/uv/E/9L/1P/T/9T/1//d/9//4f/h/+H/5P/l/+X/5f/m/+b/5v/l/+f/5//n
/+f/5v/l/+b/5f/m/+j/6f/q/+r/6v/q/+r/6v/q/+r/6f/r/+v/6//r/+v/7P/u/+7/
8P/x//L/8v/w//D/8P/y//H/8v/0//T/9v/2//b/9//4//f/+f/6//v//v8AAAEAAAAB
AAEAAQAHAAkADAAMAA8AEwAUABgAGQAbAB0AIAAjACYAKQAsAC0ALwAzADQAOgA+AEMA
RgBLAEwATABOAE0ATgBPAE8AUwBTAFMAUwBTAFQAVQBVAFQAUwBRAE0ATgBLAEkARwBC
AD0AOAA0ADIALwAqACgAJAAhAB4AHAAZABcAEwARABAADgAMAAoABAABAAAA/v/+//7/
/P/8//v/+v/4//b/9v/2//b/9v/4//f/9v/0//P/8v/x//D/8v/y//L/8P/x//D/8P/w
/+3/7f/v//D/8v/x//H/7//s/+z/7P/v/+3/7f/t/+3/7//w//H/8v/w/+//7v/t//D/
8f/x//L/8v/y//L/8v/z//P/8f/x//L/8//z//P/8P/w/+//7v/x//H/8f/x//D/7//u
/+7/7//w//H/8v/w/+//7f/p/+n/6//r/+v/7P/t/+7/7f/o/+f/5//n/+n/6//s/+v/
6v/o/+b/5v/j/+D/4//k/+X/5v/m/+b/5v/m/+T/5f/m/+j/6v/r/+z/7f/q/+j/5//m
/+j/6//t/+//7f/t/+v/6//p/+n/6f/r/+7/8P/w/+//7f/s/+n/6P/q/+v/6//s/+v/
6v/m/+L/4f/f/93/3P/e/97/3v/d/9n/1v/U/9P/1P/W/9f/2P/W/9b/1f/T/9P/1P/W
/9j/2P/X/9b/1P/T/9L/0f/R/9T/1P/X/9f/1v/V/9L/0f/T/9P/0f/T/9b/1//X/9z/
5P/x/wAAEwAlAD0AWQB6AKMAzwD0ABsBQAFaAVoBPQH6AKAAUwASAMT/fP9X/1L/Wf9o
/33/kv+d/6b/sP+2/7z/wf/E/8f/yf/K/8v/yv/J/8v/zf/O/8//0f/S/9P/0//R/9H/
0f/R/9H/0f/T/9P/0//U/9T/1P/S/9L/0v/S/9X/1v/X/9f/1f/V/9X/1f/W/9j/2//c
/9r/2//c/9z/2v/a/9r/3P/f/+D/4v/i/+D/4P/g/+H/5f/l/+j/6v/o/+r/6//r/+n/
6//s/+3/9P/3//v//P/9/////v8AAAMABwALABAAEgAUABYAGAAaAB0AIgAkACkALgA0
ADgAOAA4ADcAOAA9AEAAQwBFAEcARwBHAEcARABEAEQAQwBDAEMAQgA/ADsANwA0ADEA
LQApACUAIgAfABsAFQASAA4ACwAIAAYAAgABAP7//f/3//T/8f/u/+7/7f/u/+7/6//q
/+f/5v/m/+b/5f/k/+L/4v/i/+L/4P/f/97/3P/c/9z/3P/c/9//4P/h/+D/3v/c/9v/
2v/c/93/4P/i/+H/3//e/9v/2v/a/9r/3f/b/9v/2//b/9j/2P/Y/9j/2P/Z/9r/2//c
/93/3f/e/97/3v/e/97/3//f/93/3f/d/93/3P/b/97/4P/h/+L/4f/f/93/2//d/93/
3f/e/97/3v/e/97/2//b/9r/1//a/93/3v/f/9z/2//a/9f/1//X/9j/2f/Y/9n/2f/X
/9f/1v/V/9b/2f/a/9r/2v/W/9T/0v/T/9T/1v/W/9b/1v/W/9b/1v/W/9j/2f/a/9z/
2//b/9v/2//Z/9j/2P/Y/9v/3f/e/9//3f/d/9v/2//d/93/3f/f/+D/4v/i/+H/3//e
/9v/2v/e/9//3//g/9//3v/a/9b/1//V/9P/0v/S/9L/0v/R/87/zP/L/8v/zP/O/8//
0P/P/87/zP/J/8n/yv/M/87/zf/N/83/zP/L/8r/yf/J/8r/yv/N/83/y//L/8n/yf/K
/8v/yv/N/87/zf/N/87/1P/j//L/BQAVACcAPwBeAIEApwDQAPkAKAFMAVoBUwEqAdwA
gQA2AO7/ov9l/07/Tf9a/3P/iv+X/57/pv+w/7j/u//A/8H/w//F/8f/x//H/8r/y//L
/8v/zf/O/8//z//O/83/zP/L/83/zf/P/8//0f/S/9L/0v/Q/9D/0P/Q/9P/1P/V/9X/
1f/V/9X/1f/X/9j/2v/a/9j/2f/a/9r/2v/a/9r/3P/d/97/4P/g/97/3v/e/9//4//j
/+b/6P/m/+j/6f/p/+v/7f/u/+//9f/3//r/+v/5//v/+v/8/wEABQAJAA4AEAASABQA
FgAYABsAIAAiACcALAAyADYANgA2ADUANgA5ADwAPwBBAEMAQwBDAEMARABEAEQAQwBF
AEUARABBAD8AOwA4ADUAMwAxAC8ALgApACUAHwAcABkAFQARAA4ADAALAAgABwADAAAA
/f/6//j/9//4//j/9//2//P/8v/x//D/7v/s/+7/7v/u/+7/7f/r/+n/5v/n/+j/6f/q
/+r/6v/q/+j/6P/m/+X/5P/l/+f/6//u/+v/6f/o/+X/5f/m/+f/6//q/+n/6P/n/+b/
5v/m/+b/6P/p/+r/6//q/+n/5//m/+f/6P/p/+r/6//r/+n/6f/o/+n/6f/p/+v/7P/s
/+z/6v/p/+j/5//o/+n/6v/s/+r/6v/q/+r/5//n/+b/4//m/+n/6v/r/+r/6f/o/+X/
5P/l/+f/6f/p/+n/6P/l/+X/5P/j/+T/5f/m/+b/5v/i/+L/5P/k/+T/5P/k/+b/5v/m
/+b/5v/n/+j/6v/t/+3/7f/t/+n/6P/o/+j/6//t/+7/7//t/+3/6//r/+v/6//r/+3/
7v/w//D/7//u/+7/7P/s/+//7//u/+7/7P/s/+n/5v/l/+P/4f/g/+L/4v/i/+H/3v/c
/9v/2//b/9z/3P/c/97/3v/d/9v/2P/Y/9n/2v/d/93/3f/c/9v/2v/Z/9n/2P/Y/9v/
2//d/93/2//b/9n/2f/X/9n/3P/d/9//5v/u//v/DAAZACsAQwBfAIAAqQDTAPoAIwFK
AV4BXgE/AfQAnABRAA4Axv+E/2P/YP9p/3z/lf+o/7H/uP/E/8j/yv/N/87/0f/V/9f/
2f/Z/9n/2P/Z/9n/2f/d/97/3//f/9//3//f/9//3f/d/9//3//f/+D/4P/g/97/3v/e
/97/4f/i/+P/4//h/+H/4f/h/+P/5P/m/+b/5v/n/+j/6P/m/+b/5v/o/+n/6v/s/+z/
7v/u/+7/7//x//H/9P/2//b/+P/5//n/9//5//r/+////wEABAAEAAYACQAJAAwADAAP
ABIAFgAbAB4AIQAkACMAJQApACoAMAA0ADkAPAA/AEAAQABCAEIARABGAEcASQBJAEkA
SQBIAEgASABHAEkASQBIAEUAQwA/ADwAOQA2ADMAMAAuACwAKQAkACIAHwAbABcAFAAS
ABEADgANAAgABgAEAAIA///9//3//P/8//z/+v/6//n/+P/2//T/9v/2//b/9v/2//X/
9P/y//L/8v/y//L/9P/0//T/8v/w/+7/7f/s/+z/7f/w//L/8v/x//H/7//u/+7/7v/x
//H/8f/x//H/7v/u/+7/7v/w//H/8v/z//H/8f/w//D/8v/y//L/8v/x//H/7//v//L/
8//z//P/8//0//T/9P/0//P/8v/x//H/8f/x//L/8v/y//L/8v/x//H/8P/t/+//8f/x
//H/7//v/+//7f/s/+3/7//x//H/8f/w/+3/7f/s/+v/7P/t/+7/7v/u/+z/7P/s/+v/
6//r/+3/7f/v/+7/7P/q/+r/7P/s/+z/7P/v//D/8f/y//H/8f/x//L/8f/x//H/8f/w
//D/8f/y//P/9f/2//f/9//3//X/9f/1//X/9f/3//j/+v/6//n/+v/6//j/+P/3//f/
9v/2//j/+P/1//L/8f/v/+3/7P/s/+z/7P/r/+z/6v/p/+n/5//o/+j/6P/q/+r/6f/n
/+b/5v/n/+j/6f/p/+n/6P/n/+b/5f/l/+b/5v/p/+n/6//r/+n/6f/r/+v/6f/r/+r/
7//3/wIAEAAfADAAPwBVAHMAlwC+AOkAEwE4AVkBaAFcAS4B1wB+ADoA///A/47/dv91
/4L/lf+s/73/yP/T/97/5v/o/+j/6f/q/+3/7//x//P/8//z//b/9//3//f/9v/2//b/
9f/4//n/+v/7//v/+//9//3//P/8//v/+v/9//7///8AAP//AAABAAEAAQABAAEAAQAD
AAQABgAGAAQABQAGAAYABwAIAAkADAANAA4AEAAQABIAEgASABMAFQAVABgAGgAaABwA
HQAdAB4AIQAjACUAJwApACwALAAuADEAMQA0ADYAOQA8AEAAQQBEAEcASgBMAE8AVABW
AFkAXABgAGIAZwBoAGgAagBqAGwAbgBvAG8AbwBvAG8AbwBwAHEAcQBwAG8AbQBpAGUA
ZQBiAA==
         </WaveFormData>
      </LeadData>
      <LeadData>
         <LeadByteCountTotal>10000</LeadByteCountTotal>
         <LeadTimeOffset>0</LeadTimeOffset>
         <LeadSampleCountTotal>5000</LeadSampleCountTotal>
         <LeadAmplitudeUnitsPerBit>4.88</LeadAmplitudeUnitsPerBit>
         <LeadAmplitudeUnits>��V</LeadAmplitudeUnits>
         <LeadHighLimit>2147483647</LeadHighLimit>
         <LeadLowLimit>268435456</LeadLowLimit>
         <LeadID>V5</LeadID>
         <LeadOffsetFirstSample>0</LeadOffsetFirstSample>
         <FirstSampleBaseline>0</FirstSampleBaseline>
         <LeadSampleSize>2</LeadSampleSize>
         <LeadOff>FALSE</LeadOff>
         <BaselineSway>TRUE</BaselineSway>
         <ExcessiveACNoise>FALSE</ExcessiveACNoise>
         <MuscleNoise>FALSE</MuscleNoise>
         <LeadDataCRC32>1753165624</LeadDataCRC32>
         <WaveFormData>
9v/2//b/9v/0//T/9P/0//b/9v/2//b/9P/0//T/9P/0//T/9P/0//T/9P/0//T/8v/y
//L/8v/z//T/9f/3//b/9v/2//b/+P/4//r/+v/4//j/+P/3//f/9//4//n/+v/7//z/
/f/7//v/+//7//3//f///wEAAAAAAAAAAAABAAAAAAAAAAEAAQABAAAA/f/8//r/9//2
//X/9P/0//P/8//z//H/7v/u/+7/7v/u/+7/7v/t/+3/7P/r/+v/7f/t/+3/7f/u/+7/
7v/s/+z/6//r/+3/7f/t/+7/7v/s/+z/6//r/+r/6v/t/+3/7P/v//f/+/8DAA0AGAAk
ADQASgBiAHwAlgCvAMsA4QDjANEApABnADgAGwD//9//yP+7/7v/w//M/9f/3f/b/+H/
5//r/+r/6v/s/+3/7P/s/+3/7f/t/+3/7f/t/+3/7//w//D/8P/u/+7/7v/u//D/8P/w
//H/8P/w//D/8P/w//D/8f/x/+//8P/x//H/8v/y//L/8v/y//L/9P/0//T/9P/0//X/
9f/0//T/9f/1//f/9//3//n/+f/5//n/+v/6//z//v/9//3//f/9/wAAAQACAAMAAwAE
AAUABwAIAAkACgALAAsADQAQABIAEgAUABYAFwAaABsAHgAeACAAIgAlACgAKAApACoA
KwAsAC0ALwAwADAAMQAxADEAMQAxADEAMQAyADIAMQAwAC0AKgApACgAKAAkACIAIgAd
ABoAGQAXABMAEQAPAA0ADQALAAkABwAEAAMAAgD//wAA/v/+//3//P/7//v/+f/4//j/
+P/4//j/+P/4//j/+P/3//f/9//3//b/9v/2//T/9P/1//X/9f/0//P/8//z//P/9f/1
//P/8//z//P/8f/y//P/9P/2//b/9v/2//T/9P/1//X/9f/1//b/9//3//f/9f/1//X/
9f/1//b/9//3//f/9//1//X/9f/0//b/9v/2//b/9v/2//b/9v/3//f/+P/5//f/9//3
//b/9v/1//X/9f/1//f/9//3//b/9v/1//P/9f/1//b/9v/z//P/9P/0//P/8v/x//H/
8f/y//L/8v/0//P/8//y//L/8v/0//X/9P/z//L/8f/x//H/8f/y//H/8v/y//T/8v/y
//P/8v/0//T/9P/0//f/+P/4//j/9//2//X/9v/3//j/+f/6//n/9//3//j/9//4//n/
+v/7//v/+//7//v/+//7//3/AAACAAMABAACAAEAAAAAAP/////+//3//P/7//r/+P/3
//T/8//y//T/8//z//P/7//u/+7/7v/u/+7/7v/u/+//7//u/+3/6//r/+v/6//r/+z/
7P/s/+r/6v/p/+n/7f/t/+3/7v/u/+7/7v/t/+v/6v/q/+v/7f/w//H/9f/7/wMADQAY
ACQANABIAGAAeACSAK0AxwDbAOEA0wCqAG0AOgAfAAcA4//K/73/u/+//8b/0f/X/9v/
3//l/+X/5v/m/+T/5//o/+r/6//r/+v/7f/t/+3/7f/t/+7/7v/u/+7/7v/u/+7/7v/u
/+7/7//w//D/8P/w/+z/7P/t/+3/7//w//H/8f/y//L/8v/y//H/8P/x//D/8f/y//P/
9f/1//T/9P/1//f/+f/5//n/9//3//f/9//4//j/+v/8//3//f/9//3//v///wAAAQAB
AAIAAwAFAAgACQAKAAsACwANABAAEgAWABgAGgAbABoAGwAeAB4AIgAkACcAKgArACsA
KwArAC4ALwAxADIANAA1ADUANQAzADMAMwAzADQANAAzADIALwAsACsAKgApACYAJQAm
ACEAHgAdABsAFQATABEADwAPAA0ACwAJAAYABQAEAAEAAgAAAAAA//8AAP/////9//v/
+v/5//j/+P/4//j/+P/6//n/+f/5//f/9v/2//b/9P/0//X/9f/0//L/8P/v/+3/7f/v
/+//8f/z//X/9//0//T/9P/0//b/9v/2//b/9f/0//T/8//2//f/+f/7//n/+f/3//f/
9//3//f/+P/5//n/+f/5//n/+f/5//j/+v/6//r/+v/5//j/9//2//P/8//0//X/9//3
//f/9v/2//X/9f/1//P/9f/1//X/9v/2//X/8//1//X/9v/2//f/9//4//j/9f/y/+//
7f/u//D/8f/y//T/8//z//L/8f/w//H/8f/v/+//7//v/+7/7f/s/+z/7//w//D/8v/w
//D/7f/t/+7/7v/u/+7/7v/w//L/8//0//T/9P/0//b/9v/2//b/9v/z//H/8f/y//H/
8v/z//T/9//3//f/9//3//f/9//5//n/+v/6//r/+v/5//j/+P/5//v//P/9//z/+//6
//j/9//0//P/8v/w/+//7//v/+v/6v/q/+r/7P/s/+z/7P/r/+v/6v/p/+f/5//n/+f/
6P/q/+v/7P/o/+j/5//n/+f/5//n/+j/6v/q/+r/6f/p/+j/6P/p/+v/6v/t/+//8//7
/wMACgAWACIANgBOAGYAggChAMEA3wDzAPUA5AC3AHoATwAxAAkA3P+7/7P/tf+6/8P/
zf/R/9f/4f/n/+b/5P/m/+f/6P/q/+v/6//r/+n/6f/p/+n/6//s/+z/7P/t/+7/7//w
/+7/7v/u/+//8P/w//D/8P/t/+z/7P/r/+7/8P/y//P/9P/0//T/9P/y//L/9P/0//T/
9P/0//X/9P/y//H/8f/y//X/9v/3//f/9//3//f/9//2//f/+P/6//v//P/9//7///8A
AAEAAwAEAAUABwAIAAkACgALAAgACQALAAwAEQAUABcAGQAYABkAHAAcACAAIgAlACgA
KgArACwALQAuAC8AMQAyADQANQA1ADUAMwAzADMAMwAzADIAMAAuADAALgAuAC4ALAAo
ACYAJgAlACIAIQAfABgAFQASAA8ADQALAAkABwAIAAcABgADAP///P/7//n/+f/5//r/
+f/6//r/+v/6//j/+P/4//j/9v/1//X/9f/x//D/8P/w//H/8v/0//X/8//y//H/8f/w
/+//8P/v//D/8f/y//P/7//u/+3/7P/u/+7/7v/u//H/8v/0//X/9f/1//b/9//3//f/
9f/1//P/8//z//T/9f/1//X/9f/1//X/9f/0//b/9v/2//b/9v/2//b/9v/z//P/9P/1
//f/9//3//b/8v/x//H/8f/x//P/8//z//b/9v/1//P/8//z//T/9P/z//P/9P/0//H/
8P/v/+//8f/y//L/8v/w/+3/6//q/+r/7f/u/+//8P/z//T/9P/0//T/9P/0//b/+P/4
//j/+P/2//P/8v/y//X/9v/3//j/+//7//v/+//6//n/+P/5//7/AAABAAIAAAD9//r/
+P/6//v/+//7//z//f/+//7/+v/2//T/8v/x/+//7v/t/+3/7P/s/+z/7P/s/+z/7P/q
/+n/5//l/+f/5//n/+f/6P/q/+v/7P/o/+b/4//h/+T/5f/m/+j/5//m/+X/4//l/+T/
5P/l/+n/6P/p/+v/7//3//v/AgAMABoALgBEAF4AfACVALEA0wDtAPcA7gDLAJIAXwA3
AA8A4v+//6//r/+0/7//yf/P/9P/1//b/+D/4P/g/+H/4v/g/+H/4f/h/+H/4f/h/+H/
5v/o/+n/6v/o/+j/6P/o/+b/5v/m/+f/6P/o/+j/6P/n/+j/6v/r/+v/7P/t/+3/7P/s
/+z/7P/q/+r/7P/s/+r/6v/q/+v/7f/u//D/8//w//H/8P/v/+//7//v/+//8P/w//L/
9P/4//n/+v/7//v/+//7//v/+//8//3///8AAAEAAgADAAUABwAKAAwADgAQABIAEwAT
ABMAFQAUABoAHAAfACIAJgApACwALwAwADEAMwA0ADEAMQAwAC8ALwAvAC8ALwAyADQA
NQA2ADMALgArACgAJgAiACAAIAAfABwAGwAZABUAEwARAA8ADQALAAkABwAEAAMAAgD/
/wAA/v/+//3/+v/5//n/9//2//b/9v/2//P/8v/x//D/7v/t/+3/7f/t/+7/8P/y//H/
8P/w/+//7//u/+3/7f/v/+//8f/x/+//7//v/+//7P/s/+z/7P/t/+z/6//q/+r/6v/r
/+v/7v/v//H/8//x//H/7//v/+3/7f/t/+7/7//v/+//7//v/+//7//u//D/8P/w//D/
7v/u/+7/7v/v/+//8P/x//H/8f/x//D/7//v//D/8f/u/+//7v/t/+//8P/w/+//7f/t
/+7/7v/r/+v/7P/s/+7/7v/u/+//7//w//D/8P/v/+3/7P/q/+z/7v/u/+7/7v/u/+7/
7v/t/+z/7//w//H/9P/2//b/9v/2//P/8f/x//L/8//0//X/9v/3//f/9//3//b/9f/0
//X/+P/6//v//P/8//v/+v/6//r/+//7//v/+P/3//b/9P/0//L/8v/y//H/7//u/+3/
6//q/+r/6v/q/+r/6v/q/+n/6f/o/+f/6P/p/+r/6//p/+r/6v/q/+b/5v/l/+X/6v/r
/+z/7v/t/+z/6//p/+n/6P/o/+n/6//q/+v/7f/z//n/AwAOABoAJgA0AEQAXAB4AJUA
tQDXAPEA+wDwAM8AlABfADcAFQDq/8f/t/+3/7z/xf/P/9P/0//Z/+H/5v/m/+b/6f/s
/+z/7f/t/+3/7f/t/+3/7f/v//D/8P/w/+7/7v/u/+7/8P/w//D/8f/y//L/8v/y//D/
8P/x//H/7//w//H/8f/w//D/8P/w//L/8v/0//T/9v/2//b/9//3//b/9v/3//f/+f/5
//n/+f/5//n/+f/8//z//v8AAP//////////AAABAAIAAwADAAQABQAHAAgACQAKAAsA
CwANABAAEgAUABYAGAAZABwAHQAgACAAIgAkACcAKgAuAC8AMAAxADQANQA3ADgAOAA5
ADkAOQA5ADkAOQA5ADgAOAA3ADYANwA0ADMAMgAyAC4ALAAsACcAJAAjACEAHwAdABsA
GQAXABUAEwARAA8ADQALAAcACAAGAAYABQAEAAMAAwABAP7//v/+//7//v/+//7//v/8
//v/+//7//v/+v/6//r/+v/6//v/+//7//r/+f/5//n/+f/7//v/+v/5//j/9//1//b/
9//4//n/+P/3//b/+P/4//n/+f/5//n/+v/7//n/+f/3//f/+P/5//r//P/7//v/+//7
//n/+f/5//j/+f/6//v//P/7//r/+f/4//n/+f/6//v/+//7//v/+v/4//f/9//3//f/
+f/5//n/+P/4//f/9f/3//f/+P/4//X/9f/2//b/9//2//X/9f/1//j/+P/2//T/9P/0
//T/9P/1//b/9v/2//f/+P/5//z//P/8//z//P/9//v/+//8//z//P/8//z/////////
//////////8BAAEAAgACAAIABAADAAIAAgAAAAEAAQABAAIAAQAAAP7/+f/2//X/9P/0
//P/8//z//P/8v/y//L/8P/w//D/8P/v/+//7v/t/+3/7f/t/+3/7f/u/+7/7v/t/+7/
7v/v/+//7//v//D/8P/w//D/7//v/+7/7v/v/+//8P/x//f///8FAAsAFgAkADIARABc
AHYAkgCtAMsA5QDtAOMAwACFAFIANQAZAPX/1P/F/8H/w//M/9X/3f/h/+f/7f/v//D/
8P/u/+//8P/w//H/8f/x//H/8f/x//H/8v/y//H/8P/y//L/8v/y//T/9P/0//X/9P/0
//T/9P/0//T/9f/1//P/9P/1//X/9v/2//b/9v/2//b/+P/4//j/+P/4//n/+f/4//j/
+f/3//n/+f/5//v/+//7//v//P/8//7/AAD//////////wIAAwAEAAUABQAGAAcACQAM
AA0ADgAPAA4ADwARABIAFgAYABoAGwAcAB0AIAAgACQAJgApACwAMAAxADIAMwAzADMA
NAA0ADYANwA3ADcANwA3ADcANwA2ADYANQA0ADQAMgAyADIALwAqACcAJgAlACIAIQAf
ABsAGQAXABUAEwARAA8ADQAOAA0ADAAJAAYABAAEAAMABAADAAMAAQAAAAAAAAAAAPz/
/P/8//z//f/9//7////7//r/+v/6//z//P/9//3/+//6//n/+f/3//f/+f/5//n/+f/5
//n/9//4//n/+v/6//r/+v/6//r/+v/7//v/+f/5//r/+//9//3/+//7//v/+//7//z/
+//7//v/+//7//v/+//6//z//P/8//z//P/8//z//P/5//n/+v/7//v/+//7//r/+v/5
//n/+f/3//n/+f/5//z//P/7//n/9//3//j/+P/5//n/+v/6//n/+P/3//f/9//4//j/
+P/4//f/9//2//b/9v/4//n/9//3//f/9//3//f/9//4//b/9v/2//b/+f/6//r/+v/6
//r/+v/8//z//P/8//z//f/7//v//P/9//7///8AAP//////////////////AQADAAQA
BAAEAAYABQAEAAQAAwADAAIAAQACAAEAAAD+//v/+P/3//b/9v/1//X/9f/z//L/8v/y
//D/8P/w//D/8f/x//D/7//t/+3/7f/t/+3/7v/u/+7/7f/u/+7/7//v/+//7//w//D/
8P/w/+//7//u/+7/7//x//L/9//7/wMACwAXACIAMABEAFgAcgCOAKgAwwDZAOEA2QC5
AIAASQAmAA0A7f/R/8D/vf/B/8f/0v/Z/93/4f/p/+3/6//q/+r/7v/v/+7/7v/v/+//
7//v/+//7//v/+//8P/w//D/8v/y//L/8v/y//L/8v/z//T/9P/0//T/8v/y//P/8//z
//T/9f/1//b/9v/2//b/9P/0//b/9v/4//j/+P/5//n/+P/4//n/+f/7//v/+//7//v/
+//7//z//P/+/wAA//////////8BAAMABQAHAAcACAAJAAsADgAPABAAEQATABUAGAAa
ABwAHgAgACEAJAAlACgAKAAqACwALwAyADQANQA2ADcANgA3ADkAOgA6ADsAOwA7ADsA
OwA7ADsAOgA6ADkAOAA1ADIAMQAwAC4AKgAoACgAJQAiACEAHwAdABsAGQAXABMAEQAP
AA0ADgANAAwACQAGAAQABAADAAQAAwADAAEAAgACAAIAAgD+//7//v/+//7//f/9//3/
/f/8//z//P/8//z//f/9//v/+v/5//n/+f/5//v/+//7//v/+//7//j/+P/4//j/+v/6
//r/+v/6//r/+//7//v/+//8//3/+//7//n/+f/7//v/+//8/////////////f/9//3/
/P/6//r/+v/6//z//P/8//z/+f/5//r/+//9//3//f/8//j/9//3//f/9//5//n/+f/6
//r/+f/3//f/9//4//j/9f/1//b/9v/3//b/9f/1//X/9v/2//b/+P/3//f/9v/y//D/
8v/z//T/9f/2//f/+P/4//j/+P/4//j/+v/6//r/+v/6//n/9//3//j/+//8//3//v//
/////////wEAAQABAAMAAwAEAAQABAACAAEAAAAAAAAAAQABAAEAAAD///7//P/5//b/
9f/0//T/8//z//P/8//y//L/8v/w//D/8P/w/+//7//u/+3/6//r/+v/6//t/+7/7v/u
/+7/7v/t/+3/7//v/+//8P/w//D/8P/v/+3/7P/s/+3/7//u/+3/8f/7/wMADQAYACYA
NgBKAGIAeACQAKsAyQDfAOMA1QCuAHMAQAAlAAkA5f/I/73/u/+//8b/z//V/9n/3f/j
/+f/6P/o/+r/6f/q/+z/7f/t/+3/7f/t/+3/7f/v//D/8P/w/+7/7v/u/+7/8P/w//D/
8f/x//D/7//u/+z/7P/t/+3/7v/w//L/8//0//T/9P/0//T/9P/2//b/9v/2//b/9//1
//T/9P/1//X/9//3//f/9f/1//X/9f/4//j/+v/8//3//f/9//3//v///wAAAQAEAAYA
CAALAAkACQAJAAkACwANABAAEgAWABgAGgAbABwAHQAgACAAIgAkACcAKgAqACsALAAt
ADAAMQAzADQAMgAzADMAMwAzADMAMwAzADUANgA2ADYANAAwAC4ALAAqACYAJAAkACAA
HAAaABcAFQATABEADwANAAsACQAHAAMAAQD///v//P/8//7/////////AAD///r/+P/2
//T/9f/2//f/+P/3//X/9P/z//L/8v/z//T/9P/0//X/9f/z//D/7f/r/+3/7f/v/+//
8P/x//L/8//x//L/8//0//X/9P/z//L/8f/w//D/7//w//H/8//1//T/8//w/+//8P/x
//L/9P/3//f/9//3//b/9f/0//L/8//0//X/9v/2//b/9v/2//P/8//0//X/8//z//P/
8v/u/+3/7f/t//D/8//0//X/9f/0//L/7//w//H/8//0//P/8//0//T/8P/u/+z/6//t
/+7/7v/u/+7/7v/w//D/8P/w//P/9P/0//T/8v/y//L/9P/y//L/8v/y//L/8f/y//T/
8v/y//L/8v/2//f/+P/5//n/+f/5//v/+//8//z//P/+//3//P/8//r/+//7//v//P/7
//r/+P/z//D/7//u/+3/6//q/+n/6P/o/+n/6v/o/+j/6P/o/+n/6f/o/+f/5f/l/+X/
5f/l/+b/5v/m/+X/5v/m/+f/5//l/+P/4v/l/+b/5//n/+X/5P/k/+X/5f/m/+f/6f/t
//X//f8IABIAHgAuAEIAXAB8AJsAtwDXAO8A9QDmAL0AggBRADEADwDi/7//r/+v/7T/
vf/H/83/0f/Z/9//5P/i/97/3//i/+L/4//j/+P/5f/l/+X/5f/m/+b/5f/k/+X/5v/n
/+j/5v/m/+b/5//q/+r/6v/q/+j/6P/p/+n/6P/o/+j/5//p/+r/6//s/+r/6v/s/+z/
7v/u/+7/7//v/+7/7v/v/+//8f/x//H/7//v/+//7//y//L/9P/2//n/+f/5//n/+P/3
//b/9f/6//z//v8BAAQABQAGAAcACQALAA4AEAARABIAEwATABQAFQAYABgAHQAgACQA
KAAsAC0ALgAvAC8ALwAwADAALgAvAC8ALwAyADMANAA1ADUANAAyADAAMgAwADAAMAAr
ACYAIwAiABwAGAAWABMAEQARABEAEQANAAsACQAHAAYABQAEAAEA///8//v/+f/4//f/
9//1//T/9P/0//T/8P/w//D/8P/x//H/8v/z/+//7v/u/+7/8P/w//H/8f/x//D/7//v
/+//7//x//H/8f/x//H/8f/s/+r/6P/m/+n/6v/r/+z/7//w//L/8//w/+//7//v//D/
8f/w//H/8//z//P/9P/0//P/8v/x//P/8//z//L/8f/w/+//7v/v//D/8f/y/+//7//w
//H/8//z//P/8v/u/+3/7f/t/+3/7//v/+//8v/y//H/7//t/+v/6v/o/+v/7f/w//L/
8f/w/+//7//p/+j/6f/q/+v/7P/r/+z/7P/s/+3/7v/v//L/8v/y//L/8v/w/+3/7P/s
/+//8v/1//j/+P/3//b/9f/z//P/8//1//j/+v/7//z/+f/3//X/9P/2//f/9//3//T/
8//y//D/7f/q/+n/6P/r/+v/7P/t/+f/5P/i/+D/4f/i/+P/5P/l/+X/5P/j/+X/5f/l
/+X/4//k/+T/5P/g/+D/3//f/+L/4//k/+b/5f/k/+P/4f/h/+D/4P/h/+P/5P/l/+n/
7f/z//3/CAAUACIANgBKAGYAhgCjAL0A2QDvAO8A1gCjAGoAQQAhAPn/zP+z/6//sf+0
/7//x//L/8//0//V/9j/2v/e/9//3v/g/+H/4f/h/9//3//f/9//4v/k/+X/5v/k/+T/
5P/k/+T/5P/k/+X/5P/k/+T/5P/k/+T/5f/l/+P/5P/l/+X/5P/k/+T/5P/n/+j/6//s
/+r/6v/q/+v/6v/o/+f/5//p/+v/6//r/+v/6//r/+v/7v/u//D/8v/x//H/8f/x//L/
8//0//X/+P/6//z////+//3//P/7////AwAIAAwADQAOAA8ADwAPAA8AEQAQABcAGgAe
ACIAIwAjACMAIwAnACkALAAuAC4ALwAvAC8ALgAtACwAKwAtAC4ALgAuACsAKAAnACYA
IwAeABsAGgAZABYAFQATAA0ACwAJAAcAAwABAP///f/8//v/+v/3//n/+P/5//n/9//1
//T/8f/y//L/8v/y/+3/7P/r/+r/6//r/+z/7f/p/+j/6P/o/+v/7P/u/+//7v/s/+r/
6f/r/+v/7f/t/+v/6//r/+v/5//m/+X/5P/m/+b/5v/m/+b/5v/n/+f/5P/j/+P/4//l
/+f/5//p/+n/6f/p/+r/6f/p/+n/6f/n/+f/5//m/+f/6P/p/+r/6v/q/+r/6v/r/+v/
7P/t/+v/6//r/+r/6P/n/+f/5//p/+v/6//r/+v/6v/o/+X/5//n/+j/6P/n/+f/6P/o
/+n/6P/n/+f/6f/q/+r/6v/o/+X/5f/m/+j/5v/m/+b/5v/n/+j/6P/o/+v/7P/t//D/
7v/u/+7/7v/t/+v/6//s/+3/7v/v//D/8//z//P/8//z//P/8//1//f/+P/4//j/9v/1
//T/9P/1//f/+P/5//b/9f/0//L/8f/u/+3/7P/p/+f/5v/l/+T/5P/l/+b/5//o/+n/
6v/n/+f/5v/l/+X/5f/l/+X/4//k/+T/5P/k/+T/4//j/+X/5f/l/+b/5f/k/+P/4f/j
/+L/4v/j/+f/5P/j/+X/6f/v//f/BAAQAB4ALgBCAFgAdACRAK0AzQDnAPMA6gDHAI4A
VwAvAA0A5v/D/7P/r/+y/73/x//N/8//0//Z/97/4P/i/+P/5P/i/+P/4//j/+X/5f/l
/+X/5f/m/+b/5v/k/+T/5P/k/+b/5v/m/+f/6P/o/+j/6P/m/+b/5//n/+n/6v/r/+v/
6v/q/+r/6v/r/+z/7//w/+//7v/t/+3/7f/s/+z/7f/t/+//7//v/+//7//v/+//8v/y
//T/9v/1//X/9f/1//b/9//4//n/+//8//3////+////AAABAAIABQAJAAwADAAOABAA
EQAQABEAFAAUABsAHgAiACYAJQAlACUAJQAoACkAKwAsAC4ALwAvAC8AMQAxADEAMQAy
ADIAMQAwAC8ALAArACoAKQAmACUAJgAiAB4AHAAZABUAEwARAA8ADwANAAsACQAHAAUA
AwD//////v///////P/7//v/+f/4//j/+P/4//j/+P/4//j/9v/1//X/9f/1//T/9P/0
//L/8v/z//P/8//y//H/8f/z//P/9f/1//P/8//z//P/8f/y//P/9P/0//T/9P/0//L/
8v/z//P/8//z//T/9f/z//P/8f/x//P/8//z//T/8//z//P/8//z//P/8//y//P/9P/1
//b/9f/0//P/8v/y//P/9f/3//X/9f/1//T/8v/x//H/8f/z//X/9f/1//X/9P/y/+//
8P/x//P/9P/x//H/8v/y//P/8v/x//H/8f/y//L/8v/u/+//8P/u/+7/7v/u//H/8v/y
//L/9P/0//T/9v/4//j/+P/4//X/8//z//T/9f/2//f/+P/5//n/+f/5//n/+f/5//v/
/f/+//7//v/+//3//P/8//z//f/9//3/+v/5//j/9v/z//D/7//u//D/7//v/+//7f/s
/+z/7P/s/+z/7P/s/+n/6f/o/+f/5//n/+f/5//p/+r/6v/q/+j/6P/n/+f/5//n/+f/
6P/q/+r/6v/p/+f/5v/m/+f/5//q/+n/7f/z//v/AwAMABgAKAA8AFIAbACIAKEAvQDX
AOcA5QDKAJcAXgA3ABkA9f/S/73/uf+7/8D/zf/V/9n/2//j/+X/5v/m/+j/6f/q/+r/
6//r/+v/6//r/+v/6//v//D/8P/w//D/8P/w//D/7v/u/+7/7//u/+7/7v/u/+7/7v/v
/+//8f/y//P/8//z//L/8f/w//D/8P/y//L/9P/0//T/9f/z//L/8v/z//P/9f/1//X/
9v/3//j/+f/6//r//P/+//3//f/9//3//v///wAAAQABAAIAAwAFAAYABwAIAAkACQAL
AA4AEAASABQAFgAXABgAGQAcABwAIAAiACUAKAAoACkAKgArACwALQAvADAAMgAzADMA
MwAxADEAMQAxADQANAAzADIALwAsACsAKgAqACYAJAAkACEAHgAdABsAFwAVABMAEQAP
AA0ACwAJAAoACQAIAAUAAgAAAAAA///+//3//f/7//z//P/8//z/+v/6//r/+v/6//n/
+f/5//f/9v/2//b/9v/2//f/9//1//T/8//z//X/9f/3//f/9//3//f/9//0//T/9P/0
//b/9v/2//b/9f/0//T/8//1//X/9v/3//n/+f/3//f/9//3//f/+P/4//f/9v/1//f/
9//3//b/9v/2//b/9v/4//j/+P/4//f/9//4//n/9//3//f/9v/2//X/9f/1//X/9//3
//f/9v/2//X/8//0//X/9//4//b/9f/1//T/9f/0//P/8//1//b/9v/2//T/8//z//L/
8P/w//L/8//1//P/8//z//L/9P/0//T/9P/3//j/+P/4//j/+P/4//r/+v/6//r/+v/7
//n/+f/6//n/+v/7//z/+//7//v/+//9//3//f///wEAAgACAAIABAADAAIAAgAAAAEA
AQABAAAA///+//z/+f/2//X/9P/0//P/8//z//P/8v/y//L/8f/w/+//7v/u/+//7//v
/+3/7f/t/+3/7//w//D/8P/u/+7/7f/t/+//7//v//D/7v/u/+7/7f/v/+7/7v/v/+//
8v/3//3/BQAPABkAIgAwAEYAXAB0AJAArADFANsA5wDdALkAgABLACoADwDv/9P/xP+/
/8P/y//W/9v/3//l/+3/8f/x/+7/7v/u//H/8P/y//P/8//z//P/8//z//P/9P/0//P/
8v/0//T/9P/0//b/9v/2//f/9//2//X/9P/1//b/+P/5//n/+v/7//v/+v/6//r/+v/6
//r//P/8//r/+v/6//v//P/8//3////9/////////wEAAQABAAEAAAAAAAIABAAFAAUA
BQAFAAgACQAKAAsADQAOAA8AEQAQABEAEgATABMAFQAYABoAGgAcAB4AHwAjACUAKQAq
AC0ALgAwADIANAA1ADYANwA2ADcAOQA6ADoAOwA7ADsAPQA9AD0APQA9ADwAOgA4ADUA
NgA1AA==
         </WaveFormData>
      </LeadData>
      <LeadData>
         <LeadByteCountTotal>10000</LeadByteCountTotal>
         <LeadTimeOffset>0</LeadTimeOffset>
         <LeadSampleCountTotal>5000</LeadSampleCountTotal>
         <LeadAmplitudeUnitsPerBit>4.88</LeadAmplitudeUnitsPerBit>
         <LeadAmplitudeUnits>��V</LeadAmplitudeUnits>
         <LeadHighLimit>2147483647</LeadHighLimit>
         <LeadLowLimit>268435456</LeadLowLimit>
         <LeadID>V6</LeadID>
         <LeadOffsetFirstSample>0</LeadOffsetFirstSample>
         <FirstSampleBaseline>0</FirstSampleBaseline>
         <LeadSampleSize>2</LeadSampleSize>
         <LeadOff>FALSE</LeadOff>
         <BaselineSway>TRUE</BaselineSway>
         <ExcessiveACNoise>FALSE</ExcessiveACNoise>
         <MuscleNoise>FALSE</MuscleNoise>
         <LeadDataCRC32>1982304179</LeadDataCRC32>
         <WaveFormData>
7v/u/+7/7v/s/+z/7P/s/+7/7v/u/+7/7P/s/+z/7P/u/+7/7v/u/+z/7P/s/+z/7P/s
/+z/7P/u/+7/7v/u/+3/7f/t/+3/7//w//L/8//y//H/8P/u/+//8P/x//L/9P/1//f/
+P/4//j/+f/6//j/+P/5//v//P/9//3//f/8//z//P/8//7//v/+//7//P/7//n/+P/2
//T/8v/y//H/8P/v/+7/6//q/+r/6v/o/+j/6P/n/+j/5//n/+j/6P/o/+j/6P/o/+j/
5v/m/+T/5P/k/+T/5f/l/+T/5P/k/+T/5P/k/+T/5P/k/+T/5f/p/+7/8f/z//v/AwAM
ABQAIgAxAEIAUQBhAHUAggCEAHYAVgAxABgADAAAAPP/4//a/9n/3f/h/+T/5v/k/+X/
6f/q/+n/6f/p/+r/6v/o/+j/6P/o/+j/6f/p/+j/6P/p/+n/6f/n/+f/5//n/+n/6f/p
/+n/6//r/+z/7P/r/+v/6//r/+n/6f/q/+r/7P/s/+3/7f/v/+//7//w//L/8v/z//P/
9f/1//f/+P/7//v/+//7//v/+//8//3//f/9/wAAAAAAAAAAAAD//wAAAAACAAMABQAF
AAQAAwAFAAUABAAEAAUABQAFAAcACgAKAAsADQANAA0ADwARABEAEgAUABQAEwAUABUA
FgAXABgAGQAZABcAFwAXABcAFwAXABkAGQAWABYAFQAUABEAEAAPAA4ACwAKAAoACQAI
AAUAAwACAAAA/v/9//r/9//2//b/9P/y//D/8P/x//H/8f/x//D/7v/t/+z/7P/s/+v/
6v/q/+v/6//r/+v/6//p/+n/6f/p/+n/6f/p/+j/5//n/+b/5v/l/+X/5f/j/+T/5v/m
/+T/5P/j/+L/4//j/+T/5f/j/+P/4//i/+L/4v/i/+L/4v/i/+P/4//l/+X/5f/l/+T/
5f/n/+X/4//k/+X/5f/i/+L/4v/j/+X/5v/m/+b/5f/l/+X/5v/m/+b/5v/n/+X/5f/j
/+L/4v/j/+T/5v/k/+T/5P/k/+T/5P/k/+T/4//k/+T/5P/i/+L/4v/i/+H/4P/g/9//
4P/h/+L/4//l/+L/4f/g/+D/4P/h/+T/5P/j/+P/4v/i/+H/4f/i/+H/4f/i/+P/4f/h
/+H/4P/i/+L/4v/i/+T/5f/l/+X/4//k/+T/5f/n/+f/5//n/+T/5P/k/+T/5P/m/+f/
6f/q/+r/6v/r/+z/7P/s/+3/8f/y//P/8//x//D/8P/w/+7/7v/u/+7/7v/s/+v/6f/o
/+b/5P/i/+L/4f/g/9//3P/b/9r/2v/c/9z/3P/c/9v/2v/Z/9n/2f/Y/9f/1v/W/9b/
1v/U/9b/1v/W/9b/1v/X/9f/1v/W/9b/1v/W/9b/1v/W/9b/2v/Z/9v/3P/f/+P/6f/x
//r/BAASAB8ALAA9AE8AXwBuAHIAaABMACUACgD+//T/4//T/8z/y//L/83/0P/U/9T/
1f/b/97/3//f/93/4P/i/+L/4v/i/+L/5P/l/+X/5P/k/+X/5f/l/+P/4//j/+P/5P/l
/+b/5//p/+n/6v/q/+j/5//m/+X/5//n/+j/6P/m/+b/5//n/+X/5f/l/+b/5v/m/+f/
5//n/+f/6f/q/+n/6f/p/+n/5//n/+j/6f/p/+n/7P/s/+z/7P/s/+v/6v/q/+z/7f/v
/+//7v/t/+//8f/y//T/9v/3//j/+//+//7///8BAAMAAwAFAAcACgAMAA8AEAAQABAA
EAAQABIAFAAWABcAGQAZABkAGQAXABcAGQAZABoAGgAZABgAFQAUABMAEgARABAAEAAP
AAwACQAHAAYABgAEAAMAAAD///7//v/8//v/+P/3//f/9f/1//X/9P/y//H/8P/w//D/
7//u/+7/7//v/+//7//x/+//7//v//H/8f/x//H/8f/x//L/8v/y//H/8f/x//H/8v/0
//T/9//4//j/+P/5//n/+v/7//3//f/9//z//P/8//z//P/9//7/AAABAP//////////
/v///wEA///9//7///////7//v/+/////f/+//7//v////////8AAP7//v/+////AgAD
AAIAAgACAAMABAAGAAgACAAIAAgABwAGAAUABAAHAAgACAAIAAgACAAIAAgABgAEAAMA
AQACAAMABAAFAAcABAADAAIAAgACAAMABgAFAAMAAgAAAAAA/////wAAAQABAAIAAwAB
AAEAAQABAAIAAgACAAIAAgADAAUABgAHAAcACAAIAAkABwAHAAcABwAEAAQABAAEAAQA
BgAHAAkADAAMAAwADQAOAA4ADgAPAA8AEAARABEAEAAOAA0ADAANAA4ADwAQABAADgAN
AAsACgAIAAYABAAGAAUABAADAAIAAQAAAAAAAAAAAAAAAAABAAAA/////wIAAgACAAIA
AgACAAIAAAD///7//f/8//7///////7//v/+//7//v/+//7//v/+//7//f/9//7/AQAF
AAsAEQAYACAAKgA5AEgAWQBrAH8AlgCkAKQAlgB5AFQAPgAwABsA///s/+f/6f/r/+z/
8P/y//X/+/8AAP///////wIAAAABAAIAAwAEAAMAAwACAAAAAAABAAEAAQABAAEAAQAB
AP///////////////wAAAAD8//v/+v/5//v//f8AAAIAAgACAAMAAwABAAEAAQACAAIA
AAD///3/+//7//3//v8BAAEAAQABAAAA/////////v/9/////v8AAAAAAAD//wAAAAAC
AAMABgAHAAcABwAHAAcABgAGAAoACwAMAA8AEwAUABYAGQAaABsAHgAhACMAJgAqACwA
LgAwADIANAAzADQANQA1ADYANwA4ADkANwA3ADkAOQA3ADYANAAyADMAMgAxADAALQAs
ACwAKwApACcAJgAmACMAIAAeABoAGQAYABgAFgAUABIAEgATABIAEQAQAA4ADgANAAwA
DAAOAA0ADAAMAA0ADQANAA0ACgAHAAYABQADAAMAAwADAAYABwAJAAoACgAJAAkACQAJ
AAoADAAMAA0ADgAOAA4ADgANAA0ADQALAAsACwAKAA0ADgAPABAAEQAQABAADwAOAA0A
DAALAAkACQAKAAcABwAIAAkACQAHAAYABQAFAAUABgAGAAYAAwADAAMABAACAAIAAgAD
AAMAAwABAAAAAAABAAIABAAEAAQABAAEAAQABAAEAAQAAwAEAAQABAADAAIAAQAAAP//
/v/+//3//f/9//3//f/9//r/+f/4//j/+f/6//v//P/+//////////3//v/+////AAAB
AAIAAwD///7//f/8//r//P/9////AwAEAAUABwAGAAYABgAHAAoADAAOAA8ADgAMAAsA
CgAKAAoACgAKAA0ADAAMAAsACAAGAAQAAgABAP///f/7//z/+//6//r/+v/6//r/+v/3
//b/9f/1//j/+P/4//j/+f/6//v/+v/3//b/9f/0//b/9//3//b/9P/0//T/9P/0//T/
9P/0//b/9//3//b/+f/9////AwAKABYAIAAtADwASwBbAG8AhgCWAJwAmACBAF4ARAAy
ABsAAQDs/+H/3//l/+j/6v/s//H/8//2//f/9//5//j/+P/4//j/+P/4//b/9//3//b/
9//5//r/+//5//f/9f/z//X/9f/1//X/8//z//T/9P/0//X/9v/3//n/+f/6//r/+P/4
//n/+f/4//f/9v/2//b/9P/z//H/9P/1//j/+v/5//f/9f/z//P/8//0//X/8//z//b/
9v/4//j/+P/3//b/9v/4//n/+v/5//f/9f/3//f/9v/2//j/+f/6//3///8AAAIABQAF
AAUABwAJAA0AEAAUABYAGgAcAB4AIAAjACQAJQAlACMAIwAjACMAJQAlACcAJwApACoA
KgAqACYAJAAiACAAIQAgACAAHwAaABcAFQAUABIAEAAPAAwACwAKAAoACAADAAAA////
//////////7//P/7//r/+v/8//v/+v/6//n/+f/5//n/9//1//X/9f/2//f/+P/5//f/
9//4//j/+P/3//f/9//4//r//f/+////AAAAAAAAAQABAAIAAwADAAMAAwACAAIAAgAC
AAIAAgACAAMAAwADAAMAAwADAAIAAQABAP3/+//8//3//f/7//r/+f/5//n/+v/6//r/
9v/1//T/9P/2//b/9v/3//X/9f/z//L/8//z//P/9P/x//D/7//u//D/8P/w//D/8P/w
/+//7v/s/+z/7P/s/+7/7v/v/+//7//v/+//7//v/+z/6//q/+z/7v/u/+7/7v/u/+3/
7f/s/+v/7v/w//H/8//1//X/9f/1//T/9P/0//T/9v/4//n/+//8//z//P/9//7//v/+
////AgAEAAYABwAKAAoACwAMAA0ADgAPABAAEAAOAA0ACwALAAoACQAIAAcABQADAAEA
AAD///7//v/+//7//v/+//3//P/7//v//P/8//z//P/6//r/+v/4//f/9v/1//T/9v/3
//f/9v/2//b/9v/2//T/9P/0//T/9v/1//X/+P/7//3/BQANABQAHAAkAC8APgBRAGMA
eQCOAKAApgCgAIcAYgBEADQAIwANAPj/7//t/+//8v/0//T/8//3//z//f/9//v//v8A
AAAAAAAAAAAAAgADAAMAAgAFAAcACAAJAAoACwAMAA0ADwAPAA8ADwAPAA8AEAAQAA4A
DQAMAAsACQAJAAoACgAKAAoACwALAAwADQAOABAAEgASABMAEwAUABUAGAAaABsAGwAb
ABsAHAAdAB8AIQAfAB8AIgAiACIAIgAiACEAIgAiACQAJQAlACUAJAAjACEAIQAgACAA
IQAhACEAIwAiACIAIwAlACMAIwAlACcAJQAmACgAKAArACwALQAuADEAMgAzADMANAA1
ADYANwA3ADcAOQA5ADYANgA1ADQANAA0ADQANAAyADAALwAtACwAKQAnACYAJgAkACMA
IAAfAB4AHgAcABoAGAAYABkAGQAZABkAGAAWABUAFAAUABIAEQAQABAAEAAPAA4ADQAN
AAsACwALAAkACQAJAAkACAAHAAcABgAEAAMAAwADAAIAAgADAAIA///+//z/+v/8//v/
+//7//r/+f/4//b/+P/4//j/+P/5//j/+P/3//f/9//3//f/+P/5//v/+f/7//z//f/9
//7//v/+//////8AAAAAAAD///////8AAAAAAAAAAAEAAQABAP///v/9//3//f/+//7/
/v/+//7//v/+//7//v///wAAAAAAAAAAAAAAAAAAAQAAAAAA//8BAAMAAwD///7//v/+
//7//v/+////////////AAAAAAEAAwADAAMAAwACAAIAAgACAAIABAAFAAcACAAIAAgA
CQAIAAgACAAJAAwADgAQABEAEwASABIAEgAUABQAFAAUABQAEgARAA8ADAAKAAgABgAG
AAUABAADAAQAAwACAAIAAgACAAIAAgADAAIAAQABAAAAAAAAAAAAAAAAAAAA/v8AAAAA
AAAAAAAAAQABAAAAAgACAAIAAgACAAIAAgACAAIAAwAFAAoADQATABcAHQAmADAAPgBL
AFwAbQB/AJMApACoAKIAigBlAEYAOAAsABsABwD+//v/+//7//7//v/+/wMABwAGAAUA
BQADAAIAAgACAAIAAgACAAIAAwADAAIAAAABAAEAAQADAAMAAwADAAUABQAFAAUAAwAD
AAQABAADAAMAAwADAAEAAQACAAIAAgACAAMAAwAFAAUABQAGAAgACAAJAAkACwALAA0A
DgARABEAEQARABEAEQASABMAEwATABYAFgAWABYAFgAVABQAFAAWABcAGQAZABgAFwAX
ABcAFgAWABUAFQAVABcAGAAYABkAGwAZABkAGwAdAB0AHgAgACAAIQAiACMAJAAkACQA
JAAjACUAJQAlACUAIwAjACUAJQAiACIAIQAgACEAIAAfAB4AHAAaABkAFwAWABMAEQAQ
AAwACgAJAAYABwAGAAYABAAEAAIAAgADAAIAAQAAAP7//v/9//z//P/6//n/+P/4//f/
9//3//f/+P/3//j/+f/3//f/9//3//f/9//4//j/9//1//T/8//y//L/8//y//D/8P/v
/+7/8P/v/+//7//t/+3/7f/s/+z/7P/s/+z/7f/s/+z/6//r/+v/6//r/+r/6//t/+v/
6f/q/+v/6//s/+z/7P/t/+//8P/w//D/7//v/+//8P/w//D/8P/x//H/8f/v/+7/7//v
/+//8P/u/+7/7v/u/+7/7v/u/+7/7v/u/+3/7P/s/+z/7P/s/+3/7P/s/+v/6//r/+v/
6//t/+r/6f/o/+j/6P/p/+z/6v/p/+n/6P/o/+f/6f/q/+r/6v/q/+r/7P/t/+3/7f/t
/+7/7v/v//H/8f/x//H/7v/u/+7/7v/w//L/8//1//T/9P/0//X/+P/4//j/+f/7//z/
/f/9//3//P/8//z//v/+//7//v/+//z/+//5//b/9P/y//D/8P/v/+7/7f/s/+v/6v/q
/+z/7P/s/+z/7f/s/+v/6//r/+r/6f/o/+b/5v/m/+T/5f/m/+f/6P/o/+n/6f/o/+j/
6P/o/+j/6P/o/+j/6P/o/+v/7f/w//P/+f8BAAkAFAAgACwAPQBOAF0AbwB7AIIAfABm
AEAAIwASAAgA+P/n/9//3P/d/9//4f/k/+b/6P/r/+3/7P/r/+n/6//s/+r/6v/q/+r/
6v/p/+n/6P/m/+j/6f/p/+n/6f/p/+n/6f/p/+n/6f/p/+n/6f/q/+r/6f/p/+n/6f/r
/+v/7P/s/+z/7P/t/+3/7f/t/+3/7v/y//L/8//z//P/8//1//b/9//3//f/9//5//n/
+v/7//v/+//+//7//v/+//7//f/+//7/AAABAAMAAwACAAEAAwADAAIAAgABAAEAAQAD
AAQABAAFAAcABwAHAAkACwALAAwADgAOAA0ADgAPABAADwAQABEAEQARABEAEQARAA8A
DwARABEADwAOAAwACgAHAAYABQAEAAEAAAAAAP///P/5//f/9v/0//L/8f/u/+v/6v/q
/+j/5v/k/+T/5f/k/+P/4v/g/9//3//f/+D/4P/f/97/3v/f/9//3//f/9//3f/d/93/
3f/d/93/3f/b/9v/3P/c/9r/2f/Z/9n/2f/a/9z/3P/a/9r/2f/Y/9j/1//X/9f/2f/Z
/9n/2P/X/9b/1f/U/9b/1v/X/9f/1//X/9f/1//Y/9n/2//Z/9n/2v/b/9v/2v/a/9r/
2//a/9r/2f/Y/9f/1//X/9j/1v/W/9b/1//X/9f/1f/U/9P/0//T/9T/1v/W/9b/1v/U
/9T/1P/U/9T/1P/T/9L/0P/Q/9D/0P/R/9D/0P/P/8//z//P/8//0P/O/87/zv/O/87/
zv/P/9D/0f/S/9T/1f/V/9X/1//Y/9j/2f/Z/9n/2f/Z/9r/2v/a/9r/3P/e/9//4f/i
/+L/4v/j/+b/5v/m/+f/5//o/+n/6f/n/+b/5v/m/+f/6P/p/+r/6v/o/+f/5f/k/+L/
4P/e/97/3f/c/9v/2//b/9v/3P/a/9r/2v/a/9v/2v/Z/9n/2v/a/9r/2v/c/9z/3P/a
/9r/2v/a/9r/3P/d/93/3P/e/97/3v/e/97/3v/e/97/4P/f/9//4P/n/+3/8//7/wQA
DgAaACcANABBAFMAZQB0AHYAbABUAC0AEAAGAPj/5f/V/87/zf/N/8//0P/S/9T/1//b
/+D/4f/h/+H/4P/g/+L/4v/i/+L/4v/j/+P/4v/k/+X/5f/l/+P/4//j/+P/4//j/+P/
4//g/9//3//e/9//3//f/9//4P/h/+P/5P/k/+T/5f/l/+P/4//j/+T/5P/k/+X/5f/j
/+P/5f/m/+X/5f/l/+X/4//j/+T/5f/n/+f/6v/q/+j/6P/o/+f/6P/o/+r/6//w//H/
8f/x//D/7//t/+z/7//x//P/9//5//r//P///wAAAQAEAAcACAAKAA0ADgAPABAAEQAS
ABMAFAAVABUAEwATABMAEwATABMAFQAVABcAGAAYABgAFAASABAADgALAAoACgAJAAQA
AQD///7//f/8//z/+v/7//r/+v/4//P/8P/v/+//8f/x//H/8P/v/+//7//w/+3/6//p
/+j/7P/t/+7/7//v/+3/7f/t/+3/7f/t/+3/7//v//D/8P/t/+v/6v/p/+v/7P/u/+7/
7//w//D/8P/y//P/9f/3//n/+f/5//j/+v/6//r/+v/6//r/+//7//n/+f/5//n//P/9
/////f/7//z//f/9//r/+v/6//v/+//8//z//P/9//3//f/+/wAAAAAAAAEAAQABAP//
/v/7//v/+//8////AAABAAIAAAAAAAAAAAABAAIAAgACAAIAAgACAAIA///+//7//f/9
//3//f/9//v//v8AAAAAAAAAAAIAAwADAAMAAQACAAIAAwAFAAUABQAFAAQABAAEAAQA
AQACAAIAAwAHAAgACQALAAoACgAKAAsADQAOAA8ADwARABAAEAAQAA4ADgAOAA4AEAAO
AA0ACwAIAAYABAACAAAA///+//3//v/9//z//P/9//7///8AAP7//P/6//n//P/8//z/
/P/+//7//v/8//7//v/+//7/+//7//r/+P/5//r/+//8//v/+v/5//j/+v/7//v/+v/7
////AwALABIAGgAmADEAQABTAGUAdwCOAKAApACcAIEAWgA+ADAAHQADAOz/4//j/+X/
6P/s/+7/8f/1//z//f/9//v//P/+/wAAAAAAAAAA/v///////v/8//3//f/9//v/+//7
//v/+f/5//n/+f/6//v//f/+//v/+//7//v/+v/5//n/+P/4//j/+f/5//j/9//2//b/
9//2//b/9f/0//P/9P/0//P/8//z//P/8P/v/+//7//v/+//8v/y//T/9P/0//P/8f/w
//H/8f/0//X/9f/1//f/9//2//b/+f/7//3/AQACAAIAAwAFAAYABwAKAA0AEQAUABgA
GgAbABwAHQAeAB8AIAAhACEAHwAfAB8AHwAhACEAIwAjACAAIAAfAB4AHgAeAB4AHgAb
ABgAFgATAA8ACwAIAAYABwAGAAYABAADAAIAAgAAAPv/+P/3//f/9v/1//T/8v/y//H/
8P/w//D/7//u/+7/7v/t/+z/6//t/+v/6//r/+v/6//r/+v/7f/t/+7/7v/w/+//7//v
//H/8v/0//T/9f/2//b/9v/1//P/8v/x//T/9f/2//b/+f/6//v//P/5//j/+P/3//X/
9f/1//X/+P/5//v/+f/2//b/9v/1//L/8v/y//P/8P/w/+//7v/v/+//7//w/+7/7v/u
/+//8f/x/+//7v/r/+v/6//s/+3/7v/v//D/8//0//X/9v/0//L/7//s//D/8v/0//b/
9f/0//T/8//v/+7/8f/y//P/9P/0//X/9f/1//f/+P/4//n/+f/5//n/+f/4//j/+P/4
//r//v8BAAUABQAEAAMAAwADAAIAAQABAAQABgAIAAkACAAGAAUABAAGAAYABgAGAAQA
AgABAP///P/6//j/9v/4//f/9v/1//D/7f/q/+j/6f/q/+v/7P/t/+z/6//r/+//8P/x
//L/8f/w/+//7P/u/+7/7v/u/+7/7//v/+7/7f/s/+v/6v/r/+z/7f/u/+r/6//t//D/
8//1//v/AQAIABIAHgArADoATQBfAHEAhgCWAJgAhgBlAEIALAAeAAcA7f/g/9//3//h
/+T/5v/m/+f/6f/s/+//8f/1//b/9v/2//b/9v/2//b/9//3//b/+P/5//n/+f/4//f/
9v/1//X/9f/1//X/9f/1//b/9v/1//X/9f/1//f/9//4//j/9f/0//T/8//2//f/+P/6
//j/9v/1//P/8v/x//L/8v/x//H/8f/x/+//7//w//H/8//z//b/9v/0//T/9P/z//T/
9P/2//f/+f/5//j/9//1//X/9P/0//n/+//9/wEAAgACAAMABQAEAAMABAAFAAkADAAQ
ABIAEQASABMAFAAXABgAGQAZABkAGQAZABkAFwAXABkAGQAZABoAGgAaABcAFgAVABQA
EQAQABAADwAMAAkABwAGAAMAAAD+//r/9//2//b/9P/z//L/8//1//P/8//z//L/7v/t
/+z/7P/u/+3/7P/s/+r/6f/o/+f/6P/n/+j/6f/n/+f/5//n/+r/6//t/+7/8P/v/+//
7//w//L/9f/2//r//P/9//7/AAD///////8BAAEAAQAAAAEAAgADAAQABQAEAAQAAwAF
AAUABQAFAAUABQAGAAMAAgACAAIAAQD9//z/+//7//n/+v/6//r/9//3//f/+P/6//r/
+v/7//r/+f/2//T/8//z//P/9P/0//T/9P/0//L/8v/y//L/9f/2//b/9v/3//j/+f/6
//v//P/+////AAABAAIAAwADAAIAAwAGAAYABgAGAAYABgAHAAkACgALAA0AEAASABUA
FwAXABcAFwAYABgAGAAYABYAGAAZABsAHAAcABwAHQAcABwAHAAdAB4AHgAeAB0AHAAa
ABkAGAAaABoAGgAaABkAFgAUABEADgAMAAoACAAHAAUAAwABAAAA///+//7/AAAAAAAA
AAD9//z/+//7//r/+v/6//r/+f/4//f/9P/0//T/9P/0//T/9f/1//T/8v/y//L/8v/0
//T/9P/0//b/8//x//L/9f/5//3/AwAMABQAIAArADgASQBdAG8AhgCYAKAAmACBAFoA
OAAkABcAAQDu/+X/4f/j/+j/6v/o/+n/7f/w//H/8f/z//L/8v/w//D/8P/w//L/8//z
//L/8P/x//H/8f/x//H/8f/x//L/8//0//X/9f/1//b/9v/3//f/9//3//f/9//4//j/
9v/2//f/9//4//n/+v/8//7//v//////AgADAAYACAAHAAcABwAHAAgACQALAA0ADwAP
ABIAEgASABIAEgARABEAEgAVABcAGgAbABsAGwAbABsAGgAaAB0AHQAdAB8AIAAgACEA
IwAhACEAIwAlACYAKAArACwALAAsACwALAAvADAAMQAxADMAMwAzADMANAA1ADgAOQA6
ADoAOQA4ADkAOAA3ADYANgA2ADcANwA0ADEALwAuAC4ALAArACgAJwAmACYAJAAiACAA
IAAhAB8AHwAfAB4AHAAbABoAGgAYABcAFgAWABUAFQAVABUAFAARABAADwAOAA0ADAAL
AAkACQAKAAoACAAHAAcABwAFAAYACAAIAAUABAACAAAAAAD////////////////+//z/
/P/8//z/+//6//r/+f/7//v/+//7//z//f////3//f/+/////////wAAAQADAAUABgAG
AAYABQAFAAUABgAGAAYABgAHAAUABQADAAIAAwADAAMABAAEAAQABAAEAAIAAgACAAIA
AQACAAIAAgACAAIAAgACAAMAAgACAAEAAwADAAMAAwD9/wAAAAD+//7//v/+/wAAAQAB
AAEAAgAEAAUABwAHAAcABwAHAAQABAAEAAQAAgAEAAUABwAHAAYABQAFAAgACAAIAAkA
CgAKAAoACQAJAAgACAAIAAgACAAIAAgABwAEAAIA///+//z/+v/4//n/+f/5//n/+v/5
//j/+P/6//r/+v/6//f/9v/1//X/9v/2//b/9v/4//j/+P/2//T/9P/0//T/9P/1//X/
9P/0//T/9P/0//L/8v/y//L/9P/1//X/9v/5//3/AwALABIAHgAqADUARABXAGcAeQCK
AJQAkgCCAF8APAAoABoACQD1/+j/5f/n/+n/7P/u/+z/7f/v//D/8f/x//H/8P/w//D/
8P/w//D/7v/v/+//7v/w//H/8f/x//H/8f/x//H/8f/x//H/8f/w/+//7//u/+//7//v
/+//7//v//D/8P/w//D/8f/x//L/8//0//b/+f/6//z//f/9//3///8AAAMAAwADAAMA
BAAFAAcACQAJAAkADAAMAAwADAAMAAsACgAKAAwADQAOAA8ADwAPAA0ADQAMAAwADQAN
AA0ADwAQABAAEQATABIAEQASABMAEgAUABcAGAAXABgAGQAaABkAGgAbABsAGwAbABsA
GwAbABsAHQAdAB4AHgAdABwAGQAYABcAFgAVABQAFAATABAADQALAAoACAAGAAUAAgAB
AAAAAAD+//z/+v/6//v/+v/5//j/9v/2//X/9P/0//b/9f/0//T/9f/1//X/9f/1//P/
8//z//X/9f/1//X/8//z//T/9P/z//H/8P/v/+3/7v/w//D/8P/w/+//7v/u/+3/7f/t
/+v/6//r/+r/6v/q/+r/6v/r/+r/6v/p/+v/6//r/+v/6v/r/+3/6//p/+r/6//r/+v/
7P/t/+//7f/u/+7/7v/v/+//7//w/+7/7v/u/+//7//v/+3/7P/r/+v/6//s/+r/6v/q
/+r/6v/q/+r/6v/r/+z/7P/s/+r/6v/q/+r/6//q/+r/6f/p/+n/6f/p/+v/6P/n/+b/
5P/k/+X/6P/p/+f/6P/o/+j/6v/q/+r/6v/r/+3/7v/v/+//8P/w//H/8f/x//H/8f/x
//L/8//0//T/9v/3//n/+P/4//j/+f/6//r/+v/7//3//v///////f/8//z//P/8//z/
/P/8//r/+P/3//X/9P/y//D/7v/w/+//7v/t/+z/6//q/+r/6P/o/+j/6P/n/+b/5f/l
/+b/5v/m/+b/5v/m/+b/5P/m/+b/5v/m/+b/5//n/+b/5v/m/+b/5v/m/+b/5v/m/+j/
6f/v//D/8//7/wUACwASACAALgA7AE4AXwBvAH0AhAB+AGYAQgAjABIACAD4/+n/3//c
/93/3//j/+T/5v/q/+3/7f/s/+v/6f/p/+r/6v/q/+r/6v/q/+j/6f/p/+j/5v/n/+f/
5//p/+n/6f/p/+n/6f/p/+n/6f/p/+r/6v/q/+v/7P/t/+3/7f/u/+7/7v/u/+//7//x
//H/8f/y//L/8v/z//P/8//z//X/9v/1//X/9f/1//f/9//4//n/9//3//r/+v/6//r/
+v/5//n/+v/9////AQABAAAA///9//3//P/8//v/+//7//3//v/+////AQADAAMABQAH
AAUABgAIAAgABwAIAAkACgAJAAoACwALAAsACwALAAsACwALAA0ADQAKAAoACQAIAAUA
BgAFAA==
         </WaveFormData>
      </LeadData>
   </Waveform>
</RestingECG>
