# Supplementary material for: Detection of Left Atrial Enlargement Using a Convolutional Neural Network-Enabled Electrocardiogram
Source: Front Cardiovasc Med. 2020 Dec 17;7:609976. doi: 10.3389/fcvm.2020.609976 (PMC7773668; doi:10.3389/fcvm.2020.609976)
Supplement: Supplementary file 2 [file Data_Sheet_2.ZIP › normal1/1802010822_11044_0000000G.XML]

<?xml version="1.0" encoding="Windows-1252"?>
<!DOCTYPE RestingECG SYSTEM "restecg.dtd">
<RestingECG>
   <PatientDemographics>
      <PatientID>1802010822</PatientID>
      <PatientAge>79</PatientAge>
      <AgeUnits>Years</AgeUnits>
      <Gender>Male</Gender>
      <PatientLastName>majianmin</PatientLastName>
   </PatientDemographics>
   <TestDemographics>
      <DataType>Resting</DataType>
      <Site>1</Site>
      <AcquisitionDevice>MAC55</AcquisitionDevice>
      <Status>Unconfirmed</Status>
      <Priority>Normal</Priority>
      <AcquisitionTime>09:02:27</AcquisitionTime>
      <AcquisitionDate>11-24-2015</AcquisitionDate>
      <CartNumber>1</CartNumber>
      <AcquisitionSoftwareVersion>009C</AcquisitionSoftwareVersion>
      <XMLSourceVersion>MAC5000 v1.0</XMLSourceVersion>
   </TestDemographics>
   <RestingECGMeasurements>
      <VentricularRate>61</VentricularRate>
      <AtrialRate>61</AtrialRate>
      <PRInterval>116</PRInterval>
      <QRSDuration>90</QRSDuration>
      <QTInterval>440</QTInterval>
      <QTCorrected>442</QTCorrected>
      <PAxis>9</PAxis>
      <RAxis>19</RAxis>
      <TAxis>46</TAxis>
      <QRSCount>10</QRSCount>
      <QOnset>218</QOnset>
      <QOffset>263</QOffset>
      <POnset>160</POnset>
      <POffset>193</POffset>
      <TOffset>438</TOffset>
      <ECGSampleBase>500</ECGSampleBase>
      <ECGSampleExponent>0</ECGSampleExponent>
   </RestingECGMeasurements>
   <Diagnosis>
      <Modality>Resting</Modality>
         <StatementCount>4</StatementCount>
         <LabelText>12SL ��ϳ���</LabelText>
      <DiagnosisStatement>
         <StmtFlag>ENDSLINE</StmtFlag>
         <StmtText>�������</StmtText>
      </DiagnosisStatement>
      <DiagnosisStatement>
         <StmtFlag>ENDSLINE</StmtFlag>
         <StmtText>�����ҷʴ�ĵ�ѹ��׼</StmtText>
      </DiagnosisStatement>
      <DiagnosisStatement>
         <StmtFlag>ENDSLINE</StmtFlag>
         <StmtText>�������� ST ���쳣</StmtText>
      </DiagnosisStatement>
      <DiagnosisStatement>
         <StmtFlag>ENDSLINE</StmtFlag>
         <StmtText>�쳣 ECG</StmtText>
      </DiagnosisStatement>
   </Diagnosis>
   <Waveform>
      <WaveformType>Rhythm</WaveformType>
      <WaveformStartTime>0</WaveformStartTime>
      <NumberofLeads>8</NumberofLeads>
      <SampleType>CONTINUOUS_SAMPLES</SampleType>
      <SampleBase>500</SampleBase>
      <SampleExponent>0</SampleExponent>
      <HighPassFilter>16</HighPassFilter>
      <LowPassFilter>150</LowPassFilter>
      <ACFilter>NONE</ACFilter>
      <LeadData>
         <LeadByteCountTotal>10000</LeadByteCountTotal>
         <LeadTimeOffset>0</LeadTimeOffset>
         <LeadSampleCountTotal>5000</LeadSampleCountTotal>
         <LeadAmplitudeUnitsPerBit>4.88</LeadAmplitudeUnitsPerBit>
         <LeadAmplitudeUnits>��V</LeadAmplitudeUnits>
         <LeadHighLimit>2147483647</LeadHighLimit>
         <LeadLowLimit>268435456</LeadLowLimit>
         <LeadID>I</LeadID>
         <LeadOffsetFirstSample>0</LeadOffsetFirstSample>
         <FirstSampleBaseline>0</FirstSampleBaseline>
         <LeadSampleSize>2</LeadSampleSize>
         <LeadOff>FALSE</LeadOff>
         <BaselineSway>FALSE</BaselineSway>
         <ExcessiveACNoise>FALSE</ExcessiveACNoise>
         <MuscleNoise>FALSE</MuscleNoise>
         <LeadDataCRC32>2329302119</LeadDataCRC32>
         <WaveFormData>
8P/w//D/8P/0//j//P8AAP///v/9//z/+v/6//r/+v/8//7/AAACAAAA/v/8//r/+f/4
//f/9v/4//r//P/+//3//P/7//r/+//8//3//v8AAAAAAAAAAPz/+v/4//b/9f/0//P/
8v/3//r//f8AAAEAAgADAAQABQAGAAcACAADAAAA/f/6//z//v8AAAIAAwAEAAUABgAH
AAgACQAKAAwADAAMAAwADQAOAA8AEAANAAoABwAEAAsAEAAVABoAHAAcABwAHAAeAB4A
HgAeACAAIgAkACYAJgAmACYAJgAjACIAIQAgACMAJgApACwAKAAmACQAIgAjACQAJQAm
ACIAIAAeABwAGQAWABMAEAAQABAAEAAQAA4ADAAKAAgACAAIAAgACAAHAAYABQAEAAMA
AgABAAAA/v/8//r/+P/6//r/+v/6//n/+P/3//b/+v/8//7/AAD///7//f/8//X/7v/n
/+D/5P/o/+z/8P/v/+7/7f/s//D/8v/0//b/8//y//H/8P/y//T/9v/4//X/9P/z//L/
9P/2//j/+v/3//b/9f/0//X/9v/3//j/9v/0//L/8P/w//D/8P/w//L/9P/2//j/+f/6
//v//P/8//z//P/8//r/+P/2//T/8v/y//L/8v/z//T/9f/2//b/9v/2//b/9v/2//b/
9v/2//b/9v/2//T/8v/w/+7/7//w//H/8v/0//T/9P/0//X/9v/3//j/+P/4//j/+P/4
//j/+P/4//b/9P/y//D/8v/y//L/8v/w//D/8P/w//T/9v/4//r/9f/w/+v/5v/q/+7/
8v/2//j/+P/4//j/9f/0//P/8v/0//T/9P/0//b/9v/2//b/9//4//n/+v/4//b/9P/y
//D/8P/w//D/9P/2//j/+v/1//L/7//s//H/9v/7/wAA+//2//H/7P/w//T/+P/+//T/
9P/z//X/9v/x//n//P/2/+//8P/s/+3/8P/z//f//v/4/wEACgACAPn/8//y//P/7//v
//P/+f/3//v//v/8//z//v/+//z/+v/3//T/+f8DAAgACwAGAAIA+v/2//j/+v/6//n/
8f/w//X/9//1//T/9P/0//b/9v/z//P/+P/z/+7/8f/2//r/+v/8//r/9f/5//v/7//7
/+3/5f/y//r/6//d/9X/2f/r//n/9f/n/+H/+/8lADUAPABnAJQAowC2AMgAtgCnALoA
sgCUAIYAZAAsABUAEAD///T/+P8EAPr/1//P/97/5P/o/+r/6v/w//P/+P/y//L/9v/t
/+v/6f/s/+//8//6//X/9//+//z/+f/2//z/+P/2//n/9//0//X/+f/3//X/+v/+//r/
9//5//n/+v/6//j/9v/1//T/8//5/wEAAQD9/wEA+//5//v/+//7/wEAAgD//wgAEAAI
AP3/9//t/+v/8v/9/wMA+f/2/wAA///+////AQACAAAAAAD///3/AAAAAPr/+f/8//7/
BAAMAA4ACAAIAA4ADAAJAAUACAAKAAoACgAOABIAEQAQABgAGgAUAA0ADwAWABkAHQAh
AB8AHQAeACIAJAAjACUALQAzAC8ALAAyADIALAAqACwAKQAnACUAJQAmACQAIgAnACQA
HQAaAB4AIgAeABoAFgARAA0ACAAEAAsACgADAAcABwAFAAEAAQAAAP///P/8//z/+v/0
//H/9//5//b/+f/9//r/+P/6//7////6//j/9//4//L/7v/1//j/9v/z//X/9f/1//L/
7v/s/+3/6//u/+//8P/w//D/8P/s/+7/7//u//H/9P/1//b/+P/4//P/8f/u/+v/7f/x
//P/8f/v/+//7//y//r/+v/5//v/9P/s//D/7P/r/+7/9v/5//f/+v/8//3/+P/2//n/
+//3//H/7f/s//H/8//z//H/9P/1//X/8//z//f/9//0//n/+v/7//7/+P/z//X/9P/z
//b/8//v/+//7//t//H/9P/u/+z/8v/3//P/8P/0//r/+v/6//X/9f/1//P/9f/2//b/
9v/3//b/8v/x//D/7f/p/+7/7v/w//P/9f/z//X/9f/0//L/7v/r//H/9P/0//j/9P/v
//X/+f/5//v//f/8//v/+//7//n/9//z//L/8v/t/+3/7P/t//D/8P/y//v//P/z/+z/
7v/w//L/9P/2//j/+v/8//n/+P/3//b/8//y//H/8P/z//T/9f/2//L/8P/w/+j/8P/1
//3//f/z//b/9P/y/+7/8v/x/+7/9P/4//3/AgD4//3/AgAAAPf/8//0//X/8v/z//j/
/f/5//v//P/8//z//v/+/wAAAgABAAAAAAAFAAUAAwADAAAA+//6//r//P/8//v/8v/w
//T/9f/1//T/9P/0//j/9//z//L/9P/y/+7/8v/2//v//P////z/8v/z//L/7f/x//P/
6//W/97/+f/1/9X/wf/T/+3/6//t/w0AKwAzAE8AggCdAJgApQDMANoAyAC9ALIAkgCA
AH4AWAAeAA8AFAD//+b/5v/2/+j/xf/R//D/9P/0//T/5v/e/+b/7v/r/+7/9v/v/+//
7//y//P/9f/6//T/9f/7//j/9P/w//X/8P/z//n/+v/6//r//f/6//f//P8AAPz/+f/3
//X/9P/y//T/9v/5//z/9f/3//v/9//1//v/9//3//T/8f/u//H/9f/z//3/BgADAPv/
+P/x/+//9P/9/wEA9v/0/////////wEABAAGAAQABAADAAEAAwACAPv/+f/4//j//P8C
AAAA+v/6/wAAAQABAAAABgAIAAoADAASABEADQAJAA4AEwAQAAwAEQAWABcAGQAbABwA
HQAhACgAKgAnACcALQAuACkAJQAqACgAIgAgACIAJgAnACgAKwAoACQAIAAjACMAHQAb
ACAAIQAcABcAEgASABEADwAOABcAFgAPABMADQAHAP//+//6//n/9v/2//r/+v/2//X/
9//5//b/+f/7//j/9v/4//n/+f/z//D/8//2//L/8P/3//r/+P/1//T/8//y/+7/7//w
//T/9f/4//n/+v/6//f/9P/t/+z/7v/u//L/9v/2//b/9//2//H/7//s/+n/7//1//n/
+f/4//f/9v/4//v/+P/0//P/8//w//n/+v/y//D/8//x//H/9P/2//f/9f/2//z/AQD7
//X/8f/w//T/9f/0//H/8f/x//D/7f/v//X/9//2//j/+P/4//r/9P/v//H/8P/z//j/
9//1//b/9//2//v//f/2//P/+P/6//X/8f/0//b/9v/2//H/8v/z//L/9f/4//j/+P/5
//n/9v/2//b/8f/r/+7/7P/v//P/9v/1//f/+f/6//r/9v/z//n//P/8/wAA/P/3//j/
+f/2//X/8//y//H/8f/x//H/8f/v/+//8P/s/+3/8P/z//j/+v8AAPX/3v/d//L/9P/0
//T/9P/3//j/+f/6//r/+v/6//r/9//0//H/7v/x//L/8//0//X/9v/3//j/9//2//X/
9P/1//b/9//4//X/9P/z//L/9f/2//n/9P/4//n//f/5/+//8v/w/+7/7//4//z//v/9
//7/AAACAPX/9//5//T/8v/x//X/+f/3//f/+/////3///8AAAAAAQAEAAUACAAFAAEA
/f/6/wIAAwACAAMABAABAAIABAACAP7/+f/s//D/+P/9/wEA+v/2//L/8v/1//P/9P/4
//X/8v/3//z//v/+/wAA/P/2//n/+v/3//X/7//z//b/9P/x/+P/z//F/8//1f/P/93/
8f8JADMAVQBwAIUAlACzANgA6ADkANEAsACiAKwArACGAD4ADwAKAP//9v/6//T/3v/Z
/+X/7P/4//j/5P/g/+b/6//y/+7/8P/0/+3/7f/t//D/8f/z//j/9P/3/////v/4//T/
+f/0//f//f/+//7/+P/5//T/7//1//r/9//1//P/8//0//T/9f/0//T/9P/x//X/+//5
//n/AQD//wEA+v/1//D/8f/z/+//9//+//z/9//3//P/8P/2/wAABQD7//j/AgABAAIA
AwAFAAYAAAD+//v/9//6//r/9P/z//f//P8FABAACwACAP//AgAFAAUABAAKAAcABgAF
AAgADgAPABAAGgAdABgAEgAVABkAGQAaABsAHAAdACEAKAAkAB8AHQAhACcAJQAkACwA
KgAiAB4AHgAiACMAJAAnACoAKAAmACsAKQAjACEAJgAqACYAIgAeABkAFQAQAAwAEAAM
AAIAAwAIAAkACAALAAsACwAJAAoABwAAAPX/7f/2//v/+/8BAAAA/P/5//r//f/9//f/
9P/z//T/7v/q//T/+P/3//X/+f/5//n/9v/y//D/8f/v//P/9f/3//j/9v/2//L/9P/z
//D/8f/y//P/9P/2//b/9P/z//H/7//x//P/8//v//P/9//7/wIAAgD+//n/9//0//D/
+P/4//D/7v/x/+//7f/w//L/8//0//b//f8DAPz/9f/w/+7/9v/5//r/+f/2//P/7//p
/+7/9f/4//j/+P/2//T/9P/z//H/9v/4//r//v/8//n/9//1//H/8//3//L/8f/4//7/
+f/1//j//P/8//z/9//1//P/7//v//T/9P/0//X/9v/0//X/9v/0//H/9//4//b/9f/z
/+3/8v/1//f/+P/x/+3/8v/0//T/+P/0/+//9//7//v//f/4//T/8P/t//P/9//7//3/
+v/6//X/9f/z//P/9f/0//j/+f/2//X/8v/z//T/9f/2//b/9v/2//b/9v/2//b/9v/0
//L/8P/u//P/+P/9/wIA/P/2//D/6v/u//D/8v/0//T/9P/0//b/8f/0//b/+//0/+v/
7//u//H/8f/5//z/9v/2//b/9//8//L/9//8//r/9f/z//b/+//3//f/+/////v//f/+
//7//v8AAAAABAAEAAMAAgAAAAUABQADAAAA/v/4//b/+f/8//3//f/y//D/9P/1//j/
+P/5//r/AAAAAP3//f/8//P/6v/p/+7/9P/2//r/9f/v//L/8/////v/+f/1//j/AgD1
/9//1f/N/9f/7f/v/+n/+f8RACEAOQBYAH8AmACfALoAzAC6AK0ApgCYAI4AiABkACwA
EwAQAP//5v/m/+j/4P/d/+H/6v/q/+r/9P/2//D/9P/4//H/8P/5//X/+P/7//3//f/+
/wIA+f/5//7/+v/5//j/AAD+//3/AQAAAP7/+f/7//f/8//6/wAA/v/9//z/+//7//r/
+P/2//X/9P/y//X/+v/3//j////8//3/AAADAAYADwAHAP3///8AAAMA//8AAP3/9//6
/wEAAwD8//z/CQALAAYAAwABAP7///8AAAAA//8HAAgAAwADAP7//P/+/wIABQACAAUA
DgAOAA0ACwAQABIAEgASABYAFwATAA8AFAAbABoAGAAfACEAHwAeAB0AHQAdACAAJgAo
ACUAJQArAC8AKwAoAC4ALgAoACYAKAArACsAKwAtACwAKAAkACcAJQAfAB0AIgAkACAA
HAAYABoAGwAbABwAHQAYAA0ADQALAAcAAQD///z/+//4//j//f/+//v/+//9/////P//
/wEA/v/8//7//v/9//b/8v/4//z/+f/4//v/+v/0/+3/8f/z//X/9P/1//b/+v/7//j/
9//2//T/9//4//X/+P/3//T/9f/2//T/9P/1//T/9f/3//j/+f/5//v/+//3//f/9//3
//r//P/6//f/9//y/+7/9v/2//P/9P/6//v/9//4//j/9//z//L/9v/5//v/+f/5//z/
//////3/+f/7//v/+v/3//X/9//1//D/8//0//X/+P/6//n///8CAP//AAD7//X/9v/3
//b/+//+//j/9v/8//3/9//y//T/+v/8//7/+//5//f/8//z//j/+v/8////AAD+////
AAD4//H/8//w/+//7//u/+n/8f/1//j/+v/1//P/+v/+//7/AgD+//n/+//7//f/9f/4
//r//P////7//f/8//n/9//2//D/7//u/+3/7v/s/wAA/f/y//P//P/7//r/+f/4//T/
8v/w/+7/8P/w//D/8P/z//b/+f/8//v/+v/5//j/+v/6//r//P/2//j/+f/9//v/8//4
//j/9//z//f/9v/1//j/+///////9P/4//z//f/5//j//P/9//n/+f/9/wQAAwAIAAwA
CAAGAAYABAACAAAA/f/6//7/BQAHAAcABAAAAPj/9P/3//r/+//7//D/7v/y//P/9f/2
//j/+v/9//z/+P/3//3/+f/1//n//P8AAAAAAgD6//H/8f/v/wEA+f/n/+P/7P/s/93/
2f/h/+v/8//h/8v/7f8bACkAPwBdAGYAdwCiAMUAygDCAMQAxQC2AJwAhABwAFIAKgAP
AP7/8f/o/+L/5v/k/9//7f/0/+T/2P/y/wAA7v/0//r/9f/2/wAA+//9////+f/1//L/
8v/u//H/+f/4//j/9v/9//r/+P/9//3//P/3//n/9f/x//f//P/5//f/+f/7//7/AAD/
//7//v/+//X/8//z/+v/7v/5//r///////////8FAAAA9//6//z//v/7//3/+//0//j/
AAADAPj/9v8BAAEA/v/9//3//P/9/wAAAgADAAsADAAHAAcAAwAAAAEABAACAPz//P8C
AAYABwAHAA4ACwAIAAUABgALAAsACwAUABkAFgASABcAGQAZABoAGwAbABsAHgAkACUA
IwAkACsAMQAtACoAMAAxACwAKwAuAC4ALQAsAC0ALwAsACkALQAnAB8AGwAeACMAIAAd
ABoAFwAVABIAEAAUABAABgAHAAYAAwD+//3//f/9//v//P8CAAIA/v/9//3/+//0//P/
9//0//L/9P/8/////P/8//3//v/4//T/+P/6//f/8//2//f/+P/2//X/9v/6//v/9//1
//P/8P/0//b/9P/4//T/8P/w//D/8//2//r//P/4//X/8f/t//P/9//5//f/9f/1//X/
+P/9//z/+v/7//r/9v/+//7/+P/4//3//f/4//j/9//1//X/9v/8/wEA+v/z/+7/7P/z
//f/+f/5//f/9//2//P/8f/1//X/8v/1//b/9//6//j/9f/5//r/+f/8//n/9f/2//f/
9v/7//z/9v/0//r/AQD9//r//v////7//f/3//T/8//w//H/9f/2//f/+f/8//r/+//8
//f/8f/0//L/9P/1//X/8f/4//v//f/+//n/9//+/wIA//8CAP3/9//5//n/9f/z//X/
9v/3//n/+v/5//j/9f/4//r/9//5//X/8//z//D/5v/1//z/9f/y//b/+P/6//z/+v/6
//r/+v/6//r/+v/6//n/+P/3//b/+P/4//j/+P/7//z//f/+//r/+P/2//T/+P/8/wAA
BAD///z/+f/2//f/+P/5//r//v/4//r/+//+//n/8P/0//f/+P/2//z/+//4//n/+v/8
//7/8//3//3//P/4//f/+P/7//f/9//9/wMAAQAFAAUABAADAAQABgAIAAgABwADAAIA
BgAFAAMAAwACAP3///8AAAMABAAAAPb/8//2//n/+f/4//j/+/8AAAEA///7//z/9f/u
//P/+P/+/wAAAQD8//b/+f/3//H/9//5//v/AgDy/9H/z//l/+//6f/j/+H/6//9/xkA
PwBhAIYAqwDGANsA4ADUAM4AxQCqAJYAkACCAGgAQgAbAAwA///m/+L/8P/s/93/6f/8
//L/5P/u//L/7v/1//z/+P/6//z/8//x/+//8v/z//X/+v/3//n/AAD+//n/9v/8//j/
+P/9//3//P/8/wEAAAD//wEABAD///v//f/9//7//v/8//r/+f/4//b/+/8CAAEA/P8B
APz/+//5//n/+f////3/9//9/wIA///5//j/8//w//b/AAAFAPv/+P8CAAEAAAABAAMA
BAAAAAAA///9/wAA/v/2//P/9f/4////CAAHAAAA//8EAAIAAQD//wQABgAGAAYACgAO
AA0ADAAUABcAFAAQABUAFwAXABgAGQAcAB8AJQAuACkAIwAgACMAKQAlACIAKAAmACAA
HgAgAB8AHwAfACEAIwAgAB0AIQAgABsAGgAgAB8AGgAVABAADAAJAAUAAgAKAAoABAAJ
AAkABwADAAMAAAD9//j/9v/5//j/8//x//P/9f/y//X/9P/w/+3/7v/2//n/9v/2//T/
8v/p/+L/6//w//D/7//x//H/8f/u//D/8v/3//n/9//1//P/8P/s/+r/5P/k/+r/7P/y
//j/9P/w/+3/6P/p/+v/7P/t/+//8f/x/+3/7//x//P/+P/5//b/8v/x/+z/6P/w//D/
6v/q/+//7//u//L/9f/3//H/7v/w//H/8v/v/+7/8P/z//X/9f/z//T/9f/1//P/8v/1
//T/8P/x//D/7//w//H/7//0//b/9f/2//H/6//t/+3/6//v//H/6v/n/+z/9f/1//b/
/v/6//T/7v/j/+j/6//s//H/8v/y//L/8//1//T/9v/4//H/6//u/+z/7v/v/+//6//x
//P/9P/0/+//7f/0//j/9f/4//P/7f/z//f/9//5//b/8v/u/+v/7//v/+//7f/x//T/
8v/1//X/9f/3//b/8P/1//z/+//0//T/9P/0//T/8//y//H/8P/u/+z/6v/o/+7/8v/2
//r/+f/4//f/9v/2//b/9v/2//P/8v/x//D/8v/y//L/8v/1//D/8//1//v/9//v//T/
8P/u/+n/7P/t/+z/7//y//b/+v/x//f/+//4//L/7//0//n/9//5//r//f/4//n/9//2
//X/9v/3//r/+//7//3//v8EAAUABAAFAAUAAQD9//z//f/8//7/9v/1//r/+f/5//j/
+P/3//r/+f/1//f//P/5//b/8//y//L/7v/z//D/7P/x//P/7f/3////9f/s//T/8f/n
/+f/4f/f/+X/2f/Z////GQAdADEAUABrAIgApQDAAMYAuAC5ALoAmgCEAIQAcAA+ABMA
AgD//wAA+P/u//D/6f/b/97/6v/y//b/7P/k/+7/+P/3//z/AQD5//j/9//2//X/9f/4
//b/+f8BAAAA+//2//r/9P/3////AgAEAAAAAwAAAP3//f/+//f/8f/1//f/+v/8//r/
+P/3//b/8//3//3/+//3//3/+f/5//v/+//7/wEA///5////BAAGAAEAAQD9//f/+v8B
AAMA+//6/wYABwADAAEAAAD+//r/+v/5//f/AAACAP7////+//7/AgAIAAkABAAFAAwA
DgANAAsAEAANAAwACwAOAA8ADQALABIAGQAWABIAFwAcAB0AHwAhACEAIQAkACoAJwAj
ACIAJwAuACsAKQAwAC8AKAAlACYAJQAlACUAJwApACYAIwAnACMAHQAbACAAJAAiACAA
HgAWABEACwAGAAwACgACAAUABwAHAAUABwAEAAMAAAAAAAQAAgD8//n/AAADAAEABQAF
AAIAAAACAAEA/f/z/+z/8f/2//T/9P/5//r/9v/x//b/+f/8//z/9//0//T/8f/0//f/
+v/8//r/+P/y//L/8P/u//D/8v/1//j//P/+//v/+f/2//P/9//7//3/+//5//n/+f/8
/////P/4//f/9f/y//v//P/0//L/9f/z//T/+P/7//3/+P/2//n/+//8//n/+P/6////
AQABAP//AgADAAMAAQD8//v/9v/u//L/9P/2//r/+P/1//n/+v/9/wAA/f/5//n/+f/3
//v/AAD6//j//v8AAPn/8//0//n/+v/7//f/9v/1//L/8//4//r//P////3/+P/2//T/
9v/3/wEABgAAAP3/+f/x//T/9f/1//T/8f/v//b/+v/3//r/9f/v//X/9//1//X/9v/2
//b/9//4//f/9v/z//T/9P/v/+//8v/1//r//P/0/+f/7v////r/9P/w/+z/6P/q/+z/
7v/w//D/8P/w//D/8f/y//P/9P/z//L/8f/w/+7/7P/q/+j/5//m/+X/5P/n/+r/7f/w
/+7/7v/m/+b/6v/x//D/6//w//D/8P/t/+3/6v/l/+T/6//x//f/8P/z//b/8v/r/+v/
7v/x/+3/7//z//f/8//z//T/9P/0//f/+P/7//z//P/8//3/AwAAAP3//P/6//X/9P/0
//b/9f/z/+n/5v/n/+f/5v/k/+f/6v/x//T/9f/3//z/+f/t/+v/6f/o/+b/6P/k/9//
+/8DAPn/6//v//f/8P/i/9f/3//x/+f/x//D/+H/6//3/yUAQwBBAFgAgwCYALEA1ADO
AMAAvQCsAJIAhAB2AFIAIAD9//D/+f8CAO7/2v/Y/9X/1//m/+r/5P/q/+r/5P/v//j/
9v/6//z/8f/t/+n/6//r/+z/8P/s/+//9//2//b/9P/7//j/9P/1//H/7P/r/+//7f/r
//P/+v/5//n/9P/x/+//7P/v//L/9v/6//P/9f/5//X/8f/1/+//7f/v//H/8//7//v/
9f/7/wAAAgD9//3/+f/v//D/9f/1/+7/7v/7//3/+//7//z//P/4//j/9//1//z//P/2
//X/9P/0//j//v8BAP7/AQAKAAYAAwD//wIAAgACAAIABgAJAAcABQAMABEADgAKAA8A
FwAZABwAHwAcABsAHQAiACIAHwAfACUAKAAjAB8AJAAmACIAIgAmACUAJQAlACcAJQAi
AB8AIwAhABsAGQAeAB4AGgAWABIAEQARABAAEAASAA4ABAAFAAUAAwD//////f/7//f/
9v/1//L/6//n/+z/7//t//H/9v/2//f//P/7//f/7f/m/+r/7v/r/+r/8v/2//X/8//z
//H/7//q/+r/7P/x//P/8f/v/+3/6v/s/+7/7P/w/+7/7P/u//D/8f/y//T/9P/v/+v/
5v/h/+f/6//t/+v/7f/t/+3/8P/2//T/8f/x/+//7P/1//b/9P/2//3////1//L/7v/p
/+j/6v/x//f/9f/x/+//8P/3//n/+f/3//P/8f/u/+n/6v/v//D/7v/u/+7/7v/w//H/
7//0//b/9f/2//H/6//s/+3/7P/x//f/8v/x//j/+v/1//H/9P/2//b/9v/x//L/8//y
//X/9v/2//b/9//z/+z/6P/k/+X/5f/u//L/8v/z//P/7//z//X/9v/2/+3/6f/u//D/
8f/2//P/7//1//f/9f/1//X/9P/z//P/9v/3//j/9//z//D/6P/l/+f/6f/t/+7/7v/n
/+z//f8CAPv/9v/x/+z/7f/u/+//8P/x//L/8//0//L/8v/y//L/9P/0//T/9P/y//L/
8v/y//D/8P/w//D/8v/y//L/8v/1//b/9//4//r/+v/6//r/+f/4//f/9v/1//T/8//y
//D/7v/s/+r/7//2//X//P/4//n/8v/n/+r/6v/q/+f/7v/w//D/9P/0//f/+v/w//f/
/v/+//v/+P/6//z/9//2//n//P/3//v//P/8//z//v/+/wAAAAD+//z/+/////3/+//7
//r/+P/4//n//P/6//n/8P/u//T/9//5//r/9v/y//L/7v/t/+//9P/x/+z/7//y//b/
9//6//f/8//9//3/8//t//H/5//c/+r/9f/p/9v/0f/P/93/6f/l//P/GwA9AFkAeACX
ALAAxwDeAN4AzgDFAKwAjgCMAHwATAAsABMA/v/5//T/4P/S/+D/7f/n/+D/3v/i/+j/
5P/g/+v/9P/y//b//v/3//f/9//0//P/8//2//L/9f/9//z/9v/y//f/8v/0//n/+f/4
//X/9//z/+//9v/6//b/8//1//X/9v/2//f/9v/2//b/8P/z//j/9f/w//X/8P/v//H/
8f/x//f/9f/v//X/+v/9//n/+v/3//D/9P/8////9//2/wIAAwD9//v/+v/4//n/+v/6
//n/+//6//P/8f/y//T/+v8CAAAA+v/6/wAA/v/9//v/AAACAAQABgAMAA4ACwAIAA4A
FgAWABUAHQAcABcAEwAPAA0ADQAQABYAGwAbAB4AJwAnACEAHAAgACQAIAAgACQAIgAh
ACAAIQAiACAAHgAjACMAHQAbACAAHwAaABUAEAARABEAEAAQABIADgAEAAUABwAFAAEA
AQACAAEA/v/+/////P/1//H/9P/1//H/8//z//D/7v/w//X/9//z//L/8v/0/+//7P/0
//j/9//1//f/9//3//T/7//s/+z/6f/r/+3/7//w//L/8v/u//D/7f/q/+v/7P/w//L/
9f/2//H/7f/o/+P/6//x//X/9f/x/+//7f/u//D/7v/r/+v/7f/s//f/+v/w/+7/8f/v
/+//8v/0//X/7v/s/+//8f/y/+//7v/w//L/8//y/+//8P/x//H/7//x//X/9f/y//P/
8v/x//L/7//r/+7/7v/y//b/9P/x/+//7//t//H/8v/s/+r/8P/v/+f/4P/g/+f/6v/t
/+v/7v/v/+7/8f/z//L/8f/x//H/7v/u/+7/7v/r//H/8v/y//P/8//v//H/8//0//T/
6P/h/+P/4v/o//D/8P/v//H/8f/t/+v/7f/s/+v/6//v/+//7//t/+7/7v/p/+n/7P/t
//D/8P/k/+v/+v/z/+z/6v/q/+r/6v/t/+7/7//w/+//7v/t/+z/6v/q/+r/6v/s/+7/
8P/y/+//7v/t/+z/7v/u/+7/7v/u/+7/7v/u//H/8v/z//T/8f/o/+f/5f/r/+n/4//q
/+z/7v/t//T/8v/u/+7/7v/z//b/7P/x//f/9v/y//H/8//1//D/7//x//X/8f/z//H/
8P/v//D/8//2//f/9//0//T/+f/5//3/AQAEAAMA/f/4//X/8P/y/+r/6f/u//H/8f/w
//D/7v/w/+7/6f/s//L/8P/u/+//8P/y//D/9P/y/+//9f/1/+v/6f/t/+v/5v/o/+v/
5f/b/9n/2//d/+H/5f/v/wsAIwA3AFQAcQCMAKkAvADCALoAswCuAJgAiAByAEQAIAAR
AAQA9//w/+7/6v/m/+f/3//Y/+L/4P/Q/9T/7v/y//b/7//u//X/7//w//H/7//t/+z/
7v/n/+f/7P/o/+r/7P/3//j/8v/z/+//6v/v//f/+f/7//v//P/1/+//8P/x//P/9P/z
//L/8v/y/+r/6//u/+n/6v/z//L/9f/1//X/9f/7//j/8f/2//r/+P/z//P/7//y//j/
/P/5/w==
         </WaveFormData>
      </LeadData>
      <LeadData>
         <LeadByteCountTotal>10000</LeadByteCountTotal>
         <LeadTimeOffset>0</LeadTimeOffset>
         <LeadSampleCountTotal>5000</LeadSampleCountTotal>
         <LeadAmplitudeUnitsPerBit>4.88</LeadAmplitudeUnitsPerBit>
         <LeadAmplitudeUnits>��V</LeadAmplitudeUnits>
         <LeadHighLimit>2147483647</LeadHighLimit>
         <LeadLowLimit>268435456</LeadLowLimit>
         <LeadID>II</LeadID>
         <LeadOffsetFirstSample>0</LeadOffsetFirstSample>
         <FirstSampleBaseline>0</FirstSampleBaseline>
         <LeadSampleSize>2</LeadSampleSize>
         <LeadOff>FALSE</LeadOff>
         <BaselineSway>FALSE</BaselineSway>
         <ExcessiveACNoise>FALSE</ExcessiveACNoise>
         <MuscleNoise>FALSE</MuscleNoise>
         <LeadDataCRC32>2073093409</LeadDataCRC32>
         <WaveFormData>
HAAcABwAHAAhACQAJwAqACcAJgAlACQAJAAkACQAJAAmACYAJgAmACMAIgAhACAAIgAi
ACIAIgAhACAAHwAeAB0AHAAbABoAGwAcAB0AHgAhACIAIwAkAB8AGgAVABAAEQASABMA
FAAUABQAFAAUABYAFgAWABYAFgAWABYAFgAWABYAFgAWABQAFAAUABQAEgASABIAEgAV
ABYAFwAYABoAGgAaABoAGAAYABgAGAAWABYAFgAWABkAHAAfACIAJAAkACQAJAAmACgA
KgAsACsAKgApACgAKwAsAC0ALgAtACwAKwAqACwALAAsACwAKgAqACoAKgAqACoAKgAq
ACUAIgAfABwAGQAWABMAEAAQABAAEAAQAAsACAAFAAIA///+//3//P/6//j/9v/0//b/
9v/2//b/8//w/+3/6v/o/+j/6P/o/+r/6v/q/+r/6P/o/+j/6P/m/+b/5v/m/+H/3P/X
/9L/1//a/93/4P/f/97/3f/c/93/3v/f/+D/3v/e/97/3v/g/+D/4P/g/+L/4v/i/+L/
5P/k/+T/5P/h/+D/3//e/+L/5P/m/+j/5P/i/+D/3v/e/97/3v/e/97/3v/e/97/4P/i
/+T/5v/m/+b/5v/m/+P/4P/d/9r/3P/c/9z/3P/c/9z/3P/c/93/3v/f/+D/3//e/93/
3P/b/9r/2f/Y/9X/1P/T/9L/1P/U/9T/1P/T/9L/0f/Q/9H/0v/T/9T/1f/W/9f/2P/Y
/9j/2P/Y/9b/1v/W/9b/2P/Y/9j/2P/W/9T/0v/Q/9T/1v/Y/9r/1//U/9H/zv/R/9L/
0//U/9T/1P/U/9T/0v/Q/87/zP/N/87/z//Q/9L/0v/S/9L/0f/Q/8//zv/P/9D/0f/S
/9D/0P/Q/9D/zv/O/87/zv/O/87/zv/O/9D/0v/U/9b/0v/Q/87/zP/O/9D/0v/U/9D/
zv/P/83/z//N/83/zf/N/9L/0f/Q/9D/0v/V/9j/2//d/+D/6f/n/+H/3//h/+P/3f/Y
/97/3//c/+D/4f/c/9z/3v/e/9r/1//V/9H/1f/Y/9r/3P/X/8//zP/J/8n/zf/J/8f/
x//G/8j/zP/O/8r/yP/G/8f/yP/I/8f/xP/C/7//wf/C/8L/xf/G/8j/xP/G/8f/yf/I
/7r/vP/G/8j/yf/M/8j/zv/Y/9//2//L/8n/4//9////CwAvAFsAdACIAKoAvgCsAIcA
TQAJAOz/4v/Z/+H/6P/d/83/xP/D/7H/lv+W/6L/of+m/7n/zP/O/8//1P/Q/87/y//F
/8D/v//B/8L/xP/H/8n/yf/J/8z/zf/P/9D/0f/P/83/y//J/8v/zv/M/8n/zf/M/8r/
0P/R/9H/0P/Q/8//zf/M/83/zP/O/9j/2P/U/9L/0//O/87/z//S/9b/2P/X/9v/4f/Z
/9H/zf/H/8n/0f/b/97/1P/O/9P/0P/S/9P/1P/V/9L/1P/U/9X/2v/b/9r/2f/b/93/
3//h/+D/2//a/+D/4f/h/+L/5f/m/+f/6P/q/+//7//x//T/9P/0//X/9P/4//r//v8C
AAEAAgAEAAcACQAHAAcADAAUAAsACAAPABEADQAMAAwADQANAA0ADQASABMAEgARAAwA
BwAGAAYAAwAAAP3/+v/5//f/9f/0//n/+f/x/+3/7f/q/+j/6f/o/+T/3//e/+T/4v/c
/9r/2P/Y/9j/2f/X/9L/0v/U/9r/3v/e/9n/0v/W/9T/z//Q/9T/1f/V/9T/1P/T/9L/
0f/S/9L/0f/T/9T/1v/X/9X/1P/U/9j/1P/U/9X/2P/a/9r/3P/c/9z/3P/c/9r/2P/a
/9z/2v/X/9j/2f/b/+L/4P/f/+b/4v/c/9//3f/a/9r/3//d/9z/3P/f/93/3v/f/+D/
5f/n/+L/3f/f/+L/6P/h/9v/3v/h/+D/4f/f/+D/4P/h/+L/5f/n/+j/4v/g/9//4f/h
/+H/4f/h/93/2v/a/+H/5P/d/9z/4//n/+P/4f/j/+P/5P/k/+L/4//i/+H/4f/j/+P/
5f/m/+X/4v/h/+D/4P/g/+D/4f/k/+X/5v/m/+T/5f/l/+X/5P/k/+T/5P/i/+b/5v/j
/+X/6f/r/+//7v/s/+v/6v/p/+n/6//r/+n/5v/k/+T/5P/l/+T/4//i/+b/7P/r/+j/
6v/q/+r/6v/s/+z/7P/s/+v/6v/p/+j/6P/o/+j/6P/q/+r/6v/q/+j/6P/o/+b/6P/r
/+v/6//q/+v/7P/u//L/8v/y//L/9P/3//r/+v/7//v/AQABAPr/+f/8//7//P/7/wUA
CAAAAAEA///6//n/+v/5//b/9P/z//D/8f/0//T/9P/y/+7/7//w//L/9//0//P/7//p
/+j/6f/q/+b/5P/i/+X/6P/o/+f/5v/n/+X/6P/q/+z/7//w//D/6f/o/+b/4//q/+j/
5P/c/+L/9/8AAPj/8v/6//3/9f/7/xUAIwAjADcAZwCJAJMApgDIAOAA1gCkAF0AIQAH
AAIAAgD7//v/AgDx/9X/0v/b/9H/uP/C/+D/5f/q//H/7P/q/+7/9P/x//D/7v/r/+n/
6//s/+z/7f/v/+7/7f/s/+7/7v/v/+//7//w//H/8v/z//P/9v/0//H/8v/u/+n/7P/v
/+//7v/u//H/8//2//v/8//y//n/9v/y//D/8f/s/+r/6f/q/+z/8f/x//b//f/3//H/
7//r/+r/8f/6//z/9P/w//f/9v/4//n/+v/7//j/+v/6//v///////3/+//7//v/+//7
//z/+f/6/wIABAADAAMABQAKAAsADAAOAA8ADwARABQAFgAWABcAFgAYABgAGgAcAB4A
IgAnAC0ALAApACgALAAwACcAJAArAC8AKwAqACoAKQApACkAKQApACkAJwAlACEAHQAd
AB4AGwAYABUAEgAUABMAEgASABgAGQASAA8ACQACAPz/+f/7//j/9P/0//n/+P/z//L/
8P/w//D/8f/z/+7/7v/w//D/8v/w/+n/6v/y//T/8//y//T/8//x/+3/7P/q/+j/6//u
//D/8f/y//L/8//z/+7/7P/r/+7/7//w//L/9v/1//T/9f/0//L/8v/y//D/8v/2//r/
+v/6//z//v8BAAAA+P/x//L/9//2//7/AQD6//j/+//3//b/9v/5//f/+f/5//n//f/8
//b/8P/x//n/AAD6//X/+f/7//n/+f/5//r/+v/7//n/+//8//z/9f/0//T/9//4//n/
+v/7//3//P/+/wcAAgD3//L/9f/6//f/9v/5//n/+v/6//j/+v/6//r/+//9//3///8A
AP7//P/8//z/+v/6//r/+//8//3//v/+/wAAAQABAAEA/v/8//r/+P/6/wAAAgABAP7/
/f/6//n/+//8//7/AAD7//v//f/9/////P/6//r//P///wAAAQAAAAYA/P/v//7///8A
AAEAAgAEAAQABAAEAAQABAAEAAQAAQAAAP///v/8//z//P/8////AAABAAIABAAEAAQA
BAAGAAYABgAGAAQABAAEAAQABQAGAAcABgAEAAcABwAHAAQAAwACAAIADAAOABAAEgAR
ABMAFQAUABEAEQAXABcAEAAPABIAFAASAA8AFwAYABUAGQAaABgAFwAYABcAFAARAA8A
CwALAAwADAAMAAoABwAJAAsADgAPAAoABwABAAAAAgAGAAoAAwD+//n/+f/8//7///8A
AAEA//8CAAQABgAJAAoACgADAAIAAAD9/wAA/P8AAAgAFAAXAAwA/v/8/w4AFwALAAkA
EwAjADcASQBfAHcAiQCcAL4A3ADmAMYAhQBJACsAIAAgABEABQAQAA0A+f/u/+f/2f/U
/9r/4v/z//z/9f/4//j/+f/+//r/+P/5//f/9v/5//r/+v/7//3/////////AgAAAAEA
AQABAAEAAQABAAEAAAACAP//+/8AAP7/+/8AAP/////+//7//f/7//r/+//3//j/AQAA
AP//AAAEAAIA///9//3//v8AAP//AwAJAAYAAQAAAP3/+/8BAAkACgADAAAACAAIAAoA
CwAMAA0ABQAEAAEA//8DAAMAAQD//wUACwARABcAEwANAAsAEAAQAA8ADwARABEAEQAR
ABIAGgAdACIAKAAnACQAIgAeACAAIAAiACQAJwAqAC4AMwA1ADMAMwA4AD0AMwAvADUA
NQAvACwAKgAtAC8AMQAzADUANQAzADEALAAnACYAJgApACgAJwAmAB8AGQATAA4AEgAT
AAwACQAIAAQAAQABAAMAAgAAAAIAAwD+//X/8P/y//T/9v/5//f/8P/u/+7/8v/0//L/
6//n/+z/6//n/+r/7v/v/+//7f/s/+r/6P/l/+b/5v/l/+b/6P/r/+3/6v/o/+f/6v/o
/+j/6f/s/+n/6P/p/+j/6f/q/+v/6v/q/+z/7v/s/+v/7v/x//X/9//y/+7/8v/x/+z/
8P/v/+v/6v/u/+v/6P/o/+v/6f/s/+3/7v/z//P/7P/l/+X/6//y/+z/5//p/+v/6f/p
/+b/5v/l/+X/5//p/+r/6v/o/+j/6f/t/+n/6f/p/+n/5v/i/+H/5//p/+H/3//l/+j/
4//g/+H/5f/o/+r/6v/m/+T/4v/h/+D/3//g/+D/4P/e/97/3v/g/+L/5P/n/+T/4f/e
/9r/3P/f/+H/4//f/97/3f/c/9r/3v/e/9v/3P/f/+D/4//h/97/3P/a/9n/2//f/+H/
3//a/9b/1P/Y/93/4P/j/+D/4v/c/9n/2P/Z/9r/2//c/9n/2P/X/9b/1//Y/9n/2v/Y
/9j/2P/Y/9z/3v/g/+L/3P/Y/9T/0P/S/9T/1v/Y/9X/1P/T/9L/0v/U/9n/2//Y/9X/
1P/T/9b/3v/g/+L/3//e/97/3v/f/9//4P/n/+n/5//p/+//7//p/+T/6v/s/+j/6//r
/+r/7P/w//L/7f/p/+b/4f/g/+D/3//e/97/2f/Z/9n/3f/j/+H/4f/b/9b/1P/U/9b/
0v/Q/87/0//W/9j/2f/V/9D/yv/J/8z/zP/P/9D/0f/O/9H/0//V/9D/zP/K/87/1P/T
/9b/2v/a/+D/5//l/9//4f/p//v/FQA1AFkAaQByAJwAwAC+AKgAfQA/AA0AAAD+//H/
6//4/+//zf/A/7n/q/+m/67/sv+t/7D/wf/O/9b/1v/a/9X/0v/V/9P/0v/V/9b/1v/X
/9n/1v/V/9T/1v/Y/9n/2f/Z/9n/2f/Z/9n/2f/c/9r/1//Y/9b/0//Y/9f/1//W/9b/
1//X/9j/2//V/9T/2//Y/9j/2P/b/9j/2f/b/9//5P/h/9v/2v/b/9z/2f/a/9n/0//X
/93/3P/Z/9j/4v/k/+H/3//d/9v/2//e/9//4f/j/+P/4f/f/+D/4f/i/+P/5f/h/+H/
6P/n/+X/5P/l/+z/7//y//b/9v/1//b/+P/+/wAAAwAEAAAA/v/+//7///8CAAYACwAN
AAsACwAQABQACwAIAA8AEwAPAA4ADgANAA0ADQANAA4ADQAKAAcABQADAAUACAAIAAYA
BAACAAMAAQD///7//f/7//H/6//o/+T/4f/h/+P/4P/c/9z/4f/g/9v/2v/a/9r/2v/b
/9r/1P/T/9T/2P/a/9j/0f/P/9b/1//V/9P/1P/S/8//zv/O/83/zP/P/9L/1P/V/9H/
0P/Q/8//0P/Q/9H/1v/S/9L/0//W/9j/2P/a/9r/3P/c/9z/2v/Z/9r/2//Y/9b/2P/a
/93/3f/Y/9T/2P/W/9L/1//X/9f/2P/e/93/3P/c/9//3f/b/9n/1//Z/93/2v/X/9v/
4f/o/+L/3f/d/9//3f/d/9n/2P/W/9X/2P/b/93/3v/d/97/4P/l/+L/4f/g/9//2//Y
/9j/3//g/9n/2P/f/+H/3f/b/93/4f/i/+L/4P/d/9z/2//b/97/3//i/+T/5v/k/+T/
5P/f/9z/2f/X/9n/2f/Z/9j/2f/b/9z/3f/g/+L/5P/m/+H/5P/j/9//3P/d/9z/3f/h
/+L/5P/m/+D/3//g/9//3f/a/9j/2P/W/9f/1v/V/+L/5v/k/9v/3P/g/+L/5P/m/+P/
4P/d/9r/3f/e/9//4P/h/+L/4//k/+b/5v/m/+b/4v/g/97/3P/b/9z/4P/h/+H/3//f
/9//4f/o/+n/6v/o/+r/7f/w/+7/7f/t//P/9v/z//T/+f/8//f/8//6//v/+P/8//3/
9//2//f/9v/x/+3/6v/l/+j/6v/r/+z/5v/f/93/2//d/+P/4f/h/+D/3v/f/+L/5P/g
/97/3P/h/+L/4v/h/93/2v/W/9f/2//e/+T/6P/k/9z/2v/X/+H/3v/a/9r/5v/s/+H/
3P/k//T/CAD3/9n/5/8LABcAJQA9AFcAdQCNAKAAvgDSAMYAmABbACEA+f/0//7/AwD/
//L/3//P/8b/v/+//8b/yP/K/9P/2P/h/+L/4P/n/+7/7P/s/+3/6//q/+3/6P/i/93/
2f/c/9//4v/o/+r/6//r/+v/6f/n/+X/4//h/+T/4v/f/+b/5v/l/+z/7f/t/+z/7P/q
/+n/6f/r/+P/4P/l/+D/4f/i/+b/5P/m/+f/6v/u/+r/5f/l/+f/5//j/+P/4f/h/+f/
7//w/+f/4v/o/+b/5f/l/+X/5f/m/+r/7P/v//X/9f/z//H/8P/v/+7/7f/s/+f/5v/s
//D/8//3//3//f/7//n/+P/9//3///8CAAcACAAKAAoADQAOABEAFAASABIAEwAVABkA
FwAXABwAIwAbABkAIQAjAB8AHgAeAB8AHwAfAB8AIwAjACEAHwAZABUAFQAWABcAFgAV
ABQAEgAPAAwACgALAAsAAwD//////P/6//v//f/6//b/9v/9//z/9//2//T/8v/w/+//
8P/s/+3/8P/0//j/+P/z/+//9P/z/+//7//y//L/8f/y//T/9f/2//P/9P/0//P/9P/0
//X/9f/0//T/9f/6//X/9P/0//b/+P/6//7/AAD+//7//v/8//z//v8AAP7//P/+/wAA
AwAHAAIA/v8CAAMAAAAGAAcABgAGAAsACQADAAIABAABAAIAAwAEAAkACgAEAP7///8G
AA4ACQAFAAcACQAHAAcABAAEAAMAAwAFAAkADAAOAAgACAAJAA0ADgAPABAAEQAOAAoA
CQAPABEACQAHAA0AEwAPAA0ADwAPABAAEAAOAA8ADgANAA0ACwALAA0ADgARABAAEQAS
ABEAEAAPAA8AEAARABIAEgAUABUAFQAVABQAFAAUABQAEAAUABQAEQARABMAEwAVABcA
FgAWABYAEQARABMAEwAXABYAFgAYABYAFQASAA8AEAAWABYAFQAWABkAHAAfACIAHwAc
ABkAFgAXABgAGQAaABkAGAAXABYAGAAYABgAGAAaABoAGgAaABoAGgAaABoAHQAeAB8A
IAAdABwAGwAaABwAHAAcABwAHAAaABoAHQAfACEAIQAjAB8AHgAiACAAHwAeAB8AIQAn
ACgAKAApAC4ALQAoACcAKwAuACkAJQAvADAALQAxADAALAArACwALQAsACoAKQAjACMA
JAAkACMAIAAaABkAGgAcACIAIAAdABkAFgAWABYAGAAUABIAEgAXABoAHAAXABQAEAAL
AA4AEAARABUAFgAWABIAFAAPAAsAEgAYABoAJAAiABEAEgAqADwAOgAtACEAIQApADUA
TQBpAIcApQC3AMwA6AD0AOIAtAB5AD8AGQAYAC4AMwApACoAIQD9/+b/8f/5//D/8P/4
//v/AgAVABgAEAATABgAFAASABAADQALAA0ADgAOAA8AEQAOAA0ADAAOABAAEQARABEA
DwAPAA8ADwASABgAGQAZABoAFgARABQAFQAVABQAFAASAA8ADQANAAoADAAWABYAFgAW
ABkAFgAUABMAFAAWABgAFQAXABsAGQAVABUAEwARABcAHwAgABkAFAAaABgAGAAZABoA
GwAaABwAHAAdAB4AGwAWABEAFgAZABwAHwAiAB8AIAAoACYAIwAhACEAJgAnACgAKgAr
ACsALQAwADUANgA4ADgANgA2ADgAOgA9AEAARABJAEoARwBGAEoATgBDAD4AQwBGAEMA
QwBEAEMAQwBDAEMARQBFAEMAQQA9ADkAOQA6ADkANgAzADAALAApACYAJAAqACsAJAAh
AB4AGgAXABcAFQASAA4ADgAQAA4ACAAGAAYABgAGAAcABwACAAIABAAEAAYABAD9//n/
/v/9//n/9//6//r/+f/6//z//f/+//3//v/+//3//v/+///////7//j/9v/4//n/+v/8
/wAA///+/////v8AAAAAAAD+//7/AAACAAAA//8CAAUACQAKAAQA//8CAAEA/P8AAP//
/f/+/wQAAwAAAAAAAwABAP///f/7//3/AwAAAP3/AQAFAAoAAgD7//7/AQAAAAEA/f/8
//r/+f/6//3///8AAPz//P/9/wEA/P/7//r/+f/1//L/8v/5//v/8//x//f//v/9//7/
AwD+//r/9f/u//D/8v/0//f/9f/1//f/+P/5//j/+f/6//f/9v/1//X/9f/1//X/9P/2
//f/9//3//f/+P/5//r/9//6//n/9f/3//n/+f/7//r/+P/3//b/8f/x//P/8//2//T/
8//0//T/9f/0//P/9P/2//z/+f/w//P/9P/1//b/9P/0//T/9P/z//L/8f/w/+//7v/t
/+z/7v/w//L/9P/x//D/7//u/+v/6v/p/+j/6v/s/+7/8P/u/+r/6P/p/+v/7f/t/+//
7P/s//H/8P/w//D/8v/1//n/+v/6//v//v/9//j/9//9/wIA///9/wIAAAD6//v//P/6
//v//v/+//z/+f/3//H/8f/y//L/9P/y/+3/7f/t/+7/8//w/+7/6f/l/+T/6f/s/+n/
6P/m/+n/6v/q/+n/6P/m/+P/4f/g/97/3//j/+T/4f/k/+//5f/e/+T/4v/c/+b/7f/q
//D/8P/y//n/8f/p//3/CwAPAB8ANQBTAHcAmAC4ANIA1gDGAJ8AWwAdAAYAAgAFAAkA
BAD3/+f/3P/T/8v/vv+6/8T/z//U/9//5v/g/+b/7v/t/+7/7P/p/+f/6f/o/+b/5f/l
/+X/5f/l/+j/6v/r/+v/6//t/+//8f/z/+//8P/s/+f/6//q/+j/7v/v/+//7v/u/+z/
6f/n/+f/5f/m/+//7v/u/+7/8f/u/+3/7f/v//L/8f/t/+7/8f/x/+//8f/x/+v/7//1
//T/8f/u//b/9v/0//P/8v/x/+7/8P/w//H/9//3//X/8//z//X/9//5//z/+f/6/wIA
AQD///7///8DAAUABwAKAAwACwAMAA4AEQASABQAFAAVABYAGQAcABoAHAAfACMAJQAj
ACMAKAAvACcAJQAtAC0AJwAkACIAJQAlACUAJQAqACsAKgApACIAHQAcABwAIAAgACAA
IAAaABUAEAAMABEAEQAJAAUABwAEAAIAAwABAPz/9v/0//v/+v/1//T/9P/0//T/9f/4
//T/9f/4//f/9v/x/+f/5v/s/+z/6f/n/+r/6v/p/+r/6v/p/+j/6//u//D/8f/v/+7/
7v/t/+v/6v/q/+7/6v/q/+v/7v/w//D/8v/y//L/8v/y//D/7v/w//L/8P/w//L/9P/3
//f/8P/q/+z/7f/q//D/8f/s/+r/7f/p/+j/6v/v/+//7v/t/+z/7//z/+7/6f/r//P/
+v/0/+//8v/1//T/9f/v/+z/6P/l/+f/6f/q/+r/5f/k/+T/5//m/+f/6P/p/+n/5v/m
/+3/6//j/+H/5//q/+X/4v/j/+b/6P/p/+j/5P/i/+D/3//h/+H/4//k/+T/4v/i/+L/
5P/m/+j/6//n/+X/4//g/93/3f/c/9v/3f/e/9//4P/c/+D/4P/d/9//4f/h/+P/4P/e
/93/3P/b/9v/3f/d/9//3P/a/9r/3P/f/+D/4f/k/9b/0P/T/9T/0v/S/9L/0v/T/9T/
1f/W/9b/1v/W/9b/2P/Y/9j/2P/X/9b/1f/U/9P/0v/R/9D/z//O/83/zP/O/9D/0v/U
/9H/0P/N/8z/0f/R/9H/z//R/9H/0v/Y/9j/2P/Y/9r/3//k/+b/5//k/+f/5P/d/97/
4//n/+P/4P/o/+n/5v/o/+f/4//i/+X/5v/l/+P/3//b/9v/3P/a/9r/2P/T/9X/1f/W
/9v/2v/Z/9X/0v/P/9D/0f/M/83/zP/Q/9L/1v/X/9j/2P/Q/8//zf/K/8//0P/Q/8z/
0v/d/9X/zP/U/9r/2P/W/9X/4P/y/+7/2P/V/+v/8f/z/wkAFwAdADsAYQB3AJIAsAC8
AL4AogBdABUA7f/q//L/8f/t/+j/2//N/77/r/+t/7L/tP/A/83/0P/V/9r/1v/a/+D/
3f/c/9v/1//U/9X/2P/Y/9n/2//Z/9n/2f/c/97/3//f/9//3P/b/9r/2f/a/97/3f/b
/+D/3v/b/+D/3//f/97/3v/g/+H/4//n/+D/3v/k/+D/3f/c/97/2v/c/93/4P/k/+b/
4//l/+n/6v/n/+j/5//i/+X/6v/o/+H/3v/m/+b/5//p/+v/7f/o/+r/6v/r/+//7//t
/+v/7//x//P/9f/2//P/9P/8//r/9//1//X/+f/7//3/AAAFAAUABwAKAAsADAAOAA4A
DgAOABAAEgAUABYAGQAdAB8AHQAdACIAKwAjACEAKQAoACMAIQAgACIAIwAkACUAJgAl
ACIAHwAfAB0AHwAiACAAHAAYABQAFQATABEAEAARAA8ABQD//wIAAAD//wEA///6//T/
8v/1//L/6//o/+r/7P/u//H/9P/w//H/9P/x//D/6//h/+H/6v/t/+3/7f/w//D/7//u
/+7/7f/s/+3/8P/y//P/8P/u/+3/6//t/+7/8P/2//P/8v/y//T/9v/2//j/+P/2//T/
8v/u//H/9P/3//b/9f/4//v///8BAPz/+P/8//z/+P/9//3//v8AAAcABwAAAPz/+//1
//f/+f/7/wEABQAAAPv//f8AAAYA///5//n/+//5//n/+P/6//v//f/7//3//v/+//r/
+v/7////+//7//v/+//7//j/+P///wIA+//6/wEAAwD///3//////wAAAAD+/wAAAAAA
AAEA/////wEAAgD///z/+//6//r/+v/6//v//f///wEAAgACAAMAAwADAAQABAAEAAQA
AQAEAAMA//8CAAUABgAJAAkACAAIAAgABgAHAAoACwAIAAIA/f/6//7/AQACAAMABgD8
//j//f8EAAYABgAGAAYACAAIAAgACAAIAAgACAAIAAcABgAFAAQABwAIAAkACgAJAAgA
BwAGAAYABgAGAAYABwAIAAkACgALAAwADQAOAA4ADgAOAA4ADAAMAAwADAANAA4ADwAQ
AA0ACgAHAAQACAAMAA4AEgARAA8ADQAJAAsACwAMABIAEgASABIAFAAXABoAGgAZABsA
IwAlACMAIQAlACgAIwAcACIAIQAcACEAIwAiACQAJAAkACIAHwAZABMAEQAQABMAFAAT
AA8ADwAPABAAFQAUABMADwAMAA0AEAATABAACgAGAAcABgAIAAkACgAKAAYABwAHAAYA
CwAOABAADgAWABUACwAKAA4AAgD8/w4AHQAYABQAGgAmACkAIQAVACEAPwBPAFsAdQCP
AKUAvADcAOIAzACyAHsANQANABAAHAAfAB8AGgARAP//6v/h/+n/7v/k/+T/8//6//3/
AgACAAYADAAJAAgACgAHAAUABwAHAAYABgAHAAkACQAJAAwACgAJAAcABQAGAAcACAAJ
AAoADgANAAsAEAAOAAsAEAAPAA0ACgAIAAsACwAMAA8ADAAMABQAEgANAAwADgAKAAcA
BwAJAAwADAAJAAsADwAQAA0ADgANAAoADwAWABYAEwAQABgAGAATAA8ACwAHAAYACgAM
AA8AEQARAA8ADQASABUAGAAbABgAEwASABgAGgAZABkAGwAgACEAIgAkACUAJQAnACoA
LwAyADYAOAA0ADAALgAsACoALAAvADMANwA3ADkAQABDADkANQA7AEAAPwBBAEQAQgBB
AEAAPwBDAEMAQQA/ADkANQA1ADYANAAyADAALgAuACsAKAAmACkAKQAhAB0AHAAYABUA
FQAXABQAEAAQABEADAADAP7///8AAAEAAwACAPz/+//8/wEABAADAP3/9//8//v/9//4
//z//f/9//v/+v/4//b/9P/2//f/9//0//T/9f/1//L/8P/v//L/8//0//b/+v/8//z/
/v/+//v/+v/5//b/9P/2//j/9v/y//L/8v/z//b/8v/v//T/9v/0//v//f/4//b/+f/1
//T/9v/7//v/9//1//P/9f/4//T/8P/z//b//P/1/+//8f/z//H/8f/x//L/8v/z//D/
7//t/+r/6f/q/+z/8f/u/+3/7P/r/+f/5P/k/+v/7f/l/+P/6f/p/+P/3//f/+P/5v/o
/+j/5P/i/+D/3//g/+H/5P/m/+X/4v/h/+D/4f/i/+P/5f/k/+P/4v/g/+D/4f/h/+H/
3v/c/9r/2P/Z/97/3//d/9z/3f/c/93/3f/c/9z/3P/X/9f/2f/Z/9v/2P/W/9b/2P/b
/9z/3f/O/8z/3v/h/9T/1//Y/9n/2v/Z/9j/1//W/9b/1v/W/9b/0//S/9H/0P/S/9L/
0v/S/9L/0v/S/9L/1f/W/9f/2P/W/9T/0v/Q/9H/0v/T/9T/0f/O/83/z//R/9P/0//V
/9T/1P/Z/9j/1v/W/9j/2//g/+D/3//f/+f/5//j/+P/5//q/+X/4f/o/+j/5P/n/+T/
3v/b/9r/3v/e/93/3f/X/9X/1P/S/9f/2P/W/9n/1//W/9n/1P/S/83/yf/I/8v/zv/L
/8r/xP/F/8T/wv/D/8T/xP/D/8P/xP/E/8f/yf/K/8f/yv/N/8f/wP/A/8b/yv/M/8//
0v/O/87/1v/Z/9n/2f/b/+f/9f8HACUARwBjAHgAkACwALoApABzADMA///i/97/5f/p
/+L/1//T/8r/tf+r/7L/qP+c/6v/sv+r/7j/yP/J/87/yv/I/8n/x//G/8n/x//E/8L/
wf+//7//v//C/8X/x//I/8n/x//H/8f/x//H/8r/yP/F/8b/xP/B/8b/yv/L/8v/zP/L
/8n/yP/J/8L/wP/G/8L/w//E/8j/xv/H/8f/yf/M/8r/x//J/83/zf/J/8n/x//Q/8v/
yP/K/w==
         </WaveFormData>
      </LeadData>
      <LeadData>
         <LeadByteCountTotal>10000</LeadByteCountTotal>
         <LeadTimeOffset>0</LeadTimeOffset>
         <LeadSampleCountTotal>5000</LeadSampleCountTotal>
         <LeadAmplitudeUnitsPerBit>4.88</LeadAmplitudeUnitsPerBit>
         <LeadAmplitudeUnits>��V</LeadAmplitudeUnits>
         <LeadHighLimit>2147483647</LeadHighLimit>
         <LeadLowLimit>268435456</LeadLowLimit>
         <LeadID>V1</LeadID>
         <LeadOffsetFirstSample>0</LeadOffsetFirstSample>
         <FirstSampleBaseline>0</FirstSampleBaseline>
         <LeadSampleSize>2</LeadSampleSize>
         <LeadOff>FALSE</LeadOff>
         <BaselineSway>FALSE</BaselineSway>
         <ExcessiveACNoise>FALSE</ExcessiveACNoise>
         <MuscleNoise>FALSE</MuscleNoise>
         <LeadDataCRC32>2320547840</LeadDataCRC32>
         <WaveFormData>
AgACAAIAAgAAAAAAAAAAAP///v/9//z//f/+////AAD+//7//v/+//7//v/+//7///8A
AAEAAgAEAAQABAAEAAQABAAEAAQABQAGAAcACAAKAAoACgAKAAgABgAEAAIABAAGAAgA
CgAIAAgACAAIAAoACgAKAAoACgAKAAoACgALAAwADQAOAA0ADAALAAoADAAMAAwADAAN
AA4ADwAQABAAEAAQABAADgAOAA4ADgAMAAwADAAMAAwADAAMAAwACQAIAAcABgAFAAQA
AwACAAEAAAD///7//v/+//7//v/6//j/9v/0//L/8v/y//L/8v/y//L/8v/w//D/8P/w
//D/8P/w//D/8f/y//P/9P/2//j/+v/8//r/+v/6//r//P/+/wAAAgAEAAQABAAEAAUA
BgAHAAgACAAIAAgACAAJAAoACwAMAA4ADgAOAA4ADgAOAA4ADgAQABAAEAAQAA4ADgAO
AA4AEAAQABAAEAAQABAAEAAQABAAEAAQABAAEAAQABAAEAAOAA4ADgAOABAAEAAQABAA
DgAOAA4ADgAOAA4ADgAOABAAEAAQABAADwAOAA0ADAAOAA4ADgAOAA0ADAALAAoACgAK
AAoACgAMAAwADAAMAAoACgAKAAoACwAMAA0ADgALAAoACQAIAAoADAAOABAADgAOAA4A
DgAMAAwADAAMAA4ADgAOAA4ADQAMAAsACgAKAAoACgAKAAgACAAIAAgACgAKAAoACgAK
AAoACgAKAAwADAAMAAwADgAOAA4ADgANAAwACwAKAAwADAAMAAwADgAOAA4ADgANAAwA
CwAKAAoACgAKAAoACAAIAAgACAAKAAoACgAKAAoACgAKAAoACgAKAAoACgAMAAwADAAM
AAwADAAMAAwADAAMAAwADAAOAA4ADgAOAAwADAAMAAwADAAMAAwADAAOAA4ADgAOAA0A
CQAKAAkACAAFAAQAAwALAA4AEAARAA8ADgANAAwADgAOABAAEgAOAA4ADgAOAAsACAAG
AAUABQAAAAEA///9//z//f/8//r//P/8//z/AQADAAQABQAEAP//AAADAAMAAgABAAIA
BQAGAAUACQAJAAkACQAJAAsACwAMAAwACQAJAAoACgAJAAkACgALAA0ADQAOAA4AEgAP
AAkADgAUABgAIQAqAC4AMQAzADYANgAyAC0ALQAgAAwA8//b/77/n/97/2X/Y/9k/2j/
d/+J/6H/tP/E/9z/8f/+/wgAFQAeACYAKwAuAC4AJgAaABwAIgAeABwAHAAcABcAFgAV
ABUAFAAVABYAFgAWABUAFQAVABUAFwAXABcAFwATABIAEQAQABIAEwAVABMAEwATABMA
FAAWABYAFgAXABYAFQAUABUAFAAUABUAFwAVABQAFAAUABUAFQAYABgAGgAZABkAGgAY
ABYAEwAQABMAFwAZABoAFAATABMAEgAUABQAFQAVABUAFQAVABYAGAAYABgAGAAWABYA
FwAXABUAEwATABQAFwAYABgAGQAYABYAFQAUABAAEAAQABAADwAPABEADgAKAAkACQAG
AAYABQAEAAMA///9//z/+//6//b/9v/2//b/9P/y//H/8//z//D/8P/z//X/9f/0//P/
8v/x//D/7v/v//H/8v/z//P/8//1//r/+v/5//n//f/9//3////9//3//v8AAAMABAAF
AAQABQAEAAMABAAEAAQABAAFAAkADAANAAwACQAIAAkACAAKAAsACwALAAsACwAJAAkA
DgAPAA8ADgAOAA4ADwAPAA0ADQAOAA4ADQAMAAsACwALAAsACwAKAAsADAANAA4ADAAL
AAsACgAHAAcACQAHAAgACAAJAAsACQAJAAgACAAFAAQABQABAAEAAwADAAIABAAEAAQA
BAAGAAUABQAFAAQABgAGAAUAAwADAAMAAwADAAEAAQABAAMABAAFAAUAAgABAAAA//8B
AAEAAQABAP///////wEAAwD/////AAAEAAEAAQADAAIAAwAAAP7/AAAAAAAAAAD+//7/
/v/+//z/+//7//z//P/8//v/+//9//7//v/+//7//v/+//7//v/+//3/+v/6//v//P/8
//v//P/+/wAA/v/7//3/////////AAAAAPz//P/8//z//f/9//3//f/7//r/+//+/wAA
/v/+//7//v/9//z/+//6//z//P/8//z//P/8//z//P/8//z//P/8//z//P/8//z/9//5
//n/+f/4//n/+v////7//v/9//z/+v/6//r/+v/8//7/AAD+//z//P/8//v/+f/4//j/
+P/x//D/7P/q/+j/6v/q/+r/7v/u/+7/8P/x//H/8f/x/+7/8f/2//j/+P/4//r/+v/4
//b/+f/7//n/+f/5//n/+v/8//3//f/7//z//P/7//z//v8AAAEA/v/+//3//P8BAAEA
BAAKAA4AFQAeACIAJQAnACQAIAAeABsADQD2/97/xf+n/4j/Z/9P/0v/Uf9Y/2T/e/+L
/5f/rP/E/9j/6//4/wAADQAYABgAEQAQABIAEAAOAAoABAAIAAgACgAMAAkACQAJAAoA
CgAKAAoACQAIAAUABQAFAAUABQAFAAUABQAGAAYABgAGAAYABwAJAAcABgAFAAQABAAG
AAYABgAHAAgACQAKAA0ACwAKAAoACwAKAAgABwAGAAUABQAIAAgACQAJAAoADAALAAoA
CAAGAAcACwANAA4ACQAJAAoACgAKAAoACwALAAsACwALAAwADgAOAA4ADgAMAAwADQAN
AA4ADQAOABAADgAOAA0ADQANAAwADAAMAAwADAAMAAwABwAHAAkABgACAAEAAQD+////
/////////f/7//r/+f/4//T/9P/0//P/8v/x//H/8P/v/+v/6v/t/+//7//u/+z/7P/s
/+z/6//r/+z/7P/u/+//8P/z//j/+P/3//f/+P/3//b/9//3//f/+P/6//z//P/8//r/
/P/8//z//v/+//7//v////7/AAAAAP7/AQACAAUABgAEAAUABQAFAAQAAwAAAP//AwAF
AAYABgAFAAQABAADAAMAAwAEAAQABAAEAAQABQAFAAUABQAEAAIAAgACAAIAAwADAAQA
BAAFAAUABwAFAAMAAAD+//3///8BAAIABAADAAIAAwD///v//f/9//z//v/+//7//v/9
//v/+v/5//v//v////////////////////3//f/9//3//v///////f/9//3//f/7//v/
+//7//z//f/+/wEAAAD7//r/+v/8//n/+f/7//v//f/7//r//P/8//z//P/8//z//P/8
//v/+f/4//j/+//8//z//f/8//z/+//6//r/+v/6//r/+P/4//f/9P/3//n/+//8//f/
9v/2//b/9//1//j/+//5//n/+v/6//j/+P/4//j/+f/5//n/+f/3//7/+//0//j/+P/4
//j/+P/2//b/9v/2//b/9v/2//b/9P/0//T/9P/2//b/9v/2//b/9v/2//b/9v/2//b/
9v/4//j/+P/4//j/+P/4//j/+v/6//r/+v/3//n/+f/5//b/9f/0//f/+f/6//r/+v/5
//j/9//2//j/+v/8//r/+f/4//f/9f/z//L/8v/y/+r/6v/n/+b/5v/o/+j/6P/s/+z/
7P/u/+3/7f/t/+3/6v/t//L/9P/y//L/9P/0//L/8P/z//X/9f/1//X/9f/2//j/+f/5
//f/+P/4//f/+f/6//v/+//6//r/+f/4//f/+f/+/wQADgAXABwAHAAbAB8AJgAmACIA
GwARAAQA8v/Z/7n/mP93/1n/S/9P/1D/WP9n/3n/if+g/7b/xv/d//D/+v8BAAwAFAAT
AA4ADgAOAAwACgAIAAYABAAGAAgABQAIAAkACwAMAAoACgAJAAgABwAHAAcABwAHAAcA
BwAHAAgACAAIAAgACAAJAAsACQAHAAcABwAIAAoACgAKAAsACgAJAAgACQAJAAgACAAJ
AAoACgALAAwACgAJAAsACgAKAAkACQAKAAoACgAJAAgABgAJAAoACgAHAAcACAAIAAsA
DAAOAA8ADAALAAoACgAMAAwADAAMAAwADAANAA0ACwAJAAkACgAMAAwACwALAAkACAAI
AAgACQAKAAsADAAHAAUABQAAAP3//f/+//z//P/7//r/+f/7//v//P/9//n/9P/z//L/
8P/u/+z/6//s/+3/6//s/+3/7//v/+7/8f/y//P/9P/1//f/+v/8//v/+//7//3/AQAC
AAIAAwAEAAMAAgADAAQABQAHAAoADAAMAAwACgAOAA4ADgAQAA4ADgAOAA8ADgAQABAA
DgAPABAAEwAUABQAFQAVABUAFQAVABMAEwAVABUAFAASABMAFAAWABcAEwATABQAFAAW
ABYAFgAXABQAEwASABAAEQASABMAFAAUABMAEwASABEAEQATABEAEwASABIAEwATABMA
EgASABIAEgAUABEADgAPAA4ADAAOAA4ADgAOABAADwAPAA8ADgAQABAADwAQABEAEgAT
ABIADwAOAA0ADwAQABEAEQARABEAEQARAA8ADwAPAA8AEQARABEAEwATAA8ADwAQABAA
DQANAA8AEAATABIAEgAPAA4ADQAMAAwADAAMAAwADgANAA0ADgAQABAADwAPAA4ADgAN
AAwACwAMAA0ADgARABIAEgAQAA8ADwAPAA4ADQAOABAAEgAPAAsADAANAAwADQAPABAA
DQAMAAsACgAOAA8AEAARABEAFAARAA4AEAAQABAAEAAQAA4ADgAOAA4ADgAOAA4ADgAO
AA4ADgAOABAAEAAQABAADQAMAAsACgALAAwADQAOAAwADAAMAAwADQALAA4ADwANAAsA
CwALABEAEgASABEADwAOAA0ADAAMAAwADgAQABEAEgATABQAEgAOAAsACQAIAAIAAgD/
//7//v8AAAAA//8AAP///v8BAAMABAAFAAUAAQADAAcACgAKAAoADAAKAAoACAALAA0A
DQANAA0ADwAPABAAEAAMAAsACwAKAAkACQAKAAsADAANAA8AEAAOAA8ACwAMABIAGgAj
ACwANAA1ADMANgA8ADoALQAfABoADgD3/9v/tv+R/3f/Zf9f/2b/cv9//5P/q//A/87/
4v/7/woADgAVAB4AKAAxADQALgAoACAAGgAYABoAGQAaABsAFwAXABcAGAAYABkAGgAa
ABoAFwAXABcAFwAXABcAFwAXABYAFgAWABYAGAAZABsAGQAWABUAFAAUABQAFAAUABUA
GAAZABoAHQAZABgAGAAZABcAFgAWABYAFwAXABoAGgAZABcAFgAWABgAGAAXABYAFQAX
ABcAFgAUABUAFwAYABgAGAAZABkAGQAZABkAGgAYABgAGAAYABoAGgAbABsAGQAXABcA
GAAXABYAFAATABYAFgAXABgAFgAWABYAFgARABEAEwAQAAoACQAJAAYABgAFAAQAAwAE
AAMAAwADAAAA/P/8//z/+v/4//b/9f/1//X/8v/y//H/8//z//L/8//0//X/9v/0//X/
9//4//n/+f/5//v//v/+//3//f8BAAEAAQADAAMAAwAEAAYACAAIAAgABgAKAAoACgAM
AAoACgAKAAsADQAQABEAEAAOAA4AEAAQABAAEQARABEADwAPAA0ADQASABMAEwASABIA
EgATABMAEQARABIAEgAQABAAEAARABIAEwAUABQAEgASABIAEgASABEAEQAQAA8ADwAR
AA8ADgAMAAsACwANAA0ADAAMAAwADAAOAAsACgANAA4ADgALAAoACQAIAAkACQAKAAsA
DgAQABAADwAOAA0ADAALAAkABwAHAAcACQAKAAsACwAJAAkACQAJAAsACwALAAsACgAJ
AAgACQALAAcABwAIAAoABwAHAAkACQALAAkACAAGAAYABgAGAAcACAAJAAoACgAJAAkA
CgAJAAgABgAFAAcACAAIAAgABAAEAAQABAAGAAgACQAIAAYABwAIAAgABAAEAAUABgAI
AAUABwAJAAYABQAFAAQABAAEAAQABAAEAAMAAgABAAUACAAJAAQAAgAFAAYABwAIAAUA
BAADAAIAAwAEAAUABgAEAAQABAAEAAUABgAHAAgABgAEAAIAAAACAP//AQABAAMAAQAB
AAEABwAIAAgABwAEAAQABAAEAAQABAAGAAgABgAGAAYABgAFAAIAAAD//wAA+v/6//f/
9P/0//b/9v/2//j/+P/4//z//f/9//3/+v/1//b/+f/6//r/+v/8////AAD//wMABAAD
AAIAAQADAAMABAAEAAAA//////7/AAABAAMABQAEAAMAAwACAAAAAwAFAAoAFgAeAB8A
IAAiACcANQA2ACYAHgAbABEAAADq/8//sf+M/2X/U/9X/1X/Wv9u/4X/k/+h/7j/zv/i
/+//+v8IABUAGgAgACMAGgASABYAGAAQAAgACAALAA4AEQAPABAAEQATABQAEQAOAAoA
BgAIAAkACgALAA0ADQANAA0ACwAKAAkACAAKAAsADQALAA0ADQANAA4ADgAOAA4ADwAN
AA0ADQAPAA0ADAAMAA0ADQAMAAwADAAOAA8AEwAUABMAEQAQABAADgAOAA0ADAAPABMA
FQAWABIAEQARABAAEAAQABEAEQASABMAFAAWABYAFgAWABYAFgAWABcAFwAWABMAEgAS
ABUAFgAWABcAFgAUABMAEgAQABAAEAAQAA0ADQAPAAwACQAJAAoACAAHAAUAAwABAAAA
/////////v/6//r/+v/4//b/9P/z//H/8f/u/+7/8f/z//P/8v/w//D/8P/w//D/8f/z
//T/9f/1//X/9//5//j/9v/1//n/+f/5//v/+f/5//r//P8AAAAAAAD+//7//v/+/wAA
AAAAAAAAAQAAAAIAAgAAAAAAAAACAAIAAgADAAMAAwAEAAUABAAFAAUABQAEAAIABAAE
AAUABQADAAMABAAEAAIAAgACAAMAAwADAAMAAgAEAAQABAAEAAEA///+//z//P/9/wAA
//////7//v/////////+//7//v/+/wAA/f/5//v/+//6//r/+v/6//r/+P/3//f/9//6
//z//P/7//n/+f/5//n/+f/3//f/9//3//j/+f/5//n/+f/5//n/+f/5//n/+f/5//n/
+f/7//n/9f/1//b/+v/3//f/+f/3//n/9//2//j/+P/4//j/9//2//X/9P/2//X/9f/2
//b/9v/1//X/9//4//j/+P/0//T/9P/0//T/9P/z//D/8v/z//T/9P/0//T/9f/2//T/
8f/z//X/8v/x//H/8P/x//L/8//0//P/8//z//P/8//y//H/8v/0//X/9v/3//j/9f/0
//P/8v/0//T/9P/0//P/8v/x//D/8v/y//L/8v/w//D/8P/w//H/8v/z//T/9P/0//T/
9P/y//L/8v/y//T/9P/0//T/9P/0//H/8//0//X/9P/1//P/9f/0//L/7//u/+7/7v/x
//L/8//2//b/9P/0//T/9v/1//L/8P/u/+z/5f/k/+L/4v/j/+b/6P/o/+r/6v/q/+z/
7f/t/+v/6//n/+n/7//w//D/8P/y//L/8v/w//H/8//z//P/8//z//P/9P/y//H/8f/y
//L/8f/x//L/9f/1//X/9v/0//L/9//7//7/BgAMAA0AEgAaACMAKQAoACAAFgALAP3/
8P/a/7v/m/96/1n/R/9H/03/Vv9o/3v/h/+T/6r/xP/W/+f/+P/8////DAAWABUADAAE
AAQACAAKAAYAAgAAAAIABAABAAMAAwAEAAQABgAGAAUABAABAAEAAQABAAEAAQABAAEA
AAAAAAAAAAACAAMABQADAAEAAQABAAIABAAEAAQABQADAAMAAwAFAAMAAgACAAMABQAE
AAQABAAEAAUACQAKAAkABwAGAAYACAAIAAcABgAEAAcACAAIAAUABQAGAAYACAAIAAkA
CQAJAAkACQAKAAkACAAHAAYACAAIAAkACQALAAkACQAKAAsADAAMAA0ACwAKAAoACgAH
AAYABQAEAAMAAwAFAAIA/P/7//v/+P/6//n/+P/3//j/9//3//f/8//u/+3/7P/t/+z/
6//r/+v/6//o/+j/6f/r/+v/6v/o/+j/6P/o/+b/5//p/+r/7P/t/+7/8f/y//L/8f/x
//X/9f/1//f/+f/5//r//P/8//z//P/6//7//v/+/wAAAAAAAAAAAQD//wAA///8//3/
/v8BAAIAAAABAAEAAQAEAAUABAAFAAYABwAHAAYABAAEAAUABQADAAMABAAEAAQABAAE
AAUABgAHAAgACAAHAAYABQAEAAUABQAGAAYAAwADAAUAAwADAAIAAgADAAMAAwACAAIA
AgACAAQAAQABAAMAAwACAAAAAAAAAAAAAAD///////8AAAIAAgABAAEAAQABAAEA///9
//3//f8AAAIABAAFAAIAAQAAAP//AQABAAEAAQAAAP///v///wIA//8AAAIAAgD/////
AQAAAAEA/v/8//3//v///wAAAAAAAAAAAAAAAP////8AAAAAAAD///////8AAAAAAAD+
//7//v/+/wEAAgACAAAAAAABAAIAAgAAAAAAAQACAAIA//8BAAMAAwADAAQABAAAAAAA
AAAAAP/////////////+/wEABAACAAIAAgACAAIABAAEAAQABAAEAAQABAAEAAMAAgAB
AAAAAgACAAIAAgACAAIAAgACAAEAAAD///7/AQACAAMABAABAAAA/P/9/wAAAQAAAAEA
//8DAAQABAADAAIAAgACAAIAAgACAAQABAACAAIAAgAFAAUAAwACAP7//P/1//T/8v/y
//P/9v/0//T/9v/2//T/9v/3//f/+f/5//X/9//7//z//P/8//3//P/7//j//P///wAA
AQABAAEAAQACAAIAAQABAAIAAAD/////AAADAAMAAwAEAAoABgD//wEABAAIABAAGwAg
ACQAJQApADAALgAqACUAGQAMAP7/4//D/6r/kf9x/1v/V/9a/2T/d/+J/5f/pv++/9r/
7//4//7/CwAYACAAIQAiACQAJAAWABIAGAASABEAEgATAA8ADgANAA0ADAANAA4ADgAO
AA0ADQANAA0ADQANAA0ADQAMAAwADAAMAAsACwAMAAkACwANAA8AEgARABAADwAPAA8A
DwAPABEADQAMAAwADQAPAA4ADgAOAAsACwAOAA4ADgANAA0ADgAQABAADwAOAAwADwAQ
ABAADwAPABAAEAAPAA4ADgANAA0ADQANAA4AEAAQABAAEAAQABAAEQARABEADwAPABAA
DgAOAA0ADQAOAA4ADwAQAAwADAAMAAwACQAJAAsACAAGAAUABQACAAEA///9//v//P/7
//v/+//8//j/+P/4//X/8v/v/+3/6//r/+j/6P/r/+3/7f/s/+r/6v/q/+r/6//t//D/
8v/x//H/8f/z//j/+P/3//f/+f/5//n/+//5//n/+v/8/wAAAAAAAP7//v/+//7/AAAD
AAQABQAHAAcACAAHAAQAAwACAAMAAgADAAUABgAHAAcABwAFAAUACQALAAwADAALAAoA
CgAJAAcABwAIAAgACgAKAAoACwALAAsACwAKAAwADAAMAAwACwAJAAgABgAHAAcACQAH
AAkACAAIAAkABwAHAAYABgAEAAQABgADAAIABQAGAAYABgAGAAYABgAGAAUABQAFAAYA
CAAIAAcABwAHAAcABwAHAAUABQAFAAMABAAFAAUAAwADAAMAAwAFAAUABQAFAAUABQAF
AAcABwADAAMABAAGAAMAAwAFAAUABwAFAAQABAAEAAQABAACAAIAAgACAAMAAwAEAAYA
BgAGAAUABQAHAAgACAAIAAQABAAEAAQABQAGAAYABAAGAAcACAAIAAQABAAFAAYABAAB
AAMABQAFAAUABgAGAAYABgAGAAYABwAHAAcABwAJAAYA///+/wAAAQACAAMABAACAAIA
AgACAAIAAgACAAIAAwAEAAUABgAEAAQABAAEAAMAAgABAAAAAAAAAAAAAAACAAIAAgAC
AAIAAgACAP///////////f/9//3/AQACAAQAAwACAAIABAAEAAQABAAFAAYAAwACAAIA
AgABAP7//P/7//r/9P/2//P/8v/y//b/9v/2//j/9v/2//j/+f/3//f/9//z//f/+//8
//z//P/+//7//v/8////AQABAP//////////AQACAAIAAwADAAIAAAD//wIAAwADAAMA
AAAEAAIAAQAFAAgAEAAWAB0AJgAuACsAJwAqADIALgAfAA8AAADu/9X/tf+S/3H/V/9N
/0//WP9m/3f/if+d/7T/zP/i//P/+P8AAA0AFgAcAB0AGAAUABYAFAAQAA4ACgAKAAwA
DgALAAwADQAPABAAEAAQAA8ADgAMAAsACgAJAAoACwAMAA0ACgAKAAoACgAKAAsADQAL
AAkACQAJAAoADAAMAAwADQAPAA8ADwARAA4ADAALAAsADQAMAAwADAALAAsADgAOAA4A
DQANAA4ADAAMAAsACgAKAA0ADgAOAAkACQAKAAoADQAOABAAEQAQAA8ADgAOAA4ADgAO
AA4ADwAQABIAEwATABEAEQASAA8ADgAMAAsADAAMAA0ADgAMAAwADAAMAAkACQALAAgA
AwABAAAA/P////////////z/+//7//v//P/4//j/+P/0//L/8P/v/+//7//s/+z/6//t
/+3/7P/s/+z/7P/s/+z/7f/v//D/7//v/+//8f/z//L/8P/v//T/9f/2//n/9v/1//X/
9v/6//r/+v/4//r/+v/6//z//P/8//z//f/9//7//f/6//z//P/+//7//P/9//3//f/+
/////v///wAAAQABAAAA/v/+////////////AAAAAP7//v/+/////////////v/+//7/
/v/+/wAA//////7//////wEA///9//z//P/9//v/+//6//r/+//8/////f/6//v/+v/4
//r/+v/6//r/+v/5//n/+f/4//r/+v/5//n/+f/5//n/+f/3//f/9//3//j/+f/5//f/
9//3//f/+f/5//n/+f/3//f/9//5//n/9f/1//b/+v/3//f/+f/3//n/9//2//f/+P/5
//r/+f/4//f/9v/4//f/9//4//X/9P/y//H/8v/0//X/9v/y//L/8v/y//T/9v/3//b/
9f/1//X/9P/z//T/9v/4//j/9f/3//n/9f/1//b/9v/z//L/8f/w//P/8//z//P/9//0
/+//7P/w//H/8v/z//T/9P/0//T/9P/y//L/8v/y//L/8v/y//L/9P/0//T/9P/0//T/
9P/0//T/9P/0//T/9P/0//T/9P/y//L/8v/y//L/8v/y//L/8v/y//L/8v/1//b/9//4
//X/9P/z//L/9P/0//T/8f/x//H/8f/v/+//7//z//T/9P/z//L/8v/0//T/9P/0//j/
+v/4//j/+P/4//f/9P/x/+//7f/m/+j/5f/k/+T/5v/m/+b/6P/o/+j/6v/r/+3/7f/t
/+n/6f/t/+7/7v/s/+7/7v/u/+7/8f/z//P/8f/x//H/8f/z//T/9P/1//T/9P/z//P/
9v/3//f/9//4//j//P/7//v//P8AAAQADQAWABgAHQAnACoAJAAaAA8ABQD2/97/v/+f
/3z/Xf9L/0H/Qf9Q/2j/d/9//5H/qv/A/9L/5f/y//7/CQAUABgAFwAOAAIAAgAGAAQA
AgACAAQABgAIAAUABwAHAAgACAAHAAYABAACAAMAAwADAAMAAQABAAEAAQAAAAAAAAAA
AAEAAwAGAAUABQAFAAUABgAEAAQABAAFAAMAAwADAAUABAAEAAUABwAHAAYABgAGAAQA
AwAFAAQABAADAAMABAAEAAQAAwACAAQABwAIAAgABQAFAAYABgAEAAQABQAFAAYABwAI
AAoACQAIAAcABgAJAAoADAANAAwACQAIAAgACAAIAAcABwAJAAgACAAIAAQABAAEAAQA
AgADAAYABAD9//v/+v/2//T/8//y//H/8f/x//L/8//w/+z/7P/s/+z/7P/s/+3/6v/p
/+X/5P/l/+f/5//m/+T/5P/k/+T/5P/l/+f/6P/p/+n/6f/r//D/8P/v/+//7//v/+//
8f/y//P/9f/4//f/9v/1//L/9f/2//f/+v/4//j/+P/5//z//v/+//z//P/8//7//v/+
/////////wEAAQD/////AgADAAMAAgAAAAAAAQABAP3//f/+//7///8AAAEAAwADAAMA
AwACAAIAAgACAAIAAQD///7//P/9//3////9//3//P/8//3//f/9//z//P/+//7/AAD9
//3///////7//P/8//z//P/8//v/+//7//z//v/+//3//f/9//3//f/+//3//v////7/
/v/+//3//P/9//7////+//3//P/7//v/+//7//3////7//v//P/8//n/+f/7//3////9
//z/+v/6//r/+v/8//z//P/8//r/+f/5//r//P/8//v/+//9//7//v/+//7//v/+//7/
/f/+//7//P/6//v//P/8//r/+v/7//z//P/5//v//f/9//3//v/+//z//P/8//z//v//
/wAAAQD7//T/+f/+//r//P/8//z//P/+//7//v/+//z//P/8//z//P/8//z//P/6//r/
+v/6//z//P/8//z//v/+//7//v/9//z/+//6//z//P/8//z//v/+//v//f///////f/9
//v///8AAAAA/f/8//z//P/9//7///8CAAMAAAD///7/AAD///z/+v/6//r/9f/2//H/
7v/s/+z/7v/u//D/8P/w//L/8//z//T/9f/y//X/+f/6//r/+v/7//r/+f/2//v//f/9
//3//P/7//r/+v/6//n/+f/6//v/+//8//7/////////AAACAAAA+//9/wQACgAQABUA
HgAiACMAJwAsACwAKAAhABUABgD2/+H/xf+o/4P/Yf9T/1X/WP9i/3f/if+b/67/xP/c
/+v/8v8EABMAGAAcACMAHgAaABgAEAAKAAwACgAJAAoACwAHAAkACQAKAAoADAAMAAsA
CgAHAAcABwAHAAcABwAHAAcACAAIAAgACAAFAAUABgADAAQABQAGAAgACgAKAAoACwAJ
AAkACQALAAkACAAIAAkACwAKAAoACgAHAAcACgAKAAoACQAJAAoACwAMAAwADAAQAAsA
CAAKAA==
         </WaveFormData>
      </LeadData>
      <LeadData>
         <LeadByteCountTotal>10000</LeadByteCountTotal>
         <LeadTimeOffset>0</LeadTimeOffset>
         <LeadSampleCountTotal>5000</LeadSampleCountTotal>
         <LeadAmplitudeUnitsPerBit>4.88</LeadAmplitudeUnitsPerBit>
         <LeadAmplitudeUnits>��V</LeadAmplitudeUnits>
         <LeadHighLimit>2147483647</LeadHighLimit>
         <LeadLowLimit>268435456</LeadLowLimit>
         <LeadID>V2</LeadID>
         <LeadOffsetFirstSample>0</LeadOffsetFirstSample>
         <FirstSampleBaseline>0</FirstSampleBaseline>
         <LeadSampleSize>2</LeadSampleSize>
         <LeadOff>FALSE</LeadOff>
         <BaselineSway>FALSE</BaselineSway>
         <ExcessiveACNoise>FALSE</ExcessiveACNoise>
         <MuscleNoise>FALSE</MuscleNoise>
         <LeadDataCRC32>3107249240</LeadDataCRC32>
         <WaveFormData>
9P/0//T/9P/2//b/9v/2//X/9P/z//L/9f/2//f/+P/4//j/+P/4//j/+P/4//j/+//8
//3//v8AAAAAAAAAAAEAAgADAAQABQAGAAcACAAJAAoACwAMAAoACgAKAAoADQAQABMA
FgAWABYAFgAWABkAGgAbABwAHwAgACEAIgAlACgAKwAuAC8AMAAxADIANAA2ADgAOgA/
AEIARQBIAEsATgBRAFQAVgBYAFoAXABeAGAAYgBkAGgAagBsAG4AcAByAHQAdgB3AHgA
eQB6AHsAfAB9AH4AgACAAIAAgAB+AHwAegB4AHUAdABzAHIAbgBsAGoAaABkAGAAXABY
AFIATgBKAEYAQgA+ADoANgAyADAALgAsACgAJAAgABwAGgAYABYAFAASABAADgAMAAoA
CgAKAAoABwAGAAUABAAEAAQABAAEAAYABgAGAAYABAAEAAQABAAEAAQABAAEAAIAAgAC
AAIAAwAEAAUABgAEAAQABAAEAAQABAAEAAQABgAGAAYABgAEAAQABAAEAAQABAAEAAQA
AgACAAIAAgAAAAAAAAAAAAIAAgACAAIAAQAAAP///v/+//7//v/+//3//P/7//r/+v/6
//r/+v/8//z//P/8//n/+P/3//b/+P/4//j/+P/1//T/8//y//X/9v/3//j/9//2//X/
9P/z//L/8f/w//D/8P/w//D/8P/w//D/8P/v/+7/7f/s/+r/6v/q/+r/6//s/+3/7v/s
/+z/7P/s/+z/7P/s/+z/7v/u/+7/7v/t/+z/6//q/+z/7P/s/+z/7P/s/+z/7P/q/+r/
6v/q/+r/6v/q/+r/6f/o/+f/5v/o/+j/6P/o/+j/6P/o/+j/6P/o/+j/6P/q/+r/6v/q
/+j/6P/o/+j/6P/o/+j/6P/q/+r/6v/q/+j/6P/o/+j/6v/q/+r/6v/q/+r/6v/q/+n/
5f/m/+X/4//i/+L/4//o/+z/7f/s/+v/6v/p/+j/6f/q/+z/7v/s/+v/6//r/+n/5//m
/+X/5v/k/+X/5v/j/+P/4//i/+L/4//j/+T/6P/o/+f/5v/j/9//3//j/+L/3//e/97/
4f/h/97/4v/k/+T/5P/k/+H/4f/j/+P/4P/g/+H/4f/h/+H/4f/i/+T/5P/l/+X/6f/i
/97/4//s//D/+P8DAAkACgANABQAGwAhADIATgBiAHMAhwCZAJkAhQBmAEYAJgADAOf/
1f/M/8r/uf+h/5f/l/+Z/5//qP+u/7P/t//D/8z/0f/W/+X/+P/4//f/+v/6//r/9//5
//r/+v/7//z//f/+//7//f/9////AgACAAIAAgD//wAA///+////AgADAAQAAwADAAYA
BgAHAAcACAAIAAgACAAJAAkACgAIAA4ADwAOAA0ADgANAA8AEQATABUAFQAWABcAGgAZ
ABkAGAAXABkAHQAgACEAHgAdAB4AHgAiACUAJwApACoALQAuADAANAA2ADoAPwBAAEEA
QwBFAEUARQBHAEwAUgBVAFgAXABeAF8AYABiAGIAZABpAGsAbQBuAHMAcwBzAHQAdgB2
AHgAegB8AHwAewB6AHkAeAB4AHMAcgByAHIAcABtAGkAaABnAGYAXwBfAF4AWgBVAFIA
TQBGAD8AOgA3ADQAMAAuACoAJQAjACIAHwAbABcAFwAUABEADwALAAkABgAGAAgABwAE
AAMAAQD+//7//v/+//z//P/9//7/AAABAP///P/+//7//f/8//z//f/9//v//f/9//v/
//8AAAAA/v8AAAEAAQABAAEA//8BAAEA///////////+//7//v/9//7///8AAAEAAAD/
/////v/9//z//P/7//r/+//8//7//P/8//z/+v/4//f/9v/1//f/9//1//T/9P/0//T/
9P/2//X/8//z//P/9f/1//L/8P/w//D/8P/x//D/7//v/+//8P/w/+//7P/r/+v/6//r
/+v/6//r/+r/6v/q/+z/6v/n/+f/6P/q/+r/6v/q/+j/6P/n/+f/6P/o/+b/5v/l/+X/
5f/m/+T/4//j/+P/4//j/+P/4//j/+P/4//j/+T/5P/k/+T/4v/j/+P/4f/f/+D/4f/h
/9//4P/i/+T/4v/h/+H/4//i/+L/4//j/+D/3//f/9//4P/g/+D/4P/g/93/3//i/+T/
4v/i/+L/4v/h/+D/3//e/97/3v/e/97/4P/g/+D/4P/g/+D/4P/g/97/3v/e/97/2f/b
/9v/2//b/9z/3v/h/+L/4v/g/+D/3v/e/97/3v/g/+H/4v/i/9//3//f/97/4P/h/+L/
4//d/9z/2//Z/9n/2f/Y/9j/2//b/9z/3v/c/9v/2v/Z/9b/1//c/93/3f/d/97/3v/c
/9f/2f/a/9n/2P/X/9X/1v/Z/9r/2P/Y/9n/2f/Z/9v/2//c/9z/2f/Z/9j/1//e/97/
4f/m/+z/9P/7/wEABAAJAA4AGQAvAEwAZAB4AJMAqQCnAI8AdQBWADYAGAD3/9v/1f/K
/6r/kf+D/33/gf+F/4n/lP+g/6f/r/+5/8r/2f/k/+f/6P/u//H/9P/0//T/8v/1//f/
+P/4//j/+P/4//j/9//3//n/+P/4//j/+P/6//z//P/8//7/AAAAAAAA/v/9/////v8B
AAEAAgACAAUABgAIAAkACQAGAAsACwAKAAkACgAJAAkACwANAA8AEQASABMAFgAVABUA
FAATABcAGwAeAB8AHQAdAB8AIAAkACcAKQArACwALwAwADIANwA4ADsAPwBAAEEAQwBF
AEoASwBOAFQAVQBXAFkAXABfAGEAYwBmAGoAbABxAHMAcwB0AHkAeQB7AHwAfgB+AIIA
hACGAIYAhQCEAIMAggCBAH0AfQB+AH4AfAB5AHUAcwBxAG8AZwBmAGQAXwBZAFYAUQBK
AEMAPAA5ADYAMgAvACwAKAAnACQAIQAdABkAFgASAA4ACwALAAkABgAGAAYABQACAAEA
AQD+//7//v/+//z//P/9//3//v/+//v/+//+///////+//7///////z//f/8//n//P/+
/////v/9//3//P/7//3/+//9//3////////////+//7//v/9//v/+//7//v//f/9//7/
/v/+//7///////r/+f/4//j/+//8//3//P/5//n/+f/5//f/9//1//T/9v/2//b/9v/1
//P/8P/v//P/9f/1//L/9P/0//T/9P/x//D/7//v/+//8P/w/+//7v/t/+3/7f/t/+3/
7f/t/+3/7v/v//L/7f/p/+j/6P/q/+r/6v/q/+r/6v/p/+n/6v/q/+j/6P/p/+n/6f/q
/+n/5//m/+X/5v/n/+j/6f/n/+f/5//n/+b/5v/m/+b/5f/l/+T/4f/i/+T/5v/n/+P/
4v/i/+L/4//j/+T/5//k/+T/5f/l/+T/4//j/+P/5P/k/+T/5P/i/+f/5//i/+T/5v/m
/+b/5v/k/+T/5P/k/+L/4v/i/+L/4P/g/+D/4P/i/+L/4v/i/+L/4v/i/+L/5P/k/+T/
5P/k/+T/5P/k/+T/5P/k/+T/5P/k/+T/5P/j/+X/5f/l/+L/4v/j/+X/6P/o/+b/5v/k
/+T/5P/k/+b/5//o/+j/5v/l/+T/4v/i/+P/5P/l/+L/4v/i/+H/3//f/97/3v/h/+H/
4v/k/+L/4f/g/9//3f/d/+H/4f/f/9//4P/g/93/2f/c/97/3v/e/97/3f/f/+H/4f/e
/97/3//f/9//4f/h/+L/4v/f/9//3v/d/9z/3P/j/+r/9P/8///////+/wUAEAAXACUA
PABWAHAAjQCpALEApQCPAHYAXgBAAB0A+//l/9r/yP+v/5f/h/+D/4f/i/+Q/5z/pf+t
/7X/xP/T/+D/5//u//L/8//2//b/9v/4//v//f/+//7//v/+//7//v/9//3///8AAAAA
AAAAAAIABAAEAAQABgAIAAgACAAGAAUABwAGAAkACQAKAAoACgAKAAsACwALAAgADQAN
AA4ADwASABMAEQATABUAFwAVABYAFwAaABoAGwAbABsAGgAdAB8AHwAgACEAJAAmACoA
LQAvADEALwAxADEAMgA3ADgAOwA/AEMARQBIAEsATABLAEwAUABVAFcAWQBcAF0AXwBh
AGQAZwBqAHAAcwBwAHAAdABzAHQAdgB5AHoAfAB+AIAAgACDAIQAhQCGAIIAfQB8AHwA
egB4AHUAcQByAHEAcABpAGYAZABfAFkAVwBTAE0ARwBDAEEAPwA8ADcAMgAsACkAKAAl
ACEAHQAZABYAEwARABEADwAMAAwADAALAAgABwAJAAYABgAGAAUAAgABAAEA//8AAAAA
/f/8/wAAAgADAAIAAgADAAMA//8BAAEA/////wAAAAD+/wAAAQABAAEA///9//////8A
AAEAAgADAAIAAAD+//v//P/9//7////+//3//f/8//r/+v/7//v/+v/7//z//v/8//z/
/P/6//v/+//7//v/+v/5//b/9P/2//b/9v/2//b/9f/z//P/8//1//X/8v/z//T/9f/2
//T/8v/w/+//8f/y//L/8f/w/+//7//v/+3/7f/t/+3/7v/u/+7/8P/u/+v/6//s/+r/
6v/q/+r/7f/u/+7/7//t/+z/6f/o/+X/5f/l/+b/5//n/+j/6f/p/+n/6f/p/+j/5//m
/+X/5f/m/+f/6P/o/+n/6f/n/+X/5v/n/+f/5f/m/+j/6v/n/+X/5P/l/+P/5P/m/+f/
5f/j/+L/4f/l/+b/5//o/+b/6f/n/+T/6P/m/+b/5v/m/+T/5P/k/+T/5P/k/+T/5P/k
/+T/5P/k/+b/5v/m/+b/5f/k/+P/4v/j/+T/5f/m/+X/5P/j/+L/4//h/+T/5f/l/+T/
5P/l/+X/6P/o/+b/5P/k/+T/5P/k/+T/5f/m/+n/6f/q/+v/5//l/+T/4//j/+D/4P/g
/+H/4f/h/+D/3//f/97/3v/i/+L/4f/g/9//2//b/9//4f/f/9//4P/e/93/2f/c/97/
3v/e/97/3//f/+H/4f/d/9z/3P/b/9r/2f/Y/9j/2//c/97/3//d/9z/2v/Z/+D/6P/y
////CQAIAAkAEAAdACkANgBGAGIAfQCTAJ0AiwBvAFYANAAKAPH/3//L/8T/wv+z/5n/
j/+V/53/nf+i/6j/r/+3/8H/yv/R/9j/3//q//L/8f/0//T/9P/y//X/9//4//n/+v/7
//z/+v/5//n/+//6//r/+v/6//r//P/8//z//f8AAAEAAgD///3//v/8//////8AAAAA
AwAEAAYABwAHAAQACQAJAAgABwAIAAcABwAJAAsADQALAAwADQAQABAAEQARABEAEAAT
ABUAFQAWABcAGgAcABwAHwAhACMAJgApACoALAAuAC4AMAAzADYAOQA9AEEAQgBBAEIA
RgBHAEkASwBOAFQAVwBaAF4AXgBgAGUAZwBnAGgAbQBtAGwAbABtAGwAbgBwAHIAcgBy
AHIAcgByAHIAbQBsAGwAagBoAGUAYQBgAF8AXgBXAFYAVABPAEkASQBFAD8AOQA2ADMA
MAAsACoAJgAhAB8AGgAXABMADwAOAAwACgAJAAkABwAEAAQAAgABAP7//f////z//P/8
//r/+P/4//n/+v/8//3/+//3//r/+//7//r/+v/7//v/9//5//n/9//7//z//P/6//r/
+//7//v/+//5//v/+//7//v/+//7//3//v///////v/9//z/+//8//v/+//6//j/+P/5
//n/9f/1//X/9v/4//j/+P/2//f/9//3//f/+f/5//f/9v/1//T/8//y//T/8//x//H/
9f/3//f/9P/x//D/7//u/+3/7P/r/+v/7f/u/+7/7f/s/+v/6//r/+3/7f/t/+3/6//q
/+n/6v/q/+f/5//o/+j/6P/o/+j/6P/o/+f/5//o/+j/5v/m/+f/5//n/+j/6P/n/+f/
5//m/+X/5P/j/+T/5f/m/+f/5f/k/+P/4v/j/+X/5v/l/+P/5P/l/+X/4P/g/+H/4v/k
/+P/4//l/+D/4P/h/+H/4v/h/+H/4f/h/+D/3//e/+D/5f/l/+D/3v/h/+L/4//k/+P/
4v/h/+D/4f/i/+P/5P/j/+L/4f/g/+H/4v/j/+T/4f/g/9//3v/f/93/4P/h/9//3v/e
/9//4//m/+b/5P/i/+L/4v/i/+L/4v/j/+T/5v/l/+X/5f/k/+P/4//j/+P/4P/g/+D/
3//f/9//3v/e/9//3//g/+L/4v/h/+D/3f/Z/9n/3f/d/9v/2//c/93/3f/a/97/3//e
/93/3P/d/93/3//f/9v/2v/a/9n/2v/b/9z/3v/d/9z/3P/b/9n/3P/g/+X/8P/6//r/
+//7/wIAFwAcABsAKwBIAGIAfgCbAKsAqQCPAG0AVAA6ABYA8//h/93/zv+y/5n/i/+F
/4X/h/+R/5z/oP+t/73/w//K/93/6v/r/+r/7v/w//T/9f/2//f/+//+/wAA/f/6//f/
9P/3//f/+P/7//7//v/+//7//f/+//3//P/+/wAAAAAAAAAAAQAFAAYABwAHAAgACAAJ
AAgACAAHAAkABgALAAsACQAJAAsACwAOABEAFAAXABYAFgAWABgAGAAZABkAGQAdACEA
JAAlACQAIwAkACQAJgApACsALQAvADMANQA4AD0APgBBAEUARQBHAEoATQBNAE0ATwBU
AFoAXQBgAGQAZgBnAGgAagBsAG4AcwB1AHUAdgB7AHsAfAB+AIEAggCDAIQAhQCEAIQA
hACEAIQAgwB/AH8AgAB/AHwAeABzAHAAbwBuAGcAZgBkAF8AWQBVAFEASwBFAEAAPQA6
ADYAMgAuACkAJwAiAB8AGwAXABcAFAARAA8ACwAJAAYABgAIAAcABAADAAIA/v/9//z/
/P/6//r/+//7//z//P/5//X/+P/5//n/+v/6//v/+//7//3//f/7//z//P/7//j/+v/7
//v/+//7//n/+//7//r/+f/4//f/+v/6//r/+f/7//v/+//7//f/9f/0//L/8//0//b/
9//z//P/8//0//b/9v/2//T/8//z//P/8//x//H/7//u/+7/7v/u/+7/7v/t/+v/6//t
/+//7//s/+v/6v/p/+j/6f/o/+f/5//n/+j/6P/n/+j/5//n/+f/5f/l/+X/5f/k/+T/
5P/m/+T/4f/h/+L/4v/i/+L/4v/i/+L/4f/h/+L/4v/g/+D/3f/d/93/3v/g/9//3//f
/9//3//f/9//3//f/9//3//c/9z/3P/c/9r/2//b/9n/2f/a/9v/2//Z/9r/3P/e/9z/
2//b/93/2P/Y/9n/2f/b/9v/3P/d/93/3P/b/9r/2v/b/9n/2v/c/93/3v/f/+D/3f/c
/9v/2v/b/9z/3f/e/93/3P/b/9r/2v/a/9r/2v/Y/9j/2P/Y/9n/2v/b/9z/3P/c/9z/
3P/a/9r/2v/a/9z/3P/c/9z/3P/c/9n/2//c/93/3f/e/93/3f/e/9z/2v/a/9r/2v/d
/97/3//h/+H/4P/e/93/3v/e/97/3//e/93/2f/Y/9n/2f/a/9v/3P/c/93/3f/c/97/
3v/d/9r/2f/V/9X/2//b/9n/2f/a/9r/2f/V/9b/2P/Y/9j/2P/X/9f/2f/X/9T/1P/V
/9f/1//X/9f/2P/Y/9j/2f/V/9P/2P/e/+P/6v/w//L/9////wgADwAUABsALQBEAGAA
fgCZAKkAoQCJAG8AVAA8ABwA/f/n/9//yv+q/5P/h/+B/4P/i/+L/4r/mP+r/7f/u//E
/9P/4v/r/+7/8P/w//L/8f/w//D/8//1//b/9v/2//b/9v/2//X/9f/3//j/+P/4//j/
+P/6//r/+v/7//7///8AAP7//f////7/AQABAAIAAgACAAIAAwADAAMAAAAFAAUABwAH
AAkACQAJAAsADQAPAA8AEAARABQAFAAVABUAFQAWABkAGwAbAB0AHQAfACAAIAAjACUA
JwAqAC0ALgAwADEAMgA1ADkAOwA9AEAAQwBHAEcASQBOAFEAUwBVAFgAWwBdAF8AYgBi
AGQAaQBrAG0AbgBzAHMAcQByAHQAdAB2AHgAegB6AHoAegB6AHoAeABzAHIAcgByAHAA
bQBpAGoAaQBoAGEAXABaAFUATwBNAEkAQwA9ADgANQAyAC4ALAAoACMAIQAeABsAFwAT
ABMAEAANAAsACQAHAAQABAACAAEA/v/9/////P/8//z//v/8//z//f/8//z/+//3//f/
+v/7//v/+P/4//n/+f/4//v//P/7//v//P/8//r/+v/7//v/+//5//f/+f/5//n/+f/5
//n/+//8//3//f/8//v/+v/5//n/+f/6//r/+P/4//n/+f/5//n/+f/6//n/+P/3//T/
9f/1//X/9f/1//X/8//y//L/8v/y//L/8v/x/+//7//v//H/8f/u//D/8P/w//D/7f/s
/+v/6//s/+7/7//v/+z/6//r/+v/6f/p/+n/6f/m/+b/5v/o/+n/5//o/+r/6v/q/+r/
6v/n/+b/5P/j/+X/5v/l/+b/5f/l/+X/5v/m/+X/5f/l/+X/5f/l/+X/5f/l/+X/5f/j
/+L/4f/g/+H/4//k/+P/4//k/+X/5f/k/+T/5f/m/+T/4//j/+X/5P/k/+X/5f/i/+H/
4f/h/+D/4P/g/+D/4v/h/+P/5P/k/+T/5P/k/+T/5P/k/+T/5P/k/+T/5P/k/+H/4P/f
/97/4f/i/+P/5P/j/+L/4f/g/97/3v/e/97/4f/i/+P/5P/h/+D/3P/d/97/3//f/+D/
3//h/+T/5P/i/+L/4v/i/+L/4v/i/+P/5P/k/+P/4//k/+T/5P/l/+L/4f/d/9z/3f/d
/97/3//c/9z/3f/d/9z/3v/e/93/3v/d/9n/2f/f/9//3f/d/93/3P/a/9X/2v/c/9z/
3P/c/9v/2//d/9//3P/c/93/3P/b/9r/2f/c/9z/3P/d/+X/3//Y/9j/2//i/+z/9v/7
/wEAAAAHABIAFwAfADIARgBcAHUAhwCRAI0AewBeADwAGAD5/+P/0//M/8D/qf+Z/5f/
l/+V/5f/oP+q/63/sf+7/8r/1f/Y/+H/8P/w//P/9v/2//b/8//1//b/9v/4//j/+P/4
//j/9//3//n//P/8//z//P/8//7//v/+//v//P/7//r//P/9/wEAAgABAAEAAgACAAIA
AgADAAMABQACAAcABwAHAAcACQAJAAcACQALAA0ADQAOAA8AEgAUABUAFQAVABQAFwAZ
ABkAGwAbAB0AHgAfACEAIgAjACQAJwAoACoALQAuADEANQA3ADkAPAA/AEMAQwBFAEoA
SwBNAE8AUgBWAFkAXABgAGEAYgBmAGcAZwBoAG0AbQBvAHAAcgByAHMAdAB1AHQAdgB2
AHYAdgB1AHEAcQByAHEAbgBqAGUAYgBhAGAAWQBZAFgAVABPAEsARwBBADsAOQA3ADUA
MgAsACgAIwAhACAAHQAZABUAEQAOAAsACQAFAAMAAAAAAAIAAQD+//3//f/6//r/+v/7
//r/+//9//v//P/8//n/9v/4//j/9//4//j/+f/5//f/+f/5//f//P/+/////v/9//3/
/P/7//v/+f/7//v//f/9//3//f/8//z//P/7//z//f/+/////P/7//v/+v/4//j/+f/5
//n/+f/5//r/+P/4//j/9v/3//f/9//3//f/9//1//T/9v/2//b/9v/2//X/8//z//P/
9f/1//L/9P/0//T/9P/x//D/7//v/+//8P/w/+//7v/t/+3/7f/r/+v/6//r/+v/7P/t
//D/7v/r/+v/7P/q/+r/6v/q/+z/7P/r/+v/6v/q/+j/6P/n/+f/5//o/+r/6f/p/+n/
6f/p/+n/6f/p/+n/6f/p/+j/6P/o/+j/6P/p/+n/5//n/+j/6f/p/+b/5v/n/+j/5v/l
/+X/5//l/+b/6P/p/+j/5//n/+f/6P/o/+j/6P/q/+n/4f/e/+L/5P/k/+T/5P/k/+T/
5P/k/+T/5P/k/+T/5f/m/+f/6P/n/+b/5f/k/+L/4v/i/+L/4P/g/+D/4P/i/+L/4v/i
/+L/4v/i/9//4f/h/+H/4P/e/9//4f/k/+X/5P/l/+b/5v/m/+b/5v/l/+b/5v/l/+P/
4//i/+H/4//j/+P/4P/i/+L/4f/h/+H/4P/g/+H/3//g/+L/4v/f/97/3f/Z/9v/3//f
/93/3//g/+D/3//Z/9z/3v/e/9z/3P/b/9v/4P/h/9//4P/e/93/3P/b/93/3v/e/97/
2//f/9//3v/g/+X/7P/y//j/AQAHAAYABQAOACMANQBGAFwAeACXAK0AqQCXAIEAZgBE
ACIAAwDn/9v/0P+6/6P/k/+N/4v/h/+J/5b/nv+p/7f/v//K/93/6P/r/+7/8P/x//T/
9P/0//b/+f/7//z//P/8//z//P/6//n/+f/7//7//v/+//7//v8AAAAAAAAAAAIAAgAC
AP////8CAAIABQAFAAYABgAKAAoACwALAAoABgAKAAkACwALAA0ADQALAA0ADwARABEA
EgATABYAFAAVABUAFQAYABsAHQAdABsAGwAdAB4AIwAnACoALQAtAC8ALwAwADMANAA3
ADsAPgBBAEUASQBLAEsATQBSAFIAUwBUAFYAWgBdAGAAZABmAGgAbQBvAHEAcgB3AHcA
dgB2AHcAdgB5AHwAfwCAAIAAgACAAIAAgQB9AH0AfgB9AHoAdgBxAHAAbwBuAGcAZABi
AF0AVwBVAFEASwBFAD4AOwA4ADQALgAqACUAIwAfABsAFgARABAADgAMAAsACAAFAAEA
AAACAAEA/v/9//3/+v/6//r/+v/4//j/+f/3//j/+P/1//P/9v/3//f/9P/0//X/9f/0
//f/+P/3//f/+P/4//b/9f/1//T/8//1//P/9f/1//X/9f/1//X/9v/2//b/9f/z//P/
8//z//P/8//0//T/9P/0//X/9f/x//H/8f/y//L/8v/y//D/8v/z//T/9f/y//H/7v/s
/+7/7v/u/+7/7v/t/+v/6//r/+3/7f/q/+r/6v/q/+r/6f/o/+f/5//n/+j/6P/n/+b/
5f/l/+X/5f/l/+X/5f/k/+T/5P/m/+T/4f/h/+L/4v/i/+L/4v/i/+L/4f/h/+T/5P/i
/+L/4f/h/+H/4v/g/9//3//f/97/3f/c/9v/3P/d/97/3//c/9z/3P/c/93/3//g/9//
3v/e/97/3f/d/97/4P/i/+D/3//f/+H/3v/e/9//3//d/9v/2v/Z/9z/3P/c/9z/4P/d
/9n/1v/Y/9v/3P/d/97/3P/c/9z/3P/a/9r/2v/a/9r/2v/a/9r/3P/c/9z/3P/c/9z/
3P/c/9z/3P/c/9z/3v/e/97/3v/c/9z/3P/c/9r/2v/a/9r/2v/a/9r/2v/d/97/3//g
/93/3P/b/9r/2//c/93/2//d/93/3f/c/9r/2//d/+D/4P/e/97/3v/g/+D/4P/g/+P/
5P/k/+P/4//j/+L/4f/g/9//3v/a/93/3v/e/9//3f/c/9z/3f/b/9z/3v/e/9//3v/d
/9n/2f/d/93/2//Z/9r/2v/Z/9f/2v/c/9z/3P/c/9v/2//f/9//3P/c/9v/2//b/9v/
3f/e/97/3v/f/+H/5f/i/+L/5f/q/+z/9P/9////BAARABwAIwAxAEYAZACCAJ0ArQCp
AJUAfQBmAEYAIgAHAPP/5f/Q/7j/o/+R/4f/if+N/5H/mP+k/7P/v//D/8b/1//m/+v/
8P/0//X/+P/4//j/+v/9////AAD///7//f/8//3//f/+/wEAAQAAAP///v/+/wAAAAAA
AAEABAAFAAYABwAHAAoACgAJAAkACgAKAAoACgALAAsADAAKABAAEQARABEAEwATABIA
EwAUABUAFQAWABcAGgAYABkAGQAZABsAHwAiACMAJQAlACcAKAApACsALAAtAC4AMQAy
ADQANwA4ADsAPwBCAEUASQBNAE4ATQBOAFIAVQBXAFkAXABfAGEAYwBmAGgAagBvAHEA
cgB0AHoAewB6AHoAewB6AHsAfAB9AHwAgACAAIAAgACAAHsAegB6AHsAegB4AHUAcQBv
AG0AZQBjAGIAXgBZAFUAUQBLAEUAQAA9ADoANgAyAC4AKQAnACYAIwAfABsAGAAUABAA
DQAMAAsACQAKAAcABQABAP//AAD+////AAAAAP7//v//////AAAAAP3/+//+///////+
//7///////3///////3/AQACAAIAAAD+//////////3/+//9//3///////////8CAAIA
AgABAP///////////P/7//v/+v/6//r/+//7//n/+f/5//r//P/8//z/+v/5//n/+f/5
//r/+//6//r/+P/4//j/+P/7//v/+v/7//3///////z//P/8//z//P/8//z//P/9//z/
/P/7//n/+f/5//r/+//6//n/+P/3//b/9v/2//j/9v/z//P/9P/0//T/9P/0//b/9v/1
//X/9P/0//L/8v/z//P/8//0//P/8f/w/+//8f/x//H/8f/y//P/9P/1//L/8v/y//L/
8v/z//P/8f/v//D/8f/x//D/8P/x//L/8v/x//H/8//y//L/8//z//L/8f/x//H/9P/0
//T/9P/y/+v/7//y/+7/7//w//H/8v/0//T/9P/0//P/8v/x//D/8P/w//D/8P/w//D/
8P/w//D/8P/w//D/8v/y//L/8v/x//D/7//u/+//8P/x//L/8v/y/+//8f/z//P/8v/y
//D/8f/z//L/8v/y//L/8v/0//T/9P/1//X/9P/y//H/8v/y//L/8//z//P/8P/w/+3/
6//q/+n/6f/q/+z/7f/u//D/8P/v/+//7//s/+3/7//v/+3/7f/s/+z/6//n/+z/7v/u
/+7/7f/r/+r/6//t/+r/6v/r/+z/7f/u/+//7v/u/+7/7//x/+//7P/s//P/+v8CAAgA
EQAVABYAHQAmAC8AOQBMAF4AcgCNAKcAsQCnAIsAaABGACYADQD1/+f/4v/W/8P/sf+r
/6f/pf+x/77/wP/D/83/0//Y/+X/7v/1/wAABAADAAYABgAGAAYACQALAAwADgAOAA4A
DgAOAA0ADQAPABAAEAAQABAAEAASABIAEgAPABAADwAOABAAEQAVABYAFwAXABgAGAAa
ABoAGwAbABsAGAAdAB0AHwAfACEAIQAfACEAIwAlACUAJgAnACoAKwAtAC4ALwA0AC8A
KwAxAA==
         </WaveFormData>
      </LeadData>
      <LeadData>
         <LeadByteCountTotal>10000</LeadByteCountTotal>
         <LeadTimeOffset>0</LeadTimeOffset>
         <LeadSampleCountTotal>5000</LeadSampleCountTotal>
         <LeadAmplitudeUnitsPerBit>4.88</LeadAmplitudeUnitsPerBit>
         <LeadAmplitudeUnits>��V</LeadAmplitudeUnits>
         <LeadHighLimit>2147483647</LeadHighLimit>
         <LeadLowLimit>268435456</LeadLowLimit>
         <LeadID>V3</LeadID>
         <LeadOffsetFirstSample>0</LeadOffsetFirstSample>
         <FirstSampleBaseline>0</FirstSampleBaseline>
         <LeadSampleSize>2</LeadSampleSize>
         <LeadOff>FALSE</LeadOff>
         <BaselineSway>FALSE</BaselineSway>
         <ExcessiveACNoise>FALSE</ExcessiveACNoise>
         <MuscleNoise>FALSE</MuscleNoise>
         <LeadDataCRC32>988405487</LeadDataCRC32>
         <WaveFormData>
2P/Y/9j/2P/Z/9r/2//c/9z/3P/c/9z/3//g/+H/4v/i/+L/4v/i/+T/5P/k/+T/5v/o
/+r/7P/u/+7/7v/u//D/8P/w//D/9P/2//j/+v/7//z//f/+//z//P/8//z/AQAEAAcA
CgAKAAoACgAKAAwADgAQABIAFQAWABcAGAAbAB4AIQAkACYAKAAqACwAMAAyADQANgA6
AD4AQgBGAEoATgBSAFYAWwBeAGEAZABoAGwAcAB0AHsAgACFAIoAjwCUAJkAngCkAKgA
rACwALQAuAC8AMAAxQDIAMsAzgDOAM4AzgDOAM4AzgDOAM4AywDKAMkAyADDAL4AuQC0
AKsApACdAJYAjgCGAH4AdgBuAGgAYgBcAFQATABEADwANwAyAC0AKAAiAB4AGgAWABIA
EAAOAAwACQAGAAMAAAD///7//f/8//r/+v/6//r/+f/4//f/9v/2//b/9v/2//X/9P/z
//L/9P/0//T/9P/y//L/8v/y//T/9P/0//T/9P/0//T/9P/0//T/9P/0//T/9P/0//T/
9P/0//T/9P/z//L/8f/w//H/8v/z//T/8//y//H/8P/y//L/8v/y/+//7v/t/+z/7P/s
/+z/7P/u/+7/7v/u/+v/6v/p/+j/6v/q/+r/6v/o/+b/5P/i/+X/5v/n/+j/5v/m/+b/
5v/j/+L/4f/g/+D/4P/g/+D/3v/e/97/3v/e/97/3v/e/9v/2v/Z/9j/2f/a/9v/3P/a
/9r/2v/a/9z/3P/c/9z/3v/e/97/3v/d/9z/2//a/9z/3P/c/9z/3P/c/9z/3P/b/9r/
2f/Y/9j/2P/Y/9j/1v/W/9b/1v/Y/9j/2P/Y/9b/1v/W/9b/1v/W/9b/1v/X/9j/2f/a
/9n/2P/X/9b/2P/Y/9j/2P/Y/9j/2P/Y/9j/2P/Y/9j/2P/Y/9j/2P/a/9r/2f/Z/9j/
1f/W/9f/1P/T/9L/0f/W/9r/2//a/9j/2f/Z/9r/3P/c/93/3v/c/9v/2//c/9v/2f/Y
/9f/2P/Z/9r/2v/a/9n/2P/Y/9b/1v/W/9b/1//Y/9j/2P/W/9L/0f/S/9H/0P/P/87/
0P/Q/83/0v/R/9H/0f/T/9D/0P/Q/9D/zf/N/83/zf/M/8z/zf/N/8//z//Q/9D/1f/Q
/8r/z//U/9T/2P/c/9r/2P/Y/93/5P/y/xUASACAALkA/wBQAZIBvAHcAfIB6gHCAZMB
ZQE0Af8ArQBLAPL/sf+I/37/iP+T/5P/lf+d/6L/o/+p/7v/zf/T/9X/2P/d/9//3v/e
/+D/4P/h/+L/4//m/+f/5//n/+n/6//s/+7/7//t/+3/6//p/+3/7v/w//D/8P/w//H/
8//2//b/9v/4//f/+P/4//v/+//7//3////+//3/AAD//wAAAgAFAAcACgAKAAwADgAN
AA0ADAALAA4AEgAVABYAFAAUABYAFwAZAB4AHwAiACQAJwAoACsAMQAxADUAOAA7AD4A
QQBCAEMARQBIAE8AVQBZAF8AZABnAGoAbgBzAHQAeQCBAIUAiACOAJcAmgCeAKMApwCs
AK4AtAC4ALwAvwDAAMIAxQDFAMUAxQDKAMgAyQDJAMcAxwDGAMIAwAC+AL0AtgCwAKgA
oQCaAJAAhQB+AHkAcgBoAGAAWQBRAEsARQA9ADYAMgAsACUAIQAaABUAEAANAA0ACQAE
AAEA/v/5//j/9//2//L/8v/y//L/8//0//L/7//u/+3/7P/q/+r/6v/p/+n/6f/o/+j/
6v/q/+r/6f/p/+r/7P/t/+v/6//r/+z/6//p/+j/6P/o/+j/6f/p/+r/6v/q/+r/5//n
/+f/5v/k/+T/5f/l/+X/5v/n/+j/5//n/+f/5v/k/+P/4//i/+H/4f/h/9//4P/h/+H/
4v/i/+H/3//f/9//4f/f/97/2//b/9v/2v/b/9n/2P/Y/9r/2//b/9n/2P/V/9T/1P/U
/9P/0//T/9H/0f/R/9P/0//P/8//0P/R/9H/0v/T/9L/0f/P/83/z//P/8//z//M/8v/
y//M/8z/y//L/8v/y//N/8v/y//J/8n/yf/I/8j/yf/J/8r/yf/K/8r/yf/I/8j/yf/J
/8r/yv/K/8v/yv/J/8j/x//G/8f/yf/K/8b/xv/G/8b/xv/H/8f/x//H/8X/xf/H/8r/
yP/I/8j/yP/G/8b/xv/G/8b/xv/G/8b/yP/I/8j/yP/H/8b/xf/E/8b/xf/F/8X/wv/D
/8T/wf/E/8X/xv/J/8r/yv/I/8j/x//H/8j/yP/K/8v/zP/M/8n/yf/K/8r/zP/N/87/
z//M/8v/yf/I/8f/xv/G/8b/xv/G/8b/xv/G/8X/xP/D/8H/wv/F/8b/xv/G/8b/xv/D
/73/v/+//7//v//B/77/wP/A/8D/v/+//7//v/++/8D/wf/B/8H/wP/A/7//vf/E/8L/
wf/C/8D/wP/C/8L/wv/G/83/4P8KAEMAggDEABcBcQG4AeoBGgI2AjACEgLeAaMBdQE0
AccAWQD1/6L/ef9u/3b/gv+J/43/kf+Z/6b/s/+9/8P/xf/N/9D/0v/W/9f/1f/W/9n/
2v/c/9z/3P/e/93/3f/d/9//4P/g/+H/4f/j/+X/5f/l/+X/5v/o/+j/5//m/+b/5//q
/+r/6v/s/+7/8P/x//X/9f/1//f/+f/2//X/+P/3//f/+P/6//v//f/+/wEABAAFAAUA
BAADAAYACgANAA4ADQAOABEAEwAVABoAGwAeACAAIwAkACcALQAtADEANAA3ADoAPQA+
AEQARwBLAFMAVABXAFwAYABmAGoAbwB1AHoAfwCHAIsAjgCUAJ0AoACkAKkArQCyALcA
vgDDAMgAywDMAM4A0QDTANMA0wDYANYA1wDXANUA0gDQAMsAyADFAMMAuwC0AKoAowCc
AJIAhgB+AHgAcABnAGAAWgBTAEwARQA8ADQALQAmAB4AGQAWABEADAAJAAcAAwD+//v/
+v/1//T/8//w/+z/7P/s/+3/7f/t/+r/6f/q/+v/7P/q/+r/6v/p/+j/5//l/+T/5f/m
/+f/5//l/+T/5P/j/+L/4//k/+b/5v/l/+X/5v/m/+b/5//n/+b/5v/m/+b/5v/n/+j/
6P/o/+j/6f/p/+X/5P/j/+L/5f/n/+n/6v/n/+f/6P/o/+X/5f/l/+P/5f/l/+T/5P/j
/+H/3v/d/+H/4//h/+D/3//f/9//3v/d/9v/2v/a/9r/2//b/9n/2f/X/9f/2P/W/9X/
1f/V/9b/1//Y/9v/2P/T/9L/0v/U/9P/0//T/9P/0//S/9H/0f/R/9H/0f/S/9H/0f/S
/9H/z//O/83/zv/R/9D/0f/P/8//z//O/8//z//O/87/zP/M/8v/yf/J/8r/zP/N/8v/
yv/J/8n/y//L/8v/y//L/8v/zP/M/8r/yv/K/8r/yP/J/8n/yf/J/8//zf/H/8j/yv/K
/8r/yv/I/8j/yP/I/8j/yP/I/8j/xv/G/8b/xv/G/8b/xv/G/8j/yP/I/8j/yP/I/8j/
yP/I/8j/yP/I/8j/yP/I/8j/yv/J/8n/yf/H/8n/y//J/8j/x//G/8f/y//M/8v/zP/M
/8v/y//K/8z/zf/O/87/zP/L/8v/yv/K/8v/zP/N/83/zf/M/8z/yf/I/8j/yP/J/8r/
y//M/8r/yf/I/8f/xv/G/8j/yP/G/8b/xv/G/8T/v//C/8P/wf/B/8P/wP/B/8L/w//D
/8P/w//D/8L/xP/F/8X/xf/E/8T/w//B/8L/wP/F/8j/zP/O/8j/wP++/8L/y//W//D/
GwBSAJQA3wAzAYYBwgH0ASYCQgI4AhAC2wGjAWoBGQGxAEcA4v+b/3j/dP+C/4v/jf+T
/5n/oP+t/7v/wf/J/8//0v/U/9j/2f/b/9z/3//g/+D/4P/g/+L/4//j/+P/5f/k/+T/
5f/l/+f/6f/p/+n/7f/u//D/8P/u/+7/7//x//L/8v/y//T/9P/0//P/9f/1//X/9//5
//r/+/8AAAEA//8AAAIAAwAEAAQABgAIAAoACwALAAsACwAOABAAEAARABIAFQAXABgA
HgAgACQAIwAlACUAJwAsAC0AMgA2ADgAPABAAEIAQwBFAEgATwBUAFcAXABgAGMAZgBq
AG8AdAB7AIUAiwCMAJAAlwCYAJsAoQCmAKwAsAC2ALoAvgDFAMgAzADRANAAzwDOANIA
0ADRANEAzwDRANAAzADKAMUAwwC7ALQArQCnAKEAmACOAIgAhAB+AHMAagBiAFkAUwBN
AEUAPgA2ADAAKQAlACAAGwAWABMAEwAPAAoABwAGAAEAAAD///3/+P/3//b/8//z//P/
8P/x//L/8//0//L/8v/y//H/7//v/+7/7v/s/+z/7P/r/+z/7P/t/+3/6//r/+v/7P/u
/+3/7f/u/+v/6v/q/+n/6v/q/+r/6v/p/+n/6f/o/+j/6P/p/+n/6v/q/+r/6v/p/+n/
6f/o/+n/6f/q/+r/6P/n/+b/4//l/+X/5P/k/+T/4//h/+H/4f/j/+H/4P/i/+P/5P/k
/+L/3//d/9z/3f/f/+D/3//d/9v/2//c/9z/2//b/9v/2//b/9v/3f/b/9f/1//Y/9b/
1f/V/9X/2P/Z/9n/2f/Y/9f/1v/V/9L/0f/R/9L/0v/R/9H/0f/T/9X/0//T/9H/0f/R
/9D/0f/R/9D/0P/T/9T/1P/T/9H/0P/Q/8//0P/Q/9D/0f/P/8//z//P/87/z//R/9L/
z//O/83/zP/P/9H/0v/T/9H/0//R/8//0P/Q/9D/0P/Q/87/zv/O/87/zv/O/87/zv/O
/87/zv/O/9D/0P/Q/9D/zf/M/8v/yv/L/8z/zf/O/83/zP/K/8n/zP/L/87/0f/O/83/
zP/L/83/0P/Q/87/zv/P/8//0P/Q/9D/0f/S/9X/1f/W/9j/1f/T/9L/0f/R/9H/0f/Q
/9H/0f/R/9L/0f/Q/8//zv/Q/9D/z//O/8v/yP/I/8r/y//M/83/zv/N/8r/xP/G/8f/
x//H/8n/yP/I/8j/yP/F/8X/xf/F/8P/wv/C/8H/xP/F/8f/yP/F/8b/wv/B/8T/yP/M
/9L/1P/S/9D/1f/m//7/GwBGAIYAzQAXAWABjgGwAdgB5AHGAZ4BdwFHARQB2QCHACMA
zP+b/4D/dP9+/4f/h/+N/5X/mv+f/6f/r/+7/8f/yf/M/9H/0//V/9b/2f/a/9v/3P/d
/+D/4f/h/+H/4//k/+T/5f/l/+X/5//n/+f/6//s/+7/7v/r/+r/6v/r/+7/7v/u//D/
9P/2//f/+//3//f/+f/7//n/+f/9//3///8AAAIAAwAEAAQABgAIAAoACwALAAsACwAO
ABAAEAATABQAFwAZABkAHgAfACIAJAAnACgAKwAuAC0AMAAyADcAPABBAEQARgBHAEkA
TwBQAFMAWABcAGEAZgBsAHMAdAB5AIEAhQCGAIwAlQCYAJgAnQChAKYAqACuALIAtgC4
ALoAvQDBAMEAwQDBAMYAwwDDAMIAvwC/AL4AugC4ALUAswCrAKQAnwCZAJMAigCAAHoA
dgBwAGYAXgBXAE8ASgBDADoAMgAtACgAIgAfABoAFQAQAA0ACwAHAAIA//8AAPv/+v/5
//j/9P/0//T/9f/1//X/8v/u/+7/7v/u/+7/7v/u/+3/6//r/+r/6v/r/+z/7f/t/+z/
7P/t/+3/6f/p/+n/6v/s/+v/6//s/+7/7v/v/+//7f/s/+v/6v/p/+n/6f/o/+j/6P/p
/+n/5v/m/+b/5v/n/+f/5//m/+f/5//o/+j/5//n/+f/5f/k/+P/4f/g/+L/4f/f/9//
4//l/+P/4v/e/93/3P/a/9n/1//W/9b/1v/X/9f/1f/V/9P/0//U/9b/1f/V/9X/0f/R
/9H/0//T/8//z//Q/9L/0f/R/9H/0f/R/9D/z//N/83/zf/N/87/zf/N/87/0P/P/8//
z//M/83/yv/J/8r/y//M/8z/yf/J/8j/yP/L/8z/zP/L/8r/yv/L/8v/yP/I/8j/yf/L
/8v/y//L/8j/x//H/8b/xf/G/8f/yP/H/8f/xv/F/8X/yf/L/8f/xP/H/8j/yf/K/8f/
xv/F/8T/xf/G/8f/yP/G/8b/xv/G/8f/yP/J/8r/yP/G/8P/wf/C/8H/xP/H/8P/w//D
/8P/x//K/8r/yP/G/8f/x//I/8j/yP/J/8r/zP/L/8v/zP/M/8v/y//L/8v/y//L/8r/
yP/H/8b/xv/G/8b/xv/G/8j/yP/H/8b/xP/A/7//wP/C/8L/wv/C/8P/wv++/8L/wf/B
/8H/w//C/8L/wv/C/77/vf+8/7v/vf++/8D/wf/A/7//v/++/7v/vP/A/8H/yP/M/8T/
vP+4/77/zv/X/97/AAA7AHwAxAAXAW0BtAHiAQgCLAIsAgYC0AGfAXMBLgHHAFkA9f+m
/3f/av94/4L/g/+N/5n/mf+e/7H/vf+//8H/yf/L/87/0//V/9b/2P/c/97/2v/Y/9b/
1v/Y/9n/2v/d/+D/4P/h/+H/3//h/+H/4f/j/+T/5v/m/+j/6P/p/+v/7P/s/+z/7v/u
/+7/7f/v/+//7//x//P/8f/x//X/9f/4//r//f////7//v8AAAIAAgADAAMAAwAIAAwA
DwAQAA8AEAATABUAEwAYABkAHAAfACMAJQApAC8ALwAzADYAOAA8AEAAQgBDAEUASABP
AFQAWQBgAGYAaQBsAHAAdQB4AH0AhQCJAIwAkgCbAJ4AogCpAK8AtgC5AL4AwQDEAMYA
yADLAM8A0QDRANEA1gDVANUA1ADRANAAzgDJAMYAwwDBALkAsgCoAKEAmgCQAIUAfgB5
AHIAZgBeAFcATwBGAD8ANgAuACkAJAAeABsAFQAPAAkABQAFAAEA/P/5//b/8f/w/+//
8P/s/+z/7P/p/+n/6f/m/+T/5P/k/+T/5P/k/+T/4//l/+X/5P/k/+L/4v/i/+H/4v/i
/+P/4//h/+H/4f/i/+H/3//e/97/3v/e/9//3//f/+D/4f/i/+D/3//e/9z/3v/e/9//
3//e/97/3v/e/+H/4f/h/+D/3//f/+D/4P/e/93/3P/Z/9v/2//a/9r/2v/Z/9f/1//Z
/9v/2f/Y/9X/1f/V/9T/0//R/9D/0P/S/9P/0//R/9H/z//P/9D/0P/P/8//z//N/83/
zf/P/8//y//L/8z/zP/L/8v/y//J/8n/yP/H/8j/yf/K/8v/yP/H/8f/yP/I/8f/x//H
/8X/x//F/8X/x//H/8f/xv/F/8X/xP/E/8T/xP/D/8H/wv/C/8P/w//C/8L/wv/D/8H/
wf/B/8H/vv+9/73/vP+9/77/v//A/77/v/+//7//v/+//73/vf/A/8H/wv/D/8T/wf/A
/7//vv/A/8D/wP/A/77/vv++/77/vv++/77/vv+8/7z/vP+8/73/vv+//8D/wP/A/8D/
wP++/77/vv++/8D/wP/A/7//v/+//73/v//D/8H/wf/B/77/v//B/8D/vv++/7//v//B
/8L/w//F/8T/xP/D/8P/xv/G/8X/xf/D/8P/w//D/8P/xP/E/8T/xP/E/8T/xP/C/8L/
wv/B/77/vf+6/7r/vv++/77/vv++/77/vP+3/7j/uf+5/7n/u/+4/7j/uP+2/7X/tf+1
/7f/tv+2/7f/t/+3/7f/uP+2/7X/uP+6/73/wP/A/7j/tv+8/8L/yP/N/97/AgA3AHgA
xAAVAWkBrAHeAQwCLAIqAggC2AGlAXEBJAG5AE8A7/+e/3X/cP92/3b/ff+P/5f/lf+a
/6n/t//B/8X/yf/I/8r/zv/P/83/zv/R/9L/0//U/9X/2P/X/9f/1//Z/9j/2P/Z/9n/
2//d/93/3f/f/+D/4v/i/+D/4P/h/+P/5v/m/+b/6P/n/+j/6P/r/+n/6f/r/+3/7//v
//P/8//z//T/9v/3//j/+P/6//z//v////////8DAAYACAAIAAkACgANAA8ADQASABMA
FgAaAB0AHgAhACMAIwAnACoALgAyADYAOAA8AD8AQwBLAE4AUQBWAFoAXABgAGUAawBs
AHEAeQB9AIEAiACSAJYAlgCbAJ8ApACqALAAtAC4ALwAvgDBAMUAwgDBAMAAxADGAMcA
xwDFAMUAxADAAL4AuQC3AK8AqACgAJkAkgCIAH8AeABzAGwAZABcAFUATQBGAD8ANgAu
ACoAJAAdABkAFAAPAAoABwAFAAEA/P/5//r/9f/0//P/9P/w//D/8P/u/+3/7P/o/+f/
6P/p/+r/6f/o/+f/5f/m/+f/5//o/+b/5v/m/+X/5v/m/+f/5//j/+P/4//k/+b/5f/l
/+b/6P/o/+n/6f/n/+b/5f/k/+T/5f/m/+b/5v/m/+f/5//m/+b/5v/m/+X/5f/l/+T/
4//j/+T/5P/l/+X/5f/j/+P/4//i/+L/4P/f/93/3f/f/+H/3//e/93/3f/d/9z/3f/b
/9r/2v/c/93/3f/b/9n/1//X/9j/2P/X/9f/1//T/9P/0//V/9b/0//U/9b/1v/V/9X/
1f/S/9H/z//N/87/z//Q/9H/0P/P/8//0P/S/9H/0f/R/8//0f/P/8//z//P/8//zv/N
/83/zP/M/8//0P/Q/8//zv/O/8//z//O/87/zv/P/83/zf/N/83/zP/N/8//0P/M/8z/
zP/M/8r/y//L/8v/y//J/83/z//O/87/zv/O/87/0P/Q/9D/0P/O/87/zv/O/8v/yv/J
/8j/y//M/83/zv/M/8z/zP/M/8v/yv/J/8j/y//M/83/zf/K/8n/xv/H/8r/yf/K/8v/
yf/L/87/zv/M/8z/zf/N/87/zv/O/8//0P/Q/8//z//S/9L/0f/R/87/zf/M/8v/zf/O
/87/zv/M/8z/zP/M/8z/zP/M/8v/yv/J/8b/xv/K/8r/yv/K/8j/yP/G/8H/xP/F/8X/
xf/H/8T/xP/E/8b/xf/F/8X/xP/C/8H/wf/D/8P/w//E/8z/x//A/77/wf/E/8r/zv/O
/8z/yv/M/9P/3P/s/xEAQgB8AL8ABwFQAZABvgHiAfIB3AG2AY0BXQEuAesAjwAzAOL/
o/98/3L/fv+L/4v/if+R/5z/pf+p/7P/w//H/8v/zv/T/9X/0//U/9f/2P/a/9r/2v/c
/93/3f/d/9//4v/i/+P/4//j/+X/5f/l/+T/5P/l/+T/5//o/+r/7f/s/+z/7P/u/+3/
7v/u//H/8f/x//P/9f/z//P/9//3//f/+P/6//v//P/8//7/AAAEAAUABQAFAAUACAAK
AAoACwAMAA8AEQAPABQAFQAYABoAHQAeACEAJQAlACkALAAuADIANgA4ADwAPwBDAEsA
TQBPAFMAVgBbAGAAZgBtAG8AcwB6AH0AgACGAI8AkgCUAJkAnQCiAKQAqgCuALIAtgC4
ALsAvwDBAMEAwQDGAMMAwwDCAL8AvQC8ALgAtgC0ALMArACmAJ4AlwCQAIYAfQB4AHUA
cABkAFwAVQBNAEgAQQA4ADAAKgAkAB0AGQASAA0ACAAFAAUAAQD8//n/+P/z//L/8f/x
/+7/7//w/+3/7f/t/+r/5//m/+X/5P/m/+b/5v/l/+P/4//i/+L/5f/m/+f/5//k/+T/
5f/l/+P/4//j/+T/5P/j/+P/5P/k/+T/5f/l/+b/5v/m/+b/4//j/+P/4v/g/+D/4f/h
/+L/4v/i/+L/4f/h/+H/4P/f/9//4P/g/9//3//f/93/3//f/97/3v/g/9//3f/d/93/
3//d/9z/3f/d/93/3P/b/9n/2P/Y/9b/1//X/9X/1f/T/9P/1P/U/9P/0//T/9L/0//U
/9f/1f/R/9H/0v/S/9H/0f/R/9H/0f/Q/8//z//P/8//z//M/8v/y//M/83/zf/O/8//
zf/P/83/zf/P/8//z//O/83/zf/M/8z/y//M/8z/y//M/8z/zf/N/8z/zP/M/83/y//L
/8v/y//L/8v/zP/M/8z/zP/M/8z/yv/L/8v/y//P/83/xf/D/8b/yP/I/8j/yP/I/8j/
yP/I/8b/xv/G/8b/yf/K/8v/zP/L/8r/yf/I/8b/xv/G/8b/xP/E/8T/xP/G/8b/xv/G
/8X/xf/F/8P/w//F/8P/w//D/8P/xf/I/8n/yP/J/8v/y//M/8z/zP/L/8z/zP/L/8n/
yv/K/8n/yf/J/8n/yf/K/8r/y//L/8j/yP/I/8j/yP/I/8j/yP/F/8T/w//A/8L/xP/E
/8T/xP/E/8T/wv+9/8D/wf/B/7//wf++/77/v//A/8D/wf/A/7//vf+8/77/v//A/8H/
vv/C/7//vv/A/8H/xP/G/8L/xP/E/8D/vP/H/+D/BAAvAGoAsgAFAV8BqAHeARICOAI4
AhoC7gG3AYMBRgHpAH8AGQDC/4f/av9w/37/g/+L/5f/mf+i/7P/vf+//8X/yf/M/87/
0v/T/9X/1v/Z/9r/3P/c/9z/3v/e/93/3P/d/+D/4P/h/+H/4f/j/+P/4//j/+T/5v/m
/+T/5P/l/+f/6v/q/+r/7P/v//D/8P/z//D/7//w//H/8f/x//X/9f/1//b/+P/5//r/
+v/8//7/AAABAAEAAQADAAYACAAIAAcACAALAA0ADgAUABYAGgAbAB0AHQAfACUAJQAp
ACwAMgA2ADoAPABBAEMARgBNAE0ATwBTAFYAWwBgAGYAbQBwAHUAfQCBAIQAigCTAJYA
lgCbAJ8ApACrALIAtwC8AMAAwgDFAMkAygDLAMwA0gDPAM8AzgDLAM0AzADIAMYAwQC/
ALcAsACqAKMAnACSAIUAfgB5AHIAZgBeAFcATwBGAD8ANgAuACoAJAAdABkAEQALAAUA
AQD///v/9v/z//T/7//u/+3/6v/m/+b/5v/j/+P/4//g/+D/4P/g/+D/3//e/93/2//d
/93/3P/c/9z/3P/c/9v/2f/Y/9j/1//X/9f/1//Y/9j/1//X/9j/2P/Y/9n/2f/Y/9j/
2P/Y/9n/2f/Z/9j/2v/a/9v/2//Y/9j/2P/Y/9v/2//b/9r/2v/b/93/3v/a/9n/2P/V
/9f/1//W/9b/2P/X/9X/1f/W/9f/1P/S/9P/0//T/9L/0f/P/87/zv/O/8//z//N/8v/
yf/J/8r/yv/J/8n/yf/J/8n/yf/L/8n/xf/F/8b/xv/F/8X/xf/F/8X/xP/D/8X/xf/F
/8X/xP/D/8P/xP/C/8H/wf/B/8D/wf++/73/vv+//8D/wP+//7//vv++/8H/wv/C/8H/
vv++/7//v//A/8D/wP/B/8H/wf/B/8H/vf+9/77/vv+7/7r/uf+4/7r/u/+7/7v/vf+7
/7f/s/+2/7j/uv+8/77/vP+8/7z/vP+6/7r/uv+6/7j/uP+4/7j/uv+6/7r/uv+6/7r/
uv+6/7r/uv+6/7r/uv+6/7r/uv+4/7j/uP+4/7r/vP++/8D/xv/K/87/0v/W/9j/2v/c
/9n/2P/X/9b/1v/X/9j/1//Z/9v/2f/Z/9f/1//Z/9z/3v/c/9z/3f/f/+D/4P/g/9//
4P/g/9//4f/i/+L/4f/g/9//3v/d/97/3v/f/9//3P/c/9z/3P/a/9r/2v/a/9v/2v/Z
/9b/1P/W/9b/1v/U/9T/1P/S/87/0v/U/9X/0//V/9L/0v/U/9T/0//T/9P/0//S/9L/
1f/V/9X/1f/W/9b/2f/Y/9T/1f/U/9L/0v/U/9D/0v/e/+n/+P8WAEcAigDUACMBdwG+
AfIBJAJKAkgCKAL+Ac8BmQFOAesAgwAdAMj/k/+G/47/mP+f/6f/r/+v/7D/vf/L/9H/
1//d/97/4P/k/+X/5//o/+v/7P/r/+r/6f/q/+z/7f/u//H/8P/w//H/8f/v//H/8f/x
//X/9v/4//j/+v/6//v//f/9//z/+//8//3//v/+/wEAAQABAAMABQAFAAUACQAJAAcA
CAAKAAsADgAOABAAEgASABMAEwATABcAGgAcABwAHQAeACEAIwAhACYAJwAqACoALQAu
ADEANQA1ADkAPABBAEYASwBOAFAAUQBTAFkAXABfAGQAaABsAHAAdQB7AH4AgwCLAI8A
lACaAKMApgCmAKsArwC0ALcAvAC/AMIAxwDKAM4A0wDUANUA1gDcAN8A4QDiAOEA3gDc
ANcA1ADTANEAyQDCALoAswCsAKIAmQCSAI0AhgB8AHQAbQBlAGAAWQBQAEgAQQA6ADIA
LQApACUAIQAfABoAFQAPAAsACwAHAAcABwAEAAAAAAAAAP////////z/+v/6//r/+v/6
//r/+v/5//n/+f/4//j/+v/6//r/+f/2//b/9//3//P/8//z//T/9v/1//X/9v/2//b/
9//3//T/9P/0//T/8f/x//H/8P/w//D/8f/x//L/8v/y//L/8//z//P/8v/z//P/9P/0
//X/9f/1//P/8f/x//D/8P/w/+//7f/t/+3/7//t/+z/7f/t/+3/7P/s/+v/6//s/+n/
6f/o/+X/5v/l/+b/6P/n/+X/5P/j/+H/4f/h/+P/5f/h/+H/4v/g/9//3//f/+H/4f/g
/9//3f/d/93/3f/e/93/3f/e/9z/2//b/9v/3f/f/93/3f/f/9//3//e/93/3f/c/9z/
3f/e/97/3f/a/9r/2//b/9r/2v/a/9v/3f/d/93/3f/b/9v/3P/c/9z/3P/c/9z/3v/f
/9//3//d/9X/2f/d/9r/3P/c/9z/3P/e/97/3v/e/93/3P/b/9r/2v/a/9r/2v/a/9r/
2v/a/9r/2v/a/9r/2//c/93/3v/c/9r/2P/W/9f/2P/Z/9n/2//b/9n/2//f/93/3f/d
/9z/3f/f/97/3P/c/93/3f/g/+D/4P/h/+D/4P/f/9//4v/i/+H/4f/h/+H/4f/h/93/
3P/a/9j/2v/a/9r/2v/c/9z/3P/b/9v/2//Z/9r/3P/c/9z/3P/b/9r/1//R/9X/1//Y
/9n/2P/U/9P/0v/U/9P/0//T/9T/1P/V/9f/1//X/9f/2P/Y/9f/0v/S/9f/3P/e/+D/
3v/e/9z/4P/p//T/DAAzAGAAmgDfADEBfgG0AdgB+AECAu4ByAGbAWsBOgH1AJsAPQDq
/6v/iv+M/57/n/+f/6X/p/+o/7X/v//H/9P/2f/b/97/4//l/+f/6P/r/+z/7v/u/+7/
8P/x//H/8f/z//T/9P/1//X/9f/3//f/9//2//b/9//2//f/+P/6//3/AAAAAAAAAgAD
AAQABAAHAAUABQAHAAkACQAJAA0ADQANAA4AEAARABIAEgAUABYAGQAbABwAHQAjAB4A
HAAgAA==
         </WaveFormData>
      </LeadData>
      <LeadData>
         <LeadByteCountTotal>10000</LeadByteCountTotal>
         <LeadTimeOffset>0</LeadTimeOffset>
         <LeadSampleCountTotal>5000</LeadSampleCountTotal>
         <LeadAmplitudeUnitsPerBit>4.88</LeadAmplitudeUnitsPerBit>
         <LeadAmplitudeUnits>��V</LeadAmplitudeUnits>
         <LeadHighLimit>2147483647</LeadHighLimit>
         <LeadLowLimit>268435456</LeadLowLimit>
         <LeadID>V4</LeadID>
         <LeadOffsetFirstSample>0</LeadOffsetFirstSample>
         <FirstSampleBaseline>0</FirstSampleBaseline>
         <LeadSampleSize>2</LeadSampleSize>
         <LeadOff>FALSE</LeadOff>
         <BaselineSway>FALSE</BaselineSway>
         <ExcessiveACNoise>FALSE</ExcessiveACNoise>
         <MuscleNoise>FALSE</MuscleNoise>
         <LeadDataCRC32>649795607</LeadDataCRC32>
         <WaveFormData>
tP+0/7T/tP+1/7b/t/+4/7j/uP+4/7j/uf+6/7v/vP+8/7z/vP+8/73/vv+//8D/w//E
/8X/xv/I/8j/yP/I/8r/yv/K/8r/zP/O/9D/0v/V/9b/1//Y/9f/1v/V/9T/2f/c/9//
4v/g/+D/4P/g/+L/5P/m/+j/6v/s/+7/8P/z//b/+f/8////AAABAAIABQAIAAsADgAS
ABYAGgAeACIAJgAqAC4ANAA4ADwAQABHAEwAUQBWAF0AZABrAHIAeQCAAIcAjgCXAJ4A
pQCsALQAugDAAMYAzQDSANcA3ADgAOIA5ADmAOgA6gDsAO4A7QDsAOsA6gDlAOAA2wDW
AMwAxAC8ALQAqQCgAJcAjgCFAHwAcwBqAF4AVABKAEAAOAAyACwAJgAeABgAEgAMAAcA
BAABAP7/+f/2//P/8P/t/+z/6//q/+n/6P/n/+b/5P/i/+D/3v/c/9z/3P/c/9v/2v/Z
/9j/2P/Y/9j/2P/W/9b/1v/W/9j/2P/Y/9j/1v/W/9b/1v/W/9b/1v/W/9j/2P/Y/9j/
2P/Y/9j/2P/W/9b/1v/W/9n/2v/b/9z/2f/Y/9f/1v/Y/9j/2P/Y/9b/1v/W/9b/1P/U
/9T/1P/V/9b/1//Y/9f/1v/V/9T/1P/U/9T/1P/S/9D/zv/M/8//0P/R/9L/0P/Q/9D/
0P/N/8z/y//K/8r/yv/K/8r/yv/K/8r/yv/J/8j/x//G/8X/xP/D/8L/xf/G/8f/yP/G
/8b/xv/G/8b/xv/G/8b/yP/I/8j/yP/F/8T/w//C/8P/xP/F/8b/xv/G/8b/xv/F/8T/
w//C/8L/wv/C/8L/wP/A/8D/wP/C/8L/wv/C/8L/wv/C/8L/wP/A/8D/wP/B/8L/w//E
/8P/wv/B/8D/wv/C/8L/wv/E/8T/xP/E/8L/wv/C/8L/xP/E/8T/xP/E/8T/w//D/8D/
vf+//8D/v/+9/7v/uv/A/8T/xv/H/8b/xf/F/8T/xv/H/8f/yP/I/8b/yP/I/8n/xv/F
/8X/x//I/8v/zP/J/8n/yP/H/8X/xv/G/8X/xv/H/8j/yP/E/8H/wf/D/8L/v/++/73/
v/++/73/v/+//7//v/+//73/vf+9/73/u/+7/7r/uv+6/7r/uv+6/7z/vP++/77/w/+9
/7f/uv+7/7T/r/+n/5v/k/+N/4//lf+q/9//LgCIAOoAZAHyAXQC6QJjA8sD+APoA74D
gAMsA7sCGwJeAaYAEgC4/5r/p/+3/7L/q/+v/63/pf+n/7L/wf/E/8b/yP/K/8r/yf/I
/8f/yP/J/8r/y//M/87/z//P/9D/0//T/9T/1P/S/9H/0P/Q/9L/1P/W/9f/1//Y/9n/
2v/c/9z/3P/d/93/3f/e/+D/3//g/+P/5//m/+P/5P/l/+b/5//r/+3/7f/v//D/8v/x
//H/8f/w//T/9//6//r/+f/4//n/+f/9/wEAAwAEAAkADAANABAAFQAXABkAHgAgACIA
JQAnACkAKgAuADQAPABAAEYATABRAFUAWgBgAGQAagBzAHoAgQCJAJQAmgChAKgAsAC2
AL4AxQDMANEA1wDaAN8A4wDnAOcA6gDwAPMA8wD1APUA9wD3APYA8wDyAPAA6wDlAN0A
0wDJAL4AsQCoAJ0AkwCLAIEAdQBrAGQAWgBQAEYAPgA2AC0AJwAhABgAEgAPAAwACAAC
AP3/+P/z//H/8f/t/+r/6f/n/+f/5//o/+X/4v/h/+D/3f/b/93/3f/b/9v/2//b/9r/
2v/a/9n/2P/Z/9n/2f/Z/9j/1//X/9j/1//V/9T/1f/V/9X/1P/U/9T/1f/W/9f/1//W
/9X/0//R/9L/0//T/9T/1P/V/9n/2P/X/9f/1v/V/9T/0//S/9H/0f/R/9D/0f/S/9P/
1P/W/9X/0//T/9L/1P/U/9H/z//P/8//z//Q/83/zf/N/83/zv/O/83/yv/J/8n/yf/J
/8j/yP/I/8b/xv/G/8n/x//E/8T/xf/H/8b/xv/G/8T/xP/D/8P/w//D/8L/wf/B/8D/
wP/B/8H/wP+//7//wf/B/7//v//A/77/vv++/73/vv+//8D/v/+//7//vf+7/7z/vf+9
/7z/vf++/8D/v/++/73/vP+8/73/vv+//7z/u/+7/7z/vP+8/7z/vP+8/7r/vP+9/77/
vP+8/7z/vP+6/7r/uv+6/7r/uv+6/7r/vP+8/7z/vP+6/7r/uv+6/7z/u/+7/7r/tv+3
/7f/tv+4/7j/uf++/8D/wP+//7//vv++/73/vP+//7//wP/A/7z/vv++/8D/wf/C/8T/
xv/D/8T/w/+//7//vv+9/73/vv++/73/vf+9/73/vP+6/7n/uf+7/73/vf+9/73/vf+5
/7X/tP+1/7X/tf+1/7P/tf+1/7X/tf+1/7T/tP+0/7b/tv+2/7b/s/+0/7P/sf+3/7P/
sP+n/5z/kf+L/4X/f/9//4X/of/c/y8AkAD6AH4BFgKiAiIDqQMTBD8EPAQSBMQDagPq
Ai8CYQGeAAAAsP+a/6T/r/+v/6z/p/+n/63/tf+3/7j/u//A/8D/wv/E/8T/wv/C/8L/
xP/E/8T/xP/E/8T/xf/F/8b/x//H/8j/yP/L/8v/y//M/83/zv/P/8//zP/M/8z/zP/P
/9D/0f/T/9b/1//Z/9z/2v/a/9z/3//c/9n/2v/b/9v/2//e/9//4v/l/+f/6v/p/+n/
6f/o/+z/7//y//L/8v/y//T/9f/5//3///8AAAMABgAHAAoADwARABMAGAAaABwAHwAh
ACYAKAAtADQAOQA8AEEARgBMAFEAVwBeAGUAbAB2AH4AgwCLAJYAnAChAKgAsAC2AL8A
xwDPANUA2QDcAOEA5QDrAOsA7gD0APcA9wD5APkA+AD3APUA8QDuAOoA4wDbANMAyQC/
ALQApgCeAJQAiwCCAHkAbgBlAF4AVABKAEAANwAuACQAHQAZABAACgAHAAQAAAD6//X/
8v/t/+v/6//n/+T/4//h/+L/4f/h/93/3P/d/97/3f/Z/9v/2//Z/9b/1f/U/9L/1P/U
/9P/0v/P/8//z//P/9D/z//P/9D/0v/R/9H/0//R/9H/0P/Q/8//z//P/8//0//U/9X/
1f/V/9b/1//X/9T/0v/R/9P/1f/X/9r/3P/b/9r/2f/Y/9X/1f/V/9T/1v/W/9b/1v/V
/9P/0P/P/9H/1P/V/9P/0//T/9P/0//S/8//z//P/83/zv/O/83/zP/L/8v/y//J/8j/
yP/I/8f/yP/J/83/yv/G/8X/xf/H/8b/xv/G/8b/xv/F/8X/xf/F/8T/w//D/8L/wv/D
/8H/wP+//7//wv/D/8L/w//F/8L/wf/A/8D/wP/A/8D/vv+9/7z/uf+8/77/wP/B/7z/
u/+6/7r/u/+8/73/vv+9/73/vf+9/7z/u/+7/7z/vP+8/7z/vP+8/8D/vv+5/7z/vv++
/77/vv+9/7z/u/+6/7r/uv+6/7r/uP+4/7j/uP+4/7j/uP+4/7j/uP+4/7j/uv+6/7r/
uv+6/7r/uv+6/7r/uv+6/7r/vP+7/7v/uv+5/7v/vP+8/7n/uP+4/7z/wP/A/7//v/+9
/77/vv++/8H/wf/C/8L/v//A/7//wP/A/8D/wf/C/8L/xP/E/8H/v/++/73/vf+//8D/
wP/B/8D/v/+9/7r/uP+5/7z/v/+8/7v/uv+5/7b/s/+z/7X/s/+z/7P/sf+0/7X/tv+3
/7X/tP+0/7T/tv+2/7b/tv+1/7b/tf+z/6//r/+y/6//rP+j/5H/gf97/33/g/+P/7L/
8/9GAKoAIAGsAT4CwgJHA9MDNwRWBEYEDgS2A0oDtQL3ASwBbADm/6j/nv+r/7P/rv+r
/6n/qf+v/7P/tP+5/7z/vP++/8D/wP/C/8L/wv/E/8L/wv/C/8L/wv/D/8P/xP/H/8f/
yP/I/8n/yf/J/8r/zf/O/8//z//O/87/zv/O/9L/0v/S/9P/1P/T/9P/1P/U/9T/1v/Z
/9r/2f/c/9//3v/d/9//3//h/+P/5P/m/+b/5//o/+j/6f/r/+3/7P/u/+7/8P/x//T/
+f/8//7//v8AAAAAAgAHAAkACwAQABMAFgAaAB0AHwAgACQAKgAxADQAOQA+AEMARwBM
AFIAWQBgAGoAcgB1AHsAhACIAI4AlgCfAKYArgC1ALwAwQDLANAA1wDdAN8A3wDiAOgA
6QDpAOsA6wDtAO0A7ADpAOcA5ADeANcA0QDJAMEAuACtAKYAnQCVAIoAfwByAGcAYQBY
AE8ARgA8ADQAKwAlAB8AFgAQAA0ACgAGAAAA+//6//X/8//z/+7/6v/o/+X/4v/h/+H/
3f/c/93/3v/d/9v/3f/d/9v/1//X/9f/1v/U/9T/0//S/9L/0//U/9X/0v/R/9H/0v/U
/9P/0//V/9P/0f/O/8z/zv/P/9D/0f/Q/9D/0P/P/83/zv/P/8//0f/Q/9D/0//T/9P/
1P/U/9T/1P/U/9T/0f/R/9H/0P/S/9L/0v/S/9L/0f/P/8//zv/Q/9D/zf/O/8//0P/R
/8//y//K/8n/yv/M/83/zf/M/8v/y//L/8n/yP/I/8j/yP/I/8j/y//J/8b/xv/H/8b/
xP/D/8L/xf/G/8b/x//G/8X/w//B/7//vv++/7//wf/A/7//v//C/8P/wv/D/8P/wP+/
/77/vf++/7//wP/B/8H/wf+//73/vv+//7//v/+//7//wP++/77/vv++/7//v/+//7//
vf+7/7r/uv+9/77/v//A/77/wv/A/7v/vv++/77/vv++/7z/vP+8/7z/vP+8/7z/vP+8
/7z/vP+8/77/vv++/77/vf+8/7v/uv+7/7z/vf++/73/vP+6/7n/u/+5/7z/vv+8/7v/
uv+6/77/wP/A/7//vf+9/77/vv++/7//v//A/8P/wv/F/8b/xf/C/8H/wf/A/8D/wv/C
/8L/w//D/8P/wf/C/8L/wf/D/8P/w//C/77/u/+7/73/wf+//7//v/+9/7r/t/+3/7f/
t/+3/7f/tv+3/7j/uf+3/7f/tv+2/7X/tP+z/7L/tf+2/7n/uv+5/7f/s/+w/63/qP+j
/53/l/+P/4n/i/+b/77/8/86AJwAEAGSARoCjAL7An0D0wPiA84DpANcA/4CgwLfASAB
agDu/6z/lv+l/6//qP+n/6v/pf+j/6f/rP+z/77/vv/A/8L/wv/E/8T/xP/G/8f/yP/J
/8r/y//L/8r/yv/N/83/zv/O/8//z//P/9D/0//U/9X/1f/S/9L/0v/S/9T/1P/U/9X/
2P/Z/9v/3v/a/9r/3P/f/9//3f/f/+H/4f/h/+T/5f/j/+X/5v/o/+r/6//s/+z/7P/v
//L/8v/z//T/9//5//v///8BAAIABQAIAAkADAANAA8AEQAWABoAHgAjACcAKAAoACsA
MAA1ADgAPQBCAEsAUQBYAGAAZABqAHMAegB/AIcAkgCYAJwAogCpAK4AtgC9AMQAyQDQ
ANQA2gDfAOMA4wDmAOwA6wDrAO0A7QDtAO0A7ADpAOUA4gDcANUAzwDHAL8AtgCsAKQA
mgCRAIUAewBvAGUAXgBUAEoAQAA6ADIAKQAjAB0AFAAOAAsACAAEAP7/+f/4//P/8f/x
/+3/6v/p/+f/5//n/+j/5f/h/+H/4f/f/93/3//f/93/2f/Z/9n/2P/a/9r/2f/Y/9f/
1//X/9f/1v/V/9X/1v/W/9X/1f/X/9n/2f/Y/9j/1f/V/9X/1f/U/9T/1P/T/9P/1P/V
/9X/0//S/9L/1f/V/9X/1v/W/9b/1v/W/9b/1//X/9f/1v/U/9T/1P/U/9T/0//R/9H/
0//W/9f/1f/S/9H/0P/P/87/y//L/8v/zf/O/87/zf/M/8v/y//L/83/zP/M/8z/yf/I
/8f/yf/J/8b/xv/H/8n/yP/I/8j/xv/G/8X/xf/F/8X/xP/D/8T/xP/F/8f/x//G/8X/
xf/E/8P/wP+//8T/wv/C/8L/wP/A/8D/wP/C/8P/xP/D/8L/wv/C/8H/v/+//7//wP/C
/8L/wv/C/8D/v/++/73/vv+9/73/vv+8/7z/vP+8/7z/wP/C/73/uv+8/77/wP/C/7//
vv+9/7z/vf++/7//wP+//77/vf+8/73/vv+//8D/vf+8/7r/uf+5/7f/uv+8/7z/u/+6
/7r/wP/C/8L/wf+//7//wP/A/8D/wf/B/8L/xP/C/8T/xP/G/8T/xP/F/8T/xP/G/8b/
w//D/8L/wf/B/8L/wv/B/8P/w//D/8L/v/+7/7r/u/+7/7n/uf+5/7z/uv+4/7n/uf+5
/7n/uf+5/7n/uf+5/7b/tf+z/7L/s/+0/7X/tv+0/7T/tv+2/7P/s/+1/7L/sf+q/5X/
hf97/33/if+R/6H/1P8pAIoA/AB+ARICngIWA5UDCQQ5BC4EAgS+A2YD5AIvAmUBogAG
ALD/mP+m/7P/rf+u/7P/rf+r/7f/vf+8/7v/vv+//8L/xf/G/8j/yP/I/8r/xv/E/8L/
wP/F/8f/yP/K/83/zf/O/87/zv/N/8z/zP/P/9D/0f/R/9P/1P/V/9b/2P/Y/9j/2f/Z
/9n/2v/c/9r/2v/c/9//3//d/9//4f/i/+P/5//p/+f/6f/q/+z/7P/t/+7/7v/x//X/
+f/6//j/+P/6//v//f8BAAMABAAJAAwADQAQABUAFwAZAB4AIQAkACgAKwAuAC4AMQA2
AD0AQgBJAFAAVQBZAF4AZABqAHAAeQCAAIUAjQCYAJ4ApgCuALcAvgDDAMkAzwDTANwA
4ADmAOsA7wDvAPIA+AD3APcA+QD5APcA9wD2APMA7wDsAOYA3wDXAM0AwwC4AKwApACa
AJEAhQB7AG8AZQBcAFIASAA+ADcAMAAoACMAGwASAAwACQAIAAQA/v/5//T/7//t/+3/
6f/m/+X/4//i/+H/4f/d/9n/2f/Z/9f/1//Z/9n/1//X/9f/1//W/9X/1P/S/9D/0f/R
/9H/0f/O/83/zf/O/8z/y//L/83/z//P/87/zv/O/8//0P/R/8//zv/N/8v/zv/Q/9L/
0//R/9D/0P/T/9X/1f/W/9b/1P/U/9T/1P/R/9H/0f/Q/9L/0v/S/9L/0P/P/83/zf/O
/9D/0P/N/8v/y//L/8v/yv/H/8f/x//J/8r/yv/J/8j/x//H/8f/x//G/8b/xv/E/8T/
xP/H/8X/wv/C/8P/wf/A/8D/wP/A/8D/v/+//8H/wf/A/7//vf+8/7z/vf+9/7z/u/+7
/73/vf+7/7v/vv+8/7z/vP+6/7r/uv+6/7r/uf+4/7X/t/+4/7n/uf+5/7n/uf+6/7j/
uP+4/7j/tv+1/7T/s/+1/7X/tv+4/7b/tv+2/7b/tv+2/7T/tf+4/7n/uv+7/7z/uv+4
/7b/tP+1/7b/t/+4/7f/tv+1/7T/tP+0/7T/tP+y/7L/sv+y/7P/tP+1/7b/tv+2/7b/
tv+1/7T/s/+y/7T/tP+0/7P/tP+0/7L/tf+4/7j/t/+2/7P/tv+3/7b/s/+z/7P/tP+1
/7b/uP+5/7j/uP+2/7j/uf+8/7v/vP+8/7z/u/+8/77/u/+7/7r/u/+7/7z/vP+5/7n/
uf+5/7b/tP+x/7H/tf+3/7X/tf+1/7X/sv+v/63/r/+v/6//r/+t/63/rf+r/6v/q/+q
/6z/rP+s/6z/rP+s/6z/rv+q/6n/rf+v/6r/p/+c/4n/ff99/4H/g/+J/6H/2P8pAIwA
/gCEARgCoAIeA6cDFQRBBDoEDgTEA2AD1AIXAk8BkAD4/6z/nP+k/6P/pf+s/63/pf+j
/6v/s/+4/73/vP+5/7r/u/+6/7r/uv+6/7z/vP+8/7z/vP+8/73/vf++/7//v//A/8D/
w//D/8P/xP/H/8j/yf/J/8j/yP/I/8j/yv/K/8r/y//L/8v/zP/O/8z/zP/O/9H/0v/R
/9T/1//X/9f/2v/b/9v/3f/e/+D/4P/h/+L/4v/k/+f/6v/q/+z/7P/u/+//7//z//X/
9v/7//7///8CAAMABQAHAAwADwASABYAGQAfACAAJAAqADEANAA5AD4AQgBHAE0AVABY
AF4AZwBuAHUAfQCIAI4AkQCYAKAApgCwALcAvgDDAMoAzgDUANkA2gDZANsA4ADiAOMA
5gDnAOkA6QDoAOUA4gDeANcAzwDGAL0AtACqAJ4AlgCMAIMAegBxAGYAXQBWAEwAQgA4
ADIAKgAhABsAFQAMAAYAAwD+//r/9P/v/+3/6f/o/+n/5//k/+P/4f/f/93/3P/X/9f/
1//X/9X/0f/T/9P/0f/Q/9H/0v/S/9D/0P/P/87/z//P/8//z//M/8v/y//M/8r/yf/J
/8v/zP/N/83/zv/M/8v/yv/J/8z/zP/M/8v/y//M/83/zf/P/87/zv/R/9D/z//P/87/
0P/Q/9D/0P/R/9H/0f/Q/87/zv/O/87/zv/N/8v/y//M/87/zv/L/8v/y//L/8v/yv/H
/8f/x//J/8r/yv/J/8f/xf/E/8P/xf/E/8T/xP/A/8D/wP/D/8L/wP/B/8P/w//C/8L/
wv+//77/vP+7/7z/vf+9/73/v/++/77/v/+//77/vf+9/73/vf+7/7v/vP+6/7r/uv+4
/7j/uP+4/7r/u/+8/7v/u/+8/73/vf+7/7v/u/+8/7r/uv+6/7r/uv+7/7z/vf+6/7n/
uf+6/7j/uP+4/7j/tv+2/7j/u/+6/7z/vP+8/7z/vP+8/7z/vP+6/7r/uv+6/7f/tv+1
/7T/t/+4/7n/uv+4/7j/uP+4/7b/tv+2/7b/uf+6/7v/u/+6/7j/tP+1/7f/uP+4/7j/
uP+8/77/vv+7/7v/u/+8/7z/vP+9/73/vv++/7z/vv/A/8L/wP/A/77/vv+9/77/wP+/
/8H/wv+//7//wP/A/73/vf+9/73/vv+8/7n/uf+9/7//vf+9/7z/u/+3/7P/tf+3/7f/
t/+3/7X/tf+1/7X/tf+1/7T/sv+y/7L/sv+0/7T/tP+2/77/t/+v/6//sP+v/6z/p/+b
/4//hf+D/4f/j/+s/+X/MACOAPoAdgH+AYIC/wJ7A9cD8APgA7gDdgMaA5sC8QE4AYgA
/P+q/5L/pf+z/6z/pf+l/6n/q/+r/67/uf+6/7v/vv/B/8L/wP/A/8D/wv/E/8T/xP/E
/8b/x//H/8j/y//L/8z/zP/P/8//z//Q/87/zv/O/83/0P/S/9T/1v/X/9b/1f/V/9X/
1f/W/9j/1v/W/9j/2//d/9v/3f/f/9//3//i/+P/4f/j/+T/5v/n/+n/6//s/+3/7//x
//D/8f/y//X/9//4//v//P/8////AgADAAYACwANAA8AFAAVABgAHAAfACUAJgAqADAA
MwA2ADsAQABHAE0AVABcAGEAZgBuAHQAeQCBAIwAkgCZAKAAqACuALQAuwDCAMcA0ADU
ANoA3wDjAOMA5gDsAOsA6wDtAO0A7QDtAOwA6QDoAOYA4QDbANIAyQDAALYAqwCkAJsA
kwCHAH0AcQBnAGIAWABOAEQAPAA0ACsAJQAeABQADQAJAAYAAgD8//f/9P/v/+3/7f/s
/+r/6v/p/+b/5f/l/+H/3v/d/9z/2f/Z/9v/2//Z/9f/1//X/9b/2f/a/9r/2v/Y/9f/
1v/V/9T/0//T/9T/1v/V/9X/1//W/9X/0//S/9L/0//U/9X/1P/U/9T/0//R/9L/0//T
/9X/1P/U/9f/1f/V/9b/1v/W/9b/1v/W/9f/1//X/9b/2P/Y/9j/2P/Y/9f/1f/V/9b/
2P/Y/9X/1f/V/9X/1f/U/9H/0f/R/8//0P/Q/8//zv/N/83/zf/N/8z/zP/M/8v/zP/N
/9H/z//M/8z/zf/N/8z/zP/M/8z/zP/L/8v/yf/J/8j/x//H/8b/xv/H/8j/yP/I/8n/
y//L/8n/yf/M/8r/yv/K/8j/yP/I/8j/yf/J/8n/x//H/8j/yf/J/8f/x//H/8j/xv/G
/8b/xv/H/8f/x//H/8j/x//H/8j/xv/G/8b/xv/K/8j/wP+//8D/wf/C/8P/xP/E/8T/
xP/E/8L/wv/C/8L/xf/G/8f/yP/H/8b/xf/E/8P/wv/B/8D/vv++/77/vv+//8D/wf/C
/8H/wf/A/73/v//A/8D/v/++/77/wv/E/8X/xf/G/8f/yP/I/8j/yf/I/8j/x//E/8b/
xv/I/8b/xv/H/8j/yP/M/8z/yf/J/8j/x//H/8j/yP/H/8f/x//F/8T/wv+//8H/w//F
/8P/w//D/8P/wP+9/73/v/+//73/vf+7/7v/vP+9/77/v/+9/7z/u/+6/7z/vP+8/7z/
uv+8/7v/u/+7/7r/tf+u/5//lf+P/4f/f/+F/6f/2P8bAHYA5ABkAfgBhgIGA48DCQRB
BEYEKgTmA4oDFgNvAqkB4AA4AM7/ov+k/7P/sf+y/7X/s/+z/73/wf/A/8P/xP/E/8b/
yP/I/8j/yP/I/8r/zP/M/8z/zP/M/83/zf/O/9H/0f/S/9L/0//T/9P/1P/T/9T/1f/V
/9P/1P/V/9b/2P/Y/9j/2f/c/93/3//i/9//3v/f/+H/4f/f/+H/4//j/+P/5v/n/+f/
6f/q/+z/7P/t/+7/7v/y//X/+P/4//b/9v/4//n//P8BAAQABgAHAAoACwAOABEAEwAV
ABoAHwAiACYAKQAtAC4AMgA4ADwAPgBCAEYATgBTAFkAYABmAGwAdQB8AIMAiwCWAJwA
ngCkAKsAsAC7AMMAywDRANgA3ADiAOcA7ADtAPEA+AD3APcA+QD5APsA+wD6APcA9ADw
AOkA4QDcANMAygDAALIAqgCgAJcAiwCBAHUAawBjAFgATQBCADsANAAsACcAIAAWAA8A
CwAIAAQA/v/5//j/8//x//H/7f/q/+n/5//l/+P/4v/d/93/3f/d/9v/2P/Z/9j/1f/V
/9X/1f/U/9L/0v/R/9D/zf/N/83/zf/O/83/zf/O/8z/y//L/83/z//P/87/zv/N/83/
zf/N/8//0P/R/9H/0//U/9X/1f/T/9L/0v/V/9f/1//Y/9j/2v/a/9r/2v/Y/9f/1v/U
/9b/1v/W/9b/2P/X/9X/1f/V/9b/1f/R/9P/0//T/9P/0v/P/8//z//N/87/zv/N/8z/
y//L/8v/zf/M/8z/zP/I/8j/yP/L/8n/xv/G/8f/x//G/8b/xv/G/8b/xf/F/8f/x//G
/8X/w//C/8L/w//D/8L/wf/B/8L/wf++/73/wf/A/8H/wv++/77/vv++/8D/wf/C/8H/
wP/A/8D/v/++/7//wP/C/8D/wP/A/8D/v/+//7//v/+9/7v/uv+6/7z/vP+8/7z/wP++
/7r/tf+4/7v/vP+9/77/vv++/77/vv+9/7z/u/+6/7r/uv+6/7r/vP+8/7z/vP+8/7z/
vP+8/7r/uv+6/7r/u/+8/73/vv+8/7z/vP+8/7r/uv+6/7r/uv+6/7r/uv+9/77/v//A
/77/vP+6/7j/uP+5/7n/t/+7/7z/vP+7/7j/uP+8/77/vv+9/73/vf/A/8D/wP/B/8H/
wv/C/8D/wv/C/8T/wv/A/8H/wv/C/8X/xv/E/8X/w//B/8D/wP/A/7//v/+//8H/wP++
/7v/uv+7/7z/uf+3/7f/t/+0/7L/s/+2/7f/tf+1/7P/s/+1/7X/tf+1/7L/sv+y/7L/
tP+0/7T/tP+4/7j/uf+3/7P/sP+n/5r/j/+H/4H/f/+F/5H/p//Y/yEAggD0AHIBBAKS
AhIDmwMTBEkERgQoBOYDggP8AksChQHCAB4Avv+i/6z/tf+z/7b/t/+v/6f/r/+1/7b/
u//A/7//wP/B/8D/wv/C/8L/xP/D/8L/wf/A/8T/xf/F/8b/xf/F/8b/xv/F/8X/xf/G
/8j/yv/M/83/zf/O/8//0P/Q/9D/0P/R/9H/0f/S/9T/1P/U/9b/2f/b/9n/2//d/9v/
2//e/9//3//h/+L/5P/k/+X/5v/m/+b/6f/s/+z/7f/u//H/8//z//f/+f/6//v//v//
/wIABQAHAAkADgASABYAGwAfACAAIAAjACgALwAyADcAPABAAEUASwBSAFgAXgBnAG4A
dQB9AIgAjgCSAJgAnwCkAKoAsQC4AL0AxQDKANEA1wDZANkA3ADiAOUA5wDrAO0A7ADr
AOkA5QDlAOIA3ADVAM4AxQC8ALIAqACgAJYAjQCDAHkAbQBjAF0AVABLAEIAOQAwACYA
HwAaABIADQALAAUAAAD5//P/8v/t/+v/6//n/+T/4//h/+D/3//f/9v/2f/Z/9n/1//V
/9f/1//V/9X/1f/V/9T/1P/U/9P/0v/P/8//z//P/87/zf/N/87/0P/P/8//0f/R/9H/
0P/Q/83/zf/N/83/zf/M/8v/yf/L/8z/zf/N/83/zP/M/8//0f/R/9L/0v/S/9L/0v/S
/9L/0//U/9T/0//S/9H/0P/S/9H/z//P/9D/0v/S/8//z//P/8//z//Q/83/zf/N/8z/
zP/L/8n/yf/J/8r/y//K/8j/x//G/8b/xv/G/8n/x//E/8T/xf/D/8L/wv/C/8P/xP/E
/8X/xP/D/8H/v//A/8D/wf/D/8L/wP++/73/wP/B/8D/wf/G/8T/xP/E/8D/wP/A/8D/
wf/B/8H/v/+9/77/v/+//73/vf+9/77/v//A/8H/wv/B/8H/wf/B/8D/v/+//8D/wf/C
/8P/xP/A/7r/vv/B/77/vv++/77/vv+//8D/wf/C/8H/wP+//77/vv++/77/vv++/77/
vv++/77/vv++/77/v//A/8H/wv/A/77/vP+6/73/vv+//7//wP/A/77/wf/E/8T/w//C
/8H/xP/F/8T/w//D/8P/xP/G/8b/x//H/8b/xv/E/8b/yP/K/8j/yP/J/8r/yv/M/8v/
x//G/8T/xf/F/8b/xv/H/8f/x//H/8j/xv/D/8P/xf/H/8X/xf/D/8P/wP+9/7//wf/B
/8H/wP+9/7z/u/+7/7v/u/+6/7v/vP+9/77/vv++/77/wP/A/7//uf+5/7z/u/+2/63/
of+V/4//kf+V/6H/xP///0wAqgAaAaQBMAKsAiEDmwPtAwIE7gO+A3YDFgOPAuEBJAFy
AO7/qv+o/73/v/+0/7X/sf+t/7P/t/+6/7//xP/F/8j/y//M/8z/zP/M/87/0P/Q/9D/
0P/S/9P/0//U/9X/1f/W/9b/1//X/9f/2P/Y/9j/2P/X/9j/2v/c/97/4v/i/+L/4//j
/+P/5P/m/+T/5P/m/+n/6//p/+v/7f/t/+3/8P/x//H/8//0//b/9//5//v//P8EAP3/
+v/+/w==
         </WaveFormData>
      </LeadData>
      <LeadData>
         <LeadByteCountTotal>10000</LeadByteCountTotal>
         <LeadTimeOffset>0</LeadTimeOffset>
         <LeadSampleCountTotal>5000</LeadSampleCountTotal>
         <LeadAmplitudeUnitsPerBit>4.88</LeadAmplitudeUnitsPerBit>
         <LeadAmplitudeUnits>��V</LeadAmplitudeUnits>
         <LeadHighLimit>2147483647</LeadHighLimit>
         <LeadLowLimit>268435456</LeadLowLimit>
         <LeadID>V5</LeadID>
         <LeadOffsetFirstSample>0</LeadOffsetFirstSample>
         <FirstSampleBaseline>0</FirstSampleBaseline>
         <LeadSampleSize>2</LeadSampleSize>
         <LeadOff>FALSE</LeadOff>
         <BaselineSway>FALSE</BaselineSway>
         <ExcessiveACNoise>FALSE</ExcessiveACNoise>
         <MuscleNoise>FALSE</MuscleNoise>
         <LeadDataCRC32>2432132518</LeadDataCRC32>
         <WaveFormData>
xv/G/8b/xv/I/8j/yP/I/8j/yP/I/8j/yf/K/8v/zP/K/8r/yv/K/8z/zP/M/8z/zf/O
/8//0P/Q/9D/0P/Q/9L/0v/S/9L/0//U/9X/1v/X/9j/2f/a/9f/1v/V/9T/2P/a/9z/
3v/e/97/3v/e/9//4P/h/+L/4//k/+X/5v/p/+r/6//s/+7/7v/u/+7/8f/y//P/9P/4
//r//P/+/wIABAAGAAgACgAMAA4AEAAVABgAGwAeACIAJgAqAC4AMwA4AD0AQgBIAEwA
UABUAFkAXgBjAGgAbABwAHQAeAB7AHwAfQB+AIEAggCDAIQAhgCGAIYAhgCDAIAAfQB6
AHUAcABrAGYAYQBcAFcAUgBNAEgAQwA+ADYAMAAqACQAHgAaABYAEgANAAoABwAEAAAA
/v/8//r/9v/0//L/8P/t/+z/6//q/+j/6P/o/+j/5v/k/+L/4P/g/+D/4P/g/93/3P/b
/9r/2//c/93/3v/d/9z/2//a/9z/3P/c/9z/3P/c/9z/3P/c/9z/3P/c/97/3v/e/97/
3v/e/97/3v/c/9z/3P/c/93/3v/f/+D/3v/e/97/3v/e/97/3v/e/9z/3P/c/9z/2v/a
/9r/2v/d/97/3//g/9//3v/d/9z/3P/c/9z/3P/Z/9j/1//W/9f/2P/Z/9r/2v/a/9r/
2v/Z/9j/1//W/9b/1v/W/9b/1P/U/9T/1P/S/9L/0v/S/9H/0P/P/87/z//Q/9H/0v/P
/87/zf/M/8r/yv/K/8r/yv/K/8r/yv/I/8j/yP/I/8n/yv/L/8z/zP/M/8z/zP/L/8r/
yf/I/8b/xv/G/8b/xv/G/8b/xv/G/8b/xv/G/8j/yP/I/8j/xv/G/8b/xv/H/8j/yf/K
/8j/yP/I/8j/yP/I/8j/yP/I/8j/yP/I/8b/xv/G/8b/yP/I/8j/yP/J/8r/y//L/8f/
xP/D/8T/wv/B/8D/wP/G/8r/zP/M/8j/yv/K/8v/y//L/8z/zf/N/8z/zP/O/83/zf/L
/8//0P/R/9L/0//R/9H/0P/Q/9D/0P/R/9H/0//T/9L/0f/O/8v/y//N/8z/yf/I/8f/
yP/H/8f/yf/L/8f/xv/F/8b/xv/H/8f/w//D/8P/w//C/8L/wv/D/8T/xf/I/8n/zP/H
/8D/wv/A/7j/sP+l/5j/kv+M/4v/j/+h/87/EQBaAKYABAFvAdMBMgKYAvACGgMRA+sC
rAJWAvMBegH0AIAALADz/9b/zf/K/8L/u/+9/7v/tP+y/7v/yP/J/8z/z//P/83/yv/K
/8v/yv/M/8z/zP/M/8//0P/Q/9D/0//T/9T/1P/R/9D/z//O/9L/0//V/9b/1//X/9f/
1//Y/9j/2f/b/9r/2v/b/9v/3P/Z/+H/4v/f/93/3f/d/97/3//i/+X/5v/n/+n/6f/n
/+b/5f/l/+j/6//t/+v/5//n/+j/6P/r/+7/7//v//L/9P/2//r/+v/6//3/AgAAAAIA
BAAGAAcACQALAAwAEQAUABcAGwAdACAAIwAnACoALgA1ADkAPQBDAEwAUQBVAFoAYABj
AGoAcABzAHgAeQB8AH8AggCFAIUAhwCMAI8AkACRAJIAlQCVAJUAlACWAJUAkgCPAIkA
gwB+AHkAcABsAGYAXwBbAFYATwBKAEQAPwA4ADIAMAAqACUAIAAaABYAEQAQAA4ADAAI
AAUAAgD9//z/+//3//T/9P/0//T/9f/1//P/8P/w/+//6//r/+v/6//p/+j/6//s/+v/
6//r/+v/6v/q/+r/6//r/+n/6f/p/+r/6f/o/+f/5//n/+f/5//n/+j/6f/q/+v/6v/p
/+r/5//m/+b/6P/n/+n/6f/q/+7/7v/t/+z/6f/o/+r/6//q/+n/6P/o/+j/6P/p/+n/
6f/q/+v/6//q/+r/7f/t/+n/5//o/+n/6f/q/+n/6P/o/+j/6P/o/+j/5//m/+X/5P/k
/+T/5P/m/+X/5f/l/+X/5P/h/+H/5f/n/+X/5f/k/+L/4v/i/+T/5f/l/+P/4v/i/+H/
4P/g/+L/4v/j/+P/4f/g/97/4f/f/9//3//f/+D/4P/g/+D/4f/g/+D/4P/f/9//3v/d
/9//3//h/9//3v/e/9//3//e/97/3//f/93/3v/e/97/3P/c/97/3//f/97/3f/e/+D/
3v/e/97/3v/c/9z/3P/c/9z/3P/c/9z/3f/e/9//4P/f/97/3f/c/97/3v/d/9z/2P/Y
/9r/2v/c/9z/3f/i/+T/5P/i/+D/4f/g/+D/3//h/+L/4//j/+D/4P/i/+P/5v/l/+r/
6//o/+f/5v/l/+P/4v/i/+L/5P/l/+X/5f/l/+T/4//i/+D/4f/k/+X/4//j/+P/4v/e
/9v/2v/c/9n/2f/Z/9j/2v/b/9v/2f/b/9v/2//a/9z/3P/d/93/2v/b/9r/2P/b/9j/
1P/M/77/sv+t/6r/pv+k/6n/v//v/zAAdQDAABwBiAHtAUsCrgL6AhwDIAP3AqcCTALo
AWkB7ACCADIABADr/97/2f/U/9D/yf/L/9H/1P/Y/9v/2v/d/9z/3//f/93/3f/e/+D/
4P/g/+D/4P/g/9//4P/g/+D/4f/h/+L/4v/k/+T/5P/k/+X/5f/m/+b/5P/j/+L/4f/j
/+T/5v/p/+z/7P/t/+3/7f/p//D/8P/u/+v/6v/p/+v/6//t/+//8P/x//P/8//x//D/
7//v//L/9f/3//X/9f/1//b/9v/5//z//f/9//3//v///wIABAAEAAcADAAJAAoACwAM
ABAAEwAWABgAHAAeACAAIwAlACgAKwAvADQAOAA/AEMARABJAFEAVQBXAFwAYgBlAGsA
cgB2AHwAfQCAAIMAhgCIAIkAjACSAJMAlACVAJYAlgCVAJQAkgCUAJMAkACNAIgAgQB7
AHUAawBoAGMAXQBZAFYAUQBOAEoARQA+ADgAMwAsACYAIAAdABoAFgAWABQAEgAOAAsA
BwADAAMAAwABAP7//v/+//3//f/8//n/+v/8//3/+//5//n/+f/3//P/9f/1//P/9f/1
//X/9P/w//D/8f/x//D/8f/y//T/9P/0//T/9f/z//P/8//z//P/8//z//P/9f/1//f/
9f/3//j/+//7//j/9f/z//T/9//5//v/+//6//z//f/8//n/+P/4//j/+P/5//n/+f/4
//f/9f/y//X/+f/6//f/9//4//n/+f/2//X/9P/0//b/9v/2//b/9P/0//T/9P/y//L/
8v/0//L/8//0//X/8//v/+7/8f/x/+//7//u//D/8P/w//L/8//z//H/8P/y//H/8P/w
/+//7v/u/+3/8P/w/+//8//y//H/8P/v/+7/7v/u/+7/7P/q/+n/6P/r/+3/7v/v/+3/
6//r/+f/6f/q/+z/7f/t/+z/7P/r/+n/6v/q/+r/6P/o/+r/6//p//D/7//o/+r/7P/s
/+z/7P/q/+r/6v/q/+r/6v/q/+r/6f/o/+f/5v/o/+j/6P/o/+j/6P/o/+j/6P/o/+j/
6P/q/+r/6v/q/+j/6P/o/+j/6f/q/+r/6v/q/+r/7P/s/+n/6P/o/+z/8P/w/+7/7P/t
/+z/7P/r/+3/7v/v/+//7f/s/+3/7f/v/+3/8f/x/+//7//v/+//7//u/+7/7v/w//H/
8f/x/+//7v/t/+z/7P/t//D/8f/u/+3/7P/q/+b/4//i/+T/3//f/9//3v/h/+P/5P/j
/+H/4f/h/+D/4v/i/+P/4//g/+H/4P/e/9v/2v/e/9z/1v/M/7v/rP+m/6j/r/+7/9f/
CgBJAJIA6ABMAbEBDQJuAtQCGgMwAx0D4QKEAhoCqQE0AcAAXgAeAPv/5v/d/9r/1P/N
/8v/zf/S/9T/0//W/9n/2P/b/9v/2f/b/9z/3v/e/9z/3P/c/9z/2//c/9z/3P/d/93/
3v/e/9//4P/h/+L/4f/h/+L/4v/f/9//3//f/+L/4v/j/+X/4//i/+L/4f/h/93/5P/k
/+b/5f/m/+f/5v/l/+b/5//o/+n/6//r/+v/6v/p/+n/6f/r/+z/6f/o/+n/6//s//H/
9P/1//X/9P/0//T/9v/2//b/+f/+//7/AAACAAQABQAFAAUABAAIAAwAEAAVABcAGgAd
ACEAJAAoAC8AMwAzADcAPgBBAEQASgBRAFUAWgBgAGMAaABtAHIAdwB8AHwAewB8AIAA
fwCAAIEAggCDAIMAgwCCAIIAgQB+AHsAeQB1AHIAbwBnAGQAXwBZAFIATABEAD4APAA3
ADAAKgAlAB4AGAASABAADAAHAAYABgAEAAAA/f/9//n/+f/5//L/7v/t/+z/5//n/+b/
4//k/+b/5//l/+X/5f/l/+P/4P/h/+D/3f/c/9v/2v/Y/9f/2P/a/9v/2f/Z/9n/2v/c
/9z/3P/d/9v/2f/X/9X/1v/X/9j/2f/Z/9n/2//Z/9f/2P/b/9v/2f/X/9b/2P/b/9v/
2//Z/9n/3P/e/97/2f/Y/9j/2P/W/9f/1//X/9f/1//W/9T/1v/Z/9n/1f/X/9j/2f/Z
/9f/1f/T/9L/0//U/9X/1v/V/9T/0//S/9L/0v/S/9T/0//T/9P/0//Q/83/zf/R/9D/
zf/M/8r/zf/O/8//0v/Q/8//zP/K/8r/yf/I/8j/yv/K/8v/y//N/8z/yv/N/8z/y//K
/8n/yP/I/8j/yP/I/8j/yf/K/8n/yf/I/8f/x//H/8n/x//E/8T/xf/F/8b/xv/H/8f/
xP/E/8P/wv/F/8b/yf/L/8X/yP/H/8T/yP/G/8b/xv/G/8T/xP/E/8T/xP/E/8T/xP/E
/8T/xP/E/8T/xP/E/8T/w//C/8H/wP/D/8T/xf/G/8P/wv/B/7//wf/A/8H/xP/D/8H/
v/++/8L/xP/E/8L/wP/C/8L/w//B/8H/wv/D/8b/xv/H/8r/yP/H/8T/x//H/8f/x//H
/8n/yf/I/8j/xv/G/8f/x//H/8f/xv/F/8L/v/+//8H/wv/B/8L/w//A/73/u/+7/77/
u/+7/7v/vP+8/73/vf+5/7n/uf+5/7X/tP+z/7P/tf+3/7v/vf++/73/uP+y/67/pv+e
/5X/jP+E/3z/ff+L/6n/1v8RAGIAvgAiAYkB4QE+AqwC9gIIA/sC0QKGAioCwwFIAcIA
UgAMAOH/xv+//7r/sv+v/7H/q/+o/6r/rf+y/7v/uv+9/73/u/+7/7z/vv++/8H/wv/D
/8T/w//E/8T/xP/F/8X/xv/G/8b/xv/G/8b/yP/J/8v/zP/I/8f/xv/F/8f/yP/K/83/
z//Q/9L/0//S/83/0//S/9P/0f/R/9H/0//T/9X/1//V/9X/1v/V/9j/2P/Y/9n/2v/d
/9//3f/c/93/3//g/+H/5P/l/+X/5v/o/+r/7v/s/+z/7//0//X/+P/7//7/AAABAAIA
AgAEAAYACAALABEAFgAbACEAJAAoAC8AMwA2ADsAQwBHAEcATABSAFUAXABiAGUAagBu
AHIAdgB6AH0AfQB/AIQAhQCGAIcAiACJAIkAiQCIAIYAhQCCAH8AfQB3AHIAbQBnAGQA
XwBZAFEATABFAEAAOgA1AC4AKAAkAB4AGQAUABIADgAJAAgABAACAP7/+//5//X/9f/1
//H/7v/u/+7/7P/t/+3/6//q/+r/6f/l/+f/5//n/+X/4//l/+X/4//j/+P/4//i/+L/
4v/j/+P/3//f/9//4P/i/+L/4v/j/+T/5f/m/+f/5v/l/+T/4//h/+H/4//h/+H/4v/l
/+X/4v/h/+H/5P/j/+P/4//h/+H/5P/m/+b/5v/m/+f/6P/n/+f/5v/l/+X/5f/k/+L/
5f/p/+r/5//k/+T/5P/j/+L/4f/g/+D/4v/i/+L/4v/i/+L/4v/i/+L/4v/i/+T/3//f
/9//3//g/93/3f/h/+P/4f/h/+D/4P/g/+D/4v/i/+H/3v/c/9//3//f/+D/4P/g/+H/
4f/e/9z/2f/b/9z/3f/e/9//3P/c/9z/3P/e/97/3//g/9//3//e/93/2//b/93/2//d
/97/4P/h/97/3P/b/9n/2//c/9z/3P/a/9r/3P/d/93/4P/h/9z/2P/a/9z/3v/g/9//
3v/d/9z/3f/e/9//4P/e/97/3v/e/9//4P/h/+L/3//e/93/2//d/9z/3f/g/+D/3//e
/97/4v/k/+T/4v/g/+L/4v/j/+P/4//k/+X/5f/k/+T/5v/p/+n/5//r/+v/6//r/+v/
6f/p/+j/6P/q/+r/6//r/+v/6//q/+n/5v/j/+P/5f/l/+P/4//j/+X/4//i/+P/5f/h
/+D/3//g/+D/4f/h/9z/2//a/9n/2v/c/97/4f/g/9//4P/f/9r/2//c/9j/1v/O/7z/
q/+i/6T/sP+1/7//5/8oAHMAxAAkAYwB7QFHAqYC/AImAx4D9QKxAlgC7gF1AfoAjgA8
AAgA7f/k/9//1v/U/9f/0f/P/9j/3P/b/9r/3f/f/+P/5P/j/+X/5v/o/+j/5P/i/+D/
3v/i/+T/5f/m/+f/5//o/+j/5v/m/+b/5v/p/+n/6v/q/+r/6//s/+3/7v/u/+//8f/x
//D/8P/v/+//6//y//L/8f/v/+//7//y//P/9v/5//f/9//4//f/+f/4//f/9//7////
AgABAP////8AAAAAAQAEAAUABQAGAAgACgAOAA4ADgARABYAFAAWABgAGgAaABsAHAAc
ACIAJgAqAC8AMgA0ADYAOQA6AD4ARQBJAEwAUQBZAF0AYABmAG0AcQBzAHgAegB+AIQA
iACMAJAAkQCRAJMAmACXAJgAmQCaAJsAmwCbAJoAmgCZAJYAkwCNAIcAggB9AHUAcgBt
AGcAYQBcAFUAUABLAEUAPQA2ADMALgAqACYAIgAeABkAGAAYABYAEgAPAAsABwAHAAcA
AwAAAAAAAAD//////v/7//n/+v/6//f/+f/5//n/9//3//n/+f/3//X/9f/1//T/9P/0
//X/9f/z//P/8//0//H/8P/v/+//8f/x//H/8f/y//P/9P/1//L/8f/y/+//8P/y//b/
9//2//X/9f/4//n/+f/5//f/9f/4//r/+v/3//b/9v/2//b/9//3//f/9//3//b/9P/1
//n/+v/3//b/9v/2//X/8v/x//D/8P/y//L/8v/y//L/8v/y//L/8P/w//D/8v/x//H/
8f/x//D/7f/t//H/7//t/+3/7P/s/+z/7P/u/+//7//t/+z/7P/r/+r/6v/s/+z/7f/t
/+//7v/s/+//7f/t/+3/7f/q/+r/6v/q/+n/6P/o/+j/6P/p/+n/6f/p/+n/6//p/+j/
6P/p/+n/5f/k/+T/4//m/+j/6f/q/+n/6P/p/+n/6f/o/+X/5v/q/+v/7P/t/+7/6//q
/+n/6P/q/+r/6v/q/+n/6P/n/+b/5v/m/+b/5v/l/+T/4//i/+P/5P/l/+b/5v/m/+b/
5v/k/+T/5P/k/+T/5P/k/+T/5f/k/+L/4v/l/+b/5v/m/+T/5v/m/+T/4v/g/+L/4v/k
/+X/5v/o/+f/5//m/+b/6v/r/+v/6f/r/+v/6//r/+3/7f/t/+z/7P/s/+z/7f/r/+v/
6//q/+f/5v/j/+P/5//n/+X/5f/n/+b/4//h/+D/4v/e/93/3f/c/9z/3f/d/9v/2//b
/93/3P/c/9z/3P/b/9r/2//Z/9b/2f/a/9b/0P/G/7T/qf+q/67/sP+z/8f/8/8wAHcA
zAAsAZIB8QFPArICAgMiAxoD6QKbAjgCyAFLAdQAcAAkAPr/6f/c/8//zv/U/9H/y//J
/87/1P/b/9z/2f/X/9n/2P/V/9X/1v/Y/9j/2v/a/9r/2v/b/9z/3P/c/93/3f/e/97/
3v/e/97/3v/f/9//4P/g/93/3f/d/93/3v/e/9//4f/h/+D/4P/f/+H/3f/k/+T/5P/j
/+T/5f/n/+f/6f/r/+v/6//s/+v/6//q/+n/6f/s/+//8f/v/+//7//w//D/8v/0//T/
8//1//b/9//6//j/+P/7/wAAAgAEAAYACAALAA0ADwAQABQAFgAYABsAHQAgACMAJwAq
AC4ANQA5ADoAPwBHAEsATQBSAFgAWwBiAGgAawBwAHIAdgB6AH4AfAB7AHwAgACCAIQA
hgCIAIoAiwCMAIwAiwCJAIUAgQB9AHcAcgBtAGUAYgBdAFcAUwBOAEcAQgA8ADcAMAAq
ACYAIAAbABYAEgAOAAkACAAGAAQAAAD9//3/+f/5//n/9//0//T/9P/w/+//7f/p/+f/
6P/o/+X/5f/l/+X/4//i/+X/5v/l/+P/4//j/+L/4P/g/+H/4f/f/9//3//g/97/3v/e
/9//4v/j/+T/5f/i/+H/4P/f/+H/4f/j/+H/3//g/+P/4//k/+P/4//m/+X/5f/l/+P/
4//m/+j/6P/l/+T/5P/k/+L/4//j/+P/4f/h/+D/3v/h/+X/5v/j/+H/4v/j/+P/4P/f
/97/3v/g/+D/4P/g/93/3P/b/9r/3P/c/9z/3v/Z/9n/2f/Z/9v/2f/a/9//3f/b/9v/
2v/X/9b/1f/W/9f/1//V/9T/1//X/9f/2P/W/9b/1//X/9f/1v/U/9f/1f/V/9X/1f/S
/9L/0v/S/9H/0P/Q/9D/z//P/87/zf/L/8v/zf/L/8j/yP/J/8n/x//G/8b/xf/D/8T/
xP/E/8H/wP/B/8H/wf/A/8P/xP/E/8L/wv/C/8L/xP/E/8T/xP/D/8L/wf/A/7//vv+9
/7z/v//A/8H/wv/A/8D/wP/A/7//vv+9/7z/vv++/77/vv+8/7r/t/+2/7r/vP+9/77/
vf/A/8H/wP++/7z/vv++/7//v/+//8D/w//D/8L/wv/E/8X/xf/D/8b/xf/E/8P/xP/F
/8b/xv/E/8T/xP/F/8P/w//D/8L/w//C/7//v//D/8P/wf/B/8D/vv+6/7f/uP+8/7r/
u/+7/7r/uv+7/7v/uf+5/7n/uf+4/7j/uP+5/7n/uf+7/8H/uv+z/7T/tv+y/6z/pP+X
/4r/gP9+/4P/h/+f/8z/CwBUAKoABgFrAdEBOgKgAuoCAgP5AtUCkgI4AssBTAHOAGYA
GADj/8b/v/++/7b/r/+v/7P/tP+w/7P/vP+9/8D/w//D/8H/wP/A/8H/wP/C/8L/wv/C
/8H/wv/C/8L/x//H/8j/yP/K/8r/yv/K/8j/x//H/8b/x//J/8v/zf/M/8z/zf/P/87/
zv/P/8//z//L/9L/0v/T/9H/0f/R/9P/0//V/9f/1v/X/9n/2f/a/9r/2v/b/9r/3f/f
/93/3P/d/9//4P/i/+T/5P/j/+X/5v/n/+r/6v/q/+3/8v/y//T/9v/4//v//f///wAA
AgAEAAYACQAOABIAFgAbAB4AIgApAC0AMAA1AD0AQQBDAEgATgBRAFYAXABfAGQAaABs
AHAAdAB2AHcAegCAAH8AgACBAIIAgwCDAIMAggCEAIMAgAB9AHcAcQBsAGcAYABeAFoA
VQBNAEgAQQA8ADgAMwAsACYAIgAcABcAEgANAAgAAgAAAAAA/v/6//f/8//v/+//7//u
/+z/7f/u/+n/6f/o/+X/4v/i/+H/3f/e/9//4P/f/9v/3f/d/9v/3v/f/+D/4P/c/9z/
3f/d/9v/2//b/9z/3v/e/97/3//d/93/3f/d/97/3//g/+H/4P/f/+D/3f/d/97/4f/h
/+D/3//f/+L/4f/h/+H/3//f/+L/5P/k/+P/4v/i/+L/5P/l/+X/5f/l/+X/5P/i/+T/
5//n/+P/5f/m/+f/5//k/+P/4v/i/+D/4P/g/+D/4P/g/+D/4P/g/+D/4P/i/+D/4f/i
/+P/4v/f/9//4//j/+H/4f/g/+L/4v/i/+T/5P/j/+D/3v/e/93/3P/c/93/3v/g/+H/
4f/g/97/4f/j/+P/4//j/+D/4P/g/+D/4f/g/+D/4P/g/+H/4f/h/+H/4f/j/+H/3v/e
/9//3//e/97/3//f/9//4P/g/+D/3v/e/+D/4f/j/+D/2f/Y/9r/2//c/93/3v/e/97/
3v/e/93/3P/b/9r/3f/e/9//4P/e/97/3v/e/93/3P/b/9r/2v/a/9r/2v/c/9z/3P/c
/9z/2//a/9j/2v/c/9z/2//Y/9j/3P/e/+H/4P/f/+L/4v/j/+P/4//j/+P/4v/g/97/
4P/h/+H/4f/l/+X/5f/n/+f/5//n/+b/5v/m/+b/5f/l/+X/5f/i/+H/4P/d/97/4f/i
/+H/4//j/+L/3//b/9v/3v/b/9v/2//a/9r/3f/d/9v/2//Z/9n/2P/Y/9r/2//b/9v/
1f/Z/9j/1//Y/9b/0v/I/7z/s/+s/6b/nv+j/7//5f8WAFkAqAAGAWwBzQErApQC7AIW
AxoDAwO/AmIC/AGNARQBpgBQABQA7f/c/9f/0P/O/8//zf/N/9T/1v/X/9r/2f/Y/9v/
2//Z/9v/3P/e/97/4P/g/+D/4P/g/+D/3//e/+P/4//k/+T/5P/k/+T/5P/l/+X/5v/m
/+P/4//j/+P/5P/k/+X/5//q/+r/6//r/+r/5f/r/+r/6//p/+n/6f/p/+n/6//t/+3/
7f/u/+3/7v/u/+7/7//w//P/9f/z//H/8f/y//L/9v/6//z//f/7//z//f8AAAAAAAAD
AAgACgAMAA4AEAARABMAFQAWABcAGAAZABsAIAAkACgALQAuADIAOQA9AEAARQBNAFEA
UgBWAFsAXQBjAGoAbgB0AHYAegB+AIIAhACFAIgAjgCOAI4AjgCOAJAAkQCSAJIAkQCP
AIsAhwCEAH8AewB3AG8AbABnAGEAWwBWAE8ASgBFAD8ANwAwAC8AKgAmACIAHQAYABIA
EAAOAAwACAAFAAUAAQABAAEA/f/6//r/+v/1//X/9P/x//P/9P/0//H/8P/v/+7/6//q
/+3/7v/t/+v/6//r/+r/5//m/+b/5f/l/+X/5f/m/+b/5v/m/+f/6f/p/+n/6f/p/+n/
6f/p/+v/6//t/+v/6//s/+//7//s/+v/6//u//H/8f/x/+//8f/0//b/9v/y//D/7//u
//D/8f/x//H/8//z//L/8P/u//H/8f/t/+//8P/x//H/8P/v/+7/7v/u/+7/7v/u/+z/
7P/s/+z/7P/s/+z/7v/r/+v/6//r/+r/5//n/+v/6//p/+n/6P/o/+j/6P/q/+3/7f/r
/+r/6v/p/+j/6P/o/+j/6f/p/+j/5v/j/+X/5//n/+f/5//k/+T/5P/k/+b/5v/n/+j/
5v/n/+f/5//p/+n/6//p/+j/6P/p/+n/5//m/+b/5f/k/+T/4//i/+T/5P/m/+f/6f/k
/9//3P/e/+L/5P/m/+j/5v/m/+b/5v/m/+b/5v/m/+b/5v/m/+b/5v/m/+b/5v/m/+b/
5v/m/+b/5v/m/+b/6P/o/+j/6P/m/+b/5v/m/+X/5P/j/+L/5P/k/+T/5P/n/+j/6f/q
/+f/5v/l/+T/5f/l/+X/5P/k/+b/5v/l/+T/5P/o/+r/6v/o/+b/6P/q/+v/6//r/+r/
6//r/+r/7P/u/+//7//q/+3/7P/r/+7/7//w//H/7f/s/+v/6v/t/+3/7f/t/+7/7f/s
/+n/6P/p/+j/5f/j/+P/4v/f/9//3//i/9//3f/d/9z/3P/f/9//3f/d/9v/2//a/9r/
3P/d/93/3f/f/+H/4v/f/9z/1v/K/77/tP+t/6b/pv+w/7n/y//x/yoAcwDEAB4BggHl
AUECpgL6AhwDGAP5ArMCTALaAWUB8ACGADgABgDt/+D/2//W/9T/0f/L/8X/yP/O/9H/
1P/X/9f/2f/Y/9X/1f/W/9j/2P/X/9b/1f/U/9b/2P/Z/9r/2v/Z/9n/2P/W/9b/1v/W
/9j/2f/b/9z/3P/d/97/3//e/97/3//h/+H/4P/g/9//3f/Z/+D/4P/i/+H/4v/j/+H/
4f/j/+X/5f/l/+b/5f/l/+T/4//j/+T/5//p/+f/5//n/+j/6P/q/+z/7P/r/+v/7P/t
//D/8P/w//P/+P/6//z//v8AAAAAAQACAAIABgAIAAoADQARABQAFwAbAB4AIgApAC0A
MgA3AD8AQwBEAEgATQBPAFMAWABaAF4AZABoAGwAcABxAHEAcwB4AHwAfgCAAIIAgQB/
AH0AegB7AHsAeQB3AHEAawBmAGEAWwBYAFMATQBHAEIAOwA2ADQALwAoACIAHQAWABAA
CgAIAAQA///+//v/+P/z/+//6//n/+f/5//l/+L/4v/i/93/3f/c/9n/2f/a/9r/1//X
/9f/1//V/9X/1//X/9X/1f/V/9X/1P/Q/9D/0f/R/83/zf/N/87/z//Q/9H/0//T/9P/
0//T/9H/0f/R/9H/zv/N/87/y//M/87/0v/T/9D/z//P/9L/0//T/9P/0f/T/9b/2P/Y
/9f/1v/W/9b/1P/V/9X/1f/T/9P/0v/Q/9H/1f/W/9P/0//U/9X/1f/U/9P/0v/S/9H/
0P/P/87/0P/Q/9D/0P/P/87/zf/O/8v/y//L/8v/zP/J/8n/zf/M/8n/yP/G/8n/yv/L
/87/zP/L/8j/xv/H/8f/x//I/8X/xP/E/8P/xv/G/8X/yf/J/8n/yf/J/8b/xv/G/8b/
xv/G/8f/yP/F/8X/xP/D/8P/w//F/8P/xP/E/8X/xf/F/8T/xP/D/8X/xv/G/8b/xv/G
/8j/yf/D/7z/wf/G/8D/wv/C/8L/wv/E/8T/xP/E/8H/wP+//77/v//A/8H/wv/C/8L/
wv/C/8L/wv/C/8L/xP/E/8T/xP/C/8D/vv+8/7//wP/B/8L/wv/C/8H/wv/E/8T/w//C
/8H/xP/F/8T/wv/A/8L/wv/E/8X/xv/I/8j/x//F/8T/yP/J/8n/x//N/83/zf/N/8r/
yf/I/8b/x//I/8n/y//J/8n/yf/I/8j/yP/G/8f/yf/J/8f/x//F/8T/wf+//8H/xP/B
/8H/wP++/73/vf+//73/vf+9/77/vv+//8D/v/+//7//wf/D/8D/u/+6/7z/uv+y/6b/
mf+Q/4r/iv+N/5n/tf/k/yEAagDEAC4BlQHxAVICtAL6AhADAwPTAogCLAK9AT4BwABa
AA4A3//Q/8//xP+8/7v/t/+x/7b/tv+3/7z/wf/C/8X/xf/D/8X/xv/I/8j/xv/G/8b/
xv/H/8j/yP/I/8v/y//M/8z/zv/O/87/zv/M/8v/y//K/8v/zf/P/9H/1P/U/9X/1//W
/9b/1//X/9f/0//a/9r/2//Z/9n/2f/b/9v/3f/f/97/3//h/+H/5P/k/+T/5f/s/+X/
4f/j/w==
         </WaveFormData>
      </LeadData>
      <LeadData>
         <LeadByteCountTotal>10000</LeadByteCountTotal>
         <LeadTimeOffset>0</LeadTimeOffset>
         <LeadSampleCountTotal>5000</LeadSampleCountTotal>
         <LeadAmplitudeUnitsPerBit>4.88</LeadAmplitudeUnitsPerBit>
         <LeadAmplitudeUnits>��V</LeadAmplitudeUnits>
         <LeadHighLimit>2147483647</LeadHighLimit>
         <LeadLowLimit>268435456</LeadLowLimit>
         <LeadID>V6</LeadID>
         <LeadOffsetFirstSample>0</LeadOffsetFirstSample>
         <FirstSampleBaseline>0</FirstSampleBaseline>
         <LeadSampleSize>2</LeadSampleSize>
         <LeadOff>FALSE</LeadOff>
         <BaselineSway>FALSE</BaselineSway>
         <ExcessiveACNoise>FALSE</ExcessiveACNoise>
         <MuscleNoise>FALSE</MuscleNoise>
         <LeadDataCRC32>1645966271</LeadDataCRC32>
         <WaveFormData>
1v/W/9b/1v/Y/9j/2P/Y/9b/1v/W/9b/1//Y/9n/2v/a/9r/2v/a/9r/2v/a/9r/3f/e
/9//4P/e/97/3v/e/97/3v/e/97/4f/i/+P/5P/l/+b/5//o/+T/4v/g/97/4P/i/+T/
5v/m/+b/5v/m/+j/6P/o/+j/6f/q/+v/7P/v//D/8f/y//D/8P/w//D/8f/y//P/9P/2
//j/+v/8////AAABAAIAAwAEAAUABgAIAAoADAAOABEAFAAXABoAHwAiACUAKAAsAC4A
MAAyADcAOgA9AEAAQwBGAEkATABNAE4ATwBQAFEAUgBTAFQAVgBWAFYAVgBTAFIAUQBQ
AEsASABFAEIAPgA8ADoAOAA1ADIALwAsACgAJAAgABwAGAAWABQAEgAPAAwACQAGAAQA
BAAEAAQAAQAAAP///v/9//z/+//6//r/+v/6//r/+f/4//f/9v/0//T/9P/0//L/8v/y
//L/9P/0//T/9P/y//L/8v/y//T/9P/0//T/9P/0//T/9P/2//b/9v/2//j/+P/4//j/
+P/4//j/+P/2//b/9v/2//n/+v/7//z/+v/6//r/+v/8//z//P/8//r/+v/6//r/+v/6
//r/+v/9//7///8AAP7//v/+//7/AAAAAAAAAAD9//z/+//6//3//v///wAAAAAAAAAA
AAD///7//f/8//7//v/+//7//P/8//z//P/8//z//P/8//r/+v/6//r//f/+////AAD+
//7//v/+/wAAAAAAAAAAAgACAAIAAgD///7//f/8////AAABAAIAAAAAAAAAAAAAAAAA
AAAAAP///v/9//z//P/8//z//P/+//7//v/+//7//v/+//7//P/8//z//P///wAAAQAC
AAAAAAAAAAAAAAAAAAAAAAACAAIAAgACAAAAAAAAAAAAAgACAAIAAgADAAQABQAHAAQA
AQAAAAAA///9//z/+/8BAAYACAAHAAYACAAHAAYABgAGAAYABwAJAAYACAAKAAwACAAH
AAgACgALAA0ADgALAAsACwAMAAwADQANAA0ADwAOAA4ADgAKAAgACAAJAAgABgADAAEA
AgADAAAABAADAAMAAAACAAIAAgAEAAQAAQAAAAAAAAABAAIAAwAEAAYACAALAA0AEQAK
AAQACAAHAP//+f/z/+n/5P/g/9//4P/r/wcANABhAIwAxQAHAUIBdwGxAeMB/gH1AdgB
rwF7AUoBDwHJAIsAWQAyABcACwAFAPv/9f/5//n/8//z//r/BgAIAAcACQAJAAgABgAE
AAQABAAGAAYABAAEAAQABAAEAAYACAAIAAgACAAFAAQAAwACAAMABQAGAAUABQAHAAoA
CwAJAAgACAAJAAcABwAHAAkACAAIAAgACQAJAAcABwAGAAYACgAKAAsADQANAA4ADgAN
AAwACwAIAAoADgAOAA4ACgAIAAcACAAKAAoACwALAA0ADwAPABEAEwATABQAFQAUABUA
FQAXABUAFQATABgAHQAeACAAIgAkACQAJQAoACkALAAwADEAMgA6AEAAQgBDAEYASgBL
AFEAVQBYAFoAWQBaAFwAXwBhAGAAYABlAGcAZwBoAGgAagBqAGkAaQBqAGsAagBpAGMA
XgBbAFUAUABMAEkARQBEAEAAPAA5ADcANAAwACoAKQAmACIAIAAcABoAFQATABUAEgAQ
ABAADQAIAAgACAAGAAQABAAEAAQABQAGAAQA//8AAP///f/7//v/+v/4//v/+//8//z/
/v///wAAAAD9//z//P/8//r/+//9//7//f/8//v/+v/7//v/+//8//7//f/9//3//f/8
//z/+//4//j/+f/7//z/+//8/wEA///8//z////+//v/+v/5//n/+f/5//j/+f/8//3/
/v8AAAAA/v8BAAEAAQAAAP3/+//9//3//f/+//3//f/9//3//f/+/////f/8//r/+P/6
//r/+v/8//r/+v/7//z//P/5//f/+f/5//n/+f/5//j/+P/3//f/+f/5//j/+P/2//X/
9f/2//j/9//2//b/9v/2//T/9P/z//P/8//y//L/8//0//X/9v/2//b/9f/y//L/8//1
//X/9f/1//f/8v/y//P/9f/z//T/9v/4//b/9P/z//P/8v/y//L/8v/1//X/9f/2//j/
9//2//X/9P/y//L/8v/y//L/8v/y//L/9P/0//T/9P/0//T/9P/0//T/9P/1//X/8P/v
/+//7v/v//H/8//3//r/+v/3//f/9//2//X/9P/2//b/9//3//T/9v/4//v/+v/8/wAA
AwABAAAA/v/7//n/+f/6//r/+f/5//n/+f/6//r/+v/4//j/+P/5//r/+v/5//n/9v/z
/+7/8P/x/+//7P/u/+7/8P/y//L/8f/w//D/8P/w//D/8P/w//D/7f/t/+z/6f/w/+7/
6v/h/9f/0f/P/83/yv/I/8n/1P/z/x0ARgBxAKYA5wAjAVoBkQG7Ac8B0gGzAXwBRQEV
AdYAmQBjADMAFQACAPH/6f/l/9//2f/b/+P/5f/n/+r/6v/u/+3/7//v/+7/7P/s/+7/
8P/y//L/8P/w//D/8P/w//L/8v/y//L/8v/w//D/8P/w//L/8//z//H/7P/t/+//7//w
//D/8f/z//T/9f/2//n/9v/2//b/9//2//P/8v/w//L/9v/2//f/+P/5//v//P/7//r/
+f/2//j//P/8//z/+f/4//j/+v/4//j/+f/5//n/+//7//3//////wAAAQD//////v//
/wIAAwACAAgACQAIAAgACAAJAAoADAAQABMAFgAaABsAGQAgACUAJgAnACoALgAvADUA
OQA8AD4APQA+AEAAQwBFAEQARABJAEsASwBMAEwATQBMAEoASQBJAEkARwBFAEEAPAA5
ADMALQAqACgAJQAlACIAHwAdABkAFgASAAwACgAGAAEA/v/+//z/9//1//f/9P/y//L/
7//q/+r/6v/o/+b/5v/m/+X/5f/l/+L/4f/k/+X/5f/j/+P/4v/g/9//3f/c/9r/3P/d
/97/3v/c/9r/2f/Y/9j/2f/b/9z/3P/c/9z/3P/b/9v/2//c/9r/2f/Z/9n/3P/c/93/
3f/e/97/3//h/9//2//Z/9v/3f/c/97/4//i/9//3v/d/93/3f/d/9z/2//c/9v/2v/Y
/9j/1v/Z/93/3f/c/9n/2f/b/9v/2//Y/9f/1//X/9X/1f/W/9f/1v/U/9H/zv/O/87/
zv/Q/9L/0v/T/9T/0f/N/8r/y//N/83/zf/N/8z/zP/L/8v/zf/N/8z/zP/M/8v/y//M
/8v/yf/H/8b/y//M/8v/zP/L/8v/y//K/8n/yf/J/8n/x//G/8X/w//D/8T/xv/J/8b/
xf/E/8X/xf/G/8j/y//I/8j/yf/K/8r/yP/H/8f/xv/G/8b/xv/F/83/zf/E/8b/yP/I
/8j/yP/G/8b/xv/G/8b/xv/G/8b/xP/E/8T/xP/E/8T/xP/E/8b/xv/G/8b/yP/I/8j/
yP/G/8b/xv/G/8j/yP/I/8j/yP/I/8n/yf/J/8n/yv/K/8f/x//H/8n/zv/O/8v/y//N
/8z/y//K/8z/zP/N/83/yf/K/8v/zf/N/87/0f/T/9L/0v/R/8//z//P/9D/0P/S/9P/
1P/V/9L/0v/S/9D/z//Q/9L/1P/T/9H/0P/M/8n/xP/G/8f/x//E/8b/xv/H/8r/y//L
/8j/yP/I/8j/yv/K/8r/yv/J/8n/yP/F/8L/wv/G/8f/w/+7/6//pf+e/6L/p/+s/7v/
2/8EAC8AYgCfANkAEAFHAYEBqQG2AakBfgFBAQUB0ACZAGMAKwAFAO7/2//N/8f/w/+9
/7v/v//H/8f/xv/K/8z/y//N/83/zP/P/9D/0//W/9T/1P/S/9L/1P/U/9T/1v/Y/9j/
2P/Y/9v/3P/d/97/3//h/+L/4f/d/9//4v/j/+H/4P/g/+H/3//f/9//4f/e/97/3v/f
/+L/4f/i/+L/4f/k/+P/4//j/+P/5P/k/+L/4v/i/+D/4P/k/+T/5P/j/+L/4v/k/+f/
6P/q/+v/6P/p/+j/6f/r/+v/7P/t/+7/7//v//H/8f/x/+//9P/5//r//P/+////AAAC
AAYACQAMABAAEQAQABYAGgAaAB4AIgAnACkAKwAvADIANAA5ADwAQABFAEMAQgBCAEcA
RwBHAEgASABKAEoASQBJAEcARwBFAEMAQwBAAD8AOwA5ADYANAAxAC0AKAAjAB8AIAAe
ABsAFgASAA4ACQAGAAUABAAAAP//AQD+//z//P/9//j/+P/4//X/8v/x//D/7//v/+//
7P/s//D/8v/z//P/8//y//D/8P/v/+//7v/t/+3/7f/s/+7/7v/v//D/6//r/+z/7P/v
//D/8f/y//D/7//u/+7/7//v//D/8f/y//L/8//z//L/8v/z//X/8//x//H/9f/2//T/
9f/5//v/+f/5//n/+P/3//b/9P/y//T/9P/0//T/9P/y//X/9//3//b/8//2//n/+v/7
//f/9f/0//P/8//1//j/+//7//r/+P/2//j/+P/4//r/+P/4//n/+v/6//f/9f/3//b/
9f/0//P/9v/4//n/+//6//n/9//2//X/8//y//L/8//z//P/9P/4//j/9v/2//X/9f/1
//T/8//z//P/8//1//b/9//3//T/9P/1//f/9f/1//X/9//y//L/8//1//P/9P/2//j/
9v/0//P/8//2//j/+v/8//n/+f/3//b/+v/6//r/+v/6//j/+P/4//j/+v/6//r/+v/6
//r/+v/6//z//P/8//z/+f/4//f/9v/5//r/+//8//n/+P/3//f/+v/5//r//P/7//n/
+P/3//n//P/8//n/9//6//r/+v/6//r/+v/7//3//P8AAAQABgACAAEAAgABAAEAAgAC
AAMAAwADAAQABQAHAAgACQAKAAoACwAMAAgABgAGAAcACQAKAAoACwAIAAcAAgAEAAUA
BQACAAQABAAEAAYABgAEAAIAAQAAAP///v/9//z///8AAAIAAwABAAAA/P/4//P/7//p
/+X/3//W/9D/z//a/+3/BwAsAF8AmADVABMBQgF3AbkB4wHsAeMByAGXAWMBMAHzAK0A
bQBFACYACwD9//n/8f/v//H/7//t/+//8v/2//7//f///////v/8//z//v8AAAIAAgAA
AAAAAAAAAAAAAgACAAIAAgACAAIAAgACAAIAAwAFAAYABQABAAEAAgABAAIAAgADAAUA
BwAHAAcACQAGAAYABgAHAAUAAwADAAIAAgAGAAYABwAGAAUABQAEAAYABgAGAAQAAgAG
AAYABgAHAAYABgAIAAYABgAHAAcACAALAAwADwAOAA0ADQANABEAEwAUABcAFQAVABMA
GAAbABoAGgAaAB8AIgAmACwALQAwADQANQA1ADwAQQBCAEIARABHAEcASwBPAFIAVABY
AFoAXQBhAGEAYABgAGUAZQBlAGYAZgBmAGYAZQBlAGMAYwBhAF8AXQBaAFkAVQBRAE4A
TABJAEQAQAA8ADkAOQA2ADIALAArACgAJAAiACIAIAAbABkAGQAWABQAFAATAA4ADgAO
AAwACgAKAAoACgALAAwACgAGAAgACAAHAAcABwAGAAQABAADAAMAAgACAAMABAAEAAMA
AgACAAIA/////wAAAAACAAIAAgACAAUABQAFAAYABAADAAMAAwADAAIAAgABAAIAAgAD
AAUABAABAAAAAwADAAAAAAADAAUAAwADAAMABQAFAAUABAADAAQAAwACAAIAAgAAAAMA
BgAHAAcABQACAAMAAgABAAAA/////////////wAAAQADAAIAAAD+/wAAAAAAAAIA///+
//7//v/+//v/+f/7//z//f/+/////v/+//3//f/9//3//P/8//7//f/9//7/AAD///7/
/v/9//z/+f/4//v/+//7//r/+f/5//n/+f/8//z//P/7//j/+P/5//v/+f/5//n/+//6
//r/+//9//n/+P/4//j/+v/4//f/9//2//b/9v/2//f//f/9//j/9v/5//r/+//8//n/
+P/3//b/9//4//n/+v/4//j/+P/4//n/+v/7//z/+f/4//f/9//5//f/9//4//j/9//3
//f/+//+//7/+//5//z//P/8//r/+v/6//v/+//4//r//P////z//P/+/wEAAQACAAIA
////////AAD+/////////wEAAAAAAAAA/f/6//n/+f/6//r/+f/5//n/+f/1//j/+P/3
//P/9P/2//b/+P/4//X/8v/w/+7/8P/y//T/9v/z//L/8v/x/+//7v/u/+z/7//p/9v/
z//H/8j/1P/X/9j/7/8ZAEYAdwCuAOsAJQFYAYsBvQHZAdIBswGEAU8BGQHeAKMAawA7
ABcAAAD1/+3/4//f/+P/4f/h/+f/6//q/+r/7P/u//H/8v/y//T/9P/2//j/9P/y/+7/
7P/u//D/8v/2//b/9v/2//b/9f/0//P/8v/z//X/9v/1//P/9f/4//n/+f/4//j/+f/4
//f/9v/3//b/9v/2//f/+f/3//f/9v/3//z//f////7//f/9//z//P/8//z/+v/9/wIA
AwAEAAIAAAD//wAA/v/+//////8BAAMAAwAFAAMAAwAEAAUABgAHAAcACQAIAAcABAAI
AA8AEAASABQAFAAUABUAGAAZABwAIAAhACMAKgAvADAAMwA2ADoAOwA+AEEAQwBEAEYA
SABLAE8AUQBQAFAAVQBTAFMAVABUAFUAVABSAFEAUwBTAFEATwBKAEYARAA/ADkANgA0
ADEALgAqACYAIwAfABwAGAASABIAEAANAAwACAAGAAEA//8AAP7//f/+//v/9v/2//b/
9P/y//L/8v/x//H/8f/u/+r/7P/s/+v/7f/t/+z/6v/s/+v/6//q/+n/6f/p/+j/6f/o
/+j/6P/l/+X/5v/m/+f/5v/l/+T/5//n/+f/6P/p/+n/6v/r/+j/5v/l/+P/5f/m/+j/
6//p/+f/5//r/+3/6v/q/+3/7v/r/+r/6f/n/+f/5//m/+T/5v/m/+b/5f/k/+H/4//n
/+f/5v/j/+H/4//j/+P/4P/f/9//3//d/93/3v/f/+H/4P/e/9z/3P/c/9z/3v/d/9z/
3P/c/9z/2f/X/9n/1//X/9f/1//Y/9j/1//X/9n/2f/Y/9j/1//V/9T/1P/W/9X/1P/U
/9T/1P/S/9L/0f/R/9H/0P/N/83/zf/N/83/zP/L/8n/yv/K/8v/zf/L/8v/y//N/8r/
yv/L/83/yf/I/8j/yP/J/8j/yP/J/8j/yP/I/8j/y//J/8n/yv/M/83/zv/P/9D/zf/M
/8v/yv/M/8z/zP/M/8v/yv/J/8j/yv/K/8r/yv/I/8j/yP/I/8n/yv/L/8z/zP/M/8z/
zP/K/8r/yv/K/8r/yv/K/8r/y//L/8n/yf/N/87/zv/P/83/zf/O/8z/yf/J/8z/zP/N
/87/z//Q/9H/0f/O/9D/0v/V/9L/0v/S/9P/0//U/9X/1f/W/9f/2P/Y/9n/2f/X/9f/
1v/W/9T/0v/Q/9D/0//U/9T/0//V/9L/0f/M/8z/zf/N/8r/yv/K/8r/zP/M/8v/yv/K
/8z/zP/M/8z/zP/M/8z/zf/J/8f/zP/O/8r/x//B/7P/rf+v/7L/sv+z/7z/1//7/yYA
WQCUANEACQE8AXUBowG5AbIBkQFcASMB6QCsAHUAQQATAPn/6v/X/8n/yf/N/8v/x//F
/8v/0f/Y/9r/1v/W/9f/1v/U/9T/1P/W/9j/2P/Y/9b/1v/W/9b/1v/Y/9j/2P/Y/9j/
2P/Y/9j/2P/a/9v/2//Z/9X/1//a/9v/2f/Y/9j/2f/Z/9n/2f/b/9b/1v/W/9f/2v/Z
/9r/2v/c/+D/4P/h/+D/3//f/97/4P/g/+D/3v/g/+T/5P/k/+P/4v/i/+T/4//i/+L/
4f/i/+X/5v/p/+f/5//o/+n/6//t/+7/8f/y//P/8v/4//v/+v/6//r///8AAAIABgAH
AAoADgAPAA8AFgAbABwAHQAgACQAJQApAC0AMAAyADUAOAA8AEEAPgA8ADsAPwBCAEMA
RQBGAEoASgBJAEkARwBHAEUAQwA+ADoAOAAzADEALgAsACkAKAAkACAAHQAZABYAEgAM
AAsACAAEAAIAAgAAAPv/+f/5//b/9P/0//T/8P/x//L/8P/u/+7/7v/s/+v/6v/m/+b/
6P/o/+f/5//n/+b/5P/l/+X/5v/m/+T/5f/m/+b/4//i/+L/4v/h/+H/4v/i/+L/4v/i
/+L/5v/n/+j/6v/o/+X/4//h/+P/5P/m/+f/5v/m/+f/6f/r/+n/6f/t/+v/6P/o/+v/
7f/r/+v/6//r/+v/6//q/+j/6v/q/+r/6P/o/+b/6f/s/+3/7f/r/+v/7f/t/+3/6v/p
/+n/6f/o/+n/6//t/+v/6v/o/+b/6P/o/+j/6v/o/+j/6f/q/+v/6f/o/+v/7f/t/+3/
7f/r/+r/6P/n/+j/6f/p/+r/6//r/+z/7v/u/+3/7P/s/+7/7v/s/+z/6//r/+v/6v/p
/+n/6f/p/+v/7P/t/+3/7v/u/+//8f/v/+//7//x/+7/7v/v//H/8P/w//H/8v/w/+7/
7f/t/+z/7P/s/+z/6//r/+//8v/w//D/8P/w//D/8f/y//P/9P/y//L/8v/y/+//7v/t
/+z/7v/w//L/9P/y//L/8v/y//H/8P/v/+7/7//w//H/8v/w/+//7P/r/+7/8P/x//P/
8f/z//b/9v/x//H/9P/0//T/9P/0//T/9v/3//X/+P/4//v/+P/4//j/+f/5//r//f/9
//7////+//7///////3//f/8//z//v/8//r/+v/7//z//P/7//n/9v/1//D/8//1//b/
9P/2//b/9v/4//j/9//2//b/9P/0//T/9P/2//b/9v/3//3/9f/u//D/8v/v/+3/5//d
/9P/zP/M/83/0P/d//v/HgBLAH4AswDxADABbwGpAdEB4AHXAcABlwFhASgB5wCpAHEA
QwAcAAEA9//z/+v/4//j/+n/7//r/+z/8v/0//f/+f/5//j/9//2//f/+P/2//b/9P/0
//T/9P/0//b/9//4//n/+v/6//r/+v/6//f/9//2//P/9P/3//v//f/8//r/+f/5//f/
9//3//n/+P/4//j/+f/5//f/9//2//b/+v/6//v/+f/5//r/+v/7//z//f/8//v//v/9
//z//f/8//z//v/8//z//f/9//3//////wEAAQABAAIAAwAGAAcABwAJAAkACQAHAAwA
DgAOAA8AEAAUABYAGQAeAB0AIAAkACUAJwAuADMANAA1ADgAPAA9AD8AQwBGAEgATABO
AFEAVQBXAFYAVgBbAFsAWwBcAFwAXABcAFsAWwBdAF0AWwBZAFQAUABOAEkARgBEAEMA
QQA9ADgAMwAvAC8ALAAoACIAHwAcABgAFgATABAACgAHAAkABgAEAAQAAQD8//z//P//
//7///8AAP7//f/8//j/8//0//P/8f/0//X/9f/0//L/8f/x//D/8//1//f/+P/2//T/
8//y//H/8f/y//L/9P/0//T/9P/0//P/8v/y//P/8//0//X/8//y//L/8f/y//L/8//1
//X/8//z//f/9//0//T/9//5//f/9//3//X/9f/1//T/9f/4//n/+v/4//j/9v/5//v/
+//6//f/+f/7//v/+//4//f/9//3//X/9f/2//f/9f/0//L/8P/y//L/8v/0//b/9v/3
//j/+P/1//P/9f/1//X/9f/1//b/9v/1//X/9f/1//T/9P/y//H/8f/y//P/8//z//T/
9v/2//T/9P/3//f/9//2//X/9f/1//X/9v/2//b/9f/0//T/9f/3//P/8//z//X/8v/y
//P/9f/0//T/9f/2//b/9P/z//P/9P/0//T/9P/3//P/7f/s/+7/7//w//H/8v/y//L/
8v/y//H/8P/v/+7/8P/y//T/9v/1//T/8//y//H/8P/v/+7/7v/u/+7/7v/w//D/8P/w
//D/8f/x/+//7//w//D/7//v/+//8f/0//X/8//0//j/+P/4//j/+P/3//f/9v/y//L/
9P/3//T/9v/4//n/+f/7//z//P/9//v//P/8//3//f/9//3//P/7//r/9//0//X/9//5
//r/+//7//j/9//w//L/8//z//D/8v/y//L/9v/2//X/9P/y//L/8v/y//L/8v/y//L/
7f/x/+//7v/w/+7/6//l/9v/1//T/87/xv/J/9z/8/8RADgAZQCcANkAEQFIAYUBtQHL
Ac4BvQGOAVEBHQHqALEAewBLACUABADv/+f/4f/d/9//3f/f/+f/6f/o/+z/6v/p/+v/
6//q/+v/7P/v//L/9P/0//L/8v/w//D/8P/y//T/9P/0//T/8v/y//L/8v/0//X/9f/z
//D/8f/z//P/8//y//L/8//0//X/9v/5//T/9P/0//X/9f/z//P/8v/w//T/9P/1//P/
8//0//T/9P/0//T/8v/0//j/+P/4//b/9P/z//T/9f/2//j/+f/4//n/+P/5//n/+f/6
//v//v//////AQABAAEA//8EAAYABAADAAIABwAIAAoADgANABAAFAAVABMAGgAfACAA
HgAgACMAIwApAC0AMAAyADIANAA3ADsAPAA8AD0AQwBAAD8APwA+AEIAQgBBAEEAPwA/
AD0AOwA5ADYANQAxAC8ALAAqACcAJAAgABwAGQAVABIADgAIAAkACAAGAAYAAgAAAPv/
+f/6//j/9//4//n/9P/0//T/8//w/+//7v/q/+n/6P/k/+P/5v/n/+f/5P/j/+H/3v/g
/9//3//e/93/3f/d/9z/2P/W/9X/1P/S/9P/1f/W/9f/1v/V/9T/1f/V/9X/1v/W/9X/
1f/V/9b/1v/X/9f/1//Y/9r/3f/c/9n/2P/b/9z/2v/b/9//4//h/+H/4f/h/+H/4f/g
/+L/5P/k/+T/5f/m/+X/6f/q/+n/5//j/+X/5//n/+f/5v/l/+X/5f/j/+P/5P/l/+P/
4v/g/97/3v/e/97/4P/d/9z/3P/c/9z/2f/X/9n/1//X/9f/1//X/9b/1P/T/9X/1f/U
/9T/0//R/9D/0P/S/9H/0P/Q/8//zv/L/8r/zf/N/83/zP/J/8n/yf/J/8z/zP/M/8v/
yf/I/8j/yf/J/8n/yf/L/8b/xv/H/8n/xv/G/8f/yP/F/8L/wP+//8L/wv/C/8L/x//D
/7//uv++/8H/xP/H/8r/yv/K/8r/yv/K/8r/yv/K/8v/zP/N/87/z//Q/9H/0v/S/9L/
0v/S/9L/0v/S/9L/1P/U/9T/1P/S/9L/0v/S/9L/0v/S/9L/1P/U/9T/1P/W/9j/2v/c
/9v/2v/Z/9j/2P/Z/9n/1//X/9j/2P/X/9X/1f/X/9r/2P/V/9X/2P/a/9r/2v/a/9r/
2//b/9j/2v/c/9//3P/b/9z/3P/b/9//4P/g/+H/4P/g/9//3//f/9//3//e/9//4P/f
/97/3f/d/93/3P/Z/9n/1v/V/9L/1P/V/9X/0v/U/9T/1P/Y/9j/1//W/9T/1P/U/9T/
1f/W/9f/2P/b/93/3//c/9r/1P/N/8P/vf+5/7P/tv++/8P/zv/l/wUAMgBjAJgA0wAP
AUIBewGrAb0BtgGhAXIBNQH3AMIAiwBVACUABQDw/+H/1//V/9X/0//N/8f/y//R/9T/
1v/Y/9f/2f/Z/9j/2v/a/9z/3v/d/9z/2f/Y/9n/2v/b/97/3P/c/9z/3P/a/9r/2v/a
/93/3//g/9//3v/h/+X/5//m/+T/4//j/+H/4f/h/+P/4P/g/+D/4f/i/+H/4v/i/+H/
5P/j/+P/4f/h/+L/4v/k/+T/5P/i/+L/5v/m/+b/4//i/+L/5P/k/+T/5f/l/+P/5f/l
/+f/6f/p/+r/6//t/+//8P/z//H/8f/v//T/9v/2//f/+P/7//z//v8CAAMABgAKAAsA
DAAUABoAHAAcAB4AIQAhACMAJwAqACwAMAAyADUAOQA5ADgAOAA9AD8AQQBEAEYARgBE
AEEAPwBAAEEAQAA/ADwAOAA2ADEALQAqACgAJQAiAB4AGgAXABYAFAARAAwACgAGAAEA
/v/+//z/9//1//X/8v/w//D/7//q/+r/6v/q/+j/6P/o/+f/5//n/+T/5P/m/+b/5f/n
/+f/5v/k/+T/4//j/+L/5P/l/+b/5v/j/+L/4v/i/+D/4f/j/+T/6P/o/+j/6P/n/+f/
5//o/+j/5//n/+f/5//m/+b/5f/l/+b/6P/r/+n/5//n/+v/6//o/+j/6//v/+3/7f/t
/+//7//v/+7/7f/u/+3/7P/u/+7/7P/v//H/8f/w/+3/7f/v/+//7//v/+//8P/x/+7/
7f/t/+3/8P/w/+//7v/t/+z/6//s/+r/6v/r/+z/7f/r/+r/7f/r/+v/6//r/+7/7v/t
/+3/6//r/+r/6v/s/+v/6//s/+v/6f/n/+b/6//s/+v/7P/v/+//7//u/+3/7f/t/+3/
7v/u/+7/7f/r/+r/6v/r/+v/6//r/+3/7P/s/+3/7//s/+z/7f/u/+//7v/u/+//8v/y
//L/8v/t/+X/6f/u/+z/7P/s/+z/7P/u/+7/7v/u/+3/7P/r/+r/7P/s/+z/7P/s/+z/
7P/s/+z/7P/s/+z/7v/u/+7/7v/s/+r/6P/m/+n/6v/r/+z/7f/t/+v/6//u/+7/7f/t
/+z/7f/v/+7/6f/p/+z/7P/t/+7/7//w/+//7//s/+7/8P/z//D/8P/z//X/9v/4//X/
8//y//H/8//0//b/9//1//X/9P/0//X/9P/z//T/9f/2//b/9f/0//D/7v/o/+z/7f/t
/+r/6//q/+n/6v/q/+n/6P/o/+n/6v/r/+z/7P/s/+z/7f/v/+v/5P/k/+b/5f/f/9X/
zf/D/8D/wP/D/8r/3f/5/xwASQB+AL8A/QAyAWcBnwHJAdYBywGqAX0BSQEQAdEAkQBZ
ACkABAD1/+//4//Z/9n/1f/R/9f/2f/Y/9z/3v/f/+H/4f/g/+D/4P/i/+T/5P/k/+L/
4v/i/+L/4v/k/+T/5P/k/+T/5v/m/+b/5v/j/+P/4v/f/+D/4//n/+n/6//q/+r/6//p
/+n/6f/r/+r/6v/q/+v/7f/r/+v/6v/o/+z/7P/t/+3/7f/u/+7/7//w//H/8P/2/+7/
6v/u/w==
         </WaveFormData>
      </LeadData>
   </Waveform>
</RestingECG>
