# Supplementary material for: Detection of Left Atrial Enlargement Using a Convolutional Neural Network-Enabled Electrocardiogram
Source: Front Cardiovasc Med. 2020 Dec 17;7:609976. doi: 10.3389/fcvm.2020.609976 (PMC7773668; doi:10.3389/fcvm.2020.609976)
Supplement: Supplementary file 2 [file Data_Sheet_2.ZIP › normal1/1802010824_11048_0000000K.XML]

<?xml version="1.0" encoding="Windows-1252"?>
<!DOCTYPE RestingECG SYSTEM "restecg.dtd">
<RestingECG>
   <PatientDemographics>
      <PatientID>1802010824</PatientID>
      <PatientAge>73</PatientAge>
      <AgeUnits>Years</AgeUnits>
      <Gender>Female</Gender>
      <PatientLastName>xiaojinqiong</PatientLastName>
   </PatientDemographics>
   <TestDemographics>
      <DataType>Resting</DataType>
      <Site>1</Site>
      <AcquisitionDevice>MAC55</AcquisitionDevice>
      <Status>Unconfirmed</Status>
      <Priority>Normal</Priority>
      <AcquisitionTime>09:17:52</AcquisitionTime>
      <AcquisitionDate>11-24-2015</AcquisitionDate>
      <CartNumber>1</CartNumber>
      <AcquisitionSoftwareVersion>009C</AcquisitionSoftwareVersion>
      <XMLSourceVersion>MAC5000 v1.0</XMLSourceVersion>
   </TestDemographics>
   <RestingECGMeasurements>
      <VentricularRate>59</VentricularRate>
      <AtrialRate>59</AtrialRate>
      <PRInterval>164</PRInterval>
      <QRSDuration>92</QRSDuration>
      <QTInterval>414</QTInterval>
      <QTCorrected>409</QTCorrected>
      <PAxis>17</PAxis>
      <RAxis>41</RAxis>
      <TAxis>17</TAxis>
      <QRSCount>10</QRSCount>
      <QOnset>227</QOnset>
      <QOffset>273</QOffset>
      <POnset>145</POnset>
      <POffset>202</POffset>
      <TOffset>434</TOffset>
      <ECGSampleBase>500</ECGSampleBase>
      <ECGSampleExponent>0</ECGSampleExponent>
   </RestingECGMeasurements>
   <Diagnosis>
      <Modality>Resting</Modality>
         <StatementCount>2</StatementCount>
         <LabelText>12SL ��ϳ���</LabelText>
      <DiagnosisStatement>
         <StmtFlag>ENDSLINE</StmtFlag>
         <StmtText>����Ķ�����</StmtText>
      </DiagnosisStatement>
      <DiagnosisStatement>
         <StmtFlag>ENDSLINE</StmtFlag>
         <StmtText>�ٽ� ECG</StmtText>
      </DiagnosisStatement>
   </Diagnosis>
   <Waveform>
      <WaveformType>Rhythm</WaveformType>
      <WaveformStartTime>0</WaveformStartTime>
      <NumberofLeads>8</NumberofLeads>
      <SampleType>CONTINUOUS_SAMPLES</SampleType>
      <SampleBase>500</SampleBase>
      <SampleExponent>0</SampleExponent>
      <HighPassFilter>16</HighPassFilter>
      <LowPassFilter>150</LowPassFilter>
      <ACFilter>NONE</ACFilter>
      <LeadData>
         <LeadByteCountTotal>10000</LeadByteCountTotal>
         <LeadTimeOffset>0</LeadTimeOffset>
         <LeadSampleCountTotal>5000</LeadSampleCountTotal>
         <LeadAmplitudeUnitsPerBit>4.88</LeadAmplitudeUnitsPerBit>
         <LeadAmplitudeUnits>��V</LeadAmplitudeUnits>
         <LeadHighLimit>2147483647</LeadHighLimit>
         <LeadLowLimit>268435456</LeadLowLimit>
         <LeadID>I</LeadID>
         <LeadOffsetFirstSample>0</LeadOffsetFirstSample>
         <FirstSampleBaseline>0</FirstSampleBaseline>
         <LeadSampleSize>2</LeadSampleSize>
         <LeadOff>FALSE</LeadOff>
         <BaselineSway>FALSE</BaselineSway>
         <ExcessiveACNoise>FALSE</ExcessiveACNoise>
         <MuscleNoise>FALSE</MuscleNoise>
         <LeadDataCRC32>2608045154</LeadDataCRC32>
         <WaveFormData>
BAAEAAQABAACAAIAAgACAAAAAAAAAAAAAAAAAAAAAAACAAIAAgACAAAAAAAAAAAAAAAA
AAAAAAAAAAAAAAAAAAAAAAAAAAAA/v/+//7//v8AAAAAAAAAAP7//v/+//7//v/+//7/
/v/8//z//P/8//3//v///wAAAAAAAAAAAAD///7//f/8//z//P/8//z/+v/6//r/+v/8
//z//P/8//7//v/+//3//////////v/8//7///////3//f/+////AQABAAEAAQD/////
AAAAAAAAAAABAAEABQAGAAcACwAJAAcABwAGAAgACAAHAAcABgAGAAYABwANAA0ADQAN
AAoACgAKAAoACgAKAAkACAAFAAIAAQD///r/9v/z//D/8P/x//L/8v/y//P/8//y//H/
8P/v/+//8f/w//D/8f/w/+7/7f/s/+7/7v/u/+7/7v/v/+//7v/s/+n/5//n//L/AAAM
ABYAIAAsADoAUgBqAHkAfwB9AHUAbQBbADsAGAD//+//4f/X/9T/0v/N/9H/1v/Z/9z/
3P/d/93/3//f/+H/4//i/+b/6f/n/+b/5//l/+P/5f/m/+f/6P/p/+r/5//m/+X/5P/m
/+b/6P/q/+r/6f/n/+f/5v/m/+f/5//p/+r/6v/r/+n/6f/p/+j/6v/q/+r/6//s/+z/
6//r/+3/7v/v//H/8P/w//D/8P/z//P/8//z//P/8//z//T/9P/0//P/8//2//b/9//4
//b/9v/2//b/+f/7//z//f/6//r/+//7//3//f/9//7//////wIAAwABAAEAAgADAAQA
BgAIAAoACQAKAAoACwANAA8ADwAPAA4ADgANAAwADgAPABAAEAAOAA4ADwAPAA0ADAAM
AAwADgAOAAwACwAJAAgABwAHAAcABgAFAAQAAgAAAAAA///8//z//P/6//j/+P/4//X/
9//3//f/9//3//X/9f/2//b/9v/2//X/9f/1//b/9//2//P/8v/w//H/8v/z//X/9f/0
//P/8v/0//T/8v/y//D/8P/w//D/8P/w//D/8f/y//L/8f/x//H/8f/x//L/8v/y//L/
8v/y//L/8f/x/+//8P/w//D/8v/z//P/8f/v/+//8P/w/+7/8P/x//H/8f/y//T/9v/2
//X/9P/0//L/8v/x//H/8f/y//L/8v/0//T/9P/0//L/8v/z//P/8f/x//H/7//w//L/
8//z//H/8v/y//L/8v/y//L/8v/y//L/8v/y//H/8P/v/+z/7//w//D/8f/v//H/8f/x
//D/8P/w//D/8P/w//D/8P/w//D/8P/w//D/8P/w/+//7v/u/+//8P/y//L/8f/x//H/
8f/y//L/8v/x//H/8f/v/+//7//v/+7/7P/r/+r/7v/v/+//8P/u/+//7//x/+//7v/t
/+3/7//v/+//7v/w/+z/7v/w//D/8P/w/+7/7v/u/+7/7v/u/+7/7v/u/+7/7v/u/+z/
7P/s/+z/7v/u/+7/7v/u/+7/7v/u/+7/7v/u/+7/8P/v/+//7//t/+z/7P/u//H/8f/x
//H/8v/z//P/8//z//P/8//z//T/9P/0//T/9f/1//b/9v/0//f/9//3//v//P/8//z/
+//7//z//P/8//3/AQABAP/////+//7/AAAAAAAAAAD9//z/+v/4//r/+f/2//L/8P/u
/+7/7//u/+z/6//r/+v/6v/q/+r/7P/t/+3/7P/q/+v/6//q/+z/7P/s/+z/6v/q/+r/
6f/p/+j/6P/r/+n/5f/k//D//v8IABAAGgAmADgATABhAHEAeQB1AG8AZwBRAC4AEQAB
AO//3//c/9z/1//X/97/3//i/+b/5f/l/+f/4f/d/+X/6v/q/+v/7//u/+v/6//p/+v/
7P/u/+7/7v/u/+7/7v/u/+7/7P/s/+7/8P/w/+//7f/t/+7/7v/v/+//7f/u/+7/7//x
//H/8f/w//D/8P/w//H/8P/w/+//7//w//D/8P/x//L/8v/y//L/8//z//P/8//z//P/
8//0//T/9P/z//P/9v/2//f/+P/2//b/9v/2//j/+f/5//n/+v/6//v/+//7//v/+//8
//3//f8AAAEAAwADAAQABQADAAQABQAGAAcACAAIAAkACQALAAsACwALAAwADAAMAA4A
DwAQABAADgAOAA8ADwANAAwADAAMAA4ADgAMAAsACwAKAAkACQAJAAgABwAGAAQAAgAC
AAEAAAAAAAAA/v/+//7//v/7//v/+//7//v/+//5//n/+v/6//r/+v/5//j/9//3//f/
+P/3//j/+P/2//b/9v/3//j/+P/4//j/9v/2//T/9P/2//b/9v/2//b/9v/2//f/9//2
//T/8//1//X/9f/2//b/9v/2//b/+P/4//f/9//1//b/9v/2//b/9//3//X/9//3//j/
+P/2//j/+f/5//j/+P/5//r//P/7//r/+v/6//r/+f/5//v//P/8//z//P/8//z//P/+
//7///////7//f/8//n/+//8//z/+//7//z//P/8//z//P/8//z//v/+//7//v/+//7/
/v/8//z//P/7//v//f/////////+//7//v/+//7//v/+//7/AAAAAAAAAAAAAAAAAAD/
//z//P/9//7/AAAAAP/////9//3//v/+/wAA/////////f/9//3//f////7//v/+////
///+//7//v//////AQABAAAA//////////////7//P/+/wAA/v/+//7//v/+//7//v/+
//7//v/+//7//P/8//z//P/+//7//v/+/wAAAAAAAAAA/v/+//7//v/+//7//v/+//7/
/v/+//7//v/+//7//v/+//7//v/+/wAAAAAAAAAA///////////8//z//v///wAAAQAC
AAQABQAFAAUABQAFAAUABQAGAAYABgAGAAcACQAKAAoACgANAA0ADQAPABAAEAAQAA8A
DwAQABAAEAAPABMAEwATABMAEgASABIAEgASABIAEQASABAADgAOAAsACAAEAAEAAAD/
///////+//7///////7//v/+//7//f/9//z//P///////v/+//7//v/+//7//v/8//v/
+//8//j/9f/3//3/AgAMABwAJAAsADoATABiAHoAiwCTAJMAkwCNAHsAYwBGAC0AHQAN
AP3/+P/2//P/8//4/////v/8//v//f/9//v/9//5//7//v/9////AAD///3/+//9//7/
/v/+//7//v/+//7//v/+//7//v8AAAIAAgABAP////8AAAAAAQABAP//AAAAAAEAAQAB
AAEAAAAAAAAAAAABAAIAAgABAAEAAgACAAIAAwACAAIAAgACAAUABQAFAAUABQAFAAUA
BgAGAAYABQAFAAYABgAHAAgACAAIAAgACAAIAAkACQAJAAkACgAMAA0ADwAPAA8AEAAP
AA8AEgATABEAEQASABMAFQAWABcAGAAXABgAGAAZABoAHQAeAB8AHwAgACAAIAAeAB8A
IAAgAB4AHgAfAB8AHwAeAB4AHgAeAB4AHAAbABsAGgAZABkAGQAYABcAFgAUABIAEgAR
ABAAEAAQAA4ADAAMAAwACQAJAAkACQAJAAsACQAJAAoACAAIAAgABwAHAAcACAAJAAcA
BQAFAAQABAAEAAQABQAEAAQABAAEAAQABAACAAIAAwAEAAUABgAEAAQABAAFAAYABgAF
AAUABwAHAAcACAAGAAYABgAGAAQABAADAAMAAwAEAAQABAAGAAcABwAFAAMAAwAEAAQA
BgAIAAkACQAGAAYABwAIAAgABwAGAAYACAAIAAcABwAHAAgACAAIAAgACAAIAAgABgAG
AAcABwAHAAcABwAFAAYACAAJAAkABwAIAAgACAAGAAYABgAGAAcACAAJAAoACwAKAAkA
BgAGAAYABQAFAAUABwAHAAcACAAIAAgACAAGAAYABgAGAAgACAAIAAgACAAIAAgABwAE
AAQABQAGAAgACAAHAAcABQAFAAYABgAIAAcABwAHAAcABwAHAAcABQAEAAQABAAHAAcA
BgAGAAYABwAHAAkACQAIAAcABwAFAAUABQAEAAgACAAIAAgACAAIAAgACAAIAAgACAAI
AAgACAAIAAgACAAIAAgABgAGAAYABgAIAAgACAAIAAgACAAIAAgACAAIAAgACAAIAAgA
CAAIAAgACAAIAAgACAAIAAgACAAIAAgACAAIAAgACAAIAAgACAAIAAgACAAIAAgACAAI
AAkACQAJAAkACgAKAAwADQALAAsACwAMAA8ADwAPAA8ADwAPAA8AEAAQABAAEAARABMA
FAAUABQAFwAXABcAGQAYABgAGAAXABUAFgAWABYAGQAdAB0AHQAbABoAGgAaABoAGgAa
ABkAGAAWABQAFAATABAADAAJAAYABQAFAAUAAgACAAMAAwAEAAQABAAEAAUABQAEAAQA
AwADAAIAAgAEAAQABAAEAAIAAAABAAEAAAD+//v/+////wwAFgAiADAAOgBGAFwAeACK
AJcAmwCZAJMAhQBxAFUAOgAnABcABQD3//j/+P/z//X/AAABAP7/AgABAP3//f/9////
AQACAAIABQAHAAQAAQADAAEAAwAEAAQABAAEAAQAAgACAAIAAgACAAIABAAGAAYABQAD
AAMAAgACAAMAAwADAAQABAAFAAUABQAFAAQABAAEAAQABQAEAAQAAwADAAQABAAEAAUA
BgAGAAYABgAGAAUABAADAAQABQAGAAgABgAGAAUABQAGAAYABwAIAAoACgAKAAoACgAL
AAsACwAKAAoACwALAA8ADwAPABAADwAPABIAEwATABMAFAAVABUAFgAXABgAGQAaABoA
GwAbAB0AHQAdAB8AIAAgACAAHgAfACAAIAAeAB4AHwAfAB0AHAAcABwAHAAcABoAGQAb
ABoAGQAZABcAFgAVABQAEgAQABAADwAOAA4ADgAMAAgACAAIAAUABQAFAAUABQAHAAUA
BQAGAAQABAAEAAMAAwADAAQABQADAAEAAQAAAAIAAgACAAMAAgACAAIAAgACAAIAAAAA
AAAAAAAAAAAAAAAAAAAAAQAAAAAA/////////////wAAAAAAAAAAAAAAAAAA//////3/
/v/+//7//v///////f/+////AQACAP//AAAAAP///v/+////AAAAAP///v/+////AAAA
AAEA//8AAAAAAAACAAIAAgACAP///v/+//3//////////f/9//7//v/9//3//v/+//7/
/v/+//7//v/9//z/+//6//7//v/+//z/+v/6//n/+f/5//v/+//7//j/+P/4//j/+f/6
//v//P/7//r/+f/4//r/+v/6//n/+P/4//n/+v/5//j/9v/1//X/9f/2//b/9P/z//P/
8//1//X/9f/1//P/8v/y//L/9f/1//T/9P/z//P/8v/z//X/9P/z//P/8//z//P/8v/w
//L/9P/z//L/8f/w//D/8P/w//D/8P/w//D/8P/w//D/8P/w//D/8P/w//D/8P/w//D/
8P/u/+7/7v/u/+7/7v/u/+7/7P/s/+z/7P/u/+7/7v/u//D/8P/w//D/7//u/+3/7P/t
/+7/7v/v/+//7//u/+7/7v/v/+//7//t/+7/7//v//H/8f/x//H/8f/y//L/8v/w//H/
8f/y//L/8v/1//X/9//5//r/+v/4//f/9//4//j/+P/5//3/+//7//v/+v/6//r/+v/6
//n/9//1//L/8P/w/+//7P/m/+P/4P/f/+H/4f/g/+D/4v/j/+P/5P/i/+L/4//j/+D/
4P/h/+H/4P/g/+D/4P/i/+L/4v/i/+H/3//c/9j/2f/d/+H/6P/2/wIADAAYACgAOgBS
AGIAaQBrAGsAYwBVADsAFQD2/+f/2f/N/8n/yP/G/8f/y//Q/9P/1v/a/9v/1//V/9f/
2f/b/9z/3v/h/+H/4P/b/93/2//d/97/3v/e/97/3v/e/97/3v/e/9z/3P/e/+D/4P/f
/93/3f/e/97/3//f/97/3v/d/93/3//f/9//3v/e/97/3v/f/+D/4P/f/9//3P/c/9z/
3f/g/+D/4P/g/+H/4f/h/+H/4f/h/+H/4v/i/+L/4f/h/+D/4P/h/+L/4v/i/+L/4v/m
/+f/5//n/+b/5v/n/+f/6f/p/+n/6v/q/+n/6//r/+z/7f/v//H/8f/y//P/9P/0//T/
8//z//T/9//4//n/9//4//j/+P/6//v//P/8//r/+v/7//v/+f/4//j/+P/4//j/9v/1
//X/9P/z//P/9P/0//T/9P/w/+7/7v/t/+z/7P/s/+r/6v/q/+r/5//p/+n/6f/p/+n/
5//n/+j/6P/o/+j/5//n/+f/6P/p/+n/5//n/+b/5v/m/+b/5//q/+r/6v/q/+j/6P/m
/+b/6P/o/+j/6P/o/+j/6P/p/+j/6P/n/+f/6f/p/+n/6v/q/+r/6v/q/+r/6v/p/+n/
6f/q/+r/6v/r/+3/7v/t/+v/6//s/+z/7P/u/+//7//s/+z/7f/u//D/7//u/+7/7v/u
/+3/7f/v//D/8P/w/+7/7v/u/+7/7v/u/+//7//v/+//7//t/+7/8P/x//H/7//w//D/
8P/w//D/8P/w//D/8P/w//D/8v/y//L/8P/y//L/8f/x//P/9f/1//X/8v/y//L/8v/0
//T/9P/0//T/9P/0//T/9v/2//b/9f/0//T/9f/2//T/9P/z//P/8//z//T/9P/0//P/
8//z//X/9f/1//X/9f/0//T/9P/1//X/9P/0//T/9f/1//f/9//2//X/9f/3//f/9//2
//b/9P/2//b/9v/2//b/9v/2//b/9v/0//T/9P/0//b/9v/2//b/9v/2//b/9v/2//b/
9v/2//b/9v/2//b/9v/2//b/9v/1//X/9f/1//b/9v/4//n/+f/5//n/+v/5//n/+f/5
//v/+//7//z//P/8//z//f/9//7//v/+/wEAAQABAAMABAAEAAQAAwAFAAYABgAGAAcA
CwALAAsACwAKAAoACgAIAAgACAAHAAYABAACAAIABAACAP///f/4//f/9//3//b/9v/3
//f/+P/4//j/+P/3//f/9v/2//n/+f/4//j/9v/2//b/9v/4//j/9//5//r/9v/z//H/
8//4/wQAEAAeACYALgA+AFIAZgB3AIMAgwB9AHcAbQBVADQAGQALAPv/7//q/+b/5f/n
/+r/7f/y//T/8//z//P/7f/x//X/9v/2//n/9//0//P/9P/z//b/+P/4//j/+P/4//b/
9v/2//b/9v/2//j/+v/4//f/9f/1//f/+P/6//v/+v/6//n/+f/5//n/+f/4//r/+v/6
//v/+v/6//n/+f/4//j/+P/5//j/+P/4//j/+f/5//n/+f/7//v/+//8//z//P/7//v/
/P/8//3//v/8//z//P/8//7//////////P/8//3//f////////8AAAMAAwAGAAcABwAH
AAgACQAJAAoACwAMAAsADAAMAA0ADQAPAA8ADwARABIAEgASABEAEQARABAAEAAQABEA
EQATABIAEgASABIAEgAQAA8ADQAMAAsACwALAAoACQAIAAYABAAEAAMAAAAAAAAA/v/+
//7//v/7//v/+//7//v/+//5//n/+v/4//j/+P/3//n/+f/6//v/+//5//n/+P/2//b/
9v/3//b/9v/2//b/9//4//f/+P/4//j/+P/4//b/9v/2//f/9v/2//X/9f/1//X/9f/2
//j/+P/4//j/+P/4//f/9//3//j/+P/4//j/+f/5//f/9//3//j/+P/4//r/+//7//r/
+v/7//z/+v/5//j/+P/6//r/+f/5//n/+v/6//r/+P/4//j/+P/6//r/+//7//v/+//7
//n/+f/6//r/+f/7//z//P/8//r/+v/6//r//P/8//z//P/8//z//P/6//j/+P/3//f/
+f/7//v/+//6//r/+v/6//r/+v/6//r/+P/4//j/+P/4//j/+P/3//j/+P/5//r/+v/6
//n/+f/5//n/+v/6//r/+f/5//n/+f/5//n/+f/5//j/+P/4//n/+f/4//j/+P/5//n/
+//7//r/+f/5//n/+f/5//j/+v/8//r/+P/4//j/+P/6//r/+v/6//r/+v/6//r//P/8
//z//P/7//r/+f/4//r/+v/6//r/+v/6//r/+v/8//z//P/8//r/+v/6//r/+P/4//j/
+P/4//j/+P/4//j/+P/4//j/+v/6//r/+v/8//z//P/8//z//P/7//v/+f/5//j/+P/8
//3//f/9//3//v//////AQABAAEAAQABAAIAAgACAAIAAwADAAQABAAEAAcABwAFAAcA
CAAIAAoACQAJAAoACAAIAAkADQANAA0ADQAMAA4ADgAOAA4AEAAPAA4ADAAIAAgABwAE
AAAA/f/6//n/+f/5//j/+P/5//n/+P/4//j/+P/5//n/+v/6//v/+//4//j/+P/4//j/
+P/4//j/+f/5//b/8v/x//H/9f/8/woAFgAgACoANgBEAFwAdgCFAIkAiQCHAIMAcwBX
ADwAIwARAAMA8//q/+r/6f/r//T/9//0//L/9f/1//H/8f/z//X/9P/4//3/+//4//n/
+f/3//n/+v/6//r/+v/6//r/+v/6//r/+v/6//z//v/8//v/+f/5//j/+P/5//n/+//8
//z//f/9//3//f/8//r/+v/6//v//f/+//7////8//z//P/9//7//v/+//7/AQABAAEA
AQD///////8AAAAAAAD/////AAAAAAEAAgACAAIAAgACAAQABQAFAAUABgAGAAcABwAL
AAsACwAMAAwACwANAA0ADQANAA4ADwARABIAEwAUABUAFgAWABcAFwAZABkAGQAXABgA
GAAYABsAHQAfACAAGwAaABoAGQAbABoAGgAaABgAGAAWABUAFwAWABUAFQAVABQAEwAS
ABIAEAAQAA8ADgAOAA4ADAAKAAoACgAHAAkACQAJAAkACQAHAAcACAAGAAYABgAFAAMA
AwAEAAUABgAFAAYABgAFAAQAAwADAAIAAgACAAIAAgACAAAAAAACAAIAAgACAAIAAgAC
AAMABAAEAAMAAwADAAMAAwAEAAQABAAEAAQABAAEAAMAAwAFAAYABgAGAAQABQAFAAMA
BQAFAAYABgAEAAYABwAHAAYABgAHAAgABgAFAAQABAAEAAQAAwADAAQABgAHAAgABgAG
AAYABgAGAAYABwAHAAcABwAHAAUABQAGAAYABQACAAIAAQAAAAIABAAGAAgABgAGAAYA
BgAIAAgACAAGAAQABAADAAMABQAHAAcABwAGAAYABgAGAAYABgAGAAYABAAEAAQABAAG
AAYABgAFAAQABAAFAAYABAAEAAMAAwAFAAUABgAGAAQAAwADAAMABAAFAAYABwAHAAYA
BgAGAAUABQAEAAQABgAHAAcACQAHAAYABQAFAAUABQAFAAQAAgAEAAYABAAEAAQABAAE
AAQABAAEAAYABgAGAAYABgAGAAYABgAGAAYABgAGAAQABAAEAAQABAAEAAQABAAGAAYA
BgAGAAYABgAGAAYABgAGAAYABgAGAAYABgAGAAQABAAEAAQABAAEAAQABAAGAAYABgAG
AAYABgAGAAYAAwADAAMAAwAEAAQABgAHAAkACQAJAAoACQAJAAkACQAHAAcABwAIAAkA
CgALAA0ACwAMAAwADAAPAA8ADwARABIAEgASABEAEQASABIAEgARABUAFQAVABcAFgAW
ABYAFgAWABYAFQAUABIAEAAQAA8ADAAIAAUAAAD////////+//7///////7//v/+//7/
//////7//v///////v/+//z//P/8//z/AgAAAP3/+//8//r/+f/3//n/AgAOABoAKgA2
AEAAUABoAIAAkQCXAJcAkwCLAHcAVwA2AB8ADQD7/+//6v/o/+f/7f/0//X/9v/2//f/
+//3//H/9f/7//z//P/9/////v/7//n/9//5//r/+//8//3//v/8//z//P/8//z//P/+
/wAA/v/9//v/+//8//z//f/9//3//v/+/////f/9//3//P/8//z//P/9//z//P/7//v/
/P/8//z//f/+//7//v/+////////////////////AAD+//7//f/9//7//v///wAAAQAC
AAMABAADAAMAAgABAAEAAgAEAAUABQAFAAUABgAJAAkADAANAAsACwAMAA0ADgAQABIA
FAATABQAFAAVABMAFQAVABUAFwAYABgAGAAWABcAGAAYABgAGAAZABkAFwAWABYAFgAW
ABYAFAATABMAEgARABEAEQAQAA8ADgAMAAoACgAJAAgACAAIAAYABAAEAAQAAQD/////
/////////f/9//7//v/+//7//f/7//v//P/9//v/+f/5//j/+v/6//r/+//8//z//P/8
//r/+v/4//j/+v/6//r/+v/6//r/+v/7//r/+v/5//n/+f/5//n/+v/4//j/+P/4//j/
+P/3//f/9//4//j/+P/4//n/+f/3//n/+f/6//r/+f/6//r/+f/6//r/+//8//z/+//6
//r/+P/4//f/9//5//r/+v/6//r/+v/6//r/+v/6//v/+//5//n/+f/3//n/+v/6//n/
+f/6//r/+v/6//r/+v/6//z//P/8//z//P/8//z/+v/6//r/+f/5//f/+f/5//n/+P/4
//j/+P/6//r/+v/6//n/+P/3//b/+P/4//j/9//0//T/9f/2//b/9v/1//X/8//z//T/
9P/0//P/8//z//X/9f/1//X/9f/0//T/9P/z//P/8v/y//T/9f/1//f/9f/0//P/8//z
//P/8//y//T/9P/0//T/9P/0//T/9P/0//T/9P/0//T/9P/0//L/8v/y//L/9P/0//T/
9P/y//L/8v/y//L/8v/y//L/9P/0//T/9P/y//L/8v/y//T/9P/z//P/8//z//L/8v/0
//X/9f/1//L/8v/y//H/8//z//P/8//y//L/8f/w//D/8f/x//L/8v/y//X/9f/1//f/
+P/4//j/9//3//j/9v/2//f/+//7//v/+//6//r/+v/6//r//P/7//r/+P/2//b/9f/y
/+7/6//o/+f/5//n/+b/5v/n/+f/5v/m/+T/5P/l/+X/5v/m/+f/5//m/+b/5v/m/+b/
5v/m/+b/5f/l/+j/5v/h/9//4//s//T//v8GAA4AHAAwAEQAVgBjAG0AcQBrAGEAUQA5
ABYA+f/p/93/0//O/87/0f/R/9T/2f/e/97/2//f/+H/4f/f/+H/5P/o/+n/6f/q/+3/
6v/n/+j/6P/o/+j/6P/o/+r/6v/q/+r/6P/o/+r/7P/q/+n/5//n/+j/6P/p/+n/6f/q
/+r/6//r/+v/6//q/+r/6v/q/+v/7P/s/+v/6//q/+r/6v/r/+z/7P/s/+z/7f/t/+3/
7f/t/+3/7f/u//D/8P/v/+//7//u/+7/7v/v//D/8f/y//T/9f/1//X/9P/0//X/9f/3
//f/9//4//f/9//6//v//f/9//7////9//7///8AAAMABAAEAAUABwAJAAkACQAIAAgA
BwAGAAcACQALAAwACQAIAAgABwAJAAgACAAIAAgACAAGAAUABQAEAAMAAwADAAIAAQAA
AP7//P/8//v/+v/6//r/+P/2//b/9v/z//H/8f/x//H/8f/v/+//8P/y//L/8v/x/+//
7//w//H/8//x//H/8P/u/+7/7v/v//D/8P/w//D/7v/u/+z/7P/s/+z/7P/s/+7/7v/u
/+//7v/u/+3/7f/v/+//7//w/+7/7v/u/+7/8P/w/+//7//x//L/8v/y//H/8f/w/+3/
7v/v//H/8v/w//L/8//z//L/8v/z//T/9v/1//T/9P/0//T/8//z//T/9v/3//j/9//2
//X/9P/2//b/9//3//f/9//3//X/9//4//j/9//1//b/9v/2//j/+P/4//j/9v/2//b/
9v/2//b/9v/0//X/9v/2//f/9//5//n/+f/2//b/9v/2//b/9v/2//b/+P/4//j/+P/4
//j/+P/3//b/9v/3//j/+v/6//n/+f/3//f/+P/4//r/+f/5//n/+f/5//n/+f/7//r/
+v/6//n/+f/4//j/9v/3//f/+f/5//j/9//3//n/+f/5//j/+v/4//j/+P/4//j/+P/4
//j/+P/4//b/9v/2//b/+P/4//j/+P/4//j/+P/4//r/+v/6//r/+f/4//f/9v/4//j/
+P/4//j/+P/4//j/+v/5//n/+f/5//j/+P/6//v/+//7//v/+v/7//v/+//9//3//f/9
//7//v/+//7//f/9//7//v/+/wEAAQABAAMABAAEAAQABQAFAAYABgAGAAcACwALAA0A
DQAMAAwACgAKAAoACgAMAAwACwAKAAgABwAEAAAA///8//v/+//7//r/+v/7//v/+v/6
//r/+P/5//n/+P/4//n/+f/4//j/+P/4//j/+v/6//r/+f/5//r/+P/1//P/9f/6/wAA
DgAaACIALgA+AFQAagB7AIUAiwCLAIcAewBjAEQAKQAXAAcA9//u/+z/6//t//D/8//0
//L/8//5//n/8//x//X/+P/4//f/+f/8//3/+//5//v//P/6//r/+v/6//v//P/9//7/
/f/8//3//v/+//3/+//7//z//P/9//3/+//8//z//f/9//3//f/8//7//v/+////AAAA
AP/////8//z//P/9////AAABAAIAAQABAAEAAQABAAEAAQACAAQABAADAAMABAAEAAUA
BgAGAAYABgAGAAcABwAGAAUABgAGAAcABwALAAsACwAMAA0ADQAQABEAEQARABIAEwAR
ABIAEwAUABcAGAAYABkAGwAdAB0AHQAdAB4AHgAeABwAHQAeAB4AHgAeAB8AHwAdABwA
HAAcAB4AHgAcABsAGwAaABkAGQAZABgAFwAWABQAEgASABEAEgASABIAEAAMAAwADAAJ
AAkACQAJAAkACQAHAAcACAAIAAgACAAHAAgACQALAA0ADQALAAsACgAIAAgACAAJAAgA
CAAIAAgACAAIAAYABgAFAAQAAwACAAUABgAHAAkACAAIAAcABwAHAAcABwAIAAoACgAK
AAoADAAMAAsACwAJAAoACgAKAAkACQAIAAUABwAHAAgACAAGAAgACQAJAAgACAAJAAoA
CAAJAA==
         </WaveFormData>
      </LeadData>
      <LeadData>
         <LeadByteCountTotal>10000</LeadByteCountTotal>
         <LeadTimeOffset>0</LeadTimeOffset>
         <LeadSampleCountTotal>5000</LeadSampleCountTotal>
         <LeadAmplitudeUnitsPerBit>4.88</LeadAmplitudeUnitsPerBit>
         <LeadAmplitudeUnits>��V</LeadAmplitudeUnits>
         <LeadHighLimit>2147483647</LeadHighLimit>
         <LeadLowLimit>268435456</LeadLowLimit>
         <LeadID>II</LeadID>
         <LeadOffsetFirstSample>0</LeadOffsetFirstSample>
         <FirstSampleBaseline>0</FirstSampleBaseline>
         <LeadSampleSize>2</LeadSampleSize>
         <LeadOff>FALSE</LeadOff>
         <BaselineSway>FALSE</BaselineSway>
         <ExcessiveACNoise>FALSE</ExcessiveACNoise>
         <MuscleNoise>FALSE</MuscleNoise>
         <LeadDataCRC32>615084094</LeadDataCRC32>
         <WaveFormData>
BAAEAAQABAAGAAYABgAGAAYABgAGAAYABAAEAAQABAAGAAYABgAGAAQABAAEAAQABAAE
AAQABAACAAIAAgACAAQABAAEAAQAAgACAAIAAgACAAIAAgACAAIAAgACAAIABAAEAAQA
BAACAAIAAgACAAAAAAAAAAAAAgACAAIAAgACAAIAAgACAAEAAAD///7//v/+//7//v8A
AAAAAAAAAP7//v/+//7//v////////8AAAIAAwAFAAQABQAGAAgACAAIAAoACgAJAAoA
CgAKAAwACwAKAAoADAAMAAsACgAJAAUAAgAAAAIAAQAAAP///v/+//3//P/8//z/+f/5
//b/8//y//L/9P/0//X/9f/0//H/8P/w//D/8P/w/+7/7v/v//D/8P/u/+//7//v/+//
7//v/+//7f/u/+//7//s/+z/7P/s/+z/6//r/+z/7P/u/+z/7f/r/+v/7P/x//L/8//0
//b/+f8CABUAKgA6AEgATQBTAF4AaQByAH0AeQBTAC0AIgAgABoAFgAUABUAFQAPAAgA
BgAHAAQAAAD9//n/9f/x/+7/6v/m/+b/6P/m/+b/5v/m/+b/5f/l/+X/4//j/+P/4//i
/+D/4v/i/+T/5P/j/+P/4//j/+T/5P/i/+H/4f/h/+L/4v/i/+H/5P/l/+b/6P/l/+T/
4//i/+X/5f/m/+j/6v/q/+v/6//p/+j/6P/o/+j/6P/p/+v/6//q/+r/6v/t/+7/8P/x
//D/7//t/+z/7v/u/+7/7//v/+//7//v//D/7//w//L/9P/1//X/9v/0//T/9f/1//j/
+v/8//3//f/9////AAACAAIAAwADAAEAAQAEAAQABAAEAAQABAAFAAYACAAJAAgACAAH
AAUAAwADAAMAAwAEAAQAAwADAAEAAAD///7/AAAAAP/////9//v/+v/5//j/+P/4//n/
+P/3//f/9//2//T/8//y//L/8v/y//L/8f/x//D/7//w//H/8v/z//P/8//y//L/8P/w
//D/8P/v/+//7//v/+7/7v/u/+7/8P/w//D/8P/y//L/8f/x/+//7//w//D/8P/w//D/
8P/x//H/8f/y//L/8v/x//D/8P/x//L/8v/w//D/8P/w//D/8P/x//H/8f/x//H/8f/z
//T/9f/1//L/8v/y//H/7//w//D/8f/y//H/8v/1//X/9f/1//X/8v/x/+7/7f/w//H/
8f/x//H/7//v/+//7//v//D/8P/w//D/8f/x/+//7f/v/+//7//v/+//7//x//H/8f/x
/+7/7f/s/+v/7f/t/+3/7f/q/+r/6v/r//D/8P/w//D/7//s/+v/6//s/+z/7P/r/+z/
7f/u//D/7v/s/+z/7f/t/+3/7f/t/+n/6P/o/+j/6//s/+z/7P/q/+v/6//r/+v/6//q
/+r/6//r/+v/6//r/+n/6P/o/+j/6P/o/+r/6v/q/+r/6v/q/+r/6v/q/+r/6v/q/+r/
6v/q/+r/7P/s/+z/7P/r/+r/6f/o/+r/6v/q/+r/6v/q/+r/6//q/+n/6f/q/+3/7//w
//H/8v/0//b/9v/2//b/9//4//r/+v/6//n/9v/2//b/9v/2//b/9//1//L/8P/v/+3/
7//v//D/8v/w//D/7v/u/+n/6f/o/+X/5f/m/+f/6P/o/+f/5v/j/+X/5v/m/+b/5v/k
/+P/4//j/+L/4v/j/+H/4f/h/+H/4//j/+P/5P/l/+X/5P/k/+T/5P/k/+P/5f/m/+b/
5v/m/+X/4f/f/+D/4f/k/+f/6v/q/+3/7v/3/wwAIgA0AEMATQBSAFsAZgBxAHsAeQBT
ACwAIgAkAB4AFgATABUAFQAOAAgABQAEAAAA///7//f/9f/w/+z/6v/q/+j/5v/m/+b/
5v/o/+f/5//n/+b/5f/k/+P/4v/g/+L/4v/j/+T/5P/l/+P/4//k/+T/4v/h/+H/4f/j
/+T/5f/l/+X/5f/l/+b/5P/k/+T/5P/i/+H/4f/i/+T/5P/l/+X/4//i/+L/4v/k/+T/
5f/n/+P/4v/i/+L/5v/m/+f/5//l/+X/5P/k/+b/5v/m/+f/6P/p/+r/6//p/+f/5//o
/+z/7f/t/+7/7P/s/+3/7f/w//L/9P/1//X/9f/3//j/9v/2//f/9//5//n//P/8//z/
/P/8//z//P/8//3//f///wAAAAD///3//f/9//3//f/8//r/+f/5//j/9//2//j/+P/3
//f/9v/1//X/9f/z//L/8f/x/+7/7f/t/+3/7//u/+7/7v/t/+z/6//q/+r/6//r/+v/
6f/p/+n/6f/p/+n/6P/o/+n/6v/r/+z/6f/p/+n/6f/q/+r/6v/q/+r/6v/q/+r/6P/o
/+f/5//p/+n/6v/q/+r/6v/q/+r/6f/p/+n/6v/s/+z/6//q/+r/6//s/+z/7P/s/+z/
7P/q/+r/6//r/+3/7f/t/+3/7f/u/+//7//w//D/8P/v/+3/7v/u/+//7//t/+3/7//x
//H/8f/x/+//7//t/+3/7v/v/+//7//x/+//7//v/+7/7f/t/+z/7v/u/+//7//v/+3/
7//v/+3/7f/t/+3/6//r/+v/6//t/+3/7f/t/+3/7f/t/+3/7P/s/+z/7f/u/+7/7v/u
/+z/6v/q/+v/7v/u/+7/7f/t/+3/7f/u/+z/6v/q/+v/6//r/+v/6//q/+r/6//s/+r/
6v/p/+j/6f/r/+z/7f/t/+3/7P/s/+v/6//r/+v/6f/r/+z/6v/q/+r/6v/q/+r/6v/q
/+r/6v/q/+r/6v/q/+r/6v/q/+r/6v/q/+r/6v/q/+r/6v/q/+r/6v/q/+r/6v/q/+r/
6v/q/+r/6v/q/+r/6v/o/+j/6P/o/+r/6v/q/+r/6P/o/+n/6f/p/+r/7P/t//H/8v/z
//T/9v/4//j/+v/6//v//P/8//r/+v/5//j/+v/6//r/+f/4//j/9f/z//D/8P/v/+7/
7f/t/+7/7v/u/+z/7P/p/+n/6P/l/+T/5v/m/+b/5//n/+f/5f/l/+b/5v/m/+b/5P/j
/+P/4//k/+T/5f/l/+X/5f/l/+X/5f/l/+b/5//n/+b/5v/m/+b/5v/l/+X/5v/m/+b/
5v/l/+X/4//o/+3/6v/p/+z/8P/1/wAAEQAoADwARgBPAFcAYgBrAHIAeQB1AFUALQAe
ABgAFAAOAAwACwALAAsACAAGAAUABAAEAP///f/9//v/9v/0//b/9v/y//L/8v/y//L/
8v/x//H/8f/v/+//7//v//D/7v/w//D/8v/y//H/8f/v/+//8P/w//L/8f/x//H/8v/y
//L/8f/z//P/8//0//L/8v/y//L/9P/z//P/9P/y//L/8//z//X/9P/0//T/8v/y//P/
9f/1//T/9P/0//T/9P/1//X/9//3//b/9v/3//j/+f/7//r/+//8//3////9//3//v/+
//////8AAAIAAgADAAMABAAGAAgACQAHAAcACQAKAA0ADgAQABEADwAPABIAEgASABIA
EgASABIAEgATABMAEwAUABQAEwATABMAEwATABMAEgAQAA8AEQAQAA8ADgAMAAwACwAL
AAgABwAHAAcABwAGAAUABQACAAEAAQABAAMAAgACAAIAAQAAAP///v8AAAEAAQABAP//
//////////////7//v/+//7//v/+/////////////v/+//7//v/+//7//v/+/wAAAAD/
/////////wAAAAD+//7//v/+/////////wAAAAAAAP///v8AAAEAAgACAAAAAAAAAAAA
AQACAAQABQAFAAUABQAFAAMABAAFAAUABgAGAAYABQADAAQABAAFAAcABQAFAAcABQAF
AAUABQAFAAUAAwADAAQABQAFAAUAAwABAAEAAQADAAMABAAEAAIAAgADAAMAAwABAAMA
AwD//////////wEAAQABAAEAAwADAAMAAwABAAEAAQABAAIAAgACAAMAAwACAAEAAAAC
AAAAAAABAAAAAAAAAP//////////AAAAAP7//v///////////////v/+////AAAAAAAA
///+//z//f/9//3//f/9//z//P/9//3//f/9//3////+//z//P/8//z//P/8//z//P/6
//r/+v/6//r/+v/6//r/+v/6//r/+v/6//r/+v/6//r/+v/6//r/+v/6//r/+v/6//r/
+v/6//r/+v/6//r/+v/6//r/+v/6//r/+v/6//r/+v/6//r/+v/6//r/+v/6//r/+v/6
//r/+v/7//v//f/+/wAAAQADAAQABQAGAAgACgAKAAwACwALAAsACgAMAAwACwAKAAoA
CgAKAAkABgAGAAMAAQACAAIAAQAAAP3//f/+//7//v/8//z/+f/5//j/9f/0//b/9v/2
//f/9//3//X/9f/4//j/+P/4//T/8//z//P/8P/w//H/8f/z//P/8//z//X/9f/2//f/
9//2//b/9v/0//T/8//z//T/9P/y//L/8//z//P/9v/7//r/+f/8/wIABwAWAC8ARgBW
AGAAaQBvAHQAewCEAIcAeQBVADMAJgAkACAAHgAcABsAGQAZABgAFgATABIAEAANAAkA
BwADAAAA/v8AAP7//v/+//7//v/+//7//f/9//3///////////8AAP7/AAAAAAAAAAD/
////AQABAAIAAgACAAEAAQABAAIAAgACAAEA////////AAACAAIAAgACAAQAAwADAAQA
AgACAAMAAwACAAAA///+/wAAAAABAAMAAQAAAAAAAAACAAIAAwADAAEAAQAAAAAAAgAC
AAIAAwAEAAUABgAHAAkABwAHAAgACAAJAAkACgAKAAoACwALAAwADgAQABEAEQARABMA
FAASABIAEwATABUAFQAYABgAGgAaABoAGgAaABoAGwAbABoAGgAZABcAFwAXABcAFwAX
ABYAFAATABUAFAATABIAEAAQAA8ADwAMAAsACwALAAkACAAHAAcABgAFAAUABQAHAAYA
BgAGAAIAAAD+//z//v////////8BAAEAAQABAAAA///9//z/+v/6//r/+v/7//v/+//7
//z//P/8//z/+v/6//r/+v/8//z/+//7//n/+f/6//r/+v/6//r/+v/3//f/9//4//j/
+P/3//b/9P/1//b/9v/4//j/+P/4//j/+P/5//n/9//3//f/9//2//b/9v/1//b/9v/2
//X/8//0//T/9f/3//X/9f/3//X/9f/1//X/8//z//H/8f/x//H/8P/v//D/7//w//H/
7//v//D/8P/u/+7/7//v/+//7f/v/+//7f/t/+3/7f/r/+v/6//r/+v/6//r/+v/6//r
/+v/6//s/+z/7P/t//b//P8CAAgADAAMAA4AEQARABAADwANAA4ADwAQABIADwAMAAsA
CwAMAA0ADgAPAA4ADgAPABAAEwAUABQAFAARABEAEAAPABAAEQARABIAFQAVABUAFQAV
ABMAEgASABIAEgASABMAFAAVABYAFAAUABQAFAAXABgAGQAaABgAGAAYABgAGgAaABoA
GgAYABgAGAAYABgAGAAYABgAGAAYABgAGAAZABoAGwAcABwAHAAcABwAGwAaABkAGAAb
ABwAHQAeAB4AHQAcABwAHwAhACQAJgAlACQAJAAkACUAKAApACsALAAsACwALAAqACgA
JwAmACUAIwAhACAAHwAfACAAIgAhACAAHwAfAB8AHgAdABoAGQAVABQAEgARABAAEAAQ
AA4ADwAPAA8ADQANAA4ADgAOAA4ADAALAAkACQAIAAgACgALAAwADQAMAAsACgAJAAwA
DQANAAwACgAKAAoACgALAAsADAAMAAwADAAHAAEABQAIAAkACgANABAAEgAVACIANQBG
AFgAaABxAHUAeAB/AJIAnwCLAGUAUQBOAEYAQAA8ADoAOQA1ADEAMAAyAC0AJAAeAB0A
GwAXABMAEgAQAA4ADAAIAAcABgAFAAQABAADAAMAAwAFAAUABQAFAAIAAAACAAIAAAD+
//v/+f/8//3///8AAP7//f/9//3/AAAAAAAA///8//v/+v/6//3//v///wAA///9//z/
/P/8//z//f/9//3//P/8//z//P/8//3////7//r/+v/6//r/+v/7//v/+//7//r/+v/9
//7///8BAAEAAQABAAEAAQD/////AAAAAAEAAQACAAMABAAGAAcABgAIAAoACwAKAAkA
CgAKAAsADAAOAA8ADgANAA8ADgARABIAEwAUABMAEgASABEAEQASABIAEQATABMAEwAT
ABEAEAAOAA0ADgAOAA4ADgAOAA4ADQANAA4ADQANAA0ACwAKAAkACQAKAAkACQAJAAcA
BgAGAAYACAAIAAgACAAHAAcABgAFAAUABQAFAAUAAwADAAIAAgADAAQABQAGAAUABQAF
AAUABwAIAAkACgAIAAYABAACAAUABgAGAAcABgAFAAUABAAGAAYABgAGAAUABQAFAAYA
CgAKAAkACAAGAAcACAAIAAoACgAKAAoACgAKAAsACwALAAsACwALAAsADAANAA0ADAAM
AAwACwAJAAoACgALAA0ACwALAA0ACwALAAsACwAIAAcABAADAAcACQAKAAsACQAHAAcA
BwAHAAcACAAIAAkACgAMAA0ADAAJAAoACQAHAAcABwAHAAoACwAMAA0ACgAJAAgABwAK
AAsADAANAAsACgAJAAkACgAKAAoACgAIAAYABgAHAAoACgAKAAkACAAHAAYABgAHAAYA
BwAJAAkACQAJAAkACAAIAAkACgAIAAgABwAGAAgACQAJAAkACQAJAAgACAAJAAkACQAJ
AAcABQAIAAoACgAKAAoACQAIAAcABgAGAAYABgAGAAgACAAIAAgACAAIAAgACAAIAAgA
CAAIAAYABgAGAAYABgAGAAYABgAEAAQABQAFAAUABgAIAAkADQAOAA8AEAASABQAFAAW
ABQAFQAWABYAFwAYABgAGAAWABYAFgAVABYAFgATABEADgAOAA0ADAANAA0ADgAOABAA
DgAOAAsACwAKAAcABgAFAAQAAwADAAUABQADAAMABAAEAAQABAACAAEAAQABAAAAAAAB
AAEAAQABAAEAAQABAAEAAgADAAMAAgACAAIAAgACAAEAAQACAAQABAAEAAMAAQD//wAA
AwACAAUABgAKAA0AFAAhADYASgBWAF8AaQByAH0AiACVAJ0AhwBfAEYAQgA+ADgAMgAx
AC8ALQAoACQAIwAiACAAHQAZABUAEQAOAAoABgAEAAAAAAAAAAAAAAACAAEAAQABAP//
////////AAD+/wAAAAAAAAAA//////////8AAAAAAAD////////+//7//v/9////////
/wAAAAAAAAAAAAAAAP////8AAP///v/+//3////+//7//v/+//7///8BAP///v/+//7/
/v/+///////9//3//P/8//7//v/+//////////////8BAP////8AAAMABQAGAAgABwAG
AAYABQAGAAgACgALAAsACwANAA4ADgAOAA8ADwAPAA8AEgASABMAEgARABAAEQASABQA
FQAUABQAEwARABMAEwATABMAEwASABAADwAPAA4ADQAMAAwADAALAAsACQAHAAYABQAD
AAIAAQABAAIAAQABAAEA///+//7//v////7//f/8//r/+//7//v//f/9//3//f/7//v/
+v/6//r/+v/6//r/9//3//f/9//6//r/+v/6//r/+v/6//r/+v/6//n/+f/7//v//P/8
//r/+v/6//r/+v/7//z//v////7//P/6//r/+//8//z//P/8//z//P/+//7/////////
/////////f/+///////+//7//v/9//3//v/+/////v/7//r/+//9//3//f/9//3//f/7
//v/+v/7//v/+//9//v/+//7//n/+f/6//r//P/8//3//f/9//v//f/9//n/+f/5//n/
+//7//v/+//5//n/+f/5//v/+//7//v/+v/6//r/+//9//z/+//6//r/+P/4//n/+v/6
//r/+f/5//n/+f/6//r/+P/4//n/+f/5//n/+f/4//j/+f/6//r/+v/5//j/+P/5//n/
+f/5//n/+P/4//n/+f/5//n//f/7//r/+P/4//j/+P/4//j/+P/4//j/+P/4//j/+P/4
//j/+P/4//j/+P/4//j/+P/4//j/+P/4//j/+P/4//j/+P/4//j/+P/4//j/+P/4//j/
+P/4//j/+P/4//r/+v/6//r/+v/6//r/+v/6//r/+v/6//z//P/8//z//P/7//r/+v/+
////AQACAAUABgAIAAoACgAMAAwADQAMAAwADAAMAAkACAAIAAgACQAJAAkACgAHAAUA
BAAEAAUABAADAAMAAgACAAIAAAAAAP3//f/8//v/+v/6//r/+v/7//v/+//5//n/+v/6
//j/+P/2//X/9//3//b/9v/1//X/9f/1//X/9f/1//X/9v/3//f/9v/4//j/+P/4//f/
9//4//j/+P/2//X/9f/z//b/+//+//3/AAAEAAkAEgAjADwAUABaAGMAbQB0AHsAggCL
AIsAawBDADAAKgAkAB4AHgAdABsAGwAaABYAEwAQAA4ADQALAAcAAwAAAP7/AAAAAPz/
+v/6//r/+v/6//n/+f/5//n/+f/5//n/+f/4//v//P/6//r/+f/5//n/+f/6//r/+v/5
//n/+f/6//r/+v/5//v/+//7//z/+v/6//r/+v/4//f/9//4//r/+v/7//v//f/8//z/
/P/6//r/+//9//3//P/8//z//P/8//3//f/9//3//P/8//7//v/+////AAABAAIAAwAF
AAMAAwAEAAUABQAEAAQABgAGAAcABwAIAAoADAANAA0ADQAPABAAEAAQABEAEQARABEA
FAAUABgAGAAYABgAFgAWABcAFwAVABYAFgAVABUAFQAVABUAFwAWABQAEwATABIAEQAQ
ABAAEAAPAA8ADAALAAsACwAJAAgABwAHAAgABwAHAAcABQAEAAQABAAFAAQAAwACAAAA
AQABAAEAAwADAAMAAwABAAEAAAAAAAAAAAAAAAAAAQABAAEAAQACAAIAAgACAAIAAgAC
AAIAAgACAAEAAQADAAMABAAEAAQABAAEAAQAAwADAAMABAAGAAYABQAEAAQABQAGAAYA
BgAGAAYABgAGAAYABwAHAAcABwAHAAcABwAIAAkACQAGAAYABgAFAAcACAAIAAkACQAH
AAcACQAJAAkACQAJAAkACQAHAAcABgAHAAcABwAHAAUABQAFAAcABwAIAAgABgAGAAcA
BwAJAAcACQAJAAUABQAFAAUABQAFAAUABQAFAAUABQAFAAcABwAHAAcABgAGAAYABwAJ
AAgABwAGAAYABAAEAAUABAAEAAQAAwADAAMAAwAEAAYABAAEAAUABQAFAAUABQAGAAYA
BwAIAAYABgAFAAQABAAFAAUABQAFAAUABAAEAAUABQAFAAUABQAFAAYABgAGAAYABgAG
AAYABgAGAAgACAAIAAgACAAIAAgACAAGAAYABgAGAAgACAAIAAgABgAGAAYABgAGAAYA
BgAGAAYABgAGAAYACAAIAAgACAAIAAgACAAIAAYABgAGAAYABgAGAAYABgAHAAgACQAK
AAgACAAIAAgACgAKAAsACwALAAwADgAPABMAFAAVABYAFgAYABgAGgAYABkAGgAaABsA
HAAcABwAHAAcABwAGwAaABoAFwAVABIAEgARABAAEQARABIAEgASABAAEAANAA0ADAAJ
AAgABwAGAAUABQAHAAcABQAFAAgACAAIAAgABQADAAIAAQAAAAAAAQABAAEAAQABAAEA
AAD///////8CAAIAAwAEAAIAAgABAAEAAAACAAIAAgABAAEA///+/wEABAADAAQACgAR
ABgAKQA+AFIAXgBnAGsAdAB9AIQAjwCLAGkAQwA2ADYAMAAsACgAKQApACEAHAAcAB0A
HAAYABUAEwARAA0ACAAGAAYAAgD+/wAAAAAAAAAAAgABAAEAAQABAAEAAQABAAAA/v8A
AAAA/v/+//3//f/9//3//v/+/wAA/////////f/8//v/+f/5//n/+f/6//z//P/8//z/
+v/5//n/+v/6//r/+//7//z//P/9//7//P/8//3////7//r/+v/6//z//P/9//3//v//
////AAD+//7//v///wAAAQACAAMAAQD/////AAAAAAEAAQACAAMABAAGAAcABwAIAAkA
CQAHAAcACQAKAAoACgALAAsADAANABEAEgASABIAEgASABIAEgATABMAEQASABIAEQAR
ABEAEQARABEAEAAOAA0ADQAMAAsACgAIAAgABwAHAAgABwAHAAcABQAEAAMAAwACAAEA
AQABAAAA/v/9//z//f/8//v/+v/6//v/+//7//r/+f/4//f/+f/5//j/+P/6//r/+v/6
//j/9//2//X/9f/0//P/8v/1//b/9//4//b/9v/1//X/9f/1//b/9v/0//T/9P/0//T/
9f/2//j/+P/4//f/9v/0//X/9v/2//j/+P/4//j/9v/2//f/9//3//f/9//3//n/+v/7
//v/9//2//X/8//2//j/+f/7//n/9//3//n/+P/3//b/9f/1//X/8//z//b/9//3//f/
9f/z//P/8//0//X/9//4//b/9v/3//f/9//1//f/9//3//f/9//3//X/8//x/+//8v/z
//T/9f/1//X/9f/1//P/8v/x//H/8v/y//L/8v/w/+7/7v/v//D/8P/w/+//7f/t/+3/
7v/w/+7/7v/v/+3/7f/t/+3/7P/s/+3/7v/u/+7/7f/s/+r/6//r/+v/6//r/+r/6v/t
/+3/7f/t/+//7f/s/+7/7v/u/+7/8P/w//D/8P/v/+7/7f/s/+7/7v/u/+7/7f/s/+v/
6v/q/+r/6v/q/+j/6P/o/+j/6f/q/+v/7P/r/+r/6f/o/+r/6v/q/+r/6//r/+v/7P/s
/+3/7//w/+//7v/u/+7/8P/0//b/+f/3//b/9f/0//P/8v/y//L/8//z//P/9P/z//H/
8P/w/+z/6v/o/+f/6v/q/+r/6P/o/+X/5f/k/9//3v/e/97/4P/h/+H/4f/d/93/3v/e
/97/3v/c/9v/2//b/9r/2v/Z/9n/2f/Z/9n/2f/Z/9n/3P/d/93/3P/a/9r/2v/a/9v/
2//c/9z/4P/e/9n/1f/V/9j/3f/i/+H/3v/g/+P/6v/3/woAHAAsADcAPwBIAFMAXgBr
AHEAWQAzACIAIAAaABIADgARABUAEQAGAP7/+//6//r/+f/1/+//7f/s/+T/3v/e/97/
3P/c/9z/3P/e/93/3f/d/93/3f/d/93/2v/Y/9r/2v/Y/9j/1//X/9n/2f/a/9r/2v/Z
/9n/2f/c/9z/3P/b/9r/2f/Y/9j/2v/a/9r/2v/a/9n/2f/a/9n/2P/Y/9f/2v/a/9v/
3P/a/9r/2//d/93/3P/c/9z/3P/c/93/3f/b/9v/2v/a/9v/3P/d/9//3v/f/+D/4f/h
/9//3//g/+D/4f/h/+L/5P/k/+X/5f/l/+b/5//n/+f/5//p/+r/6//s/+7/7//v/+//
8v/y//P/8v/x//D/8P/w//H/8f/z//T/9P/z//P/8//z//P/9f/0//L/8f/x//D/7//u
/+7/7v/t/+3/7P/r/+v/6//n/+b/5f/l/+X/5f/m/+f/5f/k/+T/5P/h/+D/3//e/+D/
4f/h/+H/4f/h/+H/4f/f/9//3v/e/9//4P/h/+L/3//f/9//3//e/97/3v/e/+D/4P/g
/+D/4P/g/9//3//h/+H/4v/i/+D/4P/g/+D/4f/h/+H/4v/k/+T/4//i/+L/4//k/+T/
5P/k/+T/5P/m/+b/5//n/+f/5//n/+f/5//o/+n/6f/o/+j/6P/n/+n/6v/q/+v/6f/n
/+f/6f/r/+v/6//r/+v/6//p/+n/6f/p/+j/5//p/+f/5//n/+f/5//o/+j/6v/q/+v/
6//r/+n/6//r/+n/6f/p/+n/6f/p/+n/6f/p/+n/6f/p/+f/5//n/+f/6P/o/+j/6f/r
/+r/6f/o/+r/6P/o/+n/6v/q/+r/6f/p/+n/6f/q/+j/5v/m/+f/6f/p/+n/6f/q/+r/
6//s/+r/6v/p/+j/5v/n/+f/5//p/+n/6P/o/+f/5//n/+f/5f/n/+j/6P/o/+j/6P/m
/+b/5v/m/+b/5v/m/+b/6P/o/+j/6P/o/+j/6P/o/+j/6P/o/+j/5v/m/+b/5v/m/+b/
5v/m/+j/6P/o/+j/6P/o/+j/6f/n/+f/6P/q/+v/7f/u/+//8P/y//T/9P/4//j/+f/6
//z//P/8//v/+v/6//r/+v/5//j/+P/1//X/9P/0//P/8P/v/+//8P/y//L/8P/w/+//
7//u/+v/6P/o/+j/6P/p/+n/6f/n/+X/5v/m/+b/6P/m/+X/5f/l/+T/5P/l/+f/5//n
/+f/5//n/+f/6P/n/+f/5v/m/+j/6P/o/+f/6f/q/+r/6v/m/+f/6f/n/+j/7f/w/+//
7v/u//H/+P8JACAANgBGAE8AVwBgAGcAcgB7AIEAcwBNADAAKAAkACAAHAAZABcAFQAQ
AAwACQAIAAYABQADAP3/+//4//b/8v/w//D/8v/y//L/8v/w/+//7//v/+//7//v/+//
7v/s/+7/7v/w//D/7//v/+//7//w//D/8v/x//H/8f/w//D/8P/v//H/8f/x//L/8v/y
//L/8v/z//P/9P/2//b/9v/3//f/9//2//b/9v/2//b/9//5//j/+P/5//r/+v/6//v/
+//9//3//P/8//z//P/8//3//f/9//3//f8AAP//AAACAAQABQAFAAYACAAIAAkACQAJ
AAoACwALAAsACwANAA4ADwAQABIAEwATABMAFgAWABYAFgAWABYAGAAYABkAGQAbABwA
HAAbABkAGQAZABkAGwAaABgAFwAXABYAFQAUABQAFAATABMAFAATABMAEwAPAA4ADQAN
AAwACwALAAsACQAIAAgACAAJAAgABwAGAAgACQAJAAkACwALAAsACwALAAsACgAKAAgA
CAAIAAgACQAJAAkACQAIAAgACAAIAAoACgAKAAoACAAIAAcABwAJAAkACgAKAAwADAAM
AAwACwALAAsADAAQABAADwAOAA4ADwAQABAADgAOAA4ADgAMAAwADQANAA0ADQANAA0A
DwAOAA==
         </WaveFormData>
      </LeadData>
      <LeadData>
         <LeadByteCountTotal>10000</LeadByteCountTotal>
         <LeadTimeOffset>0</LeadTimeOffset>
         <LeadSampleCountTotal>5000</LeadSampleCountTotal>
         <LeadAmplitudeUnitsPerBit>4.88</LeadAmplitudeUnitsPerBit>
         <LeadAmplitudeUnits>��V</LeadAmplitudeUnits>
         <LeadHighLimit>2147483647</LeadHighLimit>
         <LeadLowLimit>268435456</LeadLowLimit>
         <LeadID>V1</LeadID>
         <LeadOffsetFirstSample>0</LeadOffsetFirstSample>
         <FirstSampleBaseline>0</FirstSampleBaseline>
         <LeadSampleSize>2</LeadSampleSize>
         <LeadOff>FALSE</LeadOff>
         <BaselineSway>FALSE</BaselineSway>
         <ExcessiveACNoise>FALSE</ExcessiveACNoise>
         <MuscleNoise>FALSE</MuscleNoise>
         <LeadDataCRC32>121672897</LeadDataCRC32>
         <WaveFormData>
CgAKAAoACgAKAAoACgAKAAwADAAMAAwACwAKAAkACAAIAAgACAAIAAoACgAKAAoACgAK
AAoACgAKAAoACgAKAAgACAAIAAgACAAIAAgACAAGAAYABgAGAAcACAAJAAoACAAIAAgA
CAAGAAYABgAGAAgACAAIAAgABwAGAAUABAAEAAQABAAEAAUABgAHAAgABwAGAAUABAAG
AAYABgAGAAgACAAIAAgACAAHAAYABQADAAMABAAFAAgACwANAA0ADgAPABAAEQAUABYA
FwAZABkAGgAaABgAFgAVABIADwAMAAgABAAAAPz/+v/3//b/9//2//X/9f/4//j/+P/4
//n/+f/5//n/+P/5//n/+//8//3//v/+//3///8AAAAAAAACAAMAAwAFAAUABQAFAAUA
BgAGAAYABAAEAAUABQAEAAQABQAFAAMAAwADAAMABQAGAAYACAALABAAFQATABEADwAR
ABoAJAAwADgANgAsACUAHQAUAAsABQD8/+r/1f/E/7b/pP+S/4v/j/+W/5//p/+v/7v/
yP/Q/9T/2v/h/+X/6f/w//L/9f/5//n/+f/9//3//f/9//7//v/+/wAAAgACAAIAAgAA
AAAAAQABAP//////////AAAAAP////8BAAEAAQABAAEAAAAAAAAAAAAAAAAA//8BAAEA
AQABAAAAAAD//////v/+//7//f/+////AAABAP////////7//v/+//7//P/8//7//v/+
//7//v/9//z/+v/7//z//P/9//v/+v/6//v/+v/4//b/9v/2//b/9v/2//X/8//z//X/
8//y//L/8v/x//H/8f/w/+//7v/s/+z/6v/r/+z/6//r/+v/6//p/+j/5v/o/+r/6P/q
/+v/6f/p/+n/6P/q/+r/6//v//D/8P/x//L/8f/z//L/8f/y//P/9P/1//T/9P/0//X/
9//3//j/+P/4//j/+P/4//r/+f/5//n/+v/6//v/+//6//n/+P/2//f/9//4//n/+f/5
//f/+f/7//v/+//7//v/+//5//j/+P/6//r/+//5//n/+f/4//j/+f/5//j/+P/5//n/
+P/3//f/+P/4//j/9//3//f/9v/2//T/9P/1//X/9f/0//X/9v/3//j/+P/3//f/+P/4
//f/9v/1//b/9//4//n/9//3//b/9v/1//P/8v/x//L/8//0//b/9v/2//f/9//1//X/
9f/1//f/9//2//b/9v/3//f/9v/0//T/9P/0//f/+P/4//j/9v/1//T/8//0//T/8//z
//X/9f/2//b/9P/0//T/9P/4//j/9//1//X/9f/2//b/9v/3//n/+v/5//r/+v/5//f/
9//2//b/9f/1//X/9f/3//f/9//3//n/+v/6//v/+f/5//n/+P/4//j/+f/6//r/+v/6
//n/9//2//b/9//4//r//P/6//r/+v/6//v//P/9//7//f/8//v/+v/6//r/+v/6//r/
+v/6//r//P/8//z//P/+//7//v/+//z//P/8//z/+v/6//v/+//7//v/+//7//7///8A
AAMABQAFAAYABwAGAAcACgAMAA0ADwAPABAAEQAQAA8ADwAOAAsABgACAP7/+v/5//j/
9f/0//L/8P/w//H/8//0//T/9P/1//X/8//z//T/9f/3//n/+v/7//7//v///wEAAAAA
AAAAAgADAAMAAwADAAEAAQABAAIAAwAEAAUABgAFAAUABAAEAAUABQAFAAUABQAFAAUA
BAAEAAYACQAOABEAEwATABEAEQAWAB4AKgAyADIALgApACEAGAANAAcAAgD8/+f/zv/A
/7j/pv+R/4v/kv+Z/6P/rf+1/8L/zP/U/9j/3//l/+n/8v/4//3///8DAAUABwAHAAcA
BwAGAAYABgAIAAoACgAKAAoACAAIAAkACQALAAsACwALAAwADAALAAsACwALAAsACwAN
AAwADAAMAAsACgAJAAcACQAJAAkACQAIAAgABwAHAAoACgAKAAkACQAJAAkACQAIAAcA
BgAEAAYABgAGAAQABAAGAAYABgAGAAYABQAEAAQABQAGAAYAAwABAAAAAAAEAAQAAwAC
AAAAAAAAAAAAAAD///3//f/9//v/+v/6//r/+f/5//n/+f/5//n/+P/3//T/9P/0//f/
9//3//f/9f/0//L/9P/0//L/9P/1//X/9f/1//T/9v/2//f/+//8//z//f/+//z/////
//////////////8AAAAAAAABAAMAAwAEAAQABAAEAAQABAAEAAMAAwADAAQABAAFAAUA
BQAFAAUABAAFAAUABgAHAAYABQACAAMABQAFAAUABQAFAAUAAwACAAAAAgACAAMABQAF
AAUABAACAAMAAwACAAQABQAFAAQABQAFAAYABgAFAAMAAgABAAIAAgAAAAAAAwADAAMA
AgAAAAAAAAAAAAAA/////wAAAQABAAEAAQD//////////wEAAQAAAAAAAgABAAEAAQD/
//////8AAAAAAAABAAEA/////////////////v/+//7///////7/AAAAAAAAAAABAAIA
AgACAAMAAwADAAMABAAEAAMAAwADAAMABAAEAAYABgAGAAYACAAIAAcABQAFAAUABgAG
AAUABQAGAAYABwAIAAgABwAJAAkACAAIAAsACwALAAsACwALAAsACwAOAA4ADQANAA0A
DQANAAwADQAMAAwADAANAA4ADwAPAA8ADgAOAA8AEgASABAAEAAQABAAEAAQABAAEAAQ
ABAAEAAQABAAEAAQABAAEAAQABAAEAAQABIAEgASABIAEgASABIAEgAQABAAEAAQABAA
EAAQABAAEgASABIAEgAUABQAFAAUABIAEgASABIAEAARABEAEQATABMAEwAUABUAFgAZ
ABsAHQAeAB8AIAAfACIAJAAlACcAJwAoACgAKAAmACUAIgAfABoAFgASAA4ADQAMAAoA
CgAJAAgABwAFAAYABgAGAAYABwAHAAcACQAKAAsACwAMAAwADAAMAA0ADwASABQAEgAS
ABQAFQAVABUAFQAVABcAFwAYABgAFgAWABYAFwAZABgAGAAZABkAGQAZABkAFwAZABoA
GAAaAB8AIgAlACUAJwApAC0ANABCAFAAVgBWAEwAQwA1ACgAHwATAP7/3P+7/6b/lP+C
/3z/g/+L/5j/p/+z/7//yf/W/+D/5v/s//P/+f/9/wIACAALAA0ADwARABUAFQAVABUA
FgAWABYAGAAYABgAGAAYABgAGAAZABkAGQAZABkAGQAaABoAGQAZABkAGQAZABkAGQAY
ABgAGAAYABgAGAAXABcAFwAXABcAGAAYABcAFwAaABoAGgAZABkAGQAZABkAFwAXABcA
FgAWABYAFgAUABYAGAAYABgAGAAYABcAFgAWABcAGAAYABkAFwAWABYAFgAWABUAFAAU
ABQAFAAUABQAEwARABEAEwARABAAEAAQAA8ADwAPAA0ADQANAAwADAAKAAsADAAMAAsA
CgAJAAsACgAIAAoACgAIAAoACwAJAAkACQAIAAoACgALAA8ADwAOAA4ADgAQABMAEwAT
ABEAEQARABEAFAAUABQAFQAVABUAFgAWABYAFgAWABYAFAATABMAEwAWABYAFwAXABUA
FQAVABQAEwATABQAFQAXABcAFQAXABUAFQAVABUAFQAVABMAEgASABQAFAAVABUAFQAV
ABQAFAAVABUAFAAUABUAFQAUABMAEwAUABQAFAATABMAEwAWABYAFAAUABUAFQAVABQA
EgASABIAEgAUABMAEwAUABUAFQAVABUAEwATABMAEwAVABUAFAAUABYAFQAVABUAEwAT
ABMAFAAUABQAFQAVABMAEwATABMAEwATABIAEgAUABUAFQAUABQAFAAUABQAEwAUABQA
FAAVABUAFQAVABQAFAATABMAEwATABQAFAAWABYAFgAWABYAFgAVABMAFQAVABYAFgAV
ABUAFgAWABUAFgAWABUAFQAVABQAFAAXABcAFwAXABcAFwAXABcAGAAYABcAFwAXABcA
FwAWABYAFgAXABgAGAAYABgAFwAZABgAGAAZABgAGgAcABoAGgAaABoAGgAaABoAGgAa
ABoAGgAaABoAGgAaABoAGgAaABoAGgAaABoAGgAaABoAGgAaABoAGgAaABoAGgAcABwA
HAAcABwAHAAcABwAGwAaABkAGAAaABoAGgAaABwAHAAcABwAHAAcABwAHAAcABwAHAAc
ABwAHQAdAB0AGwAbABsAHAAfACAAIwAlACUAJgAnACgAKQAsAC4ALwAxADEAMgAyAC4A
LAArACgAIwAeABoAFgATABMAEwASABAADwAOAA0ADwAQABAAEAAQABEAEQARABEAEgAT
ABMAEwAUABUAFgAWABcAGQAaABoAGgAcAB0AHwAfAB8AHwAfAB8AIAAgAB4AHgAeAB8A
IQAgACAAIQAhACEAIQAhACEAIQAiACIAIgAnACwALwAvAC8AMQA3AEIAUABcAGAAXABU
AEcAOQAwACcAEwD0/9D/s/+g/47/gv+E/43/l/+o/7f/wf/N/9n/4P/o//L/+v8BAAcA
CwAQABQAFQAXABkAGQAdAB0AHQAdAB4AHgAeACAAHgAeAB4AHgAeAB4AHwAfACEAIQAh
ACEAIAAgAB8AHwAdAB0AHQAdAB8AHgAeAB4AIAAgACAAHwAeAB0AHAAbABwAHAAbABsA
HgAeAB4AHQAdAB0AHQAdABsAGwAbABoAGgAaABoAGAAaABwAHAAcABoAGgAZABgAGAAZ
ABoAGgAZABcAFgAWABYAFgAVABQAEgASABIAEgAUABMAEQARAA8ADQAMAAwADgANAA0A
DQALAAsACwAKAAsACAAIAAgACQAJAAkACQAIAAYAAwAEAAYABAAGAAcABQAFAAUABAAG
AAYABwALAAoACgALAAwACwANAAwACwANAA0ADQANAA4ADgAOAA8ADgANAA0ADAANAA4A
DwAQABIAEQARABEADwAOAA4ADQANAA0ADQAMAAwADQAPABEADwAPAA0ADwANAA0ADQAN
AA0ADQALAAoACAAKAAoACwANAA0ADQAMAAoACwALAAoACAAJAAkACAAIAAkACwAMAA4A
DQANAA0ADAAMAAoACgAJAAkACQAIAAYABgAGAAYABgAFAAUABgAJAAkACQAJAAcABwAH
AAcACQAJAAgACAAGAAUABQAFAAUABQAFAAYABgAGAAcABwAHAAcABwAHAAYABQADAAIA
AgADAAMAAgAAAAAAAAAAAAAAAAD///7//f/9//3//f/9//7//v////////8AAAAA/v/8
//r/+P/8//z/+//5//f/9f/0//L/8P/v/+//7v/t/+7/7v/t/+z/6//p/+j/6//r/+v/
6//q/+n/6P/n/+r/6v/p/+n/5//l/+P/4P/i/+L/4//k/+P/5P/l/+X/5P/i/+H/4f/i
/+L/4v/i/+L/4v/i/+D/4P/g/+D/4P/g/+D/4P/g/+D/4P/g/9//3v/d/9z/3v/e/97/
3v/c/9z/3P/c/9z/3P/c/9z/2//a/9n/2P/Z/9r/2//c/9r/2v/a/9r/2v/a/9r/2v/Z
/9j/1//X/9n/2f/Z/9n/1v/W/9b/1v/b/9//4f/k/+f/6P/p/+z/7f/t/+7/7f/u/+7/
7P/q/+f/5P/h/9z/1v/S/87/zf/O/8z/zP/L/8r/yf/J/8r/zP/M/8z/zf/L/8v/y//M
/8//z//R/9L/0f/S/9L/0//X/9j/2P/Y/9n/2f/Y/9f/1f/V/9X/1f/Y/9j/2P/Y/9f/
1//W/9T/1P/V/9X/1f/V/9X/1f/V/9T/1P/Y/9//5P/n/+P/4f/h/+P/7P/6/wYABgAA
APj/8f/n/97/2//d/9b/xP+t/6L/mv+G/3D/af9r/3L/e/+D/4n/lf+g/6j/sP+2/7v/
wf/F/8j/yv/L/8//0//Z/9z/2//a/9n/2P/Y/9j/2v/Y/9j/2P/Y/9j/2P/Z/9n/2//b
/9v/2//b/9r/2P/X/9f/1//X/9f/1//W/9b/1v/W/9b/1v/V/9P/0//T/9P/1f/W/9b/
1//Y/9j/2P/X/9b/1f/U/9P/0//T/9P/0v/U/9T/1P/S/9T/1v/W/9b/1f/U/9L/0P/O
/8//0P/Q/9L/0f/R/9L/0//S/9D/zv/M/8z/zP/M/8z/y//J/8n/yf/H/8b/xv/E/8P/
w//D/8P/w//D/8L/w//A/8D/wP/A/7//vv+9/77/vv+9/8D/vv+8/77/v/+//7//v/++
/8H/wv/E/8n/yf/I/8j/yP/K/83/zf/N/8//z//P/8//0f/S/9P/1f/T/9P/1P/U/9T/
1P/U/9T/1v/V/9X/1f/U/9T/1f/V/9f/1//X/9b/1//X/9j/2f/Y/9f/1P/V/9b/1//Y
/9n/1//X/9X/1P/X/9r/2//d/9r/2f/Y/9b/1//Z/9r/2v/Y/9n/2f/Y/9X/1f/W/9b/
2P/X/9f/1//Y/9j/1v/W/9f/1//X/9b/2P/Y/9j/2P/W/9X/1f/W/9X/1f/V/9X/1v/X
/9j/2f/X/9f/1v/W/9b/1f/V/9X/0//T/9P/1P/V/9b/2P/Z/9n/2f/Z/9n/1//X/9b/
1v/Y/9n/2f/Y/9b/1v/W/9b/1//Y/9j/2P/b/9v/2//b/9r/2v/Z/9n/2//b/9z/3P/a
/9r/2v/a/93/3v/e/93/3f/d/97/3v/e/9//4f/i/+P/5P/k/+P/4//j/+L/4v/j/+P/
4//j/+H/4f/h/+H/4//k/+T/5f/n/+f/5//m/+X/5P/k/+T/5f/m/+f/5//p/+j/6P/p
/+j/6P/m/+b/5v/m/+b/6P/o/+j/6P/m/+b/5v/m/+f/6P/p/+r/6P/o/+j/6P/q/+r/
6v/q/+r/6v/q/+r/6v/q/+r/6v/q/+v/6//r/+3/7f/t/+7/7//w//P/9f/1//b/9//4
//n//P/+////AQABAAIAAgACAAAA///8//n/9P/w/+z/6v/p/+j/5v/o/+f/5v/l/+P/
5P/k/+T/5v/n/+f/5//p/+r/6//r/+v/7P/t/+7/8P/x//P/9P/2//b/+P/5//j/9//2
//X/9v/3//n/+v/4//j/+P/5//r/+v/7//3/+//7//v/+//9//3//v/8//z/AQAIAAsA
CwALAAsACwAQABoAKAAsACoAJgAhABkADgAFAAEA/P/s/9P/vP+w/6D/iP97/33/hP+R
/53/pf+v/77/xv/M/9L/2//h/+X/6v/y//f//f///wEABAADAAIAAQACAAIAAgAEAAIA
AgACAAIAAgACAAMAAwABAAEAAQABAAIAAgABAAEAAwADAAMAAwACAAAA///+/wAAAAAA
AP////////////////7//P/7//z//P/8//v//f/9//3//f/9//3//f/8//z//P/8//r/
+v/8//z//P/8//z/+//6//j/+f/6//r/+//5//j/+P/4//j/9//2//T/9P/0//T/9v/1
//P/8//z//H/8P/w//D/7//v/+//7//v/+//7v/v/+z/7P/s/+3/7f/t/+3/7f/s/+r/
7P/q/+j/6v/r/+v/6//r/+r/7P/s/+3/8f/w//D/8f/y//L/9f/1//X/9//3//f/9//6
//r/+v/7//n/+f/6//r/+//8//3//v8AAP////////7//v///////f/9//3//P/7//v/
/P/9//3//f/7//3/+//7//v/+//8//3//P/8//z//v/+/////f/9//3//P/8//3//f/8
//7///////7//f/9//7//v/+//3//f/9//7//v/8//z//f/9//3//P/+//7//v/+//7/
/f/9//7//v/9//z/+//9//3//f/9///////+//7/AAD///////////////8AAP7//v//
//////////////8BAAEAAAAAAAAAAQABAAAAAAAAAAAAAAD//wAAAAAAAAEAAQABAAEA
/v/+//3//f//////AAAAAAAAAAAAAAAABAAEAAMAAQABAAEAAgACAAEAAQACAAIAAQAC
AAIAAQABAAEAAAAAAAEAAQABAAEAAwADAAMAAwAEAAQAAwADAAMAAwADAAIAAgACAAMA
BAADAAQABQAFAAUABAAEAAUABgAGAAYABgAGAAYABgAEAAQABAAEAAYABgAGAAYABgAG
AAYABgAGAAYABgAGAAYABgAGAAYABgAGAAYABgAIAAgACAAIAAgACAAIAAgACAAIAAgA
CAAIAAgACAAIAAgACAAIAAgACAAIAAgACAAIAAgACAAIAAgACAAIAAkACwALAAsACwAL
AAwADQAOABEAEwATABQAFgAYABoAHgAgACEAIwAjACIAIgAgAB4AHgAcABoAFgAQAAwA
CAAHAAcABgAHAAcABAADAAMABAACAAIAAgADAAUABQAFAAYABwAHAAkACgALAAwADAAN
AA8AEAAQABAAEgATABMAEwATABMAEwATABQAFAAUABQAFAAVABUAFAAWABcAFwAXABUA
FQAVABUAFgAYABgAHQAgACEAIwAhACMAKQA0AEAATABUAFQATgBDADMAJgAfABUA/v/e
/7v/pP+S/4L/ev9//4f/lv+l/7P/vf/L/9T/3P/k/+z/8f/5////BAAIAAsADwARABMA
FQAVABUAFQAWABYAFgAYABgAGAAYABgAGAAYABkAGQAbABsAGwAbABoAGgAZABkAGQAZ
ABkAGQAbABoAGgAaABoAGgAaABkAGQAZABkAGQAYABgAFwAXABoAGgAaABkAGQAZABkA
GQAbABsAGwAaABoAGgAaABgAFgAYABgAGAAWABYAFQAUABQAFQAWABYAFgAVABUAFgAW
ABYAFQAUABQAFAAUABQAFAATABEAEQASABEAEQASABIAEQARABEADwAPAA8ADgAPAAwA
DAAMAA0ADQANAA0ADwAOAAwADgAMAAoADAANAA0ADQANAAwADAAMAA0AEQARABAAEAAQ
ABAAEwATABMAFQAVABUAFQAWABYAFgAXABUAFQAWABYAFgAWABYAFgAYABcAFwAXABYA
FgAXABcAFwAXABcAFgAXABcAGAAZABcAFwAVABcAFQAVABUAFQATABMAEQAQABMAFgAX
ABkAFwAXABcAFgAUABUAFQAUABQAFQAVABQAEwATABQAFAAUABMAEwATABQAFAASABIA
FQAVABUAFAASABIAEgASABQAEwATABQAFAATABIAEQAPAA8ADwAPAA8ADwAOAA4AEQAR
ABIAEwATABMAEwAUABMAEgASABEAEQARABEAEQATABMAEgASABIAEwATABIAEAAQABAA
EAAPABAAEAAQABEAEQARABEAEAAQAA8ADwAPAA8AEAAQABAAEAAQABAAEgASABEADwAP
AA8AEAAQAA8ADwAQABAAEQASABIAEQARABEAEAAQABEAEQARABEAEQARABEAEQASABIA
EQARABEAEQARABAADwAOAA4ADgAPABAAEQARABEAEAAQABEAEgASABAAEAAQABAAEAAO
AA4ADgAOABAAEAAQABAADgAOAA4ADgAOAA4ADgAOABAAEAAQABAAEAAQABAAEAAOAA4A
DgAOAA4ADgAOAA4ADAAMAAwADAAMAAwADAAMAA4ADgAOAA4ADAAMAAwADAAMAAwADAAM
AAwADAAMAAwACgALAAsACwANAA0ADQAOAA8AEAATABUAFQAWABcAGAAZABwAHgAfACAA
HwAfAB4AHgAcABsAGAATAA4ACgAGAAQAAwACAAAA/v/9//z/+//6//r/+f/4//j/+f/5
//n/+//8//3//f/9//7///8AAP7///8BAAIABAAEAAYABwAFAAUABQAFAAUABQAGAAYA
BgAGAAYABwAHAAYABgAHAAcABwAHAAcABQAFAAYABgAKAA8AFAATABMAFQATABUAHgAu
ADoAQAA+ADYALQAjABwAFQANAPr/4P/F/7D/ov+O/4D/f/+H/5D/nf+n/7H/vf/G/8z/
1P/c/+P/5//t//L/9v/5//3///8BAAQAAwACAAEAAgACAAIABAAEAAQABAAEAAQABAAF
AAUABwAHAAcABwAGAAYABQAFAAUABQAFAAUABwAGAAYABgAEAAQABAADAAMAAwADAAMA
BAAEAAMAAwAEAAQABAADAAIAAQAAAP//AAABAAIAAgACAAIAAgAAAP//AAD///7//v/+
//3//P/6//v//P/8//3/+//6//r//P/8//v/+v/5//j/9//2//j/9//1//X/9//1//T/
9P/0//P/8//z//H/8f/x//D/7//s/+z/7P/t/+3/7f/t/+3/7P/q/+z/6//o/+n/6f/q
/+v/7P/s/+z/7P/t//H/8f/w//D/8P/u//H/8f/x//H/8f/x//H/8v/y//L/8//z//P/
9P/0//b/9v/2//b/9v/1//X/9f/0//T/9f/1//f/9//3//b/9f/1//b/9//2//X/8v/z
//P/8//z//P/9P/1//T/9P/z//T/8//z//H/8f/x//D/8v/z//P/8v/y//P/8//y//P/
8//0//T/9P/z//P/8//0//T/8v/y//L/8f/w/+7/8P/w//D/8P/y//H/8f/y//L/8f/w
/+//8v/z//T/9f/0//P/8f/w//L/8f/x//H/8f/x//H/8v/x//D/8P/v//H/8f/x//H/
8//z//L/8v/x//H/8P/u/+//8P/x//L/8v/y//H/8P/x//H/8f/x//P/9P/0//X/8v/x
//H/8P/w//D/8P/w//L/8v/x/+//8f/x//L/8v/x//H/8v/y//H/8v/y//H/8//z//L/
8v/1//X/9f/1//P/8//z//P/8v/y//H/8f/z//P/8//y//L/8v/z//T/9f/2//f/9//2
//T/8//z//b/9P/y//L/8v/y//L/9P/0//T/9P/0//T/9P/0//T/9P/0//T/8v/y//L/
8v/0//T/9P/0//T/9P/0//T/8v/y//L/8v/y//L/8v/y//L/8v/y//P/9f/1//X/9f/z
//T/9f/2//v//f/9//7//P/8//z//v8CAAMABQAFAAQABAACAAAAAAD+//z/+P/y/+7/
6v/p/+j/5v/m/+X/5P/j/+P/5P/m/+b/5v/n/+X/5f/l/+b/5//n/+n/6v/r/+z/7P/t
/+3/7v/u/+7/8f/z//T/9f/z//P/8//z//L/8v/y//L/9f/3//j/+P/6//v/+//7//n/
+f/5//n/+P/6/wAABQAIAAcABQABAAMABwAOABYAIgAqACgAIAAZABMACgD///v//P/4
/+n/2v/M/77/pv+V/5H/lv+b/6H/pf+t/7z/yP/M/9L/2f/d/+P/6v/w//X/9//5//3/
AAD///7//f/8//z//P/+/wAAAAAAAAAA/v/+//////8BAAEAAQABAAAAAAD/////AAAB
AAIAAwABAAAAAAAAAAAAAAAAAP////////////8AAAAA//////7//v/+//3/+//7//v/
+//+////AAAAAAAAAAAAAP7//v8AAAAAAAD+//7//f/8//z//f/+//7//f/7//r/+v/7
//r/+P/2//j/+P/4//j/+P/3//X/9f/1//P/8v/y//L/8f/x//H/8P/v/+7/7P/s/+r/
6//s/+3/7f/t/+3/7f/s/+r/7P/r/+j/6f/p/+v/6//r/+r/7P/s/+3/8f/x//D/8P/w
//H/9f/2//f/9f/1//X/9f/5//r/+//9//3//f/+//7//v/+//7//v8AAP////////7/
/v//////AQABAAEAAAD/////AAABAAMAAwABAAMAAQABAAEAAQACAAMAAgACAAIABAAE
AAUAAwADAAMAAgACAAMAAwACAAQABQAFAAQAAQABAAIAAgACAAEAAQABAAIAAgAAAAAA
AQABAAEAAAAAAAAAAAAAAAIAAQABAAIAAQABAAEAAQABAAEAAQABAAMAAwACAAIAAgAB
AAEAAQABAAEAAQACAAAAAAABAAEAAQABAAEAAQADAAMAAgACAAIAAwADAAIAAAAAAAAA
AAADAAQABAAEAAQAAwACAAEAAQACAAIAAwAFAAUABgAGAAYABgAGAAYACAAIAAcABQAF
AAUABgAGAAMAAwAEAAQABQAGAAYABQAHAAcABgAGAAcABwAHAAcACQAJAAkACQAIAAgA
BwAHAAkACQAJAAgABwAGAAYABgAHAAgACQAJAAsACgAKAAsADAAMAAwACgAKAAoACgAK
AAoACgAKAAoACgAKAAoACgAKAAoACgAKAAoACgAKAAgACAAIAAgACgAKAAoACgAIAAgA
CAAIAAoACgAKAAoACgAKAAsACwANAA0ADQANAAwADQAOABEAEAAPAA8ADwASABMAFgAY
ABsAHQAdAB4AHgAcABoAGQAXABUAEQAOAAkABAACAAAA/v/+//3//P/9//3//v/+//v/
+v/6//n/+//7//z//f/9////AAABAAIAAgADAAUABgAGAAYACAAJAAkACQAJAAkACQAJ
AAoACgAKAAoACgAJAAkACAAIAAsACwALAAsACQAJAAkACAAIAAwADwAUABcAFwAXABUA
FwAeACoAOABAAEAAOgAzACsAHgATAAsAAgDs/9H/tv+m/5T/hP99/4H/iv+V/6H/q/+3
/8T/zv/S/9j/4f/p/+3/9P/6//3/AQADAAUABwAHAAcABwAKAAoACgAMAA4ADgAOAA4A
DgAOAA8ADwANAA0ADQANAA4ADgANAA0ADwAPAA8ADwAPAA4ADgAOAAwADAAMAAsADQAN
AA0ADQAOAA4ADQANAAwADAAMAAsACwALAAsACwANAA0ADQAMAAwADAAMAAoACAAKAAoA
CgAMAAwACwAKAAgACQAKAAoACQAHAAYABgAIAAgABwAGAAgACAAIAAgACgAJAAcABwAJ
AAcABgAGAAYABQAFAAUABwAHAAcABgAHAAQABAAEAAMAAwADAAMABQAEAAIABAACAAAA
AgADAAUABQAFAAQABAAEAAUACQAIAAgACQAKAAgACwALAAsADQANAA0ADQAQABAAEAAR
ABEAEQASABIAEgASABIAEgAQAA8ADwAPAA4ADgAPAA8AEAARABIAEgATABMAFAAVABMA
EwARABMAEQARABEAEQATABMAEQAQABAAEgASABMAEQARABEAEAAQABEAEQAQABAAEQAR
ABAAEAARABMAFAASABEAEQARABIAEgAQABAAEQARABEAEAAQABAAEAAQABAADwAPABAA
DwAPAA==
         </WaveFormData>
      </LeadData>
      <LeadData>
         <LeadByteCountTotal>10000</LeadByteCountTotal>
         <LeadTimeOffset>0</LeadTimeOffset>
         <LeadSampleCountTotal>5000</LeadSampleCountTotal>
         <LeadAmplitudeUnitsPerBit>4.88</LeadAmplitudeUnitsPerBit>
         <LeadAmplitudeUnits>��V</LeadAmplitudeUnits>
         <LeadHighLimit>2147483647</LeadHighLimit>
         <LeadLowLimit>268435456</LeadLowLimit>
         <LeadID>V2</LeadID>
         <LeadOffsetFirstSample>0</LeadOffsetFirstSample>
         <FirstSampleBaseline>0</FirstSampleBaseline>
         <LeadSampleSize>2</LeadSampleSize>
         <LeadOff>FALSE</LeadOff>
         <BaselineSway>FALSE</BaselineSway>
         <ExcessiveACNoise>FALSE</ExcessiveACNoise>
         <MuscleNoise>FALSE</MuscleNoise>
         <LeadDataCRC32>3866832475</LeadDataCRC32>
         <WaveFormData>
EAAQABAAEAAQABAAEAAQAA4ADgAOAA4ADgAOAA4ADgAPABAAEQASABEAEAAPAA4ADgAO
AA4ADgAOAA4ADgAOAA4ADgAOAA4AEAAQABAAEAAPAA4ADQAMAA4ADgAOAA4ADAAMAAwA
DAAMAAwADAAMAA4ADgAOAA4ADAAMAAwADAAMAAwADAAMAA4ADgAOAA4ADgAOAA4ADgAM
AAwADAAMAA4ADgAOAA8ADwAPAA8ADwANAA4ADgAPABEAEgATABUAFwAYABkAGgAbABsA
HAAdACAAIQAhACIAIgAiACIAIAAbABgAFQAUABQAFAAUABEADAAJAAgABgAGAAUABQAF
AAMAAgABAAAA/v///wAAAAACAAEAAQABAAMAAwADAAIAAgACAAIAAgAEAAUABQAFAAMA
AwADAAQABAAEAAQABAAEAAUABQAFAAMAAwADAAMABQAFAAMABQAKABMAGwAjACsAOgBX
AH4ApgDJAOQA8ADrANcAsAB5ADYA8/+p/03/9/7C/rD+r/6u/rf+zf7q/gr/Kv9M/2n/
gf+R/6H/q/+0/8L/zv/W/97/5//s/+7/8P/x//L/9P/2//j/+P/5//v//f/9//3//f/+
/wAAAAAAAAAAAAABAAEA//////////8BAAEAAAAAAAAAAQACAAIAAgACAAIAAgACAAIA
BAAGAAQABAAEAAMAAwADAAMAAwAEAAUABgAHAAYABwAIAAgACAAIAAgACQAIAAkACwAL
AAwADAANAA4ADQANAA8ADwASABMAFAAVABUAFQAUABQAFwAYABgAGQAYABkAGgAbABwA
HQAdAB4AHQAdAB0AHgAcAB0AHQAdAB0AGwAbABoAGgAZABkAGQAWABQAEgASABAADwAP
AA0ACgAJAAgABQAHAAcABwAGAAQAAgACAAEAAwACAAIAAQADAAMAAwAEAAYABQAFAAQA
AwADAAMAAwABAP///////wAA//8AAAEAAQABAAEAAAD+//7//v/+//7//f/9//3//f/9
//3//f/+//7//v/+//7//v/+//3/+//7//z//P/6//r/+v/6//z//P/8//z//P/8//z/
/P/8//z//f/9//v/+//8//z//v/+//////////////////////8AAAAA/v/+////////
/////////wEAAQABAAIAAAD////////9//3//f/9///////////////////////9//3/
/f/8//z//P/8//3//f/8//z//P/8//z/+//7//v/+//7//v/+f/5//n/+f/5//j/+P/5
//v/+//7//n/9//4//j/+P/4//n/+f/3//f/9//3//f/+f/4//j/+P/2//b/9v/2//b/
9f/1//X/9f/1//X/9f/3//f/9//3//f/9//3//f/9P/0//T/9f/3//f/9//3//f/9//3
//f/9f/1//T/9P/4//f/9v/2//b/9v/2//b/9v/2//b/9v/2//b/9v/2//b/9v/2//T/
9P/0//T/9P/0//T/9P/y//L/8v/y//T/9P/0//T/9v/3//f/9//2//X/9P/0//T/9f/1
//b/9//5//v//P/7//z//////wIAAwAEAAUABwAIAAgACAAIAAYAAwAAAPv/+v/6//r/
+v/3//P/8f/x//D/8P/v/+//7//v/+7/7f/s/+z/7f/u/+7/7v/t/+3/7f/v/+//7f/s
/+z/7P/s/+z/7P/t/+3/7f/t/+3/7f/u/+7/7v/w//D/8P/x//H/8f/x//H/8P/v/+7/
7f/v//H/9P/7////BQAPABwALQBKAHIAmQC2AMwA1QDHAKoAhQBQABUA2/+V/zn/5P60
/qX+ov6l/rH+zP7s/g7/Mv9T/23/g/+T/5//qP+2/8L/zv/a/+P/6P/w//T/9f/2//j/
+v/8//z//f///////////////v8AAAAAAAACAAIAAwADAAMAAwADAAMABQAFAAQABAAC
AAMABAAEAAQABAAEAAQABgAGAAgACgAJAAgABwAFAAcABwAHAAcACQAJAAkACQAIAAkA
CgAKAAwADAAMAA0ADAANAA8ADwARABAAEAAQABMAEwAVABUAFAAVABYAFwAYABkAGQAa
AB0AHgAeAB8AIgAjACQAJQAkACUAJQAmACcAJwAnACgAKAApACkAKQArACkAKQAoACgA
JwAnACcAJQAiAB8AHgAeAB0AHQAbABoAGQAYABUAFwAXABcAFgAUABIAEgARAA8ADgAO
AA0ADAALAAoACgAIAAcABwAGAAUABQAFAAUABQADAAMAAwABAP///////wEAAQABAAAA
/v/+//7//v8AAP////////3//f/9//3//P/8//z//P/8//z//P/7//3//f/+//7//P/8
//z//P/8//z//P/8//z//P/8//z//P/8//3//f/9//3//v/+//7//v//////////////
////////AAAAAAIAAgADAAMAAQABAAEAAQABAAEAAQACAAQAAwADAAMAAwADAAMAAwAD
AAMAAwADAAMAAwADAAMAAwADAAMAAgACAAIAAgADAAMAAgACAAIAAgACAAEAAQADAAMA
AwADAAMAAwADAAMAAQAAAAAAAQABAAEAAQD//wEAAgACAAIAAgADAAMAAQADAAMAAwAD
AAMAAgACAAIABAAEAAQABAAEAAMAAwADAAMAAwADAAMAAwADAAMAAwADAAMAAwADAAIA
AgACAAMAAwADAAMAAwADAAMAAwADAAMAAwACAAIABAADAAAAAQACAAMABAACAAIAAgAC
AAQABAAEAAQAAgACAAIAAgACAAIAAgACAAQABAAEAAQABAAEAAQABAACAAIAAgACAAIA
AgACAAIAAgACAAIAAgAEAAQABAAEAAQABAAEAAQABQAFAAUABQAFAAUABgAGAAcABwAI
AAkACwANAA4ADwAQABMAEwAUABUAFgAXABcAGAAYABgAGAAXABUAEwARABAAEAAQABAA
CgAFAAIAAQABAAIAAgADAAMAAwACAAEA/v/+////AAD+//7//f/9//7/AQACAAMAAAAA
AAAAAAD+//7//////wEAAQABAAEAAgACAAIAAgACAAIAAwADAAEAAQABAAEAAwADAAMA
AwAFAAoAEQAVAB0ALQBCAF8AiACyAM8A6AD0AO0AzwCiAGEAHADV/4P/If/J/pr+jv6V
/qT+vf7b/vz+Iv9G/2L/d/+L/5//rf+1/8D/zP/W/+D/6P/v//T/+P/8////AAACAAQA
BAAEAAUABwAJAAkACQAJAAoADAAMAAwADAAMAA0ADQANAA0ADQANAA8ADwAOAA4AEAAR
ABIAEgAQABAAEAAQABIAEgAUABYAGAAYABgAFwAYABkAGgAbABsAGwAbABsAGgAbABwA
HAAeAB4AHgAfACAAIQAjACMAIwAiACIAIgAlACUAJwAnACgAKQAqACsALAAtAC0ALgAv
ADAAMAAxADMANQA3ADkAOAA5ADkAOgA8AD0APgBAAD4APwA/AD8AQQA/AD8APgA9ADsA
OgA5ADoAOAA2ADYANAAzADMAMQAwAC8ALgArACsAKwArACoAJgAkACQAIwAhACAAIAAf
ABwAGwAaABoAGgAZABkAGAAXABcAFwAXABYAEwASABEAEwARABEAEQARABEAEQAQABAA
EAAQABAAEAAPAA8ADwAPAA8ADwAPAA4ADgAOAA4ADgAOAA4ADQANAA0ADgAOABAAEAAQ
ABAADgAOAA4ADgAOAA4ADgAOABAAEAARABEADwAPABAAEAASABIAEwATABMAEwATABMA
EQARABIAEgASABIAEwATABMAEwATABMAEwATABMAFAAWABUAFQAVABUAFQAVABUAEwAT
ABMAEwATABMAEwATABEAEQARABAAEgASABIAEwATABIAEgASABAAEAAPAA8AEQARABEA
EQARABEAEQARAA8ADgAOAA8ADwAPAA8ADQAPABAAEAAQABAAEQARAA8ADwAPAA8ADwAR
ABAAEAAQABAAEAAQABAAEAAPAA8ADwAPAA8ADwAPAA8ADwAPAA8ADwAPAA8ADwAQABAA
EAARABEAEQARABEAEQARABEAEQARABEAEAAQABAAEQAQABAAEAAQABAAEAAQABAAEAAQ
ABAAEAAQABIAEgASABIAEgASABIAEgASABIAEgASABIAEgASABIAEgASABIAEgASABIA
EgASABIAEgASABIAEgASABIAEgASABIAEgASABIAEgASABIAEgASABIAEgASABIAEgAS
ABMAEwATABMAEwATABQAFAAWABcAGQAbAB0AHwAgACEAIgAlACUAJgAnACgAKQApACgA
KAAoACgAJAAhAB4AGwAbABwAHQAeAB0AGQAXABcAGAAYABcAFwAXABcAFgAVABQAFAAV
ABYAFgAWABUAFQAVABcAFwAXABgAGAAYABgAGAAYABkAGQAXABcAFwAXABgAGAAYABgA
GAAYABkAGQAbABsAGwAbABsAGwAbABsAHQAiACkAMQA7AE0AZgCHALAA1gDzAAoBEAH/
ANcAoABbABAAwf9l/wX/u/6a/pj+pf68/tn++/4g/0T/Zv+A/5P/p/+7/8f/0f/c/+j/
9P/8/wIABwAKABAAFAAXABgAGgAcAB4AHgAfACEAIAAfAB4AHQAgACIAIgAiACIAIgAj
ACMAIwAjACMAIwAkACMAIQAgACIAIwAkACQAJAAkACQAJAAiACIAJAAmACQAJAAkACMA
JAAlACYAJwAnACcAJwAnACYAJwAoACgAKAAoACgAKQAqACsALQAtAC0ALAAsACwALwAv
ADEAMQAyADMANAA1ADQANQA1ADYAOQA6ADoAOwA6ADsAPAA9AD4APwA/AEAAQQBBAEEA
QgBEAEUARQBFAEIAPwA+ADwAPgA9AD0APQA8ADoAOAA4ADgANwA3ADUANgA1ADQAMQAv
AC8ALwAuAC4ALAAsACsAKQAoACgAJwAoACcAJgAmACgAJwAnACYAIwAjACMAIwAjACEA
IQAhACMAIQAhACEAHwAfAB8AHgAeAB4AHgAeAB4AHQAdAB0AHwAfAB8AHwAcABwAHAAc
ABwAHAAcABsAGwAbABwAHAAeAB4AHgAeABwAHAAcABwAGgAaABoAGgAcABwAHQAdABsA
GwAcABwAHAAcAB0AHQAdAB0AHQAdABsAGwAcABwAHAAcAB0AHQAdAB0AHQAdABsAGwAb
ABwAHAAbABsAGwAZABkAGQAZABkAGQAZABkAGgAbABwAHQAbABsAGwAaABgAGAAYABkA
GQAYABgAGAAWABYAFQAVABUAFQAVABUAFQAVABUAFQAVABQAFAAVABMAEwATABEADwAQ
ABAAEAAPAA8ADgALAAcABQADAAEA///+//7//v/9//z/+//6//r/+f/5//n/+f/5//n/
+f/3//f/9//3//f/9//3//f/9P/0//T/9f/z//P/8//z//P/8//z//P/8//z//L/8v/y
/+//7v/u/+7/7v/u/+z/7P/s/+z/6v/q/+r/6v/o/+j/6P/o/+j/6P/o/+j/5v/m/+b/
5v/m/+b/5v/m/+T/5P/k/+T/5P/k/+T/5P/i/+L/4v/i/+L/4v/i/+L/4P/g/+D/4P/e
/97/3//f/9//3//f/9//4P/g/+H/4f/i/+P/5f/n/+b/5//o/+v/6//s/+3/7v/t/+3/
7v/u/+3/7P/p/+X/4v/f/97/3v/e/97/2//X/9P/0//S/9L/0f/R/9H/0f/O/83/zP/M
/83/zv/O/87/zf/N/83/z//P/8//zv/O/87/zv/O/87/z//P/8//z//P/8//0P/Q/9D/
0P/Q/9D/z//P/8//z//R/9H/0f/R/9X/1//X/97/5f/t//X/AQAWADEAWACCAKMAugC+
AK0AkQBoADEA9P+5/2//Ff/F/qD+lv6T/pL+n/63/tL+8P4O/yz/S/9d/23/e/+J/5L/
nP+m/7D/uP+//8T/xv/I/8n/yv/M/87/0v/S/9P/1f/T/9P/0//T/9L/1P/U/9T/1P/U
/9X/1f/V/9X/1f/V/9f/1//W/9b/1P/V/9b/1v/W/9b/1v/W/9X/1P/V/9b/2P/Y/9j/
1//X/9f/1//X/9f/1//X/9f/2P/Z/9r/2v/a/9r/2v/b/9z/3f/f/9//3//e/97/3v/f
/9//4f/h/+L/4//k/+X/5v/n/+f/6P/n/+j/6P/p/+r/6//s/+3/7P/t/+3/7v/t/+3/
7f/u/+7/7//v/+//7//t/+3/7P/q/+n/6f/p/+r/6P/m/+b/5P/j/+P/4f/g/9//3v/b
/93/3f/d/9z/2P/W/9b/1f/X/9b/1v/V/9T/0//S/9L/0v/R/9H/0P/P/8//z//P/83/
y//L/8v/y//J/8n/yf/J/8n/yf/I/8j/yP/I/8j/yf/J/8r/y//J/8n/yf/J/8r/yv/K
/8r/yP/I/8j/x//K/8v/zf/O/83/zP/L/8r/zP/M/8z/zP/M/8z/zP/M/8z/zP/N/83/
z//P/9D/0P/Q/9D/0f/R/8//z//P/8//0f/R/9L/0v/Q/9D/0f/R/9H/0f/R/9H/0//T
/9P/1P/S/9H/0f/R/9P/0//T/9P/0//T/9P/0//V/9X/1f/V/9P/0//T/9L/0v/S/9L/
0//T/9L/0v/S/9T/1P/T/9P/0//T/9P/0//R/9H/0f/R/9P/0v/S/9P/0//T/9P/0f/R
/9L/0v/S/9L/0//T/9H/0f/R/9H/0f/T/9L/0v/S/9T/1P/U/9T/0v/R/9H/0f/R/9H/
0f/R/9H/0f/R/9H/0f/R/9H/0f/S/9L/0v/T/9H/0f/R/9H/0f/R/9H/0f/T/9P/0v/S
/9D/0f/Q/9D/0P/Q/9D/0P/Q/9D/0P/S/9L/0v/S/9L/0v/S/9L/0v/S/9L/0v/S/9L/
0v/S/9T/1P/U/9T/1P/U/9T/1P/T/9P/0//T/9X/1f/W/9b/1//X/9j/2f/b/93/3v/f
/+D/4//j/+T/5f/m/+f/5//o/+j/6P/o/+b/4//g/93/2v/a/9r/2v/Y/9X/1P/V/9L/
0v/R/9H/0//T/9L/0f/Q/9D/0f/S/9L/0v/R/9H/0//V/9X/1f/S/9L/0v/S/9L/0v/T
/9P/0//T/9P/0//U/9T/1P/U/9b/1v/X/9f/1f/V/9X/1f/V/9f/1//X/9f/3P/j/+v/
8f/7/wwAIwBCAGoAjwCqALwAvQCpAIoAWwAkAOv/q/9X//f+rv6O/of+hv6N/qP+wv7k
/gb/Jv9F/13/bf97/4X/kP+c/6j/sv+8/8f/zP/S/9b/1//Y/9r/3P/e/97/3//h/+P/
4//j/+P/4v/k/+T/5P/k/+T/5f/l/+f/5//n/+f/6f/p/+j/6P/m/+f/6P/o/+r/6v/q
/+r/6P/o/+r/7P/q/+r/6v/p/+v/6//r/+v/7f/t/+3/7f/s/+3/7v/u//D/8P/w//H/
7//v//D/7//w//D/8f/y//P/8//1//X/9v/3//j/+f/6//v/+//8//3//v/+////AgAD
AAQABQAEAAUABQAGAAkACQAJAAoACAAJAAkACQALAAkACQAIAAoACQAJAAkABgAEAAIA
AgAAAP/////9//r/+f/4//X/9//3//f/9v/0//L/8v/x//H/8P/w/+//7v/t/+z/7P/s
/+v/6//q/+n/6f/p/+n/6v/p/+r/6//r/+n/6f/p/+f/5//n/+b/5v/m/+b/5v/m/+X/
5f/l/+f/5//n/+f/5P/k/+T/5P/m/+b/5v/l/+X/5f/m/+b/6P/o/+j/6P/m/+b/5v/m
/+b/5v/m/+b/5v/m/+f/5//p/+n/6v/q/+r/6v/r/+v/6//r/+v/6//t/+3/7v/u/+//
8P/y//P/8//z//P/8//1//X/9f/2//j/9//3//f/9//3//f/9//3//f/9//3//f/9//3
//f/+f/5//n/+P/4//j/+P/5//f/9v/2//b/+P/4//f/9//3//f/9//3//n/+f/5//n/
+//6//r/+//7//v/+//5//v//P/8//z//v///////f/9//3//f/9/////v/+//7//v/+
//7//v8AAP////////////////////////////////////////7//v/+////////////
//8BAAEAAQABAAEAAQAAAAAAAgADAAIAAgACAAIAAgACAAIAAgACAAQABAAEAAQAAgAC
AAIAAgACAAIAAgACAAQABAAEAAQABAAEAAQABAACAAIAAgACAAIAAgACAAIAAgACAAIA
AgAEAAQABAAEAAQABAAEAAQABAAEAAQABAAEAAQABAAEAAcACAAKAAsADAANAA4ADwAQ
ABAAEQARABIAEwAVABcAGAAZABoAHQAdAB4AHwAgACEAIQAiACIAIwAkACMAIQAeABsA
GgAaABwAHAAZABUAEQARABAAEAAPAA8ADwAPAA4ADQAMAAwADQAOAA4ADgANAA0ADQAP
AA8ADwAOAA4AEAAQABAAEAAPAA8ADwAPAA8ADwAQABAAEAAQABAAEAARABEAEQARABEA
EQARABEAEQARABMAGAAfACUALQA7AE4AawCUALwA2wD2AAYB/wDjALQAdQAuAOX/k/8z
/9v+pv6W/p/+rv7H/uX+Bv8s/1D/bv+D/5f/q/+5/8P/zP/a/+T/7v/2//3/BAAIAAwA
DQAOABAAEgAUABQAFQAXABkAGQAZABkAGgAcABwAHAAcABwAHQAdAB0AHQAdAB0AIQAh
ACAAIAAgACEAIgAiACIAIgAiACIAIAAgACIAJAAiACIAIgAhACIAIwAkACUAJQAlACUA
JQAmACcAKAAoACoAKgAqACsAKgArAC0ALQAvAC4ALgAuAC8ALwAxADEAMgAzADQANQA2
ADcANwA4ADkAOgA6ADsAPAA9AD4APwBCAEMAQwBEAEYARwBIAEoASgBLAEsASwBNAEsA
SwBKAEgARwBHAEcARwBGAEUARgBCAEEAQQA/AEAAPwA+ADsAOQA5ADkAOAA2ADQANAAz
ADEAMAAwAC8ALgAtACwALAAqACkAKQAoACcAJwAnACcAJwAlACUAJQAjACEAIQAhACMA
IwAjACIAIQAgAB8AHgAgAB8AHwAfAB8AHwAfAB8AHgAeAB4AHgAeAB4AHgAdAB0AHQAe
AB4AHgAeAB4AHgAeAB4AHgAeAB4AHgAeAB4AHgAeAB8AHwAfAB8AIAAgACAAIAAhACEA
HwAfAB8AHwAfAB8AIAAgACAAIAAhACEAIQAhACEAIQAhACEAIQAiACIAIQAhACEAIQAh
ACEAIQAhACEAIQAhAB8AHwAfAB8AHwAfAB8AHgAgACAAIAAhAB8AHgAeAB4AHgAeAB0A
HQAdAB0AHQAdAB0AHQAdAB0AGwAaABoAGwAdAB0AHQAbABkAGgAaABoAHAAdAB0AGwAb
ABsAGwAbABsAGgAaABoAHAAcABwAHAAcABsAGwAbABsAGwAbABsAGwAbABsAGwAbABsA
GwAbABwAHAAcAB0AHAAbABoAGQAbABsAGwAbABsAGwAaABoAHAAbABoAHAAcABwAHAAa
ABoAGgAaABoAGgAaABoAGAAYABgAGAAYABgAGAAYABoAGgAaABoAGgAaABoAGgAaABoA
GgAaABoAGgAaABoAGAAYABgAGAAZABoAGwAcABoAGgAaABoAGAAYABgAGAAYABgAGAAY
ABgAGAAYABgAGQAZABkAGQAZABkAGgAaAB0AHQAeAB8AHwAhACIAIwAkACcAJwAoACsA
LAAtAC0ALAAsACwALAAoACUAIgAfACAAIAAgACAAHwAbABkAGQAXABYAFAATABUAFQAU
ABMAFAAUABUAFgAVABQAEgARABEAEwATABMAEgASABIAEgAQABAAEQARABMAEwATABMA
FgAWABYAFgAUABQAFQAVABcAFwAXABcAEwATABUAFwAZAB4AIwApADMAQwBUAG8AlAC+
AOEA/gAQAQ0B9QDMAJEASgD9/6X/Q//v/rz+rP6v/rj+y/7j/gT/Jv9M/2z/hf+Z/6v/
uf/D/9D/3P/o//D/+P///wYADAAQABEAEgAUABYAFgAWABcAGQAXABcAFwAXABkAHAAd
AB4AHAAcAB0AHQAdAB0AHQAdAB0AHQAcABwAHAAdAB4AHgAeAB4AHgAeAB0AHAAdAB4A
HgAeAB4AHQAdAB0AHQAdAB0AHQAdAB0AHgAfACAAIAAgACAAIAAhACEAIQAiACEAIgAi
ACMAJAAjACMAJQAlACgAKQAqACsAKgArACsALAArACwALAAtAC4ALwAwADEAMgAzADMA
NAA1ADUANQA2ADYANwA3ADcANQAzADMAMgA0ADMAMwAzADEALgArACoAKAAnACcAJQAm
ACUAJAAhACEAIQAhACAAHgAcABwAGwAbABoAGgAZABYAFQAUABQAFAATABMAEgAPAA8A
DwAPABEADwAPAA8AEQAPAA8ADwANAA0ADQAMAAwADAAMAAwADAALAAsACwAKAAkACAAH
AAgACAAIAAgACgAKAAoACQAHAAcACAAIAAYABgAGAAYABgAGAAYABgAIAAgACAAIAAYA
BgAHAAcABwAHAAgACAAIAAgACQAJAAkACQAJAAkACQAJAAoACgAJAAgACAAHAAgACQAK
AAsACwALAAsADAALAAkACAAHAAkACQAJAAkACQAJAAkACQAHAAcABwAHAAcABwAHAAYA
CAAIAAgACQAHAAYABgAGAAYABgAFAAUABQAFAAUABQAFAAUABQAFAAcABgAGAAcABQAF
AAUAAwADAAQABAAEAAYABwAHAAUABQAFAAUABQADAAIAAgACAAQABAAEAAQAAgABAAEA
AQABAAEAAQABAAEAAQABAAEA///////////+//7//v///wEAAQABAAEA///////////9
//3//P/8//7///8AAP///v/9//z//P/8//z//P/8//z//P/8//z//P/8//z/+v/6//r/
+v/8//z//P/8//z//P/8//z/+v/6//r/+v/8//z//P/8//r/+v/7//v/+//7//v/+//8
//z//f/9//z//f///wEAAAABAAIABQAFAAYABwAIAAkACQAKAAoACgAKAAgABQAAAP3/
/P/8//z//P/5//X/9f/1//T/9P/x//H/8f/x//L/8f/w//D/7//w//D/8P/v/+//7//x
//P/8//y//L/8v/y//L/8v/z//P/8//z//P/8//0//T/9v/2//b/9v/4//n/+v/7//n/
+f/5//n/+f/5//v/AgANABEAFQAbACoAQQBgAIYArwDOANwA3wDNAK4AgwBMABUA2/+P
/zf/8v7Q/sX+vP67/sv+5v4G/yL/Pv9f/3v/kf+d/6X/sv/A/8z/1v/e/+X/7v/y//b/
9//4//r//P/8//z//f//////////////AAACAAIAAgACAAIAAwADAAMAAwADAAMABQAF
AAQABAACAAMABAAEAAQABAAEAAQABAAEAAYACAAHAAYABQADAAMAAwADAAMAAwADAAMA
AwAGAAcACAAIAAgACAAIAAkACgALAA0ADQALAAoACgAKAAsACwANAA0ADgAPABAAEQAQ
ABEAEQASABEAEgASABMAFAAVABYAFwAaABsAGwAcABsAGwAbABwAHAAdAB0AHQAdABsA
GwAaABgAFwAXABcAGAAWABQAFAASABEAEQAPAAwACwAKAAcABwAHAAcABgAGAAQABAAD
AAMAAgACAAEA/v/9//z//P/9//3//v/+//v/+//7//v/+//5//n/+f/5//f/9//3//f/
9//3//b/+P/4//j/+P/4//f/9//3//f/9//3//f/9v/2//b/9v/2//b/9v/1//P/8//0
//T/9f/2//f/+P/4//j/+P/4//j/+P/4//j/+P/4//n/+f/5//n/+v/6//r/+v/7//v/
+//7//v/+//5//n/+v/6//z//P/9//3/+//7//v/+//7//v/+//8//7//f/9//3/+//7
//v/+//9//3//f/9//3//f/9//3//f/9//3//P/8//z//P/9/////v/+//7//P/8//v/
+//7//v/+//7//v/+//7//v/+//6//r/+//8//3//v/9//v//P/8//z//P/9//3/+//9
//3//f/9//v/+v/6//r//P/8//z//P/+//3//f/9//3//f/9//3//f/9//3//f/9//3/
/f/9//z//P/8//3//f/9//3//f/////////////////+//7//v///wAAAAAAAAAAAAD+
//7//v/+/wAAAAAAAAAA/v/+//7//v8AAAAAAAAAAAAAAAAAAAAAAAAAAAAAAAAAAAAA
AAAAAAIAAgACAAIAAAABAAEAAQADAAMAAwAEAAQABQAFAAYABwAJAAsADAANAA4AEQAR
ABAAEQASABMAFQAWABYAFgAYABYAEwAQAAwACgAJAAgACgAHAAMAAQADAAIAAgABAP//
//////7////+//7///8CAAIAAgABAP////8BAAEAAQAAAAAAAAAAAAAAAAABAAEAAQAB
AAEAAwAEAAQABAACAAIAAgADAAUABQAFAAUABQAFAAUABQADAAUACgARABcAHQAnADQA
SwBuAJgAvQDYAOwA8wDjAMIAkQBUAA8Ayf9x/xH/xv6k/qH+pP6x/sn+6P4I/yr/Tv9r
/4P/l/+l/7H/vP/G/9L/3v/o/+//+P/8/wAAAQACAAQABgAIAAgACQALAA0ADQANAA0A
EAASABIAEgASABIAEwATABUAFQAVABUAFQAVABQAFAAUABUAFgAWABYAFgAWABYAFgAW
ABgAGgAYABgAGAAXABcAFwAXABcAGAAZABoAGwAaABsAHAAcAB4AHgAeAB8AHwAfACAA
HwAgACAAIQAiACQAJQAoACkAKgArACwALQAxADMANAA2ADcAOAA4ADkAPAA9AD4APwBC
AEMAQwBEAEUARQBFAEYARgBHAEcARwBJAEcARwBGAEYARQBFAEUARABCAEAAQABAAD8A
PwA9ADwAOwA6ADcANQA1ADUANAAyADAAMAAvADEAMAAwAC8ALAArACoAKgAoACcAJwAm
ACUAJQAlACUAIwAhACEAIQAhAB8AHwAfAB8AHwAfAB4AIAAgACAAIAAfAB0AHAAbABwA
HQAeAB8AHAAcABwAHAAeAB4AHgAdABsAGwAcABwAHgAeAB4AHgAeAB4AHgAeAB4AHgAe
AB4AHgAeAB8AHwAdAB0AHgAeACAAIAAhACEAIQAhACEAIQAhACEAIgAiACQAJAAlACUA
IwAjAA==
         </WaveFormData>
      </LeadData>
      <LeadData>
         <LeadByteCountTotal>10000</LeadByteCountTotal>
         <LeadTimeOffset>0</LeadTimeOffset>
         <LeadSampleCountTotal>5000</LeadSampleCountTotal>
         <LeadAmplitudeUnitsPerBit>4.88</LeadAmplitudeUnitsPerBit>
         <LeadAmplitudeUnits>��V</LeadAmplitudeUnits>
         <LeadHighLimit>2147483647</LeadHighLimit>
         <LeadLowLimit>268435456</LeadLowLimit>
         <LeadID>V3</LeadID>
         <LeadOffsetFirstSample>0</LeadOffsetFirstSample>
         <FirstSampleBaseline>0</FirstSampleBaseline>
         <LeadSampleSize>2</LeadSampleSize>
         <LeadOff>FALSE</LeadOff>
         <BaselineSway>FALSE</BaselineSway>
         <ExcessiveACNoise>FALSE</ExcessiveACNoise>
         <MuscleNoise>FALSE</MuscleNoise>
         <LeadDataCRC32>2689924052</LeadDataCRC32>
         <WaveFormData>
DgAOAA4ADgAQABAAEAAQAA8ADgANAAwACgAKAAoACgAMAAwADAAMAAsACgAJAAgABgAG
AAYABgAGAAYABgAGAAQABAAEAAQAAgACAAIAAgABAAAA///+//7//v/+//7//P/8//z/
/P/6//r/+v/6//r/+v/6//r/+f/4//f/9v/2//b/9v/2//b/9v/2//b/9P/0//T/9P/y
//L/8v/y//L/8v/y//L/8v/y//L/8v/w//H/8f/y//P/9P/1//b/+P/5//r/+//6//v/
/P/9//////8BAAEAAQABAAIAAgD+//3/+v/4//j/+P/3//X/8f/t/+z/7P/s/+r/6v/q
/+f/5f/l/+X/4//j/+L/4v/i/+L/4v/i/+H/4f/h/9//4f/h/+H/4f/h/+H/4f/i/+H/
4P/f/97/3v/f/9//3v/e/97/3//f/97/3v/e/97/4P/f/97/3v/k/+n/8/8DABIAJwBI
AHQAoQDOAPwAHgEqASMBAwHEAHMAJwDT/2r//f6s/o3+lv6j/qv+vf7X/vX+Ff80/03/
Y/92/4X/kP+b/6n/s/+8/8X/zP/Q/9L/0//T/9X/1v/Y/9v/2//b/9z/3v/e/97/3v/h
/+L/4//k/+T/5f/l/+f/5//n/+f/5//p/+n/6f/q/+r/6//r/+v/6f/q/+v/6//r/+v/
7P/s/+3/7f/t/+//8v/z//P/9P/1//f/+P/5//j/+f/5//n//P/9//3//f/+//7/AAAC
AAQABAAEAAUABAAEAAUABQAIAAkACwALAAwADQAPAA8AEwATABQAFQAVABYAFgAWABoA
GwAcAB0AIAAgACAAIQAiACIAIgAhACEAIQAhACIAJAAiACEAIAAfAB0AGwAYABoAGgAa
ABkAFgAUABMAEQARABIAEQARABIAEQAPAA4ACwAKAAkACAAJAAgABgAGAAcABgAGAAUA
AgABAAEA//8BAAAA/////////v/9//3////9//3//f/9//3//f/9//3//f/8//z//P/8
//v/+v/6//r/+v/6//z//P/8//z/+f/5//n/+f/5//n/+f/5//v/+//7//z//v//////
/////wAAAQABAP//AAABAAEAAQABAAIABAAEAAQABQAFAAUABQAGAAcABwAIAAkACQAI
AAoADAAOAA4ADgAOAA4ADAAMAA0ADQALAAoACgAKAAwACwALAAsACwAKAAoACgAJAAkA
CQAJAAkACAAIAAgACAAIAAgABwAHAAgACAAIAAYABgAGAAcABwAHAAcABwAHAAYABQAE
AAYABgAGAAUAAgACAAQABAAEAAQABAAEAAQAAwADAAMABAAEAAUABQADAAIAAgADAAUA
BQAEAAQAAgACAAMAAwAEAAMAAwAEAAQABAAEAAQAAwADAAIAAQACAAQABQAGAAQABAAF
AAUAAwADAAMAAwAJAAkACAAGAAYABgAGAAYABgAGAAYACAAIAAgACAAGAAYABgAGAAgA
CAAIAAgABgAGAAYABgAGAAYABgAGAAYABgAGAAYABgAGAAYABgAEAAQABAAFAAMABAAF
AAYABQAGAAgACQAKAAsADAANAA4ADwAPAA8AEQARABEAEQASABIAEAAPAAoACAAIAAgA
BwAFAAIA//8BAAIAAgAAAP7//v/9//v/+//7//v/+//8//z//P/8//z//P/9//3//f/7
//v/+//5//n/+f/5//v//P/8//z//P/8//z//f////7//v/+//////8AAAAA/v/+//7/
/f8CAAAAAgAFAAsAEwAkADsAVAB4AKUA1AAAASoBSgFNATsBGAHZAIsAQQDq/3v/Cv+7
/qL+rf65/sX+2/71/hP/NP9T/23/gv+V/6D/rf+5/8X/0v/d/+T/7P/y//P/8//1//b/
+P/5//n/+f/6//r/+v/6//r/+//8//3//v/+//////8BAP//////////////////AAAA
AAEAAQABAP//AAABAAEAAwADAAQABAADAAMAAwAFAAgACQAJAAoACgALAAsACwAKAAsA
CwALAA0ADwAQABEAEgASABQAFgAWABYAFgAXABgAGAAZABkAHAAdAB8AHwAgACEAIwAj
ACUAJQAmACcAKwAsACwALAAsAC0ALgAvADAAMAAwADEANAA0ADQAMwAzADMAMwA0ADQA
MgAxADAALwAtACsAKAAoACgAKAAnACYAJAAjACEAHgAeABwAGwAaABkAFwAWABUAFAAT
ABIADwAOAAwADAAJAAgACAAHAAYABQAFAAMAAwACAAEAAQD///7//f/9/////f/9//3/
+//7//v/+//9//3//P/8//z//P/7//r//P/8//z//P/8//z//P/8//3//f/9//3/+//7
//v/+//7//v/+//8//7///////////8AAAEAAQD//wAAAQABAAMAAwAEAAYABAAEAAUA
BQAFAAUABgAHAAcACAAJAAkACQAKAAsADAAMAAwADAAMAAwADAANAA0ACwAKAAoACgAK
AAkACQAJAAkACAAIAAgABwAHAAcABwAHAAYABgAGAAYABgAGAAUABwAIAAgACAAGAAYA
BgAHAAcABwAHAAcABwAGAAUABAAEAAQABAADAAQABAAGAAYABAAEAAQABAAEAAMAAwAD
AAYABgAHAAcABQAEAAQABQAFAAUABAAEAAQABAAFAAUABAADAAMABAAGAAYABgAGAAUA
BQAEAAMABQAGAAYABgAGAAYABwAHAAcABwAHAAcABwAHAAYABgAGAAYABgAIAAgACAAI
AAoACgAKAAoACgAKAAoACgAKAAoACgAKAAoACgAKAAoACgAKAAoACgAKAAoACgAKAAgA
CAAIAAgACgAKAAoACgAKAAoACgAKAAgACAAIAAgACgAKAAoACgAKAAoACwALAAoACwAM
AA0AEAASABMAFAAXABgAGQAaABkAGQAZABsAGwAbABsAHAAeABwAGwAYABYAFgAWABUA
EQAOAAsACwAOAA4ADAAMAAwACwAJAAkABwAHAAcABgAGAAYABgAGAAgACQAJAAkABwAH
AAcABwAHAAcABwAHAAgACAAIAAgACAAIAAkACQAKAAoACgALAAsADAAMAAwADAAMAA0A
DAAMAAwAEwAZACcAPABXAHoApgDXAAIBMAFaAWwBYwE9Af4ArwBhAAcAlv8p/9j+uf7E
/tf+5/7//hv/Pf9d/3b/if+d/7D/vf/E/8//2//j/+7/9//8/wAABgAHAAcACQAKAAwA
CwALAAsADAAOAA4ADgAOABEAEgATABQAFAAVABUAFwAXABcAFwAXABkAGQAZABoAGgAb
ABsAGwAZABoAGwAbABsAGwAcABwAHwAfAB8AIQAgACEAIQAiACEAIwAkACUAJQAlACQA
IwAmACcAJwAnACYAJgAoACoAKgAqACoAKwAuAC4ALwAvADAAMQAzADMANAA1ADcANwA5
ADkAOgA7AD0APgA+AD4AQgBDAEQARQBIAEgASABJAEoASgBKAEkASwBLAEsATABKAEgA
RwBGAEYARQBEAEIAQABAAEAAPwBAAD4APQA7ADoAOgA4ADcANAAzADEAMAAvAC4ALQAs
ACsAKgAoACgAJQAkACQAIwAkACMAIwAhAB8AHgAdAB0AHQAcABsAGwAbABkAGQAZABkA
GQAZABkAFwAXABYAFgAWABYAFQAUABQAFAAUABQAFAAUABQAFAATABMAEwATABUAFQAV
ABUAEwATABMAFAASABMAEwATABEAEgATABMAEQASABMAEwAVABUAFgAYABgAGAAZABkA
FwAXABgAGQAXABgAGQAZABgAGgAcAB4AHAAcABwAHAAcABwAHQAdAB0AHAAcABwAGgAZ
ABkAGQAbABoAGgAaABcAFwAXABcAGQAYABgAGAAWABYAFgAVABMAFAAUABQAFAAUABQA
FQAVABUAFQAVABUAFAATABIAFAAUABQAEwAUABQAFgAWABQAFAAUABQAFAATABMAEwAU
ABQAFQAVABcAFgAWABcAFQAVABQAFAAUABQAFQAVABQAEwATABQAEgASABIAEgAVABUA
FAATABUAFgAWABYAFAAUABUAFQATABMAEwATABMAEwAUABQAFAAUABQAFAAUABQAFAAW
ABYAFgAWABYAFgAWABYAFgAWABYAFgAWABYAFgAWABYAFgAWABYAFgAWABYAFgAUABQA
FAAUABYAFgAWABYAFQAUABMAEgAUABQAFAAUABQAFAAUABQAFAAUABQAFAAUABQAFAAU
ABQAFAAUABQAFAAUABUAFQAYABkAGgAbABwAHgAfACAAIQAiACMAJAAjACMAIwAlACUA
JQAlACYAJAAiACEAHgAeAB4AHgAdABoAFgASABEAEgASABAAEAAQAA8ADQANAA0ADQAN
AAwADAAMAAwADAAKAAsACwALAAsACwALAAsADQANAA0ADQANAAwACwAKAAoACgALAAsA
CgAKAAoACwALAAwADAAMAAwADAALAAoACAAMABMAHQAxAEgAYwCIALQA4QAOATwBXgFi
AUsBGQHOAIEALwDJ/1j/9/64/q/+xP7V/un+Bf8j/0P/Yf94/4n/m/+s/7n/wv/N/9X/
3//m/+v/7v/0//r////9////AAACAAIAAQAAAAAA///+//3//P///wAAAQACAAAAAQAB
AAMAAwADAAMAAwABAAEAAQACAAIAAwADAAMAAgACAAIAAQD/////AAAAAP///////wEA
AAABAAEAAgACAAMAAwADAAMAAwACAAEAAAABAAEAAQAAAAAAAgAEAAIAAgACAAMAAgAC
AAMAAwAGAAcACQAJAAgACQALAAsADQANAA4ADwAPABAAEAAQABEAEQARABEAEgASABIA
EwAUABQAFAATABIAEQAQABAAEAAOAA0ADAALAAkABwAEAAQABAAEAAMABAACAAEA//8B
AAIAAQABAAEAAQAAAAAA/f/8//v/+v/5//j/9v/2//f/9v/2//X/8v/x//H/7//v/+7/
7f/t/+3/7P/r/+v/6//p/+n/6f/n/+f/5//n/+f/5//m/+b/6P/o/+f/5v/l/+T/4//i
/+L/4v/i/+L/4f/h/+H/4f/j/+P/4//j/+D/3//e/97/3v/f/9//3//h/+L/4//j/+H/
4v/j/+P/4//j/+T/5v/k/+T/5f/l/+X/5f/m/+f/5f/m/+f/5//n/+j/6f/q/+n/6P/n
/+b/5v/m/+f/5//l/+T/5P/k/+b/5f/l/+X/5v/m/+f/6P/m/+X/5P/j/+X/5P/k/+T/
4v/i/+L/4f/g/+D/3//e/9z/3P/c/93/2//b/9v/2//d/9z/2//a/9z/3P/c/9v/3f/e
/+H/4v/h/+D/3//e/9z/2f/X/9X/1P/U/9X/1f/T/9L/0v/T/9b/1//X/9j/2v/a/9v/
2//b/9v/3P/e/+D/4P/g/+D/4f/h/+D/3//g/+L/4//k/+X/5v/o/+n/6//r/+v/6//t
/+v/6v/q/+r/6v/q/+r/6v/q/+r/6v/q/+r/6v/o/+j/6P/o/+b/5v/m/+b/5v/m/+b/
5v/k/+T/5P/k/+T/5P/k/+T/4//i/+H/4P/g/+D/4P/g/+D/4P/g/+D/3v/e/97/3v/d
/9z/2//a/9r/2v/a/9r/2//b/9z/3f/c/93/3v/g/+H/4v/j/+T/4//k/+X/5f/j/+X/
5f/l/+P/5P/k/+L/4f/e/9z/3P/e/93/2//Y/9X/1f/W/9b/0v/S/9L/0f/O/83/zP/L
/8z/zP/N/87/zv/O/87/z//R/9H/z//P/83/zf/N/83/zf/N/87/zv/O/87/zv/O/8//
z//O/87/zv/P/8//0P/Q/9D/0P/Q/9H/0v/U/9r/4f/t//v/EAApAEwAeACnANQA/gAW
ARQB/wDTAJAARQD7/6P/OP/P/pL+h/6S/pv+p/65/tH+7f4L/yj/Q/9X/2j/df+C/4//
m/+l/67/t/++/8L/xv/H/8f/yf/K/8z/zf/N/83/zv/Q/9D/0P/Q/9H/0v/T/9T/1P/V
/9X/1//X/9f/1//X/9n/2f/Z/9r/2f/Z/9j/1//X/9j/2f/Z/9n/2f/a/9r/3P/d/97/
4f/i/+P/4//k/+T/5f/l/+X/5v/n/+f/5//q/+v/6//r/+7/7v/w//L/8v/y//L/8//2
//b/9//3//j/+f/7//v//P/9//////8BAAEAAgADAAcACAAIAAgACgALAAwADQAQABAA
EAARABMAFAAVABUAFQAVABUAFgAUABIAEQAQABIAEQAQAA4ADAAMAAwACwAIAAYABQAD
AAMABAADAAMAAAD///3//P/9//z/+//6//n/+P/2//b/9f/0//T/8//0//P/8//x//H/
8P/v/+//7//u/+3/7f/t/+v/6//r/+v/6//r/+v/7f/t/+z/7P/r/+r/6P/m/+f/6P/p
/+r/6P/o/+j/6P/p/+n/6f/p/+n/6f/p/+n/6//r/+v/7P/u/+//7//v/+//8P/x//H/
8f/y//P/8//z//P/9P/2//b/9v/3//f/+f/5//r/+//5//r/+//7//v//P/9//7//v/+
//7//v/8//z//f/9//3//P/8//z//P/7//v/+//9//z//P/8//v/+//7//v/+f/4//j/
+P/4//j/+P/3//f/+P/4//j/+P/4//j/+f/4//f/9v/1//X/9P/z//L/9P/0//T/8//y
//L/9P/0//H/8P/v/+7/7v/t/+3/7f/s/+z/7f/t/+//7v/u/+//7f/t/+z/7P/q/+r/
6//r/+j/5//n/+j/6P/o/+j/6P/n/+f/5v/l/+P/5P/k/+T/4v/i/+P/4//h/+H/4f/h
/93/3f/c/9z/3P/c/9z/2v/a/9r/2v/Y/9j/2P/Y/9j/2P/Y/9j/2P/Y/9j/2P/W/9b/
1v/W/9j/2P/Y/9j/1v/W/9b/1v/W/9b/1v/W/9b/1v/X/9f/2P/Z/9r/2//c/97/3//g
/+P/5P/l/+b/5//n/+f/6f/p/+n/6f/q/+j/5v/l/+L/4P/g/+D/3//e/9z/2v/b/9r/
2v/Y/9j/2v/Z/9f/1//W/9X/1P/S/9T/1P/U/9T/1v/X/9f/1//T/9P/0//T/9P/0//T
/9P/0v/S/9L/0v/Q/9D/0f/R/9D/0P/Q/9H/0P/Q/8//zv/O/87/z//O/87/0P/V/9v/
5//4/xEALgBWAIMAtADiAAoBIAEbAQUB1gCPAEUA+f+U/x3/tP57/nT+g/6N/p/+t/7V
/vX+FP8v/0f/Wv9p/3T/gf+L/5f/ov+t/7T/vP/C/8P/w//F/8b/yP/H/8f/x//I/8r/
yv/K/8r/yf/K/8v/zP/K/8v/y//N/83/zf/N/83/z//P/8//0P/P/8//zv/N/8v/zP/N
/83/zf/N/87/zv/P/8//z//R/9L/0//T/9T/0//V/9b/1//Y/9n/2f/Z/9z/3f/d/93/
3P/c/97/4P/h/+L/4//l/+b/5v/n/+f/6v/r/+3/7f/w//H/8//z//X/9f/2//f/+//8
//z//P/+////AAABAAQABAAEAAUABAAEAAQAAwAFAAUABQAGAAYABAADAAIAAwABAP//
/P/6//r/+v/5//j/9v/1//P/8v/y//D/7//s/+v/6f/o/+n/6P/n/+b/5f/k/+L/4v/h
/+D/4P/f/97/3f/d/9v/3f/c/9v/2//b/9r/2f/Z/9n/1//X/9f/1f/V/9X/1f/V/9X/
1P/U/9b/1v/V/9T/0v/S/9L/0v/U/9T/1P/U/9P/0//T/9P/0//T/9P/0//T/9P/0//U
/9X/1//Y/9n/2f/a/9v/2//d/97/3//f/93/3f/e/+D/4P/g/+H/4f/j/+P/5P/l/+X/
5v/n/+f/5//o/+n/6v/o/+j/6P/o/+j/6P/p/+n/6f/o/+j/6P/m/+X/5f/l/+X/5P/k
/+T/4//j/+P/4//j/+L/4v/i/+L/4v/i/+H/4f/i/+L/4v/i/+L/4v/j/+H/4f/h/+H/
4v/i/+L/4v/i/+L/4v/h/+L/4v/k/+T/5P/k/+T/5P/k/+P/4//j/+L/4v/j/+P/5f/k
/+T/5f/l/+X/5P/k/+T/5P/l/+X/5f/l/+b/6P/n/+b/5f/k/+f/5//m/+X/5f/m/+b/
5v/o/+j/6f/p/+n/6f/p/+n/6f/r/+r/6v/q/+r/6v/q/+r/6v/q/+r/6v/q/+r/6v/q
/+r/6v/s/+z/7P/s/+z/7P/s/+z/7v/u/+7/7v/u/+7/7v/u/+7/7v/u/+7/7v/u/+7/
7v/w//D/8P/w//D/8P/w//D/8v/y//L/8v/y//L/8v/y//L/8v/y//L/8//0//X/9v/3
//f/+P/5//r/+//8//7/AQACAAMABAAFAAYABwAHAAcACQAJAAkACwAMAAwACgAJAAYA
BAAEAAYABQADAAAA/f/9//7//v/+//7//v/9//v/+//7//v/+//6//r/+v/4//j/+P/5
//v/+//5//n/+//7//v/+//7//v//P/8//z//P/8//z//f/9//z//P/+//////8AAAAA
AAAAAAAAAQAAAAAAAgAHAA8AHQAyAEsAbACaAMcA8gAkAU4BYAFVATEB8gClAFkA/f+O
/yH/zv6r/rj+y/7b/vP+Ef8x/1H/av9//5H/pP+z/7r/w//R/9v/5v/t//T/+v8AAAEA
AQADAAQABgAHAAcABwAIAAoACgAKAAoACwAMAA0ADgAQABEAEQATABUAFQAVABUAFwAX
ABcAGAAYABkAGQAZABkAGgAbABsAGQAZABoAGgAdAB0AHQAfAB4AHwAfACAAHwAhACIA
IwAkACUAJQAlACYAJwAnACcAJgAmACgAKgAqACoAKgArACwALAAtAC0AMAAxADMAMwA2
ADcAOQA5ADsAOwA8AD0AQQBCAEIAQgBEAEUARgBHAEoASgBKAEsATgBOAE4ATQBNAE0A
TQBOAE4ATABLAEoATABLAEoASABGAEYARgBFAEYARABDAEEAQABAAD4APQA8ADsAOQA4
ADcANgA1ADQAMwAyADAAMAAvAC4ALgAtACwAKwArACkAKQAoACcAJwAlACQAIwAjACMA
IQAhACEAIQAhACEAIQAjACMAIgAiACIAIgAhACAAIAAgACAAIAAgACAAIAAgAB8AHwAf
AB8AHwAfAB8AHwAfAB8AHwAgAB4AHwAfAB8AHwAgACEAIQAhACIAIwAjACMAIwAkACYA
JAAkACUAJQAlACUAJgAnACUAJgAnACcAJwAoACkAKgAoACgAKAAoACoAKgArACsAKQAo
ACgAKAAqACkAKQApACcAJgAmACYAJwAnACcAJwAnACYAJgAmACYAJgAmACUAJQAmACYA
JgAkACQAJAAlACMAIwAjACMAIwAiACEAIAAhACIAIwAjACIAIgAkACQAJAAkACQAJAAk
ACMAIwAjACIAIgAjACMAJQAkACQAJQAlACUAJAAkACQAJAAlACUAJAAjACMAJAAkACQA
JAAkACUAJQAkACMAIQAiACIAIgAiACIAIwAjACMAIwAjACMAJwAnACQAJAAkACQAJAAk
ACQAJAAkACQAJAAkACQAJAAkACQAJAAiACIAIgAiACQAJAAkACQAJAAkACQAJAAkACQA
JAAkACQAJAAkACQAJAAkACQAJAAmACYAJgAmACYAJgAmACYAJgAmACYAJgAmACYAJgAm
ACYAJgAmACYAJgAmACYAJgAmACYAJwAnACgAKQAqACsAKgAsAC0ALgAvADAAMQAyADUA
NQA1ADcANwA3ADcAOAA3ADQAMgAuACwALAAsACsAKwAoACUAJQAlACQAIQAgAB4AHQAb
ABsAGwAbABsAGgAZABgAFwAWABYAFwAXABcAEwATABMAEwASABEAEAAPABAAEAAQABAA
DgAOAA8ADwAOAA4ADgAPAA0ADgAOAA4ACgAKAA0ADgAMAA4AEwAbACkAPABTAHIAmgDH
APIAIAFIAVoBUQEvAe4AnwBLAO//hv8f/9L+tf7A/s/+2f7r/gX/Jf9D/2D/df+H/5r/
qf+y/7v/x//T/9z/4//q/+7/8v/1//T/9f/1//b/9f/1//X/9v/0//T/9P/0//b/+P/6
//z//P/9//3////9//3//f/9//3//f/9//7//P/9//3//f/7//z//f/9//z/+//7//r/
+//7//v//f/9//3//P/8//z//f/9//3//v////////8AAAEAAQABAAEAAAABAAIAAgAC
AAIAAwACAAIAAwADAAYABwAJAAkACgALAA0ADQAOAA0ADQANAA8AEAAQABAAEgATABQA
FQAWABYAFgAXABoAGgAaABkAGAAXABYAFgAYABYAFQAUABUAEwARAA4ADgAOAA4ADQAO
AAwACwAJAAoACgAIAAcABAADAAEAAAABAAAA///+//v/+v/4//j/9//2//b/9f/0//P/
8//x//H/8P/v/+//8f/w/+//7//t/+v/6//r/+v/6//r/+v/6//r/+r/6v/p/+j/5v/k
/+T/5P/k/+T/5P/k/+T/5P/j/+P/4//j/+H/4f/h/+H/4f/h/+H/4v/i/+P/4//j/+H/
4v/j/+P/4//k/+X/5f/l/+X/5v/o/+f/5v/m/+X/5f/l/+b/5//l/+b/5//n/+b/6P/q
/+z/6//q/+n/6P/m/+b/5//n/+j/6P/p/+r/6v/p/+n/6f/r/+r/6v/q/+n/6f/p/+n/
6//q/+r/6v/o/+j/6P/n/+f/6P/o/+j/5v/m/+b/5//n/+f/5//n/+n/6P/n/+b/5v/m
/+b/5f/i/+L/5P/k/+b/5v/m/+b/5v/l/+X/5f/k/+T/5f/l/+X/5P/k/+X/4//j/+L/
4v/i/+L/4//j/+T/4//j/+T/5P/k/+T/5P/j/+P/4v/h/+H/4v/i/+L/4P/g/+H/4f/h
/+H/4f/h/9//4f/g/97/3v/e/97/3v/e/97/3v/e/97/3v/e/97/3v/e/97/3v/e/97/
3v/g/+D/4P/g/+D/4P/g/+D/4P/g/+D/4P/i/+L/4v/i/+L/4v/i/+L/5P/k/+T/5P/n
/+f/6P/p/+r/6//s/+7/7//w//H/8v/z//T/9f/1//X/9//3//f/+f/6//r/+P/3//T/
8v/y//T/8//x/+7/7f/t/+7/7v/u/+7/7v/t/+3/7f/t/+3/7//u/+7/7v/s/+z/7P/t
/+//7//t/+3/7f/t/+3/7f/t/+3/7v/u/+7/7v/u/+7/7//v/+7/7v/v//H/8v/0//P/
8v/x//D/8f/w//D/9v///wcAEQAeADMAUAB4AKUA1gAEASgBOgE1AR8B7gClAFkAEQCy
/0P/4v6v/qj+sf63/sX+2/73/hX/Mv9R/23/gP+P/5z/qf+3/8X/zv/X/+D/6P/s/+//
8f/z//T/9v/1//X/9f/2//b/9v/2//b/+f/6//v//P/6//v/+//9/////////////f/9
//3//v/8//3//f/9//v//P/9//3//f/9//7//v////////8BAAEAAQAAAAAA//8BAAIA
AwAEAAUABQAFAAQABQAFAAUACAAIAAoADAAKAAoACgALAAwADAANAA0ADgAPABEAEQAU
ABUAFwAXABcAFwAYABkAGwAcABwAHAAgACEAIgAjACMAIgAhACEAJAAkACQAIwAhACEA
IQAiACIAIAAfAB4AHwAdABsAGAAYABgAGAAXABUAEgAQAA0ADAAMAAoACQAIAAcABQAE
AAMAAgABAAAA/v/8//n/+P/5//j/+P/3//T/8//z//H/8//y//H/8f/v/+7/7f/t/+3/
6//r/+v/6//r/+v/6//r/+v/6v/q/+r/6v/p/+j/6P/o/+j/6P/m/+b/5v/m/+P/4//j
/+P/5f/l/+X/5f/l/+X/5f/m/+b/5//n/+f/6f/q/+v/6//p/+r/6//r/+n/6f/q/+z/
6v/q/+v/6//p/+n/6v/r/+v/7P/t/+3/7f/u/+//8P/v/+7/7f/s/+z/7P/t/+3/6//q
/+r/6v/s/+v/6//r/+v/6v/q/+r/6f/p/+n/6f/n/+b/5v/m/+j/6P/o/+f/5f/m/+b/
5v/m/+b/5v/n/+f/5//n/+f/5//m/+X/5P/l/+b/5//n/+X/5P/l/+T/5v/m/+b/5v/m
/+X/5f/l/+T/5P/l/+X/5f/k/+T/5f/n/+f/5v/m/+b/5v/n/+f/6P/n/+f/6P/o/+j/
6P/o/+n/6f/o/+f/6f/q/+r/6v/s/+z/7f/t/+//7//v/+//7//x//L/8v/y//L/8v/y
//L/8v/y//T/9P/0//T/9P/0//T/9P/2//b/9v/2//b/9v/2//b/+P/4//j/+P/6//r/
+v/6//z//P/8//z//P/8//z//P/+//7//v//////AAABAAIABQAGAAgACQAMAA0ADgAP
AA4ADwAPAA8AEgATABQAFQAWABYAFAATABAADgAOAA4ADwANAAoABwAHAAgACAAGAAQA
BAADAAEAAwADAAMAAwADAAQABQAGAAUABAAEAAMABQADAAMAAwABAAEAAQABAAEAAgAC
AAIABAAEAAQABQADAAIAAgACAAUABQAGAAYABAAEAAQAAwACAAIABgALABEAHQAuAEMA
YACGALcA4gAQAT4BXgFhAUkBHAHTAIUANwDQ/1v/8v6z/qz+vf7L/t3+9/4T/zX/VP9v
/4X/mP+p/7L/vf/H/9P/4P/r//L/+v/+/wEAAQADAAQABgAFAAUABQAGAAYABgAGAAYA
CQAKAAsADAAMAA0ADQAPABEAEQARABEAEwATABMAFAASABMAEwATABMAFAAVABUAFQAV
ABYAFgAXABcAFwAZABoAGwAbABwAHQAfACAAIQAiACMAIwAjACQAJQAlACUAJAAkACYA
KAAoACgAKAApACsALAAuAC8AMAAxADMAMwA0ADUANwA3ADkAOQA6ADsAPwBAAEAAQABD
AEUARwBJAEwATABMAE0AUABQAFAATwBPAE8ATwBQAFIAUABPAE4ATgBNAEwASgBKAEoA
SgBJAEgARgBFAEMAQgBCAEAAPwA+AD0AOwA6ADsAOgA5ADgANwA2ADQANAAzADIAMgAx
ADIAMQAxAC8ALwAuAC0ALQAtACwAKwArAC0AKwArACsAKQApACkAKQApACkAKAAoACkA
KgAqACoAKgAqACoAKgAsACwALAAsACsAKwArACsAKwArACsAKwArACsAKwAsACwALQAt
AC0AKwAsAC0ALQAtAC4ALwAvADEAMQAyADQAMgAyADMAMwAzADMANAA1ADUANgA3ADcA
NgA2AA==
         </WaveFormData>
      </LeadData>
      <LeadData>
         <LeadByteCountTotal>10000</LeadByteCountTotal>
         <LeadTimeOffset>0</LeadTimeOffset>
         <LeadSampleCountTotal>5000</LeadSampleCountTotal>
         <LeadAmplitudeUnitsPerBit>4.88</LeadAmplitudeUnitsPerBit>
         <LeadAmplitudeUnits>��V</LeadAmplitudeUnits>
         <LeadHighLimit>2147483647</LeadHighLimit>
         <LeadLowLimit>268435456</LeadLowLimit>
         <LeadID>V4</LeadID>
         <LeadOffsetFirstSample>0</LeadOffsetFirstSample>
         <FirstSampleBaseline>0</FirstSampleBaseline>
         <LeadSampleSize>2</LeadSampleSize>
         <LeadOff>FALSE</LeadOff>
         <BaselineSway>FALSE</BaselineSway>
         <ExcessiveACNoise>FALSE</ExcessiveACNoise>
         <MuscleNoise>FALSE</MuscleNoise>
         <LeadDataCRC32>1343533029</LeadDataCRC32>
         <WaveFormData>
7P/s/+z/7P/s/+z/7P/s/+v/6v/p/+j/6v/q/+r/6v/s/+z/7P/s/+r/6v/q/+r/6f/o
/+f/5v/n/+j/6f/q/+r/6v/q/+r/6v/q/+r/6v/o/+j/6P/o/+j/6P/o/+j/6P/o/+j/
6P/q/+r/6v/q/+r/6v/q/+r/6f/o/+f/5v/o/+j/6P/o/+r/6v/q/+r/6P/o/+j/6P/q
/+r/6v/q/+r/6v/q/+n/6//r/+v/6//r/+z/7P/t/+7/7v/w//H/9P/2//f/9//3//b/
9f/1//f/+P/5//r//f/9//7//v/7//r/+f/3//b/9v/2//X/8f/x//D/8P/t/+3/7P/r
/+r/6f/p/+f/5f/l/+X/5f/l/+b/5//o/+j/5//l/+P/5P/j/+P/4//k/+X/5v/n/+X/
5f/l/+X/5v/m/+X/5f/m/+b/5v/m/+f/5//m/+b/6P/o/+f/5//n/+r/9v8IABwANABZ
AIQAsgDnACYBXgGCAZABfwFGAfwAswBjAPz/iv8o//z+Bv8T/xj/If8x/0X/Wv9s/33/
jP+c/6j/rv+4/8P/yf/Q/9f/2//e/9//4v/h/+L/4//k/+f/6P/p/+r/7P/s/+z/7P/r
/+3/7f/t/+//7//v/+//7f/t/+3/7f/u/+7/7v/u/+7/7v/u/+7/8P/w//D/8P/w//D/
8P/x//H/8f/y//P/8//z//P/8//y//L/8v/z//P/8//0//X/9v/2//b/9v/2//f/9//4
//v/+//7//v/+v/8//3//v///wAAAAABAAQABgAGAAYACAAJAAsADQANAA8AEAARABIA
FAAVABUAGAAZABwAHgAeAB4AHwAgACAAIAAiACIAIgAiACIAIgAgAB8AHgAcAB0AHQAd
ABsAGwAZABgAFwAUABQAEgARABAAEAAPAA0ACQAIAAcABgAGAAQAAwADAAQAAwACAAEA
///9//r/+P/5//r/+//8//n/+f/3//b/9P/0//T/9P/1//b/+P/5//f/9//3//X/9f/1
//T/8//w//D/8P/x//L/8//0//X/8//z//P/8v/0//T/9P/0//b/9//3//f/9v/3//f/
9//3//b/9v/1//X/9v/4//n/+//7//v//P/6//r/+//8//3//f/8//z//v/////////9
//7//////wAAAQADAAQAAgABAAEAAgAAAAAA/////wEAAQABAAEAAQABAAEAAQD+//7/
/v/8//7////////////+//3//f/9//3//f/8//r/+v/6//r/+v/5//n/+f/3//b/9v/2
//n/+f/5//n/+P/4//j/+P/6//r/+f/5//X/9f/1//X/9v/3//j/+f/4//f/9v/1//f/
+P/4//n/9//3//f/9//1//X/9f/2//j/9//2//b/9v/2//b/9v/4//j/+P/4//j/+P/4
//j/9//2//X/9P/6//z/+P/2//b/9v/2//T/9P/0//T/9v/2//b/9v/0//T/9P/0//b/
9v/2//b/9P/0//T/9P/0//T/9P/0//b/9v/2//b/9v/1//X/9f/z//P/8//0//T/9f/2
//b/+P/5//r//P/9//3//v/+//7///8AAAAAAQACAAQABQAGAAYABQAEAAEA///+//7/
/v/9//v/+//6//r/+f/5//j/9//2//X/9f/z//P/8//x//H/8P/w//H/8v/0//X/8//x
/+//7f/r/+v/6//r/+3/7f/t/+3/6//r/+z/7P/t/+3/7v/u/+7/7v/v/+//7P/s/+z/
7P/v/+3/6//s/+7/9v8MACgARwBuAKAA0QAKAUwBhgGkAasBmAFaAQ8BxQBsAPb/ev8W
/+z++f4G/w3/Gf8r/zz/Uv9r/37/jv+c/6b/rv+3/7//yP/R/9n/3v/j/+T/5f/m/+f/
6P/r/+z/7f/u/+7/7v/u/+7/7//x//H/8f/x//H/8f/x//H/8f/x//H/8P/w//D/8P/y
//L/8v/y//L/8v/y//L/8v/y//L/8//x//H/8v/z//X/9f/1//X/8v/y//L/8//x//H/
8v/z//b/9v/2//b/9v/3//f/+P/5//n/+f/5//j/+v/7//z//f/+//7///8AAAIAAgAC
AAQABQAHAAkACwANAA4ADwASABQAFQAVABgAGQAcAB4AHgAeAB8AIAAgACAAIgAiACAA
IAAgACAAHwAfAB8AHgAdAB0AHQAbABkAFwAWABUAFgAWABQAEwAQABAADwANAAsACgAJ
AAgABgAEAAMAAwACAAEAAAD///z/+//5//j/+P/4//j/+P/3//f/9f/0//b/9v/2//b/
9P/0//X/9f/1//X/9f/z//P/8//y//H/8v/y//L/8//y//H/8P/v//H/8f/x//D/8P/w
//D/8P/u/+//7//v//D/8f/x//H/8//y//L/8f/v//D/8v/z//X/9f/1//b/9P/0//X/
9v/3//f/9v/2//j/+f/5//n/9//4//n/+f/5//n/+v/6//r/+f/5//r/+v/6//n/+f/5
//n/+f/5//n/+f/5//n/+v/6//r/+P/2//f/9//3//f/9v/1//X/9f/1//X/9P/2//b/
9v/2//b/9f/1//X/8//y//L/8v/x//H/8f/x//L/8v/y//L/8v/y//H/8f/x//H/8f/x
//P/8//z//P/8//z//P/8//y//L/8f/x//H/8f/x//H/7//v/+//8P/y//H/8P/w/+7/
7v/u/+7/8P/w//D/8P/w//D/8P/w/+7/7v/u/+7/8P/w/+7/7v/u/+7/7v/u/+7/7v/u
/+7/7v/u/+7/7v/u/+7/7v/u/+7/7v/u//D/8P/w//D/8P/w//D/8P/v/+7/7f/s/+z/
7P/s/+z/7v/u/+7/7v/u/+7/7v/u/+7/7v/u/+7/7f/t/+3/7f/v/+//8P/w/+//8P/w
//L/8//0//b/9//5//r/+v/6//v//P/8//z//P/9//3//v/+//3//P/7//n/+P/4//j/
9v/z//L/8P/x//H/8v/y//H/8P/v/+//7f/t/+3/7f/r/+r/6v/q/+r/6//r/+r/6f/o
/+f/5//n/+f/5//n/+f/5//n/+f/5//o/+j/5//p/+r/6v/q/+j/6f/p/+j/6P/o/+j/
5//l/+P/5P/s//z/FAAwAFEAgACyAOUAJAFkAYwBmgGJAVYBDAHHAHUACACa/zr/CP8K
/xf/Hv8r/z//U/9o/3b/g/+U/6L/qv+u/7b/vf/D/8j/z//T/9j/2//c/9//4P/h/+L/
4f/i/+P/5P/m/+b/5v/m/+X/5//n/+f/6f/p/+n/6f/p/+n/6f/p/+n/6P/n/+b/6P/o
/+j/6P/o/+j/6P/o/+r/6v/q/+v/6//r/+z/7f/t/+3/7f/t/+z/7P/s/+3/6//r/+z/
7f/w//D/8P/w//D/8f/x//L/8//z//P/8//0//b/9//4//f/+P/4//n//P/+//7//v8A
AAEAAwAFAAkACwAMAA0AEQAUABYAFwAaAB0AIgAmACYAJgAnACgAKQAqAC0ALgAsACwA
LAAsACsAKwArACoAKQApACkAJwAnACUAJAAjACQAJAAiACEAIAAgAB8AHQAcABwAHAAc
AB0AHAAcAB0AHAAbABoAGQAYABcAFQAUABIAEgASABIAEwATABEAEAAQABAAEAAQAA4A
DgAPAA8ADwAPAA8ADQAPAA8ADgANAAwADAAMAA0ACwALAAsACwAJAAkACQAIAAoACgAK
AAoACgALAAsACwALAAsACgAJAAsACgAKAAkACQAKAAwADQANAA0ADQAOAAwADAANAA4A
DwAPAA4ADgAQABEAEQARAA8AEAARABEAEQARABIAEgASABEAEQASABIAEgARABEADwAP
AA8ADwANAA0ADQANAAwADAAMAAoADAANAA0ADQALAAoACQAJAAkACQAJAAgACAAIAAgA
CAAKAAkACQAJAAcABgAGAAYABQAFAAUABQAGAAYABgAGAAQABAADAAMAAwADAAMAAwAD
AAMAAwADAAMAAwADAAMABAAEAAMAAwADAAMAAwADAAEAAQABAAIAAgABAAAAAAACAAIA
AgACAAQABAAEAAQAAgACAAIAAgAAAAAAAAAAAAIAAgAAAAAAAAAAAAAAAgACAAIAAgAC
AAIAAgACAAAAAAAAAAAAAgACAAIAAgACAAIAAgACAAIAAgACAAIAAgACAAIAAgAAAAAA
AAAAAAIAAgACAAIAAAAAAAAAAAAAAAAAAAAAAAAAAAAAAAAAAAAAAAAAAAAAAAAAAAAA
AP///////////////wAAAAADAAQABAAGAAcACAAKAAsACwAMAAwADAANAA4ADgAOAA4A
DwAPABAADwANAAsACQAJAAgACAAIAAYAAwACAAAAAAD//////v/9//z/+//7//v/+//7
//v/+f/4//j/+P/4//n/+f/4//f/9v/1//X/9//3//f/9//3//f/9//3//X/9v/2//X/
9f/2//b/9v/2//f/9//2//b/9v/0//P/7//v//T/AAAUACwASgBxAJwAzAADAUIBegGU
AZQBcwE0Ae4ApQBHANr/cv8i/wr/GP8j/yz/Pf9T/2f/eP+I/5f/pP+w/7j/vv/E/8v/
0f/W/9n/3f/i/+f/6v/p/+r/6//s/+v/7P/t/+7/7v/u/+7/7v/t/+//7//v/+//7//v
/+//8f/x//H/8f/w//D/8P/w//D/8P/w//D/8P/w//D/8P/w//D/8P/x//H/8f/y//P/
8f/x//H/8f/y//L/8v/z//H/8f/y//P/8v/y//L/8v/0//X/9f/2//f/9//3//f/+P/6
//v//P/9//7//v///wAAAgACAAIABAAFAAcACQAKAAsACwALAAwADgAPAA8AEAARABQA
FgAXABgAGgAcABsAGgAbABoAHAAcABwAHAAZABkAGQAYABkAGQAZABcAGAAXABcAFwAW
ABYAFAATABEAEAAOAAsACwAKAAkACAAEAAIAAQABAAIAAQAAAP///P/7//n/+P/4//j/
+P/4//n/+f/3//b/9v/2//b/9v/z//L/8v/x//P/8//z//H/8v/z//P/8//w//D/8P/x
/+//7//v/+//8f/x//H/8P/x//L/8//0//P/8//y//H/8v/z//P/8//1//T/9P/z//P/
9P/2//f/9f/1//X/9v/0//T/9f/2//f/9//2//b/+P/5//n/+f/3//j/+f/5//n/+f/6
//r//P/7//v//P/6//r/+f/5//n/+f/5//n/+v/7//z//f/6//r/+v/4//r/+//7//v/
+//6//n/+f/3//f/9//2//b/9v/2//b/+P/3//f/9//5//j/+P/4//j/9//2//X/9//4
//n/+v/5//j/9v/1//H/7//t/+v/6f/p/+n/6f/p/+n/6f/p/+j/6P/n/+f/6f/p/+n/
6f/p/+n/6f/q/+z/6//q/+r/6P/o/+j/6P/q/+r/6v/q/+z/7P/s/+z/7P/s/+z/7P/s
/+r/6v/s/+z/7P/s/+v/6v/p/+j/6//s/+3/7v/t/+z/6//q/+z/7P/s/+z/7P/s/+z/
7P/u/+7/7v/u/+7/7v/u/+7/7f/s/+v/6v/s/+z/7P/s/+//8P/x//L/8P/w//D/8P/w
//D/7//v//H/8f/x//H/8v/y//P/9P/0//b/9//4//v//f/+/wAA/v/+////AAD+//7/
/v////3//v/+//3//f/9//z//P/+//7//f/7//n/+P/4//f/9//2//X/9P/y//H/7v/t
/+//7//v/+7/7//w//H/8//x//D/7//u/+3/7f/t/+3/7f/t/+3/7f/r/+v/6//s/+3/
7f/u//D/7//u/+3/7f/v/+7/7v/u/+7/7//v//H/+P8EABgAMABQAHUAogDQAAsBSAF0
AYgBhgFjASIB2gCVAD8A0P9g/xD/AP8Q/xn/IP8r/zv/Tf9g/3T/if+W/57/qv+0/77/
x//P/9T/2//h/+T/5f/k/+X/5v/n/+j/6//s/+3/7v/v//D/8f/y//D/8f/w/+//8f/x
//H/8f/w/+//7v/t//D/8P/w//D/8P/w//D/8P/u/+7/7v/u/+z/7P/s/+3/7v/v//H/
8//z//P/8//z//D/8P/w//H/8f/x//L/8//2//b/9v/2//b/9//3//j/9//3//f/9//4
//r/+//8//3//v/+////AAACAAIAAgACAAMABQAHAAkACwAMAA0ADgAQABEAEQASABMA
FgAYABoAGgAbABwAGwAaABsAGgAYABgAGAAYABgAGQAaABoAGAAXABYAEwARAA8ADgAN
AA0ADgANAA0ACwAKAAgABQAFAAQAAwACAAIAAAD//////P/7//r/+f/6//n/9//2//b/
9v/2//b/9f/1//P/8v/y//L/8v/y//L/8v/z//P/8//z//P/8f/v/+//7v/t/+3/7v/v
//H/8f/x//H/8f/x//H/8f/w/+7/7v/u/+7/8P/x//H/8f/y//P/8//z//P/8v/y//H/
8//0//b/9//3//f/9//4//j/+P/5//r/+//7//r/+v/6//v/+//7//v//P/9//3//f/9
//7//v/8//v/+//8//z//P/7//v/+//7//v/+//7//v/+//7//r/+v/6//j/9v/3//f/
9//5//j/9//3//n/+f/5//j/+f/6//v//P/7//n/+P/3//f/9v/2//b/+f/5//n/+f/6
//r/+v/6//f/9v/0//P/9P/1//b/9//1//X/9f/1//f/9//3//f/+P/4//f/9//3//f/
9//3//X/9f/1//b/+P/3//b/9v/0//T/9P/0//b/9v/2//b/9v/2//b/9v/2//b/9v/2
//L/9P/0//T/9P/0//T/9v/2//b/9v/2//b/9v/2//b/9v/2//b/9v/2//b/9v/1//T/
8//y//X/9v/3//j/9v/2//b/9v/1//X/9f/1//X/9f/2//b/9f/2//b/+P/5//r//P/9
////AAAAAAAAAQACAAIAAgAAAAEAAQACAAQAAwACAAEA///+//7//v////3//f/8//v/
+f/4//b/9v/2//b/9//z//P/8//z//X/9P/0//T/9P/1//X/9P/z//L/8f/x/+//7//v
/+//8f/x//H/8f/v//D/8P/v//H/8v/y//L/8v/z//P/8v/y//L/8v/x/+//7//w//j/
BgAaADYAWwCGALYA6wAoAWoBmAGuAasBhgFEAf8AswBOAM7/Vv8G//j+Cf8S/xv/Kf89
/1T/aP95/4r/mv+k/67/uP/B/8n/0P/X/93/4v/n/+r/6v/q/+r/6v/t/+7/7//w//L/
8v/y//L/8v/z//L/8f/z//P/8//z//X/9f/1//X/+P/4//j/+P/2//b/9v/2//f/+P/5
//r/+P/4//j/+f/7//v//P/9//3//f/9//3//P/8//z//f/9//3//v///wAAAAAAAAAA
AgADAAMABAAFAAUABQAFAAYACAAJAAoACwAMAAwADQAQABIAEgASABQAFQAXABkAGQAb
ABwAHQAgACIAIwAjACQAJQAoACoAKgAqACsALAAsACwALgAuAC4ALgAuAC4ALQAtAC0A
LAApACkAKQAnACUAIwAiACEAIgAiACAAHwAdABwAGgAXABcAFgAVABQAFAASABEAEQAO
AA0ADAALAAoACQAHAAYABgAGAAYABgAFAAUAAwACAAIAAgACAAIAAAAAAAEAAQABAAEA
AQD//wEAAQAAAP///P/8//z//f/9//3//f/9//3//f/9//z//f/+////AAAAAAEAAQAB
AAAAAQABAAEAAwACAAIAAQD//wAAAgADAAEAAQABAAIAAgACAAMABAAFAAUABAAEAAYA
BwAHAAcABQAGAAcABwAFAAUABgAGAAYABQAFAAYACAAIAAcABwAHAAcABwAHAAUABQAF
AAUABgAGAAYABAAEAAUABQAFAAMAAgABAAEAAwADAAMAAgAAAAAAAAAAAAAA////////
AQAAAAAAAAAAAP///v/9//z//P/8//z//v/+//3//f/9//3//f/9//v/+//7//v/+//7
//v/+//6//r/+f/5//n/+f/5//n/+f/5//n/+v/6//n/+P/4//j/+P/4//j/+P/4//j/
+P/4//j/+P/4//j/+P/4//j/+P/6//j/+P/4//j/+P/2//b/9v/2//b/9v/2//b/9v/2
//b/9v/2//b/9v/2//b/9v/2//b/9v/2//b/9v/2//b/9v/2//b/9v/2//b/9v/2//b/
9v/2//b/9v/2//b/9v/2//b/9v/2//b/9v/2//b/9v/2//b/9v/1//X/9//3//f/9//4
//j/+f/6//r//P/9//7//v//////AAACAAIAAwAEAAIAAgACAAMABQAGAAYABQACAAEA
///+/wAAAAD///3/+//6//r/+f/7//r/+f/4//n/+f/3//f/9//3//f/9v/0//T/9P/1
//X/9P/z//L/8//z//P/8//x//H/8f/x//H/8f/x//L/8v/x//H/8v/y//L/8v/z//P/
8v/y//L/8v/z//H/7f/w//j/CAAeADoAWwCKALgA6wAsAWwBkgGeAZEBYgEaAdUAgQAW
AKj/RP8O/xD/H/8m/zP/R/9d/27/gP+N/5z/qP+y/7b/vv/H/8//1P/Z/93/4v/l/+j/
6f/q/+v/7P/r/+z/7f/u//D/8P/w//D/7//x//H/8f/x//H/8f/x//P/8//z//P/9P/0
//T/9P/0//T/9P/0//T/9P/0//T/8v/y//L/8//z//P/9P/1//X/9f/1//X/9P/0//T/
9f/3//f/+P/5//r/+v/6//r/+P/5//n/+v/9//3//f/9//3//v/+//7/AQACAAIAAwAE
AAYABgAGAAYABwAJAAsADQAPABAAEQAUABYAFwAXABgAGQAcAB4AIAAgACEAIgAiACIA
JAAkACIAIgAiACIAIgAjACQAJAAhACEAIQAfAB8AHQAcABsAGgAaABgAFwAWABYAFQAT
ABEAEAAPAA4ADAAKAAkACQAGAAUABAADAAQAAwABAAAA/v/+//7//v/9//3/+//6//j/
+P/4//j/+P/4//n/+f/5//n/+f/3//n/+f/4//f/9v/2//b/9//1//X/9f/1//f/9//3
//b/9v/2//b/9v/2//f/9//3//b/9//3//f/+f/4//j/9//5//r//P/9//v/+//7//z/
/P/8//3//v/9//3//P/8//z//f/9//3//f/+////////////AAAAAAAA/////wAAAAAA
AP////////////////3//f/9//3//v/+//7//P/8//3//f/9//3//P/7//v/+//7//v/
+v/6//r/+v/6//r/+f/5//n/9//2//b/9v/3//f/9//3//j/+P/4//j/+P/4//f/9//1
//X/9f/1//X/9f/1//X/9f/1//X/9f/2//b/9f/1//X/9f/1//X/9f/1//X/9v/4//f/
9v/2//b/9v/2//b/9P/0//T/9P/0//T/9P/0//T/9P/0//T/+P/4//b/9v/2//b/9v/0
//T/9P/0//b/9v/2//b/9v/2//b/9v/2//b/9v/2//b/9v/2//b/+P/4//j/+P/4//j/
+P/4//b/9v/2//b/9v/2//b/9v/4//j/+P/4//j/+P/4//j/9v/2//b/9v/0//T/9P/0
//b/9v/2//b/9f/1//X/9f/1//X/9v/2//f/+P/4//r/+f/6//z//f/9//7//v/+/wEA
AgACAAIABAAFAAUABgADAAEA///9//3//P/8//z//f/7//v/+v/4//f/9//2//X/9P/z
//P/8//z//P/8//x//D/8P/w//D/8f/x//D/8f/w/+//7//t/+3/7f/t/+//7//v/+//
7f/u/+7/7f/v//D/8P/w//D/8f/x//D/7P/w//L/8f/v/+//8v/6/wwAIgA8AFsAhgCy
AOMAHgFaAX4BiAF1ATwB8gCrAFkA+v+W/zz/EP8a/yf/LP81/0X/Wf9s/3z/i/+c/6r/
tP+6/8D/xf/N/9T/2//h/+b/6f/q/+n/6v/r/+z/7f/u/+//8P/w//D/8P/w//H/8//z
//P/8//z//P/8//x//H/8f/x//T/9P/0//T/9v/2//b/9v/0//T/9P/0//L/8v/y//P/
9f/1//b/9//1//X/9f/1//b/9v/2//f/9//3//j/+f/4//j/+P/4//j/+f/5//r/+//7
//v/+//6//z//f/+/wEAAgACAAMABgAIAAgACAAGAAcACQALAAsADQAOAA8AEgAUABUA
FQAWABcAGgAcABwAHAAdAB4AHAAcAB4AHgAgACAAIAAgAB0AHQAdABwAGwAbABsAGQAb
ABkAGAAXABgAGAAWABUAFAAUABMAEQAPAA4ADQAMAAgABgAFAAUABAADAAIAAQAAAP//
/f/8//7//v/+//7//f/9//v/+v/4//j/+P/4//r/+v/7//v/+f/5//n/9//3//f/9v/1
//T/9P/0//X/9f/1//X/9f/1//X/9f/0//T/9P/0//T/9v/3//f/9//4//n/+f/5//j/
9v/1//P/9P/2//n/+//5//n/+f/6//r/+v/7//z/+//7//r/+v/8//3//f/9//3//v//
/////v/9//3//P/8//v/+//8////AAAAAAEAAAD///7//f////////////7//v/+//z/
/P/9//3//f/9//z/+//7//v/+//7//r/+P/4//j/+P/4//f/9//3//j/+P/5//r/+//7
//v/+//3//b/9f/0//X/9v/2//f/9f/1//X/9f/3//f/9//3//X/9f/1//X/9P/0//P/
8//1//X/9f/1//f/9//3//j/+P/3//b/9v/2//b/9v/2//j/+P/4//j/9//2//X/9P/2
//b/9v/2//T/9v/2//b/9v/2//b/9v/2//b/9v/0//T/9P/0//T/9P/0//T/9v/2//b/
9v/4//j/+P/4//f/9v/1//T/9P/0//T/9P/2//b/9v/2//b/9v/1//X/9f/1//X/9f/4
//j/+f/6//n/+v/6//r/+v/7//v//P/+//7///8AAP///v/9//3//f/+//7//f/+//3/
+//6//r/+v/5//f/9f/0//T/8//z//L/8f/w//D/8f/w//H/8f/x//H/8P/u/+7/7v/v
/+//7v/t/+z/6f/p/+n/6f/p/+n/6f/p/+v/6//r/+z/6v/p/+n/6v/t/+7/7//x//D/
7v/t/+z/7P/r/+n/6//y//z/CgAaADIAUwB+ALAA5wAkAV4BhgGYAZUBagEgAdUAiwAo
ALT/RP8A//j+Bf8I/w//H/8z/0b/XP9x/4L/kP+c/6j/sP+7/8f/zv/R/9n/4P/j/+T/
5//o/+n/6v/p/+r/6//s/+r/6v/q/+r/7P/v//D/8f/w/+//7v/t/+7/7//w//H/8P/w
//D/8P/w//D/8P/w//L/8v/y//L/8v/y//L/8//z//P/9P/1//P/8//z//P/9P/0//T/
9f/3//f/+P/5//j/+P/4//j/+v/7//v//P/9//3//f/9//z//v///wAAAQACAAIAAwAG
AAgACAAIAAgACQALAA0ADwARABIAEwAWABgAGQAZABkAGQAbABwAHQAeACAAIgAiACIA
JAAkACIAIgAiACIAIQAhACEAIAAdAB0AHQAbABkAFwAWABUAFAAUABIAEQASABIAEQAP
AAsACgAJAAgABAACAAEAAQABAAEAAQABAAAA///9//z//P/8//z//P/7//v/+f/4//j/
+P/4//j/+P/4//n/+f/5//n/+f/3//n/+f/4//f/9v/2//b/9//2//X/9P/z//X/9f/1
//T/9f/2//f/+P/3//f/9v/1//b/9//3//f/+P/4//n/+f/3//j/+v/7//n/+f/5//r/
+v/6//v//P/9//3//P/8//3///8AAAEA//8AAAEAAQD/////AAAAAAIAAQABAAIAAgAC
AAEAAQABAAEAAQABAAEAAQABAAEAAAAAAAAA/v/8//3//f/9/////v/9//3/+//7//v/
+v/6//r/+v/6//z/+//7//v/+f/4//j/+P/7//v/+//7//j/+P/4//j/+v/6//n/+f/3
//f/9//3//f/9//3//f/9//3//f/9//4//j/9//3//f/9//3//f/9f/1//X/9v/4//f/
9v/2//b/9v/2//b/9f/0//P/8v/z//T/9f/2//b/9v/2//b/9v/2//b/9v/2//b/9v/1
//T/8//y//L/8v/y//L/8v/y//L/8v/0//T/9P/0//L/8v/y//L/8v/y//L/8v/w//D/
8P/w//D/8P/w//D/8v/x//H/8f/v/+//7//w//D/8f/y//L/9P/1//b/+P/5//n/+v/6
//j/+f/6//r/+//8//7///8AAAAA///+//v/+f/4//j/+v/5//f/9//0//T/8//z//L/
8f/w/+//8f/v/+//7//x//H/8P/w/+7/7v/v/+//7v/t/+z/6//r/+v/6//r/+v/6//r
/+v/6//r/+z/7P/p/+n/6v/q/+z/7P/t/+3/7P/s/+z/7P/n/+f/5//o/+7/+v8QACgA
RwBwAKIA0wAMAVABigGkAaMBhAFEAfsAsQBOANb/YP8K//b+B/8Q/xn/Kf89/1L/Zv93
/4b/lv+i/6j/sP+3/7//yP/P/9X/2v/d/+D/4f/i/+P/5P/j/+T/5f/m/+b/5v/m/+b/
6f/r/+v/6//p/+n/6f/p/+r/6//s/+3/7v/u/+7/7v/s/+z/7P/s/+z/7P/s/+z/7P/s
/+z/7f/t/+3/7v/v/+3/7f/t/+3/7f/u/+//8f/v/+//8P/x//L/8v/y//L/8P/x//H/
8v/1//X/9f/1//j/+v/7//z/+//8//z//f/+/wAAAAAAAAIAAwAFAAcABwAJAAoACwAO
ABAAEQARABIAEwAWABgAGgAaABsAHAAcABwAHgAeAB4AHgAeAB4AHQAdAB0AHAAbABsA
GwAZABkAFwAWABUAFAAUABIAEQAOAA4ADQALAAsACgAJAAgABgAEAAMAAwACAAEAAAD/
//z/+//5//j/+P/4//j/+P/3//f/9f/0//L/8v/y//L/8P/w//H/8f/z//P/8//x//P/
8//y//H/8P/w//D/8f/v/+//7//v/+//7//v/+7/8P/w//D/8P/w//H/8f/x//D/8f/x
//H/8f/w//D/7//x//L/9P/1//X/9f/1//b/9P/0//X/9v/5//n/+P/4//j/+f/5//n/
+f/4/w==
         </WaveFormData>
      </LeadData>
      <LeadData>
         <LeadByteCountTotal>10000</LeadByteCountTotal>
         <LeadTimeOffset>0</LeadTimeOffset>
         <LeadSampleCountTotal>5000</LeadSampleCountTotal>
         <LeadAmplitudeUnitsPerBit>4.88</LeadAmplitudeUnitsPerBit>
         <LeadAmplitudeUnits>��V</LeadAmplitudeUnits>
         <LeadHighLimit>2147483647</LeadHighLimit>
         <LeadLowLimit>268435456</LeadLowLimit>
         <LeadID>V5</LeadID>
         <LeadOffsetFirstSample>0</LeadOffsetFirstSample>
         <FirstSampleBaseline>0</FirstSampleBaseline>
         <LeadSampleSize>2</LeadSampleSize>
         <LeadOff>FALSE</LeadOff>
         <BaselineSway>FALSE</BaselineSway>
         <ExcessiveACNoise>FALSE</ExcessiveACNoise>
         <MuscleNoise>FALSE</MuscleNoise>
         <LeadDataCRC32>2475206603</LeadDataCRC32>
         <WaveFormData>
BAAEAAQABAAGAAYABgAGAAUABAADAAIABAAEAAQABAACAAIAAgACAAIAAgACAAIAAAAA
AAAAAAACAAIAAgACAAIAAgACAAIAAAAAAAAAAAD///7//f/8//3//v///wAA///+//3/
/P/+//7//v/+//z//P/8//z/+//6//n/+P/4//j/+P/4//n/+v/7//z/+v/6//r/+v/6
//r/+v/6//r/+v/6//r/+P/5//n/+f/3//f/+P/4//j/+P/4//r//P/9//7//v/+//7/
/v/+/////////wAAAQACAAQABQACAAAA///+//7//v/+//z/+//7//v/+//8//z/+//6
//f/9v/2//b/9v/2//b/9P/2//b/9v/2//P/8P/t/+z/7f/s/+v/6//s/+3/7//w/+7/
7v/u/+7/7P/r/+v/6//t/+3/7//v/+7/7f/r/+r/6//p/+n/5//h/+H/5//2/wMAEgAr
AEgAYQCEALYA6wAVATUBPAElAQUB5QC/AIwATAD8/8T/tf+w/6z/sf+3/7z/wP/E/8X/
x//M/87/z//T/9j/3f/f/+H/4v/j/+T/4v/g/+D/4P/h/+P/4//l/+X/5//n/+f/5//p
/+n/6v/q/+j/6P/o/+n/6P/n/+b/5P/l/+b/6P/p/+f/5//n/+f/6f/p/+n/6f/q/+v/
7P/t/+v/6//s/+z/6v/p/+j/5v/p/+r/6//t/+v/6//r/+v/6//s/+z/7v/s/+z/6//r
/+3/7//w//L/8P/w//L/8//2//b/9//5//n/+v/7//z//////wAAAwAFAAUABgAHAAcA
CQANAA4ADwAPABEAEgAWABgAGQAZABcAGQAbABwAGwAcABwAHQAcABoAGAAVABgAGQAb
AB0AHQAbABkAFwAVABQAEgARABAADgAMAAkABAACAAAA/P/+//z//P/8//n/+f/4//f/
8v/y//H/7//v/+7/7//w/+7/7v/t/+v/6f/p/+r/6v/r/+v/6//s/+z/7P/s/+z/6//p
/+j/5//m/+X/5P/j/+P/5f/o/+r/6f/o/+j/5//m/+X/5P/j/+b/5//p/+r/6f/o/+f/
5v/n/+n/6f/o/+j/6P/p/+n/6//r/+v/6//q/+r/6v/r/+z/7f/t/+7/7v/u/+7/7v/w
//D/8P/w//D/8v/y//P/8f/w//D/8f/w/+7/7f/s/+7/7v/u/+7/7//x//L/8//x/+7/
7f/s/+v/6//r/+v/7P/s/+z/7P/p/+n/6f/p/+n/6f/p/+j/6v/p/+n/6f/n/+f/5//n
/+X/5f/l/+X/5//n/+f/5//p/+n/6P/o/+T/5P/k/+X/5f/l/+P/4//h/+H/4f/j/+T/
5v/n/+f/5//m/+b/5f/j/+P/4//j/+L/4f/h/+H/4//i/+L/4v/k/+P/4v/i/+D/4v/i
/+P/4v/i/+L/4P/l/+X/5P/i/+L/4v/i/+D/4P/g/+D/4f/i/+P/5P/i/+L/4v/i/+D/
4P/g/+D/4v/i/+L/4v/i/+L/4v/i/+D/4P/g/+D/4f/i/+P/5f/l/+X/5f/l/+X/5P/j
/+L/4v/k/+b/5//m/+b/5v/m/+f/6P/q/+v/7f/u/+7/7v/t/+3/7f/s/+7/7v/u/+7/
7P/q/+n/6f/r/+v/7P/s/+n/6P/n/+b/5v/m/+b/5v/k/+L/4v/i/+b/6P/q/+r/5f/k
/+L/4P/d/93/3f/d/97/3v/e/97/3v/e/97/3f/f/9//3//f/+H/4f/h/+H/4P/g/9//
3//l/+P/3f/Z/9f/2v/l//b/CwAoAEcAYgCIAL8A+QAhAToBQQEtAQ8B7wDGAJAASgD4
/8H/sP+o/6X/qf+q/67/tv+9/8H/wv/G/8f/yf/O/9H/1f/Z/9z/3f/e/+D/3v/e/97/
3//f/9//4f/h/+H/4f/h/+H/4//j/+T/5P/k/+T/5P/l/+P/4//j/+L/5P/k/+X/5f/l
/+X/5f/l/+f/5//n/+f/5f/l/+X/5f/l/+X/5v/m/+n/6f/p/+j/6P/o/+j/6f/n/+f/
5//n/+n/6v/q/+z/7P/s/+v/6//s/+3/7f/u/+z/7P/u/+//8P/w//H/8//1//b/9//4
//v/+//8////AwADAAQABQAHAAkADQAOAA8ADwARABIAFAAWABcAFwAXABkAGwAcABsA
HAAcAB0AHwAeAB0AGwAdAB0AHgAfAB0AGwAZABcAFgAWABUAFQAUABIAEAANAA0ADAAL
AAgABQACAAEAAAD9//3//P/7//j/+P/3//X/9v/0//T/9P/2//b/9f/z//P/8//0//T/
8v/x//D/8P/w//D/8P/w//D/7//v/+//8f/x//H/8f/v/+//8P/w//D/8P/x//H/8f/x
//H/8f/v/+//8P/w//L/8v/y//L/8f/z//P/8v/0//T/9f/1//f/9//3//f/+P/4//j/
+f/4//n/+f/6//z//P/8//z//P/8//z//P/6//z//P/9/////v/+///////+//7//v/+
//7//v/+//z//f/9//3//v/8//z//P/9//3//f/9//7//v/+//7//f/9//3//f/9//3/
/f/8//7//f/9//3/+//7//v/+//7//v/+//7//3//f/9//3//f/9//z//P/6//r/+v/7
//3//f/7//v/+//7//v//f/7//z//P/7//3//P/8//v/+//7//v/+//7//v//P/9//v/
+v/6//r//P/7//r/+v/6//z//P/9//z//P/8//r//f/9//z//P/8//z//P/8//z//P/8
//z//P/8//z//P/8//z//P/8//z//P/8//7//v/+//7//v/+//7//v/+//7//v/+//z/
/P/8//z//v/+//7//v/+//7//v/+//7//v/+//7/AAAAAAEAAQABAAEAAQACAAAAAAAA
AAAABAAGAAcACAAIAAgACAAIAAgACQAJAAkACgAKAAoACwALAAsACgAKAAoACgAKAAoA
CAAHAAcABwAJAAoACgAJAAgABwAGAAYABAAEAAQABAACAAIAAgACAAQABAACAAAAAAD/
//7//f/9//3//f/+//7//v/+//7//v/+//3//f////////8BAP////////7/AAD/////
///7//f/9f/3/wAADwAgADUAUABrAIoAuADtABcBMQE6AS8BFwEFAeUAuACCADoA+v/f
/9b/0P/T/9n/3P/i/+T/5f/p/+7/8P/v//H/9P/z//X/9//4//n/+v/8//z//P/8//3/
/f/9//////////////////3//f/+//7/AAAAAAAAAQABAAEAAQAAAP7//v//////AQAB
AAEAAQABAAEAAQABAAEAAQABAAEAAwADAAQABAADAAMAAwACAAIAAgACAAMABQAFAAUA
BQADAAQABAAGAAYABgAFAAUABgAHAAcACAAKAAoADAANAAwADAANAA8ADwAQABEAEgAV
ABUAFgAZABsAGwAcAB0AHQAfACMAJAAmACcAKgAsACwALgAvAC8ALwAxADMANAA0ADQA
MwAzADUANAAzADEAMQAxADIAMwA1ADMAMQAvAC4ALgAtAC0AKgAoACYAIwAjACIAIQAe
AB0AGgAZABgAFQAVABQAEwASABIAEQAPABAADgAOAA4ADgAOAA0ACwALAAsADAAMAAwA
CwAKAAoADAAMAAwADAAMAAsACwALAAsACwALAAsACQAJAAoACgAIAAgACQAJAAsACwAL
AAsACwALAAwADAAMAAwADAAMAAsADQANAAwADAAMAA0ADQAPAA8ADwAPAA4ADgAOAA8A
DgAPAA8AEAAQABAAEAAQABEAEgATABQAFAAWABYAFwAVABQAFAAVABUAFAAUABQAFAAU
ABQAFAAUABUAFQAVABQAEgASABIAEwATABMAEwASABIAEgASABEAEQARABEAEQARABEA
EAASABEAEQARABEAEQARABEADwAPAA8ADwARABEAEQARAA8ADwAOAA4ADgAOAA4ADwAP
AA8ADQANAA0ADQANAA8ADQAOAA4ADQAPAA4ADgANAA8ADwAPAA8ADQANAA4ADwAPAA4A
DgAOABAADwAOAA4ADAAOAA4ADwAOAA4ADgAMAA0ADwAOAA4ADgAOAA4AEAAQABAAEAAQ
ABAAEAAQABAAEAAQABAAEAAQABAAEAAQABAAEAAQABAAEAAQABAAEgASABIAEgASABIA
EgASABQAFAAUABQAFAAUABQAFAAUABQAFAAUABQAFAAUABQAFAAUABQAFAASABIAEgAS
ABQAFAAVABUAEwATABMAFAAVABYAFwAYABgAGgAbABwAHAAcABwAHAAcAB0AHQAdACAA
IAAgACEAHwAfAB4AHgAeAB4AHgAeABoAGQAZABkAGwAcABwAGwAaABkAGAAYABYAFgAW
ABYAFAAUABQAFAAUABQAEgAQABIAEQAQAA8AEQARABEAEgASABIAEgASABAAEAAPAA8A
DwAPAA8AEQATABMAEwASABIAEwARAA0ACQAFAAUADQAYACcAOgBRAGwAhwCsAN4AEQEz
AUUBRAExARsBAwHZAKYAaAAeAOz/3//a/9r/4f/n/+r/8P/y//X/9//8//7//f/9/wAA
AwAFAAUABgAHAAoADAAMAAwADAANAAsACwANAA0ADAALAAoACQAJAAkACgAKAAoACgAK
AAsACwALAAsACgAIAAgACQAJAAsACwALAAsACQAJAAkACQAHAAcABwAHAAcABwAIAAgA
CQAJAAkACAAKAAoACgALAAkACQAJAAkABwAIAAgACgAKAAoACQAJAAwADQANAA4ADAAM
AA4ADwAOAA4ADwARABMAFAAVABYAGQAZABoAHQAdAB0AHgAfAB8AIQAlACYAJwAnACkA
KgAuADAAMQAxADAAMQAyADIAMQAyADIAMwAzADIAMQAvADAAMQAzADUANQAzADEALwAs
ACwAKwArACgAJgAkACEAHwAeAB0AGgAbABgAFwAWABUAFQAUABMAEAAQAA8ADQAOAAwA
DAAMAAwADAALAAkABwAHAAgACAAGAAUABAAEAAYABgAGAAYACAAHAAcABwAFAAUABQAF
AAMAAwAEAAQABgAGAAcABwAFAAUABQAFAAMAAwAEAAQABAAEAAQABAAFAAcABwAGAAYA
BgAHAAcABwAHAAcABwAGAAYABgAHAAcABwAGAAYACAAIAAgACAAIAAgACAAIAAcACgAL
AA0ACwAKAAoACwAKAAgABwAGAAQABAAEAAQABwAJAAoACwAKAAgACAAIAAcABwAHAAcA
BAAEAAQABAAFAAUABQAFAAMAAwADAAIAAAD/////////////////////////////AQAB
AAEAAQD+//3/+//6//X/9P/z//P/8v/x/+7/7f/v/+//7//x/+//7v/s/+n/6//q/+r/
6f/n/+f/5//n/+n/6f/q/+v/6P/m/+X/5P/l/+X/5f/m/+b/6P/o/+n/6f/o/+f/5P/h
/9//4P/i/+L/4v/i/+D/4P/g/+D/4f/i/+P/5P/h/+D/3//e/9z/3P/c/9z/2v/a/9r/
2v/b/9z/3f/e/97/3v/e/97/3P/a/9j/1v/X/9j/2f/a/9r/2v/a/9r/2v/a/9r/2v/Y
/9j/2P/Y/9j/1//W/9X/1f/W/9b/1v/Y/9j/2v/c/97/4P/h/+L/4f/g/9//3//e/93/
3f/c/9r/2//b/9v/2v/a/9r/2v/a/9r/2P/X/9n/2f/Z/9r/2v/Z/9j/1//V/9T/0//S
/9L/0v/Q/9D/0P/Q/9D/0P/O/8z/zP/L/8z/y//L/8v/zf/O/87/zv/M/8r/yP/G/8b/
x//I/8n/y//N/83/zf/L/8r/yv/J/8f/yf/H/8P/xf/N/9r/6/8CABsANABRAHwAtADj
AAEBEQEKAesAzQCvAIUATAD+/7b/lP+N/4r/jv+R/5X/mP+c/6L/p/+p/6z/sv+1/7n/
vP+//8H/wf/C/8H/wP/A/8H/wv/D/8X/xf/F/8f/x//I/8n/yv/L/8n/yf/K/8r/yP/I
/8j/yf/H/8f/x//G/8j/yP/J/8n/yf/J/8n/yf/H/8f/x//H/8X/xf/F/8X/x//H/8j/
yP/L/8v/y//K/8n/yP/H/8f/yf/J/8n/yf/H/8j/yP/K/8z/zP/L/8v/yv/L/8v/zP/N
/87/0f/T/9L/0v/T/9X/1f/W/9f/2P/X/9f/2P/b/+D/4f/j/+X/5P/l/+j/6P/r/+v/
7f/u//H/9P/2//f/9v/3//j/+P/2//b/9f/1//f/+P/5//n/9//3//j/+f/2//P/8P/t
/+//8P/w//H/7//s/+n/5f/l/+T/4//g/9//3P/b/9r/1//X/9b/1f/S/9L/0f/P/8//
zv/P/9D/z//O/8z/yf/L/8v/zP/M/8z/y//K/8r/yv/K/8r/yv/I/8f/x//H/8j/yf/K
/8v/yf/J/8r/yv/K/8r/y//L/8r/yf/I/8f/yP/J/8v/zP/J/8j/x//G/8j/y//M/8z/
zv/O/8//z//P/8//z//P/9H/0v/T/9X/1f/V/9T/1P/V/9T/0//S/9T/1P/U/9T/1P/W
/9b/1//X/9b/1v/X/9f/1v/W/9b/1v/W/9b/1v/U/9X/1f/V/9T/0v/S/9L/0//T/9P/
0//S/9L/0v/S/9P/0//T/9P/1f/V/9X/1P/S/9H/0f/R/9H/0f/R/9H/0//T/9P/0//R
/9H/0f/R/9D/z//N/8z/zf/O/8//0f/P/8//zf/N/8//z//P/9H/0//U/9T/0//R/9D/
0P/P/8//z//P/8//0f/R/9L/0//T/9L/0v/S/9D/z//O/87/0P/S/9L/0//S/9L/0v/Q
/83/z//Q/9D/0P/Q/9D/0v/S/9L/0v/Q/9D/0P/Q/9L/0v/S/9L/0P/Q/9D/0P/O/87/
zv/O/9H/0v/T/9T/0v/S/9L/0v/Q/9D/0f/R/9H/0f/R/9L/1P/U/9T/1P/W/9j/2f/a
/9z/3P/c/9z/3P/d/93/3f/c/9z/3P/d/93/3f/c/9z/3P/c/9z/3P/b/9v/3P/d/9v/
3P/c/9v/2//b/9v/3P/b/9r/2f/Y/9j/2P/Y/9j/2v/a/9j/1v/W/9X/1P/T/9P/0//T
/9T/1P/U/9T/1P/W/9b/1f/V/9X/1f/V/9f/1f/V/9X/1P/U/9X/1//V/9H/zf/L/8v/
1P/h//T/DQAoAEUAZACQAMcA9wAZASoBJwETAfkA2QCqAG4AHgDS/63/pP+g/6H/o/+m
/6z/sP+z/7f/vP++/8H/w//G/8n/zf/P/9D/0//U/9T/1P/U/9T/1f/X/9f/2f/Z/9n/
2f/Z/9n/1//X/9j/2P/Y/9j/2P/Z/9v/2//b/9r/2v/a/9v/2//b/9v/2//b/93/3f/d
/93/3P/b/9r/2f/a/9v/3f/e/9//3//f/97/3v/e/97/3//f/9//3//f/9//4P/g/+L/
4v/i/+H/4f/i/+P/4//k/+T/5P/m/+f/6v/q/+v/7f/t/+7/7//w//P/8//0//f/+//7
//z//f/9////AwAEAAcABwAJAAoADAAOAA8ADwANAA8AEQASABUAFgAWABcAGQAYABcA
FQAVABUAFgAXABkAFwAVABMAFAAUABMAEwARAA4ACwAHAAcABgAFAAIAAQD+//3//P/5
//n/+P/3//b/9v/1//P/9P/y//L/8v/y//L/8f/v/+//7//w//D/8v/x//D/8P/w//D/
8P/w/+7/7f/t/+3/6//r/+v/6//q/+v/7f/u/+z/7P/t/+3/7//v/+//7//x//H/8v/y
//L/8v/y//L/8//1//X/9P/0//T/9f/1//f/9//3//f/+P/4//j/+f/4//n/+f/6//z/
/P/8//z//P/8//z//P/6//z//P/9/////v/+////AQAAAAAAAAD+//7//v/+//7/////
////AAD+//7//v////////////z//P/8//z//f/9//3//f/9//3//f/8//z/+//7//v/
+//7//v/+//7//v/+//7//v/+//7//v//f/9//z//P/8//z//P/9//3//f/7//v/+//7
//v//f/7//z//P/7//3//P/8//v/+//7//v/+//7//v//P/9//v/+v/6//r//P/7//r/
+v/6//z//P/9//z//P/8//r//f///wAA/v/+//7//v/8//z//P/8//7//v/+//7//v/+
//7//v/+//7//v/+//7//v/+//7//v/+//7//v/+//7//v/+//z//P/8//z//v/+//7/
/v8AAAAAAAAAAP7//v/+//7//v/+//7//v/+//7//v/+//7//v/+//7///////////8B
AAIAAgACAAQABAAGAAgABwAIAAgACAAKAAoACgALAAkACQAKAAoACgALAAsACwAKAAoA
CgAKAAoACgAIAAcABwAHAAcACAAIAAcABgAFAAQABAAEAAQAAgACAAAAAAAAAAAAAAAA
AP///v///////v/9//3//f/7//z//P/8//z//P/8//z//f/9//3//f/7//3//f/9//3/
/P/8//v//f/7//n/9f/x//X//v8NAB4AMwBQAGkAiAC2AO0AFQEvAToBLwEbAQUB4wC0
AHwANADy/9f/zv/K/83/0//Y/9z/4P/j/+X/6P/q/+n/6f/s//H/8//z//T/9//6//r/
+v/6//r/+//5//n/+//7//v/+//7//v/+//7//z//P/8//z//P/9//3//f/9//z//P/8
//3//f/9//3//f/9//3//f/9//3//f/9//3//f//////AAAAAAEAAQABAAAAAAAAAAAA
AQABAAEAAQABAAEAAgACAAQABAAEAAMAAwAEAAUABQAGAAQABAAGAAcACgAKAAsADQAN
AA4ADwAQABEAEQASABUAGQAZABoAGwAbAB0AIQAiACMAIwAlACYAKAAqACsAKwArAC0A
LwAwAC8AMAAwADEAMgAyADIAMQAvAC8AMAAxADEALwAtACsALAAsACsAKwAqACgAJgAj
ACEAIAAfABwAHQAaABkAGAAVABUAFAATABAAEAAPAA0ADAAKAAoACgAMAAwACwAJAAcA
BwAIAAgACAAHAAYABgAIAAgACAAIAAgABwAHAAcABQAFAAUABQAFAAUABgAGAAYABgAH
AAcABwAHAAcABwAHAAcACAAIAAgACAAIAAgABwAJAAkACAAKAAoACwALAAsACwALAAsA
CgAKAAoACwAMAA0ADQAOAA8ADgANAAwADAAMAAwADAAMAA4ADgAPAA8ADgAOAA8AEQAQ
ABAAEAAQABAAEAAQAA8ADwAOAA0ADQAMAA0ADgANAA0ADQANAAwADAAMAAwACwALAAsA
CwALAAsACwAKAAwACwALAAsACQAJAAkACQAJAAkACQAJAAkACQAJAAkACQAJAAgACAAI
AAgACAAJAAkACQAHAAcACQAJAAkACwAKAAoACQAHAAkACAAIAAcABwAHAAcABwAJAAkA
CgALAAkACAAIAAgABgAFAAQABAAGAAgACAAJAAgACAAIAAYACQAJAAgACAAIAAgACAAG
AAYABgAGAAgACAAIAAgABgAGAAYABgAGAAYABgAGAAYABgAGAAYABgAGAAYABgAIAAgA
CAAIAAYABgAGAAYABgAGAAYABgAGAAYABgAGAAYABgAGAAYABgAGAAYABgAEAAQABAAE
AAQABAAEAAQABAAEAAUABQAHAAcABwAIAAoACgAKAAoACwAMAAwADAAMAAwADAAMAAwA
DQANAA0AEAAQABAAEQAPAA8ADgAOAA0ADAALAAoACgAJAAkACQAJAAoACgAJAAYABQAE
AAQABQAGAAcACAAFAAQAAwACAAIAAgAAAP7//v/9//z/+//5//n/+f/6//z//P/8//z/
/P/8//v/+//5//n/+f/7//v/+//7//r/+P/7//v/+f/3//P/8f/1/wAADwAgADUAUABn
AIYAsgDlAA0BIwEoARUB+QDdALsAkgBaABAA2v/J/8T/vv/B/8f/yv/Q/9T/1//b/+D/
5P/l/+X/5v/n/+n/6//u//H/8v/y//D/8P/w//H/8f/x//P/8//z//P/8//z//P/8//0
//T/9v/2//b/9//2//X/9P/y//L/8v/z//P/9f/1//X/9f/z//P/8//z//P/8//z//P/
8f/x//L/8v/1//X/9f/0//L/8v/y//P/8f/x//H/8f/z//T/9P/2//T/9P/z//P/8v/z
//P/9P/1//b/+f/7//r/+v/7//3///8AAAEAAgABAAEAAgAFAAUABQAGAAcACwANABEA
EgATABMAFQAWABYAGAAZABkAGQAbAB0AHgAfACAAIAAhAB8AHgAdABsAGwAbABwAHQAd
ABsAGQAXABgAGAAXABcAFgAUABIADwANAAwACwAIAAkABgAFAAQAAQABAAAA///6//r/
+f/3//j/9v/2//b/9v/2//X/8//z//P/9P/0//T/8//y//L/8P/w//D/8P/y//H/8f/x
/+//7//v/+//7//v//D/8P/u/+7/7//v/+3/7f/t/+3/7v/v//H/8v/w//D/8P/w/+7/
7//u/+z/7f/u//D/8f/z//P/8//z//L/8v/y//P/8//z//L/8v/2//b/9v/2//j/+P/4
//j/9f/2//X/9f/z//L/8v/z//X/9P/0//T/9P/0//T/9P/1//f/+P/5//f/9P/z//L/
8//z//P/8//y//L/8v/y/+//7//v/+//7f/t/+3/7P/q/+n/6f/p/+z/7f/u/+//8f/x
//H/8f/u/+3/7P/r/+3/7f/s/+z/6v/q/+r/6//t/+3/6//r/+v/6//r/+3/7P/s/+v/
6f/p/+j/6P/n/+r/6//s/+3/6v/p/+n/6f/n/+b/5v/m/+f/5//n/+j/5f/m/+X/5f/o
/+j/6P/m/+n/6f/o/+f/5v/l/+T/5v/m/+b/5v/m/+b/5v/m/+T/5P/k/+T/5f/m/+f/
6P/m/+b/5v/m/+X/5P/j/+L/4v/i/+L/4v/k/+T/5P/k/+b/5v/m/+b/5f/l/+X/5f/n
/+j/6P/o/+X/5P/l/+b/5//o/+j/6P/q/+r/6v/r/+r/6f/p/+j/6P/p/+n/6f/q/+r/
6v/q/+r/6v/o/+f/5//n/+f/6P/q/+n/6P/n/+f/6P/p/+r/6f/o/+X/5P/k/+T/5P/k
/+L/4P/g/9//3f/b/9r/2f/b/9z/3P/c/9z/3P/c/9z/2f/Z/9n/2f/d/+H/4//l/+L/
4P/f/93/2f/X/9X/1f/X/9n/3v/r//z/EwAwAE0AcgCiANcABQEjATQBJwEHAeUAwwCS
AFAABADE/6n/nv+Y/5n/of+m/6z/sP+v/7P/uv++/7//w//I/83/0f/T/9T/1f/W/9b/
2P/Y/9j/2f/X/9f/2f/Z/9f/1//X/9f/2f/Z/9r/2v/a/9r/2v/b/93/3f/d/9z/2v/a
/9v/2//b/9v/2//b/93/3f/d/93/2//b/9v/2//d/93/3v/e/9//3//f/97/3P/c/9z/
3f/f/9//3//f/9//4P/g/+L/4v/i/+H/4f/k/+X/5f/m/+P/4v/j/+P/5f/m/+j/6//t
/+7/7//w//H/8f/y//X/9//3//j/+f/9////AwAEAAMAAwAFAAYACAAKAAsACwALAA0A
DwAQABEAEgASABMAEwASABEADwARABEAEgATABEADwANAAsADAAMAAsACwAIAAYABAAB
AP///v/9//r/9//0//P/8v/y//P/8//z/+7/7v/t/+v/6v/o/+j/6P/o/+j/5//l/+X/
5f/m/+b/5v/l/+T/5P/k/+T/5P/k/+L/4f/h/+H/4//j/+P/4//h/+H/4v/i/+L/4v/j
/+P/4//j/+P/4//j/+P/5P/k/+T/5P/k/+T/5f/n/+f/5v/m/+b/5//n/+X/5f/l/+X/
6P/o/+j/6f/s/+3/7f/u//D/8P/w//D/7v/u/+7/7v/s/+7/7v/v//H/8P/w//H/7//u
/+7/7v/u/+7/7v/u//D/8f/x//H/8P/u/+7/7v/v/+//7//v//D/8P/w//D/7f/t/+3/
7f/t/+3/7f/s/+7/7f/t/+3/6//r/+v/6//s/+3/7v/v/+7/7f/s/+v/6//r/+r/6v/p
/+r/6//t/+v/6//p/+n/6f/p/+n/6//t/+7/7v/t/+3/7P/s/+v/6//r/+v/6//t/+3/
7v/v/+3/7P/s/+z/6v/p/+j/6P/q/+z/7P/t/+7/7v/u/+z/7//v//D/7v/u/+7/7v/u
/+7/7v/u/+7/7v/u/+7/7P/s/+z/7P/u/+7/7v/u/+z/7P/s/+z/7v/u/+7/7v/u/+7/
7v/u/+7/7v/u/+7/7v/u/+7/7//v/+//7//v/+7/7v/u/+7/7//y//X/9//2//b/9v/2
//b/9v/3//f/+P/6//v//P/7//v/+//6//r/+v/6//r//P/6//n/+f/5//n/+v/6//n/
+P/3//b/9v/2//b/9v/4//b/9v/2//T/9P/0//L/8v/y//H/8P/t/+3/7f/t/+z/7P/s
/+z/7v/u/+7/7f/t/+3/7f/t/+//7//v/+//8P/w/+//7//r/+n/5//j/+H/6v/5/wgA
HQA4AFMAcACYAM8ABQEpAToBOwEnAQ8B8wDGAI4ASAD4/83/wP+4/7n/v//C/8b/yv/N
/9H/1P/W/9f/2f/c/93/4f/j/+b/5//o/+j/6P/o/+j/6f/p/+n/6//r/+v/6//r/+v/
6//r/+z/7P/s/+z/7P/t/+//7//v/+7/7v/u/+//7//t/+3/7f/t/+//7//v/+//7//v
/+//7//v/+//8P/w/+//7//v/+7/8P/w//D/8f/z//P/8//z//P/9P/0//b/9f/0//L/
8f/0//X/9f/2//j/+P/6//v/+v/6//v//f///wAAAQACAAEAAQACAAUACQAJAAoACwAN
AA8AEwAUABUAFQAXABgAHAAeAB8AHwAfACEAIwAkACMAJAAkACUAJQAkACMAIQAjACMA
JAAlACUAIwAhAB8AHgAeAB0AHQAeABwAGgAXABUAFAATABAAEQAOAA0ADAAKAAkABwAF
AAIAAgABAP//AAD+//7//v/8//z/+//5//n/+f/6//r/+P/3//b/9v/3//j/+f/6//r/
+f/5//n/+f/5//n/+f/3//f/+P/4//j/+P/5//n/+f/5//n/+f/3//f/+P/4//r/+v/6
//r/+f/7//v/+v/8//z//f/9//3//f/9//3//v/+//7////+//////8AAAAAAAAAAAAA
AAAAAA==
         </WaveFormData>
      </LeadData>
      <LeadData>
         <LeadByteCountTotal>10000</LeadByteCountTotal>
         <LeadTimeOffset>0</LeadTimeOffset>
         <LeadSampleCountTotal>5000</LeadSampleCountTotal>
         <LeadAmplitudeUnitsPerBit>4.88</LeadAmplitudeUnitsPerBit>
         <LeadAmplitudeUnits>��V</LeadAmplitudeUnits>
         <LeadHighLimit>2147483647</LeadHighLimit>
         <LeadLowLimit>268435456</LeadLowLimit>
         <LeadID>V6</LeadID>
         <LeadOffsetFirstSample>0</LeadOffsetFirstSample>
         <FirstSampleBaseline>0</FirstSampleBaseline>
         <LeadSampleSize>2</LeadSampleSize>
         <LeadOff>FALSE</LeadOff>
         <BaselineSway>FALSE</BaselineSway>
         <ExcessiveACNoise>FALSE</ExcessiveACNoise>
         <MuscleNoise>FALSE</MuscleNoise>
         <LeadDataCRC32>138119677</LeadDataCRC32>
         <WaveFormData>
AgACAAIAAgAEAAQABAAEAAMAAgABAAAAAAAAAAAAAAD+//7//v/+//7//v/+//7//P/8
//z//P/9//7///8AAP///v/9//z/+v/6//r/+v/4//j/+P/4//r/+v/6//r/+P/2//T/
8v/0//T/9P/0//L/8v/y//L/8P/w//D/8P/w//D/8P/w//P/9P/1//b/9P/0//T/9P/y
//L/8v/y//T/9P/0//T/8v/y//L/8v/z//P/8//z//P/9P/0//b/9//3//f/+f/3//j/
+P/4//r/+f/5//n/+v/7//v/+v/4//j/+P/4//j/+v/4//f/9v/2//f/9//2//b/9f/0
//P/8v/y//L/7//u/+7/7v/t/+v/6v/q/+n/5//j/+L/4f/g/+D/4P/j/+T/5f/m/+T/
5P/j/+P/4f/h/+H/4P/i/+P/5f/l/+P/4//h/+H/4f/f/93/3P/a/9f/2//m/+z/8///
/w4AGQAsAE4AcwCTAK4AvAC6ALgAsgCoAJgAeAA9AAwA+f/v/+n/6f/p/+n/6f/o/+P/
4P/g/+D/3f/e/+D/5P/m/+b/5v/m/+T/4P/i/+H/4f/g/+D/4P/g/+D/4v/j/+P/4//j
/+T/5f/l/+T/4//i/+L/4P/g/+D/4P/i/+L/4v/i/+L/4v/i/+L/4v/i/+L/4v/j/+T/
5//o/+f/5v/l/+P/4v/h/+D/3//i/+T/5v/n/+X/5f/l/+b/5f/l/+P/4//l/+X/5f/l
/+X/5v/q/+r/6f/p/+r/6v/u/+7/7//w//D/8f/x//L/8//z//P/9f/3//j/+P/4//v/
/P/9//3//v8AAAEAAwAFAAUABQAHAAkACwALAAsADAAMAA4ADgALAAoABwAGAAkACgAL
AA0ACwALAAkABwAGAAUABAADAAQABAABAAAA/f/6//f/8//0//T/8//z//L/8f/v/+7/
7f/s/+v/6v/p/+n/6f/p/+r/6f/p/+n/5//m/+X/5P/k/+X/5v/n/+f/5//n/+f/5f/l
/+X/5f/i/+D/3//e/+H/4v/j/+T/4v/i/+P/4//g/9//3v/d/+D/4v/l/+f/5v/m/+b/
5f/j/+X/5//n/+X/5v/n/+f/5//n/+b/5v/k/+X/5v/n/+j/6P/o/+f/6v/q/+r/6v/s
/+z/7P/s/+r/6//r/+v/6//r/+v/6//q/+j/5//n/+n/6f/o/+j/6//r/+z/7P/p/+j/
6P/o/+j/6P/o/+n/5//m/+b/5v/m/+X/5f/l/+f/5//n/+f/5f/k/+T/5P/m/+b/5v/m
/+X/5P/j/+L/4//k/+X/5v/o/+f/5//m/+X/5P/j/+L/5P/k/+P/4//h/+H/4f/h/+L/
4//k/+X/5//n/+f/5//m/+X/5P/j/+H/4f/h/+H/4//j/+H/4f/i/+L/4v/i/+L/4v/j
/+P/5f/l/+X/5f/l/+X/5P/j/+L/4f/g/97/3v/e/97/4P/i/+T/5v/l/+T/4//i/+H/
4P/f/97/4f/i/+P/5P/i/+L/4v/i/+D/4P/g/+D/4f/i/+P/5P/k/+T/5f/l/+P/4//j
/+T/5P/m/+f/5//l/+f/5//o/+r/6v/q/+n/6//r/+z/7f/t/+z/7P/s/+7/7v/u//D/
7P/r/+r/6v/t/+3/7v/u/+3/7P/r/+r/6P/o/+f/5v/m/+b/5v/l/+j/6v/r/+v/5v/m
/+X/5P/i/+L/4v/i/+D/4P/g/+D/4f/h/+H/4f/j/+L/4v/j/+P/4//j/+P/4f/h/+H/
3//l/+L/3v/b/9n/2v/g/+n/8/8CABEAHgA0AFUAfQCcALIAwADEAMIAvgCyAKQAgwBG
ABMA///z/+3/6//p/+f/6P/p/+b/5v/m/+X/5P/k/+T/5v/m/+b/5v/m/+T/5v/l/+X/
5P/k/+T/5P/k/+b/5//n/+f/5//o/+n/6f/o/+f/5v/m/+b/5v/m/+b/5v/m/+b/5v/o
/+j/6P/o/+j/6P/o/+j/6P/o/+r/6v/q/+r/6v/p/+v/6//r/+v/6f/q/+v/6//r/+v/
6//s/+3/7f/r/+v/7f/t/+3/7f/r/+z/8P/w/+//7//w//D/8v/y//P/9P/2//f/9//4
//v/+//7//3/AQACAAIAAgAFAAYABwAHAAoADAANAA8ADwAPAA8AEQATABUAFQAVABQA
FAAWABYAGAAYABYAFgAWABYAFgAXABkAGQAXABUAFgAVABQAEwAQABAADQAMAA0ADAAL
AAkABwAGAAQAAwAEAAMAAQAAAP3//P/7//r/+//7//v/+//6//n/+f/5//r/+v/6//r/
+f/5//n/+f/5//n/+f/5//n/+f/5//n/+f/4//j/+P/4//j/+P/4//j/+P/5//n/+f/5
//n/+f/4//j/+f/5//n/+v/7//v/+f/7//3//f/7//z//f/9//3//f/8//z//P/9//7/
//8AAAAAAAD///7//v/+//7//v/+//7//v8AAAEAAQABAAEAAQABAAEAAwACAAIAAwAB
AAEAAAAAAAEAAQACAAIAAQAAAAAAAAACAAIAAgADAAEAAAAAAAAAAAD///////8BAAEA
AQABAAEAAAAAAAAA/v/+//7//v8AAAAAAAAAAAAAAAAAAAAAAAD//////v/+//7//v/+
/wAAAAD//////////////////////////////////////f/9//3//f//////////////
///9//3//v/+//7//v/+//7////////////////////9//7//v/+//7//v/+//7//v/+
/wAAAAAAAAAA/v/+//7//v/+//7//v/+/wAAAAAAAAAA/v/+//7//v/+//7//v/+//z/
/P/8//z//v/+//7//v/+//7//v/+//7//v/+//7/AAAAAAAAAAAAAAEAAQABAAEAAQAC
AAIABAAFAAUABQAHAAcACAAIAAgACAAHAAcABwAIAAkACQAKAAoACgAKAAgACAAKAAgA
BwAGAAYABwAJAAoACgAJAAYABQAEAAQABAADAAIAAgACAAIAAQABAAQABAADAAAAAAD/
//7//v/8//z//P/8//7//v/+//3///////////8AAAAAAQADAAEAAQABAP////8BAAEA
///8//j/9//3//z/BAALABUAIgAxAEIAXgB/AJ8AtADCAMgAygDMAMYAugCkAHMAPgAh
ABUADQALAAkACQAJAAYABwAIAAgABAADAAIAAgAAAAAAAAD+//7//v/+//7//f/9//z/
/v/+//7//v/+//////////3//v//////AAD///7//v/+//7//v/+//7//v/+//7/AAAA
AAAAAAAAAAAAAAAAAAAAAAACAAIAAgACAAIAAQABAAEAAQABAAEAAgADAAMAAQABAAEA
AgAFAAUAAwADAAMAAwADAAMAAwAEAAgACAAFAAUABgAGAAgACAAJAAoACgALAAsADAAP
AA8ADwARABMAFAAUABQAFwAYABkAGQAcAB4AHwAhACIAIQAgACEAIgAlACYAJwAmACYA
KAAoACgAKAAmACYAJgAmACYAJwApACkAJwAlACUAJQAlACUAIgAiAB8AHgAdABwAGwAZ
ABsAGgAYABcAGAAXABUAFAAVABQAEwASAA8ADwAPAA8ADgANAA0ADQAMAAwADAAMAAsA
CwALAAsADQANAA0ADQAPAA8ADwAPAA8ADgAOAA4ADAAMAAwADAAMAAwADQANAA0ADQAN
AA0ADgAOAA8ADwANAA4ADwAPAA4ADwAQAA8ADwAQABEAEQATABMAEgASABAAEQASABMA
EgASABIAEQASABIAEgASABQAFAAUABQAEgATABMAEwATABMAEwATABUAFAAUABUAEwAT
ABIAEgATABMAFAAUABMAEgASABIAEgASABIAEwATABIAEgASABIAEQARABEAEQARABEA
EQATABIAEgASABAAEAAQABAADgAOAA4ADgAQABAAEAAQABAADwAPAA4ADgAOAA4ADgAO
AA4ADQANAA8ADwAPAA8ADwAPAA8ADwANAA0ADQANAA8ADwAPAA8ADQANAA0ADQAPAA8A
DQANAA4ADgAOAA4ADgAOAA8ADwAPAA8ADwAPAA8ADQAOAA4ADgAOAA4ADgAOAA4ADgAO
AA4ADgAOAA4ADgAOAA4ADgAOAA4ADgAOAA4ADgAOABAAEAAQABAAEAAQABAAEAAOAA4A
DgAOAA4ADgAOAA4AEAAQABAAEAAQABAAEAAQABAAEAAQABAAEAAQABAAEAAQABAAEAAQ
ABAAEAAQABAAEAARABEAEQATABMAFAAUABYAFwAXABcAFwAXABgAGAAYABgAFwAXABkA
GgAbABsAGgAaABoAGgAaABoAHAAaABcAFgAWABcAFwAYABgAFwAWABUAFAAUABYAFQAU
ABQAEgASABEAEQASABIAEQAOAA4ADQAMAAwADgAOAA4ADgAOAA4ADgANAA0ADQANAA0A
DgAOAA8AEQARABEAEQAPABEADwAPAAsACAAEAAMABwAOABQAHQArADgARQBaAHwAnwC7
AMoA0gDWANYA1ADKALoAmABfADAAHwAXABMAEwATABMAEQAQAA8ADgAOAA4ADQAKAAwA
DAAMAAwADAAMAAwADgAOAA0ADQAMAA4ADgAOAA4ADQANAAwACwAJAAoACwALAAgABwAG
AAYACAAIAAgACAAGAAYABgAGAAYABgAGAAYABgAGAAYABgAEAAQABgAGAAYABgAGAAUA
BQAFAAUABQAFAAYABwAHAAcABwAHAAgACAAHAAQAAwAFAAUABQAFAAMABAAIAAgACQAJ
AAoACgAKAAoACwAMAAwADQANAA4AEQARABEAEwAVABYAFgAWABsAHAAdAB0AIAAiACMA
JQAlACUAJQAnACUAJwAnACcAKAAoACoAKgAoACgAJgAmACYAJgAmACcAJwAnACUAIwAk
ACMAIgAhAB4AHgAbABoAFwAWABUAEwAUABQAEwATABIAEQAPAA4ADQAMAAsACgAHAAcA
BwAHAAgABwAHAAcABgAGAAYABgADAAMAAwADAAUABQAFAAUABQAFAAUABQAEAAIAAQAA
AP7//v/+//7/AAAAAAEAAQABAAEAAQABAAAAAAABAAEA//8AAAEAAQABAAMABQAFAAQA
BAAEAAMAAQABAAAAAAAAAAEAAgADAAIAAgACAAEAAgACAAIAAgACAAIAAgACAAQABQAF
AAUAAwADAAMAAwABAAAAAAABAP/////+//7/AgADAAUABgAFAAQABAAEAAIAAgACAAMA
AgAAAP///v//////AAABAP///////////f/8//z//P/8//z//P/8//z//P/8//z//v/+
//7//v/7//n/+P/2//T/8v/w/+7/7v/u/+3/7f/v/+//7//v/+7/7f/s/+v/6//r/+v/
6//r/+v/6//r/+v/6//r/+v/6v/p/+b/5f/m/+b/5v/m/+j/6P/p/+n/6f/p/+n/6f/l
/+X/5v/m/+b/5v/m/+T/5P/k/+T/5//o/+n/6v/n/+b/5f/k/+L/4v/i/+L/4f/g/9//
3v/h/+L/4//k/+b/5v/m/+b/4//i/+H/4P/g/+D/4P/g/+L/4v/i/+L/4v/i/+L/4v/i
/+L/4v/i/+D/4P/g/+H/4f/h/+H/4f/i/+L/5P/l/+j/6f/s/+3/7f/s/+v/6v/n/+f/
5//o/+f/5//m/+b/5v/m/+b/5v/o/+b/5f/k/+T/5f/l/+b/6P/n/+b/5f/j/+L/4f/f
/9//4P/h/+L/3//f/+D/4P/e/9r/2f/X/9f/2P/Z/9r/3P/c/9z/3P/Z/9f/1v/V/9f/
1//W/9b/2f/b/9v/2//b/9n/2f/Z/9P/1f/S/87/z//V/9z/5P/t//n/BgAVAC4AVAB1
AI0AngCkAKIAngCcAJQAfgBMAA8A7v/h/9v/2f/Z/9f/1f/T/9T/0//S/9T/1P/V/9b/
2P/W/9T/1P/S/9D/0P/Q/9D/z//P/87/z//Q/9H/0v/T/9X/1v/X/9T/1P/U/9P/1P/T
/9L/0v/R/9D/z//O/8//0P/R/9L/0P/Q/9D/0P/Q/9D/0P/Q/8//zv/P/87/0P/Q/9D/
z//R/9H/0f/R/87/zv/O/83/zv/P/9D/0v/R/9H/z//P/9H/0f/R/9H/0P/Q/9P/0v/S
/9P/1f/W/9f/1v/W/9b/1//X/9b/1v/Z/9n/2f/b/97/4P/h/+L/5P/k/+T/4//k/+b/
5//p/+z/7f/u//H/8P/x//D/7//u/+7/8P/w//L/8v/w//D/8P/w//D/8f/w/+//7P/p
/+r/6f/o/+f/5v/m/+P/4v/h/+D/3//d/9v/2v/Y/9f/1v/V/9P/0v/R/9D/z//O/83/
zf/N/83/zP/L/8v/y//K/8r/yv/K/8v/y//L/8v/yf/J/8n/yf/H/8f/x//H/8n/yP/I
/8j/xv/G/8b/xv/H/8j/yv/L/8r/yf/I/8f/yv/K/8v/y//J/8j/x//F/8b/yf/M/83/
y//M/83/zf/L/8v/yv/K/8z/zf/O/8//zv/O/87/zf/N/8z/y//K/8z/zP/M/8z/zv/P
/8//z//P/8//z//P/8//zv/O/8//z//P/87/zv/O/83/zf/M/8v/yv/K/8r/yv/K/8r/
y//N/8z/zP/M/8z/y//L/8v/zf/N/83/zf/N/8z/zP/M/8r/yv/K/8r/zP/M/8z/zP/L
/8r/yf/I/8j/x//H/8b/yf/K/8v/zP/K/8r/yf/J/8n/yf/J/8n/yv/L/8z/zf/M/8v/
yv/J/8v/y//L/8v/y//L/8v/y//M/83/zP/N/83/zP/L/8r/zP/M/83/zf/L/8v/y//L
/8n/y//M/8z/zP/M/8z/zv/O/87/zv/O/87/zv/O/87/zv/O/87/zP/M/8z/zP/O/87/
zv/O/8//0P/R/9L/0P/Q/9D/0P/Q/9D/0P/Q/9L/0//T/9P/1f/V/9b/1v/W/9f/1//X
/9n/2f/a/9r/3P/c/9v/2//b/9z/3f/d/9z/3P/c/9z/3P/c/97/3P/c/9z/3f/f/93/
3v/e/93/3f/d/93/3v/d/9v/2f/Y/9n/2v/a/9v/3v/e/93/2v/Y/9f/1v/W/9b/1v/W
/9b/2P/Y/9j/1//Z/9n/2f/Z/9j/2P/Z/9v/2f/Z/9n/1//Z/9n/2f/X/9b/1P/R/9H/
1P/c/+X/8f/+/w0AHgA2AFkAewCYAKoAsgC2ALgAsgCoAJIAYQAmAAEA8//r/+f/5f/j
/+P/4v/h/+D/4P/e/9//3v/e/97/4P/g/+D/3v/e/97/3v/d/93/3P/f/+D/4f/i/+D/
4f/h/+H/4P/g/+D/3//g/9//3v/e/+D/4P/g/+D/4v/i/+L/4v/i/+L/4v/i/+L/4v/i
/+L/4v/i/+T/5P/k/+T/5P/j/+P/4//j/+P/4//k/+X/5f/l/+X/5f/m/+f/5//l/+X/
5//n/+f/5//l/+b/6v/q/+n/6f/q/+r/7P/s/+3/7v/w//H/8f/y//X/9f/1//f/+f/6
//r/+v/9//7//////wIABAAFAAcACQAJAAkACwALAA0ADQANAA4ADgAQABAAEgASABAA
EAASABIAEgATABMAEwARAA8AEAAPAA4ADQAKAAoABwAGAAUABAADAAEAAQAAAP7//f/8
//v/+f/4//f/9v/1//T/9f/1//X/9f/0//P/8//z//L/8v/y//L/8f/x//H/8f/x//H/
8f/x//H/8f/x//H/8f/w//D/8P/y//L/8v/y//D/8P/x//H/8//z//P/8//y//L/8//z
//P/9P/1//X/8//1//f/9//1//b/9//3//f/9//2//b/+P/5//r/+//6//r/+v/5//r/
+v/6//r/+v/6//r/+v/8//3//f/9//3//f/9//3////+//7////9//3//P/8//v/+//8
//z//f/8//z//P/8//z//P/9//3//P/8//z//P/7//v/+//7//v/+//7//v/+v/6//r/
+v/6//r/+v/6//r/+v/6//r/+v/6//r//P/7//v/+v/6//r/+v/6//z//P/7//v/+//7
//v/+//7//v/+//7//v/+//7//v/+f/5//n/+f/5//n/+f/5//v/+//5//n/+P/4//j/
+P/4//j/+f/5//v/+//7//v/+//7//z//P/8//z//P/6//r/+v/6//r/+v/6//r/+v/6
//r/+v/8//z//P/8//z//P/8//z//P/8//z//P/8//z//P/8//r/+v/6//r//P/8//z/
/P/8//z//P/8//r/+v/6//r//P/8//z//P/6//r/+v/6//r/+v/6//r//P/8//z//f/9
//3//f/9//7//v8AAAEAAQABAAMAAwACAAIAAgACAAEAAQABAAIAAwADAAIAAgACAAIA
AgACAAYABAADAAIAAAABAAEAAgACAAEAAAD///7//v/+//3//P/8//z//P/7//v//P/8
//3/+v/6//n/9v/2//b/9v/2//b/9v/2//b/9f/1//X/9f/1//T/9P/z//X/9f/1//f/
9f/1//X/9f/1//L/7v/r/+3/8v/6////CQAaACcAOABUAHkAlwCsALwAwADAAMIAvACw
AJgAZwAwABMABwD//////f/9//v//P/5//j/+v/6//f/9P/0//T/9P/0//T/9P/2//b/
9P/z//P/8v/0//T/9P/0//T/9f/1//X/8//0//X/9f/2//X/9P/0//T/9P/0//T/9P/0
//T/9P/0//T/9P/0//b/9v/2//b/9P/0//b/9v/2//b/9v/1//f/9//3//f/9f/2//f/
9//3//f/9//4//n/+f/3//f/+f/5//n/+f/3//j//P/8//v/+//8//z//v/+////AAAA
AAEAAQACAAMAAwADAAUABwAIAAgACAALAAwADQANABAAEgATABUAFQAVABUAFwAXABkA
GQAZABoAGgAcABwAHgAeABwAHAAcABwAHAAdAB0AHQAbABkAGgAZABgAFwAYABgAFQAU
ABEAEAAPAA0ADQAMAAoACQAIAAcABQAEAAMAAgABAAAA//////////8AAP////////7/
/v/+//7//f/9//3//f////////////3//f/9//3////+//7//v8AAAAAAAAAAAIAAgAD
AAMABQAFAAUABQAGAAYABwAHAAUABgAHAAcABQAHAAkACQAHAAgACQAJAAsACwAKAAoA
CAAJAAoACwALAAwADQANAA4ADgAOAA4ADgAOAA4ADgAOAA8ADwAPAA8ADwAPAA8AEQAQ
ABAAEQARABEAEAAQABAADwAPAA4ADgAOAA8AEAASABIAEgATABMAEgASABIAEgARABEA
EQAPAA8ADwAPAA8ADgAOAA4ADgAOAA4ADgAOAA4ADgAOABAAEAAQABAAEAAPAA8ADgAQ
ABAAEAAQABIAEgARABEADwAPAA8ADwAPAA8ADwAPAA8ADwAPAA8AEQARABEAEQARABEA
EQARABEAEQAPAA8ADgAOAA4ADgAQABAAEQARAA8ADwAPAA8AEQARABAAEAAQABAAEAAQ
ABAAEAAQABAAEAAQABAAEAAQABAAEAAQABAAEAAQABAAEAAQABAADgAOAA4ADgAQABAA
EAAQAA4ADgAOAA4ADgAOAA4ADgAOAA4ADgAOABAAEAAQABAAEAAQABAAEAAPAA4ADQAM
AA4ADgAOAA4ADgAOAA4ADgAOAA8ADwAPABEAEQASABIAEgATABMAEwATABMAFAAUABQA
FAATABMAFQAWABcAFwAUABQAFAAUABIAEgAUABIAEgASABMAFQATABQAFAATABIAEQAQ
ABAAEAAPAA4ADgAMAAwACwALAAwADAALAAgACgAJAAgACAAHAAYABQAEAAYABgAGAAUA
BQAFAAUABQACAAIAAwAFAAUABQAFAAMAAwAFAAUABQACAP7/+//7/wIACgATAB8ALAA3
AEYAYACDAKEAtAC+AL4AvAC4ALAApACKAFcAJAAPAAcA///7//n/+f/5//j/9//4//j/
+P/3//T/8v/y//D/8P/w//L/8v/y//D/7//v/+7/7v/u/+7/7v/u/+//7//v/+3/7v/v
/+//7//v/+//8P/u/+7/7v/u/+z/7P/s/+z/7P/s/+z/7P/u/+7/7v/u/+3/7P/t/+z/
7P/s/+z/6//s/+3/7v/v/+7/7v/u/+3/6//r/+v/7P/v/+//7f/t/+//7//v/+//7v/u
//H/8P/x//H/8v/y//L/8v/z//T/9v/3//f/+P/3//f/9//5//v//P/8//z/AAACAAQA
BQAGAAgACQALAAsACwALAA0ADQAPAA8ADwAQABAAEgASABAAEAAOAA4ADwAOAA0ADQAP
AA8ADQALAAsACwALAAsACAAIAAUABAAFAAQAAwABAAEAAAD+//3/+v/5//f/9v/3//b/
9f/0//P/8//z//P/8P/v/+//7//u/+7/7v/u/+//7//v/+//7f/t/+3/7f/v/+//7//v
/+//7v/u/+7/7P/s/+z/7P/s/+z/7f/t/+3/7f/t/+3/7P/s/+3/7f/t/+7/7//v/+z/
7f/u/+3/7f/u/+//7//x//H/8P/w/+7/7//w//H/8P/w//D/7//y//L/8v/y//L/8v/y
//L/8P/x//H/8f/v/+//7//v/+//7v/u/+//8P/x//H/8v/z//P/9P/0//L/8P/v/+7/
8P/w//D/8f/v/+7/7v/u/+7/7f/t/+3/6//r/+v/6//p/+j/6P/o/+v/7P/t/+7/7v/u
/+7/7v/r/+r/6f/o/+r/6f/p/+j/6v/q/+r/6v/o/+j/5//n/+n/6f/p/+n/6f/p/+n/
6f/n/+f/5//n/+j/6f/q/+v/6v/p/+j/5//n/+f/5f/l/+b/5v/m/+b/5P/k/+X/5f/n
/+f/5//n/+f/5f/m/+T/5P/k/+T/5P/k/+T/5P/m/+b/5v/m/+T/5P/k/+T/5v/m/+b/
5v/k/+T/5P/k/+L/4v/i/+L/4v/i/+L/4v/k/+T/5P/k/+L/4v/i/+L/5P/k/+T/5f/j
/+P/4//j/+P/4v/j/+P/4//j/+X/5f/o/+j/6P/o/+b/5f/k/+T/5f/l/+T/5P/m/+b/
5v/m/+j/5v/l/+T/4v/j/+P/5P/k/+P/4v/h/+P/5P/l/+X/4v/i/+L/4v/f/9//4P/g
/93/2v/a/9n/1//W/9X/1P/U/9T/1P/U/9X/1f/W/9f/1f/V/9T/1P/Y/9v/3P/d/9z/
2f/Y/9f/1f/T/9D/0P/R/8//0v/W/9//6//6/wkAHAA4AFsAewCYAKoArgCqAKYAngCS
AHYAQwAOAPH/5f/b/9n/2f/X/9n/1v/R/9D/0v/S/8//0P/S/9T/1v/W/9T/1P/W/9b/
1P/T/9P/0v/S/9L/0v/S/9L/0//T/9P/0//U/9X/1f/W/9X/1P/U/9L/0v/S/9L/0v/S
/9L/0v/U/9T/1P/U/9b/1v/W/9b/1P/U/9b/1v/W/9b/1v/V/9f/1//X/9f/1v/W/9b/
1f/X/9f/1//Y/9n/2f/X/9f/2P/Z/9r/2//b/9z/4P/g/9z/2//b/9r/3f/e/+D/4v/k
/+X/5f/m/+f/5//n/+n/6//s/+z/7P/w//L/9P/1//b/+P/5//v/+//7//v//f/9////
/////wIAAgAEAAQABgAGAAQABAAEAAQABAAFAAUABQADAAEAAgABAAAA///+//7/+//6
//f/9v/1//P/8f/w/+7/7f/t/+3/7P/s/+v/6v/p/+j/5f/l/+X/5f/l/+X/5v/n/+b/
5v/m/+b/4//j/+P/4//j/+P/4//j/+H/4f/h/+H/4v/i/+P/5P/i/+L/4v/i/+L/4v/j
/+P/5f/l/+X/5f/m/+b/5//n/+b/5v/m/+X/5f/n/+n/6f/n/+j/6f/p/+f/5//m/+b/
6P/p/+r/6//t/+7/7//v/+7/7v/u/+7/7v/u/+7/7v/s/+3/7f/t/+//7//v/+//7//u
/+7/7//v/+//7v/u//H/8f/y//L/8f/w//D/8P/w//D/8P/x//H/8P/w//D/8P/v/+//
7//v/+//7//v/+//7v/u/+7/7v/u/+7/7v/w//D/8P/w/+7/7v/u/+7/8P/v/+//7v/u
/+7/7v/u/+z/7P/r/+v/6//r/+v/6//s/+3/7v/v/+3/7f/t/+3/7f/t/+3/7f/v/+//
7//v/+//7//t/+3/7v/u/+7/7v/w//D/8f/x/+//7//v/+//8f/v//L/8P/w//D/8P/w
//D/8P/w//D/8P/w//D/8P/w//D/8P/y//L/8v/y//D/8P/w//D/8P/w//D/8P/y//L/
8v/y//D/8P/w//D/8P/w//D/8P/w//D/8f/x//P/8//z//T/9P/2//f/9//3//n/+f/6
//n/+P/3//X/9v/3//n/+//7//r/+v/6//r/+v/6//z//P/7//r/+v/7//v//P/8//v/
+v/5//j/+P/4//f/9v/4//j/+P/3//X/9v/2//X/8v/y//H/8P/w//D/8P/w//D/8P/w
//D/8f/x//H/8f/v/+7/7v/v//H/8f/x//H/7//v/+//7f/t/+r/6v/n/+X/6v/y//f/
AQAQAB0AKgBAAGUAiwCmALgAxADGAMYAxAC4AKYAfwBEABkABwD9//n/+f/3//f/+P/1
//T/9P/y/+//7v/u/+7/8P/u/+7/8P/u/+7/7v/t/+3/7P/s/+z/7P/s/+z/7f/t/+3/
6//s/+3/7f/u/+3/7P/s/+7/7v/u/+7/7v/u/+7/7v/s/+z/7P/s/+z/7P/s/+z/7v/u
//D/8P/w//D/8P/v/+//7//v/+//7//w//H/8f/x//H/8f/y//P/8//x//H/7//v/+//
7//v//D/9P/0//X/9f/2//b/9v/2//f/+P/4//n/+f/6//v/+//7//3///8AAAAAAAAF
AAYABwAHAAgACgALAA0ADwAPAA8AEQARABMAEwATABQAFAAWABYAFgAWABQAFAAWABYA
FgAXABcAFwAVABMAEgARABAADwAOAA4ACwAKAAkACAAHAAUABQAEAAIAAQAAAP///f/8
//v/+v/5//j/9//3//f/9//0//P/8//z//L/8v/y//L/8f/x//H/8f/z//P/8//z//P/
8//z//P/8f/w//D/8P/w//D/8P/w//D/8P/x//H/8//z//P/8//0//T/9f/1//f/+P/5
//n/9//5//v/+//9//7//////wEAAQAAAAAAAgADAAQABQAGAAYABgAFAAYABgAGAAYA
BgAEAA==
         </WaveFormData>
      </LeadData>
   </Waveform>
</RestingECG>
