# Supplementary material for: Detection of Left Atrial Enlargement Using a Convolutional Neural Network-Enabled Electrocardiogram
Source: Front Cardiovasc Med. 2020 Dec 17;7:609976. doi: 10.3389/fcvm.2020.609976 (PMC7773668; doi:10.3389/fcvm.2020.609976)
Supplement: Supplementary file 2 [file Data_Sheet_2.ZIP › normal1/1802010829_11056_0000000U.XML]

<?xml version="1.0" encoding="Windows-1252"?>
<!DOCTYPE RestingECG SYSTEM "restecg.dtd">
<RestingECG>
   <PatientDemographics>
      <PatientID>1802010829</PatientID>
      <PatientAge>66</PatientAge>
      <AgeUnits>Years</AgeUnits>
      <Gender>Male</Gender>
      <PatientLastName>linxudong</PatientLastName>
   </PatientDemographics>
   <TestDemographics>
      <DataType>Resting</DataType>
      <Site>1</Site>
      <AcquisitionDevice>MAC55</AcquisitionDevice>
      <Status>Unconfirmed</Status>
      <Priority>Normal</Priority>
      <AcquisitionTime>10:24:21</AcquisitionTime>
      <AcquisitionDate>11-24-2015</AcquisitionDate>
      <CartNumber>1</CartNumber>
      <AcquisitionSoftwareVersion>009C</AcquisitionSoftwareVersion>
      <XMLSourceVersion>MAC5000 v1.0</XMLSourceVersion>
   </TestDemographics>
   <RestingECGMeasurements>
      <VentricularRate>71</VentricularRate>
      <AtrialRate>71</AtrialRate>
      <PRInterval>148</PRInterval>
      <QRSDuration>82</QRSDuration>
      <QTInterval>374</QTInterval>
      <QTCorrected>406</QTCorrected>
      <PAxis>70</PAxis>
      <RAxis>-7</RAxis>
      <TAxis>8</TAxis>
      <QRSCount>12</QRSCount>
      <QOnset>227</QOnset>
      <QOffset>268</QOffset>
      <POnset>153</POnset>
      <POffset>203</POffset>
      <TOffset>414</TOffset>
      <ECGSampleBase>500</ECGSampleBase>
      <ECGSampleExponent>0</ECGSampleExponent>
   </RestingECGMeasurements>
   <Diagnosis>
      <Modality>Resting</Modality>
         <StatementCount>2</StatementCount>
         <LabelText>12SL ��ϳ���</LabelText>
      <DiagnosisStatement>
         <StmtFlag>ENDSLINE</StmtFlag>
         <StmtText>�������</StmtText>
      </DiagnosisStatement>
      <DiagnosisStatement>
         <StmtFlag>ENDSLINE</StmtFlag>
         <StmtText>���� ECG</StmtText>
      </DiagnosisStatement>
   </Diagnosis>
   <Waveform>
      <WaveformType>Rhythm</WaveformType>
      <WaveformStartTime>0</WaveformStartTime>
      <NumberofLeads>8</NumberofLeads>
      <SampleType>CONTINUOUS_SAMPLES</SampleType>
      <SampleBase>500</SampleBase>
      <SampleExponent>0</SampleExponent>
      <HighPassFilter>16</HighPassFilter>
      <LowPassFilter>150</LowPassFilter>
      <ACFilter>NONE</ACFilter>
      <LeadData>
         <LeadByteCountTotal>10000</LeadByteCountTotal>
         <LeadTimeOffset>0</LeadTimeOffset>
         <LeadSampleCountTotal>5000</LeadSampleCountTotal>
         <LeadAmplitudeUnitsPerBit>4.88</LeadAmplitudeUnitsPerBit>
         <LeadAmplitudeUnits>��V</LeadAmplitudeUnits>
         <LeadHighLimit>2147483647</LeadHighLimit>
         <LeadLowLimit>268435456</LeadLowLimit>
         <LeadID>I</LeadID>
         <LeadOffsetFirstSample>0</LeadOffsetFirstSample>
         <FirstSampleBaseline>0</FirstSampleBaseline>
         <LeadSampleSize>2</LeadSampleSize>
         <LeadOff>FALSE</LeadOff>
         <BaselineSway>FALSE</BaselineSway>
         <ExcessiveACNoise>FALSE</ExcessiveACNoise>
         <MuscleNoise>FALSE</MuscleNoise>
         <LeadDataCRC32>943502370</LeadDataCRC32>
         <WaveFormData>
AAAAAAAAAAAAAAAAAAAAAAAAAAAAAAAAAAAAAAAAAQABAP////8AAAIAAgACAAIAAgAB
AAEAAAABAAEAAQABAAEAAQABAAAAAAABAAEAAQABAAEAAQABAAEAAgACAAQABQAGAAgA
CgAKAAoACgAJAAcABwAHAAYABQAFAAQAAwD///7//f/8//n/+P/4//n/+//7//v/+//7
//r/+v/6//r/+v/6//r/+P/3//f/9//6//r/+v/6//r/+//7//f/9v/y/+v/6//y//P/
9v8AAAgAEQAfADEASwBjAHUAiQCXAJkAhwBdAC8AFgAEAPP/6f/q/+v/5//k/+T/4//j
/+f/7P/v//X/9//1//T/+P/6//n/+f/4//f/9//3//f/9//1//X/9f/1//f/+P/4//j/
9//3//j/+P/3//f/+P/4//j/+P/3//f/+f/5//n/9//3//f/+P/4//b/9v/2//b/9//3
//f/9//3//f/+P/4//b/9v/2//b/+P/4//j/+f/3//f/9//4//b/9v/2//n/+//7//r/
+v/4//n/+v/7//z//P/8//7//f/+////AAAAAAAAAAADAAMABAAFAAYACAAIAAkACQAJ
AAoACgALAAsACwAKAAoACwAMAA4ADwANAA0ADwAPAA0ADAAMAAsACQAJAAkACAAGAAQA
BAAEAAIAAAAAAP//AAD+//7//v/6//r/+P/4//j/+P/4//j/+P/4//n/+f/3//f/9//3
//f/9v/2//b/9v/1//X/9v/2//b/9v/2//b/9f/1//b/9P/0//T/8//z//P/8//z//X/
9P/0//X/9f/1//X/9f/1//X/9f/1//X/9f/1//X/9v/2//b/9v/3//f/9v/2//j/+P/5
//n/9//3//f/9//1//X/9v/2//b/9//4//n/+f/5//n/+f/4//j/+f/5//f/9//3//f/
9//3//j/+P/5//j/+P/5//f/9//4//j/+P/6//r/+P/4//r/+v/6//j/+P/4//j/+v/6
//r/+v/6//r/+f/5//f/+P/4//j/+v/6//r/+v/6//n/+f/5//f/+P/5//n/9v/2//b/
9v/1//b/+P/5//f/9//3//j/+P/4//b/9v/3//n/+f/5//b/9v/2//b/9v/4//j/+P/4
//j/+P/4//j/+f/5//f/9//4//j/+P/4//j/+f/5//r/+v/5//n/+f/3//f/9//3//j/
+P/5//n/+f/5//n/+f/5//n/+v/6//z//f/+/wAAAAAAAAAAAAABAAEAAQABAAAA////
//7/+//5//j/9//3//f/9//4//f/9//3//f/9f/1//T/9P/2//b/9v/2//T/9P/z//P/
9P/2//f/+P/2//b/9f/1//P/8P/s/+v/6f/q/+3/8v/6/wYAEQAfADMASwBfAHEAgQCN
AIkAdQBRAC0AFgAIAPn/8f/w/+n/4f/e/+L/5f/p/+v/7P/v/+//8f/x//D/8P/w//L/
8//z//P/8//z//P/8//z//P/8//z//P/9P/0//T/9f/1//b/9v/1//X/9v/2//b/9v/1
//X/9f/1//X/8//1//X/9v/2//X/9P/z//L/8//z//P/8//z//P/9P/0//T/9P/0//T/
9v/2//b/9//1//X/9f/2//T/9P/0//f/+f/5//j/+P/4//n/+v/7//r/+v/6//z//f/+
////AAD+//7//v8BAAMABAAFAAYABgAGAAcABwAJAAoACgALAAsACwAKAAoADAAMAA0A
DQALAAsADQANAAsACgAKAAkACQAJAAkACAAEAAIAAgACAAIAAAAAAP///v/8//z//P/6
//r/+P/4//r/+v/6//r/+P/4//n/+f/3//f/9//3//n/+P/4//j/+P/3//f/+P/4//j/
+P/4//j/9//3//j/+v/6//r/+f/4//f/9v/1//f/9v/2//f/9//3//f/9//3//f/9//3
//n/+f/5//n/+P/4//j/+P/5//n/+P/4//j/+P/5//n/+//7//v/+//5//n/+v/6//v/
+//7//v/+f/5//n/+f/6//r/+//7//v/+//7//v/+//7//z//P/7//r/+v/7//v/+//8
//z/+v/8//z/+v/6//z//P/8//z//P/8//z/+v/6//r/+v/6//r/+f/5//v//P/8//z/
+v/6//r/+v/8//v/+//7//n/+v/7//v//P/8//z//P/6//r/+//7//v/+//7//z//P/8
//r/+v/7//v/+//7//3//P/8//z//P/8//r/+v/6//r/+v/6//r/+v/9//3/+//7//z/
/P/8//z//v//////AAD+//3//f/9//3//f/9//3//v/+///////+//3//P/7//3//f/+
//7/AAABAAIABAAIAAgACAAIAAUABQAFAAUABgAFAAUABAAFAAMAAgABAP7//f/8//z/
///////////9//3//P/8//z//P/8//z//P/8//v/+//7//z//P/8//z//P/7//v/+//4
//L/7//r/+7/8f/4/wAACgAVACUAOwBRAGMAdwCJAJMAjwB9AFkAMwAeABAA///5//j/
7//l/+b/6v/p/+v/8f/y//P/9//7//n/+P/4//j/+P/5//n/+f/7//v/+//7//n/+f/5
//n/+//8//z//P/5//n/+v/6//n/+f/6//r/+v/6//n/+f/7//v/+//5//n/+f/6//r/
+P/4//j/+P/4//n/+v/7//r/+f/5//j/+v/6//r/+v/6//r/+v/7//v/+//7//z/+v/6
//r//f/9//3//P/8//z//f/+/////v/+//7/AAACAAQABgAIAAcABgAFAAcABwAIAAkA
CgALAAwADgAPAA0ADgAOAA8AEQARABAAEAASABIAEwATABMAEwAVABUAEQAQABAADwAN
AA0ADQAMAAwACgAKAAoACgAIAAgABwAEAAIAAgACAAIAAgAAAAAAAAAAAAAAAAD+//7/
/////////////////f/8//z//P/+//3//f/+//7//v/+//7/AAD/////AAD+//7//v/9
//v/+//7//v//f/8//z//f/9//3//f/9/////////////v/9//z/+//9//7///8AAP3/
/f/8//z/+v/6//v/+//8//3//v////3//f/+//7//f/9//3//f////////////7//v//
/////f/9//3//f//////AAAAAP///v/+/////////wAAAAAAAAIAAgAAAP7/AAAAAAAA
/v/+//7//v8AAAAAAAAAAAAAAAD///////8AAAAAAAAAAAAAAAAAAP7//f/9//3///8A
AAEAAQD+//7//v/+//z//P/9//3/////////AAAAAAAA/v/+//3//f/9//3////+//7/
/v/8//7//v/+//7//v/+//7//v/+//7//v/+//7///////3//f/8//z//P/8//7/////
/wAAAAD///////////////////7//v///////f/9//3//f/9//3//v/+/wIAAwAEAAYA
CAAIAAgACAAHAAcABwAHAAYABQAFAAQAAwABAAAA///+//3//P/8//3//f/9//3/+//7
//r/+v/6//r/+v/6//r/+v/5//n/+//8//z//P/6//r/+f/5//v/9v/y/+3/6//u//H/
9P/8/wYADQAdADMARwBZAG8AgQCPAJUAiwBnADcAGAAIAPv/7//s/+3/7f/q/+j/6f/r
/+3/8P/1//n/9//1//b/9v/4//r/+//7//v/+f/5//n/+f/5//n/+f/5//f/+P/4//j/
+f/5//r/+v/5//n/+v/6//r/+v/5//n/+//7//v/+f/4//f/9//2//f/+P/5//r/+f/5
//n/+f/5//n/+v/6//r/+v/6//r/+P/4//j/+f/7//v/+//8//r/+v/6//3//f/9//z/
/P/8//3//v////7//v/+/wAAAwAEAAUABgAIAAgACAALAAoACgAKAAoADAAMAA0ADQAP
ABAAEAARABEAEQAQABAAEQASABQAFQATABMAFQAVABMAEgASABEADwAPAA8ADgAMAAoA
CgAKAAgABgAGAAUABAACAAIAAgACAAIAAAAAAP7//v/+//7//P/8//3//f/9//3//f/9
//3//P/8//z//P/7//v//P/8//z//P/8//z/+//7//z//P/8//z/+//7//v/+//7//v/
+v/6//v/+//7//v/+//7//v/+//7//v/+//7//v//P/8//z//P/9//3//P/8//z//P/9
//3//f/9//3//f/9//3//v/+//3//f/9//3///////////8AAAAAAQABAP//////////
/////wAAAAD9//z//P/9//////8AAAAA/P/+//7//P/8//7//v/+/wAAAAAAAAAA/v/+
//7//v8AAAAA////////AAAAAAAA/v/+//7//v//////AAABAP7//v/+//3//f/+////
AAD+//7//////////////wAAAAAAAP7//v///////////////v/+//7//v/+///////9
//7/AAAAAAAAAAD+//7//v/+/wAAAAAAAAAA//////3//f8AAAAAAAAAAAAAAQABAAIA
AAD///////////////////7//v///////f/9//3//f/+////AQACAAIAAwAEAAYACAAI
AAgACAAJAAkACQAJAAYABQAFAAQAAQD///7//f/8//v/+v/6//3//f/9//3/+//7//r/
+v/6//r/+v/6//z//P/7//v/+f/6//r/+v/8//z/+//7//n/9P/u/+v/7//0//f//v8G
ABIAJQA7AE8AXwB3AI8AmwCZAIsAYwA1ABkACAD6/+//7f/s/+v/6//s/+z/7//z//X/
9v/5//v/+f/3//j/+v/8//r/+//7//v/+//7//v/+//7//v/+//7//v//P/8//z/+//7
//z//P/5//n/+v/6//z//P/7//v//f/9//3/+//5//n/+v/6//z//P/8//z/+//7//v/
+//7//v//P/8//z//P/8//z//P/8//z//f/9//3//f/+//7//v/+/wEAAQABAAAAAAAA
AAEAAgADAAIAAgACAAQABQAGAAcACAAKAAoACgANAA8AEAARABIAEAAQABEAEQATABQA
FAAVABkAGQAYABgAFgAWABcAFwAXABcAGQAZABUAFAAUABMAEwATABMAEgAQAA4ADgAO
AAwACgAKAAkACAAGAAYABgAEAAQAAgACAAIAAgACAAIAAAAAAAEAAQABAAEAAQABAP//
/v/+//7//////wAAAgAAAAAAAAAAAAAA/////wAA/v/+//7//f////////////3//P/8
//3////////////9//3//f/9//3//f/9//3/AAAAAAAAAAD9//3//P/8//r/+v/7//v/
+//7//v/+//7//v//P/8//v/+//7//v/+//7//v/+//8//z//f/9//3//f/9//3//f/9
//7//v/7//r/+v/7//3//f/+//7//P/+//7//P/+/wAAAAAAAP7//v/+//7/AAAAAAAA
AAD+//7//f/9////AAAAAAAAAAAAAAAAAAAAAP////////3//v//////AAAAAAAAAAD+
//7//////////////wAAAAAAAP7//v8BAAEAAQABAAAA/v/9//z/AAAEAAMA/v/+//7/
/v/+//7//v/+//7/AAAAAAAAAAD//////f/9//7//v/+//7/AAABAAEAAgAAAP//////
/wEAAQABAAEA/v/+/////////////////wEAAQACAAIABAAFAAYACAAMAAwADAAMAAkA
CQAJAAkABgAFAAUABAADAAEAAAD//wAA///+//7//f/9//3//f///////v/+//7//v/+
//7//v/+//3//f/7//z//P/8//z//P/7//v/+//2//L/7//t//D/9//+/wYAEAAfADUA
SwBdAHEAiQCfAKMAnwCDAFMAKwAUAAIA8f/v/+7/6f/n/+r/6v/p/+3/7//y//f/+//5
//f/+P/6//z/+//7//r/+f/7//v/+//7//n/+f/5//n/+//8//z//P/7//v//P/8//v/
+//8//z//P/8//v/+//7//v/+//5//n/+f/6//r/+v/6//r/+v/7//v/+//7//3//f/+
//7//f/8//v/+v/6//r/+v/7//3//f/9//7/AAAAAAAAAwACAAEA///+////AQADAAUA
BAAEAAQABgAHAAgACQAKAAwADAAMAA8ADwAQABEAEgASABIAEwATABUAFgAWABcAFwAX
ABYAFgAYABgAGQAZABcAFwAZABkAFwAWABYAFQAVABUAFQAUABIAEAAQABAADQAKAAkA
BwAHAAYABwAIAAQABAACAAIAAgACAAIAAgAAAAAAAQABAAEAAQABAAEAAwACAAIAAgAA
AP////8AAP7//v/+//7/AAD/////AAAAAAAAAAD///3//f/9//3////+//7////9//3/
/f/9//////////////////////8AAAAAAAAAAP/////+//7/AAAAAAEAAQD/////////
/wEAAQACAAIAAQABAAEAAQABAAEAAQABAAIAAgADAAMAAQABAAEAAQD/////AAAAAAEA
AAAAAAEAAQABAAIAAgAAAAIAAgAAAP7/AAAAAAAAAAAAAAAAAAAAAAAAAAAAAAIAAgAB
AAEAAQACAAIAAgAAAAAAAAAAAAAA////////AQACAAMAAwACAAIAAgACAAAAAAABAAEA
AwADAAMABAACAAIAAAAAAAMABAACAAIAAgACAAIAAgACAAIAAgACAAIAAgADAAMAAQAB
AAIAAgACAAIABAAFAAUABgAEAAMAAwADAAEAAQABAAEAAgACAAMAAwADAAMAAwADAAMA
AwAEAAQABgAHAAgACgAOAA4ADgAOAAsACwALAAsADAALAAsACgAHAAUABAADAAIAAQAA
AAAAAQABAAEAAQADAAMAAgACAAEAAAD///7///8AAAAAAQD//wAAAAAAAAAAAAD/////
///8//r/9f/x//T/+//+/wIADAAZACkAPwBTAGcAfQCRAJsAlwCBAFkALwAUAAIA9f/t
/+z/6f/l/+b/5v/n/+n/7f/w//P/8//z//X/+P/4//b/9P/1//X/9f/1//X/9f/1//X/
9f/1//X/8//0//T/9P/z//P/9P/0//X/9f/2//b/9f/0//L/8f/z//P/8//x//P/8//0
//T/9P/0//T/9P/x//H/8f/x//L/8//1//b/9P/0//T/9P/0//T/9P/1//X/9f/1//b/
9P/0//T/9//5//n/+P/4//j/+f/6//v//P/8//z//v/9//7///8AAAEAAgADAAcACAAI
AAgACAAIAAgACQAJAAcACAAIAAkACQAJAAgACAAIAAgACQAJAAkACQALAAsABwAGAAYA
BQAFAAUABQAEAAIAAAAAAAAAAAD+//7//f/6//j/+P/4//j/+P/2//b/9P/0//T/9P/y
//L/8//z//P/8//z//P/8//y//L/8v/y//H/8f/y//D/8P/w//D/8v/x//H/8v/w//D/
8P/v//H/8f/x//H/7//u/+7/7//x//H/8f/x//H/8f/x//H/7//v/+//7//w//D/8P/w
//H/8f/w//D/8P/w//H/8f/v/+//7//v//H/8f/y//L/8//z//P/8//1//X/9f/1//T/
9P/1//X/8//z//P/8//z//P/9P/0//P/8v/y//P/8f/x//L/8v/w//L/8v/w//L/9P/0
//T/8//y//H/8P/y//L/8v/y//L/8v/x//H/8f/y//L/8v/y//L/8v/y//L/8f/x//H/
8//0//X/9f/z//L/8f/w/+//8P/y//P/8v/x//D/8P/y//L/8P/w//H/8P/y//L/8v/y
//L/8v/y//L/8P/w//D/8P/z//P/8f/x//D/8P/w//D/8v/z//P/9P/0//P/8//z//P/
8//z//P/8v/y//P/8//x//H/8f/x//L/8//1//b/9v/3//j/+v/8//z//P/8//v/+//7
//v/+v/5//n/+P/3//X/9P/z//L/8f/w//D/8f/x//H/8f/z//P/8v/y//L/8v/y//L/
8v/y//H/8f/x//L/8v/y//L/8v/x//H/7//s/+j/5f/h/+T/6f/s//b/BAATACUAOQBL
AF0AcwCFAIkAgwBpAD8AHQAOAP7/8f/r/+j/4f/f/9z/2v/d/+X/5f/i/+n/8f/v/+3/
8P/w/+z/7P/t/+3/7f/v/+//7//v/+//7//v/+//7f/u/+7/7v/t/+3/7v/u/+//7//w
//D/8P/w/+//7//v/+//7//t/+//7//w//D/7v/u/+7/7v/v/+//7//v//H/8f/y//L/
8P/w//D/8P/y//L/8v/z//H/8f/x//L/8P/w//D/8//1//X/9P/0//T/9f/2//f/+P/4
//j/+v/7//z//f/+//7//v/+/wEAAgACAAIAAgAEAAQABQAFAAUABgAGAAcACwALAAoA
CgAKAAoACwALAAkACQALAAsACwAKAAoACQAHAAcABwAGAAYABAAEAAQAAAD+//7//f/+
//z//P/8//r/+v/4//j/+P/4//j/+P/4//j/+f/5//j/9//2//X/9//2//b/9v/0//P/
8//0//b/9v/2//b/9v/1//X/9v/0//T/9P/z//T/9f/2//f/9//2//b/9//3//f/9//3
//X/9f/1//X/9f/1//X/9f/4//j/+P/4//f/9//2//b/9v/2//f/9//3//f/9//3//f/
9//4//j/9//3//f/9//3//f/9//3//b/9v/3//f/+f/5//n/+f/3//f/+P/4//n/+P/4
//n/+f/5//r/+v/4//r/+v/4//b/+P/4//j/+P/4//j/+P/4//j/+P/4//j/+P/3//f/
9//4//j/+P/4//j/+P/4//j/9//3//f/9//4//n/+f/6//r/+v/6//j/+P/5//n/+f/5
//n/+v/4//j/9v/2//v/+f/4//j/+P/4//j/+P/4//j/+P/6//r/+v/6//n/+f/3//f/
+P/4//j/+P/6//v/+//8//r/+f/5//n/+f/5//n/+f/6//r/+//7//v/+//7//v//f/9
//7//v////////8AAAIAAgACAAIAAQABAAEAAQACAAEAAQAAAP3/+//6//n/+v/5//j/
+P/5//n/+f/5//n/+f/4//j/+P/4//j/+P/4//j/9//3//f/+P/4//j/+P/4//f/9//1
//L/7P/p/+f/6v/x//r/BAAKABkAMQBHAFsAbQCBAJUAlwCLAGkAPQAhABIABAD3//P/
8P/r/+n/5v/m/+n/6//t//L/9f/z//H/8//2//j/+P/3//f/9v/1//f/9//3//f/9f/1
//X/9f/3//j/+P/4//X/9f/2//b/9//3//j/+P/4//j/9//3//f/9//3//X/9f/1//b/
9v/4//j/+P/4//f/9//3//f/9//3//j/+P/4//j/+P/4//r/+v/6//v/+v/5//j/+P/6
//r/+v/9///////+//7//P/9//7///8CAAIAAgAEAAMABAAFAAYACAAIAAgACwAMAAwA
DAAMAA4ADgAPAA8ADQAOAA4ADwATABMAEgASABQAFAAVABUAFAATABQAEwATABIAEgAR
AA0ADQANAAwACgAIAAgACAAIAAYABgAFAAQAAgACAAIAAAAAAP7//v/8//z//P/8//z/
/P/9//3/+//7//v/+//9//z//P/8//r/+f/5//r/+v/6//r/+v/6//n/+f/6//z//P/8
//v/+f/5//n/+f/7//r/+v/7//n/+f/5//n/+f/5//n/+f/5//n/+f/5//r/+v/6//r/
+//7//r/+v/4//j/+f/5//n/+f/5//n/9//3//j/+P/5//n/+f/5//n/+f/5//n/+P/4
//n/+f/7//v/+//7//n/+f/6//r/+f/4//j/+f/5//n/+v/6//j/+v/6//j/+P/6//r/
+v/6//r/+v/6//r/+v/6//r/+v/6//n/+f/7//z//P/8//r/+v/6//r/+v/5//n/+f/5
//r/+//7//r/+v/6//r/+P/4//n/+f/7//v/+//8//z//P/6//r//f/7//r//P/8//z/
/P/6//r/+v/6//r/+v/6//r//f/9//v/+//6//r/+v/6//r/+//7//z//v/9//3//f/7
//v/+//7//r/+v/7//v/+f/5//n/+f/7//v//P/8//7///8AAAIABAAEAAQABAADAAMA
AwADAAIAAQABAAAA///9//z/+//6//n/+P/4//f/9//3//f/9//3//b/9v/4//j/+P/4
//j/+P/3//f/9//4//j/+P/4//j/9//3//P/8P/s/+n/6f/q//H/+P/8/wgAGQApAD0A
VQBnAH8AkwCbAJUAeQBLACEADAD+//H/6//q/+f/5f/o/+j/5//p/+//8v/z//f/9//1
//b/+v/4//X/9f/0//P/8//z//P/8//1//X/9f/1//X/9v/2//b/8//z//T/9P/1//X/
9v/2//b/9v/1//X/+f/5//n/9//1//X/9v/2//b/9v/2//b/9//3//f/9//3//f/+P/4
//b/9v/2//b/+P/4//j/+f/5//n/+f/6//n/+P/3//n/+v/7//v//P/8//3//v///wAA
AAAAAAIAAwAEAAUABgAEAAQABAAHAAsADAANAA4ADgAOAA8ADwARABIAEgATABUAFQAU
ABQAFAAUABUAFQAVABUAFwAXABUAFAAUABMAEQARABEAEAAMAAoACgAKAAoACAAIAAcA
BgAEAAQABAACAAIAAAAAAP7//v/+//7//v/+///////9//3//f/9//3//P/8//z//v/9
//3//v/+//7//v/+//z/+//7//z//P/8//z/+//7//v/+//7//v/+v/6//v/+//7//v/
+//7//v/+//7//v/+//7//v/+v/6//r/+v/7//v/+v/6//r/+v/7//v/+f/5//n/+f/5
//n/+v/6//n/+f/5//n/+f/5//n/+f/6//r/+//7//v/+//7//v/+//7//z//P/7//r/
+v/7//n/+f/6//r/+v/8//z/+v/4//r/+v/6//z//P/8//z//P/8//z//P/8//z/+//7
//n/+v/6//r/+v/6//r/+v/6//n/+f/5//v//P/9//3/+v/6//r/+v/4//j/+f/5//n/
+f/5//r/+v/6//j/+P/5//n/9//3//j/+P/4//j/+P/6//r/+v/6//j/+P/4//j/+f/5
//f/9//6//r/+v/6//j/+f/5//r/+v/5//n/+f/5//n/+f/5//r/+v/7//v/+//7//v/
+//5//n/+v/6//3///8BAAQABAAEAAQABAADAAMAAwADAAAA//////7//f/7//r/+f/6
//n/+P/4//f/9//3//f/+f/5//j/+P/4//j/+P/4//j/+P/3//f/9//4//j/+P/4//j/
9//3//X/7v/q/+v/6//u//X//P8GABIAIwA5AFEAZwB7AJEAoQCfAIsAYwAzABMAAgD4
//H/6//q/+f/4//k/+T/5//t/+//8P/x//X/9f/z//b/9v/0//b/9//3//f/9f/1//X/
9f/1//X/9f/1//X/9v/2//b/9f/1//b/9v/1//X/9v/2//b/9v/1//X/9f/1//X/8//1
//X/9v/2//b/9v/2//b/9f/1//X/9f/1//X/9v/2//b/9v/2//b/9v/2//b/9//3//f/
9//4//r/+v/6//3//f/9//z//P/6//v//P/9////AAABAAQABQAGAAcACAAGAAYABgAJ
AAkACgALAAwADAAMAA0ADQAPABAAEAARABEAEQAQABAAEQASABQAFQAVABUAFwAXABUA
FAAUABMAEAAPAA4ADAAKAAgACAAIAAYABAAEAAMAAgAAAAAAAAD8//z/+v/6//r/+v/6
//r/+P/4//n/+f/5//n/+f/5//v/+v/6//r/+v/5//n/+v/4//j/+P/4//j/9//3//j/
+P/4//j/9//5//n/+f/5//f/9v/2//f/9//3//f/9//3//f/9//3//n/+f/5//n/+P/4
//j/+P/1//X/9P/0//b/9v/3//f/9f/1//X/9f/3//f/+P/4//n/+f/5//n/+//7//v/
+//4//j/+f/5//n/+f/5//n/9//3//j/+P/5//j/+P/5//n/+f/6//r/+P/6//r/+P/4
//r/+v/6//j/+P/4//j/+P/4//j/+P/4//j/9//3//f/+P/4//j/+v/6//r/+v/4//f/
9//3//f/+P/5//n/9v/2//b/9v/2//b/9//3//X/9f/1//b/9v/4//b/9v/2//b/9v/2
//b/9v/0//T/9P/0//b/9//2//f/9v/2//b/9v/2//f/9//4//j/9//3//f/9//3//f/
9//2//b/9//3//X/9f/1//X/9//3//j/+P/4//n/+v/8/wAAAAAAAAAA/f/9//3//f/+
//3//f/8//v/+f/4//f/9v/1//T/9P/1//X/9f/1//X/9f/0//T/9P/0//T/9P/y//L/
8f/x//P/9P/0//T/9P/0//P/8//v/+7/6v/j/+X/7P/x//L/+v8CAA8AIQA3AEsAXQBz
AIkAlQCNAHMASQAfAAQA9v/r/+X/4v/h/9//3P/a/93/3//l/+r/7f/r/+3/8f/w//D/
8P/u/+//7//v/+3/7f/t/+3/7//v/+//7//v//D/8P/w/+3/7f/u/+7/7//v//D/8P/w
//D/7//v/+//7//v/+3/7//v//D/8P/u/+7/7v/u/+7/7//w//H/7//v//D/8P/w//D/
8P/w//D/8P/w//H/8//z//P/9P/0//T/9P/3//X/9f/0//T/9v/3//j/+f/6//r/+v/8
//3//v///wAAAgACAAIABQAFAAYABwAIAAYABgAHAAcACAAKAAsADQANAA0ADAAMAAoA
CgALAAsADAANABAAEQANAAwADAALAAkACQAJAAgABAACAAIAAgACAAAAAAD///7//P/8
//z/+v/6//j/+P/4//j/+P/4//b/9v/3//f/9//3//f/9//1//T/9P/0//T/8//z//T/
9P/0//T/9P/0//P/8//0//T/9P/0//P/9f/1//X/9f/1//T/9P/1//P/8//z//P/8//z
//P/8//z//P/8//z//T/9P/0//T/8//z//L/8v/0//T/9f/1//X/9f/1//X/9f/1//b/
9v/1/w==
         </WaveFormData>
      </LeadData>
      <LeadData>
         <LeadByteCountTotal>10000</LeadByteCountTotal>
         <LeadTimeOffset>0</LeadTimeOffset>
         <LeadSampleCountTotal>5000</LeadSampleCountTotal>
         <LeadAmplitudeUnitsPerBit>4.88</LeadAmplitudeUnitsPerBit>
         <LeadAmplitudeUnits>��V</LeadAmplitudeUnits>
         <LeadHighLimit>2147483647</LeadHighLimit>
         <LeadLowLimit>268435456</LeadLowLimit>
         <LeadID>II</LeadID>
         <LeadOffsetFirstSample>0</LeadOffsetFirstSample>
         <FirstSampleBaseline>0</FirstSampleBaseline>
         <LeadSampleSize>2</LeadSampleSize>
         <LeadOff>FALSE</LeadOff>
         <BaselineSway>FALSE</BaselineSway>
         <ExcessiveACNoise>FALSE</ExcessiveACNoise>
         <MuscleNoise>FALSE</MuscleNoise>
         <LeadDataCRC32>2064124797</LeadDataCRC32>
         <WaveFormData>
/v/+//7//v/+//7//v/+//3//f/8//z///////////////////////////8AAAEAAAAB
AAMABAAIAAkACQAIAAUABQAFAAUABQAGAAYACAALAAwADgAOAAwADAANABEAEwATABMA
EwATABMAEQAQAA8ADQAKAAkABwAIAAkACQAGAAQAAgAAAP7/+//7//r/+v/6//r/+//5
//j/+P/4//r/+f/5//r/+v/6//n/+f/6//r/+v/6//r/+//8//3/AQAMABgAHwAiACMA
JwAwAD0ARgBQAFwAbACAAI8AewA6APn/1f/C/7z/xf/L/8//1//g/+b/5//e/9b/0P/R
/9n/4v/p//D/9P/6//z//P/4//b/9v/2//b/9v/2//f/9//1//b/9v/2//X/9f/2//b/
+P/4//j/+P/5//n/+f/5//f/9//3//f/9//3//f/9v/2//b/9v/2//X/9//1//X/9f/1
//X/9f/3//f/9//3//f/9//3//j/+P/4//n/+f/3//f/9//3//j/+f/5//n/+f/6//r/
+//6//v//P/9//7/AAABAAQABAAEAAQABQAGAAYABgAIAAkACwAMAA0ADwAPAA8AEQAS
ABMAFAAVABYAFwAXABcAGQAYABgAGAAYABgAGQAZABcAFgAUABMAEwAUABMAFAASABEA
DgANAAkABwAHAAcAAwADAAEAAAABAP///v/9//7//f/8//z/+f/5//r/+v/5//n/+f/5
//n/+P/3//f/9f/1//X/9f/3//b/9v/2//b/9v/2//b/9P/0//P/8//z//T/9P/0//b/
9f/1//b/9v/2//b/9v/1//X/9f/1//f/+P/4//j/+P/5//n/+f/5//r/+v/6//r/+//7
//z//v////////8BAAIAAgACAAAAAAAAAAAA/v/+//7//f/+/wAAAgADAAEAAQAAAAAA
AAAAAAAAAAAAAAAAAAABAP//////////AAAAAAAAAAAAAAAAAAAAAAIAAgABAAEA////
///////////////////////////////////////+//7//v/9////AAAAAAAA/P/8//3/
/f////////////3//f/9//3///8AAAAA//////////////7//v/+//7//v/+//3//f/8
//7////////////////////9//3//f/+/wEAAgADAAUABgAIAAkACQAIAAcABwAHAAUA
BQAGAAYACgALAAwADgAOAAwADAANABMAFQAVABUAFAATABIADwAQAA0ACwAIAAUABQAG
AAcACAAIAAcABgAEAAIA//////z//P/8//z///////7//v/8//z/+//7//r/+v/6//n/
+//8//z//P/8//z//f/+////BwAQABwAJQAmACcAKwA0AEEASgBUAGIAdACKAJcAewA2
APn/2f/I/8r/1//d/+P/6//u/+7/5//a/9L/1P/X/9//6P/v//T/+P/+/wAA/v/6//j/
+P/4//j/9v/2//f/9//3//j/+P/4//n/+f/6//r/+v/6//r/+v/7//v/+//7//v/+//7
//v/+f/5//n/+P/4//j/+P/4//f/+f/3//f/9//3//f/9//3//f/9//3//n/+f/5//r/
+P/4//n/+f/5//n/+f/5//r/+//7//v//f/+//7////+////AAABAAMABAAEAAYABwAI
AAkACwAKAAoACgAMAA8AEQASABMAFQAVABUAFwAWABcAGAAZABoAGwAbABsAHQAcABwA
HAAcABwAHQAdAB0AHAAaABkAGAAYABYAFgAUABMAEAAPAA4ADQAOAA8ACwALAAkACAAH
AAUABAADAAQAAwACAAIA/////wAAAAD//////////////v/9//3/+//7//v/+//7//r/
+v/6//r/+v/6//r//P/8//v/+//5//r/+v/6//r/+f/5//r/+//8//3//v/9//3//f/9
////AAAAAAAA/v////////8BAAIAAgACAAIAAwADAAQAAgADAAMAAwAFAAYABgAGAAgA
CAAIAAgABgAGAAYABQAFAAYABwAHAAcABwAGAAYACAAIAAgACAAGAAYABgAHAAUABQAF
AAUABQAGAAcACAAGAAYABgAGAAQABAADAAMAAwADAAMAAwADAAMAAwADAAUABQAFAAUA
AwADAAMAAwAEAAQABAADAAEAAgACAAIAAAAAAAEAAQADAAMAAwADAAMAAwADAAMAAQAC
AAIAAQADAAMAAwADAAMABAACAAIAAgACAAIAAQABAAAAAAABAAEAAQABAAEAAQABAP//
/////wAAAwAEAAUABwAIAAoACwALAAoACQAJAAkACwALAAwADAAMAA0ADgAQABIAEAAQ
ABEAFQAXABcAFwAXABcAFwAVABQAEQAPAAwACwALAAwADQALAAoACAAGAAQAAgD/////
AAAAAAAAAAABAAEAAAAAAP7//v/9//3//v/+//7//f/9//7//v/+//z//P/9//7/AwAJ
ABQAIAAnACoAKwAxADoAQwBOAFoAagB8AJQAowCHAEIABQDh/87/zv/b/9//3//l/+j/
5v/f/9T/0P/S/9f/4f/q//P/+P/8/wAAAAD6//j/+P/4//j/+P/4//j/+f/5//f/+P/4
//j/+f/5//r/+v/6//r/+v/6//n/+f/5//n/9//3//f/9//5//n/+f/4//j/+P/4//j/
9//5//f/9//5//n/+f/5//f/9//3//f/9//3//f/+P/6//r/+//7//n/+f/5//n/+v/7
//v/+//7//z//P/9/wAAAQACAAMAAQACAAIABAAHAAgACQALAAwADAAMAA4ADwARABIA
EwAVABUAFQAXABYAFwAYABkAGgAbABsAGwAbABoAGgAaABwAHAAdAB0AHQAcABoAGQAY
ABgAFgAWABYAFQASABEADQALAAsACwAJAAkABwAGAAUAAwACAAEAAgABAAAAAAD9//3/
/v/+//v/+//7//v/+//6//n/+f/5//n/+f/5//f/9v/2//b/+P/4//j/+P/4//j/9//3
//X/9v/2//b/+P/3//f/+P/4//j/+P/4//v/+//7//v/+f/6//r/+v/6//v/+//7//v/
/P/8//z/+v/7//v//P/+////////////AAAAAAAAAAAAAAAAAAAAAAAAAAD/////AAAB
AAEAAwADAAIAAgACAAIAAgACAAAAAAAAAAEAAQABAAEAAQAAAAAAAAAAAAAAAAAAAAAA
AAAAAP////8BAAEAAQABAP///////////////////////////////wAAAAAAAP///f/+
//7//v/8//z//f/9//3//f/9//3//f/9//3//f/9//7//v/9//3//f/9//3/////////
/v/8//z//P/8//z//P/8//v/+//6//z//f/9//3//f/9//3//f/7//v/+//8//3//v//
/wEAAgAEAAUABQAEAAMAAwADAAMAAwAEAAQABgAHAAgACgAKAAgACAAJAA0ADwAPAA8A
DwAPAA8ADQAMAAkABwAEAAEAAQACAAMABQAEAAIAAAD+//z/+f/5//j/+P/4//j/9//3
//b/9v/4//j/9//3//b/9v/2//X/9//4//j/+P/4//j/+f/6//n///8KABQAGwAeACEA
JQAuADkARABQAGAAcACEAJcAjQBQAA0A5f/M/77/xf/J/8f/yf/O/9L/0//M/8T/xv/P
/9f/4P/n/+r/8P/2//b/9P/w//D/8P/w//D/8P/w//H/8f/x//L/8v/y//H/8f/y//L/
8P/w//D/8P/x//H/8f/x/+//7//v/+//8f/x//H/8P/u/+7/7v/u//H/8//x//H/7//v
/+//7//x//H/8f/x//H/8f/x//L/8P/w//H/8f/x//H/8f/x//L/8//z//P/9f/2//b/
9//4//n/+v/7//v//P/8//7///8AAAEAAwAGAAYABgAIAAcACQAKAAsADwAPAA8AEQAS
ABMAFAAVABUAFQAUABMAFAAUABUAFgAWABYAFwAXABcAFgAUABMAEgASABAAEAAOAA0A
CgAJAAcABQAFAAUAAQABAP///v/9//v/+v/5//j/9//2//b/9f/1//b/9v/1//X/9f/1
//P/8v/x//H/8f/x//H/8f/x//D/8P/w//D/8P/w//D/8P/w/+//7//v//D/8P/w/+7/
7f/t/+7/8P/w//D/8P/x//H/8f/x//H/8v/y//L/9P/1//X/9f/z//T/9P/0//T/9f/1
//b/9v/3//f/9//3//j/+P/4//j/+P/4//j/+v/6//r/+f/5//r/+//7//v/+//6//r/
+P/4//j/+P/6//r/+v/7//n/+f/5//n/+P/4//j/+P/4//j/+P/4//j/+P/3//f/9//3
//f/9//3//f/9//3//f/9//3//f/9//3//f/9//4//j/+P/3//b/9v/1//T/9P/0//X/
9f/1//X/9f/1//X/9f/1//X/9f/2//b/9f/1//X/9f/1//X/9f/1//T/9P/0//T/9f/z
//T/9P/0//T/9P/0//P/8//y//T/9f/1//X/8//z//P/8//1//X/9f/2//f/+P/5//v/
/P/+///////+//3//f/9//v/+//8//z/AAABAAIABAACAAAAAAABAAcACQAJAAkABwAH
AAcABQAEAAEA///8//z//f///wEAAAD+//v/+P/4//b/8//z//T/9P/0//T/8//z//L/
8v/w//D/7//v//L/8v/y//H/8f/y//L/8v/y//L/8//0//v/BQAQABgAGQAcACEAKQA0
AEEATgBcAGwAgACSAIEAQwACANv/w/++/8T/xf/D/8f/y//O/87/x//A/8T/zv/X/93/
5P/r//D/8v/w/+7/7P/q/+n/6v/r/+z/6v/q/+v/6//t/+7/7v/u/+v/6//s/+z/7v/u
/+7/7v/r/+v/6//r/+v/6//r/+v/7f/t/+3/7P/q/+r/6v/q/+3/7//t/+3/7f/t/+3/
7f/r/+v/6//r/+v/6//r/+z/7v/u/+//7//v/+//7//v//D/8f/x//H/8//0//T/9f/2
//f/+P/5//f/+P/4//r//P/+/wAAAwAEAAQABAAGAAcACQAKAAsACwALAAsADQAMAA0A
DgAPABIAEwATABMAEwASABIAEgASABIAEwATABMAEgAQAA8ADAAMAAoACgAKAAkABgAF
AAMAAQABAAEA/f/9//v/+v/7//n/+P/3//b/9f/0//T/8f/x//L/8v/x//H/8f/x//H/
8P/v/+//8f/x//H/8f/v/+7/7v/u/+7/7v/u/+7/7v/u/+3/7f/v//D/8P/w//D/7//v
//D/8P/w//D/8P/w/+//7v/t/+//8P/w//D/8P/x//H/8f/x//L/8v/y//L/8//z//T/
9P/1//X/9f/1//b/9v/2//b/9v/2//b/9v/2//b/9f/1//b/9//3//X/9f/0//T/9v/2
//b/9v/2//b/9v/3//f/9//3//f/9P/0//T/9P/2//b/9v/2//b/9v/1//X/9f/1//X/
9f/1//X/9f/1//X/9f/1//X/9f/1//X/9f/0//T/9P/z//P/9P/0//T/8v/y//P/8//z
//P/8//z//P/8//z//P/8//0//T/8//z//P/8//z//H/8f/x//D/8v/0//T/9P/0//T/
9P/0//T/8//z//L/8v/z//P/8//x//H/8f/x//H/8f/x//L/9f/2//f/+f/4//r/+//7
//z/+//7//v/+//7//z//P/+////AAACAAIAAAAAAAEAAwAFAAUABQAHAAcABwAFAAMA
///8//j/+f/5//r/+//9//z/+v/4//b/9P/x//H/7v/u/+7/7v/x//H/8P/w//L/8v/x
//H/8P/w//D/7//x//L/8v/y//D/8P/x//L/+f8BAAwAGAAbABoAHwAnADIAOwBGAFIA
XgBwAIIAgQBPAAoA2//D/7b/uP+7/7//x//N/9L/0v/N/8T/wv/I/8//1f/c/+P/6v/u
//D/8P/u/+z/6v/q/+r/6v/r/+z/7v/v/+3/7v/u/+7/7//v//D/8P/u/+7/7v/u/+//
7//v/+//7//v/+//7//v/+//7//u/+7/7v/u/+7/7//x/+//7//v/+//7//v//H/8f/x
//H/8f/x//H/8v/w//D/8f/x//H/8f/x//H/8//1//b/9//4//j/9//3//r/+//8//3/
/f/+//7/AAADAAQABQAHAAgACAAIAAoACQALAAwADQAPAA8ADwARABQAFQAWABcAFgAX
ABcAFwAZABgAGAAYABYAFgAXABcAGQAYABYAFQAWABYAFAAUABIAEQAOAA0ACQAHAAcA
BwAHAAcABQAEAAMAAQAAAP//AAD///7//v/9//3//v/+//v/+//7//v/+//6//n/+f/5
//n/+f/5//n/+P/4//j/+v/6//r/+v/6//r/+f/5//n/+v/6//r/+v/5//n/+v/4//j/
+P/4//v/+//7//v/+f/6//r/+v/8//3//f/9//3//v/+//7//v//////AAAAAAEAAQAB
AAMABAAEAAQAAgACAAIAAgADAAQABQAFAAMABAAFAAUABQAFAAQABAAEAAQABAAEAAQA
BAAEAAUABwAHAAcABwAGAAYABgAGAAYABgAGAAYABgAGAAUABQAFAAUABQAFAAUABQAF
AAUAAwADAAMAAwAFAAUABQAFAAQABAAEAAMABQAGAAYABgAEAAQABQAFAAMAAwADAAMA
AwADAAMAAwABAAIAAgABAAMABAACAAIAAgACAAQAAwADAAIABAAFAAUABQADAAMAAwAD
AAUABQAFAAYABwAIAAkACwAMAA4ADwAPAAwACwALAAsACwALAAwADAAQABEAEgAUABQA
EgASABMAFwAZABkAGQAbABsAGwAZABYAEwARAA4ADQANAA4ADwARABAADgAMAAoACAAF
AAUABAAEAAQABAADAAMAAgACAAQABAADAAMABAAEAAQAAwADAAQABAAEAAIAAgADAAQA
BwANABoAJAArACoAKwAzADwARwBQAFwAaAB6AI4AmQB5ADIA+f/b/8j/xv/P/9P/2f/h
/+j/7P/p/+D/2P/U/9n/4f/o/+//+P/+/wQABgAEAAAA/f/8//v/+v/8//z//f/9//v/
/P/8//z//f/9//7//v/8//z//P/8//3//f/9//3//f/9//3//f/7//v/+//6//r/+v/6
//r/+//9//v/+//7//v/+//7//v/+//7//v/+//7//v//P/6//r/+//7//3//f/9//3/
AAABAAEAAQABAAIAAgADAAQABQAGAAcABwAIAAgACgAJAAoACwANABAAEAAQABIAEwAV
ABYAFwAXABcAFwAZABgAGQAaABsAGgAbABsAGwAbABoAGgAaABgAGAAZABkAGwAaABgA
FwAWABYAFAAUABQAEwAQAA8ADQALAAsACwAIAAcABAACAAIAAQABAAEAAAD///7//v/7
//v//P/8//n/+f/5//n/+f/4//f/9//5//n/+f/5//f/9v/2//b/9//4//n/+v/4//j/
9//3//f/+P/4//j/+P/3//f/+P/4//j/+P/4//v/+//7//v/+f/6//r/+v/6//v/+//7
//v//P/8//z//P/9//3//v/8//3//f/9////AAAAAAAAAAAAAAAAAAACAAIAAgABAP//
AAABAAEAAQABAAAAAAAAAAAAAAAAAAAAAAAAAAEA//////////8AAAAAAAAAAAIAAgAC
AAIAAAAAAP////8BAAEAAQABAAEAAQABAAEAAQABAAEAAQD//////////wAAAAAAAP//
AQACAAIAAgAAAAAAAQABAP//////////AQABAAEAAQD//wAAAAD/////AgACAAIAAgAC
AAIAAQABAAAAAAABAAEAAQABAAEAAQABAAEAAQABAAIAAQACAAMABQAGAAgACQAJAAoA
CQAJAAkABwAHAAgACAAMAA0ADgAQABAADgAOAA8AEwAVABUAFQATABMAEwARABIADwAN
AAoABwAHAAgACQAJAAgABgAEAAIAAAD9//3//v/+//7//v/9//3//P/8//7//v/9//3/
/P/8//z/+//7//z//P/8//7//v///wAABQALABYAIAAlACYAKwAvADoARQBQAFwAagB6
AJIAmwBtACIA7//V/8j/0P/d/+H/5f/r/+7/7P/j/9b/0P/S/9n/4f/o//H/+P/8//7/
AAD+//j/9v/2//b/9v/4//j/+f/5//n/+v/6//r/+f/5//r/+v/4//j/+P/4//n/+f/5
//n/9//3//f/9//3//f/9//2//j/+P/4//j/9//5//f/9//3//f/9//3//n/+f/5//n/
+f/5//n/+v/6//r/+//7//v/+//7//v/+v/7//v/+////wAAAAABAAIAAwAEAAUAAwAE
AAQABgAJAAoACwANAA4ADgAOABAADwARABIAEwAVABUAFQAXABgAGQAaABsAHgAfAB8A
HwAdABwAHAAcAB4AHgAfAB8AHwAeABwAGwAaABoAGAAYABYAFQASABEADQALAAsACwAL
AAsACQAIAAcABQAEAAMAAgABAAAAAAD/////AAAAAP3//f/9//3////+//3//f/7//v/
+//7//3//P/8//z/+//6//n/+P/6//r/+f/5//v//P/8//z//P/7//v//P/6//r/+v/6
//v/+//7//v/+//8//z//P/+/////////wEAAgACAAIAAQABAAAAAAACAAMAAwADAAMA
BAAEAAQABAAEAAQABAAEAAQABAADAAEAAgADAAMABQAFAAQABAAEAAQABAAEAAQABAAE
AAUAAwADAAMAAwAEAAQABAAEAAIAAgACAAIAAgACAAEAAQABAAEAAQABAAEAAQABAAEA
AwADAAMAAwABAAEAAQABAP7//v/+//3///8AAAAAAAD+//7/////////////////////
/////////wAAAAD//wEAAQAAAP7//v/+//7//v/9//3//P/+////////////////////
////////AAABAAIAAwAFAAYACAAJAAkACgAJAAkACQAHAAcACAAIAAoACwAMAA4AEAAO
AA4ADwARABMAEwATABEAEQARAA8ADgALAAkABgAFAAUABgAHAAcABgAEAAIAAAD+//v/
+//6//r/+v/6//3//f/8//z//P/8//v/+//6//r/+v/5//v//P/8//z//P/8//3//v8B
AAsAFgAgACMAJgArADUAQABHAFIAYgB0AIgAnACVAF0AGgDx/9n/0P/Y/93/3//l/+f/
5P/g/9X/zP/O/9T/2f/h/+7/8//2//j/+v/6//b/9P/0//T/9P/0//T/9P/1//X/9f/2
//b/9v/1//X/9v/2//T/9P/0//T/9f/1//X/9f/1//X/9f/1//X/9f/1//T/8v/y//L/
8v/1//f/9f/1//P/8//z//P/9f/1//X/9f/1//X/9f/2//b/9v/3//f/9//3//f/9//4
//n/+f/5//v//P/8//3//v///wAAAQADAAQABAAGAAUABgAHAAkADAAMAAwADgARABMA
FAAVABYAFQAUABUAGAAZABoAGwAaABsAGwAbAB0AHAAcABwAHAAcAB0AHQAdABwAGgAZ
ABYAFgAUABQAEgARAA4ADQALAAkACQAJAAcABwAFAAQAAwABAAAA///+//3//P/8//v/
+//8//z/+f/5//n/+f/5//j/9//3//f/9//3//f/9//2//b/9v/2//b/9v/2//T/9P/z
//P/8//0//T/9P/2//X/9f/2//T/9P/0//T/9f/1//X/9f/1//b/9v/2//j/+f/5//n/
9//4//j/+P/4//n/+f/6//j/+f/5//n/+//8//z//P/8//z//P/8//z//P/8//v/+//8
//3//f/9//3//P/8//z//P/8//z//P/8//z//f/7//v/+//7//r/+v/6//r/+v/6//r/
+v/6//r/+f/5//v/+//7//v/+f/5//n/+f/5//n/+f/5//n/+f/5//n/+P/4//j/9//3
//j/+P/4//b/9v/3//f/9//3//f/9//5//n/+f/5//f/+P/4//f/+f/5//j/+P/4//j/
+P/2//X/9f/0//b/9//3//f/9f/1//X/9f/3//f/9//4//n/+v/7//3//v8AAAEAAQD+
//3//f/9//3//f/+//7/AAABAAIABAAEAAIAAgADAAUABwAHAAcABwAHAAcABQAEAAEA
///8//v/+//8//3//f/8//r/+P/2//T/8f/x//L/8v/y//L/8f/x//D/8P/y//L/8f/x
//D/8P/w/+//7//w//D/8P/w//D/8f/y//X//f8IABQAGwAaAB0AJQAwAD0ASgBUAGAA
dACKAI8AZwAgAOv/zf++/77/xf/D/8X/y//O/87/yf/C/8L/yP/P/9n/4v/n/+z/8P/y
//D/7v/s/+z/7P/s/+z/6v/q/+v/6//r/+z/7P/s/+v/6//s/+z/7P/s/+z/7P/t/+3/
7f/t/+v/6//r/+v/7f/t/+3/7P/s/+z/7P/s/+v/7f/r/+v/6//r/+v/6//r/+v/6//r
/+3/7f/t/+7/7v/u/+//7//v/+//7//v//D/8f/x//H/8f/y//L/8//0//X/9v/3//n/
+v/6//z//f/+////AQACAAIAAgAEAAcACQAKAAsACwALAAsADQAMAA0ADgAPABAAEQAR
ABEAEwASABIAEgASABIAEwATABMAEgAQAA8ADgAOAAwADAAKAAkABgAFAAMAAQABAAEA
/f/9//v/+v/5//f/9v/1//b/9f/0//T/8//z//T/9P/v/+//7//v/+//7v/t/+3/7f/t
/+3/7f/v/+7/7v/u/+z/7P/s/+z/7P/s/+v/6//t/+7/7v/u/+z/6//r/+z/7v/u/+7/
7v/t/+3/7f/t/+3/7v/u/+7/8P/x//H/8f/v//D/8P/w//D/8f/x//L/8v/z//P/8//x
//L/8v/y//D/8P/w//D/8f/y//P/8//x//L/8//z//P/8//y//L/8v/y//L/8v/0//T/
9P/1//P/8//z//P/8v/y//L/8v/y//L/8v/y//L/8v/x//H/8f/x//H/8f/x//H/8f/x
//H/8f/x//H/8f/x//H/8f/w//D/8P/v//H/8v/y//L/8P/w//H/8f/x//H/8f/x//H/
8f/x//H/7//w//D/7//v/+//7//v/+7/7v/u/+7/7v/w/+//7//u/+7/7//v/+//7//v
/+//7//x//H/8f/y//H/8v/z//X/9P/2//f/9//4//f/9//3//f/9//4//j/+v/7//z/
/v/9//r/+f/5////AQABAAEAAQABAAEA///8//n/9//0//X/9f/2//f/9f/0//L/8P/w
/+7/6//r/+z/7P/s/+z/6//r/+r/6v/s/+z/6//r/+z/7P/s/+v/6//s/+z/7P/s/+z/
7f/u//f/AQAOABYAFwAYAB8AKQAyAD0ASgBUAGQAdgCCAGcAIwDo/8n/tf+0/7r/u/+/
/8f/zf/O/8r/v/+8/8D/xv/P/9n/4P/l/+z/8P/u/+r/5P/k/+P/5P/l/+b/6P/o/+n/
6f/p/+r/6v/q/+n/6f/q/+r/6v/q/+r/6v/n/+f/5//n/+n/6f/p/+n/6f/p/+n/6P/o
/+j/6P/o/+n/6//p/+n/6f/p/+n/6f/p/+n/6f/p/+v/6//r/+z/6v/q/+v/6//r/+v/
6//r/+7/7//v/+//8f/y//L/8//0//X/9v/3//f/+P/4//r//f/+////AQABAAAA//8A
AAMABQAGAAcACQAJAAkACwAMAA0ADgAPAA4ADwAPAA8AEQAQABAAEAAQABAAEQARABEA
EAAOAA0ACgAKAAgACAAGAAUAAgABAP///f/9//3/+f/5//f/9v/3//X/9P/z//T/8//y
//L/7//v//D/8P/t/+3/7f/t/+3/7P/r/+v/7f/t/+3/7f/t/+z/7P/s/+r/6v/q/+r/
7P/s/+v/6//r/+z/7P/s/+z/6//r/+z/7P/s/+z/7P/r/+v/6//r/+3/7v/u/+7/7P/t
/+3/7f/t/+7/7v/u//D/8f/x//L/8P/x//H/8f/x//L/8v/y//T/9P/0//T/9v/2//b/
9f/3//j/+f/5//j/9//1//T/9P/0//T/9P/2//b/9v/3//f/9//3//f/9P/0//T/9P/0
//T/9P/0//T/9P/z//P/8//z//P/8//1//X/9f/1//P/8//z//P/8//z//P/8//0//T/
9P/z//H/8v/y//L/8v/y//P/8//z//P/8//z//P/8//z//P/8//0//L/8v/y//L/8v/x
//H/8P/w//H/8f/x//P/8//z//P/9f/1//X/9v/1//b/9//5//j/+v/7//v/+v/5//n/
+f/7//v//P/8//z//f/+/wAAAgAAAAAAAQADAAUABQAFAAUABQAFAAMAAgD///3/+v/5
//n/+v/7//3//P/6//j/9P/y/+//7//w//D/8P/w//H/8f/w//D/7v/u/+3/7f/w//D/
8P/v/+3/7v/u/+7/8P/w//H/8v/1//v/BgASABcAGgAdAB8AKAAzAD4ASgBWAGYAegCD
AFsAEgDd/8P/tP+0/73/w//H/8//1v/Y/9X/yv/C/8T/yf/R/9r/3//k/+r/7v/w//D/
7P/o/+j/6P/o/+r/6v/r/+v/6//s/+z/7P/t/+3/7v/u/+3/7P/r/+r/6f/p/+n/6f/p
/+n/6f/p/+v/6//r/+r/6v/q/+r/6v/r/+3/6//r/+v/6//r/+v/6//r/+v/6//r/+v/
6//s/+z/7P/t/+3/7f/t/+3/7f/w//H/8f/x//H/8v/y//P/9P/1//b/9//3//j/+P/6
//v//P/9////AgACAAIABAAHAAkACgALAAwACwAKAAsADAANAA4ADwAOAA8ADwAPABEA
EAAQABAAEAAQABEAEQAPAA4ADAALAAwADAAKAAoABgAFAAIAAQABAP////////v/+//5
//j/9//1//T/8//y//H/8P/w/+//7//w//D/7f/t/+3/7f/t/+z/6//r/+v/6//r/+v/
6//q/+r/6v/o/+j/6P/o/+j/6P/n/+f/6f/q/+r/6v/o/+f/5//o/+r/6v/q/+r/6//r
/+v/6//p/+r/6v/q/+r/6//r/+v/6//s/+z/7P/u/+//7//w/+7/7//v/+//7//w//D/
8P/u/w==
         </WaveFormData>
      </LeadData>
      <LeadData>
         <LeadByteCountTotal>10000</LeadByteCountTotal>
         <LeadTimeOffset>0</LeadTimeOffset>
         <LeadSampleCountTotal>5000</LeadSampleCountTotal>
         <LeadAmplitudeUnitsPerBit>4.88</LeadAmplitudeUnitsPerBit>
         <LeadAmplitudeUnits>��V</LeadAmplitudeUnits>
         <LeadHighLimit>2147483647</LeadHighLimit>
         <LeadLowLimit>268435456</LeadLowLimit>
         <LeadID>V1</LeadID>
         <LeadOffsetFirstSample>0</LeadOffsetFirstSample>
         <FirstSampleBaseline>0</FirstSampleBaseline>
         <LeadSampleSize>2</LeadSampleSize>
         <LeadOff>FALSE</LeadOff>
         <BaselineSway>FALSE</BaselineSway>
         <ExcessiveACNoise>FALSE</ExcessiveACNoise>
         <MuscleNoise>FALSE</MuscleNoise>
         <LeadDataCRC32>612787098</LeadDataCRC32>
         <WaveFormData>
9v/2//b/9v/2//b/9v/3//f/9//3//b/9v/2//b/9v/0//X/9f/1//f/9//3//f/+P/5
//r/+//8//z//P/8//z//P/8//z//P/9//3//f////z/+f/3//b/9v/2//T/8//y//H/
8f/u/+3/7P/r/+v/6//r/+z/7P/v/+//8f/z//P/8//z//L/8v/y//L/8//z//P/9P/0
//X/9f/0//L/8v/z//P/8//z//T/9P/1//X/9f/1//f/9//3//r//f8FAA8AGgAkACoA
LQAuADMAPgBFAEMAPAAyACcAHgAhACMAIwApACwAIQATAAsAAQDu/+L/5P/o/+X/3f/Z
/9j/3//m/+z/8f/4//r/+//+/wAAAAAAAAAAAAAAAAAAAAACAAIAAgACAAAA////////
///////////9//7//v/+//7///8AAAAAAgADAAMAAgAAAAEAAQAAAAIAAgACAAIAAwAE
AAQABAACAAMABAAEAAIAAwADAAMABQAFAAUABgAGAAcABwAHAAcABwAHAAcABwAHAAYA
BgAGAAYABgAGAAYABgAGAAYABQAFAAMAAgACAAIAAQAAAAEAAAD///7//f/8//v/+v/5
//j/9//2//X/9P/z//L/8f/w/+//7//v/+//7//v//H/8f/x//L/8v/z//P/9P/1//X/
9f/2//f/+P/4//j/+f/5//n/+v/5//n/+f/4//j/+f/5//n/+v/6//r/+f/5//n/+f/5
//v/+v/6//r/+v/7//v/+v/8//z//P/8//z/+//7//v//P/8//z//P/+//7//v//////
/v/+//7/AAAAAAAAAAAAAAAAAQABAAEAAQABAAEAAAAAAAAA//8BAAIAAgABAAEAAQAB
AAEAAQACAAIAAQD//////////wEAAQABAAEAAQABAAEAAQABAAAAAAAAAAAAAAAAAAAA
/v/9//3//f/////////////////+//7/AAD///////////////////3//f/9//3/////
//////////7//v/+//7//v/+//7//f/8//r/+f/3//f/9//3//n/+f/5//n/+P/4//n/
+f/3//f/9//3//n/+f/4//j/+P/4//j/+P/4//j/+v/6//j/+P/4//j/+P/5//n/+f/5
//j/+P/4//j/+P/4//n/+f/5//n/+f/5//n/+v/7//z//f/+//7//v/+//7//v/+//7/
/v////////////z/+f/3//b/9v/2//b/9f/0//P/8//y//H/8P/v/+//7//v/+7/8P/z
//P/9//3//f/9//3//b/9v/2//b/9//3//f/+P/4//n/+f/4//j/+P/5//n/+f/5//r/
+v/7//v/+//7//v//f/9//7/BQAPABkAJAAuADQANwA4AD0ARgBNAEsAQgA4AC0AKAAv
ADcAOwA9ADYAJQAXABEABQD2//L/9v/0/+//5//j/+T/7f/2//z///8EAAYABwAIAAoA
CgAKAAoACgAKAAoACgAMAAwADAAMAA4ADQANAA0ADwAPAA8ADwANAA4ADgAOAA0ADQAN
AAwACwALAAoACAAIAAkACQAIAAgACAAIAAgACQAKAAoACgAKAAsADAAMAAwADQANAA0A
DQANAA0ADgAOAA8ADwAPAA8ADwAPAA8ADwAPAA4ADgAQABAAEAAQABAAEAAQABAADwAP
AA0ADAAOAA4ADQAMAAsACgAJAAgABwAGAAUABAADAAIAAQAAAAEAAAD///7//f/8//v/
+//5//n/+f/5//v/+//7//z//v//////AAABAAEAAQACAAEAAgACAAIAAwADAAMABAAD
AAMAAwACAAIAAwADAAMABAAEAAQAAwADAAMAAwADAAUABAAEAAQABAAFAAUABAAEAAQA
BAAEAAQAAwADAAMAAgACAAIAAgACAAIAAgADAAMAAgACAAIABAAEAAQABAAEAAQABQAF
AAMAAwADAAMABgAGAAYABQAFAAYABgAFAAUABQAFAAUAAwAEAAQAAwADAAMAAwADAAMA
AwADAAMAAwADAAMAAwAFAAQABAAEAAIAAgACAAIABAADAAMAAwADAAMAAwADAAEAAQAA
AAAAAAD///////8BAAEAAQABAAEAAQABAAEA//////////8BAAAAAAAAAP7//v/+//7/
AAAAAP///////////////////////////v/+///////////////////////+//7/AAAA
AAAAAAAAAAAAAAAAAP7/AAD+//7//v/+/////////////v/+//7//v/+//7/////////
//////////8AAAEAAgABAAIAAgACAAIAAgACAAIAAgACAAMAAwADAAMAAAD9//v/+v/6
//r/+P/3//b/9f/1//T/8//y//H/8f/x//H/8P/y//X/9f/3//f/9//3//n/+P/4//j/
9v/3//f/9//4//j/+f/5//r/+v/6//v/+//7//v//P/8//3//f/9//v/+//9//3//v8D
AAsAFwAkAC4ANAA1ADQAOwBEAEsARwBAADYAKQAiACsAMwA1ADMALAAZAAkA///z/+b/
5P/q/+j/4//f/9v/3v/n//D/9v/5//7/AAD//wIAAgACAAIAAgAEAAQABAAEAAQABAAE
AAQABgAFAAUABQAFAAUABQAFAAUABgAGAAYABgAHAAgACAAIAAkACQAIAAgACQAJAAgA
BwAGAAUABAAEAAQAAwACAAAAAQACAAIAAgADAAMAAwABAAEAAQACAAIAAwADAAMAAwAD
AAMAAwADAAMAAgACAAQABAAEAAQAAgACAAIAAgABAAEA///+//7//v/9//z/+//6//n/
+P/3//b/9f/0//P/8v/x//D/7//u/+3/7P/p/+j/5//n/+f/5//n/+f/6f/p/+n/6v/q
/+v/6//s/+3/7f/t/+7/7//w//D/8P/x//H/8f/y//H/8f/x//D/8P/x//H/8f/y//L/
8v/x//H/8f/x//H/8//y//L/8v/w//H/8f/w//L/8v/y//L/9P/z//P/8//0//T/9P/0
//L/8v/y//P/8//y//L/8v/0//T/9P/0//T/9P/1//X/9f/1//X/9f/0//T/9P/z//X/
9v/2//X/9f/1//X/9f/1//b/9v/1//X/9f/1//X/9f/1//X/9f/1//X/9f/1//f/9v/2
//b/9v/2//b/9v/2//X/9f/1//P/8//z//P/8//z//L/8v/y//H/8f/x//P/8//z//P/
8//z//P/8//z//P/8//z//P/8v/y//L/8v/y//L/8v/0//T/8//z//P/8//z//P/8f/x
//H/8f/y//L/8//z//P/8//z//P/8//z//L/8v/y//L/8v/y//L/8v/y//L/9P/0//T/
9P/0//T/9P/0//T/9P/z//P/8//z//L/8v/y//L/8v/y//P/8//z//P/8//z//P/9P/1
//b/9//4//j/+P/6//r/+v/6//r/+v/7//v/+//7//j/9f/z//L/8v/y//L/8f/w/+//
7f/s/+v/6v/p/+n/6f/p/+r/7P/v/+//8f/x//H/8f/x//D/8P/w//D/8f/x//H/9P/0
//X/9f/0//T/9P/1//P/8//z//T/9v/3//f/9//1//X/9//3//j/+/8DAA0AGAAiACoA
KwAsADEAPABDAEUAPgA0ACcAHAAhACcAJQAhACAAFQAFAPn/6//a/9D/1P/a/9n/1f/V
/9j/4f/m/+z/8f/2//j/+f/8//7//v/+//7//v/+//7//v/+//7//v/+/wAA////////
//////////8BAAIAAgACAAIAAwAEAAQABAAFAAUABAAEAAUABQAEAAYABgAGAAYABQAG
AAYABgAGAAcACAAIAAgACQAJAAkACQAJAAkACgAKAAsACwALAAsACwALAAsACQAJAAgA
CAAIAAgACAAIAAgACAAIAAgABwAHAAUABAAEAAQAAwACAAEAAAD///7//f/8//v/+v/5
//j/9//2//X/9P/z//L/8f/w/+//7//v/+//7//v/+//7//v//D/8P/x//H/8v/z//P/
8//0//P/9P/0//T/9f/1//X/9v/3//f/9//2//b/9//3//f/9v/2//b/9f/1//X/9f/1
//f/9v/2//b/9P/1//X/9P/2//b/9v/2//b/9f/1//X/9v/2//b/9v/2//b/9v/3//f/
9v/2//b/9v/2//b/9v/4//j/+f/5//f/9//3//f/+P/4//j/9//3//j/+P/3//f/9//3
//f/9//4//j/9//3//f/9//3//f/9//3//f/9//3//f/9//3//b/9v/2//j/+P/4//j/
9v/1//X/9f/1//X/9f/1//X/9f/0//T/9P/z//P/8//z//P/8//z//P/8//z//P/8//z
//P/8//z//L/8v/y//L/8v/y//L/8v/y//H/8f/x//H/8f/x//H/8f/x//H/8P/w//H/
8f/x//H/8f/x//H/8f/w//D/8P/w//D/8P/w//D/8P/w//D/8P/w//D/8P/w//D/8P/y
//L/8P/w//D/8P/x//H/8f/x/+7/7v/u/+7/7v/u/+//7//x//H/8f/x//H/8v/z//T/
9f/2//b/9v/2//b/9v/2//b/9v/3//f/9f/1//L/7//t/+z/7P/s/+r/6f/o/+f/5f/k
/+P/4v/j/+P/4//j/+b/6P/r/+v/6//r/+v/6//t/+z/7P/s/+z/7f/t/+3/7P/s/+3/
7f/s/+z/7P/t/+//7//v//D/7v/v/+//7//v/+//8f/x//b//f8JABUAHgAkACQAJQAu
ADkAQAA7ADUALgAeABUAGgAfABsAFwAVAAoA+//v/9//z//K/9D/0v/Q/83/z//T/9z/
4//o/+7/8f/0//b/9//4//j/+P/4//j/+P/4//j/+P/6//r/+v/6//z/+//7//v/+//7
//v/+//9//7//v/+//z//f/+//7/AAABAAEAAAAAAAEAAQAAAAIAAgACAAIAAQACAAIA
AgACAAMABAAEAAQABQAFAAUABQAFAAUABgAGAAcABwAHAAcABwAHAAcABwAHAAYABgAG
AAYABgAGAAYABgAGAAYABwAHAAUABAAEAAQAAwACAP///v/9//z//f/8//v/+v/5//j/
9//2//X/9P/z//L/8//y//H/8f/x//H/8f/x//H/8f/x//L/9P/1//X/9v/1//X/9f/2
//f/+P/4//j/+f/5//n/+v/5//n/+f/4//r/+//7//v/+v/6//r/+f/7//v/+//7//v/
+v/6//r/+v/7//v/+v/6//r/+v/6//r/+f/5//n/+v/6//r/+v/6//r/+v/7//3//P/8
//z//P/8//z//P/8//z//f/9/////////////v/+//7//f/9//7//v/9////////////
//8AAAAA/////////////wEAAQABAAEA//////////8BAAAAAAAAAAAAAAAAAAAA/v/9
//3//f/////////////////+//7//v/9//3//f/9//3//f/9//3//f/9//3//f/9//3/
/f/9//z//P/8//z//P/8//z//v/+//3//f/7//v/+//7//3//f/9//3//P/8//3//f/9
//3//f/9///////+//7//v/+//7//v/+//7//v/+//7//v/+//7//v/+//7//v/+//7/
/v/+////////////AAAAAAAAAAD+//7/////////////////AQACAAMABAAFAAYABgAG
AAYABgAGAAYABgAGAAcABwAFAAUAAgD///3//P/8//z/+v/5//j/9//3//b/9f/0//X/
9f/1//X/9v/4//v/+////////////////v/+//7//v////////8AAAAAAQABAAAAAAAA
AAEAAQABAAEAAgACAAMAAwADAAMAAwAFAAUACAANABcAIQAsADQAOAA5ADwARQBQAFEA
TQBGADoALQAoAC0ALwAtADEAKgAdABEABwD3/+r/6v/u/+r/5//j/+P/6v/z//j//v8D
AAYACAALAA4ADgAOAA4ADgAOAA4ADgAOAA4ADgAOAA4AEAAPAA8ADwARABEAEQARABEA
EgASABIAEAARABIAEgASABMAEwASABQAFQAVABQAFAAUABQAFAATABQAFAAUABQAFQAW
ABYAFgAXABcAFwAXABcAFwAYABgAGQAZABkAFwAXABcAFwAZABkAGAAYABgAGAAYABgA
FgAWABYAFgAVABUAEwASABIAEgARABAADwAOAA0ADAALAAoACQAIAAcABgAFAAQAAwAC
AAEAAAD///7//f/9//3//f/9//3//f/9//3//v/+//////8AAAEAAQABAAIAAQACAAIA
AgABAAEAAQACAAMAAwADAAIAAgADAAMAAwAEAAQABAADAAMAAwADAAMAAwACAAIAAgAC
AAMAAwACAAIAAgACAAIAAgABAAEAAQACAAIAAgACAAIAAgACAAMAAwACAAIAAgACAAIA
AgACAAIAAgADAAMAAQABAAEAAQAEAAQABAADAAMABAAEAAMAAQABAAEAAQADAAQABAAD
AAEAAQABAAEAAQABAAEAAQABAAEAAQABAP///v/+//7//v/+//7//v/+//3//f/9//3/
/f/9//3//f/9//z//P/8//v/+//7//v/+//7//v/+//7//v/+//5//n/+f/5//n/+P/4
//j/+P/4//j/+P/4//j/9//3//f/9//3//f/9//3//f/9//2//b/9//3//f/9//3//f/
9f/1//T/9P/2//b/9v/2//j/9v/2//b/9v/2//X/9f/1//X/9v/2//b/9v/2//b/9//3
//X/9f/1//X/9f/2//f/+P/5//r/+v/6//r/+v/6//r/+P/4//n/+f/7//v/+P/1//P/
8v/y//L/8P/v/+7/7f/t/+z/6//q/+n/6f/p/+n/6P/q/+3/7f/x//H/8f/x/+//7v/u
/+7/7v/v/+//7//w//D/8f/x//D/8P/w//H/8f/x//H/8v/y//P/8//z//H/8f/z//P/
9v/7/wMADQAaACIAJgApACoALwA4AD0AOQAyACoAHQAWABsAHwAfACMAIgAXAAsAAwD1
/+b/3P/g/+L/3f/V/9P/0v/Z/+D/5v/r/+7/8P/x//T/+P/4//j/+P/4//j/+P/4//j/
+P/4//j/+v/5//n/+f/5//n/+f/5//n/+v/6//r/+v/7//z//P/6//v/+//6//z//f/9
//z//P/8//z//P/9//7//v/+//z//f/+//7//v////////////////8AAAAAAQABAAEA
AQABAAEAAQABAAEAAAAAAAAAAAAAAAAAAAAAAAAAAAABAAEA///+//z//P/7//r/+//6
//n/+P/3//b/9f/0//H/8P/v/+7/7f/s/+v/6v/p/+j/5//n/+f/5//n/+f/6f/p/+n/
6v/q/+v/6//s/+3/7f/t/+7/7f/u/+7/7v/v/+//7//w//H/8f/x//D/8v/z//P/8//0
//T/9P/z//H/8f/x//H/8//y//L/8v/0//X/9f/0//L/8v/y//L/8f/v/+7/7f/u/+7/
7v/u/+7/7v/u/+//8f/w//D/8P/w//D/8P/w//D/8P/x//H/8f/x//H/8f/y//L/8v/x
//P/9P/0//P/8f/x//H/8f/x//L/8v/x//H/8f/x//H/8//z//P/8//z//P/8//z//P/
8v/y//L/8v/y//L/8v/0//P/8//z//P/8//z//P/8//z//L/8v/y//H/8f/x//H/8f/x
//H/8f/x//H/8f/x//H/8f/x//H/8P/w//D/8v/y//L/8v/y//L/8f/x//H/8f/x//H/
8f/x//H/8f/y//L/8//z//H/8f/x//H/8f/x//D/8P/u/+7/7v/u//D/8P/u/+7/7v/u
/+3/7f/t/+3/7v/u/+7/7v/u/+7/7//v/+//7//v/+//7//w//H/8v/x//L/8v/y//T/
9P/0//T/9P/0//X/9f/1//X/8v/v/+3/7P/s/+z/6v/p/+j/5//n/+b/5f/k/+P/4//j
/+P/5P/m/+n/6f/t/+3/7f/t/+3/7P/s/+z/7P/t/+3/7f/u/+7/7//v/+z/7P/s/+3/
7f/t/+3/7v/u/+//7//v/+//7//x//H/9P/7/wUAEQAcACQAKgArACoAMQA6AD8AOQAw
ACYAGwAYACMAKQAtAC0AIgAPAAUA+//v/+L/5P/o/+T/3f/X/9P/2v/j/+j/7P/x//b/
+P/5//r//P/8//z//P/8//z//P/8//z//P/8//z//v/9//3//f////////////3//v/+
//7//v///wAAAAD+///////+/wAAAQABAAAAAgACAAIAAgABAAIAAgACAAIAAwAEAAQA
BAAFAAUABQAFAAUABQAGAAYABwAHAAcABwAHAAcABwAHAAcABgAGAAgACAAIAAgABgAG
AAYABgAFAAUAAwACAAIAAgABAAAA///+//3//P/7//r/+f/4//f/9v/1//T/8//y//H/
8P/x//D/7//v/+3/7f/t/+3/7f/t/+3/7v/u/+//7//w//H/8f/x//L/8//0//T/9P/0
//X/9v/4//f/9//3//b/9v/3//f/9//2//b/9v/1//f/9//3//f/+f/4//j/+P/2//f/
9//2//j/+P/4//j/+P/3//f/9//4//j/+P/4//j/+P/4//n/+f/4//j/+P/4//j/+P/4
//r/+v/7//v/+//7//v/+//6//r/+v/5//v//P/8//v/+//7//v/+//7//z//P/7//v/
+//7//v/+//7//v/+//7//v/+//7//v/+v/6//r/+v/6//r/+v/8//v/+//7//v/+//7
//v/+//7//r/+v/6//n/+f/5//n/+f/5//n/+//7//v/+//5//n/+f/5//v/+v/6//r/
+v/6//r/+v/6//r/+f/5//n/+f/5//n/+f/5//n/+f/4//j/+f/5//n/+f/5//n/+//7
//r/+v/6//r/+v/6//r/+v/6//z//P/8//z/+//7//v/+//8//z//P/8//r/+v/7//v/
+//7//v/+//9//7///8AAP//AAAAAAAAAgACAAIAAgACAAIAAwADAAEAAQD+//v/+//6
//r/+v/4//f/9v/1//P/8v/x//D/8f/x//H/8f/0//b/+f/5//v/+//7//v/+//6//r/
+v/8//3//f/9//z//P/9//3//v/+//7////9//3//f/+//7//////////////wEAAQAE
AA0AFwAjAC4ANgA4ADcAPABHAE4ATQBHAD4AMAAnACoANQA1ADMAMwAkABEABQD7/+v/
5P/q/+z/6P/j/+H/4//s//f//P/+/wMABgAGAAcACgAKAAoACgAKAAoACgAKAAoADAAM
AAwADAAMAAsACwALAAsACwALAAsADQAOAA4ADgAMAA0ADgAOAA4ADwAPAA4ADgAPAA8A
DgAQABAAEAAQABEAEgASABIAEAARABIAEgASABMAEwATABMAEwATABQAFAAVABUAFQAV
ABUAFQAVABUAFQAUABQAFgAWABYAFgAUABQAFAAUABUAFQATABIAEAAQAA8ADgANAAwA
CwAKAAkACAAHAAYABQAEAAMAAgABAAAA///+//3//P/7//v/+//7//v/+//9//3//f/+
//z//f/9//7/AQABAAEAAgABAAIAAgACAAMAAwADAAQAAwADAAMAAgACAAMAAwADAAIA
AgACAAEAAwADAAMAAwADAAIAAgACAAIAAwADAAIAAAAAAAAAAAACAAEAAQABAAIAAgAC
AAIAAAAAAAAAAQADAAIAAgACAAIAAgACAAIAAgACAAMAAwADAAMAAwADAAQABAAEAAMA
AQACAAIAAQADAAMAAwADAAMABAAEAAMAAwADAAMAAwABAAEAAQABAAEAAQABAAEAAQAA
AAAAAAAAAAAAAAAAAP7//f/9//3//f/9//3//f/9//3//P/8//z/+//7//v/+//7//v/
+//7//v/+//7//v/+//7//v/+//6//r/+v/4//j/+P/4//j/+P/3//f/9//3//f/9//3
//f/9//3//b/9v/3//f/9//3//f/9//3//f/9v/2//b/9v/2//b/9P/0//b/9P/0//T/
9P/z//P/8//z//L/8v/y//L/8v/y//P/8//z//P/8//z//H/8v/z//T/9f/2//b/9v/2
//b/9v/2//b/9v/3//f/9//3//T/8f/t/+z/7P/s/+z/6//q/+n/5//m/+X/5P/j/+P/
4//j/+T/5v/p/+n/6//r/+v/6//r/+r/6v/q/+r/6//r/+v/6v/q/+v/6//q/+r/6v/r
/+v/6//r/+z/7P/t/+3/7f/r/+v/7f/t//D/9f///wsAFgAeACIAIwAoADEAOAA9ADkA
MAAkABUAFAAbABsAFQAVAA4A///x/+P/0//G/8j/zv/O/8v/yf/L/9T/3f/i/+b/7f/u
//D/8f/0//T/9P/0//T/9v/2//b/9v/2//b/9v/2//j/9//3//f/9//3//f/9//3//j/
+P/4//j/+f/6//r/+v/7//v/+v/6//v/+//6//z//P/8//z/+//8//z//P/+////AAAA
AP7/////////AQABAAEAAgACAAMAAwADAAMAAwADAAMAAwADAAIAAgAEAAQABAAEAAIA
AgACAAIAAQABAP///v/+//7//f/8//v/+v/5//j/+f/4//f/9v/z//L/8f/w/+//7v/t
/+z/7f/s/+v/6//r/+v/6//r/+3/7f/t/+7/7v/v/+//8P/x//H/8f/y//H/8v/y//L/
8//z//P/9P/1//X/9f/0//T/9f/1//X/9P/0//T/8//1//X/9f/1//X/9P/0//T/9P/1
//X/9P/2//b/9v/2//b/9f/1//X/9v/2//b/9v/0//T/9P/1//f/9v/2//b/+P/4//j/
+P/4//j/+f/5//f/9//3//f/+v/6//r/+f/5//r/+v/5//v/+//7//v/+//8//z/+//7
//v/+//7//v/+//7//v/+//7//v/+//9//z//P/8//z//P/8//z//P/7//v/+//7//v/
+//7//v/+//6//r/+v/5//n/+f/7//v/+//7//n/+f/5//n/+f/5//n/+f/7//r/+v/6
//r/+v/6//r/+v/6//n/+f/5//n/+f/5//n/+f/5//n/+P/4//n/+f/7//v/+//7//n/
+f/4//j/+v/6//r/+v/6//r//P/8//r/+v/6//r/+v/5//n/+f/5//r/+v/6//r/+v/6
//v/+//7//v/+//7//v//P/9//7///8AAAAAAAAAAAAAAAAAAAAAAAABAAEA//////z/
+f/5//j/+P/4//b/9f/0//P/8f/w/+//7v/u/+//8P/x//L/9P/3//f/+f/5//n/+f/5
//j/+P/4//j/+f/5//n/+P/4//n/+f/4//j/+P/5//v/+//7//z/+v/7//v/+//7//v/
/f/9/wIACwAXACEALAA0ADQANQA8AEUATABJAEMAOgAuACUAKAArACkAJwAlABgABwD7
/+3/3//Y/9z/3v/c/9n/2f/h/+j/7//0//r///8CAAIAAwAGAAYABgAGAAYABgAGAAYA
BgAIAAgACAAIAAgABwAHAAcACQAJAAkACQAJAAoACgAKAAoACwAMAAwADAANAA0ADAAM
AA0ADQAMAA4ADgAOAA4ADQAOAA4ADgAOAA8AEAAQABAAEQARABEADwAPAA8AEAAQABEA
EQARABEAEQARABEAEQARABAAEAAQABAAEAAQAA4ADgAOAA4ADwAPAA0ADAAMAAwACwAK
AAcABgAFAAQAAwACAAEAAAD///7//f/8//v/+v/5//j/9//2//X/9f/1//X/9f/1//X/
9f/1//b/9v/3//f/+P/5//n/+f/6//v//P/8//z/+//7//v//P/7//v/+//6//r/+//7
//v/+v/6//r/+f/5//n/+f/5//v/+v/6//r/+P/5//n/+P/4//j/+P/4//j/9//3//f/
+P/4//j/+P/4//j/+P/5//n/+P/4//j/9v/2//b/9v/2//b/9//3//X/9f/1//X/9v/2
//b/9f/z//T/9P/z//P/8//z//P/8//0//T/8//z//P/8//z//H/8f/x//H/8f/x//H/
8f/x//D/8P/w//D/8P/w//D/7v/t/+3/7f/t/+3/7f/t/+v/6//q/+r/6v/p/+n/6f/p
/+n/6f/p/+n/6f/p/+n/5//n/+f/5//n/+b/5v/m/+T/5P/k/+T/5P/k/+P/4//j/+P/
4//j/+P/4//j/+P/4v/i/+P/4//h/+H/4f/h/+H/4f/g/+D/4P/g/97/3v/e/97/3f/d
/93/3f/e/97/3v/e/9z/3P/d/93/2//b/9v/2//b/9z/3f/e/9//4P/g/+D/4P/g/+D/
4P/e/97/3//f/9//3//c/9n/1//W/9b/1v/U/9P/0v/R/8//zv/N/8z/y//L/8v/y//K
/8z/z//P/9P/0//T/9P/0f/Q/9D/0P/Q/9H/0f/R/9D/0P/R/9H/0P/Q/9D/0f/P/8//
z//Q/9D/0f/R/9H/0f/R/9P/0//U/9n/4f/t//j/AAAEAAUACAARABoAHQAZABAACAD7
//T/+//9////AQD+//P/5//d/8//wP+4/7z/vv+3/7H/r/+y/7n/wP/G/8n/zv/O/9H/
1v/W/9b/1v/W/9b/1v/W/9b/1//W/9X/1P/W/9X/1f/V/9X/1f/V/9X/0//U/9T/1P/U
/9X/1v/W/9b/1//X/9b/1v/X/9f/1v/Y/9j/2P/Y/9f/2P/Y/9j/1v/X/9j/2P/W/9f/
1//X/9f/1//X/9j/1v/X/9f/1//X/9f/1//X/9n/2f/Y/9j/2P/Y/9j/2P/W/9b/1v/W
/9X/1f/T/9L/0v/S/9H/0P/P/87/zf/M/8v/yv/J/8j/xf/E/8P/wv/B/8D/v/++/73/
vP+7/7v/u/+7/7v/u/+7/7v/u/+8/7z/vf+9/77/v/+//7//wP+//8D/wP/A/8H/wf/B
/8L/w//D/8P/wv/C/8P/w//D/8L/wv/C/8H/wf/B/8H/wf/B/8D/wP/A/77/v/+//77/
wP/A/8D/wP/A/7//v/+//8D/wP/A/8D/wP/A/8D/wf/B/8D/wP/A/8D/wP/A/8D/wP/A
/8H/wf+//7//v/+//8D/wP/A/7//v//A/8D/v/+//7//v/+//73/vv++/73/v/+//7//
v/+9/w==
         </WaveFormData>
      </LeadData>
      <LeadData>
         <LeadByteCountTotal>10000</LeadByteCountTotal>
         <LeadTimeOffset>0</LeadTimeOffset>
         <LeadSampleCountTotal>5000</LeadSampleCountTotal>
         <LeadAmplitudeUnitsPerBit>4.88</LeadAmplitudeUnitsPerBit>
         <LeadAmplitudeUnits>��V</LeadAmplitudeUnits>
         <LeadHighLimit>2147483647</LeadHighLimit>
         <LeadLowLimit>268435456</LeadLowLimit>
         <LeadID>V2</LeadID>
         <LeadOffsetFirstSample>0</LeadOffsetFirstSample>
         <FirstSampleBaseline>0</FirstSampleBaseline>
         <LeadSampleSize>2</LeadSampleSize>
         <LeadOff>FALSE</LeadOff>
         <BaselineSway>FALSE</BaselineSway>
         <ExcessiveACNoise>FALSE</ExcessiveACNoise>
         <MuscleNoise>FALSE</MuscleNoise>
         <LeadDataCRC32>1458285353</LeadDataCRC32>
         <WaveFormData>
BAAEAAQABAAEAAQABAADAAMAAwADAAMAAgACAAIAAwABAAEAAQAAAAIAAgADAAMAAgAD
AAQABAAGAAYABwAHAAQABAAEAAMAAwAEAAQABAAEAAIAAAD+//7////////////+//7/
//////3//P/5//f/+P/4//j/+v/7//z//P/9//3//P/7//f/9v/2//b/9//3//f/+P/4
//j/+P/4//b/9v/2//b/9//3//f/9//4//j/+P/5//n/+//8//v//P8BAAsAFgAoADgA
RgBQAGYAiQCwANEA5gD2AAkBHQEpARQB2QCKADMA6P+6/5//jf+D/4T/kv+j/7H/uP+6
/7//zf/c/+b/7f/z//f/+f/8/wAAAAABAAIAAwADAAMAAwAFAAYABgAGAAYABwAIAAgA
CgAKAAoACgALAAoACQAIAAkACQAKAAoADQANAA4ADgAMAAwADQANAA0ADgAOAA4ADgAQ
ABAAEAARABIAEgASABEAEQARABEAEwAUABQAFQAWABYAFwAYABkAGQAZABoAHAAdAB8A
IAAfACAAIQAiACMAJAAkACUAJgAnACcAKAAoACgAKAAoACkAKQApACkAKAAnACYAJQAk
ACMAIgAhACEAIAAeAB0AHAAbABoAGQAXABYAFQAUABUAFAAUABMAEgARABAADwAOAA0A
DAALAAcABwAGAAUAAwACAAEAAAD///7//f/8//z/+//6//r/+P/3//f/9//3//b/9v/1
//X/9f/1//X/9P/0//T/9P/0//T/9P/0//T/9f/1//X/9f/1//X/9P/0//X/9f/1//X/
9f/2//b/9v/2//b/9v/4//j/+f/5//r/+v/6//r/+v/6//v//P/7//v//P/8//z//P/8
//z//v/+//7////9//3//P/8//3//v/+//7/+//7//z//P/7//r/+v/6//v/+//6//n/
+f/5//n/+f/6//n/+f/5//f/9//3//X/9f/1//X/9f/1//X/9f/1//b/9//3//j/+P/5
//r/+//7//v/+//7//v/+//7//v/+f/5//n/+f/5//n/+f/5//v/+v/5//n/9//3//f/
9//3//f/9//3//n/+f/5//n/9v/2//r/+//5//j/+P/6//r/+P/4//j/+P/1//P/8f/v
/+z/6v/p/+j/5//n/+f/5//m/+b/5v/n/+X/5v/n/+j/6P/o/+j/6f/p/+j/6P/o/+b/
5f/l/+T/5v/m/+T/4v/g/+D/4f/h/+H/4f/g/+D/3//f/93/3P/Z/9n/2v/a/9r/3P/d
/97/4P/f/9//3v/c/9n/1//W/9b/1//X/9f/2v/a/9r/2v/a/9r/2v/a/9j/2f/Z/9n/
2//c/9z/3P/d/93/3f/e/93/4P/n/+///P8OAB4AKAA2AFAAcQCYALkAzgDeAPEABQER
AfgAvQBqABMAzv+o/5P/gf99/4D/iv+V/6H/pv+m/6//vf/M/9L/2f/d/+H/4f/k/+j/
6P/p/+r/6f/p/+n/6f/r/+z/7P/s/+z/7f/u/+7/7v/u/+7/7v/w//D/8P/w/+//7//w
//D/8//z//T/9P/0//T/9f/1//P/9P/0//T/9v/4//j/+P/5//r/+v/6//v/+//7//v/
+//8//z//f/+//7///8AAAEAAQABAAIAAgADAAUABgAHAAgACQAKAA0ADgAOAA8ADgAP
AA8AEAASABIAEgASABEAEQARABEAEAAPAA4ADQAMAAsACgAJAAsACgAIAAcABgAFAAQA
AwAFAAQAAwACAP///v/+//3//P/7//r/+f/4//f/9v/1//P/8//y//H/7//u/+3/7P/t
/+z/6//q/+r/6f/o/+j/6P/n/+f/5//n/+b/5v/l/+X/5f/l/+X/5P/k/+T/5P/k/+T/
5P/k/+T/5f/l/+X/5f/l/+X/5P/k/+X/5f/l/+X/5f/m/+b/6P/o/+j/6P/o/+j/6f/p
/+j/6P/o/+j/6P/o/+n/6v/p/+n/6v/q/+z/7P/s/+z/7P/s/+z/7f/t/+3/7P/s/+3/
7v/u/+7/6//r/+z/7P/r/+r/6v/q/+v/6//q/+n/6//r/+v/6//q/+n/6f/p/+n/6f/p
/+f/5//n/+f/5//n/+f/5//n/+f/5//m/+b/5f/l/+X/5f/l/+X/5f/l/+X/5f/l/+X/
5f/l/+X/5f/l/+X/5f/l/+X/5P/j/+P/5f/l/+X/5f/j/+P/4//j/+P/4//j/+P/4v/i
/+b/5//m/+b/5f/k/+T/5P/k/+T/5P/k/+P/4//j/+P/4//i/+L/4v/j/+P/4//j/+L/
4v/i/+P/4//k/+X/5v/m/+b/5v/n/+f/5v/m/+b/5f/l/+b/5v/m/+b/5P/i/+D/4P/h
/+H/4f/h/+D/4P/j/+P/4f/g/9v/2//c/9z/3P/e/9//4P/g/9//3//e/9//3f/c/9z/
3P/d/93/3f/c/9z/3P/c/9z/3P/c/9z/3v/f/9//3//f/+D/4P/g/9//3//f/+D/4f/i
/+f/8f/+/xAAIAAqADgAUABzAJoAuwDSAOIA9QALARUB/gC/AGYACwDG/57/hf95/3f/
fP+I/5f/of+m/6r/s//D/9D/1v/d/+H/4//j/+b/6v/q/+v/7P/t/+3/7f/t/+v/7P/s
/+z/7v/v//D/8P/u/+7/7v/u//D/8P/w//D/8f/x//L/8v/z//P/9P/0//b/9v/3//f/
9//4//j/+P/4//r/+v/6//n/+v/6//r/+//7//v/+//9//7//v////7//v///wAAAwAD
AAMABAAEAAUABwAIAAkACgALAAwADQAOAA4ADwAQABEAEQASABAAEAAQABAAEQARABEA
EQAQAA8ADgANAAwACwAKAAkACQAIAAYABQAEAAMAAgABAAEAAAD///7//f/8//z/+//6
//n/+P/3//b/9f/0//P/8f/x//D/7//t/+z/6//q/+n/6P/n/+b/5v/l/+T/5P/k/+P/
4//j/+P/4v/i/+H/4f/h/+H/4f/g/+D/4P/g/+L/4v/i/+L/4P/h/+H/4f/h/+H/4f/g
/+L/4//j/+P/4f/h/+L/4v/i/+L/4v/i/+T/5P/l/+X/5P/k/+T/5P/m/+b/5//o/+v/
6//s/+z/7P/s/+z/7P/q/+r/6v/r/+v/6//q/+r/6f/q/+r/6v/p/+n/6v/q/+n/6P/o
/+j/6f/p/+j/5//n/+f/5//n/+b/5f/l/+X/5f/l/+X/4//j/+P/4//j/+P/4//j/+P/
4//j/+L/4v/h/+H/4f/h/+H/4f/h/+H/4f/h/+H/4f/f/9//3//f/9//3//f/9//4f/g
/9//3//f/9//3//f/9//3//f/9//3//f/9//3//c/9z/4P/h/+D/4P/f/97/3v/e/97/
3v/e/97/4P/g/+D/4P/f/9//3//f/93/3P/c/9z/3f/d/93/3f/e/97/3v/f/93/3v/f
/+D/4P/g/+D/4f/h/+D/4P/g/9//3//g/+D/4v/i/+D/3v/a/9r/2//b/9v/2//a/9r/
3f/d/9v/2v/X/9f/2P/Y/9b/2P/Z/9r/3P/b/9v/2v/b/9n/2P/Y/9b/1//X/9f/2v/a
/9r/2v/a/9r/2v/a/9j/2f/Z/9n/2f/a/9r/2v/b/9v/2//c/9//4P/j/+v/9v8GABgA
JgAwAEYAaQCQALEAyADYAOkAAQEPAQAByQByABEAwP+O/2//Xf9Z/2D/cP+H/5f/nv+i
/63/vf/I/9D/1f/b/9v/3f/k/+T/5P/l/+b/5//n/+f/5//n/+j/6P/o/+v/7//z//b/
+P/6//z//v8CAAIAAgACAAMAAwAEAAQABwAHAAgACAAIAAgACQAJAAkACgAKAAoADAAO
AA4ADgAPABAAEAAQABEAEQARABEAEwAUABQAFQAWABYAFwAYABkAGQAZABoAHAAdAB8A
IAAhACIAIwAkACUAJgAmACcAKAApACkAKgAqACoAKgAqACkAKQApACkAKgApACgAJwAo
ACcAJgAlACMAIgAgAB8AHgAdABwAGwAbABoAGQAYABkAGAAYABcAFAATABIAEQASABEA
EAAPAAsACwAKAAkABwAGAAUABAADAAIAAQAAAP7//f/8//z/+v/5//n/+f/5//j/+P/3
//n/+f/5//n/9v/2//b/9v/2//b/9v/2//b/9//3//f/+f/5//n/+P/4//n/+f/5//n/
+f/6//r/+v/6//r/+v/6//r/+//7//z//P/8//z//v/+////AAAAAP/////+/wAAAAAA
AAAAAAAAAAAAAQD//////v/+////AAAAAAAA/////wAAAAD///7//v/+//3//f/8//v/
+f/5//n/+f/6//n/+f/5//n/+f/5//f/9//3//f/9//1//X/9f/1//X/9f/0//T/9f/1
//X/9f/z//P/8//z//P/8//z//P/8//z//P/8//x//H/8f/x//P/8v/x//H/8f/x//H/
8f/x//H/8f/x//H/8f/x//H/7v/u//L/8//y//L/8f/w//D/8P/w//D/8P/w/+//7//v
//D/8P/w//D/8P/v/+//7//v/+//7v/u/+7/7//v/+//7//u/+7/7v/v//H/8v/z//T/
9P/0//T/9f/1//T/9P/0//P/8//0//T/8v/y//D/7v/s/+z/7f/t/+3/7f/s/+z/7f/t
/+v/6v/n/+f/6P/o/+r/7P/t/+7/7P/r/+v/6v/r/+n/6P/o/+j/6f/p/+n/6v/q/+r/
6v/q/+r/6v/q/+r/6//r/+v/6//s/+z/7P/v/+//7//w//H/9P/9/wsAGgAqADYAQgBc
AIAApwDGAN0A7gACARcBIwELAcoAbwAOAMH/kP90/2X/Yf9r/4L/mP+n/6v/sv/C/9H/
3f/k/+r/7f/x//P/9//4//j/+P/5//r/+//7//v/+//9//7//v/+//7///8AAAAAAAAA
AAAAAAAEAAQABAAEAAUABQAGAAYABwAHAAgACAAIAAgACQAJAAsADAAMAAwACgAMAAwA
DAANAA4ADgAOABEAEQARABEAEwAUABQAFQAWABYAFwAYABsAGwAbABwAHAAdAB8AIAAh
ACIAIwAkACUAJgAmACcAKAApACkAKgAqACoAKgAqACsAKwArACsAKgApACgAJwAmACUA
JAAjACMAIgAgAB8AHgAdABwAGwAbABoAGQAYABcAFgAWABUAEgARABAADwAOAA0ADAAL
AAcABwAGAAUAAwACAAEAAAD///7//f/8//z/+//6//r/+v/5//n/+f/3//b/9v/1//P/
8//z//P/9P/0//T/9P/0//T/9P/0//L/8//z//P/8//z//P/8v/0//X/9f/1//X/9f/2
//b/9v/2//b/9v/2//b/9//3//r/+v/6//r/+P/4//n/+v/5//n/+v/6//z//P/8//z/
+v/6//r/+//7//v/+v/6//v//P/8//z/+//7//z//P/9//z//P/8////AQACAAMABAAF
AAYABwAHAAcACAAJAAkACQAJAAcABwAHAAcABwAFAAUABQAFAAUABQAEAAQAAwADAAMA
AwABAAEAAQABAAEAAQABAAEA/////////////////////////v/9//3/////////////
/////////////////////P/8/wAAAQD//wAAAAAAAAAAAAAAAAAAAAAAAAEAAAACAAIA
AgACAAEAAQABAAEAAQAAAAAAAAABAAEAAQABAAIAAgACAAMAAwAEAAUABgAIAAgACAAJ
AAcABgAGAAYABwAHAAgACAAIAAgABgAEAAIAAgADAAMAAwADAAIAAgADAAMAAQAAAP3/
/f/+//7/AAACAAMABAACAAEAAQAAAP3/+//6//r/+//9//7////+//7//v/+//7//v/+
//7//P/9//3//f///wAAAAAAAAEAAQABAAIABQAIAA0AFwAmADgARgBSAGQAggCpAM4A
6QD8AA4BIwE1ATEBCAG7AFwAAwDE/57/h/97/33/iv+c/6//uf++/8T/0//l/+7/9v/7
////AQAFAAgACgAKAAsADAANAA0ADQANAA8AEAAQABAAEAARABIAEgASABIAEgASABIA
EgASABIAEwATABQAFAAVABUAFgAWABYAFgAXABcAFwAYABgAGAAYABoAGgAaABkAGgAa
ABoAGwAbABsAGwAdAB4AHgAfACAAIAAhACIAIwAjACMAJAAmACcAKQAqACkAKgArACwA
LQAuAC4ALwAwADEAMQAyADQANAA0ADQAMwAzADMAMwAyADEAMAAvAC4ALQAsACsAKwAq
ACgAJwAmACUAJAAjACMAIgAhACAAHwAeAB4AHQAaABkAGAAXABYAFQAUABMADwAPAA4A
DQALAAoACQAIAAcABgAFAAQABAADAAIAAgAAAP///////wEAAAAAAP///f/9//3//f/+
//7//v/+//7//v/+//7//P/9//3//f/////////+//7//////////////wAAAAAAAAAA
AAAAAAIAAgADAAMAAgACAAIAAgACAAIAAwAEAAMAAwAEAAQABAAEAAQABAAGAAYABgAH
AAcABwAGAAYABQAGAAYABgAFAAUABgAGAAUABAAEAAQAAwADAAIAAQADAAMAAwADAAIA
AQABAAEAAQABAAEA//////////////3//f/9//3//f/9//z//P/9//3//f/9//3//f/9
//3/+//7//v/+//7//v/+//7//v/+//7//v/+//6//n/+f/7//v/+//7//v/+//7//v/
+f/5//n/+f/4//j//P/9//v/+v/6//r/+v/6//n/+f/5//n/+f/4//j/+P/5//n/+f/5
//j/+P/4//n/+f/6//v//P/8//z//P/9//v/+v/6//r/+f/5//r/+v/6//r/+P/2//b/
9v/3//f/9f/1//T/9P/1//X/8//y/+//7//w//D/8P/y//P/9P/2//X/9f/0//H/7//u
/+7/7v/v/+//7//w//D/8P/w//D/8P/w//D/8P/x//H/8f/x//L/8v/y//P/8//z//T/
9f/4//3/BQASACIAMgA+AEwAZACHAKwAywDeAPAAAQEVAR0BBgHHAHAAGQDW/67/lf+F
/33/gv+O/6H/r/+y/7T/vf/L/9j/4v/p/+//8f/z//b/+v/6//v//P/9//3//f/9//v/
/P/8//z//P/9//7//v8AAAAAAAAAAAIAAgACAAIAAwADAAQABAADAAMABAAEAAYABgAH
AAcABQAGAAYABgAGAAgACAAIAAkACgAKAAoACwALAAsACwALAAwADAANAA4ADgAPABAA
EwATABMAFAAUABUAFwAYABkAGgAbABwAHQAeAB4AHwAgACEAIQAiACIAIgAiACIAIwAj
ACMAIwAiACEAIAAfABwAGwAaABkAGQAYABYAFQAUABMAEgARABEAEAAPAA4ADQAMAAwA
CwAKAAkACAAHAAYABQAEAAMA//////7//f/7//r/+f/4//f/9v/1//T/9P/z//L/8v/y
//H/8f/x//H/8P/w/+//7//v/+//7//u/+7/7v/u/+z/7P/s/+z/7v/v/+//7//v/+//
7//u/+7/7//v/+//7//v//D/8P/w//D/8P/w//D/8P/x//H/8P/w//D/8P/y//L/8//0
//P/8//0//T/9P/0//T/9P/2//b/9v/3//X/9f/0//T/9f/2//b/9v/1//X/9v/2//X/
9P/0//T/9f/1//T/8//z//P/8//z//L/8f/x//H/7//v/+//7f/v/+//7//v/+//7//v
/+//7f/t/+z/7P/t/+3/7f/t/+3/7f/t/+3/7f/t/+3/7f/r/+v/6//r/+v/6//r/+v/
6//q/+n/6f/r/+v/6//r/+v/6//r/+v/6//r/+v/6//p/+j/6//r/+n/6v/o/+j/6P/o
/+n/6f/p/+n/6f/o/+j/6P/p/+n/6f/p/+j/6P/o/+n/5//o/+n/6v/s/+z/7P/t/+3/
7P/s/+z/6//r/+z/7P/s/+z/6v/o/+b/5v/n/+f/5//n/+b/5v/n/+f/5f/k/+H/4f/i
/+L/4v/k/+X/5v/m/+X/5f/k/+P/4f/g/+D/4P/h/+H/4f/i/+L/4v/i/+L/4v/i/+L/
4v/j/+P/4//l/+b/5v/m/+f/5//n/+j/6f/s/+//+f8IABoAKAA0AEQAYACDAKoAxwDc
AOwAAQETARUB8gCrAFIA///G/6T/j/+D/4P/iP+U/6H/qf+s/67/u//L/9T/2v/h/+X/
5//p/+z/7v/u/+//8P/x//H/8f/x//H/8v/y//L/8v/z//T/9P/0//T/9P/0//T/9P/0
//T/9f/1//b/9v/1//X/9v/2//j/+P/5//n/+f/6//r/+v/4//r/+v/6//v//P/8//z/
/f/9//3//f///wAAAAABAAQABAAFAAYABQAFAAUABgAIAAkACwAMAA0ADgAPABAADwAQ
ABAAEQASABMAEwAUABYAFgAWABYAFQAVABUAFQAUABMAEgARAA4ADQAMAAsADQAMAAoA
CQAIAAcABgAFAAUABAADAAIAAQAAAAAA///+//3//P/7//z/+//6//n/9//3//b/9f/1
//T/8//y//H/8P/v/+7/7v/t/+z/7P/s/+v/6//r/+v/6v/q/+n/6f/p/+n/6f/o/+j/
6P/o/+j/6P/o/+j/5v/n/+f/5//p/+n/6f/o/+j/6f/p/+n/6f/p/+r/6v/q/+r/6v/q
/+z/7P/t/+3/7P/s/+z/7P/s/+z/7f/u/+3/7f/u/+7/7v/u/+7/7v/u/+7/7v/v/+//
7//u/+7/7//w//D/8P/v/+//8P/w/+//7v/u/+7/7//v/+7/7f/t/+3/7f/t/+z/6//r
/+v/6//r/+v/6f/p/+n/6f/p/+f/5//n/+f/6f/p/+j/6P/n/+f/5//n/+X/5f/l/+X/
5f/l/+X/5f/n/+f/5//n/+f/5//n/+f/5f/k/+P/4//l/+X/5f/l/+X/5f/l/+X/5f/l
/+X/5f/i/+L/5v/n/+X/5P/k/+T/5P/k/+T/4//j/+P/4//l/+T/5P/k/+P/4//j/+P/
4v/i/+L/4//l/+b/5//o/+j/6P/o/+n/6f/o/+j/6P/l/+X/5v/m/+b/5v/k/+L/4P/g
/+H/4f/h/+H/4P/g/+H/4f/f/97/2//b/9z/3P/e/+D/4f/i/+D/3//f/97/3f/b/9r/
2v/c/93/3f/d/9z/3P/c/9z/3P/c/9z/3P/c/93/3f/d/93/3v/e/97/3//f/9//4P/h
/+b/7f/3/wYAGAAmADAARgBmAI8AsgDLAN4A8AAHARcBCwHWAIUAJgDV/6T/hv91/2//
cf9+/47/m/+j/6b/rv+//8//1v/a/9//4f/j/+X/6P/o/+j/6f/q/+v/6//r/+v/6//s
/+z/7P/s/+3/7v/u/+7/7v/u/+7/8P/w//D/8P/x//H/8v/y//H/8f/y//L/9P/0//X/
9f/1//b/9v/2//b/+P/4//j/+f/6//r/+v/7//v/+//7//3//v/+////AAAAAAEAAgAD
AAMAAwAEAAYABwAJAAoACQAKAAsADAANAA4ADgAPABAAEQARABIAEgASABIAEgARABEA
EQARABAADwAOAA0ADAALAAoACQAJAAgABgAFAAQAAwACAAEAAQAAAP///v/9//z//P/7
//j/9//2//X/9v/1//T/8//v/+//7v/t/+3/7P/r/+r/5//m/+X/5P/k/+P/4v/i/+L/
4f/h/+H/4//i/+L/4f/h/+H/4f/h/97/3v/e/97/3v/e/97/3v/g/+H/4f/h/9//3//f
/97/3v/f/9//3//f/9//4P/g/+L/4v/i/+L/4v/i/+P/4//k/+T/5P/k/+T/5P/l/+b/
5v/l/+X/5P/m/+b/5v/m/+b/5v/m/+f/5//n/+b/5v/l/+b/5v/m/+X/5f/m/+b/5f/k
/+T/5P/l/+X/5P/j/+H/4f/h/+H/4v/h/+H/4f/h/+H/4f/f/9//3//f/9//3f/d/93/
3f/d/93/3P/c/9v/2//b/9v/2//b/9v/2//b/9v/2//b/9v/2//b/9v/2f/Z/9n/2f/b
/9r/2f/Z/9n/2f/Z/9n/2f/Z/9n/2f/Z/9n/2f/Z/9f/1v/Z/9n/1//Y/9j/2P/Y/9j/
2P/X/9f/1//X/9f/1v/W/9b/1//X/9f/1//Y/9j/2P/Z/9n/2v/b/9z/3P/c/9z/3f/d
/9z/3P/c/9n/2f/a/9r/2v/a/9j/1v/W/9b/1//X/9X/1f/U/9T/1f/V/9P/0v/R/9H/
0v/S/9L/1P/V/9b/1P/T/9P/0v/R/8//zv/O/87/z//P/8//0P/Q/9D/0P/Q/9D/0P/Q
/9D/0f/R/9H/0f/S/9L/0v/T/9P/0//U/9X/1v/d/+f/9v8GABYAIgA0AFAAdwCeALkA
zgDgAPcACwEJAd4AjwAsAM3/jv9o/0//R/9L/1r/cv+F/5H/lP+c/6//vf/G/8z/0f/T
/9P/1//c/9z/3P/d/97/3//f/9//3//f/+D/4P/g/+D/4f/i/+L/5P/k/+T/5P/m/+b/
5v/m/+f/5//o/+j/5//n/+j/6P/q/+r/6//r/+v/7P/s/+z/7P/u/+7/7v/v//D/8P/w
//P/8//z//P/9f/2//b/9//4//j/+f/6//v/+//7//z//P/9////AAABAAIAAwAEAAcA
CAAIAAkACAAJAAkACgAKAAoACgAKAAsACwALAAsACgAJAAgABwAGAAUABAADAAMAAgAA
AP///v/9//z/+//5//j/9//2//X/9P/0//P/8P/v/+7/7f/s/+v/6v/p/+X/5f/k/+P/
4f/g/9//3v/b/9r/2f/Y/9j/1//W/9b/1v/V/9X/1f/T/9L/0v/R/9H/0f/R/9H/0P/Q
/9D/0P/Q/9D/0P/Q/9D/0f/R/9H/z//P/8//zv/O/8//z//P/9H/0f/S/9L/0P/Q/9D/
0P/S/9L/0//T/9L/0v/S/9L/0v/S/9P/1P/U/9P/0//S/9T/1P/U/9T/1P/U/9T/1f/V
/9X/1P/U/9P/1P/U/9T/0//T/9T/1P/T/9L/0v/S/9H/0f/Q/8//0P/R/9L/0//V/9X/
1v/X/9n/2f/Z/9f/1f/V/9X/1f/X/9f/1//X/9b/1f/T/9L/0//T/9P/0//R/9H/0f/R
/9H/0f/R/9H/z//P/8//z//P/8//z//P/8//zv/N/83/z//P/8//z//P/8//z//P/8//
z//P/8//0P/S/9j/2//n/+r/7P/s/+z/7P/s/+z/7P/t/+3/7f/t/+3/7P/s/+z/7f/t
/+3/7f/s/+z/7P/t/+3/7v/v//D/8P/w//D/8f/x//D/8P/w//H/8f/y//L/8v/y//D/
7v/t/+7/8P/x//H/8f/w//D/8f/x/+//7v/s/+3/7//w//D/8v/z//T/9v/1//X/9P/1
//P/8v/y//L/8//z//P/9v/2//b/9v/0//T/9P/0//b/9//3//f/9//4//j/+P/7//v/
+//8//3/AgALABcAKAA6AEYAVABuAJQAuwDcAPEABAEaATMBOwEhAd4AfwAcAM3/nP98
/2//bf93/5D/qv+5/7//xv/U/+X/8f/4//7/AwAFAAcACwAOABIAFAAXABoAHQAfACEA
IwAlACYAJgAmACgAKQAqACoALAAsACwALAAsACwALAAsAC8ALwAwADAALwAvADAAMAAw
ADAAMQAxADEAMgAyADIAMgA0ADQANAA3ADgAOAA4ADkAOQA5ADkAOwA8ADwAPQA+AD4A
PwBAAEMAQwBDAEQARABFAEcASABJAEoASwBMAEsATABMAE0AUABRAFEAUgBSAFIAUgBS
AFEAUQBRAFEAUABPAE4ATQBMAEsASgBJAEkASABGAEUARABDAEIAQQBBAEAAPwA+AD0A
PAA8ADsAOgA5ADgANwA0ADMAMgAxAC8ALwAuAC0AKQAoACcAJgAlACQAIwAiACAAHwAe
AB4AHgAdAB0AHQAdABwAHAAbABsAGwAbABsAGgAaABoAGgAYABgAGAAYABgAGQAZABkA
GQAZABkAGAAYABkAGQAZABsAGwAcABwAGgAaABoAGgAaABoAGwAbABoAGgAaABoAHAAc
AB0AHgAeAB0AHQAcABwAHAAcABwAHAAcABwAHQAdAB0AHAAcABsAHAAcABwAGQAZABoA
GgAbABoAGgAaABoAGQAXABUAEwATABMAEwAUABMAEwATABEAEQARAA8ADwAPAA8ADwAP
AA8ADwAPAA8ADwAOAA4ADQANAA0ADQALAAsACwALAAsACwALAAsACwALAAsACwAJAAkA
CQAJAAsACgAJAAkACQAJAAkACQAJAAkACQAJAAkACQAJAAkACAAIAAYABgAGAAYABQAF
AAUABQAHAAYABgAGAAcABwAHAAcABgAGAAYABwAFAAYABwAIAAoACgAKAAsACwAKAAoA
CgAJAAkACgAKAAoACgAIAAYABAAEAAUABQAFAAUABAAEAAUABQADAAIA/f/9//7//v/+
/wAAAQACAAIAAQABAAAA///9//z//P/8//3//f/9//7//v/+//7//v/+//7//v/+////
////////AAAAAAAAAQABAAEAAgADAAQACQAVACIAMgBAAEwAWgB2AJkAwADfAPAAAgEX
ASsBLwEOAckAcAAbANr/sv+Z/4v/h/+O/5z/q/+5/77/wv/L/9v/5v/u//X/+f/9/wEA
BAAGAAYABwAIAAcABwAHAAcABwAIAAgACAAIAAkACgAKAAoACgAKAAoACgAKAAoACgAL
AAsADAAMAA0ADQAOAA4ADgAOAA8ADwANAA4ADgAOAA4AEAAQABAAEQASABIAEgATABMA
EwATABUAFgAWABcAFgAWABcAGAAZABkAGQAaABwAHQAfACAAIQAiACMAJAAlACYAJgAn
ACYAJwAnACgAKQAqACsALAApACkAKQApACkAKQApACkAJgAlACQAIwAjACIAIAAfABwA
GwAaABkAGwAaABkAGAAXABYAFgAVABIAEQAQAA8ADgANAAwACwAJAAkACAAHAAUABAAD
AAIAAQAAAP///v/8//v/+v/6//r/+f/5//n/+f/4//j/9//5//n/+f/5//r/+v/6//r/
+P/4//j/+P/4//n/+f/5//f/9//3//b/+P/5//n/+f/5//n/+v/6//r/+v/6//r//P/8
//3//f/9//z/+//6//z//P/9//7//f/9//7//v/+//7//v/+//7//v/+//////////7/
/v///w==
         </WaveFormData>
      </LeadData>
      <LeadData>
         <LeadByteCountTotal>10000</LeadByteCountTotal>
         <LeadTimeOffset>0</LeadTimeOffset>
         <LeadSampleCountTotal>5000</LeadSampleCountTotal>
         <LeadAmplitudeUnitsPerBit>4.88</LeadAmplitudeUnitsPerBit>
         <LeadAmplitudeUnits>��V</LeadAmplitudeUnits>
         <LeadHighLimit>2147483647</LeadHighLimit>
         <LeadLowLimit>268435456</LeadLowLimit>
         <LeadID>V3</LeadID>
         <LeadOffsetFirstSample>0</LeadOffsetFirstSample>
         <FirstSampleBaseline>0</FirstSampleBaseline>
         <LeadSampleSize>2</LeadSampleSize>
         <LeadOff>FALSE</LeadOff>
         <BaselineSway>FALSE</BaselineSway>
         <ExcessiveACNoise>FALSE</ExcessiveACNoise>
         <MuscleNoise>FALSE</MuscleNoise>
         <LeadDataCRC32>1464980699</LeadDataCRC32>
         <WaveFormData>
AgACAAIAAgACAAIAAgACAAAAAAAAAP//AQACAAIAAQD/////////////////////AQAB
AAEAAgACAAMAAwADAAMAAwACAAIAAAAAAAAAAAACAAIAAQAAAAAAAAAAAAEAAQABAAIA
AgACAAAA///8//r/+v/6//r/+v/7//v/+//9//v/+v/5//T/9P/0//T/9P/0//X/9f/1
//X/9f/1//X/9f/1//X/8//0//T/9f/3//f/9//3//f/+P/6//r/+f/7/wAACgAXACcA
NQBJAGQAigC5AOwAFQE5AWQBigGTAXEBKAHDAE0A6P+o/4b/dv9z/3z/if+W/6L/q/+v
/7X/xP/U/93/4//s//L/8//2//r/+v/7//z//f/+//7//v8BAAEAAQACAAIAAQABAAAA
AAABAAEAAgACAAIAAgADAAEAAgACAAMABQAGAAYACAAGAAcABwAIAAYABgAHAAcABwAI
AAgACQAJAAoACgAKAAoACgAJAAkADAAMAA4ADwAOAA4ADwAPABIAEgATABQAFgAXABgA
HAAcABwAHAAcAB4AHwAgACIAIwAkACUAJwAoACkAKgAqACsALAAsACwALAAsACwALAAq
ACkAKQAoACgAJwAnACcAJQAkACQAJAAkACIAIQAgACAAHgAdABwAGgAZABYAFQATABIA
EAAOAAwACwAKAAgABQADAAIAAAD8//v/+//5//j/9//3//b/8//y//L/8f/w//D/8P/v
/+3/7f/t/+z/7f/t/+3/7f/t/+3/7P/s/+r/6v/q/+r/7P/s/+z/7P/q/+v/6//r/+v/
6//r/+z/6v/q/+r/6//r/+v/6//r/+3/7f/u/+7/7f/v/+//8P/w/+//7//w//D/8P/w
//D/7//x//H/8f/x//L/8v/y//H/8v/y//L/8v/y//L/8v/y//H/8f/x//H/8f/x//D/
8P/w//D/8P/w//D/8P/v/+//7//u/+3/6//r/+v/6v/s/+z/7P/s/+n/6f/p/+n/6f/p
/+n/6P/q/+n/6f/p/+n/6f/p/+n/6P/n/+b/5f/l/+X/5f/l/+X/5f/l/+X/4//j/+P/
4//k/+T/5f/l/+P/4//i/+L/4v/i/+L/4v/i/+L/4v/k/+L/4P/g/+D/4P/g/+D/4P/g
/9//3//g/+D/3//f/9//3//f/9//3//f/9//4f/h/+H/4v/i/+P/4//h/+H/4f/g/+D/
4P/g/+D/4P/g/+D/3//c/9z/3P/c/93/3f/d/97/4P/g/97/3f/Y/9j/2P/Y/9j/2v/b
/9v/2//b/9n/2P/V/9L/0v/S/9L/0v/S/9P/0//T/9P/0//T/9P/0//T/9P/0//U/9T/
0//T/9P/0//T/9P/1P/U/9L/0//X/9r/4v/x/wEADwAjAEIAagCdAM4A9wAfAU4BcAFz
AU8BAgGVAB8Awv+M/3D/Yv9h/2j/b/94/4L/h/+L/5f/pv+y/7v/v//G/8r/zf/Q/9L/
0v/T/9T/0//U/9T/1P/V/9X/1f/W/9f/1//Y/9j/1v/X/9f/2P/Y/9j/2P/Z/9v/3P/c
/93/4f/k/+b/6v/t/+//8P/y//P/9P/2//f/+f/6//r/+//9//7//v/+/wIAAgABAAEA
AgACAAQABQAGAAYABwAHAAoACgALAAwADAANAA4AEgATABQAFQAWABoAGwAcAB4AHQAe
AB8AIQAkACUAJgAmACcAKAAoACgAKAAoACgAKAAoACcAJwAmACQAIwAjACMAIwAiACIA
IgAiACAAHwAeAB4AHAAbABoAGAAXABQAEwARABAADgAMAAoACQAIAAYABQADAAIAAAD+
//3//f/7//r/+f/5//j/9//2//b/9f/0//T/9P/z//P/8//z//L/8f/x//H/8f/z//P/
8v/y//D/8P/w//D/8v/y//L/8v/w//H/8f/x//H/8f/x//L/9P/0//T/9f/1//X/9f/1
//P/8//0//T/8//1//X/9v/2//X/9f/2//j/+P/4//j/9//5//n/+f/5//r/+v/6//n/
+v/6//r/+v/6//r/+v/6//n/+f/5//v/+//7//r/+v/6//r/+v/4//j/+P/3//f/9//2
//X/9f/1//X/9P/0//T/9P/0//P/8//z//P/8//z//P/8v/y//H/8f/x//H/8f/x//H/
8f/x//H/8f/x//H/8f/x//P/8//z//P/8//z//P/8//y//L/8//z//X/9f/0//T/9P/0
//T/9P/y//L/8v/y//T/9P/0//T/9P/0//T/9P/0//T/8//z//T/9P/z//P/8//z//P/
8//z//P/8//1//X/9f/2//b/9//3//f/9//3//b/9v/2//b/9v/2//b/9v/1//T/9P/0
//T/9f/1//X/9v/2//b/9P/z//D/8P/w//D/8P/y//P/8//z//P/8f/w/+//7P/s/+z/
7P/s/+z/7f/t/+3/7f/t/+3/7f/t/+3/7f/t/+7/7v/v/+//7//v/+//7//w//D/8P/x
//P/9v/+/wsAGwArAD8AXgCGALcA6gAXAUEBbgGUAZkBcwEmAbMAOQDc/6L/hP94/33/
gv+L/5b/ov+n/63/t//I/9T/3f/j/+j/6v/r/+7/8v/y//P/9P/1//b/9v/2//n/+f/5
//r/+//7//z//P/8//3//f/+//7//v/+//////8AAAAAAQABAAIAAgAEAAQABQAFAAYA
BAAEAAUABQAFAAYABgAHAAcACAAIAAgACgAKAAkACQAKAAoADAANAAwADAANAA0AEAAQ
ABEAEgAUABUAFgAaABwAHgAgACIAJAAlACYAKAApACoAKwAtAC4ALwAwADAAMQAyADIA
MgAyADIAMgAyADIAMQAxADAALgAtAC0ALQArACoAKgAqACwAKgApACgAKAAmACUAJAAi
ACEAHgAdABsAGgAYABYAFAATABIAEAANAAsACgAIAAYABQAFAAMAAgABAAEAAAD///7/
/v/9//z//P/8//v//f/9//3//P/7//v/+//7//v/+//6//r//P/8//z//P/6//r/+v/6
//r/+//7//v/+//7//v//P/6//r/+v/7//3//f/9//3//f/9//7//v/+/////v/+/wAA
/////wAAAAAAAAAAAAD//wEAAQABAP//AAAAAAAAAQACAAIAAgACAAIAAgACAAIAAQAB
AAEAAQABAAEAAAAAAAAAAAAAAP7//v/+//3///////7//f/9//3//f/8//z//P/8//z/
+//7//v/+//7//v/+//6//r/+f/5//n/+f/5//n/+f/3//f/9//3//f/9//3//f/9//3
//f/9//3//f/9//3//T/9P/1//X/9f/1//T/9P/0//T/9P/0//T/9P/0//T/9P/0//T/
9P/2//b/9v/2//b/9v/0//T/9P/0//P/8//0//T/8//z//P/8//z//P/8//z//P/9f/1
//X/9v/2//f/9//3//f/9//2//b/9v/2//b/9v/2//b/9f/0//T/9P/0//X/9f/1//b/
+P/4//b/9f/w//D/8P/w//D/8v/z//P/8//z//H/8P/v/+z/7P/s/+z/7P/s/+3/7f/t
/+3/7f/r/+v/6//r/+v/6//s/+z/7f/t/+3/7f/t/+3/7v/u/+z/7f/v//L/+P8FABcA
JwA5AFYAegCpAN4ACQEvAVwBiAGXAX0BOAHLAEcA2v+U/2r/WP9b/2b/df+K/5r/o/+n
/7X/xP/Q/9f/3//m/+b/6f/s//D/8P/x//L/8f/y//L/8v/z//P/8//0//X/9f/2//b/
9v/3//f/+P/4//j/+P/5//n/+v/6//v/+f/6//r//P/8//3//f/+//7//v///////f/+
//7////9//7//v/+/wAAAAD/////AAAAAAIAAwAEAAQABQAFAAYABgAHAAgACAAJAAoA
DgANAA4ADwAQABIAEwAUABYAFwAYABkAGwAcAB0AHgAeAB0AHgAeAB4AHgAeAB4AHgAg
AB8AHwAeABwAGwAbABsAGQAYABgAGAAYABYAFQAUABIAEAAPAA4ADgANAAoACQAHAAYA
BAACAP7//f/8//r/9//1//T/8v/w/+//7//t/+r/6f/p/+j/5f/k/+T/4//i/+L/4v/h
/+H/4f/h/+D/3//f/9//3//f/9//3v/e/+D/4P/g/+D/4P/g/+D/4P/e/9//3//f/9//
3//f/+D/4P/g/+D/4f/h/+H/4f/h/9//3//g/+D/4f/j/+P/5P/k/+P/4//k/+T/5P/k
/+T/4//l/+X/5f/l/+b/5v/m/+f/6P/o/+j/5v/m/+b/5v/m/+X/5f/l/+X/5f/l/+T/
4v/i/+L/4v/i/+L/4v/h/+H/4f/g/9//3//f/9//3v/c/9z/3P/c/93/3f/d/93/3f/d
/93/3P/c/9v/2//b/9n/2f/Z/9n/2f/Z/9n/2f/X/9f/1//X/9f/1//X/9f/1//X/9f/
1//Y/9j/2f/Z/9f/1//W/9b/1v/W/9b/1v/W/9b/1v/W/9T/1P/U/9T/1P/U/9T/1P/U
/9T/0v/S/9L/0v/S/9L/0v/S/9H/0f/S/9L/0f/R/9H/0f/S/9P/1P/V/9f/2f/Z/9n/
2v/a/9v/2//Z/9n/2f/Y/9r/2v/a/9r/2P/Y/9j/1//W/9b/1v/W/9f/1//X/9j/2P/Y
/9b/1f/S/9L/0v/S/9T/1v/X/9f/1f/V/9P/0v/R/87/zv/O/87/zv/O/8//z//P/8//
z//P/8//z//P/8//z//Q/9D/z//P/8//z//R/9H/0v/S/9L/1f/Z/+D/7P/7/wsAHQA9
AGQAlADFAPAAGQFFAWwBdAFRAQUBlAATAK//bv9I/zz/QP9N/2D/c/+A/4j/kf+h/7H/
vP/E/8v/z//S/9b/2f/a/9r/2v/b/9z/3f/e/97/3v/h/+H/4f/i/+P/4//k/+T/5f/n
/+j/6v/s/+z/7P/t/+3/7v/u/+//7//w//D/8v/y//P/8//0//L/8v/z//P/9f/2//b/
9//3//j/+P/4//z//P/7//v//P/8//7///8AAAAAAQABAAQABAAFAAYACAAJAAoADgAN
AA4ADwAQABAAEQASABQAFwAYABkAGwAcAB0AHgAeAB0AHgAeAB4AHgAeAB4AHgAeAB0A
HQAcABwAGwAbABsAGgAaABsAHAAeABwAGwAaABgAFgAVABQAFAATABAADwALAAoACAAG
AAQAAwACAAAA/f/7//r/+P/2//X/9f/z//L/8f/x//D/7//u/+7/7f/s/+z/7P/r/+v/
6//r/+r/6//r/+v/6//r/+v/6v/q/+v/7P/t/+7/7//w//H/8v/0//X/9f/1//f/9//3
//j/+v/6//r/+//7//v/+//7//3//f/+//7//v////7//v8AAP////8AAAIAAgACAAIA
AwAFAAUABQAHAAgACAAIAAcACAAIAAgACAAIAAgACAAIAAcABwAHAAcABwAHAAYABgAG
AAYABgAIAAgACAAHAAUABQAEAAMAAwADAAMAAgACAAIAAgACAAMAAwADAAMAAwADAAMA
AgAEAAMAAwADAAMAAwADAAMAAwADAAMAAwABAAEAAQABAAMAAwADAAMAAwADAAMAAwAC
AAIAAwADAAUABQAEAAQABAAEAAQABAAGAAYABgAGAAgACAAIAAgACAAKAAoACgAKAAoA
CgAKAAoACgAKAAoACQAJAAoACgAJAAkACQAJAAsACwALAAsACwANAA0ADQAOAA4ADwAP
AA8ADwAPAA4ADgAOAA4ADgAOAA4ADgANAAwADAAMAAwADwAPAA8AEAAQABAADgANAAoA
CgAKAAoADAAOAA8ADwANAA0ACwAKAAkABgAGAAYABwAIAAkACwANAA0ADQANAA8ADwAP
AA8ADwAPABAAEAASABMAFAAVABMAEwAUABQAFgAXABsAIAAqADkASQBZAHEAlAC+APEA
HgFFAXEBmgGwAZ8BaQEQAZkAJwDU/6T/jP+I/4//nP+r/7j/xP/L/9P/4//y//z/AwAL
AA4AEAATABgAGAAYABkAGgAbABwAHAAcAB0AHQAdAB4AHwAfACAAIAAgACEAIQAiACIA
IgAiACMAIQAiACIAIwAjACQAJAAmACgAKQApACoALAAsAC0ALQAtAC4ALgAvADEAMgAy
ADIANgA2ADUANQA4ADgAOgA7ADwAPAA9AD0AQABAAEEAQgBEAEUARgBKAEkASgBLAEwA
TABNAE4AUABRAFIAUwBVAFYAVwBYAFgAWQBaAFoAWgBaAFoAWgBaAFoAWQBZAFgAWABX
AFcAVwBVAFQAVABUAFQAUgBRAFAAUABOAE0ATABKAEkARgBFAEMAQgBAAD4APAA7ADoA
OAA1ADMAMgAwAC4ALQAtACsAKAAnACcAJgAlACQAJAAjACQAJAAkACMAIQAhACEAIAAf
AB8AHwAfAB8AHwAeAB4AHgAeAB4AHgAcABwAHAAcABwAHQAdAB0AGwAbABsAHAAcABwA
HAAdAB8AHwAfAB8AHQAdAB4AHgAfACEAIQAiACIAIQAhACIAIgAiACIAIgAhACMAIwAj
ACMAJAAkACQAIwAkACQAJAAkACQAJAAkACIAIQAhACEAIQAhACEAIAAgACAAIAAgACAA
IAAgAB8AHwAfAB4AHQAdAB0AHQAcABoAGgAaABoAGwAbABsAGwAbABsAGwAaABoAGQAZ
ABkAFwAXABcAFwAXABcAFwAXABcAFwAXABcAFQAVABUAFQAXABcAFwAXABQAFAAVABUA
EwATABIAEgAUABQAFAAUABYAFAASABIAEgASABIAEgASABIAEQARABIAEgARABEAEQAR
ABMAEwATABMAEwAVABUAFQAUABQAFQAVABMAEwATABIAEgASABIAEgASABIAEgARABAA
EAAQABAAEQARABEAEgAUABQAEgARAAwADAAMAAwADAAOAA8ADwARABEADwAOAAsACAAI
AAgABgAGAAYABwAJAAkACQAJAAkACQAJAAkACQAJAAoACgAJAAkACQAJAAsACwAMAAwA
DAANAA0AEAAaACkAOQBJAF0AeACgANEAAgEpAVEBfAGcAZ0BdwEsAbsAQwDm/7D/kP+C
/4P/jv+b/6r/tP+7/7//y//Y/+T/7//3//z//v8BAAYACgAKAAsADAANAA4ADgAOAA0A
DQANAA4ADwAPABAAEAAOAA8ADwAQABIAEgASABMAEwAUABQAFQAUABQAEwAUABQAFQAV
ABYAFAAUABUAFQAVABYAFgAXABcAGAAYABgAGgAaABkAGQAaABoAHAAdAB4AHgAfAB8A
IAAgACEAIgAkACUAJgAqACoAKgAqACoALAAtAC4AMAAzADQANQA3ADYANwA4ADgAOQA6
ADoAOgA6ADoAOgA6ADgANwA3ADYANgA1ADUANQAzADIAMgAyADIAMAAvAC4ALAAqACkA
KAAmACUAIgAhACEAIAAeABwAGAAXABYAFAARAA8ADgAMAAoACQAJAAcABAADAAMAAgAD
AAIAAgABAP7//v/+//3//f/9//3//P/7//v/+//7//v/+//6//r/+v/6//r/+v/6//r/
+v/6//r/+//7//v/+//7//v//P/8//z//P/9//3//f/9//3//f/9//7//v/9//////8A
AAAA/////wAAAgACAAIAAgADAAUABQAFAAMABAAEAAQAAwAEAAQABAAEAAQABAAEAAQA
AwADAAMAAwADAAMAAgACAAIAAgACAAAAAAAAAP////////7//f/////////+//z//P/8
//z/+//7//v/+//9//3//f/8//z/+//7//v/+//7//v/+//5//n/+f/5//n/+f/5//n/
+f/5//n/+f/5//n/+f/5//j/+P/5//n/+f/5//j/+P/2//b/9v/2//j/+P/4//j/+P/4
//b/9v/2//b/9f/1//b/9v/1//X/9f/1//X/9f/1//X/9f/3//f/9//4//j/+f/5//n/
+f/5//j/+P/4//j/+P/4//j/+P/3//b/9v/2//b/9//3//f/+P/4//j/9v/1//L/8v/y
//L/8v/0//X/9f/3//f/9f/0//H/7v/u/+7/7v/u/+7/7//v/+//7//v/+//7//v/+//
7//v//D/8P/x//H/8f/x//H/8f/y//L/9P/z//X/+v8EABMAIwA1AEsAbACWAMkA+gAl
AU8BegGWAY0BXQEEAY0AHQDO/6L/iP+A/4X/iv+R/5z/pv+r/6//vf/M/9b/3f/j/+j/
6v/t//D/8v/y//P/9P/1//b/9v/2//f/9//3//j/+f/5//r/+v/6//v/+//8//r/+v/6
//v/+//8//z//f/8//z/+//8//z//f/9//7//v/+/////////wAAAAABAAEAAgACAAIA
AgACAAEAAQAEAAQABgAHAAgACAAJAAkACgAKAAsADAAMAA0ADgASABMAFAAVABYAFgAX
ABgAGgAbABwAHQAfACAAIQAiACIAIwAkACQAJAAkACQAJAAkACIAIQAhACAAIgAhACEA
IQAfAB4AHgAeAB4AHAAbABoAGAAWABUAFAAUABMAEAAPAA0ADAAKAAgABgAFAAQAAgAB
AP///v/8//r/+f/5//f/9P/z//P/8v/x//D/8P/v/+7/7v/u/+3/7f/t/+3/7P/r/+v/
6//r/+v/6//q/+r/6v/q/+r/6v/o/+j/6P/o/+j/6f/p/+n/6f/p/+n/6v/q/+r/6v/r
/+v/6//r/+v/6//r/+z/7P/r/+3/7f/u/+z/6//r/+z/7v/u/+7/7v/t/+//7//v/+//
8P/w//D/7//w//D/8P/y//L/8v/y//D/7//v/+//7//v/+//7v/u/+7/7v/u/+z/7P/s
/+v/7f/t/+z/6//p/+n/6f/o/+j/6P/o/+j/6f/p/+n/6f/n/+f/5//m/+j/5//n/+f/
5//n/+f/5//n/+f/5//n/+f/5//n/+f/5f/l/+X/5f/l/+X/5f/l/+T/5P/l/+X/5f/l
/+T/5P/k/+T/5P/k/+b/5P/k/+T/5P/k/+T/4v/i/+L/4v/j/+P/5P/k/+H/4f/h/+H/
4f/h/+H/4f/j/+X/5f/l/+b/5v/n/+f/5//n/+f/5v/m/+b/5v/m/+b/5v/m/+X/5P/k
/+T/5P/l/+X/5f/m/+T/5P/i/+H/3v/e/97/3v/g/+L/4//j/+H/4f/f/97/3f/a/9r/
2v/a/9r/2v/b/9v/2//b/9v/2//b/9v/2//b/9v/3P/c/93/3f/d/93/3f/d/97/3v/e
/9//4//o//T/AwATACcAQQBmAJYAyQD4ACMBUQF8AY4BdwE1AcwATwDj/57/dv9k/2T/
af9y/3//jP+U/5v/o/+1/8T/zP/R/9f/2v/a/9v/3v/e/97/3//g/+H/4v/i/+L/4//j
/+P/5P/j/+P/5P/k/+L/4//j/+T/5v/m/+b/5//n/+j/6P/p/+n/6v/q/+z/7P/t/+3/
7v/s/+z/7f/t/+//8P/w//H/8f/y//L/8v/0//T/8//z//T/9P/2//f/+P/4//n/+f/6
//r/+//8//7///8AAAQABAAEAAQABAAGAAcACAAKAAsADAANAA8ADgAPABAAEAARABIA
EgASABIAEgASABIAEgARABEAEAAQAA8ADwAPAA0ADAAMAAwADAAKAAkACAAIAAYABQAE
AAIAAQD+//3/+//6//j/9v/0//P/8v/w/+//7f/s/+r/6P/n/+f/5f/i/+H/4f/g/9//
3v/e/93/3v/e/97/3f/d/93/3f/c/9v/2//b/9v/2//b/9r/2v/c/9z/3P/c/9z/3P/c
/9z/2v/b/9v/2//b/9v/2//c/9z/3P/c/93/3f/d/93/3f/d/93/3v/e/93/3//f/+D/
4P/f/9//4P/i/+L/4v/i/+H/4//j/+P/4//k/+T/5P/j/+T/5P/k/+T/5P/k/+T/5P/j
/+P/4//h/+H/4f/g/+P/5P/l/+b/5v/m/+b/5f/l/+X/5P/j/+P/4//j/+L/4v/i/+L/
4v/h/+H/4f/h/+H/4f/h/+D/4P/f/9//3//f/9//3//f/9//3//f/9//3//f/9//3//d
/93/3f/d/9//3//f/9//4P/g/+H/4f/h/+H/4P/g/+D/4P/g/+D/3v/g/+D/4P/g/+D/
4P/e/97/3v/e/9//3//g/+D/3//f/9//3//h/+H/4f/h/+H/4//j/+P/5P/k/+X/5f/l
/+X/5f/k/+T/5P/k/+T/5P/k/+T/4//k/+T/5P/k/+f/5//n/+j/6P/o/+b/5f/k/+T/
5P/k/+T/5v/n/+f/5//n/+X/5P/j/+D/4P/g/+L/4v/i/+P/4//j/+P/4//j/+P/4//j
/+P/4//k/+T/5f/l/+X/5f/l/+X/5v/m/+b/5//p/+7/+P8HABcAJwA/AGAAjADBAPAA
GwFFAXIBkAGDAU0B8ABxAPX/oP9u/1L/Tv9Z/2j/ff+O/5j/n/+p/7n/yv/S/9f/3f/i
/+L/5f/q/+r/6v/r/+z/6//s/+z/7P/v/+//7//w/+//7//w//D/8P/x//H/8v/y//L/
8v/z//X/9v/2//f/9f/2//b/+P/4//n/+f/6//r/+v/7//v/+//8//z//f///wAAAAAA
AAIAAgABAAEABAAEAAYABwAIAAgACQAJAAwADAANAA4ADgAPABAAFAATABQAFQAWABoA
GwAcAB4AHwAgACEAIwAkACUAJgAmACcAKAAoACgAKAAoACgAKAAqACkAKQAoACgAJwAn
ACcAJQAkACQAJAAkACIAIQAgAB4AHAAbABoAGAAXABQAEwATABIAEAAOAAsACQAHAAQA
AwABAAAA/v/8//v/+//5//j/9//3//b/9f/0//T/8//y//L/8v/x//H/8f/x//D/8f/x
//H/8f/x//H/8P/w//D/8P/w//D/8P/w//D/8P/u/+//7//v//H/8f/x//L/8P/w//D/
8f/x//H/8f/x//H/8f/y//L/8f/z//P/9P/0//P/8//0//b/9v/2//b/9f/3//f/9//3
//j/+P/4//f/+P/4//j/+P/4//j/+P/2//X/9f/1//f/9//3//b/9v/2//b/9v/2//b/
9v/1//X/9f/0//P/8//z//P/8v/0//T/9P/0//H/8f/x//H/8f/x//H/8P/w/+//7//v
//H/8f/x//H/7//v/+//7//v/+//7//v/+//7//v/+//7//v/+//7//w//D/8f/x//H/
8f/w//D/8P/w//D/8P/y//L/8v/w//D/8P/w//D/8P/w//D/8P/w//H/8f/y//L/8f/x
//H/8f/z//P/8//z//P/9f/1//X/9v/2//f/9//5//n/+f/4//j/+P/4//j/+P/4//j/
9//4//j/+P/4//f/9//3//j/+P/4//b/9f/y//L/8v/y//T/9v/3//f/9f/1//P/8v/z
//D/8P/w//D/8P/w//H/8f/x//H/8f/x//H/8f/x//H/8f/y//L/8//z//P/8//z//P/
9P/0//T/+f/9/wQAEgAhADEARQBlAIwAvgDvABoBQwFxAZQBlAFrAR0BrAAxAM3/jP9q
/2D/Zv9z/4L/lf+i/6r/s//B/9P/3v/m/+v/8f/0//T/9//6//z//P/9//7//f/+//7/
/v////////8AAAIAAwAFAAYABwAJAAoADAAMAAwADAANAA0ADgAOAA8ADwAQABAAEgAS
ABMAEwAUABIAEgATABMAEwAUABQAFQAXABgAGAAYABoAGgAZABkAHAAcAB4AHwAgACAA
IQAhACIAIgAjACQAJgAnACgALAArACwALQAuADAAMQAyADQANwA4ADkAOwA6ADsAPAA8
AD8AQABAAEAAPgA+AD4APgBAAD8APwA+ADwAOwA7ADsAOwA6ADoAOgA4ADYANQA0ADQA
MgAxADAALgAtACoAKQAnACYAJAAiACAAHwAeABwAGQAXABYAFAAQAA8ADwANAAwACwAL
AAoACwAKAAoACQAIAAgACAAHAAUABQAFAAQABQAFAAUABQAFAAUABAAEAAYABgAGAAYA
BAAEAAQABAAEAAUABQAFAAUABQAFAAYABgAGAAYABwAJAAkACQAJAAkACQAKAAoACQAL
AAsADAAMAAsACwAMAAwADAAMAAwADQAPAA8ADwAPABAAEAAQAA8AEAAQABAADgAOAA4A
DgAQAA8ADwAPAA8ADwAPAA4ADgAOAA4ADgAOAA4ADgANAA0ADQAMAAsACwALAAsACgAK
AAoACgAKAAkACQAJAAkABwAHAAcABgAIAAcABwAHAAkACQAJAAkACgALAAwADQANAA0A
DQANAA0ADQANAA0ADwAPAA8ADwAOAA4ADwAPAA8ADwAOAA4AEAAQAA4ADgAOAA4ADgAO
AA4ADgANAA0ADgAOAA8ADwAPAA8ADwAPAA8ADwANAA8ADwAPABIAEgATABMAEwATABMA
EgASABIAEgASABIAEgASABEAEAAQABAAEAARABEAEQASABIAEgAQAA8ADAAMAAwADAAM
AA4ADwAPAA8ADwANAAwACwAIAAgACAAIAAgACAAJAAsACwALAAsACwALAAsACwALAAsA
DAAMAA0ADQANAA0ADQANAA4ADgAQAA8AEwAYACIALwA/AE8AZQCEAKwA3wAOATUBXQGK
AagBoQF1ASIBsQA9AOb/sP+S/4j/jf+Y/6P/sP+8/8P/yf/T/+L/7v/3////BgAKAAsA
DgAQABAAEQASABMAFAAUABQAFQAVABUAFgAXABcAGAAYABgAGQAZABoAGgAaABoAGwAZ
ABoAGgAbABsAHAAcAB4AHAAdAB0AHgAeAB4AHwAfAB8AIAAgACEAIQAiACIAIgAkACQA
IwAjACYAJgAoACkAKAAoACkAKQAqACoAKwAsAC4ALwAwADQANQA2ADcAOAA6ADsAPAA+
AD8AQABBAEMARABFAEYARgBHAEgASABIAEoASgBKAEoASABHAEcARgBIAEcARwBHAEUA
RABEAEQARABCAEEAQABAAD4APQA8ADgANwA0ADMAMwAyADAALgAsACsAKgAoACUAIwAi
ACAAHgAdAB0AGwAaABkAGQAYABcAFgAWABUAFAAUABQAEwATABMAEwASABEAEQARABEA
EQARABAAEAAQABAAEAAQABAAEAAQABAAEAARABEAEQARABEAEQASABIAEgASABMAEwAT
ABMAEwATABMAFAAUABUAFwAXABgAGAAXABcAGAAYABgAGAAYABkAGwAbABsAGwAcABwA
HAAdAA==
         </WaveFormData>
      </LeadData>
      <LeadData>
         <LeadByteCountTotal>10000</LeadByteCountTotal>
         <LeadTimeOffset>0</LeadTimeOffset>
         <LeadSampleCountTotal>5000</LeadSampleCountTotal>
         <LeadAmplitudeUnitsPerBit>4.88</LeadAmplitudeUnitsPerBit>
         <LeadAmplitudeUnits>��V</LeadAmplitudeUnits>
         <LeadHighLimit>2147483647</LeadHighLimit>
         <LeadLowLimit>268435456</LeadLowLimit>
         <LeadID>V4</LeadID>
         <LeadOffsetFirstSample>0</LeadOffsetFirstSample>
         <FirstSampleBaseline>0</FirstSampleBaseline>
         <LeadSampleSize>2</LeadSampleSize>
         <LeadOff>FALSE</LeadOff>
         <BaselineSway>FALSE</BaselineSway>
         <ExcessiveACNoise>FALSE</ExcessiveACNoise>
         <MuscleNoise>FALSE</MuscleNoise>
         <LeadDataCRC32>1802208054</LeadDataCRC32>
         <WaveFormData>
+P/4//j/+P/4//j/+P/3//f/+P/4//j/+P/4//j/+P/2//b/9f/1//f/9//4//j/+P/4
//f/+P/6//r/+v/5//n/+f/5//n/+f/5//n/+f/5//n/+f/5//n/+f/6//v//P/8//z/
/P/8//z/+v/5//X/9P/0//X/9f/3//f/9//1//T/9P/y/+//7f/t/+3/7v/u/+7/7v/u
/+//7//v/+7/7v/u/+7/7v/u/+//7//w//D/8P/x//P/8//z//P/8//z//b/+/8EABAA
IAA1AFIAdQCkANsADgFAAXcBnAGRAV4BFAGyAEQA5/+p/4n/ev9+/4j/kP+W/53/pf+q
/7X/wf/O/9X/2//i/+n/6f/r/+//8P/w//H/8v/y//L/8v/0//T/9P/z//X/9v/3//n/
9f/1//b/9v/1//X/9f/1//f/9//4//n/+//7//z//P/7//v/+//8//7//v///////f/+
//7//v/+//7/////////AAAAAAAA/v///wAAAgACAAMAAwADAAUABQAGAAcACAAJAAoA
CwAMAA0ADgAPABIAFQAVABcAFwAZABsAHAAgACIAIgAjACQAJwAnACgAKQApACkAKgAo
ACgAKQAqACoAKgArACsAKwArACoAKgAoACgAJwAnACgAJgAlACQAIwAhAB8AHQAbABgA
FQASABIADwAMAAoACQAHAAUAAwACAAAA///9//z//P/7//r/+P/3//b/9P/1//X/9P/0
//P/8//x//D/8v/y//L/8v/w//D/8P/w/+//7//v/+//8P/w//D/7//t/+3/7f/t/+//
7//v/+//8P/w//D/8f/x//H/8f/x//H/8f/x//L/8v/y//L/8v/0//X/9v/2//b/9v/2
//b/+P/4//j/+P/6//r/+//7//v/+//8//3//f/9//z/+//7//v//P/8//z//P/8//z/
/P/8//v/+//7//r/+f/5//n/+f/4//j/9//3//b/9v/3//f/9//3//b/9v/3//f/9//3
//f/9//3//f/9//2//b/9v/2//b/9v/2//b/9v/2//b/9v/1//X/9f/1//X/8//z//P/
8//z//P/9P/1//X/9f/1//T/9P/0//T/9P/1//X/9P/0//T/9P/0//T/9P/z//P/9P/0
//L/8v/y//L/8v/y//L/8f/z//P/8//0//T/9f/2//b/+P/4//j/+P/1//X/9f/1//P/
8//z//P/9f/1//X/9f/z//P/8//0//f/+P/4//j/+v/6//r/+P/1//P/8v/y//P/8//1
//X/9//1//T/9P/w/+3/6//r/+v/7P/s/+z/7P/s/+3/7f/r/+r/6v/q/+z/7P/s/+3/
7f/u/+7/7v/t/+3/7f/t/+3/7f/t/+7/8//8/wgAGgAzAFIAdwCqAOMAGgFQAYkBrgGf
AWoBGgGwAEQA7/+3/5f/jP+O/5L/lv+Y/5//o/+o/7P/wf/O/9X/2//g/+X/5//p/+v/
7P/s/+3/7v/u/+7/7v/u/+7/7v/t/+3/7v/v//H/7//v//D/8P/z//P/8//z//P/8//0
//X/9f/1//b/9v/3//f/9//4//b/9v/3//f/9//4//j/+P/6//r/+//7//n/+v/6//r/
+v/7//z//v/9//3//P/7//////8AAAEAAAABAAIAAwAGAAcACAAJAAwADwAPABEAEgAT
ABQAFAAYABoAGgAbABwAHwAfACAAHwAfAB8AIAAiACIAIwAkACIAIgAjACMAIwAjACIA
IgAgACAAHwAfAB4AHAAbABoAFwAVABMAEQAOAAwACgAIAAgABQACAAAA///9//v/+f/4
//b/9f/z//L/8v/x//D/7//v/+//7v/t/+3/7P/s/+v/6//p/+j/6P/o/+j/6P/o/+j/
6P/o/+X/5f/l/+X/5P/k/+T/4//l/+X/5f/l/+P/4//j/+P/5P/k/+T/5f/l/+X/5f/l
/+X/5f/l/+b/5v/m/+b/5v/m/+f/6P/o/+r/6v/q/+r/7P/s/+z/7P/s/+z/7f/t/+3/
7f/u/+//7f/t/+z/6//t/+3/7v/u/+7/7v/u/+7/7v/u/+3/7f/t/+z/6//r/+v/6//q
/+r/7f/t/+z/7P/r/+v/6//r/+r/6v/r/+v/6f/p/+n/6f/p/+n/6f/o/+j/6P/o/+j/
6P/o/+j/6P/q/+r/6v/p/+f/5//n/+f/6f/p/+n/6f/n/+f/6P/p/+n/6f/p/+j/6P/o
/+j/6P/p/+n/6P/o/+j/6P/o/+j/6P/o/+f/5//o/+j/6P/o/+j/6P/o/+j/6P/n/+f/
5//n/+j/6v/r/+z/7P/s/+z/7P/s/+3/7f/t/+3/6//r/+v/6//r/+v/6//r/+3/7f/t
/+7/7f/u/+7/7v/u/+7/7v/s/+v/6f/o/+j/6f/p/+v/6//r/+n/6P/o/+j/5f/j/+P/
4f/i/+L/4v/i/+L/4//j/+P/4v/i/+L/5P/k/+T/5f/j/+T/5P/k/+X/5f/l/+X/5f/l
/+X/5v/p//L/AAASACkASABtAKAA2wAUAUoBgwGmAZsBaAEaAawAOgDl/63/i/+A/4T/
iv+M/5D/l/+d/6T/r/+9/8j/z//V/9r/3f/d/9//4f/i/+L/4//k/+T/5P/k/+b/5v/m
/+X/5//o/+n/6//n/+f/6P/o/+n/6f/p/+n/6//r/+z/7f/v/+//8P/w//H/8f/x//L/
8P/w//H/8f/x//L/8v/y//T/9P/1//X/8//0//T/9P/0//X/9v/4//b/9//3//f/9//3
//j/+f/8//3//v///wAAAQACAAMABgAJAAkACwALAA0ADwAQABIAFAAUABUAGAAbABsA
HAAdAB0AHQAeAB4AHgAfACAAHgAeAB8AHwAfAB8AHgAeAB4AHgAdAB0AHAAaABkAGAAV
ABMAEQAPAAwACgAIAAYABQADAAEAAAD///3/+//5//b/9P/z//H/8P/w/+//7v/t/+3/
7f/s/+3/7f/s/+z/6//r/+n/6P/o/+j/6P/o/+j/6P/o/+j/6f/p/+n/6f/m/+b/5v/l
/+X/5f/l/+X/5f/l/+X/5f/o/+j/6P/p/+f/5//n/+f/6f/p/+n/6v/o/+j/6P/o/+r/
6//s/+z/6v/q/+r/6v/u/+7/7v/u/+z/7P/t/+3/7f/t/+7/7//v/+//7v/t/+3/7f/u
/+7/7v/u/+7/7v/u/+7/7f/t/+3/7P/r/+v/6//r/+r/6v/r/+v/6v/q/+n/6f/p/+n/
6v/q/+v/6//p/+n/6f/p/+f/5//n/+b/6P/o/+j/6P/m/+b/5v/m/+b/5v/m/+X/5f/l
/+X/5f/l/+X/5f/l/+P/4//k/+X/5f/l/+X/5P/i/+L/4v/i/+P/4//i/+L/4v/i/+L/
4v/k/+T/4v/i/+L/4v/h/+H/4v/i/+L/4v/i/+L/5P/k/+T/4//j/+P/4//k/+T/5f/m
/+b/5v/m/+b/5v/n/+f/5//n/+X/5f/l/+X/5//n/+f/5//l/+X/5f/m/+f/6P/o/+j/
6v/q/+r/6P/n/+X/5P/k/+P/4//l/+X/5//l/+T/5P/i/9//3f/d/93/3v/e/97/3v/e
/9//3//d/9z/3P/c/97/3v/e/9//3f/e/97/3v/f/9//3//f/9//3//f/97/4f/q//j/
CAAdADoAXwCOAMUA+gAwAWsBmgGZAW4BKAG+AEQA3/+Z/2//Xv9i/2z/eP+E/43/k/+c
/6f/tf/A/8f/zf/S/9X/1f/Z/9n/2v/a/9v/3v/e/97/3v/g/+D/4P/f/+H/4v/j/+X/
4f/h/+L/4v/j/+P/4//j/+P/4//k/+X/5//n/+j/6P/p/+n/6f/q/+r/6v/r/+v/6//s
/+z/7P/s/+z/7f/t/+//8P/w//D/8P/x//L/9P/0//X/9f/1//f/9//4//n/+v/7//z/
/f/+////AAABAAIABQAFAAcACQALAA0ADgAQABIAEgATABQAFwAXABgAGQAZABkAGgAa
ABoAGwAcABwAHAAdAB0AHQAdABwAHAAcABwAGwAbABoAGAAXABYAEwARAA8ADQAMAAoA
CAAGAAQAAQD+//z/+//5//f/9f/0//L/8f/v/+z/7P/r/+r/5//n/+f/5v/l/+X/5P/k
/+X/5f/j/+L/4v/i/+L/4v/g/+D/4P/g/+H/4f/h/+H/4P/g/+D/3//f/9//3//f/93/
3f/d/93/3v/e/97/3//h/+H/4f/h/9//3//f/+D/4v/i/+L/4v/i/+P/5P/k/+L/4v/i
/+L/5P/k/+T/5P/m/+b/5//n/+f/5//o/+n/6f/p/+j/5//n/+f/6P/o/+j/6P/o/+j/
6P/o/+f/5//p/+j/5//n/+f/5//m/+b/5//n/+b/5v/l/+X/5f/l/+T/5P/l/+X/5f/l
/+X/5f/j/+P/4//i/+T/5P/k/+T/5P/k/+T/5P/k/+T/5P/j/+P/4//j/+P/5f/l/+X/
5f/j/+P/5P/l/+P/4//j/+L/5P/k/+T/5P/j/+P/4v/i/+T/5P/k/+T/5P/k/+T/5P/m
/+b/5P/k/+T/5P/j/+P/5P/k/+T/5P/k/+T/5P/k/+T/4//l/+X/5f/m/+j/6f/q/+r/
6v/q/+r/6v/r/+v/6//r/+v/6//r/+v/7f/t/+3/7f/r/+v/6//s/+//8P/w//D/7v/u
/+7/7P/r/+n/6P/o/+v/6//t/+3/6//p/+j/6P/n/+X/5P/l/+X/5v/m/+b/5v/m/+f/
5//n/+b/5v/m/+j/6P/o/+n/6f/q/+r/6v/r/+v/6//r/+v/7f/v//L/+/8GABgALgBN
AHIAnwDWAAsBQAF4AZ0BkgFdARABqAA2ANz/nf95/2//dP+A/4z/lv+e/6f/sf++/8v/
1f/c/+P/5//q/+v/7f/t/+//8P/w//H/8v/y//L/8v/0//T/9P/z//P/9P/1//f/9//3
//j/+P/5//n/+f/5//v/+//8//3//////wAAAAABAAEAAQACAAIAAgADAAMAAwAEAAQA
BAAGAAYABwAHAAcACAAIAAgACAAJAAoADAAMAA0ADQANAA8ADwAQABEAEgATABQAFQAW
ABcAGAAZABwAHwAfACEAIwAlACcAKAAqACwALAAtAC4AMQAxADIAMwAzADMANAA0ADQA
NQA2ADQANAA1ADUANQA1ADQANAA2ADYANQA1ADIAMAAvAC4ALQArACkAJwAmACQAIgAg
AB4AGwAYABYAEwARAA8ADQAOAAwACwAJAAgACAAHAAYABQAFAAUABAAFAAUABAAEAAUA
BQADAAIAAgACAAIAAgACAAIAAgACAAEAAQABAAEAAgACAAIAAQABAAEAAQABAAMAAwAD
AAMABAAEAAQABQAFAAUABQAFAAYABwAIAAoACgAKAAoACgAKAAsADAAMAA4ADgAOAA4A
EAAQABAAEAASABIAEwATABMAEwAUABUAFQAVABQAEwAUABUAFwAYABYAFgAWABYAFgAW
ABUAFQAXABYAFQAVABUAFQAUABQAFQAVABQAFAAVABUAFQAVABQAFAAVABUAFQAVABUA
FQAVABUAFQAUABQAFAAUABQAFAAUABQAFAAUABQAFAATABMAEwATABMAFQAVABUAFQAV
ABUAFgAXABkAGQAZABgAGgAaABoAGgAZABkAGAAYABgAGAAYABgAGAAYABoAGgAYABgA
GAAYABcAFwAYABgAGgAaABoAGgAaABoAGgAZABsAGwAbABwAHAAdAB4AHgAeAB4AHgAe
AB0AHQAdAB0AHQAdAB0AHQAfAB8AHwAfAB8AHwAfACAAIQAiACIAIgAiACIAIgAgAB8A
HQAcABwAHwAfACEAIQAhAB8AHgAeABwAGQAXABcAFwAYABgAGAAYABgAGQAZABsAGgAa
ABoAGAAYABgAGQAbABwAHAAcAB0AHQAdAB0AHwAhACEAJAArADYAQgBUAG8AkAC3AOgA
HQFOAYIBsQG4AZEBUAH6AJAALgDl/7n/pf+m/67/uP++/8b/z//V/+D/7f/5/wIACQAP
ABIAFQAXABkAGwAcABwAHQAeAB4AHgAeACAAIAAgAB8AHwAgACEAIwAjACMAJAAkACMA
IwAjACMAJQAlACYAJwAnACcAKAAoACkAKQApACoAKgAqACsAKwArACwALAAsACwALAAt
AC0ALwAwADAAMAAwADEAMgA0ADQANQA1ADUANQA1ADYANwA6ADsAPAA9AEAAQQBCAEMA
RABHAEcASQBLAE0ATwBQAFIAVABUAFUAVgBZAFkAWgBbAFsAWwBcAFwAXABdAF4AXgBe
AF8AXwBdAF0AXABcAFwAXABbAFsAWgBYAFcAVgBTAFEATwBNAEoASABGAEQARABBAD4A
PAA5ADcANQAzADIAMAAvAC0ALAAsACsAKgApACkAKQAoACcAJwAmACYAJgAlACIAIAAi
ACIAIgAiACAAIAAgACAAHQAdAB0AHQAeAB4AHgAdAB0AHQAdAB0AGwAbABsAGwAcABwA
HAAdAB0AHQAdAB0AHQAdAB0AHgAgACAAIAAgACAAIQAiACIAIAAgACAAIAAiACIAIgAi
ACIAIgAjACMAIQAhACIAIwAjACMAIgAhACEAIQAiACIAIgAiACIAIgAgACAAHwAfAB8A
HgAdAB0AHwAfAB4AHgAdAB0AHAAcABsAGwAbABsAGgAaABsAGwAZABkAGQAZABkAGQAZ
ABgAFgAWABYAFgAWABYAFgAWABQAFAAUABMAEwATABMAEwATABMAEwATABEAEQASABMA
EgARABAADgAPABAAEQASABMAEgAQABAAEAAQAA8ADwAQABAADgAOAA4ADgAOAA4ADgAN
AA8ADwAPABAADgAPABAAEAAQABAAEAAQABEAEQARABEADwAPAA8ADwARABEAEQARABEA
EQARABIAEQASABIAEgAUABQAFAASAA8ADQAMAAwADQANAA8ADwARAA8ADgAOAAoABwAF
AAUAAwAEAAQABAAEAAQABQAFAAUABAAEAAQABAAEAAQABQAFAAYABgAGAAcABwAHAAcA
BwAFAAUABgANABYAJAA2AE0AagCPAMAA9wAqAWABlQGyAZ8BagEeAbIAQADr/7X/l/+M
/5D/nP+k/6z/s/+3/77/x//V/+D/6f/v//T/9//3//n//f/+//7///8AAAAAAAAAAAAA
AAAAAP////8AAAEAAwADAAMABAAEAAUABQAFAAUABQAFAAYABwAHAAcACAAIAAcABwAH
AAgABgAGAAcABwAJAAoACgAKAAoACgALAAsACwAMAAwADAAKAAsADAAOAA4ADwAPAA8A
DwAPABAAEQAUABUAFgAXABYAFwAYABkAHAAfAB8AIQAhACMAJQAmACYAKAAoACkALAAv
AC8AMAAvAC8ALwAwAC4ALgAvADAAMAAwADEAMQAvAC8ALgAuACwALAArACsAKAAmACUA
JAAhAB8AHQAbABoAGAAWABQAEAANAAoACAAHAAUAAwABAAAA/v/9//v/+P/4//f/9v/1
//X/9f/0//P/8//y//L/8v/x/+7/7P/s/+z/7P/s/+z/7P/s/+z/6//r/+v/6//o/+j/
6P/n/+n/6f/p/+n/5//n/+f/5//o/+j/6P/p/+f/5//n/+f/6f/p/+n/6v/q/+r/6v/q
/+r/6//s/+z/7P/s/+z/7P/u/+7/7v/u/+z/7P/t/+3/7//v//D/8f/x//H/8P/v/+3/
7f/u/+7/7v/u/+7/7v/s/+z/6//r/+3/7P/r/+v/6//r/+r/6v/p/+n/6P/o/+f/5//n
/+f/5P/k/+X/5f/l/+X/5f/l/+X/5f/l/+T/5v/m/+b/5v/l/+T/4//i/+L/4v/i/+H/
4f/h/+H/4f/h/+H/4f/h/9//3//g/+H/3//f/9//3v/e/97/3v/e/9//4P/g/+D/4P/g
/93/3f/e/97/3P/c/9z/3P/e/97/3v/d/93/3f/d/97/3P/d/97/3v/g/+D/4P/g/9//
3//f/9//3//f/9//3//f/9//3//f/93/3f/d/97/4f/i/+L/4v/g/+D/4P/e/93/2//a
/9r/2//b/93/3f/f/93/3P/c/9j/1f/T/9P/0//U/9T/1P/W/9b/1//X/9b/1P/T/9L/
1P/U/9T/1f/V/9b/1v/W/9f/1//X/9f/1//X/9X/1v/d/+b/8v8IACEAQgBrAKIA3QAU
AUwBgwGWAXcBPAHmAHYADgDF/5X/ef90/3r/fP98/4L/if+P/5b/of+v/7j/vf/D/8j/
y//N/8//0f/S/9L/0//U/9T/1P/U/9T/1P/U/9P/1f/W/9f/2f/X/9f/2P/Y/9f/1//X
/9f/2//b/9z/3f/b/9v/3P/c/93/3f/d/97/3P/c/93/3f/d/97/3v/e/+D/4P/h/+H/
4f/i/+L/4v/i/+P/5P/m/+b/5//n/+f/6f/p/+r/6//s/+3/7v/v//L/8//0//X/9v/5
//n/+//7//3///8AAAIABAAEAAUABgAJAAkACgALAAsACwAMAAoACgALAAwADAAMAA0A
DQALAAsACgAKAAwADAALAAsACAAGAAUABAADAAEA///9//r/+P/2//T/9P/x/+7/7P/t
/+v/6f/n/+T/4v/h/9//3v/e/93/3P/Z/9n/2f/Y/9n/2f/Y/9j/1//X/9X/1P/U/9T/
1P/U/9L/0v/S/9L/0f/R/9H/0f/Q/9D/0P/P/9H/0f/R/9H/z//P/8//z//Q/9D/0P/R
/9H/0f/R/9H/0f/R/9H/0v/S/9L/0v/S/9L/0//U/9T/1P/U/9T/1P/W/9b/1v/W/9j/
2P/Z/9n/1//X/9j/2f/Z/9n/2P/X/9f/1//Y/9j/1v/W/9b/1v/Y/9j/1//X/9f/1v/V
/9X/0//T/9L/0v/T/9P/0v/S/9H/0f/R/9H/0P/Q/9H/0f/R/9H/0f/R/8//z//P/87/
zv/O/87/zv/Q/9D/0P/Q/87/zv/O/83/zf/N/83/zf/N/83/zf/N/8v/y//M/83/zf/N
/83/zP/M/8z/zP/M/83/zf/M/8z/zP/M/8z/y//L/8z/zP/M/8z/zP/M/8r/yv/K/8n/
yf/J/8n/yv/M/83/zv/O/87/zv/O/87/zf/N/83/zf/N/83/zf/N/83/zf/N/83/zf/N
/83/zv/N/87/zv/O/87/zv/O/8z/y//J/8j/yP/J/8n/y//L/8v/yf/I/8j/xv/D/8H/
wf/B/8L/wv/C/8D/wP/B/8H/w//C/8L/wv/C/8L/wv/D/8P/xP/E/8T/xf/F/8X/xf/D
/8P/w//E/8v/2v/q//7/GwA+AGsApADhABYBUgGDAYQBWwEWAbIAPADe/53/c/9f/2D/
ZP9m/2z/dP99/4P/jP+b/6n/sP+z/7n/vP+9/7//wf/B/8L/wv/D/8T/xP/E/8T/xv/G
/8b/xf/D/8T/xf/H/8f/x//I/8j/yf/J/8n/yf/L/8v/zP/N/83/zf/O/87/z//P/8//
0P/Q/9D/0f/R/9P/1P/U/9T/1v/W/9f/1//X/9j/2P/Y/9j/2f/a/9z/2v/b/9v/2//d
/93/3v/f/+L/4//k/+X/5v/n/+j/6f/q/+3/7f/v//H/8//1//b/9v/4//j/+f/6//3/
/f/+/wEAAQABAAIAAgACAAMABAACAAIAAwADAAMAAwACAAIAAgACAAEAAQAAAP7//f/8
//n/9//1//P/8v/w/+7/7P/s/+n/5v/k/+X/4//h/9//3P/a/9n/1//W/9b/1f/U/9X/
1f/V/9T/0f/R/9D/0P/T/9P/0f/Q/9L/0v/S/9L/0P/Q/9D/0P/P/8//z//P/9D/0P/Q
/8//z//P/8//z//R/9H/0f/R/9D/0P/Q/9H/0f/R/9H/0f/T/9P/0//U/9L/0v/S/9L/
0v/T/9T/1P/W/9b/1v/W/9b/1v/W/9b/2P/Y/9n/2f/X/9f/2P/Z/9n/2f/Y/9f/2f/Z
/9r/2v/a/9r/2v/a/9r/2v/Z/9n/2f/Y/9f/1//Z/9n/2P/Y/9n/2f/Y/9j/1//X/9f/
1//W/9b/1//X/9f/1//X/9f/1//X/9f/1v/W/9b/1v/W/9b/1v/W/9b/1v/W/9b/1f/X
/9f/1//X/9f/1//X/9f/1f/V/9b/1//X/9f/1//W/9b/1v/W/9b/1//X/9b/1v/W/9b/
1v/V/9X/1v/W/9b/1v/W/9b/1v/W/9b/1f/X/9f/1//Y/9j/2f/a/9r/2v/a/9r/2v/b
/9v/2//b/9v/2//b/9v/2//b/9v/2//b/9v/2//c/93/3v/e/97/4P/g/+D/3v/d/9v/
2v/a/9v/2//d/93/3f/b/9r/2v/a/9f/1f/V/9f/2P/Y/9j/2P/Y/9n/2f/Z/9j/2P/Y
/9j/2P/Y/9n/2f/a/9r/2v/b/9v/2//b/9v/2//b/97/5f/u//z/DgApAEoAcQCoAN8A
FAFMAYEBkgFxATAB2gBmAPr/rf97/1//Xv9o/3T/gP+K/5P/mf+k/7P/wf/I/83/0//W
/9f/2f/b/9v/3P/c/93/3v/e/97/3v/i/+L/4v/h/+H/4v/j/+X/4//j/+T/5P/l/+X/
5f/l/+f/5//o/+n/6f/p/+r/6v/r/+v/6//s/+z/7P/t/+3/7f/u/+7/7v/u/+7/7//v
/+//8P/w//D/8v/z//T/9v/2//f/9//3//n/+f/6//v//P/9//7///8CAAMABAAFAAYA
CQAJAAsACwANAA8AEAASABQAFAAVABYAGQAZABoAHQAdAB0AHgAeAB4AHwAgAB4AHgAf
AB8AHwAfAB4AHgAeAB4AHQAdAB4AHAAbABoAFwAVABMAEQAQAA4ADAAKAAgABQACAAAA
/f/7//n/9//2//T/8//x//D/8P/v/+7/7f/t/+3/7P/r/+v/6v/q/+v/6//p/+j/6P/o
/+j/6P/o/+j/6P/o/+f/5//n/+f/5v/m/+b/5f/n/+f/5//n/+X/5f/l/+X/6P/o/+j/
6f/p/+n/6f/p/+n/6f/p/+r/6v/q/+r/6v/q/+v/7P/s/+7/7v/u/+7/7v/u/+7/7v/w
//D/8f/x//H/8f/y//P/8//z//L/8f/x//H/8v/y//L/8v/y//L/8v/y//H/8f/z//L/
8f/x//H/8f/w//D/7//v/+7/7v/v/+//7//v/+7/7v/v/+//7//v/+//7//v/+//7//u
//D/8P/w//D/8P/w//D/8P/u/+7/7v/t/+//7//v/+//7//v/+//7//v/+//8P/x/+//
7//v/+7/7v/u/+7/7v/v//H/8P/w//D/8P/w//D/8P/v/+//8P/w//D/8P/w//D/8v/y
//L/8f/x//H/8f/y//L/8//0//T/9v/2//b/9v/3//f/9//3//f/9//3//f/+f/5//n/
+f/7//v/+//8//v//P/8//z//P/8//z/+v/5//f/9v/2//n/+f/7//v/+f/3//b/9v/1
//P/8v/z//P/9P/0//T/9P/0//X/9f/1//T/9P/0//b/9v/2//f/+f/6//r/+v/7//v/
+//7//v//f8BAAYADQAaACoAPgBdAIIAsQDoABkBTAGCAZ8BiAFPAQIBnAA0AOL/p/+H
/4H/iv+S/5z/pP+s/7X/v//O/9n/5f/s//H/9f/4//f/+//9//3//v/+////AAAAAAAA
AAAEAAQABAADAAEAAgADAAUABAAFAAcACAAHAAcABwAHAAsACwAMAA0ADwAPABAAEAAR
ABEAEQASABIAEgATABMAEwAUABQAFAAUABQAFQAVABcAGAAYABgAGgAbABwAHgAeAB8A
HwAfACEAIQAiACMAJAAlACYAJwAqACsALAAtACwALwAvADEANQA3ADkAOgA6ADwAPAA9
AEAAQwBDAEQARQBFAEUARgBGAEYARwBIAEgASABJAEkARwBHAEYARgBGAEYARQBFAEQA
QgBBAEAAPQA7ADkANwA0ADIAMAAuACwAKQAmACQAIwAhAB8AHQAcABoAGQAXABYAFgAV
ABQAEwATABMAEgAPAA8ADgAOAA0ADQALAAoADAAMAAwADAALAAoACQAIAAcABwAHAAcA
CAAIAAgABwAHAAcABwAHAAcABwAHAAcACAAIAAgACQAHAAcABwAHAAcABwAHAAgACAAI
AAgACAAGAAcACAAIAAgACAAIAAgACgAKAAoACgAKAAoACwALAAkACQAKAAsACwALAAoA
CQAJAAkACgAKAAgACAAIAAgACAAIAAcABwAHAAYABQAFAAUABQAEAAQAAwADAAIAAgAD
AAMAAwADAAIAAgADAAMAAgABAAAA//8BAAEAAQAAAP7//v/+//7//v/+//7//v/+//7/
/v/9//3//f/9//3//f/9//3//f/7//v//P/9//v/+//7//r/+v/6//r/+v/6//r/9//3
//j/+P/4//j/+P/4//j/+P/4//f/9//3//f/+P/2//f/+P/4//r/+v/6//r/+f/5//n/
+f/5//n/+f/5//n/+f/5//n/+f/5//n/+v/7//z//P/8//z//P/8//r/+f/3//b/9v/3
//f/+f/5//n/9//2//b/9P/x/+//7//t/+7/7v/u/+7/7v/v/+//7//u/+7/7v/u/+7/
7v/v/+//8P/w//D/8f/x//H/8f/z//P/8//2//3/BgAUACQAOwBaAIEAtADrABwBUgGH
AZwBgQFIAfYAigAiAM//m/+B/3z/gv+M/5L/mP+f/6f/rv+3/8X/0P/V/93/4v/n/+n/
6//r/+z/7P/t/+7/7v/u/+7/8P/w//D/7//x//L/8//1//P/8//0//T/9f/1//X/9f/1
//X/9v/3//f/9//4//j/+f/5//n/+v/4//j/+f/5//n/+v/6//r/+v/6//v/+//7//z/
/P/8//z//f/+/wAAAAABAAEAAQABAAEAAgADAAQABQAGAAcACgALAAwADQAQABMAEwAV
ABUAFwAZABoAHAAeAB4AHwAiACUAJQAmACcAJwAnACgAJgAmACcAKAAoACgAKQApACkA
KQAoACgAJgAmACUAJQAkACIAIQAgAB0AGwAZABcAFgAUABIAEAAQAA0ACgAIAAUAAwAB
AP///v/8//v/+f/4//j/9//2//P/8//z//L/8f/x//D/8P/v/+//7f/s/+7/7v/u/+7/
7P/s/+z/7P/r/+v/6//r/+r/6v/q/+n/6//r/+v/6//r/+v/6//r/+z/7P/s/+3/6//r
/+v/6//t/+3/7f/u/+7/7v/u/+7/7v/v//D/8P/y//L/8v/y//b/9v/2//b/9P/0//X/
9f/1/w==
         </WaveFormData>
      </LeadData>
      <LeadData>
         <LeadByteCountTotal>10000</LeadByteCountTotal>
         <LeadTimeOffset>0</LeadTimeOffset>
         <LeadSampleCountTotal>5000</LeadSampleCountTotal>
         <LeadAmplitudeUnitsPerBit>4.88</LeadAmplitudeUnitsPerBit>
         <LeadAmplitudeUnits>��V</LeadAmplitudeUnits>
         <LeadHighLimit>2147483647</LeadHighLimit>
         <LeadLowLimit>268435456</LeadLowLimit>
         <LeadID>V5</LeadID>
         <LeadOffsetFirstSample>0</LeadOffsetFirstSample>
         <FirstSampleBaseline>0</FirstSampleBaseline>
         <LeadSampleSize>2</LeadSampleSize>
         <LeadOff>FALSE</LeadOff>
         <BaselineSway>FALSE</BaselineSway>
         <ExcessiveACNoise>FALSE</ExcessiveACNoise>
         <MuscleNoise>FALSE</MuscleNoise>
         <LeadDataCRC32>1317901079</LeadDataCRC32>
         <WaveFormData>
CgAKAAoACgAKAAoACgAJAAkACAAIAAkACQAIAAgACAAIAAgACAAIAAgACQAKAAoACAAI
AAgACAALAAsACwAMAAwADAALAAsACwALAAsACwAJAAoACwALAAsACwALAA4AEAARABIA
EgASABIAEQAQAA4ADgANAAwADAAOAA4ADAALAAsACQAHAAUABQAEAAQABAAEAAQABAAE
AAQABAAEAAIAAgACAAIAAgACAAIAAgAEAAQABAAEAAQABAAEAAQAAQABAAEAAQADAAgA
EQAeADAAQwBeAIQAqQDPAPgADgEBAeEAwACOAFkALQALAPP/5v/k/+T/3v/W/9H/0//X
/97/5f/s//H/8//5//z//P/7//3//f/9//3//P/9//3//f/9//3//v/+//7//v/+//7/
/f/9//3//P/8//z//P/9//////////////////////////////8AAAAAAAAAAAAAAAAA
AAAAAAAAAAAAAQABAAAAAAAAAAEA/////wAAAAD+/////////wEAAgADAAUABAAFAAYA
BwAFAAYABwAIAAkACgALAAwADwARABQAFgAVABYAFwAYABsAHgAeAB8AHgAgACIAIwAk
ACUAJgAnACYAJwAoACgAKgAsACwALAAsAC0ALQAtAC0ALAArACoAJwAlACMAIQAeAB0A
GwAZABcAFgAUABIAEgARAA8ADQALAAsACgAIAAUABAAEAAQAAQAAAP////8AAAAAAAAA
AAEAAQD//////f/9//3//f/9//3//f/9//v/+//7//v//P/8//z//P/6//r/+v/6//z/
/P/8//z//f/9//3//P/6//r/+//7//z//P/8//3//f/9//3//f/9//3//f/9//7//v/+
//////////////8AAAAAAAABAAMAAwADAAMAAgACAAIAAgACAAIAAgADAAMAAwADAAMA
AgACAAIAAgACAAIAAgACAAAAAAAAAAAA////////////////////////////////////
///////9//3//P/8//7//v/+//7///8AAAEAAgAAAAAAAAAAAP7//f/9//3//P/7//r/
+f/6//v//P/9//3//f/8//z//P/8//z//P/8//z//P/8//z//P/8//z//P/9//3//P/8
//z/+//5//j/+v/6//r/+v/6//r/+//8//z//P/8//z/+v/7//v/+//8//z//P/7//v/
+//7//v//f/9//7////9//3//f/9/wAAAAABAAIABAAEAAQAAwABAAAA///9//7//v8A
AAAA/v/9//3/+//3//X/9f/0//T/9P/0//T/9P/0//T/9P/2//b/9v/2//T/9P/0//T/
9v/2//b/9v/0//T/9P/0//L/8f/x/+//7f/v//b///8QACIAOQBWAHwApQDLAPQACAH5
AN0AvACKAFcANQAVAP3/7v/o/+D/1v/K/8X/x//N/9L/2//k/+f/6f/r/+7/7v/t/+3/
7f/t/+3/7v/v/+//7//t/+3/7v/u/+7/7v/u/+7/7//v/+//7v/v//D/8f/z//H/8f/x
//H/7//v/+//7//v/+//7//w//D/8P/w//D/8P/w//D/8P/w//D/8f/x//D/8P/w//H/
8f/x//L/8v/w//H/8f/x//L/8v/y//P/8v/z//T/9f/3//j/+f/6//v//P/9//7//f//
/wIABAAHAAgACQAKAA0AEAAQABEAEQASABMAEwAUABUAFgAXABgAGQAaABoAHAAeAB4A
HgAcAB0AHQAdABsAGgAZABgAFwAVABMAEQAOAA0ACwAJAAcABgAEAAIAAAD///3/+//7
//v/+v/4//f/9v/2//b/8//y//H/8f/w//D/8P/w/+//7//t/+3/7//v/+//7//v/+//
7//v/+3/7f/t/+3/6v/q/+r/6v/q/+r/6v/q/+r/6v/q/+r/6//r/+v/6v/s/+z/7f/t
/+r/6v/q/+v/7f/t/+3/7f/r/+v/6//r/+7/7v/u/+//7f/t/+3/7f/u/+7/7v/v//H/
8f/x//H/8P/w//D/8P/w//D/8P/x//H/8f/x//H/8v/y//L/8v/w//D/8P/w/+7/7v/u
/+7/7//v/+//7//v/+//7//v/+//7//v/+//7//v/+//7//v/+//7v/u/+z/7P/s/+z/
7P/s/+z/7P/u/+7/7v/u/+7/7f/t/+3/7f/t/+3/7f/t/+3/7f/t/+3/7f/s/+z/6v/q
/+r/6v/s/+z/7P/s/+z/7P/s/+z/7P/s/+3/7f/s/+z/7f/t/+z/7P/q/+r/6v/q/+r/
6v/r/+z/7v/u/+7/7v/u/+//7//v/+7/7v/u/+3/7//v/+//7//t/+3/7v/v/+//7//v
/+//8P/w//H/8v/0//T/9P/z//D/8P/w/+//8P/w//L/8v/w/+//7//t/+v/6f/p/+j/
5v/m/+b/5v/m/+b/5v/m/+j/6P/o/+j/6P/o/+j/6P/o/+j/6P/o/+j/6P/o/+j/6P/l
/+P/4f/h/+P/6v/z/wIAFAApAEgAcACXAL8A6AD8AO8A0QCwAH4ASwApAAsA8f/i/9z/
1P/K/77/uf+7/8H/yP/P/9b/2//d/9//4v/g/9//4f/h/+H/4f/i/+P/4//j/+X/5f/m
/+b/5P/k/+T/5P/l/+X/5f/k/+T/5P/k/+X/5f/l/+X/5f/l/+X/5f/l/+X/5f/l/+b/
5v/m/+b/5v/k/+T/5P/k/+T/5P/l/+X/5P/k/+T/5f/j/+P/5P/k/+T/5f/l/+X/5P/k
/+T/5f/o/+n/6v/r/+v/7P/t/+7/7//w//H/8v/x//P/9v/4//n/+v/7//z//v8CAAMA
BQAEAAYACAAJAAoACwAMAA0ADgAPABAAEAAOABAAEAAQABIAEwATABMAEwASABEAEAAN
AAsACQAHAAYABQADAAEAAQAAAP7//P/4//f/9f/z//P/8//y//D/7//u/+7/7v/t/+z/
6//r/+j/6P/o/+j/6f/p/+f/5//l/+X/5f/l/+f/5//n/+f/5//n/+f/5//m/+b/5v/m
/+b/5v/m/+b/5v/m/+b/5v/n/+f/5//m/+b/5v/n/+f/6P/o/+j/6f/n/+f/5//n/+n/
6f/p/+n/6P/o/+j/6f/r/+v/6//r/+r/6v/q/+v/6//r/+v/6//s/+z/7P/s/+z/7P/s
/+3/6//r/+v/6//s/+z/7P/s/+z/7P/s/+z/7v/u/+7/7v/r/+v/6//r/+3/7f/t/+3/
7f/t/+3/7f/r/+v/6//r/+v/6//q/+r/6v/q/+r/6v/q/+r/6v/q/+z/7P/s/+z/7P/r
/+v/6//r/+v/6//r/+v/6//r/+v/6//r/+r/6v/q/+r/6v/q/+z/7P/s/+z/6v/q/+r/
6v/s/+z/6v/q/+r/6v/r/+v/6v/q/+v/6//q/+r/6v/q/+r/6v/q/+r/6//s/+z/7P/s
/+z/7v/v/+//7//u/+7/7v/t/+3/7f/t/+3/7f/t/+7/7//x//H/8f/x//T/9P/1//b/
9v/2//b/9f/0//T/9P/z//L/8v/0//T/8v/x//H/7//v/+3/7f/s/+v/6v/p/+j/6v/q
/+r/6v/q/+r/6v/q/+r/6v/q/+r/6P/o/+j/6P/q/+r/6v/q/+z/6//p/+f/5f/p/+7/
9/8CABQAJwBCAGgAjQCzAN4A/AD1ANcAuACKAE8AJQADAOX/1P/Q/87/yP/C/73/vf/D
/8z/0//Y/9v/3//j/+L/4v/l/+X/5f/l/+X/5P/l/+X/5f/l/+X/5v/m/+j/6P/o/+j/
6P/n/+b/5P/k/+T/5P/l/+f/5//n/+f/5//n/+f/5//n/+f/5//o/+j/6P/o/+j/6v/q
/+r/6v/q/+r/6//r/+r/6v/q/+v/6//r/+z/7P/s/+3/7f/t/+7/7v/u/+//7v/v//D/
8f/x//L/8//0//X/9v/3//j/+f/7//7/AAABAAIAAwAEAAUACAAIAAkACgAMAA4ADwAQ
ABEAEgATABQAFQAWABYAFgAYABgAGAAYABkAGQAZABcAFgAVABQAEgARABAADwAOAA0A
CwAJAAUABAACAAAA/v/9//v/+f/3//f/9v/0//P/8v/y//L/8f/w/+//7//u/+7/7v/u
/+//7//t/+3/6//r/+v/6//r/+v/6//r/+v/6//r/+v/7P/s/+z/7P/q/+r/6v/q/+r/
6v/q/+r/6//r/+v/6v/q/+r/6//r/+z/7P/s/+3/7f/t/+3/7f/t/+3/7f/t/+z/7P/s
/+3/7f/t/+3/7f/u/+7/7v/v//H/8f/x//H/8P/w//D/8P/w//D/8P/x/+//7//v/+//
8P/w//D/8P/w//D/8P/w//D/8P/w//D/7//v/+//7//v/+//7//v/+//7//v/+//7//v
/+//7//t/+3/7P/s/+7/7v/u/+7/7P/s/+z/7P/s/+z/7P/s/+7/7f/t/+3/7f/t/+3/
7f/t/+3/7f/t/+3/7f/s/+z/7P/s/+z/7P/s/+z/7P/s/+z/7P/s/+z/7P/s/+z/7P/s
/+z/7P/s/+z/7P/r/+v/6v/q/+v/6//q/+r/6v/q/+r/6v/q/+r/6//s/+7/7v/u/+7/
7v/v/+//7//w//D/8P/v/+3/7f/t/+3/7f/t/+7/7//t/+3/7f/t//L/8v/z//T/9P/0
//T/8//w//D/8P/v//D/8P/y//L/7v/t/+3/6//p/+f/5//m/+j/6P/o/+j/6P/o/+j/
6P/m/+b/5v/m/+j/6P/o/+j/6P/o/+j/6P/o/+j/6P/o/+j/5//n/+X/5//t//b/AwAU
ACoARQBqAJAAtQDfAPQA5ADFAKEAbgA6ABMA8//Z/83/yv/I/8T/vv+6/7v/w//L/9L/
1//c/9//4f/h/+L/4v/h/+H/4f/h/+H/4v/j/+P/4//j/+P/5P/k/+T/5P/k/+T/5f/l
/+X/5P/m/+b/5v/n/+X/5f/l/+X/5//n/+f/5//p/+n/6f/q/+r/6v/q/+r/7P/s/+z/
7P/q/+r/6//r/+r/6v/q/+v/6//r/+z/7P/u/+//7//v//D/8P/w//H/8v/z//T/9f/1
//b/9//4//n/+v/7//z//f///wIABAAHAAgACQAKAAsADgAOAA8AEgAUABYAFwAWABcA
GAAZABoAGwAcABwAHAAeAB4AHgAeAB8AHwAfAB0AHAAbABoAFwAVABMAEQAQAA8ADQAL
AAkACAAGAAQAAgABAP///f/9//3//P/6//n/+P/4//j/9//2//X/9f/0//T/9P/0//X/
9f/z//P/8//z//P/8//x//H/8f/x//H/8f/x//H/8v/y//L/8v/y//L/8v/y//L/8v/y
//L/8//z//P/8v/y//L/8//z//T/9P/0//X/9f/1//X/9f/1//X/9f/1//b/9v/2//f/
9//3//f/9//4//j/+P/5//n/+f/5//n/+v/6//r/+v/6//r/+v/7//v/+//7//v/+v/6
//r/+v/8//z//P/8//z//P/8//z/+//7//v/+//7//v/+//7//3//f/9//3//f/9//3/
/f/7//v/+v/6//r/+v/6//r//P/8//z//P/8//z//P/8//z/+//7//v/+//7//v/+//7
//v/+//7//v/+//6//r/+v/6//r/+v/8//z//P/8//z//P/8//z//P/+//7//v/8//z/
/P/8//3//f/8//z//f/9//z//P/8//z//P/8//z//P/9//7/AAAAAAAAAAACAAMAAwAD
AAIAAgACAAEAAQABAAEAAQADAAMABAAFAAUABQAFAAUACAAIAAkACgAMAAwADAALAAoA
CgAKAAkACAAIAAoACgAGAAUABQADAAMAAQABAAAAAAAAAAAAAAAAAAAAAAAAAAAAAAAA
AAAAAAAAAAAAAAACAAIAAgACAAIAAgACAAIABAADAAEAAwAFAAcADgAbACwAPgBVAHQA
mAC9AOUABAEAAeEAwQCYAGIANQARAPf/6f/k/+T/4v/c/9T/0//b/+H/6P/v//L/9//7
//3//v/+///////////////+/////////wEAAQACAAIAAgACAAIAAgADAAMAAwACAAAA
AAAAAAEAAwADAAMAAwADAAMAAwADAAMAAwADAAQABAAEAAQABAAGAAYABgAGAAQABAAF
AAUABgAGAAYABwAHAAcACAAIAAgACQAJAAkADAAMAAwADQAOAA8AEAARAA8AEAARABIA
EwAUABUAFgAZABsAHgAgACEAIgAjACQAJQAoACgAKQAoACoALAAtADAAMQAyADMANAA1
ADYANgA4ADoAOgA6ADgAOQA5ADkANwA2ADUANAAxAC8ALQArACoAKQAnACUAIwAiACAA
HgAcABsAGQAXABUAFQAUABIAEQAQABAAEAAPAA4ADQANAAwADAAMAAwACwALAAkACQAJ
AAkACQAJAAkACQAJAAkACQAJAAkACQAIAAgACAAIAAgACAAIAAgACAAIAAgACAAJAAkA
CQAIAAgACAAJAAkACAAIAAgACQAJAAkACQAJAAsACwALAAsACgAKAAoACwANAA0ADQAN
AAwADAAMAA0ADQANAA0ADQAOAA4ADgAOABAAEAAQABEADwAPAA8ADwAOAA4ADgAOAAwA
DAAMAAwADgAOAA4ADgANAA0ADQANAA0ADQANAA0ADQANAA0ADQAPAA8ADwAPAA8ADwAO
AA4ADAAMAAwADAAKAAoACgAKAAgACAAIAAgACgAJAAkACQALAAsACwALAAkACQAJAAkA
BwAHAAYABgAHAAgACQAKAAwADAAKAAoACgAKAAkACQAIAAgACQAJAAgACAAKAAoACgAK
AAoACgALAAwADAAMAAwADAAKAAsACwALAAwADAAMAAsACwALAAsACwALAAsADAANAA8A
DwAPAA8AEgASABMAFAASABIAEgARABAAEAAQAA8ADgAOABAAEAAQAA8ADwANAAkABwAH
AAYABAAEAAQABAAGAAYABgAGAAYABgAGAAYACAAIAAgACAAIAAgACAAIAAgACAAIAAgA
CAAFAAMAAQABAAUACgAVACQANABHAGQAjACzANsAAgEQAf8A4wDAAIoAUQArAAkA8f/m
/+T/5P/e/9j/1f/X/93/5v/r//D/8//3//n/+v/8//3//f/9//3//f/+//////////3/
/f/+//7//v/+//7//v/9//3//f/8//7//v/+////AQABAAEAAQD/////////////////
/wAA/v/+//7//v8AAAAAAAAAAAAAAAABAAEAAAAAAAAAAQABAAEAAgACAAIAAwADAAMA
AgACAAIAAwAEAAUABgAHAAcACAAJAAoADQAOAA8AEAAPABEAFAAWABcAGAAZABoAHQAg
ACAAIQAgACIAJAAlACQAJQAmACcAKAApACoAKgAqACwALAAsACwALQAtAC0AKQAoACcA
JgAlACMAIQAfAB4AHQAbABkAFQAUABIAEAAOAA0ACwAJAAUABQAEAAIAAQAAAAAAAAAB
AAAA//////7//v/+//7/+//7//n/+f/5//n/+f/5//n/+f/5//n/+P/3//b/9f/2//b/
9v/2//j/+P/4//j/+v/6//r/+v/6//n/+P/2//T/9P/1//X/9P/0//T/9f/3//f/9//3
//f/9//3//f/9v/2//b/9//5//n/+f/5//j/+P/4//n/+f/5//n/+f/8//z//P/8//z/
/P/8//3/+//7//v/+//8//z//P/8//z//P/8//z/+v/6//r/+v/5//n/+f/5//f/9//3
//f/+f/5//n/+f/5//n/+f/5//f/9//2//b/+P/4//j/+P/4//j/+P/4//j/+P/4//j/
+P/3//f/9//3//f/9//3//X/9f/1//X/9f/1//T/9P/0//T/9P/0//T/9v/2//b/9v/2
//X/9f/0//T/8//z//L/8v/0//T/9P/0//T/9P/1//b/9v/2//b/9v/2//f/9//3//j/
+P/4//f/9f/1//X/9f/1//X/9v/3//f/9//3//f//P/8//3//v/8//z//P/7//r/+v/6
//n/+P/4//r/+v/6//n/+f/3//P/8f/x//D/8P/w//D/8P/y//L/8v/y//D/8P/w//D/
8v/y//L/8v/y//L/8v/y//D/8P/w//D/8P/t/+v/6f/r/+3/9P8BABIAJAA7AF4AiACv
ANcA/gAGAe0A0QCqAHIARwApAAsA8f/o/+T/3P/O/8b/w//F/8v/0v/b/+D/4f/l/+f/
6v/q/+v/6f/p/+n/6f/q/+v/6//r/+v/6//s/+z/7P/s/+z/7P/t/+3/7f/s/+z/7P/s
/+3/7f/t/+3/7f/r/+v/6//r/+3/7f/t/+7/7v/u/+7/7v/s/+z/7P/s/+z/7P/t/+3/
7v/u/+7/7//v/+//8P/w//D/8f/x//H/8P/w//D/8f/y//P/9P/1//f/+P/5//r/+//8
//3//v///wEABAAGAAcACAAJAAoACwAOAA4ADwAOABAAEgATABIAEwAUABUAGAAZABoA
GgAaABwAHAAcABwAHQAdAB0AGwAaABkAGAAXABUAEwARAA4ADQALAAkABwAGAAQAAgAC
AAEA///9//v/+//6//j/9//2//b/9v/1//T/8//z//L/8v/y//L/7//v/+3/7f/t/+3/
7f/t/+3/7f/t/+3/7f/t/+3/7f/s/+z/7P/s/+z/7P/s/+z/7P/s/+z/7P/t/+3/7f/s
/+z/7P/t/+3/7P/s/+z/7f/r/+v/6//r/+3/7f/t/+3/7P/s/+z/7f/v/+//7//v//D/
8P/w//H/8f/x//H/8f/y//L/8v/y//L/8v/y//P/8f/x//H/8f/y//L/8v/y//L/8v/y
//L/8v/y//L/8v/v/+//7//v/+//7//v/+//7//v/+//7//v/+//7//v/+//7//u/+7/
7v/u/+7/7v/w//D/8P/w//D/8P/w//D/8P/v/+//7//v/+//7//v/+//7//v/+//7//v
/+7/7v/u/+7/7v/u/+7/7v/u/+7/7v/u/+7/7//v/+7/7v/v/+//7v/u/+7/7v/u/+7/
7P/s/+3/7v/w//D/8P/w//D/8f/x//H/8v/y//L/8f/x//H/8f/x//H/8f/y//P/8//z
//P/8//2//b/9//4//j/+P/4//f/9v/2//b/9f/0//T/9v/2//T/8//z//H/7//t/+3/
7P/s/+z/7P/s/+r/6v/q/+r/7P/s/+z/7P/q/+r/6v/q/+z/7P/s/+z/7P/s/+z/7P/s
/+n/5//l/+X/6//0/wEAEgAmAEEAZgCOALcA4QD+APgA2wC9AI4AWgA1ABcA+f/p/+D/
2P/O/8T/vv/B/8X/yf/S/9v/3v/f/+P/5f/k/+T/5f/l/+X/5f/l/+T/5f/l/+X/5f/l
/+b/5v/k/+T/5P/k/+X/5f/l/+T/5v/m/+b/5//n/+f/5//n/+f/5//n/+f/5f/l/+X/
5v/o/+j/6P/o/+j/6P/o/+j/6P/o/+n/6f/o/+j/6P/p/+n/6f/q/+r/6P/p/+n/6f/q
/+r/6v/r/+7/7//w//H/7//w//H/8v/z//T/9f/2//f/+f/8//7//f/+////AAADAAYA
BgAHAAgACgAMAA0ADgAPABAAEQAQABEAEgASABQAFgAWABYAFgAXABcAFwAVABQAEwAS
AA0ACwAJAAcABgAFAAMAAQD///7//P/6//r/+f/3//X/8//z//L/8P/v/+7/7v/u/+3/
7P/r/+v/6v/q/+r/6v/p/+n/5//n/+f/5//n/+f/5//n/+f/5//n/+f/5//n/+b/5v/m
/+b/5v/m/+b/5v/m/+b/5v/m/+X/5f/l/+T/5P/k/+X/5f/m/+b/5v/n/+f/5//n/+f/
5//n/+f/5//o/+j/6P/p/+n/6f/p/+n/6P/o/+j/6f/p/+n/6f/p/+r/6v/q/+r/6v/q
/+r/6//r/+v/6//r/+z/7P/s/+z/6v/q/+r/6v/s/+z/7P/s/+v/6//r/+v/6//r/+v/
6//p/+n/6f/p/+v/6//r/+v/6//r/+r/6v/q/+r/6v/q/+r/6v/q/+r/6v/q/+r/6v/q
/+n/6f/p/+n/6f/p/+n/6f/p/+n/6f/p/+n/6P/o/+r/6v/q/+r/6P/o/+j/6P/o/+j/
6P/n/+f/5v/m/+n/6f/o/+j/6P/o/+j/6P/o/+j/6f/q/+r/6v/q/+r/6v/r/+v/6//s
/+z/7P/r/+v/6//r/+v/6//r/+z/7f/t/+3/7f/t//D/8P/x//L/8v/y//L/8f/w//D/
8P/v/+7/7v/w//D/7P/r/+v/6f/n/+X/5f/k/+b/5v/m/+b/5v/m/+b/5v/k/+T/5P/k
/+b/5v/m/+b/5v/m/+b/5v/m/+b/5v/m/+b/5f/l/+X/5f/n/+7/+f8IABoAMQBSAHgA
nQDFAOYA7ADRAK8AiABSACMAAQDj/83/xv/G/8T/vv+4/7f/vf/D/8z/0//W/9n/3f/f
/9z/3P/f/9//3//f/9//3v/f/9//3//f/9//4P/g/+D/4P/g/+D/4f/h/+H/4P/i/+L/
4v/j/+H/4f/h/+H/4f/h/+H/4f/h/+H/4f/i/+L/4v/i/+L/4v/i/+L/4v/k/+T/5f/l
/+T/5P/k/+X/5f/l/+b/5v/m/+f/5//n/+j/6P/o/+n/6v/r/+z/7f/t/+7/7//w//H/
8v/z//T/9f/3//r//P/9//7///8AAAEABAAEAAUABgAIAAoACwAMAA0ADgAPABIAEwAU
ABQAFAAWABYAFgAWABcAFwAXABUAFAATABIAEQAPAA0ACwAIAAcABQADAP///v/8//r/
+P/3//X/8//z//P/8v/w//H/8P/w//D/7f/s/+v/6//o/+j/6P/o/+n/6f/n/+f/5//n
/+f/5//n/+f/5//n/+f/5//n/+f/5P/k/+T/5P/m/+b/5v/m/+b/5v/m/+b/5//n/+f/
5v/m/+b/5//n/+b/5v/m/+f/5//n/+f/5//n/+f/5//n/+j/6P/o/+n/6f/p/+n/6f/q
/+r/6v/r/+n/6f/p/+n/6v/q/+r/6v/o/+j/6P/p/+n/6f/p/+n/6v/q/+r/6v/q/+r/
6v/q/+r/6v/q/+r/6f/p/+n/6f/p/+n/6f/p/+n/6f/p/+n/5//n/+f/5//n/+f/5v/m
/+b/5v/m/+b/5v/m/+b/5v/m/+b/5v/m/+b/5f/l/+X/5f/l/+X/5f/l/+X/5f/l/+X/
5f/k/+T/5P/k/+T/5P/m/+b/5v/m/+b/5v/m/+b/5v/l/+X/5P/k/+X/5f/k/+T/5P/k
/+T/5P/k/+T/5f/m/+b/5v/m/+b/5v/n/+f/5//o/+j/6P/n/+f/5//n/+f/6f/p/+r/
6//r/+v/6//r/+z/7P/t/+7/7v/u/+7/7f/s/+z/7P/r/+z/7P/u/+7/7P/r/+v/6f/n
/+X/5f/k/+L/4v/i/+L/4v/i/+L/4v/i/+L/4v/i/+T/5P/k/+T/4v/i/+L/4v/i/+L/
4v/i/+T/5f/l/+X/5//t//b/AwAWACoARQBoAIwAsQDXAOQAygCnAIUAVAAkAP//4f/L
/8X/xP/E/77/uP+0/7n/wf/J/9D/1f/Y/9v/3//f/97/3v/f/+H/4f/h/+H/4P/h/+H/
4f/j/+P/5P/k/+T/5P/k/+T/5f/l/+X/5P/k/+T/5P/l/+X/5f/l/+X/5f/l/+X/5f/n
/+f/5//o/+j/6P/o/+j/6P/o/+j/6P/o/+j/6f/p/+n/6v/r/+3/6//r/+z/7P/s/+3/
7f/t//D/8P/w//H/8v/z//T/9f/1//b/9//4//n/+v/7//z///8BAAQABgAHAAgACQAK
AAsADgAOAA8AEgAUABYAFwAYABkAGgAbABwAHQAeAB4AHgAgACAAIAAeAB8AHwAfAB0A
HAAbABoAGQAXABUAEwAQAA8ADQALAAkACAAGAAQAAAD///3/+//7//v/+v/4//f/9v/2
//b/9f/0//P/8//y//L/8v/y//P/8//x//H/8f/x//H/8f/v/+//7//v/+//7//v/+//
8P/w//D/8P/w//D/8P/w//D/8P/w//D/7//v/+//7v/w//D/8f/x//D/8P/w//H/7//v
/+//7//x//H/8f/x//L/8v/y//P/8//z//P/8//y//L/8v/z//P/8//z//P/9P/0//T/
9P/2//b/9v/3//b/9f/0//P/9P/0//T/9P/0//T/9P/0//T/9P/0//T/8//z//P/8//z
//P/8//z//P/8//z//P/8//z//P/8//1//X/9P/0//L/8v/y//L/8P/w//D/8P/y//L/
8v/y//L/8f/x//H/8f/x//H/8f/x//H/8f/x//P/8//y//L/8v/0//L/8v/y//L/8f/x
//D/8P/x//H/8P/w/+7/7v/u/+7/7v/u/+//8P/y//L/8v/y//T/9f/1//X/9P/0//T/
8//z//P/8//z//P/8//0//X/9f/1//X/9f/4//j/+f/6//r/+v/6//n/+P/4//j/9//2
//b/+P/4//j/9//3//X/8//x//H/8P/u/+7/7v/u//D/8P/w//D/7v/u/+7/7v/u/+7/
7v/u/+z/7P/s/+z/7f/u/+//8P/w//H/7//t/+3/7//0/wEAEgAkADsAWgB+AKEAyQDu
APYA3QC/AJoAZAAzAA8A7//Z/9T/1P/Q/8r/wv+9/8H/yf/Q/9f/3P/h/+P/5//o/+r/
6//r/+v/6//r/+r/6//r/+v/6//r/+z/7P/s/+z/7P/s/+3/7f/t/+z/7P/s/+z/7f/t
/+3/7f/t/+3/7f/t/+3/7f/t/+3/7v/s/+z/7P/s/+7/7v/u/+7/7v/u/+//7//s/+z/
7P/t/+//7//w//D/8P/x//H/8f/w//D/8P/x//L/8//0//X/9//4//n/+v/7//z//f/+
////AQAEAAYACQAKAAsADAANABAAEAARABQAFgAYABkAGQAZABkAGQAcAB0AHgAeAB4A
IAAgACAAHgAfAB8AHwAdABwAGwAaABUAEwARAA8AEAAPAA0ACwAJAAgABgAEAAIAAQD/
//3/+f/5//j/9v/3//b/9v/2//P/8v/x//H/8P/w//D/8P/v/+//7f/t/+3/7f/t/+3/
6//r/+v/6//r/+v/6//r/+r/6v/q/+r/7P/s/+z/7P/s/+z/7P/s/+v/6//r/+r/6v/q
/+v/6//o/+j/6P/p/+v/6//r/+v/6//r/+v/6//s/+z/7P/t/+//7//v/+//8P/w//D/
8f/v/w==
         </WaveFormData>
      </LeadData>
      <LeadData>
         <LeadByteCountTotal>10000</LeadByteCountTotal>
         <LeadTimeOffset>0</LeadTimeOffset>
         <LeadSampleCountTotal>5000</LeadSampleCountTotal>
         <LeadAmplitudeUnitsPerBit>4.88</LeadAmplitudeUnitsPerBit>
         <LeadAmplitudeUnits>��V</LeadAmplitudeUnits>
         <LeadHighLimit>2147483647</LeadHighLimit>
         <LeadLowLimit>268435456</LeadLowLimit>
         <LeadID>V6</LeadID>
         <LeadOffsetFirstSample>0</LeadOffsetFirstSample>
         <FirstSampleBaseline>0</FirstSampleBaseline>
         <LeadSampleSize>2</LeadSampleSize>
         <LeadOff>FALSE</LeadOff>
         <BaselineSway>FALSE</BaselineSway>
         <ExcessiveACNoise>FALSE</ExcessiveACNoise>
         <MuscleNoise>FALSE</MuscleNoise>
         <LeadDataCRC32>3696169780</LeadDataCRC32>
         <WaveFormData>
DAAMAAwADAAOAA4ADgAOAA0ADQANAA0ADwAPAA8ADwARABEAEQARABIAEgASABIAEAAQ
ABEAEQATABQAFAAVABMAEgASABIAEgASABIAEgASABQAFAAUABQAFAAUABcAGAAYABkA
GQAbABsAGwAaABgAGAAYABcAFwAXABcAFgAVABQAEwARAA8ADgAOAA4ADgAOAA0ADQAM
AAwADAAMAAoACgAKAAoACAAIAAgACAAIAAkACgALAAsACwALAAoACgALAA0ADQANAA8A
FQAeACkANQBJAGEAfQCXALUAwQCuAJMAfABfAEAAKQAWAAgAAQD+//z/9//u/+X/5v/p
/+//9v/8/wAAAwAHAAkACQAJAAoACgAKAAoACgALAAsACwAKAAkACAAHAAcABwAIAAgA
BwAHAAcABwAFAAUABQAFAAUABQAFAAUABQAEAAQABAACAAIAAgACAAIAAgACAAIAAAAA
AAAAAAACAAIAAgACAAIAAgABAAAAAAD/////AAD+//7//v///wIAAwAFAAcABwAHAAcA
BwAHAAgACAAIAAoACwAMAA0ADgAPABAAEgATABQAFgAXABoAHAAdAB4AHQAfAB8AIAAh
ACIAIwAkACMAJAAlACUAJgAmACYAJgAmACYAJgAmACcAJgAlACMAIAAdABwAGwAbABkA
GAAWABQAEwASABEADgAMAAsACgAJAAkACAAGAAUABQAFAAMAAgACAAIAAAAAAAAAAQAB
AAEAAQD//////f/+//7//P/8//z/+//7//3//f/9//7//v/+//7//v/+//7//v/+////
////////AAABAAEAAQADAAMAAwADAAUABQAFAAUABQAFAAUABQAHAAcABwAIAAcABwAH
AAcABwAHAAcABwAJAAkACQAKAAwADAANAA0ACwALAAwADAAKAAoACgAKAAoACgAKAAkA
CQAJAAoACgAKAAoACgAKAAoACQAJAAkABwAHAAYABgAIAAgACAAIAAYABgAHAAcABwAH
AAcABwAHAAcABgAGAAgACAAIAAgACAAIAAgACAAGAAYABgAGAAQABAADAAMAAQABAAEA
AQADAAMAAwADAAMAAwADAAMAAwADAAMAAwABAAEAAQABAAAAAgACAAIAAgACAAEAAQAB
AP////////////////////8BAAIAAgACAAQABAAEAAUAAwADAAQABAADAAMAAgACAAIA
AgACAAIABAAEAAYABgAIAAgACAAIAAsADAAMAA0ADQANAA0ADQAMAAwADAAMAA0ADQAN
AA0ADAALAAoACQAFAAMAAgACAAIAAgACAAEAAwAEAAQABAAGAAYABgAGAAQABAAEAAQA
BgAFAAUABQAFAAUABQAFAAIAAAABAAEA/f///wMACQAUACEALwBDAF0AeQCXALMAvQCo
AJEAfABfAEQANQAiABIACQAEAPr/7f/i/93/3v/j/+f/7v/0//b/+f/7//3//f/7//z/
/P/8//z/+//7//r/+f/5//n/+f/5//f/9//4//j/9//3//f/9//5//n/+f/5//f/9//3
//f/9f/0//T/9P/2//b/9v/2//T/9P/0//T/9v/2//b/9v/0//T/9P/0//X/9v/2//b/
9P/z//P/9P/0//T/9P/1//T/8//z//P/8//z//P/8//1//b/9v/2//j/+f/6//v//P/9
//7/AAABAAIABAAFAAYACAAJAAoACQALAAsADAAPABAAEQASABEAEgATABMAFAAUABQA
FAAUABQAFAAUABEAEAAPAA0ADQALAAsACwAHAAUABAACAAAA///+//3/+v/4//f/9v/1
//X/9P/y//H/8f/x/+//7v/u/+7/7P/s/+z/7f/t/+v/6//p/+n/6//s/+z/6v/q/+r/
6f/p/+f/5//n/+j/5v/m/+b/5v/o/+j/6P/o/+f/5//n/+f/5v/n/+f/5//n/+f/5//n
/+X/5f/l/+X/5v/n/+j/6f/p/+n/6f/q/+n/6f/p/+n/6f/p/+n/6f/p/+n/6f/q/+z/
7P/t/+3/6//r/+z/7P/s/+z/7P/s/+z/7P/s/+v/7f/t/+7/7v/s/+z/7P/s/+r/6f/p
/+n/6//r/+r/6v/q/+r/6v/q/+r/6v/r/+v/6f/p/+n/6f/p/+n/6P/o/+b/5v/m/+b/
6P/o/+j/6P/o/+j/6P/o/+j/6P/n/+f/5//n/+f/5//n/+f/5//n/+f/5//n/+f/5//n
/+f/5//l/+X/5f/l/+f/6P/m/+b/5v/m/+b/5f/l/+X/5//n/+f/5//l/+X/5f/l/+P/
5P/k/+T/5v/m/+b/5//n/+f/6P/o/+n/6f/o/+j/6P/o/+j/6P/m/+b/6P/o/+r/6v/q
/+r/6//s/+z/7f/t/+3/7f/t/+z/7P/s/+z/7f/t/+3/7f/q/+n/6P/n/+f/5f/k/+T/
4v/i/+L/4f/h/+L/4v/i/+L/4v/i/+L/4v/i/+L/4v/i/+H/4f/h/+H/4f/h/+H/4v/i
/+H/4f/f/9//4//r//T/AQANACEAPQBbAHcAkwCdAIoAcwBcAD0AJAAVAAQA9P/r/+T/
3v/R/8T/vf++/8P/yf/Q/9T/1v/Z/9v/2//Z/9n/2v/a/9r/2v/c/93/3f/d/93/3f/d
/93/3f/d/97/3v/d/93/3f/d/93/3f/d/93/3f/d/93/3f/f/97/3v/e/97/3v/e/97/
4P/g/+D/4P/g/+D/4P/g/97/3v/e/97/3f/e/97/3v/e/93/3f/e/97/3v/e/9//3//f
/+D/4f/h/+H/4f/h/+P/5P/k/+T/5v/n/+j/6f/o/+n/6v/s/+3/7v/w//H/9P/2//f/
+P/3//n/+f/6//3//v///wAAAQACAAMAAwAEAAQABAAEAAQABAAEAAQABQAEAAMAAQAA
AP3//P/7//n/9//2//T/9P/z//L/8f/u/+z/6//q/+n/6f/o/+b/5//n/+f/5f/k/+T/
5P/i/+D/4P/h/+H/4f/h/9//3//d/97/3v/c/93/3v/e/9//4f/h/+H/4v/h/+D/3//e
/97/3v/e/97/3//f/9//3//g/+H/4f/h/+H/4f/h/+H/4f/h/+H/4f/f/9//3//f/+H/
4f/h/+L/4//j/+P/4//l/+X/5f/l/+P/4//j/+T/5P/k/+X/5f/l/+X/5v/m/+b/5v/m
/+b/5v/m/+b/5f/l/+X/5v/m/+b/5v/m/+b/6P/n/+f/5//n/+f/5v/m/+b/5v/m/+b/
5v/m/+f/5//l/+X/5f/l/+f/5//m/+b/5v/m/+b/5v/m/+b/5v/m/+b/5v/m/+b/5v/m
/+X/5f/l/+X/5f/l/+f/5//n/+f/5//n/+f/5//n/+f/5//n/+f/5//n/+f/5f/l/+X/
5f/n/+j/5v/m/+b/5v/o/+f/5//n/+f/5//n/+f/5//n/+f/5//l/+b/5v/m/+j/6P/o
/+n/6//r/+z/7P/r/+v/6v/q/+r/6v/q/+r/6v/q/+z/7P/u/+7/7v/u//P/9P/0//X/
9f/1//X/9f/0//T/9P/0//P/8//z//P/8v/x//D/7//t/+v/6v/q/+r/6v/q/+n/6f/q
/+r/6v/q/+r/6v/q/+r/6v/q/+r/6v/p/+n/6f/p/+n/6f/p/+r/6v/r/+n/6f/r/+3/
8//8/wcAEwAnAD8AWQB3AJUApQCWAHsAaABJACgAEwAAAOz/4//i/+D/2f/Q/8n/yP/N
/9P/2P/c/+D/4//l/+X/5f/l/+b/5v/m/+b/5v/n/+f/5//n/+f/5//n/+f/5//o/+j/
5//n/+f/5//o/+n/6v/r/+3/7f/t/+3/7//u/+7/7v/s/+z/7P/s/+z/7P/s/+z/7P/s
/+z/7P/u/+7/7v/u/+3/7v/u/+7/8P/v/+//8P/w//D/8P/x//H/8f/y//P/8//z//P/
8//z//T/9P/0//j/+f/6//v//P/9//7/AAD//wAAAgADAAQABgAHAAgACQALAAsADAAP
ABAAEQASABEAEgATABMAFgAWABYAFgAWABYAFgAWABUAFAATABEAEgAPAA4ADQANAAsA
CgAIAAQAAwACAAEA/v/8//v/+v/5//n/+P/2//X/9f/1//P/8v/y//L/8P/w//D/8f/x
//H/8f/v/+//7f/u/+7/7P/u/+7/7f/t/+//7//v//D/7v/u/+7/7v/u/+7/7v/u/+3/
7f/t/+3/7v/v/+//7//v/+//7//v/+//7//v/+//7//v/+//7//v/+//7//w/+//7//v
/+//7//v/+//7//v/+//7//w//L/8v/z//P/8//z//T/9P/0//T/9P/0//T/9P/0//P/
8//z//T/9P/0//T/9P/0//T/8//z//P/8//z//L/8v/y//L/8v/y//T/9P/1//X/8//z
//P/8//z//P/8v/y//L/8v/y//L/8v/y//L/8v/y//L/8v/y//L/8v/x//H/8//z//P/
8//z//P/8//z//P/8//z//P/8//z//P/8//z//P/8//z//P/8//z//P/9f/1//X/9P/0
//T/9P/0//T/9P/0//P/8//z//P/8//z//P/8//z//P/8//x//L/8v/y//T/9P/0//X/
9//3//j/+P/3//f/9v/2//T/9P/0//T/9v/2//j/+P/2//b/9v/2//v//P/8//3//f/9
//3//f/6//r/+v/6//v/+//7//v/+f/3//X/8//z//H/8P/w//L/8v/y//H/8f/y//L/
8v/w//D/8P/w//D/8P/w//D/8v/x//H/8f/x//H/8f/x//L/8v/z//P/8//1//v/BQAQ
AB8AMwBLAGUAgwChAKkAlQB4AGEAQAAjABAA/f/u/+j/5//k/97/1//Q/9H/2P/f/+P/
5v/q/+z/7//v/+//7f/v/+7/7v/u/+7/7v/v/+//7//x//H/8f/x//H/8f/y//L/8//z
//P/8//z//P/8//z//P/8//z//P/9f/0//T/9P/0//T/9P/0//b/9v/2//b/9//4//n/
+v/8//z//P/8//v//P/8//z//v/9//3//v8AAAAAAAABAAEAAQACAAMAAwADAAMAAwAF
AAYABgAGAAgACQAKAAsADgAPABAAEgATABQAFgAXABoAHAAdAB4AHwAhACEAIgAhACIA
IwAkACUAJgAnACcAJgAmACYAJgAmACYAJgAmACUAJAAjACEAIAAdABwAGwAXABUAFAAS
ABAADwAOAA0ADAAKAAkACAAFAAUABAACAAMAAwADAAEAAgACAAIAAAD+//7//////wEA
AQD///////8AAAAA/v/+//7//f/9//3//f/9//7//v/+//7//v/+//7//v/+////////
/////v/////////9//3//f/9/////////////f/9//3//f////////8AAP//////////
//////////////////8AAAAAAAABAAEAAQABAAIAAgAAAAAAAAAAAAIAAgACAAEA////
/wAAAAACAAIAAgACAAIAAQABAAEA//////7//v8AAAAAAAAAAAIAAgADAAMAAwADAAMA
AwADAAMAAgACAAAAAAAAAAAAAAAAAAAAAAAAAAAAAAAAAAIAAgABAAEAAQABAAEAAQD/
/////////////////////////////////////////////////////////wEAAgABAAAA
///+//7//f/9//3//f/9//3//f/7//v/+//7//n/+v/6//r//P/8//z//f/9//3//v/+
//3//f/8//z//P/8//z//P/+//7/AAAAAAAAAAAAAAAAAwAEAAQABQAHAAcABwAHAAQA
BAAEAAQAAQABAAEAAQAAAP///v/9//v/+f/4//j/+P/4//j/9//3//j/+P/4//j/+P/4
//j/+P/4//j/+P/4//f/9//3//f/9//3//f/+P/6//n/+//7//3/AQAJABQAIQAxAEUA
XwB5AJUApwCdAHwAZQBKACsAFAD///D/6v/p/+b/4v/b/9L/0f/W/9v/4f/o/+z/8P/z
//X/9f/1//X/9P/0//T/9P/y//P/8//z//X/9f/1//X/9f/1//b/9v/1//X/9f/1//P/
8//z//P/8//z//P/8//z//L/8v/y//D/8P/w//D/8P/w//D/8P/w//D/8P/w/+7/7v/u
/+7/7//w//D/8P/y//H/8f/y//L/8v/y//P/8//z//T/9f/3//f/9//3//f/+P/4//j/
+v/7//z//f8AAAEAAgAEAAUABgAIAAkACAAKAAsADAANAA8ADwAQABEAEgATABQAFwAY
ABkAGQAaABoAGgAaABoAGgAaABoAFwAWABUAEwASAA8ADgANAAsACQAIAAYABAADAAIA
AQD+//z/+//6//n/+f/4//b/9f/1//X/8//0//T/9P/y//L/8v/z//P/8f/x/+//7//v
//D/8P/u//D/8P/v/+//7//v/+//8P/u/+7/7v/u//D/8P/w//D/8f/x//H/8f/0//X/
9f/1//P/8//z//P/9f/1//X/9f/1//X/9f/1//f/9//3//j/+f/5//n/+f/5//n/+f/5
//n/+f/5//r/+P/4//n/+f/5//n/+v/6//r/+v/6//r//P/8//z/+//5//n/+v/6//r/
+v/6//r/+v/5//n/+f/5//n/+P/4//r/+v/6//r/+v/6//v/+//9//3//f/9//3//f/8
//z//P/8//z//P/6//r/+v/6//r/+v/6//r/+v/6//n/+f/7//v/+//7//v/+//7//v/
+f/5//n/+f/5//n/+f/5//3//P/8//z//P/8//r/+f/5//n/+f/5//n/+f/7//v/+//7
//v//P/8//z//P/8//z//f/9//3//v/+//3//f/8//z//P/8//z//P/8//z//v/+/wAA
AAAAAAAAAwAEAAQABQAHAAcABwAHAAQABAAEAAQABQAFAAUABQAGAAUABAADAP///f/8
//z/+v/6//r/+f/7//z//P/8//r/+v/6//r//P/8//z//P/6//n/+f/5//n/+f/5//n/
+v/6//n/9//3//n/+/8DAAwAFwAjADkAUwBtAIsApwCrAJYAfwBqAEkAKgAVAAIA8v/t
/+z/6P/h/9j/1f/W/9v/4f/k/+j/7P/v//H/8f/z//P/8v/y//L/8v/y//P/8//z//P/
8//z//P/8f/x//L/8v/x//H/8f/x//H/8f/x//H/8//z//P/8//x//D/8P/w//D/8P/w
//D/8P/w//D/8P/w//D/8P/w//D/8P/w//D/7//w//D/8P/w/+//7//w//D/8P/w//H/
7//v//D/8f/y//P/9P/1//f/+P/4//j/+v/7//z//f/+////AAACAAQABgAJAAsADgAQ
ABEAEgATABUAFQAWABUAFgAXABgAGQAaABsAGwAaABoAGgAaABoAGgAaABoAGQAYABcA
FQAWABMAEgARAA8ADQAMAAoACAAHAAYABQACAAAA///+//v/+//6//j/9//3//f/9f/2
//b/9v/0//T/9P/1//X/8//z//H/8f/x//L/8v/w//L/8v/x//H/7//v/+//8P/w//D/
8P/w//L/8v/y//L/8v/z//T/9f/0//X/9f/1//X/9f/1//X/9f/1//X/9f/3//f/9//3
//X/9f/1//b/9//3//f/9//3//f/9//3//f/9//3//j/9v/2//f/9//5//n/+v/6//r/
+v/6//r/+v/6//r/+f/5//n/+v/6//r/+v/6//r/+P/3//f/9//5//n/+P/4//b/9v/2
//b/+P/4//n/+f/5//n/+f/5//f/9//2//b/9v/2//b/9v/4//j/+P/4//j/+P/4//j/
+P/4//f/9//3//f/9//3//X/9f/1//X/9f/1//X/9f/z//P/8//z//X/9P/2//b/9v/2
//T/8//z//P/8//z//P/8//z//P/8//z//P/9P/0//T/9P/0//T/9f/z//P/9P/0//X/
9f/0//T/9P/0//T/9P/0//T/9v/2//b/9v/2//b/+f/6//r/+//7//v/+//7//r/+v/6
//r/+f/5//n/+f/4//f/9v/1//H/7//u/+7/7v/u/+7/7f/t/+7/7v/u/+z/7P/s/+z/
7f/u/+//8P/w/+//7//v/+3/7f/t/+3/7v/u/+v/6//p/+v/8f/5/wYAEQAfADcAVQBx
AI8AqQCnAI4AeQBgAD8AKAAbAAoA+v/1//L/6P/Z/87/y//O/9H/1//e/+L/4v/l/+f/
6f/r/+n/6v/q/+r/6v/q/+v/6//r/+v/6//r/+v/6//r/+z/7P/r/+v/6//r/+v/6//r
/+v/6//r/+v/6//p/+j/6P/o/+n/6v/r/+z/7P/s/+z/7P/q/+r/6v/q/+r/6v/q/+r/
6//s/+z/7P/u/+3/7f/u/+7/7v/u/+//7f/t/+7/7//v/+//7//v//P/9P/0//T/9P/1
//b/9//4//n/+v/8////AAACAAMAAgAEAAUABgAHAAkACQAKAAsADAANAA4AEQASABMA
EwAUABQAFAAUABQAFAAUABQAEQAQAA8ADQAOAAsACgAJAAcABQAEAAIAAAD///7//f/8
//r/+f/4//f/9//2//T/8//z//P/8f/y//L/8v/w/+7/7v/v/+//7f/t/+v/6//r/+z/
7P/q/+r/6v/p/+n/6f/p/+n/6v/q/+r/6v/q/+r/6v/q/+r/6f/p/+n/6f/o/+n/6f/p
/+n/6f/p/+n/6f/p/+n/6f/p/+n/6f/p/+n/6f/p/+r/6//r/+v/6//r/+v/6//r/+v/
6//r/+z/7v/u/+//7//t/+3/7v/u/+7/7v/u/+7/7v/u/+7/7f/t/+3/7v/u/+7/7v/u
/+7/7v/t/+3/7f/t/+3/7P/s/+z/7P/s/+z/7P/s/+3/7f/r/+v/6//r/+v/6//q/+r/
7P/s/+z/7P/s/+z/7P/s/+z/7P/s/+z/6v/q/+n/6f/r/+v/6//r/+v/6//r/+v/6//r
/+v/6//p/+n/6f/p/+v/6//q/+z/7P/s/+z/7P/r/+v/6//r/+v/6//r/+n/6f/p/+n/
6f/q/+r/6v/q/+r/6v/r/+3/7f/u/+7/7f/t/+z/7P/s/+z/7P/s/+7/7v/w//D/8P/w
//D/8P/z//T/9P/1//X/9f/1//X/9P/0//T/9P/z//P/8//z//L/8f/w/+//7f/r/+r/
6v/q/+r/6v/p/+n/6v/q/+r/6v/q/+r/6v/o/+j/6P/o/+r/6f/p/+n/6f/p/+n/6f/q
/+r/6f/n/+f/6f/v//n/BgATACMAPQBbAHkAlwCnAJkAfgBnAEwALQAeAA8A/P/y/+3/
5v/a/8//yP/J/8z/0f/V/9z/4P/g/+P/5f/j/+P/4//k/+T/5P/k/+T/5f/l/+X/4//j
/+P/4//j/+P/5P/k/+X/5f/l/+X/5f/l/+X/5f/l/+X/5f/l/+X/5P/k/+T/4v/i/+L/
4v/k/+T/5P/k/+b/5v/m/+b/5v/m/+b/5v/l/+b/5v/m/+b/5f/l/+b/5v/m/+b/5//n
/+f/6P/p/+v/6//r/+v/6//s/+z/7P/u/+//8P/x//L/8//0//b/9//4//r/+//8//7/
//8AAAEAAwADAAQABQAGAAcACAAHAAgACQAJAAoACgAKAAoADAAMAAwADAALAAoACQAH
AAYAAwACAAEA///9//z/+v/4//f/9v/1//T/8v/x//D/7//v/+7/7P/r/+v/6//p/+r/
6v/q/+j/6P/o/+n/6f/n/+f/5f/l/+X/5v/m/+T/5v/m/+X/5f/l/+X/5f/m/+b/5v/m
/+b/5P/k/+T/5P/l/+X/5f/l/+T/5f/l/+X/5f/l/+X/5f/n/+f/5//n/+f/5//n/+f/
5f/l/+X/5v/p/+n/6f/p/+n/6f/p/+n/6f/p/+n/6v/o/+j/6f/p/+n/6f/q/+r/6v/q
/+r/6v/q/+r/6v/p/+v/6//s/+z/6v/q/+r/6v/s/+v/6//r/+v/6//q/+r/6v/q/+r/
6v/o/+j/6f/p/+n/6f/p/+n/6f/p/+j/6P/q/+r/6v/q/+j/6P/o/+j/6P/o/+j/6P/o
/+j/5//n/+n/6f/p/+n/6f/p/+n/6f/n/+f/5//n/+f/5//n/+f/5//p/+r/6P/o/+j/
6P/o/+f/5//n/+f/5//n/+f/5//n/+f/5//p/+r/6v/q/+r/6v/q/+v/6//r/+z/7P/t
/+3/7P/s/+z/7P/s/+z/6v/q/+z/7P/s/+z/7P/s/+//8P/w//H/8//z//P/8//w//D/
8P/w/+//7//v/+//7v/t/+z/6//p/+f/5v/m/+j/6P/o/+f/5//o/+j/6P/m/+b/5v/m
/+b/5v/m/+b/5v/l/+X/5f/l/+X/5f/l/+b/5v/n/+n/6f/p/+3/9f8AAAsAGQAxAEsA
ZQCDAJsAlQB4AF8ARgAlAAoA+f/o/9z/2f/Y/9b/z//G/8P/xv/N/9P/2v/c/97/4//j
/+H/3//f/+D/4P/g/+D/4v/j/+P/4//l/+X/5f/l/+P/4//k/+T/5f/l/+X/5f/l/+X/
5f/l/+X/5f/l/+X/4//i/+L/4v/k/+T/5P/k/+L/4v/i/+L/4v/i/+L/4v/i/+L/4v/i
/+H/4v/i/+L/4v/h/+H/4v/k/+T/5P/l/+X/5f/m/+f/5//n/+f/5//r/+z/7P/s/+7/
7//w//H/8P/x//L/9P/1//b/+P/5//z//v///wAAAQADAAMABAAFAAYABwAIAAcACAAJ
AAkADAAMAAwADAAMAAwADAAMAAsACgAJAAcACAAFAAQAAwABAP///v/8//j/9//2//X/
9P/y//H/8P/v/+//7v/s/+v/6//r/+n/6P/o/+j/5v/m/+b/5//n/+f/5//l/+X/5f/m
/+b/5P/m/+b/5f/l/+P/4//j/+T/4v/i/+L/4v/k/+T/5P/k/+P/4//j/+P/5P/l/+X/
5f/j/+P/4//j/+P/4//j/+P/5f/l/+X/5f/l/+X/5f/m/+X/5f/l/+X/5f/l/+X/5f/n
/+f/5//o/+b/5v/n/+f/6f/p/+r/6v/o/+j/6P/o/+j/6P/o/+f/6f/p/+r/6v/o/+j/
6P/o/+r/6f/p/+n/6f/p/+j/6P/o/+j/6P/o/+b/5v/n/+f/5//n/+f/5//n/+f/5v/m
/+j/6P/o/+j/5v/m/+b/5v/m/+b/5v/m/+j/6P/n/+f/5//n/+f/5//n/+f/5//n/+f/
5//n/+f/5//n/+f/5//n/+n/6f/p/+j/6P/o/+j/6P/o/+f/5//n/+f/5//n/+f/5//n
/+f/5//n/+j/6P/o/+j/6P/o/+n/6f/p/+r/6v/r/+v/6v/q/+r/6v/q/+r/7P/s/+7/
7v/u/+7/7v/u//H/8v/y//P/8//z//P/8//w//D/8P/w//H/8f/x//H/8P/v/+7/7f/r
/+n/6P/o/+j/6P/o/+f/5f/m/+b/5v/m/+b/5v/m/+j/6P/o/+j/6P/n/+f/5//n/+f/
5//n/+r/7P/t/+3/7f/v//X//f8KABkAKwBDAF0AeQCTAJUAdwBaAEMAJAALAPj/5f/a
/9r/2f/W/9D/x//C/8X/zP/T/9n/3P/e/+L/5f/l/+P/4f/j/+T/5P/k/+T/4v/j/+P/
4//l/+X/5f/l/+X/5f/m/+b/5f/l/+X/5f/l/+X/5f/l/+P/4//j/+P/4//i/+L/4v/i
/+L/4v/i/+L/4v/i/+L/4v/i/+L/4v/i/+L/4v/i/+X/5v/m/+b/5P/j/+P/5P/k/+T/
5P/l/+f/5//o/+n/6f/p/+n/6f/r/+z/7P/s/+7/7//w//H/9P/1//b/+P/5//r//P/9
//z//v///wAAAQADAAMABAAHAAgACQAKAAkACgALAAsADAAMAAwADAAMAAwADAAMAAsA
CgAJAAcABgADAAIAAQD9//v/+v/4//j/9//2//X/8v/w/+//7v/t/+3/7P/q/+n/6f/p
/+f/5v/m/+b/5P/k/+T/5f/l/+X/5f/j/+P/4//k/+T/4v/g/+D/3//f/+H/4f/h/+L/
4v/i/+L/4v/i/+L/4v/i/+P/4//j/+P/4v/j/+P/4//j/+P/4//j/+P/4//j/+P/4//j
/+P/4//j/+P/4//k/+X/5f/l/+X/5f/l/+X/5f/j/+P/4//k/+L/4v/j/+P/5f/l/+b/
5v/m/+b/5v/m/+T/5P/k/+P/4//j/+T/5P/k/+T/5P/k/+b/5f/l/+X/4//j/+L/4v/i
/+L/4v/i/+L/4v/j/+P/4//j/+P/4//l/+X/5P/k/+L/4v/i/+L/4v/i/+L/4v/k/+T/
5P/k/+T/5P/j/+P/4f/h/+H/4f/h/+H/4f/h/+P/4//j/+P/4//i/+L/4v/i/+L/4P/f
/9//3//f/9//3//f/93/3f/d/93/3f/e/97/3v/g/+D/4P/h/+H/4f/i/+L/4//j/+L/
4v/g/+D/4P/g/+D/4P/i/+L/5P/k/+T/5P/n/+j/6P/p/+f/5//n/+f/5v/m/+b/5v/l
/+X/5f/l/+T/4//i/+H/4f/f/97/3v/c/9z/3P/b/9v/3P/c/9z/3P/c/9z/3P/a/9r/
2v/a/9r/2f/Z/9n/2//b/9v/2//e/9z/2//d/9v/2//f/+f/9P8BAA0AIwA9AFcAcwCL
AIkAbgBXAEAAHwAGAPP/3v/S/9H/0P/M/8P/uP+z/7j/vf/B/8b/zP/O/9H/1f/V/9X/
1//W/9b/1v/W/9T/1f/V/9X/1f/V/9X/1f/V/9X/1v/W/9X/1f/V/9X/0//T/9P/0//V
/9X/1f/V/9X/1P/U/9T/1P/U/9T/1P/U/9T/1P/U/9T/1P/U/9T/1P/U/9T/1P/U/9T/
0//S/9T/0//T/9T/1P/U/9T/1f/T/9P/1P/V/9f/1//X/9f/2f/a/9r/2v/e/9//4P/h
/+L/4//k/+b/5f/m/+j/6f/s/+7/7//w//H/8//z//T/8//0//X/9v/3//j/+f/5//r/
+v/6//r/+P/4//j/+P/3//b/9f/z//D/7f/s/+v/6f/n/+b/5P/k/+P/4v/h/97/3P/b
/9r/1//X/9b/1P/T/9P/0//R/9L/0v/S/9D/0P/Q/9H/0f/P/8//zf/N/8v/zP/M/8r/
yv/K/8n/yf/J/8n/yf/K/8r/yv/K/8r/zP/M/8z/zP/N/83/zf/N/8z/zf/N/83/zf/N
/83/zf/L/8v/y//L/83/zf/N/83/zf/N/83/zv/P/8//z//P/9H/0f/R/9H/0//T/9P/
1P/S/w==
         </WaveFormData>
      </LeadData>
   </Waveform>
</RestingECG>
