# Supplementary material for: Detection of Left Atrial Enlargement Using a Convolutional Neural Network-Enabled Electrocardiogram
Source: Front Cardiovasc Med. 2020 Dec 17;7:609976. doi: 10.3389/fcvm.2020.609976 (PMC7773668; doi:10.3389/fcvm.2020.609976)
Supplement: Supplementary file 2 [file Data_Sheet_2.ZIP › normal1/1802010831_11061_00000006.XML]

<?xml version="1.0" encoding="Windows-1252"?>
<!DOCTYPE RestingECG SYSTEM "restecg.dtd">
<RestingECG>
   <PatientDemographics>
      <PatientID>1802010831</PatientID>
      <PatientAge>81</PatientAge>
      <AgeUnits>Years</AgeUnits>
      <Gender>Female</Gender>
      <PatientLastName>liushuzhen</PatientLastName>
   </PatientDemographics>
   <TestDemographics>
      <DataType>Resting</DataType>
      <Site>1</Site>
      <AcquisitionDevice>MAC55</AcquisitionDevice>
      <Status>Unconfirmed</Status>
      <Priority>Normal</Priority>
      <AcquisitionTime>08:57:26</AcquisitionTime>
      <AcquisitionDate>11-25-2015</AcquisitionDate>
      <CartNumber>1</CartNumber>
      <AcquisitionSoftwareVersion>009C</AcquisitionSoftwareVersion>
      <XMLSourceVersion>MAC5000 v1.0</XMLSourceVersion>
   </TestDemographics>
   <RestingECGMeasurements>
      <VentricularRate>55</VentricularRate>
      <AtrialRate>55</AtrialRate>
      <PRInterval>154</PRInterval>
      <QRSDuration>90</QRSDuration>
      <QTInterval>442</QTInterval>
      <QTCorrected>422</QTCorrected>
      <PAxis>24</PAxis>
      <RAxis>68</RAxis>
      <TAxis>9</TAxis>
      <QRSCount>9</QRSCount>
      <QOnset>221</QOnset>
      <QOffset>266</QOffset>
      <POnset>144</POnset>
      <POffset>189</POffset>
      <TOffset>442</TOffset>
      <ECGSampleBase>500</ECGSampleBase>
      <ECGSampleExponent>0</ECGSampleExponent>
   </RestingECGMeasurements>
   <Diagnosis>
      <Modality>Resting</Modality>
         <StatementCount>3</StatementCount>
         <LabelText>12SL ��ϳ���</LabelText>
      <DiagnosisStatement>
         <StmtFlag>ENDSLINE</StmtFlag>
         <StmtText>����Ķ�����</StmtText>
      </DiagnosisStatement>
      <DiagnosisStatement>
         <StmtFlag>ENDSLINE</StmtFlag>
         <StmtText>��������ST����T���쳣</StmtText>
      </DiagnosisStatement>
      <DiagnosisStatement>
         <StmtFlag>ENDSLINE</StmtFlag>
         <StmtText>�쳣 ECG</StmtText>
      </DiagnosisStatement>
   </Diagnosis>
   <Waveform>
      <WaveformType>Rhythm</WaveformType>
      <WaveformStartTime>0</WaveformStartTime>
      <NumberofLeads>8</NumberofLeads>
      <SampleType>CONTINUOUS_SAMPLES</SampleType>
      <SampleBase>500</SampleBase>
      <SampleExponent>0</SampleExponent>
      <HighPassFilter>16</HighPassFilter>
      <LowPassFilter>150</LowPassFilter>
      <ACFilter>NONE</ACFilter>
      <LeadData>
         <LeadByteCountTotal>10000</LeadByteCountTotal>
         <LeadTimeOffset>0</LeadTimeOffset>
         <LeadSampleCountTotal>5000</LeadSampleCountTotal>
         <LeadAmplitudeUnitsPerBit>4.88</LeadAmplitudeUnitsPerBit>
         <LeadAmplitudeUnits>��V</LeadAmplitudeUnits>
         <LeadHighLimit>2147483647</LeadHighLimit>
         <LeadLowLimit>268435456</LeadLowLimit>
         <LeadID>I</LeadID>
         <LeadOffsetFirstSample>0</LeadOffsetFirstSample>
         <FirstSampleBaseline>0</FirstSampleBaseline>
         <LeadSampleSize>2</LeadSampleSize>
         <LeadOff>FALSE</LeadOff>
         <BaselineSway>FALSE</BaselineSway>
         <ExcessiveACNoise>FALSE</ExcessiveACNoise>
         <MuscleNoise>FALSE</MuscleNoise>
         <LeadDataCRC32>2823763222</LeadDataCRC32>
         <WaveFormData>
/v/+//7//v///wAAAQACAAAAAAAAAAAAAAAAAAAAAAADAAQABQAGAAQAAgAAAP7/AQAC
AAMABAADAAIAAQAAAAIAAgACAAIAAgACAAIAAgAAAAAAAAAAAAAAAAAAAAAAAgACAAIA
AgAAAAAAAAAAAAAAAAAAAAAAAAAAAAAAAAABAAIAAwAEAAIAAgACAAIAAAAAAAAAAAAA
AAAAAAAAAAIAAgACAAIAAAAAAAAAAAABAAIAAwAEAAMAAgABAAAAAgACAAIAAgAAAAAA
AAAAAAAAAAAAAAAAAQACAAMABAADAAIAAQAAAAEAAgADAAQAAQAAAP///v///wAAAQAC
AAEAAAD///7/AQACAAMABAACAAIAAgACAAAAAAAAAAAAAgACAAIAAgACAAIAAgACAAAA
AAAAAAAAAgACAAIAAgAAAAAAAAAAAAIAAgACAAIAAgACAAEAAQAAAAAAAgAEAAYABgAF
AAMACAAIAAcABwAJAAoACgAKAAsACwAMAAwADgAOAAwADgAOAA4ACwAKAAoADAAMAAwA
DAAMAA0ADgAQAA4ADQALAAYABQAFAAIA/v/+////AAACAAIAAQD/////AAAAAAAAAAAA
AAAA///////////+//7//P/8//7//v/8//z//f/9//3//v/+//z//v/7//r////7//b/
+P/7//v/+/8CABAAIwAzAEYAVgBeAF4AXABcAE4AOAAhAAgA9f/q/+b/5f/c/9j/4v/o
/+T/5//w//T/9P/2//7//f/4//z/AQABAP7//P/6//r//P/8//r//v/+//3//f/8//7/
/v/8//z//f/9//7/AAD///7//v/+//3//f/8//v//P/+/wEA///9//z//P/8//z//P/7
//3//v/+//7///8AAAEAAwACAAAA/f///wEA/v/+/wAAAAAAAAIAAAAAAAAAAAABAAEA
/////wAABAAGAAgACQAHAAUAAwABAAUABQAFAAUABQAEAAQABQAHAAYABgAHAAcABwAF
AAUABAAEAAMAAwAHAAgACgANAA0ACwALAAsADAAMAA0ADQAJAAkACwALAA0ADQANAAwA
DAAMAAsACwAKAAwADAALAAwADQAOAA8ADwAPAA8ADwANAAwADAANAA8ADwAQABAADgAO
AA4ADgAQABAAEAANAA8ADgANAAsADgAPAA4ADwARABAADQAMAA8ADwAQABAAEAAQABAA
EAAPAA4ADgANAAwADwASABEADgAOAA0ADQAPAA4ADgARABEADwAOAA4AEAAQABAAEAAP
AA8ADwAPAA4ADQANABAAEAAOAA4ADgAPABMAEgAQABEAFAAQAA8AEQAQABAADwANAA8A
DwANAA0ADgAQABAADwAOABEAFQARABAAEAAPAA0ADQAOAA4ADQANAA4ADgAOAA4ADgAN
AA8ADwAPAA8ADwAPABAAEQATABEAEQARABEADwANAAsADAANABAAEQAPAA8AEQARAA8A
DwAPAA4ADAAMAA4ADgAOAA8AEAARABAADwANAAwADQAOAA4ADgAOAA0ADAAMAAwADAAN
AA0ADgAOAAwADAAKAAoACgAKAA4ADwAOABEAEQARABAADAAKAA0ADQAKAAwADgALAAsA
CgANAAsACwALAAsACwALAAoADQAPABEADwANAAoACAAJAA4ADAAKAAgABgAHAAgACQAK
AAoACgAKAAoACgAKAAoACgAKAAoACgAKAAoACgAKAAoACgAKAAoACgAIAAgACAAIAAgA
CAAIAAgACAAIAAgACAAKAAoACgAKAAoACgAKAAoACQAIAAcABgAIAAgACAAIAAYABgAG
AAYABgAGAAYABgAIAAgACAAIAAYABgAGAAYACAAIAAgACAAGAAYABgAGAAYABgAGAAYA
BgAGAAYABgAGAAYABgAGAAYABgAGAAYABgAGAAUABQAIAAgACgAMAAoACgAJAAcACgAK
AAkACQAOABAAEQASABIAEQARABAAEAAQAA4AEAAQABAADQAMAA4AEAAQABAADgAOAA8A
EAASABAADwANAAoACQAJAAYAAgACAAMABAAEAAQAAwABAP//AAAAAAAAAQACAAMAAwAB
AAEAAQAAAAIAAAAAAAIAAgAAAAAAAQAAAP/////+/wAAAAD9//7////5//b/+P/3//v/
BQAMABoALQA/AE4AXgBoAGgAZABYAEQAMAAbAAAA8f/w/+j/3//g/+j/5v/k//D/+//w
/+z/+v/+//j/+f/8//z//f////7/+v/4//v//v////7//v/+//3//f/+/wAAAAD+//7/
/////wAAAAD///7//v//////AAAAAAAAAAABAAMAAgD///3//P8AAAAAAAD/////AAAA
AAAAAAAAAAAAAQADAAIAAAADAAIA/v/9//7//v/+/wAA/v/+//7//v///wEA/////wAA
AgACAAIAAQABAAEAAQABAAMAAwADAAMAAQAAAAAAAQAEAAQABQAHAAgABwAEAAMAAgAC
AAEAAQADAAQABgAJAAcABQAFAAUACAAIAAkACQAFAAUABwAHAAgABwAGAAQABwAIAAgA
CQAIAAoACgAJAAcABwAHAAcACQAJAAkACQALAAoACgALAAoACQAJAAgABgAGAAYABgAI
AAgACAAFAAwADAAMAAsACQAHAAMAAQAFAAYABQAGAAkACQAKAAoABwAGAAUABAAGAAYA
BwAHAAcACQALAAkACAAIAAcABwAHAAYABgAJAAcABQAEAAQABwAIAAkACgAGAAUABAAD
AAMAAwAEAAgACAAGAAYABgAEAAcABQACAAYACgAHAAcABgAEAAMAAQADAAUABQADAAEA
AgAEAAQABAACAAQABwAEAAQABQAFAAcABwAIAAgABQAFAAYABgAGAAYABgAFAAMAAwAD
AAMAAwADAAQABQAGAAUABgAHAAgABwAGAAUAAwADAAUABQADAAMABQAFAAcABwAHAAYA
BAAEAAYABgADAAMAAwADAAUABQAEAAQABwAIAAgACAAHAAUAAwACAAIAAgADAAMABgAG
AAQABAADAAIAAQAAAAMAAwABAAMABgAHAAcABAACAAUABQACAAQABgADAAMAAgAFAAMA
AwAFAAUABQAFAAAAAQABAAEAAQABAAAAAAAHAA4ACQAGAAMAAAACAAIAAgACAAAAAAAA
AAAAAAAAAAAAAAACAAIAAgACAAAAAAAAAAAAAgACAAIAAgACAAIAAgACAAIAAgACAAIA
AAAAAAAAAAAAAAAAAAAAAAAAAAAAAAAAAgACAAIAAgAAAAAAAAAAAAAAAAAAAAAA/v/+
//7//v8AAAAAAAAAAAIAAgACAAIAAQAAAP///v8AAAAAAAAAAP7//v/+//7/AAAAAAAA
AAACAAIAAgACAAIAAgACAAIAAAAAAAAA/////wAAAAACAAQABAAEAAMAAQAEAAQAAwAD
AAYACAAJAAgACQAJAAoADAAMAAwACgAMAAwADAAJAAoACgAMAAwADAAMAAwADQANAAwA
CQAHAAYABAAEAAUA///6//n/+f/9/wAAAQABAP7//f/9//z/+//6//n/+P/5//v//f//
//7//v/8//z//f/8//n/+P/7//v/+//8//r//P/8//3/BAD///P/8P/y//H/8//9/woA
GAAtAEMATgBYAGIAYgBaAFAAPgAmAA0A+P/r/+L/3P/b/9b/2P/e/+D/5v/v//D/9P/2
//L/9v/5//j/9v/5//X/9v/4//j/9v/4//j/9v/4//j/9//3//r//P/8//r/+v/7//v/
/P/8//v/+v/6//n/+f/6//r/+v/6//v//f/9//v/+v/6//r/+v/6//n/+//8//z//P/8
//z//P/9//v/+v/4//v/+//4//j/+v/6//r//P/6//r/+v/6//v//f/7//v//P/+//7/
/v/9//z/+//6//n//f/9//3//f/9//z//P/9/////v/+//////////3//f/+//7//f/9
//z//P/9////AQD///////8AAAAAAQABAP3//f//////AgADAAQABAACAAIAAQABAAIA
BAAEAAMAAwADAAMAAwABAAEAAQABAAEAAAAAAAEAAQABAAIAAgD+//7//v/+//7//v/+
//v/AgACAAIAAQABAAEA/////wAAAAD+//7//f/9//7//v/9//7///8AAP7//v//////
/f///wEA/////wAAAAABAP7//P/7//3////9//z//P/9//z/+//6//r/+//8//3//P/7
//v//v////7///8AAP//AQD+//r//P8AAP3//f/9//z//P/7//3///////3//f/+/wAA
AAD8//r//P////r/+v/7//v/+//7//z//P/+////AQACAP///v/9//v//f/9//3//f/9
//3//v///wEA////////////////////////AQABAP////8BAAEAAQABAAEAAAD8//z/
/v/+/////////////f/9//z//P/+/wAAAQACAAEA///9//z//P/8//3//f///wAA//8A
AP7//v/+//7//f/9//v//f/+///////8//z///////z//v8AAP3//f8AAAMAAQABAAAA
///+//3/+v/7//v/+//+//////8AAAEA/P/9//7///8AAP7//v/+//7//v/+//7//v/+
//7//v/+//7//v/+//7//P/8//z//P/8//z//P/8//7//v/+//7//v/+//7//v/+//7/
/v/+//z//P/8//z//P/8//z//P/8//z//P/8//z//P/8//z/+v/6//r/+v/7//z//f/+
//z//P/8//z//v/+//7//v/+//7//v/+//z//P/8//z//P/8//z//P/6//r/+v/6//z/
/v8AAAIAAQAAAP7//f/8//z//v8AAAIAAgABAP//AQAAAP7//f8CAAQABQAGAAcABwAI
AAgACAAIAAYACAAIAAgABQAEAAYACAAIAAgABwAGAAYABgAGAAQAAwABAP7//f/9//r/
+P/4//n/+v/6//r/+f/3//j/+v/7//z/+//6//n/9//5//n/+f/4//r/+P/4//r/+P/2
//b/9//1//X/9v/2//r//v/5//T/7//v//D/8v/1//n/+/8EABIAJQA5AEQAUABeAFoA
UABIADgAIAAJAPD/4f/c/9j/2f/a/9b/1P/Y/+D/5//s/+7/8P/y//L/8f/w//T/+f/3
//T/9v/6//n/+v/5//b/9//2//T/8//2//j/+P/2//T/9f/1//b/+P/3//b/9v/5//n/
+v/6//f/9v/2//f/+f/3//b/9v/6//r/+v/5//f/+P/4//j/+v/6//r/+//6//j/9f/3
//X/8v/y//T/9f/2//n/+P/2//b/9v/3//v/+f/5//r/+f/4//f/9f/4//n/+v/7//v/
+//7//v/+f/4//j/+f/5//j/+P/5//v/+//5//n//f/+//7////9//z//P/9//3/+//7
//v//f/+/wAAAQD9//3//////wEAAQABAAAA/v/+//3//f/+/wAAAAD//wAAAQACAAMA
AgABAAAA//8AAAAAAQADAAAA//////7//f/+////AAD+//7//v/7/////v/9//v//P/9
//z//f8CAAIAAAAAAAAA//////7//P/8//z//P/8//z//f/9//3///8BAP///P/8//v/
+//7//r/+v/9//3/+//6//r//P/8//z//P/7//v/+//7//j/9//3//r/+v/4//j/+P/7
/////v/8//z//v/5//f/+v/6//v/+//6//v/+v/3//n/+v/8//z/+v/4//r//f/8//z/
/f/9//v/+//8//z//f/9//7//v/8//z//P/7//v/+//7//v/+//7//z//f////3//f/9
//3//f/9//3/+//7//3//f/9//3///////7//f/8//r/+f/6//3//v/8//v/+v/5//z/
/f/9//7//v/+//3//P/+//3//P/8//z//P/9//3//v/+//z//P/8//z//P/8//v/+//5
//v//P/9//3/+v/6//3//f/6//z//v/7//v//P////3//f/9//3//f/9//v//f/+////
///9//r/+P/9//7//P/8//z//P/8//z//P/8//7//v/+//7//f/8//v/+v/6//r/+v/6
//z//P/8//z/+v/6//r/+v/8//z//P/8//z//P/8//z//P/8//z//P/6//r/+v/6//r/
+v/6//r//P/8//z//P/8//z//P/8//r/+v/6//r/+//8//3//v/9//z/+//6//r/+v/6
//r//P/8//v/+//8//z//v8AAP///v/8//n///8AAAAAAQADAAQABAAEAAYABwAJAAoA
BwAGAAMABAAHAAgABgAGAAQABgAGAAYABAAEAAUABgAIAAYABQADAAIAAQABAP7/+P/4
//n/+v/8//z/+//5//n/+v/6//r/+v/6//r/+f/5//n/+f/4//j/9v/2//j/+v/4//j/
+f/3//f/+P/4//z//P/3//D/9f/3//T/8v/1//X/9f/6/wgAGwAvADoASgBYAFwAWgBS
AEIANgAlAAQA8f/w/+j/2//Y/9j/2P/c/+L/4f/g/+j/9v/0//D/8//2//L/8//1//T/
9v/4//f/+P/3//T/9P/0//P/8//2//j/+P/2//j/+f/5//r/+P/3//b/9v/3//f/+P/4
//f/+P/6//3/+v/3//X/9P/4//j/+P/3//f/+P/4//j/9v/2//b/9//3//b/9P/3//n/
9v/2//j/9v/2//j/9v/2//b/9v/3//r/+f/6//z/+v/6//r/+f/5//n/+f/5//r/+f/4
//f/+P/4//n/+//7//r/+v/7//v/+//5//n//P/8//v/+//8//z//f////3/+//7//v/
/P/8//3//f/7//v//f/9//////////7//v/+//3//f///wIAAwADAAIAAQAAAP//AAAB
AAIAAwACAAAA//////3//f/+//7//f/+////AAD///7//f/5//7//v/+//3///////3/
/f8AAAAA/v/+//3//f/+//7//v/+//7//v/8//z//f/9//3///8BAP//+//6//j/9//4
//j/+f/9/////f/8//z//P/8//z//P/7//v/+//7//z/+//7//7//P/6//r/+v/6//3/
+//4//r//v/7//v/+//6//r/+f/5//v/+//5//v//P/+//7/+v/4//r//f/8//z//f/9
//v/+//8//z/+f/5//r/+v/8//z//P/7//v/+//7//v/+f/5//r/+//+//3//v////7/
/f/8//v/+v/7//7////8//v//P/7//3///8BAAIA/f/8//3//P/7//v/+//7//3//f/8
//z//P/8//v/+v/8//v/+v/6//v//P/+/////v/+//z//P/8//z//P/8//v/+//5//v/
/P/9//3/+v/6//3//f/6//z//v/7//v//v8BAP/////+//3//P/7//f/+f/6//v/+//7
//r/+v8DAAIA/v/8//r/+P/6//r/+v/6//r/+v/6//r//P/8//z//P/8//z//P/8//z/
/P/8//z/+//6//n/+P/6//r/+v/6//z//P/8//z/+//6//n/+P/5//r/+//8//v/+v/5
//j/+P/4//j/+P/6//r/+v/6//j/+P/4//j/+v/6//r/+v/6//r/+v/6//r/+v/6//r/
+v/6//r/+v/6//r/+v/6//z//P/8//z//P/8//z//P/6//r/+v/6//z//P/8//v/+f/6
//r//P8AAAAAAAD///z//v/9//v//P8AAAMABQAEAAUABQAGAAYABgAGAAQABgAGAAYA
AwACAAIABAAEAAYABgAGAAcACAAIAAYABQABAP7//f/9//r/9v/2//f/+v/8//z/+//7
//v//P/8//z//P/8//z/+v/5//j/9//2//b/9P/0//b/9v/0//T/9//3//f/+P/6//r/
+v/5//b/8//v//D/8v/x//H/9//6/wQAFwArAD4ATgBgAGIAXABYAEoAMgAfAAoA8//q
/+T/3f/e/+D/2P/S/9z/5//q/+7/7v/w//L/9f/2//L/7//x//T/9v/0//T/9v/2//T/
+P/4//f/9//4//r/+v/4//b/9//3//j/+P/3//b/9v/5//n/+v/6//X/9P/0//X/9//3
//j/+v/7//r/+f/3//b/9v/1//T/9v/2//b/9//5//j/9v/5//n/9v/2//j/+v/6//z/
+v/5//j/9//3//r/+f/6//z/+//6//n/9//3//f/9//3//v/+//7//v/+//6//r/+//8
//z//f///////f/5//f/+v/8//3////9//z//P/9//3/+//7//v//P/8//3//f/8//3/
AAABAAIAAQAAAP7///8AAAAAAQAAAAIAAgABAAEAAQABAAEA//////////8AAAAAAQAD
AAMAAwAEAAQA///+//3//P/+//7//v/7/////v/9//v//f/9//v/+////wAA//8AAP//
//8AAAAA/v/+//7//v8AAAAAAQABAP7///8AAP3//f/+//7///////7//v8BAAEA///+
//7/AgACAAIAAgAAAP///v/9//7//f/9/wAAAAD+//7//v/+/wEA///8//z/AAD9//3/
///+//7//f/9///////9//v//P/+//7//f/8////AwAAAAAAAQABAP////8AAAAA/f/9
//7//v8AAAAAAAD///3//f/9//3//////wAAAQD+//v/+v/5//7///8AAAEA/////wEA
AQABAAEAAwADAAEAAQABAAAAAAAAAAIAAgD////////////////+//7///8AAAAAAAD+
//3//P/8//7//v/////////+//v/+v/9//7///8AAAEAAQD//wEAAAABAAEA/v/8////
///8/wAAAgD//////v8BAP/////9//3//f/9//v//f/+//////////7//v8BAAAA///+
//3//P/9//7///8AAAIAAgACAAIAAAD+//z/+v/6//r/+v/6//3//v///wAAAAAAAAAA
AAAAAAAAAAAAAAAAAAAAAAAAAAAAAAAAAAD+//7//v/+/wAAAAAAAAAA/v/+//7//v/+
//7//v/+/wAAAAAAAAAA///+//3//P///wAAAQACAAAAAAAAAAAA/v/+//7//v8AAAAA
AAAAAP7//v/+//7/AAAAAAAAAAD/////AAAAAAIABAAEAAQAAwABAAQABAADAAMABgAI
AAkACgALAAsADwAQABEAEgAPABAADwAOAAkACAAIAAoADAAMAAwADAANAA4ADgAMAAkA
BwAEAAMAAwAAAPz//P///wAAAgACAAAA/f/8//z///8AAAEAAgAAAP////////3//P/8
//r//P/+//7//P/6//v/+//7//3//v///wAA+//8//v/9//0//b/9f/3//3/BAAQACMA
MwBAAFQAXgBeAGgAZgBQAD4AKwAOAPX/7v/o/93/2v/g/+L/4P/m/+//8P/w//b/+v/4
//f//P/8//f/+f/+//z/+P/6//z//P/6//z//P/7//v//P/+//7//P/7//v/+v/6//v/
+//7//z/+//7//z//P/8//z//f///////f/8//z//v/+//7//f/7//z//P/8//7//v/+
/////f/8//r//f////z//P/+/wAAAAACAAAAAgACAAIAAwACAP///v/+/wAAAAAAAP//
//////////8DAAMAAwADAAIAAAD////////+//7///8CAAMAAgADAAQABAADAAMAAgAC
AAMABQAEAAEAAAD//wEAAgAEAAUAAQABAAMAAwAHAAcABwAGAAgACAAHAAcABwAIAAcA
BQAHAAcABwAHAAcABwAHAAcABwAGAAYABwAFAAUABgAGAAIAAgACAAIABAAEAAQAAQAE
AAQABAADAAUABQADAAMABQAEAAEAAAACAAMABQAGAAQABAAEAAQABAAEAAUABQABAAMA
BQADAAMABAAEAAUAAwACAAIABQAFAAMAAgACAAQABAAEAAQAAQABAAEAAQACAAEAAQAE
AAQAAgACAAIAAQADAAAA/P///wQAAgADAAUABAAEAAMAAQADAAMAAQADAAQABgAGAAMA
AAABAAMAAgACAAMAAwABAAEAAgACAAEAAQACAAIAAAAAAAAA//8BAAEAAQABAAIAAwAF
AAcABAABAAAA//8CAAMABAAFAAIAAQACAAEAAgADAAYABwAFAAUABQAEAAAAAAACAAIA
AwADAAMAAwABAAEAAAAAAP//AAAAAAAAAgABAAAAAAACAAIAAwADAAMAAgD///7/AQAC
AAMABAAEAAMAAAABAAIAAwADAAAA/v8BAAEA/v8AAAIA//////7/AQD/////AAABAAIA
AwD//wEAAgADAAQAAwABAAAAAQAGAAMAAgABAAAA///+//3//P///wAAAQACAAEAAAD/
//7/AAAAAAAAAAD+//7//v/+/wAAAAAAAAAAAAAAAAAAAAAAAAAAAAAAAP///v/9//z/
/f/+////AAACAAIAAgACAAAAAAAAAAAA/v/+//7//v/+//7//v/+//7//v/+//7//v/+
//7//v8AAAAAAAAAAP7//v/+//7/AAAAAAAAAAD+//7//v/+//7//v/+//7//v///wEA
AgACAAQABAAEAAMAAQAEAAQAAwADAAYACAAJAAoACwALAA4ADgAOAA4ACwAMAAsACgAJ
AAgACAAKAAkACAAHAAYACAAKAAsACgAIAAUAAQD//wIAAAD9//7//f/+/wAAAAD///3/
/f/+//3//P/7//r//P/7//v/+//7//r/+v/4//n//P/9//z/+//7//r/+f/8//z//P/8
//3/9v/3//f/9P/w//P/9//9/wQADAAdADMAPgBIAFgAXgBYAFIASAAyABMA/v/x/+T/
3v/d/9j/0v/W/97/4P/l/+j/6P/s//L/+P/7//j/9v/5/wEA/v/0//L/9P/2//b/9P/4
//j/9//3//b/+P/4//b/9//5//r//P/7//n/9//2//n/+f/6//r/+v/6//v//f/7//n/
+P/4//z//P/8//v/+v/6//n/+P/6//r/+v/7//v/+v/4//v//P/6//v//v/8//z//v/8
//r/+v/6//v//f/7//v//P/6//r/+v/5//v/+//7//v/+//7//v/+//9//z//P/9//r/
+P/3//f/+//9//3///////7//P/7//3//v8AAAMAAQD///////////7//v/9//7///8C
AAMAAwADAAMAAgABAAAA/v/9////AgADAAMAAQABAAEAAQADAAMAAwADAAEAAAAAAAEA
AgADAAUABgAAAAAAAAAAAP7//v/+//v/AAAAAAAA/////////f/9/wIAAgAAAAAA////
/wAAAAD+//7//v/+//7//v///////f///wEA///+//7//f/9//3//P/8///////9//z/
/P/8//z//P/8//3//f/9//3/+v/5//n//P/6//j/+P/4//v////+//z//P8AAP3//f/7
//r/+v/5//z///8AAP///v/+/////v/8//r//P////z//P/9//3//f/9//7//v/7//v/
/P/8//7//v/+//3//P/7//r/+f/7//3/AAADAAIA///+//3/AQABAAEAAQD/////AQAB
AP////8BAAEA/////////v/+//7/AAAAAP3//f/9//3//f/9//z//P/9//7//v/+//7/
/f/8//z//P/8//3//f/+//7//P/8//7//v/+//7//f/9//v//f///wEAAgAAAP3////+
//r//P/+//v/+//+/wEA//////3//f/9//3//P///wEAAwABAP///P/6//f/+P/6//z/
/v8AAP3//P/7//r//f/+////AAD///7//f/8//7//v/+//7//f/8//v/+v/7//z//f/+
//7//v/+//7//v/+//7//v/8//z//P/8//3//v///wAA/f/8//v/+v/9//7///8AAP//
/v/9//z//v/+//7//v/+//3//f/+//7/AAACAAIAAAD///3/AAAAAP////8CAAUABwAJ
AAsACgAKAAkACAALAAoADQAOAAsABwAFAAQACAAIAAgACAAGAAcACAAIAAYABQADAAAA
//////z/+P/6//v//P/+/wAA///9//3//v/+//7//v/8//z/+//7//v/+//6//r/+P/4
//r/+v/5//r//P/9//z//P/7//r/8v/3//7//f/z//D/9P/1//X//f8GABIAIQAxAEIA
VABeAFwAWgBWAEoAMgAZAAIA6//g/+T/3//Y/9r/3v/g/+D/4//q/+7/9v/6//j/+f/4
//b/+f/3//L/9P/0//X/+P/5//j/+v/6//n/+f/6//z//P/6//z//f/9//7/+//5//f/
9v/4//n/+//8//n/+P/4//n/+v/5//n/+v/+//7//v/9//3//v/+//7//P/8//z//f/9
//z/+v/9//3/+v/6//z//P/8//7//P/+//7//v///////f/9//7/AAAAAAAA///9//3/
/f/9//7//f/8//v//v/+////AQD///7//v///wEAAQD//////v/+//3//f/+//7///8B
AAMAAQABAAEAAgACAAMAAwADAAMABQAFAAUABQAFAAQABAAEAAMAAwAEAAYABgAFAAMA
AwADAAMAAwADAAMAAwADAAIAAgADAAUABQAGAAYAAgACAAIAAgACAAIAAgD//wQABAAE
AAMAAQABAP////8DAAQAAwAEAAQAAwADAAIAAAAAAAAAAAAAAAAAAQABAP//AQADAAEA
AgACAAEAAQAAAP7//f///wAA/////wAAAgACAAIAAgABAAEAAQABAP7//f/9/wAAAAD+
//7//v/8/////f/6//3/AgAAAAEA///+//7//f/9///////9//v//P/+//7//f/8////
AwD9//z//P/7//7///8BAAIA/////wAAAAAAAAAAAAD//wEAAQABAAEA/v/9//3//f/+
//3//v///wMAAwADAAMA/////wEAAQD9//3//////wEAAQABAAAA/v/+/wAAAAD9//3/
/f/9//7//////wAA//8AAAAAAAACAAEAAAAAAP///v/+//3/AQACAAEAAgD///7//f/8
/wAAAQAAAAMAAwADAAIA/v/9/wEAAgAAAP//AAD8//v//P////3//f///////////wMA
///+/w==
         </WaveFormData>
      </LeadData>
      <LeadData>
         <LeadByteCountTotal>10000</LeadByteCountTotal>
         <LeadTimeOffset>0</LeadTimeOffset>
         <LeadSampleCountTotal>5000</LeadSampleCountTotal>
         <LeadAmplitudeUnitsPerBit>4.88</LeadAmplitudeUnitsPerBit>
         <LeadAmplitudeUnits>��V</LeadAmplitudeUnits>
         <LeadHighLimit>2147483647</LeadHighLimit>
         <LeadLowLimit>268435456</LeadLowLimit>
         <LeadID>II</LeadID>
         <LeadOffsetFirstSample>0</LeadOffsetFirstSample>
         <FirstSampleBaseline>0</FirstSampleBaseline>
         <LeadSampleSize>2</LeadSampleSize>
         <LeadOff>FALSE</LeadOff>
         <BaselineSway>FALSE</BaselineSway>
         <ExcessiveACNoise>FALSE</ExcessiveACNoise>
         <MuscleNoise>FALSE</MuscleNoise>
         <LeadDataCRC32>3036234513</LeadDataCRC32>
         <WaveFormData>
BgAGAAYABgAHAAgACQAKAAgACAAIAAgABgAGAAYABgAJAAoACwAMAAoACAAGAAQABwAI
AAkACgAIAAgACAAIAAgACAAIAAgACAAIAAgACAAGAAYABgAGAAQABAAEAAQABgAGAAYA
BgAGAAYABgAGAAQABAAEAAQABAAEAAQABAAEAAQABAAEAAYABgAGAAYABAAEAAQABAAE
AAQABAAEAAQABAAEAAQAAwACAAEAAAABAAIAAwAEAAIAAgACAAIABAAEAAQABAAEAAQA
BAAEAAQABAAEAAQABgAGAAYABgAFAAQAAwACAAQABAAEAAQAAgACAAIAAgAEAAQABAAE
AAQABAAEAAQABgAGAAYABgAEAAQABAAEAAIAAgACAAIABAAEAAQABAACAAIAAgACAAQA
BAAEAAQABgAGAAYABgAFAAQAAwACAAQABAAEAAQAAwADAAIAAgABAAIABgAHAAkACgAM
AA4AFQAXABQAEwASABAADQAMAA0ADAAMAAsACQAMAA8ADwAQAAwACAAEAAIABAAEAAIA
AAAAAAAAAQD//////////wAAAAAAAP3/+//6//r/+v/6//r/+f/5//v/+//6//r/+f/5
//r/+v/4//j/+f/5//r/+f/6//7//P/7//v/+//7//z//P/8//r//v/6//j//v/5//X/
9f/4//3/BAAQABsAJwA0AEYAVgBmAHgAjgCeAKUAngCHAGkAUQBDADkAMAAgAAwADQAK
APz/+v8FAA8AEAAQABIADAAEAAYACAAGAAUABQADAAEAAwADAAIAAgABAAEAAQAAAAAA
AAD//wEAAgACAAIABAADAAEAAQABAAIAAgABAAAAAAABAAMAAQAAAP7/AAD////////+
/wAA////////AQACAAIAAQAAAP7//f/+/wAA/P/8//7//v/+//7//f/8//z//P/9//3/
/P/5//r//P/8//7/AAD9//z/+//6//v//P/9//3/+//7//v//f/9//z/+v/9//3//f/7
//v/+f/7//v/+f/8//7/AAADAAMAAgACAAIAAgACAAQAAgAAAAEAAwADAAIAAgACAAIA
BAAEAAQAAgACAAQABQAFAAkABwAHAAUACQAJAAkACgAKAAUABAAFAAYABwAJAAoABwAH
AAgACAAJAAoACwAKAAoACwALAAsADQAMAAkACwALAAsACQALAA0ADAAMAAwACwALAAsA
CwAIAAgACAAHAAkACgALAAsACQAHAAUABQAHAAcACAAJAAoACgAGAAYACgAKAAkACQAJ
AAkACQAJAAoACAAIAAoADQAKAAkACAAJAAwACgAJAAoACgAJAAkACgAKAAoACQAIAAkA
CAAFAAgACgANAA4ACwALAAwADgAKAAkACgAJAAkACQAJAAkABwAHAAgACQAJAAgACAAI
AAkACQALAAsACgAKAAsADQAPAA8ADAAMAAsACQAHAAUACAAJAAsADAAJAAkACQAJAAcA
BwAHAAYABwAHAAkACQAKAAkACgAMAAsACQAHAAYACQAKAAoACAAHAAYABQAEAAQABQAG
AAYACAAIAAgABgAEAAMAAwADAAgACQAJAAoACgAJAAoABgAGAAcABwAFAAUABgAGAAYA
BgAIAAYABgAGAAYABgAGAAQABgAGAAYABQAGAAUAAQAEAAgABgAEAAIAAAABAAIAAwAE
AAIAAgACAAIAAgACAAIAAgAEAAQABAAEAAQABAAEAAQABAAEAAQABAADAAIAAQAAAAIA
AgACAAIAAgACAAIAAgACAAIAAgACAAAAAAAAAAAAAAAAAAAAAAAAAAAAAAAAAAAAAAAA
AAAAAAAAAAAAAAAAAAAAAAAAAAAAAAAAAAAAAgACAAIAAgABAAAA///+//7//v/+//7/
/v/+//7//v8AAAAAAAAAAP7//v/+//7///////7//v///wAABAAFAAYACAALAA4AEgAT
AA8ADQANAAwACgAKAAkACAAIAAcABQAIAAsACwAIAAQAAAD8//7/AAAAAP7/+v/6//r/
+//9//3//f/9/wAAAAAAAP3/+f/4//j/+P/6//r/+f/5//j/9//1//T/9P/1//f/+P/2
//b/9//3//j/9//4//z//P/7//v/+//6//r/+f/4//z/+v/2//j/+v/3//H/8f/0////
DgAWAB0AKQA4AEgAWABsAIQAlACcAJsAkAB1AFMAQwA7AC0AHgAUAA4ABwD+/wAACAAB
AAEAEAAQAAQAAgAEAAAAAAAAAP3/+f/5//r//f/+//7//P/7//v/+//+//7//v/9//v/
/P/8//z//P/7//n/+f/6//z//f/9//z//P/9/////v/8//n/+v/7//v/+//6//r/+f/5
//n/9//4//j/9//5//j/+P/6//j/9P/0//b/+P/4//j/9//2//b/9v/3//f/9v/z//T/
9f/0//X/9v/2//b/9v/2//b/9v/2//X/8//z//P/9f/4//j/9//7//r/+f/2//X/8//1
//X/8//1//b/9//5//f/9v/2//b/9//4//v/+v/5//n/+v/5//j/+P/4//j/+v/6//r/
+P/6//z//f/9//3/+//7//n//f/9//3//v8DAP////8BAAAA//////7//f/9//7//v/+
//7//v/8/wAAAQABAAEA///+//v//f8BAAEA//8BAAEAAAAAAAAA/f/9//3//f/8//z/
/P/7//3//v/////////9//v/+//7//v//P/9//3//P/3//b/+v/6//n/+f/7//v/+//7
//z/+v/6//z//v/8//z//P/6//z/+f/3//z//P/7//v/+//6//n/9//3//n/+f/3//n/
+v/8//z/+f/5//r//P/5//n/+//7//z//f/+/////P/7//v/+//7//r/+v/6//v/+//9
//3/+v/6//v//f/+/////f/+//7//f/8//v/+//7//z//P/7//v/+//7//3//f/9//z/
+//7//3//f/7//n/+f/6//z/+//6//r/+//8//z/+v/6//r/+v/6//j/+f/6//r//P/8
//z/+v/6//n/+f/5//n/+f/4//j/+v/7//7//P/6//v/+//5//v//P/8//z/+//8//n/
+P/6//r/+v/6//f/+P/3//b/+P/6//r/9//6//7//P/6//j/9v/2//b/9v/2//j/+P/4
//j/+P/4//j/+P/4//j/+P/4//b/9v/2//b/+P/4//j/+P/4//j/+P/4//r/+v/6//r/
+f/4//f/9v/2//b/9v/2//j/+P/4//j/9//2//X/9P/1//b/9//4//b/9v/2//b/9P/0
//T/9P/1//b/9//4//j/+P/4//j/9//2//X/9P/2//b/9v/2//b/9v/2//b/9v/2//b/
9v/4//j/+P/4//b/9v/2//b/9v/3//f/9v/2//f/+P/8//7///8BAAQABgALAA0ACgAI
AAcABQACAAEA///9//z//P/7////AwABAAAA/P/4//b/9v/4//j/+P/2//b/9v/2//X/
9P/z//T/9v/3//j/8v/v/+3/7P/t//D/8f/x/+//7//v/+7/7f/r/+r/6v/u//D/8v/1
//P/8//x//H/8v/y//H/8f/z//P/9P/0//D/9P/0//L/9v/0/+v/5//n/+j/8f8CAAwA
FQAlADgAQgBQAGQAeACGAJAAkwCIAG8AVwBHADsALwAkABIABAD///b/8P/2//3/BwAK
AAQAAgAAAP7//P/8//j/9//5//f/9f/3//f/9v/2//X/9f/1//j/+P/4//f/9f/2//b/
9v/3//f/9v/3//f/+P/4//f/9//2//b/9//1//T/8v/0//P/8//z//L/8//z//T/9f/1
//b/9v/1//X/9P/0//b/9P/w//D/8v/y//L/8v/x//L/8v/y//P/9P/0//L/9P/y//D/
8P/w/+7/7v/u/+7/7//w//H/8f/z//P/8//1//T/8v/v//H/8f/x/+//7//w//P/9P/z
//H/8v/z//X/9f/0//T/9P/0//T/9v/0//L/8//1//X/+P/4//j/+P/4//j/+P/2//b/
+P/5//n//f/7//v/+f/5//n/+f/6//3/+f/5//v/+//7//z//P/7//v//P/8//r/+v/6
//j/+//9//7///////7/+//9///////9/////v/8//v/+v/7//v/+//7//z//P/8//v/
+v/6//r/+f/7//n/9//3//f/9//4//n/+//8//n/+v/4//b/8//x//T/9f/2//f/9//2
//f/+v/8//r/+v/6//r//P/5//f/+v/6//n/+f/5//j/9//1//b/+f/6//n/+P/4//n/
+P/5//n/+v/8//f/9//5//n/+f/5//n/+f/6//v//f////z/+v/5//j/+f/5//v/+//4
//j/+f/7//3//f/6//r/+//7//v/+//5//n/+v/6//r/+//8//3/+//7//v/+v/7//v/
/f/9//v/+f/5//r/+P/3//b/9v/4//r/+//6//n/+P/3//b/+P/5//r/+v/6//r/+v/4
//j/9//3//f/9//3//b/9v/3//f/+f/2//b/9//3//X/9//4//j/+P/6//z/+v/6//n/
+P/3//b/9P/2//b/9v/3//r/+//5//r/9v/4//j/+P/4//b/9v/2//b/+P/4//j/+P/4
//j/+P/4//j/+P/4//j/9v/2//b/9v/4//j/+P/4//b/9v/2//b/+P/4//j/+P/2//b/
9v/2//T/9P/0//T/9f/2//f/+P/6//r/+v/6//f/9v/1//T/9P/0//T/9P/1//b/9//4
//j/+P/4//j/9v/2//b/9v/4//j/+P/4//b/9v/2//b/9v/2//b/9v/2//b/9v/2//f/
+P/5//r/+f/5//j/+P/4//j/+//7//3//v8AAAIABwAJAAYABQAFAAQAAgACAAMAAgAC
AAEA/f8AAAMAAwACAP7/+v/2//j/+v/6//j/9P/0//T/9f/z//P/8//z//T/9P/0//H/
8f/w//D/8P/y//L/8f/x//P/8//y//L/7//v//D/8P/y//L/8//z//P/8f/x//T/8//x
//D/7//x//L/8v/y//T/+P/0/+7/7P/r/+n/6f/w//v/BAAMABUAJQA4AEYAVABsAIAA
jgCcAJ8AlAB7AF8ATQBFAD0ALgAcAAoA/f/0//L/+v///wEABgAIAAYA/v/4//z/AAD6
//P/8//5//f/+f/5//j/+P/3//f/9//4//j/+P/3//f/+P/4//j/+P/3//X/9f/4//r/
+//7//j/9v/1//X/9f/0//L/9P/2//f/+P/4//b/9f/1//X/9f/2//b/9f/1//T/9P/2
//X/8P/v//D/8v/0//b/9//z//L/8f/x//P/9P/z//b/9f/y//H/8P/x//L/8//0//T/
9P/0//P/8f/x//H/8//z//L/8P/z//H/8f/v/+//8v/1//b/9f/z//T/9f/3//f/9v/2
//b/9v/2//j/9v/4//n/+//7//r/+v/6//r/+v/6//r/+P/6//z//f/9/wEA//////3/
/f/9//3//v8CAP//AAADAAAA//////7/AAABAAMABAACAAIAAgAAAAAAAQABAAEAAwAC
AP//AQABAAEA//8BAAMAAgACAAIA///////////+//7//v/9//7/AAACAAMAAgD///z/
+//7//v//P/9//7//v/6//r//v/+//3//f/8//v/+v/5//j/9v/2//j//v/8//z//P/9
/wAA/v/9//7//P/5//f/+v/8//7////+/////v/7//v//P/+//7//f/9//7/AAD9//3/
/////wAAAQACAAMAAQABAAIAAwAAAP7//f/8//z//f8AAAEAAgACAAMABQADAAMAAAAA
AAEAAQABAAEAAQABAAIAAgADAAMAAwADAAEAAQABAAAA/////wEAAQABAP////8AAAIA
AQAAAAAAAQACAAIAAAAAAAAAAAAAAP7///8AAAAAAgACAAIAAAAAAP/////////////+
//7//////wEA/v/+///////9////AAAAAAAAAAACAAAAAAACAAIAAgACAAAAAgACAAIA
AAAAAP7/+f8AAAAA/v/+//7//v/+//7//v/+//7//v/+//7//P/8//z//P/9//7///8A
AAIAAgACAAIAAQAAAP///v///wAAAQACAAIAAgACAAIAAQAAAP///v/+//7//v/+//7/
/v/+//7/AAAAAAAAAAACAAIAAgACAAAAAAAAAAAAAAAAAAAAAAAAAAAAAAAAAAAAAAAA
AAAA//////7//v8BAAIABgAHAAQABAAFAAYADgARAA8ADwANAAwACgAKAAsACgAKAAkA
BgAIAAoACQALAAgABQACAAAAAgACAAAA/P/8//z//f////////////7//v/+//v/+v/6
//v//P/9//z/+v/5//n/+f/4//j/+f/5//r/+v/4//j/+f/5//v/+f/5//z//v/9//3/
/f/7//z//P/8/wIAAgD8//b/+v/7//X/9f/4//v/AgAOABcAJQA2AEAATgBiAHQAiACU
AJsApACXAHEAWQBTAEsAPgAwAB4AEwAKAAIA/P/7/wMAEgAUAA4ADAAKAAQAAgAGAAUA
AwADAAEAAwADAAIAAQD///7//f8AAAAAAAD//wEAAgACAAIAAAD///3//f/8//7/////
//7//v///wEAAAD+//v//P/////////+/wAA/////////v/+//3/+//7//r/+v/8//7/
+v/6//z/+v/6//r/+f/4//j/+P/5//z//P/6//z/+v/4//j/+P/6//r/+v/6//j/+P/4
//f/9//3//f/+f/7//r/+P/7//n/+f/3//f/+f/7//v/+f/5//r/+//9//v/+v/6//r/
/P/8//7//P/6//v//f/9//7//v/+//7/AAAAAAAA/v8BAAQABgAHAAYAAwACAP//AgAD
AAQABgAJAAUABQAHAAYABQAFAAQABQAFAAYABgAEAAQABAACAAYABwAHAAcABwAGAAMA
BQAHAAcABQAHAAYABAADAAIAAwADAAMAAwAEAAQABAADAAEAAgADAAMAAQD///3//f/+
////AQADAAIAAgD+//7/AgACAAEAAQD//////////wAA/v/+/wAAAwAAAP///v/+/wAA
/f/7/wAAAAD/////AAAAAAAA/////wEAAQD//wEAAgAEAAQAAwADAAQABgADAAMABQAF
AAQAAwACAAEAAQABAAIAAwAFAAQABAAEAAEAAQADAAMAAQAAAAAAAQAEAAUAAwAEAAQA
AwACAAEAAQABAAIAAgD//////////wAAAQACAAIAAQABAAMAAwABAP////8AAAIAAQAA
AAAA//8AAAAA/v/+//7//v/+/wAAAQACAAIAAgACAAIAAAACAAEAAQABAAIAAQD///7/
/f/9/////P/8//3//f/7//z//v///wAAAAACAAAAAAD+//7//v/+//r//P/8//z//v8A
AAAA/f8GAAQAAgAAAP7//P/+//7//v/+//7//v/+//7//v/+//7//v8AAAAAAAAAAP7/
/v/+//7//f/8//v/+v/8//z//P/8//7//v/+//7//P/8//z//P/+//7//v/+//7//v/+
//7//v/+//7//v/8//z//P/8//r/+v/6//r/+//8//3//v/8//z//P/8//z//P/8//z/
/P/8//z//P/8//z//P/8//r/+v/6//r/+//8//3//v/8//z//P/8//z//f/9//z/+v/7
//z/AAADAAMABAAGAAcACwAMAAgACgALAAsACgAIAAcABgAGAAMAAQAEAAcACQAIAAQA
AAD6//r//P/8//v/+v/7//z//f/9//3//f/8//z/+//6//f/9f/0//T/9f/4//n/+f/3
//f/9//2//b/9f/1//b/9v/2//b/9//2//X/8v/x//b/9v/1//X/9//3//j/+P/6//r/
/P/8//j/9P/x//H/9f/0//f/BAAMABMAHwAsADoATABiAHYAigCaAJ0AlgCHAGkAUQBD
ADcAKgAiABYABwD8//z//v8DAAsADAAMAAoACAAEAAAA/P/8//3//f/5//n/+//7//r/
+//7//z//f/+//7//v/9//v//P/8//z//P/7//n/+f/6//z//f/9//r/+P/3//f/+f/6
//r//v/+//3//P/6//j/9//3//f/+f/6//r/+f/5//j/+P/6//r/9v/2//j/+P/4//j/
9//0//T/9P/1//j/+P/2//j/9v/0//T/9P/z//L/8f/w//P/9P/1//X/9P/z//L/8//0
//T/8//3//T/8//w/+//8v/1//b/9f/z//T/9f/3//b/9P/z//L/8v/y//T/8v/1//f/
+v/7//n/+P/3//b/9//4//n/+P/4//r/+//7//3/+//7//n/+f/5//n/+v////v/+//9
//3//f/+//7/+//7//z//P/8//z//P/6//z//f/9//3//f/8//n/+//+/////v8BAP//
/v/+//7/+//7//v/+//7//z//f/9//r/+v/6//n//P/7//r/+//7//v//P/9//z//P/4
//j/+v/6//n/+f/5//n/+f/5//r/+P/4//r//P/6//r/+v/6//z/+f/3//r/+v/5//n/
+v/6//r/+f/3//n/+f/3//n/+v/8//z/+//7//z//v/7//v//f/9//3//f/9//3/+//7
//z//f/9//z//P/8//v/+//9//3//P/8//3////+//3/+f/4//z//f/+/////////wAA
AAD9//3//f/9//3//f/9//z/+//7//3//f/7//n/+f/6//r/+f/4//j/+f/6//r/+P/6
//r/+v/6//j/+f/6//r/+P/4//j/9v/5//n/+v/7//3//f/8//z/+//7//3/+v/6//v/
+//5//n/+v/6//r/+P/6//j/+P/6//r/+v/6//b/+P/4//j/+P/6//r/9//6//z/+v/6
//r/+v/8//z//P/8//r/+v/6//r/+P/4//j/+P/2//b/9v/2//n/+v/7//z/+//6//n/
+P/4//j/+P/4//r/+v/6//r/+v/6//r/+v/6//r/+v/6//j/+P/4//j/+P/4//j/+P/4
//j/+P/4//n/+v/7//z/+f/4//f/9v/5//r/+//8//z//P/8//z/+v/6//r/+v/8//z/
/P/8//v/+v/5//j/+P/4//n/+f/6//r/+//8/wAAAQABAAIABAAGAAsADQAIAAcABwAG
AAIAAgABAAAAAgADAAMACAAIAAcABQAAAP7/+v/6//z//P/6//j/+P/4//n/+f/5//n/
+f/6//r/+P/1//P/8v/0//T/9v/2//P/8//z//P/8//0//T/9f/2//b/9v/2//b/9f/0
//H/8f/0//T/8//z//P/8//0//b/9v/4//j/9v/2//T/8f/x/+//7v/z/wIADgAXACMA
LAA2AEgAVABoAIgAmACXAJoAiQBlAEkAQQA1ACQAGAASAAkAAAD+//7///8DAAgADAAI
AAIABAACAPz/+v/9//v/9//3//n/+f/4//j/9//3//f/+v/6//r/+f/4//j/9//2//n/
+f/4//n/+P/6//v/+//3//b/9v/3//f/9v/0//b/+f/5//n/+P/2//X/9f/1//X/9v/2
//X/8//y//L/9P/2//L/8v/0//X/9v/3//f/9P/0//T/9f/0//T/8v/0//X/9P/1//b/
9f/0//P/8v/0//T/9P/z//L/8f/w//H/7//u/+z/7//y//P/8v/z//H/8//z//H/8f/y
//P/9f/1//T/9P/0//T/9P/2//T/8v/z//X/9f/4//j/+P/4//j/+P/4//b/+P/6//v/
+/////3//f/7//3//f/9//7////7//v//f//////AAAAAP3//f/+//7/AAAAAAAA/v8A
AAEAAQABAP///v/7//3///////3///////7//v/+//3//f/9//3//f/+///////9//7/
/////////f/7//v/+f/5//r/+//8//z/+P/4//v//P/8//3//P/7//r/+f/2//T/9P/2
//3//P/9//7/+//8//j/9f/6//r/+f/5//z//P/8//v/+f/7//v/+f/6//z///8AAPz/
+//7//z/+v/7//7///////////////z/+//7//v//f/8//z//P/7//v//f/9//3//v8A
AAMAAgABAP3//P////////////3//f/+//7//f/9//3//f/9//3//f/8//v/+//9//3/
///9//3//v/8//v/+v/6//v//P/8//r//P/8//z//P/8//3//v/+//7//v/+//z/+v/5
//n/+f/7//v/+v/6//3//f////z//P/9//3/+//5//r/+v/6//r//P/6//r//P/8//z/
/P/6//z//P/8//r//P/8//n//P8EAAIAAAD+//z/+f/4//f/9v/4//r//P/+//z/+v/4
//b/+f/6//v//P/6//r/+v/6//r/+v/6//r//P/8//z//P/8//z//P/8//r/+v/6//r/
/P/8//z//P/6//r/+v/6//z//P/8//z//P/8//z//P/8//z//P/8//r/+v/6//r/+v/6
//r/+v/8//z//P/8//v/+v/5//j/+f/6//v//P/+//7//v/+//3//P/8//v//P/8//3/
/v8BAAEAAAAAAAQABgALAA0ADAALAAsACgAGAAYABQAEAAYABQADAAYACQAJAAgABAAA
APz//P/+//3/+v/3//b/+P/5//n/+f/5//n/+v/6//z/+f/3//b/9P/0//b/9v/1//X/
9f/1//L/8v/x//H/8v/y//L/8v/1//X/9f/z//X/+P/4//f/9f/1//X/9v/2//b/+P/4
//b/8v/y//P/8f/t//D/+f8GAA4ADwAZAC4AOgBIAGAAeACIAJYAowCgAIcAbwBfAFEA
SQA+ACgAEAAFAAIA+v/4//n/+f8CAAoADAAIAAIA/P/+/wQABQD///n/+P/5//j/9v/4
//f/9//3//j/+P/4//f/+f/6//r/+v/4//f/9f/1//j/+v/7//v/+f/4//j/+f/4//b/
8//0//j/+f/6//r/+P/3//f/9//1//b/9v/1//b/9v/3//r/+P/0//T/9v/4//j/+P/3
//b/9v/2//f/+P/4//b/+P/2//T/9P/0//T/9P/0//T/9P/0//T/8//1//X/9f/3//X/
9P/y//X/+P/5//j/+f/4//n/+P/1//T/9P/0//X/9v/2//f/+P/4//j/+v/4//n/+//+
///////+//3//P/6//r/+v/4//v//v8AAAEAAgD///7/+//+////AAACAAIA/f/8//3/
/v///wEAAgACAAMABQAGAAMAAgABAP7/AgADAAMAAwABAAAA/f///wEAAQD//wEAAgAC
AAMABAADAAMAAwADAAEAAAD///3//f/+//////8AAP///v////3//f/+////AAAAAPz/
/P/8//z/+//7//3//f/9//3//P/6//r//P////z/+//6//3/AAD+//3//v/+//3//f/8
//z//P/7//7/AQACAAEA//8AAAIAAgD/////AAACAP////8BAAEAAQABAAEAAQABAAEA
AgADAAUABAAEAAQAAQD//////f8AAAIABQAJAAYABQABAAAAAgADAAQABQAFAAUABgAG
AAMAAwADAAMAAQABAAEAAAD/////AQABAAMAAQABAAIAAgABAAAAAAABAAIAAgAAAP7/
/v/+//7///8BAAMABAADAAIAAQD+//////8AAAEAAgABAP///v8AAAEABAACAAEAAQAA
AP3//f/+//7//v///wIAAQACAAAAAAAAAAAAAAACAAIAAgABAAIAAQD9//r/+v/8//7/
AAACAAAAAAAAAAAAAQACAAMABAADAAIAAQAAAAAAAAAAAAAA///+//3//P/9//7///8A
AAAAAAAAAAAAAAAAAAAAAAD+//7//v/+////AAABAAIA///+//3//P/9//7///8AAAAA
AAAAAAAA/v/+//7///8BAAAAAAABAAIABgAHAAcABgAIAAoADwAPAAwACwALAA0ADAAN
AA0ACwAKAAgABQAKAA0ADQAMAAYAAgD+//7/AgACAAAA/v/+//7//////////////wAA
AAAAAP3/+//7//z//f8AAP7//f/9//3//f/8//z/+//7//z//P/8//r/+//7//v/+f/5
//z//P/8//3//v///////v/9//7/9P/4//7/+v/x//H/9//6////DAAYAB0AJQA0AEIA
VgBqAHoAkACgAKkAogCHAGsAUQBDAEEAOAAiABYADwAGAPz/+v8DAAsAFgAWABAADAAG
AAIABAACAP3///8BAAEAAwADAAIAAQD///7//f8AAAAAAAD///3//v/+//7//P/7//n/
+f/7//7/AAABAP7//P/7//v//P/8//v//v/////////+/wAA/////////f/+//7//f//
//7//v8AAP7/+v/6//z/+v/6//r/+f/4//j/+P/5//v//P/7//7/AAD+//7//v/9//z/
+//6//r/+v/6//n/+//7//v//f/7//r/+P/7//n/+f/3//f/9//5//n/9//5//r/+//9
//v/+v/6//r//P/8//7//P/8//3//////wAAAAAAAAAA/v/+//7//P/+/wAAAQABAAMA
AQABAP//AQABAAEAAgAFAAEAAQADAAUABQAGAAYABQAFAAYABgAGAAYABgAEAAgACQAJ
AAkABwAGAAMABQAHAAcABQAHAAcABgAGAAYABQAFAAUABQAEAAQABAADAAEAAgADAAMA
BQADAAEAAQD/////AAABAAIAAgD+//7/AgACAAEAAQD///////////z/+v/6//z/AQAA
AAEAAgABAAIA/v/7////AAAAAAEAAgACAAIAAQABAAMAAwABAAAAAAABAAAAAQABAAIA
BAAAAP//AAD//wEAAwAFAAcABQAFAAYABwAFAAQABAAEAAMAAwAFAAUAAwACAAIAAwAE
AAUAAwAEAAMAAwADAAMABQAFAAYABgADAAMAAwADAAUABQAFAAQAAgABAAIAAQABAP//
//8AAAMAAwADAAQABAAEAAMAAAACAAIAAgACAAEAAQABAAAAAQACAAMAAgD///3//P/7
///////+//7/AAABAAQAAgACAAMAAwABAAAAAAD///7//v8AAP7//v///wAAAQACAAQA
AAD+/w==
         </WaveFormData>
      </LeadData>
      <LeadData>
         <LeadByteCountTotal>10000</LeadByteCountTotal>
         <LeadTimeOffset>0</LeadTimeOffset>
         <LeadSampleCountTotal>5000</LeadSampleCountTotal>
         <LeadAmplitudeUnitsPerBit>4.88</LeadAmplitudeUnitsPerBit>
         <LeadAmplitudeUnits>��V</LeadAmplitudeUnits>
         <LeadHighLimit>2147483647</LeadHighLimit>
         <LeadLowLimit>268435456</LeadLowLimit>
         <LeadID>V1</LeadID>
         <LeadOffsetFirstSample>0</LeadOffsetFirstSample>
         <FirstSampleBaseline>0</FirstSampleBaseline>
         <LeadSampleSize>2</LeadSampleSize>
         <LeadOff>FALSE</LeadOff>
         <BaselineSway>FALSE</BaselineSway>
         <ExcessiveACNoise>FALSE</ExcessiveACNoise>
         <MuscleNoise>FALSE</MuscleNoise>
         <LeadDataCRC32>3196075864</LeadDataCRC32>
         <WaveFormData>
+v/6//r/+v/6//r/+v/6//r/+v/6//r//P/8//z//P/8//z//P/8//r/+v/6//r/+v/6
//r/+v/6//r/+v/6//z//P/8//z//P/8//z//P/6//r/+v/6//r/+v/6//r//P/8//z/
/P/8//z//P/8//z//P/8//z/+v/6//r/+v/4//j/+P/4//n/+v/7//z/+v/6//r/+v/6
//r/+v/6//r/+v/6//r/+v/6//r/+v/6//r/+v/6//r/+v/6//r/+v/6//r/+v/6//r/
+v/6//r/+v/6//r/+v/6//r/+v/4//j/+P/4//j/+P/4//j/+f/6//v//P/6//r/+v/6
//r/+v/6//r/+v/6//r/+v/6//r/+v/6//r/+v/6//r/+v/6//r/+v/8//z//P/8//v/
+v/5//j/+v/6//r/+v/6//r/+v/6//r/+v/6//r/+P/4//j/+P/4//j/+f/5//3//v//
/wAAAwAEAAQABAAEAAIA///9//z/+v/2/+//7P/s/+r/6v/q/+z/7v/v//H/8v/y//L/
8v/x//D/8P/x//L/8v/0//X/9v/3//n/+f/6//r/+f/4//j/+P/4//n/+f/5//n/+f/6
//v/+//5//n/+v/6//v//P/9//7//f/9//3//f/9//3//v/+//7/AAAAAAEABgANABEA
FAASABAADQAFAPr/5//W/8f/uf+o/5r/kf+M/4r/kf+h/63/sf+//8//3P/h/+f/7//z
//H/8P/0//b/9v/5//z/AQADAAQABQAGAAYACAAJAAgACAAIAAgACAAIAAgACAAIAAkA
CQAJAAoACgAKAAoACgAKAAoACgAIAAgACQAJAAcACQAJAAkACQAJAAkACQAHAAcABwAH
AAkACQAJAAkACgAKAAoACgALAAsADAAMAAwACwALAAsACQAJAAoACgAKAAoACgAKAAoA
CgAKAAgACgAKAAoACgAKAAoACgAKAAoACwALAAsACAAIAAgACAAKAAkACQAJAAgACAAI
AAgACgAJAAkACQAMAAwACwALAAsACgAKAAoACQAKAAoACQAIAAgACQAJAAsACgAJAAkA
CQAIAAgACQAHAAcACAAIAAgACAAGAAYACAAIAAgACAAGAAYABgAGAAgACAAIAAcABAAE
AAQABAAFAAcACAAJAAcABwAGAAUABwAHAAcABwAFAAQABAAFAAUABAAEAAUABQAEAAQA
BAAEAAQABAAEAAQABAAEAAQAAwADAAMAAwAEAAUABgAHAAcABwAHAAcABQAFAAUABgAG
AAYABgAGAAYABgAGAAYABwAHAAcABQAFAAYABgAHAAUABQAFAAUABwAHAAcABwAHAAcA
BwAHAAkACQAJAAkACQAJAAkACQAJAAkACQAKAAgACAAHAAcABwAHAAcABwAJAAkACQAJ
AAkACQAJAAkACQAJAAkACQAJAAkACQAJAAcABgAGAAYACAAJAAkACQAHAAcABwAHAAcA
BwAHAAYACAAIAAgACQAJAAkACQAJAAcABwAHAAcACQAJAAkACQAIAAcABgAFAAYABwAH
AAgABgAGAAcABwAHAAUABQAGAAkACQAIAAgABgAGAAcABwAFAAUABQAFAAYABgAGAAYA
BwAHAAYABgAGAAYABgAGAAYABgAGAAYABQAGAAYABAAGAAYABAAEAAQABAAEAAQABAAE
AAYABgAGAAYABgAGAAYABgAGAAYABgAGAAYABgAGAAYABgAGAAYABgAGAAYABgAGAAYA
BgAGAAYABgAGAAYABgAEAAQABAAEAAQABAAEAAQABgAGAAYABgAGAAYABgAGAAQABAAE
AAQABAAEAAQABAAEAAQABAAEAAQABAAEAAQABAAEAAQABAAEAAQABAAEAAQABAAEAAQA
BAAEAAQABAAEAAQABAAEAAQABAAEAAQABAAEAAQABAAEAAQABQAFAAkACgALAAwADQAO
AA4ADgAMAAoABwAFAAIAAAD8//X/9P/0//L/8v/y//T/9v/3//v//P/8//z/+v/5//j/
+P/5//r/+v/8//3//v///wEAAQACAAIAAQAAAAAAAAAAAAEAAQABAAEAAQACAAMAAwAB
AAEAAgACAAQABAAEAAQABQAFAAUABQADAAMABAAEAAYABgAEAAkAEAAXABkAGgAWABQA
EQAJAPj/5//Y/8v/u/+q/57/l/+O/5D/n/+t/7f/v//P/9n/4P/l/+3/9f/1//f/+v/4
//j//v8DAAQABQAJAAoACwAOAA4ADAALAA4ADgAOAA4ADgAOAA4ADgAQABEAEQARAA4A
DgAOAA4ADgAOAA4ADgAOAA4ADwAPAA8AEQARABEADwAPAA8ADwARABEAEQARABEAEQAR
ABEADgAOAA4ADgAPAA8AEAAQABAADwAPAA8ADQANAA4ADgAQABAAEAAQABAAEAAQAA4A
DgAOAA4ADgAOAA4ADgAOAA4ADwAPAA8ADAAMAAwADAAOAA0ADQANAA4ADgAOAA4ADgAN
AA0ADQAOAA4ADQANAA0ADAAMAAwADQAOAA4ADQAMAAwADQANAA0ADAALAAsADQAMAAwA
DQALAAsADAAMAAwADAAKAAoACgAKAAoACgAMAAwADAAMAAoACgAKAAkACAAIAAgACAAI
AAkACQAJAAkACQAIAAcACQAJAAkACQAJAAgACAAJAAcABgAGAAcABQAEAAQABAAEAAQA
BAAEAAYABgAGAAYABwAHAAcABwAHAAcABwAHAAUABQAFAAUABQAFAAUABgAIAAgACAAI
AAgACAAIAAgACQAJAAkABwAHAAgACAAJAAkACQAJAAkACQAJAAkACQAHAAcABwAHAAkA
CQAJAAkACQAJAAkACQAHAAcABwAIAAoACgAJAAkACQAJAAkACQAJAAkACQAJAAkACQAJ
AAkACQAJAAkACQALAAsACwALAAkACAAIAAgACAAJAAkACQAJAAkACQAJAAsACwALAAoA
CgAKAAoACwAKAAkACAAHAAcABwAHAAcABQAFAAUABQAGAAcACAAJAAkACQAIAAgABgAG
AAcABwAHAAUABQAGAAcABwAGAAYACAAIAAkACQAHAAcABwAHAAgACAAIAAgABwAHAAYA
BgAIAAgACAAIAAgACAAIAAgABwAIAAgABgAGAAgACAAIAAgACAAGAAYABgAGAAYABgAG
AAYACAAIAAgACAAIAAgACAAIAAYABgAGAAYABgAGAAYABgAGAAYABgAGAAgACAAIAAgA
BgAGAAYABgAIAAgACAAIAAYABgAGAAYACAAIAAgACAAIAAgACAAIAAgACAAIAAgACAAI
AAgACAAIAAgACAAIAAgACAAIAAgABgAGAAYABgAGAAYABgAGAAYABgAGAAYACAAIAAgA
CAAIAAgACAAIAAcABgAFAAQABwAIAAkACgAIAAgACAAJAAkACwAMAA0ADgAPABAAEAAO
AA4ADAAJAAUABAACAP7/+f/2//b/9P/2//b/+P/6//v//f/+//7//P/8//v/+v/6//v/
/P/8/wAAAQACAAMAAwADAAQABAADAAIAAgACAAIAAwADAAMAAQABAAIAAwAFAAUABQAG
AAYABgAGAAYABgAHAAcABwAHAAcABwAIAAYABgAIAAgACwAQABcAGQAYABgAGAATAAsA
/P/r/9r/y/+7/7D/qP+f/5z/oP+v/7//x//J/9X/4//s//P/+/8HAAUA/f/8/wIABAAC
AAEABgALAAsADgAPABAADgAQAA8ADgAOAA4ADgAOAA4ADgAOABAAEQARABEADgAOAA4A
DgAQABAAEAAQAA8ADgAOAA0ADAAPABAAEQAPAA8ADwAPAA8ADwAPAA8ADwAPAA8ADwAO
AA4ADgAOAA0ADQAOAA4ADAALAAsACwANAA0ADgAOAAwADAAMAAwADAAMAAwACgAKAAoA
CgAKAAoACgAKAAoACgALAAsACwAKAAoACgAKAAoACQAJAAkACAAIAAgACAAIAAcABwAH
AAYABgAFAAUABwAGAAYABgAHAAgACAAHAAQABAAFAAUABQAEAAMAAwAFAAQABAAFAAMA
AwAEAAQABAAEAAIAAgAEAAQABAAEAAIAAgACAAIAAgACAAIAAQAAAAAAAAAAAAAAAQAB
AAEAAQABAAAA//8BAAEAAQABAAEAAAAAAAEA///+//7///8BAAAAAAAAAP///v/9//z/
/f/+////AAD//////////wEAAQABAAEA//////////////////8AAAIAAgACAAIAAAAA
AAAAAAADAAMAAwABAAEAAgACAAMAAQABAAEAAQABAAEAAQABAAEAAQABAAEA////////
/////////////////////wAAAAAAAP////8BAAEAAQABAP//////////////////////
//////////7//f/8//v//P/8//3//v/+/////////////////////f/9//3//P/+//7/
/v////////////////////////////////////3//f/9//3///////7//v/+//7/////
/////f/9//7//f/9//z//P/8//z//f/9/////////////v/+//7//v///////v/+//7/
/v/+//7//P/8//z//P/7//z//P/6//7//P/8//z//P/8//7//v/+//7//P/8//z//P/+
//7//v/+//z//P/8//z//P/8//z//P/8//z//P/8//z//P/8//z/+v/6//r/+v/6//r/
+v/6//z//P/8//z//P/8//z//P/6//r/+v/6//r/+v/6//r/+v/6//r/+v/8//z//P/8
//z//P/8//z/+v/6//r/+v/8//z//P/8//r/+v/6//r/+v/6//r/+v/6//r/+v/6//r/
+v/6//r//P/8//z//P/7//r/+v/5//z//v8AAAIAAQACAAIAAgAAAP7/+//5//j/9v/y
/+v/6v/q/+j/6P/m/+j/6v/r/+7/8P/x//L/8f/v/+3/7P/v//D/8P/y//P/9P/1//f/
9//4//j/9//0//T/9P/0//f/9//3//f/9f/2//f/9//5//n/+v/6//r/+v/6//r/+//7
//v/+//5//n/+v/6//z//P/+/wEABgALABEAEgASABAACwD///D/3f/M/73/sf+k/5j/
j/+K/47/m/+v/7n/u//H/9n/5v/v//f/+//9//n/9v/4//b/9P/3//z//f/9/wIAAwAC
AAIAAgAFAAYABgAGAAYABAAEAAQABAAEAAUABQAFAAIAAgACAAIAAgACAAIAAgACAAIA
AwADAAMABQAFAAUAAwADAAMAAwABAAEAAQABAAMAAwADAAMAAgACAAIAAgADAAMABAAE
AAQAAwADAAMAAwADAAQABAAEAAQABAAEAAQABAAEAAIAAAAAAAAAAAACAAIAAgACAAAA
AQABAAEAAgACAAIAAgAAAP///////wIAAgACAAIAAgABAAEAAQAAAAAA/////////v/+
//7//f/+//7//f/+//7///////3//P/7//v//f/8//z//f/7//v//P/8//z//P/6//r/
+v/6//r/+v/6//r/+v/6//j/+P/4//f/+P/4//j/+P/2//f/9//3//n/+f/4//f/9f/1
//X/9f/2//b/9//5//n/+P/4//n/+f/4//j/+P/4//j/+P/4//j/+P/4//j/+f/5//n/
+f/7//v/+//7//n/+f/5//n/+f/5//n/+v/6//r/+v/6//z//P/8//z/+//7//v/+f/5
//r/+v/7//3//f/9//3//f/9//3//f/7//v/+//7//v/+//7//v/+//7//v/+//7//v/
+//8//r/+v/5//n/9//3//f/9//5//n/+f/5//f/9//3//f/9//3//f/9//5//n/+f/5
//n/+P/4//j/9v/3//f/9//3//f/9//3//f/9//3//b/+P/4//j/+f/3//f/9//3//n/
+f/5//n/9//3//f/9//3//f/9//3//f/9//2//b/9v/2//f/9//5//f/9//4//f/9//2
//b/9P/0//X/9f/2//f/+P/5//b/9v/2//b/9//3//b/9v/2//b/9v/2//b/9v/2//b/
9//4//j/9v/0//j/9v/2//b/9v/2//b/9v/2//b/9v/2//b/9v/2//b/9v/2//b/9v/2
//b/9v/2//b/9v/2//b/9v/2//b/9v/2//b/9v/2//b/9v/2//b/9v/2//b/9v/2//b/
9v/2//b/+P/4//j/+P/2//b/9v/2//b/9v/2//b/9P/0//T/9P/2//b/9v/2//j/+P/4
//j/9v/2//b/9v/4//j/+f/5//j/+P/4//j/+v/8//3//v8AAP7/+//5//j/9v/y/+v/
5v/m/+T/5P/k/+b/6P/p/+v/7P/s/+z/7P/r/+r/6v/r/+z/7P/u/+//8P/x//P/9f/2
//b/9f/0//T/9P/0//X/9f/1//X/9f/2//f/9//3//f/+P/4//j/+P/4//j/+f/5//n/
+f/5//n/+v/6//r/+v/4//v/AgAJAA0AEAASABAADQAJAPz/6//a/8n/u/+q/5z/kf+I
/4T/i/+b/6f/sf+5/8n/2v/l/+3/8//3//f/9P/y//T/9v/3//j/+//9/wAAAwAIAAYA
BAADAAQABAAEAAQABAAEAAQABAAGAAcABwAHAAQABAAEAAQABgAGAAYABgAGAAYABwAH
AAUABwAHAAcABQAFAAUABQAFAAUABQAFAAcABwAHAAcABgAGAAYABgAFAAUABgAGAAgA
BwAHAAcABQAFAAYABgAGAAYABgAGAAYABgAGAAQABAAEAAQABAAEAAQABAAEAAQABQAF
AAUABAAEAAQABAAEAAMAAwADAAIAAgACAAIAAgABAAEAAQACAAIAAQABAAEAAAAAAAAA
AQACAAIAAQAAAAAAAQABAAMAAgABAAEA///+//7/////////AAAAAP7//v/8//z//v/+
//7//v/+//7//v/+//z//P/8//v//P/8//z//P/8//3//f/9//3//f/8//v/+//7//v/
+//7//r/+v/7//3//P/8//3/+//6//r/+v/6//r/+v/6//z//P/8//z/+//7//v/+//9
//3//f/9//3//f/9//3/+//7//v//P/+//7//v/+//z//P/8//z//f/9//3/+//7//z/
/P/9//3//f/9//3//f/9//3//f/9//3//f/9//3//f/9//3///////////////////8A
AAAAAAD//////f/9//3//f///////////////////////f/9//3//f/9//3//f/9////
/v/+//7//P/9//3//f/9//3//f/9//3//f/9//z//v/+//7///////////////3//f/9
//3////////////9//3//f/9///////+//7/AAAAAAEAAQABAP////8AAP/////+//7/
/v/+///////9//3//f/9//7//v/+//7///////7//v/+//7//v/+//7//v/+//7///8A
AAAA/v8CAAAA///+//3//P/+//7//v/+//7//v/+//7//v/+//7//v8AAAAAAAAAAP7/
/v/+//7//v/+//7//v/+//7//v/+//7//v/+//7//v/+//7//v8AAAAAAAAAAP7//v/+
//7//v/+//7//v/8//z//P/8//7//v/+//7//P/8//z//P/+//7//v/+//7//v/+//7/
AAAAAAAAAAD+//7//v/+//z//P/8//z//v/+//7//v/+//7//v/+//7//v/+//7/AAAA
AAAAAQD//wEAAgADAAIAAwAEAAQABgAGAAQAAQD///7//P/4//L/8P/x//D/7//u/+//
8P/x//P/9P/0//b/9v/1//T/9P/1//b/9v/2//f/+P/5//v/+//8//z//f/8//z//P/8
//3//f/9//v/+//8//3/////////AAAAAAAAAAAAAAAAAQABAAEAAQABAAEAAgACAAIA
AgACAAUACAANABMAGAAWABIAEQANAAAA7//c/8v/v/+w/6D/l/+Q/4z/kf+f/63/tf/B
/9H/3v/l/+v/7//1//X/9v/4//r/+v/7/wAAAwAFAAgACQAKAAwADAALAAwADAAMAAwA
DAAMAAwADAAMAA0ADQANAA4ADgAOAA4ADAAMAAwADAAOAA4ADwAPAAsADQANAA0ADwAP
AA8ADwAPAA8ADwAPAA0ADQANAA0ADgAOAA4ADgANAA0ADgAOAA4ADQANAA0ADQANAA4A
DgAMAAwADAAMAAwADAAMAAoADAAMAAwADAAMAAwADAAMAAwADQANAA0ADAAMAAwADAAO
AA0ADQANAAwADAAMAAwADAALAAsACwAOAA4ADQANAAsACgAKAAoACwAMAAwACwAMAAwA
DQANAA0ADAALAAsACwAKAAoACwALAAsADAAMAAwADAAKAAoACAAIAAgACAAIAAgACAAI
AAgACAAIAAcACAAIAAgACAAGAAcABwAHAAcABwAGAAUABQAFAAUABQAHAAYABgAHAAUA
BAAEAAUAAwACAAIAAgAEAAQABAAEAAQABAAEAAQABQAFAAUABQADAAMAAwADAAUABQAF
AAUAAwADAAMABAAGAAYABgAGAAQABAAEAAQABQAFAAUAAwADAAQABAAFAAUABQAFAAUA
BwAHAAcABwAFAAUABQAFAAcABwAHAAcABwAHAAcABwAHAAcABwAIAAgACAAHAAcABwAH
AAcABwAHAAcABwAHAAkACQAJAAkACQAJAAkACQAHAAcABwAHAAkACAAIAAgACgALAAsA
CwAJAAkACQAJAAkACQAJAAgACAAIAAgACQAHAAcABwAHAAcABwAHAAcABwAHAAcABwAJ
AAkACQAJAAcABwAGAAYABgAGAAcABwAJAAcABwAIAAkACQAIAAgABgAGAAcABwAHAAcA
BwAHAAgACAAIAAgABwAHAAYABgAIAAgACAAIAAgACAAIAAgACAAIAAcABAAIAAoACAAI
AAgACAAIAAgACAAIAAYABgAGAAYABgAGAAYABgAGAAYABgAGAAgACAAIAAgACAAIAAgA
CAAGAAYABgAGAAgACAAIAAgACAAIAAgACAAIAAgACAAIAAYABgAGAAYABgAGAAYABgAI
AAgACAAIAAgACAAIAAgABgAGAAYABgAGAAYABgAGAAgACAAIAAgABgAGAAYABgAGAAYA
BgAGAAgACAAIAAgABgAGAAYABgAGAAYABgAGAAkACQALAAwADQAOAA8AEAAQABAAEAAO
AAsACQAIAAYAAgD7//j/+P/2//b/9v/4//r/+//9//7//v/+//7//f/8//z//f/+//7/
AAABAAIAAQADAAMABAAGAAUABAAEAAIAAgADAAMABAAFAAYACAAIAAcABgAFAAYABgAG
AAYACAAIAAkACQAJAAkACQAJAAoACgAKAAoACgALAA4AFQAbAB4AHAAaABsAFQAIAPn/
5v/V/8v/uv+s/6X/nP+U/53/rf+3/8H/z//d/+b/6//z//v////9//7/AAACAAQABwAK
AA0ADQAOAA8AEgASABQAFQAUABQAFAAUABIAEgASABIAFAAVABUAFQAUABQAFAAUABQA
FAAUABQAFgAWABcAFwATABUAFQAVABMAEwATABMAFQAVABUAFQAVABUAFQAVABYAFgAW
ABYAEwATABQAFAAUABMAEwATABMAEwAUABQAFAAUABQAFAAUABQAFAASABIAEgASABIA
EgASABIAEgASABMAEwATABIAEgASABIAEgARABEAEQASABIAEgASABIAEQARABEAEgAS
ABEAEQARABAAEAAQABEAEgASABEADgAOAA8ADwARABAADwAPAA8ADgAOAA8ADQANAA4A
DgAOAA4ADAAMAA4ADgAOAA4ADgAOAA4ADgAMAAwADAALAAoACgAKAAoADAANAA0ADQAN
AA0ADAALAAkACQAJAAkABwAGAAYABwAHAAYABgAHAAkACAAIAAgACAAIAAgACAAGAAYA
BgAGAAkACQAJAAkACQAJAAkACQAHAAcABwAHAAcABwAHAAgACAAIAAgACAAGAAYABgAG
AAkACQAJAAcACQAKAAoACwAJAAkACQAJAAkACQAJAAkACQAJAAkACQAJAAkACQAJAAkA
CQAJAAkACwALAAsADAAKAAoACQAJAAsACwALAAsACwALAAsACwAJAAkACQAJAAkACQAJ
AAkACwALAAsACwALAAoACgAKAAgACQAJAAkACQAJAAkACQALAAsACwAKAAgACAAIAAkA
CQAJAAkACQAJAAkACQAJAAkACQAJAAkABwAHAAcABwAIAAkACQAKAAkACAAIAAcACAAH
AAgACgAJAAkACAAIAAgACAAJAAkABwAHAAcABwAGAAYABgAGAAUABQAEAAQABQAGAAcA
CAAGAAYABgAGAAUABgAGAAQABgAKAAgACAAIAAgABgAGAAYABgAGAAYABgAGAAgACAAI
AAgABgAGAAYABgAEAAQABAAEAAYABgAGAAYABgAGAAYABgAEAAQABAAEAAYABgAGAAYA
BAAEAAQABAAEAAQABAAEAAYABgAGAAYABAAEAAQABAAEAAQABAAEAAQABAAEAAQABAAE
AAQABAACAAIAAgACAAMABAAFAAYABAAEAAQABAACAAIAAgACAAQABAAEAAQABAAEAAQA
BAAFAAUABwAIAAkACgALAAwADAAMAAwACgAFAAMAAgAAAPz/9f/y//L/8v/y//L/9P/2
//f/+f/6//j/+P/4//f/9v/2//f/+P/4//r/+//8////AQABAAIAAgABAAAAAAD+//7/
/////////////wAA//////////8CAAIAAgACAAIAAgADAAMAAwADAAMAAwADAAIAAQAA
AAQACQAMABEAFwAWABQAFgATAA0AAgD1/+L/0f/D/7T/pv+b/5T/kv+Z/6v/u//B/8n/
2//q//P/+/8FAA0ACwAEAAAAAAD+//3/AAADAAUABgAJAAoADAAMAA0ADAAMAAwADAAM
AAwADAAMAAwADQANAA0ACgAKAAoACgAKAAoACgAKAAwADAANAA0ACQALAAsACwALAAsA
CwALAAsACwALAAsACQAJAAkACQAKAAoACgAKAAcABwAIAAgACAAHAAcABwAJAAkACgAK
AAgACAAIAAgACAAIAAgABgAGAAYABgAGAAYABgAGAAYACAAJAAkACQAGAAYABgAGAAQA
AwADAAMABgAGAAYABgAGAAUABQAFAAYABgAFAAUABQAEAAQABAAEAAQAAwABAAIAAgAD
AAMAAwACAAEAAQADAAIAAgADAAIAAQABAAAAAAAAAP7//v8AAAAAAAAAAP7//v/+//7/
//8AAAEAAQD+//7//v/+//7/////////AQABAAAA/////////////////v/+///////+
//7///////7//v/+/wAAAAAAAAAA/v/+//7//v8BAAEAAQABAP//////////AQABAAEA
AQABAAEAAQACAAIAAgACAAIAAgACAAIAAgABAAEAAQD//wEAAgACAAMAAwADAAMAAwAB
AAEAAQABAAEAAQABAAEAAQABAAEAAQABAAEAAQABAAEAAQABAAIAAAAAAP//////////
/////////////////f/9//3//f//////////////////////AQAAAAAAAAD+////////
/////////////////////v/8//z//P/9//7///8AAAEAAQABAAEAAQABAAEAAQABAAEA
AQABAAEA//////7//v8AAAAAAQABAAEA/////wAAAQABAAAAAAAAAAAAAQABAAEAAQAB
AAEA/v/+//7//v8BAAEAAAAAAAIAAgACAAIAAAAAAAAAAAD//wAAAAD+/wAAAgACAAIA
AgACAAAAAAAAAAAAAgACAAIAAgACAAIAAgACAAIAAgACAAIAAgACAAIAAgACAAIAAgAC
AAAAAAAAAAAAAAAAAAAAAAAAAAAAAAAAAAIAAgACAAIAAgACAAIAAgACAAIAAgACAAQA
BAAEAAQABAAEAAQABAACAAIAAgACAAQABQAFAAcACAAJAAoACwAKAAoACgAKAAoABwAF
AAQAAAD8//X/8v/y//D/8P/w//T/9v/3//n/+v/6//r/+v/3//b/9v/3//r/+v/8//3/
/v///wEAAQAAAAAA///+/wAAAAAAAAEAAQABAAEAAQAEAAUABQAFAAMABAAEAAQABAAE
AAQABQAHAAcABwAHAAcACAAIAAgABgAGAAsAEAATABsAIAAgABwAFwAPAAIA8f/g/9P/
xf+0/6T/m/+Y/5j/n/+v/73/wf/L/93/7P/z//n/AwAJAAMA/v8AAAQABAAFAAYACQAL
AA4AEwAUABIAEgATABQAFAAUABQAFgAWABYAFgAUABUAFQAVABQAFAAUABQAFAAUABQA
FAAWABYAFwAXABMAFQAVABUAFQAVABUAFQAVABUAFQAVABUAFQAVABUAFgAWABYAFgAT
ABMAFAAUABQAEwATABMAFQAVABYAFgAUABQAFAAUABYAFgAWABQAFAAUABQAFAASABIA
EgASABQAFQAVABUAFAAUABQAFAAWABUAFQAVABQAFAAUABQAFAATABMAEwAWABYAFQAV
ABUAFAAUABQAFQAWABYAFQAUABQAFQAVABUAFAATABMAFQAUABQAFQATABMAFAAUABQA
FAASABIAEgASABIAEgASABIAEgASABIAEgASABEAEgASABIAEgAQABEAEQARABMAEwAS
ABEAEQARABEAEQAPAA4ADgAPABAAEAARABMAEQAQABAAEAASABIAEgASABAAEAAQABAA
EQARABEAEQARABEAEQARABMAEwATABMAEwATABMAFAAUABQAFAAUABIAEgASABIAFQAV
ABUAEwATABQAFAAVABUAFQAVABUAFQAVABUAFQAXABcAFwAXABcAFwAXABcAFwAXABcA
FwAVABUAFQAWABgAGAAXABcAFwAXABcAFwAXABcAFwAXABcAFwAXABcAFwAXABcAFwAZ
ABkAGQAZABcAFgAWABYAFgAXABcAFwAXABcAFwAXABcAFwAXABYAFgAWABYAFwAZABkA
GQAZABkAGQAZABkAGQAZABkAGQAZABkAGQAZABkAGQAYABgAGgAaABsAGwAZABcAFwAY
ABsAGwAaABoAHAAcAB0AHQAbABsAGwAbABoAGgAaABoAGwAbABoAGgAcABwAHAAcABwA
HAAaAA==
         </WaveFormData>
      </LeadData>
      <LeadData>
         <LeadByteCountTotal>10000</LeadByteCountTotal>
         <LeadTimeOffset>0</LeadTimeOffset>
         <LeadSampleCountTotal>5000</LeadSampleCountTotal>
         <LeadAmplitudeUnitsPerBit>4.88</LeadAmplitudeUnitsPerBit>
         <LeadAmplitudeUnits>��V</LeadAmplitudeUnits>
         <LeadHighLimit>2147483647</LeadHighLimit>
         <LeadLowLimit>268435456</LeadLowLimit>
         <LeadID>V2</LeadID>
         <LeadOffsetFirstSample>0</LeadOffsetFirstSample>
         <FirstSampleBaseline>0</FirstSampleBaseline>
         <LeadSampleSize>2</LeadSampleSize>
         <LeadOff>FALSE</LeadOff>
         <BaselineSway>FALSE</BaselineSway>
         <ExcessiveACNoise>FALSE</ExcessiveACNoise>
         <MuscleNoise>FALSE</MuscleNoise>
         <LeadDataCRC32>355388961</LeadDataCRC32>
         <WaveFormData>
EAAQABAAEAAQABAAEAAQAA4ADgAOAA4ADgAOAA4ADgAQABAAEAAQAA8ADgANAAwADgAO
AA4ADgAOAA4ADgAOAA4ADgAOAA4ADAAMAAwADAAMAAwADAAMAAoACgAKAAoACgAKAAoA
CgAKAAoACgAKAAoACgAKAAoACAAIAAgACAAIAAgACAAIAAoACgAKAAoACgAKAAoACgAI
AAgACAAIAAgACAAIAAgACAAIAAgACAAIAAgACAAIAAYABgAGAAYABgAGAAYABgAGAAYA
BgAGAAYABgAGAAYABgAGAAYABgAEAAQABAAEAAIAAgACAAIAAgACAAIAAgACAAIAAgAC
AAIAAgACAAIAAgACAAIAAgACAAIAAgACAAIAAgACAAIAAgACAAIAAgACAAIAAgACAAIA
AgACAAIABAAEAAQABAAEAAQABAAEAAQABAAEAAQABAAEAAMAAwADAAQABgAHAAYABwAI
AAkACQAKAAwADQAQABAAEAAQABAAEAANAAkABwAHAAcABgAEAAIAAAD///3//v/+//3/
/P/7//r/+f/4//j/+P/5//r/+v/6//r/+P/4//f/9//2//b/9f/0//T/9P/0//T/9P/z
//P/8v/w//D/8P/w//L/8f/x//L/8P/v/+//7//x//H/8f/y//L/9P/2//n/AQAIABIA
HAAhACUALwA8AEEAPAAsAAkA0f+Q/1D/JP8I/+n+xP6u/p/+j/6O/qX+xf7m/gn/Lv9L
/2X/f/+c/7D/wv/R/93/4//n/+r/7//w//T/+f/5//n/+//7//z//f/+///////9//3/
/v/+//v/+//7//v/+//6//n/+f/2//X/9f/1//T/8//y//H/8f/x//L/8v/z//P/8//0
//b/9v/3//f/+f/6//r/+v/7//v//P/9//3//f/9//7//v////////8BAAEAAQABAP//
////////AQABAAIAAgACAAIAAwADAAYABgAGAAYABgAGAAUABQAHAAcACAAKAA0ADQAP
ABAADwAPABEAEgAVABYAFwAYABgAGgAaABsAHAAdAB8AHwAfACEAIwAkACUAJgAnACcA
KQApACkAKgAqACwALAAsACwALAAsACsAKwArACoAKgAnACcAJgAmACcAJQAjACMAIAAe
AB0AGwAZABkAFgAUABEADwANAAsADAAKAAcABgADAAEA//////3/+//5//j/9f/z//L/
8v/v/+7/7v/t/+7/7v/u/+7/7P/s/+z/7P/s/+z/7P/s/+z/7P/s/+z/7P/s/+v/6//q
/+r/6v/r/+3/7f/t/+3/8f/x//H/8v/y//P/8//0//T/9f/1//X/9f/2//b/9//1//f/
9//3//v//P/8//z//f/9//7//v/+//7//v///wEAAQABAAEA///+//7//v/+//3//f/9
//3//f/9//3//f/9//v//f/9//3//P/8//r/+f/5//n/+//7//v/+//5//n/+f/5//j/
+P/4//j/+v/5//n/+f/5//n/+P/4//j/+P/4//j/+P/4//j/+P/1//X/9f/0//T/9P/0
//T/9P/0//T/8//y//L/8v/z//X/9f/0//T/9P/0//T/9P/0//T/9P/0//b/9v/2//b/
9P/0//T/9P/0//T/9P/0//T/9P/0//T/9//3//b/9P/1//b/9P/0//T/9P/0//T/9P/0
//T/9P/0//T/8v/y//L/8v/0//T/9P/0//L/8v/y//L/8v/y//L/8v/w//D/8P/w//D/
8P/w//D/8P/w//D/8P/w//D/8P/w//D/8P/w//D/8P/w//D/8P/w//D/8P/w//D/8P/w
//D/7v/u/+7/7v/u/+7/7v/u/+7/7v/u/+7/7v/u/+7/7v/s/+z/7P/s/+z/7P/s/+z/
7P/s/+z/7P/s/+z/7P/s/+r/6v/q/+r/6v/q/+n/6f/p/+r/7P/t/+7/7//w//H/9f/2
//j/+f/6//r/+v/6//j/+P/1//H/8//z//P/8v/v/+z/6f/n/+n/6v/q/+n/5v/l/+T/
4//k/+T/5P/l/+T/5P/k/+T/4v/i/+H/4f/g/+D/3//e/93/3P/b/9r/3P/b/9v/2v/a
/9r/2v/a/9r/2f/Z/9r/3P/b/9v/2//Z/9n/2f/a/9z/3P/e/+X/7f/2//7/BAAJABEA
HwAoACUAHAAGAN//p/9k/yz/Bv/k/r/+oP6Q/oH+df6A/pn+u/7c/gH/Iv8//13/e/+Q
/6L/tv/F/8n/z//T/9b/2f/e/+D/4f/h/+X/5//n/+j/6f/q/+v/6//p/+n/6v/q/+n/
6f/p/+n/5//m/+X/5f/k/+P/4//j/+H/4f/h/+H/4f/h/+L/4v/j/+P/4//k/+T/5P/l
/+X/5//o/+j/6P/p/+n/6v/r/+v/6//r/+z/6v/r/+v/6//r/+v/6//r/+3/7f/t/+3/
7f/t/+7/7v/s/+z/7f/t/+z/7P/s/+z/7v/u/+3/7f/v/+//8P/y//H/8f/z//T/8//z
//X/9v/3//j/+f/6//r//P/8//3//v///wEAAQABAAMABQAGAAUABgAHAAcACQAJAAkA
CgAIAAoACgAKAAgACAAIAAcABQAFAAQABAAFAAUABAAEAAMAAQD//////P/6//n/9//z
//P/8P/u/+//7f/r/+n/6v/o/+X/5P/h/9//3f/d/9v/2f/X/9b/0//R/9D/0P/M/8r/
yf/H/8b/xv/G/8b/xP/E/8T/xP/C/8L/wv/C/8D/wP/A/8D/wP/A/7//v//C/8L/wv/D
/8P/w//D/8P/x//H/8f/yP/I/8n/yf/K/8j/yf/J/8n/y//M/8z/zf/N/8//z//P/9H/
0v/S/9L/1f/V/9b/1v/U/9T/1P/V/9f/1//X/9f/1//W/9b/1v/U/9P/0//T/9P/0//T
/9P/0//T/9H/0//T/9P/0v/S/9D/z//P/8//z//P/8//z//P/8//z//P/9D/0P/Q/9D/
0P/P/8//z//N/83/zP/M/8z/zP/M/8z/yv/K/8r/yv/K/8v/zP/M/8z/zP/M/8z/yv/K
/8r/yf/K/8r/yv/L/8v/y//K/8r/yv/K/8r/yv/K/8r/yv/K/8r/yv/K/8r/yv/K/8r/
yv/M/8z/zP/M/8z/zP/M/8z/y//L/8r/yP/L/8z/zv/O/87/zv/O/87/zv/O/9D/0P/Q
/9D/0v/S/9L/0v/U/9T/1P/U/9T/1P/U/9T/1v/W/9b/1v/W/9b/1v/W/9j/2P/Y/9j/
2v/a/9r/2v/a/9r/2v/a/9r/2v/a/9r/2v/a/9r/2v/b/9z/3f/e/97/3v/e/97/3v/e
/97/3v/g/+D/4P/g/+H/4v/j/+T/5P/k/+T/5P/k/+T/5P/k/+b/5v/m/+b/6P/o/+j/
6P/o/+j/6P/o/+r/6v/q/+r/7P/s/+z/6//t/+3/7v/w//P/9P/1//b/+f/7//z//v8A
AAQABQAGAAQABAAEAAEA///////////8//r/+P/2//b/9//5//r/+f/4//f/9v/1//T/
9P/0//f/+P/4//j/+P/2//b/9f/1//b/9v/1//X/9v/3//j/9v/2//X/9f/2//b/9v/2
//T/9P/z//P/9v/2//X/9f/2//f/+P/5//r/+v/8//7/BQALABQAHAAkACkALwA9AEwA
UQBMAD4AFQDX/5T/WP8s/xD/8f7W/sL+sf6j/qb+vf7d/vr+G/9A/1n/b/+J/6j/vv/O
/93/5//v//P/+P/9/wAAAgAHAAcACQALAAsADAANAA4ADwAPABAAEQATABQAEwATABMA
EwATABIAEQARABAADwAPAA8ADwAPAA8ADwARABEAEgASABIAEQAQABAAEgASABMAEwAT
ABQAFAAUABUAFQAWABcAFwAXABcAGAAaABsAGwAbABsAGwAbABsAGwAbABsAGwAdAB0A
HgAeABwAHAAdAB0AIAAgACAAIAAiACIAIQAhACAAHwAfACAAHQAbABsAGgAZABkAGwAc
AB0AHgAfACAAIgAkACQAJQAmACcAKQApACcAKQArACwALwAwADEAMQAzADMAMwA0ADYA
OAA4ADgAOgA6ADoAOQA5ADkAOAA4ADkAOQA4ADgANwA1ADMAMwAwAC4ALQArACsAKwAo
ACYAJwAlACMAIQAiACAAHQAcABsAGQAXABcAFQATABEAEAAQAA8ADwAQAA0ADAAMAAsA
DAAMAAwADAAKAAoACgAKAAoACgAKAAoADAAMAAwADAAMAAwACwALAA4ADgAOAA8ADQAN
AA0ADQARABEAEQASABIAEwATABQAFgAXABcAFwAZABoAGgAbABsAHQAdAB0AHQAeAB4A
HgAfAB8AIAAgACAAIAAgACEAIQAhACEAIQAfAB4AHgAeAB0AGwAaABkAGQAZABkAGQAZ
ABkAFwAZABkAGQAYABgAGgAZABkAGQAZABkAGQAZABsAGwAbABsAGAAYABgAGAAYABcA
FwAXABcAFwAWABYAFAAUABQAFAAWABYAFgAWABUAFQAVABQAFAAUABQAFAAUABQAFAAT
ABIAEgASABMAEwATABIAEgAUABQAFAAUABQAFAAUABQAFgAWABYAFgAWABYAFgAWABYA
FgAWABYAFAAUABQAFAAXABcAFgAUABUAFAAWABYAFgAWABQAFAAUABQAFAAUABQAFAAU
ABQAFAAUABQAFAAUABQAFAAUABQAFAAUABQAFAAUABQAFAAUABQAFAAUABQAFAAUABQA
FAAUABYAFgAWABYAGAAYABgAGAAYABgAGAAYABoAGgAaABoAGgAaABoAGgAcABwAHAAc
ABwAHAAcABwAGgAaABoAGgAYABgAGAAYABgAGAAYABgAGAAYABgAGAAaABoAGgAaABoA
GgAaABoAGAAYABcAFwAVABYAGAAZABwAHQAeAB8AIwAkACYAJwAoACgAKAAoACYAJgAj
AB8AIAAhACIAIgAgAB4AHAAbAB0AHgAeAB0AGgAZABgAFwAYABgAGAAZABoAGgAaABoA
GAAYABcAFwAYABgAFwAWABgAGAAYABgAFgAVABUAFAAVABYAFwAYABYAFQAVABYAFgAV
ABUAFQAVABUAFQAWABgAGgAcAB8AJQAuADgAQABFAEsAVQBiAGcAZgBaADEA8/+u/3L/
Rv8s/w//8v7e/s3+vf7E/t/+//4c/z3/YP97/4//p//E/9b/5P/1/wEABQALABAAEwAU
ABYAGQAdAB0AHwAfACAAHwAgACEAIQAjACMAJAAkACMAIwAjACMAIwAiACEAIQAgAB8A
HwAfACEAIQAhACEAIQAhACIAIgAhACEAIQAiACQAJAAlACUAJQAmACYAJgAnACcAKAAp
ACkAKQApACoAKgArACsAKwArACsAKwArACsAKwArACsAKwArACwALAAsACwALQAtACwA
LAAsACwAKgAqACkAKQArACsALAAuAC8ALwAxADIANAA1ADgAOgA6ADoAOgA6ADwAPgA+
AD8AQABBAEMAQwBFAEcASQBKAEsATABNAE0AUQBRAFEAUgBSAFQAVABUAFQAVABUAFMA
UwBTAFIAUgBTAFMAUgBSAEwARwBCAD8AQgBCAEMAQwBBAEEAPgA8ADkANwA1ADMAMgAw
AC0ALAArACkAJwAnACcAJQAjACIAIQAfAB4AHgAdABwAHAAbABoAGgAaABoAGAAYABgA
GAAWABYAFgAWABYAFgAWABYAFgAWABUAFQAWABYAFgAXABcAFwAXABcAFwAXABcAGAAW
ABcAFwAYABgAGQAZABkAGQAaABoAGwAbAB0AHQAdAB8AIAAgACAAIwAjACQAJAAiACIA
IgAjACMAIwAjACMAJQAkACQAJAAmACUAJQAlACcAJwAnACcAJwAnACUAJwApACkAKAAo
ACkAKQAqACsALQAtAC0ALQAtAC0ALQAtAC4ALgAuAC4ALgAtAC0ALQAtAC0ALAAsAC0A
LgAvADAALgAuAC4ALgAtAC0ALQAsACwALAAsACwALAAsACwAKwAqACoAKgArACsAKwAq
ACoAKgAqACoAKgAoACgAKAAoACgAKAAoACgAKAAoACgAKAAmACYAJgAmACYAJgAmACYA
JQAlACQAIgAlACYAJAAkACQAJAAkACQAJAAkACIAIgAiACIAIgAiACIAIgAiACIAIgAi
ACIAIgAiACIAIgAiACIAIgAgACAAIAAgACAAIAAgACAAIgAiACIAIgAgACAAIAAgACAA
IAAgACAAIgAiACIAIgAgACAAIAAgACAAIAAgACAAHgAeAB4AHgAgACAAIAAgACAAIAAg
ACAAIAAgAB8AHwAfACAAIgAjACIAIwAkACUAKQAqACwALQAwADAAMAAwADIAMgAvACsA
KQApACkAKAAmACQAIgAhACEAIgAiACEAIAAfAB4AHQAaABoAGgAbABoAGgAaABoAGQAa
ABoAGwAaABoAGQAYABYAFgAWABYAGAAXABcAFgAUABQAFAAUABQAEwATABQAFAATABMA
EwATABMAEwAUABYAFgAWABcAHwAmAC4AOAA/AEMASQBWAF8AYgBeAEcAFQDU/5D/XP84
/xv//P7g/s3+u/6w/r/+3f7+/h3/Qv9j/3v/kf+q/8L/1v/l//H/+f///wIABwAKAAoA
DwARABEAEwATABQAFQAWABcAFwAXABcAGAAYABcAFwAXABcAGQAYABcAFwAUABMAEwAT
ABEAEQARABEAEQARABIAEgATABMAEwAUABIAEgATABMAEgASABEAEAATABMAFAAVABUA
FQAVABYAFAAVABUAFQAVABUAFQAVABMAEwATABMAEQARABIAEgAUABQAFQAVABQAFAAU
ABQAFgAWABUAFQAVABUAFgAYABgAFwAYABgAGQAZABsAHAAdAB4AHwAgACAAIgAiACMA
JAAlACcAJwAnACkAKwAsACsALAAtAC0ALwAvAC8AMAAuADAAMAAwADAAMAAwAC8ALQAt
ACwALAAtAC0ALAAsACsAKQAnACcAJgAkACMAIQAdAB0AGgAYABcAFQATABEAEAAOAAsA
CgAHAAUAAwADAAEA///9//z/+//5//j/+P/1//T/9P/z//L/8v/y//L/8P/w//D/8P/w
//D/8P/w/+7/7v/u/+7/8P/w/+//7//w//D/8P/x//H/8f/x//H/8//z//P/9P/y//P/
8//0//T/9f/1//X/9f/2//b/9//1//f/9//3//n/+v/6//r/+//7//z//P/8//z//P/9
//v/+//7//v/+f/4//j/+P/6//n/+f/5//n/+f/5//n/9//3//X/9//3//f/9v/2//b/
9f/1//X/9f/1//X/9f/1//X/9f/1//T/9P/0//T/9v/1//X/9f/1//X/9P/0//T/9P/0
//T/9P/0//T/9P/z//P/8//y//L/8v/y//L/8v/y//L/8f/y//L/8v/z//H/8f/w//D/
8P/w//D/8P/w//D/8P/w//D/8P/w//D/7v/u/+7/7v/u/+7/7v/u/+7/7v/u/+7/7//v
/+7/7P/v/+7/7P/s/+z/7P/s/+z/7P/s/+z/7P/s/+z/7P/s/+z/7P/q/+r/6v/q/+z/
7P/s/+z/6v/q/+r/6v/q/+r/6v/q/+r/6v/q/+r/6v/q/+r/6v/q/+r/6v/q/+j/6P/o
/+j/6P/o/+j/6P/m/+b/5v/m/+b/5v/m/+b/5v/m/+b/5v/k/+T/5P/k/+T/5P/k/+T/
5v/m/+b/5v/k/+T/5P/k/+L/4v/i/+L/5P/k/+T/5P/i/+L/4v/i/+L/4v/i/+H/4//j
/+T/5v/l/+b/5//o/+f/6f/q/+z/7//y//L/8v/y//L/8v/v/+v/6//r/+v/6v/o/+b/
5P/h/+H/4v/i/+H/4P/f/97/3f/c/9z/3P/d/97/3v/e/9z/2v/a/9n/2f/a/9r/2f/a
/9r/2v/a/9j/2P/X/9f/1v/W/9b/1v/W/9b/1f/V/9b/1v/V/9X/1f/V/9X/1f/W/9j/
2v/c/9//4//q//T//v8FAAkAEQAeACUAIAASAPH/u/98/zz/DP/u/s3+qP6S/oP+df5w
/oH+of7C/uX+DP8p/0X/Yf98/5L/ov+z/7//xf/L/8z/z//U/9j/2f/b/93/3//f/+D/
4//k/+X/5f/j/+P/5P/k/+H/4f/h/+H/4//i/+H/4f/e/93/3f/d/9v/2//b/9v/3f/d
/97/3v/f/9//3//g/+D/4P/h/+H/4f/i/+L/4v/j/+P/5P/l/+f/5//n/+j/6P/p/+n/
6f/p/+n/6f/p/+n/6f/p/+n/5//n/+j/6P/o/+j/6f/p/+r/6v/q/+r/7P/s/+v/6//s
/+3/7//y//H/8f/z//T/9f/1//f/+P/7//z//f/+//z//v/+////AAABAAMAAwADAAUA
BwAIAAkACgALAAsADwAPAA8AEAAQABIAEgASABIAEgASABEAEQARABAAEAAPAA8ADgAO
AA0ACwAJAAkACAAGAAUAAwABAAEA/v/8//3/+//5//f/9v/0//H/8P/v/+3/6//r/+f/
5f/j/+L/4f/f/97/3v/b/9r/2v/Z/9b/1v/W/9b/1v/W/9b/1v/W/9b/1v/W/9b/1v/W
/9b/1v/W/9X/1f/W/9b/1v/X/9f/1//X/9f/2f/Z/9n/2v/c/93/3f/e/9z/3f/d/93/
3f/e/97/3//d/9//3//f/9//4P/g/+D/4//j/+T/5P/k/+T/5P/l/+X/5f/l/+X/5f/k
/+T/5P/k/+P/4//j/+P/4//j/+P/4//j/+H/4//i/+H/3//e/97/3f/d/93/2//b/9v/
2//Z/9n/2f/Z/9j/2P/Y/9j/2P/X/9f/1//X/9f/1v/W/9b/1v/W/9b/1v/W/9b/1v/V
/9X/1f/U/9T/1P/U/9T/1P/U/9T/0//U/9T/1P/V/9X/1f/U/9T/1P/U/9T/1P/U/9T/
1P/U/9T/1P/U/9T/1P/U/9T/1P/U/9T/1P/U/9T/1P/U/9T/1f/V/9T/0v/V/9b/1P/U
/9T/1P/U/9T/1P/U/9T/1P/U/9T/1P/U/9T/1P/U/9T/1P/U/9T/1P/U/9T/1P/U/9T/
1P/U/9T/1P/U/9T/1P/U/9T/1P/U/9T/1P/U/9T/1P/U/9L/0v/S/9L/0v/S/9L/0v/Q
/9D/0P/Q/9D/0P/Q/9D/0P/Q/9D/0P/Q/9D/0P/Q/9L/0v/S/9L/0P/Q/9D/0P/S/9L/
0v/S/9L/0v/S/9L/1P/U/9T/1P/T/9P/0//U/9j/2f/a/9v/3v/f/+H/4v/m/+f/6v/q
/+j/6P/o/+j/5//j/+P/4//i/+D/3f/a/9r/2f/Z/9r/3P/b/9r/2f/Y/9f/1v/W/9b/
1//Y/9j/2P/Y/9b/1v/X/9f/2P/Y/9f/1v/W/9b/1//Y/9n/2f/X/9b/1v/W/9b/1v/W
/9X/1f/W/9b/1f/V/9X/1f/V/9X/1v/Y/9j/2v/d/+P/6v/0//7/AwAJABMAIAAnACIA
FAD5/83/jP9I/xr/+P7V/rD+mP6H/nn+dP6F/qP+xv7r/hD/Lf9J/2f/gv+W/6r/u//H
/83/0//Y/9v/3v/i/+X/5//p/+v/6//s/+3/7v/v/+//8v/z//X/9v/1//X/9f/1//b/
9v/2//f/+P/3//f/9//1//X/9f/1//f/9//4//j/+//7//v//P/8//z//f/9//3//v/+
//7//////wAAAQADAAMAAwAEAAQABQAFAAUABQAFAAUABQAHAAcABwAHAAcABwAIAAgA
CAAIAAkACQAMAAwADAAMAAwADAALAAsADQANAA4AEAARABEAEwAUABcAFwAZABoAGwAc
AB0AHgAgACIAIgAjACQAJQAnACcAJwApACsALAAtAC4ALwAvADMAMwAzADQANgA4ADgA
OAA2ADYANgA1ADYANwA3ADgANwA3ADYANgA3ADUAMwAzADIAMAAvAC0ALQAtACoAKAAp
ACcAJQAjACAAHgAbABoAFwAVABMAEwARAA8ADQAMAA0ACwAKAAoABgAEAAMAAQAAAAAA
AAAAAAAAAAAAAAAA/v/+//7//v/+//7//v/+//z//P/7//v//v/+//7////9//3//f/9
/wAAAQACAAQABgAHAAcACAAKAAsACwALAAsADAAMAA0ADwARABEAEQATABQAFAAUABYA
FwAZABoAHAAcABwAHQAfAB8AHwAfACEAIAAgACAAIgAhACEAIQAhACEAIQAhACMAIwAh
ACMAIwAjACIAIgAkACMAIwAjACEAIQAhACEAIwAjACMAIwAkACQAJAAkACQAIwAjACMA
IwAjACIAIgAiACIAIgAiACIAIgAiACIAIQAhACEAIAAgACAAIAAgAB8AHgAdABsAGAAY
ABgAGQAZABkAGAAYABgAGAAYABgAGAAYABgAGAAYABgAGAAYABYAFgAWABYAGAAYABgA
GAAWABYAFgAWABcAFwAWABQAEwAYABoAGgAaABoAGgAaABoAGgAYABgAGAAYABgAGAAY
ABgAFgAWABYAFgAWABYAFgAWABgAGAAYABgAFgAWABYAFgAYABgAGAAYABgAGAAYABgA
GgAaABoAGgAaABoAGgAaABoAGgAaABoAGgAaABoAGgAYABgAGAAYABoAGgAaABoAGgAa
ABoAGgAcABwAHAAcABwAHAAcABwAHgAeAB4AHgAeAB4AHgAeACAAIAAgACAAHwAfAB8A
IAAiACMAJAAlACYAJwApACoALAAtADAAMAAwADAAMAAwAC0AKQApACkAKwAqACgAJgAk
ACMAIwAkACQAIwAiACEAIAAfAB4AHgAcAB0AHgAeACAAIAAeAB4AHQAdAB4AHgAdABwA
HAAcAB4AHgAeAB0AHQAcABwAHAAcABwAHAAbABsAHAAcABsAGwAbABsAGwAZABoAHAAc
AB4AJQArADAAOABCAEUASQBTAGIAawBwAGwAUwAjAOL/ov9s/0j/Lf8O//T+5f7T/sr+
2/75/hj/Nf9Y/3v/kf+l/77/1v/m//P/AQALABEAFAAVABgAIAAlACUAJQAnACcAKAAr
ACwALQAtAC0ALQAuAC4ALwAvAC8ALwAvAC4ALQAtAC4ALQAtAC0ALQAtAC0ALQAvAC8A
MAAwADEAMQAxADIAMQAwADAALwAxADIAMgAyADMAMwA0ADUANQA1ADUANgA4ADkAOQA5
ADcANwA3ADcANwA3ADcANwA5ADkAOgA6ADgAOAA5ADkAPAA8ADwAPAA+AD4APQA9AD0A
PQA+AEAAQQBBAEMARABDAEMARQBGAEkASgBLAEwASgBMAEwATQBOAE8AUQBRAFEAUwBV
AFYAWQBaAFsAWwBbAFsAWwBcAF4AYABgAGAAXgBeAF4AXQBfAF8AXgBeAFsAWwBaAFoA
WgBZAFgAWQBWAFQAUwBRAE8ATwBMAEoASwBJAEcARQBEAEIAPwA+AD0AOwA5ADkANwA1
ADMAMgAxAC8ALgAuACwALAAtAC0AKgAqACoAKgAqACoAKgAqACoAKgAqACoAKgAqACoA
KgAqACoAKQApACoAKgAqACsAKwArACsAKwArACsAKwAsACwALQAtAC4ALAAtAC0ALQAt
AC4ALgAvAC8AMQAxADEAMwA0ADQANAAzADMANAA0ADIAMgAyADMAMgAxADAALwAxADAA
MAAwADAALwAvAC8ALQAtAC0ALQAvAC8ALQAvAC0ALQAsACwALAArACsAKwArACsAKwAr
ACsAKwArACsAKAAoACgAKAAoACcAJwAnACcAJwAmACYAJAAkACQAJAAkACQAJAAkACUA
JQAlACQAIgAiACIAIgAkACQAJAAjACIAIgAiACMAIQAhACAAIAAiACIAIgAiACAAIAAg
ACAAIAAgACAAIAAgACAAIAAgACAAIAAgACAAIAAgACAAIAAfAB8AHgAcAB8AIAAgACAA
IAAgAB4AHgAeAB4AIAAgACAAIAAeAB4AHgAeAB4AHgAeAB4AHAAcABwAHAAcABwAHAAc
ABoAGgAaABoAGgAaABoAGgAaABoAGgAaABoAGgAaABoAGAAYABgAGAAYABgAGAAYABgA
GAAYABgAFgAWABYAFgAYABcAFwAXABYAGAAZABoAGQAaABsAHQAcAB4AHwAiACIAIgAi
ACIAIgAfABsAGwAbABsAGgAYABYAFAATABMAEgASABEAEAAPAA4ADQAMAAwADAANAA4A
DgAOAA4ADAAMAAsACwAMAAoACQAIAAgACAAIAAgACAAHAAcABgAGAAQABAAEAAQAAwAD
AAQABAAFAAUABQAFAAUABQAGAAgABgAIAA8AEwAYACQAMAA1ADcAQwBQAFcAVABIACUA
7f+q/2z/QP8k/wX/4v7M/rn+p/6o/r/+3/7+/iP/SP9l/3v/k/+s/8L/1P/j/+3/8//3
//r///8CAAIABQAHAAkACwALAAwADQAOAA8ADwANAA0ADgAOAA0ADQANAA0ADQAMAAsA
CwALAAsADAANAAwACwAKAAkACwALAAwADAALAAsACwAMAAwADAANAA0ACwAMAAwADAAL
AAsADAANAAsACwALAAwADgAPAA8ADwANAA0ADQANAA0ADQANAA0ADQANAA4ADgAMAAwA
DQANAA4ADgAOAA4AEAAQAA8ADwARABEAEgAUABQAEwAUABQAFQAVABcAGAAZABoAGwAc
ABwAHgAeAB8AIAAhACMAIwAjACUAJwAoACkAKgArACsAKwArACsALAAqACwALAAsAC4A
LgAuAC0AKwArACoAKgAnACcAJgAmACcAJQAjACMAIgAgAB8AHQAZABkAFgAUABMAEQAP
AA0ADAAKAAcABgADAAEA//////3/+//5//j/9f/z//L/8v/x//D/8P/v/+7/7v/u/+7/
6v/q/+r/6v/q/+r/6v/q/+r/6v/q/+r/7P/s/+v/6//q/+r/6v/r/+v/6//r/+v/7//v
/+//8P/u/+//7//w//D/8f/x//H/7//w//D/8f/x//P/8//z//P/9P/0//T/9f/1//b/
9v/0//T/9P/1//f/9//3//f/9f/0//T/9P/2//X/9f/1//X/9f/1//X/8//z//H/8//z
//P/8v/y//D/7//v/+//7//v/+//7//t/+3/7f/t/+7/7v/u/+7/7P/r/+v/6//r/+v/
6v/q/+r/6v/q/+r/6v/q/+r/6v/n/+f/5//m/+T/5P/k/+T/5v/m/+b/5f/k/+T/5P/l
/+X/5f/k/+T/5v/m/+b/5v/m/+b/5v/m/+T/5P/k/+T/5P/k/+T/5P/m/+b/5v/m/+b/
5v/m/w==
         </WaveFormData>
      </LeadData>
      <LeadData>
         <LeadByteCountTotal>10000</LeadByteCountTotal>
         <LeadTimeOffset>0</LeadTimeOffset>
         <LeadSampleCountTotal>5000</LeadSampleCountTotal>
         <LeadAmplitudeUnitsPerBit>4.88</LeadAmplitudeUnitsPerBit>
         <LeadAmplitudeUnits>��V</LeadAmplitudeUnits>
         <LeadHighLimit>2147483647</LeadHighLimit>
         <LeadLowLimit>268435456</LeadLowLimit>
         <LeadID>V3</LeadID>
         <LeadOffsetFirstSample>0</LeadOffsetFirstSample>
         <FirstSampleBaseline>0</FirstSampleBaseline>
         <LeadSampleSize>2</LeadSampleSize>
         <LeadOff>FALSE</LeadOff>
         <BaselineSway>FALSE</BaselineSway>
         <ExcessiveACNoise>FALSE</ExcessiveACNoise>
         <MuscleNoise>FALSE</MuscleNoise>
         <LeadDataCRC32>249809017</LeadDataCRC32>
         <WaveFormData>
AAAAAAAAAAD+//7//v/+//7//v/+//7//P/8//z//P/+//7//v/+//3//P/7//r/+v/6
//r/+v/6//r/+v/6//r/+v/6//r/+P/4//j/+P/2//b/9v/2//b/9v/2//b/9v/2//b/
9v/0//T/9P/0//T/9P/0//T/9P/0//T/9P/y//L/8v/y//T/9P/0//T/9P/0//T/9P/y
//L/8v/y//T/9P/0//T/8v/y//L/8v/0//T/9P/0//L/8v/y//L/9P/0//T/9P/0//T/
9P/0//T/9P/0//T/9P/0//T/9P/y//L/8v/y//L/8v/y//L/9P/0//T/9P/0//T/9P/0
//T/9P/0//T/9P/0//T/9P/0//T/9P/0//T/9P/0//T/9P/0//T/9P/0//T/9P/0//L/
8v/y//L/9P/0//T/9P/y//L/8v/y//T/9P/0//T/8v/y//L/8v/0//T/9v/4//n/+v/7
//z//v8AAAAAAQADAAMAAwADAAUABQAEAAMAAwAFAAUABQAEAP///P/6//r/+//7//r/
+f/4//b/9P/0//P/8//z//b/9v/1//P/8f/w/+//7v/u/+7/7v/u/+7/7v/u/+7/7v/u
/+7/7v/t/+3/7v/u/+//7//v/+//8f/x//H/8f/x//H/8f/x//D/8v/w//H/9f/2//r/
BQARAB4ANQBYAIEAqADKANgAzACyAI8AYgAuAOj/kv8+//X+tf6U/pn+uf7Z/vr+Hv9C
/1//ev+Y/7D/wP/O/9n/3//f/+L/5//o/+3/8P/x//L/9f/2//b/9//4//n/+v/6//r/
+v/6//v//P/9/////v/+//7//v/+//7//////wEAAQACAAIAAwADAAMAAwACAAIAAgAC
AAIAAgACAAMABQAFAAUABQAFAAUABQAGAAYABQAFAAUABgAGAAcABwAHAAcABwAIAAgA
CQAJAAkACQAKAAoACgALAAsACwAMAA8ADwAPABAAEAAQABAAEQARABIAEgASABQAFAAU
ABYAFQAVABYAFgAZABoAGgAcAB4AHQAdAB8AHwAgACAAIAAgACAAIgAjACMAIwAiACIA
JQAnACcAJgAkACQAJAAkACMAIwAhACAAIQAhACAAHwAeAB0AHAAcABkAGAAVABQAEgAR
ABAADgAOAA4ADQALAAsACwAKAAoADQANAA0ADQAOAA4ADgAOAA8ADwAPAA8ADwAPAA8A
DwANAA0ADAAMAAwADAAMAAsACwAKAAkACQAJAAkABwAHAAcABwAHAAYABgAGAAYABgAG
AAYABgAGAAgABgAGAAcACAAIAAgACAAIAAkACQAJAAoACgAKAAoACwALAAsACwAJAAoA
CgAKAAsADQAOABAADgAOAA8ADwAPAA8ADwAQAA4ADgAPAA8ADwAPAA8ADwARABEAEQAR
ABEAEQARABEAEAAQABAAEAASABIAEQARAA4ADgAOAA4AEAAQABAAEAANAA0ADQAMAA4A
DgAOAA0ADQANAA0ADQAMAAwADAAMAAwACgAKAAoACgAKAAoACQAJAAkACAAIAAgACAAI
AAgABgAGAAYABQAEAAQABAAEAAcABwAGAAYABgAGAAYABgAEAAQABAAEAAYABgAFAAUA
BQAFAAUABQADAAMAAwADAAMAAwADAAMABQAFAAUABAAFAAYABAAEAAQABAAEAAQABAAE
AAQABAAEAAQABAAEAAQABAAEAAQABAAEAAQABAAEAAQABAAEAAQABAAEAAQABAAEAAQA
BAAEAAQAAgACAAIAAgAEAAQABAAEAAQABAAEAAQABAAEAAQABAAEAAQABAAEAAIAAgAC
AAIABAAEAAQABAACAAIAAgACAAIAAgACAAIABAAEAAQABAACAAIAAgACAAIAAgACAAIA
AgACAAIAAgAEAAQABAAEAAIAAgACAAIAAgACAAIAAgAEAAQABgAIAAkACgALAAwAEAAS
ABIAEwAVABUAFQAVABMAEwASABEAEQATABMAEwAQAAsACAAGAAgACQAJAAgABQAEAAIA
AAACAAEAAQABAAIAAgABAP///f/8//v/+v/8//z//P/8//r/+v/6//r/+v/6//r/+v/5
//n/+v/6//3//f/9//3//f/9//3//f/7//v/+//7//7//P/8//3/AQAEAAgAEwAdADAA
UQB4AJ0AwgDgAOgA3ADCAJ0AbgAuANr/fv8w/+n+tf6i/rX+1f73/hr/Pv9g/3//nP+y
/8T/1v/i/+f/6//v//L/8//4//v//P/9/wAAAwAEAAQABQAGAAcACAAIAAgACAAIAAoA
CgAKAAsACgAKAAoACgALAAwADgAPAA8ADwAQABAADwAPAA8ADwASABIAEgASABIAEgAS
ABMAEQARABEAEQARABEAEQASABQAEwATABMAFAAUABUAFQAVABUAFQAWABQAFQAVABUA
FwAYABgAGAAXABcAFwAYABkAGQAZABoAGgAaABoAGwAdAB4AHgAeAB4AHgAeACAAIQAh
ACIAIgAjACQAJAAmACQAIwAjACUAJwAoACgAKAAqACoALAAtACsAKwAqACoAKQArACsA
KgAqACoAKgAqACcAJwAlACQAIwAjACIAIQAiACEAIAAgAB0AHAAZABgAFgAVABQAEgAS
ABIAEQAPAA8ADwAOAA4AEQARABEAEQASABIAEgASABUAFQAVABUAEwATABMAEwATABMA
EgASABQAFAAUABMAEwASABEAEQARABEADwAPAA8ADwAPAA4ADgAOAA4ADgAQABAAEAAQ
ABAADgAOAA8AEAAQABAAEAAQABEAEQARABIAEgASABIAEwATABMAEwATABQAFAAUABQA
FQAVABYAFAAUABUAFQAVABUAFQAWABgAGAAZABkAFwAXABcAFwAXABcAFwAXABkAGQAZ
ABkAGAAYABgAGAAaABoAGQAZABgAGAAYABgAFgAWABYAFgAVABUAFQAUABYAFgAWABUA
EwATABMAEwASABIAEgASABIAEAAQABAAEAAQABAADwAPAA8ADgAOAA4ADgAOAA4ADgAO
AA4ADQAMAAwADAAMAA0ADQAMAAwADAAMAAwADAAMAAwADAAMAAwADAALAAsACwALAAsA
CwANAA0ADQANAAsACwALAAsACQAJAAkACAALAAwACgAKAAoACgAKAAoACgAKAAoACgAK
AAoACgAKAAoACgAKAAoACgAKAAoACgAKAAoACgAKAAoACgAKAAoACgAKAAoACgAKAAoA
CgAKAAoACgAKAAoACgAKAAgACAAIAAgACAAIAAgACAAIAAgACAAIAAgACAAIAAgABgAG
AAYABgAIAAgACAAIAAgACAAIAAgABgAGAAYABgAGAAYABgAGAAYABgAGAAYACAAIAAgA
CAAIAAgACAAIAAYABgAGAAYACAAIAAgACAAIAAgACAAKAAwADQAOAA8AEAASABQAFAAT
ABUAFQAVABUAFQAVABQAFQAVABcAFwAWABQADgAKAAoACgALAAsACgAJAAgABgADAAIA
AAD//wEAAgACAAEA//////7//f/8//z//P/8//z//P/8//z/+v/6//r/+v/8//v/+//8
//z//f/9//3/+//7//v/+//9//3//f/9//3//v/+//7/AQADAAQACgAVAB8AMgBPAHYA
nwDKAOwA8ADYALQAiQBUABgAzP94/y7/6/63/qb+tf7V/vP+Ev80/1L/bf+K/6b/wP/Q
/9z/5f/r/+3/8P/z//b/+f/8//3//P///wAAAAABAAIAAwAEAAYABgAGAAYABgAGAAYA
BwAIAAgACAAIAAgACAAJAAkACQAJAAoACgALAAsACwALAAoACgAKAAoADAAMAAwADQAL
AAsACwALAAsACwALAAwADgANAA0ADQAOAA4ADwAPAA0ADQANAA4ADgAPAA8ADwARABIA
EgASABEAEQARABIAEQARABEAEgASABIAEgATABUAFgAWABYAFgAWABYAGAAZABkAGgAa
ABkAGgAaABwAHgAdAB0AHwAfACAAIAAgACAAIAAiACMAIwAjACIAIgAhACMAIwAiACQA
JAAkACQAIQAhAB8AHgAdAB0AHAAbABoAGQAYABgAFwAWABMAEgAOAA0ADAAKAAgACAAH
AAUABwAHAAYABgAHAAcABwAHAAYABgAGAAYABwAHAAcABwAJAAkACQAJAAcABwAGAAYA
BgAGAAYABQAFAAQAAwADAAMAAwABAAEAAQABAAEAAAAAAAAAAAAAAAAAAAAAAAAAAAD+
//7///8CAAIAAgACAAAAAQABAAEABAAEAAQABAADAAMAAwADAAUABgAGAAYABAAFAAUA
BgAIAAgACQAJAAcABwAHAAgACgAKAAsACwALAAsACwALAAkACQAJAAkACwALAAsACwAK
AAoACgAKAAoACgAJAAkACAAIAAgACAAIAAgACAAIAAcABwAHAAYABAAEAAQAAwADAAMA
AwADAAIAAgACAAIAAgAAAAAAAAACAAIAAgABAP/////+//7//P/8//z//P/+//7//v/9
//z//P/8//z//f/9//z//P/8//z//P/8//r/+v/6//r//P/8//v/+//7//v/+//7//n/
+f/5//n/+f/5//n/+f/5//n/+f/4//n/+P/6//r/+v/6//j/+P/4//j/9v/2//b/9v/2
//b/9v/2//j/+P/4//j/+P/4//j/+P/4//j/+P/4//j/+P/4//j/9v/2//b/9v/2//b/
9v/2//b/9v/2//b/9v/2//b/9v/0//T/9P/0//b/9v/2//b/9P/0//T/9P/2//b/9v/2
//b/9v/2//b/9P/0//T/9P/0//T/9P/0//T/9P/0//T/9P/0//T/9P/0//T/9P/0//T/
9P/0//T/8v/y//L/8v/y//L/9P/2//f/+P/5//r//P/+//7///8BAAEAAQABAAEAAQAA
AP////8BAAEAAQD+//n/9v/0//b/9//3//b/8//y//D/7v/w/+//7//v//D/8P/v/+3/
6//q/+n/6P/q/+r/6v/q/+r/6v/q/+r/6P/o/+j/6P/p/+n/6v/q/+v/6//r/+v/6f/p
/+n/6f/p/+n/6f/p/+z/7v/s/+3/7//y//r/BQARACQAQQBmAI8AvADcANgAuACQAGEA
MAD4/7D/Yv8Y/9P+nf6M/p/+wf7f/v7+IP8+/1v/dv+S/6j/uv/K/9P/1f/X/97/4f/g
/+H/5v/r/+r/7f/u/+7/7f/u/+//8P/y//L/8v/y//T/9P/0//X/9v/2//b/9v/2//b/
9//3//f/9//4//j/9//3//f/9//4//j/+P/4//r/+v/6//v/+//7//v/+//7//v/+//8
//r/+f/5//n//P/8//3//f/9//3//f/+/wAAAQABAAEA//8AAAAAAAABAAEAAQACAAMA
AwADAAQABAAEAAQABQAFAAYABgAGAAgACAAIAAoADQANAA4ADgANAA4ADgAQABAADwAP
ABEAEwAUABQAFAAWABYAGAAZABkAGQAYABgAGQAbABsAGgAYABgAGAAYABkAGQAXABYA
FQAVABQAEwASABEAEAAQAA8ADgALAAoACAAHAAYABAACAAIAAQD///3//f/8//z//f/9
//3//f/8//z//P/8//3//f/9//3//f/9//3//f/9//3//P/8//z//P/8//v/+//6//n/
+f/3//f/9f/1//X/9f/1//T/9v/2//b/9v/0//T/9P/0//b/9P/0//X/9v/2//b/9v/2
//f/9//3//j/+P/4//j/+//7//v/+//7//z//P/8//z//f/9//7//P/8//3//f//////
//8AAP7//v///////////////////////////////////////v/+//7//v8AAAAA////
//7//v/+//7//v/+//7//v/7//v/+//6//j/+P/4//f/9//3//f/9//2//b/9v/2//j/
9v/2//b/9P/0//T/8//z//P/8v/y//L/8v/y//L/8v/y//L/8f/w//D/8P/w//H/8f/w
//D/8P/w//D/8P/w//D/8P/w//D/8P/v/+//7//v/+//7//v/+//7//v/+//7//v/+//
7//v/+//7v/v//D/8P/w//D/8P/u/+7/7v/u/+7/7v/u/+7/7P/s/+z/7P/u/+7/7v/u
/+7/7v/u/+7/7v/u/+7/7v/u/+7/7v/u/+7/7v/u/+7/7P/s/+z/7P/s/+z/7P/s/+z/
7P/s/+z/7v/u/+7/7v/s/+z/7P/s/+7/7v/u/+7/7P/s/+z/7P/s/+z/7P/s/+z/7P/s
/+z/7P/s/+z/7P/s/+z/7v/w/+//8P/x//L/9v/4//j/+f/7//v/+//7//v/+//6//n/
+f/7//v/+//7//f/9f/0//P/8//y//D/7//u/+z/6v/q/+n/6f/p/+r/6v/p/+f/6f/o
/+f/5v/m/+b/5v/m/+b/5v/m/+b/5v/m/+b/5v/l/+X/5v/m/+f/5//n/+f/5//n/+f/
5//n/+f/5//n/+j/6P/o/+f/6//u//L//f8HABIAJQBEAG0AlgC+ANYA0ACyAI0AYgAw
APL/pv9U/wf/w/6Y/pH+qf7L/uj+Cv8q/0n/Zv+C/5r/sv/A/8v/0//Z/9r/3//i/+P/
5v/p/+j/6//s/+z/7f/u/+//8P/y//L/8v/y//T/9P/0//X/9v/2//b/9v/2//b/9//3
//n/+f/6//r/+f/5//n/+f/6//r/+v/6//r/+v/6//v/+f/5//n/+f/7//v/+//8//z/
+//7//v//P/8//3//f/9//3//f/+//7///////////8AAAAAAAADAAMAAwAEAAMAAwAD
AAQABAAEAAQABQAHAAgACAAIAAgACAAIAAoACwALAAwADAANAA4ADgAQABAADwAPABEA
EwAUABQAFAAUABQAFgAXABcAFwAWABYAFwAZABkAGAAaABoAGgAaABcAFwAVABQAEwAT
ABIAEQASABEAEAAQAA0ADAAJAAgACAAHAAYABAAAAAAA///9//3//f/8//z//f/9//3/
/f/+//7//v/+/////////////////////////////v/+//7//v/+//3////+//3//f/9
//3/+//7//v/+//7//r/+v/6//r/+v/4//j/+P/4//r/+P/4//n/+v/6//r/+v/6//v/
+//7//r/+v/6//r//f/9//3//f/9//7//v/+//7//////wAAAgACAAMAAwABAAEAAQAC
AAIAAgADAAMAAwADAAMAAwADAAMAAwADAAMAAwADAAMABAAEAAQABAAGAAYABQAFAAQA
BAAEAAQABAAEAAQABAADAAMAAwACAAIAAgACAAEAAQABAAEAAQAAAAAAAAAAAAAA/v/+
//7//v/+//7//f/9//3//P/8//7//v/+//7//v/+//7//f/8//z//P/8//v/+//6//r/
+v/6//r/+v/6//r/+v/6//z//P/7//v/+f/5//n/+f/7//v/+//7//n/+f/5//n/+//7
//v/+v/9//z/+//6//n/+P/6//r/+v/6//j/+P/4//j/+v/6//r/+v/6//r/+v/6//r/
+v/6//r/+P/4//j/+P/4//j/+P/4//j/+P/4//j/+v/6//r/+v/6//r/+v/6//j/+P/4
//j/+P/4//j/+P/4//j/+P/4//j/+P/4//j/+P/4//j/+P/4//j/+P/4//r/+v/6//r/
+v/6//r/+v/4//j/+P/4//j/+P/4//j/+v/6//r/+v/6//r/+v/6//r/+v/6//r/+v/6
//r//P/+////AAABAAAAAgAEAAQABwAJAAkACQAJAAkACQAIAAcABwAJAAkACQAIAAMA
AAD+//7///////7//f/8//r/+P/4//f/9//3//j/+P/3//X/9f/0//P/9P/0//T/9P/0
//T/9P/0//L/8v/y//L/9P/z//P/9P/y//P/8//z//X/9f/1//X/9f/1//X/9f/1//j/
+P/4//f/9//4//7/CQARAB4ANQBYAH8ApgDKANwA1gDEAKUAfABIAAIAqv9U/wn/yf6i
/qH+uf7b/gD/IP9C/2X/gv+c/7T/xv/U/9//4//n/+r/6//u//P/9P/1//j/+//8//z/
/f/+////AAACAAIAAgACAAQABAAEAAUABAAEAAQABAAGAAYABwAHAAUABQAGAAYACQAJ
AAkACQAKAAoACgAKAAoACgAKAAsACwALAAsACwAJAAkACQAKAAoACQAJAAkADAAMAA0A
DQALAAsACwAMAA4ADwAPAA8ADwAQABAAEAAPAA8ADwAQABMAEwATABQAFAAUABQAFQAV
ABYAFgAWABYAFgAWABgAGwAbABwAHAAdAB4AHgAgAB4AHQAdAB8AHwAgACAAIAAhACIA
JQAnACUAJQAkACQAJQAnACcAJgAmACYAJgAmACUAJQAjACIAIQAhACAAHwAeAB0AHAAc
ABkAGAAVABQAFAATABIAEAAOAA4ADQALAAsACwAKAAoACwALAAsACwAOAA4ADgAOAA0A
DQANAA0ADQANAA0ADQAPAA8ADgAOAA4ADgAOAA0ADwAOAA0ADQANAA0ACwALAAsACwAL
AAoACAAIAAgACAAKAAoACgAKAAoACAAIAAkACgAKAAoACgAKAAsACwALAAoACgAKAAoA
CwALAAsACwALAAwADAAMAA4ADwAPABAAEAAQABEAEQARABEAEQASABAAEAARABEAEwAT
ABMAEwARABEAEQARABMAEwATABMAFAAUABQAFAASABIAEQARABEAEgATABQAFAAUABQA
FAARABEAEQAQABAAEAAQAA8AEQARABEAEQAQABAAEAAQAA4ADAAMAAwADAAMAAwACwAN
AA0ADAAMAAwADAAMAAwACgAKAAoACQAKAAoACgAKAAsACwAKAAoACAAIAAgACAAKAAoA
CgAKAAoACgAJAAkACQAJAAkACQAJAAkACQAJAAkACQAJAAkACQAJAAkACAAJAAoACAAI
AAgACAAIAAgACAAIAAgACAAIAAgACAAIAAgACAAGAAYABgAGAAgACAAIAAgACAAIAAgA
CAAGAAYABgAGAAgACAAIAAgACAAIAAgACAAIAAgACAAIAAgACAAIAAgACAAIAAgACAAI
AAgACAAIAAgACAAIAAgABgAGAAYABgAIAAgACAAIAAgACAAIAAgABgAGAAYABgAGAAYA
BgAGAAgACAAIAAgABgAGAAYABgAIAAgACAAIAAoADAANAA4ADwAQABIAFAAUABUAFwAX
ABcAFwAXABcAFgAVABUAFwAVABUAFAAPAA4ADAAMAA0ADQAMAAsACgAIAAYABgAFAAUA
BQAGAAYABQADAAMAAgABAAAAAAAAAAAAAAAAAAAAAAAAAAAAAAAAAAAA//////7//v//
//////////////8BAAEAAQABAAEAAQACAAIAAgADAAMABgAIABEAGwAoAEEAZACNALIA
1ADqAOoA1AC1AJAAWgAQALj/Yv8X/9X+rP6p/sP+5/4K/yz/TP9t/4z/pv+8/9D/3v/n
/+v/7//y//X/+P/7//7/AQAAAAMABAAEAAMABAAFAAYACgAKAAoACgAKAAoACgALAAoA
CgAKAAoACwAMAA4ADwANAA0ADgAOAA8ADwAPAA8AEgASABIAEgAQABAAEAARABEAEQAR
ABEAEQARABEAEgAUABMAEwATABIAEgATABMAEwATABMAFAAUABUAFQAVABUAFgAWABYA
FQAVABUAFgAZABkAGQAaABgAGAAYABkAGQAaABoAGgAeAB4AHgAgAB8AHwAgACAAHwAg
ACAAIgAkACMAIwAlACcAKAAoACgAKAAoACoAKwArACsAKgAqACsALQAtACwALAAsACwA
LAApACkAJwAmACYAJwAnACcAJAAjACIAIgAhACAAHQAcABoAGQAYABYAFgAWABUAEwAT
ABMAEgASABEAEQARABEAFAAUABQAFAATABMAEwATABUAFQAVABUAEwATABIAEgAQABAA
EAAPABEAEAAPAA8ADQANAAsACwALAAsACwAKAAoACgAKAAoACgAKAAoACgAKAAgACAAJ
AAgACAAIAAgACgALAAsACwAKAAoACgAKAA0ADQANAA0ACwAMAAwADAAKAAsACwAMAA4A
DgAPAA8AEQARABEAEgAQABAAEQARABEAEQARABEAEQARABEAEQARABEAEQARABIAEgAS
ABIAEgASABEAEQASABIAEgASABAAEAAQABAADwAPAA8ADgAQABAAEAAPAA0ADQANAA0A
DAAMAAwADAAMAAoACgAKAAgACAAIAAcACQAJAAgACAAIAAgACAAIAAYABgAGAAUABgAG
AAYABgAFAAUABAAEAAQABAAEAAQABAAEAAQABAAEAAQAAwADAAMAAwADAAMAAwADAAMA
AwADAAMAAwADAAEAAQABAAAA//8EAAQABAAEAAQAAwACAAEAAAACAAIAAgACAAIAAgAC
AAIAAAAAAAAAAAAAAAAAAAAAAAAAAAAAAAAAAAAAAAAAAAD+//7//v/+//7//v/+//7/
/v/+//7//v/+//7//v/+//7//v/+//7//v/+//7//v/+//7//v/+//7//v/+//7//P/8
//z//P/+//7//v/+//z//P/8//z//v/+//7//v/9//z/+//6//v//P/9//7//P/8//z/
/P/+/wAAAQACAAEAAgAEAAYABgAHAAkACQALAAsACwALAAgABwAHAAkACwALAAoABQAC
AAAAAAABAP///v/9//z/+P/2//b/9f/1//X/9v/2//f/9f/1//T/9f/0//T/9P/y//L/
8v/y//L/8v/y//L/8v/y//H/8f/w//D/8f/x//H/8f/x//H/8f/x//H/8f/v/+//8P/w
//D/8//1//b//P8FABEAHgA1AFgAfwCuANgA5gDUAK4AgQBQABwA3P+O/0D//f69/pb+
lf6x/tH+7P4O/zD/T/9q/4b/oP+0/8T/0f/X/9v/3v/f/+L/6f/s/+3/7P/v//D/8P/x
//L/8//0//T/9P/0//T/9v/2//b/9//2//b/9v/2//b/9v/3//f/9//3//j/+P/5//n/
+f/5//r/+v/6//r/+P/4//j/+f/5//n/+f/5//n/+f/5//r/+P/3//f/9//5//r//P/9
//v/+//7//z//P/9//3//f/9//7//v/+/////////wAAAQABAAEAAgACAAIAAgADAAMA
BAAEAAQACAAIAAgACgAJAAkACgAKAAsADAAMAA4AEAAPAA8AEQARABIAEgASABQAFAAW
ABcAGQAZABgAGAAXABkAGQAYABoAGgAaABoAGwAbABkAGAAZABkAGAAXABQAEwASABIA
EwASAA8ADgAMAAsACgAIAAYABgAFAAMAAwADAAIAAgABAAEAAQABAAIAAgACAAIAAQAB
AAEAAQABAAEAAQABAAEAAQAAAAAA/v/+//7//f////7//f/9//v/+//5//n/+f/5//n/
+P/4//j/+P/4//j/+P/4//j/+P/2//b/9//4//j/+P/4//j/+f/5//n/+v/6//r/+v/5
//n/+f/5//v//P/8//z//P/9//3//v/+//7//////////////wAA/v/+////////////
//////////////////////////8AAAAAAAAAAAAAAAD//////v/+//7//v/+//7//v/+
//3//f/9//z//P/8//z/+//5//n/+f/5//r/+v/6//r/+v/4//j/+P/4//j/+P/3//n/
+f/4//j/9v/2//b/9v/2//b/9v/1//b/9v/2//b/9//3//b/9v/2//b/9v/2//b/9v/2
//b/9P/0//P/8//1//X/9f/1//X/9f/1//X/8//z//P/8//z//P/8//y//P/9P/0//T/
9P/0//L/8v/y//L/9P/0//T/9P/0//T/9P/0//L/8v/y//L/8v/y//L/8v/y//L/8v/y
//L/8v/y//L/8v/y//L/8v/y//L/8v/y//L/8v/y//L/8v/y//L/8v/y//L/8v/y//T/
9P/0//T/9P/0//T/9P/y//L/8v/y//L/9P/2//f/+P/5//r//P/+//7///8BAAMAAwAD
AAMAAgAAAP7//f8BAAEAAQAAAP3/+v/4//j/9//3//b/9f/0//L/8P/w//H/8f/x//L/
8v/x/+//7//u/+3/7P/s/+7/7v/u/+7/7P/s/+z/7P/s/+z/7P/r/+v/7P/s/+3/6//r
/+v/6//t/+3/7f/t/+3/7f/t/+7/7v/u//H/8f/y//r/BwARACAAOQBeAIcAsADSANwA
zACsAIUAWgAmAOD/iv84//H+sf6S/p3+u/7b/vz+IP9A/1//ev+W/67/wv/Q/9n/3f/h
/+T/5f/o/+v/7v/v//D/8//0//T/9f/2//f/+P/6//r/+v/6//r/+v/6//v//P/8//z/
/P/+//7///////3//f/+//7/AQABAAEAAQAAAAAAAAAAAAIAAgACAAMAAwADAAMAAwAB
AAEAAQACAAIAAQABAAEABAAEAAUABQADAAMAAwAEAAYABwAHAAcABwAIAAgACAAJAAkA
CQAKAAsACwALAAwADAAMAAwADQAPABAAEAAQABAAEAAQABIAEwATABQAFAAVABYAFgAY
ABgAFwAXABkAGwAcABwAHAAeAB4AIAAhACEAIQAgACAAHwAhACEAIAAiACIAIgAiACEA
IQAfAB4AHwAfAB4AHQAaABkAGAAYABcAFgATABIAEQARABEAEAAMAAwACwAJAAkACQAI
AAgACQAJAAkACQAIAAgACAAIAAsACwALAAsACQAJAAkACQALAAsACgAKAAoACgAKAAkA
CQAIAAcABwAHAAcABQAFAAUABQAFAAQABgAGAAYABgAEAAQABAAEAAQAAgACAAMABgAG
AAYABgAEAAUABQAFAAgACAAIAAgACQAJAAkACQAJAAoACgAKAAoACwALAAwADAAMAA0A
DQALAAsACwAMAA4ADgAPAA8ADwAPAA8ADwAPAA8ADwAPAA8ADwAPAA8ADgAOAA4ADgAQ
ABAADwAPAA4ADgAOAA4ADgAOAA4ADgANAA0ADQAMAA4ADgAOAA0ACwALAAsACwAKAAoA
CgAKAAwACgAKAAoACAAIAAgABwAJAAkACAAIAAgACAAIAAgACAAIAAgABwAGAAYABgAG
AAcABwAGAAYACAAIAAgACAAIAAgACAAIAAYABgAFAAUABQAFAAUABQAHAAcABwAHAAkA
CQAHAA==
         </WaveFormData>
      </LeadData>
      <LeadData>
         <LeadByteCountTotal>10000</LeadByteCountTotal>
         <LeadTimeOffset>0</LeadTimeOffset>
         <LeadSampleCountTotal>5000</LeadSampleCountTotal>
         <LeadAmplitudeUnitsPerBit>4.88</LeadAmplitudeUnitsPerBit>
         <LeadAmplitudeUnits>��V</LeadAmplitudeUnits>
         <LeadHighLimit>2147483647</LeadHighLimit>
         <LeadLowLimit>268435456</LeadLowLimit>
         <LeadID>V4</LeadID>
         <LeadOffsetFirstSample>0</LeadOffsetFirstSample>
         <FirstSampleBaseline>0</FirstSampleBaseline>
         <LeadSampleSize>2</LeadSampleSize>
         <LeadOff>FALSE</LeadOff>
         <BaselineSway>FALSE</BaselineSway>
         <ExcessiveACNoise>FALSE</ExcessiveACNoise>
         <MuscleNoise>FALSE</MuscleNoise>
         <LeadDataCRC32>802916153</LeadDataCRC32>
         <WaveFormData>
AgACAAIAAgACAAIAAgACAAIAAgACAAIAAAAAAAAAAAACAAIAAgACAAEAAAD///7//v/+
//7//v/+//7//v/+//7//v/+//7//P/8//z//P/8//z//P/8//z//P/8//z//P/8//z/
/P/6//r/+v/6//r/+v/6//r/+v/6//r/+v/4//j/+P/4//n/+v/7//z/+v/6//r/+v/6
//r/+v/6//r/+v/6//r/+v/6//r/+v/6//r/+v/6//r/+v/6//r/+v/6//r/+v/6//r/
+v/6//r/+v/6//r/+v/6//r/+v/4//j/+P/4//r/+v/6//r/+v/6//r/+v/6//r/+v/6
//r/+v/6//r/+v/6//r/+v/6//r/+v/6//r/+v/6//r/+v/6//r/+v/6//r/+v/6//j/
+P/4//j/+v/6//r/+v/4//j/+P/4//r/+v/6//r/+P/4//j/+P/6//r//P/9//z//f/9
//7/AgADAAQABAAEAAQABAAEAAYABwAHAAcABwAHAAkACQAJAAcAAwABAP//AQABAAEA
AgABAP7//f/7//r/+v/6//z//P/8//n/9f/1//X/9f/3//f/9//3//X/9f/1//X/9v/2
//b/9f/z//P/8//0//X/9v/3//j/9v/2//b/9v/2//f/9//3//f/+f/2//X/8v/t/+n/
7v/6/woAKABZAJUA3QArAXcBtAHfAekBygGNASgBnQALAI//Pv8Z/xX/Iv8y/0P/Wv9x
/4b/mv+u/8L/0P/Z/9//4v/i/+X/5v/m/+n/7P/t/+v/7f/u/+7/7v/v/+//8P/w//L/
8v/x//P/9P/0//X/9f/1//X/9f/1//X/9f/1//X/9f/1//X/9f/1//X/9f/1//b/9v/2
//X/9f/2//b/+P/4//j/+P/1//X/9v/3//f/9f/1//X/9v/2//b/9f/3//j/+P/4//b/
9v/2//b/+P/4//j/+P/4//j/+P/4//n/+f/5//n/+f/5//n/+f/6//r/+v/6//r/+v/6
//r/+v/7//v/+//9//3//f/+//7//f/9//3//v/+//7//v/8//z//P/8//z//P/8//z/
+//6//n/+P/4//j/9//3//b/9f/0//L/8f/x/+//7v/s/+r/6f/o/+n/6P/n/+b/4//j
/+P/4f/i/+L/4v/i/+P/4//k/+b/5//p/+r/7f/v//H/8v/1//n/+//8//7//v8AAAAA
AgADAAQABQAGAAYABwAIAAgABgAHAAcABgAIAAgABwAHAAcABgAGAAYACAAIAAcABwAH
AAcABwAHAAYABQAFAAUABAAEAAQABAAFAAUABQAFAAQABAAEAAQABAAEAAUABQAFAAUA
BQAFAAcABwAIAAgABgAGAAcACAAIAAgACAAIAAkACQAJAAkACQAJAAoACgAKAAoACgAL
AAsACwALAAsACwALAAwADQAPAA8ADgAOAAwADAAMAAwADgAOAA4ADQANAA0ADQAMAAoA
CwALAAoACwALAAwADAALAAsACwALAAkACQAIAAcACQAKAAoACQAHAAcABwAGAAYABgAG
AAYABgAGAAYABgAGAAUABQAFAAgACAAHAAcABwAHAAcABgAEAAUABQAFAAUABQAFAAUA
BQAFAAUABQAFAAUABQAFAAYABgAGAAYABgAGAAYABQAEAAYABAAEAAQABAAEAAQABAAE
AAQABAAEAAQABAAEAAQABAAEAAQABAAEAAQABAAEAAQABAAEAAQABAAEAAQABAAEAAQA
BAAEAAQABAAEAAQABAAEAAQABAAEAAQABAAEAAQABAAEAAQABAAEAAQABAAEAAQABAAE
AAQABAAEAAQABAAEAAQABAAEAAQABAAEAAQABAAEAAQABAAEAAQABAAEAAQABAAEAAQA
AgACAAIAAgAEAAQABAAEAAQABAAEAAQABAAEAAQABAAEAAQABgAHAAoACwALAAwADgAP
ABAAEAASABIAEgASABAAEQARABEAEQARABMAEwARAA8ACwAJAAkACwALAAsACgAJAAYA
BQAFAAQABAAEAAQABAAEAAEA//////////////////////3//f/9//3//v/+//7//f/9
//3//f/+//7//v/+//7/AAAAAAAAAAD//////v/9/wEA///8//n/9v/x/+//+P8EABoA
RAB5ALkAAQFRAZcBzgHxAekBvgFxAfQAXQDT/23/NP8h/yX/NP9G/1n/bv+F/57/sv/C
/9D/3v/l/+f/6v/s/+3/7v/w//H/8P/x//L/9f/3//j/+P/5//n/+v/6//z//P/7//v/
/P/8//3//f/9//3//f/9//3//f/9/////////////f/9//3//f/9//7//v/+//3//f/+
//7//v/+//7//v/9//3//v///////f/9//3//v/+//7//f/9//7//v/+//7//v/+//7/
/v/+//7//v/+//7//v/+//////////////////////8CAAIAAgACAAAAAAAAAAAA/v//
//////////////8AAAAA////////AgACAAIAAgAAAAAAAAAAAPz//P/8//z//f/8//v/
+v/4//j/9//3//T/8//y//D/7//v/+3/7P/s/+r/6f/o/+f/5v/l/+T/4f/h/+H/3//g
/+D/4P/g/+H/4f/i/+T/5//p/+r/7f/v//H/8v/1//n/+//8//7//v8AAAAAAgAFAAYA
BwAIAAgACQAKAAoACgALAAsACgAKAAoACQAJAAkACAAIAAgACAAIAAcABwAHAAcABwAH
AAgABwAHAAcACAAIAAgACAAHAAcABwAHAAgACAAIAAgACAAIAAkACQAJAAkACQAJAAkA
CQAKAAoACgAKAAsADAAMAAwADAAMAA8ADwAPAA8ADQANAA4ADgAOAA4ADgAPABEAEQAR
ABEAEQARABIAEwARABEAEAAQABAAEAAQABAAEAAQABAADwAPAA8ADwAOABAAEQARABAA
DQANAA4ADgANAA0ADQANAA0ADQAMAAsACwAMAAwACwALAAsACwAKAAoACgAKAAoACgAK
AAoACgAKAAkACQAJAAoACgAJAAkACwALAAsACgAIAAkACQAJAAkACQAJAAkACQAJAAkA
CQAJAAkACQAJAAgACAAIAAgACAAIAAgABwAIAAgACAAIAAgACAAIAAgACAAIAAYABgAG
AAYACAAIAAgACAAIAAgACAAIAAgACAAIAAgACAAIAAgACAAIAAgACAAIAAgACAAIAAgA
BgAGAAYABgAIAAgACAAIAAgACAAIAAgABgAGAAYABgAIAAgACAAIAAgACAAIAAgABgAG
AAYABgAGAAYABgAGAAgACAAIAAgABgAGAAYABgAGAAYABgAGAAYABgAGAAYACAAIAAgA
CAAIAAgACAAIAAYABgAGAAYACAAIAAgACAAIAAgACAAKAAsADAANAA0ADgAQABEAEgAS
ABQAFAAUABIAEgATABMAFQAVABUAFwAVABMAEQANAAsACwANAA0ADQAMAAsACAAFAAUA
BAAEAAYABgAGAAYAAwABAAEAAQABAAEAAQABAAEAAQABAAEA///+//7//v//////////
//7//v/+//7//v/+//7//v8AAAAAAQABAAEAAQABAP7//f/6//X/8//4/wYAHABEAHkA
uQAFAVMBlwHIAeEB0wGkAVkB4gBRAMv/Z/8w/x3/If8y/0D/T/9m/3n/jP+i/7r/zv/c
/+H/5//q/+r/6//u/+7/8f/0//P/8f/z//T/9P/2//f/9//4//r//P/8//v/+//8//z/
/f/9//3//f/9//v/+//7//v//f/9//3//f/9//3//f/9//v//P/8//z//f/9//7//v/8
//z//P/8//v/+//8//3//f/7//v/+//8//z//P/7//v//P/8//z//v/+//7//v/+//7/
/v/+//z//P/8//z//f/9//3//f/9//3//f/9/wAAAAAAAAAAAAAAAAAAAAD+////////
/////////wAAAgABAAEAAQACAAIAAgACAAAAAAAAAAAA/v/+//7//v/9//z/+//6//r/
+v/5//n/+P/3//b/9P/x//H/7//u/+7/7P/r/+r/6f/o/+f/5v/j/+P/4//h/+D/4P/g
/+D/4f/h/+L/5P/l/+f/6P/r/+3/7//w//P/9f/3//j/+v/8//7//v8AAAEAAgADAAQA
BAAFAAYABgAEAAUABQAEAAQABAADAAMAAwACAAIAAgACAAIAAQABAAEAAQABAAEAAAD/
//////8AAAAAAAAAAP//////////AgACAAIAAgAAAAAAAQABAAEAAQABAAEAAQABAAIA
AgAEAAQABQAGAAQABAAEAAQABwAHAAcABwAJAAkACgAKAAgACAAIAAkACQAJAAkACQAJ
AAkACgALAAkACQAIAAgACAAIAAgACAAIAAgACAAHAAkACQAJAAgABwAHAAYABAADAAMA
BAAEAAMAAwADAAMABQAFAAQAAwADAAQABAADAAEAAQABAAAAAAAAAAAAAAAAAAAAAAAA
AAAA////////AAAAAP/////////////+//7/////////////////////////////////
/////////P/8//z//P/9//7//////wAA/v8AAAAAAAAAAP///v/9//z//v/+//7//v/8
//z//P/8//7//v/+//7//P/8//z//P/+//7//v/+//7//v/+//7//P/8//z//P/6//r/
+v/6//z//P/8//z//v/+//7//v/8//z//P/8//7//v/+//7//P/8//z//P/+//7//v/+
//z//P/8//z//P/8//z//P/8//z//P/8//z//P/8//z//P/8//z//P/8//z//P/8//7/
/v/+//7//P/8//z//P/8//z//v///wIAAwADAAQABgAHAAgACAAKAAoACgAKAAgACQAJ
AAkACwALAA0ADQAJAAcAAwABAAEAAwADAAMAAAD///z/+//7//r/+v/6//z//P/8//n/
9//3//f/9//1//X/9f/1//f/9//3//f/9v/2//b/9f/3//f/9//4//b/9v/2//b/9v/2
//b/9v/0//X/9f/1//n/+f/2//H/7v/p/+n/8P8AABoAQgB3ALcABwFVAZcByAHfAdEB
pgFfAewAXQDV/2f/Iv8J/xH/JP80/0P/WP9r/4L/mv+w/8D/0P/b/9//4P/g/+P/5v/k
/+P/6P/t/+3/7//w//D/8f/x//D/8P/y//T/9P/z//P/9P/0//X/8//z//P/8//z//P/
8//z//P/8//z//P/8//z//P/8//z//T/9P/0//X/9f/2//b/9v/2//b/9v/z//P/9P/1
//X/8//z//P/9v/2//b/9f/z//T/9P/0//b/9v/2//b/9P/0//T/9P/2//b/9v/2//X/
9f/1//X/9f/1//X/9f/2//b/9v/2//b/9v/2//b/+P/5//n/+f/5//n/+f/6//j/9//3
//f/+v/6//r/+v/6//r/+v/6//j/+P/4//j/+f/4//f/9v/0//T/8//z//T/8//y//D/
7//v/+3/7P/s/+r/6f/o/+X/5P/j/+L/4f/h/+H/3//c/9z/3P/c/93/3f/e/+D/4f/j
/+T/5//n/+n/6v/t/+//8f/y//T/9v/4//j/+v/7//z//f/+//7///8AAAAA/v//////
/v/+//7//f/9//3//P/8//z//P/8//v/+//5//n/+f/5//r/+f/5//n/+P/4//j/+P/3
//f/9//3//j/+P/4//j/+v/6//v/+//7//v/+//7//v/+//8//z//P/8//3//v/+//7/
/v/+/////////////////wAAAAAAAAAAAAABAAEAAQABAAEAAQABAAIAAwADAAMAAgAC
AAIAAgACAAIAAgACAAIAAQABAAEAAQAAAP7///////7//////wAAAAD9//3//f/9//3/
/f/8//v/+f/6//r/+f/6//v//P/8//r/+v/6//r/+v/6//r/+v/4//f/9//3//r/+v/5
//n/9//3//f/9v/4//n/+f/5//f/9//3//f/+f/5//n/+f/3//f/9//3//j/+P/4//j/
9v/2//b/9f/4//j/+P/4//j/+P/2//b/9v/2//j/+P/4//j/9v/2//b/9v/2//b/9v/2
//b/9v/2//b/9v/2//b/9v/2//b/9v/2//b/9v/2//b/9v/2//b/9v/2//b/9v/2//b/
9v/2//b/9v/2//b/9v/2//b/9v/2//b/9v/2//b/9P/0//T/9P/2//b/9v/2//T/9P/0
//T/9P/0//T/9P/2//b/+P/5//j/+f/5//r//v///wAAAAAAAAAAAAAAAAIAAwADAAMA
AQABAAMAAwAEAAMAAAD///7////+//3//P/7//j/9//1//T/9P/0//T/9P/0//H/8f/x
//H/8f/x//H/8f/x//H/8f/x//H/8v/y//L/8f/v/+//7//w/+7/7v/u/+7/8P/w//D/
8P/u/+//7//v//H/8//w/+3/7v/r/+X/6P/y/wAAGABDAHsAwQAPAVsBmgHLAd0ByAGV
AUIBxQAzAKv/TP8Z/w3/Fv8m/zf/Sv9f/3T/iP+e/7L/xP/P/9f/3P/e/9//4P/i/+H/
5P/l/+X/5//o/+j/6P/p/+n/6v/s/+7/7v/t/+3/7v/u/+//7//v/+//7//v/+//7//v
/+//7//v/+//7//v/+//7//v//D/8P/w/+//7//w//D/7v/u/+7/7v/v/+//8P/x//H/
7//v/+//7v/u/+7/7f/t/+7/7v/u//D/8P/w//D/7v/u/+7/7v/v//D/8f/y//H/8f/x
//H/8f/x//H/8f/y//L/8v/y//D/8P/w//D/8v/z//P/8//z//P/8//0//T/8//z//P/
9P/0//T/9P/y//L/8v/y//L/8v/y//L/8f/w/+//7v/w//D/7//v/+z/6//q/+j/5//n
/+X/5P/m/+T/4//i/+H/4P/f/97/2//b/9v/2f/W/9b/1v/W/9f/1//Y/9r/2//d/97/
4f/j/+X/5v/p/+n/6//s/+7/8P/y//L/9P/3//j/+f/6//r/+//8//z//P/9//3//P/8
//z/+//7//v/+v/6//r/+v/6//n/+f/5//n/+f/5//j/9//3//f/+P/4//j/+P/3//f/
9//3//b/9v/2//b/+P/4//n/+f/5//n/+f/5//n/+f/6//r/+v/6//v//P/8//z//P/8
//3//f/9//3//f/9//7//v/+//7//v///////////////f/9//7///8BAAEAAAAAAAAA
AAAAAAAAAgACAAIAAQD////////+//7///////7//f/9//7//v/9//3//f/9//3//f/8
//v/+//8//z/+//7//v/+//6//z//P/8//z//P/8//z//P/8//v/+//7//r/+v/5//n/
+//7//v/+v/6//v/+//7//v/+//7//v/+f/5//n/+f/5//n/+f/5//r/+v/6//r/+v/6
//r/+f/+//z/+//6//n/+P/6//r/+v/6//r/+v/6//r/+v/6//r/+v/6//r/+v/6//r/
+v/6//r/+v/6//r/+v/6//r/+v/6//j/+P/4//j/+v/6//r/+v/6//r/+v/6//r/+v/6
//r/+v/6//r/+v/4//j/+P/4//r/+v/6//r/+v/6//r/+v/6//r/+v/6//r/+v/6//r/
+v/6//r/+v/6//r/+v/6//j/+P/4//j/+f/6//v//P/6//r/+v/6//z//P/8//z/+v/6
//r//P///wAAAQABAAAAAgADAAQABgAIAAgACAAIAAgACQAJAAcABwAHAAkACwAJAAcA
AwABAAEAAwADAAMAAgABAP7//f/9//z//P/8//z//P/8//n/9//3//f/9//3//f/9//3
//f/9//3//f/9v/2//b/9//3//f/9//2//b/9v/2//b/9v/2//b/9v/2//f/9//5//v/
+//6//f/8v/r/+n/7v/2/wYAIgBPAIkAzQAZAWUBpAHXAesB1AGbAToBrwAbAJ3/Sv8j
/xv/Iv82/0f/Wv9t/4j/nP+w/8L/0P/Z/+H/5P/m/+X/5v/o/+v/6v/r/+v/7f/u/+7/
8P/x//H/8v/0//b/9v/1//X/9v/2//f/9f/1//X/9f/3//f/9//3//X/9f/1//X/9//3
//f/9//3//j/+P/4//f/9//4//j/+P/4//j/+P/3//f/+P/5//n/9//3//f/+P/4//j/
9//1//b/9v/2//j/+P/4//j/9v/2//b/9v/2//b/9v/2//n/+f/5//n/+f/5//n/+f/6
//r/+v/6//j/+P/4//j/+v/7//v/+//7//v/+//8//r/+f/5//n/+P/4//j/+P/6//r/
+v/6//j/+P/4//j/9//2//X/9P/0//T/8//z//D/7//u/+z/6//r/+n/6P/q/+j/5//m
/+P/4v/h/+D/3//f/9//3f/a/9r/2v/a/9v/2//c/97/4f/j/+T/5//p/+v/7P/v//H/
8//0//b/+P/6//r//P///wAAAQACAAAAAQACAAIAAwAFAAYABgAGAAYABQAFAAUABAAE
AAQABAAEAAMAAwADAAMAAwADAAQAAwADAAMAAgACAAIAAgADAAMAAwADAAIAAgACAAIA
AgACAAMAAwADAAMAAwADAAMAAwAEAAQABAAEAAUABgAGAAYABgAGAAcABwAHAAcABwAH
AAgACAAIAAgACAAJAAkACQAJAAkACQAJAAoACwAJAAkACAAIAAkACgALAAwADAAMAAwA
CwALAAsACwAKAAoACwALAAoACQAJAAoACgAJAAkACQAJAAkACQAIAAcABwAIAAgABwAH
AAcABwAGAAYABgAGAAYABAAEAAQABAAGAAUABQAFAAYABgAFAAUABQAFAAUABAAEAAUA
BQAFAAUABQAFAAUABQAFAAUABQAFAAUABQAFAAYABgAGAAYABgAGAAYABQAGAAYABgAG
AAYABgAGAAYABgAGAAQABAAEAAQABgAGAAYABgAEAAQABAAEAAYABgAGAAYABgAGAAYA
BgAGAAYABgAGAAYABgAGAAYABgAGAAYABgAGAAYABgAGAAYABgAGAAYABAAEAAQABAAE
AAQABAAEAAYABgAGAAYABAAEAAQABAAGAAYABgAGAAgACAAIAAgABgAGAAYABgAGAAYA
BgAGAAYABgAGAAYABgAGAAYABgAIAAgACAAIAAoACwAMAA0ADQAOABAAEQASABIAFAAU
ABIAEgASABMAFQAVABUAFQAVABUAEwARAA8ADQANAA8ADwAPAA4ADQAKAAkACQAIAAYA
BgAGAAYACAAFAAMAAwADAAMAAwADAAEAAQABAAEAAwADAAIAAgACAAEAAQABAAAAAAD/
//7/AAAAAAAAAAAAAAAAAAABAAEAAQABAAEAAgD///z/9//z//b//v8QAC4AWwCVANkA
IwFtAa4B2wHtAdwBowE+AbMAHQCj/1T/Lf8j/yz/Pv9R/2L/d/+Q/6b/uP/K/9j/4//p
/+r/7P/v//D/8v/1//b/9//1//f/+P/4//j/+f/5//r/+//+///////9//7//v//////
//////////////////////////////////////////8AAAAAAAD/////AAAAAAAAAAAA
AAAA/////wAAAQABAP///////wAAAAAAAP////8AAAAAAAAAAAAAAAAAAAIAAgACAAIA
AAAAAAAAAAABAAEAAQABAAEAAQABAAEAAAAAAAAAAAABAAIAAwAEAAIAAwADAAMAAQAB
AAEAAgAEAAMAAwADAAQABAAEAAQAAgACAAIAAgAAAAAAAAAAAAEAAAD///7//P/8//v/
+//6//n/+P/2//f/9//1//T/8v/w/+//7v/v/+7/7f/s/+f/5//n/+X/5v/m/+b/5v/l
/+X/5v/o/+n/6//s/+//8f/z//T/9//5//v//P/+/wIABAAEAAYABwAIAAkACgAKAAsA
DAAMAAwADQANAAwADAAMAAsACwALAAoACgAKAAgACAAHAAcABwAHAAcABwAGAAUABQAF
AAQABAAEAAQABQAFAAUABQAGAAYABgAGAAYABgAHAAcABQAFAAUABQAFAAUABgAGAAYA
BgAHAAgACgAKAAoACgAJAAkACQAJAAkACQAKAAoACgAKAAoACwALAAsACwALAA0ADQAO
AA8ADQANAAwADAAOAA4ADgAOAAwADAAMAAsACwALAAsACgAMAA0ADQAMAAsACwAMAAwA
CwALAAsACwALAAsACgAJAAcACAAIAAcABwAHAAcABgAIAAgACAAIAAcABgAFAAQABQAF
AAYABwAGAAYABQAFAAcABwAHAAYABAAFAAUABQAFAAUABQAFAAUABQAFAAUABQAFAAUA
BQAEAAQABAAEAAQABAAEAAMAAgAGAAYABgAGAAYABQAEAAMAAgAEAAQABAAEAAQABAAE
AAQABAAEAAQABAACAAIAAgACAAQABAAEAAQAAgACAAIAAgACAAIAAgACAAIAAgACAAIA
AgACAAIAAgACAAIAAgACAAIAAgACAAIAAgACAAIAAgACAAIAAgACAAIAAgACAAIAAAAA
AAAAAAACAAIAAgACAAAAAAAAAAAAAgACAAIAAgAAAAAAAAAAAAIAAgACAAIAAgACAAIA
AgAEAAUABgAHAAcACAAKAAsADAAMAA4ADgAOAA4ADgAPAA0ADQANAA0AEQARAA8ADQAJ
AAcABwAJAAcABwAGAAUAAgABAAEAAAAAAAAAAAAAAAIA///9//3//f/9//3//f/7//v/
+//7//3//f/8//z/+v/5//n/+f/5//r/+v/6//r/+v/6//r/+v/6//r/+//7//v/+//7
//j/+f/2//H/7f/y//z/DgAuAF0AlwDjADcBfwG4Ad8B4wHGAZEBOAGzACEAof9I/xf/
D/8e/y7/O/9M/2P/ev+S/6j/vP/K/9n/4f/i/+T/5f/m/+j/7f/y//H/7//x//L/8v/0
//X/9f/2//b/+P/4//f/+f/6//r/+//5//n/+f/5//n/+f/5//n/+f/5//n/+f/5//n/
+f/5//n/+v/6//r/9//3//j/+P/4//j/+P/4//n/+f/6//v/+f/3//f/9//5//r/+//7
//r/+v/5//j/+v/6//r/+v/6//r/+v/6//r/+v/6//r/+//7//v/+//9//3//f/9//3/
/P/7//r/+//8//3//v/8//3//f/9/////////wAA/v/9//3//f/+//7//v/+/wAAAAAA
AAAA/v/+//7//v/9//z/+//6//z//P/7//v/+v/5//j/9v/1//X/8//y//L/8P/v/+7/
7//u/+3/7P/n/+f/5//l/+T/5P/k/+T/5f/l/+b/6P/n/+n/6v/t/+3/7//w//P/9f/3
//j/+v/+/wAAAAACAAEAAgADAAQAAgADAAQABAAGAAcABwAGAAYABgAFAAUAAwACAAIA
AgACAAIAAQABAAEAAQABAAEAAAD////////+//7//v/+//7///8AAAEAAAAAAAAAAAAA
AAAAAQABAAEAAQABAAEAAQABAAIAAgACAAIAAwAEAAQABAAEAAQABQAFAAUABQAFAAUA
BgAGAAYABgAGAAcABQAFAAUABQAHAAcACAAJAAcABwAGAAYACAAIAAgACAAGAAYABgAF
AAUABQAFAAQABAAFAAUABAADAAMABAAEAAMAAwADAAMAAwADAAIAAQABAAIAAgABAAEA
AQABAAAAAAAAAAAAAAAAAAAAAAAAAAAA////////AAAAAP/////////////+//7/////
/////////////////////////////////////v/+//7//v/+//7//v/9//7//v8AAAAA
AAAAAP7//v/+//7/AAAAAAAAAAD+//7//v/+//7//v/+//7//v/+//7//v/+//7//v/+
//7//v/+//7//v/+//7//v/8//z//P/8//7//v/+//7//P/8//z//P/+//7//v/+//7/
/v/+//7//v/+//7//v/+//7//v/+//7/AAABAAIAAwADAAQABgAFAAYABgAIAAoACgAK
AAoACwALAAsACwANAA8ADwANAAsABwAFAAUABQAFAAUABAADAAAA//////7//v/+//7/
AAAAAP3/+//7//v/+//7//n/+f/5//n/+f/5//n/+P/6//r/+f/5//f/9//4//j/+P/4
//j/+P/4//j/+P/4//n/+f/5//n/+f/4//f/8v/r/+v/9P/+/xAANABlAKMA6wA7AYEB
vgHlAekByAGLASQBlQADAIv/Ov8Z/xn/Jv82/0n/Xv9z/4b/nP+y/8b/1v/f/+P/5v/o
/+n/7P/s/+3/8P/x/+//8f/y//L/9P/1//X/9v/2//j/+P/3//X/9v/2//f/9//3//f/
9//4//n/+v/7//n/+f/5//n/+f/5//n/+f/5//r/+v/6//v/+//8//z/+v/6//r/+v/5
//n/+v/7//v/+f/5//n/+v/6//r/+f/3//j/+P/4//n/+v/7//z//P/8//z//P/6//r/
+v/6//v/+//7//v/+//7//v/+//+//7//v/+//7//v/+//7//P/9//3//f////////8A
AAAA////////AAAAAAAAAAAAAAAAAAAAAAAAAAAAAAAA/f/8//v/+v/6//r/+f/5//j/
9//2//T/8//z//H/8P/y//D/7//u/+v/6v/p/+j/5//n/+f/5f/k/+T/5P/k/+X/5f/m
/+j/6f/r/+z/7//x//P/9P/3//n/+//8//7/AAACAAIABAAFAAYABwAIAAgACQAKAAoA
CgALAAsACgAKAAoACQAJAAcABgAGAAYABwAIAAgACQAHAAcABwAHAAQAAwADAAMABgAG
AAYABgAFAAUABQAFAAYABgAGAAYABgAGAAcABwAHAAcABwAHAAcABwAIAAgACAAIAAkA
CgAIAAgACAAIAAsACwALAAsACwALAAwADAAMAAwADAANAA0ADQANAA0ADQANAA4ADwAP
AA8ADgAOAA4ADgAOAA4ADgAOAA4ADQANAA0ADQAMAAwADQANAAwACwALAAwADAALAAsA
CwALAA0ADQAMAAsACwAMAAwACwALAAsACwAKAAoACgAKAAoACgAKAAoACgAIAAcABwAH
AAoACgAJAAkACwALAAsACgAKAAsACwALAAkACQAJAAkACQAJAAkACQAJAAkACQAJAAoA
CgAKAA==
         </WaveFormData>
      </LeadData>
      <LeadData>
         <LeadByteCountTotal>10000</LeadByteCountTotal>
         <LeadTimeOffset>0</LeadTimeOffset>
         <LeadSampleCountTotal>5000</LeadSampleCountTotal>
         <LeadAmplitudeUnitsPerBit>4.88</LeadAmplitudeUnitsPerBit>
         <LeadAmplitudeUnits>��V</LeadAmplitudeUnits>
         <LeadHighLimit>2147483647</LeadHighLimit>
         <LeadLowLimit>268435456</LeadLowLimit>
         <LeadID>V5</LeadID>
         <LeadOffsetFirstSample>0</LeadOffsetFirstSample>
         <FirstSampleBaseline>0</FirstSampleBaseline>
         <LeadSampleSize>2</LeadSampleSize>
         <LeadOff>FALSE</LeadOff>
         <BaselineSway>FALSE</BaselineSway>
         <ExcessiveACNoise>FALSE</ExcessiveACNoise>
         <MuscleNoise>FALSE</MuscleNoise>
         <LeadDataCRC32>3439378889</LeadDataCRC32>
         <WaveFormData>
9P/0//T/9P/0//T/9P/0//T/9P/0//T/9P/0//T/9P/0//T/9P/0//L/8v/y//L/8v/y
//L/8v/w//D/8P/w//D/8P/w//D/8P/w//D/8P/u/+7/7v/u/+7/7v/u/+7/7v/u/+7/
7v/u/+7/7v/u/+7/7v/u/+7/7P/s/+z/7P/s/+z/7P/s/+7/7v/u/+7/7v/u/+7/7v/s
/+z/7P/s/+z/7P/s/+z/7P/s/+z/7P/u/+7/7v/u/+z/7P/s/+z/7v/u/+7/7v/u/+7/
7v/u/+z/7P/s/+z/7v/u/+7/7v/u/+7/7v/u/+7/7v/u/+7/7v/u/+7/7v/u/+7/7v/u
/+7/7v/u/+7/8P/w//D/8P/w//D/8P/w/+7/7v/u/+7/8P/w//D/8P/u/+7/7v/u/+7/
7v/u/+7/8P/w//D/8P/u/+7/7v/u//D/8P/w//D/7//v/+//7//x//H/8v/0//T/9P/2
//b/+P/5//n/+f/6//r/+//7//z//P/8//z//P/9//////8AAP///P/6//j/+f/6//r/
+v/6//n/+P/4//b/9f/1//f/9//0//L/8P/w//D/8P/w//D/8P/w//D/8P/w/+//8P/w
//H/8f/v/+7/7v/v//H/8f/x//H/7//v/+//7//x//H/8f/y//L/8v/w/+3/6v/i/9r/
2v/g/+n/AAAnAFYAkwDXABkBUAF8AYgBeAFYASEB0ABtABUA3//E/7b/r/+o/6P/pf+q
/7L/uv/J/9P/3P/g/+b/5f/l/+X/5f/l/+b/6P/p/+f/6P/o/+j/6v/r/+v/7P/q/+r/
6v/q/+z/7P/s/+z/7P/r/+v/6//p/+r/6v/q/+z/7P/t/+3/7v/u/+7/7v/u/+7/7v/u
/+7/7v/u/+//8f/x//H/8f/x//H/8v/z//P/8P/w//L/8v/z//P/8//z//P/8//z//L/
8v/y//L/8v/z//T/9f/1//X/9P/0//T/9P/0//T/9P/0//T/9P/z//P/8//z//L/8v/y
//L/8v/y//L/8v/z//T/9f/1//b/9v/2//j/9//4//j/+P/2//X/9f/1//b/9f/1//P/
9//3//X/9P/y//P/8//y//H/8f/x//D/8P/w/+//7v/t/+3/7f/t/+3/7P/s/+v/6v/q
/+r/6P/q/+v/7P/s/+z/7v/u//D/8P/y//P/9P/4//n/+f/7////AAABAAMAAgAEAAUA
BQAGAAcACAAIAAoACwALAAsADAAMAAoACgAMAAwADAAMAA4ADgAMAAwADQANAAwACwAL
AAsACgAKAAoACQAJAAkACQAJAAkACQALAAsACwALAAkACQAJAAkACgALAAsACgALAAsA
CwALAAsADAANAA4ADgAOAA4ADgAMAA0ADgAOAA4ADgAOAA4ADgAOAA8AEAASABEAEQAR
ABEAEQARABIAEgASABMAEwAUABQAEwATABMAEwATABMAEwATABMAEwATABMAEwASABIA
EgASABIAEgASABIAEgASABMAFAAVABMAEwASABIAEwATABMAEwARABEAEAAQABAAEAAQ
ABAAEAAQABAADwAPAA8ADwAPABEAEQAQABAAEAARABEAEQAQABAAEAAQABAAEAAPAA8A
EAAQAA4ADgANAA0ADQANAA0ADQANAA0ADwAPAA8ADgAPABAADgAOAA4ADgAQABAAEAAQ
AA4ADgAOAA4ADgAOAA4ADgAQABAAEAAQAA4ADgAOAA4AEAAQABAAEAAQABAAEAAQABAA
EAAQABAADgAOAA4ADgAQABAAEAAQABAAEAAQABAAEAAQABAAEAAQABAAEAAQABAAEAAQ
ABAAEgASABIAEgAQABAAEAAQABIAEgASABIAEgASABIAEgASABIAEgASABIAEgASABIA
EgASABIAEgASABIAEgASABQAFAAUABQAEwATABMAEwATABMAFAAWABgAGAAaABoAHAAd
AB0AHQAgACAAIQAhACAAIAAgACAAIAAhACMAIwAgAB8AHAAaABwAHQAeAB4AHAAcABsA
GgAaABgAFwAXABkAGQAWABQAEgASABIAEgASABIAEgASABAAEAAQAA8AEAAQABEAEQAP
AA4ADgAPABEAEQARABEAEwATABMAEwATABMAEwAUABQAFAAQAA0ACgAAAPr//P8CABMA
MgBbAI4AzQARAU0BggGiAaIBjAFkAR8BxABjABsA8//g/9T/zf/I/8f/yf/S/97/6v/v
//f/AgAIAAYABwAJAAcABwAJAAgACAAHAAgACgALAAwADAANAA0ADgAOAA4ADgAOAA4A
DgAOAA4ADgANAA0ADQANAA4ADgAOAA4ADgAPAA8ADwAOAA0ADAAOAA4ADgAOAA4ADgAO
AA8ADwAPAA8ADwAPAA8AEAARABEADgAOABAADgAPAA8ADwAPAA8ADwAPAA4ADgAOAA4A
DwAPAA8ADwAOAA8ADwAQABAAEAAQABAAEAAQABAAEAATABMAEwATABIAEgASABIAEgAS
ABIAEgASABIAEgARABAAEAAQABIAEwAUABQAFAAUABMAEwATABIAEQARAA8AEQARAA8A
DgAOAA8ADwAOAAsACwALAAoACgAKAAkACAAHAAcABwAHAAUABAAEAAMAAAAAAAAA/v8A
AAEAAgACAAIABAAEAAYACAAKAAsADAAQABEAEQATABcAGAAZABsAGgAcAB0AHQAeAB8A
IAAgACEAIwAkACUAJgAmACQAJAAkACQAJAAkACQAJAAiACIAIwAjACIAIQAjACMAIgAi
ACQAIwAjACMAIwAjACMAIwAjACMAIwAjACMAIwAjACMAIgAjACMAIgAjACMAIwAjACMA
JAAlACYAJAAkACQAJAAkACUAJgAmACgAKAAoACgAKAAoACkAKgAoACcAJwAnACgAKQAq
ACwAKgAqACsAKwAsACwAKwArACsAKwArACsAKwArACsAKwArACsAKwAqACwALAAsACwA
LAAsACwALAApACkAKQApACkAKQAoACgAJwAnACcAJwApACkAKAAoACgAKAAoACgAKAAo
ACgAJwAlACUAJQAlACcAJwAmACYAJgAnACcAJwAkACQAJAAkACYAJgAlACUAJgAmACQA
JAAlACUAJQAlACUAJQAlACUAJQAlACUAJAAlACQAJAAkACQAJAAmACYAJgAmACYAJgAm
ACYAJAAkACQAJAAmACYAJgAmACYAJgAmACYAJgAmACYAJgAkACQAJAAkACYAJgAmACYA
JAAkACQAJAAkACQAJAAkACQAJAAkACQAJAAkACQAJAAkACQAJAAkACQAJAAkACQAIgAi
ACIAIgAiACIAIgAiACIAIgAiACIAIgAiACIAIgAgACAAIAAgACAAIAAgACAAIAAgACAA
IAAgACAAIAAgACAAIAAgACAAHgAfAB8AHwAfAB8AHwAgACIAIgAiACQAJAAmACcAJwAl
ACYAJgAnACUAJgAmACYAJgAmACcAKQAnACYAJQAiACAAIAAhACIAIgAgACAAHwAcABwA
GgAZABkAGwAbABgAFAASABIAEgASABIAEgASABIAEgASABIADwAOAA4ADwARABEAEAAQ
AA8ADwAPAA8ADwAPAA8ADwAPAA8ADwAPABAAEAAQAA4ADQAGAPz/9v/2//7/DwAuAFsA
jgDPABUBUQGCAZ4BmAF+AVQBDwGuAEsAAwDf/8z/wv+9/7j/t/+5/7z/xP/Q/9//7f/2
//j/+v/9//3/+//7//v//P/8//3/+//8//z//P/8//3//f/+//7//v/+//7//P/8//z/
/P/+//3//f/9//v//P/8//z//P/8//3//f/8//z//P/8//z//P/8//z//v/+//7////9
//3//f/9//3//f/+///////8//z//v/8//3//f/9//3//f/9//3//P/8//z//P/9//3/
/f/9//3//f/8//z//P/8//z//P/8//z//P/8//3//f/9//3//v/+//7//v/+//7//v/+
//7//v/+//3//P/8//z//v/9//7//v/+//z/+//7//v//P/7//v/+f/5//n/9//2//b/
9//3//b/9f/1//X/9P/y//L/8f/w/+//7//v/+//7f/s/+z/6//o/+j/6P/m/+b/5//o
/+j/6P/q/+r/7P/s/+7/7//w//L/8//z//X/9//4//n/+//8//7///////7///8AAAAA
AgADAAMAAwACAAIAAAAAAP7//v/+//7//v/+//z//P/9//3//P/7//v/+//6//r/+v/5
//n/+f/5//n/+f/5//n/+f/5//n/+f/5//n/+f/4//n/+f/4//n/+f/5//n/9//4//n/
+v/8//z//P/8//r/+//8//z//P/8//z//P/+//7///8AAP7//f/9//3//f/9//3//v/+
//7///////7//v/9//3//f/9//3//f/9//3//f/9//3//f/9//z/+v/6//r/+v/4//j/
+P/4//f/9//3//f/9//3//b/9v/3//f/9//3//b/9f/z//L/8v/y//L/8v/0//T/9P/z
//H/8f/x//H/8f/x//D/8P/w//H/8f/x//D/8P/w//D/8P/w/+//7//w//D/7v/u/+3/
7f/t/+3/7f/t/+3/7f/v/+//7//u/+//7v/u/+7/7v/u/+z/7P/s/+z/7P/s/+z/7P/s
/+z/7P/s/+z/7P/s/+z/7P/s/+z/7P/s/+z/7P/s/+z/7P/s/+z/6v/q/+r/6v/o/+j/
6P/o/+r/6v/q/+r/6v/q/+r/6v/q/+r/6v/q/+r/6v/q/+r/6P/o/+j/6P/q/+r/6v/q
/+j/6P/o/+j/6P/o/+j/6P/o/+j/6P/o/+j/6P/o/+j/5v/m/+b/5v/m/+b/5v/m/+j/
6P/o/+j/5//n/+f/5//n/+f/6P/q/+r/6v/s/+z/7v/v/+//7//w//D/8f/x//L/8v/y
//L/8v/z//X/9f/y//H/7v/s/+7/7//w//D/7v/u/+3/7P/q/+j/5//n/+n/6f/m/+T/
4v/i/+L/4v/i/+L/4v/i/+T/5P/k/+P/4P/g/+H/4f/j/+L/4v/j/+P/4//j/+P/4f/h
/+H/4f/h/+H/4f/i/+T/5P/g/9v/1P/O/8j/yv/U/+X/AgAtAGQAqQDvACkBWgF4AXIB
WgE0AfEAjgAnANn/sf+e/5T/kf+K/4n/i/+O/5j/pv+1/7//yv/Q/9L/0f/R/9P/0//R
/87/0v/V/9X/1v/W/9b/1P/V/9X/1v/W/9b/1v/W/9T/1P/U/9T/1v/V/9X/1f/V/9b/
1v/W/9b/1v/X/9f/2P/Y/9j/2P/Y/9j/2P/Y/9r/2v/a/9v/2//b/9v/2//b/9v/3P/d
/93/2v/a/9z/3v/f/9//3//d/93/3f/d/97/3v/e/97/3f/d/93/3f/g/+H/4f/i/+D/
4P/g/+D/4P/g/+D/4P/h/+H/4f/h/+L/4v/i/+L/4//k/+X/5v/m/+b/5v/l/+L/4v/i
/+T/4//k/+T/5P/m/+X/5f/l/+b/5f/l/+P/5f/l/+P/4v/g/+H/4f/g/97/3//g/+D/
3v/e/93/3P/b/9v/2//b/9n/2P/Y/9f/1v/W/9b/1P/U/9X/1v/W/9T/1v/W/9j/2P/a
/9v/3P/e/9//3//h/+X/5v/n/+n/6P/q/+v/6//s/+3/7v/u/+7/7//v/+//8P/w/+7/
7v/u/+7/7v/u//D/8P/u/+7/7f/t/+z/6//r/+v/6v/q/+r/6f/p/+n/6f/p/+n/6f/p
/+n/6f/p/+n/6f/p/+n/6v/r/+v/6v/p/+n/6f/p/+n/6v/r/+z/7P/s/+z/7P/u/+//
8P/w/+7/7v/u/+7/7v/u/+//8P/w/+//7//v/+//7//v//D/8P/w//H/8f/y//L/8f/x
//H/8f/x//H/8f/x//H/8f/v/+//7//u/+z/7P/s/+z/7P/s/+z/7P/p/+n/6f/p/+v/
6//q/+r/5//n/+f/5//n/+f/5v/m/+T/5P/k/+T/5P/k/+T/4//h/+H/4f/h/+P/4//i
/+L/4P/h/+H/4f/g/+D/4P/g/+D/4P/f/9//4P/g/97/3v/f/9//3//f/+H/4f/h/+H/
4P/f/97/3P/h/+D/4P/g/+D/4P/e/97/3v/e/97/3v/e/97/3v/e/97/3v/g/+D/4P/g
/+D/4P/g/+D/3v/e/97/3v/e/97/3v/e/+D/4P/g/+D/4P/g/+D/4P/e/97/3v/e/97/
3v/e/97/4P/g/+D/4P/e/97/3v/e/97/3v/e/97/3P/c/9z/3P/e/97/3v/e/+D/4P/g
/+D/4P/f/97/3f/f/9//4P/i/+D/4P/i/+L/5v/n/+f/5//m/+b/5//n/+j/6P/o/+j/
6P/p/+v/6//r/+v/6f/o/+b/5//o/+j/5v/m/+X/5P/k/+L/4f/h/+H/4f/e/9z/2//c
/93/3v/e/97/3v/e/9z/3P/c/9v/3P/c/93/3f/d/9z/3P/d/9v/2//b/9v/3f/d/93/
3f/d/93/3f/e/+D/4P/e/9v/2P/S/8r/xv/M/9X/5v8HADQAbwCxAPEALAFcAXIBaAFK
AR8B1gB3ABMA0f+y/6L/mf+U/4//jf+Q/5j/ov+t/7v/yP/O/9L/0//V/9X/1f/X/9b/
1P/X/9f/2P/Y/9j/2P/Z/9n/2v/a/9r/2v/a/9r/2v/a/9r/2v/Z/9n/2f/Z/9r/2v/a
/9z/3P/d/93/3P/c/9z/3P/e/97/3v/e/97/3v/e/9//3//f/9//3//f/9//4P/h/+P/
4P/g/+L/4P/h/+H/4f/h/+H/4f/h/+L/4v/i/+L/4f/h/+H/4f/i/+P/4//k/+T/5P/k
/+T/5P/k/+T/5P/l/+X/5f/l/+T/5P/k/+T/5v/m/+b/5v/o/+j/6P/n/+j/6P/o/+r/
6f/q/+r/6v/q/+n/6f/p/+r/6f/p/+f/6f/p/+f/5v/m/+f/5//m/+P/4//j/+L/4v/i
/+H/4P/h/+H/4f/h/9//3v/e/93/3v/e/97/3P/a/9v/3P/c/9z/3v/e/+D/4P/i/+P/
5P/m/+f/5//p/+v/7P/t/+//8P/y//P/8//0//X/9v/2//b/9//3//f/+v/6//j/+P/4
//j/+P/4//j/+P/2//b/9//3//b/9f/1//X/9P/0//T/8//z//P/8//z//P/8//x//H/
8f/x//H/8f/x//H/8v/z//P/8v/z//P/8//z//P/9P/1//b/9v/2//b/9v/2//f/+P/4
//r/+v/6//r/+v/6//v//P/6//n/+f/5//v/+//7//z/+v/6//v/+//+//7//f/9//3/
/f/9//3////////////9//3//f/8//z//P/8//z//v/+//7//v/9//3//f/9//3//f/8
//z/+//7//v/+//7//v/+v/6//r/+v/6//r/+v/6//r/+f/5//n/+f/5//n/+f/4//j/
+P/5//n/+f/4//j/+P/4//j/+P/3//f/+v/6//j/+P/5//n/+f/5//n/+f/5//n/+f/5
//n/+P/9//r/+P/4//j/+P/4//j/+P/4//j/+P/4//j/+v/6//r/+v/6//r/+v/6//r/
+v/6//r/+v/6//r/+v/6//r/+v/6//r/+v/6//r//P/8//z//P/6//r/+v/6//z//P/8
//z//P/8//z//P/8//z//P/8//z//P/8//z//P/8//z//P/8//z//P/8//z//P/8//z/
/v/+//7//v/+//7//v/+//z//P/8//z//f/+////AAD+//7//v/+/wAAAQABAAEAAQAB
AAEAAgAEAAQABAAGAAQABgAHAAcACQAKAAoACwANAA4ADgAOAA4ADgAPABEAEQAQAA8A
DAAKAAoACwAMAA4ADAAMAAsACgAKAAgABwAHAAkACQAGAAQAAgACAAIAAgACAAIAAgAC
AAIAAgACAAEAAAAAAAEAAQABAAAAAAABAAEAAQABAAMAAwADAAMAAwADAAMAAwAEAAYA
BgAEAAEA/P/0/+7/7v/y//v/EAAxAGAAmQDbABsBVgGGAZoBkAFyAT0B7gCPADcA/f/i
/9L/xf/A/7//u//A/8r/1P/d/+n/8v/4//z//f/9//3/+//9//7//v/9////AAAAAAAA
AAABAAEAAgACAAIAAgACAAIAAgACAAIAAgABAAEAAQABAAIAAgACAAAAAAABAAEAAgAC
AAIAAgAEAAQABAAEAAQABAAEAAUABQAFAAUABQADAAMABAAFAAUAAgACAAQABAAFAAUA
BQADAAMAAwADAAQABAAEAAQABQAFAAUABQADAAMAAgACAAQABAAEAAQABAAEAAQABAAF
AAUABQAFAAQABAAEAAQABgAGAAYABgAGAAYABgAFAAYABgAGAAgACAAIAAcABgAIAAcA
BwAHAAYABQAFAAMABQAFAAMAAgACAAMAAwACAAEAAQABAAAA/v/+//3//P/7//v/+//7
//v/+v/6//n/+P/4//j/9v/0//X/9v/2//b/+P/4//r//P/+////AAAEAAUABQAHAAkA
CgALAA0ADgAQABEAEQAUABUAFgAWABQAFQAVABUAGAAYABYAFgAYABgAGAAYABgAGAAW
ABYAFwAXABYAFQAVABUAFAAUABYAFQAVABUAEwATABMAEwAVABUAFQAVABUAFQAVABUA
FAAVABUAFAAVABUAFQAVABUAFgAXABgAGAAYABgAGAAYABkAGgAaABgAGAAYABgAGAAY
ABkAGgAaABkAGQAZABoAGwAcAB4AHAAcAB0AHQAeAB4AHQAdAB8AHwAfAB8AIQAhACEA
IQAhACEAIQAgAB4AHgAeAB4AIAAgACAAIAAfAB8AHwAfAB8AHwAeAB4AHQAdAB0AHQAf
AB8AHgAeAB4AHgAeAB4AHAAcABwAGwAdAB0AHQAdAB0AHQAcABwAHAAdAB0AHQAeAB4A
HgAeAB4AHgAdAB0AHgAeABwAHAAdAB0AHQAdAB0AHQAdAB0AHQAdAB0AHAAdAB4AHgAe
AB4AHgAcABwAHAAcABwAHAAcABwAHgAeAB4AHgAcABwAHAAcAB4AHgAeAB4AHgAeAB4A
HgAeAB4AHgAeAB4AHgAeAB4AHgAeAB4AHgAeAB4AHgAeAB4AHgAeAB4AHgAeAB4AHgAc
ABwAHAAcAB4AHgAeAB4AHAAcABwAHAAeAB4AHgAeAB4AHgAeAB4AHgAeAB4AHgAeAB4A
HgAeAB4AHgAeAB4AHAAcAB0AHQAdAB0AHQAdACAAIgAiACIAJAAkACYAJwAnACcAKAAo
ACcAJwAoACgAKgAqACoAKwAsACsAKQAnACYAJAAkACUAJgAmACQAJAAjACIAIgAgAB8A
HwAhACEAHgAcABoAGgAaABoAGgAaABoAGgAaABoAHAAbABoAGgAZABkAGQAYABYAFwAX
ABcAFwAXABcAFwAZABkAGQAZABkAGgAaABoAGAAVABIACgACAAAABAAPACQASQB2AK0A
7QAtAWgBlAGmAZ4BggFNAf4AnQBBAAkA7P/c/9P/zv/L/8n/zP/W/+D/6//1/wAABgAG
AAcABwAHAAcABwAIAAgACQAJAAoACgAKAAgACQAJAAoACgAKAAoACgAKAAoACgAKAAgA
BwAHAAcABwAIAAgACAAIAAgACQAJAAgACAAIAAgACAAIAAgACAAGAAYABgAHAAcABwAH
AAcABwAHAAgACQAJAAYABgAIAAcABwAGAAUABQAFAAUABQAEAAQABAAEAAUABQAFAAUA
BQAFAAQABAAEAAQABAAEAAIAAgACAAIAAQABAAEAAQACAAIAAgACAAAAAAAAAAAAAAAA
AAAA///+//7//v8AAP//AAAAAAAAAAD////////+//3//f/7//3//f/7//r/+v/7//v/
+v/5//n/+f/4//j/+P/3//b/9f/1//X/9f/1//T/9P/z//D/8P/w/+7/8P/x//L/8v/w
//L/8v/0//b/+P/5//r//P/9//3///8BAAIAAwAFAAgACgALAAsADAANAA4ADgAQABEA
EQARABIAEgAQABAAEAAQABAAEAAOAA4ADAAMAA0ADQAMAAsACwALAAoACgAIAAcABwAH
AAkACQAJAAkACQAJAAkACQAHAAcABwAHAAgACQAJAAgABwAHAAcABwAFAAYABwAIAAgA
CAAIAAgACgALAAwADAAKAAoACgAKAAoACgALAAwADAALAAsACwALAAsACwAMAA4ADgAP
AA8ADgAOAA0ADQANAA0ADQANAA0ADQANAA0ADQANAA0ADAAMAAwADAAMAAwADAAMAAwA
CwALAAsACwALAAsACgAKAAkACQAJAAkACQAJAAgACAAKAAoACgAKAAgACAAIAAcABwAH
AAcABwAHAAcABgAGAAQABQAFAAUABAAEAAQABAAEAAQAAwADAAQABAACAAIAAwADAAMA
AwADAAMAAwADAAEAAQABAAAA//8EAAIAAgACAAIAAAAAAAAAAAAAAAAAAAAAAAAAAAAA
AAAAAAAAAAAAAAD+//7//v/+/wAAAAAAAAAA/v/+//7//v/+//7//v/+//7//v/+//7/
/v/+//7//v/8//z//P/8//7//v/+//7//P/8//z//P/+//7//v/+//7//v/+//7//v/+
//7//v/+//7//v/+//7//v/+//7//v/+//7//v/8//z//P/8//z//P/9//3//f/9//3/
/f/8//7//v/+/wAAAAACAAMAAwADAAQABAAFAAUABgAGAAQABAAEAAUACAAJAAkACQAE
AAIAAgADAAIAAgAAAAAA///+//7//P/5//n/+//7//r/+P/2//b/9v/2//b/9v/2//b/
9v/2//T/8//y//L/8//z//P/8v/y//P/8//z//P/8//z//P/8f/x//H/8f/x//L/8v/y
//D/7//q/+L/2P/W/9r/5f/+/yUAVACTANsAGQFQAXwBhgF2AVoBKQHUAGsADQDT/7b/
pv+h/5r/k/+T/5r/ov+s/7v/x//Q/9r/3v/f/9//3//d/93/4P/k/+H/3//g/+D/4P/i
/+P/4//k/+L/4v/i/+L/5P/k/+T/5P/i/+H/4f/h/+H/4v/i/+L/5P/k/+X/5f/k/+T/
5P/k/+b/5v/m/+b/5P/k/+T/5f/l/+X/5f/l/+X/5f/m/+f/5//k/+T/5v/o/+n/6f/p
/+j/5//m/+X/5v/m/+b/5v/l/+X/5f/l/+b/5//n/+j/5v/m/+b/5v/m/+b/5v/m/+X/
5f/l/+X/6P/o/+j/6P/o/+j/6P/o/+r/6v/q/+n/6v/q/+r/7P/s/+z/6//q/+z/6//r
/+v/7P/r/+v/6f/p/+n/5//m/+j/6f/p/+j/5f/l/+X/5P/k/+T/4//i/+P/4//j/+P/
4//i/+L/4f/e/97/3v/c/9z/3f/e/97/3v/g/+D/4v/i/+T/5f/m/+j/6f/p/+v/7f/u
/+//8f/y//T/9f/1//b/9//4//j/9v/3//f/9//6//r/+P/4//b/9v/2//b/9v/2//T/
9P/1//X/9P/z//P/8//y//L/8P/v/+//7//t/+3/7f/t/+//7//v/+//7f/t/+3/7f/s
/+3/7f/s/+3/7f/t/+3/7f/u/+//8P/w//D/8P/w//D/8f/y//L/8v/y//L/8v/y//L/
8//0//T/8//z//P/8//z//P/9P/0//T/9f/1//b/9v/1//X/9f/1//X/9f/1//X/9f/1
//X/9f/1//T/9P/0//T/9P/y//L/8v/y//P/8//z//P/8f/x//D/8P/v/+//7//v/+//
7//u/+7/7v/u/+7/7v/u/+7/7v/t/+3/7f/t/+3/7f/t/+z/7P/s/+3/7f/t/+r/6v/q
/+r/6v/q/+n/6f/s/+z/6v/q/+v/6//r/+v/6f/p/+n/6f/p/+n/6f/o/+f/6P/o/+j/
6P/o/+j/6P/o/+j/6v/q/+r/6v/o/+j/6P/o/+j/6P/o/+j/5v/m/+b/5v/m/+b/5v/m
/+b/5v/m/+b/5v/m/+b/5v/m/+b/5v/m/+b/5v/m/+b/5v/m/+b/5v/m/+b/5v/m/+b/
5v/m/+b/5v/m/+b/5//n/+f/5//n/+X/5v/o/+j/6P/q/+r/7P/t/+3/7f/u//D/8f/x
//L/8P/w//D/8P/z//X/9f/0//P/8P/u/+7/7//w//D/7v/u/+3/7P/s/+r/6f/p/+v/
6//o/+b/5P/m/+b/5v/m/+b/5v/m/+b/5v/m/+X/5P/i/+P/4//j/+L/4v/j/+P/4//j
/+P/4//l/+X/5f/l/+X/5f/m/+b/4v/k/+H/2v/Q/8z/0P/U/+H/+v8hAFQAkQDTABEB
SgFyAXoBaAFIAREBugBVAP//y/+0/6j/of+a/5f/l/+c/6T/rv+9/8n/1P/Y/9r/2//b
/9v/2//b/9z/3P/d/93/3v/e/97/3v/f/9//4P/g/+D/4P/g/+D/4P/g/+D/4P/f/9//
3//h/+L/4v/i/+D/4P/h/+H/5P/k/+T/5P/i/+L/4v/i/+T/5P/k/+X/5f/l/+X/5f/l
/+X/5v/n/+n/5v/m/+j/5v/n/+f/5//l/+X/5f/l/+j/6P/o/+j/6f/p/+n/6f/p/+n/
6P/o/+j/6P/o/+j/6P/o/+j/6P/p/+n/6f/p/+j/6P/o/+j/6v/q/+r/6v/s/+z/7P/r
/+r/6v/q/+z/6//s/+z/7P/u/+3/7f/t/+7/7f/t/+v/7f/t/+v/6v/q/+v/6//q/+j/
6f/q/+r/6P/o/+f/5v/l/+X/5f/l/+X/5P/k/+P/5P/k/+T/4v/g/+H/4v/i/+L/5P/k
/+b/5v/o/+n/6v/s/+3/7f/v//P/9P/1//f/9v/4//n/+f/8//3//v/+//7/////////
AgACAAAAAAAAAAAAAAAAAAAAAAD+//7///////7//f/9//3//P/8//z/+//7//v//f/9
//3//f/9//3//f/9//3//f/9//3//P/9//3//P/8//3//v////3//v///wAAAgACAAIA
AgAAAAEAAgACAAQABAAEAAQABAAEAAUABgAIAAcABwAHAAUABQAFAAYABgAGAAcABwAI
AAgABwAHAAcABwAHAAcACQAJAAkACQAJAAkACQAIAAgACAAIAAgACAAIAAgACAAHAAcA
BwAHAAkACQAIAAgACQAJAAkACQAJAAkACAAIAAYABgAGAAYACAAIAAgABwAHAAcABwAH
AAcABwAGAAYACAAJAAkACQAIAAgACAAIAAYABgAFAAUACAAIAAYABgAJAAkACQAJAAkA
CQAJAA==
         </WaveFormData>
      </LeadData>
      <LeadData>
         <LeadByteCountTotal>10000</LeadByteCountTotal>
         <LeadTimeOffset>0</LeadTimeOffset>
         <LeadSampleCountTotal>5000</LeadSampleCountTotal>
         <LeadAmplitudeUnitsPerBit>4.88</LeadAmplitudeUnitsPerBit>
         <LeadAmplitudeUnits>��V</LeadAmplitudeUnits>
         <LeadHighLimit>2147483647</LeadHighLimit>
         <LeadLowLimit>268435456</LeadLowLimit>
         <LeadID>V6</LeadID>
         <LeadOffsetFirstSample>0</LeadOffsetFirstSample>
         <FirstSampleBaseline>0</FirstSampleBaseline>
         <LeadSampleSize>2</LeadSampleSize>
         <LeadOff>FALSE</LeadOff>
         <BaselineSway>FALSE</BaselineSway>
         <ExcessiveACNoise>FALSE</ExcessiveACNoise>
         <MuscleNoise>FALSE</MuscleNoise>
         <LeadDataCRC32>2028693275</LeadDataCRC32>
         <WaveFormData>
/P/8//z//P/+//7//v/+//7//v/+//7//v/+//7//v/+//7//v/+//z//P/8//z//P/8
//z//P/8//z//P/8//z//P/8//z//P/8//z//P/8//z//P/8//r/+v/6//r/+v/6//r/
+v/6//r/+v/6//r/+v/6//r/+v/6//r/+v/4//j/+P/4//r/+v/6//r/+v/6//r/+v/6
//r/+v/6//r/+v/6//r/+v/6//r/+v/6//r/+v/6//r/+v/6//r/+v/6//r/+v/4//j/
+P/4//j/+P/4//j/+v/6//r/+v/4//j/+P/4//j/+P/4//j/+v/6//r/+v/4//j/+P/4
//r/+v/6//r/+v/6//r/+v/4//j/+P/4//j/+P/4//j/+v/6//r/+v/4//j/+P/4//j/
+P/4//j/+v/6//r/+v/4//j/+P/4//r/+v/6//r/+P/4//f/9//5//r/+v/8//r/+//8
//z//v/+//7//v8AAAEAAQACAAIAAwADAAIAAgADAAUABgAGAAQAAQAAAP7//v/+//7/
AAAAAP///v/+//3//P/8//7//v/8//r/9//3//f/9//3//f/9//4//j/9//3//X/9//4
//j/+P/2//X/9f/2//j/+P/4//j/9v/2//b/9v/4//j/+P/4//j/9v/1//P/8P/p/+H/
4f/i/+j/+P8QAC4AVACBAKsA0ADxAAABAwH/APIA0ACfAG0ASwA0ACMAFAAEAPL/6P/j
/+D/4P/o/+//8//1//f/9f/z//T/9P/x//P/9f/z//P/8//z//P/8//z//P/8//y//L/
8v/y//T/9P/0//T/9P/0//T/9P/y//L/8//z//X/9f/1//X/9f/1//X/9f/z//P/8//z
//X/9f/1//X/9//3//f/9v/0//T/9f/1//X/9f/0//T/9P/0//T/9P/2//b/9v/2//T/
9P/0//T/9v/2//b/9v/1//X/9v/2//b/9v/2//b/9v/1//X/9f/2//b/9v/2//b/9v/2
//b/9v/2//f/9//5//n/+v/6//j/9//3//f/+P/4//j/+P/4//j/+P/4//b/9v/2//b/
+P/4//j/+P/2//b/9v/2//j/9//3//b/9v/2//b/9v/2//b/9v/2//b/9f/1//X/9f/1
//X/9P/2//b/9v/2//X/9f/2//b/+v/6//r/+v/7//v//P/+/wAAAAABAAEAAQACAAMA
AwABAAEAAQACAAQABAAEAAQAAwADAAEAAQAEAAQABAADAAMAAwADAAMAAwADAAIAAgAC
AAAAAgACAAIAAQABAAEAAQABAAEAAQABAAEAAQABAP//////////AQABAAEAAAD+////
///+/wAAAAABAAEAAQABAAIAAgABAAEAAgACAAAAAAAAAAAAAAAAAAEAAQABAAEAAQAB
AAEAAQABAAEAAQABAAEAAgAEAAQABAAEAAMAAgABAAAAAgACAAMAAwABAAEAAgACAAIA
AgACAAIAAQABAAEAAQADAAMAAwADAAMAAwADAAMAAwADAAMAAwAAAAAAAAAAAAIAAQAB
AAEA//8AAAAAAAD//////////wEAAQABAAEAAQABAAEAAQD//////////wEAAQAAAAAA
/v////////////////////////8AAAEAAAAAAAAA/v///wAA/v/+//7//v/+//7//v/+
//7//v/+//7//v/+//7//v/+//7//v/+//7//v/+//7//v/+//7//v/+//7//v/+//7/
/v/+//7//P/8//z//P/+//7//v/+//7//v/+//7//v/+//7//v/+//7//v/+//7//v/+
//7//v/+//7//v/8//z//P/8//7//v/+//7//v/+//7//v/+//7//v/+//7//v/+//7/
/P/8//z//P/+//7//v/+//z//P/8//z//v/+//3//f/9//7//v8AAAIAAwAEAAQABgAG
AAYABgAGAAcABwAIAAYABwAHAAYABgAHAAkACgAIAAYAAwACAAQABAAEAAQAAgACAAEA
AAACAAEAAAAAAAAAAAD+//z/+//7//v/+//7//v/+//8//r/+f/5//f/9//4//j/+P/4
//f/9//4//r/+v/6//r/+v/6//r/+v/4//j/+P/4//r/+v/3//P/8P/p/+H/4f/m//D/
AgAeAD4AZgCRALcA3AD3AAIBAwH7AOQAvACHAFsAQwAwAB0ADAD8//D/6P/j/+b/7P/u
/+//9f/3//X/9f/1//T/9P/1//P/8//z//X/9f/1//X/8//z//P/8//0//T/9P/0//T/
9P/0//T/9P/0//T/9P/0//T/9f/1//f/9//3//f/9f/1//X/9f/1//X/9f/1//X/9f/1
//X/9f/1//X/9P/0//T/9f/1//P/8//y//L/9P/0//T/9P/0//T/9P/0//T/9P/0//T/
9P/0//T/9P/z//P/9P/0//T/9P/0//T/9P/z//P/8//2//b/9v/2//T/9P/0//T/8v/y
//P/8//z//P/9P/0//T/8//z//P/9v/2//b/9v/2//b/9v/2//T/9P/0//T/9P/0//T/
9P/0//T/9P/0//T/8//z//L/8v/y//L/8v/y//L/8v/y//D/7//v/+//7//v/+//7v/w
//D/8P/w//H/8f/y//L/9P/0//T/9P/3//f/+P/6//r/+v/7//v/+//8//3//f/9//3/
/f/+//7//v/+//7///////3//f8AAAAAAAD///3//f/9//3//f/9//z//P/+//z//v/+
//7//f/9//3//f/9//3//f/9//3//f/9//3//f/9//3//f/9//3//P/8//3//f/8//7/
/v///////f/9//7//v/9//3//v/+/wAAAAAAAAAA/v/+///////9//3//f/9//3//f/9
//3/////////AAD+//7//v/+/wAAAAAAAAAAAAAAAAEAAQD/////AAAAAAIAAgACAAIA
AQABAAEAAQD///////////////////////////////8AAAAAAAAAAAAA/////////f/+
//7//v/9//3//f/9//3//f/9//3////////////9//3//f/9//3//f/8//z//P/9//3/
/f/9//3//f/9//v/+//8//3//P/8//z/+v/7//z//v/+//7//v/+//7//v/+//7//v/+
//7//v/+//7//v8AAAAAAAAAAP7//v/+//7/AAAAAAAAAAD+//7//v/+/wAAAAAAAAAA
AAAAAAAAAAAAAAAAAAAAAAAAAAAAAAAA/v/+//7//v8AAAAAAAAAAAAAAAAAAAAAAAAA
AAAAAAAAAAAAAAAAAAIAAgACAAIAAgACAAIAAgAAAAAAAAAAAAAAAAAAAAAAAgACAAIA
AgACAAIAAgACAAIAAgACAAIAAgACAAIAAQADAAMABAAEAAYABgAHAAgACAAKAAoACgAK
AAoACwALAAwADAANAA0ADgAOAA8AEQAQABAADgALAAoACgAKAAoADAAMAAwACwAIAAgA
BwAGAAYABgAGAAQAAgABAAEAAQABAAEAAQABAAIAAgABAAEA/////wAAAAACAAIAAQAB
AAAAAAAAAAAAAAAAAAAAAAAAAAAAAAAAAAAAAAAAAP///f/4/+//6f/n/+r/9v8KACYA
SAByAJ8AxQDoAAEBCAEFAf8A5gC6AIMAWQBBAC4AGwAOAAIA9P/q/+P/4P/m//D/+f/9
//3////9//3//P/8//v/+//9//v/+//7//v/+//7//v/+//7//7//v/+//7//P/8//z/
/P/+//7//v/+//z//P/9//3//f/9//3//f/9//3//f/9//v/+//7//v//f/9//3//f/7
//v/+//6//z//P/9//3//f/9//z//P/8//z//P/8//z//P/8//z//P/8//z//P/8//z/
/P/8//v/+//8//z//P/8//z//P/8//v/+//7//z//P/8//z//P/8//z//P/6//r/+//7
//v/+//8//z//P/7//v/+//8//z//P/8//r/+v/6//r//P/8//z//P/6//r/+v/6//z/
/P/8//z//P/7//v/+v/6//r/+v/6//r/+v/6//r/+P/3//f/9//1//X/9f/0//b/9v/2
//b/+f/5//r/+v/8//z//P/8//v/+//8//7//v/+//////8BAAIAAwADAAEAAQABAAIA
AgACAAIAAgADAAMAAQABAAAAAAAAAP//AQABAAEAAQD//////v/+/wAA/v8AAAAA/v/9
//3//f////////////3//f/9//3////////////9//3//f/8//7///////7//v/+////
////////AAAAAP////8AAAAAAAAAAAAAAAACAAIAAwADAAEAAQABAAEAAQABAAEAAQAD
AAMAAwAEAAIAAgACAAIAAgACAAIAAgACAAIAAwADAAMAAwAEAAQAAgACAAIAAgABAAEA
AQABAAEAAQABAAEAAQABAAEAAQABAAEAAQABAP7//v/+//7//v/9//3//f///wAAAAAA
AP3//f/9//3///////////////////////3//f/9//3///////7//v/+////////////
/////////f/9//7///8AAAAAAAD+//3//v/+//7//v/+//7//v/+//7//P/8//z//P/+
//7//v/+//7//v/+//7//v/+//7//v/8//z//P/8//7//v/+//7//P/8//z//P/8//z/
/P/8//7//v/+//7//v/+//7//v/+//7//v/+//7//v/+//7//P/8//z//P/8//z//P/8
//7//v/+//7//P/8//z//P/+//7//v/+//z//P/8//z//P/8//z//P/8//z//P/8//7/
/v/+//7//P/8//v/+//9//7//v8AAAAAAQACAAIABAAEAAQABAAEAAUABQAGAAYABwAH
AAYABgAHAAkACgAIAAYAAwACAAQABAAEAAQAAgACAAEAAAACAAEAAAAAAP7//v/8//r/
+f/5//n/+f/5//n/+f/6//z/+//7//n/9//4//j/+P/6//n/+f/6//r/+v/6//r/+P/4
//j/+P/4//j/+P/4//r/+v/3//P/7P/l/9//3//k/+7/AgAeAEIAbACbAMMA5gD/AAYB
BQEBAeoAvACDAFUAOQAmABUACAD4/+j/3v/V/9b/3v/m/+v/8f/3//f/9f/z//T/9v/x
/+//8f/1//X/9f/1//X/8//z//P/8//0//T/9P/0//L/8v/y//L/9P/0//T/9P/0//T/
9f/1//X/9f/1//X/9f/1//X/9f/1//X/9f/1//X/9f/1//X/9f/1//X/9P/2//b/9//3
//X/9f/0//T/9v/2//b/9v/0//T/9P/0//b/9v/2//b/9P/0//T/9P/1//X/9v/2//b/
9v/2//b/9v/1//X/9f/2//b/9v/2//b/9v/2//b/+P/4//n/+f/3//f/+P/4//j/9//3
//f/+P/4//j/+P/6//r/+v/6//r/+v/6//r/+P/4//j/+P/4//j/+P/4//r/+f/5//j/
9v/2//b/9v/4//j/+P/4//b/9f/1//X/9f/1//X/9P/0//T/9P/0//X/9f/2//b/+P/4
//j/+P/3//f/+P/6//z//P/9//3//f/+///////9//3//f/+/wAAAAAAAAAA//////3/
/f/+//7//v/9//3//f/9//3//f/9//z//P/8//r//P/8//z/+//7//v/+f/5//n/+f/7
//v/+//7//v/+//7//v//f/9//3//P/6//v/+//6//z//P/9//3//f/9//7//v/9//3/
/v/+//7//v/+//7//v/+///////9//3//f/9////////////////////AAAAAAAAAAAA
AAAAAAAAAAAAAAAAAAEAAQD9//3//v/+//7//v/+//7//f/9//3//f/9//3//f/9//3/
/f/9//3/+//7//v/+//8//z//P/8//r/+f/5//n/+f/6//r/+v/5//n/+f/5//n/+f/5
//n/+f/5//n/+f/5//n/+f/5//n/+f/4//j/+P/5//n/+f/5//n/+f/5//n/+f/6//v/
+v/6//r/+P/5//r/+v/6//r/+v/4//j/+P/4//j/+P/4//j/+P/4//j/+P/6//r/+v/6
//r/+v/6//r/+P/4//j/+P/4//j/+P/4//j/+P/4//j/+P/4//j/+P/4//j/+P/4//b/
9v/2//b/+P/4//j/+P/4//j/+P/4//j/+P/4//j/9v/2//b/9v/4//j/+P/4//j/+P/4
//j/+P/4//f/9//3//j/+P/6//j/+f/6//r//v/+//7//v8AAAEAAQACAAAAAQABAAAA
/v///wEAAgADAAIAAAAAAP7//v/+//7//v/+//3//P/8//v/+v/6//j/+P/2//T/9P/1
//b/9//1//X/9f/2//b/9f/1//P/8//0//T/9P/0//P/8//0//T/9P/0//T/8v/y//L/
8v/y//L/8v/y//b/9P/z/+//7P/n/+H/3f/g/+T/7v8CACAARABvAJcAwADjAPoA/wD7
APAA2ACrAHMASwA2ACMAEgACAPL/5v/d/9j/2P/c/+X/7//x//H/8//z//D/8v/x//H/
7//v/+//7//v/+//7//v/+//7//w//D/8P/w/+7/7v/u/+7/8P/w//D/8P/u/+7/7//v
//H/8f/x//H/7//v/+//7//x//H/8f/x/+//7//v/+//7//v/+//7v/w//D/8f/x//H/
8f/w//D/8P/w//D/8P/w//D/8P/w//D/8P/w//D/8P/w//D/8P/v/+//8P/w//D/8P/w
//D/8P/v/+//7//w//D/8P/w//D/8P/w//D/8P/w//H/8f/x//H/8v/y//L/8f/x//H/
8v/y//L/8v/y//L/8v/y//L/8v/y//L/8v/y//L/8v/y//L/8v/y//L/8f/x//D/8P/w
//D/8P/y//L/8v/y//L/8f/x//H/8f/x//H/8P/w//D/8P/w/+//7//w//D/8v/y//L/
8v/1//X/9v/4//b/9v/3//f/9//4//n/+f/5//n/+f/6//r/+v/6//r/+//7//n/+f/6
//r/+v/5//n/+f/5//n/+f/5//j/+P/4//b/+P/4//j/9//3//f/9//3//f/9//3//f/
9//3//f/9//3//f/9//3//f/9v/2//f/9//2//b/9v/3//f/9//3//j/+P/3//f/+P/4
//r/+v/6//r/+v/6//v/+//5//n/+f/5//v/+//7//v/+f/5//n/+v/8//z//P/8//z/
/P/8//z//P/8//3//f/7//v//P/8//r/+v/6//r/+//7//v/+//7//v/+//7//v/+//7
//v/+//7//v/+//6//r/+v/6//z/+//7//v//f/+//7//v/7//v/+//7//n/+f/5//n/
+//7//v/+//7//v/+//7//n/+f/4//j/+P/5//n/+f/5//n/+f/5//n/+f/6//v/+v/6
//r/+P/9//z/+//6//n/+P/4//j/+P/4//r/+v/6//r/+P/4//j/+P/4//j/+P/4//r/
+v/6//r/+P/4//j/+P/4//j/+P/4//j/+P/4//j/+v/6//r/+v/6//r/+v/6//j/+P/4
//j/+v/6//r/+v/6//r/+v/6//r/+v/6//r/+v/6//r/+v/4//j/+P/4//j/+P/4//j/
+v/6//r/+v/4//j/+P/4//b/9v/2//b/9//4//n/+v/4//j/+P/4//r/+v/6//n/+f/5
//r/+v/8//z//f/+//z//v/+//7/AAAAAAEAAQACAAIAAwADAAIAAgADAAUABgAGAAQA
AQAAAAAAAAAAAAAAAAAAAP//AAAAAP///v/+//7//v/8//j/9//3//f/9//3//f/9//6
//r/+f/5//X/9f/2//b/+P/4//f/9//2//b/9v/2//j/+P/4//j/+P/4//j/+P/4//r/
+v/3//X/8P/n/+P/4f/i/+j/9v8KACYATAB3AJ8AxgDpAPwAAwH/APAA0gClAHMAUQA8
ACkAGAAKAPr/7P/j/+T/5P/o/+//8//1//f/9//3//T/9P/z//P/8//z//P/8//z//P/
9f/1//X/9f/0//T/9P/0//T/9P/0//T/9P/0//T/9P/0//T/9f/1//P/8//z//P/9f/1
//X/9f/1//X/9f/1//P/8//z//P/9f/1//X/9P/y//L/8//z//X/9f/0//T/8v/y//L/
8v/y//L/8v/y//L/8v/y//L/8v/y//L/8v/v/+//8P/w//L/8v/y//L/8v/x//H/8f/y
//L/8v/y//D/8P/w//D/8P/w//H/8f/x//H/8v/y//L/8f/x//H/8v/y//L/8v/0//T/
9P/0//L/8v/y//L/8v/y//L/8v/y//L/8v/y//L/8f/x//D/8P/w//D/8P/u/+7/7v/u
/+7/7f/t/+3/7f/t/+3/7P/s/+z/7P/s/+3/7f/u/+7/8P/w//D/8P/z//P/9P/2//b/
9v/3//f/9//4//n/+f/5//n/+f/6//j/+P/4//j/+v/7//r/+//6//r/+v/5//n/+f/5
//n/+//7//r/+v/6//j/+v/6//r/+f/5//n/+f/5//n/+f/5//n/+f/5//f/9//3//f/
9//3//f/9v/2//f/9//2//j/+P/5//n/+f/5//r/+v/5//n/+v/6//j/+P/4//j/+P/4
//n/+f/5//n/+f/5//v/+//7//v/+v/5//j/+P/4//j/+P/4//r/+v/6//r/+v/6//v/
+//5//n/+v/6//r/+v/6//r/+//7//v/+//5//n/+f/5//n/+f/5//n/+f/5//n/+f/6
//r/+v/6//r/+f/5//n/9//4//j/+P/5//n/+f/5//v/+//7//v/+f/5//n/+f/5//n/
+f/5//n/+f/4//j/+P/5//n/+f/5//n/+f/5//n/+f/6//v/+v/6//r/+P/5//r/+v/6
//r/+v/4//j/+P/4//j/+P/4//j/+P/4//j/+P/4//j/+P/4//r/+v/6//r/+v/6//r/
+v/6//r/+v/6//r/+v/6//r/+v/6//r/+v/6//r/+v/6//j/+P/4//j/+v/6//r/+v/4
//j/+P/4//r/+v/6//r/+P/4//j/+P/6//r/+v/6//r/+v/6//r/+v/6//r/+v/6//r/
+v/6//r/+v/6//r/+v/6//r/+v/5//n/+f/6//r//P/8//3//v/+/wAAAAAAAAAAAAAB
AAEAAgACAAMAAwACAAIAAwADAAQABAACAAEAAAAAAAAAAgACAAIAAgABAAAAAAD///7/
/v/+//7/+v/4//f/9//3//f/9//3//f/+P/4//f/+f/3//f/+P/4//j/+P/3//X/9v/2
//b/9v/2//b/9v/2//b/9v/2//j/+P/4//j/9f/1//L/6//j/9//4v/q//j/DgAoAEwA
dQCfAMYA5QD4AAEB/wDwANIApQBvAE0AOAAnABgACgD8/+7/4//i/+b/6v/v//X/+f/3
//X/9f/2//b/9//3//f/9//1//X/9f/1//X/9f/1//X/+P/4//j/+P/4//j/+P/4//j/
+P/4//j/+P/4//n/+f/5//n/+f/5//n/+f/5//n/+//7//v/+//5//n/+f/5//n/+f/5
//j/+P/4//n/+f/5//n/+P/4//r/+v/6//r/+P/4//j/+P/6//r/+v/6//r/+v/6//r/
+f/5//r/+v/8//z//P/8//r/+f/5//n/+v/6//r/+v/8//z//P/8//r/+v/7//v/+//7
//z//P/8//v/+//7//z//P/8//z//P/8//z//P/8//z//P/8//z//P/8//z//P/8//z/
/P/8//v/+//6//z//P/8//z/+v/6//r/+v/8//v/+//7//n/+f/5//j/+v/6//r/+v/7
//v//P/8//7//v/+//7//////wAAAgAAAAAAAQABAAIABAAGAAcABQAFAAUABgAIAAgA
CAAIAAkACQAHAAcABgAGAAYABQAFAAUABQAFAAUABQAEAAQABgAEAAYABgAFAAMAAgAB
AAMAAwADAAMAAwADAAMAAwADAAMAAwADAAMAAwADAAIAAgADAAMAAgACAAIAAwADAAMA
AwAEAAQABQAFAAYABgAFAAQAAwACAAQABAAFAAUABQAFAAUABQADAAMAAwADAAQABQAG
AAgABgAGAAYABgAIAAgACAAIAAYABgAHAAcABQAFAAYABgAIAAgACAAIAAcABwAHAAcA
BQAFAAUABQAFAAUABQAFAAUABQAFAAUABgAGAAYABgAGAAUABQAFAAMABAAEAAQABQAF
AAUABQAFAAUABQAFAAUABQAFAAUAAwADAAMAAwAFAAUABAAEAAIAAwADAAMAAwADAAMA
AwADAAMABAAFAAUABAADAAAAAQAGAAYABgAGAAYABQAEAAMAAgAEAAQABAAEAAQABAAE
AAQABAAEAAQABAACAAIAAgACAAQABAAEAAQAAgACAAIAAgACAAIAAgACAAIAAgACAAIA
AgACAAIAAgACAAIAAgACAAIAAgACAAIAAgACAAIAAgACAAIAAgACAAIAAgACAAIAAgAC
AAIAAgACAAIAAgACAAIAAgACAAIAAgACAAIAAgAAAAAAAAAAAAAAAAAAAAAA////////
AAAAAAIAAgADAAQABAAGAAYABgAGAAYABwAHAAgACAAJAAcABgAGAAcACwAMAAwACgAH
AAYABgAGAAYABgAGAAYABQAEAAQAAwAAAAAAAAAAAAAA/v/9//3//f/9//3//f/9//7/
/v/9//3/+//7//z/+v/6//r/+f/5//r/+v/6//r/+v/6//r/+v/6//r/+v/6//r/+v/6
//n/+f/0/+v/4//f/+L/6P/4/xAALgBWAIUArQDSAPUABAEHAQUB+gDWAKEAbQBLADQA
IQASAAAA7v/i/9v/2P/c/+L/6f/x//X/9//5//f/9v/y//H/8//3//X/8//z//P/8//1
//X/9f/1//T/9P/0//T/9v/2//b/9v/0//T/9P/0//b/9v/3//f/9f/1//X/9f/1//X/
9f/1//f/9//3//f/9f/1//X/9f/3//f/9//2//b/9v/3//f/9f/1//T/9P/2//b/9v/2
//b/9v/2//b/9v/2//b/9v/2//b/9v/2//X/9f/2//b/9v/2//b/9v/2//X/9f/1//T/
9P/0//T/9f/2//f/+P/2//b/9//3//f/9//4//j/+P/3//f/9//4//j/+P/4//j/+P/4
//j/+P/4//j/+P/2//b/9v/2//f/+P/5//r/+P/3//f/9v/4//j/+P/4//b/9v/2//b/
+P/3//f/9//3//f/9//2//b/9v/2//b/9//3//j/+P/4//j/+P/4//v/+//8//7//v/+
/////////wAAAQABAP///////wAAAAAAAAAAAAABAAEA//////7//v/+//3/////////
///9//3//P/8//z/+v/8//z//P/7//v/+//5//n/+f/5//v/+//7//v/+f/5//n/+f/5
//n/+f/4//r/+//7//r/+v/6//v/+//7//v//P/8//v/+//8//z//P/8//z//P/8//z/
/f/9//3//f/9//3//f/9//3//f/9//3//f/+//7//v/+//7//v/+//7//v/+//7/////
//3//f/+//7//v/+//7//v/7//v/+//7//3//f/9//3//f/9//3//f/7//v/+//7//z/
/P/8//z/+v/5//n/+f/5//r/+v/6//v/+//7//v/+f/5//n/+f/7//v/+//7//n/+f/5
//n/+f/5//j/+P/4//n/+f/5//n/+f/5//n/9//3//j/+f/6//r/+v/4//f/+P/6//r/
+v/6//j/+P/4//j/+v/6//r/+v/5//j/9//2//j/+P/4//j/9v/2//b/9v/2//b/9v/2
//b/9v/2//b/9v/2//b/9v/2//b/9v/2//j/+P/4//j/9v/2//b/9v/2//b/9v/2//j/
+P/4//j/9v/2//b/9v/4//f/9//3//j/+P/6//r/+f/6//r//P/8//z//P/8//3//f/+
//7//f/9//z//P///wEAAgACAAAA/f/8//z//P/8//z//P/8//v/+v/6//n/+P/4//j/
+P/2//T/8//z//P/8//z//P/8//0//T/8//z//H/8f/y//L/8v/y//H/8f/y//L/8P/w
//D/8P/y//L/8v/y//D/8P/w//D/7v/v/+//6P/f/9n/2//e/+T/9v8OACwAUgB9AKcA
zgDtAPwA/wD5AOoAxgCTAGEAQQAsAB0ADAD6/+7/4v/b/9b/2P/g/+n/7f/v/+//8f/v
/+z/7v/t/+v/6//r/+v/6//r/+v/7f/t/+3/7f/s/+z/7P/s/+r/6v/q/+r/6v/q/+r/
6v/r/+z/7v/v/+7/7f/s/+v/7f/t/+3/7f/t/+3/7f/t/+v/6//r/+v/7f/t/+3/7P/q
/+r/6//r/+v/6//q/+r/7P/s/+z/7P/r/+r/6f/o/+n/6v/r/+z/6v/q/+r/6v/p/+n/
6v/q/+j/6P/o/+j/6v/p/+n/6f/q/+r/6v/q/+r/6v/q/+r/6v/q/+v/6//r/+v/7P/s
/+z/6//r/+v/7P/s/+z/7P/s/+z/7P/s/+z/7P/s/+z/7P/s/+z/7P/s/+z/7P/s/+z/
6//r/+r/6v/q/+r/6v/q/+r/6v/q/+r/6f/p/+n/6//r/+v/6v/o/+j/6P/o/+n/6f/q
/+r/7P/s/+z/7P/t/+3/7v/w//L/8v/z//P/8f/y//P/8//z//P/8//0//T/9P/0//T/
8//z//H/8f/y//L/8v/x//H/8f/x//H/8f/x//D/8P/y//D/8v/y//D/7//v/+//8f/x
//H/8f/v/+//7//v/+//7//v/+//7//v/+//7v/u/+//7//u/+7/7v/v/+//7//v//D/
8P/t/+3/7v/u//D/8P/w//D/7v/u/+//7//x//H/8f/x/+//7//v/+//7//v/+//8P/w
//D/8P/w//D/8P/w//D/8P/w//H/8f/v/+//8P/w//L/8v/y//L/7//v/+//7//t/+3/
7f/t/+//7//v/+//7//v/+//7//u/+7/7v/u/+7/7f/t/+3/7f/u/+7/7v/t/+3/7f/t
/+v/6//r/+v/7f/t/+3/7f/v/+//7//v/+7/7f/r/+r/7P/t/+3/7f/t/+3/7f/t/+3/
7f/s/w==
         </WaveFormData>
      </LeadData>
   </Waveform>
</RestingECG>
