# Supplementary material for: Detection of Left Atrial Enlargement Using a Convolutional Neural Network-Enabled Electrocardiogram
Source: Front Cardiovasc Med. 2020 Dec 17;7:609976. doi: 10.3389/fcvm.2020.609976 (PMC7773668; doi:10.3389/fcvm.2020.609976)
Supplement: Supplementary file 2 [file Data_Sheet_2.ZIP › normal1/1802010833_11058_00000003.XML]

<?xml version="1.0" encoding="Windows-1252"?>
<!DOCTYPE RestingECG SYSTEM "restecg.dtd">
<RestingECG>
   <PatientDemographics>
      <PatientID>1802010833</PatientID>
      <PatientAge>73</PatientAge>
      <AgeUnits>Years</AgeUnits>
      <Gender>Female</Gender>
      <PatientLastName>lishubin</PatientLastName>
   </PatientDemographics>
   <TestDemographics>
      <DataType>Resting</DataType>
      <Site>1</Site>
      <AcquisitionDevice>MAC55</AcquisitionDevice>
      <Status>Unconfirmed</Status>
      <Priority>Normal</Priority>
      <AcquisitionTime>08:47:01</AcquisitionTime>
      <AcquisitionDate>11-25-2015</AcquisitionDate>
      <CartNumber>1</CartNumber>
      <AcquisitionSoftwareVersion>009C</AcquisitionSoftwareVersion>
      <XMLSourceVersion>MAC5000 v1.0</XMLSourceVersion>
   </TestDemographics>
   <RestingECGMeasurements>
      <VentricularRate>59</VentricularRate>
      <AtrialRate>59</AtrialRate>
      <PRInterval>128</PRInterval>
      <QRSDuration>116</QRSDuration>
      <QTInterval>462</QTInterval>
      <QTCorrected>457</QTCorrected>
      <PAxis>70</PAxis>
      <RAxis>83</RAxis>
      <TAxis>45</TAxis>
      <QRSCount>9</QRSCount>
      <QOnset>220</QOnset>
      <QOffset>278</QOffset>
      <POnset>156</POnset>
      <POffset>209</POffset>
      <TOffset>451</TOffset>
      <ECGSampleBase>500</ECGSampleBase>
      <ECGSampleExponent>0</ECGSampleExponent>
   </RestingECGMeasurements>
   <Diagnosis>
      <Modality>Resting</Modality>
         <StatementCount>3</StatementCount>
         <LabelText>12SL ��ϳ���</LabelText>
      <DiagnosisStatement>
         <StmtFlag>ENDSLINE</StmtFlag>
         <StmtText>����Ķ�����</StmtText>
      </DiagnosisStatement>
      <DiagnosisStatement>
         <StmtFlag>ENDSLINE</StmtFlag>
         <StmtText>����֧��������</StmtText>
      </DiagnosisStatement>
      <DiagnosisStatement>
         <StmtFlag>ENDSLINE</StmtFlag>
         <StmtText>�쳣 ECG</StmtText>
      </DiagnosisStatement>
   </Diagnosis>
   <Waveform>
      <WaveformType>Rhythm</WaveformType>
      <WaveformStartTime>0</WaveformStartTime>
      <NumberofLeads>8</NumberofLeads>
      <SampleType>CONTINUOUS_SAMPLES</SampleType>
      <SampleBase>500</SampleBase>
      <SampleExponent>0</SampleExponent>
      <HighPassFilter>16</HighPassFilter>
      <LowPassFilter>150</LowPassFilter>
      <ACFilter>NONE</ACFilter>
      <LeadData>
         <LeadByteCountTotal>10000</LeadByteCountTotal>
         <LeadTimeOffset>0</LeadTimeOffset>
         <LeadSampleCountTotal>5000</LeadSampleCountTotal>
         <LeadAmplitudeUnitsPerBit>4.88</LeadAmplitudeUnitsPerBit>
         <LeadAmplitudeUnits>��V</LeadAmplitudeUnits>
         <LeadHighLimit>2147483647</LeadHighLimit>
         <LeadLowLimit>268435456</LeadLowLimit>
         <LeadID>I</LeadID>
         <LeadOffsetFirstSample>0</LeadOffsetFirstSample>
         <FirstSampleBaseline>0</FirstSampleBaseline>
         <LeadSampleSize>2</LeadSampleSize>
         <LeadOff>FALSE</LeadOff>
         <BaselineSway>TRUE</BaselineSway>
         <ExcessiveACNoise>FALSE</ExcessiveACNoise>
         <MuscleNoise>FALSE</MuscleNoise>
         <LeadDataCRC32>4282666557</LeadDataCRC32>
         <WaveFormData>
BAAEAAQABAAFAAYABwAIAAgACAAIAAgACQAKAAsADAANAA4ADwAQABEAEgATABQAFQAW
ABcAGAAbABwAHQAeACAAIAAgACAAIQAiACMAJAAlACYAJwAoACoAKgAqACoALAAsACwA
LAAuAC4ALgAuACwALAAsACwAKgAqACoAKgApACgAJwAmACQAIgAgAB4AHAAaABgAFgAT
ABIAEQAQAA0ADAALAAoABwAGAAUABAADAAIAAQAAAP7//v/+//7//P/8//z//P/9//7/
//8AAP7//v/+//7//P/8//z//P/8//z//P/8//r/+v/6//r//P/8//z//P/6//r/+v/6
//r/+v/6//r/+v/6//r/+v/6//r/+v/6//z//P/8//z/+v/6//r/+v/6//r/+v/6//r/
+v/6//r//P/8//z//P/8//z//P/8//z//P/8//z//P/8//z//P/8//z//P/8//z//P/8
//z//P/8//z//P/8//z//P/8//7//v/+//7//v/+//7//v/+//7//v/+//7//v/+//7/
/v/+//7//v/+//7//v/+//z//P/8//z//P/8//z//P/+//7//v/+//3//P/7//r//P/8
//z//P/9//7///8AAP///v/9//z//v/+//7//v/+//7//v/+//7//v/+//7//P/8//z/
/P/+//7//v/+//7//v/+//7//P/8//z//P/8//z//P/8//z//P/8//z//P/8//z//P/+
//7//v/+//7//v/+//7//P/8//z//P/8//z//P/8//z//P/8//z//P/8//z//P/+//7/
/v/+//z//P/8//3///////3//f/8//3//f/9//3//P/8//z//P/9//3//f/8//z//f/9
//3//v/+//////8AAAAAAQABAAEAAgACAAIAAgADAAQACQALAA0ADwANAAsACQAJAAkA
CAAJAAkACwALAAkACAAFAAMAAAD9//3//P/8//z/+v/5//n/+f/6//r/+v/6//z//P/8
//z/+v/6//r/+v/6//n/+f/5//r/+f/2//H/8f/x//H/8f/x//L/7f/u//b/AwASACYA
PQBPAFUATABDAEEAPgAwAB8ADwD8/+z/4v/b/9H/x//D/8D/vP+7/7v/tP+z/7f/tf+v
/7P/uv+9/8H/x//N/9T/2P/c/+D/5v/t//L/9f/3//j/+P/2//b/9//3//n/+f/6//r/
+//7//v/+//6//r/+v/7//v/+//7//r/+v/6//r/+v/5//n/+f/5//r/+//8//3//P/8
//z/+//9//3//v/+//7//v/+/////f/9//3//f/+//7//v//////////////AAACAAIA
AgAEAAQABAAEAAUABQAFAAQABgAGAAgACQAJAAkACQALAAkACwAMAA4ADwAQABEAEwAT
ABUAFQAWABcAGAAaABoAGgAdAB4AIAAgACEAIgAjACMAJAAlACUAJwAoACgAKAAmACcA
JwAnACoAKgAqACoAKAAoACgAKAAnACcAJgAlACQAIwAhAB8AHwAdABsAGQAZABgAFQAS
ABAADwAMAAoACwAIAAcABgAEAAIAAQAAAP///v/9//z//P/7//v/+//9//3//P/7//r/
+f/5//j/9//3//f/9//5//n/+f/4//j/+P/4//j/9v/2//b/9v/4//j/+P/4//j/+P/4
//j/+P/4//f/9//3//f/9v/2//f/9//3//f/+f/5//n/+f/2//b/9v/3//j/+P/4//b/
+P/5//n/+f/3//j/+P/4//j/+P/4//n/9//2//b/+P/2//f/+f/7//n/+f/5//n/+//6
//r//P/9//r/+f/4//n/+f/5//n/+P/4//j/+P/6//r/+v/6//j/+v/6//r/+v/6//r/
+v/4//j/+P/4//v/+//7//v/+f/5//r/+v/4//j/+P/4//j/+P/4//j/+P/4//j/+P/4
//j/+P/4//j/+P/4//j/+P/4//j/+P/4//j/+P/5//f/9v/2//b/+P/4//j/+P/4//j/
+P/4//b/9//3//f/9//4//j/+P/4//j/+P/4//j/+P/4//j/+P/4//b/9v/2//b/+P/4
//j/+P/2//b/9v/2//b/9//3//f/9//3//j/+f/3//f/9//2//b/9v/2//f/9//3//b/
9v/3//f/9//4//r/+//7//z/+v/7//v/+//8//z//P/8//v//P///wEABQAHAAUAAwAB
AAEAAgACAAQABQAFAAUAAwACAP///f/4//X/8//y//T/9P/0//P/9f/1//b/9v/0//T/
9P/0//T/9P/0//T/9P/0//T/8//z//f/9v/1//L/7f/r/+v/7f/v/+3/7v/t/+r/7v/9
/w4AHgAxAEMASQBCADcAMwA0ACgAFwAJAPj/6P/c/9X/zf/H/8P/wP+6/7P/sf+y/7H/
r/+t/6//sf+2/7v/wf/F/8f/zv/U/9r/3P/g/+X/6v/z//X/8P/w//L/8v/z//P/8//z
//T/9P/1//X/9f/1//j/+P/4//n/9//3//f/9v/4//j/+P/4//n/+f/5//n/9//3//f/
9//6//r/+v/5//n/+f/6//r/+P/4//j/+f/5//n/+f/5//r/+v/6//v/+//7//v/+//8
//7//v/+//7//v/+//7/AgADAAQABAACAAIABAAFAAUABQAFAAcABwAJAAoADAAMAAwA
DAANAA8AEQARABIAEwAUABYAFgAYABsAHAAeAB0AHQAdAB0AHgAgACIAIwAjACQAJAAk
ACIAIwAjACMAJgAmACYAJgAmACYAJgAmACUAJQAkACMAIgAhAB8AHQAbABkAFwAVABMA
EgAPAAwADgANAAoACAAHAAQAAwACAAAA/v/9//z//f/8//v/+v/6//n/+f/5//n/+f/4
//f/9//3//j/+P/3//f/9//3//X/9f/1//T/9v/2//b/9v/2//b/9v/2//T/9P/0//T/
9v/2//b/9v/2//b/9f/1//P/8//y//L/9f/1//X/9f/1//X/9f/1//T/9P/0//X/9v/2
//b/9P/2//f/9//3//b/9v/1//T/9v/2//b/9//3//b/9v/4//X/9f/2//f/+f/5//n/
+f/4//b/9f/2//j/9v/2//b/9//3//f/9//4//j/+P/4//j/+P/4//j/9v/4//j/+P/4
//j/+P/4//j/+P/4//j/+f/5//n/+f/3//f/+P/4//j/+P/4//j/+P/4//j/+P/4//j/
+P/4//j/+P/4//j/+P/4//j/+P/4//j/+P/4//j/+P/4//n/+f/4//j/+P/2//b/9v/2
//j/+P/4//j/+P/5//n/+f/5//j/+v/6//r/+v/4//j/+P/4//j/+P/4//j/+P/4//j/
+P/6//r/+v/6//j/+P/4//j/+P/4//j/+P/6//r/+v/6//r/+v/6//r/+v/6//r/+v/6
//r/+v/6//r/+//7//v/9//3//j/+f/5//n/+f/4//j/+P/4//n/+f/5//j/+P/5//n/
+f/6//z//f/9//7//P/9//3//f8AAAAAAAAAAAEAAgAFAAcABwAJAAcABQAFAAUABgAG
AAYABwAHAAcABwAGAAMAAQD+//v/+f/4//b/9v/2//X/9//3//j/+P/4//j/+P/4//j/
+P/4//j/+P/4//j/9//5//n/9v/z//L/8f/t/+v/7f/v//H/8P/t/+z/9v8FABgAKAA7
AE0AUwBIAD0APQA6ACoAFwAHAPb/5v/c/9P/y//D/73/uv+2/7P/sf+w/6//rf+r/63/
s/+4/73/w//J/8//1v/c/97/3v/m//H/9P/z//X/9v/2//j/+P/5//n/9//3//j/+P/7
//v/+//7//r/+v/6//v//f/9//3//P/6//r/+v/6//3//f/9//3/+//7//v/+//8//z/
/P/7//3//f/+//7//P/8//z//f/9//3//f/9//7//v/+//////////////8AAAIAAgAC
AAIAAgACAAIABAAFAAYABgAGAAYACAAJAAsACwALAA0ACwANAA4AEAAQABAAEAARABMA
FQAVABYAFwAYABoAGgAaAB0AHgAgACIAIwAkACUAJQAmACcAJwAnACgAKAAoACoAKwAr
ACsAKgAqACoAKgAsACwALAAsACsAKwAqACkAKAAnACUAIwAhAB8AHQAbABkAGAAVABIA
FAATABAADgALAAgABwAGAAgABgAFAAQAAwACAAEAAAAAAP/////////////+//3//f/9
//7//v/9//3//f/9//3//f/9//z//P/8//z//P/8//z//P/8//z//P/8//z//P/8//z/
/P/8//z/+//7//v/+//6//r/+//7//v/+//5//n/+f/5//r/+v/6//v//P/8//z/+v/4
//n/+f/5//v//P/8//z//P/8//z//f/7//r/+v/8//n/+f/6//v//f/9//3//f/9//z/
/P/+//7//P/8//z//f/9//3//f/8//z//P/8//7//v/+//7//P/+//7//v/+//7//v/+
//7//v/+//7////////////9//3//v/+/wAAAAAAAAAA/v/+//7//v/+//7//v/+//7/
/v/+//7//v/+//7//v8AAAAAAAAAAP7//v/+///////+//7//v/+//7//v/+//7//v/+
//7/AAABAAEAAQD///7//v/+//7//v8AAAAAAAAAAP7//v/+//7//v/+//7//v/+//7/
/v/+//7//v/+//7//v/+//7//v/+//7//v/+//7//v/+//7/AAAAAAAAAAD+//7//v/+
/wAAAAAAAAAA/v/+//7//v/+//7//v/+//7//v/+////AQABAP/////+////////////
/v/+//7/AAABAAEAAQAAAAAAAQABAAEAAgACAAMAAwAEAAQABQAFAAUABgAGAAYABgAH
AAgACwANAA8AEQANAAsACQAJAAwADAAOAA8ADQANAAsACgAJAAcABAABAP///v/+//7/
/P/7//v/+//+//7//v/+//z//P/8//z//v/+//7//v/+//3//f/9//z/+//6//f/8//v
//H/8//1//L/7f/2/wYAFQAoAD4AUwBbAFMASABDAEMAOAAkABMAAQDw/+T/3v/T/8f/
w/+//7r/uP+5/7n/uP+z/7P/tf+z/7n/xP/H/8v/0f/b/+D/3v/i/+j/7P/z//b/+f/7
//7//v/+//7///////3//f/+//7//f/9//3//f8AAAAAAAABAAEAAQABAAAA/v/+//7/
/v8BAAEAAQABAAEAAQABAAEAAAAAAAAA////////AAAAAAIAAgACAAMAAwADAAMAAwAC
AAIAAgADAAUABQAFAAUABgAIAAgACAAIAAgACAAIAAgACQAKAAoACgAKAAwADQANAA0A
DQAPABEAEwAUABYAGAAYABgAGQAbAB0AHQAeAB4AHgAfAB4AIAAjACQAJgAmACcAKAAp
ACcAKAApACkALQAuAC4ALgAsAC0ALQAtAC4ALgAuAC4AMAAwADAAMAAtAC0ALAArACoA
KQAnACUAIwAhAB8AHQAdABwAGQAWABYAFQASABAADwAMAAsACgAIAAYABQAEAAUABAAD
AAIAAgABAAEAAQABAAEAAAD///////8AAAAA///////////9//3//f/8//7//v/+//7/
/v/+//7//v/+//7//v/+//z//P/8//z//v/+//3//f/9//3//P/8//3//f/9//3/+//7
//v/+//8//z//P/9//z//P/8//r//P/9//3//f/7//z//P/8//z//P/8//3////+//7/
AAD9//3//v////7//f/8//v//P/8//3/AAABAP7//f/8//3//f/9//3//v/+//7//v/+
//7//v/+//z//v/+//7//v/+//7//v/+//7//v/+/////////////f/9//7//v/+//7/
/v/+//7//v/+//7//v/+//7//v/+//7//v/+//z//P/8//z//v/+//7//v/+//7//v//
//3//P/8//z//v/+//7//v/8//z//P/8//7/////////+//6//z//P/8//z//v/+//7/
/v/9//z/+//6//r/+v/6//r//P/8//z//P/8//z//P/8//z//P/8//z/+v/6//r/+v/8
//z//P/8//z//P/8//z//P/8//z//P/7//v/+//5//n/+v/7//v//f/9//z//P/6//r/
+//7//v/+v/6//v//f/9//7//v//////AAAAAP///////wAAAAAAAAAAAQAAAAMABQAH
AAoACQAIAAcABQAGAAYACAAJAAkACQAHAAYAAwABAP7//P/7//v//P/6//r/+f/5//f/
+P/4//j/+P/4//j/+P/4//j/+P/4//j/+P/3//f/9//4//f/9v/z/+//7//v/+//7//0
//P/7P/u//v/DAAaAC0AQQBPAEwAQQA9AD4ANAAhABEABAD0/+b/3f/T/83/yf/E/7z/
t/+5/7j/t/+1/7P/sf+z/7j/u/+9/7//yf/Q/9b/3P/g/+L/5//s//H/9f/4//b/9v/2
//f/9//3//f/+P/4//n/+f/5//n//P/8//z//f/7//v/+//6//r/+v/6//r/+//7//v/
+//9//3//f/9//z//P/8//v/+//7//z//P/8//z//P/9//3//f/9//3/AAAAAAAAAQD/
/////////wAAAgACAAIAAgACAAIAAgAEAAUABgAGAAYABgAIAAkACQAJAAkACwALAA0A
DgAQABAAEAAQABEAEwAVABUAFgAZABoAHAAcABsAHQAdAB4AIAAhACIAIwAjACQAJQAl
ACcAKAAoACgAKgArACsAKwAqACoAKgAqACoAKgAqACoAKwArACoAKQAoACcAJQAjACMA
IQAfAB0AGwAaABcAFAAUABMAEAAOAA0ACgAJAAgACAAGAAUABAADAAIAAQAAAAAA////
//////////7//f/9//3//v/+//v/+//7//v//f/9//3//P/6//r/+v/6//z//P/8//z/
/P/8//z//P/6//r/+v/6//r/+v/5//n/+f/5//j/+P/5//n/+f/5//n/+f/5//n/+P/4
//j/+f/8//z//P/6//j/+f/5//n/+//8//z//P/8//z//P/9//v/+v/6//z/+//7//z/
/f/7//v/+//7//v/+v/6//z//v/8//z//P/9//3//f/9//7//v/+//7//v/+//7//v/6
//z//P/8//7//v/+//7//P/8//z//P/9//3//f/9//3//f/+//7//v/+//7//v/+//7/
/v/+//z//P/8//z//v/+//7//v/+//7//v/+//7//v/+//7//P/8//z//f/9//z//P/8
//7//v/+//7//P/8//z//P/8//3//f/9//3//P/+//7//v/+//7//v/+//7//v/+//7/
/v/+//7//v/+//z//P/8//z//P/8//z//P/+//7//v/+//7//v/+//7//v/+//7//v/+
//7//v/+//7//v/+//7//v/+//7//v8AAAAAAAAAAP7//v/+//7//v/+//7/////////
/f/9//z//f/9//3////+//7//v/+//////////7//v////////8AAAAAAQABAAIAAgAD
AAMAAwAEAAQABgAGAAcACAAJAAsADQAPAAsACQAHAAcACAAIAAoACwALAAsACQAIAAcA
BQACAP//+//6//r/+v/8//v/+//7//z//P/8//z/+v/6//r/+v/8//z//P/8//z/+//7
//v/+P/5//b/9f/1//H/7//z//X/8v/v//L/+v8LACAAMgBDAFEAUwBGAD0APwA6ACoA
FwAFAPb/5v/a/9P/yf/F/7//uv+6/7f/s/+y/7P/sf+x/7P/tf+8/7//w//L/9P/2v/e
/+L/5v/s//H/9v/3//f/+P/6//j/+P/5//n/+f/5//r/+v/9//3//f/9//7//v/+////
/////////v/+//7//v/+//3//f/9//3////////////+//7//v/9//////8AAAAAAAAA
AAAAAQABAAEAAQABAAIAAgACAAMAAwADAAMAAwACAAQABAAEAAYABgAGAAYABgAHAAgA
CAAKAAoADAANAAsACwALAA0ADwARABIAFAASABIAEgATABcAGQAZABoAGwAcAB4AHgAe
ACEAIgAkACQAJQAmACcAJwAoACkAKQApACoAKgAqACwALQAtAC0ALAAsACwALAAtAC4A
LwAwAC0ALQAsACsAKgApACcAJQAnACUAIwAhAB0AHAAZABYAFAATABAADgAPAAwACwAK
AAoACAAHAAYABQAEAAMAAgACAAEAAQABAAEAAQAAAP///////wAAAAD//////////wEA
AQABAAAA/v/+//7//v/+//7//v/+//7//v/+//7/AAAAAAAAAAD+//7//f/9///////+
//7//f/9//3//f/9//3//f/9//7//v/+/////v/+//7//P/+////////////AAAAAAAA
/v/+//7///////7//v8AAP7///8BAAMAAgABAAAA//8BAAAAAAACAAQAAgACAAIA////
//////8AAAAAAAAAAAIAAgACAAIAAAACAAIAAgACAAIAAgACAAIAAgACAAIAAQABAAEA
AQABAAEAAgACAAIAAgACAAIAAgACAAIAAgAEAAQABAAEAAIAAgACAAIAAgACAAIAAgAC
AAIAAgACAAIAAgACAAMAAQAAAAAAAAABAAIAAwAEAAMAAgABAAAAAgADAAMAAwADAAIA
AgACAAIAAgACAAIAAgACAAAAAAAAAAAAAgACAAIAAgACAAIAAgACAAIAAgACAAIAAgAC
AAIAAgACAAIAAgACAAIAAgACAAIABAAEAAQABAADAAIAAQAAAAIAAgACAAIAAgACAAIA
AgACAAIAAgACAAIAAgACAAIAAgACAAIAAgACAAIAAgACAAIAAwADAAMAAQABAAIAAwAF
AAUABQAEAAIAAgACAAMAAwADAAIAAgAFAAUABQAGAAYABwAHAAgACAAJAAkACQAIAAgA
CAAIAAoADAAQABMAEwAVABMAEQAPAA8AEAAQABIAEwATABMADwAOAAsACQAGAAMAAQAA
AAAAAAAAAP///////wAAAAACAAIAAgACAAAAAAAAAAAAAAAAAAAA//8BAAEA/v/5//r/
+f/3//X/9//5//f/9P/z//z/CgAbADAARABXAF8AVwBKAEkARwA4ACQAEQADAPL/5P/a
/9P/zf/H/7//vP+8/7n/t/+4/7f/tf+3/73/v//A/8n/z//T/9v/5P/o/+r/7v/0//n/
+v/7////AAAAAAAAAAABAAEAAQABAAIAAgABAAEAAQABAAAAAAAAAAEAAgADAAQABAAE
AAQABAAEAAUABQAFAAUABQAFAAUABQAGAAYABgAFAAUABQAGAAYABgAGAAYABwAJAAkA
CQAJAAgACAAIAAkACQAJAAkACQAMAA4ADgAOAAwADAAMAAwADgAPABAAEAAQABAAEgAT
ABMAEwATABUAFQAXABgAGgAaABoAGgAbAB0AHwAfACAAIwAkACYAJgAkACcAKAAqACoA
KwAsAC0ALwAwADEAMQAyADIAMQAwADIAMwAzADMAMgAyADIAMgA0ADQANAA0ADEAMQAw
AC8ALgAtACsAKQArACkAJwAlACMAIgAfABwAGgAZABYAFAATABAADwAOAA4ADAALAAoA
CwAKAAkACAAGAAUABQAFAAUABQAEAAMAAwADAAQABAAFAAUABQAFAAQAAwACAAAAAgAC
AAIAAgACAAIAAgACAAIAAgACAAIAAAAAAAAAAAACAAIAAQABAAEAAQAAAAAAAQABAAEA
AQABAAEAAQABAAAAAAAAAAEAAgACAAIAAAAAAAEAAQABAP//AAAAAAAAAAAAAAAAAQAD
AAIAAgAEAAEAAQACAAMAAQABAAEAAQADAAIAAgAEAAQAAgACAAIAAQABAAEAAQACAAIA
AgACAAIAAgACAAIAAAACAAIAAgAEAAQABAAEAAIAAgACAAIAAwADAAMAAwABAAEAAgAC
AAAAAAAAAAAAAgACAAIAAgACAAIAAgACAAQABAAEAAQAAwACAAEAAAACAAIAAgACAAIA
AgACAAMAAwACAAIAAgACAAIAAgACAAAAAAAAAAAAAgADAAMAAwABAAIAAAAAAAAAAAAC
AAIAAgACAAAAAAAAAAAAAgACAAIAAgAAAAAAAAAAAAAAAAAAAAAAAgACAAIAAgAAAAAA
AAAAAAAAAAAAAAAAAAAAAAAAAAAAAAAAAAAAAAIAAgACAAIAAAAAAAAAAAAAAAEAAQAB
AAEAAQACAAMAAgABAAAA/v8AAAAAAAABAAMAAwACAAIAAgABAAAAAAACAAMAAwAEAAQA
BQAFAAUABgAGAAYABgAFAAYACQALAA8AEQAPAA0ACQAJAAoACgAMAA0ADQANAAsACgAH
AAUABAABAP///v/8//z//P/7//3//f/+//7//P/8//z//P/8//z//P/8//z//P/8//v/
/f/7//z//f/4//X/9f/1//H/8//1//L/8f/y//j/AwAUACYANwBHAFMAUABDAD8AQAAy
AB8AEQACAPD/5P/d/9f/zf/J/8b/xP+//7v/uP+5/7n/tf+1/7n/uv+9/8X/yf/N/9L/
2v/i/+T/5v/r//D/9f/3//r/+v/6//r/+//7//3//f/+//7//v/9//z/+//8//z//P/9
//3//f/9//z//v/+//7//v/////////////////////////+//3/+//9//3//v/+//7/
/v/+////AQABAAEAAQACAAIAAgADAAEAAQABAAEAAgAEAAQABAAEAAQABAAEAAYABwAI
AAgACAAIAAoACwALAAsACwANAAsADQAOABAAEgASABIAEwATABUAFQAWABkAGgAcABwA
HAAfACAAIgAiACMAJAAlACUAJgAnACcAJwAoACgAKAAqACsAKwArACoAKgAqACoAKgAq
ACoAKgArACsAKgApACgAJwAlACMAIwAhAB8AHQAbABoAFwAUABYAFQASABAADwAMAAsA
CgAIAAYABQAEAAMAAgABAAAAAAD//////////////v/9//3//f/+//7/+//7//v/+//7
//v/+//6//v//P/9//7//P/8//z//P/6//r/+v/6//r/+v/6//r/+v/6//n/+f/6//v/
+//8//v/+//7//v/+//7//v/+//6//r/+v/7//r/+v/6//j/+v/7//v/+//9//7//v/+
//z//P/8//3//f/8//z//v/7//v//P/9//3//f/9//3//f/8//z//v/+//z//P/8//3/
/f/9//3//v/+//7//v/+//7//v/+//z//v/+//7//P/8//z//P/+//7//v/+////////
/////f/9//7//v/8//z//P/8//7//v/+//7//v/+//7//v/+//7//v/+//7//v/+//7/
/P/8//z//P/+//7//v///////v/+//7//P/8//z//P/+//7//v/+//z//f/9//3//f8A
AP7//v/+//7//v/+//7//v/8//z//P/8//z//P/8//z//v/+//7//v/+//7//v/+//z/
/P/8//z//P/8//z//P/+//7//v/+//7//v/+//7//P/8//z//P/8//3//f/9//3//f/+
/////f/9//3//P/+//7//v/////////+//7//f/9//3//v8AAAEAAQACAAIAAwADAAMA
AgACAAIAAgADAAQABwAJAA0ADwANAAsACQAJAAoACgAKAAsACwALAAoACgAIAAcAAwD/
//z/+v/8//z//P/7//v/+//8//z//P/8//z//P/8//z//P/8//z//P/8//v/+f/7//z/
+f/4//X/8//z//P/9f/3//T/7f/u//j/BwAYACoAPQBPAFcATAA9AD0APgAwAB8ADwD+
/+z/4v/Z/9H/y//F/8L/vv+5/7n/uP+3/7X/tf+1/7f/vP/D/8f/zf/R/9j/4P/k/+T/
6v/1//j/+f/5//r/+v/6//r/+//7//3//f/+//7////////////+//7//v///wEAAQAB
AAAA/v/+//7//v8BAAEAAQABAAEAAQABAAEAAAAAAAAA//8AAAEAAwAEAAQABAAEAAUA
BQAFAAUABQAEAAQABAAFAAcABwAHAAcACAAKAAoACgAKAAoACgAKAAoACwAMAAwADAAM
AA4ADwAQABEAEgAVABQAFQAVABYAGAAYABgAGQAbAB0AHQAeAB8AIAAiACIAIgAlACYA
KAAoACkAKgArACsALAAtAC0ALQAuAC4ALgAvADEAMgAzADQANAA0ADQAMgAyADIAMgAx
ADEAMAAvAC4ALQArACkAKwApACcAJQAjACIAHwAcAB4AHQAaABgAFQASABEAEAASABAA
DwAOAAsACgAJAAgACgAJAAkACQAJAAkACAAHAAcABwAIAAgABwAHAAcABwAHAAcABwAG
AAYABgAGAAYABgAGAAYABgAGAAYABgAGAAYABgAGAAYABgAGAAUABQAFAAUABAAEAAcA
BwAHAAcABwAHAAcABwAIAAgACAAJAAgACAAIAAYABgAHAAcABwAHAAgACAAIAAYABgAG
AAcACAAIAAkADAAJAAkACgALAAsACwALAAsACQAIAAgACgAMAAoACgAKAAsACwALAAsA
DAAMAAwADAAKAAoACgAKAAoADAAMAAwADAAMAAwADAAMAAwADAAMAA0ADQANAA0ADQAN
AA4ADgAMAAwADAAMAAwADAAMAAwADQAOAA8AEAAOAA4ADgAOAAwADAAMAAwADgAOAA4A
DgAOAA4ADgAPAA8ADgAOAA4AEAAQABAAEAAOAA4ADgAOAA4ADwAPAA8ADwAOABAAEAAQ
ABAADgAOAA4ADgAOAA4ADgAOABAAEAAQABAAEAAQABAAEAAQABAAEAAQABAAEAAQABAA
EAAQABAAEAAQABAAEAAQABAAEAAQABAAEAAQABAAEAASABIAEgASABIAEgASABIAEgAS
ABIAEgASABIAEgASABIAEgASABIAEgASABIAEgASABIAEgASABQAFAAUABQAFAAUABQA
FAAWABYAFgAWABcAGAAZABoAGgAaABoAGgAbABwAHQAeACEAIgAjACQAIgAiACIAIgAi
ACIAIgAiACAAIAAgACAAHAAaABgAFgAUABQAFAAUABIAEgASABIAFAAUABQAFAASABIA
EgASAA==
         </WaveFormData>
      </LeadData>
      <LeadData>
         <LeadByteCountTotal>10000</LeadByteCountTotal>
         <LeadTimeOffset>0</LeadTimeOffset>
         <LeadSampleCountTotal>5000</LeadSampleCountTotal>
         <LeadAmplitudeUnitsPerBit>4.88</LeadAmplitudeUnitsPerBit>
         <LeadAmplitudeUnits>��V</LeadAmplitudeUnits>
         <LeadHighLimit>2147483647</LeadHighLimit>
         <LeadLowLimit>268435456</LeadLowLimit>
         <LeadID>II</LeadID>
         <LeadOffsetFirstSample>0</LeadOffsetFirstSample>
         <FirstSampleBaseline>0</FirstSampleBaseline>
         <LeadSampleSize>2</LeadSampleSize>
         <LeadOff>FALSE</LeadOff>
         <BaselineSway>TRUE</BaselineSway>
         <ExcessiveACNoise>FALSE</ExcessiveACNoise>
         <MuscleNoise>FALSE</MuscleNoise>
         <LeadDataCRC32>364573345</LeadDataCRC32>
         <WaveFormData>
AAAAAAAAAAABAAIAAwAEAAQABAAEAAQABQAGAAcACAAJAAoACwAMAA0ADgAPABAAEQAS
ABMAFAAXABgAGQAaABwAHAAcABwAHwAgACEAIgAlACYAJwAoACgAKAAoACgAKQAqACsA
LAAtAC4ALwAwADAAMAAwADAALgAuAC4ALgAuAC4ALgAuACsAKgApACgAJwAmACUAJAAh
ACAAHwAeABwAGgAYABYAEwASABEAEAANAAwACwAKAAkACAAHAAYABQAEAAMAAgAAAAAA
AAAAAAAAAAAAAAAA///+//3//P/8//z//P/8//r/+v/6//r/+v/6//r/+v/8//z//P/8
//z//P/8//z//P/8//z//P/+//7//v/+//7//v/+//7/AAAAAAAAAAD+//7//v/+/wAA
AAAAAAAAAQACAAMABAACAAIAAgACAAQABAAEAAQABAAEAAQABAAEAAQABAAEAAYABgAG
AAYABgAGAAYABgAEAAQABAAEAAQABAAEAAQABAAEAAQABAAEAAQABAAEAAIAAgACAAIA
BAAEAAQABAACAAIAAgACAAAAAAAAAAAAAAAAAAAAAAAAAAAAAAAAAP///v/9//z//v/+
//7//v8AAAAAAAAAAP7//v/+//7//v/+//7//v/+//7//v/+//7//v/+//7//P/8//z/
/P/+//7//v/+//z//P/8//z//v/+//7//v/8//z//P/8//r/+v/6//r//P/8//z//P/8
//z//P/8//z//P/8//z//P/8//z//P/8//z//P/8//r/+v/6//r//P/8//z//P/8//z/
/P/8//v/+v/5//j/+f/6//v//P/6//r/+v/6//r/+v/6//r/+v/6//v/+//5//n/+f/9
/wEAAwAFAAoADQAPABEAEwATABYAGQAWABUAFQAYABsAHQAaABgAFwAXABcAGAAYABcA
FAARAA4ADAAKAAwADAAIAAIA/P/6//r/+P/2//X/8f/v/+3/7f/v/+//7v/t/+7/7v/u
/+//7//v/+//7//t/+3/7f/s/+7/7f/s/+n/6P/l/+D/2v/V/9P/2f/f/+n/9f8IACMA
UgCVANQABwEgARAB6wDOAK8AdAA4ABoAEwAIAPD/4v/i/+L/4f/h/+T/5P/j/+f/6P/k
/+T/4//i/9//3v/e/+D/3v/e/+L/5v/p/+3/8P/v/+//8f/x//H/8v/y//L/8v/z//P/
8f/x//L/8v/y//L/8//z//P/8//z//P/8//z//P/8//1//b/9v/2//j/9//3//f/9v/2
//b/9v/2//f/9//3//f/9//3//f/9f/1//X/9f/4//j/+f/5//n/+f/5//n/+f/8//z/
/P///////v/+//7////+//z//v///wEAAQABAAQABQAFAAMABAAFAAYACQAJAAkACwAL
AAwADQAOABAAEAATABMAFgAXABgAGgAYABoAGwAdAB0AHgAfAB8AIwAkACQAJgAmACUA
JAAlACcAKAApACsAKgAqACkAJwAnACcAJwAnACgAJwAmACYAJQAkACMAIQAiACIAHwAe
ABsAGQAYABYAFwAVABMAEwAPAA8ADgAKAAsACwAIAAYABAADAAEAAQAAAP///v/9//3/
+//7//v/+P/3//b/9v/2//b/9f/1//f/9//3//f/9v/2//b/9v/0//T/9P/0//T/9P/0
//T/9v/2//b/9//1//X/9P/0//b/9v/2//X/9//4//j/+f/3//f/9//3//j/+P/4//j/
+v/7//v/+//7//v//P/8//r/+//7//3//f/8//z//P/+//7/////////////////////
////AQAAAP3//P/7//z//f/+/////f/9//3//f/9//3//f/9//z//P/8//z/+//7//z/
/P/6//n/+f/5//r/+//8//3//f/8//v/+//6//r/+v/6//n/+f/5//n/+f/5//n/+f/5
//n/+f/5//n/9//3//j/+P/4//j/+P/4//j/+P/4//f/9//3//j/+P/4//j/+P/3//b/
9v/3//X/9f/1//X/9v/4//j/+P/4//j/+P/4//j/+P/2//b/9v/2//b/9v/2//b/+P/4
//j/+P/3//b/9f/0//T/9P/0//T/9f/2//f/+P/2//b/9v/2//T/9P/0//T/9f/1//X/
9f/3//v//f///wEABgAJAAsADAANAAwADgATABAADwAPABQAFwAXABQAEgARABEAEQAU
ABQAFAASABAADgAKAAgACgAKAAYAAAD5//b/9f/y//L/8f/v/+3/6//r/+v/6//o/+f/
5v/m/+b/5//n/+f/5//n/+f/5//n/+r/6v/r/+b/4//i/9//3v/Y/9H/z//V/93/4f/v
/wIAFwBAAIEAxAD7ABoBDAHpAMwArwB6ADoAFgANAAIA7v/g/97/4P/d/9v/3P/g/9//
3//e/+L/5v/j/97/3//e/9j/2v/a/9r/3P/g/+H/5f/u/+//6//p/+n/6f/q/+r/7P/s
/+3/7f/t/+3/7v/u/+7/7v/v/+//8f/x//H/8f/v/+//7//v/+//8P/w//D/7v/t/+3/
7f/w//D/8P/w//L/8//z//P/8v/x//D/7//x//H/8f/x//L/8v/z//P/9f/1//X/9f/z
//b/9v/2//f/9//2//b/9//5//n/+P/4//n/+//7//n//P/9//3///8AAAEAAgADAAMA
AwAFAAUABgAHAAgADAAMAA8ADwASABMAFAAWABQAFgAXABkAGgAcAB4AHwAfACAAIAAi
ACEAIQAhACMAJgAmACYAJwAnACgAKAAnACcAJwAnACcAJgAlACQAJAAhACAAHwAdABoA
GgAXABYAFwAVABQAEgARAA8ADQANAAkACQAIAAQABAAFAAMAAgAAAP///f/9//z/+//6
//n/+//5//n/+f/2//X/9P/0//L/8v/x//H/8//z//P/8//y//L/8v/y//L/8v/y//L/
8v/y//L/8v/0//T/9P/1//P/8//y//L/9P/0//T/8//1//b/9v/3//X/9f/1//X/9v/2
//b/9v/2//f/9//3//f/9//4//j/+P/5//n/+//7//r/+v/6//r/+v/7//v//f/9//3/
/f/7//v/+//9//3/+//7//v//f/9//3//f/9//3//f/9//v/+//7//v/+v/6//r/+v/7
//v//P/8//z/+//7//v/+f/5//n/+f/7//r/+f/5//r/+v/6//r/+f/5//n/+f/3//f/
9//3//f/9//3//f/+P/3//j/+v/4//j/+P/4//j/+P/4//j/9f/1//X/9v/2//b/9v/2
//f/9v/2//f/9//3//f/9//2//b/9v/2//b/9v/2//b/9v/2//T/9P/0//T/9v/2//b/
9v/0//T/9P/0//T/9P/0//T/9P/0//T/9P/0//T/9P/0//T/9P/0//T/9P/0//T/9P/y
//L/8v/y//T/9P/0//T/8v/y//L/8v/0//T/9P/0//T/9P/0//T/8//z//P/8//z//f/
+f/7////BAAHAAkACwANAA0AEAARAA4ADQANABAAEwATABAADAALAAsACwANAA4ADwAO
AAoACAAEAAIABAAEAAAA+v/2//T/9P/y//D/7//t/+v/6f/p/+n/6f/o/+f/5v/m/+b/
5//n/+f/5f/l/+X/5f/n/+b/5P/h/+L/4f/e/9v/2P/U/9H/z//V/9//5f/1/wgAHwBO
AJMA1AADARYBBAHjAMgApQBmACgADAADAPb/4v/Y/9j/2v/Z/9n/2v/c/93/3f/e/97/
3P/Z/9j/2f/Y/9j/2v/c/9z/2v/c/+X/6f/o/+n/6//p/+n/6f/q/+r/6v/q/+v/6//t
/+3/7v/u/+7/7v/v/+//7//v/+//7//t/+3/7f/t/+//8P/w//D/7v/t/+3/7f/w//D/
8P/w/+7/7//v/+//7//v/+//7//x//H/8f/x//D/8P/x//H/8//z//P/8//z//b/9v/2
//f/9//2//b/9//5//n/+P/6//v//f/9//v//v////////8AAAEAAgADAAMAAwAFAAkA
CgALAAwADAAMAA8ADwAQABEAEgAUABYAGAAZABsAHQAeAB8AHwAfACAAIAAiACMAIwAj
ACUAJAAkACQAJQAnACgAKAAnACcAJwAnACcAJgAlACQAJAAjACIAIQAfABwAHAAZABgA
GQAXABYAFAARAA8ADQANAAsACwAKAAYABQAFAAIAAAAAAP///f/9//z/+//6//n/+f/3
//f/9//2//X/9P/0//b/9v/1//X/8//z//P/8//y//L/8v/y//L/8v/y//L/9P/0//T/
9P/y//L/8v/z//X/9f/0//T/9P/0//T/8//z//T/9P/1//f/9//3//f/9v/2//b/9v/2
//f/9//3//n/+f/6//r/+v/7//v//f/7//r/+v/6//r/+v/7//v//f/9//3//f/9//3/
/f///////f/9//3//f/9//3//f/9//3//f/9//v/+//7//v//P/8//z//P/7//v//P/8
//z/+//7//v/+//7//v/+//7//r/+f/5//r/+v/6//r/+f/5//n/+f/5//n/+f/5//n/
+f/5//n/+f/3//f/+P/6//r/+v/6//j/+P/4//j/9//3//f/+P/4//j/+P/4//f/9v/2
//f/+f/5//n/+f/4//j/+P/4//j/+P/4//j/+P/4//j/+P/4//j/9v/2//b/9v/2//b/
9v/2//b/9v/2//b/9v/2//b/9v/2//b/9v/2//b/9v/2//b/+P/4//j/+P/2//b/9v/2
//j/+P/4//j/+P/4//j/+P/4//j/+P/4//j/+P/4//j/+P/4//j/+P/2//b/9v/2//b/
9v/2//b/+P/4//n/+f/5//n/+f/9////AQADAAgACwANAA8AEQARABQAFwAUABEAEQAU
ABcAFgASAA8ADQAPAA8AEAAQABAADgAMAAoABgAEAAYABgACAPz/9v/0//T/8v/w/+//
7f/r/+n/6f/r/+v/6v/p/+j/6P/o/+n/6f/p/+n/6f/p/+n/6f/o/+j/5//o/+f/4v/d
/9j/1v/V/9n/3//n//f/BQAaAEcAigDNAAIBHQEQAewA0wCyAHkAOAAWAA4AAwDu/97/
2v/c/9z/2f/d/+L/4v/d/9//5P/g/97/4f/e/93/3P/g/+D/3v/e/+D/4v/n/+v/7P/v
//H/8f/v/+//8P/w/+7/7v/v/+//7//v//D/8P/w//D/8f/x//H/8f/x//H/8f/x//H/
8f/z//T/9P/0//L/8f/x//H/8v/y//L/8v/w//H/8f/x//L/8//0//X/9f/1//X/9f/0
//T/9f/1//X/9f/1//X/9//6//r/+v/5//n/+P/4//n/+//7//r/+P/5//v/+//9/wAA
AQABAAMABAAFAAYACQAJAAkACwANAA4ADwAQABEAEAASABEAFAAVABYAGAAaABwAHQAf
AB4AHgAeAB0AHwAgACAAIgAlACUAJQAnACgAKAAoACkAKQAqACoAKQAnACcAJwAnACYA
JQAkACQAIQAgAB8AHQAdAB4AHAAcABkAFwAWABQAEwARAA8ADwANAA0ADAAIAAcABwAE
AAIAAgABAP/////8//v/+v/5//v/+f/5//n/+P/3//b/9v/2//b/9f/1//X/9f/1//X/
9v/2//b/9v/2//b/9v/2//T/9P/0//T/9v/2//b/9//1//X/9P/0//b/9v/2//X/8//0
//T/9f/1//X/9f/1//j/+P/4//j/+P/5//n/+f/5//n/+v/6//r/+//7//3//f/8//z/
/P/8//z//f/9//v/+//7//v//P/9//7/AQAAAP3//P/7//3//f/9//3////////////+
//3//P/7//z//P/8//z/+//7//z//P/6//n/+f/5//r/+//8//3/+//6//n/+f/6//r/
+v/6//n/+f/5//n/+f/5//n/+f/3//f/9//3//f/9f/1//b/+P/4//j/+P/6//r/+v/6
//f/9//3//j/+P/4//j/+P/1//T/9P/1//f/9//3//f/9P/0//b/9v/2//b/9//4//n/
+v/3//b/9f/0//T/9P/0//T/9v/2//b/9v/2//b/9v/2//b/9v/2//b/9P/0//T/9P/0
//T/9P/0//T/9P/0//T/9P/0//T/9P/0//T/9P/0//T/9P/0//T/9P/0//T/9P/0//T/
9P/1//X/9f/1//X/+f/7//3///8EAAcACQALAAsACwAOABEADwAPABAAFAAXABcAFAAS
ABEAEQARABIAFAAUABIAEAAMAAgABgAIAAgABAD+//j/9v/2//T/8v/x/+//7f/r/+v/
6//r/+r/6f/o/+j/6P/n/+f/5//n/+n/6f/p/+n/5v/o/+X/5P/j/+L/4f/g/9r/0//R
/9P/1f/b/+n/+v8LACwAZwCsAOcAEgEcAf8A2gC9AJQAVgAmABUACgD0/+T/4P/g/9v/
2f/e/+D/4f/j/+L/4v/m/+X/4P/b/9r/3P/e/9z/2v/e/97/3//l/+j/6//v/+3/7f/t
/+7/7v/s/+z/7f/t/+3/7f/u/+7/8P/w//H/8f/v/+//7//v/+//7//v/+//7//w//D/
8P/w/+//7//v//D/8P/w//D/8P/x//H/8f/z//P/8//z//H/8f/x//H/9P/0//X/9f/1
//X/9f/1//P/9v/2//b/9//3//b/9v/3//n/+f/4//j/+f/7//v/+//+///////9//7/
//8AAAMAAwADAAUABwAIAAkACgANAA4AEgATABEAEQARABIAFAAWABcAGQAZABoAGwAb
AB8AIAAgACIAIwAjACMAJQAkACQAJAAlACUAJgAmACUAJwAnACcAJwAmACUAJAAkACUA
JAAjACEAHgAeABsAGgAZABcAFgAUABMAEQAPAA8ADwAPAA4ACgAHAAcABAACAAIAAQD/
/////v/9//z/+//7//n/+f/5//j/9//2//b/+P/4//f/9//2//X/9P/z//T/9P/0//T/
9v/2//b/9v/2//b/9v/2//T/9P/0//X/9f/1//T/9P/2//b/9v/1//f/+P/4//n/9//3
//f/9//6//r/+v/6//j/+f/5//n/+//7//z//P/8//3//f////3//P/8//z//v/+////
/////////////////////wEAAQD////////////////////////////////////////8
//z//P/8//3//f/+//7//P/7//v/+//9//3//f/9//3//P/7//v/+v/6//r/+v/7//v/
+//7//v/+//7//v/+f/5//n/+f/7//n/+f/6//r/+v/6//r/+f/4//f/9v/2//f/+P/6
//r/+v/6//r/+f/4//j/+f/5//n/+f/5//r/+P/6//r/+v/6//r/+v/6//r/+v/6//r/
+v/6//r/+v/6//r/+v/6//r/+v/6//r/+v/6//r/+v/6//r/+v/6//r/+v/6//r/+v/6
//r/+v/6//r/+v/6//r/+v/6//r/+v/6//r/+v/6//j/+P/4//j/+P/4//j/+P/4//j/
+P/4//j/+P/4//j/+v/6//r/+v/6//r/+//7//v/+//7////AwAFAAcADAANAA8AEQAT
ABMAFgAZABYAFwAXABoAHQAcABgAFQATABUAFQAWABYAFAASABAADgAMAAoADAAMAAgA
AgD8//r/+v/4//b/9f/1//P/8f/x//H/8f/w/+//7v/u/+7/7//v/+//7//v/+//7//v
/+7/7v/v/+z/6//s/+f/4P/c/9n/2//j/+v/8f///xYANQBqAK8A7AAXAR4BBAHlAMwA
nwBeACoAFAAJAPj/5v/g/+L/4v/j/+X/5P/o/+n/5//q/+r/5P/j/+L/3//e/+D/4v/k
/+b/6P/s//H/8//0//X/8//1//X/9f/2//b/9v/2//f/9//3//f/+P/4//j/+P/5//n/
+f/5//n/+f/5//n/+f/5//f/+P/4//j/+v/5//n/+f/6//r/+v/6//r/+//7//v/+//7
//v/+//5//n/+f/5//z//P/9//3////////////8//7//f/8//7//////wAA//8BAAEA
AAACAAMABQAFAAMABgAHAAcACQAKAAsADAAPAA8ADwARABEAEgATABQAGAAYABsAGwAa
ABsAHAAeACAAIgAjACUAJQAmACcAJwAnACgAKAAqACsAKwArAC0ALgAuAC4ALwAxADIA
MgAxAC8ALwAvAC8ALgAtACwALAAtACwAKwApACYAJgAjACIAHwAdABwAGgAZABcAFQAV
ABUAFQAUABAADwAPAAwACgAIAAcABQAFAAQAAwACAAEAAQD////////+//3//P/8//7/
/v/9//3/+//7//v/+//6//r/+v/6//r/+v/6//r//P/8//z//P/6//r/+v/7//v/+//6
//r//P/8//z/+//7//z//P/9//3//f/9//3//v/+//7//v8AAAEAAQABAP////8AAAAA
AAABAAEAAwADAAIAAgACAAQABAAFAAUABAADAAIAAQADAAMAAwAFAAYABQAGAAcABgAF
AAQAAwADAAMAAwADAAMAAwADAAMAAgACAAIAAgABAAEAAgACAAIAAQABAAEA////////
//8BAAAA/////wAAAAAAAAAA/f/9//3//f/+////AAABAP/////////////9//3//v/8
//z//P/8//7//v/+//7/+//7//v//P/+//7//v/+//v/+v/6//v//f/9//3//f/+//7/
/P/8//z//P/8//z//P/8//r/+v/6//r//P/8//z//P/6//r/+v/6//r/+v/6//r/+v/6
//r/+v/6//r/+v/6//j/+P/4//j/+v/6//r/+v/5//j/9//2//j/+P/4//j/+P/4//j/
+P/4//j/+P/4//r/+v/6//r/+P/4//j/+P/2//b/9v/2//j/+P/4//j/9v/2//b/9v/4
//j/+P/4//b/9v/2//b/9//3//f/9//4//3/AAADAAUACgANAA8ADwARABEAFAAWABIA
EAAPABQAFwAXABQAEgARABEAEQAQABAAEAAOAA4ADAAIAAYABgAGAAIA/P/2//T/9P/y
//L/8f/v/+3/6f/p/+n/6f/p/+n/6f/q/+j/6f/p/+n/6f/p/+n/6f/n/+j/6P/n/+b/
5//k/9//2P/W/9X/2f/h/+n/9/8HAB4ATwCSANMABgEdAQwB6gDRAK4AbwAyABQACgD5
/+j/3v/e/9z/3P/d/9//4v/k/+X/4//k/+T/3P/V/9b/1//W/9j/3P/g/+L/5P/m/+v/
6//s/+//8f/v/+//7//w//D/8P/w//H/8f/v/+//8P/w//D/8P/x//H/8f/x//H/8f/x
//H/8f/x//P/9P/0//T/9P/z//P/8//0//T/9P/0//L/8//z//P/9f/1//X/9f/1//X/
9f/1//T/9P/1//X/9f/1//X/9f/3//r/+v/6//n/+f/4//j/+//9//3//P/+////AQAB
AAAAAgACAAEAAQACAAMABAAHAAcABwAJAAsADAANAA4AEAAQABMAEwAWABcAGAAaABgA
GgAbAB0AHQAeAB8AHwAhACIAIgAkACcAJwAnACkAKAAoACgAKQApACoAKgApACkAKQAp
ACkAKAAnACYAJgAlACQAIwAhACAAIAAdABwAGwAZABgAFgAVABMAEQARAA8ADwAOAAoA
CQAJAAYABAACAAEA/////wAA///+//3//f/7//v/+//8//v/+v/6//j/+P/3//f/9f/1
//X/9f/2//b/9v/2//b/9v/2//b/9P/0//T/9P/2//b/9v/3//f/9//2//b/9v/2//b/
9f/3//j/+P/5//n/+f/5//n/+v/6//r/+v/4//n/+f/5//n/+f/6//r//P/9//3////9
//z//P/8//7//v///////f/9//3//f/9//3//f///wEA/////////f/9//3//f/9//3/
/f/9//3//f/9//3//P/8//z//P/9//3//v/+//z/+//7//v//f/9//3//f/7//r/+f/5
//j/+P/4//j/9//3//f/9//5//n/+f/5//v/+//7//v/+f/3//f/+P/4//j/+P/4//r/
+v/6//r/+f/5//n/+v/6//r/+v/6//j/9v/1//X/9//3//f/9//2//b/9v/2//b/9v/4
//j/+P/4//b/9v/2//b/9v/2//b/9v/2//b/9v/2//b/9v/2//b/9v/2//b/9v/2//b/
9v/2//b/9v/2//b/+P/4//j/+P/3//b/9f/0//b/9v/2//b/9v/2//b/9v/2//b/9v/2
//T/9P/0//T/9P/0//T/9P/2//b/9v/2//f/9//3//f/9v/5//r/+////wQABwAJAAsA
DQANABAAEwAQAA8ADwASABUAFQASABAADwAPAA8AEgASABIAEAAPAA4ACwAKAAkACAAD
APz/9v/0//T/8v/w/+//7f/r/+n/6f/p/+n/5v/l/+T/5P/k/+X/5f/l/+X/5f/l/+X/
5//k/+b/6f/k/+H/4v/h/9z/2P/R/8n/zf/X/93/5//6/xMAPAB5AMAA+QAaARQB8QDQ
ALEAgABCABoADQAEAPD/3v/a/97/3//b/9j/3P/h/+H/4P/i/+L/3//e/+H/3v/a/9r/
2P/a/9r/2v/d/+P/5v/p/+v/6//r/+v/7P/s/+z/7P/t/+3/6//r/+z/7P/s/+z/7f/t
/+v/6//r/+v/7f/t/+3/7f/t/+7/7v/u//D/7//v/+//7//u/+3/7P/u/+//7//v/+3/
7f/t/+3/7//v/+//7//y//L/8//z//L/8f/w/+//8f/0//T/9P/z//P/8v/y//X/9//3
//b/9v/3//n/+f/3//r/+//7//n/+v/7//z/////////AQABAAIAAwAEAAgACAALAAsA
CgALAAwADgAOABAAEQATABUAFgAXABcAFwAYABgAGgAbABsAGwAdACAAIAAgACEAIAAg
AB8AHQAfAB8AHwAfACAAHwAeAB4AHQAcABsAGQAYABgAFQAUABUAEwASABAADQALAAkA
CQAHAAcABgACAAEAAQD+//z//v/9//v/+//6//n/+P/3//f/9f/1//X/8v/x//D/8P/w
//D/7//v//H/8f/x//H/8P/w//D/8P/v/+7/7f/s/+7/7v/u/+7/7v/u/+7/7//x//H/
8P/w//L/8v/y//H/8f/y//L/8//z//P/8//z//L/8v/y//L/9P/1//X/9f/3//f/+P/4
//b/9//3//n/9//2//b/9v/4//j/+f/5//n/+f/5//n/+f/5//n/+//7//n/+f/5//n/
+f/5//n/+//7//v/+//7//v/+//7//j/+P/4//j/9//3//j/+P/4//f/9//3//n/+f/5
//n/9//2//X/9f/2//b/9v/2//f/9//3//f/9//3//f/9//3//f/9//3//f/9f/1//b/
9P/0//T/9P/1//b/9//4//X/9f/1//b/9P/0//T/9P/1//T/9P/1//X/9f/1//X/9P/4
//f/9v/1//T/9P/0//T/9P/0//T/9P/0//T/9P/0//T/8v/y//L/8v/y//L/8v/y//L/
8v/y//L/8v/y//L/8v/y//L/8v/y//T/9P/0//T/8v/y//L/8v/0//T/9P/0//T/9P/0
//T/8v/y//L/8v/y//L/8v/y//P/8//z//P/8//3//n/+//9/wIABQAHAAkACwALAA4A
EQAOAA0ADQAQABMAEwAQAA4ADQANAA0AEAAQABAADgAMAAoABgAEAAYABgACAPz/9f/y
//H/7v/t/+3/7P/r/+f/5//n/+f/5v/l/+T/5P/k/+X/5f/l/+X/5f/l/+X/4//k/+b/
4//k/+P/3v/d/9z/1v/R/8//0f/Z/+H/7/8AABcARgCHAMoA+wAUAQQB4wDIAKsAcgAw
ABAABwD4/+T/2P/W/9r/2f/V/9j/3P/d/93/4P/i/97/2//c/93/2v/W/9b/2P/Y/9r/
3v/j/+f/6P/p/+n/6f/p/+n/6v/q/+z/7P/t/+3/7f/t/+7/7v/s/+z/7f/t/+//7//v
/+//7f/t/+3/7f/t/+7/7v/u/+7/7f/t/+3/7v/u/+7/7v/w//H/8f/x//H/8f/x//H/
8f/x//H/8f/w//D/8f/x//H/8f/x//H/8f/0//T/9P/1//X/9P/0//X/9//3//b/9v/3
//n/+f/7//7///////3//v///wAAAQABAAEAAwAFAAYABwAIAAoACgANAA0ADgAPABAA
EgAUABYAFwAZABcAGAAZABkAGwAcABwAHgAhACEAIQAjACQAJAAkACUAIwAkACQAIwAj
ACMAIwAjACIAIQAgACAAHwAeAB0AGwAaABoAFwAWABcAFQAUABIADwANAAsACwAJAAkA
CAAEAAMAAwAAAP7/AAD///3//f/8//v/+v/5//f/9f/1//X/9v/1//T/9P/0//T/8//z
//H/8f/x//H/8P/w//D/8P/w//D/8P/w//D/8P/w//D/8v/y//L/8//x//H/8P/w//L/
8v/y//H/8//0//T/9f/1//X/9f/1//b/9v/2//b/9v/3//f/9//1//X/9v/2//b/9//3
//n/+v/6//v//P/7//r/+v/5//v/+//7//v/+v/5//j/+f/7//n/+f/5//n/+f/5//n/
+//7//v/+//5//n/+f/5//j/+P/4//j/9//3//j/+P/4//f/9//3//f/9//3//f/9//2
//X/9f/2//b/9v/2//X/9f/1//X/9f/1//X/9f/3//f/9//3//X/8//z//T/9P/0//T/
9P/y//L/8v/y//P/8//z//T/9P/0//T/9P/z//L/8v/z//P/8//z//P/8v/y//T/9P/0
//T/8v/y//L/8v/y//L/8v/y//L/8v/y//L/8v/y//L/8v/y//L/8v/y//L/8v/y//L/
8v/y//L/8v/w//D/8P/w//D/8P/w//D/8P/w//D/8P/y//L/8v/y//D/8P/w//D/8P/w
//D/8P/w//D/8P/w//D/8P/w//D/8v/y//L/8v/w//D/8P/w//L/8v/y//L/8//0//X/
9v/5//z///8CAAYACAAKAAwADgAOAA4ADgAPABAAEQASABAADgAMAAoACwAMAA0ADgAK
AAgABgAEAAEAAAD///7/+f/2//P/8P/v/+7/7f/s/+n/6P/n/+b/5v/m/+b/5v/k/+T/
5P/k/w==
         </WaveFormData>
      </LeadData>
      <LeadData>
         <LeadByteCountTotal>10000</LeadByteCountTotal>
         <LeadTimeOffset>0</LeadTimeOffset>
         <LeadSampleCountTotal>5000</LeadSampleCountTotal>
         <LeadAmplitudeUnitsPerBit>4.88</LeadAmplitudeUnitsPerBit>
         <LeadAmplitudeUnits>��V</LeadAmplitudeUnits>
         <LeadHighLimit>2147483647</LeadHighLimit>
         <LeadLowLimit>268435456</LeadLowLimit>
         <LeadID>V1</LeadID>
         <LeadOffsetFirstSample>0</LeadOffsetFirstSample>
         <FirstSampleBaseline>0</FirstSampleBaseline>
         <LeadSampleSize>2</LeadSampleSize>
         <LeadOff>FALSE</LeadOff>
         <BaselineSway>TRUE</BaselineSway>
         <ExcessiveACNoise>FALSE</ExcessiveACNoise>
         <MuscleNoise>FALSE</MuscleNoise>
         <LeadDataCRC32>2203807744</LeadDataCRC32>
         <WaveFormData>
/P/8//z//P/8//z//P/8//v/+v/5//j/+v/6//r/+v/4//j/+P/4//b/9v/2//b/9P/0
//T/9P/0//T/9P/0//L/8v/y//L/8v/y//L/8v/y//L/8v/y//D/8P/w//D/8v/y//L/
8v/y//L/8v/y//L/8v/y//L/8//0//X/9v/5//r/+//8////AAABAAIABAAGAAgACgAN
AA4ADwAQABIAEgASABIAEAAQABAAEAAPAA4ADQAMAAoACgAKAAoACQAIAAcABgAEAAQA
BAAEAAIAAgACAAIAAAAAAAAAAAAAAAAAAAAAAAAAAAAAAAAAAAAAAAAAAAACAAIAAgAC
AAQABAAEAAQAAgACAAIAAgAEAAQABAAEAAQABAAEAAQABgAGAAYABgAGAAYABgAGAAYA
BgAGAAYABgAGAAYABgAGAAYABgAGAAYABgAGAAYABgAGAAYABgAGAAYABgAGAAgACAAI
AAgABgAGAAYABgAEAAQABAAEAAQABAAEAAQABAAEAAQABAAEAAQABAAEAAQABAAEAAQA
AgACAAIAAgACAAIAAgACAAIAAgACAAIAAgACAAIAAgACAAIAAgACAAAAAAAAAAAAAgAC
AAIAAgACAAIAAgACAAAAAAAAAAAAAgACAAIAAgACAAIAAgACAAAAAAAAAAAA/v/+//7/
/v8AAAAAAAAAAAAAAAAAAAAA/v/+//7//v8AAAAAAAAAAP7//v/+//7//v/+//7//v8A
AAAAAAAAAAAAAAAAAAAA/v/+//7//v/+//7//v/+//z//P/8//z//v/+//7//v/+//7/
/v/+//z//P/8//v/+//7//z//P/8//z//P/8//z//P/8//z//v/+//7//v/8//3///8B
AAIAAwAFAAgACAALAA0ADgAQABAAEAAQAA4ADQAMAAgAAQD7//f/9v/0//j/+f/5//j/
9//2//X/9P/0//T/9P/3//f/9//3//n/+f/5//f/9v/2//X/9P/0//T/9P/y//L/8//0
//T/9P/z//P/8//x//H/8f/x//T/9//7/wIACwASABoAJAAzAFAAdACQAJ8AnwCRAHIA
QQAEAMf/mf99/2z/av9//6X/zv/0/xAAKABDAFcAZABvAIEAlQCnALkAywDRANEA1wDY
AM0AtQCjAJIAdwBVADYAIQAXABQADgABAP3///8BAAMAAwACAAEAAAD//////v/+//3/
+//6//r/+v/6//r/+v/7//n/+f/5//n/+f/4//j/+P/5//n/+f/5//z//P/8//z/+//6
//n/+P/5//n/+f/5//n/+f/5//n/+f/4//f/9//2//b/9v/2//X/9f/0//T/9v/2//X/
9f/0//T/8v/y//H/8P/v/+z/7v/u/+7/7v/u/+3/7f/t/+n/6f/p/+n/6f/p/+f/5//p
/+n/5//m/+T/5P/k/+L/4v/i/+L/4f/f/9//3//f/+H/4P/g/+D/4P/g/+D/4P/e/97/
3v/e/97/3v/e/97/3v/f/9//3//f/9//4f/j/+L/4//l/+j/6P/q/+z/7v/w//P/9P/2
//r/+//8//3//v/+//7//v/+///////9//3//P/8//v//P/7//r/+v/5//j/9//2//P/
8v/y//P/9f/z//L/8f/x//L/8v/y/+7/7v/v/+//7//v/+//7//x//H/8v/y//D/8P/w
//D/8P/w//H/8f/z//P/8//0//L/8v/y//L/9P/1//X/9f/0//P/8v/x//H/8v/y//L/
8v/y//L/8v/y//L/8v/y//L/8v/y//P/8//y//L/8v/y//L/8v/y//L/8v/y//L/8v/x
//H/8v/y//H/8f/x/+//7//v/+//7//v/+//7//v/+//7//v//H/8P/w//D/7v/u/+7/
7v/u/+7/7v/u/+7/7v/u/+7/7P/r/+v/6//r/+v/6//r/+z/7P/s/+z/6v/r/+v/6v/s
/+z/7P/s/+z/7P/s/+z/7P/s/+z/7P/q/+n/6f/q/+r/6f/p/+n/6f/p/+r/6v/q/+n/
6f/p/+n/6f/p/+r/6v/q/+r/6v/q/+r/6v/q/+r/6v/o/+j/6P/o/+j/6P/o/+j/6f/q
/+v/7P/r/+r/6f/o/+j/5//n/+f/6v/q/+r/6v/o/+j/6P/o/+j/6P/o/+j/6P/o/+j/
6f/t/+//8P/x//P/9v/4//v//f/+//7//v/8//z/+v/5//r/9v/v/+n/4//i/+L/5v/p
/+n/6P/n/+T/4//i/+L/5P/k/+X/5f/k/+P/5P/j/+X/4//i/+L/4//i/+L/4v/i/+D/
4P/h/+D/4P/g/9//3//f/9//3//h/+H/4v/l/+v/8v/5/wAACAASACEAPABgAH4AjQCP
AIUAagA7AAAAwf+N/23/WP9U/2f/i/+4/+L//v8UAC8ARwBUAF8AcQCHAJUApwC/AMcA
wQDBAMQAvwCpAJMAhABpAEUAKgATAAUABAD+//H/6//x//X/9f/z//T/8//y//H/8f/w
//D/7//t/+z/7P/s/+r/6v/q/+v/7f/t/+3/7f/v/+7/7v/u/+3/7f/t/+3/7P/s/+z/
7P/u/+7/7v/u/+3/7f/t/+3/7f/t/+3/7f/t/+z/6//r/+z/7P/s/+z/6//r/+r/6v/q
/+r/6f/p/+r/6v/o/+j/6P/o/+j/5v/m/+b/5v/m/+T/4//j/+P/4v/j/+T/5f/j/+P/
4f/h/+H/4f/f/97/3v/e/97/3P/c/9z/3P/b/9v/2//b/9v/2//a/9r/2v/a/9r/2v/a
/9z/3P/c/9z/3P/c/9z/3P/c/93/3f/d/9//3//h/+P/5P/l/+f/6v/s/+7/8P/y//L/
9f/2//j/+v/7//z//f/+//7//v/+//z//f/9//v//f/8//z/+//6//n/+P/4//f/9v/1
//T/8//y//L/8//z//H/8P/v/+//8P/w//D/8P/w//H/8f/x//H/8f/x/+//7//w//D/
8P/w//D/8P/y//L/8//z//H/8f/x//L/8v/y//L/8v/0//X/9f/1//X/9f/1//X/9f/2
//b/9v/4//j/+P/4//b/9v/2//b/9v/2//b/9//3//b/9v/2//b/9v/2//b/9v/2//b/
9v/4//f/9//4//b/9f/1//X/9f/1//X/9f/1//X/9f/1//X/9f/1//X/9//2//b/9v/2
//b/9v/2//b/9v/2//b/9v/2//b/9v/2//X/9f/1//X/9f/1//X/9P/0//T/9P/0//X/
9f/0//T/9P/0//T/9P/0//T/9P/0//T/9P/0//b/9f/1//b/9v/1//X/9f/z//P/9P/0
//b/9f/1//X/8//z//P/9P/2//b/9v/2//b/9v/2//b/9v/2//T/9P/0//T/9P/0//T/
9P/0//T/9P/0//T/9P/0//T/9P/0//T/9P/0//T/9P/0//b/9v/2//b/9P/0//T/9P/0
//T/9P/0//b/9f/1//X/9v/2//b/9v/2//b/9v/2//b/9v/2//b/9P/0//T/9f/3//n/
+v/7////AgAEAAcABwAIAAgACAAKAAoACAAHAAYAAgD7//X/7//u/+7/8v/1//X/9P/z
//L/8f/w//D/8P/w//H/8f/z//P/9f/1//P/8f/w//D/7//u/+7/7v/w/+7/7v/v/+7/
7v/u/+3/7f/t/+3/7f/v/+//8P/z//v/AgAHAA4AGAAiADMAUgB2AJIAnwChAJEAbgA7
AAAAwf+T/3v/bv9u/4n/s//g/wIAGgAyAEsAXwBoAHUAiQCbAKsAvwDNAMsAxwDJAMQA
rwCZAIsAdgBZADsAJAAXABEADAACAPv//f///wMAAwADAAAA///+//3////+//7//f/9
//z//P/8//z//P/8//3//f/9//3//f/9//z//P/8/////////////v/+//7//v8AAAAA
AAAAAP////////////////////////7//f/9//7//v/+//7//f/9//z//P/+//7//f/9
//z//P/6//r//P/8//z/+v/6//r/+v/6//r/+f/5//n/9//3//f/9//3//f/9f/1//X/
9f/z//L/8v/y//L/8P/w//D/8P/v/+//7//v/+//7//u/+7/7v/u/+7/7v/u/+7/7v/u
/+7/8P/w//D/8P/w//H/8f/x//H/8f/z//X/+P/5//v//v8AAAIABAAGAAYACQAKAAwA
DgAPABAAEQAQABAAEAAQABAAEQARAA8ADwAOAA4ADQAMAAsACgAKAAkACAAHAAYABQAE
AAQABQADAAEAAAD/////AAAAAAAAAAAAAAEAAQABAAEAAQABAAEAAQACAAIAAgACAAIA
AgACAAIAAwADAAMAAwADAAQABAAEAAQABAAEAAUABQAFAAUABQAFAAUABQAGAAYABgAE
AAQABAAEAAYABgAGAAYABgAGAAYABwAHAAYABgAGAAYABgAGAAYABgAGAAYABgAGAAUA
BQAGAAYABQAFAAUABwAHAAcABwAHAAcABwAHAAcABwAHAAcABQAEAAQABAAEAAQABAAE
AAQABAAEAAQABAAEAAQABAAEAAMAAwADAAMAAwADAAMAAgACAAIAAgACAAMAAwACAAIA
AgACAAIAAgACAAIAAgACAAIAAgACAAIAAQABAAIAAgABAAEAAQABAAEAAgACAAQAAwAD
AAMAAwADAAMABAAEAAQAAgACAAIAAgACAAIAAgACAAAAAAAAAAAAAgACAAIAAgACAAIA
AgACAAIAAgACAAIAAgACAAIAAgACAAIAAgACAAIAAgACAAIAAgACAAIAAgACAAIAAgAC
AAIAAgACAAIAAAAAAAAAAAACAAIAAgACAAAAAAAAAP//AQABAAIAAgAAAAAAAAAAAAAA
AAAAAAAAAgACAAIAAgACAAMABQAHAAgACQALAA4AEAATABUAFgAWABYAFgAWABIAEQAQ
AAwAAwD9//n/+P/5//7/AAABAAAA///+//3/+v/6//r/+v/9//3//f/9//////////3/
+v/6//n/+P/4//j/+P/2//j/+f/6//r/+v/5//n/+f/5//n/+f/5//z/AwALABIAFwAe
ACoAOABTAHgAlACiAKUAmwB9AE4AFQDY/6f/i/95/3b/iv+z/9//BAAcADQATABhAGsA
dgCJAJ8ArwDFANkA1wDRANcA1wDGAK0AmwCHAGwATQA1ACQAHQAZAA4AAgABAAcACQAJ
AAkACQAIAAcABgAFAAMAAgACAAEAAQAAAAAAAAACAAIAAgADAAMAAwADAAMAAgAAAP//
/v8BAAEAAQABAAQABAAEAAQAAgACAAIAAgD//////////wEAAQABAAEAAQAAAP/////+
//7//v/+///////+//7//P/8//v/+//8//z/+v/6//z//P/8//r/+P/4//j/+P/4//f/
9//3//f/9//3//f/9f/1//P/8//z//P/8f/w/+7/7v/u/+z/7P/s/+z/6//r/+v/6//r
/+v/6v/q/+r/6v/q/+r/6v/o/+j/6P/o/+j/6P/o/+j/6P/p/+n/6f/r/+v/7f/v/+7/
7//x//T/9v/4//r//P/8////AAACAAQABQAGAAcACgAKAAoACgAIAAkACQAHAAcABgAG
AAUABAADAAIAAgD///7//f/8//3//P/8//3/+//5//j/9//3//j/+P/4//b/9v/3//f/
+f/5//n/+f/3//f/+P/4//j/+P/4//j/+P/4//n/+f/5//n/+f/6//r/+v/6//r/+P/5
//n/+f/7//v/+//7//n/+v/6//r//P/8//z//P/8//z//P/8//r/+v/6//v//f/8//z/
/P/8//z//P/8//v/+v/5//j/+f/5//r//P/6//n/+f/5//n/+f/5//n/+f/5//n/+f/5
//n/+f/5//n/+P/4//j/9v/2//b/9v/2//b/9v/2//j/+P/4//j/9v/1//X/9f/1//X/
9f/1//T/9P/0//T/9P/1//X/9P/0//T/9P/0//T/9P/0//T/9P/0//T/9P/0//P/8//0
//T/8//z//P/8//z//T/9P/y//H/8f/x//H/8f/x//L/8P/y//L/8v/y//L/8v/y//L/
8v/y//L/8v/y//L/8v/y//L/8P/w//D/8P/y//L/8v/y//D/8P/w//D/8P/w//D/8P/w
//D/8P/w//D/8P/w//D/8P/w//D/8P/v/+//7//w//D/8P/w//D/8P/w//D/8P/w//D/
8P/w/+7/7v/v//H/8//0//X/9//6//z///8BAAIAAgACAAIABAACAAEAAAD+//f/8f/t
/+r/6v/u/+//7//u/+3/7P/p/+j/6P/o/+r/6//r/+v/6f/r/+v/6//r/+r/6v/p/+b/
5v/m/+b/5P/k/+X/5v/m/+b/5f/l/+f/5//n/+f/5f/m/+f/7f/0//n/AAAIABAAHQAy
AFQAdgCNAJcAkQB8AFUAHgDd/6P/ff9m/1j/X/97/6T/0v/4/w4AJQA/AFQAXQBrAH0A
kQCjALkAyQDJAMcAzADLALkAoQCMAHkAXQA8AB8ADQAIAAYA+//x//H/9//5//n/+P/3
//b/9f/z//L/8v/x/+//7v/u/+7/8P/w//D/8f/x//H/8f/x//H/8P/w//D/7//v/+//
7//w//D/8P/w//L/8v/y//L/7//v/+//7//v/+//7//v/+//7v/t/+3/7v/u/+7/7v/t
/+3/7P/s/+z/7P/r/+v/7v/u/+z/7P/q/+r/6v/o/+b/5v/m/+b/6P/n/+f/5//l/+X/
5f/l/+P/4//h/+H/4f/h/9//3v/g/+D/4P/e/9z/3P/c/9v/3f/d/93/3f/b/9r/2v/a
/9z/3P/c/9z/3P/c/9z/3P/a/9r/2v/a/9r/2//b/9v/3f/d/9//4f/i/+P/5f/o/+r/
7P/u//D/8P/z//T/9v/4//n/+v/7//7//v/+//7//v///////f/7//r/+v/5//j/9//2
//b/9//2//X/9P/z//L/8v/z//P/8f/w/+//7//w//D/8P/s/+z/7f/t/+//7//v/+//
7//v//D/8P/w//D/8P/w/+7/7v/v/+//7//v/+//8P/y//L/8v/y//L/8//z//P/8f/x
//H/8f/z//T/9P/0//L/8v/y//L/8v/y//L/8v/0//T/9P/1//P/8v/y//L/9P/0//T/
9P/0//T/9P/0//L/8f/x//L/8v/x//H/8f/z//P/8//z//P/8//z//P/8//z//P/8//z
//L/8v/y//T/9P/0//T/8v/y//L/8v/y//L/8v/y//L/8f/x//H/8f/x//H/8f/y//L/
8v/y//D/8f/x//D/8P/w//D/8P/w//D/8P/w//D/8P/w//D/8P/v/+//8P/w/+//7//v
//H/8f/y//L/8P/v/+//7//x//H/8f/y//L/8P/y//L/8v/y//D/8P/w//D/8v/y//L/
8v/w//D/8P/w//D/8P/w//D/8P/w//D/8P/w//D/8P/w//D/8P/w//D/8P/w//D/8P/y
//L/8v/y//L/8v/y//L/8v/y//L/8v/y//L/8v/y//D/8P/w//D/8P/w//D/7//v/+//
8P/w//D/8P/w//D/8v/y//L/8v/y//L/8v/y//L/8//1//f/+P/5//v//v8CAAUABwAI
AAYABgAGAAYABAADAAIA/v/3//H/7f/s/+7/8v/z//P/8P/v/+7/7f/u/+7/7v/u/+//
7//v/+//7//v/+//7f/s/+z/6//q/+z/7P/s/+r/6v/r/+z/7P/s/+v/6//r/+v/6//r
/+v/7v/z//n/AgAJAA4AGAAmADkAWgCAAJYAnQCXAIcAYgArAOz/sf+L/3X/aP9w/5H/
vf/o/wgAHgA2AE0AXQBmAHcAiwCdALEAxQDNAMcAxwDLAMAApwCTAIUAbABNADEAHAAR
AA8ACAD+//n//f////////////7//f/8//v/+//6//r/+f/7//r/+v/6//r/+v/6//v/
+//7//v/+//9//z//P/8//3//f/9//3//P/8//z//P/+//7//v/+//3//f/9//3/////
///////9//z/+//7//7//v/+//7///////7//v/8//z/+//7//7//v/8//z/+v/6//r/
+P/6//r/+v/6//r/+f/5//n/+f/5//n/+f/5//n/9//3//f/9//1//T/9P/0//T/8v/y
//L/8v/x//P/8//z//P/8f/w//D/8P/y//L/8v/y//L/8v/y//L/8v/y//L/8v/0//X/
9f/1//X/9f/3//n/+v/7//3/AAAEAAYACAAKAAoADQAOABAAEQARABEAEQAUABQAFAAU
ABIAEwATABEAEwASABIAEQAQAA8ADgAOAAsACgAJAAgACQAIAAgACQAHAAUABAADAAUA
BgAGAAYAAgACAAMAAwADAAMAAwADAAUABQAGAAYACAAIAAgACAAGAAYABwAHAAcABwAH
AAgACAAIAAgACAAIAAkACQAJAAsACwALAAsACwAMAAwADAAMAAwADAAMAAwADAAMAAwA
DAAMAAwADQANAAwADAAMAAwADAAMAAwACgAKAAoACgAKAAkACQAKAAwACwALAAsACQAJ
AAkACQAJAAkACQAJAAkACQAJAAkACwAKAAoACgAKAAoACgAKAAoACgAKAAoACAAIAAgA
CAAIAAcABwAHAAkACQAJAAkACAAIAAgACAAKAAsACwAKAAgACAAIAAgACAAIAAgACAAG
AAYABgAGAAgABwAHAAgACAAHAAcABwAHAAcACAAIAAgABwAHAAcABwAHAAcACAAIAAgA
BgAGAAYABgAGAAYABgAGAAgACAAIAAgACAAIAAgACAAGAAYABgAGAAgACAAIAAgABgAG
AAYABgAIAAgACAAIAAYABgAGAAYACAAIAAgACAAGAAYABgAGAAYABgAGAAYACAAIAAgA
CAAIAAgACAAIAAgACAAIAAgACAAIAAgACAAIAAgACAAIAAgABwAHAAcABgAGAAYABgAI
AAgACAAIAAYABgAGAAYACAAIAAgACQALAA0ADgAPABEAFAAWABkAGwAcABwAHAAcABwA
GgAZABUAEAAIAAEAAAAAAAEABgAFAAUABAADAAQAAwACAAIAAgACAAMAAwADAAMABQAF
AAMAAQAAAAAA///+//7//v8AAP7//v////7//v/+//3//////////////wEABAAJABEA
GAAhACgAMgBCAF0AggCcAKwAqwCdAH8ATgARANb/q/+R/4H/gP+a/8P/6/8QACoAQABW
AGkAdwCCAJEApQC3AMkA2QDZANUA2QDVAMIAqwCZAIUAagBNADUAJAAhAB8AFAAKAAsA
DwARABMAEwAPAA4ADQAMAAsADQAMAAwACwAJAAgACAAIAAgACAAIAAkACwALAAsACwAL
AAoACgAKAAsACwALAAsACgAKAAoACgAMAAwADAAMAAsACwALAAsACwALAAsACwALAAoA
CQAJAAgACAAIAAgACQAJAAgACAAKAAoACQAJAAkACAAFAAQABgAGAAYABAAEAAQABAAE
AAQAAwADAAMAAQABAAEAAQD//////f/9///////9//z/+v/6//r/+P/4//j/+P/3//n/
+f/5//n/+f/4//j/+P/2//b/9v/2//b/9v/2//b/9v/2//b/9v/2//f/9//3//f/9//5
//v/+v/7//3/AAACAAQABgAIAAgACwAMAA4AEAARABIAEwAUABQAFAAUABQAFQAVABMA
EwASABIAEQAOAA0ADAAMAAkACAAHAAYABwAGAAYABwAJAAcABgAFAAMABAAEAAQAAgAC
AAMAAwADAAMAAwADAAUABQAGAAYABQAEAAMAAgAEAAQABQAFAAUABQAFAAYABgAGAAYA
BgAIAAkACQAJAAkACQAJAAkABwAIAAgACAAKAAoACgAKAAkACAAHAAYACAAIAAgACQAJ
AAgACAAIAAgACAAIAAgACAAIAAgACAAIAAcABwAIAAgABwAHAAcABQAFAAUABQAHAAcA
BwAHAAUABQAFAAUABQAEAAQABAAEAAQABAAEAAQABAAEAAQABAAEAAQABAAGAAUABQAF
AAUABQAFAAUAAgACAAIAAgACAAMAAwACAAQABAAEAAQAAgACAAIAAgACAAIAAgACAAIA
AQABAAIAAgABAAEAAQADAAMABAAEAAMAAQAAAP//AQABAAEAAgAAAAAAAAAAAAAAAAAA
AAAAAAAAAAAAAAAAAAAAAAAAAAAAAAACAAIAAgACAAAAAAAAAAAAAAAAAAAAAAACAAIA
AgACAAAAAAAAAAAAAAAAAAAAAAD+//7//v/+/wAAAAAAAAAAAAAAAAAAAAD+//3//f/9
/wAAAAAAAAAA/v/+//7//v8AAAAAAAAAAAAAAAAAAAEAAQADAAQABQAHAAoADAAPABMA
FAAUABQAFAAUABIAEQASAA4ABwABAP3//P/8/wAA//////7//f/6//n/+P/4//j/+P/5
//n/+f/5//v/+//7//n/+P/4//f/9v/2//b/9v/0//T/9f/0//T/9P/z//X/9f/1//X/
9//3//b/+f///wYADQAUABwAJgAzAEoAcACOAJ8AowCbAIAAUQAUANX/o/+D/3D/aP93
/5n/wv/s/wwAJAA/AFcAZABvAIEAlwCpALkAzQDbANsA2wDiANsAxQCvAKIAiQBnAEYA
KwAbABgAFAAJAAEAAwAFAAcABwAEAAMAAgABAAEAAAAAAP/////+//7//v/+//7//v//
//3//f/9//3////+//7//v/9//3//f/9/wAAAAAAAAAA/f/8//v/+v/7//v/+//7//n/
+f/5//n/+v/6//r/+//6//r/+v/6//n/+f/4//j/+P/4//f/9//2//b/9P/0//b/9v/2
//T/9P/0//T/9P/y//H/8f/x/+//7//v/+//7f/t/+v/6//r/+v/6f/o/+r/6v/q/+j/
6P/o/+j/5//l/+X/5f/l/+X/5P/k/+T/4v/i/+L/4v/k/+T/5P/k/+T/5P/k/+T/5P/l
/+X/5f/j/+P/5f/n/+j/6f/r/+7/7v/w//L/9P/2//n/+v/8//7///8AAAEAAgACAAIA
AgAEAAUABQADAAMAAgACAAEAAgABAAAAAAD///7//f/8//v/+v/6//v/+f/3//b/9f/1
//b/9v/2//b/9v/3//f/9//3//f/9//1//X/9v/2//j/+P/4//j/+P/4//n/+f/5//n/
+f/6//r/+v/6//r/+P/5//n/+f/5//n/+f/5//f/+P/4//j/+P/4//j/+P/6//r/+v/6
//r/+v/6//v/+f/4//j/+P/6//r/+v/6//r/+v/6//r/+v/5//n/+v/4//f/9//3//n/
+f/5//n/+f/5//n/+f/5//n/+f/5//n/+P/4//j/+P/4//j/+P/4//j/+P/4//j/+P/4
//j/+P/3//f/9//1//X/9f/1//b/9v/2//b/9v/3//f/9v/2//b/9v/2//b/9v/2//b/
9P/0//T/9P/2//X/9f/2//b/9f/1//X/9//3//j/+P/2//X/9f/1//f/9//3//j/9v/4
//b/9v/2//b/9P/0//T/9P/0//T/9P/0//b/9v/2//b/9v/2//b/9v/2//b/9v/2//j/
+P/4//j/9v/2//b/9v/2//b/9v/2//j/+P/4//j/+P/4//j/+P/4//f/9//3//j/+P/4
//j/+P/4//j/+P/4//j/+P/4//j/+P/4//n/+//9//7///8BAAQABgAJAAsADAAMAAwA
DgAOAAwACwAIAAQA/f/3//P/8v/y//b/+f/5//j/9//0//P/8v/y//L/8v/z//P/8f/x
//P/8//1//P/8v/y//H/8P/w//D/8P/u/+7/7//w//D/8P/v//H/8f/x//H/7//x//L/
9////wQACQAQABwAJAAzAE4AcgCQAJ8AoQCVAHYARQAKAMv/m/99/2z/bP+B/6n/1P/6
/xYALgBHAF0AagB1AIcAmwCpAL0A0QDTAM0A0QDQAMEAqQCXAIYAZwBHACwAGwAVABIA
CAD///3/AQAFAAUABQACAAEAAAD//wEAAAAAAP/////+//7//v/+//7//v//////////
///////+//7//v///////////wAAAAAAAAAAAAAAAAAAAAABAAEAAQABAAEAAQABAAEA
AQAAAP////8AAAAAAAAAAP/////+//7//v/+//3//f/+//7//P/8//z//P/8//r//P/8
//z//P/8//v/+//7//n/+f/5//n/+f/5//f/9//3//f/9f/0//T/9P/0//L/9P/0//T/
8//z//P/8//z//P/8v/y//L/9P/0//T/9P/0//T/9P/0//b/9v/2//b/9P/1//X/9f/1
//X/9//5//r/+//9/wAAAgAEAAYACAAIAAsADAAOABAAEQASABMAFAAUABQAFAAUABUA
FQATABEAEAAQAA8ADgANAAwADAALAAoACQAIAAcABgAGAAcABwAFAAQAAwADAAQABAAE
AAIAAgADAAMAAwADAAMAAwADAAMABAAEAAQABAAEAAQABgAGAAcABwAHAAcABwAIAAgA
CAAIAAgABgAHAAcABwAJAAkACQAJAAkACgAKAAoACgAKAAoACgAIAAgACAAIAAgACAAI
AAkACgAKAAsADAALAAoACQAIAAoACgAKAAoACgAJAAkACgAKAAkACQAJAAsACwALAAsA
CwALAAsACwAJAAkACQAJAAsACgAKAAoACAAIAAgACAAIAAgACAAIAAgACAAIAAgACgAJ
AAkACQAHAAcABwAHAAgACAAIAAgACAAJAAkACAAKAAoACgAKAAgACAAIAAgACAAIAAgA
CAAKAAkACQAKAAoACQAJAAkACQAJAAoACgAIAAcABwAHAAkACQAJAAoACgAKAAoACgAK
AAoACgAKAAoACgAKAAoACgAKAAoACgAKAAoACgAKAAoACgAKAAoACgAKAAoACgAKAAoA
CgAKAAoACgAMAAwADAAMAAoACgAKAAoACgAKAAoACgAKAAoACgAKAAoACgAKAAoACgAK
AAoACgAMAAwADAAMAAwADAAMAAwADAAMAAwADAAMAAwADAAMAAwADAAMAAwADQAOAA8A
EAAUABYAGAAaAB0AHgAfACAAIAAgACAAIAAcABoAGAAWABEADgALAAgACwAMAA0ADgAL
AAoACQAIAAgACAAIAAgACgAKAAoACgAKAAoACgAKAAkACAAHAAYABgAGAAYABgAGAAYA
BgAGAA==
         </WaveFormData>
      </LeadData>
      <LeadData>
         <LeadByteCountTotal>10000</LeadByteCountTotal>
         <LeadTimeOffset>0</LeadTimeOffset>
         <LeadSampleCountTotal>5000</LeadSampleCountTotal>
         <LeadAmplitudeUnitsPerBit>4.88</LeadAmplitudeUnitsPerBit>
         <LeadAmplitudeUnits>��V</LeadAmplitudeUnits>
         <LeadHighLimit>2147483647</LeadHighLimit>
         <LeadLowLimit>268435456</LeadLowLimit>
         <LeadID>V2</LeadID>
         <LeadOffsetFirstSample>0</LeadOffsetFirstSample>
         <FirstSampleBaseline>0</FirstSampleBaseline>
         <LeadSampleSize>2</LeadSampleSize>
         <LeadOff>FALSE</LeadOff>
         <BaselineSway>TRUE</BaselineSway>
         <ExcessiveACNoise>FALSE</ExcessiveACNoise>
         <MuscleNoise>FALSE</MuscleNoise>
         <LeadDataCRC32>467370275</LeadDataCRC32>
         <WaveFormData>
EAAQABAAEAARABIAEwAUABUAFgAXABgAGwAcAB0AHgAhACIAIwAkACcAKAApACoALAAu
ADAAMgA0ADYAOAA6ADsAPAA9AD4AQQBCAEMARABFAEYARwBIAEgASABIAEgASgBKAEoA
SgBKAEoASgBKAEgASABIAEgARgBGAEYARgBEAEQARABEAEEAQAA/AD4APAA6ADgANgAz
ADAALQAqACcAJAAhAB4AGwAYABUAEgAPAAwACQAGAAIAAAD+//z/+f/4//f/9v/z//L/
8f/w/+7/7v/u/+7/7P/s/+z/7P/q/+r/6v/q/+r/6v/q/+r/7P/s/+z/7P/u/+7/7v/u
/+7/7v/u/+7/8P/w//D/8P/y//L/8v/y//L/8v/y//L/9P/0//T/9P/2//b/9v/2//j/
+P/4//j/+v/6//r/+v/6//r/+v/6//r/+v/6//r/+v/6//r/+v/8//z//P/8//z//P/8
//z/+v/6//r/+v/6//r/+v/6//j/+P/4//j/9v/2//b/9v/2//b/9v/2//b/9v/2//b/
9P/0//T/9P/y//L/8v/y//L/8v/y//L/8P/w//D/8P/w//D/8P/w/+7/7v/u/+7/7v/u
/+7/7v/u/+7/7v/u/+7/7v/u/+7/7P/s/+z/7P/s/+z/7P/s/+7/7v/u/+7/7P/s/+z/
7P/s/+z/7P/s/+z/7P/s/+z/7P/s/+z/7P/s/+z/7P/s/+r/6v/q/+r/6v/q/+r/6v/s
/+z/7P/s/+z/7P/s/+z/7P/s/+z/7P/q/+r/6v/q/+r/6v/q/+r/6v/q/+r/6v/q/+r/
6v/q/+z/7P/s/+z/7P/s/+z/7P/q/+r/6v/q/+r/6v/q/+r/6v/q/+r/6v/q/+r/7P/u
/+//8P/z//X/9//5//n/+v/7//z//P/6//f/9//1//T/8f/w//D/8P/y//P/8//z//H/
8f/x//H/8P/v/+//7v/v/+z/6f/o/+j/6P/n/+X/4//h/+D/3//f/9//3//e/9z/3P/c
/9z/3v/e/9//3//f/+D/4P/g/+D/4//n/+z/8v/4/wEAEQAqAFIAgACnANUAAQEhASMB
AQG/AHAANgAZABEAEwAUAB0AKwATAN//w//J/8r/wf+7/8X/1P/Y/9v/4v/i/9v/1f/U
/9H/y//L/83/yv/H/8X/yP/K/87/0//c/+T/7P/w//L/9f/1//X/9f/2//f/9//3//j/
+P/4//n/+f/4//j/+v/6//v/+//7//v/+//7//v//P/9//3//f/+//7/////////AAAA
AAAAAAABAAEAAQACAAIABAAEAAQABQAFAAUABgAGAAcABwAIAAgACAAIAAoACgALAAwA
DQAOAA8ADwAQAA8AEAARABIAFQAXABgAGQAbABwAHQAfAB4AHwAhACQAJAAmACcAKQAs
AC4ALgAxADMAMwA1ADcAOQA5ADsAPAA+AD8AQQBCAEMARABFAEUARgBHAEcARwBFAEUA
RgBGAEYARQBFAEUARQBEAEMAQwBCAEIAQgBCAEEAQAA/AD4APgA8ADsAOQA3ADUAMwAx
AC8ALQAqACgAJQAhAB4AGwAYABUAEgAPAAwACQAGAAMAAAD+//v/+v/4//b/9P/z/+//
7f/t/+z/6//r/+r/6f/p/+n/6f/n/+f/5//n/+f/5//n/+f/5//n/+j/6P/o/+j/6P/o
/+n/6f/p/+n/6//r/+v/6//r/+z/7P/s/+3/7//w//D/8P/v/+//7//w//H/8f/x//L/
9P/0//X/9f/z//T/9P/0//X/9f/2//b/9v/2//b/9//3//f/9//3//f/9//3//f/9//2
//b/9v/2//b/9v/1//X/9f/1//T/8v/y//L/8v/y//L/8v/y//D/7//v/+//7f/t/+3/
7f/t/+3/7P/s/+r/6v/q/+n/6f/o/+j/6P/q/+j/6P/o/+j/6P/o/+j/5v/m/+b/5f/l
/+X/5f/l/+X/5f/k/+T/5P/k/+P/4//j/+P/5P/k/+P/4v/i/+L/4v/i/+L/4v/h/+H/
4f/h/+H/4f/h/+L/4//i/+L/4v/i/+L/4v/i/+L/4v/i/+L/4v/i/+L/4v/i/+L/4v/i
/+L/4v/g/+D/4P/g/+D/4P/g/+D/4v/i/+L/4v/g/+D/4P/g/+D/4P/g/+D/4P/g/+D/
4P/i/+T/5f/m/+n/6//t/+//7//w//H/8v/w/+7/6//r/+v/6v/n/+b/5v/m/+j/6f/p
/+n/6f/p/+n/6f/o/+f/5//m/+X/4v/d/9z/3P/c/93/2//Z/9f/1v/V/9X/1f/T/9L/
0v/S/9T/1P/U/9T/1f/V/9X/1v/U/9T/1P/X/93/4v/m/+z/9/8HAB4ARAByAJ0AyQD7
AB8BJwEJAcsAdAAsAAUA+f/9//r///8RAAcA1f+1/7n/vP+z/6//uf/G/8z/0f/a/9z/
0//L/8r/yf/F/8P/x//E/73/u/++/8D/xP/L/9L/2v/k/+b/6P/p/+n/6f/p/+r/6//r
/+v/7P/s/+z/7f/t/+z/7P/u/+7/7//v/+//7//x//H/8f/y//P/8//z//T/8v/z//P/
8//0//T/9P/0//X/9f/1//b/9P/2//b/9v/5//n/+f/6//r/+//7//z//v/+//7/AAD+
////AAABAAQABQAFAAYABwAIAAkACgALAA0ADgAPABEAEgATABUAFgAXABkAHAAcAB4A
HwAhACQAJgAmACkALQAtAC8AMQAzADMANQA2ADgAOQA7ADwAPQA+AD8APwBAAEEAQQBB
AEEAQQBCAEIAQgBBAEEAQQBBAEAAPwA/AEAAQABAAEAAPwA+AD0APAA6ADgANwA1ADMA
MQAvAC0AKQAnACQAIgAfABsAGAAVABAADQAKAAcABgADAAAA/f/6//j/9f/0//L/8P/u
/+3/6//p/+n/6P/n/+f/5v/l/+X/5f/l/+P/5f/l/+X/5f/j/+P/4//j/+P/5P/k/+T/
5P/k/+T/5f/n/+f/5//p/+f/5//n/+f/6P/o/+j/6f/p/+r/6v/q/+v/6//r/+z/7f/t
/+3/7v/w//D/8f/x//H/8v/y//L/8//z//T/9P/0//T/9P/1//X/9f/1//X/9f/1//X/
9f/z//L/8v/y//T/9P/0//P/8//z//P/8v/y//L/8v/y//D/8P/w//D/8P/v/+//7//t
/+3/7f/t/+3/7f/s/+z/7P/s/+z/6//r/+r/6v/q/+r/6P/o/+j/6P/o/+j/6P/o/+j/
6P/n/+f/5//n/+f/5//n/+b/5v/m/+b/5f/l/+X/5f/m/+b/5f/k/+T/5P/k/+T/5P/k
/+P/4//j/+P/4//j/+P/5P/j/+T/5P/k/+T/5P/k/+T/5P/k/+L/4v/i/+L/5P/k/+T/
5P/i/+L/4v/i/+L/4v/i/+L/4v/i/+L/4v/i/+L/4v/i/+L/4v/i/+L/4v/i/+L/4v/i
/+L/4v/i/+L/4v/i/+L/4v/i/+L/4v/i/+L/4v/i/+L/4v/i/+L/4v/i/+L/4v/k/+b/
5//o/+v/7f/v//H/8f/y//P/9P/0//L/7//v/+//7v/r/+r/6P/o/+r/6//r/+v/6//r
/+v/6//q/+n/6//q/+n/5v/j/+L/4v/i/+H/3//d/9v/2P/X/9f/1//X/9b/1v/W/9j/
2P/Y/9j/1//X/9f/2P/Y/9r/2v/d/+P/5v/q//D/+/8LACQATAB6AKMA0wAHASkBKQEF
AcUAdAA2AB0AGwAdAB4AKQAtAAMAy/+1/7f/tP+r/6v/uf/E/8j/z//U/87/xf/D/8T/
v/+9/8H/wf++/73/wf/C/8T/yP/R/9r/4v/o/+r/7v/v/+//7//v//D/7//v/+//8P/y
//L/8//z//L/8v/0//T/9f/1//X/9f/1//X/9f/2//n/+f/5//r/+v/7//v/+//8//z/
/P/8//3//f/9//7//v8AAAAAAAABAAEAAQACAAQABQAFAAYABgAGAAYACAAKAAsADAAN
AA4ADwAPABAAEQASABMAFAAVABcAGAAZABsAHAAdAB8AIAAhACMAJgAoACoAKwAtAC4A
MAAwADMANQA1ADcAOQA7ADsAPQA+AEAAQQBDAEQARwBIAEkASQBKAEsASwBLAEsASwBM
AEwATABLAEsASwBLAEoASQBJAEgASABIAEgARwBGAEUARABEAEIAQQA/ADsAOQA3ADUA
MQAvACwAKgAnACMAIAAdABgAFQASAA8ADAAJAAYAAwACAAAA/f/8//r/+P/2//X/8//x
//H/8P/v/+//7v/t/+3/7f/t/+v/7f/t/+3/7f/t/+3/7f/t/+v/7P/s/+z/7P/s/+z/
7f/t/+3/7f/v/+//7//v/+//8P/w//D/8f/x//L/8v/y//P/8//z//T/9f/1//X/9v/2
//b/9//3//f/+P/4//j/+f/5//r/+v/6//r/+v/7//n/+f/5//n/+f/5//n/+f/7//r/
+v/6//j/+P/4//f/9//3//f/9v/2//b/9v/2//T/9P/0//T/9P/z//P/8//z//P/8//z
//H/8f/w//D/8P/w//D/7//x//D/8P/w//D/7v/u/+7/7P/s/+z/7P/s/+z/7P/r/+v/
6//r/+v/6//r/+r/6v/q/+r/6f/p/+n/6f/q/+r/6f/o/+j/6P/o/+j/6P/o/+n/6f/p
/+n/6f/p/+n/6v/p/+j/6P/o/+j/6P/o/+j/6P/o/+b/5v/m/+b/5v/m/+b/5v/m/+b/
5v/m/+b/5v/m/+b/5v/m/+b/5v/m/+b/5v/m/+b/5v/m/+b/5v/m/+b/5v/m/+b/5v/m
/+b/5v/m/+b/5v/m/+b/5v/m/+b/5v/m/+b/5v/m/+b/5v/m/+b/5v/k/+T/5P/k/+b/
5v/m/+b/5v/m/+b/5v/o/+j/6v/s/+3/7v/x//P/9f/3//f/+P/5//r/+v/4//X/9f/z
//L/7f/s/+z/7P/w//H/8f/x//P/8//z//P/8P/v/+//7v/t/+r/5//m/+b/5v/l/+P/
4f/f/97/3f/d/93/3f/c/97/3v/e/97/3v/e/9//3//f/+D/4P/g/+L/5//t//L/+P8A
AA0AJQBKAHYAngDLAP0AIQErAREB1wCLAEwALgApACsAKwA2AD0AHQDh/8P/w//D/7j/
s/+//83/0v/a/+P/3v/U/9H/0//M/8f/y//N/8n/xv/J/83/zv/S/9b/3//q//D/9P/2
//j/9//5//n/+f/6//n/+f/5//r/+v/6//v/+//+//7/AAAAAAEAAQABAAEA////////
AAADAAMAAwAEAAQABQAFAAUABgAGAAYABgAHAAcABwAIAAYACAAIAAgACwALAAsADAAM
AA0ADQAOABAAEAAQABIAEgATABQAFQAWABcAFwAYABkAGgAbABwAHQAfACAAIQAjACQA
JQAnACgAKQArAC4AMAAyADMANQA4ADoAOgA9AD0APQA/AEEAQwBDAEUARgBIAEkASwBM
AE0ATgBPAE8AUABRAFEAUQBPAE8AUABQAFAATwBPAE8ATwBOAE0ATQBMAEwATABMAEsA
SgBJAEgARgBEAEMAQQBBAD8APQA7ADUAMwAwAC4AKwAnACQAIQAeABsAGAAVABQAEQAO
AAsACAAGAAMAAgAAAP7//P/7//n/9//3//b/9f/1//T/8//z//P/8//x//P/8//z//P/
8//z//P/8//z//T/9P/0//T/9P/0//X/9f/1//X/9//3//f/9//3//j/+P/4//n/+f/6
//r/+v/7//v/+//8//3//f/9//7//v/+/////////wAAAAAAAAEAAQACAAIAAgACAAIA
AwADAAMAAwADAAEAAQABAAEAAwACAAIAAgACAAIAAgABAAEAAQABAAAA/v/+//7//v/+
//7//v/+//7//f/9//3/+f/5//n/+f/5//n/+P/4//r/+v/6//n/9//2//b/9v/2//T/
9P/0//T/9P/0//T/9P/0//T/8//z//P/8//z//P/8//y//L/8v/y//H/8f/x//H/8v/y
//H/8P/w//D/8P/w//D/8P/v/+//7//v/+//7//v//D/7//u//D/8P/w//D/8P/w//D/
8P/u/+7/7v/u/+z/7P/s/+z/7v/u/+7/7v/u/+7/7v/u/+z/7P/s/+z/7v/u/+7/7v/u
/+7/7v/u/+z/7P/s/+z/7P/s/+z/7P/s/+z/7P/s/+z/7P/s/+z/7P/s/+z/7P/s/+z/
7P/s/+z/7P/s/+7/7v/v//D/8//1//f/+f/5//r/+//8//z//P/5//n/9//2//P/8v/y
//D/8v/z//P/9f/1//X/9f/1//T/8//z//L/8f/u/+v/6P/o/+j/5//n/+X/4//i/9//
3//f/9//3v/e/97/3v/g/+D/4P/h/+H/4f/i/+L/4P/g/+P/5//s//D/9P/9/wkAHAA8
AGoAlQDBAPMAIQE1ASUB8wCkAFAAHQAHAAUABAADABMAGwD1/8n/v//I/8X/vf+//8z/
1v/d/+L/6P/j/9n/1v/X/9P/zf/N/87/y//J/8j/yv/O/9P/2v/i/+z/8P/0//X/9f/1
//X/9v/5//n/+f/6//j/+P/5//n/+v/6//z//P/9//3//f/9//3//f/9//7/////////
AAAAAAEAAQABAAIAAgACAAIAAwADAAMABAAEAAYABgAGAAUABQAFAAYABgAHAAcACAAK
AAoACgAMAAwADQAOAA8ADgAPAA8AEAARABIAEwAUABUAFwAYABkAGwAcAB0AHwAgACEA
IwAmACYAKAApACsALgAwADAAMwA1ADUANwA5ADsAOwA9AD4AQABBAEMARABFAEYARwBH
AEgASQBJAEkASQBJAEoASgBKAEkASQBJAEkASABHAEcARgBGAEYARgBFAEQAQwBCAEIA
QAA/AD0AOwA5ADcANQAxAC8ALAAqACkAJQAiAB8AHAAZABYAEwAOAAsACAAFAAQAAgD/
//7/+v/4//b/9f/z//H/8f/w/+//7//u/+3/7f/t/+3/6//r/+v/6//r/+n/6f/p/+n/
6f/q/+r/6v/q/+r/6v/r/+v/6//r/+3/7f/t/+3/7f/u/+7/7v/v//H/8v/y//L/8f/x
//H/8v/z//P/8//0//T/9P/1//X/9f/2//b/9v/3//f/+P/4//j/+P/4//n/+//7//v/
+//7//v/+//7//n/+P/4//j/+v/6//r/+f/5//n/+f/4//j/+P/4//j/9v/2//b/9v/2
//X/9f/1//P/8//z//P/8f/x//D/8P/w//D/8P/v/+//7v/u/+7/8P/u/+7/7v/s/+z/
7P/s/+z/7P/s/+v/6f/p/+n/6f/p/+n/6P/o/+r/6v/p/+n/5//n/+j/6P/p/+j/6P/o
/+j/6P/o/+j/5//n/+f/5//l/+X/5f/m/+f/5v/m/+b/5v/m/+T/5P/k/+T/5P/k/+T/
5P/k/+T/5P/k/+T/5P/k/+T/5P/k/+T/5P/k/+T/5P/k/+T/5P/k/+T/5P/k/+T/5P/k
/+T/5P/k/+T/5P/k/+T/5P/k/+T/5P/k/+T/5P/k/+T/5P/k/+T/4v/i/+L/4v/k/+T/
5P/k/+L/4v/i/+L/4v/i/+L/4v/i/+L/4v/i/+T/5P/m/+j/6f/q/+3/7//x//P/8//0
//P/9P/0//L/7//v/+3/7P/p/+j/6P/o/+r/6//r/+v/6//r/+v/6//q/+n/6f/o/+f/
5P/h/+D/4P/g/9//3f/b/9n/2P/X/9f/1//X/9b/1v/W/9b/1v/W/9b/1//X/9f/2P/Y
/9j/2v/f/+P/6P/s//T///8TADIAXACIALEA4wARAS8BJQH3AK8AYAAuABsAGQAZABwA
KwAlAPH/wf+1/7X/rv+p/63/vf/G/8r/0f/S/8r/w//D/8L/u/+9/8H/v/+6/7v/v//C
/8b/yv/T/97/5v/o/+r/7P/t/+3/7f/t/+7/7f/t/+3/7v/w//D/8f/x//L/8v/0//T/
9f/1//X/9f/3//f/9//4//f/9//3//j/+P/5//n/+f/6//r/+v/6//3//f/9//7//P/+
//7//v////////8AAAIAAwADAAQABgAGAAYACAAGAAcACAAJAAwADQANAA4ADwAQABEA
EgATABUAFgAXABkAGgAbAB0AHgAfACEAJAAkACYAJwApACoALAAsAC8AMwAzADUANwA5
ADkAOwA8AD4APwBBAEIAQwBEAEUARQBGAEcARwBHAEcARwBIAEgASABHAEcARwBHAEYA
RQBFAEQARABEAEQAQwBCAEEAQABAAD4APQA7ADcANQAzADEALQArACgAJgAjAB8AHAAZ
ABYAEwAQAA0ACgAHAAQAAQD+//z/+f/4//b/9P/y//H/7//t/+3/7P/r/+v/6v/p/+v/
6//r/+n/5//n/+f/5//n/+f/5//n/+f/6P/o/+j/6v/q/+r/6//p/+n/6f/r/+3/7f/t
/+3/7P/s/+z/7f/t/+7/7v/u/+//7//v//D/8//z//P/9P/y//L/8//z//P/9P/0//T/
9f/1//b/9v/2//b/9v/3//f/9//3//f/9//3//f/9//3//b/9v/2//b/9v/2//X/8//z
//P/8v/y//L/8v/y//L/8v/y//L/8P/v/+//7//v/+//7//v/+//7//u/+7/7v/u/+7/
7f/t/+z/7P/s/+z/6v/q/+r/6v/q/+r/6v/q/+r/6v/p/+n/6f/p/+n/6f/p/+j/6P/o
/+j/5//n/+f/5//o/+j/5f/k/+T/5P/m/+b/5v/m/+X/5f/l/+X/5f/l/+X/5v/l/+T/
5P/k/+T/5P/k/+T/5P/k/+T/5P/k/+T/5P/k/+T/5P/i/+L/4v/i/+T/5P/k/+T/5P/k
/+T/5P/k/+T/5P/k/+T/5P/k/+T/4v/i/+L/4v/i/+L/4v/i/+T/5P/k/+T/5P/k/+T/
5P/i/+L/4v/i/+L/4v/i/+L/4v/i/+L/4v/k/+T/5P/k/+T/5P/k/+T/4v/i/+L/4v/k
/+T/5P/k/+T/5P/k/+T/5P/k/+T/5P/o/+r/6//s/+3/7//x//P/8//0//X/9v/0//L/
7//v/+//7v/r/+r/6v/q/+z/7f/t/+3/7f/t/+3/7f/s/+v/6f/o/+f/5P/j/+L/4v/i
/9//3f/b/9n/2v/Z/9n/2f/Z/9j/2P/Y/9j/2P/Y/9j/2f/Z/9n/2v/a/9z/3v/h/+f/
7P/y//z/CQAjAEoAdACcAMsA+wAdASMBBQHHAHkAQAAoACUAJwArADYAOQATANf/vf+7
/7f/sP+t/7f/w//I/9D/1f/Q/8b/xf/H/8L/vf+//8P/v/++/8H/w//G/8z/0v/b/+b/
7P/u//L/9P/z//H/8f/x//L/8//z//P/9P/2//b/9//3//b/9v/4//j/+//7//v/+//7
//v/+//8//3//f/9//7//v////////8AAAAAAAAAAAMAAwADAAQABAAGAAYABgAHAAcA
BwAIAAgACQAJAAoADAAMAAwADgAPABEAEwAVABUAFQAUABQAFwAYABkAGgAbAB0AHgAf
ACEAIgAjACUAJgAnACkALAAsAC4ALwAxADIANAA0ADcAOwA7AD0APwA/AD8AQQBCAEYA
RwBJAEoASQBKAEsASwBMAE0ATQBNAE0ATQBOAE4ATABLAEsASwBNAEwASwBLAEgASABI
AEgARwBGAEUARABGAEQAQwBBAD8APQA7ADkANQAzADAALgArACcAJAAhAB4AGwAYABUA
EgAPAAwACQAGAAQAAQAAAP7//P/6//n/+f/3//f/9v/1//X/9P/z//H/8f/x/+//8f/x
//H/8f/x//H/8f/x//P/9P/0//T/8v/y//L/8//1//X/9f/3//X/9f/1//X/+P/4//j/
+f/5//r/+v/6//v/+//7//z//f/9//3//v/+//7///////3//v/+//7//////wAAAAAA
AAAAAAABAAEAAQABAAEAAQABAAEAAQABAAAAAAAAAAAAAAAAAP///////////v/+//7/
/v/+//z//P/8//z/+v/5//n/+f/5//n/+f/5//f/9//2//b/9v/2//b/9f/1//T/9P/0
//b/9P/0//T/9P/0//T/9P/y//L/8v/x//P/8//z//P/8//z//L/8v/y//L/8f/x//H/
8f/y//L/8f/w//D/8P/w//D/8P/w/+//7//v/+//7//v/+//8P/v/+7/7v/u/+7/7v/u
/+7/7v/u/+7/7v/u/+7/7v/u/+7/7v/u/+7/7v/u/+7/7v/u/+7/7v/u/+7/7v/u/+7/
7v/u/+7/7v/u/+7/7P/s/+z/7P/s/+z/7P/s/+7/7v/u/+7/7v/u/+7/7v/u/+7/7v/u
/+7/7v/u/+7/7v/u/+7/7v/u/+7/7v/u//D/8P/w//D/8P/y//P/9P/3//n/+//9////
AAABAAIAAgAAAP3//f/9//z/+f/4//b/9v/4//n/9//3//f/9//5//n/+P/3//f/9v/1
//L/7//u/+7/7v/t/+v/6f/n/+b/5f/l/+X/4//i/+L/4v/k/+T/5P/k/+X/5f/l/+b/
5v/m/+b/6f/t//T/+P/+/wcAFQAsAFAAgACrANcABwEtATcBGQHZAIYAPgAXAAkACQAG
AAsAHQAbAO3/y//L/9L/y//D/8v/2v/i/+P/7P/y/+n/4f/g/9//2f/X/9v/2P/R/83/
0P/S/9T/2f/g/+r/8v/2//j/+//7//v/+//8//3//f/9//7//v/+//////8AAAAAAgAC
AAEAAQABAAEAAQABAAEAAgADAAMAAwAEAAYABwAHAAcABgAGAAYABgAHAAcABwAIAAYA
CAAIAAgACwALAAsADAAKAAsACwAMAAwADAAMAA4AEAARABIAEwAUABUAFQAWABcAGAAZ
ABoAGwAdAB4AHwAfACAAIQAjACYAJwApACwAKgAsAC0ALwAyADQANAA3ADkAOQA7AD0A
PwA/AEEAQgBEAEUARwBIAEkASgBLAEsATABNAE0ATQBNAE0ATgBOAE4ATQBNAE0ATQBM
AEsASwBKAEoASgBKAEsASgBJAEgASABGAEUAQwBBAD8APQA7ADkANwA0ADIALwArACgA
JQAgAB0AGgAXABYAEwAQAA0ACgAIAAUABAACAAAA/v/9//v/+f/5//j/9f/1//T/8//z
//P/8//x//H/8f/x//H/8f/x//H/8f/v//D/8P/w//L/8v/y//P/8//z//P/9f/1//X/
9f/1//b/9v/2//f/9//4//j/+P/7//v/+//8//v/+//7//z//P/8//3//f/9//7//v/+
//////8AAAAAAAAAAAAAAQABAAEAAQABAAEAAQABAAEAAQAAAAAAAAAAAAAAAAD/////
//////7//v/+//7//v/8//z//P/8//z/+//7//v/+f/5//n/+f/5//n/+P/4//b/9v/2
//X/9//2//b/9v/2//T/9P/0//L/8v/y//L/8v/y//L/8f/x//H/8f/x//H/8f/w//D/
8P/w/+//7//v/+//8P/w/+//7v/u/+7/7v/u/+7/7v/t/+3/7f/t/+3/7f/t/+7/7f/u
/+z/7P/s/+z/7P/s/+z/7P/s/+z/7P/s/+r/6v/q/+r/6v/q/+r/6v/s/+z/7P/s/+z/
7P/s/+z/6v/q/+r/6v/s/+z/7P/s/+r/6v/q/+r/6v/q/+r/6v/q/+r/6v/q/+r/6v/q
/+r/6v/q/+r/6v/q/+r/6v/q/+r/6v/q/+r/7P/u/+//8P/z//X/9//5//v//P/9//7/
/P/6//f/9//1//T/8f/w//D/8P/y//P/9f/1//X/9f/1//X/9P/z//P/8v/x/+7/6f/o
/+j/6P/n/+X/4//h/+L/4f/h/+H/4f/g/+D/4P/g/+D/4P/g/9//3//f/+D/4P/g/+L/
5f/r//D/8v/6/wUAEwAsAFQAgACrANsADQEvATMBEwHRAH4APAAbABMAFQAWAB8AKQAL
ANX/vf+9/77/t/+1/8H/zv/S/9f/4P/e/9P/0f/S/83/x//L/83/yP/D/8X/yv/M/9D/
1//g/+r/8P/y//b/9//1//X/9f/2//n/+f/5//r/+P/4//n/+f/6//r//P/8//3//f/9
//3//f/9//3//v////////8AAAAAAQABAAEAAgACAAIAAgADAAMAAwAEAAYACAAIAAgA
CQAJAAkACgAKAAsACwAMAAwADAAMAA4AEAARABIAEwAUABUAFQAWABcAGAAZABoAGwAd
AB4AHwAhACIAIwAlACYAJwApACwALAAuAC8AMQA0ADYANgA5ADsAOwA9AD8AQwBDAEUA
RgBIAEkASwBMAE0ATgBPAE8AUABRAFEAUQBRAFEAUgBSAFQAUwBTAFMAUQBQAE8ATwBQ
AFAAUABQAE8ATgBNAEwATABKAEkARwBDAEEAPwA9ADsAOQA2ADQALwArACgAJQAiAB8A
HAAZABYAEwAQAA0ACgAIAAUABAACAAAA/v/9//v/+f/5//j/9//3//b/9f/1//X/9f/z
//P/8//z//P/8//z//P/8//z//T/9P/0//T/9P/0//X/9f/1//X/9//3//f/9//3//j/
+P/4//n/+f/6//r/+v/7//v/+//8//3//f/9//7//v/+/////////wAAAAAAAAEAAQAC
AAIAAgACAAIAAwABAAEAAQABAAIAAwAEAAUAAwACAAIAAgACAAIAAgABAAEAAQABAAAA
AgACAAIAAgAAAAAAAAAAAAAA/////////f/9//3//f/9//3//P/8//z//P/8//v/+//6
//r/+v/6//j/+P/4//j/+P/4//j/9v/2//b/9f/3//f/9//3//X/9f/0//T/9v/2//X/
9f/1//X/9v/2//f/9v/2//b/9v/2//b/9v/1//X/9f/1//X/9f/1//b/9f/2//b/9v/2
//b/9P/0//T/9P/0//T/9P/0//T/9P/0//T/9P/0//T/9P/0//T/9P/0//T/9P/0//T/
9P/0//T/9P/0//T/9P/0//T/9P/0//T/9P/0//T/9P/0//T/9P/0//T/9P/0//T/9P/0
//T/9P/0//T/9P/0//T/9P/0//T/9v/2//b/9v/0//T/9P/0//b/9v/2//b/9//4//n/
+v/8//7/AAACAAUABgAHAAgABgAGAAYABgADAAIAAQAAAP///v/9//z//f/+////AAD+
//7//v/+//z//P/8//z/+f/4//f/9v/1//T/8//y/+//7v/t/+z/7P/s/+z/7P/s/+z/
7P/s/w==
         </WaveFormData>
      </LeadData>
      <LeadData>
         <LeadByteCountTotal>10000</LeadByteCountTotal>
         <LeadTimeOffset>0</LeadTimeOffset>
         <LeadSampleCountTotal>5000</LeadSampleCountTotal>
         <LeadAmplitudeUnitsPerBit>4.88</LeadAmplitudeUnitsPerBit>
         <LeadAmplitudeUnits>��V</LeadAmplitudeUnits>
         <LeadHighLimit>2147483647</LeadHighLimit>
         <LeadLowLimit>268435456</LeadLowLimit>
         <LeadID>V3</LeadID>
         <LeadOffsetFirstSample>0</LeadOffsetFirstSample>
         <FirstSampleBaseline>0</FirstSampleBaseline>
         <LeadSampleSize>2</LeadSampleSize>
         <LeadOff>FALSE</LeadOff>
         <BaselineSway>TRUE</BaselineSway>
         <ExcessiveACNoise>FALSE</ExcessiveACNoise>
         <MuscleNoise>FALSE</MuscleNoise>
         <LeadDataCRC32>3047835212</LeadDataCRC32>
         <WaveFormData>
CAAIAAgACAALAAwADQAOABEAEgATABQAGAAaABwAHgAgACIAJAAmACkALAAvADIANgA4
ADoAPABBAEQARwBKAEwATgBQAFIAVgBYAFoAXABfAGAAYQBiAGMAZABlAGYAZwBoAGkA
agBsAGwAbABsAGoAagBqAGoAaQBoAGcAZgBiAGAAXgBcAFgAVABQAEwARgBCAD4AOgA1
ADAAKwAmACIAHgAaABYAEAAMAAgABAABAP7/+//4//b/9P/y//D/7v/s/+r/6P/n/+b/
5f/k/+L/4v/i/+L/4P/g/+D/4P/e/97/3v/e/97/3v/e/97/3P/c/9z/3P/e/97/3v/e
/97/3v/e/97/3v/e/97/3v/e/97/3v/e/9//4P/h/+L/4v/i/+L/4v/k/+T/5P/k/+T/
5P/k/+T/5v/m/+b/5v/m/+b/5v/m/+j/6P/o/+j/6P/o/+j/6P/o/+j/6P/o/+j/6P/o
/+j/6P/o/+j/6P/m/+b/5v/m/+T/5P/k/+T/4v/i/+L/4v/i/+L/4v/i/+L/4v/i/+L/
4P/g/+D/4P/g/+D/4P/g/97/3v/e/97/3v/e/97/3v/c/9z/3P/c/9z/3P/c/9z/3P/c
/9z/3P/c/9z/3P/c/9z/3P/c/9z/3P/c/9z/3P/c/9z/3P/c/9z/3P/c/9z/2v/a/9r/
2v/a/9r/2v/a/9r/2v/a/9r/2v/a/9r/2v/a/9r/2v/a/9r/2v/a/9r/2v/a/9r/2v/a
/9r/2v/a/9r/2v/a/9r/2P/Y/9j/2P/Y/9j/2P/Y/9j/2P/Y/9j/2v/a/9r/2v/a/9r/
2v/a/9r/2v/a/9r/2v/a/9r/2v/Y/9j/2P/Y/9r/2v/a/9r/2v/a/9r/2v/a/9r/3P/d
/97/4P/h/+P/5f/m/+f/6P/p/+n/6f/o/+b/5v/m/+f/6f/n/+f/5//n/+f/5//o/+j/
6P/o/+j/5v/m/+b/5v/n/+T/3v/c/9z/3P/b/9j/1v/V/9P/0v/R/9H/0f/R/9H/0P/Q
/9H/0f/R/9H/0f/R/9H/0f/R/9H/0P/P/87/zf/N/8//zv/S/9j/3P/g//H/GQBPAIcA
ugDjAPgAEAEsAUMBQQEeAeoAnQAtAM//qv+k/5//lf+T/5j/n/+k/6b/pv+o/6T/ov+g
/6D/ov+m/6n/q/+s/7H/tv+7/73/wv/J/9L/1v/Z/93/3v/d/97/3//f/+D/4P/g/+H/
4//j/+X/5f/j/+P/5P/k/+b/5v/m/+b/6f/p/+n/6f/q/+v/6//r/+z/7f/t/+3/6//s
/+z/7f/t/+7/7v/u/+//8f/x//H/8//z//P/8//1//b/9//4//n/+f/6//v//v8AAAEA
AgADAAUABgAHAAcACQAMAA0ADwASABQAFgAYABoAHQAfACEAIwAmACgALAAvADAANAA3
ADoAPQBAAEMARgBJAEwATwBSAFQAVwBZAFsAXgBhAGMAZABlAGgAagBsAG0AbgBtAG4A
bwBwAHAAcQBxAHEAcQBxAHEAcABvAG4AbABsAGoAZgBjAGAAXQBYAFQATwBKAEYAQQA8
ADkANAAwACsAJgAhAB0AGQATAA8ACwAIAAQAAgD///z/+f/2//X/8//x/+//7v/s/+v/
6f/n/+X/5v/m/+X/5P/l/+X/5f/k/+H/4f/h/+H/4f/h/+H/4f/h/+H/4f/h/+H/4f/h
/+H/4f/h/+L/4v/k/+T/5P/l/+P/4//j/+P/5v/m/+b/5//n/+f/6P/o/+n/6f/q/+r/
6v/r/+z/7P/s/+z/7f/t/+3/7v/u/+//7//v//D/8P/w//D/8P/x//H/8f/x//H/8f/x
//H/8f/v/+//7//v//D/8P/w//D/7v/t/+3/7f/t/+z/7P/s/+z/6//r/+v/6v/q/+r/
6v/p/+n/6f/p/+j/6P/o/+j/5f/l/+T/5P/m/+b/5v/m/+X/5f/l/+X/4//j/+P/4v/k
/+T/5P/j/+H/4f/h/+H/4v/i/+L/4v/i/+L/4v/i/9//3//f/9//3v/e/9//3//h/+D/
4P/g/+D/4P/g/+D/3v/g/97/3v/e/97/3v/e/97/3v/e/97/3v/e/97/3v/e/97/3P/c
/9z/3P/c/9z/3P/c/9z/3P/c/9z/3P/c/9z/3P/c/9z/3P/c/9r/2v/a/9r/2v/a/9r/
2v/e/9//4P/i/+H/4//l/+b/5//o/+n/6f/p/+j/5v/m/+b/5//n/+X/5f/l/+f/5//n
/+j/6P/o/+r/6v/o/+j/5v/m/+X/4v/c/9r/2v/a/9n/1v/U/9P/0f/Q/8//z//P/8//
z//O/87/z//P/8//z//P/8//z//P/8//zf/O/8//zP/J/8v/y//O/9L/2P/e/+D/7/8X
AEsAgwC4AN8A8gACARwBNQE5ARgB5AChADkA1f+k/5j/lf+P/4v/kP+X/5z/nv+i/6T/
nv+a/5z/oP+g/6L/p/+p/6j/rf+0/7f/u//A/8X/zP/U/9n/2f/a/9v/3P/d/93/3v/e
/97/3//f/9//4f/h/+H/4f/i/+L/5P/k/+T/5P/l/+X/5f/l/+b/5//n/+f/6P/p/+n/
6f/p/+r/6v/r/+3/7v/u/+7/7f/v/+//7//x//H/8f/x//P/9P/1//b/9//3//j/+f/6
//z//f/+////AQACAAMABQAHAAoACwALAA4AEAASABQAFgAZABsAHwAhACQAJgAqAC0A
LgAyADUAOAA7AD4AQQBEAEcASgBNAFAAUgBVAFcAWQBcAF8AYQBiAGMAZgBmAGgAaQBq
AGsAbABtAG4AbgBvAG8AbwBvAG8AbwBuAGsAagBoAGgAZgBiAF8AXABZAFQAUABLAEQA
QAA7ADYAMQAsACgAIwAeABkAFQARAAsABwADAAAA/v/8//n/9v/z//D/7//t/+v/6f/o
/+b/5v/l/+T/4//i/+L/4f/g/+H/4f/h/+D/3//f/9//3//d/93/3f/d/93/3f/d/93/
3f/d/93/3f/f/9//4P/g/97/3v/e/9//3//f/9//3//g/+D/4P/h/+H/4f/i/+L/4//j
/+T/5P/m/+f/6P/o/+b/5v/n/+f/5//o/+j/6f/p/+n/6v/q/+r/6v/q/+v/7f/t/+3/
7f/t/+3/7f/t/+v/6//r/+v/6v/q/+r/6v/s/+v/6//r/+v/6v/q/+r/6v/p/+n/6f/o
/+j/6P/o/+f/5//n/+f/5v/m/+b/5v/l/+X/5P/k/+T/5P/k/+T/4//j/+P/4//j/+P/
4//i/+L/4v/i/+H/4f/h/+H/4f/i/+L/4v/i/+L/4v/i/+L/4f/h/+H/4f/g/+D/4f/h
/+H/4P/g/+D/4P/g/+D/4P/g/+D/4P/g/+D/4P/g/+D/4P/g/+D/4P/g/+D/4P/g/+D/
4P/g/+D/4P/g/+D/4P/g/+D/4P/g/+D/4P/g/+D/4P/g/+D/4P/g/+D/4P/g/+D/4P/g
/+D/4P/g/+D/4P/g/+D/4P/g/+D/4P/g/+D/4P/g/+D/4P/g/+D/4P/g/+D/4P/i/+P/
5P/m/+f/6f/r/+z/7f/u/+//7//v/+7/7P/s/+z/7f/t/+v/6//r/+3/7f/t/+7/7v/u
/+7/7v/s/+z/7v/u/+3/6v/k/+L/4v/i/+H/3v/c/9v/2f/Y/9f/1//X/9f/1//W/9b/
1//X/9f/1//X/9f/1//Z/9n/1//W/9X/1P/R/9H/0f/S/9T/2v/c/+L/9/8jAFsAlQDK
APMACAEeAT4BVQFRASwB9gChACsAzf+o/57/lf+P/5H/mP+f/6L/pP+m/6T/oP+e/6L/
ov+m/6r/rf+v/7L/uf++/8H/w//K/9P/2P/c/9//4f/i/+H/4v/j/+P/5P/k/+T/5f/n
/+f/6f/p/+n/6f/q/+r/6v/q/+r/6v/r/+v/6//r/+z/7f/t/+3/7v/v/+//7//v//D/
8P/x//H/8v/y//L/8//1//X/9f/1//X/9f/1//f/+P/5//r/+//7//z//f/+/wAAAQAC
AAMABQAGAAcACQALAA4ADwAPABIAFAAWABgAGgAdAB8AHwAhACQAJgAqAC0ALgAyADcA
OgA9AEAAQQBEAEcASgBNAFAAUgBVAFcAWQBcAF8AYwBkAGUAaABmAGgAaQBqAGsAbABt
AG4AcABxAHEAcQBxAHEAcQBwAG8AbgBsAGwAaABkAGEAXgBbAFYAUgBNAEgARAA/ADoA
NQAwACwAJwAiAB0AGQAVABEADQAJAAYAAAD+//v/+P/3//T/8//x/+//7f/s/+r/6v/p
/+j/5//m/+b/5f/k/+P/4//j/+L/4//j/+P/4//h/+H/4f/h/+H/4f/h/+H/4f/h/+H/
4f/h/+H/4v/i/+L/4v/i/+P/4f/h/+H/4f/i/+L/4v/j/+P/4//k/+T/5f/l/+b/5v/k
/+X/5v/m/+b/5v/n/+f/5//o/+j/6f/p/+n/6v/q/+r/6v/q/+v/6//r/+v/6//r/+v/
6//r/+v/6//r/+v/6v/q/+r/6v/q/+n/6f/p/+n/6P/o/+j/6P/n/+f/5//m/+b/5v/m
/+f/5//n/+f/5v/m/+b/5v/l/+X/5P/k/+T/5P/k/+T/4f/h/+H/4f/j/+P/4//i/+L/
4v/i/+H/4//j/+P/4//i/+L/4v/i/+D/4P/g/+D/4f/h/+H/4f/g/+D/4f/h/+H/4P/g
/+D/4P/g/+D/4P/g/+D/4P/g/+D/4P/g/+D/4P/g/97/3v/e/97/3v/e/97/3v/g/+D/
4P/g/+D/4P/g/+D/3v/e/97/3v/e/97/3v/e/+D/4P/g/+D/4P/g/+D/4P/g/+D/4P/g
/+D/4P/g/+D/3v/e/97/3v/g/+D/4P/g/97/3v/e/97/4P/g/+D/4P/g/+D/4P/g/+D/
4P/g/+D/4P/g/+D/4P/i/+L/5P/l/+b/6P/p/+v/7f/u/+//8P/x//H/8f/w/+7/7v/u
/+//7//t/+3/7f/x//H/8f/y//L/8v/y//L/7v/u/+7/7v/t/+r/5P/i/+T/5P/j/+D/
3v/d/9v/2v/b/9v/2//b/9n/2P/Y/9n/2//b/9v/2//b/9v/2//b/9v/2v/Z/9j/1//X
/9f/2v/e/+L/4v/y/xkATwCHAL8A7gAJASIBQgFeAWMBQwEQAcQATwDj/7X/rP+k/5v/
mf+f/6b/q/+u/7D/rv+o/6j/qv+q/6z/sP+y/7P/t/++/8P/xv/L/8//1v/d/+L/5v/n
/+n/6v/r/+z/7f/t/+7/7v/u/+//7//v//H/8f/y//P/9f/2//b/9v/2//b/9f/1//X/
9f/4//n/+f/5//r/+//7//v/+//8//z//f/7//z//P/8////AQABAAEAAwADAAMAAwAF
AAYABwAIAAsACwAMAA0ADgAQABEAEgATABUAFgAXABkAGwAeAB8AHwAiACQAJgAoACoA
LQAvADMANQA4ADoAPgBBAEIARgBJAEwATwBSAFUAWABbAF4AYQBkAGYAaQBrAG0AcABz
AHUAdgB3AHoAegB8AH0AfgB/AIAAgQCCAIAAgQCBAIEAgwCDAIMAggB/AH4AfAB8AHgA
dABxAG4AawBmAGIAXQBYAFQATwBKAEMAPgA6ADUAMgAtACkAJQAhAB0AGQAWABIAEAAN
AAoACQAGAAUAAwABAP///v/8//z/+//6//n/+v/6//n/+P/3//f/9//2//X/9f/1//X/
9f/1//X/9f/1//X/9f/1//X/9f/1//X/9f/1//b/9v/2//b/9v/3//f/9//3//f/+P/4
//j/+f/5//n/+v/6//v/+//8//z//P/9//7//v/8//z//f/9////AAAAAAEAAQABAAIA
AgAEAAQABAAFAAQAAwACAAEAAgADAAQABQADAAMAAwADAAIAAgACAAIABAADAAMAAwAD
AAIAAgACAAAA/////////v/+//7//v////////////7//v/+//7/+//7//r/+v/6//r/
+v/6//n/+f/5//n/+f/5//n/+P/4//j/+P/3//f/9//3//f/+P/4//j/+P/2//b/9v/2
//X/9f/1//X/9P/0//X/9f/1//T/9P/0//T/9P/0//T/9P/y//L/8v/y//L/9P/0//T/
9P/y//L/8v/y//L/8v/y//L/8P/w//D/8P/y//L/8v/y//D/8P/w//D/8P/w//D/8P/y
//L/8v/y//L/8v/y//L/8v/y//L/8v/w//D/8P/w//D/8P/w//D/8v/y//L/8v/w//D/
8P/w//D/8P/w//L/8//0//b/9//5//v//P/9//7//////////v/8//z//P/9//3/+//7
//3/////////AAAAAAAAAAAAAP7//v/+//7//f/6//T/8P/w//D/7//u/+z/6//p/+b/
5f/l/+X/5f/l/+T/5P/j/+P/4//j/+X/5f/l/+X/5f/n/+b/5f/k/+H/3//f/+D/5P/q
//L/8v/7/xsASwCDALoA6QACAQ4BJAFBAU8BPAEMAdMAewAPAMj/sv+v/6n/o/+k/6n/
sP+2/7r/uv+4/7L/sv+0/7b/tv+3/7n/vP/B/8T/y//P/9L/1//e/+b/6f/r/+z/7//w
//H/8f/y//L/8v/z//H/8f/z//P/9f/1//b/9v/2//b/9v/2//f/9//3//f/+P/5//n/
+f/6//v/+//7//3//v/+/////f/+//7//v///wEAAQABAAMAAwADAAMABQAGAAcACAAJ
AAkACgALAAwADgAPABAAEQATABQAFQAVABcAGgAbABsAHgAgACIAJAAmACkAKwAtAC8A
MgA0ADgAOwA8AEAAQQBEAEcASgBPAFIAVQBYAFkAXABeAGEAZQBnAGoAbQBvAHAAcQB0
AHQAdgB3AHgAeQB6AHsAfAB8AH0AfQB9AH0AfQB9AHwAewB6AHgAeAB2AHIAbwBsAGkA
ZABgAFsAVgBSAE0ASABDAD4AOgA1AC4AKQAlACEAGwAXABMAEAAMAAoABwAEAAEA/v/9
//v/9//1//T/8v/y//H/8P/v/+7/7v/t/+z/6//r/+v/6v/n/+f/5//n/+f/5//n/+f/
5f/l/+X/5f/l/+X/5f/l/+P/4//k/+T/5P/k/+T/5f/l/+X/5f/l/+b/5v/m/+f/5//n
/+j/6P/r/+v/7P/s/+r/6//s/+z/7P/s/+3/7f/v//D/8P/x/+//7//w//D/8P/w//D/
8f/x//H/8f/x//H/8f/x//H/8f/x//H/8f/w//D/8P/w//D/7//v/+//7//u/+7/7v/s
/+v/6//r/+r/6v/q/+r/6f/p/+n/6f/q/+r/6v/q/+f/5//m/+b/6P/o/+j/6P/l/+X/
5f/l/+X/5f/l/+T/5P/k/+T/4//j/+P/4//j/+L/4v/i/+L/4P/g/+D/4P/h/+H/4f/h
/+D/4P/h/+H/4f/g/+D/4P/e/97/3v/e/+D/4P/g/+D/4P/g/97/3v/e/97/3v/e/97/
3v/e/97/3v/e/97/3v/e/97/3v/e/97/3v/e/97/3v/e/97/3v/e/97/3v/e/97/3v/e
/97/3v/e/97/3v/e/97/3P/c/9z/3P/e/97/3v/e/97/3v/e/97/3P/c/9z/3P/c/9z/
3P/c/9z/3P/c/9z/3v/e/97/3v/c/9z/3P/c/97/3v/g/+H/4v/k/+X/5//p/+r/6//s
/+3/7f/t/+z/6v/q/+r/6//p/+f/5//n/+v/6//r/+z/7P/s/+z/7P/q/+r/6v/q/+f/
5P/e/9z/3P/c/9v/2P/W/9X/0//S/9H/0f/R/9H/0f/Q/9D/0f/R/9H/0f/R/9H/0f/R
/9H/0f/Q/8//zv/N/83/zf/O/9L/1v/Y/+D/+/8rAGkAoQDUAPUACgEkAUIBUwFDARgB
4AB/AAcAuf+e/5b/jf+J/4v/lP+Z/5z/oP+i/57/mv+a/5z/nP+g/6T/pf+n/6z/s/+4
/7v/v//G/83/1P/Y/9n/2//c/9v/3P/d/93/3v/e/97/3//f/9//4f/h/+H/4f/i/+L/
5P/k/+T/5P/l/+X/5f/l/+T/5f/l/+X/5v/n/+f/5//p/+r/6v/r/+v/7P/s/+z/7f/v
/+//7//v/+//7//v//H/8v/z//T/9f/1//b/9//2//j/+f/6//3///8AAAEAAQADAAYA
BwAJAAwADgAQABAAEgAVABcAGwAdACAAIgAkACcAKAAsAC8AMgA1ADgAOwA+AEEARABH
AEoATABPAFMAVQBYAFsAWwBcAF0AYABgAGIAYwBkAGUAZgBnAGgAaABpAGkAaQBrAGsA
awBqAGkAaABmAGYAZABgAF0AWgBXAFIATgBJAEQAQAA7ADYALwAqACYAIQAcABcAEwAP
AA0ACQAFAAIA/P/6//f/9P/z//D/7//t/+v/6f/o/+b/5v/l/+T/4//i/+L/4f/g/+H/
4f/h/+D/3f/d/93/3f/f/9//3//f/9//3//f/9//3//f/9//3//d/93/3v/e/+D/4P/g
/+H/4f/h/+H/4f/i/+L/4v/j/+P/4//k/+T/5f/l/+b/5v/k/+X/5v/m/+b/5v/n/+f/
5//o/+j/6f/p/+n/6v/q/+r/6v/q/+v/6//r/+v/6//r/+v/6//r/+3/7f/t/+3/6v/q
/+r/6v/q/+n/6f/p/+n/6P/o/+j/6P/n/+f/5//o/+j/6P/o/+f/5//n/+f/5v/m/+b/
5v/l/+X/5P/k/+T/5P/k/+T/4//j/+P/4//l/+X/5f/k/+L/4v/i/+H/4f/h/+H/4f/i
/+L/4v/i/+L/4v/i/+L/4f/h/+H/4f/g/+D/4f/h/+H/4P/g/+D/4P/g/+D/4P/g/+D/
4P/g/+D/4P/e/97/3v/e/+D/4P/g/+D/4P/g/+D/4P/g/+D/4P/g/+D/4P/g/+D/4P/g
/+D/4P/g/+D/4P/g/+D/4P/g/+D/4P/g/+D/4P/g/+D/4P/g/+D/4P/g/+D/4P/g/+D/
4P/g/+D/4P/g/+D/4P/g/+D/4P/g/+D/4P/g/+D/4P/g/+D/4P/g/+D/4P/g/+D/4P/i
/+L/4v/i/+D/4P/g/+D/4P/g/+D/4P/k/+X/5v/o/+n/6//t/+7/7//w//H/8f/v/+7/
7P/s/+z/7f/t/+v/6//r/+3/7f/t/+7/7v/u/+7/7v/s/+z/6v/q/+n/5v/i/+D/4P/g
/9//3P/a/9n/1//W/9X/1f/V/9X/1f/U/9T/1f/V/9X/1f/V/9X/1f/V/9f/1//U/9P/
0v/R/9H/0f/U/9j/2v/c//D/FwBPAIkAwQDsAAUBHgFAAVoBWQE3AQIBsgA5ANX/rf+i
/5r/k/+T/5f/nP+h/6b/pv+m/6L/oP+i/6T/pP+m/6r/rf+x/7b/u/++/8P/yf/Q/9n/
3P/e/+H/4//i/+H/4v/j/+P/5v/m/+b/5//l/+X/5//n/+f/5//o/+j/6v/q/+r/6v/r
/+v/6//r/+7/7//v/+//7v/v/+//7//x//L/8v/z//P/9P/0//T/8//1//X/9f/3//f/
9//3//n/+v/7//z//////wAAAQAEAAYABwAIAAcACQAKAAsADQAPABIAEwAVABgAGgAc
AB4AIAAjACUAJwApACwALgAyADUANgA6AD0AQABDAEYARwBKAE0AUABTAFYAWABbAF0A
XwBiAGUAZwBoAGkAbABsAG4AbwBwAHEAcgBzAHQAcgBzAHMAcwB1AHUAdQB0AHMAcgBw
AHAAbABoAGUAYgBhAFwAWABTAFAATABHAEIAPQA4ADQALwAqACUAIQAdABsAFwATABAA
DAAKAAcABAADAAAA///9//v/+f/4//b/9v/1//T/8//y//L/8f/w/+//7//v/+7/7//v
/+//7//v/+//7//v//H/8f/x//H/7//v/+//7//x//H/8v/y//L/8v/y//P/9f/1//X/
9f/0//T/9P/1//X/9f/2//b/9//3//j/+P/6//v//P/8//r/+v/7//v/+//8//z//f/9
//3//v/+//7//v/+/////////////////////////////////////v/+//7//v/+//3/
/f/9//3//P/8//z//P/7//v/+//8//z//P/8//v/+//7//v/+v/6//r/+v/5//n/+P/4
//j/+P/4//j/+f/5//n/+f/3//f/9//2//j/+P/4//f/9//3//f/9//2//b/9v/2//b/
9v/2//b/9f/1//X/9f/0//T/9f/1//X/9P/0//T/9P/0//T/9P/0//T/9P/0//T/9P/0
//T/9P/0//T/9P/0//T/8v/y//L/8v/0//T/9P/0//T/9P/0//T/9P/0//T/9P/y//L/
8v/y//L/8v/y//L/8v/y//L/8v/y//L/8v/y//L/8v/y//L/8v/y//L/8v/0//T/9P/0
//T/9P/0//T/8v/y//L/8v/0//T/9P/0//T/9P/0//T/9v/3//j/+v/5//v//f/+////
AAABAAEAAQAAAP7//v/+///////9//3//f///////f/+//7//v8AAAAA/v/+//z//P/7
//j/8v/w//D/8P/v/+z/6v/p/+n/6P/n/+f/5v/l/+T/4v/k/+X/5f/l/+X/5f/l/+X/
5//l/+X/5v/l/+T/4//j/+P/5P/o/+7/9P/4/wUAKwBfAJkAzADzAAYBFgEwAUkBTwEw
Af4AvQBbAPX/wv+2/7P/q/+l/6r/tf+4/7j/vP++/7z/tv+4/7r/uP+6/73/v//A/8P/
yv/P/9P/1v/b/+T/6v/v/+//8P/x//L/8//z//b/9v/2//f/9//3//n/+f/5//n/+v/6
//z//P/8//z//f/9//3//f/+/////////wAAAQABAAEAAQACAAIAAwADAAQABAAEAAUA
BwAHAAcACQAJAAkACQALAAwADQAOAA0ADQAOAA8AEAASABMAFAAXABkAGgAbAB0AHwAi
ACMAIwAmACgAKgAsAC4AMQAzADUANwA6ADwAPgBBAEIARgBJAEwATwBSAFcAWgBdAGAA
YQBkAGYAaQBrAG0AcABzAHUAdgB3AHoAegB8AH0AfgB/AIAAgQCCAIIAgwCDAIMAgwCD
AIMAggCDAIIAgACAAH4AegB3AHQAcwBuAGoAZQBgAFwAVwBSAE0ASABEAD8AOgA1ADEA
LQApACUAIQAeABgAFgATABAADQAKAAkABwADAAEAAAD+//7//f/8//v/+P/4//f/9v/1
//X/9f/0//P/8//z//P/8f/x//H/8f/x//H/8f/x//P/8//z//P/8f/x//L/8v/0//T/
9P/1//X/9f/1//X/9v/2//b/9//3//f/+P/4//f/9//4//j/+v/7//z//P/8//z//f/9
//3//v/+/////////wAAAAAAAAAAAAABAAEAAQABAAEAAQABAAEAAQD///////////7/
/v/+//7//v/9//3//f/7//r/+v/6//r/+f/5//n/+P/4//j/+P/3//f/9//3//b/9v/2
//b/9f/1//T/9P/y//L/8v/y/+//7//v/+//7//v/+//7v/u/+7/7v/t/+3/7f/t/+3/
6v/q/+r/6v/q/+r/6v/q/+n/6f/p/+n/6P/o/+n/6f/p/+j/6P/o/+j/6P/o/+j/6P/o
/+b/5v/m/+b/5v/m/+b/5v/m/+b/5v/m/+b/5v/m/+b/5v/m/+b/5v/m/+b/5v/m/+b/
5v/m/+b/5v/m/+b/5v/m/+b/5v/m/+b/5v/m/+b/5P/k/+T/5P/k/+T/5P/k/+T/5P/k
/+T/5P/k/+T/5P/k/+T/5P/k/+T/5P/k/+T/5P/l/+b/6P/r/+3/7//w//H/8v/z//P/
8//y//D/8P/u/+//7//t/+3/7f/v/+//8f/y//L/8v/y//L/8P/w//D/8P/v/+z/5P/i
/+L/4v/h/97/3P/b/9n/2P/X/9f/1//X/9f/1v/W/9f/1//X/9f/1//X/9f/1//X/9f/
2P/X/9T/0//T/9P/1P/Y/97/4P/k//f/IQBXAJEAxgDtAAIBFgEyAUkBSQEmAfQAqQA3
ANH/pv+c/5f/kf+R/5b/nf+i/6b/qP+o/6T/ov+k/6T/pv+q/63/r/+w/7X/vP/B/8X/
yv/R/9j/3P/f/+H/5P/k/+T/5P/j/+b/5v/m/+f/5//n/+n/6f/p/+n/6v/q/+r/6v/q
/+r/7f/t/+3/7f/u/+//7//v//D/8f/x//H/8f/y//L/8//z//T/9P/0//X/9//3//f/
+f/5//n/+f/7//z//f/+//////8AAAEABAAGAAcACAAJAAsADAANAA0ADwASABMAEwAW
ABgAGgAcAB4AIQAjACUAJwAqACwAMAAzADQAOAA7AD4AQQBEAEcASgBNAFAAUwBWAFgA
WwBfAGEAZABnAGcAaABpAGwAbABuAG8AcABzAHQAdQB2AHYAdwB3AHcAdwB3AHcAdgB1
AHQAcgByAHIAbgBrAGgAZQBgAFwAVwBUAFAASwBGAEEAPAA4ADMALgApACUAIQAdABkA
FQASAAwACgAHAAQAAwAAAP///f/7//n/+P/2//b/9f/0//P/8v/y//H/8P/v/+//7//u
/+//7//v/+//7//v/+//7//v/+//7//v/+3/7f/t/+3/7//v//D/8P/w//D/8P/x//H/
8f/x//H/9P/0//T/9f/1//X/9v/2//f/9//4//j/+P/5//r/+v/6//r/+//7//v//P/8
//3//////wAAAAD///7//f/9///////////////////////9//3//f/9//7//v/+//7/
/v/9//3//f/9//z//P/8//z/+//7//v/+v/6//r/+v/5//n/+f/5//j/+P/4//j/9//3
//b/9v/2//b/9v/2//X/9f/1//X/9//3//f/9v/2//b/9v/1//P/8//z//P/9P/0//T/
9P/0//T/9P/0//P/8//z//P/8v/y//P/8//z//L/8v/y//L/8v/y//L/9P/y//L/8v/y
//L/8v/y//L/8v/y//L/8v/y//L/8v/y//L/8v/y//L/8v/y//L/8v/y//L/8v/y//L/
8v/y//L/8v/w//D/8P/w//L/8v/y//L/8P/w//D/8P/y//L/8v/y//L/8v/y//L/8v/y
//L/8v/y//L/8v/y//L/8v/y//L/8v/y//L/8v/y//L/8v/y//L/8v/y//L/9P/0//T/
9P/2//j/+v/8//3//v///wAAAAAAAAAAAAD+//7//v/+//7//v/+//7/AAAAAAAAAAAA
AAAAAAAAAP///v/9//z/+v/4//b/9P/z//L/8f/w/+3/7P/r/+r/6v/q/+r/6v/q/+r/
6v/q/w==
         </WaveFormData>
      </LeadData>
      <LeadData>
         <LeadByteCountTotal>10000</LeadByteCountTotal>
         <LeadTimeOffset>0</LeadTimeOffset>
         <LeadSampleCountTotal>5000</LeadSampleCountTotal>
         <LeadAmplitudeUnitsPerBit>4.88</LeadAmplitudeUnitsPerBit>
         <LeadAmplitudeUnits>��V</LeadAmplitudeUnits>
         <LeadHighLimit>2147483647</LeadHighLimit>
         <LeadLowLimit>268435456</LeadLowLimit>
         <LeadID>V4</LeadID>
         <LeadOffsetFirstSample>0</LeadOffsetFirstSample>
         <FirstSampleBaseline>0</FirstSampleBaseline>
         <LeadSampleSize>2</LeadSampleSize>
         <LeadOff>FALSE</LeadOff>
         <BaselineSway>TRUE</BaselineSway>
         <ExcessiveACNoise>FALSE</ExcessiveACNoise>
         <MuscleNoise>FALSE</MuscleNoise>
         <LeadDataCRC32>243520539</LeadDataCRC32>
         <WaveFormData>
QABAAEAAQABDAEQARQBGAEkASgBLAEwAUABSAFQAVgBYAFoAXABeAGAAYgBkAGYAagBs
AG4AcABzAHYAeQB8AIAAggCEAIYAigCMAI4AkACSAJQAlgCYAJsAnACdAJ4AoQCiAKMA
pACmAKYApgCmAKYApgCmAKYApQCkAKMAogCfAJ4AnQCcAJcAlACRAI4AigCGAIIAfgB6
AHYAcgBuAGkAZgBjAGAAWwBYAFUAUgBOAEwASgBIAEUARABDAEIAPwA+AD0APAA6ADoA
OgA6ADgAOAA4ADgANgA2ADYANgA2ADYANgA2ADQANAA0ADQANgA2ADYANgA2ADYANgA2
ADYANgA2ADYANgA2ADYANgA0ADIAMAAuACsAKAAlACIAIAAeABwAGgAXABYAFQAUABMA
EgARABAADgAOAA4ADgAMAAwADAAMAAwADAAMAAwACgAKAAoACgAKAAoACgAKAAgACAAI
AAgABgAGAAYABgAGAAYABgAGAAQABAAEAAQAAgACAAIAAgACAAIAAgACAAIAAgACAAIA
AAAAAAAAAAD+//7//v/+//7//v/+//7//P/8//z//P/8//z//P/8//r/+v/6//r//P/8
//z//P/6//r/+v/6//r/+v/6//r/+v/6//r/+v/6//r/+v/6//r/+v/6//r/+P/4//j/
+P/4//j/+P/4//j/+P/4//j/+P/4//j/+P/4//j/+P/4//b/9v/2//b/9v/2//b/9v/2
//b/9v/2//b/9v/2//b/9P/0//T/9P/0//T/9P/0//b/9v/2//b/9v/2//b/9v/0//T/
9P/0//T/9P/0//T/9v/2//b/9v/1//T/8//y//L/8v/y//L/8v/y//L/8v/y//P/8//1
//j/+f/6//z/+//9//7///8AAAAAAAAAAP3//f/9//////////7//v8AAAEAAQABAP//
//8AAAAA/P/8//z//P/7//j/9P/z//L/8v/x//D/7f/r/+r/6v/n/+f/5//n/+b/5v/m
/+b/5v/m/+b/5v/m/+b/5v/m/+T/4v/g/93/3P/Z/9X/zv/I/7//s/+s/7L/0P///zkA
hADTABMBQwFmAXcBaQE9AfkAkQATAML/qv+g/5H/hP+E/4X/hv+J/4v/i/+J/4n/iP+G
/4j/jP+P/5D/lf+Z/57/ov+n/6n/q/+x/7j/u/+9/8H/wP/A/7//wf/B/8H/wf/B/8H/
w//D/8P/xP/D/8P/xP/E/8b/xv/G/8f/xf/F/8X/xv/G/8b/x//I/8j/yP/I/8j/x//H
/8f/x//I/8j/yP/I/8v/zP/M/8z/y//M/8z/zP/N/83/zf/O/9H/0f/T/9P/0v/U/9X/
1v/X/9j/2f/a/9v/3P/d/9//4v/j/+b/6P/q/+r/7P/w//H/8v/0//X/+v/8//3///8B
AAMABQAJAA0AEAAUABUAFwAZAB4AIAAgACMAJgAnACsALQAvAC8AMwA1ADYANwA2ADcA
OAA5ADoAOwA8ADwAPAA9AD0APQA7ADoAOgA4ADYANAAwAC8AKwAoACQAIAAaABUAEAAM
AAkABgACAP7//P/3//P/8P/r/+b/4v/f/9z/2f/Y/9b/0//R/9D/zv/K/8n/yP/I/8X/
xP/C/8H/w//C/8L/wf/A/8D/v/+//7z/vP+8/7z/vf+9/73/vf+8/7z/vP+8/7r/uv+6
/7r/uv+4/7r/uv+8/7z/vP+8/7r/uv+6/7r/vf+9/73/vf+7/7v/vP+8/7z/vf+9/77/
vv++/7//v//B/8H/wv/D/8H/wf/B/8H/wv/C/8L/w//D/8P/xP/E/8T/xP/E/8T/xP/E
/8T/xf/E/8P/wv/B/8P/wv/C/8L/wv/C/8L/wv/C/8H/wf/B/7//v/+//77/wP/A/8D/
wP++/77/vf+9/73/vf+9/73/u/+7/7r/uv+8/7z/vP+8/7n/uf+5/7n/t/+3/7f/t/+3
/7f/t/+2/7b/tv+2/7b/uP+4/7j/t/+1/7X/tf+1/7X/tf+1/7T/tP+0/7T/tP+0/7T/
tP+0/7T/tP+0/7T/sv+0/7T/tP+0/7T/tP+0/7T/tP+0/7T/tP+0/7L/sv+y/7L/sv+y
/7L/sv+w/7D/sP+w/7L/sv+y/7L/sv+y/7L/sv+y/7L/sv+y/7L/sv+y/7L/sv+y/7L/
s/+z/7X/tv+3/7j/uv+7/73/vv+//8D/wP/A/8D/v/+//7//wf/B/8H/wv/C/8T/xf/D
/8P/w//D/8b/xv/E/8T/xP/E/8L/vv+5/7f/tv+2/7X/tP+x/6//rv+u/63/rf+t/63/
rP+s/6z/rP+s/6z/rP+s/6z/rP+s/67/rv+s/6j/pf+i/5//nf+a/5L/i/+B/3j/fP+W
/8X/AwBSAKcA6QAZAT4BVQFPASkB6QCLABMAtv+S/4r/f/9y/3D/c/92/3f/ef97/33/
e/94/3r/gP+C/4P/iP+J/4v/kP+W/5v/n/+j/6X/rP+z/7X/tf+4/7f/t/+6/7v/u/+7
/7v/u/+7/7v/u/+8/73/vf++/77/wP/A/8D/wf/D/8P/w//E/8T/xP/F/8b/xv/G/8b/
xv/H/8f/x//H/8j/yP/I/8j/yf/K/8r/yv/L/8z/zP/M/8//z//P/9D/0f/R/9P/0//S
/9T/1f/W/9n/2v/b/9z/3//g/+H/4//k/+X/6P/q/+z/7P/u//L/9P/2//n/+//+/wAA
AQADAAkACwANABEAEwAWABoAGwAfACEAJgAoACgAKwAuAC8AMwA1ADcANwA7AD0APgA/
AEAAQQBCAEMARABFAEYARgBGAEcARwBHAEUARABEAEIAQAA+ADoAOQAzADAALAAoACQA
HwAaABYADwAMAAgABAAAAPv/9//0//L/7v/r/+n/5v/j/+L/4P/d/9v/2v/Y/9b/1f/U
/9T/0//S/9D/z//R/9D/0P/P/9D/0P/P/8//zv/O/87/zv/L/8v/y//L/8z/zP/M/8z/
zP/M/8z/zP/O/8z/zv/O/87/zv/O/87/zv/O/87/zv/P/8//z//P/9H/0f/S/9L/0P/R
/9H/0v/U/9T/1f/V/9X/1f/W/9f/1//X/9f/1//a/9r/2v/b/9n/2f/a/9r/3P/c/9z/
3P/c/9z/3P/d/93/3f/d/93/3//e/97/3v/e/97/3v/e/97/3f/d/93/3f/d/93/3P/c
/9z/3P/c/97/3v/d/93/3f/d/93/3f/d/93/3P/c/9z/3P/c/9z/2//b/9v/2//d/93/
3f/d/93/3f/d/9z/3P/c/9z/3P/c/9z/3P/b/93/3f/d/93/2//b/9v/2v/a/9r/2v/a
/9z/3P/c/9z/2v/a/9r/2v/c/9z/2v/a/9r/2v/c/9z/3P/c/9z/3P/c/9z/3P/c/9z/
3P/a/9r/2v/a/9z/3P/c/9z/3P/c/9z/3P/c/9z/3P/c/9z/3P/c/9z/3v/e/97/3v/e
/97/3v/e/97/3v/e/97/3v/e/97/3v/g/+D/4P/g/97/3v/e/97/3v/e/97/3//f/+H/
4v/j/+X/6P/q/+3/7P/t/+7/7v/u/+7/7f/t/+3/7//v/+//7v/u//D/8f/x//H/8f/x
//L/8v/w//D/8v/y//D/7P/n/+X/5P/k/+P/4v/f/93/3P/c/9v/2//b/9v/2v/a/9z/
3P/c/9z/3P/c/9z/3P/e/97/3P/a/9j/1f/Q/83/y//G/77/tf+r/6T/rv/O/wMAQwCU
AOcAJwFZAX4BjwGBAVUBDwGnACsA2v/E/7j/qf+g/6D/pf+o/6f/qf+p/6v/qf+q/6z/
rv+y/7X/uv+9/8H/xv/M/8//0f/X/9//4v/l/+f/6f/q/+n/6f/s/+3/7f/t/+3/7f/v
/+//7//w//H/8f/y//L/8v/y//L/8//z//P/8//0//b/9v/3//j/+P/4//j/+P/7//v/
+//7//z//P/8//z//f/+//7//v///wAAAAAAAAEAAQABAAIAAQABAAMAAwAEAAYABwAI
AAkACgALAAwADQAOAA8AEQASABMAFgAYABoAGgAcACAAIAAiACUAJwAqACwALQAvADMA
NQA3ADsAPwBCAEYARwBJAEsAUABSAFIAVQBYAFkAXQBfAGEAYQBlAGcAaABpAGoAawBs
AG0AbgBvAHAAcABwAHEAcQBxAG8AbgBuAGwAagBoAGQAYwBfAFwAWABUAFAASwBGAEIA
PQA6ADYAMgAuACkAJQAiACAAHAAZABcAFAARABAADgANAAsACgAIAAYABQAEAAQAAwAC
AAAA//8BAAAAAAD///7//v/9//3/+v/6//r/+v/3//f/9//3//b/9v/2//b/9P/0//T/
9P/y//D/8v/y//L/8v/y//L/9P/0//T/9P/z//P/8//z//X/9f/2//b/9P/1//X/9v/0
//T/9f/1//X/9f/2//f/9//3//f/9//2//b/9v/3//f/9//4//j/+P/4//j/+P/6//r/
+v/7//v/+//7//v/+//6//r/+v/6//r/+v/6//r/+f/5//n/+f/5//n/+P/4//j/+P/4
//j/+P/3//f/9//3//f/9//3//f/9v/2//b/9v/2//b/9//3//f/9//3//f/9//3//f/
9//3//b/9v/2//b/9v/2//b/9v/1//f/9//3//f/9//3//f/9v/2//b/9v/2//b/9v/2
//b/9v/2//b/9v/2//b/9P/0//T/9P/2//b/9v/2//b/9v/2//b/9v/2//b/9v/2//b/
9v/2//b/9v/2//b/9v/2//b/9v/2//b/9v/2//T/9P/0//T/9v/2//b/9v/0//T/9P/0
//T/9P/0//T/9P/0//T/9P/2//b/9v/2//T/9P/0//T/9P/0//T/9P/0//T/9P/0//T/
9P/0//T/9v/2//b/9v/2//f/9//5//r/+//8//7///8BAAIAAwAEAAQABAAEAAMAAwAD
AAUABQAFAAQABAAGAAcABwAHAAcABwAIAAgABAAEAAQABAACAP7/+f/3//j/+P/3//b/
8f/v/+7/7v/v/+//7//v/+7/7v/u/+7/7v/u/+7/7v/u/+7/7v/u/+z/6v/m/+P/4P/b
/9f/0P/I/73/s/+4/9L/AAA9AI0A5AArAV8BiQGgAZkBcQEzAc8AUQDz/9T/yv+8/6//
rP+w/7P/tP+3/7f/tf+z/7P/uP+4/7r/vv+//8L/x//P/9T/1v/X/93/4//p/+z/7//x
//H/8v/x//H/9P/1//X/9f/1//X/9f/1//X/9v/5//n/+v/6//r/+v/6//v/+f/5//n/
+v/8//z//f/+//7//v/+//7//f/9//3//f/+//7//v/+////AAAAAAAAAQACAAIAAgAD
AAMAAwAEAAUABQAHAAcABgAIAAkACgALAAwADQAOABEAEgATABUAFgAXABoAHAAcABwA
HgAiACQAJgApACsALgAwADEAMwA3ADkAOwA/AD8AQgBGAEcASwBNAFIAVABUAFcAWgBb
AF0AXwBhAGEAZQBnAGgAaQBpAGkAaQBpAGwAbQBuAG4AbgBvAG8AbwBrAGoAagBoAGQA
YgBeAF0AVwBUAFAATABIAEMAPgA6ADMAMAAsACgAJgAhAB0AGgAWABIADwANAAoABwAG
AAQAAQD///7//P/6//n/+P/4//X/9P/y//H/8//y//L/8f/w//D/7//v/+7/7v/u/+7/
7f/t/+3/7f/s/+z/7P/s/+z/7P/s/+z/7P/q/+z/7P/q/+r/6v/q/+r/6v/q/+r/6//r
/+v/6//r/+v/7P/s/+r/6//r/+z/7P/s/+3/7f/t/+3/7v/v/+//7//v/+//8P/w//D/
8f/x//H/8v/y//H/8P/v/+7/8P/w//D/8f/v/+//7//v/+//7v/u/+7/7v/u/+7/7v/u
/+3/7f/t/+3/7f/t/+z/7P/s/+z/7P/s/+z/6//r/+v/6//r/+v/6f/p/+j/6P/o/+j/
6P/o/+f/5//n/+f/5//n/+f/5//l/+X/5f/k/+L/4v/i/+L/5P/k/+T/4//j/+P/4//j
/+P/4//j/+L/4P/g/+D/4P/g/+D/4P/g/+L/4v/i/+L/4P/g/97/3v/e/97/3v/e/97/
3v/e/97/3v/e/97/3v/e/97/3P/c/9z/3P/c/9z/3P/c/9z/3P/c/9z/3P/c/9z/3P/a
/9r/2v/a/9z/3P/c/9z/2v/a/9r/2v/Y/9j/2P/Y/9r/2v/a/9r/3P/c/9z/3P/b/9r/
2f/Y/9j/2P/Z/9n/2//c/93/3v/g/+H/4//k/+X/5v/m/+b/5P/j/+P/4//l/+X/5f/k
/+b/6P/p/+n/6f/p/+n/6v/o/+b/5v/m/+j/5v/i/93/2f/Y/9j/1//W/9P/0f/Q/9D/
z//P/8//zf/M/8z/zP/M/8z/zP/M/87/zv/O/87/zP/O/8z/yv/H/8L/v/+7/7b/sv+t
/6P/lv+U/6b/z/8HAE4AoQDtACEBTAFtAXMBWQEhAdMAYQDy/7r/rP+h/5T/jv+P/5D/
k/+X/5f/mf+Z/5b/lv+Y/5r/m/+c/5//o/+o/67/s/+3/7v/vf/E/8n/y//N/9D/0f/R
/9T/1f/T/9P/0//T/9P/0//T/9T/1//X/9j/2P/W/9b/1v/X/9f/1//X/9j/2v/a/9v/
3P/c/9z/3P/c/93/3f/d/93/3v/e/97/3v/f/+D/4P/g/+P/5P/k/+T/4//j/+P/5P/l
/+X/5//n/+j/6v/r/+z/7f/u/+//8P/x//L/8//1//b/9//6//z/AAAAAAIABgAIAAoA
DQAPABAAEgATABUAGQAbAB0AIQAjACYAKgArAC0ALwA0ADYAOgA9AEAAQQBDAEUARwBH
AEsATQBOAE8AUgBTAFQAVQBWAFcAWABYAFgAWQBZAFkAVwBWAFYAVABSAFAATABLAEcA
RABAADwAOAAzAC4AKgAlACIAHgAaABQADwALAAgABgACAP///f/4//X/9P/y/+3/6//q
/+j/5v/l/+T/5P/j/+L/4P/f/+H/4P/g/9//3v/e/93/3f/a/9r/2v/a/9v/2//b/9v/
2P/Y/9j/2P/Y/9j/2P/Y/9j/1v/Y/9j/2P/Y/9j/2P/a/9r/2v/a/9v/2//b/9v/2f/Z
/9r/2v/c/93/3f/e/97/3v/f/9//4f/h/+L/4//h/+H/4f/h/+L/4v/i/+P/5f/l/+b/
5v/m/+b/5v/m/+b/5v/m/+f/5//n/+f/5//n/+b/5v/m/+b/5v/m/+b/5v/l/+X/5f/l
/+X/5f/k/+T/5P/k/+T/5P/k/+P/4//j/+P/4//j/+P/4//i/+L/4v/i/+L/4v/h/+H/
4f/h/+H/4f/h/+H/4f/h/+H/4P/i/+L/4v/i/+L/4v/i/+H/4f/h/+H/4f/h/+H/4f/g
/+L/4v/i/+L/4P/g/+D/4P/g/+D/4P/g/+L/4P/i/+L/4v/i/+D/4P/g/+D/4P/g/+D/
4P/g/+D/4P/g/+L/4v/i/+L/4v/i/+L/4v/g/+D/4P/g/+D/4P/g/+D/4v/i/+L/4v/i
/+L/4v/i/+L/4v/i/+L/4P/g/+D/4P/i/+L/4v/i/+L/4v/i/+L/4v/i/+L/4v/i/+L/
4v/i/+L/4v/i/+L/4v/i/+L/4v/k/+T/5P/k/+T/5f/l/+f/6P/p/+r/7P/t/+//8P/x
//L/8v/y//L/8f/x//H/8//z//P/8v/y//T/9f/1//X/9f/1//b/9v/0//T/9P/0//L/
7v/p/+f/5v/m/+X/5P/h/9//3v/e/93/3f/d/93/3P/c/9z/3P/c/9z/3P/c/97/3v/e
/97/3v/c/9j/1f/S/83/yf/E/77/s/+n/6T/sv/Y/xEAWQCsAPsAOQFnAYYBjwF5AUcB
+QCFAA8A0P++/7L/pf+e/6D/o/+k/6f/qf+p/6n/p/+o/6r/rP+w/7P/tv+5/7//xv/K
/83/0f/X/93/4v/j/+X/5//m/+f/5//q/+v/6f/p/+n/6f/r/+v/6//s/+3/7f/u/+7/
7v/u/+7/7//x//H/8f/y//D/8P/x//L/9P/0//T/9P/1//X/9f/1//b/9v/2//b/9//4
//j/+P/5//r/+v/6//3//f/9//7//////wEAAQAAAAIAAwAEAAUABgAHAAgACQAKAAsA
DQAQABEAFAAWABYAFgAYABwAHgAgACMAJQAoACoAKwAtADEAMwA1ADkAOwA+AEIAQwBF
AEcATABOAFAAUwBWAFcAWwBdAF8AXwBhAGMAZABlAGYAZwBoAGkAagBrAGwAbABsAG0A
bQBtAGsAagBqAGgAaABmAGIAYQBdAFoAVgBSAE4ASQBEAEAAOwA4ADQAMAAsACcAIwAg
ABwAGAAVABMAEAANAAwACgAJAAcABgAEAAAA///+//7////+//z/+//7//r/+v/5//r/
+v/5//n/+P/4//j/+P/3//f/9//3//b/9v/2//b/9v/2//b/9v/2//T/9v/2//b/9v/2
//b/+P/4//j/+P/5//n/+f/5//n/+f/6//r/+v/7//v//P/8//z//f/9//v/+//8//3/
/f/9//3//f/+//7//v////////8AAAAAAAAAAAAAAAACAAIAAgADAAMAAwADAAMAAQAA
AAAAAAAAAAAAAAAAAAAA////////AQABAAEAAAAAAAAAAAAAAAAAAAD/////////////
/////////v/+//7//v/+//7//f/9//3//f////////////////////7//P/8//z//P/8
//z//P/7//3//f/9//3//f/9//3//P/8//z//P/8//z//P/8//z//P/8//z//P/+//z/
/P/8//z//P/8//z//P/8//z//P/8//z//v/+//7//v/+//7//v/+//7//v/+//7//v/+
//7//v/+//7//v/+//7//v/+//7//v/+//7//v/+//7//v/+//7//v/+//7//v/+//7/
/v/+//7//v/+/wAAAAAAAAAAAAAAAAAAAAAAAAAAAAAAAAAAAAAAAAAAAAAAAAAAAAAC
AAIAAgACAAAAAAAAAAAAAgACAAIAAwADAAUABgAHAAgACgALAA0ADgAPABAAEAAOAA4A
DQANAA8AEQARABEAEAAQABIAEwARABEAEQARABIAEgAQABAADgAOAAwACAAFAAMAAgAC
AAEAAAD9//v/+v/6//n/+f/5//n/+P/4//j/+P/4//j/+P/4//j/+P/4//j/+P/0//D/
7//s/+f/4f/a/9L/xf+7/8T/4v8SAFMApQD4ADsBbwGZAawBnwF3ATMBzQBPAPn/4P/U
/8T/u/+6/7r/vf/A/8H/wf/D/8H/wf/E/8j/yP/I/83/0v/V/9v/3v/i/+f/6//x//f/
+v/7//3///8AAP////8CAAMAAQABAAEAAQABAAEAAQACAAMAAwAEAAQABgAGAAYABwAH
AAcABwAIAAgACAAJAAoACgAKAAoACgANAA0ADQANAA4ADgAOAA4ADQAOAA4ADgAPABAA
EAAQABEAEQARABIAFQAVABcAFwAYABoAGwAcABsAHAAdAB4AHwAgACEAIwAkACUAKAAq
ACwALAAuADIAMgA0ADcAOQA+AEAAQQBDAEUARwBJAE0ATwBSAFYAVwBXAFkAXgBgAGIA
ZQBoAGkAawBtAG8AbwBxAHMAdAB1AHYAdwB4AHkAegB7AHwAfAB8AH0AfQB9AHsAegB6
AHgAdAByAG4AbQBpAGYAYgBeAFwAVwBSAE4ARwBEAEAAPAA4ADMALwAsACoAJgAjACEA
HgAbABoAGAAVABMAEgAQAA4ADQAMAAwACwAKAAgABwAFAAQABAADAAQABAADAAMAAAAA
AAAAAAD///////////7//v/+//7//v/+//7//v8AAP7/AAAAAP7//v/+//7/AAAAAAAA
AAD///////////////8AAAAAAgADAAMABAACAAIAAwADAAEAAQACAAMAAwADAAMAAwAE
AAQABAAFAAUABQAGAAYABgAGAAYABgAEAAQABAAFAAUABQAFAAUABwAGAAYABgAEAAQA
BAAEAAQAAwADAAMAAwADAAMAAgACAAIAAgACAAAAAAD//////////////////////v/+
//7//v/+//7//f/9//3//f/7//v/+//7//v/+//7//r/+v/6//r/+v/6//r/+v/5//n/
+f/5//n/9//3//f/9v/2//b/9v/2//b/9v/2//b/9v/2//b/9v/0//T/9P/0//T/9P/0
//T/9P/0//T/9P/0//T/8v/y//L/8v/y//L/8v/y//L/8v/y//L/8P/w//D/8P/w//D/
8P/w//D/8P/w//D/7v/u/+7/7v/u/+7/7v/u//D/8P/w//D/7v/u/+7/7v/w//D/8P/w
/+7/7v/u/+7/7P/s/+z/7P/s/+z/7P/s/+7/7v/u/+//7f/v//D/8f/w//L/8//1//j/
+f/6//r/+v/6//n/+f/5//v/+//7//r/+v/8//3/+//7//v/+//8//z/+v/6//r/+v/4
//T/7//t/+z/7P/r/+r/5//l/+L/4v/h/+H/3//f/97/3v/e/97/3v/e/+D/4P/g/+D/
4v/g/+D/3v/c/9n/1v/T/8//yv/E/73/sf+o/6r/wv/x/y8AfADPABMBQwFsAYcBhQFf
AR8BwwBLAOr/xv++/7H/pP+e/6H/pv+n/6f/qf+r/6n/qv+q/6z/rP+v/7L/s/+1/7r/
wP/F/8n/zf/R/9b/2//d/9//4P/f/9//4v/j/+P/4//j/+P/4//j/+P/5P/l/+X/5v/m
/+j/6P/o/+n/6f/p/+n/6v/q/+r/6//s/+z/7P/s/+z/6//r/+v/6//s/+z/7P/s/+3/
7v/u/+7/7//w//D/8P/x//H/8f/y//P/8//1//X/9P/2//f/+P/5//r/+//8////AAAB
AAMABAAFAAgACgAKAAoADAAQABIAFAAXABkAGgAcAB0AHwAjACUAJwArAC8AMgA2ADcA
OQA7AEAAQgBCAEUASABJAEsATQBPAE8AUQBTAFQAVQBYAFkAWgBbAFwAXQBeAF4AXgBf
AF8AXwBdAFwAXABaAFoAWABUAFMATwBMAEgARABAADsANgAyAC0AKgAmACIAHgAZABUA
EgAMAAgABQADAP7/+//6//j/8//x//D/7v/s/+v/6v/q/+n/6P/m/+X/4//i/+L/4f/g
/+D/3//f/97/3v/e/97/3f/d/93/3f/c/9z/3P/c/9z/3P/c/9z/3P/a/9z/3P/c/9z/
3P/c/97/3v/e/97/3//f/9//3//f/9//4P/g/97/3//f/+D/4v/i/+P/4//l/+X/5v/n
/+X/5f/l/+X/5v/m/+b/5//n/+f/6P/o/+r/6v/q/+r/6P/o/+j/6f/n/+f/5//n/+f/
5v/m/+b/5v/m/+b/5v/m/+X/5f/l/+f/5//n/+b/5P/k/+T/5P/k/+T/4//j/+P/4//j
/+P/4//j/+L/4v/i/+L/4v/i/+H/4f/h/+H/4f/h/+H/4f/h/+H/4f/g/+D/4P/g/+D/
4P/g/+D/3//h/+H/4f/h/+H/4f/h/+D/4P/g/+D/4P/e/97/3v/e/+D/4P/g/+D/4P/g
/+D/4P/g/+D/4P/g/+D/4P/g/+D/4P/g/97/3v/e/97/4P/g/+D/4P/i/+L/4v/i/+D/
4P/g/+D/4P/g/+D/4P/g/+D/4P/g/+D/4P/g/+D/4P/g/+D/4P/g/+D/4P/g/+D/4P/g
/+D/4v/i/+L/4v/i/+L/4v/i/+D/4P/g/+H/4f/j/+T/5f/o/+r/6//t/+7/7//w//D/
8P/w/+//7//t/+//7//v//D/8P/y//P/8//z//P/8//0//T/8v/y//T/9P/y/+7/5//l
/+T/5P/l/+T/4f/f/97/3v/d/93/3f/d/9z/3P/c/9z/3P/c/9z/3P/c/9z/3P/c/9z/
2v/Y/8//yP/F/8H/vP+0/6v/nf+U/5r/uP/p/ykAegDLAA0BPwFkAXkBbwFFAQUBoQAj
AMr/rv+k/5X/iv+K/43/kP+R/5X/l/+X/5X/lP+Y/5r/nP+f/6T/pf+p/67/tP+5/7v/
v//H/8z/z//R/9P/1P/T/9P/1v/X/9f/1//X/9f/2f/Z/9n/2v/b/9v/3P/c/9z/3P/c
/93/3//f/9//4P/i/+L/4//k/+T/5P/k/+T/5f/l/+X/5f/o/+j/6P/o/+n/6v/q/+r/
6//s/+z/7P/t/+3/7f/u/+//7//x//H/9P/2//f/+P/5//r/+//8//3//v///wEAAgAD
AAYACAAKAAoADAAQABQAFgAZABsAHAAeAB8AIQAlACcAKQAtADEANAA4ADkAOwA9AEIA
RABGAEkATABNAE8AUQBTAFMAVwBZAFoAWwBcAF0AXgBfAGIAYwBkAGQAZABlAGUAZQBj
AGIAYgBgAGAAXgBaAFkAVQBSAE4ASgBIAEMAPgA6ADUAMgAuACoAKAAjAB8AHAAYABQA
EQAPAAwACQAIAAYAAQD///7//P/8//v/+v/6//n/+P/2//X/9//2//b/9f/0//T/8//z
//L/8v/y//L/8f/x//H/8f/w//D/8P/w//D/8P/w//D/8v/w//L/8v/y//L/8v/y//L/
8v/y//L/9f/1//X/9f/1//X/9v/2//j/+f/5//r/+v/6//v/+//7//v//P/9//3//f/9
//3/AAAAAAAAAQD/////AAAAAAIAAgACAAIAAgACAAIAAwADAAMAAwADAAUABAAEAAQA
BAAEAAQABAAEAAMAAwADAAMAAwADAAIAAgACAAIAAgACAAIAAQABAAEAAQABAAEAAQAB
AAAAAAAAAAAAAAAAAAEAAQABAAEAAQABAAEAAQABAAEAAQAAAAAAAAAAAAAAAAAAAAAA
/////////////wEAAQABAAAAAAAAAAAAAAD+//7//v/+/wAAAAAAAAAAAAAAAAIAAgAC
AAIAAgACAAIAAgACAAIAAgACAAIAAgACAAIAAgACAAIAAgACAAIAAgACAAQABAAEAAQA
BAAEAAQABAAEAAQABAAEAAQABAAEAAQABAAEAAQABAAEAAQABAAEAAQABAAEAAQABAAE
AAQABAAGAAYABgAGAAYABgAGAAYABgAGAAYABgAIAAgACAAIAAgACAAIAAgACgAKAAoA
CgANAA4ADwAQABMAFAAVABYAFgAWABYAFgAWABYAFgAWABgAGAAYABgAGgAaABoAGgAa
ABoAGgAaABgAGAAYABgAFQASAA8ADAALAAoACQAIAAcABgAFAAQABAAEAAQABAACAAIA
AgACAA==
         </WaveFormData>
      </LeadData>
      <LeadData>
         <LeadByteCountTotal>10000</LeadByteCountTotal>
         <LeadTimeOffset>0</LeadTimeOffset>
         <LeadSampleCountTotal>5000</LeadSampleCountTotal>
         <LeadAmplitudeUnitsPerBit>4.88</LeadAmplitudeUnitsPerBit>
         <LeadAmplitudeUnits>��V</LeadAmplitudeUnits>
         <LeadHighLimit>2147483647</LeadHighLimit>
         <LeadLowLimit>268435456</LeadLowLimit>
         <LeadID>V5</LeadID>
         <LeadOffsetFirstSample>0</LeadOffsetFirstSample>
         <FirstSampleBaseline>0</FirstSampleBaseline>
         <LeadSampleSize>2</LeadSampleSize>
         <LeadOff>FALSE</LeadOff>
         <BaselineSway>TRUE</BaselineSway>
         <ExcessiveACNoise>FALSE</ExcessiveACNoise>
         <MuscleNoise>FALSE</MuscleNoise>
         <LeadDataCRC32>1558459816</LeadDataCRC32>
         <WaveFormData>
HAAcABwAHAAdAB4AHwAgACEAIgAjACQAJwAoACkAKgAtAC4ALwAwADMANAA1ADYAOAA6
ADwAPgBAAEIARABGAEgASgBMAE4AUABSAFQAVgBZAFoAWwBcAF0AXgBfAGAAYwBkAGUA
ZgBoAGgAaABoAGoAagBqAGoAaQBoAGcAZgBjAGIAYQBgAFwAWgBYAFYAUwBQAE0ASgBF
AEIAPwA8ADoAOAA2ADQAMAAuACwAKgAoACYAJAAiACEAIAAfAB4AHQAcABsAGgAZABgA
FwAWABYAFgAWABYAFAAUABQAFAASABIAEgASABIAEgASABIAEgASABIAEgASABIAEgAS
ABQAFAAUABQAFAAUABQAFAAUABQAFAAUABYAFgAWABYAFAAUABQAFAAWABYAFgAWABYA
FgAWABYAGAAYABgAGAAaABoAGgAaABoAGgAaABoAGgAaABoAGgAcABwAHAAcABwAHAAc
ABwAHAAcABwAHAAcABwAHAAcABoAGgAaABoAGgAaABoAGgAcABwAHAAcABoAGgAaABoA
GgAaABoAGgAaABoAGgAaABoAGgAaABoAGAAYABgAGAAYABgAGAAYABYAFgAWABYAFgAW
ABYAFgAWABYAFgAWABYAFgAWABYAFAAUABQAFAAUABQAFAAUABQAFAAUABQAFAAUABQA
FAAUABQAFAAUABIAEgASABIAEgASABIAEgASABIAEgASABAAEAAQABAADgAOAA4ADgAQ
ABAAEAAQABAAEAAQABAADwAOAA0ADAAMAAwADAAMAAwADAAMAAwACgAKAAoACgAKAAoA
CgAKAAoACgAKAAoACAAIAAgACAAGAAUABQAGAAYABgAGAAUABQAFAAUABgAEAAQABAAG
AAcACAAJAAoACgALAAwADQALAAsACwALAAgACAAKAAsADAAMAAsACwAJAAsACwALAAsA
CgAJAAgABAACAAQABAAEAAAA/P/5//f/9v/1//T/8P/t/+3/7f/q/+r/6v/q/+r/6v/o
/+j/6P/o/+j/6P/n/+f/5//n/+b/4v/g/97/2//X/9L/y//B/7T/qv+l/6v/vv/e/xAA
WACnAO0AIQFBAUoBNwEVAeMAkwA7AAMA8P/h/8z/vf+5/7n/t/+3/7n/t/+3/7f/t/+1
/7b/uf+6/7z/wP/D/8f/zP/R/9D/0f/X/93/3v/g/+P/4f/h/+L/4v/i/+L/4v/i/+L/
5P/k/+T/5P/j/+L/4v/i/+P/4//j/+P/4f/h/+H/4f/g/+H/4v/j/+L/4v/h/+D/4v/i
/+H/4f/g/+D/4P/g/+P/4//k/+T/4//j/+P/4//h/+H/4v/i/+X/5f/m/+b/5v/m/+b/
5//m/+f/5//n/+j/5//n/+f/6v/r/+7/7v/v//D/8f/z//L/8//1//f/+v/8//z///8B
AAEABAAGAAYACAAKAAwADAAOABAAEgAUABUAGAAaABsAHAAfACAAIwAkACUAJwAnACcA
JwAnACcAJwAnACcAJwAnACcAJwAmACYAJQAkACMAIQAgAB4AGgAYABQAEQAMAAkABQAD
AAEA/f/6//f/8//x/+7/6//o/+X/4//h/97/2//Z/9b/1P/U/9P/1P/R/9D/z//O/8z/
yv/I/8b/x//H/8j/yP/I/8b/xv/G/8T/w//D/8P/w//E/8T/w//F/8T/w//D/8P/wv/B
/7//v//A/8D/wP/B/8H/wf/C/8L/wf/B/8H/wf/B/8L/wv/A/8D/wP+//8H/wf/C/8P/
w//D/8L/wf/D/8P/w//D/8P/w//D/8T/xf/F/8X/xf/G/8b/xv/G/8T/xP/E/8T/xv/G
/8f/x//G/8X/xf/E/8b/xf/E/8P/xf/G/8b/xv/G/8b/xv/F/8P/xP/E/8T/xP/E/8T/
xP/C/8H/wf/B/8H/wf/B/8H/wf/A/8D/wP+//7//v/+//8D/wP/A/8D/v//A/8D/v/++
/77/vv++/77/vv+9/73/v/+//7//v/+9/73/vv++/73/vP+8/7z/vP+9/73/vf+9/73/
vf+8/7z/vf+9/73/vP+8/77/vv++/77/vv++/77/vv++/77/vv++/77/vv++/77/vv++
/77/vv++/77/vv++/77/vv++/77/wP/A/8D/v/+//8D/wP/A/8D/v/+//7//v//A/8D/
wP/C/8T/xf/G/8f/yP/K/8v/zP/N/83/zf/P/8//zv/O/87/z//Q/9D/0f/R/9H/0//T
/9P/1P/U/9b/1v/U/9L/1P/U/9L/zv/K/8f/x//G/8X/xP/C/7//wf/B/8D/wP++/77/
vv++/73/vv+//8D/vv++/7//v/+//7//wP/A/77/uv+1/7P/sP+r/6H/mP+O/4X/hf+W
/7j/5P8mAHUAuwDvABEBGgENAe0AwQB7ACMA5f/K/73/qv+X/5P/lf+V/5P/k/+V/5f/
l/+V/5f/mv+b/57/ov+i/6X/qf+w/7P/tv+3/7v/wf/G/8j/x//J/8n/yv/K/8r/yv/K
/8r/yv/M/8z/zP/M/87/zv/P/9D/z//P/8//z//O/8//0P/R/9D/0f/S/9P/1P/U/9P/
0v/T/9T/1P/V/9b/1v/W/9b/1//X/9j/2P/Z/9n/2f/Z/9n/2f/a/9r/3f/d/97/3v/g
/+D/4P/h/+D/4f/h/+H/5f/l/+b/5//o/+n/7P/s/+//8P/x//P/9P/1//f/+f/6//z/
/P///wMAAwAGAAgACgAMAA4AEAAUABYAGAAaABoAGwAeACAAIwAkACcAKAApACoAKwAt
AC4ALwAwADEAMgAzADQANQA1ADUANQA1ADQANAAzADIALwAtACwAKgAmACQAIAAdABoA
FwATABEADwALAAgABQADAAEA/v/7//f/9f/0//P/7//t/+z/6v/m/+T/4f/g/97/3P/a
/9j/1//W/9X/1P/U/9P/0//S/9T/0v/S/9L/0v/R/9H/0f/P/9D/0P/P/9H/0P/P/8//
0P/Q/9D/z//R/9L/0v/S/9H/0f/R/9L/0f/R/9L/0//R/9H/0v/S/9T/1P/U/9P/1f/V
/9b/1//W/9f/1//X/9f/1//X/9f/2f/Z/9n/2v/b/9v/2//b/9r/2v/a/9r/2//c/93/
3v/c/9z/3f/d/93/3f/e/97/3v/d/9z/2//d/97/3v/e/97/3v/e/93/3f/e/97/3v/e
/97/3v/e/97/3f/d/93/3//f/9//3//h/+D/4P/g/+H/4f/h/+H/4P/g/+D/4P/f/+D/
4P/f/+D/4P/g/+D/4v/i/+H/4f/h/+H/4f/h/+H/4f/i/+L/4f/g/+D/4P/g/+H/4f/h
/+H/4f/h/+D/4P/h/+H/4f/i/+L/4v/i/+L/4v/i/+L/4v/i/+L/4v/i/+L/4v/i/+L/
4v/i/+L/4v/i/+L/4v/i/+L/4v/i/+L/4v/i/+L/4v/i/+T/5P/k/+T/4v/i/+L/4v/i
/+L/4v/i/+T/5P/k/+T/4v/i/+L/4f/j/+T/5P/k/+T/4//j/+P/4//k/+T/5P/k/+b/
5//o/+n/6v/s/+3/7v/v/+//7//x//H/8P/w//L/8//0//T/8f/x//H/8//1//X/9v/2
//b/9v/0//L/9P/0//L/7v/o/+X/5f/k/+X/5P/i/9//3f/d/9z/3P/e/97/3v/e/9z/
3P/c/9z/3P/c/93/3f/d/9//3v/a/9j/1v/R/83/yP/D/7n/sP+m/5//pf+6/9z/DABS
AKMA5wAZATcBOgEnAQUB0QCBACkA8//i/9H/vP+v/63/rf+t/63/q/+r/63/rf+t/6//
sP+x/7b/uP+8/7//xf/I/8v/zP/P/9f/2//a/9z/3//h/+H/4v/i/+L/4v/i/+L/4v/i
/+L/4v/i/+T/5P/l/+b/5f/l/+X/5f/k/+X/5v/n/+b/5//o/+n/6P/o/+f/5v/n/+j/
6P/p/+r/6v/q/+r/6//r/+z/7P/t/+3/7f/t/+//7//w//D/8f/x//L/8v/0//T/9P/1
//b/9//3//f/+//7//z//f/8//3/AAAAAAMABAAFAAcACAAJAAsADQAOABAAEAATABcA
FwAaABwAIAAiACQAJgAmACgAKgAsAC4ALwAyADQANwA4ADsAPAA9AD4APwBBAEIAQwBE
AEUARgBHAEgASQBJAEkASQBJAEYARgBFAEQAQwBBAEAAPgA8ADoANgAzADAALQApACcA
JQAhAB4AGwAXABUAEgAPAA0ACwAKAAkABQADAAIAAAD///7//P/8//v/+v/5//j/9//2
//X/9P/2//X/9f/0//b/9P/0//T/9v/1//X/9f/1//b/9v/1//b/9v/2//f/+P/4//j/
9//5//r/+v/6//v/+//7//z//f/9//7////9//3//v/+////AAABAAEAAQABAAIAAwAE
AAUABQAFAAcABwAHAAcACQAJAAkACgALAAsACwALAAwADAAMAAwADAAMAAwADAAOAA4A
DwAPABEAEQASABIAEgARABAADwARABIAEgASABIAEgASABEAEwAUABQAFAAUABQAFAAU
ABQAEwATABMAFQAVABUAFQAVABQAFAAUABUAFQAVABUAFAAUABQAFAAVABYAFgAVABYA
FgAWABYAFgAWABUAFQAXABcAFwAXABcAFwAYABgAFwAWABYAFgAUABUAFQAVABcAFwAX
ABYAGAAZABkAGQAYABYAFgAWABYAFgAWABYAFgAWABYAFgAWABYAGAAYABgAGAAYABgA
GAAYABYAFgAWABYAFgAWABYAFgAYABgAGAAYABYAFgAWABYAFgAWABYAFgAWABYAFgAW
ABYAFgAWABYAFgAWABYAFgAWABYAFgAWABYAFgAWABYAFgAWABYAFgAWABUAFQAWABYA
FgAWABUAFQAVABUAFgAWABYAFgAYABkAGgAbABwAHgAfACAAIQAhACEAIQAhACIAIgAk
ACUAJAAkACMAIwAjACUAJQAlACQAJAAkACQAIgAgACIAIgAgABwAGAAVABcAFgAVABQA
EAANAA0ADQAOAA4ADgAOAA4ADgAMAAwADgAOAA4ADgANAA0ADQANAAwACAAGAAQA///5
//T/7f/j/9b/zv/R/+P/AgAuAHIAwgALAUMBZwFzAWQBRQETAckAbQAtABcACgDz/+L/
3f/f/9//3f/f/+H/3//d/9//4f/h/+T/5f/m/+r/7v/z//f/+v/7/wAAAwAJAAsADAAO
ABEADwAPABAAEAAQABIAEgASABIAFAAUABQAFAAUABQAFQAWABUAFQAVABUAEQARABEA
EQAUABUAFgAXABYAFgAVABQAFAAUABMAEwAUABQAFAAUABUAFQAWABYAFwAXABcAFwAV
ABUAFgAWABcAFwAYABgAGAAYABgAGQAaABsAGwAbAB0AHQAeAB8AHgAfACIAIgAhACIA
IwAlACQAJQAnACkALAAuAC4AMQAzADMANgA4ADoAPAA+AEAAQwBGAEkATABOAE8AUgBU
AFUAVgBZAFoAXQBeAF8AYQBgAF8AXgBdAF4AXwBgAGEAYQBhAGEAYQBeAF4AXQBcAFkA
VwBWAFQAUQBOAEkARQBAAD0AOQA3ADMALwAsACkAJQAjACAAHQAaABcAFQATABEADwAO
AAwACgAKAAkACgAIAAYABAACAAEAAAD///7/AAD//////v/8//r/+v/6//j/9//3//f/
9//4//j/9//3//b/9f/1//T/9P/0//P/8f/y//L/8v/y//H/8P/w/+//7//w//H/7//v
//D/8P/w//D/8P/v/+//7//w//H/8f/x//D/7//v/+//7//v/+//7//v//D/8f/x//H/
8f/y//L/8v/y//H/8P/v/+7/8P/w//H/8f/x//H/8v/y//T/8//y//H/8v/0//X/9v/2
//b/9v/1//P/9P/0//T/9P/0//T/9P/0//P/8//z//T/9f/2//f/9f/0//T/9P/z//P/
8//z//L/8v/y//L/8f/y//L/8f/y//L/8v/y//L/8v/x//H/7//v/+//7//t/+3/7v/u
/+7/7v/v//D/7v/v/+//7//v/+//7//u/+7/7//v/+//7v/u/+z/7P/s/+z/7P/s/+z/
7P/q/+r/6v/q/+r/6v/q/+r/6v/q/+r/6v/o/+j/6P/o/+r/6v/q/+r/6v/q/+r/6v/o
/+j/6P/o/+j/6P/o/+j/6P/o/+j/6P/m/+b/5v/m/+j/6P/n/+f/6P/o/+j/6P/n/+f/
5//n/+b/5v/m/+b/6P/p/+r/6//u//D/8f/y//H/8f/x//H/8f/w//D/8v/x//L/8v/x
//P/8//1//X/9f/2//b/9v/2//T/8v/0//b/9P/w/+z/5//n/+b/5f/m/+T/4f/h/9//
3v/e/97/3v/e/97/3P/c/9z/3P/c/97/3//f/9//3f/c/9z/2v/Y/9P/z//M/8f/wf+4
/6z/of+f/6r/xP/s/yQAbwC7APcAHwE2ATMBGQHxALUAYQATAO7/3//O/73/sf+v/63/
rf+x/7H/sf+x/6//r/+y/7P/tP+2/7j/vf/D/8b/y//O/9H/0//Z/9z/3v/h/+H/4//k
/+T/5P/m/+b/5v/m/+b/5v/m/+b/6P/o/+n/6v/p/+n/6f/p/+f/5//n/+f/6P/p/+r/
6//u/+7/7f/s/+7/7v/t/+3/7v/u/+7/7v/v/+//8P/w//H/8f/x//H/8f/x//L/8v/z
//P/9P/0//b/9v/2//f/+P/5//n/+f/5//n/+v/7//z//f8AAAAAAwAEAAUABwAIAAkA
CwANAA4AEAAQABMAFwAXABoAHAAeACAAIgAkACgAKgAsAC4AMAAxADQANgA3ADgAOwA8
AD8AQABBAEMARABFAEYARwBIAEkASgBLAEsASwBLAEsASgBKAEkASABHAEUARABCAEAA
PgA6ADcANAAxAC0AKwAnACMAIAAdABsAGQAWABMADwANAAwACwAHAAUABAACAAEAAAD+
//7//f/8//v/+v/7//r/+f/4//j/9//3//b/9v/0//T/9P/0//P/8//z//P/9P/0//P/
8//y//H/8f/y//L/8v/x//H/8v/y//L/8f/x//H/8v/z//P/9P/1//P/8//0//T/9P/0
//T/8//1//X/9v/3//j/+f/5//n/+//7//v/+//9//3//f/+////////////AgACAAIA
AgACAAIAAgACAAIAAgADAAMAAwADAAQABAAEAAMAAgABAAMABAAEAAQABAAEAAQAAwAB
AAIAAgACAAIAAgACAAIAAgABAAEAAQADAAMAAwADAAMAAgACAAIAAwADAAMAAwACAAIA
AgACAAEAAgACAAEAAgACAAIAAgACAAIAAQABAAMAAwADAAMAAQABAAIAAgADAAIAAgAC
AAIAAwADAAMAAQABAAEAAAAAAAEAAQABAAIAAgACAAIAAgACAAAAAAAAAAAA/f/8//v/
+v/4//j/+P/4//b/9v/2//b/9v/2//b/9v/2//b/9v/2//b/9v/2//b/9v/2//b/9v/2
//b/9v/2//b/9v/2//b/9v/2//b/9v/2//b/9v/2//b/9v/2//b/9v/2//b/9v/2//b/
9v/2//b/9f/1//b/9v/2//b/9f/3//f/9//4//j/+P/4//r/+//8//3//v8AAAEAAgAD
AAMAAwADAAMABAAEAAYABwAGAAYABQAFAAUABwAHAAcACAAIAAgACAAIAAYACAAIAAQA
AAD8//n/+f/4//f/9v/2//P/8//z//D/8P/w//D/8P/w/+7/7v/w//D/8P/w/+//7//v
/+//7v/u/+r/5v/j/9//2P/T/8v/vv+2/7P/uf/S//r/MgB8AMsACwE3AU0BSgEzAQ8B
0wB7ACkA///u/93/yP+//73/vf+9/7//v/+//7//v/+//8H/wv/F/8j/yv/M/9H/1//a
/93/4P/l/+n/7f/u//D/8f/x//P/9P/0//T/9P/0//T/9P/0//T/9P/0//T/9P/1//b/
9//3//f/9//2//f/+P/5//n/+f/5//n/+v/6//n/+P/5//r/+v/7//z//P/8//z//f/9
//7//v////////////////8AAAAAAQABAAIAAgACAAIAAgADAAYABwAHAAcACQAJAAoA
CwAMAA0AEAAQABEAEgATABUAGAAZABsAHQAeACAAIAAjACUAJQAoACoALAAuADAAMgA0
ADYAOAA6ADwAPQBAAEIAQwBEAEcASABJAEoASwBNAEwATQBOAE8AUABRAFIAUwBTAFMA
UwBTAFIAUgBRAFAATwBNAEwASgBGAEQAQAA9ADwAOQA1ADMALwArACgAJQAjACEAHgAb
ABcAFQAUABMADwANAAwACgAJAAgABgAGAAUABAADAAIAAwACAAEAAAAAAP/////+/wAA
/v/+//7//P/7//v/+//7//z//P/7//3//P/7//v//P/8//z/+//7//z//P/8//v/+//7
//z/+//7//z//f/7//v//P/8//z//P/8//v//f/9//7////+////////////////////
////////AAABAAEAAQABAAIAAgACAAIAAgACAAIAAgACAAIAAwADAAMAAwAEAAQAAgAB
AAAA//8BAAIAAgACAAIAAgACAAEAAQACAAIAAgACAAIAAgACAAIAAQABAAEAAQABAAEA
AQABAAAAAAAAAAEAAQABAAEAAAAAAAAAAAABAAIAAgABAAAAAAAAAAAAAAAAAP//////
//////////////8AAAAA///+//7//v/+//////////////////7//v/////////+//7/
/v/+//7//v/+//7//v/+//7//v/+//7/AAAAAAAAAAD+//7//v/+//7//v/+//7//v/+
//7//v/+//7//v/+//7//v/+//7//v/+//7//v/+//7//v/+//7//v/+//7//v/+//7/
/v/+//7//v/+/wAAAAAAAAAAAAAAAAAAAAAAAAAAAAAAAAIAAgACAAIAAgACAAIAAQAD
AAQABAAEAAIAAQABAAEAAwAEAAQABAAEAAYABwAIAAkACgAMAA0ADgAPAA8ADwAPAA8A
DgAOABAAEQASABIAEQARABEAEwARABEAEgASABQAFAASABAAEAAQAA4ACgAGAAMAAwAC
AAMAAgAAAP3//f/9//z//P/8//z//P/8//z//P/8//z/+v/6//v/+//7//v/+v/2//T/
8v/v/+n/4v/Z/8//wv+8/8H/0//0/yQAaAC6AP8ANwFXAV0BTAErAfkAqQBPABcAAwDy
/93/0P/L/8v/yf/J/8n/y//L/8v/y//N/9H/0P/R/9b/2P/c/+H/5//q/+v/7v/z//n/
+//6//z///////3//v/+//7/AAAAAAAAAAAAAAAAAAAAAP7//v///wAAAwADAAMAAwAD
AAMAAwADAAIAAwAEAAUABgAGAAUABAAFAAYABgAHAAgACAAIAAgABwAHAAgACAALAAsA
CwALAAsACwAMAAwADQANAA4ADgAQABAAEAARABIAEwATABMAEwATABQAFQAYABkAHAAc
AB0AHgAfACEAIAAhACMAJQAqACwALAAvADEAMQA0ADYAOAA6ADwAPgA+AEAAQgBEAEYA
RwBKAEwATwBQAFMAVABUAFQAVABVAFgAWQBaAFsAXABdAF4AXwBfAF8AXwBfAFwAXABb
AFoAWQBXAFYAVABQAE4ASgBHAEQAQQA9ADsANwAzADAALQApACcAJAAhACEAHwAeAB0A
GQAXABYAFAARABAADgAOAA0ADAALAAoACwAKAAkACAAGAAUABQAEAAYABAAEAAQAAgAB
AAEAAQD//wAAAAD//wEAAAD//////v/+//7//f/9//7//v/+//7//f/8//z//f/9//7/
///+//3//f/8//z//P/8//v//f/9//7//////////v/9//3//f/9//3/+//7//v//P/9
//3//f/9//7//v/+//7//v/+//7//v/8//z//f/9//v/+//8//z//////////////wAA
AAAAAAAAAAAAAP//AQACAAIAAgACAAIAAgACAAEA///+//3//f/9//3//f/9//z//P/8
//3//f/9//3//P/8//z//P/6//r/+f/3//j/+P/4//j/+P/4//f/9//1//X/9f/1//X/
9f/2//b/8//y//L/8v/w//H/8f/x//P/8//z//L/8v/z//P/8//w//D/7v/u/+7/7v/w
//D/8P/w/+7/7v/u/+7/7P/s/+z/7P/u/+7/7v/u/+z/7P/s/+z/6v/q/+r/6v/q/+r/
6v/q/+r/6v/q/+r/6P/o/+j/6P/o/+j/6P/o/+j/6P/o/+j/5v/m/+b/5v/o/+j/6P/o
/+j/6P/o/+f/5v/m/+X/5P/m/+X/5f/l/+X/5v/m/+b/5v/o/+n/6v/p/+r/7P/t//D/
8f/x//H/8f/x//D/8P/0//X/9v/2//X/9f/1//f/9f/1//b/9v/4//j/9v/0//b/9v/0
//D/7P/p/+n/6P/n/+b/5P/h/9//3//e/97/3P/c/9z/3P/c/9z/3P/c/97/3v/f/9//
3//d/97/3v/c/9j/0//R/8z/x/+9/7L/qP+f/5//sP/O//z/PACJAM8ABQErAToBLwEP
AeMAnQBDAAMA6P/b/8j/s/+r/63/r/+t/63/rf+v/7H/r/+x/7L/s/+0/7b/uP+5/73/
xP/H/8z/z//T/9f/2v/a/93/3f/d/97/3v/e/97/3v/e/97/4P/g/+D/4P/g/+D/4f/i
/+P/4//j/+P/4//j/+P/4//j/+P/4//j/+b/5v/l/+T/4v/i/+H/4f/k/+T/5P/k/+f/
5//o/+j/6f/p/+n/6f/n/+f/6P/o/+n/6f/q/+r/7P/s/+z/7f/u/+//7//v//P/8//0
//X/9v/3//r/+v/5//r/+//9/wAAAQADAAUABwAIAAcACQALAAsADgAQABMAFgAZABwA
HAAeACAAIgAkACUAKAAqACsALAAvADAAMQAyADMANQA2ADcAOAA5ADoAOwA8AD0APQA9
AD0APQA8ADwAOwA6ADkANwA2ADQANAAyAC4AKwAoACUAIQAfABsAFwAUABEADwANAAoA
BwADAAEAAAD///v/+f/4//b/9f/0//L/8v/v/+7/7f/s/+3/7P/r/+r/6P/n/+f/5v/o
/+b/5v/m/+j/5//n/+f/5//o/+j/5//n/+b/5f/l/+b/5v/m/+X/5f/m/+b/5v/n/+f/
5//o/+n/6f/q/+v/6//r/+z/7P/s/+z/7P/r/+v/6//s/+3/7v/v/+//7//x//H/8f/x
//H/8f/x//L/8//z//P/8//0//T/9P/0//X/9v/3//j/9v/2//f/9//3//f/+P/4//j/
9//2//X/9//4//j/+P/6//r/+v/5//f/+P/4//j/+P/4//j/+P/6//n/+f/5//n/+f/5
//n/+//6//r/+v/5//n/+f/5//j/+P/4//j/+f/6//r/+f/6//r/+v/6//r/+v/5//n/
+f/5//n/+f/7//v//P/8//v/+v/6//r/+v/7//v/+//7//v/+//6//r/+//7//v//P/+
//z//P/8//z//P/8//z//P/8//z//P/8//7//v/+//7//v/+//7//v/+//7//v/+//7/
/v/+//7//P/8//z//P/+//7//v/+//7//v/+//7//v/+//7//v/+//7//v/+//7//v/+
//3//f/+//7//v8AAP////////3//v/+//7//v8AAAEAAgAFAAYACAAJAAwADQANAA0A
DQANAAwADAAOAA8AEAAQAA8ADwAPABEAEQARABIAEgASABIAEAAOABIAEgAQAAwABgAD
AAMAAgABAAAA/v/7//3//f/8//z/+v/6//r/+v/6//r/+v/6//r/+v/7//v/+//7//z/
+v/2//L/7//r/+j/4f/Z/87/wv+7/7//0v/0/yIAZgC3APsALwFPAVQBPwEdAe0AoQBH
AA0A9v/l/9L/w/+//8H/v/+//8H/w//B/8H/wf/D/8b/x//K/8z/zv/P/9X/2v/f/+D/
4//p/+3/8P/y//P/9f/z//T/9P/0//b/9v/2//b/+P/4//j/+P/4//j/+f/6//v/+//7
//v/+//7//v/+//8//3//v////7//v/9//z//v/+//3//f/+//7//v/+//////8AAAAA
AwADAAMAAwADAAMABAAEAAUABQAGAAYACAAIAAgACQAKAAsACwALAA0ADQAOAA8AEAAR
ABQAFAAXABgAGQAbABwAHQAfACEAJAAmACYAKQArACsALgAwADIANAA2ADgAOAA6ADwA
PgBCAEMARgBIAEkASgBNAE4ATwBQAFEAUwBUAFUAVgBXAFgAWQBaAFsAWwBbAFsAWwBa
AFoAWQBYAFcAVQBUAFIAUABOAEoARwBEAEEAPQA7ADgANQAzADEALQArACgAJQAhAB8A
HgAdABkAFwAWABQAEwASABAAEAARABAADwAOAA0ADAALAAoACgAJAAkACAAKAAgACAAI
AAgABwAHAAcABwAIAAgABwAJAAgABwAHAAgACAAIAAcABwAIAAgACAAJAAkACQAKAAkA
CQAKAAsACwALAAwADAAOAA4ADgANAA0ADQAOAA8ADgAPAA8ADwARABEAEQARABEAEQAR
ABIAEwATABMAEwAUABQAFAAUABYAFgAWABYAFgAWABcAFwAXABcAGAAYABgAFwAWABUA
FwAYABgAGAAYABgAGAAXABcAGAAYABgAGAAYABgAGAAYABcAFwAXABcAFwAXABcAGQAY
ABgAGAAXABcAFwAXABgAGAAYABgAFwAYABgAFwAYABgAGAAYABgAGAAXABcAFwAXABcA
FwAXABcAGAAYABkAGAAYABgAGAAZABkAGQAXABcAFwAWABgAGQAZABkAGgAYABoAGgAa
ABoAGgAaABoAGgAYABgAGAAYABoAGgAaABoAGgAaABoAGgAaABoAGgAaABoAGgAaABoA
GgAaABoAGgAaABoAGgAaABwAHAAcABwAGgAaABoAGgAcABwAHAAcABwAHAAcABwAHAAc
ABwAHAAcABwAHAAcABwAHAAcABwAHgAeAB4AHgAeAB4AHgAeAB4AHgAeAB4AHwAgACEA
IgAlACYAJwAoACkAKgArACwALAAsACwALAAuAC4ALgAuADAAMAAwADAAMgAyADIAMgAw
ADAAMAAwADAAMAAwADAALAAqACgAJgAlACQAIwAiACEAIAAfAB4AHgAeAB4AHgAcABwA
HAAcAA==
         </WaveFormData>
      </LeadData>
      <LeadData>
         <LeadByteCountTotal>10000</LeadByteCountTotal>
         <LeadTimeOffset>0</LeadTimeOffset>
         <LeadSampleCountTotal>5000</LeadSampleCountTotal>
         <LeadAmplitudeUnitsPerBit>4.88</LeadAmplitudeUnitsPerBit>
         <LeadAmplitudeUnits>��V</LeadAmplitudeUnits>
         <LeadHighLimit>2147483647</LeadHighLimit>
         <LeadLowLimit>268435456</LeadLowLimit>
         <LeadID>V6</LeadID>
         <LeadOffsetFirstSample>0</LeadOffsetFirstSample>
         <FirstSampleBaseline>0</FirstSampleBaseline>
         <LeadSampleSize>2</LeadSampleSize>
         <LeadOff>FALSE</LeadOff>
         <BaselineSway>TRUE</BaselineSway>
         <ExcessiveACNoise>FALSE</ExcessiveACNoise>
         <MuscleNoise>FALSE</MuscleNoise>
         <LeadDataCRC32>2551604635</LeadDataCRC32>
         <WaveFormData>
0v/S/9L/0v/T/9T/1f/W/9f/2P/Z/9r/2//c/93/3v/h/+L/4//k/+X/5v/n/+j/6//s
/+3/7v/w//L/9P/2//n/+v/7//z///8AAAEAAgAFAAYABwAIAAoACgAKAAoACwAMAA0A
DgAQABAAEAAQABAAEAAQABAADgAOAA4ADgALAAoACQAIAAQAAgAAAP7/+v/4//b/9P/x
/+7/6//o/+X/5P/j/+L/3v/c/9r/2P/V/9T/0//S/9H/0P/P/87/zf/M/8v/yv/I/8j/
yP/I/8b/xv/G/8b/xP/E/8T/xP/C/8L/wv/C/8L/wv/C/8L/wP/A/8D/wP/A/8D/wP/A
/8D/wP/A/8D/wP/A/8D/wP/A/8D/wP/A/8L/wv/C/8L/wv/C/8L/wv/D/8T/xf/G/8b/
xv/G/8b/xP/E/8T/xP/G/8b/xv/G/8b/xv/G/8b/xP/E/8T/xP/E/8T/xP/E/8T/xP/E
/8T/wv/C/8L/wv/C/8L/wv/C/8H/wP+//77/vv++/77/vv+8/7z/vP+8/7r/uv+6/7r/
uv+6/7r/uv+4/7j/uP+4/7j/uP+4/7j/t/+2/7X/tP+0/7T/tP+0/7L/sv+y/7L/sP+w
/7D/sP+w/7D/sP+w/7D/sP+w/7D/r/+u/63/rP+s/6z/rP+s/6r/qv+q/6r/qP+o/6j/
qP+o/6j/qP+o/6b/pv+m/6b/pP+k/6T/pP+k/6T/pP+k/6H/oP+f/57/nv+e/57/nv+e
/57/nv+e/5z/nP+c/5z/m/+a/5n/mP+W/5b/lv+W/5b/lv+W/5b/lv+W/5b/lv+U/5T/
lP+U/5T/lP+U/5T/k/+R/5D/j/+P/4//j/+P/43/jf+N/43/jf+N/43/jf+L/4v/i/+L
/47/jv+Q/5H/kv+S/5L/kf+R/5L/kv+S/4//j/+Q/5L/lP+U/5T/lP+T/5P/k/+T/5H/
kf+S/5L/jv+O/47/jv+O/4v/h/+E/4L/gv+A/4D/fP96/3n/eP93/3b/df90/3T/dP9z
/3P/cv9x/3D/b/9v/2//b/9u/2v/aP9m/2T/Yv9e/1j/Uv9J/z3/MP8p/yv/N/9Q/3T/
rf/y/zEAYQB6AIEAcQBXADEA9f+x/4f/dv9l/07/QP84/zb/Mf8x/zH/L/8v/zL/MP8s
/yz/MP8y/zL/Nv86/zz/QP9D/0T/Qv9G/03/Tv9O/0//Tf9L/0z/TP9M/0v/S/9L/0v/
TP9M/0z/Tf9K/0n/SP9H/0j/SP9H/0f/Rf9F/0X/Rf9D/0P/Q/9E/0P/Q/9C/0H/Q/9E
/0T/RP9D/0L/Qf9B/0P/RP9E/0T/Q/9D/0L/Qf9B/0D/P/8+/z//QP9A/0H/QP9A/z//
Pv8//z7/Pf89/zz/PP89/z3/Pf8//0D/Qf9C/0P/Rf9G/0T/Rf9F/0X/Rf9G/0f/Sv9L
/0z/Tv9R/07/T/9Q/1L/UP9S/1P/Vf9X/1b/V/9Y/1f/Wf9a/1v/Xf9e/1//YP9f/2D/
YP9g/2D/Yf9h/2D/YP9h/2H/Yf9i/2H/YP9f/1z/Wv9Y/1f/Vf9S/1D/T/9L/0n/Rv9D
/0L/P/89/zr/Of82/zT/Mv8x/y//Lf8r/yz/Kv8q/yn/K/8r/yv/K/8r/yz/LP8s/yv/
K/8r/yv/L/8x/zL/NP81/zf/Ov88/z//P/9A/0L/Rv9I/0r/Tf9R/1T/WP9c/2H/ZP9n
/2r/bf9x/3b/ev+A/4f/jP+Q/5X/mP+a/53/o/+o/6z/sP+1/7f/uv+8/8D/xP/H/8v/
zf/P/9L/1P/Z/9v/3f/g/+P/5P/l/+f/6v/s/+3/7v/x//P/9f/2//f/+f/6//v//v//
/wAAAQADAAQABAAFAAcABwAIAAgADAANAA0ADgAPABAAEQASABQAFAAUABQAFwAYABkA
GgAcABwAHAAcAB4AHgAeAB8AIAAgACEAIgAjACQAJQAmACgAKAAoACgAKQAqACsALAAu
AC4ALQAtAC4ALwAwADAAMQAyADMANAA2ADYANgA2ADgAOAA5ADoAOwA8AD0APgA/AEAA
QQBCAEQARABEAEQARABEAEUARgBHAEgASQBKAEsATABOAE4ATgBOAFAAUABQAFAAUgBS
AFIAUgBUAFQAVABUAFYAVgBWAFUAVgBXAFgAWQBbAFsAWwBbAFsAWwBbAFsAXQBdAF0A
XQBfAF8AYABgAGQAZQBnAGgAaQBpAGkAagBrAGwAbABtAGwAbgBuAG4AbwBwAHIAcwB1
AHUAdQB1AHgAeAB2AHYAeAB4AHYAcwBvAGwAagBqAGoAagBoAGYAZwBmAGYAZgBoAGgA
aABoAGkAaQBpAGkAaQBpAGkAaQBrAGoAawBqAGgAZgBkAGIAXgBYAFEARwA+ADUANQBB
AFgAfACvAPIAMQFfAXoBgwF3AV8BPwELAc0AnQCIAHcAZABUAE4ATABJAEUARwBHAEcA
RgBGAEgASgBMAE4AUABSAFQAWABgAGMAZgBoAGoAbwB0AHQAcwBzAHUAdgB2AHYAdwB3
AHcAdwB2AHYAdgB3AHcAdwB3AHcAeAB4AHcAdwB5AHkAeQB5AHkAeQB5AHoAegB7AHsA
ewB7AHwAfAB8AHwAfAB8AH0AfQB+AH4AfgB+AH8AfwB/AH4AfgB+AH4AfwCAAIAAgQCB
AIIAggCCAIIAggCCAIMAgwCEAIYAhwCHAIkAigCLAIoAiwCNAI4AjQCPAJAAkQCTAJQA
lQCYAJkAmgCcAJ8AnwChAKMApgCmAKgAqQCrAK0ArACtAK4AsQCzALQAtQC1ALYAtwC4
ALkAugC6ALoAuwC9AL4AvgC8AL0AvQC9ALoAuQC4ALcAtgC0ALIAsQCtAKoAqACnAKMA
oQCeAJsAmACVAJMAkACPAIwAigCIAIUAgwCBAH8AfAB6AHoAeQB2AHUAdABzAHIAcgBx
AHAAbwBvAG8AbwBtAG0AbABsAGsAawBsAGwAagBpAGkAagBoAGgAaABpAGcAZgBmAGYA
ZgBmAGYAZgBlAGUAZgBmAGUAZwBnAGYAZQBmAGYAZwBmAGYAZQBkAGUAZQBmAGYAZQBm
AGYAZwBlAGUAZgBmAGYAZQBkAGQAZABkAGQAZQBlAGYAZgBmAGQAZQBmAGYAZgBnAGcA
ZwBlAGUAZQBlAGYAZgBlAGUAZQBlAGYAZgBlAGUAZABkAGQAZABkAGQAYgBiAGIAYgBi
AGIAYgBiAGQAZABkAGQAYgBiAGIAYwBhAGAAYABgAGAAYABgAGAAYABgAGAAYABeAF4A
XgBeAF4AXgBdAF0AXQBdAF0AXABcAFwAXABcAFwAXABcAFwAWwBaAFoAWgBaAFoAWgBa
AFoAWgBaAFoAWABYAFgAWABYAFgAWABYAFgAWABWAFYAVgBWAFYAVgBWAFYAVgBWAFYA
VgBUAFQAVABUAFQAVABUAFQAVABUAFQAVABUAFQAVABUAFQAVABUAFQAVABUAFQAVABS
AFIAUgBSAFQAVABUAFMAUwBTAFMAUwBTAFMAUwBTAFEAUQBRAFEAUQBRAFEAUQBRAFEA
UgBSAFQAVQBXAFgAWQBZAFkAWgBaAFoAWQBZAFoAXABcAFwAXABcAF0AXQBbAFsAWwBb
AFwAXABaAFoAWgBaAFgAVQBRAE4ATABMAEoASgBIAEYARQBEAEQARABEAEQARABEAEMA
QwBDAEMAQwBDAEMAQwBDAEQAQwBAAD4AOgA2ADQAMAAoACMAGQAOAAkACwAZADIAWACR
ANgAEwE/AVoBXQFNATEBCQHLAIsAYwBSAEEAKgAcABYAFgATABEAEQAPABEAEgAQABIA
FAAWABgAGgAeACAAJgAqACsAKgAuADQAOQA4ADoAPQA9ADsAPAA8ADwAPQA9AD0APQA8
ADwAPAA9AD8APwA/AD8APgA+AD0APQA9AD0APQA9AD0APQA9AD4APgA/AD8APwA9AD4A
PgA+AD4APgA+AD8APQA+AD4APgA+AD8APwA/AD4APgA+AD4APQA+AD4APwA/AEAAQABA
AEIAQgBCAEMAQQBCAEQARQBDAEUARgBHAEgASQBLAEwASwBNAE4ATwBRAFIAUwBWAFUA
VgBYAFsAWwBdAF8AYgBgAGIAYwBlAGgAaABqAGwAawBtAG4AbwBxAHIAcwB0AHUAdgB2
AHYAdQB3AHgAeAB2AHcAdwB3AHYAdQB0AHMAcgBwAG4AbQBpAGYAZABjAF8AXQBaAFcA
VABRAE8ATABJAEYARABCAEEAPwA9ADsAOgA4ADgANwA0ADMAMgAxADAAMAAvAC4ALQAt
AC0ALQArACsAKgAqACkAKQAqACoAKgApACkAKgAoACgAKAApACcAJgAmACYAJgAmACYA
JgAjACMAJAAkACMAJQAlACQAJQAmACYAJwAmACYAJQAkACMAIwAkACQAIwAkACQAJQAj
ACMAJAAkACMAIwAjACQAIgAiACIAIwAjACQAJAAkACIAIwAkACQAIgAjACMAIwAlACUA
JQAlACQAJAAjACMAIwAjACQAJAAjACMAIgAiACIAIgAiACIAIgAiACIAIgAgACAAIAAg
AB4AHgAeAB4AHgAeAB4AHwAfAB4AHgAeAB4AHgAeAB4AHAAcABwAHAAcABwAHAAcABwA
HAAbABsAGwAbABsAGgAaABoAGgAaABoAGgAaABoAGQAYABgAGAAYABgAGAAYABgAGAAY
ABgAGAAYABgAGAAYABYAFgAWABYAFgAWABYAFgAWABQAFAAUABQAFgAWABYAFgAUABQA
FAAUABQAFAAUABQAFgAWABYAFgAYABgAGAAYABYAFgAWABYAFAAUABQAFAAUABQAFAAU
ABIAEgASABIAEgASABIAEgASABIAEgASABIAEgASABIAEgARABEAEQARABEAEQARABEA
EQARABEADwAPAA8ADwARABEAEQARABAAEAASABMAFQAWABcAFwAXABgAGAAYABcAFwAY
ABoAGAAYABgAGAAZABkAGQAZABkAGQAaABoAFwAWABUAFAASAA8ACwAIAAYABgAEAAQA
AAD+//3//P/+//7//v/+//z//P/7//v//f/9//3//f/7//v/+//6//n/9v/0//L/7P/m
/+L/2v/R/8X/vP+9/8v/4f8CADgAfwDAAPEADwEYAQ0B8wDPAJUATwAfAAkA+v/j/9L/
zP/M/8r/yf/J/8n/xf/F/8b/yP/I/8r/yv/M/9D/1P/Y/9z/3v/f/+L/5v/q/+3/7v/w
//H/8f/v//D/8P/w//H/8f/x//H/8v/y//L/8//x//H/8f/x//D/8P/v/+//7v/t/+z/
6//s/+3/7v/w//D/8f/x//H/8P/w/+//7v/u/+7/7v/v/+//8P/w//D/8P/x//H/8f/w
//D/8P/w//H/8v/y//P/8v/y//H/8P/0//T/9P/1//X/9v/4//n/9//5//r/+//6//v/
/f/+////AQACAAMABQAGAAcACgAJAAoADAAPAA8AEQATABYAFAAWABcAGQAcABwAHgAg
AB8AIQAiACMAJQAmACcAKAAmACYAJQAkACUAJwAoACgAKAApACkAKQAmACUAJAAjACAA
HgAcABsAFwAUABIAEQANAAsACAAFAAIA///9//r/9//0//L/8P/t/+v/6f/n/+j/5v/m
/+X/5P/j/+L/4f/f/97/3P/a/9n/2f/Z/9n/2f/Z/9j/2P/W/9X/1f/U/9L/0f/R/9L/
0v/S/9L/0//R/9D/0P/Q/9D/0P/Q/9D/zf/N/87/zv/O/8//zv/M/8v/zP/M/83/zf/O
/87/zv/P/8//0P/Q/87/zv/N/83/zf/N/87/zv/N/83/zf/O/87/zv/O/8//z//Q/9D/
0P/Q/9H/0v/S/8//z//O/83/z//P/8//z//O/87/zf/N/83/zf/O/87/z//P/87/zv/M
/8z/zP/M/8z/zP/M/8z/yv/K/8r/yv/K/8r/yv/K/8z/zP/M/83/zP/K/8n/yP/I/8j/
yP/I/8b/xv/G/8b/xv/G/8b/xv/G/8b/xf/F/8X/xf/F/8T/xP/E/8T/xP/C/8L/wv/C
/8T/xP/F/8b/xv/G/8b/xv/E/8T/xP/E/8T/xP/E/8T/xP/E/8T/xP/E/8T/xP/E/8T/
xP/C/8L/wv/C/8L/wv/C/8L/wv/C/8L/wv/E/8T/xP/E/8T/xP/E/8T/xP/E/8T/xP/C
/8L/wv/C/8L/wv/C/8L/wP/A/8D/wP/C/8L/wf/B/8H/wf/B/8H/w//D/8P/w//B/8H/
wf/B/8H/wf/B/8H/w//E/8T/xv/H/8n/yv/L/8r/yf/J/8j/yv/J/8n/yv/M/8z/zP/M
/87/z//P/8//0f/R/9H/0v/Q/87/zv/O/9D/zv/L/8f/wv/A/8D/vv/A/77/vP+7/7r/
uv+6/7r/uv+6/7r/uf+5/7n/uf+5/7n/uf+5/7n/uP+5/7r/tv+0/7L/rP+q/6b/of+Z
/47/g/+B/4n/mv+2/+P/IgBlAJsAvgDPAM0AtwCbAG8AMQD5/9z/y/+4/6b/mv+W/5P/
kf+T/5P/kf+S/5L/kP+S/5T/lv+W/5j/nv+k/6j/q/+u/7D/sv+1/7j/uv+9/7//v//A
/8D/wP/B/8H/wf/B/8D/wP/A/8H/w//D/8P/w//C/8L/wf/B/8H/wf/B/8H/w//D/8P/
xP/G/8f/x//H/8n/yv/K/8r/yv/K/8r/y//L/8z/zP/M/8z/zf/N/83/zv/O/87/zv/P
/9D/0P/R/9H/0v/S/9L/1P/U/9T/1f/T/9T/1v/X/9f/2f/a/9v/3P/d/9//4P/h/+P/
5P/l/+f/6P/p/+z/6//s/+7/8f/z//X/9//6//r//P/9////AgACAAQABgAHAAkACgAL
AA8AEAARABIAEwAUABQAFAAVABcAGAAYABgAGQAZABkAGgAZABgAFwAWABQAEgARAA0A
CgAIAAcABQADAAAA/f/6//f/9f/y//H/7v/s/+r/6f/n/+X/4//g/97/3v/d/9z/2//a
/9n/2P/Y/9f/1v/V/9X/1f/V/9X/1f/U/9T/0f/R/9L/0v/S/9H/0f/S/9L/0v/S/9P/
0//S/9L/0v/Q/9D/0P/Q/8//z//Q/9D/z//R/9H/0P/P/9D/0P/R/9H/0v/S/9L/0v/R
/9H/0P/R/9L/0v/T/9P/0//U/9T/1f/V/9X/1v/W/9b/1v/X/9X/1v/W/9b/1v/X/9j/
2P/Y/9n/2f/Z/9f/1//X/9f/2P/Y/9f/1//Z/9n/2v/a/9n/2f/Y/9j/2P/Y/9j/2P/Y
/9j/2P/Y/9j/2P/Y/9j/2P/Y/9j/2P/W/9b/1v/X/9n/2P/Y/9j/2P/Y/9j/2P/Y/9j/
2P/Y/9j/2P/Y/9j/1v/W/9X/1f/X/9f/1//W/9j/2P/Y/9j/1v/W/9b/1v/W/9b/1//Y
/9j/2P/Y/9j/2P/Y/9j/2P/Y/9j/2P/Y/9r/2v/a/9r/2v/a/9j/2P/Y/9j/2P/Y/9j/
2P/a/9r/2v/a/9j/2P/Y/9j/2P/Y/9j/2P/a/9r/2v/a/9r/2v/a/9r/2v/a/9r/2v/a
/9r/2v/a/9z/3P/c/9z/2v/a/9r/2v/c/9z/3P/c/9r/2v/a/9r/3P/c/9z/3P/c/9v/
2//b/93/3f/d/93/3f/d/93/3f/f/9//3//f/9//3//f/9//4P/g/+L/4//l/+b/5//n
/+n/6v/q/+r/6//r/+z/7v/u/+7/7v/u/+3/7f/t/+3/7f/t/+7/7v/u/+7/7v/u/+z/
6f/l/+L/4v/i/+D/4P/g/97/3f/c/9r/2v/a/9r/3P/c/9v/2//b/9v/2//b/9v/2//b
/9r/2//a/9b/1P/S/8z/yP/C/7v/r/+o/6X/qf+7/9b/AgBBAIgAwQDpAPoA9wDjAMcA
mwBbAB0A/f/s/9n/xP+6/7j/tP+z/7H/s/+3/7v/uv+6/7z/vP/A/8L/xP/I/87/0v/U
/9f/2v/e/+L/5f/k/+b/5//n/+n/6v/q/+r/6//r/+v/6//s/+z/7P/t/+3/7f/t/+3/
7v/u/+3/7f/v/+//7//v//H/8f/x//L/8P/x//H/8f/x//L/8v/y//T/9P/0//X/9f/2
//b/9v/0//X/9f/1//j/+P/4//j/+f/6//r/+//7//z//P/8//7//v/+//////8AAAIA
AwADAAUABgAHAAYABwAJAAoACwANAA4ADwATABQAFQAYABkAGgAcAB8AHQAfACEAJAAm
ACgAKQArAC4ALgAwADIAMwA1ADYANwA5ADoAOwA8AD0APgA+AD4APQA/AEAAQABAAEEA
QQBBAEIAQQBAAD8APAA6ADgANwA1ADIAMAAvACsAKQAmACMAIAAdABsAGAAXABQAEgAQ
AA0ACwAJAAcABgAEAAQAAwACAAEAAAD///7//v/9//z//f/9//3//f/8//v/+f/4//n/
+f/6//r/+P/3//f/+P/2//b/9v/3//f/9v/2//b/9v/2//b/9v/1//X/9v/2//f/+f/5
//j/+P/4//f/9//1//b/9v/2//f/9//4//j/9//4//j/+f/3//f/+P/4//n/+f/5//r/
+v/6//r/+//5//r/+v/6//r/+//8//z/+//7//r/+f/5//n/+f/5//z//P/7//v/+f/5
//r/+v/7//v/+v/6//r/+v/6//r/+v/6//r/+v/4//j/+P/4//j/+P/4//j/+P/4//j/
+f/5//j/+P/4//j/+P/4//j/+P/4//j/+P/4//j/+P/4//j/+P/3//f/9f/1//X/9P/2
//b/9v/2//T/9P/0//T/8//y//L/8v/y//L/8v/y//L/8v/y//L/8v/y//L/8v/0//L/
8v/y//L/8v/y//L/8v/y//L/8v/y//L/8v/y//L/8v/y//L/8v/y//L/8v/y//L/8v/y
//L/8v/w//D/8P/w//D/8P/w//D/8P/w//D/8P/w//D/8P/w//D/8P/w//D/8v/y//L/
8v/w//D/8P/w//D/8P/w//D/8P/w//D/8P/u/+7/7v/u/+7/7v/u/+3/7f/t/+3/7f/t
/+3/7f/t/+3/7f/t/+3/7f/t/+3/7f/v/+//8P/w//L/8//1//b/9//3//f/+P/2//b/
9f/1//j/+v/6//r/+P/4//n/+f/5//n/+f/5//r/+v/4//j/9v/2//T/8f/v/+z/6v/q
/+j/6P/m/+T/5f/k/+T/5P/i/+L/4v/i/+P/4//j/+P/4f/h/+H/4f/h/+D/4f/c/9r/
2P/U/87/yv/C/7n/q/+m/6n/tf/N//T/LABxALIA4QD9AAIB8wDbALMAdQAzAAkA9f/i
/83/wP+6/7b/tP+x/7H/r/+x/7H/sv+0/7j/tv+2/7r/vP/A/8b/yv/M/8//0P/U/9j/
2//a/9r/3f/b/9v/3P/c/9z/3f/d/93/3f/a/9r/2v/b/9n/2f/Z/9n/3P/c/9v/2//b
/9v/2//b/9v/2//b/9z/2v/b/9v/2//b/9z/3P/c/9z/3P/c/93/3P/c/9v/2v/c/93/
3f/d/9z/3P/c/9z/2//c/9z/3f/d/97/3v/e/97/3v/e/9//3f/e/+D/4f/h/+P/5P/l
/+b/5//p/+r/6v/r/+v/6//t/+7/7//y//H/8v/0//f/9//5//v//v/8//7///8BAAQA
BAAGAAgABwAJAAoACwALAAwADQAOAA8AEAAQABAAEQATABQAFAASABMAEwATABAADwAO
AA0ADAAKAAgABwADAAAA/v/9//n/9//0//H/7f/p/+b/4v/h/97/3P/a/9v/2f/X/9X/
1P/S/9L/0f/O/83/zP/L/8j/yP/H/8b/xf/F/8X/xf/E/8P/wf/A/7//v//A/8D/vv+9
/73/vv+9/7z/u/+7/7v/uv+6/7r/uf+4/7f/tv+1/7X/tv+2/7X/t/+3/7b/tv+2/7X/
tf+y/7L/sf+w/6//r/+w/7D/s/+0/7T/tf+0/7P/s/+y/7L/sf+w/7D/sP+w/7D/sf+x
/7L/sv+y/7H/sf+x/7D/sP+x/7H/sf+w/6//rv+t/6z/rP+r/6v/q/+r/6z/rP+r/6v/
qv+q/6n/qP+n/6b/qP+o/6j/qP+o/6j/qP+o/6f/pv+l/6T/o/+i/6H/of+j/6L/ov+i
/6L/ov+i/6L/oP+g/6D/oP+f/57/nf+c/57/nv+d/53/m/+b/5v/mv+Y/5j/mP+Y/5b/
lv+W/5b/lf+U/5T/lP+U/5T/lP+U/5T/lP+U/5T/k/+S/5H/kP+O/47/jP+M/4z/jP+M
/4z/jP+M/4r/iv+K/4r/iP+I/4j/iP+K/4r/iv+K/4n/iP+H/4b/hf+E/4P/gv+C/4L/
gv+C/4L/gv+C/4L/gP+A/4D/gP+A/4D/gP+A/37/fv9+/37/fP98/3z/fP98/3z/fP97
/3n/ef95/3n/d/93/3f/d/91/3X/df91/3X/df91/3X/df91/3b/dv93/3f/eP94/3n/
ef95/3r/eP94/3f/d/94/3r/ev96/3r/ev97/3v/eP93/3b/df94/3j/dv92/3b/dv90
/3H/a/9o/2b/Zv9i/2L/YP9e/13/XP9c/1z/W/9a/1n/WP9V/1X/Vf9V/1X/Vf9V/1X/
V/9W/1P/VP9Q/0r/Rv9E/z7/OP8x/yf/HP8V/xP/Hf82/1b/if/K/wcANwBYAGMAWQA/
AB0A6/+p/3n/Yv9T/zz/KP8g/x7/Hf8Z/xf/F/8X/xj/GP8a/xr/GP8Y/xr/HP8g/yT/
Kv8t/y7/MP80/zf/Ov86/zv/O/87/zz/PP88/zz/O/86/zn/Ov86/zr/O/87/zv/O/87
/z3/Pv8+/z//Qf9B/0H/Qf8//z//P/9A/0P/Rf9G/0f/R/9I/0j/SP9J/0r/S/9N/1D/
Uv9T/1T/Vv9Z/1v/Xf9f/2D/Yf9i/2X/aP9q/23/b/9y/3T/dv97/3z/ff9//4L/hv+L
/4//kf+V/5j/m/+f/6H/pP+m/6v/r/+y/7X/uP+6/7z/wP/F/8j/zP/R/9P/1//b/+D/
4v/m/+n/7f/y//T/+P/8/wAAAwAFAAcADAAOABAAEgAWABgAGQAaAB4AIQAjACQAJwAp
ACoAKwAsACsAKgApACsAKgApACkAKgAoACcAJwAkACMAIQAfABwAGQAXABQAFAASABEA
EAARAA8ADQALAAwACgAKAAkACAAHAAYABQAFAAYABgAGAAcABwAHAAcABwAHAAYABgAH
AAcACAAIAAkACQAKAAwADAAMAAwADQAPAA4ADgAOAA8AEAARABIAEwATABQAFAAUABcA
GAAYABcAGAAYABkAGwAcABwAHAAbABsAHAAcAB0AHgAeAB8AIAAhACMAJAAlACUAJQAm
ACgAKAAoACkAKwAsACwALAAuAC8AMAAwADEAMwA0ADUAMwAzADMAMwA2ADYANQA1ADUA
NQA2ADYAOQA5ADgAOAA6ADoAOgA6ADoAOgA6ADoAOgA6ADoAOgA8ADwAPAA8AD4APgA+
AD8APwA+AD4APgA+AD4APgA+AD4APgA+AD4AQABAAEAAQABAAEAAPwA/AEEAQQBBAEAA
QABAAEAAQABCAEIAQgBCAEEAQABAAEAAQgBCAEIAQgBCAEIAQgBCAEQARABEAEQARABG
AEQARABEAEQARABEAEQARABEAEQARABEAEQARABEAEQARABEAEQARABEAEQARABEAEQA
RABEAEQARABEAEQARABGAEYARgBGAEYARgBGAEYARABEAEQARABEAEQARABDAEUARQBF
AEUARQBFAEUARQBHAEcARwBHAEcARwBHAEcARwBHAEgASABKAEsATQBOAE8ATwBPAFAA
UABQAE8ATwBQAFIAUgBSAFIAUgBTAFMAVQBVAFUAVQBWAFYAVABUAFQAVABSAE8ASgBG
AEMAQgBCAEIAQAA+AD8APgA+AD4APgA+AD4APgA9AD0APQA9AD0APQA9AD0APQA+AD0A
PAA4ADYAMgAwACoAJgAfABUACAABAAMAEQAqAE4AhwDKAAcBMwFOAVMBRQEtAQkB0QCN
AGEATgA9ACgAGgAUABQAEQAPABEAEQAPABAAEAASABIAFAAWABgAHAAeACIAJgApACwA
LgA0ADcAOAA6ADsAOwA5ADoAOgA6ADsAOwA7ADsAPAA8ADwAPQA9AD0APQA9ADwAPAA7
ADsAPQA9AD0APQA9AD0APQA+ADwAPQA9AD0APQA+AD4APgBAAEAAQABBAD8AQABAAEAA
QABBAEEAQQBAAEAAQABAAEEAQgBCAEMAQwBEAEQARABGAEYARgBHAEUARgBIAEkARwBJ
AEoASwBMAE0ATwBQAE8AUQBSAFMAVQBWAFcAWgBbAFwAXgBhAF8AYQBjAGYAZgBoAGkA
awBuAG4AcAByAHEAcwB0AHUAdQB2AHcAeAB7AHwAfAB8AHsAfQB+AH4AfAB9AH0AfQB8
AHsAegB5AHoAeAB2AHUAcQBuAGwAawBnAGUAYgBfAFwAWQBXAFQAUwBQAE4ATABJAEcA
RQBDAEAAPgA+AD0APAA7ADoAOQA4ADgANwA2ADMAMwAzADMAMQAxADAAMAAvAC8AMAAw
AC4ALQAtAC4ALgAuAC4ALwAtACwALAAsACoAKgAqACoAKwArACwALAArAC0ALQAsACwA
LAArACsAKQAqACoAKgArACsALAAsACwALAArACsAKwArACwALAArACsAKwAsACoAKgAq
ACsAKwAsACwALAAqACsALAAsACwALQAtAC0AKwArACsAKwAqACoAKQApACsAKwAsACwA
KwArACoAKgAoACgAKAAoACgAKAAoACgAKAAoACgAKAAmACYAJgAmACYAJgAmACcAJwAm
ACYAJgAkACQAJAAkACQAJAAkACQAIgAiACIAIgAiACIAIQAhAB8AHwAfAB4AIAAgACAA
IAAeAB4AHgAeAB8AHgAeAB4AHAAcABwAHAAaABoAGgAaABwAHAAcABwAGgAaABwAHAAc
ABwAGwAaABkAGAAYABgAGAAYABgAGAAYABgAGAAYABgAGAAWABYAFgAWABYAFgAWABYA
FAAUABQAFAAUABQAFAAUABQAFAAUABQAFAAUABQAFAAUABQAFAAUABIAEgASABIAEgAS
ABIAEgAQABAAEAAQABAAEAAQABAAEAAQABAAEAAOAA4ADgAOAA4ADgAOAA4AEAAQABAA
EAARABIAEwAUABYAFgAWABYAFgAWABYAFgAYABgAGAAYABYAFgAWABYAGAAYABgAGAAW
ABYAFgAWABQAFAAUABQAEAAOAAwACgAHAAYABQAEAAMAAgABAAAAAAAAAAAAAAD///7/
/f/8/w==
         </WaveFormData>
      </LeadData>
   </Waveform>
</RestingECG>
