# Supplementary material for: Detection of Left Atrial Enlargement Using a Convolutional Neural Network-Enabled Electrocardiogram
Source: Front Cardiovasc Med. 2020 Dec 17;7:609976. doi: 10.3389/fcvm.2020.609976 (PMC7773668; doi:10.3389/fcvm.2020.609976)
Supplement: Supplementary file 2 [file Data_Sheet_2.ZIP › normal1/1802010834_11057_00000000.XML]

<?xml version="1.0" encoding="Windows-1252"?>
<!DOCTYPE RestingECG SYSTEM "restecg.dtd">
<RestingECG>
   <PatientDemographics>
      <PatientID>1802010834</PatientID>
      <PatientAge>78</PatientAge>
      <AgeUnits>Years</AgeUnits>
      <Gender>Female</Gender>
      <PatientLastName>linmeizhen</PatientLastName>
   </PatientDemographics>
   <TestDemographics>
      <DataType>Resting</DataType>
      <Site>1</Site>
      <AcquisitionDevice>MAC55</AcquisitionDevice>
      <Status>Unconfirmed</Status>
      <Priority>Normal</Priority>
      <AcquisitionTime>08:38:46</AcquisitionTime>
      <AcquisitionDate>11-25-2015</AcquisitionDate>
      <CartNumber>1</CartNumber>
      <AcquisitionSoftwareVersion>009C</AcquisitionSoftwareVersion>
      <XMLSourceVersion>MAC5000 v1.0</XMLSourceVersion>
   </TestDemographics>
   <RestingECGMeasurements>
      <VentricularRate>83</VentricularRate>
      <AtrialRate>83</AtrialRate>
      <PRInterval>158</PRInterval>
      <QRSDuration>78</QRSDuration>
      <QTInterval>370</QTInterval>
      <QTCorrected>434</QTCorrected>
      <PAxis>58</PAxis>
      <RAxis>39</RAxis>
      <TAxis>55</TAxis>
      <QRSCount>13</QRSCount>
      <QOnset>221</QOnset>
      <QOffset>260</QOffset>
      <POnset>142</POnset>
      <POffset>193</POffset>
      <TOffset>406</TOffset>
      <ECGSampleBase>500</ECGSampleBase>
      <ECGSampleExponent>0</ECGSampleExponent>
   </RestingECGMeasurements>
   <Diagnosis>
      <Modality>Resting</Modality>
         <StatementCount>2</StatementCount>
         <LabelText>12SL ��ϳ���</LabelText>
      <DiagnosisStatement>
         <StmtFlag>ENDSLINE</StmtFlag>
         <StmtText>�������</StmtText>
      </DiagnosisStatement>
      <DiagnosisStatement>
         <StmtFlag>ENDSLINE</StmtFlag>
         <StmtText>���� ECG</StmtText>
      </DiagnosisStatement>
   </Diagnosis>
   <Waveform>
      <WaveformType>Rhythm</WaveformType>
      <WaveformStartTime>0</WaveformStartTime>
      <NumberofLeads>8</NumberofLeads>
      <SampleType>CONTINUOUS_SAMPLES</SampleType>
      <SampleBase>500</SampleBase>
      <SampleExponent>0</SampleExponent>
      <HighPassFilter>16</HighPassFilter>
      <LowPassFilter>150</LowPassFilter>
      <ACFilter>NONE</ACFilter>
      <LeadData>
         <LeadByteCountTotal>10000</LeadByteCountTotal>
         <LeadTimeOffset>0</LeadTimeOffset>
         <LeadSampleCountTotal>5000</LeadSampleCountTotal>
         <LeadAmplitudeUnitsPerBit>4.88</LeadAmplitudeUnitsPerBit>
         <LeadAmplitudeUnits>��V</LeadAmplitudeUnits>
         <LeadHighLimit>2147483647</LeadHighLimit>
         <LeadLowLimit>268435456</LeadLowLimit>
         <LeadID>I</LeadID>
         <LeadOffsetFirstSample>0</LeadOffsetFirstSample>
         <FirstSampleBaseline>0</FirstSampleBaseline>
         <LeadSampleSize>2</LeadSampleSize>
         <LeadOff>FALSE</LeadOff>
         <BaselineSway>FALSE</BaselineSway>
         <ExcessiveACNoise>FALSE</ExcessiveACNoise>
         <MuscleNoise>FALSE</MuscleNoise>
         <LeadDataCRC32>1842249997</LeadDataCRC32>
         <WaveFormData>
XABcAFwAXABJADgAJwAWAAkA/v/z/+j/5v/m/+b/5v/n/+j/6f/q/+r/6v/q/+r/6P/o
/+j/6P/o/+j/6P/o/+r/6v/q/+r/6v/q/+r/6v/q/+r/6v/q/+z/7P/s/+z/6v/q/+r/
6v/q/+r/6v/q/+z/7P/s/+z/7v/u/+7/7v/s/+z/7P/s/+3/7v/v//D/8P/w//D/8P/y
//L/8v/y//D/8P/w//D/8v/y//L/8v/0//T/9P/0//X/9v/3//j/+v/6//r/+v/7//z/
/f/+/wEAAgADAAQABQAGAAcACAAJAAoACwAMAA4ADgAOAA4ADwAQABEAEgASABIAEgAS
ABQAFAAUABQAEgASABIAEgAPAA4ADQAMAAkACAAHAAYABQAEAAMAAgD///7//f/8//v/
+v/5//j/9v/2//b/9v/2//b/9v/2//b/9v/2//b/9v/2//b/9v/0//T/9P/0//T/9P/0
//T/8v/y//L/8v/y//L/8v/y//L/8v/y//L/9P/0//T/9P/0//T/9P/0//L/8v/y//L/
8v/y//L/8v/z//T/9f/2//T/9P/0//T/9P/0//T/9P/2//b/9v/2//b/9v/2//b/9v/2
//b/9v/4//j/+P/4//b/9v/2//b/9v/2//b/9v/2//b/9v/2//b/9v/2//b/9v/2//b/
9v/2//b/9v/2//j/+P/4//j/+P/4//j/+P/2//b/9v/2//n/+f/5//n/+f/3//f/9//3
//f/+P/6//v//P/9//3//P/8//7///8AAAEAAQABAAMAAwADAAQABAAFAAUABAADAAIA
AAD////////+/////f/7//n/9v/z//P/8v/x//P/9P/0//P/8f/x//L/8v/z//P/8//y
//L/8//z//P/8f/x//D/8P/w//D/8P/w//D/8P/v/+//7//z//f/9P/y//T/9f/6/wYA
FQArAEQAVgBgAGQAYgBOAC8AEwD+/+7/5P/j/+X/4//h/+T/7v/w/+//7//v/+7/8v/y
/+//7//z//P/8f/x//H/8f/x//H/8f/x//H/8v/y//H/8f/x//H/8f/y//L/8v/y//L/
8v/y//L/8v/y//P/8//z//P/8//z//P/9f/1//X/9f/0//T/9P/0//T/9P/1//X/9//3
//f/+P/4//j/+P/5//f/+P/4//j/+v/7//v//P/8//z//f/9//3///8AAAEAAQABAAEA
AwAEAAQABgAHAAgACQAKAAsADAANAA8AEAARABIAEwAUABMAEwATABUAGAAYABgAGAAZ
ABkAGQAaABgAFwAXABcAFwAXABUAFAATABMAEAAOAA4ADQAMAAsACAAGAAYABQADAAEA
AQAAAP///v/9//z//P/7//v/+v/5//n/+f/5//n/+f/3//f/+f/5//f/9//1//X/9f/1
//f/9//3//f/9v/2//b/9v/2//b/9v/2//b/9v/2//b/9v/2//b/9v/2//b/9v/2//b/
9//3//f/9//3//f/9//3//f/9//3//n/+f/5//r//P/7//v//P/6//r/+//7//n/+f/5
//n/+f/6//r/+f/7//v/+//8//r/+v/6//r//P/8//v/+//7//z//P/7//v/+//7//v/
+//7//v/+//5//v/+f/3//j/+P/4//j/+P/6//r/+v/6//r/+v/7//v/+f/5//n/9//3
//f/9//3//r//P/9//7//////wAAAAAAAAEAAgADAAMAAwADAAMABQAGAAYABwAHAAYA
BgAGAAMAAwACAAEAAQABAP///f/5//b/9f/1//b/9f/1//b/9v/1//X/9f/0//T/8//z
//P/8v/y//P/9f/1//X/9f/y//L/8v/y//L/8v/y//L/8f/x//P/8//1//L/8v/0//f/
/P8MAB0AMQBIAFoAZABsAGwAWgA/ACEADAD8//L/8f/x/+3/6//u//D/8P/x//P/8//y
//L/9P/z//H/8f/x//H/8f/x//H/8f/x//H/8f/x//L/8v/x//H/8f/x//H/8v/y//L/
8v/y//L/8v/y//L/8v/z//P/8//z//P/8//z//P/8//z//P/9P/0//T/9P/y//L/8//z
//T/9f/2//j/9v/2//b/9//1//b/9v/2//j/+f/5//r/+P/4//n/+f/7//3//v////3/
/f/9////AAAAAAIAAwAGAAcACAAJAAgACQALAAwADQAOAA8AEAARABEAEQATABYAFgAW
ABYAFQAVABUAFgAWABUAFQAVABUAFQATABIAEQARAA4ADAAMAAsACgAJAAYABAAEAAMA
AQD//////v/9//z/+//6//r/+f/5//j/9//3//f/9//3//f/9f/1//f/9//1//X/9f/1
//X/9f/1//X/9f/1//b/9v/2//b/9P/0//T/9P/0//T/9P/0//T/9P/0//T/9P/0//T/
9P/0//X/9f/1//X/9f/1//X/9f/1//X/9f/1//X/9f/2//b/9f/1//b/9v/2//f/9//3
//f/9//3//X/9v/2//X/9//3//f/+P/2//b/9v/2//b/9v/1//X/9f/2//b/9f/1//X/
9f/1//X/9f/1//X/9//3//X/8//0//T/9P/0//T/9P/0//T/9P/2//b/9//3//b/9f/0
//H/8//z//P/8//0//b/9//4//n/+f/6//r//P/9//7/////////////////AAAAAAEA
///+//7//v/9//3//P/7//v/+//5//f/9f/y//H/8f/u/+3/7f/u//D/7//v/+//7v/u
/+3/7f/v/+7/7v/v/+//7//v/+//7v/u/+7/7v/s/+z/7P/s/+v/7f/t/+3/7//w//D/
8P/z//j/BAAVACcAOgBOAFoAYABiAFgAPQAjAA4A/P/w/+3/7f/t/+v/6v/q/+z/7//v
/+//8P/w/+z/7f/t/+//7//t/+3/7f/t/+3/7f/t/+3/7f/u/+7/7f/t/+3/7f/t/+7/
7v/u/+7/7v/s/+z/7P/s/+7/7//v/+//7//v/+//7//t/+3/7f/t/+7/7v/u/+7/7v/u
/+//7//x//H/8f/y//D/8P/w//H/8//0//T/9P/y//P/8//0//b/9v/3//f/9f/3//j/
+f/5//n/+f/7//z//P/+////AAABAAIAAwAGAAcACQAKAAsADAANAA4ADwAPAA8AEQAS
ABIAEgASABUAFQAVABYAFAATABMAEwAVABUAEwASAA8ADwAMAAoADAALAAoACQAEAAIA
AgABAAEA//////7////+//3//P/8//v/+//6//f/9//3//f/+f/5//f/9//3//f/9f/1
//b/9//4//n/9//3//f/9//4//j/+P/4//j/+P/4//j/9v/2//b/9v/2//b/9v/2//j/
+P/4//j/+P/5//n/+f/5//n/+f/5//f/9//3//f/+f/5//n/+v/6//n/+f/6//j/+P/5
//n/+//7//v/+//7//z//P/7//v/+//7//z//P/8//z//P/8//z/+//7//v//P/8//v/
+//7//v/+//7//v/+//7//v/+//7//v//f/9//z//P/8//z//P/8//z//P/8//r/+v/7
//v/+//7//v/+f/5//n/+f/5//z//v///wAAAQABAAIAAgAEAAUABgAHAAgACQAKAAsA
CQAKAAoACwAJAAgACAAIAAcABwAGAAUAAwADAAEA///9//r/+f/5//r/+f/5//r/+v/5
//n/+f/4//j/9//3//n/+P/4//n/+f/5//n/+f/4//j/+P/4//j/+P/4//j/+f/5//X/
9//5//j/+P/6//n//P8KAB8AMwBKAFwAaABuAGwAXABBACEACAD4//D/7f/t/+3/6//u
//T/9v/3//f/9//0//j//v/7//f/+f/5//n/9//3//f/9//5//n/+f/5//j/+P/3//f/
+f/5//n/+v/6//r/+v/6//r/+v/6//r/+v/7//v/+//7//v/+//7//v/+//7//v//P/8
//z//P/+//7///////3//f/9//7//v/+//7///8BAAIAAgACAAIAAwADAAQAAgACAAMA
AwADAAUABgAHAAkACQAJAAsADAAMAA4ADwAQABEAEgATABQAFQAXABgAFwAYABkAGgAc
AB0AHgAhACIAIgAiACIAIwAjACMAJAAkACMAIwAjACEAIQAfAB4AHQAdABoAGAAWABUA
FAATABIAEAAQAA8ADQALAAsACgALAAoACQAIAAgABwAHAAYAAwADAAMAAwADAAMAAQAB
AAMAAwABAAEA//////////8BAAEAAQABAAAAAAAAAAAAAAAAAAAAAAAAAAAAAAAAAAAA
AAAAAAAAAAAAAAAAAAAAAAEAAQABAAEAAQABAAEAAQABAAEAAQABAAEAAQACAAAA////
/wAAAgACAAMAAwADAAMAAwADAAMABAAEAAMAAwADAAMABAACAAIAAgACAAIAAgABAAEA
AQACAAIAAQABAAEAAQABAAEAAQABAAEA//////////8BAAIAAgACAAIAAgAAAAAAAAAA
AAAAAAABAAEAAQABAAEA/////////////wAAAgADAAQABQAFAAYABgAIAAkACgALAAsA
CwALAAsACwAMAAwADQALAAoACgAKAAsACwAKAAkABQAFAAMAAQABAP7//f/9//z/+//7
//z//v/9//3//f/8//z/+//7//v/+v/6//v/+//7//v/+//6//r/+v/6//r/+v/6//r/
+//9//3//f////r/9v/6////BgAUACcAPQBSAGAAagBsAGQAUAAzABUAAAD0/+7/6//r
/+n/6//w//b/+v/7//v/+f/6//r/+v/7//n/9//3//f/+P/5//r/+//5//n/+f/5//r/
+v/5//n/9//3//f/+P/4//j/+P/4//j/+P/4//j/9v/3//f/9//3//f/9//3//n/+f/5
//n//P/8//z//P/7//r/+v/5//v/+//7//z//P/8//z//f/9//7//v/+//7//////wAA
AAAAAAEAAQABAAMABAAFAAcABwAHAAkACgAKAAwADQAMAA0ADgAPABIAEwAVABYAFwAY
ABkAGgAbABsAGwAdAB0AHAAbABoAHQAdAB0AHgAgAB8AHwAfAB4AHQAaABgAGQAZABYA
FAAUABMAEgARAAwACgAKAAkABwAFAAUABAADAAIAAQAAAAAA//////7//f/9//3//f/9
//3/+//7//3//f/7//v/+//7//v/+//7//v/+//7//r/+v/6//r/+v/6//r/+v/6//r/
+v/6//r/+v/6//r/+P/4//j/+P/6//v/+//7//v/+//7//v/+//7//v/+//7//v/+//8
//z/+//7//z//P/8//3//f////////////3//v/+//3//f/9//3//v/8//z//P/8//3/
/v/+/////v/+//3/+//9//3//f/9//v/+//7//v//f////3/+v/8//z//P/8//z//P/8
//z//P/8//3//f/9//3//f/7//v/+//7//v//P/+////AAABAAEAAgACAAQABQAGAAcA
BwAHAAcABwAHAAgACAAJAAcABgAGAAYABwAHAAYABQADAAMAAQD///3/+v/5//n/9v/1
//X/9v/4//f/9//3//j/+P/3//f/9//2//b/9//1//X/9f/1//T/9P/0//T/9P/0//T/
9P/z//X/9f/1//X/9v/2//b/+/8CABAAIwA3AEoAXABoAG4AbABcAEMAKQASAAIA+v/1
//P/8//z//D/8v/2//X/9//3//b/9P/0//P/9f/1//X/8//z//P/8//z//P/8//z//P/
9v/2//X/9f/z//P/8//0//T/9P/0//T/9v/2//b/9v/2//f/9//3//X/9f/1//X/9//3
//f/9//4//j/+P/4//b/9v/3//f/9//3//f/+P/4//j/+P/5//n/+v/6//r/+v/7//v/
/P/+//7/////////AQACAAMAAQABAAEAAwAEAAQABgAHAAgACQAKAAsADAANAA8AEAAT
ABQAFQAWABcAFwAXABkAGAAYABgAGAAZABkAGQAaABwAGwAbABsAGQAZABcAFgAXABcA
FAASABAADwAOAA0ADAAKAAoACQAFAAMAAwACAAEAAAD///7/AAD//////v/7//v/+//7
//3//f/7//v/+//7//n/+f/5//n/+f/5//v/+//7//v/+P/4//j/+P/4//j/+P/4//j/
+P/4//j/+P/4//j/+P/4//j/+P/4//j/+f/5//n/+f/5//n/+f/3//f/9//3//f/9//3
//j/+P/3//f/+P/4//j/+f/5//n/+f/5//n/9//4//j/9//5//n/+f/6//r/+v/6//r/
+v/6//n/+f/5//r/+v/5//n/+f/5//n/+f/5//n/+f/7//v/+//7//n/+f/6//z/+v/4
//j/+P/4//r/+v/6//r/+P/4//n/+f/5//n/+f/3//n/+f/5//n/+v/8//3//v//////
AAAAAAIAAwAEAAUABQAFAAUABQAFAAYABgAHAAcABgAGAAYABQAFAAQAAwADAAMAAQD/
//z/+P/2//X/9v/1//X/9v/2//X/9f/1//T/9P/z//P/9P/0//X/9//2//X/9P/z//T/
9P/0//T/9P/0//T/9P/z//P/9f/1//P/9P/0//j//f8IABYAJQA7AFIAXgBmAGwAZgBS
ADkAIQAKAPz/+P/5//f/9f/z//L/8v/0//P/8//z//T/9P/0//H/7//x//H/8f/x//H/
8f/x//H/8f/x//H/8P/w/+//7//v/+//7//w//L/8v/y//L/8P/w//D/8P/u/+//7//v
//H/8f/x//H/8f/x//H/8f/y//L/8v/y//D/8P/x//H/8//z//P/9P/y//L/8v/z//X/
9v/2//b/9P/1//X/9v/2//b/9//3//f/+f/6//v/+f/5//n/+//+//7/AAABAAIAAwAE
AAUABgAHAAkACgALAAwADQAOAA8ADwAPABEAEAAQABAAEAATABMAEwAUABIAEQARABEA
EQARAA8ADgAPAA8ADAAKAAoACQAIAAcABAACAAIAAQD///3//f/8//3//P/7//r/+P/3
//f/9v/3//f/9//3//X/9f/z//P/9//3//X/9f/1//X/9f/1//P/8//z//P/9P/0//T/
9P/0//T/9P/0//b/9v/2//b/9P/0//T/9P/0//T/9P/0//T/9f/1//X/9f/1//X/9f/1
//X/9f/1//X/9f/1//b/9v/1//X/9v/0//T/9f/1//f/9//3//f/9//4//j/9//3//f/
9//4//j/+P/4//j/+P/4//f/9//5//r/+v/5//n/+f/5//n/+f/5//n/+f/5//n/+f/5
//v/+//4//b/+v/5//j/9//2//j/+P/4//j/9v/2//f/9//5//n/+f/3//f/9//3//f/
+P/6//v//P/9//3//v/+/wAAAQACAAMABQAFAAUABQAFAAYABgAHAAUABAAEAAQAAwAD
AAIAAQD//////f/7//n/9v/1//X/9v/1//X/9v/0//P/8//z//T/9P/z//P/8//y//L/
8//0//X/9v/3//X/9P/z//L/8v/y//L/8v/z//P/9f/1//X/9P/y//L/8//2/wIAEwAp
AEAAVABkAGoAaABcAEUAIwAKAPj/6v/n/+n/5f/l/+r/7v/w//P/9f/1//T/9P/2//P/
8f/x//H/8f/x//H/8f/x//P/8//z//P/9P/0//P/8//z//P/8//0//T/9P/0//T/9v/2
//b/9v/0//X/9f/1//f/9//3//f/9//3//f/9//4//j/+P/4//j/+P/5//n/9//3//f/
+P/6//r/+v/7//n/+v/6//r//P/9//3//v/+//7//////wEAAwAEAAUAAwADAAMABQAE
AAQABgAHAAoACwAMAA0AEAARABMAFAATABQAFQAWABkAGQAZABsAGgAaABoAGgAbABsA
GwAcAB4AHQAdAB0AGwAbABkAGAAZABkAFgAUABQAEwASABEADAAKAAoACQAHAAUABQAE
AAUABAADAAIAAgABAAEAAAD///////////3//f/7//v/+//7//n/+f/7//v/+//7//n/
+f/5//n/+v/6//r/+v/6//r/+v/6//j/+P/4//j/+P/4//j/+P/5//r/+//8//v/+//6
//n/+f/5//n/+f/6//v//P/9//3//f/9//7//P/7//v//P/8//z//f/9//3//f/9//3/
/f/+//7//f/9//3//f/+//7//v/+//7//P/8//v/+//7//z//P/7//3//f/9//3/+//7
//v/+//9//3//f/9//v/+//6//r//P/8//z//P/8//z//P/8//r/+v/7//v/+//7//v/
+f/5//n/+f/5//r//P/9//7//////wAAAAAAAAEAAgADAAUABQAFAAUABwAIAAgACQAH
AAYABgAGAAUABQAEAAMAAQABAP///f/5//b/9f/1//X/9f/2//j/9//1//T/8//2//b/
9f/1//X/9P/0//X/9f/1//X/9f/0//T/9P/0//T/9P/0//T/8f/z//f/+f/1//L/8v/0
//f/AAAQACMAOQBQAF4AYgBkAF4ARgAlAA0A+v/s/+b/5//p/+X/5f/q//D/9P/z//P/
9f/2//T/9P/z//X/9f/1//X/8//z//P/8//z//P/8//z//T/9P/z//P/8//z//P/9P/2
//b/9v/2//T/9P/0//T/9v/3//f/9//3//f/9//3//f/9//3//f/+P/4//j/+P/6//r/
+//7//n/+f/5//r/+v/6//r/+//9//7//v/+//z//f/9//7/AAAAAAEAAQD//wEAAgAD
AAUABQAFAAcACAAIAAoACwAMAA0ADgAPAA4ADwARABIAFQAWABcAGAAZABkAGQAbABoA
GgAaABoAHQAdAB0AHgAcABsAGwAbABsAGwAZABgAFwAXABQAEgASABEAEAAPAA4ADAAM
AAsABwAFAAUABAADAAIAAQAAAAIAAQABAAAA///////////9//3/+//7//3//f/7//v/
+//7//v/+//7//v/+//7//r/+v/6//r/+v/6//r/+v/6//r/+v/6//z//P/8//z/+v/6
//r/+v/8//3//f/9//3//f/9//3/+//7//v/+//7//v/+//8//7//f/9//7//v/+////
///9//3//f/9//3//v/+//3//f/9//3//v/+//7//v/+//7//v/9//3//f/+//7//f/9
//3//f/9//3//f/9//3//f/7//v//f/8//z//P/8//z//P/8//z//P/8//z//f/9//v/
+//7//n/+//7//v/+//8//7///8AAAEAAQACAAIAAgADAAQABQAFAAUABQAFAAcACAAI
AAkABwAGAAYABgAHAAcABgAFAAEAAQD///3/+//4//f/9//2//X/9f/2//b/9f/1//X/
9v/2//X/9f/1//T/9P/1//X/9f/1//X/9P/0//T/9P/0//T/9P/0//P/9f/3//f/9f/0
//T/9v/5/wIAEgAlADcATgBeAGYAagBqAFoAOwAhABAA/v/0//P/8f/v/+3/8P/y//L/
8//1//X/9P/0//L/8//1//X/9f/z//P/8//z//P/8//z//P/8//y//L/8f/x//P/8//z
//T/9P/0//T/9P/0//T/9P/0//L/8//z//P/9f/1//X/9f/1//X/9f/1//b/9v/2//b/
9P/0//X/9f/3//f/9//4//j/+P/4//n/9//4//j/+P/6//v/+//8//r/+v/7//v/+//9
//7///8BAAEAAQADAAIAAgAEAAUACAAJAAoACwAKAAsADQAOAA8AEAARABIAEwATABMA
FQAUABQAFAAUABcAFwAXABgAGAAXABcAFwAVABUAEwASABMAEwAQAA4ADgANAAwACwAI
AAYABgAFAAMAAQABAAAA/f/8//v/+v/8//v/+//6//n/+f/5//n/+f/5//f/9//5//n/
9//3//X/9f/1//X/9//3//f/9//2//b/9v/2//j/+P/4//j/9v/2//b/9v/2//b/9v/2
//T/9P/0//T/9P/1//X/9f/3//f/9//3//X/9f/1//X/9f/1//X/9v/2//X/9f/2//b/
9v/3//f/9//3//f/9//5//r/+v/5//f/9//3//j/+P/4//j/+P/2//b/9f/1//f/+P/4
//f/9//3//f/9//1//X/9f/1//f/9//3//f/9//1//b/9v/2//b/9v/2//b/9v/2//b/
9v/3//f/9//3//f/9f/1//X/9f/1//b/+P/5//r//f/9//7//v/+////AAABAAEAAQAB
AAEAAQACAAIAAwADAAIAAgACAAEAAQAAAP////////3/+//3//T/8//z//L/8f/x//L/
8v/x//H/8f/y//L/8f/x//H/8P/w//H/8f/x//H/8f/w//D/8P/w//D/8P/w//D/8//z
//H/8f/x//L/8v/0//X/+v8IABkALQBCAFIAXABkAGQAVgA/ACcAEgD+//L/8f/x/+//
7//u/+7/8P/v/+//8f/y//D/7v/t/+3/8f/z/+//7f/t/+3/7f/t/+3/7f/t/+7/7v/t
/+3/7//v/+//8P/w//D/8P/w//D/8P/w//D/7v/v/+//7//x//H/8f/x//H/8f/x//H/
8P/w//D/8P/w//D/8f/x//H/8f/x//L/9P/0//T/9f/z//T/9P/0//T/9f/1//b/9v/2
//f/9//3//n/+v/7//v/+//7//3//v/+/wAAAQACAAMABAAFAAYABwAJAAoACQAKAAsA
DAAPAA8ADwARABIAEgASABIAEwATABMAFAAWABUAFQAVABUAFQATABIAEQARAA4ADAAM
AAsACgAJAAYABAAEAAMAAQD//////v/9//z/+//6//r/+f/5//j/9//3//f/9//3//f/
9f/1//f/9//1//X/9f/1//X/9f/1//X/9f/1//b/9v/2//b/9f/0//P/8v/y//L/8v/y
//T/9P/0//T/8v/y//L/8v/y//P/8//z//P/8//z//P/9f/1//X/9f/1//X/9f/2//b/
9f/1//b/9v/2//f/9//3//f/9//3//f/+P/4//f/9f/1//X/9v/4//j/+P/4//b/9v/1
//X/9v/4//n/+f/3//f/9//3//f/9//3//f/9//3//f/9//3//f/+P/4//j/+P/4//j/
+P/4//j/9v/2//f/9//5//n/+f/3//n/+f/5//n/+P/6//v//P/9//3//v/+/wIAAwAE
AAUAAwADAAMAAwAFAAYABgAHAAUABAAEAAQABQAFAAQAAwABAAEA///9//v/+P/3//f/
9P/z//P/9P/0//P/8//z//b/9v/1//X/8//y//L/8//z//P/8//z//L/8v/y//L/8v/y
//L/8v/x//H/8//1//X/8v/w//D/8//6/wQAEwApAEAAUgBgAGgAZgBaAEEAIQAIAPT/
6P/n/+n/5//j/+b/7v/y//P/8//z//L/9P/0//P/8//z//P/8//1//X/9f/1//T/8//y
//H/9P/0//P/8//z//P/8//0//T/9P/0//T/9P/0//T/9P/2//f/9//3//X/9f/1//X/
9//3//f/9//4//j/+P/4//j/+P/5//n/+f/5//n/+v/6//r/+v/7//n/+v/6//r/+//9
//7/AAAAAAAAAQABAAAAAQABAAEAAwADAAMABQAEAAQABgAHAAkACwANAA8ADwAPABAA
EAATABQAFQAWABcAFwAXABkAGgAaABoAGgAbABsAGwAcABoAGQAZABkAGwAbABkAGAAX
ABcAFAASABIAEQAQAA8ADAAKAAoACQAHAAUABQAEAAMAAgABAAAA/v/9//3//P/9//3/
/f/9//v/+//5//n/+//7//n/+f/5//n/+f/5//f/9//3//f/9v/2//b/9v/4//j/+P/4
//b/9v/2//b/+P/4//j/+P/4//j/+P/4//b/9//3//f/+f/5//n/+f/5//n/+f/5//n/
+f/5//r//P/7//v//P/6//r/+//7//3//f/9//3/+//8//z/+//7//v/+//8//7//v/+
//7//v/+//3//f/7//z//P/7//3//f/9//3/+//7//v/+/////3/+v/8//z//P/8//z/
/P/8//z//P/8//3//f/9//3//f/7//3//f/9//3//f/+//7//v8BAAEAAgACAAIAAwAE
AAUABwAHAAcABwAFAAYABgAHAAkACAAIAAgABwAHAAYABQADAAMAAQD///v/+P/3//f/
+P/3//f/+P/4//f/9//3//r/+v/5//n/+f/4//j/+f/3//f/9//3//b/9v/2//b/9v/2
//b/9v/1//X/+f/5//n/+P/0//b/+/8AAAoAGQArAEAAVABgAGYAZABSADUAGQAEAPb/
6v/n/+f/5f/l/+r/8P/y//P/9//3//j/+P/2//P/9f/1//P/8//z//P/8//z//T/9f/2
//f/+P/4//f/9//1//X/9f/2//b/9v/2//b/+P/4//j/+P/4//n/+f/5//f/9//3//f/
9//3//f/9//6//r/+v/6//r/+v/7//v/+f/5//n/+v/7//z//f////7//v/9//z//P/9
//3//v8AAAAAAQABAP//AQACAAMABQAFAAUABwAIAAgACgALAAwADQAOAA8AEAARABMA
FAAVABYAFwAYABcAFwAXABkAHAAcABwAHAAbABsAGwAcAB4AHQAdAB0AHQAdABsAGgAZ
ABkAFgAUABIAEQAQAA8ADAAKAAoACQAHAAUABQAEAAMAAgABAAAAAgABAAEAAAD9//3/
/f/9//3//f/7//v//f/9//v/+//7//v/+//7//v/+//7//v/+v/6//r/+v/6//r/+v/6
//r/+v/6//r/+P/4//j/+P/6//r/+v/6//r/+//7//v/+//7//v/+//9//3//f/9//3/
/f/9//7//P/7//v//P/+//7///////3//f/9//3///8AAAAA//////////8AAAAAAAAA
AAAAAgACAAEAAQABAAIAAgABAP/////////////////////////////////////+//7/
/v///////////////////wEAAQABAAEA//////////8AAAEAAwAEAAQABgAHAAgACAAJ
AAkACwALAAsACgAJAAsADAANAA0ACwALAAsACwAJAAkACQAHAAYABQAEAAIA/v/8//r/
+v/8/w==
         </WaveFormData>
      </LeadData>
      <LeadData>
         <LeadByteCountTotal>10000</LeadByteCountTotal>
         <LeadTimeOffset>0</LeadTimeOffset>
         <LeadSampleCountTotal>5000</LeadSampleCountTotal>
         <LeadAmplitudeUnitsPerBit>4.88</LeadAmplitudeUnitsPerBit>
         <LeadAmplitudeUnits>��V</LeadAmplitudeUnits>
         <LeadHighLimit>2147483647</LeadHighLimit>
         <LeadLowLimit>268435456</LeadLowLimit>
         <LeadID>II</LeadID>
         <LeadOffsetFirstSample>0</LeadOffsetFirstSample>
         <FirstSampleBaseline>0</FirstSampleBaseline>
         <LeadSampleSize>2</LeadSampleSize>
         <LeadOff>FALSE</LeadOff>
         <BaselineSway>FALSE</BaselineSway>
         <ExcessiveACNoise>FALSE</ExcessiveACNoise>
         <MuscleNoise>FALSE</MuscleNoise>
         <LeadDataCRC32>3558518788</LeadDataCRC32>
         <WaveFormData>
JAAkACQAJAAsADQAPABEAD4AOgA2ADIAKAAgABgAEAAGAP7/9v/u/+z/7P/s/+z/6v/q
/+r/6v/n/+b/5f/k/+T/5P/k/+T/5P/k/+T/5P/i/+L/4v/i/+P/5P/l/+b/5v/m/+b/
5v/m/+b/5v/m/+b/5v/m/+b/5v/m/+b/5v/m/+b/5v/m/+j/6P/o/+j/6P/o/+j/6P/p
/+r/6//s/+v/6v/p/+j/6v/q/+r/6v/t/+7/7//w/+7/7v/u/+7/8P/y//T/9v/4//r/
/P/+/wAAAAAAAAAAAwAEAAUABgAJAAwADwASABAAEAAQABAAFAAWABgAGgAbABwAHQAe
AB4AHgAeAB4AHgAeAB4AHgAcABoAGAAWABUAFAATABIAEAAOAAwACgAIAAYABAACAP//
/v/9//z/+//6//n/+P/2//b/9v/2//T/9P/0//T/9P/0//T/9P/0//T/9P/0//L/8v/y
//L/9P/0//T/9P/y//L/8v/y//L/8v/y//L/9P/0//T/9P/0//T/9P/0//T/9P/0//T/
9P/0//T/9P/0//T/9P/0//X/9v/3//j/9//2//X/9P/1//b/9//4//j/+P/4//j/+P/4
//j/+P/3//b/9f/0//X/9v/3//j/9v/2//b/9v/1//T/8//y//X/9v/3//j/9v/0//L/
8P/y//L/8v/y//P/9P/1//b/9P/0//T/9P/y//T/9f/4//r//P/+/wAAAAAAAAIAAwAE
AAUABQAFAAYACAAJAAoABQABAP7//P/+/wEAAgAEAAUABAAFAAYABgAGAAQAAwACAAIA
AQD+//j/9f/0//T/9v/0//H/7f/s/+z/6//q/+r/6v/q/+n/6f/p/+n/6f/p/+n/6f/p
/+b/5v/n/+f/5//n/+f/5v/m/+b/5v/m/+j/6P/o/+j/6P/m/+T/4f/d/93/2//c/9z/
4f/s//r/CgAaACsAOgBEAEwAUABOAEgAPAAzAC8ALQApAB0ADgABAPz/+v/2//P/8P/u
/+7/7f/u/+7/7f/q/+r/6f/n/+f/5//n/+b/6P/o/+j/6P/o/+j/6P/o/+j/6P/o/+j/
6P/p/+n/6f/q/+r/6v/q/+j/6P/o/+j/6P/o/+j/6P/p/+r/6//s/+r/6v/r/+v/6//r
/+v/7P/s/+z/7f/t/+7/7v/u/+7/7v/u/+7/7v/v/+//8f/y//P/9f/3//n/9//5//r/
+//8//3//v8AAAAAAAACAAMABgAIAAoADAAQABIAFAAWABYAFgAYABkAGgAbABwAHQAe
AB8AIAAhACEAIAAgACAAIQAhACAAHgAcABoAGQAWABUAFQAUABQAEgARAA8ADQALAAkA
BgAEAAEA///+//7//P/7//r/+f/4//f/9//3//X/9f/z//P/8//y//L/8v/0//T/9P/0
//b/9v/2//b/9P/0//P/8//x//H/8v/y//L/8v/z//P/9P/0//T/9f/1//X/9f/1//f/
9//3//f/9//4//j/+P/2//b/9//3//X/9f/1//X/9//3//f/+P/4//f/9//4//j/+P/4
//j/+P/4//j/+P/6//r/+v/6//j/+P/4//j/9v/2//X/9f/3//b/9v/2//j/9//3//f/
9v/2//b/9v/2//b/9v/3//b/9v/2//b/9v/0//T/9P/2//f/+v/8//7/AgAEAAQABAAE
AAUABgAHAAkACQAJAAoACAAIAAYAAwABAAAAAAADAAYACAAIAAYABgAGAAgACAAEAAMA
AgACAAEA/v/6//f/9v/2//b/9P/x/+3/7P/s/+v/6v/q/+r/6v/p/+n/6f/n/+f/5//n
/+n/6f/o/+j/6f/p/+n/6f/p/+j/6P/o/+j/6P/o/+j/5P/m/+b/5v/k/+P/4f/h/+H/
4v/i/+f/8P/8/wwAHAArADYAQABGAEoATABGAD4ANwAzADEAKwAfAAwA+//4//b/9P/z
//L/9P/w/+//7P/s/+n/5//o/+j/5//o/+n/6v/q/+j/6P/o/+j/5v/m/+b/5v/o/+j/
6P/o/+j/6f/p/+n/6v/q/+r/6v/o/+j/6P/o/+j/6P/o/+j/6P/o/+j/6P/q/+r/6//r
/+v/6//r/+z/6v/q/+v/6//s/+z/7P/s/+z/7P/s/+z/7f/t/+//8P/w//H/8v/z//P/
9f/2//f/9v/3//j/+v/+//7/AAABAAQABgAIAAoACgAMAA4AEAASABIAFAAVABYAFwAY
ABkAGgAbABwAHQAdABwAHAAcABsAGwAaABgAGAAWABUAEgASABEADwAOAAoACQAHAAUA
AwABAP7//P/7//n/+P/4//b/9f/0//P/8v/x//H/8f/x//H/7//v/+//7v/u/+7/8P/w
//D/8P/w//D/8P/w//D/8P/v/+//7//v//D/8P/w//D/8f/x//D/8P/w//H/8f/x//H/
8f/x//H/8f/x//H/8v/y//L/8v/y//P/8//1//X/9f/1//P/8//z//T/9v/1//X/9v/0
//T/9P/0//T/9P/0//T/9P/0//T/9P/0//T/9P/0//T/9P/z//P/8//y//L/8v/y//H/
8f/x//D/8P/w//D/8v/y//D/8f/w//D/8P/w//D/8P/w//D/8v/1//j/+v/8//z//v/+
//7/AAABAAIAAwADAAMAAwAEAAQABAACAP///f/8//z///8AAAIAAgAAAP///v////7/
/f/9//3//v/9//r/9v/z//L/8v/y//D/6//n/+b/5v/l/+T/5P/k/+b/5f/l/+X/5f/l
/+X/5f/l/+X/5P/k/+X/5f/l/+X/5f/k/+T/5P/k/+T/5P/k/+L/4v/i/+L/4P/d/93/
3f/f/97/4P/j/+r/9v8EABIAIQAwADoAQABEAEYARABAAD0AOQAzAC0AIwASAAEA9v/2
//T/8f/w//D/8P/v/+7/7P/p/+n/6v/q/+n/6f/p/+n/6P/q/+r/6v/q/+j/6P/o/+j/
6P/o/+j/6P/q/+v/6//r/+7/7v/u/+7/7v/u/+7/7v/s/+z/7P/s/+z/7P/s/+z/7P/s
/+3/7f/r/+v/6//s/+z/7P/t/+3/8P/w//D/8P/w//D/8P/w/+//7//x//L/9P/1//b/
9//1//f/+P/5//j/+f/6//z/AAAAAAIAAwAFAAgACwAOAA4AEAASABQAFQAUABUAFQAY
ABkAGgAbAB0AHwAhACMAIQAgACAAIAAjACMAIgAgAB8AHAAaABYAFQAVABQAFAAQAA8A
DQALAAsACQAGAAQAAwABAAAAAAD8//v/+v/5//r/+f/5//n/+f/5//f/9//1//T/9P/0
//T/9P/0//T/9v/2//b/9v/4//j/9//3//f/9//4//j/9v/2//f/9//3//j/+f/7//j/
9//2//X/9//3//f/9//4//r/+//8//r/+v/7//v/+f/5//n/+f/5//n/+f/6//v/+//8
//7//P/8//z//P/6//r/+v/6//z//P/8//z//v/+//7//v/+//7//f/9//z/+v/5//j/
+P/3//f/9//5//r/+//8//r/+v/6//n/9v/2//b/+P/4//j/+P/6//r/+v/8//3/AAAC
AAQABQAGAAUABAAJAAsADQAPAA4ADQAMAAwACgAKAAgABQAHAAgACgAPAA8AEAAPAAwA
DAAMAA4ADgAMAAsACgAKAAgABAD///v/+P/4//j/9v/2//P/8//0//X/9P/0//T/8//x
//D/7//x//H/8f/x//H/8f/w//D/8f/x//H/8f/v/+7/7v/u//D/8P/w//D/8v/y//D/
7v/u/+v/6//r/+v/7P/s/+3/9v8EABQAJAA1AEAASgBQAFIAUgBOAEYAPQA7ADkANwAt
ABoABwACAAIAAAD7//z//P/8//v/+P/2//X/9f/2//b/9f/1//X/9f/0//b/9v/2//b/
9f/0//P/8v/y//L/8v/y//T/9f/1//X/9P/0//T/9P/1//b/9//4//b/9v/2//b/9P/0
//T/9P/2//b/9//3//n/+f/5//r/+v/6//v/+//8//z//P/8//z//P/8//z//P/7//z/
/P/+////AAABAAMABQAGAAcACgALAAwADgAOAA4AEAARABIAFAAWABgAGgAcAB4AIAAk
ACQAJgAnACgAKQAqACsAKwArACsAKwAsACwALQAuADEAMQAwAC4ALQAqACgAJAAkACMA
IQAgAB4AHQAbABkAFQATABAADgANAAsACgAKAAoACQAIAAcACAAHAAcABwAHAAcABQAF
AAIAAAD///7/AQACAAMABAADAAIAAQAAAP7//v/9//3//v///wEAAgACAAIAAwADAAIA
AgACAAMAAwADAAMAAwAFAAUABQAFAAIAAgABAAAAAQACAAQABQAFAAUABQAFAAUABQAF
AAYABgAFAAUABgAEAAQABAAEAAQABAAEAAQABAAEAAQABAAEAAQABAAEAAYABgAFAAUA
BQAEAAQABAACAAEAAQABAAQABAAEAAQAAwACAAEA//8EAAQAAwACAAEAAAAAAAAAAAAC
AAUACAAKAAwADAAOAA4ADgAQABEAEgATABMAEwATABQAEgASABAADQAMAAwADQARABIA
FAAUABIAEgASABQAFAASABEAEAAQAA0ACgAGAAMAAgACAAIAAAD7//f/9v/2//X/9P/0
//T/9v/1//X/9f/1//X/9f/1//P/8//y//L/9f/1//X/9f/z//L/8v/y//L/8v/y//L/
8v/y//L/8v/w/+v/6f/r/+v/7P/u//X/BAASACIAMgA/AEwAVgBaAFoAWABQAEQAPQA5
ADcALwAhABIABwAGAAYABgADAAAA/v/8//f/9P/0//X/9//4//j/9//2//X/9P/y//L/
8v/y//L/9P/0//T/9P/y//L/8v/y//L/8//z//P/9P/0//T/9P/0//T/9P/0//T/9P/0
//T/9P/0//T/9P/y//L/8//z//X/9f/1//b/9v/2//f/9//2//b/9v/2//j/+P/4//j/
9//3//n/+v/6//v//P/9////AQACAAMABQAHAAkADAANAAwADQANAAwADgAQABIAFQAY
ABsAHgAeAB4AIAAhACAAIQAiACMAJAAlACYAJwApACgAKAAoACcAJwAmACQAJgAkACMA
IAAeAB0AGwAaABYAFQATABEADwANAAoACAAHAAUABAAEAAIAAQAAAP//AAD////////9
//3/+//7//3//P/8//z/+v/6//r/+v/6//r/+v/6//r/+v/5//n/+//7//z//P/8//z/
/f/9//z//P/8//3//f/9//3//f/9//3//f/9//3//v/+//7//P/8//3//f//////////
/////////wAAAAD/////AAAAAAAAAAAAAAAAAAAAAAAAAAAAAAAAAAD+//7//v/+//7/
/v/9//3////+//7//v/+//3//f/9//7//v/+//7//v/+//z//v/8//z//P/8//z//P/8
//7///8CAAQABgAIAAoACgAKAAwADQAOAA8ADwAPAA8AEAAQABAADgALAAcABgAGAAkA
DAAOAA4ADAAMAAwADgAOAAwACwAKAAoACwAIAAQAAQD+//7//v/8//n/9f/0//T/8//y
//L/8v/y//H/8f/x//H/8f/x//H/8f/x//D/8P/v/+//7//v//H/8P/w//D/8P/w//D/
8P/w//D/8P/u/+z/6//p/+v/7f/u/+7/8//+/woAGAAqADcAQgBKAFAAUgBUAFAASgBD
AEEAPQA1ACcAFgAHAAAAAAD+//3//P/8//r/+f/4//T/8f/x//L/8v/x//H/8f/x//D/
8v/y//L/8v/y//L/8v/y//L/8v/y//L/9P/1//X/9f/0//T/9P/0//T/9P/0//T/9P/0
//T/9P/0//T/9P/0//T/9P/1//X/9f/1//X/9v/0//T/9f/1//b/9v/2//b/+P/4//j/
+P/3//f/+f/6//z//f/+/////f///wAAAQACAAMABAAGAAoACgAMAA0ADgAQABIAFAAW
ABgAGgAcAB4AHgAgACEAIAAhACIAIwAkACUAJgAnACkAKAAoACgAJwAnACYAJAAmACQA
IwAgABwAGwAZABgAFgAVABMAEQARAA8ADAAKAAcABQAEAAQAAgABAAAA///+//3//f/9
//v/+//5//n/+f/4//j/+P/4//j/+P/4//j/+P/4//j/+P/4//f/9//3//f/+P/4//b/
9v/3//f/+P/4//j/+f/3//f/9//3//n/+f/5//n/+f/6//r/+v/4//j/+f/5//n/+f/5
//n/+f/5//n/+v/8//v/+//8//z//P/8//z/+v/6//r/+v/6//r/+v/6//r/+v/6//r/
+v/6//n/+f/7//r/+v/6//r/+f/5//n/+P/4//j/+P/4//j/+P/3//j/+P/6//j/9v/2
//b/9v/2//j/+P/4//r/+//+/wAAAgAEAAYABgAGAAgACQAKAAsACwALAAsADAAKAAoA
CAAFAAMAAgACAAUABgAIAAgABgAFAAQABQAEAAMAAwADAAQAAwAAAPz/+f/6//r/+v/4
//P/7//u/+7/7f/s/+z/7P/s/+v/6//r/+3/7f/t/+3/7f/t/+z/7P/r/+v/6//r/+v/
6v/q/+r/7P/s/+z/7P/q/+j/6P/m/+T/5f/l/+X/5f/m/+j/7f/4/wYAFAAkADMAPABC
AEgASgBKAEYARABBAD0ANQAtACEAEAABAPr/+v/6//n/+P/4//b/9f/0//L/8f/v//D/
8P/v/+//7//v/+7/7v/u/+7/7v/u/+7/7v/u//D/8P/w//D/8P/x//H/8f/y//L/8v/y
//L/8v/y//L/8v/y//L/8v/w//D/8P/w//L/8v/z//P/9f/1//X/9v/2//b/9//3//b/
9v/2//b/9v/2//b/9v/3//f/+f/6//j/+f/6//v/+f/7//z//f///wEAAwAGAAgACAAK
AAsACgAMAA4AEAAQABIAFAAWABoAGgAcAB0AIAAhACIAIwAjACMAIwAjACMAIgAiACIA
JAAlACUAJAAkACIAIQAeABsAGQAWABQAFAATABEADwAPAA0ACgAIAAUAAwACAAIA/v/9
//z/+//9//3//v////7//f/6//n/+f/4//j/+P/6//r/+v/6//r/+v/6//r/+v/6//n/
+f/3//f/+P/4//r/+v/7//v/+v/6//r/+//5//n/+f/5//v/+//7//v/+//8//z//P/+
//7///////3//f/9//3/+//7//v//P/9//3//v8AAP7//v/+//7//f/8//v/+v/8//z/
/P/8////AAABAAIAAQAAAP7//f/7//r/+v/6//r/+f/5//n//P/+/wAAAgAAAP7//P/5
//b/+P/6//z//P/+//7//v/+//v/+v/5//r/+//+/wAAAgAEAAYABgAGAAoACwAMAA0A
DQANAA0ADgAMAAwACgAHAAUABAAEAAcACgAMAAwACgAKAAoADAAMAAoACQAIAAgABwAE
AAAA/f/8//z//P/6//f/8//y//L/7//u/+7/7v/w/+//7//v/+//7//v/+//7f/t/+z/
7P/v/+//7//v/+//7v/u/+7/7v/u/+7/7v/u/+7/7P/q/+r/5//n/+f/5//o/+j/6f/w
//z/CAAcAC8AOgBEAEwATABMAEwAQgA5ADcANQAxACkAGgAHAP7//P/+//3/+v/4//j/
9//2//T/8f/v//D/8P/v//H/8f/x//D/8P/w//D/8P/w//D/8P/w//D/8P/w//D/8P/x
//H/8f/w//D/8P/w/+7/7v/u/+7/7//w//H/8v/y//L/8v/y//L/8v/z//P/8f/x//H/
8v/z//T/9v/3//f/9v/1//T/9v/2//b/9v/1//X/9//4//r/+//8//3/+//9//7/////
//////8AAAMABAAHAAkACgAMAA4AEAATABYAGQAcABwAHAAeAB8AHwAfAB8AHwAiACMA
JAAlACYAJgAnACgAJwAnACYAJAAiACAAHwAcABwAGwAZABgAFgAVABMAEQAQAA8ADQAM
AAoABwAFAAQAAAD///7//f/+//3//f/9///////9//3//P/6//n/+P/6//r/+v/6//j/
+P/4//j/+P/4//f/9//3//f/+P/4//r/+v/7//v/+v/6//r/+//5//n/+f/5//v/+//7
//v/+f/6//r/+v/8//z//f/9//3//f/9//3/+v/5//j/+P/7//v//P/+//z//P/8//z/
/P/8//z//P/8//z//P/8//z//P/8//z/+v/6//n/+f/5//j/+P/4//r/+f/5//n/+v/6
//r/+v/4//j/+P/3//T/9P/2//j/+P/4//j/+P/4//j/+P/6//n//P/+/wAAAgAEAAQA
BAAEAAUABgAHAAkACQAJAAoACgAKAAgABQAFAAQABAAHAAgACgAKAAgACAAIAAoACgAG
AAUABAAEAAEA/v/6//f/+P/4//j/9v/x/+3/7P/s/+3/7P/s/+z/6v/p/+n/6f/r/+v/
6//r/+n/6f/o/+j/6f/p/+n/6f/r/+r/6v/q/+n/6P/n/+b/6P/o/+b/5P/k/+H/4f/h
/+H/4v/m/+3/+v8IABYAJgA3AEYATABOAE4ATABEADoAMQAvAC0AJwAXAAQA+f/2//b/
9v/1//L/8v/y//H/7v/s/+3/7P/s/+v/6f/p/+n/6f/o/+r/6v/q/+r/6v/q/+r/6v/q
/+r/6v/q/+j/6f/p/+n/6v/q/+r/6v/s/+z/7P/s/+z/7P/s/+z/6v/q/+r/6v/r/+z/
7v/v/+3/7f/t/+7/7v/u/+//7//w//D/8P/w/+7/7v/u/+7/8P/x//T/9v/1//X/9f/1
//f/+f/6//v//P/9//7/AAAEAAQABgAHAAYACAAKAAwADgAQABIAFAAWABYAGAAZABwA
HQAeAB8AIAAhACIAIwAhACAAIAAgAB8AHwAeABwAHgAcABsAGAAWABUAEwASABAADwAN
AAsABwAFAAIAAAD///3//P/8//z/+//6//n/9v/1//X/9f/3//f/9f/1//f/9v/2//b/
9f/0//P/8v/0//T/9P/0//b/9v/1//X/9f/1//b/9v/2//b/9//3//T/9P/0//X/9f/1
//X/9f/1//X/9f/1//X/9v/2//b/9P/0//X/9f/3//f/9//3//n/+f/5//r/+P/3//f/
+P/4//j/+P/4//j/+P/4//j/+P/4//j/+P/4//j/+P/4//b/9v/1//X/9//2//b/9v/2
//X/9f/1//b/9v/2//b/9v/2//b/9f/0//T/9P/0//T/9P/0//T/9v/3//r//P/+/wIA
BAAEAAQABgAHAAgACQAJAAkACQAKAAoACgAIAAUAAwACAAIABQAGAAgACAAGAAQABAAG
AAYABgAFAAQABAABAP7/+v/3//j/+P/4//b/8f/t/+z/7P/r/+r/6v/q/+r/6f/p/+n/
6//r/+v/6//r/+v/6v/q/+v/6//r/+v/6//q/+r/6v/o/+j/6P/o/+r/6v/q/+r/5v/l
/+P/4//j/+T/5v/r//T/AgASACQAMQA8AEQASgBMAEwASABAADsAOQAzACsAHwAMAPv/
9v/4//b/9f/y//L/9P/z//L/8P/t/+3/7v/u/+3/7f/t/+3/7P/s/+z/7P/s/+z/7P/s
/+z/7v/u/+7/7v/s/+3/7f/t/+z/7P/s/+z/7P/s/+z/7P/u/+7/7v/u/+z/7P/s/+z/
7P/s/+3/7f/v/+//7//w/+7/7v/v/+//8P/w//D/8P/y//L/8v/y//H/8f/z//T/9P/1
//b/9//5//v//P/9//z//f/+/wAABAAEAAYABwAGAAgACgAMAA4AEAASABQAFgAWABgA
GQAaABsAHAAdAB4AHwAgACEAIQAgACAAIAAfAB8AHgAcABwAGgAZABYAFgAVABMAEgAQ
AA8ADQALAAkABwAEAAIA///9//z//P/8//v/+v/5//j/9//3//f/9f/1//P/8//1//T/
9P/0//L/8v/y//L/8v/y//L/8v/0//T/8//z//P/8//0//T/9P/0//X/9f/0//T/9P/1
//X/9f/1//X/8//z//P/8//1//b/9v/2//T/9P/1//X/9f/1//X/9f/1//X/9f/2//b/
9f/1//b/9v/2//b/9v/2//b/9v/2//b/9v/2//b/9v/2//b/9v/0//T/8//z//X/9P/0
//T/9v/1//X/9f/0//T/9P/0//T/9P/0//P/9P/y//L/8v/y//L/8v/y//L/8v/0//f/
+v/8//7/AAACAAIAAgAEAAUABgAHAAUABQAFAAYABgAGAAQAAQD///7//v8BAAIABAAE
AAIAAAAAAAIAAgACAAEAAAAAAP///P/4//X/9P/0//T/8v/x/+3/7P/s/+n/6P/o/+j/
6P/n/+f/5//p/+n/6f/p/+n/6f/o/+j/5//n/+f/5//p/+j/6P/o/+j/6P/o/+j/6P/o
/+b/5v/k/+H/4f/h/+H/4v/k/+X/8P/+/woAGAAnADQAPgBCAEYASABGAEAAPQA7ADcA
MQAjABIAAwD6//r/+P/1//T/9P/0//P/8v/w/+//7f/u/+7/7f/r/+v/6//q/+r/6v/q
/+r/7P/s/+z/7P/s/+z/7P/s/+z/7f/t/+3/7v/u/+7/7v/s/+z/7P/s/+z/7P/s/+z/
7v/u/+7/7v/w//D/8f/x//H/8f/x//L/9P/0//X/9f/2//b/9v/2//T/9P/0//T/8//z
//X/9v/2//f/+P/5//v//f/+////////////AAACAAIABAAFAAgACgAMAA4AEAASABQA
FgAYABgAGgAbAB4AHwAgACEAIQAhACEAIQAhACAAIAAgACIAIwAjACIAIgAgAB8AHAAZ
ABcAFAASABAADwANAAsACwAJAAYABAADAAEAAAAAAP///////////f/7//r/+f/3//f/
9f/1//f/9v/2//b/9v/2//b/9v/4//j/+P/4//X/9P/y//H/8//z//T/9P/3//j/+v/7
//n/+P/3//f/9//3//f/9//1//X/9f/1//f/+P/4//j/+v/6//v/+//5//n/+f/5//n/
+f/5//r//P/7//v//P/7//r/+f/4//v//P/9//7//f/8//v/+v/5//j/9//2//n/+v/6
//v//f/8//z//P/5//f/9v/1//b/9v/2//b/9//4//n/+f/4//b/9P/2//b/9v/2//b/
9v/2//j/+f/8//7/AAAEAAYABgAGAAYABwAIAAkACQAJAAkACgAMAAwACgAHAAMAAgAC
AAUACAAKAAoACAAGAAYACAAIAAgABwAGAAYABwAEAAAA/f/6//r/+v/4//P/7//u/+7/
7f/s/+z/7P/u/+3/7f/t/+3/7f/t/+3/6//r/+r/6v/s/+3/7v/v/+3/7P/s/+z/6v/q
/+r/6v/q/+7/7v/s/+r/5//n/+f/5//m/+T/5f/u//z/DAAcACsAOABEAEwATgBOAEwA
RAA9ADkANwAxACkAGgAFAPz//v8AAP3/+P/2//T/8//y//L/9f/1//b/9v/1//L/8f/w
/+7/7P/s/+z/7P/t/+7/7//w/+7/7v/u/+7/8P/x//H/8f/0//T/9P/0//P/8v/x//D/
8v/y//L/8v/y//L/8v/y//D/8P/x//H/8//z//P/9P/2//b/9//3//f/9v/1//T/9P/0
//T/9P/3//f/+f/6//z//f/+////AQADAAQABQAEAAMAAgACAAcACAALAA0ADQAOAA8A
EAAUABYAGAAaAB4AHgAgACEAIAAhACIAIwAmACcAKAApACgAJgAlACQAJwAnACYAJAAk
ACIAIQAeAB0AHQAcABwAGgAZABcAFQAQAA0ACQAGAAcABQAEAAQAAwADAAMAAwAAAP//
//////7//f/6//n/+f/4//j/+P/5//r/+//8//n/+P/3//b/+P/4//f/9//6//v//f/+
//v/+v/6//n/+P/4//j/+f/7//3///8BAP///////////P/8//v/+v/8//z//f/9//v/
+//7//v//v///wAAAgABAP///v/+////AAABAAIAAgACAAIAAgABAAAA///+/wAAAAAA
AAAA/v/+//3//f/8//r/+f/4//r/+f/5//n/+//8//3//v/+//z//P/6//r/+v/6//r/
+v/6//z//f8AAAIABAAEAAYABgAGAAgACQAKAAsACwALAAsADAAPABAADwANAAsACgAK
AA0ADAAOAA4ADAAMAAwADgAOAAwACwAKAAoACwAIAAQAAQD///7//f/6//j/9f/1//b/
8v/w/+//7v/u/+3/7f/t/+3/7f/t/+3/7//v/+7/7v/v/+//7//v/+3/7P/s/+z/7P/s
/+z/7P/w//L/8P/s/+j/5f/l/+f/6f/q/+z/7f/0/wIAFAAmADcARgBUAFoAWABWAE4A
QgA7ADsAOQAxACUAEgABAPz//v/+/////v/8//r/9f/y//D/7//x//L/8v/x/+//7//v
/+7/7v/u/+7/7v/w//D/8P/w//D/8P/w//D/7v/v/+//7//y//L/8v/y//L/8v/y//L/
8P/w//D/8P/w//D/8P/w//H/8v/0//X/9P/z//L/8v/w//D/8f/x//T/9P/0//T/9v/2
//b/9v/3//f/+f/6//j/+f/6//v//f///wAAAQAEAAUABgAIAAgACAAKAAsADAAOABAA
EgAUABYAGAAaABwAHAAeAB8AIAAhACIAIwAkACUAJgAnACgAKAApACoAKgApACcAJAAk
ACIAIQAeABwAGwAZABgAFAATABEADwANAAsACAAGAAgABwAHAAgABAADAAIAAQD///3/
/P/7//3//f/7//v/+f/4//j/+P/4//j/+P/4//r/+v/6//r//P/8//v/+//4//f/9//2
//j/+P/5//n/+P/4//j/+f/5//n/+f/5//n/+f/5//n/+f/6//r/+v/4//j/+f/5//r/
+//8//3/+//7//v//P/8//v/+//8//z//P/8//z//P/8//z//P/+//7//v/+//7//v/+
//7//v/+//3//f/9//z//P/8//z/+//7//v//P/8//z//P/+//7//v/9//r/+v/6//r/
/P/8//3//f8AAAIABAAGAAgACgAMAAwADAANAA4ADwAQABEAEQASAA8ADgANAAoACwAK
AAkACQAJAAoACgALAAwADQANAA4ADAAKAAgABgAEAAIA/v/6//z/+//6//n/9v/1//T/
8//y/w==
         </WaveFormData>
      </LeadData>
      <LeadData>
         <LeadByteCountTotal>10000</LeadByteCountTotal>
         <LeadTimeOffset>0</LeadTimeOffset>
         <LeadSampleCountTotal>5000</LeadSampleCountTotal>
         <LeadAmplitudeUnitsPerBit>4.88</LeadAmplitudeUnitsPerBit>
         <LeadAmplitudeUnits>��V</LeadAmplitudeUnits>
         <LeadHighLimit>2147483647</LeadHighLimit>
         <LeadLowLimit>268435456</LeadLowLimit>
         <LeadID>V1</LeadID>
         <LeadOffsetFirstSample>0</LeadOffsetFirstSample>
         <FirstSampleBaseline>0</FirstSampleBaseline>
         <LeadSampleSize>2</LeadSampleSize>
         <LeadOff>FALSE</LeadOff>
         <BaselineSway>FALSE</BaselineSway>
         <ExcessiveACNoise>FALSE</ExcessiveACNoise>
         <MuscleNoise>FALSE</MuscleNoise>
         <LeadDataCRC32>749104342</LeadDataCRC32>
         <WaveFormData>
Yv9i/2L/Yv9M/zb/IP8K/xL/GP8e/yT/Qf9c/3f/kv+k/7b/yP/a/+H/6P/v//b/+f/6
//v//P///wAAAQACAAIAAgACAAIABAAEAAQABAAEAAQABAAEAAQABAAEAAQABgAGAAYA
BgAGAAYABgAGAAYABgAGAAYACAAIAAgACAAIAAgACAAIAAoACgAKAAoACwAMAA0ADgAQ
ABAAEAAQABEAEgATABQAEgASABIAEgATABQAFQAWABcAGAAZABoAGwAcAB0AHgAfACAA
IQAiACUAJgAnACgAKgAqACoAKgAsACwALAAsAC0ALgAvADAALwAuAC0ALAAsACwALAAs
ACsAKgApACgAJgAmACYAJgAjACIAIQAgAB0AHAAbABoAGAAWABQAEgAPAA4ADQAMAAoA
CgAKAAoACAAIAAgACAAGAAYABgAGAAQABAAEAAQABAAEAAQABAAEAAQABAAEAAIAAgAC
AAIAAAAAAAAAAAABAAIAAwAEAAQABAAEAAQABAAEAAQABAAGAAYABgAGAAYABgAGAAYA
BAAEAAQABAAEAAQABAAEAAYABgAGAAYABgAGAAYABgAGAAYABgAGAAQABAAEAAQABAAE
AAQABAAEAAQABAAEAAIAAgACAAIABAAEAAQABAACAAIAAgACAAAAAAAAAAAAAgACAAIA
AgAAAAAAAAAAAP7//v/+//7//v/+//7///8BAAEABAAFAAMABQAGAAcACAAKAAsACwAN
AA0ADQALAAgABgAEAAMAAgACAAAAAAD+//z/+v/6//f/9P/y//L/9P/0//b/9v/4//r/
+v/6//j/+P/5//v//P/8//z//P/5//n/+f/3//n/+v/6//r//P/8//z//P/7//r/+f/4
//r/+v/6//r/+v/6//r/+v/6//v/+//6//r/+v/6//r/+P/6/wQAEQAdACUAJwAiAA4A
8//U/7r/rP+e/4r/cv9c/0j/Nf8k/xz/I/8z/0b/X/97/5D/p/+8/8z/2f/l/+z/8f/1
//j/+P/5//r/+//8//3//v///wEAAgACAAIAAwADAAMABAAGAAcABwAHAAUABQAFAAUA
BgAGAAYABgAGAAcABwAHAAgACAAIAAgABgAGAAcABwAHAAcACAAIAAgACAAIAAgACAAJ
AAkACQAJAAoACgALAAsACwAMAA0ADgAOAA4AEAAQABEAEQATABIAEgASABMAFAAVABYA
FwAYABkAGgAbAB0AHgAfACAAIAAgACEAIQAhACIAIgAiACQAJAAlACUAJAAjACIAIQAj
ACIAIQAhACEAHwAfAB0AHgAeAB0AGwAaABoAGAAVABUAFAATABEADwAOAA0ADQANAAwA
CwAKAAsACQAIAAgABwAGAAUABAAEAAQAAwADAAEAAQABAAAAAgACAAEAAQABAAEAAQAB
AAEAAAAAAAEAAQABAAEAAQADAAMAAgACAAIAAgACAAMAAwADAAMABAAEAAQABAAEAAQA
BAAEAAUABQAFAAUABQAFAAUABQAFAAQABAAFAAUABgAGAAYABgAIAAgACAAIAAYABgAG
AAYABgAGAAcABwAGAAYABQAFAAUABQAFAAQABAAFAAUABQAFAAUABQAFAAUABAAEAAQA
AwADAAMAAwABAAEAAwADAAQAAgACAAIAAgACAAMAAwADAAYABwAHAAkACgALAAwADgAP
AA8ADwAPAA8ADQAMAAoACAAHAAUABAABAAAAAAD+//z//P/7//j/9v/2//j/+P/6//r/
+v/8//z//P/8//z//f///wAAAAAAAAAA/////////f/9//7//v/+//7//v/+//7//v/+
//7//v/+//7//v/+//7//v/+//7//v///wEAAAAAAAAAAAAAAAAABAAMABkAJQApACcA
HAACAOP/wv+s/5r/hv9u/1L/Ov8k/xH/BP8E/xH/I/86/1f/df+U/6//xv/S/93/5//w
//f/+//+/wAAAwAEAAUABgAHAAgACQAJAAoACgAKAAsACwALAAwADAANAA0ADQANAA0A
DQANAA4ADgAOAA4ADgAPAA8ADwAQABAAEAAQABAAEAARABEAEQARABIAEgASABIAEgAS
ABIAEwATABMAFQAWABYAFwAXABcAGAAZABoAGgAaABwAHAAdAB0AHwAgACAAIAAhACIA
IwAkACUAJgAnACgAKQArACwALQAuAC0ALgAwADEAMQAyADIAMgA0ADQANQA1ADMAMwAz
ADMANQA0ADMAMwAzADEAMQAvACwALAArACkAKAAoACYAIwAhACAAHwAdABsAGgAZABkA
FQAUABMAEgARAA8ADgAOAA0ADAALAAoADAAMAAsACwAJAAkACQAIAAgACAAHAAcABwAH
AAcABwAHAAYABgAHAAcABwAHAAcACQAJAAgACAAIAAgACAAJAAcABwAHAAgACAAIAAgA
CAAIAAgACAAJAAkACQAJAAkACwALAAsACwAKAAoACwALAAoACgAKAAoACgAKAAoACgAM
AAwADAAMAAoACgALAAsACgAKAAkACQALAAsACwAKAAoACwALAAsACwALAAsACwALAAoA
CgAKAAkACQAJAAkACQAJAAkACQAKAAgACAAIAAgACAAJAAkACQAMAA0ADQAPABAAEQAS
ABQAFQAVABUAFQAVABMAEgAQAAwACwAJAAgABQAEAAQAAgAAAAAA///8//r/+v/8//z/
/v/+//7/AAACAAIAAgACAAEAAwAEAAQABAAEAAMAAwADAAEAAQACAAIAAgACAAIAAgAC
AAIAAgACAAIAAgACAAIAAgACAAIAAgACAAIAAwADAAIAAgACAAIAAgACAAQACgAXACEA
JwAjABgAAADf/8D/qP+S/37/aP9O/zL/Gv8H//j++P4F/xX/Kv9F/2f/jP+r/8L/0P/b
/+X/7v/3//v//v8AAAEABAAFAAQABQAGAAcABwAIAAgACAAJAAkACQAKAAwADQANAA0A
DQANAA0ADQAOAA4ADgAOAAwADQANAA0ADgAOAA4ADgAOAA4ADwAPAA8ADwAQABAAEgAS
ABIAEgASABMAEwATABMAFAAUABUAEwATABQAFQAYABgAGAAaABoAGwAbAB0AHgAeAB4A
HwAgACEAIgAjACQAJQAmACcAJwAoACkAKgApACoALAAtAC8AMAAwADAAMAAwADEAMQAx
ADEAMQAxADEAMAAvAC8ALQArACsAKQAoACgAJwAlACIAIgAgAB0AGwAaABkAFwAVABQA
EwATAA8ADgANAAwACwAJAAgACAAFAAQAAwACAAIAAgABAAEA/////////v8AAAAA////
//3//f/9//3//f/8//z//f/9//3//f/9//3//f/8//z//P/8//z//f/9//3//f/+//7/
/v/+//7//P/8//z//f/7//v/+//7//3//f/9//3/AAAAAAEAAQD+//7//v/+//7//v/+
//7/AAAAAAAAAAD+//7///////7//v/9//3//f/9//3//P/6//v/+//7//3//f/9//3/
/f/8//z//P/7//v/+//7//n/+f/5//n/+//7//z/+//6//n/+P/4//n/+f/5//z//f/9
////AAABAAIABAADAAMAAwADAAUAAwACAAAA/v/9//v/+v/1//T/9P/y//D/8P/v/+z/
7P/s/+7/7v/u/+7/7v/w//L/8v/y//L/9f/3//j/+P/2//b/9f/1//X/8//z//T/9P/0
//T/9P/0//T/9P/0//T/9P/0//T/8v/y//L/8v/0//T/9P/1//P/8v/y//L/8v/y//L/
9v/8/wkAFQAdAB8AGgAIAOv/zv+4/6b/lP+A/2r/VP9A/y//HP8S/xn/Kf88/1P/b/+K
/6P/uv/I/9X/3//o/+3/7f/y//b/9f/4//n/+P/5//r/+//7//z//P/8/////////wAA
AgADAAMAAwABAAEAAQABAAIAAgACAAIAAgADAAMAAwACAAIAAgACAAQABAAFAAUABwAH
AAgACAAHAAYABQAEAAQABQAFAAUABQAGAAYABwAFAAUABgAHAAgACAAIAAoACwANAA4A
EQARABAADwAPABIAEwAUABUAFAAVABYAFwAVABYAFwAYAB4AIgAnACsALgAwADEAMgAw
AC4ALQArACsAKwArACsAKwAqACkAKQAnACUAJQAjACQAJAAjACEAIgAiACAAHQAdABwA
GwAZABUAFAATABMAEQAQAA8ADgAOAA0ADQAOAAsACgAJAAgACAAIAAcABwAJAAkACQAI
AAgACAAHAAcABQAFAAUABQAFAAQABAAFAAcABwAHAAcABQAFAAQABAAEAAQABAAFAAUA
BQAFAAYABgAGAAYABgAEAAQABAAFAAcABwAHAAcABwAHAAcABwAGAAYABwAHAAYABgAG
AAYACAAIAAgACAAGAAYABgAGAAQABAAFAAUABgAGAAUABQAFAAUABQAEAAIAAwADAAMA
BQAFAAUABQADAAIAAgACAAEAAQABAAEAAQABAAEAAQABAAAAAgACAAIAAgAAAAEAAQAB
AAIAAwADAAUACAAJAAoADAANAA0ADQANAA0ACwAKAAgACAAHAAUABAD///7//v/8//r/
+v/5//b/9P/0//b/9v/4//j/+P/6//r/+v/6//r/+//9//7//v/8//z/+//7//3/+//7
//z/+v/6//r/+v/8//z//P/8//z//P/8//z//P/8//z//P/8//z//P/9//3//P/8//z/
+v/6//z/AAAKABkAIwApACcAHAAEAOX/yP+0/6j/lP9+/2b/Tv86/yf/Fv8U/yH/M/9K
/2P/f/+W/63/vv/K/9X/3//o/+3/8f/y//b/9//4//n/+P/5//r/+//7//z//P/8//3/
/f/9//7/AAABAAEAAQD//////////wAAAAAAAAAAAAABAAEAAQACAAIAAgACAAAAAAAB
AAEAAQABAAIAAgAEAAQABAAEAAQABQAFAAUAAwAEAAQABQAFAAUABgAHAAgACAAIAAoA
CgALAAsADQAOAA4ADgAPABAAEQASABMAEgATABQAFQAXABgAGQAaABoAGgAbABsAGwAc
ABwAHAAcABwAHQAdAB0AHQAdAB0AHQAcABsAGwAbABkAGQAXABgAGAAXABUAFAAUABIA
DwAPAA4ADQALAAkACAAHAAcABQAEAAMAAgABAP///v/+//3//P/7//r//P/8//v/+//5
//n/+f/4//r/+v/5//n/+f/5//n/+f/5//j/+P/5//n/+f/5//n/+f/5//j/+P/4//j/
+P/5//n/+f/5//r/+v/6//r/+v/6//r/+v/7//v/+//7//v//f/9//3//f/8//z//f/9
//z//P/8//z//P/8//z//P/+//7//v/+//z//P/9//3//v/+//3//f/9//3//f/8//r/
+//7//v//f/9//3//f/7//r/+v/6//v/+//7//v/+//7//v/+v/6//r/+v/6//z//f/9
//3//v//////AQACAAMABAAGAAkACQAJAAkACQAHAAYABAAAAP///f/8//n/+P/4//b/
9P/0//P/8P/w//D/8v/y//L/8v/y//T/9v/2//b/9v/3//n/+v/6//r/+v/5//n/+f/3
//f/+P/2//b/9v/2//j/+P/4//j/+P/4//j/+P/2//b/9v/2//b/9v/2//f/+f/4//j/
+P/4//j/+P/8/wYAEwAdAB8AHQAQAPT/0/+0/57/jP92/17/Qv8m/xL///70/vb+Af8T
/yz/Sf9n/4r/p/+6/8r/1f/d/+b/7f/x//L/9v/3//r/+//8//3//v//////AAAAAAAA
AQABAAEAAgACAAMAAwADAAMAAwADAAMABAAEAAQABAAEAAUABQAFAAYABgAGAAYACAAI
AAkACQAJAAkACgAKAAoACgAKAAoACgALAAsACwALAAwADAANAA0ADQAOAA8AEAAQABAA
EgASABMAEwAVABYAFgAWABcAGgAbABwAHQAeAB8AIAAhACMAJAAlACYAJwAoACoAKwAr
ACwALAAsACwALAAtAC0ALQAtAC0ALQAvAC4ALQAtAC0AKwArACkAJgAmACUAIwAgACAA
HgAbABkAGAAXABUAEQAQAA8ADwALAAoACQAIAAkABwAGAAYAAwACAAEAAAAAAAAA////
//////////7//v/+//3//f/9//3//f/9//v/+v/6//v/+//7//v/+//9//3//P/8//z/
/P/8//3/+//7//v//P/8//z//P/8//7//v/+/////////////////////////wAAAAAB
AAEAAgACAAIAAgAAAAAAAAAAAAIAAgACAAIAAAAAAAEAAQACAAIAAQABAAEAAQABAAAA
AAABAAEAAQD//////////////v/+//7////////////9//3//f/9//3//f/9//3//P/8
//z//P/8//z//f/9//3/AAABAAEAAwAEAAUABgAIAAsACwALAAsACQAHAAYABAACAAEA
///+//v/+v/6//j/9v/2//X/8v/w//D/8v/y//b/9v/2//j/9v/2//b/9v/3//n/+v/6
//z//P/7//v/+//5//n/+v/4//j/+P/4//j/+P/4//j/+P/4//j/+P/6//r/+v/6//j/
+P/4//n/+f/4//j/+P/6//r/+v8AAAoAFwAdAB0AFQACAOL/v/+m/47/ev9m/0r/LP8S
//7+7f7q/vL+Af8T/y7/T/9z/5b/sf/C/87/2f/l/+z/8f/1//j/+v/7//7////+////
AAABAAEAAgACAAIABQAFAAUABgAGAAcABwAHAAcABwAHAAcACAAIAAgACAAIAAkACQAJ
AAoACgAKAAoACgAKAAsACwALAAsADAAMAAwADAAMAAwADAANAA0ADQANAA4ADgAPABAA
EQATABUAFAAUABQAFgAWABcAFwAZABwAHAAcAB0AIAAhACIAIwAiACMAJAAlACcAKAAp
ACoAKwAsAC4ALwAvADAAMAAwADAAMAAxADEAMQAxADEAMQAxADAALwAvAC8ALQAtACsA
KAAoACcAJQAiACIAIAAdABsAGgAZABcAEwASABEAEQANAAwACwAKAAkABwAGAAYABQAE
AAMAAgABAAAA/v/9//////////7//v/+//3//f////////////3//P/8//3//f/9//3/
/f/9//3//P/8//z//P/8//3/////////AAAAAAAAAAAAAAAAAAAAAAEA////////////
/////////wAAAAABAAEAAAAAAAAAAAAAAAAAAAAAAAAAAAAAAAAAAgACAAMAAwAAAAAA
//////3//f/9//z//v///////////////////////v/+//7/+//7//v/+//9//3//f/9
//v/+//7//v/+v/4//j/+P/4//n/+//8//3//v//////AQAAAAEAAgAEAAUABQAFAAUA
BwAFAAQAAgAAAP///f/8//n/+P/4//b/9P/0//P/8P/u/+7/8P/w//L/8v/y//T/9P/0
//T/9P/z//X/9v/2//b/9v/1//X/9//1//X/9v/2//b/9v/2//j/+P/4//j/9v/2//b/
9v/0//T/9P/0//b/9v/2//f/9f/0//T/9P/0//b/9v/4//7/BwAVAB8AIQAcAA4A9f/W
/7r/qP+Y/4T/bv9a/0T/Mf8e/xL/Ff8h/zT/S/9l/4D/m/+y/8D/zf/X/97/5f/r//D/
8v/1//b/9//2//f/+P/5//v//P/8//z/+//7//v//P/8//3//f/9//3//f/9//3/AAAA
AAAAAAAAAAEAAQABAAIAAgACAAIAAgACAAMAAwABAAEAAgACAAQABAAEAAQAAgADAAMA
AwADAAQABAAFAAUABQAGAAcACAAIAAgACgAKAAsACwANAAwADAAMAA0ADgAPABAAEQAU
ABUAFgAXABUAFgAXABgAFwAYABoAGwAZABoAGgAaABwAHAAdAB0AHwAfAB8AHwAeABwA
GgAZABsAGQAZABcAFgAWABUAEwAUABQAEgAPAA4ADgAOAA0ACQAIAAcABwAHAAYABQAE
AAEA///+//7////+//3//P/6//r/+f/5//n/+f/5//j/+v/6//n/+f/3//f/9//3//n/
+P/4//n/9//3//f/9//5//n/+P/4//b/9v/2//f/9//3//f/+P/4//j/+P/4//r/+v/6
//v/+f/5//n/+f/3//f/9//3//r/+v/7//v//P/8//z//P/6//r/+v/6//r/+v/6//r/
+f/4//j/9//3//j/+P/5//f/9//3//b/+P/5//n/+f/5//n/+f/5//f/9v/2//b/9f/1
//X/9f/3//f/9//3//n/+f/3//T/9P/0//T/9P/2//f/9//3//r/+//7//3//v///wAA
AgADAAMAAwADAAMAAQAAAP7//P/7//n/+P/1//T/9P/y//D/8P/v/+z/6v/q/+z/7P/u
/+7/7v/w//D/8P/w//D/8f/z//T/9P/0//T/8//z//H/7//v//D/8v/y//L/8v/y//L/
8v/y//L/8v/y//L/8v/y//L/8v/0//T/9P/1//P/8v/y//L/9P/0//T/+v8GABMAHQAh
AB8AEgD4/9v/wP+q/5z/jP92/17/SP80/x//EP8S/yH/Mf9E/2H/ff+U/6v/vv/M/9X/
3//m/+v/7f/w//L/8//0//X/9v/3//j/+f/7//z//P/8//v/+//7//z//P/9//3//f/9
//3//f/9/wAAAAAAAAAA/v////////8AAAAAAAAAAAAAAAABAAEAAQABAAIAAgAAAAAA
AAAAAAEAAwAEAAUAAwAEAAQABQAFAAUABgAHAAYABgAGAAgACAAJAAkACwAMAAwADAAN
AA4ADwAQABEAEgATABQAFQAVABYAFwAYABcAGAAaABsAGwAcABwAHAAcABwAHQAdAB0A
HQAdAB0AGwAaABkAGQAbABkAGQAXABYAFgAVABMAEgASABAADQANAAwACwAJAAcABgAF
AAUABQAEAAMAAgABAP///v/+//3//P/7//r/+v/6//n/+f/5//n/+f/4//j/+P/3//f/
9//3//f/9//3//b/9v/3//f/9//3//f/9//3//b/9v/2//b/9v/3//n/+f/5//r/+v/6
//r/+v/6//r/+v/7//v/+//7//v/+//7//v/+//6//r/+//7//r/+v/6//r//P/8//z/
/P/8//z//P/8//r/+v/7//v/+v/6//n/+f/7//v/+//6//r/+//7//v/+f/5//n/+f/7
//r/+v/6//n/+f/5//n/+f/5//f/+f/4//r/+v/6//r/+P/5//n/+f/8//3//f///wAA
AQACAAQABQAFAAUABQAHAAUABAACAAAA///9//z/+f/4//j/9v/0//T/8//w/+7/7v/w
//D/8v/y//L/9P/0//T/9P/0//X/9//4//j/+P/4//f/9//3//X/9f/2//b/9v/2//b/
9v/2//b/9v/2//b/9v/2//b/9v/2//b/9v/2//b/9//3//b/9v/2//b/9v/2//z/BgAT
ABsAHwAbAA4A8v/R/7T/nv+I/3b/Xv8+/yb/Ev///vT++P4H/xn/MP9N/2//kP+r/77/
yv/V/9//6v/v//P/9P/2//n/+v/7//r/+//8//3///8AAAAAAAABAAEAAQACAAIAAwAD
AAMAAwADAAMAAwAEAAQABAAEAAYABwAHAAcACAAIAAgACAAGAAYABwAHAAkACQAKAAoA
DAAMAAwADAAMAA0ADQANAA0ADgAOAA8ADwAPABAAEQASABIAEgAUABQAFQAVABcAGAAY
ABgAGQAaABsAHAAdACAAIQAiACMAIwAkACUAJgAnACgAKgArAC0ALgAuAC4ALgAuAC8A
LwAvAC8ALwAvAC8ALgAtAC0ALQArACsAKQAoACgAJwAlACQAJAAiAB8AGwAaABkAFwAT
ABIAEQARAA8ADgANAAwACwAJAAgACAAHAAYABQAEAAQABAADAAMAAwADAAMAAgACAAIA
AQABAAEAAQABAAEAAQAAAAAAAQABAAEAAQABAAEAAQAAAAAAAAAAAAAAAQABAAEAAQAC
AAIAAgACAAIAAgACAAIAAwADAAMAAwADAAUABQAFAAUABAAEAAUABQAGAAYABgAGAAYA
BgAGAAYABgAGAAYABgAEAAQABQAFAAYABgAFAAUABQAFAAUABAAEAAUABQAFAAMAAwAD
AAMAAwACAAIAAgADAAMAAwADAAMAAwADAAMAAwADAAIAAgACAAIAAgACAAMAAwADAAQA
BQAFAAcACAAJAAoADAAQABEAEgATABQAEwATABIAEQARABAAEAANAAwADAAKAAgACAAH
AAQAAgACAAQABAAIAAgACAAKAAoACgAKAAoACQALAAwADAAOAA4ADQANAA0ACwALAAwA
DAAMAAwADAAMAAwADAAMAAwADAAMAAwADAAMAAwADAAMAAwADAANAA0ADAAMAAwADAAM
AAwAEAAaACMALQAxAC0AIAAIAOX/xv+u/5j/gv9q/07/NP8e/wn//v4C/w//Hf80/1P/
d/+Y/7X/zP/c/+f/8f/8/wMABwAKAAwADQAOAA8AEAARABIAEwATABQAFAAUABUAFQAV
ABYAFgAXABcAFwAXABcAFwAXABgAGAAYABgAGAAZABkAGQAaABoAGgAaABoAGgAbABsA
GwAbABwAHAAcABwAHAAcABwAHQAdAB0AHQAeAB4AHwAfAB8AIAAhACQAJAAkACYAJgAn
ACcAKQAqACoAKgArACwALQAuAC8AMAAxADIAMwA1ADYANwA4ADcAOAA6ADsAPQA+AD4A
PgA8ADwAPQA9AD0APQA9AD0APQA8ADsAOwA7ADkAOQA3ADQANAAzADEAMAAwAC4AKwAp
ACgAJwAlACEAIAAfAB8AGwAaABkAGAAVABMAEgASAA8ADgANAAwADAAMAAsACwALAAsA
CwAKAAwADAALAAsACQAJAAkACQAJAAgACAAJAAsACwALAAsACQAJAAgACAAIAAgACAAJ
AAkACQAJAAoACgAKAAoACgAKAAoACgALAAsACwALAAsACwALAAsACwAMAAwADQANAAwA
DAAMAAwADAAMAAwADAAMAAwADAAMAAoACgALAAsACwAMAAwADQANAA0ADQAMAAoACwAL
AAsACQAJAAkACQALAAoACgAKAAkACQAJAAkACwALAAsACwALAAkACAAKAAoACgAKAAgA
CQAJAAkADAANAA0ADwAQABEAEgAUABUAFQAVABUAFQATABIAEAAMAAsACQAIAAcABgAG
AAQAAgACAAEA/v/8//z//v/+//7//v/+/wAAAAAAAAAAAAADAAUABgAGAAYABgAFAAUA
BQADAAMABAACAAIAAgACAAQABAAEAAQABAAEAAQABAACAAIAAgACAAQABAAEAAUABQAE
AAQABAAEAAIAAAAEAAoAFQAhACkALQAqABoAAQDi/8b/sv+k/5L/fP9k/1D/Pf8o/x7/
If8x/0T/Xf93/5D/qf/A/9L/3f/l//D/+f/9/wAAAAABAAQABQAEAAUABgAHAAkACgAK
AAoACwALAAsADAAKAAsACwALAA0ADQANAA0ADgAOAA4ADgAMAA0ADQANABAAEAAQABAA
DgAOAA8ADwARABEAEgASABAAEAAQABAAEgATABMAEwATABQAFAAVABUAFQAWABcAGAAY
ABgAGgAYABkAGQAbABwAHAAcAB0AHAAdAB4AHwAiACMAJAAlACMAJAAlACYAJwAoACoA
KwApACoAKgAqACoAKgArACsAKQApACkAKQArACoAKQApACsAKQApACcAJgAmACUAIwAk
ACQAIgAfABsAGgAZABcAFwAWABUAFQATABIAEQAQAA8ADQAMAAwADQAMAAsACgAIAAgA
BwAHAAkACQAJAAgABgAGAAUABQAFAAUABQAFAAcABgAGAAcABwAHAAcABwAHAAcABgAG
AAYABgAGAAcABwAHAAcACAAHAAYABQAEAAUABgAHAAkACwALAAsACwAJAAkACQAJAAkA
CAAIAAcACAAIAAgACAAJAAoACwAMAAsACgAJAAgACAAIAAkACQAIAAgABwAHAAcABwAH
AAYACAAJAAkACQAHAAcABwAHAAcABgAGAAYABQAFAAUABQAHAAcABgAEAAQABAAEAAYA
BwAHAAcACQAJAAgACQAMAA0ADgAQABEAEQARABEAEwARABAADgAMAAsACQAIAAMAAgAC
AAAA/v/+//3/+v/4//j/+v/6//r/+v/6//z//P/8//z//P///wEAAgACAAAAAAD/////
AQD/////AAAAAAAAAAAAAAAAAAAAAAAAAAAAAAAAAAD+//7//v/+/wAAAAAAAAEAAQAA
AAAAAAD+//7/AAAEAAwAFwAjACsAKwAkABQA+f/a/8L/sv+i/47/eP9k/07/Of8m/xz/
Jf81/0j/Yf99/5j/r//E/9L/3f/n/+7/9f/5//z//v///wIABQAEAAUABgAHAAkACgAK
AAoACQAJAAkACgAKAAsACwALAAsACwALAAsADgAOAA4ADgAMAA0ADQANAA4ADgAOAA4A
DgAOAA8ADwARABEAEgASABAAEAAQABAAEgATABMAEwARABIAEgATABMAEwAUABUAFgAW
ABYAGAAWABcAFwAZABsAHAAdAB8AHgAfACAAIQAgACEAIgAjACMAJAAlACYAJQAmACgA
KQApACoAKgAqACoAKgArACsAKwArACsAKwApACgAJwAnACkAJwAnACUAJgAmACUAIwAi
ACIAIAAdAB0AHAAbABkAGQAYABcAFwAVABQAEwASAA8ADQAMAAwADQAMAAsACgAKAAoA
CQAJAAkACQAJAAgACAAIAAcABwAHAAcABwAHAAcABgAGAAcABwAHAAcABwAJAAkACAAI
AAgACAAIAAkACQAJAAkACgAKAAoACgAKAAoACgAKAAsADQANAA0ADQANAA0ADQANAAwA
DAANAA0ADAAMAAwADAAMAAwADAAMAAwADAAMAAwADAAMAA0ADQAMAAwACwALAAsACwAL
AAoADAANAA0ADQANAA0ADQANAAsACgAKAAoACwALAAsACwAJAAkACQAJAAsACwALAAsA
DAAMAAwADAAPABAAEQASABMAFAAXABcAGAAZABoAGgAXABYAFQAUABEADgANAAoACAAH
AAcABgAFAAMAAgABAAIAAQABAAEAAgADAAQABgAGAAgACQAKAAoACgAKAAsACQAHAAcA
BwAIAA==
         </WaveFormData>
      </LeadData>
      <LeadData>
         <LeadByteCountTotal>10000</LeadByteCountTotal>
         <LeadTimeOffset>0</LeadTimeOffset>
         <LeadSampleCountTotal>5000</LeadSampleCountTotal>
         <LeadAmplitudeUnitsPerBit>4.88</LeadAmplitudeUnitsPerBit>
         <LeadAmplitudeUnits>��V</LeadAmplitudeUnits>
         <LeadHighLimit>2147483647</LeadHighLimit>
         <LeadLowLimit>268435456</LeadLowLimit>
         <LeadID>V2</LeadID>
         <LeadOffsetFirstSample>0</LeadOffsetFirstSample>
         <FirstSampleBaseline>0</FirstSampleBaseline>
         <LeadSampleSize>2</LeadSampleSize>
         <LeadOff>FALSE</LeadOff>
         <BaselineSway>FALSE</BaselineSway>
         <ExcessiveACNoise>FALSE</ExcessiveACNoise>
         <MuscleNoise>FALSE</MuscleNoise>
         <LeadDataCRC32>2338246097</LeadDataCRC32>
         <WaveFormData>
ov+i/6L/ov9d/xr/1/6U/oj+fv50/mr+m/7K/vn+KP9E/2D/fP+Y/6P/rP+1/77/wf/E
/8f/yv/P/9T/2f/e/+L/5v/q/+7/8v/0//b/+P/5//r/+//8//7//v/+//7///8AAAEA
AgADAAQABQAGAAgACAAIAAgACQAKAAsADAANAA4ADwAQABEAEgATABQAFQAWABcAGAAa
ABwAHgAgACMAJAAlACYAJwAoACkAKgAvADIANQA4ADwAPgBAAEIARgBIAEoATABRAFQA
VwBaAF8AYgBlAGgAbQBwAHMAdgB5AHwAfwCCAIQAhgCIAIoAjACMAIwAjACOAI4AjgCO
AIoAiACGAIQAgAB8AHgAdABvAGoAZQBgAFkAVABPAEoARQBAADsANgAyAC4AKgAmACIA
HgAaABYAFAASABAADgANAAwACwAKAAkACAAHAAYABQAEAAMAAgAAAAAAAAAAAAAAAAAA
AAAA/v/+//7//v8AAAAAAAAAAAAAAAAAAAAAAgACAAIAAgACAAIAAgACAAQABAAEAAQA
BgAGAAYABgAIAAgACAAIAAoACgAKAAoADAAMAAwADAAMAAwADAAMAAwADAAMAAwADAAM
AAwADAAOAA4ADgAOAAwADAAMAAwADAAMAAwADAAMAAwADAAMAAsACgAJAAgACgAKAAoA
CgAIAAgACAAIAAgACAAIAAgABgAGAAYABwAHAAgACAAJAAsACwANAA0ACwALAAwADAAO
AA8AEAAQAA8ADwAPAA4ADgAOAA0ADAALAAoACQAHAAQAAgACAAIABAAFAAUABQAHAAcA
CAAIAAcABgAFAAQABQAGAAUAAwD+//z/+//7//3//f/8//z//P/8//z//P/8//z//P/7
//3//f/9//7//v/+//7//v/8//z//P/7//v/+//7//v//v8EAA0AHgAuADgAOgA6ADUA
KQAdABkAGAAYAAsA4f+U/zf/6v6y/o3+hf6c/sT+9v4q/13/iP+q/8L/0v/j/+//9//8
////AgAEAAUABwAIAAkACgAMAA0ADgAPABEAEgATABMAFAAVABUAFQAWABcAFwAXABgA
GAAZABkAGQAcAB0AHQAeABwAHAAdAB0AHgAeACAAIQAhACIAIwAkACQAJAAmACcAKAAp
ACoAKgArAC0ALgAvADIAMgA0ADUAOAA6ADsAPQA/AEEAQwBFAEcASABLAE8AUQBUAFcA
WgBeAGMAZQBoAGsAcAB0AHcAegB9AIEAhACDAIYAigCMAIsAjQCOAJAAjgCOAI8AjwCN
AI0AiwCKAIkAhwCFAIIAfgB7AHYAcgBrAGYAYgBdAFoAUwBNAEcARQBAADsANgAxAC4A
KwAmACQAIQAgAB4AHAAZABcAFQATABEAEAAQAA8ADQAMAAsACgAJAAkACAAIAAcABwAG
AAYABgAGAAYABgAGAAYABQAFAAUABQAGAAYABgAGAAYABgAHAAcABwAIAAgACAAIAAgA
CQAKAAsADAAMAAwADAANAA0ADgAOAA8AEAAQAA8ADwAQABEAEQASABMAEwATABMAEgAS
ABIAEgARABEAEQAOAA4ADwAPAA8ADwAPAA4ADgAOAA4ADgALAAsACwAKAAkACQAJAAgA
CQAJAAkACQAIAAYABgAHAAYABAAEAAQABAAEAAUABQAGAAYABwAHAAcACQAJAAkACQAI
AAgACAAJAAgACAAJAAkACQAIAAYABgAFAAQAAwACAAEA///+//z//P/8//7/////////
//////7//v/+//7/AAAAAAAAAAD8//n/9v/0//H/8f/x//H/8P/w//D/8P/w//D/8P/w
//D/7//v/+//7f/u/+7/7v/u/+7/7v/u/+7/7f/t/+3/7f/t/+7/9v8BAA4AGAAgACQA
IgAZAAsABwAHAAgACgD9/8//ev8b/9D+mv5x/mf+gP6s/uL+Gv9J/27/jv+k/7L/v//L
/9P/2P/b/97/4P/j/+X/5v/n/+j/6v/p/+r/6//t/+z/7f/t/+7/8f/x//H/8v/z//P/
8//0//T/9f/1//X/9P/1//X/9v/4//j/+f/5//j/+P/6//v/+//8//3//v/8//z//v//
/wAAAQACAAIABQAHAAgACQAMAAwADgAPABIAFAAVABcAGQAbAB0AHwAhACIAJQApAC0A
MAAzADYAOAA9AD8AQgBHAEwAUABTAFYAWQBdAGAAYQBkAGgAagBpAGsAbABuAG4AbgBv
AG8AbwBvAG0AbABpAGcAZQBiAFwAWQBUAFAASQBEAEAAOwA2AC8AKQAjAB0AGAATAA4A
CQAGAAMA/v/7//f/9f/y//D/7f/r/+n/5//l/+T/5P/j/+H/4P/f/97/3f/d/9z/3P/b
/9v/2v/a/9r/2v/a/9r/2v/a/9n/2f/Z/9n/2v/a/9r/2v/a/9r/2//b/9v/2v/a/9r/
2v/a/9v/3P/d/97/3v/e/97/3//f/+D/4P/h/+L/4v/h/+H/4v/j/+P/4v/j/+P/4//l
/+T/5P/k/+b/5f/l/+X/5P/k/+X/5f/j/+P/4//i/+L/4v/i/+L/3//f/9//3v/d/93/
3f/c/9v/2//b/9v/2v/a/9r/2f/a/9j/2P/Y/9j/1v/X/9f/2P/Y/9n/2f/Z/9v/2//b
/9v/3P/c/9z/3f/c/9z/3f/d/93/3P/a/9r/2//a/9n/2P/V/9P/0v/Q/9D/0P/S/9P/
1f/V/9X/1f/U/9T/1P/U/9T/1P/U/9T/0v/P/8z/yv/J/8n/yf/J/8j/yP/I/8j/yP/I
/8j/yP/I/8f/x//H/8X/xv/G/8b/xv/G/8b/xv/G/8X/xf/F/8X/xf/I/87/1//i/+7/
+P/6//j/7//h/9f/1//U/9T/zf+p/2D/Bf+0/nj+Tf47/k7+eP6u/ub+G/9E/2j/fv+Q
/5//q/+1/7r/v//C/8T/x//J/8j/yf/K/8z/zf/O/8//0f/Q/9H/0f/S/9X/1f/V/9b/
1//X/9f/2P/Y/9n/2f/Z/9j/2f/Z/9r/2v/a/9v/2//c/9z/3v/f/9//4P/h/+L/4v/i
/+T/5f/m/+f/6P/o/+v/7f/u/+//8f/w//H/8f/2//j/+f/7//3///8BAAMABwAIAAsA
DwARABQAFwAaAB4AIwAlACgAKQAuADIANQA4ADsAPwBCAEUASgBQAFQAVwBZAFoAXABe
AGAAYwBlAGgAaQBoAGgAagBpAGgAZgBkAGMAYABeAFcAUgBOAEkARAA9ADcAMQAtACgA
IwAeABcAFAARAAwACQAFAAMAAAD9//v/+v/5//X/8//y//L/8v/x//H/8f/y//H/8f/w
//L/8f/x//D/8v/y//L/8v/w//D/8P/v/+//7//v//D/8P/w//D/8P/u/+//7//v//L/
8v/y//L/8v/z//T/9f/0//T/9P/0//f/9//4//j/+f/6//r/+f/3//j/+f/5//j/+f/5
//n//P/8//3//v/8//v/+//7//z//P/9//3///8BAAMABAAEAAQABAAEAAMAAwADAAIA
AwADAAMAAgABAAEAAQABAP7//v/+////AQD///7//P/8//z//P/8//3//f/+/wAAAQAB
AAEAAQABAAEAAQACAAIAAgADAAYABgAHAAcABwAGAAQABAADAAIAAQAAAP///f/8//r/
+v/6//z//f/9//3//f/9//z//P/8//z//P/8//z//P/4//X/8v/w/+//7//v/+//8P/w
//D/8P/w//D/8P/w//D/7//v/+//8P/y//P/9P/2//b/9v/2//b/9f/1//X/9f/z//b/
/P8HABIAIgAsADIAMgArAB0AEwAPAAwACgD9/9X/iP8p/9z+pv6B/nX+jP62/ub+HP9P
/3z/nv+0/8T/0//h/+f/6v/v//T/9v/3//f/+P/5//r//P/9//7///8BAAIAAwADAAQA
BgAHAAgACgAJAAkACQAKAAoACwALAAsADAANAA0ADgAQABAAEQARABIAEgAUABUAFQAW
ABcAGAAWABYAGAAZABwAHQAeAB4AHwAhACIAIwAmACYAKAApACwALgAvADEAMwA1ADcA
OQA7ADwAPwBDAEUASABLAE4AUgBXAFkAXABfAGQAaABrAGwAbwBzAHYAdwB6AH4AgAB/
AIEAggCEAIQAhACFAIUAhQCFAIMAggB/AH0AewB4AHQAcQBsAGgAYwBeAFoAVQBSAEsA
RQA/ADsANgAxACwAKQAmACMAHgAdABkAFwAUABMAEQAQAA8ADAAJAAcABgAHAAUABAAD
AAQAAwADAAIAAQD///7//P/+//7//v/+/wAAAAAAAP//////////AAAAAAAAAAAAAAAA
AQABAAEAAgACAAIAAgAEAAUABgAHAAgACAAIAAgACQAJAAoACgALAAwADAALAAsADAAN
AA0ADgAPAA8ADwARABAAEAAQAA4ADQANAA0ADgAOAA8ADwAPAA8ADwAOAAwADAAMAAwA
CwALAAsACgALAAsACwAKAAkACQAJAAkACAAIAAgACQAHAAYACAAIAAgACAAGAAcABwAI
AAgACQAJAAkACwALAAsACwAKAAoACgALAAwADAANAA0ADQAMAAoACgAJAAgABwAGAAUA
AwACAAAAAAAAAAIAAwABAAEAAQABAAIAAgACAAIABAAEAAQABAACAP///P/6//n/+f/5
//n/+P/4//j/+P/4//j/+P/4//r/+f/5//n/9//4//j/+P/4//j/+P/4//j/9//3//f/
9//3//z/BAARACAALAAyADQAMAAlABcADwARABQAEAD7/8X/bv8P/8r+mP55/n3+nv7K
/v7+Mv9l/4z/qP+6/8r/2f/j/+n/7v/z//b/+P/7//3//P/9//7/AAABAAIAAwAFAAYA
BwAHAAgACQAJAAkACgALAAsACwAMAAwADQANAA0ADAANAA0ADgAQABAAEQARABAAEAAS
ABMAEwAUABUAFgAWABYAGAAZABgAGQAaABoAHQAfACAAIQAkACQAJgAnACoALAAtAC8A
MwA1ADcAOQA9AD4AQQBFAEUASABLAE4AUgBXAFkAXABfAGQAaABrAG4AcQB1AHgAeQB8
AIAAggCBAIMAhACGAIYAhgCHAIcAhQCFAIMAggB/AH0AewB4AHIAbwBqAGYAYQBcAFgA
UwBOAEcAQQA7ADkANAAvACoAJQAiAB8AGgAXABMAEQAOAAsACQAIAAcABQADAAIAAgAB
AP///v/9//7//f/9//z//P/7//v/+v/4//j/+P/4//j/+P/4//f/9//3//f/+P/4//j/
+P/4//j/+f/5//n//P/8//z//P/8//3//v///wAAAAAAAAAAAQABAAIAAgADAAQABAAD
AAMABAAFAAUABAAFAAUABQAHAAYABgAGAAgABwAHAAcABgAGAAcABwAFAAUABQAEAAIA
AgACAAIAAwADAAMAAgABAAEAAQAAAP//////////AAD+//7//v/8//z//P/8//z//f/9
//7//v////////8BAAEAAQABAAIAAgACAAMAAgACAAMAAwADAAIAAAAAAP///v/9//z/
+f/3//b/9P/0//T/9v/3//f/9//3//f/+P/4//j/+P/4//j/+P/4//T/8f/u/+z/6//r
/+v/6//q/+r/6v/q/+r/6v/q/+r/6P/n/+f/5//n/+j/6P/o/+j/6P/o/+j/6P/n/+f/
5//p/+n/6v/y////CgAUABwAIAAcABEAAwD/////AAACAPf/yf92/xn/zP6W/m/+Y/58
/qz+4P4Y/0n/cv+Q/6b/tP/D/8//1//c/9//4v/m/+n/6//s/+3/7v/w//H/8v/z//X/
9P/1//X/9v/3//f/9//4//n/+f/5//r/+v/7//v/+//8//3//f/+//7//v//////AAAA
AAIAAwADAAQABQAGAAYABgAIAAkACgALAAwADAAPABEAEgATABQAFAAWABcAGgAcAB0A
HwAhACMAJQAnACsALAAvADMANwA6AD0AQABEAEkASwBOAFMAWABcAF8AYgBlAGkAbABv
AHIAdgB4AHkAewB8AH4AfgB+AH8AfwB9AH0AewB6AHkAdwB1AHIAbABpAGQAYABaAFQA
TwBJAEQAPQA3ADEAKwAmACEAHAAVABIADwAKAAcAAwABAP7//P/5//f/9f/z//H/8P/w
/+//7f/s/+v/6v/p/+n/6P/q/+n/6f/o/+b/5v/m/+b/5v/m/+b/5f/l/+X/5f/m/+b/
5v/m/+b/5v/n/+f/5//m/+b/5v/m/+b/5//o/+n/6v/q/+r/6v/p/+n/6v/q/+v/7P/s
/+v/7f/u/+//7//u/+//7//v//H/8P/w//D/8v/x//H/8f/w//D/8f/x/+//7//v/+7/
7v/u/+7/7v/t/+3/7f/s/+3/7f/t/+z/6//r/+v/6//o/+j/6P/p/+n/5//n/+f/5v/m
/+b/5v/m/+T/5f/l/+b/6P/p/+n/6f/r/+v/6//r/+z/7P/s/+3/7v/u/+//7//v/+7/
7P/s/+v/6v/p/+j/5//l/+T/4v/g/+D/4v/j/+P/4//j/+P/5P/k/+T/5P/k/+T/5P/k
/+L/3//c/9r/2f/Z/9n/2f/Y/9j/2P/Y/9j/2P/Y/9j/2P/X/9f/1//V/9b/1v/W/9b/
1v/W/9b/2P/X/9f/1//X/9f/2v/k//H//P8GAAoACgAGAPf/6//r/+n/6P/o/9H/lf88
/+f+ov5w/lH+U/54/qr+5P4a/0n/bP+G/5j/qP+3/8H/xf/K/83/0P/U/9X/1//Y/9n/
2v/c/9v/3P/d/9//4P/h/+H/4v/j/+P/4//k/+X/5f/l/+b/5v/n/+f/5//o/+n/6f/q
/+r/6v/r/+v/7P/s/+7/7//t/+7/7//w//L/8v/0//X/9v/3//j/+P/5//v//P/9/wAA
AAACAAMABAAGAAcACQANAA8AEQATABcAGAAbAB8AIwAmACkALAAwADUANwA6AD0AQgBG
AEkATgBRAFUAWABXAFoAXgBgAGEAYwBkAGYAZgBmAGcAZwBqAGsAagBqAGoAaQBoAGYA
YwBhAF0AWgBWAFIATwBLAEQAPQA3ADEAKwAmACEAHAAXABQAEQAMAAkABQADAAAA///9
//z/+//4//X/8//y//H/7//u/+3/7v/t/+3/7P/s/+v/6//q/+r/6v/q/+r/7P/s/+z/
6//p/+n/6f/q/+r/6v/q/+r/6v/r/+v/6//s/+z/7P/s/+r/6//s/+3/7v/u/+7/7v/t
/+3/7v/u//H/8v/y//H/7//w//H/8f/w//H/8f/x//L/8v/z//T/9P/z//P/8//y//L/
8//z//H/8f/x//D/8v/y//L/8v/z//P/8//y/+//7//v/+7/6//r/+v/6//s/+z/7P/t
/+v/6//r/+n/6P/o/+j/6P/o/+r/6//r/+z/6v/r/+v/6//v/+//7//v/+7/7v/u/+//
8v/y//P/8//z//L/8P/w//D/8P/w//D/7//t/+z/6v/q/+r/7P/t/+3/7f/t/+3/7v/u
/+7/7v/u/+7/7v/u/+z/6f/m/+T/4//j/+P/4//k/+T/5P/k/+T/5P/k/+T/5v/l/+X/
5f/j/+T/5P/k/+T/5P/k/+T/5P/j/+P/4//j/+X/5v/q//X/AAAOABoAIAAgABsAEQAH
AAEA/v/8//P/0f+O/zP/4P6k/nf+Yf5w/pr+yv78/jH/Yv+E/57/sP+//8n/0//c/+H/
4v/k/+f/6f/o/+n/6v/s/+//8P/x//P/9P/1//X/9v/3//f/9//4//n/+f/5//r//P/9
//3//f/8//3//f/+/wAAAAABAAEAAAAAAAIAAwADAAQABQAGAAYABgAIAAkACgALAAwA
DAAPABEAEgATABYAFgAYABkAHAAeAB8AIQAjACUAJwApAC0ALgAxADUANwA6AD0AQABE
AEkASwBOAE8AVABYAFsAYABjAGcAagBqAGwAbwBwAHEAcwB0AHYAeAB4AHkAeQB3AHcA
dQB0AHMAcQBvAGwAagBnAGIAXgBZAFQAUABLAEgAQQA7ADUAMwAuACkAJAAfABwAGQAU
AA8ACwAJAAYABQADAAIAAQD9//v/+v/6//n/9//2//X/9v/1//X/9P/y//H/8f/w//L/
8v/y//L/8v/y//L/8f/z//P/8//0//P/8v/x//D/8P/x//H/8f/0//T/9P/0//b/9//4
//n/+P/4//j/+P/5//n/+v/6//v//P/8//v//f/+///////+/////////////v/+//7/
/v/9//3//f/+//7///////3//f/9//z//P/8//z//P/7//v/+//6//n/+f/5//j/9//3
//f/9//4//j/+P/5//n/+f/3//b/9v/2//b/9v/4//n/+f/6//j/+f/5//n//f/9//3/
/f/+//7//v////7//v/////////+//z//P/7//r/+f/4//j/9//3//b/9P/0//b/9//5
//n/+f/5//z//P/8//z/+v/6//r/+v/4//X/8v/w/+//7//v/+//8P/w//D/8P/w//D/
8P/w//D/7//v/+//7//w//D/8P/w//D/8P/w//D/7//v/+//8//z//T//v8LABoAJAAs
ACwAKgAdAA8ACQAJAAoABgDv/7P/Wv8B/7z+jP5z/nv+nP7G/vr+Mv9h/4j/pP+4/8b/
0//d/+H/5v/t//T/+P/7//3/AAABAAIABAAHAAgACQALAAwADQANAA4AEQARABEAEgAV
ABUAFQAWABYAFwAXABcAGAAZABkAGgAaABoAGwAbAB4AHgAgACEAIQAiACMAJAAiACIA
JAAlACYAJwAoACgAKwAtAC4ALwAwADAAMgAzADYAOAA5ADsAPQA/AEEAQwBJAEoATQBR
AFEAVABXAFoAXgBjAGUAaABrAHAAdAB3AHoAfQCBAIQAgwCGAIoAjACLAI0AjgCQAJAA
kACRAJEAjwCPAI0AjACJAIcAhQCCAH4AewB2AHIAawBmAGIAXQBaAFMATQBHAEMAPgA5
ADQAMQAuACsAJgAjAB8AHQAaABcAFQAUABMAEQAPAA4ADgALAAkACAAHAAgABwAHAAYA
BgAFAAUABAAEAAQABAAEAAQABAAEAAMAAwADAAMABAAEAAQABAAEAAYABwAHAAcACAAI
AAgACAAIAAkACgALAAwADAAMAAwADQANAA4ADgAPABAAEAAPAA8AEAARABEAEgATABMA
EwATABIAEgASABQAEwATABMAEAAQABEAEQARABEAEQAQABAAEAAQABAADQANAA0ADAAL
AAsACwAKAAkACQAJAAkADAAKAAoACQAIAAgACAAIAAgABgAHAAcACAAIAAkACQAJAAsA
CwALAAsADAAMAAwADQAOAA4ADwAPAA8ADgAMAAwACwAKAAkACAAHAAUABAACAAIAAgAE
AAUABQAFAAUABQAGAAYABgAGAAYABgAGAAYABAABAP7//P/7//v/+//7//r/+v/6//r/
+P/4//j/+P/4//f/9//3//f/+P/4//j/+P/4//j/+P/4//f/9//3//f/9//6/wIADwAa
ACQAKgAuACwAIQAVABEAEQAQABIAAQDL/3T/G//S/pz+ef51/pL+wv74/jD/Yf+G/6T/
uP/I/9f/4//p/+7/8f/0//b/+f/7//z//f/+/wAA//8AAAEAAwAEAAUABQAGAAcABwAH
AAgACQAJAAkACgAKAAsACwALAAwADQANAA4ADgAOAA8ADwAOAA4AEAARABEAEgATABQA
FgAWABgAGQAaABsAHAAcAB0AHwAgACEAJAAkACYAJwAqACwALQAvADMANQA3ADkAOwA8
AD8AQwBFAEgASwBOAFIAVwBZAFwAXwBkAGgAawBwAHMAdwB6AHsAfgCCAIQAhQCHAIgA
igCKAIoAiwCLAIkAiQCHAIYAgwCBAH8AfAB4AHUAcABsAGUAYABcAFcAUABJAEMAPQA3
ADIALQAoACMAIAAdABgAFQARAA8ADAAKAAcABQADAAEA///+//7//f/7//r/+f/4//f/
9//2//b/9f/1//T/9P/0//T/9P/0//T/9P/z//P/8//z//T/8v/y//L/8v/y//P/8//z
//b/9v/2//b/9P/1//b/9//4//j/+P/4//n/+f/6//r/+//8//z/+//9//7/////////
///+//3////+//7//v/+//3//f/9//7//v///////f/9//3//P/8//z//P/8//v/+//7
//r/+//7//v/+v/5//n/+f/5//j/+P/4//n/+f/3//j/9v/2//b/9v/0//X/9f/2//b/
9//3//f/+f/5//n/+f/6//r/+v/7//z//P/9//3//f/8//r/+v/5//j/9//2//X/8//y
//D/7v/u//D/8f/z//P/8//z//T/9P/0//T/9P/0//T/9P/y/+//7P/q/+f/5//n/+f/
5v/m/+b/5v/m/+b/5v/m/+b/5f/l/+X/5//o/+j/6P/m/+b/5v/m/+b/5f/l/+X/5f/l
/+j/7v/7/wYAEAAYABoAFgANAP//+//5//b/9v/r/8P/dv8Z/8z+kv5p/lv+cv6e/tT+
Dv8//2j/iv+g/7D/v//L/9P/2P/d/+D/4v/l/+f/6P/p/+r/7P/t/+7/7//x//D/8f/x
//L/8//z//P/9P/1//X/9f/2//b/9//3//f/+P/5//n/+v/8//z//f/9//z//P/+////
//8AAAEAAgACAAIABAAFAAYABwAIAAgACQALAAwADQAQABAAEgATABYAGAAZABsAHQAf
ACEAIwAlACYAKQAtADAANAA4ADwAQgBHAEkATABRAFYAWgBdAF4AYQBlAGgAagBuAHMA
dgB1AHcAeAB6AHwAfAB9AH0AfwB/AH0AfAB7AHkAdwB0AG4AawBmAGIAWwBWAFIATQBI
AEEAOwA1AC8AKgAlACAAGQAWABMADgALAAcABQACAAAA/f/7//n/+f/3//b/9v/1//P/
8v/x//L/8f/x//D/8P/v/+//7v/w//D/8P/w//D/8P/w/+//7f/t/+3/7v/u/+7/7v/u
/+7/7//v/+//8P/w//D/8P/w//H/8v/z//T/9P/0//T/8//z//T/9P/1//b/9v/1//X/
9v/3//f/+P/5//n/+f/5//j/+P/4//r/+f/5//n/+v/6//v/+//7//v/+//6//n/+P/3
//b/9//3//f/9v/2//f/+P/4//f/9//3//f/9P/0//T/9f/3//f/9v/2//b/9v/2//b/
9//3//j/+P/5//n/+f/7//v/+//7//z//P/8//3/AAAAAAEAAQADAAIAAAAAAAEAAAD/
//7//f/7//r/+P/4//j/+v/7//v/+//7//v/+v/6//r/+v/8//z//P/8//r/9//0//L/
8f/x//H/8f/w//D/8P/w//L/8v/y//L/9P/z//P/8//x//L/8v/y//T/9P/0//T/9P/z
//P/8//z//P/9P/4/wMADgAaACYALgAwACsAHwATAAsACAAIAP//3f+U/zv/6P6u/oX+
c/6C/qr+3P4S/0f/dP+W/7D/wP/N/9v/5//s//H/8v/2//f/9//4//n/+v/8//7/AAAC
AAUABgAHAAcACAAHAAcABwAIAAkACQAJAAoADAANAA0ADQAMAA0ADQAOABAAEAARABEA
EAAQABIAEwAVABYAFwAYABgAGAAaABsAHAAdAB4AHgAfACEAIgAjACYAJgAoACkALAAu
AC8AMQAxADMANQA3ADsAPAA/AEMARQBIAEsATgBSAFcAWQBcAF0AYgBmAGkAbABvAHMA
dgB1AHgAfAB+AH0AfwCAAIIAggCCAIMAgwCDAIMAgQCAAH0AewB5AHYAcwBxAG0AagBl
AGAAXABXAFIASwBFAD8AOwA2ADEALAAoACYAJAAgABsAFwAVABIADwANAAwACwAJAAcA
BgAGAAUAAwACAAEAAAD//////v/+//3//f/8//z//P/8//z//P/8//z/+//9//3//f/+
//z//P/8//z//P/9//3//f/8//z//P/8//7///8AAAEABAAEAAQABAAFAAUABgAGAAcA
CAAIAAcABwAIAAkACQAKAAsACwALAAkACAAIAAgACgAJAAkACQAJAAoADAANAAsACwAL
AAoADAAMAAwADAAJAAkACQAIAAkACQAJAAgABQAFAAUABQAGAAYABgAEAAQABAAEAAIA
AwADAAQABAAFAAUABQAHAAcABwAHAAoACgAKAAsACgAKAAsACwALAAoACAAIAAcABgAF
AAQABQADAAIAAAAAAAAAAgADAAUABQAFAAUABgAGAAYABgAGAAYABgAGAAQAAQD+//z/
+//7//v/+//6//r/+v/6//z//P/8//z/+v/5//n/+f/5//r/+v/6//r/+v/6//r/+v/5
//n/+f/7//v//P8CAA0AHAAqADQANgA0AC0AHwATABEAEgASAAcA4f+a/z//6v6w/on+
f/6S/rz+7P4k/1n/hP+k/7z/zP/Z/+P/7f/y//f/+v/8/wEAAwACAAMABAAGAAcACAAJ
AAsADgAPAA8AEAARABEAEQASABEAEQARABIAFAAVABUAFQAUABUAFQAWABgAGAAZABkA
GAAYABoAGwAbABwAHQAeAB4AHgAgACEAIAAhACIAIgAkACcAKQArACwALAAuAC8AMgA0
ADUANwA5ADsAPQA/AEMARABHAEsATQBQAFMAVgBYAF0AXwBiAGUAagBuAHEAdAB3AHsA
fgB/AIIAhgCIAIkAiwCMAI4AjgCOAI8AjwCNAI0AiwCKAIcAhQCDAIAAfgB7AHYAcgBt
AGgAZABfAFoAUwBNAEcARQBAADsANgAvACwAKQAkACEAHQAbABgAFwAVABQAEwARAA8A
DgAOAA0ACwAKAAkACgAJAAkACAAIAAcABwAGAAQABAAEAAQABAAEAAQAAwAFAAUABQAG
AAQABAAEAAQABAAFAAUABQAIAAgACAAIAAgACQAKAAsADAAMAAwADAAPAA8AEAAQAA8A
EAAQAA8AEQASABMAEwASABMAEwATABUAFAAUABQAFAATABMAEwASABIAEwATABMAEwAT
ABIAEgASABIAEgARABEAEQAQAA8ADwAPAA4ADQANAA0ADQAKAAoACgALAAsACwALAAsA
CQAKAAoACgALAAwADQAOAA4ADgAPAA8AEAARABEAEQAPABAAEAARAA8ADgANAAsADAAL
AAoACgAGAAUABAADAAQABwAJAAoACQAJAAoACgAKAAkACQAKAAkACQAHAAUAAwD/////
///8/w==
         </WaveFormData>
      </LeadData>
      <LeadData>
         <LeadByteCountTotal>10000</LeadByteCountTotal>
         <LeadTimeOffset>0</LeadTimeOffset>
         <LeadSampleCountTotal>5000</LeadSampleCountTotal>
         <LeadAmplitudeUnitsPerBit>4.88</LeadAmplitudeUnitsPerBit>
         <LeadAmplitudeUnits>��V</LeadAmplitudeUnits>
         <LeadHighLimit>2147483647</LeadHighLimit>
         <LeadLowLimit>268435456</LeadLowLimit>
         <LeadID>V3</LeadID>
         <LeadOffsetFirstSample>0</LeadOffsetFirstSample>
         <FirstSampleBaseline>0</FirstSampleBaseline>
         <LeadSampleSize>2</LeadSampleSize>
         <LeadOff>FALSE</LeadOff>
         <BaselineSway>FALSE</BaselineSway>
         <ExcessiveACNoise>FALSE</ExcessiveACNoise>
         <MuscleNoise>FALSE</MuscleNoise>
         <LeadDataCRC32>510387291</LeadDataCRC32>
         <WaveFormData>
sACwALAAsABlABoAz/+E/2P/RP8l/wb/Jv9E/2L/gP+T/6T/tf/G/83/1P/b/+L/5f/m
/+f/6P/q/+z/7v/w//L/8v/y//L/9P/0//T/9P/2//b/9v/2//b/9v/2//b/+P/4//j/
+P/4//j/+P/4//v//P/9//7//v/+//7//v///wAAAQACAAQABAAEAAQAAgACAAIAAgAF
AAYABwAIAAwAEAAUABgAGgAaABoAGgAcAB4AIAAiACQAJgAoACoALAAuADAAMgA3ADoA
PQBAAEUASABLAE4AUwBWAFkAXABgAGIAZABmAGgAagBsAG4AbwBwAHEAcgB0AHQAdAB0
AHMAcgBxAHAAbQBqAGcAZABgAFwAWABUAE4ASgBGAEIAOwA2ADEALAAoACQAIAAcABgA
FAAQAAwADQAOAA8AEAAPAA4ADQAMAAsACgAJAAgABwAGAAUABAACAAIAAgACAAIAAgAC
AAIAAAAAAAAAAAAAAAAAAAAAAAAAAAAAAAAAAgACAAIAAgACAAIAAgACAAIAAgACAAIA
BAAEAAQABAAGAAYABgAGAAgACAAIAAgABgAGAAYABgAIAAgACAAIAAYABgAGAAYABAAE
AAQABAAGAAgACgAMAA4ADgAOAA4ADAAMAAwADAAKAAoACgAKAAgACAAIAAgACAAIAAgA
CAAHAAYABQAEAAYABgAGAAYABAAEAAQABAAGAAYABwAIAAgACAAJAAkACAAJAAkACQAK
AAsACwANAA0ADQANAAwADQANAAwACwAJAAoACgAIAAUAAgACAAUABQAGAAYABgAEAAMA
AgAAAAAAAQADAAUACAAJAAcABAD///z//P/8//v/+v/6//r/+v/6//r/+v/6//n/+f/5
//v/+//6//r/+f/5//n/+f/7//v/+//7//r/+v/6//r//P/+/wEACAAVACEALQBAAFYA
bwCNAKwAyADiAOsAzQB2AAEAnP9R/xX/8f7y/g7/Nf9a/37/nf+y/8L/zv/Y/+D/5f/q
/+3/7//y//n/AgAAAAAAAAD///7///8AAAAAAwADAAMAAwACAAIAAwADAAMAAwAEAAQA
BgAGAAYABgAIAAgACAAJAAcACQAJAAkACQAJAAsADAAMAAsACwAMAAwADQANAA4ADwAQ
ABEAEQAPABIAEgATABYAFwAYABkAGwAcAB0AHwAiACIAIwAjACMAJQAnACkAKwAtAC8A
MAA3ADsAPwBDAEoATgBSAFgAWQBbAF8AYgBjAGYAaQBsAGwAbgBwAHIAcgBzAHMAcwBy
AHIAcgByAG4AbABqAGoAaABmAGIAXQBbAFYAUQBLAEcAQgA9ADcAMwAuACoAJQAiAB4A
GgAWABUAEwASAA8ACwAIAAcABgACAAAAAAAAAP7//P/8//r/+f/4//X/9P/y//D/7v/s
/+3/7v/v//D/9f/3//n/+v/3//b/9v/3//f/9//3//f/9//3//f/9//5//n/+v/6//v/
+//8//z/+v/7//v//P/+//////8AAAEAAQABAAIAAQACAAIAAgADAAMAAwAEAAIAAgAC
AAIABAADAAIAAgABAAEAAgABAAEAAQAAAAAA/v/+//7//v/8//r/+v/6//n/9//2//T/
8//z//P/8//y//b///8AAP7//f/8//v/+v/6//r/+v/6//v//P/8//z//f/9//7////9
//3//v////3////////////+//3//f/8//v/+//8//r/+P/3//T/9P/3//n/+v/6//r/
+v/7//r/+v/4//f/9//3//f/9//y/+7/6//o/+j/6P/n/+b/5v/m/+b/5v/l/+T/4//h
/+D/3//e/93/3//g/+L/4//l/+f/6f/r/+n/6f/o/+j/6P/o/+j/7P/x//b///8NAB0A
LgBCAFsAewCgAL4A2ADhAL0AYgDv/5D/S/8L/+n+7v4M/zP/WP94/5H/pv+0/8D/yv/U
/9n/3P/d/+H/5P/l/+T/5f/m/+f/5//o/+n/6v/q/+v/6//r/+v/7P/s/+3/7f/s/+v/
6//q/+j/6P/o/+j/6v/q/+r/6//u//P/9v/5//f/9//5//r/+v/5//n/+v/6//v/+//8
//v//P/9//3//f8AAAAAAQAEAAUABgAHAAcACAAJAAsADwAQABIAEwAXABkAGwAdAB4A
IQAkACYAKgAtADAAMwA3ADoAPQBCAEUARwBLAE4AUQBUAFcAWgBcAF4AYABiAGAAYQBh
AGEAYABgAGAAYABdAFoAVwBWAFYAVABQAEsATQBKAEcAQwA9ADgAMwAtACcAIgAeABkA
FgASAA4ACgAGAAMAAQD9//v/+P/3//b/9P/y//L/8v/w/+7/7v/s/+z/7P/q/+r/6//q
/+n/6P/o/+j/6P/o/+f/5//n/+b/5//m/+b/5//n/+f/5//n/+f/5//n/+f/5f/l/+b/
5v/l/+X/5v/m/+X/5f/k/+T/4v/j/+P/5P/p/+v/7f/w//H/8v/y//L/8f/x//H/8v/y
//L/8v/y//L/8f/w//D/8P/x//P/8//x//H/8P/w//D/8P/w//D/8v/w//D/8P/w/+//
7//u/+3/7f/t/+3/7P/q/+v/7P/s/+r/6v/q/+r/6v/q/+r/6v/r/+z/7P/s/+3/7f/u
/+//7f/t/+7/7//s/+3/7P/r/+n/6P/n/+f/6f/p/+r/7P/v/+7/7v/s/+v/7f/u/+7/
7v/u/+7/7//u/+7/7P/r/+v/6//r/+v/6P/k/+H/3v/e/97/3f/c/9z/3P/c/9z/3P/c
/9z/2//b/9v/2//b/9r/2v/b/9v/2//b/9v/2//b/9v/2v/a/9r/2v/a/97/4//o//H/
/f8LABoALABBAF8AgACcALQAwwCvAGYA+f+U/0f/Bf/d/uL+Av8j/0T/Zv+B/5b/pv+y
/77/yP/P/9T/1f/X/9j/2//a/9v/3P/d/93/3P/d/97/3v/h/+H/4f/h/+L/4v/j/+P/
4//j/+T/5P/m/+b/5v/m/+b/5v/m/+f/5//p/+n/6f/n/+f/6f/q/+n/6f/q/+z/7P/t
/+3/7v/t/+7/7//v/+//8v/y//P/8f/x//H/8f/0//b/+P/7/wEABAAIAAsACwANAA8A
EQASABUAGAAaAB4AIQAkACcAKwAuADEANgA3ADkAPQBAAEUASABLAE4AUABSAFQAVgBW
AFcAVwBXAFgAWABYAFgAWABWAFQAVABSAFAATABHAEQAQAA8ADcAMwAuACkAIwAfABoA
FgARAAwACAAEAAAA+v/3//X/8f/u/+r/6P/m/+b/5v/o/+r/6//q/+v/6v/o/+j/5v/m
/+f/5v/l/+T/5P/k/+T/5P/l/+X/5f/k/+X/5P/k/+X/5f/l/+X/5f/j/+P/4//j/+X/
5f/m/+b/5//n/+j/6P/o/+n/6f/q/+j/6f/p/+r/6//r/+v/7P/r/+z/7P/s/+v/6//r
/+z/7v/u/+7/7v/t/+v/6f/o/+v/7f/w//H/8v/z//P/9P/0//T/9P/0//b/9P/0//T/
9P/z//P/8v/z//P/8//z//D/8P/x//L/8v/y//T/8v/y//L/8v/y//L/8v/y//X/9v/2
//b/9//3//j/+f/3//f/+P/5//v//f/9//3//f/8//v/+//9//3//v8AAAIAAAD///z/
+f/7//z//P/+//7//v///wMABAADAAMAAQABAAEAAQD+//r/9//0//b/9v/1//T/9P/0
//T/9P/2//b/9v/1//T/8//y//H/8v/y//P/8//z//P/8//z//H/8f/w//D/8P/w//L/
9v/9/wIACQAVACcAOABKAF8AeQCaALYAzgDXALsAaADz/5D/Sf8P/+n+6v4E/yf/TP90
/5X/sP/E/9L/3P/m/+v/6v/t//H/8v/z//D/8f/y//P/8//2//f/+P/4//n/+f/5//n/
+//8//7////9//3//v/+//7//v/+//7/AAAAAAAAAQABAAMAAwADAAMAAwAFAAYABQAF
AAYACAAGAAcABwAIAAcACAAJAAkACQAMAAwADQANAA0ADQANABEAEgATABUAHQAgACQA
JwAnACkAKwAtAC4AMQA0ADYAPAA/AEIARQBJAEwATwBUAFcAWQBdAGAAYQBkAGcAagBs
AG4AcAByAHAAcQBxAHEAdAB0AHQAdAB0AHIAcABwAG0AagBlAF8AXABYAFQATwBKAEYA
QgA9ADcAMgAuACkAJgAiAB4AGgAUABEADwALAAoACAAIAAgACAAIAAoADAALAAgABwAE
AAQABAACAAIA///+//3//P/9//7///8AAP////////7////+//7///8AAP///v/9//3/
/f/9//3//f/9//7//v8AAAEAAwAEAAQABQAFAAYABQAFAAQABAAHAAcABwAIAAcACAAI
AAgACAAHAAYABgAEAAQABAAEAAcACQALAA4ADgAPABEAEQARABEAEAAQAA8ADgANAAwA
DAAKAAoACgAKAAkACQAIAAcABwAHAAcABgAGAAcACAAGAAQABgAGAAYABgAEAAQABAAE
AAUABgAGAAYABwAHAAgACQAHAAcACAAJAAcACQAJAAkACQAIAAcABwADAAEAAAAAAAIA
AAD///z/AAAFAAkADAALAAoACQAJAAkACAAFAAMAAwADAAMAAwAAAPz/+f/2//b/9v/1
//T/9P/0//T/9P/0//T/9P/z//H/8f/x//H/8P/w//H/8f/z//P/8//z//P/8//y//L/
8v/y//T/+P///wYAEQAdAC0AQgBWAHEAkwC2ANYA7ADrALkATgDT/3T/Mf8D/+3++P4W
/z3/ZP+E/5//tP/C/87/2P/e/+H/5P/r/+3/7v/v//L/8v/y//L/8f/y//P/9P/0//X/
9f/1//X/9v/2//f/9//3//f/+P/4//r/+v/6//r/+v/6//r/+//7//3//f/9//v/+//9
//7//f/9//7/AAD//////v/+//z//P/8//v//P8AAAEAAwAIAAsADgARABMAFAAVABcA
GQAaABwAHQAfACEAIwAlACgAKwAuADAAMgA1ADgAOwA/AEIARQBKAE0ATwBTAFYAWQBc
AF8AYgBiAGQAZgBoAGgAaQBpAGkAagBqAGoAagBmAGQAYgBiAF8AXABXAFEATwBKAEUA
PwA2ADAAKgAjACEAHAAYABMAFAASABAADgANAAsACgAHAAMAAAD///7/+v/4//j/+P/3
//T/8//w//D/8P/u/+7/7//u/+3/7P/s/+z/7P/s/+v/6//r/+r/6//q/+r/6//r/+v/
6//r/+v/6//r/+v/6//r/+z/7P/t/+3/7v/u/+7/7//v//D/7//v/+7/7v/u/+3/7P/s
/+//8P/w//D/9f/3//n//P/+//7//v/+//z/+//6//r/+v/7//3//f/7//v/+v/6//j/
+P/4//j/+P/2//b/9v/2//X/9f/0//P/8//z//P/9P/y//H/8P/w//D/8P/w//D/8P/w
//D/8//0//T/9P/1//X/9v/3//X/9f/2//f/9P/1//T/8//x//D/7//v/+7/7f/t/+7/
8f/y//T/9P/y//X/9//4//b/9v/2//f/9v/2//T/8//z//P/8//z//D/7P/p/+b/5v/m
/+X/5P/i/+L/4v/i/+T/5P/k/+P/4//j/+P/4//i/+L/4//j/+P/4//j/+P/4f/h/+D/
4P/i/+D/4v/m/+v/8P/7/wkAFwAmADgAUQBzAJYAtADSAN0AuwBmAPv/nP9R/w//6f7w
/gz/Mf9U/3b/j/+i/7D/vP/I/9L/1//Y/9v/3f/g/+H/4v/j/+T/5f/l/+b/5//o/+j/
6f/p/+n/6f/q/+r/6//r/+v/6//s/+z/7P/s/+z/7P/u/+7/7v/v/+3/7//v/+//7f/t
/+//8P/u/+3/7f/u/+z/7f/t/+7/8P/y//T/9f/5//7/AAADAAMAAwADAAMABwAIAAkA
CwAOAA4ADwAPABEAEwAVABcAGgAdACAAIgAmACkALAAvADMANgA5AD4AQwBFAEkATABP
AFIAVQBYAFgAWgBcAF4AYABhAGEAYQBiAGIAYgBiAGAAXgBcAFwAVwBUAE8ASQBFAEAA
OwA1ADEALAAnACEAHwAcABoAFwAUABAADAAIAAIA///9//n/9f/y//H/8P/u/+z/7P/s
/+z/6v/q/+j/6P/o/+b/5v/l/+T/4//i/+L/4v/i/+L/4f/h/+H/4P/h/+D/4P/h/+H/
4f/h/+H/3//f/9//3//f/9//4P/g/9//3//g/+D/3//f/97/3v/c/93/3f/e/9//3//f
/+D/5f/o/+r/7P/r/+v/6//s/+z/7P/s/+z/7P/r/+r/6v/q/+v/7f/t/+v/6//q/+r/
6v/q/+r/6v/q/+j/6P/o/+j/5//n/+b/5f/l/+X/5f/k/+T/5f/m/+T/5P/k/+P/4v/i
/+L/4v/i/+D/4P/g/+D/4f/i/+L/4v/i/+H/4f/h/+H/4f/i/+P/5v/r/+7/8f/v/+7/
7f/t/+r/6f/p/+r/6P/m/+X/4v/g/+P/5f/m/+j/6P/o/+n/6P/o/+b/5f/l/+X/5f/l
/+L/3v/b/9j/2P/Y/9f/1v/W/9b/1v/W/9b/1v/W/9X/1//X/9f/1//W/9b/1//X/9X/
1f/V/9X/1P/T/9H/0P/O/9D/0P/W/9v/4v/x/wcAGwAqADwAVwB5AJYAsADEAL8AiwAm
ALv/ZP8f/+X+0/7k/gj/K/9O/2z/g/+U/6D/rv+6/8L/xf/I/8n/y//O/8//0P/R/9L/
0//T/9T/1f/W/9b/1//X/9f/1//Y/9j/2f/Z/9n/2f/a/9r/2v/a/9r/2v/Y/9j/2P/Z
/9j/2f/Y/9f/2v/b/97/4P/k/+X/5//q/+r/6//r/+z/7P/s/+z/6//r/+7/7v/v//D/
8f/y//P/9//4//n/+//9//7/AAABAAUABwAJAAsADgARABQAFgAaAB0AIAAjACcAKgAt
ADIANQA3ADsAPgBBAEQARwBKAEoATABOAFAAUABRAFEAUQBQAFAAUABQAE4ATABKAEoA
TABMAEoARwBFAEAAOwA1AC0AKAAjAB0AFwASAA4ACQAGAAIA/v/6//f/9f/0//H/8f/u
/+3/7P/p/+b/5f/k/+T/4v/i/+D/4P/g/97/3v/e/97/3v/e/+D/4P/g/+D/3//f/9//
3v/f/97/3v/f/97/3f/c/9v/2f/Z/9n/2f/b/93/4P/i/+X/5f/m/+b/5v/n/+f/6P/o
/+n/6f/q/+v/6//r/+z/6//s/+z/7P/v/+//7//w//L/8v/y//L/8v/x//D/8P/u/+//
8f/x//H/8f/w//D/8P/w//D/8P/y//D/8P/w//D/7//v/+7/7P/r/+r/6f/m/+b/5//o
/+7/9P/0//H/7v/u/+7/7v/u/+7/7v/u/+7/7//w//D/8P/x//H/8v/z//H/8f/y//P/
9f/3//f/9//3//b/9f/1//X/9f/2//j/9v/0//P/8P/w//P/9f/2//T/9P/0//X/9f/0
//H/7//t/+3/7f/t/+3/7P/s/+z/7P/s/+v/6v/o/+j/6P/o/+n/6v/r/+v/6f/p/+n/
6f/q/+r/6//r/+n/6f/p/+n/6f/p/+j/6P/q/+r/6v/u//X/+v8BAA0AHQAqADoATQBp
AIoAqADCAM8AuwByAAUAnP9R/xP/5/7k/gD/I/9I/2z/i/+k/7T/wv/O/9j/3//i/+f/
5//o/+n/6v/r/+z/7f/t/+7/7//w//D/8v/z//T/9f/2//b/9//3//n/+f/6//r/+v/6
//r/+v/6//r/+v/7//n/+//7//v/+v/5//r/+v/5//n/+v/8////AwAGAAoACgAKAAoA
CQAJAAwADAANABAAEQASABMAFQAWABcAGQAcABwAHQAdACEAIwAlACcAKgAtADAAMgA2
ADkAPAA/AEEARABHAEwAUQBTAFcAWgBbAF4AYQBkAGYAaABqAGwAawBrAGoAaQBtAG4A
bwBwAG8AbgBtAG4AagBoAGQAXwBcAFgAVABPAEwASABEAD8AOwA2ADIALQAqACYAIgAe
ABoAFwAVABEAEQAOAA0ADAAKAAgACAAIAAYABAAEAAIAAgACAAAAAAD9//z/+//6//n/
+P/3//b/+v/7//z//P/+//7///8BAAIAAQAAAP//////////////////AAAAAAMAAwAE
AAQABAAFAAUABgAGAAcABwAIAAcABwAHAAgACQAKAAoACgALAAsACwAMAAoACgAKAAoA
CgAJAAgACAAHAAcACAAHAAcABwAGAAYACgAMAA4AEAAOAAwADAAMAAoACQAJAAgABwAH
AAcABwAGAAYABwAIAAYABAAGAAYABAAEAAQABAAGAAYABgAGAAUABgAGAAYACQAJAAoA
CwAJAAkACgALAAkACwALAAsACQAIAAcABwADAAEAAAAAAAEAAAAAAP7/AAAFAAkADAAK
AAoACgALAAoACgAIAAcABQAFAAUABQACAP7/+//4//j/+P/3//b/+P/4//j/+P/2//b/
9v/1//X/9f/1//X/9P/0//X/9f/1//X/9f/1//X/9f/0//T/9P/0//b/+v/9/wQADwAb
ACsAQgBYAHUAmQC8ANoA8ADtALcAUADZ/3r/Nf/9/un++v4e/0P/av+M/6X/uP/I/9T/
4P/m/+f/6v/t/+//8v/z//T/9f/2//f/9//2//f/+P/4//v/+//7//v//P/8//3//f//
////AAAAAAAAAAAAAAAAAAAAAAAAAQD+/////v/9//v/+//9//7//f/9//7/AAABAAMA
BAAGAAkADAAPABEADwASABIAEwAUABUAFgAXABcAGAAZABsAHQAeACAAIQAlACcAKQAr
AC4AMQA0ADYAOAA7AD4AQQBFAEgASwBQAFUAVwBbAF4AXwBiAGUAaABmAGgAagBsAGwA
bQBtAG0AbQBsAGsAagBnAGQAYQBgAFwAWgBWAFEAUQBOAEsARwBEAEAAPAA3ADMALgAq
ACUAIAAcABgAFAARAA8ADgALAAkABgAFAAQAAgAAAAAAAAD///z/+//4//j/+P/2//b/
9f/0//P/8v/y//L/8v/y//P/8//z//L/8f/w//D/8f/y//H/8P/v/+7/7f/s/+v/6//r
/+z/7P/v/+//8P/w//L/8//z//T/+P/7//3/AAABAAEAAQACAAIAAgABAAAAAQABAAEA
AgACAAIAAgACAAQAAwACAAIAAAABAAMAAwADAAMAAgACAAAAAAAAAAAA/v/8//z//P/+
//3//f/8//v/+//7//v/+v/6//n/+P/2//b/9v/2//b/8//y//H/8P/x//L/8v/y//X/
9f/2//f/+f/5//r/+////wMABQAHAAUABAADAAMAAAD/////AAD+//z/+//4//j/+//9
//7//P/8//z//f/8//z/+v/5//n/+f/5//n/9v/y/+//7P/s/+z/6//q/+z/7P/s/+z/
6v/q/+r/6f/p/+n/6f/p/+j/6P/p/+n/6P/n/+b/5f/k/+P/4f/g/+L/4P/i/+b/7f/0
//3/DwAnAEAAVABrAI8AsADMAOYA7QC/AFwA6/+O/0X/Cf/t/vb+Fv87/2D/fv+X/6r/
uP/E/9D/2v/d/+D/4f/l/+b/5//o/+f/6P/p/+n/6v/r/+z/7P/v/+//7//v/+7/7v/v
/+//8f/x//L/8v/y//L/8v/y//H/8P/v/+//7f/v/+//7//x//H/8//0//j/+f/7//7/
AAABAAEAAgACAAIAAgABAAMABgAGAAcACAAJAAoACwANAA4ADwARABMAFAAWABcAGQAb
AB0AHwAiACUAKAAqAC4AMQA0ADcAOQA8AD8ARABJAEsATwBSAFUAWABbAF4AXgBgAGIA
ZABkAGUAZQBlAGMAYgBhAGAAXgBcAFoAWgBYAFYAUgBNAE4ATABKAEcAPwA6ADUALwAp
ACQAIAAbABgAFAAQAAwACAAFAAMA///9//r/+f/4//T/8v/y//L/8v/w//D/7v/s/+z/
6v/q/+v/6v/p/+j/6P/o/+j/6P/n/+f/5//m/+f/5v/m/+f/5//n/+f/5//m/+X/5P/j
/+L/4f/h/+D/4f/h/+L/4v/j/+X/5v/o/+r/7f/v//L/8v/x//D/8P/v//D/8P/w/+//
7//v//D/8P/w//D/8P/y//H/8P/w//D/8f/z//P/8f/x//D/8P/w//D/8P/w//D/7v/u
/+7/7v/t/+3/7P/r/+v/6//r/+r/6v/r/+z/6v/q/+j/5v/m/+b/5v/j/+L/4f/g/+P/
5P/k/+T/6P/p/+v/7f/v//H/9P/3//b/9//2//X/9f/0//P/8//w/+//7//w/+7/7P/r
/+j/5v/p/+v/7P/s/+z/7P/t/+7/7v/s/+v/6//r/+v/6//o/+T/4f/e/97/3v/d/9z/
3P/c/9z/3P/c/9z/3P/b/9v/2//b/9v/2f/Y/9j/1//W/9X/1P/T/9X/1f/U/9T/2P/e
/+T/5v/p//D/9/8DABMAIgA4AE8AbQCQAKwAxADRALcAaAD5/5b/Sf8J/+H+5P4A/yf/
Sv9q/4P/mP+o/7T/wP/I/8//0v/V/9f/2P/Z/9r/2//c/93/3f/e/9//4P/g/+H/4f/h
/+H/4v/i/+P/4//i/+H/4f/g/97/3v/e/97/4P/g/+D/4f/l/+n/6//t/+//7//x//L/
8v/x//H/8v/w//H/8f/y//P/9P/1//X/9f/4//j/+f/6//v//P/9//3//v///wEABQAG
AAgACQALAA0ADwARABQAFwAaABwAIAAjACYAKQAtADAAMwA4ADkAOwA/AEIARQBIAEsA
TgBNAE4ATwBQAFEAUwBUAFUAWgBcAF4AYABcAFoAWABYAFQAUgBOAEkARgBCAD4AOQA1
ADAAKwAlACMAHgAaABUAEQAMAAcAAgAAAP3/+//3//X/8v/x//D/7P/q/+r/6v/o/+b/
5v/k/+T/5P/i/+L/4//i/+H/4P/h/+L/4//k/+L/4f/g/97/3f/c/9z/3f/i/+P/5P/l
/+f/5//n/+f/5//n/+j/6P/n/+f/6P/o/+j/6f/p/+r/6v/r/+v/7P/r/+v/6//s/+//
8P/w//D/8f/x//H/8v/0//T/9P/0//b/9f/0//T/9P/1//f/9//2//X/8//y/+//7v/t
/+z/7v/u//D/8v/0//X/9//4//f/9//3//f/9P/0//X/9v/2//T/8v/0//T/9P/0//L/
8v/y//L/9f/2//b/9v/5//n/+v/7//n/+f/6//v/+//9//3//f/+//7//v////z/+//7
//z/+v/4//f/9P/x//P/9P/0//b/+P/6//3/AAAAAP7//f/7//v/+//7//r/9v/z//D/
8P/w/+//7v/u/+7/7v/u//D/8P/w/+//7f/t/+3/7f/u/+7/7//v/+//7//v/+//7//v
/+7/7v/u//D/8P/y//f//P///wsAGQAoADgATwBtAIwAqgDKAN0AxwB8AA8AqP9b/x3/
8f7q/gD/J/9Q/3T/k/+o/7r/yP/U/97/5f/o/+3/7//w/+//7v/v//D/8f/x//T/9f/2
//b/9//3//f/9//4//j/+f/5//n/+f/6//r//P/8//z//P/7//r/+f/5//f/+f/5//n/
+//9/wEABAAFAAUABgAIAAYABwAHAAgACQAKAAsACwALAA4ADgAPABIAEwAUABUAFQAW
ABcAGQAdAB4AIAAhACMAJQAnACkALgAxADQANgA6AD0AQABDAEUASABLAFAAUwBVAFkA
XABeAGAAYgBkAGMAZABlAGYAaABrAG0AbwByAHQAdgB4AHQAcgBwAHAAbgBsAGgAYwBh
AFwAVwBRAE0ASABDAD0AOQA0ADAAKwApACYAIwAgABwAGQAXABMADwAMAAsACgAKAAgA
CAAIAAcABAADAAAAAAAAAP7//v/7//r/+f/4//b/9v/2//b/+v/7//z//P/+//7///8B
AAAA///+//3/////////////////AAAAAAEAAQACAAIABAAFAAUABgAEAAUABQAGAAkA
CQAJAAoACQAKAAoACgAJAAkACQAKAAoACgAKAAoACAAHAAYABgAEAAUABwAHAAUABQAE
AAQABwAIAAkACgALAAoACwAMAAwACwALAAoABwAHAAcABwAGAAgACgAJAAgABwAGAAYA
BgAGAAYABwAIAAgACAAHAAcACAAJAAoACwANAA8ADQAPAA8ADwAPAA4ADQANAAsACQAI
AAgABgAEAAMAAAD//wEAAgACAAQABAAEAAUACgAMAAwADQAMAAsACgAJAAgABAABAP7/
/v/+//3//P/6//r/+v/6//z//P/8//v/+//7//v/+//6//r/+//7//v/+//7//v/+//7
//r/+v/8//z//P8AAAUACgAVACMALwBCAFYAbQCNALYA2ADyAP8A7QCcACEArP9Z/xv/
8f7u/gj/Mf9c/4L/of+2/8j/1P/e/+j/7f/y//P/9f/4//v//P/7//z//f/9//7///8A
AAAAAwADAAMAAwAEAAQABQAFAAMAAwAEAAQABgAGAAYABgAEAAQABAAFAAQABQAEAAMA
AwADAAUABgALAA0AEAAUABMAEwASABIAEQASABMAEwAVABgAGAAZABoAGwAcAB0AHwAg
ACEAIwAlACYAKAApAC0ALwAxADMANgA5ADwAPgBCAEUASABLAE0AUABTAFgAXQBfAGMA
ZgBpAGwAbwByAHIAdAB2AHgAdwB3AHYAdQB0AHQAdAB0AHUAdABzAHQAdAByAG4AaQBn
AGIAXQBXAFEATABHAEEAPQA4ADQALwAqACYAIgAeABwAGQAXABMAEQAOAA0ADAAKAAgA
CAAIAAYABAAEAAIAAAAAAP7//v////7//f/8//r/+v/6//r/+P/3//b/9P/z//L/8v/z
//X/9f/1//X/+f/7//3/////////AAAAAP////8AAAAAAgADAAMABAACAAMAAwAEAAUA
BQAFAAYABwAIAAgACAAHAAcABwAIAAgACAAIAAgACgAJAAgACAAGAAcACQAJAAcABwAG
AAYABgAGAAYABgAFAAIAAQAAAP///f/8//r/+//7//v/+//8//7/AQAEAAQABAAEAAMA
AwADAAIAAgAEAAQABAAFAAUABgAGAAgABgAGAAcABwAIAAgACQAJAAgACAAHAAUABAAE
AAMAAwABAP///////wAAAQACAAQAAgADAAUABQAEAAMAAwACAAIAAAAAAP//9v/x//D/
7//s/w==
         </WaveFormData>
      </LeadData>
      <LeadData>
         <LeadByteCountTotal>10000</LeadByteCountTotal>
         <LeadTimeOffset>0</LeadTimeOffset>
         <LeadSampleCountTotal>5000</LeadSampleCountTotal>
         <LeadAmplitudeUnitsPerBit>4.88</LeadAmplitudeUnitsPerBit>
         <LeadAmplitudeUnits>��V</LeadAmplitudeUnits>
         <LeadHighLimit>2147483647</LeadHighLimit>
         <LeadLowLimit>268435456</LeadLowLimit>
         <LeadID>V4</LeadID>
         <LeadOffsetFirstSample>0</LeadOffsetFirstSample>
         <FirstSampleBaseline>0</FirstSampleBaseline>
         <LeadSampleSize>2</LeadSampleSize>
         <LeadOff>FALSE</LeadOff>
         <BaselineSway>FALSE</BaselineSway>
         <ExcessiveACNoise>FALSE</ExcessiveACNoise>
         <MuscleNoise>FALSE</MuscleNoise>
         <LeadDataCRC32>1122437630</LeadDataCRC32>
         <WaveFormData>
zADMAMwAzACaAGoAOgAKAOr/zP+u/5D/nv+q/7b/wv/M/9T/3P/k/+r/7v/y//b/+P/4
//j/+P/5//r/+//8//z//P/8//z//v/+//7//v8AAAAAAAAAAP7//v/+//7//v/+//7/
/v/+//7//v/+////AAABAAIABAAEAAQABAAFAAYABwAIAAgACAAIAAgACQAKAAsADAAM
AAwADAAMAA0ADgAPABAAEQASABMAFAAWABgAGgAcAB8AIAAhACIAJQAmACcAKAAsAC4A
MAAyADUAOAA7AD4AQgBGAEoATgBRAFIAUwBUAFYAWABaAFwAXgBgAGIAZABlAGYAZwBo
AGcAZgBlAGQAYQBgAF8AXgBbAFgAVQBSAE4ASgBGAEIAPgA6ADYAMgAvACwAKQAmACIA
IAAeABwAGgAYABYAFAASABIAEgASABAAEAAQABAADwAOAA0ADAAKAAoACgAKAAoACgAK
AAoACAAIAAgACAAGAAYABgAGAAgACAAIAAgACAAIAAgACAAIAAgACAAIAAoACgAKAAoA
DAAMAAwADAAMAAwADAAMAA4ADgAOAA4ADAAMAAwADAAOAA4ADgAOAAwADAAMAAwADQAO
AA8AEAAQABAAEAAQABAAEAAQABAADwAOAA0ADAAMAAwADAAMAAwADAAMAAwACwAKAAkA
CAAGAAYABgAGAAgACAAIAAgABwAGAAUABAAFAAUABwAHAAcABgAGAAcABwAIAAkACwAK
AAoACQAIAAkACgAKAAoACAAIAAcABwAHAAcABwAGAAcABQAFAAYACAAJAAkACQAHAAcA
BwAGAAQAAgAAAP////////v/9//z//H/7v/t/+r/6v/q/+r/6//r/+r/6v/r/+v/6//q
/+r/6v/q/+r/6v/q/+r/6v/q/+r/6v/q/+r/6f/p/+n/6f/r/+z/7f/z//3/CAAaADIA
TwB0AJgAuQDVAOYA3ACkAFEABwDM/5f/cP9k/3H/g/+W/6f/t//C/8n/0v/a/97/4v/n
/+j/6f/o/+j/6P/m/+b/5//n/+j/6P/o/+n/6f/p/+n/6v/q/+r/6v/r/+v/6//r/+v/
6f/p/+r/6v/s/+z/7P/s/+3/7f/u/+7/7v/u/+//7//v//D/8P/w//D/8f/x//H/8f/y
//P/9P/1//b/9//4//b/9v/4//n//P/9//7///8BAAIABAAFAAYACAAKAAwADgAQABIA
FAAWABgAHAAeAB4AIgAlACgALQAwADMANgA3ADoAPQA+AEAAQwBFAEYARwBIAEkASgBI
AEgASgBKAEgARgBFAEUARQBDAEIAPwA7ADcAMwAtAC0AKAAlACAAGgAXABMADwAOAAsA
CAAFAAQAAQD+//3/+//5//j/+P/0//L/8f/w/+//7v/t/+3/6//r/+v/6v/p/+n/6f/p
/+f/5v/m/+b/5//o/+j/6f/q/+r/6v/p/+n/6f/p/+n/6f/p/+n/6f/q/+r/6v/q/+v/
6//r/+z/7P/t/+3/7f/v/+//8P/w//H/8f/x//H/8v/y//P/9P/2//b/9v/2//X/9f/1
//X/9f/1//X/9f/z//P/9P/0//T/9P/0//P/8//z//P/8//z//P/8v/y//T/9P/z//P/
8f/x//H/8P/x//H/7//v//D/8P/w//D/8P/w//D/8f/x//P/8//z//L/9P/1//X/9v/1
//f/9//4//b/9v/3//j/9P/y/+7/7P/p/+n/6f/p/+f/5v/l/+P/4//k/+b/5//l/+X/
5f/l/+X/5P/j/+L/4//j/+P/4//f/9v/2P/X/9X/1f/U/9T/1P/U/9X/1f/U/9T/1f/V
/9X/1P/U/9T/1v/W/9b/1v/Y/9j/2P/Y/9b/1v/W/9X/1f/V/9X/2f/a/93/4//t//r/
CgAgADsAYACEAKUAwQDQAMIAigA9AP3/xv+R/27/aP9z/4X/lv+j/63/tv+//8b/zP/S
/9b/1//Y/9n/2P/a/9r/2v/a/9v/2//e/97/3v/f/93/3f/d/97/3v/e/97/3//f/9//
3//f/+H/4f/i/+L/4v/i/+L/4v/j/+P/5P/k/+T/5P/l/+X/5f/m/+b/5v/o/+n/6f/p
/+v/7P/t/+7/7//w//H/8v/0//T/9v/3//b/9//4//n//f/+/wAAAQACAAQABgAIAAgA
CgAMAA4AEgAUABgAGgAcACAAIwAmACkALAAvADIANQA4ADsAPAA+AEEAQwBEAEUARgBH
AEgASABIAEoASgBKAEgARwBHAEQAQQA/ADsAOgA3ADQALwAtACgAJQAgABwAGQAVABEA
DgALAAgABQACAP///P/7//n/9//2//b/9P/y//H/8P/x//D/7//v/+//7//v/+7/7f/t
/+3/7f/t/+z/7P/s/+z/7P/r/+v/7P/s/+z/6//t/+3/7f/t/+3/7f/t/+3/7P/s/+z/
7P/t/+3/7f/u/+7/7//v/+//7//v//D/8P/x//H/8f/x//D/8P/x//L/9P/0//T/9P/1
//X/9f/1//X/9f/1//X/9f/1//b/9v/2//b/9v/1//f/9//3//f/9//3//b/9v/2//b/
9f/1//P/8//z//L/8//z//P/8//0//L/8v/y//L/8v/y//P/8//1//X/9f/0//X/9//4
//r/+v/7//r/+v/6//r/+//8//z//P/6//r/+//7//v/+//7//r/+f/3//X/9v/4//n/
+//7//v/+//9//z/+//6//n/+f/5//n/9f/x/+7/7f/r/+v/6v/q/+r/6v/r/+v/6v/q
/+v/6//r/+r/6v/q/+r/6v/q/+r/7P/s/+z/7P/q/+r/6v/p/+n/6f/p/+v/7P/v//X/
//8KABgALABFAGYAigCpAMUA2gDWAKwAZQAhAOj/s/+M/4D/if+X/6b/s/+9/8b/zf/W
/97/5P/o/+v/7P/t/+z/7v/u/+7/7v/v/+//7v/u/+7/7//v/+//7//w//D/8P/w//H/
8//z//P/8//z//P/9P/0//T/9P/0//T/9f/1//b/9v/0//T/9f/1//f/+P/4//j/+v/7
//v/+//7//z//f/+////AAABAAIAAAAAAAIAAwAGAAcACAAJAAsADAAOAA8AEAASABQA
FgAXABgAGQAaAB4AIAAkACYAKAAsAC8AMgA1ADgAOwA+AEEARABHAEgATABPAFEAUgBT
AFQAVQBWAFQAVABWAFYAVgBUAFMAUwBUAFEATwBLAEoARwBEAD8APQA4ADUAMAAqACcA
IwAfAB4AGwAYABUAEgAPAAwACwAJAAcABgAGAAYABAADAAIAAQAAAP/////////////+
/////////////f/8//z//P/+//7//f/9//z//P/8//v/+//7//v/+//5//n/+f/5//z/
/P/8//z//v///wAAAgABAAEAAAD///3//f/+//7///////////8CAAIAAwAEAAIAAgAC
AAIABQAFAAUABQAFAAUABQAFAAcABwAIAAgACAAIAAgABwAHAAcABwAHAAcABwAGAAYA
BgAGAAUABQAHAAcABwAGAAUABQAFAAUABwAFAAYABAAEAAQABAAEAAQABQAFAAkACQAJ
AAgACAAJAAkACgAJAAsACwAMAA4ADgAPABAAEgASABAAEAAPAA8ADwAPAA8ADgANAAsA
CwAMAA4ADwAPAA8ADwAPAA8ADgANAAwACwALAAsACwAHAAMAAAD////////+//7//P/8
//3//f/9//7/AAABAP7//P/7//r//f/+////AAAAAAAAAAAAAP///v/9//v//f/9//v/
//8EAAUABwARAB4AMABCAFkAfACiAMMA3wDwAOQAsABfABcA5P+x/4r/gP+L/5n/rP/B
/83/1P/d/+j/8P/4//r/+f/6//3//v/8//r//P/8//3//f/+//7//v///////////wAA
AAAAAAAAAQD//////////wEAAQACAAIAAgACAAIAAgADAAMABAAEAAYABgAHAAcABQAG
AAYABgAGAAcABwAHAAcACAAJAAoACwAMAA0ADgAQABAAEgATABQAFQAWABcAFwAYABoA
GwAaABwAHgAgACIAJAAmACgALAAuADIANAA4ADwAPwBCAEMARgBJAEwATgBQAFIAUgBW
AFkAWwBcAFsAXABdAF4AYABgAGIAYgBiAGAAXwBfAFwAWQBXAFMATgBLAEgAQwBDAD4A
OwA2ADAALQApACUAIgAfABwAGQAYABUAEgARAA8ADQAMAAwACAAGAAUABAABAAAA////
//////////7//P/7//r/+f/6//r/+//8//z//P/7//v/+v/6//r/+f/3//f/9//3//n/
+f/5//n/+v/6//r/+v/9//3//f/+//z//f/9//3/+//7//z//P///////////wAAAAAB
AAIAAgACAAIAAgADAAMAAwADAAEAAQABAAEAAQABAAIAAgAAAAAAAAD///3//f/9//3/
+//7//r/+v/7//z//P/9//z/+//6//j/9//3//f/9//1//T/9P/0//T/9P/y//L/8//z
//f/9//3//b/9v/3//f/+P/3//n/+f/6//j/+P/5//r/+P/4//b/9v/3//f/9//3//f/
9v/1//P/8//0//b/9//2//X/9P/z//P/8v/x//D/7//v/+//7//r/+f/5P/j/9//3//e
/97/3P/c/93/3f/c/9z/3f/d/93/3P/c/9z/2v/a/9r/2v/Y/9j/2P/Y/9r/2v/a/9n/
2f/Z/9n/2//e/+H/6f/z/wAAFAAuAE8AegCkAMUA3wDoAM4AhgAtAOX/rP97/1z/XP9p
/3v/jP+d/6v/tv+//8b/yv/O/9D/0f/W/9f/2P/a/9z/2//a/9r/2f/a/9r/2v/b/9v/
2//b/9z/3v/e/97/3//d/93/3f/d/93/3f/e/97/3v/e/97/3v/f/9//4P/g/+D/4P/h
/+H/4//k/+T/5P/m/+f/5//n/+f/6P/p/+r/6f/q/+v/7P/u/+7/8P/x//L/8//0//X/
+f/6//z//f/+/wAAAgAEAAYACAAKAAwAEAASABYAGAAaAB4AIQAkACcAKgAtADAANQA4
ADsAPAA+AEEAQwBEAEUARgBHAEgASABIAEoASgBIAEYARQBFAEIAPwA9ADkAOAA1ADIA
LQApACQAIQAcABgAFQARAA0ADAAJAAYAAwAAAP3/+v/5//X/8//y//L/8v/w/+//7v/t
/+z/6//r/+v/6//r/+r/6f/p/+n/6f/p/+j/6P/o/+j/6P/n/+f/6P/o/+j/5//n/+f/
5//n/+n/6f/p/+n/6P/o/+j/6P/r/+v/6//s/+z/7f/t/+3/7f/t/+7/7v/v/+//7//v
//D/8P/x//L/9P/0//T/9P/z//P/8//z//P/8//z//P/8//z//T/9P/0//T/9P/z//P/
8//z//P/8//z//L/8v/y//L/8f/x//H/8f/x//D/8f/v/+//8P/u/+7/7v/u/+7/7v/v
/+//8//z//P/8v/0//X/9f/2//b/9//2//b/9v/2//f/+P/4//j/9v/2//X/9f/1//X/
9f/0//P/8f/z//T/9v/3//f/9//3//f/9//2//X/9P/z//P/8//z/+//6//o/+f/5//n
/+b/5v/k/+T/5f/l/+T/5P/l/+X/5f/k/+T/5P/k/+T/5P/k/+T/5P/k/+T/5P/k/+T/
4//j/+P/4//l/+j/6//x//3/DAAcADAASwBuAJQAtQDRAOQA1gCgAFUAEQDa/6X/fv94
/4X/kf+g/6//uf/A/8f/0P/W/9z/3v/f/+D/4f/i/+T/5P/k/+T/5f/l/+j/6P/o/+n/
5//n/+f/6P/o/+j/6P/p/+n/6f/p/+n/6f/p/+r/6v/q/+r/6v/q/+v/6//s/+z/7P/s
/+3/7f/t/+7/7v/u/+7/7//v/+//8f/y//P/9P/z//T/9f/2//j/+P/6//v//P/9//7/
//8BAAIABAAFAAQABgAIAAoADAAOABAAEgAUABYAGgAcAB4AIgAlACgALQAwADMANgA3
ADoAPQA+AEIARQBHAEgASQBKAEsATABMAEwATgBOAE4ATABLAEsASgBHAEUAQQA+ADsA
OAAzADEALAApACQAIAAdABkAFQAQAA0ACgAHAAQAAQD+//3/+f/3//b/9v/0//L/8f/w
//H/8P/v/+//7//v/+//7v/t/+3/7f/t/+3/7P/s/+z/7P/s/+v/6//s/+z/7P/r/+v/
6//r/+v/6//r/+v/6//q/+r/6v/q/+v/6//r/+z/7P/t/+3/7f/t/+3/7v/u/+3/7f/t
/+3/7v/u/+//8P/u/+7/7v/u/+//7//v/+//8f/x//H/8f/x//H/8v/y//L/8v/y//H/
8f/x//H/8f/z//P/8v/y//D/8P/v/+//8f/x//H/8P/v/+//7//v/+3/7//v/+//7v/u
/+7/7v/u/+7/7v/v/+//8f/x//H/8P/x//P/9P/2//b/9//2//b/9v/2//f/+P/4//j/
9v/2//X/9f/1//X/9f/0//P/8f/x//L/9P/1//f/9//3//f/9//2//X/9P/z//P/8//z
//H/7f/q/+n/5//n/+b/5v/m/+b/5//n/+b/5v/n/+f/5//m/+b/5v/m/+b/5v/m/+j/
6P/o/+j/5v/m/+b/5f/l/+X/5//p/+r/7//3/wEAEAAiADYAUwB4AJoAtwDRANoAvgCC
ADkA/f/G/5f/fv+C/5H/n/+q/7f/wf/I/8//2P/e/+L/5v/n/+j/6f/q/+r/6P/q/+r/
6//r/+z/7P/s/+3/7f/t/+3/7v/u/+7/7v/v//H/8f/x//H/7//v//D/8P/w//D/8P/w
//H/8f/y//L/8v/y//P/8//z//T/9P/0//b/9//3//f/9//4//n/+v/7//z//f/+//7/
/v8AAAEAAgADAAQABQAJAAoADAANAA4AEAASABQAFgAYABoAHAAeACAAJAAmACgALAAv
ADIANQA4ADsAPgA/AEIARQBGAEgASwBNAE4AUQBSAFMAVABUAFQAVgBWAFQAUgBRAFEA
UgBPAE0ASQBIAEUAQgA9ADkANAAxACwAKgAnACMAHwAaABcAFAARAA8ADQALAAsACQAH
AAYABgACAAAA///+//v/+v/5//n/+//7//v/+v/6//v//P/9//3//P/8//z/+v/6//n/
+f/8//z//P/7//v/+//7//v/+//7//v/+//6//r/+v/6//v/+//7//z//P/9//3//f//
////AAAAAAAA///+//3//v/+////AAACAAIAAgACAAUABQAFAAUABQAFAAUABQADAAMA
BAAEAAYABgAGAAUABQAFAAUABQADAAMAAgACAAIAAgABAAEAAQABAAEAAAABAAEAAQAB
AAUAAwABAAEAAAACAAIAAgACAAAAAAABAAEAAwADAAMAAgAEAAUABQAGAAUABwAHAAgA
CAAIAAkACgAKAAoACAAIAAkACQAJAAkACQAIAAcABQAFAAYACAAJAAsACwALAAsACwAK
AAkACAAGAAUABAADAAEA/f/6//n/+f/5//j/+P/4//j/+f/5//n/+v/8//3//v/+////
AAACAAIAAgACAAEAAAD///7/AAAAAAAA/////wEAAQADAAYABwAJABEAHAAqADgATwBw
AJYAuQDZAO4A6ADAAHcAKQDu/73/kv98/4P/lf+k/7f/x//S/9v/5P/s//T/+P/7//z/
+//6//r/+v/4//j/+f/5//r/+v/6//v//f/9//3//v/8//z//P/9//7///8AAAEAAAD/
/////v/8//z//P/8//////8AAAAA/v/+//////8BAAIAAgACAAYABwAHAAcABgAGAAYA
BgAHAAgACQAKAAoACgAMAA0ADgAPABAAEQARABIAFAAVABYAGAAaABwAHgAgACIAJAAk
ACYAKgAsACwAMAAzADYAOwA+AEEARABHAEoATQBOAFAAUwBVAFYAVwBYAFkAWgBaAFoA
XABcAFoAWABXAFcAWABVAFMATwBMAEkARgBBAEEAPAA5ADQALgArACcAIwAiAB8AHAAZ
ABYAEwAQAA8ACwAJAAgACAAGAAQAAwACAP///v/9//3/+//7//v/+v/5//n/+f/5//n/
+P/4//j/9v/2//X/9f/4//j/+P/3//f/9//3//f/9//3//f/9//4//j/+P/4//n/+f/5
//r/+v/7//v/+//7//v//P/8//z/+//6//n/+//8//7/AAAAAAAAAAAAAAAA///+//3/
///////////9//3//v/+/wAAAAAAAP///f/9//3//f/9//3//P/8//r/+v/5//n/9//3
//f/9v/3//f/9//3//f/9//3//j/9v/2//b/9v/4//j/+f/5//r/+f/4//b/+P/5//n/
+v/5//v/+//8//r/+v/7//z//P/8//r/+v/3//f/9//3//r/+v/6//n/9//4//r/+//7
//v/+//7//n/+P/3//b/8//z//P/8//t/+n/5v/l/+P/4//i/+L/5P/k/+X/5f/i/+L/
4//j/+H/4P/g/+D/4P/g/+D/4P/g/+D/4P/g/+L/4v/i/+H/4f/f/+H/4//i/+X/7f/3
/wYAHAA4AFkAhACsAM0A5wDsAMoAgAApAOX/rP95/17/Xv9v/4H/lP+j/6//uP/B/8z/
0v/W/9b/1//a/9n/2v/a/9z/3P/c/93/3f/c/9z/3P/d/93/3f/d/97/3v/e/97/3//h
/+H/4f/h/+H/4f/i/+L/4v/i/+L/4v/j/+P/5P/k/+T/5P/l/+X/5f/m/+b/5v/o/+n/
6f/p/+f/6P/p/+r/6//s/+3/7v/w//D/8v/z//T/9f/2//f/+f/6//z//f/+/wAAAgAE
AAYACAAKAAwAEAASABYAGAAaAB4AIQAkACcAKgAtADAAMQA0ADcAOAA6AD0APwBAAD8A
QABBAEIARABEAEYARgBEAEIAQQBBAEAAPQA7ADcAMgAvACwAJwAnACIAHwAaABYAEwAP
AAsACAAFAAIA///+//v/+P/3//P/8f/w//D/7v/s/+v/6v/p/+j/5//n/+X/5f/l/+T/
5f/l/+X/5f/l/+T/5P/k/+L/4v/h/+H/4v/i/+L/4f/j/+P/4//j/+P/4//j/+P/5P/k
/+T/5P/l/+X/5f/m/+b/5//n/+f/6f/p/+r/6v/r/+v/6//r/+z/7P/t/+7/7v/u/+7/
7v/v/+//7//v/+3/7f/t/+3/7f/t/+7/7v/u/+7/7v/t/+3/7f/t/+3/7f/t/+z/7P/s
/+z/6//r/+n/6f/p/+j/6//p/+n/6f/o/+r/6v/q/+r/6v/q/+v/6//r/+v/6//q/+z/
7f/t/+7/7f/v/+//8P/w//D/8f/y//L/8v/w//D/7//v/+//7//v/+7/7f/r/+v/7P/u
/+//7//v/+//7//v/+7/7f/s/+n/6f/p/+n/5f/h/97/3f/c/93/3f/e/9z/3P/d/93/
3P/c/93/3f/d/9z/3P/c/9z/3P/c/9z/3P/c/9z/3P/a/9r/2v/Z/9v/2//b/93/4P/h
/+f/8/8EABYAKgBHAG4AkgCxAM0A2gDEAIgAPQD7/8L/j/9w/2z/ef+J/5r/pf+v/7j/
v//I/9D/1P/W/9f/2P/Z/9r/2v/a/9r/2v/b/9v/3P/c/9z/3f/d/93/3f/e/9z/3P/c
/93/3//f/9//3//d/93/3v/e/97/3v/e/97/3//f/+D/4P/i/+L/4//j/+P/5P/k/+T/
5v/n/+f/5//n/+j/6f/q/+n/6v/r/+z/7v/u//D/8f/w//H/8v/z//f/+P/6//v//P/+
/wAAAgAEAAYACAAKAAwADgASABQAFgAaAB0AIAAjACYAKQAsAC8AMgA1ADYAOAA7AD0A
PgA/AEAAQQBCAEIAQgBEAEQARgBEAEMAQwBAAD0AOwA3ADYAMwAwACsAJwAiAB8AGgAW
ABMADwALAAgABQACAP///P/5//b/9f/z//H/8P/w/+7/7P/r/+r/6f/o/+f/5//n/+f/
5//m/+X/5f/l/+X/5f/k/+T/5P/m/+b/5f/l/+b/5v/m/+X/5f/l/+X/5f/l/+X/5f/l
/+b/5v/m/+b/5f/l/+X/5v/m/+f/5//n/+f/5//o/+j/6f/p/+n/6f/q/+r/6//s/+r/
6v/q/+r/7f/t/+3/7f/t/+3/7f/t/+3/7f/u/+7/7v/u/+7/7f/t/+3/7f/t/+3/7f/s
/+z/7v/u/+3/7f/r/+v/6//q/+v/6//r/+v/6//r/+z/6v/q/+r/6v/q/+r/6//r/+3/
7f/t/+z/7v/v/+//8P/x//P/8//0//T/9P/1//b/9P/0//L/8v/z//P/8//z//P/8v/x
/+//7//w//L/8//z//P/8//z//P/8v/x//D/7//v/+//7//t/+n/5v/l/+P/4//i/+L/
4v/i/+P/4//i/+L/4//j/+P/4v/i/+L/4v/i/+L/4v/i/+L/4v/i/+T/5P/k/+P/4f/h
/+H/5f/m/+n/7f/5/wQAFAAoAEEAZACKAKkAwwDWAMwAoABXABMA3P+p/4T/ev+F/5X/
pP+t/7f/wP/J/9D/2P/e/+D/4//m/+X/5v/m/+b/5v/m/+f/5//o/+j/6P/p/+n/6f/p
/+r/6v/q/+r/6//r/+v/6//r/+v/6//s/+z/7P/s/+z/7P/t/+3/7v/u/+7/7v/v/+//
8f/y//L/8v/y//P/8//z//X/9v/3//j/9//4//n/+v/6//r//P/9//7///8AAAEAAwAE
AAYABwAIAAoADAAOABIAFAAWABgAGAAaAB4AIAAiACYAKQAsAC8AMgA1ADgAOwA+AEEA
QgBEAEcASQBKAE0ATgBPAFAATgBOAFAAUABSAFAATwBPAE4ASwBJAEUARABBAD4AOQA3
ADIALwAqACgAJQAhAB0AGAAVABIADwAOAAsACAAHAAUAAwACAAIA/v/8//v/+v/7//r/
+f/5//f/9//3//b/9//3//f/9//4//j/+f/6//r/+v/5//n/+P/4//j/9//1//X/9f/1
//f/9//3//f/+P/4//j/+P/5//n/+f/6//z//f/9//3//f/9//7//v/+//3//P/7//7/
/v///wAAAAAAAAAAAAADAAMAAwADAAMAAwADAAMAAwADAAQABAACAAIAAgABAAEAAQAB
AAEAAwADAAIAAgAEAAQAAwADAAEAAQABAAAAAQABAAEAAQABAP//AAAAAAAAAAAAAP7/
/v//////AwADAAMAAgADAAUABgAIAAcACQAJAAoACgAKAAsADAAMAAwACgAKAAsACwAL
AAsACQAIAAcABQAFAAYACAAJAAsACwALAAsACQAIAAcABgAFAAUABQAFAAMA///8//v/
+f/5//j/+P/4//j/+f/5//b/9v/3//f/9//2//b/9v/2//b/9v/2//b/9v/2//b/9P/0
//T/8//1//X/9//5//r/+//9/wUAEgAgADIASQBsAJIAswDPAOIA3gC0AGkAHwDk/7H/
hv90/3v/jf+e/7H/wf/K/9P/3v/m/+r/7v/x//L/8//0//T/8P/w//D/8f/x//T/9P/0
//X/8//z//P/9P/2//b/9v/3//X/9f/1//X/9f/1//b/9v/2//b/9v/2//n/+f/6//r/
+v/6//v/+//5//r/+v/6//z//f/9//3//f/+////AAABAAIAAwAEAAYABgAIAAkACAAJ
AAoACwALAAwADgAPAA4AEAASABQAGAAaABwAHgAiACQAKAAqACoALgAxADQANwA6AD0A
QABBAEQARwBIAEgASwBNAE4AUABSAFQAVgBWAFYAWABYAFgAVgBVAFUAVgBTAFEATQBJ
AEUAQQA7ADsANgAzAC4AKgAnACMAHwAeABsAGAAVABAADQAKAAkABgADAAEAAAD///7/
/v/+//r/+P/2//X/9//3//f/9v/z//P/8//z//P/8v/y//L/9P/0//P/8//z//L/8f/v
/+//7//v/+//7//v/+//7//y//L/8v/y//H/8f/x//L/9P/1//X/9f/z//P/9P/0//j/
+f/6//v/+v/6//v//P/7//r/+f/4//v/+//7//v/+v/5//j/9//6//v//f/+//7//v/+
//3/+//7//v/+//7//v/+v/6//j/+P/3//f/9//3//f/9v/v//P/9v/1//T/8//y//L/
8v/z//P/9f/1//X/9P/0//X/9f/2//n/+//7//z/+v/6//v//P/+//7//P/8//r/+f/4
//f/+f/4//f/9f/1//b/+P/5//n/+f/5//n/+//6//n/+P/2//X/9P/z//H/7f/q/+n/
5//n/+b/5v/m/+b/5//n/+b/5v/n/+f/5f/k/+T/5P/i/+L/4v/i/+L/4v/i/+L/4v/i
/+L/4f/j/+X/5f/l/+b/6f/v//n/BgAWAC4ATQB2AKIAyQDlAPgA8AC8AGMADQDM/5X/
av9a/2P/df+K/5//rf+4/8H/yv/Q/9T/2P/b/9r/2f/c/97/4P/e/97/3//f/97/3v/e
/9//4f/h/+H/4v/i/+L/4v/j/+L/4f/g/9//4P/h/+P/5P/i/+L/4v/i/+X/5f/m/+b/
5v/m/+f/5//l/+b/5v/m/+j/6f/p/+n/6//s/+3/7v/v//D/8f/y//L/8v/0//X/9v/3
//j/+f/7//z//v///wIABAAGAAgACgAMAA4AEAASABQAGAAaABwAIAAjACYAKQAsAC8A
MgA3ADoAPQA+AEAAQwBFAEYARwBIAEkASgBKAEoATABMAEwASgBJAEkASABFAEMAPwA8
ADkANgAxAC0AKAAlACAAHgAbABcAEwAOAAsACAAFAAQAAQD+//3/+f/3//b/9v/2//T/
8//y//P/8v/x//H/7//v/+//7v/t/+3/7f/t/+v/6v/q/+r/6v/q/+n/6f/s/+z/7P/r
/+3/7f/t/+3/7f/t/+3/7f/u/+7/7v/u//H/8f/x//L/8v/z//P/8//z//P/9P/0//X/
9f/1//X/9v/2//f/+P/4//j/+P/4//n/+f/5//n/+//7//v/+//7//v//P/8//r/+v/6
//n/+//7//v/+//7//v/+v/6//j/+P/3//f/9//3//f/9v/3//f/9//3//f/9//3//f/
9//3//f/9//4//n/+//8//z//v/+//7/AAAAAAAAAQABAAEAAgACAAAAAQABAAAAAAD+
//7//v/+//7//v/+//3//v8AAAEAAQABAAIAAgAAAAAAAAAAAP3//f/9//3/9P/x//L/
8f/u/w==
         </WaveFormData>
      </LeadData>
      <LeadData>
         <LeadByteCountTotal>10000</LeadByteCountTotal>
         <LeadTimeOffset>0</LeadTimeOffset>
         <LeadSampleCountTotal>5000</LeadSampleCountTotal>
         <LeadAmplitudeUnitsPerBit>4.88</LeadAmplitudeUnitsPerBit>
         <LeadAmplitudeUnits>��V</LeadAmplitudeUnits>
         <LeadHighLimit>2147483647</LeadHighLimit>
         <LeadLowLimit>268435456</LeadLowLimit>
         <LeadID>V5</LeadID>
         <LeadOffsetFirstSample>0</LeadOffsetFirstSample>
         <FirstSampleBaseline>0</FirstSampleBaseline>
         <LeadSampleSize>2</LeadSampleSize>
         <LeadOff>FALSE</LeadOff>
         <BaselineSway>FALSE</BaselineSway>
         <ExcessiveACNoise>FALSE</ExcessiveACNoise>
         <MuscleNoise>FALSE</MuscleNoise>
         <LeadDataCRC32>3495991485</LeadDataCRC32>
         <WaveFormData>
eAB4AHgAeABsAGAAVABIADkAKgAbAAwABQAAAPv/9v/0//L/8P/u//D/8P/w//D/7f/s
/+v/6v/s/+z/7P/s/+z/7P/s/+z/7P/s/+z/7P/u/+7/7v/u/+z/7P/s/+z/6v/q/+r/
6v/s/+z/7P/s/+z/7P/s/+z/7v/u/+7/7v/w//D/8P/w//D/8P/w//D/8f/y//P/9P/0
//T/9P/0//T/9P/0//T/9f/2//f/+P/6//r/+v/6//z//P/8//z///8AAAEAAgADAAQA
BQAGAAoADAAOABAAFAAWABgAGgAbABwAHQAeACEAIgAjACQAJgAoACoALAAsACwALAAs
ACoAKgAqACoALAAsACwALAAqACgAJgAkACAAHgAcABoAFwAUABEADgAMAAoACAAGAAQA
AgAAAP7/+//6//n/+P/6//r/+v/6//j/+P/4//j/9v/2//b/9v/2//b/9v/2//T/9P/0
//T/9P/0//T/9P/0//T/9P/0//b/9v/2//b/9v/2//b/9v/0//T/9P/0//T/9P/0//T/
9v/2//b/9v/2//b/9v/2//b/9v/2//b/9P/0//T/9P/2//b/9v/2//b/9v/2//b/+P/4
//j/+P/6//r/+v/6//j/+P/4//j/9//2//X/9P/0//T/9P/0//b/9v/2//b/9v/2//b/
9v/2//b/9v/2//j/+P/4//j/9//2//X/9P/3//f/9//4//v/+//8//z/+//7//v//P/+
/////////wAAAAAAAAAA/f/9//3//f///wAAAQABAP///v/+////AQACAAQABQACAAIA
AgAAAPz/+//7//r/+v/5//b/8//x//D/7//v/+3/7f/t/+3/7f/t/+z/7P/u/+7/7v/u
//D/8P/w//D/7v/u/+7/7v/s/+z/7P/s/+z/6//r/+v/6//r/+r/6f/r/+z/8f/5/wcA
GgA2AFEAaQB9AIsAkgCGAG0AUgA5ACIACwAAAP3/+v/1//L/8P/v/+3/7f/u/+7/7v/w
//H/8f/w/+//7f/r/+v/6//q/+r/6v/q/+r/7P/s/+z/7P/s/+z/7P/s/+z/7f/t/+3/
7f/t/+3/7f/t/+3/7f/t/+3/7f/t/+7/7v/u/+7/7//t/+3/7f/u/+7/7//v/+//7//v
//D/8P/w//D/8f/x//L/8v/y//P/9f/1//b/9//4//n/+f/6//r/+v/9//7//f///wAA
AQAEAAUABwAKAAkACwANAA8AEwAVABcAGQAbAB0AHgAgACIAIgAkACUAJgAoACkAKgAp
ACoAKwArACkAKQApACkAKQAoACgAJwAkACEAHwAdABsAGAAUABIADwANAAsACAAHAAQA
AgABAAAA/v/9//z/+v/4//j/9//2//X/9P/z//L/8v/x//H/7//v/+//7//t/+3/7P/s
/+v/6//r/+z/7P/s/+z/7P/s/+z/6//r/+v/6//r/+v/7f/t/+3/7f/r/+z/7P/s/+z/
7f/t/+3/7f/t/+3/7f/t/+3/7f/t//D/8P/w//D/8v/y//P/8//x//L/8v/y//L/8v/y
//L/8//z//L/8v/w//D/8f/y//L/8v/y//H/8//z//P/8//x//H/8f/x//H/8P/v/+//
7//v/+7/7v/w/+7/7v/u/+7/7v/u/+7/7v/w//D/8f/x//H/8v/z//P/8v/y//P/8//z
//T/9P/1//X/9f/2//b/9v/2//X/9f/z//P/8//0//P/8//z//L/8v/z//T/9P/1//X/
9P/0//b/9P/y//H/8f/w//D/7//q/+f/5f/k/+P/4//j/+P/4//j/+P/4//i/+L/4v/i
/+D/4P/g/+D/4f/i/+P/5P/i/+L/4v/i/+L/4v/i/+H/4f/j/+P/4f/g/9//3//i/+n/
8f/9/xAAKABDAFkAawB5AHwAcgBbAEgAMwAcAAkAAgD///r/9f/w/+r/5//l/+X/5v/o
/+b/5v/l/+X/5P/l/+H/4//j/+P/4v/i/+L/4v/i/+L/4v/i/+L/5P/k/+T/5P/i/+P/
4//j/+P/4//j/+P/4//j/+P/4//j/+P/4//k/+b/5v/m/+f/6f/p/+n/6v/o/+n/6f/p
/+r/6//t/+7/8P/w//H/8f/0//T/9P/1//f/9//4//n/+v/7//v//P/+//7/AQACAAEA
AwAEAAUABgAHAAkADAANAA8AEQATABMAFQAXABkAHQAfACAAIgAkACQAJgAnACgAKgAr
ACwALQAuAC8ALwAtAC0ALQAtAC4ALAArACkAKAAlACMAIQAfABwAGAAWABUAEwARAA4A
DQAKAAgABwAGAAQAAwACAAIAAAAAAP//AAD///7//f/8//z/+//7//v/+//7//v/+//7
//r/+v/7//v/+//8//z//P/8//z//P/8//v/+//7//v/+//7//v/+//7//v/+//8//z/
/P/8//3//f/9//3//f/9//3//f/9//3//f/+//7//v/+//7//v///////f/+//7//v/+
//7//v/+///////+//7//v/+////AAAAAAAAAAD///////////////////////8BAAAA
///////////+//7//P/8//z//P/8//z//P/8//z//P/8//3//f/9//7//////wAAAAAB
AAEAAQACAAIAAwABAAEAAgACAAQABAADAAMAAwADAAMABAADAAMAAwACAAIAAwAEAAQA
BwAHAAYABgAGAAQAAgABAAEAAAAAAP///P/5//f/9v/1//X/9f/1//X/9f/1//X/9P/0
//T/9P/0//T/9P/0//T/9P/0//T/9P/0//T/9P/0//T/9P/z//P/8//z//P/8v/x//P/
9v/7/wEADQAcADAASQBfAHMAgwCMAIYAdQBeAEsANgAjABoAFwAUAA0ABgAAAPv/9//5
//r/+v/6//z/+//7//j/+f/3//f/9//3//b/9v/2//b/9v/2//b/9v/2//j/+P/4//j/
+P/5//n/+f/5//n/+f/5//n/+f/5//n/9//3//f/+P/2//b/9v/3//n/+f/5//r/+v/7
//v/+//7//v//P/8//z//P/9//3//v/+//7///8BAAEAAgADAAIAAwADAAQABgAGAAkA
CgALAA0ADgAPABAAEQATABYAFwAZABsAHQAfACEAIwAlACkAKwAsAC4AMAAwADIAMwAy
ADQANQA2ADcAOAA5ADkAOwA7ADsAOwA8ADoAOQA3ADYAMwAxAC8ALQAqACYAJAAhAB8A
HQAaABcAFAASABEAEgAQAA8ADgAMAAoACgAJAAYABQAEAAMABAAEAAMAAwADAAMAAwAD
AAMAAwACAAIAAwADAAMABAACAAIAAgACAAIAAgABAAEAAQABAAEAAQD//////////wEA
AgACAAIABAAFAAUABQADAAMAAwADAAEAAQABAAEABAAEAAQABAAEAAQABQAFAAQABAAD
AAIABAAEAAQABAAHAAcABgAGAAYABgAHAAgABgAGAAYABQADAAMAAwADAAUABQAFAAUA
BwAGAAUABQAFAAUABAAEAAQABAAEAAQACAAGAAgABwAGAAUABAACAAIAAwADAAUABgAH
AAcACAAIAAkACQAHAAgACAAJAAkACQAKAAoACwAMAAwADQANAA0ADQAOAA8ADwAPAA4A
DgAPABAAEAAPAA8ADgAOAA4ADAAKAAkABwAGAAYABQACAP///f/8//3//f/9//3/+//7
//v/+//8//z//P/8//r/+v/6//r//P/8//z//P/+//7//v/+//z//P/8//v/+f/5//n/
+f/6//n/+f/6////CQATACQAPABZAHMAgwCTAJoAkAB3AF4ASwA0AB8AFAAPAAoABwAE
AAAA+//5//3/AAACAAIA/v///////v/9//n/+//7//v/+v/8//z//P/8//v/+v/5//j/
+v/6//r/+v/8//3//f/9//v/+//7//v/+//7//v/+//5//n/+f/6//z//P/8//3//f/9
//3//v/+//////////////8AAAAA/v/+//////8CAAIAAgADAAMAAwAEAAUABgAHAAcA
CAAGAAYACQAKAAkACwAMAA0ADwARABQAGAAbAB0AHwAhACEAIwAlACcAKAApACkAKgAt
AC4AMQAzADQANgA3ADgAOwA8AD0APQA8ADsAOgA5ADgANgA1ADMAMgAvAC0AKwApACYA
IgAgABsAGQAXABQAFQASABAADwAOAAwACwAKAAgABgAGAAUAAgABAAAA///8//z/+//7
//v/+//7//v/+f/5//j/+P/3//f/9//4//r/+v/6//r/+P/4//f/9//1//X/9f/1//f/
9//3//f/9f/2//b/9v/4//n/+f/5//n/+f/5//n/9//3//f/9//2//b/9v/2//b/9v/3
//f/+f/6//r/+v/8//z//P/8//r/+f/3//b/9P/0//X/9v/0//T/9P/z//X/9f/1//X/
9f/1//X/9f/3//b/9f/1//P/8//y//L/8f/w/+//7v/w/+7/8P/w//D/8P/w//D/8f/x
//H/8v/z//P/9P/0//X/9f/1//b/9v/3//f/9//4//j/9v/2//X/9f/z//P/8//0//X/
9f/1//T/9v/3//j/+P/3//f/9v/2//T/8v/w/+//8f/w//D/7//s/+n/5//m/+X/5f/l
/+X/4//j/+P/4//k/+T/5P/k/+T/5P/k/+T/5P/k/+T/5P/k/+T/5P/k/+L/4v/i/+H/
4f/f/9//3//e/9//4f/m/+v/9f8FABoANgBTAGsAfwCLAIwAegBbAEIAKwASAP//9v/z
/+7/6//o/+b/5f/l/+X/5P/i/+L/4v/j/+P/4v/j/+X/5P/j/+L/4P/g/+D/4P/g/+D/
4P/g/+D/4v/i/+L/4v/g/+H/4f/h/+P/4//j/+P/4f/h/+H/4f/h/+H/4f/i/+T/5P/k
/+X/5//n/+f/6P/o/+n/6f/p/+f/5//o/+j/6v/q/+v/6//u/+7/7v/v/+//7//w//H/
9P/1//X/9v/2//b/+f/6//n/+//8//3//v///wEABAAFAAcACQALAA8AEQATABUAFwAZ
ABoAHAAcABwAHgAfACIAJAAlACYAJwAoACkAKQAnACcAJwAnACYAJAAjACEAIAAdABsA
GQAVABIADgAMAAsACQAHAAQAAwAAAP7//f/8//r/+f/4//T/8v/y//H/8v/x//D/7//w
//D/7//v/+7/7f/s/+v/6//r/+r/6v/r/+v/6//s/+r/6v/q/+r/6v/q/+n/6f/r/+v/
6//r/+3/7f/t/+3/6//s/+z/7P/q/+v/6//r/+3/7f/t/+3/7//v/+//7//u/+7/7v/u
/+7/7v/v/+//7//w//D/8P/y//L/8v/y//H/8f/w//D/8P/w//H/8v/y//L/8v/x//H/
8f/x//H/8f/x//H/8f/x//D/7//v//H/8f/w//D/8P/u/+7/7v/u/+7/7v/u/+7/7v/v
/+//7//w//H/8f/0//T/9f/1//P/9P/0//X/9f/1//b/9v/4//j/9//3//X/9f/1//b/
9//3//f/9v/2//f/+P/4//v/+//6//r//P/6//j/9//3//b/9v/1//D/7f/r/+r/6f/p
/+n/6f/p/+n/6f/p/+r/6v/q/+r/6v/q/+r/6v/o/+j/6P/o/+j/6P/o/+j/6P/o/+j/
5//n/+X/5f/n/+b/5f/n/+z/8//7/wcAGAAwAEkAXwBxAIEAhgB8AGkAVABBACoAFQAQ
AA0ACAD///r/9P/t/+v/7f/u/+7/7v/s/+3/7f/s/+v/6//r/+v/6//q/+r/6v/q/+r/
6v/q/+r/6v/q/+r/6v/q/+r/6//r/+v/6//r/+v/6//r/+v/6//r/+v/6//r/+z/7P/s
/+z/7f/v/+//7//w/+7/7//v/+//7//v//D/8P/y//L/8//z//T/9P/0//X/9//3//j/
+f/4//n/+f/6//r/+v/9//7///8BAAIAAwACAAMABQAIAAkACwANAA8AEwAVABcAGQAb
AB0AHgAgACIAIgAkACUAJgAoACkAKgArACwALQAtAC0ALQAtAC0ALAAqACkAJwAoACUA
IwAhAB8AHAAYABYAEwARAA8ADAALAAgABgAFAAQAAgABAAAA/v/8//z/+//6//n/+P/3
//j/+P/3//f/+f/5//n/+f/3//f/9v/2//f/9//3//j/+P/4//j/+P/6//r/+f/5//n/
+f/5//n/9//3//f/9//3//j/+P/4//j/+f/5//n/+f/5//n/+f/5//n/+f/5//r/+v/6
//r/+P/4//n/+f/3//j/+P/4//j/+P/4//j/+f/5//j/+P/6//r/+//8//r/+v/6//n/
+f/5//n/+f/5//n/+f/5//n/+P/3//f/+f/5//j/+P/4//j/+P/4//b/+P/4//j/9v/2
//b/9v/2//b/9v/3//f/9//4//n/+f/8//z//f/9//3//v/+/////////wAAAAAAAAAA
/////////////wAA/////////v/+////AAAAAAEAAQAAAAAAAgAAAP7//f/9//z//P/7
//j/9f/z//L/8f/x//H/8f/x//H/8f/x//D/8P/w//D/8P/w//D/8P/w//D/8P/w//D/
8P/w//D/8P/w//D/7//v/+//7//v/+7/7f/v//T/+f8DAA8AJAA8AFMAZwB5AIcAhgB4
AGMATgA5ACYAFwAWABMADAAFAP7/+v/1//P/9f/2//b/9P/0//X/9f/y//H/8f/x//H/
8f/w//D/8P/w//D/8v/y//L/8v/y//L/8v/y//L/8//z//P/8//z//P/8//z//P/8//z
//P/8//z//T/9P/0//T/9f/z//P/8//0//T/9f/1//X/9f/1//b/9v/2//b/9//3//b/
9v/2//f/+f/5//r/+//8//3//f/+/wAAAAADAAQABQAHAAgACQAKAAsADQAQAA8AEQAT
ABUAGQAbAB0AHwAhACMAJAAmACYAJgAoACkAKgAsAC0ALgAxADIAMwAzADMAMwAzADMA
MgAwAC8ALQAsACkAJwAlACEAHgAaABgAFwAVABMAEAAPAAwACgAJAAoACAAHAAYABgAE
AAQAAwAAAP///v/9//r/+v/5//n/+//7//v/+//9//3//P/8//v/+//7//z//P/8//z/
/P/+//7//f/9//3//f/9//3//f/9//3//f/9//7//v/+//z//f/9//3////////////9
//3//f/9//7//v/+//7//v/+/////////wAAAAAAAAIAAgACAAIAAwADAAIAAgACAAIA
AwAEAAQABAAEAAMAAQABAAEAAQADAAMAAwADAAUABAADAAMAAwADAAIAAgACAAIAAgAC
AAQAAgACAAAAAAAAAAAAAAAAAAAAAAABAAEAAQACAAMAAwAGAAYABwAHAAUABgAGAAcA
BwAHAAgACAAKAAoACQAJAAkACQAJAAoACQAJAAkACAAKAAsADAAMAA0ADQAMAAwADAAK
AAgABwAFAAQABAADAAIA///9//z/+//7//v/+//5//n/+f/5//r/+v/6//r/+v/6//r/
+v/6//r/+v/6//r/+v/6//r/+P/4//j/9//5//n/+f/7//r/9//5//r//f8FAA0AHAA0
AE8AawB/AI8AlgCQAH0AZABNADoAIwASAA0ADAAFAAIAAAD9//v//f/+//7/AAAAAP//
/f/8//v//f/7//v/+//6//j/+P/4//j/+P/4//j/+P/4//j/+P/4//n/+//8//3/+//7
//v/+//5//n/+f/5//n/+f/5//r/+P/4//j/+f/6//v//P/+//7//////////f/9//7/
/v/+//7///////7//v/+////AQABAAIAAwAEAAUABQAGAAQABAAHAAgACwANAA4ADwAQ
ABEAEwAWABUAFwAZABsAHwAhACMAJQApACsALAAuAC4ALgAwADEAMgA0ADUANgA2ADYA
NgA1ADUANQA1ADUANQA0ADQAMwAyAC8ALQArACkAJgAiACAAGwAZABcAFAAUABIAEQAR
AA4ADAALAAoACAAGAAYABQAEAAMAAgABAP7//v/9//3//f/9//3//f///////v/+//v/
+//7//z/+v/6//r/+v/6//r/+f/5//n/+f/5//n/+f/5//n/+f/5//r/+v/6//r/+//7
//v/+f/5//n/+f/6//v//P/9//z//P/8//z/+v/6//v/+//9//7//v/+//7//v/+//7/
/f/9//z//P/8//z//f/+/wAAAAAAAP///v/9//z/+//7//v/+//7//v/+v/5//n/+f/5
//j/+P/6//r/+v/6//z/+v/6//r/+v/6//r/+v/6//r/+//7//n/+v/7//v/+v/6//v/
+//9//7//v////////8AAAAAAAAAAP/////9//3//f/+/wEAAQABAAAAAgADAAQABAAE
AAMAAQAAAAIAAAD+//3/+//6//r/+f/2//P/8f/w/+//7//v/+//7//v/+//7//u/+7/
7v/u/+7/7v/u/+7/8P/w//D/8P/u/+7/7v/u/+7/7v/u/+3/7//v/+3/7f/q/+n/6f/u
//X///8PACgARgBjAHkAiwCZAJYAggBlAEwANQAcAAkAAAD9//r/9//0//D/7//v/+//
8P/w/+7/7v/v/+3/7P/t/+3/7f/t/+3/7P/s/+z/7P/s/+7/7v/u/+7/7P/s/+z/7P/s
/+3/7f/t/+3/7f/t/+3/7f/t/+3/7f/v/+//7//w/+7/7v/u/+//7//v/+//8P/y//P/
8//z//P/8//0//T/8v/y//P/8//2//b/9v/3//f/9//4//n/+P/5//n/+v/8//z///8A
AAEAAwAEAAUABgAHAAkADAANAA8AEQATABUAFwAZABsAHQAfACAAIgAmACYAKAApACgA
KgArACwAKwAsAC0ALQAtAC0ALQAtACwAKgApACcAJAAhAB8AHQAdABoAFgAUABEADwAN
AAoACQAGAAQAAwACAAAA///+//z/+v/6//n/+P/3//b/9f/0//T/8//z//H/8f/x//H/
8//z//L/8v/v/+//7//w//L/8v/y//L/8P/w/+//7//v/+//7//v//H/8f/x//H/8f/y
//L/8v/y//P/8//z//P/8//z//P/8//z//P/8//0//T/9P/0//T/9P/1//X/9f/2//b/
9v/2//b/9v/2//f/9//2//b/9v/2//f/+P/2//b/9v/1//X/9f/1//X/9f/1//X/9f/3
//b/9f/1//P/8//y//L/9P/y//L/9P/0//T/9P/0//T/9P/0//X/9f/1//b/9//3//b/
9v/3//f/+f/6//r/+//7//v//P/8//z//P/7//v/+//7//v//P/9//3//f/8//z//f/+
//7///////7//v/+//z/+v/5//n/+P/4//f/8v/v/+3/7P/t/+3/7f/t/+3/7f/t/+3/
7P/s/+z/7P/s/+z/7P/s/+z/7P/s/+z/7P/s/+z/7P/q/+r/6v/p/+v/6//p/+n/6v/p
/+n/8P/1////CwAgADgAUQBnAHsAiQCKAH4AaQBUAD0AJgAXABAACwAGAAEA+v/0//H/
7f/x//L/8v/w//D/7//v//D/7f/t/+3/7f/t/+z/7P/s/+z/7P/u/+7/7v/u/+z/7P/s
/+z/7P/t/+3/7f/t/+3/7f/t/+3/7f/t/+3/7//v/+//8P/w//D/8P/x//H/8f/x//L/
8v/z//P/8//z//P/9P/0//T/9P/1//X/9v/2//b/9//3//f/+P/5//r/+//7//z//P/8
////AAABAAMABAAFAAYABwAJAAwACwANAA8AEQAVABcAGQAbAB8AIQAiACQAJAAkACYA
JwAoACoAKwAsAC0ALgAvAC8ALwAvAC8ALwAuACwAKwApACgAJQAjACEAHwAcABgAFgAV
ABMAEQAOAA0ACgAIAAcABAACAAEAAAD+//z//P/7//r/+f/4//f/+P/4//f/9//1//X/
9f/1//X/9f/0//T/9f/1//X/9v/2//b/9v/2//b/9v/1//X/9f/1//X/9f/1//X/9f/1
//X/9v/2//b/9P/1//X/9f/1//X/9f/1//X/9f/1//X/9v/2//b/9v/2//b/9//3//f/
+P/4//j/+P/4//j/+P/5//n/+P/4//j/+P/5//r/+P/4//j/9//5//n/+f/5//n/+f/5
//n/+f/4//f/9//3//f/9v/2//j/+P/4//j/+P/4//b/9v/2//b/9v/0//T/9f/1//f/
+P/5//n/+v/6//v/+//5//r/+v/7//v/+//8//z//P/8//v/+//7//v/+//8//3//f/9
//z/+v/7//z//P/9//3//P/8//7//P/6//n/+f/4//j/9//0//H/7//u/+3/7f/t/+3/
7//v/+//7//w//D/8P/w/+7/7v/u/+7/7v/u/+7/7v/u/+7/7v/u//D/8P/w/+//8f/x
//H/8f/y//H/8f/2//v/AQAPACAANgBNAGMAdwCHAI4AhgB1AF4ASwA2ACUAHAAbABYA
DwAGAAAA+//7//v//P/8//r//P/7//v/+P/3//f/9//3//f/9v/2//b/9v/2//b/9v/2
//b/+P/4//j/+P/4//n/+f/5//f/9//3//f/9//3//f/9//3//f/9//4//r/+v/6//v/
+//7//v//P/6//v/+//7//v/+//8//z/+v/6//v/+//8//z//P/9//3//f/+////AgAD
AAMABAAEAAQABwAIAAkACwAMAA0ADwARABQAGAAXABkAGwAdAB0AHwAhACMAJQAnACgA
KgAuAC4AMAAxADIANAA1ADYANQA2ADcANwA5ADkAOQA5ADgANgA1ADMAMgAvAC0AKwAr
ACgAJAAiACAAHwAeABwAGQAWABQAEwASABAADwAOAAoACAAIAAcABAADAAIAAQACAAIA
AQABAAMAAwADAAMAAwADAAIAAgADAAMAAwAEAAIAAgACAAIAAgACAAEAAQAAAP///v/9
//7///8AAAEAAQACAAIAAgACAAMAAwADAAUABQAFAAUABQAFAAUABQAFAAQAAwACAAQA
BAAFAAUAAwAEAAQABAAGAAYABgAGAAcABwAGAAYABgAGAAcACAAIAAgACAAHAAcABwAH
AAcABwAHAAcABwAJAAgABwAHAAkACQAIAAgACAAIAAgACAAIAAYABgAIAAgACAAIAAYA
BgAHAAcABwAIAAkACQAKAAoACwALAAsADAAMAA0ADQANAA4ADgAOAA4ADQANAA0ADQAN
AA4ADwAPAA8ADgAOAA8AEAAQABEAEQAQABAAEAAOAAwACwALAAoACgAJAAYAAwABAAAA
//////////////////////7//v/+//7//v/+//7//v/8//z//P/8//7//v/+//7//P/8
//z/+//7//v/+//7//z/+//7//z/AQAHABEAIAA4AFUAbwCBAI8AmACSAH0AZgBRADgA
IwAUAA8ACgAFAAQABAABAP//AQACAAAAAAAAAP///f/+//3/+//5//n/+f/4//n/+v/7
//z//P/8//z//P/8//z//P/8//v/+//6//n/+f/5//n/+f/3//f/9//3//r/+//8//7/
/P/8//z//f/9//3//f/+//z//f/9//3//////wAAAAAAAAAAAQABAAIAAgACAAMABQAF
AAYABwAHAAcABgAGAAQABAAHAAgACwANAA4ADwARABMAFgAaABkAGwAdAB8AHwAhACMA
JQAnACkAKgAsACwALAAuAC8AMQA0ADYAOAA5ADoAOwA7ADkAOQA5ADkAOgA4ADcANQAz
AC8ALAApACkAJgAiACAAHQAbABkAFgAWABQAEwATABEADgAMAAoABwAEAAMAAQABAAEA
AQABAP3//P/6//n//P/9//7////+//3/+//6//n/+f/5//r/+v/6//r/+v/6//r/+f/5
//v/+//7//v/+v/5//j/9//5//r/+v/6//j/+f/5//n/+f/5//n/+f/5//n/+f/5//3/
/v///wAA/v/+///////9//7//v/+/wAAAAAAAAAA/v/9//v/+v/9//7/AAACAAAAAAAA
AP///v/9//z/+//+////AAABAAEAAAD///////////7//v/6//z//v/8//z//P/8//r/
+v/7//v//f/+///////+//7//////wEAAgACAAMAAwADAAQABAAEAAQAAwADAAMAAwAD
AAQABQAFAAUABAAEAAUABgAGAAkACQAIAAgABgAEAAIAAQD///7//v/9//z/+f/3//b/
8//z//P/8//0//X/9v/3//b/9v/2//b/9P/0//T/9P/y//L/8v/y//D/8P/w//D/8v/y
//L/8f/z//P/8f/x//L/8f/x//L/9////w8AJAA+AF0AeQCNAJ0AogCaAH0AXgBFAC4A
FwAGAAEA/v/5//b/9v/z//P/9f/2//b/9v/0//P/8f/y//P/8//z//P/8//y//L/8v/y
//L/8//0//X/9v/0//T/9P/0//L/8//z//P/9P/1//b/9//1//X/9f/1//X/9f/1//b/
9v/2//b/9//3//f/9//4//j/+f/5//n/+f/5//r/+v/6//r/+//7//z//P/8//3//f/9
//7///8CAAMAAwAEAAQABAAHAAgACQALAAwADQAOAA8AEQAUABUAFwAZABsAHQAfACEA
IwAlACcAKAAqAC4ALgAwADEAMAAyADMANAA3ADgAOQA5ADcANwA3ADcANgA0ADMAMQAy
AC8ALQArACgAJAAfABwAGwAZABcAFAARAA4ADAALAAoACAAHAAYABAACAAIAAQAAAP//
/v/9//7//v/9//3/+//7//v/+//7//v/+v/6//n/+f/5//r/+P/4//j/+P/6//r/+f/5
//n/+f/5//n/+f/5//n/+f/5//r/+v/6//z//f/9//3/+//7//v/+//9//3//f/9//z/
/P/8//z//v/+/////////wAAAAAAAAAAAAAAAAAAAQABAAAAAAAAAAAAAQACAAIAAgAC
AAEAAQABAAEAAQABAAEAAQABAP///v/9//3//f/9//z//P/+//7//v/+//7//v/+//7/
/v/+//7//v8AAAEAAgADAAIAAwAEAAQABQAFAAUABQAGAAYABwAHAAYABgAGAAYABgAH
AAgACQAHAAcABwAHAAgACgALAAwADAAMAA0ADQAMAAsACAAHAAcABgAFAAQA/P/6//z/
+v/4/w==
         </WaveFormData>
      </LeadData>
      <LeadData>
         <LeadByteCountTotal>10000</LeadByteCountTotal>
         <LeadTimeOffset>0</LeadTimeOffset>
         <LeadSampleCountTotal>5000</LeadSampleCountTotal>
         <LeadAmplitudeUnitsPerBit>4.88</LeadAmplitudeUnitsPerBit>
         <LeadAmplitudeUnits>��V</LeadAmplitudeUnits>
         <LeadHighLimit>2147483647</LeadHighLimit>
         <LeadLowLimit>268435456</LeadLowLimit>
         <LeadID>V6</LeadID>
         <LeadOffsetFirstSample>0</LeadOffsetFirstSample>
         <FirstSampleBaseline>0</FirstSampleBaseline>
         <LeadSampleSize>2</LeadSampleSize>
         <LeadOff>FALSE</LeadOff>
         <BaselineSway>FALSE</BaselineSway>
         <ExcessiveACNoise>FALSE</ExcessiveACNoise>
         <MuscleNoise>FALSE</MuscleNoise>
         <LeadDataCRC32>2610697892</LeadDataCRC32>
         <WaveFormData>
SgBKAEoASgBIAEgASABIAD8AOAAxACoAIgAaABIACgAFAAAA+//2//X/9P/z//L/7//u
/+3/7P/s/+z/7P/s/+z/7P/s/+z/6v/q/+r/6v/s/+z/7P/s/+r/6v/q/+r/6v/q/+r/
6v/s/+z/7P/s/+z/7P/s/+z/7P/s/+z/7P/s/+z/7P/s/+z/7P/s/+z/7v/u/+7/7v/u
/+7/7v/u//D/8P/w//D/8f/y//P/9P/2//b/9v/2//b/9v/2//b/9//4//n/+v/8//z/
/P/8//7/AAACAAQABgAIAAoADAAOAA4ADgAOAA8AEAARABIAEwAUABUAFgAUABQAFAAU
ABUAFgAXABgAGgAaABoAGgAXABYAFQAUABIAEAAOAAwACQAIAAcABgADAAIAAQAAAP3/
/P/7//r/+f/4//f/9v/2//b/9v/2//j/+P/4//j/9v/2//b/9v/2//b/9v/2//X/9P/z
//L/9P/0//T/9P/0//T/9P/0//T/9P/0//T/9v/2//b/9v/2//b/9v/2//T/9P/0//T/
9v/2//b/9v/4//j/+P/4//j/+P/4//j/9v/2//b/9v/4//j/+P/4//b/9v/2//b/+P/4
//j/+P/5//r/+//8//r/+v/6//r/+f/4//f/9v/4//j/+P/4//j/+P/4//j/+P/4//j/
+P/4//j/+P/4//b/9v/2//b/9v/2//b/9v/4//j/+P/5//n/+//8//z//P/8//z//f/9
//3//f/9//z//f/9//3//f/9//z//P/+/wAAAQABAP///////wAAAgADAAQABQADAAMA
AQAAAP7//P/8//v/+v/6//j/9v/y//L/8f/x//H/8f/x//H/8f/x//D/8P/y//L/8v/y
//T/9P/0//T/8v/y//L/8v/w//D/8P/w/+//7//v/+7/8P/w/+7/7f/v/+7/8P/0//r/
BwAaAC4APgBNAFkAYwBjAFwAUgBKAD8AMwArACcAIwAaABEACwADAP///P/6//f/9//5
//r/+//5//b/9v/z//P/8//z//H/8f/x//H/8//z//P/8//x//L/8v/x//P/8//z//P/
8//z//P/8//1//X/9f/1//X/9f/1//X/9//3//j/+P/2//b/9v/2//b/9v/2//b/9v/2
//b/9v/3//f/9//3//j/+P/4//j/9v/3//f/+f/7//z//P/8//z//f/9//3//f/+////
//8BAAIAAwAEAAcACAAKAAsADwAQABEAEwAUABUAGAAZABgAGQAaABsAHAAdAB4AHgAe
AB8AHwAgACAAIAAgACAAIAAgAB4AHQAcABsAGgAXABUAEwASABAADgAMAAsACQAGAAUA
BAADAAIAAgABAP///v/9//z/+//9//z/+//7//n/+P/4//j/+P/4//j/+P/4//j/+P/3
//X/9f/1//X/9//3//f/9//3//f/9v/2//b/9v/3//f/+P/4//j/+P/4//j/+P/4//n/
+f/5//n/9//3//f/9//5//n/+f/5//v/+//7//v/+//7//z//P/6//n/+f/6//r/+v/6
//r/+v/6//r/+v/5//n/+f/5//v/+//7//r/+v/6//r/+v/6//r/+v/6//j/+P/4//f/
+f/5//n/+f/6//j/+P/4//b/9v/2//b/9v/4//j/+P/4//r/+//7//3//P/8//z//P/8
//3//f/9//3//f/+///////////////+//7//v8AAP////////////8AAAEAAQABAAEA
AQABAAEAAAD+//z//P/7//r/+v/2//T/8v/y//H/8f/x//H/8//z//P/8//w//D/8P/w
//D/8P/w//D/8v/y//L/8v/y//L/8v/y//L/8v/x//H/7//w//D/8P/u/+3/6//u//D/
9P/8/wkAGAAqADgARQBRAFsAWwBWAFIATABBADcAMwAvACkAIAAVAAsAAwD///7//P/7
//n/+f/4//f/9f/0//T/8//z//P/8//x//H/8f/x//H/8f/x//H/8f/y//L/8f/x//H/
8f/x//P/8//z//P/8f/x//H/8f/z//P/8//z//H/8f/y//L/8v/y//L/8v/y//L/8v/y
//T/9P/0//T/9f/1//X/9f/2//b/9v/2//T/9f/1//f/9//4//j/+P/6//v/+//7//3/
/v////////8AAAEAAgAFAAYACAAJAAkACgALAA0ADgAPABIAEwAWABcAGAAZABgAGQAa
ABoAHAAdAB0AHgAcABwAHAAcABwAHAAaABkAGgAZABgAFQATABEAEAAOAAwACgAJAAcA
BgAFAAQAAwAAAAAA///9//7//f/8//v/+//6//n/+f/5//j/+P/4//j/+P/4//j/+P/4
//j/9//3//f/9//3//f/9//3//f/9//3//b/9v/2//b/9//3//b/9v/2//b/9v/2//b/
9v/3//f/9//3//f/9//3//f/9//3//f/9//3//f/9//3//f/9//4//j/+P/3//f/+P/4
//j/+P/4//j/+P/4//j/+f/5//n/+f/5//n/+f/4//j/+P/4//j/+P/4//j/+P/4//j/
+P/3//n/+f/5//n/+P/4//j/+P/4//b/9v/2//b/9v/2//b/9v/4//n/+f/7//z//P/8
//z//P/9//3//f/9//3//v////3//f/9//3//P/8//z//v//////////////AAABAAEA
AQABAAEAAQABAAAA/v/8//z/+//6//r/9v/0//L/8v/x//H/8f/x//H/8f/x//H/8v/y
//L/8v/y//L/8v/y//L/8v/y//L/8P/w//D/8P/w//D/7//v/+//8P/u/+7/7v/t/+3/
8P/w//T/+v8FABIAIgAwAD0ASwBVAFkAWABSAEwAQwA7ADcAMwAtACQAGQAPAAUA///+
//7/+//7//v/+v/5//f/9P/0//P/8//z//P/8f/x//H/8f/v/+//7//v//H/8v/y//H/
8f/x//H/8f/x//H/8f/x//H/8f/x//H/8f/x//H/8f/v/+//8P/w//L/8v/y//L/8v/y
//L/8v/0//T/9P/0//X/9f/1//X/9P/0//T/9P/0//X/9f/3//X/9v/2//b/+P/5//n/
+f/5//r/+//7//3//v///wAAAgAEAAcACQAJAAoACwANABAAEQAUABUAFgAXABgAGQAY
ABkAGgAaABoAGwAbABwAHAAcABwAHAAcABwAGgAZABoAGQAYABUAEQAPAA4ADAAKAAgA
BwAFAAQAAwACAAEAAgACAAEA//8AAP///v/9//v/+v/5//n/+f/4//j/+P/6//r/+v/6
//r/+v/6//n/+f/5//n/+f/5//n/+f/5//n/+f/4//j/9v/2//f/9//4//j/+P/4//r/
+v/6//r/+//7//v/+//5//n/+f/5//j/9//2//X/9//3//f/9//3//f/+P/4//b/9f/1
//b/9v/2//b/9v/3//j/+f/6//n/+f/5//n/9//3//f/9v/0//T/9P/0//b/9v/2//b/
+P/4//j/9//1//X/9f/1//b/9v/2//b/+v/3//j/9v/2//b/9v/0//T/9P/0//b/9//3
//n/+v/6//r/+v/4//n/+f/5//v/+//8//3//f/9//3//f/8//z//P/+////////////
//8AAAEAAQABAAEAAQABAP///v/8//r/+v/5//j/+P/2//T/8v/y//H/8f/x//H/8f/x
//H/8f/w//D/8P/w/+7/7v/u/+7/7//w//H/8v/y//L/8v/y//L/8v/x//H/7//w//D/
7v/u/+3/7f/s/+7/8v/6/wMAFAAoADoARwBTAF0AXQBYAFIASgBBADcALwApACEAGgAT
AAkA///9//7//P/9//v/+f/4//f/9//0//L/8//z//P/8//1//X/9f/1//P/8//z//P/
8f/y//L/8f/0//X/9v/3//X/9f/1//X/8//z//P/8//1//X/9f/1//X/9f/2//b/9P/0
//T/9P/1//b/9//4//b/9v/2//b/9//3//f/9//6//r/+v/6//r/+//7//3/+//8//z/
/P/+/////////wEAAgADAAMAAwAEAAUABgAJAAoADAANAA0ADgAPABEAEAARABQAFQAX
ABkAGwAdAB4AHwAgACAAIgAjACMAJAAjACIAIQAgACAAIAAeAB0AHAAbABoAFwAXABUA
FAASAA4ADAALAAkACAAHAAYABQAGAAYABQADAAAA///+//3//f/8//v/+//5//j/+P/4
//n/+v/7//z/+v/6//r/+f/3//f/9//3//n/+f/5//n/+f/5//j/+P/4//j/+f/5//r/
+v/6//r/+P/4//j/+P/3//f/9//3//j/+f/6//v/+//7//v/+//5//n/+f/5//f/9//4
//j/+f/5//r//P/+//7//v/+//z//P/8//z/+//7//v/+//5//n/+f/4//r/+v/6//r/
+v/6//r/+v/8//z//P/7//v/+//7//v/+P/4//j/+P/4//j/+v/6//r/+v/6//r/+v/6
//j/+f/5//v//f/+////AAD+//////////////8AAAEAAQABAAEAAQAAAAAAAAACAAMA
AwADAAMAAwAEAAUABQADAAMAAwADAAEAAAD+//z//v/9//z//P/6//j/9v/2//X/9f/1
//X/8//z//P/8//0//T/9P/0//T/9P/0//T/9P/0//T/9P/0//T/9P/0//T/9P/z//P/
8f/w//D/8P/u/+//7//y//T/+v8CABEAJAA4AEgAVQBjAGkAZQBcAFQASgA/ADMALQAn
AB8AGAARAAkAAwABAAAA/P/5//n/9//4//f/+f/6//r/9//3//f/9//1//X/9f/1//X/
9f/1//X/9//4//j/9//1//X/9f/1//f/9//3//f/9v/1//T/8//z//P/8//z//T/9f/3
//j/9v/2//b/9v/2//b/9v/2//T/9P/0//T/9//3//f/9//4//j/+P/4//j/+f/5//v/
+//8//z//P/8//3//f/9////AAABAAEAAQACAAMABAAHAAgACgALAA8AEAARABMAFAAV
ABgAGQAYABkAGgAbAB4AHwAgACAAIAAhACEAIgAiACIAIgAiACAAIAAeAB0AHAAbABoA
FwAVABMAEgAQAA4ADAALAAkACAAHAAYABQAEAAQAAwABAP7//f/8//v//f/8//v/+//7
//r/+v/6//j/+P/4//j/+P/4//j/9//3//f/9//3//f/9//3//f/9//3//b/9v/2//b/
9//3//j/+P/4//j/9v/2//b/9v/3//f/9//3//f/9//3//f/+f/5//n/+f/5//n/+f/5
//f/9//4//j/+v/5//n/+v/6//r/+v/6//r/+v/6//r/+//7//v/+//7//v/+//6//j/
+P/4//j/+v/6//r/+v/4//j/+P/3//f/9//3//f/+P/2//b/+P/4//j/+P/4//j/+P/4
//j/+v/7//v//f/8//z//P/8//z//f/9//3//f/9//7///////////////z//P/8//7/
//////////8BAAIAAwADAAEAAQABAAEAAQAAAP7//P/8//v/+v/6//b/9P/y//L/8//z
//P/8//x//H/8f/x//L/8v/y//L/8v/y//L/8v/w//D/8P/w//D/8P/w//D/8P/w/+//
7//x//D/7v/u/+7/7f/t/+7/8v/2//z/BwAYACgAOABFAFMAWwBbAFgAUgBOAEUAOwA1
ADMAKQAgABUACwABAP3//P/6//f/9f/1//T/8//z//L/8v/x//H/8f/x//H/8f/x//H/
7//v/+//7//x//L/8v/x//H/8f/x//H/7//v/+//7//v/+//7//v//H/8f/x//H/8f/x
//L/8v/y//L/8v/y//L/8v/y//L/8v/y//L/8v/z//P/8//z//T/9P/0//T/9P/1//X/
9//1//b/9v/2//b/9//3//f/+f/6//v/+//9//7///8AAAEAAgAEAAUACQAKAAsADQAO
AA8AEgATABQAFQAWABcAGAAZABoAGgAaABsAGwAcABwAHAAcABwAGgAaABgAFwAYABcA
FgATABEADwAOAAwADAAKAAkABwAEAAMAAgABAAAAAAD///3//P/7//r/+f/5//j/9//3
//n/+P/4//j/+P/4//j/+P/2//b/9v/1//X/9f/1//X/9//3//f/9//3//f/9v/2//T/
9P/1//X/9P/0//T/9P/0//T/9P/0//X/9f/1//X/9f/1//X/9f/3//f/9//3//f/9//3
//f/9f/1//b/9v/2//X/9f/2//b/9v/2//b/9v/2//b/9v/3//f/9//3//f/9//3//b/
+P/4//j/+P/2//b/9v/2//b/9v/2//X/9//3//f/9//0//T/9P/0//b/9//3//X/9v/2
//b/9v/2//b/9v/2//b/9v/3//f/+f/6//r/+v/6//r/+//7//v/+//7//z//f/9//3/
/f/9//z//P/8//7////////////9//7////////////////////+//z/+v/6//n/+P/4
//T/8v/w//D/8f/x//H/8f/v/+//7//v//D/8P/w//D/7v/u/+7/7v/w//D/8P/w//D/
8P/w//D/8P/w/+//7//v/+7/7v/u/+z/7f/t/+z/8P/2//z/CQAaACoAOABHAFMAVwBV
AFIATgBIAD0ANwAzAC8AJQAcABEABwABAP3//P/6//n/9f/1//T/8//x//L/8v/x//H/
8f/x//H/8f/x//H/8f/x//H/8f/x//L/8v/x//H/8f/x//H/8f/x//H/8f/x//H/8f/x
//H/8f/x//H/8f/x//L/8v/y//L/8v/y//L/8v/y//L/8v/y//L/8v/z//P/8//z//L/
8v/y//L/9P/1//X/9//3//j/+P/4//r/+//7//v//f/+//////8BAAIAAwAEAAUABgAI
AAkACwAMAA0ADwAQABEAFAAVABQAFQAWABcAGAAZABoAGgAcAB0AHQAeAB4AHgAeAB4A
HgAeABwAGwAYABcAFgATABEADwAOAAwADAAKAAkABwAEAAMAAgABAAIAAgABAP//AAD/
//7//f/7//r/+f/5//n/+P/4//j/+v/6//r/+v/6//r/+v/5//f/9//3//f/9//3//f/
9//3//f/9v/2//j/+P/5//n/+P/4//j/+P/2//b/9v/2//f/9//3//f/+f/5//n/+f/3
//f/9//3//n/+f/5//n/+f/5//r/+v/4//f/9//4//b/9v/2//b/+P/4//j/+P/5//n/
+f/5//n/+f/5//j/9v/2//b/9v/4//j/+P/4//j/+P/4//f/9//3//f/9//4//j/+P/4
//r/+f/5//f/9v/0//T/9P/0//b/9v/2//b/9v/3//f/+f/6//r/+v/6//z//f/9//3/
+//7//z//f////////////z//P/8//7///////////8BAAIAAwADAAMAAwADAAMA///+
//z/+v/6//n/+P/4//b/9P/y//L/8//z//P/8//x//H/8f/x//D/8P/w//D/8P/w//D/
8P/y//L/8v/y//D/8P/w//D/8P/w/+//7//x//D/8v/y//D/7f/r/+z/7v/y//j///8Q
ACQANgBFAFMAWwBdAFgAVABOAEcAOQAvACkAJQAcABMACwAFAAEA/v/8//v/+f/5//j/
9//1//b/9v/1//X/9f/1//P/8//z//P/8//z//P/8//z//T/9P/z//T/9f/2//f/9//3
//f/9//2//X/9P/z//P/8//z//P/8//z//T/9P/2//b/9v/2//b/9v/2//b/9v/2//b/
9v/3//f/9//3//j/+P/4//j/+P/5//n/+//7//z//P/8//r/+//7//v//v8AAAIAAwAD
AAQABQAGAAcACAAKAAsADwAQABEAEwAUABUAGAAZABkAGQAZABkAHAAdAB4AHgAeAB8A
HwAgACAAIAAgACAAIgAiACAAHwAeAB0AHAAZABcAFQAUABIADgAMAAsACQAIAAcABgAF
AAQABAADAAEAAgABAAAA///9//z/+//7//v/+v/6//r/+P/4//j/+P/4//j/+P/3//n/
+f/5//n/+f/5//n/+f/3//f/9v/2//b/9v/3//f/9v/2//b/9v/4//j/+P/4//n/+f/5
//n/+f/5//n/+f/7//v/+//7//v/+//7//v/+v/5//n/+P/6//n/+f/6//z//P/8//z/
+v/6//r/+v/7//v/+//7//3//f/9//z/+v/6//r/+v/6//r/+v/6//r/+v/6//n/+f/5
//n/+f/6//r/+v/6//z/+//7//r/+v/6//r/+v/6//r/+v/6//r/+//7//3//f/8//v/
+v/9////AAABAP////8AAAEAAQABAAEAAQD+//7//v8AAAMAAwADAAMABQAGAAcABwAF
AAUABQAFAAMAAgAAAP7//v/9//z//P/6//j/9v/2//X/9f/1//X/9f/1//X/9f/2//b/
9v/2//T/9P/0//T/9P/0//T/9P/0//T/9P/0//T/9P/z//P/9f/y//D/8P/w/+3/7f/w
//L/+P8AABEAJgA6AEoAWQBjAGkAZQBcAFQASgA/ADMAKwAlAB8AFgAPAAUAAQD///7/
/v/7//n/+f/4//f/9f/2//b/9f/1//X/9f/1//X/9f/1//X/9f/1//X/9f/2//b/9f/1
//X/9f/1//X/9f/1//X/9//3//f/9//3//f/9//3//X/9f/2//b/9v/2//b/9v/4//j/
+P/4//b/9v/2//b/9//3//f/9//4//j/+P/4//j/+f/5//v/+//8//z//P/+////////
/wEAAgADAAMAAwAEAAUABgAJAAoADAANAA0ADgAPABEAEgATABYAFwAYABkAGgAbABoA
GwAcABwAHgAfAB8AIAAgACAAIAAgACAAIAAeAB0AGgAZABgAFQAVABMAEgAQAA4ADAAL
AAkABgAFAAQAAwAAAAAA///9//7//f/8//v/+//6//n/+f/3//b/9v/2//b/9v/2//b/
9v/2//b/9f/1//X/9f/1//X/9f/1//X/9//3//b/9v/0//T/9f/1//b/9v/2//b/9v/2
//b/9v/3//f/9//3//f/9//3//f/9//3//f/9//5//n/+f/5//n/+f/6//r/+v/5//n/
+v/6//r/+v/6//r/+v/6//r/+f/5//n/+f/5//n/+f/4//r/+v/6//r/+P/4//j/+P/6
//r/+v/5//f/9//3//f/+P/2//b/+P/4//j/+P/4//j/+v/6//r/+v/4//n/+f/7//r/
+v/6//r//P/9//3//f/9//3//v////3//f/9//3//P/8//z//v8BAAEAAQABAP//AAAB
AAEAAQABAAEAAQABAAAA/v/8//r/+f/4//j/9P/y//D/8P/w//H/8v/z//H/8f/x//H/
8v/y//L/8v/w//D/8P/w//D/8P/w//D/8P/w//D/8P/w//D/7//v/+//7v/u/+7/7P/r
/+v/7v/w//b//v8LABwALAA6AEsAVwBbAFsAWABSAEwAQQA7ADUALwAnAB4AEwAJAAEA
/f/8//z/+f/3//f/9v/1//X/8v/y//H/8f/x//H/8f/x//H/8f/x//H/8f/x/+//8P/w
/+//8f/x//H/8f/v/+//7//v//H/8f/x//H/8f/x//H/8f/x//H/8v/y//L/8v/y//L/
8v/y//L/8v/y//L/8v/y//P/8//z//P/8v/y//L/8v/0//X/9f/3//f/+P/4//j/+P/5
//n/+f/7//z//f/9////AAABAAIAAQACAAQABQAHAAgACQALAA4ADwASABMAFAAVABYA
FwAYABkAGgAaABgAGQAZABoAHAAcABwAHAAcABwAGgAZABgAFwAWABMAEQAPAA4ADAAK
AAgABwAFAAQAAwACAAEA/v/+//3/+//6//n/+P/3//n/+P/3//f/9//2//b/9v/0//T/
9P/0//T/9P/0//P/8//z//P/8//z//P/8//z//P/8//y//L/9P/0//X/9f/y//L/8v/y
//T/9P/0//T/8//z//P/8//z//P/8//z//P/8//z//P/8//z//P/8//1//X/9v/2//T/
8//z//T/9P/0//T/9P/0//T/9P/0//X/9f/1//X/9f/1//X/9P/0//T/9P/0//T/9P/0
//T/9P/0//T/8//z//P/8//z//T/9P/0//T/9P/1//T/9P/0//T/9P/y//L/8v/y//T/
9f/1//f/+P/4//j/+P/4//n/+f/5//n/+f/6//v/+f/5//n/+f/6//r/+v/8//v/+//7
//v/+//8//3//f/9//3//f/9//3//P/6//j/+P/3//b/9v/0//L/8P/w/+3/7f/t/+3/
7f/t/+3/7f/s/+z/7P/s/+z/7P/s/+z/7P/s/+z/7P/s/+z/7P/s/+z/7P/r/+v/6//s
/+z/7P/q/+f/5//q/+z/7v/2/wEADgAgAC4APQBHAFEAUwBSAEwASAA/ADcAMQAvACkA
HgATAAcA/f/7//r/+P/1//P/8//0//H/7//u/+7/7f/t/+3/7f/r/+v/6//r/+v/6//r
/+v/6//s/+z/6//t/+3/7f/t/+v/6//r/+v/7f/t/+3/7f/t/+3/7f/t/+3/7f/u/+7/
7v/u/+7/7v/s/+z/7P/s/+7/7v/u/+7/7f/t/+3/7f/u/+7/7v/u/+7/7//v//H/8//0
//T/9P/0//X/9f/1//X/9v/3//f/+f/6//v//P/9//7/AAABAAMABAAFAAcACAAJAAwA
DQAQABEAEgATABIAEwAUABQAFAAVABUAFgAWABYAFgAWABYAFgAUABMAEgARABAADQAM
AAsACwAKAAoACAAHAAUAAgABAAAA//8AAAIAAwADAAAA///+//3/+//6//n/+f/5//j/
+P/4//r/+v/6//r/+P/4//j/9//4//n/+v/7//n/+f/5//n/9//3//b/9v/0//T/9f/1
//b/9v/2//b/9v/2//b/9v/5//n/+f/5//v/+//7//v/+f/5//n/+f/3//f/9//3//f/
9//4//j/+P/3//f/+P/4//j/+P/4//j/+P/4//j/9//3//f/9//5//n/+f/4//j/+P/4
//j/+P/4//j/+P/4//j/+P/3//f/9//3//f/9v/2//b/9v/2//X/9v/2//b/9v/2//b/
9v/2//b/9v/3//f/+f/8//z//P/8//z//f/9//3//f/9//7////9//3//f/9//z//P/8
//7//////////////wAAAQABAAMAAwADAAMAAQAAAP7//P/6//n/+P/4//j/9v/0//T/
8f/x//H/8f/x//H/8f/x//D/8P/w//D/8P/w//D/8P/w//D/8P/w//D/8P/w//D/8P/w
/+//7//t/+7/7v/s/+z/7f/r/+z/7v/w//b/AQASACQANgBDAE8AVwBdAFoAVABOAEUA
OQAtACcAIQAaABMADQADAP//AAD+//v/+f/3//b/8//z//T/8v/x//H/8f/x//H/8f/x
//H/8f/x//H/8f/z//T/9P/z//H/8f/x//H/8f/x//H/8f/v/+//7//v//D/8f/y//P/
8//z//T/9P/0//T/9P/0//L/8v/y//L/9P/0//T/9P/z//P/8//z//b/9v/2//b/+P/5
//n/+//6//r/+f/4//b/9//3//f/+//8//3//f8CAAQABgAIAAgACAAJAAkACQAKAAsA
DQAOAA8AEgATABQAFQAWABcAGgAbABwAHAAcAB0AHQAeAB4AHgAeAB4AHAAcABoAGQAW
ABUAFAARABAADwAPAA4ADAAKAAkABwAIAAcABgAFAAMAAgAAAP3/+//5//f/9f/2//b/
9v/3//b/9P/z//L/8//0//X/9v/0//T/9P/z//P/8//z//P/8f/x//H/8f/x//H/8P/w
//H/8v/0//X/8v/y//L/8v/y//L/8v/y//P/8//z//P/8//z//P/8//x//H/8f/x//L/
8//0//X/8//z//T/9P/y//H/8f/y//T/9P/0//T/8//y//H/8P/y//P/9P/1//P/8//z
//L/8f/w/+//7v/x//L/8//0//T/9P/0//P/8f/x//H/8f/u//D/8P/w//D/8P/w//D/
8P/w//D/8P/x//H/8//2//b/9v/2//j/+f/5//n/+f/5//r/+//5//n/+f/5//r/+v/6
//z//f/9//3//f/9//7//////wEAAQABAAEA/f/8//r/+P/2//X/9P/0//P/8v/x//L/
7//v/+//7//v/+//7//v/+7/7v/u/+7/7v/u/+7/7v/s/+z/7P/s/+r/6v/q/+r/7P/s
/+v/6//r/+r/6v/q/+j/5//n/+j/6P/s//T/AQAUACgAPABLAFkAYwBlAFwAUABIAEEA
MwApACMAGwASAAsAAwD9//n/+v/4//X/9f/z//L/7//v//D/7v/t/+3/7f/t/+3/7f/t
/+3/7v/v//D/8f/v//D/8P/v/+3/7f/t/+3/7//v/+//7//v/+//7//v//H/8f/x//H/
7//v//D/8P/w//D/8P/w//D/8P/w//D/7v/u/+7/7v/v/+//7//v//D/8P/w//D/8P/x
//H/8//1//b/9v/2//T/9f/1//X/9//4//n/+f/5//r/+//8////AAACAAMAAwAEAAUA
BwAIAAkADAANAA4ADwAQABEAEAARABIAEgAUABUAFQAWABQAFAAUABQAFAAUABIAEQAS
ABEAEAANAAkABwAGAAQAAgAAAP///f/6//n/+P/3//T/9P/z//H/8P/v/+7/7f/t/+z/
6//r/+3/7P/s/+z/6v/q/+r/6v/q/+r/6v/p/+f/5//n/+f/5//n/+f/5//n/+f/5v/m
/+b/5v/n/+f/5v/m/+b/5v/o/+j/6P/o/+n/6f/p/+n/5//n/+f/5//p/+n/6f/p/+f/
5//n/+f/6f/p/+r/6v/q/+n/6f/q/+r/6v/q/+r/6P/o/+j/6P/p/+n/6f/p/+n/6f/p
/+j/6P/o/+j/6P/o/+j/6P/o/+j/6P/o/+f/5f/l/+X/5f/m/+b/5v/m/+b/5//n/+f/
5//n/+f/5//p/+n/6v/q/+j/6v/q/+r/6v/r/+v/6//r/+z/7P/s/+v/6//r/+v/7f/t
/+3/7f/s/+z/7P/t/+3/7f/v/+//7f/t/+3/7f/r/+r/6v/o/+f/5v/l/+T/4P/e/97/
3v/c/w==
         </WaveFormData>
      </LeadData>
   </Waveform>
</RestingECG>
