# Supplementary material for: Detection of Left Atrial Enlargement Using a Convolutional Neural Network-Enabled Electrocardiogram
Source: Front Cardiovasc Med. 2020 Dec 17;7:609976. doi: 10.3389/fcvm.2020.609976 (PMC7773668; doi:10.3389/fcvm.2020.609976)
Supplement: Supplementary file 2 [file Data_Sheet_2.ZIP › normal1/1802010835_11062_00000008.XML]

<?xml version="1.0" encoding="Windows-1252"?>
<!DOCTYPE RestingECG SYSTEM "restecg.dtd">
<RestingECG>
   <PatientDemographics>
      <PatientID>1802010835</PatientID>
      <PatientAge>72</PatientAge>
      <AgeUnits>Years</AgeUnits>
      <Gender>Female</Gender>
      <PatientLastName>guanxianqing</PatientLastName>
   </PatientDemographics>
   <TestDemographics>
      <DataType>Resting</DataType>
      <Site>1</Site>
      <AcquisitionDevice>MAC55</AcquisitionDevice>
      <Status>Unconfirmed</Status>
      <Priority>Normal</Priority>
      <AcquisitionTime>09:01:33</AcquisitionTime>
      <AcquisitionDate>11-25-2015</AcquisitionDate>
      <CartNumber>1</CartNumber>
      <AcquisitionSoftwareVersion>009C</AcquisitionSoftwareVersion>
      <XMLSourceVersion>MAC5000 v1.0</XMLSourceVersion>
   </TestDemographics>
   <RestingECGMeasurements>
      <VentricularRate>75</VentricularRate>
      <AtrialRate>75</AtrialRate>
      <PRInterval>178</PRInterval>
      <QRSDuration>92</QRSDuration>
      <QTInterval>406</QTInterval>
      <QTCorrected>453</QTCorrected>
      <PAxis>65</PAxis>
      <RAxis>28</RAxis>
      <TAxis>50</TAxis>
      <QRSCount>12</QRSCount>
      <QOnset>226</QOnset>
      <QOffset>272</QOffset>
      <POnset>137</POnset>
      <POffset>186</POffset>
      <TOffset>429</TOffset>
      <ECGSampleBase>500</ECGSampleBase>
      <ECGSampleExponent>0</ECGSampleExponent>
   </RestingECGMeasurements>
   <Diagnosis>
      <Modality>Resting</Modality>
         <StatementCount>2</StatementCount>
         <LabelText>12SL ��ϳ���</LabelText>
      <DiagnosisStatement>
         <StmtFlag>ENDSLINE</StmtFlag>
         <StmtText>�������</StmtText>
      </DiagnosisStatement>
      <DiagnosisStatement>
         <StmtFlag>ENDSLINE</StmtFlag>
         <StmtText>���� ECG</StmtText>
      </DiagnosisStatement>
   </Diagnosis>
   <Waveform>
      <WaveformType>Rhythm</WaveformType>
      <WaveformStartTime>0</WaveformStartTime>
      <NumberofLeads>8</NumberofLeads>
      <SampleType>CONTINUOUS_SAMPLES</SampleType>
      <SampleBase>500</SampleBase>
      <SampleExponent>0</SampleExponent>
      <HighPassFilter>16</HighPassFilter>
      <LowPassFilter>150</LowPassFilter>
      <ACFilter>NONE</ACFilter>
      <LeadData>
         <LeadByteCountTotal>10000</LeadByteCountTotal>
         <LeadTimeOffset>0</LeadTimeOffset>
         <LeadSampleCountTotal>5000</LeadSampleCountTotal>
         <LeadAmplitudeUnitsPerBit>4.88</LeadAmplitudeUnitsPerBit>
         <LeadAmplitudeUnits>��V</LeadAmplitudeUnits>
         <LeadHighLimit>2147483647</LeadHighLimit>
         <LeadLowLimit>268435456</LeadLowLimit>
         <LeadID>I</LeadID>
         <LeadOffsetFirstSample>0</LeadOffsetFirstSample>
         <FirstSampleBaseline>0</FirstSampleBaseline>
         <LeadSampleSize>2</LeadSampleSize>
         <LeadOff>FALSE</LeadOff>
         <BaselineSway>FALSE</BaselineSway>
         <ExcessiveACNoise>FALSE</ExcessiveACNoise>
         <MuscleNoise>FALSE</MuscleNoise>
         <LeadDataCRC32>1209365881</LeadDataCRC32>
         <WaveFormData>
7v/u/+7/7v/t/+z/6//q/+7/8v/2//r/CgAaACoAOgBIAFQAYABsAGYAYABaAFQAQgAy
ACIAEgAJAAIA+//0//L/8v/y//L/8v/y//L/8v/0//T/9P/0//T/9P/0//T/8v/y//L/
8v/z//T/9f/2//b/9v/2//b/9P/0//T/9P/2//b/9v/2//b/9v/2//b/9f/0//P/8v/y
//L/8v/y//T/9P/0//T/9v/2//b/9v/0//T/9P/0//X/9v/3//j/+P/4//j/+P/2//b/
9v/2//f/+P/5//r//P/8//z//P/8//z//P/8//3//v///wAAAAAAAAAAAAADAAQABQAG
AAcACAAJAAoADAAMAAwADAAOABAAEgAUABQAFAAUABQAFQAWABcAGAAbABwAHQAeAB4A
HgAeAB4AIAAgACAAIAAgACAAIAAgAB8AHgAdABwAGgAYABYAFAARABAADwAOAA0ADAAL
AAoACAAIAAgACAAGAAQAAgAAAAIAAgACAAIAAAAAAAAAAAD+//7//v/+//7//v/+//7/
/P/8//z//P/9//7///8AAAAAAAAAAAAA///+//3//P/8//z//P/8//r/+v/6//r//P/8
//z//P/+//7//v/+//z//P/8//z/+v/6//r/+v/6//r/+v/6//z//P/8//z/+f/4//f/
9v/3//j/+f/6//j/+P/4//j/+v/6//r/+v/8//z//P/8//v/+v/5//j/+f/6//v//P/8
//z//P/8//z//P/8//z/+v/6//r/+v/4//b/9P/y//f/+v/9/wAA/P/6//j/9v/3//j/
+f/6//r/+v/6//r//P/8//z//P/6//v//f////3/+v/6//v//f/9////AgAAAAEAAQD/
/wEAAQABAAQAAQD+//3//P/+////AAAEAAcABgAGAAcABQAFAAUAAwADAAMAAwABAP7/
+v/5//f/9//3//j/+P/6//r/+v/5//T/9P/3//f/9f/z//b/8//1//X/9P/0//P/8v/w
/+//9P/0//P/9//1//X/9P/x/+3/8P/y//L/8f/z//X/9//z//H/8f/v/+7/8f/r/+L/
5f/m/+D/3//i/+X/7//9/wUADwAkAD0ATQBVAF8AZQBjAFwATAAzAB4ABgDt/+L/5P/g
/9r/3v/n/+X/3//h/+f/6v/r/+f/6f/v/+z/7P/y/+7/7v/t/+z/6//s/+3/7v/t//H/
8v/y//H/8f/x/+7/7v/s//D/8f/s/+z/7f/u/+//7//u/+3/7v/w/+7/7v/x/+//7f/t
/+z/7v/w//D/8P/u//D/7f/t/+//7//v//D/8v/z//P/8//0//T/8v/w//T/+f/6//r/
9//2//b/9f/0//T/9v/5//z//P/9/wAAAAABAP7/+v/6/////////////////wMABwAI
AAgACAALAAwACwAPABIAEgASABMAEwATABQAFgAVABMADwATABoAGwAcACAAHwAdABsA
GQAZABkAHAAcABoAFwAXABcAFQATABEADgAMAAgACAAJAAsACQAHAAUAAwD///z/+//9
//3//f////7/AAD8//r/9//4//j/9//1//f/9P/0//X/9v/3//j/9v/2//X/9f/1//X/
9P/0//X/9f/0//H/8//1//f/+f/1//b/9f/0//P/9f/x/+//8v/0//j/9v/0//X/9f/z
//X/9f/3//f/9//1//X/9P/0//T/9P/0//f/+P/4//j/9//0//P/8//3//j/+f/6//j/
+P/3//f/9f/3//f/9v/2//n/9f/1//X/9f/3//X/9//3//f/9f/3//T/8v/1//r/+f/2
//n/+f/3//X/8//1//X/9v/3//X/9f/4//j/8v/w//P/8//9//v/8P/s/+7/8v/0//b/
+P/2//f/+f/7//v/+P/4//n/+P/3//j/+v/8//3//f/7//3//f/9/wAA/v/8//z//P/8
//3//v8CAAIAAAD//////f/9//3/+/8AAAEAAgABAAAA/P/7//n/9//1//T/8v/0//T/
9P/z//P/9P/4//n/+P/1//f/8//x//H/8P/w//H/8v/y//P/9f/y/+7/7//x//P/9P/z
//H/9P/2//b/8//z//P/8//r/+v/8f/3//j/9f/t/+L/5//s/+L/3f/k/+f/5//t//n/
CwAcAC8AQwBPAFkAZQBnAFwAUgBDAC4AGgAFAPj/7v/i/+D/6P/p/+P/3//l/+v/7v/t
/+//7f/r/+b/6v/w//D/8v/x//D/7//x//H/8f/v//D/8P/v/+3/7//v/+z/7P/t//L/
9P/w/+//7//v/+//8v/y//L/9P/z//D/7//x//L/8f/y//L/8P/y//L/8v/y//T/8f/x
//L/8//0//b/9v/3//f/9//4//j/9v/0//X/+f/5//j/+f/6//z//f/7//r/+//9//v/
+v/6//z//v8BAAAA/v8AAAUABQAFAAQAAwACAAUADAAOAA8AEAAPAA4ACwANABIAEgAS
ABMAFwAXABgAGgAaABkAFgAbAB4AHQAcAB4AIAAfAB4AHQAfAB8AIgAiAB0AGQAYABcA
GAAXABYAFAAQAAwADAANAA4ADQAMAAsADAAJAAcABwAEAAEA/v/9////AgD///7//P/+
///////+////+//6//z//P/8//z/+v/6//n/+f/5//n/+P/4//z//f/9//v/+P/3//b/
9f/z//b/9//4//v//f/5//f/9//4//v/+P/4//n/+f/3//n/+f/7//v/+//5//n/+P/4
//j/+P/4//v//P/8//z/+v/4//j/+f/4//j/+P/4//v//P/8//3/+v/7//r/+P/6//3/
+f/5//v/+//9//v/+//7//v/+f/9//r/+P/7/wEA///7//3//v/9//z/+//8//v/+//7
//r/+f/7//r/+P/2//n/+f/6//v//f/+//v//P/7//n/+P/3//n/+//1//f/+v/8//j/
+P/4//j/+P/4//n/+//9//3/+v/6//v/+//7//3/AAD//////v/7//3//f/9/wAAAAD+
//7//v/+////AAAEAAgABgAFAAUABQAFAAUAAwADAAMAAwABAAIA/v/9//v/+v/5//n/
+P/4//j/+P/3//H/8P/y//H/8//z//j/9//1//X/9P/0//T/9P/z//P/9P/y/+//8f/z
//X/9v/1//P/9v/4//j/9f/1//X/9f/z//P/8//z//L/8f/p/+b/5f/i/9z/4//u/+//
8f/9/w0AHwAuADMAPwBZAG0AcQBnAF4AVABDADYAJgARAAIA+P/2//b/8P/v//H/7//p
/+//+v/1/+n/7f/1//b/8v/q/+z/8f/x//H/8f/x//H/8f/v//H/8v/y//H/8//z//D/
8P/x//b/+P/0//P/8//z//P/8v/y//L/9P/0//L/8v/1//f/9f/1//T/8//0//P/8v/0
//b/8//z//P/8//z//T/9v/3//f/9//4//j/9v/0//X/+f/5//j/9//2//b/9f/1//b/
+f/9//z/+v/5//r//P////7//P/8/wEAAQABAP///////wMACgAMAA0ADgAPAA4ACwAN
ABAAEAAQABEAEgARABEAEgAUABUAFAAbAB4AHQAcAB4AHgAdABwAGwAbABsAHgAeABsA
GQAaABsAGAAXABYAFAAUABAAEAARABEADwANAAsACwAJAAgACQAGAAMAAAD//wIABgAE
AAQAAQACAAIAAQADAAUAAgACAP///v/9//z//v8AAAEAAwADAAMAAgACAAMAAwACAP//
AAABAAIAAwAAAAIAAgACAAEAAQD7//f//P/+/wIAAAAAAAEAAQD///7//f/+//3/AAD/
/wAAAAAAAAAAAAAAAAAAAAD///7//f/6//n/+f/7//z//f/+//3//P/6//n/+//9//3/
/P/8////+//7//v/+//9//v//f/9//3/+//+//r/9//5//3/+//3//n//P/9//7////8
//v/+//7//v/+//+//7/+P/2//n/+f/3//f/+P/4//n//P/9//3/+//7//7/AQD7//n/
/v/+//z//P/8//z/+v/7//3////9//r/+v/7//z//f8AAAQAAQABAAAA/f/+////AAAE
AAYABAAEAAQAAwADAAMABgAKAAgABwAHAAUABQAFAAMABwAHAAcABQACAP7//f/7//r/
+f/5//j/+v/6//r/+f/1//T/9v/1//f/9f/4//X/8//z//L/8v/0//T/8//z//T/8v/v
//H/9P/1//X/8//w//L/8//y//D/8f/y//P/8f/x//X/8//m/+H/7//u/93/1v/Y/9//
5v/n/+3/+f8FABcAKAA7AE8AXQBrAHEAaQBoAFwANQAcABIA///w/+z/5v/k/+j/5//p
/+X/4//p/+7/6//r/+v/6f/u//T/8P/s/+3/7f/t/+3/7f/t/+3/6//v//D/8P/v/+7/
7f/p/+j/5//s/+7/6v/s/+3/7v/v/+7/7v/u//D/8P/u/+7/8f/w/+3/7P/q/+v/7v/v
//D/7v/w/+3/7f/u/+//8P/y//D/8f/x//H/9P/0//L/8P/w//P/8v/w//P/9P/2//f/
9f/0//X/9//3//b/9v/4//n/+//5//b/9v/7//v/+//9//3//f8BAAMABAAEAAQACAAI
AAYACQANAA4ADwARABEADwAOAA4AEgATABIAGQAZABcAFQAWABgAFwAWABUAFwAXABoA
GgAUABEAEQARABAADwAOAAwADAAIAAgACQAGAAMAAAD9//7//f/9/////P/5//b/9f/4
//z/+v/6//X/9v/2//X/9f/3//T/9P/0//T/9P/0//T/9P/z//P/8//z//L/8v/1//f/
+P/3//P/8f/v/+3/7P/w//L/9P/y//P/7v/r/+3/7v/x/+7/7v/v/+//7f/u/+//8v/z
//T/8//0//T/8f/w/+//7v/w//L/8//0//L/8P/w//H/8P/w//D/8P/y//L/8f/x//H/
8//z//L/8v/1//H/8f/v/+//8f/v/+3/7f/t/+v/8f/w//D/9f/4//X/8P/x//P/8//z
//P/8v/x//H/8f/w/+//8f/w/+7/7P/v/+//7//v//D/8P/m/+r/7v/w//L/9P/x//H/
8v/z//X/8v/y//P/8P/v//D/8v/1//f/+P/3//f/9//3//r/+f/2//X/9P/y//P/9P/4
//3//P/8//3/+//5//f/8//3//f/9//1//T/8P/v/+3/7v/t/+3/7P/u/+7/7v/t/+n/
6P/q/+n/6f/n/+r/5//q/+v/6//s/+v/6v/o/+f/6//q/+j/6//q/+n/5//j/+T/6P/r
/+z/5//n/+f/5//v//H/6//l/+b/6f/j/9r/1f/U/9j/2f/c/+P/6//1/wEACwAaADMA
SQBRAFMAUQBNAEYANgAhAAwA+P/n/+L/4v/Y/87/1P/f/9//3//h/+P/4v/h/+P/3//f
/+b/7P/o/+T/6f/p/+n/6f/p/+n/6f/n/+n/6v/q/+n/6f/p/+b/5v/l/+r/7P/o/+n/
6//t/+//7//u/+3/7v/t/+r/6f/r/+7/7f/u/+7/6//s/+v/6v/r/+7/7P/t/+3/7f/t
/+7/7//x//L/8//y//L/8P/u//H/9f/1//T/8f/w//D/7//w//L/9v/7//v/+v/6//z/
+v/7//j/9P/4////AQADAAEA///9////BgAIAAkACgALAAoABwAJAA8AEAARABMAFAAT
ABMAFAAWABUAEgAXABkAGQAZABwAHAAbABoAGQAXABcAGgAaABYAEwATABMAEgARABAA
DgAOAAwADgARAA8ACwAHAAMAAwABAAAAAQD///3/+//7//z//v/6//j/+P/6//v/+//5
//v/+P/4//j/+P/4//j/9v/2//X/9f/3//f/9v/2//f/9//2//P/9P/1//b/9//1//j/
+f/6//n/+f/z/+//8//0//f/9P/1//f/+P/3//f/9//5//n/+//5//n/+P/2//b/9v/2
//X/9v/2//b/9//2//f/+f/7//z//f/+//r/+P/1//P/9v/5//r/+v/5//v/9v/1//b/
9//6//n/9//3//f/9f/7//j/9v/5//v/+f/1//f/+f/5//n/+f/6//n/+f/5//j/9//5
//j/9v/0//f/9//3//f/+P/4//r/+v/6//n/+P/5//r/+//8//v/+//8//3//f/6//r/
+//6//n/+v/8//3///8AAP///v/9//z//v////7///8AAP///////wIABAACAAEAAQAD
AAUABwAHAAYAAwAAAPv//f/6//r/+f/4//f/9//2//j/+P/4//f/9v/2//n/+f/4//X/
9//z//P/8//y//L/9P/0//P/8//0//L/7//x//T/9f/1//P/8P/y//P/8v/w//H/8v/z
//P/8f/z//v/+v/r/+H/6P/t/+T/3P/j/+r/6//z/wMADwAXADIATQBfAG0AbQBjAF0A
YABSADsAJgAMAPX/8v/2/+7/7v/w/+3/6//v/+//7f/s//X/+//x/+f/6v/y//D/7P/v
/+//7//v//D/8f/y//H/8f/y//L/8f/y//P/8f/y/+//8v/y/+z/7//x//P/9f/0//T/
9P/2//X/8v/x//P/8//x//H/8P/y//T/9P/0//T/9v/z//P/9f/1//X/9v/0//X/9f/1
//T/9P/y//D/9v/7//z//P/7//r/+v/5//j/+P/6//3////+//7/AAD//wEA///8/wAA
BQAFAAUABQAFAAUACQANAA4ADgAOAA4ADgAMAA8AFAAUABQAFQAZABkAGgAcABsAGQAV
ABkAHgAfACAAJAAjACEAHwAdAB4AHwAjACQAIAAdAB0AHQAaABkAGAAWABIADgAOAA8A
EQAPAA0ACwAIAAUAAwADAAcABwAHAAkABwAIAAMAAAD9//7//v/9/wAAAwABAAIAAgAC
AAIAAgABAAAA/v/9//7//////wAAAgADAAMAAQD///////////n/+v/5//j//P8BAAAA
AQAAAAAAAgD+//7///////3/+//7//3//f8AAP//AAAAAP3//P/7//r//f/+//7//v/9
//r/+f/5//3//v///wAA///+//z/+//+/wEAAgACAAEAAwD+//3//////wEA///+//3/
/P/5/////P/6//3/AQD///v//f/+//3//P/7//z/+//7//v//f/9/wAAAAD6//j/+//7
//7///8BAAIA/v8AAAAA//8FAP7///8AAAEAAgD+//3//f/9//7//P/9/////////wEA
BAAEAAUABQADAAEAAQABAAQABgAEAAQABAACAAMABAAIAAwACgAJAAkACwALAAsACQAJ
AAkACQAHAAgABgAHAAcABAABAP///P/7//r/+f/3//b/+P/9/////v/7//3/+f/7//v/
+v/6//j/+P/3//f/+P/2//P/9f/3//n/+v/5//n//P/+//7/+f/5//n/+f/1//H/7//1
//b/8f/z//j/7//e/9z/5//w//P/+f8FABEAHQAwAEkAWQBhAHMAewBtAGQAWABDADQA
JgAbAA4AAgD8//z//P/5//X/9f/7//v/9v/z//n/9//z//b/+v/8//r/+v/5//j/9//2
//X/9P/x//P/9P/0//P/9v/3//X/9v/1//r//P/4//b/9f/0//P/9f/2//f/+v/8//r/
+v/9//v/+f/5//j/9v/4//j/+P/4//r/9//3//j/+f/6//z//P/9//3//f/8//z/+v/4
//3/AQABAAAA///+//7//f/+//7/AAADAAQABAAFAAgABwAHAAMA/v8BAAcACAAJAAsA
CwALAA8AEgASABEAEAAUABQAEgAVABgAGAAYABkAHAAdAB8AIgAgAB8AHAAhACUAJQAl
ACgAJgAlACQAIwAkACUAKQAqACIAHQAbABkAHQAfACEAIgAdABgAFwAXABQAEQAOAAsA
CwAJAAgACQAKAAkACAAJAAoADAAIAAYABQAIAAoACwAJAAkABAACAAQABAAEAAQABAAE
AAMAAwAAAP///f/8/wEABQAIAAkABwAFAAMAAQD8//7//v/+/wEABQADAAMAAgACAAQA
AAABAAMABAADAAIAAQACAAEA///9//3//P/+//7//v/+//3//v/+//7/AAD+//7///8C
AAIAAgACAAEAAAD+//3///8BAAEAAAD9////+v/5//z//f8AAP///////////f////z/
+v/9/wAA/f/4//n//v///wAAAQD+//3//f/9//////8CAAIA/P/6//3//f/x//X/CAAG
AAQAAgAAAP7//f/9//7///8BAP7//v////3//f///wIAAwAFAAYABQACAAEAAAACAAIA
AAAAAAAAAQADAAUACgAKAAgABwAHAAkACQAJAAcACAAHAAYAAwABAPz/+v/3//n/+f/6
//r/+f/4//f/9f/0//T/9//3//f/9f/4//X/8v/x/+//7v/v//D/8P/x//b/9P/x//P/
9P/1//X/8//x//T/9v/2//H/8f/x//H/7//x//P/8//y/+v/5f/k/+P/3P/e/+P/4P/h
/+n/8/8HAB0AJAAvAEcAXQBvAHEAYQBUAEQAJwAMAPj/7f/m/97/2P/a/+L/5//j/+H/
5//n/+T/5f/n/+v/8f/2//L/6P/m/+r/6//s/+3/7f/t/+3/6//r/+z/7P/r/+v/6//o
/+j/6f/u//D/7P/r/+v/6//r/+7/7v/u//D/7v/s/+z/7//v/+3/7f/s/+v/7P/r/+r/
6//u/+z/7f/v/+//7//w/+7/7//v/+//8v/y//D/7v/v//P/8//y//D/8P/x//H/8v/y
//T/9//2//T/8//0//f/+//7//r/+f/9//z/+//+////AAAFAAUABAACAAAABAAGAAYA
CwAMAAwADAANABEAEQASABQAEwARAA0AEQAVABUAFQAYABgAFwAWABUAFAATABUAFAAR
AA8AEAARAA8ADQALAAgABwAEAAUABwAFAAMAAQD///7/+//5//n/+f/3//X/9f/0//b/
8v/w//D/8v/z//P/8f/z//D/8P/y//L/8v/y//D/8P/v/+//7f/t/+z/7P/v//H/8v/x
/+//7//v/+//7f/w//H/8v/0//f/9P/z//L/8v/0//D/7v/v/+//7f/t/+3/7//v//D/
7//w//D/8P/w//D/8P/v/+7/7P/q/+3/7v/x//X/9P/0//T/9P/x//D/7v/t/+//8//1
//b/8//1//D/7//x//H/8//x//L/8//0//P/9v/y/+//8f/z//H/7f/v/+//7//v/+//
8P/v/+//7//z//H/8P/w//D/8P/w//D/8f/z//X/8v/u/+3/7f/w//H/9P/4//r/+//7
//n/9//3//f/+v/4//b/9v/2//b/9//4//z//f/6//j/9//4//n/+v/5//z//f/+//3/
+v/2//X/8//0//P/8//y/+//7v/t/+v/6v/q/+3/7f/u/+3/8f/v/+7/7f/r/+r/7P/s
/+v/6//u/+z/6f/r/+z/7f/t/+v/5//q/+z/7P/p/+n/6f/p/+//6//r/+v/6P/n/+X/
3v/f/9z/1v/b/97/2f/b/+n/+f8HABQAHwAtAEMAUwBZAFMATABOAEEAJgAYAAUA6v/e
/9z/2P/Y/9//2//d/+P/3//e/+v/7f/n/+H/3P/i/+7/7P/t/+v/6f/n/+f/5//n/+X/
5//o/+j/5//n/+f/5P/k/+b/7P/v/+z/6v/p/+j/5//p/+r/6//u/+v/6P/n/+n/6v/p
/+r/6v/s/+7/7v/u/+z/7v/r/+v/6f/p/+n/6v/o/+n/6f/p/+z/7v/u/+7/7v/x//D/
7v/u/+7/7//v/+7/7v/w//P/8//y//L/9P/3//n/9//0//j//f/9//3//P/7//r//f8D
AAQABAAEAAgACAAGAAkACgAKAAoACwALAAsADAAOAA4ADQAKAA8AFAAVABYAGgAcABsA
GgAZABcAFwAaABoAFQARABAADwAQABEAEgASAA8ACgAJAAkABwAFAAMAAQABAP///v//
//7/+//4//f/9v/4//T/8v/z//b/+P/5//f/+f/2//b/9P/0//T/9P/0//T/8//z//X/
9f/0//T/9P/1//X/8//1//X/9f/1//X/+P/5//r/+P/5//T/8f/1//b/+f/2//b/9//3
//X/9//3//n/+f/4//X/9P/y//D/8P/w//D/9P/4//v//v/8//j/9v/1//T/9P/0//T/
9//4//j/+f/4//n/+P/2//b/+f/1//X/9v/3//r/+f/3//f/9//1//n/9v/0//f/+//5
//X/9//4//f/9v/1//b/9//5//v/+P/3//n/+P/1//T/+P/5//n/+//+//7//v/+//7/
+//7//z//f/9//r/+v/7//z//f8AAAQAAgADAAMAAQD+//3//P/+/wAAAAACAAQABgAH
AAgADAAMAAgABQADAAYABwAIAAcACAAHAAYAAwAEAAAA///9//7///8BAAIAAAD+//z/
+f/3//j//P/9//z/+f/7//f/+f/5//j/+P/4//j/9//3//r/+P/1//f/+P/5//n/9//1
//j/+v/6//X/9f/1//X/9//7//3///8AAPP/6//s/+X/3v/m/+v/5v/n//X/DQAbAB0A
LABHAFsAbwB9AH8AdwBkAFAAQwA2ACAACwD+//j//P8AAPj/7f/t//f//f/5//j/+//1
/+//8//6//j/9v/2//j/9//2//X/9//3//f/9f/2//b/9f/z//b/9//1//b/9f/6//z/
+P/3//f/9//3//b/9v/2//j/+P/2//b/+f/8//v//P/8//n/+v/5//j/+f/8//r/+//7
//v/+//8//v/+//6//n/+f/4//X/8v/3//3///8AAP///v/+//3//v/+/wAAAwADAAIA
AgAEAAcACQAHAAQABQAJAAgABwAHAAcABwALAA8AEAAQABAAEwAUABMAFwAZABgAFwAX
ABkAGQAaABwAHQAdABsAIQAiACEAIAAiACMAIwAjACMAIwAjACYAJgAjACEAIgAjAB8A
HQAbABgAGAAUABQAFQAVABMAEQAPAA0ACQAGAAUABwAFAAMAAwAGAAoACAAIAAUABgAG
AAUAAgADAP///v8BAAIAAwAEAAIAAgABAAEAAwADAAIAAgACAAMAAwABAAEAAQABAAEA
AAACAAIAAgAFAAcAAwABAAEAAgAFAAIAAAABAAEA//8AAAEABAAFAAEA/f/7//j//P/+
/wAAAgABAAIAAgACAAQAAgACAAMAAgAAAP7//P/+/wAAAQADAAUABwAHAAYABQAHAAIA
AQD/////AQD//wIAAwAEAAMABQACAAAAAwAJAAcAAwAFAAUABQAFAAUAAgABAAEAAQAB
AAEABAAEAAIAAgAHAAkACAAHAAcABgAEAAYACAAIAAgACAAFAAUABgAHAAgABgAHAAkA
BwAHAAkADAAOAA8ADwANAAwACwAKAAwADQAMAA0ADgAMAA0ADgASABMAEAAOAA0AEAAR
ABIAEQAVABUAFQATABAACgAHAAMABQAFAAYABgAFAAQAAwABAP//AAAEAAUAAgD//wEA
/f/+//////8AAP7//v/9//3/AgAAAP3///8CAAMAAwABAP3/AAACAAIA/f/9//3//f/9
/wMABQABAAAA/f/7//j/9f/0//T/7//s//P///8FAA8AKQBKAFsAZQBrAHUAhQCFAHQA
ZgBXAEwAQgAxABoADgAKAAQAAAABAAUABwAFAAMABgAJAAMA+f/9/wIAAgD+//7/AwAD
AAMAAwACAAEAAAD9////AAAAAP///f/9//r/+v/+/wQABwAEAAQABQAGAAcABQAEAAMA
BAAGAAQABAAHAAYAAwACAAAAAAACAAIAAgADAAYABAAFAAQAAwACAAIABAAFAAUABQAG
AAYABAACAAIABQAEAAIABAAGAAkACwAKAAoADAAPAAwACgAJAAoADgARABAADgAPABMA
EgARABEAEQARABUAGwAcABwAHAAdABwAGQAbACAAIAAgACEAJQAlACYAKAAnACUAIQAl
ACwALQAuADIAMgAxADAALwAuAC0ALwAuACsAKQAqACsAKQAnACUAIgAgABwAHAAdAB0A
GwAZABcAFgATABEAEQAPAA0ACwALAA0AEAANAAwACgAMAA0ADQANAA8ADAAMAAoACgAK
AAoADAAMAAsACwANAA0ADAAMAA0ADQAMAAkACwALAAsACwAGAAgACAAIAAkACwAHAAUA
BwAIAAsACAAGAAcABwAFAAcABwAJAAkABwAFAAUABAAEAAQABAAEAAcACAAIAAgACAAG
AAYABwAGAAYABgAGAAYABgAFAAUAAwAFAAUABAAFAAkABgAHAAYABQAGAAMAAwADAAMA
AQAGAAQAAwAHAAoABwACAAMABgAHAAgACQAHAAUABAADAAQABQAJAAoACAAEAAAAAgAC
AAIAAgACAAMABQAHAAcABAAEAAUABQAFAAcACgAKAAsACwAJAAcABwAHAAoACgAIAAgA
CAAKAAsADAAQABEADgAMAAsACwALAAsACQALAAsACwAJAAkABgAGAAUAAQD///7//P/9
//7///////v/+v/8//v/+//5//z/+f/5//n/+P/4//n/+v/6//v//P/6//f/+f/5//n/
+P/1//P/9v/4//j/9//3//f/9//z//X/+//5//L/8//1/+7/4f/Y/9z/4f/i/+f/7//5
/wkAFQAiADsAVQBfAGcAawBhAFgAUAA3ABoABADx/+b/5P/k/97/2v/j/+//6f/j/+v/
7v/t//X/+f/z//L/9P/w//D/9f/1//X/9f/1//X/9f/z//P/9P/0//P/8//z//D/8P/v
//T/9v/y/+//7//v/+//8f/y//P/9v/2//T/9P/3//f/9f/1//T/8v/0//T/9P/2//j/
9f/1//P/8//z//T/9P/1//X/9f/4//j/9v/0//f/+//7//r//f/+/wAAAQD+//z//P/9
//3//P/8//7/AQADAAEA/v/+/wMAAwADAAUABwAJAA8AEAAQAA8ADgASABIAEAATABQA
FAAUABUAFQAVABYAGAAbABsAGQAfACEAHwAdAB4AIQAhACEAIQAeAB0AHwAeABwAGQAZ
ABkAFwAVABMAEAAOAAoACgALAAwACwAKAAkABwADAAAA//8BAAEAAQADAAEAAgD9//r/
/P/8/w==
         </WaveFormData>
      </LeadData>
      <LeadData>
         <LeadByteCountTotal>10000</LeadByteCountTotal>
         <LeadTimeOffset>0</LeadTimeOffset>
         <LeadSampleCountTotal>5000</LeadSampleCountTotal>
         <LeadAmplitudeUnitsPerBit>4.88</LeadAmplitudeUnitsPerBit>
         <LeadAmplitudeUnits>��V</LeadAmplitudeUnits>
         <LeadHighLimit>2147483647</LeadHighLimit>
         <LeadLowLimit>268435456</LeadLowLimit>
         <LeadID>II</LeadID>
         <LeadOffsetFirstSample>0</LeadOffsetFirstSample>
         <FirstSampleBaseline>0</FirstSampleBaseline>
         <LeadSampleSize>2</LeadSampleSize>
         <LeadOff>FALSE</LeadOff>
         <BaselineSway>FALSE</BaselineSway>
         <ExcessiveACNoise>FALSE</ExcessiveACNoise>
         <MuscleNoise>FALSE</MuscleNoise>
         <LeadDataCRC32>2563508314</LeadDataCRC32>
         <WaveFormData>
5P/k/+T/5P/j/+L/4f/g/9//3v/d/9z/5v/w//r/BAAdADQASwBiAFEAQgAzACQAEAD8
/+j/1P/R/9D/z//O/9P/2P/d/+L/5v/q/+7/8v/w//D/8P/w/+//7v/t/+z/6v/q/+r/
6v/t/+7/7//w/+7/7v/u/+7/7P/s/+z/7P/u/+7/7v/u//D/8P/w//D/7//u/+3/7P/s
/+z/7P/s/+3/7v/v//D/8P/w//D/8P/u/+7/7v/u//H/8v/z//T/9v/2//b/9v/0//T/
9P/0//b/9v/2//b/+f/6//v//P/9//7///8AAAIAAgACAAIAAwAEAAUABgAIAAoADAAO
AA8AEAARABIAFAAWABgAGgAcABwAHAAcABwAHAAcABwAIAAiACQAJgAmACYAJgAmACQA
JAAkACQAJwAoACkAKgApACgAJwAmACMAIgAhACAAHQAcABsAGgAXABYAFQAUABAADgAM
AAoACQAIAAcABgADAAIAAQAAAP3//P/7//r/+v/6//r/+v/4//j/+P/4//j/+P/4//j/
+P/4//j/+P/4//j/+P/4//j/+P/4//j/+P/4//j/+P/2//b/9v/2//b/9v/2//b/9v/2
//b/9v/3//j/+f/6//j/+P/4//j/+P/4//j/+P/4//j/+P/4//j/+P/4//j/+P/4//j/
+P/2//b/9v/2//b/9v/2//b/+P/4//j/+P/6//r/+v/6//n/+P/3//b/+P/4//j/+P/4
//j/+P/4//b/9v/2//b/9P/0//T/9P/0//T/9P/0//b/9v/2//b/9P/0//T/9P/1//b/
9//4//f/9v/1//T/9v/2//b/9v/5//r/+//+//////8AAAEAAQABAAIAAgACAAUABQAE
AAYABgAGAAcABgAAAP7//f/+////AAAEAAcABwAHAAUABQACAP7/+//5//n/+f/3//b/
9v/3//f/9//1//T/8v/u/+7/7f/t/+//7//v/+//7f/t/+z/7P/u/+7/7v/u/+7/7v/u
/+3/7f/r/+v/6//r/+z/6//o/+j/6//r/+v/7P/s/+3/7P/q/+b/6P/q/+j/5v/f/9//
4//f/9f/1f/T/9L/2P/f/97/5f/x////FQA0AE8AaAB/AIEAXwAuAAwA+//s/+b/6P/o
/+L/4P/k/+T/3//e/97/4v/v//T/8P/u/+//8f/x/+v/6f/p/+j/6P/p/+r/6//t/+//
7f/s/+z/6v/q/+n/5v/n/+j/6P/p/+n/6P/o/+j/6P/o/+n/6//p/+j/5v/o/+v/6//r
/+v/6v/q/+z/7P/r/+z/6//o/+n/6//s/+7/7//u/+3/7f/u/+//8P/x//X/9//4//n/
9//3//f/+P/2//f/9//3//v//P/9////AQACAAEAAQADAAMABAAFAAYABgAIAAsADQAN
AA4ADwASABQAFgAYABoAHAAeACAAIgAiACAAIgAgACAAIAAgACcAJwAnACcAJwAoACgA
JwAkACQAIgAiACEAIAAhACYAHwAZABgAFAARABAAEQAQABAADgALAAkABQAAAPz/+f/7
//r//P/9//z/+v/4//j/9f/0//L/8f/w//H/8v/z//P/8//z//L/8v/y//L/8v/y//H/
8f/x//H/8v/y//L/8//0//P/9P/y//L/8f/u/+7/7v/u/+z/7//x//T/9f/z//L/8v/y
//L/8//0//T/9P/y//L/8v/0//T/9f/2//T/9P/z//P/9f/2//b/9v/3//b/9P/z//T/
8//z//T/9v/1//T/8//z//H/8f/x//P/8//0//T/9P/0//X/9v/z//H/8P/v//L/8//y
//P/8v/x/+//7v/y//P/9f/2//T/8//z//P/8f/w/+//7v/5//r/8v/s/+7/8f/y//P/
9P/1//b/9//6//v/+//8//3//f/9//7//v/9/wEAAgACAAMABAAFAAcACQAEAAMAAwAC
AAEAAAACAAMAAwADAAEABAACAP///f/7//v/+//5//f/9v/2//X/8f/v/+7/7P/r/+z/
7P/t/+//7//v/+//7//v/+7/7v/u/+7/7v/u/+z/7P/s/+v/6f/n/+f/5//p/+z/7f/s
/+r/7f/t/+3/6//q/+r/6P/k/+b/7P/w/+z/6v/n/+H/3//f/9n/2f/b/9b/0v/V/9r/
4//t//v/DwAmAD8AXAB7AIkAdwBKAB4AAwD0/+r/4v/e/+D/4P/e/97/3//c/+L/6P/p
/+z/9P/w/+v/7//z/+//7//v/+7/7v/w//D/8P/x/+//7f/s/+z/7P/s/+v/6P/q/+z/
7f/v/+//7v/u/+7/7v/u/+//8f/w/+7/6//s/+7/7//w//H/8v/y//T/9P/y//T/9P/y
//L/8//z//T/9v/2//b/9//3//f/9//3//j/+f/5//n//P/9//7/AAD//wEAAgADAAQA
BAAEAAUABwAIAAcABwAKAAsADQAPAA0ADAANAA8AFgAXABkAGwAdAB4AHwAgAB8AIAAh
ACIAJwAoACcAKgAoACgAKAAoAC0ALQAtAC0AKwAsACwAKwArACwAKwAsACcAJAAjACYA
JQAhACIAIAAaABgAGAAWABcAFgAUABMAEQAOAAwACwAKAAYABQADAAIAAAD+//7/AAAA
AP/////7//v/+//7//3//f/9//z/+//6//n/+P/5//n/+v/7//n/+v/6//r//P/8//r/
+v/6//r/+f/2//v//P/9//z/+v/7//3//f/9//z//P/8//z//f/+//7/AAD+//7//v/+
//7///8AAAAAAAD//////f/+//7//v/+//7//f/9//7//f/9//7///////////8BAP//
//////3//f/+//7////+//7//v/+//3//f/9///////9//3//f/9//z//P/9//3//v/+
//z/+//7//v/+v/6//r/+v/8//7///8AAP7//////////P/8//3////9//3/+//+//7/
/v/+//7//v8AAAIABAAIAAoACQAJAAkACQAJAAoACgAJAA0ADgAOAA4ADgAOAA8AEQAM
AAsACwAKAAkACAAKAAwADQAOAA0ADQAKAAYAAwACAAEAAAD9//7//v/////////9//z/
+v/4//j/9//3//T/8//y//H/9f/3//j/+v/5//j/9//2//b/9v/2//X/8//x//H/8f/z
//b/9//2//T/9//3//f/9//2//b/9P/w//L/9v/4//T/8v/x/+v/6f/n/+P/4//p/+j/
5P/n//D/+f8FAA8AHwBEAG8AiACFAG8AQwAKAOz/5f/e/9j/1v/W/9b/3P/i/+j/6//w
//j/AAD9//j/+v/+//3/+f/1//f/+v/7//v//P/7//r/+f/5//n/9//2//b/+P/4//f/
9P/4//r/+//9//v/+v/6//r/+P/4//n/+//7//r/+P/6//v/+//7//v/+P/4//r/+v/6
//z//P/6//r/+//7//z/AAAAAAAAAQABAAEAAQABAAMAAwACAAEAAwADAAMABAAFAAcA
CAAJAAoACgAKAAsAEQAUABUAFwAXABcAGAAZABcAFgAXABkAHgAfACEAIwAnACgAKQAq
ACgAKAAoACgAKgAqACgAKgAtAC4ALwAwADQAMwAyADEAMwA0ADQAMwA0ADQAMgAyADIA
MAAwADQALwApACgAJAAhACAAIQAgAB4AHAAZABcAFgAUABMAEwARAA4ADgANAA4ADAAK
AAoACQAIAAYABQAFAAUABQAFAAMAAwADAAIABAAEAAQABAAEAAMAAwADAAMABAAEAAQA
BAAEAAIAAgADAAQABAACAAMAAgABAP7//v///wEAAQABAAAAAAAAAAIAAwAEAAQABAAC
AAIAAgACAAIAAwAEAAYABgAFAAUAAgACAAEAAAAEAAQAAwADAAMAAQAAAAAAAgABAAAA
//8AAP//AAABAAAA//////7//v/+////AAD///3//P/7///////9//3///////7//v/+
//3//f/8//z/+//7//v//P/8//z//P/6//r/+f/4//n/+//8//3//P/8//3////5//n/
/f/+//7//v/+//7/AAACAAQACAAGAAMAAQD//wEAAwAGAAgABwALAAwADAAMAAwADAAN
AA0ACAAHAAcABQAFAAUACAALAAsACwAJAAsACAAEAAEA/////////f/8//z//f/9//v/
+f/4//b/9P/0//P/8//x//H/8f/x//P/8//y//L/8v/y//L/8v/y//L/8v/x/+//7f/t
/+3/8P/y//L/8P/s/+//7//v//H/8P/w/+7/7v/s/+7/8P/q/+b/6f/l/+H/3f/f/+H/
3f/a/9r/3//m/+//9f8DABsANgBbAHwAiQB7AFEAJAAEAPP/6P/o/+b/4P/c/+D/4P/i
/+f/6v/q/+7/8//4//j/9v/1//X/9f/1//T/8//x//D/8P/w//D/8f/x/+//7v/u/+z/
7P/r/+j/7P/u/+//8f/v/+7/7v/u/+z/7P/t/+//7//u/+z/7v/v/+//7//v/+7/7v/w
//D/8P/y//L/8P/y//P/8//0//T/9P/0//X/9//3//f/9//4//n/+f/5//v/+//7//z/
+//9//7///8CAAIAAgADAAQABgAGAAcABwAHAAgACQAMAAwADgARABUAFQAWABcAGQAa
ABsAHAAgACIAJAAmACYAJAAgACAAJAAmACgAKgAsACsAKgApACgAKAAnACUAJQAmACUA
JgAiACAAIAAkACAAGwAbABgAFgAUABQAEgAQAA4ACwAJAAgABgAFAAUAAwAAAAAA///+
//z/+v/6//j/+P/3//f/9//3//f/9//1//X/9f/0//T/9P/0//T/9v/1//X/9f/z//T/
9P/0//T/9P/y//L/8//0//T/8v/y//L/8v/w//D/8f/z//P/9f/0//T/9P/0//X/9v/2
//j/9v/2//b/9f/0//T/9P/1//b/9v/3//b/9v/1//T/+P/4//f/9//3//X/9P/0//X/
9f/1//X/9f/z//P/8//1//X/9v/2//T/8v/x//D/8f/x//L/8//0//P/8P/v//H/8f/w
//D/8f/x//L/8v/w/+//7//v/+7/7v/u/+7/8f/y//L/8v/s/+z/7v/u/+7/7v/y//T/
9v/6//r/+f/5//n/9//3//j/+P/7////AAAAAAAAAAAAAAEA///6//n/+f/7//v/+//+
/wEAAQABAP///v/6//X/8f/z//P/8//x//D/8P/x//H/7f/r/+r/6P/n/+j/6P/p/+j/
5//m/+X/5f/l/+T/5P/m/+b/5v/m/+j/6P/o/+f/5f/j/+P/4//i/+T/5P/i/+H/5f/m
/+f/5v/k/+P/4P/m/+b/4v/g/+D/4P/d/9f/0//T/9H/0f/R/9T/1v/X/9z/5f/p////
HQA0AEkAaAB/AHcATwAkAAgA8//o/+b/5P/a/9T/2v/e/9z/2//a/9r/3v/l/+j/6v/u
/+3/7f/x/+v/6v/p/+f/5v/m/+b/5v/n/+j/5//n/+j/5v/m/+X/4v/m/+j/6f/r/+v/
6v/q/+r/6P/o/+n/6//p/+j/5v/o/+v/6//r/+v/7P/s/+7/7v/t/+7/7f/q/+r/6//r
/+z/8f/y//P/9f/z//P/8//z//j/+f/5//n/9v/1//T/9P/4//v//f////7//v/+////
AQACAAEAAQAGAAcACQALAAoACgAMAA8AEQARABIAEwAXABgAGQAaAB4AIAAiACQAJQAk
ACEAIgAkACQAJAAkACkAKQApACkAKQAqACoAKQArACwAKwAsACgAJAAiACQAHgAZABkA
FgAUABQAFgAWABUAEgAOAAsACwAIAAYABQAEAAAA///9//r/+P/2//b/+P/6//v//f/6
//n/+P/3//f/9//3//b/9v/2//b/9v/4//f/9//3//b/9v/1//T/9v/2//T/9P/2//j/
+f/4//n/+P/3//T/9P/1//f/9//5//j/+P/4//b/9//4//j/+f/4//n/+v/5//j/+P/4
//b/9v/1//X/9v/4//n/+v/6//r/+f/5//f/9f/0//T/+P/5//r/+//5//f/9//3//j/
+f/7//z/+v/4//f/9v/4//f/9//3//v/+//5//n/9//3//b/9v/5//n/+v/6//n/9//2
//X/9P/0//T/9P/1//b/9v/2//j/9f/1//f/+P/7//z//f/+////AAABAAQAAwABAAAA
////////AAAAAAMABwAIAAgACgAKAAoACwAJAAQAAwADAAMAAwADAAYABgAFAAQAAQAE
AAIA///9//v/+f/3//P/9P/2//n/+//2//P/8f/u/+//8P/w//H/8f/x//H/8f/v/+//
7v/u/+7/7v/u/+7/7v/u/+7/7f/v/+3/7f/t/+z/7v/u/+z/6P/r/+v/6//s/+z/7f/s
/+j/6P/q/+z/7P/m/93/4f/p/+X/3f/b/9v/2v/g/+X/5v/r//n/EQAtAEgAZQB6AH0A
aQA5AAoA7P/d/9T/1v/a/9j/2P/c/97/4P/j/+b/5P/o//X/+v/2//L/8f/v//H/7//t
/+3/7P/s/+7/7v/u/+//7f/r/+r/6v/t/+7/7v/s/+v/7P/s/+3/7v/u/+//8P/s/+z/
7f/v/+//7v/s/+7/7//v/+//7//w//D/8v/y//D/8v/y//D/8v/z//P/9P/2//b/9v/3
//b/9f/0//P/9//5//r/+//7//v/+//8//v//f/+////AgACAAIAAwAEAAYABgAHAAsA
CwAMAA0ADgAOABAAEwAZABkAGgAbABwAHAAcABwAHwAgACEAIgAoACgAJgAoACYAJgAm
ACYALQAtAC0ALQArACwALAArACsALAArACwAKAAmACYAKgAmACEAIQAeABoAGAAYABYA
FgAUABEADwALAAgABgAFAAcABgAIAAkABgAEAAIAAgABAAAA/v/9//z//f/+/////v/9
//z/+v/6//r/+v/6//z/+//7//v/+f/6//r/+v/6//r/+P/4//b/9v/1//L/+P/6//z/
/P/7//v//P/7//3//P/8//z//P/9//7//v/+//z//P/8//z//P/9//7//v/+//3//f/7
//z//P/8//7//v/9//3//v/9//3//v8DAAMAAwADAAIA///+//3//////wAAAAD+//z/
+//6//v/+//8//3///////3//f/8//v/+f/4//v/+//8//z//v/9//3//f/7//r/+f/4
//z//v///wAA//////7//f////7/AAAAAAAAAAABAAIAAwAGAAcABwAIAAkABwAHAAgA
CAAJAA0ADgAOAA4ADgAOAA8AEQAMAAsACwAKAAkACAAKAAwADQAOAA0ADAAIAAMA////
///////9////AAACAAMA///9//z/+v/3//b/9P/z//T/9f/2//f/9f/1//T/9P/0//T/
9P/0//b/9v/2//X/9f/z//P/8//2//j/+P/2//T/9//3//f/9//2//b/9P/4//T/8v/0
//T/8P/v//H/7f/j/93/4//n/+T/5v/r//L/9/8DABcAKwBGAGsAhAB7AF0AMwD+/+D/
2f/a/9b/0P/S/9b/3P/m/+z/6//y//j/+P/5//z/+v/2//n/+//7//v/+v/5//f/9v/2
//b/9v/3//X/8//y//L/8//0//T/8v/2//j/+f/7//n/9v/0//L/8v/0//f/+//7//r/
+P/6//v/+//7//v/+v/6//z//P/8//7//v/8//7//////wAAAQAAAP//////////////
/wUABwAIAAkABgAFAAQABAAGAAkACwANABAAEAAQABEAEwAUABMAEwAXABcAGAAZABoA
GgAcAB8AIwAjACQAJQAmACYAJgAmACkAKgArACwAMgAyADAAMgAwADAAMAAwADcANwA3
ADcANQA2ADYANQA2ADYANAA0ADEALgAtADAALwAtADAAMAApACYAJQAiACIAIAAdABsA
FwAUABIAEQARAA4ADgANAA8ADgANAA4ADgAOAA0ADQAKAAkACAAHAAkACQAJAAgACgAK
AAoACgAHAAUABAADAAUABgAGAAYACAAIAAYABgAFAAYABgAEAAYABgAGAAQABgAHAAkA
CQAHAAYABgAGAAUABQAFAAQABQAEAAUABgAGAAYABwAIAAYABgAFAAUABgAIAAkACgAK
AAoACQAJAAkABwAGAAYACgALAAwADQAKAAcABgAFAAMAAwAEAAQABgAGAAcACAAHAAUA
BAADAAMAAwABAAEAAwAFAAYACAAIAAcABwAGAAYABQAFAAUAAgACAAIAAgD3//r/CgAM
AAsACgAJAAgABwAIAAkADAANAA0ADgAPAA4ADQANAAwADgATABUAFgAVABQAEwATABUA
EAAPAA8AEAARABIAFgAXABcAFwAVABQAEAALAAcABwAHAAcABQAEAAQABQAFAAMAAQAA
AP7/+v/6//n/+f/5//n/+f/5//v/+//6//r/+P/2//T/8v/2//j/+v/7//j/9f/0//P/
9v/6//z//P/4//v/+//7//r/+P/3//T/8v/0//z/+v/2//L/7//t/+f/5//r/+v/4f/g
/+b/5f/q//f///8LACEAQABnAIYAiQB7AFcAKgAMAP3/8v/u/+r/5P/i/+r/8P/u/+3/
8P/s/+z/8//0//j//v//////+f/1//b/9//3//j/+f/6//v//f/6//f/9f/0//b/9v/1
//L/9v/4//n/+//5//j/+P/4//T/9P/1//f/+f/4//b/+P/7//v/+//7//r/+v/8//z/
+//8//v/+P/6//v/+//8//z//P/8//3/AAABAAIAAwADAAMAAgABAP///////wAAAgAF
AAcACQAMAAwADAANABAAEgASABMAFwAXABgAGQAaABoAHAAfACAAHwAfAB8AJAAmACgA
KgAqACoAKgAqADEAMgAxADQAMQAwAC8ALgAzADMAMwAzADUAOAA6ADsANgA0ADAALgAt
ACwALQAyACwAJwAnACQAIgAgACAAHgAcABoAFwAVABUAEgAQAA8AEQAOAA4ADQAJAAYA
AwACAAUABgAGAAcABAADAAIAAQADAAMAAwACAAIAAgACAAIA///9//z/+//9/wAAAgAE
AAEAAAD9//z///8CAAQABAAEAAQABAACAAIAAwAFAAUABAACAAEAAAABAAMABQAGAAQA
AgACAAIAAwAEAAYACAAEAAIA///9/wEABAAGAAgACgAKAAkACQAIAAUAAwACAAcABwAH
AAcACQAHAAcABwAHAAcACAAIAAcABgAGAAYABAADAAMAAwADAAMAAQABAAIAAwADAAQA
BAADAAMAAgAEAAUAAgACAAIAAgACAAYACAAKAA4ACwAJAAgABwAKAAsADQAOABEAFQAW
ABYAFQAUABMAEwATAA4ADQANAA4ADwAQABQAEwATABMAEQATABAADAAJAAkACQAJAAcA
BQAEAAQAAwADAAEAAAD+//v/+v/4//f/+f/5//n/+f/7//v/+v/6//n/+P/3//b/+P/4
//j/9//3//X/9f/1//b/+P/4//b/8v/1//X/9f/3//b/9v/0//r/9v/y//L/8v/y/+//
6f/p/+v/5f/j/+f/5P/g/+P/6v/z//f/+/8NACoARwBgAH8AkQCJAF4AKAAHAPj/6P/e
/+D/5P/k/+L/4v/n/+r/5P/k//P//P/6//T/8f/5/wMA/f/6//n/9//2//b/9v/2//f/
9f/z//L/8v/0//T/8//w//L/9P/1//f/9//2//b/9v/z//L/8v/z//X/9P/y//T/9f/1
//X/9f/0//T/9v/2//T/9v/2//T/9P/1//X/9v/4//j/+P/5//r/+//8//3///////7/
/f/9//3//f/+////AQACAAMABgAGAAYABwAJAAoACQAJAA0ADQAOAA8AEAAQABIAFQAb
ABsAHAAdAB0AHgAfACAAHwAgACEAIgAoACgAJgAoACcAJgAlACQAKgArACwALQAvADAA
MAAvAC4ALgAsACwAKgAoACgALAAoACMAIwAgABsAGAAXABQAFgAUABEADwAOAAwACwAL
AAgABAADAAEA/v/8//r/+v/8//z/+//7//n/+f/5//n/9//3//f/9v/4//j/+P/4//b/
9f/1//X/9v/4//n/+v/4//j/9v/2//n/+v/6//j/+P/4//j/9v/0//X/9//3//j/+P/5
//r/+P/5//r/+v/4//b/9v/2//b/9v/3//j/+//8//z//f/6//r/+f/4//z//P/7//v/
/P/7//v//P/8//v/+v/5//v/+f/5//n/+//7//z//P/5//j/+P/4//j/9//3//f/+f/5
//f/9//2//X/8//y//X/9//6//z/+//5//j/9//4//j/+P/4//P/+P/8//r/+v/6//r/
/P/+/wAABAACAAEAAQABAAIAAwAFAAYABQAJAAoACgAIAAYABAADAAYAAgACAAMABgAH
AAgADAAKAAcABAD//wAA/v/7//n/+v/7//z/+//4//j/+f/5//j/9//3//b/8//y//D/
7//y//P/9P/1//T/8//x//D/8P/w//D/8P/u/+7/7v/t/+//7f/t/+3/7v/w//D/7v/s
/+//7//v/+3/7P/s/+r/7P/y//L/8P/u/+z/6f/n/+H/3//h/+H/3f/Y/9z/5//u/+//
9/8PACsATABtAIAAgQBjAC0A+v/e/9f/1P/M/8j/0P/W/9T/2P/g/+P/6v/w//T/9f/w
/+7/9P/5//X/8f/x//D/7//t/+z/7f/u/+//8f/v/+3/7P/s/+//8P/w/+7/7v/w//H/
8//y//D/7//u/+7/7v/v//H/8//y//D/8v/x//H/8f/x//D/8P/y//L/8//2//f/9v/0
//X/9f/2//b/9v/2//f/9v/1//T/8//4//v//f////z/+//6//r//P///wEAAwAEAAQA
BAAFAAYACAAIAAkACwALAAwADQAQABAAEgAVABgAFwAXABcAGgAcAB4AIAAgACAAIAAg
ACIAIgAgACIAJAAkACQAJAAnACcAJwAnACkAKgAqACkAKAAoACYAJgAmACQAJAAoACMA
HQAcABgAFQAUABUAFAASABAADQALAAkABgAEAAMAAQD+//7//f/+//7//v8AAP7//P/5
//f/9f/1//X/9f/3//f/9//2//T/9P/0//T/9v/1//X/9f/1//b/9v/2//b/9v/0//T/
8//0//T/8v/1//b/9//2//T/9f/3//f/9f/0//T/9P/1//f/+f/6//b/8v/w/+7/8v/0
//f/+v/6//r/+f/5//n/+v/6//r/+//6//j/9//5//f/9v/2//v/+//7//v/+f/3//f/
9//6//v//f/+//v/+v/6//r/+f/3//b/9f/6//v/+v/7//r/+f/3//b/9f/1//b/9v/4
//f/9//3//f/+P/5//r/+v/6//n/+P/2//r/+v/6//r/+v/+/wAAAgAGAAQAAwADAAMA
AwADAAQABAAFAAkACgAKAAgACAAIAAkABwACAAEAAQABAAEAAQAEAAMAAwADAAEA///8
//j/9f/4//n/+v/5//f/9v/2//X/9f/1//b/9v/y//L/8f/x/+//7//v/+//8f/x//D/
8P/v/+7/7f/s/+z/7P/s/+v/7P/r/+z/7f/u//D/8P/u/+r/7f/t/+3/7f/s/+z/6v/q
/+z/8P/w/+7/7P/p/+X/5f/n/+f/4//d/97/5P/j/+b/8f8BAA0AHQA2AFcAbgBtAE8A
JQD0/9L/yf/I/8b/xv/E/8T/zP/W/+L/6f/q/+z/8v/1//T/8P/y//X/8//x/+//8P/x
//H/8v/x//D/7//v//H/7//u/+7/7f/s/+r/5v/r/+7/8P/z//X/9P/0//T/8P/w//H/
8//x//D/7v/w//H/8f/x//H/8f/y//X/9v/0//b/9v/0//L/8//z//T/9v/2//b/9//4
//n/+v/7//r/+f/3//X/9//5//v//v8BAAMABAAFAAUABAADAAMACQAMAA0ADwAPAA0A
DAALAA4ADgAQABMAGAAZABsAHQAcABwAHAAcAB0AHgAfACAAJgAmACQAJgAjACIAIQAg
ACcAKQArAC0ALQAuAC4ALQArACoAJwAmACIAIAAgACQAIgAdAB0AGgAVABIAEQAOABAA
DgALAAkACQAGAAQAAwADAAAAAAD///v/+P/1//T/9v/4//n/+//7//v/+//7//j/9//2
//T/9P/0//T/9P/3//f/+P/5//b/9v/1//T/9P/0//L/8v/1//b/9v/0//b/9v/2//T/
8//z//T/8//1//T/9P/0//X/9//5//r/+P/2//b/9v/1//T/9P/0//X/9v/2//f/9//4
//j/+P/5//j/9v/1//X/8//y//L/9f/1//X/9f/4//f/+P/5//f/9f/0//L/8f/w//D/
8P/x//H/8v/z//P/8//x//H/8v/z//P/9P/z//H/8P/u//H/8f/y//P/8v/w//D/8P/w
//D/8P/y//T/9v/6//j/9//3//f/+f/5//r/+v/5//3//v/+//z//P/8//3////6//n/
+f/6//v//P8AAP///f/7//f/9v/y/+3/6f/r/+3/7//v/+7/7v/v/+//6//n/+T/4P/h
/+L/4v/j/+L/4f/g/9//4f/h/+D/4P/i/+L/4v/i/+L/4v/i/+H/4f/f/9//3//e/+D/
4P/e/9v/3f/c/9v/2//a/9r/2P/c/+D/4P/c/9j/2v/Z/8//yf/J/8n/xf/J/87/zP/J
/87/1f/b/+//CQAeADcAVgBpAGEAQwAYAPT/4f/U/8r/xv/G/8T/wv/K/9L/y//C/8b/
zv/T/9z/3v/c/9v/2f/V/9f/2f/b/9z/3v/b/9r/2f/Z/9n/1//W/9b/1//Y/9j/1v/X
/9j/2P/Z/9f/1v/W/9b/1P/U/9X/1//Z/9j/1v/Y/9f/1//X/9f/1P/U/9b/1v/Y/9r/
2v/Y/9j/2f/Z/9r/3P/c/9z/3f/b/9v/2//b/+D/4f/h/+H/4v/j/+T/5v/k/+X/5f/l
/+b/5v/m/+f/6v/s/+z/7f/u/+3/7f/t//D/8v/2//v//v/9//3//f///wAAAQACAAMA
BAAFAAYACQAIAAUABgAJAAoACwAMAA8ADQALAAkADAAOAA8ADwANAAwACQAIAAQAAgAC
AAYAAgD9//3/+v/1//L/8f/u//D/8P/v/+//6//m/+L/3//h/+D/4v/j/+H/3v/b/9r/
3v/e/w==
         </WaveFormData>
      </LeadData>
      <LeadData>
         <LeadByteCountTotal>10000</LeadByteCountTotal>
         <LeadTimeOffset>0</LeadTimeOffset>
         <LeadSampleCountTotal>5000</LeadSampleCountTotal>
         <LeadAmplitudeUnitsPerBit>4.88</LeadAmplitudeUnitsPerBit>
         <LeadAmplitudeUnits>��V</LeadAmplitudeUnits>
         <LeadHighLimit>2147483647</LeadHighLimit>
         <LeadLowLimit>268435456</LeadLowLimit>
         <LeadID>V1</LeadID>
         <LeadOffsetFirstSample>0</LeadOffsetFirstSample>
         <FirstSampleBaseline>0</FirstSampleBaseline>
         <LeadSampleSize>2</LeadSampleSize>
         <LeadOff>FALSE</LeadOff>
         <BaselineSway>FALSE</BaselineSway>
         <ExcessiveACNoise>FALSE</ExcessiveACNoise>
         <MuscleNoise>FALSE</MuscleNoise>
         <LeadDataCRC32>3023182591</LeadDataCRC32>
         <WaveFormData>
FAAUABQAFAAdACQAKwAyADwARgBQAFoAUwBOAEkARAAhAP7/2/+4/6D/iP9w/1j/Yv9q
/3L/ev+M/5z/rP+8/8b/0P/a/+T/6//w//X/+v/+/wAAAgAEAAcACAAJAAoADAAMAAwA
DAANAA4ADwAQAA4ADgAOAA4AEAAQABAAEAAQABAAEAAQABIAEgASABIAEgASABIAEgAU
ABQAFAAUABYAFgAWABYAFAAUABQAFAAVABYAFwAYABYAFgAWABYAGAAYABgAGAAZABoA
GwAcABwAHAAcABwAHAAcABwAHAAcABwAHAAcAB4AHgAeAB4AIAAgACAAIAAeAB4AHgAe
AB4AHgAeAB4AIAAgACAAIAAfAB4AHQAcABoAGgAaABoAGAAYABgAGAAVABQAEwASABAA
EAAQABAADgAOAA4ADgANAAwACwAKAAkACAAHAAYABAAEAAQABAAEAAQABAAEAAQABAAE
AAQAAgACAAIAAgAAAAAAAAAAAAIAAgACAAIAAgACAAIAAgAAAAAAAAAAAAAAAAAAAAAA
AAAAAAAAAAAAAAAAAAAAAP7//v/+//7//v/+//7//v8AAAAAAAAAAAAAAAAAAAAAAAAA
AAAAAAAAAAAAAAAAAAIAAgACAAIAAgACAAIAAgAAAAAAAAAAAAIAAgACAAIAAgACAAIA
AgACAAIAAgACAAQABAAEAAQAAgACAAIAAgACAAIAAgACAAIAAgACAAIAAgACAAIAAgAC
AAIAAgACAAIAAgACAAIAAAAAAAAAAAAAAAAAAAAAAAEAAgADAAQAAgACAAIAAgAAAAAA
AAAAAAIAAgACAAIAAgACAAIAAgACAAIAAgACAAEAAQABAAEAAwADAAIAAAD//wAA///+
//j/+v/6//n/+f/5//v/+//7//n/9//3//b/9v/0//L/8f/x//D/8f/w//H/8//z//b/
9//5//v//v///////////wAAAQABAAAAAAAAAP//AQABAAEAAQAAAAAAAAAAAAIAAgAC
AAIAAQABAAIAAgABAAAAAAD//wAAAAAAAAAAAAAAAAAAAAACAAIAAAABAAMAAwAHABMA
HgAhACQALAAzAD0ASQBPAFIAUQBJADQAIwAUAPb/0f+s/4z/fv98/4X/k/+g/6j/sf+8
/8P/xv/Q/9n/4//p/+3/7//y//P/9v/5//7/AAD///3///8BAAIAAwAEAAQABAAHAAcA
BwAHAAcABwAHAAcABwAHAAcABwAHAAcACAAJAAkACQAJAAgACAAHAAYABQAFAAYABwAJ
AAsACQAJAAkACQAJAAkACQAIAAoACwALAAsACwAKAAkACAAIAAoACgAJAAkACQAKAAoA
CgAKAAoACwALAAoACgAKAA0ADQANAAwACwAKAAkACAAKAAoACQAIAAgACAAIAAgABQAF
AAUABAAEAAQAAgACAAIAAAAAAAAA/v/9//z/+//6//n/9//3//f/9v/1//T/8f/x/+7/
7v/w/+//7v/u/+3/7f/u/+7/7//v//D/8P/w//D/8f/x//H/8v/y//L/9P/0//X/9f/0
//X/9f/1//b/9v/3//n/+P/4//j/+P/5//n/+v/7//r/+v/6//n/+v/6//v/+//5//n/
+f/5//n/+v/6//n/+//8//z/+//6//n/+P/3//j/+P/4//j/+v/6//r/+//7//v/+//7
//v/+//7//r/+P/4//n/+f/7//v//P/8//n/+f/5//n/+//8//z//P/6//r/+f/5//v/
+//7//v/+v/6//r/+v/4//j/+P/4//n/+v/7//z/+//7//v/+//5//n/+f/5//v/+//7
//v/+f/5//n/+f/5//r/+v/6//r/+v/6//n/+f/6//r/+v/6//z/+v/2//r/+v/6//r/
+v/8//z//P/8//v/+//7//v//f/9//z/+v/6//r/+P/2//D/8v/y//H/8f/x//P/8//z
//H/7//v/+7/7v/s/+r/6v/r/+v/7f/s/+3/7//v//L/8//1//f/9v/3//f/9//3//j/
+f/5//z//P/8//v/+//7//v/+//+//7//v/+//z//P/8//z/+//7//z//P/8//z//f/9
//z//P/8//z/+v/6//r/+v/4//z/AAD///v///8HAA0AEgAXAB4AJAArADMAQQBJAEwA
TwBJADoAKwAWAPz/2/+2/5L/eP9w/3f/g/+Q/5z/o/+u/7f/vP/C/83/2f/d/+P/6f/o
/+v/8v/1//b/+v/9//3//v////////8CAAIAAgAFAAMAAwADAAMABQAFAAUABQAFAAUA
BQAFAAMABAAFAAUABQAFAAQABAAGAAYABgAHAAcABwAIAAkACQAJAAkACQAJAAkACQAI
AAgACQAJAAkACgAKAAoACgAKAAwADAALAAkACQAKAAoACgAKAAoACwALAAoACgAKAA0A
DQANAAwACgAKAAoACgAMAAwACwAKAAgACAAIAAgACQAJAAkACAAIAAgABgAGAAQAAgAC
AAIAAAD///7//f/8//v/+f/5//n/+P/3//b/9//3//T/9P/y//H/8P/w/+3/7f/u/+7/
7v/v//H/8v/w//D/8f/x//H/8v/y//L/8v/y//P/8//0//X/9f/1//X/9P/0//X/+P/4
//j/+P/2//X/9f/1//j/+P/4//f/9P/0//X/9f/3//f/9//3//X/9v/2//X/9//4//j/
9//1//X/9f/1//f/+P/5//r/+P/4//j/+f/5//n/+f/5//f/9//3//b/9//4//r/+//5
//n/+v/6//f/9//3//f/+f/6//r/+v/6//r/+f/5//n/+f/5//n/+v/6//r/+v/6//r/
+v/6//j/+P/4//j/9//3//f/9//3//f/9//3//f/9//3//f/9//3//f/9//3//j/+P/4
//j/+P/4//f/9//4//j/+P/4//j/+P/4//r/+v/7//v/+P/4//j/+P/7//n/9//5//r/
+P/4//j/+P/5//r/+//8//3//f/9//3/+//7//r/+P/4//j/9v/0//D/8v/y//H/7//v
//H/8f/x/+//7f/t/+z/7P/q/+j/6P/p/+n/6//s/+3/7//v//D/8f/z//X/9v/3//f/
9//5//r/+//7//r/+v/6//n/+v/7//z//f/9//z/+//6//z//P/8//z/+//7//z//P/+
//7///////7//v/+//7//P/8//z//P/+//z//P/9////BQALABMAFgAfACQALAA7AEkA
UQBVAFYAUQBJADIADwDo/8T/l/9o/1T/VP9U/1X/Y/92/4T/j/+g/7P/xP/M/9H/1//f
/+P/6//w//P/9v/5//r//P/9////AgADAAMAAwAEAAQABAAHAAUABQAFAAUABQAFAAUA
BQAHAAcABwAHAAcACAAJAAkACQAJAAgACAAIAAgACAAJAAkACQAKAAsACwALAAsACwAN
AA0ADQAMAAwADQANAA0ADgAOAA4ADgAOABAAEAAPAA8ADwAQABAAEgASABIAEwARABAA
EAAQABMAEwATABIAEwAUABUAFgAWABYAFQAUABIAEgASABIAEgATABQAFAAWABYAFAAU
ABAADgAOAA4AEAAPAA4ADQANAA0ADAANAA0ADAALAAoABwAHAAQABAACAAEAAAAAAAEA
AQACAAIA/v/9//3//P/8//z//f/9//v//P/8//z//P/8//3//f/9//3//P/7//3//P/8
//3//f/8//v/+v/8//v/+//7//z//P/8//v/+v/6//v/+//7//v/+//7//3//v/+//3/
/f/+//7//f/9//3//f/9//z//P/8//z//P/8//z//f/9//3//f/9//3//f/9//z//v/+
////////////AAAAAP////////////8AAAAAAAAAAAAA//////3//f/9//3/AAAAAAAA
AAAAAAAAAAAAAP7//v/+//7/////////////////////////////////////////////
/wAAAAAAAP7//v/+//3//f/+//7//v/+//7//v/+//z//P/9//3//P/8//z//P/9//3/
//8AAP7//v/+//7/AAAAAAAAAAD//////////wEAAQAAAP7//v/+//z/+v/0//b/9v/1
//X/9f/3//f/9//1//P/8//y//L/8P/u/+7/7//v//H/8P/x//P/8//0//X/9//5//r/
+//7//v/+//8//3//f/+//7//v/9//3//f/9//3//v/+//7//v/+//7//v/+//3//f/+
//7//v/+///////+//7//v/+//7//v/+//7//v/8//7/AQADAAUABwALABQAGwAkACwA
MwA/AEkATwBWAFMASQA6ACUACgDq/8P/lv9u/2D/av9z/3P/gv+U/53/ov+v/7r/xv/R
/93/4//j/+f/7P/x//T/9f/4//z///////7/////////AAAAAAAAAwABAAEAAQABAAMA
AwADAAMAAwADAAMAAwAFAAYABwAHAAcABwAGAAYABAAEAAQABQAHAAcACAAJAAgABwAG
AAUABQAFAAUABAAGAAcABwAHAAgACAAIAAgABgAIAAgABwAFAAUABgAGAAgACAAIAAkA
CQAIAAgACAAHAAcABwAGAAgACAAIAAgACAAIAAcABgAGAAYABgAGAAUABQAFAAQAAgAC
AAAAAAD+//z//P/8//7//f/8//v/+v/5//f/9//3//b/9f/0//P/8//w//D/8v/x//D/
8P/v/+//8P/w/+3/7f/u/+7/7v/u/+//7//x//L/8v/y//L/8v/z//P/8v/z//P/8//1
//T/9P/1//T/9P/0//T/9v/1//X/9f/0//T/9P/z//L/8v/z//P/9f/1//X/9f/z//T/
9P/z//T/9v/3//f/9//3//f/9//2//b/9v/2//b/9v/2//f/9//3//f/9//3//f/9//2
//b/9v/3//f/9//3//j/+P/1//X/9f/1//X/9v/2//b/9v/2//X/9f/3//f/9//3//b/
9v/2//b/9v/2//b/9v/4//j/+P/4//f/9//3//f/9//3//f/9//1//X/9f/1//f/9//3
//f/+f/6//r/+v/6//r/+v/5//f/+P/4//j/+P/4//j/+P/4//j/9v/2//b/9v/5//r/
+//8//r/+f/4//f/+f/5//j/9v/0//T/8v/w/+7/8P/w/+//7f/t/+//7//x/+//7f/t
/+z/7P/q/+j/5//n/+b/5//q/+v/7f/t//D/8f/z//X/9v/3//f/9//1//b/9//3//r/
+v/6//n/9//3//f/9//4//j/+P/4//j/+P/4//j/9//3//j/+P/2//b/9//3//j/+P/4
//j/+P/4//j/+P/6//r/+P/5//v/AQAHAA8AGAAdACAAJgAxADsAQQBDAEgARQAzACQA
FwAAAOL/v/+e/4T/eP9+/4v/l/+i/6z/s/+4/8H/xv/K/9P/3f/j/+f/6//s/+3/8P/1
//T/9P/9/wEAAQABAAAA///+//7//v8BAAEAAQABAAEA//////////8AAAEAAgADAAEA
AgADAAMAAwADAAIAAgACAAIAAgADAAEAAQACAAMAAwADAAMAAwAFAAUABQAEAAQABQAF
AAUABgAGAAYABgAEAAYABgAFAAUABQAGAAYABgAGAAYABwAJAAgACAAIAAgABwAGAAQA
BQAGAAcACAAIAAgABwAGAAQABAAEAAQAAwADAAMAAgAAAAAA/v/+//7//P/8//z/+v/5
//j/9//4//f/9f/1//T/8v/w/+7/7//v/+z/7P/u/+3/7P/s/+n/6f/q/+r/6f/p/+r/
6v/r/+z/7v/v/+//8P/w//D/8P/w//H/8f/y//P/8//z//P/8v/y//P/9v/2//b/9v/2
//X/9f/1//b/9v/2//X/9v/2//f/9//3//f/9//3//X/9v/2//X/9//4//j/9//5//n/
+f/5//n/+P/3//b/+P/4//j/+f/5//n/+f/5//j/9//2//T/9v/2//f/9//3//f/+P/4
//f/9//3//f/9//4//j/+P/4//j/9//3//X/9f/1//X/+P/4//j/+P/4//j/+P/4//r/
+v/6//r/+f/5//n/+f/3//f/9//3//n/+f/5//n/9//3//f/9//5//r/+v/6//r/+v/6
//n/+f/6//r/+v/6//r/+v/6//r/+P/5//n/+v/6//r/+v/6//z//P/8//z/+//7//v/
+//9//3//P/6//b/9v/0//L/8P/y//L/8f/v/+//8f/x//P/8f/v/+//7P/s/+r/6P/p
/+v/7P/v/+7/7//x//H/9P/1//f/+f/4//n/+f/5//v//P/9//3//v/+//7//f/7//v/
+//7//z//P/8//z//P/8//z//P/7//v//P/8//z//P/9//3//P/8//z//P/+//7//v/+
//z//v/8//3/AQAFAAsAFQAeACMAKgAyAD0ASwBTAFcAVgBPAEUANAAZAPj/0v+l/3z/
ZP9i/2b/af91/4b/lP+f/6z/uf/G/9D/2f/f/+P/5f/p//T/+f/6//3//v/+/wEAAwAC
AAMAAwADAAQABAAEAAcABwAHAAcABwAHAAcABwAHAAcABwAHAAcACQAKAAsACwALAAsA
CgAKAAoACgAKAAsACwALAAwADQANAA0ADQANAAsACwALAAoADAANAA0ADQAOAA4ADgAO
AAwADgAOAA0ADwAPABAAEAAQABAAEAARABMAEgASABIAEwATABMAEgAUABQAFAAUABQA
FAATABIAEAAQABAAEAARABEAEQAQABAAEAAOAA4ADAAKAAoACgAMAAsACgAJAAgABwAF
AAUAAwACAAEAAAD//////P/8//7//f/8//z/+//7//z//P/7//v//P/8//r/+v/7//v/
+//8//z//P/6//r/+//7//7//////////f/8//z//f/+//7//v/+//7//f/9//3//P/8
//z/+//8//z//f/9//v/+//7//v/+//8//z/+//9//7//v/9//3//f/9//3//v/+//7/
/v/8//z//P/9////////////AQABAAEAAAD///7//v/9//////8AAAAA///////////9
//7//v/+/wAAAAD///////////////8AAAAAAAAAAAAAAAAAAAAAAAAAAAAAAAD/////
/////wEAAQABAAEAAQABAAEAAQD///////////3//v/+//7/AAAAAAAA/////wAAAAAA
AAAAAAAAAAAA/v/+///////+/wAAAAAAAAAAAAAAAAAAAAAAAAMAAwADAAMAAQABAAAA
/v/8//z/+v/4//b/+P/4//f/9f/1//f/9//3//X/8//z//T/9P/y//D/7//v/+7/7//w
//H/8//z//X/9//6//3//v/////////9//7//////wAAAAAAAP/////////////+//7/
/v/+/wAAAAAAAAAA/////wAAAAD+//7///////7//v/+//7//v/+//7//v8AAAAA/v/9
/wEABQALABMAHAAjACYAMAA9AEsAVQBdAFoAUwBLADIADwDk/7z/j/9k/1L/VP9W/1P/
Y/94/4T/kf+k/7n/yP/S/9n/3//j/+n/7//y//f/+v/7//7/AgABAAEABAAFAAUABQAG
AAYABgAJAAkACQAJAAkACQAJAAkACQAJAAkACQAJAAsADAANAA0ADQANAAwADAAOAA4A
DgAPAA0ADQAOAA8ADwAPAA8ADwAPAA8ADwAOABAAEQARABEAEAAQABAAEAAQABIAEgAR
ABMAEwAUABQAEgASABIAEwAUABQAFQAWABcAFwAXABYAFwAYABkAGgAYABgAFwAWABgA
GAAYABgAGQAZABkAGAAWABYAFAAUABMAEgATABQAFAATABIAEQAQAA8ADQANAAsACgAJ
AAgACQAJAAYABgAEAAMAAgACAP////8AAAAA/////wAAAAD///7//v/9//3//v/+//7/
/f/8//z/+//8//3//f/9//3//P/8//3//P/8//z//P/8//v/+//7//r/+v/6//n/+v/6
//v/+//5//n/+f/5//n/+v/6//n/+f/6//r/+f/5//n/+f/5//r/+v/6//r/+v/6//r/
+//7//v/+//7//v/+//7//r/+v/6//v/+//9//3//v/+//v/+//7//v/+//8//z//P/+
//7//f/9//3//f/9//3//P/8//z//P/8//z//P/8//z//P/8//z//f/9//3//f/7//v/
+//7//n/+f/5//n/+f/5//n/+f/5//r/+v/6//j/+P/4//f/9//4//j/+P/4//j//P/8
//z//P/8//z/+//6//n/+P/7//v/+//7//v/+//6//j/9v/2//T/8v/w//L/8v/x/+//
7//x//H/8f/v/+3/7f/q/+r/6P/m/+b/5//n/+n/6v/r/+3/7f/u/+//8f/z//T/9f/1
//X/8//0//X/9f/2//b/9v/1//X/9f/1//X/9v/2//b/9v/3//j/+f/6//j/9//3//b/
9v/2//f/9//2//b/9v/2//b/9v/2//b/9P/2//r/+f/3//3/BQALABAAFwAcACIAKwA5
AEEARwBIAEEANQAmAA8A9v/g/73/lv96/3D/dP9//4//nP+m/6//uP+9/8L/zP/T/9f/
3//j/+X/5v/p/+z/7//w//T/8//z//f/+f/6//v/+v/6//r//f/7//v/+//7//v/+//7
//v/+//7//v/+//5//r/+//7//3//f/8//z//P/8//z//f/7//v//P/9//3//f/9//3/
+//7//v/+v/6//v/+//7//z//P/8//z/+v/8//z/+//8//3///8AAP///v/9//3////+
//7//v/////////+//z//P/8//z//P/8//v/+v/5//j/9//2//f/9//3//b/9P/0//L/
8v/w/+7/7v/u/+z/6//q/+n/6v/p/+f/5//l/+T/4//i/+H/4f/e/97/3v/d/9z/3P/c
/93/3//g/93/3f/e/97/3//g/+L/4//h/+L/4v/i/+T/5P/l/+X/6P/p/+n/6f/p/+j/
6P/p/+r/6v/q/+r/6v/p/+n/6f/s/+z/7P/r/+r/6v/r/+v/6//r/+v/6//s/+7/7//v
/+3/7P/q/+f/6P/p/+r/6//q/+r/6v/q/+z/7P/s/+3/7f/t/+3/7f/r/+v/6//q/+j/
6P/p/+n/6v/r/+3/7v/q/+n/6P/n/+j/6v/r/+z/7P/s/+v/6//p/+n/6f/p/+z/7P/s
/+z/6v/q/+r/6v/s/+z/7P/s/+n/6f/p/+n/5//n/+f/5//p/+n/6f/p/+v/6//r/+v/
6//s/+z/7P/s/+7/7P/q/+r/6v/q/+v/7P/t/+7/7f/t/+3/7f/v/+//7v/s/+r/6v/o
/+b/4P/i/+L/4f/h/+H/4//j/+X/4//h/+H/3v/e/9z/2v/a/9v/2//d/97/3//h/+H/
4v/j/+X/5//o/+n/6f/p/+v/7P/t/+3/7P/s/+z/6//t/+3/7f/t/+z/7P/s/+z/7P/s
/+z/7P/r/+v/7P/s/+7/7v/v/+//7v/u/+7/7v/s/+z/7P/s/+7/7v/s/+//8f/z//X/
+f8CAAsAEAAUABsAJwAzADkAPgA/ADsALgAfAAwA8v/R/6z/hv9s/2T/af9z/4L/kP+X
/6D/rf+y/7b/wf/N/9P/2f/d/+L/5f/m/+X/5v/s/+//7//y//P/8//z//L/8v/y//X/
9f/1//X/9f/3//f/9//3//X/9f/1//X/9v/4//r/+//6//n/9//2//j/+P/4//n/+f/5
//r/+//5//n/+f/5//n/+f/5//j/+P/5//n/+f/8//z//P/8//r//P/8//v//f/9//7/
/v/8//z//P/9//3//P/8//z//////////v/8//z//P/8//z//P/7//r//P/8//z//P/5
//n/+f/4//j/+P/2//b/9P/y//L/8v/y//H/8P/v/+z/6//p/+n/6//q/+n/6P/n/+f/
5P/k/+T/4//i/+L/4//j/+T/5P/j/+P/5P/k/+T/5P/l/+X/5f/m/+b/5v/n/+j/6v/r
/+v/6//q/+n/6//q/+r/6//u/+7/7v/u/+7/7f/t/+3/7v/u/+7/7f/t/+7/8P/x//D/
7//u/+3/7//w//D/7//v//D/8P/v/+//7//v/+//8v/y//L/8v/w//D/8P/x//H/8f/x
//H/8f/x//H/8P/u/+7/7//v//D/8f/z//T/8//z//P/8//y//L/8f/w//H/8v/y//P/
8//z//P/8//y//L/8v/y//L/8v/y//L/9P/0//T/9P/z//P/8//z//X/9f/1//X/8//z
//P/8//z//P/8//z//X/9v/2//b/9P/0//T/8//1//b/9v/2//L/9P/2//T/9P/0//T/
9v/2//b/9v/3//f/9//3//n/+f/4//b/9P/0//L/8P/q/+z/7P/r/+3/7f/v/+//7f/r
/+n/6f/m/+b/5P/i/+P/5f/m/+n/7P/t/+//7//u/+//8f/z//T/9f/1//X/9f/2//f/
9//6//r/+v/5//f/9//3//f/+v/6//r/+v/4//j/+P/4//n/+f/6//r/+v/6//v/+//6
//r/+v/6//r/+v/6//r//P/+/wAA/f/9/wMACwARABgAHQAkAC4AOQBHAFEAVwBYAFEA
RwA0ABUA7v/C/5X/bP9a/1r/Wv9b/2v/gv+M/5X/pP+1/8L/zv/Z/93/4f/n/+v/7v/v
//L/9//8//7///8BAAEAAQAAAP//AgACAAIABQADAAMAAwADAAUABQAFAAUABQAFAAUA
BQAHAAgACQAJAAkACQAIAAgACAAIAAgACQAHAAcACAAJAAcABwAHAAcACgALAAwADAAL
AAsACgAJAAoACgAKAAoACAAKAAoACQAMAA0ADwAQAA4ADgAOAA8AEQAQABAAEAARABEA
EQAQABIAEgASABIAEAAQAA8ADgAPABAAEQASAA8ADwAPAA4AEAAQAA4ADgAOAAwADAAM
AAoACQAIAAcACAAHAAUABQAFAAQAAwACAAMAAwAAAAAA/v/9//z//P/7//v//P/8//v/
+//8//z//P/8//3//f/7//z//P/8//z//P/9//3//P/9//3//f/9//z//P/9//7//v/+
//7//v/9//3//f/+//7//v/9//7//v///////f/9//3//f/9//7//v/9//3//v/+//3/
/f/9//3//f8AAAAAAAAAAAAAAAAAAAEA//////////8AAAEAAgACAAEAAAAAAP//AAAB
AAMABAADAAMAAwADAAEAAgACAAIABAAEAAMAAwADAAMAAwADAAQABAAEAAQABAAEAAQA
BAAFAAYABwAIAAUABQAFAAUAAwADAAMAAwADAAMAAwADAAMAAwADAAMAAwAEAAQABAAG
AAYABgAFAAUABgAGAAYABAAEAAQABAAGAAQABAAEAAQABAAFAAYABwAIAAkACQAJAAkA
CQAJAAgABgACAAIAAAD+//v//v//////AQABAAMAAwACAP///P/7//r/+v/4//b/+P/5
//n/+//+////AQABAAAAAQADAAUACAAJAAkACQAHAAgACQAJAAoACgAKAAkACwALAAsA
CwAKAAoACgAKAAoACgAKAAoACgALAA0ADgAMAAwADQANAAwADAAMAAwADgAOAA4ADgAO
AA4AEAAPAA8AFQAZAB8AKAAxADgAPgBJAFkAZQBrAGoAZwBjAEwAIwD6/9D/nf9w/1r/
WP9a/1//a/9+/5L/of+w/8X/1v/i/+n/8f/z//f//f8CAAcACAAJAAwAEAARABMAFgAX
ABcAFwAWABYAFgAZABcAFwAXABcAFwAXABcAFwAZABkAGQAZABkAGgAbABsAHQAdABwA
HAAcABwAHAAdABsAGwAcAB0AHQAdAB0AHQAdAB0AHQAcAB4AHwAfAB8AHgAeAB4AHgAg
ACIAIgAhAB8AHwAgACAAIAAgACAAIQAjACIAIgAiACMAIwAjACIAJAAkACQAJAAkACQA
IwAiACIAIgAiACIAIgAjACQAJAAjACIAHwAeAB4AHAAcABwAHAAbABoAGQAYABcAFQAV
ABYAFgAWABYAEwATABAAEAAQAA8ADgAOAAsACwAMAAwACgAJAAkACAAGAAYABwAHAAcA
CAAIAAgACgAKAAsACwAJAAkACAAHAAUABAAEAAUACAAIAAgACAAJAAkACgALAAkACAAH
AAUABAAEAAUABQAHAAcABwAHAAcACAAIAAcABQAGAAYABQAGAAcACAAJAAcABgAFAAQA
BgAGAAYABwAHAAcABwAHAAkACQAJAAgACAAIAAkACQAHAAcACAAIAAkACQAJAAkACwAM
AAwADAAKAAoACQAJAAkACQAJAAkACgAKAAoACgAMAAwADAAMAAsACgAJAAgACAAJAAoA
CwALAAsACwALAAkACQAJAAkACQAJAAkACQAHAAgACAAIAAoACgAKAAkACQAKAAoACgAK
AAoACgAMAAwADAAMAAwACwAKAAkACQAJAAgABgAEAAQAAgAAAPz//v/+//3//////wEA
AQD///3/+//7//j/+P/2//T/9v/3//f/+f/8//3//////wAAAQADAAUABAAFAAUABQAH
AAgACQAJAAkACAAHAAUABwAHAAcABwAIAAgACAAIAAYABgAGAAYABwAHAAgACAAGAAYA
BwAHAAYABgAGAAYABgAGAAYABgAKAAwACgAHAAsAEQAVABcAHAAnACwAMAA9AEkATwBR
AFIAUwBHADoAKQAUAPr/2/+2/5T/hP+G/5f/qf+6/8D/x//S/9X/1P/a/+f/8f/z//n/
///+//v//v8DAAgACAAJAA0ADQANAAwACwAMAAwADAAPAA0ADQANAA0ADwAPAA8ADwAN
AA0ADQANAAsADAANAA0ADQANAAwADAAMAAwADAANAAsACwAMAA0ADQANAA0ADQAPAA8A
DwAOAA0ADQAMAAsADQAOAA8AEAAOABAAEAAPAA8ADwAQABAADgAOAA4ADwANAAwADAAM
AA0ADQANAAwADAAMAAwADAAKAAoACQAIAAgACAAIAAgABQAFAAUABAAEAAQAAgACAAAA
/v/+//7//P/7//r/+f/5//n/+P/5//b/9P/y//D/8f/x/+7/7v/u/+3/7P/s/+v/6//s
/+z/7P/t/+//8P/u/+7/7//v//L/9P/1//b/9v/2//f/9//6//v/+//7//3//P/8//3/
/v/+/w==
         </WaveFormData>
      </LeadData>
      <LeadData>
         <LeadByteCountTotal>10000</LeadByteCountTotal>
         <LeadTimeOffset>0</LeadTimeOffset>
         <LeadSampleCountTotal>5000</LeadSampleCountTotal>
         <LeadAmplitudeUnitsPerBit>4.88</LeadAmplitudeUnitsPerBit>
         <LeadAmplitudeUnits>��V</LeadAmplitudeUnits>
         <LeadHighLimit>2147483647</LeadHighLimit>
         <LeadLowLimit>268435456</LeadLowLimit>
         <LeadID>V2</LeadID>
         <LeadOffsetFirstSample>0</LeadOffsetFirstSample>
         <FirstSampleBaseline>0</FirstSampleBaseline>
         <LeadSampleSize>2</LeadSampleSize>
         <LeadOff>FALSE</LeadOff>
         <BaselineSway>FALSE</BaselineSway>
         <ExcessiveACNoise>FALSE</ExcessiveACNoise>
         <MuscleNoise>FALSE</MuscleNoise>
         <LeadDataCRC32>3653411619</LeadDataCRC32>
         <WaveFormData>
CAAIAAgACAAUAB4AKAAyAEoAYAB2AIwAlQCeAKcAsACAAFAAIADw/7r/hv9S/x7/F/8S
/w3/CP8l/0D/W/92/4r/nP+u/8D/y//U/93/5v/q/+7/8v/2//r//P/+/wAAAQACAAMA
BAAHAAgACQAKAAoACgAKAAoACgAKAAoACgAMAAwADAAMAA4ADgAOAA4AEAAQABAAEAAQ
ABAAEAAQABEAEgATABQAFgAWABYAFgAYABgAGAAYABoAGgAaABoAHAAcABwAHAAfACAA
IQAiACQAJAAkACQAJQAmACcAKAApACoAKwAsAC8AMAAxADIANAA2ADgAOgA7ADwAPQA+
AEEAQgBDAEQARgBIAEoATABMAEwATABMAE4ATgBOAE4AUABQAFAAUABPAE4ATQBMAEsA
SgBJAEgARQBEAEMAQgA+ADwAOgA4ADMAMAAtACoAJwAkACEAHgAbABgAFQASABAADgAM
AAoACAAGAAQAAgD///7//f/8//r/+v/6//r/+P/4//j/+P/2//b/9v/2//b/9v/2//b/
9P/0//T/9P/y//L/8v/y//L/8v/y//L/8P/w//D/8P/y//L/8v/y//D/8P/w//D/8P/w
//D/8P/w//D/8P/w//L/8v/y//L/8P/w//D/8P/u/+7/7v/u//D/8P/w//D/8v/y//L/
8v/y//L/8v/y//L/8v/y//L/8v/y//L/8v/y//L/8v/y//L/8v/y//L/8v/y//L/8v/y
//L/8v/y//T/9P/0//T/8//y//H/8P/w//D/8P/w//L/8v/y//L/8v/y//L/8v/w//D/
8P/w//L/8v/y//L/8v/y//L/8v/0//L/8v/z//H/8f/w//D/8//0//T/9P/z//P/8//w
//D/8P/w//D/7v/u/+7/7//x/+//7v/u/+7/7v/r/+j/5v/m/+f/6P/n/+j/6f/p/+n/
6f/q/+r/7P/u/+7/7f/t/+7/7v/u/+//7//v/+3/6//r/+v/6//r/+v/6//r/+3/7v/u
/+3/7f/t/+3/7f/r/+z/7P/r/+3/7f/u/+7/7v/u/+3/7f/u/+z/7P/s/+z/7P/y//z/
BQAIAA4AHgAxAEcAYgB5AJIApwCnAJcAhwBtAD0A9v+l/17/LP8G//H+7v75/gz/I/8+
/1T/bP+E/5n/qP+0/7z/xf/Q/9j/3P/i/+f/6v/p/+r/7f/x//L/9P/z//P/8//2//j/
9//3//n/+P/5//n/+f/7//v/+//8//3//f/8//v//P///wAAAAD//wAA///9////AAAC
AAIAAQABAAEAAQACAAMAAwADAAYABwAHAAgABwAIAAkACQAIAAoACgAKAAwADgAQABEA
EgASABMAFQATABQAFgAWABYAGAAZABsAGQAbAB0AHgAfACAAIAAgACEAIwAjACYAJgAm
ACcAJgAoACkAKQApACkAKQApACkAKAAoACgAKAAmACQAJAAkACIAIgAhACAAHQAbABoA
GAAaABgAFgAUABIAEAAOAA0ADQAKAAkACAAEAAEAAAD+//3/+v/5//b/9P/z//L/8f/z
//L/8f/w//L/8f/w//D/7v/t/+z/6//t/+7/7//v/+3/7v/u/+7/7f/t/+3/7f/t/+3/
7f/t/+3/7f/t/+3/7f/t/+3/7P/s/+3/7f/r/+3/7f/t/+3/7//v/+//8P/w//D/8P/x
//H/8f/w//D/8P/w//D/8f/x//L/8v/y//H/8f/x//H/9P/0//X/9f/z//P/8//z//X/
9f/1//X/8//0//T/9P/y//L/8v/y//P/8//0//X/9f/1//X/9f/y//L/8v/z//X/9f/1
//P/8f/y//L/8v/0//T/9P/0//L/8v/y//L/8v/y//L/8f/z//T/8v/x//T/9P/0//T/
9P/0//L/8v/z//P/8//y//L/8//0//T/9P/z//P/8//w/+7/7v/u/+7/7v/u/+7/7//v
/+3/7P/s/+7/7v/r/+j/5v/m/+f/6P/p/+r/6//r/+v/6//s/+z/7P/u/+7/7f/t/+7/
7v/u//H/8f/x/+//7//v/+//7//x//H/8f/x/+//8P/w/+//7//v/+//7//t/+7/7v/t
/+//7//w//D/7v/u/+3/7f/s/+7/8P/w/+7/8v/6/wAABQAKABAAHAAtAEEAXABzAIoA
oQCrAKMAkQB3AE8AFADH/3r/QP8W//v+8v73/gT/Gf8u/0r/ZP96/5H/ov+s/7j/x//O
/9b/3v/i/+X/6v/v/+7/8v/1//X/9v/5//n/+f/8//z/+//7//3//v/////////9//3/
/f/+/wIAAwADAAMAAQADAAMAAgACAAQABAADAAUABgAIAAgACQAJAAkACQAKAAsACwAL
AAoACwALAAwADwAQABEAEQASABQAFAAUABQAFgAYABkAGgAaABsAHQAdAB4AIAAgACIA
JAAlACcAJgAnACgAKAAqACwALQAuAC4ALwAuADAAMgA0ADcAOAA4ADkAOQA5ADoAOQA4
ADcANwA4ADkAOgA4ADYANgA2ADYANgA1ADQAMwAxADAALgAuACwAKgAoACYAJAAiACEA
IQAeAB0AHAAYABUAFAASAA8ADAALAAgABwAFAAMAAQD///7//f/8//r/+f/4//j/+v/5
//j/9//2//b/9v/1//X/9v/2//b/8//z//P/8//1//X/9f/1//P/8//z//P/9f/1//X/
9P/0//X/9f/z//b/9//4//n/9//3//f/+P/4//j/+P/5//n/+f/4//j/+v/6//r/+//7
//z//P/8//v/+//7//v//P/8//3//f////////////3//f/9//3///8AAAAAAAAAAAAA
AAAAAP7//f/9//3//f/9//3//f/8//z//P/9//3//f/9//v/+//8//z//P/8//z//P/8
//z//P/8//z/+v/6//r/+f/5//r/+v/5//v//P/8//z/+v/6//r/+//7//n/9//5//r/
+P/4//j/+P/8//r/+v/7//3//f/8//z/+//8//z//P/7//v/+//4//T/9P/0//T/9v/2
//b/9//3//X/9P/0//T/9P/x/+7/7P/s/+3/7v/x//L/8//z//P/8//0//T/8v/0//T/
8//1//b/9v/2//X/9f/1//P/9P/1//b/9//1//X/9f/1//X/9v/2//X/9f/1//X/9f/3
//j/+P/3//X/9f/2//b/9v/2//X/9f/4//b/9v/4//j//P8EAAoADQAWACIAMgBLAGUA
fgCXAKoAtwC5AKEAbwA7AAUAvv9x/0D/Iv8C/+v+8P7//hT/Lf9O/27/iP+Y/6X/tv/E
/87/2f/i/+b/7P/w//H/8v/1//j//P//////AAABAAEAAQAEAAQAAwADAAUABAAFAAUA
BQAGAAcACAAKAAoACwALAAsACwANAA0ADAAMAA4ADgANAA0ADgAQABAAEQARABEAEQAU
ABUAFQAVABYAFwAXABgAGwAcAB0AHQAcAB4AHgAeAB4AIAAiACMAJgAmACcAKQAnACgA
KgAqACoALAAtAC8AMAAzADYAOAA7ADwAPAA8ADsAPQA9AEAAQgBEAEcASABJAEsATABN
AE4ATQBMAEsASwBMAE0ATgBQAE4ATgBOAE4ATgBNAEwASgBHAEUAQgBAAD4APAA6ADgA
NgA0ADMALQAoACUAIgAgAB0AHAAaABYAEgAQAAwACwAJAAcABQADAAIAAQAAAAAA///+
//7//P/7//r/+f/6//r/+v/5//n/+v/6//r/+f/5//n/+f/3//f/9//3//n/+f/5//n/
9//3//f/9v/2//f/9//1//X/9f/1//X/9f/1//X/9v/0//T/9P/1//f/9//2//b/9v/2
//b/9//1//b/9v/2//X/9f/1//X/9v/2//f/9//1//X/9f/1//X/9f/1//X/9f/2//b/
9v/2//b/9v/2//T/8//z//P/9f/1//X/9f/0//T/9P/1//X/9f/1//P/9f/2//b/9v/0
//T/9P/0//L/8v/y//L/8v/y//L/8f/x//L/8v/x//H/8v/y//L/8P/w//D/8f/x//H/
8//0//L/8v/y//L/9P/y//L/8//z//P/8v/y//X/9v/2//b/9f/1//X/8v/u/+7/7v/u
/+7/7v/u/+//7//t/+z/7P/s/+z/6f/m/+b/5v/n/+j/6f/q/+v/6//r/+v/7P/s/+z/
7v/u/+3/6//s/+z/7P/t/+3/7f/r/+v/6//r/+v/6//r/+v/6//r/+z/7P/r/+v/6//r
/+v/6//s/+z/6//r/+v/7P/s/+z/7P/r/+v/6v/o/+z/7v/u//D/8v/0//3/BgASACIA
MwBLAGQAfQCaAKsArQChAIUAXwArAOT/j/9G/xj/+v7j/tj+5/4A/xX/MP9O/2r/hP+V
/6T/sv+8/8X/0P/W/9z/4P/j/+b/6f/s/+z/7//v//D/8f/x//H/9P/0//P/8//1//j/
+f/5//n/9//3//f/+P/6//v/+//7//v//f/9//z//P/+//7//f///wAAAgACAAEAAQAB
AAEAAgADAAMAAwAGAAcABwAIAAcACAAJAAkACgAMAAwADAAKAAwADgAPABAAEAARABMA
EwAUABYAFgAWABgAGQAbABsAHQAfACAAHwAgACAAIAAhACMAIwAmACUAJgAoACgAKgAr
ACsAKwAsACsAKgApACoAKgAqACoAKgAoACgAKAAoACgAJwAmACMAIQAgAB4AIAAeABwA
GgAaABgAFgAVABIADgAMAAoABgADAAIAAAABAP7//f/6//j/9//2//X/9P/y//D/7v/w
/+//7v/u/+7/7f/s/+v/6v/q/+r/6f/p/+r/6v/q/+n/6f/p/+n/6//r/+v/6//p/+n/
6f/p/+v/6//r/+r/6v/r/+v/6f/r/+v/6//r/+v/6//r/+z/7P/s/+z/7f/r/+v/6v/q
/+z/7P/s/+3/6//s/+z/7P/t/+3/7f/t/+z/7P/t/+3/7f/t/+3/7f/v/+//7//v/+7/
7v/t/+z/7v/u/+7/7v/u/+3/7f/t/+//7//v/+//7v/u/+7/7//u/+3/7P/p/+v/7P/s
/+z/7P/s/+z/7P/s/+z/7P/s/+z/7P/s/+v/6//s/+z/6//r/+z/6v/q/+r/6v/u/+z/
7P/t/+v/6//q/+r/7f/u/+7/7v/r/+v/6//o/+j/6P/o/+j/5v/m/+b/5//p/+f/5v/m
/+b/5v/j/+D/3v/e/9//4P/j/+T/5f/l/+X/5f/m/+b/6P/q/+r/6f/n/+j/6P/o/+v/
6//r/+n/5//n/+f/5//n/+f/5//n/+n/6v/q/+n/6f/p/+n/6f/n/+j/6P/n/+f/5//o
/+j/6v/q/+n/6f/q/+j/6P/o/+r/7v/0//7/BQAKABIAIAA5AFEAZgB5AJIAoQCXAIcA
dQBTAB8A2P+L/07/IP8C//f++v4J/x7/Mf9E/1z/dv+K/5v/qP+0/8D/y//U/9j/3v/k
/+P/5v/t//L/8//1//T/9P/z//P/8//2//j/9//3//n/+P/5//n/+f/7//v/+//8//z/
/f/9//3//f///////v8AAAIAAgABAP//AAACAAIAAwADAAMAAwAGAAcABwAHAAYABwAH
AAgACwAMAA0ADQAOABAAEAAQABAAEgAUABUAFgAWABcAGQAZABoAHAAcABoAHAAdAB8A
HwAhACMAJAAjACQAJAAkACcAKQApACwALQAuADAAMAAuAC8ALwAvADEAMQAxADEAMAAw
ADAAMAAuACwALAAsACgAKAAnACYAJQAjACIAIAAiACAAHgAcABoAGAAWABUAEgAOAAwA
CgAKAAcABgAEAAUAAgABAP7/+//5//f/9f/3//b/9f/0//L/8f/w//D/8f/x//H/8f/y
//L/8v/x//H/8v/y//L/8f/x//H/8f/x//H/8f/x/+//7//v/+//8f/x//H/8P/y//P/
8//x//H/8f/x//H/8//z//P/9P/0//T/9P/1//P/8//y//L/8//0//X/9//1//b/9v/2
//f/9//3//f/+P/4//n/+f/5//n/+f/5//f/9//3//f/9//4//j/+P/4//j/+P/4//j/
9//3//f/9f/1//X/9f/0//T/9P/1//b/9//4//f/9f/2//b/9v/2//b/9v/2//b/9v/2
//b/9v/2//b/9f/1//b/9v/1//X/9P/2//b/+P/4//j/+P/4//j/9v/2//f/9f/1//T/
9P/3//j/+P/4//f/9//3//T/8v/y//L/8v/w//D/8P/x//P/8f/w//D/7v/u/+v/6P/p
/+r/7P/u/+3/7v/v/+//7//v//D/8P/u//D/8P/v//D/8v/z//T/8//z//P/8f/v/+//
7//v//H/8f/x//H/7//w//D/7//x//H/8f/x//H/8v/y//H/7//v//D/8P/y//L/8f/x
//D/8P/u/+7/8v/2//z/BAAPABgAJAA0AEsAZQB+AJcArACzAK8AmwBzAEEABQC2/2f/
Mv8Q//D+3f7g/vX+Dv8p/0r/aP+A/5L/o/+w/77/yP/R/97/5v/o/+7/7//w//X/+P/3
//n/+P/4//v/+//7//7/AAD/////AQAAAAEAAQABAAEAAQABAAIABAAFAAUABQAHAAkA
CQAIAAgACgAKAAkACQAKAAwADAAPAA8ADwAPAA4ADwAPAA8AEAARABEAEgAVABYAFwAX
ABYAGAAYABgAGgAcAB4AHwAgACAAIQAjACMAJAAmACYAJgAoACkAKwArAC0ALwAwADMA
NAA0ADQANwA5ADkAPAA7ADwAPgA+AD4APwA/AD8AQQBBAEEAQQBBAEIAQwBEAEQAQgBC
AEIAQABAAD8APgA7ADkAOAA2ADcANgA1ADQAMAAuACwAKwAoACQAIgAgAB0AGQAXABQA
EQAOAA0ACgAJAAcABQADAAMAAgABAAAA/v/9//z//P/8//v/+v/5//r/+v/6//n/9//4
//j/+P/5//n/+f/5//f/9//3//f/9//3//f/9//5//n/+f/4//b/9//3//X/9//3//f/
9//3//f/9//4//r/+v/6//v/+//7//r/+v/5//j/9//3//n/+v/6//r/+f/5//n/+f/6
//r/+//7//v/+//7//v/+//7//v/+//7//z//P/8//z//P/8//z//v/9//3//f/7//v/
+//7//v//P/9/////////////f/8//z/+//6//r/+v/6//r//P/8//z//P/6//r/+v/5
//v//P/8//v/+f/6//r/+v/6//z//P/8//z//P/8//r/+v/7//z//f/9//7//f/+//7/
/v/7//v/+//4//j/+P/4//j/+v/6//r/+//5//f/9v/2//b/9v/z//D/7v/u/+//8P/z
//T/9f/1//b/9//5//r/+v/8//z/+//5//r/+v/6//v/+//7//n/9//3//f/9//3//f/
9//3//n/+v/6//n/+f/5//n/+f/5//r/+v/5//n/+f/6//r/+v/6//n/+f/8//z/+v/4
//r//v8EAAoAEwAcACgAOgBTAGsAhgClALYAwQC/AKMAbwA3APv/tP9p/zj/Hv8A/+f+
7P7//hT/Mf9S/3L/iv+e/6//vv/K/9T/3f/k/+r/7v/u//P/+P/5//r//v8BAAEAAgAB
AAEAAQAEAAQAAwADAAUACAAJAAkACQAJAAkACQAKAAwADQANAA0ADQAPAA8ADgAOABAA
EAAPAA8AEAASABIAEwATABMAEwASABMAEwATABUAFwAYABoAGQAaABsAGwAcAB4AHgAe
ACAAIgAkACUAJAAkACUAJwAnACgAKgAqACwALgAvADEAMwA1ADcAOAA3ADgAOAA4ADoA
PQA+AEIARQBGAEgASABIAEkASQBJAEwATQBOAE8AUABQAFAAUABSAFAAUABQAEwATABL
AEoASwBJAEgARgBFAEIAPwA8ADgANgA0ADMALwAqACcAJAAhAB0AGwAYABUAEgARAA4A
CAAFAAIA//8BAAAA///+//z/+//6//r/+v/5//j/9//2//b/9v/1//X/9v/2//b/9f/1
//X/9f/z//P/8//z//P/8//z//P/8//z//P/8v/y//P/8//x//H/8f/x//H/8f/x//H/
8v/y//L/8v/z//H/8f/w//D/8P/w//D/8f/z//T/9P/0//H/8f/x//H/8v/y//P/8//1
//X/9f/1//P/8//z//P/9f/2//b/9v/0//T/9P/0//T/8//z//P/9P/1//b/9//1//T/
8//z//P/8//z//H/8f/y//L/8v/y//L/8v/y//D/8P/w//D/8v/y//L/8f/x//L/9P/0
//T/9P/0//T/9P/y//L/8//1//X/9P/0//T/9P/z//L/8f/x//H/7v/u/+7/7v/u/+7/
7v/u/+//7//t/+z/7P/s/+z/6f/m/+b/5v/n/+j/5//o/+n/6f/n/+f/6P/o/+r/7P/s
/+v/6//s/+z/7P/t/+3/7f/r/+n/6f/p/+n/6f/p/+n/6f/r/+z/7P/r/+n/6f/p/+n/
6f/q/+r/6f/p/+n/6v/q/+r/6v/p/+n/6P/q/+z/6v/o/+7/9v/8/wEACAASACAAMwBP
AGgAfQCUAKEAnwCPAHcAUwAhANj/gf9C/xj/9v7p/u7+/f4U/y3/RP9a/3T/jP+d/6j/
tv/C/8v/0v/W/9z/4P/j/+j/6f/o/+v/7//w//L/8//z//P/9v/2//X/9f/3//f/9//2
//X/9f/1//X/9v/4//n/+f/5//v//f/9//z/+v/8//z/+//9//7/AAAAAP//////////
AAABAAEAAQACAAMAAwAEAAMABAAFAAUABgAIAAgACAAIAAoADAANAA0ADAAMAA0ADwAQ
ABIAEgASABQAFQAXABYAFwAYABgAGQAaABoAGgAZABsAGwAeAB8AIAAiACIAIAAhACEA
IQAhACEAIQAhACAAIAAgACAAHgAcABwAHAAYABgAFwAWABUAEwASABAAEgAQAA4ADAAL
AAoACQAJAAQAAAD+//z/+//5//n/+P/1//L/8f/u/+7/7f/s/+v/7f/s/+v/6v/q/+n/
6P/o/+j/5//m/+X/5P/k/+T/4//l/+b/5v/m/+X/5f/l/+X/5f/l/+X/5f/m/+f/6P/p
/+b/5f/k/+L/4//l/+b/5f/n/+f/5//n/+f/5//n/+j/6P/o/+j/6f/p/+n/6P/o/+j/
6P/o/+n/6//s/+z/7P/q/+n/6P/n/+n/6v/s/+3/7f/t/+3/7f/s/+v/6v/p/+v/7P/s
/+z/6v/q/+r/6v/s/+v/6//r/+n/6f/p/+n/6P/o/+j/6f/p/+n/6f/n/+j/6v/r/+z/
6v/q/+r/6v/o/+z/7P/q/+r/6v/q/+7/7P/s/+3/6//r/+r/6v/t/+7/7v/u/+3/7f/t
/+r/6P/o/+j/6P/m/+b/5v/n/+j/5//n/+j/6P/o/+X/4v/i/+L/4//k/+X/5v/n/+f/
5//n/+j/6P/q/+z/7P/r/+n/6v/q/+r/7f/t/+3/6//r/+v/6//r/+n/6f/p/+n/6f/q
/+r/6f/p/+n/6f/p/+r/7P/t/+3/6//r/+z/7P/s/+z/6//r/+z/7P/s/+z/7v/u//D/
9v/9/wYADgAWACcAPwBYAG0AggCdAKcAnwCPAHUATQAUAMX/dv86/xT/+f7u/vH+/v4R
/yr/SP9g/3j/j/+g/6z/uP/F/9D/2v/c/97/4f/o/+3/7v/w//P/8//0//X/9f/1//j/
+P/3//f/+f/6//v/+//7//v/+//7//z/AAABAAEAAQAAAAEAAAD+/wAAAgACAAEAAQAC
AAQABAAFAAUABQAFAAQABQAFAAUABgAHAAcACAAJAAoACwALAA4AEAAQABAAEAASABQA
FQAUABQAFQAXABcAGAAaABoAGgAcAB0AHwAdAB8AIQAiACMAJAAkACQAJwApACkALAAr
ACwALgAuAC4ALwAvAC8ALwAvAC8ALwAwADAAMAAwAC4ALAAsACwALAAsACsAKgArACkA
KAAmACQAIgAgAB4AHgAcABoAGQAWABIAEAAOAA4ACwAKAAgABwAEAAMAAAAAAP///v/9
//z/+v/4//b/9P/z//L/8v/0//P/8v/x//D/8P/w/+//7//w//D/8P/x//H/8f/x/+//
7//v/+//8P/x//L/8//z//P/8//y//L/8//z//H/8//z//P/8//x//H/8f/y//L/8v/y
//P/9f/1//T/9P/0//T/9P/1//X/9v/2//b/9//3//f/9//2//b/9//3//j/+f/6//v/
+v/5//j/9//3//j/+P/4//j/+P/4//j/+v/5//n/+f/3//f/9//3//j/+P/4//n/+f/5
//n/9//3//j/+P/4//r/+v/6//r/+f/4//f/9v/4//j/+P/3//X/+P/6//n/+P/3//b/
+v/4//j/+f/5//n/+P/4//v//P/8//z/+//7//v/+P/0//T/9P/0//X/9v/3//n/9//1
//T/9P/y//L/7//s/+3/7v/w//L/8//0//X/9f/z//P/9P/0//b/+P/4//f/9f/2//b/
9v/5//n/+f/3//X/9f/1//X/9//3//f/9//1//b/9v/1//X/9f/1//X/9//4//j/9//3
//f/+P/4//b/9v/1//X/9v/6//z/+v/4//7/BgAMABMAHAAoADoATwBpAIYAnwC2AMEA
uwChAHUAPQD//7D/Zf80/xL/7P7V/uD++f4Q/yv/UP9w/4b/nP+x/7z/yP/U/93/5P/m
/+j/8P/1//j/+f/8//z//////wAAAQABAAEABAAEAAMAAwAFAAYABwAHAAcACQAJAAkA
CgAOAA8ADwAPAA0ADwAPAA4AEAASABIAEQAPABAAEgASABMAEwATABMAFQAXABgAGQAY
ABkAGQAaABsAHAAdAB0AHgAgACAAIAAiACQAJgAnACYAJgAnACkAKwAsAC4ALgAuADAA
MQAzADUANwA5ADoAOwA8ADwAPAA+AEEAQgBGAEUARgBIAEgASQBLAEwATQBPAE8ATwBP
AFAAUABQAFAAUABOAE4ATgBOAE4ATQBMAEsASQBIAEYARABCAEAAPgA6ADgANgA1ADAA
LAAqACgAJgAjACIAIAAcABgAFgASABEADwANAAsACQAIAAcABgAGAAUABAAEAAQAAwAC
AAEAAgACAAIAAQD//wAAAAAAAP////////////////////8BAAEAAQABAP////////7/
/v///////f8BAAEAAQABAP///////wAA/v/+//7///8BAAEAAAAAAP///v/9//3//v8A
AAEAAgABAAEAAQABAAAAAAABAAEAAQABAAEAAQABAAEAAQABAAMABAAEAAQAAgACAAIA
AgADAAMABAAFAAQAAwACAAEAAAAAAAAAAQABAAEAAQD/////AAAAAAAAAAAAAAAAAAAC
AAIAAgACAAIAAgACAAEAAQACAAIAAQABAAAAAgACAAIAAgAGAAQABAAFAAUABQAEAAQA
BQAGAAYABgAFAAUABQACAAAAAAAAAAAAAgACAAIAAwABAP///v/+//z//P/5//b/+P/4
//n/+v/8//7/AAABAAAA//////7/AAACAAIAAQAAAAAA///+//////////3/////////
//////////////3//v/+//3//v///wAAAQD//wAAAAD///////8AAAAAAgACAAEAAQAC
AAAAAAAAAAAABgAKABAAFwAiACwAOgBPAGkAiACjALgAywDPALUAfwBDAAkAxP93/z7/
Hv/+/uf+5v73/hL/M/9S/3L/jv+k/7f/xv/Q/9b/4f/q/+7/8v/2//v//P///wIABgAJ
AAkACgAKAAkACAAKAAoACQAJAAsACgALAAsACwANAA0ADQAOABIAEwATABMAEwAVABUA
FAAUABYAFgAVABUAFgAYABgAGQAZABkAGQAaABsAGwAbABwAHQAdAB4AHwAgACEAIQAi
ACQAJAAkACIAJAAmACcAKgAqACsALQAtAC4AMAAwAC4AMAAxADMANQA3ADkAOgA9AD4A
PgA+AEEAQwBDAEYARwBIAEoASgBMAE0ATQBNAE8ATwBPAE8ATwBQAFEAUgBQAE4ATgBO
AE8AUABQAFAATgBLAEkARgBGAEQAQgBAAD0AOgA3ADUAMQAsACkAJgAjAB8AHQAaABcA
FAATABAADwANAAsACQAGAAQAAgAAAP///f/7//r/+//7//v/+//8//z//P/7//r/+v/5
//j/9//3//f/9//5//n/+f/5//f/9//3//f/9//3//f/9v/4//n/+f/3//j/9//2//X/
9//3//f/+P/2//b/9v/3//n/+f/4//j/+P/4//j/+f/3//j/+P/4//f/9//3//f/+v/6
//v/+//5//n/+f/5//n/+f/5//n/+//8//z//P/+//7//v/+//3/+//6//n/+v/7//z/
/f/8//z//P/9//v/+//7//n/+//8//z//P/6//r/+v/6//z//P/8//z/+v/6//z//v/+
//7//v////z/+//7//v/+//6//r/+//8//z//P/7//v/+//4//b/9v/2//b/+P/4//j/
+f/3//X/9P/0//b/9v/z//D/8v/y//P/9P/z//T/9f/1//X/9f/2//b/9f/2//X/8//0
//b/9//4//j/9//2//P/9f/1//X/9f/1//X/9f/1//P/9P/0//P/9f/1//X/9f/z//T/
9P/z//P/8//0//T/9P/0//P/8//4//j/9v/0//b//P8AAAQACQASABoAJgA3AFEAZgB3
AJAApwCrAKEAjwBtADsA9v+j/1b/IP8C//P++P4H/xz/M/9M/2L/ev+U/6v/vP/G/9D/
2//i/+j/6v/w//X/9v/3//r/+v/9//3//v8BAAEAAQAEAAIAAQABAAMABAAFAAUABQAF
AAUABQAGAAgACQAJAAkABwAJAAkACAAIAAoACgAJAAkACgAMAAwADQANAA0ADQAOAA8A
DwAPAA4ADwAPABAAEwAUABUAFQAUABYAFgAWABYAGAAaABsAHAAcAB0AHwAdAB4AIAAg
ACAAIgAjACUAIwAlACcAKAAnACgAKAAoACkAKwArAC4ALgAuAC8ALgAwADEAMQAxADIA
MQAwAC8ALgAuAC4ALgAuACwALAAsACkAKAAmACQAJQAjACIAIAAgAB4AHAAaABgAFgAU
ABMAEgAQABAAEAANAAkABwAEAAYABAAEAAIAAAD///7//f/+//7//v/+//z/+//6//r/
/P/7/w==
         </WaveFormData>
      </LeadData>
      <LeadData>
         <LeadByteCountTotal>10000</LeadByteCountTotal>
         <LeadTimeOffset>0</LeadTimeOffset>
         <LeadSampleCountTotal>5000</LeadSampleCountTotal>
         <LeadAmplitudeUnitsPerBit>4.88</LeadAmplitudeUnitsPerBit>
         <LeadAmplitudeUnits>��V</LeadAmplitudeUnits>
         <LeadHighLimit>2147483647</LeadHighLimit>
         <LeadLowLimit>268435456</LeadLowLimit>
         <LeadID>V3</LeadID>
         <LeadOffsetFirstSample>0</LeadOffsetFirstSample>
         <FirstSampleBaseline>0</FirstSampleBaseline>
         <LeadSampleSize>2</LeadSampleSize>
         <LeadOff>FALSE</LeadOff>
         <BaselineSway>FALSE</BaselineSway>
         <ExcessiveACNoise>FALSE</ExcessiveACNoise>
         <MuscleNoise>FALSE</MuscleNoise>
         <LeadDataCRC32>925924155</LeadDataCRC32>
         <WaveFormData>
3v/e/97/3v/l/+r/7//0/w8AKABBAFoAfgCgAMIA5ADbANQAzQDGAHoAMADm/5z/aP80
/wD/zP7o/gL/HP82/1D/aP+A/5j/pf+w/7v/xv/M/9D/1P/Y/9v/3v/h/+T/5f/m/+f/
6P/q/+z/7v/w//D/8P/w//D/8v/y//L/8v/0//T/9P/0//b/9v/2//b/9//4//n/+v/8
//z//P/8//3//v///wAAAgACAAIAAgAFAAYABwAIAAgACAAIAAgACwAMAA0ADgARABIA
EwAUABUAFgAXABgAGwAcAB0AHgAgACIAJAAmACoALAAuADAAMwA2ADkAPABAAEIARABG
AEkATABPAFIAVgBaAF4AYgBkAGYAaABqAGwAbgBwAHIAdAB2AHgAegB8AHwAfAB8AHoA
egB6AHoAeQB4AHcAdgByAHAAbgBsAGcAYgBdAFgAUwBOAEkARAA9ADgAMwAuACoAJgAi
AB4AGQAWABMAEAAMAAoACAAGAAMAAgABAAAA///+//3//P/6//r/+v/6//r/+v/6//r/
+v/6//r/+v/5//j/9//2//T/9P/0//T/9v/2//b/9v/2//b/9v/2//b/9v/2//b/9P/0
//T/9P/0//T/9P/0//T/9P/0//T/9P/0//T/9P/y//L/8v/y//L/8v/y//L/9P/0//T/
9P/2//b/9v/2//b/9v/2//b/+P/4//j/+P/4//j/+P/4//b/9v/2//b/9v/2//b/9v/3
//j/+f/6//j/+P/4//j/9v/2//b/9v/2//b/9v/2//j/+P/4//j/9v/2//b/9v/2//b/
9v/2//b/9v/2//b/9v/2//b/9v/4//j/+P/4//n/+f/5//n/+//9//3//f/7//v/+//7
//v/+//8//z/+P/4//n/+f/7//n/+f/5//z//P/4//b/8//y//L/8v/y//P/8//z//H/
8f/x//D/8v/y//L/8v/z//P/8//z//H/8f/x/+//8P/w/+//7//v/+//7//w/+7/7v/u
/+3/7f/t/+3/7f/t/+3/7f/t/+//7//v/+//7f/t/+z/7P/t/+3/7//t/+z/6v/r/+//
8f/s/+//AAARACcASABsAJQAuQDVAOYA9QABAfQAzACEACsAx/9c/wP/0f7B/sn+5/4I
/yf/Q/9g/3r/jP+a/6X/tP/E/9H/1v/c/+L/5f/m/+f/7P/v//D/8P/x//H/8f/z//b/
9v/2//j/9//3//f/9//3//j/+f/5//j/+v/6//r/+//+///////+/////v/9//3///8A
AAEAAQABAAIAAgADAAUABQAFAAcACQAKAAsACgALAAwADAAKAA0ADgAPABAAEQATABMA
FQAWABkAGwAcABwAHgAfACIAJAAmACcAKAAqACwALgAwADMANgA3ADoAPABAAEMARQBG
AEgASgBOAFEAUwBXAFUAVwBXAFoAWQBbAFwAXQBfAF0AXQBeAFwAXABdAF0AWQBZAFcA
VwBWAFMAUQBOAEwASQBGAEIAQQA8ADkANQAvACoAJQAhABwAGQATABAADwAMAAkABgAF
AAIA///+//z/+//7//r/+f/2//P/8v/y//L/8v/y//L/8v/y//H/7//u/+7/7v/u/+7/
7v/u/+7/7f/t/+3/7P/s/+z/7P/s/+z/7P/r/+v/7P/s/+z/7f/t/+7/7//v/+3/7//v
//H/8f/x//H/8f/x//H/8f/y//L/8//z//P/8//z//P/9v/3//f/9//3//j/+P/2//j/
+f/5//r/+f/4//f/9v/0//T/9f/1//f/9v/2//b/9f/1//X/9f/1//X/9f/1//P/8//z
//P/8v/y//L/8f/z//P/8//z//H/8f/x//D/8P/w//D/8P/y//P/7//t//D/7v/u/+7/
7v/w//D/8P/w//H/8f/x//H/8f/z//P/8//z//P/8//z//H/8f/y//L/8P/w//H/8f/x
/+//7//v//L/8v/u/+z/6f/o/+j/6P/q/+v/6//r/+v/6//r/+r/6v/q/+r/6v/p/+n/
6f/p/+v/6//r/+n/5v/m/+X/5f/m/+f/6P/q/+j/6P/o/+f/5f/l/+X/5f/l/+X/5f/l
/+X/5f/l/+X/5f/l/+T/5P/j/+X/6f/n/+T/5v/p/+n/6f/o/+v/9v8FABkANgBWAHoA
owDFANwA7QD1APYA3gCmAFMA9f+M/yf/4f7B/rv+zf7s/g//K/9I/2b/ev+G/5f/qv+4
/8P/zv/S/9b/3f/g/+H/5v/p/+r/6v/t/+3/7f/v//D/8P/w//L/8//z//P/8//z//T/
9f/1//b/+P/4//j/9v/4//j/9//3//n/+f/5//n/+//8//3//////wAAAAABAAMAAwAD
AAIAAwADAAMABgAHAAgACAAKAA0ADgAPAA4ADwARABEAFQAWABkAGwAaABoAHAAdACAA
IgAkACUAJgAoACoALAAwADMANgA3ADkAOgA9AD8AQwBGAEoATgBQAFMAVQBZAFcAWQBZ
AFwAXQBfAGAAYQBhAF8AXwBgAGAAYABhAGEAYQBhAF8AXwBeAFsAWQBWAFIATwBMAEgA
RQBAAD0AOQA0AC4AKAAjACAAHQAXABQAEAAMAAgABAADAAAA/f/8//f/9f/0//L/8v/w
/+7/7v/t/+z/6//q/+r/6v/q/+n/5//m/+b/5v/o/+j/6P/o/+b/5f/l/+X/5v/m/+b/
5v/k/+T/5P/j/+T/5v/n/+j/5f/l/+b/5//n/+X/5//n/+f/5//n/+f/6f/p/+n/6f/q
/+r/6//r/+n/6f/p/+n/6v/r/+v/6//t/+7/7v/s/+z/7f/t/+7/7v/u/+7/7v/u/+7/
7//v/+3/7P/s/+z/6//r/+v/6//r/+v/6//r/+n/6f/p/+n/6v/q/+r/6f/p/+n/6f/p
/+n/6f/p/+j/5v/m/+b/5v/m/+f/5//n/+f/6f/p/+f/6P/n/+b/5f/m/+T/5P/m/+b/
5v/m/+b/5v/o/+j/6P/o/+v/6//r/+v/6v/r/+r/6f/r/+v/6//r/+f/5//o/+j/6P/o
/+n/6f/n/+X/5f/l/+j/6P/k/+L/3//e/97/3v/g/+H/4f/h/+H/4f/h/+D/4v/i/+L/
4v/h/+H/4f/h/9//3//f/93/3f/e/97/3//d/93/3f/e/+D/4P/g/9//3f/d/93/3f/f
/9//3//f/9//3//f/9//3//f/97/3v/f/93/3f/f/97/3v/h/9//3f/g/+n/+P8NACcA
RgBuAJYAvwDfAOwA4wDdANgAsgBoABMAt/9K/+/+xf67/sf+5f4K/yn/Sf9i/3T/iv+e
/6v/uP/A/8X/zP/S/9T/1f/Y/9v/4P/j/+T/5P/l/+X/5f/n/+b/5v/m/+j/6f/p/+n/
6f/r/+z/7f/t/+z/7v/u/+7/7v/w//D/7//v//H/8f/x//H/8//0//X/9//3//j/+P/3
//n/+f/5//v//f/+////AAABAAIAAgACAAUABgAHAAYABwAJAAkADQAOABEAEwAUABQA
FgAXABgAGgAcAB0AIQAkACcAKgAsAC8AMgAzADYAOAA8AD8ARABGAEkATABPAFMAVgBb
AFsAXQBdAGAAYwBlAGYAZwBqAGkAagBsAG4AbgBvAG8AawBrAGkAaQBmAGMAYQBeAFwA
WQBWAFIATQBGAEEAOwA3ADIALQApACMAHwAYABQAEAAMAAgABAADAAAA/f/8//n/9//2
//T/9P/y//D/8P/v/+7/7f/s/+7/7v/u/+3/7f/s/+z/7P/q/+r/6v/q/+v/6//s/+3/
7v/u/+7/7v/s/+z/7P/r/+v/7P/s/+z/6f/p/+r/6//p/+f/6f/p/+v/6//r/+v/6//r
/+v/6//q/+r/6//r/+v/6//r/+v/7v/v/+//7//t/+7/7v/s/+z/7f/t/+7/7v/u/+7/
7v/w//D/8f/x//H/8P/w//D/8f/x//H/8f/v/+//7//v//H/8f/x//H/8v/y//L/8f/v
/+//7//v/+//7//v/+7/7v/u/+7/7v/u/+//7//v/+3/7//v/+3/7//v/+//7//u/+z/
7v/w/+7/7v/u/+7/8P/w//D/8P/x//H/8f/x//P/9f/1//X/9f/1//X/9f/z//P/9P/0
//L/8v/z//P/8//x//H/8f/0//T/8P/u/+z/6v/p/+j/7P/t/+3/7f/r/+v/6//q/+z/
7P/s/+z/6f/p/+n/6f/p/+n/6f/n/+j/6P/n/+f/5f/l/+X/5v/m/+b/5v/l/+X/5f/l
/+X/5//n/+f/5//l/+X/5f/l/+X/5f/k/+T/5f/l/+X/5//m/+b/4//h/+P/5v/v//7/
DwAlAEQAagCUALsA1wDsAPUA+QDwAMwAgAAfALv/Tv/x/rv+s/7B/t3+AP8j/0P/YP90
/4b/mP+l/7T/wv/N/9L/1v/a/93/4P/j/+T/5//o/+j/6//r/+v/7f/s/+z/7P/u//H/
8f/x//H/7//w//H/8f/0//b/9v/2//T/9v/2//X/9f/3//f/9//5//v//P/9//v/+//8
//z//f///////////wEAAgADAAQABQAGAAYABgAJAAoACwAKAAsADQANAA8AEAATABUA
FgAWABgAGQAcAB4AIAAhACQAJgAoACoAKgAtADAAMQA0ADYAOgA9AD4AQABDAEYASABL
AE0AUQBRAFMAUwBWAFUAVwBYAFkAXQBbAFsAXABcAFwAXQBdAFkAWQBXAFcAVwBVAFQA
UgBOAEsASABEAEIAPAA4ADMALwAqACUAIQAeABsAFQASABAADAAIAAQAAQD+//v/+v/5
//f/9v/0//L/8P/u/+7/7//u/+3/7P/u/+7/7v/t/+v/6v/q/+r/7P/s/+z/7P/q/+n/
6f/p/+r/6v/q/+r/6v/q/+r/6f/p/+r/6v/q/+f/5//o/+n/6//p/+v/6//p/+n/6f/p
/+v/6//r/+v/7P/s/+3/7f/t/+3/7f/t/+z/7f/t/+3/7f/u/+7/7P/u/+//7//w/+7/
7v/u/+7/7v/u/+//7//v/+7/7v/u/+//7//v/+//7//v/+//7//u/+3/7P/r/+r/6v/q
/+n/6//r/+v/6//r/+v/6//q/+j/6P/o/+j/6v/r/+v/6//p/+r/6P/o/+j/6P/p/+r/
6//s/+v/6//r/+v/7f/v/+//7//t/+3/7f/t/+3/7f/u/+7/6//q/+r/6f/r/+n/6f/p
/+z/7P/o/+b/4//i/+L/4v/m/+f/5//n/+f/5//n/+b/5v/m/+b/5v/j/+P/4//j/+X/
5f/l/+P/4v/i/+H/4f/f/9//3//g/+L/4v/i/+H/4f/h/+H/4f/h/+H/4f/h/9//3//f
/9//4f/h/+D/4P/j/+H/3//f/+D/4P/h/+X/5//m/+3//P8TAC0ASgBqAJIAtQDJANoA
6QDpANgApgBYAP//mf80/+v+xf67/sv+5/4C/yH/P/9a/3D/gP+O/5//sP++/8X/zv/U
/9T/1f/e/+X/5f/n/+f/5v/n/+f/5//p/+r/6v/q/+z/7f/t/+3/7f/t/+7/7//v//D/
8v/y//L/8P/y//L/8f/z//X/9f/1//P/9f/2//f/9//3//j/+P/7//3//f/9//v//f/+
////AgADAAQABAAEAAcACAAJAAgACQALAAsADwAQABMAFQAWABYAGAAZABwAHgAgACEA
IgAkACYAKAAqAC0AMAAxADQANgA6AD0AQABCAEUASABJAEsATABPAFEAUwBTAFYAVQBX
AFgAWQBbAFkAWQBaAFkAWABYAFcAVQBVAFMAUwBSAE8ATQBKAEgARQBCAD4AOgA0ADAA
KwAoACQAIAAdABoAFwARAA4ACAAEAAAA/P/9//r/9//2//X/8//y//D/8v/w/+7/7v/t
/+z/6//q/+r/6v/q/+n/6f/o/+j/6P/o/+j/6P/o/+b/5f/l/+X/5v/m/+b/5v/o/+j/
6P/n/+f/6P/o/+j/6f/p/+r/6//r/+n/6//r/+v/6//r/+v/7f/t/+3/7f/s/+z/7f/t
/+7/7//w//H/8v/z//P/8//x//L/8v/w//D/8f/x//L/8v/y//L/8v/y//L/8//z//P/
8v/y//L/8f/x//H/8f/v/+//7//v//H/8f/x//H/7v/u/+7/7f/v/+//7//v/+3/7f/t
/+z/7P/s/+z/7P/s/+3/7f/t/+3/6//r/+3/7v/u/+7/7v/u//D/8P/w//D/7//v/+//
7//x//P/8//z//H/8f/x//H/7//v//D/8P/u/+7/7//v//H/7//v/+//7v/u/+r/6P/p
/+j/6P/o/+r/6//r/+v/7f/t/+3/7P/r/+r/6f/o/+n/6f/p/+n/6f/p/+n/5//m/+b/
5f/l/+f/5//n/+j/5//m/+X/4//l/+X/5f/l/+X/5f/l/+X/4//j/+P/4//k/+X/5f/m
/+X/5f/j/+P/4v/k/+X/5//r//D/9/8GABsANwBYAIAApgDJAOUA8ADzAO8A4ACsAFgA
+/+T/yT/0/6z/rX+y/7t/hT/N/9R/2r/fv+O/57/rf+8/8z/0//W/9z/3v/f/+L/5//n
/+n/6f/o/+v/6//r/+3/7v/u/+7/8P/z//P/8//z//H/8v/z//P/9P/2//b/9v/4//r/
+v/5//f/+f/5//n/+f/7//z//f//////AAAAAP//AQABAAEAAwAFAAYABwAIAAkACgAK
AAoADQAOAA8AEAARABMAEwATABQAFwAZABwAHAAeAB8AIgAkACYAJwAqACwALgAwADIA
NQA4ADkAPgBAAEQARwBKAEwATwBSAFIAVQBXAFsAXQBfAF8AYgBlAGcAaABpAG0AawBr
AGwAbABsAG0AbQBpAGkAZwBnAGgAZQBjAGAAWgBXAFQAUABMAEYAQgA9ADgAMgAsACcA
IAAdABcAFAAQAAwACAAEAAUAAgD///7/+f/3//b/9P/2//T/8v/y//H/8P/v/+7/7P/s
/+z/6//t/+z/7P/s/+r/6v/q/+r/6v/p/+n/6f/s/+z/7P/s/+r/6v/q/+n/6f/q/+r/
6v/n/+f/6P/p/+n/5//p/+n/6//r/+v/6//q/+n/6P/n/+r/6v/r/+v/6f/p/+n/6f/q
/+v/6//r/+v/7P/s/+r/6v/r/+v/7P/u/+7/7v/u/+z/7P/t/+3/7f/s/+z/7P/r/+v/
6//r/+v/6//r/+v/6//r/+v/6//o/+j/6P/n/+n/6f/p/+n/6f/p/+n/6P/o/+j/6P/o
/+b/5//n/+f/5f/n/+f/5f/n/+j/6P/o/+j/6P/q/+r/6v/q/+3/7f/t/+3/7P/t/+z/
6//r/+v/6//r/+v/6//s/+z/6v/q/+v/6//p/+f/5//n/+r/6v/m/+T/4v/g/9//3v/i
/+P/4//j/+X/5f/l/+T/5v/m/+b/5v/j/+P/4//j/+H/4f/h/9//3v/e/93/3f/d/93/
3f/e/+D/4P/g/9//3//f/9//3//d/93/3f/d/93/3f/d/93/3f/d/9z/3P/f/9//3f/b
/9r/3P/d/93/3f/g/+n/+P8RACkATAB4AKAAxwDlAPAA5wDfANQArABgAAUAp/86/+H+
u/63/sX+5f4O/y3/Tf9q/4D/lP+k/7P/vP/E/8v/zv/Q/9b/2f/c/9//4v/l/+b/5v/n
/+f/5//p/+r/6v/q/+z/6//r/+v/6//s/+7/8P/x//L/9P/0//T/9v/4//j/9//3//n/
+f/5//n/+//8//3//f/9//7//v/9/////////wAAAwAFAAcABgAHAAgACAAIAAsADAAN
AA8AEQAUABUAFQAWABkAGwAeAB4AIAAhACYAKAAqACsALgAwADIANAA2ADkAPAA9AEIA
RABIAEsAUQBUAFgAXABcAF8AYQBlAGYAaQBqAG4AcQBzAHQAdQB5AHcAdwB4AHoAegB7
AHsAeQB5AHcAdwB2AHMAcQBuAGkAZQBhAFwAVgBQAEwARwBBADwANwAzACwAKQAjACAA
GwAWABEADAANAAoABwAGAAMAAQAAAP7//v/8//r/+v/5//j/9//2//j/+P/4//f/9f/0
//T/9P/0//T/9P/0//L/8f/x//H/8v/y//L/8v/y//L/8v/x/+//8P/w//D/7//v//D/
8f/x/+//8f/x/+//7//v/+//7f/t/+3/7f/u/+7/7//v/+3/7f/t/+3/7v/v/+//7//x
//L/8v/w/+7/7//v//D/8v/y//L/8v/y//L/8//z//P/8v/y//L/8//z//P/8//z//P/
8//z//H/8f/x//H/8v/y//L/8f/x//H/8f/x/+//7//v/+7/8P/w//D/8P/u/+//8//y
//L/8v/y//L/8v/y//L/8v/1//X/9f/1//T/9f/0//P/8//z//P/8//x//H/8v/y//L/
8v/z//P/8//x//H/8f/0//T/8P/u/+v/6v/q/+r/7P/t/+3/7f/s/+v/6v/o/+r/6v/q
/+r/6f/p/+n/6f/p/+n/6f/n/+b/5v/l/+X/4//j/+P/5P/l/+b/5//n/+b/5f/k/+P/
5f/l/+X/5f/j/+P/4//j/+X/5f/k/+T/4//j/+f/5f/i/+L/5//n/+P/5P/t//z/DwAp
AEgAagCMAK8AywDgAOkA7QDiALAAWgD9/5n/Lv/h/r3+tf7H/un+CP8l/0X/ZP94/4b/
lv+l/7T/wP/J/9D/1P/Y/9v/3v/d/+H/5f/n/+j/6f/p/+n/6//s/+z/7P/u/+3/7f/t
/+3/7f/u/+//7//w//L/8v/y//L/9P/0//P/8//1//X/9f/z//X/9v/3//n/+f/6//r/
+v/7//r/+f/7//3//v////7///8AAAAAAAADAAQABQAGAAcACQAJAAkACgANAA8AEQAS
ABUAFwAaABwAHgAfACEAIgAjACQAJAAnACoAKwAuADAANAA3ADoAPAA/AEIAQgBFAEcA
SwBJAEsASwBOAE0ATwBQAFEAUQBPAE8AUABOAE4ATwBPAE0ATQBLAEsASgBHAEUAQgA/
AD0AOwA4ADIALAAoACMAIAAcABgAFQASAA8ACQAGAAQAAAD8//j/+f/2//P/8v/x/+//
7v/s/+z/6v/o/+j/5f/k/+P/4v/j/+T/5f/l/+X/5P/k/+T/4v/i/+L/4v/j/+P/5P/l
/+P/4v/h/+D/4v/i/+L/4f/h/+L/4v/i/+P/4//k/+X/5f/j/+X/5f/l/+X/5f/l/+X/
5f/l/+X/5//o/+r/6//o/+f/5v/l/+f/6f/q/+v/6f/q/+r/6P/m/+f/5//o/+r/6v/q
/+r/6P/o/+n/6f/p/+j/6P/o/+X/5f/l/+X/5f/l/+X/5f/l/+X/5f/l/+b/5v/m/+X/
5P/j/+L/4f/h/+X/5v/l/+T/4//i/+T/5P/k/+T/5f/l/+X/5f/j/+X/5f/l/+X/5f/l
/+X/4//j/+T/5P/i/+L/4//j/+X/4//j/+P/5P/k/+D/3v/b/9r/2v/a/97/3//f/9//
3//f/9//3v/e/97/3v/e/9v/2//b/9v/3f/d/93/2//a/9r/2f/Z/9n/2f/Z/9r/2P/Y
/9j/1//X/9f/1//X/9n/2f/Z/9n/2f/Z/9n/2f/Z/9n/2P/Y/9n/2f/X/9f/2P/Y/9f/
2f/Z/9z/3//k//P/DQAmAEIAZgCRALMAygDZAOMA4gDOAJgARwDv/47/Jf/Z/rP+q/65
/tr+Af8d/zr/WP9s/3z/i/+e/7D/u//C/8T/yP/P/9b/1f/a/93/3v/e/9//3//f/+H/
5P/k/+T/5v/n/+f/5//n/+f/6P/p/+n/7P/u/+7/7v/t/+7/7f/r/+3/7//v/+//7//x
//L/8//z//P/9P/0//P/9f/1//X/9f/3//j/+f/6//v//P/8//7/AQACAAMABAAFAAcA
BwAJAAoADQAPAA4ADgAQABEAFgAYABoAGwAcAB4AIAAiACQAJwAqACsAMAAyADYAOQA6
ADwAPwBCAEQARwBJAE0ATQBPAE8AUgBTAFUAVgBXAFkAVwBXAFgAWABYAFkAWQBXAFcA
VQBVAFQAUQBPAEwASQBHAEUAQgA8ADYAMgAtACsAJgAhAB0AGAAVAA8ADAAKAAYAAgD+
//3/+v/3//b/8f/v/+7/7P/u/+z/6v/q/+n/6P/n/+b/5v/m/+b/5f/n/+b/5v/m/+T/
5P/k/+T/4//j/+T/5f/k/+T/5P/k/+T/5P/k/+P/5f/m/+b/5v/l/+X/5v/n/+X/4//l
/+X/5f/l/+X/5f/l/+X/5f/l/+j/6P/p/+n/6//r/+v/6//q/+v/6//r/+z/7v/v/+7/
7P/t/+3/7v/s/+z/7P/s/+z/7P/t/+3/7f/s/+z/7P/r/+v/6//r/+3/7f/t/+3/7f/t
/+3/7f/q/+r/6v/p/+r/6//s/+3/7P/r/+r/6P/q/+r/6v/q/+j/6//u/+3/7P/r/+r/
6//s/+3/7v/t/+3/7f/t/+//8f/x//H/8f/x//H/8f/u/+3/7f/s/+3/7v/w//H/7//t
/+3/7f/t/+z/5//k/+T/5P/l/+b/6v/r/+v/6//p/+n/6f/o/+j/6P/o/+j/5//n/+f/
5//p/+n/6f/n/+X/5P/i/+H/4//j/+P/5P/k/+T/5P/j/+P/4//j/+P/4//j/+P/4//j
/+P/4//j/+P/4//i/+L/4f/j/+f/5f/g/+T/5//l/+P/6P/x/wAAFQAvAFAAeACiAMcA
4QDuAO0A5wDYAKgAWAD//5X/HP/J/q/+tf7H/uv+FP83/1H/bv+G/5T/pP+1/8L/yv/N
/9D/2P/e/9//4v/l/+f/6f/p/+j/6f/p/+n/6//s/+z/7P/u/+//7//v/+//7//w//H/
8f/0//b/9v/2//T/9v/2//X/9//5//n/+f/4//n/+f/5//v/+//8//z//v8BAAIAAwAB
AAMABAAFAAQABQAGAAYABgAJAAoACwAOAA8AEQARABEAEgAVABcAGAAYABoAGwAeACAA
IgAjACgAKgAsAC4AMAAzADYANwA7AD4AQwBHAEgASgBNAFAAVABXAFkAXQBfAGEAYQBk
AGcAaQBqAGsAbwBtAG0AbgBwAHAAcQBxAG8AbwBtAG0AawBnAGQAYABaAFcAVABQAEoA
RABAADsANQAwACsAJwAhAB0AFgASAA4ACgAGAAIA///8//n/+P/3//X/9P/y//L/8P/u
/+7/7f/s/+v/6v/q/+r/6v/p/+n/6P/o/+j/6P/o/+j/6P/o/+f/5//n/+b/5v/m/+b/
5P/k/+T/4//l/+b/5v/m/+P/4//k/+X/4//h/+P/4//l/+X/5f/l/+T/4//i/+H/5P/k
/+X/5f/l/+X/5f/l/+T/5f/l/+X/5f/m/+b/5P/m/+f/5//o/+b/5v/m/+b/6P/o/+n/
6f/r/+r/6v/q/+f/5//n/+f/5f/l/+X/5f/n/+f/5//n/+b/5v/m/+X/5f/l/+X/5f/n
/+f/5//m/+b/5v/m/+b/5P/l/+X/5f/l/+T/5v/m/+b/5v/n/+j/6f/q/+n/6f/p/+n/
6f/r/+v/6//r/+v/6//r/+n/6f/q/+r/6P/o/+n/6f/n/+X/5f/l/+b/5v/i/+D/3//e
/97/3v/h/+P/5P/l/+P/4//j/+L/5P/k/+T/5P/g/9//3v/d/93/3f/d/9v/2//c/9z/
3f/d/93/3f/e/9z/3P/c/9v/3f/d/93/3f/d/93/3f/d/9//3//f/9//3//f/97/3v/f
/93/3//f/+D/4P/h/+H/4f/k/+n/9P8HACEAQgBqAJgAxQDpAPYA7QDnAN4AvgB6ACEA
v/9O/+3+u/6z/sX+5/4Q/y//T/9u/4b/nP+q/7X/wP/K/9H/1P/Y/9r/3f/g/+P/6P/r
/+z/7P/r/+v/6//t/+7/7v/u//D/7//v/+//7//w//L/9P/1//T/9v/2//b/+P/6//r/
+f/7//3//f/9//v//f/+////AQABAAIAAgADAAUABQAFAAcACQAKAAsACgALAAwADAAO
ABEAEgATABIAEwAVABUAGQAaAB0AHwAgACAAIgAjACYAKAAqACsAMAAyADQANgA6AD0A
QABBAEQARgBKAE0AUQBUAFgAXABeAGEAYwBnAGkAawBrAG4AcQBzAHQAdQB3AHUAdQB2
AHkAegB8AH0AeQB5AHcAdwB0AHEAbwBsAGcAYwBfAFoAVABOAEoARQBAADoANAAvACoA
JwAhAB4AGgAWABIADgALAAgABQAEAAAA/f/7//j/+//6//n/+v/3//b/9f/0//T/9P/0
//P/8f/w//D/8P/y//L/8v/y//L/8f/x//H/8f/w/+//7v/v//D/8f/x/+7/7v/t/+z/
6//r/+z/7f/t/+v/7f/t/+3/7f/t/+3/6//r/+v/6//q/+r/6//r/+3/7f/t/+3/7v/v
/+//7//v//D/8P/u/+7/7//v//D/8P/w//D/8P/y//L/8//z//H/8P/w//D/8f/x//H/
8f/x//H/8f/x//H/8f/x//H/8v/y//L/8f/v/+//7//v/+//7//v/+7/8P/w//D/8v/y
//L/8v/y//L/8v/y//P/8//z//P/8//1//X/9f/z//P/8//z/+//7//w//D/8P/w//H/
8f/z//H/8f/x//L/8v/u/+z/6//q/+r/6v/s/+3/7f/t/+3/7f/t/+z/6//q/+n/6P/p
/+n/6f/p/+j/5//m/+P/5P/k/+P/4//j/+P/4//k/+T/5P/k/+P/4//j/+P/4//h/+H/
4f/h/+H/4f/h/+H/4f/h/+D/4P/l/+f/4//h/+L/5P/l/+H/3//i/+f/7v8BABsANABQ
AHYAnwC7ANIA4wDrANwAtABqAAcAn/84/+f+u/6v/r3+3f7+/hv/O/9a/3b/iP+U/6P/
sv/A/8v/0P/W/9z/3f/e/+P/4//l/+X/5P/n/+f/5//p/+r/6v/q/+z/7f/t/+3/7f/t
/+7/7//v/+7/8P/w//D/7v/w//D/7//v//H/8f/x//H/8//0//X/9//3//j/+P/5//v/
+//7//r/+//7//v//f///wEAAgAAAAMABAAFAAQABQAHAAcACQAKAA0ADwAQABAAEgAT
ABYAGAAaABsAHAAeACAAIgAiACUAKAApACwALgAyADUANwA4ADoAPAA8AD8AQQBFAEUA
RwBHAEoASABJAEkASQBNAEsASwBMAEsASgBKAEkARwBHAEUARQBEAEEAPwA8ADgANQAy
AC4ALAAoACYAIwAdABgAEwAPAA0ACwAGAAQAAAD8//j/9P/0//L/8P/w/+3/6//q/+j/
6P/m/w==
         </WaveFormData>
      </LeadData>
      <LeadData>
         <LeadByteCountTotal>10000</LeadByteCountTotal>
         <LeadTimeOffset>0</LeadTimeOffset>
         <LeadSampleCountTotal>5000</LeadSampleCountTotal>
         <LeadAmplitudeUnitsPerBit>4.88</LeadAmplitudeUnitsPerBit>
         <LeadAmplitudeUnits>��V</LeadAmplitudeUnits>
         <LeadHighLimit>2147483647</LeadHighLimit>
         <LeadLowLimit>268435456</LeadLowLimit>
         <LeadID>V4</LeadID>
         <LeadOffsetFirstSample>0</LeadOffsetFirstSample>
         <FirstSampleBaseline>0</FirstSampleBaseline>
         <LeadSampleSize>2</LeadSampleSize>
         <LeadOff>FALSE</LeadOff>
         <BaselineSway>FALSE</BaselineSway>
         <ExcessiveACNoise>FALSE</ExcessiveACNoise>
         <MuscleNoise>FALSE</MuscleNoise>
         <LeadDataCRC32>1591289857</LeadDataCRC32>
         <WaveFormData>
zP/M/8z/zP/L/8r/yf/I/+D/9v8MACIAVQCGALcA6AAPATYBXQGEATUB6ACbAE4A/f+s
/1v/Cv8c/yz/PP9M/2L/dv+K/57/qf+y/7v/xP/H/8r/zf/Q/9T/1v/Y/9r/2//c/93/
3v/h/+L/4//k/+T/5P/k/+T/5P/k/+T/5P/m/+b/5v/m/+j/6P/o/+j/6f/q/+v/7P/u
/+7/7v/u//D/8P/w//D/8P/w//D/8P/z//T/9f/2//j/+P/4//j/+v/6//r/+v/9//7/
//8AAAEAAgADAAQABwAIAAkACgAMAA4AEAASABQAFgAYABoAHwAiACUAKAAsAC4AMAAy
ADYAOgA+AEIARwBMAFEAVgBaAFwAXgBgAGMAZgBpAGwAbwByAHUAeAB7AHwAfQB+AIAA
gACAAIAAfgB+AH4AfgB6AHgAdgB0AG4AagBmAGIAXABWAFAASgBEAD4AOAAyACwAKAAk
ACAAHAAYABQAEAAMAAoACAAGAAQAAgAAAP7//f/8//v/+v/5//j/9//2//T/9P/0//T/
9v/2//b/9v/1//T/8//y//D/8P/w//D/8v/y//L/8v/y//L/8v/y//D/8P/w//D/7v/u
/+7/7v/u/+7/7v/u/+7/7v/u/+7/7v/u/+7/7v/t/+z/6//q/+z/7P/s/+z/7f/u/+//
8P/w//D/8P/w//L/8v/y//L/8v/y//L/8v/w//D/8P/w//D/8P/w//D/8v/y//L/8v/z
//T/9f/2//T/9P/0//T/8v/y//L/8v/w//D/8P/w//H/8v/z//T/8v/y//L/8v/y//L/
8v/y//L/8v/y//L/8v/y//L/8v/2//b/9v/4//b/9f/1//X/9v/5//r/+//6//r/+v/5
//n/+v/7//z/+v/5//j/9//4//n/+v/7//7//v/6//j/9f/0//T/9f/z//X/9f/z//H/
8f/x//H/8f/w/+//7v/u/+//8P/v/+//8f/v/+7/7v/t/+3/7f/q/+r/6v/q/+v/6//r
/+n/6//s/+z/7P/o/+r/6//r/+z/7P/s/+z/6v/q/+r/6v/s/+z/7P/q/+j/5P/f/9v/
0//J/8n/1P/g//H/EQA7AGkAmADHAPkAKwFhAY0BmAFtAQwBgwDh/17/Gf/6/vf+Dv8u
/0f/Xv9z/4T/k/+e/6b/sf/C/9D/1P/Z/9//4f/h/+P/5//p/+n/6v/r/+v/6//s/+3/
7f/t/+//7//v/+//8P/w//D/8P/w/+//8f/x//D/8//1//f/+P/1//T/8//y//T/9v/3
//f/9//4//n/+f/5//v/+//7//3///////////8AAAEAAgADAAMABAAEAAQABQAHAAgA
CwAMAA8AEQASABMAFAAVABoAHAAfACEAIQAkACYAKAAsAC4AMgA1ADcAOwA/AEMARQBJ
AE0AUQBWAFoAXgBhAGIAYwBlAGgAawBsAG4AcgB1AHUAdgB5AHoAeQB5AHgAdgB1AHUA
dQB2AHQAcQBuAGoAZgBkAF8AWgBVAFAATABGAEAAOgA1AC8AKQAjAB0AGQAWABMAEAAO
AAwACQAGAAMAAAAAAP7/+//5//j/9//4//b/9v/2//X/9f/0//P/8f/x//H/8f/u/+7/
7v/v/+//7f/s/+z/7P/s/+z/7P/s/+z/6v/q/+v/6//r/+v/6//s/+7/7//t/+z/7P/t
/+//7//v/+7/8P/w//D/8f/y//L/9f/z//P/8//0//T/9v/3//j/+P/2//b/9//3//n/
+f/5//n/+f/5//n/+f/3//f/9//4//j/9v/4//j/9P/0//T/9P/0//T/9P/0//L/8v/y
//H/8f/x//H/8f/z//P/8//y//D/8P/w/+//7f/t/+3/7f/v//H/8P/u/+7/7v/u/+7/
7v/w//D/8P/y//L/8f/x//H/7//x//H/8f/x//L/8//z//L/8v/y//L/8//z//P/8//x
//H/8f/x//T/9P/w/+7/7//u/+7/7//t/+//7//t/+3/7f/t/+3/6//q/+n/6P/p/+n/
6f/n/+f/6f/n/+b/5v/l/+X/5f/m/+b/5v/m/+b/5f/k/+H/4f/i/+L/4v/g/+L/4//j
/+T/5P/k/+T/4v/i/+L/4v/g/+T/5v/k/+L/4P/d/9f/z//H/8X/zP/Y/+X//f8hAE0A
fgCxAOMAFQFJAXsBoAGXAVAB2QA9AJ7/Nf8E/+3+8v4S/zH/RP9Z/3L/gf+M/5r/qf+2
/8D/yv/N/8//1f/Z/9f/2//d/93/3v/g/+H/4v/k/+X/5f/l/+f/5//n/+f/6P/o/+j/
6P/o/+f/6f/p/+j/6P/p/+r/6v/q/+r/6v/q/+z/7v/v/+//7//w//H/8f/x//P/8//z
//H/8//z//P/9f/2//f/+P/5//n/+v/6//z//f///wAAAQACAAUABwAIAAkACgALAA4A
EAATABUAFQAYABoAHAAiACQAKAArACwALwAyADUAOwA/AEMARwBKAE4AUgBVAFcAWQBc
AGAAYwBkAGYAagBpAGkAagBtAG8AbwBwAHAAcQBxAHIAcwBwAG4AawBoAGYAYgBgAFsA
VwBRAEsARgA+ADgAMgAtACgAIwAeABkAFAAQAAwACAAEAAIA///8//f/9P/0//L/7v/t
/+3/7f/s/+r/6v/q/+n/6f/o/+f/5v/l/+T/4//j/+T/5f/n/+X/4//i/+L/5P/k/+T/
5P/i/+L/4P/g/+P/4//j/+P/4v/i/+P/4//j/+L/4v/j/+H/4f/h/+D/4v/i/+L/4//k
/+T/5//l/+P/4//k/+T/5v/n/+j/6P/o/+j/6f/p/+n/6f/p/+n/6//r/+v/6//r/+v/
6//s/+r/6P/q/+r/6P/o/+j/6P/o/+j/6P/o/+j/6P/o/+f/5f/l/+X/5f/n/+f/5//m
/+b/5v/m/+X/4//j/+P/4//j/+P/5P/k/+b/5v/m/+b/5f/k/+T/4//l/+L/4v/i/+T/
4v/i/+L/4v/m/+b/5v/o/+j/5//n/+f/5//p/+n/6f/p/+r/6//r/+j/6P/o/+j/6f/p
/+n/6f/n/+f/5//n/+r/6v/m/+T/4f/g/+D/4f/h/+P/4//h/+H/4f/h/+H/4//i/+H/
4P/f/9//3//d/93/3//d/9z/3v/d/93/3f/a/9r/2v/a/9v/2//b/9n/1//Y/9j/2P/X
/9r/3P/d/9r/2v/a/9r/2v/a/9r/2v/c/9r/2v/a/9j/1P/R/8n/vf+7/73/yP/Y/+v/
CQA3AGkAogDVAAMBKQFXAYsBngFzARABfwDV/1L/Gf/+/vf+Cv8o/0H/WP9v/4D/kf+g
/6z/t//A/8L/yP/L/83/z//P/9P/1//Z/9n/2v/b/9v/2//c/93/3f/d/9//3f/d/93/
3v/g/+D/4P/g/9//4f/h/+D/4P/h/+L/4v/i/+L/4v/i/+L/5P/l/+X/5f/m/+f/5//n
/+n/6f/p/+n/6//r/+v/7f/u/+//8P/x//H/8v/y//L/8//1//b/9//4//v//f/+////
AAABAAIABAAHAAkADAAQABMAFgAaABwAIAAjACMAJwArAC8ANQA5AD0AQQBFAEoATwBT
AFUAVwBaAF4AYwBkAGYAagBsAG0AbwBzAHUAdQB2AHYAdABzAHMAcwByAHAAbQBqAGcA
ZABjAF8AWABRAEoARABAADoANAAvACkAIwAdABcAEgAOAAoABgACAAAA/f/6//n/9v/2
//T/8P/v/+//7//s/+r/6v/q/+v/6//q/+n/6//r/+v/6//o/+j/6P/p/+v/6f/o/+j/
6P/o/+j/6P/o/+j/5v/m/+f/5//n/+f/5v/m/+f/5//m/+T/4//j/+X/5f/l/+T/5v/m
/+b/5//n/+b/6P/l/+P/4//k/+T/5f/n/+n/6v/p/+j/6P/n/+f/5//n/+f/6f/p/+n/
6f/r/+v/6//s/+r/6P/q/+r/6f/q/+v/7P/q/+r/6v/q/+z/7P/s/+v/6//r/+v/6//r
/+v/6//q/+z/7P/s/+v/6//r/+v/6//p/+n/6v/q/+r/6v/q/+r/6v/q/+v/6//p/+j/
6v/s/+r/6v/q/+r/7P/s/+z/7v/w/+//7//v//D/8//0//X/8//0//X/9f/0//T/9P/0
//P/8//z//P/8//z//P/8//0//T/8P/u/+v/6v/q/+v/7f/v/+//7f/t/+3/7f/t/+3/
7P/r/+r/6f/p/+n/5//n/+n/5//m/+T/4//j/+P/4v/i/+L/4v/l/+X/5f/j/+P/5P/k
/+T/5P/m/+f/5//l/+T/4//i/+T/5P/k/+T/5P/k/+T/5P/i/+D/2f/P/8v/yf/N/9j/
5P/1/xEAPQBtAJoAxwD3ACcBWQGJAZgBaQEAAW8Ayf9E/wH/7v7x/gr/Kv9F/1r/cf+E
/5P/oP+q/7f/xP/O/9L/1f/X/9v/3f/f/+H/4//j/+T/5f/l/+X/5v/n/+f/5//p/+v/
6//r/+z/6v/q/+r/6v/t/+//7//u/+z/7f/u/+7/7v/u/+7/7v/w//L/8//z//H/8v/z
//P/8//1//X/9f/1//f/9//3//n/+v/7//z//////wAAAAAAAAEAAwAEAAUABgAJAAsA
DAANAA4ADwAQABIAFQAXABsAHgAgACIAJAAmACoALQAvADMANwA7AD4AQQBEAEcATABQ
AFQAVwBZAFsAXgBiAGMAZABmAGoAbQBtAG4AcQBxAHEAcgByAHIAcQBxAHEAcQBwAG4A
bABmAGIAYABbAFcAUQBLAEYAQgA8ADYAMQAsACcAIgAdABgAFAAQAAwABgAEAAEA/v/9
//r/+v/4//T/8//z//P/8v/w//D/8P/v/+//7v/t/+3/7f/t/+3/7v/u/+7/7//u/+v/
6f/o/+r/6v/q/+r/6v/q/+j/6P/n/+f/5//n/+j/6P/p/+n/6//q/+r/6//q/+n/6P/m
/+f/6P/p/+v/7P/s/+//7f/t/+3/7v/u/+3/7f/t/+z/7f/u//D/8f/v/+//7//v/+//
7//v/+//7//v/+//8P/u/+z/7v/u/+//8P/x//L/8P/w//D/8P/u/+7/7v/t/+3/7f/t
/+3/7f/t/+3/7P/s/+z/7P/r/+n/6f/p/+n/6//r/+z/7P/s/+7/7f/s/+v/6v/u/+7/
7v/w/+7/7f/t/+3/7//x//H/8f/v//D/8f/x//L/8v/y//L/8P/v/+7/7f/v/+//7//v
//H/8v/v/+7/7P/q/+n/6f/r/+3/7f/r/+v/6//r/+v/6//q/+n/6P/l/+X/5f/j/+X/
5//l/+T/4v/h/+H/4f/i/+L/4v/i/+P/4//j/+H/4f/i/+L/4v/e/+D/4f/h/+D/4P/g
/+D/4v/i/+L/4v/m/+T/4P/g/97/2v/V/8//yf/F/8f/1P/k//v/GwBBAHEAogDTAAMB
OQFrAZMBlAFdAfAAXQC9/0j/C//w/vH+DP8o/z3/Vv9r/3r/hf+U/6T/sf++/8b/zv/T
/9P/1f/d/+P/4v/j/+L/4v/j/+P/4//k/+X/5f/l/+f/5//n/+f/6P/q/+r/6v/q/+n/
6//r/+r/6v/r/+z/7P/s/+z/7P/s/+z/7v/v/+//7//w//H/8f/x//P/8//z//P/9f/1
//X/+f/6//v//P/9//3//v/+//7///8BAAIABQAGAAkACwAMAA0ADgAPABIAFAAXABkA
GQAcAB4AIAAlACgALQAxADEANQA5AD0AQQBFAEkATQBOAFIAVgBZAF0AXwBiAGYAaABo
AGkAbABtAG0AbgBxAHEAcQByAHIAcgBxAHEAcQBvAGwAaABkAGIAXgBcAFcAUQBLAEUA
QAA8ADYAMAArACgAIwAeABkAEwAOAAkABAACAAAA/f/6//f/9P/0//L/8v/x//H/8f/u
/+z/7P/s/+v/6//q/+n/6f/p/+n/6f/o/+j/6P/p/+f/5f/k/+T/5P/k/+T/5P/m/+b/
5P/k/+X/5f/l/+X/5P/k/+X/5f/n/+b/5v/n/+f/5//n/+b/6P/o/+j/6f/q/+r/7f/r
/+v/6//s/+z/7v/v//D/8P/u/+7/7//v/+//7//v/+//8f/x//H/8f/x//H/8f/y//D/
7v/w//D/7v/u/+7/7v/s/+z/7P/s/+7/7v/u/+3/6//r/+v/6//r/+v/6//q/+r/6v/q
/+n/6f/p/+n/6f/p/+n/6v/q/+r/6P/o/+j/6v/s/+z/7P/s/+z/7P/s/+7/7P/r/+v/
6//t/+//7//v/+//8P/x//H/8P/w//D/8P/t/+3/7f/t/+//7//v/+//7v/u/+r/6P/p
/+j/6P/p/+n/6//r/+n/6//r/+v/6//q/+j/5v/k/+X/5f/l/+P/4//l/+P/4v/i/+H/
4f/h/+L/4v/i/+L/4v/h/+D/3f/f/+D/4P/g/97/4P/h/+H/4P/g/+D/4P/i/+L/4v/i
/+D/4P/g/9z/2v/Y/9H/zf/L/8n/zf/W/+b//f8hAE8AfQCuAOMAEQE/AW8BlwGUAU8B
1gA3AJH/JP/7/u7+9f4U/zb/Tf9i/3f/hv+V/6L/rv+7/8b/zP/Q/9X/1//X/9v/3f/d
/9//3//g/+H/4f/h/+L/4//j/+P/5f/n/+f/5//o/+b/5v/m/+b/5//p/+n/6P/o/+n/
6v/q/+r/6v/q/+r/6v/s/+3/7f/v//D/8f/x/+//8f/x//H/8//1//X/9f/1//b/9//4
//n/+f/6//r//P/9////AAABAAIABQAHAAgACQAKAAsADgAQABMAFQAZABwAHgAgACQA
JgAqAC0ALwAzADcAOwA/AEMARwBLAE4AUgBWAFkAXQBfAGIAZgBpAGoAbABwAHMAcwB0
AHcAeQB5AHoAegB4AHcAdwB3AHYAdABxAG4AagBmAGQAXwBZAFMATQBIAEAAOgA0AC8A
KAAjAB4AGQASAA4ACgAGAAMAAgAAAP7/+f/2//b/9P/y//H/8f/x/+7/7P/s/+z/6//r
/+r/6f/r/+v/6//r/+j/6P/o/+n/6f/n/+b/5v/o/+j/6P/o/+b/5v/k/+T/5//n/+f/
5//k/+T/5f/l/+X/5P/k/+X/5//n/+f/5v/l/+T/4//j/+L/4v/l/+P/4//j/+T/5P/k
/+X/5v/m/+b/5v/n/+f/5//n/+f/5//p/+n/6f/p/+n/6f/p/+r/6v/o/+r/6v/o/+j/
6P/o/+j/6P/o/+j/6P/o/+j/5//n/+f/5//n/+f/5//n/+b/6P/o/+j/5//l/+X/5f/l
/+X/5f/m/+b/5P/k/+T/5P/k/+b/5v/m/+b/5v/m/+b/5v/o/+n/6f/q/+v/6v/r/+r/
6f/r/+z/7f/t/+7/7v/u/+7/6//r/+v/6//p/+n/6f/p/+z/7P/o/+b/5P/i/+H/4f/i
/+X/5v/l/+f/5//n/+f/5//m/+X/5P/h/+H/4f/f/9//4f/f/97/3v/d/93/3f/c/9z/
3P/c/93/3f/d/9v/2//c/9z/3P/a/9z/3f/d/9r/2v/a/9r/2v/a/9r/2v/c/97/3P/a
/9j/1P/L/8X/v/+9/7//yv/c/+//EQBDAHUAqgDfAAsBMwFfAY0BmAFjAfYAYQC3/zr/
Cf/2/vP+DP8s/0P/XP95/4z/mf+q/7b/vf/C/8r/zP/N/8//0//T/9f/2f/b/9v/3P/d
/93/3f/e/9//3//f/+H/4f/h/+H/4v/i/+L/4v/i/+T/5//o/+j/6P/p/+r/6v/q/+r/
6v/q/+r/7P/t/+3/6//s/+3/7f/t/+//7//v//H/8//z//P/9f/2//f/+P/3//f/+P/4
//z//f///wAA//8AAAMABQAIAAkACgALABAAEgAVABcAGQAcAB4AIAAjACQAJwApAC0A
MQA1ADkAPgBDAEgATQBPAFIAVQBXAFoAXQBhAGYAawBsAG4AcgB1AHUAdgB5AHsAewB8
AHwAfQB9AH4AfwB8AHoAdwB0AG4AagBoAGMAXQBXAFEATABEAD4AOAAzADAAKwAmACEA
GQAUAA8ACgAHAAYABAACAP///P/8//r/+P/3//f/9//0//L/8v/y//P/8//y//H/7//v
/+//7//w//D/8P/x//D/7f/r/+r/6//s/+3/7v/s/+z/6v/q/+v/6//r/+v/6P/o/+n/
6f/r/+r/6v/r/+r/6f/o/+b/5v/m/+b/5//m/+b/6f/n/+X/5f/m/+b/5v/n/+j/6P/q
/+r/6//r/+n/6f/p/+n/6f/p/+n/6f/p/+n/6f/q/+z/6v/s/+z/6//s/+3/7v/s/+z/
7P/s/+v/6v/p/+f/6P/p/+r/6//t/+3/7f/s/+v/6v/p/+f/6f/p/+n/6f/p/+v/7v/s
/+z/7P/s/+z/7P/s/+z/7v/w/+//7//v/+7/7//u/+3/7//w//H/8f/w//D/8P/w//H/
8f/x//H/8f/x//H/8f/y//L/7v/s/+v/6v/q/+v/6f/r/+v/6f/o/+f/5v/l/+b/5v/m
/+b/5f/l/+X/4//j/+X/4//i/+D/3//f/9//4P/g/+D/4P/i/+P/5P/j/+D/4P/f/97/
3v/g/+H/4f/e/97/3v/e/+D/4P/g/+D/4P/g/+L/4P/c/9j/0//L/8P/v//F/9D/3P/v
/xEAOQBhAI4AwQD3ACcBXQGNAY4BSwHaAEcApf8w//v+5P7r/gz/LP8//1j/cf+C/43/
mP+k/7H/wP/G/8z/z//R/9X/1//V/9n/3f/f/+L/4v/h/+D/4P/h/+H/4f/j/+P/4//j
/+T/5P/k/+T/5P/l/+f/5//m/+j/6f/q/+r/6P/o/+j/6P/q/+z/7f/t/+3/7v/v/+//
7v/v/+7/7f/v//H/8f/x//H/8v/z//T/9//3//j/+P/6//v//f/+//3//v8BAAMABQAH
AAkACwAOABAAEwAVABUAGAAaABwAHgAgACQAJwArAC8AMwA3AD0AQQBFAEkASgBOAFIA
VQBVAFcAWgBeAF8AYABiAGYAZwBnAGgAawBsAGsAawBqAGoAaQBpAGkAaQBoAGYAZABe
AFoAWABTAEsARQA/ADoANgAwACoAJQAgABsAFgARAAwACAAEAAAA/v/8//n/9v/0//L/
8//y/+//7f/s/+v/6f/m/+X/5P/k/+X/5f/l/+X/5f/l/+X/5P/k/+T/5f/n/+X/5P/k
/+H/4P/f/97/3//g/9//4P/f/9//3//f/9//4P/i/+P/4f/g/+D/4f/j/+P/4//i/+T/
5P/k/+X/5//o/+z/6//o/+f/5//m/+f/6f/r/+z/6v/q/+v/6//q/+n/6P/n/+j/6f/q
/+v/6f/p/+n/6v/q/+j/6v/q/+b/5v/m/+b/5v/m/+b/5v/m/+b/5v/l/+f/5//n/+f/
5v/l/+T/4v/k/+b/5v/l/+T/4//i/+T/5P/k/+b/5v/l/+X/5f/l/+f/5//n/+f/6P/p
/+n/6P/o/+j/6P/l/+X/5f/l/+f/5//n/+f/6P/o/+T/4v/h/+D/4P/h/+H/4//j/+H/
4f/h/+H/4f/h/+D/3//e/93/3f/d/9v/2//d/9v/2v/a/9n/2f/Z/9j/2P/Y/9j/2P/X
/9b/0//V/9b/1v/W/9b/2P/Z/9n/1v/W/9b/1v/Y/9j/2P/Y/9j/1v/U/9b/1v/U/8//
x//B/7//u/+6/8b/1//t/w0AOQBsAJ0AzQD/ADMBaQGSAZEBUgHnAFUAsv85//z+3f7c
/v7+I/82/0v/ZP91/4D/jv+d/67/uv++/8H/w//L/8//z//T/9X/1f/W/9f/1//X/9j/
2f/Z/9n/2//b/9v/2//c/9z/3P/c/9z/3//h/+H/4P/f/9//3//e/9//4P/h/+L/4v/k
/+X/5f/l/+b/5//n/+X/5//n/+f/5//p/+n/6f/r/+z/7f/u//H/8f/y//L/9P/1//f/
+P/3//j/+//9//7///8AAAEABgAIAAsADQAOABAAEQASABgAGgAeACEAJQApAC0AMQAz
ADcAOwA/AEQASABMAE8AUQBTAFYAWgBfAGAAYgBmAGUAZQBmAGkAbQBtAG4AbgBuAG0A
bQBtAGoAaABlAGIAYABcAFoAVQBPAEkAQwA+ADgAMgAsACcAIAAbABYAEQAOAAoABgAC
AP7//P/5//b/8f/u/+7/7P/s/+v/6//r/+n/5v/l/+T/4//j/+L/4f/j/+P/4//j/+D/
4P/g/+H/4//h/+D/4P/g/+D/4P/g/97/3v/c/9z/3v/f/+D/4f/e/97/3//f/97/3P/b
/9v/3P/d/97/3v/e/97/3v/f/+D/4P/j/+H/4//j/+T/5P/i/+P/5P/k/+b/5v/n/+f/
5//n/+f/5//n/+f/5//n/+f/5//n/+j/6P/m/+j/6P/m/+b/5v/m/+b/5v/m/+b/6P/o
/+j/5//m/+X/5P/j/+T/5f/m/+b/5P/k/+T/4//j/+P/4//j/+P/5//o/+f/5v/l/+T/
5v/m/+b/6P/q/+n/6f/p/+n/6//r/+v/7f/u/+//7//t/+z/6//q/+r/6//s/+3/7f/t
/+3/7f/t/+z/5//k/+T/5P/l/+f/5//p/+n/5//n/+f/5//n/+X/5P/j/+L/4f/h/+H/
3//g/+P/4v/i/+H/3//e/93/3v/e/97/3v/f/9//3//d/9v/3P/c/9z/3P/e/9//3//c
/9z/3P/c/9z/3P/c/9z/3P/g/+L/4P/a/9j/1f/N/8X/w//J/9L/4v/3/xcAQwB3AKoA
2QAJATMBYwGLAYoBSQHQAC8Af/8S//X+8P73/hb/Nv9N/2L/e/+O/5n/pv+2/8H/xv/I
/8z/0//X/9f/2f/b/9v/3f/d/97/3//f/9//4P/h/+H/4f/j/+P/4//j/+T/5P/k/+T/
5P/n/+n/6f/o/+b/5//o/+j/6v/q/+r/6v/o/+r/6//r/+v/7P/t/+3/7//x//H/8f/v
//H/8f/x//P/9P/1//b/9f/1//b/9v/6//v//f/+//3//v8BAAMABgAHAAgACQAMAA4A
EQATABUAGAAaABwAIAAiACYAKQAtADEANQA5ADsAPwBDAEcASwBQAFUAWQBbAF0AYABk
AGcAaABqAG4AcQBxAHIAdQB3AHcAeAB4AHoAeQB5AHkAdgB0AHEAbgBoAGQAYgBdAFUA
TwBJAEQAQAA6ADQALwApACMAHQAXABIADgAKAAYAAAD+//v/+P/3//T/9P/y/+7/7f/t
/+3/7P/q/+r/6v/p/+n/6P/n/+f/5//n/+f/5v/m/+b/5//n/+X/5P/k/+T/5P/k/+T/
4v/i/+D/4P/j/+P/4//j/+D/4P/h/+H/3//e/97/3//h/+H/4f/g/9//3v/d/93/4P/g
/+P/4f/h/+H/4v/i/+L/4//k/+T/4v/i/+P/4//j/+P/4//j/+X/5f/l/+X/5f/l/+X/
5v/n/+b/6f/q/+f/5v/l/+T/5P/k/+T/5P/m/+b/5v/l/+X/5f/l/+X/5f/l/+X/5P/k
/+T/5P/j/+X/5f/l/+X/4//j/+T/5P/k/+T/5v/m/+b/5v/o/+j/6P/q/+r/6f/p/+n/
6f/r/+v/6//r/+z/7f/t/+z/7P/s/+z/7f/t/+3/7f/s/+v/6v/p/+r/6v/m/+T/4//i
/+L/4//k/+f/6P/n/+b/5f/k/+P/5P/k/+T/5P/i/+H/4P/d/93/3//d/9z/3v/d/93/
3f/c/9z/3P/c/9v/2//b/9n/2//c/9z/3P/a/9z/3f/d/9z/3P/c/9z/3P/c/9z/3P/c
/9z/3v/e/97/3P/V/83/xf/B/8H/yP/W/+n/BwAzAGkApADZAAUBKwFZAYsBoAF5ARIB
fwDP/z7/Af/0/vX+Dv8w/0f/Xv95/5L/pf+w/7j/v//I/8z/zv/T/9f/2f/b/9//4f/j
/+P/5P/k/+P/4v/i/+P/4//j/+X/5//n/+f/6P/o/+j/6P/o/+n/6//r/+r/7P/t/+7/
7v/u/+7/7v/u/+7/8P/x//H/8//0//X/9f/z//X/9f/1//f/+f/5//n/+f/6//v//P/9
//3//v/+/wAAAQADAAQABwAIAAsADQAMAA0ADgAPABAAEgAVABcAGgAeACEAJAAoACoA
LgAxADEANQA5AD0AQwBHAEsATwBSAFYAWgBdAF8AYQBkAGgAbQBuAHAAdAB1AHUAdgB5
AH4AfwCBAIIAgAB/AH8AfwB8AHoAdwB0AHAAbABqAGUAXwBZAFMATgBIAEIAPAA3ADAA
KwAmACEAHAAYABQAEAAKAAgABQACAP///P/8//r/+f/5//r/+//5//b/9f/0//X/9f/0
//P/8v/x//D/7//v//D/8f/z//H/7//u/+7/7v/u/+7/7v/v//D/7//w/+7/7f/s/+v/
6P/o/+n/6f/r/+r/6v/r/+n/6f/p/+j/5v/m/+b/5//m/+b/6f/n/+f/5//o/+j/5v/n
/+j/6P/r/+z/7v/v/+3/7f/t/+3/7f/t/+3/7f/v/+//7//w/+7/7P/u/+7/7v/u/+7/
7v/u/+7/7v/u/+7/7v/u/+3/7//v/+//7//t/+3/7f/s/+z/7P/s/+v/7f/t//D/8v/y
//L/8v/x//D/7//w//D/7//v/+//7//x//H/8f/z//T/9f/1//P/8v/x//D/8f/x//H/
8f/y//P/9P/1//T/9P/w/+7/7f/s/+z/7f/v//H/8f/v/+3/7f/t/+3/7P/q/+j/5v/m
/+f/6P/n/+b/5//k/+L/5P/j/+P/4//i/+L/4v/i/+P/4//j/+H/4f/i/+L/4v/e/+D/
4f/h/97/3v/e/97/4P/g/+D/4P/k/+b/5P/g/+D/4P/Z/83/w//B/8H/xv/S/+X//f8d
AEsAegCrAOEAFwFLAXcBggFRAeQAVwC9/0D//f7i/uX+Av8k/zv/Uv9t/4L/j/+a/6b/
s//A/8r/0P/V/9v/2//b/93/3f/f/9//4P/h/+H/4f/i/+P/4//j/+X/5//n/+f/6P/m
/+b/5v/m/+f/6f/p/+j/6P/p/+r/6v/q/+r/6v/q/+r/7P/t/+3/7//w//H/8f/v//H/
8f/x/+//8f/x//H/9f/2//f/+P/5//n/+v/6//z//f///wAAAQACAAUABwAIAAkACgAL
AA4AEAATABUAFwAaABwAHgAgACIAJgApACsALwAzADcAOgA9AEAAQwBGAEoATgBRAFEA
UwBWAFoAXABcAF0AYABjAGMAZABnAGgAZwBnAGYAZgBlAGUAZQBiAGAAXQBaAFgAVABS
AE0ASgBFAEAAPAAzACwAJQAfAB0AGQAVABEADAAIAAQAAAD9//z/+v/4//P/8P/w/+7/
7v/t/w==
         </WaveFormData>
      </LeadData>
      <LeadData>
         <LeadByteCountTotal>10000</LeadByteCountTotal>
         <LeadTimeOffset>0</LeadTimeOffset>
         <LeadSampleCountTotal>5000</LeadSampleCountTotal>
         <LeadAmplitudeUnitsPerBit>4.88</LeadAmplitudeUnitsPerBit>
         <LeadAmplitudeUnits>��V</LeadAmplitudeUnits>
         <LeadHighLimit>2147483647</LeadHighLimit>
         <LeadLowLimit>268435456</LeadLowLimit>
         <LeadID>V5</LeadID>
         <LeadOffsetFirstSample>0</LeadOffsetFirstSample>
         <FirstSampleBaseline>0</FirstSampleBaseline>
         <LeadSampleSize>2</LeadSampleSize>
         <LeadOff>FALSE</LeadOff>
         <BaselineSway>FALSE</BaselineSway>
         <ExcessiveACNoise>FALSE</ExcessiveACNoise>
         <MuscleNoise>FALSE</MuscleNoise>
         <LeadDataCRC32>2201140559</LeadDataCRC32>
         <WaveFormData>
xP/E/8T/xP/A/77/vP+6/8b/0v/e/+r/DAAsAEwAbACRALYA2wAAAdsAuACVAHIAQQAQ
AN//rv+r/6r/qf+o/7D/uP/A/8j/zP/O/9D/0v/U/9T/1P/U/9b/2P/a/9z/3P/c/9z/
3P/d/97/3//g/9//3v/d/9z/3P/c/9z/3P/d/97/3//g/97/3v/e/97/3//g/+H/4v/k
/+T/5P/k/+T/5P/k/+T/5P/k/+T/5P/n/+j/6f/q/+r/6v/q/+r/6v/q/+r/6v/t/+7/
7//w//D/8P/w//D/8//0//X/9v/3//j/+f/6//z//v8AAAIABgAIAAoADAANAA4ADwAQ
ABUAGAAbAB4AIQAkACcAKgAuADAAMgA0ADgAOgA8AD4AQQBEAEcASgBLAEwATQBOAFEA
UgBTAFQAUwBSAFEAUABPAE4ATQBMAEgARgBEAEIAPgA6ADYAMgAtACgAIwAeABwAGgAY
ABYAEwAQAA0ACgAIAAYABAACAP///v/9//z/+//6//n/+P/4//j/+P/4//b/9v/2//b/
+P/4//j/+P/3//b/9f/0//L/8v/y//L/9P/0//T/9P/2//b/9v/2//T/9P/0//T/8//y
//H/8P/y//L/8v/y//T/9P/0//T/8v/y//L/8v/x//D/7//u/+//8P/x//L/9P/0//T/
9P/y//L/8v/y//P/9P/1//b/9v/2//b/9v/0//T/9P/0//T/9P/0//T/9v/2//b/9v/3
//j/+f/6//r/+v/6//r/+f/4//f/9v/z//L/8f/w//T/9v/4//r/+f/4//f/9v/2//b/
9v/2//j/+P/4//j/+P/4//j/+P/8//z/+//7//v/+v/5//j//P/+/wAAAQAAAP//AAD/
////AAACAAMAAQD///3//P///wEAAwAGAAcABwAFAAQAAQAAAP/////+///////9//z/
+v/5//j/+P/3//b/9f/3//j/+P/5//f/9//2//b/+P/2//b/9v/2//f/9//3//T/9P/0
//P/9f/1//b/9v/z//P/8//z//X/9f/1//X/8//0//T/9P/2//b/9v/2//P/7P/k/9z/
1f/L/8v/0f/V/9z/8/8RACsASwBxAJYAwQDwAB8BOgE1AQABpAA1AOT/wP+r/6D/pf+t
/7H/uP/C/8b/yv/N/8z/0v/d/+b/6v/s//H/8P/u/+7/8P/y//P/9P/y//L/8f/x//P/
9P/1//n/9//3//f/9//3//T/9P/1//P/9v/2//X/9//6//3////8//v/+f/4//j/+P/4
//n/+f/6//r/+v/9//3//f/9//7/AAACAAMAAgACAAQABAACAAQABAADAAMABQAFAAcA
CQAKAA0AEAAPAA8ADwAPABIAFgAZABoAHAAcAB0AHwAiACUAKQAsAC0ALwAzADUAOgA9
AEAAQgBIAEsATgBRAFAAUQBSAFQAWABZAFwAYABjAGMAZABnAGcAaABpAGkAZgBmAGYA
ZwBpAGoAaABlAGEAYABcAFkAVQBRAEwASABCAD8AOgA2ADIALQAnACIAIQAgAB8AIAAa
ABcAFgAUABAADgAOAA0ADAAJAAYABgAEAAUABgAIAAYABgAGAAUAAgACAAIAAgACAAIA
AgABAAAAAAD///7//v/////////////////9//v//P/8//z//f/+////AAAAAP////8A
AAIAAgACAAEA/////wAAAAADAAMABAAEAAQABAAEAAQABQAHAAUABQAHAAgACAAGAAQA
BAAFAAYABgAGAAUABQAFAAUABQAFAAUABQAFAAUAAwADAAMAAwADAAMAAgACAAIAAgAC
AAIAAAAAAAAA/v8CAAIAAgABAAEAAQABAAAA/v/+//7//v8AAAEAAQD9//7//v/+//7/
/v8AAAAA/////wIAAgACAAIAAgACAAIAAQABAAEAAwADAAQABAAFAAUABgAFAAQABAAD
AAMAAwAEAAcABwAFAAQABQAEAAMAAwAEAAUABQADAAEAAAAAAAAA/v/9//z/+//8//z/
+//7//v/+//6//r/+P/2//b/9v/4//n/+f/5//b/9v/2//X/9f/1//b/9v/1//X/9f/1
//X/9f/1//X/9f/2//b/9v/y//T/+P/2//P/8v/u/+T/2f/P/83/z//V/9r/6f8BAB0A
PQBdAIQArQDaAAkBNAFHASwB5gB7ABIA2P+//6r/pf+t/7H/sv+4/8L/yP/J/87/1P/b
/+L/5v/o/+n/7P/u/+r/7f/u/+7/7v/v//D/8P/x//L/8v/y//X/8//z//P/8//1//L/
8v/z//H/9P/0//P/8f/y//P/8//z//P/8v/y//T/9P/0//X/9f/2//b/9v/3//f/9//3
//X/9v/3//f/+P/4//r/+v/6//z//P/7//v//f/9/////v/+/wAAAgABAAEAAQABAAMA
BgAIAAgACQAKAAwADwARABMAFgAYABoAGwAeAB8AIwAnACsALgAyADUAOAA7ADwAPQA+
AEAARQBFAEcASgBLAEsATABPAFEAUgBTAFMAUwBUAFUAVwBXAFYAUgBNAEsASgBGAEMA
QAA9ADkANgAwAC0AKAAkAB8AGwAWABIADQAKAAcABgACAP///v/8//j/9v/2//X/9P/x
/+7/7v/t/+3/7f/u/+z/7P/s/+v/6P/o/+j/6P/q/+r/6v/p/+b/5v/l/+T/5v/n/+f/
5//m/+X/5P/h/+L/5P/l/+b/5P/k/+T/5P/k/+P/4//k/+L/4v/i/+H/4//j/+T/5P/l
/+X/5v/m/+T/5P/k/+T/4//l/+P/4//l/+b/5v/k/+T/5P/l/+b/5v/m/+X/5f/n/+f/
5//n/+f/5//n/+f/5f/l/+X/5f/l/+X/5P/k/+T/5P/k/+T/5P/k/+T/4v/k/+T/5P/j
/+H/4f/h/+D/4P/g/+D/4P/i/+P/4//j/+P/4//j/+P/4v/i/+H/4P/j/+H/3//i/+L/
4v/i/+L/4v/k/+T/4//j/+T/5P/k/+T/4//k/+X/5f/n/+f/6f/p/+j/6P/p/+n/6P/n
/+b/5v/k/+X/5v/o/+n/6f/n/+b/5f/k/+P/4//k/+X/5f/j/+P/4v/i/+L/4v/h/+D/
3//e/97/3f/d/9v/2//a/9r/2//a/9v/3P/b/9v/2v/Z/9r/2v/a/9n/1//X/9j/2P/Z
/9n/2f/Z/9n/2f/Z/9n/2f/a/9r/2v/Y/9b/1v/W/9X/0P/K/8L/uf+z/7P/t/+//8j/
1//1/xcANwBZAHwAoQDKAP0AHgEZAeoAkAAjANj/vP+r/5z/nf+h/5//pv+u/7T/uv/B
/8T/yP/N/8z/zv/Q/9H/0P/Q/9L/1f/W/9b/1v/W/9b/1f/V/9b/1v/W/9n/2P/X/9b/
1f/W/9T/1f/X/9X/2P/Y/9f/1//Y/9n/2f/Z/9n/2P/Y/9j/2P/Y/9n/2f/a/9r/2v/b
/9v/2//b/9v/3P/d/93/3v/e/+D/4P/g/+L/4v/h/9//4f/h/+P/5P/k/+b/6P/n/+f/
5//n/+f/6v/s/+z/8P/y//X/+f/6//v//f/+////AQAFAAcACwAPABMAFgAaAB0AIAAj
ACMAJQAnACoAMAAxADQAOAA7ADsAPAA/AEMARABFAEUAQgBCAEIAQwBEAEQAQQA9AD4A
PgA7ADkAMwAvACoAJgAjACEAHQAaABcAEwAOAAoACQAGAAMAAgD+//v/+v/4//T/8v/y
//H/8v/v/+z/7P/r/+v/6//s/+r/6v/q/+n/6//s/+3/7v/s/+z/7P/r/+z/7P/r/+r/
6v/r/+v/6//r/+v/6//p/+n/6v/q/+r/6v/q/+r/6v/o/+f/5//o/+j/6P/o/+f/6P/p
/+v/7P/q/+n/6f/o/+j/6P/o/+j/6//t/+v/6//p/+r/6v/o/+j/6P/p/+r/6v/q/+n/
6f/r/+v/6//r/+v/6//r/+v/7f/t/+3/7f/r/+v/6v/q/+z/7P/s/+z/7v/u/+7/7P/s
/+z/7P/r/+3/7f/t/+z/7P/s/+z/7P/s/+3/7f/t/+z/6//q/+n/6v/s/+3/7v/t/+v/
7f/s/+r/6v/q/+r/7v/u/+3/7f/w//D/8P/w//L/9P/2//f/9v/1//b/9f/y//L/8//z
//P/8//z//T/8v/z//T/9v/3//f/9f/0//P/8v/x//H/8//1//b/9f/1//T/9P/0//D/
7//u/+3/7P/s/+v/6//r/+v/6v/q/+r/6P/o/+j/5v/n/+f/5//n/+j/6f/p/+n/6f/q
/+r/6//r/+v/6//q/+n/6P/n/+f/6P/o/+j/5v/k/+j/6v/p/+T/2P/O/8n/xf/H/83/
0f/a/+3/CQAnAEMAYQCGAK8A3gAPATQBLQH0AJIAIwDS/67/n/+Y/53/pf+p/7D/uP++
/8L/x//K/9D/1//e/+D/4P/h/+L/5P/k/+X/5v/m/+b/5v/m/+X/5f/m/+b/5v/p/+v/
6//r/+v/6f/m/+b/5//o/+z/7f/t/+z/7P/s/+v/7f/t/+z/7P/w//D/8P/x//D/8P/v
/+7/7//v/+//7//v//D/8f/x//T/9P/2//b/9v/4//j/9//1//f/9//5//r/+v/8//7/
AQABAAEAAQABAAQABgAGAAsADAAOABEAEQATABYAGAAbAB0AIQAjACUAJwApACoAMQA1
ADkAPQA9AD8AQQBEAEUARQBHAEoATQBNAE4AUQBRAFIAUwBTAFMAVABVAFcAWgBaAFcA
UwBPAE4ASgBHAEMAPwA6ADYANAAxACwAKAAnACMAHgAaABUAEgAPAA4ACQAFAAMAAAAA
AP7//v/9//z/+f/2//b/9f/1//X/9v/2//b/9v/1//T/9P/0//T/9v/2//b/9f/y//L/
8f/w/+7/7//v/+//8f/x//H/7//x//L/8v/y//L/8v/y//L/8v/x//H/8v/w//D/8P/v
//H/8f/y//L/9f/1//b/9v/0//T/9P/0//P/9f/z//P/9P/2//f/9v/2//b/9//4//b/
9v/1//X/8//z//P/8//z//P/8//z//b/9//4//n/+f/5//j/+P/3//b/9f/0//T/9P/0
//L/9v/2//b/9f/1//X/9f/0//P/8v/x//D/8f/z//T/9f/3//j/9v/2//b/9v/4//j/
9//3//b/9v/2//b/+P/6//z//f/7//v//f/9//z//P/9//3/+f/3//X/9P/1//f/+f/8
/wAAAQAAAAAA/P/6//j/9//6//v/+//5//v/+v/6//r/+P/3//b/9f/y//L/8f/x//H/
8f/w//D/7v/s/+z/7P/u/+//7//v//D/8P/w/+//7f/t/+7/7v/r/+v/6//r/+v/6//r
/+v/7P/u/+//8P/y//D/7v/s/+n/4v/a/9L/yf/D/8X/y//T/+D/9f8PAC8ATwBxAJwA
yQD6ACcBQgExAfIAigAdANb/tP+h/5z/n/+h/6X/rv+2/7j/uv/B/8r/0v/X/9z/4P/m
/+P/5P/q/+7/7P/s/+v/6v/o/+j/5//n/+j/6P/o/+v/6//r/+v/6//t/+r/6v/r/+v/
7v/u/+3/6//s/+3/7f/v/+//7v/u/+7/7v/u/+//7f/u/+7/7v/x//H/8f/x//H/8v/z
//P/9v/2//j/+P/2//j/+P/3//f/+f/5//v//P/8//7/AAADAAMAAwADAAUACAAKAAoA
CwAMAA4AEQAUABcAGwAeAB8AIQAlACcALAAvADIANAA3ADkAOwA9AEAAQwBGAEoASwBL
AE0AUABTAFMAVABXAFkAWgBbAFsAWABYAFgAWQBZAFgAVABPAE4ATgBLAEkAQwA/ADoA
NgA0ADEALAAoACMAHwAaABYAEgAOAAoACAAGAAMAAgAAAPz/+v/6//n/+f/3//X/9v/z
//P/8//0//L/8v/y//H/8P/w//D/8P/y//L/8v/x/+7/7v/t/+z/7P/t/+3/7f/v/+//
7//t/+v/7P/s/+z/7v/u/+7/7v/w/+//7//w/+7/7v/u/+3/7//v//D/8P/x//H/8v/y
//L/8v/y//L/9f/3//X/9f/z//T/9P/y//D/8P/x//L/8//0//T/9f/1//X/9f/1//X/
9f/1//X/9P/z//L/8f/x//H/8P/w//H/8v/z//T/8v/y//L/8P/w//D/8P/v//H/8f/x
//D/8P/w//D/8P/u/+//7//v/+//7f/t/+//8v/y//L/8v/y//L/8v/x//H/8v/y//L/
8v/z//T/9f/1//X/9f/3//f/9v/2//f/9//2//X/9P/0//T/9f/2//j/+P/3//T/8v/0
//T/9P/1//T/9f/1//P/9f/0//T/9P/w/+//7v/t/+z/7P/r/+v/6f/p/+j/6P/o/+b/
5v/m/+j/6f/p/+n/5v/m/+b/5f/n/+f/6P/o/+f/5//n/+f/5f/l/+X/5f/n/+j/6P/o
/+b/5v/m/+T/4f/c/9L/zP/J/8X/xf/J/8//3P/z/xEALwBPAHEAmgDFAPAAHQE0ARsB
1ABqAP//wv+s/5//mv+j/6n/q/+w/7b/vP/A/8X/yv/Q/9f/2P/Y/9z/3f/c/97/3v/d
/97/3v/e/+D/4P/f/9//3v/e/97/4f/h/+H/4f/h/+P/4P/g/+H/3//i/+L/4f/h/+L/
4//j/+H/4f/g/+D/4v/i/+L/4//j/+T/5P/k/+X/5f/l/+X/5f/m/+f/5//m/+b/6P/o
/+j/6v/q/+n/6//t/+3/7//v/+7/7//w//P/8//z//P/9f/4//r/+v/9//7/AAADAAMA
BQAIAAoACwANABEAEwAYABsAHgAgACIAJQAoACsALQAvADEANAA5ADkAOwA+AEEAQQBC
AEUARwBIAEkASQBIAEgASABJAEgASABFAEEAQQBAADwAOQAzAC8AKgAmACAAHQAYABQA
EwAPAAoABgACAP7/+v/4//b/8//y//D/7P/q/+r/6f/q/+f/5P/k/+L/4//k/+b/5f/k
/+P/4f/i/+L/4v/i/+D/4P/g/9//4P/g/9//3v/g/+H/4f/h/9//3//f/93/3f/e/97/
3v/c/9z/3P/c/97/3f/d/97/3v/e/97/3f/b/9v/3P/c/93/3f/e/97/3P/c/9z/3P/b
/93/2//b/93/3v/e/9z/3P/c/93/3v/g/+D/3//f/93/3f/d/93/3f/d/93/3f/d/93/
3f/d/93/3f/c/9z/3P/c/9z/3P/c/9z/3P/a/9z/3P/c/9v/2//b/9v/2v/a/9r/2v/a
/9r/2//b/9v/2f/Z/9n/2f/Z/9r/2v/a/9r/2v/c/9z/2//b/93/3v/f/+D/4P/g/+D/
3//f/9//4f/h/+L/4v/j/+P/4v/h/+D/4P/e/9//4P/i/+P/4//h/+D/3f/c/9v/2//e
/9//3//d/9//3v/e/97/3P/b/9r/2f/Y/9j/1//X/9X/1f/U/9T/1P/S/9L/0v/Q/9H/
0f/R/9L/0v/S/9H/0f/R/9L/0v/R/9H/0f/R/8//z//P/8//zf/O/87/zv/Q/9L/0P/O
/8v/wv+8/7T/r/+t/63/s/+7/8T/1//3/xcANQBXAHwAoQDKAPcAFgEJAdAAdAALAML/
qv+d/5D/k/+Z/5f/nv+s/7T/uP/B/8b/yP/J/8z/zP/K/83/zP/M/87/0f/S/9L/0v/U
/9T/0//T/9T/1P/U/9f/1f/V/9X/1f/X/9T/1P/V/9b/2v/b/9v/2f/a/9v/2//c/93/
3f/e/+D/4P/g/+H/4P/g/9//3v/f/9//3//f/+L/5P/m/+f/6v/q/+z/7P/q/+r/6P/l
/+j/6//s/+//8P/w//L/9P/z//P/8//z//f/+v/8//z/AQACAAQABwAIAAkACwAMAA8A
EQAVABcAGwAfACMAJgApACsALQAvADMANQA3ADoAPwA/AEEARABJAEkASgBNAE8AUABR
AFEAUQBSAFMAVQBUAFQAUQBNAEsASgBGAEMAPwA7ADYAMgAvAC0AKQAmACUAIQAcABgA
EgAOAAoACAAHAAUABQAEAAIAAAAAAP//AAD9//r/+v/3//f/9//4//j/+P/4//f/+P/4
//j/+P/6//r/+v/5//b/9v/1//T/9v/3//f/9//3//f/9//1//X/9v/2//b/9v/2//b/
9v/2//X/9f/2//T/8v/w/+3/7v/v//H/8v/x//H/8v/y//L/8v/y//L/8f/z//H/8f/0
//b/9//2//X/9P/0//T/9P/0//P/8//z//P/8//z//T/9f/2//f/+f/5//n/+f/5//n/
+P/4//X/9P/z//L/8//0//X/9P/4//j/+P/3//b/9f/0//L/9P/0//T/9P/0//X/9//2
//f/+P/5//r/+v/6//n/+f/6//r/+v/6//j/+P/4//f/+P/5//z//f/8//z//f/9//3/
/f/9//7//v///wAAAgADAAMAAQAAAP///v/9//3//f/9//z/+f/4//b/9f/0//X/9f/1
//X/9v/2//X/9f/1//X/9P/0//P/8P/v/+7/8P/x//H/8f/y//L/8v/x//D/7//v/+7/
7v/v//D/8f/v/+//7//v//L/9P/1//b/9P/0//T/8v/p/+T/3v/S/8n/xf/J/8//0//g
//n/EwApAEUAawCYAMUA+AAvAUYBLQHoAHwADQDK/7D/m/+Y/6P/p/+p/7L/wP/G/8j/
zf/S/9r/4f/k/+b/6P/p/+z/7P/s//D/8v/z//T/8f/w/+7/7f/w//D/8P/z//X/9f/1
//X/8//w//D/8f/z//b/9v/1//X/9v/3//f/9v/1//P/8v/2//j/+v/9//z//P/7//r/
+f/5//n/+f/7//z//f/9//z//P/+//7/AAACAAIAAQADAAUABQAHAAUABAAFAAYACQAL
AA0ADwAQABIAEwASABYAGAAbAB8AHwAhACQAJgApACsALwAxADYAOQA8AD4AQgBFAEgA
SwBLAE0ATwBSAFUAVQBXAFoAXwBfAGAAYwBiAGIAYgBhAGAAYABgAGEAZQBmAGQAYQBe
AFwAVwBTAE4ASQBDAD4AOwA5ADUAMgAtACkAJAAgABsAGAAVABQAEgAPAA4ADAAMAAoA
CgAJAAcAAwD///7/+//7//v//P/9//7///////z//P/8//z//P/8//z/+//7//z//P/8
//r/+f/3//X/9//3//f/9f/3//j/+P/4//r/+v/6//r/+P/3//f/+P/6//r/+v/5//n/
+f/6//r//P/9////AAD9//z/+//6//z////+/////v/+//3/+v/6//r/+//8//z//P/7
//v/+f/5//n/+f/7//v/+//7//n/+f/5//n/9//3//b/9v/2//b/9v/2//j/+P/4//b/
9f/0//P/8f/z//f/+P/2//T/8v/w//T/9P/z//P/9v/2//b/9v/2//b/9v/1//X/9f/3
//f/9v/2//f/9//2//X/9P/0//T/9f/2//j/+f/5//f/9v/z//L/8f/x//T/9f/1//P/
8f/w//D/8P/u/+3/7P/r/+r/6v/p/+n/6//r/+r/6v/o/+b/5v/m/+b/5//n/+f/5P/k
/+T/4//h/+H/4v/i/+L/4//k/+X/4//j/+P/4//l/+b/5v/m/+b/4v/i/+L/4//i/9r/
0P/H/8P/vf+5/7//yP/V/+v/CwApAEcAbACVAMQA9QAkATsBKAHqAIUAFgDO/6//mP+P
/5n/of+i/6b/sP+2/7n/vP/E/8//2P/a/9j/1//a/97/4P/h/+L/4v/i/+T/5P/j/+P/
4v/i/+L/5f/l/+X/5f/l/+f/5P/k/+X/5//q/+r/6f/m/+b/5v/l/+b/5//n/+j/6v/q
/+r/6//t/+7/7v/u/+3/7f/t/+3/7P/s/+z/6//u/+7/8P/w//L/9P/0//P/8//1//X/
9//4//j/+v/8//3//f/9//3///8CAAQABAAGAAYABwAJAAwADwATABYAGwAdACEAIwAk
ACcAKgAsADAAMwA2ADkAOwA9AD8AQgBGAEcASgBOAE8ATwBQAFMAVwBYAFkAWQBWAFYA
VgBXAFgAWABVAFEAUQBQAEwASQBDAD8AOgA2ADAALQAoACQAIQAdABgAFAATABAADQAM
AAYAAwACAAAA/P/6//r/+f/6//f/9P/0//H/8f/x//L/8P/w//D/7//w//D/8P/w/+7/
7v/u/+3/7v/u/+3/7P/s/+3/7f/t/+v/6//r/+n/6v/s/+3/7v/s/+z/7P/s/+v/6f/o
/+j/6//s/+3/7f/r/+v/7P/s/+v/6//s/+z/7//w//H/8v/x//P/8f/x//H/8v/y//D/
8P/w//H/8v/y//L/8f/x//H/8f/x//H/8//z//P/8//x//H/8f/x//H/8f/w//D/8f/y
//P/9P/y//L/8v/w//L/8v/y//H/8f/x//H/8P/w//D/8P/w//D/8//0//P/8v/x//D/
9P/0//P/8//0//T/9P/0//f/+P/5//n/+f/5//v/+//5//j/+P/3//f/9//3//j/+P/5
//r//P/6//n/9v/0//T/9P/0//X/+P/5//n/9//3//b/9v/2//L/8f/w/+//7P/s/+v/
6//t/+3/7P/s/+r/6P/o/+j/6v/r/+v/6//q/+r/6v/p/+f/5//o/+j/5//n/+f/5//n
/+f/5//n/+f/6P/o/+j/5P/o/+z/6v/j/+D/2v/Q/8n/xf/H/8v/0f/a/+//DwAvAE0A
bQCWAL8A6AAVAS4BGQHWAGgA9/+6/7D/p/+g/6n/sf+x/7b/wP/I/8r/zf/W/9z/3f/c
/9z/4v/l/+T/5P/k/+P/5P/k/+T/5v/m/+X/5f/k/+T/5P/n/+X/5f/l/+X/5//k/+T/
5f/l/+j/6P/n/+X/5v/n/+f/6f/p/+j/6P/o/+j/6P/p/+f/6P/o/+j/6//r/+v/6//p
/+r/6//r/+r/6v/s/+z/6v/s/+z/6//t/+//7//x//L/8v/0//b/9//3//f/9//5//z/
/v/+////AAACAAUABQAHAAoADAARABMAFwAZABoAHQAgACIAJgApACwALwAxADMANQA4
ADsAOwA9AEAAQwBDAEQARwBJAEoASwBLAEwATABMAE0ATQBMAEgAQwBDAEIAPgA7ADUA
MQAsACgAJAAhABwAGAAVABEADAAIAAUAAgD///7/+v/3//b/9P/y//D/8P/v//D/7f/q
/+r/5//n/+f/6P/o/+j/6P/n/+b/5v/m/+b/5v/m/+b/5f/m/+b/5f/k/+L/4//j/+P/
4//j/+P/4f/j/+T/5P/k/+L/4v/i/+L/4v/h/+H/4v/i/+L/4v/h/9//3//g/+D/4//j
/+T/5P/i/+L/4v/i/+H/4//h/+H/4//k/+T/4v/i/+L/4//k/+T/5P/j/+P/4//j/+P/
4//l/+X/5f/l/+P/4//j/+P/4//j/+L/4v/k/+T/5P/k/+L/4v/i/+D/4v/i/+L/4f/j
/+P/4//i/+T/5P/k/+T/4v/j/+P/4//j/+L/5P/k/+T/5P/o/+j/5//n/+j/6P/o/+j/
6f/q/+v/6//p/+n/6//r/+z/7P/t/+3/7P/r/+r/6v/o/+n/6v/s/+3/7f/r/+r/6f/o
/+f/5//o/+n/6f/n/+b/5P/j/+L/4//j/+P/4//f/97/3P/b/93/3f/c/9z/3f/c/93/
3v/c/93/3f/d/9z/3P/c/9v/3P/d/9//4P/f/9//3//f/+H/4f/h/+H/3//g/+D/4P/g
/+D/4v/k/+P/4v/a/9D/x//D/8H/w//J/9T/4////yMARwBpAIoArQDYAAUBJgElAfQA
mAApANb/uv+x/6j/q/+z/7P/uv/G/9L/2v/d/97/3v/j/+T/5P/m/+n/6v/q/+z/7//w
//D/8P/t/+z/6v/p/+z/7P/s/+//7//v/+//7//v/+z/7P/t/+//8v/y//H/8v/0//b/
9//1//X/9P/0//T/9P/0//X/9//4//j/+P/3//f/9//3//j/+v/8//3//f/8//3//P/+
/wAAAAD/////AQABAAMABgAGAAgACgAKAAkACAAHAAcACgAMAAwAEgAUABcAGwAbAB0A
IAAiACQAJQAoACkALQAxADUAOAA7AD0APwBBAEMARQBHAEoATgBPAFIAVgBYAFcAVwBZ
AFwAXgBgAGEAYABgAGAAYQBiAGIAXwBbAFsAWgBWAFMATwBLAEYAQgBAAD0AOAA0ADEA
LQAoACQAIQAeABsAGgAUABEAEAAOAA0ADAANAA0ADQALAAkACgAFAAUABQAGAAgACAAI
AAcABAAEAAQABAAEAAQABAADAAIAAgABAAAAAgADAAMAAwAFAAUABQADAAAAAAD///7/
/v/+//7//v//////AAACAAEAAAD///3//f/9//7//v/9//3//v/+//z//P/8//z///8B
AP////8AAAIAAwACAAAAAAABAAIAAgACAAEAAQABAAEAAQABAAEAAQABAAEAAwADAAMA
AwADAAMAAgACAAIAAgACAAIABAAEAAQAAgACAAIAAgABAAEAAQABAAAAAgACAAQABgAG
AAYABgAFAAQAAgABAAQABAAEAAQABQAGAAcABwAIAAkADAANAAoACAAHAAUABQAFAAUA
BgAJAAsADQAQAA8ADwANAAwACQAIAAcABwAIAAkACQAHAAcABgAGAAYAAgABAAAA////
/wAAAAABAP/////+//7//P/6//r/+v/7//3//v////3//P/7//n/+v/7//3//v/6//n/
+P/3//r/+//8//3/+//8//z//P8AAAIAAAD8//v/+P/w/+L/2f/V/9X/0//X/+L/8f8H
ACcARQBnAJQAwwDyAB0BPgE3AfYAkgAnANr/uP+n/6D/qf+x/7f/vv/I/9T/1v/Z/97/
5P/r//D/9v/6////AAD+//z/+//8//z//P/9//7//v///////v/9////AQABAAEAAQAD
AAAAAAABAAEABAAEAAMAAwAEAAUABQADAAMAAgACAAUABgAHAAkABwAIAAgACAAHAAcA
BwAHAAUABgAHAAcACQAKAA0ADgAOABAAEAAPAA4ADwAOAA8AEgAUABgAHAAcABsAGgAZ
AB0AIAAiACIAJwAoACoALQAtAC8AMgA0ADUANwA7AD0AQgBFAEgASgBOAFEAVABXAFcA
WQBbAF4AYABfAGAAYgBmAGcAaQBtAG0AbgBvAG8AbgBuAG4AbwBtAGwAaABjAGIAYgBf
AF0AWgBXAFMAUABKAEUAPgA4ADYAMwAvACwAKQAmACMAIgAgAB0AHAAaABcAFAATABEA
EAARAA==
         </WaveFormData>
      </LeadData>
      <LeadData>
         <LeadByteCountTotal>10000</LeadByteCountTotal>
         <LeadTimeOffset>0</LeadTimeOffset>
         <LeadSampleCountTotal>5000</LeadSampleCountTotal>
         <LeadAmplitudeUnitsPerBit>4.88</LeadAmplitudeUnitsPerBit>
         <LeadAmplitudeUnits>��V</LeadAmplitudeUnits>
         <LeadHighLimit>2147483647</LeadHighLimit>
         <LeadLowLimit>268435456</LeadLowLimit>
         <LeadID>V6</LeadID>
         <LeadOffsetFirstSample>0</LeadOffsetFirstSample>
         <FirstSampleBaseline>0</FirstSampleBaseline>
         <LeadSampleSize>2</LeadSampleSize>
         <LeadOff>FALSE</LeadOff>
         <BaselineSway>FALSE</BaselineSway>
         <ExcessiveACNoise>FALSE</ExcessiveACNoise>
         <MuscleNoise>FALSE</MuscleNoise>
         <LeadDataCRC32>1839018526</LeadDataCRC32>
         <WaveFormData>
5v/m/+b/5v/i/+D/3v/c/+L/5v/q/+7///8QACEAMgBOAGgAggCcAJIAigCCAHoAYgBK
ADIAGgARAAoAAwD8//7//v/+//7//P/6//j/9v/1//T/8//y//L/8v/y//L/8v/y//L/
8v/z//T/9f/2//P/8v/x//D/8P/w//D/8P/x//L/8//0//P/8v/x//D/8v/y//L/8v/y
//L/8v/y//L/8v/y//L/9P/0//T/9P/0//T/9P/0//L/8v/y//L/8v/y//L/8v/1//b/
9//4//j/+P/4//j/+v/6//r/+v/6//r/+v/6//v//P/9//7/AAACAAQABgAEAAQABAAE
AAcACAAJAAoADAAOABAAEgAVABYAFwAYABoAHAAeACAAIQAiACMAJAAlACYAJwAoACkA
KgArACwALAAsACwALAAuAC4ALgAuACsAKgApACgAJgAkACIAIAAdABoAFwAUABEAEAAP
AA4ADAAKAAgABgADAAIAAQAAAAAAAAAAAAAA/v/8//r/+P/6//r/+v/6//r/+v/6//r/
+v/6//r/+v/4//j/+P/4//f/9v/1//T/9v/2//b/9v/4//j/+P/4//b/9v/2//b/9f/0
//P/8v/z//T/9f/2//j/+P/4//j/9v/2//b/9v/z//L/8f/w//H/8v/z//T/9P/0//T/
9P/y//L/8v/y//T/9P/0//T/9v/2//b/9v/1//T/8//y//T/9P/0//T/8v/y//L/8v/z
//T/9f/2//b/9v/2//b/8//y//H/8P/u/+7/7v/u//D/8v/0//b/9f/0//P/8v/w//D/
8P/w//L/8v/y//L/8v/y//L/8v/z//P/8//z//L/8f/w/+//8v/2//j/+f/3//n/+//7
//n/+f/5//n/+P/4//f/9//4//n//P/+/////v/8//r/+v/6//n/9//5//n/+f/4//P/
8f/w/+//8P/v/+3/7P/t/+3/7v/u/+7/7//v/+3/7f/t/+z/7P/q/+r/6v/r/+v/6//r
/+r/6P/o/+n/6f/m/+b/5v/m/+j/6f/r/+z/6//q/+n/6P/s/+v/6//q/+j/3//W/9L/
z//J/8j/zP/M/8v/1f/k//D/AgAZADAATABsAIwApgC0AKoAgwBQACoAFAABAPb/8P/q
/+f/5v/m/+X/4v/e/9n/2f/f/+T/5v/l/+j/6P/k/+T/5v/n/+f/5v/k/+T/5P/k/+X/
5v/n/+r/6f/o/+X/5P/j/+P/4//j/+P/4//j/+L/5P/n/+r/7P/r/+r/5//o/+b/5v/m
/+f/5//m/+b/5f/n/+j/6f/p/+v/7P/s/+3/6//r/+3/7f/s/+v/6v/p/+v/7P/t/+7/
8P/w//L/8v/x//H/8f/x//T/9f/2//j/+P/3//f/9//6//z///8CAAIAAgAFAAcACAAK
AAwADgATABUAFwAYABYAFgAZABwAHwAfACEAIgAhACMAJAAlACYAJwApACoAKAAmACYA
JgAqACoAKQAnACkAKAAlACQAIAAcABsAGQAXABQAEQAPAAwACAADAP/////+/////f/6
//n/9//3//b/9P/z//P/8f/v/+3/7P/s/+z/7f/v/+//7//v/+7/7v/u/+7/7v/u/+3/
7f/t/+z/6//q/+n/6f/p/+j/6P/o/+j/6P/o/+j/6P/o/+j/6f/p/+r/6v/q/+n/6f/q
/+z/7P/s/+v/6P/o/+n/6v/t/+3/7f/t/+v/6//r/+z/7P/t/+3/7v/u/+7/7f/s/+3/
7f/u/+//7f/t/+3/7f/t/+3/7f/t/+3/7f/t/+3/7P/s/+3/7f/t/+3/7f/t/+3/7f/t
/+z/7P/s/+z/7P/u/+7/7v/u/+z/7P/s/+r/6v/q/+r/6v/s/+//7f/p/+z/7P/s/+z/
7P/v/+//7//v/+//7//v/+//7v/w//D/7//t/+//8f/x//P/8//z//P/9P/0//P/8//y
//H/8v/y//b/9v/1//T/9f/2//b/9f/1//X/9f/0//T/8//z//P/8P/v/+3/7P/s/+v/
6//q/+r/6//r/+n/5//n/+b/5v/n/+j/6f/r/+n/6f/p/+j/6P/o/+n/6f/q/+r/6v/q
/+f/5//o/+j/6v/q/+r/6v/o/+n/6//s/+j/5//m/+D/1//P/8z/zP/O/8//0//e/+7/
/v8PACgARABgAIAAoAC2ALgAnwBwAEIAJgAXAAYA/P/4//P/7P/q/+v/6P/m/+X/5//n
/+r/7P/t/+r/7P/u/+r/6v/r/+v/6v/s/+z/7P/s/+r/6v/q/+z/7P/s/+r/6v/p/+n/
6f/p/+r/6//s/+z/6v/r/+z/7P/s/+z/6v/s/+z/7P/s/+3/7v/u/+//7//v//D/8f/x
/+//8P/w//H/7//v//H/8f/z//P/8//z//P/9P/1//b/9f/0//X/9P/y//H/8P/v//L/
8//0//b/9f/1//b/9//7//z//v8AAP7//v8BAAMABQAIAAsADgARABMAFQAWABYAFgAZ
ABwAHQAdAB8AIAAhACMAJAAlACYAJwApACoALAAqACoAKgAsACwAKwApACkAKAAlACQA
IQAeAB4AHQAbABgAFQATABEADgAKAAcABgAEAAQAAQAAAP///f/9//r/+P/3//f/+f/3
//X/9P/1//T/9P/1//X/9f/1//T/8v/y//L/8v/z//P/9P/1//T/8//y//H/8//z//L/
8v/w//D/8P/w//H/8v/z//T/8//z//T/9P/0//P/8//0//L/8v/y//H/8v/y//P/9P/1
//X/9f/1//P/8//z//T/9P/1//X/9v/2//b/9f/0//P/8//0//X/9f/1//X/9f/3//f/
9//3//f/9//3//f/9v/2//f/9//1//X/9f/1//X/9f/1//T/9P/0//T/9P/0//T/9P/0
//T/9P/0//L/9P/0//T/9P/0//X/9f/1//T/9P/0//T/8v/y//L/8//1//T/8v/0//b/
9P/0//T/9P/1//X/9f/1//b/9//4//n/+f/6//n/9//5//v//f/9//v/+//7//v//P/8
//v/+//5//n/+//8/wAAAAD///7//v/+//3/+//9//3//f/8//r/+f/5//n/+v/5//f/
9v/2//X/9f/0//L/8//z//H/8v/z//P/9P/z//L/8f/x//H/8f/x//D/7v/u/+//7//w
//D/8P/w/+//7//w//D/8P/w//D/8P/w/+//7//w/+7/6//o/+D/2//X/9b/1v/Y/9v/
4f/u//7/EAAjADoAUABsAJQAsAC4AKwAhwBUADIAJgAZAAwABgD+//f/9P/2//P/8v/0
//P/9f/z//D/8v/z//D/8P/u/+7/8P/x//H/8P/w//D/8P/w//D/8P/w//L/8P/w/+7/
7v/x//H/8f/x/+//7//v/+7/7v/v//D/8P/y//L/8P/y//L/8v/y//P/8//y//L/8f/x
//L/8//z//P/9P/0//X/9//3//n/+f/5//n/+f/5//f/+P/5//r//P/8//7//v/9//3/
/f/9//z//f/+/wAAAwADAAQABQAGAAYABwAIAAgACAALAA0ADgAQABIAFAAZABsAHQAe
ABwAHAAfACIAJQAlACcAKAArAC0ALgAvADAAMQAzADQAMgAwADAAMAAwADAALwAtAC4A
LgAsACwAKgAmACUAIwAgAB4AHAAbABkAFgASAA8ADQAMAA0ACwAKAAkABwAHAAYABAAD
AAMABAADAAIAAgABAAAAAAABAP////////7///8AAAEAAgACAAEAAQABAP//////////
AQABAAAAAAD+//7//v/+//z//P/8//z/+//7//z//P/8//v/+//8//r/+v/6//n/+f/6
//z//v/+//3//P/7//n/+f/5//r/+v/7//v//P/6//r/+f/4//X/9f/2//f/+f/5//n/
+f/5//n/+f/5//n/+f/5//n/+P/4//n/+f/3//f/9//3//n/+f/5//j/+v/6//r/+v/4
//j/+P/4//j/+P/4//b/9v/2//b/9v/2//f/9//3//X/9P/z//L/8//0//X/9//5//b/
9v/2//T/9P/0//T/9//3//f/9//3//f/9//3//r//P/8//v/+v/7//z/+//5//n/+f/5
//n/+v/6//v/+//7//3//v8AAAAA///+//z//P/7//n/+//7//v/+v/6//n/+f/5//b/
9f/z//L/8P/v/+//7v/w//H/8f/v/+3/7f/s/+z/7P/s/+z/7f/t/+3/7f/s/+3/7v/w
//H/8f/y//P/9P/y//H/8f/w/+7/7v/u/+7/7v/r/+3/8P/w/+v/4v/a/9X/0//W/9j/
2P/b/+P/8v8AAAwAGwAyAFAAcACUALQAwACuAIMAUgAuABgACQAAAP7/+P/z//L/8P/v
/+7/7P/n/+n/7//y//L/7//u/+7/7v/u/+z/7f/t/+z/6v/q/+r/6v/q/+r/6v/s/+3/
7v/t/+7/7P/r/+r/6f/s/+3/7v/u/+z/7f/u/+7/7P/s/+r/7P/t/+7/7//x/+7/7P/r
/+n/6v/s/+7/7//v//D/8P/x/+//7//x//H/8//z//P/8//x//L/8//0//T/9P/2//b/
9f/1//X/9f/2//f/+P/6//3//f/+//////8AAAIABAAEAAQABwAJAAgACgAMAA4AEgAV
ABgAGgAaABoAHQAgACAAHwAgACAAIQAjACQAJQAnACkALAAuAC0AKgApACgAKwAsACwA
KwApACgAJQAkAB4AGgAZABcAGAAWABQAEwAPAAwACAAFAAQAAgACAP///f/7//j/9//3
//b/9v/3//X/8//x//D/8f/w//D/8f/z//P/8//y//D/8P/w//D/8v/x//H/8f/w/+//
7v/t/+3/7f/s/+z/7f/u/+//8P/v/+7/7f/s/+v/6//s/+z/7v/t/+3/7v/u/+7/7v/t
/+r/6v/r/+z/7v/v//D/8f/t/+3/7f/u/+3/7f/s/+z/7v/u/+3/7P/t/+3/7v/v/+3/
7f/t/+3/7f/t/+3/7f/t/+3/7f/t/+7/7v/v/+//7//v/+//7//u/+3/7P/q/+r/6v/q
/+r/7P/s/+z/7P/s/+z/7P/q/+j/6P/o/+j/6v/r/+v/6//s/+7/7P/s/+z/7P/v/+//
7//v/+7/7f/s/+v/7f/w//H/8f/v//H/8//z//P/8//z//P/7//u/+z/6//s/+3/8P/y
//f/+P/4//j/9f/0//L/7//x//H/8f/w//D/7//v/+//7v/t/+v/6v/o/+f/5//m/+b/
5//n/+X/5f/l/+T/5P/k/+T/5P/l/+P/4//j/+L/5P/k/+X/5f/i/+L/4v/i/+H/4f/i
/+L/4//k/+X/5v/q/+n/4//i/+D/3f/W/87/yf/F/8T/yP/K/8//1//i//L/BgAZADQA
VAB0AJQArgC2AKQAeQBGACIADAD9//b/8P/m/+H/4v/g/9v/2P/Y/9v/3//h/+L/5P/n
/+L/4P/m/+r/6P/n/+X/4v/i/+L/4v/i/+L/4v/i/+T/5P/k/+L/4v/j/+P/4//j/+P/
4//j/+L/4v/j/+T/5P/m/+b/5P/m/+b/5v/m/+f/5f/k/+T/4//j/+T/5f/l/+X/5v/m
/+f/5//n/+n/6f/r/+v/6//r/+v/7P/t/+7/7v/u//D/8P/x//H/8f/x//D/8f/y//T/
9//3//j/+f/7//z//v8AAAEAAgAGAAkACAAKAAwADgAPABEAEwAUABcAGAAcACAAHwAf
ACEAIgAhACMAJAAlACgAKQArACwALAAqACoAKgArACoAKAAlACcAJgAjACIAIAAcABsA
GQAWABQAEgARAA8ADAAIAAUAAAD+//7/+//8//v/+f/5//b/9P/z//P/9P/z//L/8v/v
/+7/7v/v/+//7//v/+7/7v/u/+7/7v/u/+3/7f/t/+v/6//r/+v/7f/t/+z/7P/u/+7/
7v/u/+7/7v/u/+7/7//v//D/8P/w/+//7//w/+7/7v/u/+3/7v/u/+//8P/x//H/8f/x
/+//7//v//D/8v/z//P/9P/y//L/8f/w/+//7//w//H/8//z//P/8//z//P/8//z//H/
8f/x//H/7v/u/+//7//x//H/8f/x//P/8//z//L/8P/w//D/8P/w//D/8P/w/+7/7v/u
/+z/6//q/+n/6P/o/+n/6f/p/+j/5v/m/+j/6v/q/+r/6v/q/+v/6//r/+v/6//r/+v/
6//q/+z/7P/r/+3/7//x//H/8f/x//H/8f/u/+7/7f/t/+//7//x//L/8v/y//H/8P/x
//L/8v/x//H/8f/x//D/8P/v/+//7//t/+v/6P/m/+j/5//n/+b/5P/l/+X/4//l/+X/
5P/k/+T/5P/k/+X/4//j/+P/4v/k/+T/5f/l/+T/5P/k/+T/4//j/+T/5P/m/+b/5v/m
/+T/5f/l/+T/4v/d/9b/0v/R/8//zP/K/8z/0f/d/+z/+v8KAB8APABaAHgAmACyALQA
mgBrADgAHAAQAAMA/P/4//T/7f/q/+r/6f/o/+b/5f/l/+n/6v/q/+v/6v/o/+j/6P/l
/+X/5P/i/+T/5P/k/+T/4v/i/+L/5P/m/+b/5P/k/+X/5f/l/+X/5f/l/+X/5P/k/+X/
5v/m/+b/5v/k/+b/5v/m/+b/5//p/+j/6P/n/+X/5v/n/+f/5//o/+j/6f/p/+n/6//r
/+n/6f/p/+n/6v/s/+7/8P/u/+7/8P/w//H/8f/x//H/8v/z//T/9v/3//f/+P/5//v/
/P/+/wAAAAAAAAMABQAIAAoADAAOABAAEQASABIAFAAUABcAGgAbABsAHQAeACEAIwAk
ACUAJAAlACcAKAAoACYAJgAmACgAKAAnACUAJQAkACEAIAAdABoAGgAZABcAFAARAA8A
DwAMAAgABQAEAAIAAgD///7//f/7//v/+v/4//f/9//3//X/8//y//L/8v/z//X/8//z
//P/8v/0//T/9P/0//L/8f/x//H/8f/x//H/8f/x//H/8P/w//L/8v/y//L/8v/y//L/
8v/x//H/8v/y//L/8f/x//L/9P/0//T/8//w//D/8f/y//H/8f/x//H/8f/x//H/8v/w
//H/8f/y//T/9P/z//L/8f/x//L/8//1//X/9f/1//P/8//z//P/9f/1//X/9f/y//L/
8//z//X/9f/1//X/8//z//P/8v/y//L/8v/y//L/8v/y//L/9P/0//T/8v/y//L/8v/y
//L/8//z//P/8v/y//L/8v/y//T/9P/0//T/9P/1//X/9f/1//j/+f/6//v/+f/6//n/
9//5//v//f/9//3//f/9//3//v/+//3//f/7//v//f/+/wIAAgABAAAA/v/+//3/+//9
//3//f/8//3//f/+/////v/9//v/+v/6//n/+f/4//j/+f/5//f/+f/5//j/+P/2//b/
9v/3//n/+f/5//j/+P/4//n/+f/4//j/+P/4//X/9f/2//b/9v/2//b/9v/6//v/+f/4
//b/7//q/+T/4f/f/97/4P/k/+X/7f/8/woAGAAtAEQAXgB6AJoAuAC8AKoAhQBUADQA
KAAbAA4ACAACAPf/9v/6//v/+v/+///////9//z/+v/3//b/9P/y//T/9P/1//X/9P/0
//T/9P/0//b/9v/2//j/+P/4//b/9v/1//X/9f/1//b/9//4//j/9v/3//j/+P/4//j/
9v/4//j/+P/4//n/9//2//b/9f/1//b/9//3//n//P/+/wEAAwADAAUABQADAAEA///9
/wAAAgAEAAYABAAEAAYABgAFAAUABQAFAAYABwAIAAoACwALAAwADQAOAA4ADwAQABIA
EgAVABcAGgAcAB4AIAAhACEAIQAgACIAIgAlACgAKQApACsALAArAC0ALgAvAC8ALwAw
ADAAMwAyADMANAA2ADYANQAzADIAMAAsACoAKAAkACMAIQAgAB4AHAAbABsAGAAUABEA
CwAIAAcAAwAFAAUABAAFAAQAAgABAAEA///9//v/+v/5//j/+P/5//v/+//7//r/+v/6
//r/+v/4//f/9//3//f/9//3//f/9f/1//T/9P/2//b/9v/2//j/+P/4//j/9f/1//b/
9v/2//X/9f/2//X/9P/z//H/8P/w//H/8v/z//P/8//z//H/8f/x//L/8v/z//P/9P/2
//b/9f/0//H/8f/y//P/8v/x//D/7//x//H/8f/x//P/8//z//P/8v/y//P/8//x//H/
8f/x/+//7//v/+7/7v/u/+7/7v/u/+7/7v/u/+z/7P/s/+r/6//s/+3/7v/u/+3/7//w
//H/8v/z//T/9P/z//L/8f/z//P/8//z//L/8v/w/+3/7v/x//T/9f/z//P/8//z//L/
8v/x//H/8//z//X/9v/6//r/+f/4//b/9v/1//P/9P/z//L/8P/s/+v/6//r/+z/6//p
/+j/6v/p/+n/6P/o/+n/6f/n/+X/5f/k/+T/4v/i/+L/4//k/+X/5v/m/+X/5P/k/+P/
5P/k/+T/5P/h/+H/4v/i/+X/5v/n/+j/5v/l/+f/5v/g/9v/1v/O/8X/wf/E/8b/xv/L
/9n/5v/w//z/EwAwAEwAbgCWALQAtACcAGsANgAWAAQA9f/u/+r/4P/d/+D/4P/d/9j/
2P/X/9v/4f/k/+T/4f/g/+D/3v/a/93/3//g/+D/3v/e/97/3v/g/+D/4P/i/+L/4v/g
/+D/4P/f/97/3f/e/9//4P/g/+L/4//k/+T/4f/g/93/3v/h/+L/4//l/+P/4v/i/+H/
3//g/+H/4f/h/+L/4v/j/+H/4f/j/+P/5f/l/+X/5f/n/+j/6f/q/+n/6P/p/+j/6v/r
/+z/7f/t/+3/7f/u//D/8f/z//X/9//4//r//P/6//r//f///wIABAAGAAgACQALAA0A
DgAPABAAFAAYABgAFwAYABgAGgAdAB8AIQAfAB8AIAAgACIAIAAgACAAJQAmACYAJQAk
ACIAHgAcABcAEgAQAA0ADAAKAAgABwAFAAIA/v/7//j/9v/2//P/9P/z//H/8f/y//D/
7//v/+7/6//o/+b/5//m/+b/5//p/+n/6f/o/+b/5v/m/+b/5f/j/+L/4f/k/+X/5v/n
/+b/5f/j/+L/5P/k/+T/5P/i/+L/4v/i/+L/4//l/+b/5f/j/+L/4v/j/+T/5f/l/+T/
5P/l/+b/5//n/+f/5//i/+H/4P/g/+L/5f/n/+r/5//m/+T/4v/j/+P/5P/l/+X/5f/l
/+X/4//j/+P/4//l/+X/5f/l/+T/5P/l/+X/5P/j/+L/4f/j/+P/4//i/+T/5P/k/+T/
4//i/+H/4P/i/+b/5v/j/+L/4f/g/+P/4//j/+P/5P/l/+b/5//n/+j/5//l/+X/5//p
/+n/6f/p/+n/6f/o/+j/5//n/+f/5//p/+r/7P/s/+v/6v/q/+r/6f/n/+v/6//r/+r/
5v/l/+X/5f/k/+P/4f/g/+L/4f/h/+D/4P/h/+H/3//d/93/3P/c/9z/3P/c/93/3f/d
/93/3P/a/9r/2//b/9z/3P/c/9z/2//b/9z/3P/c/9z/3P/c/97/3f/b/9z/3P/b/9T/
zP/H/8X/wP+8/77/w//J/9L/4P/w/wEAFAAwAE4AcACQAKoArgCdAHIAPgAaAAUA9v/s
/+r/5f/g/9r/2f/Y/9b/0f/V/9v/4P/g/9v/2v/a/9z/3P/c/93/3f/c/9z/3P/c/9z/
2v/a/9r/3P/e/97/3P/c/9v/2//b/9v/3f/d/93/3P/b/9v/2//a/9v/3P/b/97/3v/e
/97/3//h/+D/4P/f/93/3v/f/9//3v/e/93/3f/d/93/3//f/+H/4f/h/+H/4f/i/+P/
5P/k/+T/5v/m/+X/5f/l/+X/5v/n/+j/6v/p/+n/6v/r/+7/8P/z//b/+P/4//v//f/9
//7///8AAAUABwAJAAoADAAMAA8AEgAVABUAFwAYABkAGwAcAB0AIAAhACMAJAAiACAA
IAAgACIAIgAhAB8AIQAgAB0AHAAYABQAEwARAA4ADAAKAAkABQACAP7/+//7//r/+//5
//f/9f/y//H/8P/u/+3/7f/u/+3/7P/s/+v/6v/q/+v/6v/p/+j/5v/n/+j/6f/q/+j/
5//n/+f/6P/p/+r/6//p/+n/6P/o/+b/5v/m/+b/5//o/+n/6v/n/+f/6P/o/+b/5f/l
/+b/5//o/+n/6f/o/+j/6f/q/+n/6f/p/+n/6v/r/+z/7v/t/+3/7P/s/+7/7v/t/+z/
6//r/+z/7f/t/+3/7f/t/+v/6//r/+v/7f/t/+3/7f/q/+r/6//r/+3/7f/t/+3/7//v
/+//7v/u/+7/7v/u/+7/7v/u/+7/7P/s/+z/6v/r/+z/7f/u/+z/7//w/+//7v/t/+z/
7v/v//D/8f/x//H/8f/x//L/9P/0//P/8//1//f/9//1//X/9f/1//X/9v/2//f/9f/1
//f/+P/4//j/9//2//j/+P/3//X/+f/5//n/+P/2//X/9f/1//T/8//x//D/8P/v/+//
7v/u/+//7//t/+3/7f/s/+z/7P/s/+z/7f/t/+3/7f/s/+z/7P/t/+3/6v/q/+r/6v/r
/+v/7P/s/+z/7P/s/+z/6v/t//H/7v/o/+f/4v/a/9f/1f/U/9T/1P/Z/+H/8P8AABIA
IwA+AFwAegCaALQAuACgAG8AOAAcABYADQAEAAAA/P/1//L/8v/1//L/8P/z//P/8f/u
/+z/8f/y//L/8P/w/+//7//u/+z/7v/u/+7/7v/s/+z/7P/u/+7/7v/s/+z/7//v/+//
7//x//H/8f/w//D/8f/y//L/8v/y//D/8v/w//D/8P/x//H/8P/w/+//8P/y//T/9f/0
//T/8//z//P/8//1//X/8v/x//D/7//w//L/9P/2//T/9P/2//b/9v/3//j/+f/6//v/
/P/+//3//f/+////AQACAAQABgAIAAgACwANAA0ADgAPABAAEQATABUAFgAWABYAGQAc
AB8AHwAhACIAIQAjACQAJQAoACkAKwAsACwAKgAqACoAKgAqACkAJwAnACYAIwAiACAA
HAAbABkAGAAWABQAEwARAA4ACgAHAAYABAAEAAEAAAD///3//f/+//z/+//7//v/+f/3
//b/9//2//b/9//3//f/9//2//b/9v/2//b/9v/1//X/9f/1//X/9f/1//X/9f/0//T/
9P/0//T/9P/2//b/9v/2//X/9f/2//b/9P/z//P/9P/2//b/9v/1//L/8v/z//T/+P/5
//r/+//5//n/+f/6//j/+f/5//r/+v/6//n/+P/3//f/+P/5//n/+f/5//n/+f/5//n/
+f/7//v/+//7//j/+P/5//n/+f/5//n/+f/6//v//P/8//z//P/8//z//P/8//z//P/8
//z//P/6//v//P/9//7//P/9//3//f/8//z//f/+////AAADAAMAAwADAAMAAwADAAMA
AgAEAAQAAwAFAAcACQAJAAkACQAJAAkABgAGAAUABQAFAAUABwAIAAoACgAJAAgACAAI
AAcABQAHAAcABwAGAAMAAQAAAP//AQABAAAAAAD+//3//f/8//z//f/9//v//P/9//3/
/v/8//z//P/9//v/+//7//r//P/8//3//f/8//z//P/8//v/+//8//z/+v/6//r/+v/6
//n/+//8//z/+//2/+7/6f/l/+L/4P/i/+f/7f/2/wgAHAAvAEIAWgB4AJgAtADAALAA
iQBWADQAJgAdABAADAAKAAEA/P8AAAMABgAGAAMAAQD///7//v/9//z/+v/6//j/+v/7
//v/+v/5//j/9//2//b/9v/2//j/+P/4//b/9v/2//X/9P/z//X/9f/1//T/9v/3//j/
+P/4//j/9v/4//f/9v/1//X/8//y//L/8f/x//L/8//z//X/9v/2//f/9f/z//P/8f/y
//P/9P/1//T/9P/0//T/9f/2//n/+v/4//f/9v/1//T/9f/2//j/+v/7//3///8AAAAA
AQACAAEAAAACAAMABQAIAAsADgAPABEAEwAUABIAEgAVABgAGgAbAB4AIAAeAB8AHwAf
ACEAIwAmACgAJgAkACQAJAAoACgAJwAlACMAIgAfAB4AGgAWABUAEwASABAADgANAAsA
CAAEAAEA///+/////f/7//n/9v/1//b/9P/z//P/9f/z//H/8P/v/+7/7v/v/+//7//v
/+7/7P/s/+z/7P/s/+v/6//r/+3/7f/t/+3/7f/t/+z/7P/u/+7/7v/u/+z/6v/o/+b/
5//n/+j/6P/q/+n/6f/q/+j/6P/o/+f/5//o/+r/7P/r/+n/5//l/+P/4//j/+T/5v/n
/+f/6P/p/+r/6v/q/+j/5//n/+f/5//n/+f/5//n/+f/5//n/+X/5f/l/+X/5v/m/+f/
5//n/+f/5//n/+f/5//n/+b/5P/k/+T/5P/m/+b/5v/m/+b/5v/m/+T/5P/k/+T/5v/m
/+b/5v/l/+X/5f/l/+X/5f/l/+X/5v/o/+j/5//o/+v/7v/v/+v/6f/n/+X/5f/m/+b/
5//p/+n/6//s/+7/7v/t/+z/6v/q/+n/5//o/+f/5v/k/+X/5f/m/+f/4//h/97/3P/d
/93/3v/e/93/3f/c/9n/2f/Z/9j/2P/a/9r/2v/b/9n/2f/Z/9j/2v/a/9v/2//X/9b/
1f/U/9b/1//Z/9r/1//W/9X/1P/c/9//3f/Y/9b/1f/O/8L/u/+5/7r/uP+4/73/wf/K
/9r/6P/7/xgAOgBYAHYAlgCgAIwAYQAwAAoA9P/j/9r/1v/U/9H/0v/S/9P/0v/M/8v/
y//L/9D/0v/V/9r/2v/W/9T/0//T/9L/0P/R/9L/0//U/9P/0v/R/9L/0//U/9P/1P/T
/9P/0//T/9P/0//T/9L/0v/T/9T/1P/T/9L/z//Q/9P/1P/V/9f/1f/U/9T/0//S/9L/
0v/R/9H/0v/S/9P/1P/V/9j/2f/Z/9n/2f/Z/9j/2P/Y/9j/2f/a/93/3v/b/9v/2//b
/9z/3f/e/+D/4//j/+T/5f/l/+b/6P/q/+j/6P/r/+3/8P/y//T/9v/5//v//f/+//z/
/P///wIAAwADAAUABgAHAAkACgALAAwADQAPABAAEAAOAA4ADgAPAA4ADAAJAAkACAAF
AAQAAwAAAAAA///6//b/8v/v/+7/7P/p/+f/4v/g/+D/3f/c/9v/2f/Z/9j/1v/V/9X/
1f/V/w==
         </WaveFormData>
      </LeadData>
   </Waveform>
</RestingECG>
