# Supplementary material for: Detection of Left Atrial Enlargement Using a Convolutional Neural Network-Enabled Electrocardiogram
Source: Front Cardiovasc Med. 2020 Dec 17;7:609976. doi: 10.3389/fcvm.2020.609976 (PMC7773668; doi:10.3389/fcvm.2020.609976)
Supplement: Supplementary file 2 [file Data_Sheet_2.ZIP › normal1/1802010837_11059_00000004.XML]

<?xml version="1.0" encoding="Windows-1252"?>
<!DOCTYPE RestingECG SYSTEM "restecg.dtd">
<RestingECG>
   <PatientDemographics>
      <PatientID>1802010837</PatientID>
      <PatientAge>78</PatientAge>
      <AgeUnits>Years</AgeUnits>
      <Gender>Male</Gender>
      <PatientLastName>huangfu</PatientLastName>
   </PatientDemographics>
   <TestDemographics>
      <DataType>Resting</DataType>
      <Site>1</Site>
      <AcquisitionDevice>MAC55</AcquisitionDevice>
      <Status>Unconfirmed</Status>
      <Priority>Normal</Priority>
      <AcquisitionTime>08:49:50</AcquisitionTime>
      <AcquisitionDate>11-25-2015</AcquisitionDate>
      <CartNumber>1</CartNumber>
      <AcquisitionSoftwareVersion>009C</AcquisitionSoftwareVersion>
      <XMLSourceVersion>MAC5000 v1.0</XMLSourceVersion>
   </TestDemographics>
   <RestingECGMeasurements>
      <VentricularRate>77</VentricularRate>
      <AtrialRate>77</AtrialRate>
      <PRInterval>152</PRInterval>
      <QRSDuration>82</QRSDuration>
      <QTInterval>358</QTInterval>
      <QTCorrected>405</QTCorrected>
      <PAxis>59</PAxis>
      <RAxis>58</RAxis>
      <TAxis>19</TAxis>
      <QRSCount>12</QRSCount>
      <QOnset>227</QOnset>
      <QOffset>268</QOffset>
      <POnset>151</POnset>
      <POffset>198</POffset>
      <TOffset>406</TOffset>
      <ECGSampleBase>500</ECGSampleBase>
      <ECGSampleExponent>0</ECGSampleExponent>
   </RestingECGMeasurements>
   <Diagnosis>
      <Modality>Resting</Modality>
         <StatementCount>2</StatementCount>
         <LabelText>12SL ��ϳ���</LabelText>
      <DiagnosisStatement>
         <StmtFlag>ENDSLINE</StmtFlag>
         <StmtText>�������</StmtText>
      </DiagnosisStatement>
      <DiagnosisStatement>
         <StmtFlag>ENDSLINE</StmtFlag>
         <StmtText>���� ECG</StmtText>
      </DiagnosisStatement>
   </Diagnosis>
   <Waveform>
      <WaveformType>Rhythm</WaveformType>
      <WaveformStartTime>0</WaveformStartTime>
      <NumberofLeads>8</NumberofLeads>
      <SampleType>CONTINUOUS_SAMPLES</SampleType>
      <SampleBase>500</SampleBase>
      <SampleExponent>0</SampleExponent>
      <HighPassFilter>16</HighPassFilter>
      <LowPassFilter>150</LowPassFilter>
      <ACFilter>NONE</ACFilter>
      <LeadData>
         <LeadByteCountTotal>10000</LeadByteCountTotal>
         <LeadTimeOffset>0</LeadTimeOffset>
         <LeadSampleCountTotal>5000</LeadSampleCountTotal>
         <LeadAmplitudeUnitsPerBit>4.88</LeadAmplitudeUnitsPerBit>
         <LeadAmplitudeUnits>��V</LeadAmplitudeUnits>
         <LeadHighLimit>2147483647</LeadHighLimit>
         <LeadLowLimit>268435456</LeadLowLimit>
         <LeadID>I</LeadID>
         <LeadOffsetFirstSample>0</LeadOffsetFirstSample>
         <FirstSampleBaseline>0</FirstSampleBaseline>
         <LeadSampleSize>2</LeadSampleSize>
         <LeadOff>FALSE</LeadOff>
         <BaselineSway>FALSE</BaselineSway>
         <ExcessiveACNoise>FALSE</ExcessiveACNoise>
         <MuscleNoise>FALSE</MuscleNoise>
         <LeadDataCRC32>4090158570</LeadDataCRC32>
         <WaveFormData>
AAAAAAAAAAABAAIAAwAEAAcACAAJAAoADQAOAA8AEAARABIAEwAUABcAGAAZABoAGwAc
AB0AHgAhACIAIwAkACYAJgAmACYAJAAkACQAJAAmACYAJgAmACUAJAAjACIAIQAgAB8A
HgAaABgAFgAUABIAEAAOAAwACgAIAAYABAACAAIAAgACAP///v/9//z//P/8//z//P/6
//r/+v/6//j/+P/4//j/+P/4//j/+P/2//b/9v/2//f/+P/5//r/+P/4//j/+P/2//b/
9v/2//b/9v/2//b/+P/4//j/+P/4//j/+P/4//b/9v/2//b/+P/4//j/+P/4//j/+P/4
//b/9v/2//b/9v/2//b/9v/4//j/+P/4//j/+P/4//j/+v/6//r/+v/4//j/+P/4//b/
9v/2//b/+P/4//j/+P/4//j/+P/4//j/+P/4//j/+P/4//j/+P/2//b/9v/2//j/+P/4
//j/9v/2//b/9v/4//j/+P/4//j/+P/4//j/9v/2//b/9v/4//j/+P/4//b/9v/2//b/
9v/2//T/9v/2//j/9v/2//b/9v/2//b/9v/2//b/9v/2//b/9v/2//b/9//3//n/9//3
//j/+f/5//r/+v/6//j/+P/5//n//f///////////wAAAAAAAAEA///+//7/+//6//j/
9f/0//T/9P/0//L/8f/x//H/8f/w//D/8f/1//L/8v/y//D/8P/w/+//7v/u//D/8P/t
/+3/7f/t/+//7//v/+//7//v/+//7//w//D/8P/y//T/+v/8//7/BQANABYAHQAjADIA
QgBKAEwARwA8ACgAFQABAPP/6f/l/9//2P/U/9n/4//k/+X/6P/s/+7/7//v/+//7//v
/+//8P/w//D/8P/w//H/8f/x//H/7v/u/+7/7v/x//H/8v/y/+//7//x//H/8P/x//L/
9f/z//P/9P/0//T/9P/2//T/9P/1//X/9f/2//b/9v/4//n/+f/5//n/+P/5//n/+v/8
//3//v/+/wAAAQACAAQABAAFAAUABQAIAAoACwAMAA0ADQAOABAAFAAWABcAGAAaABsA
HAAeAB8AIQAiACIAIQAhACEAIgAiACMAIwAjACYAJgAlACUAIwAhACAAIAAhAB8AHgAb
ABsAGQAWABUAEQAOAA0ADQAIAAYABgAFAAIA///+//3////+//3//P/5//j/+P/5//v/
+f/3//f/9f/1//X/9f/3//f/9//3//T/9P/0//T/9//3//X/9f/0//T/9P/z//T/9P/1
//b/9P/0//P/8//1//X/9f/4//T/9P/0//T/9P/0//T/9f/2//b/9f/1//b/9v/2//b/
9f/1//X/9f/0//T/8//y//P/9P/1//f/9f/1//T/9P/3//j/+f/6//n/+P/3//X/9f/1
//X/9f/4//j/+P/3//X/9v/2//b/+P/3//f/9//1//X/9P/0//X/9f/1//X/9P/0//X/
9f/1//X/8//1//f/9//3//b/9v/2//b/9v/0//P/8//z//b/9v/2//b/9P/0//X/9f/2
//b/9v/1//P/9P/0//T/7//2//b/9v/2//b/9P/0//L/9P/0//b/9P/0//T/9P/0//T/
9P/0//T/9P/2//b/9v/2//T/9f/1//f/9//3//j/+f/5//r/+v/6//z//P/9//3///8B
AAEAAQABAAIAAgACAP///f/8//z//f/8//r/9//2//b/9v/2//T/8//z//P/8//y//L/
8//1//L/8v/y//L/8v/y//H/8P/w//L/8v/x//H/8f/x//H/8f/x//H/8f/x//H/8f/0
//L/9P/4//j/+v/+/wAABQARABoAIQArADoASABOAFIATQBAAC4AFQABAPP/6//j/9v/
2P/c/93/4f/o/+n/5v/o/+r/7f/x//X/8//x//H/8P/w//D/8P/w//H/8f/x//H/8v/y
//L/8v/x//H/8v/y//H/8f/z//P/8f/x//H/8//1//X/9v/2//P/8v/z//D/8P/x//H/
8f/0//T/9P/2//f/9//3//f/+v/7//v//P/8//3//v/+/wAAAQACAAQABgAHAAcABwAI
AAoACwAMABEAEQASABQAFAAWABcAGAAcAB0AHgAgACEAIwAkACQAIwAjACMAJAAlACcA
KAApACoAKgApACkAJwAlACQAJAAjACEAIAAdAB8AHQAaABkAEwAQAA8ADwAMAAoACgAJ
AAQAAQAAAP//AQAAAP///v/7//r/+v/7//v/+f/3//f/9//3//f/9//3//f/9//3//j/
+P/4//j/+f/5//f/9//4//j/+P/3//b/9v/3//j/+P/4//f/9//1//X/9f/4//j/+P/4
//j/9v/2//b/9//2//b/9f/1//j/+P/4//j/9f/1//X/9f/3//j/+P/4//b/9v/2//f/
9//3//b/9v/2//b/9v/2//j/+P/4//f/9//3//f/9//4//j/+P/3//n/+v/6//r/+P/3
//f/9//5//n/+P/4//f/9//3//f/9v/2//f/9//5//n/9//5//f/9//3//b/9v/2//b/
9v/4//f/9//3//b/9v/2//b/9v/2//f/9//2//b/9v/1//P/9P/4//j/9v/2//b/9v/2
//b/9P/2//b/+P/2//b/9v/2//b/9v/3//j/+f/6//j/+P/4//j/9v/3//f/+f/7//v/
/P/9//3//v/+//7//v/+//////8BAAMAAwADAAMABAAEAAQAAQD///7//v/7//r/+P/1
//b/9v/2//b/9v/1//X/9f/z//L/8v/z//b/9P/1//b/9P/0//T/8//y//L/9P/0//H/
8f/x//H/8//z//P/8//x//H/8f/x//D/8v/2//b/+P/+/wYADAATAB8ALAA1AEEATgBa
AF4AUgA3ACAAEgD//+//6f/l/9//2//a/9z/4f/n/+r/7f/u/+7/7v/x//H/7//v//H/
8f/w//D/8P/w//D/8//z//P/8//w//D/8P/w//H/8f/y//L/8f/x//P/8//z//P/8//1
//P/8//0//T/8v/y//T/8v/z//X/9v/3//j/+P/4//r/+f/5//n/+f/8//3//f/+//7/
//8AAAAAAgADAAQABgAGAAcABwAHAAoADAANAA4AEQARABIAFAAWABgAGQAaAB4AHwAg
ACIAIQAjACQAJAAlACUAJQAmACYAJwAnACcAKAAoACcAJwAlACMAIgAiACEAHwAeABsA
GQAXABQAEwARAA4ADQANAAoACAAIAAcABAABAAAA//////7//f/8//3//P/8//3//P/5
//b/9f/3//f/9//3//j/+f/6//v/+P/4//j/+P/5//n/9//3//b/9v/2//X/9P/0//X/
9v/2//b/9f/1//X/9f/1//j/9P/0//T/9P/0//T/9P/1//b/9v/1//X/+P/4//j/+P/1
//X/9f/1//X/9v/2//b/9v/2//b/9//5//n/+P/4//f/9v/1//T/9f/2//f/9//3//f/
9//3//b/9v/2//X/9//4//j/+P/4//f/9//3//f/9//2//b/9f/1//X/9f/2//b/9//3
//X/9f/z//X/9//3//f/9v/2//b/9v/2//b/9f/1//X/9v/2//b/9v/2//b/9//3//j/
+P/4//f/9f/2//j/9v/2//b/9v/0//T/8v/0//L/9P/y//L/8//0//X/9v/2//b/9v/2
//b/9v/2//b/9v/3//f/+f/3//f/+P/5//r//P/9//7//P/8//3//f///wEAAQABAP//
AAAAAAAA///9//z//P/7//r/+P/1//b/9v/2//b/9P/z//P/8//1//T/9P/1//X/8v/y
//L/8v/y//L/8f/w//D/8v/y//H/8f/x//H/8//z//P/8//x//H/8f/x//T/9P/0//j/
/P/+/wAABgARAB0AIgArADcARgBSAFYAUABBACwAGgAJAP3/9f/v/+H/0//Y/+L/4//h
/+b/8f/4//b/8P/x//X/9f/z//H/8//y//T/9P/0//T/9P/z//L/8f/x//L/8//0//X/
9f/2//b/9f/1//f/9//1//X/9f/3//f/9//4//j/9v/2//j/9v/3//n/+v/7//v/+v/5
//r//f/9//3//f/8//3//f/+/wAAAQACAAIABAAFAAYACAAIAAkACQAJAAwADgAPABAA
EQARABIAFAAXABoAHAAeAB4AHwAgACIAIwAlACYAJgAnACcAJwAoACgAKQApACkAKAAo
ACcAJwAnACUAJAAkACEAHwAeABsAGwAZABYAFQASABAAEAARAA0ACgAJAAcABgADAAIA
AQADAAIAAQAAAP3//P/8//3////9//v/+//9//3//f/9//z/+//6//n/+v/6//r/+v/7
//v/+f/5//r/+v/6//n/+P/4//n/+v/4//j/9//3//f/9//3//r/+v/6//r/+v/2//b/
9v/3//j/+P/3//f/+v/6//r/+v/3//f/9//3//j/+v/7//z/+v/6//r/+//5//n/+P/4
//r/+v/6//r/+v/6//r/+f/7//v/+//7//r/+v/6//n/+//8//z//P/+//3//f/9//3/
/f/8//z/+//7//v/+//6//r/+//7//v/+//5//v/+//7//v/+v/8//z//P/8//r/+f/5
//n/+v/6//r/+v/8//z/+//6//z//P/8//z//P/8//r//P/6//z/+v/6//r/+v/6//r/
/P/8//z//P/6//r/+v/6//j/+f/5//v/+//7//z//f///wAAAAAAAAAAAAABAAEAAwAF
AAUABQAFAAYABgAGAAcABQAEAAQAAQAAAP7/+//6//r/+v/6//r/+f/5//n/9//2//b/
9//7//j/+P/4//j/+P/4//f/9v/2//j/+P/3//f/9//3//f/9//3//f/9//3//f/9//4
//j/+P/8/wAAAgAEAAQACQAXACQAJwAzAEAASgBSAFQATQA+AC4AGwAJAP3/9f/t/+f/
4v/i/+P/5f/q/+//9P/2//r/+//5//f/+f/9//X/9P/3//j/+f/6//n/+f/5//n/+v/6
//r/+v/9//3//v/+//z/+//8//v/+//7//v//f/9//3//v/+//7//v8AAP7/AAABAAEA
AQABAAAA//8AAAMAAwADAAMABgAHAAcACAAGAAcACAAIAAoACwAMAA4ADgAPAA8ADwAQ
ABIAEwAUABcAFwAYABoAGgAcAB0AHgAiACMAJAAmACUAJwAoACgAKwArACsALAAqACsA
KwArAC4ALgAtAC0ALQArACoAKgApACcAJgAjACMAIQAeAB0AGQAWABUAFQASABAAEAAP
AAwACQAIAAcABwAGAAUABAAFAAQABAAFAAMAAQD///////////////8AAAEAAgADAAEA
AAD///7/AQABAP/////+//7//v/9//7//v///wAA/v/+//3//f/9//3//f8AAP7//v/+
//7//v/+//7////+//7//f/9//z//P/8//z//P/9//7////9//7//v/+/wAAAAAAAAEA
//////7//v8CAAIAAgACAAEAAAD///3//v///wAAAQD///7//f/7//z//v///wAAAAD/
/////////////v/+/////////////v/+/////////////f///wEAAQABAAAA///+//3/
/P/8//v/+//7//3//v///wAA+P/6/wEABQAAAP7//v/+//7//v/+//z//v/+/wAA/v/+
//7//v/+//7//v/+//7//v/8//z//P/8//3///8AAAMAAQABAAIAAwADAAQABAAEAAIA
AgADAAMABwAJAAkACQAJAAoACgAKAAkABwAGAAYABQAEAAIA//8AAAAAAAAAAAAA////
/////f/8//z//f////z//P/8//z//P/8//v/+P/4//r/+v/7//v/+//7//n/+f/5//n/
+f/5//n/+f/8//z//P/+/wAAAAAEAA4AFQAdACgALwA3AEQAUgBaAFoAUQA+ACgAEwAD
APn/8f/p/+X/5P/k/+X/6f/u/+//9P/6//j/9f/3//n//f////3//P/6//r/+v/6//3/
/f/9//3//P/8//z//P/9//3//v/+//v/+//9//3//f/9//3////9//3//v/+/wAAAAAC
AAAA/v////////8CAAIAAgAEAAUABQAFAAUACAAJAAkACgAKAAsADAAMAA0ADQANAA4A
EAARABEAEQAUABYAFwAYAB0AHQAeACAAIAAiACMAJAAkACUAJgAoACoALQAvADAAMQAx
ADEAMgAyADMAMwAzADMAMgAwAC8AMAAvAC8AMAAvAC0ALAApACcAJQAiACEAHgAcABwA
HQAYABYAFgAVABAADQAMAAsADAAMAAwADAAKAAgABwAHAAcABQADAAMABAAFAAYABwAG
AAUABAADAAQABAAEAAQABQAFAAMAAwAEAAQABAADAAIAAgADAAQAAgACAAEAAQABAAEA
AQAEAAIAAgACAAIAAAAAAAAAAQAEAAQAAwADAAIAAgACAAIAAwADAAMAAwABAAIAAgAC
AAIAAgACAAMABQAFAAQABAAEAAQABAAEAAQABAAEAAMAAwADAAMAAwACAAIAAgABAAMA
BAAEAAQABAADAAMAAwABAAEAAAAAAAEAAQABAAEAAgACAAMAAwADAAMAAQADAAMAAwAD
AAIAAgACAAIAAgAAAP///////wIAAgACAAIAAgACAAMAAwAAAAAAAAD//wEABAADAAIA
AQAAAAAAAAD+/wAAAgAEAAIAAgABAAAA///+//7//v/+//7//v/+//7//v8AAAEAAQAD
AAEAAQACAAMAAwAEAAQABAAEAAQABQAFAAkACwALAAsACwAMAAwADAAJAAcABgAGAAcA
BgAEAAEA/v/+//7//v/8//v/+//7//n/+P/4//n//f/6//r/+v/6//r/+v/5//b/9v/4
//j/+f/5//n/+f/5//n/+f/5//n/+f/5//n//P/8//z//v8AAAIABgAKABEAGQAkAC0A
OQBIAFQAXgBiAFcARAAuABkACQD7//H/7f/p/+T/4v/j/+X/7P/1//b/9v/0//f/+f/3
//f/+//5//j/+P/4//j/+P/5//n/+f/5//j/+P/4//j/+//7//z//P/7//v//f/9//v/
+//7//3//v///wEAAgABAAAAAQD+//z//f/9//3/AAAAAAAAAgADAAMAAwADAAQABQAF
AAYABAAFAAYABgAIAAkACgAMAA4ADwAPAA8AEgAUABUAFgAXABcAGAAaAB4AIAAhACIA
JAAlACYAKAAnACkAKgAqACwALQAuADAALgAvAC8ALwAwADAALwAvAC8ALQAsACwAKwAp
ACgAJQAlACMAIAAfABsAGAAXABcAFAASABIAEQAOAAsACgAJAAcABgAFAAQAAwACAAIA
AwABAP///f/9/////////////f/9//3//f/9//7///8AAAAA///8//v//v/+//7//f/6
//r/+//8//3//v/+/////f/9//3/AAD+//7//v/+//z//P/8//3//P/8//v/+//8//z/
/P/8//z//f/+/////f/+//7//v8AAAAAAAABAAAA///9//z/AAAAAAAAAAAAAAAAAAD/
////////////AAAAAAAA///9//7//v/+/wAA//////////////7//v////////////z/
/P/9//3///////3////////////+//z//P/8//z//v/9//3//f/+//7//v/+//7//v//
////AAAAAAAA///5/wAAAgD8//z//P/8//z//v/+//z//v/8//7//P/8//7//v/+//7/
/P/8//z//P/+//7//v/+//7//////wEA/////wAAAQADAAQABAAEAAIAAgADAAMABQAH
AAcABwAJAAoACgAKAAcABQAEAAQABQAEAAIA///+//7//v/+//v/+f/4//f/9//2//b/
9//5//b/9v/2//f/+P/5//n/9//2//f/9v/3//f/9//3//X/9f/1//X/9f/1//X/9f/6
//T/9v/+//7/AAAGAAwAEwAdACgAMwBBAE4AVABaAFwAUQA8ACYAGQAJAPX/6f/j/9//
3v/g/+P/6f/s/+//9v/4//T/9f/3//n/9//1//X/9v/2//b/9v/2//n/+f/5//n/+P/4
//j/+P/3//f/+P/4//n/+f/7//v/9//3//f/+f/7//v//P/8//z//P/+//z//P/9//3/
/f/+//7//v8AAAEAAQABAAEAAgADAAMABAAGAAcACAAIAAkACQAJAAoADAANAA0ADQAS
ABQAFQAWABgAFwAXABgAHAAeAB8AIAAiACMAJAAmACcAKQAqACoAKQApACkAKgArAC0A
LgAvAC8ALgAsACsALQArACoAKgApACcAJgAjACUAIwAgAB8AGgAWABQAEwASABAAEAAP
AAoABwAGAAUABwAGAAUABAAFAAQABAAFAAMAAQD/////////////////////////////
AAABAAIAAgABAP7//f/+//7//v/9//z//P/9//7//v/+//3//f////////8CAP7//v/+
//7//P/8//z//f/+//7//f/9//z//P/8//z//f/9//3//f///wAAAAAAAP///v/9//3/
//////7//v8AAAAAAAAAAAAAAAAAAP////////////8CAAIAAgABAAEAAgACAAIAAQD/
//7//f/+//////8AAAEAAQABAAEA/v/+//////8BAAEA//8BAAEAAQABAAAA///+//3/
/P//////AAABAAEAAAD///7/BAD+////AgABAAAA///+/wAAAAD+/wAAAgAEAAIAAgAB
AAAA///+/wAAAAAAAAAA///+//3//P/9////AAADAAEAAQACAAMAAwAEAAQABAAGAAYA
BwAHAAcACQAJAAkACwAMAAwADAALAAkACAAIAAcABgAEAAEAAAAAAAAAAAD8//v/+//7
//z//P/9/////v/6//n/+P/6//r/+v/5//r/+v/8//z/+//7//v/+//7//v/+//7//3/
/f/9//3/+P/4//z//v8AAAQABAAIABEAFwAgACsAMwBAAEwAVgBcAFkASAAwAB0AEQAF
APn/8f/r/+T/4v/n/+3/7v/t//T/+v/8//v//f/9//n/+/////z/+v/6//r/+v/9//3/
/f/9//r/+v/6//r//P/9////AAD9//3///////7///8AAAMAAAD//////v/+//7/AAD+
/wAAAQABAAEABAAEAAQABgAFAAUABQAFAAYABwAHAAgABgAHAAgACAAIAAkACgAMAA4A
DwAPAA8AFAAWABcAGAAaABkAGQAaABwAHgAfACAAJAAlACYAKAApACsALAAsAC0ALQAt
AC4ALQAtACwAKwAsACwAKwArACwAKwArACwAKgAnACUAIQAjACEAHgAdABkAFgAVABUA
FAASABIAEQAQAA0ADAALAAgABgAEAAIAAgACAAMABQAFAAMAAQABAAMAAwADAAMAAQAB
AAEAAQAAAAAAAAAAAAEAAQD/////AAAAAAAA///8//z//f/+/wAAAAD/////////////
AgAAAAAAAAAAAAAAAAAAAAEAAAAAAP////8AAAAAAAAAAP////////////8AAAAAAAAC
AAIAAgADAAEAAQAAAAAAAgACAAIAAgACAAIAAgABAAMAAwADAAMABAAEAAQAAwACAAIA
AQAAAAAA////////AQABAAAAAAADAAMAAwADAAAAAAABAAEA//////3///8BAAEAAQAA
AAAAAAAAAAAAAgABAAEAAQABAAAA///+/wQAAAD+//7//v/+//7//v/+//z//v/8//7/
/P/8//7//v/+//7//v/+//7//v8AAAAAAAAAAP7//////wEAAQABAAIAAwABAAIAAgAC
AAQABAAFAAUABQAHAAcABwAJAAoACgAKAAkABwAGAAYABQAEAAIA///8//z//P/8//r/
+f/5//n/+//6//r/+//7//j/+P/4//r/+v/6//n/+P/4//r/+v/4//f/9v/1//f/9//3
//f/9//3//f/9//6//j/+P/6//7//v8CAAgADwATABoAJQArADAAQABUAFgAVQBMADwA
JwATAAEA9f/t/+X/3v/a/9//5//q/+n/6v/w//r/+//3//X/+f/5//n//P/8//z//P/8
//r/+f/4//f/+P/4//j/+P/7//v//P/8//n/+f/7//v/+f/5//n/+//7//v//P/8//v/
+v/7//j/+v/7//v/+//+//7//v8AAP//////////AgADAAMABAAEAAUABgAGAAYABwAI
AAoACAAJAAkACQAOABAAEQASABMAEwAUABYAFgAYABkAGgAeAB8AIAAiACEAIwAkACQA
JgAnACgAKgAqACsAKwArACoAKgApACkAKwApACgAKAAnACUAJAAhACEAHwAcABsAGAAW
ABYAFwATABAADwANAAwACQAIAAcABgAEAAIAAAD///7//v////3/+//5//n/+//7//v/
+//7//v/+//7//r/+v/6//r/+//7//n/+f/6//r/+v/5//j/+P/5//r/9//2//T/8//0
//X/9v/6//b/9v/2//b/9v/2//b/9//4//j/9//3//b/9v/2//b/9v/3//j/+f/3//j/
+P/4//j/+P/4//n/+//7//r/+v/6//r/+v/6//n/+P/3//X/9v/3//j/+f/4//j/+P/3
//n/+v/6//r/+P/3//f/9//5//n/+P/4//n/+f/5//n/+P/4//n/+f/3//f/9f/3//f/
9//3//b/9v/2//b/9v/2//X/9f/1//T/9P/0//T/9v/2//f/9//2//b/9v/1//X/9v/2
//b/9f/z//f/9P/2//b/9v/2//T/9P/y//T/8v/0//L/8v/y//L/8v/y//T/9P/0//T/
8v/y//L/8v/0//X/9f/3//f/9//4//n/+//8//z//P/7//r/+v/5//3///////////8A
AAAAAAD///3//P/8//n/+P/2//P/8v/y//L/8v/w/+//7//v//H/8P/w//H/8f/u/+7/
7v/w//D/8P/v/+z/7P/u/+7/7f/t/+3/7f/v/+//7//v/+3/7f/t/+3/6v/u//T/9P/0
//j//v8CAAkAEwAgACcAMQBAAEwAUgBWAEkANAAeAAsA+//v/+f/3//X/9L/0v/V/93/
6v/v/+z/6P/q/+3/7//t/+v/7f/v//L/8P/w//D/8P/v/+//7//v/+7/7v/u/+7/8f/x
//L/8v/v/+//8f/x/+3/7f/t/+//7//v//D/8P/x//L/9f/0//L/8//z//P/8v/y//L/
9P/2//f/+P/5//r/+//7//z/+v/7//z//P8AAAEAAgAEAAQABQAFAAUACAAKAAsADAAP
AA8AEAASABQAFgAXABgAGgAbABwAHgAfACEAIgAiACMAIwAjACQAJgAnACcAJwAmACYA
JQAlACcAJQAkACQAJQAjACIAHwAcABkAFQATABAADgAOAA8ADAAKAAoACQAGAAMAAgAB
AAAA/v/8//r/+f/4//j/+f/7//n/9//3//n/+f/5//n/9//3//f/9//0//T/9P/0//f/
9//1//X/+P/4//j/9//0//T/9f/2//f/+P/4//n/+P/3//b/+P/4//j/+P/4//b/9v/2
//f/+v/6//n/+f/4//j/+P/4//n/+f/5//n/+f/6//r/+v/4//j/+P/5//n/+f/4//j/
+v/6//r/+v/6//r/+v/5//n/+f/5//n/+v/6//r/+f/7//z//P/8//r/+f/5//n/+//7
//r/+v/5//n/+f/5//j/+P/5//n/+f/5//f/+f/7//v/+//6//r/+v/6//r/+v/5//n/
+f/4//j/+P/4//r/+v/7//v/+v/6//r/+f/1//z//P/8//z//P/8//z/+v/8//r//P/6
//r/+//8//3//v/8//z//P/8//3//v///wAA/v//////AQABAAEAAgADAAUABgAGAAYA
BgAGAAcABwALAA0ADQANAA0ADgAOAA4ACwAJAAgACAAFAAQAAgD//wAAAAAAAAAA/v/9
//3//f/9//z//P/9/////P/8//z//P/8//z/+//8//z//v/+//v/+//7//v/+//7//v/
+//8//3//v////7//v8CAAQABgAKAAoADgAZACsANAA7AEkAWABkAGoAagBXADwAKgAb
AA0A///1/+//6//o/+z/7//t//T//f/+//7/AAABAAEAAQD///////8CAAIAAgACAAIA
AQABAAEAAQAAAAAAAAAAAAMAAwAEAAQAAwADAAUABQABAAEAAQADAAUABQAGAAYABAAE
AAYABAAGAAcABwAHAAgACAAIAAoACwALAAsACwAKAAsACwAMAA4ADwAQABAAFAAVABYA
GAAYABkAGQAZABwAHgAfACAAIwAjACQAJgAqACwALQAuADAAMQAyADQANAA1ADUANAA2
ADcAOAA6ADgAOQA5ADkAOAA4ADcANwA4ADcANwA4ADcANQA0ADEAMQAvACwAKwAnACQA
IwAjACAAHgAeAB0AGAAVABQAEwAVABQAEwASAA8ADgAOAA8ADwANAAsACwANAA0ADQAN
AA0ADQANAA0ADAAMAAwADAALAAsACQAJAAwADAAMAAsACgAKAAsADAAMAAwACwALAAkA
CQAJAAwACwAMAA0ADgAMAAwADAANAA4ADgANAA0ADgAOAA4ADgANAA0ADQANAA8AEAAQ
ABAADgAOAA4ADwAPAA8ADgAOABAAEAAQABAAEAAQABAADwAPAA8ADwAPABIAEgASABEA
EQASABIAEgAUABMAEwATABUAFQAUABQAFAATABIAEQAQABAAEQARABMAEwARABMAEgAR
ABAADgAPABAAEQASABIAEQARABEAEgASABIAEgASABIAEwATABQAFAAUABMAEwAUABQA
FAAVABUAEwATABUAFAAUABYAFgAWABYAFQAVABUAFQAVABUAFgAWABYAFQAVABUAFQAX
ABcAFwAYABkAGgAaABwAHQAdAB0AHQAgACAAIQAhACEAIgAiACIAJQAmACcAKAAmACkA
JgAjACQAIQAgAB8AHgAcABwAHAAcABsAGgAZABgAGAAYABgAGAAaABoAGgAaABoAGgAa
ABoAGQAYABcAFgAXABgAGQAaABgAGAAYABgAGQAaABsAHAAaABoAGgAaABwAHgAgACIA
JAAmAA==
         </WaveFormData>
      </LeadData>
      <LeadData>
         <LeadByteCountTotal>10000</LeadByteCountTotal>
         <LeadTimeOffset>0</LeadTimeOffset>
         <LeadSampleCountTotal>5000</LeadSampleCountTotal>
         <LeadAmplitudeUnitsPerBit>4.88</LeadAmplitudeUnitsPerBit>
         <LeadAmplitudeUnits>��V</LeadAmplitudeUnits>
         <LeadHighLimit>2147483647</LeadHighLimit>
         <LeadLowLimit>268435456</LeadLowLimit>
         <LeadID>II</LeadID>
         <LeadOffsetFirstSample>0</LeadOffsetFirstSample>
         <FirstSampleBaseline>0</FirstSampleBaseline>
         <LeadSampleSize>2</LeadSampleSize>
         <LeadOff>FALSE</LeadOff>
         <BaselineSway>FALSE</BaselineSway>
         <ExcessiveACNoise>FALSE</ExcessiveACNoise>
         <MuscleNoise>FALSE</MuscleNoise>
         <LeadDataCRC32>1911524003</LeadDataCRC32>
         <WaveFormData>
9v/2//b/9v/3//j/+f/6//z//P/8//z//f/+////AAADAAQABQAGAAkACgALAAwADQAO
AA8AEAARABIAEwAUABUAFgAXABgAGgAaABoAGgAcABwAHAAcABoAGgAaABoAGgAaABoA
GgAYABgAGAAYABYAFAASABAADQAMAAsACgAIAAgACAAIAAYABAACAAAAAgACAAIAAgD/
//7//f/8//7//v/+//7//P/8//z//P/6//r/+v/6//z//P/8//z//P/8//z//P/8//z/
/P/8//z//P/8//z//P/8//z//P/+//7//v/+//z//P/8//z//v/+//7//v/+//7//v/+
/wAAAAAAAAAA/v/+//7//v/+//7//v/+//z//P/8//z//v/+//7//v8AAAAAAAAAAP7/
/v/+//7//v/+//7//v/+//7//v/+//z//P/8//z/+v/6//r/+v/6//r/+v/6//r/+v/6
//r/+P/4//j/+P/5//r/+//8//r/+v/6//r/+P/4//j/+P/6//r/+v/6//j/+P/4//j/
+v/6//r/+v/4//j/+P/3//j/+v/7//z/+v/8//7/AQD/////AgAGAAgABwAFAAcACAAI
AAoADQAPABEAEQAQABAADwAOAA0ADgAOAA0ACgALAAsABwAEAP///v/+/wEA//////7/
/v/9//z/+//6//f/9f/1//b/9v/2//X/9f/3//f/9v/2//X/9P/z//H/8//z//P/8//x
//H/8v/y//T/9P/0//T/9v/2//b/9v/2//X/8v/w/+7/7v/u/+//9f8BAAwADwAWACoA
QABNAFEAWQBjAGkAYgBZAFMATgBFADsALwAmACEAHgAYABQADgAKAAwACAAFAAQA///7
//n/+//5//f/9//4//j/9v/2//b/8v/y//L/8v/z//P/9P/0//H/8f/x//H/8//y//L/
8//z//P/8//z//b/9v/2//b/9v/2//b/9v/2//b/9v/3//X/9f/1//b/+P/4//j/+f/3
//j/+f/6//z//f//////AQACAAIAAgAEAAUABgAIAAkACQAKAAwADQAOAA8AEAASABMA
FAAVABYAGAAYABkAGgAaABoAGwAdAB4AHgAeAB8AHwAgACEAHwAeAB4AHwAfAB8AHwAc
ABwAGwAbABkAGAAXABcAFwATABMAEgAQAA4ADAAMAAoACgAJAAgABwAEAAMAAwAEAAQA
AgABAAEAAwADAAMAAQABAAEAAQABAP///v/+//////////////////////////////8A
AAAAAAAAAAAA///9//3///8AAAAAAAAAAAAA////////AAAAAAAA/v8AAAAA/v/+//7/
AAAAAAAAAAD+//7//v/+/wAAAAD+/wAAAAAAAP3///8DAAMAAgACAAEAAQABAAEA////
//////////7//v/+//r//f/9//z//v/+//3//f/9//z//P/8//v/+//7//v/+f/5//n/
+f/5//v/+//7//v/+v/6//v/+//7//v/+v/5//n/+f/6//z//P/8//z/+//6//n/+P/6
//r/+v/5//f/9//3//f/8//4//r/+v/6//r/+v/6//r/+v/6//r/+v/5//n/+v/6//r/
+P/6//z/////////AgAGAAgABwAFAAcACgAKAAwADwAQABEAEAAOAA8ADwAPAA8ADAAM
AAsACAAFAAUAAQD+//v/+v/6//3//v//////AAD///7//f/8//n/9//3//j/+P/4//f/
9//3//f/9v/2//b/9v/2//X/9f/1//X/9f/1//X/9v/2//b/9v/2//b/9P/0//T/9P/2
//H/8v/w/+7/7P/s/+//9////wgADQAYACoAPABJAE0AUwBfAGMAWABPAE8ASgA/ADMA
LQAmAB0AFgAUABIADAAIAAYABgAHAAQA///3//X/9f/z//H/8f/y//T/8v/y//L/8P/w
//D/8P/v/+//8P/w/+//7//v/+//7//u/+7/7//v/+//7//v/+7/7v/u/+7/7P/s/+z/
7P/w//D/8P/x//P/8//z//T/9P/0//T/9f/0//T/9P/0//T/9f/3//f/+f/6//r/+v/8
//3//v8AAAEAAQACAAQAAwAEAAUABgAIAAkACgALAA4AEAAQABEAEAAQABAAEQAVABYA
FgAWABUAFQAWABcAGQAYABgAGQAXABcAFwAUABYAFQAVABMADgANAA0ADQALAAsACgAI
AAYABAAEAAIAAgABAAAA///+//3//f/+//z/+v/5//n/+f/5//n/9//5//n/+f/5//v/
+v/6//v/+f/5//n/+f/5//n/+f/5//f/9//4//j/+P/4//j/9//1//X/9//4//j/+P/4
//j/+f/5//n/+v/6//r/+P/6//7//P/8//z/+v/6//r/+v/6//r/+v/6//r/+v/4//r/
+v/6//f/+f/5//n/+P/4//n/+f/5//n/+f/5//n/+f/5//j/+P/4//j/+//7//r/+P/4
//f/9//3//b/9v/2//n/+f/5//n/9//3//f/9//3//n/+f/5//f/9v/2//f/9//3//f/
9v/3//f/9//4//b/9v/2//b/9P/0//T/9P/0//T/9P/z//H/8//z//T/9P/0//T/9P/y
//L/8v/y//L/8v/y//H/8//0//T/9P/2//j/+v/9//3//f8AAAQAAwABAP7///8BAAIA
BQAJAAkACwALAAoABwAFAAMAAQAAAAAA///8//n/+f/1//L/8v/y//P/9//5//n/+P/4
//f/9v/1//T/8f/v/+//8P/u/+7/7f/t/+//7//u/+7/8P/w//D/7//t/+3/7f/t/+v/
6//s/+z/7P/s/+z/7P/s/+z/7P/s/+r/5//m/+L/4v/k/+r/8//5/wEADAAVACQAOgBI
AE0AUQBRAE8ASQBGAEEAOQAwACkAHwAVAA4ADQAMAAgAAAD+//7//P/8//n/9P/v/+//
7f/r/+v/6f/p/+r/7P/q/+r/6v/o/+j/6P/o/+n/6f/q/+r/6f/p/+n/6f/p/+j/6P/p
/+f/5//n/+f/6v/q/+r/6v/s/+z/7P/s/+3/7P/r/+v/6//r/+v/7P/u/+7/7v/v/+3/
7v/v//D/8v/z//X/9f/3//j/+P/4//j/+f/6//z//f/9//7/AAABAAIAAwAEAAQABQAG
AAcACAAKAAoACwAMAAwADAANAA8AEAAQABAADwAPABAAEQATABIAEgATABIAEQAQAAwA
DAALAAsACQAHAAcACAAJAAYABQADAAAA///+/////v/+//3//P/7//j/9//3//j/9v/0
//P/8//1//X/9f/z//P/8//z//P/8f/w//D/8f/x//H/8f/x//H/8f/x//H/8f/x//L/
8v/y//L/8v/x/+//7//x//L/9P/0//T/9P/1//X/9f/2//X/9P/x//L/9v/0//T/9P/y
//L/8v/y//L/8v/y//L/8v/y//D/8v/z//T/8v/1//T/8//x//D/8P/x//L/8//y//H/
8P/v//H/8P/w//D/7v/x//H/8P/w//D/7//v//D/8P/x//L/8v/x//D/7//u/+//8P/x
/+3/7//v/+//8f/w//D/8f/v/+//7//u/+v/6//r/+z/7P/s/+z/7P/s/+z/7P/s/+r/
6v/q/+n/6//r/+z/7P/s/+z/7P/u/+7/7v/u/+3/7P/r/+n/6//s/+z/7P/u//D/8v/1
//X/9f/4//z/+v/5//f/+f/6//r//P///wMABQAFAAQAAwABAP///f/8//z/+//4//X/
9f/x/+7/7f/s/+z/7//x//H/8P/w/+//7v/t/+z/5//l/+X/5v/o/+j/5//n/+X/5f/k
/+T/5f/m/+f/5//p/+n/6f/p/+j/5//n/+b/5//o/+n/6v/p/+j/5//m/+b/5f/i/+L/
4v/k/+b/6//1//3/AAAHABYAKgA6AD8ARQBPAFMATQBGAEUAQQA6AC0AIQAbABgAEwAK
AAYACAAGAPz/9v/4//f/9P/v/+//7//t/+3/6//r/+z/6//o/+f/5v/m/+b/5v/m/+X/
5f/m/+b/5f/l/+X/5f/l/+T/5P/l/+b/5//o/+n/6f/o/+f/5v/o/+j/6P/o/+n/6P/n
/+f/6P/p/+r/7P/s/+z/7P/t/+3/7v/v//D/8P/x//P/8//1//b/9v/2//b/9//4//r/
+f/5//r//P/+/wAAAgAEAAYABwAIAAkACgAMAAwADQAOAA4ADgAPABEAEgASABIAEwAT
ABQAFQAVABQAFAAVABQAEwASAA4ADgANAA0ACwAKAAkACQAJAAcABwAGAAQAAAD+//7/
/P/+//3//P/7//r/+f/5//r/+v/4//f/9//3//f/9//1//P/8//z//P/8//y//L/8//1
//X/9f/1//X/9f/1//X/8//z//T/9P/0//T/9P/z//P/8//1//b/9v/2//b/9v/1//X/
9f/2//b/9v/0//b/+P/2//b/9v/0//T/9P/0//b/9v/2//b/9v/2//T/9v/0//T/8f/z
//X/9f/0//T/9f/1//X/9f/3//f/9//3//b/9P/z//L/8v/1//X/9P/2//b/9f/1//P/
8v/y//L/8//z//P/8//x//H/8f/x/+//8f/x//H/8f/w//D/8f/z//P/8//y/+//7//v
//D/8P/w//D/8P/0//L/8v/y//L/8v/y//L/8v/y//L/8v/w//D/8P/v/+3/7v/u/+7/
7v/w//L/9f/3//f/+v/+/wAA///9///////+////AQAEAAcACAAIAAgABwAGAAUABgAG
AAUAAgD/////+//4//P/8v/y//X/9f/1//T/9P/1//T/8//y//H/7//v//D/7v/u/+3/
7f/t/+3/7P/s/+z/7P/s/+v/6//r/+v/6//p/+n/6v/q/+r/6v/q/+r/6v/q/+r/6v/q
/+X/4v/k/+b/5P/i/+X/7f/7/wQABQAQACAAMABBAEsATwBXAF0AVgBNAEsARgA9ADEA
JQAeABkAEgAOAAwACAAEAAIAAgD9//b/9f/z/+v/6f/q/+n/6v/s/+z/6v/q/+r/6v/q
/+r/6v/p/+n/6v/q/+n/6f/p/+n/5//m/+b/5//p/+n/6f/p/+j/6P/o/+j/6v/q/+r/
6v/q/+r/6v/r/+3/7f/t/+7/7v/u/+7/7//v//D/8f/y//D/8f/z//P/9f/2//b/9v/4
//n/+v/8//3//f/+/wAA//8AAAEAAgAEAAUABgAHAAgACgAKAAsADgAOAA4ADwAPABAA
EAAQABMAEwAUABUAFQAUABQAFQAVABUAFQASABIAEQARAA8ADgANAA0ADQALAAsACgAI
AAQAAgACAAAAAAD///7//f/+//3//f/+//z/+v/5//n/+f/5//n/9//3//f/9//3//X/
9P/0//X/9//3//f/9//3//f/9//3//X/9f/2//b/9P/0//T/8//1//X/9//4//b/9v/2
//b/9//3//f/+P/4//j/9v/4//j/9v/2//b/9v/2//b/9v/2//b/9v/2//j/+P/2//j/
+P/4//X/9//7//v/+v/6//f/9//3//f/+f/5//n/+f/4//b/9f/0//P/9//4//j/+P/4
//f/9//3//b/9v/2//X/9f/1//X/9f/1//X/9f/z//X/9f/1//X/9P/0//X/9P/z//L/
8P/x//H/8f/y//T/9P/0//T/8P/y//b/+P/0//P/8v/x//D/8f/y//P/9P/y//L/8v/x
//P/9P/0//T/8//0//X/9//3//f/+v/+/wEAAQAAAAMAAgACAAQABwAHAAkACQAIAAgA
BwAGAAUABAAEAAMAAAD/////+//4//X/9P/0//f/9//3//b/9v/z//L/8f/w/+//7f/t
/+7/7v/u/+3/7f/t/+3/7P/s/+r/6v/q/+n/6//r/+v/6//p/+n/6v/q/+r/6v/q/+r/
6v/q/+r/6v/s/+v/5v/k/+L/3v/g/+3/9f/7/wIACwAYACgAOgBHAE0AVQBdAFsAVABN
AEkAQAA1AC8AKQAgABUAEAAQAAoABgAEAP7/+v/7//j/8//z//P/8f/w/+3/7P/s/+7/
7P/s/+z/6v/q/+r/6v/r/+v/7P/s/+v/6//r/+v/6//q/+r/6//r/+v/6//r/+z/7P/s
/+z/7P/s/+z/7P/s/+z/7P/t/+7/7//w//L/9P/0//T/9f/0//T/9P/0//T/9f/3//f/
9//4//j/+P/6//v//P/+/wAAAQADAAYABQAGAAcACAAIAAkACgALAA0AEAARABMAFAAU
ABQAFQAVABYAFgAWABkAGQAaABsAGwAaABoAGwAZABkAGQAWABYAFQAVABMAEQARABIA
EwAQAA8ADQAKAAYABAAEAAIAAwADAAMAAwAAAP////8AAAAA/v/9//3//////////f/7
//v/+//7//v/+v/6//v/+//7//v/+//7//v/+//7//n/+f/6//r/+v/6//r/+f/5//n/
+//8//z//P/8//z/+//7//v//P/8//z/+v/8//7//P/8//z//v/+//7//v/8//z//P/8
//z//P/6//z//P/8//n/+////////v/+//v/+//7//v/+//7//v/+//7//r/+v/6//j/
+//7//r/+v/6//n/+f/5//j/+P/4//n/+f/5//n/+f/5//n/+f/3//n/+f/5//n/+P/4
//n/+f/5//n/+P/3//f/9//4//j/+P/4//j/+v/6//r/+v/5//j/9//1//f/+P/2//b/
9v/2//b/9v/2//b/+P/4//j/9//3//j/+P/4//b/+P/6//3/+//7//7/AgAEAAMAAQAD
AAQABAAGAAkACwANAA0ADAAKAAkACAAHAAcACAAIAAYAAwADAP///P/5//j/+P/7//3/
/f/8//z/+P/2//T/8v/x/+//7//w//D/8P/v/+//8f/x//D/8P/u/+7/7v/t/+3/7f/t
/+3/7//v//D/8P/u/+7/7v/u/+7/7v/u/+7/7P/r/+r/7P/s/+j/6P/t//P//f8GAA0A
GAAqADwASQBPAFMAWQBbAFIASwBHAEIAOQAzACsAIgAXABAAEgASAAoABAAEAAQAAQD6
//n/9//z//P/8//x//H/8v/y//D/8P/w/+7/7v/u/+7/7f/t/+7/7v/r/+v/6//r/+3/
7P/s/+3/7//v/+//7//w//D/8P/w/+7/7v/u/+7/8P/w//D/8f/z//P/8//0//L/8v/y
//P/8f/y//P/9P/2//f/+f/5//n/+v/6//r//P/9//7/AAABAAEAAgAEAAcACAAJAAoA
CwALAAsACwAMAA4ADgAPABIAEgASABMAFQAWABYAFgAXABcAGAAZABcAFgAWABcAGQAZ
ABkAFgAWABUAFQATABAADwAPAA8ADQANAAwACgAKAAgACAAGAAQAAwACAAEAAgABAAEA
AgABAP7//P/7//3//f/9//v/+f/5//n/+f/6//r/+//9//z/+//6//n/+//7//v/+//3
//f/+P/4//r/+v/6//n/+//7//3//v/+//7//v/+//v/+//7//z//P/8//r//P/8//r/
+v/6//v//P/9//7//f/8//v/+v/6//r/+P/6//r/+v/3//n/+f/5//j/+P/5//n/+f/5
//n/+f/5//n/+f/4//j/+P/0//f/9//2//j/+P/3//f/9f/0//T/9P/1//X/9f/1//P/
8//z//P/8//1//X/9f/1//T/9P/1//P/8//z//L/8v/z//T/9v/1//T/8//y//T/9P/0
//T/8v/y//L/8f/z//X/9//2//X/9P/z//L/8v/y//L/8v/0//T/9P/z//H/8v/y//L/
9P/2//j/+//7//v//v8CAAIAAQD//wEAAAAAAAIABQAHAAkACQAIAAgABwAGAAUAAgAC
AAEA/v/9//3/+f/2//H/8P/w//P/9P/1//X/9v/1//T/8//y/+3/6//r/+z/7P/s/+v/
6//r/+v/6v/q/+v/7P/t/+3/6//r/+v/6//t/+3/7v/u/+z/7P/s/+z/6v/q/+r/6v/s
/+P/5P/o/+T/4v/m/+v/9f/9/wAABwAYACoANAA9AEcAUwBZAFUATABLAEUAOAAtACcA
IQAaABUAEgAQAAwACAAEAAAA/P/9//r/9f/x//H/8f/v/+3/7f/u/+7/7P/s/+z/6v/q
/+r/6v/p/+n/6v/q/+n/6f/p/+n/6f/o/+j/6f/r/+v/6//r/+7/7v/u/+7/7P/s/+z/
7P/u/+7/7v/v/+3/7f/t/+7/7v/u/+7/7//x//L/8//0//T/9f/3//f/9//4//j/+P/8
//3//v8AAP////8AAAIABQAGAAcACAAIAAkACgALAAwADgAOAA8AEAAQABAAEQAVABYA
FgAWABYAFQAVABUAFQAUABQAFQAWABcAGAAWABQAEwATABEADAALAAsACwALAAsACgAI
AAYABAAEAAIABAADAAIAAQD+//3//f/+//7//P/7//v//f/9//3/+//7//v/+//7//3/
/P/8//3//P/7//r/+f/5//n/+f/5//n/+f/6//r/+//8//3//f/9//3///8AAP3//P/7
//r/+//7//v//P/+//7//P/+//7//P/8//z//f/+////AAAAAAAAAAAAAP7//v/8//7/
/v/+//v//f///////v/+//////////////////////////7//v/+//z///////7//P/8
//v/+//9//z//P/8//3//f/9//3/+f/5//n/+f/5//v/+//7//3//P/8//3/+//5//f/
9P/2//f/+P/6//j/+P/4//j//P/4//b/+v/4//j/+P/4//b/9v/2//b/+f/6//v/+//4
//j/9//2//j/+v/8/////////wIABgAIAAcABQAHAAYABgAIAAsADQAPAA8ADgAQAA8A
DgANAAwADAALAAgABwAHAAMAAAD9//z//P///wEAAQAAAAAA/f/8//v/+v/1//P/8//0
//b/9v/1//X/8//z//L/8v/0//T/9P/z//X/9f/1//X/9//3//j/+P/1//T/8//y//L/
8v/y//L/8v/v/+7/7P/s/+7/6v/r//X///8GAA0AFgAmADoARwBRAFkAYQBhAFoAWQBZ
AFAARwA7AC8AJgAhABwAGAASAA4ADAAKAAYABQACAPv/9//5//f/9v/z//L/8v/y//D/
8P/w/+//8P/x//L/8f/x//L/8v/x//H/8f/x//H/8P/w//H/7//v/+//7//w//D/8P/w
//D/8P/w//D/9P/0//T/9f/1//X/9f/2//T/9P/0//X/9//4//n/+v/6//v//f/9//3/
/v/+//7/AAABAAIABAAFAAUABgAIAAcACAAJAAoADgAPABAAEQASABQAFAAVABYAFgAW
ABcAFwAYABgAGAAaABsAHQAfAB0AHAAcAB0AHAAbABoAFgAXABcAGAAXABQAEwATABMA
DwAPAA4ADAAMAAoACgAIAAYABQAEAAMAAwADAAQABgAEAAIAAQABAAEAAQABAP//AQAB
AAEAAQABAAAAAAABAAEAAQABAAEAAQABAAEAAQD/////AAAAAAIAAgACAAEAAQABAAMA
BAACAAIAAgACAAMAAwADAAQABAAEAAIABAAGAAQABAAEAAQABAAEAAQABAAEAAQABAAG
AAYABAAGAAYABgADAAUABgAFAAMAAgADAAMAAwADAAMAAwADAAMAAwACAAIAAgAAAAMA
AwACAAAAAAD/////AQAAAAAAAAABAAEAAQABAP///////////f////////////7//v//
//////////7//f/9//3//v/+//7//v/+/wAAAAD8//7//v/+//7//P/8//z//P/8//z/
/P/7//3//v/+//7//P/+/wAAAwADAAMABgAKAAwACwAJAAsADAAMAA4AEQATABUAFQAU
ABUAFQAVABUAEgASABEADgANAA0ACQAGAAMAAgACAAUAAwADAAIAAgABAAAA///+//n/
9//3//j/+P/4//f/9//5//n/+P/4//b/9v/2//X/9f/1//X/9f/1//X/9v/2//j/+P/4
//j/9v/2//b/9v/4//X/8v/y//D/7v/u//H/9//9/wYADwAWAB4AMgBLAFUAWQBjAGsA
aABdAFcAVABNAEEANQAuACkAIgAeABoAFAAQABAAEAALAAgABwABAPv//f/7//n/+f/6
//n/9v/1//T/9P/0//T/9P/1//X/9v/2//X/9f/1//X/8//y//L/8//z//P/8//z//T/
9P/0//T/9P/0//T/9P/0//T/9P/1//X/9f/1//b/+P/4//j/+f/5//r/+//8//z//f//
/////v/+//3//P8AAAEAAgAEAAUABQAGAAgACQAKAAsADAAOAA8AEAARABIAFAAUABUA
GAAYABgAGQAbABwAHAAcAB0AHQAeAB8AIQAgACAAIQAhACEAIQAeABwAGwAbABkAGAAX
ABcAFwATABMAEgAQABAADgAOAAwADAALAAoACQAGAAUABQAGAAQAAgABAAEAAQABAAEA
//8BAAEAAQABAAEAAAAAAAEAAQABAAEAAQD///////////3//f/+//7/AAAAAAAA//8B
AAEAAwAEAAMAAgABAAAA////////AAACAAIAAAACAAIAAAAAAAAAAQACAAMABAAEAAQA
BAAEAAMAAgD//wAAAQACAAAAAwAFAAUABAAEAAIAAQAAAP//AQABAAEAAQABAAAAAAAA
AAAAAwADAAIAAQAAAP7//f/+//7///8AAAEAAQABAAEA/f/9//3//f/7//3//f/9//3/
/P/8//3//////////v/7//v/+//8//r/+v/6//r//P/8//z//P/+//7//v/9//v/+//7
//v/+f/9//3/+v/6//r/+v/6//z//P/8//z/+v/6//r/+f/5//r/+v/6//r//P/+/wEA
AQABAAQACAAKAAkABwAJAAoACgAMAA8AEQATABMAEgARAA8ADQALAAoACgAJAAYABwAH
AAMAAAD9//z//P////3//f/8//z//f/8//v/+v/3//X/9f/2//b/9v/1//X/8//z//L/
8v/z//T/9f/1//X/9f/1//X/9f/1//b/9v/2//b/9v/2//b/9v/2//b/9P/z//L/7v/s
/+z/7v/z//3/CQAQABUAIAAyAEQATQBTAFkAYQBfAFgAUwBPAEYAOQAvACkAIgAXABQA
GgAUAAwACgAIAAgABwACAPv/+//5//f/9//1//X/9v/2//T/9P/0//L/8v/y//L/8f/x
//L/8v/x//H/8f/x/+//7v/u/+//8f/x//H/8f/y//L/8v/y//L/8v/y//L/9P/0//T/
9f/3//f/9//4//j/+P/4//n/9//4//n/+v/6//v//f/9//v//P/8//z//v///wAAAgAD
AAMABAAGAAkACgALAAwADAANAA4ADwASABQAFAAVABQAFAAUABUAGQAaABoAGgAbABsA
HAAdAB0AHAAcAB0AGwAbABsAGAAWABUAFQATABIAEQARABEADwAPAA4ADAAKAAgACAAG
AAYABQAEAAMAAAD/////AAACAAAA//////////////3/+//7//v/+//9//z//P/9//z/
+//6//n/+//7//v/+//5//n/+v/6//v//P/9//3//P/7//z//P/+//7//v/+//3//f/9
//7/AAAAAP7/AAAAAP7//v/+//7//v/+//7//P/8//z//P/+//7//P/+//z//P/5//v/
/f/9//z//P/9//3//f/9//3//f/9//3//f/8//z//P/6//3//f/8//z//P/7//v/+//6
//r/+v/5//n/+f/5//f/9//3//f/9f/3//f/9//5//j/+P/5//n/+f/5//j/9//3//f/
+P/4//j/+P/4//j/+P/4//j/9v/2//b/9f/5//r/+f/4//f/9v/4//j/+P/4//j/+P/4
//f/9//4//j/+P/4//r//P///wEAAQAEAAgABgAFAAMABQAGAAYACAALAA0ADwAPAA4A
EAAPAA4ADQAKAAoACQAGAAMAAwD///z/+v/6//v////9//3//P/8//3//P/7//r/9//1
//X/9v/1//T/8v/x//L/8//z//T/8//y//H/7//x//H/8f/x//H/8f/y//L/8v/y//L/
8v/0//T/9P/0//L/8//w/+7/6v/q/+z/7//5/wcADgATACAANABAAEkATwBVAFcAUwBQ
AE8ARwA+ADUAKwAlACAAFwASABIAEAAKAAYABgAEAAEA/P/5//n/9//3//f/9f/1//b/
9P/y//L/8v/w//D/8P/w/+//7//w//D/7//v/+//7//v/+7/7v/v//H/8f/x//H/8P/w
//D/8P/w//D/8P/w//L/8v/y//P/8//z//P/9P/y//L/8v/z//P/9P/1//b/9v/3//n/
+f/5//r/+v/6//z//f/+/wAAAQABAAIABAAFAAYABwAIAAoACwAMAA0ADAAOAA4ADwAR
ABIAEwAVABcAGAAYABgAFwAXABgAGQAZABgAGAAZABkAGQAZABYAGAAXABcAFQAQAA8A
DwAPAA4ADwAPAA4ACgAIAAgABgAGAAUABAADAAIAAQABAAIAAAD+//3//f/////////9
//3//f/9//3//f/8//z//f/8//v/+v/5//r/+//8//3//f/9//7//v/8//z//P/7//n/
+f/7//z//f/+////AAD9//3//f/+//7//v/8//7/AgAAAAAAAAD+//7//v/+//7//v/+
//7//v/+//z//v/+//7/+//9///////+//7////////////9//3//f/9//7//v///wAA
/f////7//P/8//z/+//7//3//P/8//z//P/7//r/+f/5//n/+f/5//n/+//7//v/+f/4
//j/+f/5//n/+f/4//f/9//3//j/+P/4//j/+P/4//j/+P/4//b/9v/2//X/9//3//f/
9//3//f/9//3//n/+f/6//r/+P/3//f/+P/3//f/9//6//n/9v/1//n/+//8//7///8D
AAUABgAGAAQACAAIAAgADAAMAAsACwANAA4ADgAOAAsACgAKAAcABQAFAAUABQACAAAA
+//5//z//v/+//7//v/8//z//P/8//n/+P/3//b/9P/0//T/9P/1//b/9//4//j/+P/4
//j/+P/4//j/+P/6//r/+v/6//n/+P/3//b/9//4//n/+v/4//j/+P/4//X/9P/z//L/
8P/w/w==
         </WaveFormData>
      </LeadData>
      <LeadData>
         <LeadByteCountTotal>10000</LeadByteCountTotal>
         <LeadTimeOffset>0</LeadTimeOffset>
         <LeadSampleCountTotal>5000</LeadSampleCountTotal>
         <LeadAmplitudeUnitsPerBit>4.88</LeadAmplitudeUnitsPerBit>
         <LeadAmplitudeUnits>��V</LeadAmplitudeUnits>
         <LeadHighLimit>2147483647</LeadHighLimit>
         <LeadLowLimit>268435456</LeadLowLimit>
         <LeadID>V1</LeadID>
         <LeadOffsetFirstSample>0</LeadOffsetFirstSample>
         <FirstSampleBaseline>0</FirstSampleBaseline>
         <LeadSampleSize>2</LeadSampleSize>
         <LeadOff>FALSE</LeadOff>
         <BaselineSway>FALSE</BaselineSway>
         <ExcessiveACNoise>FALSE</ExcessiveACNoise>
         <MuscleNoise>FALSE</MuscleNoise>
         <LeadDataCRC32>552081659</LeadDataCRC32>
         <WaveFormData>
DgAOAA4ADgAOAA4ADgAOAAwADAAMAAwADAAMAAwADAAMAAwADAAMAAwADAAMAAwACgAK
AAoACgAIAAgACAAIAAYABgAGAAYABAAEAAQABAAEAAQABAAEAAYABgAGAAYACAAIAAgA
CAAKAAoACgAKAAwADAAMAAwADAAMAAwADAAMAAwADAAMAAoACgAKAAoACgAKAAoACgAI
AAgACAAIAAgACAAIAAgACAAIAAgACAAGAAYABgAGAAYABgAGAAYABgAGAAYABgAGAAYA
BgAGAAYABgAGAAYACAAIAAgACAAIAAgACAAIAAYABgAGAAYABgAGAAYABgAGAAYABgAG
AAQABAAEAAQABgAGAAYABgAGAAYABgAGAAQABAAEAAQABAAEAAQABAAEAAQABAAEAAIA
AgACAAIAAgACAAIAAgACAAIAAgACAAIAAgACAAIAAAAAAAAAAAAAAAAAAAAAAP7//v/+
//7//v/+//7//v/+//7//v/+//z//P/8//z//P/8//z//P/8//z//P/8//r/+v/6//r/
/P/8//z//P/7//v/+//7//n/+f/5//n/+//7//v//f/9//7/AQADAAMAAwABAAEA////
//////////7//P/6//b/9P/y//D/7P/r/+r/6v/q/+v/6//r/+v/7f/v//H/8//z//T/
9P/2//b/9v/2//T/9P/0//T/8v/y//L/8//0//T/9P/0//T/9f/1//b/9v/2//b/9v/4
//j/+f/5//n/+f/5//n/9//3//f/+P/4//j//P/+////AAACAAAA//8BAAcADQAUABEA
DQAOAP//6//m//D/9f/r/9b/vf+m/5P/hf+E/4r/lf+h/7H/vv/K/9X/2//i/+r/7f/w
//T/9v/2//f/+P/4//r/+v/7//v/+f/6//r/+v/9//3//f/9////AAAAAAAAAAAAAAEA
AQD//////////////v/+//7/AQABAAEAAQD//////v/+///////+//7/AAABAAEAAQAB
AAAAAAAAAAAAAAAAAP///////////////////v/+/////////////v/9//3//f/9//3/
/f/8//z/+v/6//v//f/7//v/+//6//j/9v/0//X/9f/2//f/9//3//j/+f/5//r/+//9
//3//f/8//v//v/+//7//v/+//7///8AAAAAAAAAAAAA//////7//v/9//3//f/9//z/
/P/8//v/+//7//r/+v/8//z/+//7//n/+f/5//n/+v/6//r/+f/5//n/+f/6//r/+v/6
//r/+v/6//r/+v/6//v//P/8//z//P/8//v//f/9//3//f/9//3//f/+//7//v/9//3/
///////////+//3//f/8//z//P/8//z//P/7//v/+//9//z//P/8//z//P/8//z//P/8
//v/+//7//v/+v/6//r/+v/6//r/+//7//v/+//6//n/+P/3//n/+f/4//j/+P/4//j/
+P/5//n/+f/5//n/9//3//f/9//3//f/9//3//j/+P/4//j/+P/4//j/9v/2//b/9v/3
//f/9//2//f/9//3//f/9//4//b/9v/2//b/9P/0//T/9P/z//P/8//z//X/9f/1//X/
9f/1//X/9//3//j/+//9//3//f/7//v/+//7//v/+//5//j/9v/0//T/8v/w/+7/6P/n
/+b/5v/o/+n/6f/p/+f/6f/r/+3/7//v//D/8P/w//D/8P/w//L/8v/y//L/8P/w//D/
8f/y//L/8v/y//T/9f/1//b/9P/0//T/9P/0//T/9f/1//X/9f/1//X/8//z//P/9P/0
//b/+P/8//3//v/+//7//f///wUACwAQAA8ADQAKAPv/6f/s//b/9//r/9b/vf+k/43/
f/+A/4j/kf+h/7H/wP/K/9P/2//k/+r/7f/u//L/9P/0//X/9v/2//b/9v/3//f/9//4
//j/+P/5//n/+f/5//n/+v/6//r/+P/4//n/+f/5//n/+f/5//v/+v/6//r/+//7//v/
+//7//v/+v/6//v/+//6//r/+v/7//v/+//5//j/+P/4//r/+v/6//n/+f/5//n/+f/5
//n/+P/4//f/9//3//f/+P/3//f/9//3//f/9//2//b/9P/0//X/9f/z//P/8//z//L/
8f/w//D/7//v/+//8f/x//L/8//x//L/8//1//b/9//3//f/+v/6//r/+v/6//r/+//8
//z//P/8//z/+//7//r/+v/5//n/+f/5//r/+v/6//n/+f/5//j/+P/6//r/+f/5//n/
+f/5//n/+P/4//j/9//3//f/9//4//j/+P/4//j/+P/4//j/+P/4//n/+v/6//j/+P/4
//f/+f/5//n/+f/5//n/+f/6//j/+P/3//f/+f/5//n/+f/3//f/+P/4//j/+P/4//j/
+P/3//f/9//3//b/9v/2//b/9v/2//b/9v/2//X/9f/1//X/9P/0//T/9P/0//T/8//z
//P/8//x//H/8f/x//H/8f/w//D/8P/w//D/8P/x//H/8f/x//H/7//v/+//7//v/+//
7//x//L/8v/y//D/8P/w//D/8P/w//D/8P/v/+//7//u/+3/7//v/+7/7v/u/+7/7v/u
/+7/7v/u/+//7//v/+//7//v/+//7//x//H/8f/z//P/9P/3//n/+P/3//T/8//1//X/
9f/1//P/8v/w/+7/6v/o/+b/5P/h/+H/4f/i/+L/4//j/+P/5f/n/+n/6//s/+v/6//q
/+z/7P/s/+z/7P/s/+z/7P/s/+z/7P/t/+7/7v/u/+7/7v/v/+//8P/w//D/8P/w/+7/
7v/v/+//8f/x//H/8f/x//H/8f/y//T/+P/6//r/+f/8//z//P///wUADwARAAwACwAF
APT/6f/v//r/+P/l/8v/sP+V/4L/e/9//4j/lP+l/7X/wf/M/9T/3f/j/+j/6v/v//D/
8v/y//L/8//0//T/9P/0//X/9f/1//b/9v/2//f/9//3//f/+f/6//r/+v///wIABgAJ
AAoACwAMAA0ADgAOAA8AEAARABEAEQARABIAEwATABQAFQAVABQAFAAWABcAFwAXABcA
FgAWABYAFgAWABYAFQAXABcAFwAXABkAGQAYABgAFwAXABcAFwAYABcAFwAXABkAGQAZ
ABgAGAAWABYAFwAZABcAFwAXABcAFgAVABQAFgAVABUAFQAVABUAFgAXABcAGAAZABsA
HgAfAB8AHwAiACIAIgAiACAAIAAhACIAIgAiACIAIgAhACEAIAAgACEAIQAhACEAIAAg
ACAAHwAfAB8AHgAeACAAIAAfAB8AIQAhACEAIQAiACIAIgAhAB8AHwAfACAAIAAgACAA
IAAgACAAIAAgAB4AHwAgACAAIAAgACAAHwAhACEAIQAhACEAIQAhACIAIgAiACEAIQAh
ACEAIQAhACEAIQAiACIAIAAgACAAIAAiACEAIQAhACMAIgAiACIAIAAgACAAIAAgACAA
HwAfAB8AHwAeAB4AIAAgACAAIAAdAB0AHQAdAB0AHQAdAB0AGwAbABoAGgAcABwAHAAc
ABsAGwAbABsAGwAZABkAGQAZABkAGQAZABcAGAAYABgAGgAaABoAGgAaABoAGgAaABsA
GwAbABoAGQAZABoAGAAYABgAGAAYABgAGAAYABcAFwAXABcAFwAXABcAFwAZABkAGQAb
ABsAHAAfACEAIwAjACEAIQAhACEAIQAhAB8AHgAcABoAGAAWABQAEgAOAA0ADAAMAAwA
DQANAA0ADQAPABEAEwATABMAFAAUABYAFgAWABYAFAAUABQAFAAWABYAFgAXABYAFgAW
ABYAFgAXABcAGAAYABgAGAAYABgAGAAZABkAFwAXABcAFwAXABcAFwAYABgAGgAcAB4A
HwAgACAAIAAjACcALQAxADAALQAtACQAEQALABQAGgARAPn/4P/J/7b/qf+l/6r/sv+/
/8//3//q//D/+f8BAAgADAAPABIAEgAUABQAFQAWABYAFgAWABcAFwAXABgAGAAYABkA
GQAZABkAFwAYABgAGAAYABgAGQAZABcAFwAXABcAGQAYABgAGAAXABcAFwAXABcAFwAW
ABYAFwAXABYAFgAWABcAFwAXABcAFgAWABYAFAAUABQAEwATABMAEwATABMAEwASABIA
EwATABMAEwAUABMAEwATABEAEQARABAAEgAQABAAEQARAA8ADwAPAA8ADgANAAwADAAL
AAsACwANAA0ADgAPAA8AEAARABMAEQARABAADwASABIAEgASABQAFAAVABYAFQAUABMA
EgARABEAEAAQAA8ADwAPAA8AEAAQABAADwAPAA8ADgAOAA4ADgANAA0ADQANAA0ADQAO
AA4ADgANAAsACwALAAwADAAMAAwADAAOAA4ADgAOAA4ADwAQABAAEAAQABAADwANAA0A
DQANAA0ADQANAA4ADgAOAA0ADQANAA0ADQANAAsACwAMAAwADAAMAAwADAAMAAsACwAL
AA0ADAAMAAwACgAKAAoACgAKAAoACQAJAAkACQAIAAgACAAIAAgACAAHAAcABwAHAAUA
BQAFAAUABwAHAAYABgAEAAQABAAEAAUABQAFAAUABQADAAMAAwADAAMAAwADAAMABAAE
AAQAAgACAAIAAgACAAIAAAACAAAAAAAAAAAAAAAAAAAAAAABAAEAAQABAP//////////
AQABAAEAAwADAAQABwAJAAsACwAJAAkABwAHAAcABwAHAAYABAACAAAA/v/8//r/9v/1
//T/9P/y//P/8//z//H/8//1//f/+v/7//3//v/+//7//v/+//z//P/8//z//v/+//7/
//8AAAAAAAAAAAAAAQABAAIAAgACAAIAAgACAAIAAwADAAUABQAFAAUABQAFAAUABgAG
AAYACAAKAA0ADgAMAAwADQARABMAGQAgAB0AGQAYAA0A+f/0//z////z/9z/xf+w/53/
k/+S/5r/o/+x/8H/zv/a/+X/6//y//j//f8AAAAAAAACAAMABAAEAAYABgAHAAcABQAG
AAYABgAHAAcABwAHAAkACgAKAAoACAAIAAkACQAJAAkACQAJAAcABgAGAAYACQAJAAkA
CQAJAAkACAAIAAkACQAIAAgACAAJAAkACQAJAAgACAAIAAgACAAIAAcACQAJAAkACQAJ
AAkACAAIAAgABwAGAAUABQAFAAYABwAFAAUABQAEAAUABAAFAAcABQADAAMAAwADAAIA
AQAAAAIAAQABAAEA/////wAAAQABAAIAAwAFAAQABQAFAAUABgAGAAYABgAIAAgACQAK
AAkACAAHAAYABQAFAAQABAAFAAUABQAFAAQABAAEAAMAAwADAAIAAgACAAIAAQABAAEA
AQABAAEAAAAAAAAA//////////8AAAAAAAAAAAAAAAAAAAAAAAAAAAEAAgACAAIAAgAC
AAEAAQABAAEAAQADAAMAAwAEAAIAAgABAAEAAQABAAEAAQABAAEAAgACAAIAAgACAAIA
AgABAAEAAQABAAAAAAAAAAAAAAAAAAAAAAAAAP///////////v/+//7//v/+//7//f/9
//3//f/9//3//f/9//3//f/8//z//P/8//z//P/7//v/+//7//v/+f/5//n/+f/5//n/
+f/5//r/+v/6//r/+v/6//r/+P/6//r/+v/6//j/+P/4//j/+P/4//j/+P/3//f/9//3
//f/9//3//f/+f/5//n/+//5//r//f/////////9//3//f/9//3//f/7//r/+P/2//T/
8v/w/+7/6v/p/+j/6P/o/+n/6f/p/+n/6//t/+//8//z//T/9P/y//L/8v/y//D/8P/w
//D/8P/w//D/8f/0//T/9P/0//T/9f/1//b/9v/2//b/9v/3//j/+v/7//v/+//7//v/
+//7//v//P/8//7/AAAEAAMABAAEAAYABQAFAAsAFQAYABMAEwAMAPn/7f/y//r/+f/n
/8z/tf+g/43/hf+I/5D/m/+r/7v/yP/S/9n/4//s/+7/8f/0//b/9v/4//n/+v/6//r/
+v/7//v/+//8//z//P/7//v/+//7//v//P/8//z//P/8//3//f/7//v/+//7//v/+v/6
//r//f/9//3//f/7//v/+v/6//v/+//6//r//P/9//3//f/7//r/+v/6//z//P/8//v/
+//7//v/+//7//v/+v/6//n/+f/5//n/+P/3//f/9//3//f/9//2//b/9P/0//X/9f/z
//P/8//z//L/8f/w//D/7//v/+//7f/t/+7/7//v//D/8f/z//T/9f/1//X/9v/2//b/
9v/2//b/9//4//j/+P/4//j/+f/5//j/+P/3//f/9//3//b/9v/2//X/9f/1//T/9P/0
//T/8//z//P/8//z//P/9P/0//T/8//x//H/8f/y//L/8v/y//L/8v/y//L/8v/y//P/
9P/0//T/9P/0//P/9f/1//X/9f/1//X/9f/2//b/9v/1//X/9f/1//X/9f/1//X/9v/2
//T/9P/0//T/9P/z//P/8//1//T/9P/0//T/9P/0//T/9P/0//P/8//1//X/9P/0//T/
9P/0//T/8//z//P/8//z//P/8//z//P/8//y//L/9P/0//T/9P/z//P/8//z//P/8f/x
//H/8f/x//H/8f/x//L/8v/y//L/8v/y//L/8v/y//L/8v/x//H/8f/w//H/8P/y//L/
8v/y//T/9P/0//T/8f/x//H/8f/z//P/8//z//X/9f/1//f/9//4//v//f/9//3/+//7
//v/+//7//v/+//6//j/9v/y//D/7v/s/+j/5//m/+b/5v/n/+f/5//n/+n/6//t/+//
7//w//D/8P/w//D/8P/w//D/8P/w//D/8P/w//H/8P/w//D/8P/y//P/8//0//T/9P/0
//T/9P/0//X/9f/z//P/8//z//X/9f/1//b/9P/0//j//P/7//r/+v/8//v//f8FAA0A
EAAPAA0ACAD3/+f/7P/4//X/4//K/7H/mv+F/3v/gP+I/5P/o/+z/8D/yv/V/9//5P/o
/+3/8P/y//T/8v/z//T/9P/2//b/9//3//f/+P/4//j/+f/5//n/+f/5//r/+v/6//j/
+P/5//n/+f/5//n/+f/5//j/+P/4//n/+f/5//n/+f/5//j/+P/5//n/+P/4//j/+f/5
//n/+//6//r/+v/4//j/+P/3//n/+f/5//n/+f/5//j/+P/5//n/+f/5//r/+f/5//n/
9//3//f/9v/2//T/9P/1//X/8//z//P/9f/0//P/8v/0//P/8//z//L/8f/x//H/8f/y
//P/9f/2//f/9//3//r/+v/6//r//P/8//3//v/+//7//v/+//3//f/8//z/+//7//v/
+//8//z//P/7//v/+//6//r/+v/6//n/+f/5//n/+f/5//r/+v/6//n/+f/5//n/+v/6
//r/+v/6//r/+v/6//r/+f/5//n/+P/4//j/+P/3//n/+f/5//n/+f/5//n/+v/+/wAA
AQADAAYACQAMAA8AEQARABIAEgAQABAAEAAQABEAEQASABMAFQAUABQAFAAUABQAFAAU
ABYAFgAVABUAFwAXABYAFgAWABYAFgAWABUAFQAVABUAFQAVABUAFQAVABUAFAAUABYA
FgAWABYAFwAXABcAFwAXABUAFQAVABMAEwATABMAFQAWABYAFgAUABQAFAAUABQAFAAU
ABQAFQAVABUAFAAVABUAFwAYABYAFgAWABYAFAAUABQAFAAUABUAFgAXABUAFQAVABUA
GQAZABkAGwAbABwAHwAhACEAIQAfAB8AHwAfAB8AHwAdABwAGgAYABYAFAASABAADAAL
AAoACgAKAAsACwALAAsADQAPABEAEwATABQAFAAUABQAFAAUABQAFAAUABQAFAAUABQA
FQAWABYAFgAWABYAFwAXABgAGAAYABgAGAAYABgAGQAZABkAGQAZABkAGQAZABkAGgAc
ABoAHgAiACEAIAAiACAAIwApAC0ANQA2ADEALwAoABUADQAUABwAFwAFAOz/0/+6/6v/
p/+s/7L/v//N/9v/5v/y//v/AwAKABAAEQAUABYAGAAYABkAGgAaABoAGgAbABsAGQAa
ABoAGgAbABsAGwAbABsAHAAcABwAGgAaABsAGwAbABsAGwAbABkAGAAYABgAGwAbABsA
GwAZABkAGAAYABsAGwAaABoAGgAbABsAGwAbABoAGgAaABgAGAAYABcAGAAZABoAGwAb
ABsAGgAaABoAGQAYABcAGAAXABcAFwAXABcAFwAWABYAFAAUABUAFwAVABUAFQAVABQA
EwASABIAEQARABEADwAPABAAEQATABQAFQAXABYAFwAXABcAGAAYABgAGAAaABoAGwAc
ABoAGgAaABoAGQAZABgAGAAVABUAFQAVABYAFgAWABUAFQAVABQAFAAUABQAEwATABMA
EwATABMAFAAUABQAEwATABMAEwAUABIAEgASABIAEgASABIAEgASABMAFAAUABQAFAAU
ABMAEwATABMAEwATABMAEwAUABQAFAATABMAEwATABMAEwATABMAFAAUABIAEgASABIA
EgARABEAEQARABAAEAAQAA4ADgAOAA4ADgAOAA0ADQAPAA8ADgAOAA4ADgAOAA4ADQAN
AA0ADQANAA0ADQANAAsACwAKAAoACgAKAAoACgAJAAkACQAJAAsACQAJAAkABwAHAAcA
BwAHAAgACAAIAAYABgAGAAYACAAGAAgACAAGAAYABgAGAAYABgAGAAYABgAHAAgACQAH
AAcABwAHAAcABwAHAAkACwAMAA8AEQARABEADwAPAA4ADQAMAAsACwAKAAgABgACAAAA
/v/8//j/9//2//b/+P/5//n/+f/5//v//f///wEAAQACAAIAAgACAAIAAgACAAIAAgAC
AAIAAgACAAMAAgACAAIAAgACAAMAAwAEAAQABAAEAAQABAAEAAUABQAHAAcABwAHAAkA
CQAJAAoACgAKAAwADgAPABAAEgAQABEAFQAZAB0AIgAfAB0AHAARAP//9v/8/wEA+f/k
/83/tv+j/5f/lv+c/6X/sf/D/9D/2v/l/+v/8v/6//3/AAAEAAYABgAHAAgACAAKAAoA
CwALAAsADAAMAAwACwALAAsACwAJAAoACgAKAAwADAANAA0ADQANAA0ADQANAAwADAAM
AAsACwALAAsACwALAAoACgAJAAkACAAIAAgACQAJAAkABwAGAAYABgAGAAYABgAFAAcA
BwAHAAcABwAHAAYABgAFAAUABQAFAAQAAwADAAMABQAFAAUABAAEAAIAAgADAAEA////
////AQAAAP///v/+//3//f/9//v/+//8//3/+//8//3///8AAAEAAQABAAQABAAEAAQA
BAAEAAUABgAEAAQABAAEAAMAAwACAAIAAQABAAEAAQAAAAAAAAD///3//f/8//z//v/+
//3//f/9//3//f/9//z//P/8//v//f/9//3//v/+//7//v/+//z//P/8//z//P/9//7/
/v/+//7//v/9////////////////////AAAAAAAA/////////////////f/9//7//v/8
//z//P/8//7//f/9//3//f/8//z//P/8//z//P/8//z//P/7//v/+//7//r/+v/6//r/
+v/6//v/+//7//v/+//7//v/+//7//v/+v/6//j/+P/4//j/9//3//f/9//5//f/9//3
//f/9//3//f/9f/2//b/9v/2//b/9v/2//T/8v/y//P/9P/1//b/9v/2//b/9v/3//f/
9//3//X/9f/1//X/9//3//f/+f/3//j/+//9///////9//3/+//7//v/+//6//r/+f/4
//b/9P/y//D/6v/p/+j/6P/o/+n/6f/p/+n/6//t/+//8f/x//L/8v/0//T/9P/0//T/
9P/0//T/9v/2//b/9//4//j/+P/4//b/9//3//j/+v/6//r/+v/4//j/+f/5//n/+f/5
//n/+f/5//n/+v/8//z//P8AAAEAAgAAAAAAAQABAAMACQAQABMAEQASAA0A+f/s/+7/
9//1/+b/zf+2/5//jf+G/4r/kf+d/63/vP/G/9H/2//i/+r/7//w//T/+P/4//n/+v/6
//r/+v/7//v//f/+//7//v/9//3//f/9//3//v/+//7//v/+/////////////////wAA
AAABAAIABQAFAAUABQAFAAUABAAEAAUABQAEAAQABgAHAAcABwAHAAYABgAGAAgACAAI
AAcACQAJAAkACQAJAAkACAAIAAcABwAHAAcACAAHAAcABwAHAAcABwAGAAYABAAEAAUA
BwAFAAUABQAFAAQAAwACAAIAAQABAAEAAQABAAIAAwABAAIAAwAFAAYABwAHAAcACgAK
AAoACgAMAAwADQAOAAwADAAMAAwADQANAAwADAALAAsACwALAAoACgAKAAkACwALAAoA
CgAKAAoACQAJAAkACQAJAAkACAAIAAgABwAJAAkACQAKAAkACAAHAAYABwAIAAkACgAJ
AAkACQAIAAoADAAOAA8AEQARABEAEQARABEAEQASABIAEgARABEAEwATABMAEwATABMA
FAAUABMAEgARABAAEAAPAA8ADwAPAA4ADgAOAAwADAAMAAwADAAMAAsACwALAAsACgAK
AAoACgAKAAoACQAJAAkACQAJAAkACQAJAAkACQAIAAgABgAGAAYABgAHAAcABwAHAAkA
BwAHAAcABQAFAAUABQADAAQABAAEAAQABAAEAAQABAAEAAQABAADAAMAAwACAAMAAwAD
AAMAAwADAAQAAgACAAIAAgACAAQABAAEAAQAAwADAAMAAwABAAEAAQABAAUABQAFAAcA
BwAIAAsADQANAA0ACwALAAkACQAJAAkACQAIAAYABAACAAAA/v/8//j/9//2//b/9v/3
//f/9//3//n/+//9//////8AAAAAAAAAAAAAAAAAAAAAAAAAAAIAAgACAAMAAgACAAIA
AgACAAMAAwAEAAQABAAEAAQABgAGAAcABwAHAAcABwAHAAcABwAHAAgABgAIAAwADgAN
AA4AEAAOABEAFQAdACMAJAAhACEAGAADAPn/AgAOAAcA8//a/73/pP+T/4//lv+c/6n/
u//J/9T/4P/p//H/+P/+/wEABAAEAAQABgAHAAgACAAIAAgACQAJAAcACAAIAAgACQAJ
AAkACQAJAAoACgAKAAoACgALAAsACwALAAsACwALAAoACgAKAAkACQAJAAkACwALAAoA
CgANAA0ADAAMAAoACwALAAsACwAKAAoACgAKAAoACgAJAAkACQAJAAkACwALAAoACgAJ
AAkACQAJAAgABwAHAAcABwAHAAcABgAGAAQABAAFAAUAAwADAAMAAQAAAP///v/+//3/
/f/9//3//f/+//////8AAAEAAwACAAMAAwADAAYABgAGAAYABgAGAAcACAAIAAgACAAI
AAcABwAGAAYABQAFAAUABQAGAAYABgAFAAUABQAEAAQABgAGAAUABQAFAAUABQAFAAQA
BAAEAAMAAwADAAMABAAEAAQABAAEAAIAAgACAAIAAgADAAQABAAEAAQABAADAAUABQAF
AAUAAwADAAMABAAEAAQAAwADAAUABQAFAAUABQAFAAYABgAGAAYABgAGAAYABQAFAAUA
BQAEAAQABAACAAIAAgACAAIAAgABAAEAAQABAAAAAAACAAIAAgACAAEAAQABAAEAAQAB
AAEAAQABAAEAAAAAAAAAAAAAAAAA//////////8BAP///////////////////f/+//7/
/v/+//7//v/+//z//P/8//z/+//7//v/+v/9//z/+v/6//r/+v/6//r/+v/6//n/+f/5
//n/+//7//v/+//9//3//f//////AAADAAUABAADAAAA//////////////3//P/6//j/
9v/0//L/8P/s/+v/6v/q/+r/6//r/+v/7f/v//H/8//z//P/9P/0//T/9P/0//T/9P/0
//T/9P/0//T/9P/1//b/9v/2//b/9v/3//f/+P/4//j/+P/4//j/+P/5//n/+f/5//n/
+f/5//n/+f/6//r//v8CAAIAAwACAAIAAgADAAkAEQAZABYAEwARAAQA9f/1/wAABgD7
/+X/yv+v/5b/hf+D/4r/lP+j/7X/w//M/9b/3//n/+z/8P/z//b/+P/6//j/+f/6//r/
+v/6//v/+//7//z//P/8//3//f/9//3//f/+//7//v/+//7////////////////////+
//7//v/////////////////+//7///////7//v/+//////////3//P/8//z//P/8//z/
+//7//v/+//7//v/+//6//r/+f/5//n/+f/6//n/+f/5//n/+f/5//j/+P/2//b/9//3
//X/9f/1//X/9P/z//L/8v/x//H/8f/x//H/8v/z//H/8v/z//X/9v/3//f/9//4//j/
+P/4//r/+v/7//z/+v/6//r/+v/5//n/+P/4//f/9//3//f/+P/4//j/9//3//f/9v/2
//T/9P/z//P/8//z//P/8//0//T/9P/z//P/8//z//T/9P/0//T/9P/0//T/9P/0//L/
8//0//T/9P/0//T/8//z//P/8//z//P/8//z//T/8v/y//H/8f/x//H/8f/x//H/8f/y
//L/8P/w//D/8P/w/+//7//v//H/8P/w//D/8P/w//D/8P/w//D/7//v/+//7//u/+7/
7P/s/+z/7P/r/+v/6//r/+n/6f/p/+n/6f/p/+j/6P/o/+j/6P/o/+n/6f/p/+n/6f/n
/+f/5//n/+f/5//n/+X/5v/m/+b/5v/m/+b/5v/m/+b/5v/m/+X/5f/l/+T/4//j/+P/
4//j/+P/5P/l/+P/4v/i/+L/5P/k/+T/5P/j/+P/4//j/+L/4v/j/+P/4//l/+X/5v/o
/+j/6P/o/+j/6P/o/+b/5//l/+P/4//j/+H/3v/c/9v/2v/Z/9f/1P/T/9L/0f/S/9L/
0v/S/9b/2P/Y/9j/2P/a/9r/2v/a/9r/2v/a/9r/2P/Y/9j/2P/a/9r/2v/a/9r/2v/a
/9r/2v/a/9r/2v/c/9z/3P/c/9r/2v/a/9r/3P/c/9z/3P/e/97/3v/e/+H/4v/j/+T/
5P/k/w==
         </WaveFormData>
      </LeadData>
      <LeadData>
         <LeadByteCountTotal>10000</LeadByteCountTotal>
         <LeadTimeOffset>0</LeadTimeOffset>
         <LeadSampleCountTotal>5000</LeadSampleCountTotal>
         <LeadAmplitudeUnitsPerBit>4.88</LeadAmplitudeUnitsPerBit>
         <LeadAmplitudeUnits>��V</LeadAmplitudeUnits>
         <LeadHighLimit>2147483647</LeadHighLimit>
         <LeadLowLimit>268435456</LeadLowLimit>
         <LeadID>V2</LeadID>
         <LeadOffsetFirstSample>0</LeadOffsetFirstSample>
         <FirstSampleBaseline>0</FirstSampleBaseline>
         <LeadSampleSize>2</LeadSampleSize>
         <LeadOff>FALSE</LeadOff>
         <BaselineSway>FALSE</BaselineSway>
         <ExcessiveACNoise>FALSE</ExcessiveACNoise>
         <MuscleNoise>FALSE</MuscleNoise>
         <LeadDataCRC32>697299331</LeadDataCRC32>
         <WaveFormData>
HAAcABwAHAAgACIAJAAmACsALgAxADQAOAA8AEAARABIAEwAUABUAFgAXABgAGQAZwBq
AG0AcAByAHQAdgB4AHkAegB7AHwAegB6AHoAegB5AHgAdwB2AHQAcgBwAG4AaQBmAGMA
YABZAFQATwBKAEUAQAA7ADYALwAqACUAIAAcABgAFAAQAAsACAAFAAIA/v/8//r/+P/2
//T/8v/w//D/8P/w//D/7//u/+3/7P/r/+r/6f/o/+b/5v/m/+b/5v/m/+b/5v/k/+T/
5P/k/+T/5P/k/+T/5v/m/+b/5v/k/+T/5P/k/+T/5P/k/+T/5v/m/+b/5v/o/+j/6P/o
/+j/6P/o/+j/6P/o/+j/6P/o/+j/6P/o/+r/6v/q/+r/6v/q/+r/6v/q/+r/6v/q/+j/
6P/o/+j/5v/m/+b/5v/k/+T/5P/k/+T/5P/k/+T/5P/k/+T/5P/i/+L/4v/i/+D/4P/g
/+D/4P/g/+D/4P/g/+D/4P/g/97/3v/e/97/3P/c/9z/3P/e/97/3v/e/9z/3P/c/9z/
2v/b/9v/2//Z/9n/2f/Z/9n/2f/Z/9r/2v/a/9z/3f/d/93/3//h/+H/4P/g/+D/4P/h
/+H/4f/h/+H/4f/g/93/2//Z/9f/0//R/8//z//Q/9H/0f/Q/9D/0P/Q/9L/0v/S/9L/
0v/U/9L/0f/Q/9D/z//P/8//zf/O/87/zv/P/8//z//P/9H/0v/S/9P/0f/R/9L/0v/U
/9T/1f/V/9X/1f/W/9b/1v/W/9f/1//Y/9f/3v/o//T/AgAPABwALwBLAHEAkwCyAMwA
4wDvANsAqgByAEMAFgDZ/5T/TP8J/9n+zf7e/v3+Gv86/1n/dP+L/6D/rf+4/8H/yf/Q
/9b/2f/a/9v/3v/f/+H/4//k/+X/5P/k/+X/5v/p/+n/6f/r/+z/7f/u/+//7//v//D/
8f/y//L/8v/y//T/9f/1//f/9//4//n/+v/9//7///8AAP//AQADAAQABwAHAAkADAAQ
ABIAFAAWABoAHgAgACIAJQAoACsALwAyADUAOgA8AEMARwBLAE4AUgBWAFsAXwBiAGYA
aQBsAG4AcABzAHQAdQB2AHcAdwB1AHUAdQB1AHUAdQB0AHIAcQBuAGwAagBqAGYAYwBf
AFgAVABPAEoARQA/ADoANgAwACsAJgAhAB8AGwAXABMADwANAAoABwAGAAMAAAD//wAA
/v/8//v/+//6//n/+P/3//f/9v/2//b/9f/1//X/9v/2//b/9P/0//T/9P/0//T/9P/0
//P/8//z//P/8//z//P/8//z//T/9P/0//T/9P/1//X/9f/2//b/9v/2//f/9//3//f/
+f/6//r/+v/7//v/+//7//v/+//7//z/+v/6//r/+v/8//z//P/8//z//P/8//z/+//7
//v/+//9//v/+//7//v/+//7//n/+f/5//n/9//5//n/+f/4//j/+P/4//j/+f/5//n/
+f/4//j/+P/4//f/9//3//f/9v/2//b/9v/1//X/9f/1//X/9f/1//T/9v/2//b/9v/2
//b/9v/2//T/9P/0//P/8//2//T/9P/0//T/8v/z//P/8//z//P/8//z//P/8//z//T/
9P/0//b/9//3//f/+f/7//3//P/8//z//v////////8BAAEAAQAAAP///f/7//n/9//1
//P/8//2//f/9//2//T/9P/0//b/9v/2//b/9v/4//b/9f/0//T/8//z//P/8f/y//L/
8v/z//P/8//z//X/9v/2//f/9//3//j/+P/2//b/9//3//n/+f/6//r/+v/6//v/+//8
//3/BAAOABwAKAAzAEAAUwBxAJsAwQDeAPoAEwEdAQcB1ACgAHMAQgADAL7/dP8v//3+
9f4K/yf/Rv9k/4X/oP+1/8b/0f/c/+X/7f/y//b/+f/6//v//v////3///8AAAEAAgAC
AAMABAAHAAcABwAJAAgACQAKAAsACQAJAAoACwAMAAwADAAMABAAEQARABMAEQASABMA
FAAVABYAFwAYABcAGQAbABwAHwAfACEAJAAmACgAKgAsAC4AMgA0ADYAOQA8AD8AQwBI
AEsAUABSAFcAWwBfAGIAZgBqAG8AcwB0AHgAewB+AIIAhACHAIgAiQCKAIsAiwCLAIsA
iwCLAIsAiwCKAIgAhwCEAIIAgAB8AHgAdQBxAGwAaABjAF4AWQBTAE4ASgBGAEEAPAA3
ADEALQApACUAHwAdABoAFwAWABMAEAAPAAwACgAIAAcABQAEAAMAAgABAAEAAAAAAAAA
/////////v/+//7//P/8//z//P/8//z//P/8//v/+//7//v/+//7//v/+//7//r/+v/6
//r/+v/7//v/+//8//z//P/8//3//f/9//3///8AAAAAAAD///////////3//f/9//7/
AAAAAAAAAAAAAAAAAAAAAAAAAAAAAAAA//////////////3//f/9//v/+//7//n/+//7
//v/+f/5//n/+f/4//j/+P/4//j/9//3//f/9//0//T/9P/0//P/8//z//P/8v/y//L/
8v/z//P/8//z//H/8f/x//D/8v/y//L/8v/w//D/8P/w//D/8v/y//L/8v/y//L/8v/x
//H/8P/v/+//7//v/+//8f/x//H/8v/y//L/9P/1//P/8//1//f/9//2//b/9v/4//n/
+f/5//3//f/9//z/9//1//P/8f/x/+//7f/t/+7/7//v/+7/7P/s/+z/7v/s/+z/7P/s
/+7/7P/r/+r/7P/r/+v/6//p/+r/6v/q/+3/7f/t/+3/6//s/+z/7f/t/+3/7v/u/+7/
7v/v/+//8f/x//L/8v/w//D/8f/x//b//f8IABQAIgAyAEUAXAB9AKcAzQDtAAYBHgEf
Af0AxQCUAGQALwDu/6P/Vv8Y//P+9f4P/y7/Tf9s/4j/of+0/8H/zP/X/+D/5//r/+7/
7v/v//D/8f/0//X/9f/3//j/+f/6//r/+//8//v/+//7//3//v///wAAAQABAAEAAgAD
AAYABgAGAAYACAAJAAkACwANAA4ADwAQABEAEgATABQAFQAXABkAGgAfAB8AIQAkACQA
JgAoACoALAAwADIANAA3ADoAPQBBAEQARwBMAE4AUQBVAFkAXABgAGQAaQBtAG4AcgB1
AHgAeQB6AHwAfAB7AHwAfQB9AHsAewB7AHsAdwB3AHYAdABxAG4AbABqAGYAYgBfAFsA
VgBSAE0ASABDAD0AOAA0ACwAJwAiAB0AGwAXABMADwANAAsACAAFAAQAAQD+//3//P/6
//j/9//3//b/9f/0//X/9f/0//T/8v/x//H/8f/y//L/8v/w//D/8P/w//D/8P/w//D/
7//v/+//7//v/+//7//v/+//8v/y//L/8v/y//P/8//z//T/9P/0//T/9f/1//X/9f/1
//b/9v/2//f/9//3//f/9//3//f/+P/4//j/+P/4//j/+P/4//j/+P/4//j/+P/3//f/
9//3//f/9f/1//X/8//z//P/8f/x//H/8f/v//H/8f/x//D/7v/u/+7/7v/t/+3/7f/t
/+7/7v/u/+7/7f/t/+3/7f/s/+z/7P/s/+v/6//r/+v/7f/t/+3/7P/s/+z/7P/s/+z/
7P/s/+z/7v/u/+7/7v/u/+7/7v/s/+3/7f/t/+v/6//r/+v/6//r/+v/7P/u/+7/8P/x
//H/8f/z//X/9f/0//T/9P/2//f/9//3//f/9//3//b/8//x/+//7f/t/+v/6f/p/+r/
6//r/+r/6f/o/+f/6P/o/+j/6P/o/+r/6P/n/+b/5P/j/+P/4//l/+b/5v/m/+f/5//n
/+f/5f/m/+b/5//n/+f/6P/o/+j/6P/p/+n/6f/p/+r/6v/q/+r/6//r/+z/8f/6/wgA
FAAiADEAQgBfAIcArQDNAOoABAEPAf0AzQCUAGgAOQD6/7P/aP8k//H+4f7x/g7/Lf9K
/2j/hf+c/6v/uP/D/87/1f/b/97/4P/h/+L/4//m/+f/5//p/+r/6//s/+z/7f/u/+//
7//v//H/8P/x//L/8//z//P/9P/1//b/9v/2//b/+P/5//n/+//7//z//f/+////AAAB
AAIAAQADAAUABgALAAsADQAQABQAFgAYABoAHAAgACIAJAAnACoALQAxADYAOQA+AEAA
RQBJAE0AUABUAFgAXQBhAGQAaABrAG4AcQB0AHgAegB5AHoAewB7AHkAeQB5AHkAdQB1
AHQAcgBxAG4AbABqAGYAYgBfAFsAVABQAEsARgBBADsANgAyACwAJwAiAB0AFwATAA8A
CwAHAAUAAgD///z/+f/2//X/9v/0//L/8f/v/+7/7f/s/+n/6f/o/+j/6P/n/+f/5//m
/+b/5v/k/+T/5P/k/+T/5P/k/+T/4//j/+P/4//j/+P/4//j/+P/5P/k/+T/5P/i/+P/
4//j/+T/5P/k/+T/5f/l/+X/5f/l/+b/5v/m/+f/5//n/+f/5//n/+f/6P/m/+b/5v/m
/+T/5P/k/+T/5P/k/+T/5P/j/+P/4//j/+P/4f/h/+H/4f/h/+H/3//d/93/3f/b/93/
3f/d/9z/2v/a/9r/2v/X/9f/1//X/9b/1v/W/9b/1f/V/9X/1f/U/9T/1P/U/9X/1f/V
/9X/0//T/9P/0v/U/9L/0v/S/9L/0v/S/9L/0P/R/9H/0f/P/8//z//P/8//z//P/9D/
0P/Q/9L/0//T/9P/1f/X/9f/1v/W/9b/1v/X/9f/1//Z/9n/2f/Y/9X/0//R/8//zf/L
/8n/yf/I/8n/yf/I/8j/yP/I/8r/zP/M/8z/zP/M/8r/yf/I/8b/xf/F/8X/xf/G/8b/
xv/H/8f/x//H/8f/yP/I/8n/x//H/8j/yP/I/8j/yf/J/8n/yf/K/8r/zP/M/83/zf/M
/83/1P/e/+r/9v8DABIAJQBFAGsAjwCsAMQA2QDjANEAmgBgADUABgDH/4D/Nv/z/sf+
wf7U/vH+EP8w/03/aP+B/5T/n/+q/7P/u//C/8T/xf/G/8f/yv/L/83/z//Q/9H/0v/S
/9P/1P/V/9X/1f/X/9j/2f/a/9v/2//b/9z/3f/e/97/3v/e/+D/4f/h/+P/4//k/+X/
5v/n/+j/6f/q/+v/7f/v//D/8f/x//P/9v/4//r//P/+/wAABAAGAAgADQAQABMAFwAc
AB8AJAAmACsALwAzADYAOgA+AEMARwBKAE4AUQBUAFgAWgBdAF4AXQBeAF8AXwBfAF8A
XwBfAF8AXwBeAFwAWQBWAFQAUgBQAEwASQBFAEAAPAA3ADIALQAnACIAHgAWABEADAAH
AAEA/f/5//X/8f/v/+z/6f/o/+X/4v/h/+D/3v/c/9v/2//a/9n/2P/X/9f/1v/W/9T/
0//T/9P/0v/S/9L/0P/Q/9D/0P/Q/9D/0P/Q/8//0f/R/9H/0f/R/9H/0f/R/9D/0P/Q
/9D/0v/T/9P/0//U/9T/1P/U/9X/1f/V/9X/1f/W/9b/1v/X/9f/1//X/9n/2f/Z/9r/
2v/a/9r/2v/a/9r/2v/a/9r/2v/a/9r/2//b/9v/2//Z/9f/1//X/9n/2f/Z/9f/1//X
/9f/1f/V/9X/1f/U/9L/0v/S/9L/0f/R/9H/0f/Q/9D/0P/Q/8//z//P/8//zv/O/87/
zv/N/83/zf/N/83/zf/N/8z/zP/M/8z/zP/M/8z/zP/M/8z/yv/L/8v/y//L/8v/y//L
/8v/y//L/8z/zP/M/87/z//N/83/z//R/9H/0P/Q/9D/0P/R/9H/0f/T/9P/0//S/8//
zf/L/8n/x//F/8P/w//E/8X/xf/E/8b/xv/G/8j/yv/K/8r/yv/I/8b/xf/E/8T/w//D
/8P/w//E/8T/xP/H/8f/x//H/8f/yP/I/8n/yf/J/8r/yv/K/8r/y//L/8v/y//M/8z/
zP/M/83/zf/O/9H/2v/k//D//P8JABoALwBPAHcAmwC6ANAA4wDjAMEAiABWACsA9P+z
/2j/IP/l/sX+yf7k/gH/IP9A/2H/ev+N/5r/p/+0/73/w//K/87/zf/Q/9H/1P/V/9f/
2f/a/9v/3v/e/9//4P/h/+H/4f/j/+T/5f/m/+f/5//n/+j/6f/q/+r/6v/q/+z/7f/t
/+//7//w//H/8v/z//T/9f/2//f/+f/7//z/AQABAAMABgAGAAgACgAMABAAFAAWABgA
HQAgACMAJwAqAC0AMgA0ADsAPwBDAEYASgBOAFMAVwBYAFwAXwBiAGQAZgBpAGoAawBs
AG0AbQBrAGsAawBrAGsAawBqAGgAZwBkAGIAYABeAFoAVwBTAEwASABDAD4AOgA1ADEA
LgAoACMAHgAZABUAEQANAAkABQADAAAA/f/6//f/9P/z//L/8P/u/+3/7f/s/+v/6v/p
/+n/6P/o/+j/5//n/+f/5v/m/+b/5P/k/+T/5P/k/+L/4v/i/+H/4//j/+P/4//h/+H/
4f/h/+L/4v/i/+L/4v/j/+P/4//k/+T/5P/k/+X/5f/l/+X/5f/m/+b/5v/l/+X/5f/l
/+X/5f/l/+b/5v/m/+b/5v/o/+j/6P/o/+j/6P/o/+j/5f/l/+X/5f/n/+X/5f/l/+P/
4//j/+H/4f/h/+H/3//f/9//3//e/97/3v/e/97/3f/d/93/3f/c/9z/3P/c/9v/2//b
/9v/2v/a/9r/2v/Z/9n/2f/Z/9f/1//X/9b/1v/W/9b/1v/W/9b/1v/W/9b/1P/U/9T/
1P/U/9T/1f/V/9X/0//T/9P/0//V/9X/1f/W/9T/1P/W/9f/1//X/9n/2//b/9r/2v/a
/9r/2//b/9v/3f/d/93/3P/Z/9f/1f/T/8//zf/L/8v/zP/N/83/zP/O/87/zv/Q/9L/
0v/S/9L/0v/Q/8//zv/M/8v/y//L/8v/zP/M/8z/zf/N/83/zf/N/87/zv/P/8//z//Q
/9D/0P/Q/9H/0f/R/9H/0v/S/9L/0v/T/9P/0v/X/97/6v/2/wIADwAeADMAVwB/AKUA
xgDiAPcA/QDhAKwAeABJABYA0/+I/zz/+/7T/tH+7P4L/yb/SP9n/4D/k/+k/7H/uv/D
/8v/0P/S/9X/1//X/9n/2f/Z/9v/3P/d/+D/4P/h/+L/4f/h/+H/4//k/+X/5v/n/+f/
5//o/+n/6v/q/+r/6v/s/+3/7f/v/+//8P/x//L/8//0//X/9v/3//n/+//8//////8B
AAQABgAIAAoADAAOABIAFAAWABsAHgAhACUAKgAtADIANAA5AD0AQQBEAEgATABRAFUA
VgBaAF0AYABiAGQAZwBoAGkAagBrAGsAawBrAGsAawBrAGsAagBoAGcAZABiAGAAYABc
AFkAVQBQAEwARwBCAD8AOQA0ADAAKgAlACAAGwAXABMADwALAAcABQACAP///v/7//j/
9//2//T/8v/x//H/8P/v/+7/7//v/+7/7v/u/+3/7f/t/+z/7P/s/+r/7P/s/+z/7P/q
/+r/6v/p/+n/6f/p/+n/6f/p/+n/6f/q/+r/6v/q/+z/7f/t/+3/7v/u/+7/7v/u/+3/
7P/r/+z/7v/v//D/8f/x//H/8f/z//P/8//0//b/9v/2//b/9P/0//T/9P/2//b/9v/2
//P/8//z//P/9f/z//P/8//z//P/8//x//H/8f/x/+//7//v/+//7v/u/+7/7v/u/+3/
7f/t/+3/7P/s/+z/7P/r/+v/6//r/+r/6v/q/+r/6//r/+v/6//p/+n/6f/o/+r/6v/q
/+r/6P/o/+j/6P/q/+j/6v/q/+r/6v/q/+r/6P/p/+n/6f/p/+n/6f/p/+n/6f/p/+r/
7P/s/+7/7//v/+//8f/z//H/8P/w//D/8P/x//H/8f/1//X/9f/0/+//7f/r/+n/5//l
/+P/4//m/+f/5//m/+b/5v/m/+j/6P/o/+j/6P/m/+T/4//i/+T/4//j/+P/4//k/+T/
5P/l/+X/5f/l/+P/5P/k/+X/5//n/+j/6P/o/+j/6f/p/+f/5//o/+j/6P/o/+n/6f/s
/+//+P8EABAAHAArADwAWQCBAKcAyQDqAAIBEwELAd8AqAB4AEkAEADL/4T/PP8B/+f+
8/4O/yv/Sv9o/4P/nP+v/7z/x//S/9v/3//k/+b/5//r/+3/8f/z//X/+f/8////AQAC
AAQABgAJAAkACQALAAwADQAOAA8AEQARABIAEwAWABYAFgAWABgAGQAZABsAHQAeAB8A
IAAfACAAIQAiACUAJwApACoALQAtAC8AMgA0ADYAOAA6ADwAQABCAEQASQBMAE8AUwBW
AFkAXgBgAGUAaQBtAHAAdgB6AH8AgwCEAIgAiwCOAJAAkgCVAJYAmQCaAJsAmwCZAJkA
mQCZAJcAlwCWAJQAkQCOAIwAigCKAIYAgwB/AHwAeABzAG4AaABhAFsAVgBQAEsARgBB
ADsANwAzAC8AKwApACYAIwAgAB0AGgAZABgAFgAUABMAFQAUABMAEgAQAA8ADQAMAA4A
DQANAA0ADAAMAAwACgAKAAoACgAKAAoACgAKAAkABwAHAAcABwAHAAcABwAHAAoACgAK
AAoACAAJAAkACQAKAAoACgAKAAkACQAJAAkACQAKAAoACgANAA0ADQANAA0ADQANAA4A
DAAMAAwADAAMAAwADAAMAAwADAAMAAwACQAJAAkACQAJAAcABwAHAAcABwAHAAUAAwAD
AAMAAQABAAEAAQAAAP7//v/+//7////////////8//z//P/8//v/+//7//v/+P/4//j/
+P/5//n/+f/5//f/9//3//b/9v/2//b/9v/2//b/9v/2//T/9f/1//X/9P/1//b/9//2
//X/9P/0//L/8v/0//X/9f/1//f/+f/5//j/+P/4//j/+f/5//n/+f/5//n/+P/1//P/
8f/v/+3/6//p/+n/6v/r/+v/6v/q/+r/6v/s/+z/7P/s/+z/7P/q/+n/6P/m/+X/5f/l
/+X/5v/m/+b/5//n/+f/5//n/+j/6P/p/+f/5//o/+j/6P/o/+n/6f/p/+n/6v/q/+j/
6P/p/+n/7P/t//L/+v8GABQAIQAuAEEAXwCHAKkAyADiAPkABwH3AMQAiABbAC4A8f+q
/2D/G//p/t3+8P4N/yr/SP9n/4L/m/+w/7v/xP/P/9f/3P/i/+X/5v/n/+r/6//p/+v/
7P/t//D/8P/x//L/8f/x//H/8//y//P/9P/1//f/9//4//n/+P/4//j/+P/6//v/+//9
//3//v///wAAAQACAAMABAAFAAcACQAKAAsACwANABAAEAASABQAFgAaAB4AIAAiACUA
KAArAC8AMgA1ADoAPABBAEUASQBMAFIAVgBbAF8AYgBmAGkAbABuAHAAcwB0AHUAdgB3
AHcAeQB5AHkAeQB1AHUAdAByAHMAcABuAGwAaABkAGEAXQBYAFQATwBKAEUAPwA6ADYA
LgApACQAHwAZABUAEQANAAcABQACAP///P/5//b/9f/0//L/8P/v/+3/7P/r/+r/5//n
/+b/5v/o/+f/5//n/+T/5P/k/+L/5P/k/+T/5P/k/+T/5P/j/+H/4f/h/+H/4//j/+P/
4//i/+L/4v/i/+T/5f/l/+X/5v/m/+b/5v/n/+f/5//n/+f/6P/o/+j/5//n/+f/5//n
/+f/5//o/+j/6P/o/+j/6P/o/+j/6P/n/+b/5f/k/+P/4//j/+P/4//h/+H/4f/h/+H/
4f/f/9//3//f/93/3f/d/93/3P/c/9z/3P/c/9n/2f/Z/9n/2P/Y/9j/2P/X/9f/1//X
/9b/1v/W/9b/1f/V/9X/1f/V/9X/1f/U/9b/1P/S/9P/1P/V/9b/1P/V/9X/1f/T/9P/
0//T/9P/0//T/9T/1P/U/9b/1//V/9X/1//Z/9v/2v/a/9r/2v/b/9v/2//d/93/3f/c
/9n/1//V/9P/0f/P/83/zf/O/8//z//O/87/zv/O/9D/0P/Q/9D/0P/S/9D/z//O/8z/
y//L/8v/y//M/8z/zP/P/8//z//P/8//0P/Q/9H/0f/R/9L/0v/U/9T/1f/V/9P/0//U
/9T/0v/S/9P/0//W/9f/2v/i/+7/+v8HABQAIQA3AFsAgwCkAMAA2QDtAO0AxgCOAF0A
MAD5/7b/cP8p/+v+y/7S/u/+DP8q/0v/av+B/5b/p/+w/7v/xf/M/9L/1//Z/9n/2//b
/9v/3f/e/9//4v/i/+P/5P/l/+X/5f/n/+j/6f/q/+v/6f/p/+r/6//s/+z/7P/s//D/
8f/x//P/8//0//X/9v/3//j/+f/6//n/+//9//7/AQABAAMABgAGAAgACgAMABAAFAAW
ABgAGQAcAB8AIwAmACkALgAwADUAOQA9AEAARABIAE0AUQBUAFgAWwBeAGAAYgBlAGYA
aQBqAGsAawBtAG0AbQBtAGsAawBqAGgAaQBmAGQAYgBiAF4AWwBXAFQAUABLAEYAQQA7
ADYAMgAsACcAIgAdABcAEwAPAAsABwAFAAIA///6//f/9P/z//L/8P/u/+3/7f/s/+v/
6v/p/+n/6P/o/+b/5f/l/+X/5P/k/+T/4v/i/+L/4v/i/+L/4v/i/+H/4//j/+P/4//j
/+P/4//j/+T/5P/k/+T/5P/l/+X/5f/m/+b/5v/m/+f/5//n/+f/5//o/+j/6P/p/+n/
6f/p/+n/6f/p/+r/6v/q/+r/6v/q/+r/6v/q/+r/6v/q/+r/6f/p/+n/6f/r/+n/6f/p
/+n/6f/p/+f/5//n/+f/5f/n/+f/5//m/+b/5v/m/+b/5f/l/+X/5f/k/+T/5P/k/+P/
4//j/+P/4v/i/+L/4v/h/+H/4f/h/+H/4f/h/+D/4v/i/+L/4v/g/+D/4P/g/+D/4P/g
/9//3//i/+L/4P/g/+D/4P/g/+L/4//j/+P/4f/h/+H/4f/h/+H/4f/i/+T/5P/m/+f/
5f/l/+f/6f/r/+r/6v/q/+z/7f/t/+3/7//v/+//7v/r/+n/5//l/+P/4f/f/9//4P/h
/+H/4P/g/+D/4P/i/+L/4v/i/+L/4v/g/9//3v/e/93/3f/d/93/3v/e/97/3//f/9//
3//f/+D/4P/h/+H/4f/i/+L/4v/i/+P/4//j/+P/5P/k/+T/5P/l/+X/5v/r//T//v8K
ABgAJQA0AE0AcwCdAL8A3gD4AAsBBwHhAKoAfABPABQAz/+E/zr/+/7d/un+Bv8h/0D/
Yv99/5T/qf+4/8H/zP/V/9v/4P/i/+P/5v/n/+r/6//r/+3/7v/v/+7/7v/v//D/8//z
//P/9f/2//f/+P/5//n/+f/6//v//v/+//7//v8AAAEAAQADAAMABAAFAAYABwAIAAkA
CgALAA0ADwAQABEAEQATABYAGAAaABwAHgAgACQAJgAoACsALgAxADUAOgA9AEIARABJ
AE0AUQBUAFYAWgBfAGMAZgBqAG0AcAByAHQAdwB4AHkAegB7AHsAewB7AHsAewB5AHkA
eAB2AHUAcgBwAG4AbABoAGUAYQBeAFoAVQBQAE0ARwBCAD4AOAAzAC4AKQAlACEAHQAZ
ABcAFQASAA8ADAAJAAYABQAEAAIAAAD//wEAAAD///7//f/9//z//P/+//3//f/9//r/
+v/6//j/+P/4//j/+P/4//j/+P/3//f/9//3//f/9//3//f/9//4//j/+P/4//j/+f/5
//n/+v/6//r/+v/9//3//f/9//3//v/+//7///////////8BAAEAAQACAAAAAAAAAAAA
AgACAAIAAgACAAIAAgACAAEAAQABAAEAAwABAAEAAQD////////9//////////3/+//7
//v/+v/6//r/+v/6//n/+f/5//n/+v/6//r/+v/3//f/9//3//b/9v/2//b/9f/1//X/
9f/3//f/9//2//b/9v/2//b/9P/0//T/9P/2//b/9P/0//T/9P/0//X/9f/1//P/8//z
//P/8f/x//H/8v/y//L/9P/1//f/9//5//v/+f/4//j/+P/6//v/+//7//3//f/9//z/
9//1//P/8f/v/+3/6//r/+z/7f/t/+z/7P/s/+z/7v/s/+z/7P/s/+z/6v/p/+j/6P/n
/+f/5//n/+j/6P/o/+n/6f/p/+n/6f/q/+r/6//r/+v/7P/s/+7/7v/v/+//7//v//D/
8P/w//D/8f/x//L/+f8CAA4AGAAmADUASABnAI8AtwDbAPoAFgElARcB6wC4AIoAWQAg
ANn/jP9E/w3/9f4D/yL/P/9c/3z/l/+u/7//yv/T/97/5f/t//L/9P/1//f/9//5//n/
+f/7//z//f/+//7///8AAAEAAQABAAMAAgADAAQABQADAAMABAAFAAYABgAGAAYACAAJ
AAkACwALAAwADQAOAA0ADgAPABAAEwAVABcAGAAZABkAGwAeAB4AIAAiACQAJgAqACwA
LgAzADYAOQA9AEAAQwBIAEoATwBTAFcAWgBeAGIAZwBrAGwAcABzAHYAeAB6AH0AfgB/
AIAAgQCBAIEAgQCBAIEAfwB/AH4AfAB7AHgAdgB0AHIAbgBrAGcAZABgAFsAVgBPAEkA
RABAADwANwAyAC0AKQAlACEAHQAZABcAFAARABAADQAKAAkACAAGAAQAAwABAAAA///+
//3//f/8//z/+v/5//n/+f/4//j/+P/2//j/+P/4//j/+P/4//j/9//3//f/9//3//f/
9//3//f/+v/6//r/+v/6//v/+//7//z//P/8//z//f/9//3//f/9//7//v/+////////
////////////AAD+//7//v/+//7//v/+//7//v/+//7//v/9//3//f/9//v/+f/5//n/
+//7//v/+f/5//n/+f/3//f/9//3//b/9v/2//b/9v/1//X/9f/1//b/9v/2//b/9f/1
//X/9f/0//T/9P/0//P/8//z//P/8//z//P/8v/y//L/8v/y//D/8P/w//D/8P/w//D/
7//x//L/8v/x//H/8f/y//L/8f/x//H/8f/w//D/8P/x//D/8P/w//D/8f/y//P/8//z
//P/8//0//b/9f/1//X/9f/2//X/9f/2//f/9v/1//T/8//y//H/8P/u/+z/6//t/+v/
6f/n/+b/5v/m/+b/5v/m/+b/5v/m/+T/5P/k/+T/4v/i/+L/4v/k/+T/5P/k/+L/4v/i
/+L/5P/k/+T/5P/m/+b/5v/m/+b/5v/m/+b/5v/m/+b/5v/n/+j/6f/q//P/+v8BAAgA
EgAaAA==
         </WaveFormData>
      </LeadData>
      <LeadData>
         <LeadByteCountTotal>10000</LeadByteCountTotal>
         <LeadTimeOffset>0</LeadTimeOffset>
         <LeadSampleCountTotal>5000</LeadSampleCountTotal>
         <LeadAmplitudeUnitsPerBit>4.88</LeadAmplitudeUnitsPerBit>
         <LeadAmplitudeUnits>��V</LeadAmplitudeUnits>
         <LeadHighLimit>2147483647</LeadHighLimit>
         <LeadLowLimit>268435456</LeadLowLimit>
         <LeadID>V3</LeadID>
         <LeadOffsetFirstSample>0</LeadOffsetFirstSample>
         <FirstSampleBaseline>0</FirstSampleBaseline>
         <LeadSampleSize>2</LeadSampleSize>
         <LeadOff>FALSE</LeadOff>
         <BaselineSway>FALSE</BaselineSway>
         <ExcessiveACNoise>FALSE</ExcessiveACNoise>
         <MuscleNoise>FALSE</MuscleNoise>
         <LeadDataCRC32>293474411</LeadDataCRC32>
         <WaveFormData>
DgAOAA4ADgARABQAFwAaAB8AIgAlACgALAAwADQAOAA8AEAARABIAE4AUgBWAFoAXQBg
AGMAZgBpAGwAbwByAHUAdgB3AHgAeAB4AHgAeAB3AHYAdQB0AHEAcABvAG4AaQBmAGMA
YABbAFYAUQBMAEYAQAA6ADQALQAoACMAHgAaABYAEgAOAAkABgADAAAA/P/6//j/9v/0
//L/8P/u/+7/7v/u/+7/7f/s/+v/6v/o/+j/6P/o/+j/6P/o/+j/5v/m/+b/5v/k/+T/
5P/k/+T/5P/k/+T/5P/k/+T/5P/k/+T/5P/k/+T/5P/k/+T/5v/m/+b/5v/m/+b/5v/m
/+j/6P/o/+j/6P/o/+j/6P/o/+j/6P/o/+j/6P/o/+j/6P/o/+j/6P/o/+j/6P/o/+b/
5v/m/+b/5P/k/+T/5P/j/+L/4f/g/+L/4v/i/+L/4P/g/+D/4P/e/97/3v/e/9z/3P/c
/9z/2v/a/9r/2v/c/9z/3P/c/9v/2v/Z/9j/1v/W/9b/1v/Y/9j/2P/Y/9b/1v/W/9b/
1v/W/9b/1v/W/9b/1f/V/9T/1P/U/9T/1P/W/9b/1v/Y/9n/2//c/9z/3P/c/9z/2//c
/9z/3f/e/97/3v/e/9z/2f/Z/9j/1f/T/9H/0f/R/9P/0//R/9H/0f/R/9L/0v/S/9L/
0v/S/9D/z//M/8z/y//L/8v/y//L/8v/y//M/8z/zP/N/83/zf/N/83/zv/O/83/zf/O
/8//z//P/8//z//P/8//zv/O/87/zv/Q/9H/1P/Z/+P/8v8EABgAMgBZAIUArQDTAPoA
HwEvASAB+ADJAJ4AagAqAOX/oP9f/yr/Ff8e/zL/R/9c/3D/g/+U/6P/rf+0/73/xP/J
/8z/zv/P/8//0P/R/9L/0//U/9T/1P/W/9f/1//Y/9n/2f/b/9v/3P/c/97/3v/e/9//
4P/g/+D/4P/h/+H/4f/h/+P/5v/m/+f/6P/p/+r/6//s/+3/7v/v//H/8v/0//X/+P/6
//v//f///wEABAAHAAkADAAQABMAFgAZAB0AIAAlACgALAAwADQAOgA+AEIARgBHAEsA
TwBTAFUAWABaAFwAYABiAGIAYwBiAGMAZABkAGQAZABkAGIAYQBeAF0AXABYAFUAUgBO
AEkAQwA9ADgAMgAtACgAIgAaABUAEAALAAcAAgD///v/9f/z//D/7f/q/+j/5f/l/+X/
4//i/+H/4P/f/97/3f/d/93/3f/d/9z/2//a/9j/2v/a/9j/2P/Y/9j/2P/Y/9j/2P/Y
/9f/1//Y/9j/2P/X/9j/2P/Y/9f/2P/Y/9j/2v/a/9r/2//a/9r/2v/a/9r/2v/b/9z/
3P/c/9z/3f/c/93/3f/d/9//3//f/9//3v/e/93/3f/e/97/3v/f/9//3v/e/97/2//b
/9z/3P/c/9v/2v/a/9z/3P/a/9n/2f/Z/9j/1//X/9f/1//X/9X/1f/U/9T/0//T/9P/
0//U/9P/0//T/9L/0v/S/9H/0f/R/9H/0f/Q/8//z//P/9D/0P/Q/9D/zv/O/87/zf/P
/8//z//P/9D/z//P/8//zf/O/87/zv/O/87/zP/M/8z/zP/M/8z/y//L/8r/yv/K/8r/
yv/M/8z/zP/O/8//0f/S/9T/1P/U/9T/1f/W/9b/1//Y/9j/2P/Y/9j/1f/V/9T/0f/P
/83/zf/N/8//z//N/8z/y//K/8r/zP/M/8z/zP/M/8r/yf/G/8b/xf/F/8X/xf/F/8X/
xf/G/8b/xv/H/8f/x//H/8f/yP/I/8f/x//G/8f/x//H/8n/yf/J/8n/yP/I/8j/yP/I
/8n/zv/V/9//7P/6/xAALABTAH8ApwDNAPYAGQEnARQB6AC9AJAAWAAWANf/lv9V/yb/
F/8i/zT/R/9a/3D/g/+S/53/p/+w/7f/vv/D/8L/xP/H/8f/yP/J/8j/yf/K/8r/yv/M
/83/zf/O/8//z//R/9H/0v/S/9T/1P/U/9X/1v/W/9b/1v/X/9n/2f/Z/9v/3P/c/93/
3v/f/+D/4f/i/+P/5P/l/+f/6v/s/+3/8P/0//X/9//5//z/AAAEAAcADAAQABMAFgAZ
AB0AIAAlACoALgAyADYAOgA+AEIARgBJAE0AUQBVAFkAXABeAGAAYQBiAGEAYQBkAGUA
ZgBmAGQAZABkAGIAYgBgAGAAYABeAFsAWABUAFAASwBGAEIAPgA5ADQALgApACUAIQAd
ABkAFAARAA0ACwAJAAYAAwABAAAA/v///////f/8//v//P/7//r/+f/5//n/+f/5//f/
9//3//b/9v/2//T/9P/0//T/9P/0//T/9P/0//P/8//0//T/9P/0//T/8//y//H/8v/y
//L/8P/w//D/8f/w//D/8P/w//D/8P/x//L/8P/w//D/8f/x//H/8P/v/+3/7f/t/+3/
8P/w/+//7//w//D/8P/x//P/8v/y//L/8//z//T/9P/2//X/9P/0//T/9P/y//H/8//z
//L/8f/z//P/8//z//X/9f/0//T/8//z//P/8//y//H/8f/x//L/8v/y//H/8f/x//H/
8f/y//H/8f/x//L/8v/y//L/8v/y//L/8f/x//H/8f/x//D/8f/x//D/8v/y//L/8v/w
//D/8P/w//D/8P/v/+//8P/w//D/8P/y//T/9P/0//T/9f/3//j/9v/2//b/9v/3//j/
+P/5//r/+v/6//r/9v/z//P/8v/x/+//7f/t/+3/7//v/+3/7f/t/+3/7v/s/+z/7P/s
/+7/7P/r/+j/5v/l/+X/5f/j/+P/4//j/+b/5v/m/+f/5//n/+f/5//o/+j/5//n/+b/
5//n/+f/5//n/+f/5//o/+j/6P/o/+r/7f/2/wEADwAgADoAWACAAK0A1QD7ACEBPAE9
AR8B7gDAAI0AVAAYANj/mf9i/0H/Pv9N/2D/cv+H/5j/qP+1/77/x//P/9j/3f/e/+H/
4v/i/+P/4//k/+X/5v/n/+j/6P/m/+j/6f/p/+j/6f/p/+v/6f/q/+r/7P/s/+z/7f/u
//D/8P/w//H/8//z//P/9f/2//b/9//4//n/+v/7//z//f/+////AQAEAAYABwAKAAwA
DQAPABEAEQAUABcAGQAeACIAJQAoAC0AMQA0ADkAPgBCAEYASgBMAFAAVABYAFsAXwBj
AGcAZwBqAGwAbgBuAHAAcABxAHIAcwB0AHQAcgByAHIAcABvAGwAawBqAGcAYwBfAFoA
WABTAE4ASgBGAEEAPAA2ADIALQAoACMAIQAcABkAFQASABEADwANAAwACgAHAAcABwAF
AAQAAwACAAEAAAD//wEAAQABAAEA/////////v/+//7//P/8//z//P/8//z//P/8//z/
+//9//7//v/+////AAAAAAAAAQACAAIAAgACAAIAAgADAAIAAgACAAIABAAEAAUABgAE
AAQABAAFAAgACQAJAAkACQAJAAkACQAMAAwACwALAAoACgAKAAsADQAMAAwADAAJAAkA
CgAKAAoACQAIAAgACAAIAAYABQAFAAUABAADAAUABQAFAAUAAwADAAIAAgABAAEAAQAB
AAAA////////AAAAAAAA//////////////7//f/9//3//P/8//z//P/8//z//P/7//n/
+f/5//n/+v/9//z/+v/6//r/+v/6//r/+v/6//r/+v/5//n/+v/6//r/+v/8//7//v/+
//z//f///wAAAAAAAAAAAAABAAIAAgADAAQABAAEAAQAAgD//////v/9//v/+f/5//f/
+f/5//f/9f/1//X/9v/2//b/9v/2//b/9P/z//D/7v/t/+3/7f/u/+//8P/x//D/8P/w
//H/8f/x//H/8f/0//T/8//z//L/8//z//P/9f/1//X/9f/0//T/9P/0//T/9//+/wkA
FQAmADoAVAB6AKcAzQDzAB0BRAFTAUEBGgHsAL8AjABMAAoAyf+M/1n/RP9N/2D/dP+F
/5j/rv+9/8j/0f/b/+L/5//s/+//8P/w//H/8f/y//P/9P/1//b/9v/2//j/+f/5//j/
+f/5//v/+f/6//r//P/8//z//f/+/wAAAAAAAAEAAwADAAMABQAGAAYABwAIAAkACgAL
AAwADwAQABEAEwAUABYAFwAaABwAHQAfACEAIwAmACkAKwAsADAAMwA2ADsAPwBCAEcA
SABMAFAAVABWAFoAXgBiAGMAZwBrAG8AbwByAHQAdgB4AHoAegB7AHoAewB8AHwAegB6
AHoAeAB1AHIAcQBwAG0AaQBlAGAAWgBVAFAATABEAD8AOgA0ADAAKwAmACEAHQAYABUA
EQALAAkABgADAAAA/v/7//v/+f/3//b/9f/2//X/9P/z//H/8f/x//H/8f/x//H/8P/w
//D/7v/u/+z/7P/s/+z/7P/s/+z/6//r/+z/7P/s/+v/7P/s/+z/7f/u/+7/7v/s/+z/
7P/t/+z/7P/s/+z/7P/s/+3/7v/u/+7/7v/v/+7/7//v/+//8f/x//H/8f/w//D/7//v
//D/8P/w//H/7//u/+7/7v/r/+v/7P/s/+7/7f/s/+z/7P/s/+r/6f/r/+v/6v/p/+n/
6f/p/+n/5//n/+b/5v/j/+P/4//j/+T/4//j/+P/4v/i/+L/4f/j/+P/4//j/+L/4f/h
/+H/4P/g/+D/4P/i/+L/4v/k/+T/5P/k/+T/5P/k/+T/5P/m/+b/5f/l/+b/5v/m/+b/
6P/q/+r/6v/q/+v/7f/u//D/8P/w//D/7//w//D/8f/0//T/9P/0//L/7//v/+7/6//p
/+f/5//n/+n/6f/n/+f/5//n/+j/6v/q/+r/6v/o/+b/5f/i/+D/3//f/9//4f/h/+H/
4f/i/+L/4v/j/+P/4//j/+P/5P/k/+P/4//k/+X/5f/l/+X/5f/l/+X/6P/o/+j/6P/o
/+f/7P/1////DAAcADIATgB3AKMAyQDvABYBNwFHATgBDAHdALIAfgA+APf/sv9v/zz/
K/82/0r/Xf90/4r/m/+s/7v/xf/M/9P/2v/f/+D/3v/h/+H/4v/j/+T/5f/m/+b/5v/o
/+n/6f/q/+v/6//t/+3/7v/u//D/8P/w//H/8v/y//L/8v/z//X/9f/1//f/+P/4//n/
+v/5//r/+//8////AAABAAMABAAGAAcACgAKAAsADQAPABEAFAAXABkAHgAiACUAKAAr
AC8AMgA3ADoAPgBCAEYASgBOAFIAVgBbAF8AYwBnAGkAbABuAHAAcAByAHIAcwB0AHUA
dgB2AHQAdAB0AHIAbwBsAGsAagBmAGMAYABcAFYAUQBMAEgAQAA7ADYAMAAqACUAIAAb
ABUAEAANAAkAAwABAP7/+//4//b/8//z/+//7f/s/+v/6v/p/+j/5//l/+X/5f/l/+P/
4//j/+L/4v/i/+D/4P/g/+D/4P/g/97/3v/e/93/3f/e/97/3v/d/97/3v/e/93/3v/e
/97/3v/e/97/3//g/+D/4P/g/+D/4P/h/+L/4v/i/+L/4//k/+X/5f/l/+X/5f/l/+X/
6P/o/+f/5//o/+j/6P/p/+n/6P/o/+j/5f/l/+b/5v/m/+X/5P/k/+b/5v/k/+P/4//j
/+L/4f/h/+H/4f/h/9//3//e/97/3f/d/93/3f/c/9v/2//b/9z/3P/c/9v/2f/Z/9n/
2f/a/9n/2f/Z/9r/2v/a/9r/1v/Y/9r/2f/Y/9j/2P/Y/9j/2P/Y/9j/2P/W/9b/1f/V
/9b/1v/W/9b/1v/Y/9j/2P/Y/9n/2//c/9z/3P/c/9z/3f/e/97/3//g/+D/4P/g/97/
2//b/9r/1//V/9P/0//T/9X/1f/T/9P/0//T/9T/1v/W/9b/1v/W/9T/0//Q/87/zf/N
/83/z//P/8//z//T/9T/1f/X/9n/2f/Z/9n/3P/c/9v/2//c/93/3f/d/9//3//f/9//
4P/g/+D/4P/g/+P/5v/v//v/CAAaADIAUAB3AKUAzQD1ABwBOQE5ARwB8ADFAJQAWgAW
ANH/jv9V/zD/K/88/07/Y/96/4z/n/+u/7f/wf/M/9P/1v/d/97/3v/f/9//4P/h/+T/
5f/m/+b/6P/q/+v/6//q/+v/6//t/+3/7v/u//D/8P/w//H/8v/y//L/8v/z//X/9f/1
//f/+f/6//z//v/9//7///8AAAEAAgADAAUABgAIAAkADAAMAA0ADwARABUAGAAbAB0A
IAAkACcAKgArAC8AMgA3ADwAQABEAEgATABQAFQAWABZAF0AYQBlAGkAbABuAHAAcgB0
AHQAdQB0AHUAdgB2AHQAdAB0AHIAcQBuAG0AbABoAGUAYgBeAFgAUwBOAEoARgBBADwA
NgAwACsAJgAhAB0AGAAVABEADQALAAgABQACAAAA/f/9//v/+f/4//f/9v/1//T/8//x
//H/8f/x//H/8f/x//D/8f/y//H/8v/w//D/8P/w/+7/7v/u/+3/7f/u/+7/7v/t/+7/
7v/u/+3/7v/u/+7/7v/u/+7/7//w//D/8P/w//D/8P/x//L/8//0//X/9//3//f/9v/1
//X/9f/1//X/+P/4//f/9//4//j/+P/5//f/9v/2//b/9f/1//b/9v/4//f/9v/2//f/
+P/3//f/+f/5//j/9//3//f/9//3//f/9//2//b/9f/1//X/9f/2//X/9f/1//T/9P/0
//P/8f/x//H/8f/y//H/8f/x//D/8P/w//D/8P/w//D/7//v/+//7//v/+7/7v/s/+z/
7P/s/+z/7P/s/+z/7P/s/+v/6//s/+z/7P/s/+7/8P/w//D/8P/x//P/9P/0//T/9P/0
//P/9P/0//X/9v/2//b/9v/0//H/8f/w/+3/6//p/+n/5//p/+n/5//p/+n/6f/q/+z/
7P/s/+z/6v/o/+f/5P/k/+P/4//j/+H/4f/h/+H/4v/i/+L/4//l/+X/5f/l/+b/5v/l
/+X/5v/n/+f/5//n/+f/5//n/+b/5v/m/+b/5v/n/+7/9/8BAAwAHAA0AFIAewCnAM0A
9QAeAT0BQwEoAfoAywCcAGQAIgDh/6L/af9C/zv/Sv9e/2//gv+Y/6f/tv/D/83/1P/b
/+D/4//m/+j/5//n/+j/6f/q/+v/7P/s/+7/8P/x//H/8v/z//P/9f/1//b/9v/4//b/
9v/3//j/+P/4//j/+f/7//v/+//9//7//v///wAAAQACAAMABAAFAAYABwAJAAoADAAN
ABAAEgATABUAFwAZABwAHwAhACMAJgAoACoALQAxADQAOQA8AEAARABIAEwAUABUAFgA
WQBdAGEAZQBpAGwAbgBwAHQAdgB2AHcAeAB5AHoAegB8AHwAfAB6AHsAeAB3AHYAdABx
AG4AagBoAGMAXgBaAFYAUQBMAEYAQgA9ADgAMwAvACoAJwAjACEAHwAcABkAFgAUABEA
EQAPAA0ADAALAAwACwAKAAkABwAHAAcABwAFAAUABQAEAAYABgAEAAQABAAEAAQABAAE
AAQABAADAAEAAgACAAIAAQACAAIAAgADAAQABAAEAAQABAAEAAUABgAGAAYABgAEAAQA
BQAGAAYABgAGAAcACAAJAAkACQAJAAkACQAJAAoACgAJAAkACgAKAAoACwALAAoACgAK
AAkACQAKAAoADAALAAoACgAKAAoACAAHAAkACQAIAAcABwAHAAcABwAFAAUABAAEAAUA
BQAFAAUABAADAAMAAwACAAIAAgABAAEAAQABAAEAAQABAAIAAwACAAIAAgACAAIAAgAC
AAEAAQABAAEAAQACAAEAAQACAAAAAAAAAAAA/v/+//7//v8AAAAA/////wAAAAAAAAAA
AAACAAIAAgAEAAUABwAIAAYABgAGAAYABwAIAAgACQAMAAwADAAMAAgABQAFAAQAAQD/
//3//f///wEAAQD///3//f/9//7//v/+//7//v/+//z/+//4//j/9//3//f/9//3//f/
9//4//j/+P/5//n/+f/5//n/+P/4//f/9//2//f/9//3//f/9//3//f/9v/2//b/9v/6
//n//v8JABMAIgA4AFAAdAChAMkA7wAZAUABUwFLASYB+ADNAJgAWgAcAN3/oP9p/07/
Uf9k/3j/i/+c/67/v//M/9X/3f/k/+v/8P/z//T/9v/1//X/9v/3//r/+//8//z/+v/8
//3//f/8//3//f//////AAAAAAIABAAEAAUABgAGAAYABgAHAAcABwAHAAkACAAIAAkA
CgANAA4ADwAQABEAEgATABUAFgAYABkAHAAcAB0AHwAhACMAJgApACsALgAyADUAOAA7
AD8AQgBHAEgATABQAFQAWgBeAGIAZgBnAGsAbwBzAHQAdgB3AHgAegB8AHwAfQB8AH0A
fgB+AHwAfAB8AHoAdwB0AHMAcgBwAG0AagBmAGIAXQBYAFQATABHAEIAPAA2ADEALAAn
ACEAHAAZABUAEQAPAAwACQAGAAQAAQABAP7/+//5//f/9f/z//H/7//s/+v/6v/p/+f/
5//n/+b/5v/m/+T/5P/i/+L/4v/i/+D/4P/g/9//3f/e/97/3v/d/97/3v/e/9//4P/g
/+D/3//e/93/3f/e/97/3v/e/9z/3P/d/97/3v/e/97/3//f/9//3v/d/9//3//f/9//
3v/e/93/3f/e/97/3v/f/93/3P/c/9z/2//b/9z/3P/a/9n/2P/Y/9r/2v/Y/9f/1//X
/9b/1f/V/9X/1f/V/9P/0//S/9L/0//T/9P/0//S/9H/0f/R/9L/0v/S/9H/z//P/8//
z//Q/8//z//P/87/zv/O/87/zv/M/8z/zv/M/8z/zP/M/8z/zP/M/8z/zv/O/83/zf/N
/8z/y//K/8z/zv/O/87/zv/P/9H/0v/S/9L/0v/S/9H/0v/S/9P/0v/S/9L/0v/S/8//
z//O/8v/yf/H/8f/x//J/8n/x//H/8f/x//I/8j/yP/I/8j/xv/E/8P/wP/A/7//v/+/
/7//v/+//7//wP/A/8D/wf/B/8H/wf/B/8T/xP/D/8P/wv/D/8P/w//D/8P/w//D/8b/
xv/G/8b/xv/F/8j/z//Z/+b/+P8OACgATwB9AKUAyQDyABcBKQEeAfQAxQCcAGgAKADj
/5z/Wf8k/w//Fv8q/z3/Uv9m/3f/iv+Z/6P/qv+z/7j/vf/C/8r/zv/P/9H/0//S/9P/
1P/U/9T/1v/X/9f/1v/X/9f/2f/X/9j/2P/a/9j/2P/Z/9r/2v/a/9r/2//d/93/3f/f
/97/3v/f/+D/4f/i/+P/5P/l/+b/5//p/+j/6v/r/+7/8P/x//P/9f/3//r//f///wQA
CAALAA4AEQAVABgAHQAgACQAKAAsADAANAA4ADwAQQBFAEkATQBNAFAAUgBUAFYAWABY
AFkAXABdAF4AXgBcAFwAXABaAFkAVgBVAFQAUABNAEoARgBCAD0AOAA0AC4AKQAkAB4A
FgARAAwABwABAPz/+f/1/+//7f/q/+f/5P/i/9//3//b/9n/2P/X/9b/1f/U/9P/0//T
/9P/0//S/9H/0P/O/9D/0P/O/87/zv/O/87/zv/O/87/zv/N/83/zv/O/87/zv/O/83/
zP/L/8z/zP/M/87/zv/O/8//z//O/83/zP/O/87/z//Q/87/zv/O/8//0P/R/9H/0f/R
/9H/0f/R/9L/0v/R/9H/0v/S/9L/0//R/9D/0P/Q/8//z//Q/9D/0P/P/87/zv/Q/9D/
zv/N/83/zf/M/8v/y//L/8v/y//L/8v/yv/K/8f/x//H/8f/xv/F/8X/xf/G/8b/xv/F
/8X/xf/F/8X/xP/D/8P/w//E/8T/xP/E/8L/wv/C/8T/xv/I/8r/zP/M/8z/zP/M/8z/
y//L/8z/zP/M/8z/zv/Q/9D/0P/O/8//0f/S/9T/1P/U/9T/0//U/9T/1f/W/9b/1v/W
/9b/0//T/9L/z//N/8v/y//L/83/zf/L/8v/y//L/8z/zv/O/87/zv/O/8z/y//I/8b/
xf/F/8X/x//H/8f/x//I/8j/yP/J/8n/yf/J/8n/yv/K/8n/yf/M/83/zf/N/83/zf/N
/83/zP/M/8z/zP/O/83/0P/V/93/6v/6/woAIAA/AGkAlQC7AOIACwEnASgBCgHdALAA
gABGAAMAvv99/0D/G/8Y/yr/P/9S/2j/ff+O/53/qf+w/7n/wP/F/8r/zv/N/83/zv/P
/9D/0f/S/9L/1P/W/9f/1//W/9f/1//Z/9n/2v/a/9z/3P/c/93/3v/e/97/3v/f/+H/
4f/h/+P/5P/k/+X/5v/o/+r/7P/u/+//8P/x//P/9v/4//n//P/8//3///8BAAUACAAL
AA0ADgASABUAGAAZAB0AIAAlACgALAAwADQAOgA+AEIARgBJAE0AUQBVAFUAWABaAFwA
YABiAGIAYwBmAGcAaABoAGgAaABoAGYAZwBkAGMAYgBeAFsAWABUAFIATQBIAEQAPgA5
ADQALgAqACUAIAAbABUAEAANAAkABQADAAAA/f/6//j/9f/1//H/7//u/+3/6v/p/+j/
5//l/+X/5f/l/+P/4//j/+L/4v/i/+D/4P/g/+D/4P/g/97/3v/e/93/3//g/+D/4P/h
/+L/4v/i/+H/4v/i/+L/4v/i/+L/4//k/+T/5P/k/+T/5P/l/+b/6P/o/+j/6f/o/+n/
6f/p/+f/5//n/+f/6P/o/+f/5//o/+j/6P/p/+n/6P/o/+j/5//n/+j/6P/o/+f/5v/m
/+b/5v/k/+P/4//j/+L/4f/h/+H/4f/h/+H/4f/g/+D/3//f/9//3//e/93/3f/d/9z/
3P/c/9v/2//b/9v/2//a/9n/2f/Z/9r/2v/a/9r/2v/a/9r/2f/Z/9n/2f/Z/9j/1//X
/9f/1//Z/9n/1v/Y/9j/2P/Y/9j/2P/Y/9j/1v/W/9X/1f/W/9b/1v/W/9j/2v/a/9r/
2P/Z/9v/3P/d/97/3//g/+P/5P/k/+X/6P/o/+j/6P/o/+X/5f/k/+H/3//d/93/3//h
/+H/3//d/93/3f/e/97/3v/e/97/4P/e/93/2v/c/9v/2//b/9v/2//b/9v/3P/c/9z/
3f/d/93/3f/d/+D/4P/f/9//4P/h/+H/4f/h/+H/4f/h/+L/4v/i/+L/5P/n/+r/8///
/w4AIAA4AFgAhQCxANcA/wAkAT0BOQEaAeoAwQCQAFAAEADR/5D/Wf86/z//Uv9i/3X/
iv+c/63/vP/F/83/1P/d/+L/5f/m/+b/6f/p/+r/6//q/+v/7P/s/+r/7P/t/+3/7v/v
/+//8f/x//L/8v/0//T/9P/1//b/+P/4//j/+f/5//n/+f/7//7//v///wAAAQACAAMA
BAAFAAYABwAJAAgACgALAA4AEAARABMAFQAVABgAGwAdAB4AIgAlACgAKwAvADIANwA4
ADwAQABEAEYASgBOAFIAVgBbAGAAZQBqAG4AcQB0AHgAegB6AHsAfAB9AH4AfgB+AH4A
fgB8AH0AegB5AHgAeAB1AHIAbgBsAGcAYgBeAFoAVQBQAEoARgBBADwANwA1ADAALQAp
ACUAIwAgAB0AGgAYABUAFQAVABMAEgARABAADwAOAA0ADQANAA0ADQANAA0ADQAMAAwA
DAAKAAoACgAKAAoACgAKAAoACgAJAAcACAAIAAgABwAIAAgACAAHAAgACAAIAAgACAAI
AAkACgAKAAoACgAIAAgACQAKAAwADAAMAA0ADAANAA0ADQANAA0ADQANAAwADAALAAsA
DAAMAAwADQANAAwADAAMAAsACwAMAAwADAALAAoACgAMAAwACgAJAAkACQAIAAcABwAH
AAcABwAJAAkACAAIAAcABwAHAAcACAAHAAcABwAEAAQABAADAAMAAwADAAMABAADAAMA
AwACAAIAAgACAAIAAgACAAEAAQABAAEAAQAEAAQAAwACAAEAAAAAAAAAAAAAAAAAAAD/
/////v/+//7//v/+/wAAAAAAAAIAAwAFAAYABAAEAAQABAAFAAYABgAHAAYABgAGAAYA
BAABAAEAAAD9//v/+f/5//f/+f/5//f/9//3//f/+P/4//j/+P/4//j/9v/1//L/8v/x
//H/8f/x//H/8f/x//L/8v/y//P/8//z//P/8//0//T/8//z//T/9f/1//X/9f/1//X/
9f/2//b/9v/2//b/+f/+/wcAEwAgADYAUAB0AJ8AyQDvABcBPAFNAT0BFgHoAL0AhgBM
ABAA0f+W/2f/UP9X/2z/fP+N/6D/tP/D/8z/1f/d/+T/6//w//P/9P/0//X/9f/2//f/
+P/5//r/+v/6//z//f/9/wAAAQABAAMAAwAEAAQABgAGAAYABwAIAAgACAAIAAkADQAN
AA0ADwAOAA4ADwAQABEAEgATABQAFQAWABcAGQAaABwAHQAgACAAIQAjACUAKQAsAC8A
MQA0ADgAOwA+AEEARQBIAE0AUABUAFgAXABgAGQAaABsAG0AcQB1AHkAewB+AIAAggCE
AIYAhgCHAIgAiQCKAIoAigCKAIoAiACJAIYAhQCEAIIAfwB8AHgAdQBxAG0AagBmAGEA
XABWAFEATQBJAEUARABAAD4AOwA3ADUAMgAvACwAKgAnACcAJQAjACIAIQAiACEAIAAf
AB0AHQAdAB0AGwAbABsAGgAcABwAGgAaABgAGAAYABgAGAAYABgAFwAVABYAFgAWABUA
FgAWABYAFwAYABgAGAAaABoAGgAbABsAGgAZABgAGAAYABkAGgAaABoAGgAbABoAGwAb
ABsAHQAdAB0AHQAdABwAGgAZABoAGgAaABsAGwAaABoAGgAXABcAGAAYABYAFQAUABQA
FQAWABUAFQAVABUAFAATABMAEwATABMAEQARABAAEAAPAA8ADwAPABAADwAPAA8ADgAO
AA4ADQANAA0ADQANAA4ADQANAA0ADAAMAAwADAAMAAwADAALAAsACwALAAsACgAJAAkA
CQALAAsACwALAAsACwALAAsACgAKAAkABwAHAAcACAAKAAoACQAJAAoACgALAAwADQAN
AA0ADQANAA4ADgAOAA8AEAARABEAEQAQABEAEQAPAA4ADQAMAAwACgAKAAoACgAIAAYA
BQADAAQABAAEAAQABAACAAIAAgACAAEAAAD///7//P/8//z//P/8//z//P/8//z//P/8
//z//v/+//7//v8AAAAAAAAAAP7//v/+//7/AAAAAAAAAAACAAIAAgACAAgADgAUABoA
JgAwAA==
         </WaveFormData>
      </LeadData>
      <LeadData>
         <LeadByteCountTotal>10000</LeadByteCountTotal>
         <LeadTimeOffset>0</LeadTimeOffset>
         <LeadSampleCountTotal>5000</LeadSampleCountTotal>
         <LeadAmplitudeUnitsPerBit>4.88</LeadAmplitudeUnitsPerBit>
         <LeadAmplitudeUnits>��V</LeadAmplitudeUnits>
         <LeadHighLimit>2147483647</LeadHighLimit>
         <LeadLowLimit>268435456</LeadLowLimit>
         <LeadID>V4</LeadID>
         <LeadOffsetFirstSample>0</LeadOffsetFirstSample>
         <FirstSampleBaseline>0</FirstSampleBaseline>
         <LeadSampleSize>2</LeadSampleSize>
         <LeadOff>FALSE</LeadOff>
         <BaselineSway>FALSE</BaselineSway>
         <ExcessiveACNoise>FALSE</ExcessiveACNoise>
         <MuscleNoise>FALSE</MuscleNoise>
         <LeadDataCRC32>4235900658</LeadDataCRC32>
         <WaveFormData>
9P/0//T/9P/2//j/+v/8////AgAFAAgACwAOABEAFAAZABwAHwAiACcAKgAtADAAMwA2
ADkAPAA/AEIARQBIAEsATABNAE4AUABQAFAAUABOAE4ATgBOAEsASgBJAEgARABCAEAA
PgA4ADQAMAAsACcAIgAdABgAEgAOAAoABgABAP7/+//4//X/8v/v/+z/6v/o/+b/5P/i
/+D/3v/c/9z/3P/c/9z/2//a/9n/2P/W/9b/1v/W/9j/2P/Y/9j/1v/W/9b/1v/U/9T/
1P/U/9T/1P/U/9T/1P/U/9T/1P/U/9T/1P/U/9T/1P/U/9T/1v/W/9b/1v/W/9b/1v/W
/9b/1v/W/9b/1v/W/9b/1v/Y/9j/2P/Y/9j/2P/Y/9j/2P/Y/9j/2P/Y/9j/2P/Y/9b/
1v/W/9b/1v/W/9b/1v/U/9T/1P/U/9T/1P/U/9T/0v/S/9L/0v/Q/9D/0P/Q/9D/0P/Q
/9D/zv/O/87/zv/O/87/zv/O/87/zv/O/87/zf/M/8v/yv/L/8z/zf/O/8z/zP/M/8z/
yv/K/8r/yv/K/8r/yv/J/8n/yv/K/8n/yf/L/8z/zP/M/83/zv/Q/9D/0P/P/8//0f/R
/9H/0//U/9X/1f/U/9T/0v/R/9D/z//O/83/zP/M/8z/zP/K/8n/yf/K/8v/y//L/8v/
y//L/8n/yP/F/8T/xP/D/8P/wf/B/8H/wf/D/8T/xP/E/8b/xv/G/8b/xf/F/8X/xf/F
/8X/xf/F/8f/x//I/8j/xv/G/8b/xv/I/8j/yP/L/9L/3f/s/wAAHABBAGkAigCrANMA
+gAIAf8A4wC+AJMAXwAnAPX/xf+b/3j/Z/9o/3H/fP+H/5H/nP+m/67/tf+6/8D/w//I
/8j/yP/J/8n/yf/K/8v/y//M/8z/zP/M/87/zv/R/9L/0v/S/9L/0//U/9X/1f/V/9X/
1//V/9X/1f/W/9r/2v/a/9v/3P/c/97/3v/f/+D/4f/i/+X/5v/n/+j/6f/p/+r/7f/v
//D/8v/1//f/+f/7//z///8BAAMABwAKAA0ADwASABYAGQAbAB8AIgAnACoALwA0ADcA
OgA8AEAAQgBFAEcASQBLAEsATQBNAE0ATgBOAFAAUABQAFAATgBNAEwASgBIAEUAQgA+
ADoANgAyAC4AKAAjAB8AHAAWABAADAAHAAMAAAD9//r/9v/0//H/7//s/+r/6P/n/+n/
5//m/+X/5P/j/+P/4v/i/+L/4f/f/9//3//d/93/4P/g/9//3v/e/97/3f/d/93/3f/c
/9z/3v/e/97/3f/d/97/3v/e/9z/3f/d/93/3//f/9//3//f/97/3v/e/+D/4P/g/+H/
4f/h/+H/4f/j/+P/5P/k/+b/5v/n/+f/5//n/+f/5//n/+f/5//n/+f/5//n/+f/5//m
/+b/5v/o/+f/5//n/+X/5f/l/+X/5P/k/+T/4//j/+P/4//j/+P/4//i/+L/4v/h/+H/
4f/j/+P/4//j/+D/4P/g/+D/3//f/9//3//f/9//3//f/+H/4f/g/+D/4P/g/+D/4P/g
/+D/4P/g/+D/4P/g/+D/4P/i/+D/4P/g/+D/4P/g/+D/4P/g/+D/4P/f/93/3v/e/93/
3//h/+L/4v/i/+P/5P/m/+b/5v/l/+X/6f/p/+n/6//s/+3/7f/s/+7/7P/r/+r/6f/o
/+f/5v/m/+b/5v/k/+H/4f/i/+P/5f/l/+X/5f/l/+P/4v/f/97/3v/d/93/3f/d/93/
3f/d/97/3v/e/+D/4P/g/+D/4f/h/+H/4f/h/+H/4f/h/+H/4f/i/+L/5P/k/+T/5P/k
/+T/5P/p//D/+f8GABoANgBbAIMAogDDAOsAEAEeAREB8QDMAKEAawA1AAsA3/+1/5j/
i/+O/5X/nP+n/7P/vv/I/9D/1//c/+D/4//m/+j/6P/p/+n/6f/q/+v/6//s/+z/7P/s
/+7/7v/v//D/8P/w//D/8f/y//P/8//z//P/9f/z//P/8//0//j/+P/4//n/+v/6//z/
/P/9//7///8AAAEAAgADAAQABwAHAAgACwAMAAwADQAPABMAFQAXABgAGwAdAB8AIwAk
ACcAKQAsADAAMwA1ADkAPABBAEQASQBMAE8AUgBUAFgAWgBdAF8AXwBhAGEAYwBlAGUA
ZgBmAGgAaABoAGgAZgBlAGQAYgBgAF0AWgBWAFQAUABMAEgARAA/ADsAOAAzAC4AKwAn
ACEAHgAbABgAFgAUABEADwAOAAwACgAJAAcABQAEAAMAAgABAAEAAAAAAAAA///9////
///9//3/AAAAAP///v/+//7//f/9///////+//7/AAAAAAAA/////wAAAAAAAAAAAQAB
AAEAAQABAAEAAQABAAAAAAAAAAEAAgADAAUABQAFAAUABQADAAMABAAEAAQABAAFAAUA
BQAFAAUABQAFAAUABQAFAAUABQAFAAUABwAGAAYABgAGAAUABQAFAAUABQAFAAUABAAE
AAQAAwADAAMAAwADAAUABQAEAAQABAADAAMAAwADAAMAAwADAAIAAgACAAIAAQABAAEA
AQABAAEAAQABAAEAAQAAAAAAAgACAAIAAgACAAIAAgACAAAAAAAAAAAAAgACAAIAAgAA
AAAAAAAAAAAAAAAAAP//AQACAAIAAQABAAMABAAEAAQABQAGAAgABgAGAAUABQAJAAkA
CQALAAwADQANAAwACgAIAAcABgAFAAQAAwACAAIAAgACAAAAAQABAAIAAwABAAEAAQAB
AAEA///+//v/+v/6//n/+f/5//n/+f/5//r//P/9//7//P/8//z//P/9//3//f/9//3/
/f/9//3//////wAAAAAAAAAAAAAAAAAAAgAIAA8AGAApAEIAYACEAKkAyQDqAA8BKQEs
ARYB8wDJAJgAZQA5ABEA6f/H/7P/rP+z/7r/xf/O/9f/4f/q//D/9v/7/wAABAAFAAQA
BAAEAAUABQAFAAYACQAJAAoACgAIAAgACgAKAAsADAAMAAwADAANAA4ADwANAA0ADQAP
AA8ADwAPABAAFAAUABQAFQAWABYAGAAYABkAGgAbABwAHQAeAB8AIAAjACMAJAAnACkA
KgAsAC8ALwAxADMANAA3ADkAOwA/AEIARQBHAEoAUABTAFUAWQBbAF8AYQBlAGgAawBu
AHAAcgB0AHcAeQB6AHsAegB7AH0AfQB+AH4AfAB8AHwAfAB6AHkAeAB2AHUAcQBtAGgA
ZABgAFwAWABSAE0ASQBGAEEAPAA5ADUAMwAwAC0AKgAoACYAIwAhACAAHgAcABsAGQAX
ABYAFQAUABMAEwASABQAFAATABEADwAPAA0ADQAOAA4ADQAMAAwADAALAAsACwALAAoA
CgAKAAoACgAJAAkACgAKAAoADAANAA0ADQALAAsACwALAAsACgAKAAoACgAKAAoACwAJ
AAkACQAJAAkACQAKAAoACgAKAAsACwALAAsACwALAAkACQAJAAkACQAJAAkACQAJAAgA
CAAIAAYABQAFAAUABQAFAAUABQACAAIAAgABAAMAAwADAAMAAQABAAAAAAAAAP//////
//3//f/9//3//P/8//z//P/7//v/+//7//v/+//7//v/+//7//r/+v/4//j/+P/4//j/
+P/4//j/+P/6//r/+P/4//j/+P/4//j/+P/4//f/9v/1//P/8//0//T/8//0//f/+f/6
//n/+f/5//r/+v/6//n/+f/7//v/+//9//7///////7//P/6//n/+P/3//b/9f/0//T/
9P/0//L/7//v//D/8f/x//H/8f/x/+//7f/s/+n/5v/m/+X/5f/n/+f/5//n/+f/6P/o
/+j/6P/o/+j/6P/p/+n/6f/p/+f/5//n/+f/6f/p/+r/6v/o/+j/6P/o/+j/6P/s//P/
/P8LABwANABYAIEAoQDAAOkADQEcARIB9QDPAKYAcQA7AA0A4/+7/53/jv+N/5j/of+o
/7H/vf/G/8z/0v/X/9z/4P/h/+L/4v/i/+P/4//j/+T/5P/j/+P/4v/i/+L/5P/k/+f/
6P/o/+j/5v/n/+j/6f/n/+f/5//p/+n/6f/p/+r/7P/s/+z/7f/u/+7/8P/w/+//8P/x
//L/8//0//X/9v/3//f/+P/7//3//v8AAAMABQAHAAkACgALAA0ADwATABgAGwAdACAA
JAAnACkALQAxADUANwA7AD4AQQBEAEYASgBMAE8AUQBTAFUAVQBXAFgAVwBXAFYAVgBW
AFYAVgBSAFEAUABOAEwASQBGAEIAQAA8ADgANAAsACcAIwAgABsAFgATAA8ACQAGAAMA
AAD9//r/9v/z//L/8P/u/+3/6//p/+j/5//m/+X/5f/k/+b/5v/l/+P/5f/l/+P/4//i
/+L/4f/g/+L/4v/h/+H/4f/h/+D/4P/g/+D/4P/f/9//4P/g/+D/4P/h/+H/4f/f/9//
3//f/9//3v/e/97/4P/g/+D/4f/j/+P/4//j/+P/4//k/+T/5P/k/+X/5f/j/+P/4//j
/+P/4//j/+P/4f/h/+H/4f/h/+D/4P/g/+D/3//f/9//3//f/9//3//e/97/3v/d/93/
3f/d/93/3f/d/9z/3P/a/9n/2f/Z/9n/2f/Z/9n/1v/W/9b/1v/X/9f/1//X/9n/2f/Z
/9n/1//X/9b/1v/W/9b/1v/W/9b/1v/W/9b/1v/W/9b/1v/U/9T/1P/T/9P/1P/U/9P/
1f/X/9j/2P/W/9f/2P/a/9r/2v/Z/9n/2f/Z/9n/2//e/9//3//e/97/3P/b/9r/2f/Y
/9f/1v/W/9b/1v/U/9P/0//U/9X/1f/V/9X/1f/V/9P/0v/P/8z/zP/L/8v/y//L/8v/
y//L/8z/zP/M/8z/zP/M/8z/z//P/8//z//N/83/zf/N/83/zf/O/87/zv/O/87/zv/O
/87/0P/V/9r/5f/0/woAJgBNAHMAlAC1AN0AAAEOAQUB5wDAAJcAYwArAPn/yf+f/37/
bf9u/3n/gv+L/5f/ov+u/7b/u//A/8T/x//M/8z/yv/N/83/zf/O/8//z//Q/9D/zv/O
/9D/0P/R/9L/0v/S/9D/0f/S/9P/0//T/9P/1f/X/9f/1//Y/9j/2P/Y/9n/2v/a/9z/
3P/b/9z/3f/e/9//4P/h/+L/4//j/+T/5//n/+j/6v/t/+//8f/z//T/9v/5//z/AQAE
AAcACQAMABAAEwAVABkAHAAhACQAKQAuADEANAA2ADgAOgA9AD8AQQBDAEMARQBHAEcA
SABIAEoASgBKAEoARgBFAEQAQgBAAD0AOgA2ADIALgAqACYAIAAbABcAFAAPAAoABwAD
AP7/+v/2//L/7//s/+j/5f/i/+D/3v/d/93/2//a/9n/2P/X/9f/1v/W/9b/1f/T/9X/
1f/T/9P/1P/U/9P/0v/S/9L/0f/R/9H/0f/Q/9D/0v/S/9L/0f/P/9D/0P/Q/9D/0f/R
/9H/0f/R/9H/0f/T/9L/0v/S/9T/1P/U/9X/0//T/9P/0//V/9X/1v/W/9b/1v/X/9f/
1//X/9f/1//X/9f/1//X/9f/1//X/9f/2f/Y/9j/2P/X/9X/1P/T/9X/1f/V/9X/1P/U
/9T/0//T/9P/0//T/9P/0//S/9L/0P/P/8//z//R/9H/0f/R/9D/0P/Q/9D/z//P/8//
z//P/8//z//P/8//z//O/87/zP/O/87/zv/O/87/zv/O/87/zv/O/87/zv/O/87/zv/N
/83/zv/O/83/zf/P/9D/0P/Q/9H/0v/U/9T/1P/T/9P/1//X/9f/2f/a/9v/2//a/9r/
2P/X/9b/1f/U/9P/0v/S/9L/0v/Q/9H/0f/S/9P/0//T/9P/0//T/9H/0P/N/8z/zP/L
/8v/y//L/8v/y//L/8z/zP/M/8z/zP/M/8z/zf/N/83/zf/N/83/zf/N/8//z//Q/9D/
0v/S/9L/0v/S/9L/0v/X/+D/6//8/xQAMgBXAH8AoADFAO0ACgEOAfkA1wCwAIEASQAT
AOX/uf+T/3r/c/96/4H/jP+Z/6P/rP+2/7z/wf/K/87/z//S/9T/0v/T/9P/0//U/9f/
1//Y/9j/2P/Y/9r/2v/Z/9r/2v/a/9r/2//c/93/3f/d/93/3//f/9//3//g/+L/4v/i
/+P/5v/m/+j/6P/p/+r/6//s/+3/7v/v//D/8v/z//X/+f/6//r/+//9////AQADAAQA
BwAJAAsADwASABUAFwAaACAAIwAlACkAKwAvADEANQA6AD0AQABCAEYASABLAE0ATwBR
AFEAUwBVAFUAVgBWAFgAWABYAFgAVgBVAFQAUgBQAE0ASgBGAEIAPgA6ADYAMgAtACkA
JgAfABoAFwATAA8ADAAJAAYABAACAP///f/7//j/9f/z//P/8f/w/+//8P/v/+//7v/s
/+z/6//p/+v/6//p/+n/6v/q/+n/6P/q/+r/6f/p/+n/6f/o/+j/6v/q/+r/6f/n/+j/
6P/o/+j/6f/p/+n/6//r/+v/6//r/+r/6v/q/+z/7P/s/+3/7//v/+//7//v/+//8P/w
/+7/7v/v/+//8f/x//H/8f/z//P/8//z//H/8f/x//H/8//y//L/8v/y//H/8f/x//H/
8f/x//H/8v/y//L/8f/x//H/8f/x//H/8f/w//D/8v/x//H/8f/z//P/8//z//L/8v/y
//L/8f/x//H/8f/x//H/8f/x//P/8//y//L/8v/y//L/8v/y//L/8v/y//L/8v/w//D/
8P/w/+//8P/x//L/8v/y//L/8f/z//T/9P/z//P/9f/2//b/9v/3//j/+v/8//z/+//7
//v/+//7//3//v///////v/+//z/+//6//f/9v/1//T/9v/2//b/9P/1//X/9v/3//n/
+f/5//n/+f/3//b/8//w//D/7//v/+3/7f/t/+3/7//w//D/8P/y//L/8v/y//H/8f/x
//H/8//z//P/8//z//P/9P/0//T/9P/0//T/8v/y//b//f8EAAsAGgAuAEwAcQCVALYA
2QABAR4BJAETAfEAyACbAGUAMwAJAOH/vf+m/53/ov+r/7T/vf/J/9D/2v/i/+n/7P/w
//X/9v/2//b/9//3//f/+P/5//n/+v/6//j/+P/6//r/+//8//z//P/+////AAABAP//
/////wEAAQABAAEAAgAGAAYABgAHAAYABgAIAAgACQAKAAsADAANAA4ADwAQABEAEQAS
ABUAFwAYABoAHQAhACMAJQAmACcAKQArAC8AMgA1ADcAOgBAAEMARQBJAE0AUQBTAFcA
WgBdAGAAYgBkAGYAaQBrAG0AbwBvAHEAcwBzAHQAdAB2AHYAdgB2AHQAcwByAHAAcABt
AGoAZgBkAGAAXABYAFQATwBLAEgAQwA+ADsANwAzADAALQAqACgAJgAjACEAIAAeABwA
GwAZABcAFgAVABYAFQAVABQAFAAUABMAEQATABMAEQARABAAEAAPAA4AEAAQAA8ADwAR
ABEAEAAQABAAEAAQAA8ADwAQABAAEAAOAA8ADwAPABEAEQARABEAEgASABMAFAAUABQA
FAAVABcAFwAXABcAFQAVABYAFgAUABQAFQAVABcAFwAXABcAFQAVABUAFQAXABcAFwAX
ABUAFAAUABQAFgAVABUAFQAVABUAFQAVABQAFAAUABMAEQARABEAEQARABEAEAAQABAA
DwAPAA8ADQANAA0ADQAMAAwADAAMAAsACwALAAsADQANAA0ADQALAAsACgAKAAoACgAK
AAoACAAIAAgACAAIAAgACAAIAAYABgAGAAYABAAEAAQABAAGAAYABgAFAAUABgAGAAUA
BQAHAAgACAAIAAkACgAMAAoACgAJAAkACwALAAsADQAQABEAEQAQAA8ADAAKAAgABQAE
AAMAAgAEAAQABAACAP////8AAAEAAwADAAMAAwABAP///v/7//z//P/7//v/+v/5//j/
9//5//r/+v/6//j/+P/4//j/+f/5//n/+f/5//n/+f/5//f/9//4//j/9v/2//b/9v/4
//j//P8BAAgAEwAmAD4AYACJAKkAyADvABMBKAEiAQkB5QC+AIkAUwAnAP//1/+z/6L/
of+o/7H/vP/D/83/1v/c/+D/5f/s//L/8f/y//T/9P/z//P/8//0//X/9f/2//b/9v/2
//j/+P/5//r/+v/6//j/+f/6//v/+//7//v//f/9//3//f/+//7//v/+////AAAAAAIA
AgADAAQABQAGAAcACAAJAAoACwALAAwADwAPABAAEgAVABUAFwAZABoAHQAfACEAJQAo
ACsALQAwADIANQA3ADsAPgBDAEYASwBOAFEAVABWAFYAWABbAF0AYQBjAGMAZQBlAGUA
ZgBmAGYAZgBmAGYAYgBhAGAAXgBgAF0AWgBWAFQAUABMAEgAQAA7ADcANAAtACgAJQAh
ABsAGAAVABIADgAMAAkABwAEAAIAAAD//////f/8//v/+v/5//n/+P/3//b/9P/x//L/
8//y//P/9P/0//P/8v/y//L/8f/x//H/8f/w//D/8P/w//D/7//v//D/8P/w//D/8f/x
//H/7//v/+//7//x//D/8P/w//L/8v/y//P/8f/x//H/8f/x//H/8v/y//T/9P/1//X/
8//z//P/8//z//P/8//z//H/8f/x//H/8f/w//D/8P/w/+//7//v/+//7//v/+//7v/u
/+7/7f/r/+v/6//r/+3/7f/s/+z/7P/r/+v/6//p/+n/6f/p/+j/6P/o/+j/5f/l/+X/
5f/n/+f/5//n/+X/5f/k/+T/5P/i/+L/5P/i/+L/4v/i/+H/4v/j/+T/5v/m/+b/5f/i
/+L/4f/f/9//4f/i/+L/4v/j/+T/5v/m/+b/5f/l/+X/5f/l/+f/5v/n/+f/5v/o/+b/
5f/k/+H/4P/f/97/4P/g/+D/3v/d/93/3v/f/9//3//f/9//3v/b/9n/1f/W/9b/1f/V
/9P/0//T/9P/0//U/9T/1P/U/9T/1P/U/9X/1f/V/9X/0//T/9P/0//T/9P/1P/U/9T/
1P/U/9T/1P/S/9T/2f/e/+n/9v8KACYASwBzAJQAtwDfAAYBFgEPAfMAzgCjAG8ANwAF
ANX/p/+C/3H/cv97/4b/kf+Z/6T/rv+4/73/wv/I/8v/zv/Q/9D/0P/P/87/zv/P/8//
0P/Q/9L/0v/U/9T/1f/W/9b/1v/W/9f/2P/Z/9f/1//X/9n/1//X/9f/2P/a/9r/2v/b
/9z/3P/e/97/3//g/+H/4v/h/+L/4//k/+X/5f/m/+n/6f/q/+z/7//x//P/9f/2//n/
+//9/wEAAgAFAAcACgAQABMAFQAZAB0AIQAjACcAKwAvADMANgA4ADoAPQA/AEEAQwBD
AEUASQBJAEoASgBIAEgASABIAEgARwBGAEQAQwA/ADsANgA0ADAALAAoACIAHQAZABYA
DwAKAAcAAwD9//r/9//0/+//7P/o/+X/5P/i/+D/3//e/9v/2f/X/9b/1f/V/9T/1P/U
/9P/0f/R/9H/z//P/9L/0v/R/9D/zv/O/83/zf/P/8//zv/O/87/zv/O/83/y//M/8z/
zP/K/8v/y//L/83/zf/N/83/zf/M/8z/zP/N/87/z//R/8//z//P/8//0f/R/9L/0v/S
/9L/0//T/9P/0//T/9P/0//T/9P/0//T/9P/0//T/9P/0v/S/9L/0v/R/9H/0f/P/8//
z//P/9D/0P/Q/8//z//P/8//z//P/8//zv/O/8z/y//L/8v/y//L/8v/y//K/8r/yv/K
/8v/y//L/8v/yf/J/8n/yf/J/8n/yP/I/8j/yP/I/8j/yP/I/8j/yP/I/8j/yP/I/8j/
yP/H/8f/yP/I/8f/yf/L/8z/zP/K/8v/zP/O/9D/0P/P/8//z//P/8//0f/S/9P/0//S
/9T/0v/R/9D/zf/M/8v/yv/M/8z/zP/K/8n/yf/K/8v/y//L/8v/y//L/8n/yP/F/8T/
xP/D/8P/w//D/8P/w//F/8b/xv/G/8b/xv/G/8b/xf/F/8X/xf/H/8f/x//H/8f/x//I
/8j/yP/I/8j/yP/K/8j/yv/N/9L/2//o//b/DAArAFcAhACpAMsA8gAQAREB+wDaALEA
gQBJABUA5/+5/5D/d/9y/3n/gP+L/5f/pP+u/7b/vf/C/8j/zf/Q/9L/1P/T/9P/0//U
/9X/1f/W/9b/1v/W/9j/2P/Z/9r/2v/a/9j/2f/a/9v/2//b/9v/3f/d/93/3f/e/+L/
4v/i/+P/5P/k/+b/5v/n/+j/6f/q/+n/6v/r/+z/7//v//D/8//z//T/9v/5//v//f//
/wAAAwAFAAcACwAMAA8AEQAUABgAGwAdACEAJAApACwAMQA2ADkAPAA+AEIARABHAEkA
SwBNAE0ATwBTAFMAVABUAFYAVgBWAFYAVgBVAFQAUgBSAE8ATABIAEYAQgA+ADoANgAx
AC0AKgAlACAAHQAZABMAEAANAAoABgAEAAEA///8//r/+P/3//X/8//y//H/8P/v/+//
7v/u/+7/7f/r/+3/7f/r/+v/7P/s/+v/6v/q/+r/6f/p/+f/5//m/+b/6f/q/+v/6//p
/+r/6v/q/+r/6//r/+v/7f/t/+3/7f/t/+z/7P/s/+7/7v/u/+//8f/x//H/8f/x//H/
8v/y//D/8P/x//H/8//z//P/8//1//X/9f/1//P/8//z//P/8//y//L/8v/0//P/8//z
//P/8//z//P/8v/y//L/8f/x//H/8f/x//P/8//y//L/8v/x//H/8f/x//H/8f/x//L/
8v/y//L/7//v/+//7//v/+//7//v/+//7//u/+7/8P/w//D/8P/w//D/8P/w//D/8P/w
//D/7v/w//D/7v/w//D/8P/w/+//8P/x//L/8P/w//D/7//x//L/8v/x//P/9f/2//b/
9P/1//b/+P/6//r/+f/5//v/+//7//3//v///////v8AAP7//f/8//v/+v/5//j/+P/4
//j/9v/1//X/9v/3//f/9//3//f/9//1//T/8f/w//D/7//v/+//7//v/+//7f/u/+7/
7v/w//D/8P/w//H/8f/x//H/8f/x//H/8f/v/+//8P/w//L/8v/y//L/8v/0//T/+f8E
AA0AHAA0AFQAeQCdAL4A4QAHASABIAEHAeMAvACPAFcAJwD//9P/r/+a/5v/ov+p/7L/
v//H/9D/2v/i/+f/7P/w//P/9P/0//T/9//3//f/+P/3//f/+P/4//j/+P/6//r/+//8
//z//P/8//3//v///////////wEAAwADAAMABAAEAAQABAAFAAYABgAIAAgACQAKAAsA
DAAPABAAEQASABMAEwAUABcAFwAYABoAHQAfACEAIwAkACUAJwApAC0AMAAzADUAOAA6
AD0APwBDAEcASwBNAFEAVABXAFoAXABeAGAAYwBlAGcAaQBpAGsAbQBtAG4AbgBuAG4A
bgBuAGwAawBqAGgAagBnAGQAYABdAFoAVwBUAFAASwBHAEQAPwA6ADcAMwAvACwAKQAm
ACQAIgAfAB0AGgAYABYAFQAVABMAEgARABIAEQARABAAEAAQAA8ADQAPAA8ADQANAAwA
DAALAAoACgAKAAkACQAKAAsACwAMAAwADAAMAAsACwAMAAwADAAMAA0ADQANAA8ADwAP
AA8ADwAOAA4ADgAQABAAEAARABEAEQARABEAEwATABQAFAAUABQAFQAVABUAFQAVABUA
FQAVABUAFQAVABUAFQAVABUAFAAUABQAFgAVABUAFQAVABUAFQAVABYAFgAWABUAEwAT
ABMAEwATABMAEgASABQAEwATABMAFQAVABUAFQAUABQAFAAUABMAEwATABMAEwATABMA
EwATABMAEgASABIAEgASABIAEgASABIAEgAUABQAEgASABIAEgASABIAEgASABIAEgAS
ABEAEQASABIAEQARABMAFAAUABQAFQAWABgAGgAaABkAGQAbABsAGwAdABwAHQAdABwA
HAAaABkAGAAVABQAEwASABIAEgASABAAEQARABIAEwARABEAEQARABEADwAOAAsACgAK
AAkACQAJAAkACQAJAAkACgAKAAoACgAKAAoACgALAAsACwALAAsACwALAAsACwALAAwA
DAAMAAwADAAMAAwADAAOABMAGgAnADoAUgB0AJkAuQDYAP0AIQEwASYBCQHlALwAhwBX
AC8ACQDj/8f/tv+3/8D/yf/Q/9n/4//s//L/+P/9/wIABAAHAAgACAAKAAoACQAIAAgA
BwAHAAgACAAIAAgACgAKAAsADAAMAAwACgALAAwADQANAA0ADQAPAA0ADQANAA4AEAAQ
ABAAEQAQABAAEgASABMAFAAVABYAFQAWABcAGAAXABcAGAAbABsAHAAeACEAIwAlACcA
KAArAC0ALwAzADYAOQA7AD4AQABDAEUASQBLAE8AUQBVAFYAWQBcAF4AYABiAGUAZwBp
AGsAawBtAG0AbQBuAG4AbgBuAG4AbgBuAG0AbABqAGgAZQBiAF4AXABYAFQAUABKAEUA
QQA+ADsANgAzAC8AKQAmACMAIAAeABwAGQAXABQAEgAQAA8ADQALAAoACQAKAAkACQAI
AAYABgAFAAMABQAFAAMAAwACAAIAAQAAAAIAAgABAAEAAQABAAAAAAD+//7//v/9//3/
/v/+//7//v///////////////////////v/+//7/AAAAAAAAAQD//////////wEAAQAC
AAIAAgACAAMAAwABAAEAAQABAP////////////////////////7//v/+//z/+//7//v/
+//7//v/+//6//r/+v/5//n/+f/5//n/+f/5//j/+P/4//f/9//3//f/9//3//f/9v/2
//b/9v/1//X/9f/1//X/9f/1//X/9f/1//T/9P/0//T/9P/0//L/8v/y//L/8v/y//L/
8v/0//T/9P/z//X/9f/1//X/8//z//P/8//x//L/8v/y//H/8f/y//L/8//z//T/9f/3
//f/+P/4//n/+f/5//n/+//7//r/+v/7//z//P/7//v/+v/5//n/9v/1//T/8//0//L/
8f/v/+7/8P/w//D/8P/u/+7/7v/u/+3/7P/r/+r/6P/o/+j/6P/o/+j/6P/o/+j/6P/o
/+j/6P/o/+j/6P/q/+r/6v/q/+j/6P/o/+j/6v/q/+r/6v/q/+r/6v/q/+//8v/1//j/
AQAKAA==
         </WaveFormData>
      </LeadData>
      <LeadData>
         <LeadByteCountTotal>10000</LeadByteCountTotal>
         <LeadTimeOffset>0</LeadTimeOffset>
         <LeadSampleCountTotal>5000</LeadSampleCountTotal>
         <LeadAmplitudeUnitsPerBit>4.88</LeadAmplitudeUnitsPerBit>
         <LeadAmplitudeUnits>��V</LeadAmplitudeUnits>
         <LeadHighLimit>2147483647</LeadHighLimit>
         <LeadLowLimit>268435456</LeadLowLimit>
         <LeadID>V5</LeadID>
         <LeadOffsetFirstSample>0</LeadOffsetFirstSample>
         <FirstSampleBaseline>0</FirstSampleBaseline>
         <LeadSampleSize>2</LeadSampleSize>
         <LeadOff>FALSE</LeadOff>
         <BaselineSway>FALSE</BaselineSway>
         <ExcessiveACNoise>FALSE</ExcessiveACNoise>
         <MuscleNoise>FALSE</MuscleNoise>
         <LeadDataCRC32>1247975091</LeadDataCRC32>
         <WaveFormData>
+P/4//j/+P/7//z//f/+/wAAAgAEAAYACAAKAAwADgAQABIAFAAWABkAGgAbABwAIAAi
ACQAJgAoACoALAAuAC8AMAAxADIANAA0ADQANAA2ADYANgA2ADUANAAzADIALwAuAC0A
LAApACYAIwAgABsAGAAVABIADwAMAAkABgAEAAIAAAD+//v/+v/5//j/9f/0//P/8v/x
//D/7//u/+7/7v/u/+7/7P/s/+z/7P/r/+r/6f/o/+n/6v/r/+z/7P/s/+z/7P/q/+r/
6v/q/+j/6P/o/+j/6P/o/+j/6P/o/+j/6P/o/+r/6v/q/+r/6v/q/+r/6v/q/+r/6v/q
/+r/6v/q/+r/6v/q/+r/6v/s/+z/7P/s/+z/7P/s/+z/7v/u/+7/7v/s/+z/7P/s/+r/
6v/q/+r/7P/s/+z/7P/q/+r/6v/q/+r/6v/q/+r/6v/q/+r/6v/o/+j/6P/o/+j/6P/o
/+j/5v/m/+b/5v/o/+j/6P/o/+b/5v/m/+b/5P/k/+T/5P/m/+b/5v/m/+b/5v/m/+b/
5f/l/+X/5f/m/+b/5v/l/+X/5f/m/+b/5v/n/+j/6P/m/+f/6P/p/+n/6f/p/+n/6//r
/+v/7f/u/+7/7//v/+7/7v/u/+7/6//r/+v/6//t/+3/7P/r/+v/6//r/+v/6//r/+v/
6f/n/+b/4//j/+L/4P/f/9//3//f/9//3//g/+D/4P/g/+D/4P/g/+D/4P/g/+D/4P/g
/+D/4P/g/9//3//g/+D/3v/e/97/3v/f/9//3//f/+D/5f/r//T/AwAXAC4APwBTAG4A
jACdAKMAoACTAH8AYgBCACkAEgD9/+r/2f/S/9D/0v/S/9P/2P/a/97/4P/i/+L/5P/i
/+L/4//j/+L/4v/i/+H/4f/h/+H/4//j/+P/4//j/+P/5P/k/+P/4//k/+T/5P/k/+X/
5v/k/+T/5P/k/+b/5v/m/+f/5//n/+f/5//o/+j/6P/q/+v/6//r/+z/7P/t/+7/7v/w
//H/8v/z//X/9v/3//n/+v/7//3//f/9////AgAFAAcACQALAA0AEgATABYAGQAdAB4A
IAAjACQAJgAoACgAKwAsAC0ALgAuAC4ALQAuAC4ALgAuAC8ALwAtACwAKwAqACkAJwAl
ACIAIAAcABgAFAARAA4ACwAHAAQAAQAAAPz/+v/5//f/8//y//D/7v/u/+v/6f/p/+r/
6f/o/+f/5//n/+f/5v/m/+b/5v/m/+T/4//j/+P/4//j/+L/4v/i/+L/4v/i/+D/4f/h
/+H/4//j/+P/4v/i/+L/4v/i/+L/4v/i/+H/4//j/+T/5P/k/+T/5P/k/+T/5P/k/+T/
5f/l/+T/5P/k/+T/5P/k/+b/5//n/+f/5P/k/+X/5v/o/+j/6P/n/+f/5//n/+f/5v/m
/+b/5v/o/+j/5//n/+X/5f/l/+X/5//o/+n/6v/t/+7/7//x//P/8v/y//L/8P/v/+7/
7v/u/+//8P/w//H/8P/w//H/8f/x//H/8P/w//D/7//v//D/8P/v/+7/8P/w//D/8P/w
//D/8P/w/+7/7v/t/+3/7f/u/+7/7v/u/+7/7f/t/+3/7f/s/+z/7P/r/+n/6f/q/+r/
7P/t/+7/7v/u/+//8P/x/+//7//v/+//8f/x//H/8//0//T/9f/1//T/9P/0//T/8//z
//P/8//z//P/8v/x/+//7//v/+//8f/x//H/7//v/+7/6//r/+r/6P/n/+f/5//n/+f/
5//m/+b/5v/m/+b/5v/m/+b/5v/m/+b/5v/m/+b/5v/m/+X/5f/m/+b/5v/m/+b/5v/n
/+X/5//n/+r/7f/z//z/DQAhADYASQBdAHgAkgCjAKcAoACTAH0AXgBCACsAFgABAPD/
5f/g/9r/2v/c/9//5P/k/+b/6v/q/+r/6v/q/+r/6//r/+r/6v/q/+n/6f/p/+n/6f/p
/+n/6f/p/+n/6v/q/+n/6f/q/+r/6v/q/+v/7P/q/+r/6v/q/+z/7P/s/+3/7f/t/+3/
7f/u/+7/7v/w//H/8f/x//L/9P/1//b/9v/4//n/+v/7////AAABAAMABAAFAAcABwAJ
AAsADgARABEAEwAVABcAGAAZABwAHwAhACIAJAAnACoALAAuAC4ALQAuAC8AMAAxADIA
MgA0ADQANAA0ADUANQAzADIAMQAuAC0AKwApACsALAArACoAKQAnACUAIwAiACAAHgAe
ABoAGAAXABUAEwASABAADgAQAA0ACwALAAoACQAIAAcABwAHAAcABgAEAAQABAAEAAYA
BQAFAAUAAwADAAIAAgAEAAQABAAEAAQABQAFAAUABQAFAAUABAAEAAQABAAEAAIAAgAC
AAEAAwADAAQABAACAAIAAgACAAQABAAEAAQABQAFAAQABAAEAAQABAAEAAQABQAFAAUA
BAAEAAUABgAEAAQABAADAAMAAwADAAMABAAEAAQABAAEAAQAAwADAAMAAwADAAMAAwAC
AAEAAAAAAAAAAAABAP///v/+//7/AAD///7//v/8//3//v/+//3//P/8//3//f/9//3/
/P/8//z/+//7//z//P/7//r/+//8//3//v/+//7//v/+//z//v////z//v/+//7//v/+
//3//P/7//r/+v/6//n/+//7//z//P/8//3//v/+//7///8AAAEA//////////8BAAEA
AQADAAQABAAFAAUAAgACAAIAAgADAAMAAwADAAQABQAFAAUABwAHAAcABwAHAAcABwAF
AAUABAABAAEAAgAAAP////8CAAUACAALAA4AEAASABQAFAAUABQAFAATABIAEQAQABAA
EAAQABAADwAPABAAEAAOAA4ADgAOAA0ADQAPABEAFAAdACsAPABNAGMAdgCLAKMAugDG
AMcAuwCoAI0AcQBaAEYAMwAiABUACgAHAAYABgAIAAoACwAMAA4ADgAQABIAEgAQABAA
EAAPAA8ADgAOAA4ADwAPAA8ADwAPAA8ADwAPAA0ADQAOAA4ADwAPABAAEAAOAA4ADwAQ
ABAAEAAQABAAEgASABIAEwATABMAEwATABQAFAAUABYAFwAXABcAGAAYABkAGgAaABoA
GwAcAB0AHQAeAB8AIQAiACMAJQAlACkAKwAuADEAMQAzADUANwA6ADsAPgBBAEEAQgBE
AEcASABKAEwATABNAE4ATwBQAE8AUABQAFIAUgBSAFIAUwBRAE8ATgBNAEoASQBHAEUA
QgBAADwAOAA2ADMAMAAtACkAJgAjACIAIAAeAB0AGwAZABgAFgAUABQAEQAPAA8ADgAN
AAwACwALAAsACwAKAAoACgAKAAoACAAHAAcABwAHAAcABgAGAAYABgAGAAYACAAJAAkA
CQAJAAkACQAIAAgACAAIAAgACAAIAAgABwAHAAcACAAIAAgACAAIAAgACAAIAAgACAAF
AAUABAAEAAYABgAGAAYABgAHAAcABwAEAAQABQAGAAYABgAGAAUABwAHAAcABwAEAAQA
BAAEAAQABAADAAMAAwADAAMAAwADAAIAAQAAAAAAAAAAAAEA///+//7//v8AAP///v/+
//z//f/+//7////+//7////////////+//7//v/9//3/AAAAAP///v/+//7//v/+//z/
/P/8//z//P/+//7//P/8//z//P/7//v/+//7//r/+v/6//n/+f/5//r/+v/8//3//v/+
//7///8AAAEAAwADAAMAAwADAAMAAwAFAAQABAAFAAUABAAEAAQABAADAAMAAwADAAEA
AQAAAP/////////////////////9/////v/7//v/+P/2//X/9f/2//f/+P/5//j/+P/4
//j/9v/2//b/9v/2//b/9v/2//b/9v/2//b/9//3//j/+P/4//j/+P/4//f/9//3//n/
/P8BAAkAGAArAEEAUgBnAIMAngCuALMArwCiAI0AcQBUADwAJwASAAEA8v/r/+r/7P/s
/+z/8//2//b/+P/6//z//P/8//r/+v/5//n/+P/4//j/9//3//f/9//3//f/9//3//X/
9f/2//b/9f/1//b/9v/0//T/9f/2//j/+P/4//j//P/8//z//f/9//3//f/9//z//P/8
//7/////////AAAAAAEAAgACAAQABQAGAAcABwAIAAkACwAMAA0ADwAPABMAFQAYABsA
HQAfACEAIwAmACcAKgAtAC8AMAAyADUANgA4ADoAOgA9AD4APwBAAD8AQABAAEIAQABA
AEAAQQA/AD0APAA7ADoAOQA3ADUAMQAwAC0AKgAmACMAIAAdABsAGAAVABQADgAMAAsA
CQAFAAQAAgAAAAAA/f/7//v//P/7//r/+f/5//n/+f/4//r/+v/6//r/+v/5//n/+f/3
//f/9v/2//b/9v/2//b/9P/1//X/9f/3//f/9//2//j/+P/4//j/+P/4//j/9//1//X/
9v/2//j/+P/4//j/+P/4//j/+P/5//n/+P/4//j/+P/4//j/9v/3//f/9//4//j/+f/6
//j/+P/4//f/+f/5//n/+f/4//j/+P/4//j/+P/3//f/9//3//f/9//2//b/9v/2//T/
9P/0//X/9f/0//T/9P/2//X/9P/0//L/8//0//T/8//y//L/8//z//P/8//y//L/8v/x
//H/8P/w/+//7v/y//L/8P/w//L/8v/y//L/9f/1//X/9f/y//L/8v/x//H/8f/y//L/
8v/z//T/9P/0//X/9v/3//f/9//3//f/9f/1//X/9//4//j/+f/5//r/+v/6//r/+f/5
//n/+f/5//n/+P/3//f/9//3//f/+f/5//n/9//1//T/8f/x/+7/7P/r/+v/6//r/+v/
6//u/+7/7v/u/+7/7v/u/+7/7v/u/+7/7v/u/+7/7v/u/+3/7f/u/+7/7v/u/+7/7v/v
/+3/7f/v//L/9f/5/wIAEQApAD4ATwBlAIIAnACvALcAsAChAI0AcABQADkAIgALAPj/
6f/i/+L/4v/k/+X/6P/s/+7/8P/w//L/9P/0//L/8f/x//D/8P/w//H/8f/x//H/8f/x
//H/8f/x//H/8v/y//H/8f/y//L/8v/y//P/9P/2//b/9v/2//b/9v/2//f/9//3//f/
9//2//b/9v/4//v/+//7//z//P/9//7//v/+////AAABAAMABAAFAAcACgALAA0ADQAP
ABEAFAAXABcAGQAbAB0AIgAjACYAKQArACwALgAxADQANgA4ADgAOQA6ADsAPAA9AD4A
PgBAAEAAQABAAEEAQQA/AD4APQA6ADkANwA1ADMAMgAvACwAKAAlACIAHwAbABgAFQAU
AA8ADAAKAAcABwAGAAQAAgACAP///f/9//z/+//6//n/+f/5//n/+P/2//b/9v/2//j/
9//3//f/9//3//b/9v/2//b/9v/2//b/9//3//f/9//3//f/9v/2//b/9v/2//b/9v/2
//X/9f/1//b/9v/4//j/+P/4//j/+P/4//j/+f/5//j/+P/4//j/+P/4//r/+//7//v/
+v/6//v//P/6//r/+v/5//n/+f/5//n/+v/6//r/+v/4//j/9//3//f/9//3//f/9v/2
//b/9v/2//b/9v/3//X/9P/0//T/9v/1//T/9P/0//X/9v/2//X/9P/0//X/9f/1//X/
9P/0//T/8//z//T/9P/z//L/8P/w//L/8v/y//T/9P/0//T/8//z//P/8//y//L/8v/x
//H/8f/y//L/8v/z//T/9P/0//X/9v/3//f/9//3//f/9//3//f/+f/6//r/+//7//z/
/P/8//z/+f/5//n/+f/5//n/+P/3//f/9//3//f/9//3//f/9f/1//T/8f/x//D/7v/t
/+3/7f/t/+3/7f/u/+7/7v/u/+7/7v/u/+7/7v/u/+7/7v/u/+7/7v/u/+3/7f/u/+7/
7v/u/+7/7v/v/+//7//v//L/9f/9/woAGwAvAEQAWQBvAIwAogCvALEAqACXAH0AXgBC
ACsAFAABAPD/5//i/+D/4v/m/+n/7P/u/+7/8P/0//T/9P/0//T/8//z//L/8v/y//H/
8f/x//H/8f/x//H/8f/x//H/8v/y//L/8//1//b/9v/2//f/+P/2//b/9v/2//j/+P/4
//n/+//7//v/+//6//r/+v/8//3//f/9//7/AAABAAIAAgD6//X/8P/r/+r/6P/m/+X/
4//j/+T/4//j/+X/6P/r/+v/7f/v//H/8v/z//b/+f/7//z//v8BAAQABgAIAAgACQAK
AAsADAANAA4ADgAQABAAEAAQABEAEQAPAA4ADQAKAAkABwAFAAEAAAD9//r/+P/1//L/
7//r/+j/5f/k/+D/3v/d/9v/2f/Y/9b/1P/U/9H/z//P/9D/z//O/83/y//L/8v/yv/I
/8j/yP/I/8r/yf/J/8n/y//L/8r/yv/K/8r/yv/K/8j/yf/J/8n/x//H/8f/xv/G/8b/
xv/G/8j/yP/I/8f/x//H/8j/yP/I/8j/yP/I/8r/yv/K/8r/y//L/8r/yv/K/8r/yv/K
/8r/y//L/8v/yv/K/8v/zP/M/8z/zP/L/8v/y//L/8v/zP/M/8z/zP/O/87/zf/N/83/
zf/N/83/zP/M/8z/zP/K/8r/yv/L/8n/yP/I/8j/yf/J/8n/yv/K/8v/zP/M/8v/yv/K
/8v/y//L/8v/yv/K/8r/yf/J/8z/zP/L/8r/yv/K/8r/yv/M/8z/zP/M/8r/yv/M/8z/
zP/M/83/zf/N/83/zP/M/8z/y//N/83/zv/O/8z/zf/O/87/zv/P/9D/0f/T/9P/0//T
/9P/0//T/9X/1v/W/9f/1//W/9b/1v/W/9P/0//T/9P/0//T/9L/0f/T/9P/0//T/9P/
0//T/9H/0//S/8//z//M/8r/yf/J/8n/yf/J/8n/yv/K/8r/yv/I/8j/yP/I/8j/yP/I
/8j/yv/K/8r/yv/J/8n/yv/K/8j/yP/I/8j/x//F/8f/yf/M/83/0//g/+//BQAYACsA
QQBcAHQAgQCDAHgAZwBRADQAGAADAPD/3//S/8f/wv/A/8D/wv/F/8b/yv/O/9D/0P/Q
/9D/0P/Q/8//z//O/87/zv/P/8//z//P/83/zf/N/83/z//P/9D/0P/P/8//0P/Q/9L/
0v/T/9T/0v/S/9L/0v/U/9T/1P/V/9X/1f/V/9X/1v/W/9b/2P/Z/9n/2f/a/9r/2//c
/9z/3v/f/+D/4f/h/+L/4//l/+T/5f/n/+f/6f/r/+7/8f/1//f/+f/7//7///8CAAUA
BQAGAAgACwAMAA4AEAAQABEAEgATABQAFwAYABgAGgAcABwAHAAdAB0AGwAaABkAGgAb
ABsAGwAdAB4AHQAcABsAGwAbABsAGwAaABkAGgAYABgAGQAZABgAGAAXABYAFwAVABQA
FQAWABUAFAATABUAFQAVABQAFAAUABQAFAAWABUAFQAVABUAFQAUABQAFgAWABYAFgAW
ABcAFwAXABcAFwAXABYAFgAWABYAFgAWABYAFgAVABYAFwAZABoAGgAaABoAGgAaABoA
GgAaABsAGwAaABoAGAAYABgAGAAYABkAGQAZABgAGAAZABoAGAAYABgAFwAYABkAGgAb
ABkAGAAXABYAGAAYABcAFwAXABcAFwAXABgAGAAYABgAFgAWABYAFwAVABQAFAAUABQA
EwASABIAEQARABEAEAAPAA4ADgAPAA8ADwAPAA4AEAAQAA8ADwAQABAADwAOAA4ADgAO
AA4ADAAMAAwADAAOAA4ADQAOAAwADAAMAAwADAALAAoACQAKAAoACgAJAAcABwAIAAgA
CgALAAwADAAMAA0ADgAPAA0ADQANAA0ADQANAA0ADwASABIAEwATABAAEAAQABAADQAN
AA0ADQALAAsACgAJAAkACQAJAAkACwALAAsACQAHAAYAAwADAAQAAgABAAEA////////
//8AAAAAAAAAAP7//v/+//7//v/+//7//v/8//z//P/8//v/+//8//z//P/8//z//P//
//v/+//7//z/AQALABoALQBDAFYAZwCBAJ4AsAC3ALcArACXAHsAXgBGADUAIAALAPz/
9f/y//L/9P/0//X/+P/6//r/+v/+//7//v/8//z/+//5//j/+P/4//v/+//7//v//f/9
//3//f/9//3//v/+//v/+//8//z//P/8//3//v/+//7//v/+//7//v/+////////////
//8AAAAAAAACAAMAAwADAAQABgAHAAgACAAIAAkACgALAA0ADgAPABEAFAAVABcAFwAZ
ABsAHgAhACIAIwAkACUAKgArAC4AMQAxADIANAA3ADgAOgA8ADwAPwBAAEEAQgBDAEQA
RABGAEQARABEAEUAQwBBAEAAPwA/AD8APgA9ADsAOgA3ADQALgArACgAJQAiAB4AGgAY
ABQAEgARAA8ADQAMAAoACAAIAAUAAwADAAIAAQAAAP///////////v/8//z//P/8//7/
/f/9//3///////7//v/8//z//P/8//r/+//7//v/+//7//v/+v/6//r/+v/6//z//P/8
//v/+//7//z//P/8//z//P/8//r/+v/6//r/+//7//r/+v/6//r/+v/6//r/+//7//v/
/P/8//3//v/+//7//v/9//3//f/9//3/+v/6//r/+v/6//r/+f/5//f/9//3//f/9v/2
//b/9v/4//j/+P/5//v/+v/6//r/+v/5//j/+P/4//n/+v/6//n/+P/4//n/+P/3//b/
9P/2//b/9f/1//T/9P/z//L/9P/y//L/9P/y//L/8v/y//X/9f/1//X/9v/2//b/9f/z
//P/9P/0//L/8//0//T/9P/1//b/9//5//n/+f/5//f/9//3//n/+v/6//v/+//6//r/
+v/6//n/+f/5//n/+f/5//j/9//3//f/9//3//n/+f/5//f/9f/0//H/8f/w/+7/7f/t
/+v/6//r/+v/7P/s/+z/7P/u/+7/7v/u/+7/7v/u/+7/7v/u/+7/7v/t/+3/7v/u/+7/
7v/u/+7/7f/t/+v/6//u//H/9f/+/w0AIwA6AE8AYwB+AJwArwC1ALIApwCRAHQAVAA7
ACYADQD4/+v/4v/g/+D/4v/j/+T/6P/s/+z/7v/w//D/8P/w//H/7//u/+7/7v/t/+3/
7f/t/+//7//v/+//8f/x//L/8v/x//H/8v/y//D/8P/x//L/8v/y//L/8v/y//L/8v/z
//P/8//z//P/9v/2//b/+P/5//n/+f/6//r/+//8//z//P/9//7///8BAAIAAwAFAAYA
BwAJAAkACwANABAAEwAVABcAGQAbAB4AHwAiACUAKAAqAC0AMQAwADIANAA0ADUANgA3
ADgAOwA8ADwAPgA8ADwAPAA9AD0AOwA6ADkANgA1ADMAMQAxADAALQAqACQAIQAeABsA
GQAWABMAEgAOAAwACwAJAAUABAACAAAAAAD9//v/+//4//f/9v/1//f/9//3//b/9P/0
//T/9P/0//P/8//z//P/8//y//L/8P/w//D/8P/w//H/8f/x//H/8f/x//D/8P/w//D/
8P/u/+7/7v/t/+7/7//x//L/8P/w//D/8P/y//L/8v/y//P/8//y//L/9P/0//T/9P/0
//X/9f/1//T/9P/1//b/+P/4//j/9//1//X/9f/1//T/9P/0//T/9v/2//X/9f/1//X/
9f/1//T/9P/0//T/9P/0//T/9f/1//T/9P/0//L/8f/w//D/8P/x//L/8v/z//L/8v/z
//P/8//z//L/8v/y//H/8f/y//L/8f/w//L/8P/u//D/8P/w//D/8f/x//H/8f/w//D/
8P/v/+//7//w//D/8P/x//L/8v/y//P/9P/1//f/9//3//f/9f/1//X/9//2//b/9//3
//j/+P/4//j/9//3//f/9//3//f/9v/1//X/9f/1//X/9f/1//X/8//z//L/7//v/+7/
7P/r/+v/6//r/+v/6//u/+7/7v/u/+7/7v/u/+7/7P/s/+z/7P/s/+z/7P/s/+v/6//s
/+z/7P/s/+z/7P/v/+3/7//v//D/8//5/wAACQAbADIARwBXAG4AjgCnALEAsgCpAJcA
fgBeAEEAKgAVAP7/7f/m/+L/4P/g/+X/6P/o/+z/8P/w//D/8v/y//L/8//z//L/8v/y
//H/8f/x//H/8//z//P/8//z//P/9P/0//X/9f/2//b/9P/0//X/9v/2//b/9v/2//j/
+P/4//n/+//7//v/+//8//z//P/+//3//f/9//7/AAABAAIAAgAEAAUABgAHAAsADAAN
AA8ADgAPABEAEQATABUAGAAbABwAHQAeAB8AJAAlACgAKwAvADAAMgA1ADQANgA4ADgA
OgA8AD4AQABBAEIAQgBEAEQARABEAEUARwBFAEQAQwBCAEEAPwA9ADkAOAA1ADIALwAt
ACsAKQAlACIAHwAeABkAFgAUABEADwAOAAwACgAMAAkABwAHAAYABQAEAAMAAQABAAEA
AAACAAIAAgACAAAA////////AQABAAAAAAAAAAAAAAAAAP/////+//3//////////v/+
//7//v/+//7//v/+//3//f/9//7//v/+//7//v/+//7//v/+//7//v//////AAACAAIA
AgACAAEAAQAAAP//AAAAAAEAAgACAAIAAgABAAEAAQABAAEAAAAAAAAAAAAAAAAA////
/////////////v/+//7//v/+//7//v///////v/+//7//v/9//z//P/8//3//v/+////
/v/+/////f/9//3//P/8//z/+//7//z//P/7//r//P/8//z//P/8//z//P/8//z//P/7
//v/+//7//v/+P/6//r/+v/6//v/+//7//v//P/8//z/+//7//v//P/8//7///8AAAAA
/v///wAAAQABAAEAAQABAAMAAwADAAUABgAGAAcABwAGAAYABgAGAAUABQAFAAUABQAF
AAQAAwABAAEAAQABAAEAAQABAP//AQAAAP3//f/8//r/+f/5//n/+f/5//n/+P/4//j/
+P/4//j/+P/4//j/+P/4//j/+P/4//j/+P/3//f/+P/4//j/+P/4//j/9//3//f/+f/8
/wEABwASACUAOwBQAGMAeQCUAKoAtQCzAKgAlQB9AF4ARAAxABwABwD6//P/7v/s/+7/
8v/z//T/+v/8//r//P/+//7//P/8//v//f/8//z//P/9//3//f/9//v/+//7//v//f/9
//7//v/9//3//v/+//7//v///wAAAAAAAAAAAAACAAIAAgADAAUABQAFAAUABgAGAAYA
CAAJAAkACQAKAAgACQAKAAoADAANAA4ADwARABIAEwAVABYAFwAZABkAGwAdACAAIwAj
ACUAJwApACwALQAwADMANQA2ADgAOwA8AD4AQABAAEMARABFAEYARwBIAEgASgBIAEgA
SABJAEsASQBIAEcARABDAEEAPwA/AD4AOwA4ADQAMQAuACsAKQAmACMAIgAgAB4AHQAb
ABcAFgAUABIAEgAPAA0ADQAMAAsACgAJAAkACQAJAAgACAAIAAgACAAKAAkACQAJAAcA
BwAGAAYACAAIAAgACAAIAAkACQAJAAcABwAHAAYABgAGAAYABgADAAIAAQD///r/9//1
//L/8f/w/+//7v/s/+z/7P/s/+v/6//q/+r/6v/q/+r/6v/q/+v/6//r/+j/6P/p/+r/
6v/q/+r/6f/p/+n/6f/p/+b/5v/m/+b/6P/o/+f/5//n/+f/5//n/+b/5v/m/+b/5v/m
/+b/5//l/+T/5P/k/+b/5f/k/+T/5P/l/+b/5v/l/+T/5P/l/+T/4//i/+D/4v/i/+H/
4f/i/+L/4f/g/+D/4P/g/+D/4P/g/+D/4P/i/+L/4f/g/9//3v/f/9//3//f/97/3v/e
/93/2//b/9z/3P/c/93/3v/e/97/3//g/+H/4//j/+P/4//h/+H/4f/j/+T/5P/l/+X/
4v/i/+L/4v/f/9//3//f/9//3//e/93/3f/d/93/3f/d/93/3f/b/9v/2v/X/9f/1v/U
/9P/0//V/9X/1f/V/9b/1v/W/9b/1v/W/9b/1v/W/9b/1v/W/9b/1v/W/9b/1f/V/9b/
1v/U/9T/1P/U/9P/1f/T/9X/1v/b/+X/8v8FABsALgBBAFkAcgCCAIkAhQB4AGMARQAs
ABoABQD0/+P/1v/P/9D/0P/Q/9L/1f/Y/9j/2v/a/9z/3P/c/9z/3P/b/9v/2v/a/9r/
2f/Z/9n/2f/b/9v/2//b/93/3f/e/97/2//b/9z/3P/c/9z/3f/e/9z/3P/c/9z/4P/g
/+D/4f/h/+H/4f/h/+L/4v/i/+T/4//j/+P/5P/i/+P/5P/k/+X/5//p/+v/7f/u/+//
8f/0//X/9//3//f/+f/8//////8BAAMABQAIAAkADAAPAA8AEAASABUAFgAYABoAGgAd
AB4AHwAgAB8AIAAgACIAIgAiACIAIwAhAB8AHgAdABwAGwAZABcAFwAWABMAEAAKAAcA
BAABAAEA/v/7//r/9v/0//P/8f/v/+7/7P/q/+j/5f/j/+P/4v/h/+D/3//h/+H/4f/g
/97/3v/e/97/3v/d/93/3f/f/9//3v/e/97/3v/e/97/3P/d/93/3f/b/9v/2//a/9r/
2v/a/9r/3P/c/9z/2//b/9v/3P/c/9z/3P/c/9z/3P/c/9z/3P/d/93/3P/c/97/3v/e
/97/3P/d/93/3f/c/9z/3f/e/97/3v/e/93/3f/d/93/3f/a/9r/2v/a/9j/2P/X/9f/
2f/Z/9n/2f/a/9r/2v/a/9z/3P/c/93/2//a/9r/2v/a/9n/2P/Y/9j/2f/a/9r/1//W
/9b/1//V/9X/1f/U/9b/1v/V/9X/2P/Y/9f/1v/W/9b/1v/W/9b/1v/W/9b/1P/U/9P/
0//V/9X/1f/V/9b/1v/Y/9j/1v/W/9b/1v/V/9T/1P/U/9T/1P/U/9X/1f/W/9b/1v/X
/9f/2P/Y/9j/2P/Y/9r/3P/b/9v/2//d/93/3f/c/9v/2//c/9z/2//a/9n/2P/a/9j/
1v/T/9T/1v/W/9b/1v/U/9T/1P/U/9H/0P/P/87/zP/M/8z/zP/O/87/zv/O/8z/zP/M
/8z/zP/M/8z/zP/M/8z/zP/M/8r/yv/K/8r/yv/K/8r/yv/K/8r/yv/K/8v/zP/N/87/
0v/W/w==
         </WaveFormData>
      </LeadData>
      <LeadData>
         <LeadByteCountTotal>10000</LeadByteCountTotal>
         <LeadTimeOffset>0</LeadTimeOffset>
         <LeadSampleCountTotal>5000</LeadSampleCountTotal>
         <LeadAmplitudeUnitsPerBit>4.88</LeadAmplitudeUnitsPerBit>
         <LeadAmplitudeUnits>��V</LeadAmplitudeUnits>
         <LeadHighLimit>2147483647</LeadHighLimit>
         <LeadLowLimit>268435456</LeadLowLimit>
         <LeadID>V6</LeadID>
         <LeadOffsetFirstSample>0</LeadOffsetFirstSample>
         <FirstSampleBaseline>0</FirstSampleBaseline>
         <LeadSampleSize>2</LeadSampleSize>
         <LeadOff>FALSE</LeadOff>
         <BaselineSway>FALSE</BaselineSway>
         <ExcessiveACNoise>FALSE</ExcessiveACNoise>
         <MuscleNoise>FALSE</MuscleNoise>
         <LeadDataCRC32>682898762</LeadDataCRC32>
         <WaveFormData>
7v/u/+7/7v/x//L/8//0//X/9v/3//j/+v/8//7/AAABAAIAAwAEAAUABgAHAAgACgAM
AA4AEAASABQAFgAYABoAGgAaABoAGgAaABoAGgAcABwAHAAcABoAGgAaABoAFwAWABUA
FAAQAA4ADAAKAAgABgAEAAIA/v/8//r/+P/1//T/8//y//H/8P/v/+7/7f/s/+v/6v/p
/+j/5//m/+T/5P/k/+T/5P/k/+T/5P/j/+L/4f/g/+H/4v/j/+T/5P/k/+T/5P/i/+L/
4v/i/+H/4P/f/97/3//g/+H/4v/i/+L/4v/i/+L/4v/i/+L/4v/i/+L/4v/i/+L/4v/i
/+L/4v/i/+L/4v/i/+L/4v/k/+T/5P/k/+L/4v/i/+L/5P/k/+T/5P/i/+L/4v/i/+L/
4v/i/+L/4v/i/+L/4v/g/+D/4P/g/+D/4P/g/+D/4P/g/+D/4P/e/97/3v/e/97/3v/e
/97/3v/e/97/3v/g/+D/4P/g/+D/4P/g/+D/3v/e/97/3v/g/+D/4P/g/+D/4P/g/+D/
3//f/97/3v/c/93/3f/d/9z/3P/c/9z/3P/e/97/3//f/9//4P/g/+D/4P/g/+H/4v/j
/+T/5v/n/+f/5//n/+f/6P/o/+j/6P/o/+j/6P/o/+j/6P/n/+j/6P/o/+j/6P/o/+f/
5v/l/+X/4//g/+D/3//e/97/3P/c/9z/3P/e/9//3//f/+H/4f/h/+H/3//f/9//3//e
/97/3v/e/93/3f/e/97/4P/g/+D/4P/i/+L/4P/f/9//4v/m/+z/9f8BABAAHAAqAD8A
VQBlAG0AbwBsAGEATwA8ACwAHQARAAMA9v/s/+v/6v/p/+f/5v/p/+v/6f/r/+v/6v/p
/+r/6f/n/+b/5v/m/+f/6P/p/+r/6v/q/+r/6//r/+r/6v/r/+v/6//r/+v/6//r/+v/
7P/s/+z/7P/s/+v/6//s/+z/7v/v//D/8P/x//H/8f/y//L/8//z//P/9f/2//b/9v/3
//n/+v/6//z//P/9//7//v//////AAACAAMABAAFAAcACAAKAAwAEAATABQAFwAYABsA
GwAeACEAIgAjACQAJQAmACcAKAAoACgAKAAqACoAKwArACsALAArACoAKQAoACcAJgAk
ACAAHgAdABsAFwATABIAEAAMAAgABwAGAAYABAACAAAA/f/9//r/+v/7//r/9//3//f/
9v/2//b/9P/0//T/9P/0//T/9P/0//T/8//z//P/8//z//P/8//0//T/9P/0//T/9P/0
//T/9v/2//b/9v/2//X/9f/1//f/9//3//j/+P/4//j/+P/4//j/+P/4//r/+v/6//n/
+f/6//r/+v/6//r/+v/6//v/+//8//7//P/9//3//f/9//3//f/9//7//v/+//3//P/9
//7/AAD///////////3//f/8//z/+v/6//r/+f/5//n/+f/5//r/+v/6//v/+//7//v/
+v/6//r/+v/6//r/+v/6//r/+P/3//f/9v/2//b/9//4//j/+P/4//j/+f/5//j/+P/4
//j/+f/5//n/+f/5//n/+//8//r/+v/6//r/+//7//r/+v/6//v/+//7//z//P/8//z/
/v8AAAAAAQABAAEAAgACAAIAAgACAAMABAAFAAYACAAHAAcABwAHAAcACAAIAAgACAAI
AAgACAAIAAgACAAHAAYABgAGAAYACAAIAAcABgADAAMAAQD+//7//f/8//z//P/8//z/
/P/7//v/+v/5//v/+//7//v/+//7//v/+//6//r/+v/6//n/+f/6//r/+P/4//j/+P/6
//j/+P/5//v//P/+/wQADwAdACoAOABGAFsAcQB/AIUAhQCAAHUAXwBMAD4AMwAlABkA
EAAIAAMAAAABAP///v////////////3//P/7//z/+//7//r/+v/6//z//P/8//z//v/+
//7///8AAAAAAQADAAMAAwADAAMAAQABAAEAAgACAAIAAgACAAQABQAHAAgACAAJAAoA
CgALAAsACwAMAA0ADQAMAAsADQAOAA4ADgAPABEAEgASABQAFAAVABYAFgAXABcAGAAa
ABsAHAAdAB8AIAAiACQAJQAnACcAKQAqAC0ALQAwADMANAA1ADYANgA2ADYANgA4ADgA
OAA6ADkAOQA4ADcANgA1ADQAMwAyADEAMAAuACwAKgApACcAIwAfAB4AHAAaABYAFQAU
ABAADgAMAAoACwALAAgACAAHAAYAAwADAAMAAgACAAIAAAAAAAAAAAD+//7//v/+//7/
/f/9//3//f/9//3//f/+//7//v/+//7//v/+//7//P/8//z//P/8//v/+//7//n/+f/5
//r/+P/4//j/+P/2//b/9v/2//j/+P/4//f/+P/6//v//P/8//z//P/8//7//f/9//7/
/v/////////9//3//f/9//7//v/+//3//f/9//3//v/+//3//P/7//v/+//6//r/+P/4
//j/9//3//f/9//3//j/+P/4//n/+P/3//b/9P/0//T/9P/0//T/9P/0//T/9v/1//X/
9P/2//b/9//4//b/9v/2//b/9//3//b/9v/0//T/9f/1//X/9//3//T/9v/2//b/9v/1
//X/9P/0//L/8//z//P/9P/0//T/9P/2//j/+P/5//n/+f/6//r//v/+//7///8AAAEA
AgAEAAMAAwADAAMAAwAEAAQABAAEAAQABAAEAAQABAAEAAMABAAEAAQABAACAAIAAQAA
AP/////9//r//P/7//r/+v/7//z//f/+/wAAAQABAAEAAQABAAEAAQD//////////wAA
AAAAAAAA/////wAAAAD///7//f/8//z/+v/8//v//f8CAAwAFgAjADEAQABOAGIAdQB/
AIUAgQB3AGgAWQBLAD4AMgApAB8AFQAQAAwACwAKAAkABwAGAAcABQAFAAcABQAEAAMA
AgABAAMAAgACAAIAAgACAAIAAgAAAAAAAAABAAMAAgACAAMAAwADAAMAAwAFAAUABQAG
AAYABgAGAAYACQAJAAoACgAKAAsADAAMAA0ADQANAA4AEAARABEAEQAPABAAEAAQAA8A
EQASABIAEAAQABEAEgAUABUAFQAWABkAGwAdAB8AHwAgACIAJAAlACcAJwApACwALwAv
ADIAMQAyADMANAAzADQANQA2ADYANgA2ADgAOAA5ADkAOQA4ADcANgA1ADMAMQAvACwA
KAAmACUAIwAjAB8AHgAcABwAGAAXABYAFAASABAADgANAA0ACgAKAAkACAAFAAUABQAE
AAQABAAEAAQABAAEAAQABAAEAAQAAgABAAEAAQABAAEAAQABAAAAAAAAAAAAAgACAAIA
AgAEAAQABAAEAAIAAQABAAEAAwADAAMABAAGAAYABgAGAAYABgAGAAYABgAGAAYABQAE
AAQAAwACAAQABAAEAAQAAgABAAEAAgACAAMAAwADAAMAAwADAAMABgAGAAYABQADAAMA
AwAEAAMAAwADAAMAAwADAAIAAgACAAIAAgABAAMAAwADAAMAAgACAAIAAwADAAMAAwAC
AAIAAgACAAIAAgACAAIAAgADAAMABAAEAAQABAAFAAYACAAIAAgACAAJAAkACAAIAAYA
BgAHAAcABQAHAAYABAAEAAQABAAHAAcABgAGAAQABQAFAAUABgAGAAYABgAGAAgACAAJ
AAkACQAKAAoADAAMAAwADQANAA0ADQAOAA0ADQANAA0ADwAQABAAEAAOAA4ADgAOAA4A
DgAOAA0ACgAKAAoACgAMAAwACwAKAAkACQAHAAQABAADAAIAAgAEAAQABAAEAAQABQAF
AAUAAgABAAAA//8BAAEAAQABAAEAAgADAAQAAwADAAQABAAEAAQABAAEAAIAAAAAAAEA
AQAGAAoAEAAdACsANgBEAFgAbQB7AIEAgwB/AHQAYwBRAEIANgApAB0AEwAMAAoACQAI
AAcACwAMAAsADQAPAA8ADwAMAAsACgALAAkACAAIAAgABwAGAAUABAACAAIAAgADAAEA
AAAAAAEA//////////////////8AAAAAAAAAAAAAAwADAAQABAADAAMAAwACAAIAAQAA
AAAAAAABAAEAAQD//wAAAAAAAAMABQAGAAYABgAGAAcACAAIAAkACQAKAAwADQAOAA8A
EQASABQAFgAXABkAGQAbABwAHwAfACIAIwAkACUAJgAnACgAKQAqACoAKgAqACwAKgAr
ACsAKwAqACkAKAAnACgAJwAmACQAIQAeABwAGQAXABMAEgAQABAADAALAAoACAAGAAQA
AgABAAEA/v/+//v/+v/3//f/+f/4//j/+P/4//j/+P/4//j/+P/4//j/9v/1//X/9f/z
//P/8//z//L/8v/y//L/8v/y//L/8v/y//L/8v/y//T/8//z//P/9f/1//X/9v/1//T/
8//y//T/9P/0//T/9v/2//b/9f/0//T/8//y//L/8v/y//L/8v/x//H/8v/y//P/8//z
//H/8f/x//H/8v/y//L/8f/x//H/8f/y//H/8f/x//H/8f/x//D/8P/w//D/8P/v/+//
7//v/+//7v/u/+7/7//t/+3/7f/s/+7/7v/u/+7/7P/s/+z/7P/u/+3/7f/s/+z/7P/t
/+7/7f/s/+v/6v/t/+3/7P/s/+7/7v/u/+7/8P/x//H/8v/x//H/8P/v//D/8P/w//D/
8P/y//L/8//z//P/9P/0//T/9P/0//X/9f/1//X/9v/1//X/9f/1//f/+P/4//j/+P/4
//j/+P/4//j/+P/3//j/+P/4//j/9v/2//X/9P/x//H/7//s/+r/6f/o/+j/6v/q/+r/
6v/s/+3/7f/t/+3/7f/t/+3/7f/t/+3/7f/u/+7/7v/u/+3/7f/u/+7/7P/s/+z/7P/s
/+r/6v/p/+v/7P/u//L/+/8LABgAJAA0AEkAXQBtAHcAdwBwAGUAUwBAADIAJQAVAAcA
+v/0//H/8P/t/+3/7v/v/+//7//v//H/8P/x/+7/7f/t/+z/7P/s/+z/7P/s/+z/6v/q
/+r/6//r/+r/6v/r/+n/6f/p/+n/6//r/+v/7P/u/+7/7v/u/+3/7f/u/+7/7P/t/+7/
7v/t/+3/7f/u//D/8f/x//H/8f/y//L/8v/x//P/9P/0//b/9v/3//j/+v/7//v//P/+
////AAABAAMABAAGAAgACwANAA0ADwAQABMAEwAWABkAGgAbABwAGwAcAB0AHgAeAB4A
HgAgACIAIwAjACMAIgAhACAAHwAeAB0AHAAaABYAFAATABEADwALAAoACAAIAAQAAwAC
AP///P/5//b/9f/1//L/8v/z//L/7//v/+//7v/u/+7/7P/s/+z/7P/s/+z/7P/s/+z/
6//r/+v/6//r/+v/6//q/+r/6v/q/+r/6v/q/+r/7P/s/+z/7P/q/+n/6f/p/+n/6f/p
/+r/6P/o/+j/6P/q/+r/6v/q/+z/7P/s/+v/6f/q/+r/6v/q/+r/6v/q/+z/6//r/+z/
6v/r/+v/6//t/+3/7f/t/+z/7P/s/+v/6//r/+v/7P/s/+v/6v/p/+v/6//q/+r/6v/q
/+r/6f/p/+n/6f/p/+j/6P/o/+n/6f/p/+n/6P/o/+j/6P/o/+b/5v/m/+b/6P/n/+f/
5v/m/+b/5//o/+f/5v/l/+T/4//l/+b/5v/o/+j/6P/o/+j/5//n/+b/5v/k/+X/5f/l
/+b/5v/m/+b/5P/m/+b/5//p/+n/6v/q/+r/6v/q/+v/6//r/+v/7P/v/+//7//v//H/
8v/y//L/8P/w//D/8P/w//D/8P/v//D/8P/w//D/8v/y//H/8P/t/+3/6//o/+j/5//m
/+b/6P/o/+j/6P/m/+f/5//n/+f/5//n/+f/5//n/+f/5//m/+b/5v/m/+X/5f/m/+b/
5v/m/+b/5v/m/+b/5v/n/+f/6P/u//j/AwAPABwAKgA8AFEAYwBvAHUAcwBsAF0ASwA4
ACgAGQANAAEA9v/w/+v/7P/t/+3/7v/t/+v/6//t/+3/6v/r/+r/5//n/+b/5v/m/+f/
6P/p/+r/6v/q/+r/6//p/+j/6P/p/+v/6//r/+v/6f/p/+n/6v/q/+r/6v/q/+3/7f/u
/+7/7//x//P/9P/z//P/8//0//T/9f/1//X/9f/2//b/9v/1//f/+P/4//j/+P/5//r/
+v/7//v//P/+////AAABAAUABgAIAAoACwANAA0ADwAQABMAEwAWABkAGgAbABwAHQAe
AB8AIAAgACAAIAAiACQAJQAlACUAJAAjACIAIQAgAB8AHgAcABgAFgAVABMAEgAPAA8A
DgAKAAYABQAEAAQAAgAAAP7//f/9//r/+v/3//b/8//z//P/8v/y//L/8v/y//L/8v/u
/+7/7v/u//D/7//v/+//8P/x//L/8//y//L/8v/y//L/8v/y//L/8P/w//D/8P/w/+//
7//v/+//7//v//D/7v/u/+7/7v/u/+7/7v/u//D/8P/w/+//8f/y//L/8v/y//L/8v/y
//T/8//z//T/8v/z//P/8//z//P/8//z//b/9v/2//X/9f/1//X/9v/1//X/9f/1//X/
9f/0//T/9P/0//T/8//x//H/8f/x/+7/7v/u/+//7//v/+//7v/u/+7/7v/u/+7/7v/u
/+7/7P/r/+v/6v/q/+r/6//s/+z/7P/s/+z/7//v/+7/7v/s/+z/7f/t/+3/7P/u/+7/
7v/u/+3/7f/s/+z/6v/r/+v/6//r/+z/7f/u/+7/8P/w//H/8f/x//L/8v/0//T/9P/1
//X/9f/1//b/9//3//f/9//1//b/9v/2//b/9v/2//b/9P/0//T/8//y//L/8v/y//T/
9P/z//L/7//v/+3/6v/q/+n/6P/o/+b/5v/m/+b/5v/n/+f/5//l/+X/5f/l/+X/5f/l
/+X/5v/m/+b/5v/l/+X/5v/m/+T/5P/k/+T/4v/i/+L/4//j/+T/6v/y//v/CQAYACQA
NABLAF0AawBvAG0AZgBZAEUAMgAkABkADwAFAPz/8v/v/+z/6//p/+j/6f/r/+v/6f/p
/+r/5//k/+P/4f/g/+D/4P/i/+L/4v/i/+L/4v/i/+P/5P/k/+X/5//n/+f/5//n/+f/
5//n/+j/6P/o/+j/6P/r/+v/7P/s/+z/7f/u/+7/8f/x//H/8v/0//X/9f/1//X/9v/2
//b/9//5//r/+v/6//r/+//8//z//f/9//7/AgADAAQABQAHAAgACgAMAA8AEQARABMA
EgAVABUAGAAZABoAGwAcAB0AHgAfACAAHgAeAB4AIAAgACEAIQAhAB4AHQAcABsAGgAZ
ABgAFgASABAADwANAAsABwAGAAQAAAD8//v/+v/4//b/9P/y//P/8//w//D/8f/w/+3/
7f/v/+7/7v/u//D/8P/w//D/7v/u/+7/7v/u/+3/7f/t/+3/7f/t/+3/7P/s/+z/7P/s
/+z/7P/s/+z/7P/s/+z/6v/p/+n/6f/p/+n/6f/q/+z/7P/s/+z/6v/q/+r/6v/q/+r/
6v/p/+n/6v/q/+r/6v/q/+r/6v/q/+n/6f/q/+r/6//r/+v/6//r/+v/6//s/+z/7P/r
/+n/6f/p/+r/6//r/+v/6//r/+v/6v/q/+z/7P/s/+v/6f/p/+n/6f/o/+j/6P/p/+v/
6//r/+r/6v/q/+r/6v/s/+z/7P/s/+3/7f/u/+7/8P/w//H/8v/y//L/8v/y//X/9f/0
//T/9P/0//X/9f/1//P/8//0//T/9P/0//T/9f/1//T/9P/2//f/9//3//j/+P/4//j/
+v/8//z//f/9//3//v/+//7//v/+////AQABAAEAAgADAAMAAwADAAMABAAEAAQAAgAC
AAIAAgAAAAAAAAD//wAAAAAAAAAAAAAAAP///v/7//v/+f/2//j/9//2//b/9P/0//T/
9P/0//X/9f/1//f/9//3//f/9f/1//X/9f/0//T/9P/0//T/9f/3//j/9v/2//b/9v/6
//b/9P/1//X/+P/+/wYAEwAjAC4APABQAGUAcwB9AIEAfwB0AGEATQBAADgAKwAdABMA
DAAIAAUABgADAAEABAAFAAUABQAHAAcABAD///7//f/8//r/+f/4//r/+v/6//r/+v/6
//r/+//6//j/9//3//X/9f/1//X/9f/1//X/9v/1//T/8//y//H/8f/y//L/8P/x//L/
8v/z//P/8//0//T/9f/1//X/9//4//j/+P/3//n/+v/6//r/+v/7//z//f///wAAAgAG
AAcACAAJAAoACgALAAwADQAPAA8AEQASABUAFQAYABcAGAAZABoAHAAeACAAIgAkACQA
JAAmACQAJQAlACUAJgAlACQAIwAlACUAJQAkACAAHgAdABsAFwATABIAEAAOAAoACQAI
AAQAAgAAAP7///////z//P/7//r/9//3//f/9v/2//b/9P/0//T/9P/w//D/8P/w//H/
8f/y//P/8//z//P/8//w//D/8P/w/+7/7v/u/+7/7v/u/+7/7v/w/+//7//v//D/8f/y
//T/8v/y//L/8v/y//L/8v/y//D/8P/w/+//7f/u/+7/7v/u/+7/7v/u//D/7//v//D/
8P/x//H/8f/z//P/8//z//L/8v/y//H/8f/x//H/8v/x//H/8f/x/+//7//u/+7/7v/u
/+7/7f/u/+//8P/x//L/8v/y//P/8//z//P/8v/y//L/8v/y//L/8v/y//L/8P/v/+//
7v/u/+7/7//w/+7/7v/u/+7/7//v/+7/8P/w//D/8P/w//H/8f/w//D/8v/z//P/8//w
//D/8P/w/+7/8P/w//H/8f/x//L/8v/0//T/9P/1//X/9f/1//b/+f/5//n/+f/4//j/
9//2//j/+P/4//j/+P/4//j/9//4//j/+P/4//j/+P/3//b/9//3//X/8v/y//H/8P/w
//D/8P/w//D/8P/x//H/8f/x//H/8f/x//H/8f/x//H/7v/u/+7/7v/t/+3/7v/u/+7/
7v/u/+7/7v/u/+z/6//r/+r/7P/y//3/CQAYACQANABJAF8AbwB3AH0AeABrAFkARgA4
AC0AHwARAAQA/v/5//j/9//3//b/9//5//n/+f/5//j/+f/4//f/9f/0//T/9P/z//L/
8f/w//D/8P/w//H/8f/w//D/8f/x//H/8f/x//H/8f/x//L/8v/y//L/8v/y//H/8f/w
//D/8f/y//L/8//z//P/9P/1//X/9P/z//P/9P/0//T/8//1//b/9v/2//b/9//4//r/
+//7//z//v///wAAAQAFAAYACAAKAAsADQANAA8AEgAVABUAGAAXABgAGQAaABkAGgAb
ABwAHQAeAB8AIgAhACEAIAAfACAAHwAeAB0AHAAbABoAGAAYABYAFQATAA8ACwAKAAgA
BgACAAEAAAD+//z/+v/4//f/9//0//T/8//y/+//7//t/+z/7P/s/+z/7P/s/+z/6v/q
/+r/6v/o/+f/5//n/+f/5//n/+f/5v/m/+b/5v/o/+j/6P/o/+j/6P/o/+j/5v/l/+X/
5f/l/+X/5f/m/+j/6P/o/+j/5v/m/+b/5v/m/+b/5v/l/+X/5v/m/+b/6P/o/+j/6P/o
/+f/5//o/+j/6f/p/+n/6//r/+v/6//r/+r/6f/n/+f/5//n/+j/5//n/+f/5//n/+f/
5v/m/+j/6P/o/+f/5//n/+f/5//m/+b/5v/n/+X/5f/l/+T/5P/k/+T/5P/m/+b/5v/m
/+b/5f/l/+T/4v/i/+P/5P/k/+T/5P/k/+X/4//i/+T/5P/k/+T/5f/l/+T/5P/i/+P/
4//j/+L/4v/i/+L/4v/k/+T/5f/n/+f/6P/o/+r/6v/q/+v/6f/p/+n/6v/p/+n/6f/p
/+v/7P/s/+z/7v/u/+7/7v/u/+7/7v/t/+z/7P/s/+z/7P/s/+v/6v/p/+n/5//k/+T/
4//i/+L/4P/g/+D/4P/g/+H/4f/h/+H/4f/h/+H/4f/h/+H/4f/g/+D/4P/g/93/3f/e
/97/3v/e/97/3v/i/+L/4v/h/+P/5P/m/+r/8f/7/wgAGAAkADUATQBjAG0AbwBuAGcA
VwBCADAAIQATAAUA+P/w/+v/5v/j/+X/5P/j/+P/5f/l/+X/5v/j/+L/4//j/+L/4v/i
/+L/4v/i/+L/5P/k/+T/5f/l/+T/5P/l/+X/5f/l/+X/5f/l/+X/5v/k/+T/5P/k/+f/
5//o/+j/6v/r/+z/7P/t/+3/7f/u/+7/7//v/+//8f/y//L/8v/z//X/9v/2//j/+P/5
//r/+v/7//v//P/8//3//v///wMABAAGAAgACwANAA0ADwAQABMAEwAWABUAFgAXABgA
GQAaABsAHAAcABwAHAAeAB4AHwAfAB8AHgAdABwAGwAaABkAGAAWABYAFAATABEADwAL
AAoACAAGAAIAAQAAAP7//P/6//j/+f/5//b/9v/1//T/8f/x//H/8P/w//D/7//u/+3/
7P/s/+z/7P/s/+z/6//r/+v/6//r/+v/6//s/+z/7P/s/+v/6v/p/+j/6f/q/+v/7P/s
/+v/6//r/+v/6//r/+z/7P/s/+z/7P/q/+r/6v/q/+r/6v/q/+n/6f/q/+r/6v/r/+z/
7f/u/+z/6//r/+z/7v/v/+//7//v/+//7//v/+//7v/t/+v/6f/p/+n/6v/r/+v/6//r
/+v/6//q/+r/6P/o/+j/5//p/+n/6f/p/+j/6P/o/+n/5//n/+f/5v/m/+b/5v/m/+b/
5v/m/+b/5v/l/+X/5P/i/+L/4//k/+T/5P/k/+T/5f/l/+T/5P/i/+L/4//j/+P/4//j
/+P/4//l/+P/4v/k/+T/5P/k/+X/5f/k/+T/5P/l/+X/5f/m/+b/5v/m/+b/6P/o/+n/
5//n/+j/6P/o/+j/6P/p/+f/5//n/+j/6f/p/+n/6f/p/+r/6v/q/+r/6v/q/+r/6v/q
/+r/6f/o/+j/6P/o/+j/6P/n/+b/5f/l/+P/4P/e/93/3P/c/97/3v/e/97/3P/d/93/
3f/b/9v/2//b/9n/2f/Z/9n/2P/Y/9j/2P/X/9f/2P/Y/9j/2P/Y/9j/1v/W/9b/1//Z
/9r/3P/k//H/AQASAB4ALgBDAFUAYQBnAGMAWgBLADkAKAAcAA8AAQD1/+7/6P/j/+L/
4//h/+D/4//j/+H/4f/j/+D/3f/c/9v/3f/c/9z/3P/e/97/3v/e/+D/4P/g/+H/4//i
/+L/4//l/+X/5f/l/+P/4//j/+T/5v/m/+b/5v/l/+X/5v/m/+j/6f/q/+r/6//r/+v/
7P/u/+//7//v/+3/7v/u/+7/7v/v/+//7v/u/+7/7//w//D/8f/x//L/9v/3//j/+f/5
//r//P/+////AQABAAMAAgAFAAUACAAJAAoACwAMAA0ADgAPABAADgAOAA4AEAAOAA8A
DwAPAA4ADQAMAAsADAALAAoACAAHAAYABgAFAAQAAQABAAAAAAD8//v/+v/6//j/9v/0
//L/8f/t/+z/6f/o/+X/5f/l/+T/5P/k/+L/4v/i/+L/4v/i/+L/4v/i/+H/4f/h/+H/
4f/h/+H/4P/g/+D/4P/i/+L/4v/i/+L/4v/i/+L/4v/h/+H/4f/h/+H/4f/i/+D/4P/g
/+D/4P/g/+D/4P/i/+L/4v/h/+L/5P/l/+b/6P/o/+j/6P/q/+n/6f/q/+j/6f/p/+n/
6f/p/+n/6f/q/+r/6v/p/+f/5//n/+j/6P/n/+b/5f/j/+P/4v/i/+L/4v/i/+H/3//f
/9//3//e/97/3v/f/9//3//f/97/3v/e/97/3v/e/97/3v/e/9z/2//b/9r/3P/c/93/
3v/h/+L/4//k/+f/5//m/+b/6P/o/+n/6f/r/+z/6v/q/+r/6v/r/+v/6v/q/+r/6//r
/+v/6v/q/+r/6v/q/+z/7P/t/+//7//w//D/8P/w//D/8f/v/+//7//w//P/8//z//P/
8f/y//L/8v/y//L/8v/y//D/8P/w/+//8P/w//D/8P/u/+7/7f/s/+v/6//p/+b/6P/n
/+b/5v/m/+b/5v/m/+b/5//n/+f/5//n/+f/5//p/+n/6f/p/+j/6P/o/+j/5//n/+j/
6P/q/+r/6v/q/+r/6v/o/+f/6f/s//D/+v8FABMAHgAqADwATwBfAGUAaQBjAFgARQA1
ACwAIAATAAkA/f/0//L/8f/u/+3/7//u/+3/7f/v/+//7//u/+3/7P/t/+v/6v/q/+r/
6P/o/+j/6P/o/+j/6P/p/+f/5v/m/+f/5f/l/+X/5f/l/+X/5f/m/+b/5v/m/+b/6P/p
/+v/7P/q/+v/7P/s/+v/6//r/+z/6//r/+r/6f/p/+r/6v/q/+3/7//w//D/8f/y//T/
9v/4//n/+f/6//z//f/+////AQACAAQABgAHAAkACQALAAoADQANABAAEQASABMAFAAX
ABgAGQAaABoAGgAaABwAHgAfAB8AHwAeAB0AHAAbABoAGQAYABYAFQAUABQAEwAQAAsA
CQAGAAYAAgABAAAA/v/8//r/+P/3//f/9P/0//P/8v/v/+//7f/s/+z/7P/q/+r/6v/q
/+j/6P/o/+j/6P/n/+f/5//n/+f/5//n/+T/5P/k/+T/5P/k/+T/5P/i/+L/4v/i/+L/
4f/h/+H/4//j/+P/5P/k/+T/5P/k/+T/5P/k/+T/5v/m/+b/5f/j/+T/5P/k/+T/5P/k
/+T/4v/h/+H/4v/i/+P/4//j/+H/4f/h/+H/4v/i/+L/4f/h/+H/4f/i/+P/4//j/+P/
5P/l/+X/5v/k/+T/5P/j/+X/5f/l/+X/5P/k/+T/5f/j/+P/4//i/+L/4v/i/+L/4P/g
/+D/4P/g/9//3//e/9z/3P/d/97/3v/e/97/3v/d/93/3P/c/9r/2v/b/9v/2//b/9v/
2//Z/9n/2f/Z/9n/2f/Z/9n/2//b/9v/2//Y/9j/1//Y/9j/2P/Y/9n/2//b/9z/3P/g
/+D/3v/e/97/3//f/9//3v/e/93/3f/f/9//4P/g/+D/4P/h/+H/3//f/9//3//d/9z/
2f/Z/9j/2v/a/9r/2v/Y/9j/2P/Y/9f/1v/V/9T/1P/U/9T/1P/U/9T/1P/U/9P/0v/R
/9D/0v/S/9L/0v/Q/9D/0P/Q/87/zv/O/87/zP/M/8z/zP/M/8z/zP/M/87/zv/O/87/
0f/S/w==
         </WaveFormData>
      </LeadData>
   </Waveform>
</RestingECG>
