# Supplementary material for: Detection of Left Atrial Enlargement Using a Convolutional Neural Network-Enabled Electrocardiogram
Source: Front Cardiovasc Med. 2020 Dec 17;7:609976. doi: 10.3389/fcvm.2020.609976 (PMC7773668; doi:10.3389/fcvm.2020.609976)
Supplement: Supplementary file 2 [file Data_Sheet_2.ZIP › normal1/1802010838_11060_00000005.XML]

<?xml version="1.0" encoding="Windows-1252"?>
<!DOCTYPE RestingECG SYSTEM "restecg.dtd">
<RestingECG>
   <PatientDemographics>
      <PatientID>1802010838</PatientID>
      <PatientAge>70</PatientAge>
      <AgeUnits>Years</AgeUnits>
      <Gender>Female</Gender>
      <PatientLastName>wuhuiqun</PatientLastName>
   </PatientDemographics>
   <TestDemographics>
      <DataType>Resting</DataType>
      <Site>1</Site>
      <AcquisitionDevice>MAC55</AcquisitionDevice>
      <Status>Unconfirmed</Status>
      <Priority>Normal</Priority>
      <AcquisitionTime>08:53:05</AcquisitionTime>
      <AcquisitionDate>11-25-2015</AcquisitionDate>
      <CartNumber>1</CartNumber>
      <AcquisitionSoftwareVersion>009C</AcquisitionSoftwareVersion>
      <XMLSourceVersion>MAC5000 v1.0</XMLSourceVersion>
   </TestDemographics>
   <RestingECGMeasurements>
      <VentricularRate>70</VentricularRate>
      <AtrialRate>70</AtrialRate>
      <PRInterval>176</PRInterval>
      <QRSDuration>74</QRSDuration>
      <QTInterval>398</QTInterval>
      <QTCorrected>429</QTCorrected>
      <PAxis>68</PAxis>
      <RAxis>17</RAxis>
      <TAxis>65</TAxis>
      <QRSCount>12</QRSCount>
      <QOnset>214</QOnset>
      <QOffset>251</QOffset>
      <POnset>126</POnset>
      <POffset>172</POffset>
      <TOffset>413</TOffset>
      <ECGSampleBase>500</ECGSampleBase>
      <ECGSampleExponent>0</ECGSampleExponent>
   </RestingECGMeasurements>
   <Diagnosis>
      <Modality>Resting</Modality>
         <StatementCount>2</StatementCount>
         <LabelText>12SL ��ϳ���</LabelText>
      <DiagnosisStatement>
         <StmtFlag>ENDSLINE</StmtFlag>
         <StmtText>�������</StmtText>
      </DiagnosisStatement>
      <DiagnosisStatement>
         <StmtFlag>ENDSLINE</StmtFlag>
         <StmtText>���� ECG</StmtText>
      </DiagnosisStatement>
   </Diagnosis>
   <Waveform>
      <WaveformType>Rhythm</WaveformType>
      <WaveformStartTime>0</WaveformStartTime>
      <NumberofLeads>8</NumberofLeads>
      <SampleType>CONTINUOUS_SAMPLES</SampleType>
      <SampleBase>500</SampleBase>
      <SampleExponent>0</SampleExponent>
      <HighPassFilter>16</HighPassFilter>
      <LowPassFilter>150</LowPassFilter>
      <ACFilter>NONE</ACFilter>
      <LeadData>
         <LeadByteCountTotal>10000</LeadByteCountTotal>
         <LeadTimeOffset>0</LeadTimeOffset>
         <LeadSampleCountTotal>5000</LeadSampleCountTotal>
         <LeadAmplitudeUnitsPerBit>4.88</LeadAmplitudeUnitsPerBit>
         <LeadAmplitudeUnits>��V</LeadAmplitudeUnits>
         <LeadHighLimit>2147483647</LeadHighLimit>
         <LeadLowLimit>268435456</LeadLowLimit>
         <LeadID>I</LeadID>
         <LeadOffsetFirstSample>0</LeadOffsetFirstSample>
         <FirstSampleBaseline>0</FirstSampleBaseline>
         <LeadSampleSize>2</LeadSampleSize>
         <LeadOff>FALSE</LeadOff>
         <BaselineSway>FALSE</BaselineSway>
         <ExcessiveACNoise>FALSE</ExcessiveACNoise>
         <MuscleNoise>FALSE</MuscleNoise>
         <LeadDataCRC32>3202267822</LeadDataCRC32>
         <WaveFormData>
AAAAAAAAAAD9//z/+//6//v//P/9//7//f/8//v/+v/8//z//P/8//z//P/8//z/+v/6
//r/+v/4//j/+v/7//3///////7//v8AAAEAAgADAAQAAwAIAAsADAAIAAcACQAJAAcA
BgAIAAoACgAIAAgABgAGAAYAAwABAP7//P/5//j/9//0//b/9//3//f/+f/5//n/9v/0
//T/9v/2//n/+v/5//j/+P/4//b/+v/4//b/9v/3//n/+f/5//n/+v/4//r/+v/4//j/
+v/6//n/9//0//H/9f/5//7/AAAMAB0AJwAyAEwAawB9AIwAkgCBAGYAUAAzABAA/v//
////+P/4/wEA///z/+3/8//4//n/+f/7//v/+f/5//n/+P/4//b/9v/2//b/+P/2//b/
9//6//r/+v/6//z//P/8//z//P/8//3//f8BAP7/+//9//z/+//8//z//f/9//7////9
//v//f/9//v/+//7//v/+//6//r/+//5//n/+f/5//n/+f/5//n/+v/7//3////9//7/
/v/+//z//P/7//v//f///////v/8//z//P/8/////////wAAAQACAAMABgAFAAQAAwAC
AAEAAQABAAIAAgADAAUABQAJAAwADQANAA0ADwAPAA8ADgANAA0ADAANABIAFAAVABMA
EgASABEAEQAQABAAEAAOABEADgAOAA4ADgANAA0ADQANAA0ACwAMAAwADAANAAsACQAG
AAIAAwABAAEAAwABAAAA/v/+//7//v/9//z//v/+//7//P/+//////8BAP///f/9//z/
/P/9//3//f/+//3//f/7//n/+//7//v/+//7//v//P/9//3//v/+//z//P/9//3//f/9
//3//f/9//3//P/8//r/+//7//n//v8AAAEAAQD7//3//f/8//n/+f/6//r/+f/4//f/
9f/2//f//v////3//f/9//z//P/8//z//P/9/wAAAQACAP7//v///////f/9//3//v/8
//v/+//8//7//v/+//z/AAAAAP///v/9//v/+v/5//n/+f/6//r/+//7//z//v/8//r/
+v/6//v//P/9/////f/9//z//P/9//3//f/9//z//P/9//3//P/8//z//P/9//3//P/8
//z//P/8//z/AwD7//j//P/8//7//v/+//7//v8AAAEAAQABAAEAAAAAAAQABQAGAAYA
BAACAAYACgAKAAcABwAHAAkABwAGAAYABgAEAAAAAAD+//7//v/9//z/+v/5//j/+f/6
//n//P/7//v/+//7//z//f/7//z//P/+//7//v/+//z/+v/8//r/+P/8//z/+P/4//n/
+f/7//v/+//6//r//P/8//r/9v/+//z//f////z/8//t//X//v8EAAoAGQAtADoARgBd
AHsAigCKAH8AcgBYADMAGgASAA0AAwD4//L/8f/7/wEA+//1//T/9//5//v/+//9//7/
/////wAA///+//3//P/+//z//P/9//7//v/+//7//P/8//z//P///wAAAgADAAEA/P/3
//f/+P/5//z//v/8//v/+//7//3/+//9//3//f/9//3//f/9//z//P/9////////////
///////////+//3//f/9////AAAAAAAA///+//z/+//+/wEAAgACAP///v/9//z/////
////AAACAAIAAgAEAAUABgAHAAgACAAHAAYABgAEAAUABwAHAAoADAAMAAsACQAJAAcA
BQALAA8AFAAYABIAEgAPAAsADAAMAA0ADQANAAwADAAMAA4AEwASABQAEQAQAA4ADQAN
AA0ADQALAAkACAAHAAcABwAHAAYABAABAP////8BAP///v/8//z//v8AAAEAAgD+//z/
+v/2//n/+//8////AAD//wAAAAD+//////////z/+//7//n/9//5//n/+f/7//v/+//8
//7//f/9//z//v/+//////8BAAEAAQABAAAA///9//z/+v/7//v/+f/9//7//v/9//j/
+//8//z/+//7//z//P/9//7///////3//f8DAAMA/////////v/9//z/+//6//z/AAAC
AAQAAQAAAAAA//8BAAEAAQACAAEA///+//7//v/+//7//P///wAAAAAAAP///f/8//v/
/P/9////AAD9//3//v8AAAAA/v/+//7/AAAAAAAAAQD//////v/+//3//f/9//3/+v/6
//v/+//6//r/+v/6//3//f/8//z//P8AAP7//P/8//z//P/8//7/AAABAAEAAwADAAIA
AgAEAAUABgAGAAcABgALABAAEAALAAkABwAHAAUABAAEAAYABAAAAAAA/v/+//7//f/9
//z//P/8//3//v/9/wAA/////////////////P/8//v//P/7//r//P/6//j/+v/9//z/
AQACAAAAAAABAAEA/////////v/5//r/+f/2//b/+v/+//n/9f/0//P/+f///wIABgAQ
AB8ALwA8AEwAZQCFAJIAigB9AGoASgApABQACgAFAPv/+v/+//3/+//5//3/AwD+//n/
+f8DAAUA+//6//n/9//2//b/9v/2//b/+f/4//n/+//+//7//v/+//z//P/8//z//P/8
//3//f/9//r/9//5//v/+//9//7//P/7//v/+//9//v//f/9//7///8AAAEA///8//r/
+f/6//v//P/9//3//f/9//3/+v/5//n/+f/7//z//P/8//7//v/9//3/+//9//3//P/+
//7//v/+/////////wAA/f/8//v//P///wAAAQACAAEAAQABAAIAAgADAAUABQAFAAYA
BQADAAUABwAHAAcABwAHAAgACAAFAAgACAAHAAgACgANAA8ADQAMAAwADAALAA0ACQAI
AAoACgAJAAkACgALAAwACwAHAAQAAQD//wEAAQAAAP7////9//3////9//z/+v/6//z/
/P/7//r/+v/6//r/+P/6//v/+//9//r/9//2//T/9v/5//v//f/7//n/+P/1//P/9f/1
//X/9f/1//X/9v/2//X/9f/0//b/9v/3//f/+P/5//r/+//4//f/9f/0//T/9f/1//P/
9//4//j/9//0//f/+P/4//j/+f/7//z/+v/6//r/+f/0//P/+P/3//f/9//3//b/9v/2
//b/9v/2//j/+P/4//j/+P/5//n/9//3//f/+P/5//n/+v/8//v/+v/5//b/+v/6//n/
+P/2//X/9f/1//b/9//5//r/+f/5//r//P/7//j/9//2//j/+P/4//n/9//3//b/9v/5
//n/+f/5//j/+P/5//n/+f/6//v//P/7//v/+v/6//j/+P/4//j/9//3//b/9v/3//r/
+//8/wIA/v/6//j/+v/6//r/+v/8//7//////wAA///9//z//v///wAAAAD+//z/AAAE
AAcABQAGAAcABQADAAIAAgAEAAIA/v/+//r/+v/6//n/+f/4//j/+P/4//j/9v/4//n/
+f/5//n/+v/7//n/+v/3//j/9//2//j/9v/0//b/9v/0//j/+P/4//j/+f/5//n/+f/5
//j/9f/2//X/8v/u//j/+v/5//f/9P/z//X/9//+/wYAFAAfACUAMABIAGMAfQCKAIwA
gQBuAFQAMQAYAAwABQD9//b/8v/3//f/7//r//P/9v/3///////5//f/+f/5//j/+P/2
//b/9v/2//b/9P/0//X/9P/0//T/9P/2//b/9v/2//T/9P/1//X/+v/4//b/+f/3//f/
+f/6//z/+//7//v/+//5//v/+//6//n/+P/3//f/9v/2//f/9//3//f/9//4//n/+v/7
//r/+f/5//n/+f/6//r/+v/4//j/9//3//n/+//7//r/+P/4//j/+P/9////AQAEAAAA
/v/8//z//f/+////AAACAAMABAAGAAUABQAGAAUABgAIAAgABwAHAAkACQAJAAYABQAF
AAQABAAKAA0ADwAOAA4ADwAPAA0ACgAIAAYACQANAAsADAAKAAoACQAJAAgACQAKAAkA
BwAGAAUABQAFAAUABAACAP///f/9///////+//z//P/8//z/+//6//3//v////7//P/7
//n/+f/7//n/+f/4//r/+//7//v//P/7//v/+f/5//v/+//7//r/+f/4//j/+f/5//r/
+v/5//j/+P/3//n/+f/5//n/9//3//b/9v/3//n/+v/5//n/+v/6//n/+P/7//z//P/6
//n/+f/4//n/+v/7//v/+f/5///////7//v/+//6//n/+P/3//b/9v/4//j/+P/5//r/
/P/9//v/+//7//z//P/7//v//P/6//r/+v/4//z//P/7//r//P/7//v/+//6//n/+f/4
//j/+f/7//7//f/6//n/+P/4//j/+P/5//v/+//6//r//f/9//3//f/7//r/+v/5//j/
+P/4//j/+f/5//j/+P/4//j/+P/4//f/9//2//b/9//6//v//P/7//r/+f/2/wAA///2
//b/9v/2//b/+P/6//v/+//+//////8AAAMABQAHAAgABgACAAQABgALAAkACgALAAoA
BwAFAAQAAgAAAPz//P/8//z//P/7//3//P/8//z/+//6//f/+P/7//v/+//7//r/+f/1
//T/9f/4//n/+v/6//j/9v/4//b/9P/4//j/9v/2//f/9//1//X/9f/0//T/9v/2//T/
+P/4//T/7//z//T/7f/p/+3/9P8CABYAHwAnADgAUABtAIMAkACOAHsAYABGACsADgAA
AAEA/f/0//T/9f/x//H/8f/z//r////7//3////5//n/+f/4//j/9v/0//L/8P/z//L/
8//1//T/9P/0//T/9v/2//b/9v/0//T/9f/1//n/9v/z//X/9v/3//r//P/5//X/8v/v
//L/8f/0//X/8//z//P/8//0//T/9f/3//b/9f/0//P/9P/1//b/9//5//n/+v/7//r/
+v/5//j/+f/6//r/+//4//n/+P/2//j/+P/4//j/+P/3//b/9v/4//r//P8AAP3//P/7
//r//f/9//3//v8AAAEAAwADAAQABgAGAAUAAwAFAAUABQADAAMABAAEAAQACAAJAAkA
CAAIAAkACQALAAoACgAKAAgACwAIAAgACgAKAAkACQAFAAUABQADAAUABAADAAMAAgAB
AP///P/8//v//P////v/+v/4//j/+P/4//f/9v/4//j/+P/2//f/+f/6//3/+v/3//b/
9P/2//f/9//3//j/9//3//X/9v/5//r/+//5//n/+f/6//j/9//3//b/9P/0//X/9f/z
//P/8//z//P/8//y//L/9P/1//X/8//0//T/8//x//D/9f/4//r/9//3//j/+P/6//r/
+v/5//b/9f/6//n/+f/5//n/+P/2//b/9v/2//T/9v/2//b/9//4//r/+//6//n/+P/4
//r/+f/5//r//P/8//z/+v/8//z/+//6//n/9//2//X/9f/1//b/9v/1//X/9v/4//b/
9P/0//T/9//4//n/+//6//n/9//2//f/9//3//f/9v/2//f/9//2//b/9v/2//f/9//2
//b/+P/4//j/+P/5//n/+P/4//j/+v/6//r/9//2//X/8v/6/wAA/v/8//r/+P/5//z/
/v////3/+//4//b/+v/7//z//P/+//z/AAAEAAcABQAGAAcACQAHAAYABgADAAAA+//6
//r/+v/6//n/9//2//b/9v/3//j/9//6//n/+f/5//n/9v/1//H/8P/x//T/9f/2//b/
9P/y//T/9f/0//n/+v/1//T/9P/z//T/9f/2//b/9v/4//j/9v/6//T/7v/1//f/7v/r
//P/+f/2//b/BgAdAC0ANgBKAGMAeQCMAI4AfQBkAEwALwAWAAgAAQD5//L/7P/p/+//
8f/r/+3/8v/z//f///////X/8//z//L/8v/0//T/9P/0//L/8P/w//H/8P/w//D/8P/y
//L/8v/y//T/9P/1//X/9f/y/+//8f/x//H/8//0//T/8//z//P/9f/z//X/9f/0//P/
8v/x//P/8v/y//P/8//z//P/8//1//X/9f/1//P/8//0//X/9//4//j/+P/2//b/9f/1
//b/+f/6//r/+v/6//r/+v/5//n/+f/6//z//P/8//7//f/8//v/+v/8//3//v8AAP7/
//8BAAEAAQACAAEA//8CAAUABgAHAAkACQAKAAoABAAGAAUAAwADAAQABgAHAAcABgAG
AAYACAALAAgACAAGAAYABQAFAAMAAwADAAEA///+//3//f///////v/8//3/+//7//3/
+//6//j/+P/2//b/9f/0//b/9v/2//T/9f/3//j/+//6//f/9v/0//T/9f/1//X/9f/1
//b/9f/0//X/9P/z//P/8//z//T/9P/z//P/8v/y//L/8//z//b/9//4//n/+P/3//X/
9P/2//f/9//1//b/9v/1//P/8f/1//f/+P/1//X/9v/2//T/9P/0//P/8//1//3////7
//n/9//0//j/+v/8//7/+f/4//X/8v/x//L/9P/1//f/9//3//j/9//1//T/9P/3//j/
+f/4//j/+P/3//b/+P/3//f/9//3//f/+P/4//f/9//4//r/+P/2//b/9v/1//T/8//z
//P/8//y//L/8//z//P/8//1//b/+P/5//f/9v/1//T/9//3//b/9v/4//j/+P/4//n/
+f/4//j/+P/6//r/+v/3//b/9f/y//j//P/4//b/9P/y//P/9v/4//n/+f/5//j/+P/7
//3///8AAAIAAAAEAAgACAADAAEA//8DAAMABAAGAAMAAAD7//r/9v/2//b/9f/3//j/
+v/8//n/+P/1//b/9//3//f/9//4//n/9//4//b/9v/0//L/8//y//H/9P/0//L/9v/2
//X/9v/4//n/9//1//P/8P/x//T/9f/0//L/9P/2//H/7f/q/+n/6//z/wAACgAUABkA
JQAyAEwAZwB3AIYAjgB9AGYATAArABQADgAHAP3/+P/y/+3/6f/r/+v/7//4//v/8//z
//X/8f/z//X/9v/4//f/9v/1//T/9P/y//L/8//1//b/9//4//b/9v/2//b/+P/4//n/
+f/6//b/8v/z//b/9//6//z/+//5//j/9//1//P/9f/1//f/9//3//f/9f/0//T/9f/1
//X/9f/1//b/9//4//n//P/9////AQAAAAAA///+//3//P/6//n/+f/7//v/+v/7//z/
/f/+/////////wAA/f/8//v//P/8//z//P/8/wAAAQACAAQAAgADAAUABQAJAAwADQAN
AAkACQAHAAUABwAJAAwADgAJAAwADAALAAsADAAOAA8ADQAMAAwADAAOABEADgAOAAwA
DAALAAsABwAHAAcABQAFAAQAAwADAAUABQAEAAIA///9//3///////7//P/8//z//P/7
//r/+//8//3//P/7//v/+v/7//z/+//8//z/+//7//r/+f/6//n/+f/3//f/+f/5//n/
+//7//v//P/6//n/+f/4//n/+v/8//3/+//5//f/9f/4//n/+f/6//r/+//7//n//P/+
///////6//v/+v/4//r/+//9//7//f/8//v/+f/4//n/AAABAP3//f/9//z//P/8//z/
/P/+/wAAAAAAAPz//P/9//3//f/9//3//v/+//3//f/+//7//v/+//z//f/8//r/+P/5
//n/+v/7//n/+f/6//r/+v/7//3/AAAAAP7//v/+//z//P/8//3//v//////AAD+//3/
/P/7//3//v8AAAEA///+//3//P///////v/+//3//P/7//r//P/9//3//v/7//z/+//6
//v//P/9//z/BAAHAAQAAAD+//z/+v/7//7/AAABAAIAAQD///7/AQADAAUABgAEAAIA
BgAKAAwACQAJAAkACQAHAAYABgAGAAQAAAAAAP7//v/+//3//f/8//z//P/+/wAAAAAE
AAEA///9//v//P/9//v//P/6//z//P/8//7//P/6//z//P/6//7//v/+//7///////z/
+//6//j/9//6//v/+v/6//7/AgD///v/+P/1//X/+/8EAAoAFgAdACUAOABQAGMAdwCI
AIQAbQBWAEIAJQAMAAIABQD//+z/5v/t//X/9//1//P/9v////3/9//5//3//f/9//z/
/P///wAAAQACAP3/+P/1//P/9v/4//r//P/7//r/+f/4//v//P/+////AAD8//j/+f/5
//n/+//8//z/+//7//v//f/7//3//f////////////7//P/7//v//P/9//7////8//v/
+v/5//r/+//9////AQACAAIAAgACAAIAAQABAP7////+//z///8AAAEAAgAAAP///v/+
//7//v/+/wAAAQACAAMABAAFAAUABQAGAAQABQAHAAcABgAIAAgABwAJAAsACwALAAwA
DQAPABAADAAQABEAEQAOAA4ADwAPAA8ADgAOAA4ADgARAA4ADgAPABAAEAARAA4ADQAM
AAkABwAGAAUABQAFAAUABAACAAMAAQABAAMABAAEAAMABAABAAAA/v/8//7//v/+//z/
/P/9//3///////3//f/8//7//////////P/7//v/+f/5//v/+//7//n/+f/5//r/+//7
//z//P/7//r/+v/5//v/+//7//v//f/9//z//P/6//v/+//5//z//v///////P///wAA
AAD9//3//v/+//7//v/+//3/+v/5//7//f/8//3//v/+/wAAAAAAAAAA/v8AAAAAAAAA
AAAAAQABAAEAAQABAAIAAQD///7//v///wAAAQAAAAAAAAD///7/AAD///////8BAAEA
AgACAP////8AAAIAAgAAAAAAAAD///7//f/9//7//////wAAAwADAAMAAwD///7//v/9
//7//v/+//7///////7//v8AAAAAAAAAAAEAAQAAAAAAAAACAAIAAgAAAAAAAAD+/wIA
AwADAAEA/f///wMABAAAAAAAAgAGAAAA/v/+//7//v///wIABAAFAAUABQAEAAQABgAH
AAgACAAIAAYACgAOABAADQANAA0ADwANAAwADAAOAAwACAAIAAMAAgABAP//AQAAAAAA
AAACAAIAAAACAAEAAQABAAEAAQABAP7//v8AAAIAAgACAAIAAAD+/wAA/v/8/wAAAAD8
//z//f/9//////////7//v8AAAAA/v8AAP7//v8BAP//+P/3//v//f/+/wgAFgAjAC8A
OgBKAGkAhwCWAJIAhwB2AF4AOwAeABAADwAHAPz/+P/7//3//f/9//v/+v/3//3/AwAD
AAMAAgABAP///v/+//7//v/+/////v///wEAAQAAAP///v/+//7//v/+//z//P/9//3/
AQD+//v//f/7//v//f/+/wAA////////AQD//wEAAQAAAP///v/9/////v/+////AQAB
AAEAAQABAAEAAQABAAEAAQACAAMAAQACAAIAAgACAAIAAQABAP//AQABAAAAAAAAAAAA
AAABAAEAAQACAAMABAAFAAgABgAGAAYABgAHAAcABwAIAAoACwANAA0ACwAMAAsACQAK
AA0ADgAPAA0ADQAOAA4ADQASABQAFQASABIAEwATABUAFAAUABQAEQATAA8ADgAPABAA
EAARAA0ADQANAAsADQAMAAsACwANAA0ADAAKAAcABQAFAAcABwAGAAQABAAEAAQAAwAC
AAQABAAEAAIAAgADAAMABQADAAEAAQAAAAAAAQABAAEAAAD//////f8AAAMABAAFAAIA
AQAAAAAAAgABAAEAAAD+//7/////////////////AAABAAEAAgD//////v/7//3//v/+
//3/+////wEAAgD/////AAAAAAAAAAAAAP//+//7/wEAAQD////////+/wAAAAAAAAAA
AAACAAIAAgAAAAAAAQABAAEAAQABAAIABAADAAMABAADAAIAAQD+/wAAAAD///7/////
/wAAAQAAAP/////+//3//f/+/wAAAAD+//7//v8AAAAAAAABAAAA///9//z//v///wAA
AQAAAAAAAQABAP7//v/+//7/AQABAAAAAAD+//7//v/+//3//f/8//z//f8AAAEAAgAC
AAIAAgAAAAAAAQABAP//+f/7////AAD6//r/AAACAAAAAAAAAAAAAAACAAMAAwAFAAUA
BAAEAAQABQAGAAYABAACAAYACgAOAAsACwALAAsACQAIAAgACAAGAAIAAgABAAIAAwAD
AAIAAAD///7/AAAAAP7/AAD////////////////8//z//f8AAAEAAgD///z/+f/6//r/
+P/8//z//P/8//3//f/9//3//f/8//r//P/8//r/+v/6//r/+//7//r/9f/z//v/BAAO
ABwAKwA3AEQAXAB3AJEAmACQAHsAYgBEACkAFgAKAAMA+//4//z/+//5//f/9f/5//7/
//////3//f/7//v/+//6//r/+v/6//r/+v/7//r/+//9//z//P/8//z/+v/6//r/+v/4
//j/+f/5//z/+v/4//v/+f/5//v//P/9//3//v////7/+//8//v//f/9//3//f/+//7/
//8BAP7//f/8//v//f/9//3//f/9//3//v////3//v/+//7/AAAAAP/////9///////+
////AAABAAIAAgABAAAAAAAAAAAAAAACAAQABAAEAAQABQAFAAUABgAGAAcACQAJAAgA
CgAKAAkACwANAA0ADQALAAsADAAMAAoADgAPAA8AEQASABQAFQAUABIAEQAQAA8AEQAN
AAwADQAOAA4ADwALAAsACwAJAAwADAAMAA0ACwALAAoACAAGAAMAAgADAAEAAAD+//7/
/v/+//3//P/+//7//v/8//3///8AAAMAAwABAAEAAAD+//////////z/+//7//n/+v/9
//7///////////8AAP///f/8//r/+//8//7///////////////7//f/7//r//f///wAA
/////wAAAAD///v//f/9//z//f/9//7//v/+//7//v/9//r/+f/+//3//P/9//7//v8A
AAAAAAAAAP7/AAAAAAAAAAAAAAEAAQABAAEAAQACAAQAAwADAAQAAwACAAEA/v8AAAAA
///+//z/+//7//v/+//7//z//P/8//3///8CAAQAAgACAAIAAAD+//z/+//9//3//P/8
////////////AAAAAAEAAQAAAAAAAAAAAP/////+//7//v/+//7//v8BAAEAAAAAAAIA
BAAEAAQABAAEAAQAAgAAAPP/9//9/wIAAAAAAAAAAAD+/wAAAQABAAMAAwACAAIABAAF
AAYABgAEAAIABgAKAA0ACwAMAA0ADAAJAAcABgAIAAYAAgACAAIAAgACAAEAAgACAAMA
BAABAAAA/f/+//3//f/9//3///8BAAAAAgACAAQABAAEAAEA/v/7//z/+v/4//z//P/9
//7/AAABAAMAAwADAAIA/v8AAAAA/v/6/wAABAD///v//P/7//3/AQACAAYAFgAhACMA
MABKAGMAdQCIAIgAeQBoAFIAMQAYABAABwD9//r/+P/7//n/9f/5//n/+P/9////AQAD
AAMAAgABAP///v///wAAAQACAAAA/v/+///////+//3//P///wAAAQACAAAAAAABAAEA
BQACAP//AQD/////AQACAAIAAQABAAEAAwABAAMAAwADAAMAAwADAAIAAAD/////AAAB
AAIAAwABAAEAAQABAAMAAwAEAAUAAgACAAEAAAABAAIAAgADAAUABwAHAAYABgAGAAYA
BgAFAAUABQAGAAQABAAEAAYACAAIAAgACAAJAAkACQAKAAwADQAPAA8ADwAQAA8ADQAP
ABEAEQARABMAEwAUABQAFAAYABkAGQAXABYAFgAVABMAEgASABIAFQAZABcAGAAXABYA
FAATABMAEwATABEADwAOAA0ADQAPAA8ADgAMAAoABwAGAAcABQAEAAIAAgAFAAYABgAG
AAgACAAIAAYABAADAAEAAQABAP/////+/wEAAwAEAAUAAwABAAAA/f/7//3//f/9////
AQADAAYABAABAP///P///wAAAgADAAIAAQAAAP////////7//v8AAAEAAQD/////AAAA
AP//+v/9//7//v/+////AQACAAIAAgACAAEA/f/9/wMAAwABAAEAAQAAAAIAAgACAAIA
BAAGAAYABgADAAIAAgABAAEAAQABAAIAAgABAAEAAgACAAIAAgAAAAIAAgABAAAAAQAB
AAIAAwABAAEAAgACAAEAAQACAAQABAACAAIAAgAAAAAAAAABAAQABQAFAAYAAwABAP//
/f/9//7/AAABAAIAAgACAAIAAQABAAAAAAD+//7//v/+/wAAAQABAAIAAAACAAIAAgAE
AAQABAACAAEAAQAAAP3//P///wQABgAOAAwABwAEAAEA/v8AAAIAAwADAAUABQAEAAQA
BAAFAAYABgAIAAYACgAOABIADwAPAA8ADgALAAkACAAKAAgABAAEAAMABAAFAAUAAgAA
AP///v8AAAAA/v8AAAMAAwADAAMAAQABAP7//v/+/wAAAAAAAAIAAAD+/wAA/v/8/wAA
AAD8//z//f/9//7///8AAAAA/f/+//3/+v/6//7//P/7//3/+P/x//X///8EABAAHgAj
ACkAPABUAG0AgwCSAJIAfwBuAF4AQwAmABYACQD9//z/AAD9//3/BQD///X//P8FAAEA
/f/9/////v/9//v/+v/8//z//P/8//3//P/9////AAAAAAAAAAD+//7//v/+//7//v//
////AwAAAP3////8//v//P/8/wAAAQADAAUAAgD//wAA/////////////////v/+////
AQABAAEAAQD+//3//P/7//z//f///wEA/v/+//3//P///wAAAAABAAEAAwADAAIAAgAC
AAIAAgAGAAcACAAKAAgACAAIAAoACAAGAAQAAgAEAAUABgAIAAcABwAIAAcACQAMAA0A
DQAPABEAEQARAA4ADQANAAwADQASABQAFQAWABYAFwAXABUAFAAUABQAFAAXABQAFAAT
ABIAEAAPABAAEQASABEADwAOAA0ADQANAA0ADAAKAAsACQAJAAsABwAEAAAA/v8AAAIA
AwACAA==
         </WaveFormData>
      </LeadData>
      <LeadData>
         <LeadByteCountTotal>10000</LeadByteCountTotal>
         <LeadTimeOffset>0</LeadTimeOffset>
         <LeadSampleCountTotal>5000</LeadSampleCountTotal>
         <LeadAmplitudeUnitsPerBit>4.88</LeadAmplitudeUnitsPerBit>
         <LeadAmplitudeUnits>��V</LeadAmplitudeUnits>
         <LeadHighLimit>2147483647</LeadHighLimit>
         <LeadLowLimit>268435456</LeadLowLimit>
         <LeadID>II</LeadID>
         <LeadOffsetFirstSample>0</LeadOffsetFirstSample>
         <FirstSampleBaseline>0</FirstSampleBaseline>
         <LeadSampleSize>2</LeadSampleSize>
         <LeadOff>FALSE</LeadOff>
         <BaselineSway>FALSE</BaselineSway>
         <ExcessiveACNoise>FALSE</ExcessiveACNoise>
         <MuscleNoise>FALSE</MuscleNoise>
         <LeadDataCRC32>1530670770</LeadDataCRC32>
         <WaveFormData>
9P/0//T/9P/y//L/8v/y//X/9v/3//j/9f/0//P/8v/z//T/9f/2//f/+P/5//r/+P/4
//j/+P/4//j/+v/9/wEABAAFAAYACQAKAAoACgAMAAsACgAKAAoADAANAA8ADQAMAAgA
BAAEAAMA///7//3/+v/6//v/9v/0//L/8P/x//H/8v/0//L/8f/w//D/7v/u/+7/6//p
/+r/6v/q/+3/7v/u/+7/7f/t/+3/7v/r/+n/6P/n/+n/6f/q/+r/7P/r/+v/6//o/+j/
6f/r/+3/7f/v//L/9//8/wMADAAYACgALwA5AE4AZAByAH4AggBvAEEAEADv/93/3P/a
/87/x//K/87/zf/N/9T/3P/j/+f/7P/u//D/8P/v/+7/7f/s/+r/6//r/+v/7f/t/+3/
7P/r/+v/7f/t/+v/7P/s/+v/7P/t/+7/8P/w//D/7//v/+3/7v/v//D/8v/x//H/8f/v
//H/8f/x//L/8v/y//L/9P/1//b/+P/1//P/8v/y//T/9P/1//b/9v/2//f/9//5//r/
+v/7//z//P/8//z//P/9//3//v/8//3//f/9/wEAAwADAAMABAAGAAgACwAKAAsACwAM
AAsADQANAA4ADgAOABIAFAAVABcAGAAZABkAGgAbABsAGgAaABoAGQAcAB4AIAAhACAA
HwAeAB0AGwAbABsAGgAcABoAGQAZABkAGQAWABUAEwASABEADgARAA4ADwAPAAsACgAJ
AAYA///+//3/+//9//z/+v/5//n/+f/4//b/+P/5//r/+//7//v/+//6//j/+P/4//b/
9v/3//f/9//5//f/9//4//f/9v/1//T/9P/0//T/9P/2//b/9v/1//P/8//1//X/+P/4
//n/+f/7//r/+v/4//j/+//7//v/+//7//v/+//7//v/+//7//n/+f/6//r/+P/4//j/
9v/5//v//v////3//P/9//r/+v/6//n/+f/6//v//f/+//3/+//6//r/+P/3//f/9//3
//b/9v/2//n/+f/5//f/9f/1//X/9f/3//f/9v/2//b/9v/2//f/9f/1//T/9P/2//X/
9f/1//j/+P/4//j/9v/2//T/9P/1//X/9P/0//T/9P/1//X/9//3//f/9//2//X/9P/z
//X/9v/3//n//f/0//b/+v/6//z//P/8//z/+v/8////AwAGAAcACAALAA0ADgAPABAA
DAAKAAkACAAKAAsADQANAA4ACgAGAAYABQABAP3//P/4//f/9//1//T/8//y//L/8f/x
//L/8v/v/+7/7v/u/+//8P/u/+//7//u/+3/7P/u/+3/7P/r/+v/6//s/+z/7f/t/+3/
7f/t/+7/7v/u/+3/7f/t/+z/5v/p/+n/6//v/+//7v/v//j/BwAQABQAHAAvAD0ASABa
AG4AdgB+AHkAUQAaAPX/5//o/+j/3P/L/8L/wv/N/9n/3P/Y/9n/3//m/+z/7P/s/+7/
7v/u/+7/7v/v/+//7//v/+//7//u/+3/7f/v/+//7f/u/+7/7f/v//H/8//2//L/8P/t
/+v/6f/q/+v/7P/t/+3/7v/v//H/8//z//P/8v/y//L/8v/v/+//7//w//D/7//v//D/
8f/y//T/9v/4//j/+f/5//f/+P/4//n/+f/4//f/9v/3//n/+v/8//v/+//6//n//f//
//////8BAAIAAwAFAAYABwAHAAgABwAJAAkACgAIAAgADAAOAA4ADwAPAA8ADwAQABEA
EQAUABgAHAAfABoAGAAWABMAFQAVABUAFQATABMAEwASABMAEgASABMAEQARAA4ADQAN
AAwACwAIAAgABAAEAAMA/v/+//7//P/6//r/+v/5//f/9v/0//P/9f/1//T/8v/v/+//
7//v//H/8f/x//D/8f/y//P/8v/w//H/8f/x//H/7//v//D/7v/u/+7/7v/w//D/8P/w
//L/8v/y//H/7//v//H/8f/0//T/9f/1//P/8v/y//D/8v/1//X/9f/3//f/9//3//X/
9f/1//X/9f/1//b/9v/4//j/+P/2//n/+//+////+//6//v/+P/2//b/9f/1//b/9//5
//r/+v/5//n/+v/4//f/9//3//f/9v/2//b/9//3//f/9f/1//X/9f/1//X/9f/0//T/
9v/2//b/9//3//f/9v/2//T/8//z//P/9P/0//T/9P/3//j/9//4//b/9f/z//L/8//0
//b/9//1//X/9f/1//f/9//3//f//P/4//b/+P/5//r/+//8//7/AAADAAcACgALAAwA
DwAQABAAEAAQAA4ADAALAAoADQAPABIAEwARAAwABwAGAAUAAQD9//z/+P/3//f/9f/2
//X/9P/0//P/8//0//T/8//y//L/8v/w//D/7f/t/+7/7v/u/+7/8P/v/+7/7f/u/+//
8f/y//D/7//u/+3/7//w//D/8P/u/+3/7P/q/+r/7f/t/+3/7//v//L/+/8EAA0AEgAW
ACQAOQBLAFYAaAB4AIIAhgB3AEUADADt/+P/4P/W/8z/xf/C/8T/zf/X/+D/5v/p/+v/
7v/w//L/8P/w//D/8P/w/+//7//u/+3/7//v/+//7v/v/+//8f/x//H/8v/y//H/8f/x
//H/8v/w//D/7//v//L/9P/2//j/9f/z//L/8f/x//P/8//z//P/9P/1//b/9f/1//X/
9v/2//X/9f/2//j/+P/5//r/+P/4//n/+f/5//r/+v/7//7//v/+//7//P/9//3//v/+
/////////wEAAwADAAMAAQACAAMABQAHAAkACgAMAAsADQANAA4AEAAQABQAFgAVABUA
FAATABUAFgAXABcAFwAYABkAGQAZABoAGwAbABwAHQAeAB8AHwAfAB8AHgAbABgAFgAV
ABUAFQASABEAEgASABIAEAAOAAgABgADAAIAAgACAAAA/P/8//z/+//7//r/+P/3//n/
+f/4//b/8//z//P/8//2//f/+P/4//X/9P/z//D/8f/z//T/9f/z//H/8f/y//D/8P/w
//D/8v/y//L/8v/y//L/8v/x//H/8f/z//P/9v/2//f/9//1//T/9P/y//D/8//z//P/
9//3//f/9//1//X/9f/1//b/9//5//r/+v/6//r/+P/1//X/9v/1//b/9v/4//b/+P/4
//f/9//3//f/+P/4//j/9//3//j/9v/1//X/9f/3//b/9v/2//X/9f/1//P/8//z//P/
8//1//X/9P/0//T/9P/0//X/9f/1//T/9P/x/+//7v/t/+//8P/x//L/8P/w/+7/7v/w
//H/8f/y//L/8v/z//P/8f/x//H/8f/z//P/8//z//H/8P/v/+//8f/y//L/8v/x//P/
8//z//n/+v/8//r/+P/4//j/+P/6//z///8DAAQABQAGAAkACgAKAAoACgAJAAgACAAI
AAoACwANAA0ADAAIAAQABAADAP//+//6//b/9f/1//P/9P/z//L/8v/v/+//8P/w//H/
8P/w//D/8v/y/+//7//v/+7/7f/s/+7/7f/s/+v/6f/p/+r/6v/r/+v/6//r/+n/6v/q
/+r/6f/p/+n/6P/q/+n/6//t/+3/7f/y//n/AgALABYAHgAkAC0APwBSAGIAcAB4AIAA
cwBBAAgA5f/f/+L/2P/K/8H/wP/G/8//z//U/97/5f/p/+7/7v/q/+z/7v/u/+7/7v/s
/+3/7f/t/+3/7f/t/+z/6//r/+3/7f/t/+7/7v/t/+3/7f/t/+7/8P/w/+//7//t/+7/
7//w//P/8//0//X/9P/1//T/8//x//D/7//u/+//8f/z//b/9P/z//P/9P/3//j/+v/8
//r/+P/3//X/9v/4//n/+//7//r/+f/4//v//f/+/wAA/v////////8DAAUABQAFAAQA
BAAEAAUACAAJAAkACgAMAA8AEAASAA8ADgARABIAFAAVABUAFQATABQAFQAVABUAFgAX
ABcAGgAcAB4AHwAcABsAGgAZABsAGwAbABoAHAAaABkAGQAYABcAEwARABIAEgASABAA
EAAMAAwACwAHAAYABQACAP7//v/+//3////+//z/+//7//v/+v/4//j/+f/6//v/+f/3
//X/8v/1//b/9//2//T/9f/1//X/9//1//X/9v/2//b/9v/2//T/9P/0//T/9v/2//b/
9f/0//P/9P/z//b/9v/3//f/9//2//b/9P/2//n/+f/5//n/+f/5//n/+//7//v/+//5
//n/+v/6//r/+v/6//j/+P/5//v/+//6//r//P/6//n/+P/2//X/9//3//j/+P/5//n/
+v/8//z/+//7//v/+//6//r/+v/5//n/+f/3//f/9//3//f/9//3//b/9v/2//b/9v/3
//f/9//2//b/9P/z//P/8//0//T/9P/0//X/9v/1//b/9f/1//T/9P/2//b/9//3//X/
9f/1//X/8//z//P/8//y//L/8v/z//P/9P/0//T/8//1//X/9f/3//j/+P/4/////f/4
//r/+v/6//r/+v/8////AwAIAAkACgANABAAEAAQABAADQAKAAgABgALAA0AEAARAA0A
CAADAAIAAwD///v/+v/4//f/9//1//T/8//y//L/7//v//D/8P/w//D/8f/y//D/8P/t
/+3/8P/w//D/8P/y//H/8P/v/+3/7f/u/+7/7P/r/+r/6f/p/+r/6v/q/+z/7f/u/+7/
8P/x/+v/5//r/+3/7v/z//r/AwASACAAKAAzAEMAVABqAHQAfACAAGsANwACAOf/3f/W
/9j/0P/D/8D/xP/J/9P/2v/a/+P/7//w//L/8v/u/+7/7v/u/+7/7f/t/+z/6//t/+3/
7f/s/+n/6f/r/+v/7f/u/+7/7f/s/+v/6v/q/+z/7P/r/+v/7f/u/+//8P/w/+//7//v
/+//8f/x//H/8P/w//D/8P/y//P/9P/2//X/8//y//L/9P/0//X/9v/2//b/9//3//f/
+P/4//n//P/8//z//P/6//v/+//8//z//f/9//3//v////7//f8AAAIABAAHAAYABwAH
AAgABwAJAAkACgAKAAoADgAQABIAEwATABMAFQAWABcAFwAWABYAFgAVABcAGAAZABkA
GQAZABkAGQAbABsAGwAaABkAFgAUABMAFAAVABMAEwAQAA4ADAAIAAgABAAEAAMAAAAA
AAAA/v/7//z//f/9//z/+v/3//X/9//3//b/9P/z//P/8//z//P/8//z//L/8v/y//L/
8P/u/+//7//v//D/7//w//L/9P/0//T/9P/y//L/8v/y//T/9P/0//P/8//z//X/9f/0
//T/9f/1//P/8v/y//D/8v/1//X/9f/3//f/9//3//n/+f/5//n/9//3//j/+P/6//r/
+v/4//f/9//4//f/9//4//v/+v/4//j/9//3//X/9f/2//b/+P/3//f/+P/2//X/9f/1
//f/9v/2//b/+f/5//n/9//5//n/+f/5//b/9f/z//L/8v/y//L/8//z//P/8v/y//T/
8//z//P/9v/2//b/9v/0//T/8v/y//P/8//y//L/8P/w//H/8f/x//H/8f/x//H/8f/x
//H/8v/y//L/8//x//L/8v/y//T/9//4//n/+P/4//f/9v/7//7//f/8//v/+v/9/wAA
BAAJAAgABwAGAAcACAAIAAgACAAJAAgACAAIAAsADQAQABEADgAKAAYABgADAP//+//6
//j/9//3//X/9P/z//L/8v/z//P/9P/0//H/8P/w//D/7v/u/+v/6//u/+7/7v/u/+z/
6//q/+n/6//r/+z/7P/p/+n/6f/p/+r/7P/t/+7/7f/t/+3/7P/y/+3/6//t/+3/6//w
//n/AgAFAAYAFAAiADEAQQBSAGIAbgB8AIQAcwA/AAgA6//j/+T/3v/Q/8f/wP+8/8f/
0//W/9r/4f/p/+7/8P/w/+7/7P/s/+z/7P/u/+//7//v/+3/7f/t/+z/6f/p/+v/6//t
/+7/7v/t/+//7//v//D/7v/u/+3/7f/v//D/8f/y//D/7//v/+//8f/z//P/8//y//L/
8v/y//D/8f/y//T/9v/1//X/9v/0//T/9f/2//b/9v/3//f/+f/6//r/+//6//r/+v/6
//v//f/+/wAAAAABAAEAAQACAAMAAgABAAMABAAFAAcABgAHAAcACAALAA0ADQAOAAwA
DAAQABIAEgATABMAEwAWABgAGgAbABkAGgAbABsAGAAYABgAFwAXABcAFwAXABcAFwAX
ABYAGAAWABUAFQAVABUAEgARAA8ADgANAAoACgAGAAYABQADAAQABQAEAAIAAgACAAEA
/v/8//n/9//5//n/+P/2//f/9//3//f/+f/5//n/+P/3//b/9f/y//L/8//z//P/9f/z
//P/9P/0//T/9P/0//b/9v/2//b/9P/0//T/8//x//H/8//z//X/9v/4//n/+f/4//j/
9v/1//f/9v/1//n/+f/5//n/+//7//v/+//6//n/+f/4//r/+v/6//j/+f/7//7////9
//z//f/6//3//v/+////+//5//j/9v/4//f/9//4//j/9//3//f/9//2//b/9v/4//n/
+v/5//f/9//3//f/+f/5//j/+P/2//b/9v/3//X/9f/0//T/9P/z//P/8//2//b/9v/2
//T/9P/y//L/9f/1//T/9P/0//T/9f/1//P/8//z//P/9f/1//X/9f/2//b/9v/3//f/
+P/4//j/+f/7//v/+//5//r/+v/6//3/AAD+//z/+v/4//r//P///wMABAAFAAYACQAN
AA4ADwAQABEAEAAQABAAEAAPAA8ADQAOAAwACgAMAAoABQAAAP7/+v/5//n/9//3//f/
9//4//T/8//z//L/9P/0//X/9v/0//T/8f/x/+//7v/t/+z/7f/t/+3/7f/v/+//8P/w
//H/8f/x//H/7v/u/+3/7P/u/+//8P/w/+r/7f/x/+3/6f/t//L/9/8AAAsAFgAiACwA
MwBBAFgAaABuAHgAhABxAD0ACADp/+X/6v/i/9L/zf/K/8T/xf/R/9r/3v/p//H/7P/q
/+z/6v/t/+7/7//w/+7/7//v/+//7f/t/+3/7P/u/+//8v/z//H/8v/y//H/8//z//P/
9P/y//L/8f/x//P/9P/1//b/9v/1//X/9f/z//X/9f/1//T/9P/0//T/9P/1//b/+P/4
//f/9//4//r/+v/7//z//P/8//3//f/9//7//v///////v/9//z///8BAAIABAAGAAcA
BwAHAAgACQAIAAcABAAEAAQABQAIAAkACQAKAA0ADwAPABAAEgASABYAGAAZABsAHAAd
ABkAGAAXABUAFgAYABoAGwAZABoAGwAbAB0AHQAdAB0AGwAbABsAGgAcABoAGQAZABkA
GQAWABUAEwASABEADgAMAAgACAAHAAYABgAGAAQA/v/+//7//f////7//P/7//v/+//6
//j/+f/5//n/+f/3//f/9//2//f/+P/5//j/9f/1//T/8//1//P/8//0//L/8v/y//L/
9P/0//T/9P/2//b/9v/1//X/9f/3//f/+P/4//n/+f/3//b/9v/0//b/+f/5//n//P/9
//7////7//n/9//1//f/9//4//j/+P/4//j/9v/2//f/+f/5//b/9v/4//b/+P/4//f/
9//5//n/+v/6//r/+f/5//r/+P/3//f/9//5//j/+P/4//f/9//3//X/9f/1//X/9f/1
//X/9P/0//L/8v/y//P/9f/1//T/9P/2//X/9f/1//X/9P/z//L/8v/y//D/8P/x//H/
8P/w//H/8v/0//X/9P/z//L/8f/z//P/8//z//H/8P/v/+//7//w//D/8P/v//H/8f/x
//L/9P/1//b/+f/5//j/9//2//X/9P/1//j//P8BAAQABQAGAAkADAAMAAwADAAKAAgA
BwAGAAoACwANAA0ADQAKAAcACAAGAAEA/P/6//b/9f/1//P/8P/v/+7/7v/u/+//8f/y
/+7/7P/r/+r/7P/s/+n/6f/q/+r/6v/q/+z/6//q/+n/5//n/+j/6P/n/+f/5//n/+X/
5v/m/+b/5f/l/+X/5P/m/+n/6//n/+X/6//w//H/+P8DAAgAEAAaACUAOQBKAFoAcACG
AIoAcQBBABAA8f/n/+b/4v/S/7//uv/A/8f/zf/W/9b/1//h/+j/6P/o/+j/5v/m/+b/
5v/o/+v/7f/v/+r/5//k/+D/4f/j/+f/6f/m/+b/5f/j/+b/5//o/+r/5//m/+T/4//k
/+b/6P/q/+r/6f/p/+n/6f/r/+v/6//o/+j/6P/o/+j/6f/q/+z/7f/t/+7/8P/t/+z/
7P/s/+7/7v/v/+//8f/y//L/8//y//L/8v/y//L/8//z//T/9f/3//j/+f/4//n/+P/3
//n/+v/7//3/AAABAAEAAgADAAUABQAGAAQABAAIAAoADAANAA0ADQALAAwADQANAA8A
EAARABEAEQASABMAEwAVABUAFQAVABQAEwASABAAEQAQABAAEQARABEADgANAAoACAAG
AAIABAAAAAAA///6//r/+v/4//X/9v/3//f/9//2//T/8//y//H/7//s/+z/7f/u/+//
7//v/+//7v/u/+7/7v/s/+z/7f/t/+3/6//p/+n/6v/s/+z/7P/s/+r/6v/q/+r/6//s
/+3/7f/r/+v/7f/t/+7/7v/v/+//7f/s/+z/6v/q/+3/7f/t/+//7//v/+//8f/x//H/
8f/x//H/8v/y//L/8v/y//D/7v/v//H/8f/w//D/8v/w//D/8P/v/+//7//v//D/8P/y
//H/8f/y//L/8f/x//H/8f/w//D/8P/z//P/8//x//D/7//u/+3/7//v/+7/7v/w//D/
8P/x/+//7//u/+7/7v/t/+3/7f/s/+z/7P/s/+3/7v/t/+7/7f/t/+z/7P/q/+r/6//r
/+v/6//r/+v/7f/t/+3/7f/s/+z/7P/t/+3/7v/u/+7/7f/v/+//7//u/+7/7f/s/+3/
7f/t/+v/6//t/+//8f/x/+//7//x//T/9P/0//T/9P/0//b/+f/9//7///8AAAMABAAE
AAQABAAFAAQABAAEAAYABwAJAAkACAAEAAAAAAAAAP3/+v/6//X/8//y/+//8P/v/+7/
7v/r/+v/7P/s/+v/6v/q/+r/6v/q/+f/5//q/+r/6v/q/+n/5//l/+P/5f/l/+b/5v/j
/+P/4//j/+X/5v/m/+b/4//j/+P/4v/m/+f/5//p/+n/5//q//H/+P/9/wYAFAAgACsA
OwBOAGIAbgB0AHgAbQA/AAgA4f/V/9L/0P/G/7v/uP+8/8P/y//W/9r/2//h/+b/6P/o
/+b/5P/k/+T/5P/m/+f/5//n/+f/5//n/+b/5f/l/+f/5//n/+j/6P/n/+f/5//n/+j/
6P/o/+f/5//l/+b/5//o/+r/6f/p/+n/6f/r/+v/6//o/+j/6P/o/+r/6//s/+7/8P/v
/+//8P/t/+z/7P/s/+3/7v/w//H/8f/y//L/8//y//L/8v/y//L/8//z//T/9v/3//f/
9//5//v/+//7//v//P/9////AgADAAMABAAFAAcABwAIAAgACAAMAA4ADAANAA0ADQAO
ABAAEgATABIAEgASABEAEgAUABYAFwAVABUAFQAVABUAFQAVABQAFQAUABQAFQATABMA
EAAPAA0ADAALAAgACQAGAAcABwAFAAYABwAGAAAAAAAAAP///f/8//r/+f/7//v/+v/4
//n/+f/5//n/+f/5//n/+P/2//b/9v/0//T/9f/1//X/9//1//X/9v/2//b/9v/2//j/
+P/4//j/+P/4//j/9//3//f/+f/5//r/+v/7//v//P/8//3//P/6//3//f/9//3//f/9
//3///////////8BAAEAAgACAAAAAAAAAP7/AAABAAMAAwAAAAAAAgAAAAEAAgACAAMA
BQAFAAYABgAGAAUABQAGAAYABQAFAAUABgAGAAcACAAHAAcABwAFAAcABwAHAAcABgAF
AAMAAgACAAIAAgADAAUABQAEAAQABgAFAAUABQAIAAgACAAIAAYABgAEAAQABwAHAAYA
BgAGAAYABwAHAAcABwAHAAcACAAJAAoACwAIAAgACAAJAAYABgAFAAQABwAJAAkACQAJ
AAoACgAKAAwACwAKAAcABwAJAAsADQAJAAsADQAQABAAEAAQABAAEgAUABcAGwAdAB0A
HQAfACAAIAAgACAAHwAeAB4AHgAgACEAIwAjACIAHgAaABoAFwATAA8ADgALAAsADAAL
AAwACwAKAAoABwAHAAgACAAJAAgACAAIAAcABgACAAEABQAGAAcACAAHAAUAAwABAAEA
AQACAAIAAwADAAMAAwABAAIAAgACAAEAAQABAAAAAgADAAEAAQADAAcACgANABYAHwAo
ADIAPgBPAF8AbgB8AIoAkgCQAG8ANQAIAPn/+f/0/+r/4v/b/9b/1v/f/+f/6P/w//v/
AQD+//7//v/6//3//v///wAA/v/////////////////+//////8BAAEA//8AAAAA////
//////8AAP7//v/9//3///8AAAEAAgAEAAMAAwADAAAAAQAAAP//AAAAAAAAAAACAAMA
BAAGAAUAAwACAAIABAAEAAUABgAGAAYABwAHAAUABgAGAAcACQAKAAsADAAKAAsACwAM
AAoACwALAAsADQAPAA8ADwAPABAAEQATABYAFwAXABgAGQAbABsAHAAcABwAIAAiACAA
IQAhACEAIQAiACMAIwAjACQAJQAlACUAJgAnACcAKQApACkAKQAnACcAJwAmACQAIgAh
ACEAHwAfABwAGwAZABgAFwAUABUAEgATABMAEgASABIAEAALAAoACQAHAAUABAACAAEA
AQABAAAA/v/9//3//f/9//////////7/AAAAAAAA/v/+//////////7/+//6//r/+//8
//3//v/9//z/+//6//r/+v/6//n/+f/5//v/+//8//z//f/9//v/+v/6//j/+////wAA
AQACAAEAAAD///7//f/8//v//v///wEAAgD///7//f/6//r/+//9//3//f/+/wEAAAD+
//7//f/9//3//f/+//7//P/7//v//P/+//3//f/9//3//P/8//z/+//7//v/+f/5//n/
+f/5//v/+//6//r/+P/4//j/+f/5//n/+P/4//n/+f/6//v/+v/4//b/9P/2//b/9P/0
//f/9//2//b/+P/4//n/+f/3//f/9//3//f/9//3//f/9P/0//T/9f/1//b/9v/2//n/
+//7//v/+//8//z//P/7//X/9//7//7//v/+//7//v/9//7/AAADAAgACQAKAA0ADgAO
AA4ADgANAAwADAAMAA8AEQAUABUAFgASAA4ADgALAAcAAwACAPz/+//7//n/+P/3//b/
9v/z//P/9P/0//H/8P/w//D/8v/y/+//7//y//L/8v/y//L/8f/w/+//7f/r/+r/6P/p
/+v/7f/v/+3/7v/u/+7/6//r/+v/6v/w//H/8f/r/+f/6//y//P/+P///woAFAAcACcA
NQBIAFwAcACEAIoAgQBhACwA+//t/+7/5v/W/8n/yP/K/8n/y//W/9z/3f/l/+z/7P/u
/+7/7v/u/+7/7v/w//H/8f/x/+//7//v/+7/7f/t/+//7//w//L/8//z//H/8f/x//L/
8//0//T/9f/y//L/8v/y//T/8//z//P/9f/3//f/9//0//T/9P/0//T/9f/2//j/+v/5
//n/+v/6//r/+//8//r/+v/7//v/+//8//z//f/8//z//P/8////AQACAAQABAAFAAUA
BQAGAAcABgAFAAcACAAJAAsACgALAAsADAAPABEAEQASABIAEgAWABgAGAAZABkAGQAb
ABwAHQAdAB0AHgAfAB8AIQAiACMAIwAiACEAIAAfAB8AHwAfAB4AIQAgACAAIQAeAB0A
GQAXABcAFgAVABIAEgAOAA4ADQAMAAwADAAKAAUABAADAAEA///+//z/+//+///////+
//v/+//7//v/+//7//v/+v/6//r/+v/4//r/+//7//v/+v/3//b/9v/2//b/9v/2//j/
+P/4//j/9f/0//P/8f/z//X/+f/7//r/+P/3//X/9//2//b/9P/0//f/9//3//v/+//7
//v/+f/5//n/+f/5//n/+v/6//r/+v/6//j/+P/5//v/+//8//z//v/8//z//P/7//v/
/f/9//7//v/9//v/+v/6//z/+//7//v/+//6//r/+v/7//v/+//5//n/+f/5//n/+v/7
//v//P/7//r/+f/5//v/+//6//r/+f/3//b/9f/0//T/9P/0//T/9P/y//L/9f/1//T/
9P/0//T/9f/1//f/9//3//f/9//3//f/9//0//T/9P/1//f/+P/4//j/9//5//n/+f/3
//j/+P/4//j/9//2//P/9P/3//r//f8FAAYAAwAAAP3/+v/6//z///8DAAcACQALAA8A
DwAOAA0ADAANAAwADAAMAA4ADwARABEAEgAOAAoACgALAAcAAwACAP7//f/9//v/9//1
//P/8v/x//H/8v/y//P/8v/y//L/8v/y/+//7//w//D/8P/w//D/7//u/+3/6//r/+z/
7P/t/+3/7f/t/+3/7v/u/+7/6//r/+v/6v/q/+v/6//r/+3/7f/s//P/AAAHAA4AHAAm
ADEAQQBUAGgAdgB+AIIAcwBFABAA7//j/+D/1v/G/8P/xP/E/8v/2f/c/9r/4//r/+r/
6v/s/+z/6v/q/+r/6v/q/+v/6//r/+3/7f/t/+z/6f/p/+v/6//r/+z/7P/r/+n/6f/p
/+r/6//s/+z/7f/s/+z/7P/s/+//7//w//H/8P/x//D/7//u/+7/7v/u/+7/7//w//L/
8v/x//H/8v/v/+7/7v/u//H/8v/0//X/9P/0//P/8//1//b/9//4//b/9//3//j/+v/7
//v/+/8AAAMABAAFAAQABAAEAAUABAAFAAUABgAHAAkACQAKAAgACAAMAA4ADgAPAA8A
DwAQABIAFAAVABMAFAAVABUAGAAaABwAHQAcABsAGgAZABkAGQAZABgAGAAWABUAFQAU
ABMADwANAA0ADAALAAgACgAGAAYABQAAAAAAAAD+//v//P/9//3/+//4//T/8f/v//H/
8v/y/w==
         </WaveFormData>
      </LeadData>
      <LeadData>
         <LeadByteCountTotal>10000</LeadByteCountTotal>
         <LeadTimeOffset>0</LeadTimeOffset>
         <LeadSampleCountTotal>5000</LeadSampleCountTotal>
         <LeadAmplitudeUnitsPerBit>4.88</LeadAmplitudeUnitsPerBit>
         <LeadAmplitudeUnits>��V</LeadAmplitudeUnits>
         <LeadHighLimit>2147483647</LeadHighLimit>
         <LeadLowLimit>268435456</LeadLowLimit>
         <LeadID>V1</LeadID>
         <LeadOffsetFirstSample>0</LeadOffsetFirstSample>
         <FirstSampleBaseline>0</FirstSampleBaseline>
         <LeadSampleSize>2</LeadSampleSize>
         <LeadOff>FALSE</LeadOff>
         <BaselineSway>FALSE</BaselineSway>
         <ExcessiveACNoise>FALSE</ExcessiveACNoise>
         <MuscleNoise>FALSE</MuscleNoise>
         <LeadDataCRC32>2970283734</LeadDataCRC32>
         <WaveFormData>
AgACAAIAAgAEAAQABAAEAAQABAAEAAQABAAEAAQABAAGAAYABgAGAAgACAAIAAgACAAI
AAgACAAKAAoACgAMAA8ADwAPAA8ADQAMAAkABwAGAAQABAABAP7//v/+/////f/9//3/
/f/7//v/+//7//z//f/+/////f/9//3//f/+////AAABAAEAAAAAAAAAAAAAAAEAAQD/
/////////wEAAQABAAEAAQAAAAAAAAD//////v/8//z//P/9//3//v/+////AAD+//7/
//8AAAIABgASACQAMABAAE8AVgBRAEwAQgAzACEAAADO/5r/dP9Y/zn/EP/x/un+8f7/
/hb/Mv9N/2j/f/+X/7P/zP/d/+f/7v/2//v//P/7//z//v/+/wIABAAFAAYABgAHAAcA
BwAEAAQABQAGAAYABwAJAAcABwAHAAgACAAIAAgACAAIAAcABwAHAAcACQAJAAoACgAK
AAoACgALAA0ADAAMAAwAEAAQABAAEAAPAA4ADAALAA4ADgAOAA4ADAANAA0ADQAPABAA
EQARAA8AEAAQABAAEAAQABAAEQARABEAEAAQABIAEwATABMAFQAVABUAEwAVABcAFQAV
ABMAFAAUABQAEgARABEAEAASABEAEAAPAA8ADwAPAA8ADgANAAwADAAMAAwACgAKAAoA
CgAJAAkACQAHAAYABgAIAAgACAAIAAoACgAKAAoACQAIAAgABwAJAAkACQAJAAgACAAI
AAgABQAFAAUABQAHAAcABwAGAAQABAADAAMABAADAAQABgAHAAcABwAHAAQABAAEAAQA
BQAFAAUABQAFAAUABgAGAAMAAwADAAMAAwADAAQABAAGAAYABgAGAAYABgAGAAcABQAG
AAYABgAIAAgACAAIAAYABgAGAAcABQAFAAUABQAFAAYABwAJAAcABwAHAAYACAAIAAgA
CAAJAAkACQAIAAgACAAIAAgACAAIAAgACAAIAAgACAAIAAgABwAHAAcABwAGAAYABgAF
AAUAAwADAAYABgAFAAUAAgACAAIAAgAFAAUABQAFAAUABQAEAAQAAwADAAEAAQADAAMA
AwADAAMAAwADAAMAAwADAAMAAwABAAEAAAAAAAAAAAAAAAAAAAABAAEAAQABAAEAAQAC
AAMAAgADAAUABQAFAAUABgAIAAYABgAGAAYACAAIAAoACwANAA0ADQANAAwACQAHAAYA
AgACAP///P/8//z//f/9//3//f/9//3////////////9//3//f/9////////////////
///////+//7//v/+//7///////////////////////////////7//v/+//7///////7/
/v/+//////////7//v/+//7//v/9//7/AAACAAwAGgAoADgASwBUAEsARgBGAD0AKwAO
AOD/qP9+/2b/Sf8e///+8/71/gH/Fv8u/0X/XP93/5P/rf/E/9P/4f/q//L/9f/2//n/
+v/8//z//v8AAAEAAgACAAMAAwADAAQABAAFAAYABQAFAAYAAwAEAAUABwAIAAYABgAG
AAYABQAFAAUABQAFAAUABgAGAAgACAAIAAkACwAKAAoACgALAAoACQAIAAgACAAHAAcA
CgAKAAoACgAMAA0ADQANAA0ADgAPAA8ADQAOAA4ADgAOAA4ADgAPABEAEQAQABAAEgAT
ABMAEwASABEAEAANAA8AEQAPAA8AEAASABMAFAASABEAEQAQAA4ADQAMAAsADQANAA0A
DQAOAA0ADAAMAAkACAAFAAQABgAGAAUABQAFAAMAAgACAAIAAgACAAIAAgACAAIAAgAE
AAQABQAFAAMAAwADAAMABAAEAAQABAAFAAUABQAFAAQAAwACAAAAAgACAAEAAQABAP//
//8AAAEAAQABAAEAAgACAAIAAgD///////////////8AAAAAAAABAAIAAwACAAEAAQAA
AAAAAAAAAAAAAAAAAAAAAQD//wAAAAAAAAIAAgACAAIABAAEAAQABQAEAAMAAgABAAIA
AgACAAMAAQABAAEAAAAAAAAAAAAAAAIAAwAEAAQAAgACAAIAAgAAAAAAAAAAAAIAAgAC
AAIAAgABAAEAAQD///7//v/+///////9//3/AAAAAP/////9//z/+//6//z//f/+////
//////7//v8BAAEA//////3//f/9//3/+//7//v/+//9//3//f/9//v/+//6//r//P/8
//z//P/+//////////3//f/9//7/AAD+//7/AgACAAIAAgACAAIAAgAEAAUABwAHAAcA
BwAGAAMAAQAAAPz//P/5//b/+P/4//n/+f/3//f/9//3//n/+f/5//n/9//3//f/9//3
//f/9//3//f/9//3//f/9v/2//b/9v/2//f/9//3//f/9//3//f/+f/5//n/+f/4//j/
+P/4//f/9//2//b/+P/5//n/+f/4//j/+P/4//b/9//4//r/AAAMABwAKgA+AE8ATgA/
ADwAPgAzABsA+P/A/4j/av9S/y//BP/r/uf+7f79/hL/LP9D/1z/ef+Z/7X/yv/Z/+P/
6P/u//H/9v/5//r//P/8//3//v/+//7//v////////8AAAAAAQACAAIAAwAFAAMAAQAB
AAIAAgAEAAQABAAEAAcABwAHAAcABgAFAAUABAAGAAYABgAHAAcABgAGAAYACAAIAAgA
CAAIAAgABwAHAAYABgAGAAYABwAJAAoACwAJAAoACwALAA0ADgAOAA4ADgAOAA4ADwAQ
AA8ADQAMAA0ADwAQABEADwAPAA8ADQAPABEADwAPABEAEgASABIAEgARABEAEAAQAA8A
DgANAAwACwAKAAkACgAJAAgACAAKAAoACAAIAAYABgAFAAUABwAFAAQABAAEAAQABAAE
AAQABAAEAAQABAAEAAUABQAFAAUABQAFAAQABAAEAAQAAwADAAMAAwADAAMAAwACAAIA
AgABAAEAAwABAAEAAgADAAMAAwADAAIAAgACAAIAAwADAAMAAwABAAEAAgACAAEAAQAB
AAEAAQABAAIAAgACAAIAAgACAAQABAAEAAUABQAGAAYABgAEAAQABAAEAAQABAAEAAUA
BQAFAAUABQAEAAQABAAFAAcABwAHAAYABgAGAAYABgAFAAUABQAEAAQABAAEAAQABgAG
AAYABgAEAAQABAAEAAYABQAFAAUABQAEAAQABAADAAMAAQABAAQABAADAAMAAgACAAIA
AgADAAMAAwADAAUABQAEAAQAAwADAAEAAQAAAP///v/9//7///8AAAEA//////////8B
AAEAAAAAAAAAAAAAAAAA/v////////////////8AAAAA/v/+////////////AAACAAIA
AwAEAAAABAAIAAoACQAIAAcABgAIAAgACgALAAsACwALAAsACgAHAAUABAAEAAQAAQD+
//3//P/8//v/+//7//v/+//8//3//v////3//f/9//3////////////+//3//P/7//v/
/P/9//7//P/9//3//f/9//3//f/9/////////////P/8//z//P/9//3//P/8//z//f/9
//3//P/8//z//P8CAP///P/+/wYAEgAeACwAPABNAFQATQBEAEAANQAhAPr/wv+M/2z/
Uv8t/wT/6/7p/vH+/f4U/y7/Sf9k/3v/k/+v/8z/2//j/+r/8P/1//b/+f/6//z//P/+
/wAAAQACAAIAAwADAAMAAgACAAMABAAEAAUABwAFAAUABQAGAAYABgAGAAYABgAHAAcA
BwAHAAkACQAKAAoACgAKAAoACwAJAAgACAAIAAoACgAKAAoADAAMAAsACwAOAA4ADgAO
AA0ADQAMAAsACwAMAA0ADQANAA4ADgAOAA8AEAARABMAEwATABIAEgAQABEAEQARABMA
EwATABEAEwAVABMAEwATABQAFAAUABQAEwATABIAEgARABAADwAPAA8ADwAPABAADwAO
AA4ADgAOAAwADAAJAAgABgAFAAgABwAHAAgABgAGAAYABgAGAAYABgAGAAcACAAKAAsA
CgAJAAgABwAIAAgACAAIAAUABQAFAAUABQAFAAUABAAGAAYABQAFAAcABQAFAAYABQAF
AAUABQAGAAYABgAGAAMAAwADAAMABQAFAAYABgAFAAUABQAFAAUABQAGAAYABAAEAAQA
BAAGAAYABgAHAAUABgAGAAYACAAIAAgACAAIAAgACAAJAAkACQAJAAkACAAIAAgACQAJ
AAkACQAIAAgACAAIAAgABwAHAAcABgAIAAgACAAIAAYABgAGAAYABwAIAAkACgAIAAcA
BwAHAAkACAAIAAgABwAHAAUABQAGAAYABQAFAAYABgAGAAYABQAFAAUABQAHAAcABgAG
AAUABQADAAMAAwADAAMAAwADAAMAAwADAAUABQAFAAUABQAFAAQABAAEAAQABAAEAAYA
BwAHAAcABgAFAAQABAAEAAIAAgADAAMAAwADAAQAAgACAAMABAAFAAYABwAIAAwADAAI
AAgACAAIAAgACQAKAA0ADwANAA0ADQANAA4ACwAJAAgABQAEAAAA/P/9//7/AAABAAAA
///+//3//f/9//3//f///////////////////////v/9//z/+//8//z//P/8//7/////
/////f/9//3//f////////////7//v/+//7//f/9//z//P/+//////////7//v/+//7/
/v///wAAAAAGABIAIAAuAEAAUQBWAE8ASgBGADsAJwACAMj/kP9u/1T/Mf8I//H+7f7x
/v/+GP8w/0v/Zv99/5n/tf/K/9n/5//w//T/9//6//n/+v/8//z///8CAAQABgAGAAcA
BwAHAAUABAAEAAQABgAHAAkABwAFAAUABgAGAAgACAAIAAgABwAHAAcABwAHAAcACAAI
AAgACAAIAAkACQAIAAgACAAKAAoACgAKAAgACAAHAAcACQAKAAsADAAMAA0ADQANAA0A
DgAPAA8ADQAOAA4ADgAOAA4ADgAPAA8ADwAOAA4ADgAPAA8ADwARABEAEQAPAA8AEQAP
AA8ADwAQABAAEAASABEAEQAQABAADwAOAA0ADQANAA0ADQAMAAsACgAKAAoACgAIAAgA
CAAIAAcABwAJAAcABgAGAAQABAAEAAQABgAGAAYABgAFAAQABAADAAUABQAFAAUACAAI
AAgACAAHAAcABwAHAAcABwAHAAYABAAEAAMAAwADAAEAAQACAAMAAwADAAMAAgACAAIA
AgADAAMAAwADAAMAAwAEAAQAAwADAAMAAwADAAMABAAEAAQABAAEAAQABAAEAAQABQAF
AAYABgAGAAUABAADAAIABAAEAAQABQAFAAUABQAFAAYABgAGAAcABwAHAAcABgAGAAYA
BgAGAAcABwAHAAYABgAGAAYABgAEAAQABAAEAAQABAAEAAQABAADAAMAAwADAAIAAgAC
AAMAAwABAAEABAAEAAMAAwAEAAQABAAEAAQAAwACAAEAAQABAAAAAAABAAEA/////wEA
AQABAAEAAQABAAEAAQABAAEAAQABAP/////+//7//v/+//7//v8AAAEAAQABAAEAAQAB
AAIAAAD+//7///8BAAEAAQACAAIAAgADAAQAAwACAAEAAAAEAAQABQAGAAcACAAKAAoA
DAANAAwACwAKAAkACAAFAAMAAgAAAAAA/f/6//z//P/9//3/+//7//v/+//7//v/+//7
//3//f/9//3/+//7//v/+//7//v/+//7//r/+v/6//r//P/9//3//f/9//3//f/9//v/
+//7//v/+v/6//r/+v/9//3//P/8//3///8AAAEA/f/8//v/+v/+//3//P/8/wQADgAe
AC4APgBNAFAASwBIAEQAOQAnAAIAyv+U/27/Vv8z/wb/7f7p/vP+//4W/zL/R/9c/3n/
lf+x/8j/1//l/+7/8v/1//r/+f/6//z//P/+/wAAAQACAAIAAwADAAMAAgACAAMABAAG
AAcACQAHAAcABwAIAAgACAAIAAgACAAJAAkACQAJAAcABwAIAAgACgAKAAoACwALAAoA
CgAKAAoACgAKAAoADAAMAAsACwAMAAwADAAMAAwADQANAA0ADwAQABEAEQAPABAAEAAQ
ABAAEAAQABEAEwATABIAEgASABMAEwATABUAFQAVABMAEwAVABMAEwAVABYAFgAWABQA
EwATABIAFAATABIAEQARABEAEQARABIAEQAQABAADgAOAAwADAAKAAoACQAJAAkABwAG
AAYACAAIAAgACAAIAAgACAAIAAoACgALAAsACwALAAsACwAKAAoACgAKAAsACwALAAsA
CQAJAAkACAAKAAoACQAJAAsACQAJAAoACQAJAAkACQAHAAYABQAEAAQABQAGAAcABQAF
AAYABgAHAAcABwAHAAkACQAKAAoACAAIAAgACAAGAAYABgAHAAkACgAKAAoACgAKAAoA
CgAIAAgACAAJAAsACwALAAsACgAKAAoACwALAAsACwAKAAoACgAKAAoACwALAAsACgAK
AAoACgAKAAwADAAMAAwACwAKAAkACAAKAAkACQAJAAkACAAIAAgACQAJAAcABwAIAAgA
BwAHAAgACAAIAAgABwAHAAcABwAHAAcABgAGAAcABwAFAAUABQAFAAUABQAHAAcABwAH
AAUABQAFAAUABwAHAAYABgAEAAQABAAEAAQABQAFAAUABQAFAAUABgAEAAIAAgADAAUA
BQAFAAYABgAGAAcACAAIAAgACAAIAAoACgAMAAwADAAMAAoACgAMAA0ADwAPAA8ADwAM
AAkABwAGAAYABgADAAAA///+//7//f//////////////////////////////////////
////////////////AAAAAAAAAAD+///////////////////////////////+//7//v/+
//3//f/8//z//v/////////+//7//v/+//r//f8AAAAABAASACIAMAA+AE0AVABTAFAA
RgA3ACkABgDM/5T/cP9W/zP/Cv/v/u/+9f7//hL/Lv9H/2D/ef+T/7H/yv/b/+f/7v/0
//f/+v/7//z//v/+/wAAAgADAAQABAAFAAUABQAEAAQABQAGAAYABwAJAAcACQAJAAoA
CgAKAAoACgAKAAkACQAJAAkACQAJAAoACgAKAAoACgALAAsACgAKAAoADgAOAA4ADgAM
AAwACwALAAwADAAMAAwADAANAA0ADQANAA4ADwAPAA0ADgAOAA4AEAAQABAAEQATABMA
EgASABIAEwATABMAEwATABMAEQARABMAEQARAA8AEAAQABAAEQARABIAEgASABEAEAAP
AA0ADQANAA0ADgANAAwADAAMAAwACgAKAAoACgAJAAkACQAHAAYABgAFAAQAAwACAAQA
BAAEAAQABgAGAAcABwAFAAUABQAFAAYABgAGAAYABQAFAAUABQADAAMAAwACAAQABAAD
AAMABQADAAMABAADAAMAAwADAAIAAgACAAIAAQABAAEAAQADAAMABAAEAAEAAQABAAEA
/////wAAAAACAAIAAgACAAAAAAAAAAEAAwAEAAQABAAEAAQABAAEAAYABgAGAAcABwAH
AAcABwAEAAQABAAFAAUABQAFAAQABAAEAAQABAAFAAUABQAEAAQABAAEAAQABAAEAAQA
BAAEAAQABAAEAAIAAQABAAEAAwACAAIAAgAFAAUAAwADAAIAAgABAAEAAgACAAIAAgAC
AAEAAAD////////+//7/AQABAP///////////////////////////f/9//3//f//////
/v/+//7//v/+//7//P/9//3//f/+////AAACAAAA/v/+/////f/9//3//v/8//z//f/+
/wAAAAAAAAAAAgACAAIAAgACAAIAAgAEAAQABgAHAAcABwAHAAcABgADAAEAAAD+//7/
+//4//j/+P/5//n/+//7//v/+//5//n/+f/5//v/+//7//v/+f/5//n/+f/7//v/+//7
//j/+P/4//j/9v/3//f/9//4//n/+v/7//n/+f/5//n/9v/2//b/9v/4//n/+f/6//n/
+f/4//f/9v/2//b/9v/4//n/+v/6/wAADgAeACgANgBHAEgAQwBCAEIAOQAnAAgA2P+m
/3z/Xv8//xz///77/gH/B/8Y/zD/R/9e/3f/kf+t/8T/0f/d/+j/7v/v//L/8f/y//T/
9P/5//z//v8AAP/////+//3//v/+////AAD/////AAD9//7///8BAAIAAAAAAAAAAAAB
AAEAAQABAAEAAQACAAIAAgACAAIAAwABAAAAAAAAAAIAAgACAAIAAwAEAAQABQAEAAQA
BAAEAAQABQAFAAUABQAGAAcABwAFAAYABgAGAAcACAAJAAsADQANAAwADAALAAsACgAJ
AAsACwALAAkACwANAAsACwALAAwADAAMAAoACQAJAAgACQAJAAkACQAIAAcABgAFAAQA
AwACAAIABAAEAAIAAgAEAAQAAwADAAEA///+//7//v/+//7//v8AAAAAAAAAAP7//v//
////AQABAAEAAQACAAIAAgACAAEAAQABAAEAAQABAAEAAAACAAIAAQABAAEA/////wAA
AQABAAEAAQAAAAAAAAAAAP///////////////wAAAAABAAEAAQABAAEAAQACAAIAAgAC
AAIAAgAEAAQABAAFAAMABAAEAAQAAgACAAIAAgAEAAQABAAFAAUABQAFAAUABAAEAAQA
BQAHAAcABwAGAAYABgAGAAYABQAFAAUABAAEAAQABAAEAAQABAAEAAQABAAEAAQABAAE
AAMAAwADAAMAAgACAAIABQAFAAMAAwAGAAYABQAFAAMAAgABAAAAAwADAAMAAwADAAMA
AgACAAMAAwABAAEAAQABAAEAAQADAAMAAwADAAMAAwADAAMAAQABAAAAAAAAAAAAAAAA
AAIAAwADAAMAAwADAAMABAACAAAAAAABAP///////wAAAAAAAAEAAgAAAAAAAAAAAAIA
AgADAAMABAAEAAQABQAJAAUABwAHAAoACgAKAAoACgAKAAoADAANAA0ADQANAA0ADgAL
AAkACAAIAAgABQACAAAAAAABAAEA//////////8BAAEAAQABAAEAAQABAAEAAQABAAEA
AQABAAEAAQABAAAAAAAAAAAAAAABAAEAAQACAAMABAAFAAIAAQAAAP//AAAAAAAAAAAB
AAEAAAAAAAIAAwADAAMAAAAAAAAAAAACAAMABAAEAAYAEgAkADIAQgBTAFoAUQBMAEYA
PQArAAYAzP+U/3D/VP8x/wj/6/7p/vH+Af8W/zL/Tf9m/3//m/+5/9L/3f/p//L/+P/5
//z///8AAAIAAgAEAAYABwAIAAYABwAHAAcACAAIAAkACgAMAA0ADwANAAsACwAMAAwA
DgAOAA4ADgANAA0ADQANAA0ADQAOAA4AEAAQABAAEQAPAA4ADgAOABIAEgASABIAEgAS
ABEAEQAQABAAEAAQABEAEwAUABUAFAAUABQAEwAVABYAFgAWABYAFgAWABcAGQAZABgA
GAAaABsAGwAbABoAGQAYABUAGAAbABoAGwAZABoAGgAaABwAGwAbABoAGgAZABgAFwAZ
ABkAGQAZABYAFQAUABQAFAAUABIAEgASABIAEQARAA8ADQAMAAwADgAOAA4ADgAOAA4A
DgAOAAwADAANAA0ACwALAAsACwAMAAwADAAMAAsACwALAAsACQAJAAkACAAKAAoACQAJ
AAkABwAHAAgABwAHAAcABwAIAAgACAAIAAUABQAFAAUABQAFAAYABgADAAMAAwADAAUA
BQAGAAYABgAGAAYABgAGAAYABgAHAAUABgAGAAYABgAGAAYABgAIAAgACAAJAAgABwAG
AAUABgAGAAYABwAHAAcABwAGAAgACAAIAAgABwAHAAcABgAGAAYABgAGAAYABgAGAAYA
BgAGAAYABgAGAAUABQAFAAUABAAEAAQAAwADAAEAAQACAAIAAQABAAIAAgACAAIAAQAB
AAEAAQABAAEAAAAAAP/////9//3///////////////////////3//f/9//3/+//7//r/
+v/8//z//P/8//z//f/9//3//f/9//3//v/+//z//P/9//z/+//6//r/+v/6//v//P/8
//z//P/8//r/+v/7//v//v/+//7////7//3//f/+/wAAAAAAAAAAAAAAAAIAAwAFAAUA
BQAFAAQAAQD///7//P/8//n/9v/2//b/9//3//X/9f/1//X/9f/1//X/9f/1//X/9f/1
//f/9//3//f/9f/1//X/9f/0//T/9P/0//b/9//3//f/9//3//f/9//1//X/9f/1//T/
9P/0//T/9//3//b/9v/2//f/9//3//X/9P/z//L/9P/1//b/+P8CABAAHgAsADwASQBK
AEMAQAA4ACkADwDi/6r/ev9c/0D/F//w/uP+5/7v/v/+Gv80/0n/Xv95/5f/s//I/9f/
4f/m/+z/7//w//L/9P/3//j/+f/6//r/+v/8//3//f/9//z//P/9//7//P/9/////f/9
//3//v/+//7//v/+//7/AQABAAEAAQD/////AAAAAAAAAAAAAAEAAQAAAAAAAAAAAAAA
AAAAAAAAAAD/////AgACAAIAAgAEAAUABQAFAAMABAAFAAUABQAGAAYABgAGAAYABgAH
AAcABwAGAAYACAAJAAkACQAJAAkACQAHAAcACQAHAAcACQAKAAoACgAIAAcABwAGAAgA
BwAGAAUABQAFAAUABQAEAAMAAgACAAIAAgAAAAAAAAAAAP////////3//P/8//z//P/8
//z/+v/6//r/+v/6//r/+//7//v/+//7//v//v/+//7//v/7//v/+//7//3//f/9//z/
/P/8//v/+//5//f/9//4//v/+//7//v/+v/6//r/+v/7//v/+//7//r/+f/5//j/+f/5
//n/+f/5//n/+v/6//z//P/8//z/+//6//n/+f/6//z//f/+//z//P/8//z//v/+//7/
//////////////z//P/8//3//f/9//3//P/6//r/+v/6//v/+//7//r//P/8//z//P/6
//r/+v/6//z//P/8//z//P/7//v/+//7//r/+v/6//n/+f/3//f/+v/6//n/+f/4//j/
+P/4//n/+f/5//n/+f/5//j/+P/5//n/9//3//n/+f/5//n/9//3//f/9//3//f/9//3
//f/9//2//b/9v/2//b/9v/2//f/9//3//n/+f/5//r/+f/2//X/9f/3//f/9//4//b/
9v/3//j/+P/4//j/+P/4//r///////7//v/+//7//v/+//7/AAABAP//////////AAD9
//v/+v/6//r/9//0//b/9v/3//f/9f/1//X/9f/3//f/9//3//X/9f/1//X/8//z//P/
8//1//X/9f/1//b/9v/2//b/9P/1//X/9f/z//P/8//z//X/9f/1//X/8v/y//L/8v/1
//X/9P/0//L/8//z//P/8//0//X/9v/6//n/9v/0//j/BAAUACAALgA9AEgARQBAAD4A
OQApABAA6P+2/4b/Zv9P/yr/A//1/vn+//4Q/yb/Pf9U/23/g/+d/7b/yf/Z/+T/6P/r
//D/8//0//b/9v/2//j/+f/6//r/+//7//v/+v/6//v//P/8//3////9//v/+//8//z/
/v/+//7//v/9//3//f/9//3//f/+//7/AAAAAAAAAQD///7//v/+/wAAAAAAAAAAAgAC
AAEAAQAEAAQABAAEAAMAAwACAAEAAwAEAAUABQAFAAYABgAGAAYABgAGAAcACQAJAAgA
CAAGAAcABwAHAAgACQAKAAkACgALAAgABwAJAAoACgAKAAoACQAJAAgACAAHAAYABQAF
AAUABQAFAAQAAwACAAIAAAAAAP7//v/8//z/+//7//3/+//6//r//P/8//z//P/6//r/
+v/6//z//P/9//3//f/9//3//f/8//z//P/8//3//f/9//3//f/9//3//P/+//7//f/9
//v/+f/5//r//f/9//3//f/8//z//P/8//v/+//7//v/+//7//z//P/7//v/+//7//v/
+//8//z//P/8//z//P/+//7//v////7//v/9//z//v/+//7//v/+//7//v////3//f/9
//3//v/+//7////////////+//7//v/+//7//f/9//3//P/8//z//P/8//7//v/+//7/
/v/+//7//v/8//v/+//7//3//P/8//z///////3//f/+//7//f/9//v/+v/5//j/+v/7
//z//f/7//v/+v/6//v/+//5//n/+f/5//n/+f/5//n/+f/5//f/9//3//f/+P/5//n/
+v/4//j/+P/4//j/+f/5//n/+//7//v//P/6//j/+P/5//f/9//3//j/+P/4//n/+v/4
//j/+P/4//j/+P/5//n//P/8//z//f////7//P/8//z//P/9//7/AQADAAUABQAFAAUA
AgD///3//P/6//r/9//0//b/9v/3//f/9f/1//X/9f/1//X/9f/1//X/9f/1//X/8//z
//P/8//z//P/8//z//L/8v/y//L/9P/1//X/9f/3//f/9//3//X/9f/1//X/8v/y//L/
8v/0//X/9f/2//T/9f/1//X/9v/2//b/9v/2//f/+P/0//r/CAAYACgAOgBHAEYAQQBA
ADgAKwAXAPD/uv+I/2T/TP8p/wD/4/7f/uX+7/4I/yT/Pf9Y/3P/j/+t/8T/0//d/+L/
6v/v//D/8f/y//T/9P/2//j/+f/6//j/+f/5//n/+v/6//v//P/8//3////9//v/+//8
//z//v/+//7//v/9//3//f/9//////8AAAAAAAAAAAAAAQD///7//v/+/wAAAAAAAAAA
AgACAAEAAQABAAAA///+////AQACAAMAAQACAAMAAwAFAAYABgAGAAQABAAEAAUABwAH
AAYABgAHAAkACgALAAoACQAIAAUABwAJAAcABwAHAAgACAAIAAgABwAHAAYABgAFAAQA
AwADAAMAAwADAAIAAQAAAAAA/v/+//z//P/+//7//f/9//3/+//6//r/+v/6//r/+v/4
//j/+P/4//b/9v/3//f/+P/5//r/+//7//r/+f/4//n/+f/5//n/+P/3//b/9P/2//b/
9//3/w==
         </WaveFormData>
      </LeadData>
      <LeadData>
         <LeadByteCountTotal>10000</LeadByteCountTotal>
         <LeadTimeOffset>0</LeadTimeOffset>
         <LeadSampleCountTotal>5000</LeadSampleCountTotal>
         <LeadAmplitudeUnitsPerBit>4.88</LeadAmplitudeUnitsPerBit>
         <LeadAmplitudeUnits>��V</LeadAmplitudeUnits>
         <LeadHighLimit>2147483647</LeadHighLimit>
         <LeadLowLimit>268435456</LeadLowLimit>
         <LeadID>V2</LeadID>
         <LeadOffsetFirstSample>0</LeadOffsetFirstSample>
         <FirstSampleBaseline>0</FirstSampleBaseline>
         <LeadSampleSize>2</LeadSampleSize>
         <LeadOff>FALSE</LeadOff>
         <BaselineSway>FALSE</BaselineSway>
         <ExcessiveACNoise>FALSE</ExcessiveACNoise>
         <MuscleNoise>FALSE</MuscleNoise>
         <LeadDataCRC32>3892710816</LeadDataCRC32>
         <WaveFormData>
9P/0//T/9P/2//b/9v/2//b/9v/2//b/9P/0//T/9P/2//b/9v/2//j/+P/4//j/+P/4
//j/+P/4//n/+v/8////AAAAAAAA/v/+//z/+//6//n/+f/5//j/+P/4//n/+f/3//b/
9f/1//b/9v/1//f/9f/0//T/8f/x//L/8v/1//b/9v/3//j/+P/4//j/9v/2//X/9f/0
//T/9P/0//b/9v/2//b/9v/1//X/9v/1//T/8//y//T/9P/0//T/9v/2//f/9//1//X/
9v/2//r/AAAJABoALwBIAF0AbwB9AJAAnQCiAKQAqACqAJ0AdwA2AMr/M/+o/mj+dP6Y
/rv+4v4M/zL/UP9w/5j/uP/L/9j/5P/s//L/9v/2//j/+P/5//r//P/+////AQACAAIA
AgACAAMABQAFAAUABgAGAAYABgAHAAgACAAJAAkACQAJAAkACQAKAAoACgAKAAsACwAL
AAsADAAMAA0ADQAOAA4AEgATABMAFAASABIAEgATABMAEwAVABUAFAAUABYAFgAXABkA
GwAdABwAHQAdAB0AHQAfACAAIgAiACMAJAAlACUAJgAoACkAKgAsACwALQAwADEAMgAz
ADIANAA2ADYANgA3ADgAOQA7ADwAPQA9AD8AQABAAEEAPwA/AD8APgBAAEAAQABAAEIA
QABAAEAAPgA9AD0APQA/AD0APAA6ADkAOQA4ADcANAAxAC4ALQAqACkAKQAoACYAJAAi
ACAAGwAZABcAEwASABEAEgARABEADwAOAA0ADQAOAA4ADwAPAA8ADQANAAwACwAKAAgA
CgAKAAoACgAKAAoACgAKAAoACQAJAAkABwAIAAgACAAKAAoACgAJAAkACQAJAAsACwAL
AAsACwANAA0ADQANAA0ADQAOAA4ADAAMAAwADAANAA0ADQANAA0ADQAOAA4ADQANAAwA
DAAPAA8ADwAOAA4ADgAOAA4ADgAOAA4ADgANAA0ADQANAA0ADQANAA0ADwANAAwADAAL
AAsACgAKAAoACgAJAAgABQAFAAYABgAGAAcACAAJAAkACQAIAAgABgAGAAQABAAFAAYA
BgAHAAYABgAGAAYACAAHAAcABwAFAAUABQAFAAQABAAFAAUABAAEAAUABQADAAMAAwAD
AAQAAwAEAAYACAAIAAYABwAGAAYABgAGAAYABwAIAAoACwAMAAwADAAMAA4ADAALAAoA
CAAHAAYABAAGAAYABwAHAAUABAADAAMABAAEAAMAAwADAAIAAgABAP//AAAAAAAA/v/9
//3//v8AAAAAAAAAAAAA/////wAA/v/+//7//v8AAAAAAAD+//3//f/+//7//v/+//7/
/v8AAAAAAAAAAP7////////////8//7/AAAEAA0AHgAxAEoAZQBzAH0AkACpALQAsgCw
ALQAqwCLAEwA5v9V/8T+ev56/pr+v/7k/gj/Kv9Q/3L/kv+w/8X/2P/m/+7/9P/2//f/
+v/7//3//v8AAAIAAwAFAAYABgAGAAYABwAJAAkABwAIAAgACAAKAAsADAAMAAwACwAK
AAkACQAJAAoACgAKAAoACwALAA0ADQAOAA4ADgAPABEAEgARABEAEAAQABAAEAAQABEA
EQARABMAEwATABQAFwAYABgAGQAaABsAGgAbABsAGwAbAB0AHgAgACAAIQAiACMAIwAk
ACYAJwAnACgAJwAnACoAKwAsAC0AMAAyADQANAAyADMANAA1ADUANgA3ADcAOQA6ADoA
OwA9AD0APQA8ADsAOgA5ADgAOAA2ADYANgA2ADUANQA1ADUAMwAyADAALwAvAC4ALQAp
ACcAJQAlACMAIQAgAB4AGgAYABYAFAASABEAEAANAAkABwAHAAUABwAFAAQAAwAAAAAA
/////wEAAQD//////////////v/8//z//P/8//z//P/8//z//v/9//3//f/8//z/+//6
//z//P/8//v/+f/5//n/+//7//v/+//7//v/+//7//v//f/9//7//v/8//z//P/8//3/
/f/9//3/+//7//z//P/9//3//P/8//////////7//P/8//z//P/6//r/+v/6//v/+//7
//v/+//7//v/+//5//f/9v/2//f/9//2//b/+P/4//f/9v/z//P/9P/0//X/9f/1//X/
9f/1//T/9P/2//b/9P/0//L/8v/x//H/8v/y//L/8v/0//P/8//z//H/8f/x//H/8v/y
//P/8//y//L/8//z//P/8//z//P/9f/z//X/9v/0//T/9P/0//f/+P/6//v//P/8//z/
/P/6//j/9//2//P/8//z//L/9P/0//X/9f/1//T/8//z//L/8v/x//H/8f/w//D/7//v
//D/8P/w//D/7//v//D/8P/w//D/8P/u/+3/7f/u//D/8P/w//D/7v/u/+7/7P/t/+3/
7v/u/+z/7P/s/+z/7f/u/+//8P/w//H/8f/x/+//7v/w//L/+P8DABYALQBIAF8AawBz
AIgAnQCmAKYAqACmAJUAbwAmALT/Hf+Y/mL+bv6S/rn+3v4C/yb/TP9w/5T/sv/F/9T/
3v/k/+j/7P/v//L/8//1//X/9v/3//f/9//4//j/+P/6//v//f/9//v//P/8//z//P/9
//7//v///////////wEAAQACAAIAAAAAAAEAAQADAAMABAAEAAMAAwAEAAQABgAHAAcA
CAAIAAgACAAJAAkACQALAAsACwAMAA8AEAAOAA8AEAARABQAFQAVABUAEwAVABYAGAAW
ABcAGAAZABoAHAAfACEAIAAiACIAIwAkACUAJgAnACgAKgAsACwALAAtAC4ALwAvADAA
MQAxADEAMgAyADMAMwAzADMAMgAyADIAMgAyADQAMgAyADIAMgAxADEAMQAxAC8ALgAs
ACsAKwAqACkAJQAjACEAIQAdABsAGgAYABYAFAASABAADAALAAoABwAHAAUABQADAAMA
AQAAAP///v/+//3//f///////f/9//3//f/9//z//P/8//z//P/8//z//P/8//r/+f/5
//n/+//8//z//P/8//z//P/7//v/+//7//3///////////////////////3//f/+//7/
/v/+//7//v////////////////8AAAAAAQABAAAAAAD////////+/wAAAAAAAAAAAAAA
AAAAAAD9//3//f/9//3//f/9//3////9//z//P/9//3//P/8//z//P/7//r/9//3//j/
+P/5//n/+f/5//n/+f/4//j/+P/4//b/9v/2//b/9f/1//b/9v/2//b/9v/1//X/9f/z
//P/8//z//P/9P/2//f/9P/0//X/9f/3//f/9//3//f/9f/1//b/9v/2//b/9//3//f/
9//3//n/+//9//7//f/8//v/+v/9//7/AAABAAIAAgACAAIAAgAAAP///v/9//3//f/8
//r/+v/7//v/+//6//n/+f/4//j/9//3//f/9v/2//X/9f/2//b/9v/2//X/9f/2//b/
9v/2//b/9v/1//X/9v/2//b/9v/2//b/9v/2//T/8//z//T/9P/0//T/9P/0//T/9P/0
//T/9v/3//f/9//7//b/9v/2//z/CQAaADEATABhAG0AeQCMAJsAoACgAKIAoACTAHEA
LgC+/yn/oP5m/nL+kv63/tz+Bv8u/1D/cP+S/7T/yf/W/+D/6P/s/+7/7//y//P/9f/4
//r//P/9//3//v/+//7//v///wEAAQD//wAAAAAAAAAAAQACAAIABQAFAAUABQAFAAUA
BgAGAAYABgAHAAcACQAJAAoACgAHAAcACAAIAAoACwALAAwADAAMAAwADQARABEAEwAT
ABAAEAASABIAEgATABQAFQAWABcAFwAXABkAGwAcAB4AHAAdAB4AHwAfACAAIgAjACQA
JgAmACcAKgArACwALQAuADAAMgAyADIAMwA0ADUANwA4ADkAOQA3ADgAOAA5ADsAOwA7
ADoAPAA8ADwAPAA5ADYANQA0ADcANwA4ADkANwA1ADQAMgAxADEAMAAvAC8ALQArACsA
JQAjACIAIAAeABwAGgAYABQAEwASAA8ADwANAA0ACwALAAkACAAHAAYABgAFAAUABQAF
AAMAAwAFAAUABQAEAAMAAgABAAAAAgACAAIAAgACAAEAAQABAAEAAgACAAIAAgACAAIA
AQABAAEAAQADAAMAAwADAAMAAwADAAMAAwADAAMABAAEAAQABAAEAAQABQAFAAUABQAD
AAMABAAEAAUABQAEAAQAAwADAAMAAgACAAIAAgACAAIAAgACAAIAAwADAAMAAwADAAMA
AwADAAMAAQAAAAAA//////7//v/+//7//f/8//3//f/+//7/+//7//v/+//7//v/+v/6
//r/+v/4//j/+v/6//n/+f/4//j/+P/4//r/+f/5//n/+f/5//n/+f/4//j/+f/5//j/
+P/5//n/9//3//f/9//5//f/9//4//j/+P/4//n/9//3//f/9//5//n/+//7//3//f/6
//r/+v/6//r/+//8//7///8AAAAAAAAAAAIAAAD///7/+//7//v/+v/6//r/+//7//n/
+P/3//f/9v/2//X/9f/1//T/9P/z//P/9P/0//T/8v/x//H/8v/y//L/8v/y//L/8f/x
//L/9P/0//T/9P/0//T/9P/y//H/8f/y//L/8P/w//D/8P/w//D/8P/w//L/8//z//P/
9f/0//T/8v/4/wUAFgAtAEYAXwBvAHsAjACfAKIAngCiAJ4AiwBjAB4Arv8V/5T+Yv5s
/pD+t/7c/gD/Kv9O/3D/kv+u/8P/0v/e/+b/7P/s/+v/7v/v//H/9P/2//j/+f/5//r/
+v/6//j/+f/7//v/+//8//z//P/8//3//v/+/////////////////wAAAAAAAAAAAQAB
AAEAAQACAAIAAwADAAQABAAGAAcABwAIAAgACAAIAAkACQAJAAsACwAMAAwADgAOAA4A
DwAQABEAEgATABMAEwATABUAFgAYABgAGQAaABsAGwAcAB4AHwAgACIAIgAjACQAJQAm
ACcAKAAqACwALAAqACsALAAtAC8AMAAxADEAMwA0ADQANQA0ADMAMgAwADIAMgAyADIA
MgAwADAAMAAwAC8ALwAvAC8ALQAsACoAKwArACoAKQAlACMAIQAhAB4AHQAdABwAGgAY
ABYAFAASABEAEAANAAsACQAJAAcABwAFAAQAAwACAAIAAQABAAEAAQD/////////////
/v8AAAAAAAAAAAIAAgACAAIAAgABAAEAAQD//wAAAAAAAAIAAgACAAEAAQABAAEAAwAB
AAEAAQABAAEAAQABAAEAAQABAAIAAgAEAAQABAAEAAUABQAFAAUABQAFAAYABgAFAAUA
BAAEAAUABQAFAAQABgAGAAYABgAEAAQABAAEAAMAAwADAAMAAQABAAEAAQABAP///v/+
///////+//7/AAAAAP///v//////AAAAAP7//f/8//v//f/9//z//P/8//z/+v/6//r/
+v/5//n/+v/6//r/+v/6//n/+f/5//v/+//7//v/+v/6//v/+//8//z//f/9//v/+//7
//v/+//5//n/+v/6//r/+v/7//3//f/9//3/+//7//3//f/9//z//v/+//7//v8BAAIA
BAAFAAUABAADAAIABAACAAEAAAD////////+//7//v///////f/8//v/+//6//r/+f/5
//n/+P/4//f/9//4//j/+P/4//f/9//4//b/9v/2//b/+P/3//f/+P/2//b/9v/2//j/
+P/4//b/9f/1//b/9v/2//b/9v/2//b/9v/2//b/9v/3//f/9//5//j/9v/4//7/CQAa
ADEASgBfAG0AfQCQAJ8ApACkAKQAogCRAG0ALAC+/yP/mv5k/nL+lP65/uD+BP8o/07/
dv+W/7D/x//Y/+T/6v/s//L/8//2//f/+f/4//r//P/9//3//v/+//7//v///wEAAQAD
AAQABAAEAAQABQAGAAYABQAFAAUABQAHAAcACAAIAAYABgAHAAcACwALAAwADAALAAsA
DAAMAAwADQANAA4AEAAQABAAEQARABEAEwATABIAEgAUABQAFgAXABgAGQAYABkAGQAZ
ABkAGwAcAB4AIAAhACIAIwAjACQAJgAnACYAKAAoACkAKgArACwALQAuADAAMgAyADIA
MwA0ADUANwA4ADkAOQA7ADwAPAA9ADsAOwA7ADoAOAA4ADgAOAA6ADgAOAA4ADYANQA1
ADUANQAzADIAMAAxADEAMAAvACsAKQAnACcAJQAjACIAIAAgAB4AHAAaABgAFwAWABMA
EQAPAA8ADQANAAsACgAJAAgACAAHAAcABwAHAAUABQADAAMAAwACAAQABAAEAAQABAAE
AAQABAAEAAMAAwADAAUABgAGAAYABAAEAAQAAwADAAMAAwAFAAcABwAHAAcABwAHAAcA
BwAFAAUABgAGAAgACAAIAAgACQAJAAkACQAJAAkACgAKAAkACQAIAAgACwALAAsACgAJ
AAgABwAGAAgACAAIAAgABgAFAAQAAwAFAAUABQAFAAUAAwACAAIAAwADAAIAAgAEAAQA
AwACAAMAAwAEAAQAAQABAAEAAQD//////v/+/wAAAAD+//7//v/+//3//f/+//7//v/+
//7//f/9//3//f/9//3//f/6//r/+//7//r/+v/7//v//f/9//3//f/7//n/+f/6//z/
/P/8//3//f/9//3//f/7//v//f/9//3//v/+//7//v/+//3//v8AAAEABAAEAAQABAAE
AAIAAQAAAP////////7//f/8//z/+//6//r/+v/7//z//P/7//v/+f/4//j/9//1//b/
9v/2//b/9f/1//b/+P/4//j/+P/4//f/9//4//b/9v/2//b/9v/2//b/9P/1//X/9v/2
//b/9v/2//b/9P/0//T/9P/0//X/9f/1//P/9P/4//j/+v8HABoALwBIAGEAcQB9AJIA
oQCiAKQApACeAJEAcQAsALr/H/+a/mT+cv6Q/rX+3v4C/yb/Sv9u/5D/sP/H/9b/4P/o
/+7/7v/x//T/9f/3//j/+v/8//3//f/+//7//v/+////AQABAAEAAgACAAIAAgADAAQA
BAAFAAUABQAFAAUABQAGAAYABgAGAAcABwAHAAcACAAIAAcABwAIAAgADAANAA0ADgAO
AA4ADgAPAA8ADwARABEAEgASABQAFAAUABUAFgAXABYAFwAXABcAGQAbABwAHgAgACEA
IgAjACEAIgAkACUAJgAoACgAKQAqACsALAAtAC4AMAAyADIANAA1ADYANwA5ADoAOwA7
ADkAOgA6ADsAOwA7ADsAOgA6ADoAOgA6ADoAOAA4ADgAOAA3ADcANwA1ADMAMgAwAC8A
LwAuAC0AKwApACcAJwAlACMAIgAgAB4AHAAaABgAFAATABIADwAPAA0ADQALAAsACQAI
AAcACAAIAAcABwAHAAcABQAFAAMAAwADAAIAAgACAAIAAgACAAIAAgACAAIAAQABAAEA
AQACAAIAAgACAAIAAgABAAEAAQABAAMAAwADAAMAAwADAAMAAwADAAUABQAGAAYABgAG
AAYABgAFAAUABQAFAAUABQAGAAYAAwADAAIAAgAFAAUABQAEAAQABAAEAAQABAAEAAQA
BAADAAMAAwADAAEAAQABAAEAAQD///7//v8BAAEAAAAAAP7//v/9//z//f/9//7//v/7
//v/+//7//n/+f/4//j/+v/6//j/+P/6//r/+f/5//j/+P/4//j/+P/3//f/9//5//n/
+f/5//j/+P/5//n/9v/2//f/9//5//n/+f/5//f/9f/1//b/9v/2//b/9//1//X/9f/1
//b/9//6//v/+//7//r/+v/6//r/+v/7//z//v///wAAAAAAAAAAAAD+//3//P/6//n/
+P/2//b/9v/3//f/9v/2//b/9//2//b/9f/1//X/9P/0//P/8f/y//L/8v/y//H/8f/y
//D/8P/w//D/8P/v/+//8P/w//D/8P/w/+7/7v/u/+z/6//r/+z/7P/s/+z/7P/s/+7/
7v/u/+7/7P/t/+3/7f/t//D/8P/w//T/AwAWACcAQgBbAGcAdQCMAKEAqACkAKIAoACP
AF8AEgCm/xn/mv5q/nr+lv61/tT++P4g/0T/ZP+I/6b/uf/I/9b/4P/k/+b/5f/o/+n/
6//u//D/8v/z//H/8v/y//L/9P/1//f/9//1//b/9v/2//b/9//4//j/9//3//f/9//5
//n/+v/6//r/+v/7//v//f/9//7//v/7//v//P/8//7//////wAAAgACAAIAAwADAAMA
BQAFAAQABAAGAAYABgAHAAgACQAKAAsACwALAAsADQAOABAAEgATABQAFQATABQAFgAX
ABgAGgAaABsAHgAfACAAIQAiACQAJgAmACYAJwAoACkAKwAsAC0ALQArACwALAAtAC0A
LQAtACwALgAuAC4ALgAuACwALAAsACwAKwArACsALQArACoAKAAlACUAJAAjAB8AHQAb
ABsAGAAXABcAFgAUABIAEAAOAAoACQAIAAUAAwABAAEA//8BAP///v/9//z//P/7//v/
/f/9//v/+//7//v/+//6//j/+P/4//j/+v/6//r/+v/6//n/+f/5//n/+v/6//r/+v/6
//r/+f/7//v/+//9//v/+//7//v//f/9//3//f/7//v//P/8//z//P/8//z/////////
//8BAAEAAgACAAMAAwACAAIAAwADAAMAAgAEAAQABAAEAAIAAgACAAIAAgADAAQABQAD
AAMAAwADAAMAAQAAAAAAAQABAAAAAAACAAIAAQAAAP7//f/9//z//P/9//7////9//3/
/P/8//7//v/8//z//P/8//v/+//8//z//P/8//z/+//7//v/+v/5//j/9//4//j/+f/5
//j/+P/5//n/+f/5//n/+f/3//X/9f/2//j/+P/4//n/9//3//f/9//1//X/9//3//n/
+f/5//n/+f/5//r/+v/8//r/+v/8//z//P/8//z//P/9//7/AAABAAIAAgACAAIAAgAA
AP///v/9//3//f/8//z//P/9//3/+//6//n/+f/8//z/+//7//n/+P/4//f/9//4//j/
+P/2//X/9f/2//b/9v/2//b/9v/1//X/9v/4//j/+P/4//f/9v/1//L/8//z//T/9P/0
//T/9P/0//b/9v/2//b/9P/1//X/9f/1//b/+P/2//z/BwAaAC0ARgBfAG8AeQCMAJ0A
ogCkAKgApgCXAHcANgDO/z//rv5m/mz+kP61/tz+BP8q/07/cv+W/7T/x//W/+L/6v/u
//D/8f/0//X/9//4//r//P/9//v//P/8//z//P/9//////8BAAIAAgACAAIAAwAEAAQA
AwADAAMAAwAFAAUABgAGAAYABgAHAAcACQAJAAoACgALAAsADAAMABAAEQARABIAEAAQ
ABAAEQARABEAEwATABQAFAAWABYAFgAXABgAGQAaABsAGwAbABkAGwAcAB4AHgAfACAA
IQAjACQAJgAnACYAKAAoACkALAAtAC4ALwAwADIANAA0ADQANQA2ADcANwA4ADkAOQA6
ADwAPQA/AD4APQA8ADoAPAA8ADwAPAA+ADwAPAA8ADwAOwA7ADsAOwA5ADgANgA3ADcA
NgA1ADIALwAsACsAJwAlACQAIgAiACAAHgAcABgAFwAWABMADwANAA0ACwANAAsACgAJ
AAYABgAFAAUABQAFAAMAAwAFAAUABQAEAAIAAgACAAIAAgACAAIAAgAAAP///////wEA
AgACAAIAAAAAAAAA//////////8BAAEAAQABAAEA//////////8BAAEAAgACAAAAAAAA
AAAAAQABAAEAAQD/////AAAAAAEAAQAAAAAA/////////v8AAAAAAAAAAAAAAAAAAAAA
/////////////////////wEA///+//7//f/9//z//P/8//z/+//6//v/+//8//z/+f/5
//n/+f/5//n/+P/4//j/+P/2//b/+P/4//f/9//4//j/+P/4//b/9f/1//X/9f/1//X/
9f/0//T/9f/1//T/9P/1//X/9f/1//X/9f/z//H/8f/y//D/8P/w//H/8//z//P/8//x
//H/8//z//H/8f/x//H/8v/z//X/9v/0//b/9v/2//b/9v/2//b/9f/2//j/+f/8//z/
/P/8//z/+v/5//j/9//3//f/9v/2//b/9//3//f/9v/1//X/9P/0//P/8//x//D/8P/v
/+3/7v/u/+7/8P/v/+//8P/u/+7/7v/u//D/7//v//D/7v/u/+7/7v/u/+7/7v/s/+v/
6//s/+z/7P/s/+z/7P/u/+7/7v/u/+7/7//v/+//7//w//D/8v/6/wkAGgAxAEwAYQBt
AH0AkgCdAJ4AoACiAJ4AhwBXAAIAfv/h/nj+Yv56/p7+x/7q/gz/MP9U/3j/mP+0/8f/
1P/e/+b/6P/o/+v/7v/v//H/8P/y//T/9f/2//j/+f/6//r/+//9//3//f/+//7//v/+
////AAAAAAEAAQABAAEAAgADAAUABgAEAAQABQAFAAUABQAGAAYABgAHAAkACgAKAAsA
CwAMAAwADAAMAA0ADwAPABEAEQASABIAFAAUABIAEwAUABUAGAAZABkAGQAZABsAHAAe
ABwAHQAeAB8AIQAiACQAJQAmACgAKAApACoAKwAsAC0ALgAwADIAMgAyADMANAA1ADUA
NgA3ADcAOQA6ADoAOwA5ADkAOQA4ADoAOgA6ADoAOgA4ADgAOAA4ADcANwA3ADUAMwAy
ADAALwAvAC4ALQArACkAJwAnACMAIQAgAB4AHAAaABgAFgASABEAEAANAA0ACwALAAkA
CQAHAAYABQAGAAYABQAFAAUABQADAAMAAwADAAMAAgACAAIAAgACAAEAAAD///7//v/9
//3//f///wAAAAAAAP7//v/+//3/+//7//v//f////////////3//f/9//3//////wAA
AAAAAAAAAAAAAAAA///+//3//////wAAAAD9//3//P/8//////////7//v/+//7//v/+
//7//v/+/////////////f/9//3//f/9//v/+v/6//n/+f/4//j/+v/6//n/+P/1//X/
9v/2//f/9//3//f/9f/1//T/9P/2//b/9P/0//b/9v/1//X/9P/0//T/9P/y//H/8f/x
//H/8f/x//H/7v/u/+//7//w//D/8f/x//H/8f/x//H/8f/v/+//8P/w//D/8P/x//H/
8f/x//H/8f/x//P/8//x//P/8//z//b/9P/0//T/9P/z//T/9v/3//b/9v/2//b/+P/2
//X/9P/x//H/8f/w//H/8v/0//X/8//y//H/8f/y//L/8f/x/+//7v/u/+3/6//s/+z/
7P/s/+v/6//s/+r/6v/q/+r/7P/r/+v/7P/q/+r/6v/q/+z/7P/s/+r/5//n/+j/6P/o
/+j/6P/o/+j/6P/o/+j/6P/p/+n/6f/t/+r/6v/q/+z/9/8GABkAMABLAF8AawB+AJUA
oACgAKAAogCZAHUANgDa/1P/wP5w/m7+iP6n/sj+7P4O/zD/UP90/5T/rf/A/87/1v/c
/+L/4f/k/+X/5//o/+r/7P/t/+3/7v/u/+7/7v/v//H/8f/x//L/8v/y//D/8f/y//L/
8//z//P/8//z//P/9P/0//L/8v/z//P/9f/1//b/9v/1//X/9v/2//j/+f/5//r//P/8
//z//f//////AQABAP7//v8AAAAAAgADAAQABQAEAAUABQAFAAUABwAIAAoADAANAA4A
DwANAA4AEAARABQAFgAWABcAGAAZABoAGwAaABwAHgAeACAAIQAiACMAJQAmACcAJwAn
ACgAKAApACkAKQApACgAKgAqACoAKgAoACYAJgAmACYAJQAlACUAJwAlACQAIgAhACEA
IAAfABsAGQAXABcAEwARABAADgAMAAoACAAGAAQAAwACAP///f/7//v/+f/7//n/+P/3
//T/9P/z//P/9f/1//P/8//z//P/8//y//L/8v/y//L/8v/y//L/8v/w/+//7//v/+//
8P/w//D/7v/u/+7/7f/v/+//7//x//D/7//u/+3/7//v/+//7//v/+//8P/w//L/8v/y
//L/8f/x//H/8f/x//H/8v/y//P/8//y//L/8f/x//H/8P/y//L/8v/y//L/8v/y//L/
8//z//P/8//y//H/8P/v//H/7//u/+7/8f/x//D/8P/w//D/7//u/+v/6//s/+z/7f/t
/+3/7f/r/+v/6v/q/+z/7P/q/+r/6P/o/+f/5//o/+j/6P/o/+f/5f/k/+P/5P/l/+b/
5//m/+b/5//n/+b/5v/n/+f/5//n/+f/5//l/+P/4//k/+T/5P/k/+X/5f/l/+X/5f/j
/+P/5f/l/+P/4//j/+P/5f/l/+b/5v/q/+r/5//m/+X/5P/n/+j/6v/r/+7/7v/u/+7/
7P/q/+n/6P/n/+f/5//m/+b/5v/n/+f/5//m/+X/5f/m/+b/5f/l/+P/4v/i/+H/3//g
/+D/4P/g/9//3//g/97/3v/e/97/4P/f/9//4P/g/+D/4P/g/97/3v/e/9z/2//b/9z/
3P/e/97/3v/e/9z/3P/c/9z/3v/f/9//3//f/97/3v/e/+T/8f8CABUAMABFAE8AXQB2
AIcAjACQAJgAmACNAG8ALAC+/yv/nP5W/lr+eP6d/sb+8P4U/zj/XP9+/5z/sf++/8b/
zv/W/9j/1//a/9v/3f/c/97/4P/h/+H/4v/i/+L/5P/l/+f/5//n/+j/6P/o/+f/5//n
/+b/6f/p/+n/6f/p/+n/6v/q/+z/7P/t/+3/7f/t/+7/7v/t/+3/7v/u//D/8f/x//L/
8v/y//L/8//0//P/9P/z//P/9P/3//j/9v/3//j/+f/8//3//f/9//z//f/9//7/AAAB
AAIAAwAFAAYACAAJAAgACgAKAAsADAANAA4ADwAQABIAFAAUABYAFwAYABkAGQAaABsA
GwAdAB4AHgAfAB8AHwAfAB4AHgAeAB4AHgAgAB4AHgAeACAAHwAfAB8AHwAdABwAGgAX
ABcAFgAVABMAEQAPAA8ADQALAAoACAAEAAIAAAD+//r/+f/4//X/8//x//H/7//v/+3/
7v/t/w==
         </WaveFormData>
      </LeadData>
      <LeadData>
         <LeadByteCountTotal>10000</LeadByteCountTotal>
         <LeadTimeOffset>0</LeadTimeOffset>
         <LeadSampleCountTotal>5000</LeadSampleCountTotal>
         <LeadAmplitudeUnitsPerBit>4.88</LeadAmplitudeUnitsPerBit>
         <LeadAmplitudeUnits>��V</LeadAmplitudeUnits>
         <LeadHighLimit>2147483647</LeadHighLimit>
         <LeadLowLimit>268435456</LeadLowLimit>
         <LeadID>V3</LeadID>
         <LeadOffsetFirstSample>0</LeadOffsetFirstSample>
         <FirstSampleBaseline>0</FirstSampleBaseline>
         <LeadSampleSize>2</LeadSampleSize>
         <LeadOff>FALSE</LeadOff>
         <BaselineSway>FALSE</BaselineSway>
         <ExcessiveACNoise>FALSE</ExcessiveACNoise>
         <MuscleNoise>FALSE</MuscleNoise>
         <LeadDataCRC32>3956256046</LeadDataCRC32>
         <WaveFormData>
+P/4//j/+P/6//r/+v/6//z//P/8//z/+v/6//r/+v/8//z//P/8//3//v///wAAAAAA
AAAAAAD+//7///8AAAUABgAHAAgABgAGAAYABQAHAAUABQAFAAQABAAGAAcABgAEAAEA
///+//7//v/+//3//P/9//z/+v/5//j/9//4//n/+v/7//v/+//7//v/+//6//r/+v/4
//j/+P/4//r/+v/5//n/+//5//n/+f/5//j/9//2//X/9f/2//b/+P/4//j/+f/3//f/
9//4//r//f8CAAYAFAAkADkAUQBuAIgAowC+ANwA/wAjATsBPQEVAZ4A3/8z/+b+6P78
/g7/Iv9B/1z/dP+N/6r/w//S/9z/5v/v//L/8//y//T/9P/1//X/9//4//j/+v/6//z/
+v/8//z//f/9//z//P/7//r//P/8//z//f/8//z//f/9//7//v/+//////////////8B
AAEAAQABAAMAAwADAAMABQAGAAcACwAKAAoACQAIAAgACAAIAAkACgAKAAsACwAOAA4A
EAAOAA4AEAARABIAEgASABIAEwASABIAFAAVABYAFwAXABgAGgAbABwAHgAeAB8AHwAf
ACMAJAAmACYAJAAnACgAKQAqACwALQAuAC8AMAAxADIAMgAyADIAMQAzADMAMwAzADUA
NQA1ADUAMwAzADMAMwAzADIAMQAwADAAMAAwACsAKAAmACQAIgAiACEAIAAgAB8AGwAZ
ABYAEwARAAwACwAMAAwACgAJAAkACQAHAAcACQAHAAcABwAJAAgACAAIAAUABAADAAAA
AQADAAQABAAEAAQABAACAAAAAgACAAIAAgABAP////8DAAMAAQABAAMABAAEAAMAAwAD
AAMAAwAFAAUABQAFAAUABgAGAAcABgAFAAQAAwAFAAYABgAGAAYABwAHAAcABwAHAAcA
BwAJAAoACgAKAAoACgAKAAoADAAMAAwADAAKAAoACgAKAAoACQAJAAkACAAHAAcACQAH
AAYABQAFAAYABgAGAAUAAwADAAMAAgADAAQABAADAAUABgAGAAUAAwADAAEAAQAEAAQA
BAAEAAQABAACAAIABQAFAAQABAADAAMAAgACAAAAAAABAAEAAQABAAMAAQABAAEAAQAB
AAIAAwADAAQABAAEAAQABQAEAAQABAAEAAQABAAFAAYACQAMAA0ADgAOABAAEAAPAA8A
DAALAAoACAAIAAoACwALAAoACAAHAAYACAAIAAgABgACAAIAAAD/////////////////
//////////////////7//v/+//7//P/8//z//P/+//3//f/9//3//f/9//7//P/8//z/
+//9//7//v/+//z//P/9//3//f/7//z//v///wQACgAWACYAOwBPAGYAhACnAMYA4AD9
AB8BPQFFAScBvAADAEv/7P7m/vz+DP8c/zP/Tv9o/4P/nv+z/8D/zv/Y/9v/3v/f/9//
4P/f/9//3//h/+L/4v/j/+L/4//g/+D/4P/h/+H/3//g/+D/4P/h/+L/4//l/+X/5P/k
/+P/4v/i/+L/4//h/+H/4f/h/+T/5f/m/+f/6f/p/+n/6f/p/+j/5//p/+f/6P/o/+j/
6P/o/+j/6f/r/+z/7v/v//L/8v/0//L/8f/y//L/8v/y//L/8v/z//b/9v/4//n/+v/7
//v//P/6//v//P/+/wAAAQABAAEABAAGAAkACgAJAAsACwALAAoADAANAA4AEAASABQA
FgAYABgAGAAXABUAFQAVABUAFwAXABcAFwAVABUAFQAVABMAEgARABAAEAAQABAACwAM
AAoACAAGAAMAAQD///7//P/5//j/9v/1//X/8v/z//H/8P/t/+v/6//r/+n/6f/n/+X/
5f/l/+X/5P/k/+T/5v/m/+b/5P/i/+P/4//i/+L/4v/i/+D/4P/i/+L/4v/i/+H/3//f
/+P/4//h/+H/4v/i/+H/3//h/+H/4f/h/+H/4f/h/+H/4//k/+T/5f/l/+X/5f/l/+P/
5P/k/+T/5P/l/+X/5f/n/+f/5//n/+n/6v/q/+r/6P/o/+j/6P/m/+b/5v/m/+b/5v/m
/+b/5v/l/+X/5f/i/+H/4f/j/+X/5P/j/+P/4v/i/+L/4f/f/9//3//e/9//4P/g/9//
4f/i/+L/4f/j/+P/4f/h/+D/4P/g/+D/4P/g/97/3v/h/+H/4P/g/9//3//e/97/4P/g
/+H/4f/h/+H/4//h/+H/4f/h/+H/4//h/+T/5P/k/+T/5P/k/+T/5f/m/+n/6v/r/+z/
7P/q/+r/6f/p/+f/5//n/+b/6P/q/+v/6//s/+r/6f/o/+b/5v/m/+T/4v/i/+D/3//f
/9//3//f/93/3f/d/93/3//f/9//3//e/97/3v/e/97/3v/e/97/3v/d/93/3f/b/9v/
2//c/9z/3P/c/9v/3f/e/97/3v/g/+D/4f/h/93/3f/g/+L/4//o//L/AAASACcAPQBS
AHIAlwC4ANYA9wAZATEBMwH/AHwAu/8P/8j+zP7g/vb+DP8l/0D/Xv95/5b/q/+6/8j/
0P/V/9j/2//e/+D/4P/h/+D/4f/h/+D/4P/g/+L/4P/h/+L/5P/l/+X/5v/m/+b/5v/m
/+b/5//m/+b/5//n/+n/6v/r/+3/7P/r/+r/6f/t/+3/7f/t/+3/7f/t/+3/8P/w//D/
8//x//L/8v/y//L/8v/y//P/9f/2//j/+f/4//j/+v/4//r//P/9//7//P/8//z//f8A
AAAAAgADAAQABQAFAAYACAAJAAoADAAOAA8ADwAPABEAEgAUABQAFgAZABoAGwAbABwA
HAAcAB0AHgAfACAAIgAiACIAIQAhACEAIQAhACMAIwAjACMAJQAlACUAJQAjACIAIQAg
ACAAIAAgABsAGgAYABYAFAARAA8ADQAMAAwACQAIAAYABAADAP/////+//7//P/7//f/
9//1//X/9//1//X/9f/3//b/9v/2//T/9P/0//L/9P/1//X/9P/0//T/9P/y//D/8v/y
//L/8//z//L/8//1//X/8//z//P/9P/0//P/9f/1//X/9f/1//X/9f/1//X/9v/2//f/
9//3//f/9//1//b/9v/2//j/+f/5//n/+f/5//n/+f/4//j/9//2//j/+P/4//j/+v/6
//r/+v/4//j/+P/4//j/9//3//f/+P/3//f/+f/5//j/9//3//b/9v/2//X/9f/1//X/
9P/1//b/9v/1//b/9v/1//P/8//z//H/8f/w//D/8P/w//L/8v/w//D/8f/x//D/8P/x
//H/8P/w//D/8P/x//H/8f/x//P/8f/x//H/8f/x//H/8f/w//D/8P/w//D/8f/x//L/
8//z//T/9v/4//j/9//2//X/9P/2//f/+P/7//z//f/+//7/AAAAAP/////9//3//f/8
//z//v///////f/6//j/9v/2//b/9v/0//P/9P/z//P/8//z//P/8//z//P/8//z//P/
8//z//P/8v/y//L/8v/w//D/8P/w//L/8f/x//H/7//v/+//8P/w//D/8P/v/+//8P/w
//D/8v/y//P/8//3//P/8P/y//X/+v8EABAAJAA1AEcAXgB8AJsAuADUAPcAFwEvATUB
DQGSANf/K//e/uD+9v4G/xr/Of9Y/27/g/+g/7v/zP/U/97/5f/m/+f/6P/q/+r/6//r
/+3/7v/u//D/8P/y//D/8v/y//P/8//x//L/8v/y//T/9P/0//X/9P/0//X/9f/4//j/
+P/5//v/+//7//v//f/9//3//f/7//v/+//7//7//v/+/wEA//8AAAAAAAABAAIAAwAF
AAQABAAFAAUABAAEAAYABAAGAAgACQAKAAsADAANAA8ADgAOABAAEQASABMAEwAUABIA
EwAUABYAGAAZABkAGQAcAB4AIQAiACAAIwAkACUAJAAmACcAKAAoACgAKAAoACsALAAt
AC0ALQAtAC0ALQAsACsAKgApACwALQAuAC8ALQAsACsAKgAqACoAKgAlACUAJAAjACIA
HwAdABsAGgAaABcAFgAUABIAEQANAA0ADAAMAAoACQAHAAcABQAFAAUAAwADAAMAAwAC
AAIAAgAEAAQABAACAAAAAQABAAAAAgACAAIAAAD+/wAAAAAAAAIAAQD/////AQABAP//
/////wAAAAD//wAAAQACAAMAAwADAAMAAwABAAIAAgADAAUABQAFAAUABQAGAAYABgAE
AAUABQAFAAUABQAFAAUABQAGAAYABgAEAAQABAAEAAQABAAEAAQABgAGAAYABgAIAAcA
BwAHAAQAAwADAAUABQAEAAMAAwACAAIAAgABAAMAAwADAAIAAAAAAP///f/9//7//v/9
///////9//3//v/+//7//v/+//7//P/8//7//////wAAAAD///3//P/+//7///////3/
/f////3//f/9//3//f/9//3//P/8//z//P/8//3/+//8//3//f/+//7/AAAAAAIAAgAA
AAAAAAAAAAAAAgADAAQABwAGAAcACAAIAAoACgAJAAkABQAFAAUABAAFAAgACgALAAkA
BgAEAAIAAgACAAIAAAD+//7//P/7//3//f/9//3/+//7//v/+//7//v/+//7//r/+v/6
//r/+v/6//r/+v/8//v/+//7//n/+f/5//r/+P/4//j/9//3//j/+P/4//r/+v/7//v/
/f/9//r/+P/7/wIACgAWACgAPwBXAG4AigCpAMQA3gADASEBMwEzAQUBhADH/yf/5v7q
/v7+Ev8k/z3/WP90/4//qv+9/87/3P/k/+n/7v/r/+z/7v/u/+//7//x//L/8v/2//b/
+P/2//T/9P/1//X/9f/2//b/9v/2//b/9v/3//j/+P/5//n/+P/4//j/+f/5//n/+f/5
//v/+//7//v//f/9//3//f8AAAAAAAADAAAAAAD///7///8AAAEAAwAEAAQABQAFAAYA
BgAIAAYABgAIAAkACgAKAAoACgALAAoACgAMAA0ADgAPAA8AEAASABMAFAAWABYAFwAX
ABcAGwAcAB4AHgAdAB8AHwAfAB4AIAAhACIAJAAmACgAKgApACgAJwAlACcAJwAnACcA
JwAnACcAJwAnACcAJwAnACUAJAAjACIAIwAkACUAIQAgAB4AHAAaABsAGQAXABYAFAAR
ABAADgAOAA0ACQAJAAYABgAEAAMAAwADAAEAAQD///3//f/9//3//P/8//z//v/+//7/
/P/6//v/+//6//v//P/9//z/+v/8//z//P/8//v/+f/5//3//f/7//v/+//8//z/+//7
//v/+//7//3//f/9//3/+//8//z//f/+////AAABAAEAAgACAAIAAAABAAEAAQABAAEA
AQABAAEAAgACAAIAAgACAAIAAgACAAIAAgACAAEAAAD///7//v/9//3//f/+//3//f//
//3//P/7//v//v/+//7//f/9//3//f/8//z//P/7//n/+//8//z/+//7//v/+f/5//j/
+P/4//j/+P/4//b/9v/5//n/+P/4//n/+f/4//j/+P/4//n/+f/5//n/+//5//f/9//3
//f/+f/5//j/+P/2//b/9v/3//j/+v/8//3/+//6//v/+v/8//z//P/8//z//P/9////
AQAFAAUABQAFAAQABAAEAAMAAwABAAEAAQAAAAIABAAFAAUAAgAAAP///v/8//z//P/6
//r/+v/4//f/9//3//f/9//5//n/+f/5//f/9//3//f/9v/2//b/9v/4//j/+P/4//j/
9//3//f/9f/1//X/9v/2//b/9v/1//f/+P/4//j/9v/2//f/9//5//n/+v/4//n/AAAI
ABIAJAA5AE0AZgCCAKEAvgDcAPsAGwEvATEBCQGQANH/K//q/u7+BP8U/yb/O/9Y/3b/
kf+q/7//0P/c/+j/6f/q/+//8P/y//L/8//z//X/9v/2//b/9v/4//b/9v/2//f/9//3
//j/+P/4//r/+v/6//v//P/8//3//f/+//7//v//////////////AQABAAEAAQABAAEA
AQABAAAAAAAAAAMAAwAEAAQABAAGAAYABgAHAAgACAAJAAkACgAKAAwACgAIAAoACwAM
AA4ADgAOAA8AEAAQABIAEwASABMAEwAUABYAFwAYABoAHAAdAB0AHQAfACAAIgAiACAA
IwAkACUAJgAoACkAKgArACwALQAuAC4ALgAuAC0ALAArACoAKQArACsAKwArACkAKQAp
ACkAKwAqACkAKAAmACYAJgAhACEAIAAfAB4AHQAbABkAGAAYABUAFAASABIAEQANAA0A
CgAKAAgABwAHAAcABQAFAAUAAwADAAMAAwACAAIAAgAAAAAAAAD+//7///////7//v/+
//7//P/+/wAAAAAAAAIAAQD///////////3//f/9//7//v/9//7///8AAAEAAQABAAEA
AQD//wAAAAABAAEAAQABAAEAAwAEAAQABAAEAAUABQAFAAMAAwADAAMABQAGAAYABgAE
AAQABAAEAAYABgAGAAYAAwACAAEAAAACAAEAAQABAAAA/////wEAAQAAAP////8AAAAA
AAD//wEAAQABAAAA/v/+//3/+//9//7//v/9//3//f/7//v//P/8//z//P/+//7//P/8
//v/+//6//r/+//7//r/+v/4//j/+f/5//v/+//9//v/+//7//v/+//7//v/+v/6//z/
/P/8//3//f/+///////+//7/AAAAAP7//v/+//7//v/+//7///8AAAMABAAFAAYABgAG
AAYABQAFAAUABQAFAAQAAwAEAAQAAwAEAAIAAQAAAAAAAAAAAP7//P/8//r/+f/5//n/
+f/5//n/+f/5//n/+f/5//n/+f/6//r/+v/6//n/+P/3//b/+P/3//f/9//3//f/9//4
//f/9v/1//P/8//0//T/9P/2//b/9//3//P/9f/4//b/9//+/wgAFAAkADkATwBqAIgA
owC8ANoA+wAVAS0BNQEJAYgAy/8p/+j+7v7+/hD/Jv89/1b/cP+L/6b/v//Q/9z/4v/p
/+z/6//u//D/8P/x//H/8//0//T/9P/0//b/9P/2//b/9//3//f/+P/4//j/+P/4//j/
+f/6//r/+//7//z//P/8//3/////////////////////////////////AgACAAIABQAD
AAQABAAEAAQABAAEAAUABAAEAAUABQAIAAgACgAIAAgACgALAAwADAAMAAwADQAQABAA
EgATABMAEwASABIAFAAVABYAGAAaABsAGwAbAB0AHgAgACAAIgAlACYAJwAmACgAKQAq
ACgAKAAoACgAKgAqACoAKQArACsAKwArACkAKQApACkAKQApACkAKQAnACYAJQAkACIA
IgAiAB0AHQAcABsAGgAZABcAFQAUABIADwAOAAwADAALAAcABwAEAAQAAgABAAEAAQD/
////AQD////////9//z//P/8//z//P/8//r/+f/5//j/9v/4//j/+P/2//b/+P/4//j/
+P/3//X/9f/3//f/9f/1//b/9v/1//P/9P/1//b/9//3//f/9//3//f/+P/4//n/+//7
//v/+//5//r/+v/6//r/+//7//v/+f/5//n/+f/5//r/+v/6//j/+P/4//j/+v/6//r/
+v/6//r/+v/6//r/+f/5//n/+P/3//f/+f/5//j/9//3//b/9v/2//X/8//z//P/8v/0
//T/8//x//H/8v/y//H/8f/x/+//7//y//L/8v/y//L/8v/w//D/7//v/+7/7v/x//H/
8P/w/+7/7v/v/+//7//v//H/7//x//H/8f/x/+//7//u/+7/7v/u/+7/7//t/+7/7//v
/+//8P/z//T/9P/0//L/8v/y//L/8v/y//P/9P/3//j/+f/6//r/+v/6//n/+f/3//f/
9//2//T/9v/3//f/9//2//b/9v/0//T/9P/y//D/8P/u/+3/6//r/+v/6//s/+3/7v/v
/+3/6//p/+f/5v/m/+b/5v/o/+j/6P/o/+r/6f/p/+n/5//n/+f/6P/o/+j/6P/n/+f/
6P/o/+j/5v/m/+f/5//n/+n/6P/o/+v/9P/8/wQAGgAxAEMAXACAAKMAwADeAP0AJQE/
AT0BAwGAAMP/Gf/U/tz+7v76/gj/H/8+/1z/df+S/6n/uP/C/9D/1//a/9v/2v/c/9z/
3f/e/+H/4//k/+X/5P/l/+L/5P/k/+X/5f/l/+b/5v/m/+j/6P/o/+n/6P/o/+n/6f/q
/+r/6v/r/+v/6//r/+v/7f/t/+3/7f/t/+3/7f/t//D/8P/w//P/8//0//T/9P/y//L/
8v/z//T/9P/1//X/+P/4//r/+P/3//j/+P/4//r/+v/6//v//P/8//7////+//////8A
AAEAAwAFAAgACgALAAsACwANAA4AEAAQABAAEwAUABUAFgAYABkAGgAZABoAGwAcABoA
GgAaABkAGgAbABwAHQAdAB0AHQAdAB0AHQAdAB0AHQAcABsAGgAcABwAHAAXABQAEgAQ
AA4ADQALAAkACAAIAAUABAACAAIAAQD9//3/+v/6//j/9//1//X/8//z//X/8//z//P/
8//y//L/8v/y//L/8v/w//D/8f/x//D/8P/w//D/7v/u//D/8P/w//D/7//t/+3/7//v
/+3/7f/v//D/8P/v//H/8f/x//H/8f/x//H/8f/v//D/8P/x//H/8f/x//H/8//0//T/
9P/2//f/9//3//f/9//3//f/9//4//j/+P/4//j/+P/4//r/+v/6//r/+v/6//r/+v/6
//n/+f/5//b/9f/1//f/+f/4//f/9//4//j/+P/3//X/9f/1//T/9f/2//b/9f/1//b/
9v/1//f/9//1//X/9v/2//b/9v/4//j/9v/2//n/+f/4//j/+P/3//X/9P/0//T/9f/1
//f/9//5//f/9//3//f/9//3//f/9v/2//j/+P/4//n/+P/4//j/9//0//T/9v/2//j/
+P/4//j/+P/4//n/+f/3//n/+f/5//r//P/8//z//P/8//3//v8BAAAAAQACAAIABAAE
AAMAAwADAAMAAwACAAAAAgADAAMABAACAAEAAAAAAAAAAAD+//r/+v/4//f/+f/5//n/
+f/5//n/+f/5//j/9//2//X/9f/2//f/+P/4//j/+P/4//b/9f/1//X/9f/1//X/9v/4
//j/+P/3//X/9v/2//b/9P/0//X/9f/1//n/+P/4//n/AAAKABIAIAA1AE0AZgCEAKMA
wgDiAAMBIwE7AUMBHwGwAPn/Rf/m/uL++v4K/yD/Of9U/3D/j/+q/7//zv/c/+b/6//u
/+3/7v/w//D/8f/z//X/9v/2//b/9v/4//b/+P/4//n/+f/7//z//P/8//r/+v/6//v/
/P/8//3//f/8//z//P/9////////////AwADAAMAAwADAAMAAwADAAYABgAGAAkACAAI
AAcABgAGAAYABgAHAAoACgALAAsACgAKAAwACgAMAA4ADwAQABAAEAAQABEAEgASABQA
FQAYABkAGQAaABgAGQAaABwAIAAhACEAIQAjACQAJgAmACYAKQAqACsAKgAsAC0ALgAv
ADAAMQAyADQANAA0ADMAMwAzADMAMwA1ADUANQA1ADUANQA1ADUAMwAyADEAMAAwADAA
MAArACwAKgAoACYAJwAlACMAIgAgAB0AHAAaABgAFwATABMAEAAQAA4ADQANAA0ACwAL
AAkABwAHAAcABwAGAAYABgAGAAYABgAEAAIAAwADAAIAAgACAAIAAAD+/wAAAAAAAAMA
AwACAAMAAwADAAEAAQABAAIAAgABAAEAAQABAAEAAQABAAEAAQADAAQABAAFAAQAAwAC
AAEAAwAEAAQABAAEAAUABQAFAAMAAwADAAMABQAGAAYABgAEAAQABAAEAAQABAAEAAQA
BAAEAAQABAAEAAMAAwADAAQAAwADAAUAAwACAAEAAQAAAAAAAAD///////////7//P/8
//v/+f/9//7//v/9//v/+//5//n//P/8//z//P/8//z/+v/6//3//f/8//z//P/7//n/
+P/6//r/+//7//n/+f/7//n/+//7//v/+//5//n/+P/4//j/+P/4//n/+//8//3//f/8
//z//v/+//3//P/7//r/+v/6//v/+//5//n/+//8//z//P/8//z//P/9//7/AQAAAAEA
AgACAAQABAADAAMAAQABAAEAAAAAAAIAAwADAAIAAAD///7//P/8//z/+v/4//j/9v/1
//X/9f/1//X/9f/1//X/9f/1//X/9f/1//T/9P/0//T/9P/0//T/9P/0//P/8//z/+//
7//v//D/8v/y//L/8f/z//T/9P/0//L/8v/z//P/8f/z//L/8v/1//z/BAAUACgAPQBT
AHAAjgCtAMgA5gAHASUBNwEtAeMARgCF/wP/4v7w/gT/GP8s/0P/XP92/5H/rP/B/87/
2P/g/+f/6P/p/+r/7P/s/+3/7f/v//D/8P/y//L/9P/y//L/8v/z//P/8//0//T/9P/y
//L/8v/z//T/9P/1//X/+P/4//j/+f/3//f/9//3//n/+f/5//n/+//7//v/+//6//r/
+v/9//v//P/8//z//v/+//7///8CAAIAAwADAAIAAgAEAAIABAAGAAcACAAGAAYABgAH
AAgACAAKAAsADgAPAA8AEAAQABEAEgAUABQAFQAVABUAGQAaABwAHAAaAB0AHgAfACAA
IgAjACQAJQAmACcAKAAmACYAJgAlACcAJwAnACcAKQApACkAKQApACkAKQApACgAJgAk
ACIAIgAiACIAHQAeABwAGgAYABUAEwARABAAEAANAAwACgAIAAcAAwADAAAAAAD+//3/
+//7//n/+f/7//n/+f/5//n/+P/4//j/+P/4//j/9v/2//f/9//2//b/9v/2//T/8v/0
//T/9P/2//X/8//z//P/8//x//H/8f/y//L/8f/y//P/9P/1//P/8//z//P/9f/2//b/
9//1//X/9f/1//P/9P/0//T/9v/3//f/9//1//X/9f/1//f/+P/4//j/+P/4//j/+P/4
//j/+P/4//j/+P/4//j/+P/3//f/9//2//X/9f/3//X/9P/z//P/9v/2//b/9f/z//P/
8//y//L/8v/x/+//8f/y//L/8f/z//P/8f/x//L/8v/y//L/8v/y//D/8P/x//H/8P/w
/+//7//u/+7/7v/u/+//7//t/+3/7//t/+//7//v/+//7//v/+7/7v/u/+7/7v/v/+//
8P/x//H/8P/w//L/8v/y//L/8v/0//b/9P/0//T/9P/y//P/9P/3//j/+f/6//r/+v/6
//n/+f/3//f/9//2//j/+v/7//v/+v/4//f/9v/4//j/+P/2//P/8v/v/+3/7//v/+//
7//t/+3/7f/t/+//7//v/+//7P/s/+z/7P/s/+z/7P/s/+7/7f/t/+3/6f/p/+n/6v/s
/+z/7P/r/+n/6v/q/+r/7P/s/+3/7f/x/+//7P/s/+v/8P/2/wIAEgApAEEAWAB4AJsA
vADaAPsAHwFBAU0BLQHGABMAUf/k/tb+6P74/gj/H/86/1L/bf+K/6X/tv/E/9D/2f/e
/+H/4v/k/+T/5f/n/+n/6v/q/+r/6v/s/+r/6v/q/+v/6//t/+7/7v/u/+7/7v/u/+//
8P/w//H/8f/w//D/8P/x//H/8f/x//H/9f/1//X/9f/0//P/8v/x//T/9P/0//f/9f/2
//b/9v/4//j/+P/5//j/+P/5//n//P/8//7//P/8//7///8AAP7//v/+////AgACAAQA
BQAEAAUABQAGAAgACQAKAAwADgAPAA8ADwARABIAFAAUABYAGQAaABsAHAAeAB8AIAAf
ACAAIQAiACQAJAAkACMAJQAlACUAJQAjACMAIwAjACUAJQAlACUAJwAmACUAJAAjACIA
IQAbABsAGgAZABgAFgATABAADgAMAAkACAAGAAQAAwD//////v/+//z/+//5//n/9//3
//X/8//z//P/9f/0//T/9P/0//T/9P/y//T/9f/1//T/8v/y//L/8P/w//L/8v/y//L/
8f/v/+//8f/x/+//7//x//L/8v/x//D/7//u/+3/7v/v//D/8f/v//D/8P/x//P/8//z
//P/8//0//T/9P/y//P/8//z//X/9f/1//X/8//0//T/9P/2//b/9v/2//b/9v/2//b/
9//4//n/+v/5//f/9v/1//T/8//z//X/9f/0//P/8//0//T/9P/z//P/8//z//L/9P/0
//P/8f/x//L/8v/x//P/8//x//H/8P/w//D/8P/w//D/7v/u/+3/7f/s/+z/7//v/+7/
7v/u/+7/7//v/+//7//x/+//8f/x//H/8f/v/+//7v/u//D/8P/w//H/7//w//H/8f/u
/+7/8P/w/+7/7v/u/+7/8P/w//H/8f/3//b/8//y//H/8P/y//P/9P/3//r/+//8//z/
+v/6//n/+f/3//f/9//2//b/+P/5//n/+P/2//X/9P/2//b/9v/0//L/8v/w/+//7f/t
/+3/7f/r/+v/6//r/+n/6f/p/+n/6f/q/+v/7P/u/+7/7v/u/+z/6//r/+v/6f/p/+n/
6v/q/+r/6v/p/+v/7P/s/+z/7P/s/+3/7f/t/+3/7v/u/+//9v/8/wgAHAAvAEEAXgB+
AJsAugDcAAEBJwFDAUsBIwGsAO3/O//i/tr+7P78/hb/Mf9M/2r/h/+g/7f/xv/Q/9b/
3f/k/+f/5//o/+f/5//n/+n/6v/q/+z/7P/u/+z/6v/q/+v/6//t/+7/7v/u/+7/7v/u
/+//8P/w//H/8f/y//L/8v/z//X/9f/1//X/9f/1//X/9f/1//X/9f/1//f/+P/5//3/
/P/8//v/+v/6//r/+v/7//7//v///////v/+/wAA/v8AAAIAAwAEAAQABAAEAAUACAAI
AAoACwAMAA0ADQAOAA4ADwAQABIAEgATABMAEwAXABgAGgAaABoAHQAeAB8AHgAgACEA
IgAlACYAJwAoACgAKAAoACcAKQApACkAKQArACsAKwArACwALQAuAC8ALQAsACsAKgAo
ACgAKAAjACIAIAAeABwAGwAZABcAFgAWABMAEgAQAAwACwAHAAcABAAEAAIAAQADAP//
/////w==
         </WaveFormData>
      </LeadData>
      <LeadData>
         <LeadByteCountTotal>10000</LeadByteCountTotal>
         <LeadTimeOffset>0</LeadTimeOffset>
         <LeadSampleCountTotal>5000</LeadSampleCountTotal>
         <LeadAmplitudeUnitsPerBit>4.88</LeadAmplitudeUnitsPerBit>
         <LeadAmplitudeUnits>��V</LeadAmplitudeUnits>
         <LeadHighLimit>2147483647</LeadHighLimit>
         <LeadLowLimit>268435456</LeadLowLimit>
         <LeadID>V4</LeadID>
         <LeadOffsetFirstSample>0</LeadOffsetFirstSample>
         <FirstSampleBaseline>0</FirstSampleBaseline>
         <LeadSampleSize>2</LeadSampleSize>
         <LeadOff>FALSE</LeadOff>
         <BaselineSway>FALSE</BaselineSway>
         <ExcessiveACNoise>FALSE</ExcessiveACNoise>
         <MuscleNoise>FALSE</MuscleNoise>
         <LeadDataCRC32>2916898473</LeadDataCRC32>
         <WaveFormData>
+v/6//r/+v/8//z//P/8//z//P/8//z/+v/6//r/+v/7//z//f/+/wAAAAAAAAAAAAAA
AAAAAAD+//7/AAACAAUABwAJAAoACgAKAAkACQAJAAkACQAJAAgACAALAAsACQAIAAUA
BAACAAEAAAD//////v//////+//5//j/9//6//v//P/9//3//f/8//z//P/7//v/+//6
//n/+P/3//j/+f/5//r/+f/4//j/+P/4//f/9v/1//b/9v/4//j/+f/5//r/+v/4//j/
+P/4//z//P/8//v/AwAOABwAMgBQAGwAhwCkAMcA7gAZATYBRAEqAckAMACs/23/af9s
/2z/cP9//47/nf+s/7//0P/b/+H/6v/x//T/9P/1//X/9f/1//b/9//3//f/9//4//n/
+f/5//n/+f/5//f/9//3//f/+f/6//r/+v/8//z//P/8//r/+v/6//z//P/8//v/+//8
//z//f/9/////////wAAAgACAAIAAwABAP//AQADAAEAAQACAAIAAgACAAMAAwAFAAcA
BwAHAAgACQAJAAkACQALAAsADgANAAwACwAMAA4ADgAPAA8AEgATABMAFQAUABUAFgAY
ABsAHAAeAB4AHgAgACAAIQAiACQAJQAmACcAJwAoACkAKAAoACkAKQAtAC0ALAAsAC0A
LQAuADAALgAuAC4AMQAvAC4ALAArACoAKQAoACcAJQAlACIAIQAgAB8AHwAfAB0AGwAZ
ABUAEAAOAA0ACwANAAwADAALAAoACgAIAAcACQAJAAoADAAKAAkACQAKAAkACAAHAAMA
BQAFAAYABgAFAAUABAADAAMABAAEAAUABQACAAIABAAEAAQAAgACAAIAAwADAAIAAQAB
AAIAAwADAAQABAAEAAUABQAFAAcABgAFAAQAAwAFAAcABwAHAAUABwAFAAQABgAGAAcA
BwAHAAgACAAIAAgACQAJAAgACAAIAAgACAAHAAcABwAIAAYABgAHAAcACQAGAAYACAAI
AAgABwAGAAYABwAHAAUABAAEAAMAAwAEAAUAAwACAAYABgAGAAYABAADAAIAAgAFAAUA
BQAFAAMAAwADAAQABgAFAAUABQAFAAQAAwADAAIAAgACAAIAAwADAAQABAABAAEAAQAC
AAMAAgADAAYACAAGAAgACAAIAAYABgAGAAYABAAGAAgACgANAA4ADgAQABIAEQARABEA
DwAPAA8ADgAMAA8ADwAPABAADQAMAAwADQAMAAsACgAGAAYABQAEAAEAAQABAAEAAwAD
AAMAAwADAAIAAgACAP///////////f/9//3//f////7//v/9//7//v/+/////f/9//3/
/P/8//7//v/9//3//v/+//7//v/8//7//v8AAAAAAQAHABIAIAA0AEoAaACJAKgAywDs
ABUBNgFOATwB5QBOAMD/d/9v/3T/cv9w/3f/hv+Z/6z/vf/M/9X/3//o/+3/8P/y//P/
8//z//P/9v/3//f/9//1//b/9//3//n/+f/5//n/9//3//f/9//4//r/+//8//v/+v/5
//j/+P/4//j/+v/4//j/9//3//n/+v/8//3/+//7//v//P/9//z/+//7//v/+f/7//3/
+//7//z//P/+//7//////wAAAwAEAAUABAADAAEA/////wEAAQAEAAQABAAEAAYACAAI
AAkACQAJAAkACAAJAAgACQAKAAwADgAQABMAFAATABQAEwATABMAFAAUABQAGAAZABsA
HQAgACAAIQAhACIAIQAfAB4AIAAfAB8AIAAdABwAGwAdABsAGgAYABcAFwAXABcAFwAW
ABUAEQAPAAsACQAIAAcABAADAAIA///9//z//P/7//r/+P/3//X/9v/2//T/8//y//H/
8f/y//H/7//u/+7/8P/w//D/7f/s/+v/6//q/+v/6//q/+n/6f/q/+r/6//p/+b/5v/o
/+r/6v/o/+j/6P/p/+n/6P/o/+f/5//n/+f/6P/o/+j/6f/p/+n/6//r/+v/6//r/+r/
6//q/+n/6//t/+v/6v/s/+z/7f/t/+3/7v/u/+7/7P/t/+3/7P/s/+z/7P/s/+3/7f/t
/+7/7P/s/+3/7f/r/+j/6P/q/+z/7P/r/+r/6v/r/+v/6f/n/+j/6P/p/+r/6//p/+j/
6v/q/+r/6v/s/+v/6v/q/+r/6f/o/+f/5//n/+f/6P/q/+n/6f/p/+f/5v/l/+X/5//o
/+n/6v/p/+n/6v/q/+n/6f/p/+r/7P/s/+z/7P/u/+7/7v/u/+7/8P/y//T/9f/2//b/
+P/2//X/9f/1//X/9f/1//T/9v/5//n/+f/6//f/9v/2//X/9P/z//L/7v/u/+3/7P/r
/+v/6//r/+n/6f/p/+n/6v/q/+v/7P/r/+v/6//r/+v/6//r/+v/6//q/+r/6f/o/+j/
6P/p/+n/6f/p/+j/6P/q/+r/6f/q/+z/7f/u/+r/6v/s/+z/7P/u//H/+f8GABYAKgBC
AGAAgwCoAMkA8AAZAToBSAEgAbMAGgCW/13/Wf9c/17/ZP9v/4D/k/+k/7X/xP/R/9v/
4P/j/+T/5v/r/+v/6//r/+r/6//r/+v/6v/q/+r/6f/q/+v/7P/t/+3/7f/t/+3/7//w
//D/8P/x//D/7//u/+//8P/x//T/8v/y//H/8f/y//L/8//z//P/8//z//T/9v/2//b/
9//3//X/9//5//f/9//4//j/+f/6//z//f/7//3//f/9/wAAAQABAAEA/v////7/AAAA
AAAAAAACAAMABAAGAAcACAAJAAkACwAMAA0ADgAQABEAEgAUABQAFgAYABgAGQAYABoA
GwAcAB0AHQAeAB8AIAAgACEAIQAjACMAIgAiACQAIwAjACQAJAAkACQAJwAjACIAIAAf
ACAAHwAeAB0AHAAbABcAFQATABEAEAAPAA4ADQAMAAkABgAEAAMAAQADAAIAAgABAP//
/v/7//n/+v/5//n/+v/8//v/+//8//v/+v/5//X/9v/3//n/+v/5//n/+P/3//X/9v/2
//f/+f/2//b/+P/4//j/9v/2//b/9//3//b/9//3//j/+f/6//r/+f/4//f/9//3//n/
+//7//v/+//6//v/+v/5//v//f/7//r//P/8//3//f/8//z/+//6//r/+//7//r/+//8
//3//v/7//v/+//8//r/+v/7//v//f/6//r//P/+//7//f/8//r/+//7//n/+f/6//r/
+//9//3/+v/4//r/+v/6//r/+v/5//j/+P/3//f/9//3//f/9//3//j/+P/3//f/9//5
//j/9//3//j/+P/4//j/9//3//j/+P/5//n/+f/6//n/9v/1//b/+P/4//j/+P/4//j/
+f/5//n/+/////7//f/8//v/+v/6//z//v8AAAEAAgACAAQABgAFAAUABQADAAMAAwAC
AAQABwAHAAcABAABAAAAAAD///7//f/8//z//P/7//r/9//3//f/9//5//n/+f/5//f/
9v/2//b/9f/1//X/9f/1//X/9f/1//f/9v/2//X/9P/0//T/9f/z//P/8//y//D/8v/y
//H/8//0//T/9P/4//T/8v/0//b/+P/7/wMAEAAeAC4ARgBiAH8AogDFAOwAEQEyAUIB
JAG/ACoApv9p/2X/av9o/27/ff+Q/5v/qP+9/87/2f/f/+j/6//s/+7/7//v/+//7//w
//H/8f/x//H/8v/z//P/9f/1//X/9f/z//P/8//z//X/9v/2//b/9v/2//b/9v/4//j/
+P/6//z//P/7//v//P/8//3//f/8//v/+v/6//z//P/8//3////9////AQABAAEAAgAC
AAAAAAABAAEAAQADAAMAAwAEAAUABQAFAAUABwAHAAoACAAIAAgACgALAAwADgAPAA8A
DwAOAA8AEAARABIAFAAXABgAGgAaABgAGgAaABsAHAAeAB8AIAAfAB8AIAAhACQAJAAl
ACUAJwAnACYAJgAkACMAIwAkACUAJgAnACsAJwAmACQAIwAiACEAIAAfACEAIQAeAB0A
GQAXABYAFQAUABMAEgAPAAwACgAJAAcACQAIAAgABwAEAAQAAgABAAIAAQABAAIAAAD/
////AAACAAIAAgD///3//f/+//7//v/////////9//7//v///////P/8//7//v/+//z/
/P/8//3//f/8//3//f/+//////8AAAAAAAD9//3//f////////////////8BAAEAAQAB
AAMAAQAAAAAAAAABAAEAAQACAAIAAgAAAAEAAQAAAP7//v/+//7/////////AAAAAAAA
AQABAAEA/v/+/wAAAAAAAP///v/+///////9////AAAAAAEAAAD///v/+P/8//z//P/8
//z/+//6//r/+//7//v/+//7//v/+//8//z/+//7//v/+f/4//f/9//5//r/+//8//n/
+f/6//r/+f/5//n/+v/6//j/+P/6//r/+v/6//r/+P/4//n/+f/7//v/+//8/////f/8
//z//P/8//z//P/+/wAAAgADAAQABAAGAAYABQAFAAUABAADAAIAAAADAAcACAAJAAcA
AwABAAAA///+//3//P/4//j/9//2//f/9//3//f/9//3//f/9//3//b/9v/2//f/9//3
//f/9f/1//X/9f/2//b/9//3//T/9P/0//X/8//z//P/8v/y//T/9P/z//X/9v/2//b/
9v/4//b/9P/0//T/9////w4AHgA0AE4AaACHAKQAxwDuABMBLgE6ARgBrwAYAJ7/af9n
/27/cP9w/3n/iv+b/6z/v//M/9f/5f/q/+//8P/s/+//7//v/+//8v/z//P/8//1//b/
9//3//b/9f/0//P/9f/1//X/9f/0//T/8//y//T/9P/0//T/8v/y//L/9P/2//b/9f/1
//b/9v/3//f/+f/5//n/+v/8//z//P/9//v/+f/7//3//f/9//7//v/8//z//f/9////
AQABAAEAAAABAAEAAQABAAMAAwAGAAQABAAEAAYACAAIAAkACQAKAAsACwANAA4ADwAQ
ABIAEwAUABYAFgAUABYAFgAXABgAGgAbABwAHwAfACAAIQAhACAAIAAfACEAIQAgACAA
IgAhACEAIgAgACAAIAAjACEAIAAeAB0AHQAdAB0AHQAcABsAFwAVABUAEwASABEAEAAP
AA4ACwAKAAgABwAFAAMAAgACAAEAAAAAAP7//f/8//v/+//8//r/+f/5//r//P/8//z/
+f/5//n/+v/6//r/+//7//v/+f/6//r/+//7//j/+P/6//r/+v/4//j/+v/7//v/+v/6
//n/+f/5//n/+v/6//r/+f/5//n/+//9//3//f/9//3//////////f////3//P/8//z/
/f/9//3//v/+//7//v///////v/+//7//v/+//v/+//7//z/+v/6//v/+//9//r/+v/8
//r/+v/5//j/+v/7//v/+f/5//r/+v/7//v/+//4//b/+v/6//r/+v/6//n/+P/4//f/
9//3//f/9f/1//X/9v/4//f/9//3//f/9v/1//X/9v/2//b/9v/2//f/+f/6//f/9//3
//j/+P/2//b/+P/4//j/+P/4//r/+v/7//v/+f/5//n/+v////7//v/+//7//v/+/wAA
AgAEAAMABAAEAAYABgAFAAUABQADAAMAAwACAAMABwAIAAkABgADAAIAAgD///7//f/8
//z//P/7//r/+f/5//n/+f/7//v/+//7//n/+P/4//j/9//3//f/9//5//n/+f/5//n/
+P/4//f/9P/0//T/9f/3//f/9//2//j/+v/6//n/+P/4//f/9v/4//j/+v/2//b/+P/5
////DgAcAC4ASgBoAIMApADFAOwAEQEsAToBHgG5ACIApP9x/3H/dv90/3T/e/+M/6H/
sP/B/9D/2//l/+7/7f/u//L/8//z//P/8//0//X/9f/1//X/9v/3//f/9//3//f/9//5
//n/+f/5//n/+v/6//r/+v/6//r/+v/7//z//f8AAP7//v/9//3//v/+////////////
//8AAAAAAAAAAAEAAwABAAMABQADAAMABAAEAAYABgAHAAcABQAHAAcABwAGAAcABwAH
AAcACQAJAAwADgAOAA4AEAAQABAAEQARABAAEQARABMAFAAVABYAGAAZABoAHAAcABoA
HAAcAB0AIAAiACMAJAAlACUAJgAnACgAKAApACkAKAAnACUAJAAmACUAJQAmACYAJgAm
ACkAKQAoACYAJQAkACMAIgAhAB8AHwAcABsAGwAZABgAFwAYABcAFgATABIAEAAPAA0A
DAAKAAkABwAIAAgABgAFAAQAAwADAAQABAADAAMABAACAAIAAgD///////8AAAAAAQAB
AAAA/////wAAAAABAAMAAAAAAAIAAAAAAP7//v8AAAEAAQAAAP////8AAAEAAgACAAEA
AAD///////8BAAMAAwADAAMAAwAFAAUABQAFAAcABQAEAAQABAAFAAUABwAIAAgACAAH
AAcABgAEAAYABgAGAAYABAADAAIAAgACAAIAAwADAAMAAAAAAAIABAAEAAMAAgACAAMA
AwABAAEAAgACAAMAAwADAAAA/v8AAAAAAAAAAAAA///+//7//f/9//3//f/+////AAAC
AAEA///+//3////+//3//f/8//z//P/8//3//f/+//7/////////AAAAAP7//v8AAAAA
AAAAAAAAAAAAAAEAAQABAAEAAQACAAEAAAAAAAAAAAAAAAAAAgAEAAYABwAIAAgACgAI
AAcABwAHAAkACQAJAAgABgAJAAkACQAKAAcABgAGAAUABAADAAIAAAAAAP///v/9//3/
/f/9//v/+//7//v//P/8//3//v/7//v/+//7//v/+//7//v/+//6//r/+f/6//r/+v/7
//n/+f/5//j/+P/6//r/+f/7//z//P/8//j/+P/8//r/+P/8/wEABwASACIAOABUAHAA
iwCmAMkA7gAPAS4BRAEiAbcAIACm/3X/c/92/3T/eP+D/5L/of+w/8P/1P/h/+n/7v/z
//T/9P/3//f/9//3//j/+f/5//n/+f/6//v/+//7//v/+//7//v/+//7//v/+//8//z/
/P8AAAAAAAAAAAAAAAAAAAIAAgACAAEAAQACAAIAAwADAAMAAwADAAQABgAGAAYABwAF
AAMABQAHAAcABwAIAAgABgAGAAcABwAHAAkACQAJAAwADQANAA0ACwANAA0AEAAQABAA
EAASABAAEAARABEAFAAVABUAFwAYABkAGgAcABsAHAAeAB4AHwAiACMAJQAmACgAKQAq
ACgAJwAnACcAKgAqACsAKwAtAC0ALAAsACwAKwArACwAKwAqACkAKwApACgAJgAlACYA
JQAkACMAIwAjACAAHwAdABsAGgAZABcAFQATAA8ADQAMAAwACwAJAAgACAAHAAYABgAE
AAMABAADAAMABAADAAEAAAAAAAAAAAAAAP3//P/7//v/+v/6//v/+//7//v//P/8//3/
+//4//j/+v/6//r/+P/4//j/+f/5//j/+f/5//r/+//8//z/+//6//v/+//7//3//f/9
//3//f/8//3//P/7//3////9//z/+//6//r/+f/5//r/+v/6//r/+//7//r/+v/6//r/
+v/7//v/+//8//v/+v/6//n/+//4//j/+v/8//z/+//6//n/+f/4//X/8//0//T/9f/1
//X/8v/w//L/8v/y//L/8v/x//D/8P/z//P/8//z//L/8f/w//D/7v/t/+3/7f/u/+7/
7v/v//D/8P/w//D/7//v//D/8P/x//H/8f/y//H/7v/t/+7/7P/s/+z/7P/s/+z/7f/t
/+//7//v//D/7//v/+z/7v/u/+7/7v/s/+7/8P/y//X/9v/2//j/9v/1//X/9f/1//X/
9f/0//T/9//3//f/+P/1//T/9P/x//D/7//u/+r/6v/p/+j/5f/l/+X/5f/n/+f/5//n
/+T/4v/h/+D/3//f/9//3//f/9//3//f/+H/4P/g/9//3v/e/97/3//d/93/3f/c/9z/
3v/e/93/3f/e/97/3v/c/97/3v/c/97/4v/j/+X/9P8GABoAMgBUAHcAmAC9AOQAEQE4
AUQBGAGpABAAjv9X/1X/VP9O/0r/Uf9m/3n/jP+f/67/uf/B/8z/0//U/9T/1v/V/9T/
0//X/9n/2v/b/9r/2v/a/9n/2//b/9v/2//b/9v/2//b/93/3v/e/97/3v/e/97/3v/g
/+D/4P/i/+D/4P/f/9//4v/i/+P/4//j/+P/4//k/+b/5v/m/+f/6P/n/+r/7f/q/+n/
6f/o/+r/6v/r/+v/7f/v/+//7//v/+//7v/t/+7/8f/y//b/9P/0//T/9v/2//b/9//3
//r/+//7//3//P/9//7/AAADAAQABgAGAAYACAAIAAkADAAOAA8AEAARABEAEgATABMA
EgASABEAFAAVABUAFgAYABcAFwAYABYAFgAWABkAGQAYABYAFQAWABUAFAATABAADwAL
AAkACQAHAAYABQAEAAMAAgD///7//P/7//n/+f/4//j/9//0//T/8v/x//L/8f/x//L/
9P/z//P/9P/0//T/9P/x//H/8f/y//L/8f/x//D/7//v//D/8P/x//H/7v/u//D/8P/w
/+7/7v/w//H/8f/w//H/8f/y//P/9P/0//P/8v/z//P/8//1//P/8//z//P/9f/3//f/
9//3//n/9//2//b/9v/3//f/9//4//j/+P/4//n/+f/4//r/+v/6//r/+f/5//n/+v/6
//r/+//7//v/+P/4//r/+v/6//n/+P/6//v/+//5//f/+P/4//n/+//7//j/9v/4//j/
+P/4//r/+f/4//j/+f/5//n/+f/5//n/+f/6//z/+//7//v/+f/4//f/9//2//b/9v/2
//b/9//5//r/9//3//f/+P/4//b/9v/4//j/+P/4//j/+P/4//n/+f/3//f/9//4//n/
+f/5//n/+v/6//v//P/6//v/+f/7//z//f/+////AAD//wAAAQACAAMABAAEAAYACAAH
AAcABwAHAAcABwAGAAQABwAHAAcABwAFAAUABgAFAAQAAwACAP7//v/9//z//f/9//3/
/f/9//3//f/9//v/+v/6//r/+//7//v/+//9//3//f/9//v/+v/6//n/+P/4//j/+f/7
//v/+//6//r//P/8//v/+f/6//r/+v/6//7//v/8//z/AAAFAAUADAAeADQATgBsAIsA
rADRAPgAHQE8AVABNgHbAEoAwP93/23/dP90/3b/ff+O/6H/tv/J/9j/4f/r//L/9f/4
//j/+v/5//j/9//6//v/+//7//v//P/9//3//f/9//3//f/+////AAABAP//AAAAAAAA
AAAAAAAAAAAAAAAAAAACAAQABAADAAMABgAGAAcABwAFAAUABQAGAAoACgAKAAsACwAJ
AAsADQAJAAkACgAKAAsADAAOAA8ADQAPAA8ADwAQABEAEQARABEAEwATABYAFAAUABQA
FgAYABgAGQAZABoAGwAbAB0AIAAhACIAJAAjACQAJgAmACgAKgAqACsAKwAsACwALAAv
AC8AMAAxADQANAA1ADUANQA1ADQANAA1ADUANgA4ADYANgA2ADkANwA2ADQAMwA0ADMA
MgAxAC8ALwAsACsAKQAnACYAJQAiACEAIAAdABsAGgAaABkAGAAWABUAEwASABIAEAAP
AA4ADQANAA4ADgANAA0ADgAMAAwADAAJAAsACwAMAAwACwALAAoACQAHAAgACAAJAAoA
CAAJAAwACgAKAAgACAAIAAkACQAIAAgABwAHAAcABwAIAAgACAAJAAkACQALAAkACQAJ
AAkACQALAAsACwAJAAsACQAIAAoACgALAAsACwAMAAwADAAKAAsACwAKAAoACgAKAAoA
CQAJAAkACgAKAAoACwALAA0ACgAKAAwACgAKAAkACAAIAAkACQAHAAUABgAGAAcABQAF
AAIAAAAEAAQABAAEAAQAAwACAAIAAwADAAMAAwABAAEAAQACAAIAAQABAAEAAQAAAP//
//8AAAAAAAAAAAEAAQACAAIAAQABAAEAAgAAAP7//v8AAAAAAAAAAAAAAAAAAAEAAQAD
AAMAAwAEAAQAAwACAAEAAgACAAMABAACAAEAAwAEAAQABAAEAAQABAAGAAgACgAJAAoA
CgAMAA4ADQANAA0ACwALAAsACgAKAA0ADQANAA4ACwAKAAoACQAIAAcABgACAAIAAQAA
AP////////////////////////7//v/+//3//f/9//3//f/9//3//f/9//z//P/7//j/
+P/4//n/+//7//v/+v/6//z//P/7//v//P/8//z//P/8//z//P/8//z/AQAJABYAKABA
AFwAegCVALgA2wAAASUBQAFAAQYBhQDw/47/c/9z/3b/eP9+/4f/lv+l/7b/y//Y/+P/
6f/u//P/9v/0//X/9f/1//X/9v/3//f/9//5//r/+//7//n/+f/5//n/+f/5//n/+f/3
//j/+P/4//r/+v/6//r//P/8//z//v/+//7//f/9//7//v//////////////AAAAAAAA
AAABAP///f///wEAAQABAAIAAgAEAAQABQAFAAMABQAFAAUABgAHAAcABwAGAAcABgAI
AAYABgAGAAgACQAKAAwADQAMAA0ADQAPABAAEQASABQAFwAYABoAGgAYABoAGgAbABwA
HgAfACAAIQAhACIAIwAiACIAIwAjACMAIwAiACIAJAAjACMAJAAkACQAJAAnACMAIgAg
AB8AHAAbABoAGQAXABcAFAATABEADwAOAA0ADAALAAoABwAGAAQAAwABAAAA/v/9//v/
/P/8//r/+f/6//n/+f/6//j/9//3//j/9v/2//b/8//1//X/9v/2//P/8//y//H/7//w
//D/8f/x/+7/7v/w//D/8P/u/+7/8P/x//H/8P/w/+//7//v/+//8P/w//D/8f/x//H/
8//y//H/8P/v/+3/7//v/+//8f/z//H/8P/u/+7/7//v//H/8v/y//L/8v/z//P/8v/w
//D/8P/w/+//7//v//D/7v/u/+//7//v/+z/7P/u/+z/7P/r/+r/6//t/+7/7f/r/+z/
7P/t/+v/6//o/+b/6v/q/+r/6v/o/+f/5v/m/+n/6f/p/+n/6P/n/+b/5v/m/+X/5f/l
/+P/4v/h/+H/4v/i/+L/4v/h/+H/4v/i/+H/4f/h/+L/4P/e/97/4P/g/+D/4P/g/+D/
4P/h/+H/4f/h/+H/4v/j/+P/4f/j/+T/5P/k/+T/5P/j/+T/5f/m/+X/5v/m/+j/6P/n
/+f/5//n/+f/5//m/+j/6//r/+v/7P/p/+j/6P/p/+j/5//m/+P/4v/g/97/3f/d/93/
3f/c/9v/2v/Z/9v/2v/a/9r/1//X/9f/1//V/9X/1f/V/9f/1v/W/9X/1P/U/9T/1f/V
/9X/1f/U/9L/1P/U/9P/0//U/9T/1P/a/9j/1v/U/9L/0v/T/9n/5P/2/wgAIABAAGMA
hACpAM4A+QAkATwBLAHZAEYArP9X/0P/Rv9C/0L/S/9W/2X/dv+L/5z/p/+x/7z/w//G
/8j/yf/J/8n/yf/M/83/zf/N/83/zv/P/8//zf/N/83/zf/P/8//z//P/8//0P/Q/9D/
0v/S/9L/0v/Q/9D/0P/S/9L/0v/R/9H/0//U/9b/1//U/9P/0v/S/9b/1v/W/9f/1//V
/9f/2f/Z/9n/2v/a/9r/2v/b/9v/2//d/93/3f/g/+H/4f/h/9//4f/h/+T/5P/k/+T/
5v/k/+T/5f/l/+n/6//s/+//7v/v//D/8v/x//L/9P/0//X/+P/5//v//P/+////AAAB
AAEAAgADAAQABAAFAAUACQAJAAgACAAIAAcABwAIAAgACAAIAAsACQAIAAYABQAGAAUA
BAADAAEAAQD+//3/+f/3//b/9f/0//P/8v/v/+z/6v/p/+f/5//m/+b/5f/k/+T/4v/h
/97/3f/d/97/3//f/+D/4v/g/+D/4P/d/93/3f/e/97/3f/d/9z/2//b/9z/3P/d/93/
2v/a/9z/3P/c/9r/2v/c/93/3f/c/9j/1//X/9f/2//c/9z/3P/b/9v/2//d/93/3f/d
/93/3f/f/9//3//f/+H/3//e/97/3v/f/9//3//g/+D/4P/i/+P/4//i/+L/4v/i/+L/
4v/j/+T/5v/l/+T/5P/j/+X/4v/i/+T/5P/k/+P/4v/i/+P/4//h/9//4P/g/+H/4v/j
/+H/4P/g/+D/4P/g/+L/4f/g/+D/3//f/9//3//d/93/3f/e/97/3f/d/93/3v/e/97/
3//e/97/3v/e/9//3//g/+D/4f/h/+H/4v/g/97/3v/g/+L/4v/i/+L/4v/i/+P/4//h
/+H/4f/i/+H/4f/h/+H/4v/i/+P/5P/o/+b/5f/k/+P/4v/k/+b/6P/q/+z/7v/v//L/
8P/v/+//7//t/+3/7f/s/+7/8f/x//H/8v/v/+7/7v/v/+7/7f/s/+j/6P/n/+b/5f/l
/+X/5f/j/+P/4//j/+P/4v/i/+L/4//j/+P/4//l/+X/5f/l/+X/5P/k/+P/4P/g/+D/
4f/j/+P/4//i/+T/5v/m/+X/4//k/+T/5P/k/+b/5v/m/+b/6P/n/+///P8MAB4AOgBc
AHcAlgC7AOYADwE0AUYBKgHHADAAqv9l/1n/Wv9Y/2D/a/96/43/oP+x/8D/y//T/9b/
3f/i/+L/5P/j/+L/4f/i/+P/4//j/+X/5v/n/+f/5f/l/+X/5f/l/+X/5f/l/+X/5v/m
/+b/6P/o/+j/6P/q/+r/6v/s/+7/7v/t/+3/7v/u/+//7//t/+3/7f/u//L/8v/y//P/
8f/v//H/8//z//P/9P/0//T/9P/1//X/8//1//X/9f/4//n/+f/5//f/+f/5//z//v/+
//7/AAACAAIAAwADAAQABQAFAAcABgAHAAgACgAJAAoADAAMAA4AEAAQABEAEgAUABUA
FgAXABcAGAAZABwAHAAdAB0AHwAfAB4AHgAfAB8AIAAiACQAJAAkACcAJQAkACIAIQAe
AB0AHAAbABkAGQAWABUAEwARABAADwAOAA0ADAAJAAgABgAFAAMAAQAAAAAA///+//z/
/v/7/w==
         </WaveFormData>
      </LeadData>
      <LeadData>
         <LeadByteCountTotal>10000</LeadByteCountTotal>
         <LeadTimeOffset>0</LeadTimeOffset>
         <LeadSampleCountTotal>5000</LeadSampleCountTotal>
         <LeadAmplitudeUnitsPerBit>4.88</LeadAmplitudeUnitsPerBit>
         <LeadAmplitudeUnits>��V</LeadAmplitudeUnits>
         <LeadHighLimit>2147483647</LeadHighLimit>
         <LeadLowLimit>268435456</LeadLowLimit>
         <LeadID>V5</LeadID>
         <LeadOffsetFirstSample>0</LeadOffsetFirstSample>
         <FirstSampleBaseline>0</FirstSampleBaseline>
         <LeadSampleSize>2</LeadSampleSize>
         <LeadOff>FALSE</LeadOff>
         <BaselineSway>FALSE</BaselineSway>
         <ExcessiveACNoise>FALSE</ExcessiveACNoise>
         <MuscleNoise>FALSE</MuscleNoise>
         <LeadDataCRC32>1546421128</LeadDataCRC32>
         <WaveFormData>
8P/w//D/8P/x//L/8//0//T/9P/0//T/9P/0//T/9P/0//T/9P/0//b/9v/2//b/+P/4
//j/+P/2//b/9v/4//z//f/+////AAAAAAAAAAAAAAAAAAAAAAAAAQAEAAUABAACAP//
/P/8//v/+v/5//n/9//3//j/9v/1//P/8v/1//b/9//3//X/9f/1//X/9P/0//T/9P/y
//L/8v/x//P/8//z//P/8v/y//L/8v/w//D/8P/w/+//7//v/+//8f/x//H/8v/w//D/
8P/w//L/8P/u/+7/7//z//v/CwAiADYARgBcAHoAnADAAN0A7ADhAK4AYQAcAPj/7v/m
/9b/y//L/8//0f/T/9v/5P/o/+z/8P/z//X/9P/y//L/8v/y//L/8v/z//P/9P/0//T/
9P/0//T/9P/0//X/9f/1//X/9f/1//X/9//3//f/9v/2//b/9//3//j/9v/2//b/9v/2
//b/9//3//b/9//5//r/+//7//v//P/8//z//P/9//v/+//7//3//f/8//z//f///wAA
AAAAAP7/AAAAAAAAAgACAAMABAADAAMABAAEAAYABwAHAAcACQAKAAsACwANAA0ADQAO
ABAAEAASABMAEQATABMAFAAVABUAFgAWABgAGQAaABoAGwAcABwAHAAfACAAIAAhACEA
IAAgACEAHwAfAB8AIAAhACEAIAAhAB8AHgAdABwAGQAZABgAFwAXABUAFAARAA8ADwAP
AA8ACQAHAAUAAQABAAIAAwADAAIAAQABAAEAAwACAAIAAwADAAMAAgACAP////////7/
/v/+//7//v/+//7//v/+//z//P/8//z//P/8//z//P/+//7//f/9//3//f/9//3//f/9
//3//f/+//7//v/+/wAAAAAAAAAA//////7//f////////////////8AAAAA/v/+//7/
/v///wAAAQADAAEAAQABAAEAAwADAAMAAwADAAMAAwADAAEAAQABAAEAAwABAAEAAgAC
AAIAAQABAAAAAAAAAP///f/8//z//P/+//7//v/+/wAAAAAAAAAA/v/+//7//f//////
//////3//f/9//3////+//7//v///////v/+//z//P/8//z//P/9//3//f/7//v/+//7
//3//f/8//z/AAD//////f/+//7//v/+//7//f/8//3//v8AAAIABAAGAAgACAAIAAgA
BgAGAAYABgAFAAgACQAJAAgABgAEAAQABQAEAAMAAgD///7//v/9//z/+v/5//j/+v/6
//n/+f/5//n/+f/4//b/9v/2//b/9P/0//P/8//0//X/9v/2//T/9P/0//T/9P/0//T/
8//z//P/8//z//P/8//0//T/9P/y//L/9P/0//L/8v/z//n/AQANABwAMABGAF4AeACY
ALoA2QDwAO0AvABxACoAAgD2//D/4v/R/8n/yf/P/9X/2//e/+D/5v/s/+3/7f/u//D/
8P/w//D/8P/w//H/8f/u/+7/7v/u/+//8P/x//L/8f/x//H/8f/z//P/8//1//T/8//x
//D/7v/v/+//8P/u/+7/7v/u//D/8P/x//H/8f/x//L/8v/y//H/8P/w//D/8P/w//H/
8f/x//H/8//1//T/9P/1//f/+P/4//j/9//4//f/9v/2//b/9//4//v/+//8//z//P/9
//3//f/7//z//f/9/////////wAABAAEAAYABwAGAAcABgAGAAUABQAGAAYACQALAA0A
DgARABIAEgASABEAEgASABMAEwASABIAEwASABEAEAAQABAADwANAA0ADQAMAAsACgAJ
AAkACAAHAAMAAQAAAP3/+//7//v/+//6//n/+P/1//L/8v/y//H/8v/x//H/8f/v/+7/
7v/v/+3/7f/s/+z/7f/t/+3/7P/q/+r/6v/q/+r/6v/q/+r/6v/q/+r/6v/o/+j/6P/o
/+r/6v/p/+n/6f/p/+n/6f/n/+f/5//n/+j/6P/o/+j/6v/q/+r/6v/o/+n/6f/p/+n/
6f/p/+n/6f/p/+r/6v/s/+z/7P/s/+7/7v/u/+//7f/t/+3/7f/t/+3/7f/t/+3/7f/t
/+3/7f/t/+3/7f/r/+n/6f/q/+z/7P/r/+v/6v/q/+r/6f/p/+j/6P/o/+n/6v/r/+z/
6v/q/+r/6v/s/+z/7P/r/+n/6f/p/+n/5//n/+f/5//o/+j/6f/q/+n/6f/o/+j/6v/q
/+r/6v/q/+v/6//r/+v/6//r/+v/7f/r/+r/6v/s/+z/7P/s/+7/7v/w//L/8//0//X/
9v/2//b/9v/2//T/9P/0//T/9//6//v/+//6//j/9v/2//P/8v/x//D/7//u/+7/7f/r
/+r/6v/q/+r/6v/p/+n/6f/p/+n/6P/o/+j/6P/o/+j/6P/n/+f/5//n/+f/5v/o/+j/
6P/o/+b/5v/m/+X/5//n/+f/5//p/+n/6v/q/+j/6P/o/+r/6P/o/+b/6f/v//n/BQAU
ACoAQgBeAHwAnAC+ANsA6gDbAKIAUwAQAO7/5P/a/87/w/+9/8H/x//N/9P/2v/g/+T/
5v/n/+n/6v/q/+r/6v/q/+j/6P/p/+n/5v/m/+b/5v/n/+j/6f/q/+v/6//r/+v/6f/p
/+n/6//r/+v/6v/q/+z/7f/t/+7/7P/s/+z/7P/s/+z/7f/t/+3/7f/u/+7/7//v/+//
8P/u/+7/7v/v/+//7//v//H/8v/y//P/9f/z//T/9P/0//b/+P/4//j/9v/2//f/+P/3
//f/+P/4//r/+//7//v/+//8//3//f8BAAEAAQACAAIAAgAEAAUABQAHAAcACAAJAAkA
CgAKAAoACwAMAAwADwAQABAAEAARABIAEgATABUAFAAUABUAFQAVABUAFgAUABMAEQAR
ABEAEAAPAA4ADQANAAwACwAJAAcABgADAP///////////P/7//r/9//4//j/+P/3//T/
8//z//P/8//y//L/8//1//X/9P/0//H/8f/x//D/8v/y//L/8v/y//L/8v/y//D/8P/w
//D/8v/y//L/8v/y//L/8f/x//H/8f/x//H/8//z//P/8//y//L/8v/y//D/8P/w//D/
8P/x//H/8f/z//P/8//z//X/9f/2//b/9v/2//b/9v/0//T/9P/1//X/9f/1//X/9//3
//f/9//3//f/9//3//f/9//3//f/+f/3//f/+P/4//j/9//3//j/+P/4//f/9f/0//T/
9P/2//b/9v/2//b/9v/2//b/9v/2//b/9f/z//P/8//z//X/9f/1//X/9f/0//T/9P/1
//X/9P/0//b/9v/2//b/9f/1//T/8//1//X/9f/1//X/9f/0//T/9P/1//X/9f/2//b/
9//3//n/+/////7//f/8//v/+v/8//z//v8AAP//AAABAAIAAwAEAAUABgAGAAYABgAG
AAcACgALAAsACgAIAAYABgAFAAQAAwACAP///v/+//3//f/8//z//P/8//z/+//7//v/
+//7//r//P/8//z//P/8//z/+//7//v/+//7//r/+P/4//j/+P/4//j/+P/3//X/9f/1
//X/9//3//j/+P/6//j/+P/4//j/9v/2//n///8HABEAJAA2AEoAZgCEAKQAxADhAPYA
5wCwAGUAJAAAAPb/8P/i/9X/0//X/9n/2//j/+r/7v/y//j/+f/3//j/+P/4//j/+P/4
//j/+f/5//r/+v/6//r/+P/4//j/+P/3//f/9//3//n/+f/5//v/+//7//r/+v/4//n/
+f/6//z//P/8//z//P/8//3//f/5//n/+v/6//v/+//7//z//P/8//z//f/+////AAAD
AAAA/v/9//3///8AAAAAAAACAAQABAAEAAQABAAFAAYABQAFAAYABgAIAAkACQAJAAkA
CgALAAsADQANAA0ADgAQABAAEgATABEAEwATABQAFQAVABYAFgAWABcAGAAYABoAHAAd
AB4AHwAgACAAIQAgAB4AHQAdAB8AHwAfACAAIAAfAB0AHQAdABwAGwAaABsAGwAaABkA
FQATABIADwAPAA8ADwAPAAoACQAIAAUABAAEAAQAAwACAAEAAQABAAEAAAAAAAEA////
//7//v/+////AAAAAP7//v/+//7/AAAAAAAAAAAAAAAAAAAAAAAAAAAAAAAAAAAAAP//
////////////////////////AAAAAAAAAAAAAAAAAAAAAAAAAQABAAEAAQABAAEAAQAB
AAEAAgACAAAAAAAAAAAAAAAAAAAAAQABAAEAAQABAAEAAQABAAEAAwADAAMAAwAFAAUA
BQAFAAUAAwADAAQAAgACAAEAAQAAAAAAAAD//wEAAAAAAAAAAAAAAAAAAAD+//7//v/+
//7//v/+//3//f/9//3//f///////////wEAAAAAAAAA//////7//v8AAAAAAAAAAP7/
/////////f/9//3//f///////v/+//7////////////+//7//f/+////AAABAAMAAwAA
AAAAAAAAAAAAAgACAAQABgAHAAgACQAKAAoACgAKAAoACAAIAAgACAALAA4ADwAPAAwA
CgAIAAgABwAGAAUABAABAAAAAAD//////v/+//7//v/+//3//f/9//3//f/8//7//v/+
//7//P/8//v/+//9//3//f/8//z//P/8//z/+v/6//r/+f/5//n/+f/5//r/+//9//7/
/P/+//r/+P/4//j/9v/5/wEACwAZACoAPABSAGoAhgCoAMoA4wDyAOMAqgBbACAAAAD2
//D/5P/V/9H/0//Z/93/4//o/+z/9P/6//v/+//4//j/+P/4//j/+P/4//n/+f/6//r/
+v/6//j/+P/4//j/+f/5//n/+f/3//f/9//5//v/+//6//r/+P/5//n/+v/6//r/+v/6
//z//P/9//3/+//7//z//P/9//3//f/+//7//v/+////////////AQD///7//v///wEA
AgACAAIAAAACAAIAAgAEAAQABQAGAAUABQAGAAYABgAHAAcABwAJAAoACwALAA0ADQAN
AA4ADgAOABAAEQAPABEAEQASABUAFQAWABYAGAAZABoAGgAZABoAGgAaAB0AHgAeAB8A
HwAeAB4AHwAdAB0AHQAeABwAGwAZABkAGgAaABoAGgAYABcAFQATABMAEQAQAA0ADQAN
AA0ADQAIAAcABgADAAQABAAEAAMAAgABAAEAAQD///7//v////3//f/8//z//f/9//3/
/P/8//z//P/8//7//v/+//7//v/+//7//v/8//z//P/8//7//v/9//3//f/9//3//f/9
//3//f/9//z//P/8//z//v/+//7//v8AAAEAAQABAAEAAQABAAEA/////wAAAAACAAIA
AgACAAAAAAAAAAEAAwADAAMAAwABAAEAAQABAP////////////////////////3//f/+
//7//v/9//3//v/+//7//f////7//v/+//7//v/+//7/AAAAAAAAAAD+//7//v/9//3/
/f/9//3//f/9//3//f/9//z//P/8//3//f/8//z//P/8//z//P/+//////////3//f/9
//3//f/9//z//P/8//3//f/9/wAAAAABAAEA//////////8BAAIAAgACAAIAAgAEAAQA
BgAIAAgACAAIAAgACAAIAAgACAAIAAgACAAIAAkADAANAA0ADAAKAAgACAAFAAQAAwAC
AAEAAAAAAP//AQAAAAAAAAAAAAAA//////////////7//P/8//z//P/+//7//f/9//3/
/f/9//z/+//6//n/+P/6//r/+v/5//r/+//8//3//P/7//v/+v/8//z//P/6//j/+P/4
//n/AQAHABEAJgA6AFAAaACEAKQAxgDhAPIA5QCwAGMAIAAEAPz/9v/o/9n/0f/R/9n/
3//l/+j/7v/0//r/+f/3//r/+P/4//j/+P/4//j/+f/5//j/+P/4//j/+P/4//j/+P/7
//v/+//7//v/+//7//3/+//7//r/+v/8//3//f/+//z//P/8//z//v/+///////9//3/
/v/+//3//f/9//7/AAAAAAAAAQD///////8BAAMAAgACAAMAAwAEAAQABAACAAQABAAE
AAQABAAFAAYABwAHAAgACAAIAAkACQAJAAkACgALAAsADQANAA0ADgAQABAAEgATABIA
EwASABIAFAAVABcAGAAaABsAHAAcAB0AHgAeAB4AHgAeAB0AHQAdABwAHAAdAB8AHwAf
ACAAIAAfAB0AHQAdABwAGwAaABcAFwAWABUAFQATABIADwAPAA8ADwAPAAwACwAKAAcA
BAAEAAQAAwADAAMABAAFAAMAAgACAAMAAwADAAIAAgD////////+//7//v/+//7//v/+
//7//v8AAAAAAAAAAAAAAAAAAAAAAAAAAP/////9//3//f/9////////////AAAAAAAA
AAD///7//f/8//3///8AAAEAAQABAAEAAQABAAEAAgACAAIAAgACAAIAAwAEAAUABwAG
AAUABAADAAUABQAFAAUAAgABAAAA//8BAAEAAQABAAEA/////wAAAgACAAEAAQAAAAAA
AAD//wEAAAAAAAAAAAAAAAAAAAAAAAAAAAAAAP7//v/+//3//f/9//3//f/+////AAAB
AP///v/+//7///////7//v/8//z//P/8//7//////////////////////////v/+//7/
////////AAAAAAEAAQABAAEAAQABAAEAAgAAAAAAAAAAAAAAAAACAAQABQAGAAcACAAI
AAgACAAIAAoACgAKAAoACgAMAAwACwAMAAoACAAIAAcABgAFAAQAAQAAAAAA//////7/
/v/+//z//P/7//v//P/9//7//v/+//7//v/+//3//P/6//n/+//7//v/+v/6//r/+v/6
//r/+v/6//n/9//3//f/9//4//n/+//8//b/9v/6//j/9v/2//j/+f///wcAFQAqAD4A
UABmAIQApADAAN0A9ADlAKoAXwAgAAIA/P/0/+T/2f/T/9P/1//d/+H/6P/w//b/9v/5
//n/+P/4//j/+P/4//j/+P/5//n/+P/4//j/+P/4//j/+P/4//n/+f/5//n/+f/5//n/
+//7//v/+v/6//r/+//7//z//P/8//z//P/8//z//f/9//v/+//8//z/+//7//v//P/8
//z//P/9//3//f/9///////+//7//////wAAAAAAAAAAAgACAAIABAAEAAUABgAHAAcA
CAAIAAYABwAHAAcABwAIAAkACQANAA0ADQAOAA4ADgAQABEAEwAVABUAFgAXABcAGAAY
ABcAFwAXABYAGQAaABoAGgAbABwAHAAdABsAGgAaABsAGwAbABsAHAAaABkAFwAXABkA
GAAXABYAFQAVABQAEwARAA8ADgALAAkACQAJAAkABAADAAIA///+//7//v/9//z/+//7
//v/+//6//r/+//7//v/+v/6//n/+f/5//j/9v/2//b/9v/4//j/+P/4//j/+P/4//j/
9v/2//b/9v/4//j/9//3//X/9f/1//X/9v/3//j/+f/5//j/9//2//b/9v/2//b/+P/5
//n/+f/3//f/9//3//n/+f/6//r/+f/4//f/9v/2//b/9v/3//f/9//3//f/9//3//f/
9//3//f/9//3//f/9//3//f/9//1//X/9v/4//j/9//3//b/9v/2//X/9f/0//T/9P/y
//L/8v/y//L/8v/y//L/8v/y//L/8f/z//P/8//z//L/8f/w/+//7//u/+7/7v/x//H/
8P/w//L/8v/y//L/8P/x//H/8f/x//H/8f/x/+//7//u/+7/7P/t/+3/7f/u/+7/7//v
//H/8f/x//H/8f/z//D/8P/w//D/8P/w//D/8v/0//f/+P/5//r/+v/6//r/+v/4//j/
+P/4//f/+v/7//v/+//6//n/+v/5//j/9//2//P/8v/y//H/7//u/+7/7v/w//D/7//v
/+7/7f/s/+r/6v/q/+r/6v/s/+z/6//r/+v/6//r/+r/6P/o/+j/6P/q/+r/6v/p/+n/
6f/p/+n/6f/p/+r/6v/o/+r/6v/m/+b/6P/o/+X/6//1/wMAFgAqAEIAXgB6AJoAwgDl
APYA4wCoAF0AHgD+//L/5P/Q/7//uf+9/8P/yf/R/9j/2P/e/+T/5//n/+b/5P/k/+T/
5P/l/+b/6P/p/+f/5v/l/+T/5f/m/+f/6P/n/+f/5//n/+n/6f/p/+v/6f/p/+j/6P/q
/+v/6//s/+z/7P/s/+z/7P/s/+3/7f/r/+v/7P/s/+//7//v//D/8v/y//L/8//y//H/
8P/x//H/8P/w//H/8//0//T/9P/y//T/9P/0//b/9v/3//j/+//7//z//P/6//v/+//7
//3//v//////AQABAAEAAgAGAAYACAAJAAcACQAJAAoADQANAA4ADgAOAA8AEAAQABEA
EgASABIAFQAWABYAFwAZABgAGAAZABcAFwAXABgAGgAZABcAFwAXABYAFQAUABIAEQAP
AA0ADQALAAoABwAFAAUABQAFAAIAAQAAAP3//P/8//z/+//6//n/+f/5//n/+P/4//n/
+f/5//j/+P/5//n/+f/4//b/9v/2//b/9v/2//b/9v/2//b/9v/2//b/9v/2//b/+P/4
//f/9//3//f/9//3//n/+f/5//n/+P/4//j/+P/6//r/+v/6//j/+f/5//n/+//7//v/
+//7//v//P/8//z//P/8//z//v/+//7////9//3//f/9/////////////f/9//3//f/9
//3//f/9/////f/9//7//v/+//3//f/+//7//v/9//v/+v/6//r//P/8//z//P/8//z/
/P/8//z//P/8//v/+//7//v/+//9//3//f/9//3//P/8//z/+//7//r/+v/6//r/+v/6
//z//f/9//3/+//7//v/+//7//v/+v/6//z//f/9//3//P/8//3//f/7//v/+//7//v/
+//8//z//v//////AAD//////////wAAAgACAAIAAgAAAAAAAgAEAAUABgAHAAgACAAI
AAgACAAKAAoACgAKAAoADAAMAAsADAAKAAgACAAJAAgABwAGAAMAAgACAAEAAQAAAAAA
AAD+//7//f/9//v/+//7//r//P/8//z//P/+//7//f/9//z/+//6//j/+v/6//r/+v/8
//z//P/7//v/+//7//v/+f/5//r/+v/6//z//P/8//z/+v/6//v//f8FABUAKAA8AFAA
aACIAKoAygDlAPgA7wC+AHcAMAAIAPz/9P/o/9v/0//T/9n/4f/p/+z/7v/2//r/+//7
//z/+//6//n/+P/6//r/+//7//r/+v/6//r/+v/6//r/+v/9//3//f/9//v/+//7//3/
/f/9//z//P/8//3//f/+//7//v/+//7//v/+////////////AAAAAAMAAwADAAQAAgAC
AAIAAwABAAEAAQADAAUABAAEAAUABQAGAAYABgAGAAgACAAIAAgACAAJAAoACwALAAwA
DAAOAA8ADwAPAA0ADgAPAA8AEgATABQAFgAXABYAFwAXABcAGQAZABoAGwAbABwAHAAe
AB8AIAAgACMAJAAkACQAIwAkACQAJQAlACQAJAAlACcAJwAnACgAKAAnACUAJQAlACQA
IwAiAB8AHwAeAB0AGwAZABgAFQATABMAEwATABAADwAOAAsACgAKAAoACQAGAAUABQAF
AAUABAAEAAUAAwADAAIAAgADAAMAAwACAAAAAAAAAAAAAAAAAAAAAAD+//7//v/+/wAA
AAAAAAAAAAAAAP//////////////////////////AAAAAAAAAAAAAAAAAAAAAP7/////
////////////////////AAAAAAAAAAAAAAAAAAAAAAAAAQABAAEAAQABAAEAAQABAAEA
//////////8BAAEAAQABAAEA/////wAAAAAAAP////8AAAAAAAD//////v/+//7//P/8
//z//P/8//z//P/8//z//P/8//v//f/9//3//f/7//v/+//7//3//P/8//z/+//7//r/
+v/6//r/+v/6//r/+//7//v/+//7//v/+//7//v/+v/6//r/+//7//v//P/8//3//f/9
//3//f/9//v/+//8//z//P/9//3//v/9//v//f/8//7//v/+//7//P/8//7/AAADAAQA
BQAGAAYABgAGAAYABgAGAAYABgAHAAoACwALAAoACAAGAAYAAwACAAEAAAD9//z//P/7
//v/+v/6//r/+v/6//n/+f/7//v/+//6//j/+P/4//j/+v/6//n/+f/5//n/+f/4//j/
+P/4//j/+P/4//j/9//3//f/9//3//f/9//4//j/+P/4//j/9v/0//L/9P/3//3/BwAZ
AC4AQABUAG4AjgCwANAA6QDwANEAjgBDABQAAAD4/+7/4P/V/9H/0f/V/9v/4f/o/+7/
8P/0//f/9//0//T/9P/0//T/9P/0//X/9f/0//T/9P/0//b/9v/2//b/9f/1//X/9f/z
//P/8//1//X/9f/0//T/9v/3//f/+P/4//j/+P/4//b/9v/3//f/9//3//j/+P/3//f/
9//4//j/+P/4//n/+f/5//n/+//9//z//P/9//z//P/7//r//P/+//7//v/8//z//f/+
//////8AAAAAAgADAAMAAwADAAQABQAFAAcABwAHAAgADAAMAA4ADwAOAA8ADgAOABEA
EQASABIAFAAVABYAFgAXABgAGAAYABcAGAAYABkAGwAaABoAGwAZABkAGQAaABgAFwAV
ABUAFQAUABMAEgARABEAEAAPAA0ACwAKAAcABwAHAAcABwACAAEAAAD9//z//P/8//v/
/P/7//v/+//5//j/+P/5//f/9//2//b/9//3//f/9v/2//b/9v/2//T/9P/0//T/9P/0
//T/9P/y//L/8v/y//T/9P/z//P/8//z//P/8//z//P/8//z//L/8v/y//L/9P/0//T/
9P/0//X/9f/1//X/9f/1//X/8//z//T/9P/y//L/8v/y//P/9P/1//f/9//3//f/9//1
//X/9f/1//X/9f/1//X/9f/1//X/9f/1//P/8//0//L/8v/x//H/9P/0//T/8//x//D/
8P/w//D/8P/w//D/8v/y//L/8v/y//L/8v/x//P/8//z//P/8v/x//D/7//x//D/8P/w
/+//7//u/+7/7v/u/+7/7v/s/+3/7f/t/+//7//v/+//7//v/+7/7v/u/+//7//v/+7/
7v/v/+//7//v/+//7//v/+//8P/w//T/8v/y//L/8v/w//D/8v/0//P/9P/1//b/9v/2
//b/9v/4//j/+P/4//n//P/9//3//v/8//r/+v/5//j/9//2//H/8P/w/+//7//u/+7/
7v/s/+z/6//r/+3/7f/t/+z/6v/q/+r/6v/q/+r/6f/p/+n/6f/p/+j/6P/o/+j/6P/o
/+j/6P/n/+X/5f/l/+X/5f/l/+b/5v/s/+z/6v/o/+b/5P/i/+P/5//x//3/DgAiADoA
VABuAJAAtgDbAPIA7wDIAH8ANAAEAPL/5v/U/8X/vf+9/7//w//L/9D/1v/a/+D/4//j
/+T/5P/k/+T/5P/k/+T/5f/l/+T/5P/k/+T/5P/k/+T/5P/j/+P/4//j/+P/4//j/+X/
5//n/+b/5v/k/+X/5f/m/+b/5v/m/+b/6P/o/+n/6f/m/+X/5f/k/+b/5//o/+r/6v/q
/+r/6//p/+n/6f/r/+v/6v/q/+v/6//s/+z/7P/u//D/8P/w/+7/7v/v//D/8f/x//L/
8v/y//P/8//z//T/9v/4//n/+//7//v//P/8//z//v///wEAAwADAAQABwAHAAgACAAK
AAsADAAMAA0ADgAOAA4ADwAQABAAEQAPAA4ADgAPABEAEQARABIAFAATABEAEQAPAA4A
DQAMAAsACwAKAAkABQADAAIA///9//3//f/9//r/+f/4//X/9P/0//T/8//y//H/8f/x
/+//7v/u/+//8f/x//D/8P/v/+//7//u/+7/7v/u/+7/7P/s/+z/7P/u/+7/7v/u/+z/
7P/s/+z/7P/s/+v/6//t/+3/7f/t/+v/6//r/+v/7v/u/+7/7v/u/+7/7v/u/+7/7//v
/+//7//v/+//7//v/+//8P/w//D/8P/w//D/8P/w//D/8f/x//H/8f/x//H/8f/x//H/
8//z//P/8//x//H/8f/x//L/8f/y//T/9P/0//P/8//y//L/8v/x//H/8P/w//D/8v/y
//L/8v/w//D/8P/w//L/8v/y//H/7//v/+//7//v/+//7//v/+//7v/u/+7/8f/x//D/
8P/w//D/8P/w//D/8f/x//H/8f/x//H/8f/x//H/8P/w//D/8f/x//H/8v/y//P/8//x
//H/8f/x/+//7//w//D/8v/z//P/9P/3//b/9f/0//P/8v/0//T/9v/4//v//P/9//7/
/v/+//7//v/+//7//v/+////AgADAAMAAgAAAP7//v/9//z/+//6//n/+P/4//f/9f/0
//T/9P/0//T/8//z//H/8f/x//D/8v/y//L/8v/0//T/8//z//P/8//z//L/8P/w//D/
8P/y//L/8v/x//H/8f/x//H/7//v//D/8P/w//L/8v/w//D/8P/u//H/9////wsAHgA0
AEgAXgB8AKAAwgDhAPQA6wC4AGsAKgAEAPb/6v/a/9H/zf/P/9X/2//f/+T/6P/u/+7/
7//z//T/8//y//H/8P/u/+7/7//v//D/8P/w//D/7v/u/+7/7v/x//H/8f/x/+//7//v
//H/8//z//L/8v/y//P/8//0//T/9P/0//T/9P/0//X/9f/z//P/9P/0//f/9//3//j/
9v/2//b/9//3//f/9//5//v/+v/6//v/+f/6//r/+v/6//z//P/8//z//P/9//7/////
/wAAAAABAAMABAAFAAMABAAFAAUABwAHAAcACAAKAAoADAANAA0ADwAPABAAEQARABIA
EgAUABUAFgAWABcAGAAYABgAGwAcABwAHQAdABwAHAAdAB8AHwAfACAAIAAfAB0AHQAb
ABoAGQAYABUAFQAUABMAEwARABAADQAJAAkACQAJAAgABwAGAAMAAgACAAIAAQD+////
/////w==
         </WaveFormData>
      </LeadData>
      <LeadData>
         <LeadByteCountTotal>10000</LeadByteCountTotal>
         <LeadTimeOffset>0</LeadTimeOffset>
         <LeadSampleCountTotal>5000</LeadSampleCountTotal>
         <LeadAmplitudeUnitsPerBit>4.88</LeadAmplitudeUnitsPerBit>
         <LeadAmplitudeUnits>��V</LeadAmplitudeUnits>
         <LeadHighLimit>2147483647</LeadHighLimit>
         <LeadLowLimit>268435456</LeadLowLimit>
         <LeadID>V6</LeadID>
         <LeadOffsetFirstSample>0</LeadOffsetFirstSample>
         <FirstSampleBaseline>0</FirstSampleBaseline>
         <LeadSampleSize>2</LeadSampleSize>
         <LeadOff>FALSE</LeadOff>
         <BaselineSway>FALSE</BaselineSway>
         <ExcessiveACNoise>FALSE</ExcessiveACNoise>
         <MuscleNoise>FALSE</MuscleNoise>
         <LeadDataCRC32>2933411770</LeadDataCRC32>
         <WaveFormData>
8v/y//L/8v/0//T/9P/0//T/9P/0//T/9P/0//T/9P/0//T/9P/0//X/9v/3//j/+P/4
//j/+P/2//b/9v/4//z//f/+//////////////////////8AAAAAAQACAAQAAgABAP//
/v/7//r/+f/4//f/9v/3//j/9v/0//L/8P/y//X/9//4//b/9v/2//b/9P/z//P/8//z
//L/8v/y//T/9P/0//T/9P/z//P/8//y//H/8P/v//D/8P/w//D/8P/w//D/8f/x//H/
8f/x//P/8v/u/+7/7v/u//T///8OABwAJQA0AEgAYgB/AJQAoQCfAIMAWwA2ACMAGwAS
AAEA9P/w/+7/7P/o/+r/7f/v//D/8//1//f/9//1//T/8//x//H/8f/x//H/8//z//L/
8v/w//H/8f/x//H/8f/x//H/8//z//P/8//z//T/9P/0//T/9P/0//T/8v/y//P/8//z
//P/8//z//T/9f/2//f/+f/5//n/+f/5//n/+f/5//f/9//4//j/+f/5//n/+f/5//n/
+v/6//r/+//8//z//P/8//z//P/7//v//P/8//z//v/+//7/AAAAAAIAAgAEAAUABQAF
AAcABwAIAAgACAAKAAoACwALAAsACwALAA8AEAARABEAEQARABEAEgAUABUAFQAVABMA
EwATABMAEQASABIAEgATABMAEwAUABIAEgAQAA4ADQAMAAwACgALAAoACQAHAAUABAAC
AAIAAAD9//v/+f/5//n/+v/7//n/+f/4//j/+f/6//v//P/8//z//P/8//n/+f/5//j/
+P/4//j/+P/4//j/+P/4//j/+P/4//b/9v/2//X/9f/4//j/9v/2//f/9//3//f/9//3
//j/+P/4//j/+P/4//r/+v/6//r/+f/4//f/9v/3//n/+v/7//v/+//7//v/+//7//v/
+//8//z//P/8//z//P/8//z//P/8//z//P/8//z//P/8//z//P/8//z/+//7//v/+//7
//v/+//7//v/+//6//r/+P/3//f/+P/6//r//P/8//3//P/8//z/+//7//n/+f/7//v/
+//7//v/+//7//v//f/9//v/+//6//r/+v/6//j/+P/4//j/+P/4//j/+P/2//f/9//3
//f/9//4//n//P/8//z/+v/6//r/+v/6//r/+P/4//r//P///wAAAQADAAUABQAFAAUA
BAADAAMAAgAFAAYACAAIAAcABQAEAAMAAgABAAAA/v/8//z//P/7//j/9//2//b/+f/5
//j/+P/4//j/+P/4//f/9//3//f/9P/0//T/9P/2//b/9v/2//X/9f/1//X/9f/1//X/
9P/0//T/9P/0//L/8v/z//P/8//z//P/9f/0//T/8P/y//b/+v///woAGAAnADYASABe
AHkAkAClAKcAjQBnAEIALQAlACAADwD+//L/7v/u/+7/7v/v/+3/8P/z//X/8//z//P/
9P/1//X/9f/1//X/9f/0//P/8f/w//H/8//0//X/8//z//P/8//1//X/9f/1//P/9P/0
//T/8v/y//L/8v/y//L/8//z//P/8//z//P/9P/1//b/9//4//f/9v/1//P/8//z//P/
8//z//T/9P/3//f/9//3//n/+f/6//r/+P/5//r/+v/6//r/+v/6//3//f/+//7//v8A
AAAAAAD///7////+/wAAAQABAAEABAAFAAcACAAHAAgABwAHAAYABQAEAAMABwAKAA0A
DwARABEAEQASABEAEQAQAA8ADwAPAA8ADwAPABAAEAAQABAADwAOAA4ADgAOAAwACgAJ
AAgACAAGAAMAAgABAP/////+//z//P/9//v/+v/5//b/9f/1//X/9f/1//T/9P/z//L/
8f/w//D/8P/w//D/8P/x//L/8v/w//D/8P/w//D/8P/w//D/8P/w//D/7v/u/+7/7f/t
//D/8P/u/+7/7f/t/+3/7f/t/+3/7v/u/+7/7v/u/+7/8P/w//D/8P/u/+7/7v/u/+7/
7//v/+//7//v/+//7//x//H/8f/x//L/8v/y//L/8v/y//L/8v/w//D/8P/w//L/8v/y
//L/8v/y//L/8v/w/+//7v/t/+//7//v/+//7//v/+7/7v/u/+3/7f/u//D/8P/y//L/
8f/w//D/8P/z//P/8f/x/+//7//v/+//7f/t/+3/7f/u/+//7v/v/+7/7v/u/+7/8P/w
//D/8P/w//D/8P/w//D/8f/x//H/8v/v/+//8P/x//L/8//0//L/8v/0//b/9//4//n/
+//5//n/+f/5//n/+f/6//r//f/+/wAAAAD///3//P/7//j/9//2//T/8v/y//L/8f/w
/+//7v/u/+//7//u/+7/7v/u/+7/7v/t/+3/7f/t/+7/7v/u/+7/7P/s/+z/7P/t/+3/
7f/t/+v/6//r/+r/7P/s/+z/7P/s/+z/7f/t/+3/7f/t/+3/7v/s/+r/6v/u//T/+/8E
ABIAJQA4AEoAYgB7AJIAowCdAH0AVQAyAB8AFwAMAP3/8P/m/+T/5v/o/+j/6//t//D/
8f/x//H/8//0//T/9P/z//L/8f/w/+//7//v/+7/7v/w//H/8f/x//H/8f/x//H/8f/x
//H/8f/x//L/8v/y//T/9P/0//T/8//y//L/8f/x//H/8f/x//P/8//z//P/9f/1//X/
9f/z//P/8//z//X/9f/2//b/+f/5//n/+f/3//f/+P/4//r/+//8//z/+v/6//r/+v/5
//n/+v/6//z//v/+//7//P/8//7//v8CAAMAAwADAAUABQAGAAYABgAIAAgACQALAAsA
CwALAAsADAANAA0ADwAPAA8AEAAQABEAEQARABMAEwATABMAFQAWABYAFgAVABMAEQAQ
ABAAEAAOAAwADQAMAAwACgAHAAYABQADAAMAAgAAAAAA///9//z/+//8//v/+//7//r/
+f/3//b/9v/2//b/9v/3//j/+f/6//f/9//3//b/9v/2//b/9v/4//j/+P/4//b/9v/2
//T/9v/2//X/9f/4//j/9v/2//X/9f/1//X/9//3//j/+P/2//b/9v/2//b/9v/2//b/
+P/4//j/+P/4//n/+f/5//n/+f/5//n/+f/5//n/+f/4//j/+P/4//j/+P/4//j/+v/6
//r/+v/6//r/+v/6//r/+v/6//r/+f/5//n/+f/5//n/+f/5//n/+f/4//j/9v/1//X/
9v/2//b/+P/4//n/+P/4//j/9//3//X/9f/1//X/9f/1//X/9f/1//X/9f/1//P/8//0
//T/9P/0//b/9v/2//b/9f/0//P/8v/0//X/9f/1//L/8f/x//H/8P/w//D/8P/u/+//
7//v//H/9f/2//b/9f/0//P/8v/0//T/9v/4//n/+v/7//3/////////////////AAAA
AAEAAgAEAAQAAQD///7//f/+//3//P/6//j/+P/4//f/9v/1//T/9P/z//P/8v/y//T/
9P/0//T/9f/1//X/9f/y//L/8v/y//L/8v/y//L/7//v/+//7//x//H/8f/w/+7/7v/u
/+7/8P/w//H/8f/z//H/8f/x//D/8P/w//D/9P/4////CgAYACUANABKAGQAewCQAKEA
nQB/AFcANgAjABsAEgADAPb/8P/w/+z/6v/q/+//8f/y//P/8//z//P/9P/0//T/8//x
//H/8f/x//H/8f/w//D/8P/x//H/8f/x//H/8f/x//H/8f/x//H/8//0//T/9P/y//L/
8v/y//T/9P/1//X/9f/1//X/9f/z//P/8//z//X/9f/1//X/9f/1//X/9f/2//f/+f/6
//j/9//2//X/9//3//j/+P/6//v//P/8//z//P/8//z/+//7//z//P/8//7//v/+//7/
/v8AAAAAAgADAAMAAwAFAAUABgAGAAgACgAKAAsACwALAAsACwALAAwADQANABAAEQAS
ABQAFAAVABUAFQAUABMAEgARABMAFAAUABQAFAATABIAEgAQABAADgAMAAwADAANAAwA
CwAKAAkABwAFAAQAAgACAAEA///+//3//v/9//3//f/7//v/+v/6//r/+v/6//r/+P/4
//j/+P/5//n/+f/4//j/+P/4//j/+P/4//j/+P/6//r/+v/4//j/+P/3//f/+P/4//b/
9v/5//n/+f/5//f/9//4//j/+P/4//j/+P/6//r/+v/6//j/+P/4//j/+v/7//v/+//7
//v/+//7//n/+f/5//n/+P/4//j/+P/6//r/+v/6//j/+P/4//j/+v/6//r/+v/8//z/
/P/8//v/+//7//v/+f/5//n/+f/5//n/+P/4//r/+f/5//r/+f/4//n/+P/5//j/+P/4
//n/+f/3//f/9//3//f/9//3//f/9//3//n/+f/3//f/+P/4//j/+P/4//j/+P/4//j/
+P/4//j/9v/3//f/9//4//f/9//3//j/+P/4//j/9v/3//f/9//5//n/+v/6//z//P/6
//r/+v/6//r//P/8//7/AAD//wAAAQADAAMAAwADAAMAAQABAAIAAgAEAAYACQAKAAgA
BQADAAEAAAD///7//P/6//r/+v/5//j/9//2//b/9//3//b/9v/2//b/9v/2//X/9f/1
//X/9P/0//T/9P/2//b/9v/2//X/9f/1//X/8//z//P/8v/y//L/8v/y//P/9P/2//f/
9f/3//X/8f/y//D/7v/w//T/+v8DABAAHAApADoATABmAIEAlAChAJ0AfQBTADQAIwAb
ABQABwD2/+7/7P/q/+z/7v/t/+3/9P/5//n/9//z//T/9P/0//P/9f/1//X/9f/1//X/
9P/0//L/8//z//P/8//z//P/8//z//P/8//z//P/9P/0//T/9P/0//T/9P/0//T/9f/1
//X/9f/1//X/9f/1//X/9f/3//f/9//3//f/9//3//f/+f/5//r/+v/5//n/+f/5//v/
+//8//z/+v/7//z//P/+//7//v/+//////8AAAAA/v8AAAAAAAACAAIABAAEAAYABwAH
AAcABwAHAAgACAAIAAoACgALAA0ADQANAA0ADwAQABEAEQAPAA8ADwAQABIAEwATABMA
EwATABMAEwATABQAFAAUABIAEQAQABAAEQASABEAEAANAAwADAAKAAkACAAHAAUABQAE
AAIAAgABAP///v/9//7//f/9//3/+//7//r/+v/6//r/+v/6//j/+P/4//j/+f/5//n/
+P/4//j/+P/4//r/+v/6//r/+v/6//r/+P/6//r/+f/5//r/+v/4//j/+f/5//n/+f/7
//v//P/8//v/+v/5//j/+P/4//j/+P/6//r/+v/6//r/+//7//v/+//7//v/+//7//v/
+//7//r/+v/6//r//P/8//z//P/8//z//P/8//z//P/8//z/+v/6//r/+v/5//n/+f/5
//v/+//7//v/+//7//r/+v/8//v/+//8//v/+v/7//r/+//6//r/+v/5//n/9//3//n/
+f/5//n/+f/5//n/+f/5//n/9//3//j/+P/4//j/+P/4//j/+P/6//r/+v/6//j/+f/5
//n/+v/5//n/+f/4//j/+P/4//r/+//7//v/+f/5//r/+v/8//7//P/8//z//P/+//7/
AAACAAIAAgACAAMAAwADAAMAAwAFAAUABgAGAAcACAAKAAoACQAHAAYABQAEAAMAAgAA
AP7//v/+//3//P/7//r/+v/7//v/+v/6//r/+v/6//r/+f/5//n/+f/4//j/+P/4//j/
+P/4//j/9f/1//X/9f/1//X/9f/0//X/9v/3//j/9v/2//f/9//7//n/9//3//T/9P/0
//b/+v/8/wEADgAcACkAOgBOAGgAgQCWAKUAowCFAFkAOAApACMAHAALAPr/8P/s/+7/
8v/y//H/8f/2//v/+f/1//n/+P/4//j/9//3//f/9//3//X/9f/0//T/9P/1//X/9f/3
//f/9//3//f/9//3//f/9//4//j/+P/4//j/+P/4//j/+P/5//n/+//7//v/+//5//n/
+f/5//r/+f/4//f/+P/5//r/+//7//v//P/8//v/+//7//v//f/9//7//v/8//3//v/+
//7//v/+//7//////wAAAAAAAAIAAgACAAIAAgAEAAQABgAHAAcABwAJAAkACgAKAAgA
CgAKAAsADwAPAA8ADwARABIAEwATABMAEwATABQAEgATABMAEwATABMAEwATABMAFAAU
ABQAFAATABIAEgAUABQAEgAQAA8ADgAOAAwACQAIAAcABQAHAAYABAAEAAMAAQAAAP//
/P/7//v/+//9//3//P/8//z//P/8//z//P/8//z//P/5//n/+f/4//r/+v/6//r/+v/6
//r/+v/6//r/+v/4//z//P/7//v/+v/6//j/+P/5//n/+f/5//v/+//8//z//P/8//z/
/P/7//r/+f/4//r/+v/6//r/+v/7//v/+//7//v/+//7//n/+f/5//n//P/8//z//P/6
//r/+v/6//v//P/9//7/+//6//n/+P/6//r/+v/6//n/+f/5//n/+f/5//n/+f/5//n/
+P/4//n/+f/6//z/+v/6//z//P/7//r/+v/6//n/+f/3//f/+f/5//n/+f/7//v/+//7
//v/+//5//n/+v/6//r/+v/4//j/+P/4//r/+v/6//r/+v/7//v/+//6//n/+f/5//r/
+v/6//r//P/9//3//f/7//v//P/8//r//P/8//z//P/8//z//P/+/wAAAQACAAMABQAH
AAcABwAHAAcABwAIAAgACAAIAAkACAAIAAcABwAHAAQAAwACAAAA/v/+//7//f/8//v/
+v/6//v/+//6//r//P/8//z//P/7//v/+//7//n/+P/3//b/+P/4//j/+P/5//n/+f/5
//f/9//3//b/9v/2//b/9v/4//j/+f/5//X/9f/3//X/9P/0//b/9v/4//z/BQAUACIA
KwA6AFAAaAB9AJQAqQCjAIEAVwA4ACsAJwAcAAsAAAD4//L/8P/u/+7/8f/3//r/+f/5
//n/9//4//j/+P/3//f/9//3//f/9//3//b/9v/0//X/9f/1//f/9//3//f/9//3//f/
9//5//r/+v/6//j/+P/4//j/+v/6//v/+//5//n/+f/5//n/+f/5//n/+//7//v/+//9
//3//f/9//3//f/+//7/////////////////AAAAAAAAAQACAAIAAgACAAIAAgAFAAUA
BgAGAAUABgAFAAQABAAEAAYABgAKAAsACwALAAsACwAMAAwADgAQABAAEQAVABUAFQAV
ABQAFAAUABMAFQAVABUAFgAYABkAGQAZABgAFwAWABUAEwAUABQAFAAWABUAFAAUABYA
FgAUABIAEQAQABAADgALAAoACQAHAAcABgAEAAQAAwABAAAA///+//3//f/9//3//f/8
//z//P/8//z//P/8//z//P/8//v/+//7//r/+v/6//r/+v/8//z//P/8//r/+v/6//j/
+P/4//f/9//6//r/+P/4//f/9//3//f/+f/5//r/+v/4//j/+P/4//j/+P/4//j/+v/6
//r/+v/4//n/+f/5//v/+//7//v/+f/5//n/+f/6//r/+v/6//r/+v/6//r/+P/4//j/
+P/6//r/+v/6//r/+v/6//r/+f/5//n/+f/7//v/+//7//v/+//6//r/+P/3//f/+P/2
//b/+P/4//f/9v/2//b/+f/5//f/9//5//n/+f/5//j/9//2//X/8//z//H/8f/0//T/
9P/0//b/9v/2//b/9v/2//b/9v/2//f/9//3//T/8//z//P/9P/0//T/9P/0//X/9f/1
//X/9f/2//b/+P/4//b/9v/2//b/9v/0//T/9v/4//v//P/9///////////////9//3/
/v/+////AAACAAIAAgABAAEAAQAAAP///v/8//j/+P/4//f/9v/1//T/9P/1//X/9P/0
//L/8v/y//L/8f/x//H/8f/y//L/8v/y//D/8P/w//D/7//v/+//7//v/+//7//u//D/
8P/w//D/7v/u/+//7//t/+//7//t/+z/7v/s/+r/7P/y//v/BgAUACMANgBKAGAAfQCc
AK0AowCDAF0APAApACMAFgABAPD/6P/k/+T/5P/o/+n/5//q/+//8f/v/+//7v/u/+7/
7f/u/+//8P/x//D/7//t/+z/7v/v/+//7//t/+3/7f/t/+//7//v/+//7f/u/+7/7v/w
//D/8P/w/+7/7v/v/+//8f/x//H/8f/x//H/8f/x//X/9f/1//X/9//3//f/9//2//X/
9f/0//X/9f/1//X/9f/1//b/9v/2//f/+P/4//r/+v/6//r//f/9//7//v/8//7//v/+
//7//v8AAAAAAgADAAMAAwAHAAcACAAIAAgACgAKAAsADQANAA0ADQANAA4ADwAPABEA
EQARABIAEgATABMAEwAUABUAFgAXABUAFgAWABYAFgAVABQAFAAUABQAEgAQAA0ADAAM
AAoACwAKAAkABwAHAAYABAAEAAUAAwACAAEA/v/9//3//f/9//3//P/8//z//P/8//z/
/P/8//z//P/7//v/+//6//r/+v/6//r/+P/4//j/+P/6//r/+v/4//j/+P/3//f/+v/6
//j/+P/5//n/+f/5//n/+f/6//r/+v/6//r/+v/6//r/+v/6//r/+v/6//r/+v/7//v/
+//9//3//f/9//3//f/9//3//v/+//7//v/+//7//v/+/wAAAAAAAAAA/v/+//7//v/+
//7//v/+/////////////////////////////v/+//z/+//7//z//P/8//7//v////7/
/v/+///////9//3//f/9//3//f/////////////////9//3//P/8//z//P/8//z//P/8
//7//v/+//7//P/9//3//f/8//v/+//7//7//v/+//7//v/////////9//3//v/+//7/
/v/+//7//v///wAAAAACAAAA/v///wAAAAAAAAAAAAD+//7/AAACAAMABAAFAAcABwAH
AAcABwAJAAkACgAKAAkACgAMAAwACwAJAAgABwAIAAcABgAEAAIAAgACAAEAAgABAAAA
AAD//////v/+//z//P/8//z/+//7//v/+//7//z//f/+//3//P/7//r/+//7//v/+//7
//v/+//6//z//P/8//z/+v/6//v/+//7//3//f/9//z/+v/4//r/+v/+/wkAFgAiAC8A
QABWAHAAhwCaAK0AqwCRAGkARgAvACcAIAARAAIA+P/2//T/9v/6//n/+f/8////////
//3/+v/6//r/+f/6//v//P/9//3//f/8//z/+v/7//v/+//9//3//f/9//3//f/9//3/
+//8//z//P/+//7//v/+//7//v///////f/9//3//f/9//3//f/9/wEAAQABAAEA////
////////////AAAAAAMAAwADAAMAAwADAAQABAACAAMABAAEAAYABgAGAAYABwAHAAgA
CAAIAAoACgAKAAgACAAKAAoADgAPAA8ADwAPAA8AEAAQABEAFAAVABcAFwAXABcAFwAZ
ABoAGwAbAB0AHQAdAB4AHAAdAB0AHQAfAB8AHwAfAB8AIAAgACAAIAAfAB4AHgAeAB4A
HAAaABcAFgAWABQAEwASABEADwAPAA4ADAAMAAsACQAIAAcACAAHAAcABwAFAAUABAAE
AAIAAgACAAIAAgACAAIAAgABAAEAAQAAAP7//v/+//7/AAAAAAAAAAD+//7//v/8/wAA
AAD//////v/+//z//P////////////3//f/+//7//v/+//7//v/+//7//v/+//7//v/+
//7//v/////////9//3//f/9////////////AAAAAAAAAAAAAAAAAAAAAP7//v/+//7/
/v/+//7//v/+//7//v/+/////////////f/9//3//f/9//3//P/8//z/+//7//z/+v/6
//z//P/9//z//P/8//v/+//5//n/+//7//v/+//5//n/+f/5//n/+f/3//f/+P/4//j/
+P/2//b/9v/2//j/+P/4//j/+P/5//n/+f/4//f/9//3//b/9v/2//b/9v/3//f/9//3
//f/+P/4//b/9v/2//b/9v/3//j/+P/4//j/+P/4//r/+v/6//r/+v/6//z//v/9//7/
//8BAAMAAwADAAMAAwADAAQABAAFAAYACAAIAAcABQAEAAMAAAD///7//P/6//r/+v/5
//j/9//2//b/9//3//b/9v/4//j/+P/4//X/9f/1//X/9v/2//b/9v/0//T/9P/0//P/
8//z//P/8//z//P/8v/0//T/9P/0//T/9P/1//X/8//z//P/8//y//D/8P/y//b//P8F
ABIAHgArAD4AVgBuAIcAnAClAJcAcQBJADIAJwAhABQABQD4/+7/7P/s/+7/7v/x//X/
9v/3//f/9//1//T/9P/0//P/8//z//P/8//1//X/9P/0//T/9f/1//X/9f/1//X/9f/0
//P/8v/x//H/8v/y//L/8//0//X/9v/2//b/9//3//X/9f/1//X/9//3//f/9//3//f/
9//3//f/9//3//f/+f/5//r/+v/5//n/+f/5//f/9//4//j/+f/7//3//v/8//z//P/8
//3//f/+//7/AAACAAIAAgAAAAAAAgACAAQABQAFAAUACQAJAAoACgAIAAoACgALAA0A
DQANAA0ADwAQABEAEQARABEAEQASABAAEQARABEAEwATABMAEwARABIAEgASABAADwAO
AA4ADgAOAAwACgAKAAoACwAKAAcABgAFAAMABQAEAAIAAgABAP///v/9//z/+//7//v/
+//7//r/+v/5//j/9//2//T/9P/0//T/9f/1//X/9P/0//T/9P/0//L/8v/y//L/9P/0
//T/8v/0//T/8//z//b/9v/0//T/8//z//P/8//z//P/9P/0//L/8v/y//L/9P/0//T/
9P/0//T/9P/0//L/8//z//P/8//z//P/8//z//P/8//z//b/9v/2//b/9P/0//T/9P/y
//L/8v/y//T/9P/0//T/9P/0//T/9P/z//P/8//z//H/8f/x//H/8//z//L/8v/w/+//
7//w/+7/7v/w//D/8f/w//D/8P/z//P/8f/x//H/8f/x//H/7//v/+//7//x//H/7//v
/+7/7v/u/+7/8P/w//D/8P/u/+7/7v/u/+7/7//v/+//7v/t/+3/7f/s/+z/7P/s/+z/
7f/t/+3/7//v//D/8P/w//D/8P/w//L/8P/w//D/8P/u/+7/8P/y//P/9P/1//f/9//3
//f/9//1//X/9v/2//n/+v/8//z//f/7//r/+f/4//f/9v/0//D/8P/w/+//8P/v/+7/
7v/t/+3/7P/s/+z/7P/s/+z/6//r/+v/6//o/+j/6P/o/+j/6P/o/+j/5//n/+f/5//p
/+n/6f/o/+b/5v/m/+b/5P/k/+X/5f/r/+n/6f/n/+T/4v/k/+L/4v/o//H/+v8IABkA
KAA4AFIAcQCMAJ8AowCRAGsARAArAB0AEAD//+7/5v/i/9z/2v/c/9//3//i/+f/5//n
/+f/5P/k/+T/4//l/+X/5f/l/+X/5f/k/+T/4v/j/+P/4//l/+X/5f/l/+P/4//j/+P/
5f/m/+b/5v/k/+T/5P/k/+b/5v/n/+f/5//n/+f/5//m/+X/5P/j/+f/5//n/+f/5//n
/+f/5//p/+n/6v/q/+v/6//r/+v/6//r/+z/7P/s/+3/7v/u/+z/7P/s/+z/7//v//D/
8P/u//D/8P/w//H/8v/1//b/9v/3//f/9//5//n/+v/6//z//v/+////AQABAAEAAQAD
AAQABQAFAAcABwAHAAgACAAJAAkACQAHAAcABwAHAAkACgAKAAoADAALAAoACgAJAAgA
BQACAAMAAgACAAAA/f/8//v/+f/5//j/9v/2//X/8//y//H/8P/v/+//7//v/+//7v/u
/+z/7P/s/+z/7P/s/+z/7P/r/+v/6//q/+z/7P/s/+z/6v/q/+r/6v/s/+z/7P/q/+r/
6v/p/+n/6P/o/+b/5v/p/+n/6f/p/+f/5//o/+j/6f/q/+v/7P/q/+r/6v/q/+r/6v/q
/+r/6v/r/+v/6//r/+v/6//r/+v/6//r/+v/7P/s/+z/7P/s/+z/7P/s/+7/7v/u/+7/
7v/u/+7/7v/s/+z/7P/s/+3/7f/t/+3/7f/t/+3/7f/t/+3/7P/s/+z/6//r/+z/7P/s
/+7/7v/t/+z/7P/s/+v/6//p/+n/6f/p/+n/6f/p/+n/6f/p/+f/5//l/+X/5//o/+n/
6v/q/+r/6v/q/+r/6v/q/+r/6v/r/+v/6//o/+f/5//n/+j/6P/o/+j/6v/r/+v/6//p
/+n/6v/q/+n/6P/n/+b/6P/p/+r/6v/u/+z/6//q/+n/6P/q/+r/7P/u//H/8v/z//X/
8//z//P/8//z//P/9P/0//f/+P/6//r/9//1//T/8//0//P/8v/w/+7/7v/u/+3/6v/p
/+j/6P/p/+n/6P/o/+b/5v/m/+b/5//n/+f/5//o/+j/6P/o/+b/5v/m/+b/5f/l/+X/
5f/n/+f/5//m/+T/5P/k/+T/5P/k/+X/5f/j/+X/5f/j/+T/5P/i/+L/6P/s/+///P8M
ABcAKAA+AFYAcQCIAJkAlwB7AFEAMAAfABUACAD5/+7/5P/g/+L/4v/i/+P/4//m/+X/
5//p/+n/5v/m/+b/5f/j/+P/4//j/+X/5f/k/+T/4v/j/+P/4//l/+X/5f/l/+P/4//j
/+P/5f/m/+b/5v/k/+T/5P/k/+T/5P/l/+X/5//n/+f/5//n/+f/5//n/+n/6f/p/+n/
6f/p/+n/6f/n/+f/6P/o/+n/6f/p/+n/6f/p/+r/6v/q/+v/7P/s/+z/7P/s/+z/6//r
/+z/7P/u//D/8P/w//D/8P/y//L/8v/z//P/8//1//X/9v/2//j/+v/6//v/+//7//v/
+////wAAAQABAAEAAQABAAIABAAFAAUABQAFAAUABQAFAAcACAAIAAgABgAFAAQABAAC
AAIAAAD+//3//P/8//r/+//6//n/9//1//T/8v/y//P/8f/w/+//7P/r/+v/6//p/+n/
6P/q/w==
         </WaveFormData>
      </LeadData>
   </Waveform>
</RestingECG>
