# Supplementary material for: Detection of Left Atrial Enlargement Using a Convolutional Neural Network-Enabled Electrocardiogram
Source: Front Cardiovasc Med. 2020 Dec 17;7:609976. doi: 10.3389/fcvm.2020.609976 (PMC7773668; doi:10.3389/fcvm.2020.609976)
Supplement: Supplementary file 2 [file Data_Sheet_2.ZIP › normal1/1802010843_11071_0000000Z.XML]

<?xml version="1.0" encoding="Windows-1252"?>
<!DOCTYPE RestingECG SYSTEM "restecg.dtd">
<RestingECG>
   <PatientDemographics>
      <PatientID>1802010843</PatientID>
      <PatientAge>65</PatientAge>
      <AgeUnits>Years</AgeUnits>
      <Gender>Female</Gender>
      <PatientLastName>gaobilian</PatientLastName>
   </PatientDemographics>
   <TestDemographics>
      <DataType>Resting</DataType>
      <Site>1</Site>
      <AcquisitionDevice>MAC55</AcquisitionDevice>
      <Status>Unconfirmed</Status>
      <Priority>Normal</Priority>
      <AcquisitionTime>09:50:34</AcquisitionTime>
      <AcquisitionDate>11-25-2015</AcquisitionDate>
      <CartNumber>1</CartNumber>
      <AcquisitionSoftwareVersion>009C</AcquisitionSoftwareVersion>
      <XMLSourceVersion>MAC5000 v1.0</XMLSourceVersion>
   </TestDemographics>
   <RestingECGMeasurements>
      <VentricularRate>64</VentricularRate>
      <AtrialRate>64</AtrialRate>
      <PRInterval>162</PRInterval>
      <QRSDuration>80</QRSDuration>
      <QTInterval>420</QTInterval>
      <QTCorrected>433</QTCorrected>
      <PAxis>33</PAxis>
      <RAxis>12</RAxis>
      <TAxis>29</TAxis>
      <QRSCount>11</QRSCount>
      <QOnset>220</QOnset>
      <QOffset>260</QOffset>
      <POnset>139</POnset>
      <POffset>200</POffset>
      <TOffset>430</TOffset>
      <ECGSampleBase>500</ECGSampleBase>
      <ECGSampleExponent>0</ECGSampleExponent>
   </RestingECGMeasurements>
   <Diagnosis>
      <Modality>Resting</Modality>
         <StatementCount>3</StatementCount>
         <LabelText>12SL ��ϳ���</LabelText>
      <DiagnosisStatement>
         <StmtFlag>ENDSLINE</StmtFlag>
         <StmtText>�������</StmtText>
      </DiagnosisStatement>
      <DiagnosisStatement>
         <StmtFlag>ENDSLINE</StmtFlag>
         <StmtText>QRS �͵�ѹ</StmtText>
      </DiagnosisStatement>
      <DiagnosisStatement>
         <StmtFlag>ENDSLINE</StmtFlag>
         <StmtText>�ٽ� ECG</StmtText>
      </DiagnosisStatement>
   </Diagnosis>
   <Waveform>
      <WaveformType>Rhythm</WaveformType>
      <WaveformStartTime>0</WaveformStartTime>
      <NumberofLeads>8</NumberofLeads>
      <SampleType>CONTINUOUS_SAMPLES</SampleType>
      <SampleBase>500</SampleBase>
      <SampleExponent>0</SampleExponent>
      <HighPassFilter>16</HighPassFilter>
      <LowPassFilter>150</LowPassFilter>
      <ACFilter>NONE</ACFilter>
      <LeadData>
         <LeadByteCountTotal>10000</LeadByteCountTotal>
         <LeadTimeOffset>0</LeadTimeOffset>
         <LeadSampleCountTotal>5000</LeadSampleCountTotal>
         <LeadAmplitudeUnitsPerBit>4.88</LeadAmplitudeUnitsPerBit>
         <LeadAmplitudeUnits>��V</LeadAmplitudeUnits>
         <LeadHighLimit>2147483647</LeadHighLimit>
         <LeadLowLimit>268435456</LeadLowLimit>
         <LeadID>I</LeadID>
         <LeadOffsetFirstSample>0</LeadOffsetFirstSample>
         <FirstSampleBaseline>0</FirstSampleBaseline>
         <LeadSampleSize>2</LeadSampleSize>
         <LeadOff>FALSE</LeadOff>
         <BaselineSway>FALSE</BaselineSway>
         <ExcessiveACNoise>FALSE</ExcessiveACNoise>
         <MuscleNoise>FALSE</MuscleNoise>
         <LeadDataCRC32>3825731924</LeadDataCRC32>
         <WaveFormData>
9P/0//T/9P/0//T/9P/0//T/9P/0//T/9P/0//T/9P/0//T/9P/0//b/9v/2//b/9P/0
//T/9P/2//b/9v/2//b/9v/2//b/+P/4//j/+P/6//r/+v/6//j/+P/4//j/+v/6//r/
+v/4//j/+P/4//r/+v/6//r/+v/6//r/+v/8//z//P/8//r/+v/6//r/+P/4//j/+P/5
//r/+//8//v/+v/5//j/9v/2//b/9v/4//j/+P/4//r/+v/6//r/+v/6//r/+v/4//j/
+P/4//r/+v/6//r/+v/6//r/+v/4//j/+P/4//r/+v/6//r/+v/6//r/+v/5//j/9//2
//n/+v/7//z/+//6//n/+P/6//r/+v/6//r/+v/6//r/+P/4//j/+P/4//j/+P/4//j/
+P/4//j/+f/6//v//P/6//r/+v/6//r/+v/6//r//P/8//z//P/7//v//P/7//v//P/8
/////////wAAAAD+//7//v/+/wEAAQACAAIAAQABAAEAAQD//wAAAgAEAAQABAAEAAQA
BQAEAAQAAwAFAAYACAAIAAkABwAFAAUABAAEAAQAAwD+//z//P/7//n/+f/5//n/+v/5
//n/+f/3//b/9f/1//f/+P/4//j/9v/2//b/9v/2//X/9f/0//b/9v/3//f/9f/2//j/
+f/8//7/BAAJAA8AFAAdACYAMAA/AEoAUgBXAFkAVQBPAEcAOAAlABIAAwACAAQABgAD
AAEA//8CAAAA/v8AAAMAAwD///7//v/+//3//P/7//r/+f/6//v//P/9//v/+//6//r/
+//7//r/+v/6//r/+v/6//j/+P/4//j/+//9//7////9//3//f/9//3//f/9//3/////
///////9//3//f///////////////f/9//7//v8AAAAAAQABAP////8AAAAAAQD//wIA
AgACAAIAAwADAAIAAgACAAIABQAFAAUABwAHAAcABwAHAAUABQAHAAcACQAJAAwADAAK
AAoACwAMAA0ADQANAA4ADwAQABAAEAARABIAEwATABUAFgAYABkAFwAXABcAFwAXABcA
FwAYABgAFwAXABcAFAAUABQAFAAWABYAFgAVABYAFQAVABUAFAAUABMAEQAPAA8ADQAN
AAoACgAIAAcACQAIAAcABgAFAAQAAgABAP/////+//7/AAD////////////////+//7/
/v/+//3//f/9//7//v8AAAAA/v/+/////////////f/7//r/+f/6//z//f/+//v/+//7
//r//P/8//z//f/7//z//f/9//3//P/8//z//v/+///////9//z//f/8//7//f/9//7/
/v/+///////9//3//f/9//////////3/AQABAAEAAQABAAIAAgADAAMAAgACAAIA///+
//7/AQABAAEAAAAAAP7//v/+//7/AAAAAAAAAAACAAAAAAAAAP7//v/+/wAAAAAAAP7/
/v8AAAEAAQAAAP7///8AAAAA/v/+//3//P/+///////9//////////////////7/+//9
//7//v/+//3//v/+//7////9//3//f/9//7///////3//f/9//3///////7//v/7//v/
+//7//z//P/8//v//f/9//7//v/8//z/+//7//z//f/+////AQD///3//v/+//7//v/+
//z//P/8//z/+v/7//3//f/9//7//v8BAAMAAwAEAAQABAAEAAQABAAFAAUABgAGAAUA
BQAFAAUABQAGAAgACgAKAAoACgAKAAkACAAIAAcACQAKAAwADAAJAAcABQAFAAQABAAE
AAMAAgAAAAAA///8//v/+v/5//r/+f/5//n/+f/4//f/9//3//j/+P/4//b/9v/2//b/
9v/1//X/9P/0//T/9f/1//f/9v/2//f//P/+/wAABQANABQAFwAgAC4APQBKAFQAXQBj
AGMAVwBLAEAALQAYAAcAAAACAAIA/////////v/+/wAAAAD/////AQD+//r/+v/7//v/
+//7//v/+//7//v/+//5//n/+P/4//n/+f/4//j/+P/4//j/+P/4//j/+P/4//r/+//7
//v/+f/5//n/+f/3//f/9//3//v/+//7//v/+//7//v//f/7//v/+//7//3//f/+//7/
/v/+///////+//3//f/8//3/+//+//7/AAAAAAEAAQAAAAAAAAAAAP///////wEAAQAB
AAEAAQACAAMABgAHAAYABQAHAAYABgAGAAcACAALAAsACwAMAA0ADgAOAA4ADQAOAA8A
DwARABIAFAAVABMAEwATABMAEwATABMAFAAVABUAFgAXABUAFAATABIAFAAUABQAEwAS
ABEAEQARABIAEgARAA8ADwAPAA0ADQALAAoABwAFAAcABgAFAAQAAQAAAP7//f/9//3/
/P/8//7//f/9//3/+//7//v/+v/8//z//P/7//n/+f/6//r//P/8//r/+v/9//3//f/9
//r/+f/5//n/+f/6//r/+v/5//n/+f/4//b/9v/2//f/+f/6//v/+//7//r/+v/6//r/
+v/7//v/+P/4//r/+v/8//v/+//8//r/+v/7//v//f/9//3//f/9//3//f/7//v/+//7
//v/+//8//z//f/7//r/+v/6//z//P/9/wEA//////7//v/8//z//P/8//z//P/8//z/
/v/8//z//P/8//z//P/+//z//P/6//r/+P/5//n/+P/5//v//f/+//z//P/7//r/+v/7
//v/+f/7//v/+//7//r/+//7//n/+f/6//r/+v/7//z//P/8//v/+f/5//n/+f/6//v/
+//6//n/+P/3//r/+//7//z/+f/5//n/+f/6//r/+v/5//n/+f/6//r/+v/6//n/+f/7
//v/+//7//v/+f/5//z/+v/6//r/+v/6//r/+//9//3//f/+//7/////////AAD+//7/
/v/+//7//////wAAAgABAAEAAQABAAEAAgAEAAYABgAGAAYACAAHAAYABgADAAMABAAG
AAgABwAFAAMAAgAAAP///v////z/+v/6//n/9//3//f/+f/4//f/9//1//X/9P/z//H/
8f/y//L/9P/0//T/9P/y//L/8f/x//D/8P/w//H/9f/1//T/9v/3//j/9v/6/wMACwAO
ABcAIgAuADkARABQAFcAWwBVAEsAQwA4ACkAFAD///b/+P/8////+//5//z//P/6//z/
/f/9//3//P/4//b/+f/3//f/9//3//f/9//3//f/9v/1//P/8v/1//X/9P/0//b/9v/2
//b/9f/0//P/8v/z//X/9v/3//f/9//3//f/9f/1//X/9f/5//n/+f/5//n/+f/5//v/
9//3//f/9//3//f/+P/4//b/9v/3//f/+f/5//r/+v/3//X/+P/4//r/+v/7//v/+v/6
//r/+v/7//v/+//9/////////////////wEAAQABAAEABAAEAAQABAAFAAYABQAFAAUA
BgAJAAoACgAKAAkACgALAAsACwAMAA4ADwAPAA8ADwAPAA4ADQAMAAwADQANAA4ADwAM
AAwADAAMAAoACgAKAAkACgAJAAkACQAIAAgABwAFAAUABQADAAMAAgACAAAA///+//z/
+v/4//j/+P/3//f/9//3//b/9v/2//X/9f/1//X/9f/1//T/8v/y//L/8f/x//H/8v/y
//L/8v/w//D/8f/x//H/8f/y//H/8f/x//H/8v/y//L/8f/x//H/8P/w//D/8P/x//H/
8v/z//P/8//y//L/8v/w//D/8f/x//L/8v/0//T/8v/x//H/8v/0//T/9f/1//X/9f/1
//X/8//z//P/8f/z//P/8//z//X/9v/2//f/9f/0//T/9P/1//T/9P/3//X/9f/0//T/
9P/0//T/9P/0//T/9P/0//b/9P/0//T/8v/y//L/9P/2//b/9P/0//T/9f/1//T/8//z
//P/8v/0//T/8//y//L/8//z//H/8//z//P/8//0//X/9f/z//H/8v/y//L/8//0//T/
9P/1//P/8//z//P/9P/1//X/8//z//P/8//1//X/9P/0//X/9f/1//X/9f/0//P/8f/z
//P/9P/0//T/9P/z//P/8//z//P/8//z//T/9P/0//T/9P/y//P/9f/1//X/9v/2//n/
+//7//z//P/7//r/+f/4//v/+//8//z/+f/5//n/+f/7//z//v8AAAAAAAAAAAAA///+
//7//f/7//z//v/+//7//f/8//3//P/8//z/+//4//b/9v/1//P/8//z//P/8v/x//H/
8f/z//L/8f/x//H/8v/y//L/8f/w/+//7v/w/+//7//u//D/8P/x//H/8f/y//L/9f/6
//r//v8FAAkADgAXAB4AKAA1AEIASABJAEcARwA/ADEAIgAPAP7/9//6//7//P/3//X/
9f/4//r/+v/6//v//f/7//b/8v/y//P/8//z//P/8//1//X/9f/1//X/9f/0//T/8//z
//L/8v/y//L/8v/y//T/9P/0//T/8v/z//P/8//1//X/9f/1//X/9f/1//X/9f/1//X/
9f/1//X/9f/3//X/9f/1//X/9//3//j/+P/4//j/+f/5//f/9//4//j/+P/3//v//P/6
//r/+//7//r/+v/6//r//f/9//3////9//3//f/9//////8BAAEAAQABAAQABAAEAAQA
BQAGAAcABwAHAAgACQAKAAoACgANAA4ADwAPAA0ADgAQABEAEQARABEAEQARABEAEQAS
ABIAEQARABEAEAAQABAAEAAOAA4ADgANAA4ADQANAA0ADAAMAAsACQAJAAkABwAHAAQA
BAACAAEAAQAAAP///v/9//z/+v/5//v/+//6//r/+v/5//n/+f/5//n/+f/4//j/+P/4
//f/9//3//j/+P/4//j/9v/2//f/9//3//f/9v/1//X/9f/1//b/9v/2//X/9f/1//T/
9f/2//f/+f/3//j/+f/5//n/+P/4//j/9v/2//f/9//4//j/+v/6//j/9//3//j/+v/6
//v/+//7//v/+//7//v/+//7//n/+//7//v/+//7//z//P/9/////v/+//7/+//6//r/
/f/9//3//P/8//z//P/8//z/+v/6//r/+v/+//z//P/8//j/+P/4//r//P/8//r/+v/4
//n/+f/4//r/+//8//z/+v/6//n/+P/4//n/+f/3//j/+f/6//v/+f/5//j/9f/2//j/
+f/6//n/+v/6//r/+//5//n/+f/4//j/+P/3//f/9//3//f/+P/5//n/+v/5//n/+f/5
//r/+v/6//n/+//7//z//P/6//r/+f/5//n/+f/5//n/+f/5//v//P/6//r/+v/6//r/
+v/6//r/+v/6//r/+v/4//j/+f/7//v/+//8//z/////////AAACAAIAAgACAAEAAQAA
AAAAAQABAAIAAwABAAEAAgAEAAYABgAGAAYABwAHAAcACAAGAAUABQAGAAgABwAFAAMA
AwACAAIAAgABAP7//P/8//v/+f/5//n/9//2//X/9f/2//f/9//3//f/9//4//j/9v/2
//b/9v/2//b/9f/1//b/9v/2//f/9//1//b/9v/5//z/AAAEAAkADQAQABkAJAAwAD0A
SABQAFcAWQBVAFEASQA8AC0AHAAJAAQABgAGAAMA///9/wAABAAEAAIAAQABAP///P/6
//r/+//5//n/+f/5//v/+//7//v/+//7//r/+v/5//n/+P/4//j/+P/4//j/+v/6//r/
+v/4//n/+f/5//v/+//7//v/+f/5//n/+f/9//3//f/9//v/+//7//3//f/9//3//f/9
//3//v/+//7//v///////f/9//7//v////3/AAAAAAAAAAABAAEAAgACAAIAAgABAAEA
AQADAAMAAwADAAMAAwADAAUABQAHAAcACgAKAAgACAAJAAoACwALAAsADAAPABAAEAAQ
ABAAEAAQAA8AEAASABUAFwAVABUAFQAVABcAFwAXABgAFgAVABUAFQAVABYAFwAYABYA
FgAWABUAFAATABMAEwAQABAADwANAA8ADwANAA0ADAAMAAoACQAHAAYABQAEAAUABAAC
AAEAAQABAAAAAAAAAP////////////////7//v/+//7//f/+////AQACAAEAAAD9//z/
/f/9//3//f/8//v/+//7//3//v/+//7//f/9//3//P/+//7//v////7//v/+//3////+
//7//v/+//7///////z//P/+//7/AAD/////AAD+//7/////////////////////////
/f///////////wEAAgACAAMAAQAAAAAAAAD///7//v8BAP/////+//7/AAAAAAAAAAAA
AAAAAAAAAAIAAAAAAAAA/v/+//7/AAAAAAAA/v/+/wAAAQABAAAA/v///wAAAAAAAAAA
///+/wAAAQABAP///f/9//3//f/+///////9////AAAAAAAA//8AAAAAAAABAP//////
//3//v///////////////////////v/+//7///8AAAEAAAAAAAAA//8BAAEAAgACAAAA
AAD//////////////////wEAAwACAAAAAAAAAAAAAAAAAAAAAAD+//7//v/+/wAAAAAA
AAAAAwAFAAUABQAGAAYACQAJAAcACAAIAAgABgAGAAYABwAIAAoACwALAAkACQAJAAkA
CgAMAA4ADgAOAA4ADgANAAwADAALAAsADAAOAA4ADQALAAkACQAIAAcABgAEAAAA//8A
AAAA///9//3//f/8//v/+//7//v//P/7//v/+//6//r/+v/6//z//P/8//z/+//7//r/
+v/4//n/+f/5//z//v8BAAQABAAGAA0AEwAYACMALAA4AEcAVgBgAGUAZQBdAFUASwA+
ACsAFAAFAAQABgAGAAcAAwADAAYABAACAAQABwAFAP//AAACAAAA//////////////3/
/f/9//3///////7//v/9//3//P/8//7//v/+//7//v/+//7//v/+//////////3//f/9
//3//f/9//3//f/+//3//P/7//z//f/+/wEA/f/9//3//f//////AAAAAAAAAAABAAEA
AQABAAIAAgD///3/AAAAAAIAAgADAAMAAgACAAIAAgADAAMAAwAFAAcABwAHAAcABwAH
AAkACQAHAAcACgAKAAwADAANAA4ADQANAA0ADgAPABAAEAAQABMAFAAVABUAFQAWABgA
GQAXABcAFwAXABgAGQAaABwAGwAZABgAFwAUABQAFAAUABUAFgAXABcAGAAXABcAFwAU
ABQAEwARAA8ADwANAA0ADAAMAAoACQAJAAgABwAGAAcABgAEAAMAAQABAAAAAAAAAP//
//////3//f/9//z/+v/6//r/+f/8//3///8AAP///v/7//r//f/9//3//f/+//3//f/9
//v//P/8//z/+//7//v/+v/6//r/+v/7//v//P/9//3//f/8//z//P/8//z//f/9//z/
/P/+//7//P/7//v//P/+//7///////7//f/8//v//P/9//7//f////////////3//v/+
///////+//7//v////7//v8BAP/////+//7//v/+//7//v/8//z//P/8/wAA/v/+//7/
/v/+//7/AAD+//7//P/8//z//f/9//z/+//7//v/+v/7//z//P/8//z//f/9//v//f/9
//3//f/9//3//P/5//n/+v/6//r/+f/6//r/+v/6//n/+v/7//n/+v/7//v/+f/5//n/
+f/6//v/+//8//v/+//7//v/+v/6//r/+f/5//n/+v/6//r/+v/5//n/+//7//v/+//5
//n/+f/6//j/+P/4//j/+v/6//r/+v/7//3//f/9//7//v8BAAEAAQACAAIAAgACAAIA
AgADAAMABAAEAAMAAQABAAEAAQAEAAYACAAIAAYABgAGAAUABAAEAAMAAwAEAAYABgAF
AAIA///+//z//v/+//3/+v/6//r/+f/3//X/9f/1//T/8//z//P/8//y//H/8f/x//T/
9P/0//T/8v/y//L/8v/x//H/8P/w//L/8//z//P/9P/0//f/+P/6//7/AwAHAA4AFwAi
ADIAPwBMAFgAXQBbAFMASwBBADIAIQAMAPn/9v/6//z/+f/1//X/+v/8//r/+v/7//v/
+f/4//j/9v/1//f/9//3//f/9//3//f/9//3//f/9v/2//b/9f/z//L/8//0//X/9v/0
//T/9P/0//T/9f/1//X/8//z//P/8//1//X/9f/1//f/9//3//f/9//3//f/+f/3//f/
9//3//f/9//4//j/+P/4//n/+f/5//n/+v/6//n/9//6//r/+v/6//v/+//8//z//P/8
/////////wEA////////////////AQABAAMAAwAGAAYABQAEAAQABAAGAAcACAAKAAsA
DAAMAAwACwAMAA0ADQALAAwADgAPAA8ADwAPAA8AEAARABIAFAASABEAEQARAA4ADgAO
AA4ADgAOAA4ADQAOAA0ADQANAAwADAALAAkABwAHAAUABQAGAAYABAADAAEAAAD///7/
+//6//j/9//5//n/+P/4//j/9//3//f/9//3//f/9v/2//b/9v/1//X/9f/2//b/+P/4
//b/9v/1//X/9f/1//T/8//z//P/8//0//T/9P/1//X/9f/0//T/9P/0//X/8//0//X/
9f/3//b/9v/2//T/9P/1//X/9P/0//b/9v/4//f/9//4//b/9v/3//f/9//3//f/9//3
//f/9//1//n/+f/5//n/9//4//j/+f/3//b/9v/2//f/9v/2//n/+f/5//j/+P/4//j/
+P/4//b/9v/2//b/+P/2//b/9v/1//b/9//6//n/+P/1//T/9v/3//f/9v/0//X/9v/2
//b/9v/1//T/9f/3//j/9//1//X/9f/1//b/9//3//X/9//4//j/+P/4//j/9//2//f/
9f/1//X/8//0//X/9f/3//f/9//3//X/9f/0//T/9f/1//X/9f/2//b/9v/1//P/8//0
//T/9P/0//P/8//0//X/9v/3//X/9//2//j/+P/4//j/9//3//j/9//5//r/+v/9//3/
/f/+//7//P/8//z//P//////AAAAAP//////////AQACAAQABgAEAAQABAAEAAEAAAAA
AP////8AAAIAAgABAP///f/9//7//v/+//3/+P/2//b/9f/1//X/9f/1//L/8f/x//H/
8//y//H/8f/v//D/8P/w//L/8v/y//L/8v/x//H/8P/w//D/8f/x//P/9P/0//X/+P/8
//7/AQAHAAwAEwAgACwANQA+AEgATwBTAE8ASQBBADAAHQAMAP//+v/6//r/9//3//n/
+v/6//r//P/9//n/9f/0//T/9v/z//X/9f/1//X/8//z//P/8//z//P/8v/y//X/9f/0
//T/9P/0//T/9P/0//T/9P/0//T/9f/1//X/8//z//P/8//1//X/9f/1//f/9//3//f/
9f/1//X/9//1//X/9f/1//f/9//4//j/9v/2//f/9//5//n/+v/6//n/9//6//r/+v/6
//v/+//8//z//P/8//v/+//7//3//v///wAAAQD/////AQABAAEAAQAEAAQABAAEAAUA
BgAFAAUABQAGAAkACgAKAAoACwAMAA0ADQANAA4AEAARAA8ADwAPAA8AEQARABEAEgAQ
AA8ADwAPABAAEAAQABAAEAAQABAADwAMAAsACwALAAwADAALAAkABwAHAAUABQAGAAYA
BAADAAEAAAD///7//f/8//r/+f/7//v/+v/6//r/+f/5//n/9//3//f/9v/4//j/+P/3
//f/9//4//j/+P/4//b/9v/3//f/9//3//b/9f/1//X/9f/2//b/9v/1//X/9f/0//T/
9P/0//X/9f/2//f/9//1//T/9P/0//b/9v/3//f/9v/2//j/+P/2//X/9f/2//b/9v/3
//f/9//3//f/9//5//n/+f/3//f/9//3//f/+P/6//v//f/8//r/+f/4//j/+P/5//3/
+//7//r/+v/6//r/+v/6//j/+P/4//j/+v/4//j/+P/2//b/9v/4//r/+v/4//j/+P/5
//n/+P/4//n/+v/6//r/+v/5//j/9v/3//f/9f/3//f/9//3//r/+//7//n/+P/4//f/
9v/5//r/+v/6//n/9//3//f/9//4//n/+f/5//n/+f/5//f/9//2//b/9v/3//j/+f/6
//r/+v/5//f/9//4//j/+P/4//f/9//3//f/9//3//X/9//5//j/9v/2//b/9v/3//j/
+f/6//r/+//9//3//f/+//7/AQABAAEAAgACAAIAAgACAAIAAQABAAIAAgABAAEAAQAB
AAEAAgAEAAYABwAIAAkACgAIAAYABQADAAEAAgAEAAQAAwABAP////8AAAAAAAD///7/
/P/8//v/9//3//f/9//0//P/8//z//P/8v/x//H/8v/0//X/9v/2//b/9v/2//X/8//y
//D/8v/y//P/8//z//T/9P/1//z//v8CAAkADQASABsAIgAqADkASABQAFcAXQBbAFMA
SQA8ACkAFAAFAP7//v8AAP////8BAAAA/v/+/wAA/////////P/6//j/+f/3//f/9//3
//f/9//3//f/9//3//b/9v/3//f/9v/2//b/9v/2//b/9v/2//b/9v/2//f/9//3//f/
9//3//f/+f/5//n/+f/5//n/+f/5//j/9//2//f/9v/3//j/+f/7//v//P/8//r/+v/7
//v/+//7//z//P/9//v//v/+//7//v///////v/+//7//v8BAAEAAQADAAEAAQABAAEA
AwADAAUABQADAAMABgAGAAYABgAHAAgACQAJAAkACgALAAwADAAMAAsADAANAA0ADwAQ
ABIAEwAVABUAFQAVABMAEwATABQAFAATABMAEwAUABQAFAAUABIAEgASABEAEgARABEA
EQAQABAADwANAA8ADwANAA0ACwAKAAcABQAFAAQAAwACAAMAAgAAAP////////7//v/8
//v/+//7//3//f/9//z/+v/6//r/+f/7//v//P/8//r/+v/4//j/+f/5//n/+f/6//n/
+f/5//v//P/8//z/+//7//v/+v/4//j/+P/5//n/+v/7//v/+//6//r/+v/6//r/+//7
//z//P/+//7//P/7//v//P/6//r/+//7//z//f/+/////f/9//3/+//7//v/+//7//v/
/P/8//3////+//7//v////7//v8BAAAA///9//z//v/+//7//v/+//7//v/+/wAA/v/+
//7//v/+//7/AAD///7/+//6//z//f/9//z//P/9//7//v8AAAAA///+//z//f/9//v/
+//7//v/+//8//3//f/7//3//v/+//7//v/+//3//P/7//n/+f/5//v//P/9//3//f/9
//3//f/9//3//P/8//v/+//7//v/+v/6//r/+f/5//n/+v/6//z//P/7//v/+f/5//n/
+f/9///////8//r/+v/6//r//P/8//z//P/9/////////wAAAAADAAMAAwAEAAQABAAG
AAYABgAHAAUABgAGAAUAAwADAAMAAwAHAAoADQAOAAwADAAMAAsACAAIAAcABwAIAAoA
CgAJAAcABQAFAAQAAgACAAEA/v/8//z/+//5//n/+f/5//j/+f/5//n/+f/4//f/9//3
//b/9v/2//b/9v/2//b/9v/1//X/9P/0//T/9f/1//X/+P/6//v//P/+/wYADQARABgA
IQAuADwASQBUAFwAYwBhAFsAUwBHADQAIQAOAP///v8CAAIA///7//v/AAACAAAAAAAB
AP///f/+//7//P/9//z/+//6//n/+f/5//n/+f/7//v/+v/6//n/+f/4//j/+v/6//r/
+v/6//r/+v/6//j/+f/5//n/+//7//v/+//7//v/+//7//v/+//7//v/+//7//v//f/8
//3//v////3//f/+//7//v/+////////////AAAAAP///f8AAAAAAgACAAMAAwAEAAQA
BAAEAAMAAwADAAUABwAHAAcABwAFAAUABwAHAAcABwAKAAoACgAKAAsADAAOAA8AEAAS
ABAAEAAPAA4AEQASABMAEwAVABYAGAAZABkAGQAZABkAFwAXABcAGAAYABcAFwAXABgA
GAAYABgAGAAYABgAFwAWABUAFQAVABQAFAATABEAEQARAA8ADwAMAAwACgAJAAkACAAH
AAYABwAGAAQAAwABAAEAAAAAAAAA/////////////////v/+//7//v/9//3//f/+//7/
AAAAAP7//v8BAAEAAQABAP7//f/9//3/+//8//z//P/9//3//f/8//r/+v/6//v//f/+
//////////7//v/+//z//P/9//3//v/+/wAAAAAAAP////8AAP7//v//////////////
//8BAAEAAQD//wEAAQABAAEAAQACAAIAAwADAAIAAgACAP///v/+/wEAAQABAAAAAAAC
AAIAAgACAAAAAAAAAAAAAgAAAAAAAAAAAAAAAAACAAAAAAD+//7/AAABAAEAAAAAAAEA
AgACAAAAAAD///7/AAABAAEA/////////////wAAAQABAP//AQACAAIAAgACAAIAAQAA
AAAA//8AAAEAAQACAAMAAwACAAEAAAD////////+//7//v///wAAAQAAAAAAAAD//wEA
AQACAAIAAAAAAP////8BAAEAAQABAAEA//8AAAAAAAAAAAAAAgADAAUABQAHAAgACAAL
AAkACQAKAAoACgAKAAoACgALAAsADAAMAAsACwALAAsADQAOABAAEgAQABAAEAAQAA0A
DAAMAAsACwAMAA4ADgANAAsACQAJAAgACAAIAAcAAwAAAP///f/8//3//v////z/+//7
//v/+//6//n/+f/7//z//P/8//r/+v/6//r/+v/5//n/+P/6//r/+//7//n/+v/8/wEA
BAAGAAwAEQATABgAJQA2AEgAVQBcAGQAaQBnAF0AVQBLADYAHwAMAAMABgAKAAoABQAD
AAMAAgAAAAAAAgABAAEAAwACAAIAAgABAP///////////f/9//3//f/+//////8AAP//
//8AAA==
         </WaveFormData>
      </LeadData>
      <LeadData>
         <LeadByteCountTotal>10000</LeadByteCountTotal>
         <LeadTimeOffset>0</LeadTimeOffset>
         <LeadSampleCountTotal>5000</LeadSampleCountTotal>
         <LeadAmplitudeUnitsPerBit>4.88</LeadAmplitudeUnitsPerBit>
         <LeadAmplitudeUnits>��V</LeadAmplitudeUnits>
         <LeadHighLimit>2147483647</LeadHighLimit>
         <LeadLowLimit>268435456</LeadLowLimit>
         <LeadID>II</LeadID>
         <LeadOffsetFirstSample>0</LeadOffsetFirstSample>
         <FirstSampleBaseline>0</FirstSampleBaseline>
         <LeadSampleSize>2</LeadSampleSize>
         <LeadOff>FALSE</LeadOff>
         <BaselineSway>FALSE</BaselineSway>
         <ExcessiveACNoise>FALSE</ExcessiveACNoise>
         <MuscleNoise>FALSE</MuscleNoise>
         <LeadDataCRC32>150417788</LeadDataCRC32>
         <WaveFormData>
+P/4//j/+P/6//r/+v/6//j/+P/4//j/+v/6//r/+v/4//j/+P/4//r/+v/6//r/+v/6
//r/+v/6//r/+v/6//z//P/8//z//P/8//z//P/+//7//v/+//z//P/8//z//P/8//z/
/P/8//z//P/8//7//v/+//7//v/+//7//v/8//z//P/8//7//v/+//7//P/8//z//P/8
//z//P/8//z//P/8//z//P/8//z//P/8//z//P/8//7//v/+//7//P/8//z//P/8//z/
/P/8//z//P/8//z/+v/6//r/+v/6//r/+v/6//z//P/8//z//P/8//z//P/7//r/+f/4
//n/+v/7//z/+v/6//r/+v/4//j/+P/4//j/+P/4//j/+P/4//j/+P/2//b/9v/2//j/
+P/4//j/+v/6//r/+v/4//j/+P/4//j/+P/4//j/+v/6//r/+v/7//z//P/+////AQAD
AAUABAAFAAYABwAKAAoACwAMAA4ADgAOAA0ACgAIAAcABQAEAAUABgAJAAwADAAKAAgA
CAAGAAYABQADAAMAAwACAAIAAQAAAAAA////////AAD9//z/+v/5//v/+//7//r/+f/3
//f/9//2//b/9v/2//P/8//z//L/8v/y//L/8v/0//T/9P/0//T/9P/0//T/8f/u//L/
8//y//L/9f/6//v/+//+/wIACgAXACoANwA9ADgAMwAuACwAJAAbABAAAAD0//L/8v/x
//P/9P/2//v/+f/4//b/9v/2//b/9v/3//f/9f/1//X/9v/4//j/+P/4//j/+P/4//j/
+P/4//f/9//5//n/+f/6//r/+v/5//n//P/8//z//f/7//v/+//7//v/+//7//v//f/9
//3//f/9//3//f/9//3//f/9//3/+//9//3//P/8//z//f/9//3//P/8//z//P/9//3/
/f/9//3//v/+//7//v/+//7//v//////AAD+//3//f/9/wAAAAABAAEAAQABAAMAAwAD
AAMABAAFAAQABQAFAAUABgAGAAYABgAIAAoACwALAAsACwANAA0ADQAOAA4ADgAQABAA
EAARAA8ADwAPABAAEgASABIAEgAQABAAEAAQABEAEQARAA8ADQAMAAwADAALAAsACgAK
AAoACAAIAAgABwAHAAYABgAFAAMAAwADAAIAAgACAAIAAgACAAIAAgAEAAIAAgADAAEA
AAAAAP////8AAAAAAAABAAIAAgADAAAA///+//3/////////////////////////////
////AQAAAAAAAQABAAEAAQABAP////8AAAAAAQABAAIAAgAAAAAAAAAAAAAAAgACAAIA
AgACAAIAAgAAAAAAAAAAAAMAAwACAAIAAgACAAIAAgACAAIAAgACAAEAAQABAAEAAQAA
AAAAAAACAAIAAgACAAAAAAAAAAAAAgACAAEAAQACAAIAAQABAAEAAQABAAEA////////
/////////////wAAAAAAAAAA/v/+//3//f///wAAAAAAAAEAAQD//////f/9//3//f//
//////////////8AAAAA/////////v/+////AAAAAP3//f/9//3//f/9//3//f/9//3/
/f/9///////////////+//7//v/8//z//P/8//z//f/9//3//////////v/8//z//P/8
//z//P/8//z//f/+//7/AAD//wEAAwAFAAcACQALAA0ADAAMAA0ADgAOAA4ADgANAAsA
CgAKAAkABwAJAAsADwAQABAADgAMAAoACAAIAAcABQAFAAUABAADAAEA///+//v/+//7
//z//P/8//v/+//5//n/+f/4//n/9//3//f/9v/2//b/9v/1//X/9f/0//L/8v/y//L/
9P/0//T/9P/0//T/9P/0//X/8v/y//H/8v/y//P/9P/3//v//P/8/wIADwAgAC8ANQA4
ADMALAAqACQAGwAUAAYA9v/y//D/7//x//L/8v/3//n/+P/4//b/+P/6//j/9//5//n/
+f/5//r/+v/6//r/+v/6//r/+v/6//z//P/7//v/+//7//v//P/8//z/+//7//z//P/8
//3//f/9//3//f/7//v/+//7//v/+//7//v/+//7//v/+//5//n/+f/5//n/+//7//r/
+v/6//v/+//6//j/9//2//j/+f/5//n/+f/5//r/+v/6//r/+v/6//j/+f/5//r//P/7
//v/+//8//z//f/9//3//f///////f/9//7///8AAAEAAQABAAIAAgACAAIAAgAEAAUA
BQAHAAcACQAJAAcACAAIAAgACAAIAAgACQALAAsACwAMAAoACgAKAAoADAAMAAwADAAL
AAsACwAJAAsACgAKAAoACQAJAAgACAAGAAQABAAEAAUABQAEAAQAAQD////////+//7/
/v/+/wAAAAAAAAAA/v/8//z//f////7//v/9//v//P/8//z//v/+//3//f/9//3//f/9
//3//f/9//3//f/9//3//f/9//3//f/9//v/+v/6//v//P/9//7/////////AAAAAP3/
/f/+//7//P/8//z//P/8//7//v/+//z//P/8//z//P/8//z//P/9//3//P/8//z//P/8
//z/+v/6//r/+v/7//v/+//7//3//P/8//z/+//6//n/+P/6//r/+v/6//r/+v/5//n/
+v/6//n/+f/5//n/+f/5//n/+f/5//n/+f/5//n/+f/6//r/+v/6//r/+v/5//n/9//4
//j/+P/5//n/9//3//f/9//3//f/9f/1//X/9f/2//f/+f/6//f/9//3//b/9P/1//b/
9v/1//X/9f/1//b/9//4//n/9//3//f/9//3//f/9//3//f/9v/2//b/9v/2//b/9v/2
//f/9//3//f/9f/3//r/+v/6//r/+v/4//n/+v/6//7///8BAAMAAwAEAAUABgAGAAYA
BQAFAAgACAAIAAgACAAGAAUABQAFAAUABwAJAA0ADgAOAAwADAAKAAgACAAEAAMAAgAB
AAAA///9//v/+P/3//f/9//6//r/+v/5//f/9//3//f/9v/1//P/8//z//L/8v/y//D/
7//v/+//8P/w//D/8P/w//D/8P/w//D/8P/w//D/9P/x//D/8v/z//L/8P/x//b/+f/5
//z/AgAGAA8AIgAxADcAOAAzACwAKAAkAB0AEAD+/+z/5P/o/+3/7//w//L/9f/3//b/
9v/2//b/9P/y//H/8//z//P/8//0//T/9P/0//T/9P/0//T/9P/0//T/8//z//X/9f/1
//b/9P/0//P/8//2//b/9v/3//n/+f/5//n/+P/3//b/9f/3//f/9//3//n/+f/5//n/
+f/5//n/+f/3//n/+f/4//b/9v/3//f/+f/4//j/+P/4//n/+f/5//n/+f/6//r/+P/4
//j/+P/6//v/+//8//7//f/9//3//v/+///////9//3///////3//f/+////AgADAAMA
AwAEAAQABAAEAAQABgAHAAcABQAFAAcABwAHAAgACAAIAAcABgAFAAUACAAJAAoADAAK
AAoACgAKAAoACgAKAAoABwAHAAcABQAHAAYABgAGAAMAAwACAAIAAgAAAAAAAAD/////
/v/+/////f/9//3/+v/6//r/+v/6//r/+v/6//z/+v/6//v/+f/4//j/9//3//j/+P/4
//b/9v/1//X/9f/1//X/9f/2//f/+P/5//n/+f/5//n/+f/5//n/+f/3//b/9v/3//X/
9f/1//X/9v/3//n/+v/3//f/+P/4//r/+v/6//r/+P/6//r/+v/4//j/+P/4//r/+v/6
//r/+f/5//j/+P/4//j/+P/4//r/+v/6//r/+//7//v/+//5//j/+P/4//r/+v/6//r/
/P/8//z//P/6//r/+f/5//j/+P/3//f/9//3//f/9//5//n/+f/5//n/+f/5//n/+P/4
//j/+P/2//b/9f/1//f/+P/4//j/+f/5//f/9//5//n/+f/5//f/9//3//f/9//3//j/
+P/3//f/9//2//j/+f/6//r/9//3//f/9//3//f/9//3//n/+f/5//n/+f/5//n/+f/3
//b/9v/2//j/+P/4//j/+P/5//n/+f/5//r/+P/4//j/+P/3//j/+P/6//v//f///wEA
AgADAAQABQAIAAgACQAKAAoACgAKAAkABgAEAAMAAQABAAMABQAJAAoACgAIAAYABgAE
AAQAAwAAAP///v/8//3//f/9//7/+//7//v//P/6//r/+f/5//v/+//7//r/+f/3//f/
9//2//b/9v/2//X/9f/1//T/9P/0//T/9P/0//T/9P/0//T/9P/0//T/8//w//D/9f/2
//b/9//8//3///8CAAgAEgAjADQAPwBBADwAOQA2ACwAIgAXAAgA9v/w//D/8v/x//H/
8v/2//v/+f/4//j/9v/0//T/9P/z//X/9//3//f/+P/2//b/9v/2//j/+P/4//j/+P/4
//f/9//3//f/9//4//j/+P/3//f/+P/4//j/+f/5//n/+f/5//n/+f/5//n/9//3//f/
9//3//f/9//3//n/+f/5//n/+f/7//v/+v/6//r/+//7//v/+v/6//r//P/9//3//f/9
//3//v/+//z//P/8//z//v//////AAD+//3//f/9//7//v///////////wEAAQABAAEA
AgADAAQABQAFAAUABgAGAAYABgAIAAoACwALAAsACwANAA0ADQAOAA4ADgAQABAAEAAR
AA8ADwAPABAADgAOAA4ADgAQABAAEAAQAA8ADwAPAA0ACwAKAAoACgAJAAkACAAIAAgA
BgAGAAYAAwADAAIAAgADAAEAAQABAP7//v/+//7/AAAAAAAAAAD+//z//P/9/////v/+
//3//f/+//7//v/+//7//f/9//3//f/9//3//f/9//3//f/7//v/+//7//3//f/9//3/
+//6//r/+//9//3//f/9//v/+//8//z/+//7//z//P/+//7//v/+//r//P/8//z//P/8
//z//P/+//7//v/+///////+//7//v/+//7//v/+//7//v/+///////////////+//7/
/v/+//7//v/+//7//v/+//7//v/+//3//f/+//7//f/9//3//f/9//3//f/9//3//f/7
//v/+//7//z//P/8//z//P/8//v/+//7//z//P/8//v/+//5//n/+f/5//n/+f/7//v/
+//7//n/+f/6//r/+f/5//n/+P/4//n/+v/6//f/9//3//f/+f/5//n/+f/5//n/+f/5
//n/+f/5//n/+f/4//j/+P/6//r/+v/6//j/+f/5//n/9//3//n//P/6//r/+v/6//j/
+P/4//j/+v/6//r/+v/6//v//P/8//7///8BAAMABQAGAAcACAAJAAoACgALAAwADAAM
AAwACwAIAAYABQADAAMABQAHAAkACgAKAAgABwAGAAUABgADAAMAAwADAAQAAwABAP//
/P/7//v/+//6//r/+v/5//n/+f/5//n/+v/5//f/9//3//b/9v/2//j/9//3//f/9P/0
//T/9P/y//L/8v/y//L/8v/y//L/9P/x//D/8v/x//L/9P/3//j/+f/5//z/AgAGABMA
JAAxADcANgAvACwAKAAiAB0AEgACAPT/8v/0//P/7//u//D/9//5//T/9P/4//b/8v/y
//X/9f/z//P/8//0//b/9v/2//b/9v/2//b/9v/2//b/9f/1//X/9f/1//b/9v/2//X/
9f/4//j/+P/5//n/+f/5//n/9//3//f/9//4//n/+v/7//v/+//7//v/+//7//v/+//7
//3//f/8//z//P/9//3//f/8//z//P/6//v/+//7//3//f/+//7//P/8//z//P/8//3/
/f/+/wAA/////////v/+//////8BAAEAAwADAAMAAwAEAAUABQAFAAQAAwAGAAYABgAG
AAYACAAJAAkACwALAA0ADQALAAwADAAMAA4ADgAOAA8ADQANAA0ADgAQABAAEAAQABAA
EAAQABAADQANAA0ACwAJAAgACAAIAAkACQAIAAgACQAIAAkACgAHAAcABgAGAAUAAwAD
AAMABAAEAAQABAACAAIAAgACAAIAAAAAAAEAAwACAAIAAQABAAIAAgACAAAAAAD/////
AQABAAEAAQD//////////wEAAQABAAEA//////////8AAAAAAQADAAEAAQABAAEAAQAB
AAIAAgABAAEAAgACAAIAAgACAAIAAAACAAIAAgACAAIAAgACAAAAAAAAAAAAAwADAAIA
AgACAAIAAgACAAIAAgACAAIAAQABAAEAAQABAAAAAAAAAAAAAAAAAAAAAAAAAAAAAAAA
AAAA/////wIAAgABAAEA/////////////////////////////////v/+//7//v8AAAAA
////////AAAAAAAA//////3//f///////////////////////f/9//7//v/////////+
//7///8AAAAA//////////////////////////////////////////////7//v/+//7/
/v/+//7//v///////////wEAAQAAAP7//v/+//7//v/+//7//v/8//z//P/8//3//v//
/wEAAgACAAQABQAFAAcACQAKAAkACgALAAwADgAPABAAEAASABIAEQAOAAwACwAJAAkA
CwANABEAEgAQAA4ADAAKAAgACAAHAAcABwAHAAYABQAFAAMAAgABAP////8AAAAAAgAB
AAEAAQD//////v/9//3//f/9//z//P/8//z/+//5//n/+P/4//n/+v/7//z//P/8//z/
/P/6//r/+v/5//z//P/9//z//P///wAA/f///wQACAAOABsALgA9AEEAPAAzAC4ALAAo
AB8AEAAAAPj/9P/2//n/9//4//z///////7//v/8//j/+v/+/////f/9//3//f/+//z/
/P/8//z//P/8//z//P/8//z/+//7//v/+//7//z//P/8//v/+//6//r/+v/7//v/+//7
//v/+//7//v/+//7//v/+//7//v/+//7//v/+//7//v/+//9///////+//z//P/9//3/
/v/+////AAD+//////////////8AAAAAAgACAAIAAgAAAAEAAQACAAIAAQABAAEAAgAC
AAMAAwABAAEAAwADAAUABQAGAAcABgAHAAcABwAIAAgACAAIAAkADAAOAA8ADQANAA8A
DwAPABAAEAAQABIAEgASABMAEQARABEAEgASABIAEgASABIAEgASABIAEwATABMAEQAP
AA4ADgAOAA8ADwAOAA4ADAAKAAoACgAJAAkACAAIAAkABwAHAAcABAAEAAQABAAEAAQA
BAAEAAQAAgACAAMAAQAAAAAA//8AAAIAAwAEAAIAAgABAAEAAwADAAMAAwABAAEAAQAB
AAEAAQABAAEAAQABAAEAAQD///7//v///////////////////wAAAAD/////AAAAAAAA
AAAAAAAAAAACAAIAAgAAAAAAAAAAAP7//v/+//7/AQABAAAAAAAAAAAAAAAAAP7//v/+
//7/AQABAAEAAQABAAAAAAAAAP7//v/+//7//v/+//7//v/8//z/+//7//7//v/9//3/
///////////+//3//P/7//3//f/9//3/+v/6//r/+v/9//7//v////3//v/+//7/////
//3//f/9//3//f/9//3//f/9//3/+//7//z//P/9//3//f/8//r/+//8//z//f/9//3/
/f/9//3//f/9//3//f/9//3//f/9//3//f/9//z//P/8//z//P/8//z//P/9//3//f/9
//3//f/8//z//P/8//z/+v/6//r/+//+//7/AAABAAMABQAHAAgABwAIAAkACgAMAA0A
DgAOAA4ADgANAAoABgAFAAMAAwAHAAkADQAOAAwACgAIAAYABgAGAAUABQAFAAUABAAD
AAAA/f/7//n/+v/7//3//v/+//3//f/9//3//f/8//v/9//3//f/9v/2//b/9v/1//P/
8//y//L/9P/0//T/9P/0//T/9P/0//b/9v/2//X/9P/0//X/9v/4//v/+v/5//n/AAAE
AAoAFQAoADcAPQA6ADUAMgAsACYAHQAQAP7/8v/w//D/8f/x//T/+v////3/+v/8//z/
+v/6//r/+f/5//n/+f/5//r//P/8//z//P/8//z//P/8//v/+v/4//f/9//3//f/+P/4
//j/9//3//r/+v/6//v/+v/5//j/9//3//f/9//3//n/+f/5//n/+//7//v/+//6//n/
+P/3//f/+f/5//j/+v/6//v/+//7//r/+v/6//r/+//7//v/+//7//z//P/+//7//v/+
/wAAAQABAAIAAQD///7//f8AAAAAAQABAP////8BAAEAAwADAAQABQAGAAcABwAHAAoA
CgAKAAoACAAKAAsACwALAAsADQANAA0ADgAOAA4ADgAOAA4ADwARABEAEQASABAAEAAQ
ABAAEAAQABAAEAAPAA8ADwANAA8ADgAOAA4ADAALAAkACAAKAAgACAAIAAcABwAGAAYA
BAABAAAA/////wAAAQACAAAAAAAAAAAAAAD+//7///////7//v/9//3//v/+//7//v/+
//3//f/7//v/+//7//v/+//7//v/+//7//v/+//5//n/+f/5//r/+v/7//3/+//7//v/
+//9//3//v/+//v/+//8//z//P/8//z//P/8//7//v/+//7//v/+//7//v/+//7//v//
/////v/+//7//v/+//7/AAAAAAAAAAD//////////////v/+//7//v/+//7//v/+//7/
/v/+//7//v/9//3//P/8//v/+//8//3//v////3//f/9//3////////////+//7//v/+
//7//v/9//3//f/+//7//v///////f/9//v/+//7//v//P/9//7////+//3//f/8//3/
/f/9//z/+v/7//z//P/9//3//f/9//3//f/9//3//f/9//3//f/7//v/+//7//3//P/8
//z/+v/6//r/+v/8//3//f/9//3//f/6//v//P/9//7//f/+//7/AAABAAMABQAHAAgA
CQAKAAsADAAMAA0ADgAOAA4ADgANAAoACAAHAAUAAwAFAAcACwAOAA4ADAAKAAYABAAE
AAMABQAFAAUABAADAAEA///+//3//f/9//7//P/8//v/+//7//v/+//6//n/9//3//f/
9v/2//b/9v/1//X/9f/0//b/9v/2//b/9v/2//b/9v/2//b/9v/2//f/9v/2//f/+P/4
//v//v//////AAAEAAwAGQAqADcAPwBAADsANgAyACwAIQAWAAYA+P/0//T/8//z//T/
9v/7//3//P/6//j/9v/2//b/9f/1//f/9//3//j/+P/4//j/+P/4//j/+P/4//r/+v/5
//n/9//3//f/+P/4//j/9//3//r/+v/6//v/+f/5//n/+f/3//f/9//3//n/+f/5//n/
9//3//f/9//1//X/9f/1//b/+f/6//r/+P/4//n/+f/7//r/+v/6//j/+f/5//n/9//3
//j/+P/6//r/+v/6//r/+//7//z//v/9//3//f/8//z//f/9//3//f//////AQABAAIA
AwACAAMAAwADAAYABgAGAAYABAAGAAcABwAJAAkACwALAAsADAAMAAwADAAMAAwADQAN
AA0ADQAOAA4ADgAOAA4ADAAMAAwADAALAAsACwAJAAsACgAKAAoABwAHAAYABgAGAAQA
BAAEAAMAAwACAAIAAQD////////+//7//v/+/wAAAAAAAAAAAAD+//7////9//z//P/7
//3//v/+//7//P/8//v/+//5//n/+f/5//n/+f/5//n/+f/5//n/+f/5//n/+f/5//n/
+P/4//n/+//7//v/+//7//v//P/8//v/+//8//z//P/8//z//P/6//z//P/8//z//P/8
//z//P/8//z//P///////v/+//3//P/7//r/+//8//3//v/+//3//P/7//3//P/8//z/
/P/8//z//P/8//z//P/8//z//P/7//v//v/+//3//f/7//v/+//7//3//f/9//3/+//7
//v/+//6//r/+v/6//z//P/7//v/+f/6//r/+v/5//n/9//3//n/+f/5//n/9//3//f/
9//4//n/+//8//v/+//7//r//P/9//7//v/7//v/+//7//n/+f/5//n/+f/5//n/+f/7
//v/+//7//v/+v/6//r/+P/4//j/+P/4//n/+f/5//n/+f/5//r/+v/6//r/+v/6//r/
+v/6//3//v/+/wAAAQADAAUABwAGAAcACAAJAAwADAANAA4ADAAMAAwACwAIAAYABQAD
AAEAAwAFAAkADAAMAAoACAAGAAQABAADAAMAAwADAAIA///9//v/+v/7//v/+//8//7/
/v/9//3/+//7//v/+v/5//f/9//3//j/+P/4//j/9//3//f/9v/2//b/9v/2//T/9P/0
//T/9v/2//b/9v/1//T/8v/z//b/+P/5//z////9//7/BAAKABMAJAAzADkAOgA1ADAA
LAAmABsAEgAEAPj/8P/w//P/8//2//j/+f/7//z/+v/6//j/+P/6//n/+f/3//f/9//4
//j/+P/4//j/+P/4//j/+P/4//j/9//3//f/9//3//j/9v/2//X/9f/4//j/+P/5//n/
+f/5//n/+//7//v/+//5//n/+f/5//f/9//3//f/+P/5//r/+//5//v/+//6//r/+v/7
//v//f/8//z//P/8//3//f/9//3//f/+//7//P/8//z//P/8//3//f/+//7//f/9//3/
AAAAAAEAAQABAAEAAwADAAMAAwAEAAUABgAHAAcABwAGAAYABgAGAAYACAAJAAkACwAL
AA0ADQANAA4ADgAOABAAEAAQABEADwAPAA8AEAAQABAAEAAQABAAEAAQABAAEQARABEA
DwAPAA4ADgAOAA0ADQAMAAwADAAKAAoACgAJAAkACAAIAAkABwAHAAcABAAEAAQABAAD
AAIAAQAAAAIAAAAAAAEAAwACAAIAAQABAAIAAgACAAIAAgABAAEAAQABAAEAAQABAAEA
AQABAAMAAwADAAMAAwADAAMAAwABAAAAAAABAP//////////AQABAAIAAgABAAEAAgAC
AAQABAAEAAQAAAACAAIAAgABAAAA///+////AAABAAIAAQABAAAAAAAAAAAAAAAAAAAA
AAAAAAAAAQABAAEAAQADAAIAAgACAAAAAAAAAAAAAgACAAIAAgACAAIAAQABAAIAAgAB
AAEA/////////////////////wEAAQABAAEAAAAAAAAAAAAAAAAA////////AAAAAAAA
//////3//f///////////////////////////wAAAAD////////+//7///8AAAAA////
///////9//3//f/9//3//f/9//3//f/9//3//f/9//z//P/8//z//P/8//z//P/9//3/
/f/9////AQD+//z//P/8//z//v/+//7///8AAAAAAgADAAcACQALAAwACwAMAA0ADgAQ
ABEAEgASABAAEAAPAAwACAAHAAUABQAIAAsAEAASABEADgALAAgABgAGAAUABQAHAAcA
BgAFAAMAAQAAAP///f/9//7//v/+//3//f/9//3//f/8//v/+//7//v/+v/4//j/+P/3
//n/+f/4//j/+v/6//r/+v/4//j/+P/4//j/+P/4//f/9v/2//f/+P/6//3//v//////
AgAIABAAHQAuADkAPQA6ADMAMAAqACIAGQAOAPz/9P/0//b/9//1//b//P////v/+v/6
//r/+P/6//z/+//9//v/+//7//z/+v/6//r/+v/6//r/+v/6//r/+v/5//n/+f/5//n/
+v/8//z/+//7//v/+v/5//n/+//7//v/+//7//v/+//7//3//f/9//3//f/9//3//f//
//////////7////+//z//v/+//////////7//v/+//z//f/9//3//////wAAAAD+//7/
/v/+/wAAAQABAAIAAgABAAEAAQAAAAAAAQABAAEAAQADAAMAAwADAAQABQAGAAcABwAH
AAYABgAGAAYABwAKAAwADQANAA0ADwAPAA8AEAAQABAADgAOAA4ADwAPAA8ADwAQABAA
EAAQABAAEgASABIAEgAPAA8ADwANAA0ADAAMAAwACwALAAoACgAKAAgACAAIAAcABwAG
AAYABgAFAAYABwAEAAQABAAEAAQABAAEAAQABAACAAIAAwADAAIAAgABAAEAAgACAAIA
BAAEAAMAAwADAAMAAwADAAEAAQABAAEAAQABAAEAAQABAAEAAQABAAEAAAAAAAEAAwAD
AAMAAwADAAMABAAEAAMAAwAEAAQABAAEAAQABAACAAQABAAEAAIAAgACAAIABAAEAAQA
BAAFAAUABAAEAAYABgAGAAYABgAGAAYABgAFAAUABQAFAAUABAAEAAQABAAEAAQABAAE
AAQABAAEAAQABAADAAMABAAEAAMAAwAFAAUABQAFAAMAAwADAAMABQAFAAUABQAEAAQA
BAAEAAIAAgABAAEAAwAEAAQABAAFAAUAAwADAAMAAwADAAMAAwADAAMAAwAFAAUABgAG
AAMAAwADAAIAAgADAAQABAABAAEAAQABAAMAAwADAAMAAwADAAMAAwABAAEAAQABAAMA
AgACAAIAAAAAAAAAAAACAAMAAwADAAMAAwACAAIAAgACAAIABQAGAAYACAALAA0ADwAR
ABIAEwAUABUAFgAWABcAGAAWABYAFgAVABIAEAAPAA0ADgARABQAGQAXABYAEwAQAA4A
DAAMAAsADQANAA0ADAALAAkABwAGAAcABwAHAAgABwAGAAQAAwAEAAUABgAGAAUAAwAD
AAMAAgACAAIAAgABAAEAAQAAAP7//v/+//7//v/+//7//v///wAAAQACAP3//P/8/wEA
BAAGAAcABgADAAUACgASAB4ALQA6AEMARwBGAD8AOgA2ACwAIQASAAQA/v/+/wAAAQAB
AAIABgAHAAcABgAEAAIABgAGAAYABwAJAAcABwAHAAgABgAGAAYABgAHAAgACQAKAAgA
CgAJAA==
         </WaveFormData>
      </LeadData>
      <LeadData>
         <LeadByteCountTotal>10000</LeadByteCountTotal>
         <LeadTimeOffset>0</LeadTimeOffset>
         <LeadSampleCountTotal>5000</LeadSampleCountTotal>
         <LeadAmplitudeUnitsPerBit>4.88</LeadAmplitudeUnitsPerBit>
         <LeadAmplitudeUnits>��V</LeadAmplitudeUnits>
         <LeadHighLimit>2147483647</LeadHighLimit>
         <LeadLowLimit>268435456</LeadLowLimit>
         <LeadID>V1</LeadID>
         <LeadOffsetFirstSample>0</LeadOffsetFirstSample>
         <FirstSampleBaseline>0</FirstSampleBaseline>
         <LeadSampleSize>2</LeadSampleSize>
         <LeadOff>FALSE</LeadOff>
         <BaselineSway>FALSE</BaselineSway>
         <ExcessiveACNoise>FALSE</ExcessiveACNoise>
         <MuscleNoise>FALSE</MuscleNoise>
         <LeadDataCRC32>3109965202</LeadDataCRC32>
         <WaveFormData>
BAAEAAQABAAGAAYABgAGAAYABgAGAAYABgAGAAYABgAFAAQAAwACAAMABAAFAAYABgAG
AAYABgAFAAQAAwACAAQABAAEAAQABAAEAAQABAAEAAQABAAEAAIAAgACAAIABAAEAAQA
BAAEAAQABAAEAAQABAAEAAQAAgACAAIAAgACAAIAAgACAAQABAAEAAQAAgACAAIAAgAC
AAIAAgACAAQABAAEAAQAAgACAAIAAgACAAIAAgACAAIAAgACAAIAAgACAAIAAgAEAAQA
BAAEAAQABAAEAAQAAgACAAIAAgAEAAQABAAEAAIAAgACAAIAAgACAAIAAgAAAAAAAAAA
AAEAAgADAAQAAgACAAIAAgACAAIAAgACAAIAAgACAAIAAgACAAIAAgAAAAAAAAAAAAEA
AgADAAQAAgACAAIAAgAEAAQABAAEAAIAAgACAAIAAgACAAIAAgAEAAQABAAEAAMAAwAE
AAQABgAGAAYABgAHAAgACgAMAA4ADAAKAAgABgAEAAIAAQD+//z/+//5//n/+f/5//n/
9v/2//b/9v/2//X/9f/0//X/9v/3//j/+P/4//j/+v/6//r/+v/6//3//f/9//3/AAAA
AAAAAgAAAAAAAAAAAAAAAAAAAAAAAgADAAMAAwADAAQABAAFAAMAAwADAAMABAAGAAgA
CQALAAwAEAATABMAEQAQAAoABQD9//X/6P/a/8r/vf+0/7D/rP+u/7P/t/+5/7r/v//E
/83/1f/b/+H/6P/t//D/9P/4//z/AQADAAIAAAACAAQABAAHAAgACAAIAAgACAAJAAkA
CQAJAAoACgAKAAoACgAKAAoACgAKAAoADAAMAAwADAAKAAoACgAKAAgACAAIAAgACgAK
AAoACQAHAAcABwAHAAcABwAHAAcACAAIAAgACAAIAAgACAAIAAgABwAHAAcABwAHAAcA
BwAGAAYABgAGAAcABwAHAAYABgAGAAUABQAFAAQABAAEAAQAAwADAAMAAQAAAAAAAAAC
AAAA///////////9//z//v/9//3//P/6//r/+v/4//f/9//3//b/9v/2//b/9P/y//P/
8//z//T/8//z//P/8f/y//L/8f/x//H/8f/x//P/9P/0//X/8//z//X/9f/2//n/+v/9
//3//f/8//z//////wAAAQABAAEAAwADAAEAAQABAAIABAAEAAQABQAFAAUABQAFAAMA
AwADAAMABQAFAAUABQAFAAUABQAFAAQABAADAAMABQAFAAUABQADAAQABAAEAAQABAAE
AAQABAAEAAQABAAGAAUABQAGAAQABAAEAAQABQAFAAYABgAFAAUABQAFAAMAAwADAAMA
AwADAAMAAwADAAMAAwADAAUABQAFAAUAAwADAAIAAgAEAAQABAAEAAQABAAEAAQAAwAD
AAMAAgAEAAQABAAEAAMAAwADAAIABAAEAAQABAAEAAQABAAEAAIAAgACAAIAAgACAAIA
AgACAAIAAwADAAMAAwACAAIABAAEAAQABAACAAMAAwACAAQABAAEAAQAAgACAAIAAgAC
AAIAAgACAAIAAgACAAIAAwADAAMAAgACAAIAAwADAAIAAgACAAIAAAAAAAAAAAACAAMA
AwACAAIAAQABAAIAAgACAAIAAgAAAAAAAAAAAAAAAAAAAAAAAgACAAQAAgACAAIAAgAC
AAIAAgACAAIAAgACAAIAAgADAAMABAAEAAYABgAGAAYABgAGAAcACAAKAAgABgAEAAMA
AgABAAEA/v/8//v/+f/5//n/+f/5//b/9v/2//b/9f/1//b/9v/4//j/+P/4//b/9v/2
//j/+//8//3//v////////////7//v/+/wAAAgACAAIAAgACAAIAAgACAAIAAwADAAMA
AwAEAAQABQAFAAUABQAFAAYACAAIAAkACwAMAA4AEQATABUAEAAMAAcAAwD5/+r/3P/O
/8H/tP+u/6r/qP+t/7P/tf+4/7n/vv/F/83/0f/Z/+L/6f/s/+7/9v/6//v/+//+//7/
AAACAAIAAwAEAAQABAAGAAYABwAHAAcABwAIAAgACAAIAAgACAAGAAYABgAGAAYABgAG
AAYACAAIAAgACAAIAAgACAAIAAYABgAGAAUABwAHAAcABwAFAAUABQAFAAYABgAGAAYA
BgAGAAYABgAGAAUABQAFAAUABQAFAAUABAAEAAQABAADAAMAAwACAAIAAgABAAEAAQAA
AAAAAAAAAP///////wEAAAAAAAAAAAD+//3//f/7//v/+f/4//r/+f/5//j/9v/2//b/
9P/1//X/9f/0//L/8v/y//D/8P/x//H/8f/y//H/8f/x/+//8P/w/+//8f/x//H/8f/v
//D/8P/x/+//7//x//H/8//1//X/9//4//n/+f/6//v/+//8//3//f/9///////9//3/
/f/+/wAAAAAAAAEA//////////8BAAEAAQABAP//////////AQABAAEAAQAAAAAA////
//////////////8AAAAAAAAAAAAAAAAAAAAAAAAAAAAAAAD/////AAAAAAAAAAAAAP//
//8AAAAAAQABAAEAAQD//////////////////////////////////////////wEAAQAA
AAAAAAAAAAAAAAAAAAAAAAAAAAEAAQABAAAAAAAAAAAAAAABAAEAAQAAAAAAAAAAAAAA
AgACAAIAAgAAAAAAAAAAAAAAAAAAAAAAAAAAAAEAAQABAAEAAAAAAAAAAAAAAAAAAAAB
AAEAAAD+//7//v/+/wAAAAAAAAAAAAAAAAAAAAAAAAAAAAAAAAEAAQABAAAAAAAAAAEA
AQAAAAAAAAAAAAAAAAAAAAAAAAABAAEAAAACAAEAAQACAAAAAAAAAAAAAgACAAIAAgAA
AAAAAAAAAAAAAAACAAIAAgACAAIAAgACAAIAAgACAAQABQAFAAYABgAGAAYABgAIAAgA
CAAJAAgACAAGAAQABQAEAAMAAgD+//v/+f/4//f/9//3//f/9//2//b/9v/0//X/9f/2
//j/+P/4//j/9v/2//b/9v/4//n/+v/7//z//f/9//3//f/+//7//v8AAAAAAAAAAAIA
AgACAAIAAgACAAMAAwADAAMABAAEAAUABQAFAAUABwAIAAYABgAJAA0ADgAQABMAEwAT
ABAADAAHAAEA+f/u/+T/1P/H/8D/uv+2/7b/uf+7/73/uv+9/8b/z//T/9n/4f/s//H/
8v/2//r//P///wEAAgACAAQABgAGAAkACgAKAAoACAAIAAkACQAHAAcACAAIAAoACgAK
AAoACgAKAAoACgAKAAoACgAKAAoACgAKAAoACAAIAAgACAAKAAoACgAJAAsACwALAAsA
CgAJAAgABwAIAAgACAAIAAgACAAIAAgABgAFAAUABQAHAAcABwAHAAgACAAIAAgABQAF
AAUABAAEAAQAAwADAAMAAgACAAIAAgABAAEAAQABAAAAAAAAAAAA/v/9//3///////3/
/P/8//v/+//6//j/+P/4//b/9f/1//X/9P/2//b/9v/0//L/8//z//P/8v/x//H/8f/v
//D/8P/v//H/8f/x//H/8f/y//L/8//1//X/9//3//X/9//3//n/+v/7//v//P/9//3/
/v////3//f//////AAABAAIABAAEAAQABAAFAAMAAwADAAMAAwADAAMAAwADAAMAAwAD
AAMAAwADAAMABAAEAAMAAwADAAMAAwADAAMABAAEAAQABAAEAAQABAAGAAYABgAGAAQA
AwADAAQABAAEAAQABAADAAMABAAEAAMAAwADAAMABAAFAAYABwAFAAUABQAFAAMAAwAD
AAMAAwADAAMAAwADAAMAAgACAAIAAgACAAIABAAEAAQABAADAAMAAwACAAQABAAEAAQA
AwADAAMAAgAEAAQABAAEAAIAAgACAAIAAgACAAIAAgACAAIAAgACAAQABAAFAAUABQAF
AAQABAACAAIAAgACAAIAAwADAAIAAgACAAIAAgACAAIAAgACAAQABAAEAAQABAAEAAQA
BAADAAMAAwACAAQABAAFAAUABAAEAAQABAAEAAQABAAEAAIAAwADAAIABAADAAMABAAC
AAIAAgACAAQABAAEAAQAAgACAAIAAgACAAQABgAGAAYABgAGAAYABgAGAAcABwAIAAgA
CAAIAAgACAAKAAoACwAMAAoACAAGAAQAAgAAAP7//f/7//r/+v/5//n/+f/5//n/+P/4
//j/+P/4//f/9//2//j/+P/4//j/+v/6//r//P/9//7///8AAAEAAQABAAEAAAAAAAAA
AgACAAIAAgACAAIAAgACAAIABAAFAAUABQADAAQABAAFAAUABQAFAAUABgAGAAgADQAN
AA4AEgAVABUADwAKAAYAAwD7/+//5P/W/8r/v/+6/7b/tP+4/73/vf+7/77/xf/K/9H/
1//d/+X/7P/x//T/9v/6//z///8DAAQABAAGAAgACAAHAAgACAAIAAgACAAJAAkACQAJ
AAoACgAKAAoACgAKAAoACgAKAAoADAAMAAwADAAKAAoACgAKAAgACAAIAAgACAAIAAgA
BwAJAAkACQAJAAkACQAJAAkACAAIAAgACAAIAAgACAAIAAYABQAFAAUABQAFAAUABQAE
AAQABAAEAAMAAwADAAIABAAEAAMAAwABAAAAAAAAAAAA////////AQAAAAAAAAAAAP7/
/f/9//3//f/7//r/+P/3//f/9v/2//b/9v/0//X/9f/1//T/8v/y//L/8P/u/+//7//v
/+//7//w//H/8P/w/+//7f/v/+//7//v//H/8v/y//P/8f/x//P/8//1//f/9//5//j/
+f/5//r//f/9//7///8BAAEAAwADAAIAAQAAAAAAAgACAAIAAwABAAEAAQABAAMAAwAD
AAMAAwADAAMAAwABAAEAAQABAAIAAgABAAEAAwADAAMAAwADAAQABAAEAAQABAAEAAQA
AgACAAIAAgADAAMABAAGAAQABAAEAAQAAwADAAQABAADAAMAAwADAAMAAwADAAMAAwAD
AAMAAwABAAEAAQABAAEAAQABAAEAAQABAAAAAAAAAAAAAAAAAAAAAAAAAAAAAQABAAEA
AAAAAAAAAAAAAP////////7///8AAAEAAgAAAAAAAAAAAAIAAgACAAIAAAAAAAAAAAAA
AAAAAQABAAEAAQAAAAAAAAAAAAAAAAAAAAEAAQAAAAAAAAAAAAAAAAAAAAAAAAACAAIA
AgACAAIAAgACAAIAAQABAAEAAAAAAAAAAQABAAAAAAAAAAAAAAAAAAAAAAACAAMAAwAC
AAIAAQABAAIAAAAAAAAAAAAAAAAAAAAAAAAAAAAAAAAAAAAAAAAAAAAAAAAAAAAAAP7/
/v/+//7/AAAAAAAAAAAAAAAAAAAAAAEAAwAEAAYABQAEAAMAAgAEAAQABAAFAAYABgAE
AAIAAAD+//z/+v/5//f/9v/2//P/8//z//P/8//y//L/8v/0//X/9f/2//T/9P/0//T/
9v/2//b/9v/2//f/+P/5//z//f/9//3/+//8//z//P8AAAAAAAAAAAAAAAAAAAAAAAAA
AAEAAQABAAEAAgACAAMAAwADAAMABQAEAAQABgAHAAsADgAQABEADwAPAAwACAABAPv/
8f/k/9T/xP+3/67/qP+k/6b/rf+x/7P/tv+7/8L/yf/P/9X/3f/m/+v/8P/0//j/+P/7
////AAAAAAIABAAEAAUABgAGAAYABgAGAAcABwAHAAcACAAIAAYABgAGAAYACAAIAAgA
CAAIAAgACAAIAAgACAAIAAgACAAIAAgACAAIAAgACAAHAAUABQAFAAUABQAFAAUABQAE
AAQABAAEAAQABAAEAAQABAADAAMAAwAFAAUABQAFAAQABAAEAAQAAQABAAEAAAACAAIA
AQABAAMAAgACAAIAAAD///////8BAAAAAAAAAP7//P/7//v//f/9//v/+v/4//f/9//2
//b/9v/2//T/9f/1//X/9P/y//L/8v/w//L/8//z//P/8P/v/+//7//x//L/8v/x//H/
8f/x//H/8f/y//L/8//1//X/9//3//b/9//2//f/+v/7//v//P/7//v//P/9//3//f//
////AQABAAEAAgAAAAAAAAABAAEAAQABAAEAAQABAAEAAQD//////////wEAAQABAAEA
AgACAAEAAQD/////////////AAAAAAAAAAAAAAAAAAACAAIAAgACAAIAAQABAAIAAAAA
AAAAAAABAAEAAgACAAEAAQABAAEAAQABAAEAAQABAAEAAQABAAEAAQABAAEAAQABAAEA
AQADAAMAAgACAAAAAAAAAAAAAAAAAAAAAAABAAEAAQAAAAIAAgACAAIAAQABAAEAAAAA
AAAAAAAAAAAAAAAAAAAAAAAAAAAAAAACAAIAAgACAAAAAAABAAEA//////7//v8AAAAA
AAAAAAAAAQABAAAAAAAAAAAAAAAAAAAAAAAAAAAAAAAAAAAAAAAAAAAAAAABAAEAAQAA
AP7//v///////v/+//7//v8AAAAAAAAAAP7///////7/AAD/////AAD+//7//v/+/wAA
AAAAAAAAAAAAAAAAAAAAAAIAAgAAAAAAAAAAAAAAAAAAAAAAAAD+//7//v/+////AAAB
AAIAAgACAAIAAwADAAQABAAEAAQABAAEAAQABAAFAAYABgACAAAA/v/8//j/9v/1//P/
8//0//T/9f/1//X/9f/0//T/9P/0//X/9f/2//b/9v/2//b/9v/2//b/9v/4//n/+v/7
//z//f/7//v/+//8//7//v8AAAAA/v/+//7//v8AAAAAAAAAAAEAAQABAAEAAAAAAAEA
AQADAAMAAwAEAAYABgAHAAcADAAQABEAEQAPAAwACAABAPf/7f/k/9T/wv+1/67/qv+m
/6j/rf+x/7P/tv+7/8L/yf/N/9X/3f/m/+n/7P/w//T/+v/9/////v/+/wAAAgACAAUA
BgAGAAYABgAGAAcABwAHAAcACAAIAAgACAAIAAgACAAIAAgACAAIAAgACAAIAAgACAAI
AAgACAAIAAgACAAIAAgACAAHAAUABQAFAAUABQAFAAUABQAGAAYABgAGAAQABAAEAAQA
BgAFAAUABQAEAAMAAgABAAIAAgACAAIAAQABAAEAAAAAAAAA/////wEAAAAAAAAA/v/9
//3//f////7//v/+//7//P/7//v/+f/5//f/9v/4//f/9//2//T/9P/0//L/8f/x//H/
8P/y//L/8v/w//D/8f/x//H/8P/v/+//7//t/+7/7v/t/+//7//v/+//7//w//D/8f/v
/+//8f/x//P/9f/1//f/9v/3//f/+P/5//n/+v/7//3//f///////f/9//3//v/+//7/
/v//////////////AQABAAEAAQABAAEAAQABAP//////////AAAAAP//////////////
/wEAAgACAAIAAAAAAAAAAAAAAAAAAAAAAAIAAQABAAIAAAAAAAAAAAD/////AAAAAP//
//////////////////8BAAEAAQABAP//////////AQABAAEAAQABAAEAAAAAAP7//v/+
//7/AAAAAAAAAAABAAEAAQAAAAAAAAAAAAAAAQABAAEAAAAAAAAAAAAAAAAAAAAAAAAA
AgACAAIAAgAAAAAAAAAAAAAAAAABAAEAAQABAAAAAAAAAAAAAAAAAAAAAQABAAAAAgAC
AAIAAgAAAAAAAAAAAAAAAAAAAAAAAAAAAAAAAAADAAMAAwACAAAAAAABAAEAAAAAAAAA
AAAAAAAAAAAAAAAAAQABAAAAAAD/////AAAAAAAAAAAAAAIAAgACAAIAAgACAAIAAgAC
AAIAAAAAAAIAAgACAAIAAAAAAAAAAAABAAIAAwAFAAUABgAGAAYACAAIAAgACAAFAAUA
BQAEAAQAAgAAAP7//P/6//n/9//4//j/9//3//f/9//3//b/9v/2//b/9//3//j/+P/4
//b/9v/2//b/9v/2//j/+f/8//3//v///////////wAAAAAAAAIAAgAEAAQABAAEAAIA
AgACAAIABAAFAAYABwAHAAYABgAFAAUABQAFAAYABgAIAAkACwAOABIAFQATABEADgAM
AAkAAQD3/+z/3v/Q/8f/vv+4/7b/tv+7/8H/v/++/8H/yv/R/9X/2//h/+j/7//y//b/
+v/+/wEAAwAEAAQABgAIAAgABwAIAAgACAAKAAoACwALAAkACQAKAAoACAAIAAgACAAK
AAoACgAKAAwADAAMAAwACwAKAAkACAAKAAoACgAKAAgACAAIAAcACQAJAAkACQAJAAkA
CQAJAAgACAAIAAgACAAIAAgACAAIAAcABwAHAAcABwAHAAcABgAGAAYABgADAAMAAwAC
AAIAAgABAAEAAQAAAAAAAAABAAEAAgADAAEAAAAAAAAAAAD+//3//f/9//3/+//6//r/
+f/5//j/+P/4//j/9v/1//X/9f/0//T/9P/0//L/8v/z//P/8//y//H/8f/x//H/8v/y
//H/7//v/+//7//x//L/8v/z//P/8//1//X/9f/3//f/+f/6//v/+//8//////8AAAEA
AQABAAMAAwADAAMAAwAEAAIAAgACAAMABQAFAAUABQAHAAcABwAHAAUABQAFAAUABQAF
AAUABQAGAAYABQAFAAcABwAHAAcABQAGAAYABgAGAAYABgAGAAYABgAGAAYABAADAAMA
BAAGAAYABgAGAAcABwAIAAgABQAFAAUABQAFAAUABQAFAAcABwAHAAcABQAFAAUABQAF
AAUABQAFAAMAAwACAAIABAAEAAQABAAEAAQABAAEAAMAAwADAAIABAAEAAQABAADAAMA
AwACAAIAAgACAAIABAAEAAQABAACAAIAAgACAAIAAgACAAIAAgACAAMAAwADAAMAAgAC
AAIAAgACAAIAAgADAAMAAgACAAIAAgACAAIAAgACAAIABAAEAAQABAACAAIAAgACAAMA
AwADAAIABAAEAAUABQADAAIAAQAAAAIAAgACAAIAAgADAAMAAgACAAEAAQACAAIAAgAC
AAIAAAAAAAAAAAACAAIAAgACAAIAAgAAAAIAAgACAAIABAAEAAQABAAFAAUABgAGAAgA
CAAIAAgABgAGAAcACAAGAAQAAgAAAP7//P/6//n/+f/4//j/9//3//f/9//3//b/9v/2
//b/9//3//j/+P/2//b/9v/2//b/9v/2//j/+//8//3//v/9//3//f/9//7//v/+/wAA
AgACAAIAAgACAAIAAgACAAIAAwADAAMAAwAEAAQABQAFAAUABQAFAAQABAAGAAkACwAM
AA4AEQATABEACgAEAAMAAQD3/+z/4P/Q/8P/vP+2/7L/sv+3/73/u/+6/7//xv/L/9H/
1//f/+j/7f/u//L/+P/8////AQAAAAIABAAGAAYABwAIAAgACAAIAAgACQAJAAkACQAK
AAoACgAKAAoACgAIAAgACAAIAAgACAAIAAgACgAKAAoACgAIAAgACAAIAAgACAAIAAcA
CQAJAAkACQAJAAkACQAJAAgACAAIAAgABgAGAAYABgAIAAcABwAHAAcABwAHAAcABAAE
AAQABAAFAAUABQAEAAQABAADAAMAAwACAAIAAgAAAP///////////v/+//7//v/8//v/
+//7//v/+f/4//r/+f/5//j/9v/2//b/9P/1//X/9f/0//T/9P/0//L/8v/z//P/8//w
/+//7//v/+//8P/w/+//7//v/+//7//x//L/8v/z//H/8f/z//P/9f/3//f/+f/6//v/
+//8//3//f/+/////////wEAAQABAAEAAQACAAIAAgACAAMAAwADAAMAAwADAAMAAwAD
AAMAAwADAAMABQAFAAUABQAEAAQAAwADAAUABQAFAAUAAwAEAAQABAAGAAYABgAGAAQA
BAAEAAQABAADAAMABAACAAIAAgACAAMAAwAEAAQAAQABAAEAAQADAAMAAwADAAEAAQAB
AAEAAwADAAMAAwABAAEAAQABAAEAAQAAAAAAAQACAAMABAADAAIAAQAAAAEAAQABAAAA
AAAAAAAAAAADAAMAAwACAAIAAgACAAIAAgACAAIAAgAAAAAAAAAAAAIAAgACAAIAAAAA
AAEAAQABAAEAAAAAAAAAAAAAAAAAAAABAAEAAAAAAAAAAAAAAAIAAgACAAIAAgACAAIA
AgAAAAAAAAAAAAEAAQABAAAAAAAAAAEAAQACAAIAAgACAAIAAgACAAIAAgADAAMAAgAC
AAEAAQACAAIAAgACAAIAAgACAAIAAgACAAIAAgACAAIAAgACAAQAAgACAAIAAgACAAIA
AgACAAIAAgACAAIAAwADAAQABAAGAAYABgAGAAQABAAFAAYABgAEAAIAAAD8//r/+P/3
//f/9v/2//X/9f/1//X/9f/2//b/9v/2//f/9//4//j/9v/2//b/9v/4//j/+P/6//v/
/P/9//7////////////+//7//v8AAAIAAgACAAIAAgACAAIAAgAAAAEAAQABAAEAAgAC
AAMABQAFAAUABQAEAAYACAAJAAsADgAQABMAEwARAAwACgAJAAEA9f/q/9r/yv+9/7T/
rv+o/6r/r/+1/7f/tv+5/8L/yf/P/9f/3//o/+3/8P/0//b/+v/9/wEAAgACAAQABgAG
AAUABgAGAAYACAAIAAkACQAJAAkACgAKAAoACgAKAAoACgAKAAoACgAKAAoACgAKAAoA
CgAKAAoACgAKAAoACgAIAAgACAAHAAkACQAJAAkACQAJAAkACQAGAAYABgAGAAgACAAI
AAgACAAHAAcABwAHAAcABwAHAAYABgAGAAYABQAFAAUABAAEAAQAAwADAAMAAgACAAIA
AgABAAEAAQD///7//v/+/wAA/v/9//3//f/9//v/+v/6//n/+f/4//j/+P/4//b/9f/1
//X/9P/y//L/8v/w//L/8//z//P/8v/x//H/8f/x//L/8v/x//H/8f/x//H/8f/y//L/
8//z//P/9f/1//P/9f/1//f/+P/5//n/+v/7//v//P/9//////8BAAEAAQABAAEAAgAC
AAIAAgADAAEAAQABAAEAAQABAAEAAQADAAMAAwADAAMAAwADAAMAAgACAAEAAQADAAMA
AwADAAEAAgACAAIABAAEAAQABAACAAIAAgACAAIAAQABAAIABAAEAAQABAABAAEAAgAC
AAMAAwADAAMAAwADAAMAAwABAAEAAQABAAMAAwADAAMAAwADAAMAAwADAAMAAgACAAIA
AgACAAIAAAAAAAAAAAACAAMABAAEAAMAAgABAAAAAQABAAEAAAAAAAAAAAAAAAIAAgAC
AAIAAAAAAAAAAAACAAIAAgACAAIAAgADAAMAAwADAAIAAgACAAIAAgACAAIAAwADAAIA
AgACAAIAAgACAAIAAgACAAIAAgACAAIAAAAAAAAAAAADAAMAAwACAAIAAgADAAMAAgAC
AAIAAgACAAIAAgACAAAAAQABAAAAAgABAAEAAgACAAIAAgACAAIAAgACAAIAAgACAAIA
AgACAAIAAgACAAIAAgACAAIAAgACAAIAAgACAAIAAgADAAUABgAGAAYABAAEAAQABAAE
AAUABgAGAAIAAAD+//z/+v/4//f/9f/2//b/9f/1//X/9f/1//T/9v/2//b/9//3//j/
+P/4//j/+P/4//j/+P/4//r/+//8//3//v///////////wAAAAAAAAIAAgACAAIAAgAC
AAIAAgACAAIAAwADAAMAAwAEAAQABQAFAAUABQAFAAYABgAIAAkACwAOABIAFQATAA0A
CgAIAAMA+//x/+T/1v/I/73/tP+s/6r/rv+1/7n/uf+8/8H/yP/P/9X/3f/l/+r/7//y
//b/+P/+//////8AAAIABAAGAAYABQAGAAYABgAIAAgACQAJAAkACQAKAAoACgAKAAoA
CgAKAAoACgAKAAgACAAIAAgACAAIAAgACAAIAAgACAAIAAoACgAKAAkABwAHAAcABwAJ
AAkACQAJAAYABgAGAAYACAAIAAgACAAGAAUABQAFAAcABwAHAAcABAAEAAQABAADAAMA
AwACAAQABAADAAMAAQAAAAAAAAACAAEAAQABAP///v/+//7/AAD+//3//f/9//3/+//6
//j/9//3//b/+P/4//j/9v/1//X/9f/0//T/9P/0//L/8v/z//P/8//y//H/8f/x/+//
8P/w/+//8f/x//H/8f/v//D/8P/x//H/8f/z//P/8//1//X/9//4//n/+f/6//v/+//8
//3//////wEAAQABAAEAAQACAAIAAgACAAMAAwADAAMAAwADAAMAAwADAAEAAQABAAEA
AwADAAMAAwACAAIAAQABAAMAAwADAAMAAwAEAAQABAACAAIAAgACAAIAAgACAAIAAgAB
AAEAAgACAAIAAgACAAEAAQACAAIAAQABAAEAAQABAAEAAQABAP//////////AQABAAEA
AQABAAEAAQABAAEAAQAAAAAAAAAAAAAAAAAAAAAAAAAAAP////////7/AAAAAAAAAAD/
///////+////AAABAAIAAQAAAP///v/+//7//v/+//7//v/+//7//v/+//////8BAAEA
AAAAAP7//v/+//7/AAABAAEAAAAAAAAAAAAAAAAAAAAAAAAAAAAAAAAAAAAAAAAAAAAA
AP////////7/AAAAAAEAAQAAAAAAAAAAAAAAAAAAAAAA/v///////v8AAP////8AAAAA
AAAAAAAAAAAAAAAAAAAAAAAAAAAAAAAAAAACAAIAAgACAAIAAgACAAIAAgADAAMABAAE
AAQABAAEAAQAAgACAAMABAAEAAIAAAD+//z/+v/4//f/9f/0//T/8//z//P/8//z//T/
9P/0//T/9//3//j/+P/2//b/9v/2//j/+P/4//r/+f/6//v//P///////////wAAAAAA
AAIAAgACAAIAAgAAAAAAAAAAAAIAAwADAAMAAwAEAAQABQAFAAUABQAFAAYABAAEAAkA
DQAQABIAEQARAA0ACgAGAAEA9//t/+L/1P/K/8H/uv+0/7L/tP+7/73/vf++/8X/yv/R
/9f/3f/j/+z/7//y//b/+v/8//3/AQAEAAMABAAFAAQABQAGAAYABgAGAAYABwAHAAcA
BwAIAA==
         </WaveFormData>
      </LeadData>
      <LeadData>
         <LeadByteCountTotal>10000</LeadByteCountTotal>
         <LeadTimeOffset>0</LeadTimeOffset>
         <LeadSampleCountTotal>5000</LeadSampleCountTotal>
         <LeadAmplitudeUnitsPerBit>4.88</LeadAmplitudeUnitsPerBit>
         <LeadAmplitudeUnits>��V</LeadAmplitudeUnits>
         <LeadHighLimit>2147483647</LeadHighLimit>
         <LeadLowLimit>268435456</LeadLowLimit>
         <LeadID>V2</LeadID>
         <LeadOffsetFirstSample>0</LeadOffsetFirstSample>
         <FirstSampleBaseline>0</FirstSampleBaseline>
         <LeadSampleSize>2</LeadSampleSize>
         <LeadOff>FALSE</LeadOff>
         <BaselineSway>FALSE</BaselineSway>
         <ExcessiveACNoise>FALSE</ExcessiveACNoise>
         <MuscleNoise>FALSE</MuscleNoise>
         <LeadDataCRC32>2573134892</LeadDataCRC32>
         <WaveFormData>
AAAAAAAAAAAAAAAAAAAAAAAAAAAAAAAAAAAAAAAAAAAAAAAAAAAAAAAAAAAAAAAAAAAA
AAAAAAAAAAAAAAAAAAAAAAAAAAAAAAAAAAAAAAACAAIAAgACAAAAAAAAAAAAAAAAAAAA
AAAAAAAAAAAAAAAAAAAAAAAAAAAAAAAAAAAAAAAAAAAAAAAAAAAAAAAAAAAAAAAAAAAA
AAAAAAAAAAAAAAAAAAAA/v/+//7//v/+//7//v/+//7//v/+//7//v/+//7//v8AAAAA
AAAAAP7//v/+//7//v/+//7//v/+//7//v/+//7//v/+//7//v/+//7//v/8//z//P/8
//3//v///wAA/v/+//7//v/+//7//v/+//7//v/+//7//v/+//7//v/+//7//v/+/wAA
AAAAAAAA/v/+//7//v8AAAAAAAAAAP7//v/+//7//v/+//7//v/+//7///8BAAIAAwAE
AAQAAwADAAMABAAFAAYACAALAAwADAALAAoACQAHAAUAAwABAAAAAAD////////9//z/
+//5//j/+P/6//v/+//6//v/+//5//b/9P/0//T/9f/1//b/9//3//f/+P/5//n/+f/5
//n/+v/6//r/+v/6//j/+P/3//f/+v/6//r/+v/7//v/+//8//z//f/9//3//v8BAAUA
DAATAB4AKgA9AEYARABBAEIARQBBADYAJQAGAOD/vv+k/4//ef9q/2D/Wv9d/2r/ef+J
/53/q/+2/8X/0f/Y/93/5P/r/+//9P/3//f/9v/4//v/+//+////AAAAAAAAAgACAAIA
AgACAAMAAwAFAAUABgAGAAQABAAEAAQABQAFAAUABQAFAAUABQAFAAUABQAFAAUABQAF
AAUABgAGAAYABgAGAAYABgAGAAYACAAIAAgACAAJAAkACQAIAAgACAAIAAgACAAIAAgA
CAAIAAgACAAJAAkACQAJAAkABwAHAAcABwAJAAkACQAJAAcABwAHAAcACQAJAAkACQAJ
AAgACAAIAAYABgAGAAUABwAHAAcABwAEAAQAAwADAAUABQADAAIAAgACAAIAAQABAAEA
AQABAP///v/+//7/+//6//r/+v/6//r/+v/5//n/+f/5//n/+v/6//r/+//+//7///8A
AP///v////7/AQABAAEAAgACAAIAAwAEAAQABAAEAAQABAAFAAUABQAEAAQABAAEAAQA
BAAEAAUABQAFAAUABQAEAAQABQAFAAQABAAEAAMAAwADAAMABAAEAAQABAAEAAQAAwAD
AAQABAAEAAQABAAEAAQABAAEAAIAAgACAAIABAAEAAQABAAEAAQABAAEAAQABAAEAAQA
BAAEAAQABAAEAAQABAAEAAQABAAEAAQABAAEAAQABAAFAAUABQAFAAMAAwAEAAQABAAE
AAQABAADAAMAAwADAAMAAwADAAMAAwADAAMAAwADAAMAAwADAAIAAgACAAIAAgACAAIA
AgACAAIAAgACAAIAAgACAAIAAgACAAEAAQADAAMAAwADAAMAAwADAAQAAgABAAEAAQAD
AAMAAwADAAMAAwADAAMAAQABAAEAAQADAAMAAwADAAEAAQABAAEAAQABAAEAAgACAAEA
AQABAAEAAQABAAEAAQABAAAAAAAAAAAAAAAAAP//////////AQADAAIAAgAAAAAAAAAA
AAIAAgACAAIAAgACAAMABQAEAAUABgAGAAkACQAJAAoACgAKAAsADQAOAA4ADQAMAAwA
CwAKAAkABwAGAAYABQADAAMAAQAAAP///f/8//z//P/9//3//P/7//v/+f/2//b/9v/2
//f/9//4//n/+f/5//r/+//7//3//f/9//7//P/8//z//P/8//z/+//7//z//P/8//z/
/f/9//3//v/+/////////wAAAQADAAoAEQAaACYANQBCAEgARQBEAEkASQBCADMAGADy
/8z/rv+X/4H/bv9i/1r/Wf9k/3P/g/+R/5//rv+7/8n/1P/b/+L/5//t//D/8f/1//b/
+P/7//v//v///wAAAAAAAAIAAgACAAIAAgADAAMAAwADAAQABAACAAIAAgACAAMAAwAD
AAMAAwADAAMAAwAFAAUABQAFAAUABQAFAAYABgAGAAYABgAGAAYABgAGAAYABgAGAAYA
BwAHAAcABgAIAAgACAAIAAYABgAGAAYACAAIAAgACQAHAAcABwAHAAcABwAHAAcABwAH
AAcABwAHAAcABwAHAAkACQAJAAkABwAGAAYABgAGAAYABgAFAAUABQAFAAUABAAEAAMA
AwADAAMAAQAAAP7//v/+//3//f/9//3//f/9//z//P/8//n/+P/4//j/+P/4//j/9//1
//X/9f/1//b/9v/2//f/+P/4//n/+v/6//r//P/8/////////wAAAAAAAAEAAgAAAAAA
AAAAAAIAAwADAAMAAgACAAIAAgAAAAAAAAABAAEAAQABAAEAAAAAAAEAAQAAAAAAAAD/
/////////wAAAAAAAAAAAAAAAP////8AAAAAAAAAAAAAAAAAAAAAAAAAAAAAAAAAAAAA
AAAAAAAAAAAAAAAAAAAAAAAAAAAAAAAAAAAAAAAAAAAAAAAAAAACAAIAAgACAAIAAgAC
AAIAAQABAAEAAQABAAEAAgACAAAAAAAAAAAAAQABAAEAAQABAAEAAQABAAEAAQABAAEA
AwADAAMAAwAAAAAAAAAAAAAAAAAAAAAAAAAAAAAAAAAAAAAAAAAAAAAAAAD/////////
//////////////8AAAAA////////////////////////////////////////////////
/////////////wEAAQABAAIAAAD///////8BAAEAAQABAAEAAQAAAAAAAAAAAAAAAAD/
//////////////8AAAAAAAAAAAAAAAACAAIAAgADAAMABAAFAAYABgAHAAcABwAIAAgA
CAAJAAkACgAKAAkACwAJAAgABwAEAAIAAQABAAEAAQABAP///v/9//v/+v/6//r/+//7
//z/+//7//n/9P/0//T/9P/1//X/9v/3//f/9//4//n/+//7//v/+//6//r/+v/6//z/
/P/8//v/+f/6//r/+v/8//3//f/9//z//P/9//3///8AAP//AwAKABMAHAAoADkARgBI
AEUARgBJAEsASAA9ACIA+v/Y/77/pf+L/3j/av9g/1//aP93/4f/l/+l/7L/v//P/9r/
3//m/+v/7//y//X/+f/6//z//////wAAAQACAAIAAAACAAIAAgACAAIAAwADAAUABQAG
AAYABAAEAAQABAAFAAUABQAFAAUABQAFAAUABQAFAAUABQAHAAcABwAIAAYABgAGAAYA
BgAGAAYABgAGAAYABgAGAAcABwAHAAYABgAGAAYABgAIAAgACAAIAAgACAAIAAkABwAH
AAcABwAHAAcABwAHAAcABwAHAAcABwAHAAcABwAHAAcABwAHAAcABgAGAAYACAAIAAgA
BwAHAAcABwAHAAYABgAFAAUABQAFAAMAAgAEAAQABAADAAEAAQABAAEA///+//7//v/7
//r/+v/6//z//P/8//v/+f/5//n/+f/6//r/+v/7//r/+v/7//z//v/+/wAAAAD/////
//8AAAAAAAABAAIAAgACAAIAAgAEAAUABQAFAAQABAAEAAQAAgACAAIAAwADAAMAAwAD
AAIAAgADAAMAAAAAAAAA//////////8AAAAAAAAAAAAAAgABAAEAAgACAAIAAgACAAAA
AAAAAAAAAgACAAIAAgACAAIAAgACAAIAAgACAAIABAAEAAQABAACAAIAAgACAAIAAgAC
AAIAAgACAAIAAgACAAIAAgACAAEAAQABAAEAAQABAAIAAgACAAIAAgACAAMAAwADAAMA
AQABAAEAAQABAAEAAQABAAEAAQABAAEAAgACAAIAAgAAAAAAAAAAAAIAAgACAAIAAgAC
AAIAAgAAAAAA/////wEAAQABAAEAAQABAAEAAgACAAEAAQABAAEAAQABAAEAAQABAAEA
AQABAAEAAQABAAEAAQABAAEA//////////////////8AAAAA////////////////////
/////v/+/wAAAAAAAAAAAQABAAEAAQD//wIAAgACAAIAAgACAAIAAwAFAAQABQAGAAYA
BwAHAAcACAAKAAoACwANAAwADAALAAoABwAFAAMAAQD+//7//////wEAAQD///7//f/7
//r/+v/6//v/+//6//v/+//5//b/9v/2//b/9//3//j/+f/5//n/+v/7//v/+//7//v/
/P/6//r/+v/6//r/+v/5//n//P/8//z//P/7//v/+//8//z//f/9//3/AAADAAkAEgAb
ACYANgBFAEgAQgA/AEQARQA9ADIAHQD+/9z/xP+s/5X/gf90/2j/ZP9r/3j/if+Z/6f/
s//A/8v/1//g/+P/6P/t//H/9v/5//v//P/+/wEAAQAAAAEAAgACAAAAAgACAAIABAAE
AAUABQAFAAUABgAGAAQABAAEAAQABQAFAAUABQAFAAUABQAFAAUABQAFAAUABQAFAAUA
BgAGAAYABgAGAAgACAAIAAgACAAIAAgACAAHAAcABwAGAAgACAAIAAgABgAGAAYABgAI
AAgACAAJAAcABwAHAAcACQAJAAkACQAHAAcABwAHAAkACQAJAAkACQAJAAkACQAJAAgA
CAAIAAgACAAIAAcABwAHAAcABwAEAAQAAwADAAUABQADAAIABAAEAAQAAwABAAEAAQAB
AP///v/+//7/+//6//r/+v/6//r/+v/5//n/+f/5//n/+P/4//j/+f/8//z//f/+//z/
/P/+//7/////////AAACAAIAAwAEAAMAAgABAAAAAgADAAMAAwACAAIAAgACAAIAAgAC
AAMAAQABAAEAAQAAAAAAAQABAAIAAgACAAEA////////AAAAAAAAAAAAAAIAAQABAAIA
AAAAAAAAAAACAAIAAgACAAIAAgACAAIAAgACAAIAAgACAAIAAgACAAIAAgACAAIAAgAC
AAIAAgACAAIAAgACAAIAAgACAAIAAgACAAIAAgABAAEAAQABAAEAAQACAAIAAgACAAIA
AgABAAEAAQABAP//////////AQABAAEAAQABAAEAAQABAAIAAgACAAIAAgACAAIAAgAA
AAAAAAAAAAAAAAAAAAAAAAAAAP///////////////////////wAAAAD///////8BAAEA
AQABAAEAAQABAAEA//////////8BAAEAAQABAP//////////////////AAACAAEAAQAB
AP////////////////7//v8AAAAAAAAAAP////////////////7/AAAAAAAAAAAAAP7/
/v/+//7//v/+//7//v8AAAAAAAABAAMABAAFAAYABAAFAAUABQAIAAgACAAJAAsADAAM
AAsACgAHAAUAAwABAAAAAAABAAEAAQABAP///P/7//n/+P/6//r/+//7//r/+f/5//f/
9P/0//T/9P/1//X/9v/3//f/9//4//n/+f/5//n/+f/6//r/+v/6//z//P/8//v/+f/6
//r/+v/6//v/+//7//z//P/9//3///8AAAEABQAMABUAIAAsADsARABEAEEAQgBDAD8A
NgAjAAYA4P/A/6j/k/9//3D/ZP9c/1//av95/4n/mf+p/7b/w//P/9j/3//m/+n/7f/y
//f/9//4//r//f/9//7///8AAAAAAAACAAIAAgACAAIAAwADAAMAAwAEAAQABAAEAAQA
BAAFAAUABQAFAAUABQAFAAUABQAFAAUABQAFAAUABQAGAAYABgAGAAYACAAIAAgACAAG
AAYABgAGAAcABwAHAAYACAAIAAgACAAIAAgACAAIAAgACAAIAAkABwAHAAcABwAJAAkA
CQAJAAcABwAHAAcABwAHAAcABwAHAAcABwAHAAcABgAGAAYABgAGAAYABQAFAAUABQAF
AAYABgAFAAUABQAFAAMAAgACAAIAAgABAAEAAQABAAEA///+//7//v////7//v/+//z/
/P/8//v/+//7//v/+//8//z//P/9//z//P/9//7/AAAAAAIAAgABAAEAAQACAAIAAgAD
AAQABAAEAAQABAAEAAUABQAFAAQABAAEAAQABAAEAAQABQADAAMAAwADAAQABAAFAAUA
BAAEAAQAAwABAAEAAQACAAIAAgACAAIAAgABAAEAAgACAAIAAgACAAIAAgACAAIAAgAC
AAIAAgACAAIAAgACAAIAAgACAAIAAgACAAIAAgACAAIAAgACAAIAAgACAAIAAgACAAIA
AgACAAIAAgACAAEAAQABAAEAAQABAAIAAgACAAIAAgACAAEAAQABAAEAAQABAAEAAQAB
AAEAAQABAP//////////AAAAAAAAAAAAAAAAAAAAAAAAAAAAAAAAAAAAAAAAAAAAAAAA
////////////////////////AAAAAP//////////////////////////////////////
//////////////////////////////8AAP7//f/9//3//////////////////v/+/wAA
AAAAAAAA///////////9/wEAAAD+//7//v/+//7//v/+//7//v/+//7//v/+/wAAAAAA
AAAAAAABAAMABAAFAAYABgAHAAcABwAIAAgACAAJAAsADAAMAAsACgAHAAMAAQD///7/
AAABAAEAAQD///3//P/7//n/+P/4//j/+//7//r/+f/3//X/8v/y//L/8v/z//P/9v/3
//f/9//2//f/9//3//n/+f/6//r/+P/4//j/+P/4//f/9//4//r/+v/6//v/+//7//z/
/P/7//v/+//8/wEABQAMABUAIAAuAD0ARgBEAEEARgBHAEEAOAApAAYA3P+6/6D/if9z
/2L/Wv9W/1v/aP95/4n/mf+n/7T/w//P/9j/3//i/+f/7f/y//P/9f/2//j/+//7//7/
//8AAAAA/v8AAAAAAAACAAIAAwADAAMAAwAEAAQABAAEAAQABAADAAMAAwADAAUABQAF
AAUAAwADAAMAAwAFAAUABQAGAAQABAAEAAQABAAEAAQABAAEAAQABAAEAAUABQAFAAQA
BAAEAAQABAAEAAQABAAEAAQABAAEAAUABQAFAAUABQAFAAUABQAFAAUABQAFAAUABQAF
AAUABQAFAAUABQAFAAUABAAEAAQAAgACAAIAAQADAAMAAwADAAIAAgABAAEAAQABAP//
/v/+//7//v/9//3//f/9//3/+//6//r/+v/7//r/+v/6//j/+P/4//f/9//3//f/9//2
//b/9v/3//r/+v/7//z/+v/6//z//P////////8AAP7//v///wAAAAAAAAAAAAAAAAEA
AQABAAAAAAAAAAAAAgACAAIAAwADAAMAAwADAAIAAgADAAMAAgACAAIAAQABAAEAAQAC
AAIAAgACAAIAAAD/////AAAAAAAAAAAAAAIAAgACAAIAAgACAAIAAgACAAIAAgACAAAA
AAAAAAAAAgACAAIAAgAAAAAAAAAAAAIAAgACAAIAAgACAAIAAgACAAIAAgACAP//////
////AQABAAIAAgACAAIAAgACAAEAAQABAAEAAQABAAEAAQABAAEAAQABAAEAAQABAAEA
AgACAAIAAgAAAAAAAAAAAAAAAAAAAAAAAAAAAAAAAAAAAAAA/////wEAAQABAAEAAQAB
AAEAAgAAAP//////////////////////////////////////////////////////////
//////////8AAAAA/////////////////////////v/+/wAAAAAAAAAAAQABAAEAAQAB
AAEAAAD+/wAAAAAAAAAAAAAAAAAAAAAAAAEAAwAEAAcACAAIAAkACQAJAAoACgAJAAkA
CgAKAAwACwAKAAcAAwABAP///v8AAAEAAQABAAEA///+//3/+//6//r/+v/7//v/+v/5
//f/9f/y//L/9P/0//X/9f/2//f/9//3//r/+//7//v/+f/5//r/+v/8//z//P/8//r/
+f/5//r//P/8//z//f/9//3//v/+//3//f/9//7/AQAFAAwAFQAgACwAPQBGAEYAQwBI
AE0ATQBGADcAGADy/9D/tv+d/4f/cv9m/2L/Yf9s/3v/jf+b/6n/tv/D/9H/2v/f/+b/
7f/x//T/9//7//r//P//////AAABAAIAAgACAAQABAAEAAIAAgADAAMAAwADAAQABAAE
AAQABAAEAAUABQAFAAUABQAFAAUABQAHAAcABwAHAAUABQAFAAYACAAIAAgACAAGAAYA
BgAGAAgACAAIAAgABwAHAAcABgAGAAYABgAGAAYABgAGAAYABgAGAAYABwAHAAcABwAH
AAUABQAFAAUABwAHAAcABwAJAAkACQAJAAcABwAHAAcABwAGAAYABgAEAAQABAADAAUA
BQAFAAUABAAEAAMAAwADAAMAAQAAAAAAAAAAAP////////////////7//v/+//v/+v/6
//r/+P/4//j/9//3//f/9//3//j/+P/4//n/+v/6//v//P/8//z//v/+/wEAAQABAAIA
AgACAAMABAACAAIAAgACAAQABQAFAAUABAAEAAQABAAEAAQABAAFAAUABQAFAAUABAAE
AAUABQACAAIAAgABAAEAAQABAAIAAgACAAIAAgAEAAMAAwAEAAQABAAEAAQAAgACAAIA
AgAEAAQABAAEAAQABAAEAAQABAAEAAQABAAEAAQABAAEAAQABAAEAAQABAAEAAQABAAE
AAQABAAEAAIAAgACAAIAAwADAAMAAwABAAEAAgACAAIAAgACAAIAAQABAAEAAQABAAEA
AQABAAEAAQABAAEAAQABAAEAAQAAAAAAAAAAAAAAAAAAAAAAAgACAAIAAgAAAAAAAAAA
AAAAAAD///////////////8BAAEAAQACAAAA////////AQABAAEAAQABAAEAAQABAP//
////////AQABAAEAAQD//////////////////wAAAAD////////////////////////+
//7//v/+//7//v///////////wEA///+//7//v/+//7/AAAAAAEAAwACAAMABAAEAAcA
BwAHAAgABgAGAAcACQAKAAoACQAIAAUAAwABAP///v/+/////////////f/8//3/+//6
//r/+P/5//n/+P/3//f/9f/y//T/9P/0//X/9f/2//f/9//1//b/9//3//f/9//3//j/
+P/4//j/+P/4//j/9//3//j/+P/4//j/+//7//v//P/6//v/+//7//z//f8DAAoAEQAa
ACYANwBCAEIAPQA+AEEAQwA8AC0AEgDu/8z/sv+b/4f/dP9k/17/X/9q/3n/h/+X/6X/
sv+//83/2P/d/+L/5//r//D/9f/3//j/+v/9//3//v///wAAAAD+/wAAAAAAAAIAAgAD
AAMAAwADAAQABAACAAIAAgACAAMAAwADAAMABQAFAAUABQADAAMAAwADAAUABQAFAAYA
BAAEAAQABAAGAAYABgAGAAYABgAGAAYABQAFAAUABAAEAAQABAAEAAYABgAGAAYABAAE
AAQABQAFAAUABQAFAAUABQAFAAUABQAFAAUABQAFAAUABQAFAAUABQAFAAUABQAEAAQA
BAAEAAQABAADAAMAAwADAAMAAgACAAEAAQADAAMAAQAAAAAAAAAAAP///f/9//3//f/7
//r/+v/6//n/+P/4//j/9v/2//b/9f/3//f/9//3//b/9v/2//f/+P/4//n/+v/6//r/
/P/8/////////wAA/v/+////AAAAAAAAAAAAAAIAAwADAAMAAgACAAIAAgAAAAAAAAAB
AAEAAQABAAEAAAAAAAEAAQAAAAAAAAD//wEAAQABAAIAAAAAAAAAAAACAAEAAQACAAAA
AAAAAAAAAAAAAAAAAAAAAAAAAAAAAAAAAAAAAAAAAAAAAAAAAAAAAAAAAAAAAAAAAAAA
AAAAAAAAAAAAAAAAAAAAAAAAAAAAAAAAAAAAAQABAAEAAQD/////AAAAAAAAAAAAAAAA
///////////////////////////////////////////+//7//v/+//7//v/+//7//v/+
//7//v/+//7//v/+//7//v/9//3//f/9//3//f/9//3//f/+//7//f/9//3//f/9//3/
/f/9//3//f/9//3//f/9//3//f/9//3//f/9//3//f/9//3//f/9//7//v/9//3//f/9
//3//f/9//3//f/8//z//P/8//z//P/9//3//f/9//3//f/8//7//v/+//7//v/8//z/
/P/8//z//P/9////AgADAAQABAAFAAUABQAGAAYABgAHAAkACgAKAAkACAADAAEA///9
//z//P/9//3//f/9//v/+v/7//n/+P/4//b/9//3//b/9//3//X/8v/w//D/8P/x//P/
9P/1//X/9f/2//f/9//1//X/9f/2//j/+P/4//j/+P/4//f/9//2//b/9v/2//f/9//3
//j/+P/5//n/+f/6//3///8GAA8AGAAmADUAQgBCAD0AQABHAEUAPAArABAA6P/E/6j/
kf97/2z/YP9a/1n/Yv9x/4H/k/+h/67/vf/L/9b/2//g/+X/6f/u//H/8//0//b/+f/5
//r/+//8//z//P/+//7//v8AAAAAAQABAAEAAQACAAIAAgACAAIAAgADAAMAAwADAAMA
AwADAAMAAwADAAMAAwABAAEAAQACAAQABAAEAAQABAAEAAQABAACAAIAAgACAAMAAwAD
AAIABAAEAAQABAAEAAQABAAEAAIAAgACAAMAAwADAAMAAwADAAMAAwADAAMAAwADAAMA
AwADAAMAAwADAAMAAwADAAUABAAEAAQAAgACAAIAAQABAAEAAQABAAAAAAD/////////
//3//P/8//z//P/7//v/+//7//v/+//6//r/+v/5//j/+P/4//b/9v/2//X/9f/1//X/
9f/2//b/9v/3//b/9v/3//j/+P/4//r/+v/7//v/+//8//7//v///wAAAAAAAAAAAAAA
AAEAAQABAAAAAAAAAAAAAAAAAAAAAQABAAEAAQABAP7//v///////v/+//7//f//////
//8AAP7//v/+//7/AAD/////AAD+//7//v/+//7//v/+//7/AAAAAAAAAAD+//7//v/+
/wAAAAAAAAAA/v/+//7//v/+//7//v/+//7//v/+//7//v/+//7//v/+//7//v/+////
/////////////wAAAAAAAAAAAAAAAP3//f/9//3////////////9//3//f/9//3//f/9
//3//P/8//z//P/6//r/+v/6//z//P/8//z//P/8//z//P/8//z/+//7//v/+//7//v/
+//7//v//P/8//v/+//7//3//f/9//3/+//7//v/+//7//v/+//7//v/+//7//v/+//7
//v/+//7//v/+//8//z/+//7//v/+//7//v/+//7//v/+v/6//z//P/8//z/+//7//v/
+//7//v//P/6//z//P/8//z//P/8//z//P/8//3///8AAAMABAAEAAUAAwADAAQABAAE
AAUABwAIAAgABwAGAAMAAQD///3//P/+//////////3/+//6//n/+f/4//j/+P/3//f/
9v/1//X/8//w//D/8P/w//H/8f/y//P/8//z//T/9f/1//X/8//z//T/9P/2//b/9v/2
//b/9f/1//b/9v/2//b/9//3//f/+P/4//f/9//3//j//f8DAAoAEQAeAC4APQBAAD4A
PwBGAEcARQA6ACMA/v/U/7L/mv+D/23/Xv9W/1T/Wf9o/3f/if+Z/6f/tv/D/83/1P/b
/+D/5f/p/+z/7//z//T/9v/5//n/+P/5//r/+v/6//z//P/8//7//v///////f/9//7/
/v8AAAAAAAAAAP///////////////////////////////////////wAAAAAAAAAAAAAA
AAAAAAAAAAAAAAAAAAAAAQABAAEAAAAAAAAAAAAAAAAAAAAAAAAAAAAAAAAAAQABAAEA
AQABAAEAAQABAAEA//////////8BAAEAAQABAP/////////////+//7//v/+//7//v/9
//v/+//7//v//P/8//v/+//7//v/+f/4//j/+P/4//f/9//3//f/9//1//T/9P/0//P/
8v/y//L/8v/y//L/8f/v/+//7//v//D/8P/w//H/8v/y//P/9P/0//T/9v/2//f/9//3
//j/+v/6//v//P/8//z//P/8//z//f/9//3//P/8//z//P/8//z//P/9//v/+//7//v/
+v/6//v/+//6//r/+v/5//v/+//7//z/+v/6//r/+v/8//v/+//8//z//P/8//z//P/8
//z//P/8//z//P/8//r/+v/6//r//P/8//z//P/6//r/+v/6//j/+P/4//j/+v/6//r/
+v/4//j/+P/4//j/+P/4//j/+f/5//n/+f/5//n/+v/6//j/+P/4//j/+f/5//n/+f/3
//f/9//3//n/+f/5//n/9//3//f/9//4//j/+P/4//b/9v/2//b/+P/4//j/+P/4//j/
+P/4//b/9v/1//X/9//3//f/9//1//X/9f/2//b/9f/1//X/8//z//P/8//1//X/9f/1
//X/9f/1//X/9f/1//X/9f/1//X/9f/1//X/9f/1//b/9v/1//X/9f/1//X/9f/1//f/
9//2//b/9v/2//b/9v/1//X/9f/1//X/9f/0//b/9v/2//b/9v/2//f/+f/6//v//P/8
//3//f/9//7//v/+////AQAAAAAA///+//v/+f/3//X/9v/2//f/9//1//X/8//y//H/
7//u/+7/7v/v/+//7v/r/+v/6f/m/+j/6P/o/+n/6f/q/+v/6//r/+z/7f/t/+3/7f/t
/+7/7v/u/+7/7v/s/+z/6//r/+3/7v/v//D/8P/v/+7/7v/w//H/8f/x//L/9f/5/wIA
DQAaACgAMwA4ADYANwA+AEEAPwA0AB8A+v/S/7T/mv+B/2v/Wv9S/1D/Vf9k/3P/hf+T
/6H/rv+7/8f/zv/V/9r/3//j/+b/6//t/+z/7v/x//H/8P/x//L/8v/y//T/9P/0//T/
9v/1/w==
         </WaveFormData>
      </LeadData>
      <LeadData>
         <LeadByteCountTotal>10000</LeadByteCountTotal>
         <LeadTimeOffset>0</LeadTimeOffset>
         <LeadSampleCountTotal>5000</LeadSampleCountTotal>
         <LeadAmplitudeUnitsPerBit>4.88</LeadAmplitudeUnitsPerBit>
         <LeadAmplitudeUnits>��V</LeadAmplitudeUnits>
         <LeadHighLimit>2147483647</LeadHighLimit>
         <LeadLowLimit>268435456</LeadLowLimit>
         <LeadID>V3</LeadID>
         <LeadOffsetFirstSample>0</LeadOffsetFirstSample>
         <FirstSampleBaseline>0</FirstSampleBaseline>
         <LeadSampleSize>2</LeadSampleSize>
         <LeadOff>FALSE</LeadOff>
         <BaselineSway>FALSE</BaselineSway>
         <ExcessiveACNoise>FALSE</ExcessiveACNoise>
         <MuscleNoise>FALSE</MuscleNoise>
         <LeadDataCRC32>714107865</LeadDataCRC32>
         <WaveFormData>
8v/y//L/8v/0//T/9P/0//L/8v/y//L/9P/0//T/9P/0//T/9P/0//T/9P/0//T/9v/2
//b/9v/2//b/9v/2//b/9v/2//b/9P/0//T/9P/2//b/9v/2//j/+P/4//j/9v/2//b/
9v/4//j/+P/4//j/+P/4//j/+P/4//j/+P/4//j/+P/4//j/+P/4//j/+v/6//r/+v/5
//j/9//2//f/+P/5//r/+f/4//f/9v/2//b/9v/2//j/+P/4//j/9v/2//b/9v/4//j/
+P/4//j/+P/4//j/9v/2//b/9v/3//j/+f/6//n/+P/3//b/+P/4//j/+P/4//j/+P/4
//b/9v/2//b/9//4//n/+v/4//j/+P/4//j/+P/4//j/+v/6//r/+v/4//j/+P/4//n/
+v/7//z/+//6//n/+P/6//r/+v/6//r/+v/6//r/+P/4//j/+P/6//r/+//8//v//P/9
//7//v/+/wAAAQACAAMABAAHAAYABgAGAAYABQAFAAMAAwAAAP//AAD//wAAAQACAAEA
///9//z//P/6//r/+v/5//v/+//7//r/+f/2//X/9f/z//P/9P/1//f/9//3//f/9f/1
//X/9v/3//j/+P/5//j/9f/0//P/9f/2//b/9//5//n/+f/5//f/+P/4//j/+f/9////
BQAKAA8AHAAtADsAQgBKAFUAYgBuAHgAeQBpAEkAJwANAPT/1v+7/6T/jf+F/4r/lP+f
/6v/t//B/8v/0//X/9r/3f/j/+j/7P/w//P/8v/0//b/9//2//b/9v/2//f/+v/7//z/
+//7//v//P/8//z//f/9//7//v/+/////f/9//3//f////////////3//f/9//7/AAAA
AAAAAAAAAAAAAAAAAP7//v//////AgACAAAAAAABAAEAAQACAAIAAgACAAEAAwADAAMA
AwACAAIAAQAAAAEAAgADAAQABAADAAIAAQABAAEAAQABAAIAAwAEAAUABAAEAAMAAgAD
AAQABQAGAAUABAADAAMABAAFAAYABwAHAAYABgAHAAUABQAFAAQABgAGAAYABgAEAAMA
AwADAAUAAwADAAMAAwACAAEAAQD//wAAAAD//wEAAQAAAAAA/f/9//3//f/+////AQAD
AAEAAAAAAAIAAwADAAMAAwAHAAcABwAHAAUABQAFAAYABwAHAAcABwAGAAYABgAGAAUA
BQAEAAIAAwAEAAUABgAEAAQABAAEAAQAAwADAAMABAAFAAUABgAFAAQAAwACAAMABAAF
AAcABgAFAAQAAwAFAAUABQAFAAQABAAFAAYABAAEAAQABAAFAAUABgAHAAYABgAGAAUA
BwAIAAgACAAGAAYABQAFAAYABwAHAAcACQAJAAkACAAIAAcABwAIAAcABwAHAAcACQAI
AAcABwAHAAYABgAGAAYABgAGAAYABgAGAAYABwAHAAcABwAHAAYABgAGAAYABAAEAAQA
AwAFAAUABQAFAAUABQAEAAQABQAFAAUABQAFAAUABQAFAAQABAAEAAQABgAGAAYABQAE
AAQABAAFAAUABQAFAAYABAAEAAMAAgACAAMAAwADAAUABQAFAAUAAgACAAIAAgACAAMA
AwADAAQABAAEAAQAAgACAAIAAgAFAAUABAAEAAMAAwACAAEAAwAFAAcACAAHAAYABQAE
AAQABAAEAAQABAAEAAUABgAFAAYABwAIAAkACgANAA8ADQANAA0ADwAQABAAEAAQABEA
EQAPAA8ADgANAA4ADQANAA0ADQALAAkABwAGAAYABgAGAAYABQAGAAUABAACAAAA/v/+
/////////wAAAQABAAEAAQABAAEAAQABAAIAAgACAAEAAQABAP///////wEAAgACAAMA
AQABAAEAAQD//wAAAAAAAAMAAwAFAAkADgATAB4ALQA7AEYATABTAGAAbAB4AH0AcwBb
ADkAHwAGAOz/z/+2/5//k/+U/5r/pf+x/7v/xf/N/9f/3f/i/+X/6//w//L/9P/3//j/
+v/8//3//v/+//7//v8AAAIAAgACAAEAAQABAAIABAAEAAUABQACAAIAAgADAAEAAQAB
AAEAAgADAAQABQADAAMAAwAEAAYABgAGAAYABgAGAAYABgAGAAYABwAHAAoACgAIAAgA
CAAHAAYABgAIAAgACAAHAAkACQAJAAkABwAIAAgACAAKAAoACgAKAAkACQAJAAkACwAL
AAsACwAJAAkACQAJAAsADAAMAAwADAAMAAwADAAKAAoACgALAA0ADQANAA0ADQAMAAwA
DQALAAsACwAKAAoACgAKAAoACAAHAAcABwAJAAcABwAHAAcABgAFAAUAAwAEAAQAAwAD
AAMAAgACAAEAAQABAAEAAwADAAQABQAFAAQABAAGAAcABwAHAAcACQAJAAkACQAJAAkA
CQAKAAsACwALAAsACgAKAAoACgAKAAsACwAKAAoACgAKAAoACgAKAAoACgAKAAkACQAJ
AAkACQAIAAgACAAIAAgACAAIAAgACAAJAAcABwAHAAcACQAJAAkACQAIAAgACQAKAAoA
CgAKAAoACgAJAAkACQAKAAoACgAJAAkACgAKAAoACgAKAAkACQAKAAsACwALAAsACwAL
AAoACgAJAAkACgALAAsACwALAAsACgAJAAkACQAIAAgACAAIAAgACAAIAAgACAAIAAkA
CQAJAAkACQAIAAgACAAIAAgACAAIAAcABwAHAAcABwAHAAcABgAGAAcABwAHAAcABwAH
AAcABwAGAAYABgAGAAYABgAGAAUABAAEAAQABQAFAAUABQAGAAQABAADAAIABAAFAAUA
BQADAAMAAwADAAQABAAEAAQAAgADAAMAAwAEAAQABAAEAAQABAAEAAQAAwADAAIAAgAC
AAMAAwADAAEAAQADAAQAAgACAAIAAgAEAAQABAAFAAYABwAIAAkACAAIAAgACgALAAsA
CwALAAsADAAMAAwADQAMAAwACgAHAAcABwAJAAkACQAJAAkABwAFAAMAAgAAAAAAAAAA
AAEAAAD///7/+//6//f/9v/5//n/+f/6//n/+f/5//n/+//7//v/+//6//r/+v/5//v/
+//5//n/9//3//j/+P/5//n/+f/5//n/+f/6//r/+v/7//v//f8BAAgADwAaACsAOQBA
AEgAVQBeAGoAeACBAHcAWQA5AB8AAgDi/8X/rP+T/4X/hv+Q/5v/pf+v/7n/w//P/9f/
2v/f/+H/5P/m/+r/7f/w//L/9P/1//T/9P/0//T/9P/2//b/9v/3//f/9//4//b/9v/3
//f/+P/4//j/+f/3//f/9//3//f/9//3//f/9//3//f/+P/4//j/+P/4//j/+P/4//j/
9v/2//f/9//4//j/9v/2//n/+f/5//r/+f/4//f/9f/2//f/+P/5//f/+P/4//j/+P/4
//j/+P/3//f/9//3//f/9//3//f/+f/5//n/+f/4//j/9//2//j/+P/4//j/+P/4//j/
+f/3//f/9//3//n/+P/4//n/9//3//f/9v/4//j/+P/4//j/9//3//f/9f/z//P/8//z
//L/8f/x/+//8P/w/+//7//v/+7/7v/t/+3/7f/t/+3/7f/u/+//8f/w//D/8v/z//P/
8//z//T/8//y//H/8//z//P/9P/z//P/8//z//L/8v/y//L/9P/1//X/9P/y//L/8v/y
//L/8v/y//L/8v/x//H/8f/x//H/8P/w//L/8v/y//L/8P/w//D/8f/x//H/8f/x//H/
8f/x//H/8v/y//P/9P/y//L/8v/y//L/8f/x//H/9P/0//T/8//z//T/9P/0//T/9P/z
//P/9P/1//X/9f/z//P/8//y//T/8//z//T/9f/1//X/9f/1//T/8//z//X/9P/0//T/
8v/y//L/8v/y//L/8v/z//P/8//z//P/8v/y//L/8v/y//L/8v/x//P/8//z//P/8//z
//L/8v/x//H/8f/x//H/8f/x//H/8v/y//L/8v/w//D/8P/v/+//8P/x//P/8f/x//H/
8v/y//L/8f/w//D/8f/x//H/8f/x//H/8f/w//D/8P/w//D/8f/x//H/8P/w//D/8P/y
//L/8v/y//H/8f/w//D/8P/x//H/8f/z//T/8v/y//L/8v/y//L/8//0//X/9v/3//j/
+P/4//r/+//9//3//f///////v/9//z//P/7//j/9//1//X/9//3//n/+f/5//f/9//1
//T/9P/y//L/8v/x//L/8f/w/+7/7v/s/+z/7f/t/+3/7v/v/+//7//v/+//7//v/+//
8P/u/+7/7f/t/+3/6//r/+v/7f/u/+7/7//v/+//7//v/+//8P/w//D/8f/z//f///8I
ABEAIgAzAD8ARABMAFsAbAB2AHwAdwBhAD8AIwAFAOT/wv+l/4z/e/97/4L/jv+b/6X/
r/+5/8P/y//P/9T/1//b/97/4v/k/+n/6v/s/+7/7//u/+7/7v/u//D/8v/y//L/8//z
//P/9P/0//T/9f/1//T/9P/0//X/8//z//P/8//1//X/9f/1//X/9f/1//b/9v/2//b/
9v/4//j/+P/4//b/9v/3//f/+v/6//j/+P/3//f/9//4//j/+P/4//f/+P/5//r/+//5
//r/+v/6//r/+v/6//r/+//7//v/+//5//n/+f/5//v/+//7//v/+//8//z//P/+//7/
/v/+//7//v/+//////////////////7//v////////////7//v/+//7//v/+//3//f/9
//3/+//7//v/+//6//n/+f/5//r/+v/5//n/+f/4//j/9//3//f/9//3//f/+P/5//v/
+v/6//z/+//7//v/+//9//3//f/9//v/+//7//z////////////+//7//v/+//z//f/9
//z//v/+//7//v/8//z//P/8//7//f/9//3//f/9//z//P/8//z//P/8//7//v/+////
/f/9//3//f///////////wAAAAABAAIAAQAAAP///v//////AAABAAAAAAAAAP////8A
AAAAAAACAAIAAQABAAAAAQABAAEAAwADAAMAAgAAAP////8AAAEAAQABAAEAAwACAAEA
AQABAAAAAAAAAAAAAAAAAAAAAAAAAAAAAQD/////////////AAABAAIAAAAAAAAA////
///////////////+//7///////////8BAAEAAQABAP7//v/+//7/AAAAAAAA//8AAAAA
AAABAP///////wAAAAAAAP///v/+////////////////////AAAAAAAAAAD+////////
/wAAAAAAAAAA/v/+//7//v///////v/+//7////////////9//3//v8AAAAAAAAAAP7/
/v/+//7/AAAAAAAAAAAAAAAAAAABAAIAAwAEAAUABgAGAAYACAAJAAkACQAJAAsADAAM
AAwADAAKAAkABgAFAAUABQAHAAkACQAJAAkABQADAAEAAAACAAIAAgACAAEAAAD///7/
/P/8//r/+v/7//v/+//8//v/+//7//v//f/9//3//f/8//z//P/7//3//f/7//v/+//7
//z//P/7//v/+//7//z//f///wAAAAD/////AQAHAA4AFwAiADEAPwBIAE4AVwBgAGwA
egB9AHEAVQA1ABsA/v/g/8X/rP+X/4//kv+a/6X/r/+5/8H/yf/T/9n/4P/l/+n/7P/w
//T/9f/0//b/+P/5//z//P/8//z//P/+//7//v////////8AAAAAAAABAAEA/v/+//7/
//8AAAEAAgADAAIAAQAAAP//AQABAAEAAgACAAIAAgACAAAAAAAAAAAAAgACAAMAAwAC
AAIAAAAAAAMAAwADAAQAAgACAAIAAQABAAEAAQABAAMABAAEAAQAAgACAAIAAgADAAMA
AwADAAUABQAFAAUAAwADAAMAAwAFAAYABgAGAAQABAAEAAQABgAGAAYABwAHAAcABwAH
AAcABgAGAAcABwAHAAcABgAGAAYABgAGAAgABwAHAAcABQADAAMAAwAFAAQAAwADAAMA
BAAEAAMAAQABAAAAAAABAAEAAQABAAEAAQACAAMAAwACAAIABAAFAAUABQAFAAUABQAF
AAUABwAHAAcACAAHAAcABwAHAAQABAAEAAQABQAHAAgACAAHAAYABQAEAAYABgAGAAYA
BgAFAAUABQAFAAUABAAEAAYABgAGAAYABAAEAAQABQAFAAUABQAFAAUABQAFAAUABAAE
AAUABgAGAAYABgAGAAYABQAFAAUABgAGAAYABQAFAAYABgAGAAYABgAFAAUABgAHAAcA
BwAHAAcABwAGAAYABQAFAAYABQAFAAUABQAHAAYABQAFAAcABgAGAAYABAAEAAQABAAE
AAQABAAFAAUABQAFAAUABAAEAAQABAAEAAQABAADAAMAAwADAAMABQAFAAQABAADAAMA
AwADAAMAAwADAAMAAgACAAIAAgAEAAQABAADAAIAAgACAAMAAQABAAEAAgAEAAQAAwAC
AAQABQAFAAUABAADAAIAAQACAAIAAgACAAIAAwADAAMAAgACAAIAAgACAAIAAgACAAMA
AwACAAIAAgADAAMAAwADAAUAAwAAAAAAAAAAAAAAAgACAAIAAgAAAAAAAAAAAAIAAgAC
AAIAAgADAAQABQAGAAcACAAIAAoADAANAA0ACwALAA0ADgAQABAAEAAOAAsACAAHAAcA
BwAJAAkACQAJAAkABwAFAAMAAgACAAIAAgACAAEAAAD///7//P/8//r/+v/7//v//f/+
///////+//3//P/7//z//f///wAA///9//z/+//7//v/+//7//z//P/9//3//f/9//3/
/f/+//7//v///wEAAwAHAA4AFQAkADMAPwBEAEwAVwBiAGwAdgB5AGkASQAnAA0A9P/Y
/73/pP+T/43/lP+e/6n/s/+7/8f/0f/Z/93/4v/l/+n/7v/y//T/9//2//j/+v/7//z/
/P/8//z//v8AAAAAAAD///////8AAAAAAAABAAEAAAAAAAAAAQABAAEAAQABAAMAAwAD
AAMAAgABAAAAAAACAAIAAgACAAAAAAAAAAAAAgACAAMAAwAEAAQAAgACAAMAAwADAAQA
BgAGAAYABQADAAMAAwADAAMABAAEAAQABgAGAAYABgAGAAUABAADAAUABQAFAAUABQAF
AAUABQAFAAYABgAGAAYABgAGAAYABAAEAAQABQAHAAcABwAHAAcABgAGAAcABQAFAAUA
BAAGAAYABgAGAAQAAwADAAMABQADAAMAAwADAAIAAQABAAEAAgACAAEAAQABAAAAAAD9
//3//f/9//7///8BAAMAAQAAAAAAAgAFAAUABQAFAAUABQAFAAUABQAFAAUABgAHAAcA
BwAHAAYABgAGAAYABgAHAAcABgAIAAgACAAIAAYABgAGAAYACAAHAAcABwAFAAUABAAE
AAYABgAGAAYABAAEAAQABQAFAAUABQAFAAcABwAHAAcABgAGAAcACAAGAAYABgAGAAYA
BQAFAAUABgAGAAYABQAFAAYABgAGAAYABgAFAAUABgAHAAcABwAHAAcABwAGAAYABQAF
AAYABwAHAAcABwAHAAYABQAFAAcABgAGAAYABgAGAAYABgAEAAQABAAFAAUABQAFAAUA
BAAEAAQABAAEAAQABAADAAMAAwADAAMAAQABAAAAAAADAAMAAwADAAMAAwADAAMAAgAC
AAIAAgACAAIAAgABAAAAAAAAAAEAAQABAAEAAgACAAIAAQAAAAAAAQABAAEAAQABAAEA
AQAAAAAAAAAAAAAAAQABAAEA/v/+//7//v8AAAAAAAAAAAEAAQAAAAAAAAABAAEAAQAB
AAEAAQAAAAAAAAAAAAAAAAAAAAAAAAACAAMABAAFAAYABwAIAAgACAAKAAsACwAJAAkA
CwAMAAwADAAMAAoABwAEAAMAAwAFAAcABwAHAAcABwAFAAMAAQAAAAAAAAAAAAAA///+
//v/+v/4//j/9v/2//f/9//4//r//P/9//v/+//7//v/+//7//z//P/8//v/+//7//f/
9//3//f/+v/6//v/+//5//n/+f/5//r/+v/6//v/+////wMACgATACAAMQA7AEIASgBV
AGIAcgB+AH8AbwBRADEAFwD6/9r/u/+i/5H/if+K/5T/n/+r/7X/v//J/9H/1f/a/93/
4//m/+r/7v/v//D/8v/0//X/9v/2//b/9v/2//j/+P/4//f/9//3//j/+P/4//n/+f/6
//r/+v/7//n/+f/5//n/+f/5//n/+f/5//n/+f/6//r/+v/6//r/+v/6//r/+v/4//j/
+f/5//z//P/6//r/+f/5//n/+v/6//r/+v/5//n/+f/5//n/+f/6//r/+v/6//r/+v/6
//r/+f/4//f/+f/5//n/+f/7//v/+//7//n/+v/6//r/+v/6//r/+v/4//j/+P/5//v/
+//7//v/+//6//r/+//7//v/+//6//r/+v/6//r/+P/3//f/9//5//f/9//3//X/9P/z
//P/8v/y//H/7//x//H/8P/w/+//7//v/+//8f/x//L/8//x//D/8P/y//P/8//z//P/
9//3//f/9//1//X/9f/2//f/9//3//f/9v/2//b/9v/2//f/9//2//b/9v/2//b/9P/0
//T/9P/2//X/9f/1//X/9f/0//T/9P/0//T/9P/0//T/9P/1//X/9f/1//X/9f/1//X/
9f/2//b/9//4//j/+P/4//j/+P/3//f/9//2//b/9v/1//f/+P/4//j/9v/2//X/9f/0
//X/9f/1//X/9f/1//T/9v/1//X/9v/3//f/9//3//X/9P/z//P/9f/0//T/9P/2//b/
9v/2//T/9P/0//X/9f/1//X/9f/0//T/9P/0//T/9P/0//P/8//z//P/8//z//P/8v/y
//H/8f/x//H/8//z//P/8//y//L/8v/y//L/8v/y//H/8v/y//L/8//z//P/8//0//T/
9P/z//L/8v/z//P/8//x//H/8f/x//L/8v/y//L/8v/z//P/8//y//L/8v/y//L/8v/y
//L/8//z//L/8v/y//P/8//z//X/8//y//T/9P/0//T/9P/0//X/9v/3//j/+f/6//r/
+v/8//3/+//7//v//f8AAAAAAAAAAPz/+//4//f/9//3//n/+f/7//v/+//5//f/9f/0
//T/9P/0//T/8//y//H/8P/u//D/7v/u/+//7//v//D/8f/x//H/8f/x//H/8f/x//L/
8P/w/+//7//x/+//7//v/+3/7v/u/+//8f/x//H/8f/x//L/8v/y//P/8//1//v/AgAH
ABYAJwA1ADwAQgBNAFoAagB2AHsAbwBTADEAFQD2/9j/uf+c/4f/f/+C/47/lf+h/6v/
tf+//8n/z//U/9n/3f/g/+L/6P/p/+z/7v/w//H/8v/y//L/8v/y//T/9P/0//f/9//3
//j/9v/2//f/9//2//b/9v/3//f/9//3//f/9//3//f/9//3//f/9//4//j/+P/4//j/
+P/4//j/+P/6//r/+//7//r/+v/4//j/+//7//v//P/6//r/+v/5//v/+//7//v/+f/6
//r/+v/8//z//P/8//v/+//7//v//f/9//3//f/9//3//f/9//3//v/+//7//v/+//7/
/v/+//7//v//////////////AQAAAAAAAQABAAEAAQAAAAAAAAAAAAAAAAD/////////
//3//f/9//3//P/7//v/+//8//z/+//7//v/+v/6//v/+//7//v/+f/5//r/+//9//z/
/P/+//////////////////////8BAAEAAQACAAEAAQABAAEAAAAAAAAAAAAAAAEAAQAA
AAAAAAAAAAAAAgACAAIAAgAAAP///////wEAAQAAAAAAAAAAAAAAAAAAAAAAAAABAAEA
AQABAAEAAQABAAEAAQAAAAAAAQACAAIAAgACAAIAAgABAAEAAQACAAIAAgABAAEAAgAC
AAIAAgACAAEAAQACAAMAAwADAAEAAQABAAAAAQABAAIABAADAAMAAwADAAMAAgABAAEA
AwACAAIAAgAAAAAAAAAAAAIAAgACAAMAAQABAAEAAQAAAAAAAAAAAAAAAAAAAP//AQAB
AAEAAQABAAEAAAAAAP/////////////////////+//7//v/+//7//v/+//3//v/+//7/
///9//3//f/+//7//v/9//z//v/////////9//3//f/9//7//v/+//7//P/9//3//f/+
//7//v/+//7//v/+//7//f/9//z//P/+///////////////9//7/AAAAAAAAAAD+//7/
/v/+//7//v///wAAAwAEAAUABgAGAAYACAAJAAkACQAJAAsADAAMAAwADAAJAAcAAwAB
AAMAAwAFAAUABQAFAAUAAwADAAEAAAAAAAAAAAAAAP///P/7//r/+P/6//j/+P/5//f/
9//4//n/+f/5//n/+f/5//n/+f/6//r/+v/5//n/+//5//n/+f/3//j/+P/5//n/+f/5
//n/+//8//z//P/7//v//f8DAAoAEwAcAC0AOwBAAEYAUQBgAGoAdAB7AHEAVQA1ABkA
/P/e/8P/rP+Z/4v/jv+Y/6H/q/+1/7//yf/T/9n/3v/j/+f/6v/s//D/8f/y//T/9v/3
//r/+v/6//r/+v/8//z//P/9//3//f/+//7//v///////v/+//7///////////////3/
/f/9//3/////////AAD+//7//v/+/wAAAAAAAAAAAAAAAAEAAQAAAAAA/v/+////////
/wAAAAAAAAAA//8BAAEAAQABAP//AAAAAAAAAAAAAAAAAAABAAEAAQABAAEAAQABAAEA
AQABAAEAAQABAAIAAgACAAIAAgACAAIABAAEAAQABQADAAMAAwADAAMAAgACAAMAAwAD
AAMAAgAAAAAAAAAAAAEAAQACAAMAAQD///////8BAAAA//////3//v/+//3//f/9//z/
/P/9//3//f/9//v/+//8//3//f/8//z//v/9//3//f/9//3//f/9//3/////////AAD/
//////////7//v/+//7//v///////v/+//7//v/+//7//v/+//7//v/9//3//f/9//3/
/P/8//z//P/8//z//P/8//z//f/9//3//f/9//v/+//7//v/+//8//7/AAD+//7//v/+
//7//f/9//3//v/+//7//f/7//z//P/8//7//v/9//3//v/////////9//3//f/8//7/
/f/9//7//f/9//3//f////7//f/9//3//P/8//z//P/8//z//P/+//7//v////3//f/9
//3/+v/6//r/+v/8//z//P/7//v/+//7//v//f/9//z//P/7//v/+//7//v/+//7//v/
/P/8//z//P/6//r/+v/5//n/+v/7//3//P/7//r/+v/8//z/+//6//z//f/9//3/+//7
//v/+//6//r/+v/6//j/+f/5//n/+v/6//r/+v/8//z//P/8//v/+//6//r//P/9//3/
/f/7//n/+//6//r/+v/6//r//P/8//z//P/6//v//P/9////AQADAAQAAgAEAAUABQAF
AAUABwAIAAgACAAIAAYAAwAAAP////8AAAMABAAFAAQAAwAAAP3//f/8//z//P/8//z/
+//6//f/9v/0//T/9P/0//X/9f/1//b/9//3//f/9//3//f/9f/1//b/9v/2//X/9f/1
//X/9f/1//X/9v/2//f/9//3//f/9//3//j/+P/4//n/+f/7/wEACAARACAAMQA5AD4A
RgBRAF4AagB0AHMAXwA9AB0AAQDm/8j/rf+a/4v/if+Q/5r/pf+v/7f/wf/L/9H/1//c
/+H/5f/o/+r/7P/v//D/8v/0//X/9v/2//b/9v/2//j/+P/4//n/+f/5//r/+P/4//n/
+f/6//r/+v/7//n/+f/5//n/+f/5//n/+f/7//v/+//8//r/+v/6//r/+v/6//r/+v/8
//z//f/9//z//P/6//r//f/9//3//v/8//z//P/7//3//f/9//3//f/+//7//v/8//z/
/P/8/////////////v/9//z/+//8//3//v//////AAAAAAAA/v/+//7//v8AAAAAAAAB
AAAA///+//3////+//7////////////+//7//v/+//7/AAD////////9//v/+//7//v/
+v/5//n/+f/6//r/+f/3//f/9v/2//f/9//3//f/9//3//j/+f/5//j/+P/6//v/+//7
//v//f/9//3//f////////8AAP///////////v/+//7//v/+///////+//z//P/8//z/
/v/+//7//v/+//3//f/9///////+//7//v/+//7//v/8//z//P/9/////////////f/9
//3//f/8//z//f/+//7//v/+//7//v/9//3//f/+//7//v/9//v//P/8//z//v/+//3/
/f/+//////////3//f/9//z//v/9//3//v/9//3//f/9/////v/9//3//f/8//z//P/8
//z//P/8//7//v/+/////v/9//z/+//8//z//P/8//z//P/8//v/+f/5//n/+f/6//v/
+//8//z/+//6//n/+//7//v/+//6//r/+v/6//j/+P/4//f/+P/4//j/+f/5//n/+f/6
//n/+P/2//T/9f/3//j/+f/4//f/9v/1//X/9v/3//j/9v/3//f/9//2//b/9v/2//b/
9v/2//b/9f/1//T/9P/2//f/9//3//f/9//2//b/9v/2//b/+P/4//n/+v/5//r/+//8
//7//v8AAAEA////////AQAAAAAAAAAAAP7//f/6//n/+f/5//v/+//7//v/+//5//f/
9f/0//T/8v/y//L/8f/u/+3/7P/q/+r/6P/o/+n/6//r/+z/7f/t/+3/7f/t/+v/6//r
/+z/7v/u/+3/7f/r/+n/6f/p/+v/7P/s/+3/6//r/+v/6//t/+7/7v/u/+//7//x//n/
AAALABYAIwAtADQAPABJAFgAZgBuAGkAUQAvABMA9//a/7z/of+K/33/ef+C/4z/lf+h
/6v/tf+//8f/y//O/9H/0//Y/9z/4P/l/+X/5v/n/+f/5//m/+X/5P/l/+j/6f/q/+n/
6f/n/w==
         </WaveFormData>
      </LeadData>
      <LeadData>
         <LeadByteCountTotal>10000</LeadByteCountTotal>
         <LeadTimeOffset>0</LeadTimeOffset>
         <LeadSampleCountTotal>5000</LeadSampleCountTotal>
         <LeadAmplitudeUnitsPerBit>4.88</LeadAmplitudeUnitsPerBit>
         <LeadAmplitudeUnits>��V</LeadAmplitudeUnits>
         <LeadHighLimit>2147483647</LeadHighLimit>
         <LeadLowLimit>268435456</LeadLowLimit>
         <LeadID>V4</LeadID>
         <LeadOffsetFirstSample>0</LeadOffsetFirstSample>
         <FirstSampleBaseline>0</FirstSampleBaseline>
         <LeadSampleSize>2</LeadSampleSize>
         <LeadOff>FALSE</LeadOff>
         <BaselineSway>FALSE</BaselineSway>
         <ExcessiveACNoise>FALSE</ExcessiveACNoise>
         <MuscleNoise>FALSE</MuscleNoise>
         <LeadDataCRC32>2105874598</LeadDataCRC32>
         <WaveFormData>
+P/4//j/+P/4//j/+P/4//j/+P/4//j/+P/4//j/+P/4//j/+P/4//j/+P/4//j/+v/6
//r/+v/6//r/+v/6//z//P/8//z/+v/6//r/+v/8//z//P/8//r/+v/6//r//P/8//z/
/P/+//7//v/+//z//P/8//z//P/8//z//P/6//r/+v/6//z//P/8//z/+v/6//r/+v/6
//r/+v/6//r/+v/6//r/+v/6//r/+v/6//r/+v/6//j/+P/4//j/+P/4//j/+P/6//r/
+v/6//j/+P/4//j/+P/4//j/+P/6//r/+v/6//j/+P/4//j/+v/6//r/+v/4//j/+P/4
//j/+P/4//j/+P/4//j/+P/4//j/+P/4//j/+P/4//j/+P/4//j/+P/2//b/9v/2//j/
+P/4//j/+P/4//j/+P/4//j/+P/4//b/9v/2//b/9v/2//b/9v/4//j/+P/4//j/+v/7
//v//P/8//3//f///wAAAAABAAEAAwADAAMAAgABAAAA///9//7/AAABAAMAAwADAAEA
/v/8//v/+//9//7//v/8//3//P/7//r/9//2//b/9v/2//b/9//3//f/9//3//f/9//3
//b/9v/2//b/9v/2//X/9P/0//T/9f/1//X/9f/1//X/9f/2//b/9v/2//b/9v/2//j/
/f8BAAUAEgAhAC0ANQA/AEwAXQBvAIMAjwCLAHcAXQBJADMAFQD6/+D/x/+8/7z/wf/E
/8v/0v/Y/93/4f/k/+X/6v/r/+3/7//x//H/8v/z//T/9P/0//X/9f/1//X/9f/2//b/
9//4//j/+P/6//r/+v/6//j/+P/4//j/+f/5//n/+f/5//n/+f/5//n/+f/5//n/+f/5
//n/+f/6//r/+v/6//r/+v/6//r//P/8//z//P/8//z//f/9//3//f/9//7//v/+//7/
/v/+//7/////////////////AAAAAAAAAAAAAAAAAAABAAEAAgACAAIAAgACAAMAAwAE
AAUABQAFAAUABQAGAAYACAAJAAkACgAIAAoACgALAAwADAAMAAwADAAMAAwADAAMAA0A
DQANAAsACwAKAAoACgAKAAgACAAIAAgACAAGAAYABgAGAAUABAAEAAMAAgAEAAQABAAE
AAIAAQABAAEAAwACAAEAAQAAAAAAAAAAAAEAAAAAAAAAAAAAAAAAAAAAAP7//v//////
///+//7//P/9//3//P/+//7//f/9//3//f/8//z//P/8//z//P/8//z//P/8//z//P/8
//z//P/8//z//f/9//3//P/8//3//f/9//3//f/9//3//f/9//3//f/9////AAAAAP//
/f/+//7//v/+/////////wEAAQABAAEA/////wAAAAAAAAAAAAAAAAAAAAAAAAAAAgAB
AAEAAQAAAAAAAAAAAAAAAAAAAAEAAQAAAAAAAAAAAAAAAAAAAP/////+//7//v/+//7/
//////7//v/+//7//v/+//7//v/+//3//f///////////////////////f/9//z//P/9
//3//f/9//3//f/9//3/+//7//v/+v/8//3//v/+//v/+//8//z/+v/6//n/+f/7//v/
+//7//v/+//7//v//P/8//z//P/6//r/+//7//n/+f/5//n//P/8//z//P/6//r/+v/6
//z//P/8//z//P/8//z//P/8//7//////wIAAgADAAMAAwAEAAQABQAFAAcABwAHAAUA
BQAFAAUAAwAEAAYABwAHAAcABwAFAAQAAgABAAEAAQACAAIAAAD///7//f/8//n/+P/4
//j/+P/4//n/+f/5//n/+f/5//v/+//6//r/+v/6//r/+v/5//j/+P/4//f/9//3//f/
9//3//f/+P/6//r/+v/6//r/+P/6//3/AQAFAA4AFwAlAC8ANQBAAE8AXQBvAH8AgQB1
AF0ARwAzAB0ABADq/9P/wv/A/8P/yP/L/87/1P/b/9//5P/n/+r/7f/v/+//7//z//T/
9f/2//b/9v/3//f/9//5//n/+v/6//n/+v/6//r//P/8//z//P/6//r/+v/6//n/+f/5
//n/+//7//v/+//7//v/+//7//n/+f/5//n//P/8//z//P/8//z//P/8//7//v/+//7/
/P/8//3//f/9//3//f/+//7//v/+//7//v/+/////////////////wAAAAAAAAAAAAAA
AAAAAQD//wAAAAAAAAIAAgADAAMAAgADAAMAAwAFAAUABgAGAAYABwAHAAgACAAKAAoA
CwAMAAwADAAMAAwADAAMAAwACgALAAsACwALAAsACgAKAAwADAAKAAoACgAKAAoACAAG
AAYABgAFAAYABgAFAAQAAgACAAIAAgACAAEAAQABAAMAAgABAAEAAgACAAIAAgABAAAA
AAAAAAAAAAAAAAAAAAD+//7//////////v/+//7///////7//v/+//3//f/9//3//P/8
//7//v/+//7//P/8//z//P/8//z//P/8//z//P/8//3///////7//v/9//3//f/9//3/
/f/9//3//////////////wAAAAD/////AAAAAAAA/v////////8BAAEAAQABAAEAAQAC
AAIAAAAAAAAAAAAAAAAAAAAAAAAA/////////v/+//7//v/+//7//v///////v/+//7/
/v/+//7//v/9//3//P/8//z//P/8//3//f/8//z//P/8//z//P/8//z//P/7//v/+//7
//v/+//7//v/+//7//v/+//6//r/+//7//v/+//7//v/+//7//v/+//7//r/+v/7//z/
/P/7//v//P/8//z//P/7//v/+//7//v/+//7//v/+//7//r/+v/6//r/+P/4//n/+f/5
//n/+f/5//r/+v/6//r/+v/6//r/+v/6//r/+v/6//r//P/+//////8AAAAAAQD/////
AAAAAAEAAQADAAMABQACAAEAAAD/////AAACAAMAAwADAAMAAQAAAP7//f/7//v//P/8
//z/+//6//n/9v/1//T/9P/0//T/9P/1//f/9//3//f/9f/1//X/9P/0//T/9P/0//b/
9f/0//T/9P/1//X/9f/1//X/9f/1//b/9v/2//b/+P/2//b/9v/5////BQAOABsAJwAx
AD0ASABTAGcAewCLAIsAeQBhAEsANwAbAP7/4v/J/7j/tv+5/77/xf/K/9D/1//f/+L/
5f/m/+n/6//t/+//7//w//H/8v/y//L/8//z//P/8//z//T/9P/z//T/9P/0//T/9P/0
//T/9v/2//b/9v/1//X/9f/1//f/9//3//f/9//3//f/9//3//f/9//3//j/+P/4//j/
9v/2//b/9v/4//j/+P/4//j/+P/5//n/9//3//f/+P/4//j/+P/4//j/+P/5//n/+f/5
//n/+f/8//z//P/8//z//P/8//3/+//8//z//P/8//z//f/9/wAAAQABAAEAAwADAAQA
BAACAAMAAwAEAAQABgAGAAcACAAIAAgACAAIAAgACAAIAAgACQAJAAkACwALAAoACgAI
AAgABgAGAAYABgAGAAQABAAEAAQAAwAAAAAA///+//7//v/+//7//v/9//3//f////7/
/f/9//3//P/7//r/+//6//r/+v/8//z//P/8//z/+v/6//v/+f/5//j/+P/4//n/+f/4
//j/+P/3//f/9//3//b/9v/0//T/9P/0//b/9v/2//b/9v/2//b/9v/2//b/9v/3//f/
9//2//b/+f/5//n/+f/3//f/9//3//n/+f/5//n/+f/6//r/+f/5//r/+v/6//r/+//7
//v/+//7//v/+//7//v//P/8//r/+v/6//r/+//8//3//v/8//v/+//7//r/+v/6//r/
+v/6//r/+//7//r/+v/6//r/+v/6//r/+f/5//j/+P/2//b/9v/3//n/+P/4//j/+P/4
//j/+P/4//j/9//3//n/+f/5//n/+f/5//n/+f/5//n/+P/4//f/9//3//f/9//3//f/
9//5//n/+f/4//j/+f/6//r/+f/5//r/+v/6//r/+f/5//n/+f/5//n/9//3//f/9//4
//j/+P/4//r/+v/7//v/+f/5//n/+f/6//r/+P/4//j/+P/6//r/+v/6//r//P/9//3/
AAAAAAEAAQADAAQABAAFAAMABQAFAAUAAgABAAAA///9//7/AAABAAMAAwADAAEAAAD+
//3//f/9//7//v/8//3//P/7//r/9//2//b/9v/4//j/+f/5//n/+f/5//n/9//3//b/
9v/2//b/9v/2//P/8v/y//L/9f/1//X/9f/1//X/9f/2//b/9v/2//b/+P/4//r///8H
AA8AHgAtADkAQwBPAGIAdQCJAJkAnwCTAHsAZQBPADEADQDu/9L/vf+4/7z/wf/G/8v/
0v/Y/93/3//k/+X/5v/p/+v/7f/v//P/8v/z//T/9P/2//f/9//3//X/9f/2//b/9//4
//j/+P/6//r/+v/6//j/+P/4//j/+//7//v/+//5//n/+f/5//n/+f/5//n/+//7//v/
+//8//z//P/8//z//P/8//z//v/+//7//v/8//z//f/9//3//f/9//7//v/+//7//v/+
//7/////////////////AAAAAAAAAAAAAAAAAAABAAMABAAEAAQABAAEAAUABQAGAAcA
BwAHAAkACQAKAAoACgALAAsADAAKAAwADAANAA4ADgAOAA4AEAAQABAAEAAOAA8ADwAP
AA0ADQAMAAwADAAMAAoACgALAAwADQAMAAoACgAKAAkABgAGAAUABAAEAAQABAAEAAQA
AwADAAMAAQAAAP////8AAAAAAAAAAP///v/+//7//v/+//7//v/+//z//P/9//3//f/8
//z//v///////v/8//z/+//7//v/+//6//r/+v/6//r/+v/6//r/+v/6//r/+v/6//r/
+P/4//j/+f/7//v/+v/6//v/+//7//v/+//7//v/+//7//v/+//7//v//P/8//v//f/+
//7//v/+//////////3//f/9//3//////wAAAAD+//7//v/+//7//v/+//7//v/9//3/
/f/+//7//v/+//z//P/8//3////+//7//v/+//7//v/+///////+//7//v/+//7/////
//7//v/+//z//P/8//z//v/+//3//f/9//3//f/9//v/+//7//v//f/9//z//P/9//3/
/f/9//3//f/9//3/+//7//v/+v/8//3//v/+//v/+//8//z//v/+//3//f/9//3//f/9
//3//f/9//3//P/8//z//P/6//r/+//7//v/+//7//v//P/6//r//P/8//z//P/8//z/
/P/8//z//P/8//z//P/8//z//P/8//7/AAACAAMAAQACAAIAAwAFAAUABgAGAAcABwAJ
AAkACQAGAAUABAADAAMABAAGAAcABwAHAAcAAwACAAAA//8BAAEAAgACAAAA///+//3/
/P/7//r/+v/6//r/+v/7//v/+//7//v/+f/5//n/+P/6//r/+v/6//r/+f/4//j/+P/5
//n/+f/5//n/+f/5//r/+v/6//r//P/8//r//P8BAAUACwAUACEALQA3AEEATABbAGsA
fwCNAI0AfQBlAE8AOwAfAAYA6v/R/8L/wv/F/8r/zf/S/9j/3f/j/+b/6f/u/+//7//x
//X/9f/2//f/+P/4//j/+f/5//n/+//7//z//P/7//z//P/8//z//P/8//z//P/8//z/
/P/9//3//f/9//v/+//7//v/+//7//v/+//9//3//f/9//z//P/8//z//P/8//z//P/8
//z//P/8//z//P/9//3/////////AAD+//7//v/+/wAAAAABAAEA//////////8CAAIA
AgACAAIAAgACAAMAAQACAAIAAgAEAAQABQAFAAQABQAFAAUABwAHAAgACAAIAAkACQAK
AAoADAAMAA0ADgAOAA4ADgAOAA4ADgAOAA4ADwAPAA8ADQANAAwADAAOAA4ADAAMAA4A
DgAOAAwACgAKAAoACQAKAAoACQAIAAYABgAGAAYACAAHAAcABwAFAAQAAwADAAQABAAE
AAQABQAEAAQABAACAAIAAgACAAIAAAAAAAEAAQABAAAAAAD+///////+/wAAAAD/////
AQABAAAAAAAAAAAAAAAAAAAAAAAAAAAA/v/+//7//v8AAAAAAAABAAEAAQAAAAAA////
///////9//3//f/9//v/+//7//v/+f/6//r/+f/5//r/+v/6//r/+//7//v/+//7//v/
+//7//v//P/8//r/+v/6//r/+v/6//r/+v/8//v/+//7//z//P/8//z/+v/6//r/+//7
//r/+v/6//r/+v/6//r/+//7//r/+v/6//r/+v/7//v/+v/6//r/+P/4//j/+P/2//b/
9f/1//X/9f/1//X/9//3//f/9//3//f/9v/2//f/9//3//f/9//3//f/9//3//f/9//2
//b/9//4//j/9f/1//b/9v/4//j/9//3//f/9//3//f/9//3//f/9//2//b/9v/2//j/
+P/5//n/+f/5//n/+f/6//r/+v/4//b/9v/2//b/+P/4//j/+P/2//b/9v/2//j/+P/4
//j/+v/6//r//P/+//////8AAP7/////////AgACAAMAAwAFAAUABQACAP///v/9//3/
AAACAAMAAwABAAEA///+//z/+//7//v//P/8//r/+f/4//f/9v/1//b/9v/2//b/9v/3
//f/9//1//X/9f/1//f/9v/2//b/9P/0//T/8//y//L/8v/z//X/9f/1//X/9f/1//b/
9v/0//T/9P/0//b/9v/7////BwASAB8AKQAxADsARgBTAGMAdwCDAH0AZwBPADsAJwAN
APL/2P/D/7r/vP/B/8b/y//Q/9b/3//h/+T/5//o/+n/7f/v//H/8f/y//P/9P/0//b/
9//3//f/9//3//j/+P/3//j/+P/4//r/+v/6//r/+v/6//r/+v/5//n/+f/5//v/+//7
//v/+//7//v/+//7//v/+//7//r/+v/6//r//P/8//z//P/8//z//P/8//z//P/9//3/
/f/9//3//v/8//z//P/8//z//P/9//3//f/9//3//f/+//7//v/+//7//v/+//////8A
AAAAAAAAAAAAAQABAAAAAQABAAEAAwADAAQABAAGAAcABwAIAAYACAAIAAkACAAIAAgA
CAAKAAoACgAKAAoACwALAAsACwALAAoACgAKAAoACAAIAAoACgAKAAgABgAGAAYABQAG
AAYABQAEAAQABAAEAAQAAgABAAEAAQADAAIAAQABAAAAAAAAAAAAAQAAAAAAAAAAAAAA
AAAAAAAA/v/+//////////7//v/+///////+//7//v/9//3//f/9//z//P/8//z//P/8
//z//P/8//z//P/8//z//P/8//z//P/9//3//f/8//z//f/9//3//f/9//3//f/9//3/
/f/9//3//f/+//7//f/9//7//v/+//7/////////AQABAAEAAQD/////AAAAAP7//v/+
//7/AAAAAAAAAAD+//3//f/9//7//v/+//7//v/+//7////9//z//P/8//z//P/8//z/
/f/9//z//P/8//z//P/9//3//P/8//z/+v/6//r/+v/8//z/+//7//v/+//7//v/+f/5
//n/+f/7//v/+v/6//n/+f/5//n/+f/5//n/+f/5//n/+f/4//j/+f/6//r/+f/5//r/
+v/6//r/+f/5//n/+f/5//n/9//3//f/9//4//j/+P/4//j/+P/5//n/+f/5//n/+f/6
//r/+P/2//j/+P/4//j/9v/2//b/9v/4//j/+P/6//7//////wAAAAABAAEAAQAAAAAA
AQABAAMAAwADAAAA///+//3//f/+/wAAAQABAAEAAQD///7//P/7//v/+//+//7//P/7
//j/9//2//X/9P/0//T/9P/0//X/9f/1//f/9//3//f/9f/0//T/9P/0//T/9P/z//D/
8P/w//H/8//z//P/8//z//P/9P/0//T/9P/0//T/9P/0//n///8HABAAHwApADEAOwBI
AFcAaQB9AIcAgwBtAFUAQQArAA0A8P/W/7//tP+0/7n/vv/D/8j/0P/X/9v/3v/f/+T/
5//p/+v/7f/t/+7/7//w//D/8P/x//H/8f/x//H/8v/y//H/8v/y//L/8v/y//L/8v/y
//L/8v/y//P/8//z//P/8//z//P/8//1//X/9f/1//X/9f/1//X/9v/2//b/9v/2//b/
9v/2//j/+P/4//j/9v/2//f/9//3//f/9//4//j/+P/4//j/+P/4//n/+f/5//n/+f/5
//j/+P/4//j/+P/4//j/+f/7//z//P/8//z//P/9//3//v//////////////AAAAAAIA
AwADAAQABAAGAAYABwAIAAgACAAIAAgACAAIAAgABgAHAAcABwAJAAkACAAIAAYABgAE
AAQABAAEAAQAAgAAAAAAAAD/////AAAAAAAA/v/+//7//v/8//v/+//7//v/+v/5//n/
+v/6//r/+v/5//j/+P/4//j/+P/4//j/+P/2//b/9//3//f/9v/2//b/9//3//b/9v/2
//X/9f/3//f/9v/2//T/9P/0//T/9P/0//T/9P/0//T/9P/0//b/9v/2//f/9f/1//T/
9P/1//X/9f/1//f/9//3//f/9//3//f/9//3//j/+P/3//n/+v/6//r/+P/5//n/+f/5
//n/+f/5//f/9//4//j/+P/4//j/+P/6//r/+v/6//j/9//3//f/+P/4//j/+P/4//j/
+P/5//f/9v/2//b/9v/2//b/9v/3//f/9v/2//j/+P/4//n/9//2//b/9v/0//T/9P/0
//T/9P/z//P/9f/1//X/9f/1//X/9f/1//X/9f/0//T/9f/1//X/9f/1//X/9f/1//X/
9f/1//T/9P/1//b/9v/1//X/9v/2//b/9v/1//X/9f/1//X/9f/1//X/9f/1//T/9P/0
//T/8v/y//P/8//1//X/9f/1//b/9v/0//b/9v/2//b/9v/2//b/9v/2//j/+f/5//z/
/P/9//3//f/+//7//////wEAAQABAP7//f/8//v/+f/6//z//f/////////9//z/+v/5
//n/+f/6//r/+P/3//b/9f/0//P/8v/y//L/8v/y//P/8//z//P/8//z//P/8//y//L/
8v/y//L/8v/z//L/8v/y//H/8f/x//H/8f/x//H/8v/y//L/8v/y//L/8v/0//n//f8D
AA4AHQApADMAPQBIAFkAbQCBAI8AjQB9AGUATwA3ABsA/P/e/8P/tv+2/7v/vv/D/8r/
0P/V/9v/3v/h/+T/5f/n/+n/7f/t/+7/7//w//D/8P/x//H/8f/x//H/8v/y//P/9P/0
//T/9P/0//T/9P/0//T/9P/0//X/9f/1//X/9//3//f/9//1//X/9f/1//f/9//3//f/
+P/4//j/+P/4//j/+P/4//r/+v/6//r/+P/4//n/+f/3//f/9//4//j/+P/4//j/+P/4
//n/+f/5//n/+f/5//r/+v/6//r/+v/6//r/+//7//z//P/8//z//P/9//3//v//////
//8BAAEAAgACAAIAAwADAAQABAAGAAYABwAIAAgACAAIAAgACAAIAAgACgALAAsACwAL
AAsACgAKAAoACgAIAAgABgAGAAYABAAEAAQABAADAAIAAgABAAAAAAAAAAAAAAAAAP//
/////////v/9//3//P/8//z//P/9//z//P/8//z//P/8//z//P/6//r/+//7//v/+v/6
//r/+//7//r/+v/6//n/+f/3//f/9v/2//j/+P/4//j/+P/4//j/+P/4//j/+P/4//j/
+P/4//n/+f/5//j/+P/5//n/+f/5//n/+f/5//n/+f/5//n/+f/5//r/+v/5//n/+v/6
//r/+v/7//v/+//7//v/+//7//v/+//8//z//P/8//z//P/8//z//P/8//z/+//7//v/
+v/6//r/+v/6//r/+v/7//v/+v/6//r/+v/6//r/+v/7//v/+v/6//r/+v/6//v/+f/4
//j/+P/4//j/+P/4//j/+P/3//f/9//3//f/9//3//f/9//3//f/9//2//b/+f/5//n/
+f/3//f/9//3//f/9//3//b/9v/3//j/+P/3//f/+P/4//j/+P/3//f/+f/5//n/+f/5
//n/+f/5//j/+P/4//j/+P/4//n/+f/5//n/+f/5//r/+P/4//j/+P/4//j/+P/4//j/
+P/4//j/+P/4//j/+v/8//3//f/+//7/////////AAAAAAEA//8BAAEAAQD+//3//P/7
//v//P/+/////////////f/8//r/+f/5//n/+v/6//j/9//2//X/9P/z//L/8v/y//L/
8v/z//P/9f/1//X/9f/z//P/8v/y//T/9P/0//T/8//y//L/8v/x//H/8f/x//H/8f/x
//L/8v/y//L/8v/y//L/9P/3//3/AwAMABkAJQAtADMAQgBTAGEAcwCDAIMAcwBdAEcA
MQAXAPz/4v/L/7z/uP+9/8L/xf/K/9L/1//d/+D/4//k/+f/6f/r/+3/7//w//H/8v/y
//L/8//z//P/8//z//T/9P/1//b/9v/2//T/9P/0//T/9P/0//T/9P/1//X/9f/1//X/
9f/1//X/9f/1//X/9f/1//X/9f/1//j/+P/4//j/+P/4//j/+P/4//j/+P/4//b/9v/3
//f/+f/5//n/+v/6//r/+v/6//r/+v/7//v/+//7//v/+//6//r/+v/6//z//P/8//3/
+//8//z//P/8//z//f/9/wAAAQABAAEAAQABAAIAAgAAAAEAAQACAAIABAAEAAUABgAG
AAYABgAEAAQABAAEAAYABwAHAAcABwAHAAYABgAGAAYABAAEAAQABAAEAAIABAAEAAQA
AwAAAAAA///+//7//v/+//7//v/9//3//f/9//z/+//7//z//P/8//z/+//6//r/+v/8
//z//P/8//r/+P/4//n/+f/5//j/+P/4//n/+f/4//r/+v/5//n/+f/5//j/+P/4//j/
+P/4//b/9v/2//b/+P/4//j/+P/2//b/9v/3//f/9//2//b/+f/5//n/+f/3//f/9//3
//n/+f/5//n/9//4//j/9//3//j/+P/4//r/+//7//v/+//7//v/+//7//v//P/8//r/
+v/6//r/+v/6//r/+v/8//v/+//7//r/+v/6//r/+v/6//r/+//5//j/+P/4//j/+P/4
//j/9//3//b/9v/2//b/9v/3//n/+P/4//j/+P/4//j/+P/2//b/9f/1//f/9//3//f/
9f/1//X/9f/1//X/9P/0//f/9//3//f/9f/1//X/9f/1//X/9f/0//b/9//4//j/9f/1
//b/9v/2//b/9f/1//X/9f/1//X/9f/1//X/9f/0//T/9P/0//T/9P/1//X/9f/1//X/
9f/0//T/9v/0//T/9P/0//T/9P/0//T/9P/2//b/9v/4//z//f/9//7//P/9//3//f/+
//7//////wMAAwADAAAA/f/8//v/+//8//7///////3//f/7//r/+v/5//n/+f/6//r/
+P/3//b/9f/0//P/8v/y//L/8v/y//P/8//z//P/8//z//P/8f/w//D/8P/w//D/8P/v
//D/8P/w//H/8f/x//H/8f/x//H/8v/y//L/8v/y//L/8v/0//f//f8DABAAHQAlAC0A
NwBGAFUAZwB3AH8AdQBdAEUAMwAdAAEA5v/O/7v/tP+4/73/wv/H/8z/1P/Z/93/4P/j
/+T/5//p/+n/6//t/+7/7//w//D/8P/x//H/8f/x//H/8v/y//P/9P/0//T/8v/y//L/
8v/0//T/9P/0//P/8//z//P/8//z//P/8//z//P/8//z//P/8//z//P/8v/y//L/8v/0
//T/9P/0//T/9P/0//T/9P/0//X/9f/1//X/9f/2//b/9v/2//b/9P/0//X/9f/1//X/
9f/1//b/9v/2//b/9v/2//b/9//3//j/+P/4//j/+P/5//n/+v/7//v/+//7//v//P/8
//r/+//7//z//v8AAAAAAQAAAAAAAAAAAAAAAAAAAAAAAAABAAEAAQABAAEAAAAAAAAA
AAD+//7//v/+//7//P/8//z//P/7//r/+v/5//j/+P/4//j/+P/4//f/9//3//f/9v/1
//X/9v/2//b/9v/3//b/9v/2//b/9v/2//b/9v/0//T/9f/z//P/8v/y//L/8//z//L/
8v/y//H/8f/x//H/8P/w//L/8v/y//L/8v/y//L/8v/y//L/8v/y//L/8v/y//P/8//z
//L/8v/z//P/8//z//H/8f/x//H/8//z//P/8//x//L/8v/x//H/8v/y//L/8v/z//P/
8//z//P/8//z//P/8//0//T/8v/y//L/8v/y//L/8v/y//L/8f/x//H/8P/w//D/8P/w
//D/8P/x//H/8P/w//D/7v/u/+7/7v/u/+//7//w/+7/7v/u/+//7//u/+7/7v/u/+7/
7v/u/+z/7P/r/+v/6//r/+v/6//r/+v/6//r/+v/6//q/+r/6//r/+v/6//t/+3/7f/t
/+z/6//q/+j/6P/p/+r/6v/p/+n/6v/q/+z/7P/r/+v/6f/p/+n/6f/p/+n/6f/p/+j/
6P/o/+j/6P/o/+n/6f/p/+n/6f/p/+r/6v/q/+r/6v/q/+r/6v/q/+r/6v/q/+z/7f/t
/+7/7v/v/+//7//w//D/8f/v//H/8f/x/+7/7f/s/+v/7f/u//D/8f/v/+//7//t/+r/
6P/n/+f/5//o/+j/5v/l/+T/4//i/+H/4P/g/+D/4P/g/+H/4f/h/+H/4f/h/9//3//e
/97/4P/g/+D/4P/d/9z/3P/c/93/3f/d/93/3f/d/93/3v/g/+D/4P/g/+D/3v/g/+f/
7//3/wAACwATAB0AJwA0AEUAWQBpAG8AYQBLADUAIQAHAOn/zv+0/6P/nv+i/6f/rP+z
/7r/wP/F/8n/zP/N/9D/0f/T/9P/1//b/9v/2//b/9r/2P/Z/9n/2f/b/9v/3P/c/9v/
3P/a/w==
         </WaveFormData>
      </LeadData>
      <LeadData>
         <LeadByteCountTotal>10000</LeadByteCountTotal>
         <LeadTimeOffset>0</LeadTimeOffset>
         <LeadSampleCountTotal>5000</LeadSampleCountTotal>
         <LeadAmplitudeUnitsPerBit>4.88</LeadAmplitudeUnitsPerBit>
         <LeadAmplitudeUnits>��V</LeadAmplitudeUnits>
         <LeadHighLimit>2147483647</LeadHighLimit>
         <LeadLowLimit>268435456</LeadLowLimit>
         <LeadID>V5</LeadID>
         <LeadOffsetFirstSample>0</LeadOffsetFirstSample>
         <FirstSampleBaseline>0</FirstSampleBaseline>
         <LeadSampleSize>2</LeadSampleSize>
         <LeadOff>FALSE</LeadOff>
         <BaselineSway>FALSE</BaselineSway>
         <ExcessiveACNoise>FALSE</ExcessiveACNoise>
         <MuscleNoise>FALSE</MuscleNoise>
         <LeadDataCRC32>2894100884</LeadDataCRC32>
         <WaveFormData>
9v/2//b/9v/2//b/9v/2//b/9v/2//b/9v/2//b/9v/2//b/9v/2//b/9v/2//b/+P/4
//j/+P/4//j/+P/4//r/+v/6//r/+v/6//r/+v/8//z//P/8//r/+v/6//r/+//8//3/
/v/+//7//v/+//7//v/+//7//P/8//z//P/8//z//P/8//z//P/8//z//P/8//z//P/6
//r/+v/6//r/+v/6//r/+v/6//r/+v/6//r/+v/6//j/+P/4//j/+v/6//r/+v/6//r/
+v/6//j/+P/4//j/+P/4//j/+P/6//r/+v/6//r/+v/6//r/+v/6//r/+v/4//j/+P/4
//j/+P/4//j/+P/4//j/+P/6//r/+v/6//r/+v/6//r/+P/4//j/+P/4//j/+P/4//r/
+v/6//r/+P/4//j/+P/4//j/+P/4//b/9v/2//b/9v/2//b/9v/2//b/9v/4//j/+v/7
//v/+//8//3//f//////AAABAAEAAQABAAEAAAD///7//f/9//7/AAABAAQABAAEAAIA
///+//3//f///wAAAAD+//7//f/8//v/+v/6//r/+f/3//f/9//4//j/+P/4//j/+P/4
//j/+P/3//f/9//3//X/9P/z//P/9v/2//b/9v/2//b/9v/2//b/9//3//f/9//2//j/
+//9////CQAUAB4AJQAuADoARwBYAGsAegB6AG8AXQBRAEEALAAVAAAA6v/e/9z/3v/d
/+D/4v/l/+r/6//s/+7/8P/x//L/8//0//T/8v/0//T/9P/1//X/9f/1//f/9//3//j/
+P/4//j/+P/4//j/+f/5//f/9//3//f/9//4//j/+P/4//j/+P/4//j/+P/4//j/+P/4
//n/+f/5//n/+f/5//n/+f/5//n/+f/6//r/+v/8//z//P/8//z//P/8//z//P/9//3/
/f/9//3//v/+//////////////8AAAAAAAD+//7//v8AAAAAAAAAAAEAAwADAAMABAAE
AAYABgAGAAUABgAHAAgACgAKAAoACgALAA0ADgAPABAAEQARABEAEQARABEAEQASABIA
EgASABIAEgASABIAEgASABIAEgAQABAAEAAOABAADwAOAA0ADAALAAsACgAJAAkACAAH
AAYABQAEAAQABAACAAIAAgABAAEAAQABAAEAAQABAAEAAQAAAAAAAAAAAP7//v////3/
/f/9//3//P/8//z//P/+//7//v/+//z/+//7//v//f/9//3//f/9//3//f/9//v//P/8
//z//v/9//3//f/8//z//f/9//z//P/9//3//f/9//3//f////////////3//v/+//3/
///////////+//7//v/+//////////////////////8BAAAAAAAAAP////////7/AAAA
AAAAAAAAAAAAAAAAAAAAAAAAAAAAAAAAAP////////////8AAAAA/////////v/+//7/
/v/8//z//P/8//3//f/8//z//P/8//z//P/+//7//v/9//3//f/9//3/+//7//v/+//9
//3//f/9//7//v/9//z//P/8//z//P/8//z//f/9//v/+//7//v/+//7//v/+v/8//z/
/f/9//v/+//7//v//f/9//3//f/7//v/+//7//v/+//7//v//f/9//3//v/8//z//P/8
//z//P/8//z//P/8//z//v/+/wAAAQABAAMABAAFAAUABQAFAAYABwAHAAcABwAHAAYA
BQAEAAMAAwAEAAYABwAIAAgACAAGAAUABAADAAMAAwAEAAQAAgAAAP///v/9//z//P/8
//v/+//7//v//P/8//z//P/8//z//P/8//z/+f/5//n/+f/7//r/+f/5//j/+P/4//j/
+P/4//j/+P/4//n/+f/5//n/+P/4//v//f8DAAcADgAYAB8AJgAwADsASgBdAGwAcgBr
AFsATQBBADAAHQAIAPT/5P/g/+D/4f/i/+T/5//s/+//8P/y//L/8//2//X/9P/2//b/
+P/4//j/+f/5//n/+f/5//n/+f/6//r/+v/6//r/+v/6//v/+//7//v/+//7//n/+v/6
//r//P/8//z//P/8//z//P/8//r/+v/7//v//f/9//3//f/9//3//f/9//3//v/+//7/
/v/+//7//v/+//7//v/+//7//////////////wAAAAABAAEAAQABAAEAAgACAAIAAgAC
AAIABAACAAIAAgADAAUABQAFAAYABAAGAAYABgAHAAgACQAKAAwADAAMAAwACwANAA4A
DwAQABEAEQARABEAEQARABEAEgASABIAEgASABIAEgASABIAEgASABIAEgASABIAEAAO
AA0ADAALAAwACwALAAoACQAJAAgABwAGAAUABAAEAAYABAAEAAQAAwADAAMAAwABAAEA
AQABAAEAAAAAAAAAAAD+//7///////////////7//v/+//7//v/+//7//v/+//3//f/9
//3//f/9//3//f/9//3//f/9//7//v/+//7//f/9//3//v/+///////+//7/////////
/////////////////////wAAAAD//wEAAQABAAEAAAAAAAAAAAADAAMAAwADAAEAAQAB
AAEAAQAAAAAAAAABAAEAAQAAAAAAAAAAAAAA/v/+//7//v/+//7//v/+/wAAAAD/////
////////AAD+//3//f/9//7//v/+//7//P/8//z//P/8//v/+f/4//j/+P/4//j/9v/2
//b/9f/1//X/9f/1//P/8//z//P/8//z//P/8//y//L/8f/w//L/8v/y//L/8v/y//P/
8//x//H/8f/x//P/8//z//L/8v/y//P/8//z//P/8//z//H/8f/x//H/8f/x//H/8f/x
//H/8f/x//H/8f/x//L/8P/w//D/8P/y//L/8v/y//T/9P/2//f/9//3//j/+f/3//f/
9//4//n/+f/5//n/+v/6//r/+v/3//f/+P/6//v//P/8//z/+v/5//j/9//3//f/+P/4
//b/9v/1//T/8//y//L/8v/x//H/8f/x//L/8v/y//L/8v/w//D/8P/w/+//7//v/+//
7//u/+3/7f/u/+7/7v/w//D/8P/w/+7/7v/v/+//8f/x/+7/7v/x//X/9////woAFAAb
ACYAMAA7AEoAXwBwAHQAaQBZAEsAPQAoABMA/v/m/9b/0v/U/9X/2P/a/93/4v/n/+r/
6v/q/+v/7P/r/+z/7v/u//D/8P/w/+//7//v/+//7//v/+//8P/w//D/8P/w//D/8P/x
//H/8f/x//H/8f/x//L/8v/y//L/8v/y//L/8v/y//L/8v/0//T/9f/1//X/9f/1//X/
9f/1//X/9f/1//b/9v/2//b/9v/2//b/9P/0//T/9P/2//f/9//3//f/9//4//j/9//3
//f/9//5//r/+v/6//r/+v/6//z/+v/6//r/+//7//v/+//8//7/AAAAAAAAAQACAAMA
BAACAAIAAgACAAMABQAGAAcACgALAAsACwALAAsACwALAAwADAAMAAwADgAOAA4ADgAM
AAwADAAMAAoACgAKAAgACgAJAAgABwAEAAMAAwACAAEAAQAAAP///v/9//z//P/8//r/
+v/6//f/9//3//f/9f/1//X/9f/3//b/9v/2//T/8v/y//P/8f/x//H/8f/y//L/8v/y
//L/8v/y//L/8P/v/+//7//v/+//7//v/+//7//v/+//7//w//D/8P/w/+//7//v/+7/
7v/v/+//7//w//L/8//x//H/8f/x//P/8//z//P/9f/2//b/9f/z//P/8//z//T/9P/0
//T/9//3//f/9//3//f/9//3//f/9v/2//b/+f/5//n/+P/4//j/+P/4//j/+P/4//j/
9v/2//b/9v/2//b/9f/1//f/9//3//j/9v/1//X/9f/0//T/9P/0//T/9P/0//T/9f/1
//T/9P/0//T/9P/0//T/9P/0//P/9f/1//X/9f/1//X/9f/1//P/8//z//P/9v/2//X/
9P/0//T/9P/0//T/9P/1//X/9f/1//X/9f/3//f/9//2//b/9v/3//f/9f/1//X/9f/1
//X/9f/1//X/9f/1//X/9f/1//X/9f/1//b/9P/0//T/9P/0//T/9P/2//b/+P/5//n/
+f/6//v/+//9//3//v////3//f/9//3//P/7//r/+f/3//j/+v/7//7//v/+//z/+f/4
//f/9//3//j/+P/2//j/9//2//X/9P/0//T/8//z//P/8//0//T/9P/0//T/8v/y//L/
8v/v/+//7//v/+//7v/t/+3/7v/u/+7/7v/u/+7/7v/u/+7/7//v/+//7//w//D/9f/5
////CQAWACAAKQA2AEQAVQBoAHkAgAB+AG8AYQBRADsAIAAHAO7/3P/W/9b/2P/Z/9r/
3v/j/+T/5f/o/+j/5v/p/+r/6//s/+7/7v/w//D/8P/v/+//7//v//H/8f/x//L/8v/y
//L/8v/y//L/8//z//P/8//z//P/8//0//T/9P/y//L/8v/y//T/9P/0//T/9P/0//X/
9f/1//X/9f/1//X/9f/1//X/9f/2//b/9v/2//b/9v/2//b/9v/2//b/+P/5//n/+f/5
//n/+v/6//v/+//7//v/+//8//z//P/8//z//P/+/wAAAAAAAAEAAQABAAEAAgACAAQA
BAAEAAUABgAHAAgACgAKAAoACgAJAAsADAANABAAEQARABEAEwATABMAEwASABIAEgAS
ABIAEgASABIAEgASABIAEgASABIAEgAQAA4ADQAMAAsACgAJAAkACAAHAAcABgAFAAIA
AQAAAAAAAAD+//7//v/7//v/+//7//n/+f/5//n/+//6//r/+v/6//j/+P/5//n/+f/5
//n/+v/6//r/+v/4//j/+P/4//j/9//3//f/9//3//f/9//3//f/9//3//f/+P/4//j/
9v/1//X/9f/4//j/+f/5//j/+P/5//n/+f/5//n/+f/5//n/+f/5//n/+v/6//n/+f/5
//n/+f/8//z//P/8//v/+//7//v//f/9//3//f/9//z//P/8//3//f/9//z/+v/6//r/
+v/8//z//P/8//r/+v/6//r//P/8//v/+//7//v/+//8//z/+//7//v/+v/6//r/+v/6
//r/+v/6//n/+f/4//j/+P/4//j/+P/4//j/+P/3//f/9//3//f/9//3//f/9//5//n/
+f/5//j/+P/3//b/9v/2//b/9v/4//j/+f/5//f/9//3//f/+f/5//n/+P/4//j/+f/5
//f/9//3//f/9//3//f/9//3//f/9//3//f/9//3//f/9//3//f/9v/2//b/9v/2//j/
+P/4//j/9v/2//b/9v/2//b/9v/2//j/+P/6//v/+//7//z//f////////8AAAEAAQAB
AAEA///+//3//P/7//v//P/+////AAAAAAAA/v/9//z/+//9//3//v/+//z//P/7//r/
9//2//b/9v/3//f/9//3//b/9v/2//b/9v/0//T/9P/0//P/8//z//X/9f/0//P/8//0
//T/9P/0//T/9P/0//L/8v/z//P/9f/1//T/9P/3//v///8FAA4AGAAfACgANABBAFAA
YwByAHYAbwBfAE8AQQAuABsABADu/97/3P/c/93/3v/g/+P/6P/r/+z/7v/w//H/8P/x
//T/9P/y//T/9P/0//X/9f/1//X/9f/1//X/9v/0//T/9P/0//T/9P/1//X/9f/1//X/
9f/3//j/+P/4//j/+P/4//j/+P/4//j/+P/4//j/+f/5//n/+f/5//n/+f/5//n/+f/3
//j/+P/4//j/+P/4//j/+v/6//r/+v/4//n/+f/5//n/+f/6//r/+//7//v/+//9//7/
/v/+//7//v/+/wAAAAAAAAAAAQABAAEAAQACAAAAAgACAAIAAwAEAAUABgAGAAYABgAG
AAcACQAKAAsADAANAA0ADQAPAA8ADwAPABAAEAAQABAADgAOAA4ADgAOAA4ADgAOABAA
EAAQAA4ADgANAAwACwAKAAkACQAIAAcABwAGAAUABgAFAAQABAACAAAAAAAAAP//////
///////////////9//z//P/8//z/+v/6//v/+//7//v/+//6//r/+v/6//r/+v/6//r/
/P/7//v/+//5//n/+f/5//n/+f/5//n/+f/6//r/+v/6//n/+f/5//r/+v/7//v/+v/6
//v/+//5//n/+f/5//v/+//7//v/+//8//z/+//7//v/+//7//z//P/8//z//f/9//3/
/f/9//3//f/9//3//P/8//z//f/9//3//P/8//z//P/8//z//P/8//z//P/8//z//P/8
//z/+//7//v/+//7//z//P/7//v/+//8//z//P/8//r/+v/6//r/+//7//r/+v/6//r/
+v/6//r/+v/6//n/+//7//v/+//7//v/+//7//v/+//7//v/+v/6//n/+P/5//r/+//8
//r/+v/7//v/+f/5//n/+f/7//v/+//6//r/+v/7//v/+f/5//n/+f/5//n/+f/5//n/
+f/5//n/+f/5//n/+f/5//v/+//4//j/+P/4//j/+P/4//j/+P/4//j/+P/4//r/+v/6
//r/+v/6//z//P/+//////////7/////////AQACAAMAAwADAAMAAwACAP///v/9//3/
AAACAAMABAACAAIAAAD///7//f/9//3//v/+//z//P/7//r/+f/4//j/+P/3//f/9//3
//j/+P/4//j/+P/2//b/9v/2//X/9f/1//X/9f/0//P/8//0//T/9P/0//T/9P/0//T/
9P/1//X/9f/1//b/9P/3//v/AQAJABIAGgAfACoANAA/AE4AYQBwAHAAYwBRAEUANQAi
AA0A+P/k/9r/2v/c/9//4P/i/+f/6v/t/+7/8P/w//H/8v/x//L/9P/0//b/9v/2//f/
9//3//f/9f/1//X/9v/2//b/9v/2//j/+P/5//n/+f/5//n/+f/3//j/+P/4//r/+v/6
//r/+v/6//r/+v/6//r/+//7//n/+f/5//n/+//7//v/+//5//r/+v/6//r/+v/6//r/
/P/8//z//P/6//v/+//7//3//f/+//7//f/9//3//f/9//7//v/+//7//v/+/wAAAAAA
AAAAAQADAAMAAwAEAAIABAAEAAQABQAGAAcACAAIAAgACAAIAAkACwAMAA0ADAANAA0A
DQAPAA8ADwAPABAAEAAQABAAEAAQABAAEAAQABAAEAAQABAAEAAQAA4ADgANAAwACwAK
AAkACQAIAAcABwAGAAUABAADAAIAAgAEAAIAAgACAP/////////////////////9//z/
/P/8//z/+v/6//v//f/9//3//f/8//z//P/8//z//P/8//z//P/7//v/+//7//v/+//7
//n/+f/5//n/+//8//z//P/8//v/+//7//z//P/9//3/+v/6//v/+//9//3//f/9//v/
+//7//v//f/+//7//f/9//3//f/9//z//P/8//z////////////9//3//f/9//3//P/8
//z//f/9//3//P/8//z//P/8//z//P/8//z//P/8//z//P/8//z/+//7//v/+//7//z/
/P/7//v/+//6//r/+v/6//r/+v/6//r/+//7//r/+v/8//z//P/8//z//P/8//v/+f/5
//n/+f/5//n/+f/5//n/+f/5//n/+P/4//f/9v/4//j/+P/4//r/+v/7//v/+f/5//n/
+f/7//v/+//6//r/+v/7//v/+f/5//n/+f/5//n/+f/5//n/+f/5//n/+//7//v/+//7
//v/+//4//r/+v/6//r/+P/4//j/+P/6//r//P/8//7/////////AgADAAMAAwABAAIA
AwADAAMAAwADAAIAAQAAAP////8AAAIAAwAEAAIAAgAAAP///////wAAAQACAAIAAAAA
AP7//P/6//j/+P/4//f/9//3//f/+P/4//r/+v/6//j/+P/4//j/9//3//f/9//3//b/
9f/1//b/9v/2//b/9v/2//b/9v/2//f/9//3//f/9v/2//n///8FAA0AFgAeACUALgA4
AEUAWABrAHYAeABrAFsATQA9ACgAEQD6/+b/2v/Y/9r/2//e/+D/5f/q/+v/7P/u//D/
8f/y//P/9P/0//T/9v/2//b/9f/1//X/9f/3//f/9//4//b/9v/2//b/9v/2//f/9//3
//f/9//3//f/+P/4//j/+P/4//j/+P/6//r/+v/6//r/+v/7//v/+//7//v/+//7//v/
+//7//3//v/+//7//v/+//7//v/8//z//P/8//7//////////////wAAAAD/////////
////AAAAAAAAAAAAAAAAAgAEAAQABAAFAAUABQAFAAYABgAIAAgACAAHAAgACQAKAAwA
DAAMAAwADwARABIAEwASABMAEwATABMAEwATABMAFAAUABQAFAAWABYAFgAWABQAFAAU
ABQAEgASABIAEAAQAA8ADgANAA4ADQANAAwACQAJAAgABwAEAAMAAgACAAQAAgACAAIA
///////////9//3//f/9//v/+v/6//r//P/6//r/+//7//v/+//7//r/+v/6//r/+v/6
//r/+v/4//f/9//3//f/9//3//f/9//3//f/9//3//j/+P/4//r/+f/5//n/+P/4//n/
+f/4//j/+f/5//v/+//7//v/+//7//v/+//7//z//P/7//3//f/9//3//P/8//z//P/9
//3//f/9//v/+//7//v//f/8//z//P/9//3//f/8//r/+v/6//r/+v/6//r/+v/6//r/
+v/6//r/+v/5//n/+f/5//n/+v/6//n/+f/5//r/+v/6//r/+v/6//r/+v/5//n/+P/4
//b/9v/2//b/+P/4//j/9//3//f/9//3//f/9//3//f/9//3//f/9//2//b/9f/0//b/
9v/2//b/9v/2//f/9//1//X/9f/1//f/9//3//b/9v/2//f/9//1//X/9f/1//X/9f/1
//X/9f/1//X/9f/3//f/9//3//f/9//2//b/9v/2//b/+P/4//j/+v/4//r/+//7//v/
/P/9//3//////wAAAQABAAEAAQABAAAA///+//3/+//8//7///8CAAIAAgAAAP///v/9
//3//f/+//7//P/8//v/+v/5//j/+P/4//f/9//3//f/+P/4//j/+P/4//b/9v/2//b/
8//z//P/8//1//T/8//z//T/9P/0//T/9P/0//T/9P/0//X/9f/1//X/9P/0//n//f//
/wcAFAAcACMALAA4AEUAWgBtAHwAfgB1AGcAVwBHADIAGwAAAOr/3P/c/9z/3f/e/+L/
5f/q/+v/7P/u/+7/7//w/+//8v/y//L/9P/0//T/9f/1//X/9f/1//X/9f/2//b/9v/2
//b/9v/2//f/9//3//f/9//3//f/+P/4//j/+v/6//r/+v/4//j/+P/4//j/+P/5//n/
+f/5//n/+f/7//v/+//7//v//P/8//z/+v/6//r/+v/6//r/+v/6//z//f/9//3/+//7
//z//P/9//3//f/9//3//v/+//7/AAAAAAAAAgACAAIAAgADAAEAAQABAAIABAAGAAYA
BgAHAAgACQAKAAwADAAMAAwACwANAA4ADwAQABEAEQARABEAEQARABEAEgASABIAEgAS
ABIAEgASABQAFAAUABQAEgASABIAEAAQAA8ADgANAA4ADQANAAwACQAJAAgABwAGAAUA
BAAEAAQAAgACAAIA///////////9//3//f/9//3//P/8//z//P/6//r/+//7//v/+//7
//r/+v/6//r/+v/6//r/+v/4//f/9//3//n/+f/5//n/+f/5//n/+f/5//r/+v/6//r/
+f/5//n/+v/6//v/+//6//r/+//7//v/+//7//v/+//7//v/+//7//z//P/7//3//f/9
//3//v/+//7//v/9//3//f/9//3//f/9//3////+//7//v/9//3//f/8//z//P/8//z/
/P/8//z//P/8//z//P/8//z//P/7//v//f/9//3//v/8//v/+//7//r/+v/6//r/+v/6
//r/+v/7//v/+v/6//r/+v/6//r/+v/6//r/+f/3//f/9//3//n/+f/5//n/+f/5//n/
+f/6//r/+f/4//j/+P/4//j/+P/4//n/+f/5//n/+f/5//n/+f/5//j/+P/4//n/+f/5
//n/+f/5//f/9//3//f/9//3//f/9//3//f/9//3//f/9//3//j/+P/4//j/+P/2//b/
9v/2//j/+P/4//r/+v/8//3//f/9//7///////////8AAAEAAwADAAMAAwABAP///f/7
//v//P/+////AAAAAAAA/v/9//z/+//7//v//P/8//r/+v/5//j/9//2//b/9v/1//X/
9f/1//b/+P/4//j/+P/2//b/9v/2//X/9f/1//X/9f/0//P/8//y//L/8v/y//L/8v/y
//L/9P/1//X/9f/z//T/9P/3//n//f8DAA4AGAAdACQAMgA/AE4AYQBwAHQAawBdAE0A
PQAqABcAAgDs/97/2v/a/93/3v/g/+X/6P/t/+7/7v/u/+//8P/z//L/9P/y//T/9P/0
//P/8//z//P/9f/1//X/9v/2//b/9v/2//b/9v/3//f/9//3//f/9//3//j/+P/4//j/
+P/4//j/9v/2//b/9v/2//b/9//3//n/+f/5//n/9//3//f/9//3//j/+P/4//j/+P/4
//j/+P/4//j/+P/4//n/+f/5//n/+f/6//r/+f/5//n/+f/7//z//P/8//r/+v/6//z/
/P/8//z//f/9//3//f/+/wAAAgACAAIAAQACAAMABAAEAAQABAAEAAUABwAIAAkACgAL
AAsACwALAAsACwALAAwADAAMAAwADgAOAA4ADgAOAA4ADgAOAAwADAAMAAoADAALAAoA
CQAGAAUABQAEAAUABQAEAAMAAgABAAAAAAAAAP7//v/+//3//f/9//3/+//7//v/+//7
//r/+v/6//r/+P/4//n/+f/5//n/+f/4//j/+P/4//j/+P/4//j/+P/3//f/9//3//f/
9//3//f/9//3//f/9//4//j/+P/4//f/9//3//b/9v/3//f/+P/4//n/+f/3//f/9//3
//n/+f/5//n/9//4//j/9//5//n/+f/5//r/+v/6//r/+//7//v/+//7//v/+//7//v/
+v/6//r/+//7//v/+v/6//r/+v/6//r/+v/6//r/+v/6//r/+v/6//r/+f/5//n/+f/5
//r/+P/3//f/9//4//j/+P/4//r/+v/6//r/+f/5//j/+P/4//j/+P/4//j/+P/4//f/
9//3//f/9//3//f/9//3//f/9//3//f/+P/4//f/9v/2//b/9v/2//b/9v/3//f/9//3
//f/9//3//f/9//2//b/9v/3//f/9//3//f/9//3//f/9//3//f/9//3//f/9//3//f/
9//3//f/9//2//j/+P/4//j/+P/4//j/+P/2//b/+P/4//z//f/9//3//v/////////9
//7//////wEAAQABAAAA/f/8//v/+//+/wAAAQACAAAAAAD+//3//v/9//3//f/8//z/
+v/6//n/+P/3//b/9v/2//X/9f/1//X/9v/2//b/9v/2//T/9P/0//T/8//z//P/8//z
//L/8f/x//L/9P/0//T/9P/0//T/9P/0//P/8//z//P/8v/0//f/+f///wcAEgAaAB8A
KgA2AEMAVABlAG4AagBbAEsAPQAtABoABQDw/97/1v/W/9j/2//c/+D/5//q/+v/7P/u
/+7/7//u/+//8P/y//L/9P/0//T/9f/1//X/9f/z//P/8//0//b/9v/2//b/9v/2//f/
9//3//f/9//3//X/9v/2//b/9v/2//b/9v/2//b/9v/2//b/9v/3//f/9//3//f/9//3
//f/9//3//X/9v/2//b/+P/4//j/+P/4//j/+P/4//j/+f/5//n/+f/5//r/+v/7//v/
+//7//v//P/8//z//P/8//z//v/+//7//v///////////wAAAAACAAIAAgABAAIAAwAE
AAQABAAEAAQABwAJAAoACwAKAAsACwALAAsACwALAAsADgAOAA4ADgAOAA4ADgAOAA4A
DgAOAA4ADgAOAA4ADAAMAAsACgAJAAgABwAHAAYABQAFAAQAAwACAAEAAAAAAAAA/v/+
//7//f/9//3//f/9//3//f/9//v/+v/6//r//P/6//r/+//5//n/+f/5//j/+P/4//j/
+P/4//j/+P/6//n/+f/5//f/9//3//f/+f/5//n/+f/3//j/+P/4//r/+f/5//n/+P/4
//n/+f/4//j/+f/5//n/+f/5//n/+f/5//n/+f/5//r/+v/5//n/+f/5//n/+v/6//r/
+v/7//v/+//7//v/+//7//v/+//6//r/+v/7//v/+//6//r/+v/6//r/+v/6//r/+v/6
//r/+v/6//r/+v/5//n/+f/5//n/+v/6//n/+f/5//j/+P/4//j/+P/4//j/+P/5//n/
+P/4//j/+P/4//j/+P/4//j/9//3//f/9//3//f/9//3//f/9f/1//X/9f/4//j/9//2
//b/9v/2//b/9v/2//f/9//1//X/9f/1//X/9f/1//T/9v/2//f/9//1//X/9f/1//f/
9//3//f/9f/1//X/9f/3//f/9//3//f/9//2//b/9v/2//b/9v/2//b/+P/4//r/+//7
//v//P/9//3//f/9//7///////////////z/+//6//n/+v/8////AQABAAAA///8//v/
+v/5//n/+f/6//r/+P/2//X/9P/z//T/9P/0//P/8//z//P/9P/0//T/9P/0//L/8v/y
//L/8f/x//H/8f/x//D/7//v//D/8P/w//D/8P/w//D/8P/w//H/8f/x//H/8P/w//X/
/f8DAAkAEAAYAB8AKAA0AEUAWABnAG4AaABbAEsAPQArABYA///q/9r/1P/U/9b/1//a
/97/4//m/+n/6v/s/+z/7f/s/+3/8P/y//H/8v/x//D/8f/x//H/8f/z//P/8//0//T/
9P/y/w==
         </WaveFormData>
      </LeadData>
      <LeadData>
         <LeadByteCountTotal>10000</LeadByteCountTotal>
         <LeadTimeOffset>0</LeadTimeOffset>
         <LeadSampleCountTotal>5000</LeadSampleCountTotal>
         <LeadAmplitudeUnitsPerBit>4.88</LeadAmplitudeUnitsPerBit>
         <LeadAmplitudeUnits>��V</LeadAmplitudeUnits>
         <LeadHighLimit>2147483647</LeadHighLimit>
         <LeadLowLimit>268435456</LeadLowLimit>
         <LeadID>V6</LeadID>
         <LeadOffsetFirstSample>0</LeadOffsetFirstSample>
         <FirstSampleBaseline>0</FirstSampleBaseline>
         <LeadSampleSize>2</LeadSampleSize>
         <LeadOff>FALSE</LeadOff>
         <BaselineSway>FALSE</BaselineSway>
         <ExcessiveACNoise>FALSE</ExcessiveACNoise>
         <MuscleNoise>FALSE</MuscleNoise>
         <LeadDataCRC32>3257100268</LeadDataCRC32>
         <WaveFormData>
1P/U/9T/1P/V/9b/1//Y/9b/1v/W/9b/2P/Y/9j/2P/Y/9j/2P/Y/9r/2v/a/9r/2v/a
/9r/2v/c/9z/3P/c/97/3v/e/97/3P/c/9z/3P/d/97/3//g/+D/4P/g/+D/4v/i/+L/
4v/i/+L/4v/i/+L/4v/i/+L/4v/i/+L/4v/i/+L/4v/i/+T/5P/k/+T/4v/i/+L/4v/i
/+L/4v/i/+L/4v/i/+L/4v/i/+L/4v/i/+L/4v/i/+L/4v/i/+L/4v/i/+L/4v/k/+T/
5P/k/+T/5P/k/+T/5P/k/+T/5P/k/+T/5P/k/+T/5P/k/+T/5v/m/+b/5v/k/+T/5P/k
/+T/5P/k/+T/5v/m/+b/5v/m/+b/5v/m/+j/6P/o/+j/6P/o/+j/6P/o/+j/6P/o/+r/
6v/q/+r/6v/q/+r/6v/q/+r/6v/q/+r/6v/q/+r/6v/q/+r/6v/s/+z/7P/t/+3/7v/u
/+//8P/x//H/8f/z//P/9P/1//b/9v/2//b/9P/z//L/8v/0//T/9v/4//n/+f/4//f/
9v/2//f/9//3//f/9//3//f/9f/0//T/8//z//P/8//x//H/8f/x//L/8v/y//L/8v/y
//L/8v/v/+//7//v/+7/7v/u/+7/7v/u/+7/7v/u/+7/7v/u/+7/7v/u/+7/7f/t/+//
7//w//L/+P8CAAcADQAWACAAKwA6AEoAVgBbAFQASgBDADkALAAdAA4A+v/w/+3/7v/s
/+7/7v/w//H/8//z//P/9f/1//X/9f/3//b/9v/2//f/9//5//n/+f/5//n/+f/6//r/
+v/6//r/+v/8//z//P/9//v/+//8//z//v/+//7//v/+//7/////////////////////
////////////AAAAAAAAAAAAAAEAAgACAAMAAwADAAMABAAEAAQABAAEAAQABQAFAAUA
BgAIAAgACAAIAAgACQAJAAoADAAMAA0ADQAMAAwADAAMAA0ADQAOAA4AEQARABMAEwAT
ABMAFAAUABUAFQAWABcAGQAZABoAGgAbAB0AHgAeACEAIQAhACEAIAAhACEAIAAiACMA
JAAkACQAJAAkACQAJAAkACQAJAAkACMAIwAiACMAIgAhACEAIAAfAB4AHQAeAB0AHAAa
ABgAGAAXABYAFQAUABMAEwASABEAEQARABIAEQARABEAEQAQAA8ADwAPAA0ADQAOAA4A
DwAPAA0ADQANAA0ADQALAAsADAANAAsACwALAAsADQAMAAwADAAOAA4ADgAOAAwADQAN
AA0ADQANAA0ADQANAA0ADQANAA0ADQAOAA4ADgAOAA4ADgAOAA4ADgAOAA8ADwAPAA4A
EAAQABAAEAAPAA8ADwAQABIAEgASABIAEgASABEAEQASABIAEgASABAAEAAQAA8AEQAR
ABEAEQARABEAEQARABEAEAAQABAAEgASABIAEgAQABEAEQAQABAAEAAQABAAEAAQAA8A
DwANAA0ADQAOAA4ADgANAA0ADwAPAA8ADwAPAA8ADgAOABAAEAAQABAADwAOAA0ADAAM
AAwADAAMAAwADQANAAwADAAMAAwADAAMAAwADAAMAAwACwALAAsACwALAAsACwANAA0A
DQANAAsACwALAAsACwALAAsACwALAAsACgAKAAoACwALAAsACwALAA0ADAAKAAoACgAK
AAoACgAKAAoACgAKAAoACwANAA4ADgAPABAAEQARABEAEQARABIAEwAUABQAFAAUABQA
EwASABIAEgASABQAFgAXABcAFgAVABIAEgATABMAEwATABMAEwARAA8ADgAOAA0ADQAN
AA0ADQANAA0ADQAMAAwADAAMAAwADAAMAAwACQAJAAkACQAIAAgACAAIAAgACAAIAAgA
CAAIAAgACAAIAAgACAAIAAkABwAHAAkACgAOABAAFgAbACEAKAAwADkARABWAGQAawBo
AF4AVQBPAEYAOQAqABoADAAHAAQABAACAAIABAAHAAcABwAHAAcACQAJAAkABwAIAAgA
CAAJAAkACQAJAAkACQAJAAkACgAKAAoACgAKAAoACgAKAAoACwALAAsADAAMAAwADAAM
AAwADAAMAA0ADQAPAA8ADwAPAA0ADQANAA0ADwAPABAAEAAOAA4ADgAPABAAEAARABEA
DwAPABAAEAASABIAEgASABEAEQARABIAEgASABIAEgAQABEAEQASABIAEgATABMAFAAU
ABQAFAAVABUAFgAWABcAFwAZABkAGQAZABoAGgAbABsAHAAdAB8AHwAgACAAIQAjACQA
JAAlACUAJQAlACQAJQAlACQAJgAnACgAKAAoACgAKAAoACgAKAAoACgAKgApACkAKAAl
ACQAIwAjACIAIQAgAB8AHgAdABwAGgAaABoAGQAYABkAGAAXABcAFgAVABUAFQASABEA
EQARABMAEgARABEAEQAPAA8AEAAQABEAEQAPAA8ADwAPAA8ADwAPABAAEQAPAA8ADwAP
AA0ADAAMAAwADgAOAA4ADgAMAA0ADQANAA8ADwAPAA8ADwAPAA8ADwAPAA8AEAAQABAA
EAAQABAAEAAQABAAEAARABEAEQAQABAAEAAQABAAEQARABEAEgAUABQAFAAUABQAFAAT
ABMAFAAUABQAFAAUABQAFAATABMAEwATABMAEwATABMAEwATABIAEgASABQAFAAUABQA
FAAVABUAFAASABIAEgASABQAFAATABMAEwATABMAFAAUABQAEwATABMAEwATABMAFQAV
ABQAFAAUABQAFAAUABQAFAAUABQAEgASABIAEgAUABUAFQAUABQAFAAUABQAEwASABEA
EAAQAA8ADwAPABEAEQARABEADwAPAA8ADwAPAA8ADwAPAA8ADwAPAA8ADwAPAA4ADgAO
AA8ADwAPAA8ADwAPAA4ADgAOAA4ADgAOAA4ADgAOAA0ADwAQABAAEQASABMAEwATABMA
EwAUABUAFgAWABYAFwAWABYAFgAUABQAFAAWABgAGQAZABgAFwAUABQAFQAVABUAFQAV
ABUAEwARABAAEAAPAA8ADwAPAA8ADwAPAA8ADgAOAA4ADgAMAAwADAAMAAsACwALAAsA
CgAKAAoACgAKAAoACgAKAAoACgAKAAgACAAIAAgACgAJAAkACQAJAAwADgASABoAHwAl
AC4AOAA/AEwAXgBsAHMAbABiAF0AUwBIADkAKgAWAAYAAQACAAIAAAACAAQABwAJAAkA
CQAHAAcABQABAAEAAAD+//7///////3//f/9//3/+//7//z//P/6//r/+v/6//r/+v/6
//v/+//7//z//P/6//r/+v/6//j/+P/5//n/9//3//f/9//5//n/+f/5//f/9//4//j/
+v/6//r/+//7//r/+v/5//n/+f/6//r/+v/6//r/+v/5//n/+f/6//r/+v/6//r/+v/7
//v//P/8//z//f/9//3//P/7//r/+//7//z//P/7//v//f/9//3//f/+//7//////wAA
AQD/////AAAAAAEAAwAEAAQABwAHAAcABwAGAAcABwAGAAgACQAKAAoACAAIAAgACAAG
AAYABgAGAAYABQAFAAQAAwACAAEAAQD+//3//P/7//j/9//2//T/9P/0//P/8v/x//D/
7//v/+z/6//r/+v/6P/n/+f/5//p/+j/5//n/+f/5f/l/+b/5P/l/+X/4//j/+P/4//j
/+H/4f/i/+P/4v/h/+D/3//f/97/3v/e/9z/3P/c/9z/3P/d/93/3f/f/9//3//f/93/
3f/d/93/3//f/+D/4P/g/+D/4P/g/97/3v/e/97/4f/h/+H/4P/e/97/3v/e/93/3f/d
/97/4P/g/+D/4P/e/97/3f/d/9z/3P/c/9z/3v/e/97/3f/d/93/3f/d/9v/2//b/9v/
2//a/9r/2v/Y/9j/2P/Y/9j/2f/Z/9j/1v/W/9b/1v/U/9T/0//T/9X/1f/V/9b/1v/W
/9X/1f/V/9X/1f/V/9P/0//S/9L/1P/U/9T/1P/U/9T/1P/U/9L/0v/S/9L/0P/R/9H/
0P/Q/9D/0P/Q/9D/0P/Q/9D/0P/P/8//z//N/83/zf/N/8v/y//L/8v/yf/J/8n/yf/J
/8n/yf/J/8n/yf/I/8j/x//H/8b/xf/D/8T/w//C/8H/wP++/77/vv+//8D/wP+//7//
v/+//77/vf+9/73/vv+//7//vv+9/7z/uv+5/7j/uP+3/7b/t/+4/7v/u/+6/7n/tP+0
/7X/tf+z/7P/s/+z/7P/sf+w/7D/r/+v/6//r/+v/6//r/+v/67/rv+u/67/rP+s/6z/
rP+p/6n/qf+p/6b/pv+m/6b/pv+m/6b/pv+o/6j/qP+o/6j/qP+o/6j/p/+n/6f/qf+u
/7L/uP/A/8f/z//a/+T/8/8EABQAHgAdABYADAAFAPf/5P/T/8D/sP+o/6f/qP+m/6b/
pv+o/6v/qf+p/6n/qf+p/6n/qf+r/6z/rv+u/6//r/+t/63/rf+t/63/rf+u/67/rv+u
/67/rv+w/7D/sP+x/6//r/+w/7D/sv+y/7L/sv+y/7L/s/+z/7X/tf+1/7X/tv+3/7j/
uf+6/7v/vf++/77/vv++/7//wv/C/8P/w//F/8X/xv/G/8j/yP/I/8j/y//L/8v/zP/O
/87/zv/O/9D/0f/R/9L/1P/U/9X/1f/W/9b/1v/W/9j/2f/b/9z/3f/d/9//3//h/+H/
4v/i/+T/5f/n/+n/6//r/+z/7P/t/+//8P/w//P/8//z//P/9v/3//f/9v/4//n/+v/6
//j/+P/4//j/+v/6//r/+v/8//v/+//6//n/+P/3//f/9v/1//T/8//y//H/8P/u/+7/
7v/t/+z/6//q/+n/6f/q/+n/6f/p/+b/5f/l/+X/5//m/+X/5f/n/+X/5f/m/+b/5//n
/+X/5//n/+f/5//m/+X/5f/l/+X/5f/l/+X/5f/k/+T/5P/m/+b/5v/m/+T/5f/l/+X/
4//j/+P/4//k/+X/5v/n/+f/5//o/+j/6v/q/+r/6v/q/+r/6v/q/+v/6//r/+r/7P/s
/+z/7P/r/+v/6//s/+z/7P/s/+z/7f/u/+7/7//w//D/8P/w//D/8P/w/+//7//v/+//
7//v/+//7//v/+//7v/u/+7/8P/w//D/8P/y//P/8//y//L/8v/y//L/9P/0//P/8//z
//P/8//0//T/9P/z//P/8//z//P/8//1//X/9P/0//L/8v/y//L/8v/y//L/8v/z//T/
9f/2//b/9//3//b/9v/2//b/9v/4//j/+P/4//j/9//3//f/9//3//f/9//5//n/+f/5
//n/+f/5//n/+f/5//n/+f/5//n/+P/4//j/+f/5//n/+f/3//f/+P/4//j/+P/4//j/
+P/4//j/+P/4//j/+P/4//j/+P/4//v//f/+//7//f/+//////8BAAEAAQACAAMABAAE
AAQABAACAAEAAAAAAAAAAAACAAQABQAFAAQAAwAAAAAAAQADAAMAAwADAAMAAQD///7/
/v/9//3//f/7//v/+//7//3//P/8//z//P/6//r/+v/6//n/+f/5//v/+v/6//r/+P/4
//j/+P/4//j/+P/4//j/+P/4//j/+v/5//n/9//7//z/AAAEAAoADwAVAB4AKAAxAEAA
UABeAGMAYABWAE8ARwA6AC0AHgAMAPz/+f/4//b/9P/0//b/+f/5//n/+f/7//v/+f/7
//v//P/6//r/+//7//v/+//7//v/+//7//z//P/6//r/+v/6//z//P/8//3/+//7//z/
/P/+//7//v/+//z//P/9//3//f/9//3//f/9//3//f/9//3//f/+//7//v/+//7////+
//7///////3//f/+//7//v/+//7//v8BAAEAAQACAAAAAAAAAAAAAgADAAMABAAEAAQA
BQAFAAYABgAGAAYABQAFAAYABgAHAAcACQAJAAkACQAKAAoACwALAAwADQANAA0ADgAO
AA8AEQASABIAEwATABMAEwAWABcAFwAWABYAFwAYABgAFgAWABYAFgAWABYAFgAWABgA
FwAXABYAFQAUABMAEwAUABMAEgARAA4ADQAMAAoACQAKAAoACgAJAAgABwAHAAYABQAF
AAUABAADAAMAAwABAAAA/////wEA/////wAAAAABAAEA//////////////////8AAAEA
AwADAAMAAwADAAIAAgACAAQABAAEAAQAAgADAAMAAwAFAAUABQAFAAUABQAFAAUABQAF
AAYABgAGAAYABgAGAAYABgAGAAYABwAHAAcABgAIAAgACAAIAAcABwAHAAgACgAKAAoA
CgAKAAoACQAJAAoACgAKAAoACgAKAAoACQALAAsACwALAAkACQAJAAkACwAKAAoACgAK
AAoACgAKAAgACQAJAAgACAAIAAgACAAIAAgABwAHAAcABwAHAAgACAAIAAcABwAHAAcA
BwAHAAcABwAGAAYACAAIAAgACAAIAAgACAAIAAgACAAIAAgACAAJAAkACAAKAAoACgAK
AAoACgAKAAoACgAJAAkACQALAAsACwALAAsACwALAAsACwALAAsACwALAAsACwALAA0A
DQAMAAwADAANAA0ADQANAA0ADQAMAAoACgAKAAoACgAKAAoACgAMAAwADAAMAAwADAAM
AAwADAAMAA0ADwAQABAAEQASABMAEwATABMAFQAWABcAGAAWABYAFgAUABEAEAAQABAA
EQAUABcAGQAXABYAFQASABIAEwATABMAEwATABMAEQARABAAEAAPAA8ADwAPAA8ADQAN
AA0ADAAMAAwADAAKAAoACgAKAAkACQAJAAkACAAIAAgACAAIAAgACAAIAAgACgAKAAoA
CgAKAAoACgAJAAkABwAJAAoAEAAYAB4AIQAlAC4ANgA9AEwAXgBqAG0AZgBaAFMASwA+
AC8AIAAQAAYAAwAEAAQAAgACAAYACQAJAAkACQAHAAcACQAJAAkACAAKAAoACwALAAsA
CwALAAsACQAJAAoACgAKAAoACgAKAAoACgAKAAsADQANAA4ADgAMAAwADAAMAAwADAAN
AA0ADQANAA0ADQANAA0ADQANAA0ADQAOAA4ADgAOAA4ADwAOAA4ADwAPAA8ADwAQABAA
EAAQABAAEAAPAA8ADwAQABAAEAAQABAAEAARABEAEgASABIAEwATABQAFAAUABQAFQAV
ABYAFgAXABcAGQAZABcAFwAYABgAGQAZABoAGwAdAB0AHgAeAB8AIQAiACIAIwAjACMA
IwAkACUAJQAkACQAJQAmACYAJgAmACYAJgAmACYAJgAmACgAJwAnACYAJQAkACMAIwAi
ACEAIAAfAB4AHQAcABoAGgAaABkAGAAXABYAFQAVABQAEwATABMAEAAPAA8ADwAPAA4A
DQANAA0ACwALAAwADAANAA0ACwANAA0ADQANAAsACwAMAA0ACwALAAsACwALAAoACgAK
AAoACgAKAAoACgALAAsACwALAAsACwALAAsACwALAAsACwALAAwADAAMAAwADAAMAAoA
CgAKAAoADQANAA0ADAAOAA4ADgAOAA0ADQANAA4AEAAQABAAEAAQABAADwAPAA4ADgAO
AA4ADgAOAA4ADQANAA0ADQANAA8ADwAPAA8ADwAOAA4ADgAOAA4ADgAOAAwADQANAAwA
DgAOAA4ADgAOAA4ADQANAAsACwALAAwACgAKAAkACQAJAAkACQAJAAkACQAIAAgACAAI
AAgACAAIAAgACAAIAAYABgAGAAYABgAHAAcABgAGAAYABgAGAAYABgAGAAYABgAFAAUA
BQAHAAcABwAHAAcABwAHAAcABQAFAAUABQADAAMAAwADAAUABQAEAAQABAAFAAUABQAF
AAUABQAEAAQABAAEAAQABAAEAAQABAAEAAQABQAHAAgACAAJAAoACQAJAAkACQAJAAoA
CwAMAAwADAAMAAoACQAIAAgACAAIAAoADAANAAwACgAIAAQAAgADAAMAAwABAAEAAQD/
//z/+v/5//f/9//3//f/9//3//f/9//2//j/+P/4//b/9P/0//T/8//x//H/8f/w/+7/
7v/u/+7/8P/w//D/8P/u/+7/7v/u//D/8P/w/+//7f/t/+//8v/4//z/AgAFAAsAEgAc
ACkAOABIAFQAVwBQAEYAPwA1ACYAFQAEAPL/6P/l/+T/5P/k/+T/5v/r/+v/6f/p/+v/
6//r/+v/6//q/+r/6v/r/+v/6//r/+v/6//p/+n/6v/q/+r/6v/q/+r/6v/q/+r/6//r
/+v/7P/s/+7/7v/u/+7/7v/u/+//7//x//H/8f/x//H/8f/x//H/8//z//T/9P/2//b/
9v/3//n/+v/8//3//////wAAAAACAAIAAgACAAMAAwADAAQABgAGAAYABgAEAAUABQAG
AAYABgAHAAcABgAGAAYABgAJAAkACgAKAAkACQALAAsACwALAAwADAANAA0ADgAPAA8A
DwAQABAAEQATABQAFAAXABcAFwAXABYAFwAXABYAFgAXABgAGAAYABgAGAAYABgAGAAY
ABgAFgAVABUAFAATABIAEQARABAADwAOAA0ADAALAAoACAAEAAQAAwACAAEAAAD/////
/P/7//v/+//4//f/9//3//n/+P/3//f/9//1//X/9v/0//X/9f/z//H/8f/x//H/7//v
//D/8f/w/+//7v/t/+v/6v/q/+r/6v/q/+r/6v/q/+v/6//r/+n/6f/p/+n/6f/p/+n/
6f/n/+f/6P/o/+j/6P/o/+j/6v/q/+r/6v/p/+n/6f/o/+j/6P/o/+j/6f/p/+n/6v/o
/+j/6P/o/+b/5v/l/+X/5v/m/+b/5v/o/+j/6P/n/+f/5//n/+f/5f/l/+X/5f/l/+T/
5P/k/+L/4v/i/+L/4P/h/+H/4P/i/+L/4v/i/+L/4v/h/+H/3//f/9//4P/g/+D/3//f
/9//3//f/9//3//f/97/3v/e/97/3v/e/97/3v/e/97/3v/e/97/3v/c/93/3f/c/97/
3v/e/97/3v/e/97/3v/e/93/3f/d/9//3//f/9//3//f/9//3//f/9//3//f/9//3//f
/9//3f/d/9z/3P/e/9//3//f/9//3//e/+D/4P/g/+D/4P/g/+D/4f/h/+L/4v/j/+T/
5f/l/+X/5//n/+j/6f/q/+r/6v/q/+j/5//m/+b/5v/m/+j/6v/t/+3/7P/r/+j/6P/p
/+n/6f/p/+n/6f/p/+f/5v/m/+P/4//j/+P/5f/l/+X/5f/k/+T/5P/k/+L/4v/i/+L/
4f/h/+H/4f/g/+D/4P/g/+D/4P/g/+D/4v/i/+L/4v/g/+D/4P/g/9//3//h/+P/5v/o
/+z/9P/7/wEACAASAB0ALABAAEwAUwBQAEYAPQAzACYAFQAEAPD/5P/h/+D/3v/c/97/
4P/j/+P/4//j/+P/4//h/+H/4//k/+T/5P/l/+X/5f/l/+X/5f/l/+X/5v/m/+b/5v/m
/+b/5v/m/+b/5//l/+X/5v/m/+j/6P/o/+j/6P/o/+n/6f/n/+f/5//n/+n/6f/p/+n/
6f/p/+r/6v/q/+r/6v/r/+z/7P/t/+3/6//r/+z/7P/s/+z/7P/s/+3/7f/t/+7/7v/u
/+7/7v/u/+//7//w//D/8P/x//H/9P/0//T/9P/1//X/9v/2//f/9//5//n/+//7//z/
/P/9//3//v///wAAAQADAAQABQAHAAgACAALAAsACwALAAwADQANAAwADAANAA4ADgAO
AA4ADgAOAA4ADgAOAA4ADgANAA0ADAAMAAwADAANAAwACwAKAAkACAAHAAYABAACAAIA
AQAAAP///v/9//3//P/7//v/+//6//n/+f/5//v/+v/5//n/+//5//n/+v/4//n/+f/3
//X/9f/1//X/9f/1//b/9//1//X/9f/1//f/9v/2//b/9v/2//b/9v/2//f/9//3//f/
9//3//f/9//3//f/9//3//f/+P/4//j/+P/4//j/+P/4//j/+P/5//n/+f/4//n/+v/7
//z/+//7//v//P/8//z//P/8//z//P/7//v//P/8//z//P/8//z//P/7//3//f/9//3/
+//7//v/+//9//z//P/8//z//P/8//z/+v/7//v/+v/6//r/+v/6//r/+v/5//n/+f/5
//n/+v/6//r/+f/5//n/+f/5//n/+f/5//j/+P/2//b/9v/2//j/+P/4//j/+P/4//j/
+P/4//n/+f/4//j/+P/4//j/+P/4//j/+P/6//n/+f/5//f/9//3//f/9//3//f/9//5
//n/+f/5//f/9//3//f/+f/5//j/+P/2//f/9//3//f/9//3//j/+P/4//j/+P/4//j/
+P/4//j/+P/4//n/+//8//z//f/+//////////////8AAAEAAgACAAIAAgD+//3//P/8
//7//v8AAAIAAwADAAIAAQD+//7///////3//f/9//3//f/7//r/+v/5//n/+f/5//f/
9//3//f/+P/4//j/+P/2//b/9v/2//X/9f/1//X/9P/0//T/9P/y//L/8v/y//T/9P/0
//T/9P/0//T/9P/z//P/8//1//j/+v/+/wYACwAPABQAIAAtADgASABWAFsAWABQAEcA
PwAyACMAFgAEAPb/8f/w//D/8P/w//L/9f/1//X/9f/1//X/9f/1//X/9v/0//T/9f/1
//X/9f/1//X/9f/1//b/9v/2//b/9v/2//b/9v/2//f/9f/1//b/9v/4//j/+P/4//b/
9v/3//f/9//3//f/9//3//f/9//3//f/9//4//j/+P/4//j/+f/4//j/+f/5//n/+f/6
//r/+v/6//r/+v/5//n/+f/6//r/+v/6//r/+v/7//v//P/8//z//f/9//7//v/+//7/
/////wAAAAD/////AQABAAMAAwAEAAQABQAFAAYABwAHAAcACAAIAAkACwAMAAwADQAN
AA0ADQAMAA0ADQAMAA4ADwAQABAAEAAQABAAEAAQABAAEAAQABAADwAPAA4ADgAOAA4A
DwAMAAsACgAJAAoACQAIAAYABAAEAAMAAgABAAAA//////7//f/9//3//P/7//v/+//7
//r/+f/5//n/9//3//j/9v/3//f/9f/3//f/9//3//X/9f/2//f/9f/1//X/9f/1//T/
9P/0//L/8v/y//L/9P/1//X/9f/z//P/8//z//P/8//z//P/9f/1//b/9v/0//T/9P/0
//b/9v/2//b/9f/1//X/9P/0//T/9P/0//X/9f/1//b/9v/2//b/9v/2//b/9f/1//b/
9v/2//b/9v/2//b/9f/1//X/9f/1//X/9f/1//X/9f/0//T/9P/y//L/8v/y//L/8//z
//L/8P/w//D/8P/y//L/8f/x//P/8//z//T/8v/y//H/8f/x//H/8f/x//H/8f/w//D/
8P/w//D/8P/w//D/8P/w//D/8P/w//D/8P/x//H/8P/w//D/8P/w//D/8P/w//D/8P/v
/+//7//x//H/8f/x//H/8f/x//H/8//z//P/8//1//X/9f/1//X/9f/0//T/9P/1//X/
9f/1//X/9//2//b/9v/2//b/+P/4//j/+P/4//j/+f/7//z//P/9//7////////////9
//7///8AAAIAAgACAAAA///+//7//v8AAAIABAAFAAMAAgABAP7//v//////////////
///9//v/+v/6//n/+f/5//n/+f/5//n/+f/4//r/+v/6//j/9v/2//b/9f/1//X/9f/0
//T/9P/0//T/9P/0//T/9P/2//b/9v/2//T/9P/0//P/8//z//f/+P/8/wQACgANABEA
GgAkAC8APgBOAFgAWQBQAEQAPQAzACYAGQAKAPr/8v/v//D/8P/w//D/9P/3//f/9//3
//X/9//5//n/+f/6//r/+v/7//v/+//7//v/+//5//n/+v/6//z//P/8//z//P/8//z/
/f/9//3//v/+//z//P/8//z//P/8//3//f////////////3//f/9//3//f/9//7//v8A
AAAAAAABAAAAAAABAAEAAQABAAIAAgACAAIAAgACAAMAAwADAAQAAgACAAIAAgACAAMA
AwAEAAQABAAFAAUABAAEAAQABAAHAAcACAAIAAcABwAJAAkACQAJAAoACgALAAsADAAN
AA0ADQAOAA4AEQATABQAFAAVABUAFQAVABYAFwAXABYAFgAXABgAGAAYABgAGAAYABgA
GAAYABgAGAAXABcAFgAXABYAFQAVABIAEQAQAA8AEAAPAA4ADAAMAAwACwAKAAkACAAH
AAcABgAFAAUABQAEAAMAAwADAAMAAgABAAEAAQD/////AAD+///////9////////////
/f/9//7////9//3//f/9/////v/+//7//v/+//7//v/8//3//f/9////////////////
////////////AAAAAP7//v/+//7//v/+//7//v/////////+//7//v/+//7/////////
AAAAAAAAAAAAAAAAAAD/////AAAAAAAAAAAAAAAAAAD/////////////////////////
//7//v/+//7//v/+//7//P/9//3//P/+//7//v/+//z//P/7//v//f/9//3//v/+//7/
/f/9//v/+//7//v//f/9//z//P/8//z//P/8//z//P/8//z/+v/6//r/+v/8//3//f/8
//r/+v/6//r//P/8//z//P/8//v/+//7//v/+//7//v/+//7//v/+//7//v/+//7//v/
+//7//v/+//7//r/+v/6//v/+//7//v/+//8//r/+v/6//r/+v/6//r/+////wAAAAAB
AAIAAwADAAMAAQABAAIAAwACAAIAAgACAP7//f/8//z//f/+/wEABAADAAMAAgABAPz/
/P/9//3//f/9//3//f/5//f/9v/2//X/9f/1//X/9f/1//X/9f/2//b/9v/2//L/8v/y
//L/8f/x//H/8f/w//D/8P/w//L/8v/y//L/8P/w//D/8P/y//L/8v/y//H/7//v//P/
9v/6/wAABAAJAA8AGAAiAC8APgBMAFQAUwBKAEIAOQAvACAAEQD+//D/6v/p/+j/5v/o
/+r/7v/v/+3/7//v/+//7//t/+3/7//u/+3/7P/s/+v/6v/p/+j/5//l/+X/5v/m/+b/
5v/k/w==
         </WaveFormData>
      </LeadData>
   </Waveform>
</RestingECG>
