# Supplementary material for: Detection of Left Atrial Enlargement Using a Convolutional Neural Network-Enabled Electrocardiogram
Source: Front Cardiovasc Med. 2020 Dec 17;7:609976. doi: 10.3389/fcvm.2020.609976 (PMC7773668; doi:10.3389/fcvm.2020.609976)
Supplement: Supplementary file 2 [file Data_Sheet_2.ZIP › normal1/1802010845_11095_0000000C.XML]

<?xml version="1.0" encoding="Windows-1252"?>
<!DOCTYPE RestingECG SYSTEM "restecg.dtd">
<RestingECG>
   <PatientDemographics>
      <PatientID>1802010845</PatientID>
      <PatientAge>80</PatientAge>
      <AgeUnits>Years</AgeUnits>
      <Gender>Female</Gender>
      <PatientLastName>xiaoshunlian</PatientLastName>
   </PatientDemographics>
   <TestDemographics>
      <DataType>Resting</DataType>
      <Site>1</Site>
      <AcquisitionDevice>MAC55</AcquisitionDevice>
      <Status>Unconfirmed</Status>
      <Priority>Normal</Priority>
      <AcquisitionTime>08:57:20</AcquisitionTime>
      <AcquisitionDate>11-26-2015</AcquisitionDate>
      <CartNumber>1</CartNumber>
      <AcquisitionSoftwareVersion>009C</AcquisitionSoftwareVersion>
      <XMLSourceVersion>MAC5000 v1.0</XMLSourceVersion>
   </TestDemographics>
   <RestingECGMeasurements>
      <VentricularRate>63</VentricularRate>
      <AtrialRate>63</AtrialRate>
      <PRInterval>186</PRInterval>
      <QRSDuration>84</QRSDuration>
      <QTInterval>418</QTInterval>
      <QTCorrected>427</QTCorrected>
      <PAxis>59</PAxis>
      <RAxis>-33</RAxis>
      <TAxis>18</TAxis>
      <QRSCount>11</QRSCount>
      <QOnset>215</QOnset>
      <QOffset>257</QOffset>
      <POnset>122</POnset>
      <POffset>170</POffset>
      <TOffset>424</TOffset>
      <ECGSampleBase>500</ECGSampleBase>
      <ECGSampleExponent>0</ECGSampleExponent>
   </RestingECGMeasurements>
   <Diagnosis>
      <Modality>Resting</Modality>
         <StatementCount>3</StatementCount>
         <LabelText>12SL ��ϳ���</LabelText>
      <DiagnosisStatement>
         <StmtFlag>ENDSLINE</StmtFlag>
         <StmtText>�������</StmtText>
      </DiagnosisStatement>
      <DiagnosisStatement>
         <StmtFlag>ENDSLINE</StmtFlag>
         <StmtText>������ƫ</StmtText>
      </DiagnosisStatement>
      <DiagnosisStatement>
         <StmtFlag>ENDSLINE</StmtFlag>
         <StmtText>�쳣 ECG</StmtText>
      </DiagnosisStatement>
   </Diagnosis>
   <Waveform>
      <WaveformType>Rhythm</WaveformType>
      <WaveformStartTime>0</WaveformStartTime>
      <NumberofLeads>8</NumberofLeads>
      <SampleType>CONTINUOUS_SAMPLES</SampleType>
      <SampleBase>500</SampleBase>
      <SampleExponent>0</SampleExponent>
      <HighPassFilter>16</HighPassFilter>
      <LowPassFilter>150</LowPassFilter>
      <ACFilter>NONE</ACFilter>
      <LeadData>
         <LeadByteCountTotal>10000</LeadByteCountTotal>
         <LeadTimeOffset>0</LeadTimeOffset>
         <LeadSampleCountTotal>5000</LeadSampleCountTotal>
         <LeadAmplitudeUnitsPerBit>4.88</LeadAmplitudeUnitsPerBit>
         <LeadAmplitudeUnits>��V</LeadAmplitudeUnits>
         <LeadHighLimit>2147483647</LeadHighLimit>
         <LeadLowLimit>268435456</LeadLowLimit>
         <LeadID>I</LeadID>
         <LeadOffsetFirstSample>0</LeadOffsetFirstSample>
         <FirstSampleBaseline>0</FirstSampleBaseline>
         <LeadSampleSize>2</LeadSampleSize>
         <LeadOff>FALSE</LeadOff>
         <BaselineSway>FALSE</BaselineSway>
         <ExcessiveACNoise>FALSE</ExcessiveACNoise>
         <MuscleNoise>FALSE</MuscleNoise>
         <LeadDataCRC32>1611864166</LeadDataCRC32>
         <WaveFormData>
+P/4//j/+P/5//r/+//8//z//P/8//z//v/+//7//v/+//7//v/+//3//P/7//r/+v/6
//r/+v/6//r/+v/6//3//v///wAA/v/8//r/+P/6//r/+v/6//r/+v/6//r//f/+////
AAD+//7//v/+//7//v/+//7/AAD+/wAAAAACAAIAAgAGAAYABgAEAAgADAAMAAwADAAJ
AAkACQAJAAoACQAIAAgABwAHAAMA//8BAP3//P/8//n/+f/5//r//P/4//j//P/7//j/
9//5//j/+P/5//r/+P/5//v/+f/3//f/9//2//f/+P/5//v/+f/3//f/9//5//v/+//6
//r/+v/5//n/+v/6//r/+v/7//T/9f/3//L/6v/v/wEAEwAlADoAVABmAHMAhwCeAKIA
kgB9AGUATAA2ACIAEgAIAPr/8v/5//z//f8GAAwABAADAAYAAwABAAEA/f8AAP//9//1
//v//P/8//z//f/8//n/+P/4//v//P/9//7//P/8//z//P/8//z//P/7//3//v/+//3/
/f/+/wAAAAD9//r//P////3//f/9///////8//7//v/+//7//f/9/wIAAgACAAIAAgAC
AAIABAABAAEAAgACAAEAAQAAAP//AQADAAQABQAHAAgABwAGAAkACQAJAAgABAAEAAgA
CAAKAAsADAAPAA4ADQAMAAoADAAPABIAEAARABUAFwAZABoAGgAYABYAGwAaABgAHAAa
ABsAHwAgACIAIgAjACUAJgAmACIAIAAgACIAJQAiACIAIgAkACQAIgAfAB4AHgAgAB8A
HgAdAB0AGgAZABkAGgAXABYAFgATABMAEwATABEAEAAPAA8ADwALAAgACAAGAAUABQAI
AAcABwAKAAYABgAIAAoABwAHAAcABQAFAAcABwADAAMABAAEAAIABAAIAAQAAgAFAAUA
BQAEAAMAAwAFAAkABgAEAAQABAAEAAYACAAFAAMABgAKAAYAAgAGAAsACwAJAAcABwAK
AAwACAAFAAkACQAIAAgACgAMAAgABgAJAAkACgAKAAgACAAIAA0ACgAIAAwADQANAAgA
BwAJAAkACAAJAAYACgAKAAkACQAJAAkACwAMAAwADAAJAAsACgAGAAgACwALAAYACAAI
AAkACgAKAAkACAAHAAUABwAJAAYABQAGAAcACQAGAAEA/P/5//3/CAAMAA4ACgAIAAcA
BQAGAAYABQAGAAgABgAEAAYACAAHAAYABQACAAIAAgACAAUABQAFAAMAAgABAP7/9v/8
/wEAAgADAAEA/////wIAAgABAP///f/7//7//v/5//j//P/3//T/+////wEAAwAHAAYA
AQD+//7//v/8////AAD4//f/9//5//X/AgACAAIAAgACAAAA/v/8//r/+f/8//3/AAD/
//7/AQACAAIAAAAEAAYABgAGAAYABQAHAAcABwAGAAQAAgABAAEAAQD9//n/+f/2//b/
9//3//X/9f/2//b/8v/y//b/9v/y//L/9f/z//T/9P/0//T/9f/3//X/9f/y//H/7//u
//D/8P/x//H/7//v/+//7//z//P/8v/y//H/7//u/+7/7f/s/+v/6f/w/+n/5//k/+L/
5//v//v/DQAgADQARgBbAG0AfgCOAIgAcQBlAFQAOgAiAAoA9P/q/+b/6//y//P/9v/4
//j/+f/2//H/8f/v/+3/8v/x/+X/4f/l/+f/6P/p/+v/7f/r/+v/7P/q/+r/6v/q/+v/
7P/t/+7/7P/s/+z/6//s/+7/7//v/+3/7v/w//D/7//s/+7/8f/v/+//7//x//L/8P/z
//T/8f/w/+7/7f/x//L/8//0//T/9P/0//b/8//z//T/9P/0//X/9f/1//b/9//3//f/
9v/2//T/8v/4//n/+v/6//j/+P/8//z//f/9//3////////////+/wIABQAIAAYABQAH
AAcABwALAAwACwAKABAADgALAA4AEAARABUAFgAVABQAFAAVABgAGAAUABIAEwAWABoA
GAAVABQAFQAUABQAEQAQABAAEQARABEAEQAPAAwACwALAAwACQAIAAgABAADAAIAAQAB
AAAA/////wAA/f/7//z/+v/5//n//P/7//v//v/6//r//P/+//v/+P/3//T/8//6//v/
+P/5//n/+P/1//b/+v/2//T/9//5//n/+P/3//X/9//7//j/9v/2//b/9v/3//r/+P/3
//z/AAD8//j/+v///////f//////AgAEAP//+//+//3/+v/6//z//v/9//z/AAABAP7/
/v/8//z//v8DAAAA/v8AAAEAAQD8//7/AQACAAIA/v/6//3//P/8//3//v///wAAAAD/
//7//P///////P/9/wEAAgD+//z//P/9//7////////////9////AQD+//z//P/8//3/
///9//v/+//5/wAAAAD+//7//v///////v/8//n/+P/8//z//P8AAAIAAQAAAP///P/8
//z//P/+////AAD//wEAAQD///j/+//////////9//v/+//+/wAA///9//v//f8AAAAA
+//9/wIA/v/8//v/+//5//f//P/8//j/9v/2//b/9P/3//r/9P/1//f//f/5//b/+P/4
//j/+P/3//b/9f/0//b/9v/2//T/9v/2//j/+P/6//7/AAAAAP3/AAABAAAAAQACAAIA
AwAAAP///f/7//z//P/9//3/+P/z//L/7f/u/+7/7f/t/+//8P/w/+z/6v/u/+7/7P/q
/+3/6//q/+z/7P/s/+3/7f/r/+v/6//t/+z/7P/s/+z/7f/t/+v/6//r/+v/7f/t/+z/
7P/s/+v/6//s/+z/7v/s/+v/6v/n/9//3v/o//X///8NACMAPABOAGAAdwCLAJQAiABy
AFkASQA0ABYAAAD0/+r/7P/u/+v/9P/7//j/+v/8//P/7v/v/+//8f/x/+z/5f/j/+f/
7//t/+z/6//r/+n/5//n/+j/5v/m/+b/5v/n/+j/6f/q/+j/6P/o/+f/6v/s/+3/7f/s
/+z/7f/s/+v/6P/q/+3/6//r/+v/7f/r/+j/6v/q/+z/7P/r/+v/7v/u/+7/7v/u/+7/
7v/w/+7/7//x//L/8P/x//H/8f/y//P/8//z//b/9v/0//L/+P/5//r/+v/1//T/9//2
//f/+f/7/////f/9//3//P/+/wEABAACAAIABQAGAAcACQAKAAkACAAOAAwACQAMAA4A
DwATABQAEgASABMAFQAXABgAFQAUABMAFAAWABIAEAAQABIAEgASAA8ADgAOAAwACwAK
AAkACgAIAAgACQAHAAMAAQAAAP3//f/9//3//f/8//v/+//7//f/9P/0//b/9f/1//j/
8//z//b/8v/0//b/+P/1//P/8//x//H/8//z/+//7//0//T/8v/0//X/8P/t/+//8P/x
//H/8f/x//P/9//0//L/8v/y//L/9P/2//P/8f/z//b/8f/s/+//9f/2//X/9f/1//j/
+v/2//P/9//3//b/9v/4//r/+P/2//n/+f/2//b/9P/0//X/+//5//j/+//7//r/9P/0
//f/+P/4//f/9P/4//j/9v/3//j/+f/5//j/9v/0//b/+f/5//b/+P/7//v/9v/1//T/
9P/0//X/9f/1//X/9f/3//n/9v/0//T/9P/1//f/9f/z//P/8f/4//j/9v/2//b/9//3
//f/9v/0//T/9f/0//P/9v/6//n/+P/3//X/9v/3//j/9v/1//T/8f/1//X/8//s//H/
9f/1//X/9//1//X/+P/4//f/9f/z//X/+P/4//P/9f/6//b/9P/1//X/8//x//b/9v/y
//D/8v/0//T/+f/7//T/9P/1//f/9//8//r/+v/6//r/+v/6//r/+v/7//z/+//+//z/
/v/+//7/BAAGAAYABAAGAAgACAAIAAcABQAEAAMABQAEAAMAAgADAAUABgADAPz/+//2
//T/+P/5//v//f8AAAIAAAACAAgACAAGAAYACwAJAAgACAALAAwADgARAA0ADQANAA0A
CgAKAAoACgAMAA0ADAANAA8ADwARABEAEAAQABAADwAPABAAEAAQABQAEwAOAAcAAwAG
ABAAGQAfAC0ATQBmAHQAhACfALcAugC0AKIAhQBtAGAATAAyABwAEgAOABAAGQAcABkA
HAAcABwAHQAgABkAFQAVABkAFgATABUAFwATABQAFAAUABUAEwARABEAEgATABQAFQAW
ABgAGAAYABgAFwAWABUAEwAVABYAFgAVABMAFAAWABYAEwAQABIAFQAVABUAFQAXABcA
FAAWABYAFgAWABUAFQAYABgAGAAYABgAGAAYABoAFwAXABgAGAAYABkAGQAZABwAHQAd
AB0AHgAeABwAGgAcAB0AHgAeABwAHAAgACAAHwAfAB8AIQAgACEAIgAiACYAKQAsACoA
KgAtAC4ALwAuAC4ALAAqAC8ALgAsADAAMgAzADcAOAA2ADYANwA5ADwAPAA4ADYANgA4
ADsAOAA2ADYAOAA4ADgANQA0ADQANAAzADIAMQA0ADIAMgAzADAAKwAoACYAJQAlACUA
JQAkACIAIAAfACIAHwAdAB4AHQAbABoAHAAbABsAHgAaABoAHAAeABsAGAAXABQAEwAY
ABkAFgAXABsAHAAbAB4AHgAYABQAFQAWABcAFwAXABkAGwAfABwAGwAaABkAGAAaABwA
GQAXABoAHgAaABYAGgAfAB8AHQAbABsAHgAgAB4AGwAfAB8AGQAYABkAGgAcABwAIQAj
ACEAIAAdABwAHAAhAB4AHAAgACEAIQAcABoAHQAeAB4AHwAcACAAIAAfAB8AHwAfACAA
IAAfAB4AGwAdABwAGAAYABsAGwAWABgAGgAdACAAHgAdABwAGwAZABsAHQAaABkAGgAb
AB0AHgAdABwAHQAcACIAIQAeABwAHAAdAB0AHwAeABwAHAAeABwAGgAcAB8AHwAfAB8A
GgAaABoAGgAdAB0AHQAbAB0AHQAbABQAGwAfAB8AHwAgAB8AIAAkACMAIQAeABsAHQAg
ACAAGwAbACAAHAAaABsAGwAZABcAHQAeABsAGgAbABwAGwAfACEAGgAaABsAGQAfACAA
IQAiACMAJAAiACAAHgAcAB0AHgAfACAAHAAeAB4AIAAgACAAJAAmACgAJgAqACwAKgAq
ACoAKQAqACsALAAsACgAJgAlACUAJwAjAB8AHwAdABwAHAAbABsAGwAcABwAFgAWABoA
GgAYABgAGwAZABYAFgAWABYAGQAbABkAGQAbABsAGgAaABgAGAAZABkAFQAVABUAFQAX
ABcAFgAWABgAFwAXABgAGAAYABgAFwAQABMAEQAMAAgAEQAfAC0AOwBUAGwAfACNAKcA
ugC8AKoAkQCBAHAAWABCADIAHAAQABYAGQAWABsAIAAiACYAIwAaABEAFQAfAB8AGAAX
ABsAHQAXABUAFAATABMAEQAPAA8AEAAPAA4ADQAMAAwADAAMAAwACwAKAAkABwAHAAgA
CAAHAAYABgAHAAYABwAEAAYACQAFAAUABQAHAAUAAgAEAAQABAAEAAMAAwAEAAQABAAE
AAQABAAEAAYAAwADAAQABAAEAAUABQAFAAQABQAFAAUABAAEAAIAAAAEAAUABgAGAAYA
BgAKAAoABgAFAAQABQAHAAkACwAMAAoACwAMAAgACQANAA8AEQAUABQAEgAQABYAFgAV
ABoAGQAZABwAHAAaABoAGwAdACAAIAAcABoAGgAcAB8AHAAcABwAHgAeABwAGQAYABgA
GAAXABYAFQAVABIAEQARABAADQAMAAwABwAHAAcABwAJAAgABwAHAAkABQACAAIAAAD/
////AgD9//3/AAD8//z//v8AAP3//f/9//v/+/8BAAEA/f/9/////v/7//z/AQD+//3/
AQD+//3/+//5//v//f8BAP7/AAAAAAAAAAAAAAIA///9//7/AgD+//r//P8BAAEA//8B
AAEABAAGAAIA//8DAAMAAAAAAAIABAACAAAAAwADAAIAAgAAAAAAAQAHAAUABAAGAAUA
AwD8//3/AQADAAQAAQD+/wIAAgAAAAEAAgADAAIAAgABAAAA/v8BAAEA/v/+/wEAAQD8
//7//v///wAA///////////+////AAD8//v//P/9///////9//v/+//5/wAAAAD+//3/
/P/8//v//v/+//3//v/8//r/+P/6////////////+f/4//f/9v/6//v//P/7//3//f/7
//T/+f/9//3//f/7//n/+f/8//r/+f/3//X/9//6//r/9f/1//r/9v/0//n/+//7//v/
///+//n/9v/4//j/9v/5//v/9P/0//X/+f/5//b/9//4//n/+v/5//j/9//2//j/+P/4
//j/+v/6//r/+v/6//j/+v/6//r/+v/6//7/AQACAAEABgAHAAYABQAEAAEAAQABAAEA
AgADAAQABgAEAAMA/v/5//v/9//2//b/9f/1//X/9v/2//L/8v/2//X/8v/x//P/8v/y
//P/9P/y//P/9f/z//L/8f/w/+7/8P/w//D/8f/x/+//7//v/+//8f/x//D/8f/y//L/
8//z//L/8f/w/+//6v/p/+n/6v/o//H/AwATACcAPgBMAGIAfwCPAI4AiAB8AGcAUQA+
ACYAEgAAAPL/9P/4//P/9v/9/wAABAAGAP3/+P/1//P/8//z//L/7f/z//v/8//x//D/
7//v//H/7//v//D/8P/w//D/8P/u/+7/7v/u//D/8P/w/+//7f/u/+7/7f/t/+7/8P/w
//D/7v/x//X/9f/1//X/9//0//D/8f/w/+7/7v/t/+3/8//0//X/9v/0//T/9P/2//H/
8f/y//L/9P/1//X/9f/0//X/9f/1//b/9v/0//L/+P/5//r/+v/4//j//P/8//r/+f/4
//n//P/9//7//v8BAAMABQACAAEAAwADAAMABwAIAAcABgALAAoACAAMAAwADQARABIA
EAAQABEAEwAUABQAEAAOABAAEgAVABIAFAAUABYAFgATAA8ADQAMAA4ADQAMAAsACwAI
AAcABwAGAAMAAgACAAEAAQABAAEAAwACAAEAAQD+//n/9f/0//X/9f/2//r/9f/1//j/
9P/0//b/+P/1//H/8f/v/+//9f/1//H/8f/2//b/9P/2//b/8v/w//P/9f/1//T/8//z
//X/+f/2//T/9P/0//T/8v/0//H/7//0//j/9P/w//T/+f/5//f/9//3//r//P/4//X/
+f/5//j/+P/6//z/+P/2//n/+f/6//r/+P/4//b/+//4//b//P/9//3/+P/4//v//P/8
//v/+P/8//z/+P/3//b/9f/4//j/9//2//j/+//7//j/9v/5//n/9P/2//b/9//4//f/
9//3//f/+f/7//3/+v/2//b/9v/3//j/9//2//f/9//+//7//P/6//r/+//7//n/+P/2
//b/+P/2//T/9v/9//3//f/9//j/+P/4//j/+f/5//n/9//6//v/+v/0//j/+//6//n/
+f/3//f/+v/6//n/9//1//f/+v/6//X/9f/6//b/9P/4//v//P/9/////v/5//b/+P/4
//b/+f/7//T/9P/1//P/8/8AAP3//P/7//r/+v/6//r/+v/6//r/+v/6//z//P/8//z/
/P/8//z//P/+//7//P/+//3//v/9//z/AgAEAAQAAgAEAAYABgAGAAcABwAIAAkACQAI
AAcABgAFAAUABAD///7////8//z/+f/1//L/7//z//b/9f/4//n/+P/1//T/+f/3//b/
9v/2//b/9//5//T/8//y//H/8v/y//L/8v/1//X/8//z//P/8//1//X/9P/0//T/8//1
//b/9v/2//b/8//s/+3/7//q/+j/7//5/wkAIQA6AFAAZAB5AIsAlACUAIgAbwBTAEAA
LgAWAAIA+P/u/+z/8//6//v//P8AAAQA/f/0//P/9//1//H/8v/x/+3/6//v/+//8P/x
//P/8v/v/+7/7v/u/+7/7v/u/+z/7P/s/+z/7v/u/+7/7f/r/+z/7P/r/+v/7P/u/+7/
7f/q/+z/7//r/+v/6//t/+//7P/u/+7/8P/w/+//7//x//D/7//u/+7/7v/u//D/7v/v
//H/8v/x//H/8P/v//L/8//z//P/8//y/+//7P/x//P/9f/2//b/9v/6//r/9v/1//T/
9f/4//n/+v/6//r/+//8//j/+P/7//z//f///wAA///+/wUABAACAAYABAAFAAkACgAI
AAgACQALAAwADAAIAAYACAAKAA0ACgAIAAgACgAKAAgABQAEAAQABQAFAAUABQACAP7/
/P/7//v/+f/5//r/9v/1//T/8//x//D/7//v//D/7f/r/+z/7P/r/+v/7v/q/+n/6//m
/+T/5v/o/+X/5P/l/+T/5f/n/+f/4//j/+T/5P/i/+T/5v/i/+D/4//h/+H/4P/f/+D/
4//o/+b/5f/k/+P/4v/i/+T/4f/f/+D/5P/g/9z/3v/j/+P/4f/f/9//4v/k/+T/4f/l
/+X/4P/g/+L/5P/g/97/4f/h/+D/4P/e/97/4f/n/+X/5P/m/+X/4//c/9r/3f/e/97/
3v/c/+H/4v/d/93/3f/d/+D/4P/f/97/3f/f/97/2v/c/9//3//a/9v/3P/e/+D/3f/b
/9n/1//Y/9v/3v/c/9n/2P/X/9f/2P/X/9b/1//W/9z/2//Y/9b/1v/X/9f/1//W/9T/
1P/V/9T/0//W/9j/1//W/9X/1P/U/9T/1P/U/9P/0v/P/9L/0//S/8z/0f/V/9X/1f/S
/8//zv/Q/9H/0f/Q/8//0f/U/9T/z//Q/9b/0//S/9L/0//S/9H/1v/W/9L/0P/S/9L/
0P/T/9X/1P/S/9L/0v/S/9L/1P/U/9b/1f/U/9f/2P/Y/9b/2v/c/9z/3P/c/9v/3f/d
/93/3P/d/9z/3P/d/9v/1//T/9P/0f/Q/9D/z//P/8//0P/Q/8r/yv/O/87/yv/K/83/
y//K/8r/yv/K/8n/y//J/8n/y//L/8r/yv/I/8j/yf/J/8f/x//H/8f/y//L/8r/yv/K
/8n/yf/K/8z/zP/M/8v/xP/H/8X/vP/A/8v/y//V/+n//P8QACYANwBLAF4AZgBeAFEA
PQAiAAoA+P/m/9T/yP/C/8X/zP/V/9b/1P/W/9f/1P/N/8v/z//R/8z/x//J/8v/zf/J
/8j/x//H/8r/yf/K/8z/zf/O/8//0P/N/8z/y//K/83/zv/P/8//z//Q/9D/z//R/9L/
1P/U/9T/0v/V/9n/2f/Z/9n/2//c/9r/3f/e/+D/4P/f/9//5P/k/+T/5P/m/+b/5v/o
/+j/6f/r/+z/6v/p/+f/5f/o/+v/7f/v/+7/7v/s/+r/8P/x//L/8v/w//D/9P/0//X/
9f/1//f/+P/5//r/+v/9////AQD+//7/AQACAAMABQAGAAUABAALAAoACAAMAAwADQAR
ABIAFAAUABUAFwAYABgAFAASABMAFgAaABgAFQAUABUAFAAUABMAFAAWABYAFQAUABMA
FAASABIAEwARAA0ACwAKAAUABQAFAAUABgAGAAYABwAGAAEA/f/8//7//f/9/wAA////
/wIA/v/9//7////7//z//f/8//3///////v/+/8AAAAA/v8AAAEA/P/5//v//f/9//z/
+//9////AwAAAP7//v/+//7///8CAAAA//8EAAgABAAAAAAABQAFAAMAAQABAAQABgAG
AAMABwAHAAQABAAGAAgABAACAAUABQAFAAYABQAGAAYACwAIAAYACQAJAAgAAgADAAcA
CQAKAAcABAAIAAgABwAHAAcABwAKAAoACQAIAAgACwALAAgACAALAAsABgAEAAQABQAG
AAkACQAJAAkACAAJAAoABgAGAAYABgAHAAgABwAGAAcABQAMAAwACgAKAAoACwALAAgA
BgADAAIABAAEAAQACAAKAAkACAAHAAUABgAHAAgABwAHAAcABQAIAAkACAACAAcACwAL
AAsACQAHAAcACgAKAAkABwAFAAcACgAKAAUABQAKAAYABAAHAAkACQAJAA0ADAAHAAQA
BQAGAAUACQAMAAYABwAJAA0ACQAIAAkACgALAAwADAAMAAwADAAKAAoACgAIAAsADAAP
ABAAEAAUABYAFgASABYAGAAYABgAGAAXABcAFwAXABYAFQASABIAEwATABEADQANAAkA
CgAMAA0ADwANAAwACgAEAAIABgAGAAQABgAJAAcABgAGAAYABgAHAAcABQAFAAUACAAI
AAkACgAIAAkACQAHAAkACQAJAAsACAAGAAUABAAFAAUABgAGAAQACgALAPz/8//5//z/
/v8JABUAJwBBAFgAagB8AI8AnwCmAJ4AjgB9AGcATAA0ACYAGAAEAPz/CAAVABgAFwAW
ABQAFAATAA4ACQAFAAcACwAGAP//BQALAAcABAAEAAQABQAEAAEAAAAAAPz/+v/4//b/
+//+/wEABAAEAAQABAADAP///v/8//n//f8AAAQABgAAAPr/+f/5//n/+//9/wEA/P/2
//X/8v/3//r//P///wEAAAD///7/+//6//n/+v/1//X/9v/2//j/+//9//////////7/
/f/7//r/9//0//j/+f/6//r/9v/2//r/+v/7//v/+//9//7///8AAAAAAAABAAIA/v8A
AAMABAAFAAIA/v/4//L///8EAAgAEgAOAA0ADwAOAAwADAANAA8ADgAOAAoACAAKAAwA
DwAMAAoACgAMAAwADAAJAAgACAAKAAkACAAHAAQAAAD+//3////9//3//v/6//n/+P/3
//b/9P/y//H/8f/t/+r/6v/s/+v/6//u/+v/6//u/+r/6v/s/+7/6//n/+f/5f/l/+f/
5//j/+P/5P/k/+L/5P/o/+T/4v/l/+b/5//n/+f/5P/l/+j/5P/i/+L/4v/i/+X/6P/m
/+X/5//q/+X/4P/l/+v/7P/r/+n/6f/s/+7/6v/n/+v/6//o/+j/6v/s/+z/6v/t/+3/
7P/s/+r/6v/q/+//7P/q/+//8f/y/+7/7P/v//D/8P/x/+7/8v/y/+3/7f/t/+3/7v/u
/+3/7P/u//H/8f/u/+//8//0//D/7f/s/+z/7P/v/+//7//v/+3/7//x/+7/7v/u/+7/
7//x//H/8f/z/+//9P/y/+7/7v/u/+//7//w//D/7//w//D/7v/s/+7/8v/x//D/7//u
/+7/7v/u/+7/7f/s/+n/7v/v/+7/6P/r/+//7//v//H/7//v//L/8//z//L/8f/w//L/
8f/r/+3/9P/y//L/8//z//H/7//z//L/7f/q/+z/7v/u//P/9v/w//H/8//v/+v/9v/0
//T/9P/0//b/9v/2//b/9v/0//b/9v/6//r/+v/+/wIAAgAAAAQABAAEAAQABAADAAMA
AwADAAAA///+//7///////v/9//5//X/9P/0//X/9f/1//b/9v/y//L/9v/2//T/9P/3
//T/8v/x//D/8f/z//b/9f/1//X/9f/0//L/8v/y//P/9f/z//P/8//1//f/9//2//T/
9P/z//P/9v/2//b/9v/v/+r/7f/p/+j/8P/3/wUAGwAtAEIAXAB0AIkAmwCeAIwAcgBh
AFEAOAAeAAoA+v/y//D/8P/3/wAAAwAIAAgA/v/3//j//f/9//n/8//0//X/9//5//P/
8f/w/+//7//x//H/8//2//T/9P/0//T/8v/y//L/8v/0//T/9P/z//H/8v/y//H/8//0
//b/9v/z//D/8v/1//H/8f/x//P/9f/y//T/9P/2//b/9f/1//b/9v/2//b/9f/0//P/
9P/y//P/9f/2//b/9//3//f/9//3//b/9f/3//j/9//2//j/+f/6//r/+v/6//7//v/8
//v/+v/7//3///8BAAIAAAABAAIA/v8AAAUACAALAAoACgAIAAYADQAMAAoADgAOAA8A
EwAUABQAFAAVABcAGAAYABQAEgAQABIAFQASABQAFAAWABYAFAARABAAEAAPAA0ACwAJ
AAoACAAIAAkABgADAAIAAgD9//3//f/9//3//P/7//v/+f/1//L/8v/0//P/8//2//P/
8//2//L/8v/0//b/8//z//P/8f/x//L/8f/s/+v/8P/w/+7/8P/0//D/7v/x//H/8f/w
/+//7f/v//P/8P/u/+7/7v/u//D/8v/v/+3/8f/2//P/8P/v//P/8v/v/+3/7f/w//L/
8P/t//H/8f/u/+7/8P/y//L/8P/z//P/8P/w/+7/7v/u//P/8P/u/+//7//u/+j/6v/v
//L/9P/z//D/9P/0//H/8f/x//H/7//u/+z/6v/r/+//8P/u/+3/7//u/+j/6v/s/+//
8v/w/+//7v/t/+z/7f/u/+r/6f/q/+v/7f/v/+3/6//r/+n/7v/s/+j/5v/m/+f/5//o
/+j/5//o/+v/6v/p/+z/7//t/+v/6f/o/+j/6P/o/+v/6//r/+n/6f/p/+f/4P/n/+v/
6//r/+v/6f/p/+z/6v/p/+f/5f/n/+r/6v/l/+f/7P/o/+b/6P/p/+j/5//r/+r/5f/i
/+X/5v/l/+n/7P/m/+f/6f/n/+3/7v/t/+z/6//q/+r/6v/o/+r/6P/q/+r/6v/w//L/
8v/w//P/9P/z//L/8//z//T/9f/z//L/8f/w//H/8//0//H/7P/r/+b/5P/m/+X/5f/l
/+X/5P/f/97/4//k/+P/5P/p/+f/5v/m/+P/4v/i/+P/4f/h/+H/4f/j/+T/5f/m/+b/
5f/i/+H/4f/h/+P/4//i/+L/4v/h/9//4P/g/+D/3P/d/+b/4//X/9T/2P/f/+v//f8P
AB4AMABIAGEAeQCCAIAAdgBdAEMANAAYAPr/7v/m/9r/3P/f/+L/6f/u/+z/7v/r/+b/
5//p/+n/4//g/+P/5f/h/93/3v/e/97/3//i/+H/4v/k/+L/4v/i/+L/4v/i/+L/4v/h
/+D/3//d/9//4P/g/9//3f/e/+D/4P/g/97/4f/l/+L/4f/g/+H/5P/i/+X/5v/j/+L/
4P/f/+T/5P/k/+T/5v/m/+b/6P/i/+H/4f/g/+L/4//j/+P/5P/l/+X/5f/m/+b/5P/i
/+b/5//o/+j/5v/m/+r/6v/r/+v/6//t//D/8f/y//L/8f/z//X/8v/w//P/9P/1//j/
/P/8/w==
         </WaveFormData>
      </LeadData>
      <LeadData>
         <LeadByteCountTotal>10000</LeadByteCountTotal>
         <LeadTimeOffset>0</LeadTimeOffset>
         <LeadSampleCountTotal>5000</LeadSampleCountTotal>
         <LeadAmplitudeUnitsPerBit>4.88</LeadAmplitudeUnitsPerBit>
         <LeadAmplitudeUnits>��V</LeadAmplitudeUnits>
         <LeadHighLimit>2147483647</LeadHighLimit>
         <LeadLowLimit>268435456</LeadLowLimit>
         <LeadID>II</LeadID>
         <LeadOffsetFirstSample>0</LeadOffsetFirstSample>
         <FirstSampleBaseline>0</FirstSampleBaseline>
         <LeadSampleSize>2</LeadSampleSize>
         <LeadOff>FALSE</LeadOff>
         <BaselineSway>FALSE</BaselineSway>
         <ExcessiveACNoise>FALSE</ExcessiveACNoise>
         <MuscleNoise>FALSE</MuscleNoise>
         <LeadDataCRC32>1978135467</LeadDataCRC32>
         <WaveFormData>
/v/+//7//v8AAAAAAAAAAP7//v/+//7/AAAAAAAAAAACAAIAAgACAAEAAAD///7/AAAA
AAAAAAD+//7//v/+/wEAAgADAAQAAgAAAP7//P/+//7//v/+////AAABAAIABgAIAAoA
DAAOAA4ADgAOAA4ADgAOAA4ADwARABIAFQAWABYAFgAWABgAFAARABAAEwATABMAEwAR
AA8ACgAJAAgACAAJAAoACQAGAAIA/v///////v/9//v/+P/3//f/+f/2//b/9v/2//b/
9v/3//n/+P/4//j/+P/4//n/+f/4//f/9v/0//X/9//4//j/9v/2//b/9v/4//v/+//6
//j/+P/3//f/9//2//b/+f/5//n/AgAKAAgAAAD9/wUABwABAAQAFgAfABwAIAArACwA
GgAEAO7/1P+9/7H/sv+8/8D/w//S/9z/3//n//P/9f/2//r/+f/5//j/9//5//v/+f/4
//z//v/+/wAAAAD+//z//P/9//7//v/+//7//P/+//z//P/9//3//f/7//3//v/+//7/
/v/+////AAAAAP7//v/+//7//v/+/wAA/v/+//7//f/8//3/AAACAAMABAAEAAQAAwAC
AAIAAwABAAEAAQABAP////8AAAAAAgADAAMAAgAFAAYABgAHAAcACAAJAAkABwAHAAkA
CwALAAsADAAPAA0ADAAMAA0ACwANAA0ACwAMABAAEQASABIAEgASABIAFgAUABQAFQAT
ABMAFAAVABcAFwAXABkAGQAZABgAFwAVABYAFwAXABgAGAAZABoAGgAYABgAGAAYABkA
GQAYABgAFwAXABcAFgAWABYAFQAUABQAFQAVABMAEwASABAAEAAPAA4ADQALAAkACQAL
AA0ADAALAAsACwAMAAwACgAJAAkABwAJAAkABwAHAAcABwAGAAYABwAHAAcABwAHAAoA
CgAJAAkACAAJAAkACQAJAAkACwALAAoACgAIAAgADAAMAAsACAALAA0ADQANAAwADAAM
AAwADQANAA4ADgANAA0ADQANAA0ADgAOAA8ADwAPAAwADAAMAAwADAALAA4ADwAPABAA
DgANAA0ADAAOAAsADgAOAAsADQANAA0ADgAOABAADgAKAA0ADAAKAAwADQANAAwADAAM
AAwADQALAAoACgAKAAsACwALAAkACAAIAAkACgAJAAgACwAFAAYABwAIAAkACQAJAAkA
CAAIAAgACAAIAAoABwAEAAYACQAJAAkACQAGAAQABwAHAAkACQAJAAgACAAIAAgABQAF
AAYABgAHAAcABgAGAAYACQAJAAkABQAFAAYABgAGAAUABQAFAAUABQAFAAUABQAJAAsA
BwAEAAUABgAGAAcADQALAAsADgAPABMAGgAYABgAGAAYABYAFgAWABYAGAAZABwAHgAe
AB4AHgAhACAAHgAeAB4AHQAcABsAGgAZABUAFQATABEAEAAPAA4ADQALAAkACgAHAAUA
AwADAAAA/////wEA/v/+//7//v/8//z//f/9//z//P/8//z//v/////////9//3//P/8
///////+//7//f/8//v/+v/+//////8AAP///f/8//v/+P/4//v/+//7//7/BAAGAAoA
CwALAAkABwAKABAAGQAkACYAJwAwACwAGgAEAOj/xf+v/6z/rv+0/8H/zv/W/9v/4//p
/+//9P/2//f/+f/2//P//f////f/9v/8//r/+v/8//z//v/8//z//f/8//z//P/8//7/
AAD+//7//f/9//3/+//9//7//v/+//z//P/9//7//v/8//z//P/+//7//v8AAAAAAAAA
AP///P/7//z//P///wAAAAAAAAEAAAAAAAEA//////////8BAAEAAgACAAQABQAFAAQA
AgACAAEAAQAFAAYABwAHAAMAAwAFAAcABwAHAAgACwAKAAgABwAHAAoADQAOAA0ACwAO
AA4ADgAQABAAEAAQABQAEgASABMAEwATABQAFQAVABUAFQAXABkAGQAYABcAGQAaABsA
GwAaABgAFwAWABYAFAAUABQAFAAVABUAFAAWABUAFQAVABYAFgAWABUAEAAQABEAEQAP
AA8ADgAMAA0ADQANAA0ADAAJAAgACQALAAoACQAJAAsADAAMAAoABgAFAAIAAwAIAAcA
CAAJAAgABgAFAAUABwAHAAcABwAKAAoACQAJAAgACQAJAAkABwAHAAkACQAMAAwACgAK
AAoACgAJAAYACgANAA4ADwAOAA4ADgAOAAsACwAMAAwADQANAA0ADQAPABAAEAARABEA
EQAOAA4ADwAQABEAEQARABEAEAAQABEAEQASABIAEQANAA8ADgAMAA8AEAARAA8ADgAP
AAwACwAPAA8ADgAQABEAEQAQAAwADAAMAA0ADwAOAA4ADgAPAA8ADwANAAwADAANAA4A
DAAMABAACwANAA0ADQANAA0ADQANAAwACgAKAAoACgARAA8ADQAQAA8ADwAPAA8ADAAK
AA0ADQAOAA8AEAAQAA8ADgANAAkADQAOAA4ADwANAAwADAAMAA0ADQANAAkADQAOAA4A
DgAPAA8ADwAPAAoACQAIAAcACQALAAcABAAFAAYABgAHAAkABwAHAAoAEwARABAAEQAS
ABMAFAASABIAEgASABUAFgAXABkAFwAZABoAGgAYABgAGwAYABYAFgAWABUAFAATABIA
EQAMAAsACAAGAAgACAAIAAYAAQD+//7//f/7//n/+f/2//f/9//5//b/+P/4//j/+P/3
//f/9v/0//b/9v/2//b/9//3//f/9//3//b/9v/3//n/+P/4//j/+P/4//j/+//5//j/
+P/4//f/9//3//b/+v/7//v/AQAGAAQAAgAGAAsABwD//wMADgAYAB8AJAAqAC0AIAAC
AOb/zv+0/6H/o/+q/7D/vP/H/8r/1P/h/+f/7f/t/+r/7v/z//X/9v/z/+//7//v//D/
9v/2//b/+P/4//f/9P/z//P/9v/2//b/9v/4//r/+P/4//f/9//3//X/9//4//j/+P/2
//b/9//4//r/+P/4//j/+P/4//j/+v/4//j/+P/3//X/9f/3//j/+f/6//r/+v/7//r/
+v/7//v/+//7//v/+f/5//r/+v/6//v/+//6//v//P/8//3///8AAAEAAQD+//3//v//
//7///8BAAUABAACAAEAAQADAAUABQADAAMABgAGAAYACgAKAAoACgANAAoACQAJAAsA
CwAMAA0ADQANAA0ADwAPAA8ADgANAAwADAAMAAsACwAKAAoACgAMAAoACgAKAAgACQAJ
AAgACgAJAAkACQAGAAYABgAFAAMABAAGAAcABQAFAAQAAgACAAEAAAD//wAA//8AAAMA
AQAAAP////8BAAIAAgAAAP3//f/7//3//f/7//v/+//9//z//P/9//v/+//7//v//P/8
//v/+//+//////////v/+//9//3//v/+//z//P/+//7//f/6////AQABAAEAAgACAAIA
AgD/////AAAAAP////////////8AAAAAAQABAAEA/v/+/wEAAgADAAMAAQABAAAAAAD/
////AAAAAAAA/f8AAAAA//8BAAEAAQD+//7/AAD+//3/AQABAAAAAAABAAEAAAD8//z/
/P/9//v/+v/6//r//P/9//7//f/7//r/+v/6//r/+v/+//n/+v/7//z//f/7//v/+//6
//r/+v/6//r//v/7//j/+v/7//v/+//7//v/+v/+/////v/9//z/+v/8//z//P/5//n/
+v/6//v/+//6//r/+v/7//v/+//3//n/+v/6//r/+//7//v/+//4//f/9v/1//n/+//3
//T/+v/8//3///8BAP////8CAAUAAwAKAAoACgAKAAoACgAKAAoACgALAAwADgAPABAA
EAAPAA4ADgARAA4ADAAOAA4ADQAMAAoACAAGAAEAAgABAAEAAgACAAIAAAD9//r/+v/5
//f/+P/5//f/9//5//3//P/+/wEAAgADAAQABwAHAAYABgAHAAgACQALAAsACwALAAsA
CAAIAAkACQAJAAoACwAMAA4ADgARABEADwAOAA0ACwANAA0ADAAMABMAEwARABQAGgAa
AB4AIwAdABcAHQAkACgALQA2AD4AOwAyACAABADs/9j/yf/D/8L/yP/U/+P/8P/0//X/
/f8DAAUADAAQAAsABQAIABEAEQANAA8AEgAUABIAEgAUABQAEgAQABAAEQAUABQAFAAU
ABYAGAAWABYAFQAVABUAEwAUABYAFwAYABUAFAAUABQAEgAQABAAEAARABIAEwAWABYA
FgAWABUAFQAVABcAGAAXABgAGAAYABcAFgAWABcAFQAVABUAFQAXABcAGAAYABwAHQAd
ABwAGgAaABkAGQAZABoAGwAbABoAGwAeACEAHQAdAB4AIQAfAB4AHgAfACIAJQAmACUA
IwAmACYAJgAnACYAJQAkACYAJAAkACUAJwAnACgAKQApACkAKQArAC0ALQAsACsAKQAq
ACsAKwArACoAKgAqACwAKgAqACoAKAApACkAKAApACkAKgArACcAJgAlACMAIgAiACMA
IwAhACEAIAAeAB8AHwAfAB8AHgAbABoAGwAbABoAGQAZABoAHAAdABwAGQAZABcAGQAd
ABsAGwAbAB0AHAAcAB0AGgAZABgAFwAaABoAGQAZABwAHQAdAB0AGQAZABsAGwAcABwA
GgAaAB4AHgAdABoAHQAfAB8AHwAiACIAIgAiACEAIQAiACIAHgAdABwAGwAdACAAIgAl
ACIAIQAdABwAHQAeAB8AHwAhACEAIAAgAB0AHQAeAB4AIAAdACAAIAAdAB8AHwAfACAA
IAAiACAAGgAdABwAGgAaABsAGwAaABkAGgAbAB0AHAAaABkAGAAbABsAGwAZABoAGgAb
ABwAGgAaAB4AGQAZABkAGQAZABkAGQAZABgAGgAaABoAGgAcABkAFgAYABkAGQAZABkA
GgAYABsAGwAdAB0AHQAcABwAHAAcABkAGgAaABkAGQAbABwAHgAgACAAHwAeABkAGQAa
ABoAGgAbABsAGwAbABgAFwAWABUAHAAfABwAGgAcABwAGwAbAB4AGwAaABwAGQAhACQA
JQAmACcAKAAmACYAJgAmACkAKgArACwAKwArAC0ALgAvADAAMQA1ADIAMAAwADAALwAu
AC0ALAArACcAJwAlACIAIgAiACIAIgAfABwAHAAbABkAFwAXABQAEwATABUAEQAQAA8A
DgAPABAAEgATABEAEAAPAA4ADgAPAA8ADwARABEAEAAQAA8ADwAOAA4ADAAMAAwADAAR
ABEAEAAQABAADwAPAA8ADgAOABEAEQAPABgAHgAaABIAFwAhAB0AGQAeACoAMQA4AEIA
SQBIADgAHgAKAPj/2f/L/9D/1P/Y/+f/8P/u//P//f8HAA8AEAAKAAMABwAOAA0ACQAJ
AA0AEgAOAA0ADAANAAwACwAIAAcABwAGAAYABgAGAAYACAAGAAYABgAFAAQAAQABAAIA
AgACAAEAAAAAAAAAAgAAAAAAAAD+//7//v8AAAAAAAAAAP//+//7//3//v/9//7//v/+
/////v/+////AQABAAEAAQD/////AAAAAAEAAQAAAP7//v/+//3//f///wAAAQABAP//
//8BAAMAAAD/////AQACAAIAAwAFAAQABQAEAAEAAwAGAAYABgAGAAYABgAGAAwACgAK
AAsACwALAAwADQALAAsACwANAA8ADwAOAA0ADQAOAA8ADwANAAwADAAMAAoACAAIAAgA
CAAJAAkACAAIAAcABwAHAAYABgAGAAUAAAAAAAEAAQADAAMAAgAAAAAA///+//3//f/7
//v//f/7//r/+f/5//n/+v/6//j/+f/5//f/+f/7//n/+f/5//f/9v/2//f/+P/5//r/
+//6//j/9f/z//X/9//4//n/+P/5//z//f/8//z/+v/6//r/+v/5//b/+f/7//v/+//+
//7//v/+//3//f/+//7////////////9//7//v///wEAAQD+//7/AQACAAMAAwAAAP//
/f/8//7///8BAAIAAQD9/////v/8////AAABAP7//v8AAP7/+f/9//3//P/6//v/+//6
//n/+v/7//3//f/8//z//P/8//v/+v/3//f/+P/6//z/+//6//3/9//3//f/9//3//f/
9//3//b/9//4//n/+v/7//f/8//0//b/9//4//n/9//0//b/9f/2//f/+P/4//b/9v/2
//P/9//4//j/+f/4//b/9f/0//f/9//3//P/9f/2//b/9v/z//P/8//z//T/9f/2//f/
+v/7//b/8v/z//T/9P/1//b/8//y//T/8//x//L/9f/2//f/+P/4//j/+P/4//z//v8A
AAIAAwAEAAUABgAEAAUABQAHAAgACAAIAAgADAAKAAkACgAJAAcABQADAAQAAwD/////
/v/+////AAD///z/+P/0//b/9f/z//H/8//w/+//7//w/+z/6//q/+j/6P/o/+n/6v/q
/+v/7P/q/+r/6//r/+r/6f/o/+b/5//p/+r/6v/o/+j/6P/o/+r/7f/t/+z/7v/u/+3/
7f/s/+r/6f/r/+v/7//0//b/+P/0//X/+f/1//f/AAAEAA8AHgAeABsAFgAEAOT/xv+u
/53/m/+g/6b/sv+9/7z/wv/N/9n/4//n/+T/4v/h/+H/6P/p/+X/4//p//D/6v/o/+j/
6v/q/+v/6v/r/+3/7P/s/+z/7P/q/+z/6v/q/+3/7f/t/+v/6f/q/+r/6v/q/+r/6//s
/+3/7P/t/+7/7//w//H/9P/x//D/7//t/+v/6//t/+7/8f/y//L/8v/z//L/8v/z//L/
8f/w/+//8P/x//P/9P/1//X/9P/y//L/8v/x//H/9f/2//f/9//1//X/9//5//X/9f/2
//n/+//6//r/+//9///////9//z//v/9//z/AAAAAAAAAAAEAAIAAgADAAUABQAGAAcA
BwAHAAcACQAIAAcABQADAAUABgAHAAcACQAIAAgACAAHAAQAAwACAAQABQAFAAQABAAD
AAMAAwACAAIAAgABAP7//v//////AgADAAMAAgD///3/+//5//r/+f/6//3/+//6//n/
+f/5//r/+v/4//f/9//1//f/+//5//n/+f/7//r/+v/7//n/+f/5//n/+v/6//n/+f/6
//v/+//7//n/+f/7//v//P/8//r/+v/+//7//f/6//3/////////AAAAAAAAAAD/////
AAAAAAEAAQABAAEA//8AAAAAAQABAAEA/v/+//3//v//////AgADAAMABAABAAEAAgAC
AAIA//8CAAIA/v////7//f/+//7/AAD+//3/AQABAAAA/v///////v/8//z//P/9//3/
/P/8//z//v///wAA///8//z//f/+//7//v8CAP3//v///wAAAQD////////+//7//v/+
//7/AAD9//r//P8AAAEAAgADAAEA/v8AAP//AQABAAEAAAABAAIAAwABAAIAAgABAAEA
AwACAAIAAgABAAEAAQD9/wEAAgACAAIA//////////8AAAEAAgADAAYABwACAP7/AAAA
AP////8CAP///v8AAP3//f8CAAAAAAAAAAAAAQACAAMABAAHAAgACQAKAA0ADgAPABAA
EgASABIAEgAUABQAFQAVABYAFgAVABQAFgAZABYAFAASABIAEQAQABIAEgASAA8ADQAL
AAoACgAIAAgABgADAAEAAgACAAEA+//5//T/8f/0//n/+f/8//v/+v/5//j/+f/5//j/
+P/6//r/+v/7//r/+f/4//f/+P/4//n/+f/6//r/+v/6//j/+P/7//v/+v/6//r/+f/7
//v/+v/6//v/+f/3/wAACgAIAAQAAwADAP//AwAOABgAHQAgACAAIQAgABIA9P/W/77/
r/+l/6j/sv+4/8H/zv/W/9v/5f/t//P/8v/u/+v/7//w//P/8//x/+//7v/y//T/9P/2
//b/9v/0//T/9f/0//T/9P/0//T/9v/0//T/9v/3//j/9//2//b/9f/0//L/8v/z//T/
9v/0//T/9P/0//T/9P/2//b/9v/2//X/9f/1//f/+P/4//j/9//2//T/8v/x//H/9P/1
//b/9//2//X/9f/0//f/+f/6//r/9//2//T/8//2//j/+v/7//v/+//9////+v/5//n/
+//8//z//f////7////+//v/+//+//7//v8AAAAAAAAAAAQAAgACAAMAAwADAAQABQAD
AAMAAwAFAAMAAwACAAEAAQACAAMAAwADAAIAAgACAAIAAAAAAAAAAQADAAQABAACAP//
/f/7//v//P/9//3/+P/4//n/+f/5//n/+P/2//b/9f/0//P/9f/z//P/9f/y//D/7v/t
/+3/7v/u/+z/7P/t/+z/7//v/+3/7f/t/+v/6v/q/+v/6f/p/+n/6f/q/+r/6f/p/+z/
7f/t/+3/6f/p/+v/6//r/+r/5//m/+j/6P/n/+T/6f/r/+v/6//r/+r/6f/o/+r/6//t
/+7/7P/r/+r/6f/p/+r/6v/r/+n/6f/m/+b/6v/s/+7/7//t/+v/6P/m/+P/4//k/+T/
5v/j/+b/5v/j/+X/5f/l/+b/5v/o/+b/4v/l/+T/4v/g/+H/4f/g/+H/4v/j/+X/4v/g
/9//3v/g/+H/4v/h/93/3P/c/9z/3v/e/+L/3f/d/93/3f/d/9z/2//a/9j/2v/a/9r/
2v/e/9v/2P/a/9v/2//b/9v/2v/Y/9v/2//Y/9f/1v/U/9X/1v/X/9X/1f/W/9b/1//V
/9T/1P/U/9f/1//X/9P/1f/W/9b/1v/V/9X/1f/V/9P/0//T/9P/2v/d/9r/2P/c/97/
3//h/+f/6P/n/+b/5f/k/+P/4//l/+b/5//o/+n/7f/q/+j/6P/o/+X/5P/j/+L/4f/d
/93/2//b/9z/3f/e/9r/1//U/9T/0//R/8//z//M/8v/y//N/8f/xv/F/8T/xv/G/8f/
x//E/8T/xP/E/8T/xf/F/8X/xf/F/8T/xP/F/8X/xP/E/8L/wv/C/8L/xv/H/8f/yP/I
/8f/x//H/8T/xP/H/8f/xf/I/8z/zP/O/9X/0//R/9H/0P/W/+P/6v/w//f/+v/0/+b/
0P+w/5P/g/+A/4T/iv+T/57/qP+v/7X/uf+//8T/xv/D/8P/xv/F/8H/v//D/8b/xv/E
/8T/xv/G/8f/xv/H/8n/zP/M/8z/zP/L/8z/yf/I/8v/y//L/8n/y//M/8z/zP/O/87/
z//Q/9P/0v/T/9T/1v/W/9b/2P/Z/9r/2//b/9v/2//d/97/4f/i/+L/4v/j/+L/4v/j
/+T/5f/m/+f/5P/j/+P/4v/m/+n/6//s/+r/6v/p/+n/7f/u/+//7//r/+v/7f/v/+7/
7//x//X/9f/0//T/9f/2//n/+v/5//f/+v/6//r//v/+//7//v8CAAAAAAABAAMAAwAE
AAUABwAHAAcACQAHAAcABgAFAAYACAAKAAsACgAIAAcABgAJAAgACQAKAAkACQAIAAYA
CQAJAAoACwAJAAgABwAFAAAAAAABAAEAAgADAAMAAgAAAP///v/9/////f/9////AAAA
AAAAAQD+//7//f/6//z//f/8////AAD9//z/+//8//z//f////7//f/8//v//P/8//v/
+//8//3//f/9//v/+//9//3/AAAAAP7//v8CAAIAAQD+////AQABAAEAAgACAAIAAgAD
AAMABAAEAAMAAwADAAMAAwAEAAQABQAHAAcABAAEAAcACAAJAAkACAAHAAUABAAEAAUA
BwAIAAYAAwAGAAYAAwAFAAUABQAEAAQABgAEAAIABwAIAAgABwAHAAYABAACAAIAAgAD
AAUABAAEAAQABQAFAAUAAwAEAAQABQAGAAYABgAKAAUABwAHAAcABwAJAAkACQAIAAUA
BAADAAIABwAFAAMABgAFAAUABQAFAAQAAgAFAAUABQAFAAUABAAGAAYABgADAAcACAAI
AAkABwAGAAYABgAHAAcABwADAAcACAAIAAgABgAFAAQAAwACAAMABAAFAAcACQAFAAIA
BQAGAAYABwAJAAcABwAKABEAEwASABUAFgAXABgAGgAaABoAGgAYABgAGAAZABoAHQAf
ACAAHgAeACEAHgAaABoAGgAZABoAGQAYABcAFQAVABMAEgAQABAAEAAOAAsACAAIAAcA
CAAHAAgABgACAAEAAgD+//z//P/8//z//f///wAAAAD+//7//v/+////////////AQAA
AAAAAQABAAAAAAAAAAIAAgACAAUABAACAAEAAAABAAEAAQAAAAAABQALAAEAAgAOAA4A
CgARAA0ABQANABoAJAApACwALgAzAC4AGAD8/97/wP+v/7H/uP/A/87/1f/W/+L/8f/x
//P/+f/+//z/+f/3//j//f//////AwAGAAIAAgACAAQABAADAAAA/////wIAAgACAAIA
AgAEAAIAAgAFAAUABQADAAMABAAEAAQABgAGAAcACAAFAAIAAQAAAAIAAgACAAQABAAE
AAQAAwABAAEAAwAEAAUABgAGAAYABAACAAEAAQABAAEAAQABAAIAAwAFAAYACAAJAAkA
CAAHAAYABAADAAUABgAHAAcABwAHAAkACwAJAAkACgANAA0ADAAMAA0ACwANAA0ACwAM
ABAAEQASABMAEgARABAAFAASABIAEwARABEAEgATABUAFQAVABcAFQAVABQAEwAVABYA
FwAXABcAFgAWABYAFgAUABQAFAAUABUAFQAUABIAEQARABEAEQASABMAEwAPAA4ADgAN
AA0ADQAMAAoACgAJAAgABwAJAAcABwAJAAcABgAFAAUABwAIAAgABgADAAMAAQADAAMA
AQABAAEAAwACAAIAAwADAAMAAwADAAYABgAFAAUABQAFAAQAAwADAAMABQAFAAgACAAG
AAYABgAGAAUAAgAFAAcABwAHAAgACAAIAAgABwAHAAgACAAHAAcABwAHAAUABgAGAAcA
CQAJAAYABgAFAAYABwAHAAkACQAIAAgABwAHAAgACAAKAAcACgAKAAYABwAGAAUABQAG
AAkACAADAAcABwAGAAgACQAJAAgABAACAAAA//8BAAIABAAGAAUABQAFAAMAAgACAAMA
BAAFAAYACwAHAAQAAwACAAEAAQABAAEAAAABAAIAAwAEAAcAAwD//wAAAwADAAMAAwAA
AP7/AQABAP////////7///8AAAEA/////wAAAAABAAEAAAAAAAAAAgADAAQAAQACAAIA
AQAAAAIAAwAEAAUAAgABAAAA//8BAAMA///8/wEAAgACAAMACQAHAAcACgALAAsAFAAS
ABIAEgASABMAFAAVABYAFgAXABcAGQAYABgAGAAYABsAGAAWABYAFgAVABQAEwASABEA
DQANAAkACAAIAAgACAAGAAMAAAAAAP///f/7//z/+v/6//v/+//4//j/+P/6//r/+v/7
//r/+P/3//b/+P/4//n/+f/5//n/+f/4//b/9//3//b/+P/4//j/+P/4//v/+//6//j/
+P/3//f/+f/4//j/+//5//f/AgAEAAQABAADAAEA/////wYAGAAjACYAKgArABoA/P/k
/8z/sv+j/6X/rP+2/8D/yf/S/9z/5f/x//P/7//w//L/8//1//b/8//z//f//f/+//r/
+f/4//n/+P/5//j/+f/7//r/+v/6//r/+v/8//r/+v/7//v/+//5//f/+P/4//j/+f/6
//z//v/+//z//P/8//r/+v/6//z/+v/6//r/+f/5//n/+//8//v//P/8//z/+//6//r/
+//9//3//f/9//////8AAAAAAAD///3/+v/9//7//v//////AAABAAEA/////wEAAwD/
////AAADAAQABAAFAAcABQAFAAMA//8CAAYABwAIAAgACAAIAAgADAAKAAoACwALAAsA
DAANAA0ADQANAA8ADQANAAwACwALAAwADQANAA8ADgAOAA4ADAAKAAoACgAJAAkACAAG
AAkACQAKAAsACAAIAAgABwAEAAQABQAFAAUABQAEAAIAAAD///7//f/+//3//v8BAAEA
AAD///////8AAAAA/v/9//3/+//9//7/+//6//n/+//6//r/+//7//v/+//7//7//v/9
//3//P/9//3//f/7//v//f/9//z//P/6//r//f/+//7//P/8//3//P/7//r/+v/6//r/
+//7//z//P/7//v/+//7//v//P/8//3//f/9//r/+v/7//z//f/9//z/+//5//j/+P/5
//v//P/8//n//P/8//n/+//7//v/+f/4//n/9v/1//n/+f/4//j/+f/5//j/9//4//n/
+//5//j/+P/4//f/9//3//X/9P/0//X/9v/2//b/+v/1//T/8//y//H/8f/x//H/8P/x
//L/8//0//j/9f/y//T/8//z//P/8//y//D/8//z//X/9f/1//T/8//y//H/7f/x//L/
8v/z//P/8v/y//L/8f/x//H/7f/v//D/8P/w//H/8f/x//H/7//v/+//7//x//P/7//s
//D/8v/z//X/+//5//n//P/9/wUABAABAAAA///+////AAACAAMAAwAEAAQABAAFAAkA
BwAGAAUABAACAAAA///+//3/+f/7//n/+P/4//r/+v/4//X/8f/w/+7/6//q/+v/6f/p
/+j/6f/l/+T/5v/m/+b/5v/p/+n/6P/o/+f/5v/l/+X/5f/l/+X/5f/n/+j/6v/r/+j/
5v/k/+L/4v/i/+X/5f/m/+b/5v/l/+P/4//i/+L/3//n//H/9P/s/+r/8P/x//H/7//r
/+z/9P8DAAwAFAAXABYACgDu/9T/xv+r/5X/nv+o/67/u//G/8j/z//V/93/4//i/+D/
4//l/+T/3//f/+P/5f/k/+T/4//i/+P/4v/l/+T/5f/n/+f/5v/l/+T/5f/o/+f/6P/m
/+X/5P/h/+P/5P/k/+T/5P/k/+X/5v/m/+T/5P/k/+T/5P/k/+b/6P/o/+j/5//j/+P/
5f/m/+n/6v/q/+r/6//q/+r/6//q/+n/6P/n/+f/5//o/+j/6P/p/+n/6P/q/+r/6f/p
/+n/6v/r/+v/6//r/+3/7//t/+3/7v/x//P/8v/y//P/8f/z//P/8f/v//L/8v/y//r/
/v/+/w==
         </WaveFormData>
      </LeadData>
      <LeadData>
         <LeadByteCountTotal>10000</LeadByteCountTotal>
         <LeadTimeOffset>0</LeadTimeOffset>
         <LeadSampleCountTotal>5000</LeadSampleCountTotal>
         <LeadAmplitudeUnitsPerBit>4.88</LeadAmplitudeUnitsPerBit>
         <LeadAmplitudeUnits>��V</LeadAmplitudeUnits>
         <LeadHighLimit>2147483647</LeadHighLimit>
         <LeadLowLimit>268435456</LeadLowLimit>
         <LeadID>V1</LeadID>
         <LeadOffsetFirstSample>0</LeadOffsetFirstSample>
         <FirstSampleBaseline>0</FirstSampleBaseline>
         <LeadSampleSize>2</LeadSampleSize>
         <LeadOff>FALSE</LeadOff>
         <BaselineSway>FALSE</BaselineSway>
         <ExcessiveACNoise>FALSE</ExcessiveACNoise>
         <MuscleNoise>FALSE</MuscleNoise>
         <LeadDataCRC32>2654222911</LeadDataCRC32>
         <WaveFormData>
BAAEAAQABAAFAAYABwAIAAYABgAGAAYABgAGAAYABgAGAAYABgAGAAYABgAGAAYABgAG
AAYABgAEAAQABAAEAAYABgAGAAYABgAGAAYABgAEAAQABAAEAAUABgAHAAgACwAMAA0A
DgAQABAAEAAQABAAEAAQABAAEgARABAAEAAPAA8ADQANAAoABQABAP///P/8//3//f/+
//7//f/8//z//P/+//////////7//v8CAAMAAwADAAMAAwADAAMAAwADAAMAAwADAAMA
AgACAAMAAwADAAMAAwADAAQABAAEAAQABAAEAAQABAAEAAQABAADAAMAAwADAAQABAAE
AAYABgAGAAYABgAEAAQABgAFAAYADQATABkAFgAOAAkAAwD9//7/AwAFAP//9f/q/9v/
z//K/8b/vv+6/7z/v/+7/7P/rf+v/7H/sv+1/7v/xf/R/9v/5P/t//T/9//6//3//v8A
AP//AQABAAIAAgACAAIAAwADAAMABAAEAAUABQAFAAUABQAFAAUABgAGAAcABwAIAAgA
BgAGAAYABwAHAAYABgAHAAkACAAIAAkABwAHAAcABwAGAAYABwAHAAkACQAJAAkACAAH
AAYABQAHAAcABwAHAAYABgAGAAYABQAFAAUABQAHAAcABgAGAAQABAAEAAMAAwADAAMA
AgABAAEAAQABAAEAAAAAAP///f/8//z/+v/6//n/+P/3//X/9f/0//P/8//z//L/8f/u
/+7/7v/t/+7/7f/t/+3/7P/s/+z/7P/r/+v/6//r/+v/6//r/+v/7P/s/+z/7P/u//D/
8f/z//T/9P/1//f/+v/7//7//v/+/wEAAgADAAQABQAGAAcABwAIAAgACQAJAAkACgAM
AA4ADQAMAAwADAAOAA4ADgAOAA4ADQANABAAEAAQABAADgAOAA4ADgAQABAAEAAQAA4A
DgAOAA4ADAAMAAwADAAOAA0ADQAOAAwACwAKAAoADQANAAwACgAKAAoACgAKAAkACQAJ
AAkACQAKAAoACQALAAoACgAKAAgACAAIAAgACAAIAAcABwAJAAgACAAJAAsACwAKAAoA
CQAIAAcABwAJAAgACAAIAAgACAAJAAkACAAIAAgABwAHAAgACAAIAAYABgAHAAcACQAJ
AAgACAAIAAgACAAIAAYACAAIAAgACAAIAAgACAAKAAsACwALAAkACAAHAAYACAAIAAgA
CAAIAAgABgAIAAYABwAHAAYACAAIAAgACQAJAAkABwAHAAgACAAIAAgACgAKAAkACQAI
AAgACAAIAAgACAAIAAgACgAKAAoACgAKAAsACwALAAwADAAMAAwACwAKAAkACAAIAAoA
CAAIAAgACQAJAAkACwANAA0ADwAOABIAEgASABIAEgASABQAFAAUABQAFQAUABQAEwAT
ABEAEQAQAA0ACQAHAAQAAgADAAMABAAGAAUABAAEAAMABAAEAAMABQAEAAQABgAHAAcA
BwAJAAkACQAJAAkACwALAAsACwAJAAgACAAJAAkACQAJAAkACwAMAAwADAAKAAoACgAK
AAwADAAMAAwACwALAAsACwAOAA4ADgAOAAwADAAMAAwACgAKAAwADQAKAA8AFQAbACAA
GgARAAsACQAIAAsADwAPAAcA9v/l/9f/0v/O/8L/uv+6/73/uf+z/7P/s/+x/7b/uf+7
/8X/1f/f/+j/8f/2//v/AgAHAAYABgAJAAcABwAIAAgACgAKAAsACwAJAAoACgALAAsA
CwALAAsADQANAA4ADgALAAsADAAMAAwADAAMAA0ADQAMAAwADQANAAwADAANAA8ADwAP
AA8ADAAMAA0ADQANAA0ADQANAA0ADQANAA0ADQANAA0ADQAMAAwADAAMAA0ADQANAA0A
CwALAAoACgAMAAwADAALAAkACQAJAAgABwAHAAcABwAFAAQABAADAAMAAgACAAAAAAD/
//7//f/7//v/+v/5//n/+f/4//f/9v/2//b/9f/0//P/8//z//L/8v/y//L/8f/x//H/
8f/x//H/8f/x//D/8P/w//D/8v/0//X/9//4//j/+f/7//z//f8AAAAAAAADAAQABQAG
AAcACAAJAAsADAAMAA0ACwALAAwADgAOAA0ADAAMAA4AEAAQABAADgAOAA0ADQAQABAA
EAAQAA4ADgAOAA4AEAAQABAAEAAQABAAEAAQABAAEAAQABAAEAAPAA8AEAAQAA8ADgAO
AA8ADwAOAAwADgAOAA4ADgANAA0ADQANAAsADAAMAAsACwAKAAoACgAKAAoACgAKAAwA
DAALAAsACwAKAAoACwALAAsACgAKAAoACgAKAAsACwAKAAoACgAKAAoACwALAAwADAAM
AAsACQAKAAoACgAMAAwADQANAAsACwAKAAoACgAKAAoACgAKAAwADAAMAAwADAAMAAwA
DAANAA0ADQAKAAoACgAKAAoACgAKAAoACgAKAAgACgAMAA0ADQAMAAoACgAKAAsACwAL
AAkACQAMAAwADAAMAAoACgAJAAkADAAMAAwADAAMAAwADAAMAAoACgAKAAoACgALAAsA
CwAMAAwADAAMAAoACgAKAAoACAAKAAgACAAIAAkACQAJAAkACwALAA0ADgAQABIAEgAS
ABIAEgAUABQAFAAUABQAFAAUABMAEgASABEAEQANAA0ADAAHAAMAAQD+//7/AQABAAIA
AgD///7//v/+//7/////////AAAAAAIAAwADAAMABQAFAAUABQAFAAUAAwADAAMAAwAC
AAIAAwADAAUABQAFAAUABAAEAAQABAAEAAQABAAEAAQABAAEAAMAAwADAAMABAAEAAQA
BAAEAAYABgAGAAQABAAGAAcADAATABcAFwAQAAoABQADAAUADAARAA8ABQD1/+L/z//D
/7j/rP+o/6z/rP+n/6H/pf+n/6n/r/+2/73/yf/T/93/5//w//X/+v/7//r//f/+//7/
//8AAAEAAwAEAAIAAgADAAMAAwAEAAQABQAFAAUABQAFAAMAAwAEAAQAAwADAAQABAAE
AAQABAAFAAcABgAGAAcABQAEAAQABQAHAAcABwAHAAYABgAHAAcABwAHAAcABwAHAAcA
BwAHAAcABwAHAAcABAAEAAQABAAFAAUABQAFAAMAAwACAAIAAgACAAIAAQABAAEAAQAA
AP///////////f/8//z/+//7//r/+v/4//j/9//2//X/9f/1//T/8//x//H/8P/v//D/
8P/w/+//7v/t/+3/7f/s/+z/7P/s/+v/6//r/+v/6//r/+v/6//s/+z/7P/s/+7/8P/x
//P/8v/y//P/9f/2//f/+v/6//r//f/+/////v///wAAAQD//wAAAAABAAEAAQACAAQA
BAADAAIAAgAEAAYABgAGAAUABAACAAEABAAEAAQABAAEAAQABAAEAAQABAAEAAQABAAE
AAQABAAEAAQABAAEAAQAAwADAAQABgAFAAQABAADAAMAAgAAAAIAAgACAAIAAwADAAMA
AwABAAIAAgABAAEAAAAAAAAAAAAAAAAAAAAAAAAA/////////v/+//////////7//v8A
AAAAAAABAP///v/+//7/AAAAAAEAAQAAAAAAAAD/////AAAAAAAA/v/+////////////
/v/+//7//v/+//7//v8AAAAAAAD+//7//v/+//7//////////v/+//7//v/+//7//v/+
//7//v/8//7//v///////v/8//z//P/9//7////+/////v/+//7//v/+//7//f/9/wAA
AAAAAAAA/v/+//7//v/+//7//v/+//7/////////AAAAAAAAAAD+//7//v/+//7/AAD+
//7/AAABAAEAAQABAAMAAwAFAAYABgAKAAwADAAMAAwADAAMAAwADAAOAA4ADQAMAAoA
CQAJAAcABgAEAP7/+f/4//b/9//5//f/+P/4//f/+P/4//j/+v/7//v/+//6//z//v//
//////8BAAEAAQADAAMAAwADAAMAAwADAAIAAgADAAMAAwAEAAUABgAIAAgACAAIAAgA
CAAIAAgACAAIAAgABwAHAAgACQALAAwACwAKAAkACAAKAAoACAAIAAoACwAOABcAHQAd
ABgAFAALAAUABwAKAA0ADQAFAPv/6P/Z/8//yP+8/7T/tv+4/7P/rf+t/7H/tf+1/7r/
v//H/9P/4f/r//D/9f/8/wEABAAFAAYACAAJAAsACwAMAAwACgAKAAsACwALAAwADAAN
AA8ADwAPAA8ADQANAA4ADgAPAA8AEAAQABAAEAAQABEAEQAQABAAEQARABAAEAARABEA
EQARABEAEAAQABEAEQARABEAEQARABEAEQARABEADwAPAA8ADwAQABAAEAAQABEAEQAR
ABEADwAPAA4ADgAOAA4ADgANAA0ADQANAAwACwALAAsACwAJAAgACAAHAAkACAAIAAYA
BAADAAIAAQABAAEAAAD///3//f/8//v/+v/6//r/+f/4//f/9//3//b/9v/2//b/9f/1
//X/9f/3//f/9//3//j/+P/4//j/+P/6//v//f8AAAAAAQADAAIAAwAGAAYACAALAAwA
DQAOAA8AEAARABEAEgASABMAEwATABQAFgAWABUAFAAUABQAFgAWABYAFgAWABUAFQAW
ABYAFgAWABgAGAAYABgAFgAWABYAFgAYABgAGAAYABYAFgAWABYAFgAVABUAFgAWABUA
FAAUABUAFQAUABIAFAAUABQAFAAVABUAFQAVABMAFAAUABMAEwASABIAEgAUABQAFAAU
ABIAEgARABEAEQAQABAAEQATABMAEgASABIAEgASABMAEwASABIAEgASABIAEwATABQA
FAAUABMAEQASABIAEgAQABAAEQARABIAEwATABQAFAAUABQAFAASABQAFAAUABIAEgAS
ABIAFAAVABUAFQASABIAEgASABQAFAAUABQAFgAWABQAFgAUABUAFQAUABQAFAAUABUA
FQAVABMAEwAWABYAFgAWABYAFgAVABUAFAAUABQAFAAWABYAFgAWABQAFAAUABQAFAAV
ABUAFQAWABYAFgAWABQAFAAUABQAFgAYABYAFgAUABUAFQAVABYAFwAWABcAFgAaABwA
HgAeAB4AHgAeAB4AHgAeAB4AHgAeAB4AHwAeAB4AHQAdABsAGwAaABcAEwARAA4ADAAN
AA0ADgAOAA0ADAAMAAoADAANAA0ADwAOAA4AEAATABMAEwAVABUAFQAVABUAFAATABIA
EQASABIAEwAVABUAFQAVABUAFQAWABYAFgAUABQAFAAUABQAFAAUABQAEwATABMAEwAU
ABQAFAAUABIAEgASABIAEAAQABIAEwASABkAIwAlACIAHAAXABEACwAMAA8AEQANAAMA
9P/l/9v/2P/W/9D/yv/M/8//y//D/8H/wf+7/7r/v//H/9H/3//n//D/+f8AAAUACAAJ
AAoADAALAA0ADQAOAA4ADAAMAA0ADQANAA4ADgAPAA4ADQAMAAsADQANAA4ADgANAA0A
DgAOAAwADAAMAA0ADQAMAAwADQALAAoACgALAAsACwALAAsACAAIAAkACQALAAsACwAL
AAkACQAJAAkACQAJAAkACQAGAAYABgAGAAcABwAHAAcABwAHAAYABgAGAAYABgAFAAUA
BQAFAAQAAQABAAEAAQABAAAAAAD//////v/+//z//P/7//r/+f/3//f/9v/1//P/8//y
//H/7v/u/+7/7f/s/+v/6//r/+r/6v/q/+r/6f/p/+n/6f/p/+n/6f/p/+r/6v/q/+r/
6v/s/+3/7//y//L/8//1//b/9//6//r/+v/9//7///8AAAEAAgADAAMABAAEAAUABQAF
AAYACAAIAAcABgAGAAYACAAIAAgACgAKAAkACQAKAAoACgAKAAoACgAKAAoADAAMAAwA
DAALAAoACQAIAAgACAAIAAgACAAHAAcACAAIAAcABgAGAAcABwAGAAQABAAEAAQABAAF
AAUABQAFAAMABAAEAAMAAwACAAIAAgACAAIAAgACAAIAAgABAAEAAwACAAIAAwADAAMA
AgACAAIAAgACAAMAAQAAAAAAAAACAAIAAwADAAIAAgACAAEAAQACAAIAAgAAAAAAAQAB
AAEAAQAAAAAAAgACAAIAAgD+/wAAAAAAAAIAAgACAAIAAAABAAEAAQAAAAAAAAAAAAIA
AgACAAIAAgACAAAAAgAAAAEAAQAAAAAAAAAAAAEAAQABAP////8AAAAAAAAAAAAAAAD/
////AAAAAAAAAAAAAAAAAAAAAAAAAAAAAAAAAAABAAEAAQD+//7//v/+/wAAAAAAAAAA
/v8AAP7//v/+/////////wAAAQAAAAEAAAD+/wAAAgACAAIAAgACAAIAAgACAAQABgAI
AAoACgAKAAoACgAKAAkACAAIAAcABwAFAAUABQABAP7//f/5//j/+P/3//j/+P/3//b/
9v/2//j/+f/3//f/9v/2//j/+f/5//n//f/9//3//f/9//3//f/9//v/+//6//r//f/9
//3//f/7//v//P/8//z//P/8//z//P/8//z//P/8//v/+//7//v//P/8//z/+v/6//r/
+v/6//j/+P/6//v/AgAHAAsADQAIAP7/+f/5//v/AAAFAAcA/f/t/9b/xf+7/7D/ov+g
/6T/pP+f/5v/nf+f/5//o/+o/6//u//J/9H/2f/e/+X/7v/x//D/8f/2//j/9//5//n/
+v/6//r/+v/7//v/+f/6//r/+//7//v/+//7//v/+//8//z/+//7//z//P/6//r/+v/7
//v/+v/6//v//P/8//3////+//3//P/7//z//P/9//3//f/9//3//f////////////7/
/f/8//v//P/8//z//P/7//v/+//7//v/+//6//r/+v/6//r/+f/5//n/+f/4//f/9//3
//f/9f/0//T/8//1//T/9P/y//D/7//u/+3/7//v/+7/7f/r/+v/6v/p/+j/6P/o/+f/
5v/l/+X/5f/i/+L/4v/i/+P/4//j/+P/4//j/+P/4//k/+T/5P/k/+T/5v/n/+n/6v/q
/+v/7f/u/+//8v/y//L/9f/2//f/+v/7//z//f/8//z/+//7//v/+//8//7//v/9//z/
/P/8//7//v/+//7//v/9//3//v/+//7//v8AAAAAAAAAAP7//v/+//7//v/+//7//v/+
//7//v/+/wAA/////wAAAAD///7//v/9//3//P/6//7//v/+//7/+//7//v/+//7//z/
/P/7//3//P/8//z/+v/6//r/+v/8//z/+//7//n/+P/4//n/+v/7//v//P/6//r/+v/7
//v/+v/6//r/+P/4//n/+f/6//r/+v/5//n/+v/6//r/+v/6//v/+//7//v/+v/6//r/
+v/6//r/+v/8//z//P/6//r/+v/6//z//f/9//3//P/8//z//P/8//z//P/8//z//P/6
//z/+v/7//v/+v/8//z//P/9//v/+//5//n/+v/6//r/+v/8//z/+//7//z//P/8//z/
/P/8//z//P/8//z//P/8//r/+//7//v/+v/6//r/+v/8//z//P/8//z//v/8//z/+v/7
//v/+//8//3//P/9//z/+v/6//z//P/8//z//v/+//7//v///wAAAQACAAMABAAFAAYA
CAAIAAgACAAIAAgABwAGAAYABQAFAAMABAAEAAAA/f/6//b/9f/1//X/9v/2//X/9P/0
//T/9v/3//f/9//2//b/+P/5//n/9//5//n/+f/7//v/+//7//n/+f/5//j/+P/5//n/
+f/7//v/+//8//v/+v/5//j/+v/6//r/+v/6//r/+f/5//n/+f/6//r/+v/6//r/+v/6
//r/+P/4//r/+//8/wMADQAPAAoAAgD7//X/9/8AAAcABwD///H/4P/N/8P/tv+m/57/
ov+k/6H/mf+X/53/of+j/6b/q/+z/8H/z//X/9z/4//s//H/8v/1//b/9v/5//f/9//4
//j/+v/6//v/+//7//z//P/9//v/+//7//v/+//7//z//P/7//v//P/8//z//P/8//3/
/f/8//z//f/9//z//P/9//3//f/9//3//P/8//3//f/9//3//f/9//v/+//7//v//f/9
//3//f/8//z//P/8//3//f/9//3/+//7//r/+v/6//r/+v/5//v/+//7//r/9//3//f/
9//3//b/9v/1//X/9P/0//L/8v/x//D/7//v/+//7v/t/+v/6//q/+n/5v/m/+b/5f/k
/+P/4//j/+T/5P/k/+T/4//j/+P/4//j/+P/4//j/+T/5P/k/+T/5v/o/+n/6//r/+r/
6v/r/+7/7//y//L/8P/z//T/9f/4//n/+v/7//v//P/8//3//f/9//7/AAAAAP///v/+
//7/AAAAAAAAAAAAAP////8AAAAAAAAAAAAAAAAAAAAAAAAAAAAAAAAAAAAAAAAAAP7/
/v/+//7/AAD/////AAAAAP///v/+//3//f/8//r//v/+//7//v/9//3//f/9//3//v/+
//3//f/8//z//P/6//r/+v/6//j/+P/3//f/+P/4//n/+//5//n/+P/4//j/+P/4//n/
+//6//r/+v/5//j/+P/3//f/+P/5//n/9//4//j/+P/4//j/+f/5//n/+f/4//j/+P/4
//j/+P/4//r/+v/6//n/+P/3//b/9v/3//f/9//4//j/+P/4//b/9v/2//b/+P/4//b/
+P/4//n/+f/4//b/9v/2//f/9//3//X/9f/2//b/9v/2//j/+P/3//f/9v/2//b/9v/2
//b/9v/2//b/9v/2//b/9v/3//f/9//4//j/+P/4//j/+P/4//j/+v/8//r/+v/8//3/
/f/9/wEABAACAAIAAgACAAEAAAAAAP/////9//3//P/4//X/9P/y/+//7//u/+7/8P/v
/+7/7v/s/+7/7//v//H/8P/w//L/8//z//P/9f/1//X/9f/1//X/9f/1//X/9f/0//T/
9f/1//X/9f/1//X/9v/2//b/9P/0//T/9P/0//T/9P/0//X/9f/1//X/9P/0//T/9P/2
//b/9v/2//T/9P/2//f/+P/5////BQAIAAQA+//1//H/7v/x//X/8f/p/97/zf+//7z/
uv+y/6r/rv+z/6//p/+j/6P/of+i/6P/pf+v/73/y//S/9v/4v/n/+r/7f/w//L/8//x
//H/8v/y//T/9P/1//X/9f/2//b/9//3//f/9//3//f/9//4//j/+f/5//r/+v/6//r/
+v/7//3//P/8//3//f/8//z//f////////////7//v////////////////8BAAEAAQAB
AAEAAQABAAEAAAAAAAAAAAABAAEAAQABAAEAAQAAAAAAAAAAAAAA///9//3//f/8//3/
/f/9//3/+//6//r/+f/5//j/+P/2//b/9f/0//P/8//z//L/8f/t/+3/7P/r/+z/7P/s
/+v/6v/p/+n/6f/m/+b/5v/m/+f/5//n/+f/5f/l/+X/5f/o/+j/6P/o/+j/6v/r/+3/
8P/w//H/8//y//P/9v/2//j/+//8//3/AAABAAIAAwAFAAYABgAHAAUABQAGAAgACgAJ
AAgACAAIAAoACgAKAAwADAALAAsADAAMAAwADAAMAAwADAAMAAwADAAMAAwACgAKAAoA
CgAKAAoACgAKAAoACQAJAAoACgAJAAgACAALAAsACgAIAAgACAAIAAgABwAHAAcABwAH
AAgACAAHAAcABgAGAAYABgAGAAYABgAIAAgABwAHAAcABgAGAAcABwAHAAYABgAGAAYA
BgAHAAcABgAGAAYABgAGAAcABwAGAAYABgAFAAcACAAIAAgABgAGAAcABwAHAAcABgAG
AAYABgAGAAYABgAIAAgACAAGAAYABgAGAAYABwAHAAcACAAIAAgACAAKAAoACgAKAAkA
CAAFAAYACAAJAAkACAAIAAgACAAJAAkACQAHAAcACAAIAAgACAAGAAYABQAFAAgACAAI
AAgACAAIAAgACAAGAAYABgAGAAgACQAJAAkABgAGAAYABgAIAAgACAAIAAgACgAIAAgA
BgAHAAcABwAHAAkACQALAAwAEAAQABIAEgASABIAEgASABIAEgASABIAEgARABAAEAAP
AA8ACwALAAoABQABAP///P/8//////8AAAAAAQAAAAAAAAAAAAEAAQABAAIAAgAEAAUA
BQAFAAcABwAFAAUABQAFAAMAAwADAAMAAwAEAAYABwAFAAUABQAFAAYABgAGAAYABgAG
AAYABgAGAAYABgAFAAcABwAHAAgABgAGAAYABgAGAAYABgAEAAQACAALAAoADwAVABUA
EgAMAAUA//8DAAwADwAPAAMA8//g/9H/x/+6/67/qv+u/67/p/+p/6//rf+l/63/tv+5
/8P/0f/d/+f/7v/z//b/+f/+/wMABAACAAMABQAFAAYABgAEAAQABQAFAAYACAAJAAsA
CgAJAAgABwAHAAcACAAIAAkACQAKAAoACgAKAAoACwAJAAgACAAJAAkACAAIAAkACgAL
AAwADQALAAoACgAJAAkACQAJAAkACQAJAAkACQALAAsACwALAAoACgAKAAoACwALAAsA
CwALAAsACgAKAAoACgAKAAkACQAJAAkACAAHAAcABwAHAAUABAAEAAMABQAEAAQAAgAC
AAEAAAD//wAAAQABAAEA/P/7//n/9//2//b/9v/1//b/9f/1//X/9P/0//T/9P/z//P/
8//z//P/8//z//P/9P/0//T/9P/2//j/+f/7//z//P/9////AgADAAYABgAEAAcACAAJ
AAoACwAMAA0ACwAMAAwADQANAA0ADgAQABAADwAOAA4AEAASABIAEgAQABAADwAPAA4A
DgAOAA4AEAAQABAAEAASABIAEgASABIAEgASABIAEAAQABAAEAASABEAEQASABAADwAO
AA4ADwAPAA4ADAAOAA4ADgAOAA8ADwAPAA8ADQAOAA4ADQANAAwADAAMAAwADAAMAAwA
CgAKAAkACQALAAoACgALAAkACQAIAAgACAAIAAgACQAJAAgACAAIAAgACAAJAAkACgAK
AAoACQAHAAgACAAIAAgACAAJAAkABwAHAAYABgAHAAgACQAKAAgACgAKAAoACAAIAAgA
CAAIAAkACQAJAAgACAAIAAgACAAIAAgACAAKAAoACAAKAAgACQAJAAgACAAIAAgACQAJ
AAkABwAHAAgACAAIAAgACgAKAAkACQAIAAgACAAIAAYABgAGAAYACAAIAAgACAAGAAcA
BwAHAAcACAAJAAoACQAIAAcABgAGAAgABgAGAAYABwAHAAcACQALAAsADQAOAA4AEAAQ
ABAAEAAQABEAEgATABQAFAATABIAEgARABEADwAPAAwABwADAAEA/v/+//////8AAAAA
///+//z//P/+//////////7//v8AAAEAAQABAAMAAwADAAMAAQABAAEAAQABAAEAAAAA
AAEAAQABAAEAAQABAAIAAgACAAIAAgACAAIAAgACAAIAAgABAAEAAQABAAIAAgACAAIA
AgACAAIABAACAAIABAADAAYADwAVABUADgAGAAEAAQADAAgADwANAAMA8f/e/83/wf+y
/6b/pP+o/6j/o/+h/6X/p/+p/63/sv+7/8X/0f/f/+f/7P/x//b/9//4//3/AAACAP//
/////wAAAAAAAAAAAQABAAEAAgACAAMAAwADAAMAAwADAAMABAAEAAMAAwAEAAQABAAE
AAQABQAFAAQABAAFAAUABAAEAAUABQAFAAUABQAGAAYABwAHAAcABwAHAAcABQAFAAUA
BQAHAAcABwAHAAYABgAGAAYABQAFAAUABQAFAAUABAAEAAIAAgACAAEAAQABAAEAAAD/
//////////7//v///////f/8//z/+v/6//n/+P/3//X/9f/0//P/8//z//L/8f/u/+7/
7v/t/+7/7f/t/+3/7P/s/+z/7P/p/+n/6f/p/+v/6//r/+v/6v/q/+r/6v/s/+7/7//x
//T/9P/1//f/9v/3//r/+v/6//3//v///wIAAwAEAAUABQAGAAYABwAFAAUABgAIAAYA
BQAEAAQABgAIAAgACAAIAAgABwAHAAYABgAGAAYABgAGAAYABgAIAAgACAAIAAgACAAI
AAgACAAIAAgACAAIAAcABwAIAAgABwAGAAYACQAJAAgABgAGAAYABgAGAAUABQAFAAUA
BQAGAAYABQAFAAQABAAEAAQABAAEAAQABAAEAAMAAwADAAIAAgADAAMAAwACAAIAAgAC
AAIAAwADAAIAAgACAAIAAgADAAMAAAAAAAAA//8BAAIAAgACAAIAAgADAAMAAwADAAIA
AgACAAIAAgACAAAAAgACAAIAAgACAAIAAgACAAMAAwADAAEAAAD///7/AAAAAAAAAAAC
AAIAAAACAAAAAQABAAAAAgACAAIAAwADAAMAAQABAAAAAAAAAAAAAAAAAP////8AAAAA
AAAAAAAAAAAAAAAAAAAAAAAAAAAAAAEAAQABAAIAAgACAAIAAAAAAAAAAAD+/wAA/v/+
////AQACAAMABQAHAAcACQAKAA4ADgANAAwACwAKAAwADAALAAoACgAJAAkABwAHAAYA
AQD9//v/+P/4//n/+f/6//r/+f/4//j/+P/6//v/+//7//r/+P/6//v/+//8////AAAB
AAAA///+//3//f/9//3//P/8//3//f/9//3//f/9//7//v/+//7//v/+//7//v/+//7/
/v/9//3//f/9//7//v8AAAAAAAAAAP7//v/8//z//v8BAAYACQANABEAEgAMAAMA+f/1
//b/+//9//f/6//e/9H/y//I/8L/vP+4/7z/vf+5/7P/sf+v/63/rP+t/7f/w//P/9n/
4P/n/+7/8f/2//n/+v/8//3/+//7//z//P/9//7/AAABAP//AAAAAAEAAQABAAEAAQD/
////AAAAAP////8AAAAAAAAAAAAAAQADAAIAAgADAAEAAAAAAAEAAwADAAMAAwAAAAAA
AQABAAMAAwADAAMAAQABAAEAAQADAAMAAwADAAIAAgACAAIA/////////////////v/+
//7//v/+//3//f/9//3//P/7//v/+//7//v/+v/6//n/9//2//b/9P/y//H/8P/v/+//
8f/u/w==
         </WaveFormData>
      </LeadData>
      <LeadData>
         <LeadByteCountTotal>10000</LeadByteCountTotal>
         <LeadTimeOffset>0</LeadTimeOffset>
         <LeadSampleCountTotal>5000</LeadSampleCountTotal>
         <LeadAmplitudeUnitsPerBit>4.88</LeadAmplitudeUnitsPerBit>
         <LeadAmplitudeUnits>��V</LeadAmplitudeUnits>
         <LeadHighLimit>2147483647</LeadHighLimit>
         <LeadLowLimit>268435456</LeadLowLimit>
         <LeadID>V2</LeadID>
         <LeadOffsetFirstSample>0</LeadOffsetFirstSample>
         <FirstSampleBaseline>0</FirstSampleBaseline>
         <LeadSampleSize>2</LeadSampleSize>
         <LeadOff>FALSE</LeadOff>
         <BaselineSway>FALSE</BaselineSway>
         <ExcessiveACNoise>FALSE</ExcessiveACNoise>
         <MuscleNoise>FALSE</MuscleNoise>
         <LeadDataCRC32>2484990353</LeadDataCRC32>
         <WaveFormData>
AgACAAIAAgAEAAQABAAEAAIAAgACAAIAAgACAAIAAgACAAIAAgACAAIAAgACAAIAAgAC
AAIAAgAAAAAAAAAAAAIAAgACAAIAAgACAAIAAgAAAAAAAAAAAAEAAgADAAQABQAGAAcA
CAAKAAoACgAKAAoACgAKAAoADAAMAAwADAAMAA0ADQAOAA4ADQAMAAsACwAMAAwADQAN
AAwACQAHAAgACAAIAAgABQAEAAEAAAAAAAAA//////////////7//f/9//7//v/9//z/
/P/8//z//P/9//3//f/9//3//v/+//3//f/9//3//f/9//3//P/8//z//P/8//z//f/9
//3//f/9//3//f/8//z//f/9//7/AwAKABAAEQAPABIAIgBHAHYAjgCFAHYAaQBOABgA
1f+Z/2n/P/8h/wn/7P7T/s/+4/4M/zX/V/9w/4r/oP+z/8L/z//Z/+T/6v/w//T/9v/4
//n//P/9///////9//7/AAABAAEAAgACAAQABAAEAAMAAwAGAAYABwAHAAcABwAHAAgA
CAAIAAcABwAKAAoACgAMAAoACgAKAAsACwALAAwADAAOAA4ADgAPABAAEAAQABEAEAAQ
AA8ADwAQABAAEAAQABEAEQARABIAEgASABIAEgASABMAFAAUABQAFAAVABUAFQAVABYA
FgAXABcAGAAYABgAGAAZABoAGgAbABsAGgAaABoAGwAbABsAGwAcAB0AHAAcABsAGwAc
ABwAHAAcABoAGgAaABoAGAAYABgAFwAYABgAGAAWABUAFAAUABQAEgARABAAEAATABMA
EwATABMAEwASABIAFAAUABQAFAAUABQAFQAVABYAFgAUABIAEQARABEAEAAPAA8ADwAP
AA8ADwAMAAwADQANAAwADAAKAAoACwALAA0ADAAMAAwACgAKAAoACgAJAAkACwALAAoA
CgAKAAoACwALAAoACgALAAsACwALAAsACwALAAsACwALAAwADAAMAAwADAALAAsACwAL
AAsACwALAAsADAAMAAwADAAMAAwADAALAAsACwALAAsACwALAAsACwALAAwADAALAAsA
CgAJAAgACAAIAAcABwAHAAgACAAIAAcABwAIAAgABgAEAAQABAAEAAYABgAGAAUABQAF
AAUABQADAAMAAwADAAMAAgACAAIABAADAAMAAwADAAUABQADAAAAAAAAAAEAAQABAAEA
AQABAAEAAAAAAAAAAAAAAAEAAQABAAEAAQADAAEAAQABAAAAAQABAAAAAgACAAIAAAD+
////////////////////AQABAAEAAAAAAAAAAAABAAEAAQABAAEAAAD///3//P/+//7/
/f/9//v//f/9////AAABAAIABQADAAcABgAGAAYABgAGAAgACAAIAAgACgAKAAoACgAL
AAsADAAMAAsACgAJAAkACAAIAAkACQAJAAcABgAGAAQABAAEAAMABAABAAAAAAD///3/
/P/7//3//f/8//v/+//8//z/+//6//r/+v/6//r/+//7//v/+//7//z//P/7//v/+//7
//v/+//7//r/+v/6//r/+v/8//3//f/9//v/+//7//v/+v/6//v/+//6//3/AgAIAA0A
DwAOABQANQBmAIYAhwB8AHMAWgAqAOv/r/97/0//Lf8R//L+0/7H/tv+AP8n/0v/aP9+
/5b/q/+8/8f/0f/a/+L/7P/w//L/9P/3//b/9//5//n/+f/6//z//f/7//z//P/+/wAA
AAD/////AAAAAAEAAQABAAEAAQACAAIAAgABAAEAAgACAAIABAAEAAQABAAFAAcABwAI
AAgABwAGAAUABQAIAAgACAAJAAoACgAJAAkACgAKAAoACgALAAsACwAMAAwADAAMAAwA
DAANAA4ADgAOAA4ADwAPAA0ADQAOAA4AEQARABIAEgAQABAAEQASABQAFQAVABQAFAAU
ABUAFQATABMAFAAVABYAFgAVABUAFgAWABYAFgAWABYAFgAWABQAFAAUABMAFAAUABQA
EgAPAA4ADgAOAA4ADQAMAAwADQANAA0ADQANAA0ADAAMAA4ADgAOAA4ADAAMAA0ADQAM
AAwACgAIAAgACQAKAAoABwAHAAcABwAFAAUAAgACAAUABQAEAAQAAAAAAAEAAQADAAIA
AgACAAAAAAAAAAAAAQABAAMAAwACAAIAAgACAAMAAwACAAIAAwADAAMAAwADAAMAAwAD
AAEAAQACAAIAAwAEAAUABQAFAAUABQAFAAMAAwADAAQABAAEAAQABAAGAAYABQAFAAUA
BQAFAAUABQAFAAUABQAGAAYABQAFAAUABQAFAAYABAADAAMAAwAEAAQABAADAAMABAAE
AAIAAAAAAAAAAAACAAIAAgABAAEAAQABAAEAAQABAAEAAQABAAAAAAAAAAAA////////
//8BAAEA//8AAAAAAAABAP////////////////7//v8AAAAAAAABAP/////////////9
//3//f8AAAEAAQAAAP7//v/+//z//v////////////////////////////7//v/+//7/
//////////////3//f/8//z//v/+//3//f/7//3//f////3//f/9////AQADAAQABAAE
AAQABAAEAAQABAAEAAYABgAGAAYABgAGAAYABwAHAAgACAAHAAYABQAFAAYABAAFAAUA
BAABAP///v/+//z//P/7//r/+f/4//j/+P/3//f/9//3//f/9v/1//X/9v/2//X/9P/0
//T/9P/0//X/9f/1//X/9f/2//b/9f/1//X/9f/1//X/9f/0//T/9P/0//T/9P/1//X/
9f/1//X/9f/1//T/9P/3//f/+v///wYACAAJAAsAGABAAHMAjACCAHUAbABNABIAyv+D
/03/Jf8J/+/+z/64/rn+2f4F/y7/U/9x/4j/nv+w/73/yv/X/9//5P/o/+r/7P/u//D/
8//0//X/9//3//X/9v/4//n/+f/6//r//P/+//7//f/9//z//P/9//3//f/9//3//v8A
AAAA/////wAAAAAAAAIAAgACAAIAAwADAAMABAAEAAQABAAEAAUABgAGAAYABwAIAAgA
BwAHAAgACAAIAAgABwAHAAcACAAKAAoACgAKAAoACwAMAAwADAAMAA0ADQALAAsADAAM
AA0ADQAOAA4ADgAOAA8AEAAQABEAEQAQABAAEAARABEAEwATABQAFQAUABQAEwATABYA
FgAWABYAFAAUABQAFAASABIAEgARABAAEAAQAA4ADQAMAAwADAAMAAsACgAKAAsACwAL
AAsACwALAAoACgAIAAgACAAIAAYABgAHAAcABgAGAAQAAgABAAEAAQAAAP3//f/9//3/
/f/9//r/+v/9//3//P/8//j/+P/5//n/+//6//r/+v/6//r/+v/6//f/9//5//n/+v/6
//r/+v/7//v/+v/6//v/+//7//v//f/9//3//f/7//v//P/8//7//v/+//3/////////
///9//3//f/+//7//v/+//7//v/+//3//f////////////3//f/9//3//P/8//v/+//7
//v/+//8//z/+//7//v//P/8//z/+//7//z//P/6//r/+v/6//r/+v/6//r/+f/5//n/
+f/5//f/9//3//f/+f/4//j/+P/4//f/9//3//f/+f/5//f/+P/4//j/+f/3//f/9//3
//f/9//2//b/+P/4//j/+f/3//f/9//3//n/9//3//f/9v/3//f/9v/4//j/+P/2//b/
9//3//f/9//3//f/9//3//f/9//2//j/+P/4//n/+f/5//n/+f/3//f/9v/2//b/9v/1
//X/9//5//n/+//7//v/+//9//3//f8AAAIAAgACAAIABAAEAAQABAAEAAQABAAEAAYA
BgAHAAcACAAIAAcABgAHAAcACAAIAAYABQADAP///v/+////AAD///3/+//3//f/+P/5
//n/+//7//v/+//8//v/+//8//7//f/8//z//P/8//z//f///////////wAAAAD/////
//////////////7//v/+/wAAAAAAAAEAAQABAAEAAQABAAEAAAAAAAMAAwAEAAsAFAAY
ABcAGQAeADwAbwCSAIwAfwB4AGUAMADq/6P/Z/83/xn/A//n/sr+w/7Z/gH/Lv9T/3H/
iv+g/7T/x//U/93/5f/u//b/+v/8//7/AAADAAQABQAHAAcABQAGAAgACQAJAAoACgAM
AA4ADgANAA0ADgAOAA8ADwAPAA8ADwAQABIAEgARABEAEAAQABAAEgAUABQAFAAVABcA
FwAYABgAGAAYABgAGQAaABoAGgAbABwAHAAbABsAGgAaABoAGgAdAB0AHQAeAB4AHgAe
AB4AHgAfACAAIAAgACAAIQAhACEAIQAiACIAJQAlACYAJgAkACQAJQAmACgAKQApACgA
KAAoACkAKQAnACcAKAApACoAKgApACkAKgAqACoAKgAoACgAKAAoACYAJgAmACUAJAAk
ACQAIgAjACIAIgAiACAAHwAeAB4AHwAfAB8AHwAhACEAIAAgACAAIAAgACAAHgAeAB8A
HwAgACAAHgAcAB0AHQAdABwAGwAbABsAGwAbABsAGAAYABkAGQAYABgAFAAUABUAFQAX
ABYAFgAWABgAGAAYABgAFQAVABcAFwAWABYAFgAWABcAFwAWABYAFQAVABUAFQAXABcA
FwAXABUAFQAWABYAGAAYABgAFwAZABkAGQAZABcAFwAXABgAGAAYABgAGAAaABoAGQAZ
ABcAFwAXABcAFwAXABcAFwAYABgAFwAXABcAFwAXABgAFgAVABUAFQAWABYAFgAVABcA
GAAYABYAFAAUABQAFAAUABQAFAATABUAFQAVABUAFQAVABUAFQAVABQAFAAUABQAEwAT
ABMAEwAVABUAEwASABIAEgATABMAEwATABMAEwATABIAEgAUABQAFAAVABMAEwATABMA
EwARABEAEQASABMAEwASABQAFAAUABIAEgATABMAEwAVABUAFQAVABQAEwASABAAEgAS
ABIAEwATABMAEwATABEAEQAQABAAEQASABIAEwASABMAEgATABMAEwATABUAFQAXABgA
GAAYABgAGAAYABgAGAAYABoAGgAaABoAGgAaABoAGgAbABsAHAAcABsAGgAZABkAHAAc
AB0AHQAcABkAFwAWABQAFAAUABMAFAARABAAEAAQAA8ADwAPAA8ADwAOAA0ADAAMAAsA
CQAJAAoACwAMAAwADQANAA0ADQANAA4ADgALAAsACwALAAsACwALAAoACAAIAAgACAAK
AAsACwALAAkACQAJAAkACAAIAAkACQAKAA0AFgAaABkAGQAgACwAUQCCAJgAjwCEAHkA
WgAkAOP/rf+D/13/O/8h/wT/6/7l/v3+IP9B/1//fP+U/6z/v//M/9X/4//u//T/+P/6
//z/AAABAAIAAwAFAAUAAwAEAAYABwAHAAgACAAKAAoACgAJAAkACgAKAAsACwALAAsA
CwAMAA0ADAAKAAkADAAMAAwADgAMAAwADAANAAsACwAMAAwADAAMAAwADQAOAA4ADgAP
AA4ADgANAA0AEAAQABAAEAAPAA8ADwAQABAAEAAQABAADgAPABAAEAAQABAAEQARABEA
EQASABIAEQARABIAEgAUABQAFQAWABQAFQAVABQAFAAUABUAFQATABMAFAAVABQAFAAT
ABMAFAAUABQAFAASABIAEgASABAAEAAQAA8ADgAOAA4ADAALAAoACgAKAAoACQAIAAgA
BwAHAAcABwAIAAkACQAKAAwADAAMAAwACgAKAAsACwAMAAwACgAIAAgACQAKAAoABwAH
AAcABwAHAAcABAAEAAUABQAEAAQAAgACAAMAAwADAAIAAgACAAAAAAAAAAAAAQABAAMA
AwAAAAAAAAAAAAMAAwACAAIAAwADAAMAAwABAAEAAQABAAEAAQACAAIAAgACAAIAAQAD
AAMAAwADAAMAAwADAAQAAgACAAIAAgAAAAAA/////wEAAQABAAEAAQABAAEAAQAAAAAA
/////////////wAA/v/9//3//f/+//7//v/9//3//v/+//z//P/8//z//P/8//z//P/7
//v/+//7//v/+//7//v/+//5//j/+P/4//n/+f/6//v/+f/7//v/+f/4//j/+P/5//n/
+f/5//n/+//7//r/+v/4//j/+P/5//n/+f/5//n/+f/3//f/9//2//f/9//2//b/9v/2
//T/9v/3//f/9//1//X/9f/1//f/9//3//b/9P/0//T/9f/z//P/8//z//X/9f/0//T/
9P/0//P/8//x//P/8//1//P/8//z//X/8//z//T/9v/2//b/9v/2//b/9v/2//f/+P/5
//r//P/8//z//P/6//r/+v/6//r/+//7//z//f/9//3//f/8//z/+//7//z//P/6//n/
+P/4//j/+P/1//T/8f/w//D/8P/v/+//7//v/+//7v/t/+3/7v/u/+v/6v/q/+r/7P/s
/+3/7f/r/+v/6//s/+z/6//r/+v/6//r/+v/6//q/+r/6v/q/+z/7P/t/+3/6//r/+v/
6//p/+j/6P/p/+v/7v/1//r//v/9//v/CAAuAGEAfgB2AGsAZABJABAAyv+H/0//I/8H
/+3+zf6y/q/+y/71/h7/Qf9f/3j/kP+i/6//uv/D/83/1v/c/+D/4v/k/+j/5//o/+n/
6//r/+v/7P/u/+//7f/u/+7/8P/w//D/7//v//L/8v/z//P/8//z//P/9P/2//b/9f/1
//b/9v/2//j/+v/6//r/+//5//n/+v/6//r/+v/6//v//v/+//7///8AAAAA//////7/
/v/+//7/////////AAACAAIAAgACAAAAAQACAAIAAgACAAMAAwAFAAUABgAGAAUABQAG
AAYACAAIAAkACgAKAAsACwAKAAgACAAJAAkACwALAAwADQAMAAwACwALAA4ADgAOAA4A
DgAOAA4ADgAKAAoACgAJAAgACAAIAAYABwAGAAYABgAEAAMAAgACAAMAAwADAAMAAwAD
AAIAAgACAAIAAgACAAAAAAABAAEAAgACAAAA/v/7//v/+//6//n/+f/5//n/+f/5//b/
9v/3//f/9v/2//L/8v/z//P/9f/0//T/9P/0//T/9P/0//P/8//1//X/9P/0//T/9P/1
//X/9P/0//X/9f/1//X/9//3//f/9//1//X/9v/2//j/+P/4//f/9//3//f/9//5//n/
+f/6//j/+P/4//j/+v/6//n/+f/3//f/9//3//X/9f/1//X/9f/2//b/9//3//f/9//4
//b/9f/1//X/9v/2//b/9f/1//b/9v/0//b/9v/2//b/9P/0//T/8//z//P/8//z//P/
8//z//P/9f/0//T/9P/0//P/8//z//P/9f/1//P/9P/0//T/9f/z//P/8//z//P/8//y
//L/8v/y//L/8//z//P/8//z//P/8f/x//H/8v/z//P/8v/y//L/8v/w//L/8//z//P/
8//z//P/8//x//H/8f/w//L/8v/y//P/8v/x//D/7//w//H/8f/y//L/8v/x//H/7//x
//H/8//x//H/8f/z//H/8f/y//L/8v/y//L/8v/y//L/8v/z//T/9f/2//f/+P/5//r/
/P/8//z//P/8//z//P/8//z//P/9//3///8AAAAAAAD9//3//v/+/wEAAQAAAP3/+//6
//r/+v/6//n/+P/1//L/8v/y//H/7//v/+//7//v/+//8P/y//L/8f/w//D/8P/w//D/
8f/x//H/8f/x//D/8P/v/+//8f/x//H/8f/x//D/8P/w//D/8P/w//H/8//z//P/8//z
//P/8v/y//P/8//0//n/BAAIAAcABQAIACIAVQCCAIoAewBwAF8AMADu/6P/Yf8r/wv/
9/7d/r7+r/6//uf+Fv87/1v/eP+O/6L/s//A/8n/0//e/+b/6v/s/+7/8P/z//L/8//1
//X/9//4//r/+//7//z//P/+//7//v/9//3//v/+///////9//3//f/+/wAAAAD/////
AgACAAIABAAGAAYABgAHAAUABQAGAAYABgAGAAYABwAKAAoACgALAAsACgAIAAcACQAK
AAsADAALAAsACwAMAA4ADgAOAA4ADAANAA4ADgAOAA4ADwAPABEAEQASABIAEwATABQA
FAAUABQAFQAWABQAFQAVABQAFgAWABcAFwAVABUAFgAXABoAGgAZABkAGAAYABgAGAAW
ABYAFgAWABYAFgAWABUAFAAUABQAEgARABAAEAAQABAADwAOAA4AEQARABEAEQAQAA8A
DQAMAA4ADgAOAA4ADAAMAA0ADQAMAAwACgAIAAkACQAJAAgABwAHAAcABwAFAAUAAgAC
AAUABQAEAAQAAgACAAMAAwABAAAAAAAAAAAAAAAAAAAA/////wEAAQAAAAAAAAAAAAEA
AQAAAAAAAQABAAEAAQD///////////////8AAAAAAgACAAIAAQABAAEAAQABAAMAAwAD
AAQAAgACAAIAAgAEAAQAAwADAAEAAQABAAEAAwADAAMAAwAAAAAA/////////////wAA
AAD////////+//7//v/9//3//v/+//z//v/+//7//v/8//z//P/7//3//f/9//3/+//7
//v/+//7//r/+v/6//j/9//3//f/9//5//n/9//4//j/+P/5//f/9//3//f/+f/5//j/
+P/4//j/+P/5//f/9//3//f/+f/3//f/9//2//f/9//2//b/9v/2//T/9v/3//f/9//1
//X/9f/1//X/9f/1//T/9v/2//b/9//3//f/9//3//f/9//2//b/9//4//j/+f/5//v/
+//9//3/AAD+//7//v/+//z//P/8//z//f/9//7//v////7//f/9//z//P/9//3//f/7
//r/+v/4//j/+P/3//j/9f/0//T/8v/x//H/8f/z//P/8v/x/+//8P/w/+//8P/w//D/
8P/u/+//7//v/+//7//w//D/7f/t/+3/7f/t/+3/7f/s/+z/7P/s/+z/7v/v/+//7//v
/+//7//v/+7/7v/v/+//8v/x//b//P8BAAEA/v8GACcAVgB4AHsAbABjAE4AHgDf/6P/
c/9J/yf/Df/0/tX+xf7V/vj+Hf89/1r/cP+I/5//rv+5/8P/zv/Y/97/4v/m/+r/6//q
/+v/7f/t/+//8P/y//P/8f/y//L/9P/0//T/8//z//b/9v/3//f/9//3//f/+P/6//r/
+f/5//z//P/8//7//v/+//7///8BAAEAAgACAAIAAgACAAMABAAEAAQABQAGAAYABQAF
AAgACAAIAAgABwAHAAcACAAKAAoACgAKAAoACwAMAAwADAAMAA0ADQANAA0ADgAOAA8A
DwAQABAAEAAQABEAEgASABMAEwASABAAEAARABEAEQARABIAEwASABIAEQARABIAEgAS
ABIAEgASABIAEgASABIAEgARABAAEAAQAA4ACwAKAAoACgAKAAkACAAIAAsACwALAAsA
DQANAAwADAAMAAwADAAMAAwADAANAA0ADgAOAAwACgAKAAsADAAMAAkACQAJAAkACwAL
AAgACAAIAAcABQAEAAQABAAFAAUABQAEAAQABAAEAAQABAAEAAEAAQADAAMAAgACAAIA
AgADAAMAAgACAAMAAwADAAMAAwADAAMAAwADAAMABAAEAAQABAAEAAMAAwADAAMAAwAD
AAMAAwAEAAIAAgACAAIABAAEAAMAAwADAAMAAwADAAMAAwADAAMAAgACAAEAAQABAAEA
AQACAAIAAQABAAEAAAAAAAAA/////wAAAAD+/wAAAAAAAAAA/v/+//7//f//////////
///////////////+//7//v/+//3//f/9//v//f/9//v/+//8//3////9//3//f/9//v/
+//6//r//P/8//z//f/7//v/+//7//v/+f/5//n/+v/7//v/+v/6//r/+v/4//r/+//7
//v/+f/5//n/+f/5//n/+f/4//r/+v/6//v/+v/5//j/9//5//n/+P/4//r/+v/5//n/
9//5//n/+//5//n/+f/7//3////+/wAAAAAAAAAAAgACAAIAAgAAAAAAAAAAAAIAAgAC
AAMABQAGAAYABQACAAEAAQACAAIAAwADAAIA///9//z//P/6//r/+f/4//f/9v/2//b/
9f/1//X/9f/1//T/8//z//T/9P/z//L/9P/0//T/9P/z//P/8//z//H/8v/y//H/8f/x
//H/8f/z//P/8v/y//T/9P/0//T/8//z//P/8//z//P/8//y//L/9f/3//T/+f8CAAQA
AwAFABAANABpAIQAfgBxAGYASQAUAND/jf9V/yn/C//v/s/+tv65/tv+Af8i/0v/bf+A
/5T/qP+3/8T/zf/V/97/4v/o/+z/7v/w//H/8v/z//X/9f/z//T/9v/3//n/+v/6//z/
+v/6//n/+f/6//r/+//7//3//f/9//7//v/+//3//f/+//7//v8AAP7//v/+////AgAD
AAUABgADAAIAAQABAAQABAAEAAUACAAIAAcABwAIAAgACAAIAAkACQAJAAoADAAMAAwA
DAAMAA0ADgAOAAwADAANAA0ADwAPABAAEAARABEAEgASABIAEgATABQAFgAXABcAFgAW
ABYAFwAXABoAGwAdAB8AHgAcABkAFwAYABgAGAAYABoAGgAaABoAGAAYABgAFwAWABYA
FgAUABMAEgASABIAEgARABAAEAARABEAEQARABEAEQAQABAAEAAQABAAEAAPAA4ADgAN
AA4ADgAMAAoACQAJAAkACAAHAAcABwAHAAcABwAEAAQABQAFAAQABAAAAAAAAQABAAEA
AAAAAAAAAgACAAIAAgABAAEAAwADAAIAAgACAAIAAQABAAAAAAABAAEAAQABAAEAAQAB
AAEAAQABAAIAAgACAAIAAgABAAMAAwADAAMAAwADAAMABAACAAIAAgACAAIAAgABAAEA
AQABAAEAAQABAAEAAQABAAAAAAD/////////////AAAAAP////////7//v/+//3///8A
AAAA/v/8//z//P/8//z//P/8//v/+f/5//n/+f/7//v/+//7//v/+v/6//r/+v/5//n/
+f/5//v/+//5//j/+P/4//n/+f/5//n/+f/5//n/+P/4//b/9v/2//f/+f/5//n/+f/3
//X/9f/1//b/9//3//b/+P/4//j/9v/0//X/9f/1//X/9f/1//X/9//3//f/9v/0//T/
9P/1//X/9f/1//X/8//z//L/8v/0//T/8//z//H/8//z//X/9//3//f/+f/5//n/+v/6
//r/+v/6//z//P/8//z//v/+//7//v/+//////8AAAAA///+//3/+//8//z//f/7//r/
9//1//T/9P/0//T/8f/w/+3/7P/u/+7/7f/t/+3/7f/t/+z/6//r/+z/7P/r/+r/6v/q
/+j/6P/p/+n/6//r/+v/7P/s/+v/6//r/+n/6f/p/+n/6P/o/+j/6P/q/+r/6//r/+v/
6//r/+v/6//q/+r/6//t/+7/9f/8/wAA/////xIAQABvAH4AdgBvAGIAPwAAALT/bf81
/w3/8/7Z/rv+qP6x/tP+Af8q/03/af+C/5b/pv+1/8L/yf/T/9r/3v/g/+T/6P/q/+v/
6v/r/+3/7f/t/+7/8P/x//H/8v/y//T/9P/0//P/8//2//b/9//3//X/9f/1//b/+P/4
//f/9//6//r/+v/8//r/+v/6//v/+//7//z//P/+//7//v///wAAAAAAAAEAAgACAAEA
AQACAAIAAgACAAMAAwADAAQABAAEAAQABAAGAAcACAAIAAYABgAHAAcACQAJAAoACgAJ
AAkACgAKAAwADAANAA4ADAANAA0ADAANAA4AEAARAA8ADwAQABEAEAAQAA8ADwAQABAA
EAAQABAAEAAQABAAEAAQABAADwAMAAwADAAKAAsACgAKAAoACAAHAAYABgAHAAcABwAH
AAkACQAIAAgABgAGAAYABgAEAAQABQAFAAQABAACAAAAAQABAAEAAAD9//3//f/9//3/
/f/6//r/+//7//r/+v/6//r/+//7//n/+P/4//j/+P/4//j/+P/3//f/+f/5//j/+P/4
//j/+f/5//j/+P/5//n/+f/5//n/+f/5//n/+f/5//r/+v/6//r/+v/5//n/+f/5//n/
+//7//v//P/6//r/+v/6//r/+v/5//n/+f/5//n/+f/5//n/+f/5//j/+P/3//f/9//3
//f/+P/4//f/9//3//j/+P/4//f/9f/2//b/9P/2//b/9v/2//b/9v/2//X/9f/1//X/
9f/1//X/9f/1//X/9P/0//T/9P/z//P/8//z//X/9f/z//D/8P/w//H/8f/x//H/8f/x
//H/8P/w//L/8v/y//P/8f/x//H/8f/z//H/8f/x//D/8f/x//D/8P/w//D/7v/u/+//
7//v/+//7//v/+//7//v/+//7v/u/+7/7v/v/+//7//v/+//7//v/+7/7v/w//D/7//v
/+//8f/x//P/8//z//P/9f/1//n/+P/3//b/9f/0//b/9v/2//b/9v/2//f/9//6//r/
+f/4//X/9f/2//b/9//3//b/8//x//D/8P/w//D/7//u/+v/6v/q/+r/6f/p/+n/6f/p
/+b/5f/l/+b/5v/l/+T/5P/m/+b/5v/n/+X/5f/l/+X/6P/o/+f/5//n/+f/5//n/+X/
5P/k/+T/5P/k/+T/5f/n/+f/5//n/+X/5f/k/+T/4//l/+r/7f/w//T/+f/3//j/BgAv
AGAAdgBrAF4AUQAwAPj/uf9//1H/K/8N//H+1v6//r/+2f7+/h//P/9a/3L/iv+b/6j/
s/+//8j/0P/W/9r/3P/e/9//3v/f/+H/4f/i/+T/5//p/+f/6P/o/+r/6v/q/+n/6f/o
/+j/6f/p/+n/6f/p/+r/7P/s/+v/6//s/+z/7P/u/+z/7P/s/+3/7//v//D/8P/u/+7/
7v/v//D/8P/w//H/8v/y//H/8f/y//L/8v/y//P/8//z//T/8v/y//L/8v/y//P/9P/0
//T/9P/1//X/9f/1//b/9v/3//f/+P/4//j/+P/5//r/+P/5//n/+P/2//b/9//3//f/
+f/4/w==
         </WaveFormData>
      </LeadData>
      <LeadData>
         <LeadByteCountTotal>10000</LeadByteCountTotal>
         <LeadTimeOffset>0</LeadTimeOffset>
         <LeadSampleCountTotal>5000</LeadSampleCountTotal>
         <LeadAmplitudeUnitsPerBit>4.88</LeadAmplitudeUnitsPerBit>
         <LeadAmplitudeUnits>��V</LeadAmplitudeUnits>
         <LeadHighLimit>2147483647</LeadHighLimit>
         <LeadLowLimit>268435456</LeadLowLimit>
         <LeadID>V3</LeadID>
         <LeadOffsetFirstSample>0</LeadOffsetFirstSample>
         <FirstSampleBaseline>0</FirstSampleBaseline>
         <LeadSampleSize>2</LeadSampleSize>
         <LeadOff>FALSE</LeadOff>
         <BaselineSway>FALSE</BaselineSway>
         <ExcessiveACNoise>FALSE</ExcessiveACNoise>
         <MuscleNoise>FALSE</MuscleNoise>
         <LeadDataCRC32>318665560</LeadDataCRC32>
         <WaveFormData>
9P/0//T/9P/1//b/9//4//b/9v/2//b/9v/2//b/9v/4//j/+P/4//b/9v/2//b/9v/2
//b/9v/2//b/9v/2//j/+P/4//j/+P/4//j/+P/2//b/9v/2//j/+P/4//j/+f/6//v/
/P/+//7//v/+//7//v/+//7/AAAAAAAAAQABAAIAAwAEAAMAAwACAAIABAAEAAUABQAE
AAQAAQAAAAAAAAAAAAAA/f/8//j/9//5//j/9v/1//T/8v/x//D/8P/x//H/8v/w//H/
8f/x//H/8P/w//D/8f/x//H/8f/x//D/8P/w//L/8//z//P/8P/w//D/8P/w//D/8f/x
//H/8f/w//D/8P/w//D/8P/x//H/8//8/wIABwAMABoALgBXAIgAqACtALAArwChAHIA
IQDL/4f/Uv8p/wX/5/7O/sr+4v4K/zD/Uf9r/4X/m/+u/7r/w//O/9j/3//i/+j/6P/p
/+z/7v/w//L/8v/w//D/8v/0//b/9v/2//j/+P/4//j/+P/4//n/+f/6//r/+v/8//r/
+v/7//v//f///////v/+//z//P/8//7//v/9//3//f/9//3//v/+/////////wEA///+
//7//v/+////AAAAAP3//f//////AQABAAEAAQACAAMAAwADAAMAAwAEAAQABAAFAAUA
BgAGAAYABgAHAAcABwAHAAgACwALAAsACgAIAAkACQAJAAkACgAKAAoACwALAAoACgAI
AAkACQAJAAgACAAIAAgACAAGAAUABAAFAAQABAAGAAMAAAD////////+//7//f///wEA
AQABAP//AAAAAAIABAAEAAQAAwADAAUABgAGAAQABAAEAAIAAgACAAMAAwACAAEAAQAB
AAIAAAAAAAAA/////////f/9//7///8AAP3//f/+/////f/+//7//v/8//z//v/+//7/
/v//////AAAAAP7//v///wEAAgADAAMABQAFAAUABQAHAAUABQAFAAYACAAIAAYABwAI
AAoACgAJAAkACwALAAoACgAKAAgACQAKAAsADQALAAsACwAJAAkACQAJAAwADAAMAAsA
CQAJAAkACAAKAAoACgAKAAoACgALAAsACQAJAAoACgAJAAgACAAIAAgACAAIAAgACgAK
AAcACQAJAAgACAAIAAYABwAHAAcACAAIAAgACAAKAAoACgAKAAkACAAHAAUABwAHAAcA
BwAIAAgABwAHAAcABwAHAAgACgAKAAkACQAJAAgACAAIAAgACAAIAAgACQAKAAsACwAJ
AAoACgAKAAoACgAKAAoADAALAAoACgALAAsACwAMAAwACwALAAsACwAKAAkABgAKAA0A
CwAKAAoACQAJAAsAEAAPAA8AEAARABUAFgAUABQAFAAUABYAFgAWABYAGAAYABkAGQAY
ABkAGgAbAB0AHAAcABwAGgAbABsAGgAbABkAGQAYABYAFgAWABUAFgASABEAEQAOAAwA
CwALAAgACAAIAAcACQAIAAgACAAJAAkACQAJAAgACAAIAAkACQAJAAkACQAIAAgACAAI
AAkACQAJAAgACAAIAAgACAAKAAsACwALAAoACAAHAAYACAAIAAgACQAHAAkADgAUABkA
IgAqADwAXQCQALoAyQDQANMAywCqAGcAEwDD/4b/Vf8r/wn/6P7a/uz+Ev84/1v/ef+R
/6n/vP/K/9X/3v/o/+//+P/8//7///8CAAAAAgAEAAQABgAGAAgACgAIAAgACAAKAAoA
CgAKAAoACgALAAsADAAKAAoADAAKAAoACwALAA0ADQANAAwADAAOAA4ADgAQABAADwAP
AA8ADQANAA4ADgANAA0ADQAPAA8ADgAOAA4ADgAPABAAEAAPAA8AEQARABEAEQARABEA
EAARABEAEQATABMAFAAUABIAEwATABQAFAAUABQAFQATABMAEwAUABYAFwAYABgAGAAZ
ABkAGQAYABgAFwAWABkAGQAYABgAFgAXABcAFwAYABgAGAAYABgAFgAVABQAFQAUABQA
FgARAA4ADQANAAsACgAKAAkACQALAAsACwAJAAoACgAMAAwADAAMAAsACwANAA4ADgAM
AAwADAAKAAwADAANAA0ACgAJAAkACQAIAAYABgAGAAcABwAHAAUABAAEAAQABAAFAAUA
BgAHAAUABgAGAAYABAAEAAYABgAGAAYABwAHAAoACgAIAAgACAAJAAkACQAJAAsACwAL
AAsADQALAAsADQAOABAAEAAOAA8AEAASABAADwAPABEAEAAQABEAEgASABMAFAAVABUA
EwATABMAEwATABMAEwAUABQAFAATABMAEwATABIAEgASABIAEgASABIAEwATABEAEQAS
ABIAEQAQABAAEAASABIAEgASABAAEAANAA8ADwAOAA4ADgAOAA8ADwAPAA4ADgAOAA4A
DgAOAA4ADgAOAA4ADgANAA0ADQANAA0ADAAMAAsACwAMAA0ADgAQAA4ADgANAA0ADQAM
AAwADAAOAA4ADgAOAAwADAAMAAsACwAMAAwADAAKAAoACgAKAAoACQAIAAgACwALAAsA
DAAMAAsACwALAAoACgAKAAgACAALAAkACAAKAAkACQALAA0ACwAKAAoADwAPABAAEAAQ
ABAAEAAQABAAEAAQABEAEgATABQAFAAVABUAFgAXABgAGQAZABgAGAAYABgAFwAXABYA
FgATABIAEAAQAA4ADgANAAwACAAHAAcABgAGAAUABQAEAAQABAADAAMAAgACAAIAAwAB
AAEAAQAAAAAAAAABAAEA/////////v///wAAAQADAAMAAwACAAIAAgACAAIAAgADAAMA
AwADAAIAAgACAAIABAAEAAMABwALABAAFgAdACoAPgBkAJcAuADAAMUAygC7AI8APgDf
/5X/Xf8y/w3/7f7X/tb+8P4a/0D/Yv9//5n/rf+7/8b/1P/f/+j/7v/v//D/9P/2//f/
+v/6//z//v/+//z//P/+/wAAAAAAAAAAAgAEAAQABAAEAAIAAwADAAQAAgACAAQAAgAE
AAUABQAHAAUABQAEAAQABgAGAAYACAAGAAUABQAFAAUABQAGAAYABwAHAAcACQAHAAYA
BgAGAAYABwAIAAgABwAHAAkACQAJAAkACQAJAAoACwALAAsACwALAAwADAAKAAsACwAM
AA4ADgAOAA8ADQANAA0ADgAPAA8ADwAOAA4ADwAPAA8AEQASABIAEgASABEADwAOAA8A
EQASABMAEAAQABAAEAAQAA4ADQAMAAsACgAKAAwACQAGAAUABQAFAAQABAADAAUABwAH
AAcABQAGAAYACAAHAAYABQADAAMABQAGAAYABAAEAAQAAgAAAAAAAQABAAAA////////
/v/8//z//P/9//3//f/7//r/+v/6//r/+f/5//r/+//5//r/+v/6//j/+P/6//r/+v/6
//v/+//+//7//P/8//z//f/9//3///8BAAEAAQABAAMAAQABAAEAAgAEAAQAAgADAAQA
BgAEAAMAAwAFAAUABAAEAAQABAAFAAYABwAJAAcABwAHAAUABQAFAAUABAAEAAQAAwAF
AAUABQAEAAIAAgACAAIABAAEAAUABQABAAEAAgACAAMAAgACAAIAAgACAAIAAgACAAIA
//8BAP///v/+//7/AAABAAEAAQD+//7//v/+/wAAAAAAAAAAAAAAAAAA///9//3//f/9
//7//v/9//3//v///wAAAgABAAAA/v/9//7//v///wAA/v/+//7//v/8//z//P/7//3/
/v/+//7//P/8//z//P/+//3//P/8//3//f/9//7//P/7//v/+//8//z//P/6//r//f/7
//r/+//7//z///8DAAEAAAAAAAMAAwAGAAgACAAIAAgACAAIAAgACAAKAAoACgAKAA0A
DQAOAA8ADgAPAA8ADgAOAA4ADgAPAA4ADAALAAcACAAGAAYABgAFAAMAAQD8//3//f/8
//r/+v/7//v//P/+//3//f/8//z//P/9//3//f/9//z//P/+///////////////+//7/
/v/+//////////7//v/+//7//v/+/////f/9//3//P/+//7//v/+/wAA/////wcAEAAS
ABkAJAAyAE4AfwCmALAAswC6ALMAiwBCAOf/lf9b/zL/Ef/1/tv+1P7m/gz/NP9W/3P/
i/+f/7H/wv/O/9X/3v/m/+//9P/0//b/+f/6//r//P/+//7//P/8//7/AAAAAAAAAAAC
AAQABAAEAAQAAgADAAMABAAEAAQABgAEAAIAAwADAAUABQAFAAQABAAEAAQABAAGAAgA
BwAHAAcABQAFAAYABgAFAAUABQAHAAcABgAGAAYABAAFAAYABgAHAAcACQAJAAkACQAJ
AAkACAAJAAkACQAHAAcACAAIAAgACQAJAAoACgAKAAoACwALAAsACwAMAA8ADwAPAA4A
DAANAA0ADQALAAwADAAMAA0ADQAMAAwADAANAA0ADQAMAAwADAAMAAwACgAJAAgABQAE
AAQABgAEAAIAAgADAAMAAgACAAEAAQADAAMAAwADAAQABAAGAAYABgAGAAUABwAJAAoA
CgAIAAgACAAGAAgACAAJAAkABgAFAAUABQAEAAIAAgACAAMAAwADAAEAAAAAAAAAAAD/
////AAABAAEAAgACAAIAAAAAAAIAAgAEAAQABQAFAAQABAACAAIABAAFAAUABQADAAUA
BQAFAAUABwAFAAUABQAGAAgACAAIAAkACgAMAAoACQAJAAsACQAIAAgACAAKAAsADAAN
AAsACQAJAAkACQAJAAkACQAKAAoACgAJAAkACQAJAAgACAAIAAgACAAIAAgACQAJAAcA
BwAIAAgABQAEAAQABAAEAAQABAAEAAYABgADAAUABQAEAAQABAACAAMAAwADAAQABAAE
AAQABAAEAAQABAACAAIAAgABAAMAAwADAAMABAAEAAMAAwADAAMAAwAEAAIAAgABAAEA
AwACAAIAAgACAAIAAgACAAQABAAEAAMAAwAEAAQABAAGAAYABgAGAAQAAwACAAIAAwAD
AAMABAAGAAUABQAFAAUABAADAAAABAAHAAUABAAEAAMAAwAFAAcABQAEAAQABwALAAwA
DAAMAAwADAAMAAwADAAMAAwADAAMAAwADgAOAA8ADwAQABEAEgATABUAFAAUABQAFAAV
ABUAFAAUABEAEAAOAAwADAAMAAsACwAIAAgACQAGAAQAAwADAAIAAgACAAEA///+//7/
/v///////////wAAAAAAAAEAAQABAAEAAQAAAAAAAAAAAP////////7//P/8//z//P/9
////AAABAAEAAAAAAAAAAAAAAAAAAQD9/wMADAAQABEAGgAqAEAAZwCcALwAwQDEAMcA
twCIADcA4/+l/3L/Q/8d//3+4v7c/vb+Gv88/1n/d/+T/6v/vP/G/9H/2v/m/+3/8P/y
//b/+f/6//j/+v/8//z/+v/6//z//v/+//7//v8AAAAAAAAAAAAAAAABAAEAAgAAAAAA
AgAAAP7//////wEAAwADAAIAAgACAAIAAgAEAAQAAwADAAMAAwADAAQABAADAAMAAwAF
AAUABAAEAAQAAgADAAQABAADAAMABQAFAAUABQAFAAUABAAFAAUABQAHAAcACAAIAAgA
CQAJAAoACAAIAAgACQALAAsACwAMAAsACwALAAoACgALAAsACwALAAwADAAMAAsACwAK
AAoADAANAA0ADQAKAAoACgAKAAoACAAHAAYABQAEAAQABgADAAAA/////////v/+//3/
/f////////8BAAIAAgAEAAYABgAGAAUAAwAFAAYABgAGAAYABgAEAAQABAAFAAUABAAD
AAMAAwACAAAAAAAAAP////////3//v/+//7//v/9//3//v////3//v/+//7//f/+/wEA
AgABAAAAAAD//wIAAgAAAAAAAgADAAMAAwADAAUABQAFAAMABQADAAMABQAGAAgACAAG
AAcACAAKAAgABwAHAAkACQAIAAgACAAGAAcACAAJAAsACQAJAAkACQAJAAkACQAIAAgA
CAAHAAkACQAJAAgABgAGAAYABgAGAAYABwAHAAUABQAGAAYABQAEAAQABAAEAAQABAAE
AAYABgADAAUABQAEAAQABAADAAMAAgABAAIAAgACAAIAAAAAAAAAAAAAAAAAAAD//wEA
AQABAAEAAgACAAEAAQD///////8AAAAAAAD////////+//7//v8AAAAAAAAAAAAAAAAA
AP////8AAAAAAAD+//7//v/+/wAA///+//7/////////AAD+//3//f/9/wAAAAAAAP7/
/v8BAP///v8AAP////8BAAIA///9//z////9//7///8AAAEAAgACAAIAAgACAAUABgAH
AAgACgAKAAoACgAIAAgACAAJAAkACgALAAwADgAPAA8AEAAPAA4ADgANAA4ADgALAAoA
CAAIAAgACAAHAAYAAgABAP///v/8//v/+//6//r/+v/7//v/+v/6//n/+f/4//f/+P/4
//n/+v/5//n/+f/5//n/+P/4//j/+P/5//n/+f/4//j/+P/4//r/+v/7//v/+f/5//j/
+P/2//b/9v/2//f/+////wQACgAPABoALgBUAIcAqgC0ALsAwgC5AI8ARgDt/53/Yf80
/w//6/7R/sr+5P4M/zL/Uv9v/4n/of+x/77/yP/P/9j/4v/l/+j/6v/u//H/8P/y//T/
9v/2//b/9v/4//r/+P/4//j/+v/6//r/+v/6//z//f/9//7//P/8//7//P/8//3//f//
//3//f/8//z//f/+////AgABAP///v/9//3//f/+//7/////////AQABAAAAAAAAAP7/
//8AAAAAAQABAAMAAwABAAEAAQABAAIAAwADAAMABQAFAAYABgAEAAUABQAGAAYABgAG
AAcABwAHAAcACAAJAAkACQAIAAYABwAHAAcABwAIAAgACAAJAAkACAAIAAgACQAJAAkA
CAAIAAgACAAGAAQAAwACAAEAAAAAAAIAAQD+//3//f/7//r/+v/5//v//f/9//3/+//8
//z//v/+//7//v/9//v//f/+//7//v/+//7//P/7//r/+v/5//r/+f/5//n/+v/4//j/
+P/3//f/9//1//b/9v/2//b/8//z//T/9f/1//b/9v/2//b/9v/4//j/9v/2//f/9//4
//j/9v/2//j/+f/5//n/+f/7//v/+//7//3/+//7//3//v8AAAAA/v///wAAAgACAAEA
AQADAAMAAgACAAIAAAABAAIAAwAFAAMAAwADAAEAAQABAAEABAAEAAQAAwADAAMAAwAC
AAIAAgACAAIAAAAAAAEAAQD/////AAAAAAEAAAAAAAAAAAAAAAAAAAAAAAAA/f//////
/v/+//7//v/////////+//7//v/+//7//v/+//7//v/+//7//f/9//3//f/9//7//v/9
//3/+//7//v//P/+//7//f/9//v/+v/6//r//P/8//z//P/8//z//P/7//v//P/8//z/
/P/8//z//P/8//v/+v/6//v/+//7//z//P/7//v/+//+//7//v/8//7/AQD///7//P/7
//v//f////3//P/8//3//f/8//z//P/8//z//f/+////AAABAAIAAwAEAAYABgAGAAYA
CAAIAAgACAAIAAgACAAIAAkACQAKAAsADgAPAA8ADgAMAAwADAANAA0ADAAMAAkACAAG
AAYABgAGAAUABAAAAP3//f/8//r/+f/5//j/+P/6//n/+f/4//j/+P/5//n/+f/5//j/
+P/4//n/+f/5//f/9//2//b/9v/2//f/9//3//b/9v/2//b/9v/2//f/9//3//f/9v/2
//b/9v/2//j/9//3//3/BgAKAA8AFgAiADwAbQCcALAAswC4ALUAmQBaAP//pf9h/zT/
Ef/z/tf+yv7Y/vz+JP9G/2X/f/+V/6f/uP/C/8v/1P/c/+X/6P/q/+z/7//w//D/8v/0
//T/8v/y//T/9v/4//j/+P/6//j/+P/4//j/+P/5//n/+v/4//j/+v/4//r/+//7//3/
+//7//r/+v/8//z//P/+//z/+//7//v/+//7//z//P/9//3//f////7//P/7//r//P/9
//7//v/7//v//f/9/////////////v//////////////AAAAAAAAAQABAAIAAAAAAAAA
AQABAAEAAQACAAMAAwADAAIABAAFAAUABQAEAAQAAwACAAQABQAFAAYABQAFAAQAAwAC
AAIAAgACAAIAAAD///7//f/8//z//v/7//j/9//3//f/9v/2//X/9//5//n/+f/4//j/
9//4//r/+v/6//n/+f/7//z//P/6//r/+v/4//b/9v/3//f/+P/3//f/9//1//L/8f/w
//H/8f/x/+//8P/w//D/8P/v/+//8P/x//D/8P/v/+7/7v/u//D/8P/u/+7/7//v//D/
8P/u/+7/8P/x//H/8f/v//H/8f/x//H/8//x//H/8//0//b/9v/1//X/9f/2//X/9f/2
//n/9//2//b/9v/2//f/+P/5//f/9f/1//X/9//3//f/9//3//b/9f/z//P/8//z//L/
9P/0//T/9P/y//L/8//z//P/8//0//T/8f/w//D/8P/w//D/8P/w//L/8v/v//H/8f/w
//D/8P/u/+//7//v/+7/7v/u/+7/7v/u/+7/7v/s/+z/7P/r/+z/7f/u/+//7v/u/+3/
7f/t/+3/7f/u/+7/7v/t/+3/7//u/+7/7v/s/+z/7P/s/+z/7P/s/+v/7f/u/+7/7v/s
/+z/7P/s/+7/7f/s/+z/7f/t/+3/7v/u/+3/7f/t/+7/7v/u/+z/8P/z//H/8P/x//H/
8v/1//f/+P/4//j/+P/4//b/9v/3//f/+P/5//r/+//9//z//P/8//r/+//7//r/+//5
//n/+P/2//b/9v/1//b/8v/x//H/8P/u/+3/7f/s/+z/7P/r/+n/6P/o/+j/6f/p/+n/
6f/o/+j/6P/p/+n/6f/p/+n/6P/o/+j/6P/n/+f/5//m/+b/5v/m/+b/5//p/+r/6//r
/+r/6v/q/+j/6P/o/+n/6//r/+7/9P/7/wIACgAcAD8AcgCcAKsArACvAKkAhgA/AOn/
of9o/zf/E//x/tD+wv7S/vj+HP89/1n/cf+J/6D/rv+5/8L/zP/V/9r/3P/g/+X/5v/k
/+b/6P/o/+r/6v/s/+7/7v/u/+7/8P/w//D/8P/w//L/8//z//T/9P/0//b/9P/0//X/
9f/3//n/+f/4//j/+v/6//r//P/+//3//f/9//3//f/+//7/////////AQABAAAAAAAA
AAIAAwAEAAQAAgABAAIAAQACAAMABAAFAAQABQAFAAUABwAHAAgACAAGAAcABwAIAAgA
CAAIAAkACQAJAAkACgANAA0ADQAMAAwADQANAA0ADQAOAA4ADgAPAA8ADgAOAA4ADwAP
AA8ADgAOAA4ADgAOAAwACwAKAAsACgAKAAwABwAEAAMAAwAEAAQABQAFAAUABwAHAAcA
BwAIAAgACgAIAAgACAAHAAkACwAMAAwADgAOAA4ADAAKAAoACwALAAoACQAJAAkACgAI
AAgACAAHAAcABwAFAAYABgAGAAYABQAFAAYABwAFAAYABgAGAAYABgAIAAgACAAIAAkA
CQAKAAoACAAIAAoACwALAAsACwANAA0ADQAPABEADwAPAA0ADgAQABAADgAPABAAEgAS
ABEAEQATABMAEgASABIAEAARABIAEwAVABMAEwATABUAFQAVABUAFAAUABQAEwATABMA
EwASABIAEgASABIAEgASABMAEwARABEAEgASABMAEgASABIAEAAQABAAEAASABIADwAR
ABEAEAAQABAAEAARABEAEQAQABAAEAAQAA4ADgAOAA4AEAAQABAADwARABEAEQARABEA
EAAOAA0ADwAPAA8AEAAQABAADwAPAA8ADgAOAA4ADgAOAA4ADgAOAA4ADgANAA0ADgAO
AA4ADgAOAA4ADgAQAA8ADgAOAA8ADwAPABAADgANAA0ADQAOAA4ADgAMAA4AEQAPAA4A
EAAPAA8AEQARAA8ADgAOABUAFwAWABgAGAAYABgAGAAYABgAGAAYABgAGAAYABoAGwAb
ABwAHwAgACEAIQAeAB4AHgAeAB0AHQAcABwAGQAYABYAFgAWABYAFQAUABAADwAPAA4A
DgANAA0ADAAMAAwACwALAAgACAAIAAkACQAJAAkACAAIAAgACQAJAAkACQAJAAgABgAG
AAYABwAJAAkACAAIAAgACAAIAAgABwAHAAcABwAGAAYABgAGAAgACgALAAkADQAUABgA
HQAqADwAYACVALoAwgDHAM4AwQCbAFIA9/+n/2v/Pv8X//X+2/7c/vj+HP88/2T/hf+Z
/6v/v//O/9j/3//o/+7/9f/6//7/AAABAAIAAgAEAAYABgAEAAQABgAIAAkACgALAA4A
DQAMAAsACgAMAA0ADQAOABAAEAASABAADgAPAA8AEQARABEAEAAQABAAEAAQABIAFAAT
ABMAEwASABEAEQAQABEAEQARABMAFQAUABQAFAAUABUAFgAWABUAFQAXABcAFwAXABcA
FwAYABkAGQAZABcAFwAYABgAGgAbABsAHAAaABoAGgAbABsAGwAbABwAHQAdAB0AHAAe
AB8AHwAfACAAIgAjACQAIgAhAB8AHgAeAB8AHwAfACAAIAAgACAAIAAeAB0AHAAbABoA
GgAcABsAGAAXABcAFwAWABYAFQAVABcAFwAXABUAFgAWABgAGgAaABoAGQAYABkAGQAY
ABgAGAAYABYAFgAWABcAFwAWABUAFQAVABYAFAAUABQAEwATABMAEQASABIAEgASAA8A
DwAQABEAEQASABIAEgASABIAFAAUABQAFAAVABUAFAAUABIAEgAUABUAFQAVABUAFwAX
ABcAFwAZABcAFwAXABgAGgAaABgAGQAaABwAHAAbABsAHQAdABwAHAAcABoAGwAcAB0A
HQAbABsAGwAbABsAGwAbABoAGgAaABkAGQAZABkAGAAYABgAGAAYABYAFgAXABcAFwAX
ABgAGAAXABYAFgAWABQAFAAUABQAEgASAA8AEQATABIAEgASABAAEQARABEAEAAQABAA
EAASABIAEgASABEAEAAPAA0ADwAPAA8ADwAQABAADwAPAA8ADwAPABAAEAAQAA8ADwAN
AAwADAAMAAwADAAMAAwADAAMAAwACwAKAAoACQAIAAUABAADAAIAAgABAAAAAAD+//3/
/P/8//z/+//7//v/+f/4//f/9P/0//f/9f/0//T/8//z//X/+P/3//f/+P/7//v//P/8
//z//P/8//7//v/+//7//v/+//7//////wAAAQACAAEAAQAAAAAAAAAAAAEAAQD///7/
+v/4//b/9v/2//b/8//y/+7/7f/v/+7/7P/r/+v/6v/q/+r/6f/p/+j/6P/o/+n/6f/p
/+f/5v/m/+b/6f/p/+n/6f/p/+j/6P/o/+b/5//n/+f/5v/m/+b/5v/m/+b/5//n/+f/
5//m/+b/6P/o/+j/6P/n/+f/7f/0//r/AQAMACIATAB7AJQAngCpAKoAlwBnABIAsf9n
/zP/Cv/p/s3+u/7A/t7+CP8u/0z/Z/+B/5P/of+w/7r/wf/K/9D/0//W/9r/3v/f/+D/
3v/g/+L/4v/k/+T/5v/o/+b/5v/m/+j/6v/q/+r/6v/q/+v/6//s/+z/7P/u/+z/7P/t
/+3/7//v/+//7v/u//D/8P/w//L/8P/v/+//7//v/+//8P/w/+//7//v//H/8f/w//D/
8P/y//P/9P/0//P/8//1//X/8//z//P/8//2//f/9//3//f/9//4//j/+P/5//n/+v/6
//r/+v/7//3//f/9//7//f/9//3//P/+//////////3//v/+//7/AQABAAAAAAD+////
//////7//v/+//7/AAD+//3//P/9//z//P/+//v/+P/3//f/9//2//b/9f/1//f/9//3
//f/+P/4//r/+v/6//r/+f/3//n/+v/6//r/+v/6//j/+P/4//n/+f/4//f/9//3//b/
9P/0//T/9f/1//X/8//0//T/9P/0//P/8//0//X/8//0//T/9P/0//T/9v/2//b/9v/3
//f/+P/4//b/9v/4//n/+f/5//n/+//7//v//f////3//f/9//7/AAAAAP7///8AAAIA
AgABAAEAAwACAAIAAwAEAAQABQAGAAcABwAFAAUABQAFAAUABQAFAAYABgAGAAUABQAF
AAUABAAGAAYABgAGAAYABgAHAAcAAwADAAQABAAEAAQABQAGAAYABgAGAAYABgAGAAMA
BQAFAAQABAAEAAQABQAFAAUABAAEAAQABAAEAAQABAAEAAQABAAEAAMABQAFAAUABQAG
AAYABQAFAAcABwAHAAgACAAIAAcABwAHAAYABgAGAAYABgAGAAYABgAGAAYABQAHAAgA
CAAIAAgACAAIAAgACgAJAAgACAAJAAkACQAKAAoACQAJAAkACgAKAAoACAAKAA0ACwAK
AAsACwAMAA8AEwARABAAEAAVABkAGAAWABYAFgAWABgAGAAYABgAFwAXABgAGQAcAB0A
HQAcABwAHAAcAB0AHQAcABwAGQAYABYAFgAWABgAFwAWABIADwAPAA4ADAAMAA0ADQAO
AAwACwALAAoACgAKAAsACwAMAA0ADQAOAAwADQANAA0ADwAPAA4ADgAOAA4ADwAPAA8A
DgAOAA4ADgAOAA4ADwARABEAEQAQABAAEAAQABAADgATABcAGQAcACAAJwAuADgATgB5
AK4AzADRANIA0wC/AIoANwDj/6X/dP9H/yP/A//u/u7+DP8y/1T/c/+P/6f/v//O/9z/
5//y//r/AQAIAAwADgAPABAAEAASABQAFAAVABYAGQAcABoAGgAaABwAHgAeAB4AHgAc
AB0AHQAeAB4AHgAgAB4AIAAhACEAIwAjACMAIgAiACIAIgAiACQAJgAlACUAJQAlACUA
JgAmACcAJwAnACkAJwAmACYAJgAoACkAKgAqACkAKQArACsAKQApACkAKQAsAC0ALQAt
AC0ALQAuAC4AMAAxADEAMgAyADIAMgAzADMAMwAzADQANQA1ADUANAAyADMAMwAzADUA
OAA4AA==
         </WaveFormData>
      </LeadData>
      <LeadData>
         <LeadByteCountTotal>10000</LeadByteCountTotal>
         <LeadTimeOffset>0</LeadTimeOffset>
         <LeadSampleCountTotal>5000</LeadSampleCountTotal>
         <LeadAmplitudeUnitsPerBit>4.88</LeadAmplitudeUnitsPerBit>
         <LeadAmplitudeUnits>��V</LeadAmplitudeUnits>
         <LeadHighLimit>2147483647</LeadHighLimit>
         <LeadLowLimit>268435456</LeadLowLimit>
         <LeadID>V4</LeadID>
         <LeadOffsetFirstSample>0</LeadOffsetFirstSample>
         <FirstSampleBaseline>0</FirstSampleBaseline>
         <LeadSampleSize>2</LeadSampleSize>
         <LeadOff>FALSE</LeadOff>
         <BaselineSway>FALSE</BaselineSway>
         <ExcessiveACNoise>FALSE</ExcessiveACNoise>
         <MuscleNoise>FALSE</MuscleNoise>
         <LeadDataCRC32>241753031</LeadDataCRC32>
         <WaveFormData>
/v/+//7//v8AAAAAAAAAAP7//v/+//7//v/+//7//v8AAAAAAAAAAP///v/9//z//P/8
//z//P/8//z//P/8//3//v///wAA///+//3//P/+//7//v/+//7//v/+//7/AQACAAMA
BAAGAAYABgAGAAQABAAEAAQABgAGAAYACAAKAAoACwAMAAsACwALAAsACwALAAsACwAL
AAsACgAHAAgACQAKAAsACQAHAAIA//8AAAAA/v/+//z/+v/4//f/+P/4//n/+v/5//n/
+f/6//j/+P/4//j/+P/4//j/+P/2//b/9f/1//b/+P/5//r/+f/5//j/+P/3//j/+P/4
//j/+P/4//j/+P/3//f/+P/4//j/+v/9/wEABwAVAC0ASwB0AKYAzwDqAAIBEwEOAeQA
iQAkANf/nP9t/0n/Lv8Z/xj/K/9H/2T/e/+N/6H/sf+9/8f/0f/Z/+D/5f/p/+3/7P/t
//D/8//0//X/9f/z//P/9v/3//n/+f/5//r/+P/5//n/+f/5//r/+v/6//z//P/8//z/
+v/6//r/+//+//7//v/+//z//P/8//3//f/9//3//f/9//3//v/+//7//v/+//7//v/+
//7//v8AAAAAAAABAP//////////AAAAAAAAAAADAAMAAwADAAMAAgABAAEAAwADAAQA
BAAEAAQABAAFAAUABgAGAAcACgALAAsACwAJAAkACQAKAAoACwALAAsADQANAA0ADAAM
AAwADQANAA0ADQAOAA4ACgAJAAgACAAJAAkACQAIAAcABQAFAAQABQAEAAQABAAFAAUA
BAAEAAMAAgABAAAAAgADAAMAAwAFAAUABQAFAAMAAwADAAEAAQABAP/////+//7//v/+
//3//P/7//v/+//7//v/+v/4//j/9v/4//r/+v/5//n/+f/5//n/+f/3//f/9//4//r/
+v/6//r/+//7//v/+//9////////////AAAAAAAAAQACAAIAAgABAAIAAgACAAQABAAF
AAYABAAEAAUABgAIAAgACAAIAAgACAAIAAgACQAJAAkACAAIAAgACAAIAAgACAAIAAgA
BwAFAAQAAwAFAAYABgAFAAcABwAHAAcABgAGAAYABQADAAMAAwADAAMAAwADAAMAAgAC
AAIAAgAAAP///////wEAAQABAAEAAQABAAEAAAACAAIAAgACAP//////////AQABAAEA
AQABAAEAAQABAP///////wAAAgABAAEAAQABAAAAAAAAAP//AAAAAAAAAQABAAEAAAAA
AAAAAAAAAAAAAAABAAEAAwADAAMAAgACAAMAAwADAAMAAwADAAMAAQAAAAAA//8BAAIA
AgAAAAEAAQAAAP//AQACAAMABQAGAAkACgAIAAgACAAIAAoACgAKAAoACgAKAAwADAAM
AA0ADgAPABEAEQARABEAEQARABEAEQATABIADwAPAA0ADQANAAwADAAJAAgACAAHAAQA
AwABAAIAAQABAAEAAAAAAAAA////////AAAAAAAAAAAAAAAAAAAAAAAAAAAAAP//////
/wAAAAAAAP/////+//7///8CAAIAAgACAAEAAAD///7//////wAAAAD+/wAAAQAFAAsA
FwArAEUAbACgAM8A9AASASsBMgEgAd8AfAAbAND/lf9l/0T/J/8c/yn/Rf9i/3n/jf+f
/7H/wf/N/9X/2//i/+n/7//z//T/9f/4//f/+P/5//n/+//7//7////9//3//f/+//7/
//////////8AAAAAAAACAAIAAgACAAIAAgACAAMAAgACAAIAAgACAAIAAgADAAMAAwAD
AAMAAQABAAIAAgAEAAQABAAEAAQABAAEAAQABAAEAAQABQAFAAUABQAFAAYABgAGAAYA
BwAHAAcABwAIAAgACAAJAAcABwAIAAgACgAKAAoACwAJAAoACgALAA4ADwAPAA8ADwAP
AA8AEAAOAA8ADwAPABAAEQASABIAEgASABMAEwAVABUAFgAWABQAEwASABIAEQARABEA
EAAOAAsACgAIAAkACAAIAAgABwAHAAYABgAGAAYABgAGAAYABwAHAAcABwAHAAcABwAF
AAUABQADAAUABQADAAMAAgACAAIAAgABAAAA/////wEAAQABAAAA/v/+//z//v8AAAAA
//////3//f/9//3//f/9//3//v8AAAAAAAAAAAEAAQABAAEAAQADAAMAAwADAAQABAAE
AAMABAAEAAQABwAIAAgACAAIAAgACQAKAAgACAAJAAoACgAKAAoACgAMAAwADAAMAA0A
DQANAAwADAAMAAwADAAMAAwADAAMAAwACwALAAsACQAKAAoACQAKAAsADAANAAwADAAM
AAsACQAJAAkACQALAAsACwALAAgACAAIAAgACAAHAAcABwAHAAcABwAHAAcABwAHAAYA
BgAGAAYABgAFAAUABQAFAAUABQAFAAUABQAFAAUABQAFAAUABQAGAAYABQAFAAUABQAE
AAQABAAHAAgACAAIAAYABQAEAAIABAAEAAQABAAEAAQABQAFAAUABQAFAAQABAAFAAUA
BQAHAAcABwAHAAYABAADAAEAAwAEAAQAAgACAAMAAwADAAQABAAEAAUACAAJAAoACgAK
AAoACgAKAAoACgAKAAwADAAMAAwACgAMAAwADAAPABAAEQARABMAEwATABMAEQARABEA
EQAOAAsACwALAAkACQAIAAcABQADAAIAAgAAAAAA///+//3//f/9//z//P/8//v/+//7
//z//P/8//z//P/8//z/+v/6//r/+v/7//v/+//8//z//P/7//v//P/8//3//v/8//z/
/P/8//7//v/+//3//f/+//7//v8AAAMACQAXAC0ASQBxAKQAzgDrAAgBHgEfAf4ArAA/
AOT/pf9y/0n/L/8e/x3/MP9L/2f/fv+T/6f/uf/D/8v/1//f/+f/6v/r/+3/8f/y//H/
9P/3//j/+f/5//f/9//6//v/+//7//v//P/+//////////3//v/+//7//v/+//7//v/+
//7//v///wAAAAAAAAAAAAAAAAAAAQABAAEAAQABAAEAAQACAAIAAAAAAAAAAAACAAIA
AgACAAAAAAAAAAEAAQABAAEAAQACAAIAAgACAAMAAwADAAMABAAEAAQABQAFAAUABgAG
AAgACAAIAAkABwAIAAgACQAKAAsACwALAAsACwALAAwADAANAA0ADQANAA0ADQAMAA4A
DgAPAA8ADQANAA4ADgAMAAsACgAKAAkACQAJAAgABwAFAAUABAAFAAQABAAEAAMAAwAC
AAIAAgACAAIAAgAAAAEAAQABAAEAAQABAAEAAQABAAEA/////////f/9//z//P/8//z/
+//6//n/+f/7//v/+//6//j/+P/2//j/+P/4//f/9//3//f/9//3//f/9//3//j/+P/4
//j/+P/5//n/+f/5//n/+//7//v/+//8//z//P/9//7//v/+////AAAAAAAAAAAAAAEA
AgACAAIAAwAEAAQABAAEAAQABAAEAAQABAAFAAUABQAEAAQABAAEAAQAAgACAAIAAgAE
AAMAAwADAAEAAgACAAEAAwADAAMAAwACAAIAAgABAAEAAQABAAEAAQABAAEAAQD+//7/
/v/+//7//f/9//3////////////9//3//f/8//7//v/+//7//f/9//3//f/7//v/+//7
//v/+//7//v/+//7//v//P/6//n/+f/5//v/+v/6//r/+f/6//r/+v/8//v/+v/4//r/
+v/6//r/+v/6//v/+//7//v/+//6//r/+//7//v/+//7//v/+//5//j/+P/3//n/+v/6
//j/+v/7//v/+//8//z//P/9/wAA//8CAAQABAAEAAQABAAEAAQABAAGAAYABgAGAAgA
CAAIAAkACgALAAsACwAJAAkACQAJAAcABwAHAAYABQAFAAUABQAEAAIAAAD7//v/+v/6
//j/+f/5//n/+f/7//v/+v/6//z/+//7//v//P/8//z//P/8//z//P/8//7//v/+//3/
/f/9//7//v/+//3//f/8//z//f/+//7//v/+//7//v8AAAAA/////wIAAAD+/wIACQAN
ABkALQBDAGUAkgC8ANkA8gAIAQsB7gCiADsA3v+h/3b/U/85/yT/H/8u/0n/Z/9+/5H/
o/+z/7//zf/X/93/4//q//H/9f/3//j/+//8//v//P/9//3/+//7//7///////////8A
AAIAAwADAAMAAQACAAIAAgAEAAQABAAEAAQABAAEAAUABAAEAAQABAAEAAQABAAFAAcA
BwAHAAcABQAFAAYABgAGAAYABgAGAAgACAAIAAgACAAIAAgACQAJAAkACQAJAAoACgAK
AAoACwALAAsACwAKAAoACgALAAkACQAKAAoACwAMAA0ADwAPABAAEAARABAAEQARABEA
EQARABEAEgAQABEAEQARABMAEwATABIAEgASABMAEwATABMAFAAUABIAEQAQABAADQAN
AA0ADAANAAsACwAKAAsACgAKAAoACQAJAAgACAAKAAoACgAKAAoACwALAAsACwALAAsA
CwAJAAkACQAHAAkACQAHAAcABgAGAAYABgADAAIAAQABAAIAAwAEAAQAAgACAAAAAgAC
AAIAAQABAAMAAwADAAMAAwADAAMABAAEAAQABAAEAAMAAwADAAMAAwAFAAUABQAFAAYA
BgAGAAcACAAIAAgACQAKAAoACgALAAwADgAQAA8ADgAOAA4ADAAMAAwADAANAA4ADwAQ
AA8ADwAPAA4ADgAOAA4ADgAOAA4ADgAOABAADwAPAA8ADQAOAA4ADQAPAA8ADwAPAA4A
DgAOAA0ADAALAAoACQALAAsACwALAAwADAAMAAwADAALAAsACwAJAAkACQAJAAkACQAJ
AAgACQAKAAsADAAJAAkACQAJAAcABwAHAAcACQAJAAkACQAJAAkACQAKAAoACQAJAAkA
CQAIAAgACAAHAAgACAAIAAoACQAIAAYACAAIAAgACAAKAAoACwALAAoACQAIAAYACAAJ
AAkACQAJAAkACQAJAAkACAAIAAcACQAKAAoACAAJAAkACAAHAAgACAAIAAkACgAPAA4A
EAAQABAAEAAQABAAEAAQABAAEAAQABAAEgASABQAFAAUABUAFgAXABcAFwAXABcAFwAX
ABcAFwAZABgAFQAVABMAEwATABIAEgAPAA4ADgAMAAoACgAJAAYABQAFAAUABAAEAAQA
AwADAAMABAAEAAQABAAEAAQABgAGAAYABgAEAAMAAwADAAQABAAEAAMAAQAAAAAAAQAE
AAQABAAEAAQABAAEAAQAAwADAAQABAAAAAQACQALAA8AIQA7AFsAhgC8AOkABgEgATUB
NAEMAbMATgD9/8D/jf9j/0L/Kf8k/zn/V/9s/4H/l/+r/73/yf/R/9n/4//q/+//8//1
//j/+f/6//v//P/9//3/+//7//7////9//3//f/+//7///////////8AAAAAAAAAAAAA
AAAAAAAAAAAAAAEAAgACAAIAAgAAAAAAAAABAP///////////////wAAAAAAAAAAAAAA
AAAAAAAAAAAAAAAAAAAAAQABAAEAAQABAAIAAgACAAIAAQABAAEAAQAEAAQABAAFAAUA
BQAGAAYABAAEAAQABQAHAAgACAAJAAgACQAJAAkACQAJAAkACgAMAA0ADQANAA0ADQAN
AAwADAAMAA0ADQALAAsADAAMAAwACwAKAAoABwAHAAcABgAFAAMAAwACAP///v/+//7/
//////7//v8AAAAAAAAAAAAAAQABAAEA//////////8BAAEAAQD////////9//3//P/8
//z//P/7//r/+f/5//f/9//3//b/+P/4//b/+P/4//j/9//3//X/9f/1//X/9v/3//j/
+v/4//j/+P/4//n/+f/5//n/+//9//3//f/9//7//v/+//3//v/+//7/AQACAAIAAgAE
AAQABQAGAAQABAAFAAYABAAEAAQABAAEAAQABAAEAAUABQAFAAQABAAEAAQABAAEAAQA
BAAEAAQAAwADAAMAAQACAAIAAQADAAMAAwADAAIAAgACAAEAAQABAAEAAQD/////////
/wAAAAAAAAAAAAD////////9//3//f/9//////////7//P/8//z//P/9//3//f/9//3/
/f/9//3//f/9//3//f/7//v/+//8//z/+//7//v/+//6//r/+v/7//z//P/8//z/+//6
//j/+v/6//r/+v/6//r/+//7//v/+//7//r/+v/7//v/+//5//n/+f/5//r/+v/7//v/
+f/6//r/+P/4//n/+f/5//j/+P/4//n/+v/5//r//P/8//z//P/8//z//P/8////AAAB
AAIAAgACAAIAAgACAAIAAgAEAAQABAAFAAYACQAJAAkACQAJAAkACQAJAAkACQAIAAUA
BQAFAAUABQAEAAMA///9//z//P/6//r/+f/4//f/9//3//b/9v/2//P/8//z//T/9P/0
//T/9P/0//T/9P/0//T/9P/z//P/8//0//T/9P/z//P/8v/y//P/9P/0//T/9P/0//T/
9P/y//H/8f/y//L/9v/4//n///8LAB0AOwBjAJQAwgDhAP4AGgEfAQQBvABVAPT/q/92
/03/Lf8W/xP/Iv9B/13/cP+F/5v/rf+5/8P/yf/P/9f/3v/h/+P/5//q/+3/7P/t/+7/
7//v/+//7//y//P/8f/x//H/8v/y//P/8//z//X/9v/2//b/9v/2//b/9v/2//b/9v/3
//b/9v/2//b/9//4//n/+//6//n/+P/3//f/9//4//j/+v/6//r/+v/6//r/+v/6//r/
+v/6//v//f/9//3//f/8//z//P/8//3//f/9//3//v/+//7/////////AAAAAAAAAAAA
AAEAAQACAAIAAwAEAAUABQAFAAUABQAFAAYABgAHAAcABwAHAAcABwAGAAgACAAJAAkA
CQAJAAoACgAIAAcABgAGAAMAAwADAAIAAwABAAEAAAD9//z//P/8//3//f/8//z//P/8
//z//P/8//3//f/9//3//f/9//3//////////f/8//v/+P/3//j/+P/4//j/+f/4//f/
9//1//X/9f/0//T/9P/y//T/9P/0//P/8//1//X/9f/1//X/9f/1//b/9P/0//T/9P/1
//X/9f/1//X/9//3//f/+f/6//r/+v/5//r/+v/6//3//v/+//7//v/+////AAAAAAAA
AQACAAIAAgACAAIAAgACAAIAAgADAAMAAwACAAAAAAAAAAAAAgACAAIAAgACAAEAAQAB
AAEAAgACAAEA//////////8AAAAAAAD////////////////////////+//7//v/+//7/
/f/9//3//f/9//3//f/9//3//f/8//z//P/8//z//f/9//3//f/7//v/+//7//v/+//7
//v/+//7//v//P/+//3//f/9//v/+v/6//r/+//8//z//P/8//v/+v/4//z//P/8//z/
/P/8//3//f/9//3//f/8//r/+//7//v/+//7//v/+//9//z//P/7//v//P/8//r/+v/7
//v/+//6//r/+v/7//r/+f/6//r/+v/6//r/+//8//3//v8AAAAAAAAAAAIAAgACAAIA
BAAEAAQABAAGAAYABgAGAAYABgAGAAcACgALAAsACwAJAAkACQAJAAsACwALAAoABwAH
AAcABwAFAAQAAwD//////v/+//z/+v/5//j/9//5//n/+P/4//b/9f/1//X/9v/2//b/
9v/4//j/+P/4//f/9v/1//P/9f/1//b/9v/2//X/9f/0//L/8//0//T/9v/2//b/9v/2
//b/9f/1//T/9P/0//j///8DAAkAGQAvAE0AegCsAM8A5gD8AAcB9gC8AFsA9P+n/3T/
Uf81/x7/F/8g/zn/V/9u/4H/lf+n/7X/wf/L/83/0//e/+X/6f/p/+z/7f/u/+3/7v/v
/+//7//v//L/8//0//X/9v/4//f/9//2//X/9f/2//b/9v/2//b/9v/2//b/9v/2//f/
9v/2//b/9v/4//j/+P/5//n/+f/5//n/+f/5//r/+v/8//z//P/8//n/+P/3//b/9//4
//n/+//5//n/+f/5//z//P/8//z//f/9//3//f/9//z/+//7//3//f/+//7/AAAAAAAA
AQD//wAAAAABAAAAAQABAAEAAwADAAMABAACAAMAAwADAAQABQAGAAYABAAEAAUABQAD
AAMABAAEAAQAAwACAAIAAQABAAEAAAD9//v/+//6//n/+P/4//j/+//7//r/+v/4//j/
+P/4//r/+//7//v/+//7//v/+//7//v/+//5//n/+f/3//f/+P/4//j/+P/2//T/8v/x
//H/8f/x//D/8P/w/+7/8P/w//D/7//v/+3/7f/t/+3/7f/t/+3/7v/u/+7/7v/u/+//
7//v/+//8f/z//P/8//x//L/8v/y//P/9P/0//T/9f/2//b/9v/2//b/9//4//j/+P/5
//r/+P/4//j/+P/6//r/+v/6//n/+f/5//j/+P/4//j/+P/4//j/+P/4//j/9//3//f/
9//4//j/9//3//f/9//3//j/+P/4//f/9f/1//X/9f/z//P/8//z//T/9P/0//T/9P/z
//P/8//x//H/8f/x/+//7//v/+7/8P/w//D/8P/t/+3/7f/t/+//7//v/+//8f/x//H/
8f/v/+//7//w//D/7//v/+//8f/w//D/8P/u/+7/7f/s/+7/7f/s/+r/7v/u/+7/7v/t
/+z/7P/r/+3/7f/t/+z/7v/v/+//7//t/+3/7f/t/+3/7P/s/+v/7v/w//H/8P/y//P/
8//z//b/9v/4//j/+P/4//b/9v/4//j/9v/3//j/+f/6//v//P/9//3//f/9//3//f/8
//n/+f/5//n/+f/4//f/8//x//D/8v/w//D/7//s/+v/6//r/+j/6P/o/+f/5//n/+j/
6P/m/+b/5v/m/+j/6P/o/+j/5v/l/+X/5f/m/+b/5v/l/+f/5v/m/+f/6v/q/+r/6v/o
/+j/6P/o/+X/5f/m/+b/5v/o/+n/7f/z////EQAtAFYAiAC7AOAA+AAPARgBAAG5AFIA
9/+0/33/Uf8u/xH/Bv8V/y//Sv9h/3X/h/+Z/6n/tf+7/8P/zP/T/9f/2f/c/9//4P/h
/+L/4//j/+P/4//m/+f/5//n/+f/6P/o/+n/6f/p/+v/7P/s/+z/7P/s/+z/7P/u/+7/
7v/v//D/8P/w//D/8P/w//D/8f/z//P/8//z//P/8//0//T/9v/2//b/9v/2//b/9v/2
//j/+P/4//n/9//3//f/9//5//r/+//8//v/+//7//v//v/+//7////9//3//v/+/wAA
AAAAAAEAAQACAAIAAwAEAAUABQAFAAUABQAFAAYABgAHAAcABwAIAAkACgAKAAoACgAL
AAsACwALAAwADAAKAAkACAAIAAkACQAJAAgABQADAAMAAgADAAIAAgACAAMAAwACAAIA
BAAEAAQABAADAAMAAgABAAEAAQABAAEAAwADAAMAAQABAAEA//////7//v/+//7////+
//3//f/8//v/+v/4//r/+v/4//r/+P/4//f/9//5//n/+f/5//f/9//3//j/+P/4//j/
+P/7//v/+//7//n/+//7//v//f/+//7//v8BAAIAAgACAAEAAgACAAIAAgACAAMABAAG
AAYABwAIAAYABgAGAAYABgAGAAYABgAJAAkACQAIAAoACgAKAAoACQAIAAcABgAIAAcA
BwAHAAUABgAGAAUABQAFAAUABQAGAAYABgAFAAUABQAFAAUAAwADAAMAAwACAAIAAgAC
AAQAAwADAAMAAQABAAEAAQADAAMAAwACAAIAAgACAAIAAwADAAMAAwADAAMAAwADAAIA
AQAAAP//AQABAAEAAgACAAEAAQABAAEAAAAAAAAA//8AAAAAAAAAAP///v/8/wAAAAAA
AAAAAAAAAAEAAQABAAEAAQAAAAIAAwADAAMAAgABAAAA//8BAAAAAAD//wEAAgACAAAA
AAABAAEAAQACAAIAAgADAAYABwAGAAgACAAIAAgACgAKAAoACgAKAAoACgAKAAwADgAO
AA4AEQASABMAEwARABEAEQARAA8ADwAPAA8ADgALAAsACwALAAsACgAJAAUAAwACAAIA
AAAAAP///v/////////+//z//P/7//v//f/+//7//v/+//7//v/+//7//v/+//7/+//7
//v//P/+//7//f/9//z//P/9//7//v/+//7//v/8//z//P/7//3/AAAAAP7//v8DAAcA
EwApAEEAaQCeAMoA5wAEAR4BIwEKAcAAVwD4/7H/fP9R/y//HP8d/zT/S/9h/3z/lf+l
/7P/wf/N/9X/2//h/+b/6//x//X/9v/1//b/9//4//n/+f/5//n//P/9//7///8AAAIA
AQABAAAA/////wAAAAAAAAEAAgADAAQAAgACAAIAAwAEAAQABAAEAAIAAgACAAMABAAF
AAYABwAGAAUABQAEAAYABgAGAAYABgAGAAYABgAGAAYABgAHAAcABwAHAAcACAAIAAgA
CAALAAsACwALAAwADAAMAA0ADQANAA4ADgAOAA4ADgAPABEAEgASABMAEgATABMAEwAV
ABUAFQAWABcAGQAaABsAGgAZABgAFgAYABgAGQAZABcAFwAYABgAGAAXABYAFgATABMA
EwASABMAEQARABAADwAOAA4ADgAPAA8ADgAOAA4ADgAOAA4AEAARABEAEQAQAA8ADgAN
AA8ADwAPAA0ADQANAAsACwAMAAwADAAMAAsACgAJAAkACQAJAAkACAAGAAYABAAGAAYA
BgAFAAUABwAHAAcABwAHAAcABwAIAAgACAAIAAgACQAJAAkACQAHAAkACQAJAAsADAAM
AAwACwAMAAwADAANAA4ADgAOABAAEAARABIAEgASABMAFAASABIAEgASABIAEgASABIA
EwATABMAEgASABIAEgASABAAEAAQABAAEgARABEAEQARABIAEgARAA8ADwAPAA8AEAAQ
ABAADwAPAA8ADwAPAA0ADQANAA0ACgAKAAoACgALAAsADAANAAsACwALAAsACwALAAsA
CgAMAAwADAAMAAkACQAJAAkACwALAAsACwALAAsACwALAAsACwALAAwADAALAAsACwAJ
AAgACAAIAAcACAAIAAgACgAJAAgABgAIAAgACAAIAAYABgAHAAcACQAJAAkACAAIAAkA
CQAJAAkACQAJAAkABwAGAAYABQAHAAgACAAGAAYABwAHAAcACQAKAAsADQAOAA0AEAAQ
ABAAEAAQABAAEAAQABAAEAAQABAAEgAUABQAFQAWABcAFwAXABcAFwAXABcAFwAVABUA
FAARAA8ADwAPAA8ADgANAAkABwAGAAYABAAEAAUABAADAAMAAQAAAAAAAAABAAEAAQAC
AAAAAAAAAAAAAAAAAAAAAAACAAIAAQABAP//AAAAAAAA//////7//v8BAAIAAgACAAIA
AgACAAIABAADAAMABAACAAAABAAJABEAHwAxAE8AdwCkAMYA5QAEARQBDwHmAJAAJQDO
/5H/Zv9F/y3/IP8j/zr/Wf9z/4j/m/+v/7//yf/T/93/4f/n/+z/7//z//X/+v/7//r/
+f/6//v/+//9//3/AAABAP///////wAAAgADAAMAAwADAAQABAAEAAQABAAEAAQABAAE
AAQABQAEAAQABAAEAAYABgAGAAcABQAFAAUABQAFAAUABgAGAAgACAAIAAgACAAIAAgA
CAAIAAgACAAJAAkACQAJAAkACAAIAAgACAALAAsACwALAAoACgAKAAsACwALAAwADAAM
AAwADAANAA0ADgAOAA8AEAARABEAEQATABMAEwAUABIAEwATABMAFQAVABUAFAAUABQA
FQAVABMAEwAUABQAFAATABIAEgARABEAEQAQAA8ADQANAAwACwAKAAoACgALAAsACgAK
AAwADAAMAAwADAANAA0ADQALAAsACwALAAsACwALAAkACQAJAAcABwAGAAYABgAGAAUA
BAADAAMAAwADAAMAAgACAAIAAAACAAIAAgABAAEA//////////8BAAEAAQACAAIAAgAC
AAIAAwADAAMAAwADAAUABQAFAAUABgAGAAYABwAIAAgACAAJAAoACgAKAAkACAAIAAgA
CAAIAAkACgAMAAwADAAMAAwADAAMAAwADwAPAA8ADgAMAAwADAAMAAoACgAKAAoADAAL
AAsACwANAA4ADgANAAsACwALAAsACgAKAAoACQALAAsACwALAAsACwALAAsACgAKAAoA
CgAIAAcABwAHAAcABwAHAAcABwAHAAcABgAGAAYABgAGAAMAAwADAAMAAwADAAMAAwAF
AAUABQAFAAUABQAFAAYABgAFAAUABQAFAAQABAAEAAMABAAEAAQABAADAAIAAAAEAAQA
BAAEAAQABAAFAAUABQAFAAUABAAEAAUABQAFAAUABQAFAAUABQAEAAQAAwADAAQABAAC
AAYABwAHAAcACAAIAAgACQAMAA8ADgAMAAwADAAMAA4ADgAOAA4ADgAOAA4ADwARABMA
FAAVABUAFQAVABUAFQAVABUAFAAPAA8ADwAPAA8ADgANAAkABwAGAAYABAAGAAUABAAD
AAIAAQD///7/AAD///////8CAAIAAgACAAAAAAAAAAAAAgACAAIAAQABAAEAAgACAAAA
//////7//P/9//7//v///wAAAQACAAIAAgABAAEA/v8CAAQABgAFAAkAEQAhADcAVQCC
ALYA4QD8ABQBIwEaAegAjQAqAN//qP93/0//Mv8h/yL/Of9X/3D/g/+X/6v/vf/H/8//
2f/j/+j/7f/z//f/+P/5//r/+f/6//v/+//8//3/AQADAAEAAQABAAIABAAFAAUABQAF
AAYABgAGAAQABAAEAAQABAAEAAQABQAIAAgACAAIAAYABgAGAAcACQAJAAkACQAJAAkA
CgAKAAoACgAKAAoACAAIAAgACAAKAAoACgALAAsACwALAAsACgAKAAoACgALAAsACwAL
AA4ADgAOAA8AEQARABIAEgAQABAAEAARABEAEgASABMAFAAVABUAFQAVABUAFQAWABYA
GQAbAA==
         </WaveFormData>
      </LeadData>
      <LeadData>
         <LeadByteCountTotal>10000</LeadByteCountTotal>
         <LeadTimeOffset>0</LeadTimeOffset>
         <LeadSampleCountTotal>5000</LeadSampleCountTotal>
         <LeadAmplitudeUnitsPerBit>4.88</LeadAmplitudeUnitsPerBit>
         <LeadAmplitudeUnits>��V</LeadAmplitudeUnits>
         <LeadHighLimit>2147483647</LeadHighLimit>
         <LeadLowLimit>268435456</LeadLowLimit>
         <LeadID>V5</LeadID>
         <LeadOffsetFirstSample>0</LeadOffsetFirstSample>
         <FirstSampleBaseline>0</FirstSampleBaseline>
         <LeadSampleSize>2</LeadSampleSize>
         <LeadOff>FALSE</LeadOff>
         <BaselineSway>FALSE</BaselineSway>
         <ExcessiveACNoise>FALSE</ExcessiveACNoise>
         <MuscleNoise>FALSE</MuscleNoise>
         <LeadDataCRC32>1336090271</LeadDataCRC32>
         <WaveFormData>
8v/y//L/8v/0//T/9P/0//T/9P/0//T/9P/0//T/9P/y//L/8v/y//D/8P/w//D/8P/w
//D/8P/w//D/8P/w//H/8v/z//T/8//y//H/8P/y//L/8v/y//L/8v/y//L/9P/0//T/
9P/0//T/9P/0//b/9v/2//b/9v/2//b/9v/5//v//v8AAAEAAAD///7/AAAAAAAA/v//
///////+//////////7//f/7//j/9f/3//b/8//z//D/8P/v/+7/8P/u/+7/7v/r/+v/
6//r/+n/6f/p/+r/6v/q/+r/6v/q/+r/6f/p/+r/7P/t/+7/7//v/+//7//u/+7/7f/s
/+z/7f/t/+3/7//t/+3/7f/t/+v/6//t/+7/8v8DAB4APQBiAI0AtADWAPQACQEKAegA
mwA+AO//uP+P/3D/XP9T/1P/YP91/4r/mP+g/6z/t//A/8X/yv/Q/9X/2f/c/9//3//d
/9//4P/g/+L/4v/g/+L/4//l/+f/5v/m/+b/5f/l/+X/5f/m/+b/6P/o/+j/6P/p/+n/
5//n/+b/5v/o/+n/6//s/+z/7P/s/+3/7v/u/+7/7v/u/+7/7//v/+7/7f/t/+z/6v/q
/+r/6v/s/+z/7f/t/+3/7f/t/+3/7//w//D/8P/y//L/8v/z//P/8//z//T/8//0//X/
9f/z//T/9f/1//f/+f/5//r//f/+//7//v/8//3//v/+////AQACAAMABgAIAAkACgAJ
AAgABwAHAAcABwAHAAcABQAEAAQABAAFAAUABQADAP///v/+//7/+//7//n/+f/5//n/
+f/4//f/9P/y//H/8P/w//L/8P/x//D/7//v/+3/7f/t/+v/6f/p/+f/5v/m/+b/5v/l
/+X/4//i/+L/5P/k/+P/4v/f/9//3//g/+P/4//k/+X/5v/n/+n/6v/o/+j/6P/o/+j/
6P/o/+j/6v/r/+z/7f/x//L/8//0//X/9v/2//b/9v/2//b/+P/4//n/+f/4//j/+f/5
//r/+//7//v//f/9//z//P/8//z//f/9//3//v///////f/9//3//P/8//7////+////
/v/9//3//P/8//z//P/8//3//f/9//3/+//8//z//P/5//n/+P/3//n/+f/5//j/9//3
//f/9//3//f/9v/2//f/9//3//f/9f/1//T/9P/1//f/+f/6//b/9v/2//f/9//3//f/
9//5//n/+f/5//f/9//3//f/+f/5//n/+f/2//X/9f/1//f/+P/4//b/9v/2//f/9//2
//b/+P/4//j/9v/2//b/9//4//n/+v/5//n/+f/5//n/+f/6//r/9v/2//b/9P/2//f/
9//2//T/9P/0//X/9//6//z/AAD//wIAAAAAAAAAAAAAAAIAAgACAAIABAAEAAQABAAH
AAkACgAMAAwADAAMAAwADgAOAAwACwAMAA0ADQANAAsACwAKAAoACgAJAAgACQAFAAEA
AAD+//7//f/8//z/+P/4//j/9//3//f/9//3//n/+f/6//r/+P/4//j/+P/4//f/9//3
//j/+P/4//f/9f/1//X/9f/2//b/9v/2//b/9f/0//P/8v/z//T/9f/1//X/9f/0//r/
BwAaADUAWgCJALIA2AAAAR8BLAEiAe8AmAA9APL/t/+O/3T/Zf9d/2b/e/+M/5z/qv+4
/8P/zP/V/9r/4P/j/+X/6v/t/+3/7f/x//D/8P/y//L/8v/0//X/9//1//T/9P/0//f/
9//3//f/9v/2//j/+P/3//j/+v/7//3//f/8//z//f/9//7//v///wAAAQADAAIAAgAC
AAIAAAAAAAEAAQADAAMABAAEAAIAAgACAAIABAAEAAUABQAFAAUABQAFAAUABgAGAAYA
BgAGAAYABwAJAAkACQAKAAkACgALAAsACwAMAA0ADQANAA8ADwAQABMAFAAUABQAFAAV
ABYAFgAWABcAFwAXABgAGgAbABwAHgAeAB4AHwAhACEAIQAhACEAIAAgACAAHwAfAB8A
HQAZABgAGAAYABkAGQAXABcAFQAVABUAFAAUABIAEQARABAAEAASABAAEQAQAA8ADwAO
AA0ADAAJAAsACwAJAAgABgAGAAYABQAFAAMAAgACAAMABAAEAAQAAwADAAMABAAGAAUA
BQAFAAMAAwAEAAQAAgACAAIAAgAEAAQABAAEAAUABQAFAAUABQAGAAcACAAJAAoACgAK
AAoACgAKAAwADgAPAA8ADgAOAA8ADwAQAA8ADwAPABEAEQAQABAAEAARABMAFAAVABQA
FQAVABMAFQAVABQAFAAVABUAEwATABMAEwAUABQAEwASABEAEAARABEAEQARAA8AEAAQ
ABAAEQARABAADwARABEAEQAQAA0ADQANAA0ADQANAAwADAANAA0ADQANAA0ADQAMAAwA
CgALAAwADAAMAAwADAANAAsACwALAAsACwALAAsACwALAAsACwALAAkACQAJAAkACAAH
AAcABwAJAAoACgAIAAgACAAJAAkACAAIAAoACgAKAAgACAAIAAgACAAIAAgABwAHAAcA
BwAJAAkACgAKAAYABgAGAAQABgAHAAcABgAGAAYABgAHAAcACAAIAAoACwAMAAwADgAO
AA4ADgANAAwACwAKAAsADAANAA4ADgAOAA4ADwAPABAAEgASABQAFAAUABQAFgAUABMA
EwATABIAEQARAA8ADgAOAA0ACwAJAAkACAADAAMAAgACAP///v/+//z//P/8//v/+//9
//3//f/9////AAAAAAAAAgACAAIAAgABAAEAAQACAAAAAAD/////AAABAAIABAAEAAQA
BAAFAAUABQAFAAMABQADAAEAAwAFAAUACgAWACsASgBtAJYAvQDgAP4AFgEfAQoBxgBn
ABIA0/+i/4H/bv9m/2X/cf+E/5f/qP+2/8T/0P/X/9z/4f/o/+z/7//v//D/8//z//P/
9f/2//b/+P/4//b/+P/5//v/+//6//r/+v/7//v/+//7//r/+v/8//z/+v/6//v/+//5
//n/+P/4//r/+//9//7//v/+//7////+//7//v/+//z//P/9//3//////wAAAAACAAIA
AgACAAAAAAABAAEAAQABAAEAAQABAAIAAgACAAIAAgACAAMAAQABAAEAAgABAAIAAwAD
AAEAAgADAAMAAwAFAAUABgAHAAgACAAIAAgACQAKAAoADAAPABEAEwASABIAEQAQABQA
FAAUABUAEwATABMAEwATABIAEgASABEAEQARAA8ADQAMAAwADAALAAsACQAJAAkACQAJ
AAgACAAGAAUABQACAAIABAACAAMAAgABAAEAAQABAAEA/////////f/8//z//P/8//v/
+f/3//b/9v/3//j/+P/4//X/9f/1//b/9v/1//X/9f/z//P/9P/0//T/9P/0//T/9f/2
//f/+P/5//n/+f/5//r/+v/6//r/+//8//z//P/+//7//v8AAP7///////7/AAABAAEA
AgADAAMAAwAFAAUABAAEAAQABAAFAAUABQAGAAcABwAFAAUABQAEAAQABQAFAAMAAwAD
AAMABAAEAAIAAgACAAIAAQABAAEAAQD//wAAAAAAAAEAAQAAAP//AQABAAEAAAD/////
//////3//f/8//z//////////////////v/+//7///8AAAAA/P/8//z//f/9//3//f/9
//v/+//7//v//f/9//3//f/7//v/+//7//v/+//8//3//f/+//7//P/6//r/+//7//v/
/P///wAAAgAAAAAAAAACAAIAAgACAP///////////f/9//7//v/+//7//v/8//z//f/9
//z//v/+//7//////wAAAAACAAUABAAGAAgACAAIAAgACAAIAAgACAAKAAoACgAKAAoA
CgALAA0ADgAQABAAEAASABIAEgASAA4ADQANAA0ADgANAA0ADQALAAoACAAFAAUABQAE
AAEAAgACAAMAAwADAAQAAwAEAAYABQAFAAUABQAFAAUABQAGAAYABgAGAAgACAAIAAcA
BwAHAAgACAAIAAcABwAHAAcABwAIAAgACAAIAAkACQALAAsACQAJAA0ACwAJAAsADQAS
AB4ANQBMAGkAkgC3ANYA9AAQARkBBAHGAG0AFgDZ/7D/lf+C/3T/cf99/5L/p/+2/8D/
zP/W/9//6P/t//L/9v/9/wMABAAFAAcACQAJAAgACAAKAAoACAAKAAsADQAPAA4ADgAO
ABEAEQARABEADwAOAA8ADgANAA4AEAARABMAEwASABIAEwATABQAFAAUABQAFAAVABYA
FgAWABYAFAAUABUAFQAVABUAFgAWABgAGAAYABgAGgAaABsAGwAZABkAGQAZABkAGgAa
ABoAHAAcABwAHQAdAB0AHQAeAB0AHgAfAB8AHwAgACEAIQAjACUAJQAmACcAKAAoACgA
KAApACoAKgApACsALAAtAC0ALgAuAC4ALgAuAC4ALwAxADEAMQAxAC8ALgAuAC4ALQAt
AC0AKwAqACoAKwAsAC0ALQArACsAKQApACkAKAAqACgAJwAnACQAJAAmACQAJQAkACMA
IwAhACEAIQAfACEAIQAfAB4AHAAcABwAGwAbABkAGAAYABoAGgAZABgAGQAZABkAGgAZ
ABcAFgAVABcAFwAYABgAGAAYABgAGAAYABgAGAAYABsAGwAbABsAGwAcAB0AHgAeAB4A
HQAcAB4AHgAeACAAIAAhACEAIAAjACUAJgAoACYAJQAkACUAJQAkACQAJAAmACcAJwAn
ACYAJwAnACUAJwAnACYAJgAnACcAJQAlACcAJwAoACgAJgAmACYAJgAoACkAKgArACoA
KgApACgAJQAlACQAIwAkACUAJgAmACcAJwAnACcAJwAnACYAJgAlACUAJQAlACUAJQAk
ACQAJgAnACgAKAAkACQAJAAlACUAJQAlACUAJQAlACUAJQAlACUAJQAlACUAJQAlACUA
JgAlACUAJQAnACgAKAAmACQAJAAlACUAJgAmACgAKAAqACgAKAAoACYAJgAmACYAJwAn
ACcAJwAnACcAKAAoACYAJgAmACQAKAApACkAKAAmACYAJgAnACUAJgAmACgAJwAsAC4A
MAAwADAAMAAuAC4ALgAuACwALAAsACwALQAuAC8AMAAxADMANAA2ADIALgAqACYAIQAc
ABUADwAPAA8ADgANAAwACwAJAAgACAAHAAYABwAFAAEAAAD+//7//f/8//z/+P/4//j/
9//3//f/9//3//j/+f/7//z/+v/6//r/+v/6//n/+f/5//j/+P/4//f/9//3//f/9//4
//j/+P/4//f/9//3//f/9f/1//X/9f/z//P/9f/0//j/DQAqAEkAcgCfAMoA7AAQASsB
MAEQAcUAZAATANb/pf+A/2z/X/9d/2z/gf+Q/57/rP+6/8X/zv/R/9b/2v/h/+X/6P/p
/+n/6//r/+r/6v/s/+z/6v/s/+3/7//v/+7/7v/u/+3/7f/t/+3/7P/s/+7/7v/u/+7/
7//v/+3/7f/s/+z/7//v//D/8P/u/+7/7v/v//D/8P/w//D/8P/w//H/8f/x//H/8v/y
//D/8P/w//D/8v/y//P/8//z//P/8//z//P/9P/0//T/8v/y//L/8//1//X/9f/2//X/
9v/3//f/9//4//n/+f/7//3//f/+////AAAAAAAAAAABAAIAAgABAAMABAAFAAUABgAG
AAYACgAKAAoACwALAAsACwALAAkACAAIAAgABwAHAAcABQAFAAQABAAEAAEAAQD/////
/f/9//3//P/+//z/+//7//r/+v/8//r/9//2//X/9f/1//X/9f/z//P/8//x//D/7v/u
/+7/7f/t/+v/6v/q/+r/6v/p/+j/6f/p/+n/6v/q/+n/6f/p/+f/5//o/+j/6v/q/+r/
6v/o/+j/6P/o/+n/6f/p/+n/6//s/+3/7v/v//D/8P/w/+7/7v/u//D/8P/x//H/8P/y
//P/8//0//X/9f/1//f/9//2//b/9v/2//f/9//3//b/9//3//X/9//3//b/9v/3//f/
9f/1//f/9//4//j/9//2//X/9P/1//X/9f/1//T/9P/z//L/8v/z//P/8//z//P/8//y
//P/8//z//P/8v/x/+//7v/u/+3/7P/r//L/9//7/wAA/v///wAAAAAAAAAAAAABAP//
////////AQABAAEAAQABAAEAAQABAAEAAQABAAEA/v/9//3//f/8//z/+//4//T/8P/t
/+n/6P/o/+r/6v/o/+b/5v/m/+j/6P/o/+j/5v/l/+T/4//i/+H/4f/g/+D/4P/g/97/
3v/f/9//3v/e/97/3v/f/93/3v/e/+D/3//c/97/3//g/+H/4v/i/+L/4v/i/+P/5P/l
/+b/6P/o/+j/6P/q/+r/6v/q/+n/6f/q/+r/7v/u/+7/7v/u/+7/7v/s/+3/7f/t/+z/
7f/t/+3/7P/s/+v/6f/n/+X/5P/h/+H/4P/g/9//3v/g/97/3v/e/93/3f/d/93/3f/d
/93/3v/c/9z/3P/c/9z/3P/b/9v/2//c/9z/3P/b/9v/2//b/93/3v/e/97/3P/d/93/
3f/b/9n/2f/Z/9v/3//h/93/4P/s/wEAHgBDAG4AlwC4ANwA/AAHAfYAvgBlAAoAw/+S
/23/Vv9I/0f/Vf9o/3n/iP+U/6L/rv+3/7z/wf/E/8j/zf/R/9L/0//V/9f/1f/V/9b/
2f/a/9r/3P/d/9//3v/c/9v/2v/c/93/3v/f/+D/4P/i/+L/3v/e/9//3//f/9//3v/e
/+H/4f/i/+L/5P/k/+T/5f/l/+T/4//i/+L/4v/j/+P/5f/l/+b/5v/m/+b/5v/m/+b/
5v/n/+f/5//n/+f/5//m/+b/5f/k/+b/5v/m/+f/5//n/+f/6P/p/+r/6//r/+v/7P/t
/+3/6//t/+3/7v/x//L/8v/y//L/8//0//T/8//1//b/9//3//j/+P/4//r/+v/6//v/
/f/9//3//f/7//r/+v/6//v/+//7//n/9//2//b/9v/1//X/8//z//P/8//z//L/9P/y
//H/8f/u/+7/8P/u/+//7v/t/+3/7f/t/+3/6//q/+n/5v/k/+b/5v/m/+X/5v/l/+X/
5v/k/+T/4//i/+P/4//j/+T/5P/j/+P/4//j/+P/5P/k/+T/5P/k/+T/5P/k/+T/5P/l
/+X/5f/l/+X/5v/n/+j/5//o/+j/6P/o/+j/6P/q/+r/6//r/+r/6v/r/+v/7P/t/+3/
7f/v/+//7v/u/+7/7v/v/+//7//w//H/8f/v/+3/7f/s/+z/7v/v/+7/7//v/+//8P/w
//D/8P/w//D/7f/t/+3/7f/t/+7/7v/u/+3/7f/s/+v/7f/t/+3/7P/t/+3/7f/t/+v/
6//q/+r/6//r/+v/6//r/+v/6v/q/+r/6//s/+z/7P/s/+z/7f/r/+v/6//r/+v/6//r
/+v/6//r/+v/6//t/+3/7f/t/+r/6f/p/+n/6f/q/+r/6P/p/+r/7P/t/+r/6v/s/+z/
7v/s/+z/7P/s/+z/7P/s/+v/6//r/+v/6//r/+z/7P/s/+z/7P/q/+z/7f/t/+z/6v/q
/+r/6//p/+r/6v/s/+v/6v/q/+z/7P/s/+z/7v/u/+7/7v/w//D/8P/w//L/8v/y//L/
9P/0//T/9P/1//b/9//4//b/9v/3//n/+v/8//z//P/6//r/+v/6//n/+f/6//v/+v/5
//n/+f/4//j/9//1//P/8//y/+//7f/s/+z/6//r/+z/6//s/+z/6//r/+v/6//r/+v/
6//s/+z/7P/s/+r/6v/q/+n/6f/p/+r/6v/q/+n/6f/p/+n/6f/q/+r/6v/q/+v/6//r
/+v/6f/p/+v/6//r/+3/8f/y//j/BwAeADsAZACRALIA0ADsAPsA8ADEAHEAFADL/5r/
e/9m/1b/Vf9b/2z/gf+Q/5z/qP+0/73/xv/N/9D/1v/b/+H/4v/h/+P/5f/l/+T/5P/m
/+b/5P/m/+f/6f/q/+r/6//s/+v/6//r/+v/6v/q/+z/7P/q/+r/6//r/+3/7f/s/+z/
6//r/+z/7P/s/+z/7P/t/+7/7v/u/+7/8P/w//H/8f/x//H/8v/y//D/8P/w//D/8P/w
//H/8f/w/+//7v/t/+7/8P/x//L/9P/0//T/9f/0//P/8v/y//X/9v/3//f/9//4//n/
+f/5//v/+//8//v//P/8//z//v///wAAAAAAAAEAAQABAAIABAAFAAYABQAEAAMAAwAF
AAUABQAFAAUABAAEAAQAAwADAAMAAQD///7//v/+//3//f/7//v/+//7//v/+v/6//j/
9//3//f/+P/7//r/+P/2//T/8//1//X/9f/z//P/8//x//D/8v/y//L/8f/w/+3/6//q
/+z/7P/r/+r/6//r/+v/7P/q/+n/6f/p/+f/5//o/+j/5v/m/+b/5v/m/+b/5v/m/+f/
5//n/+f/6//s/+3/7v/u/+7/7f/s/+z/7P/s/+7/8P/x//H/8P/u/+//7//w/+//7//v
//H/8f/w//D/8P/x//P/9P/1//P/8//y/+//8f/x//D/8P/x//H/7//v/+//7//w//D/
8v/y//L/8v/x//H/8f/x/+//8P/w//D/7f/t/+z/6//t/+3/7f/s/+v/6//r/+v/7f/t
/+z/7P/r/+v/6//r/+v/6//q/+r/6v/r/+z/7P/o/+j/6P/p/+v/6//r/+v/6f/p/+n/
6f/r/+v/6//r/+n/6f/p/+n/6v/p/+n/6f/n/+j/6P/m/+b/5v/n/+f/6P/o/+r/6v/o
/+b/5v/m/+j/6P/o/+j/6f/p/+n/6f/n/+f/6P/o/+j/6P/o/+b/6f/r/+z/7P/s/+z/
7P/t//H/8P/y//L/8v/y//D/8P/w//D/7//x//L/9P/1//b/9//4//j/+P/2//X/9f/1
//T/8//z//P/8v/y//H/7//t/+3/7v/r/+v/6v/p/+f/5f/k/+L/4v/i/+H/4f/h/+H/
4f/h/+H/4v/i/+L/4v/i/+L/4P/f/9//3//e/97/3v/d/+D/4f/i/+P/5P/k/+T/5P/k
/+P/4v/h/9//3//f/9//3//f/+H/4v/m//P/CAAlAEwAeQCmAMwA7gAJARgBCgHNAHIA
GwDW/5//ev9i/0//Sf9S/2X/eP+I/5b/ov+t/7j/v//E/8j/zf/T/9T/1f/Z/9v/3f/a
/9r/3P/c/9z/3v/f/+H/4//i/+L/4v/j/+P/4//j/+T/5P/m/+b/5P/k/+X/5f/n/+f/
5v/m/+n/6f/q/+r/6P/o/+j/6f/s/+z/7P/s/+z/7P/t/+3/7//v//D/8P/w//D/8P/w
//L/8v/z//P/8f/x//H/8f/y//T/9f/2//T/9P/0//X/9//3//f/+P/5//r/+//7//v/
/P/9//3/+//9//3//v8BAAIAAgACAAIAAwAEAAQABwAJAAoACwALAAwADAAMAA4ADgAO
AA8AEQARABEAEQARABAAEAAQABEAEQARAA8ACwAKAAoACgALAAsACQAJAAkACQAJAAgA
CAAGAAUABQACAAIABAACAP///v/9//3//v///wAA///9//3/+//6//j/+P/4//f/9//1
//T/9P/y//L/8f/w//H/8f/x//L/8v/x//H/8f/x//H/8v/y//D/8P/w//D/8v/y//L/
8v/z//P/8//z//T/9P/0//T/9f/2//b/9v/3//j/+f/8//r/+//7//r/+v/7//v//P/9
//3//f///////v/+//7//v////////8AAAEAAQD//wEAAQAAAAAA//////3//f/9//3/
/v/+//7//v/+//7//f/9//3//f/7//z//P/8//3//f/8//v/+f/5//n/+P/5//n/+f/5
//v/+//6//r/+f/5//n/+f/7//v/+v/6//j/+f/6//r/+v/6//r/+//7//v/+//7//n/
+f/5//n/+//7//v/+//5//n/+f/5//r/+f/5//n/+f/6//r/+P/4//j/+f/5//j/+P/6
//r/+P/2//b/9v/4//j/+P/4//n/+f/5//n/+P/3//f/9v/2//b/9v/0//j/+f/5//j/
+P/4//j/+f/3//j/+P/6//v//P/8//7//v/+//7/AAAAAAAAAAD+//7//v/+////AAAB
AAMABQAGAAgACAAGAAYABgAGAAgABgAFAAUABQAEAAMAAwABAAAAAAD///3/+//7//r/
9//3//b/9v/1//T/9P/y//T/9P/z//P/9f/1//X/9f/1//b/9v/2//T/9P/0//T/8//z
//P/9P/0//T/8//z//P/8//z//T/8v/y//L/8//1//X/9f/z//X/9//3//P/8f/1//j/
AgAbADQAVwCEAK0AzADwAAwBGQEKAdIAdwAcANX/ov9//2b/XP9f/2//fv+L/57/sv+6
/8D/y//U/9f/2v/e/+H/5f/q/+3/7f/v/+//8P/w//L/8v/x//L/8v/z//T/9P/1//b/
9f/1//X/9f/0//T/9v/2//b/9v/3//f/9//3//b/9v/3//f/+P/4//b/9v/2//f/+f/6
//v//P/7//r/+v/5//v/+//8//z/+v/6//r/+v/8//z//f/9//v/+//7//v/+//8//z/
/P/8//z//P/9//3//f/9//7/AQACAAMAAwADAAQABQAFAAUABwAHAAgACQAKAAoACgAM
AA0ADgAOABEAEwAUABUAEgASABEAEAAUABQAFAAVABcAFwAXABcAFwAWABYAFgATABMA
EwARAA8ADgAOAA4ADQANAAsACwANAA0ADQAMAAwACgAJAAkACAAIAAoACAAHAAYABQAF
AAUABQAFAAMAAwADAAEAAAAAAAAAAAD//wEA///+//7//v/+//3//P/7//v/+//8//z/
+//7//v/+//7//z//P/8//z//P/8//z//P/8//z/+//7//v/+//7//z//f/+////AAAA
AAAA/v/+//7/AAAAAAEAAQAAAAIAAwADAAQABQAFAAUABwAFAAQABAAEAAQABQAFAAUA
BgAHAAcABQAFAAUABAAEAAUABQADAAMAAwADAAQABAAGAAYABgAGAAMAAwADAAMAAwAE
AAQABAABAAEAAAD//wEAAQABAAAA/f/9//3//f/+//////8AAP////////////////7/
/v/+////AAAAAP7//v/+/////f/9//3//f////////////3//f/9//3//f/9//3//f/8
//v/+//7//v//P/8//r//P/8//3//f/8//z//v/+//z/+v/6//r//P/8//z//P/5//n/
+f/5//v/+//8//z/+P/4//j/9v/4//n/+f/4//j/+P/4//n/+//8//z//v/9//7//v8A
AAAAAAAAAAAAAAAAAAAAAAAAAAAAAAAAAAEAAwAEAAYABgAGAAYACAAIAAgABgAFAAUA
BQAEAAEAAQABAAAAAAD///3/+//7//r/9//3//b/9v/1//T/9P/y//L/8v/x//H/8f/x
//H/8f/x//L/8v/y//L/8v/0//T/8//z//H/8v/y//L/7//v/+//7//x//L/8v/y//L/
8//z//P/9f/z//P/8//x/+//8f/z//r/CAAbADgAXQCCAKMAyADqAAABAQHkAJwAPQDs
/7X/jP9x/2L/Wv9d/23/gP+R/57/rP+6/8T/yf/S/9f/2v/g/+P/5f/m/+n/6//t/+v/
6v/q/+z/7P/s/+7/7//x//H/8P/w//D/8//z//P/8//y//L/9P/0//L/8v/z//P/8//z
//L/8v/z//P/9P/0//L/8v/y//P/9P/0//T/9P/0//T/9f/1//X/9f/2//b/+P/4//j/
+P/4//j/+f/5//n/+f/5//n/+f/6//r/+v/6//r/+v/7//v/+//7//z//f/+///////9
//7/////////AQABAAIAAwAEAAQABAAGAAcACAAIAAcACQAKAAsACwAMAAwADAAMAAwA
DAANAA0ADQANAA0ADwAOAA4ADgANAA0ADQALAAcABgAGAAYABwAHAAUABQAFAAUABQAE
AAYABAADAAMAAgACAAQAAgABAAAA//////////////3//f/9//v/+v/4//j/+P/3//f/
9f/0//T/9P/0//P/8v/x//H/8f/y//D/7//v/+//7f/t/+7/7v/w//D/8P/w/+7/7v/u
/+7/7//v/+//7//v//D/8f/y//H/8v/y//L/8v/y//L/9P/2//f/9//2//X/9f/0//T/
9f/1//X/9//5//j/+P/4//j/+f/5//n/+P/5//n/9//5//n/+P/4//f/9//1//X/9//3
//j/+P/4//j/+P/4//n/+f/5//n/9v/2//X/9P/1//X/9P/z//X/9f/1//T/9f/1//X/
9f/z//P/8v/y//P/8//z//P/8//z//L/8v/v/+//7//u/+7/7v/u/+//7//v/+//7//v
/+//7//v//H/8f/x//H/8P/v/+7/7f/t/+3/7v/v/+//8P/w/+7/7v/u/+//7//u/+7/
8P/w//D/7v/u/+7/7v/u/+7/7v/v/+//7//v/+//7//w//D/7v/u/+7/7P/u/+//7//u
//D/8P/w//H/8f/y//L/9P/z//j/9v/1//T/8//y//P/9P/1//b/9f/0//T/9f/4//r/
+v/6//r/+v/6//r/+v/5//n/+f/2//X/9f/1//b/9v/1//P/7//v/+7/6//r/+r/6v/p
/+b/5v/k/+T/5P/j/+P/4//k/+X/5v/n/+f/5v/l/+T/5f/m/+f/5//l/+X/5v/m/+b/
5f/l/+X/5f/l/+b/5v/o/+j/6f/p/+f/5//l/+X/4f/l/+f/5//l/+T/7P/9/xgANwBg
AI0AtgDaAPgADQEKAeIAkQA0AOf/sv+H/2b/Uv9L/03/Xv91/4b/lP+i/7D/u//A/8P/
yP/O/9P/1//c/9//3//f/+H/3v/e/+D/4P/i/+T/5f/n/+X/5P/k/+T/4//j/+P/4//m
/+b/6P/o/+T/5P/l/+X/5//n/+b/5v/n/+f/6P/o/+j/6P/o/+n/6v/q/+r/6v/s/+z/
7f/t/+z/6//r/+r/6v/q/+r/6v/q/+r/6//r/+3/7f/t/+3/6//s/+z/7P/s/+z/7P/t
/+//7//v//D/8//0//X/9f/z//T/9f/1//X/9//3//j/+//8//z//P/7//v/+//6//n/
+//8/w==
         </WaveFormData>
      </LeadData>
      <LeadData>
         <LeadByteCountTotal>10000</LeadByteCountTotal>
         <LeadTimeOffset>0</LeadTimeOffset>
         <LeadSampleCountTotal>5000</LeadSampleCountTotal>
         <LeadAmplitudeUnitsPerBit>4.88</LeadAmplitudeUnitsPerBit>
         <LeadAmplitudeUnits>��V</LeadAmplitudeUnits>
         <LeadHighLimit>2147483647</LeadHighLimit>
         <LeadLowLimit>268435456</LeadLowLimit>
         <LeadID>V6</LeadID>
         <LeadOffsetFirstSample>0</LeadOffsetFirstSample>
         <FirstSampleBaseline>0</FirstSampleBaseline>
         <LeadSampleSize>2</LeadSampleSize>
         <LeadOff>FALSE</LeadOff>
         <BaselineSway>FALSE</BaselineSway>
         <ExcessiveACNoise>FALSE</ExcessiveACNoise>
         <MuscleNoise>FALSE</MuscleNoise>
         <LeadDataCRC32>2311050846</LeadDataCRC32>
         <WaveFormData>
+v/6//r/+v/8//z//P/8//r/+v/6//r/+v/6//r/+v/6//r/+v/6//n/+P/3//b/+P/4
//j/+P/4//j/+P/4//n/+v/7//z/+//6//n/+P/6//r/+v/6//j/+P/4//j/+f/6//v/
/P/9//7///8AAP///v/9//z//P/8//z//P/9////AgAFAAQABAAEAAQABAAFAAUABAAG
AAUABQAEAAUABgAHAAgABgAEAAIAAQD+//7//P/7//f/9v/1//T/9v/2//b/9v/2//b/
9v/2//T/9P/0//T/9P/0//X/9f/1//P/8//y//T/9f/1//X/9f/2//b/9f/1//b/9v/2
//b/9f/1//X/9v/2//b/9v/0//P/8//1//X/9f/+/xAAIwA6AFMAagCCAJUApQCtAKEA
ewBHABUA8P/V/8H/tv+z/7L/t//D/8//1v/b/+L/5f/n/+n/7P/s/+7/8v/z//T/8v/x
//P/9f/1//b/9v/2//b/9v/3//f/9//3//f/9v/2//b/9f/1//X/9f/1//b/9//4//n/
+P/3//b/9//5//j/+P/4//r/+P/4//n/+v/6//r/+v/6//v/+//7//n/+f/6//r/+v/6
//r/+//7//r/+v/7//v/+v/6//r/+//7//v//P/+//7//v/+//7/////////AAABAAEA
AQABAAEAAwADAAMABAAGAAYABwAJAAkACQAHAAkACgAMAA4AEAAQABAAEgATABMAFAAS
ABMAEwAUABQAFAAVABYAFgAWABYAFAAUABUAFQAUABIAEQARABEAEQARABEAEAAOAA4A
DQALAAoACQAIAAcABgAGAAUABAAFAAUABAADAAIAAQABAAAA/v/9//z/+v/4//j/+P/4
//f/9f/0//T/9P/2//T/8//x//D/8P/w//L/8v/z//P/8//z//P/8//x//H/8f/x//P/
8//z//P/8//1//P/8//3//j/+P/5//j/+P/4//j/+v/6//n/+f/6//v/+//7//j/+P/5
//r//P/6//z//P/6//r/+v/6//r/+v/6//v//////////v/8//r/+v/7//3//f/9//3/
/P/6//n/+P/5//n/+f/6//r/+v/6//r/+v/6//r/+v/5//n/+f/4//j/+P/4//j/+P/3
//f/+P/4//j/9//3//j/+P/4//f/9f/1//T/8//0//X/+f/6//b/9v/2//f/9//3//f/
9//2//b/9v/2//b/9v/1//X/9v/2//b/9v/2//X/9f/1//X/9f/2//b/9v/3//f/9//1
//X/9v/2//f/9v/2//f/+f/5//n/+f/4//j/+P/5//n/+P/4//j/9v/2//b/9f/1//b/
9v/1//X/9f/1//b/9//5//r//f/7/////v/+//7//v/+//7//v/+//7/AAAAAAAAAAD/
/wEAAwAEAAYABgAGAAYABwAHAAYABgAHAAcABgAGAAQABAAEAAQAAwACAAIAAgABAP7/
/P/5//r/+f/4//j/9v/2//b/9v/2//b/9v/2//j/+P/4//j/+P/5//n/+f/3//f/9v/2
//f/9//3//f/9v/2//X/9f/3//j/+f/6//f/9//3//j/+P/4//j/+P/3//f/+f/5//v/
AgAMAB0AMABJAGIAfACVAKsAuQC7AKUAewBFABYA8f/X/8b/vf+6/73/x//R/9j/3//i
/+f/6//v//D/8v/y//L/9//4//b/9//5//f/9//4//j/+P/4//j/+f/5//n/+f/5//r/
+v/6//n/+f/5//n/+f/5//n/+f/5//n/+f/5//v/+f/4//j/+P/8//r/+v/7//z//P/8
//z/+v/7//v/+//7//v//P/8//z//P/8//3//f/8//z//f////7//v/+/////////wAA
AAAAAAAAAAAAAAEAAQABAAAAAQABAAEAAwADAAUABQADAAQABgAGAAkACwALAAsACQAL
AAwADgAOABAAEAAQABEAEwAUABYAFgAXABcAGAAYABgAGQAaABoAGgAaABgAGgAbABsA
GgAYABcAFwAXABUAFQAVABQAEgASABEADwAQAA8ADgANAAwADAALAAoACQAJAAgABwAE
AAMAAwACAAIAAQAAAP7//v/+//7//v////3//P/8//z//v/8//v/+//6//r/+v/8//z/
/f/9//v/+//7//v/+f/5//n/+f/7//v/+//7//v//f/7//v/+//8//z//f8AAAAAAAAA
AAAAAAD/////AgADAAMAAwAAAAAAAQACAAQAAgAEAAQAAgACAAIAAgAEAAQABAAFAAYA
BQAEAAIABAACAAIAAwADAAMAAwADAAUABAAEAAQAAQABAAEAAgACAAIAAgACAAIAAgAC
AAIAAQABAAEAAAACAAIAAgACAAAA/////wAAAAAAAP////8AAAAAAAD////////+//3/
/////wIAAgD+//7//v///////////////v/+//7//v///wAAAAABAAEAAAD///7//v/9
//3//f/+////AQACAAEAAQAAAP///////wAAAAABAAAAAAABAP///////////v/+//7/
//////7//v/+//z//P/8//v/+//8//z/+//7//v/+//8//7//////wEAAwADAAQABAAE
AAQABAACAAIAAgACAAMABAAFAAYABgAGAAYABwAHAAkACgAKAAwADAAMAA0ACwAKAAoA
CQAHAAYABgAGAAYABgAGAAQAAAD///7//v/+//3/+//6//v/+v/6//r/+v/6//r/+v/4
//j/+P/4//j/+P/4//j/9//3//f/9f/2//b/9//5//f/9//3//j/+P/3//f/+P/4//j/
+P/3//f/9//4//j/+P/4//b/9f/1//X/9f///w4AIAAzAEwAYwB6AJAApQCvAKkAiQBV
ACMA+//e/8f/u/+2/7P/uv/F/8//1//e/+P/6P/p/+n/7//y//L/9P/y//H/9P/0//P/
8//1//X/9v/2//T/9P/0//X/9//3//f/9//4//j/+P/3//X/9f/1//X/9f/1//X/9f/3
//f/9//5//n/+P/4//j/+v/4//j/+f/6//r/+v/6//r/+//7//v/+//7//z//P/8//z/
/P/9//v/+v/6//v/+//6//r/+v/7//v/+//8//z//P/8//z//P/9//3//f/+////////
//////8BAAEAAQACAAQABAAFAAcABwAHAAcACQAKAAwACgAMAAwADAAMAA0ADQAOAA8A
EQASABQAEgASABMAFAAUABQAFAASABAAEQARABAAEAAPAA8ADwANAA0ADQAMAAwADAAL
AAkACAAHAAYABQAEAAQAAwACAAEAAQAAAP///v/9//3//P/6//n/+P/2//j/+P/4//j/
9//1//T/9P/2//j/9v/1//P/8v/y//L/8v/y//P/8//z//P/8//z//H/8f/x//H/8//z
//P/8//z//X/8//z//P/9P/0//X/+P/4//j/+P/4//j/9//3//j/+f/5//n/+v/6//v/
/P/8//r//P/8//z//P/8//z//P/8//z//f/9//3//f/8//7//P/8//3/+//7//v/+//9
//z//P/8//n/+f/5//r/+v/6//r/+v/6//r/+v/6//n/+f/5//j/+v/6//r/+v/4//f/
9//4//b/9v/1//X/9//4//n/+f/5//n/+P/3//X/9f/4//j/+P/4//j/+f/3//f/9//3
//T/9P/0//T/9f/2//b/9//3//b/9f/0//b/9f/1//X/9//3//j/+P/4//f/9f/z//X/
9f/2//b/9//2//b/9//3//f/9//3//b/9v/2//f/9//2//b/9v/2//b/9v/1//P/9P/0
//P/9f/1//X/9v/2//f/9//5//v/+//+//7//v/+//7//v/+//7//v8AAAAAAAAAAAAA
AAABAAMABAAEAAMAAgADAAQABgAHAAUABAACAAEAAAAAAAAAAAAAAAAA/v/8//v/+v/6
//j/+P/3//f/9//3//j/+f/6//r/+v/6//r/+v/6//r/+v/8//z//P/9///////9//3/
/P/8//3//f/7//v//P/8//v/+//8//z/+v/6//n/+f/6//z//f/+/wAA/v/9////////
/wUAFgAkADMATABhAHQAigCfAKkAoQCFAFUAIQD5/+D/z//B/7r/t/++/8n/1f/d/+D/
5f/q/+v/7//z//T/9P/4//z//f/+//z//f/9//3//f/+//7//P/8//z//f//////////
/wIAAgACAAEAAAD///7//f///////////wEAAQABAAMAAwACAAIAAgAEAAIAAgADAAYA
BgAGAAYABQAFAAQAAwAFAAUABgAGAAYABgAGAAcABQAEAAQABQAFAAQABAAEAAcABwAH
AAgABgAGAAYABgAIAAkACQAJAAgACQAJAAkACQAJAAsACwALAAwADgAOABEAEwATABMA
EwAVABYAGAAWABgAGAAYABgAGQAZABoAGAAZABkAGgAaABoAGwAcABwAHAAcABoAGgAb
ABsAGgAaABkAGQAZABkAGQAZABgAFgAWABUAEwATABMAEwATABEAEAAOAAwACwALAAoA
CQAKAAkACQAIAAgABwAGAAQABAAEAAQABAAFAAMAAgACAAQABgAEAAMAAwACAAIAAgAB
AAAAAAD//wEAAQABAAEAAQABAAEAAQD//////////wEAAwABAAEAAwAEAAQABQAEAAQA
BAAEAAQABAADAAMABAAFAAUABQAFAAYACAAKAAoACAAKAAoACAAIAAgACAAJAAoACwAN
AAwACwAKAAgACgAIAAgACQAHAAcABwAHAAkACAAIAAgABQAFAAUABgAHAAgACQAKAAoA
CgAKAAoACQAJAAkACAAIAAgACAAIAAYABQAFAAYACAAIAAcABwAIAAgACAAHAAcABwAG
AAUABQAFAAgACAAIAAgACAAJAAcABwAHAAcACAAIAAgACAAGAAYABQAFAAQABAAEAAQA
BAADAAMAAwAFAAUABgAGAAYABwAHAAcABgAFAAUABAAFAAQABAAFAAMAAwADAAMABAAE
AAQABQAFAAQABAAEAAIAAgACAAEAAwAEAAQAAwABAAEAAQACAAIAAwADAAUAAwAJAAoA
DAAMAAwADAALAAoACQAIAAgACAAIAAgACAAIAAgACAALAA0ADwAQABAAEAAQABAAEQAR
ABAAEAARABEAEAAQAA8ADgANAAwACwAKAAoACgAIAAYABQADAAQAAwACAAIAAQAAAP//
/v/+//7//v/+/wAAAAAAAAAAAAABAAEAAQD//////v/+/////////////v/+//3//f8A
AAAAAAAAAP3//f/9//7//v/+//7//v/7//v//f/7//v/CAAcAC0ARABdAHgAkACnAL0A
yQC9AJcAYwAzAAoA6f/R/8L/vf+6/8X/0f/Z/97/5//s//H/8//z//L/9P/2//j/+f/4
//j/+f/5//n/+f/6//r/+P/4//j/+f/3//f/9//3//j/+P/4//f/9//3//f/9//3//f/
9//3//f/9//3//n/+f/4//j/+P/6//j/+P/5//j/+P/4//j/+P/5//n/+f/7//v//P/8
//r/+v/6//v/+//6//r/+//7//r/+v/6//3//f/9//7//f/8//v/+v/8//3//f/9/wAA
AQABAAEA/////wEAAQADAAQABgAGAAcACQAJAAkACQALAAwADgAOABAAEAAQABAAEQAR
ABIAFAAVABUAFgAVABQAFAAUABYAFgAWABQAFAAVABUAFAAUABMAEwATABEAEQARABAA
EAAQAA8ADQAMAAsACgAJAAYABgAFAAQAAwADAAIAAQAAAP/////+//z/+//6//j/+P/4
//j/+P/3//X/9P/0//T/9v/0//P/9f/0//T/9P/0//T/9f/1//P/8//z//P/9P/1//b/
9//1//X/9f/1//f/+f/3//f/+f/6//r/+//6//r/+v/6//r/+v/5//n//P/9//3//f/8
//z//f/+/wAA/v8AAAAA/v/+//7//v/+//7//v////////////7/AAD+//7/////////
//////3//P/8//z/+//7//v//P/8//z//P/8//z//P/8//z/+//7//v/+v/8//z//P/8
//z/+//7//z/+v/6//n/+f/6//r/+v/5//v/+//6//n/+P/3//n/+P/4//j/+P/5//n/
+f/5//n/+v/6//r/+v/6//r/+f/5//j/+P/4//j/+P/3//f/9//5//n/+v/6//v/+//6
//n/9//3//j/+P/3//b/9v/3//n/+f/5//n/9v/2//b/9//1//T/9P/0//b/9v/2//X/
9f/2//b/9f/1//X/9f/2//b/9//3//n/+f/3//j/+v/6//r/+v/4//j/+P/4//n/+v/7
//z//P/8//z//P/8//z//P/8//z//f///wEAAgACAAIAAgACAAMAAwACAAIAAQABAAAA
AAAAAAAAAAAAAP7//P/7//j/+P/2//X/9f/0//P/8v/y//L/8v/y//D/8P/w//D/8P/w
//D/8P/w//D/8f/x//H/7//v/+7/8P/x//H/8f/v//D/8P/v/+//8P/w//D/8P/v/+//
7//u/+7/7v/u/+7/8f/v/+3/7//1/wAAEgApAEIAWQBuAIYAnwCrAKUAjQBdACcA+//c
/8f/uf+w/6//tv/B/8f/zf/U/9v/4P/j/+P/5f/k/+b/6v/q/+n/6P/q/+3/6//t/+3/
7v/u/+7/7v/u/+//7f/t/+3/7f/u/+7/7v/t/+//7//v/+//7v/t/+z/6//r/+v/6//t
/+//7v/u/+7/8v/w//D/8f/w//D/8P/w//D/8f/x//H/8//z//T/9P/0//T/9P/1//P/
8v/y//P/8//y//L/8v/x//H/8f/y//L/8v/y//L/9P/1//X/9f/0//X/9f/1//f/9//5
//n/+f/6//z//P/9//////////3///8AAAIAAgAEAAQABAAEAAUABQAGAAYABwAHAAgA
CgAKAAsADAAKAAoACgAIAAgACQAJAAgACAAHAAcABwADAAMAAwACAAQABAADAAEAAAD/
//7//f/+//7//f/8//n/+f/4//f/+P/3//f/9v/0//P/8v/w//D/8P/w//D/8P/v/+//
8P/u//D/7v/t/+3/7P/s/+z/7P/s/+3/7f/v/+//7//v/+3/7f/t/+3/7f/t/+3/7f/v
//H/7//v/+//8P/w//H/8v/y//L/8v/y//L/8f/x//L/8//z//P/9P/0//X/9v/2//T/
9v/2//T/9P/0//T/9v/2//b/9//3//f/9//2//b/9P/0//X/9//3//f/9//3//b/9v/2
//X/9f/1//b/9v/2//b/9v/2//b/9v/2//f/9//3//b/9P/0//T/9P/0//P/8//0//T/
9P/z//P/9v/2//b/9f/1//X/9P/z//P/8//2//b/9P/0//T/9f/1//X/9f/1//T/9P/0
//T/9P/0//P/8//2//b/9v/2//b/9f/1//X/8//z//T/9P/0//X/9f/1//P/8//0//T/
9f/0//T/9f/z//P/8//z//L/8v/y//P/8//y//L/8v/z//T/9f/1//X/9v/2//X/8//z
//P/9P/y//P/8//1//P/8//0//T/9P/0//T/9v/2//b/9v/4//j/+P/4//j/+P/4//j/
+v/6//r/+v/8//z//P/8//z//P/9////AQACAAIAAgAAAAAAAQABAAIAAgABAAEAAAAA
AAAAAAAAAAAA/v/8//v/+v/6//j/9f/z//L/8f/w//D/8P/w//H/8v/z//T/9P/0//T/
9P/0//T/9P/1//P/8//x//H/7v/u/+//7//v/+//8P/w/+//7//w//D/8v/y//H/8f/x
//L/8v/y//T/8v/z//X/9//1//X/AAAOAB8AOABRAGgAfACPAJsAmQCHAF0AKQD5/9r/
x/+5/67/rf+y/73/yf/P/9T/2f/e/+H/5f/n/+j/6v/u//D/8f/w//L/8f/x/+//7//w
//D/7v/u/+7/7//w//H/8v/z//T/9P/0//P/8f/x//H/8f/v/+//7//v//H/8f/x//P/
8//y//L/8v/2//T/9P/1//T/9P/0//T/9P/1//X/9f/3//f/+P/4//b/9v/2//f/9//2
//b/9//1//T/9P/0//f/9//3//j/+P/4//j/+P/4//n/+f/5//z//f/9//3/+//7//3/
/f/9//7/AAAAAAAAAQAAAP//AAADAAUACAAFAAYABQAEAAcACQAKAAwACgALAAsADAAM
AAwADQAOAA4ADgAOAAwADAANAA0ADAAKAAkACQAJAAcABwAHAAYABgAGAAUAAwACAAEA
AAD/////AAAAAAAA/f/9//z/+//4//f/9//2//X/9f/1//T/9P/0//T/9P/x/+//7v/u
//D/8v/w/+//7//u/+7/7v/u/+7/7//v/+3/7f/t/+3/7//v/+//7//t/+3/7f/t/+//
8f/v/+//8f/y//L/8//y//L/8v/y//L/8v/x//H/9P/1//X/9f/0//T/9f/2//b/9P/2
//b/9P/0//T/9P/2//b/9v/3//b/9f/0//L/8//y//P/9f/z//P/8//z//P/8v/y//L/
8//z//P/9P/y//L/8v/y//L/8v/y//L/8//z//P/8v/y//L/8v/y//D/7//v//D/8P/w
/+//7//w//D/8P/v/+//7//u/+3/7//v//L/8v/u/+7/7v/v/+//7//v/+//8P/w//D/
8P/u/+7/7f/t/+z/7P/s/+z/7v/t/+3/7f/r/+v/7P/s/+3/7f/s/+v/7f/t/+7/7v/t
/+z/7P/t/+v/6//r/+v/7P/s/+z/7f/r/+r/6v/q/+r/6v/q/+n/6v/s/+3/7f/v/+//
7//w//L/8v/y//L/8v/y//D/8P/w//D/7//x//P/9P/1//b/9//4//f/9//2//b/9//3
//b/9v/0//T/9P/0//L/8P/v/+7/8P/u/+3/6//q/+n/6P/o/+b/5v/m/+b/5v/m/+b/
5v/m/+b/5v/m/+b/5//n/+f/4//j/+L/4v/h/+H/4f/h/+T/5P/j/+P/5v/m/+b/5v/j
/+P/4//k/+T/5P/k/+T/4//j/+P/4f/j/+z/+v8LACIAPQBWAHAAhwCbAKcApQCLAFsA
JwD8/9n/w/+0/6n/pP+n/7P/u//E/8n/zP/R/9f/2f/Y/9j/3P/g/9//3v/i/+X/5f/j
/+P/5P/k/+T/5P/k/+X/5f/l/+X/5f/m/+b/5v/l/+f/5//n/+f/5//n/+f/5//n/+f/
5//p/+v/6v/q/+r/7P/q/+r/6//s/+z/7P/s/+7/7//v/+//8f/x//L/8v/w//D/8P/x
//L/8v/z//X/8//y//L/8v/1//X/9f/2//b/9v/2//b/9v/3//f/9//4//n/+f/5//v/
+//9//3//f/+/wAAAAABAAMAAwADAAUABwAIAAoADAAOAA4ADgAQABEAEQASABIAEwAT
ABQAFAAUABUAFgAYABgAGAAWABgAGQAZABgAFgAVABUAFQAVABUAFQAUABIAEgARAA8A
DgANAAwACwAIAAgABwAGAAMAAwACAAEAAQABAAIAAgAAAP///v/8//r/+v/6//r/+//5
//j/+P/2//j/9v/1//f/9v/2//b/9P/0//X/9f/1//X/9f/1//X/9f/1//X/9f/1//X/
9f/2//n/+P/5//r/+v/5//n/+v/6//r/+v/8//z/+//7//z//f/9//3//P/8//3//v8A
AP7/AAAAAAIAAgACAAIAAAAAAAAAAQADAAMAAwACAAQAAgACAAMAAQABAAEAAQABAAAA
AAAAAAEAAQABAAIAAAAAAAAAAAAAAAAAAAAAAAEAAQABAAAAAAAAAAAAAAD+//3//f/+
/wAAAAD/////AAAAAAAA//8BAAEAAAD///3//f8AAAAAAAAAAAAAAQABAAEAAQABAP7/
/v/+//7/AAAAAP/////+//7//v/+/wAA/////////f/9//7//v///////v/9//3//f/+
//7////+//7//////////////wAAAAAAAAEAAAD+//3//P/8//z//P/7//z//v//////
////////AAD+//////8BAAEAAwACAAQABAAEAAQABgAGAAYABgAGAAYABgAGAAgACAAI
AAkACwANAA4ADgAMAAwADAANAA0ADAAMAAsADQAMAAwADAAKAAoACgAIAAYABQAEAAQA
AgABAP///v/9//z//P/8//r/+v/6//r//P/8//z//P/8//z//P/8//3//f/9//v//f/8
//z//f/9//3//f/+//7//f/9//7//v/+//7//f/9//3//v/+//7/AAAAAP3/+//9//3/
AwASACAAMwBMAGcAfgCUAKkAtQC1AJsAbQA3AAsA6v/T/8X/vP+//8r/z//R/93/6v/r
/+z/8f/1//X/9P/0//b/+P/5//z//P/7//3//f/9//7//v/9//z/+//7//z//f/+////
///+//3/+//7//v/+//7//3//f/9//3//f/9//3////9//z//P/8//7//P/8//3///8A
AAEAAgABAAEAAAD//wEAAQACAAIAAgACAAIAAwABAAAAAAABAAMAAgACAAIABQAFAAUA
BgAGAAYABgAGAAQABQAFAAUACAAJAAkACQAJAAkACwALAAsADAAOAA4ADQAPAA8ADwAR
ABMAFAAWABcAGgAbABwAGQAZABgAGAAZABsAHAAeAB4AHgAfACAAHgAeAB4AHAAcAB0A
HQAcABwAGwAbABsAGQAZABkAGAAYABgAFwAVABYAFQAUABMAEgASABEAEAANAA0ADAAL
AAwACwALAAoABQADAAEA/v/8//z//P/8//3/+//6//r/+v/8//r/+f/3//b/9v/2//b/
9v/3//f/9//3//f/9//3//f/9//3//f/9//3//f/9f/3//X/9f/3//j/+P/5//r/+v/6
//r/+v/6//n/+f/6//v/+//7//z//P/9//7//v/8//7//v/+//7//v/+//7//v/+////
AAD///7//P/+//z//P/9//v/+//7//v/+//6//r/+v/7//v/+//8//r/+v/6//r//P/8
//z//P/5//n/+f/4//j/+P/4//j/+P/3//f/+P/6//r/+f/5//j/+P/4//f/9f/1//T/
8//1//X/+P/4//b/9v/2//f/9f/1//X/9f/1//b/9//4//b/9v/1//X/9v/2//b/9v/2
//X/9f/1//X/9f/2//b/9//3//b/9f/1//X/9v/2//P/8v/y//P/9f/1//X/9f/y//L/
8v/z//X/9P/0//T/8v/y//L/8f/x//L/8v/x//P/8//z//T/9v/3//f/+f/5//n/+v/6
//r/+v/6//r/+v/6//r/+v/6//r/+v/6//v//f///wAAAAAAAAAAAAABAAEAAAD+//3/
/f/8//r/+v/6//r/+v/4//b/9f/2//b/9P/z//P/8v/x//D/7//u/+3/7P/u/+7/7v/u
/+z/7P/s/+z/7P/s/+3/7f/v/+3/7f/s/+r/6//r/+v/6//s/+z/6//r/+z/7P/s/+7/
7f/t/+3/7v/u/+7/7v/u/+v/7f/t//H/+f8EABQAKQBAAFMAbACGAJUAmQCPAG0ANwAH
AOP/yv+5/6//qv+t/7T/v//H/83/0v/Z/9r/2f/f/+P/5P/m/+j/6P/p/+r/7P/t/+v/
6f/p/+r/6v/s/+z/7P/t/+v/6//r/+v/7v/u/+7/7f/t/+3/7f/t/+3/7f/t/+3/6//r
/+v/7f/t/+z/7P/s/+z/6v/q/+v/7v/u/+7/7v/u/+//7//v/+//7//w//D/8v/y//L/
8//z//L/8v/z//X/9P/0//T/8//z//P/9P/0//T/9P/0//L/8//z//P/9P/1//X/9f/1
//X/9//3//X/9v/4//j/+f/7//v/+//8////AQAEAAMABAADAAIABAAFAAUABgAEAAUA
BQAGAAYABgAHAAgACgAKAAoACAAIAAkACQAIAAYABQAFAAUAAwADAAMAAgAEAAQAAwAB
AP7//f/8//v//P/8//v/+v/5//n/+P/3//b/9f/1//T/9P/z//L/8P/w//D/8P/w/+//
7f/s/+z/7P/u/+z/6//t/+z/7P/s/+r/6v/r/+v/6f/p/+n/6f/q/+v/7P/t/+v/6//r
/+v/6f/r/+n/6f/q/+r/6f/p/+z/7P/s/+z/7f/u/+7/7//w//H/8f/x/+//7v/u/+7/
7P/q/+z/7P/t/+7/7//w/+7/7v/u/+//7//v/+//7v/w/+7/7v/v/+3/7f/t/+3/7f/s
/+z/7P/t/+3/7f/u/+7/7v/u/+7/7P/s/+z/7P/r/+v/6//q/+r/6v/q/+r/7P/r/+v/
7P/q/+r/6f/p/+j/6P/o/+f/6f/p/+j/5//l/+X/6P/o/+b/5v/m/+f/5//n/+f/5//k
/+T/5P/k/+X/5v/m/+f/5v/m/+b/5v/m/+X/5f/l/+f/5//o/+j/9f8BAAwAFwATAA8A
DAAIAAQAAgABAAEA/v/9//z/+//7//z//f///////v/+//7//P/8//z/+//5//r/+v/5
//v/+//7//z/+//7//r/+//9/wEA/v/9//z/+//6//z//P/8//z/+v/6//v//f8BAAIA
AgACAAAAAAABAAEA/v/+//3//f/8//z//P/8//z//P/6//j/9//2//b/9P/z//H/8P/v
//D/8P/w//D/7//u/+3/7P/u/+7/7v/u/+7/7v/u/+//7//v/+3/7f/q/+r/6//r/+v/
6//s/+z/6//r/+z/7P/s/+z/6//r/+v/7P/s/+z/6v/s/+//7f/p/+n/7f/4/wgAGwAy
AE0AaACAAJcApQCrAJkAcQA7AAsA6v/N/7f/rP+n/6b/r/+7/8X/zP/R/9j/3f/d/93/
3v/g/+L/4v/l/+j/6P/p/+n/5//n/+j/6P/o/+j/6P/p/+f/5//n/+f/6P/o/+j/5//o
/+n/6v/r/+n/6f/p/+n/6f/p/+n/6//t/+z/7P/s/+z/6v/q/+v/7P/s/+z/7P/s/+3/
7f/t/+3/7f/u/+7/7P/s/+z/7f/t/+z/7P/t/+3/7P/s/+z/7f/t/+3/7v/u/+7/7v/u
/+7/7//v/+//8P/x//H/8f/x//H/8//z//P/9P/2//b/9//5//n/+f/3//n/+v/8//z/
AAACAA==
         </WaveFormData>
      </LeadData>
   </Waveform>
</RestingECG>
