# Supplementary material for: Detection of Left Atrial Enlargement Using a Convolutional Neural Network-Enabled Electrocardiogram
Source: Front Cardiovasc Med. 2020 Dec 17;7:609976. doi: 10.3389/fcvm.2020.609976 (PMC7773668; doi:10.3389/fcvm.2020.609976)
Supplement: Supplementary file 2 [file Data_Sheet_2.ZIP › normal1/1802010847_11103_0000000K.XML]

<?xml version="1.0" encoding="Windows-1252"?>
<!DOCTYPE RestingECG SYSTEM "restecg.dtd">
<RestingECG>
   <PatientDemographics>
      <PatientID>1802010847</PatientID>
      <PatientAge>78</PatientAge>
      <AgeUnits>Years</AgeUnits>
      <Gender>Female</Gender>
      <PatientLastName>cenyuezhen</PatientLastName>
   </PatientDemographics>
   <TestDemographics>
      <DataType>Resting</DataType>
      <Site>1</Site>
      <AcquisitionDevice>MAC55</AcquisitionDevice>
      <Status>Unconfirmed</Status>
      <Priority>Normal</Priority>
      <AcquisitionTime>09:21:09</AcquisitionTime>
      <AcquisitionDate>11-26-2015</AcquisitionDate>
      <CartNumber>1</CartNumber>
      <AcquisitionSoftwareVersion>009C</AcquisitionSoftwareVersion>
      <XMLSourceVersion>MAC5000 v1.0</XMLSourceVersion>
   </TestDemographics>
   <RestingECGMeasurements>
      <VentricularRate>44</VentricularRate>
      <AtrialRate>44</AtrialRate>
      <PRInterval>150</PRInterval>
      <QRSDuration>80</QRSDuration>
      <QTInterval>520</QTInterval>
      <QTCorrected>444</QTCorrected>
      <PAxis>38</PAxis>
      <RAxis>56</RAxis>
      <TAxis>79</TAxis>
      <QRSCount>8</QRSCount>
      <QOnset>222</QOnset>
      <QOffset>262</QOffset>
      <POnset>147</POnset>
      <POffset>211</POffset>
      <TOffset>482</TOffset>
      <ECGSampleBase>500</ECGSampleBase>
      <ECGSampleExponent>0</ECGSampleExponent>
   </RestingECGMeasurements>
   <Diagnosis>
      <Modality>Resting</Modality>
         <StatementCount>3</StatementCount>
         <LabelText>12SL ��ϳ���</LabelText>
      <DiagnosisStatement>
         <StmtText>����������Ķ�����</StmtText>
      </DiagnosisStatement>
      <DiagnosisStatement>
         <StmtFlag>ENDSLINE</StmtFlag>
         <StmtText>��������������ɲ���</StmtText>
      </DiagnosisStatement>
      <DiagnosisStatement>
         <StmtFlag>ENDSLINE</StmtFlag>
         <StmtText>�쳣 ECG</StmtText>
      </DiagnosisStatement>
   </Diagnosis>
   <Waveform>
      <WaveformType>Rhythm</WaveformType>
      <WaveformStartTime>0</WaveformStartTime>
      <NumberofLeads>8</NumberofLeads>
      <SampleType>CONTINUOUS_SAMPLES</SampleType>
      <SampleBase>500</SampleBase>
      <SampleExponent>0</SampleExponent>
      <HighPassFilter>16</HighPassFilter>
      <LowPassFilter>150</LowPassFilter>
      <ACFilter>NONE</ACFilter>
      <LeadData>
         <LeadByteCountTotal>10000</LeadByteCountTotal>
         <LeadTimeOffset>0</LeadTimeOffset>
         <LeadSampleCountTotal>5000</LeadSampleCountTotal>
         <LeadAmplitudeUnitsPerBit>4.88</LeadAmplitudeUnitsPerBit>
         <LeadAmplitudeUnits>��V</LeadAmplitudeUnits>
         <LeadHighLimit>2147483647</LeadHighLimit>
         <LeadLowLimit>268435456</LeadLowLimit>
         <LeadID>I</LeadID>
         <LeadOffsetFirstSample>0</LeadOffsetFirstSample>
         <FirstSampleBaseline>0</FirstSampleBaseline>
         <LeadSampleSize>2</LeadSampleSize>
         <LeadOff>FALSE</LeadOff>
         <BaselineSway>FALSE</BaselineSway>
         <ExcessiveACNoise>FALSE</ExcessiveACNoise>
         <MuscleNoise>FALSE</MuscleNoise>
         <LeadDataCRC32>1834235940</LeadDataCRC32>
         <WaveFormData>
/v/+//7//v/+//7//v/+//7//v/+//7//P/8//v/+//9//3//f/9//3//v/+//7//v/+
//7//v/8//z//P/7//v/+//7//v//v/+//z//v/8//7//v/+//7//v/+//7/AAACAAIA
AgAAAP7//f/9//3//f/+/////f///wAAAAADAAMAAwAEAAQABAAEAAQABAABAP///P/7
//v/+f/3//f/9//3//b/9v/2//b/9v/2//b/9v/3//f/9f/0//T/8//0//X/9f/1//T/
9P/1//b//P8GABQAHgArADgARwBRAFYAVgBWAFgAVwBMADsAJQAQAAEA/f/7//z//v/+
/wAAAAABAAAA///8//n/+P/4//j/+P/4//b/9v/2//b/9v/2//b/9v/2//b/9v/2//j/
+P/4//n/+f/5//j/+P/2//b/9//3//b/9v/2//b/+P/4//j/+P/1//X/9v/2//j/+P/4
//j/+P/4//j/+P/2//b/9v/2//b/9v/2//b/9v/3//f/9v/4//n/+f/5//f/9//3//f/
+f/4//j/+P/2//f/+P/4//j/+P/3//f/+f/5//n/+f/3//f/9//3//n/+f/5//n/9//3
//f/9//5//n/+f/5//n/+v/6//r/+v/6//r/+v/6//v/+//7//v/+//7//v/+//7//v/
+//9//3//f/9//v//P/8//z//v/+//7//v8AAAAAAAABAAAA///+//3//v///wAAAgAC
AAIAAgACAAIAAgADAAMAAwADAAMAAwADAAMAAwAEAAYABwAHAAcABQAGAAYABgAHAAcA
CAAIAAcABgAFAAQAAgADAAMAAwADAAMAAQABAP////8AAAAAAAAAAP7//v/9//3//f/9
//v/+v/6//r//P/7//v/+//5//j/9//3//j/+f/6//r/+v/6//r/+v/6//r/+f/5//n/
+f/5//n/+f/5//f/+f/3//f/9//3//f/9//3//f/9//3//f/9//3//f/9//3//j/+P/4
//f/9//4//n/+f/5//r/+v/6//v/+//8//z//f/9//7//v/8//z//P/8//z//P/8//z/
/P/9//3//P/+//7//v/+//7//v/////////9//3//f/9//3//f/9//3//v/+//3//f/9
//3//f/9//7//v/+//3//f/9//3//f/9//3/+//7//z//f/9//3//P/8//z//P/8//3/
/f/7//v/+//6//z//f/9//3/+//7//z//P/7//z//P/8//z//P/8//z//P/8//r/+v/6
//r//P/8//z//P/8//z//P/8//z//P/8//z//P/8//z//P/8//z//P/8//z//P/8//z/
/P/8//z//P/8//z//P/8//z//P/8//z//P/8//z//P/+//7//v/+//z//P/8//z//v/+
//7//v/+//7//v/+//z//P/8//z//v/+//7//v/+//7//v/+//7//v/+//7//P/8//z/
/P/8//z//P/8//z//P/8//z//P/8//z//P/+//7//v/+//7//v/+//7//v/+//7//v/+
//7//v/+//z//P/8//z//P/8//z//P/+//7//v/+//7//v/+//7//P/8//z//P/8//z/
/P/8//7//v/+//7//v/+//7//v/+//7//v/+/wAAAAAAAAAA/v/+//7//v/+//7//v/+
//7//v/+//7//v/+//7//v/+//7//v/+//7//v/+//7//v/+//7//v/+//7//v/+//7/
/v/+//7//v/+//7//v/+//7//v/+//7//v/+//7//v/+//7//v/+//7//v/+//7//v/+
//7//v/+//7//v8AAAAAAAAAAP7//v/+//7//v/+//7//v/+//7//v/+//7//v/+//3/
/f/9//3//f//////AAAAAAAAAAAAAAAAAAAAAAAAAAD9//3//f/9////AAAAAP7/AAAA
AAIAAgACAAIAAgACAAIAAgAEAAQABgAGAAQAAwACAAEAAAAAAAMAAwAFAAYABgAHAAcA
BwAIAAgACAAIAAgACAAFAAMAAAD//////f/5//n/+f/5//r/+v/6//r/+v/6//r/+v/7
//v/+//6//j/9//2//X/9f/1//L/9P/5/wIADgAeACwAOABHAFwAawBzAHYAdgB2AHQA
awBaAEUALwAcAA8ACwANABAAEAAMAAwACgAHAAQAAQD+/////v/9//z/+//6//r/+v/6
//r/+P/4//j/+P/4//j/+P/4//j/+P/4//n/9//3//b/9v/2//b/9//3//j/+P/4//j/
+P/4//j/+P/3//f/+P/4//r/+v/6//r/+P/4//j/+P/4//j/+P/4//r/+v/6//r/+P/5
//n/+P/4//n/+f/5//f/9//3//f/+f/4//j/+P/2//f/+P/4//j/+P/3//f/+f/5//n/
+f/3//f/9//3//n/+f/5//n/9//3//f/9//5//n/+f/5//f/+P/4//j/+P/4//j/+P/6
//v/+//7//n/+f/5//n/+f/5//n/+f/5//n/+f/5//v//P/8//z/+v/6//r/+v/8//z/
/P/9//v/+//7//v/+//7//v//P/8//z//P/8//z//P/9//3//f/9//3//f/9//3//f/+
//7///////////8AAAAAAAABAAEAAgACAAQABAAEAAQABAAFAAUABQAHAAcABQAFAAUA
BQAGAAYABgAGAAQABAAFAAUABQAFAAMAAgACAAIAAgABAAEAAQABAAAA////////////
//7//v/+//7//v/9//z/+v/5//r/+//8//3/+//7//n/+//7//v/+//7//v/+//7//v/
+f/5//n/+f/7//v/+//7//z//P/8//v/+f/6//v/+//9//7//v/+//v/+//8//z/////
/wAAAAAAAAAAAAAAAP7//v/+//7///8BAAIAAgAAAAAAAAAAAAAAAAABAAEAAQD/////
////////////////AAAAAP///f/9//3//f///wAAAAAAAP///////////////////f/9
//7//////////v/+//7//v/+///////9//3//f/8//r/+//7//v//f/9//7//v/9//r/
+v/6//r/+v/8//z//P/8//r/+v/6//r//P/8//z//P/6//r/+v/6//z//P/8//z/+v/6
//r/+v/8//z//P/8//z//P/8//z//P/8//z//P/8//z//P/8//z//P/8//z//P/8//z/
/P/6//r/+v/6//r/+v/6//r//P/8//z//P/6//r/+v/6//z//P/8//z//P/8//z//P/6
//r/+v/6//r/+v/6//r/+v/6//r/+v/6//r/+v/6//r/+v/6//r//P/8//z//P/6//r/
+v/6//z//P/8//z/+v/6//r/+v/6//r/+v/6//r/+v/6//r/+v/6//r/+v/6//r/+v/6
//z//P/8//z/+v/6//r/+v/6//r/+v/6//z//P/8//z//P/8//z//P/6//r/+v/6//z/
/P/8//z//P/8//z//P/8//z//P/8//z//P/8//z/+v/6//r/+v/8//z//P/8//z//P/8
//z/+v/6//r/+v/8//z//P/8//z//P/8//z//P/8//z//P/8//z//P/8//z//P/8//z/
/P/8//z//P/8//z//P/8//z//P/8//z//P/8//z//P/8//z//P/8//z//P/8//z//P/8
//z//P/6//r/+v/6//z//P/8//z//P/8//z//P/8//z//P/8//z//P/8//z/+v/6//r/
+v/8//z//P/8//r/+v/6//r//P/8//z//P/6//r/+v/6//z//P/8//z//P/8//z//P/8
//z//P/8//r/+v/6//r/+P/4//j/+P/6//r/+v/6//r/+v/6//r//P/8//z//P/6//r/
+v/6//z//P/8//z/+v/6//r/+v/8//z//P/8//r/+v/6//r//P/8//z//P/6//r/+v/6
//z//P/8//z/+v/6//r/+v/6//r/+v/6//r/+v/6//r/+P/4//j/+P/6//r/+v/6//r/
+v/6//r/+P/4//j/+P/3//b/9f/0//P/8v/x//D/8P/w//D/8P/u/+7/7v/u/+7/7v/u
/+7/7v/u/+7/7v/s/+z/7P/s/+z/7P/s/+z/6v/q/+r/6v/s/+v/6//r/+v/6//r/+v/
6v/q/+r/6v/s/+z/7P/s/+z/7P/r/+v/6//r/+v/7P/s/+r/7P/s/+z/7P/s/+z/7P/s
/+z/7P/w//D/8P/w/+z/6//r/+v/7f/u/+//7//v//D/8P/x//H/8f/y//L/8P/w//D/
8P/v/+3/6v/p/+v/6f/n/+f/6f/p/+j/6P/o/+j/6P/o/+b/5v/n/+f/5f/m/+j/5//m
/+f/5f/n/+b/5v/l/+b/7v/4/wQADgAZACQAMQA9AEQAQgBAAEIAQwA6ACsAFwACAPP/
7f/r/+z/8P/y//L/9P/z//L/8f/w/+//6v/r/+r/6f/o/+b/5v/m/+b/6P/o/+j/6P/o
/+j/6P/o/+b/5v/m/+f/6f/p/+j/6P/m/+b/5//n/+j/6P/o/+j/6P/o/+j/6P/n/+f/
6P/o/+j/6P/o/+j/6P/o/+j/6P/o/+j/6P/o/+r/6v/q/+r/6P/p/+n/6P/q/+v/6//r
/+r/6f/o/+f/6f/o/+j/6P/q/+v/7P/s/+r/6v/p/+n/6f/p/+n/6f/p/+n/6f/p/+n/
6f/p/+n/6f/p/+n/6f/p/+n/6f/p/+n/6v/q/+r/6v/q/+r/6v/q/+v/6//r/+v/6//r
/+v/6//r/+v/6//r/+v/6//r/+3/7v/u/+7/7v/u/+7/7v/s/+z/7P/t/+3/7f/t/+3/
7f/t/+3/7v/u/+7/7v/u/+7/7v/v/+//7//v/+//7//v/+//7//w//D/8f/x//H/8f/y
//L/8v/z//P/9P/0//T/9P/0//T/9P/1//X/9f/3//f/9f/1//X/9f/2//b/9v/2//T/
9P/z//P/8//z//P/8v/y//L/8v/x//H/8f/x//D/7//v/+//7//v/+7/7v/u/+7/7v/s
/+z/6//r/+z/7f/u/+//7v/t/+r/6//r/+v/6//r/+3/7f/t/+3/7f/t/+3/7f/v/+//
7//v//D/8P/w/+//7//w//H/8f/v//D/8P/w//H/8f/y//L/8f/x//L/8v/y//L/8P/x
//L/8//0//T/9P/z//P/8//z//P/8//1//b/9v/2//T/9P/0//T/9P/0//T/8//z//P/
8//z//T/9P/y//T/9P/2//b/9v/0//T/9P/0//b/+P/4//j/+P/2//X/9f/1//X/9v/3
//f/+f/6//r/+//7//v//P/8//z//P/8//z/+f/3//T/8//z//H/7//t/+3/7f/s/+z/
7P/s/+z/7P/s/+z/7f/x/+//8P/w/+//7P/r/+n/6f/o/+r/7f/y//7/DAAaACgANwBI
AFcAZQBsAGwAbgBuAGcAVgA9ACMAEgAJAAEA//8CAAQAAgAAAP7/+//8//n/9v/3//b/
9f/0//P/8v/y//L/8v/y//L/8v/y//L/8v/y//L/8v/y//L/8v/z//P/8//y//L/9P/0
//X/9f/0//T/9P/0//T/9P/0//T/8//z//T/9P/0//T/9P/0//b/9v/2//b/9v/2//b/
9v/0//T/9P/0//T/9f/1//T/9P/1//X/9f/3//f/9//3//X/9P/0//T/9P/1//b/9v/2
//b/9f/1//X/9f/1//X/9//3//f/9//1//X/9f/1//f/9//3//f/9//3//f/9//3//j/
+P/4//j/+P/4//j/+P/5//n/+f/3//f/9//3//j/+f/6//v/+//7//v/+//5//r/+v/6
//z//P/8//z//P/8//z//f////////////3//f/9//7/AAAAAAAAAAAAAAAAAQABAAEA
AQABAAEAAQABAAEAAgAEAAUABQAFAAUABgAGAAYABQAFAAYABgAGAAYABgAGAAYABwAH
AAcABQAFAAMAAwADAAMABAAEAAQABAACAAIA//////////8BAAAAAAAAAAAA////////
AQAAAP/////9//3//f/8//7//v/+//7//v/+//3//f/7//v/+//7//3//f/7//3/+//7
//v/+//7//v/+//7//3//f/9//3//f/9//3//f/8//z//P/7//3//v///////f/+//7/
/v/9//3//v/+//3//f/+//7/AAAAAAAAAAAAAAAAAAAAAAAAAQABAAAAAAAAAAAAAAAA
AAAAAQABAAEA/////////////////////wAAAAD//wEAAQABAAEA//8AAAAAAAABAAEA
AQABAAEAAQABAP////8AAAEAAQADAAIAAgACAAAAAAABAAEAAQABAAEAAAAAAAEAAQAB
AAEAAQACAAIAAQACAAIAAgACAAIAAAAAAAAAAAAAAAAAAAAAAAIAAgACAAIAAAAAAAAA
AAAAAAAAAAAAAAIAAgACAAIAAgACAAIAAgAAAAAAAAAAAAIAAgACAAIAAgACAAIAAgAC
AAIAAgACAAAAAAAAAAAAAgACAAIAAgACAAIAAgACAAAAAAAAAAAAAgACAAIAAgACAAIA
AgACAAIAAgACAAIAAgACAAIAAgAAAAAAAAAAAAEAAgADAAQABAAEAAQABAACAAIAAgAC
AAIAAgACAAIABAAEAAQABAACAAIAAgACAAQABAAEAAQABAAEAAQABAACAAIAAgACAAIA
AgACAAIABAAEAAQABAAEAAQABAAEAAIAAgACAAIABAAEAAQABAAEAAQABAAEAAIAAgAC
AAIABAAEAAQABAAEAAQABAAEAAQABAAEAAQABAAEAAQABAAGAAYABgAGAAYABgAGAAYA
BAAEAAQABAAEAAQABAAEAAYABgAGAAYABAAEAAQABAAEAAQABAAEAAQABAAEAAQABgAG
AAYABgAGAAYABgAGAAQABAAEAAQABAAEAAQABAAGAAYABgAGAAYABgAGAAYABAAEAAQA
BAAEAAQABAAEAAQABAAEAAQABAAEAAQABAAEAAQABAAEAAQABAAEAAQABgAGAAYABgAG
AAYABgAGAAUABQAFAAUABQAFAAUABgAGAAYABgAGAAYABgAGAAYACAAHAAcABwAFAAUA
BgAGAAQABgAGAAgACgAKAAoACgAKAAoACgAMAAoACgAKAAgABwAHAAcABwAIAAkACQAL
AAwADAANAA0ADwAQABAAEAAQABAAEAANAAsACAAHAAcABQADAAMAAwABAAAAAAAAAAIA
AgACAAIAAgADAAMAAwACAAIAAQD+//v/+//9//7//P///wYADAAYACQALgA5AEgAWQBl
AGgAaABmAGgAZQBaAEcAMQAcAA8ACQAHAAoADAAMAAwADAANAAwACQAGAAMABAABAAAA
///+/wAAAAAAAAAAAAAAAAAAAAAAAAAAAAAAAAAAAAAAAAEAAQABAAAAAAACAAIAAwAD
AAAAAAAAAAAAAgACAAIAAgD/////AAAAAAAAAAAAAAAAAAAAAAAAAAAAAAAAAAAAAAIA
AgACAAIAAgADAAMAAgABAAEAAAD//wEAAQABAAEAAQAAAAAAAAACAAMABAAEAAIAAgAB
AAEAAQABAAEAAQABAAEAAQABAAEAAQABAAEAAQABAAEAAQD//////////wEAAgACAAIA
AgACAAIAAgACAAMAAwADAAMAAwADAAMAAQABAAEAAQABAAEAAQABAAMABAAEAAQAAgAC
AAIAAgACAAIAAgADAAMAAwADAAMAAQABAAEAAgACAAIAAgACAAIAAgADAAMAAwADAAMA
AwADAAMAAwAEAAIAAwADAAMABQAGAAYABgAHAAcACAAIAAgACAAIAAgACQALAAwADQAL
AAsACQAJAAsACwAMAAwADAAMAAoACgALAAsACwALAAkACAAIAAgACAAHAAcABwAJAAgA
BwAHAAUABQAFAAQABgAGAAYABgAEAAQAAwADAAMAAwADAAMAAwADAAEAAwADAAMAAwAD
AAUABQAFAAUAAwADAAMAAwADAAMAAwADAAQABAAEAAMABQAGAAcABwAFAAYABgAGAAcA
BwAIAAgACQAJAAoACgAIAAgACAAIAAgACAAIAAgACAAJAAkACAAIAAgACAAIAAgACAAJ
AAkACQAHAAcABwAHAAcABwAHAAcACAAIAAcABwAHAAcABwAFAAYABgAGAAUABQAFAAUA
BQAFAAUAAwAFAAYABwAHAAcABgAGAAYABAAEAAUABQAFAAUABQAEAAQABQAFAAUABQAF
AAYABgAFAAYABgAGAAYABgAEAAQABAAEAAQABAAEAAQABAAEAAQABAAEAAQABAAEAAYA
BgAGAAYABAAEAAQABAAEAAQABAAEAAQABAAEAAQABAAEAAQABAACAAIAAgACAAQABAAE
AAQABAAEAAQABAACAAIAAgACAAQABAAEAAQABAAEAAQABAAEAAQABAAEAAQABAAEAAQA
BAAEAAQABAAEAAQABAAEAAQABAAEAAQAAgACAAIAAgACAAIAAgACAAQABAAEAAQABAAE
AAQABAAEAAQABAAEAAIAAgACAAIAAgACAAIAAgACAAIAAgACAAQABAAEAAQAAgACAAIA
AgACAAIAAgACAAIAAgACAAIAAgACAAIAAgACAAIAAgACAAIAAgACAAIABAAEAAQABAAD
AAIAAQAAAAIAAgACAAIAAgACAAIAAgACAAIAAgACAAIAAgACAAIAAgACAAIAAgACAAIA
AgACAAQABAAEAAQAAgACAAIAAgACAAIAAgACAAIAAgACAAIAAgACAAIAAgACAAIAAgAC
AAIAAgACAAIAAgACAAIAAgACAAIAAgACAAIAAgACAAIAAAAAAAAAAAACAAIAAgACAAIA
AgACAAIAAgACAAIAAgACAAIAAgACAAIAAgACAAIAAgACAAIAAgACAAIAAgACAAIAAgAC
AAIAAgACAAIAAgAEAAQABAAEAAIAAgACAAIAAAAAAAAAAAACAAIAAgACAAIAAgACAAIA
AgACAAIAAgACAAIAAgACAAIAAgACAAIAAgACAAIAAgACAAIAAgACAAIAAgACAAIAAgAC
AAIAAgACAAIAAgACAAIAAgACAAIAAgACAAIAAgAEAAQABAAEAAIAAgACAAIAAgACAAIA
AgAAAAAAAAAAAAIAAgACAAIAAgACAAIAAgACAAIAAgACAAAAAAAAAAAAAgACAAIAAgAA
AAAAAAAAAAEAAgADAAQAAgACAAIAAgACAAIAAgACAAMAAwADAAMAAQABAAEAAgACAAIA
AgACAAIAAgACAAIABAADAAMAAwADAAMABAAEAAAAAgACAAQABgAGAAYABgAIAAgACAAK
AAgACAAIAAYABQAFAAUABQAGAAcABwAJAAoACgALAAsACQAKAAoACgAMAAwADAAJAAcA
BAADAAMAAQD///////////7//v/+//7//v/+//7//v/////////+/wAA///8//v/+//7
//r/+v/5//7/CAAUACAALAA3AEYAWQBpAGwAagBsAG4AZwBcAEsAMwAeABEACwAJAAoA
DAAMAAwACgAHAAgACQAGAAMAAgD///7//f/8//7//v/+//7//P/8//z//P/8//z//P/8
//z//P/8//3//f/9//z//P/6//r/+//7//z//P/8//z/+v/6//r/+v/7//v//P/8//r/
+v/6//r/+v/6//r/+v/6//r/+v/6//r/+v/6//r//P/9//3//P/6//v/+//7//n/+f/5
//n/+//6//r/+v/4//n/+v/6//z//P/7//v/+f/5//n/+f/7//v/+//7//n/+f/5//n/
+f/5//n/+f/5//n/+f/5//n/+v/6//r/+v/6//r/+v/6//v/+//7//v/+//7//v/+//7
//v/+//5//n/+f/5//v//P/8//z/+v/6//r/+v/4//j/+P/5//v/+//7//v/+f/5//n/
+v/6//r/+v/6//r/+v/7//v/+f/5//n/+f/5//n/+f/6//r/+//7//v/+f/6//r/+v/9
//3//v/+//7//v/+//7//v////////8BAAEA/////wEAAQACAAIAAgACAAAAAAD/////
/////////v/+//7//v/9//3//f/9//z/+//7//v/+//7//r/+v/6//r/+v/6//r/+f/5
//n/+f/5//n/+f/5//f/+f/3//f/9//3//n/+f/5//n/+//7//v/+//7//v/+//7//z/
/P/8//v/+//8//3//f/9//7//v/+//3//f/+//7//f/9//7//v/+//7//v/+/wAAAAAA
AAAAAAABAAEAAAAAAAAAAAAAAAAAAAABAAEA//////////8AAAAAAAAAAAAA/v/+//3/
/f/9//3//f/9//3//v/+//7//v/+//7//v/+//7//v/9//3//f/9//3//v/+//z//v/+
/wAAAAAAAAAAAAAAAAAAAAACAAIAAgACAAAA/////wEAAQACAAMAAQADAAQABAAHAAcA
BwAIAAYABgAGAAYABAABAP///P/7//v/+f/3//f/9//3//b/+P/4//j/+P/2//b/9v/3
//f/9//2//T/9f/0//H/8f/z//L/8v/3/wAADgAaACgANgBHAFYAYwBrAG4AcABwAGwA
XwBMADcAHwAQAAsACQAHAAoACgAIAAYABgADAAAA+//6//n//P/5//j/9//2//j/+P/4
//j/9v/2//b/9v/2//b/9v/2//j/+P/4//n/9//3//b/9v/2//b/9//3//b/9v/2//b/
9v/2//b/9v/3//f/+P/4//j/+P/4//j/+P/4//j/+P/2//b/9v/2//b/9v/2//b/9v/3
//f/9v/2//f/9//3//n/+f/5//n/9//2//b/9v/2//f/+P/4//b/9v/1//X/9//3//f/
9//1//X/9f/1//f/9//3//f/9//3//f/9//3//f/9//3//f/+P/4//j/+v/6//r/+v/4
//n/+f/5//v/+//7//v/+f/5//n/+f/7//v/+//7//n/+v/6//r//P/8//z//P/8//z/
/P/9//3//f/9//3/////////AAD+//7//v/+/wAAAAABAAEAAQABAAEAAQABAAEAAQAC
AAIAAwADAAMABQAGAAYABgAHAAcACAAIAAYABgAGAAYABAAFAAUABQAFAAUAAwADAAEA
AQACAAIAAgACAAAAAAD///////////3//P/8//z//f/9//7////9//z/+//7//v/+//7
//r/+v/6//r/+v/6//r/+f/5//n/+f/5//n/+f/5//f/+f/3//f/9//3//n/+f/5//n/
+f/5//n/+f/5//n/+f/5//r/+v/6//n/+f/6//v/+//7//z//P/8//v/+//8//z/+//7
//z//P/+//7//v/+/wAAAAAAAAAA//////7//P/8//z//P/8//7//v/////////9//3/
/f/9//3//f/9//3//v/+//3//f/9//3//f/9//7//v/+//3//f/9//3//////////f/7
//z//f/9//3//P/8//z//P/8//3//f/9//3//f/8//z//f/9//3//f/9//7//v///wAA
///+//3//P/8//z//P/8//z//P/8//z//v/+//7//v/8//z//P/8//7//v/+//7//P/8
//z//P/6//r/+v/6//r/+v/6//r//P/8//z//P/+//7//v/+//z//P/8//z//P/8//z/
/P/8//z//P/8//z//P/8//z//P/8//z//P/8//z//P/8//z//P/8//z//P/8//z//P/8
//z//P/8//z//P/8//z//P/8//z//P/6//r/+v/6//z//P/8//z//P/8//z//P/8//z/
/P/8//z//P/8//z//P/8//z//P/+//7//v/+//z//P/8//z//v/+//7//v/9//z/+//6
//r/+v/6//r/+v/6//r/+v/8//z//P/8//z//P/8//z//P/8//z//P/6//r/+v/6//z/
/P/8//z/+v/6//r/+v/8//z//P/8//z//P/8//z//P/8//z//P/8//z//P/8//z//P/8
//z//P/8//z//P/8//z//P/8//r/+v/6//r//P/8//z//P/8//z//P/8//z//P/8//z/
/v/+//7//v/8//z//P/8//z//P/8//z//P/8//z//P/8//z//P/8//7//v/+//7//P/8
//z//P/8//z//P/8//z//P/8//z//P/8//z//P/8//z//P/8//z//P/8//z//v/+//7/
/v/+//7//v/+//z//P/8//z//P/8//z//P/+//7//v/+//7//v/+//7//v/+//7//v/8
//z//P/8//7//v/+//7//v/+//7//v/+//7//v/+//z//P/8//z//P/8//z//P/8//z/
/P/8//z//P/8//z//P/8//z//P/8//z//P/8//z//P/8//z//P/8//z//P/6//r/+v/6
//z//P/8//z//P/8//z//P/8//z//P/8//z//P/8//z/+v/6//r/+v/8//z//P/8//z/
/P/8//z//P/8//z//P/8//z//P/8//z//P/8//z//P/8//z//P/8//z//P/8//7//v/+
//7//v/9//3//f/7//v/+//7//z//P/8//z//v/+//7//v8AAAAA/////////////wAA
/v/8//7//v8CAAIAAgACAAIAAgACAAIAAgACAAIAAgAAAP//////////AAABAAEAAwAE
AAQABQAFAAUABgAGAAYABgAGAAYAAwABAP7//f////3/+//7//n/+f/4//j/+P/4//j/
+P/4//j/+f/5//v//P/4//f/+P/5//n/+f/4//j/+f/8/wQADgAaACYAMQA+AE0AVwBe
AFwAWgBaAFUATAA5ACMAEAAFAP////8AAAIABAAEAAQAAwACAAEA/v/9//z/+//6//n/
+P/6//r/+v/6//j/+P/4//j/+v/6//r/+v/6//r/+v/7//n/+f/4//j/+P/4//n/+f/4
//j/+P/4//j/+P/4//j/9//3//j/+P/4//j/+P/4//j/+P/4//j/+P/4//j/+P/4//j/
+P/4//j/+f/5//j/+P/5//n/+f/5//n/+f/5//n/+P/4//j/+P/5//r/+v/6//r/+f/5
//n/+f/5//n/+//7//v/+//5//n/+f/5//v/+//7//v/+//7//v/+//5//r/+v/6//z/
/P/6/w==
         </WaveFormData>
      </LeadData>
      <LeadData>
         <LeadByteCountTotal>10000</LeadByteCountTotal>
         <LeadTimeOffset>0</LeadTimeOffset>
         <LeadSampleCountTotal>5000</LeadSampleCountTotal>
         <LeadAmplitudeUnitsPerBit>4.88</LeadAmplitudeUnitsPerBit>
         <LeadAmplitudeUnits>��V</LeadAmplitudeUnits>
         <LeadHighLimit>2147483647</LeadHighLimit>
         <LeadLowLimit>268435456</LeadLowLimit>
         <LeadID>II</LeadID>
         <LeadOffsetFirstSample>0</LeadOffsetFirstSample>
         <FirstSampleBaseline>0</FirstSampleBaseline>
         <LeadSampleSize>2</LeadSampleSize>
         <LeadOff>FALSE</LeadOff>
         <BaselineSway>FALSE</BaselineSway>
         <ExcessiveACNoise>FALSE</ExcessiveACNoise>
         <MuscleNoise>FALSE</MuscleNoise>
         <LeadDataCRC32>2451398629</LeadDataCRC32>
         <WaveFormData>
AgACAAIAAgACAAIAAgACAAIAAgACAAIA///9//z/+//+/wAAAQADAAQABAAEAAQABAAE
AAQAAwAEAAYABwAIAAkACwANAA4ADAAMAAwADAALAAsACwALAAgACAAIAAgACAAHAAUA
AwABAAAA///+////AAACAAAAAgACAAAA///6//f/9P/z//b/9v/2//b/+f/5//r/+//6
//n/9v/0//P/8//z//P/9f/1//X/9f/z//P/8//z//H/7//s/+3/8P/v/+7/7P/q/+j/
6f/u//T//P8OACgAQgBWAG0AgACOAJwAqwC/AM0AwwCoAIoAcgBVADcAHwAMAP3/8//t
/+f/5f/o/+3/8//3//X/8//z//P/8f/w/+7/7P/r/+v/7P/t/+3/7v/s/+v/6//s/+7/
7//w//H/8P/u/+3/7P/r/+v/7P/s/+//7//v/+//7//v/+//7v/s/+z/7P/s/+3/7f/u
/+7/7v/u/+7/7v/u/+7/7v/t/+3/7f/u/+7/7P/s/+z/7P/t/+7/7//w//D/8P/v/+7/
7P/u/+7/7v/w//D/8P/x//H/8P/w//H/8f/w/+//7v/w//H/8f/y//P/9f/1//X/9v/2
//b/9v/4//j/+f/6//j/+f/5//n//P/8//3//v8AAAAAAgADAAMAAwACAAEABQAGAAcA
CAAJAAwADgAQABEAEQARABEAFAAVABcAGAAbAB0AHgAfAB8AHwAeAB8AIwAjACMAJAAn
ACcAKAApACcAJwAoACgAJwAmACYAJQAmACYAJgAnACcAJwAlACUAIwAiACAAHgAfAB0A
GwAaABkAFQAUABIAEQARABAADgAMAAoABwACAAMAAgACAAAAAAD//wAAAAD9//z/+v/3
//X/9f/0//L/8//1//b/9f/1//T/9P/z//P/8v/z//T/8v/y//D/8P/y//P/8//z//P/
8//y//H/8//x//H/8P/y//P/9P/0//P/8//z//T/9P/0//X/9f/3//f/+P/5//f/+P/4
//f/9f/2//b/9v/3//j/+f/7//v//P/8//3//P/8//3//f/8//3//P/9//3//P/8//3/
/////////v/7//v/+//7//3//f/+//7//P/7//v//P/8//z/+//7//7//v/8//z/+v/7
//v/+//9//3//P/7//v//P/8//z/+v/7//v/+//7//v/+//7//v/+//7//v//f/9//3/
/v/8//z//P/8//7//f/8//v/9//3//f/+P/4//j/+f/6//v//P/6//r/+v/6//j/+P/4
//j/+P/4//j/+P/6//r/+v/6//r/+v/6//r/+//8//3//v/8//r/+P/2//j/+P/4//j/
+v/6//r/+v/8//z//P/8//7//v/+//7//P/8//z//P/8//z//P/8//r/+v/6//r//P/8
//z//P/+//7//v/+//3//P/7//r/+//8//3//v/+//7//v/+//z//P/8//z/+v/6//r/
+v/8//z//P/8//z//P/8//z//P/8//z//P/+//7//v/+//z//P/8//z/+v/6//r/+v/8
//z//P/8//7//v/+//7//P/8//z//P/8//z//P/8//7//v/+//7//P/8//z//P/8//z/
/P/8//z//P/8//z//v/+//7//v/8//z//P/8//7//v/+//7//v/+//7//v/+//7//v/+
//7//v/+//7//v/+//7//v/8//z//P/8//z//P/8//z//f/+////AAAAAAAAAAAAAP7/
/v/+//7//v/+//7//v/8//z//P/8//7//v/+//7///8AAAEAAgABAAAA///+//7//v/+
//7//v/+//7//v8AAAAAAAAAAP7//v/+//7//v/+//7//v/+//7//v/+/wAAAAD/////
/f/+//7//f///wEAAgADAAQABQAGAAcACQAJAAoACgAHAAYABgAGAAcACAAJAAoADAAN
AA0ADQAMAAoACQAIAAoACgAJAAcABQAEAAQABAACAAMABAAGAAQAAwACAP/////9//v/
+f/7//z//P/8//z//f/9//7//f/9//3/+//4//f/9//3//f/9//3//f/+f/5//n/+f/5
//n/+f/4//X/9P/x/+z/7P/s/+z/8f/4/wIAFAAsAEYAXgB2AIkAmACmALgAyQDPAMMA
qwCQAHIAUgA1AB0ACwAAAPn/9//z//X/+f/8//3//f/9//v/+f/5//n/9//2//X/9P/0
//X/9f/1//T/9P/0//P/8//0//f/9//3//f/9f/0//T/9P/1//X/9v/2//f/9//3//f/
+f/5//n/+P/1//T/8//y//X/9f/2//b/9v/2//b/9v/2//b/9v/1//X/9f/2//b/9v/2
//b/9v/0//T/9P/0//f/+P/4//j/+P/6//r/+v/4//j/+P/5//v/+v/6//v//P/8//z/
/P/9//3//P/8////AQABAAEAAAAAAAAAAAD+//7///8AAAAAAQABAAEABAAEAAUABgAG
AAYACAAJAAsADQAOAA8ADgAOAA4ADgAOABAAEQASABYAFwAYABkAHAAdAB8AIAAfACEA
IgAjACMAIwAiACMAJQAlACUAJgAoACkAKwAtACsAKwAsACwALAAsAC0ALQAsACwALAAt
ACwAKwAoACcAKwAsACwALAArACkAJwAmACQAIQAhACAAHwAfAB4AHAAeAB4AHQAaABcA
FgAWABQAEAANAAwACgAKAAwADQANAAgABwAFAAIAAAABAAEA//8AAAAAAQABAP7//P/8
//z/+v/6//j/+P/4//n/+f/5//z//f/9//3/+//5//n/+P/2//f/+P/4//z//f/+/wAA
///+//7//f/7//v//P/9/wAAAgADAAMAAgACAAEAAAAAAAAAAAABAP//AAAAAAEABQAG
AAgACQAGAAUAAgABAAEAAAAAAAEABAAFAAYABgAEAAMAAgABAAEAAQACAAIABAADAAMA
BAADAAIAAAD//wAAAAD+//7//v/////////9//3//P/7//v//P/8//z//v/////////8
//v/+v/5//v/+//7//v/+f/5//n/+v/7//z//f/+//v/+f/3//X/9v/3//j/+v/6//b/
+P/4//j/+P/4//j/+P/4//X/9P/z//L/9v/4//r//P/6//j/9v/0//T/9P/0//T/9f/2
//f/+P/2//b/9v/2//P/8v/x//D/8v/y//L/8v/z//T/9f/2//X/9P/z//L/8P/w//D/
8P/z//T/9f/2//X/9P/z//L/7//u/+3/7P/t/+7/7//w//L/8v/y//L/9P/0//T/9P/y
//D/7v/s/+3/7v/v//D/8P/w//D/8P/u/+7/7v/u/+//8P/x//L/7//u/+3/7P/q/+r/
6v/q/+z/7v/w//L/7//u/+3/7P/u/+7/7v/u//D/8P/w//D/8P/w//D/8P/v/+7/7f/s
/+7/7v/u/+7/7P/s/+z/7P/v//D/8f/y/+//7v/t/+z/7v/u/+7/7v/v//D/8f/y/+//
7v/t/+z/7P/s/+z/7P/v//D/8f/y//D/8P/w//D/8P/w//D/8P/u/+7/7v/u/+z/7P/s
/+z/7v/u/+7/7v/v//D/8f/y//D/8P/w//D/8P/w//D/8P/v/+7/7f/s/+//8P/x//L/
8v/y//L/8v/w/+7/7P/q/+z/7v/w//L/8P/w//D/8P/w//D/8P/w//L/8v/y//L/8P/w
//D/8P/u/+7/7v/u//D/8P/w//D/7//u/+3/7P/v//D/8f/y//D/8P/w//D/7//u/+3/
7P/t/+7/7//w/+7/7v/u/+7/7v/u/+7/7v/w//D/8P/w/+7/7v/u/+7/8P/w//D/8P/w
//D/8P/w/+7/7v/u/+7/7v/u/+7/7v/w//D/8P/w//D/8P/w//D/8v/y//L/8v/x//D/
7//u//H/8v/z//T/8v/y//L/8v/x//D/7//u//D/8P/w//D/8v/y//L/8v/x//D/7//u
/+//8P/x//L/8v/y//L/8v/x//D/7//u//D/8v/0//b/9P/y//D/7v/x//L/8//0//P/
8v/x//D/8P/w//D/8P/v/+7/7f/s/+7/8P/y//T/8f/w/+//7v/w//D/8P/w/+//7v/t
/+z/7//w//H/8v/w//D/8P/w/+//7v/t/+z/6v/q/+r/6v/r/+3/7//y//H/7//u/+//
7v/v//D/8f/1//f/+P/5//j/+P/4//j/+f/6//r/+v/6//r/+v/7//3//f/9//z/+//6
//n/+P/5//f/9f/0//X/9v/3//n/+f/6//f/9f/0//H/7//t/+3/6//r/+z/6v/q/+r/
6//t/+7/7//v//D/7//v/+//7P/r/+r/6f/r/+v/6//r/+3/7f/t/+3/6//q/+n/7P/r
/+j/5P/i/+D/4f/k/+r/9P8IACAANgBKAF0AcgCCAJIAoQCzAL8AtwCcAH4AZABJAC0A
FQACAPP/6f/j/9//4f/m/+n/6//t/+//7f/t/+3/6//q/+f/5v/m/+f/5//n/+b/5v/o
/+f/5//o/+j/5//m/+X/5v/m/+f/6P/m/+X/5f/k/+j/6f/q/+v/6P/n/+b/5P/k/+T/
5P/k/+f/5//o/+j/5v/m/+b/5v/n/+j/6f/p/+f/5//o/+j/6P/o/+j/6P/q/+r/6v/q
/+n/6v/q/+r/5//o/+f/5v/p/+r/6//t/+v/6v/q/+v/6v/q/+r/6v/r/+v/6v/q/+3/
7//v/+//8P/w//D/8P/y//L/8//0//T/9f/1//X/9f/0//T/9P/0//T/9v/3//j/+f/5
//n/+//8//3//v8AAAIAAwAEAAUABQAFAAUABgAHAAkACgALAA0ADgAPABIAEwATABUA
GQAZABkAGgAZABkAGgAbAB0AHQAeAB4AHgAeAB8AHwAgACAAIAAhACMAIwAhACEAJAAk
ACMAIgAhAB8AHQAcAB0AGwAcABwAGwAbABoAGAAaABoAGQAWABIAEAAPAAwABwAFAAUA
BAAEAAQAAwABAP3//f/8//r/+P/5//n/9//1//T/9P/z//L/8P/w//D/7v/u/+z/7P/q
/+v/6//r/+7/7//v/+//7//t/+3/7P/q/+v/7P/s/+//7//v//D/8P/w//H/8f/x//H/
8v/z//X/9v/2//X/9f/2//b/9v/2//b/9v/3//f/+P/4//n//P/8//3//f/3//f/9v/3
//j/+f/6//v/+//8//3//P/8//v/+//9//7///8AAAEAAgADAAMABQAGAAYABgAIAAkA
CgAKAAkACAAHAAYABQAFAAUABQAGAAYABgAGAAQAAwABAP///f/8//v/+v/7//z//v/8
//v/+v/3//X/8//x/+//7//w//D/8P/w//H/8f/y//P/8//z//H/8P/t/+3/7f/t/+v/
6//r/+v/6//r/+v/6//t/+3/7P/t/+7/6//m/+L/4P/e/+H/5v/w/wAAFAAsAEQAXABx
AIIAkACiALUAwwC7AKMAigBwAFQAOQAfAAsA+v/x/+3/6f/p/+3/7v/v/+//7//r/+n/
6f/p/+f/5v/n/+b/5v/n/+f/5//m/+b/5v/l/+X/5v/l/+X/5f/l/+f/5v/m/+b/5//n
/+j/6P/o/+f/5v/l/+X/5f/l/+T/5f/m/+f/6P/n/+f/6P/o/+b/5v/m/+b/6P/o/+j/
5//n/+f/6P/o/+j/6P/o/+j/6v/q/+r/6v/p/+r/6v/q/+b/6P/o/+j/6v/q/+r/6//r
/+r/6v/r/+z/7P/s/+z/7f/t/+z/7P/t/+//7//v/+7/7v/u/+7/8P/w//H/8v/0//X/
9f/1//b/9v/3//j/+P/4//r/+//8//3//f/9/wAAAgAEAAYACAAKAAsADAANAA0ADQAN
ABAAEQATABQAFwAZABoAGwAdAB8AIAAjACIAIQAgACAAIQAhACIAIwAlACUAJgAmACYA
JgAnACcAJAAkACQAJQAlACUAIwAjACIAIgAhACAAHAAZABYAFAAUABEAEQAQAAsACwAK
AAgABgAGAAUAAgADAAIAAgAAAP///f/9//z/+v/6//n/9//3//f/9v/0//b/9//3//X/
9f/0//T/8//0//L/8v/y//P/9P/z//T/9P/1//X/9f/0//X/9f/1//b/9f/2//b/9P/1
//b/9v/3//f/9//4//j/+P/5//n/+f/5//r/+//6//r/+f/3//n/+v/6//r//P/8//z/
/f/7//z//P/9//3//P/8//v//P/9//z//f/+//7///8BAP7//f/8//r/+v/7//z//f/7
//v//P/8//z/+//7//z//P/8//v/+//8//z/+v/6//j/+f/5//n/9//3//b/9f/2//j/
+f/6//r/+//7//v/+//7//v/+//5//n/+f/5//f/9//3//j/+f/6//v//P/7//n/9//1
//T/9f/2//j/+v/8//r/+v/6//r/+f/4//f/9v/2//b/9v/2//j/+P/4//j/+P/4//j/
+P/4//j/+P/4//j/+P/4//j/+v/6//r/+v/4//j/+P/4//r/+v/6//r/+f/4//f/9v/3
//j/+f/6//j/+P/4//j/+P/4//j/+P/6//r/+v/6//j/+P/4//j/+v/6//r/+v/6//r/
+v/6//n/+P/3//b/9//4//n/+v/8//z//P/8//v/+v/5//j/+v/6//r/+v/8//z//P/8
//n/+P/3//b/+f/6//v//P/8//z//P/8//v/+v/5//j/+f/6//v//P/6//r/+v/6//j/
+P/4//j/+v/6//r/+v/7//z//f/+//z/+v/4//b/+f/6//v//P/8//z//P/8//n/+P/3
//b/9//4//n/+v/4//j/+P/4//j/+P/4//j/+P/4//j/+P/6//r/+v/6//3//v///wAA
/f/6//f/9P/2//b/9v/2//n/+v/7//z/+v/6//r/+v/5//j/9//2//j/+v/8//7/+//6
//n/+P/2//b/9v/2//f/+P/5//r/+P/4//j/+P/7//z//f/+//z//P/8//z/+v/4//b/
9P/3//j/+f/6//v//P/9//7//f/8//v/+v/4//j/+P/4//j/+P/4//j//P/+/wAAAgAB
AAAA///9//r/+f/5//j/+f/7////AgABAAIAAwAEAAQAAwACAAIAAgACAAIAAwAFAAYA
BwAIAAgACAAJAAkACQAJAAgACAAKAAoACgAJAAYAAwABAAAAAgACAAMABAAJAAgACAAI
AAMAAQD///3/+P/3//f/9v/3//j/+v/7//r/+//7//v/9//2//X/9f/3//n/+//9//n/
9//1//P/9v/3//j/+f/8//n/+P/1//D/7v/w//D/7//0//z/CAAcADIASABgAHcAjACc
AKoAvQDNAM0AtwCaAH4AYgBFACsAFwAIAP3/9f/v/+3/8f/4//n/+f/7//v/+//6//n/
9v/0//P/8v/y//P/8//z//L/8v/y//H/8f/y//X/9f/1//X/8v/w/+//7v/v//H/9P/2
//X/9f/1//X/8//z//P/8v/y//L/8v/y//T/9f/3//j/9f/0//P/8v/y//L/8v/x//P/
8//0//T/9P/0//T/9P/y//L/8v/y//P/9P/0//T/9f/4//n/+v/3//b/9f/1//X/9P/0
//X/+P/4//j/+P/7//v/+v/6//n/+//7//v/+v/6//r/+v/6//r/+//8//3///8AAAEA
AAAAAAEAAgADAAIAAwADAAcACQAKAAsACQAIAAcABgAGAAgACQAKAA0ADwARABMAEQAR
ABIAEgATABUAFgAXABsAHQAeACEAIQAfAB0AHAAdAB0AHgAfACAAIQAjACQAIwAiACIA
IQAhACIAIwAlACMAIwAhACEAIwAkACQAJAAjACEAHwAeACAAHQAdABwAGwAbABoAGAAY
ABgAFwAUABUAFAAUABIADAAJAAgABgAGAAYABQADAAMAAwACAAAA/v///////f////7/
/v/9//r/9v/0//L/9f/2//X/9v/0//X/9f/1//j/+f/5//n/9v/z//L/8P/z//X/9//4
//n/+f/5//r/+v/6//v/+//7//v//P/9//v//P/8//v/+//8//z//P/9//7///8BAAEA
AgACAAMABgAGAAcABwACAAEA/v/9////AAACAAUABQAFAAUABAABAAEAAQABAAMAAwAE
AAQAAQD///7//v/+//7//f/9//7//v/8//z//P/9//3//f///////v/9//r/+v/5//j/
+P/5//n/+f/5//n/+f/5//v/+//7//v//f/9//3//v/6//j/9v/0//b/9//4//n/9//3
//f/+P/4//r/+v/6//r/+v/5//j/9//2//T/9P/0//T/9//4//n/+v/3//b/9f/0//b/
9v/2//b/+P/4//j/+P/3//b/9f/0//T/9P/0//T/9v/2//b/9v/1//T/8//y//P/9P/1
//b/9v/2//b/9v/2//b/9v/2//T/9P/0//T/9P/0//T/9P/1//b/9//4//b/9P/y//D/
8//0//X/9v/0//T/9P/0//b/9v/2//b/9v/2//b/9v/2//b/9v/2//T/9P/0//T/8v/y
//L/8v/z//T/9f/2//T/9P/0//T/9v/2//b/9v/4//j/+P/4//f/9v/1//T/9v/2//b/
9v/4//j/+P/4//f/9v/1//T/9P/0//T/9P/0//T/9P/0//T/9P/0//T/9f/2//f/+P/1
//T/8//y//T/9P/0//T/9v/2//b/9v/4//j/+P/4//b/9v/2//b/+P/4//j/+P/1//T/
8//y//L/8v/y//L/8//0//X/9v/4//j/+P/4//f/9v/1//T/8v/y//L/8v/0//T/9P/0
//T/9P/0//T/9P/0//T/9P/1//b/9//4//X/9P/z//L/8v/y//L/8v/z//T/9f/2//T/
9P/0//T/9v/2//b/9v/0//T/9P/0//b/9v/2//b/9P/0//T/9P/y//L/8v/y//L/8v/y
//L/8//0//X/9v/2//b/9v/2//X/9P/z//L/9P/0//T/9P/0//T/9P/0//b/9v/2//b/
9f/0//P/8v/0//T/9P/0//T/9P/0//T/8v/y//L/8v/1//b/9//4//f/9v/1//T/9f/2
//f/+P/1//T/8//y//D/8P/w//D/8v/y//L/8v/0//T/9P/0//b/9v/2//b/9P/0//T/
9P/y//L/8v/y//T/9P/0//T/9v/2//b/9v/4//j/+P/4//f/9v/1//T/8v/y//L/8v/0
//T/9P/0//b/9v/2//b/9P/0//T/9P/2//b/9v/1//X/9f/2//b/8//z//X/9v/5//r/
+//8//7///8AAAIAAQAAAP////8CAAIAAgACAAIAAgADAAMAAwADAAIAAgACAAIAAgAB
AAEA///+//7/AAAAAAEAAgAEAAIAAQAAAPv/+f/3//X/8//z//T/9P/y//L/8//z//b/
9//3//f/9//2//X/9f/1//X/9f/1//P/8//z//P/8//z//P/8//0//P/9P/x//D/7P/q
/+r/6//u//b/AgASACYAPABUAGsAgACQAJwAqwC9AMMAswCaAIIAaABJAC0AGQAIAPn/
8//v/+v/6//w//P/9f/3//f/9f/z//P/8f/w//H/8P/w//H/7//v/+7/7v/u/+3/7f/u
/+//7//v/+//8f/w//D/8P/t/+3/7v/u//H/8f/x//H/8f/x//H/8P/x//L/8//0//L/
8f/x//D/8P/w//D/8P/y//L/8v/x/+//7//w//D/8f/y//P/9P/0//T/9P/0//P/9P/0
//T/8P/y//L/8v/0//T/9P/1//f/9v/2//f/9v/2//b/9v/5//n/+P/4//f/+f/5//n/
+P/4//j/+P/6//r/+//8//z//f/9//3//v/+////AAAAAAAAAgADAAQABQAFAAUABQAG
AAcACAAIAAoACwAMAA4ADwAQABEAEgATABUAFgAVABcAGAAZABwAHQAdAB8AIQAhACEA
IgAjACMAJAAlACcAJwAoACgAJgAmACcAJwAmACYAJgAnACkAKQAnACcAKAAoACcAJgAm
ACUAJAAkACYAIwAjACIAHwAfAB4AHAAcABwAGwAYABcAFgAWABQAEwARABEAEAAMAAwA
CwAJAAcABwAGAAQAAgADAAMAAQAAAP7//f/7//z/+v/6//r/+v/6//j/+P/2//f/9//3
//b/9//3//f/+P/3//j/+P/3//f/9//2//X/9f/1//b/+P/4//n/+f/7//v//P/9//v/
/P/8//v/+//8//z//P/+//7//v//////AAAAAAEAAAAAAAEAAQAAAAEAAAABAAAAAAAB
AAMAAQABAAEAAAAAAAEAAgADAAEAAQACAAIAAgABAAEAAgACAAAAAAAAAAAA/v/9//3/
/f8AAAAA/////wMABAAFAAYABQAGAAcABwAIAAoACwAMAAoACwAMAAwADAAMAAwADAAM
AAsACgAJAAoACgAKAAoACAAHAAUAAwAAAAAAAAAAAAEAAgAEAAIAAQAAAP3/+//5//f/
9f/1//j/+P/4//j/+P/3//f/9//3//f/9f/0//X/9f/1//X/9f/1//X/9f/1//X/9f/1
//X/9f/0//P/8v/v/+z/6P/o/+r/7//2/wIAFgAqAEIAWABwAIMAkgCkALgAzQDRAL0A
owCIAGwATAAxABsACwD+//n/+f/5//v////+//v/+f/3//X/9f/1//X/8//y//P/8v/y
//P/8//z//L/8v/y//H/8f/y//H/8f/x//H/8f/w//D/8P/v/+//8P/w/+//7//v/+//
8f/x//H/8P/y//L/8v/y//H/8f/y//L/8v/y//L/8v/0//T/9P/z//P/8//0//T/9P/0
//T/9P/0//T/9P/0//P/9P/0//T/9P/2//b/9v/2//b/9v/3//X/9P/0//X/+P/4//j/
+P/3//f/9v/2//n/+//7//v//v/+//7//v/8//z//f/+//7/////////AAAAAAEAAgAF
AAYACQALAAsACwAKAAkADQAOAA8AEAAQABIAEwAUABYAFwAYABkAGwAdACAAIgAhACMA
JAAlACYAJwAnACkALQAtAC0ALgAxADEAMgAzADAALwAvAC4ALwAwADIAMwAxADAALwAv
ADEAMQAvAC8ALQAsACoAKAAoACcAJgAmACUAIQAgAB4AGwAbABoAGAAZABoAGgAYABQA
EgARAA4ADQALAAsACgAKAAoACQAHAAcABwAGAAQABgAHAAcABQADAAIAAgABAAIAAAAA
AAAAAAAAAP7//v///wEAAgADAAEAAQAAAP//AAD//wAAAAABAAMABQAGAAYABQAEAAQA
AgACAAMAAwAFAAUABgAHAAcACAAIAAcABwAIAAgACAAGAAQAAgABAAQABgAHAAkADAAM
AA0ADQAIAAcABAADAAQABAAFAAcACAAJAAoACgAGAAUABAADAAUABQAGAAYABgAFAAUA
BgAGAAYABQAFAAUABAABAAAAAQADAAQABQAGAAcABwAHAAUABAACAAAAAQADAAQABQAD
AAMAAwADAAEAAQABAAEA////////AAACAAIAAgACAAMAAwADAAMA/v/9//z//P8CAAIA
AAAAAAAAAAD+//7//v/+/wAAAAAAAAAAAAAAAAAAAAAAAAAAAAAAAP///v/9//z//P/8
//z//P/6//r/+v/6//j/+P/4//j/+v/8//7/AAD+//z/+v/4//r/+v/6//r/+v/6//r/
+v/5//j/9//2//j/+P/4//j/+P/4//j/+P/4//j/+P/4//j/+P/4//j/+f/6//v//P/6
//j/9v/0//X/9v/3//j/9v/2//b/9v/4//j/+P/4//j/+P/4//j/9v/2//b/9v/1//T/
8//y//X/9v/3//j/+P/4//j/+P/1//T/8//y//T/9P/0//T/9f/2//f/+P/3//b/9f/0
//T/9P/0//T/9f/2//f/+P/3//b/9f/0//T/9P/0//T/9P/0//T/9P/1//b/9//4//f/
9v/1//T/9v/2//b/9v/0//L/8P/u//D/8v/0//b/+P/4//j/+P/2//T/8v/w//P/9P/1
//b/9f/0//P/8v/0//T/9P/0//T/9P/0//T/9P/0//T/9P/y//L/8v/y//T/9P/0//T/
9P/0//T/9P/0//T/9P/0//T/9P/0//T/9P/0//T/9P/0//T/9P/0//b/9v/2//b/9v/2
//b/9v/1//T/8//y//T/9P/0//T/9f/2//f/+P/3//b/9f/0//T/9P/0//T/9f/2//f/
+P/1//T/8//y//T/9P/0//T/9f/2//f/+P/1//T/8//y//P/9P/1//b/9v/2//b/9v/2
//b/9v/2//X/9P/z//L/8//0//X/9v/0//T/9P/0//T/9P/0//T/9v/2//b/9v/3//j/
+f/6//n/+P/3//b/9P/0//T/9P/1//b/9//4//f/9v/1//T/9f/2//f/+P/3//b/9f/0
//b/9v/2//b/9v/2//b/9v/4//j/+P/4//b/9v/2//b/9v/2//b/9v/4//j/+P/4//r/
+v/6//r/9//2//X/9P/2//b/9v/2//j/+P/4//j/9v/2//b/9v/2//b/9v/2//j/+P/4
//j/+f/5//n/+v/4//f/9//5//r/+//8//3//P/9//3//f/+//7//v/+/wEAAgACAAIA
AAAAAAAAAQAAAP///v/8//7//v/+//7//v/9//z//P/+//7//v////7/AAD+//3//P/5
//f/9f/z//H/8f/y//P/9P/1//f/9//4//n/+f/5//f/9v/1//T/8//y//H/8//z//P/
8//z//P/8//z//X/9P/x//D/7//s/+z/6v/s/+//9v8CAAwAGAAoAD4AVgBvAIAAkgCi
AK8AvQDDALEAlgB+AGYASQAtABcABgD5//H/6//p/+v/8P/z//X/9//3//P/9f/1//P/
8v/x//D/8P/x//H/8f/w//D/8v/x//H/8v/x//H/8f/x//H/8P/w//D/8P/x//P/9P/z
//P/8//z//L/8f/w/+7/8P/w//D/8P/z//P/9P/0//L/8v/y//L/8v/y//L/8f/v/+//
8P/w//L/8v/y//L/9P/0//T/9P/z//T/9P/0//L/9P/0//T/9v/2//b/9//3//b/9v/3
//b/9v/2//b/9//3//b/9v/5//v/+//7//7//v/+//7//P/8//3//v/+//////////7/
AAABAA==
         </WaveFormData>
      </LeadData>
      <LeadData>
         <LeadByteCountTotal>10000</LeadByteCountTotal>
         <LeadTimeOffset>0</LeadTimeOffset>
         <LeadSampleCountTotal>5000</LeadSampleCountTotal>
         <LeadAmplitudeUnitsPerBit>4.88</LeadAmplitudeUnitsPerBit>
         <LeadAmplitudeUnits>��V</LeadAmplitudeUnits>
         <LeadHighLimit>2147483647</LeadHighLimit>
         <LeadLowLimit>268435456</LeadLowLimit>
         <LeadID>V1</LeadID>
         <LeadOffsetFirstSample>0</LeadOffsetFirstSample>
         <FirstSampleBaseline>0</FirstSampleBaseline>
         <LeadSampleSize>2</LeadSampleSize>
         <LeadOff>FALSE</LeadOff>
         <BaselineSway>FALSE</BaselineSway>
         <ExcessiveACNoise>FALSE</ExcessiveACNoise>
         <MuscleNoise>FALSE</MuscleNoise>
         <LeadDataCRC32>2278175862</LeadDataCRC32>
         <WaveFormData>
4v/i/+L/4v/i/+L/4v/i/+D/4P/g/+D/4v/i/+L/4v/i/+P/5P/l/+T/5f/m/+b/5//p
/+v/7f/s/+z/7P/s/+7/7//v/+//7P/r/+r/5v/j/+D/2//Z/9n/2P/W/9X/0v/R/9D/
z//O/87/zv/O/9L/0v/S/9L/0P/Q/87/zf/N/83/zv/P/8//z//P/8//zf/P/9L/1v/Y
/9n/2v/a/9z/3P/c/9z/2//a/9n/2P/a/9r/2v/a/9z/3f/d/9z/3//h/+b/6v/t//P/
/f8JABUAFgALAP7/8f/q/97/0v/E/6//lv9+/2n/Yf9j/2f/aP9m/2D/ZP9r/3T/ev+E
/5D/o/+1/8H/x//M/9D/1P/T/9X/1f/W/9f/1//Y/9j/2P/Y/9j/2P/Y/9n/2f/Z/9j/
2f/Z/9n/2//c/93/3f/d/97/3v/e/9z/3f/d/93/3//e/97/3v/h/+L/4v/i/+L/4//j
/+P/4f/h/+H/4f/i/+P/5P/l/+T/5P/k/+T/5v/m/+b/5v/m/+b/5f/k/+b/5v/l/+X/
5//n/+f/5//m/+f/5//m/+j/6P/o/+j/6P/o/+n/6f/p/+n/6f/q/+r/6f/o/+j/6v/r
/+v/6//r/+v/6//r/+v/6//s/+z/6v/q/+r/6v/q/+r/6v/q/+z/7P/s/+z/7P/s/+z/
7f/r/+v/6//p/+v/6//r/+r/6v/q/+r/6v/o/+j/6P/m/+f/5//n/+f/5//n/+f/6P/m
/+b/5P/j/+X/5f/l/+b/5v/l/+T/4v/j/+P/5P/k/+P/4//j/+P/5f/l/+X/5f/o/+n/
6v/q/+r/6v/r/+v/6//r/+v/6//s/+3/7v/v/+//7//v/+//7f/r/+v/7P/t/+3/7v/v
/+3/7f/s/+z/7f/s/+v/6//s/+z/7P/s/+r/6//r/+n/6//r/+z/7P/q/+r/6v/q/+z/
7P/s/+3/6//q/+r/6v/s/+z/7f/t/+3/7f/t/+3/7f/t/+3/7f/t/+z/7P/s/+z/7P/s
/+3/7//v/+//7//v/+//7v/u/+7/7v/s/+z/7f/t/+3/7f/u/+7/7v/t/+3/7v/v//D/
8P/v/+7/7f/v//D/8P/w/+//7//v//D/8P/w//D/8P/w//D/8f/x//H/8f/x//H/8//y
//L/8f/x//D/8P/w//L/8v/y//L/9P/z//P/9P/0//T/9P/0//T/8//z//P/9P/0//T/
8v/0//P/8v/y//X/9f/1//X/9//3//f/9//1//b/9P/0//T/9P/1//b/9//4//j/+P/4
//j/+P/4//j/+P/6//r/+v/6//j/+P/4//j/+P/4//j/+P/5//r/+//8//z//P/8//z/
/P/8//z//P/6//r/+v/6//z//P/8//z//P/8//z//P/8//z//P/8//7//v/+//7//P/8
//z//P/6//r/+v/6//z//P/8//z/+v/6//r/+v/8//z//P/8//z//P/8//z//P/8//z/
/P/6//r/+v/6//r/+v/6//r/+v/6//r/+v/4//j/+P/4//j/+P/4//j/+v/6//r/+v/4
//j/+P/4//b/9v/2//b/+P/4//j/+P/4//j/+P/4//b/9v/2//b/9v/2//b/9v/2//b/
9v/2//b/9v/2//b/9P/0//T/9P/0//T/9P/0//L/8v/y//L/9P/0//T/9P/y//L/8v/y
//L/8v/y//L/8v/y//L/8v/y//L/8v/y//T/9P/0//T/8v/y//L/8v/w//D/8P/w//L/
8v/y//L/8v/y//L/8v/y//L/8v/y//D/8P/w//D/8P/w//D/8P/y//L/8v/y//D/8P/w
//D/8P/w//D/8P/w//D/8P/w//D/8P/w//D/8P/w//D/8P/w//D/8P/w//D/8P/w//D/
8P/w//H/8v/x//L/8//0//b/9v/3//j/9//4//j/+P/6//z//f/9//7///8AAAEA/v/7
//j/8//v/+3/7P/q/+v/6v/p/+j/5//m/+b/5v/o/+r/6v/q/+z/7P/s/+r/5//n/+f/
6P/r/+v/6//r/+v/6//t//D/9v/4//n/+v/6//r/+v/6//r/+v/6//r/+v/6//r/+v/8
//z//f/9/wAAAwAJABAAFAAdACkANwA/AD0AMAAfABAAAQDy/+L/0v+8/5v/ev9k/13/
Yf9j/13/VP9Y/2r/fP+J/5b/qv/C/9b/4//t//H/8//2//j//P/9//////8AAAEAAQAC
AAIAAgACAAIAAgAEAAUABQAFAAQABQAFAAUABQAGAAcABwAHAAgACAAIAAYABwAHAAcA
CAAIAAkACgALAAwADAAMAAoACwALAAsACwALAAsACwANAA0ADQANAA4ADgAOAA4ADAAM
AAwADAAPABAAEAAQABAAEAAPAA8AEQARABEAEQAQABEAEQAQABAAEAAQABAAEgASABMA
EwATABMAEwAUABIAEQAQABAAEQATABQAFQAVABUAFQAVABcAFwAYABgAGAAYABgAGAAY
ABgAGAAYABgAGAAYABgAGgAaABoAGwAbABsAGwAZABsAGwAbABoAGgAaABoAGgAaABoA
GgAYABoAGwAcAB0AGwAbABsAHAAeAB4AHAAbAB0AHQAdAB4AHQAdAB0AHAAdAB0AHgAe
AB0AHQAdAB0AHQAdAB0AHQAcAB0AHgAeAB4AHgAfAB8AHQAdAB0AHQAbABsAGwAbABsA
GwAbABsAGwAZABkAGgAXABUAFAATABUAFQAUABQAEwASABEAEQAQABAAEAAQABAAEQAR
AA8ADwAPABAAEAAQABAAEAAQAA4ADgAOAA8AEQAQABAAEAAOAA4ADwAPAA0ADQANAA0A
DQANAA0ADQANAAwADAAMAAoACgAKAAsADQANAA0ADQANAA0ADAAMAAwADAAKAAoACQAJ
AAkACQAKAAoACgAJAAgACAAIAAgACAAHAAYABQAHAAgACAAIAAUABQAFAAYABQAEAAMA
AgACAAIAAwADAAMAAwADAAMAAwACAAIAAQADAAIAAgACAAAAAAAAAAAAAAD/////AAD+
//7//v/+/wAA/////////v/+//7//P/8//v/+v/6//3//f/9//3/+//7//v/+//7//7/
/f/8//v/+v/8//z//P/8//r/+v/6//r/+P/4//j/+P/5//r/+//8//r/+v/6//r//P/8
//z//P/8//z//P/8//z//P/8//z//P/8//z//P/6//r/+v/6//z//P/8//z//P/8//z/
/P/7//r/+f/4//n/+v/7//z//P/8//z//P/8//z//P/8//r/+v/6//r//P/8//z//P/+
//7//v/+//z//P/8//z//P/8//z//P/6//r/+v/6//r/+v/6//r//P/8//z//P/8//z/
/P/8//r/+v/6//r/+v/6//r/+v/6//r/+v/6//j/+P/4//j/+v/6//r/+v/6//r/+v/6
//j/+P/4//j/+P/4//j/+P/4//j/+P/4//j/+P/4//j/+P/4//j/+P/2//b/9v/2//j/
+P/4//j/+P/4//j/+P/2//b/9v/2//b/9v/2//b/9P/0//T/9P/2//b/9v/2//b/9v/2
//b/9P/0//T/9P/0//T/9P/0//T/9P/0//T/9P/0//T/9P/0//T/9P/0//L/8v/y//L/
9P/0//T/9P/0//T/9P/0//T/9P/0//T/9P/0//T/9P/0//T/9P/0//T/9P/0//T/9P/0
//T/9P/y//L/8v/y//T/9P/0//T/9P/0//T/9P/0//T/9P/0//T/9P/0//T/9v/2//b/
9v/0//T/9P/0//b/9v/2//b/9P/0//T/9P/2//b/9v/2//b/9v/2//b/9P/0//T/9P/0
//T/9P/0//b/9v/2//b/9P/0//T/9P/0//T/9P/0//T/9P/0//T/8v/y//L/8v/z//T/
9f/2//P/8v/x//D/8f/y//P/9P/y//L/8v/y//L/8v/y//L/8P/w//D/8P/x//L/8//0
//P/8v/x//D/8v/y//L/8v/y//L/8v/y//D/8P/w//D/8v/y//L/8v/x//D/7//u//D/
8P/w//D/7v/u/+7/7v/v//D/8f/y//L/8v/y//L/8v/y//L/8v/y//L/8v/y//T/9P/0
//T/8v/y//L/8v/y//L/8v/y//T/9P/0//T/9P/0//T/9P/y//L/8v/y//P/9P/1//b/
9f/2//b/9v/3//j/+f/6//r/+v/6//z/+//7//v/+//8//3/+//5//b/8f/v/+3/7P/q
/+n/6P/n/+b/5f/k/+T/5P/k/+b/5v/m/+b/5v/k/+L/4f/h/9//4P/h/+H/4//j/+P/
4//j/+b/6v/s/+v/7P/s/+z/7v/u/+7/7v/u/+7/7v/u/+z/7P/s/+z/6//r/+z/7//z
//b//P8BAAcADwAbACUAJAAZAAwAAQD4/+z/4P/S/8H/rP+U/33/df93/3v/fv98/3b/
ev+F/4z/kP+Y/6T/tf/F/9P/2f/e/+D/5P/l/+f/5//o/+v/6//s/+z/7P/s/+z/7P/s
/+3/7f/t/+z/7f/t/+3/7f/u/+//7//v//D/8P/w//D/8f/x//H/8v/y//P/9P/z//T/
9P/0//T/9f/1//X/9f/1//X/9f/1//X/9f/1//b/9v/2//b/+P/4//j/+P/3//j/+P/4
//j/+P/3//f/+P/5//r/+//6//v/+//6//r/+v/6//r//P/8//3//f/7//v/+//8//7/
/f/8//z//P/9//3//f/7//v/+//7//3//f/+//7/AAAAAAAAAAAAAAAAAAAAAAAAAAAA
AAAA/v/+//7///8BAAEAAQD///////////7//v/+//7//v/+//7//v/8//v/+//7//v/
+//7//v//P/8//z/+v/5//f/9//3//j/+//7//v/+v/5//n/+v/6//n/+f/5//n/9//3
//f/9//6//v//P/8//z//P/9//3//////////////////////wIAAwAEAAUABwAFAAUA
BgAGAAUABQAFAAcABwAGAAYABgAGAAYABwAGAAYABgAGAAgACQAJAAcABwAHAAgACAAI
AAgACAAIAAgACAAIAAkACQAIAAgACAAIAAgACQAJAAkACQAJAAkACwALAAsACwALAAoA
CgAKAAoACgAKAAsACwALAAsACwALAAsACgAKAAoACgAIAAgACQAJAAkACQAKAAoACgAI
AAgACAAIAAgACAAIAAgACgALAAwADQAOAA8AEAAQABIAEwAUABUAGAAYABgAGAAcAB0A
HQAdABsAGQAXABIADwAMAAcABQAFAAQAAgABAP7//f/8//v//P/8//z//P/+//7//v/+
//7//v/8//v/+f/5//r/+//7//v/+//7//z///8DAAgACQAJAAkACAAIAAgACAAIAAoA
CgAKAAoACgAKAAoACgAKAAsACwAMAA8AEwAYAB4AJQAvADsASQBPAEoAOwAsAB8AFAAC
APD/3P/B/6D/hv93/3X/d/91/27/aP9u/4D/j/+a/6r/wv/c/+v/9f/5//3/AAACAAYA
BQAHAAcACAAHAAcACAAIAAoACgAKAAoACAAJAAkACQAKAAsACwALAAsADAANAA0ACwAM
AAwADAAOAA8ADwAPAA8ADgAOAA4ADQAOAA4ADgAOAA8ADwAPAA8ADwAPAA8AEQARABEA
EQASABIAEgASABIAEgASABIAEQASABIAEgASABIAEQARABMAEwATABMAEgATABMAEgAS
ABIAEgASABQAFAAVABUAEwATABMAFAAUABMAEgASABQAFQAVABUAFQAVABUAFQATABMA
FAAUABYAFgAWABYAFgAWABYAFgAWABYAFgAWABQAFAAUABUAFQAVABUAEwAVABUAFQAU
ABYAFgAWABYAFQAUABMAEAARABEAEQARABEAEQARABIAEgASABAADwANAA0ADQAOAA0A
DQANAAwADQANAA4ADgANAA0ADQANAA0ADQANAA0ADAANAA4ADgAMAAwADQANAA0ADQAN
AA0ACwALAAsACwAJAAkACQAJAAcABQAFAAYABgAFAAUABQADAAMAAgACAAMAAgABAAEA
AAAAAAAAAAAAAAEAAQD//wEAAQACAAIAAAAAAAAAAAAAAAAAAAABAAEAAAAAAAAAAgAC
AAMAAwADAAMAAwADAAEAAQABAAEAAQAAAAAAAAAAAAAAAAABAAEAAQABAAEAAQABAAAA
AAACAAIAAAAAAAEAAQABAAEAAAAAAAAA//8AAAAAAAAAAP///////////f/+//7//v//
//////8AAAAAAAAAAAAAAAAAAAEAAQD//////////wEAAAAAAP//AQAAAAAAAAAAAAAA
AAAAAAAA/////wAA/v/+//7//v8AAP////////7//v/+//z//f/9//3//v//////////
///////////////+//7//v/+//7/AAAAAAAAAAAAAAAAAAAAAP7//v/+//7//v/+//7/
/v/+//7//v/+//7//v/+//7//P/8//z//P/8//z//P/8//7//v/+//7//v/+//7//v/+
//7//v/+//7//v/+//7//v/+//7//v/+//7//v/+/wAAAAAAAAAA/v/+//7//v8AAAAA
AAAAAAAAAAAAAAAA/v/+//7//v8AAAAAAAAAAAIAAgACAAIAAAAAAAAAAAAAAAAAAAAA
AAIAAgACAAIAAgACAAIAAgACAAIAAgACAAQABAAEAAQAAgACAAIAAgADAAQABQAGAAQA
BAAEAAQABgAGAAYABgAEAAQABAAEAAYABgAGAAYABQAEAAMAAgAEAAQABAAEAAYABgAG
AAYABAAEAAQABAAEAAQABAAEAAYABgAGAAYABAAEAAQABAAEAAQABAAEAAIAAgACAAIA
BQAGAAcACAAHAAYABQAEAAIAAgACAAIABAAEAAQABAACAAIAAgACAAAAAAAAAAAAAQAC
AAMABAACAAIAAgACAAIAAgACAAIAAAAAAAAAAAAAAAAAAAAAAAIAAgACAAIAAgACAAIA
AgABAAAA///+//7//v/+//7//v/+//7//v8AAAAAAAAAAP7//v/+//7//f/8//v/+v/8
//z//P/8//z//P/8//3/+//7//v/+//8//z//P/9/wAAAQACAAIAAAAAAAIAAwADAAMA
AwADAAQAAgAAAP7/+P/1//L/8P/s/+v/6v/p/+r/6f/o/+j/5//m/+f/5v/m/+b/5v/m
/+L/4f/h/+H/4v/j/+P/4//h/+H/4f/j/+j/7P/u/+//7v/u/+7/7v/s/+z/7P/s/+7/
7v/u/+7/7f/s/+v/6//p/+z/8f/z//j//v8DAAkAFwAjACUAIAATAAYA/f/w/+D/0v/C
/63/lP98/2//bf9x/3H/cP9o/2b/cv97/4L/iv+Y/6r/vf/L/9X/2//e/+D/4P/j/+X/
5f/m/+n/6f/q/+r/6v/q/+r/6v/s/+3/7f/t/+z/7f/t/+3/7//w//H/8f/v//D/8P/w
//D/8f/x//H/8v/y//P/9P/1//b/9v/2//b/9//3//f/9//3//f/9//3//f/9//3//j/
+P/4//j/+P/4//j/+P/7//z//P/8//7//v/9//3/+//7//v/+//8//3//f/8//7//v/+
//7//v/+///////9//3//f/+/wAA///+//7//v////////////////////3//f/+//7/
AAAAAAAAAAAAAAAAAAAAAP7//v/+//7/AAAAAAAAAQABAAEAAQD///3//f/9//z//v/+
//7//v/+//7//v/8//v/+//7//v//f/9//3//v/8//z/+v/5//v/+//7//z/+//7//v/
+v/5//n/+v/6//n/+f/5//n/+f/5//n/+f/6//v//P/8//7//v///////f/9//3//f/9
//3//f/9//v/+//7//v//P/7//z//v/+//3//f/9//3//f/8//z//f/8//v/+//8//z/
/P/8//z//f/9//v/+//7//z//P/+//7//v/+//z//P/8//3////+//7//v/+//7/////
//3//f/9//3//f/9//3//f////7//v/+/wAAAAAAAAEA///////////9//3//P/8//3/
/v/9//7//f/9//3//f8AAAAAAAD///7//v/+//7//f/9//3//f/9//7//v/+////////
/wAAAAAAAAAAAAD+//7/////////////////AAAAAAEAAQD///7//v/+////AAABAAIA
AgABAAEAAgACAAIAAgACAAAA//////////8AAAEAAAAAAP///v/+////////////////
//////////7//v/+//7//v/+//7//v/+//7//v/+//7//P/8//z//P/+//7//v/+//z/
/P/8//z//P/8//z//P/+//7//v/+//z//P/8//z//P/8//z//P/8//z//P/8//z//P/8
//z//P/8//z//P/6//r/+v/6//z//P/8//z//P/8//z//P/6//r/+v/6//z//P/8//z/
+v/6//r/+v/8//z//P/8//r/+v/6//r//P/8//z//P/8//z//P/8//z//P/8//z//P/8
//z//P/8//z//P/8//7//v/+//7//v/+//7//v/8//z//P/8//7//v/+//7//v/+//7/
/v/+//7//v/+////AAABAAIAAQAAAP///v8AAAAAAAAAAAAAAAAAAAAAAAAAAAAAAAAC
AAIAAgACAAIAAgACAAIAAgACAAIAAgAAAAAAAAAAAAIAAgACAAIAAAAAAAAAAAABAAIA
AwAEAAIAAgACAAIAAgACAAIAAgAEAAQABAAEAAQABAAEAAQABAAEAAQABAAEAAQABAAE
AAYABgAGAAYABgAGAAYABgAGAAYABgAGAAYABgAGAAYABgAGAAYABgAEAAQABAAEAAYA
BgAGAAYABgAGAAYABgAGAAYABgAGAAYABgAGAAYABgAGAAYABgAHAAgACQAKAAgACAAI
AAgACgAKAAoACgAIAAgACAAIAAkACgALAAwADAAMAAwADAAMAAwADAAMAAwADAAMAAwA
DAAMAAwADAAMAAwADAAMAA4ADgAOAA4ADgAOAA4ADgAMAAwADAAMAA4ADgAOAA4ADgAO
AA4ADgAQABAAEAAQABAAEAAQABAAEAAQABAAEAAQABAAEAAQABAAEAAQABAAEgASABIA
EgAUABQAFAAUABQAFAAUABQAEgASABIAEgASABIAEgASABIAEgASABIAFAAUABQAFAAS
ABIAEgASABIAEgASABIAFAAUABQAFAASABIAEgASABIAEgASABMAFAAVABYAFwAYABgA
GAAZABoAGwAcABwAHAAcAB4AHwAhACEAIQAhACIAIAAeABwAFwAVABMAEgAOAA0ADAAL
AAoACQAIAAgABgAGAAgACAAIAAgACAAIAAQAAwADAAMABgAHAAcABwAHAAcABwAJAAwA
EAASABMAFAAUABQAFAAUABQAFAAUABQAFAAUABQAFAAUABQAFQAVABYAFwAbACAAJgAr
ADMAQQBPAFUAUABDADYAKQAeAA4A/v/u/9n/wP+i/43/h/+H/4f/hP9+/37/iv+X/6L/
rv++/9L/5//3/wEABwAKAAwAEAARABMAEwAUABUAFQAWABYAFgAWABYAFgAWABcAFwAX
ABoAGwAbABsAGQAaABsAGwAbABwAHAAcABwAHQAdAB0AHwAeAB4AHgAdAB4AHgAeAB4A
HwAfAB8AHwAfAB8AHwAfAB8AHwAfACIAIgAiACIAIgAiACIAIgAhACIAIgAiACQAJAAj
ACMAIwAjACMAIwAkACUAJQAkACQAJAAkACQAJAAkACUAJQAlACUAJQAmACYAJQAkACQA
JgAnACcAJwAnACcAJwAnACUAJQAmACYAKAAoACgAKAAmACYAJgAmACYAJgAmACYAJgAm
ACYAJwAnACcAJwAlACUAJQAlACQAJAAkACQAJAAkACQAJAAiACMAIwAjACMAIQAhACEA
IgAiACIAIAAfACEAIQAhACIAIQAhACEAIAAfAB8AIAAgAB8AHwAfAB8AIQAhACEAIQAg
ACEAIgAiACAAIAAhACEAIQAhACEAIQAhACEAIQAhACEAIQAhACEAIQAfAB8AIAAeAB0A
HQAdAB0AHQAcABwAGQAYABcAFwAYABgAGAAYABYAFwAXABUAFQAVABYAFgAWABYAFgAW
ABQAFAAUABUAFQAUABQAFAAUABQAFQAVABMAEwATABMAEwATABMAEwATABIAEgASABIA
EgASABMAEQARABEAEQARABEAEAAQABAAEAAOAA4ADwAPAA8ADwAOAA4ADgANAA4ADgAO
AA4ADwAPAA8ADwANAA4ADgAOAA0ADQANAA4ADgAOAAwADAAMAAwADAAMAAwADAAMAAwA
DAAMAA0ADgAPAA4ADwAQABAAEQATABUAFwAWABYAFgAWABoAGwAbABsAGQAXABUAEAAN
AAoABQADAAMAAgAAAP///P/7//r/+f/6//r/+v/6//7//v/+//7//v/+//z/+//5//n/
+v/7//3//f/9//3///8BAAQACAAKAAsADAAMAAwADAAMAAwACgAKAAoACgAMAAwADAAM
AAwADQANABAAFQAbACAAJAArADkARwBPAE0ARAA1ACgAGwAMAPr/5v/M/6//kP98/3X/
df91/2//aP9q/3r/iv+X/6L/tv/S/+T/7//3//v///8EAAYACAAJAAsACwAMAAsACwAM
AAwADAAMAAwADAAOAA8ADwAPAA4ADwAPAA8ADwAQABEAEQARABIAEgASABIAEwATABMA
EwASABIAEgAVABYAFgAWABYAFwAXABcAFQAVABUAFQAVABUAFQAVABYAFgAWABYAFgAW
ABYAFgAXABgAGAAYABgAGAAXABcAFwAXABcAFwAYABkAGQAYABgAGAAYABgAGAAYABkA
GQAZABkAGQAaABgAFwAWABYAFgAXABcAFwAXABcAFwAXABcAFwAYABgAGAAYABgAGAAW
ABYAFgAWABYAFgAWABYAFgAWABYAFwAXABcAFwAVABUAFQAVABQAEgASABIAEgASABIA
EgAQABEAEQARABEAEAAPAA4ADgAQABAADgANAA8ADwAPABAAEAAPAA4ADAANAA0ADgAO
AAsACwALAAsADQANAA0ADQANAA0ADQAMAAwADAANAA0ACwALAAsACwAJAAkACQAJAAkA
CQAJAAkACwAJAAkACgAIAAcABwAHAAcABwAGAAYABQAEAAMAAwAGAAYABgAGAAYABwAH
AAUABQAFAAYABgAGAAYABgAGAAgACAAIAAkACQAIAAgACAAIAAgACQAJAAkACQAJAAkA
CQAJAAkACQAJAAgACAAIAAgACAAIAAkACQAJAAkACQALAAsACgAKAAgACAAGAAYACQAJ
AAkACQAKAAoACgAJAAgACAAIAAgABwAHAAcABwAJAAoACgAKAAcABwAHAAgABgAGAAYA
BgAIAAgACQAJAAcABwAHAAcABQAEAAQAAwAFAAQABAAEAAYABgAGAAYABQADAAIAAgAE
AAQABAAEAAQAAwADAAMAAgACAAIAAAACAAEAAAAAAAEAAQABAAEAAQABAAEAAQD//wAA
AAAAAAAAAAAAAAAAAAAAAP7//v/+//7//P/8//z//P/+//7//v/+//z//P/8//z//P/8
//z//P/8//z//P/8//r/+v/6//r/+v/6//r/+v/8//z//P/8//r/+v/6//r/+P/4//j/
+P/6//r/+v/6//j/+P/4//j/+P/4//j/+P/2//b/9v/2//b/9v/2//b/9P/0//T/9P/2
//b/9v/2//b/9v/2//b/9f/0//P/8v/y//L/8v/y//L/8v/y//L/8v/y//L/8v/0//T/
9P/0//P/8v/x//D/8P/w//D/8P/w//D/8P/w//D/8P/w//D/7v/u/+7/7v/w//D/8P/w
/+7/7v/u/+7/7P/s/+z/7P/s/+z/7P/s/+z/7P/s/+z/6v/q/+r/6v/q/+r/6v/q/+r/
6v/q/+r/6P/o/+j/6P/q/+r/6v/q/+n/6P/n/+b/6P/o/+j/6P/o/+j/6P/o/+b/5v/m
/+b/6P/o/+j/6P/m/+b/5v/m/+T/5P/k/+T/5P/k/+T/5P/k/+T/5P/k/+L/4v/i/+L/
4P/g/+D/4P/e/97/3v/e/9z/3P/c/9z/3v/e/97/3v/e/97/3v/e/9z/3P/c/9z/2v/a
/9r/2v/c/9z/3P/c/9r/2v/a/9r/2v/a/9r/2v/a/9r/2v/a/9j/2P/Y/9j/2P/Y/9j/
2P/Y/9j/2P/Y/9j/2P/Y/9j/2P/Y/9j/2P/Y/9j/2P/Y/9b/1v/W/9b/1v/W/9b/1v/W
/9b/1v/W/9b/1v/W/9b/1P/U/9T/1P/W/9b/1v/W/9T/1P/U/9T/1P/U/9T/1P/T/9L/
0f/Q/9L/0v/S/9L/0v/S/9L/0v/Q/9D/0P/Q/9L/0v/S/9L/0P/Q/9D/0P/Q/9D/0P/Q
/9D/0P/Q/9D/0P/Q/9D/0P/O/87/zv/O/9D/0P/Q/9D/zv/O/87/zv/Q/9D/0P/Q/9D/
0P/Q/9D/0P/Q/9D/0P/Q/9D/0P/Q/9D/0P/Q/9D/0v/S/9L/0v/S/9L/0v/S/9L/0v/S
/9L/0v/S/9L/0v/T/9T/1f/W/9f/2P/Y/9j/2f/a/9v/3P/e/97/3v/g/+H/4f/h/+H/
5P/l/+P/4f/g/9v/2f/X/9T/0v/R/9D/0f/Q/8//zv/O/87/zv/Q/9L/0v/S/9L/0P/O
/83/zf/P/9D/0f/R/9P/0//T/9P/1f/Y/9z/3v/f/+D/4P/g/+L/4v/i/+L/4v/i/+L/
4v/k/+T/5P/k/+P/5f/o/+v/7//0//r/+/8BAA0AGwAjAB4AEwAIAP3/9P/m/9r/zP+5
/6L/iv95/3f/d/93/3j/cv9u/3b/g/+K/5L/nP+s/7//z//Z/9//5P/o/+z/6//t/+3/
7v/x//H/8v/y//L/8v/y//L/9P/1//X/9f/4//n/+f/5//n/+v/7//v//f/+//7//v/+
/////////wAAAAABAAIAAQACAAIAAgACAAMAAwADAAMAAwADAAMAAwADAAMAAwAGAAYA
BgAGAAYABgAGAAYABwAIAAgACAAKAAoACQAJAAkACQAJAAkACgALAAsACgAMAAwADAAM
AAwADAANAA0ADQANAA0ADgAOAA0ADAAMAAwADQANAA0ADQANAA0ADQANAA0ADgAOAAwA
DgAQAA==
         </WaveFormData>
      </LeadData>
      <LeadData>
         <LeadByteCountTotal>10000</LeadByteCountTotal>
         <LeadTimeOffset>0</LeadTimeOffset>
         <LeadSampleCountTotal>5000</LeadSampleCountTotal>
         <LeadAmplitudeUnitsPerBit>4.88</LeadAmplitudeUnitsPerBit>
         <LeadAmplitudeUnits>��V</LeadAmplitudeUnits>
         <LeadHighLimit>2147483647</LeadHighLimit>
         <LeadLowLimit>268435456</LeadLowLimit>
         <LeadID>V2</LeadID>
         <LeadOffsetFirstSample>0</LeadOffsetFirstSample>
         <FirstSampleBaseline>0</FirstSampleBaseline>
         <LeadSampleSize>2</LeadSampleSize>
         <LeadOff>FALSE</LeadOff>
         <BaselineSway>FALSE</BaselineSway>
         <ExcessiveACNoise>FALSE</ExcessiveACNoise>
         <MuscleNoise>FALSE</MuscleNoise>
         <LeadDataCRC32>3223363105</LeadDataCRC32>
         <WaveFormData>
AgACAAIAAgAAAAAAAAAAAP7//v/+//7//f/9//7//v/7//v/+//7//z//f/9//z//v//
////AAAAAP///v/+//7//v/+/wAA/v/+//3//P/8//r/+f/4//X/9P/x//H/8f/x/+//
7f/r/+n/5//l/+b/6P/p/+v/6P/n/+T/4f/j/+P/5P/l/+P/4//i/+H/4f/i/+X/6P/q
/+r/6v/p/+r/6v/o/+j/6P/n/+b/5f/n/+f/5//n/+f/5//n/+f/6f/r/+//9P/+/w4A
IAA2AFUAbQB3AH8AiQCOAJIAkgCHAGEALQACAOX/0//E/6b/ef9N/zf/Pf9Q/2L/bv9+
/5H/qf/A/9D/2v/f/+P/5//n/+f/5//n/+j/6P/o/+j/6P/p/+r/6v/s/+z/7P/t/+3/
7f/u/+7/8P/x//H/8f/x//L/8v/y//D/8P/w//D/8v/y//L/8v/y//P/8//z//T/9P/0
//T/9P/0//X/9f/1//X/9f/2//b/9v/3//f/9//3//j/+P/4//j/+P/5//v/+//7//z/
+v/6//r/+v/7//v/+//8//z//P/8//z//////wAAAAAAAAAAAQABAP//////////AQAC
AAIABAAEAAQABAAEAAYABgAGAAYABwAHAAcABwAKAAoACgALAA0ADgAOAA4ADwAPABAA
EAARABIAEgASABIAEwATABMAFQAWABYAFgAYABgAGAAYABkAGQAZABkAGQAZABkAGQAY
ABgAGAAYABgAGAAYABcAGQAZABkAGQAYABgAGQAZABsAGwAbABwAHAAcABwAHAAcABwA
HAAcABsAGgAZABcAFgAVABQAEgAPAA8ADgANAAsACgAIAAcABAADAAAA//////7//f/8
//v/+v/5//j/+f/5//f/9v/2//X/9f/0//b/9v/2//b/+P/3//f/9//3//f/9v/2//j/
+P/4//j/9//3//f/9//5//n/+v/6//r/+//7//v/+f/6//r/+v/7//v//P/8//z//f/9
//7//f/+//7//v////////8AAAAAAAAAAAAAAAAAAAAAAAABAAEAAQABAAMAAgACAAEA
AAAAAAEAAQD///////////////////7//v/+//7//v/9//3//f/9//3//f/9//v//f/9
//z//P/6//n/+f/6//z//P/6//r/+f/5//n/+f/6//r/+v/6//r/+v/5//j/+f/4//j/
9//5//j/9//3//f/+P/4//j/+v/5//j/9//5//j/+P/4//j/+P/4//j/+P/4//j/+P/4
//j/+P/4//j/+P/4//j/+P/4//j/+P/4//j/+P/4//j/+P/5//r/+//8//z//P/8//z/
+v/6//r/+v/6//r/+v/6//j/+P/4//j/+v/6//r/+v/6//r/+v/6//z//P/8//z//P/8
//z//P/6//r/+v/6//r/+v/6//r/+v/6//r/+v/6//r/+v/6//z//P/8//z/+v/6//r/
+v/6//r/+v/6//r/+v/6//r/+v/6//r/+v/6//r/+v/6//r/+v/6//r//P/8//z//P/6
//r/+v/6//j/+P/4//j/+v/6//r/+v/8//z//P/8//z//P/8//z/+v/6//r/+v/6//r/
+v/6//r/+v/6//r/+v/6//r/+v/6//r/+v/6//r/+v/6//r/+P/4//j/+P/6//r/+v/6
//r/+v/6//r/+P/4//j/+P/4//j/+P/4//r/+v/6//r/+P/4//j/+P/6//r/+v/6//r/
+v/6//r/+v/6//r/+v/6//r/+v/6//r/+v/6//r/+P/4//j/+P/6//r/+v/6//r/+v/6
//r/+v/6//r/+v/6//r/+v/6//r/+v/6//r/+v/6//r/+v/6//r/+v/6//r/+f/5//r/
+v/5//n/+f/5//r/+//7//z//P/9//3//f/9//z/+//+//7//v/+/wAAAQACAAIAAgAC
AAAA///+//3//P/5//v/+//7//n/9//1//P/8f/v/+//8P/w//H/8f/x/+//7f/t/+3/
7v/v/+//7//u/+3/7f/u//H/9v/4//j/+P/1//T/9P/y//L/8//z//P/8//z//P/8//z
//P/8//z//X/9f/3//v/BAAQACIAOABYAHMAgQCTAKkAtQC+AMwA0AC1AIkAWwA+ADUA
KQAAAMT/g/9Z/1f/a/9+/47/pP+8/9H/4f/o/+r/6v/t/+//8//0//P/8v/x//L/8v/y
//L/8v/z//T/9P/0//T/9P/1//P/8//0//T/9P/1//X/9f/1//b/9v/2//b/9v/2//b/
9v/2//b/9v/4//n/+f/5//j/+P/4//j/+P/4//n/+f/7//v/+//8//r/+v/7//v/+//7
//z//P/8//z//P/9//3//f/9//7//v/+//7//v////////8AAP7//v/+//7/AQABAAIA
AgACAAIAAwADAAEAAQABAAEAAwAEAAQABgAGAAYABgAGAAgACAAIAAgACQAJAAkACQAK
AAoACgALAAkACgAKAAoADQANAA4ADgANAA4ADgAOAA4ADwAPAA8ADwAQABAAEAAQABAA
EAAQABMAEwATABMAFQAVABUAFQAWABYAFgAWABgAGAAYABcAGQAZABkAGQAaABoAGwAb
AB0AHQAdAB4AIAAgACAAIAAkACQAJAAkACYAJgAmACUAJQAlACUAJAAjACMAIgAhACAA
IAAfAB8AHAAbABgAFwAWABQAEgAQABEAEAAPAA4ACwALAAkACAAGAAUABQAEAAQABAAE
AAQABAADAAMAAwABAAEAAAAAAAAAAAAAAAAAAQABAAEAAQABAAEAAgACAAAAAQABAAEA
AQACAAIAAgADAAMABAAEAAIAAwADAAQABwAIAAgACAAJAAkACQAKAAoACgAKAAoACgAK
AAoACgALAAsACwALAAsACgAKAAkACAAIAAkACQAJAAkACQAJAAcABwAHAAYABAAEAAQA
BAADAAMAAwADAAMAAwADAAEAAQABAAAAAAACAAEAAQACAAAAAAD+//7//f/9//3//f/8
//z//P/8//7//v/9//z/+//6//r/+f/5//j/9//3//n/+v/6//r/+v/5//j/9//7//r/
+f/4//f/9v/3//j/+f/6//j/+P/4//j/9v/2//b/9v/4//j/+P/4//b/9v/2//b/9v/2
//b/9v/4//j/+P/4//r/+v/6//r/+P/4//j/+P/2//b/9v/2//j/+P/4//j/+P/4//j/
+P/3//b/9f/0//X/9v/3//j/9v/2//b/9v/2//b/9v/2//T/9P/0//T/9v/2//b/9v/4
//j/+P/4//b/9v/2//b/9v/2//b/9v/2//b/9v/2//b/9v/2//b/+P/4//j/+P/2//b/
9v/2//T/9P/0//T/9P/0//T/9P/0//T/9P/0//T/9P/0//T/9P/0//T/9P/0//T/9P/0
//T/9P/0//T/9P/0//T/9P/0//T/9P/0//T/9P/0//T/9P/0//T/9P/z//L/8f/w//H/
8v/z//T/8v/y//L/8v/y//L/8v/y//L/8v/y//L/8P/w//D/8P/y//L/8v/y//T/9P/0
//T/8v/y//L/8v/y//L/8v/y//L/8v/y//L/8v/y//L/8v/0//T/9P/0//P/8v/x//D/
8v/y//L/8v/y//L/8v/y//L/8v/y//L/8v/y//L/8v/y//L/8v/y//L/8v/y//L/8P/w
//D/8P/y//L/8v/y//D/8P/w//D/8v/y//L/8v/w//D/8P/w//D/8P/w//D/8v/y//L/
8v/y//L/8v/y//D/8P/w//D/8v/y//L/8v/w//D/8P/w//D/8P/w//D/8P/w//D/8P/w
//D/8P/w//D/8P/w//D/7v/u/+7/7v/w//D/8P/w//D/8P/w//D/7//u/+3/7P/t/+7/
7//w/+7/7v/u/+7/7v/u/+7/7v/w//D/8P/w/+7/7v/u/+7/7v/u/+7/7v/v//D/8f/y
//H/8P/v/+7/7v/u/+7/7v/u/+7/7v/u/+z/7P/s/+z/7v/u/+7/7v/u/+7/7v/u//D/
8P/w//D/7v/u/+7/7v/u/+7/7v/u/+7/7v/u/+7/8P/w//D/8P/w//D/8P/w//L/8v/y
//L/8P/w//D/8P/w//D/8P/w//L/8v/y//L/8v/y//L/8f/v//D/8P/v//H/8f/x//L/
8//z//L/8v/x//H/8v/z//P/8//0//T/9P/0//b/9//6//r/+v/6//b/9f/0//P/9P/x
//H/8f/z//H/7//t/+n/5//l/+X/5v/m/+f/5//n/+X/4//j/+P/5P/l/+X/5f/k/+P/
4//i/+X/6P/q/+z/7P/r/+r/6v/o/+j/6f/p/+n/6f/p/+n/6f/p/+n/6f/p/+n/6//v
//H/+P8AAA4AHgA0AE8AZwBvAHMAfQCCAH4AfAB5AFsAJwD0/9P/wf+4/6L/gf9b/z//
Qf9U/2T/dP+E/5X/p/+8/9D/3P/f/+H/5f/n/+f/5//n/+r/6v/q/+r/7P/t/+7/7v/s
/+z/7P/t/+3/7f/u/+7/7v/v/+//7//v//D/8P/w//D/8P/w//D/8v/y//L/8v/y//P/
8//z//T/9P/0//T/8v/y//P/8//z//P/8//0//T/9P/1//X/9f/1//b/9v/2//b/9v/3
//f/9//3//j/+v/6//r/+v/5//n/+f/6//z//P/8//z//f/9//7//v/+//7/////////
//////////8AAAAAAgAAAAAAAAAAAAIAAgACAAIAAwADAAMAAwAGAAYABgAHAAcACAAI
AAgABwAHAAgACAAHAAgACAAIAAoACwALAAsACQAKAAoACgAKAAoACgAKAAkACQAJAAkA
CQAJAAkACQAIAAgACAAIAAYABgAGAAUABQAFAAUABQACAAIAAwADAAEAAQABAAIAAAAA
AAAAAAAEAAQABAAEAAUABgAHAAcACgALAAwADAAMAA0ADQANAA0ADgAOAA8ADwAPAA0A
DQANAAwACwAKAAsACgAJAAgABQAFAAMAAgACAAEAAQAAAAAAAAAAAAAA/v/9//3//f/9
//3//P/8//z//P/8//z//f/9//3//f//////AAAAAAIAAwADAAMAAwAEAAQABAAHAAcA
CAAIAAgACQAJAAoADQAOAA4ADgAPAA8ADwAQABAAEAAQABAAEgASABIAEgATABMAEgAS
ABIAEgASABEAEQASABIAEwATABMAEwASABMAEwASABQAFQAVABYAFgAVABQAFAAWABYA
FgAYABYAFgAVABQAEwAQAA4ADAAJAAgABQAFAAUABQADAAEA///9//v/+f/7//z//P/9
//3//f/7//n/9//3//j/+f/5//n/+P/3//f/+P/7//7////+//3/+//8//z/+v/6//v/
+//7//v/+//7//v/+//7//v/+//5//n/+////wgAFAAiADYAVABzAIkAmwCxAMEAzgDa
ANwAxwCdAHUAWABFADUAEADQ/4v/W/9R/2X/dv+G/5z/uP/R/+H/7P/w//D/8//3//v/
/P/7//r/+f/6//r/+v/6//r/+//8//z//P/8//z//f/7//v//P/8//z//f/9//3///8A
AAAAAAAAAAAAAAAAAAIAAgACAAIAAAABAAEAAQACAAIAAgACAAQABAAFAAUABQAFAAUA
BgAEAAQABQAFAAUABQAGAAYABgAGAAYABwAHAAcABwAIAAgACAAIAAgABwAHAAcACAAI
AAgACAAIAAkACQAKAAoACgAKAAsACwANAA0ADQANAA0ADgAOABAAEAAQABAAEAASABIA
EgASABUAFQAVABUAFgAWABYAFwAZABoAGgAaABsAGwAcABwAHQAeAB4AHgAgACEAIQAh
ACEAIgAiACIAJAAkACQAJAAlACUAJQAlACcAJwAnACcAKAAoACgAKAAoACgAKAAnACcA
JwAnACcAJwAoACoAKwArACsAKwAsACwALAAsACwALAAsACwALAArACoAKQAnACYAJQAk
ACIAHgAdABsAGQAXABYAFAATABAADwAMAAsACwAKAAkACAAHAAYABQAEAAUABQADAAIA
BAADAAMAAgACAAIAAgACAAIAAQABAAEAAQABAAAAAAACAAIAAgACAAEAAQABAAEAAQAB
AAIAAgACAAMAAwADAAMABAAEAAQAAwADAAQABAAEAAUABQAGAAcACAAIAAgABwAHAAcA
CAAIAAgACAAIAAgACAAIAAgABwAHAAcABwAHAAYABgAFAAYABgAHAAcABQAFAAUABQAD
AAMAAwACAAQABAAEAAQAAwADAAMAAwADAAMAAwABAAMAAwACAAIAAgABAAEAAgACAAIA
AAAAAP///////////v/+//7//v/+//7//f/8//3//P/8//v//f/8//v/+//7//z//P/8
//7//f/8//v/+//6//r/+v/6//r//P/8//z//P/8//z//P/8//r/+v/6//r/+P/4//j/
+P/6//r/+v/6//r/+v/6//r/+P/4//j/+P/4//j/+P/4//j/+P/4//j/+P/4//j/+P/4
//j/+P/4//j/+P/4//j/+P/4//j/+P/4//j/+P/4//j/+P/4//j/+P/4//j/+P/4//j/
+P/4//r/+v/6//r/+f/4//f/9v/4//j/+P/4//j/+P/4//j/+P/4//j/+P/2//b/9v/2
//j/+P/4//j/+P/4//j/+P/4//j/+P/4//r/+v/6//r/+f/4//f/9v/4//j/+P/4//j/
+P/4//j/+P/4//j/+P/4//j/+P/4//r/+v/6//r/+P/4//j/+P/4//j/+P/4//r/+v/6
//r/+P/4//j/+P/7//7/AQAEAAUABgAHAAgABgAGAAYABgAGAAYABgAGAAQABAAEAAQA
BwAIAAkACgAJAAgABwAGAAYABgAGAAYACAAIAAgACAAHAAYABQAEAAIAAgACAAIABQAG
AAcACAAGAAYABgAGAAQABAAEAAQABAAEAAQABAAEAAQABAAEAAYABgAGAAYABgAGAAYA
BgAGAAYABgAGAAQABAAEAAQABgAGAAYABgAIAAgACAAIAAgACAAIAAgABwAGAAUABAAG
AAYABQAFAAgACAAHAAcABQAFAAYABwAHAAYABgAHAAkACgALAAsACQAKAAoACgAKAAwA
DQAOABAAEAAQAA4ADQAMAAsACgAHAAcABwAHAAcABQADAAEA/f/7//v//P/8//3//f/9
//v/+f/5//n//P/9//3//f/6//n/+f/6////AgAEAAQABAADAAIAAgD+//7//////wEA
AQABAAEA/////////////wEAAwADAAUADgAaACgAPABWAHMAgwCLAJcAnwCeAJ4AoACP
AGUANwAOAPf/7//i/8D/kf9j/0//Wf9s/3r/iv+e/7H/x//c/+r/8v/z//P/9f/5//n/
+f/5//z//P/8//z//P/9//7//v/+//7//v////////8AAAAAAAABAAEAAQD//wAAAAAA
AAAAAAAAAAAAAgACAAIAAgACAAMAAwADAAMAAgABAAAAAgACAAMAAwADAAMAAwAEAAYA
BgAHAAcABQAFAAYABgAGAAYABgAHAAcABwAHAAgACAAIAAgACAAJAAkACQAKAAoACgAK
AAoACwALAAwADAAMAAwADQANAA0ADQANAA0ADQAOAA4AEAAOAA4ADgAOABAAEAAQABAA
EQARABEAEQASABIAEgATABMAFAAUABQAFQAVABYAFgAVABYAFgAWABQAFQAVABUAFQAW
ABYAFgAUABQAFAAUABMAEwATABMAFQAVABUAFQAUABQAFAAUABQAFAAUABMAEwATABMA
EwAQABAAEQARAA8ADwAPABAAEgASABIAEgAWABYAFgAWABcAGAAZABkAGgAbABwAHAAb
ABsAGgAZABoAGgAZABkAGQAZABcAFwAXABYAFQAUABMAEgARABAADwAPAA0ADAAKAAkA
CQAIAAgACAAIAAgACAAHAAcABwAHAAcABgAGAAQABAAEAAQABwAHAAcABwAFAAUABgAG
AAgACQAJAAkABwAIAAgACAAJAAkACgAKAAwADQANAA4ADQAOAA4ADgAPAA8ADwAQAA4A
DgAOAA4AEAAQABAAEAATABMAEwATABIAEAAPAA0ADAAMAA0ADQALAAsACwALAAsACwAL
AAoACgAKAAoACgAHAAcABwAHAAcABwAHAAUAAwADAAIAAgACAAEAAQACAAQABAACAAIA
//////////8AAAAAAAAAAP7//v/9//z//f/8//z/+//9//z/+//7//v//P/8//z//v/9
//z/+//9//z/+v/6//r/+v/6//r/+v/6//r/+v/6//r/+P/4//j/+P/6//r/+v/6//j/
+P/4//j/+P/4//j/+P/6//r/+v/6//j/+P/4//j/+P/4//j/+P/4//j/+P/4//j/+P/4
//j/+P/4//j/+P/2//b/9v/2//b/9v/2//b/9v/2//b/9v/2//b/9v/2//b/9v/2//b/
9P/0//T/9P/2//b/9v/2//b/9v/2//b/9P/0//T/9P/0//T/9P/0//b/9v/2//b/9v/2
//b/9v/2//b/9v/2//j/+P/4//j/9v/2//b/9v/2//b/9v/2//b/9v/2//b/9v/2//b/
9v/2//b/9v/2//j/+P/4//j/9v/2//b/9v/4//j/+P/4//j/+P/4//j/+P/4//j/+P/4
//j/+P/4//j/+P/4//j/+P/4//j/+P/2//b/9v/2//b/9v/2//b/+P/4//j/+P/4//j/
+P/4//j/+P/4//j/9v/2//b/9v/4//j/+P/4//j/+P/4//j/+P/4//j/+P/4//j/+P/4
//j/+P/4//j/+P/4//j/+P/4//j/+P/4//j/+P/4//j/+v/6//r/+v/4//j/+P/4//j/
+P/4//j/+P/4//j/+P/4//j/+P/4//j/+P/4//j/+v/6//r/+v/6//r/+v/6//j/+P/4
//j/+P/4//j/+P/4//j/+P/4//r/+v/6//r/+P/4//j/+P/4//j/+P/4//j/+P/4//j/
+v/6//r/+v/6//r/+v/6//r/+v/6//r/+v/6//r/+v/4//j/+P/4//r/+v/6//r/+v/6
//r/+v/6//r/+v/6//r/+v/6//r/+v/6//r/+v/6//r/+v/6//r/+v/6//r//P/8//z/
/P/8//z//P/8//r/+v/6//r/+v/6//r/+v/6//r/+v/6//z//P/8//z/+v/6//r/+v/6
//r/+v/6//j/+P/4//j/+P/4//j/+P/4//j/9//3//j/+P/3//f/+f/5//r/+//7//r/
+v/7//v//P/9//3/+//8//z//P/8//7///8AAAIAAgACAAAA///+//3//P/5//n/+f/5
//n/9//1//P/7//t/+3/7v/s/+3/7f/t/+3/6//r/+v/7P/t/+3/7f/s/+v/6//s/+//
8v/0//T/9P/z//L/8v/w//D/8f/x//H/8f/x//H/8f/x//H/8f/x//P/8//1//f//P8G
ABQAJgBAAF0AcwB/AI8AnQCkAKgArgCnAIUAVQAsABMACQD6/9L/m/9l/0v/Uf9k/3T/
hv+a/63/wf/S/+D/5v/n/+n/7f/v/+//7//v//D/8P/w//D/8P/x//L/8v/0//T/9P/1
//X/9f/2//b/9P/1//X/9f/1//b/9v/2//b/9v/2//b/9v/2//b/9v/2//f/9//3//j/
+P/4//j/+P/4//n/+f/5//n/+f/6//r/+v/7//v/+//7//z//P/6//r/+v/7//3//f/9
//7//P/8//z//P////////8AAAAAAAAAAAAA/////wAAAAACAAIAAwADAAMAAwADAAMA
AwAEAAQABgAEAAQABAAEAAYABgAGAAYACQAJAAkACQAKAAoACgALAAkACgAKAAoACwAL
AAwADAALAAwADAAMAAwADQANAA0ACwAMAAwADAAKAAoACgAKAAkACQAJAAkACQAJAAkA
CQAIAAgACAAIAAgACAAIAAcABQAFAAUABQAEAAQABQAFAAMAAwADAAQAAgACAAIAAgAG
AAYABgAGAAcACAAJAAkADAANAA4ADgAQABEAEQARABIAEgARABEAEQARAA8ADwANAAwA
CwAKAAsACgAJAAgABQAFAAMAAgAAAP/////+//z//P/8//z/+v/5//n/+f/7//v/+v/6
//r/+v/6//r/+//7//v/+//9//3//v/+//7/////////AQACAAIAAgADAAMABAAEAAYA
BwAHAAgACQAKAAoACgALAAsACwAMAAwADAAMAAwADAAMAAwADAANAA0ADQANAA8ADgAO
AA0ACgAKAAsACwALAAsACwALAAkACQAJAAgABgAIAAgABgAEAAQABAAEAAQAAwADAAQA
BAABAAEAAQABAAQABQAFAAQABAAFAAUABgAGAAUABAAEAAYABgAGAAgABgAGAAUABAAD
AAAA/v/8//v/+v/3//f/+f/5//f/9f/z//H/7//t/+//8P/w//H/8f/x/+//7f/t/+3/
7v/v/+3/7f/s/+v/7f/u//H/9P/0//T/9P/z//L/8v/w//D/8f/x//H/8f/x//H/8f/x
/+//8f/v/+//8//1//n/BAASACQAQABgAHcAhQCVAKUArQC0ALgArACJAF8AOQAiABMA
/f/O/47/U/87/0X/W/9q/37/mP+0/8v/2f/g/+D/4v/n/+v/7f/u/+3/7P/r/+z/7P/s
/+z/7P/t/+7/7v/w//D/8P/x//H/8f/y//L/9P/1//X/9f/3//j/+P/4//j/+P/4//j/
9v/2//b/9v/4//n/+f/5//r/+v/6//r/+v/6//v/+//5//n/+f/6//z//P/9//3//f/9
//7//v8AAAAAAAABAAEAAQABAAIAAgACAAIAAgADAAMAAwAEAAQABAAEAAQABQAFAAYA
BgAIAAgACQAJAAkACQAJAAkACQAKAAoADAAOAA4ADgAOABAAEAAQABAAEwATABMAEwAS
ABIAEgATABUAFgAWABYAGQAZABoAGgAdAB4AHgAeAB4AHwAfAB8AHwAgACAAIAAhACIA
IwAkACcAJwAnACcAJQAlACUAJQAmACYAJgAmACYAJgAmACUAJQAlACUAJQAkACQAJQAl
ACcAJwAnACgAKAAoACgAKAAnACYAJQAkACIAIgAiACEAHgAdABwAGgAWABUAEwARAA4A
DgANAA0ADAALAAgABwAFAAQAAwACAAEAAAD///7///////3//P/8//v/+//6//r/+v/6
//r/+v/5//n/+f/7//v/+v/6//z//P/8//z/+//7//v/+//7//v//P/8//z//f/9//3/
/f/+//7//v/9//3//v/+//7//////wAAAQACAAIAAgAFAAUABQAGAAMAAgABAAAAAgAC
AAIAAgADAAMAAwADAAMAAgACAAEAAAAAAAEAAQABAAEAAQABAP////////7//P/8//z/
/P/9//3//f/9//v/+//7//n/+f/5//j/+P/4//f/9//4//r/+v/4//j/9f/1//X/9f/2
//b/9v/2//b/9v/1//T/9f/0//T/8//1//T/8//z//H/8v/y//L/9P/z//L/8f/x//L/
8v/y//L/8v/y//L/8v/y//L/8v/y//L/8P/w//D/8P/w//D/8P/w//D/8P/w//D/8P/w
//D/8P/w//D/8P/w//D/8P/w//D/7v/u/+7/7v/w//D/8P/w//D/8P/w//D/7v/u/+7/
7v/w//D/8P/w/+//7v/t/+z/7v/u/+7/7v/u/+7/7v/u/+z/7P/s/+z/7v/u/+7/7v/u
/+7/7v/u/+7/7v/u/+7/7P/s/+z/7P/s/+z/7P/s/+z/7P/s/+z/7P/s/+z/7P/u/+7/
7v/u/+z/7P/s/+z/7P/s/+z/7P/s/+z/7P/s/+z/7P/s/+z/7P/s/+z/7P/s/+z/7P/s
/+z/7P/s/+z/7P/s/+z/7P/s/+z/7P/s/+z/7P/s/+z/7P/s/+z/7P/q/+r/6v/q/+v/
7P/t/+7/7f/s/+v/6v/s/+z/7P/s/+v/6v/p/+j/6P/o/+j/6P/q/+r/6v/q/+j/6P/o
/+j/6v/q/+r/6v/q/+r/6v/q/+n/6P/n/+b/6P/o/+j/6P/o/+j/6P/o/+j/6P/o/+j/
6P/o/+j/6P/o/+j/6P/o/+b/5v/m/+b/5v/m/+b/5v/m/+b/5v/m/+b/5v/m/+b/5v/m
/+b/5v/m/+b/5v/m/+b/5v/m/+b/5v/m/+b/5v/m/+b/5v/m/+b/5v/m/+b/5P/k/+T/
5P/m/+b/5v/m/+b/5v/m/+b/5v/m/+b/5v/m/+b/5v/m/+b/5v/m/+b/5v/m/+b/5v/m
/+b/5v/m/+b/5v/m/+b/5v/m/+b/5v/k/+T/5P/k/+T/5P/k/+T/5P/k/+T/5P/i/+L/
4v/i/+T/5P/k/+T/5P/k/+T/5P/i/+L/4v/i/+L/4v/i/+L/4v/i/+L/4v/i/+L/4v/i
/+L/4v/i/+L/4v/i/+L/4v/i/+L/4v/i/+D/4P/g/+D/4P/g/+D/4P/g/+D/4P/g/+D/
4P/g/+D/4P/g/+D/4P/e/97/3v/e/97/3v/e/97/3v/e/97/3v/e/97/3v/e/97/3v/e
/93/3f/e/97/3f/d/93/3f/e/9//3//e/97/4f/h/+L/4//j/+P/5P/k/+T/5P/m/+f/
6v/q/+r/6v/q/+n/6P/n/+T/4f/h/+H/3//d/9v/2f/X/9X/0//T/9T/1P/V/9X/1f/T
/9H/0f/R/9L/0//T/9P/0v/R/9H/1P/X/9r/3P/c/9z/2//a/9r/2P/Y/9n/2f/Z/9n/
2f/Z/9n/2f/Z/9n/2f/Z/9v/3//j/+r/9P8AABIALgBLAF0AZQBvAHcAeAB2AHgAawBB
ABEA7P/T/8f/uP+W/2n/P/8p/zH/Rv9Y/2j/ev+N/6P/tv/G/87/0f/T/9f/2f/Z/9n/
2f/a/9r/2v/a/9r/2//c/9z/3P/c/9z/3f/f/9//4P/g/97/3//f/9//3//g/+D/4P/g
/+D/4P/g/+L/4v/i/+L/4v/j/+P/4//i/+L/4v/i/+T/5P/l/+X/4//j/+P/5P/m/+b/
5//n/+f/5//o/+j/5v/m/+b/5//n/+f/5//o/+j/6P/o/+j/6f/p/+n/6v/q/+r/6v/q
/+v/6//s/+z/6v/q/+v/6//r/+v/6//r/+v/7P/s/+7/7v/u/+7/7v/u/+7/7v/u/+//
7//v/w==
         </WaveFormData>
      </LeadData>
      <LeadData>
         <LeadByteCountTotal>10000</LeadByteCountTotal>
         <LeadTimeOffset>0</LeadTimeOffset>
         <LeadSampleCountTotal>5000</LeadSampleCountTotal>
         <LeadAmplitudeUnitsPerBit>4.88</LeadAmplitudeUnitsPerBit>
         <LeadAmplitudeUnits>��V</LeadAmplitudeUnits>
         <LeadHighLimit>2147483647</LeadHighLimit>
         <LeadLowLimit>268435456</LeadLowLimit>
         <LeadID>V3</LeadID>
         <LeadOffsetFirstSample>0</LeadOffsetFirstSample>
         <FirstSampleBaseline>0</FirstSampleBaseline>
         <LeadSampleSize>2</LeadSampleSize>
         <LeadOff>FALSE</LeadOff>
         <BaselineSway>FALSE</BaselineSway>
         <ExcessiveACNoise>FALSE</ExcessiveACNoise>
         <MuscleNoise>FALSE</MuscleNoise>
         <LeadDataCRC32>1222663338</LeadDataCRC32>
         <WaveFormData>
6P/o/+j/6P/o/+j/6P/o/+f/5v/l/+T/5P/k/+T/4//h/+H/4f/h/+P/5P/l/+X/4//k
/+T/5f/j/+P/4//j/+P/4//k/+T/5P/j/+T/4f/h/+H/3//f/9z/2//a/9n/1//W/9X/
0//Q/87/yv/I/8n/yv/M/83/y//K/8n/yP/G/8b/xv/H/8f/x//G/8X/w//E/8b/yv/L
/8v/yv/J/8r/yv/I/8j/x//G/8X/xP/H/8f/yP/I/8f/xv/E/8T/xv/G/8T/xP/I/9H/
3f/v/w8AMwBRAHYAogDIAO4AEAEnASIBBgH3AOwA1ACmAFgA8v+L/0n/Ov9D/0n/Uf9f
/2//gf+U/6P/rP+1/7r/vP++/7//wP/B/8H/wP/A/8H/wf/B/8H/wf/B/8L/wv/E/8b/
xv/G/8b/x//I/8j/yP/K/8r/yv/K/8n/yv/K/8r/yv/K/8r/yv/M/83/zf/N/83/zf/N
/83/zf/N/83/zf/P/8//0P/Q/9D/0P/R/9H/0//T/9P/0//T/9P/0//U/9b/1v/W/9b/
1v/W/9b/1v/X/9f/2P/Y/9r/2v/a/9v/3f/d/93/3f/d/93/3//f/9//4P/g/9//4f/j
/+P/4//l/+X/5f/l/+j/6P/o/+r/6P/p/+n/6f/r/+z/7v/v//D/8P/w//H/8v/y//L/
9P/1//b/+P/5//z//P/8//3//v//////AAABAAIABAAFAAUABQAGAAgACgAKAAoACwAL
AAwADAAMAA0ADQANAA0ADwAQABAAEAASABIAEwATABQAFAAVABUAFwAYABkAGgAaABkA
GQAYABYAFQAUABMAEgARAA8ADgAMAAoACQAIAAYABAADAAEA/v/8//v/+f/7//r/9//2
//b/9f/0//P/9f/0//L/8f/y//H/8P/w/+//7v/t/+z/7P/t/+3/7v/w//D/7v/u/+7/
7v/u/+7/7v/u/+7/7v/u/+7/7//w//D/8P/w//H/8f/y//L/8v/y//P/8//1//P/8//0
//T/9v/3//f/+P/6//r/+v/6//z//P/9//3//f/+//7//v//////AAAAAAIAAgAAAAAA
AAAAAAAAAAD+//7//v/+//////////7//////////////////f/9//7//v/9//3//P/8
//v/+//7//v/+//7//3//f/7//v//f/8//z//P/8//v/+//7//v/+//7//r/+f/4//j/
+P/6//n/+f/5//z//P/8//z//P/8//z/+v/9//7//P/8//z//P/8//z//P/8//7//v/+
//7//P/8//z//P/8//z//P/8//z//P/8//z//P/8//z//P/+//7//v/+//7//v/+//7/
/P/8//z//P/8//z//P/8//z//P/8//z//P/8//z//P/8//z//P/8//z//P/8//z//P/8
//z//P/8//z//P/8//z//P/8//z/+v/6//r/+v/8//z//P/8//7//v/+//7//P/8//z/
/P/8//z//P/8//z//P/8//z//P/8//z//P/8//z//P/8//z//P/8//z//v/+//7//v/8
//z//P/8//r/+v/6//r//P/8//z//P/+//7//v/+//7//v/+//7//P/8//z//P/8//z/
/P/8//7//v/+//7//v/+//7//v/+//7//v/+/wAAAAAAAAAAAAAAAAAAAAAAAAAAAAAA
AAAAAAAAAAAA/v/+//7//v8AAAAAAAAAAAAAAAAAAAAAAAAAAAAAAAAAAAAAAAAAAAAA
AAAAAAAAAAAAAAAAAAAAAAAAAAAAAAAAAAAAAAAA/v/+//7//v8AAAAAAAAAAAAAAAAA
AAAAAAAAAAAAAAACAAIAAgACAAIAAgACAAIABAAEAAQABAAEAAQABAAEAAQABAAEAAQA
BQAFAAUABQAFAAUABgAHAAkACQAKAAoACwALAAsACwANAA0ADQAOAA8AEQASABUAEwAT
ABMAEQARABAADwAOAA8ADwAOAA0ACQAHAAYAAwACAAIAAgADAAMAAwACAAEAAAAAAAAA
AAABAAEAAQAAAAEAAQACAAQACAAJAAkACAAHAAYABgAEAAYABgAGAAYABgAHAAcACAAK
AAkACAAIAAgACAAGAAIABAAMABUAJwBHAGsAjwC9APIAIAFOAYIBpgGtAaQBmAGHAXIB
RgH4AIwAGADB/6P/qP+x/7v/y//b/+n/8//6//3/AAADAAYACgAKAAkACAAHAAcABgAG
AAcACQAJAAkACQAJAAoACgAMAAoACgAKAAoACgAKAAkACAAIAAgACAAIAAcACAAIAAgA
CAAIAAgACAAIAAkACQAJAAcABwAHAAcABQAFAAUABQAHAAcACAAIAAYABgAHAAcABQAF
AAUABQAHAAcABwAIAAgACAAIAAgACAAIAAgACAAHAAcACAAIAAgACAAIAAkACQAJAAkA
CQAJAAkACwALAAkACgAKAAkACQALAAsACwANAA0ADQANAAwADAAMAA4ADAANAA0ADQAQ
ABAAEQARABEAEAAPAA8AEgASABIAFAAUABQAFQAVABQAFAAUABUAFAAVABUAFgAUABQA
FQAVABYAFwAZABwAHAAcABwAHQAdAB4AHgAeAB8AHwAfAB8AIQAiACIAIgAkACQAJQAl
ACYAJgAnACcAKQAqACsALAAuAC8AMQAyADUANQA1ADUANQA1ADQANAA1ADQANAA0ADUA
NAA0ADMAMAAuAC0AKwAqACgAJAAiACQAIwAiACEAIAAeABsAGQAYABcAFgAWABUAFAAT
ABIADwAPAA4ADgAMAAwACgAKAAoACgAKAAoADAAMAAwADAAKAAoACwAMAAoACgAKAAsA
CwAMAAwADAAKAAsACwANAAsACwAMAAwAEAARABEAEgAUABQAFAAUABYAFgAXABcAFQAW
ABYAFgAXABcAGAAYABgAGAAWABYAFgAWABYAFgAYABgAGAAYABUAFQAVABQAEwATABMA
EwATABMAEQARABIAEgARABEADwAOAAwACwAMAA0ADgAPAA4ADQAKAAkACwAKAAoACgAK
AAkACQAJAAkACQAJAAgACQAIAAgACAAHAAUABAADAAYABgAGAAYABgAGAAYABAAFAAQA
AwACAAEAAAADAAQABQAGAAUABAADAAIAAQAAAP///v///wAAAQACAAAAAAAAAAAA///+
//3//P/9//7///8AAAIAAgACAAIAAQAAAP///v/+//7//v/+/wAAAAAAAAAA/v/+//7/
/v/8//z//P/8//7//v/+//7//P/8//z//P/8//z//P/8//z//P/8//z//P/8//z//P/8
//z//P/8//z//P/8//z//P/8//z//P/6//r/+v/6//r/+v/6//r//P/8//z//P/7//r/
+f/4//j/+P/4//j/+P/4//j/+P/4//j/+P/4//b/9v/2//b/9P/0//T/9P/2//b/9v/2
//T/9P/0//T/9P/0//T/9P/y//L/8v/y//P/9P/1//b/9P/0//T/9P/z//L/8f/w//H/
8v/z//T/8v/y//L/8v/y//L/8v/y//D/8P/w//D/7v/u/+7/7v/w//D/8P/w//D/8P/w
//D/7v/u/+7/7v/u/+7/7v/u/+7/7v/u/+7/7P/s/+z/7P/u/+7/7v/u/+z/7P/s/+z/
6v/q/+r/6v/r/+z/7f/u/+z/7P/s/+z/6v/q/+r/6v/o/+j/6P/o/+r/6v/q/+r/6f/o
/+f/5v/o/+j/6P/o/+j/6P/o/+j/6v/q/+r/6v/p/+j/5//m/+b/5v/m/+b/6P/o/+j/
6P/m/+b/5v/m/+b/5v/m/+b/5v/m/+b/5v/m/+b/5v/m/+j/6P/o/+j/5v/m/+b/5v/o
/+j/6P/o/+b/5v/m/+b/5v/m/+b/5v/m/+b/5v/m/+T/5P/k/+T/5P/k/+T/5P/k/+T/
5P/k/+T/5P/k/+T/5P/k/+T/5P/m/+b/5v/m/+X/5P/j/+L/4v/i/+L/4v/j/+T/5f/m
/+T/5P/k/+T/5P/k/+T/5P/k/+T/5P/k/+P/4v/h/+D/4v/i/+L/4v/k/+T/5P/k/+T/
5P/k/+T/4v/i/+L/4v/i/+L/4v/i/+L/4v/i/+L/4//k/+X/5v/k/+T/5P/k/+T/5P/k
/+T/5v/m/+b/5v/m/+b/5v/m/+b/5v/m/+b/5P/k/+T/5P/k/+T/4//j/+X/5f/l/+X/
5P/l/+X/5f/k/+T/5f/l/+P/4//j/+P/5f/m/+b/5//p/+v/6f/p/+n/5//n/+b/5//m
/+X/5f/m/+X/4//h/+D/3f/c/9z/2v/b/9v/2//a/9n/2P/Y/9j/2P/Z/9n/2f/Y/9f/
1//Y/9r/3v/f/+H/4P/f/97/3v/c/9z/3P/c/9z/3P/d/9v/3P/c/9v/3P/e/97/3v/e
/97/3v/i/+v/9f8FACEAQwBjAIQArgDSAPAAEgEvASwBDgH3AOgA1gC0AHYAHAC5/2//
Vv9d/2f/b/99/43/nf+u/7v/xP/L/9D/1v/Z/9n/2f/Z/9n/2P/Y/9n/2//b/9v/2//b
/9z/3P/e/97/3v/e/97/3//g/+D/4P/g/+D/4P/g/9//4P/g/+D/4v/i/+L/4v/g/+H/
4f/h/+P/4//j/+P/4//j/+P/4//h/+H/4v/i/+P/5P/m/+f/5f/l/+X/5f/n/+f/5//o
/+j/6P/o/+j/6P/o/+j/6P/p/+n/6v/q/+r/6v/q/+v/6//r/+v/6//r/+v/7f/t/+3/
7v/u/+3/7f/v/+//7//v/+//7//v//L/8v/y//T/9v/3//f/9//4//j/+f/5//r/+v/6
//v/+v/6//r//P/+//7//////wAAAAAAAAEAAAABAAEAAgAAAAAAAQABAAEAAQACAAQA
AgACAAIAAwADAAQABAAEAAMAAwADAAMAAwAEAAQABAACAAIAAwADAAIAAgADAAMAAQAC
AAMABAAHAAcACAAIAAoACwAMAA0ADgAPAA8AEAAQABAAEQASABIAEgATABMAEwASABIA
EQARABAADQAMAAwACwAKAAkABwAGAAQAAwAAAP///v/+//3//P/7//r/9//3//b/9v/2
//b/9P/0//L/8v/y//L/9P/0//T/9P/0//T/9f/2//j/+P/4//n/+//8//z//P/+////
//8BAAEAAQACAAIABQAHAAgACgAMAAwADAAMAA4ADgAPAA8AEQASABIAEgATABMAFAAU
ABQAFAAUABQAFAAUABMAFQAVABUAFQAVABYAFwAXABcAGAAYABkAFwAXABcAFwAXABcA
GAAYABgAFwAYABUAFAATABAADwAMAAsACgAJAAkACAAHAAUABQAEAAEAAAACAAIAAwAD
AAMAAgABAAAA///+//3//f///////v/9////AAACAAYABgAFAAMAAQACAAIAAAAAAAAA
AAAAAAAAAQABAAIAAgABAAIAAAD+//z//P/6//r/AAAJABcAMQBVAHkApQDWAAgBOAFq
AZABnQGWAY4BhwFwAUIB9gCKABIAs/+P/5L/mf+f/6//xf/V/+H/6v/v//T/9//8//7/
///////////9//z//P/9//3//f/9//3///8AAAAAAgAAAAAAAAAAAAEAAgACAAIAAgAC
AAIAAgADAAQABAAEAAQABAAEAAQABAAFAAUABQAHAAcABwAHAAcABwAHAAcABwAHAAgA
CAAIAAgACQAJAAkACQAJAAkABwAHAAcACAAKAAoACgAKAAgACAAIAAgACQAJAAoACgAK
AAoACgALAAkACQAJAAkACwALAA0ADQAOABAAEQARABEAEwATABMAEwATABMAEwAWABYA
FgAYABYAFwAXABcAGAAYABkAGQAaABoAGgAbAB4AHgAeACAAHgAeAB8AHwAiACIAIgAj
ACUAJwAoACoAKwAsAC4ALwAvAC8AMAAyADIAMgAyADMANQA2ADYANgA1ADUANQA1ADUA
NgA2ADYANwA4ADoAOwA8ADwAPQA9AD0APgA/AEAAPwA/AEAAQABAAD8APgA9ADoAOQA3
ADYANAAyADEAMAAuACwAKwApACYAJAAjACEAHwAeABsAGgAcABsAGgAZABkAGAAWABUA
FgAVABQAFAAVABQAEwASABEAEQAQABAAEAAQAA4ADgAOAA4ADgAOAA4ADgAOAA4ADgAO
AA8AEAAQABAAEAARAA8AEAAQABAADgAPAA8AEQATABMAFAAUABQAFQAVABYAFgAWABYA
FgAWABYAFwAXABcAGAAYABgAFwAXABgAGAAYABgAFgAWABgAGAAYABgAFgAWABYAFgAV
ABUAFQAUABMAEwATABMAEwATABEAEQASABIAEQARABIAEgARABEAEQARABEAEQAPAA8A
DQANAA8ADgAOAA4ADgANAA0ADQANAA0ADQAMAAsACgAKAAoADAALAAsACwAKAAoACgAK
AAoACgAKAAgACQAKAAoACgAKAAoACgAKAAoACgAKAAoACgAKAAoACgAKAAoACAAIAAgA
CAAJAAoACwAMAAoACgAKAAoACgAKAAoACgAIAAgACAAIAAoACgAKAAoACgAKAAoACgAK
AAoACgAKAAoACgAKAAoACgAKAAoACgAMAAwADAAMAAoACgAKAAoACAAIAAgACAAGAAYA
BgAGAAcACAAJAAoACAAIAAgACAAIAAgACAAIAAoACgAKAAoACgAKAAoACgAJAAgABwAG
AAgACAAIAAgACAAIAAgACAAGAAYABgAGAAYABgAGAAYABgAGAAYABgAGAAYABgAGAAQA
BAAEAAQABAAEAAQABAAEAAQABAAEAAUABgAHAAgABgAGAAYABgAGAAYABgAGAAcACAAJ
AAoACgAKAAoACgAKAAoACgAKAAwADAAMAAwACgAKAAoACgAKAAoACgAKAAgACAAIAAgA
CwAMAA0ADgAOAA4ADgAOAAwADAAMAAwADAAMAAwADAAKAAoACgAKAAkACAAHAAYACQAK
AAsADAAKAAoACgAKAAoACgAKAAoACAAIAAgACAAGAAYABgAGAAYABgAGAAYACAAIAAgA
CAAGAAYABgAGAAQABAAEAAQAAgACAAIAAgACAAIAAgACAAAAAAAAAAAA/f/8//v/+v/7
//z//f/+//7//f/9//3/+//7//v//P/7//v/+//8//7//////////f/9//3//f/8//z/
/f/9/wEA//////////////7//f/6//n/+f/4//n/9//1//T/8P/u/+3/7P/t/+3/7f/s
/+n/6P/o/+j/6v/r/+v/6//o/+f/5//o/+z/8P/x//H/7//t/+v/6v/o/+j/6P/o/+r/
6v/r/+v/7P/s/+v/6v/q/+r/6P/m/+T/5v/s//X///8XADsAWwB7AKQAzgDyABgBPAFL
AUABLAEfARAB+ADIAHgAEgCt/3H/aP9v/3X/gf+R/6H/sf/A/83/1P/X/9r/3v/f/9//
3//f/9//3v/e/9//4f/h/+H/4f/h/+L/4v/k/+T/5P/k/+T/4//k/+T/5P/k/+T/5P/k
/+P/5P/k/+T/5v/m/+b/5v/o/+n/6f/p/+j/5//m/+X/5//n/+f/5//n/+f/6P/o/+j/
6P/p/+n/6//r/+v/6//p/+n/6f/q/+r/6v/q/+r/6v/q/+r/6v/r/+v/7P/s/+z/7P/s
/+3/7//v/+//7//u/+3/7v/t/+3/7v/u/+3/7//x//H/8f/x//H/8f/x//D/8P/w//L/
9P/1//X/9f/2//b/9//3//f/9v/1//X/+P/4//j/+v/6//r/+//7//v/+v/5//n/+v/7
//v//P/6//r/+//7//n/+f/6//z//P/8//z//f/9//7//v/+//3//f/9//3//f/+//7/
/v/8//z//f/9//7//v//////AQACAAMABAAHAAcACAAIAAoACwAMAA0AEAARABEAEgAT
ABIAEgASABEAEAAQAA8AEAAOAA0ACwANAAwACQAIAAYABQAEAAMAAwACAAAA///8//v/
+v/6//n/+P/3//b/8//z//L/8v/y//L/8P/w/+7/7v/u/+7/8P/w//D/8P/u/+7/7//w
//L/8v/y//P/8f/y//L/8v/y//P/8//1//f/9//4//j/+v/7//v//P/8//z//P/8//r/
+v/7//v//f/+//7//v//////AAAAAP///v/7//r/+P/4//j/+P/4//j/+P/4//f/9//3
//b/8//z//P/8//z//P/8f/x//D/8P/v/+//7P/s/+v/6//r/+v/6//r/+v/6//p/+n/
6f/o/+j/6P/o/+f/5//n/+b/5f/k/+L/4//i/+L/4v/i/+H/4f/h/+D/4P/g/+D/4P/g
/+D/3v/h/+D/3v/e/97/3v/c/9z/3P/c/9z/3P/c/9z/3P/c/9z/3P/a/9r/2v/a/9j/
2P/Y/9j/2v/a/9r/2v/Y/9j/2P/Y/9j/2P/Y/9j/2P/Y/9j/2P/Y/9j/2P/Y/9b/1v/W
/9b/1v/W/9b/1v/U/9T/1P/U/9b/1v/W/9b/1v/W/9b/1v/W/9b/1v/W/9b/1v/W/9b/
1P/U/9T/1P/W/9b/1v/W/9b/1v/W/9b/1v/W/9b/1v/U/9T/1P/U/9b/1v/W/9b/1v/W
/9b/1v/Y/9j/2P/Y/9j/2P/Y/9j/1v/W/9b/1v/W/9b/1v/W/9j/2P/Y/9j/2P/Y/9j/
2P/a/9r/2v/a/9z/3P/c/9z/2v/a/9r/2v/a/9r/2v/a/9z/3P/c/9z/3P/c/9z/3P/c
/9z/3P/c/9z/3P/c/9z/3P/c/9z/3P/c/9z/3P/c/9r/2v/a/9r/3P/c/9z/3P/c/9z/
3P/c/9z/3P/c/9z/3P/c/9z/3P/d/97/3//g/97/3v/e/97/4P/g/+D/4P/e/97/3v/e
/+D/4P/g/+D/4P/g/+D/4P/g/+D/4P/g/+D/4P/g/+D/4v/i/+L/4v/i/+L/4v/i/+L/
4v/i/+L/4v/i/+L/4v/i/+L/4v/i/+L/4v/i/+L/5P/k/+T/5P/k/+T/5P/k/+T/5P/k
/+T/5v/m/+b/5v/m/+b/5v/m/+b/5v/m/+b/5v/m/+b/5v/m/+b/5v/m/+b/5v/m/+b/
5//o/+n/6v/o/+j/6P/o/+j/6P/o/+j/6v/q/+r/6v/o/+j/6P/o/+r/6v/q/+r/7P/s
/+z/7P/s/+z/7P/s/+r/6v/q/+r/7P/s/+z/7P/s/+z/7P/s/+7/7v/u/+7/7v/u/+7/
7v/w//D/8P/w//D/8P/w//D/8P/w//D/8P/u/+7/7v/u//D/8P/w//D/8P/w//D/8P/y
//L/8v/y//L/8v/y//L/8v/y//L/8v/w//D/8P/w//L/8f/x//H/8f/x//H/8v/z//P/
8//0//T/9f/1//X/9f/1//X/9f/4//j/+f/5//3/+//7//v/+//7//r/+f/4//f/9//2
//f/9f/z//L/7f/s/+z/7P/t/+3/7f/s/+v/6v/q/+r/6v/r/+v/6//s/+v/6//s/+7/
8v/z//P/9P/z//L/8v/w//D/8P/w/+7/7v/v/+//8P/w/+//7v/u//D/7v/u/+r/6v/u
//f/AQAXADUAVwB7AKQA0gD6ACQBTgFnAWIBUAFDATgBIAHyAKAANgDL/4n/ev+D/4n/
lf+l/7H/v//M/9f/3v/h/+b/6v/r/+v/6//r/+n/6P/o/+n/6f/p/+n/6f/r/+z/7P/u
/+7/7v/u/+7/7//w//D/8P/w//D/8P/w/+//8P/w//D/8P/w//D/8P/w//H/8f/x//H/
8f/x//H/8//z//P/8//z//P/9P/0//L/8v/z//P/8//z//P/8//z//P/8//0//b/9v/2
//b/9v/2//b/9v/3//f/+P/4//j/+P/4//n/9//3//f/9//5//n/+//7//n/+v/6//n/
+f/7//v/+//7//v/+//7//z//P/8//7//v////////8AAAAAAQABAAIAAgACAAMABAAE
AAQABgAGAAYABwAHAAYABgAGAAcABgAHAAcACAAGAAYABwAHAAUABQAGAAgABgAGAAYA
BwAHAAgACAAIAAcABwAHAAcABwAIAAgACAAGAAYABwAHAAYABgAHAAcABQAGAAcACAAL
AAsADAAMAA8ADwAPAA8AEQATABQAFgAYABgAGQAaABoAGgAbABsAGwAaABoAGQAZABgA
FQAUABQAEwASABEADwAOAAwACwAKAAkACAAIAAUABAADAAIAAQABAAAAAAAAAAAA/v/+
/wAAAAAAAAAAAAAAAAAAAAACAAIAAwAEAAYABgAGAAcABwAIAAgACAAKAAsACwANAA8A
DwAQABAAEAARABEAEgAUABQAFAAUABYAFgAXABcAFwAYABgAGAAXABcAGAAYABgAGAAW
ABYAFgAWABYAFgAWABYAFgAWABUAFQAVABQAEwATABMAEwASABIAEgASABIAEAAQABAA
DwAPAA8ADwAPAA8AEAARABEAEwAUABQAFQATABMAEwATABUAFQAWABYAFQAVABcAFQAU
ABMAEAAPAA4ADQAMAAsADQAMAAsACQAHAAYAAwACAAQABAAFAAUABQAEAAMAAgACAAIA
AgADAAMAAwACAAEAAQACAAQACAAHAAcABgAFAAQABAACAAIAAgACAAIAAgADAAMABAAE
AAEAAAAAAAAA/v/8//z/AAAIABMAKQBLAG0AkQC9AOwAGAFGAXABiAGHAX4BdgFpAUgB
DAG0AEAA1P+T/4n/kv+X/6P/t//L/9v/5//s//H/9v/7//7/AAAAAP///v/9//3//P/8
//3//f/9//3//f///wAAAAACAAIAAgACAAIABQAGAAYABgAIAAgACAAIAAcACAAIAAgA
BgAGAAYABgAHAAkACgALAAsACwALAAsACwALAAsACwAJAAkACgAKAAoACgALAAsACwAL
AAsACwALAAsACwAMAAoACgAKAAoACgAKAAoACgANAA0ADgAOAAwADAAMAA0ADQANAA0A
DQAPAA8AEQARAA8AEAAQAA8ADwARABEAEQATABMAEwATABQAFAAUABYAFAAVABUAFQAW
ABYAFwAXABoAGgAaABsAHgAeAB4AIAAgACAAIQAhACIAIgAiACMAJAAlACUAJgAoACgA
KQApACsAKwAsAC4ALgAuAC4ALwAvADAAMAAwADEAMQAxADEAMQAyADIAMgAyADIAMwAz
ADYANgA3ADcANwA4ADkAOgA4ADcANwA2ADUANQA1ADUAMwAxAC4ALAAoACYAJQAkACMA
IgAiACEAHwAcABoAFwAXABYAEwASABAADwAOAA0ADgAOAA0ADQAOAA0ADAAMAAkACAAH
AAYABQAFAAQABAAGAAYABAAEAAUABgAHAAgABwAGAAUABAACAAIAAwAEAAYABgAGAAcA
BwAIAAgACAAHAAcABgAHAAkACQAKAAoADAANAA0ADgAQABAAEAAQAA8ADgAOAA0ADQAO
AA4ADgAPAA8AEAAQABAAEAAOAA4ADAAMAAwADAAOAA4ADgAOAAsACwALAAoACQAJAAkA
CQAJAAkABwAHAAgACAAHAAcACAAIAAcABwAFAAUABQAFAAcABwAFAAUABAACAAEAAAAB
AAEAAgADAAEAAQABAAAAAQAAAAAAAAACAAEAAQABAAAAAAAAAAAAAAAAAAAA/v/9//7/
/P/8//z//P/+//7//v/+//7//v/+//7//f/8//v/+v/6//r/+v/6//z//P/8//z/+v/6
//r/+v/8//z//P/8//r/+v/6//r/+P/4//j/+P/6//r/+v/6//j/+P/4//j/9v/2//b/
9v/3//j/+f/6//n/+P/3//b/+P/4//j/+P/2//b/9v/2//T/9P/0//T/9v/2//b/9v/2
//b/9v/2//b/9v/2//b/9P/0//T/9P/0//T/9P/0//L/8v/y//L/9P/0//T/9P/0//T/
9P/0//L/8v/y//L/8P/w//D/8P/y//L/8v/y//D/8P/w//D/8v/y//L/8v/y//L/8v/y
//L/8v/y//L/8P/w//D/8P/w//D/8P/w//D/8P/w//D/8P/w//D/8P/w//D/8P/w//D/
8P/w//D/8P/w//D/8P/y//L/8v/y//D/8P/w//D/7v/u/+7/7v/w//D/8P/w/+7/7v/u
/+7/8P/w//D/8P/w//D/8P/w/+7/7v/u/+7/8P/w//D/8P/w//D/8P/w//D/8P/w//D/
7v/u/+7/7v/u/+7/7v/u/+7/7v/u/+7/7v/u/+7/7v/u/+7/7v/u/+7/7v/u/+7/7v/u
/+7/7v/u/+7/7v/u/+7/7v/u/+7/7v/u/+7/7v/u/+7/7v/u/+z/7P/s/+z/7P/s/+z/
7P/u/+7/7v/u/+v/6v/p/+j/6v/q/+r/6v/q/+r/6v/q/+j/6P/o/+j/6P/o/+j/6P/o
/+j/6P/o/+X/4v/f/9z/2//a/9n/2P/Y/9j/2P/Y/9j/2P/Y/9j/1v/W/9b/1v/W/9b/
1v/W/9j/2P/Y/9j/2P/Y/9j/2P/W/9b/1v/W/9j/2P/Y/9j/1v/W/9b/1v/Y/9j/2P/Y
/9j/2P/Y/9j/2P/Y/9j/2P/Y/9j/2P/Y/9r/2v/a/9r/2v/a/9r/2v/a/9r/2v/a/9j/
2P/Y/9j/2f/a/9v/3P/a/9r/2v/a/9r/2v/a/9r/3P/c/9z/3P/c/9z/3P/c/9z/3P/c
/9z/3P/c/9v/2//d/93/3f/d/97/3//f/9//4P/g/+H/4f/j/+P/4//j/+P/5P/k/+X/
5//p/+f/5//p/+f/5//m/+X/5P/j/+P/4v/h/9//3f/c/9n/2P/Y/9j/2f/Z/9n/2P/X
/9b/1v/Y/9j/2f/Z/9n/2P/X/9f/2P/a/97/3//h/+D/3//e/97/3P/c/9z/3P/c/9z/
3f/d/97/3v/d/97/3v/c/97/3P/a/97/5P/r//f/DQAtAE8AbQCUAL4A5AAEASgBOwEw
ARoBDwEEAeoAugBsAAgAo/9l/1z/af9x/3v/if+X/6X/tv/B/8j/z//U/9b/1//X/9f/
1//X/9b/1v/X/9f/1//X/9f/1//Y/9j/2v/a/9r/2v/a/9n/2v/a/9r/2v/a/9r/2v/b
/9z/3P/c/97/3v/e/97/3v/f/9//3//f/9//3//f/+H/4f/h/+H/3//f/+D/4P/g/+D/
4f/h/+P/4//j/+P/4//j/+P/5P/k/+T/5P/k/+L/4v/i/+L/4//j/+T/5P/k/+T/5P/l
/+f/5//n/+f/5f/l/+f/5//l/+b/5v/l/+f/6f/p/+n/5//n/+f/5//m/+b/5v/o/+b/
5//n/w==
         </WaveFormData>
      </LeadData>
      <LeadData>
         <LeadByteCountTotal>10000</LeadByteCountTotal>
         <LeadTimeOffset>0</LeadTimeOffset>
         <LeadSampleCountTotal>5000</LeadSampleCountTotal>
         <LeadAmplitudeUnitsPerBit>4.88</LeadAmplitudeUnitsPerBit>
         <LeadAmplitudeUnits>��V</LeadAmplitudeUnits>
         <LeadHighLimit>2147483647</LeadHighLimit>
         <LeadLowLimit>268435456</LeadLowLimit>
         <LeadID>V4</LeadID>
         <LeadOffsetFirstSample>0</LeadOffsetFirstSample>
         <FirstSampleBaseline>0</FirstSampleBaseline>
         <LeadSampleSize>2</LeadSampleSize>
         <LeadOff>FALSE</LeadOff>
         <BaselineSway>FALSE</BaselineSway>
         <ExcessiveACNoise>FALSE</ExcessiveACNoise>
         <MuscleNoise>FALSE</MuscleNoise>
         <LeadDataCRC32>1530502076</LeadDataCRC32>
         <WaveFormData>
7P/s/+z/7P/s/+z/7P/s/+v/6v/p/+j/5v/m/+f/5//n/+f/5//n/+f/5//n/+f/6f/p
/+r/6//r/+r/6f/o/+r/6v/q/+v/6P/n/+b/5v/p/+n/6f/n/+X/5P/k/+T/5P/k/+L/
4P/d/9r/2f/Z/9n/2v/a/9r/2v/Z/9f/1f/T/9P/0//V/9X/1P/U/9P/0//T/9X/1v/X
/9f/1//V/9f/1v/V/9X/0//T/9P/0//R/9H/0v/S/9b/0v/N/87/0f/O/8r/yP/J/8z/
z//e//f/FwA5AGYAmQDLAAEBNwFeAW8BawFqAWkBRwEEAawASgDn/6P/iP+F/4H/fv+F
/4//mv+m/7L/uv/C/8L/xP/G/8b/xv/G/8b/xP/E/8X/xf/G/8b/xf/D/8T/xP/E/8b/
xv/H/8f/x//H/8f/x//J/8n/yf/J/8f/x//H/8j/x//H/8j/yP/K/8n/yf/J/8n/yf/K
/8v/y//L/8v/zP/M/8v/yv/K/87/zv/O/8//z//P/8//z//P/8//z//Q/9D/0P/Q/9D/
0v/S/9L/0v/S/9P/0//T/9H/0f/R/9H/0v/T/9X/1v/U/9T/1P/U/9T/1f/V/9X/1f/W
/9b/1v/Y/9n/2f/a/9r/2//d/93/3P/c/93/3v/h/+P/5P/j/+X/5v/n/+n/6P/o/+n/
6v/t/+3/7v/x//H/8f/y//L/8//1//f/+P/8//3//v///wEAAQADAAMABgAGAAgACQAL
AAsADAAMAAsACwAKAAoACwANAA4ADwAQABAAEAARABEAEQARABIAFAAVABYAFgAVABQA
EwASABEADwAOAA0ADAAKAAkABwAGAAQAAwABAP///f/7//n/9v/1//P/8//y//L/8f/w
/+7/7f/s/+v/6//s/+z/6//s/+v/6v/q/+n/6P/o/+f/5//o/+n/6v/r/+v/6//r/+n/
6f/p/+n/6f/o/+j/6P/o/+j/6f/p/+r/6v/r/+v/7v/u/+7/7v/t/+3/7v/u/+//8P/w
//D/8P/x//L/8//2//f/9//3//f/9v/2//f/+f/5//r/+v/6//v/+//7//3//v/+//3/
///9//3//v/8//3//f/8//z//P/8//z//f/8//3//v/8//z//P/8//z//P/7//r//P/8
//z//P/8//z//P/9//7//v///wAAAQD//////v/8//z//P/9//3//f/9//v/+v/6//r/
+v/8//v/+//5//v/+//7//z//P/7//v/+//9//z/+v/6//r/+v/6//r/+v/6//z//P/8
//z//v/+//7//v/8//z//P/8//z//P/8//z//v/+//7//v/+//7//v/+//7//v/+//7/
/v/+//7//v/+//7//v/+//7//v/+//7/AAAAAAAAAAAAAAAAAAAAAAAAAAAAAAAAAAAA
AAAAAAAAAAAAAAAAAAAAAAAAAAAAAAAAAAAAAAAAAAAAAAAAAAIAAgACAAIAAgACAAIA
AgACAAIAAgACAAIAAgACAAIAAgACAAIAAgACAAIAAgACAAIAAgACAAIABAAEAAQABAAE
AAQABAAEAAIAAgACAAIAAgACAAIAAgAEAAQABAAEAAQABAAEAAQAAgACAAIAAgACAAIA
AgACAAQABAAEAAQABAAEAAQABAAEAAQABAAEAAQABAAEAAQABAAEAAQABAAEAAQABAAE
AAQABAAEAAQAAgACAAIAAgAEAAQABAAEAAQABAAEAAQABgAGAAYABgAEAAQABAAEAAQA
BAAEAAQABgAGAAYABgAGAAYABgAGAAYABgAGAAYABgAGAAYABgAIAAgACAAIAAgACAAI
AAgACAAIAAgACAAKAAoACgAKAAgACAAIAAgACAAIAAgACAAKAAoACgAKAAgACAAIAAkA
CQAJAAkACQAJAAkACQAJAAsACwALAAwACwAMAAwADAAMAAwADAAMAA4ADwAQABEAEAAR
ABEAEQARABEAEAAQABAAEAAQAA4ADgANAAoACQAHAAcACAAIAAgACAAHAAUABQAFAAUA
BQAHAAcABgAGAAUABQAFAAcACQALAAwADQAJAAkACAAHAAcABwAHAAcABwAHAAcACAAI
AAYABgAFAAQAAwD+//r/+P/7/wAADQAmAEUAaQCZAMwA/QAxAWsBlQGqAbMBtwGuAY0B
UwEGAaoASgD//93/1v/T/9X/2v/h/+n/8v/2//j/+v/8//7/AAD///7//f/8//z/+v/6
//v/+//8//z/+//7//z//P/8//r/+v/7//v/+//7//v/+//7//v/+//7//v/+//7//z/
+//7//z//P/9//3//v////3//f/+/////v/9//z//P/+//3//P/8//z//P/8//3/+//7
//v/+//9//3//f/+//7//v/+//7//v/+//7//v/8//3//f/9//v/+//7//v/+//7//z/
/P/8//z//P/8//7//////////v/+//3//P/+//////8AAP7///8BAAEAAAAAAAEAAgAE
AAUABQADAAIAAgACAAMAAgACAAMABAAHAAcACAALAAkACQAKAAoACgALAAwADAAMAA0A
DgAPAA8ADwARABEAFAAUABYAFwAVABUAFgAWABgAGQAZABoAGgAbABsAGwAeAB4AHgAf
AB8AHwAfACAAIAAhACIAIgAmACYAJgAmACgAJwAnACcAKQAoACgAJwAnACYAJgAlACUA
JQAlACUAIgAhAB8AHwAbABoAGAAWABYAFQAUABMAEgASABEADwAQAA8ADgAOAA0ADAAM
AAsACQAIAAcABgAFAAUABQAFAAMAAwADAAMABAAEAAUABgAGAAYABwAHAAYABgAHAAcA
BgAGAAYABgAHAAcACAAIAAkACgAKAAoACgALAAwADQAQABEAEQARABEAEAAQABEAEQAR
ABIAEgAQABEAEQARABMAFAAUABMAEQAPAA8AEAAQABEAEQAQABIAEgASABIAEQAOAA0A
DAAOAA4ADgAOAA4ADgANAAwACQAIAAcABgAHAAgACQALAAsACgAKAAoACAAFAAQAAgAE
AAQABAAFAAUABQAFAAMABAAEAAQABAACAAEAAQD//////////wAAAAD///////////z/
/v/+//7//v8AAAAAAAAAAP7//v/+//7//P/8//z//P/+//7//v/+//7//v/+//7/+//6
//n/+P/5//r/+//8//7//v/+//7//f/8//v/+v/8//z//P/8//7//v/+//7//f/8//v/
+v/6//r/+v/6//r/+v/6//r/+v/6//r/+v/4//j/+P/4//n/+v/7//z/+v/6//r/+v/4
//j/+P/4//r/+v/6//r/+v/6//r/+v/4//j/+P/4//r/+v/6//r/+v/6//r/+v/4//j/
+P/4//j/+P/4//j/+P/4//j/+P/4//j/+P/4//j/+P/4//j/9v/2//b/9v/2//b/9v/2
//j/+P/4//j/9v/2//b/9v/0//T/9P/0//X/9v/3//j/9//2//X/9P/y//L/8v/y//L/
8v/y//L/8//0//X/9v/0//T/9P/0//P/8v/x//D/8P/w//D/8P/y//L/8v/y//L/8v/y
//L/8v/y//L/8v/w//D/8P/w//D/8P/w//D/8v/y//L/8v/w//D/8P/w/+7/7v/u/+7/
7P/s/+z/7P/v//D/8f/y//L/8v/y//L/8P/w//D/8P/u/+7/7v/u//D/8P/w//D/7v/u
/+7/7v/u/+7/7v/u/+7/7v/u/+7/7//w//H/8v/x//D/7//u/+z/7P/s/+z/7f/u/+//
8P/v/+7/7f/s/+r/6v/q/+r/7f/u/+//8P/u/+7/7v/u/+7/7v/u/+7/7f/s/+v/6v/r
/+z/7f/u/+7/7v/u/+7/7P/s/+z/7P/u/+7/7v/u/+z/7P/s/+z/6v/q/+r/6v/s/+z/
7P/s/+7/7v/u/+7/7P/s/+z/7P/s/+z/7P/s/+r/6v/q/+r/6v/q/+r/6v/r/+z/7f/u
/+z/7P/s/+z/6v/q/+r/6v/r/+z/7f/u/+v/6v/p/+j/5v/m/+b/5v/p/+r/6//s/+r/
6v/q/+r/7P/s/+z/7P/r/+r/6f/o/+j/6P/o/+j/6f/q/+v/7P/u/+7/7v/u/+3/7P/r
/+r/7P/s/+z/7P/s/+z/7P/s/+7/7v/u/+7/7P/s/+z/7P/s/+3/7f/t/+3/7f/t/+3/
7f/t/+3/7f/t/+7/7//w//D/8P/w//D/8v/y//P/8//x//H/8v/z//P/8//x//H/7v/u
/+7/7v/v/+7/7f/t/+r/6f/p/+n/6P/o/+j/6P/p/+f/5f/l/+P/4//l/+X/5v/m/+X/
5f/k/+X/5f/l/+f/5//l/+X/5v/l/+X/5f/j/+P/4//j/+P/5P/k/+L/4P/j/+T/5f/i
/+D/3v/d/+D/5f/u/wMAIwBLAHQApQDTAAMBOwFmAXcBcwFwAWsBUQEcAdAAcgARAMH/
oP+Z/5X/lv+d/6f/sP+8/8T/yv/O/9T/2P/Z/9r/2//c/9r/2P/Y/9n/2f/a/9r/2f/X
/9j/2P/Y/9n/2v/c/93/3f/d/93/3f/b/9v/2//b/9v/2//b/9z/3//f/+D/4P/e/93/
3f/d/9//3//g/+H/4f/h/+H/4v/g/9//3v/e/+H/4v/j/+X/4//j/+P/4//l/+X/5f/m
/+b/5v/m/+b/5v/m/+b/5v/k/+X/5f/l/+f/5//n/+f/5f/l/+b/5v/k/+T/5P/k/+b/
5//n/+f/6f/q/+r/6v/o/+n/6f/q/+r/6//t/+3/7P/s/+3/7v/w//H/8f/v//D/8v/0
//f/9v/2//f/+P/4//f/9//5//z//f///wAA/v///wAAAAACAAMABAAFAAMAAwAFAAUA
BgAGAAgACQAJAAkACgAKAAgACQAJAAoACgALAAsACwAMAAwADAANAAsACwALAAwACgAL
AAwADAAQABAAEAAQABEAEQASABMAFAAUABUAFQAXABYAFgAVABYAFQAUABMAFAATABEA
EQARABAADgAMAAoACQAIAAcABQAEAAIA///+//3//P/8//n/+P/4//f/9v/2//b/9v/1
//X/9f/1//P/8//z//P/9f/0//T/9P/2//b/9//3//j/+P/5//n//P/8//z//P//////
AAAAAAEAAgACAAIABgAHAAgACQAKAAsACwALAAsACgAKAAsACwALAAwADAAMAA0AEAAP
AA4ADQAMAAwADAANAA0ADQANAA0ADQAPAA8ADwAPABEAEQASABMAEwASABEAEAASABIA
EgATABMAEwATABQAEwARAA8ACwANAAwADAAMAAoACgAIAAYABwAEAAMAAwAFAAYABgAG
AAYABQADAAEAAAD///7///////7//v/9//////8BAAIAAQABAAEA//////7//f/9//3/
/f/9//3//f/9//7//v/+//7//f/6//v/+P/0//D/8//4////EgAvAFEAfQCwAOMAFwFP
AX8BmgGlAa0BrAGTAVkBCAGsAEoA+//V/87/yf/H/8z/1//h/+b/7P/w//T/9v/6//r/
+v/6//r/+v/4//b/9v/3//f/+P/4//f/+f/6//r/+v/6//r/+//7//v/+//7//v/+//7
//v/+//7//v/+//8//3//f/+//7/AAD/////////////AAABAP///////wAAAAD///7/
/v/+//7//v///////////////f/9//3//v8AAAAAAAAAAAAAAAAAAAAAAAABAAEAAQAB
AAEAAQABAAEAAQACAAIAAAAAAAAAAAABAAMABAAFAAUABgAGAAYABgAHAAcACAAGAAcA
CQAJAAgACAAJAAoADAANAA0ACwANAA4ADwARABAAEAARABIAFAATABMAFQAVABUAFgAW
ABcAGQAbABwAHgAfACAAIQAjACMAJQAlACYAJgAoACkAKwArACwALAAqACsAKwAsACwA
LQAtAC0ALwAwADEAMwAzADMAMwA0ADQANQA2ADYANgA2ADYANgA1ADMAMgAxADAALgAt
ACsAKgAoACcAJQAiACEAIAAfABwAGwAZABkAGQAYABYAFAAUABMAEgARABAAEAAPAA0A
DgANAAwADAAMAAwADQANAAwADAAMAAwACwALAAsACwALAAsACwALAAsACgAKAAoACgAK
AAsACwAMAAwADQANAAwADAAMAAwADQANAA4ADgARABIAEgASABIAEwAUABUAFAAVABUA
FQAVABQAFAAVABcAFwAYABgAFgAXABcAFwAXABgAGAAXABkAFwAXABgAGAAZABkAGAAW
ABYAFgAWABgAFgAWABYAFgAWABYAFgAYABgAFwAWABgAGAAYABgAGAAYABgAGQAXABYA
FgAWABcAFQAVABQAFAAUABQAFQAXABcAFwAVABQAFAAUABQAFgAVABUAEwATABMAEwAU
ABQAEwATABMAEwASABIAEgASABIAEgASABIAEgASABIAEgASABIAEgASABIAEQAQAA8A
DgAQABAAEAAQAA4ADgAOAA4AEAAQABAAEAAOAA4ADgAOAA4ADgAOAA4ADgAOAA4ADgAO
AA4ADgAOAA4ADgAOAA4ADAAMAAwADAAKAAoACgAKAAwADAAMAAwACgAKAAoACgAJAAgA
BwAGAAkACgALAAwACgAKAAoACgAJAAgABwAGAAcACAAJAAoADAAMAAwADAAJAAgABwAG
AAcACAAJAAoACgAKAAoACgAIAAgACAAIAAgACAAIAAgACAAIAAgACAAGAAYABgAGAAcA
CAAJAAoACAAIAAgACAAIAAgACAAIAAoACgAKAAoACQAIAAcABgAGAAYABgAGAAcACAAJ
AAoACAAIAAgACAAIAAgACAAIAAgACAAIAAgACAAIAAgACAAGAAYABgAGAAUABAADAAIA
AwAEAAUABgAGAAYABgAGAAYABgAGAAYABAAEAAQABAAEAAQABAAEAAMAAgABAAAAAQAC
AAMABAAEAAQABAAEAAIAAgACAAIAAgACAAIAAgAAAAAAAAAAAAAAAAAAAAAAAQACAAMA
BAADAAIAAQAAAAAAAAAAAAAAAAAAAAAAAAD+//7//v/+/wAAAAAAAAAA/f/8//v/+v/7
//z//f/+///////////////////////9//3//f/9/wAAAQACAAIAAgACAAIAAgAAAAEA
AQABAAMABAAFAAUABwAFAAUABAACAAIAAgACAAIAAAD///z/+f/5//n/+v/6//r/+v/5
//X/8//z//P/9f/3//f/9v/1//P/8v/x//T/9v/4//n/+P/1//T/8v/x//H/8f/x//P/
8//z//P/9P/0//L/8v/z/+7/6//q/+b/4v/n/+r/7/8AAB8AQQBnAJIAwwDzACkBWwF6
AYMBhQGCAXMBSwEIAbgAWgD9/7//qv+n/6X/qP+x/7n/xP/Q/9j/3P/e/+D/5P/i/+L/
4v/i/+L/4P/g/+H/4f/i/+L/4f/j/+T/5P/k/+L/4v/j/+P/4f/h/+H/4f/h/+H/4f/h
/9//3//f/+D/4f/h/+L/4v/k/+P/4//j/+H/4f/i/+P/4f/h/+H/4v/j/+P/4//k/+T/
5P/k/+X/5//n/+f/5//l/+X/5f/m/+b/5v/m/+b/5f/k/+P/4v/j/+X/5v/n/+X/5f/l
/+X/5//n/+j/6P/n/+b/5f/k/+T/5f/l/+X/5f/m/+b/5v/m/+f/5//o/+b/5//p/+n/
6v/q/+v/7P/u/+//7//t/+z/7P/s/+3/7P/s/+3/7v/v/+//8P/z//H/8f/y//L/8P/x
//L/8v/0//X/9v/3//f/9//5//n/+P/4//r/+//9//3//v/+//z//f/9//7//v//////
//////7//f/9/////////wAAAQADAAUABgAKAAoACgAKAAoACQAJAAkADAAMAA0ADQAO
AA4ADwAPAA4ADQAMAAsACgAJAAcABwAFAAQAAgAAAAAA///+//3/+v/6//n/9//2//X/
9P/0//P/8v/y//H/7v/u/+7/7v/r/+v/6//r/+v/6//r/+v/6//q/+r/6v/q/+r/6//r
/+z/7P/t/+3/8P/w//D/8P/v/+//8P/w//P/9P/0//T/9v/3//j/+f/6//v/+//7//n/
+P/4//n/+//7//z//P/6//v/+//7//v//P/8//v/+v/3//b/9v/4//n/+f/4//b/9v/2
//b/9v/0//T/9P/y//L/8v/y//L/8v/x//D/7v/u/+7/7v/u/+7/7v/v//H/8P/w//D/
7f/r/+v/6v/q/+r/6v/r/+n/6f/p/+f/5v/m/+b/5v/m/+X/5f/j/+P/4//j/+T/5v/l
/+X/5f/j/+T/4v/i/+L/4v/i/+L/4v/i/+D/4P/g/+D/3//e/93/3P/e/97/3v/e/9z/
3P/c/9z/3P/c/9z/3P/a/9r/2v/a/9r/2v/a/9r/2v/a/9r/2v/Y/9j/2P/Y/9r/2v/a
/9r/2P/Y/9j/2P/X/9b/1f/U/9T/1P/U/9T/1v/W/9b/1v/U/9T/1P/U/9T/1P/U/9T/
0v/S/9L/0v/U/9T/1P/U/9T/1P/U/9T/0v/S/9L/0v/S/9L/0v/S/9L/0v/S/9L/0v/S
/9L/0v/T/9T/1f/W/9b/1v/W/9b/1P/U/9T/1P/S/9L/0v/S/9T/1P/U/9T/0v/S/9L/
0v/T/9T/1f/W/9b/1v/W/9b/1v/W/9b/1v/U/9T/1P/U/9b/1v/W/9b/2P/Y/9j/2P/W
/9b/1v/W/9b/1v/W/9b/1//Y/9n/2v/Y/9j/2P/Y/9f/1v/V/9T/1f/W/9f/2P/Y/9j/
2P/Y/9j/2P/Y/9j/2P/Y/9j/2P/Z/9r/2//c/9v/2v/Z/9j/2f/a/9v/3P/c/9z/3P/c
/9z/3P/c/9z/3P/c/9z/3P/c/9z/3P/c/97/3v/e/97/3P/c/9z/3P/e/97/3v/e/97/
3v/e/97/4P/g/+D/4P/g/+D/4P/g/97/3v/e/97/3//g/+H/4v/i/+L/4v/i/+L/4v/i
/+L/5P/k/+T/5P/k/+T/5P/k/+b/5v/m/+b/6P/o/+j/6P/m/+b/5v/m/+j/6P/o/+j/
6v/q/+r/6v/s/+z/7P/s/+7/7v/u/+7/8P/w//D/8P/u/+7/7v/u//D/8P/w//D/8v/y
//L/8v/y//L/8v/y//T/9P/0//T/8v/y//L/8v/z//T/9f/2//T/9P/0//T/9v/2//b/
9v/4//j/+P/4//j/+P/4//j/+P/4//j/+P/4//j/+P/4//r/+v/6//r/+v/6//r/+v/6
//r/+v/6//z//P/8//z//P/8//z//P/8//z//P/8//v/+//7//v/+//7//v/+//8//3/
/v////7///8AAAAAAAAAAAAAAAAAAAEAAQABAAMABAAFAAUABwAFAAUABAACAAIAAgAC
AAIAAAD///z/+f/5//n/+v/6//r/+v/5//f/9f/1//X/9//5//n/+P/4//f/9//3//v/
/P/9//3////9//3//P/5//n/+f/5//v/+//7//v//P/8//r/+v/5//r/+f/2//L/8P/v
//T/+/8IACEAPwBlAJIAxQD1ACcBXQGAAY0BjwGQAYcBZQEoAdYAegAdAN//yv/F/8H/
wv/J/9H/2P/g/+b/6v/u//L/9P/0//T/9P/0//L/8P/w//H/8f/y//L/8f/x//L/8v/y
//L/8v/z//P/8//z//P/8//1//X/9f/1//P/8//z//T/9f/1//b/9v/0//P/8//z//X/
9f/2//f/9f/1//X/9v/2//X/9P/0//b/9v/2//f/9//3//f/9//3//f/9//4//b/9v/2
//b/+P/4//j/+P/4//n/+f/5//n/+f/5//n/+f/5//r/+v/8//z//P/8//r/+//7//v/
+//8//z//P/8//3//f/+//z//f//////AAAAAAEAAgADAAMAAgD/////AAABAAMABAAE
AAUABgAGAAUABQAHAAcABwAIAAgACAAJAAoACgALAAsACwALAAsACwANAA0ADAAMAA4A
DwAPAA8AEAAQAA4ADwAPABAAEAARABEAEQAQABAAEAARABEAEQARABIAEAARABIAEgAW
ABYAFgAWABgAFwAXABcAGQAaABwAHQAeAB4AHwAfACAAHwAeAB0AHgAdABsAGwAZABgA
FgAUABQAEwASABEAEAAQAA8ADQAKAAkACAAIAAUABAAEAAMAAgACAAIAAgABAAEAAQAB
AAEAAQABAAEAAwACAAIAAgACAAIAAwADAAYABgAHAAcACAAIAAgACAALAAsADAAMAA0A
DgAOAA4AEAARABIAEwAUABUAFQAVABcAFgAWABcAFQAVABYAFgAWABcAFwAXABcAGAAY
ABcAFwAVABUAFgAUABUAFQAUABQAFAAUABQAEgASABIAEgAQABAAEAAQABAADgAOAA8A
DwANAA0ADQANAA8ADwAPAA8ADQANAA4ADwAOAA4ADgAOABAAEAAQABEADwAPAA8AEAAQ
AA8ADgALAAkACAAIAAgACAAIAAYABAADAAAA////////AAAAAAAAAAD///3/+//7//v/
+//9//v/+v/6//n/+//7//3//v/9//3//f/7//v/+v/5//n/9//3//f/9//3//f/+P/4
//b/9v/z//L/8f/u/+r/6v/t//T/AwAcADsAYQCRAMIA8wApAVsBfwGQAZsBnwGSAWcB
IwHKAGoADADT/8H/vv+5/73/yP/T/9v/4P/k/+j/7P/u//D/8v/w//D/8P/w/+7/7P/s
/+3/7f/u/+7/7f/v//D/8P/w//L/8v/z//P/8f/x//H/8f/x//H/8f/x//H/8f/x//L/
8v/x//H/8P/x//H/8v/z//X/9f/2//f/9f/1//X/9v/4//f/9v/2//b/9v/2//f/9//3
//f/9//3//f/9//4//r/+v/6//r/+P/4//j/+P/4//n/+f/5//n/+f/5//n/+f/5//r/
+v/6//r/+v/6//z//f/9//3//f/+//7//v/+//////8AAP7///8BAAEAAgACAAMABAAE
AAUABQADAAUABgAHAAkACgAKAAsADAAMAAsACwANAA8ADwAQABAAEgATABQAFAAYABkA
GgAbABsAGwAdAB0AIAAgACIAIwAjACMAJAAkACYAJwAnACgAJgAnACcAJwAoACgAKAAp
ACkAKQApACoAKgArACwALAAsACwALAAsACsAKQAoACcAJAAiACEAHwAcABoAGQAXABYA
FQAUABMAEAAPAA0ADQALAAoACAAGAAUAAwABAP//AQACAAIAAQAAAP///v/+//3//P/8
//v/+P/4//j/+P/5//n/+f/5//v/+//7//v/+v/4//f/9v/0//T/9f/1//j/+P/5//n/
+P/4//j/+P/3//f/+P/4//n/+v/6//r/+v/7//z//f/+//////////3//P/8//3//f/9
//7//v/+/////////wEAAgACAAEAAAD9//z//P/+///////+//z//P/8//z//P/6//r/
+v/6//r/+v/6//r/+v/5//j/+v/6//r/+v/6//r/+v/7//n/+P/4//j/9//1//X/9P/0
//T/9P/1//f/9//3//X/9P/0//T/9P/1//X/9v/1//P/8//z//T/9P/z//P/8//x/+7/
7//w//H/8v/y//L/8v/y//L/8v/y//L/8P/w//D/8P/u/+7/7v/u//D/8P/w//D/7v/u
/+7/7v/w//D/8P/w//D/8P/w//D/7//u/+3/7P/t/+7/7//w/+7/7v/u/+7/7P/s/+z/
7P/t/+7/7//w/+//7v/t/+z/7v/u/+7/7v/s/+z/7P/s/+z/7P/s/+z/7P/s/+z/7P/s
/+z/7P/s/+z/7P/s/+z/7P/s/+z/7P/s/+z/7P/s/+v/6v/p/+j/6f/q/+v/7P/s/+z/
7P/s/+z/7P/s/+z/6v/q/+r/6v/s/+z/7P/s/+v/6v/p/+j/6v/q/+r/6v/q/+r/6v/q
/+r/6v/q/+r/6P/o/+j/6P/q/+r/6v/q/+r/6v/q/+r/6P/o/+j/6P/o/+j/6P/o/+j/
6P/o/+j/6P/o/+j/6P/q/+r/6v/q/+j/6P/o/+j/5v/m/+b/5v/n/+j/6f/q/+j/6P/o
/+j/6P/o/+j/6P/q/+r/6v/q/+f/5v/l/+T/5v/m/+b/5v/o/+j/6P/o/+j/6P/o/+j/
6P/o/+j/6P/m/+b/5v/m/+j/6P/o/+j/5v/m/+b/5v/o/+j/6P/o/+b/5v/m/+b/5v/m
/+b/5v/k/+T/5P/k/+X/5v/n/+j/5v/m/+b/5v/m/+b/5v/m/+j/6P/o/+j/5//m/+X/
5P/l/+b/5//o/+f/5v/l/+T/5f/m/+f/6P/o/+j/6P/o/+b/5v/m/+b/5v/m/+b/5v/m
/+b/5v/m/+b/5v/m/+b/5v/m/+b/5v/m/+b/5v/m/+T/5P/k/+T/5v/m/+b/5v/l/+T/
4//i/+T/5P/k/+T/5P/k/+T/5P/i/+L/4v/i/+T/5P/k/+T/4v/i/+L/4v/i/+L/4v/i
/+D/4P/g/+D/4P/g/+D/4P/g/+D/4P/g/+D/4P/g/+D/4P/g/+D/4P/g/+D/4P/g/9//
3v/d/9z/3f/e/9//4P/g/+D/4P/g/97/3v/e/97/4P/g/+D/4P/g/+D/4P/g/+L/4v/i
/+L/4f/h/+D/3//h/+H/4f/h/+P/4//j/+P/5f/m/+f/6P/q/+r/6v/q/+j/6P/p/+n/
6//r/+z/7f/v/+//7f/t/+z/7P/s/+z/7P/q/+j/5//k/+P/4//j/+b/5v/m/+b/5f/j
/+H/4f/j/+P/5f/l/+T/5P/j/+P/5f/n/+j/6f/r/+v/6f/p/+j/5//n/+f/5//n/+f/
5//p/+r/6v/o/+r/6f/m/+X/5P/i/+L/4//m/+3//P8XADcAXQCKAL8A7wAhAVEBcgF9
AXsBfgFzAUsBCAG2AFgA+f+9/6r/q/+p/6r/sf+5/8L/zP/U/9z/4P/k/+b/5v/m/+b/
5v/o/+b/5v/n/+X/5v/m/+X/5f/m/+b/5v/n/+j/6v/r/+n/6f/p/+n/6//r/+v/6//t
/+3/7f/u/+//7//w//D/8P/v/+//7//v/+//8P/x//P/8//z//T/9P/z//L/8v/y//L/
8v/z//X/9f/1//X/9f/1//X/9v/2//b/9v/2//b/9v/2//b/9v/3//f/9//5//n/+f/5
//n/+f/6//r//P/8//z//P/6//v/+//7//3//v/+//7//v//////AAD/////AAD//wAA
AgABAA==
         </WaveFormData>
      </LeadData>
      <LeadData>
         <LeadByteCountTotal>10000</LeadByteCountTotal>
         <LeadTimeOffset>0</LeadTimeOffset>
         <LeadSampleCountTotal>5000</LeadSampleCountTotal>
         <LeadAmplitudeUnitsPerBit>4.88</LeadAmplitudeUnitsPerBit>
         <LeadAmplitudeUnits>��V</LeadAmplitudeUnits>
         <LeadHighLimit>2147483647</LeadHighLimit>
         <LeadLowLimit>268435456</LeadLowLimit>
         <LeadID>V5</LeadID>
         <LeadOffsetFirstSample>0</LeadOffsetFirstSample>
         <FirstSampleBaseline>0</FirstSampleBaseline>
         <LeadSampleSize>2</LeadSampleSize>
         <LeadOff>FALSE</LeadOff>
         <BaselineSway>FALSE</BaselineSway>
         <ExcessiveACNoise>FALSE</ExcessiveACNoise>
         <MuscleNoise>FALSE</MuscleNoise>
         <LeadDataCRC32>3636033712</LeadDataCRC32>
         <WaveFormData>
DAAMAAwADAANAA4ADwAQAA4ADgAOAA4ADAAMAAwADAAKAAoACgAJAAkACgAKAAoACwAN
AA4AEAAPAA4ADQAMAAoACgAKAAsACwALAAsACwAOAA4ADgANAAwADAAMAA0ACwALAAsA
CgAHAAYABAAEAAUABQAGAAYABAAEAAMAAwADAAIAAgADAAMAAwADAAMAAQABAAEAAwAC
AAIAAAAAAAEAAAD+//7//f/8//v/+//9//3//f/8/////P/4//j/+P/3//f/9P/y//D/
8//6/wgAHAA2AFoAgQCpANUAAgEiATYBOgFAAUMBLQEAAcQAgwBGABgAAADy/+f/4f/d
/+D/5v/t//H/9f/3//f/9v/2//T/8//z//T/8//y//L/8P/w//D/7//v/+//7//v/+//
7//v/+//8P/w//D/8P/w//D/8P/w/+7/7v/u/+7/8P/w/+//7v/u/+7/7v/u/+7/7//v
/+//8P/w//D/7//v/+//7v/u//D/8P/v/+//7//v/+//8P/w/+//7v/t/+3/7f/t/+3/
7f/t/+3/7f/r/+z/7P/s/+r/6v/q/+r/6//s/+3/7v/s/+v/6//r/+v/6v/p/+j/6P/o
/+j/6P/q/+r/6//r/+v/6//s/+z/6//q/+v/7P/s/+z/7P/s/+3/7v/v//H/7//w//H/
8//2//b/9v/2//f/9//4//j/+f/5//r//P/9//7/AAACAAAAAgACAAMABgAGAAgACAAG
AAcACAAIAAgABwAHAAgACwAMAA0ADgAOAA4ADgAPAA4ADgANAAwADgAPAA8AEQAQABAA
DwANAAsACwALAAsACAAGAAQAAgAAAP///v/9//v/+v/5//j/9f/0//P/8f/y//H/8P/t
/+r/6f/p/+n/6//q/+j/6P/n/+b/5v/l/+f/5//m/+b/5//n/+b/5v/l/+X/5P/k/+X/
5f/l/+T/5P/k/+T/5P/i/+L/4v/i/+L/4//j/+P/5P/k/+T/5f/j/+T/5P/k/+T/5P/k
/+T/4//l/+X/5v/n/+n/6v/s/+r/6f/p/+n/7P/s/+z/7P/s/+z/6//r/+3/7v/u/+//
7v/s/+z/7f/w//D/7//v/+//8P/w//D/7v/s/+z/7P/s/+z/7P/s/+r/6v/p/+n/6v/p
/+n/6f/q/+r/6//s/+7/7v/t/+3/7v/t/+z/6//p/+r/6v/r/+v/6//q/+n/5//n/+j/
6P/p/+j/5//n/+f/6f/q/+r/6f/o/+j/6P/o/+j/5v/m/+b/5v/m/+b/5v/m/+j/6P/o
/+j/6P/o/+j/6P/o/+j/6P/o/+b/5v/m/+b/5v/m/+b/5v/o/+j/6P/o/+r/6v/q/+r/
6v/q/+r/6v/o/+j/6P/o/+j/6P/o/+j/6v/q/+r/6v/q/+r/6v/q/+r/6v/q/+r/6v/q
/+r/6v/q/+r/6v/q/+j/6P/o/+j/6P/o/+j/6P/o/+j/6P/o/+r/6v/q/+r/6P/o/+j/
6P/o/+j/6P/o/+j/6P/o/+j/6P/o/+j/6P/q/+r/6v/q/+j/6P/o/+j/6P/o/+j/6P/o
/+j/6P/o/+b/5v/m/+b/6P/o/+j/6P/q/+r/6v/q/+z/7P/s/+z/6//q/+n/6P/q/+r/
6v/q/+z/7P/s/+z/7P/s/+z/7P/s/+z/7P/s/+z/7P/s/+z/7P/s/+z/7P/s/+z/7P/s
/+z/7P/s/+z/6v/q/+r/6v/s/+z/7P/s/+z/7P/s/+z/6v/q/+r/6v/o/+j/6P/o/+r/
6v/q/+r/6v/q/+r/6v/q/+r/6v/q/+r/6v/q/+r/6P/o/+j/6P/o/+j/6P/o/+r/6v/q
/+r/6v/q/+r/6v/s/+z/7P/s/+z/7P/s/+z/7P/s/+z/7P/s/+z/7P/s/+z/7P/s/+z/
7P/s/+z/7P/r/+v/7P/s/+7/7v/v/+//8P/w//D/8P/u/+7/7v/u/+//7//v/+//7//w
//D/8P/x//D/8P/w//H/8f/x//H/8P/v/+7/7P/s/+v/6//s/+z/7P/s/+v/6//r/+r/
6v/r/+v/6//r/+v/6f/p/+n/7f/u/+7/7P/s/+v/6v/o/+j/6P/o/+j/5//n/+f/5//o
/+f/5v/m/+b/5P/f/9n/2P/a/9r/4f/w/wYAIABEAGgAiwC1AOEAAgEUASIBLAEsARsB
+QDGAIwATwAeAAIA9v/s/+f/4//j/+T/6P/p/+n/5//l/+f/5v/m/+T/4//j/+L/4f/g
/+D/4P/g/+D/3//h/+H/4f/h/9//3//f/9//4P/g/+D/4P/g/+D/4P/g/+D/4P/g/+D/
4P/g/9//3v/f/+D/4f/i/+D/4f/h/+H/4f/g/9//3f/e/9//3//g/+L/4v/h/+H/4f/h
/+H/4v/j/+P/4//j/+X/5f/l/+X/5f/l/+X/5f/l/+b/5v/m/+T/5P/k/+T/5P/k/+T/
5P/k/+P/4//j/+T/5P/k/+T/5P/k/+T/5P/m/+b/5//n/+f/5//o/+j/5v/m/+j/6v/s
/+z/7P/s/+v/6v/p/+n/6//s/+3/7//x//L/8//0//P/8//0//T/8//z//T/9v/4//j/
+f/6//r//P/8//3//v/+/wAAAAD+////AAAAAAIAAwAFAAgACAAIAAgACAAKAAoACgAL
AAsADAAMAAwADAANAA0ADwARABIAEgARABMAEwATABMAEwASABEAEAASABEAEAAPAA8A
EAARABIAEQAQAA8ADQALAAkABwADAAUABQAGAAcABwAGAAQABAABAAAAAAD//wEAAQAA
AAAA/f/9//z//P/7//v/+v/6//n/+f/5//j/+f/6//v//P/8//z//P/8//v/+//6//n/
/P/8//z//f///wAAAAAAAP7//v/+//7//f//////AAACAAMAAwAEAAYABQAFAAUABgAG
AAYABgAHAAgACAAJAAoACgAJAAkACgAIAAgACQAKAAoACQAJAAcACAAIAAgACAAGAAYA
BgAEAAQABAAEAAUABgAGAAcAAwABAAAA//8BAAIABAAGAAgACAAHAAcAAwABAP///f//
/wAAAAABAAEAAQAAAP//AQABAAIAAgD///7//f/9//v//f/+//7//f/8//z//P/8//z/
/P/8//z//P/9//7///8AAAAAAAAAAAAA/f/8//v/+v/7//z//f/+//z//P/8//z/+//6
//n/+P/5//r/+//8////AAABAAIA///+//3//P/+//7//v/+/wAAAAAAAAAA/v/+//7/
/v/8//z//P/8//z//P/8//z//f/+////AAD+//7//v/+/wAAAAAAAAAA/v/+//7//v/+
//7//v/+//z//P/8//z//f/+////AAD+//7//v/+//7//v/+//7/AAAAAAAAAAAAAAAA
AAAAAP///v/9//z//P/8//z//P/9//7///8AAAAAAAAAAAAA///+//3//P/8//z//P/8
////AAABAAIAAgACAAIAAgABAAAA///+/wEAAgADAAQAAwACAAEAAAD9//z/+//6//3/
/v///wAAAQACAAMABAADAAIAAQAAAAAAAAAAAAAA/v/+//7//v8BAAIAAwAEAAIAAgAC
AAIAAAAAAAAAAAD+//7//v/+////AAABAAIAAgACAAIAAgACAAIAAgACAAIAAgACAAIA
///+//3//P8AAAIABAAGAAYABgAGAAYABAAEAAQABAADAAIAAQAAAAEAAgADAAQAAgAC
AAIAAgACAAIAAgACAAIAAgACAAIABAAGAAgACgAJAAgABwAGAAMAAgABAAAAAgAEAAYA
CAAFAAQAAwACAAIAAgACAAIABQAGAAcACAAHAAYABQAEAAYABgAGAAYAAwACAAEAAAAD
AAQABQAGAAYABgAGAAYABAAEAAQABAAFAAYABwAIAAcABgAFAAQAAgACAAIAAgADAAQA
BQAGAAYABgAGAAYABgAGAAYABgAIAAgACAAIAAYABgAGAAYABAAEAAQABAAGAAYABgAG
AAgACAAIAAgABgAGAAYABgAHAAgACQAKAAkACAAHAAYABgAGAAYABgAHAAgACQAKAAoA
CgAKAAoACgAKAAoACgAKAAoACgAKAAkACAAHAAYACAAKAAwADgAOAA4ADgAOAA4ADgAO
AA4ADgAOAA4ADgAMAAwADAAMAA8AEAARABIAEgASABIAEgAQABAAEAAQABAAEAAPAA8A
DgAOAA4ADgARABEAEgASABIAEgASABIAEgASABMAEwAVABUAFQAWABQAFAATABIAEAAQ
ABEAEQATABUAFgAXABUAEgARAA8ADwAQABAAEAAQAA8ADwAPABAAEAARABEADwAPAA8A
DQALAAsADQAOABAADgAOAA0ADQAMAA0ADgAMAAwADQANAAsACwAKAAkACAAIAAwADAAL
AAkABAAAAAIAAwAGABIAKABEAGYAjQCxANkACAEsAT4BRAFGAUkBOwEUAeIAowBiAC4A
EgAGAP3/9//1//j/+v///wEAAwAFAAcACgAKAAgABwAHAAQAAwACAAIAAgACAAIAAQD+
//3//P/7//3//f/9//3//v/+//7//v/8//z//P/8//r/+v/6//r//P/8//v/+v/4//j/
+P/4//r/+//7//v/+//6//n/9//0//P/8f/w//T/9v/3//n/9//3//f/+P/5//n/+f/5
//n/+f/5//n/+f/5//n/+f/5//r/+v/6//r/+v/6//r/+v/6//r/+v/4//f/9//3//j/
+P/4//j/+v/6//r/+v/3//b/9v/1//b/9//5//r/+P/4//r//P/8//z//P/8//3//v//
/wEAAAAAAAAAAQAAAAAAAAAAAAMAAwAEAAQABQAFAAYACAAGAAYABwAIAAgACgAKAAsA
DAAMAA4ADgAOAA8AEAAQAA8ADwAQABIAEgASABIAEgAUABQAFAAVABMAFAAUABQAEgAT
ABMAFQAXABgAGAAXABkAGQAZABkAGwAaABkAGAAYABcAFgAVABYAFgAWABYAFwAWABUA
EwAQAA8ADgALAAgABwAHAAcABQAEAAIAAgD///7//v/9//v/+//6//r/+//7//r/+v/3
//f/9v/2//X/9f/1//T/9P/0//T/9P/2//b/9v/2//b/9//3//f/+v/6//r/+//5//r/
+v/6//z//P/8//z//f//////AAAAAAEAAQACAAIAAQABAAEABAAEAAQABAADAAQABAAC
AAIAAgACAAIAAgACAAIAAwAEAAUABQAFAAYABgAGAAYABwAHAAgACAAIAAgACAAHAAYA
BQAFAAcABwAHAAcABwAGAAUAAwACAAIAAgADAAEAAQABAAAAAQAAAP7//v//////AAAA
AP7//v/9//3/+//6//r/+//7//v/+//7//n/+f/5//v/+v/6//j/+P/3//b/9P/0//T/
9P/0//X/9f/1//X/9P/x//L/8v/w//D/7f/n/+L/5P/m/+n/9P8GACAAPgBkAIsAswDd
AAQBGgEoATYBPAEvAQsB2gCcAF8ALgAQAAIA9P/r/+n/6//s/+z/7//v//H/8f/v//D/
8P/u/+3/7f/q/+n/6P/o/+r/6v/q/+n/6//r/+v/6//r/+v/6//r/+r/6v/q/+r/6v/q
/+r/6v/q/+r/6v/q/+z/7P/r/+r/7P/s/+z/7P/q/+v/6//r/+r/6v/q/+n/6//r/+r/
6v/q/+r/6f/p/+n/6f/p/+r/6f/p/+n/6f/p/+n/6f/p/+n/6f/p/+n/5//o/+j/6P/o
/+j/6P/o/+j/6P/o/+j/6P/n/+f/5//q/+r/6v/q/+j/6P/o/+j/6P/o/+n/6f/p/+n/
6v/q/+r/6v/s/+7/7P/s/+z/7P/u/+7/7v/v/+//8P/x//P/8v/y//L/8v/z//P/9P/0
//f/9//4//r/+v/6//v//P/+/wAAAAABAAIAAgAEAAQABAAFAAYABgAHAAcACAAKAAgA
CAAIAAgACgAKAAoACwAJAAoACgAKAAgACQAJAAsACwAMAAwACwALAAsACwALAAgABgAE
AAIAAgABAAAA///8//z//P/8//n/+P/3//X/9v/1//T/8f/y//H/8f/x/+//7v/s/+z/
7f/s/+z/6//t/+3/7P/s/+v/6//q/+r/6f/p/+j/6P/p/+n/6f/o/+j/6P/o/+j/6P/o
/+j/6P/o/+n/6f/p/+j/6P/o/+n/6f/q/+r/6v/s/+z/7P/s/+v/7f/t/+7/7P/t/+3/
7v/u/+3/7f/t/+//8P/x//L/8f/y//L/8//y//L/8f/x//L/8P/w//H/8f/w/+7/7f/t
/+7/7v/u//D/7v/u/+7/8P/w//D/8P/w//D/7//v/+//7//w//H/8P/w//H/8v/w//D/
7//v/+7/7f/s/+v/6//s/+z/7f/v/+//7v/t/+v/6//s/+z/7f/s/+v/6//r/+3/7v/u
/+//7v/u/+7/7P/s/+z/7P/s/+z/7P/s/+z/7P/u/+7/7v/u/+z/7P/s/+z/7v/u/+7/
7v/u/+7/7v/u/+7/7v/u/+7/8P/w//D/8P/w//D/8P/w//D/8P/w//D/8f/y//P/9P/0
//T/9P/0//T/9P/0//T/9f/2//f/+P/4//j/+P/4//j/+P/4//j/+v/6//r/+v/4//j/
+P/4//n/+v/7//z//v/+//7//v/9//z/+//6//3//v///wAAAgACAAIAAgABAAAA///+
////AAABAAIAAAAAAAAAAAAAAAAAAAAAAAAAAAAAAAAAAAAAAAAAAAD+//7//v/+/wEA
AgADAAQAAgACAAIAAgAAAAAAAAAAAAIAAgACAAIAAAAAAAAAAAD+//7//v/+/wEAAgAD
AAQABAAEAAQABAACAAIAAgACAAQABAAEAAQABgAGAAYABgAEAAQABAAEAAMAAgABAAAA
AwAEAAUABgAGAAYABgAGAAYABgAGAAYABAAEAAQABAAGAAYABgAGAAUABAADAAIAAwAE
AAUABgAGAAYABgAGAAUABAADAAIABAAEAAQABAAEAAQABAAEAAQABAAEAAQABwAIAAkA
CgAHAAYABQAEAAIAAgACAAIAAwAEAAUABgAGAAYABgAGAAgACAAIAAgABQAEAAMAAgAC
AAIAAgACAAUABgAHAAgACAAHAAcACAAFAAQAAwADAAQABgAHAAgACAAIAAgACAAIAAkA
CQAJAAsACwAMAAwADgANAAwADAAMAA0ADQANAAsACgAJAAgABgAGAAUABQAIAAgACAAI
AAYABQAEAAIABQAHAAgACQAJAAkABwAHAAcACQAKAAoABgAGAAUABAAAAAAAAAAAAAEA
AwAEAAUABwAGAAUABAACAAAAAAD9//f/8v/0//b/+f8EABgAMABOAHAAkwC7AOcAEgEu
AToBQgFGAUEBJwH8AMQAhQBKACAACAD+//X/7//v//D/9P/7/wEAAQADAAMAAgACAAAA
/////wAA///+//7/AAAAAAAA//8BAAEAAQABAAEAAQABAAEAAAAAAAAAAAD+//7//v/+
/wAAAAAAAAAAAQACAAIAAgACAAIAAgACAAEAAQAAAP//AgACAAIAAQACAAMAAwAEAAQA
BAADAAMABQAFAAUABgAGAAUABAADAAUABQAFAAUAAwADAAMAAwAFAAYABgAGAAYABgAG
AAYABgAGAAYABgAFAAMAAgABAAQABAAEAAQABgAGAAYABgAIAAgACQAJAAkACQAKAAoA
CgAKAAwADgAQABAAEAAQAA4ADAAKAAkACgAMAA4AEQAUABQAFAAUABMAEwAUABQAEgAR
ABEAEgAUABQAFQAWABQAFgAWABcAGAAYABoAGgAcAB0AHgAeAB0AHQAeACAAIgAiACIA
IgAfAB4AHQAdACAAIgAjACQAJgAnACcAKQArACwALAArACkAKQApACkAKwAsAC0ALgAs
ACsAKgApACYAJgAmACYAJgAmACYAJQAkACMAIgAfABwAGwAbABsAGQAYABYAFgAVABQA
FAATABUAFQAUABQAEgARAA8ADgALAAsACgAKAAsACwALAAoACwAMAA0ADgAMAAwADAAM
AAwADQANAA0ADgAOAA4ADwARABIAEgASABIAEgASABIAFQAXABcAGAAWABcAFwAYABcA
FQAUABMAFQAWABcAGAAbABwAHAAdAB0AHAAaABkAFgAUABQAFQAXABgAGAAZABcAGAAY
ABgAFgAUABQAFAAUABQAFAAUABUAFgAWABcAFAARAA8ADQAPABAAEgAUABQAFAATABMA
EgARABAADwAPABAAEAARABAADwANAAsACgAJAAkACAALAAwADQAPAA0ADQAMAAoACgAK
AAsADAAMAAwACwAKAAkACAAIAAgACAAIAAcABgAFAAQABAAEAAQABAAFAAYABwAIAAYA
BgAGAAYABgAGAAYABgAGAAYABgAGAAYABgAGAAYABAAEAAQABAAEAAQABAAEAAYABgAG
AAYABAAEAAQABAADAAIAAQAAAAEAAgADAAQABAAEAAQABAACAAIAAgACAAMABAAFAAYA
BAACAAAA/v8AAAIABAAGAAQABAAEAAQAAwACAAEAAAACAAIAAgACAAIAAgACAAIABAAE
AAQABAAHAAgACQAKAAgACAAIAAgABwAGAAUABAAEAAQABAAEAAYABgAGAAYABgAGAAYA
BgAIAAgACAAIAAoACgAKAAoADAAMAAwADAALAAoACQAIAAoACgAKAAoACAAIAAgACAAI
AAgACAAIAAgACAAIAAgACgAKAAoACgAIAAYABAACAP///v/9//z//v/+//7//v/+//7/
/v/+/wAAAAAAAAAA/v/+//7//v/8//z//P/8//z//P/8//z//f/+////AAD+//7//v/+
//7//v/+//7//f/8//v/+v/6//r/+v/6//z//P/8//z//P/8//z//P/8//z//P/8//r/
+v/6//r//P/8//z//P/8//z//P/8//r/+v/6//r//P/8//z//P/6//r/+v/6//z//P/8
//z/+//6//n/+P/6//r/+v/6//r/+v/6//r/+v/6//r/+v/4//j/+P/4//j/+P/4//j/
+P/4//j/+P/6//r/+v/6//j/+P/4//j/+v/6//r/+v/3//b/9f/0//b/9v/2//b/+P/4
//j/+P/4//j/+P/4//j/+P/4//j/+P/4//j/+P/4//j/+P/4//b/9v/2//b/9v/2//b/
9v/2//b/9v/2//T/9P/0//T/9P/0//T/9P/0//T/9P/0//T/9P/0//T/8v/y//L/8v/y
//L/8v/y//L/8v/y//L/8v/y//L/8v/y//L/8v/y//D/8P/w//D/8v/x//H/8v/w//D/
8P/x//H/8v/y//L/8P/w//D/8P/w//H/8f/x//P/8//0//T/9v/1//T/9P/y//P/8//z
//P/8v/x//D/7P/s/+v/6//s/+z/7P/s/+v/6//r/+r/6P/p/+n/6f/r/+v/6f/p/+v/
7f/u/+7/7P/s/+v/6v/m/+b/5v/m/+b/5//n/+f/5//m/+X/5P/k/+T/4v/h/93/2P/Y
/9j/2f/g//D/BAAiAEQAZwCLALMA4AD+ABABFgEeAR0BBwHeAKoAbwA0AAoA9P/o/9//
2//X/9b/2v/d/93/3//h/+H/4P/g/97/3f/d/9z/2//a/9r/3P/c/9z/2//b/9v/2//b
/9v/2//b/9v/3P/c/9z/3P/c/9z/3P/c/9z/3P/c/9z/2v/a/9n/2P/Y/9j/2P/Y/9r/
2//b/9v/3P/c/9z/2//b/9v/2v/a/9r/2v/Z/9n/2f/Z/9n/2v/b/9v/2//b/9v/2//b
/9v/2//b/9v/2//d/97/3v/e/97/3v/e/97/3P/c/9z/3P/e/93/3f/d/9z/3P/c/9z/
3v/e/97/3v/e/97/3//f/93/3f/e/97/3v/e/+D/4v/i/+L/4v/i/+L/4v/i/+P/4//k
/+X/5//m/+b/5v/m/+f/5//o/+j/6f/p/+r/7P/q/+r/6//s/+r/7P/s/+3/7v/u//D/
8P/u/+//8P/w//H/8f/y//T/8v/y//L/8v/0//T/9P/1//P/9P/0//T/9P/1//X/9//3
//j/+P/3//n/+f/5//n/+v/6//r/+v/7//v/+//7//r/+v/6//r/+f/4//f/9f/0//P/
8v/v//D/7//v/+//7f/s/+r/6v/p/+j/6P/n/+f/5//m/+b/4//j/+L/4v/j/+P/4v/i
/+P/4//j/+L/4v/i/+L/4v/k/+T/5P/k/+T/5f/l/+X/5v/m/+b/5//n/+j/6P/o/+r/
6v/q/+r/6//t/+3/7v/s/+3/7f/u/+7/7f/t/+3/7v/u/+7/7v/t/+7/7v/v//L/8v/x
//H/8v/w//D/8f/w//D/7//v/+//8P/w//D/7v/s/+z/7P/s/+z/7P/s/+z/6v/q/+r/
6v/o/+j/6P/n/+j/6v/r/+z/6v/r/+v/7P/q/+r/6v/q/+v/7P/t/+//7//v/+//7//v
/+7/7f/r/+r/6v/q/+v/7f/t/+3/7P/r/+r/6P/o/+n/6f/q/+r/6v/q/+n/6f/r/+r/
6v/r/+n/6f/p/+n/6f/p/+n/6//q/+r/6P/o/+f/5v/k/+T/5v/m/+b/5//n/+f/5//m
/+X/5v/k/+T/4v/d/9n/2P/Y/9r/5f/0/wgAJABIAHAAkwC9AOcABAEYASQBMAEsARMB
6QCwAHAANQAMAPr/7v/k/9//3//f/+L/5P/l/+X/5//p/+n/6v/o/+b/5f/l/+T/4//i
/+L/4v/i/+L/4f/i/+P/5P/l/+f/5//n/+f/5v/m/+b/5v/m/+b/5v/m/+j/6P/o/+j/
5v/m/+X/5P/m/+b/5v/m/+b/5//n/+f/6P/o/+j/5//l/+X/5P/k/+T/5P/j/+P/4//j
/+P/5P/j/+P/4//j/+X/5f/l/+X/5P/j/+L/4f/j/+T/5P/k/+T/5P/k/+T/4v/i/+L/
4v/k/+P/4//j/+b/5v/m/+b/6P/o/+j/6P/m/+b/5//n/+f/5//o/+j/6v/q/+z/7v/t
/+z/6//q/+z/7P/s/+3/7//w//H/8//0//T/9P/0//X/9f/2//b/+f/5//r//P/8//z/
/f/+//7/AAAAAAEABAAEAAYABgAGAAcACAAIAAwADQAPABIAEQAQAA8ADgAOAA4ADgAP
ABEAEgASABIAEgATABMAFQATABQAFAATABMAEwATABMAEgAQAA4ADAAKAAkACAAHAAYA
BgAGAAYABQAEAAMAAQAAAP///v/7//r/+f/5//n/+v/6//n/+v/5//j/+P/3//f/9//2
//b/9f/1//T/9P/z//P/8v/y//X/9f/1//T/8f/w/+//7v/t/+z/6//q/+7/8f/z//X/
9P/0//T/9f/z//T/9P/0//b/9v/2//b/9P/1//T/9P/2//n/+//+//z/+//7//v/+v/4
//b/9P/5//z//v8BAAAAAAD//////f/6//n/+f/7//z//P/9//z//P/7//r/+v/4//j/
+P/6//r/+v/6//r/+v/5//n/+v/5//n/+f/5//j/+P/4//r/+v/5//n/+P/3//b/9f/z
//T/9P/1//f/9//2//X/9f/1//b/9v/2//b/9v/3//b/9//3//b/9v/2//f/+P/2//L/
9P/0//T/9P/2//b/9v/2//T/9P/0//T/8//y//H/8P/y//L/8v/y//T/9P/0//T/9P/0
//T/9P/0//T/9P/0//T/9P/0//T/8f/w/+//7v/y//T/9v/4//b/9v/2//b/9P/y//D/
7v/w//L/9P/2//X/9P/z//L/9P/0//T/9P/0//T/9P/0//L/8v/y//L/8//0//X/9v/0
//T/9P/0//T/9P/0//T/9v/2//b/9v/0//T/9P/0//P/8v/x//D/8v/0//b/+P/4//j/
+P/4//f/9v/1//T/9P/0//T/9P/1//b/9//4//X/9P/z//L/8//0//X/9v/3//j/+f/6
//j/+P/4//j/9v/2//b/9v/4//j/+P/4//j/+P/4//j/+P/4//j/+P/2//b/9v/2//j/
+P/4//j/+P/4//j/+P/5//r/+//8//n/+P/3//b/9P/0//T/9P/4//r//P/+//v/+v/5
//j/+P/4//j/+P/6//r/+v/6//n/+P/3//b/+P/4//j/+P/6//r/+v/6//j/+P/4//j/
+f/6//v//P/6//r/+v/6//r/+v/6//r/+P/4//j/+P/6//r/+v/6//j/+P/4//j/+P/4
//j/+P/4//j/+P/4//r/+v/6//r/+P/4//j/+P/6//r/+v/6//z//P/8//z/+f/4//f/
9v/5//r/+//8//r/+v/6//r/+f/4//f/9v/5//r/+//8//v/+v/5//j/+f/6//v//P/7
//r/+f/4//r/+v/6//r//P/8//z//P/6//r/+v/6//r/+v/6//r/+P/4//j/+P/2//b/
9v/2//j/+P/4//j/+v/6//r/+v/3//b/9f/0//b/9v/2//b/9v/2//b/9v/0//T/9P/0
//L/8v/y//L/8v/y//L/8v/y//L/8v/y//D/8P/w//D/8v/y//L/8v/w//D/8P/w/+7/
7v/u/+7/7//w//H/8v/w//D/8P/w/+7/7v/u/+7/8P/w//D/8P/u/+7/7v/u//D/8P/w
//D/7v/u/+7/7v/u/+7/7f/t/+7/7v/u/+7/8f/x//L/8v/y//L/8v/y//D/8P/x//H/
8f/x//H/8v/z//T/9P/0//L/8v/z//P/8//z//L/8f/u/+z/7P/r/+v/7P/s/+z/7P/r
/+v/6//q/+r/6//r/+v/6//r/+n/6f/p/+v/7P/u/+z/7P/r/+j/5v/m/+b/5v/m/+f/
5//p/+n/6P/n/+j/5v/k/+D/3//d/9r/1v/Y/9v/5P/0/woAKABKAHMAlwDBAOwACAEW
ARoBIAEdAQMB1gCcAF0AIgD4/+T/3P/X/8//zf/M/87/0//X/9n/3f/f/97/3v/c/9v/
2//a/9n/2P/Y/9b/1v/W/9X/1//X/9f/1//Z/9n/2f/Z/9j/2P/Y/9j/1v/W/9b/1v/Y
/9j/2P/Y/9r/2v/Z/9j/2P/Y/9j/2P/W/9f/1//X/9b/1v/W/9X/1f/V/9T/1P/U/9T/
0//T/9X/1f/V/9b/1f/V/9X/1f/V/9X/1f/V/9X/1f/V/9X/0//U/9T/1P/U/9T/1P/U
/9b/1v/W/9b/2P/X/9f/1//W/9b/1v/W/9b/1v/W/9b/1P/U/9X/1f/V/9X/1v/W/9j/
2P/W/w==
         </WaveFormData>
      </LeadData>
      <LeadData>
         <LeadByteCountTotal>10000</LeadByteCountTotal>
         <LeadTimeOffset>0</LeadTimeOffset>
         <LeadSampleCountTotal>5000</LeadSampleCountTotal>
         <LeadAmplitudeUnitsPerBit>4.88</LeadAmplitudeUnitsPerBit>
         <LeadAmplitudeUnits>��V</LeadAmplitudeUnits>
         <LeadHighLimit>2147483647</LeadHighLimit>
         <LeadLowLimit>268435456</LeadLowLimit>
         <LeadID>V6</LeadID>
         <LeadOffsetFirstSample>0</LeadOffsetFirstSample>
         <FirstSampleBaseline>0</FirstSampleBaseline>
         <LeadSampleSize>2</LeadSampleSize>
         <LeadOff>FALSE</LeadOff>
         <BaselineSway>FALSE</BaselineSway>
         <ExcessiveACNoise>FALSE</ExcessiveACNoise>
         <MuscleNoise>FALSE</MuscleNoise>
         <LeadDataCRC32>1416087787</LeadDataCRC32>
         <WaveFormData>
AAAAAAAAAAACAAIAAgACAAEAAAD///7/AAABAAEAAAD+//7//v/9//7/AAABAAIABAAE
AAQABQAEAAMAAQAAAP7//v/+//7/AQACAAIAAwABAAEAAQD//wEAAgACAAIAAwADAAIA
AgABAAEAAAD///3//v/+//7//P/8//z//P//////AAABAAAAAAD//////f/8//z//P/6
//n/+P/4//n/+P/4//j/9//2//X/9P/y//L/8v/y//r/9v/y//D/7//x//P/8P/t/+v/
6v/r//D/+v8MACcAQwBdAHsAlwCwAMIAzwDYAOAA1gC6AJkAeABUADYAIAARAAgA/v/3
//L/9v/6//z//P/6//n/+P/5//j/9//2//b/9v/2//b/9f/z//L/8f/x//H/8f/x//H/
8f/x//H/9P/0//T/9P/y//L/8f/x//H/8f/x//H/8v/z//T/9f/0//P/8v/x//L/8v/y
//L/8//0//T/9f/y//L/8//z//P/8//z//P/8v/y//H/8f/v/+//8P/w//D/8P/w//D/
8f/y//P/9P/y//L/8v/y//T/9P/0//T/9P/0//X/9f/2//b/9v/2//X/9f/1//X/8//z
//P/8//0//X/9//4//j/+f/6//r/9//3//n/+//6//r/+//7//3//f/+//7//P/9//7/
/v8CAAIAAwAEAAYABgAHAAcABwAJAAoACwANAA0ADQAOAA8ADwAPABAAEQARABEAEgAR
ABIAEgASABIAEQAQABEAFQAYABoAHAAbABkAGAAXABUAFQAUABEAEgAUABUAFgAUABQA
FAAUABMAEQAQAA8ADQAMAAoACgAJAAgABgAGAAQAAgABAP///v/+//7//f/7//v//P/8
//r/+f/4//j/+f/4//j/+P/3//b/9v/3//b/9f/0//P/8//0//T/9f/1//T/8//z//b/
9v/2//b/9v/1//T/9P/x//H/8f/x//P/9P/0//T/9//3//f/+P/3//f/9v/1//T/9P/0
//T/9P/1//X/9v/4//n/+f/5//f/9//3//f/+P/5//r/+//6//n/+v/5//r/+//6//r/
+P/4//n/+f/7//z//P/9//3//f/9//3//P/8//z//P/6//r/+v/6//n/+f/4//f/+f/4
//j/+P/4//n/+f/6//r/+//7//v/+f/4//b/9v/3//n/+f/5//v/+//5//j/9v/2//j/
+f/4//j/9v/0//T/9v/3//f/9//4//j/+P/2//b/9v/2//b/9v/2//b/9v/2//f/+P/5
//r/+P/4//j/+P/4//j/+P/4//j/+P/4//j/9v/2//b/9v/4//j/+P/4//r/+v/6//r/
+P/4//j/+P/4//j/+P/4//b/9v/2//b/9//4//n/+v/6//r/+v/6//j/+P/4//j/+P/4
//j/+P/4//j/+P/4//b/9v/2//b/+P/4//j/+P/4//j/+P/4//r/+v/6//r/+P/4//j/
+P/6//r/+v/6//j/+P/4//j/9v/2//b/9v/4//j/+P/4//j/+P/4//j/9v/2//b/9v/2
//b/9v/2//b/9v/2//b/9v/2//b/9v/2//b/9v/2//b/9v/2//b/9v/2//b/9v/0//T/
9P/0//b/9v/2//b/9v/2//b/9v/0//T/9P/0//b/9v/2//b/9P/0//T/9P/2//b/9v/2
//b/9v/2//b/9P/0//T/9P/0//T/9P/0//T/9P/0//T/9P/0//T/9P/y//L/8v/y//T/
9P/0//T/9v/2//b/9v/2//b/9v/2//T/9P/0//T/9P/0//T/9P/0//T/9P/0//T/9P/0
//T/9P/0//T/9P/2//b/9v/2//T/9P/0//T/9P/0//T/9P/y//L/8v/y//L/8v/z//P/
9P/0//T/9P/z//P/9P/0//b/9v/2//b/9//3//f/9v/2//b/9v/2//b/9//4//j/+f/5
//n/+f/3//f/+P/4//j/+f/5//j/+P/3//f/9v/1//X/9v/2//b/9v/2//b/9v/2//X/
9f/1//b/9v/1//X/9f/0//T/9v/2//X/9P/y//H/8P/w//D/8P/w//D/8P/w//D/8P/w
//D/8P/u/+7/6//p/+X/4v/h/+H/5v/t//r/CgAgADkAUQBrAIcAnQCuAMAAzwDYANAA
vgCgAH8AXAA+ACgAGgARAAgAAgD9//r/+v/6//r/9v/y//P/8v/v/+7/7f/s/+r/6v/q
/+r/6v/p/+n/6f/r/+v/6//r/+n/6f/p/+n/6P/o/+j/6P/o/+j/5//n/+f/5//n/+f/
5//n/+f/5//o/+n/6v/r/+r/6v/q/+r/6P/o/+f/5//n/+j/6v/r/+v/6//r/+v/6v/q
/+n/6f/r/+v/7P/s/+z/7P/s/+z/6v/q/+r/6v/q/+r/6v/q/+j/6P/o/+j/6v/q/+v/
6//q/+r/6v/q/+n/6f/p/+n/6//r/+v/6//r/+v/7P/s/+z/7f/u/+7/7f/t/+//8f/w
//D/8f/x//D/7//v/+7/7//x//P/9P/2//b/9//4//b/9v/3//f/9f/3//j/+f/7//v/
+//8//3//f/9//7/////////AAD//wAAAAAAAAMAAwADAAUABQAGAAYABgAIAAcABwAH
AAgACQAJAAcABQAGAAYABgAHAAgACQAKAAoACQAJAAkACQAIAAYABgAHAAYABAAEAAUA
BAAEAAMAAgACAAIAAQD9//v/+v/4//r/+//8//7//P/6//n/+P/3//b/9v/3//f/9//3
//f/+P/4//f/9//1//T/8//z//T/9P/0//T/9v/1//T/9P/0//X/9v/3//f/9v/0//L/
9P/1//b/+P/4//n/+f/5//f/9v/1//T/9v/3//f/+P/4//n/+f/5//r/+//8//3/+//7
//v/+///////AQABAP/////9//z//v/+//////8AAAAA//////3//f/9//3//v/+//7/
/v/8//z//P/8///////+//3//P/6//n/+P/7//3//v8AAP7/////////+//6//j/+P/5
//v/+//7//n/+f/3//b/+P/6//7/AQD///7/+//4//j/+v/7//v/+//8//z//P/4//j/
9v/2//b/9v/5//r/+//8//7//v/+//7//f/8//v/+v/6//r/+v/6//j/+P/4//j/+P/4
//j/+P/4//j/+P/4//v//v8BAAQAAQAAAP///v/8//z//P/8//7//v/+//7//v/+//7/
/v/9//z/+//6//z//P/8//z///8AAAEAAgAAAAAAAAAAAAAAAAAAAAAA/v/+//7//v8A
AAAAAAAAAP7//v/+//7/AAAAAAAAAAAAAAAAAAAAAP///v/9//z//v8AAAIABAAEAAQA
BAAEAAEAAAD///7//v/+//7//v///wAAAQACAAIAAgACAAIAAQAAAP///v8AAAAAAAAA
AAEAAgADAAQAAgACAAIAAgAAAP7//P/6//3/AAADAAYABQAEAAMAAgABAAAA///+////
AAABAAIABAAEAAQABAADAAIAAQAAAAIAAgACAAIAAQAAAP///v8AAAIABAAGAAUABAAD
AAIAAAAAAAAAAAAAAAAAAAAAAAIAAgACAAIAAAAAAAAAAAADAAQABQAGAAQABAAEAAQA
AQAAAP///v8AAAIABAAGAAQABAAEAAQABAAEAAQABAADAAIAAQAAAAIAAgACAAIABAAE
AAQABAADAAIAAQAAAP7//v/+//7/AQAEAAcACgAIAAYABAACAAAAAAAAAAAAAgACAAIA
AgACAAIAAgACAAIAAgACAAIABAAEAAQABAADAAIAAQAAAAEAAgADAAQAAQAAAP///v8B
AAIAAwAEAAIAAgACAAIAAQAAAP///v8BAAIAAwAEAAMAAgABAAAAAAAAAAAAAAACAAIA
AgACAAIAAgACAAIAAgACAAIAAgACAAIAAgACAAEAAAD///7///8AAAEAAgAAAAAAAAAA
AAIAAgACAAIAAAAAAAAAAAAAAAAAAAAAAAAAAAAAAAAAAAAAAAAAAAACAAIAAgACAAQA
BAAEAAQAAQAAAP///v8BAAIAAwAEAAIAAAD+//z//v8AAAIABAAEAAQABAAEAAYABgAG
AAYABgAGAAYABgAEAAQABAAEAAUABgAHAAgACgAKAAoACgAKAAkABwAGAAYABgAFAAUA
BAAEAAQABAAGAAYABwAHAAUABAAEAAQABgAGAAYABwAKAAoACwALAAoACQAGAAUABgAG
AAYABwAKAAoACwALAAoACAAGAAUABgAGAAYABgAGAAYABgAGAAcABwAHAAgABgAFAAUA
BQAEAAQABAAEAAUABAAEAAMAAgACAAIAAgACAAIAAgACAAAAAAAAAAAAAAAAAAAAAwAB
AP3/+P/1//X/9v/3//z/CAAaAC8ARwBhAH0AnQC2AMYA1QDgAOgA4gDMAK0AiABiAEIA
LAAdABIADgAJAAYABgAGAAQABAAEAAMAAgABAAAA///+//r/+v/6//r/+//7//z//f/6
//n/+P/3//j/+f/6//v//P/8//z//P/8//z/+//7//v/+//7//v//f/9//3//f/8//v/
+v/5//z//P/8//z//P/8//v/+//3//b/9v/1//b/9//4//n/+v/6//n/+f/7//v//P/8
//r/+v/6//r//P/8//z//P/8//z//P/8//r/+v/6//r//P/8//3//f/8//z//P/8//3/
/f/9//3//f/9//3//f/8//v/+//6//v//f///wAA/v/9//7///8AAAAAAQABAAIAAwAF
AAYABAAFAAYABgAHAAYABgAGAAgACAAJAAkACwANAA4ADwANAA0ADQAOAA0ADQANAA4A
EQARABEAEgAVABYAFgAWABUAFQAVABcAFQAWABYAFgAYABcAFwAXABgAGQAZABcAFwAY
ABgAGAAYABgAGAAYABoAGQAZABkAGwAaABgAGAAVABQAEgASABMAEgASABEAEgASABIA
EQAMAAsACwAKAAcABwAHAAgACAAGAAUABAABAAAAAAABAP//////////AAAAAP//////
//7//f/9//3//P/7//r/+v/5//j/+P/4//n/+v/7//v//P/8//z//f/9//3//v/+////
//////7//v/+//7/AAABAAEAAgACAAMAAwADAAMAAwADAAMAAwADAAMAAwADAAMABAAC
AAIAAgACAAIAAwADAAIABAAEAAQAAwAFAAYABgAGAAYABgAGAAcABQAFAAQABAACAAIA
AgACAAMABAAEAAUABQAFAAUAAwABAAIAAgACAAEAAQAAAAAAAAABAAEAAQABAAIAAgAC
AAAAAAAAAAAA/v/9//3//f8AAAAA//////3//P/8//z//P/7//r/+v/5//j/+P/4//j/
+P/4//j/9v/2//b/9v/2//j/9v/0//P/8f/t/+r/6f/p/+r/7//6/wgAHAA1AE8AaQCF
AJ8AsADCANEA3ADYAMYArACLAGYASAA0ACQAFwAMAAQAAQAAAAAA/v/+//7//v/5//j/
+f/4//f/9v/z//L/8f/w//H/8f/y//P/8//z//P/8//z//P/8//z//T/9P/0//T/9P/0
//P/8//z//P/8//z//P/8//z//P/8//z//P/8//0//T/9P/0//T/9P/z//P/9P/0//X/
9f/z//P/8//z//T/9P/z//P/8f/x//L/8v/0//T/9P/0//T/9P/0//T/9P/0//T/9P/0
//T/9P/0//T/9P/1//X/9P/0//T/9P/1//X/9f/1//P/8//z//P/9f/1//b/9v/0//X/
9v/2//f/9//5//v/+//6//r/+f/7//v//P/8//z//f/+//7////+//7//v8AAAAAAQAB
AAMABQAGAAcABwAHAAcACAAJAAkACQAKAAsACwALAAwADQAOAA4ADgARABEAEQATABEA
EgASABIAEgARABEAEQAQABEAEQAPAA4ADgANAAwADgAOAA4ADgAOAA0ADQANAAwACgAH
AAYABwAGAAQABAADAAIAAgABAP7//v/+//3//P/7//v/+v/5//n/+f/6//r/+P/3//b/
9//2//b/9//3//f/9//3//b/9v/1//X/9//2//X/9f/0//T/9P/0//b/9f/0//T/8//z
//P/8//z//T/9P/0//X/9f/1//b/9v/3//f/9//2//b/9v/2//b/9//3//j/9v/3//f/
9//3//f/9//3//f/9//3//f/9//3//n/+f/5//n/9//2//b/9v/3//f/+P/4//f/9//3
//f/9//3//j/+P/4//j/+P/4//j/+P/3//f/9v/1//b/9v/3//j/+v/7//v//P/7//v/
+v/5//f/9v/0//T/9f/3//f/9//3//f/9f/0//T/9P/2//f/9v/2//T/8v/0//b/9//3
//f/+P/4//j/9v/2//b/9v/2//b/9v/2//b/9v/2//b/9v/2//X/9P/z//L/9P/0//T/
9P/0//T/9P/0//L/8v/y//L/8v/y//L/8v/y//L/8v/y//L/8v/y//L/9P/0//T/9P/y
//L/8v/y//D/8P/w//D/8//0//X/9v/1//T/8//y//L/8v/y//L/9P/0//T/9P/y//L/
8v/y//T/9P/0//T/9P/0//T/9P/y//L/8v/y//X/9v/3//j/+P/4//j/+P/3//b/9f/0
//X/9v/3//j/9//2//X/9P/0//T/9P/0//b/9v/2//b/+P/4//j/+P/3//b/9f/0//f/
+P/5//r/+P/4//j/+P/3//b/9f/0//f/+P/5//r/+P/4//j/+P/3//b/9f/0//f/+P/5
//r/+v/6//r/+v/5//j/9//2//f/+P/5//r/+v/6//r/+v/6//r/+v/6//f/9v/1//T/
9v/4//r//P/6//r/+v/6//r/+v/6//r/+f/4//f/9v/3//j/+f/6//j/+P/4//j/+v/6
//r/+v/8//z//P/8//n/+P/3//b/9//4//n/+v/4//j/+P/4//r/+v/6//r//f/+////
AAD9//z/+//6//n/+P/3//b/9//4//n/+v/7//z//f/+/wAAAAAAAAAA/f/8//v/+v/6
//r/+v/7//7//v///wAAAAD/////AAD9//z/+//6//3///8AAAEAAgACAAIAAgABAAAA
AAAAAAIAAwADAAMAAwABAAEAAgAEAAQABQAFAAIAAgABAAEAAgABAAEAAgACAAIAAgAC
AAAA/v/8//n/+//9/wAAAgADAAMAAwACAAAAAAAAAP//AAAAAP///v/8//r/+P/2//j/
+v/8//7//v/+//7//v/6//r/+//3/+//6P/p/+v/8P/1//7/DAAgADUATQBpAIcAowC4
AMgA1QDgAOIA1AC8AJ0AegBWADoAJgAXAAoABAABAPz//P8AAAAAAAAAAP///P/7//r/
+f/4//f/+P/5//r/+f/3//b/9f/3//f/9//3//n/+f/5//n/+P/4//j/+P/3//b/9P/z
//T/9f/2//f/+P/5//r/+//6//n/+P/3//b/9v/2//b/9P/0//P/8//0//b/+f/7//r/
+f/4//f/+v/6//n/+f/4//f/9//2//j/+P/4//j/9v/2//b/9v/5//r/+//8//v/+v/5
//j/9v/2//f/9//4//j/+P/4//n/+f/5//n/+//7//v/+//7//v//P/8//z//f/+//7/
+//7//3///8AAAAAAQABAP///f/8//r//P///wIABAAGAAYABwAIAAgACAAJAAkABgAH
AAcABwAJAAkACQAKAA0ADQANAA4ADAALAAoACgANABAAEgAUABIAEQAQABEAEgAUABUA
FgASAA8ADQALABAAEwAVABUAFQAWABYAFgAWABYAFgAWABQAEwATABMAFwAYABgAGgAY
ABYAEwASAA8ADgAOAA0ADgAOAA4ADQAIAAcABwAGAAcABwAHAAgACAAGAAUABAABAAAA
AAABAAMAAwADAAMAAAAAAP/////9//z/+//7//r/+v/6//r//P/9//7/AAD/////////
//7//v/9//z/+//7//v//P/9////AAABAAAAAAAAAAAAAwAFAAYACAAGAAUAAwABAAMA
AwADAAMAAwADAAMAAwAGAAcACgALAAoACQAGAAQABAAEAAUABQAIAAgABwAHAAcABwAH
AAcABQAEAAMAAgAEAAQABAAEAAYABwAHAAcABQACAAAA/v8AAAEAAQACAAIAAwADAAMA
AwACAAAAAAD//wEAAQABAAAA///8//r/+f/4//n/+f/9/wAAAQACAP//AAAAAP///f/+
//7//v8AAAAA/v/+//7//v/+//7//v/+//3//P/7//r/+v/6//r/+v/8//7/AAACAP//
/v/9//z//P/8//z//P/6//r/+v/6//r/+v/6//r/+P/4//j/+P/5//r/+//8//z//P/8
//z/+v/6//r/+v/6//r/+v/6//v//P/9//7//v/+//7//v/7//r/+f/4//v//P/9//7/
+//6//n/+P/7//z//f/+//z//P/8//z/+f/4//f/9v/5//r/+//8//r/+v/6//r/+v/6
//r/+v/9//7///8AAP///v/9//z/+//6//n/+P/4//j/+P/4//r/+v/6//r//P/8//z/
/P/5//j/9//2//j/+P/4//j/+//8//3//v/8//z//P/8//z//P/8//z/+v/6//r/+v/6
//r/+v/6//j/+P/4//j/+f/6//v//P/7//r/+f/4//j/+P/4//j/+v/6//r/+v/8//z/
/P/8//z//P/8//z/+v/6//r/+v/5//j/9//2//f/+P/5//r//P/8//z//P/7//r/+f/4
//r/+v/6//r/9//2//X/9P/2//b/9v/2//j/+P/4//j/9v/2//b/9v/4//j/+P/4//f/
9v/1//T/9//4//n/+v/4//j/+P/4//b/9v/2//b/+P/4//j/+P/4//j/+P/4//j/+P/4
//j/9v/2//b/9v/4//j/+P/4//b/9v/2//b/+P/4//j/+P/4//j/+P/4//b/9v/2//b/
9P/0//T/9P/3//j/+f/6//j/+P/4//j/+P/4//j/+P/3//b/9f/0//X/9v/3//j/+P/4
//j/+P/4//j/+P/4//j/+P/4//j/+v/6//r/+v/6//r/+v/6//n/+P/3//b/9v/2//b/
9v/4//j/+P/4//b/9v/2//b/+P/4//j/+P/4//j/+P/4//j/+P/4//j/9v/2//b/9v/2
//b/9v/2//j/+P/4//j/9v/2//b/9v/4//j/+P/5//f/9v/2//b/+P/3//f/+P/4//j/
+P/4//j/+f/5//n/+v/6//r/+v/5//j/+P/4//j/+f/5//n/+//5//n/+v/6//r/+//7
//r/+v/5//n/9v/1//X/9v/4//j/+P/4//j/+P/4//f/9f/1//b/9v/3//f/9//2//f/
+P/5//n/9v/2//X/9P/y//L/8v/y//T/9P/0//T/8v/y//L/8v/y//D/7//t/+v/6P/l
/+P/4v/n//D//P8QACcAPQBTAHEAjwCmALYAwwDOANQAyACyAJUAdABQADYAJAAVAAoA
BAD///r/9v/2//b/9P/0//X/8v/x//D/7//u/+z/7P/s/+z/7P/r/+v/6//r/+v/6//r
/+v/6//r/+v/7P/s/+z/7P/s/+z/6//r/+v/6//r/+v/6f/p/+n/6f/p/+n/6f/p/+z/
7P/s/+z/7P/s/+v/6//q/+r/6//r/+v/6//r/+v/6v/q/+n/6f/r/+v/7P/s/+r/6v/q
/+r/7P/s/+z/7P/q/+r/6v/q/+z/7P/s/+z/6v/q/+v/6//q/+r/6v/q/+v/6//r/+v/
7f/t/+3/7f/t/+3/7v/u/+z/7f/u/+7/7f/t/+//8f/w//D/8f/x//H/8f/y//L/8v/z
//T/9P/2//b/9//4//j/+P/5//n/9//5//r/+//9//3//f/+//3//f/9//7/////////
AAABAAIAAgACAAEAAQABAAMAAwAEAAQABAAGAAUABQAFAAQABQAFAAMABQAGAAYABgAG
AAYABgAGAAYABQAFAAUABwAGAAQABAAFAAQAAgACAAMAAgACAAEA/v/+//7//f/8//v/
+//6//j/9//2//b/9v/0//P/8v/x//D/8P/x//H/8f/x//H/7v/u/+3/7f/v/+7/7f/t
/+7/7v/u/+7/8P/v/+7/7v/t/+3/7f/t/+//8P/w//D/8f/x//H/8v/w//H/8f/x//L/
8v/y//L/8v/z//P/9P/y//P/8//z//X/9f/1//X/9f/1//X/9f/1//X/9//3//n/+f/3
//b/9v/2//f/9//2//b/9f/1//f/9//3//f/9v/0//T/9P/0//b/9v/2//b/9f/1//T/
8v/y//L/8v/x//H/8v/y//L/9P/0//T/9f/0//P/8f/w//P/9P/1//b/9//4//j/+f/2
//X/9P/x//H/8v/y//L/9f/1//T/9P/z//P/8v/x//P/9P/0//T/9P/0//T/9P/y//H/
8f/x//L/8v/x//H/8f/w//D/8P/u/+3/7P/s/+v/6v/q/+r/6v/q/+r/6v/q/+r/6v/q
/+j/6v/o/+b/5f/h/93/2v/Z/9v/4P/p//T/CAAgADkAUQBrAIcAnQCuAL4AzQDSAMYA
rACOAGsASAAsABwADgABAPr/9v/v/+7/7v/u/+7/7v/u/+3/7v/r/+r/6f/o/+b/5v/m
/+b/5f/j/+L/4f/i/+P/5P/l/+X/5f/l/+X/5v/m/+b/5v/o/+j/5//n/+f/5//n/+f/
5v/l/+T/4//l/+X/5f/l/+j/6P/o/+j/6v/q/+n/6f/n/+b/5v/l/+X/5f/l/+X/5v/m
/+X/5f/n/+f/6P/o/+r/6v/q/+r/5//m/+X/5P/m/+b/5v/m/+b/5v/m/+b/5v/m/+f/
5//k/+T/5P/k/+b/5//o/+n/6f/p/+n/6f/p/+n/6v/q/+j/6f/q/+r/6//r/+3/7//t
/+z/7P/r/+z/7f/v//D/8P/x//L/8v/0//T/9f/2//b/9v/3//f/9//5//r/+//7//v/
+//8/////////wAAAQABAAEAAgADAAQABAAEAAgACQAKAA0ACgAKAAkACAAGAAUABQAF
AAgACQAJAAcABwAIAAgACAAHAAYABQAEAAYABQAFAAUABAACAP///v/7//r/+P/4//f/
9v/2//X/9v/2//b/9f/0//P/8//y/+//7//v//D/8v/w/+//7v/v/+7/7v/v/+//7//v
/+//7v/u/+3/7f/t/+z/6//r/+3/7v/v//D/7v/r/+j/5v/l/+X/5f/l/+n/7P/u//D/
7//v/+//8P/u/+//7//v/+7/7v/u/+7/7f/t/+z/7P/u//H/8//1//L/8f/w/+//7P/r
/+r/6f/w//P/+P/7//n/+f/3//b/8//y//L/8f/0//T/8//z//H/8f/x//H/8P/w//D/
8P/y//L/8v/y//P/8//y//H/8//y//L/8v/v/+//7v/u//H/8//0//X/8//y//D/8P/v
//H/8f/x//H/8f/v/+7/7P/s/+7/7//w//D/7v/s/+z/7v/v/+//8v/0//X/9v/0//D/
8P/w//D/8P/y//L/8v/y//D/8P/w//D/7v/u/+7/7v/w//D/8P/w//L/8v/y//L/8v/y
//L/8v/w//D/8P/w//D/8P/w//D/7//u/+3/7P/u//D/8v/0//T/9P/0//T/8P/u/+z/
6v/u//D/8v/0//L/8v/y//L/8P/w//D/8P/y//L/8v/y//D/8P/w//D/8v/y//L/8v/w
//D/8P/w//D/8P/w//D/8f/y//P/9P/x//D/7//u//D/8P/w//D/8f/y//P/9P/0//T/
9P/0//H/8P/v/+7/8P/w//D/8P/z//T/9f/2//T/8v/w/+7/7v/u/+7/7v/x//L/8//0
//L/8v/y//L/8P/w//D/8P/w//D/8P/w//L/8v/y//L/8v/y//L/8v/x//D/7//u/+//
8P/x//L/8v/y//L/8v/y//L/8v/y//D/8P/w//D/7//u/+3/7P/v//L/9f/4//T/8v/w
/+7/8P/w//D/8P/y//L/8v/y//H/8P/v/+7/7//w//H/8v/y//L/8v/y//H/8P/v/+7/
8f/y//P/9P/z//L/8f/w//D/8P/w//D/8P/w//D/8P/y//L/8v/y//D/8P/w//D/7v/u
/+7/7v/w//D/8P/w/+7/7v/u/+7/7v/u/+7/7v/v//D/8f/y//L/8v/y//L/7//u/+3/
7P/v//D/8f/y//H/8P/v/+7/6//q/+n/6P/s/+7/8P/y//H/8P/v/+7/7v/u/+7/7v/s
/+z/7P/s/+3/7v/v//D/7v/u/+7/7v/s/+z/7P/s/+7/7v/u/+7/7P/s/+z/7P/r/+r/
6f/o/+n/6v/r/+z/7v/u/+7/7v/s/+r/6P/m/+f/6P/p/+r/6//s/+3/7v/t/+z/6//q
/+r/6v/q/+r/6v/q/+r/6v/o/+j/6P/o/+j/6P/o/+j/6v/q/+r/6v/o/+j/6P/o/+j/
6P/o/+j/6f/q/+v/7P/r/+r/6f/o/+b/5v/m/+b/6P/o/+j/6P/m/+b/5v/m/+j/6P/o
/+j/5//n/+b/5v/o/+j/5//n/+b/5v/m/+b/5v/m/+f/5//p/+j/6P/o/+j/6P/o/+n/
6f/o/+j/5//q/+v/6v/r/+z/7P/s/+3/6//q/+r/6f/n/+b/5f/l/+b/5v/m/+b/6P/o
/+j/6P/l/+X/5f/m/+T/4//j/+P/4//k/+X/5v/l/+T/5P/j/+D/4P/g/+D/4P/g/+D/
4P/g/+D/4P/g/+L/4P/e/9n/1//V/9T/0f/R/9L/1f/e/+z/AAAZADMASwBnAIEAlgCm
ALMAwADEALYAmgB7AFgAMgAYAAYA+//y/+r/5f/g/97/3v/g/+D/3v/d/97/3f/c/9v/
2v/Y/9j/2P/Y/9f/1f/U/9P/1f/V/9X/1f/V/9X/1f/V/9b/1v/W/9b/1f/U/9L/0f/T
/9P/0//T/9X/1f/V/9X/1f/V/9X/1f/V/9T/0//S/9T/1P/T/9P/0v/S/9P/0//R/9H/
0f/R/9L/0v/R/9H/0f/R/9L/0v/R/9D/z//O/9D/0P/Q/9D/zv/O/87/zv/Q/9D/0P/Q
/9D/0P/R/9H/0P/Q/9D/0P/P/8//z//P/9H/0f/R/9H/0f/R/9L/0v/Q/9H/0v/S/9H/
0//R/w==
         </WaveFormData>
      </LeadData>
   </Waveform>
</RestingECG>
