# Supplementary material for: Detection of Left Atrial Enlargement Using a Convolutional Neural Network-Enabled Electrocardiogram
Source: Front Cardiovasc Med. 2020 Dec 17;7:609976. doi: 10.3389/fcvm.2020.609976 (PMC7773668; doi:10.3389/fcvm.2020.609976)
Supplement: Supplementary file 2 [file Data_Sheet_2.ZIP › normal1/1802010849_11090_00000007.XML]

<?xml version="1.0" encoding="Windows-1252"?>
<!DOCTYPE RestingECG SYSTEM "restecg.dtd">
<RestingECG>
   <PatientDemographics>
      <PatientID>1802010849</PatientID>
      <PatientAge>77</PatientAge>
      <AgeUnits>Years</AgeUnits>
      <Gender>Female</Gender>
      <PatientLastName>guoyuqing</PatientLastName>
   </PatientDemographics>
   <TestDemographics>
      <DataType>Resting</DataType>
      <Site>1</Site>
      <AcquisitionDevice>MAC55</AcquisitionDevice>
      <Status>Unconfirmed</Status>
      <Priority>Normal</Priority>
      <AcquisitionTime>08:50:38</AcquisitionTime>
      <AcquisitionDate>11-26-2015</AcquisitionDate>
      <CartNumber>1</CartNumber>
      <AcquisitionSoftwareVersion>009C</AcquisitionSoftwareVersion>
      <XMLSourceVersion>MAC5000 v1.0</XMLSourceVersion>
   </TestDemographics>
   <RestingECGMeasurements>
      <VentricularRate>65</VentricularRate>
      <AtrialRate>65</AtrialRate>
      <PRInterval>146</PRInterval>
      <QRSDuration>82</QRSDuration>
      <QTInterval>412</QTInterval>
      <QTCorrected>428</QTCorrected>
      <PAxis>42</PAxis>
      <RAxis>51</RAxis>
      <TAxis>54</TAxis>
      <QRSCount>11</QRSCount>
      <QOnset>226</QOnset>
      <QOffset>267</QOffset>
      <POnset>153</POnset>
      <POffset>208</POffset>
      <TOffset>432</TOffset>
      <ECGSampleBase>500</ECGSampleBase>
      <ECGSampleExponent>0</ECGSampleExponent>
   </RestingECGMeasurements>
   <Diagnosis>
      <Modality>Resting</Modality>
         <StatementCount>2</StatementCount>
         <LabelText>12SL ��ϳ���</LabelText>
      <DiagnosisStatement>
         <StmtFlag>ENDSLINE</StmtFlag>
         <StmtText>�������</StmtText>
      </DiagnosisStatement>
      <DiagnosisStatement>
         <StmtFlag>ENDSLINE</StmtFlag>
         <StmtText>���� ECG</StmtText>
      </DiagnosisStatement>
   </Diagnosis>
   <Waveform>
      <WaveformType>Rhythm</WaveformType>
      <WaveformStartTime>0</WaveformStartTime>
      <NumberofLeads>8</NumberofLeads>
      <SampleType>CONTINUOUS_SAMPLES</SampleType>
      <SampleBase>500</SampleBase>
      <SampleExponent>0</SampleExponent>
      <HighPassFilter>16</HighPassFilter>
      <LowPassFilter>150</LowPassFilter>
      <ACFilter>NONE</ACFilter>
      <LeadData>
         <LeadByteCountTotal>10000</LeadByteCountTotal>
         <LeadTimeOffset>0</LeadTimeOffset>
         <LeadSampleCountTotal>5000</LeadSampleCountTotal>
         <LeadAmplitudeUnitsPerBit>4.88</LeadAmplitudeUnitsPerBit>
         <LeadAmplitudeUnits>��V</LeadAmplitudeUnits>
         <LeadHighLimit>2147483647</LeadHighLimit>
         <LeadLowLimit>268435456</LeadLowLimit>
         <LeadID>I</LeadID>
         <LeadOffsetFirstSample>0</LeadOffsetFirstSample>
         <FirstSampleBaseline>0</FirstSampleBaseline>
         <LeadSampleSize>2</LeadSampleSize>
         <LeadOff>FALSE</LeadOff>
         <BaselineSway>FALSE</BaselineSway>
         <ExcessiveACNoise>FALSE</ExcessiveACNoise>
         <MuscleNoise>FALSE</MuscleNoise>
         <LeadDataCRC32>3206969204</LeadDataCRC32>
         <WaveFormData>
+v/6//r/+v/6//r/+v/6//r/+v/6//r/+P/4//j/+P/4//j/+P/4//j/+P/4//j/9v/2
//T/9P/1//b/9//3//n/9//3//f/+f/8//3//v/8//3//f////z/+//5//j/+//7//v/
+//9//////8BAP///////wEAAgADAAIAAgD///7//v////3//f/9//3/AAAAAAAAAAAA
AAAAAAD+//v/+P/3//f/9v/1//T/9P/y//L/8v/x//H/8f/x//P/9f/0//T/9P/0//P/
8//z//T/9P/0//X/7//t//D/7//x//L/8v/4//r/+P///xAAHAAoADwAUwBoAHgAgACE
AIAAbgBJAB0A///2//j//f/+//r/+//7//n/9v/0//L/8//z//T/9v/4//r//f/7//f/
9f/0//b/9v/2//b/9f/1//b/9//5//n/+P/4//X/9f/3//f/9f/0//T/9P/2//b/9v/3
//n/+P/4//j/9v/3//f/9//2//X/9P/z//X/9f/1//b/9v/1//X/9f/3//f/+P/4//f/
9v/1//X/9v/3//j/+f/3//f/9//3//r/+//7//v/+f/6//r/+//7//v//P/8//z//P/9
//7//f///////f///wEAAgACAAIAAwAEAAQABAADAAMAAwAEAAUACAAKAAwADQANAA4A
DAALAAoACwALAAwADAANAA4ADgAOAA4AEAARABIAEwAQAA4ADQAMAA4ADgAMAAwADQAM
AAwACwAJAAgABwAGAAYABgAFAAQAAwADAAEAAAAAAAAAAAD//wEAAQABAAAA///9//v/
+v/6//r/+v/5//n/+v/6//r/+f/5//n/+f/7//v/+//5//v//f/9//3/+//7//v/+//8
//r/+v/7//n/+f/5//n/+f/4//f/9//3//j/+P/3//f/+P/4//j/9//2//X/8v/0//X/
9f/2//j/9v/2//f/+P/4//j/+f/7//n/+//7//v/+f/7//v/+v/6//z/+v/6//v/+//6
//r//P/8//v/+//7//v/+//7//v/+//7//7//v/+//3//f/9//3//f/7//v/+//7//r/
+v/7//v/+v/6//r/+//9//v/+//7//v//P/9/wIA///9//v/+v/6//z//P/6//z/+//7
//v//v/9//v/+f/7//z//f/+//z//P/8//3//f/9//3//f/5//j/9v/1//j/+P/4//j/
+//8//z/+//7//n/+//7//n/+f/5//n/9//4//j/9v/6//v/+f/6//3/9//0//n//P/7
//r/+f/4//r/+v/6//r/9v/2//f/+P/5//n/+f/3//n/+f/6//z/+//6//n/+f/7//3/
/f/9//7//v//////AQABAAEAAwACAAMAAgABAAMABQAFAAUAAQAAAP///v/+////////
/wAAAQADAAQAAgACAAIAAgACAAAA/f/6//f/9//2//X/9P/0//T/9P/2//X/9f/1//P/
9f/1//T/9P/0//T/8//z//P/9P/0//L/8f/1//X/7v/r/+//7v/s//D/+v8AAAMAEAAk
ADYASgBfAHAAfgCGAIoAiABsAD0AEwD9//b/+P/9/wAA/P/3//f/8//u//D/9P/x/+//
8P/y//L/9P/1//T/8f/w//D/8P/w//D/8P/t/+3/7v/v/+3/7f/s/+z/7f/t/+//7//y
//L/8//0//H/8P/v/+//7f/s/+z/7P/t/+//8P/x/+//7//v/+//7//v/+//8P/y//H/
8f/x//H/8f/y//L/8f/w/+//7//w//H/8v/z//H/8f/x//H/8v/z//P/8//1//b/9v/3
//X/9f/2//b/9P/0//X/9v/3//n/+f/3//X/9//4//j/+f/7//3//v/9//3//v//////
//8BAAIAAAABAAEAAgAEAAUABgAJAAcACAAIAAkACgAKAAoACgAJAAkACQAJAAsACgAK
AAoACgAKAAgACAAHAAYABgAFAAUABAADAAIAAAAAAP///v///////f/8//n/+P/3//X/
+P/5//r/+v/5//f/9f/0//b/9v/2//X/8//0//T/9P/1//X/9f/1//b/9//4//f/9v/3
//b/9f/1//X/9f/1//P/8P/v/+//8P/x//L/8//z//L/8f/x/+//8P/w/+//7f/u/+7/
7v/x//L/8//y//D/8f/x//L/8P/u/+7/7//w//D/8P/x//P/8f/z//P/8//x//P/8//y
//L/9P/y//L/8//z//L/9P/2//b/9f/3//f/9//3//X/9f/1//X/9v/2//b/9f/1//X/
9f/1//f/9//3//f/9v/2//f/9//0//T/9P/1//j/9//4//n/9f/0//P/9v/4//f/9v/2
//j/+v/6//j/9v/1//X/9f/3//f/9v/1//X/9v/3//j/9v/2//b/9//3//f/9//3//T/
9P/z//P/9//4//n/+v/6//r/+f/3//n/9f/5//3/+v/5//j/9//2//j/+P/4//j/+P/4
//n/+v/6//n/+P/1//f/9//4//r/+v/6//r/+//7//3//f/9//7//v///////v/9//z/
/f///wEAAQABAAMABQAFAAUAAQAAAP///v8AAAEAAQABAAAA//////7/AAAAAAAAAAAA
AP7/+//4//n/+f/4//f/9v/2//b/9v/0//P/8//z//P/9f/1//T/9f/2//f/9//2//X/
9f/0//T/9f/3//f/+P/1//P/9v/0//b//v8CAAEABgAaAC4AQABVAGoAegB+AHwAegBq
AEMAFwABAPr/9v/3//z//P/7//n/9//y//L/9P/x//P/9v/2//T/9v/3//f/9f/1//b/
9P/0//T/9P/1//X/9v/3//X/9f/0//T/9f/1//f/9//3//b/9v/2//b/9v/2//f/9f/0
//T/9P/1//f/+P/5//n/+f/5//n/9//3//f/+P/4//f/9//3//r/+//9//7/+//6//n/
+f/5//n/+f/5//f/9//3//f/+v/7//v/+//7//z//P/9//3//f/+//7//v/+////AAD/
/wEAAQD//wEAAwAEAAQAAgADAAQABAADAAMABAAFAAcABwAJAAoADAANAA0ADgAPAA8A
DwARABAAEAAPAA8AEgASABIAEgARABEAEQARABMAEgASABIAFAAUABIAEgAQAA4ADQAL
AA0ADAALAAoACAAIAAcABgADAAMAAQAAAAAAAAAAAP///f/9//3//P/9//3//f/+//z/
/P/8//v/+//8//z//P/8//3//v////3/+//5//X/9v/5//r/+//7//v/+//7//j/9v/2
//f/+f/5//n/+f/3//b/9f/1//f/+P/4//f/9//4//j/+P/4//j/+P/2//j/+f/5//r/
/P/6//r/+//+//7//v////z/+f/6//n/+//5//v/+//8//z//v/8//z//f/9//z/+v/8
//z/+//8//3//v////3//f/9//3//P/8//z/+//8//3//v////7//f/8//v//P/8//3/
/f/8//z//P/9/wEA/////////P/8//z/AAD+//3//P/8//z//v/+//z//v/9//3//f8B
AAEAAAD///3//P/7//r/+v/6//r/+//9////AQADAAEAAAD+//3//v/+//7//v/+//7/
/f/7//v/+f/7//v/+v/7//z//f/9//7//v/8//3/AwACAPj/+v/6//r/+v/7//z//f/+
//r/+v/7//z//f/9//3/+//9//3//v8AAAAAAAAAAAEA//8BAAEAAQAAAAAAAQABAAMA
AwADAAUABQAHAAcABwAGAAcABgAFAAUABAADAAIABAAFAAUABQADAAMABAAEAAYABgAG
AAYABgAEAAEA/v/9//3//P/7//j/+P/4//j/+v/5//n/+f/4//n/+P/2//j/+P/4//f/
9//3//j/+P/y//f/+f/5//b/9f/3//T/9P/8/wAA+v/5/wgAGgAqADoATQBiAHoAhACI
AIwAhABnADkAEwACAPr//f8GAAgABQAFAAUA/v/2//L/9f/3//j/9v/2//j/9//6//n/
+v/8//r/+P/2//T/9v/3//n/+//5//n/+P/4//f/9//5//n/+f/4//j/+P/6//r/+v/7
//v/+v/6//r/+P/5//n/+f/7//v/+//7//n/+f/5//r//P/7//v/+//5//n/+v/6//z/
/P/8//3/+//7//v/+//7//v/+//7//z//f/9//3///8AAAAAAQAAAP/////+//r/+v/7
//z//v8BAAIAAQABAAMABAAEAAYABwAIAAgACAAHAAcABwAHAAcACQAKAAsADQAOABAA
DwAPAA8AEQAPABAAEAARABIAEgASABIAEQARABEAEQATABIAEgASABQAFAASABIAEwAS
ABIAEQAPAA4ADQAMAAgACAAHAAYABwAHAAUABAAEAAQABAADAAUABQAFAAQAAQD///3/
/P/+//7//v/9//3//v/+//7////////////9//3//f/7//v//f/9//3////////////8
//r/+v/7//3//f/9//3/+//6//n/+f/7//z//P/7//v//P/8//z/+//6//n/9v/2//f/
9//4//j/9v/2//f/+v/6//r/+//7//n/+//7//r/9//4//f/+v/6//z/+v/8//3//f/8
//r//P/8//v/+//7//v/+//7//v/+//7//r/+v/6//n/+//7//v/+//7//v/+//7//j/
+P/5//n/+f/6//v//f/+//v/+v/5//b/9v/2//r/+v/5//j/+P/4//r/+v/4//j/9//3
//f//f/9//z/+//4//j/+P/4//r/+v/6//v/+//7//v/+//8//z/+//7//n/+P/3//b/
9f/2//b/9f/2//X/+P/5//P/9//7//v/+v/8//z//P/8//v/+v/5//j/9v/2//f/+P/7
//v/+//5//f/9//4//r//P/8//z//f/8//3//P/7//z//P/9//3//f/9//3//////wEA
AQABAAMABQAFAAUAAQAAAP///v8AAAEAAQABAAMAAwAEAAQAAQAAAP///v8BAAAA/v/8
//j/9//1//P/8//0//X/9v/0//P/8//z//X/9//3//b/9v/2//b/9f/1//X/9v/2//r/
+f/3//X/9P/1//X/9P/y//L/+P8EAAsAFgAmADYASgBhAHIAfAB+AH4AegBgADEACwD9
//b/9P/3//r//P/5//f/9f/0//b/+P/x//H/+P/+//z/+P/5//n/9//3//j/9f/0//P/
8v/y//P/9f/3//f/9//2//b/9//3//n/+f/3//b/9v/2//j/+P/4//n/9//2//b/9v/2
//f/9//3//X/9f/1//X/9v/3//j/+v/8//v/+//7//r/+f/5//j/+f/6//v//f/7//v/
+//7//3//f/9//3//f/9//z/+//9//7//v////////8AAAAA/v/+////AAD//wEAAQD/
/wEAAwAEAAQABgAHAAgACAAJAAkACgALAAkACQALAAwADAANAA0ADgAPAA8ADwARABEA
EgASABMAEgASABIAEgATABMAEwATABMAEgASABIAFAAUABIAEgARABAAEAAPAA0ADAAL
AAoACQAKAAoACgAIAAcABAACAAIAAgACAAEAAAD///7//P/+//3//P/8//3//v//////
/f/+//7//v/7//v/+//7//z//f/+//3///8BAAEAAQAAAP///v/9//v/+P/3//f/9//3
//f/9//5//j/9//3//j/+v/7//v/+f/6//r/+v/6//r/+v/4//j/+f/5//r/+v/4//j/
+f/6//r/+v/7//z/+//+/////f/7//3//f/8//z//v/8//z//f/9//z/+v/8//z/+//9
//3//f/9//v/+//7//v//P/8//z/+//8//3//v////3//f/9//3/+v/6//v/+//7//z/
/f//////+//5//f/+P/4//j//P/+//3//P/8//z//v/+//z/+v/5//n/+f///////v/9
//r/+v/6//r/+v/6//r/+//7//v/+//7//z//P/7//v//v/+//7//v/9//7//v/9////
/f///////P/7//r/+f/7//z//P/6//3/AQD8//b/+v/8//z//P/8//z//P/8//z//f/+
/wAAAgAAAP///v/7//v/+//8//7//v/+//7//////wEAAQABAAIAAgADAAMAAQABAAEA
AwADAAUABQAFAAcACQAJAAkABQAEAAMAAgACAAMAAwADAAMAAwAEAAQABgAGAAYABgAG
AAQAAQD+//r/+f/3//X/9//4//n/+v/6//n/+f/5//f/+f/5//j/+v/6//r/+f/2//X/
9f/0//j/+//9//3/+v/3/+//7v/0//z//v/+/wcAFgAoADoASgBfAHIAfgCGAI4AiABw
AEcAGQADAAQAAAD//wYABgABAP//+//0//b/+P/3//n/+v/8//r//P////z/+f/4//j/
9v/2//b/9v/2//f/+f/7//n/+f/4//j/+f/5//v/+//6//j/9//2//j/+P/4//n/+f/4
//j/+P/4//n/+f/5//f/9//3//f/+f/5//n/+v/4//f/9//3//n/+f/6//r/+v/6//r/
+//7//v/+//7//n/+f/5//n/+v/7//v/+//7//z//P/9//7///8BAAIA/v/+////AAAB
AAMAAwABAP//AQACAAIAAAABAAIAAgAFAAUABgAHAAkACQALAAwADAANAA0ADgAPAA8A
DwARABEAEgASABMAFAAUABQAFAAVABUAFQAVABcAFgAWABYAFAAUABIAEgARABAAEAAP
AA0ADAALAAoACAAIAAcABgAGAAcABgAGAAYABgAGAAUABQAFAAUABAADAAEA///+/wEA
AgADAAMAAwAEAAQABAABAP///f/7//7///8AAP///P/9//z/+//+////AAABAAIAAAAA
AAEA//////////////7//f/9//3//v/+//3/+//8//z//P/+//7//v/8//r/+//7//z/
+v/4//j/+f/8//z//P/9/////f///////v/7//z/+//6//r//P/6//v//f/+//7//P/+
//7//f/7//v/+//7//v/+//7//v/+v/6//r/+f/6//v//P/9//v/+//7//v//P/8//3/
/f/8//z//P/9//7/+//6//n/+v/6//r//v/8//v/+v/6//j/+v/6//j/+v/5//n/+f/8
//v/+f/3//n/+v/7//z//P/8//z//f/6//n/+P/3//f/+P/4//n/+v/6//r/+v/8//7/
//////v/9//3//X/9f/3//n/+//7//7//P/6//r/+v/6//r/+P/4//j/+P/4//j/+f/6
//3//f/9//v/+f/5//r//P/6//r/+v/7//3//////////P/8//3//f/9//3//f///wEA
AwADAAMAAQADAAMAAwADAAIAAQAAAP7/////////AQABAAIAAgD///7//f/8//7//P/5
//b/9f/1//T/8//z//T/9f/2//b/9f/1//X/8//1//X/9P/y//L/8v/x//H/8f/y//L/
9P/5//f/8//u/+3/7f/0//b/9P/2//7/BwASACYAPABOAF0AbgB8AIAAfgByAFYAKwAN
AP3/8v/y//n/+v/6//n/9//z//L/8v/2//H/6f/s//T/8v/w//P/8//x//H/8v/0//T/
9P/0//H/8f/y//P/9P/1//X/9v/0//P/9P/z//T/9P/1//b/9v/2//b/9//3//b/9v/2
//T/9f/1//X/9f/1//X/9f/1//X/9f/2//b/9f/1//X/9//3//j/+P/2//b/9v/3//f/
9//3//f/+P/5//r/+//6//v/+//7//n/+v/6//v//v///wEAAgD///7//v/+//3/////
//3//v8BAAMABAAEAAUABgAGAAYABQAFAAUABgAHAAoADAAMAA0ADQAOAA0ADQANAA8A
DwAQABAAEQASABIAEgASABUAFQAVABUAFQAUABQAFAASABIAEAAQAA0ADAAMAAsADgAO
AA4ADgAKAAoACQAIAAcABwAFAAQABAAEAAQAAwADAAMAAwACAAIAAQAAAAAAAAAAAAAA
//8CAAQABQAGAAIAAQAAAP///////////f///wEAAQABAP//////////AAD+//7////+
//3//P/7//3//P/7//v//f/+//7//f///wAAAAAAAP7//v/+//z/+v/7//v//P/9//z/
/f///////v/9//3//f/7//3//f////3///////7//v8AAP7//v///////v/+/wAAAAD/
/wEAAQABAAEAAQABAAEAAQABAAAA///9//7///8AAAEAAAD///7//f///wAAAgADAAEA
AAD/////AQD////////+//7//v8CAAQAAwACAAIAAQACAAEA/v/+//3//f/9///////+
//3///8AAAEAAgAAAAAAAAABAP///////////v/+//3//f/+//7//v/+//7//v/9//v/
/f/7//3//f/7//v/+//7//v/+v/8//7//v/+//7//v/+//7//v/8//z//f/+//3//f/9
//v/+v/5//n/+v/6//r/+v/7//z///8AAAEAAgACAAMAAwABAAEAAQADAAEAAwADAAMA
AwAFAAUABQADAAIAAQAAAAAAAQABAAEAAwADAAQABAACAAIAAgACAAIAAAD9//r/+v/7
//v/+//5//j/9//2//j/9//3//f/9//5//n/+P/4//j/+P/3//b/9f/1//T/+P/5//n/
9//y//H/8//2//j/+P/4/wAADwAYACQAOABMAFsAbgB+AIQAgAB8AGoAQwAVAAEAAAAC
AAEAAAAAAP///f/5//b/9v/2//P/8//4//j/9P/2//n/+f/3//f/+P/4//j/+P/4//f/
9//4//n/+f/5//j/+P/1//X/9//3//X/9P/0//T/9v/2//b/9//1//T/9P/0//T/9f/1
//X/9//3//f/9//3//f/9//4//f/9f/0//P/9f/1//b/9v/4//j/+P/5//n/+f/5//n/
+f/5//n/+f/6//v/+//7//3//v/+/////f/9//7//v/7//r/+v/6//v//f/9//v//v8B
AAMABAAEAAUABgAGAAUABQAGAAcACQAJAAsADAALAAsACgAKAAsACwALAA0ADwAQABAA
EQAQABAAEAAQAA8ADwAPAA8AEQAQABAAEAASABIAEAAQAA0ADAAMAAsADQAMAAsACgAG
AAYABQAEAAUABQADAAIAAAAAAAAA//8BAAEAAQAAAAAA///+//7//P/8//z/+//7//z/
/P/8//z//f/+/////v/9//z/+f/7//3//f/9//z/+//6//n/+v/4//j/+f/7//v/+//7
//v/+v/5//n/+P/4//f/9f/2//j/+f/6//r/+v/6//j/+v/7//v//P/6//j/+P/5//n/
+P/3//f/+P/3//r/+//5//f/+f/5//r/+v/8//r//P/9//3//P/8//7//v/9//3//f/9
//3//f/9//3//f/8//z//P/7//n/+f/5//n/+v/7//z//f/+//7///////3//P/7//v/
/f/7//v/+//4//j/+P/8//z/+//6//r/+v/8//z/+v/6//n/+f/5//z/+//5//f/9//4
//n/+v/8//z//P/9//z/+//6//n/+v/6//n/+f/8//z//P/8//v//P/8//v/+v/3//j/
9//2//f/+P/5//f/+P/4//b////9//T/9v/6//j/+P/4//j/+v/6//r/+v/2//b/9//4
//n/+f/5//f/+f/5//r//P/6//r/+v/7//v//f/9//3//v/+///////9//3//f///wIA
BQAGAAcABAAFAAQAAwABAAAA///+//7/////////AQABAAIAAgACAAIAAgACAAAA/v/7
//j/9//3//b/9f/2//b/9v/2//T/8//z//P/8//1//X/9P/y//L/8v/x//L/8//1//b/
9P/x//X/9//y/+3/6//w//T/8v/w//b///8MAB4ANABGAFcAaAB4AIQAiACGAHYATwAj
AAUA/P/6/wEABAD+//3////5//D/7v/s/+3/8f/y//L/8P/w//P/8//x//H/8v/z//T/
9f/2//T/8//z//P/9v/3//f/+P/2//X/9v/1//X/9P/0//T/8v/y//L/8//1//T/9P/0
//X/9//4//n/+P/3//b/9f/0//P/8v/y//P/8//0//X/9f/1//b/9v/3//j/+f/7//n/
9//1//P/9f/3//n/+//5//n/+P/3//n/+v/6//v//f/9//7//v/6//r/+//8//3/////
//3/+//9//7//v/+////AAAAAAQABQAHAAkACAAHAAgACAAGAAcABwAIAAsACwALAA0A
DwAQABAAEQARABAADwAOABAAEQASABMAEwASABIAEgAQABAADgAOAA0ADAAMAAsADQAM
AAsACgAIAAgABwAGAAMAAwABAAAAAAAAAAAA///////////+//7//f/8//z//f/+////
///+//7//f/8//v/+//7//v//f/9//3/+//5//v/+//7//v/+//7//v//f/8//3////9
//v/+f/3//j/+P/4//n/9//4//j/9//3//j/+P/4//r/+v/6//j/9v/3//f/+P/2//T/
9P/1//j/+P/4//n/+f/3//n/+f/5//f/+f/5//r/+v/8//r/+v/7//v/+v/8//7//v/9
//v/+//7//v//v///wAAAQD///7//f/7//v/+//7//v//f/9//3//f/6//r/+//7//3/
/v///wEAAgD///7//f/6//r/+v/+/wAA///+//7//v8AAAAA/v/+//3//f/9/wEAAQAA
AP///v/+//7//v8AAAAAAAABAAAA///+//3//f/+//7///8CAAIAAgACAAIAAgABAP//
+//9//3//f/+//z//P/8//z//P/8//z//P/6//r/+//8//7///8AAP///////wAAAgAC
AAIAAgADAAEAAwADAAMAAgACAAMAAwADAAMAAwAFAAMABQAFAAUABQAHAAcABwAGAAYA
BgAGAAgACQAJAAkACAAHAAcABgAEAAQABAAEAAQAAgD///z/+//7//r/+f/4//j/+P/4
//r/+f/5//n/9//5//n/+P/5//r/+//7//j/9//3//b/+P/5//v////6//X/9//4//b/
+v8AAAIABwAYACoAOgBQAGcAdgCAAIgAiAB8AGIANQALAP3//v/+//3//P/6//f/+f/1
//L/9P/2//P/9//6//j/9v/4//n/9//1//X/9v/3//j/+f/6//j/9//3//f/9//3//b/
9v/3//f/+f/5//n/+P/4//j/+P/4//j/+f/5//j/+P/4//j/+f/5//n/+//7//v/+//7
//v/+//8//r/+f/5//n/9//3//j/+P/6//r/+v/7//v/+//7//v/+//7//v/+//8//3/
/f/9////AAAAAAEA/////wAAAAAAAAAAAQACAAMABQAFAAMAAgADAAMAAgADAAUABwAI
AAkACQAKAAsACQAJAAsADAAOAA8ADwAQABEAEQARABMAFQAWABYAFwAYABgAGAAYABgA
FwAWABUAFQAUABQAFAAUABQAEgASABEAEAAQAA8ADwAOAA0ADAAKAAoACQAIAAUABQAD
AAIABAAEAAQAAwADAAMAAwACAAUABQAFAAYABQAEAAMAAQAAAAAA///+//3//f/9//3/
/////////f/7//3//f/9////////////AAD+//7///8BAAEAAQABAP7//P/6//n/+//8
//z/+//7//z//P/8//z//P/8//r//P/9//3//v/+//z//P/9//7//v/+///////9////
//8AAP//AgADAAIAAgAEAAIAAAABAAEAAAACAAQABAADAAMAAwADAAMAAQABAAEAAQAC
AAIAAgABAAMAAwADAAMABQAFAAUABQADAAIAAgABAP7//v/+////AwABAAEAAQAAAAAA
AAAEAAQAAwACAAIAAgAEAAQAAgAAAP///////wMAAwACAAEAAAAAAAAAAAACAAIAAgAD
AAUABQAFAAUAAgACAAEAAQAAAAAAAAAAAP//AAAAAP//AAD//wIAAwAEAAUABgAHAAUA
BgAGAAQABQADAP7//P8DAAUABAACAAIAAgACAAIAAgACAAIAAgACAAMABAADAAMAAwAB
AAEAAQACAAQABAAEAAQABQAGAAkACgALAAgACAAJAAkACQAJAAkACwAMAA8AEAARAA4A
DwAOAA0ADAAMAAwADAAKAAsACwALAAkACQAKAAoACwAMAA0ADgAMAAoABwAEAAEAAQAA
AP//AAAAAAAAAAAAAP////////3///////7/AQACAAMAAwACAAEAAQAAAAAAAwABAP3/
/v/9//n//P8CAAIABAAKABUAIgA2AEgAWABvAIQAkACUAJgAjgBwAEEAGQALAAgABgAL
ABAADAAJAAcA///6//z//v///wMABAACAAAAAgADAAEA/////wAAAgACAAIAAgD/////
AAABAAEAAQAAAAAAAAABAAQABQAFAAQABAAEAAIAAgACAAMAAQAAAAAAAAACAAMAAwAD
AAUABQAFAAUAAgABAAAAAAADAAMABAAFAAUABQAGAAYABgAGAAYABwAHAAcABwAHAAcA
BwAHAAcACAAJAAkACQAJAAoACgALAAsACwAMAAwACgAKAAsADAAMAA0ADAAJAAwADwAR
ABIAEAARABIAEgAUABUAFwAZABYAFQAWABYAFwAZABoAHAAdAB0AHQAfACEAIgAiACMA
IwAiACEAIAAjACMAIwAjACIAIAAfAB4AIAAiACIAJAAjACIAIgAhAB8AHgAdABwAGQAY
ABYAFAAVABUAEwASABQAFAAUABMAEQARABEAEAAQAA8ADgAOAA4ADgAOAA0ADQAOAA4A
DgAPAA8ADwAPAA0ADQANAAsACwANAA0ADQALAAsACwALAAoACAAIAAkACwALAAsACwAN
AAwACwALAAsADAAMAAsACgAKAAkACAAKAAoACgAIAAcABwAGAAYACQAIAAkACwALAAoA
CQAJAAcABQAHAAcACQAHAAkACQAIAAgACgAIAAoACwALAAoACwAOAA8ADwANAA0ADQAN
AAsACwALAAsADQAOAA8ADwANAA0ADQANAAsACwALAAsADAAMAA0ADQAMAAwADAANAA0A
DwARAA==
         </WaveFormData>
      </LeadData>
      <LeadData>
         <LeadByteCountTotal>10000</LeadByteCountTotal>
         <LeadTimeOffset>0</LeadTimeOffset>
         <LeadSampleCountTotal>5000</LeadSampleCountTotal>
         <LeadAmplitudeUnitsPerBit>4.88</LeadAmplitudeUnitsPerBit>
         <LeadAmplitudeUnits>��V</LeadAmplitudeUnits>
         <LeadHighLimit>2147483647</LeadHighLimit>
         <LeadLowLimit>268435456</LeadLowLimit>
         <LeadID>II</LeadID>
         <LeadOffsetFirstSample>0</LeadOffsetFirstSample>
         <FirstSampleBaseline>0</FirstSampleBaseline>
         <LeadSampleSize>2</LeadSampleSize>
         <LeadOff>FALSE</LeadOff>
         <BaselineSway>FALSE</BaselineSway>
         <ExcessiveACNoise>FALSE</ExcessiveACNoise>
         <MuscleNoise>FALSE</MuscleNoise>
         <LeadDataCRC32>2610994089</LeadDataCRC32>
         <WaveFormData>
9P/0//T/9P/0//T/9P/0//T/9P/0//T/8v/y//L/8v/y//L/8v/y//L/8v/y//L/8f/x
//H/8v/y//L/8v/y//T/8//x//H/9P/2//j/+P/3//j/+P/5//f/+P/4//j/+P/6//v/
/P/+////AAD///z/+f/4//j/+//8//z//P/6//r/+v/6//r/+v/4//j/+v/8//7/////
//3/+v/5//X/8v/x//H/8v/w/+7/7v/s/+z/7P/s/+7/7v/u/+7/7f/s/+z/7P/t/+//
7f/r/+v/7P/s/+v/6//r/+f/5v/k/+L/4P/k/+j/6P/q//H/+/8EABQAKABBAFkAawBy
AHQAdgB7AH0AewBzAGwAYQBSAEMANwAvACcAHwAYAA8ABQD///v/+v/6//j/9//1//L/
8f/v/+7/7v/v/+//7v/u/+7/7v/t/+7/7//w/+7/7//w//D/7v/t/+3/7P/r/+z/7v/v
//H/8f/x//H/7//v//D/8P/w/+//7v/t/+//7//v/+//7v/u/+7/7v/u/+//7//v/+7/
7v/u/+7/8P/w//D/8f/w//H/8f/x//H/8v/y//L/8v/z//P/8//1//X/9f/2//j/+P/5
//r/+v/6//v/+//9////AQABAAEAAwAEAAYABQAGAAcACQALAA4ADgAPABIAFAAWABgA
GgAbAB0AHgAdAB0AHgAeAB4AHwAgACAAIwAkACQAJAAiACAAHgAdAB8AHgAdAB0AGgAZ
ABcAFQAVABMAEAAMAAwACwAJAAgABgAFAAIAAQACAAAA/v/9//v/+//7//n/+P/3//X/
9P/0//T/9P/0//T/9P/0//T/9f/0//T/8//z//T/9P/1//T/8v/x//D/8f/y//P/8//z
//P/8//z//D/8P/x//H/8v/y//P/9P/y//L/8//z//X/9f/1//T/8//z//L/8f/z//P/
8//0//X/9f/1//X/+P/4//j/9//3//n/+f/5//j/+P/2//b/9//4//j/+P/5//n/+f/5
//r/+v/5//n/+v/6//r/+v/2//P/9f/0//b/9//4//r/+v/5//n/+f/2//b/9v/2//j/
+P/4//f/9P/0//X/9v/3//b/9//4//j/+P/4//r/+P/3//X/9P/2//f/+f/6//r/+f/5
//n/9//3//X/9f/4//n/+f/5//v/+//7//v/+f/4//b/9f/y//H/8f/x//T/9f/1//T/
9P/z//L/8v/z//T/9f/3//b/9f/0//P/9f/1//X/9v/2//b/9v/1//P/8f/w//P/9v/0
//T/9P/0//T/9P/1//X/9//4//j/+P/4//j/+P/3//T/8//z//T/9P/0//X/9v/4//n/
+f/6//j/+P/6//z//v8AAAIAAwADAAEAAAD9//r/+v/7//z//f/+////AAD///7//f/8
//r/+v/6//z///8BAAIAAQD8//v/+f/2//X/9f/0//L/7v/u/+7/7v/w//D/8P/w/+7/
7v/t/+z/7P/s/+3/7//t/+v/6//s/+7/6//r/+v/5//m/+j/5P/g/+T/7P/u/+z/8//9
/wgAGgAwAEUAWwBvAHgAdgByAHcAfwCBAHkAcgBjAFIAQQA1AC0AIwAXABAACwADAPv/
+f/2//L/8v/x//L/8P/w/+//7P/s/+3/7f/s/+z/7P/s/+r/6v/q/+r/7P/t/+7/7v/r
/+v/7P/s/+z/7P/t/+3/7P/r/+r/6f/q/+v/7f/u/+//7//v/+//7v/t/+z/6//t/+7/
7//w//D/8f/x//H/7v/u/+7/7v/u/+7/7v/v//D/8f/x//H/8//0//T/9P/2//f/9//3
//j/9//2//b/9v/2//f/+P/8//z//f/9//3///8BAAEAAgAFAAcACgANAA4ADwARABIA
FAATABMAFwAYABkAGgAaABsAHQAeAB8AHwAgACAAIQAjACUAJgAlACYAJgAmACYAJgAm
ACcAJAAiACAAHwAfAB8AHgAdABsAFwASAAwACwALAAoACgAKAAkABgAFAAQAAgAAAP//
AQABAAEA///+//3/+//6//j/+P/4//j/+f/6//v//P/6//j/9//1//f/+P/4//n/+f/4
//j/+P/4//j/+P/3//b/9f/0//P/8//0//b/9//4//j/+f/6//n/+P/4//f/9//3//f/
9v/2//f/9//3//X/9f/1//b/+f/7//3////8//r/+P/1//b/+f/6//v//P/8//r/+v/8
//7///8AAP7//f/8//v/+f/4//b/9f/3//j/+f/6//v/+/8AAAIA///9//v/+v/6//n/
+f/5//n/+v/7//z/+v/6//r/+f/6//r/+//8//r/+P/4//j/+P/4//j/+v/8//3//f/+
//v/+//8//z/+//5//j/9//5//n/9//3//b/9//3//f/+P/5//r/+//6//r/+f/5//b/
9f/1//X/+P/5//n/+P/2//X/9P/0//r/+v/6//v//P/5//j/9//2//b/9v/3//f/9//4
//j/+P/4//j/+P/3//f/9//4//r/+v/6//v//P/8//3//f/+//7//v8AAAIAAwAEAAUA
BQADAAEAAAD9//7//v///wAAAAAAAAAAAAACAAIAAgACAP///v/9//7/AAABAAEA///9
//3//P/6//f/9//2//T/8v/y//L/8v/w//D/8P/w//D/8P/v/+7/7v/u/+//8f/x/+//
7//w//D/7//x//H/7//o/+b/5v/i/+T/7P/w/+7/8f/7/wQAEgAkADsAUQBfAGYAbAB4
AIEAhQCDAHsAcgBpAF4AUQBBADMAKQAfABoAFQAHAP//+//4//T/8v/x//L/8P/w/+//
7P/s/+3/7f/s/+z/7P/s/+z/7P/s/+z/6v/r/+z/7P/r/+v/7P/s/+r/6v/r/+v/6f/p
/+n/6f/q/+v/7f/u/+3/7f/t/+3/7f/t/+3/7f/s/+z/7P/s/+7/7//v/+//8P/w//D/
8P/u/+7/7v/v/+//7//u/+3/7//w//D/8P/w//H/8f/x//P/8//z//T/9v/2//f/+P/4
//j/+f/5//v//f////////8BAAIABAADAAQABQAHAAsADgAOAA8AEgAUABYAGAAaABsA
HQAeAB4AHQAdABwAHgAfACAAIAAhACIAIgAiACEAIAAfAB8AHwAeAB0AHQAcABsAGQAX
ABkAFwAUABAAEAAPAA0ADAALAAkABQADAAAA/v/8//v/+f/5//n/9//4//f/9f/0//b/
9v/2//b/9P/0//T/9P/1//T/9P/z//H/8v/y//P/8//y//L/8v/0//T/9P/z//H/8f/x
//H/8P/w//H/8f/x//D/8P/w/+7/7v/v/+//8P/x//L/8v/w//H/8f/x//P/8//z//T/
9f/1//X/9f/4//j/+P/3//X/9//3//f/+P/4//b/9v/1//b/9v/2//f/9//3//f/9v/2
//X/9f/2//b/9v/2//b/9f/5//r/+P/3//b/9v/3//f/+P/5//f/9v/1//T/9v/2//b/
9f/0//T/9f/2//j/9v/2//b/9f/0//P/9P/1//X/9P/0//X/9f/2//b/9P/z//P/8//1
//X/8//z//T/9f/1//X/8//z//P/8//3//j/+P/5//j/9//3//f/9f/1//T/8v/0//P/
8v/y//L/8v/y//P/8//z//P/8//z//P/8//0//T/9P/0//L/8v/y//L/8v/0//T/9f/1
//X/9v/2//b/9P/0//T/8//x//H/8v/0//T/9P/1//b/+f/7//z//v/9//z//f/+////
AAABAAEAAwABAAAA/f/7//r/+v/6//z//P/8//z//P/8//z//P/8//z//P/+/wMABQAG
AAUAAAD9//n/9P/0//X/9f/0//L/8v/y//L/8P/w//D/8P/u/+7/7f/s/+3/7v/w//P/
8//x//H/8v/s/+3/7f/v/+//7v/u/+r/5v/o/+z/7P/s//H//f8IABQAIgA1AE0AZQB0
AHoAeAB5AH0AgwB/AHQAbQBkAFcASwA9ADEAJQAYAA8ABwADAAEA/v/8//r/+f/3//T/
8//x//D/8P/x//H/8f/y//P/9P/v/+7/7f/s/+z/7f/u/+7/7//v//D/8P/v//D/8v/z
//L/8f/w/+//7f/t/+7/7v/v/+//7//v//H/8f/x//H/8P/w//D/8P/u/+//7//v/+//
8P/x//L/8v/y//L/8//y//P/8//z//H/8v/y//L/9P/1//X/9f/3//f/9//4//f/9v/2
//b/+v/6//v/+//7//3//////wEAAwAEAAYABQAGAAcACQAMABAAEQATABYAGAAaABwA
GgAZABkAGAAbABsAHAAcAB0AHwAhACIAIQAiACIAIgAjACIAIQAhAB8AHgAdAB0AHQAd
ABwAGwAYABUAEQAMAAwACwAJAAgACQAJAAcABwAFAAIA///9//////////3/+f/3//T/
8v/1//b/9//4//j/+P/4//j/9P/y//H/7//w//L/8//1//X/9P/0//T/9v/2//b/9f/z
//H/7//t/+7/8P/z//X/8//y//L/8v/w//D/8f/x//P/8//z//L/8v/z//P/8//z//P/
8//0//X/9f/1//X/9v/2//b/9f/z//X/9f/1//b/9v/0//T/9//4//j/+P/5//n/+f/5
//r/+v/5//n/9v/2//b/9v/1//P/9v/2//f/9//3//j/9v/1//X/9f/1//b/9//4//b/
9P/y/+//8P/y//X/+P/2//T/9P/0//P/8v/x//L/8//z//L/8v/y//P/9f/2//X/8//y
//H/7//v/+3/7f/x//P/9P/1//T/8//y//H/9P/0//P/8//x/+//7v/t/+7/7//v/+7/
7P/r/+r/6v/r/+z/7f/v/+//7f/v//P/8P/w//D/8P/w/+3/7P/s/+v/7f/w//L/9P/z
//L/8f/v/+v/6//s/+7/8v/y//P/9P/0//X/9f/2//b/9v/4//r//f/+///////+//v/
+f/1//b/+P/7//7//P/6//j/9v/5//r/+//8//z//P/8//7//v///////f/5//f/9P/w
//H/8f/w/+7/7P/s/+z/7P/u/+7/7v/u/+7/7v/t/+z/7P/s/+3/7//r/+n/6f/q/+z/
6//t/+v/6f/o/+T/4v/g/+L/4v/m/+j/8f/9/wYAGAAuAEMAVwBjAGgAcAB8AIMAgwB/
AHsAcABjAFgASwA7ADEAJwAfABgADwADAP3/+//8//j/9P/z//D/7v/u/+3/6f/o/+j/
5//o/+j/6P/o/+j/6P/o/+j/6P/p/+r/6v/r/+v/7P/s/+n/6P/o/+f/6f/p/+n/6f/n
/+f/6P/o/+f/5//n/+f/6v/r/+z/7f/s/+z/7P/s/+7/7//v/+//7P/s/+z/7P/q/+r/
6v/r/+7/7//v/+//7f/u/+7/7v/w//H/8f/x//P/8//z//T/9v/2//f/+P/4//j/+f/5
//v//f//////AQADAAQABgAHAAgACQALAAsADgAOAA8AEQASABMAFAAYABkAGwAcAB0A
HQAeAB4AHgAfACAAIAAfACAAIAAgAB0AHAAbABsAHQAcABsAGwAYABcAFQATABMAEQAO
AAoACgAJAAcABgAEAAMAAAD//wAA/v/8//v/+v/5//j/9f/2//X/8//y//T/9P/0//T/
8v/y//L/8v/x//D/8P/v//H/8v/y//P/8f/w//D/8P/w//D/8P/v/+3/7f/t/+3/7P/s
/+3/7f/t/+z/7P/s/+3/7v/w//H/7//v/+//7v/w//H/8f/x//H/8f/x//L/8v/x//D/
7//y//L/8v/x//H/8//z//P/9v/2//T/9P/z//T/9P/0//X/9f/1//X/9P/0//P/8//0
//T/9P/0//H/7//y//L/8//z//P/9P/0//P/8//z//L/8v/y//L/8v/y//L/8f/x//L/
9P/2//T/8P/u/+z/7P/s/+z/7v/x//H/8P/w/+//7//w//D/8P/v/+//7//x//H/7//v
//D/8f/x//H/8f/x//H/8f/y//L/8f/x//D/7//v/+//8f/z//T/9P/y//H/8P/w//D/
8P/w//H/8//z//P/8//x//H/8f/y//L/9P/0//H/8v/y//L/8v/y//D/8P/x//H/8v/0
//X/9v/1//T/8//x//H/8f/y//T/9v/2//f/+P/4//n/+f/6//z//P/+/wAAAQACAAMA
AwADAAEAAAD9//z//P/9//7//P/8//z//P/8//z//P/8//r/+v/6//z/AAABAAEA///8
//v/+f/2//X/9f/0//L/8v/y//L/8v/y//L/8v/y//L/8v/x//D/8P/w//H/8//v/+3/
7f/u//D/8f/x//H/7//s/+j/5v/m/+r/7v/u//L/+/8DABAAHgAyAEkAYQBzAHwAfAB6
AH0AgQB/AHcAbgBhAFQAQwAzAC0AJQAbABQACwADAAEA///6//r/+v/5//b/9P/0//P/
8v/y//P/8//y//L/8v/y//H/8v/z//T/8//z//P/8v/z//P/9P/0//D/8P/x//H/8f/x
//H/8f/z//P/9P/0//P/8//z//P/9f/1//X/9f/0//T/9P/0//T/9f/1//X/9v/2//b/
9v/2//b/9v/3//b/9//3//f/+f/6//r/+v/4//n/+f/5//z//f/+/wAAAgAEAAcACgAK
AAoACwALAAsACwALAAkABwAJAAoADAANAA4ADwARABEAFAAUABUAFQAWABcAGAAdAB8A
IgAkACUAJQAmACYAJAAlACYAJgApACoAKgAqACkAKAAnACcAJgAkACIAIQAiACEAHwAd
AB4AHQAbABgAFAATABEAEAARABEADwAPAAwACgAIAAcABgAFAAQAAQABAAEAAAAAAAIA
AgACAAIAAgACAAIAAgD+//z/+//5//r//P/9/////v/8//v/+v/6//r/+v/5//z//f/+
/////P/8//3//f/8//r/+f/4//n/+v/8//3//f/9//3//P/6//v/+//7//3//f/9//7/
/f/9//3//f/+//7//v/9////AQABAAEAAAAAAP7//v/9//7//v/+/wEAAQABAAEAAAAA
AP/////+//7//v/+/////f8AAAAA/v/9//z//P/+//3//f/9//7//v/+//7//v/+//7/
/f/5//j/+P/4//n/+P/5//r/9//2//X/9v/5//n/+P/4//f/9//4//j/+v/5//n/+f/5
//n/9//3//f/9//2//X/9f/1//X/9f/0//T/8//z//P/8//0//X/+P/5//n/+P/6//n/
+P/4//X/9P/z//P/9P/1//b/9//1//f/+//8//v/+v/5//j/9f/0//T/8//2//j/+f/6
//j/+P/4//f/9f/1//b/+P/8//z//f/+//3//f/8//z//v/+/wAAAgAFAAYABwAHAAQA
AQD///v/+//8//7/AAACAAIAAgACAAAAAAAAAAAA/v/+//7/AAABAAEAAAD9//r/+f/3
//T/8//z//L/8P/v//D/8f/y//D/8P/w//D/8f/y//L/8v/u/+z/6//r/+r/6f/q/+z/
8P/z/+//6f/n/+b/5v/o/+r/6v/q/+j/6v/v//n/CAAaAC4ARwBjAHEAcgB4AIAAhQCF
AIMAfwB4AG8AYABTAEUANQAnAB0AFAAHAP//+//9//r/9v/0//P/9P/y//L/8f/v/+7/
7v/t/+3/7v/v//D/7v/u/+7/7v/s/+3/7v/u/+//7//w//D/7v/u/+//7//v/+//7//v
/+//7//w//D/8//z//P/8//x//H/8f/x//D/8P/w//D/8v/z//P/8//0//T/9P/0//b/
9v/2//f/9v/3//f/9//5//r/+v/6//n/+f/4//f//P/9//7/AAD9//z//P/8////AAAC
AAMABQAHAAkACQAKAA0ADwASABIAEgASABMAEwAWABYAFwAaABwAHgAgACEAIQAiACIA
JQAlACYAJgAoACkAKgAqACsALAAsACwAKwAqACkAKQArACoAKQApACYAIwAfABsAHAAb
ABkAFgAVABUAFAAUABEADwALAAkACQAIAAcABwAFAAUABQADAAMAAwACAAIAAAAAAAAA
AAAAAAAAAAAAAAEAAAAAAP///f/+//7///////7//v/+//7//v/+//3//f/9//3//f/6
//r/+//7//n/+P/4//j/+v/6//v/+//9//3//f/8//r/+//7//v//f/9//3//v/9//3/
/f/9/wAAAAAAAP////8BAAEAAQAAAAAA/v/+/wEAAgACAAIAAQABAAEAAQACAAIAAQAB
AAIAAgACAAIAAQD//wIAAgAAAP///v/+/wAA////////AAAAAAAAAAD+//7//v/9//r/
+v/7//z//v/8//z//P/6//r/+v/8///////+//7/+//7//z//P/+//3//f/9//v/+//5
//n/+//9//7////+//3//P/7//z//P/7//v//P/7//v/+//6//v/+//6//z/+//6//r/
+v/6//r/+//7//v/+//7//v/+//+//z//P/8//z//P/8//3//f/8//z/+//6//v//P/9
//3/+f/5//r//P/+//7///8AAAIAAwADAAQABAAEAAYACAAJAAoACwALAAsACQAIAAUA
AgACAAMABAAEAAQABAAEAAQABAAEAAQAAgACAAIABAAGAAcABwAFAAQAAwABAP7/////
//7//P/4//j/+P/4//j/+P/4//j/+f/6//r/+v/4//j/+f/7//j/9f/0//T/+P/3//f/
9f/x/+7/7P/q/+z/7v/0//j//P///wUAEgAkADoAUQBrAHkAegB6AH4AgwCHAIUAfwB2
AGsAWgBJAD0AMwApACMAHAATAAsABwADAP7//P/+//v/+P/2//b/9f/2//b/9//3//b/
9v/2//b/9P/0//T/9P/0//X/9v/2//P/8//0//T/8//0//b/9//3//f/9//3//X/9f/2
//b/9//3//f/9//5//n/+f/5//j/+P/4//j/+P/5//n/+f/4//j/+P/4//j/+P/4//n/
+v/7//v/+//7//z//P/8//z//f/9//3/////////AAD+//7///8AAAQABAAFAAUABwAJ
AAsACwALAA0ADgAQABEAEgATABUAGQAcABwAHQAcABwAHAAcACAAIQAjACQAJQAlACYA
JgAoACkAKgAqACoAKgApACgAKQAoACcAJwAoACgAKAApACcAJQAiAB8AHwAdABoAFgAU
ABMAEQAQAA4ADQAKAAkACgAIAAYABQAFAAUABQADAAQAAwABAAAA///+//3//P/+//7/
/v/+//7//v///////f/+//7///////7//v/+//v/+v/5//f/+P/5//r/+//6//r/+//7
//v/+v/6//r/+P/4//n/+f/6//v//P/8//r/+//7//v/+//7//v//P/9//3//f/9//7/
/v/+//3///8BAAEAAQACAAIAAAAAAAEAAgACAAIABQAFAAUABQAHAAgACAAJAAUABAAD
AAIA///9/wAAAAABAAEAAQACAAAA/////////v/+//7//v8AAAAAAAD///z//P/9//7/
/P/6//r/+v/7//z//f8AAP///f/6//j/+f/5//r/+v/8//v/+//7//n/+f/3//f/+v/7
//v/+//7//v/+//7//r/+v/5//n/+P/3//f/9//4//n/+f/4//r/+f/4//j/9//2//X/
9f/1//X/9f/1//X/9f/1//b/9P/0//L/8//y//T/9P/0//T/9P/0//X/9f/z//T/9P/0
//L/8v/y//H/8v/z//X/+P/5//j/+P/4//n/+//8//7//P/8//7/AAD//wAAAQABAAMA
AQAAAP3//P/8//3//v/+//7//v/+//z//P/8//z/+P/4//j/+v/9////AAD///r/+f/3
//T/8f/x//D/7v/u/+7/7v/u/+//8P/x//L/8P/u/+v/6P/p/+r/7P/v/+3/6//r/+z/
7P/r/+v/6//r/+b/4P/g/+L/4v/m/+j/6v/t//X/AgASACIANwBRAGkAdAB4AHoAfQCD
AIUAgQB0AGUAVgBFADcALwAlABsAFAANAAMA/f/5//T/8P/w//H/7//s/+v/6f/p/+r/
7P/t/+r/6v/q/+r/6//s/+3/7v/t/+3/7f/s/+r/6f/p/+j/6P/o/+n/6f/n/+f/5//n
/+j/6f/r/+z/7f/t/+3/7f/r/+v/6//r/+z/7P/s/+z/7v/v/+//7//w//D/8P/w/+//
7v/t/+3/8f/z//T/9f/0//T/8//y//L/8//z//P/9//3//f/+P/7//z//v8AAAAA/v/9
//v//f///wEAAQACAAUABwAKAA0ADgAPABEAEQAUABQAFQAVABYAFwAYABoAGwAdAB4A
IAAhACMAJAAiACMAJAAkACYAKAApACoAJgAkACIAIQAhACAAHwAfACEAIQAgAB8AHQAb
ABgAFAARAA8ADAAKAAoACQAGAAUABgAEAAIAAQABAAEAAQD///3/+//4//b/+P/4//j/
+P/4//j/+P/4//f/9v/2//X/9//4//j/+f/5//j/+P/4//b/9v/2//X/9f/1//X/9f/0
//T/9f/1//f/9v/2//b/9v/2//f/9//2//X/9P/y//P/9f/2//f/9v/1//T/9P/1//X/
9f/1//f/+P/5//n/+P/5//j/9//5//r/+f/6//z//v///wAA/v/9//z/+//+//7//f/9
//7//v/+//7//f/7//7//v/7//v/+//8//7//f/9//3/+v/6//r/+v/6//r/+v/5//n/
+v/8//7//f/6//n/+P/4//j/+P/6//3//f/8//z/+//7//z//P/6//n/+f/5//n/+f/3
//f/9v/3//f/9//3//f/9//3//j/+P/3//f/9P/z//P/8//2//f/9//2//j/9//2//b/
9P/2//T/8//y//D/8P/w//D/8v/y//P/8//z//T/9P/0//b/9v/2//X/8//z//T/9v/5
//r//P/+//v/+//6//r/+v/6//z//v///wAAAQABAAMAAQAAAP3//P/8//3//v8AAAAA
AAAAAAAAAAAAAAAA/P/8//z//v/+///////9//j/9//1//L/9P/1//X/9P/w//D/8P/w
/+7/7v/u/+7/7v/u/+3/7P/s/+z/7f/v/+3/6//r/+z/6P/p/+v/7f/r/+b/4v/g/+D/
5P/o/+j/6P/x//v/BAAUACoAPwBVAGMAagBwAHgAfQB7AHcAdQBuAF8AUAA9AC8AJwAd
ABMAEAAFAPv/+f/5//T/8P/u/+3/6v/o/+j/5//o/+j/6f/p/+j/6P/o/+j/5v/m/+b/
5v/m/+f/6P/o/+X/5f/m/+b/5v/m/+f/5//n/+f/5//n/+n/6f/q/+r/6v/p/+j/5//p
/+n/6f/p/+j/6P/o/+j/5v/n/+f/5//o/+j/6P/o/+j/6P/o/+n/6v/r/+v/6//t/+7/
7v/u/+z/7f/t/+3/8f/x//H/8v/y//L/8//0//j/+P/5//n/+v/7//z/+//9////AAAC
AAUABgAHAAkACgAMAAsACwAPABAAEQASABQAFQAXABgAGQAZABoAGgAcAB0AHgAeAB4A
HgAdABwAGwAaABkAGQAbABoAGQAZABYAFQATABEAEwARAA4ACgAIAAcABQAEAAQAAwAA
AP///P/6//j/9//4//n/+v/5//j/9//1//T/8v/y//L/8v/w//D/8P/w//H/8P/w/+//
7f/u/+7/7//x//D/8P/w//D/8P/w/+//7//v/+//7//v//D/8v/z//D/7v/t/+z/7P/s
/+3/7f/t/+3/7f/s/+7/7//v/+//8f/x//H/8v/y//H/8P/v//P/9P/1//X/8//1//X/
9f/2//b/9P/0//X/9v/2//b/9v/1//T/8//2//b/9f/1//T/9P/0//T/8//x//T/9P/z
//P/8//0//b/9f/1//X/8v/y//L/8v/0//T/9P/z//D/8P/x//L/9P/y//L/8v/x//D/
7//w//P/8//y//L/7//v//D/8P/w/+//7//v//L/8//y//P/8f/x//D/7//x//H/8f/x
//L/8v/x//H/8v/x//H/8f/x//H/8P/u//D/7//u/+7/8P/w//D/8f/x//H/8f/x//P/
8//z//T/8v/w/+7/6//v/+//7v/w//D/8P/w/+//7v/u/+3/7f/u/+7/7v/u/+7/7v/t
/+3/7f/u//D/8P/w//H/8v/z//X/9v/4//f/9v/3//j/+f/6//v/+//7//n/+P/1//b/
9v/3//j/9v/2//b/9v/0//T/9P/0//L/8v/y//T/+P/5//n/9//0//P/8f/u/+3/7f/s
/+r/6P/o/+j/6P/n/+b/5f/k/+b/5v/l/+T/5v/m/+f/6f/n/+X/5f/m/+b/4//h/+P/
4f/e/9z/3v/e/+D/4v/k/+j/7//5/wYAFgAsAEcAYQBvAHIAcgB0AHUAeQB3AHEAZABV
AEQAMQAjAB0AFQAJAAIA/f/5//X/8//u/+z/6v/p/+r/6P/o/+f/6P/o/+n/6f/m/+b/
5v/m/+T/5P/k/+T/5P/l/+b/5v/l/+X/5v/m/+L/4v/j/+P/5f/l/+X/5f/l/+X/5v/m
/+f/5//n/+f/5//n/+f/5//q/+r/6v/q/+n/6f/o/+f/5v/m/+b/5v/o/+j/6P/p/+r/
6//r/+v/6f/q/+r/6v/s/+3/7f/t/+3/7f/t/+7/7f/s/+z/7P/w//D/8f/x//b/+f/8
//3/+v/7//v//P///wAAAQADAAUACAAIAAkACQAKAAsADAAPABEAFAAWABkAGQAaABoA
GAAXABYAFAAXABgAGAAYABkAGAAXABcAFQAUABMAEwATABMAEgARAA8ADQAKAAYABgAF
AAMAAgAEAAMAAAD///z/+v/4//f/9//3//f/9f/y//H/7//u/+z/7P/s/+z/7v/u/+7/
7v/t/+z/7P/r/+3/7v/u/+//7//u/+7/7v/s/+z/7P/r/+v/6//r/+v/6P/o/+n/6f/p
/+j/6P/o/+r/6v/r/+v/6//r/+v/6v/s/+3/7f/t/+z/6//q/+r/7f/t/+3/7f/w//D/
8P/v/+7/7//u/+3/7f/s/+n/6P/r/+z/7P/s//D/8f/y//P/8//y//D/7//w//D/8P/w
/+3/6//u/+7/7f/t/+3/7v/w/+//7//v/+3/7P/r/+r/7P/s/+z/6//q/+r/6//s/+j/
6v/u/w==
         </WaveFormData>
      </LeadData>
      <LeadData>
         <LeadByteCountTotal>10000</LeadByteCountTotal>
         <LeadTimeOffset>0</LeadTimeOffset>
         <LeadSampleCountTotal>5000</LeadSampleCountTotal>
         <LeadAmplitudeUnitsPerBit>4.88</LeadAmplitudeUnitsPerBit>
         <LeadAmplitudeUnits>��V</LeadAmplitudeUnits>
         <LeadHighLimit>2147483647</LeadHighLimit>
         <LeadLowLimit>268435456</LeadLowLimit>
         <LeadID>V1</LeadID>
         <LeadOffsetFirstSample>0</LeadOffsetFirstSample>
         <FirstSampleBaseline>0</FirstSampleBaseline>
         <LeadSampleSize>2</LeadSampleSize>
         <LeadOff>FALSE</LeadOff>
         <BaselineSway>FALSE</BaselineSway>
         <ExcessiveACNoise>FALSE</ExcessiveACNoise>
         <MuscleNoise>FALSE</MuscleNoise>
         <LeadDataCRC32>2028076395</LeadDataCRC32>
         <WaveFormData>
+v/6//r/+v/6//r/+v/6//r/+v/6//r/+P/4//j/+P/4//j/+P/4//j/+P/4//j/+P/4
//j/+P/6//r/+v/6//r/+v/6//r/+P/4//j/+P/4//j/+P/4//n/+f/5//v/+//7//v/
+v/6//j/9v/0//H/8P/w//D/8P/w//D/7//w//D/8f/x//H/8v/y//L/8P/y//P/9P/3
//f/9v/2//b/+P/5//n/+f/3//f/9//4//j/+P/4//j/+P/4//j/+P/4//j/+P/5//n/
+P/4//j/+P/4//j//P/8//v/+v/8//7/AgAHAA0AEgAWABkAHAAgACAAGQAPAAYA9//Z
/7j/pP+e/6L/rv+z/7H/rP+l/6P/qf+z/8H/z//Y/9//5f/t//D/9P/4//r/+////wAA
AAAAAAIAAwADAAMABQAFAAUABgAGAAYABwAHAAkACgAKAAoACAAJAAkACQAJAAkACgAK
AAsACwALAAsADQANAA0ADQALAAwADAAMAAwADQANAA0ADQAOAA4ADgAQABAAEAAQABEA
EgASABIAEAAQABAAEAARABEAEQARABIAEgATABMAEwATABMAFAAWABcAFwAXABcAGQAa
ABoAGgAZABkAGgAcAB0AHQAdAB4AHgAeAB4AHAAdAB0AHQAcABwAHAAcABoAGgAaABkA
GwAbABoAGQAYABcAFgAWABUAFQAUABMAEgARABAADwAMAAsACgAKAAkACQAIAAcACAAI
AAcABwAFAAUAAwADAAQABAAEAAQABAADAAMAAwADAAMAAwACAAIAAgACAAIAAgACAAIA
AgACAAIAAgACAAAAAAAAAAAAAAAAAAAAAAACAAIAAgABAP//////////AQABAAEAAgAC
AAIAAgACAAIAAgADAAMABQAGAAcABwAHAAYABgAHAAUABgAGAAYABgAGAAYABwAHAAcA
BwAHAAcABwAHAAcABwAHAAcABwAHAAcABgAGAAcABwAGAAYABwAHAAYABgAGAAYABgAF
AAUABQAFAAUABQAFAAUABQADAAMAAwACAAQABAAEAAQAAgABAAEAAQABAAEAAQABAAEA
AQABAAEA/////////v8AAAAAAAAAAAAAAAAAAAAA/v/+//7//v8AAAAAAAAAAP//////
////////////////////////////////////AAAAAP////////7//v////3//v/+//7/
/v/+//7//f/9//3//f/9/////////////////wAAAAD9//3//f/+/wAAAQABAP7//v/+
//7//v/+//7//v/+//7//v/+//7//v/+//7//v/+//7//v/+//7//v/+//7//v/+//7/
/f/9////AQACAAMAAgACAAEA/v/7//j/9//2//b/9v/2//b/+P/3//b/9v/1//X/9f/2
//b/9v/2//j/+f/6//v/+//6//r//P/+//////////3//f/9//7//v/+//7//v/+//7/
/v/+//7//v/+///////+//7//v/+/wAAAAD+//7/AQACAAIABAAIAA0AFQAcACIAIwAk
ACQAIgAXAAsA/v/n/8P/ov+U/5T/ov+s/6//rf+o/6X/p/+x/7v/yf/X/+D/5//t/+//
8v/2//r//P//////AAAAAAAABAAFAAUABQAHAAcABwAIAAYABgAHAAcACQAKAAoACgAI
AAkACQAJAAsACwAMAAwACwALAAsACwALAAsACwALAA0ADgAOAA4ADgAPAA8ADwANAA4A
DgAOAA4ADgAOAA4AEQASABIAEgAQABAAEAAQABMAEwATABMAEwASABIAEQASABMAFAAW
ABYAFwAXABcAFgAXABcAFgAXABcAGAAaABgAGQAZABkAGgAaABoAGgAaABsAGwAbABoA
GgAaABoAGAAYABgAFwAXABcAFgAVABIAEQAQABAAEQARABAADwAOAA0ADAALAAoACQAI
AAgABwAHAAYABQAEAAQAAwADAAMAAwABAAEABAAEAAQABAACAAEAAQABAP////////7/
/v/+//7//v/+//7//v/+//7//v/+//7//v/+//7//v8AAAAAAAAAAP///v/9//v//f/9
//3//f/9//3//f/+//7//v/+//7//v/+///////9//7//////wEAAAAAAAEA//8AAAAA
AAACAAIAAgADAAEAAQABAAEAAQABAAEAAQABAAEAAQABAAEAAQAAAAAAAQABAAAAAAAB
AAEAAAAAAAAAAAAAAP/////////////9//3//f/9//////////7//v/+//7//v/+//3/
/f/9//3//f/9//3/+//7//v/+//9//3//f/8//r/+v/6//r//P/8//z//P/6//r/+v/6
//j/+P/4//j/+P/5//r/+//5//n/+f/5//v/+//7//v/+f/5//n/+f/4//j/9//3//n/
+P/4//n/9//4//j/+P/4//j/+P/3//n/+f/5//f/+P/4//j/+P/4//j/+P/4//j/+P/4
//j/+P/4//j/+P/4//j/+P/4//j/+P/4//j/+P/4//j/9//3//f/+f/6//v//P/8//v/
+P/z//D/7//u/+7/7v/u/+7/7//v/+//8P/v/+//7//w//D/8P/w//L/9f/2//f/9//2
//b/+P/6//n/+f/5//f/+f/5//r/+v/6//r/+v/6//j/+P/4//j/+v/6//v/+//6//r/
+v/6//r/+v/8//z/+//6//z/AAAEAAcACwAQABYAGQAaAB4AHAATAAsACAADAO//0P+2
/6z/rP+u/7H/tf+0/63/qf+r/7X/v//N/9b/3f/l/+v/8P/0//b/+v/7//3//v/+//7/
AAABAAEAAQADAAMAAwAEAAQABAAFAAUABwAIAAgACAAGAAcABwAHAAcABwAIAAgACQAJ
AAkACQAJAAkACQAJAAkACgAKAAoACgALAAsACwAJAAoACgAKAAoACgAKAAoADQAOAA4A
DgAMAAwADAAMAA0ADQANAA0AEAAQABEAEQAPAA8ADwAQABAAEQARABEADwARABIAEgAU
ABMAEwAUABIAEwATABMAFgAWABYAFgAUABUAFQAVABQAFAAUABQAEgASABIAEQARABEA
EAAPAA4ADQAMAAwACwALAAoACQAIAAcABgAFAAYABQAEAAQAAQABAAAA//8AAAAA////
///////9//3//v/+//7//v/+//3//f/9//3//f/9//z//v/+//7//v/+//7//v/+//7/
/v/+//7//v/+//7//v/8//z//P/8//7//v/+//3//f/9//3//f/9//3//f/+//7//v/+
//7//v/+/////////wAAAQABAAEAAAAAAAEA//8AAAAAAAACAAIAAgADAAMAAwADAAMA
AwADAAMAAwADAAMAAwADAAMAAwACAAIAAwADAAIAAgABAAEAAAAAAAIAAgACAAEAAQAB
AAEAAQD//////////wEAAQABAAAAAAAAAAAAAAAAAP//////////////////////////
///////////+//7//v/+//7//v/+//7//v/+//7//v/+//7//v/+//7////////////9
//3//f/9//7///8AAAEA//////////8AAAAA/////////v/+/////f/+//7//v/+//7/
/v/9//3//f/9//3//f/9//3//f//////AAAAAP///f/9/wAA/v/+//7//v/+//7//v/+
//7//v/+//7//v/+//7//v/+//7//v/+//7//v/+//7//v/+//3//f/7//3//v///wEA
AgACAAAA/f/6//n/+P/2//b/9v/2//b/9f/0//T/8//z//P/9P/0//T/9P/2//X/9v/3
//f/9v/2//j/+v/8//3//v/9//3//f/+//7//f/8//v/+v/7//z//f/+//z//P/9//3/
/P/8//z//P/+//z//P/8//3//P/8//7/AgAJAA8AFgAeACMAIgAkACQAIQAZAAwA/f/f
/7r/nv+S/5T/ov+r/63/rP+l/6P/p/+x/73/yf/W/93/4//r//D/9P/4//r/+////wAA
AAAAAAIAAwADAAMABQAFAAUABgAIAAgACQAJAAkACgAKAAoACgALAAsACwALAAsADAAM
AAsACwALAAsADQANAA0ADQANAA4ADgAOAA4ADwAPAA8ADwAQABAAEAAQABAAEAAQAA8A
EAAQABAAEgASABIAEgATABMAEwATABIAEgATABMAFAAVABYAGAAWABcAFwAXABcAGQAa
ABoAGAAXABcAGAAaABsAGwAbABwAHAAcABwAHAAdAB0AHQAcABwAHAAcABoAGgAaABkA
GQAZABgAFwAWABUAFAAUABMAEwASABEAEAAPAA4ADQAMAAsACgAKAAkACQAIAAcABAAE
AAMAAwADAAMAAQABAAIAAgACAAIAAAD////////////////+//7//v/+//7//v/+//7/
/v/+//7//v/+//7//v/+//7//v/+//7//v/+//7//v/9/////////////f/9//3//v8A
AAAAAAAAAP7//v////////8AAAEAAQABAAAAAAABAAEAAgACAAIAAgACAAIAAwADAAMA
AwADAAMAAwADAAMAAQABAAEAAQACAAMAAwAEAAMAAwACAAIABQAFAAQABAAEAAQABAAD
AAEAAQABAAEAAQABAAEAAQABAAEAAQAAAAIAAgACAAIAAAD/////////////////////
////////AQABAAEAAAD+//7//v/+/wAAAAAAAAAA/v/+//7//v/+//7//v/+////////
///////////////9//3//f/9//3//f/9//3//v/+//3//f/7//r/+v/7//3//v/+//7/
/v/+//7//f/9//3//f/9/////f/9//3//P/+//7//v/+//7//v/+//7//P/8//z//P/6
//r/+v/6//z//P/8//z//v/+//7//v/9//z/+v/5//n/+//8//3/AAAAAP///P/5//b/
9f/0//T/9P/0//T/8v/x//D/8P/y//P/9P/2//T/9P/0//b/+f/6//v/+//4//j/+v/8
//3//f/9//v/+//7//z//P/6//r/+v/6//z//P/8//z//P/8//3//f/8//z//P/8//z/
/P/8//7////+/wAABAAGAAkADwAWABoAHwAgAB4AGgARAAkACAADAOn/yP+0/7D/rv+y
/7f/uf+0/6v/q/+x/7v/x//R/9j/4f/p/+3/8v/4//z//v//////AAAAAAAAAgADAAMA
AwADAAMAAwAEAAYABgAHAAcABQAGAAYABgAIAAkACQAJAAcABwAIAAgACwALAAsACwAL
AAsACwALAAkACgAKAAoACgALAAsACwALAAwADAAMAA4ADgAOAA4ADQAOAA4ADgAOAA4A
DgAOAA8ADwAPAA8AEAAQABEAEQARABEAEQASABAAEQARABEAEwAVABYAFgAWABUAFQAW
ABYAFwAXABcAGAAYABgAGAAWABcAFwAXABYAFgAWABYAFAAUABQAEwATABMAEgARABAA
DwAOAA4ADQANAAwACwAKAAkACAAHAAYABQAEAAQAAwADAAIAAQAAAAAA/////wEAAQD/
/////v/+//7//v/+//3//f/9//7///8AAAAAAAAAAAAAAAAAAAAAAAAAAAAAAAAAAAAA
AAAAAAAAAAAAAAAAAAAAAAAAAAAAAP////////////8BAAEAAQACAAAAAAAAAAAAAgAC
AAMAAwABAAIAAwADAAMAAgACAAMAAwAEAAQABAAEAAQABAAFAAMAAwADAAMABQAFAAUA
BQAFAAUABQAFAAMAAwACAAIABQAFAAQABAAFAAUABAAEAAQABAAEAAMAAwADAAMAAwAD
AAMAAwADAAMAAwADAAIAAgACAAIAAgACAAEAAQABAAEAAQABAAEAAQABAAEAAQABAAEA
AQAAAAAAAAAAAAAA/v/+//7//v8AAAAAAAAAAAAAAAAAAAAA////////////////////
//////////////////////8AAAAA/////////v/+//////8AAAAAAAAAAAAAAAD/////
////////////////////////AAAAAP///f///wAAAAAAAAAAAAAAAP7//v/+//7/AAAA
AAAAAAD+//7//v/+/wAAAAAAAAAAAAAAAAAAAAD+//7//f/9//3///8AAAEABAAEAAMA
AAD9//r/+f/4//j/+P/4//j/+P/3//b/9v/3//f/9//4//b/9v/2//j/+f/6//v/+//6
//r//P/+//////////3//f/9//7//v/+//7//v/+//7//v/+//7//P/8//3//f/9//7/
//8AAP7//v/6//z//f/+/wAAAgAIAA8AFQAaACAAIwAkACYAJAAbAA0A/v/l/8P/pv+Y
/5j/pv+y/7P/sf+q/6P/qf+z/7v/yf/X/97/4//t//P/9v/6//z//v//////AAAAAAAA
BAAFAAUABQAHAAcABwAIAAgACAAJAAkACQAKAAoACgAKAAsACwALAAsACwAMAAwADQAN
AA0ADQANAA0ADQANAA0ADgAOAA4ADgAPAA8ADwAPABAAEAAQABIAEgASABIAEQASABIA
EgASABIAEgASABMAEwATABMAFgAWABcAFwAVABUAFQAWABgAGQAZABkAFwAZABoAGgAY
ABcAFwAYABoAGwAbABsAHAAcABwAHAAeAB8AHwAfAB4AHgAeAB4AHgAeAB4AHQAbABsA
GgAZABgAFwAWABYAFwAXABYAFQASABEAEAAPAA4ADQAMAAwACwALAAoACQAIAAgABwAH
AAUABQADAAMABgAGAAYABgAFAAMAAgABAAEAAQABAAAAAAAAAAAAAAACAAIAAgACAAAA
AAAAAAAAAgACAAIAAgAAAAAAAAAAAP///v/9//v//v///wAAAQD///////8AAAAAAAAA
AAAAAgACAAMAAwABAAIAAwADAAUABAAEAAUABQAGAAYABgAGAAYABgAHAAcABwAHAAcA
BwAHAAcABwAHAAcABwAHAAcABwAGAAYABwAHAAYABgAFAAUABAAEAAQABAAEAAMAAwAD
AAMAAwADAAMAAwADAAEAAQABAAAAAAAAAAAAAAACAAEAAQABAAEAAQABAAEA////////
///////////+/wAAAAAAAAAA/v/+//7//v/8//z//P/8//7//v/+//7//f/9//3//f/9
//3//f/9//3//f/9//3//f/9//3//f/+//7//f/9//3//P/8//3/+//8//z//P/8//z/
/P/7//3//f/9//3/+//7//v/+//9/////v/+//z//P/8//z//P/8//z//P/8//z//P/8
//z//P/8//z//P/8//z//P/8//z//P/8//z//P/7//v//f///wAAAQABAAAA/v/6//n/
9v/1//T/9P/0//T/9P/0//P/8v/y//X/9f/1//b/9f/0//P/9P/1//b/9//3//j/+P/6
//z//f/9//3/+//7//v//P/8//z//P/8//z//v/+//7//v/+//7///////z//P/8//z/
+v/6//z//v/9/wAAAAACAAYADQATABgAHgAhACAAIAAaABEACwAGAPf/2f+8/6z/qP+q
/7D/tf+3/7D/q/+r/7H/u//J/9P/2v/h/+n/7//y//j/+v/8//3///8AAAAAAAACAAMA
AwADAAMAAwADAAQABgAGAAcABwAHAAgACAAIAAYABwAHAAcABwAHAAgACAAJAAkACQAJ
AAcABwAHAAcACAAKAAsADAAKAAsACwALAAkACgAKAAoADAAMAAwADAALAAwADAAMAAwA
DAAMAAwADQANAA0ADQAOAA4ADwAPAA0ADQANAA4ADAANAA0ADQAOABEAEwAUABQAEwAT
ABQAEgATABMAEwAUABQAFAAUABQAFQAVABUAFAAUABQAFAASABIAEgARAA8ADwAOAA0A
DAALAAoACgAJAAkACAAHAAYABQAEAAMABAADAAIAAgD//////v/9//7//v/9//3/////
//3//f/8//z//P/8//z/+//7//v//f/9//3//P/8//z//P/8//z//P/8//z/+v/6//r/
+v/6//r/+v/6//z//P/8//z//P/8//z/+//7//v/+//7//v/+//7//z//v/+//7//v/8
//z//f/9//3//v//////AQAAAAAAAQD//wAAAAAAAAAAAAAAAAEAAQABAAEAAQABAAEA
AQABAAMAAwADAAMAAQABAAAAAAABAAEAAAAAAAEAAQAAAAAA/v/+//7//f//////////
//3//f/9//3//f/9//3//P/+//7//v/+//z/+//7//v//P/9//7////+//3//P/7//v/
+//7//r//P/8//z//P/6//r/+v/6//z//P/8//z/+v/6//r/+v/5//n/+f/5//n/+f/5
//n/+f/5//n/+f/7//v/+//7//r/+v/5//n/+f/4//j/+f/3//j/+P/4//j/+P/4//f/
+f/5//n/+f/5//n/+f/5//f/+f/4//j/+P/4//j/+P/4//j/+P/4//j/+P/4//j/+P/4
//j/+P/4//j/+P/2//b/9v/2//j/+P/3//f/9f/3//j/+f/6//r/+f/2//P/8P/v/+7/
7v/u/+7/7v/u/+3/7P/s/+3/7f/t/+7/7v/u/+7/8P/x//L/8//z//L/8v/0//b/9//3
//f/9f/1//X/9v/2//b/9v/2//b/+P/4//j/+P/4//j/+f/5//f/9v/1//T/+P/4//j/
+P/5//j/+v/+/wAABQANABIAFgAZABwAHgAaABMACwD+/+f/w/+k/5b/lv+i/67/sf+v
/6b/of+l/63/t//D/8//1v/d/+X/6//u//T/+P/6//v//f/+//7//v/+/////////wEA
AQABAAIAAgACAAMAAwAFAAYABgAGAAQABQAFAAUABwAHAAgACAAJAAkACQAJAAcABwAH
AAcABwAIAAgACAAIAAkACQAJAAkACgAKAAoACAAIAAgACAALAAwADAAMAAwADAAMAAwA
DwAPAA8ADwAOAA4ADwAPAA8ADwAPABAAEgATABMAEwATABUAFgAWABYAFQAVABYAFgAX
ABcAFwAYABgAGAAYABgAGQAZABkAGAAYABgAGAAWABYAFgAVABUAFQAUABMAEgARABAA
EAAPAA8ADgANAAoACQAIAAcABgAFAAQABAAEAAUABQAFAAIAAgABAAEA//////3//f/+
//7//v/+//7//f/9//3//f/9//3//P/8//z//P/8//z//P/8//z/+v/6//r/+v/8//z/
/P/8//z//P/8//z/+v/6//r/+f/7//v/+//7//n/+f/5//r//P/8//z//P/8//z//f/9
//3//v///////f/8//z//f///wAAAAAAAAIAAgACAAMAAQABAAEAAQABAAEAAQABAAMA
AwADAAMAAQABAAAAAAABAAEAAAAAAAEAAQAAAAAAAAAAAAAA//8BAAEAAQABAP//////
/////////////v/+//7//v/+//7//f/9//3/+//7//v/+//9//3//f/9//3//f/9//z/
/P/8//z//P/8//z//P/8//z//P/8//z/+v/6//r/+v/7//v/+//7//v/+//7//v/+//7
//v/+//5//n/+f/5//r/+v/5//n/+f/4//j/+f/5//r/+v/6//r/+v/6//n/+//7//v/
+//5//n/+f/5//n/+f/6//r/+f/7/////v/6//r/+v/6//r/+P/4//j/+P/6//r/+v/6
//r/+v/6//r/+v/6//r/+v/6//r/+v/6//r/+v/5//n/+f/7//z//f/+//7//f/6//f/
9P/z//L/8v/y//L/8v/w/+//7v/u//H/8f/x//L/8P/w//D/8v/1//b/9//3//T/9P/2
//j/+//7//v/+f/5//n/+v/6//j/+P/4//j/+v/6//r/+v/6//r/+//7//j/+P/4//j/
/P/8//j/+P/5//z//v8AAAIABwANABIAGAAdACAAIgAiABkADQACAO//zf+o/5L/jv+W
/6T/q/+r/6b/nf+h/6v/s/+//8v/1P/Z/+H/6f/u//D/9P/4//v//f/+//7//v/+////
/////wEAAQABAAIABAAEAAUABQAFAAYABgAGAAQABQAFAAUABQAFAAYABgAHAAcABwAH
AAcABwAHAAcACQAKAAoACgAKAAsACwALAAkACgAKAAoADAAMAAwADAALAAwADAAMAA4A
DgAOAA4ADQANAA0ADQAMAAwADQANAA8ADwAPABAAEAARABEAEQARABMAFAAUABQAEwAT
ABQAFAAVABUAFQAWABYAFgAWABQAFQAVABUAFgAWABYAFgAUABQAFAATABMAEwASABEA
EAAPAA4ADgANAA0ADAALAAwACwAKAAkABgAFAAQABAADAAMAAgABAAAAAAD/////////
//3//f/+//7//v/+//7//f/9//3//f/9//3//P/8//z//P/8//z//P/8//z//P/8//z/
/P/8//z//P/8//r/+v/6//r/+//8//3//f/7//v/+//7//v/+//7//z//P/8//z//P/6
//r/+//7//3//v///////f/8//z//f///wAAAAAAAAAAAAAAAAEA//////////8BAAEA
AQABAP//////////AQABAAAAAAABAAEAAAAAAP/////+//7//v/+//7//f/9//3//f/9
//3//f/9//3//////////v/9//z/+//6//z/+//7//v/+f/5//n/+f/7//v/+//7//v/
+//7//r/+v/6//r/+v/6//r/+v/6//r/+v/6//r/+v/6//r/+v/7//v/+//7//n/+f/5
//n/9//3//f/9//3//f/9//3//r/+v/5//n/+//6//r/+//7//z//P/8//r/+v/6//n/
+//7//v/+f/4//j/+P/4//j/+v/6//r/+v/4//j/+P/4//r/+v/6//r/+v/6//r/+v/6
//r/+v/6//j/+P/3//f/+f/7//z//f/+//7//f/6//X/8v/x//D/8v/y//L/8v/y//H/
8P/w//H/8f/x//L/8v/y//L/9P/1//b/9//3//b/9v/4//r//f/9//3/+//5//n/+v/6
//r/+v/6//r//P/8//z//P/6//r/+//7//z//P/8//z//P/6//z//P/7//z/AAAEAAYA
CwARABYAGAAbAB4AHgAaABEACwAGAPn/3f++/6z/qP+q/7L/t/+1/67/qf+r/7P/u//H
/9H/2P/f/+f/7f/y//b/+P/6//3//f/+//7//v/+/////////wMAAwADAAQABAAEAAUA
BQAFAAYABgAGAAYABwAHAAcABwAHAAgACAAHAAcABwAHAAkACQAJAAkACQAKAAoACgAK
AAsACwALAAsADAAMAAwADAAMAAwADAANAA4ADgAOAA4ADgAOAA4AEQARABEAEQAQABAA
EQARABEAEQARABIAEgATABMAEwATABUAFgAWABYAFQAVABYAGAAZABkAGQAYABgAGAAY
ABgAGQAZABkAGAAYABgAGAAWABYAFgAVABUAFQAUABMAEgARABAAEAAPAA8ADgANAAoA
CQAIAAcACAAHAAYABgAFAAUABAADAAIAAgABAAEAAQABAP////8AAAAAAAAAAAIAAQAB
AAEA/////////v8AAAAAAAAAAAAAAAAAAAAAAgACAAIAAgAAAAAAAAAAAAIAAgACAAIA
AAAAAAAA//8BAAEAAQABAAEAAQABAAIABAAEAAQABAACAAIAAwADAAUABgAHAAcABQAE
AAQABQAFAAYABgAGAAYABgAGAAcABwAHAAcABwAHAAcABwAHAAkACQAJAAkACQAJAAgA
CAAHAAcABgAGAAcABwAGAAYABgAGAAYABQAFAAUABQAFAAcABwAHAAcABQAFAAUABAAG
AAYABgAGAAYABQAFAAUAAwADAAMAAwAEAAUABgAHAAUABQAFAAQABAAEAAQABAAEAAQA
BAAEAAYABgAGAAYABAAEAAQABAADAAMAAwADAAUABQAFAAUAAwADAAMAAwADAAMAAwAD
AAQABAADAAMABQAEAAQABQADAAQABAAEAAQABAAEAAMAAwADAAMAAwAFAAUABQAFAAUA
BQAGAAYAAwADAAMABAAEAAUABAAGAAYABgAGAAUABAADAAIABAAEAAQABAAEAAQABAAE
AAQABAAEAAQABgAGAAYABgAGAAYABQAFAAUABwAIAAkACgAKAAkABgABAP7//f/8//3/
/v///wAA/v/9//z//P/9//3//f/+//z//P/8//7///8AAAEAAQACAAIABAAGAAcABwAH
AAUABQAFAAYABgAEAAQABAAEAAYABgAGAAYABAAEAAUABQAGAAYABgAGAAYABAAGAAgA
BwAIAAwADgASABkAIQAoACoAKQAmACoALgApACEADADn/8H/qP+e/6T/sv+8/73/uf+y
/6//tf/B/8v/1//l/+z/8f/5//3/AAAEAAYACAAJAAsADAAMAAwADgAPAA8ADwAPAA8A
DwAQABIAEgATABMAEwAUABQAFAAWABcAFwAXABcAFwAYABgAGQAZABkAGQAXABcAFwAX
ABcAGAAYABgAGQAbABwAHQAcABwAGwAaABwAHAAcABwAHQAeAB4AHgAeAB4AHgAeACEA
IQAhACEAJAAkACUAJQAkACMAIgAiACQAJQAlACUAJQAnACgAKAAoACcAJwAoACgAKQAp
ACkALAAsACwALAAqACsAKwArACoAKgAqACoAKgAqACoAKQApACkAKAAnACYAJQAkACQA
IwAjACIAIQAeAB0AHAAbABwAGwAaABoAFwAXABYAFQAWABYAFQAVABMAEwARABEAEgAS
ABIAEgASABEAEQARABEAEQARABAADgAOAA4ADgAOAA4ADgAOABAAEAAQABAAEAAQABAA
EAAQABAAEAAQAA4ADgAOAA0ADQANAA0ADQAPAA8ADwAQABAAEAAQABAAEAAQABEAEQAP
ABAAEQARABMAEgASABMAEwAUABQAFAAUABQAFAAVABUAFQAVABUAEwATABMAEwAVABUA
FQAVABUAFQAUABQAFQAVABQAFAAVABUAFAAUABQAFAAUABMAEwATABMAEwAVABUAFQAV
ABQAEwASABAAEAAQABAAEAARABEAEgATABEAEQARABEAEQARABEAEQARABEAEQAQABAA
EAAQAA==
         </WaveFormData>
      </LeadData>
      <LeadData>
         <LeadByteCountTotal>10000</LeadByteCountTotal>
         <LeadTimeOffset>0</LeadTimeOffset>
         <LeadSampleCountTotal>5000</LeadSampleCountTotal>
         <LeadAmplitudeUnitsPerBit>4.88</LeadAmplitudeUnitsPerBit>
         <LeadAmplitudeUnits>��V</LeadAmplitudeUnits>
         <LeadHighLimit>2147483647</LeadHighLimit>
         <LeadLowLimit>268435456</LeadLowLimit>
         <LeadID>V2</LeadID>
         <LeadOffsetFirstSample>0</LeadOffsetFirstSample>
         <FirstSampleBaseline>0</FirstSampleBaseline>
         <LeadSampleSize>2</LeadSampleSize>
         <LeadOff>FALSE</LeadOff>
         <BaselineSway>FALSE</BaselineSway>
         <ExcessiveACNoise>FALSE</ExcessiveACNoise>
         <MuscleNoise>FALSE</MuscleNoise>
         <LeadDataCRC32>109812294</LeadDataCRC32>
         <WaveFormData>
7P/s/+z/7P/s/+z/7P/s/+z/7P/s/+z/7P/s/+z/7P/s/+z/7P/s/+z/7P/s/+z/7P/r
/+v/6//t/+3/7f/t/+3/7f/t/+7/7f/s/+v/7P/s/+z/7P/s/+7/7v/v//D/8P/w//H/
8f/y//P/8//y//H/8f/x//H/7//v/+7/7f/q/+n/6f/o/+j/6P/n/+f/5//n/+n/6v/s
/+z/6//r/+r/6v/q/+n/6P/m/+b/5v/k/+P/4//j/+X/5f/l/+X/4//j/+P/4//l/+X/
5f/l/+X/5f/l/+X/5//n/+X/5v/n/+r/8P/8/wsAHwAxAEoAagCNAKgAtACyAKsAkgBf
ACYA7f+0/4j/cf9o/2v/cP9z/3n/gP+L/5r/qv+2/8H/y//W/9v/3//k/+j/6//u/+//
7//w//D/8v/z//T/9f/1//X/9v/3//f/+P/4//v/+//8//z/+v/7//v//P//////////
//7//v//////AgACAAMAAwABAAEAAgACAAUABwAHAAcABQAGAAYABgAJAAoACgAMAAwA
DAAOAA8ADwAPABAAEgATABQAFQAVABcAGgAbABwAGgAcAB0AHgAhACIAIwAlACYAKAAq
ACwALQAvADAAMQA0ADYANwA4AD0APwBBAEIAQQBCAEUARQBIAEkASwBLAEsATQBOAE4A
TgBPAE8ATwBPAE4ATQBNAEwATABMAEoASQBGAEUAQwA/AD0APAA6ADgANgAzADAALQAr
ACgAJgAjACAAHQAbABgAFgAUABEAEAANAAsACQAIAAYABAADAAMAAQD//////v/9//z/
+//7//v/+v/5//n/+f/5//n/9v/2//b/9v/4//j/+P/3//X/9f/1//X/9f/1//X/9f/1
//b/9v/2//f/9//4//j/+f/5//n/+v/8//z//P/9//3//f/+//7//P/8//z//f//////
//////7/////////AQABAAIAAgAAAAEAAQABAAEAAQABAAEAAQABAAIAAgACAAIAAgAC
AAEAAQABAAEAAQAAAAAAAAD+//3//P/8//3//f/9//3//f/8//z//P/6//r/+f/5//v/
+v/6//r/+P/4//j/9//5//j/+P/5//f/9//3//f/9//2//X/9f/3//f/9//2//T/9P/0
//X/9f/1//T/9P/2//b/9v/1//X/9f/1//X/8//z//P/8//z//L/8v/y//T/9P/0//T/
8v/z//P/8//z//L/8v/y//T/9P/0//T/9P/0//T/9P/x//H/8f/y//T/9f/1//P/8v/y
//L/8v/y//L/8v/y//H/8f/x//H/8f/x//H/8f/x//H/8v/y//L/9P/2//b/9v/2//b/
9v/2//f/+P/5//r//P/9//3//f/8//r/+f/5//n/+f/3//f/9v/1//L/8f/v/+7/7v/u
/+//7//v/+//8f/y//L/8v/v/+//7//w//H/8f/u/+z/7v/u/+7/7f/r/+v/6//r/+v/
6//r/+v/7f/t/+3/7f/r/+v/6//r/+3/7//r/+v/7f/u/+3/8v/6/wgAHQAvAEUAYACC
AKEAtAC2AK4AmwB0ADsAAADH/5T/dP9l/2D/Zf9s/3H/ef+E/5X/pP+0/8D/y//T/9j/
3//l/+r/7P/t//D/8f/x//L/9P/2//f/+P/5//n/+f/6//v/+//8//z//f/9//7//v/+
//////8AAAEAAQABAAEAAAAAAAEAAQACAAIAAwADAAUABQAGAAYABQAHAAcABwAHAAgA
CAAIAAkACgAKAAwADAAMAA4ADwAPAA8AEAASABMAFAAVABUAEwAWABcAGAAZABwAHgAg
AB8AIAAhACMAIgAkACYAKAArAC0ALgAvADIANAA1ADYAOQA7AD0APgA/AEAAQwBDAEIA
QwBFAEUARwBJAEoASgBIAEkASQBJAEkASABHAEcARgBGAEYARABFAEIAQQA/ADsAOQA4
ADYANAAyAC8ALAApACcAJAAiAB8AHAAZABcAFgAUABIADwANAAkABgADAAQAAgAAAP//
///9//v/+//6//n/+P/3//X/9f/0//P/9f/1//X/9f/0//T/9P/0//L/8v/y//H/8v/z
//T/9f/0//P/8v/x//H/8v/y//L/8f/x//L/8v/z//P/8//0//b/9v/2//f/9f/1//b/
9v/4//j/+P/5//f/9//3//f/9v/3//f/9//3//f/+P/4//j/+f/5//n/9//3//f/9//5
//n/+v/6//j/+P/4//j/9//3//f/9//3//b/9v/2//b/9f/0//T/9f/1//X/9f/z//L/
8v/y//T/9P/z//P/8f/w//D/8P/y//L/8v/x/+//7v/u/+//8f/x//H/8f/x//D/7//v
/+3/7f/t/+z/7v/u/+7/7//u/+3/6//q/+v/7P/t/+3/7f/t/+3/7f/r/+v/6//r/+3/
7P/s/+z/6v/q/+r/6v/q/+v/6//r/+v/6v/s/+z/7P/s/+z/7P/s/+z/7P/s/+v/6//r
/+v/6//p/+n/6f/p/+v/7P/s/+z/6v/s/+z/7P/u/+7/7v/u/+//8P/x//L/9P/1//X/
9f/y//D/7//v/+//7//t/+3/7v/t/+r/6f/p/+j/6P/o/+f/5//n/+f/6//s/+z/7P/r
/+v/6//s/+3/7f/q/+j/5v/m/+b/5f/n/+f/5//n/+X/5f/l/+X/5f/l/+X/5f/n/+f/
5//n/+f/5//n/+n/5//m/+f/7P/w//z/CwAbAC0ARgBoAIcAnACiAKQApwCaAGsAKgDt
/7L/hP9r/2T/Zf9s/3P/ef9+/4n/mP+m/7L/vf/J/9L/1//f/+T/5v/p/+z/7f/t/+7/
8P/y//P/9P/z//P/8//0//X/9f/2//b/+f/5//r/+v/4//n/+f/6//v/+//7//v//P/8
//3//f/+//7///////////8AAAAAAQADAAMAAwADAAQABAAEAAMABAAEAAYABwAIAAsA
DQALAAsADAAOAA4ADgAOAA0ADwASABMAFAAUABYAFwAYABkAGgAbAB0AHgAgACIAJAAl
ACcAKAApACoALAAtAC4AMwA1ADcAOAA3ADgAOwA7AD4APwBBAEEAQQBDAEQARABEAEUA
RQBFAEMAQgBBAEEAQABAAEAAPgA9ADoAOQA3ADUAMwAyADAALAAqACcAJAAjACEAHgAc
ABkAFgATABEADgAMAAoABwAIAAUAAwABAAAA/v/8//v/+//5//f/9//4//f/9v/1//X/
9f/0//P/8f/x//H/8f/w//D/8P/w//L/8v/y//H/7//v/+//7//x//H/8f/x//H/8v/y
//L/7//v//D/8P/x//H/8f/y//T/9P/0//X/8//z//T/9P/2//b/9v/3//n/+f/5//n/
+v/7//v/+//7//v//P/8//z//f/9//3//f/9//3//f/7//v//P/8//7//v/+//7//f/9
//3//f/7//r/+v/6//z/+//6//r/+f/5//n/+f/5//j/+P/4//j/+P/3//f/9//2//b/
9v/2//b/9v/1//X/9P/0//X/8//z//P/8//1//T/8//z//P/8//z//L/8v/y//L/8//x
//H/8P/w//H/8v/z//P/8//z//P/8//z//P/8//z//P/8v/y//L/8P/w//D/8P/w//H/
8f/x//H/8P/w//D/8P/w//D/8P/y//L/8v/y//H/7//v//L/8P/w//D/8P/w//D/8P/v
//H/8f/x//H/8f/x//H/8f/v//D/8P/w//D/8v/y//L/8v/y//L/8v/z//T/9f/2//r/
+//7//v//P/6//n/+f/3//f/9f/1//b/9f/y//H/8P/u/+3/7P/r/+v/6//r/+3/7v/u
/+7/7f/t/+3/7v/x//H/7v/s/+z/7P/s/+v/6f/p/+n/6f/p/+n/6f/p/+n/6f/p/+n/
6f/p/+n/6f/p/+n/6f/r/+v/6v/p/+r/8P/6/wkAGwAxAEgAYgCFAKQAtgC8ALMAnABt
ADYAAQDK/5b/df9m/2P/av9x/3X/fP+L/5r/pv+0/7//yf/U/9v/4f/m/+r/7f/w//H/
8f/y//T/9v/3//j/+f/5//n/+v/7//v//P/8//3//f/+//7//v//////AAADAAMAAwAD
AAIAAgADAAMABgAGAAcABwAHAAcACAAIAAcACQAJAAkACwAMAAwADAANAA4ADgAQABAA
EAASABMAEwATABQAFgAXABgAGQAZABkAHAAdAB4AIAAiACMAJAAjACQAJQAnACgAKgAs
AC4ALwAxADIAMwA2ADgAOQA6AD0APwBBAEIAQwBEAEcARwBKAEsATQBNAE0ATwBQAFAA
UABRAFEAUQBTAFIAUQBRAFAAUABQAE4ATQBKAEkARwBHAEUARABCAD4APAA5ADYAMwAx
AC4ALAAnACQAIQAfABwAGgAYABUAEgAPAA0ACwAIAAYABAADAAMAAQD//////v/9//z/
+//7//v/+v/5//n/+f/5//n/+P/4//j/+P/2//b/9v/1//f/9//3//f/9f/1//X/9f/3
//j/+P/4//n/+f/6//r/+v/5//j/+P/4//j/+P/5//n/+f/6//r/+v/6//r/+//7//v/
+//7//z//f/9//3//f/9//7//v/+//////////3//f/9//3//f/9//7//v8AAAAAAAAA
AP3//f/9//3////+//7//v/+//3//P/8//v/+//7//v/+f/4//j/+P/6//r/+f/5//n/
+P/4//j/+P/4//j/9//1//T/9P/1//f/9//3//f/9f/0//P/8//z//P/8//y//L/8v/y
//P/9f/1//T/9P/0//T/9P/z//P/8//z//P/8f/x//H/8f/x//D/8P/w//D/8P/w//D/
8P/x//H/8f/v/+7/7v/u//D/8P/y//D/8P/y//L/8v/y//L/8v/y//H/7//v/+//7//v
/+//7//v/+//8P/w//D/8P/y//L/8v/w//D/8P/w//P/9P/1//b/9v/3//f/9//2//T/
8//z//P/8//x//H/8P/v/+z/6//s/+z/7f/u/+v/6//r/+v/7f/u/+7/7v/r/+v/6//s
/+//7//s/+r/6P/o/+j/5//n/+f/5//n/+f/5//n/+f/6f/p/+n/6f/p/+n/6f/p/+n/
6f/p/+n/6f/q/+3/8v/2/wIAEwAlADkAWAB2AJEAogCmAKQApQCOAFUAFADZ/6T/fv9t
/2r/bf90/3n/ff+E/5H/ov+s/7b/wf/P/9j/3f/l/+z/7v/v//D/8f/x//L/8v/0//X/
9v/3//f/9//4//v/+//8//z//P/7//v/+v/8//3//f/+////////////AAAAAAEAAQAA
AAAAAQABAAMAAwAEAAQAAwAFAAUABQAFAAYABgAGAAkACgAKAAwACgAKAAwADQANAA0A
DgAQABEAEgATABMAEwAWABcAGAAWABgAGQAaABsAHAAdAB8AIAAiACQAJgAnACkAKgAr
AC4AMAAxADIANQA3ADkAOgA5ADoAPQA9AEAAQQBDAEMAQQBDAEQARABEAEUARQBFAEUA
RABDAEMAQABAAEAAPgA9ADoAOQA3ADUAMwAyADAALgAsACkAJgAlACMAIAAeAB0AGgAX
ABUAEgAQAA4ACwAKAAcABQADAAQAAgAAAP/////9//v/+//6//n/+P/3//n/+f/4//f/
9f/1//X/9f/0//T/9P/0//T/9P/0//P/8//z//P/8//z//P/8//z//H/8v/y//L/8//z
//T/9P/1//X/9f/2//b/9v/2//f/9//3//j/+P/4//j/+P/5//n/+f/5//n/+v/7//v/
+//7//v//P/8//7/////////////////////////AAAAAAAAAAAAAAAA////////////
//7//v/+//7//f/8//z/+//7//v/+//5//j/+P/4//j/+P/3//f/+f/4//j/+P/2//b/
9v/1//X/9P/0//X/8//z//P/8//1//T/8//z//P/8//z//L/8v/y//L/8//x//H/8P/w
//L/8v/y//H/8//z//P/8//x//H/8f/x//H/8P/w//D/8v/y//L/8v/w//H/8f/x/+//
7v/u/+7/8P/w//D/8P/w//D/8P/w/+//7//v//L/8P/w//D/8P/w//D/8P/w/+//8f/x
//H/8f/v/+//7//v/+//8P/w//D/8P/y//L/8v/y//L/8v/y//P/9P/1//b/+v/7//v/
+//4//b/9f/1//X/9f/z//P/8v/x/+7/7f/t/+z/7P/s/+n/6f/p/+n/7f/u/+7/7v/t
/+3/7f/u/+//7//s/+r/6v/q/+r/6f/p/+n/6f/p/+f/5//n/+f/5//n/+f/5//p/+n/
6f/p/+n/6f/n/+f/5//o/+v/7v/4/wYAFwArAEMAXgB8AJ8AtgC8ALgApQB8AEcAEgDZ
/6T/gP9v/2r/b/90/3f/ff+I/5X/pP+0/77/x//R/9z/4f/n/+r/7v/x//P/8//y//L/
8v/0//X/9v/3//f/9//4//n/+f/6//r//f/9//7//v/8//3//f/+////////////AgAC
AAMAAwAEAAQABQAFAAUABQAGAAYABwAJAAkACQAJAAoACgAKAAsADAAMAA4ADgAOABAA
EQARABEAEgAUABMAFAAVABUAFgAaABwAHgAcAB4AHwAgACMAJAAlACcAKAAqACwALgAt
AC8AMAAxADQANgA3ADgAPQA/AEEAQgBDAEQARwBHAEoASwBNAE0ATQBPAFAAUABOAE8A
TwBPAE8ATgBNAE0ATgBOAE4ATABLAEgARwBFAEMAQQBAAD4APAA6ADcANAAxAC8ALAAq
ACUAIgAfAB0AHAAaABgAFQATAA8ADAAJAAgABgAEAAMAAwABAP/////+//3//P/7//v/
+//6//n/+f/5//n/+f/4//j/+P/4//b/9v/2//X/9//3//f/9//5//n/+f/5//n/+v/6
//r/+f/5//r/+v/7//v/+//8//z//P/8//3//f/9//7//v/8//z//P/9//3//f/9//3/
/v//////////////AAAAAAAAAQABAAEA////////////////AAAAAAAAAAAAAAAA/f/9
//3//f////7//v/+//z/+//6//r/+f/5//n/+f/7//r/+v/6//j/+P/3//f/9//2//b/
9v/2//b/9v/1//f/9v/2//f/9f/1//X/9f/1//T/8//z//X/9f/1//T/8v/y//L/8//z
//P/8v/y//L/8v/y//H/8f/x//H/8f/x//H/8f/x//H/8P/w//D/8P/w//D/8P/w//H/
8f/x//H/8P/w//D/7v/u/+7/7v/w//D/8P/w/+7/7v/u/+7/8P/w//D/7//v/+//7//v
/+3/7f/t/+3/7f/u/+7/7v/u//D/8P/w//D/8P/w//D/8//0//X/9v/2//f/9//3//b/
9P/z//P/8//z//H/8f/u/+3/6v/p/+v/6v/q/+r/6f/p/+n/6f/r/+z/7P/s/+3/7f/t
/+7/7f/t/+r/6P/o/+j/6P/n/+n/6f/p/+n/6f/p/+n/6f/p/+n/6f/p/+f/5//n/+f/
5f/l/+X/5//n/+b/5//u//j/BgAVACcAPQBcAHwAlQCiAKIAogCdAHwAQQAEAMv/lP9w
/2X/Zv9p/27/c/93/4L/j/+g/6z/tv+//8v/1P/d/+H/5v/q/+v/7P/t/+3/7v/w//L/
8//0//P/8//z//T/9f/1//b/9v/3//f/+P/4//j/+f/5//r/+//7//v/+//8//z//f/9
//z//P/9//3//////wAAAAD//wEAAQABAAEAAgACAAIAAQACAAIABAAEAAQABgAHAAcA
BwAIAAoACwAMAA0ADQAPABIAEwAUABIAFAAVABYAFQAWABcAGQAcAB4AIAAiACMAJQAm
ACcAKAAqACsALAAtAC8AMQAyADQANgA6ADsAOgA7AD0APQA9AD8AQABAAD4APwA/AD8A
PwA+AD0APQA8ADwAPAA6ADcANAAzADEAMAAvAC8ALgAqACgAJQAiACEAHwAcABoAGQAW
ABMAEQAOAAwACgAHAAYAAwABAP//AAD+//z/+//7//n/9//3//j/9//2//X/8//z//L/
8f/x//H/8f/x//D/8P/w//D/8P/w//D/7//v/+//7//v/+//7//v/+//7//w//D/8P/v
/+//8P/w//P/8//z//T/9P/0//T/9f/z//P/9P/0//T/9P/0//X/9f/1//X/9f/2//f/
9//3//n/+f/6//r/+P/5//n/+f/5//n/+f/5//n/+f/6//r/+v/6//r/+v/5//n/+f/5
//n/+P/4//j/+v/5//j/+P/3//f/9//3//f/9v/2//b/9v/2//X/9f/1//T/9P/0//L/
8v/y//H/8//y//L/8//y//H/8P/v//D/8P/w//H/8f/x//H/8P/u/+7/7v/v/+//7//u
/+7/8P/w//D/7//v/+//7//v/+3/7f/t/+3/7//u/+7/7v/s/+z/7P/s/+z/7f/t/+3/
7f/s/+z/7P/s/+z/7P/s/+z/7P/s/+z/7P/s/+z/7P/s/+z/6//p/+n/6f/p/+v/6//r
/+v/6//s/+z/7P/q/+z/7P/s/+7/7v/u/+7/7f/u/+//8P/y//P/8//z//L/8P/v/+//
7//v/+3/7f/s/+v/6P/n/+f/5v/m/+b/5f/l/+X/5f/n/+j/6P/o/+f/5//n/+j/6f/p
/+b/5P/k/+T/5P/j/+P/4//j/+P/4//j/+P/4//l/+X/5f/l/+T/4//i/+H/5f/l/+X/
5f/j/+T/5//q//L//v8RACMAOQBWAHgAlwCuALIAsACjAH4ARwAOANf/oP96/2v/aP9t
/3L/df97/4b/kf+g/6z/uP/D/8//1v/Z/9//5P/o/+v/7P/t/+3/7v/u//D/8f/y//P/
8//z//T/9f/1//b/9v/5//n/+v/6//j/+f/5//r/+//7//v/+//+//7///////7//v//
/////////wAAAAADAAUABQAFAAUABgAGAAYABQAGAAYACAAKAAoADAANAAsACwAMAA4A
EQASABMAEwARABQAFQAWABgAGgAbABwAHwAgACEAIwAkACYAKAAqACsALQAuAC8AMAAy
ADMANAA3ADkAOwA8AD8AQABDAEMARABFAEcARwBJAEsATABMAEoASwBLAEsASwBKAEkA
SQBIAEgASABGAEUAQgBBAD8APQA7ADoAOAA4ADYAMwAwACwAKQAlACIAHwAcABkAFwAU
ABIAEAANAAwACQAHAAUABAACAAAA///9//v/+f/5//j/9//2//X/9f/1//T/8//z//P/
8//z//L/8v/y//L/8v/y//L/8f/v/+//7//v/+//7//v/+//8f/y//L/8v/z//P/9P/0
//P/8//z//T/9P/0//T/9f/3//f/+P/4//j/+P/4//n/+f/5//n/+f/6//v/+//7//3/
/f/+//7//f/9//z/+//9//3//f/9//3//f/+//7//P/8//z//P/7//v/+//7//v/+v/6
//r//P/7//r/+v/5//n/+f/5//f/9v/2//b/9P/0//P/8//1//T/9P/0//b/9v/2//X/
8//y//L/8//z//P/8//z//P/8v/x//H/8f/x//H/8P/w//D/8P/x//H/8f/w//D/7v/u
/+7/7f/t/+3/7f/t/+//7//v/+//7//u/+7/7v/u/+7/7v/u/+7/7//v/+//8f/w//D/
8P/u/+7/7v/u/+7/7v/u/+7/7f/v//H/8v/u/+7/7v/u/+7/7v/u/+7/7f/t/+3/7f/t
/+//7//v/+//7//w//D/8P/w//L/8v/y//L/8v/y//L/8//0//X/9v/4//n/+f/5//j/
9v/1//X/9f/1//P/8//w/+//7P/r/+v/6v/q/+r/6f/p/+n/6f/t/+7/7v/u/+v/6//r
/+z/7//v/+z/6v/q/+r/6v/p/+n/6f/p/+n/6f/p/+n/6f/p/+n/6f/p/+f/5//n/+f/
5//p/+f/5//p/+r/6//u//T/AAAPACMAOQBUAHIAkwCuALYAsACfAH4ASQAOANX/nv92
/2X/Xv9f/2b/a/9z/4D/jf+a/6j/tP+//8v/1v/Z/93/5P/q/+3/7v/v/+//8P/w//L/
8//0//X/9f/1//b/9//3//j/+P/7//v//P/8//r/+//7//z////////////+//7/////
//7//v//////AAABAAMABAADAAUABQAFAAUABgAGAAYABwAIAAgACgAIAAgACgALAA0A
DQAOABAAEQASABMAEwARABQAFQAWABYAGAAZABoAGwAcAB0AHwAgACIAJAAmACcAKQAq
ACsALAAuAC8AMAAzADUANwA4ADkAOgA9AD0APgA/AEEAQQBBAEMARABEAEQARQBFAEUA
RwBGAEUARQBCAEIAQgBAAEEAPgA9ADsAOQA3ADYANAAyADAALQAqACcAJQAiACAAHQAa
ABcAFQAUABIAEAANAAwACQAHAAUAAgAAAP7//f/9//v/+f/5//j/9//2//X/9f/1//T/
8//x//H/8f/x//D/8P/w//D/8v/y//L/8f/x//H/8f/x//H/8f/x//H/8f/y//L/8v/x
//H/8v/y//X/9f/1//b/9P/0//T/9f/1//X/9v/2//b/9v/2//f/9f/1//X/9f/2//f/
9//3//X/9f/2//b/+P/5//n/+f/5//n/+f/5//n/+f/6//r/+P/4//j/+P/3//f/9//3
//f/9v/2//b/9//3//f/+P/1//X/9f/1//X/9P/0//T/9P/0//P/8//z//L/8v/y//L/
8v/y//H/8f/w//D/8f/x//H/8f/x//H/8P/v/+//7//v/+//7v/w//D/8P/x/+//7//u
/+7/7v/u/+7/7f/t/+3/7f/t/+3/7f/t/+3/7//u/+7/7v/w//D/8P/w/+7/7//v/+//
7//w/+7/7v/u/+7/7v/u/+7/7v/u/+7/7f/t/+3/7f/t/+3/7f/t/+3/7f/u/+7/7v/u
//D/8P/w//D/8P/w//D/8f/y//P/9P/2//f/9//3//X/8v/w/+//8P/x//D/8f/w/+//
7P/r/+v/6v/q/+r/6f/p/+n/6f/r/+z/7P/s/+v/6//r/+z/7f/t/+r/6P/m/+b/5v/l
/+f/5//n/+f/5//n/+f/5//n/+f/5//n/+f/5//n/+f/5//n/+f/5//n/+b/6f/u//j/
BAAVACMANwBWAHgAkwCiAKQApgCjAIQASwAMAM//lv90/2f/ZP9n/27/c/97/4T/j/+e
/6z/tP+//8v/1v/b/+H/5P/o/+v/7P/t/+3/7v/u//D/8f/y//X/9f/1//b/9f/1//b/
9v/3//f/+P/4//j/+f/5//r/+f/5//n/+f/8//z//f/9//7//v///////////wAAAAAB
AAMAAwADAAEAAgACAAIAAwAEAAQABgAGAAYACAAJAAkACQAKAAwADwAQABEAEQAPABIA
EwAUABQAFgAXABgAGQAaABsAHQAeACAAIgAkACcAKQAqACsALgAwADEAMgAzADUANwA4
ADkAOgA9AD0AQABBAEMAQwBDAEUARgBGAEYARwBHAEcARQBEAEMAQwBCAEIAQgBAAD8A
PAA7ADkANwA1ADQAMgAwAC4AKwAoACUAIwAgAB4AGwAYABUAEwAQAA4ADAAJAAoABwAF
AAMAAgAAAP7//f////3/+//7//r/+f/4//f/9//3//b/9f/z//P/8//z//L/8v/y//L/
8v/y//L/8f/x//H/8f/x//H/8f/x//H/8f/y//L/8v/x//H/8v/y//X/9f/1//b/9P/0
//T/9f/3//f/+P/4//j/+P/4//n/+//7//v/+//6//v/+//7//3//f/+//7//P/9//3/
/f////////////3//f/+//7//v/+//7//v///////////////v/+//7//v/9//z//P/7
//v/+//7//v/+v/6//r/+v/6//n/+f/7//r/+v/6//r/+v/6//n/9//2//b/9//1//X/
9f/1//b/9v/2//f/9//3//f/9v/0//T/9P/1//f/9//2//b/9P/0//T/8//1//X/9f/1
//X/9f/1//X/9f/0//T/9P/0//T/9P/0//L/8//z//P/9f/0//T/9P/0//T/9P/0//b/
9v/2//b/8//z//P/9P/0//P/9P/0//T/9P/0//T/9P/0//P/9f/1//X/9f/z//P/8//z
//P/9P/0//T/9v/4//j/+P/4//j/+P/4//n/+v/7//z//v/////////8//r/+f/5//v/
+//5//n/9v/1//L/8f/x//D/8P/w/+//7//v/+//8f/y//L/8v/z//P/8//0//P/8//w
/+7/7v/u/+7/7f/t/+3/7f/t/+3/7f/t/+3/7f/t/+3/7f/v/+//7//v/+//7f/t/+//
7//w//P/+P8CABIAJwA5AE0AYgCAAKcAzADmAOYAvQB+AD8ABgDN/5z/gP9z/3L/d/98
/3//h/+S/5//rv/A/8r/0//d/+L/5//t//D/8v/1//b/9//3//j/+P/6//v//P/9//3/
/f/+/wEAAQACAAIAAQABAAIAAgAEAAUABQAGAAcABwAHAAcACgAKAAsACwAKAAoACwAL
AA0ADQAOAA4ADwARABEAEQARABIAEgASABEAEgASABQAFgAWABgAGQAbABsAHAAeAB8A
IAAhACEAIwAmACcAKAAnACgAKAAoACsALAAtAC8AMAAyADQANgA3ADkAOgA7AD4AQABB
AEIARQBHAEkASgBLAEwATwBPAFAAUQBTAFMAVQBXAFgAWABaAFsAWwBbAFkAWABXAFcA
WABYAFgAVgBVAFIAUQBPAE8ATQBMAEoASABGAEMAQAA7ADkANgA0AC8ALAApACcAJgAk
ACIAHwAeABsAGQAXABQAEgAQAA8ADQALAAkACQAIAAcABgAFAAcABwAGAAUABQAFAAUA
BQAEAAQABAAEAAIAAgACAAEAAwADAAMAAwADAAMAAwADAAMABAAEAAQAAwADAAQABAAF
AAUABQAGAAQABAAEAAUABQAFAAYABgAGAAYABgAHAAcABwAHAAcABgAHAAcABwAHAAcA
CAAIAAYABwAHAAcACQAJAAkACQAHAAcACAAIAAgACAAIAAgABwAHAAcABwAJAAgACAAI
AAYABQAEAAQAAwADAAMAAwAFAAQABAAEAAQABAADAAMAAwACAAIAAgAAAAAAAAD/////
AgAAAA==
         </WaveFormData>
      </LeadData>
      <LeadData>
         <LeadByteCountTotal>10000</LeadByteCountTotal>
         <LeadTimeOffset>0</LeadTimeOffset>
         <LeadSampleCountTotal>5000</LeadSampleCountTotal>
         <LeadAmplitudeUnitsPerBit>4.88</LeadAmplitudeUnitsPerBit>
         <LeadAmplitudeUnits>��V</LeadAmplitudeUnits>
         <LeadHighLimit>2147483647</LeadHighLimit>
         <LeadLowLimit>268435456</LeadLowLimit>
         <LeadID>V3</LeadID>
         <LeadOffsetFirstSample>0</LeadOffsetFirstSample>
         <FirstSampleBaseline>0</FirstSampleBaseline>
         <LeadSampleSize>2</LeadSampleSize>
         <LeadOff>FALSE</LeadOff>
         <BaselineSway>FALSE</BaselineSway>
         <ExcessiveACNoise>FALSE</ExcessiveACNoise>
         <MuscleNoise>FALSE</MuscleNoise>
         <LeadDataCRC32>3001952220</LeadDataCRC32>
         <WaveFormData>
7P/s/+z/7P/q/+r/6v/q/+r/6v/q/+r/6P/o/+j/6P/o/+j/6P/o/+j/6P/o/+j/5v/m
/+f/5//l/+X/5f/l/+f/5//m/+b/5f/l/+X/5f/o/+n/6//s/+r/6P/m/+b/6f/p/+v/
7f/u/+//8P/w/+7/7f/s/+v/7P/r/+v/7P/n/+b/5f/l/+T/4//i/+L/4//k/+b/5//p
/+n/5//m/+T/5P/k/+P/4v/f/9//3v/e/93/3P/c/9z/3P/c/9z/2v/a/9r/2v/c/9z/
3P/c/9n/2f/a/9r/3f/d/9r/2v/b/97/5f/y/wQAGgAwAFIAgAC1AOIAAwEXASMBFQHp
AKsAWAD3/6L/df9g/1r/YP9s/3T/f/+L/5j/o/+x/7z/xP/M/9L/1v/b/9//3//h/+H/
4v/i/+L/5f/n/+j/6v/p/+n/6v/p/+r/6//r/+7/7v/u/+//7f/u/+7/7v/v/+//7v/u
/+//8P/w//H/8//z//P/9P/y//L/8v/y//X/9v/3//f/9//3//b/9f/2//f/+P/6//v/
/f/9//7//P/+//7//v8AAAEAAwAEAAUABgAGAAYACAAJAAoACwAMAA4AEAASABIAFAAV
ABcAGgAcAB0AIAAiACMAJQAnACkAKwAuAC8AMQAzADUANwA7ADwAPgA+AD8AQABDAEQA
RQBFAEYARwBHAEcARwBHAEcARwBHAEYARQBDAEIAQAA9ADwAOgA4ADcANQAyADAALgAq
ACcAIwAgAB0AGgAXABMAEAANAAoACAAFAAIAAAD+//z/+v/4//b/9P/z//P/8//y//D/
7//u/+3/7f/s/+z/7P/r/+v/6f/p/+n/6v/s/+v/6v/q/+j/6P/o/+f/5//n/+f/5//p
/+j/6P/m/+b/5//o/+j/6f/p/+r/6v/o/+j/6P/o/+j/6f/p/+n/6f/q/+r/6v/r/+v/
6//s/+z/7P/s/+7/7v/u/+7/7//v//D/8P/w//D/8P/x//H/7//v//D/8P/y//L/8v/y
//L/8f/x//L/8v/y//L/8v/w//D/7//v//H/8f/x/+//7f/t/+3/7f/r/+v/6//q/+r/
6v/p/+n/6//r/+v/6f/p/+r/6v/q/+j/5//n/+f/6f/p/+j/6P/p/+n/6P/o/+j/6P/o
/+j/5f/l/+X/5f/n/+f/5//n/+n/6f/o/+j/6P/n/+T/4//k/+T/5P/k/+P/4//j/+T/
5P/k/+T/5P/m/+b/5f/l/+X/5f/l/+X/5f/l/+b/5v/i/+L/4v/i/+T/5P/l/+X/5v/k
/+T/5P/k/+T/5P/i/+L/4//j/+P/4//j/+P/4//j/+L/4v/i/+P/5v/n/+f/5//o/+j/
6P/o/+r/7P/t/+3/7//x//H/8f/x//D/7//v/+3/7f/t/+v/7P/s/+n/6P/n/+f/5v/l
/+T/5P/l/+b/6P/p/+n/6f/n/+b/5v/m/+b/5f/k/+H/4f/g/+D/3//c/9z/3P/c/97/
3v/e/97/4P/g/+D/4P/e/97/3f/d/+D/4v/d/93/3v/g/9//4v/p//r/EAAoAEIAZgCY
AMkA7gAHARcBFwH9AMUAfQAkAMn/iv9r/1r/Wv9k/2z/dv+D/5H/oP+t/7n/wv/I/8z/
1P/a/93/3f/d/+H/4f/i/+L/4v/l/+f/6P/q/+n/6f/q/+v/7P/t/+3/7v/u/+7/7//t
/+7/7v/u//H/8f/w//D/7//w//D/8f/x//H/8f/y//P/9P/1//b/9v/2//b/9f/4//n/
+f/5//n/+f/5//r/+//9//3//v/+/wAAAAAAAAIAAwAFAAYABwAIAAgACAAMAA0ADgAP
AA4AEAASABQAFAAWABcAGQAbAB4AIAAkACYAJwApACsAKwAtADAAMQA1ADcAOQA7AD0A
PgBAAEAARQBGAEkASgBJAEkASgBLAEsASwBLAEsASwBLAEsASgBKAEkASQBIAEUARABC
AEAAQQA/ADwAOgA2ADIALwArACoAJwAkACEAHQAaABcAFAAQAA0ACgAIAAgABgAEAAIA
AgAAAP/////+//z/+f/3//f/9//4//j/9v/2//X/9f/1//X/9f/2//j/9//2//b/+P/4
//j/9//3//f/9//3//f/9v/2//T/9v/3//j/+P/3//f/+P/4//j/+P/4//j/+P/5//n/
+f/7//z//P/8//v/+//7//z//P/8//z//v/+//7//v///wEAAgACAAIAAAAAAAEAAQAD
AAMABAAEAAQABAAEAAQABAADAAMABAAGAAYABgAGAAYABgAFAAUABwAHAAcABQADAAMA
AwADAAUABQAFAAQABAAEAAMAAwADAAMAAwABAAEAAgACAAIABAADAAMAAwABAAEAAAAA
AAEAAQAAAAAAAAAAAAAAAAD//////////wEAAQABAAEAAQABAAAAAAD//////f/9//7/
/v/+//7/////////AAD+//7//v/+//7//P/9////AAD+//7//v/+//7//v/8//z//f/9
//3//f/9//3//f/9//z//P/8//3//v////////8AAAAAAAAAAP7/AAABAAEAAwAFAAUA
BQAFAAQAAwADAAEAAQABAP//AAAAAP3//P/9//3//P/7//j/+P/5//r//v/////////7
//r/+v/6//j/9//2//P/9f/0//T/8//y//L/8v/y//H/8P/v/+7/7v/u/+7/7v/w//D/
7//v/+7/8P/x//H/7v/s/+3/7v/1/wIAFgAqAD4AXgCMALsA4gD9ABEBIwEdAe8ApwBY
AP3/rP9//27/aP9u/3j/gv+J/5X/ov+v/7n/xP/O/9b/3P/i/+f/6f/r/+v/6//s/+z/
7v/x//P/9P/y//H/8f/y//P/9P/1//X/9P/0//T/9f/1//b/9v/2//f/9//2//b/9f/2
//b/9//3//f/9//4//r/+v/6//r/+f/6//v/+//6//v/+//7//3//f/9//7//f//////
AAAAAAIAAgACAAMAAwAEAAQABwAIAAgACAAKAAsADAANAA4AEAASABQAFgAYABkAGwAa
ABwAHQAgACIAIwAlACcAKQArAC4ALwAxADMANQA3ADsAPAA+AD4APwBAAEMARABFAEUA
RgBHAEUARQBFAEUARQBFAEUARABFAEMAQgBAAD0APAA6ADgANQAzADAALgAuACoAJwAj
ACAAHQAaABcAFQASAA8ADAAKAAcABAACAAAA/v/8//r/+v/4//f/9//1//T/8v/x//L/
8f/x//D/7v/u/+3/7f/r/+v/6//s/+z/6//q/+r/6v/q/+r/6f/p/+n/6f/p/+v/6v/q
/+j/5v/n/+j/6P/p/+n/6v/q/+r/6v/q/+r/6v/r/+v/6//r/+z/7P/s/+//7//v//D/
8v/y//L/9P/0//T/9P/1//P/9P/0//T/9P/0//X/9f/1//X/9v/2//b/9v/2//b/9v/1
//X/9v/2//b/9v/2//b/9v/1//X/9f/1//X/8//x//H/8f/x//H/8f/x//D/8v/y//H/
8f/v/+//7//t/+3/7v/u/+7/7P/r/+v/6//t/+3/7P/s/+3/7f/s/+z/6v/q/+r/6v/p
/+n/6f/p/+n/6f/p/+n/6f/p/+j/6P/r/+v/6f/p/+j/6P/o/+j/5//n/+f/6P/o/+j/
6P/o/+j/6P/n/+f/5//n/+f/5//n/+f/6P/o/+b/5v/o/+j/5v/m/+b/5v/o/+j/5v/m
/+f/5//n/+f/5//n/+f/5//m/+b/5v/n/+j/6f/p/+n/6P/o/+j/6P/o/+r/6//r/+//
8f/x//H/8//y//H/8f/v/+//7//t/+z/7P/p/+j/5f/l/+T/4//i/+L/4//k/+T/5f/l
/+X/5f/k/+T/5P/m/+X/5P/h/+H/4P/g/9//3f/c/9v/2v/c/9z/3P/c/9z/3P/c/9z/
3P/c/9v/2//c/9z/2//d/97/3P/Z/9r/3f/o//r/EgAqAEYAbACdAM4A9QATASMBHwH/
AMcAgAAlAMj/hf9k/1r/YP9s/3L/e/+J/5b/n/+r/7b/vv/I/8z/0v/X/9n/2f/d/93/
3v/e/9//4//m/+j/6P/n/+f/6P/n/+j/6f/p/+z/7P/s/+3/6//s/+z/7P/v/+//7v/u
/+3/7v/u/+//8f/x//H/8v/0//T/9P/0//P/9P/1//X/+P/5//n/+f/5//n/+f/6//v/
/f/9//7//P/+//7//v8AAAEAAwAEAAcACAAIAAgADAANAA4ADwAPABAAEQASABIAFAAV
ABcAGAAaABsAHgAiACMAJQAnACkAKwAuAC8AMQAzADUANwA7ADwAPgA+AD8AQABDAEQA
RwBHAEgASQBJAEkASQBJAEsASwBLAEoASQBHAEYARABEAEQAQwBCAEEAPwA8ADoAOAA0
ADEALQAoACUAIgAfAB0AGgAXABQAEAANAAoACAAEAAIAAAD+//z/+v/5//n/+P/2//P/
8f/y//H/8f/w/+//8P/w//H/7//v/+//8P/u/+3/7P/s/+7/7v/u/+3/7f/t/+3/7f/u
/+7/7//u/+7/7//w//D/7f/t/+7/7v/s/+z/7P/s/+7/7//v/+//7//w//D/8P/x//H/
8f/y//D/8P/w//L/8v/y//L/8//1//b/9v/2//T/9P/1//X/9v/3//n/+v/4//j/+P/4
//b/9f/1//b/+P/4//j/+P/6//r/+f/5//v/+//7//n/9//3//f/9//5//n/+f/4//j/
+P/3//f/9//3//f/9f/1//b/9v/2//j/9//3//f/9f/1//T/9P/3//f/9v/2//b/9v/2
//b/9v/3//j/+f/3//f/9//3//f/9//2//b/9//3//X/9f/0//T/9P/0//T/9f/2//j/
+P/4//j/+P/4//j/9//3//n/+f/5//n/+P/6//r/+v/6//r/+v/4//j/9//3//f/9//5
//n/+f/5//r/+v/6//v//v////////////7//f/8//3/AAACAAMAAwAFAAUABQAHAAYA
BQAFAAMAAwADAAEAAAAAAP3//P/8//3//f/9//r/+v/7//z//v/////////7//r/+v/6
//z/+//6//f/9//2//b/9f/0//T/9P/0//L/8v/y//L/9P/0//T/9P/y//L/8f/x//L/
8v/x//H/8v/y//X/+v/9/wgAHgA0AE4AdACiAM0A8gALAR0BJQERAdkAkQA+AOP/nv99
/3T/cP90/37/hv+P/53/rP+3/7//yv/W/97/4v/o/+//7//x//P/8//0//T/8v/1//f/
+P/4//f/9//4//n/+v/7//v/+v/6//r/+//7//z//P/8//3//f/8//z//f/+//7////9
//3//f/+//7//v/+//7/AQACAAMAAwADAAMAAgABAAMAAwADAAQAAwAFAAUABgAGAAgA
CAAIAAoACwANAA4ADgAOAA0ADAAQABEAEgATABIAFAAWABgAGgAcAB0AHwAgACIAIwAm
ACYAJwApACsALQAvADIAMwA1ADcAOQA7ADsAPAA+AD4AQQBCAEUARgBFAEUARgBHAEcA
RwBHAEcARQBFAEUARABFAEMAQgBAAD4APAA5ADYANwA1ADIAMAAsACgAJQAhACAAHQAa
ABcAEwAQAA0ACgAKAAcABAACAAIAAAD+//z/+v/4//f/9//3//b/9P/z//D/7//v/+7/
7v/u/+3/7f/r/+v/6//s/+z/6//q/+r/6v/q/+r/6f/p/+n/6f/p/+n/6P/o/+b/5v/n
/+j/6P/n/+f/6P/o/+r/6v/q/+r/6P/p/+n/6f/p/+r/6v/q/+v/6//r/+z/7v/u/+7/
8P/u/+7/7v/v//H/8v/y//L/9P/0//X/9f/z//P/9P/0//b/9v/2//b/9v/1//X/9v/0
//T/9P/0//T/9P/z//P/8f/x//H/7//x//H/8f/x//H/8f/x//D/8P/w/+//7//v/+//
7//t/+3/7v/u/+7/7P/r/+v/6//t/+3/7P/s/+3/7f/s/+z/7P/s/+z/7P/p/+n/6f/p
/+n/6f/p/+n/6//r/+r/6v/r/+v/6f/p/+r/6v/q/+r/6f/p/+n/6v/o/+j/6P/o/+j/
6P/n/+f/6f/p/+n/6f/p/+n/6v/q/+j/5v/o/+r/6P/o/+j/6P/o/+j/6P/m/+b/6f/p
/+n/6f/p/+n/6f/p/+b/5v/m/+f/6v/r/+v/6//s/+z/7P/s/+r/7P/t/+3/8f/z//P/
8//z//L/8f/x//H/8f/x/+//7P/s/+n/6P/n/+f/5v/l/+T/5P/l/+b/6P/p/+n/6f/p
/+j/6P/o/+b/5f/k/+H/4f/g/+D/3//e/97/3v/e/97/3v/e/97/3P/c/9z/3P/e/97/
3f/d/97/3v/d/93/3v/e/9//4v/p//r/EAAmAEQAagCaAM0A+AAVAScBKQENAdsAlQA8
ANv/lP9x/2L/ZP9s/3T/fP+H/5H/nv+t/7n/wP/I/9D/1v/a/93/4f/j/+T/4//j/+L/
4P/j/+X/5v/o/+f/5//o/+n/6v/r/+v/7P/s/+z/7f/t/+7/7v/u/+3/7f/s/+z/7//w
//D/8f/v/+//7//w//L/8v/y//L/8//0//X/9f/0//X/9f/1//f/9//3//j/9//5//n/
+v/6//z//P/8//7///8BAAIAAwAEAAQABAAIAAkACgALAAoADAAOABAAFAAWABcAGQAZ
ABoAGgAcAB4AHwAhACMAJwApACwALQAxADMANQA3ADcAOAA6ADoAPQA+AEEAQgBDAEMA
RABFAEUARQBFAEUARwBHAEcARgBFAEMAQgBAAEEAQAA+ADwAOQA3ADQAMgAyAC4AKwAn
ACQAIQAeABsAFwAUABEADgAKAAcABAACAAAA/v/8//r/+v/4//f/9//2//T/8f/v//D/
7//v/+7/7f/u/+7/7//t/+3/7f/u/+7/7f/s/+z/7P/s/+z/6//t/+3/7f/t/+//7v/u
/+z/6v/r/+z/7P/t/+3/7v/u/+7/7v/u/+7/7v/v/+//7//v//D/8P/w/+//7//v//D/
8P/w//D/8v/y//L/8v/z//P/9P/0//T/8v/y//P/8//1//X/9v/2//b/9v/2//b/9v/1
//X/9v/2//b/9v/2//T/9P/z//P/8//z//P/8f/z//P/8//z//P/8//z//L/8v/y//H/
8f/x//H/8f/v/+3/7v/u/+7/8P/v/+//7//t/+3/7P/s/+7/7//v//D/7//u/+3/7P/t
/+3/7f/t/+3/7f/t/+3/7f/t/+z/7P/u/+//7v/v/+7/7v/u/+7/7f/t/+3/7v/w//D/
8P/w//D/8P/v/+//7f/t/+3/7f/v/+//8P/u/+7/7v/u/+7/8P/w/+7/7v/v/+//7//v
/+//7//v/+//8P/w//D/8f/y//P/8//z//T/9P/0//T/9P/2//f/9//5//v/+//7//3/
/P/7//v/+//7//v/+f/4//j/9f/0//X/9f/0//P/8v/y//P/9P/2//f/9//3//X/9P/0
//T/9P/z//L/7//v/+7/7v/t/+3/7v/v//D/8P/w//D/8P/w//D/8P/w//D/8P/v/+//
8v/w/+//7//w/+7/7f/2/wEAEgAmADoAVAB6AKoA1QD2AA0BIQEpAQkBywCFADIA1/+U
/3v/dP9y/3b/gP+K/5X/of+w/73/xf/O/9r/5P/q/+7/8f/1//f/9//3//j/+P/4//v/
/f/+//7//f/9//7///8AAAEAAQACAAIAAgADAAMABAAEAAQABwAHAAYABgAFAAYABgAH
AAkACQAJAAoACgAKAAoACgAKAAoACgAJAAoACwALAAsADQANAA0ADgAPABEAEQASABIA
FAAUABQAFAAVABcAGAAbABwAHAAcABwAHQAeAB8AHgAgACIAJAAmACgAKQArAC4AMAAx
ADQANQA1ADYANwA7AD0AQABBAEMARQBHAEkASwBMAE4ATgBPAFAAUwBUAFUAVQBWAFcA
VQBVAFUAVQBVAFUAVQBUAFEATwBOAEwATQBMAEoASABFAEMAQAA+AD4AOgA3ADMAMAAt
ACoAJwAlACIAHwAcABgAFQASABAADgAMAAoACAAIAAYABQAFAAUABAACAAEA/v/9//3/
/P/6//r/+f/5//n/+f/5//r/+v/5//j/+P/4//j/+P/3//f/9//3//f/9//2//b/9P/y
//P/9P/0//P/8//0//T/9v/2//b/9v/0//X/9f/1//P/9P/0//T/9//3//f/+P/4//j/
+P/6//z//P/8//3//P/8//v/+v/8//z//f/9//3//f/+//7//P/8//z//P/+//3//f/+
//3//P/7//r/+v/6//n/+f/5//n/+f/3//f/9//3//f/9//3//f/9v/0//T/8//z//H/
8f/x/+//8f/y//L/8v/w/+//7//v//H/8f/w//D/7//v/+7/7v/u/+7/7v/u/+3/7f/t
/+3/6//r/+v/6//t/+3/7P/s/+v/6//p/+n/6v/q/+r/6v/p/+n/6f/q/+r/6v/q/+r/
6v/q/+n/6f/n/+f/5//n/+f/5//o/+r/6v/q/+r/6v/q/+j/6P/n/+f/5//n/+f/5//n
/+f/5v/m/+b/5//o/+n/6f/p/+z/7P/s/+z/6v/s/+3/7f/x//P/8//z//P/8v/x//H/
8f/x//H/7//s/+z/6f/o/+f/5//m/+X/5P/k/+X/5v/o/+n/6f/p/+f/5v/m/+b/5v/l
/+T/4f/h/+D/4P/f/97/3v/e/97/4P/g/+D/4P/g/+D/4P/g/9//3v/c/9v/4P/e/9//
4f/e/97/3//i/+n/+P8OACQAQABmAJgAywDyAA8BJQEnAQ0B2wCXAD4A2/+U/3H/Yv9k
/27/dv+A/4n/lf+g/63/t//A/8r/0P/U/9r/3//j/+X/5v/l/+X/5P/k/+f/6f/q/+z/
6//r/+z/6//s/+3/7f/u/+7/7v/v/+//8P/w//D/8f/x//D/8P/x//L/8v/z//P/8//z
//T/9P/0//T/9P/z//T/9f/1//b/9//3//f/+f/5//n/+v/5//v/+//8//7/AAAAAAAA
AAABAAMABAAFAAYABgAGAAoACwAMAA0ADgAQABIAFAAUABYAFwAZABoAHAAdACAAIgAj
ACUAJwApACsALgAvADEAMwA1ADcAOwA8AD4APgA/AEAAQwBEAEUARQBGAEcARwBHAEcA
RwBHAEcARwBGAEUAQwBCAEAAPwA+ADwAOgA7ADkANgA0ADEALAAoACMAIAAdABoAFwAT
ABAADQAKAAgABQACAAAA/v/8//r/+P/2//T/8//z//H/8P/u/+3/7P/r/+v/6v/q/+r/
6f/p/+n/6f/p/+r/6v/p/+j/6P/m/+b/5v/l/+X/5f/l/+X/5//m/+b/5P/m/+f/6P/o
/+f/5//o/+j/5//m/+X/5P/l/+f/6P/p/+n/6v/q/+r/6f/p/+n/6v/q/+r/6v/s/+z/
7P/s/+3/6//s/+z/7P/s/+z/7f/t/+3/7f/u/+7/7v/u/+7/7v/u/+3/7f/u/+7/7v/u
/+7/8P/w/+//7//t/+3/7f/r/+v/6//r/+v/6f/p/+n/6P/o/+j/5//n/+n/6f/p/+f/
5//o/+j/6P/o/+f/5//n/+X/5f/k/+T/5//n/+b/5v/k/+T/5P/k/+P/4//j/+P/4//j
/+P/4//j/+P/4v/i/+X/5f/j/+P/4v/i/+L/4v/j/+P/4//k/+L/4v/i/+L/5P/k/+P/
4//j/+P/4//j/+H/4f/i/+L/4v/i/+b/5v/k/+L/4v/i/+L/5P/k/+L/4v/j/+P/4//j
/+P/4//j/+P/5P/k/+T/5f/m/+f/5//n/+j/6P/o/+j/6v/s/+3/7f/t/+//7//v/+//
7v/t/+3/7f/t/+3/6//s/+z/6f/o/+X/5f/k/+P/4v/i/+P/5P/n/+n/6v/r/+j/5v/l
/+T/5v/l/+T/4f/h/+D/4P/f/97/3v/e/97/3v/e/97/3v/e/97/3v/e/97/3v/d/93/
3v/g/9//3f/c/97/3f/g/+f/9P8GAB4AOABaAIgAuQDmAAMBEwEXAQUB1wCVAEQA5f+a
/3P/Yv9a/17/aP90/4H/jf+a/6f/s/+8/8b/zv/Q/9T/2//f/+P/5f/l/+b/5v/k/+f/
6f/q/+r/6f/p/+r/6//s/+3/7f/w//D/8P/x//D/8P/v/+7/8P/x//H/8v/x//L/8v/z
//P/8//z//T/9v/2//b/9v/1//b/9//3//j/+f/5//n/+f/5//n/+v/7//3//f/+/wAA
AgACAAIAAgADAAUABgAHAAgACAAIAAoACwAMAA0ADgAQABIAFAAWABgAGQAbABwAHgAf
ACIAJAAlACcAKQArAC0AMAAxADMANQA3ADkAPQA+AEAAQABCAEIARABEAEYARwBJAEsA
SQBJAEkASQBLAEsASwBKAEoASQBJAEgARwBGAEQAQgA/AD0AOgA4ADYAMgAvACsAKgAn
ACQAIQAfABwAGQAWABYAEwAQAA4ACwAIAAUAAgACAAAA//////3//P/6//n/+v/5//n/
+P/4//j/9//3//f/9//3//j/+v/5//j/+P/2//b/9v/1//X/9f/1//X/9//2//b/9P/1
//f/+f/6//n/+f/6//r/+P/4//j/+P/4//n/+f/5//n/+v/6//r/+//7//v//P/+//7/
/v8AAP///v/9//3///8AAAAAAAACAAIAAwADAAEAAQACAAIABAAEAAQABAACAAEAAQAC
AAIAAgACAAIABAAEAAMAAwABAAEAAQD//wEAAQABAAEA/////////v/+//7//f/9//3/
/f/9//v/+//8//z//P/8//v/+//7//v/+//6//r/+//7//r/+v/6//r/+v/6//n/+f/5
//n/+f/5//n/+f/5//n/+P/4//n/+f/3//f/+P/4//j/+P/5//n/+f/6//n/+P/3//b/
+P/4//X/9f/2//X/9P/z//L/9P/0//L/8v/z//P/8//z//H/8f/x//H/8v/y//L/8//0
//X/9f/1//X/9P/z//L/9P/2//f/9//5//v/+//7//n/+P/3//f/+f/5//n/9//0//T/
8f/w/+//7//u/+3/7P/s/+3/7v/u/+//7//v/+3/7P/s/+z/7P/r/+r/5//n/+b/5v/l
/+L/4v/i/+L/4v/i/+L/4v/g/+D/4P/g/+L/4v/h/+H/4v/i/+H/4f/e/9z/3//m/+3/
/P8QACQAPABkAJQAvwDkAPsADwEVAf0AwwB7ACQAyf+G/2n/Xv9c/2T/cP94/4P/j/+a
/6X/r/+4/8T/zP/S/9j/2//d/9//3//f/+D/4P/e/+H/4//k/+X/5f/m/+j/5//o/+n/
6f/q/+r/6v/r/+n/6v/q/+r/6//r/+r/6v/r/+z/7P/t/+//7//v//D/8P/w//D/8P/x
//L/8//z//L/8//z//P/8//z//P/9P/1//f/9//4//b/+P/4//j/+v/7//3//v///wAA
AAAAAAIAAwAEAAUABgAIAAoADAAOABAAEQATABQAFgAXABoAHAAdAB8AIQAjACUAKAAp
ACsALQAvADEAMwA0ADYANgA5ADoAPQA+AD8APwBAAEEAPwA/AD8APwA/AD8APwA+AD0A
OwA6ADgAOQA4ADYANAAzADEALgAsACoAJgAjAB8AGgAXABQAEQAPAAwACQAGAAQAAQD+
//z/+v/4//b/9P/0//L/8f/x/+//7v/s/+v/6//r/+z/7P/o/+j/5//n/+f/5//n/+j/
5v/l/+T/5P/m/+b/5v/l/+X/5f/l/+X/5f/k/+T/4v/i/+P/5P/k/+X/5f/m/+b/5P/k
/+T/5P/m/+f/5//n/+f/6P/o/+j/6//r/+v/7P/q/+r/6v/s/+7/7v/u/+//7//w//D/
8P/w//D/8f/x//H/8f/y//L/8v/y//L/8v/w/+//7//w//L/8v/y//L/8P/w/+//7//v
/+//7//t/+3/7f/t/+3/6//r/+v/6v/r/+z/7P/t/+v/6//r/+n/6f/q/+r/6v/o/+f/
5//n/+n/6f/o/+j/5//n/+b/5v/m/+b/5v/m/+f/5//n/+f/5f/l/+X/5f/l/+X/5P/k
/+f/5//l/+X/5v/m/+b/5v/l/+X/5f/m/+T/5P/k/+T/5P/k/+P/4//l/+X/5f/l/+X/
5f/m/+b/5P/k/+T/5P/k/+L/4v/k/+T/5P/k/+T/5P/i/+L/4//j/+P/4//j/+P/4//j
/+T/5P/k/+X/5P/l/+X/5f/o/+j/6P/o/+j/6v/r/+v/7f/v/+//7//t/+z/6//r/+3/
7f/t/+v/6P/o/+X/5P/h/+H/4P/f/+D/4P/h/+L/5P/l/+X/5f/j/+L/4v/i/+L/4f/g
/93/3f/c/9z/2//Y/9j/2P/Y/9r/2v/a/9r/2v/a/9r/2v/a/9r/2f/Z/9r/2P/Z/9n/
2P/Y/9v/4P/r//7/FAAqAEQAaACYANEABgE1AU0BNwEFAccAeQAaAL3/gv9l/1z/ZP9s
/3L/fP+H/5P/nv+t/7f/wP/I/87/0v/W/9n/2//d/9//3//g/+D/3v/h/+P/5P/i/+H/
4f/i/+X/5v/n/+f/5v/m/+b/5//p/+r/6v/q/+v/6//q/+r/6//s/+z/7f/t/+3/7f/u
/+7/7v/u/+7/8f/y//P/8//y//P/8//z//H/8f/x//L/9f/3//f/+P/6//z//P/8//z/
/f///wAAAwAEAAQABAAEAAUABgAHAAgACgAMAA4AEAASABMAFQAYABoAGwAeAB4AHwAh
ACMAJQAnACoAKwAvADEAMwA1ADYANgA3ADYAOgA8AEAAQgBFAEUARgBHAEYARQBEAEMA
RQBFAEUARABFAEMAQgBAAEEAQAA+ADwAOwA5ADYANAAxACwAKAAjACAAHQAaABcAFAAS
ABAADgAMAAkABgAEAAAA/v/8//r/9v/0//P/8//z//L/8P/v//D/7//v/+7/7P/s/+v/
6//r/+v/6//s/+z/6//q/+r/6v/q/+r/6f/p/+n/6f/p/+n/6P/o/+b/5v/n/+j/6P/n
/+f/6P/o/+r/6v/q/+r/6P/p/+n/6f/p/+r/6v/q/+v/6//r/+z/7v/u/+7/8P/w//D/
8P/x//D/8P/v/+7/7//w//L/8//x//H/8v/y//T/9P/0//T/9P/z//P/9P/0//T/9P/0
//L/8v/x//H/8f/x//H/7//v/+//7//v//H/8f/x//D/8P/w/+//7//v/+//7//t/+v/
7v/s/w==
         </WaveFormData>
      </LeadData>
      <LeadData>
         <LeadByteCountTotal>10000</LeadByteCountTotal>
         <LeadTimeOffset>0</LeadTimeOffset>
         <LeadSampleCountTotal>5000</LeadSampleCountTotal>
         <LeadAmplitudeUnitsPerBit>4.88</LeadAmplitudeUnitsPerBit>
         <LeadAmplitudeUnits>��V</LeadAmplitudeUnits>
         <LeadHighLimit>2147483647</LeadHighLimit>
         <LeadLowLimit>268435456</LeadLowLimit>
         <LeadID>V4</LeadID>
         <LeadOffsetFirstSample>0</LeadOffsetFirstSample>
         <FirstSampleBaseline>0</FirstSampleBaseline>
         <LeadSampleSize>2</LeadSampleSize>
         <LeadOff>FALSE</LeadOff>
         <BaselineSway>FALSE</BaselineSway>
         <ExcessiveACNoise>FALSE</ExcessiveACNoise>
         <MuscleNoise>FALSE</MuscleNoise>
         <LeadDataCRC32>4020403630</LeadDataCRC32>
         <WaveFormData>
6v/q/+r/6v/o/+j/6P/o/+j/6P/o/+j/6P/o/+j/6P/o/+j/6P/o/+b/5v/m/+b/5P/k
/+T/5P/i/+L/4v/i/+P/4//j/+T/5P/k/+P/4v/j/+X/5v/o/+X/5P/k/+X/5f/l/+f/
6f/q/+z/7f/u/+n/6P/n/+f/6P/p/+r/6f/n/+T/4v/h/+D/3//f/9//4v/i/+T/5v/o
/+f/5P/k/+P/4f/g/93/3f/b/9r/2v/Y/9f/1//X/9b/1v/W/9b/1P/U/9T/1P/W/9b/
1v/W/9X/1f/W/9b/2P/W/9X/0//V/9T/2v/n//r/EQApAEwAggC9APYALAFZAXoBegFR
AQsBrQA9ANv/pv+L/37/gP+G/4z/k/+c/6L/qP+y/7r/wv/H/8v/zv/T/9X/1v/Y/9j/
2P/Y/9v/3f/d/97/4P/g/+D/4f/f/9//4P/h/+T/5P/k/+T/5P/k/+X/5f/m/+b/5//n
/+f/6P/o/+j/6v/q/+r/6v/o/+n/6f/o/+n/6v/s/+7/7P/s/+z/7P/u/+7/7v/u//H/
8v/y//P/8f/y//L/8//1//X/9//3//n/+v/7//v/+//9//7//v/+/wAAAQADAAQABQAI
AAkADAANAA8AEQAUABUAFwAYABkAGwAdACAAJAAmACgAKAAqAC0ALwAxADEAMwA2ADgA
OQA7AD0APwBBAEEAQQBBAEEAQQBBAEEAQQBBAEAAPwA8ADsAOwA6ADsAOAA2ADQAMwAw
AC0AKgAnACQAIgAfABoAFwAUABEADwAMAAkABwAGAAQAAwABAP3//f/8//v/+v/5//n/
+P/2//X/9P/y//T/9P/0//T/8v/y//L/8v/z//P/8f/x/+//7//u/+3/7f/t/+3/7f/t
/+3/6//q/+r/6//r/+v/7f/t/+3/7f/t/+z/7P/t/+3/7f/t/+7/7P/s/+z/7P/t/+3/
7f/v/+//7//v//D/8P/w//H/8f/z//P/8//z//T/9P/1//X/9f/2//f/9//3//f/9//3
//X/9f/2//b/9v/2//b/9v/2//b/9v/2//b/9v/2//X/9f/1//T/9P/0//T/9P/y//L/
8v/z//P/8v/y//L/8v/z//P/8v/x//H/8f/x//H/8f/x//D/8P/x//L/8v/y//D/8f/x
//H/8f/x//H/8f/0//T/8//z//P/8//z//P/8v/x/+7/7//v/+7/7v/u//D/8P/w//D/
8f/x//H/8f/x//L/8v/y//P/8//y//L/9P/z//P/8//y//H/8P/w//L/8//z//L/8v/y
//L/8v/y//L/8v/y//L/8v/y//L/8v/0//T/8//z//H/8v/z//T/9P/0//T/9f/z//T/
9P/0//f/+f/5//n/+//9//3//v/+//7//P/8//v/+//6//n/+v/5//n/+P/1//X/9P/z
//X/9f/2//b/9v/4//j/9//0//T/9P/z//P/8f/v/+3/7v/u/+7/7f/r/+v/6v/q/+z/
7P/s/+z/6v/q/+r/6v/q/+r/6f/p/+z/7v/q/+j/6//r/+v/7P/y////FgAvAEsAdACs
AOUAGgFIAXMBigF6AUEB8QCLACMA2f+y/5//lv+Y/57/ov+n/7D/uv/E/8z/0v/U/9n/
3//i/+X/5f/k/+j/6P/o/+j/5//p/+n/6v/s/+z/7P/t/+v/6//s/+3/8P/w//D/8P/u
/+7/7//v//D/8P/x//H/8P/w/+//7v/u/+7/7v/u/+//8f/y//L/8P/w//H/8v/0//T/
9P/0//T/9P/0//T/8//0//T/9f/1//b/9v/3//n/+f/7//v//f/+/////////wEAAgAC
AAIABAAFAAcACAAJAAwADQAQABEAEwAVABYAFwAZABoAGwAdAB8AIgAmACgAKgAqACsA
LQAuAC8AMAAzADcAOgA6ADsAPAA9AD8APwA/AD8APwA/AD8APwBBAEEAQAA/ADwAOwA7
ADoAOwA4ADYANAAzADAALQAqACcAJAAiAB8AGwAXABMADwANAAoABwAFAAMAAgACAAEA
//////7//f/5//f/9v/0//b/9f/0//L/8v/y//L/8v/u/+7/7v/u//D/8f/w//H/8f/x
//D/7//x//H/8f/x//D/7//s/+r/7f/v//D/8f/w/+//7v/t/+//7v/u/+//7f/t/+3/
7v/w//D/8P/w/+//7//v//H/7//v/+//8P/y//L/8//z//f/9//3//f/9//2//b/9f/2
//j/+v/7//n/+f/5//n/+f/5//r/+v/8//z//P/8//z//P/8//z//v/+//7//f/7//v/
+v/6//z//P/8//r/+P/4//n/+f/4//j/+P/4//f/9//2//X/9v/3//j/+f/3//f/9v/2
//b/9v/1//T/9v/3//f/9//1//X/9f/1//j/+P/3//f/9//3//f/9//2//X/8v/z//X/
9P/0//T/9P/0//T/9P/1//X/9f/1//X/9P/2//j/+P/2//b/9v/2//T/9P/0//T/9P/0
//T/9P/2//b/9f/1//P/9P/1//b/9P/0//T/9f/3//j/+P/4//f/+f/5//n/+//9//3/
/v8AAAAA/v/+//z//f/9//3////9//z/+v/7//v/+v/5//j/9//3//b/+f/8//3//f/6
//r/+v/5//f/9f/z//H/8P/w//D/7//v/+//7v/u/+7/7v/u/+7/7v/u/+7/7v/u/+7/
7f/t/+7/7v/y//L/7f/p/+n/7P/w//3/EAAlAD0AZACYAM0AAAEwAV0BggGCAVMBBwGr
AEUA6f+y/53/kv+S/5j/nv+j/6j/sP+6/8L/yv/S/9f/3f/k/+f/6f/q/+r/6v/q/+r/
7f/v/+//8P/u/+7/7v/v/+3/7f/u/+//7v/u/+7/7v/u/+7/7//v//D/8P/x//H/7//w
//D/8P/w//D/8P/w//D/8f/x//D/7v/u/+//8P/u/+7/7v/u//D/8P/w//D/8f/y//L/
8//x//L/8v/z//H/8f/z//P/9f/2//f/9//3//n/+v/6//j/+v/7//3//v///wIAAwAC
AAMABQAHAAoACwANAA4AEQATABUAGAAYABoAHAAcACAAIwAlACcAJQAnACoALAAtAC8A
MQAzADIAMQAwAC8AMQAxADEAMQAxADEAMAAvACwAKwArACoAJwAkACIAIAAhAB4AGwAY
ABMAEAAOAAsACgAHAAQAAQD9//r/9//1//T/8v/x/+//7f/t/+z/6//o/+f/5//m/+b/
5f/k/+L/4v/i/+L/4v/g/+D/4P/g/+H/4f/f/9//3f/d/9z/2//d/93/3f/d/93/3f/b
/9r/2v/b/9v/2//Z/9n/2f/Z/9r/2v/b/93/3f/d/93/3v/g/+D/4P/g/+H/4f/h/+P/
5P/l/+b/6P/q/+r/6//r/+3/7f/t/+3/7v/u/+//7//x//L/8//z//P/8//z//P/8f/x
//L/8v/y//L/8v/y//T/9P/0//T/9P/0//T/8//x//H/8P/w//L/8v/y//D/8v/y//P/
8//w//D/8P/w//H/8f/w/+//7//v/+//7//v/+//7v/u//D/8P/v/+7/7v/v/+//7//t
/+3/7f/t//D/8P/v/+//7//v/+//7//x//H/7//x//H/8P/w//D/7v/u/+7/7v/v/+//
7//v/+//8P/w//D/8f/x//D/8P/y//H/8f/x//H/8f/x//D/8P/w//D/8P/y//L/8v/y
//D/8P/w//D/8v/y//H/8f/v//D/8f/y//T/9P/0//X/9f/2//b/9v/1//f/9//3//v/
/f/9//7/AAAAAP7//v/8//3//f/9/////f/8//r/+P/3//X/8//0//X/9//4//n/+v/5
//f/9f/2//f/9//5//f/9f/z//D/8P/w/+//7v/t/+v/6v/s/+z/7P/s/+7/7v/u/+7/
7P/s/+v/6//w//D/8P/y//P/7//t/+r/7P/3/woAHwA3AFYAggC7APQAKgFfAYoBnAGH
AU8B/wCVACcA3P+1/6b/pP+q/7D/tf+8/8L/xv/M/9T/2v/h/+P/5v/r/+3/7P/u/+7/
7v/u//L/9f/2//j/9v/2//b/9//1//X/9v/3//j/+P/4//j/+v/6//v/+//8//z//f/9
//z//P/7//r//P/8//z//P/6//v/+//6//n/+P/4//j/+v/6//r/+v/5//j/9//2//X/
9v/2//f/9f/2//b/9//5//n/+//7//v//P/9//3///8BAAIAAgAAAAIAAwAFAAQABQAI
AAkACAAJAAsADQAQABEAEwAUABcAGQAbAB4AHgAgACIAIgAkACcAKQArACkAKwAuADAA
MwA1ADcAOQA7ADsAOwA7AD0APQA9AD0APAA7ADkANwA3ADcAOAA4ADcANAAyADAALwAs
ACkAJgAiAB4AGwAXABYAEwAQAA0ACgAGAAIA///8//r/+f/3//T/8//x/+//7P/r/+v/
6v/q/+n/6P/m/+j/6P/o/+j/5f/k/+P/4v/h/+H/3//f/+D/4f/h/+H/3//f/9//3//f
/9//3f/c/97/3//f/9//3f/d/93/3f/b/9r/2v/b/9v/2//b/9z/3v/e/97/3v/d/93/
3f/f/9//3//f/+D/3v/e/9//3//j/+P/4//j/+L/4v/j/+P/5P/m/+j/6f/p/+n/6f/p
/+f/5//o/+j/6v/q/+r/6v/r/+z/7f/u//D/8P/w/+//7v/t/+v/6v/t/+7/7//u/+z/
7P/t/+3/7v/u/+7/7v/x//H/8P/v//D/8f/y//P/8v/x/+//7v/w//D/7//u//D/8f/x
//H/9P/1//b/9//1//T/8v/x//P/8//z//P/9P/1//T/9//1//T/9P/0//T/9P/0//T/
9//3//f/9//3//j/+P/4//n/+//+//7/+v/7//z//f/+//7//v/+//7//v/+//7//v/+
//7//f/9////AAABAAIAAwAEAAUABwAGAAYABQAEAAYACQAKAAsACwANAA0ADgAQABAA
DgAOAA4ADwAPAA8ADQALAAoACAALAA0ADgAPAAwACwALAAoADAAOAA4ADQAIAAgACAAH
AAkABwAFAAMAAgACAAIAAQABAAEAAAAAAP7//v/+//7/AAAAAAAAAAAAAAAA/////wAA
AAAAAAAA/////wEABgAIABMAKABDAF8AigDCAPkALAFcAYUBmgGIAU8B/wChADcA5//C
/7H/pv+m/6z/tP+5/8T/zv/W/9j/4P/s//H/8//6////AQACAAYABgAGAAYABgAHAAYA
BgAGAAYABgAHAAcABwAIAAkACgAKAAoACgAIAAgACQAJAAwADAANAA0ADwAQABAAEAAP
AA4ADQAMAAwADQANAAwADQAOABAAEgAQABAAEAAQABAAEAAQABAAEQASABIAEwATABQA
FAAVABUAFQAXABcAFwAYABkAGQAZABsAHAAcABwAHgAfACEAJAAlACgAKQAoACkAKwAt
AC4ALwAxADIANQA3ADkAPAA+AEAAQgBCAEIARQBHAEkASQBLAE4AUABRAFMAVQBXAFUA
VQBVAFUAVwBXAFcAVwBVAFUAVABTAFAATwBPAE4ATQBKAEgARgBFAEIAPwA8ADkANgA0
ADEALgArACgAJQAhAB4AGwAZABgAFgAVABMADwAPAA4ADQAKAAkACQAIAAYABQAEAAIA
AgACAAIAAgD+//7//v/+///////9//3/+//7//r/+f/3//f/9//3//X/9f/z//L/8P/x
//H/8f/x//H/8f/x//P/8v/y//P/8f/x//H/8v/y//L/8v/y//H/8f/x//P/8//z//P/
9P/0//T/9f/1//f/9//3//f/+P/4//n/+f/3//j/+f/5//v/+//7//v/+v/5//n/+P/4
//j/+P/4//j/+P/4//j/9v/2//b/9f/1//X/9P/0//T/9P/0//L/8v/y//P/8//y//L/
8v/y//L/8f/v/+3/7f/t/+3/7f/v/+//7v/u/+7/7v/t/+z/7P/t/+3/7f/s/+v/6v/p
/+r/6v/p/+n/6//r/+v/6//p/+n/5//p/+n/6P/o/+j/6v/q/+r/6v/r/+v/6//r/+n/
6v/q/+r/6//r/+r/6v/q/+n/6f/p/+n/6f/p/+z/6v/o/+j/6P/o/+j/6P/o/+j/6v/q
/+r/6v/o/+j/5//n/+f/6P/p/+r/7P/s/+z/7f/t/+7/7v/u/+3/7//v/+//8f/z//P/
9P/2//b/9P/0//P/8//y//H/8f/v/+7/7P/r/+v/6v/p/+n/6f/q/+r/7P/u/+7/7f/s
/+z/7P/r/+n/5//l/+P/4P/g/+D/3//f/9//3v/e/+D/4P/g/+D/3v/e/97/3v/e/97/
3f/d/9z/3v/c/9z/3f/d/9v/3P/k//P/CgAhAD0AagCgANsAFAFIAXUBjAF+AU0B/QCT
ACUA0/+o/5X/kP+W/5r/nP+h/6b/rv+2/77/wv/I/8//0//Y/9v/3//g/9//3v/d/9z/
2//d/93/3v/g/+D/4P/h/+H/4f/i/+P/5P/k/+T/5P/k/+T/5f/l/+X/5P/k/+P/5f/m
/+b/5v/m/+b/5v/m/+b/5//n/+b/6P/o/+n/6v/o/+j/6P/o/+r/6v/q/+r/6f/q/+r/
6//r/+z/7P/t/+3/7f/v/+//8f/y//P/8//z//X/9v/2//b/+P/5//v//v///wIAAwAD
AAMABAAFAAQABQAHAAgADQAPABEAFAAYABoAHAAcABwAHwAhACMAJQAnACoALAArAC0A
LwAxADMAMwAzADMANwA3ADcANwA3ADcANgA1ADYANQA1ADQAMQAuACwAKgArACgAJQAi
ACEAHgAcABkAGAAVABIADwANAAoABwAFAAAA/v/9//v/+//7//r/+f/0//P/8//y//T/
8//y//D/8v/y//L/8v/w//D/8P/w//D/7//s/+v/6//r/+r/6f/q/+v/7P/t/+//7//t
/+z/6f/p/+j/5//p/+n/6f/p/+v/6v/q/+v/6f/p/+n/6v/o/+j/6P/o/+n/6f/p/+v/
6//r/+v/7P/s/+z/7f/t/+//7//v/+//7v/u/+//7//x//L/8//z//P/8//z//P/8//z
//T/9P/2//b/9v/2//X/9P/z//L/8v/y//L/8f/y//P/8//0//T/9P/0//L/8v/y//P/
8//y//L/8v/y//H/8f/w/+//8f/x//H/8f/v/+//7v/u//H/8v/y//L/7//v/+7/7f/v
/+//7//v//D/8P/v/+//7//v/+//7//w//H/8P/z//H/8P/w//D/7v/u/+7/7v/x//H/
8f/x//P/9P/0//T/8v/x/+//7v/s/+//8f/w//D/8P/w//D/8v/y//L/8v/y//L/8v/y
//H/8P/u/+3/7v/w//L/9P/2//b/9v/3//X/9v/2//b/9//5//n/+f/7//3//f/+/wAA
AAD+//7//v////////////3//P/6//v/+//6//n/+f/5//r/+v/+/wAAAAD///r/+v/6
//n/+//5//f/9f/0//T/9P/z//T/9f/1//b/9P/0//T/9P/0//T/9P/0//X/9v/2//f/
+v/4//T/9P/1//P/8//6/wQAFQAqAD8AWwCIAL4A8QAmAVgBgwGWAXwBOwHtAIsAIwDX
/7j/q/+g/6D/qP+y/7n/wP/I/9D/2P/e/+b/7f/1//r//f8BAAAAAgACAAIAAgABAAMA
AwAEAAYABgAGAAcACQAJAAoACwAOAA4ADgAOAA4ADgAPAA8AEAAQABEAEQAQABAADwAO
ABEAEgATABQAEgATABMAEgAQABAAEQASABQAFAAUABQAFAAUABQAFAAXABgAGAAZABcA
GAAYABkAGAAXABgAFwAcAB4AIAAhACAAIQAhACAAIAAiACMAJQAmACcAKgArAC4ALwAx
ADMAMgAzADUANgA5ADsAPQBAAEAAQgBEAEQASABLAE0ATwBNAE8AUgBUAFUAVwBZAFsA
WwBbAFsAWwBcAFsAWgBZAFkAWQBYAFcAVgBVAFUAVABRAE4ATABKAEkARgBDAEAAPQA6
ADgANQAyAC8ALAApACUAIgAfAB0AGgAYABcAFQATABMAEgARAA8ADwAQABAADQALAAkA
BgAGAAYABgAGAAQABAAEAAQABQAFAAMAAwADAAMAAgABAAEAAQABAAEA//////3//P/6
//v/+//7//v/+//7//v//f/8//z//f/7//v/+//8//r/+v/6//r//f/9//3/////////
//8AAAIAAgADAAMAAwADAAMAAwAEAAQABQAFAAUABgAHAAcABQAFAAUABQAHAAcACAAI
AAYABgAGAAYABgAGAAYABgAGAAYABgAFAAMAAwACAAIABAAEAAQAAgAAAAAAAQABAP//
/v/9//z//f/9//z/+//5//n/+f/5//v/+//6//r/+P/4//f/9v/0//X/9f/1//X/9f/1
//X/9P/0//P/8//z//P/8//z//P/8//x//P/8f/w//D/8P/w//D/8P/w//D/7//u/+3/
7f/u/+7/7v/t/+3/7P/s/+z/6//s/+z/7P/s/+z/7P/s/+z/7P/q/+r/6v/q/+r/6v/p
/+n/6f/q/+v/7P/s/+z/7P/t/+3/7v/u/+7/7f/v/+//7//z//X/9f/2//b/9v/0//T/
9P/1//X/9f/0//H/7//s/+v/6//q/+n/6//r/+z/7P/s/+7/7v/t/+z/7P/s/+v/6//p
/+f/5f/k/+T/5P/j/+H/4f/g/+D/4v/i/+L/4v/k/+T/5P/k/+P/4v/g/9//5P/i/+L/
4v/h/9//4f/i/+j/9/8MACMAPwBsAKQA3wAUAUgBdwGOAYABTQH/AJcAKQDX/7D/mf+S
/5j/oP+k/6n/sP+2/77/xP/K/9L/1//b/+D/4//n/+b/6P/o/+j/6P/p/+v/6//s/+z/
7P/s/+3/7f/t/+7/7//w//D/8P/w//L/8v/z//P/9P/0//X/9f/3//j/+P/4//b/9v/2
//b/9v/3//f/9v/2//b/9//4//r/+v/6//r/+v/6//r/+v/7//z//P/9////AAAAAAEA
AQABAAMAAwADAAQABQAFAAcACQAKAAoACgAMAA0ADwAQABEAFAAVABYAFwAZABsAHAAd
AB8AIAAhACMAJQAoACoALAAuAC4AMgA1ADcAOQA5ADsAPgBAAD8AQQBDAEUARQBFAEUA
RQBHAEcARwBHAEcARwBGAEUARABDAEMAQgBCAEAAPwA+ADwAOAA0ADAAKwAoACYAIwAg
AB0AGgAXABcAFAARAA8ACgAIAAcABQADAAMAAgABAP7//f/9//z/+//5//f/9P/2//b/
9v/2//b/9v/2//b/9//3//X/9f/z//P/8v/x//H/8f/x//H/8f/x/+//7v/u/+//7//v
/+//7//v/+//7f/s/+z/7f/v/+//7//w//D/8P/w//D/7//v/+//8f/x//H/8f/y//L/
8v/z//P/8//z//P/8//0//T/9f/1//X/9v/3//f/9//3//f/9//3//f/+P/4//b/9v/2
//b/9//4//n/+v/4//j/+P/3//f/9//2//b/9P/0//T/8v/y//L/8//z//T/9P/0//T/
9f/1//T/8//z//P/8//z//H/8f/w//D/8v/y//H/8P/u/+//7//v/+//7//v/+//8v/y
//H/8f/x//H/8f/x//P/8//x//P/8f/w//D/8P/w//D/8P/w//P/8//z//P/8//0//T/
9P/z//P/8v/y//L/8f/x//H/8//z//X/9v/2//T/9P/0//T/9P/0//T/9P/2//b/9v/2
//b/9v/1//X/9f/2//f/+P/4//j/+P/5//v//P/8//z///8BAAEAAQABAAMAAwAEAAIA
AgAAAAAAAgADAAMAAwAEAAMAAwACAAAA///9//v/+//7//z//P///wIAAwADAP///v/9
//v//f/7//n/9//2//b/9v/1//f/9//2//b/9v/2//b/9v/2//b/9v/2//b/9v/1//X/
9v/4//b/9P/1//P/8//0//r/BwAYAC8ASQBuAKIA2wASAUYBcQGMAYgBXQEXAbkASwD1
/8r/s/+k/57/pP+u/7f/vv/G/8z/0v/a/+T/6f/p/+z/8f/1//j/+v/6//r/+v/5//v/
+//8//7//v/+/////////wAAAQACAAIAAgACAAAAAAABAAEAAwAEAAYABwAFAAYABgAG
AAYABgAGAAYABwAJAAoACgAIAAgACQAKAAwADAAMAAwADAAMAAwADAANAA4ADgAPAA8A
EAAQABEAEwATABUAFQAWABYAFgAVABcAGQAaABoAHAAeAB8AIQAkACUAKAApACkAKQAq
ACsALgAvADEAMgA1ADcAOQA8AD4AQABCAEIARgBJAEsATQBMAE0ATwBQAFIAVQBYAFsA
WQBZAFkAWQBcAF0AXgBfAF8AXwBeAF0AXgBdAF0AXABZAFYAVABSAFEATgBLAEgARgBE
AEMAQQA8ADkANgAzADIAMAAuAC0AKAAmACUAIwAhACEAIAAfABwAGwAbABoAGgAZABgA
FgAWABYAFgAWABUAFgAXABgAGwAbABkAGQAZABkAGAAXABYAFQAUABMAFAAVABQAFAAV
ABcAGAAZABcAFwAXABcAFwAWABYAFwAXABcAFwAYABgAGAAYABgAGQAZABkAGwAdAB0A
HQAeAB0AHAAcABsAHQAdAB0AHQAgACAAIQAhAB8AIAAhACEAIwAjACMAIwAjACMAJAAk
ACQAJAAkACQAJAAkACQAJAAkACQAJAAjACMAIwAiACIAIgAiACIAIAAgACAAIQAhAB4A
HgAeAB4AHwAfAB4AHQAdAB0AHQAdAB0AHQAcABwAHAAcABsAGgAaABsAGwAbABsAGwAb
ABsAGgAaABkAGQAZABkAGQAZABkAGQAXABkAFwAWABYAFgAYABgAGAAYABcAFwAXABcA
GQAYABgAFgAWABQAFAAUABQAFAAUABQAFAAUABQAFAAUABQAFAATABMAEwAUABUAFgAW
ABYAFgAXABYAFgAVABQAFwAZABkAGQAZABsAGwAcABwAHAAaABoAHAAdAB0AHQAbABkA
GAAWABUAFQAUABMAEQARABIAEgAUABYAFgAVABAAEAAQAA8ADwANAAsACQAIAAgACAAH
AAUABQAEAAQAAgACAAIAAgACAAIAAgACAAIAAgABAAEAAgACAAAA/v/9//v/+//+/wYA
FwAsAD8AWwCGALwA8wAkAVIBfQGSAYABRQHzAJMAKQDd/7j/qf+g/6L/rP+y/7X/vP/E
/8z/0v/a/+D/5//r//D/8//1//j/+P/4//j/+P/5//v/+//8//z//P/8//3/+//7//z/
/f/8//z//P/8//z//P/9//3//v/+/////////wAAAAAAAAAAAAAAAAAAAAABAAEAAAAA
AAAAAQACAAAAAAAAAAAAAgACAAIAAgADAAQABAAFAAMABAAEAAUABQAFAAcABwAHAAgA
CQAJAAkACwAMAAwADgAQABEAEwASABMAFgAXABgAGQAbAB0AHwAhACQAJgAoACkAKgAs
AC4AMAAyADIANgA5ADsAPQA9AD8AQgBEAEUARwBJAEsASQBJAEkASQBNAE0ATQBNAEsA
SwBKAEkASABHAEcARgBHAEQAQgBAAD0AOgA3ADQAMQAuACwAKQAmACMAIAAdABsAGAAV
ABMAEgAQAA8ADQAJAAkACAAHAAYABQAFAAQABgAFAAQAAgAAAAAAAAAAAAAAAAAAAAAA
//////3//f///////v/9//3//f/9//3//f/9//v/+v/6//v/+//7//v/+//7//v/+f/4
//j/+f/6//v//P/+//7//v/+//7/AQABAAEAAwADAAMAAwAEAAYABgAHAAcACQAJAAkA
CQAKAAoACwALAAsADAANAA0ADwAPAA8ADwAPAA8AEAAQABAAEAAQABAAEAAQABAAEAAQ
ABAAEAAPAA8ADwAOAA4ADgAOAA4ADAANAA4AEAARAA4ADgAOAA4ADwAPAA4ADQANAA0A
DQANAA8ADwAOAA4ADgAOAA0ADAAMAA0ADQANAA8ADwAPAA8ADgAOAA0ADQANAA0ADQAN
AA8ADwANAA8AEQAQABAAEAAOAA4ADgAOAA8ADwAPAA8ADQAOAA4ADgAPAA8ADgAOABAA
DwAPAA8ADwAPAA8AEAAQAA8AEAAQABAAEAAQABAAEAAQABAAEgASABIAEgAQABAADwAP
ABEAEgATABQAEgASABIAEwAUABYAFwAYABkAGwAbABsAHQAfAB8AIAAeAB4AHAAcAB4A
HwAfAB8AHQAbABoAGAAXABcAFgAVABUAFQAWABYAGAAaABoAGQAYABgAGAAXABcAFQAT
ABEAEgASABIAEQAPAA8ADgAOABAAEAAQABAAEAAQABAAEAASABIAEQARABIAEAAQABAA
EQAPABEAFAAeAC8ARABbAHkApgDeABsBWgGYAcUBzAGsAW0BEwGnAEEA/f/a/8v/zP/S
/9b/2P/d/+L/6v/0//z/AgAIAAsADwAUABUAFQAWABoAGgAaABoAHQAfAB8AIAAeAB4A
HgAfACEAIQAiACMAIgAiACIAIgAjACQAJgAnACYAJgAnACcAKQAqACoAKgAsACwALAAs
ACwALQAtACwALQAuADAAMgAwADAAMAAwADAAMAAwADAAMgA0ADUANwA5ADoAOgA7ADsA
OwA9AD0AQQBCAEMAQwBBAEMARABEAEYASABJAEsATgBPAFIAUwBVAFcAWgBdAFwAXQBf
AGAAYwBlAGcAagBuAHAAcgByAHQAdwB5AHsAfAB/AIMAhgCJAIsAjQCPAI0AjQCNAI0A
kACRAJIAkwCTAJMAkgCRAJEAkQCSAJIAkQCOAIwAigCJAIYAgwCAAH0AegB4AHUAcwBx
AG8AbQBsAGoAaABnAGMAYABeAFsAWQBZAFgAVwBVAFUAVgBWAFYAVQBUAFIAUgBSAFIA
UgBRAFIAUwBUAFUAVQBTAFMAUwBTAFIAUQBRAFEAUQBRAFMAUwBRAFAAUABRAFEAUQBR
AFEAUQBRAFIAUgBTAFUAUwBTAFMAVABUAFQAVABUAFMAUwBTAFUAVgBXAFgAWgBaAFoA
WwBbAFwAWwBaAFkAWwBcAF4AXwBdAF4AXwBfAGAAYQBiAGMAZQBlAGYAZgBoAGgAaABo
AGgAaABoAGgAZgBmAGYAZQBnAGcAZgBmAGcAaABpAGgAaABoAGkAaQBqAGoAagBqAGUA
aQBqAA==
         </WaveFormData>
      </LeadData>
      <LeadData>
         <LeadByteCountTotal>10000</LeadByteCountTotal>
         <LeadTimeOffset>0</LeadTimeOffset>
         <LeadSampleCountTotal>5000</LeadSampleCountTotal>
         <LeadAmplitudeUnitsPerBit>4.88</LeadAmplitudeUnitsPerBit>
         <LeadAmplitudeUnits>��V</LeadAmplitudeUnits>
         <LeadHighLimit>2147483647</LeadHighLimit>
         <LeadLowLimit>268435456</LeadLowLimit>
         <LeadID>V5</LeadID>
         <LeadOffsetFirstSample>0</LeadOffsetFirstSample>
         <FirstSampleBaseline>0</FirstSampleBaseline>
         <LeadSampleSize>2</LeadSampleSize>
         <LeadOff>FALSE</LeadOff>
         <BaselineSway>FALSE</BaselineSway>
         <ExcessiveACNoise>FALSE</ExcessiveACNoise>
         <MuscleNoise>FALSE</MuscleNoise>
         <LeadDataCRC32>2091392369</LeadDataCRC32>
         <WaveFormData>
7P/s/+z/7P/s/+z/7P/s/+r/6v/q/+r/6v/q/+r/6v/q/+r/6v/q/+z/7P/t/+3/6//r
/+v/6//r/+v/6//s/+7/7v/u/+7/7v/t/+3/7P/t/+//8f/y//D/8P/w//H/8f/y//T/
9f/3//n/+v/7//n/+P/3//b/+P/5//r/+//6//j/+P/4//b/9v/2//X/9//5//r/+//8
//z/+v/5//j/9f/0//P/8v/w/+//7v/t/+z/7P/r/+z/7P/u/+7/7P/s/+z/7P/s/+z/
7P/s/+z/7P/t/+3/7//v/+v/6v/o/+b/6f/u//n/BwAWADAAWQCFALAA4QASATYBRwE8
ARkB3wCbAF0AOQAkABQADAAMAAYA/f/5//L/6v/q/+z/7P/s/+7/8P/x//P/8v/y//L/
8P/w//H/8f/y//L/9P/0//T/9f/0//T/8//z//X/9f/1//X/9f/1//X/9f/3//f/9//4
//b/9v/2//f/+f/5//f/+f/5//j/+P/4//j/+v/6//r/+P/4//j/+P/6//r/+f/5//r/
+v/6//v/+//7//v/+//7//z//P/9//3//v/+////////////AAACAAIAAwAFAAQABQAH
AAcACQAJAAsADAANAA4AEAARABIAFAAVABYAGAAZABwAHgAgACEAJAAlACUAJwAoACoA
LQAvADAAMgAzADQANAA1ADcAOAA4ADgAOAA5ADkAOQA4ADgAOAA4ADcANgA1ADMAMQAv
AC0ALAAqACgAJgAkACAAHgAcABkAGAAWABMAEgAQAA4ADAALAAgACAAIAAcABwAFAAUA
BgAFAAUABQAFAAMAAwADAAMAAQABAAAAAAACAAAAAAAAAAAAAAD//////f/+//7//v//
//3//P/7//v/+//8//z//v/8//z//P/8//z//P/8//r/+v/6//r/+P/4//j/+P/6//r/
+v/7//3//f/9//3//P/8//z//f/9//7//v/+/wEAAgACAAIAAAABAAIAAgAEAAQABAAE
AAMAAwADAAMABAAEAAQABQAFAAQABAAEAAYABgAGAAYABAADAAMAAwADAAMAAgACAAEA
AQABAAAAAQABAAEAAQABAAEAAQABAAEAAAD+//3///////7//v8BAAEAAQAAAAIAAgAB
AAEA/////wAAAAAAAAAA///////////////////////////9//3/+//7//7//v/+//7/
/P/9//3//f/9//3//f/9//7///8AAAEAAAD///7//v/+//3//f/9//////////3/+v/8
//z//P/8///////9//3//P/7//r/+f/5//r/+v/6//z//P/9//3/AAAAAAAAAQAAAAAA
AAAAAAIAAwADAAQABQAFAAUABQAHAAcABgAGAAUABAAEAAMABQAFAAQAAgADAAQABQAG
AAYABQAFAAcABQAFAAUABAAEAAMAAgD///7//f/8//r/+//6//n/+P/4//f/9v/2//f/
9v/1//T/9v/2//b/9v/1//T/8f/w//P/9f/x//H/8//y/+7/6v/p//L/AwATACYARgBv
AJkAxAD1ACIBRAFLATYBCQHHAIEATQAxACAAFgASAAwABAD9//f/8v/u/+7/7v/s/+z/
8P/y//H/7f/s/+7/7v/s/+z/7v/v//H/8v/y//L/8v/z//H/8P/u/+3/7//v/+//7//x
//H/8f/x//H/8f/x//L/8P/w//D/8f/v/+//7f/v//H/8P/w//D/8P/y//L/8v/y//L/
8v/y//D/8P/v/+//8v/y//L/8//z//P/8//z//L/8v/x//H/8//0//T/9f/3//f/9//4
//X/9P/0//X/+f/7//7////9//3///8AAAEAAgAEAAUACAAKAAsADAANAA0ADwAQABAA
EQAUABUAGAAbAB0AIAAfACEAIgAkACUAJgAmACcAKQAqACoAKgAsAC0ALQAtACoAKAAm
ACQAJQAmACcAJwAjACEAHwAeABoAGAAWABQAEgAQAA4ACwAHAAQAAAD+//7//P/6//n/
+v/6//r/+f/2//P/8v/y//P/8//z//P/8P/v/+7/7f/r/+v/6v/q/+v/6v/r/+z/7f/u
/+7/7//t/+z/6v/o/+j/5//n/+f/5//n/+j/6P/n/+T/4//i/+P/5P/l/+b/5P/k/+T/
5P/k/+T/5P/k/+T/5P/k/+X/4v/h/+D/3//j/+T/5f/n/+f/6P/o/+j/6P/o/+f/5v/m
/+f/6P/o/+r/6v/q/+r/6f/p/+n/6f/s/+z/7P/t/+v/6v/q/+r/7P/s/+z/7P/u/+3/
7f/t/+v/6//q/+r/6//r/+v/6v/o/+f/5v/l/+f/5//n/+f/6v/q/+n/6f/p/+n/6P/o
/+j/5//m/+T/5v/m/+X/5f/j/+P/5P/k/+b/5v/l/+X/5f/l/+X/5f/j/+P/4//j/+P/
4//h/+H/4v/i/+L/4v/g/+H/4f/h/+P/4//j/+X/5P/i/+L/4v/i/+P/4//h/+H/4f/h
/+H/4f/h/+L/4v/i/+L/4v/j/+P/4v/i/+L/4//m/+b/5v/m/+b/5//n/+j/6P/p/+r/
6//s/+3/7f/u/+z/7P/t/+3/7f/t/+z/6v/s/+z/7P/s/+z/6//r/+3/7v/v//D/8P/w
/+//7v/r/+j/5//m/+T/4//i/+H/4P/i/+H/4P/g/+D/4P/g/+D/4v/i/+L/4v/g/+D/
3v/e/+P/4//l/+X/4f/c/9z/2v/b/+D/6//5/woAKgBRAH0ApADTAAQBLgE9ASoB/QDD
AH8APwAZAAgA/P/2//b/8P/p/+P/3P/Y/9j/2v/c/97/4P/i/+P/4//k/+T/5P/i/+L/
5f/l/+b/5v/k/+T/5P/l/+b/5v/l/+X/5f/l/+X/5f/n/+f/5//n/+f/5//n/+j/6P/o
/+j/6f/r/+v/6f/r/+3/7P/s/+z/7P/u/+7/7v/t/+z/6//q/+z/7P/r/+v/7f/u/+//
8f/v/+//7//v/+3/7v/u/+//8f/y//L/8//0//X/9v/4//b/9v/3//n/+v/7//3//f//
////AQACAAMABAAGAAcACgAMAA0ADgAOAA8AEgAUABYAFwAaABsAHQAfACAAIgAlACcA
KAAqACkAKgAqACsALQAuAC4ALgAwADEAMQAxAC4ALgAuAC4AKwAqACkAJwAmACUAJAAk
ACAAHgAcABoAGAAWABQAEQAOAAwACQAIAAgABgAEAAMAAgACAAIAAQAAAP3//P/8//3/
/f/9//3/+f/5//n/+f/3//f/9v/2//f/9v/3//j/9v/2//X/9f/3//j/+P/4//X/8//y
//H/8//z//T/9P/0//L/8v/y//T/9P/0//T/9v/2//b/9v/0//T/9P/0//b/9v/2//f/
+P/5//r/+//8//z//P/9//3//v/+//7///8AAAAAAAAAAAEAAgACAAIAAgACAAIAAwAD
AAMAAwACAAIAAgADAAMAAgACAAIAAgACAAIAAgACAAEAAQABAAEAAQAAAAAAAQABAAEA
AAD/////////////////////AAAAAP///////////v/+//////////7//v/+//3//f/7
//v//P/8//3//v/+/////f/9//3//f/////////////////9//3//P/8//z//P/8//3/
/f/9//3//f/9//3//f/9//3//f/9//3//f/+//7//f/9//7//v/+//7//v/9//3/+//7
//3//f/9//3//f/+//7//v/+//7//////wAAAAAAAAEAAAAAAAAAAAAAAAEAAQACAAQA
BQAGAAcACAAJAAkACgAJAAgACAAHAAcABwAGAAQAAgACAAIAAgAAAP////8BAAQABQAG
AAYABwAHAAcABQACAAEAAAD+//3//P/7//r/+f/3//X/9P/4//j/+P/4//f/9v/1//T/
9//4//f/+P/7//n/9//3//X/8P/u/+z/6//w//3/CwAaACwATQB3AKAAywD+ACoBSQFO
ATcBCQHHAIMAUQA4ACoAIgAgABoAEQALAAYA/P/0//T/9P/0//L/9P/z//P/9P/2//b/
9P/0//X/9f/2//b/9v/2//b/9//6//r/+f/5//f/9//3//f/+P/3//b/9f/3//f/9//4
//X/9P/z//P/9f/3//f/+//7//r/+v/6//n/+v/5//j/+f/6//v//P/7//r/+P/3//b/
9v/2//f/9//3//f/9//4//r/+//9//3//v/+////////////AAD///7//v///wAAAQAD
AAMAAQABAAMABAAHAAgACgALAAoADAANAA4AEAARABQAFgAWABcAGgAbAB0AHwAgACIA
JQAnACgAKgArACwALAAtAC8AMAAwADAAMAAxADEAMQAwADAAMAAwAC8ALgAtACsAKQAn
ACUAJAAkACIAIAAeABoAGAAWABMAEAAOAAsACgAIAAYABAADAP///v/9//v//P/5//j/
+P/3//f/9//3//b/9//4//n/9//3//b/9v/1//L/8f/w//D/8P/v/+//7//w//D/8P/y
//H/8f/x//D/7//v/+7/8P/u/+7/7v/t/+z/6//q/+j/6P/o/+j/6v/q/+r/6v/q/+r/
6v/r/+3/7f/t/+3/6//q/+n/6f/p/+r/6v/q/+3/7v/u/+7/7v/v//D/8P/u/+7/7v/u
/+3/7f/t/+3/7v/u/+7/7//y//L/8//0//L/8v/y//L/8v/x//H/8f/z//P/8v/y//P/
8//z//L/7//t/+v/6f/r/+v/6//r/+//8P/w//H/7//v/+7/7v/u/+3/7P/q/+z/7P/r
/+v/7P/t/+//8P/t/+z/6v/p/+v/6//r/+v/6f/p/+n/6f/q/+v/6v/r/+r/6v/q/+r/
6v/r/+v/6//q/+n/6P/n/+n/6//t/+3/6v/q/+r/6v/q/+n/6f/n/+f/5//n/+f/5//l
/+b/5v/m/+j/6P/p/+n/6v/q/+r/6//r/+r/6f/o/+j/6f/p/+r/7v/v//D/8f/x//H/
8P/w/+7/7v/v/+//7f/t/+z/6v/t/+7/7//w/+7/6//p/+n/6//t/+//8P/u/+3/7P/p
/+j/5//m/+T/4f/g/9//3v/e/93/3P/c/97/3v/e/97/4P/g/+D/4P/g/+D/3v/e/93/
3//d/93/2//a/9j/2P/b/+L/7////xYAOABhAIsAugDtABoBOAE9ARwB6wCrAGMAKwAP
AAAA8v/q/+j/5P/h/9//2v/Y/9j/2v/c/9z/3P/g/+P/4f/i/+L/4v/g/+D/3//f/+D/
4P/i/+L/4v/j/+L/4v/h/+H/4//j/+P/4//l/+X/5f/l/+f/5//n/+j/5v/m/+b/5//n
/+f/5f/n/+f/5v/m/+b/6P/q/+r/6v/o/+j/6P/o/+r/6v/p/+n/6P/o/+j/6f/r/+v/
6//r/+3/7v/u/+//7f/u/+7/7//x//H/8f/y//T/9P/1//f/9v/3//n/+f/5//n/+//8
////AAACAAMABAAGAAcACAAKAAsADgAQABAAEQAUABUAFwAZABoAHAAeACEAIwAmACUA
JgAmACcAJwAoACgAKAAqACsAKwArACoAKgAqACoAJwAmACUAIwAhAB8AHQAcABwAGgAY
ABYAEwAQAA0ACQAIAAYAAwACAAEAAAD//////f/8//v/+f/6//f/9v/2//X/9f/1//X/
8//z//P/8//x//H/8P/w//D/7v/u/+7/7v/u/+3/7f/t/+7/7v/u/+3/6//q/+n/6//r
/+z/7P/s/+r/6v/q/+r/6v/q/+r/6v/q/+r/6v/s/+z/7P/s/+z/7P/s/+3/7//v/+//
7//y//L/8v/z//P/9P/0//T/9//4//j/+P/4//n/+v/6//z//P/8//z/+//7//v/+//6
//r/+v/7//v/+v/6//r/+v/6//r/+v/6//n/+f/5//v/+//6//r/+//7//v/+v/5//n/
+f/5//n/+f/5//n/+P/4//f/9//5//n/+P/4//n/+f/5//j/+P/4//f/9//3//f/+P/4
//j/+P/3//f/+f/5//n/+f/3//f/9//3//n/+f/3//f/+P/4//j/+P/4//n/+f/5//n/
+f/5//n/+//7//v/+//6//n/+P/4//j/9//3//n/+v/4//j/+P/4//n/+f/3//f/+f/5
//n/+f/3//j/+P/4//j/+P/5//n/+v/6//r/+//+//7//v/+//7//////wAAAAABAAIA
AwAFAAUABAAEAAIAAgADAAMAAwADAAIAAAACAAIAAgACAAIAAQABAAMABAAFAAYABgAE
AAMAAgD///z/+//6//j/+f/4//f/9v/2//X/9P/0//b/9v/2//b/9P/0//T/9P/2//b/
9P/0//P/9f/z//H/8f/w/+7/7P/v//r/BQATACgASABvAJkAxgD3ACYBRAFNATwBEwHV
AJEAXQBBAC4AJAAgABgADgAHAP//+P/0//L/8v/y//T/9v/2//f/+f/4//f/9v/z//L/
8//z//T/9P/0//T/9P/1//b/9v/1//X/9//3//f/9//3//f/9//3//f/9//3//j/+v/6
//r/+//5//n/9//5//n/+P/4//j/+v/8//z//P/8//z//P/8//z//P/7//v//P/8//z/
/f/7//v/+//7//v//P/8//3//f/+//7///////////8AAP7//v///wEAAAABAAMAAwAD
AAMABQAGAAcACAAKAAsADgAQABEAEgAWABcAGgAcACAAIQAkACUAJgAnACcAKAAnACkA
KgAsAC8AMAAwADEANQA2ADYANgA2ADcANwA3ADYANgA2ADYANQA0ADMAMQAxAC8ALQAs
ACkAJgAjACAAHwAeAB0AGwAWABQAEQAQAAwACgAIAAcABwAIAAkACQAHAAMAAQAAAAAA
AQACAAMAAwADAAMAAwAAAP///f/8//v/+P/3//b/+f/6//r/+//8//7///8AAP7/+//5
//f/9//3//j/+P/4//b/9v/2//T/9P/0//T/9P/0//T/9P/2//b/9v/2//b/9v/2//f/
9f/1//X/9f/0//T/9P/1//X/9v/2//b/9//4//j/+P/4//n/+v/6//j/+P/4//j/+v/7
//z//f/9//z/+//7//n/+P/4//j/+P/4//j/+P/5//n/+v/7//r/+f/3//b/+f/5//n/
+P/3//f/9//3//X/9f/1//X/9v/2//X/9f/1//X/9P/0//f/9//3//b/9f/0//L/8f/x
//H/8v/y//L/8v/x//H/8//z//P/8//z//P/8//z//D/7//s/+v/7P/s/+z/7P/v//H/
8v/z//P/8//z//P/8P/v/+7/7f/v/+3/7f/q/+z/7P/s/+z/7//v/+3/7f/t/+3/7f/t
/+v/7P/s/+z/7v/u/+//7//u/+7/7v/v//L/8v/y//L/8P/x//H/8v/z//P/8//z//b/
9//3//j/+P/4//n/+f/2//X/8//w//L/8v/y//L/8//z//T/9//3//f/9//2//b/9f/0
//H/7//t/+v/6P/l/+T/4//i/+P/4//j/+T/5v/m/+b/5v/o/+j/6P/o/+X/5P/h/+D/
4//j/9//4f/h/97/2v/c/+H/5v/z/wUAHABAAGkAkQDAAPMAIgE8ATkBGgHpAKkAYwAt
ABMABAD2//D/8P/s/+X/3//Y/9T/1v/a/9r/3v/i/+b/5f/l/+T/4v/i/+D/4P/h/+H/
4v/i/+D/4P/g/+H/5P/k/+P/4//h/+H/4f/h/+P/4//j/+P/5f/l/+X/5v/l/+T/4//j
/+H/4f/f/+H/4v/i/+P/5P/k/+b/5v/m/+X/5P/j/+L/5P/k/+P/4//k/+T/5P/l/+X/
5f/l/+X/5P/k/+P/4//m/+j/6f/r/+r/6f/o/+j/6v/q/+v/7f/w//H/8//z//P/8//1
//b/9//4//r/+//6//z//f/+/wIAAwAGAAgADAANABAAEQARABMAFAAWABcAGQAaABwA
GwAcABwAHQAdAB4AHgAeAB8AIQAiACMAIgAiACIAIgAfAB4AHQAbABsAGQAXABYAFAAS
ABAADgALAAgABQABAAAA/v/7//r/+P/2//T/8//y//L/8v/x//L/7//u/+7/6//r/+v/
6//p/+n/6f/p/+f/5//m/+b/6P/m/+b/5v/m/+b/5f/l/+X/5v/m/+b/4//h/+D/3//h
/+H/4v/i/+T/4v/i/+L/4v/i/+L/4v/g/+D/4P/g/+L/4v/i/+L/4v/i/+L/4//j/+P/
4//j/+b/5v/m/+f/6f/q/+r/6v/r/+z/7P/s/+r/6//s/+z/7v/u/+7/7v/v/+//7//v
/+//7v/t/+3/7//u/+7/7v/w//D/8P/w//D/7//v/+//8f/x//D/8P/w/+//7v/s/+3/
7f/t/+3/7//v/+//7//u/+7/7f/t/+//7//u/+7/7f/t/+3/7P/s/+z/6//r/+v/6//s
/+z/7v/u/+3/7f/t/+3/7f/t/+3/7f/t/+3/7//v/+3/7f/u/+7/7v/u/+z/7f/t/+3/
7//v/+//7//t/+3/7f/t/+3/7f/w//D/8P/w//D/7//v/+3/7f/v/+//7//v/+//8P/w
//D/7v/u/+//7//y//L/8v/z//b/9v/2//b/9P/1//X/9v/6//v//P/9//3//f/8//z/
/P/8//3//f/8//v/+f/2//j/+P/4//j/+P/3//f/+f/6//v//P/8//r/+f/4//X/9P/z
//L/8P/x//D/7//u/+7/7f/s/+z/7P/s/+z/7P/u/+7/7v/u/+z/7P/q/+r/7//t/+3/
6//r/+j/5v/m/+n/8P/9/wsAHgA+AGcAkwC8AO8AIAFAAUcBNAELAc0AhwBTADcAJgAY
ABQAEAAIAP//+f/y/+z/7P/s/+z/7P/u//D/8f/x//L/8P/w/+7/7v/v/+//8P/w//L/
8v/y//P/8v/y//H/8f/z//P/8//z//P/8//z//P/8//z//P/9P/2//b/9v/3//b/9f/y
//P/8//y//L/8v/y//T/9P/0//T/9P/0//T/9v/2//X/9f/2//b/9v/3//f/9//3//f/
+f/6//r/+//5//r/+v/7//3//f/9//7//v/+////AQACAAMABQAFAAMAAwAFAAYABwAI
AAoACwAMAA4ADwAQABIAEwAWABgAGgAbAB4AHwAhACMAJAAmACcAKQAqACwAKwAsACwA
LQAxADIAMgAyADAAMQAxADEAMgAyADIAMgAzADIAMQAvACsAKQAnACYAJAAiACAAHgAa
ABgAFgATABEAEAAOAA4ADAAKAAgABwAEAAQABAADAAIA///+//7//f/9//3//f/9//3/
/f/9//3//f/8//z//v/8//z//P/6//r/+f/5//f/+P/4//j/+P/3//f/9//3//f/+P/4
//b/9P/0//T/9P/0//T/9P/2//b/9v/2//b/9v/2//b/9P/0//T/9f/3//f/9//3//b/
9v/2//f/9//4//j/+P/5//r/+v/6//r/+//8//z/+//6//n/+P/7//v/+//7//3//v//
/wEAAQAAAAAAAAD///7//f/8//z/+//7//v/+//7//r/+v/7//v/+//6//z//f/+////
/f/9//3//f/9//z/+v/5//r/+//7//z/+//7//v/+v/4//j/9//3//f/9//4//j/+P/4
//f/9//5//n/+f/5//n/+f/5//n/+f/5//f/9//4//j/+P/4//j/+f/5//n/+//7//v/
+//6//n/+P/3//f/9//3//j/+v/7///////8//v/+v/5//j/9//3//X/9f/3//f/9//3
//f/+P/4//j/+v/6//v/+//+//7//v///////v/9//z//v//////AAABAAEAAQABAP//
///+//7///8AAAIAAwAFAAUABAACAAEAAAD///7/AAD/////AQACAAMABAAEAAAA///+
//v/+v/5//j/9v/0//L/8P/u/+//7//v//D/8//0//X/9v/0//L/8P/u/+7/7v/s/+z/
6//t/+v/7f/t/+7/6v/o/+n/7v/3/wUAGAA2AF0AhQCwAOEAEAEyAUEBNgEPAdcAkQBX
ADcAIgAQAAgABgACAP3/9//u/+T/4v/m/+j/6P/o/+r/6//t//D/7v/u/+z/7P/r/+v/
7P/s/+r/6v/q/+v/7P/s/+v/6//t/+3/7f/t/+//7//v/+//7f/t/+3/7v/u/+7/7v/v
/+//7//t/+//8f/w//D/8P/u//D/8P/w/+7/7v/u/+7/8P/w/+//7//u/+7/7v/v//H/
8f/x//H/8f/y//L/8//x//L/8v/z//P/8//z//T/8v/y//P/9f/4//n/+//7//3//f//
/wAAAAAAAAEAAQAAAAIAAwAEAAYABwAKAAwADwARABUAFwAYABkAGQAaABsAHQAeACAA
IwAkACQAJQAlACYAJgAmACYAJwAnACcAJwAoACkAKgAoACYAJAAhAB8AHQAbABoAGAAW
ABQAEgASABAADgALAAgABgADAAIAAAD+//z/+//5//j/9//1//b/8//y//L/8P/v/+7/
7f/u/+//8P/x//D/7//t/+z/7v/s/+z/7P/r/+r/6P/n/+n/6v/q/+r/6//p/+j/5//n
/+f/6P/o/+f/5P/j/+L/5P/k/+T/5P/i/+L/4v/i/+L/4v/i/+L/5P/k/+T/5f/j/+P/
4//j/+P/4v/h/+H/4//k/+T/5P/j/+T/5P/k/+b/5//o/+j/6v/q/+r/6v/q/+n/6P/n
/+r/6v/q/+v/6//q/+r/6v/o/+j/6P/o/+j/5//n/+f/5//n/+b/5v/n/+f/5//m/+f/
5//n/+f/6f/p/+n/6f/o/+j/5//n/+X/5f/k/+T/5f/l/+X/5P/m/+b/5f/l/+f/5//o
/+j/5v/m/+X/5f/l/+X/5f/l/+X/5f/l/+X/5//n/+X/5f/m/+b/5v/m/+b/5//n/+f/
4//l/+X/5f/m/+b/5v/m/+b/5//n/+X/5f/l/+X/5f/l/+f/6P/o/+j/5v/m/+f/5//o
/+j/6P/p/+j/6P/o/+j/6v/r/+v/7P/w//H/8v/z//L/8f/v/+7/7//w//L/8//x//H/
8P/u//D/8P/w//D/8P/v/+//8f/y//P/9P/0//H/7//t/+n/6f/p/+n/6P/n/+b/5f/k
/+T/4//i/+L/5P/k/+T/5P/k/+T/5P/k/+b/5v/k/+T/5f/l/+X/5f/h/97/3v/e/+P/
7P/5/wUAGAA6AGUAjwC8AO0AGgE4ATkBHgHtAK8AaQAzABkADAAAAPr/+v/0/+3/6f/i
/97/4P/g/+L/5P/o/+j/5//p/+r/6v/q/+j/6P/p/+n/6v/q/+z/7P/s/+3/7P/s/+v/
6//t/+3/7f/t/+3/7f/t/+3/7//v/+//8P/w//D/8P/x//P/8//x//P/8//y//L/8v/y
//T/9P/0//L/8v/y//L/9P/0//P/8//0//T/9P/1//X/9f/1//X/9//4//j/+f/5//r/
+v/7//v/+//7//z//v/+////AQAAAAEAAwADAAMAAwAFAAYACQAKAAwADQAOABAAEQAS
ABQAFQAYABoAGgAbAB4AHwAhACMAJAAmACkAKwAsAC4ALwAwADAAMQAzADQANAA0ADQA
NQA1ADUANAA0ADQANAA1ADQAMwAxAC8ALQArACoAJgAkACIAIAAeABwAGgAXABYAFAAR
ABAADgAMAAoACQAIAAgACAAHAAYAAwACAAIAAwADAAMAAwD////////////////+//7/
/v/8//z//P/+//7//f/9//v//P/8//z//f/7//r/+f/3//f/+P/4//r/+P/4//j/9v/2
//b/9v/4//j/+P/4//r/+v/6//r/+v/6//r/+//7//v/+//7//7//v/+////AQACAAIA
AgABAAIAAgACAAIAAwAEAAQABgAGAAYABgAHAAcABwAHAAgACAAIAAkABwAGAAYABgAG
AAYABgAGAAYABQAFAAUABQAFAAQABAAHAAcABwAGAAUABQAFAAUAAwADAAMAAwACAAIA
AQABAAMAAwACAAIAAwADAAMAAgACAAIAAQABAAMAAwAEAAQAAgACAAEAAQABAAEAAQAB
AAEAAQABAAEAAwADAAEAAQAAAAAAAAAAAAAAAQABAAEAAQABAAEAAQABAAEAAQABAAMA
AwADAAQAAwABAAAA//8BAAEAAAACAAIAAgACAAEAAQD/////AQABAAEAAQABAAIAAgAC
AAAAAAABAAEAAgACAAIAAwAGAAYABgAGAAYABwAHAAgACgALAAwADQANAA0ADAAMAAwA
DAANAA0ACwALAAoACAAIAAgACAAIAAgABwAHAAkADAANAA4ADgAMAAsACgAHAAQAAwAC
AAAAAQAAAP///v/+//3//P/8//7//v/+//7//P/8//z//P/+//7//P/8//3/+//7//v/
+//4//b/+P/9/wYAEQAfADQAVgB9AKkA2gANAToBUgFRATgBBwHHAIcAWwBDADQALAAo
ACAAFAANAAUA/v/6//z//v/8//r/+v/8//3//f/8//7//v/8//z//f/9//7//v/+//7/
/v////7//v/9//3//f/9//3//f8AAAEAAgADAAEAAQABAAIAAAAAAAAAAQADAAMAAQAD
AAEAAAAAAAAAAgAEAAQABAAEAAQABAAEAAIAAgABAAEABAAEAAQABQAHAAcABwAHAAkA
CgAKAAsACQAKAAoACwAKAAkACAAIAAsADAAOABEAEAARABMAEwASABEAEgASABQAFgAZ
ABsAGgAcAB0AHgAgACEAJAAmACYAJwAqACsALgAxADMANgA3ADkAOgA8ADsAPAA8AD0A
QQBCAEIAQgBAAEEAQQBBAEAAQABAAEAAQABAAEAAPwA6ADcANAAyADIAMAAuACwALAAq
ACgAJQAkACIAHwAeABoAGAAWABUAEgASABIAEQAQAA0ADAAMAAsACwALAAsABwAHAAcA
BwAKAAsACwAMAAoACAAIAAgABgAGAAUABQADAAQABAAEAAEA///+//3//v///wEAAgAE
AAIAAgACAAAAAAAAAAAA/v/+//7//v/8//z//P/8//r/+v/6//v//P/9//7///8AAAAA
AAABAAAAAAD///7/AAACAAMABAABAAEAAQAAAAIAAgACAAIABAAFAAYABwAKAAoACgAL
AAoACAAHAAYABgAGAAYABgAEAAMAAwADAAYABwAHAAgACAAHAAYABAABAAEAAQABAAEA
BQAFAA==
         </WaveFormData>
      </LeadData>
      <LeadData>
         <LeadByteCountTotal>10000</LeadByteCountTotal>
         <LeadTimeOffset>0</LeadTimeOffset>
         <LeadSampleCountTotal>5000</LeadSampleCountTotal>
         <LeadAmplitudeUnitsPerBit>4.88</LeadAmplitudeUnitsPerBit>
         <LeadAmplitudeUnits>��V</LeadAmplitudeUnits>
         <LeadHighLimit>2147483647</LeadHighLimit>
         <LeadLowLimit>268435456</LeadLowLimit>
         <LeadID>V6</LeadID>
         <LeadOffsetFirstSample>0</LeadOffsetFirstSample>
         <FirstSampleBaseline>0</FirstSampleBaseline>
         <LeadSampleSize>2</LeadSampleSize>
         <LeadOff>FALSE</LeadOff>
         <BaselineSway>FALSE</BaselineSway>
         <ExcessiveACNoise>FALSE</ExcessiveACNoise>
         <MuscleNoise>FALSE</MuscleNoise>
         <LeadDataCRC32>382072841</LeadDataCRC32>
         <WaveFormData>
9P/0//T/9P/0//T/9P/0//L/8v/y//L/8v/y//L/8v/y//L/8v/y//L/8v/y//H/8v/x
//L/8//0//T/9f/1//X/9f/1//X/9P/z//P/8v/2//f/+f/6//n/+P/3//f/9//4//n/
+v/8//7//v/+//v/+//7//v//f/+//7//v/9//z//P/9//v/+//7//v//f//////AAAB
AAEA///+//v/+v/3//X/9v/0//P/8//y//L/8v/x//P/8//0//T/8//y//H/7//x//H/
8f/w//L/8P/y//L/8f/x//D/7//r/+v/6//r//H/+P8AABEAKwBIAGUAhgCoAMMA1QDb
ANAAtwCVAHQAXwBRAEQAPQA3AC8AJAAaAA8AAwD+//7/+//4//f/9//3//f/9v/0//P/
8//z//P/8//z//P/8//0//X/9v/0//T/9P/0//L/8v/y//P/8//0//T/9P/1//X/9f/1
//P/8//z//T/9v/2//b/9f/1//X/9f/1//X/9v/2//b/9v/2//b/9v/1//X/9f/1//f/
+P/4//j/9v/2//b/9//5//n/+f/5//r/+v/8//z/+v/6//r/+v/8//z//P/9//3///8A
AAAAAAAAAAIAAgAEAAUABQAGAAcACAAKAAoACwANAA4AEQASABQAFgAXABYAGAAZABsA
HQAfACAAIQAjACMAJAAlACYAJwAnACcAKAAoACgAKAAoACgAJwAnACYAJgAkACMAIwAi
ACAAHgAaABkAGAAYABcAFQASABEADwANAAkACQAIAAcABQAFAAQAAwADAAMAAwACAAIA
AQABAAAAAAAAAAAAAAD//////f/9//3//f/9//3//v/+//z//f/9//3/+//7//v/+//9
//v/+v/6//r/+v/6//v//f/7//v/+//5//n/+f/5//f/9//3//f/9//3//f/9//3//f/
9//4//j/+P/4//j/+v/6//r/+//5//r/+v/6//3//f/9//3//P/8//z//P/+//7//v/+
//3//f/9//7/AAAAAAAAAQABAAEA/////wAAAAAAAAAA/v/+//7//v8AAP7//v////3/
/f/9//3//f/9//3//f/8//z//f/+//z/+//5//v/+v/6//r/+v/6//r/+//8//7//f/8
//z/+v/7//v/+//7//v/+f/5//n/+v/6//r//P/8//z//f/8//v/+v/5//v/+//7//r/
+P/4//j/+P/4//j/+f/6//3//f/9//3//P/8//z/+//5//n/+f/5//v//f/9//v/+v/4
//j/+P/4//r/+f/5//f/9f/1//b/9v/1//X/9f/1//b/9//4//n/+//8//7///////7/
/f/8//7//////wAAAAAAAP//AAACAAIAAQABAAEAAQABAAIAAAAAAP///v///wEAAgAD
AAUABQAFAAcABAAEAAQAAwADAAIAAQAAAP3/+//6//j/9//3//b/9v/2//X/9f/1//T/
9P/0//T/9f/1//b/9//2//T/8//w//T/9v/x//H/9v/z/+//6f/n/+3/9/8AAAwAHwA5
AFQAbwCQALQAzwDhAOEA0gCzAIsAbABZAE8ARgBDADsALwAkABgADQADAAAA/v/5//b/
9//3//X/8f/w//D/7//v/+//8P/x//L/8//y//L/8v/y//H/8P/v/+7/7v/u/+7/7//x
//L/8v/y//P/8//z//P/8f/x//H/8v/w//D/8P/v//H/8f/x//H/8f/y//L/8v/y//L/
8v/y/+//7//v/+//8P/y//P/9P/y//L/8v/z//H/8f/x//H/9P/0//b/9v/2//b/9v/2
//T/9P/0//X/9v/5//v//P/7//r/+//6//7//////wAAAwAEAAYABgAGAAcABwAJAAkA
CgALAAsADQAQABIAFQAXABkAGgAbAB0AHQAeAB8AHgAfAB8AHwAiACIAIgAiAB8AHgAc
ABsAHgAgACAAIQAeABwAGQAWABQAEwASABIADwANAAoACQAGAAMA/v/9//7//f/7//v/
/P/7//v/+//3//b/9v/1//b/9v/3//j/9f/0//L/8f/x//H/8f/x//L/8f/x//D/8f/z
//T/9f/0//P/8v/x//P/8f/w//D/7//u/+3/7f/r/+n/6f/p/+z/7f/u/+//7f/t/+3/
7f/t/+3/7f/t/+v/6//r/+z/6//q/+n/6P/r/+z/7f/v/+//8P/w//D/8P/v/+7/7f/w
//D/8P/w/+7/7v/u/+7/8f/x//H/8v/z//T/9f/3//T/8//w/+//8f/y//P/9P/0//T/
9P/0//L/8P/w//H/8f/x//H/8f/t/+3/7f/t//D/8P/x//L/8v/x/+//8f/w//D/8P/w
/+//7v/u/+7/7//v/+//8P/v/+//7v/t/+7/7//u/+//7v/u/+3/7P/s/+z/7P/t/+3/
7f/t/+3/7v/v//D/8P/u/+7/7v/u/+z/7P/t/+7/8P/u/+7/7v/u//D/7//v/+3/7f/t
/+7/7v/v/+//7//v/+//7//v/+//8P/w//H/8f/0//T/9P/0//L/8//z//T/9f/2//b/
+P/6//r/+f/5//n/+f/5//r/+v/6//n/+P/4//n/+f/5//n/+f/5//v/+//8//3//f/7
//r/+f/4//X/8//y//D/7//v/+7/7v/w/+//7//v/+7/7v/u/+7/7v/t/+3/7f/t/+z/
7P/q/+7/8P/x/+//7v/p/+f/4//j/+f/6//y//z/EQArAEYAYQCCAKgAxQDXANcAxgCv
AI0AagBRAEMAOgA1ADEAJwAcABIABwD7//j/+P/1//L/8//z//H/8f/w//D/7//v/+//
8f/x//H/8f/u/+7/7v/u/+z/7P/s/+z/7v/u/+7/7//t/+7/7v/u/+//7//v/+//7//v
/+//8P/w//D/8P/v//H/8f/x//H/8f/y//L/8v/y//L/8v/y//H/8f/x//H/8v/0//X/
9v/0//T/9P/1//P/8//z//P/9v/2//j/+P/4//j/+P/4//j/+P/4//n/+f/7//z//P/+
//7/AAAAAAIAAwADAAQABQAGAAgACAAHAAkACgANAA4AEAASABMAFAAWABcAGQAbAB0A
HgAfAB8AHwAgACEAIgAjACMAIwAkACQAJAAkACQAJAAjACMAIgAiACAAHwAeAB4AHQAc
ABkAFwAVABQAEwARAA4ADQALAAkABQAFAAQAAwABAAEAAAD////////9//z//P/7//v/
+v/6//r/+v/6//n/+f/3//f/9//3//f/9//4//j/9v/3//f/9//3//f/9//3//f/9f/0
//T/9P/0//T/9f/1//P/8//z//X/9f/1//X/9f/1//X/9f/1//X/9f/1//f/9//3//j/
+v/6//r/+v/6//r/+v/7//n/+v/6//r/+//7//v/+//8//z//P/8//7//v/+//7//f/9
//3//v/+//7//v/////////9//3//v/+//7//v/8//z//P/8//z/+v/6//v//f/9//3/
/f/7//v/+//7//r/+v/7//z//P/7//n/+//8//z//P/8//3//P/8//z//P/7//r/+v/4
//n/+f/5//r/+//6//v/+//8//z//P/8//z//P/9//v/+//7//v/+f/5//n/+P/5//r/
+//8//v/+v/6//r//P/7//r/+f/5//r/+//7//3/+//7//z/+v/6//r/+v/8//v/+//5
//n/+f/6//r//f/9//3//f/9//3//f/9//z//P/9//3//f/8//v/+v/7//3//v8AAAEA
AgACAAQABgAGAAUABQADAAMAAwAEAAQABAADAAIAAAABAAEAAQAAAP///v///wEAAgAD
AAMABAAEAAQABAABAP///v/8//v/+//6//r/+P/1//P/8f/z//T/9f/2//P/8f/w/+//
8f/y//T/9P/4//b/9f/z//L/7f/r/+n/5//r//H/+v8AAAsAHwA4AFMAcgCWALcAzwDd
ANoAyQCrAIYAawBdAFIASwBHAD0AMAAmAB0ADwAEAAAA///8//n/9//3//X/9P/2//X/
9f/1//T/8//y//H/8P/w//D/8P/z//T/9f/2//X/9P/z//P/8f/y//L/8v/z//P/8//z
//D/7//u/+7/8P/y//T/9f/z//P/8//z//H/8v/y//L/8//0//X/9v/0//P/8v/x/+//
8P/w//D/8v/y//L/8//1//X/9f/1//b/9v/4//j/+P/4//j/+P/3//b/9f/1//f/+f/6
//r/+v/6//z//P/+//////8AAP//AAACAAIABAAHAAkADQALAAwADQANAA4AEAARABMA
FAAXABkAGwAbABsAHAAdACAAIQAhACEAJAAkACQAJAAiACIAIQAhACIAIgAgAB8AGwAa
ABgAFgAXABcAFwAYABMAEQAOAA0ACwAJAAUABQACAAEA//////z/+//7//v/+f/4//j/
9//3//b/9v/2//j/+P/3//f/+f/5//n/+f/1//P/8v/w//L/8//z//P/8f/x//H/8f/z
//P/9P/2//P/8v/x//H/8//x//H/8f/w/+//7v/t/+3/7f/t/+3/7f/t/+3/7f/u/+//
8P/y//L/8v/y//L/7//u/+3/7f/t/+7/7v/u//H/8f/x//H/8v/y//L/8v/y//L/8v/y
//P/8//z//T/8v/y//L/8//0//X/9P/1//b/9v/2//b/9v/2//b/9v/2//T/9P/1//f/
9//3//f/8//x/+//7f/w//D/8f/y//P/8//y//X/9P/0//T/9P/x//D/8P/w//L/8f/w
//D/8f/z//T/9f/y//H/7v/t/+7/8P/x//L/8f/w/+//7//x//H/8f/x/+//7//v/+7/
8P/w//D/8P/v/+7/7v/u//L/8//y//P/8P/y//L/8v/y//L/8f/x/+//7f/t/+7/7v/v
/+//7//v//H/8f/x//H/8v/y//P/8//z//L/8f/w//D/8f/x//L/9f/2//b/+P/4//j/
9//3//f/9//3//j/+v/6//n/+P/6//v/+//7//r/+f/4//n/+f/6//v/+//5//j/9//2
//X/8//y//D/7f/t/+z/7P/q/+n/6f/p/+z/7P/s/+z/7v/t/+3/7f/v/+7/7v/s/+z/
7P/r/+v/6P/l/+P/4f/j/+f/7f/2/wQAGwA1AFAAcQCWALQAzwDbANUAwgClAH0AXABL
AD8ANAArACMAGwAUAAoAAQD5//b/9P/z//L/8f/x//H/8f/w/+7/7f/t/+3/7f/t/+3/
7f/s/+z/7P/s/+z/7P/s/+z/7P/s/+z/7f/t/+7/7v/u/+7/7//w//H/7//v/+//8P/w
//D/8P/v/+3/7f/t/+3/7v/w//H/8v/w//D/8P/w/+//7//v/+//7//w//D/8P/w//D/
8P/x//L/8//0//X/9f/0//X/9P/2//b/9v/2//b/9v/2//f/9//5//r/+v/6//r//P/8
/wAAAQABAAIAAQACAAQABAAFAAcACAALAAoADAAOAA8AEAASABMAFQAYABsAHQAfAB8A
HwAgACEAIAAhACEAIQAiACIAIgAiACIAIgAhACEAIAAgAB4AHQAdABwAGgAYABYAFQAU
ABQADwANAAoACQAJAAcAAwADAAQAAwABAAEA/v/9//3//f/9//z//P/7//n/+P/4//j/
+v/6//n/+f/3//f/9//3//j/9//3//b/9P/1//X/9f/1//X/9f/1//f/9f/0//T/9P/0
//T/9f/z//H/8f/x//P/8//z//P/8//z//P/8//z//P/8//z//P/8//z//T/9v/2//b/
9v/2//b/9v/3//f/+P/4//j/+//7//v/+//8//z//P/8//z//P/8//z//f/9//3//v/8
//z//P/9//3//f/7//v//P/8//z//P/8//z//P/8//z/+v/6//v//f/9//3//f/7//v/
+//7//r/+v/7//z/+v/5//f/+f/6//r/+v/6//n/+P/4//j/+v/5//j/+P/4//n/+f/5
//n/+f/3//f/+f/6//r/+v/4//j/+P/5//n/+f/5//n/+f/5//n/+P/4//j/+P/4//j/
+P/5//r/+v/5//j/9//3//j/+f/5//n/+f/3//n/+v/6//r/+v/6//j/9//3//X/9v/3
//n/+v/5//n/+f/5//n/+f/5//n/+v/6//v/+//8//z//P/8//z//f/9//7///8AAAAA
AgACAAIAAQABAP///////wAAAgACAAEAAAAAAAEAAQABAP///////wEAAgAEAAYABwAD
AAIAAQAAAP3/+//6//j/9f/1//T/9P/2//X/9f/1//b/9v/2//b/9P/z//P/8//1//T/
9P/y//T/9P/x//H/8P/v/+3/6//r/+//9f/8/wgAHQA3AFIAcQCUALYAzQDbAN0AzgCz
AJEAdgBlAFcATgBHAD8AMQAkABoADwAHAAIAAAD9//r/+//7//v/+//6//f/9f/0//P/
8//z//P/8//y//L/8v/y//L/8v/y//L/9P/0//T/9f/z//T/9P/0//P/8//z//P/9f/1
//X/9v/0//T/9P/z//X/9f/1//X/9f/2//b/9v/0//T/9P/0//X/9f/1//X/8//0//T/
9P/0//T/9P/1//X/9f/1//X/9v/2//j/+P/4//j/+P/4//j/+P/4//n/9v/3//f/9v/2
//b/+P/4//v//f/+/wAAAQACAAQABAAHAAkACgANAA8AEgAVABcAFwAYABgAGQAYABkA
GQAZAB0AHQAeAB8AIgAjACMAIwAiACIAIgAiACQAJAAjACMAIgAiACAAHwAfAB4AHAAa
ABcAFQATABIAEAAPAA0ADQAJAAcAAwADAAIAAQD/////AAD////////7//r/+v/5//r/
+v/7//z//P/8//v/+//6//n/+P/3//X/8//y//D/8//1//b/9//6//v//P/9//r/9//1
//T/9v/2//b/9//3//X/9f/1//P/8//z//P/8//z//P/8//1//X/9f/1//X/9f/1//b/
9P/0//T/9P/y//L/8v/z//X/9v/2//b/9//3//f/9//4//j/+P/4//b/9v/2//b/+f/5
//n/+v/4//j/+P/5//n/+f/3//f/+P/4//j/+P/6//r/+v/6//j/9v/2//f/9//3//f/
9//3//f/9//3//b/9v/3//j/9v/1//P/9f/0//T/9P/0//T/9P/1//b/+P/3//b/9v/z
//P/8v/x//T/9f/0//X/9f/2//b/9v/4//j/+P/5//X/8//x/+//8P/x//L/8v/z//T/
9f/2//b/9v/3//j/9f/z//H/7//1//L/8f/w//L/8v/y//L/9P/z//P/8f/x//H/8v/y
//P/8//z//P/8//z//P/8//0//T/9f/1//b/9v/2//b/9v/3//f/+P/2//b/9f/2//r/
/P/9/////f/9//3//v/7//r/+P/2//j/+f/5//n/+//7//v//f/8//z//P/7//r/+v/6
//r/9f/z//L/8P/t/+3/7P/s/+7/7f/t/+3/7v/u/+7/7v/v/+//8P/x/+7/7P/r/+j/
7P/s/+v/6f/o/+P/4f/h/+P/5f/r//j/CAAfADkAUgBzAJgAuADPANUAzwC+AKEAewBe
AE0APwA0ACsAJQAdABAABAD7//P/8v/w/+//8P/z//X/8//v/+7/7P/r/+v/6//t/+3/
7f/t/+r/6v/q/+r/7P/s/+z/7P/q/+r/6v/r/+r/6v/p/+j/6P/p/+r/6//t/+3/7f/u
/+3/7P/r/+n/6v/r/+z/7f/t/+7/7v/u/+3/7P/r/+r/6//r/+v/6//r/+z/7P/s/+z/
7P/s/+3/6//r/+v/6//t/+7/8f/y//H/8P/v/+7/8P/w//D/8f/z//X/9v/2//b/9v/4
//j/+v/7//v//P/7//z//v/+/wEAAwAEAAcACgAMAA4ADwAQABIAEwAVABUAFwAYABkA
GQAZABoAGwAaABsAGwAbAB4AHgAeAB4AHgAeAB0AHQAcABwAGgAZABgAGAAXABYAFAAT
ABIAEgAMAAkABQADAAIAAQD+/////v/9//v/+//8//v/+//7//n/+P/4//f/9v/0//P/
8v/0//T/8//z//P/8//z//P/8v/x//H/8P/u/+//7//v//H/8f/x//H/8f/v/+7/7v/u
/+7/7v/v/+//7f/t/+3/7//v/+//7//t/+3/7f/t/+3/7f/t/+3/7f/t/+3/7v/u/+7/
7v/u//D/8P/w//H/8//0//T/9P/1//X/9f/1//T/9P/0//T/9P/0//T/9P/3//f/9//4
//f/9v/1//X/9//3//X/9f/2//b/9v/2//b/9v/2//b/+P/2//b/9//1//X/9f/1//P/
8//z//P/9v/2//f/+P/2//X/8//1//j/+P/4//j/9f/0//T/9P/0//P/8v/y//T/9f/1
//X/9f/1//P/8//z//T/9P/0//T/9P/0//X/9f/1//X/9f/1//X/9f/0//T/9P/0//T/
9P/0//X/9v/0//P/8v/x//P/9P/0//T/9P/0//T/9v/1//X/8//z//P/9P/0//P/8//z
//P/8f/x//H/8f/0//T/9f/1//j/+P/4//j/9v/3//f/+P/5//r/+v/8//7//v/9//3/
+//7//v//P/8//z/+//6//r/+//7//v/+//7//v//f/9//7///////3//P/7//r/9//1
//T/8v/z//P/8v/y//L/8f/x//H/8P/w//D/8P/y//H/8f/x//D/7v/t/+r/8P/u/+3/
7f/s/+n/5//n/+f/6//x//j/BAAXADMATABpAI4AsADJANcA1QDIAK0AiwBuAF0AUQBE
AD0ANwArACAAFgAJAP//+v/6//f/9P/z//X/9f/z//L/8v/x//H/8f/v/+//7//v//D/
8P/w//D/8P/w//D/8P/w//D/8P/x/+//8P/w//D/7//v/+//7//x//H/8f/y//D/8P/w
/+//7//v/+//7//v//D/8P/w//D/8P/w//D/8f/x//H/8f/x//L/8v/y//L/8v/y//P/
8//z//P/8//0//T/9v/2//T/9P/0//T/9v/2//b/9//3//n/+v/6//r/+v/8//z//P/9
//3//v8BAAIABAAEAAMABQAGAAkADAAOABAAEQASABQAFQAXABcAGQAaABsAHQAdAB4A
HwAgACEAIQAhACAAIAAgACAAIAAgAB8AHwAiACIAIAAfAB0AHAAaABgAFAATABIAEgAP
AA0ACgAJAAgABwAEAAUAAgABAP/////8//v/+//7//v/+v/6//n/+f/4//j/+P/4//j/
9//3//n/+f/5//n/+P/3//f/9v/0//X/9f/1//X/9f/1//X/9//1//T/9P/0//T/9P/1
//X/8//z//P/8f/x//H/8f/y//P/9P/1//P/8//z//P/8//z//P/9P/0//T/9P/0//T/
9P/0//X/8//0//T/9P/1//X/9f/1//j/+P/4//j/9v/2//b/9v/1//X/9f/2//n/+v/7
//3//f/9//v/+//7//r/+f/4//j/+P/4//j/9v/0//T/9f/1//X/9f/1//b/9//4//n/
+P/4//n/+v/4//f/9f/3//r/+v/6//r/9//2//b/9v/2//X/9P/0//T/9f/1//X/9f/1
//P/8//z//T/9P/0//T/9P/0//X/9f/1//X/9f/1//X/9f/0//T/9P/0//T/9v/2//f/
+P/2//X/9P/z//P/9P/1//X/9f/3//n/+f/2//T/9P/0//T/9P/z//P/8f/z//P/9P/0
//X/9f/1//X/9//3//f/9//4//j/+f/5//j/+P/4//j/+P/5//n/+v/7//z//P/+//3/
/P/6//n/+v/7//z//v/+//7//f/8//v/+//6//n/+//7//v//f///wAAAQABAP3//P/7
//r/+f/3//b/9P/y//H/7//u/+7/7f/t/+3/8f/y//P/9P/x/+//7v/t/+//7v/u/+z/
7P/s/+v/7f/u/+3/6//p/+f/6f/r//L//P8RACsARABhAIIApgDDANMA1QDMALMAkQBy
AF8AUQBEADsANwAxACYAGgALAP3/+P/4//f/9P/z//P/8f/v//D/8v/x//H/8f/v/+//
7//v/+7/7v/u/+7/7P/s/+z/7P/u/+7/7v/v//H/8v/y//L/8P/v/+7/7f/v/+//7//w
//D/8P/w/+//7//v/+//7//v//D/8P/w//D/8P/w//D/7f/t/+3/7f/t/+7/7v/u//D/
8P/w//H/7//v/+//7//w//D/8v/y//L/8v/y//L/8P/w//D/8f/z//X/9v/2//j/+P/6
//r/+v/7//v//P/8//z//f/8////AQACAAUACAAKAAwADQAMAA4ADwARABEAEwAUABUA
GQAZABoAGwAcAB0AHQAdAB4AHgAeAB4AHgAeAB0AHQAcABwAGgAZABcAFgAUABIAEgAR
ABAAEAAOAA0ACwALAAgABQAAAP//AAD///3//f/5//f/9v/1//T/9P/1//X/9P/y//H/
8P/x//L/8v/z//H/8f/x//H/8v/x//H/8P/v/+//7v/t/+//7//v/+//8f/v/+7/7v/t
/+z/6//r/+v/6f/p/+n/6f/p/+n/6f/p/+n/6f/p/+n/6f/p/+n/6//r/+v/7P/s/+z/
7P/s/+v/6v/p/+n/6//s/+z/7P/r/+v/6//r/+7/7v/u/+7/8P/w//D/8P/w/+//7v/u
//D/8P/w//H/8//z//H/8f/x//D/7//u/+7/7v/u/+7/8P/u/+7/7//x//H/8f/x/+//
7//v/+//8v/y//P/9P/z//H/7v/v/+7/7v/u/+7/7v/u/+//8P/w/+//7v/u/+7/7//v
/+//7//v/+3/7f/v//D/8P/w/+7/7v/u/+//8f/x//H/8f/v/+//7//u//D/8P/w//D/
7v/s/+3/7v/w//D/8P/w//D/8P/v/+//7f/t/+3/7v/u//H/8f/x//H/7//v/+//7//w
//D/8f/x//D/8P/w//D/8v/z//P/9P/1//b/9v/4//b/9v/1//X/9v/3//j/+v/4//j/
9//2//b/9//3//f/+f/5//n/+//7//z//f/9//r/+P/2//T/8v/x//H/8P/v/+//7v/u
/+7/7f/t/+3/7P/s/+z/7P/u/+3/7f/t/+3/7P/s/+r/7P/s/+3/6//q/+f/5f/l/+X/
6f/v//b/AgAZADUAUABvAJIAtADLANUA0QC+AKEAfQBcAEsAQQA4ADEAKwAhABgADAAB
APn/9v/0//H/8v/z//P/8f/x//D/8P/v/+//7//u/+3/7P/r/+v/7P/t/+7/7P/s/+z/
7P/s/+z/7P/t/+3/7v/u/+7/7f/t/+3/7f/v/+//7//w//D/8P/w/+//7//v/+//7//v
//D/8P/w/+7/7v/u/+7/7//v/+//7//v//D/8P/w//D/8P/w//H/8//z//P/8//y//L/
9P/0//L/8v/y//L/9P/0//T/9f/1//f/+P/4//j/+P/6//r//v//////AAD//wAAAgAC
AAMABQAGAAkACgAMAA4ADwAQABIAEwAVABcAGQAaABsAGwAbABwAHQAeAB8AHwAfACAA
IAAgACAAIAAgAB8AHwAgACAAHgAdAB0AHAAaABgAFAATABIAEgAPAA0ACgAJAAcABQAB
AAEAAAD///3//f/8//v/+//7//n/+P/4//f/+f/4//j/+P/2//b/9f/1//X/9f/1//X/
9P/z//P/8v/0//X/9f/1//P/8//z//P/8f/v/+7/7v/u/+7/7v/v//H/7//v/+//7f/t
/+3/7f/v/+//7//v/+//7//v/+//7//v/+//8P/y//L/8v/y//T/9P/0//X/9f/2//b/
9v/1//X/9f/1//j/+P/4//j/+P/4//j/+P/3//f/9//4//j/+P/4//n/+f/5//f/9//6
//r/+v/6//j/+P/4//j/+P/2//b/9//5//n/+f/5//f/9//3//f/9//2//b/9v/2//X/
8//1//j/+P/4//j/9//2//b/9v/2//X/9P/0//b/9//3//f/9//3//X/9f/z//T/9P/0
//T/9P/0//X/9//3//f/9//1//X/9f/0//b/9v/2//b/9P/0//X/9v/2//X/9P/z//X/
9v/3//f/9v/1//T/8//1//X/9P/2//b/9v/2//b/9f/1//P/9f/1//b/9v/2//X/9P/z
//X/9f/1//X/9v/2//f/9//4//j/+P/4//j/+f/5//r/+//8//z//v/+//7//f/9//3/
/f/9//7//P/8//v/+v/4//n/+f/5//v/+//7//3///8AAAEAAQD///7//f/8//f/9f/0
//L/8//z//L/8v/y//H/8f/x//L/8v/y//L/8P/v/+//7//x//D/8P/u//D/7v/t/+//
7P/p/+n/6f/r/+//9f/8/woAHQA1AFIAcwCWALYAzQDVANEAvgChAIEAagBdAFEASgBB
ADcAKQAeABIABQD9//z/+v/3//T/8//z//H/8f/w//L/8f/x//H/7//v/+//7//u/+7/
7v/u/+z/7P/s/+z/7P/s/+z/7f/u//D/8f/y/+//7//v/+//7//v/+//8P/w//D/8P/v
/+3/7f/t/+3/7//w//D/8P/u/+7/7v/u/+3/7f/t/+3/7//w//D/8P/w//D/8P/x//H/
8f/x//H/8v/y//T/9P/z//L/8f/w//L/9P/2//n/9//5//r/+v/3//b/9//2//j/+f/5
//r//P/+/wEAAgADAAUABgAJAAkACgALAAsADQAQABIAFQATABUAFgAXABkAGQAaABsA
HgAfAB8AHwAeAB4AHgAeAB4AHgAdAB0AHwAgAB8AHwAcABoAFwAUABIAEQAQABAADwAN
AAoACQAHAAUAAQABAAAA///9//3//P/7//v/+//5//j/+P/3//X/9P/0//T/8//y//D/
7//z//X/9//5//b/9f/1//T/8//z//L/8f/x//H/8f/x//D/7f/r/+r/6//s/+3/7//x
/+//7//v/+//7//v/+//7v/t/+z/6//r/+v/6//r/+v/6//r/+z/7v/u/+7/7v/s/+z/
7P/t/+3/7v/u/+7/8f/x//H/8f/x//D/7//u/+7/7v/u/+7/8P/x//L/9P/0//T/9P/1
//T/8//w/+//8P/w//D/8P/w//D/8P/w//P/8v/z//X/9P/z//L/8f/u/+3/7P/r/+z/
8v/z/w==
         </WaveFormData>
      </LeadData>
   </Waveform>
</RestingECG>
