# Supplementary material for: Detection of Left Atrial Enlargement Using a Convolutional Neural Network-Enabled Electrocardiogram
Source: Front Cardiovasc Med. 2020 Dec 17;7:609976. doi: 10.3389/fcvm.2020.609976 (PMC7773668; doi:10.3389/fcvm.2020.609976)
Supplement: Supplementary file 2 [file Data_Sheet_2.ZIP › normal1/1802010853_11091_00000008.XML]

<?xml version="1.0" encoding="Windows-1252"?>
<!DOCTYPE RestingECG SYSTEM "restecg.dtd">
<RestingECG>
   <PatientDemographics>
      <PatientID>1802010853</PatientID>
      <PatientAge>66</PatientAge>
      <AgeUnits>Years</AgeUnits>
      <Gender>Female</Gender>
      <PatientLastName>huuangcunyi</PatientLastName>
   </PatientDemographics>
   <TestDemographics>
      <DataType>Resting</DataType>
      <Site>1</Site>
      <AcquisitionDevice>MAC55</AcquisitionDevice>
      <Status>Unconfirmed</Status>
      <Priority>Normal</Priority>
      <AcquisitionTime>09:37:55</AcquisitionTime>
      <AcquisitionDate>11-27-2015</AcquisitionDate>
      <CartNumber>1</CartNumber>
      <AcquisitionSoftwareVersion>009C</AcquisitionSoftwareVersion>
      <XMLSourceVersion>MAC5000 v1.0</XMLSourceVersion>
   </TestDemographics>
   <RestingECGMeasurements>
      <VentricularRate>46</VentricularRate>
      <AtrialRate>92</AtrialRate>
      <PRInterval>164</PRInterval>
      <QRSDuration>96</QRSDuration>
      <QTInterval>432</QTInterval>
      <QTCorrected>378</QTCorrected>
      <PAxis>20</PAxis>
      <RAxis>13</RAxis>
      <TAxis>60</TAxis>
      <QRSCount>7</QRSCount>
      <QOnset>222</QOnset>
      <QOffset>270</QOffset>
      <POnset>140</POnset>
      <POffset>198</POffset>
      <TOffset>438</TOffset>
      <ECGSampleBase>500</ECGSampleBase>
      <ECGSampleExponent>0</ECGSampleExponent>
   </RestingECGMeasurements>
   <Diagnosis>
      <Modality>Resting</Modality>
         <StatementCount>5</StatementCount>
         <LabelText>12SL Õï¶Ï³ÂÊö</LabelText>
      <DiagnosisStatement>
         <StmtText>ñ¼ÐÔÐÄÂÉ</StmtText>
      </DiagnosisStatement>
      <DiagnosisStatement>
         <StmtText>°é¶þ¶È·¿ÊÒ´«µ¼×èÖÍ</StmtText>
      </DiagnosisStatement>
      <DiagnosisStatement>
         <StmtFlag>ENDSLINE</StmtFlag>
         <StmtText>°é2:1 ·¿ÊÒ´«µ¼</StmtText>
      </DiagnosisStatement>
      <DiagnosisStatement>
         <StmtFlag>ENDSLINE</StmtFlag>
         <StmtText>·ÇÌØÒìÐÔ T ²¨Òì³£</StmtText>
      </DiagnosisStatement>
      <DiagnosisStatement>
         <StmtFlag>ENDSLINE</StmtFlag>
         <StmtText>Òì³£ ECG</StmtText>
      </DiagnosisStatement>
   </Diagnosis>
   <Waveform>
      <WaveformType>Rhythm</WaveformType>
      <WaveformStartTime>0</WaveformStartTime>
      <NumberofLeads>8</NumberofLeads>
      <SampleType>CONTINUOUS_SAMPLES</SampleType>
      <SampleBase>500</SampleBase>
      <SampleExponent>0</SampleExponent>
      <HighPassFilter>16</HighPassFilter>
      <LowPassFilter>150</LowPassFilter>
      <ACFilter>NONE</ACFilter>
      <LeadData>
         <LeadByteCountTotal>10000</LeadByteCountTotal>
         <LeadTimeOffset>0</LeadTimeOffset>
         <LeadSampleCountTotal>5000</LeadSampleCountTotal>
         <LeadAmplitudeUnitsPerBit>4.88</LeadAmplitudeUnitsPerBit>
         <LeadAmplitudeUnits>¦ÌV</LeadAmplitudeUnits>
         <LeadHighLimit>2147483647</LeadHighLimit>
         <LeadLowLimit>268435456</LeadLowLimit>
         <LeadID>I</LeadID>
         <LeadOffsetFirstSample>0</LeadOffsetFirstSample>
         <FirstSampleBaseline>0</FirstSampleBaseline>
         <LeadSampleSize>2</LeadSampleSize>
         <LeadOff>FALSE</LeadOff>
         <BaselineSway>FALSE</BaselineSway>
         <ExcessiveACNoise>FALSE</ExcessiveACNoise>
         <MuscleNoise>FALSE</MuscleNoise>
         <LeadDataCRC32>2971293794</LeadDataCRC32>
         <WaveFormData>
AAAAAAAAAAAAAAAAAAAAAAAAAAAAAAAAAAAAAAAAAAAAAAAAAAAAAP7//v/+//7//P/8
//z//P/7//r/+f/4//b/9v/2//b/9P/0//T/9P/0//T/9P/0//P/8v/x//D/8P/w//D/
8P/y//L/8v/y//D/8P/w//D/8v/y//L/8v/y//L/8v/y//T/9P/0//T/9P/0//T/9P/0
//T/9P/0//b/9v/2//b/9v/2//b/9v/4//j/+P/4//r/+v/6//r/+v/6//r/+v/8//z/
/P/8//z//P/8//z//P/8//z//P/+//7//v/+//z//P/8//z//v/+//7//v/+//7//v/+
//z//P/8//z//v/+//7//v/8//z//P/8//z//P/8//z//P/8//z//P/8//z//P/8//7/
/v/+//7//P/8//z//P/+//7//v/+/wAAAAAAAAAA/v/+//7//v8AAAAAAAAAAP7//v/+
//7//v/+//7//v/+//7//v/+//z//P/8//z//f/+////AAD///7//f/8//7//v/+//7/
/P/8//z//P/+//7//v/+//7//v/+//7//v/+//7//v/+//7//v/+//7//v/+//7//v/+
//7//v/+//7//v/+//7//v/+//7//v/+//7//v/+//7//v/+//7//v/+//7//v/+//7/
/v/+//7//v/+//7//v/+//7//v/+//7//v/+//7//v/+/wAAAAAAAAAA/v/+//7//v8A
AAAAAAAAAAIAAgACAAIAAgACAAIAAgACAAIAAgACAAIAAgACAAIAAgACAAIAAgACAAIA
AgACAAIAAgACAAIAAgACAAIAAgAAAAAAAAAAAAEAAgADAAQABAAEAAQABAACAAIAAgAC
AAQABAAEAAQAAgACAAIAAgACAAIAAgACAAIAAgACAAIAAgACAAIAAgAEAAQABAAEAAIA
AgACAAIABAAEAAQABAACAAIAAwADAAMAAwADAAQABgAGAAcABwAHAAcABwAHAAgACAAK
AAoACgAMAA0ADwAQABAAEgATABUAFAAUABIADwAOAA0ACwAMAAwACwALAAkACQAJAAkA
CQAIAAgACAAKAAoACQAIAAQAAQD+//7/AAAAAP///////wAAAAAAAP7//f/9//3/////
///////9//3//v/+//////////////////////8BAAEA//////7//f/9/wEAAgACAAgA
DwAYACYANgBCAFIAZwB8AIYAjQCOAIgAfQByAF4AQgAnABIA/v/z/+z/5v/j/+P/4//n
/+n/6v/u//H/9P/2//n/+v/9////AAD+//7//////wEAAQABAAEA//////////8CAAIA
AgACAAAAAgACAAIA/////wAAAAADAAMAAQABAAIAAgACAAIAAAAAAAEAAQADAAMAAwAD
AAMAAwADAAMABAAEAAQABAAFAAUABgAGAAUABgAFAAMABAAEAAQABAAFAAUABQAGAAYA
BQAFAAUAAwAEAAQABAAEAAUABQAEAAYABgAGAAcABQAFAAUABQAFAAYABgAGAAYABwAH
AAcABwAHAAcABwAJAAoACgAKAAsACwALAAwADAAMAAwADAAPAA8ADwAPAA8AEAAQABEA
EQARABEAEQASABIAEwATABQAFAAUABQAEgAVABUAEwATABQAFAAUABYAFgAWABcAFwAX
ABcAFwAVABUAFgAWABQAFAAUABQAFAAUABUAFQAVABUAFgAWABcAFwAWABUAFwAXABcA
GAAWABYAFgAWABUAFQAVABUAFgAVABUAFQATABMAEgASABEAEQAQAA8AEQAQABAADwAN
AAwACwAKAAoACgAKAAoACAAIAAkACQAKAAoACgAKAAgABwAFAAQABAAEAAMAAwABAAIA
AgACAAEAAQABAAEAAwADAAQABAACAAIAAgACAAIAAgACAAIABAAEAAUABQAFAAUABQAF
AAUABQAFAAUABQAGAAYABgAGAAYABgAGAAgACAAIAAgABgAGAAYABgAEAAUABQAFAAUA
BAAEAAQABQAFAAQABAAGAAYABgAGAAYABQAFAAUABQAFAAUABQADAAMAAwADAAMAAgAC
AAMABQADAAMABAAEAAMAAwADAAMABAAEAAQAAgACAAIAAQADAAMAAwAEAAQABAADAAMA
AwADAAMAAwADAAMAAwAEAAQABgAGAAYABgAGAAQABAAEAAQABAAEAAQABAAGAAYABgAG
AAYABgAGAAYABAAEAAQABAAEAAQABAAEAAQABAAEAAQABAAEAAQABAAEAAQABAAEAAQA
BAAEAAQABAAEAAQABAAEAAQABAAEAAQABAAEAAQABAAEAAQABAACAAIAAgACAAQABAAE
AAQAAgACAAIAAgACAAIAAgACAAQABAAEAAQAAgACAAIAAgAEAAQABAAEAAQABAAEAAQA
BAAEAAQABAAEAAQABAAEAAIAAgACAAIABAAEAAQABAAEAAQABAAEAAQABAAEAAQABAAE
AAQABAAEAAQABAAEAAIAAgACAAIABAAEAAQABAAEAAQABAAEAAQABAAEAAQAAgACAAIA
AgAEAAQABAAEAAQABAAEAAQAAgACAAIAAgAEAAQABAAEAAQABAAEAAQAAgACAAIAAgAC
AAIAAgACAAIAAgACAAIAAgACAAIAAgACAAIAAgACAAQABAAEAAQAAgACAAIAAgACAAIA
AgACAAIAAgACAAIAAgACAAIAAgACAAIAAgACAAIAAgACAAIAAAAAAAAAAAADAAMAAwAD
AAMABAAEAAQABQAFAAcABwAHAAcACAAIAAgACAAIAAoADQAPABAAEAASABMAEwASABIA
EAAOAA4ADgANAAwADAAJAAkACQAJAAkACQAJAAgACAAIAAgACAAJAAgABgADAP7//v/+
//7//f/9//3//v/+//7//v/9//3//f/9//3//f/9//3//f/+//7//f/9//v/+//7//v/
/f/9//3//f/7//n/+P/5//n/+//+//7/AgAHAA4AGAAmADYARgBbAHAAggCNAJAAjACD
AHwAbgBWADkAHgAIAPf/7P/i/93/2//d/9//4f/k/+b/6f/s/+7/7//y//X/9//4//j/
+P/5//n/9//3//f/9//3//f/9//3//j/+P/4//j/9P/2//b/9v/1//X/9v/2//X/9f/z
//P/9P/0//T/9P/0//T/9f/1//P/8//z//P/9f/1//X/9f/1//T/8//y//P/8//0//T/
8//0//P/8f/y//L/8v/y//H/8f/x//L/8v/x//H/8f/x//L/8v/y//L/8//z//L/8P/w
//D/8f/x//H/8f/x/+//8P/w//D/8v/z//P/8//x//H/8f/x//P/9P/0//T/9//3//f/
+P/2//b/9v/2//n/+f/5//n/9//4//j/+f/5//n/+f/5//r/+v/7//v/+//6//n/+P/6
//3//f/7//v//P/8//z//P/8//z//f/9//3//f/9//3//f/+//7//v/+//7//v/8//z/
/f/9//3//f/+//7///////7//f/7//v/+//8//7//v/+//7//f/9//3//f/8//v/+//7
//3//f/8//z/+v/5//f/9f/2//b/9//3//f/9v/1//T/9P/0//T/9P/0//T/9f/1//L/
8v/y//L/8//z//L/8v/y//L/8f/x/+//8P/w//D/8f/x//H/8f/x//H/8v/y//L/8v/y
//L/8v/y//L/8v/y//L/8//z//P/8//z//P/8//z//P/8//z//T/9P/0//T/9P/0//T/
9P/0//T/9P/0//T/9P/0//L/8//z//P/9f/0//T/9P/1//X/9P/0//T/9P/0//T/8v/x
//H/8f/z//P/8//z//X/9f/1//X/8//y//L/8//1//P/8//0//T/8//z//P/8f/y//L/
8v/0//T/9P/z//H/8f/x//L/8v/y//H/8f/z//P/8//z//H/8f/x//L/9P/0//P/8v/x
//D/8v/y//L/8v/y//L/8v/y//D/8P/w//D/8P/w//D/8P/w//D/8P/w//D/8P/w//D/
8P/w//D/8P/w//D/8P/w//D/8P/w//D/8v/y//L/8v/w//D/8P/w//L/8v/y//L/8P/w
//D/8P/w//D/8P/w//L/8v/y//L/8v/y//L/8v/y//L/8v/y//L/8v/y//L/8P/w//D/
8P/y//L/8v/y//D/8P/w//D/8v/y//L/8v/x//D/7//u//D/8P/w//D/8v/y//L/8v/y
//L/8v/y//L/8v/y//L/8P/w//D/8P/y//L/8v/y//L/8v/y//L/8P/w//D/8P/w//D/
8P/w//D/8P/w//D/7v/u/+7/7v/v//D/8f/y//L/8v/y//L/9P/0//T/9P/z//L/8f/w
//D/8P/w//D/8v/y//L/8v/w//D/8P/w//D/8P/w//D/8v/y//L/8v/w//D/8P/w//L/
8v/z//P/8f/x//H/8v/0//T/9f/1//X/9f/1//X/9v/2//j/+P/4//r/+//9//7//v8A
AAEAAQAAAAAA/v/8//z//P/7//z//P/7//v/+//7//v/+//5//j/+P/4//n/+v/6//r/
+P/1//L/8v/w//D/7//v//H/8v/y//L/8P/v/+//7//x//H/8f/x/+//7//w//D/7//v
/+//7//v//H/8f/x//H/7//x//H/8P/x//H/8//0//T/8v/3/wQADgAaACoAOABJAF4A
cAB5AHwAegBxAGYAWABCACcAEAD6/+n/3v/Y/9P/0f/T/9X/1//Y/9z/3//k/+j/6f/s
/+//9f/2//X/9P/0//P/8//z//P/8//1//X/9f/1//b/9v/2//b/9v/4//j/+P/1//X/
9v/2//n/+f/3//f/+P/4//j/+P/4//j/+f/5//v/+//7//v/+//7//v/+//6//r/+v/6
//v/+//8//z/+v/8//z/+//8//z//P/8//v/+//7//z//P/7//v/+//7//z//P/8//z/
/f/9//z//P/8//z//f/9//3//f/9//3//v/+//7//v//////////////////////AAAA
AAAAAQABAAEAAgAAAAAAAAAAAAMAAwADAAMAAQACAAIAAwAEAAUABgAHAAgACAAJAAkA
CgAKAAoACgAIAAsACwAJAAsADAAMAAwADgAOAA4ADwANAA0ADQANAA8ADwAQABAAEAAQ
ABAAEAAOAA4ADwAPAA8ADwAQABAAEQARABAADwARABEAEQASABIAEgASABIAEAAPAA4A
DQANAA0ADgAPAA0ADQAMAAwADQANAAwACwALAAoACgAJAAcABgAFAAQABAAEAAQABAAC
AAIAAwADAAIAAgACAAIAAwADAAIAAgABAAAA/v/9//7/AAABAAIAAQABAAEAAQABAAEA
AgACAAQABAAEAAQAAgACAAIAAgACAAIAAwADAAMAAwADAAMAAwADAAMAAwADAAQABAAE
AAQABAAEAAQABgAGAAYABgAEAAQABAAEAAQABQAFAAUABwAGAAYABgAGAAUAAwACAAQA
BAAEAAQABAADAAMAAwADAAMAAwADAAMAAwADAAMAAQAAAAAAAQADAAEAAQACAAAA////
//////8AAAAAAAAAAAAAAAD//////////wAAAAAAAP///////////////////////wAA
AgACAAEAAAD///7//v/+//7//v/+//7//v/+//7//v/+//7//v/+//7//v/+//7//v/+
//7//v/+//7//v/+//7//v/+//7//v/+//7//v/+//7//v/+//7//v/+//7//v/+/wAA
AAAAAAAA///+//3//P/+//7//v/+//7//v/+//7/AAAAAAAAAAD+//7//v/+//7//v/+
//7//v/+//7//v/+//7//v/+/wAAAAAAAAAAAAAAAAAAAAD+//7//v/+/wAAAAAAAAAA
AAAAAAAAAAAAAAAAAAAAAAAAAAAAAAAAAAAAAAAAAAAAAAAAAAAAAAEAAgADAAQABAAE
AAQABAAGAAYABgAGAAQABAAEAAQABgAGAAYABgAEAAQABAAEAAYABgAGAAYACAAIAAgA
CAAGAAYABgAGAAgACAAIAAgABgAGAAYABgAGAAYABgAGAAYABgAGAAYABgAGAAYABgAG
AAYABgAGAAYABgAGAAYABgAGAAYABgAGAAYABgAGAAYABgAGAAYABQAFAAUABQADAAQA
BAAEAAcABwAJAAkACQAJAAoACgAKAAoACgAMAA8AEQASABIAFAAVABUAFAAWABQAEgAS
ABAADwAOAA4ADQANAA0ADQANAA0ADQAMAAwADAAMAAwADQAMAAoABwAEAAQABAAEAAEA
AQABAAIABAAEAAQAAwADAAMAAwADAAMAAwADAAMABAAEAAMAAwABAAEAAQABAAMABQAD
AAMAAwADAAAAAQABAAMABAAKAAwADwAWACAALAA8AEwAXQB0AIYAkwCYAJYAjQCAAHQA
YABDACgAFAAFAPr/8v/r/+X/5f/p/+v/7v/0//n/9v/2//v//v///wMABAAEAAQABQAF
AAUABQAFAAUABQAFAAUABQAGAAYABgAGAAIABAAEAAQABQAFAAYABgAHAAcABQAFAAYA
BgAGAAYABgAGAAcABwAFAAUABQAFAAcABwAHAAcABgAGAAYABgAFAAUABgAGAAYACAAI
AAcABgAGAAYABgAFAAUABQAGAAQAAwADAAMAAwAEAAQABAAEAAUABQAEAAQABAAEAAUA
BwAHAAcABwAFAAYABgAGAAYABwAHAAcABwAHAAcABwAHAAgACAAIAAkACQAJAAoACAAI
AAgACAAKAAsADAANAAsADAAMAA0ADQANAA0ADQAQABAAEQARABAAEAAQABAAEgAVABUA
EwARABIAEgASABIAEgASABMAEwATABMAEwARABEAEgASABQAFAAUABQAEgASABMAEwAR
ABEAEgASABUAFQAUABMAEQARABEAEgAQABAAEAAQABEAEQARABEAEAAPAA8ADwAPAA8A
DgAOAAsACwAKAAkACQAIAAgABwAJAAgABwAGAAUABAADAAIAAAAAAAEAAQAAAAAAAAAA
AAEAAQAAAAAA/v/+//3//f/9//7//v/+/////////////f/9//7//v/8//z//P/8//z/
/P/8//z/+v/6//v/+//9//3//f/9//v/+//7//v/+//8//z//P/+//7//v/+//z//P/8
//z//P/8//z//P/8//3//f/9//3//P/8//z//f/9//z//P/8//z//P/8//z/+//7//v/
+//7//v/+//7//v/+//7//v/+v/6//v/+f/3//f/+P/4//f/9//3//X/9v/2//b/+P/4
//j/9//3//f/9//4//b/9v/1//X/9//3//f/9//3//f/9//4//b/9v/4//j/+P/4//b/
9v/2//b/9v/2//b/9v/2//b/9v/2//T/9P/0//T/9v/2//b/9v/2//b/9v/2//b/9v/2
//b/9v/2//b/9v/0//T/9P/0//T/9P/0//T/8v/y//L/8v/0//T/9P/0//b/9v/2//b/
9f/0//P/8v/0//T/9P/0//L/8v/y//L/8v/y//L/8v/y//L/8v/y//T/9P/0//T/9P/0
//T/9P/y//L/8v/y//T/9P/0//T/9P/0//T/9P/0//T/9P/0//T/9P/0//T/9P/0//T/
9P/0//T/9P/0//T/9P/0//T/9P/0//T/9P/0//T/9P/0//L/8v/y//L/9P/0//T/9P/0
//T/9P/0//L/8v/y//L/9P/0//T/9P/0//T/9P/0//T/9P/0//T/8v/y//L/8v/y//L/
8v/y//T/9P/0//T/8v/y//L/8v/0//T/9P/0//L/8v/y//L/8v/y//L/8v/0//T/9P/0
//L/8v/y//L/8//z//P/8//z//T/9P/0//X/9f/3//f/9//3//j/+P/6//r/+v/8////
AQACAAIAAgADAAMAAgACAAAA/v/+/wAA///+//7/+//7//v/+//9//3//f/8//r/+v/6
//r/+f/4//b/8//y//L/8v/y/+//7//v//D/8v/y//L/8f/v/+//7//v//H/8f/x//H/
8P/w/+//7//v/+//7//v/+//8f/z//H/8f/x/+7/7f/t/+3/7v/w//T/+/8CAAoAGAAm
ADQARQBYAGwAeQB+AHwAcwBoAFoAQgApABAA+P/n/97/2P/R/9H/z//P/9H/1P/Y/93/
4P/g/+X/6P/p/+n/6v/s/+z/7f/t/+//7//v/+//7f/t/+3/7f/u/+7/7v/u/+7/8P/w
//D/7//v//D/8P/x//H/7//v//D/8P/w//D/8v/y//P/8//x//H/8f/x//P/8//z//P/
8v/y//L/8v/z//P/9P/0//T/9v/2//X/9P/0//T/9P/1//X/9f/2//b/9f/1//X/8//0
//T/9P/0//X/9f/0//L/8v/y//P/9f/1//X/9f/1//b/9v/2//b/9//3//f/9//3//f/
9//3//j/+P/4//n/+f/5//r/+v/6//r/+v/7//v/+//7//3//v/+//////////////8A
AAAAAQABAAIAAgACAAIAAgAFAAUAAwAEAAYABwAIAAcABgAFAAUABwAHAAcABwAJAAkA
CgAKAAgACAAIAAgACAAIAAkACQAJAAkACgAKAAsACwAKAAkACQAJAAkACgAIAAgACAAI
AAkACQAJAAkACAAHAAcABwAHAAcABgAGAAcABwAGAAUAAwACAAIAAQADAAIAAQAAAAAA
AAAAAAAA/f/8//z/+//8//z//P/8//n/+f/4//j/+v/6//n/+f/5//r/+v/6//v/+//7
//v/+//7//z//P/8//z//P/8//z//P/8//z//v/+///////9//3//f/9////////////
/f/+//7//v/+//7//v/+//7//v/+//7/AAAAAAAAAAACAAMAAwADAAEAAAAAAAAAAQAB
AAAAAAAAAAAAAAAAAAAA/////////////////////////////wEAAAAAAAEA///9//3/
/v/+//3//f/9////AAAAAAAA/v/+//7//f/+////AAACAAEAAAD+//3/////////////
//////8AAPz//v/+//7//v/+/wAAAAAAAAAA/v/+//7//v8AAAAAAAAAAP7//v/+//7/
/v/+//7//v8AAAAAAAAAAP///v/9//z//v/+//7//v/8//z//P/8//7//v/+//7//v/+
//7//v/+//7//v/+/wAAAAAAAAAA///+//3//P/+//7//v/+/wAAAAAAAAAA///+//3/
/P/+//7//v/+//7//v/+//7/AAAAAAAAAAAAAAAAAAAAAP7//v/+//7/AAAAAAAAAAD+
//7//v/+/wAAAAAAAAAAAAAAAAAAAAAAAAAAAAAAAAAAAAAAAAAAAAAAAAAAAAACAAIA
AgACAAIAAgACAAIAAgACAAIAAgAAAAAAAAAAAAIAAgACAAIAAgACAAIAAgACAAIAAgAC
AAIAAgACAAIAAgACAAIAAgACAAIAAgACAAQABAAEAAQAAgACAAIAAgAAAAAAAAAAAAEA
AgADAAUAAwADAAMAAwAEAAQABAAFAAUABwAHAAcABwAIAAgACgALAAwADwARABEAEgAS
ABQAEwATABIAEgAQAA4ADgAOAA0ADAAMAAsADQANAA0ADQALAAsACgAKAAwADAAMAAsA
CgAIAAUAAgAAAAAAAAD//wEAAQACAAIAAgACAAEAAQD//////////wEAAQABAAIAAAD/
///////////////////////9//3//f/+////AQABAAIABAAKAA8AGAAmADYAQgBSAGkA
gACOAJEAjACEAH0AcgBeAEIAJQAQAAAA9f/q/+T/4f/h/+P/5f/p/+z/8P/z//b/9v/3
//r//f/9/wAAAAAAAAEAAQD//////////////////////v/+//7//v/+/wAAAAAAAP//
//8AAAAA//////3//f8AAAAAAAAAAP7//v///////////////////////////wIAAgAC
AAIAAQABAAIAAgABAAIAAQD//wAAAAAAAAAA////////AAAAAP///////wAAAgADAAQA
AwADAAIAAAACAAIAAgADAAMAAwADAAMAAwAEAAQABAAEAAUABQAFAAMAAwADAAMABQAG
AAYABgAHAAcABwAIAAgACAAIAAgACQAJAAkACQAJAAoACgALAA0ADQANAA0ADAAMAA0A
DQAOAA4ADgAOABAAEwATABEADwAQABAAEAASABIAEgATABEAEQARABEAEQARABIAEgAS
ABIAEgASABAAEAARABEAEwATABQAFAATABMAEgARABEAEQARABIAEgASABIAEgARABEA
EQARABAADwAPAA8ADwAPAA4ADgANAA0ADAALAAwADAANAA0ADAAKAAgABgAIAAgACAAI
AAYABgAHAAcABgAGAAYABgAFAAUABAAEAAQABAADAAMABQAGAAYABgADAAMAAwADAAMA
AwAEAAQABAAEAAQABAAEAAQABAAEAAQABAAFAAUABwAHAAcABwAFAAUABQAFAAcACAAI
AAgABgAGAAYABgAIAAgACAAIAAgACAAIAAgACAAJAAkACQAJAAgACAAIAAkACQAIAAgA
CgAKAAoACgAIAAcABwAHAAcABwAHAAcABwAHAAcABwAHAAYABgAHAAcABQAFAAYABgAF
AAUABQAFAAYABgAGAAYABgAGAAUABwAHAAcACAAIAAgABwAHAAcABwAHAAcABwAHAAcA
CAAKAAgACAAIAAgACAAGAAYABgAGAAgACAAIAAgABgAGAAYABgAIAAgACAAIAAYABgAG
AAYABgAGAAYABgAIAAgACAAIAAYABgAGAAYABgAGAAYABgAGAAYABgAGAAYABgAGAAYA
CAAIAAgACAAHAAYABQAEAAYABgAGAAYACAAIAAgACAAGAAYABgAGAAcACAAJAAoACAAI
AAgACAAIAAgACAAIAAgACAAIAAgACAAIAAgACAAIAAgACAAIAAgACAAIAAgACgAKAAoA
CgAIAAgACAAIAAgACAAIAAgACgAKAAoACgAIAAgACAAIAAgACAAIAAgACgAKAAoACgAI
AAgACAAIAAoACgAKAAoACAAIAAgACAAIAAgACAAIAAgACAAIAAgACAAIAAgACAAIAAgA
CAAIAAYABgAGAAYABgAGAAYABgAIAAgACAAIAAYABgAGAAYACAAIAAgACAAGAAYABgAG
AAgACAAIAAgACAAIAAgACAAIAAgACAAIAAgACAAIAAgABgAGAAYABwAJAAkACQAJAAoA
CgAKAAsACQALAAsACwANAA4ADgAQABAAEAASABMAEwAUABQAFgAZABkAGAAYABUAEgAR
ABAAEQAQABAADwAPAA8ADwAPAA8ADwAOAA4ADAAMAAwACwAMAAoABwAEAAQABAAEAAMA
AQABAAIAAgAEAAQAAwADAAEAAQABAAEAAwADAAMABAAEAAMAAwADAAMAAwADAAMAAwAD
AAUABQADAAIAAQABAAEAAgAGAAoAEwAcACQAMgBCAFAAZQCAAI4AkwCWAJIAhwB8AG4A
UAAzABwACAD7//L/7P/n/+X/5f/n/+n/7P/w//P/9v/6//v//v///wEAAgACAAIAAwAD
AAMAAwADAAMAAQABAAEAAQAEAAQABAAEAAIABAAEAAQABQAFAAYABgAFAAUAAwADAAQA
BAAEAAQABgAGAAcABwAFAAUABQAFAAUABQAFAAUABgAGAAYABgAFAAUABgAGAAYACAAI
AAcABgAGAAYABgAFAAUABQAGAAgABwAHAAcABQAGAAYABgAGAAcABwAGAAgACAAIAAkA
CQAJAAkACQAJAAoACgAKAAoACwALAAsACwALAAsACwALAAwADAAMAA0ADQANAA4ADAAM
AAwADAANAA0ADQANAA8AEAAQABEAEAAPAA4ADQAQABAAEQARABIAEgASABIAEAATABMA
EQATABQAFAAUABIAEgASABMAEwATABMAEwARABEAEgASABIAEgASABIAEgASABMAEwAT
ABMAFAAUABUAFQAUABMAEwATABMAFAASABIAEgASABEAEQARABEAEgARABEAEQARABEA
EAAQAA8ADwAOAA0ACwAKAAoACQAJAAgABwAGAAYABgAGAAYABAAEAAUABQAEAAQABAAE
AAEAAQAAAAAAAgACAAEAAQABAAIAAgACAAEAAQABAAEAAQABAAIAAgAAAAAAAAAAAAIA
AgACAAIAAgACAAMAAwABAAEAAQABAAMAAwADAAMAAQACAAIAAgACAAIAAgACAAIAAgAC
AAIAAgACAAIAAgAEAAUABQAFAAMAAgACAAIABQAFAAQABAAEAAQABAAEAAQAAwADAAMA
AQABAAEAAQABAAEAAQABAAMAAgACAAMAAQD/////AAAAAP///////wEAAgACAAIAAQAA
AP///f////////8AAAAAAAD/////AQABAAEAAQD///////8AAP7//v8AAAAAAAAAAP7/
/v/+//7/AAAAAAAAAAD+//7//v/+//7//v/+//7//v/+//7//v/+//7//v/+//7//v/+
//7/AAAAAAAAAAAAAAAAAAAAAP7//v/+//7/AAAAAAAAAAD+//7//v/+/wAAAAAAAAAA
AAAAAAAAAAAAAAAAAAAAAAAAAAAAAAAAAAAAAAAAAAAAAAAAAAAAAAIAAgACAAIAAAAA
AAAAAAACAAIAAgACAAAAAAAAAAAAAAAAAAAAAAACAAIAAgACAAIAAgACAAIAAgACAAIA
AgAAAAAAAAAAAAIAAgACAAIAAgACAAIAAgACAAIAAgACAAIAAgACAAIAAgACAAIAAgAC
AAIAAgACAAIAAgACAAIABAAEAAQABAAEAAQABAAEAAIAAgACAAIABAAEAAQABAACAAIA
AgACAAMABAAFAAYABAAEAAQABAAEAAQABAAEAAQABAAEAAQABgAGAAYABgAGAAYABgAG
AAYABgAGAAYACAAIAAgACAAKAAoACgAKAAoACgAKAAoACwAMAA0ADgARABIAEwAUABYA
FgAWABYAFgAWABYAFgAUABQAFAAUABQAFAAUABQAEgASABIAEgAQABAAEAAQABAAEAAQ
ABAADgAMAAoACAAGAAYABgAGAAYABgAGAAYABgAGAAYABgAGAAYABgAGAAYABgAGAAYA
BgAGAA==
         </WaveFormData>
      </LeadData>
      <LeadData>
         <LeadByteCountTotal>10000</LeadByteCountTotal>
         <LeadTimeOffset>0</LeadTimeOffset>
         <LeadSampleCountTotal>5000</LeadSampleCountTotal>
         <LeadAmplitudeUnitsPerBit>4.88</LeadAmplitudeUnitsPerBit>
         <LeadAmplitudeUnits>¦ÌV</LeadAmplitudeUnits>
         <LeadHighLimit>2147483647</LeadHighLimit>
         <LeadLowLimit>268435456</LeadLowLimit>
         <LeadID>II</LeadID>
         <LeadOffsetFirstSample>0</LeadOffsetFirstSample>
         <FirstSampleBaseline>0</FirstSampleBaseline>
         <LeadSampleSize>2</LeadSampleSize>
         <LeadOff>FALSE</LeadOff>
         <BaselineSway>FALSE</BaselineSway>
         <ExcessiveACNoise>FALSE</ExcessiveACNoise>
         <MuscleNoise>FALSE</MuscleNoise>
         <LeadDataCRC32>4275825739</LeadDataCRC32>
         <WaveFormData>
BgAGAAYABgAGAAYABgAGAAQABAAEAAQAAgACAAIAAgAEAAQABAAEAAIAAgACAAIAAAAA
AAAAAAD+//7//v/+//z//P/8//z/+//6//n/+P/2//b/9v/2//T/9P/0//T/8v/y//L/
8v/0//T/9P/0//T/9P/0//T/9P/0//T/9P/0//T/9P/0//T/9P/0//T/9P/0//T/9P/2
//b/9v/2//b/9v/2//b/+P/4//j/+P/4//j/+P/4//j/+P/4//j/+P/4//j/+P/4//j/
+P/4//j/+P/4//j/9v/2//b/9v/2//b/9v/2//j/+P/4//j/+P/4//j/+P/4//j/+P/4
//b/9v/2//b/9v/2//b/9v/2//b/9v/2//b/9v/2//b/9v/2//b/9v/0//T/9P/0//T/
9P/0//T/9P/0//T/9P/y//L/8v/y//L/8v/y//L/8v/y//L/8v/y//L/8v/y//L/8v/y
//L/8v/y//L/8v/0//T/9P/0//T/9P/0//T/9P/0//T/9P/2//b/9v/2//T/9P/0//T/
9P/0//T/9P/0//T/9P/0//T/9P/0//T/8v/y//L/8v/0//T/9P/0//b/9v/2//b/9P/0
//T/9P/0//T/9P/0//T/9P/0//T/9v/2//b/9v/0//T/9P/0//T/9P/0//T/9P/0//T/
9P/0//T/9P/0//T/9P/0//T/9v/2//b/9v/2//b/9v/2//b/9v/2//b/9v/2//b/9v/2
//b/9v/2//j/+P/4//j/+P/4//j/+P/4//j/+P/4//r/+v/6//r/+v/6//r/+v/6//r/
+v/6//r/+v/6//r/+v/6//r/+v/6//r/+v/6//z//P/8//z//v/+//7//v///wAAAQAC
AAUABgAHAAgACgAKAAoACgALAAwADQAOABAAEAAQABAAEAAQABAAEAAQABAAEAAQABAA
EAAQABAAEQASABMAFAASABIAEwATABMAFAAVABgAFwAXABcAFwAZABkAGQAZABcAGAAY
ABgAGQAZABkAGQAXABcAFwAXABcAFgAUABMAEgARABAADwANAAsACAAIAAMAAQAAAAAA
///+//3//f/7//v/+//8//r/9//3//f/+f/3//f/9//3//f/9//3//b/9v/4//j/9v/1
//X/9v/0//T/9P/0//T/9P/z//P/9v/2//T/9P/0//b/9P/z//P/8//z//X/+P/5//3/
AQAHABAAGQAjAC4AOwBCAEAAPAA8ADwAOAArABcACQADAP3/9P/y//T/+P/5//v//P/6
//j/9f/0//b/+f/4//n/+v/6//j/+P/3//X/9f/1//X/9f/1//X/9f/1//X/9f/1//X/
9f/1//X/9f/1//T/9P/0//T/9P/0//T/9P/0//b/9v/2//b/9v/2//f/9//3//f/9//3
//X/9v/2//b/+P/5//n/+f/5//n/+f/5//f/9//3//f/+f/5//n/9//3//j/+P/5//f/
9//4//j/+P/5//n/+f/6//v/+//7//z//P/8//7//v/+//7//v/+/////////wAAAAAA
AAEAAQACAAIAAgAEAAQABAAEAAgACAAIAAkACQAJAAkACgAKAAoACwALAAsADAAMAA0A
DgAOAA4ADgARABEAEgASABAAEQARABIAEgATABMAEgAUABQAFAAVABUAFgAWABYAFgAW
ABYAFgAWABYAFwAXABcAFwAXABcAFwAXABcAFwAVABUAFQAVABcAFwAWABYAFgAWABYA
FgAWABYAFgAWABUAFQAUABQAFAAUABQAFAASABIAEAAQABAADwAOAA0ADQANAA0ADQAM
AAsACgAKAAoACgAJAAkACAAIAAgACAAIAAcABwAHAAcABwAHAAYACAAHAAcABwAFAAUA
BQAFAAUABQAFAAUABQAFAAUABQAFAAUABQAFAAUABQAFAAUABQAFAAUABQADAAMAAwAD
AAUABQAFAAUABQAFAAQABAAEAAUABQAEAAYABgAGAAYAAwADAAMAAwAFAAUABQAFAAUA
BAAEAAQAAgACAAAAAAADAAMAAgACAAEAAQAAAAAAAAAAAAAA//////////8AAAAAAAAA
AAAAAAD///////8BAAAAAAAAAP7//v/+//7//v/+//7//f////////////3//f/8//z/
/P/8//3//f/9//z//P/8//3//v/+//7//v/+//7//v/+//7//v/+//7//v/+//7//v/+
//7//v/+//7//v/+//7//v/8//z//P/8//z//P/8//z//P/8//z//P/8//z//P/8//r/
+v/6//r/+v/6//r/+v/6//r/+v/6//r/+v/6//r/+P/4//j/+P/6//r/+v/6//r/+v/6
//r/+P/4//j/+P/4//j/+P/4//r/+v/6//r/+P/4//j/+P/6//r/+v/6//r/+v/6//r/
+P/4//j/+P/4//j/+P/4//j/+P/4//j/+v/6//r/+v/6//r/+v/6//r/+v/6//r/+v/6
//r/+v/4//j/+P/4//j/+P/4//j/+P/4//j/+P/6//r/+v/6//j/+P/4//j/+P/4//j/
+P/2//b/9v/2//j/+P/4//j/+P/4//j/+P/4//j/+P/4//r/+v/6//r/+P/4//j/+P/6
//r/+v/6//r/+v/6//r/+v/6//r/+v/4//j/+P/4//j/+P/4//j/+P/4//j/+P/4//j/
+P/4//j/+P/4//j/+P/4//j/+P/4//j/+P/4//j/+P/4//j/+P/4//j/+P/5//n/+f/6
//n//P/9//3//v///wIAAwADAAMAAwAEAAIAAgADAAMAAwADAAMAAwADAAMAAwACAAIA
AQABAAEAAQABAAEA///6//r/9//1//T/9P/0//T/9P/1//X/9f/1//b/9v/z//P/8//z
//H/8//z//P/8//z//P/8v/y//L/8v/y//H/8f/y//L/8v/y//L/8v/y//H/8f/y//L/
9P/0//T/9P/0//H/8f/z//P/8//4//v//f///wMACgAPABkAKAA1AD4AQgBAAD4APgA6
ADUAJQATAAcAAQD4//L/8P/0//f/+f/6//r/9v/z//L/8v/3//r/+f/6//r/+v/4//X/
8//z//P/8//z//P/8//z//P/8//z//H/8f/x//H/7//v/+//7v/u/+7/7v/u/+7/7v/u
/+7/7v/u/+7/7v/u/+7/7//v/+//7//v/+//7//w//D/8P/w//H/8f/x/+//7//v/+//
7//v/+//7//t/+3/7f/r/+v/7P/s/+3/7f/t/+7/7v/w//H/8f/x//D/8f/x//H/8v/y
//L/9P/0//T/9P/0//L/8//z//P/9P/0//T/9f/1//b/9v/2//j/+P/4//j/+v/6//r/
+//7//v/+//8//7//v///////f/+//7///8AAAAAAAAAAAEAAQACAAIAAgADAAMABAAD
AAMAAgAAAAIAAgACAAMAAwAEAAQABAAEAAQABAAEAAYABgAHAAcABQAFAAUABQADAAMA
AwADAAUABQAFAAUABQAFAAQABAAEAAQABAAEAAQABAAEAAQAAwADAAIAAgACAAIAAgAC
AAIAAgAAAAAAAgABAAAA//////////////z/+//6//r/+v/6//n/+f/5//r/+//8//v/
+f/4//f/+f/5//n/+P/4//f/9//3//f/9//3//f/+f/5//n/+f/3//f/9//3//n/+f/5
//n/+f/5//n/+f/3//f/9//3//f/9//3//f/+f/5//n/+f/5//n/+P/4//b/9//3//b/
9v/2//b/9v/3//f/9//3//f/9//3//f/9//2//b/9v/2//b/9P/0//f/9//2//b/9//3
//b/9v/2//b/9v/1//X/9f/1//b/+P/4//j/+P/4//f/9//3//X/9P/0//T/9v/2//b/
9v/0//T/9P/z//X/9f/1//X/9f/1//T/9P/y//L/8//z//H/8P/w//D/8//0//L/8v/y
//L/8v/y//L/8v/y//L/8v/y//L/8v/y//L/8P/w//D/8P/w//D/8P/w//D/8P/w//D/
7v/u/+7/7v/u/+7/7v/u/+7/7v/u/+7/7v/u/+7/7v/u/+7/7v/u/+7/7v/u/+7/7v/u
/+7/7v/u/+7/7v/u/+z/7P/s/+z/7P/s/+z/7P/s/+z/7P/s/+7/7v/u/+7/7P/s/+z/
7P/u/+7/7v/u/+7/7v/u/+7/7v/u/+7/7v/u/+7/7v/u/+z/7P/s/+z/7P/s/+z/7P/u
/+7/7v/u/+7/7v/u/+7/7f/s/+v/6v/q/+r/6v/q/+z/7P/s/+z/7P/s/+z/7P/s/+z/
7P/s/+z/7P/s/+z/7P/s/+z/7P/s/+z/7P/s/+7/7v/u/+7/7v/u/+7/7v/s/+z/7P/s
/+z/7P/s/+z/7P/s/+z/7P/t/+7/7//w/+//7v/t/+z/6v/q/+r/6v/s/+z/7P/s/+3/
7v/w//H/8P/w//D/8v/z//P/8//z//X/9f/1//X/9//4//j/+P/5//n/+f/5//n/+f/5
//n/9//2//T/8//z//P/8//z//X/8//w//D/7f/r/+r/6v/q/+r/6v/r/+3/7f/t/+7/
7P/p/+n/6f/r/+n/6f/p/+n/6f/p/+n/5v/m/+j/6P/o/+f/5//o/+r/6v/q/+r/6v/q
/+n/6f/o/+r/6v/q/+r/6v/q/+n/6f/r/+v/7f/w//P/8f/z//n/AAAHABEAHAArADYA
PAA6ADgAOAA0AC8AIQANAAEA+//2/+7/7v/y//X/+f/6//r/+P/1//L/8v/1//j/+f/4
//r//v/8//r/9//2//X/8//z//P/8//z//P/8//z//P/8//z//P/9f/1//X/9P/2//b/
9v/2//b/9v/2//b/9P/0//T/9P/2//b/9//3//f/9//3//f/9//4//j/+P/2//f/9//3
//f/9//3//f/9//3//f/9//3//f/9//1//f/+P/4//n/+f/5//r/+v/6//v/+//7//7/
////////AAAAAAAAAgACAAIAAgACAAIAAwADAAMABAAEAAQABQAFAAYABgAGAAgACAAI
AAgACgAKAAoACwALAAsACwAMAAwADAANAA0ADwAQABAAEQAQABAAEAAQABEAEQASABIA
FAAVABUAFgAUABUAFQAUABQAFAAUABUAFwAYABgAGAAWABYAFgAWABgAGAAZABkAGQAZ
ABkAGQAZABkAGQAZABkAGQAZABkAGQAZABgAGAAYABgAGAAYABgAGAAYABgAFQAVABQA
FAAUABQAFAAUABQAFAASABIAEgARABAADwAPAA8ADwAPAAwACwAKAAoACgAKAAkACQAK
AAoACgAKAAoACQAJAAkACwALAAsACgAKAAkACQAJAAkACQAJAAkABwAHAAcABwAHAAcA
BwAHAAkACQAJAAkABwAHAAcABwAHAAcABwAHAAcABwAHAAcABQAFAAUABQAHAAcABgAG
AAQABQAFAAQABQAGAAcACAAGAAUABAADAAUABQAFAAUABwAGAAYABgAEAAQAAgACAAMA
AwACAAIAAwADAAIAAgACAAIAAgABAAMAAwADAAQAAgACAAIAAgACAAEAAQABAAEAAAAA
AAAA/v/+//7//v/+//7//v/9//////////////////7//v/8//z//f/9//3//P/8//z/
//8AAP7//v/+//7//v/+//7//v/+//7//v/+//7//v/+//7//P/8//z//P/+//7//v/+
//7//v/+//7//v/+//7//v/8//z//P/8//z//P/8//z//P/8//z//P/8//z//P/8//7/
/v/+//7//P/8//z//P/8//z//P/8//r/+v/6//r//P/8//z//P/6//r/+v/6//r/+v/6
//r/+v/6//r/+v/6//r/+v/6//r/+v/6//r/+v/6//r/+v/6//r/+v/6//z//P/8//z/
/P/8//z//P/6//r/+v/6//z//P/8//z/+v/6//r/+v/6//r/+v/6//r/+v/6//r/+P/4
//j/+P/6//r/+v/6//r/+v/6//r/+v/6//r/+v/4//j/+P/4//j/+P/4//j/+v/6//r/
+v/6//r/+v/6//z//P/8//z/+v/6//r/+v/6//r/+v/6//r/+v/6//r/+v/6//r/+v/6
//r/+v/6//r/+v/6//r/+v/6//r/+v/8//z//P/8//z//P/8//z/+//7//v//P/9/wAA
AQABAAMAAwAFAAUABwAHAAcACAAGAAYABwAHAAcABwAHAAcABwAHAAcABgAGAAUABQAF
AAMAAwADAAEAAAAAAP3/+//4//j/+P/4//r/+//7//v/+//8//z/+f/5//n/+f/3//f/
9//3//f/+f/5//j/+P/6//r/+v/5//f/+P/4//j/+P/4//j/+P/3//f/+P/4//r/+v/6
//r/+v/5//n/+f/7//v//v8DAAUABQALABIAFwAhADAAOwBGAEoASABGAEYARgA/AC8A
HQARAAsABAD+//r//P///wEABAAEAAAA///+/wAA///+/wEABAAEAAQAAgABAP//////
//////////////////////////////////////////7//v/+//7//v/+//7//v/+//7/
/v/+//7//v/+////////////////////AAAAAAAAAAABAAEAAQD//////////wEAAQAB
AAEAAQABAAEA//8BAAIAAgADAAEAAQACAAIAAgADAAMAAwAEAAUABQAFAAgACAAIAAoA
CgAKAAoACgAKAAsACwALAAwADAAMAA0ADQAOAA4ADgAQABAAEAAQABIAEgASABMAEwAT
ABMAFAAUABQAFQAVABcAGAAYABkAGAAYABgAGAAZABkAGgAaABoAGwAbABwAHAAdAB0A
HAAcABwAHAAdAB0AHgAeAB4AHgAeAB4AHgAeAB4AHwAfAB0AHQAdAB0AHQAdAB0AHQAd
AB0AHQAdAB8AHwAeAB4AHAAcABwAHAAaABoAGgAaABsAGwAaABoAFgAWABYAFgAYABgA
FgAWABYAFQAUABMAEQARABEAEQAQAA8ADgAOAAwADAALAAsACgAKAAoACgAMAAsACwAL
AAkACQAJAAgABgAFAAUABQAFAAUABQAFAAcABwAHAAcABwAHAAcABwAFAAUABQAFAAUA
BQAFAAUABQAFAAUABQAFAAUABQAFAAUABQAFAAUABQAFAAQABAAEAAUABQAEAAQABAAE
AAQAAQABAAEAAQABAAEAAQABAP///v/+//7/AAAAAP7//v/9//3//P/8//3//f/8//z/
/v/+//7//f/7//v/+//8//7//v/+//7//P/7//v/+//7//r/+v/6//r/+v/6//r//P/8
//z/+//6//n/+P/3//n/+f/4//j/+v/6//v/+//5//j/+P/4//f/+P/4//j/+P/4//b/
9v/2//b/9P/0//T/9P/1//b/9//4//b/9v/2//b/9v/2//b/9v/0//T/9P/0//T/9P/0
//T/9v/2//b/9v/0//T/9P/0//L/8v/y//L/8v/y//L/8v/0//T/9P/0//T/9P/0//T/
8v/y//L/8v/0//T/9P/0//L/8v/y//L/8v/y//L/8v/w//D/8P/w//L/8v/y//L/8v/y
//L/8v/y//L/8v/y//D/8P/w//D/8f/y//P/9P/y//L/8v/y//L/8v/y//L/8v/y//L/
8v/w//D/8P/w//D/8P/w//D/8P/w//D/8P/y//L/8v/y//D/8P/w//D/7v/u/+7/7v/w
//D/8P/w/+7/7v/u/+7/7v/u/+7/7v/w//D/8P/w//D/8P/w//D/7v/u/+7/7v/w//D/
8P/w/+7/7v/u/+7/8P/w//D/8P/w//D/8P/w/+7/7v/u/+7/8P/w//D/8P/w//D/8P/w
//D/8P/w//D/7//v/+//8P/x//T/9f/1//f/9//5//n/9//3//f/+P/6//r/+//7//v/
+//7//v/+//7//v/+v/4//f/9//3//f/9//3//X/9P/0//H/7//s/+z/7P/s/+7/7//v
/+//7//w//D/7f/s/+v/6v/n/+j/6f/q/+v/6//r/+r/6v/q/+r/6v/p/+v/7P/s/+z/
7P/s/+z/7P/p/+n/6v/q/+r/7P/s/+r/6v/r/+n/6f/p/+v/7P/v//P/9f/5/wAABQAP
ABwAJwAyADoAOgA4ADYAMgAtAB8ACwD///v/9P/s/+z/7v/x//P/9P/0//T/8f/u/+7/
7f/u//H/8v/y//L/8v/v/+3/7f/t/+//7//v/+//7//v/+//7//t/+3/7f/t/+//7//v
/+7/7v/u/+7/7v/w//D/8P/w/+7/7v/u/+7/8P/w//H/8f/x//H/8f/x//H/8v/y//L/
8v/z//P/8//z//P/8//z//X/9f/1//X/9f/1//X/8//x//L/8v/z//P/8//0//T/9P/1
//X/9f/2//f/9//3//j/+P/4//r/+v/6//r/+v/8//3//f/9//7//v/+/////f/+//7/
/v8CAAIAAgACAAQABAAEAAUABwAHAAcACAAGAAYABwAHAAcACAAIAAkACgAKAAoACgAN
AA0ADgAOABAAEQARABIAEAARABEAEAASABIAEgATABEAEgASABIAFAAUABQAFAAUABQA
FQAVABUAFQAVABUAFQAVABUAFQAVABUAFQAVABcAFwAWABYAFAAUABQAFAAUABQAFAAU
ABMAEwASABIAEgASABIAEgAQABAADgAOAA4ADQAMAAsACwALAAsACwAMAAsACgAKAAoA
CgAJAAkABwAGAAUABAAGAAUABQAFAAUABQAFAAQABAADAAMAAwAFAAUABQAFAAMAAwAD
AAMAAwADAAMAAwAFAAUABQAFAAcABwAHAAcABwAHAAcABwAFAAUABQAFAAcABwAHAAcA
BQAFAAQABAAGAAcABwAGAAYABgAGAAYABQAFAAUABQADAAMAAwADAAMAAgACAAIAAgAC
AAAAAAABAAEAAAAAAAEAAQAAAAAAAAAAAAAA//8BAAEAAQACAAAAAAAAAAAAAAD/////
//////7//v/+/wAAAAAAAAAA/v/+//7//f////////////3//f/8//z//v/+////////
//7//v/+//3//v/+//7//v/+//7//v/+//7/AAAAAAAAAAAAAAAAAAAAAAAAAAAAAAAA
/v/+//7//v/+//7//v/+//7//v/+//7//v/+//7//v/+//7//v/+//7//v/+//7//v/+
//7//v/+//7//v/+/wAAAAAAAAAA/v/+//7//v/+//7//v/+//7//v/+//7//P/8//z/
/P/+//7//v/+//z//P/8//z//v/+//7//v/+//7//v/+//3//P/7//r//P/8//z//P/8
//z//P/8//7//v/+//7//v/+//7//v/8//z//P/8//7//v/+//7//v/+//7//v/8//z/
/P/8//7//v/+//7//v/+//7//v/8//z//P/8//7//v/+//7//v/+//7//v/8//z//P/8
//z//P/8//z//P/8//z//P/8//z//P/8//z//P/8//z/+v/6//r/+v/4//j/+P/4//r/
+v/6//v//f/9//7///8AAAEAAQABAAEAAwADAAMAAwADAAQABAAGAAcABwAHAAcABwAH
AAcABwAHAAYABAADAAMAAwADAAEAAQD///z//P/5//f/9v/4//j/+P/4//n/+f/5//n/
+v/6//f/9//1//X/8//z//P/8//z//P/9f/0//T/9v/0//T/8//z//b/9v/2//b/9P/0
//T/8//z//T/9P/0//b/9P/y//T/8//z//P/9f/3//r///8BAAUACwASABsAJQAyAD8A
RABEAEAAPgA8ADoALQAbAAsABwADAPr/9v/2//r//f/9//7//P/4//f/+P/6//v//P/9
//7//v/8//r/+//5//n/+f/5//n/+f/5//f/9//3//f/9//3//f/9//3//f/9//2//b/
9v/2//b/9v/2//b/9v/2//b/9v/2//b/9v/3//f/9f/1//X/9f/3//j/+P/4//j/+f/5
//n/+f/5//n/+f/5//n/+f/5//n/+f/5//f/9//4//j/+f/7//v//P/8//z//f/9//3/
/v////////8AAAAAAAACAAIAAgACAAIAAgADAAMAAwAGAAYABgAHAAUABgAGAAYACAAI
AAgACAAKAAoACgALAAsACwALAAwADAAMAA0ADQALAAwADAANABAAEAAQABAADwAPABAA
EAAQABEAEQASABQAFQAVABQAEgASABIAEwATABQAFAAUABQAFAAUABQAFAAUABUAFQAX
ABcAFwAXABUAFQAVABUAFQAVABUAFQAVABUAFAAUABQAFAAUABQAFAAUABQAFAATABMA
EgASABAAEAAQABAADgAOAAwADAAMAAsACgAJAAsACwALAAsACAAHAAYABgAGAAYABQAF
AAYABgAGAAYABgAFAAUABQAFAAUABQAEAAYABQAFAAUABQAFAAUABQADAAMAAwADAAUA
BQAFAAUABQAFAAUABQAFAAUABQAFAAUABQAFAAUABQAFAAUABQAFAAUABQAFAAUABQAE
AAQABAAFAAUABAAEAAQABAAEAAMAAwADAAMAAwADAAMAAwAFAAQABAAEAAQABAACAAIA
AwADAAIAAgABAAEAAAAAAAIAAgACAAEAAQABAAEAAgAAAAAAAAAAAAIAAQABAAEAAQAA
AAAAAAAAAAAAAAAAAAAAAAAAAP///////////////////v/+//7//v/////////+//7/
/v////7//v/+//7//v/+//7//v/+/wAAAAAAAAAAAAAAAAAAAAAAAAAAAAAAAP7//v/+
//7//v/+//7//v/+//7//v/+//z//P/8//z//v/+//7//v/+//7//v/+//7//v/+//7/
AAAAAAAAAAD+//7//v/+/wAAAAAAAAAAAAAAAAAAAAD///7//f/8//7//v/+//7//v/+
//7//v/+//7//v/+//7//v/+//7//v/+//7//v/+//7//v/+//7//v/+//7//v/+//7/
/v/+//7//v/+/wAAAAAAAAAAAAAAAAAAAAAAAAAAAAAAAAAAAAAAAAAAAAAAAAAAAAD+
//7//v/+//7//v/+//7/AAAAAAAAAAAAAAAAAAAAAP7//v/+//7//v/+//7//v/+//7/
/v/+//z//P/8//z//v/+//7//v/+//7//v/+//7//v/+//7//v/+//7//v/+//7//v/+
//7//v/+//7//v/+//7//v/+//7//v/+/wAAAAAAAAAA/v/+//7///8BAAEAAgADAAYA
BwAHAAcABQAHAAcABwAIAAkACwAMAAsACwAKAAkABwAHAAcABwAHAAcABgAEAAUABQAF
AAUABQAFAAMAAAAAAP3/+//6//z//P/8//z//f/9//3//f/+//7/+//7//v/+//5//n/
+f/5//n/+f/5//j/+P/6//r/+v/5//n/+v/6//r/+v/6//r/+v/5//n/+v/6//r/+v/6
//r//P/7//v/+//7//v//v8BAAUACQAPABIAGQAlADIAPwBIAEgARABEAEQAPgA1ACcA
FQALAAcAAAD6//r//v8BAAEAAgACAP7//f/8//z///8AAAEAAgACAAAA/v/9//v/+//7
//v/+//7//v/+f/5//n/+f/7//v/+//7//v/+//7//r/+P/4//j/+P/4//j/+P/4//j/
+P/4//j/+P/4//n/+f/5//n/+f/5//n/+v/6//r/+v/7//v/+//7//v/+//7//v/+//7
//v/+//7//v/+f/5//r/+v/7//3//f/+//7//P/9//3//f8AAAEAAQABAAAAAAAAAAIA
AgACAAIAAgACAAMAAwADAAQABAAEAAUABwAIAAgACAAIAAgACAAIAAoACgAKAAsACQAJ
AAkACgAIAAgACQAJAAsADAAMAA0ADgAOAA4ADgAPAA8AEAAQAA4ADwAPABAAEAARABEA
EAAQABAAEAARAA8AEAAQABAAEgASABIAEgAQABAAEQARABMAEwATABMAEQARABEAEQAT
ABMAEwATABEAEQAQABAAEgASABIAEgAQABAAEAAQAA8ADwAOAA4ACgAKAAoACgAMAAwA
CgAKAAoACQAIAAcABQAFAAUABQAEAAMAAgACAAIAAgABAAEAAAAAAAAAAAAAAP//////
//3//f/9//z//v/9//3//f/9//3//f/9//3//f/9//3/+//7//v/+//5//n/+f/5//v/
+//7//v/+//7//v/+//7//v/+//7//v/+//7//v/+f/5//j/+P/4//n/+f/4//b/9v/2
//b/9f/1//X/9f/1//X/9f/1//X/9P/0//T/9v/2//T/9P/z//P/8v/y//X/9f/0//T/
9P/0//T/8//z//P/8//0//L/8v/y//L/9P/z//P/8//x//D/8P/w//D/8P/w//D/8P/w
//D/7//v/+//7//v//H/8f/w//D/8P/w//H/8f/v/+7/7v/u/+//7v/s/+z/7P/s/+z/
7P/s/+z/7v/u/+7/7v/s/+z/7P/s/+z/7P/s/+z/6v/q/+r/6v/s/+z/7P/s/+r/6v/q
/+r/6v/q/+r/6v/q/+r/6v/q/+r/6v/q/+r/6v/q/+r/6v/q/+r/6v/q/+r/6v/q/+r/
6v/q/+r/6v/q/+r/6v/q/+r/6v/q/+r/6P/o/+j/6P/o/+j/6P/o/+r/6v/q/+r/6f/o
/+f/5v/n/+j/6f/q/+r/6v/q/+r/7P/s/+z/7P/r/+r/6f/o/+j/6P/o/+j/6P/o/+j/
6P/q/+r/6v/q/+j/6P/o/+j/6P/o/+j/6P/o/+j/6P/o/+r/6v/q/+r/6P/o/+j/6P/o
/+j/6P/o/+r/6v/q/+r/6v/q/+r/6v/o/+j/6P/o/+j/6P/o/+j/6v/q/+r/6v/o/+j/
6P/o/+j/6P/o/+j/6v/q/+r/6v/o/+j/6P/o/+j/6P/o/+j/6v/q/+r/6v/o/+j/6P/o
/+r/6v/q/+r/7P/s/+z/7P/t/+7/7//w//L/8v/y//L/8v/y//L/8v/0//T/9P/0//T/
9P/0//T/8v/y//L/8v/x//D/7//u/+z/7P/s/+z/6f/o/+f/5v/k/+T/5P/k/+b/5v/m
/+b/5P/k/+T/5P/i/+L/4v/i/+L/4v/i/+L/4v/i/+L/4v/g/+D/4P/g/+L/4v/i/+L/
4P/g/w==
         </WaveFormData>
      </LeadData>
      <LeadData>
         <LeadByteCountTotal>10000</LeadByteCountTotal>
         <LeadTimeOffset>0</LeadTimeOffset>
         <LeadSampleCountTotal>5000</LeadSampleCountTotal>
         <LeadAmplitudeUnitsPerBit>4.88</LeadAmplitudeUnitsPerBit>
         <LeadAmplitudeUnits>¦ÌV</LeadAmplitudeUnits>
         <LeadHighLimit>2147483647</LeadHighLimit>
         <LeadLowLimit>268435456</LeadLowLimit>
         <LeadID>V1</LeadID>
         <LeadOffsetFirstSample>0</LeadOffsetFirstSample>
         <FirstSampleBaseline>0</FirstSampleBaseline>
         <LeadSampleSize>2</LeadSampleSize>
         <LeadOff>FALSE</LeadOff>
         <BaselineSway>FALSE</BaselineSway>
         <ExcessiveACNoise>FALSE</ExcessiveACNoise>
         <MuscleNoise>FALSE</MuscleNoise>
         <LeadDataCRC32>1119317817</LeadDataCRC32>
         <WaveFormData>
8P/w//D/8P/t/+z/6//q/+j/6P/o/+j/5v/m/+b/5v/k/+T/5P/k/+T/5P/k/+T/5f/m
/+f/6P/q/+r/6v/q/+z/7P/s/+z/7f/u/+//8P/y//L/8v/y//T/9P/0//T/9f/2//f/
+P/6//r/+v/6//z//P/8//z//v/+//7//v/+//7//v/+//7//v/+//7//v/+//7//v8A
AAAAAAAAAAAAAAAAAAAA/v/+//7//v/+//7//v/+//7//v/+//7/AAAAAAAAAAABAAIA
AwAEAAQABAAEAAQABAAEAAQABAACAAIAAgACAAIAAgACAAIAAgACAAIAAgAAAAAAAAAA
AAAAAAAAAAAA/v/+//7//v8AAAAAAAAAAP7//v/+//7//P/8//z//P/8//z//P/8//7/
/v/+//7//v/+//7//v/8//z//P/8//z//P/8//z//v/+//7//v/+//7//v/+////AAAB
AAIAAAAAAAAAAAACAAIAAgACAAQABAAEAAQAAgACAAIAAgACAAIAAgACAAQABAAEAAQA
BAAEAAQABAAEAAQABAAEAAQABAAEAAQABgAGAAYABgAEAAQABAAEAAYABgAGAAYABAAE
AAQABAAGAAYABgAGAAQABAAEAAQABAAEAAQABAAEAAQABAAEAAQABAAEAAQABAAEAAQA
BAAEAAQABAAEAAQABAAEAAQABAAEAAQABAAEAAQABAAEAAYABgAGAAYABgAGAAYABgAG
AAYABgAGAAYABgAGAAYABAAEAAQABAAEAAQABAAEAAQABAAEAAQABgAGAAYABgAGAAYA
BgAGAAYABgAGAAYABgAGAAYABgAGAAYABgAGAAYABgAGAAYACAAIAAgACAAIAAgACAAI
AAYABgAGAAYABAAEAAQABAAEAAQABAAEAAQABAAEAAQABAAEAAQABAAEAAQABAAEAAQA
BAAEAAQAAgACAAIAAgAAAAEAAQABAAQABAAFAAcACQAKAAsADAALAA0ADgAPABAAEAAQ
ABAADgAMAAwACQAHAAQAAQD+//v/+//5//n/+f/5//n/+f/6//r/+v/7//v/+v/5//j/
9v/3//f/9//5//n/+f/7//7//v/+//////8AAAAA////////////////////////AAAA
AAAA//8BAAEAAQABAP/////////////+//z//v//////AQADAAMABAAGAAoACgAIAAYA
BAD+//j/8v/s/+b/2P/N/8X/xP/G/8j/x//H/83/2//s//3/BwAFAP///P/2//P/8//z
//P/9P/0//X/9//5//j/+P/5//r/+//+////AAABAAMABQAHAAoACgAKAAwADAAMAAwA
CwAKAAgACAAIAAgACAAIAAgACAAIAAgABgAGAAYABQAFAAUABwAHAAkACQALAA0ADgAP
AA4AEAAQABAAEQASABIAEgAUABQAFAAUABMAEwASABIAEAAQABAAEAARABEAEgASABIA
EgASABIAEQARABEAEQAQAA8ADwAPAA4ADQAMAAsACgAKAAkACQAGAAUABAADAAQAAwAC
AAIAAgABAAAAAAAAAP///v/9//v//P/8//z/+//7//v/+//7//v/+//7//v//P/8//z/
/P/8//z//P/8//3//f/9//v/+//7//v//v/+//7//v/+//7//v/+//7//v/+//7//P/8
//z/+v/7//v/+v/6//n/+P/4//f/9v/2//X/9P/z//L/8f/w/+//7//u/+3/6//q/+n/
6f/p/+n/6f/p/+n/6f/p/+r/6v/q/+r/6v/r/+v/7f/u/+//8P/x//L/9P/0//X/9v/1
//X/9//3//f/+P/5//n/+f/6//r/+v/6//z//f/+/wEAAQACAAIABAAEAAMAAgAAAAAA
///+//3//f/+//7//v//////AAACAAMABQAFAAUABQAFAAUABQAGAAYABAAEAAMAAgAC
AAEAAAAAAP////8AAAAAAAAAAAEAAgACAAAAAgACAAIAAgACAAMAAwAFAAUAAwADAAQA
BAADAAMAAwADAAMAAwAGAAYABgAFAAcABwAHAAgACAAHAAcABwAHAAYABgAGAAYABgAG
AAcABwAHAAUABQAFAAUABQAFAAMAAgACAAIAAwADAAMAAwACAAIAAwADAAIAAgADAAMA
BAAEAAUABQAFAAYABgAGAAQABAAEAAQABAAEAAQABAAEAAQABAAEAAQABAAGAAYABgAG
AAYABgAGAAYABgAGAAYABgAGAAYABgAGAAgACAAIAAgACAAIAAgACAAGAAYABgAGAAgA
CAAIAAgACAAIAAgACAAKAAoACgAKAAoACgAKAAoACAAIAAgACAAIAAgACAAIAAYABgAG
AAYABgAGAAYABgAGAAYABgAGAAYABgAGAAYABgAGAAYABgAGAAYABgAGAAgACAAIAAgA
CgAKAAoACgAKAAoACgAKAAoACgAKAAoACAAIAAgACAAIAAgACAAIAAgACAAIAAgABgAG
AAYABgAGAAYABgAGAAYABgAGAAYABAAEAAQABAAEAAQABAAEAAYABgAGAAYABgAGAAYA
BgAIAAgACAAIAAgACAAIAAgACAAIAAgACAAIAAgACAAIAAgACAAIAAgABgAGAAYABgAG
AAYABgAGAAYABgAGAAYABgAGAAYABgAEAAQABAAEAAQABAAEAAQABAAEAAQABAACAAIA
AgACAAQABAAEAAQABAAEAAQABAACAAIAAgACAAQABAAEAAQABAAEAAQABQADAAMABAAE
AAMABQAHAAgACwAMAA0ADwASABMAFAAUABQAFAAUABIAEgAPAAsACAAFAAIA//////v/
+//7//v//f/9//7//v/8//3//f/8//3//P/8//3/+//7//v/+//5//v//P/8//z//f/9
//7//v/9//3//f/9//3//f/9//3//f/+//7//v/9//3//f/9//3//f/9//3//f/9//z/
/P/+////AQABAAEAAQAGAAgACAAKAAoACAAGAAAA+v/2//D/6v/i/9P/x//C/8T/xP/F
/8X/x//R/+L/8////wMA///6//b/8//x//P/8f/y//D/8f/z//P/9P/2//f/+P/5//r/
+//8//3///8BAAMABgAKAAoADAAMAAwADAALAAoACgAKAAoACgALAAwADQAOAAwADAAK
AAoACgAJAAkACQAJAAkACwALAAsADQAOAA8AEAASABIAEgATABQAFAAUABQAFAAUABQA
EwATABIAEgASABIAEgASABMAEwAUABQAEgASABIAEgARABEAEQARABAADwAPAA8ADgAN
AAwACwAKAAoACQAJAAgABwAGAAUABgAFAAQABAAEAAMAAgACAAIAAQAAAP///v/+//3/
/P/9//3//f/9//3//f/9//3//f/+//7//v/+//7//v/+//7///////////////////8A
AAAAAAAAAAAAAAAAAAAAAgACAAIAAgACAAIAAgAAAAEAAQAAAAAA///+//7//f/6//r/
+f/4//f/9v/1//T/8//z//L/8f/x//D/7//v/+//7//v/+//7//v/+//8P/w//D/8P/w
//D/7//w//D/8//0//X/9v/0//T/9f/2//n/+f/7//v/+//8//3//f/7//z//P/8//7/
AAABAAIABQAFAAYABgAGAAYABQAEAAIAAgABAAAA/////wAAAAACAAMAAwAEAAQABQAH
AAcABwAHAAcABwAFAAYABgAEAAYABQAEAAQAAQAAAAAA//8BAAIAAgACAAIAAwAEAAQA
BAAGAAYABgAGAAYABwAHAAUABQADAAMAAgACAAEAAQACAAMABAAFAAQABAAEAAMAAwAD
AAMABAAEAAMAAwADAAEAAAAAAAAA/v/+//7//////////f/9/////////////f/8//z/
/P/7//v/+//7//r/+v/7//v//P/8//3//f/6//r/+//7//v//P/8//z//P/8//z//P/8
//z//P/8//z//P/8//z//P/8//z//P/8//z//P/8//z//P/8//z//P/8//7//v/+//7/
AAAAAAAAAAD+//7//v/+/wAAAAAAAAAA/v/+//7//v/+//7//v/+/wAAAAAAAAAA/v/+
//7//v/+//7//v/+//7//v/+//7//v/+//7//v/8//z//P/8//z//P/8//z//P/8//z/
/P/6//r/+v/6//z//P/8//z//P/8//z//P/8//z//P/8//z//P/8//z//P/8//z//P/8
//z//P/8//z//P/8//z//P/8//z//P/8//z//P/8//z//P/8//z//P/8//z//P/6//r/
+v/6//r/+v/6//r//P/8//z//P/6//r/+v/6//j/+P/4//j/+v/6//r/+v/6//r/+v/6
//r/+v/6//r/+P/4//j/+P/6//r/+v/6//r/+v/6//r/+v/6//r/+v/4//j/+P/4//j/
+f/5//n//P/8//3///8BAAIAAwAEAAcACQAKAAsADAAMAAwADAAMAAoACgAHAAMAAAD9
//r/9f/1//P/8//z//P/8//z//T/9P/0//X/9//2//X/9P/0//X/9f/1//P/8//z//X/
9v/2//b/9//3//j/+P/3//f/9//3//f/9//3//f/9//4//j/+P/3//f/9//3//f/9f/1
//X/9f/1//b/9P/0//X/9//3//f/+f/8//z//v8AAAAA/v/8//j/9P/u/+j/5P/a/83/
wf+6/7z/vv+//8H/xf/N/9z/7f///wsACwAGAAIA/f/3//P/9f/0//T/9f/1//P/9v/2
//f/+P/5//r/+//8//3/AQADAAUACAAKAAoADAAMAAwADAALAAoACAAIAAgACAAHAAYA
BQAEAAIAAgAAAAAAAgABAAEAAQADAAMABQAFAAMABQAGAAcACgAMAAwADAAPABAAEAAQ
ABAAEAAQABAADwAPAA4ADgAOAA4ADgAOAA8ADwAQABAADgAOAA4ADgANAA0ADQANAAwA
CwALAAsACgAJAAgABwAGAAYABQAFAAIAAQAAAP///P/7//r/+v/6//n/+P/4//j/9//2
//X/9f/2//b/9v/3//f/9//3//f/9//3//f/+f/6//r/+v/6//r/+v/6//z//f/9//3/
///////////+//7//v/+//7//v/+//7//P/8//z//P/8//z//P/6//n/+f/4//j/9//2
//b/9f/y//L/8f/w/+//7v/t/+z/6//r/+r/6f/p/+j/5//n/+f/5//n/+f/5//n/+f/
6P/o/+j/6P/o/+n/6f/r/+z/7f/u/+//8P/w//D/8f/y//P/8//1//X/9//4//n/+f/7
//z//P/8//r//P/9//7/AQABAAIAAgAEAAQAAwACAAQABAADAAIAAQABAAIAAgAAAAEA
AQACAAIAAwAFAAUABQAFAAUABQAFAAYABgAEAAQAAwACAAIAAQAAAAAA///9//7//v/+
//7///8AAAAAAAACAAIAAgACAAIAAwADAAMAAwABAAEAAAAAAP///////////////wAA
AAAAAP//AQABAAEAAgACAAEAAQABAAEAAAAAAAAA/v/+//7////9//3/+//7//3//f/9
//3//f/8//z//P/7//v/+//7//r/+v/7//v//P/8//3//f/8//z//f/9//3//v/+//7/
/v/+//7//v/+//7//P/8//z//P/+//7//v/+/wAAAAAAAAAAAAAAAAAAAAAAAAAAAAAA
AAAAAAAAAAAA/v/+//7//v8AAAAAAAAAAAAAAAAAAAAAAgACAAIAAgAAAAAAAAAAAP7/
/v/+//7//v/+//7//v/+//7//v/+/wAAAAAAAAAA/v/+//7//v/+//7//v/+//7//v/+
//7//v/+//7//v8AAAAAAAAAAAAAAAAAAAAAAAAAAAAAAAAAAAAAAAAAAP7//v/+//7/
/v/+//7//v/+//7//v/+//7//v/+//7//P/8//z//P/8//z//P/8//z//P/8//z//P/8
//z//P/8//z//P/8//z//P/8//z//P/8//z//P/8//z//P/8//z//P/8//z//v/+//7/
/v/+//7//v/+//7//v/+//7//v/+//7//v/8//z//P/8//z//P/8//z//P/8//z//P/8
//z//P/8//r/+v/6//r/+v/6//r/+v/8//z//P/8//z//P/8//3//f/9//7//v///wEA
AwAEAAMABAAFAAcACgALAAwADAAMAAwADAAKAAoABwADAAAA/f/6//f/9//1//X/9f/1
//X/9f/2//b/9v/3//f/9v/1//T/9P/1//X/9f/1//X/9f/3//j/+P/4//n/+f/6//r/
+f/5//n/+f/5//n/+f/5//n/+v/6//j/9//3//f/9//3//f/9//5//n/+f/4//j/+P/5
//v/+//7//v//v8AAAIAAgACAAIA/v/6//b/8v/s/+j/3v/N/8H/vv++/8D/wf/B/8H/
y//a/+v/+f////v/9v/y/+//7f/t/+//7v/u/+//8f/z//L/9P/z//L/8//2//f/+P/5
//v//f///wIABAAEAAYABgAGAAYABQAEAAYABgAGAAYABgAGAAYABgAIAAgABgAGAAYA
BQAFAAUAAwADAAUABQAFAAcACAAJAAoADAAMAAwACwAMAAwADAAKAAoACgAKAAsACwAK
AAoACAAIAAgACAAHAAcACAAIAAgACAAIAAgACQAJAAkACQAIAAcABwAHAAYABQAEAAMA
AgACAAEAAQAAAP///v/9//7//f/8//z//P/7//r/+v/6//n/+P/3//f/+P/4//j/9//3
//f/9//3//f/9//3//X/9v/2//b/9v/2//b/9v/0//X/9f/1//X/9f/1//X/9v/2//b/
9v/4//j/+P/4//j/+P/4//j/+P/4//j/9v/1//X/9P/0//P/8v/y//H/8P/w/+//7v/v
/+7/7f/s/+n/6f/o/+f/6f/o/+f/5//n/+f/5//n/+f/5//n/+j/5v/m/+b/5v/n/+f/
6f/q/+v/7P/t/+7/7v/u/+//8P/x//H/8//z//P/9P/1//X/8//0//T/9P/0//b/9//4
//3//f/+//7/AAAAAP///v/8//z/+//6//n/+f/6//r/+v/7//v//P/+////AQABAAEA
AQABAAEAAQACAAIAAAD+//3//P/8//v/+v/6//n/9//4//j/+P/4//n/+v/6//r//P/8
//z/+v/6//v/+//8//3//P/9//7//v/9//3//f/9//3//f/+//7//v/9//3//f/9//7/
/v/9//3//f/9//z//P/8//z//P/8//3/+//7//n/+f/5//n/+f/5//n/+P/4//j/+//7
//v/+//6//r/+//7//j/+P/5//n/9v/2//f/9//5//r/+v/6//r/+v/4//j/+P/4//r/
+v/6//r/+v/6//r/+v/6//r/+v/6//r/+v/6//r//P/8//z//P/+//7//v/+//7//v/+
//7//v/+//7//v/+//7//v/+//7//v/+//7//v/+//7//v/+//7//v/+//z//P/8//z/
/v/+//7//v/9//z/+//6//z//P/8//z//v/+//7//v/8//z//P/8//z//P/8//z/+v/6
//r/+v/8//z//P/8//z//P/8//z/+v/6//r/+v/8//z//P/8//z//P/8//z//P/8//z/
/P/8//z//P/8//z//P/8//z//P/8//z//P/8//z//P/8//z//P/8//z//P/8//z//P/8
//z//P/8//z//P/8//z//P/8//z//P/8//z//P/8//z//P/8//z//P/8//z//P/8//z/
/P/8//z//P/8//z//P/8//z//P/8//z//P/8//7//v/+//7//P/8//z//P/8//z//P/8
//z//P/8//3//////wAAAAD//wEAAwAEAAUABgAHAAkADAANAA4ADgAOAA4ADgAMAAwA
CQAFAAIA///8//n/+f/1//X/9f/1//X/9f/2//b/9v/3//f/9v/1//T/9P/1//f/9//3
//f/9//5//r/+v/6//v/+//8//z/+//7//v/+//7//v/+//9//3//v/+//7//f/9//3/
+//7//v/+//7//v/+//6//r/+v/7//v/+//9//3//v8AAAIABAAEAAIAAAD8//b/7v/s
/+j/3v/P/8P/vP+8/77/wf/D/8X/zf/a/+v//f8HAAcABAAAAP3/9//1//f/9v/2//f/
9//3//j/+P/3//r/+//8//3//v///wEAAwAFAAgACgAKAAwADAAMAAwACwAKAAgACAAI
AAgABgAGAAYABgAEAAQAAgACAAQAAwADAAMAAwADAAUABQAFAAcACAAJAAwADgAOAA4A
EQASABIAEgASABIAEgASABEAEQAQABAAEAAQABAAEAAPAA8AEAAQABAAEAAQABAADQAN
AA0ADQAOAA0ADQANAAwACwAKAAkABgAGAAUABQADAAEA///9//7//f/8//z//P/7//r/
+v/4//f/9v/1//X/9v/2//b/9f/1//X/9f/1//X/9f/1//f/+P/4//j/+P/4//j/+P/6
//v/+//7//v/+//7//v//P/8//z//P/8//z//P/8//z//P/8//z//P/8//z/+v/7//v/
+v/6//n/+P/4//f/9P/0//P/8v/x//D/7//u/+3/7f/s/+v/6f/o/+f/5//l/+X/5f/l
/+X/5f/l/+b/5v/m/+b/5v/p/+n/6//s/+v/7P/t/+7/7v/u/+//8P/x//H/8//z//T/
9v/4//n/+//8//z//P/8//7///8AAAEAAQACAAIABAAEAAMAAgAEAAQAAwACAAMAAwAE
AAQAAgADAAMABAADAAMABAADAAMAAwADAAMABQAGAAYABAAEAAMAAgACAAEAAAAAAP//
//8AAAAAAAAAAAEAAgACAAIABAAEAAQABAAEAAUABQAHAAcABQAFAAQABAADAAMAAwAD
AAMAAwACAAIAAgABAAMAAwADAAQAAgABAAEAAQABAAAAAAAAAAAAAAAAAAEAAQABAP//
/////////////////v/+//7///////////8AAAAAAQABAAAAAAABAAEAAAAAAAEAAQD/
/wAAAAAAAAAAAAAAAAAAAAAAAAAAAAAAAAAAAgACAAIAAgAAAAAAAAAAAAIAAgACAAIA
AgACAAIAAgACAAIAAgACAAIAAgACAAIABAAEAAQABAAEAAQABAAEAAQABAAEAAQABAAE
AAQABAAEAAQABAAEAAQABAAEAAQAAgACAAIAAgACAAIAAgACAAQABAAEAAQAAgACAAIA
AgACAAIAAgACAAIAAgACAAIABAAEAAQABAAGAAYABgAGAAQABAAEAAQABAAEAAQABAAG
AAYABgAGAAYABgAGAAYABgAGAAYABgAGAAYABgAGAAYABgAGAAYABAAEAAQABAAGAAYA
BgAGAAYABgAGAAYABgAGAAYABgAEAAQABAAEAAQABAAEAAQABAAEAAQABAAEAAQABAAE
AAYABgAGAAYABgAGAAYABgAIAAgACAAIAAgACAAIAAgACAAIAAgACAAKAAoACgAKAAgA
CAAJAAkACwAMAAwADQAPABEAEgATABQAFQAXABgAFwAYABgAGAAXABYAEwASAA0ACQAG
AAMAAQD//wAA/////////////wEAAgACAAIAAQABAAAA//8AAAAAAQABAP//////////
AQACAAIAAgADAAMABAAEAAMAAwADAAMAAwADAAMAAwADAAQABAAEAAMAAwADAAMAAwAD
AAMAAwAFAAUABAAEAAQABQAHAAcACQAJAAwADgAOAA4ADAAKAAYAAgD8//j/8v/o/9z/
z//J/8j/yP/K/8v/y//T/+H/8v8DAAsABwABAPz/+v/3//X/9//5//j/+v/7//3//f/8
//7////+////AAABAAIAAwAFAAcACQAMAAwADAAOAA4ADgAOAA0ADAAOAA4ADgAOAA4A
DgAOAA4ADgAOAAwADAAMAAsACwALAAsACwANAA0ADQAPABAAEQAQABIAEgASABMAFAAU
ABQAEgASABIAEgARABEAEAAQABAAEAAQABAAEQARABIAEgAQABAAEAAQAA8ADwAPAA8A
EAAPAA8ADwAOAA0ADAALAAoACgAJAAkACAAHAAYABQAGAAUABAAEAAIAAQAAAAAAAAD/
//7//f/9//7//v/+//3//f/9//3//f/9//3//f/9//7//v/+//7//v/+//7//v//////
/////////////wAAAAAAAAAAAAAAAAAAAAAAAAAAAAAAAAAAAAAAAP7//f/9//z//P/7
//r/+v/5//j/+P/3//b/9f/0//P/8v/x//H/8P/v//H/8P/v/+//7f/t/+3/7f/v/+//
7//w//D/8P/w//D/8f/x//P/9P/1//b/9//4//j/+P/5//r/+//7//3//f/7//z//f/9
//3//v/+//7//v8AAAEAAgAFAAUABgAGAAQABAADAAIAAgACAAEAAAD/////AAAAAAIA
AwADAAQAAgADAAUABQAHAAcABwAHAAUABgAGAAQABAADAAIAAgABAAAAAAD/////AAAA
AAAAAgADAAQABAAEAAYABgAGAAYABgAHAAcABwAHAAUABQAGAAYABQAFAAMAAwADAAMA
BAAEAAQAAwAFAAUABQAGAAQAAwADAAMAAwACAAIAAgACAAIAAgADAAEAAQD/////AQAB
AAEAAQABAAAAAAAAAP///////////v/+//////8AAAAAAQABAAAAAAABAAEA//8AAAAA
AAAAAP7//v/+//7//v8AAAAAAAAAAAAAAAAAAAAAAgACAAIAAgACAAIAAgACAAIAAgAC
AAIABAAEAAQABAAEAAQABAAEAAQABAAEAAQAAgACAAIAAgAEAAQABAAEAAQABAAEAAQA
AgACAAIAAgACAAIAAgACAAIAAgACAAIAAgACAAIAAgACAAIAAgACAAIAAgACAAIAAgAC
AAIAAgACAAIAAgACAAQABAAEAAQAAgACAAIAAgAEAAQABAAEAAQABAAEAAQABAAEAAQA
BAACAAIAAgACAAQABAAEAAQABAAEAAQABAACAAIAAgACAAIAAgACAAIAAgACAAIAAgAE
AAQABAAEAAIAAgACAAIABAAEAAQABAAEAAQABAAEAAIAAgACAAIABAAEAAQABAAEAAQA
BAAEAAQABAAEAAQAAgACAAIAAgACAAIAAgACAAIAAgACAAIAAgACAAIAAgAEAAQABAAE
AAQABAAEAAQABAAEAAQABAACAAIAAgACAAIAAgACAAIABAAEAAUABQADAAQABAAFAAcA
CQAKAAsADAANAA8AEAATABQAFAAUABIAEgAQABAACwAHAAQAAQAAAP3//f/7//v/+//7
//v//f/+//7//v/9//3//P/7//r/+v/7//v/+//7//v/+//9//7//v/+/wEAAQACAAIA
AQABAAEAAQABAAEAAQABAAEAAgACAAIAAQABAAEAAQABAAEAAQABAAEAAQAAAAAAAgAD
AAMAAwAFAAUACAAIAAoACgAKAAgABgACAPz/9v/y/+z/4P/R/8n/yP/I/8j/yf/J/83/
2f/q//n/BQAFAAEA/v/4//X/9f/3//f/+P/4//n/+f/5//r//P/9//7///8AAAEAAgAD
AAcACQALAA4ADgAOABAAEAASABIAEQAQABAAEAAQABAAEAAQABAAEAAQABAADgAOAA4A
DQANAA0ADQANAA8ADwAPABEAEgATABIAFAAUABQAEwAUABQAFAAUABQAFAAUABMAEwAS
ABIAEgASABIAEgARABEAEgASABAAEAAQABAAEQARABEAEQAOAA0ADQANAA4ADQAMAAsA
DAAMAAsACwAMAAsACgAJAAgABwAGAAYACAAHAAYABgAIAAcABgAFAAUABgAGAAYABQAF
AAUABQADAAMAAwADAAMABAAEAAQAAgACAAIAAgACAAMAAwADAAMAAwADAAMAAgACAAIA
AgAEAAQABAAEAAIAAgACAAIAAAAAAAAA/v/9//3//P/8//3//P/8//v/+v/6//n/+P/3
//b/9f/0//X/9f/0//P/9f/0//P/8//z//P/8//z//P/8//z//T/8v/y//L/8v/1//X/
9//4//n/+v/7//z//P/8//3//v//////AQABAAEAAgADAAMAAQACAAIAAgAEAAYABwAI
AAkACQAKAAoACAAIAAcABgAEAAQAAwACAAEAAQACAAIAAwAFAAYACAAIAAkACwALAAkA
CQAJAAkACQAKAAoACAAIAAcABgAGAAUABAAEAAMABQAGAAYABgAGAAcACAAIAAoADAAM
AAwADAAMAA0ADQALAAsACQAJAAoACgAJAAkACwALAAsACwAKAAoACgAJAAkACQAJAAoA
CAAHAAcABwAHAAYABgAGAAQABAAEAAUABQAFAAMAAwADAAMAAwADAAEAAAAAAAAAAQAB
AAEAAQACAAIAAwADAAAAAAABAAEAAAAAAAEAAQADAAQABAAEAAQABAAEAAQABAAEAAIA
AgACAAIAAgACAAIAAgACAAIAAgACAAIAAgACAAIABAAEAAQABAAEAAQABAAEAAQABAAE
AAQABAAEAAQABAACAAIAAgACAAIAAgACAAIAAgACAAIAAgAEAAQABAAEAAQABAAEAAQA
BAAEAAQABAACAAIAAgACAAMABAAFAAYABgAGAAYABgAEAAQABAAEAAQABAAEAAQABAAE
AAQABAAEAAQABAAEAAIAAgACAAIABAAEAAQABAAGAAYABgAGAAQABAAEAAQABAAEAAQA
BAACAAIAAgACAAIAAgACAAIAAgACAAIAAgACAAIAAgACAAIAAgACAAIABAAEAAQABAAG
AAYABgAGAAUABAADAAIAAgACAAIAAgADAAQABQAGAAQABAAEAAQAAgACAAIAAgAEAAQA
BAAEAAQABAAEAAQAAgACAAIAAgAEAAQABAAEAAQABAAEAAQABAAEAAQABAAEAAQABAAE
AAQABAAEAAQABQAGAAcACAALAAwADQAOABEAEgATABQAFgAWABYAFgATABIAEQAQAA0A
CgAHAAQAAgAAAP7//P/8//z//P/8//3//v///wAA/v/+//7//v/8//z//P/8//7//v/+
//7/AAAAAAAAAAAAAAAAAAAAAAIAAgACAAIAAgACAAIAAgACAAIAAgACAAIAAgACAAIA
AgACAA==
         </WaveFormData>
      </LeadData>
      <LeadData>
         <LeadByteCountTotal>10000</LeadByteCountTotal>
         <LeadTimeOffset>0</LeadTimeOffset>
         <LeadSampleCountTotal>5000</LeadSampleCountTotal>
         <LeadAmplitudeUnitsPerBit>4.88</LeadAmplitudeUnitsPerBit>
         <LeadAmplitudeUnits>¦ÌV</LeadAmplitudeUnits>
         <LeadHighLimit>2147483647</LeadHighLimit>
         <LeadLowLimit>268435456</LeadLowLimit>
         <LeadID>V2</LeadID>
         <LeadOffsetFirstSample>0</LeadOffsetFirstSample>
         <FirstSampleBaseline>0</FirstSampleBaseline>
         <LeadSampleSize>2</LeadSampleSize>
         <LeadOff>FALSE</LeadOff>
         <BaselineSway>FALSE</BaselineSway>
         <ExcessiveACNoise>FALSE</ExcessiveACNoise>
         <MuscleNoise>FALSE</MuscleNoise>
         <LeadDataCRC32>1281107781</LeadDataCRC32>
         <WaveFormData>
GAAYABgAGAAXABYAFQAUABIAEgASABIAEAAQABAAEAAQABAAEAAQABAAEAAQABAAEAAQ
ABAAEAASABIAEgASABAAEAAQABAADgAMAAoACAAGAAQAAgAAAPz/+v/4//b/9P/0//T/
9P/y//L/8v/y//H/8P/v/+7/7P/s/+z/7P/q/+r/6v/q/+3/7v/v//D/8//2//n//P//
/wAAAQACAAQABAAEAAQAAgACAAIAAgAAAAAAAAAAAP7//v/+//7//P/8//z//P/8//z/
/P/8//r/+v/6//r/+f/4//f/9v/2//b/9v/2//b/9v/2//b/+P/4//j/+P/4//j/+P/4
//n/+v/7//z/+v/6//r/+v/4//j/+P/4//b/9v/2//b/9P/0//T/9P/2//b/9v/2//j/
+P/4//j/+v/6//r/+v/8//z//P/8//z//P/8//z//P/8//z//P/8//z//P/8//z//P/8
//z//P/8//z//P/8//z//P/8//r/+v/6//r/+v/6//r/+v/4//j/+P/4//j/+P/4//j/
+P/4//j/+P/4//j/+P/4//r/+v/6//r/+v/6//r/+v/7//z//f/+//7//v/+//7//v/+
//7//v/+//7//v/+//z//P/8//z//P/8//z//P/8//z//P/8//7//v/+//7//v/+//7/
/v/+//7//v/+//7//v/+//7//P/8//z//P/8//z//P/8//7//v/+//7//P/8//z//P/8
//z//P/8//r/+v/6//r/+v/6//r/+v/4//j/+P/4//r/+v/6//r/+v/6//r/+v/8//z/
/P/8//7//v/+//7//v/+//7//v/+//7//v/+//z//P/8//z//f/+////AAACAAIAAgAC
AAQABAAEAAQAAgACAAIAAgAEAAQABAAEAAIAAgACAAIAAgACAAIAAgAAAAAAAAAAAP7/
/v/+//7//P/8//z//P/6//r/+v/7//v/+//7//3//P/8//z//v/+//7//v/+////AAAB
AAIAAAAAAAIAAgACAAMAAwADAAMAAQD///3/+//6//r/9//5//j/9//2//X/9P/z//D/
7f/t/+z/7P/u/+z/7P/s/+z/6v/p/+f/5v/k/+T/4//l/+X/5f/l/+b/5v/m/+f/5f/l
/+X/5P/j/+P/4v/g/97/3v/e/9//4v/i/+X/6f/v//P/+P/9/wMACQAQABcAHAAgACcA
LwA3AEcAWgBnAG4AbgBqAGIAVgBBACQAAwDl/8v/sP+X/4L/bf9b/1T/WP9f/2j/cf9/
/4z/l/+d/6T/p/+p/6z/sf+1/7v/w//J/9H/2v/k/+r/8P/2//v///8EAAgADQANAAwA
CwAHAAUA///5//T/7v/m/9//1//Q/8j/wf+7/7j/tv+2/7f/u//B/8f/0P/d/+j/8v/9
/wUADgAVABwAIQAkACQAIgAhAB4AGgAWABMADwAIAAEA/f/3//L/7v/r/+j/5f/k/+H/
4f/i/+L/4f/h/+L/4//i/+P/5f/o/+r/7f/v//H/9f/3//r//P/+/wEAAwAFAAkACwAN
AA8AEwAUABUAFgAXABgAGAAXABkAGQAZABgAGAAYABgAFwAYABcAFgAWABQAFAAUABQA
FAAUABQAFAAWABYAFgAWABkAGQAZABoAGwAdAB4AHwAiACMAJQAmACcAKAAoACgAKQAp
ACsAKwAtAC0ALAAsACsAKwAqACkAKAAoACcAJgAlACQAJAAjACAAHwAfAB4AHQAcABwA
HAAaABoAGgAaABoAGgAaABsAGwAcAB0AHQAcABwAHQAeAB4AHgAfAB8AHwAeAB4AHQAd
ABwAGwAZABQAEQANAAoABgADAAIAAQD//wEABQAIAAsADAAMAAsACQAHAAMAAAD6//b/
8f/t/+b/4v/f/93/2v/Z/9r/2//a/93/4v/n/+f/6v/t/+//8f/z//X/9f/2//b/9v/2
//b/9v/1//T/8//y//H/8P/x//D/8P/x//H/8f/x//L/8//z//T/9P/3//f/9//3//f/
9//3//f/9//2//b/9v/2//b/9//3//j/+P/4//j/+v/7//z//f8AAAAAAAAAAAIAAgAC
AAIAAQABAAEAAAD9//3//v////7//v/9//z//P/9//3//f/9//7/////////AQABAAIA
AQACAAQABAAEAAUABQAFAAQABAAEAAQABAAEAAQABAAEAAQABAAEAAQABAAEAAQABAAE
AAQABAAEAAQAAgACAAIAAgAAAAAAAAAAAAAAAAAAAAAAAAAAAAAAAAACAAIAAgACAAMA
BAAFAAYACAAIAAgACAAKAAoACgAKAAwADAAMAAwACgAKAAoACgAKAAoACgAKAAkACAAH
AAYABQAEAAMAAgAAAAAAAAAAAP7//v/+//7//P/8//z//P/9//7///8AAAIAAgACAAIA
AgACAAIAAgACAAIAAgACAAAAAAAAAAAA///+//3//P/6//r/+v/6//j/+P/4//j/9v/2
//b/9v/2//b/9v/2//b/9v/2//b/9v/2//b/9v/4//j/+P/4//j/+P/4//j/9v/2//b/
9v/2//b/9v/2//T/9P/0//T/9v/2//b/9v/2//b/9v/2//b/9v/2//b/9v/2//b/9v/2
//b/9v/2//b/9v/2//b/9v/2//b/9v/0//T/9P/0//T/9P/0//T/9P/0//T/9P/2//b/
9v/2//b/9v/2//b/9v/2//b/9v/4//j/+P/4//j/+P/4//j/+P/4//j/+P/2//f/9//3
//f/+f/6//r/+v/8//3//v///wAAAQACAAUABgAGAAYACAAIAAgACQAJAAkABwAFAAMA
AQD///7//P/5//n/+P/3//b/9f/0//P/8P/v/+//7f/s/+v/6P/o/+j/6P/m/+T/4f/f
/9z/3P/b/9v/2//b/9v/3P/c/93/3//g/+H/4//i/+H/4f/h/+D/3//g/+H/4//l/+j/
6//x//X/9//8/wEABwANABIAGQAgACIAJwAtADMAPQBMAF0AaABqAGYAXABQAEEAKAAH
AOn/z/+4/5//hv9z/1//UP9Q/1v/Zv9z/4H/kP+d/6X/qv+t/6//sv+z/7X/t/+7/77/
xf/N/9b/2v/g/+b/6//y//j//f8DAAgACgAMAAsADQAJAAUAAgD8//T/7f/l/9z/0v/J
/8H/uf+2/7X/tf+4/73/wv/K/9X/4P/q//X/AAAKABIAGgAhACQAJAAiACAAHAAXABIA
CgAFAP3/9f/v/+n/5P/g/9v/2P/V/9T/0f/R/9L/0v/U/9X/1//Z/93/3//i/+b/6P/r
/+3/7//x//P/9v/4//r//f///wEABQAHAAkACwAPABAAEQASABUAFgAWABUAEwATABMA
EgARABAADwANAA4ADQAMAAwACgAKAAoACgAKAAoACgAKAA4ADgAOAA4AEQARABEAEgAV
ABcAGAAZABoAGwAdAB4AIQAiACIAIgAjACMAJQAlACMAIwAiACIAHwAfAB4AHQAbABoA
GAAWABUAFAAUABMAEgARABEAEAAPAA4ADgAOAA4ADgAOAA4ADQAMAAsACwAJAAoACwAL
AAgACAAJAAoACgAKAAsACwANAAwADAALAAsACgAJAAcABAABAP3/+v/4//X/9P/z//P/
9f/5//z//v/+//3/+//2//P/7v/q/+b/4v/d/9n/1//U/9L/0f/T/9P/1f/X/9b/2f/e
/+P/5f/o/+v/7f/t/+//8f/x//L/8v/y//L/7v/u/+3/7P/t/+z/6//q/+n/6P/o/+n/
6//r/+v/7P/t/+3/7v/u/+3/7f/t/+3/7f/t/+3/7f/v/+7/7v/u/+7/7v/v/+//8P/w
//D/8P/v/+//7//v//D/8P/w//D/8P/w//D/8P/v/+//7//u/+//7//w//H/8v/y//H/
8P/w//H/8f/x//H/8v/z//P/8//1//X/9v/3//j/+v/6//r/+//7//v/+v/6//j/+P/4
//j/9v/2//b/9v/0//T/9P/0//L/8v/y//L/8v/y//L/8v/0//T/9P/0//T/9P/0//T/
9f/2//f/+P/2//b/9v/2//j/+P/4//j/9//2//X/9P/y//L/8v/y//D/8P/w//D/8f/y
//P/9P/2//b/9v/2//f/+P/5//r//P/8//z//P/8//z//P/8//r/+v/6//r/+v/6//r/
+v/4//j/+P/4//b/9v/2//b/+P/4//j/+P/4//j/+P/4//j/+P/4//j/+P/4//j/+P/4
//j/+P/4//j/+P/4//j/+P/4//j/+P/6//r/+v/6//z//P/8//z//P/8//z//P/8//z/
/P/8//z//P/8//z//P/8//z//P/8//z//P/8//z//P/8//z//P/8//z//P/8//z//P/8
//z//P/8//z/+v/6//r/+v/6//r/+v/6//z//P/8//z//v/+//7//v/+//7//v/+//7/
/v/+////////////AQACAAIAAgAEAAUABgAHAAgACQAKAAsADAAOAA4AEAAQAA4ADwAP
AA8ADQALAAkABwAFAAQABAABAAMAAgABAAAAAQAAAP///P/7//v/+v/6//z/+v/6//r/
+v/4//f/9f/2//T/9P/z//H/8f/x//H/8f/w/+//7//s/+v/6v/o/+T/4//h/97/3P/c
/9z/3f/c/+D/4f/l/+f/7f/w//X/+/8BAAYADQASABQAGQAfACcAMQBCAFUAYgBmAGQA
XgBWAEsAOAAdAP3/4//I/6//mP+D/2//YP9Y/1n/Xv9j/2n/dP99/4X/jv+R/5X/lv+b
/6H/p/+v/7b/v//J/9T/3v/o//L/+/8DAAoAEAAXABoAGgAaABcAFAANAAYAAAD3/+7/
5v/d/9b/zv/H/8H/vf+8/73/v//D/8n/z//Y/+X/8P/6/wUAEQAaACEAKAAuADIAMwAy
ADAALAAnACIAHAAXAA8ABwD///n/9P/w/+v/6P/l/+T/5f/l/+b/5v/m/+f/6f/r/+7/
7//x//T/9v/5//v//f///wEABAAGAAgACwANAA8AEQATABUAFwAZABoAGwAcABwAHAAb
ABkAFwAXABcAFgAUABQAFAATABAADwAOAA4AEAAQABAAEAARABIAEwAUABgAGAAYABgA
GQAZABkAGgAZABsAHAAdABwAHQAfACAAHwAgACAAIAAfAB8AIQAhAB8AHwAeAB4AHwAf
AB4AHQAcABwAGwAaABsAGgAaABkAGAAXABcAFgAXABYAFgAWABYAFgAWABYAFgAWABYA
FwAZABoAGwAbABoAGgAbABwAHgAeAB8AHwAhACAAIAAfAB8AHgAdABsAGQAXABQAEgAN
AAkABwAFAAEAAQADAAQABQAEAAIA//////3/+f/2//X/8v/u/+v/6P/m/+X/5f/j/+P/
5f/n/+r/7f/y//f/+v/+/wIABQAIAAsADgAPABIAEgASABIAEgASABEAEAANAAwACwAK
AAcABgAGAAcABQAFAAUABgAEAAMAAwACAAEAAQABAAEA//////////////7//v/+//7/
/v//////AAAAAAAAAAADAAMAAwADAAYABgAGAAYABQAEAAMAAgABAAEAAQAAAP////8A
AAEAAAAAAP///v/+//////////3//v////////8BAAEAAgABAAIABAAEAAYABwAHAAcA
CgAIAAgACAAIAAgABgAGAAYABgAEAAQABAAEAAQABAAEAAQABAAEAAQABAACAAIAAgAC
AAIAAgACAAIAAAAAAAAAAAACAAIAAgACAAQABAAEAAQABAAEAAQABAAEAAQABAAEAAQA
BAAEAAQABAAEAAQABAAEAAQABAAEAAYABgAGAAYABgAGAAYABgAGAAYABgAGAAQABAAE
AAQABAAEAAQABAAEAAQABAAEAAQABAAEAAQABAAEAAQABAACAAIAAgACAAIAAgACAAIA
AgACAAIAAgACAAIAAgACAAQABAAEAAQAAgACAAIAAgAEAAQABAAEAAYABgAGAAYABgAG
AAYABgAGAAYABgAGAAYABgAGAAYABAAEAAQABAAEAAQABAAEAAQABAAEAAQABgAGAAYA
BgAGAAYABgAGAAYABgAGAAYABgAGAAYABgAGAAYABgAGAAQABAAEAAQABAAEAAQABAAE
AAQABAAEAAIAAgACAAIABAAEAAQABAAGAAYABgAGAAgACAAIAAgACAAJAAkACQAJAAsA
DAAMAAoADAANAA4ADwAQABEAEgATABQAFAAUABYAFgAWABcAFwAXABUAEwARAA8ADQAM
AAwACQAJAAgABwAGAAUABAADAAAA//////z//P/8//r/+v/6//r/+P/3//X/9P/y//D/
7//v/+//7//v//D/8P/y//P/8//z//P/8v/x//H/8v/w/+7/7v/w//H/8v/0//f/+///
/wMABgALABEAFQAcACMAKAAsADMAOQBBAEkAWgBrAHQAegB2AG4AZABXAD4AHwD//+H/
xP+p/5L/f/9r/1z/Wv9h/27/ef+H/5T/o/+v/7j/vf+//8D/wf/F/8f/zf/Q/9f/3//o
/+3/8v/3//v///8EAAgADQAQABAAEAANAAwABwACAP7/+f/y/+z/5f/g/9j/0f/L/8X/
wv/B/8H/xP/J/87/1v/f/+r/9P///wsAFAAbACIAJwAqACoAKAApACYAIgAeABkAFQAO
AAcAAgD9//n/9v/x/+7/6//q/+f/5//o/+j/6P/p/+v/7f/s/+3/7//y//L/9f/3//n/
+//9/wAAAgACAAUABwAJAA0ADwARABMAFQAWABcAGAAbABwAHAAbABwAHQAeAB4AIAAg
ACAAHwAcABsAGgAaABoAGgAaABoAHAAcABwAHAAgACAAIAAgACIAIwAkACYAKQArACwA
LQAuAC8AMQAyADMANAA0ADQANwA3ADkAOQA5ADkAOAA4ADcANwA2ADUANgA2ADUANAAx
ADAAMAAvACwAKwArACoAKwAqACoAKgAoACgAKAAoACgAKAAoACkAJwAoACkAKQAoACgA
KQAqACoAKgArACsAKQAoACgAJwAnACYAJQAjAB4AGwAXABQAEAANAAwACwANAA8AEwAW
ABkAGgAaABkAGAAXABQAEgAMAAgAAwD///r/9v/z//H/7//t/+3/7f/s/+//9P/5//n/
/P///wEAAwAFAAcABwAKAAoACgAKAAgACAAHAAYABQAEAAMAAgABAAAAAAABAAMAAwAD
AAQABQAFAAYABgAIAAkACgALAAwADQAOAA8ADQAMAAwADAALAAoACgAJAAkACAAHAAYA
CQAJAAkACQAMAAwADAAMAA4ADgAOAA4ADQANAA0ADAANAA0ADgAPAA4ADgANAAwADQAP
ABAAEQAPABAAEQARAA8AEQARABIAEAAQABEAEAAQABEAEQARABIAEgASABIAEgASABIA
EgASABIAEgASABIAEgAQABAAEAAQABAAEAAQABAADgAOAA4ADgAQABAAEAAQABAAEAAQ
ABAADgAOAA4ADgAOAA4ADgAOAA4ADgAOAA4ADgAOAA4ADgAQABAAEAAQAA4ADgAOAA4A
EAAQABAAEAAPAA4ADQAMAA4ADgAOAA4AEAAQABAAEAAOAA4ADgAOAA4ADgAOAA4ADAAM
AAwADAAOAA4ADgAOAA4ADgAOAA4ADgAOAA4ADgAOAA4ADgAOAA4ADgAOAA4ADAAMAAwA
DAAKAAoACgAKAAoACgAKAAoACgAKAAoACgAKAAoACgAKAAwADAAMAAwADgAOAA4ADgAM
AAwADAAMAAwADAAMAAwADAAMAAwADAAMAAwADAAMAAwADAAMAAwADAAMAAwADAAKAAoA
CgAKAAwADAAMAAwADAAMAAwADAAMAAwADAAMAAwADAAMAAwADAAMAAwADAAMAAwADAAM
AAwADAAMAAwACgALAAsACwALAA0ADgAOAA4AEAARABIAEwAUABUAFgAXABgAGAAYABwA
HAAcAB0AHQAdABsAGQAXABUAEwASABIADwAPAA4ADQAMAAsACgAJAAYABQAFAAQABAAE
AAIABAAEAAQAAgABAP///v/8//r/+f/5//n/+f/5//r/+v/5//n/+P/3//b/9P/y//H/
7v/s/+r/6v/q/+v/7P/u/+//8//3//v/AAADAAcACwAQABcAHAAgACMAKwAxADsASgBd
AGoAcgByAGoAYgBXAEgALQAPAPP/2P+9/6b/j/95/2j/YP9f/2D/Zf9t/3b/f/+J/5L/
l/+Z/5z/nf+j/6n/sf+4/8H/y//W/+H/6v/z//v/BAAKAA8AFQAYABgAGAAVABEACwAF
AAAA+f/w/+j/3//Z/9L/zP/H/8X/xP/F/8f/zf/T/9n/4v/r//b/AAALABUAHgAlACwA
LwAyADIAMAAsACgAIwAeABcAEwAMAAUA///5//T/8P/t/+r/5//m/+X/5f/m/+b/5P/l
/+f/6f/r/+3/8P/0//j/+//9////AwAFAAgACgAMAA8AEQATABQAFQAWABcAGAAYABgA
GAAWABYAFQATABEAEQARABAADgAOAA4ADQAOAA0ADAAMAA4ADgAOAA4ADgAOAA4ADgAQ
ABAAEAAQABEAEQARABIAEgATABMAEwASABMAFQAWABYAFgAVABQAFwAXABkAGQAZABkA
GAAYABUAFQAUABMAEgASABEAEAAPAA4ADgANAA4ADQANAAwACQAIAAgACAAIAAgACAAI
AAgACAAIAAkACQAKAAsACwAMAAwADQAOAA4ADgAPAA8ADQAMAAwACwALAAoACQAHAAUA
AwAAAP7//P/5//j/9//z//P/9f/2//X/9P/y/+//7v/t/+r/6P/o/+b/4//h/+D/3v/d
/93/3//f/+H/4//m/+n/7v/z//X/+P/7//3/AQADAAUABQAEAAQABAAEAAIAAgABAAAA
/f/8//v/+v/5//j/+P/5//j/9//2//b/9v/1//X/9P/0//P/8v/x//D/7//u/+3/7f/s
/+z/7P/s/+z/7f/t/+//8P/x//L/8//z//P/8//y//L/8v/y//L/8v/y//L/7//v/+//
7v/s/+v/6//r/+z/7P/r/+r/6//t/+7/7//v//D/8f/x//H/8//z//T/8//0//b/9v/0
//X/9f/1//b/9P/0//T/9P/0//L/8v/y//L/8P/w//D/8P/u/+7/7v/u/+z/7P/s/+z/
7P/s/+z/7P/s/+z/7P/s/+z/7P/s/+z/7v/u/+7/7v/s/+z/7P/s/+7/7v/u/+7/8P/w
//D/8P/x//L/8//0//b/9v/2//b/9P/0//T/9P/2//b/9v/2//b/9v/2//b/9P/0//T/
9P/2//b/9v/2//b/9v/2//b/+P/4//j/+P/4//j/+P/4//b/9v/2//b/9v/2//b/9v/2
//b/9v/2//T/9P/0//T/9P/0//T/9P/0//T/9P/0//L/8v/y//L/8v/y//L/8v/y//L/
8v/y//T/9P/0//T/9P/0//T/9P/y//L/8v/y//L/8v/y//L/9P/0//T/9P/0//T/9P/0
//L/8v/y//L/9P/0//T/9P/y//L/8v/y//L/8v/y//L/9P/0//T/9P/0//T/9P/0//T/
9P/0//T/9f/1//X/9f/3//j/+P/4//z//f/+////AgADAAQABQAGAAYABgAIAAgACAAJ
AAkABwAFAAMAAQABAP///v/+//v/+//6//n/+P/3//b/9f/y//H/8f/w//L/8v/w//D/
7v/u/+z/6//p/+j/5v/m/+b/5//o/+n/6//s/+z/7P/r/+v/6//r/+j/5//n/+b/5v/k
/+T/5P/m/+j/6//v//H/9f/7//7/AwAJAA0AFgAbAB4AJAArADMAOwBJAF4AawBwAHAA
aABgAFYAQQAiAAMA5f/L/7D/l/+C/2//X/9W/1z/Z/9w/3v/if+W/6H/qf+u/6//s/+2
/7n/vf/B/8f/zP/T/9v/5P/p/+7/8//3//3/AgAGAAsADAAMAAwACQAHAAEA+//2//H/
6v/k/93/2P/Q/8n/w//A/77/vv+//8X/y//R/9r/5f/w//r/BQAPABgAHwAmACoALAAr
ACgAJgAiAB0AGAARAA0ABgD///r/9f/x/+7/7f/q/+f/5v/l/+X/5v/m/+T/5f/n/+n/
6P/p/+v/7v/u//H/8//1//f/+f/8//7/AAADAAUABwAJAAsADQAPABEAEgATABQAFQAW
ABYAFQAVABUAFQAUABIAEgASABEAEgARABAAEAAQABAAEAAQABAAEAAQABAADwAOAA0A
DAAGAP//+P/y//f/+//+/wEABQAHAAoADAAOABAAEQASABUAFQAXABcAFwAXABYAFgAX
ABcAFgAVABQAFAATABIAEwASABIAEQAQAA8ADwAOAA8ADgAOAA4ADgAOAA4ADgAQABAA
EAARABMAFAAVABUAFAAUABUAFgAYABgAGQAZABcAFgAWABUAEwASABEADwALAAcAAgD+
//7/+//6//n/+v/9/wIABgAJAAoACgAJAAQAAQD8//j/8v/u/+n/5f/f/9z/2v/Z/9v/
2//d/9//4P/j/+j/7f/v//L/9f/3//v//f///////v/+//7//v/6//r/+f/4//f/9v/1
//T/8//y//L/8//0//X/9v/4//r/+//9//7/AAABAAIAAwAFAAUABQAFAAQAAgABAAAA
///+//7//f/+//7//v/+////////////AAAAAAAAAAACAAIAAgACAAMAAwADAAIAAwAD
AAQABQAGAAYABQAEAAYABwAHAAcABwAIAAkACQAJAAsACwAMAAsACgAKAAgABwAHAAYA
BQACAAIAAgACAAIAAgAAAAAAAAAAAP7//v/+//7//f/8//v/+v/4//j/+P/4//j/+P/4
//j/+P/4//j/+P/6//r/+v/6//z//P/8//z//v/+//7//v8AAAAAAAAAAAIAAgACAAIA
AgACAAIAAgAAAAAAAAAAAAIAAgACAAIAAAAAAAAAAAACAAIAAgACAAIAAgACAAIAAgAC
AAIAAgACAAIAAgACAAAAAAAAAAAAAAAAAAAAAAACAAIAAgACAAIAAgACAAIAAgACAAIA
AgAAAAAAAAAAAAAAAAAAAAAAAAAAAAAAAAD+//7//v/+/wAAAAAAAAAAAAAAAAAAAAAA
AAAAAAAAAP7//v/+//7/AAAAAAAAAAACAAIAAgACAAIAAgACAAIAAgACAAIAAgAEAAQA
BAAEAAQABAAEAAQABAAEAAQABAAEAAQABAAEAAYABgAGAAYABAAEAAQABAAEAAQABAAE
AAQABAAEAAQABgAGAAYABgAGAAYABgAGAAgACAAIAAgACgAKAAoACgALAAsACwALAA8A
EAAQABAAEgATABQAFQAWABcAGAAZABwAHAAcAB4AHgAeAB8AHwAdABsAGQAXABMAEQAQ
ABAADQANAAwACwAKAAkACAAHAAQAAwADAAIAAgACAAAAAAD+//7//P/7//v/+v/4//j/
+f/5//n/+f/5//r/+v/6//v/+//7//v/+v/5//n/+P/3//b/9//4//n/+v/8////AwAH
AAsAEAATABcAHQAkACkALgAwADcAPwBFAFEAYgBxAHoAegB0AGwAYgBTADYAFQD5/9//
xP+t/5r/hf9z/2z/bv93/4L/jf+Z/6b/sf+7/77/wf/B/8L/xf/F/8n/zf/U/9v/4//s
//L/+P/+/wMACgAQABUAGwAfACAAIQAfAB0AFwARAAwABAD8//X/7f/l/9z/1P/N/8b/
xP/E/8X/yv/R/9j/4v/t//j/AgANABUAHgAlACwALgAwAC8ALAAoACQAHwAaABQADwAH
AP//+//1//D/7P/q/+j/5v/m/+b/5//p/+r/6//t//D/8//2//f/+f/8//z///8BAAMA
AwAFAAgACgAMAA8AEQATABMAFQAXABkAGwAcAB0AHgAhACIAIgAhACMAIwAjACIAIgAi
ACIAIQAgAB8AHgAeAB4AHgAeAB4AHgAeAB4AHgAiACIAIgAiACYAJwAoACoALAAvADEA
MwA0ADUANwA4ADcAOAA4ADgANwA3ADkAOQA4ADcANQA0ADUANQA0ADMANAA0ADMAMgAx
ADAAMAAvAC4ALQAtACwALQAsACwALAAqACoAKgAqACwALAAsAC0AKwAsAC0ALQAuAC4A
LwAwAC4ALgAvAC8ALQAsACwAKwApACgAJwAlACEAHQAYABQAFAARABAADwAQABMAGAAc
AB4AHgAdABsAGAAVABAADAAHAAIA/P/3//P/8P/u/+3/8P/x//T/9//6//3/AgAHAAkA
DAAPABEAEwAVABcAFwAWABYAFgAWABIAEgARABAADwAOAA0ADAALAAoACgALAAwADQAO
ABAAEwATABQAFAAVABUAFQAVABMAEwATABMAEwASABIAEgAQABAAEQARABIAEgASABIA
FQAVABUAFQAYABgAGAAYABYAFgAWABYAFQAVABUAFAATABMAFAAVABQAFAATABIAFAAV
ABUAFQAVABYAFwAXABUAFwAXABgAFwAYABoAGgAYABkAGQAZABgAGgAaABoAGgAaABkA
GAAXABYAFAAUABQAFAAWABYAFgAWABYAFgAWABYAGAAYABgAGAAYABgAGAAYABcAFgAV
ABQAFAAUABQAFAAUABQAFAAUABQAFAAUABQAFgAWABYAFgAYABgAGAAYABgAGAAYABgA
GAAYABgAGAAYABgAGAAYABgAGAAYABgAGAAYABgAGAAWABYAFgAWABgAGAAYABgAFgAW
ABYAFgAWABYAFgAWABQAFAAUABQAFgAWABYAFgAUABQAFAAUABQAFAAUABQAFAAUABQA
FAASABIAEgASABMAFAAVABYAFAAUABQAFAAWABYAFgAWABYAFgAWABYAFgAWABYAFgAW
ABYAFgAWABQAFAAUABQAFQAWABcAGAAaABwAHgAgAB8AHgAdABwAHAAcABwAHAAcABwA
HAAcABwAHAAcABwAGgAaABoAGgAcABwAHAAcABwAHAAcABwAHAAcABwAHAAcABwAHAAc
ABwAHAAcABwAHgAeAB4AHgAgACAAIAAgACEAIgAjACQAJgAoACoALAAuAC4ALgAuADAA
MAAwADAALwAuAC0ALAApACgAJwAmACUAJAAjACIAIAAeABwAGgAZABgAFwAWABQAFAAU
ABQAEgASABIAEgAQABAAEAAQAA4ADgAOAA4ADgAOAA4ADgANAAwACwAKAAcABgAFAAQA
AgACAA==
         </WaveFormData>
      </LeadData>
      <LeadData>
         <LeadByteCountTotal>10000</LeadByteCountTotal>
         <LeadTimeOffset>0</LeadTimeOffset>
         <LeadSampleCountTotal>5000</LeadSampleCountTotal>
         <LeadAmplitudeUnitsPerBit>4.88</LeadAmplitudeUnitsPerBit>
         <LeadAmplitudeUnits>¦ÌV</LeadAmplitudeUnits>
         <LeadHighLimit>2147483647</LeadHighLimit>
         <LeadLowLimit>268435456</LeadLowLimit>
         <LeadID>V3</LeadID>
         <LeadOffsetFirstSample>0</LeadOffsetFirstSample>
         <FirstSampleBaseline>0</FirstSampleBaseline>
         <LeadSampleSize>2</LeadSampleSize>
         <LeadOff>FALSE</LeadOff>
         <BaselineSway>FALSE</BaselineSway>
         <ExcessiveACNoise>FALSE</ExcessiveACNoise>
         <MuscleNoise>FALSE</MuscleNoise>
         <LeadDataCRC32>1802318296</LeadDataCRC32>
         <WaveFormData>
+P/4//j/+P/4//j/+P/4//r/+v/6//r//P/8//z//P/6//r/+v/6//z//P/8//z//P/8
//z//P/8//z//P/8//z//P/8//z/+//6//n/+P/2//b/9v/2//X/9P/z//L/7//u/+3/
7P/q/+r/6v/q/+r/6v/q/+r/6v/q/+r/6v/s/+z/7P/s/+3/7v/v//D/8//0//X/9v/3
//j/+f/6//v//P/9//7//v/+//7//v8BAAIAAwAEAAUABgAHAAgACAAIAAgACAAGAAYA
BgAGAAQABAAEAAQABgAGAAYABgAIAAgACAAIAAgACAAIAAgABgAGAAYABgADAAIAAQAA
AP///v/9//z/+f/4//f/9v/0//T/9P/0//L/8v/y//L/8v/y//L/8v/0//T/9P/0//f/
+P/5//r/+//8//3//v8BAAIAAwAEAAQABAAEAAQABAAEAAQABAACAAIAAgACAAAAAAAA
AAAA///+//3//P/8//z//P/8//r/+v/6//r//P/8//z//P/8//z//P/8//3//v///wAA
AgACAAIAAgAEAAQABAAEAAYABgAGAAYABgAGAAYABgAGAAYABgAGAAUABAADAAIAAgAC
AAIAAgACAAIAAgACAAAAAAAAAAAAAgACAAIAAgAEAAQABAAEAAQABAAEAAQABAAEAAQA
BAAEAAQABAAEAAQABAAEAAQAAgACAAIAAgAAAAAAAAAAAAAAAAAAAAAAAAAAAAAAAAAC
AAIAAgACAAQABAAEAAQABgAGAAYABgAGAAYABgAGAAYABgAGAAYACAAIAAgACAAGAAYA
BgAGAAYABgAGAAYABgAGAAYABgAGAAYABgAGAAgACAAIAAgABgAGAAYABgAGAAYABgAG
AAYABgAGAAYABAAEAAQABAAEAAQABAAEAAQABAAEAAQABAAEAAQABAAEAAQABAAEAAQA
BAAEAAQABgAGAAYABgAEAAQABQAFAAUABQAFAAcACAAJAAkACwAKAAsADAAMAAwADgAP
ABAADwAQABEAEgAUABQAFQAVABMAEwARAA8ADQALAAsACQAJAAgACAAHAAYABQACAAAA
AAD///////8BAAAAAAAAAP///v/7//r//P/5//f/9//2//b/9f/0//T/8//z//T/8v/y
//L/8v/z//P/8//0//X/9v/3//v//v8AAAEAAwAGAAoACgAMAA4AEQAWAB0AJAArADgA
RgBYAHEAkACxAMsA4gDsAOsA4QDHAKMAeQBNABwA6P+9/5f/dv9d/1b/Wv9h/2r/dP9/
/43/mv+n/7T/vf/H/9H/2//j/+n/7f/v/+//7//s/+n/5v/i/9//2//b/9v/2v/a/9n/
1//W/9P/0P/O/8z/yP/G/8P/wP/B/8H/wf/D/8X/yv/M/9D/1f/Z/93/4f/m/+r/7v/z
//X/+P/7//7/AgAEAAQABAAHAAcABQAEAAMAAQD///z//P/5//j/9f/0//P/8f/v/+7/
7v/t/+z/6f/p/+n/6f/p/+r/6v/r/+n/6v/q/+v/6//s/+7/7v/v/+//8P/w//H/8v/y
//L/8v/z//P/9P/y//L/8v/y//T/9f/1//X/9v/4//r/+//8//3///8CAAQABgAIAAoA
DgAQABIAFAAYABoAHAAdACAAIgAjACQAJQAmACYAJgAoACgAKAAnACcAJgAmACQAIgAh
AB8AHgAdABwAGwAaABcAFgAVABUAFwAVABUAFQAXABcAGAAYABgAGAAZABkAHAAcABwA
HQAgACAAIAAgAB8AHwAgACAAHgAeAB4AHgAeAB4AHgAeAB4AHgAeAB4AHAAcABsAGwAb
ABsAGwAbAB0AHgAeAB0AHgAgACEAIwAmACYAJQAlACUAJAAjACIAJAAjACMAIgAfAB4A
GwAbABkAFwAWABUAEwATABMAEwATABQAFAAUABQAEwASABEAEQASABIAEgASABIAEwAU
ABQAFwAYABkAGgAdAB4AIQAiACIAIgAiACIAIgAiACAAIAAfAB4AHQAbABwAHAAcABoA
GgAYABoAHAAcABwAHAAeAB4AHgAeACAAHgAeAB0AHQAcAB0AHQAeAB0AHAAbABoAGgAZ
ABkAFgAVABUAFgAUABQAFAAVABMAEwAUABQAFAAVABUAFQAYABkAGgAbABwAHQAeAB4A
HwAfACAAIAAhACIAIwAjACUAJAAkACQAJAAkACQAJAAkACQAIgAiACIAIgAhACAAHwAe
AB0AHAAbABoAGAAYABgAGAAYABgAGAAYABgAGAAYABgAGAAYABgAGAAaABoAGgAaABwA
HAAcABwAHgAeAB4AHgAgACAAIAAgACIAIgAiACIAIAAgACAAIAAeAB4AHgAeAB4AHgAe
AB4AHAAcABwAHAAcABwAHAAcABoAGgAaABoAGgAaABoAGgAaABoAGgAaABoAGgAaABoA
GgAaABoAGgAaABoAGgAaABgAGAAYABgAFgAWABYAFgAWABYAFgAWABQAFAAUABQAEgAS
ABIAEgAQABAAEAAQABAAEAAQABAAEgASABIAEgASABIAEgASABIAEgASABIAEgASABIA
EgAUABQAFAAUABQAFAAUABQAFAAUABQAFAAWABYAFgAWABYAFgAWABYAEwASABEAEAAQ
ABAAEAAQAA4ADgAOAA4ADgAOAA4ADgAOAA4ADgAOABAAEAAQABAAEAAQABAAEAASABIA
EgASABIAEgASABIAEgASABIAEgAQABAAEAAQAA4ADgAOAA4ADAAMAAwADAANAA0ADQAN
AAsADQAOAA8AEQATABQAFQAWABYAFgAYABsAHAAdAB4AHwAgACAAIAAjACMAIQAhAB0A
GwAZABcAFwAVABMAEgARAA8ADQALAAgABgAEAAMAAQABAAEAAAD+//7//f/8//f/9v/2
//P/8//z//L/8v/x//D/8P/v/+//8P/w//D/8v/y//P/8//0//b/+P/6//v///8CAAQA
BwALAAwADgAQABIAEgAVABoAHwAkACkAMgA8AEoAXQB6AJkAtwDQAOIA5wDfAM8ArwCH
AF8ANAAEANX/r/+K/2v/WP9S/1n/Yv9q/3X/gf+O/5f/pP+x/7v/x//P/9f/3f/j/+X/
5f/l/+L/4f/e/9r/1//T/9P/0//S/9D/z//N/8z/yv/G/8P/wP++/7z/uf+2/7X/tf+1
/7f/u//A/8L/xv/L/8//0//X/9r/3v/i/+f/6v/s/+7/8P/w//L/8v/y//H/8f/v/+7/
6//p/+f/5P/j/+H/4f/f/97/3f/b/9n/2P/Y/9f/1v/V/9X/1f/V/9X/1v/W/9f/1P/U
/9P/0//R/9L/1P/U/9T/0//T/9L/0f/S/9L/0v/T/9X/1v/Y/9v/3P/d/97/4P/h/+H/
4f/g/+L/5P/l/+j/6f/r/+7/7v/w//L/9P/2//j/+v/8//z//v8AAAEAAgAEAAUABgAJ
AAoACgAKAAoACgAKAAkACQAIAAgABgAHAAcABgAGAAYABgAGAAYAAwACAAEAAQABAP//
//////3//f/+//7//P/8//3//f/8//z//P/9//7//v/+//7//////wAAAAACAAIAAgAC
AAAAAAAAAAAAAgACAAIAAgACAAIAAQABAAEAAQABAAEAAAAAAP///f/9//7//v////7/
/v/9//3/+f/4//f/9v/0//P/8//y//H/8P/t/+3/7v/t/+3/7f/v/+//7//v/+//8P/w
//D/8f/x//H/8f/w//D/7//u/+//8P/y//T/9f/3//f/9//6//3//v8BAAQABAAEAAQA
BAAEAAQAAgAEAAMAAgABAAEAAgACAAIABAAEAAIABAAGAAYABgAGAAYABgAGAAYABAAC
AAIAAQD+//z//P/7//j/9//2//X/8P/w/+//7//w/+//7//w//D/8P/w//H/8//z//T/
9P/z//X/9v/3//r/+//8//3/AAABAAIAAgAFAAUABgAGAAQABAAEAAMAAwACAAAAAAAA
AAAA///+//3//P/6//r/+v/6//j/+P/4//j/+v/6//r/+v/6//r/+v/6//r/+v/6//r/
+//8//3//v/8//z//P/8//3//v///wAA///+//3//P/8//z//P/8//z//P/8//z//P/8
//z//P/+//7//v/+/wAAAAAAAAAAAAAAAAAAAAACAAIAAgACAAAAAAAAAAAA/v/+//7/
/v/+//7//v/+//z//P/8//z//P/8//z//P/8//z//P/8//7//v/+//7//v/+//7//v/+
//7//v/+/wAAAAAAAAAAAAAAAAAAAAD+//7//v/+//7//v/+//7/AAAAAAAAAAAAAAAA
AAAAAAAAAAAAAAAAAAAAAAAAAAD+//7//v/+//7//v/+//7/AAAAAAAAAAAAAAAAAAAA
AAAAAAAAAAAAAAAAAAAAAAD+//7//v/+//7//v/+//7/AAAAAAAAAAD+//7//v/+//7/
/v//////AQABAAEAAwAEAAUABQAHAAgACQAKAAoACAAKAAsADAAPABAAEQASABIAEgAT
ABMAEQARAA8ADQAJAAcABwAFAAEAAAAAAP//AAD///z/+v/6//n/+f/5//n/+P/4//j/
9//2//P/8v/w/+3/6//r/+r/6v/p/+j/5//l/+T/5P/j/+L/4f/g/+D/3//e/97/3f/e
/9//4//i/+T/5f/n/+j/6v/s/+7/8P/z//b/+/8AAAUADAAaACgAOwBYAHkAlwCwAMIA
xwDDALcAmwB3AE8AIgDw/7//l/9y/1H/Qv9A/0P/SP9Q/1n/Y/9w/3//jP+Z/6P/rf+3
/7//x//L/83/zf/N/8r/yf/G/8L/v/+8/7v/uv+4/7n/uf+4/7j/uP+2/7X/tP+v/6z/
qP+k/6H/of+h/6P/pP+o/6n/rP+y/7f/vP/B/8n/zv/T/9n/4P/k/+j/7P/x//T/9f/2
//f/9//1//T/8f/v/+3/6v/l/+H/3//b/9b/0//P/8v/yP/I/8f/xv/F/8X/xf/F/8X/
xv/G/8f/yf/K/8r/y//O/9D/0//U/9b/1//Z/9r/3f/e/97/3v/g/+H/4f/i/+D/4P/g
/+D/4P/h/+H/4f/g/+L/5P/l/+b/5//p/+z/7f/u/+//8P/0//b/+P/6//3/AAADAAUA
CAAKAAsADAALAAwADAAMAAsACgAJAAcABwAGAAYABAABAAEAAAAAAP///v/9//z//f/8
//v/+//7//n/+f/5//v/+//8//z//P/8//3//f8AAAAAAAABAAMABAAFAAYABQAFAAYA
BgAIAAgACAAIAAgACAAIAAgACgAKAAoACgAMAAwACwALAAsACwALAAsADQAOAA4ADQAL
AAwADAANAA0ADAAKAAkABwAGAAUABAAEAAMAAwACAAMAAgD//////v/9//3//f/9//3/
/f/9/wAAAgADAAQABwAHAAcABwAJAAoACgAKAAoACgALAAwADgARABIAEwASABUAFgAZ
ABgAGAAYABgAFgAWABYAFAAUABMAEgARABEAEgASABIAFAAUABIAFAAWABYAFgAWABYA
FgAWABYAFgAUABQAEwAQAA4ADgANAAwACwAKAAkABAAEAAMAAwAAAP////8AAAAAAAAA
AAEAAwADAAQABAAFAAcACAAJAAsADQAPABEAFAAVABYAFgAZABkAGgAaABoAGgAaABkA
GQAaABcAFgAVABQAEgASABIAEgARABAADwAOAAwADAAMAAwADAAMAAwADAAMAAwADAAM
AAwADAAMAAwADAAMAAwADAAOAA4ADgAOAA4ADgAOAA4AEAAQABAAEAAQABAAEAAQAA4A
DgAOAA4ADgAOAA4ADgAQABAAEAAQABAAEAAQABAAEgASABIAEgAQABAAEAAQABAAEAAQ
ABAAEAAQABAAEAAQABAAEAAQAA4ADgAOAA4ADgAOAA4ADgAOAA4ADgAOAA4ADgAOAA4A
DAAMAAwADAAOAA4ADgAOABAAEAAQABAADgAOAA4ADgAQABAAEAAQABAAEAAQABAAEAAQ
ABAAEAAQABAAEAAQABAAEAAQABAAEAAQABAAEAAQABAAEAAQAA4ADgAOAA4AEAAQABAA
EAAQABAAEAAQAA4ADgAOAA4ADAAMAAwADAAMAAwADAAMAAwADAAMAAwADAAMAAwADAAO
AA4ADgAOAA4ADgAOAA4ADgAOAA4ADgAOAA4ADgAOABAAEAAQABAAEQARABEAEQAPABEA
EgATABMAFQAWABcAGAAYABgAGgAbABwAHQAeAB8AIAAgACAAIwAjACEAIQAfAB0AGwAZ
ABsAGQAXABYAFAATABIAEQAQAA4ADAALAAkACQAJAAgACAAIAAcABgADAAIAAgD///3/
/f/8//z//f/8//z/+//5//r/+v/6//r/+v/7//v//f/+////AAABAAUACAAKAA0ADwAU
ABYAGAAaABoAHQAgACUALAAxADoARgBUAGcAggCjAMMA3ADuAPUA8QDhAMUAnQBzAEYA
FADh/7n/mP95/2L/XP9j/27/eP+B/43/mv+p/7j/w//N/9X/3f/j/+v/7//z//P/8//w
/+3/6v/m/+P/3//f/9//3v/e/93/2//a/9v/2P/W/9T/0v/Q/83/yv/L/8v/y//N/83/
0v/U/9j/2//f/+P/5//r/+7/8f/1//f/+v/9/wAAAAACAAIAAgABAAEA///+//7//f/8
//r/+v/3//b/8//x//H/8P/v/+7/7v/t/+z/7f/t/+3/7f/t/+7/7v/v/+3/7v/u/+//
7f/u//D/8P/w/+//7//u/+//8P/w//D/7v/v/+//8P/u/+7/7v/u//D/8f/x//H/8//2
//n/+//6//v//f8AAAQABgAIAAoADgAQABIAFAAWABgAGgAbABoAHAAdAB4AHwAgACAA
IAAeAB4AHgAdAB8AHgAeABwAHAAdAB0AHgAdABwAGwAaABkAGAAXABcAFwAVABUAFQAT
ABMAFAAUABIAEgATABMAFAAUABQAFQAVABQAEwASABMAEwAUABQAEgASABIAEgASABIA
EgASABIAEgASABIAEgASABEAEQARABEAEQARABEAEgASABEAEwAUABQAFQAYABgAFwAX
ABYAFgAWABYAFgAVABUAFAARABAADQANAAsACQAIAAcABQAFAAUABQADAAQABAAEAAQA
AwACAAEA//8AAAAAAAAAAAAAAQACAAIABQAGAAcACgANAA4AEQAUABQAFAAUABUAFgAX
ABYAFgAVABQAEwATABQAFAAUABIAEgAQABIAEAAQABAAEAAQABAAEAAQAA4ADAAMAAsA
DAAKAAoACQAIAAcABgAFAAIAAgABAAEAAgABAAEAAgAAAAAAAAABAP////8AAAAA//8B
AAIAAwACAAMABAAFAAYABwAIAAgABwAHAAgACAAKAAoACgAJAAsACgAIAAgACAAIAAYA
BgAGAAYABgAGAAYABgAGAAYABgAGAAQABAAEAAQABAAEAAQABAAGAAYABgAGAAQABAAE
AAQAAgACAAIAAgAEAAQABAAEAAQABAAEAAQABAAEAAQABAAEAAQABAAEAAQABAAEAAQA
BgAGAAYABgAEAAQABAAEAAQABAAEAAQABgAGAAYABgAEAAQABAAEAAQABAAEAAQAAgAC
AAIAAgADAAQABQAGAAQABAAEAAQABAAEAAQABAACAAIAAgACAAQABAAEAAQAAgACAAIA
AgACAAIAAgACAAIAAgACAAIAAAAAAAAAAAAAAAAAAAAAAAAAAAAAAAAAAgACAAIAAgAA
AAAAAAAAAAIAAgACAAIABAAEAAQABAAEAAQABAAEAAYABgAGAAYABQAEAAMAAgAAAAAA
AAAAAAEAAgADAAQAAgACAAIAAgACAAIAAgACAAIAAgACAAIAAgACAAIAAgAEAAQABAAE
AAIAAgACAAIAAwADAAMAAwADAAUABgAHAAcACQAKAAsACgAKAAoADAAPABAAEQASABMA
FAAUABQAFQAVABMAEwAPAA0ACwAJAAsACQAHAAYABgAFAAQAAwAAAP7//P/7//n/+f/5
//j/+v/6//n/+P/1//T/9P/x/+3/7f/s/+z/7f/s/+z/6//q/+r/6f/o/+f/5v/m/+X/
5f/m/+f/6P/n/+v/7v/w//H/9f/2//j/+v/8//7///8CAAcADAATABwAKgA4AEkAYgCD
AKEAvADQANcA1QDJALMAjQBjADgABgDT/6n/gv9h/07/TP9P/1b/XP9l/2//fP+L/5z/
p/+z/7v/w//J/9H/1f/Z/9n/2f/W/9T/0v/P/83/y//L/8v/yv/M/8v/yf/I/8n/xv/E
/8L/vf+6/7b/sv+w/6//rv+v/7H/tv+4/7z/w//H/8v/z//X/9z/4f/n/+3/8v/3//z/
AQAEAAUABgAFAAUAAwACAP3/+//5//b/8P/r/+j/4//d/9v/2P/V/9P/0v/Q/87/y//L
/8v/y//M/87/z//R/9L/1P/V/9f/2P/a/93/3v/g/+H/4//k/+f/6P/o/+j/6P/p/+n/
6v/p/+j/5//m/+X/5f/k/+P/4v/k/+b/5//o/+n/6//u//D/8v/0//b/9v/4//r//P/+
/wAAAgADAAQABgAHAAgABwAIAAgACAAIAAgACAAHAAUABAAEAAIAAwADAAIAAgD///7/
/f/8//n/+P/3//f/+f/3//f/9//3//f/+P/4//r/+v/7//v//P/8//z//f/+//7//v/+
//////8AAAAAAgACAAIAAgACAAIAAgACAAAAAAAAAAAAAAAAAP//////////////////
AAAAAP////8AAAAAAQD///7//P/7//f/9v/1//T/9v/1//X/9P/1//T/8f/x//L/8f/x
//H/8//z//P/8//1//b/9v/2//j/+f/6//v//P/+////AAABAAIABAAGAAYACQAKAAsA
DAAPABAAEwATABIAEQAQAA4ADgAOAAwADAALAAoACQAHAAgACAAIAAoACgAIAAoACgAK
AAoACgAKAAoACgAKAAoACAAIAAcABAACAAIAAQAAAP///v/9//r/+v/5//n/+P/3//f/
+P/2//b/9v/3//j/+f/7//z//f///wAAAQAEAAUABgAHAAgACQAKAAoACwALAAwADAAM
AAwADAALAAsACAAHAAYABQAEAAMAAgABAAAA///+//3//P/8//z//P/8//z//P/8//z/
/v/+//7//v8AAAAAAAAAAAEAAgADAAQABgAGAAYABgAGAAYABgAGAAYABgAGAAYABgAG
AAYABgAEAAQABAAEAAYABgAGAAYABAAEAAQABAAFAAYABwAIAAgACAAIAAgACAAIAAgA
CAAIAAgACAAIAAgACAAIAAgACgAKAAoACgAKAAoACgAKAAcABgAFAAQABAAEAAQABAAE
AAQABAAEAAQABAAEAAQABAAEAAQABAAEAAQABAAEAAIAAgACAAIABAAEAAQABAAGAAYA
BgAGAAgACAAIAAgACgAKAAoACgAKAAoACgAKAAoACgAKAAoACgAKAAoACgALAAwADQAO
AAwADAAMAAwADAAMAAwADAAMAAwADAAMAAwADAAMAAwADAAMAAwADAAKAAoACgAKAAoA
CgAKAAsACwALAAsACwAOABAAEgATABUAFgAXABgAGAAYABoAGwAaABsAHAAdAB4AHgAe
AB8AHwAdAB0AGwAZABcAFQAVABEADwAOAA4ADQAMAAsACAAIAAYABQAFAAcABwAGAAYA
BAADAAIA///+//7/+//5//n/+P/4//f/+P/4//f/9//2//b/9v/2//j/+f/5//n/+v/7
//z//f8BAAQABgAHAAsADAAMAA4AEAASABcAHAAjACgAMQA8AEoAWgB1AJgAtwDTAOgA
8ADxAOMAywClAHkATQAaAOT/uf+V/3b/Xf9U/1j/Y/9s/3b/g/+P/57/rf+4/8P/y//V
/93/5f/p/+v/7v/t/+z/6P/l/+L/3v/b/9v/2//b/9r/3P/b/9n/2P/X/9T/0v/Q/8z/
yv/H/8T/xf/F/8X/x//J/87/0P/U/9f/2//f/+P/6P/s//D/9f/4//r//P/+//7/AAAA
AAAAAQABAP///v/9//v/+f/2//b/8//y/+//7P/r/+n/5//o/+j/5//m/+X/5f/l/+X/
4//k/+T/5f/n/+j/6P/p/+n/6v/s/+z/6//r/+z/7P/t/+7/7v/u/+z/7f/t/+7/7v/u
/+7/7v/u/+//7//v//D/8v/0//X/9v/3//n//P/8//7/AAACAAQABgAIAAoADAAOABAA
EQAUABYAFwAYABkAGgAaABoAGgAaABoAGQAZABgAGAAWABUAFQAUABQAEQAQAA8ADgAP
AA4ADQANAA0ACwALAAsADQANAA4ADgAOAA4ADwAPABAAEAAQABEAEgASABIAEgARABEA
EgASABQAFAAUABQAEgASABIAEgASABIAEgASABIAEgARABEAEQARABEAEQATABQAFAAT
ABUAFgAWABcAGgAaABkAGQAZABgAFwAWABQAEwATABIAEwASAA8ADwAOAA0ADQANAA0A
DQANAA0ACwAMAAwADAALAAsACwALAAkACgAKAAoACgAKAAsADAAOABEAEgATABYAGQAa
AB0AHAAcABwAHAAcABwAHAAaABwAGwAaABkAFwAYABgAGAAYABgAFgAYABcAFgAVABQA
FgAWABYAFgAYABYAFgAVABQAEgASABEAEAAPAA4ADQAMAAwACwALAAwACwALAAwADAAM
AAwADQANAA0ADgAOAA8AEQASABMAEgATABQAFQAWABcAGAAYABcAFwAYABgAFgAWABYA
FQAVABQAFAAUABQAFAASABIAEgASABIAEgASABIAEAAQABAAEAASABIAEgASABIAEgAS
ABIAEgASABIAEgAUABQAFAAUABQAFAAUABQAFAAUABQAFAAUABQAFAAUABIAEgASABIA
EgASABIAEgASABIAEgASABMAFAAVABYAFgAWABYAFgAUABQAFAAUABQAFAAUABQAEgAS
ABIAEgASABIAEgASABIAEgASABIAEgASABIAEgASABIAEgASABIAEgASABIAEgASABIA
EgAQABAAEAAQABAAEAAQABAAEgASABIAEgAQABAAEAAQABAAEAAQABAAEAAQABAAEAAQ
ABAAEAAQABAAEAAQABAAEAAQABAAEAAQABAAEAAQABAAEAAQABAAEAAQABAAEAAQABAA
EAAQABAAEAAQABAADgAOAA4ADgAMAAwADAAMAAwADAAMAAwADAAMAAwADAAOAA4ADgAO
AA4ADgAOAA4ADgAOAA4ADgAOAA4ADgAOAA4ADgAOAA4ADgAOAA4ADwANAA0ADQANABEA
EgATABMAFQAWABcAGAAaABoAHAAdABwAHQAeAB8AIAAgACAAIQAfAB0AHQAbABkAFwAV
ABUAEwARABAAEAANAAwACwAIAAYABAADAAMAAwADAAIAAgAAAP///v/7//v//P/6//n/
+f/4//j/9//4//j/9//3//b/9v/2//b/+P/5//n/+f/8//3//v///wEABAAGAAcACwAM
AA4AEAAQABIAFQAYAB0AIgApADQAQABSAGcAhgClAMMA2gDmAOcA4QDLAKcAfwBVACYA
8v/H/6H/gv9n/1r/XP9l/27/dv+B/43/nP+t/7j/w//N/9f/3//n/+v/7//x//H/8f/u
/+v/6P/k/+H/3f/d/93/3P/e/93/2//a/9n/1v/U/9L/0P/O/8v/yP/I/8n/yv/N/9H/
1v/Y/9z/3//j/+f/6//v//L/9f/5//r//P/+/wAAAQACAAEAAAAAAP///P/6//f/9f/z
//D/8P/t/+z/6f/p/+n/6P/n/+f/6P/o/+j/6P/p/+r/6//t/+7/7v/v/+//8P/w//H/
8f/y//T/9P/z//P/9P/0//T/9P/z//L/8v/z//P/9P/0//T/9P/0//T/9f/1//X/+P/6
//z//f/8//3///8CAAUACAALAA4ADgAQABIAFAAUABYAGAAZABgAGgAbABwAGwAcABwA
HAAcABwAHAAbABsAGgAaABgAGQAZABgAGAAXABYAFQAUABMAEgARABEAEwARABEAEQAQ
AA8ADwAOAA4ADgAPAA8AEAAQABAAEQASABIAEgASABMAEwAUABQAEgASABIAEgAUABQA
FAAUABQAFAAUABQAFAAUABMAEwATABMAEwATABIAEgARAA8AEQASABIAEwAUABQAEwAT
AA8ADgANAAwADAALAAsACgAHAAYAAwADAAIAAQABAAEAAwADAAMAAwABAAIAAgACAAEA
AQABAAEAAQACAAIAAgAEAAQABQAGAAoADQAOAA8AEAATABQAFwAYABgAGAAYABkAGgAb
ABoAGgAZABgAFwAXABgAGAAYABYAFgAUABYAFgAWABYAFgAUABQAFAAUABIAEAAQAA8A
DgAMAAwACwAKAAkACAAHAAYABgAFAAUABgAFAAUABgAIAAgACAAJAAcABwAIAAgACQAL
AAwADQAOAA8AEAARABAAEQASABIAEwATABQAFAASABIAEgARABMAEAAQABAAEAAQAA8A
DgANAAwACgAKAAoACgAMAAwADAAMAAoACgAKAAoADAAMAAwADAAMAAwADAAMAAwADAAM
AAwADAAMAAwADAAMAAwADAAMAAwADAAMAAwADAAMAAwADAAOAA4ADgAOAAwADAAMAAwA
DAAMAAwADAAMAAwADAAMAA4ADgAOAA4ADgAOAA4ADgAMAAwADAAMAA4ADgAOAA4ADAAM
AAwADAAOAA4ADgAOAA0ADAALAAoACgAKAAoACgAMAAwADAAMAA4ADgAOAA4ADQAMAAsA
CgAKAAoACgAKAAsADAANAA4ADAAMAAwADAAMAAwADAAMAA4ADgAOAA4AEAAQABAAEAAQ
ABAAEAAQAA4ADgAOAA4AEAAQABAAEAAOAA4ADgAOABAAEAAQABAAEAAQABAAEAAQABAA
EAAQABAAEAAQABAADwAOAA0ADAANAA4ADwAQABAAEAAQABAAEgASABIAEgARABAADwAO
ABAAEAAQABAAEgASABIAEgAUABQAFAAUABUAFgAXABgAGgAcAB4AIAAiACIAIgAiACQA
JAAkACQAIgAiACIAIgAhACAAHwAeAB0AHAAbABoAFgAUABIAEAAOAA4ADgAOAAwADAAM
AAwACQAIAAcABgAFAAQAAwACAAAAAAAAAAAA/v/+//7//v/9//z/+//6//z//P/8//z/
/v/+/w==
         </WaveFormData>
      </LeadData>
      <LeadData>
         <LeadByteCountTotal>10000</LeadByteCountTotal>
         <LeadTimeOffset>0</LeadTimeOffset>
         <LeadSampleCountTotal>5000</LeadSampleCountTotal>
         <LeadAmplitudeUnitsPerBit>4.88</LeadAmplitudeUnitsPerBit>
         <LeadAmplitudeUnits>¦ÌV</LeadAmplitudeUnits>
         <LeadHighLimit>2147483647</LeadHighLimit>
         <LeadLowLimit>268435456</LeadLowLimit>
         <LeadID>V4</LeadID>
         <LeadOffsetFirstSample>0</LeadOffsetFirstSample>
         <FirstSampleBaseline>0</FirstSampleBaseline>
         <LeadSampleSize>2</LeadSampleSize>
         <LeadOff>FALSE</LeadOff>
         <BaselineSway>FALSE</BaselineSway>
         <ExcessiveACNoise>FALSE</ExcessiveACNoise>
         <MuscleNoise>FALSE</MuscleNoise>
         <LeadDataCRC32>3566909709</LeadDataCRC32>
         <WaveFormData>
8v/y//L/8v/w//D/8P/w//D/8P/w//D/8v/y//L/8v/y//L/8v/y//T/9P/0//T/9v/2
//b/9v/2//b/9v/2//b/9v/2//b/9P/0//T/9P/0//T/9P/0//L/8v/y//L/8P/w//D/
8P/y//L/8v/y//L/8v/y//L/9P/0//T/9P/2//b/9v/2//b/9v/2//b/9//4//n/+v/4
//j/+P/4//n/+v/7//z//P/8//z//P/8//z//P/8//3//v///wAAAgACAAIAAgAEAAQA
BAAEAAQABAAEAAQAAwACAAEAAAAAAAAAAAAAAAIAAgACAAIAAAAAAAAAAAD+//7//v/+
//7//v/+//7/AAAAAAAAAAAAAAAAAAAAAP7//v/+//7//v/+//7//v/+//7//v/+//7/
/v/+//7//v/+//7//v8AAAAAAAAAAP7//v/+//7//P/8//z//P/+//7//v/+//7//v/+
//7//P/8//z//P/8//z//P/8//r/+v/6//r/+v/6//r/+v/4//j/+P/4//r/+v/6//r/
/P/8//z//P/+//7//v/+//7//v/+//7//v/+//7//v/+//7//v/+//z//P/8//z/+v/6
//r/+v/7//z//f/+//z//P/8//z//v/+//7//v8AAAAAAAAAAP7//v/+//7//v/+//7/
/v/8//z//P/8//3//v///wAAAAAAAAAAAAD+//7//v/+//z//P/8//z//P/8//z//P/+
//7//v/+/wAAAAAAAAAAAAAAAAAAAAD+//7//v/+//7//v/+//7/AAAAAAAAAAD+//7/
/v/+//z//P/8//z//v/+//7//v8AAAAAAAAAAAIAAgACAAIAAAAAAAAAAAD///7//f/8
//r/+v/6//r/+f/4//f/9v/2//b/9v/2//b/9v/2//b/9P/0//T/9P/2//b/9v/2//T/
9P/0//T/9P/0//T/9P/0//T/9P/1//X/9f/1//j//P/8//z//v8BAAEAAQAAAAIABAAF
AAcACAAIAAkACgAMAAwADgAMAAsACgAKAAcABwAHAAYAAwAFAAQAAwADAAAA///+//3/
/P/7//v/+//8//3//v8AAAAA/v/9//3//f/7//v/+//7//z//P/8//7//v/+//7/AAAA
AAAAAAAAAAAAAAAAAP//////////AwABAAEAAgACAAIAAgABAAEAAwAIAA4AGAAiADAA
QgBZAHYAmwDDAO8AEAEjASEBEgHxAMYAlgBiACIA6//G/6r/kP+A/4D/i/+Z/6T/q/+z
/7z/xP/L/9b/3//l/+3/9P/3//r//P/7//z//f/9//////8AAAAAAQABAAEAAgAEAAQA
BAAEAAIAAgACAAIABAAFAAUABQAFAAYABgAGAAYABgAGAAYABgAGAAUABQAGAAYABgAF
AAcABwAHAAcABQAFAAUABgAGAAYABgAGAAQABAAEAAUABQAFAAUABQAFAAYABwAIAAYA
BwAHAAcABQAFAAMAAwAGAAYABgAGAAcABwAHAAcABgAGAAYABwAHAAcABwAIAAoACwAM
AAwADAAMAAwADAALAAsACwAKAAwADQAOAA4ADAANAA0ADQAPAA8ADwARABEAEQARABIA
EgASABIAEgAQABAAEAAQABIAEgATABMAEQASABIAEQATABIAEgATABMAEwATABMAEgAS
ABMAEwASABEAEAAPAA8ADgAOAA0ADwAPAA8ADwANAA0ADQAMAAsACwALAAsACwALAAsA
CwALAAwADAAMAAkACQALAAsACQAJAAkACQAKAAwADQAOAA4ADwAPAA8ADQANAAsACwAN
AAwACwALAAsACwAKAAoACQAIAAcABwAFAAUABAAEAAYABgAGAAcACQAJAAkACQAJAAoA
CgAKAAgACAAIAAgACQAJAAkACQAMAAwADAAMAAsACwAMAAwADAAMAAwADQANAA4ADgAO
ABEAEQARABEAEQASABIAEgATABMAEwATABEAEQARABAAEAAQABAAEAAOAA8ADwAOABAA
EAAPAA4ADgAOAA4ADgAOAA4ADgAOAA4ADAAMAAwADAAMAAwACwANAA0ACwALAAoACgAK
AAoACgAKAAoACgAJAAkACQAJAAsACgAKAAsACQAJAAkACQALAAsACwAKAAoACgAKAAoA
CAAHAAcABwAHAAcABwAHAAkACAAIAAgACAAIAAoACgAKAAoACgAKAAoACgAJAAgABwAG
AAYABgAGAAYABgAGAAYABgAGAAYABgAGAAgACAAIAAgABgAGAAYABgAGAAYABgAGAAgA
CAAIAAgACAAIAAgACAAIAAgACAAIAAgACAAIAAgACAAIAAgACAAGAAYABgAGAAgACAAI
AAgACAAIAAgACAAIAAgACAAIAAgACAAIAAgABgAGAAYABgAIAAgACAAIAAgACAAIAAgA
CAAIAAgACAAIAAgACAAIAAYABgAGAAYABgAGAAYABgAIAAgACAAIAAgACAAIAAgACAAI
AAgACAAIAAgACAAIAAgACAAIAAgACgAKAAoACgAIAAgACAAIAAgACAAIAAgABgAGAAYA
BgAIAAgACAAIAAYABgAGAAYABgAGAAYABgAIAAgACAAIAAYABgAGAAYABAAEAAQABAAG
AAYABgAGAAgACAAIAAgACAAIAAgACAAIAAgACAAIAAYABgAGAAYABgAGAAYABgAIAAgA
CAAIAAgACAAIAAgACAAIAAgACAAGAAYABgAGAAYABgAGAAYABgAGAAYABgAGAAcABwAH
AAUACAAKAAoADAAOABEAEQARABAAEAASABMAFQAWABYAGQAaABoAGgAaABgAFwAWABYA
EwARABEADgALAAsACgAJAAkACAAHAAYABQAEAAMABQAFAAUABQADAAQABAACAP//////
//3/////////AAACAAIAAgACAAIAAgACAAIAAAAAAAAAAAAAAAAAAQABAP//////////
AQACAAIAAgACAP////8DAAYADAASABoAKAA4AEkAYAB/AKMAywDyAA0BFQEOAfcA0gCo
AHwARgALAN7/vv+k/4r/gP+F/5P/oP+p/7H/uv++/8X/0P/Z/+H/5//u//P/9v/4//n/
+v/7//v/+v/5//n/+P/7//v/+//8//7//v/+//7//P/8//z//P/8//3//f/9//v//P/8
//z//P/8//z//P/6//r/+f/5//r/+v/6//n/+v/7//z//f/7//v/+//8//r/+v/6//r/
+f/4//f/9//4//n/+v/7//r/+v/6//r/+P/5//n/+f/7//v/+f/5//r/+v/6//r/9//3
//f/9//2//b/9v/3//f/9//3//j/9v/3//j/+P/5//r/+//8//////////7//P/9//7/
/v/9//3//P/7//z//f/+/wEAAQABAAEAAgACAAIAAgACAAIAAgACAAIAAAAAAAEAAQAB
AAIAAgABAP///v/+///////////////+//7//////wEAAQABAAEA///+//7//f/9//3/
/f/9//v/+//7//r/9//3//f/9//1//X/9f/1//X/9v/2//b/9//3//n/+f/7//v/+//7
//r/+v/5//j/+v/7//v/+//7//v/+f/5//n/+P/3//f/9//3//b/9v/3//b/9f/1//X/
9f/0//T/8v/y//L/8//z//P/8//z//P/9P/0//T/9v/2//b/9v/3//f/9//3//f/9v/1
//T/9//3//j/+P/3//b/9f/1//j/+v/7//z//P/7//r/+f/5//r/+v/6//v/+//7//v/
+f/5//n/+P/6//r/+v/6//j/+f/5//j/+v/6//n/+P/4//j/+P/4//j/+P/4//j/+P/2
//b/9v/0//T/9P/z//T/9f/0//X/8v/y//L/8v/y//L/8v/y//P/8//z//P/8//y//L/
8//z//P/8//z//H/8f/x//D/8v/y//L/8v/y//H/8f/x/+//7//v/+//7f/u//D/8P/w
//D/7v/u/+7/7v/u/+7/7v/u/+7/7v/u/+7/7v/u/+7/7v/u/+7/7v/u/+z/7P/s/+z/
7v/u/+7/7v/t/+z/6//q/+3/7v/v//D/7f/s/+v/6v/s/+z/7P/s/+z/7P/s/+z/7v/u
/+7/7v/s/+z/7P/s/+7/7v/u/+7/7v/u/+7/7v/u/+7/7v/u/+z/7P/s/+z/6v/q/+r/
6v/q/+r/6v/q/+r/6v/q/+r/7P/s/+z/7P/q/+r/6v/q/+v/7P/t/+7/7P/s/+z/7P/s
/+z/7P/s/+z/7P/s/+z/7P/s/+z/7P/r/+r/6f/o/+r/6v/q/+r/7P/s/+z/7P/s/+z/
7P/s/+z/7P/s/+z/6//q/+n/6P/q/+r/6v/q/+r/6v/q/+r/6v/q/+r/6v/q/+r/6v/q
/+z/7P/s/+z/6//q/+n/6P/o/+j/6P/o/+n/6v/r/+z/7P/s/+z/7P/r/+r/6f/o/+j/
6P/o/+n/6f/p/+n/7P/u/+7/7v/w//X/9f/1//T/8//0//T/9f/4//j/+f/6//r/+v/8
//r/+//6//r/9//1//X/9P/x/+//7v/t/+3/7v/t/+z/6//q/+n/6f/p/+n/6f/p/+r/
6v/o/+f/5//n/+X/5f/l/+X/5v/m/+b/5v/m/+b/5v/m/+b/5v/m/+T/5P/k/+T/5//n
/+f/5//n/+f/5f/m/+j/6v/q/+v/6//t//D/9P/6/wIADAAcAC8ASABnAI8AuQDiAAEB
DwEMAfkA1gCqAHwARAADAND/sP+U/3j/cP91/33/hv+P/5X/nP+i/6n/tP+//8n/z//W
/93/5P/m/+f/6P/p/+n/6f/p/+r/6v/t/+3/7f/u/+//7v/t/+z/7f/u/+//8P/u/+//
7//v//H/8v/y//L/8v/y//L/8v/y//L/8f/x//L/8v/y//H/7//v/+//7//v/+//7//w
//L/8v/y//L/8//0//X/9//1//X/9f/1//L/8v/y//L/9P/1//X/9f/1//X/8//z//T/
9P/0//T/8//z//P/8//0//T/9P/1//X/9f/1//b/9v/3//j/+P/6//r/+v/6//v/+//7
//r/+v/7//z//P/+//////////3//f/9/////f/9//3//v/+//7//v/+/wAAAAAAAAAA
AQACAAQABQADAAQABAADAAMAAgACAAMAAwADAAMAAwACAAIAAwADAAMAAwADAAMAAwAC
AAIAAQAAAP///v/9//7///8AAAAA/f/9//3//f/9//3//f/9////AAAAAAAA/f/9////
//8BAAEAAQABAAEAAgACAAIAAgADAAMAAwADAAMAAQABAP///v/9//3//v//////AAD/
//7//f/9//v/+//6//r/+v/6//r/+//7//v/+//7//v//P/8//z//P/8//z//P/9//3/
/f/9/wAAAAAAAAAAAQABAAIAAgACAAIAAgADAAMABAAEAAQABQAFAAUABQAHAAgACAAI
AAcABwAHAAcACQAJAAkACAAGAAYABgAGAAYABwAHAAYACAAIAAcABgAGAAYABgAGAAQA
BAAEAAQABgAEAAQABAAEAAQABAADAAMAAwABAAEAAAAAAAAAAAAAAAAAAAAAAAEAAQAB
AAEAAwACAAIAAwADAAMAAwADAAEAAQABAAAAAgACAAIAAgAEAAMAAwADAAUABQAFAAUA
BQAEAAIAAgACAAIAAAAAAAAAAAAAAAAAAAAAAAIAAgACAAIAAgACAAIAAgACAAIAAgAC
AAAAAAAAAAAAAAAAAAAAAAAAAAAAAAAAAAAAAAAAAAAAAgACAAIAAgACAAIAAgACAAIA
AgACAAIAAAAAAAAAAAACAAIAAgACAAAAAAAAAAAAAgACAAIAAgAAAAAAAAAAAAIAAgAC
AAIAAgACAAIAAgAEAAQABAAEAAQABAAEAAQAAgACAAIAAgACAAIAAgACAAAAAAAAAAAA
AAAAAAAAAAACAAIAAgACAAIAAgACAAIAAgACAAIAAgACAAIAAgACAAIAAgACAAIABAAE
AAQABAAEAAQABAAEAAIAAgACAAIAAgACAAIAAgACAAIAAgACAAIAAgACAAIABAAEAAQA
BAAEAAQABAAEAAQABAAEAAQAAgACAAIAAgACAAIAAgACAAQABAAEAAQABAAEAAQABAAG
AAYABgAGAAQABAAEAAQABAAEAAQABAAEAAQABAAEAAQABAAEAAQABAAFAAUABQAHAAoA
DAAMAAoADAAPAA8ADwAOAA4AEAARABMAFAAUABUAFgAWABYAGgAYABcAFgAWABMAEQAR
ABIADwAPAA4ACwALAAoACQAGAAUABAADAAMAAwADAAMAAwAEAAQAAgADAAMAAwABAP//
/////wAAAAAAAAAAAAACAAIAAgACAAIAAgACAAIAAgACAAMAAwADAAMAAwADAAUABgAG
AAgACAAHAAcABwAKAA4AFgAeACoAOABLAGYAgwCpANMA+gAXASMBHgEHAeQAuACKAFIA
FQDi/8L/qv+S/4b/h/+T/6D/qf+x/7j/vv/J/9T/3//n/+//9P/5//z//P/9//7/////
//////8AAAAAAQABAAEAAgAEAAQABAAEAAQABAAEAAQABgAHAAcABwAFAAYABgAGAAQA
BAAEAAQABgAGAAUABQAEAAQABAADAAUABQAFAAUAAwADAAMABAACAAIAAgACAAMABAAF
AAcABQAFAAUABQAEAAQABAAEAAQABQAFAAUABwAHAAUABQAEAAQABAAEAAMAAwADAAMA
BAAEAAQABQAFAAUABQAGAAYABwAIAAgABgAGAAYABgAFAAUABQAEAAYABwAIAAgACQAL
AAwADQALAAsACwANAA0ADQANAA4ADgAOAA4ADgAOAA4ADgAOAA4ADgAPAA8ADwAQABAA
DwAPAA4ADgAPAA8ADwAPAA8AEAAQABEAEQAPAA8ADwAPAA8ADgAOAA0ACwALAAsACwAI
AAcABgAEAAQABQAGAAcABwAHAAcABwAFAAYABgAGAAcABwAJAAkABwAHAAcABwAHAAgA
CAAIAAgACQAJAAkACQAJAAcABwAFAAQAAwADAAEAAQAAAAAA///+//3//f///////v/+
//7//v/+/////f/9//3//f/9//7//v/+//z//P/8//z////////////+//7//v/+////
//8AAAAAAAAAAAAAAQABAAIAAgACAAMAAwADAAMAAQACAAIAAgAFAAUABQAFAAUABQAF
AAQAAgACAAIAAgAEAAUABQAEAAQABAADAAIAAQAAAP///v8AAAAAAAAAAAAA/v/+//7/
/v/+//7//f/9//3/+//7//r/+v/6//r/+v/6//r/+v/7//v/+//7//n/+P/4//n/+//7
//v/+//5//n/+f/4//j/+P/4//j/+v/5//n/+f/5//n/+f/5//n/+P/6//r/+v/6//j/
+P/4//j/9v/2//b/9v/2//b/9v/2//T/9P/0//T/9P/0//T/9P/3//j/+f/6//n/+P/3
//b/9P/0//T/9P/0//T/9P/0//b/9v/2//b/9v/2//b/9v/2//b/9v/2//b/9v/2//b/
9v/2//b/9v/0//T/9P/0//T/9P/0//T/9//4//n/+v/5//j/9//2//b/9v/2//b/9P/0
//T/9P/1//b/9//4//b/9v/2//b/9v/2//b/9v/0//T/9P/0//T/9P/0//T/9f/2//f/
+P/2//b/9v/2//b/9v/2//b/9v/2//b/9v/0//T/9P/0//b/9v/2//b/+P/4//j/+P/3
//b/9f/0//b/9v/2//b/9v/2//b/9v/2//b/9v/2//j/+P/4//j/9//2//X/9P/z//L/
8f/w//L/9P/2//j/9v/2//b/9v/0//T/9P/0//b/9v/2//b/9v/2//b/9v/2//b/9v/2
//b/9v/2//b/9f/1//T/8//1//j/+v/6//j/+v/9//3/+//6//r//P/+/wEAAwAEAAMA
BAAEAAQACAAGAAUABAADAP///P/7//z/+f/5//j/+f/5//j/9//0//P/8v/x/+//7//v
/+//8f/y//L/8P/x//H/8f/v/+7/7f/s/+z/7v/u/+7/7v/u/+7/7v/u/+3/7P/r/+r/
7P/s/+3/7f/t/+3/7f/t/+v/7v/u/+7/7v/x//H/7//w//T//P8GABIAIgAzAEYAYQCH
AK8A2AD7AAsBDAH9AN4AsgCEAFAAEQDa/7b/mP98/3D/c/99/4j/j/+T/5r/ov+p/7b/
wf/J/9H/1v/Z/97/4v/j/+T/5f/l/+f/5//o/+j/5//n/+f/6P/q/+r/6v/q/+z/7P/s
/+z/6v/r/+v/6//r/+z/7P/s/+3/7v/v//D/7//u/+z/6//s/+z/7P/r/+n/6f/p/+n/
6v/r/+z/7v/u/+7/7v/u//D/8P/w//H/8P/v/+7/7f/u/+7/7v/u//D/8f/x//H/7//v
/+3/7f/u/+7/7v/u/+3/7f/t/+3/8P/w//D/8f/x//H/8f/y//T/9f/2//b/9P/0//T/
9P/1//X/9f/0//T/9f/2//b/9P/1//X/9f/1//X/9f/3//n/+f/5//r/+P/4//j/+P/4
//j/+P/4//j/+P/5//n/+f/6//r/+f/7//r/+v/7//r/+f/4//f/9//4//r/+//9//3/
/f/9//v/+v/6//n/9//3//f/9//3//f/9//2//f/9//3//f/9f/1//X/9f/1//b/9v/2
//P/8//1//X/9v/3//j/+f/7//z//P/8//r/+//7//v/+v/5//b/9f/2//b/9v/3//n/
+f/4//j/9//2//X/9f/z//P/8v/y//L/8v/y//P/8//z//P/8//1//b/9v/2//b/9v/2
//b/9//3//f/9//4//j/+P/4//n/+f/6//r//P/8//z//f///wAAAAAAAP//////////
//8AAAAAAAD//////////wEAAQABAAAAAgACAAIAAgACAAMAAwACAAIAAgABAAAAAAAA
AAAAAAAAAAAAAAAAAAIAAAAAAAAA///+//3/+//9//3/+//7//z//P/8//z//P/8//z/
/P/7//v/+//7//3//P/8//3//f/9//3//f/9//3//f/8//r/+v/6//r/+P/3//f/9//5
//n/+f/5//v/+v/6//r/+v/6//r/+v/6//r/+v/6//r/+v/4//j/+P/4//j/+P/4//j/
+P/4//j/+P/4//j/+P/4//r/+v/6//r/+v/6//r/+v/4//j/+P/4//j/+P/4//j/+v/6
//r/+v/8//z//P/8//z//P/8//z/+v/6//r/+v/8//z//P/8//z//P/8//z/+v/6//r/
+v/6//r/+v/6//r/+v/6//r/+//8//3//v/+//7//v/+//z//P/8//z/+v/6//r/+v/8
//z//P/8//z//P/8//z//P/8//z//P/8//z//P/8//z//P/8//z//P/8//z//P/+//7/
/v/+/wAAAAAAAAAA/v/+//7//v/+//7//v/+//z//P/8//z//v/+//7//v8AAAAAAAAA
AAAAAAAAAAAAAAAAAAAAAAAAAAAAAAAAAP7//v/+//7///8AAAEAAgACAAIAAgACAAIA
AgACAAIAAwADAAMAAwAGAAgACAAIAAoADQANAA0ADgAOABAAEQARABIAEgATABQAFAAU
ABYAEgARABAAEAANAAsACwAKAAkACQAIAAcABwAGAAUABAADAAIAAQABAAMAAwADAAMA
AwACAP///f///////f/9//3//f/+//7//v/+//7//v/+//7//v/+//7//v/+//7//v//
//////8BAAEAAQABAAAAAAD+/wAAAQADAAUADAASABwAJgA0AEYAXQB6AKEAywDzABIB
IwEhARAB7QDCAJQAXAAeAOf/xP+q/5D/gP9+/4n/l/+i/6v/tf+8/8T/z//a/+H/6f/v
//T/9//6//r/+//8//3//f/9//3//v/+/////////wAAAgACAAIAAgACAAIAAgACAAQA
BQAFAAUABQAGAAYABgAEAAQABAAEAAQABAADAAMABgAGAAYABQAHAAcABwAHAAUABQAF
AAYABgAGAAYABgAEAAQABAAFAAUABQAFAAUABAAEAAQABAAEAAUABQAFAAcABwAFAAUA
BAAEAAQABAAEAAUABgAHAAYABgAGAAcABwAHAAcACAAIAAkACgAKAAgACAAIAAgACQAJ
AAkACAAGAAcACAAIAAkACwAMAA0ADQANAA0ADwAPAA8ADwAQABAAEAAQABAAEAAQABAA
EAAOAA4ADwAPABEAEgASABEAEwASABIAEwATABMAEwATABIAEgATABMAEgARABAADwAO
AA4ADwAPAA4ADQAMAAsACgALAAwADAAJAAkACQAJAAkACQAJAAkACQAKAAoACgALAAsA
DQANAA8ADwAPAA8ADQAOAA4ADgAMAA0ADQANAA0ADQALAAsADQAMAAsACwALAAsACgAK
AAcABgAFAAUABQAFAAQABAAEAAQABAAFAAUABQAFAAUAAwAEAAQABAAFAAYABwAIAAkA
CQAJAAkACAAIAAgACAALAAsADAAMAAwADAAMAA0ACwAMAAwADAANAA0ADQANAA8AEAAQ
ABAADwAPAA8ADwAPAA8ADwAOAA4ADgAOAA4AEAARABEAEAASABIAEQAQAA8ADgANAAwA
DgAOAA4ADgAOAAwADAAMAAoACgAKAAkABwAHAAUABQAGAAYABgAGAAgACAAIAAgACQAJ
AAkACQAJAAgACAAJAAcABwAHAAcABwAHAAcABgAIAAgACAAIAAgABwAHAAcABQAFAAUA
BQAHAAYABgAGAAYABgAGAAYABgAGAAQABAAEAAQABAAEAAQABAAGAAYABgAGAAYABgAG
AAYABgAGAAYABgAIAAgACAAIAAYABgAGAAYABgAGAAYABgAGAAYABgAGAAYABgAGAAYA
CAAIAAgACAAGAAYABgAGAAgACAAIAAgACAAIAAgACAAIAAgACAAIAAgACAAIAAgACAAI
AAgACAAIAAgACAAIAAYABgAGAAYACAAIAAgACAAIAAgACAAIAAoACgAKAAoACAAIAAgA
CAAIAAgACAAIAAgACAAIAAgACgAKAAoACgAIAAgACAAIAAgACAAIAAgACAAIAAgACAAI
AAgACAAIAAYABgAGAAYABgAGAAYABgAGAAYABgAGAAgACAAIAAgACAAIAAgACAAIAAgA
CAAIAAgACAAIAAgABgAGAAYABgAGAAYABgAGAAYABgAGAAYABgAGAAYABgAGAAYABgAG
AAYABgAGAAYACAAIAAgACAAGAAYABgAGAAYABgAGAAYABgAGAAYABgAHAAcABwAHAAoA
DAAMAAwADAAPAA8ADwAOAA4AEAARABEAEgASABMAFgAWABYAGAAVABMAEQAQAA0ACwAL
AAoACQAJAAgABwAGAAQAAgAAAP3//P/7//v/+//7//v/+//8//z/+v/5//v/+//5//n/
+f/5//r/+v/4//j/+P/4//b/9v/2//b/+P/4//j/+P/4//n/+f/5//n/+f/5//n//P/6
//r/+v/7//n/+//+/wIACgAWACYAOABLAGQAhQCtANUA+AANAQ8BBAHpAL4AkABgACYA
6//E/6r/kv+A/3r/gf+N/5j/of+n/67/tv/B/8r/0//b/+H/6P/t/+7/8P/x//L/8//z
//X/9f/2//b/9//3//f/+P/4//j/+P/4//j/+P/4//j/+P/5//n/+f/5//r/+v/6//j/
+P/4//j/+v/6//n/+f/6//r/+v/5//n/+f/5//n/+//7//v//P/8//z//P/8//r/+v/6
//v/+//7//v/+//6//r/+v/6//z//f/9//3/+//7//n/+f/6//r/+v/6//v/+//7//v/
+v/6//r/+//9//3//f/+//7///8AAAAA/v/+//7//v/////////+//7///8AAAAAAAAB
AAEAAQAAAP///v///wAAAQACAAQABAAEAAQABAAEAAQABAAEAAIAAgADAAMAAwAEAAQA
AwADAAIAAgADAAEAAQABAAEAAgACAAMAAwACAAEAAAD//////v/+//3//f/9//3//f/7
//v/+//6//f/9//3//f/9//3//f/9//3//j/+P/4//n/+f/7//v/+v/5//j/9//5//r/
+v/6//j/+f/5//n/+f/5//f/9//4//j/+P/5//j/9//1//T/9f/0//P/8//z//P/8v/y
//D/8P/w//H/8v/z//T/9f/z//T/9P/0//T/9P/0//T/9f/1//X/9f/0//T/9P/0//X/
9f/2//b/9v/2//b/9//3//j/+P/4//n/+f/5//n/9//4//j/+P/5//n/+f/5//r/+//8
//z//P/8//z//P/6//v/+//6//j/+P/3//b/+P/4//j/+P/2//b/9v/2//T/8v/y//L/
9P/0//T/8//z//P/8f/x/+7/7v/u/+7/7v/u/+7/7v/v/+//7//v/+3/7P/s/+3/7//v
/+//7//v/+//7//u/+7/7v/u/+7/7P/r/+v/6//r/+v/6//r/+3/7P/s/+z/7P/s/+r/
6v/q/+r/6P/o/+j/6P/p/+r/6//s/+r/6v/q/+r/6P/o/+j/6P/q/+r/6v/q/+j/6P/o
/+j/6P/o/+j/6P/p/+r/6//s/+v/6v/p/+j/6P/o/+j/6P/q/+r/6v/q/+r/6v/q/+r/
6P/o/+j/6P/m/+b/5v/m/+f/6P/p/+r/6P/o/+j/6P/o/+j/6P/o/+r/6v/q/+r/6P/o
/+j/6P/o/+j/6P/o/+f/5v/l/+T/5v/m/+b/5v/o/+j/6P/o/+r/6v/q/+r/5//m/+X/
5P/k/+T/5P/k/+f/6P/p/+r/6P/o/+j/6P/n/+b/5f/k/+b/5v/m/+b/6P/o/+j/6P/o
/+j/6P/o/+f/5v/l/+T/5f/m/+f/6P/m/+b/5v/m/+T/5P/k/+T/5P/k/+T/5P/l/+b/
5//o/+j/6P/o/+j/5//m/+X/5P/l/+b/5//o/+f/5v/l/+T/5f/m/+f/6P/n/+b/5f/k
/+X/5v/n/+j/6v/q/+r/6v/s/+z/7P/s/+3/7v/v//D/8//0//X/9v/0//T/9P/0//X/
9v/3//j/9v/2//b/9v/1//T/8//y//H/8P/v/+7/7P/q/+j/5v/m/+b/5v/m/+b/5v/m
/+b/5f/k/+P/4v/h/+D/3//e/+D/4P/g/+D/4v/i/+L/4v/g/+D/4P/g/+H/4v/j/+T/
5v/m/w==
         </WaveFormData>
      </LeadData>
      <LeadData>
         <LeadByteCountTotal>10000</LeadByteCountTotal>
         <LeadTimeOffset>0</LeadTimeOffset>
         <LeadSampleCountTotal>5000</LeadSampleCountTotal>
         <LeadAmplitudeUnitsPerBit>4.88</LeadAmplitudeUnitsPerBit>
         <LeadAmplitudeUnits>¦ÌV</LeadAmplitudeUnits>
         <LeadHighLimit>2147483647</LeadHighLimit>
         <LeadLowLimit>268435456</LeadLowLimit>
         <LeadID>V5</LeadID>
         <LeadOffsetFirstSample>0</LeadOffsetFirstSample>
         <FirstSampleBaseline>0</FirstSampleBaseline>
         <LeadSampleSize>2</LeadSampleSize>
         <LeadOff>FALSE</LeadOff>
         <BaselineSway>FALSE</BaselineSway>
         <ExcessiveACNoise>FALSE</ExcessiveACNoise>
         <MuscleNoise>FALSE</MuscleNoise>
         <LeadDataCRC32>3160547385</LeadDataCRC32>
         <WaveFormData>
9v/2//b/9v/0//T/9P/0//T/9P/0//T/8v/y//L/8v/x//D/7//u//D/8P/w//D/8P/w
//D/8P/v/+7/7f/s/+z/7P/s/+z/7P/s/+z/7P/q/+r/6v/q/+r/6v/q/+r/6P/o/+j/
6P/o/+j/6P/o/+r/6v/q/+r/7P/s/+z/7P/u/+7/7v/u//D/8P/w//D/8v/y//L/8v/y
//L/8v/y//P/9P/1//b/9v/2//b/9v/2//b/9v/2//j/+P/4//j/+v/6//r/+v/8//z/
/P/8//z//P/8//z/+v/6//r/+v/6//r/+v/6//j/+P/4//j/9v/2//b/9v/2//b/9v/2
//j/+P/4//j/+P/4//j/+P/4//j/+P/4//b/9v/2//b/9v/2//b/9v/4//j/+P/4//b/
9v/2//b/9v/2//b/9v/2//b/9v/2//b/9v/2//b/9v/2//b/9v/4//j/+P/4//j/+P/4
//j/9v/2//b/9v/2//b/9v/2//T/9P/0//T/9P/0//T/9P/0//T/9P/0//b/9v/2//b/
+P/4//j/+P/4//j/+P/4//b/9v/2//b/9v/2//b/9v/4//j/+P/4//b/9v/2//b/9P/0
//T/9P/1//b/9//4//b/9v/2//b/9v/2//b/9v/4//j/+P/4//r/+v/6//r/+P/4//j/
+P/2//b/9v/2//j/+P/4//j/9v/2//b/9v/2//b/9v/2//T/9P/0//T/9P/0//T/9P/2
//b/9v/2//j/+P/4//j/9v/2//b/9v/2//b/9v/2//b/9v/2//b/+P/4//j/+P/4//j/
+P/4//b/9v/2//b/9v/2//b/9v/4//j/+P/4//r/+v/6//r/+f/4//f/9v/2//b/9v/2
//X/9P/z//L/8f/w/+//7v/u/+7/7v/u/+7/7v/u/+7/7P/s/+z/7P/q/+r/6v/q/+z/
7P/s/+z/7P/s/+z/7P/q/+v/7P/s/+z/7P/s/+7/8P/x//L/8//1//X/9P/0//b/9//4
//n/+v/7//z//f8AAAAAAAAAAP7//f/8//n/+//6//n/+f/6//n/+P/4//f/9v/1//T/
9f/1//X/9f/3//f/9//3//f/9v/0//T/9P/0//T/8//z//T/9P/0//b/9v/2//b/9v/2
//b/9v/2//b/9v/2//b/9//3//f/+f/4//b/9v/5//n/9//3//f/+f/7////BQAOABwA
KwA/AFcAdACZAMEA5QD7AAMB+QDjAMAAmQBoAC0A9f/V/77/qv+g/6b/sv+7/8P/yf/N
/9H/1P/Z/9//5f/o/+3/8v/0//T/9f/1//X/9f/2//b/9//3//f/+f/5//n/+v/6//r/
+v/6//j/+P/4//j/+P/5//n/+v/6//r/+v/6//z//P/8//z//P/8//z//P/8//z//P/8
//z//f/9//3/+//7//r/+v/8//z//P/8//v/+//7//r/+v/7//v/+//9//3//f/8//z/
/P/8//z/+v/7//v/+//8//z//f/9//7//v/+//7//v//////AAAAAAAAAQABAAEAAQAC
AAIAAgACAAIAAgADAAMABAAEAAYABgAHAAcACAAIAAgACQAJAAkACQAKAAsACwAMAAwA
CwALAAsACwANAA0ADQAOABAAEAAQABEAEQARABEAEQARABAAEAAQABIAEgATABMAEwAT
ABMAEwASABIAEgASABAAEAAQABAAEAAPAA8ADwAPAA0ADQANAA0ADQAMAAwADQANAAwA
DAAMAAwADAAMAAsACwAMAAwACgAKAAkACQALAAsACgAKAAwACgAKAAoACAAHAAYABgAI
AAgABwAHAAkACAAHAAcABgAFAAUABQADAAMAAQABAAQABAAEAAQABwAHAAcABwAIAAgA
CAAIAAYABwAIAAgACgAKAAoACgAMAAwADAANAAwADAAMAAwADQANAA4ADgAOAA8ADwAP
ABIAEwATABMAEwATABQAFAAUABQAFAAUABIAEgASABIAEgASABIAEQARABEAEQARABMA
EwARABEAEQAQABAAEAARABEAEAAQABAAEAAPAA4AEAAQABAAEAAQABAADgAOAA0ADQAO
AA4ADAAMAAwACwALAAwADAAMAA4ADQANAA0ADQANAA0ADQAMAAwADAAMAAsACwALAAoA
CgAKAAoACgAKAAoACgAKAAoACgAKAAoACgAKAAoACgAKAAoACgAKAAoACgAIAAgACAAI
AAgACAAIAAgABgAGAAYABgAIAAgACAAIAAgACAAIAAgACAAIAAgACAAIAAgACAAIAAgA
CAAIAAgACAAIAAgACAAIAAgACAAIAAgACAAIAAgACAAIAAgACAAIAAgACAAIAAgACAAI
AAgACAAIAAgACAAIAAgACAAIAAoACgAKAAoACAAIAAgACAAIAAgACAAIAAoACgAKAAoA
CgAKAAoACgAKAAoACgAKAAoACgAKAAoACgAKAAoACgAKAAoACgAKAAoACgAKAAoACgAK
AAoACgAIAAgACAAIAAoACgAKAAoADAAMAAwADAAKAAoACgAKAAoACgAKAAoACAAIAAgA
CAAJAAoACwAMAAsACgAJAAgACgAKAAoACgAKAAoACgAKAAgACAAIAAgABgAGAAYABgAI
AAgACAAIAAgACAAIAAgACgAKAAoACgAIAAgACAAIAAgACAAIAAgACAAIAAgACAAKAAoA
CgAKAAgACAAIAAgACAAIAAgACAAIAAgACAAIAAgACAAIAAgABgAGAAYABwAIAAgACAAI
AAgACgAKAAsADAANAA8ADwAOAA4ADgAPABIAEwAUABUAFAAVABYAFgAWABYAFgAVABQA
EQARABAADwAPAA4ADQAMAAwACwAKAAkACAAHAAcABwAHAAcABwAHAAcABwAGAAIAAgAC
AAIAAwADAAQABgAGAAYABgAGAAYABgAGAAYABgAGAAYABgAGAAYABgAHAAUABQAFAAQA
BgAGAAcABwAHAAUABQAFAAUACQANABYAIAAtAD8AVQBsAIsArwDVAPMAAQH/APEA2AC3
AJAAXQAjAPf/3v/I/7T/sP+2/8H/y//T/9n/3f/g/+P/5//r//D/8//4//z/AAABAAMA
AwADAAQAAQABAAAA//8BAAEAAQACAAIAAgACAAIAAAAAAAAAAAACAAMAAwAEAAMAAgAB
AAAAAgACAAIAAgAAAAAAAAAAAP7//v/+//7/AAABAAEAAQADAAMAAgACAAEAAAD///7/
/v/9//z/+v/7//3//v////////////7//P/8//z//P/8//3//f/9//7//v///////P/8
//z//P/7//v/+v/6//r/+v/7//v/+//7//z//P/+//7//v/+/wEAAQACAAIAAAAAAAEA
AQABAAAA/////////////wAAAwADAAQABAAFAAUABQAFAAUABQAFAAYABQAEAAMAAwAH
AAcABwAHAAUABAAEAAQABAAEAAUABQADAAMAAwADAAAAAAAAAAAA/v/+//7//v/8//v/
+//7//v/+f/5//n/9//3//b/9v/3//f/9v/2//b/9v/2//b/9f/1//b/9v/4//j/9//3
//X/9f/0//T/9P/y//L/8v/z//P/8//0//T/9P/z//P/8v/w/+7/7f/u/+3/7f/t/+7/
7//u/+//7//u/+3/7P/t/+3/7f/t/+z/7P/s/+z/7f/v//H/8v/y//L/8v/y//H/8P/v
/+//8v/y//L/8v/x//H/8v/y//P/9f/2//f/9//3//b/9f/1//X/9v/2//j/+P/4//j/
9//2//X/9P/0//T/9P/z//T/9f/2//f/9//3//X/9f/z//L/8v/y//P/8//y//L/8v/y
//H/8P/u/+7/7v/u//D/8P/u/+7/7f/t/+7/7v/u/+7/7v/t/+3/7v/u/+7/7v/t/+3/
7f/v/+//7//v//D/8P/w//D/7//v/+//7v/u/+7/7v/u/+z/7P/s/+z/6v/q/+z/7P/s
/+z/6v/q/+r/6v/s/+z/7P/s/+z/7P/s/+z/7P/s/+z/7P/q/+r/6v/q/+z/7P/s/+z/
7P/s/+z/7P/r/+r/6f/o/+v/7P/t/+7/7f/s/+v/6v/o/+j/6P/o/+r/6v/q/+r/6v/q
/+r/6v/o/+j/6P/o/+r/6v/q/+r/6v/q/+r/6v/s/+z/7P/s/+v/6v/p/+j/6P/o/+j/
6P/o/+j/6P/o/+j/6P/o/+j/6v/q/+r/6v/p/+j/5//m/+j/6P/o/+j/6v/q/+r/6v/o
/+j/6P/o/+r/6v/q/+r/6v/q/+r/6v/o/+j/6P/o/+r/6v/q/+r/6v/q/+r/6v/o/+j/
6P/o/+j/6P/o/+j/6P/o/+j/6P/o/+j/6P/o/+j/6P/o/+j/6v/q/+r/6v/o/+j/6P/o
/+r/6v/q/+r/6P/o/+j/6P/m/+b/5v/m/+n/6v/r/+z/6v/q/+r/6v/o/+j/6P/o/+j/
6f/q/+r/6v/q/+r/7P/q/+v/7P/t//H/8f/w//D/7v/v//D/8f/0//X/9v/3//j/+P/4
//j/+P/3//b/8//z//L/8f/x/+//7f/r/+r/6//q/+n/6P/p/+n/6f/p/+n/6f/p/+n/
5//m/+T/5P/k/+T/5P/j/+P/5P/k/+T/5P/k/+T/5P/k/+T/5P/k/+T/5P/k/+T/5P/l
/+X/5f/l/+T/5P/k/+P/5f/l/+X/5f/n/+f/6f/v//b//v8LAB8ANQBQAHMAmQDBAOUA
+QD9APEA1ACvAIYAUQATAN//wv+q/5b/kv+Y/6H/qf+x/7f/u/+8/8H/x//N/9T/1//c
/+D/5v/p/+f/5//n/+j/6P/p/+n/6f/r/+v/6//s/+r/6v/q/+r/7P/s/+z/7P/q/+v/
6//s/+7/7v/u/+7/7v/u/+7/7v/u/+7/7v/u//D/8P/w//D/7v/v/+//7//v/+//7v/u
//D/8P/w//D/8//z//P/8v/0//X/9f/1//P/8//z//L/9P/0//T/9P/0//X/9f/1//T/
9P/1//X/8v/y//L/8v/y//P/8//0//T/9P/1//X/9//3//j/+P/6//r/+v/6//3//f/+
//7//P/8//3//f/+//7//v///////////wAA/////wAAAAABAAEAAQABAAMAAwADAAQA
BQAGAAcACQAKAAkACAAHAAcABgAGAAYACAAIAAkACQAJAAkACQAJAAgACAAIAAgACAAI
AAgACAAGAAUABQAFAAYABQAGAAcABwAHAAYABgAHAAcABgAGAAYABgAGAAYABQAFAAYA
BgAEAAQAAwADAAUABQAEAAQABAACAAIAAgACAAEAAAAAAP7//v/9//3////+//3//f/8
//v/+//7//v/+//5//n/+P/4//j/+P/7//v/+//7//z//P/8//z//P/9//7//v/+//7/
/v/+/wAAAAAAAAEAAgACAAIAAgADAAMABAAEAAQABQAFAAUABgAHAAcABwAHAAcACAAI
AAgACAAIAAgACgAKAAoACgAIAAgACAAHAAcABwAHAAcABwAHAAUABQAFAAQABAAEAAUA
BQAEAAQABgAGAAUABAAEAAQABAAEAAQABAACAAIA/////wAAAAACAAIAAgABAP//AAAA
AAAAAQABAAIAAwADAAMAAwADAAIAAgACAAIAAwADAAMAAgAEAAQABAAEAAQABAAEAAQA
BAACAAIAAgACAAIAAgACAAIAAgAAAAAAAAAAAAIAAgACAAIABAAEAAQABAAEAAQABAAE
AAIAAgACAAIABAAEAAQABAAEAAQABAAEAAIAAgACAAIABAAEAAQABAACAAIAAgACAAQA
BAAEAAQAAgACAAIAAgACAAIAAgACAAIAAgACAAIAAAAAAAAAAAAAAAAAAAAAAAIAAgAC
AAIABAAEAAQABAAEAAQABAAEAAIAAgACAAIABAAEAAQABAAEAAQABAAEAAIAAgACAAIA
AgACAAIAAgACAAIAAgACAAIAAgACAAIAAgACAAIAAgACAAIAAgACAAQABAAEAAQAAgAC
AAIAAgACAAIAAgACAAIAAgACAAIABAAEAAQABAAEAAQABAAEAAQABAAEAAQABgAGAAYA
BgAGAAYABgAGAAYABgAGAAYABgAGAAYABgAEAAQABAAEAAQABAAEAAQABgAGAAYABgAI
AAgACAAIAAYABgAGAAYABgAGAAYABgAGAAYABgAGAAYABgAGAAcABgAGAAYABgAIAAoA
CgALAAwADQAPAA8ADgAOAA4ADwAQABEAEgATABIAEwAUABQAFgAWABYAFQAWABMAEwAS
ABMAEwASABEADgAOAA0ADAAJAAgABwAHAAcABwAHAAcACQAJAAkACAAGAAYABgAGAAQA
AwADAAQABAAEAAQABAAEAAQABAAEAAYABgAGAAYABAAEAAQABQAFAAUABQAEAAYACAAJ
AAkACQAJAAcABwAJAAsAEQAYACIALwBBAFcAbgCNALMA2QD5AAsBCwH9AOQAwwCaAGUA
KQD5/97/zP+6/7L/uP/B/8v/0f/V/9n/3v/j/+n/7//0//n//P8AAAIAAwADAAMAAwAE
AAIAAwADAAMAAwADAAMABAAEAAQABAAEAAIAAgACAAIAAwAFAAYACAAGAAYABgAGAAQA
BAAEAAQABAAEAAQABAAEAAQABAAEAAYABwAHAAcABwAHAAYABgAEAAQABAAEAAUABQAF
AAQAAgADAAMAAwAFAAUABQAEAAQABAAEAAQABAAFAAUABQAEAAQABQAFAAQABAAEAAQA
BAAFAAUABgAGAAYABwAHAAcABwAIAAgABgAGAAYABgAHAAcACAAIAAgACAAJAAkADAAM
AAwADQANAA0ADQAOAA8ADwAQABAAEQARABEAEQARABEAEQASABAAEAAQABEAEwATABMA
EwATABIAEgASABQAFAAVABUAFQAVABUAFQAUABQAFAAUABIAEgASABIAEgARABEAEQAP
AA0ADQANAA8ADwAOAA4ADwAPAA4ADgAOAA4ADgAOAA0ADQAOAA4ADgAOAA0ADQALAAsA
CgAKAAwACgAKAAoACgAJAAgACAAHAAYABAADAAEAAAD/////AAD///////8BAAEA////
//7//v/+//7////////////+//7//v/+//7///8AAAAAAAAAAAAAAAAAAAAAAAABAAAA
AAAAAAAAAwADAAQABAACAAMAAwADAAQABQAFAAUABQAFAAYABgAGAAYABgAGAAYABgAG
AAYABAAEAAQAAwAFAAUABQAFAAUABQADAAMAAwACAAIAAgADAAMAAgACAAAAAAD///7/
AAAAAAAAAAD+//7//P/8//v/+//8//z/+v/6//r/+f/7//z//P/8//r/+f/5//n/+f/5
//n/+f/6//r/+v/6//v/+//7//r/+P/4//j/+P/2//b/9v/2//j/+P/4//j/+P/4//b/
9v/2//b/9P/0//T/9P/0//T/9P/0//L/8v/y//L/9P/0//T/9P/1//b/9//4//b/9v/2
//b/8//y//H/8P/y//L/8v/y//P/9P/1//b/9v/2//b/9v/0//T/9P/0//L/8v/y//L/
9P/0//T/9P/z//L/8f/w//D/8P/w//D/8//0//X/9v/0//T/9P/0//L/8v/y//L/8v/y
//L/8v/y//L/8v/y//L/8v/y//L/9P/0//T/9P/y//L/8v/y//L/8v/y//L/9P/0//T/
9P/z//L/8f/w//L/8v/y//L/8f/w/+//7v/w//D/8P/w//L/8v/y//L/8v/y//L/8v/x
//D/7//u/+//8P/x//L/8P/w//D/8P/w//D/8P/w//D/8P/w//D/7//u/+3/7P/q/+r/
6v/q/+3/7v/v//D/8v/y//L/8v/x//D/7//u/+7/7v/u/+7/7v/u/+7/7v/u/+7/7v/u
/+7/7v/u/+//7v/u/+7/7v/w//L/8v/z//T/9f/3//f/9P/0//T/9f/4//n/+v/7//z/
/f/+//7/AAAAAAAA///8//n/+f/4//f/9//2//X/9v/2//X/9P/z//L/8f/x//D/7//u
/+3/7//v/+//7v/s/+z/7P/s/+r/6f/p/+r/6v/q/+r/6v/q/+r/6v/q/+j/6P/o/+j/
6v/q/+r/6//r/+v/6//q/+r/6v/r/+v/6//t/+n/5//n/+v/8f/6/wQAEQAhADMATABr
AI8AtwDbAPMA+QDxANoAtQCOAFsAHQDn/8j/rv+Y/5L/mP+j/6v/r/+z/7X/uP+9/8X/
zf/S/9n/2v/e/+D/4f/h/+H/4f/i/+T/5f/l/+X/4//j/+P/5P/l/+b/5//o/+b/5v/m
/+b/5f/l/+T/5P/n/+j/6f/q/+z/7P/s/+z/6v/q/+r/6v/o/+j/6P/o/+f/5//m/+X/
5v/n/+f/6P/q/+r/6v/q/+v/6//r/+r/6v/r/+v/6//r/+v/6//q/+z/7P/s/+z/6v/r
/+v/6//q/+r/6//r/+r/6v/q/+r/7P/t/+3/7v/u/+7/7//v/+//7//w//D/8P/w//D/
8P/v/+//8P/w//L/8v/z//P/9P/0//T/9f/z//P/8//0//b/9//5//r/+f/5//n/+f/3
//f/9//4//j/+P/4//n//f/9//3//f////7//v/+//3//P/8//v//f/9//3//f/+//7/
/v/+//z//P/8//z/+v/5//n/+f/7//n/+f/5//r/+//7//z//P/7//n/+P/4//j/+P/4
//X/9f/2//b/9//4//j/+f/7//v/+v/6//r/+P/4//j/9//1//P/8v/y//L/8f/x//L/
8v/y//P/8v/x//H/8f/v/+//7f/t/+7/7v/u/+7/7//v/+//7//w//D/8P/w//L/8//0
//T/9P/0//T/9P/0//T/9P/1//b/9v/2//b/+f/5//r/+v/8//3//f/9//z//f/9//3/
/////wAAAAD+//7//v/+/wAAAAAAAAAAAAAAAAAA///////////////////9//3////+
//7//v///////v/+/wAAAAD///7//f/8//v/+v/6//r/+P/4//j/+f/7//z/+v/6//r/
+f/5//r/+v/6//z/+//7//v/+f/5//n/+f/6//r/+v/6//n/+f/5//j/+P/4//j/+P/6
//r/+v/6//z//P/6//r/+v/6//j/+P/4//j/+v/6//r/+v/6//r/+v/6//j/+P/4//j/
+P/4//j/+P/6//r/+v/6//r/+v/6//r/+v/6//r/+v/6//r/+v/6//j/+P/4//j/+P/4
//j/+P/5//r/+//8//r/+v/6//r/+P/4//j/+P/6//r/+v/6//z//P/8//z/+v/6//r/
+v/6//r/+v/6//r/+v/6//r/+//8//3//v/+//7//v/+//3//P/7//r/+v/6//r/+v/6
//r/+v/6//z//P/8//z//P/8//z//P/+//7//v/+//7//v/+//7//P/8//z//P/+//7/
/v/+/wAAAAAAAAAA/v/+//7//v/+//7//v/+//z//P/8//z//v/+//7//v8AAAAAAAAA
AAAAAAAAAAAAAAAAAAAAAAD+//7//v/+//7//v/+//7/AAAAAAAAAAD+//7//v/+/wAA
AAABAAIAAAAAAAAAAAACAAIAAwAEAAcACQAJAAgACAAIAAkACgAJAAoACwAMAA0ADgAO
AA4ADgAOAA0ADAAJAAkACAAHAAcABgAFAAQABAADAAIAAQAAAP//////////////////
//////7//P/8//z//P/8//v/+//8//z//P/8//z//P/8//z//P/8//7//v/+//7//v/+
/////////////v/+//7//f/9//3////9////AQAHAA0AGAAkADUASQBjAIIApQDLAO8A
BQEJAf8A5QDEAJsAaAArAPX/2f/E/7L/qP+s/7T/vf/F/8v/z//T/9j/3f/j/+n/7P/x
//b/+P/6//n/+f/5//n/+v/6//v/+//7//v/+//7//z//v/+//7//v/+//7//v/+//7/
/////wAAAAAAAAAAAAAAAAAAAAAAAP7//v/+//7/AAAAAAAAAAACAAMAAwADAAEAAQAA
AAAAAAAAAAAAAAD////////+/wAAAQABAAEA/////////v/+//7//v/+//7/////////
/v/+/////////wAAAQACAAAAAQABAAIAAgACAAMAAwADAAMABAAEAAIAAgACAAIAAwAD
AAQABAAEAAQABQAFAAgACAAIAAkACQAJAAkACgALAAsADAAMAA0ADQANAA0ADQANAA0A
DgAOAA4ADgAPABEAEQARABEAEwASABIAEgASABIAEwATABMAEwATABMAEAAQABAAEAAQ
ABAAEAAQABAADwAPAA8ADwANAA0ADQANAA0ADAAMAA0ADQAMAAwADAAMAAwADAALAAsA
DAAMAAwADAALAAsACwALAAoACgAKAAgACAAIAAoACQAIAAgABgAGAAUABQAFAAQAAwAD
AAAA////////AQABAP////8AAAAAAAAAAAEAAQABAAEAAAAAAAAAAAAAAAEAAgACAAQA
BAAEAAQABAAEAAQABQAGAAYABgAGAAcABwAIAAgABgAHAAcABwAIAAkACQAJAAsACwAM
AAwACgAKAAoACgAKAAoACgAKAAwADAAMAAsACwALAAsACwALAAsACQAJAAcABgAGAAYA
CQAJAAgACAAIAAgABwAGAAYABgAGAAYABAAEAAIAAgABAAEAAgACAAQABAAEAAMABQAG
AAYABgAGAAUABQAFAAMAAwADAAMABAAEAAQABAAFAAUABQAEAAQABAAEAAQAAgACAAIA
AgACAAIAAgACAAIAAgACAAIAAgACAAEAAAD///7//P/8//z//P/9//7///8AAAAAAAAA
AAAAAAAAAAAAAAAAAAAAAAAAAAAAAAAAAAAA/v/+//7//v8AAAAAAAAAAP7//v/+//7/
AAAAAAAAAAAAAAAAAAAAAAAAAAAAAAAAAAAAAAAAAAAAAAAAAAAAAAAAAAAAAAAAAAAA
AAAAAAAAAAAAAAAAAAAAAAAAAAAAAAAAAAAAAAAAAAAAAAAAAAIAAgACAAIAAgACAAIA
AgAAAAAAAAAAAP7//v/+//7/AAAAAAAAAAD+//7//v/+//7//v/+//7//v/+//7//v/+
//7//v/+//7//v/+//7//P/8//z//P/+//7//v/+//7//v/+//7/AAAAAAAAAAD+//7/
/v/+//7//v/+//7//P/8//z//P/+//7//v/+//7//v/+//7//f/8//v/+v/8//z//P/8
//z//P/8//z//v/+//7//v/+//7//v/+//7//v/+//7//P/8//3//v/8//z//P/8/wAA
AAABAAIAAwAFAAUABAAEAAQABQAGAAcACAAJAAoACwAMAAwADAAKAAoACQAIAAcABwAG
AAUABQAEAAMAAgAAAP///v/9//r/+f/5//n/+f/5//n/+f/5//n/+P/2//b/9v/2//b/
9//3//j/+P/2//b/9v/2//b/9v/2//b/9P/0//T/9P/0//T/9f/1//P/8//y//L/9P/1
//X/9f/1//P/8//1//n///8IABQAJQA3AE0AagCLAK8A1QDtAPUA8QDfAL4AmQBwADcA
+//Z/8T/sP+k/6L/rP+1/73/w//H/8n/zv/T/9n/3f/k/+f/7P/u//D/8f/z//P/8//0
//T/9f/1//X/8//z//P/9P/0//T/9P/0//T/9P/0//T/9v/3//f/+P/2//b/9v/2//X/
9P/z//L/8//0//X/9v/2//b/9v/2//T/9f/1//X/9//3//b/9v/4//j/+P/4//f/9//3
//b/9v/3//f/9//3//f/9//2//b/9v/2//b/9P/1//X/9f/0//T/9f/1//b/9v/2//b/
9v/3//f/+P/4//j/+f/5//n/+f/6//r/+P/4//j/+P/7//v//P/8//7//v///////v/+
//7////+//3//P/8//////8AAAAAAQABAAEAAQABAAEAAQACAAEAAAD/////AwADAAMA
AwADAAIAAgACAAAAAAABAAEAAQABAAEAAQAAAAAAAAAAAP7//v/+//7//P/7//v/+//9
//v/+//7//v/+//6//r/+f/5//j/+P/2//b/9v/2//b/9//5//r/+f/4//b/9f/1//X/
9P/0//T/8v/y//L/8v/x//D/8P/y//L/8f/x/+//7v/t/+3/7P/r/+v/6//p/+n/5//n
/+j/6P/o/+j/6//r/+v/6//q/+r/6v/q/+z/7f/u/+7/7P/s/+z/7P/u/+7/7v/v/+7/
7v/u/+7/7//v//D/8P/u/+//7//v/+7/7//v/+//7//v//D/8P/w//D/8P/w//L/8v/y
//L/9P/0//T/8//w/+//7v/t/+//7//t/+3/7f/s/+z/7P/r/+v/6v/q/+j/6P/n/+b/
6P/o/+j/6P/q/+r/6P/o/+X/5f/m/+b/5P/k/+T/4//l/+b/5v/m/+X/4//i/+H/4//j
/+P/4//i/+L/4v/i/+P/4//j/+L/4f/g/9//3v/g/+D/4P/g/+D/4P/i/+L/4v/i/+H/
4P/f/97/3v/e/97/3v/e/97/3v/e/9z/3P/c/9z/3P/c/9z/3P/e/97/3v/e/9z/3P/c
/9z/3P/c/9z/3P/e/97/3v/e/9z/3P/c/9z/3P/c/9z/3P/c/9z/3P/c/9z/3P/c/9z/
2v/a/9r/2v/a/9r/2v/a/9f/1v/V/9T/1f/W/9f/2P/a/9r/2v/a/9r/2v/a/9r/2P/Y
/9j/2P/Y/9j/2P/Y/9f/1v/V/9T/1P/U/9T/1P/V/9b/1//Y/9r/2v/a/9r/1//W/9X/
1P/U/9T/1P/U/9b/1v/W/9b/1f/U/9P/0v/U/9T/1P/U/9L/0v/S/9L/0f/Q/8//zv/R
/9L/0//U/9P/0v/R/9D/0v/S/9L/0v/S/9L/0v/S/9D/0P/Q/9D/0P/Q/9D/0P/Q/9D/
0P/Q/9L/0v/S/9L/0P/Q/9D/0P/Q/9D/0P/Q/87/zv/O/87/z//Q/9H/0v/P/87/zf/M
/87/zv/O/87/0P/Q/9D/0P/S/9L/0v/S/9T/1P/U/9T/1f/W/9f/2P/X/9b/1f/U/9b/
1v/W/9b/2P/Y/9j/2P/X/9b/1f/U/9T/1P/U/9T/0v/Q/87/zP/M/8z/zP/M/8r/yv/K
/8r/yf/I/8f/xv/G/8b/xv/G/8b/xv/G/8b/yP/I/8j/yP/F/8T/w//C/8T/xP/E/8T/
xf/G/w==
         </WaveFormData>
      </LeadData>
      <LeadData>
         <LeadByteCountTotal>10000</LeadByteCountTotal>
         <LeadTimeOffset>0</LeadTimeOffset>
         <LeadSampleCountTotal>5000</LeadSampleCountTotal>
         <LeadAmplitudeUnitsPerBit>4.88</LeadAmplitudeUnitsPerBit>
         <LeadAmplitudeUnits>¦ÌV</LeadAmplitudeUnits>
         <LeadHighLimit>2147483647</LeadHighLimit>
         <LeadLowLimit>268435456</LeadLowLimit>
         <LeadID>V6</LeadID>
         <LeadOffsetFirstSample>0</LeadOffsetFirstSample>
         <FirstSampleBaseline>0</FirstSampleBaseline>
         <LeadSampleSize>2</LeadSampleSize>
         <LeadOff>FALSE</LeadOff>
         <BaselineSway>FALSE</BaselineSway>
         <ExcessiveACNoise>FALSE</ExcessiveACNoise>
         <MuscleNoise>FALSE</MuscleNoise>
         <LeadDataCRC32>1438659034</LeadDataCRC32>
         <WaveFormData>
2P/Y/9j/2P/W/9b/1v/W/9T/1P/U/9T/0v/S/9L/0v/Q/9D/0P/Q/87/zv/O/87/zv/O
/87/zv/N/8z/y//K/8j/yP/I/8j/yv/K/8r/yv/M/8z/zP/M/8r/yv/K/8r/yP/I/8j/
yP/K/8r/yv/K/8v/zP/N/87/z//Q/9H/0v/V/9b/1//Y/9n/2v/b/9z/3v/g/+L/5P/n
/+r/7f/w//T/+P/8/wAAAwAGAAkADAAOABAAEgAUABcAGAAZABoAGwAcAB0AHgAhACIA
IwAkACYAJgAmACYAKAAoACgAKAAqACoAKgAqACkAKAAnACYAJAAiACAAHgAaABgAFgAU
ABMAEgARABAADgAMAAoACAAGAAYABgAGAAQABAAEAAQABAAEAAQABAAFAAYABwAIAAkA
CgALAAwADQAOAA8AEAATABQAFQAWABcAGAAZABoAHAAcABwAHAAdAB4AHwAgACIAIgAi
ACIAIgAiACIAIgAiACIAIgAiACQAJAAkACQAJgAmACYAJgAoACgAKAAoACkAKgArACwA
LgAuAC4ALgAuAC4ALgAuAC4ALgAuAC4ALgAuAC4ALgAwADAAMAAwAC4ALgAuAC4ALgAu
AC4ALgAwADAAMAAwADIAMgAyADIAMgAyADIAMgAyADIAMgAyADIAMgAyADIAMQAwAC8A
LgAtACwAKwAqACgAKAAoACgAJgAmACYAJgAkACQAJAAkACYAJgAmACYAJgAmACYAJgAn
ACgAKQAqACsALAAtAC4ALwAwADEAMgAyADIAMgAyADIAMgAyADIAMAAwADAAMAAwADAA
MAAwAC4ALgAuAC4ALgAuAC4ALgAuAC4ALgAuAC4ALgAuAC4ALAAsACwALAAsACwALAAs
ACoAKgAqACoAKgAqACoAKgAqACoAKgAqACgAKAAoACgAJwAmACUAJAAiACIAIgAiACIA
IgAiACIAIgAiACIAIgAhACEAIgAjACMAIwAjACQAJAAlACcAKAApACkAKQApACsALAAs
ACwALAAuAC8ALwAvAC8AMAAwADEAMQAvAC8ALgAuAC0ALQAsACsAKgAqACkAKAAnACcA
JgAlACUAJgAnACcAJwAnACcAJQAlACUAJAAkACQAIwAhACEAIQAhAB8AHwAfAB4AHAAc
ABsAGwAbABsAGwAbABoAGgAaABoAHgAcABwAHAAeAB4AHgAeAB8AHwAgACMAKAAtADQA
PQBKAFoAawB+AJYArgDAAMYAxQC9ALIAoACIAGYARQAwAB8AEAAJAAsAEQAVABYAFwAY
ABgAGQAcAB4AIgAkACgAKwAsAC8AMAAwADAAMgAzADYANwA4ADoAPQA+AEAAQwBEAEYA
RgBEAEIAQQA/AD0AOgA3ADMAMAAtACwAKgAoACkAKQApACoALgAvADIAMgA2ADcANwA4
ADsAOwA8ADwAPQA+AEAAQgBDAEQARQBGAEcASABJAEoASwBLAEsASwBLAEsASwBJAEgA
RwBHAEQAQgA/ADwAOgA5ADcANgA0ADIALwAtACwAKAAnACcAJQAiACIAIAAfABwAGwAa
ABkAFwAXABYAFgAWABYAFgAWABkAGgAbAB4AHwAgACMAJAAnACgAKwAtAC8AMAAyADMA
NwA4ADkAOgA7ADwAPQA9ADsAPAA8AD0APQA+AD4APQA9AD0APAA8AD4APQA9AD0APQA8
ADwAOwA4ADcANwA1ADUANQA0ADEAMAAwAC8ALQArACkAKAAnACYAJAAiACEAHwAfAB8A
HgAcABwAHAAaABgAGAAYABgAGgAZABgAFwAYABgAGAAYABoAGQAZABgAFwAXABYAFQAU
ABMAEgASABIAEgASABIAEAAPAA8ADwANAA0ACwAKAAsACwALAAwADAAMAA0ADQARABIA
EwAUABMAFAAVABUAFgAWABYAFgAYABkAGgAbABoAGwAdACAAIQAjACYAKAAoACsALQAw
ADIANQA3ADkAOAA5ADkAOQA5ADkAOQA5ADcANwA4ADgAOAA4ADkAOQA8AD0APQA9AD4A
PwA/AD8APgA9ADwAOwA6ADkANwA1ADIALwAuACoAKgApACcAJQAhACEAIAAeABsAGgAZ
ABcAFAAUABQAFAATABIAEQARABEAEQARABEAEQARABEAEwATABQAFAAUABUAFQAWABYA
GAAZABkAGQAbABwAHAAcABwAHAAeAB4AHgAeACAAIAAgACAAHgAeAB4AHgAdABwAGwAa
ABkAGAAXABYAFAAUABQAFAASABIAEgASABQAFAAUABQAEgASABIAEgASABIAEgASABIA
EgASABIAFAAUABQAFAAUABQAFAAUABMAEgARABAADwAOAA0ADAAJAAgABwAGAAQABAAE
AAQABAAEAAQABAACAAIAAgACAAIAAgACAAIAAgACAAIAAgADAAQABQAGAAgACAAIAAgA
BgAGAAYABgAEAAQABAAEAAQABAAEAAQAAgACAAIAAgABAAAA///+//z//P/8//z/+v/6
//r/+v/8//z//P/8//3//v///wAAAgACAAIAAgACAAIAAgACAAIAAgACAAIAAgACAAIA
AgADAAQABQAGAAgACAAIAAgACgAKAAoACgAMAAwADAAMAAwADAAMAAwACgAKAAoACgAM
AAwADAAMAAoACgAKAAoACAAIAAgACAAIAAgACAAIAAoACgAKAAoADAAMAAwADAAOAA4A
DgAOABAAEAAQABAAEAAQABAAEAAQABAAEAAQAA8ADgANAAwADAAMAAsACwAMAA0ADQAN
AA0ADgAOAA8ADwAQABEAEQATABMAEwAUABQAFAAUABYAFwAXABcAFwAWABYAFwAXABUA
FQAUABQAEgARAA8ADQAMAAwACwAKAAcABwAGAAUAAwAEAAUABQADAAMAAwABAP////8A
AAAAAAD//////////////////////v/+//7//f/9//3//f/9//3//P/8//r/+v/6//r/
+v/6//r/+P/4//b/9f/1//T/9f/4//v/AAAHABAAHgArAD4AVABsAIAAjACPAIsAggB4
AGYATAArABAA///u/+H/2//d/+H/4v/j/+L/4v/f/97/4P/i/+T/5v/p/+z/7f/u//D/
8P/y//P/9v/3//j/+v/+/wAAAwAHAAoADAAMAAoACgAJAAcABQABAP///P/6//j/9v/z
//D/8P/v/+7/7v/v/+//8f/w//D/8f/x//L/8//z//T/9P/0//T/9f/2//X/9P/z//L/
8P/w//D/8P/x//H/8f/x//H/8f/x/+//7v/t/+3/6v/p/+f/5f/k/+H/3//e/9z/2f/X
/9b/1v/T/9H/0P/N/8r/yv/I/8f/xf/D/8H/v/+7/7v/uv+6/7j/uP+4/7j/tv+2/7b/
uP+2/7b/uP+4/7f/uP+7/73/wP/C/8X/x//L/8z/zf/O/9H/0v/T/9P/1f/W/9b/1//V
/9b/1v/V/9P/0//S/9L/0P/P/8//z//N/8r/yP/F/8b/xf/F/8P/w//D/8L/v/++/77/
vf+7/7f/tf+0/7P/sf+w/6//r/+t/63/rf+s/6r/qv+q/6j/pv+m/6b/pv+o/6f/pv+l
/6f/pv+l/6T/pP+j/6P/ov+j/6P/ov+h/6D/n/+e/57/nP+c/5z/nP+a/5n/mf+Z/5f/
l/+V/5T/kv+R/5D/kP+P/47/jv+N/43/jv+P/5D/kv+U/5b/l/+a/5r/mv+a/5r/m/+c
/53/oP+h/6P/pv+p/6v/rv+w/7P/t/+6/77/v//B/8L/w//E/8X/xf/F/8X/xf/F/8X/
w//D/8T/xP/G/8b/x//H/8r/y//L/8v/zf/N/8z/y//K/8n/yP/H/8T/w//B/7//vv+7
/7r/tv+0/7P/sf+v/63/rf+s/6r/qP+o/6j/p/+m/6b/pv+m/6b/pv+m/6f/pf+l/6X/
pf+l/6X/pf+n/6f/qP+o/6j/q/+r/6z/rP+s/63/rf+t/6//sP+w/7D/sP+w/7D/sP+w
/7D/rv+u/67/rv+u/67/rv+u/6z/rP+s/6z/qv+q/6r/qv+o/6j/qP+o/6j/qP+o/6j/
qv+q/6r/qv+q/6r/qv+q/6v/rP+t/67/sP+w/7D/sP+w/7D/sP+w/7H/sv+z/7T/tv+2
/7b/tv+2/7b/tv+2/7j/uP+4/7j/uP+4/7j/uP+4/7j/uP+4/7b/tv+2/7b/tv+2/7b/
tv+2/7b/tv+2/7b/tv+2/7b/uP+4/7j/uP+2/7b/tv+2/7j/uP+4/7j/uf+6/7v/vP+8
/7z/vP+8/77/vv++/77/wP/A/8D/wP/A/8D/wP/A/8D/wP/A/8D/wP/A/8D/wP/C/8L/
wv/C/8L/wv/C/8L/wv/C/8L/wv/E/8T/xP/E/8L/wv/C/8L/xP/E/8T/xP/G/8b/xv/G
/8f/yP/J/8r/yv/K/8r/yv/M/8z/zP/M/8//0P/R/9L/0v/S/9L/0v/U/9T/1P/U/9X/
1f/W/9f/2f/Z/9n/2v/a/9v/3f/e/+D/4f/i/+P/4//k/+T/5P/k/+b/5//n/+f/5//o
/+j/6//r/+n/6f/o/+j/5//n/+b/5f/k/+T/4//i/+H/4f/i/+H/4f/i/+X/5f/l/+X/
5//l/+X/5f/o/+j/6P/n/+j/6f/q/+v/7f/t/+3/7P/u/+7/7f/t/+//7//v/+//7//w
//H/8v/0//L/8v/y//T/9v/2//b/9//5//r//f8AAAMACAARAB4ALAA9AFIAagCGAJ4A
sAC5ALcAsACkAJIAeABTADgAIwAQAAEA//8DAAcACgALAAwADAALAAwAEAAUABYAGgAf
ACIAJwAoACgAKAAqACsAKwArACsALAArACwALgAxADQANgA2ADQANQA1ADQAMwAxAC8A
LAAqACsAKgAoACYAKwArACsALAAwADEANAA0ADkAOwA8AD4AQQBBAEIAQgBEAEQARQBG
AEYARgBGAEYARwBIAEkASgBJAEkASQBJAEcARwBHAEUARgBFAEUAQgBBAD8APQA8ADwA
OwA7ADoAOQA3ADYANgA2ADUANQAzADIAMgAwAC8AMAAvAC4ALQAsAC0ALQAuAC4ALgAu
AC4ALwAwADEANAA1ADYAOQA6AD0APgBBAEMARQBGAEgASQBLAEwATQBOAE8AUABRAFEA
UwBUAFQAVQBVAFYAVgBVAFUAVQBUAFQAVABTAFMAUwBSAFAATwBNAEoASQBJAEcARQBF
AEQAQQA+AD4APQA7ADoAOQA5ADkAOQA4ADcANwA1ADUANQA0ADQANAA0ADIAMgAyADIA
MgAyADEAMAAvAC8ALgAtACwAKgApACkAKAAnACcAJgAlACQAIwAiACIAJAAkACQAJAAk
ACMAIwAjACMAIwAhACAAHgAdABwAHAAaABoAGwAbAB0AHgAfACAAIwAkACUAJQAmACYA
JgAmACgAKQAqACsALAAtAC8AMgAzADUAOAA6AD4AQQBDAEYARwBJAEoASwBMAE0ATQBN
AE8ATwBPAE8ATwBPAFAAUABOAE4ATwBPAE8ATwBOAE0ASwBLAEoASQBIAEcARgBFAEAA
PwA9ADsAOAA1ADQAMAAuAC0AKwApACUAJQAkACIAHgAeAB4AHQAcABwAHAAcABwAHAAc
AB0AHwAfAB8AHwAhACEAIQAjACUAJgAmACYAJQAlACYAJgAmACcAJwAnACkAKgAqACoA
LAAqACoAKgAqACoAKAAoACgAKAAoACgAKAAoACcAJgAlACQAIgAiACIAIgAgACAAIAAg
AB4AHgAeAB4AHgAeAB4AHgAeAB4AHgAeAB4AHgAeAB4AIAAgACAAIAAiACIAIgAiACIA
IgAiACIAIgAiACIAIgAiACIAIgAiACIAIgAiACIAIgAiACIAIgAgACAAIAAgAB4AHgAe
AB4AIAAgACAAIAAgACAAIAAgACAAIAAgACAAIAAgACAAIAAgACAAIAAgACAAIAAgACAA
IAAgACAAIAAeAB4AHgAeACAAIAAgACAAHgAeAB4AHgAgACAAIAAgACAAIAAgACAAIAAg
ACAAIAAgACAAIAAgACAAIAAgACAAHgAeAB4AHgAcABwAHAAcABwAHAAcABwAHgAeAB4A
HgAcABwAHAAcABwAHAAcABwAHAAcABwAHAAeAB4AHgAeAB4AHgAeAB4AHgAeAB4AHgAe
AB4AHgAeAB4AHgAeAB4AHgAeAB4AHgAgACAAIAAgACIAIgAhACEAJAAlACUAJQAlACYA
JgAnACcAKAApACkAKQApACkAKgAqACoAKgAsACsAKwArACsALAAsAC0ALQAtAC0ALAAs
ACsAKwAqACkAKAAoACcAJgAlACUAJAAjACMAJAAlACUAJQAlACUAIwAlACUAJgAmACYA
JQAlACUAJQAlACUAJQAlACQAJAAkACEAIQAhACEAHwAfAB4AHgAeAB4AHgAeAB4AHgAe
AB4AHAAcABsAGwAcAB0AIAAjACgALwA6AEYAVQBmAHwAlgCsALgAvQC5ALIApgCUAHoA
VwA6ACkAHAAPAAkADQARABQAFQAWABYAFwAYABwAHgAgACQAJwAoACkALAAqACoALAAt
ADAAMQAyADQANwA4ADoAPQA+AEAAQAA+AD4APQA7ADkANwA1ADIAMAAtACwAKgAoACkA
KQApACoALAAtADAAMAAzADUANgA4ADoAOwA9AD4APgA+AD8AQABAAEAAQABAAD8AQABB
AEIAQQBBAEEAQQA/AD8APwA9ADwAOwA7ADgAOQA3ADUANAAxAC8ALgAsACkAJwAmACYA
IgAhACEAHwAeAB4AHAAbABwAGwAaABkAFwAXABYAFgAUABQAFAAUABIAEgASABQAFgAW
ABgAGAAbABwAHwAhACMAJAAmACcAJwAoACkAKgAtAC4ALwAvAC0ALgAuAC8ALwAwADAA
LwAvAC8ALgAuAC0AKwAqACkAJwAmACYAJQAjACEAIAAdABwAGwAZABUAFAAUABMAEQAR
AA8ADgANAAsACgAJAAkABwAHAAcABgAEAAQABAACAAAAAAAAAAAA/v/9//z/+//5//j/
9//2//b/9f/1//T/8//z//L/8f/u/+3/7P/s/+r/6v/q/+r/6P/n/+f/5//p/+n/5//m
/+T/4//i/+L/4v/i/+P/4//l/+b/5//o/+f/6P/p/+n/6v/q/+r/6v/n/+f/5//n/+f/
5//o/+r/6v/r/+3/7v/u//H/8//2//X/9//4//n/+v/7//v/+//7//v/+//7//n/+f/6
//r/+v/6//v/+//8//3//f/9//z/+//5//f/9v/1//T/8//u/+3/6//p/+T/4f/g/9z/
2v/Z/9f/1f/T/9P/0v/Q/87/zv/O/83/yv/K/8r/yv/K/8r/yv/L/8n/yf/J/8n/x//H
/8f/yf/H/8j/yP/I/8v/y//M/8z/y//L/8r/yf/H/8j/yP/I/8r/yv/J/8j/x//G/8T/
xP/E/8T/xP/E/8T/xP/C/8L/wv/C/8D/wP/A/8D/vv++/77/vv++/77/vv++/77/vv++
/77/vf+8/7v/uv+6/7r/uv+6/7z/vP+8/7z/uv+6/7r/uv+4/7j/uP+4/7b/tv+2/7b/
tv+2/7b/tv+2/7b/tv+2/7b/tv+2/7b/uP+4/7j/uP+6/7r/uv+6/7n/uP+3/7b/tf+0
/7P/sv+y/7L/sv+y/7D/sP+w/7D/sP+w/7D/sP+w/7D/sP+w/7D/sP+w/7D/sP+w/7D/
sP+u/67/rv+u/6z/rP+s/6z/qv+q/6r/qv+q/6r/qv+q/6z/rP+s/6z/rv+u/67/rv+s
/6z/rP+s/67/rv+u/67/rv+u/67/rv+w/7D/sP+w/7L/sv+y/7L/sP+w/7D/sP+u/67/
rv+u/7D/sP+w/7D/sP+w/7D/sP+w/7D/sP+w/67/rv+u/67/rv+u/67/rv+u/67/rv+u
/67/rv+t/63/rP+t/63/rf+t/67/rv+v/7H/sv+z/7P/s/+z/7P/tP+0/7T/tP+2/7n/
uf+5/7n/uv+6/7v/u/+3/7f/tv+2/7X/tf+0/7P/tP+0/7P/sv+x/7H/sP+v/67/rv+u
/63/q/+r/6v/qf+r/6v/rP+s/6z/q/+r/6v/q/+r/6v/q/+t/6z/rP+s/6n/qf+p/6n/
q/+r/6r/qv+q/6r/qv+q/6j/qv+s/67/rv+u/63/q/+s/6//tP+7/8L/x//S/+D/7/8C
ABgAMABMAFwAYwBjAFwAUAA+ACQAAQDi/8n/tv+n/6H/pf+p/6r/q/+s/6z/q/+u/7L/
tP+4/7z/wf/C/8X/xP/C/8L/xP/F/8X/xf/F/8b/xv/G/8f/yf/M/87/zv/M/8v/y//K
/8n/x//F/8L/wP/C/8L/wf/A/8X/xf/F/8b/yf/L/8//0P/V/9f/2P/a/9z/3f/f/+D/
4f/i/+T/5v/m/+b/5v/m/+X/5P/j/+L/4P/f/97/3f/b/9v/2//Z/9r/2f/Z/9b/1//V
/9P/0v/T/9H/0P/O/87/zf/N/87/zf/N/87/zf/O/87/zP/L/8z/y//K/8n/yf/J/8j/
yP/K/8r/yv/K/8v/zP/N/9D/0//U/9f/2P/b/9z/3//h/+T/5v/p/+v/7//w//H/8v/z
//T/9f/1//f/+P/4//n/+f/6//r/+f/5//n/+P/4//j/9//3//f/9//2//b/9f/2//X/
9f/z//P/8//y/+//8P/w/+//7f/t/+v/6v/p/+r/6v/q/+v/6f/p/+n/6P/q/+r/6v/o
/+j/6P/o/+j/6v/p/+j/5//o/+j/6P/o/+j/5//n/+b/4//j/+L/4f/i/+H/4P/g/+P/
5P/l/+b/6P/n/+f/5//n/+f/5f/k/+b/5f/k/+T/5v/m/+f/5//r/+z/7f/u//H/8v/z
//P/9P/0//T/9P/0//X/9v/3//r/+//9/wAAAgAFAAkADAAOABEAEwAWABkAGwAcAB0A
HgAfAB8AHwAgACEAIgAjACUAJQAmACYAKAAoACkAKQAoACkAKQApACkAKQAoACcAJgAl
ACQAIwAgAB8AHQAbABgAFQAUABAADAALAAkABwAFAAUABAACAAIAAgACAAEAAAAAAAAA
AAACAAIAAgADAAQABQAGAAcACQAJAAkACwANAA4ADgAOAA8ADwAQABAAEAARABEAEQAR
ABIAEgASABQAEgASABIAEgASABAAEAAQABAAEAAQABAAEAAOAA4ADgAOAAwADAAMAAwA
DAAMAAwADAAMAAwADAAMAA4ADgAOAA4AEAAQABAAEAASABIAEgASABQAFAAUABQAFgAW
ABYAFgAWABYAFgAWABYAFgAWABYAFAAUABQAFAAWABYAFgAWABgAGAAYABgAGAAYABgA
GAAYABgAGAAYABcAFgAVABQAFAAUABQAFAAWABYAFgAWABQAFAAUABQAFAAUABQAFAAS
ABIAEgASABIAEgASABIAEgASABIAEgAQABAAEAAQABIAEgASABIAEgASABIAEgATABQA
FQAWABgAGAAYABgAGgAaABoAGgAcABwAHAAcABwAHAAcABwAHAAcABwAHAAeAB4AHgAe
AB4AHgAeAB4AIAAgACAAIAAeAB4AHgAeAB4AHgAeAB4AHgAeAB4AHgAcABwAHAAcAB4A
HQAdAB4AHQAdAB0AHQAcABwAHQAfACAAIQAhACEAIQAhACIAIgAiACIAJAAlACcAJwAn
ACgAKgArACsAKQApACgAKAAnACcAJgAlACQAJgAlACQAIwAjACIAIQAhACQAJQAlACUA
IwAjACEAIQAhACIAIgAiACEAIQAhACEAIQAhACEAIQAgACAAIAAfACEAIQAhACEAIQAg
ACAAIAAgACAAIAAgACAAIAAgACAAIgAhACEAIgAlACoALwA2AD8ATABcAG0AggCaALIA
wgDIAMUAvQCyAKIAiABmAEcANAAjABYADwAPABMAFwAYABkAHAAaAB0AIAAkACgAKgAw
ADMANAA1ADYANgA2ADgAOQA4ADkAOgA8AD0APgBAAEMAQgBEAEQAQgBAAD8APQA7ADcA
NQAyADAALQAsACoAKAApACkAKQAqACwALQAwADAANAA1ADUANgA4ADkAOwA8AD4APgA/
AEAAQQBCAEMARABDAEQARQBGAEUARQBFAEUARQBFAEUAQwBAAD8APwA8ADkANwA1ADQA
MwAxADAALgAtACsAKgAqACgAJwAnACUAJgAmACQAIwAiACEAIAAfABsAGwAaABoAGAAY
ABgAGAAZABoAGwAeACAAIAAiACIAIwAkACcAKQArACwALgAvADMANAA1ADYANwA4ADkA
OQA7ADwAPAA9AD0APgA+AD0APQA9ADwAPAA8ADsAOwA7ADkAOAA4ADcANAAzADMAMQAx
ADEAMAAtACwALAArACkAKAAnACcAJwAnACYAJQAlACUAJQAlACQAJgAmACYAJAAkACQA
JAAkACYAJQAkACMAIwAiACEAIAAeAB0AHQAcABsAGwAaABkAGAAXABYAFgAWABYAFgAW
ABYAFQAVABUAFwAXABUAFAAVABUAFQAWABgAGAAZABkAGwAcAB0AHgAdAB4AHwAfAB4A
HgAeAB4AHgAfACAAIQAkACUAJwAqAC0ALwAyADQANAA3ADkAPAA7AD0APgA/AEAAQQBB
AEEAQQBBAEEAQQBBAEEAQgBCAEIAQgBDAEMARABFAEUARQBHAEcARgBFAEQAQwBCAEEA
PgA9ADsAOQA3ADUANQAyADIAMQAvAC0AKwArACoAKAAoACgAKAAnACgAKAAoACgAJgAm
ACYAJwAnACcAJwAnACcAJwAnACkAKQAqACoAKgArACsALAAsACwALQAtAC0AKwAsACwA
LAAsACwALAAsACwALAAqACoAKgAqACgAKAAoACgAJgAmACYAJgAmACYAJgAmACYAJgAm
ACYAJgAmACYAJgAoACgAKAAoACgAKAAoACgAKAAoACgAKAAoACgAKAAoACoAKgAqACoA
KgAqACoAKgAqACoAKgAqACoAKgAqACoAKgAqACoAKgAqACoAKgAqACoAKgAqACoAKgAq
ACoAKgAqACoAKgAqACgAKAAoACgAKgAqACoAKgAqACoAKgAqACoAKgAqACoAKgAqACoA
KgAqACoAKgAqACoAKgAqACoALAAsACwALAAqACoAKgAqACoAKgAqACoAKgAqACoAKgAs
ACwALAAsACwALAAsACwALAAsACwALAAsACwALAAsACwALAAsACwALAAsACwALAAsACwA
LAAsACoAKgAqACoAKAAoACgAKAAoACgAKAAoACgAKAAoACgAKAAoACgAKAAoACgAKAAo
ACgAKAAoACgAKgAqACoAKgAoACgAKAAoACgAKAAoACgAKgApACkAKgApACkAKQApACoA
KgArAC0ALgAvAC8ALwAvAC8AMAAwAC4ALgAwADEAMQAxADEAMgAyADMAMwAxADEAMAAw
AC8ALwAuAC0ALAAqACkAKAAnACcAJgAlACUAJgAnACcAJwAnACcAJQAlACMAJAAkACQA
IwAjACMAIwAhACEAIQAhACAAIAAgAB8AHwAfAB8AHwAfAB4AHgAeAB0AHAAbABoAGgAa
ABoAGgAaABkAGQAaAB0AIAAlACoAMwBAAEwAXQByAIgAoAC0ALwAvQC5AK4AoACMAGwA
SQAyACUAFgALAAsADwATABYAFQAWABYAFwAaABwAIAAkACgAKwAuAC8AMAAwADAAMgAz
ADUANwA5ADwAPQA+AEAAQwBEAEYARgBEAEQAQwBBAD8APQA7ADgANgAzADIAMAAuADMA
MwAzADQANAA1ADgAOAA6ADsAOwA8AD0APQA+AD4APAA8AD0APgA/AEAAQQBCAEEAQgBD
AEQAQwBDAEMAQwBFAEUARQBDAEMAQwBEAEIAQwBBAD8APgA9ADsAOgA4ADcANQA0ADQA
NAAzADMAMQAwADAALgAtAC4ALQAsACsAJwAnACYAJgAkACQAJAAkACIAIgAiACQAJAAk
ACYAJgAlACYAKQArAC0ALgAwADEAMwA0ADUANgA3ADgAOQA5ADsAPAA8AD0AOwA8ADwA
OwA5ADkAOAA4ADcANQA0ADMAMQAwADAALwAuAC0ALQArACkAKQAoACUAJQAmACYAJQAl
ACMAIgAhACMAIgAhACEAHwAfAB8AHgAcABwAHAAaABoAGgAaABoAGQAXABUAEwARABAA
DwAOAAwACwALAAoABwAHAAYABQAGAAUABAAEAAIAAgACAAIAAgABAAEAAQABAAEA///+
//3/+//5//j/+v/6//v/+//9//7///8AAAEAAgADAAMAAgACAAIAAgACAAMABAAFAAgA
CQALAA4ADwARABQAFgAWABkAGwAeAB0AHwAgACEAIAAhACEAIQAfAB8AHwAfACEAIQAi
ACIAJAAkACUAJQAmACcAJwAnACYAJQAjACEAIAAfAB4AHQAYABcAFQATABIADwAOAAoA
CAAHAAUAAwADAAMAAgAAAP//AAABAAEA/v/+//7//v8AAAAAAAABAP//////////AQAB
AAEAAwABAAIAAgACAAEAAQACAAIAAgADAAMAAwABAAIAAgACAAQABAAGAAYABgAGAAUA
BAADAAIAAAAAAAAAAAAAAAAAAAAAAP///v/9//z/+v/6//r/+v/6//r/+v/6//r/+v/6
//r//P/8//z//P/9//7///8AAAIAAgACAAIAAAAAAAAAAAAAAAAAAAAAAAAAAAAAAAAA
/v/+//7//v/8//z//P/8//z//P/8//z//P/8//z//P/8//z//P/8//7//v/+//7//v/+
//7//v/+//7//v/+//7//v/+//7/AAAAAAAAAAACAAIAAgACAAIAAgACAAIAAAAAAAAA
AAAAAAAAAAAAAAIAAgACAAIAAAAAAAAAAAACAAIAAgACAAIAAgACAAIABAAEAAQABAAF
AAYABwAIAAYABgAGAAYACAAIAAgACAAIAAgACAAIAAgACAAIAAgABgAGAAYABgAGAAYA
BgAGAAgACAAIAAgACAAIAAgACAAKAAoACgAKAAoACgAKAAoADAAMAAwADAAOAA4ADgAO
ABAAEAAQABAAEgASABIAEgAUABQAFAAUABUAFgAXABgAGQAaABsAHAAeAB4AHgAeACAA
IAAgACAAIAAgACAAIAAeAB4AHgAeABwAHAAcABwAGQAYABcAFgAWABYAFgAWABYAFgAW
ABYAFAAUABQAFAAWABYAFgAWABcAGAAZABoAGgAaABoAGgAaABoAGgAaABwAHAAcABwA
HAAcAA==
         </WaveFormData>
      </LeadData>
   </Waveform>
</RestingECG>
