# Supplementary material for: Detection of Left Atrial Enlargement Using a Convolutional Neural Network-Enabled Electrocardiogram
Source: Front Cardiovasc Med. 2020 Dec 17;7:609976. doi: 10.3389/fcvm.2020.609976 (PMC7773668; doi:10.3389/fcvm.2020.609976)
Supplement: Supplementary file 2 [file Data_Sheet_2.ZIP › normal1/1802010855_11089_00000006.XML]

<?xml version="1.0" encoding="Windows-1252"?>
<!DOCTYPE RestingECG SYSTEM "restecg.dtd">
<RestingECG>
   <PatientDemographics>
      <PatientID>1802010855</PatientID>
      <PatientAge>73</PatientAge>
      <AgeUnits>Years</AgeUnits>
      <Gender>Male</Gender>
      <PatientLastName>maweizhou</PatientLastName>
   </PatientDemographics>
   <TestDemographics>
      <DataType>Resting</DataType>
      <Site>1</Site>
      <AcquisitionDevice>MAC55</AcquisitionDevice>
      <Status>Unconfirmed</Status>
      <Priority>Normal</Priority>
      <AcquisitionTime>09:31:54</AcquisitionTime>
      <AcquisitionDate>11-27-2015</AcquisitionDate>
      <CartNumber>1</CartNumber>
      <AcquisitionSoftwareVersion>009C</AcquisitionSoftwareVersion>
      <XMLSourceVersion>MAC5000 v1.0</XMLSourceVersion>
   </TestDemographics>
   <RestingECGMeasurements>
      <VentricularRate>85</VentricularRate>
      <AtrialRate>85</AtrialRate>
      <PRInterval>166</PRInterval>
      <QRSDuration>100</QRSDuration>
      <QTInterval>376</QTInterval>
      <QTCorrected>447</QTCorrected>
      <PAxis>54</PAxis>
      <RAxis>-62</RAxis>
      <TAxis>44</TAxis>
      <QRSCount>14</QRSCount>
      <QOnset>227</QOnset>
      <QOffset>277</QOffset>
      <POnset>144</POnset>
      <POffset>207</POffset>
      <TOffset>415</TOffset>
      <ECGSampleBase>500</ECGSampleBase>
      <ECGSampleExponent>0</ECGSampleExponent>
   </RestingECGMeasurements>
   <Diagnosis>
      <Modality>Resting</Modality>
         <StatementCount>3</StatementCount>
         <LabelText>12SL ��ϳ���</LabelText>
      <DiagnosisStatement>
         <StmtFlag>ENDSLINE</StmtFlag>
         <StmtText>�������</StmtText>
      </DiagnosisStatement>
      <DiagnosisStatement>
         <StmtFlag>ENDSLINE</StmtFlag>
         <StmtText>������ƫ</StmtText>
      </DiagnosisStatement>
      <DiagnosisStatement>
         <StmtFlag>ENDSLINE</StmtFlag>
         <StmtText>�쳣 ECG</StmtText>
      </DiagnosisStatement>
   </Diagnosis>
   <Waveform>
      <WaveformType>Rhythm</WaveformType>
      <WaveformStartTime>0</WaveformStartTime>
      <NumberofLeads>8</NumberofLeads>
      <SampleType>CONTINUOUS_SAMPLES</SampleType>
      <SampleBase>500</SampleBase>
      <SampleExponent>0</SampleExponent>
      <HighPassFilter>16</HighPassFilter>
      <LowPassFilter>150</LowPassFilter>
      <ACFilter>NONE</ACFilter>
      <LeadData>
         <LeadByteCountTotal>10000</LeadByteCountTotal>
         <LeadTimeOffset>0</LeadTimeOffset>
         <LeadSampleCountTotal>5000</LeadSampleCountTotal>
         <LeadAmplitudeUnitsPerBit>4.88</LeadAmplitudeUnitsPerBit>
         <LeadAmplitudeUnits>��V</LeadAmplitudeUnits>
         <LeadHighLimit>2147483647</LeadHighLimit>
         <LeadLowLimit>268435456</LeadLowLimit>
         <LeadID>I</LeadID>
         <LeadOffsetFirstSample>0</LeadOffsetFirstSample>
         <FirstSampleBaseline>0</FirstSampleBaseline>
         <LeadSampleSize>2</LeadSampleSize>
         <LeadOff>FALSE</LeadOff>
         <BaselineSway>FALSE</BaselineSway>
         <ExcessiveACNoise>FALSE</ExcessiveACNoise>
         <MuscleNoise>FALSE</MuscleNoise>
         <LeadDataCRC32>3915458212</LeadDataCRC32>
         <WaveFormData>
/P/8//z//f/7//z//f/9//3///8AAAAA////////AQD//wAAAgADAAQABwAJAAkADAAP
AA8AEQARABEAEgASAA8ADgAOAA0ADQANAAsACgAIAAgABwAFAAUAAwABAAAA/v/8//z/
+//7//v/+//6//j/+P/3//f/9//3//j/+P/3//b/9v/0//b/9//3//f/9v/1//T/8v/0
//T/8//z//P/9f/z/+7/8P/z//T/9P/4//r//v8FAAwAEgAaACQALgA4AEEARwBIAEQA
PgAxAB4ABADy/+z/3f/J/8L/wf++/7r/vv/J/9D/1//b/+H/5P/m/+X/5f/m/+f/6v/r
/+z/6//s//H/8f/u/+7/7//v/+//8f/x//H/8f/y//L/8v/y//L/8v/y//H/8f/y//L/
8v/z//P/8//1//X/9f/1//X/9//3//j/+P/4//j/+P/2//b/+f/5//n/+f/6//v//f/9
////AAD+/wAAAAAAAAIAAwAEAAUABQAHAAkACgALAAwADQAOABAAEgATABMAEQAUABQA
FAAWABYAFwAZABcAFwAXABcAGQAZABkAGQAZABgAGAAWABMAEwATABIAEwASABIAEQAQ
ABAADwAOAAwACgAJAAgACgAJAAgABgAGAAUABAADAAEAAAD/////AQABAP///v/8//z/
/P/7//3//f/8//v/+f/5//n/+f/5//j/+P/4//r/+v/6//n/+f/5//n/+f/7//v/+//6
//n/+f/4//f/9//3//f/9//5//n/+f/5//f/9//3//f/+f/5//n/+f/5//n/+f/5//f/
9//3//f/+v/6//r/+v/4//j/+f/5//r/+v/6//r/+v/6//r/+v/6//r/+v/6//r/+v/5
//n/9//4//n/+f/7//n/+P/8//z/+//6//n/+P/3//j/+v/7//j/+P/4//j/+v/7//v/
/P/7//v/+//9/wAAAAD///////8BAAEAAgACAAMABAAHAAkACQAKAA0ADgARABIAEwAS
ABIAEQAQABAADwAPAA8ADwAOAAwADAAJAAcABQADAAEAAAD+//z//P/7//v/+//5//j/
+P/4//f/9//1//X/+P/4//f/9v/2//T/9P/1//P/8//z//P/9f/0//T/9P/z//P/8//x
//H/7v/w//X/9P/w//T//P8AAAEACgAUABgAIAAuADwARQBJAE4ATABGADkAIAAGAPb/
7P/h/8//wv+//8D/vv+8/8P/0P/X/9f/2//g/+L/5//n/+b/5f/q/+v/7P/t/+r/6f/t
/+3/7v/w//H/8P/x//D/7//v//D/8P/w//L/8v/y//L/8//z//T/9P/0//X/9f/1//P/
8//z//P/8//1//X/9v/4//j/+P/4//j/+P/7//v/+//7//z//f/9//3///8AAAAAAgAC
AAIABAAFAAYABwAFAAcACQAKAA0ADgAPABAAEAASABMAEwAVABgAGAAYABYAFgAXABkA
GQAZABkAGQAZABkAGQAZABkAGAAYABYAFwAXABcAFgATABIAEgARABIAEgARABAAEAAO
AA0ADAAKAAkACAAGAAYABQAEAAMAAwACAAEAAQABAAEA///+//7//v/+//3//f/9//z/
+//7//v/+//7//v/+v/6//r/+v/6//r/+f/7//v/+//7//n/+f/5//j/+P/5//n/+f/5
//n/+f/5//f/9//3//f/+f/5//n/+f/5//n/+f/5//n/+f/5//n/+//7//v/+//6//r/
+v/6//r/+v/7//v/+v/6//r/+v/4//j/+P/4//n/+v/7//z/+v/6//n/+f/5//r/+//7
//f/9//+//3//P/7//r/+P/4//n/+f/6//r/+v/6//r/+//7//z//f/9//3///8AAAAA
/////wEAAwADAAQABQAFAAUABwALAAsADAAPABEAEwATABMAFAAUABMAEgASABEAEQAR
ABEAEAAOAA4ADAAJAAYAAwABAAAA/v/8//z/+//7//v/+//6//r/+v/5//n/9//3//j/
+P/3//b/+P/2//b/9//1//X/9f/1//X/9P/0//T/8//z//P/8f/x//D/8P/x//L/8v/0
//j//v8FAAwAEAAUAB4ALAA4AEMARwBIAE4ATAA9ACQADAD4/+7/4f/P/8L/vf+8/77/
wP/D/8r/0f/Z/93/3v/g/+P/5f/o/+3/7v/p/+r/7f/s/+3/7//w//D/8f/x/+//8f/x
//H/8f/y//L/8v/0//T/9P/0//X/9f/2//b/9P/1//X/9f/1//X/9f/1//X/9//3//j/
+P/4//j/+P/6//r//f/9//3//f/+/////////wEAAgAAAAIAAgACAAYABwAIAAkACQAL
AA0ADgANAA4ADwAQABIAFAAVABUAFQAYABgAGAAYABgAGQAbABsAGwAbABsAGwAbABsA
GwAbABoAGgAYABcAFwAXABYAFQAUABQAEwASABIAEQAQAA4ADAALAAoADAALAAoACAAI
AAcABgAFAAUABAADAAMAAQABAP///v8AAAAAAAD///3//f/8//v//f/9//3//f/9//z/
/P/8//r/+v/6//n/+f/5//n/+f/7//v/+//6//r/+//7//v/+f/5//n/+f/5//n/+f/5
//r/+//8//3//P/7//r/+f/5//n/+f/5//v/+//7//v//P/8//z//P/8//z//f/9//r/
+v/6//r/+v/6//r/+v/6//r/+v/6//z//P/7//v/+v/6//r/+f/7//v//P/6//r/+v/6
//j/+P/5//n/+f/6//v//P/6//v/+//8//3//f/9/////v/+//3//f/9//////8AAAMA
BQAHAAsADQANAA4AEQAQABEAEAAPABIAEgARABAAEAAPAA8ADwANAAwACgAKAAkABwAF
AAMAAQAAAP7//P/8//v/+//7//n/+P/4//j/+f/5//f/9//4//j/9//2//b/9P/0//X/
9f/1//X/9f/1//T/9P/0//P/8//z//H/8//w//D/7//w//b//P/+/wAABQAMABQAHAAk
AC4APABFAEkARgBCADoAJwAOAPz/8v/k/9H/xf++/73/wP/C/8b/yf/Q/9v/3//h/+T/
5P/n/+3/7v/r/+z/7f/w//H/8P/v/+3/7f/u//D/8f/x//P/8//z//X/9v/2//b/9P/0
//T/9P/1//X/9v/2//b/9//3//f/9//3//f/9//3//n/+f/6//r/+v/6//r//P/8////
////////AAABAAEAAQADAAQAAgAEAAQABAAIAAkACgALAAkACwANAA4ADwAQABEAEgAS
ABQAFQAVABUAGAAYABgAGAAYABkAGwAZABkAGQAZABkAGQAZABkAGQAYABgAFgAVABUA
FQAUABUAFAAUABMAEAAQAA8ADgAQAA4ADQAMAAoACQAIAAYACAAHAAYABQAFAAQAAwAD
AAMAAwABAAAAAgACAAIAAQD//////v/9//v/+//7//v//P/8//3//v/8//z//P/7//n/
+f/5//n/+//7//v/+v/6//v/+//7//3//f/9//3//f/9//3//f/7//v/+//7//3//f/9
//3//f/9//3//f///////////////v/9//z//P/8//3//f/+//7//v/+//7//v/+//7/
/v/+//7//v/+//z//f/9//7//v/+//7//v/6//r/+//7//z//P/8//z//v//////AAD/
//////8BAAIAAgABAAEAAQADAAMABAAEAAUABgAJAA0ADQAOABEADwARABEAEQASABIA
EQAQABAADwAPAA8ADwAOAAwADAALAAkABwAFAAUABAACAAAAAAD////////+//z/+//6
//r/+//6//v//P/8//v/+v/4//b/9v/3//f/9//3//f/+f/4//j/+P/1//X/9f/z//f/
9v/0//P/9v/4//z/AAAEAAkAEAAYAB4AJAAuADYAPQBFAEYARgA+AC8AGAAGAPj/7v/d
/8v/xv/H/8T/wv/G/8//2P/d/9//4//o/+z/7f/t/+7/8f/w/+3/8P/1//L/8//1//L/
8v/z//P/8//1//X/9f/1//b/9v/2//T/9P/0//T/9//3//j/+P/4//n/+f/5//f/9//3
//f/+f/7//v//P/6//r/+v/6//z//P///////f/9//7/////////AQACAAQABgAGAAYA
BgAHAAgACQALAA0ADwAQABAAEAAQABAAEQAUABYAFwAVABgAGAAYABYAFgAXABkAGQAZ
ABkAGQAZABkAGQAZABkAGAAYABYAFwAXABcAFgATABIAEgARABIAEgARABAAEAAOAA0A
DAALAAkABwAEAAUABQAFAAUABQAEAAMAAwABAAEA///+//7//v/+//3//f/9//z/+//9
//3//f/9//3//P/8//z//P/8//z/+//7//v/+//7//v/+//7//r/+v/7//v/+//5//n/
+f/5//n/+f/5//n/+f/5//n/+f/5//n/+f/5//v/+//7//v/+f/5//n/+f/8//z//P/8
//z//P/9//3//P/8//z//P/8//z//P/8//r/+v/6//r//P/+//z//P/8//z//P/6//r/
+//7//r/+v/6//r/+v/7//v//P////////8BAAAAAAD///////8BAAEAAgACAAMABAAH
AAsACwAMAA8ADwARABEAEQASABIAEQAQAA4ADQANAA0ADAAMAAsADAAKAAcABAABAAEA
AAD+//z//P/7//v/+//7//r/+v/6//n/+f/3//f/+P/4//f/9v/2//T/9P/1//X/9f/1
//X/9f/0//T/9P/z//P/8//x//P/8P/w//H/8P/y//j/AgAEAAUACgASABgAIAAoADIA
PwBJAEoASABAADMAHAAEAPT/6v/b/83/xP/B/8T/wv/A/8n/1P/V/9n/3//m/+r/6//r
/+r/5f/m/+3/8P/t//D/8f/x/+7/7v/v/+//7//x//H/8f/x//L/8v/y//L/8v/y//L/
9f/1//b/9v/0//X/9f/1//f/9//3//f/9v/3//b/9v/4//j/+P/4//j/+P/7//v/+f/5
//r/+//8//3/AAACAAAAAgACAAIAAgADAAQABQAHAAkACwAMAA0ADgAPABAAEgAUABUA
FQATABYAFgAWABYAFgAXABkAGQAZABkAGQAXABcAFwAXABcAFgAWABQAFQAVABUAFAAT
ABIAEgARABAAEAAPAA4ADAAKAAkACAAIAAcABgAEAAUABQAFAAUAAwACAAEAAQD/////
/f/8//7//v/+//3//f/9//z/+//9//3//f/9//v/+v/6//r/+v/6//r/+f/5//n/+f/5
//n/+f/5//j/+P/5//n/+f/5//n/+f/5//n/+f/5//n/+f/5//n/+f/5//n/+f/5//n/
+f/5//n/+f/5//n/+f/6//r/+v/6//r/+v/7//v/+v/6//r/+v/6//r/+v/6//r/+v/6
//r/+v/6//n/+f/3//j/9//4//j/+P/4//j/+P/4//n/+f/4//j/+P/4//j/+f/5//r/
+//7//v//f/+//7//f/9//3//////wAABAAFAAYACQAJAAkACgANAA8AEQARABEAEgAS
ABEAEAAQAA8ADwAPAA8ADgAMAAwACwAJAAcABQABAAAA/v/8//z/+//7//v/+f/4//j/
+P/3//f/9f/1//b/9v/1//T/9P/y//L/8//z//P/8//z//P/8v/y//L/8f/x//H/7//x
/+7/7v/v//L/8P/y//r//v///wYADgAUABwAKAA0AD8ARwBKAEwASAA7ACQADAD4/+z/
4//R/8D/vf++/7z/vP/B/8j/zf/V/9v/3v/g/+P/5f/m/+X/5P/n/+r/6f/q/+v/7f/s
/+z/7f/t/+3/7//v/+//7//w//D/8P/w//D/8P/w//H/8f/y//L/8v/z//P/8//x//H/
8f/x//P/9f/1//b/9v/2//b/9v/2//b/+f/5//n/+f/6//v/+f/5//v//P/+/wAAAAAA
AAIAAwAEAAUABQAHAAkACgALAAwADQAOAA4AEAARABEAEwAWABYAFgAWABYAFwAZABkA
GQAZABkAFwAXABcAFwAXABYAFgAUABUAFQAVABQAEwASABIAEQAOAA4ADQAMAA4ADAAL
AAoACAAHAAYABAAEAAMAAgABAAMAAgABAAEA//////3//P/+//7//v/9//v/+//6//n/
+f/5//n/+f/5//j/+P/4//j/+P/4//f/+f/5//n/+f/3//f/9//2//j/+f/5//n/9//3
//f/9//5//n/+f/5//f/9//3//f/9//3//f/9//3//f/9//3//f/9//3//f/+P/4//j/
+P/4//j/+f/5//j/+P/4//j/+v/6//r/+v/4//j/+P/4//j/+P/3//f/+f/6//v/+//5
//v/+P/2//f/+P/5//r/+P/4//n/+f/6//r/+v/6//j/+f/5//r/+//7//v//f///wAA
AAABAAAAAQAAAAAABAAFAAYACQALAAsADAAPAA8AEQARABEAEgASABEAEAAQAA8ADwAP
AA0ADAAKAAoABwAFAAMAAQD///7//P/6//z/+//7//v/+f/4//j/+P/3//f/9f/1//b/
9v/1//T/9P/y//L/8//z//P/8//z//P/8v/y//L/8f/x//H/7//x//D/8P/v/+7/8P/y
//j/AAADAAQADAAWACAAKgA0AD0ASQBMAEgAQgA1AB4ABgD0/+r/2f/H/8D/v/+8/7r/
uv/B/8r/0f/V/9n/3v/g/+H/5f/q/+n/5v/p/+r/6//s/+3/6//s/+z/7f/t/+3/7//v
/+//7//w//D/8P/w//D/8P/w//H/8f/y//L/8v/z//P/8//z//P/8//z//P/9f/1//b/
+P/4//j/+P/2//b/+f/5//v/+//8//3//f/9////AAAAAAIAAgACAAQABQAGAAcABQAH
AAkACgALAAwADQAOAA4AEAARABEAEwAWABYAFgAUABQAFQAXABcAFwAXABcAGQAZABkA
GQAXABYAFgAUABMAEwATABIAEwASABIAEQAQABAADwAOAA4ADAALAAoACgAJAAgABgAG
AAUABAADAAMAAgABAAEA//////3//P/8//z//P/7//v/+//6//n/+f/5//n/+f/5//j/
+P/4//j/+P/4//f/9//3//f/9//3//f/9//2//b/9//3//f/9//3//f/9//5//n/+f/5
//f/9//3//f/+f/5//n/+f/5//n/+f/5//n/+f/5//n/+P/4//j/+P/6//r/+//7//j/
+P/4//j/+v/6//r/+v/4//j/+P/4//r/+v/5//n/9//4//n/+f/3//f/+P/4//r//P/6
//r/+P/4//j/+P/3//j/+v/7//j/+P/4//j/9v/3//f/+P/6//v//P////7//v/9//3/
/f//////AAACAAMABAAHAAcABwAIAAsADQAPAA8ADwAQABAADwAOAA4ADQANAA0ADQAM
AAoACgAHAAUAAwABAAEAAAD+//z/+v/5//n/+f/7//r/+v/6//n/+f/3//f/9v/2//X/
9P/2//T/9P/1//P/8//z//P/8//y//L/8v/z//P/8//x/+//8v/w//H/8v/y//L/+v8A
AAMACgAQABgAIgAsADYAPwBJAEoARAA6AC0AGgACAPT/6P/Z/8f/vv+9/77/wv/E/8f/
zv/X/93/4f/m/+T/5f/l/+r/7//u/+v/7P/v/+z/7f/x//D/8P/x//H/8f/z//P/8//z
//T/9P/0//T/9P/0//T/8//z//T/9P/2//f/9//3//f/9//3//f/9f/3//f/+P/5//r/
+//8//v/+v/8//v/+//7//z//f/+////AgAEAAMABAADAAIABgAHAAgACQAHAAkACwAM
AA8AEAARABIAEgAUABUAFQATABYAFgAWABgAGAAZABsAGgAZABgAFwAXABcAFwAXABkA
GAAYABYAFQAVABUAFAATABIAEgARABAAEAAPAA4ADgAMAAsACgAMAAsACgAIAAgABwAG
AAUABQAEAAMAAwADAAMAAQAAAP7//v/+//3///////7//f/7//v/+//7//3//P/8//z/
+v/6//r/+f/7//v/+//7//v/+//7//r/+P/5//n/+f/7//v/+//7//n/+f/5//n/+f/5
//n/+f/5//n/+f/5//n/+f/5//n/+v/7//z//f/9//z/+//6//r/+v/7//v/+v/6//r/
+v/8//z//P/8//z//P/8//z//P/8//v/+//7//z//f/9//v/+//8//z/9v/6//z//P/8
//z/+v/6//v/+//8//z//P/8//z//f/9//7//f/9//3///8CAAIAAQABAAEAAwADAAQA
BQAFAAUABwALAAsADAAPAA8AEQARABEAEAAQAA8ADgAOAA0ADQANAA0ADAAKAAoACQAH
AAUAAwADAAIAAAD+//7//f/9//3//f/8//z//P/9//3/+//7//r/+v/5//j/9v/0//T/
9f/2//f/+P/5//f/9v/2//b/9f/1//X/8//x//T/8v/z//T/+P/8//7/AgALABAAFAAa
ACQALgA2AD8ARwBIAEQAPAAtABQAAAD4/+7/2f/J/8b/w//A/8b/yP/L/9T/2//h/+X/
6P/o/+v/7f/u/+3/7v/x//D/7//w//P/8//y//L/8//z//H/8//z//P/8//0//T/9P/0
//T/9P/0//X/9f/2//b/9v/3//f/9//3//f/9//3//f/+f/5//r/+v/6//r/+v/8//z/
//////3//f/+/////f/9////AAACAAQABAAEAAQABQAGAAcABwAJAAsADAANAA4ADwAQ
ABIAFAAVABUAEwAWABYAFgAWABYAFwAZABcAFwAXABcAFwAXABcAFwAXABYAFgAUABUA
FQAVABQAEwASABIAEQAQABAADwAOAA4ADAALAAoACAAHAAYABAAGAAUABAADAAUABAAD
AAMAAQABAP///v/+//7//v/9//3//f/8//v/+//7//v/+//7//r/+v/6//r/+v/6//n/
+f/5//n/+f/5//n/+f/4//r/+//7//v/+//7//v/+//5//n/+f/5//v/+//7//v/+f/5
//n/+f/7//v/+//7//r/+f/4//f/+v/6//r/+v/8//z//f/9//v/+v/5//j/+f/6//v/
/P/6//r/+v/6//z//P/7//v/+f/6//v/+//5//n//P/8//r/+v/6//r/+v/6//v/+//6
//r/+v/6//r/+//7//z//f/9//3///8AAAAA////////AQABAAIABAAFAAYACQAJAAkA
CgANAA8AEQARABEAEAAQAA8ADgAOAA0ADQANAAsACgAIAAgACAAHAAYABQABAAAA/v/8
//z/+//7//v/+//6//r/+v/5//n/9//3//b/9v/1//T/9v/0//T/9f/1//X/9f/1//X/
9P/0//T/8//z//P/8f/z//D/8P/x//L/+P/8//z/AAAHAA4AFAAeACgAMAA6AEEASQBK
AEYAPgAtABQA/P/u/+b/1f/H/8L/w//C/8D/xP/L/9L/2f/f/+H/5P/m/+n/6f/q/+v/
7P/t/+z/6//u//H/7//u/+7/7//v/+//8f/x//H/8f/y//L/8v/y//L/8v/y//H/8f/y
//L/9P/1//X/9f/3//f/9//3//f/+f/5//r/+v/6//r/+v/5//j/+v/5//v/+//8//3/
/f/9////AAAAAAIAAgACAAQABQAGAAcABwAJAAsADAANAA4ADwAQABAAEgATABMAFQAY
ABgAGAAWABYAFwAZABkAGQAZABkAGQAZABkAGQAXABYAFgAUABUAFQAVABQAFQAUABQA
EwARABAADgAMAA4ADAALAAoACgAJAAgABgAIAAcABgAFAAMAAgABAAEA//////3//P/+
//7//v/9//3//f/8//v/+//7//v/+//7//r/+v/6//r/+v/6//n/+f/5//n/+f/5//n/
+f/4//r/+//7//v/+v/5//j/9//4//n/+v/7//n/+f/5//n/+f/5//n/+f/5//n/+f/5
//v/+//7//v/+v/6//r/+v/6//r/+//7//r/+v/6//r/+v/6//r/+v/6//r/+v/6//z/
/P/7//v/+//8//3//f/5//n/+v/6//z//P/8//r/+v/8//z//P/8//r/+v/7//v/+v/6
//r/+v/6//v/+//8//3//f/9////AAAAAP/////9//////8AAAMABQAHAAsACwALAAwA
DwARABMAEwATABQAFAATABIAEgARABEAEQAPAA4ADAAMAAkABwAFAAMAAQAAAP7//P/8
//v/+//7//v/+v/6//r/+f/5//f/9//4//j/9//2//b/9P/0//X/8//z//P/8//0//T/
9f/2//P/8//z//H/8f/y//D/8f/w//L/9v/8/wIABQAGAAoAFAAgACoANgBDAEsATgBK
AEgAPQAmAA4A/P/u/+P/0//G/7//vv++/77/wf/K/9H/1//b/+D/4v/j/+X/5v/p/+r/
5//q/+3/7P/r/+3/7v/u/+//7//v//H/8f/x/+//8P/w//D/8P/w//D/8P/v/+//8P/w
//H/8//0//X/8//z//P/8//z//X/9f/2//b/9v/2//b/+P/4//v/+//7//v//P/9//v/
+//9//7//v8AAAAAAAAEAAUABgAHAAcACQALAAwACwAMAA0ADgAOABAAEQARABEAFAAU
ABQAFgAWABcAGQAZABkAGQAZABkAGQAZABkAGQAYABgAFgAVABUAFQAUABMAEgASABEA
EAAQAA8ADgAOAAwACwAKAAoACQAIAAYABgAFAAQAAwADAAIAAQABAAEAAQD///7//v/+
//7//f///////v/9//v/+//7//v/+//6//r/+v/4//j/+P/3//j/+f/6//v/+f/5//n/
+P/4//n/+f/5//v/+//7//v/+f/5//n/+f/5//n/+f/5//n/+f/5//n/+f/5//n/+f/5
//n/+f/5//r/+v/6//r/+P/4//n/+f/6//r/+v/6//r/+v/6//r/+v/6//r/+v/4//j/
9//3//n/+v/7//v/+//7//z//P/6//r/+v/6//z/+P/6//r/+v/6//r/+v/6//v/+//6
//r/+v/6//r/+//7//z//f/9//3///8AAAAA////////AQABAAIABgAHAAgACwALAAsA
DAAPABEAEwATABMAEgASABEAEAASABEAEQARAA8ADgAMAAwACwAJAAcABQABAAAA/v/8
//7//f/9//3/+//6//r/+v/5//n/9//3//f/9v/0//L/8//y//P/9f/z//P/8//z//X/
9P/0//T/8//z//P/8f/z//L/7v/r/+7/8v/2//r//v8BAAoADgASABwAJgAyAD8ASQBO
AEwARAA9ACwADgD4/+7/4//P/8D/u//A/77/vP+//8b/0f/b/9v/2v/g/+P/4//k/+X/
6v/t/+r/6f/q/+3/7f/s/+z/7f/t/+3/7//v/+//7//w//D/8P/y//L/8v/y//H/8f/y
//L/8v/z//P/8//1//X/9f/1//P/9f/1//b/9v/2//b/9v/2//b/+f/5//n/+f/6//v/
+f/5//v//P/9/wAAAQACAAIAAwAEAAUABQAHAAkACgAJAAoACwAMAA0AEAASABMAEQAU
ABQAFAAWABYAFwAZABkAGQAZABkAFwAXABcAFwAZABgAGAAWABUAFQAVABQAEwASABIA
EQAQABAADwAOAAwACgAJAAgACgAJAAgABgAGAAUABAADAAMAAgABAAEAAQABAP///v/+
//7//v/9//3//f/8//v/+//7//v/+//7//r/+v/6//j/+P/4//f/+f/5//n/+f/5//n/
+f/4//j/+f/5//n/+f/5//n/+f/7//v/+//7//n/+f/5//n/+f/5//n/+f/5//n/+f/5
//n/+f/5//n/+P/4//j/+P/4//j/+f/5//r/+v/6//r/+v/6//r/+v/6//r/+v/6//r/
+v/5//n/+P/4//j/9//3//f/+P/4//z//P/4//r/+v/6//r/+v/6//r/+v/7//v/+v/6
//r/+v/6//v/+//8//v/+//7//3/AAAAAP///////wEAAQACAAYABwAIAAsADQANAA4A
EQAPABEAEQARABAAEAAPAA4ADgANAA0ADQAJAAgABgAGAAYABQAEAAMA///+//z/+v/8
//v/+//7//n/+P/4//j/+f/5//f/9//4//j/9//2//T/8v/y//P/8//z//P/8//1//T/
9P/0//H/8f/x/+//7//y//D/8f/0//T/+P/8/wAABwAQABgAHAAmADAAOgBFAEsASABE
ADwAIwAKAPr/7v/g/83/v/+8/7//vv++/8L/y//S/9n/3f/j/+L/5P/n/+n/6P/t/+7/
6f/q/+3/7v/t//H/7v/u/+//7//t/+//7//v//H/8v/y//L/8v/y//L/8v/1//X/9v/2
//b/9//3//f/9f/1//X/9f/1//f/9//4//j/+P/4//j/+P/4//v/+//9//3//v////3/
/f///wAAAAACAAIAAgAEAAUABgAHAAUABwAJAAoADQAOAA8AEAAQABIAEwATABEAFAAU
ABQAEgASABMAFQAXABcAFwAXABcAFwAXABcAFwAWABYAFAAVABUAFQAUABEAEAAQAA8A
DgAOAA0ADAAMAAoACQAIAAgABwAGAAQABAADAAIAAQADAAIAAQABAP/////9//z//P/8
//z/+//7//v/+v/5//v/+//7//v/+f/4//j/+P/4//j/+P/3//f/9//3//f/9//3//f/
9v/4//n/+f/5//n/+f/5//n/+f/5//n/+f/5//n/+f/5//n/+f/5//n/+f/5//n/+f/5
//n/+f/5//r/+v/6//r/+P/4//n/+f/4//j/+P/4//r/+v/6//r/+P/4//j/+P/4//j/
9//3//f/+P/5//n/+f/5//r/+v/5//j/9//2//f/+P/6//v/+//6//r/+//7//v/+//8
//3//f/+//7//P/9//3//f///wAAAAACAAQABAAFAAgACwAMAA0AEAAPABAADwAOAAwA
DAALAAsACQAJAAgABwAEAAQABAACAAMAAAAAAP7//P/6//j/9v/2//b/9v/4//j/+P/4
//f/9v/1//T/9v/2//b/9v/1//T/8//y//T/9P/0//T/9P/0//T/9P/y//L/8v/y//H/
8P/v/w==
         </WaveFormData>
      </LeadData>
      <LeadData>
         <LeadByteCountTotal>10000</LeadByteCountTotal>
         <LeadTimeOffset>0</LeadTimeOffset>
         <LeadSampleCountTotal>5000</LeadSampleCountTotal>
         <LeadAmplitudeUnitsPerBit>4.88</LeadAmplitudeUnitsPerBit>
         <LeadAmplitudeUnits>��V</LeadAmplitudeUnits>
         <LeadHighLimit>2147483647</LeadHighLimit>
         <LeadLowLimit>268435456</LeadLowLimit>
         <LeadID>II</LeadID>
         <LeadOffsetFirstSample>0</LeadOffsetFirstSample>
         <FirstSampleBaseline>0</FirstSampleBaseline>
         <LeadSampleSize>2</LeadSampleSize>
         <LeadOff>FALSE</LeadOff>
         <BaselineSway>FALSE</BaselineSway>
         <ExcessiveACNoise>FALSE</ExcessiveACNoise>
         <MuscleNoise>FALSE</MuscleNoise>
         <LeadDataCRC32>2525325614</LeadDataCRC32>
         <WaveFormData>
/f///wAAAQACAAQABAAEAAYABgAHAAcABwAHAAkACgAMAA4AEwAWABgAGAAXABgAGwAc
AB8AIAAjACMAIwAjACAAHwAdABoAGwAZABcAFgATABAADAALAAoABwAFAAIA/f/6//n/
+P/4//j/9//2//X/9P/0//T/9f/1//X/9P/y//L/8v/x//P/8//z//H/8P/w/+//7f/v
/+//7//v//D/8f/z//X/+v8CAAkADgARABEAEwAVABYAGQAfACgAMwBAAEYASAA/ACcA
AADT/6j/hf9z/3H/fP+K/5j/nv+i/6X/q/+v/67/r/+1/7v/wP/K/9H/0v/S/9f/1//V
/9v/3//g/+L/5P/m/+j/6v/r/+z/7v/v/+//8P/y//L/8v/y//L/8v/z//T/9P/0//T/
8//0//T/9P/1//j/+f/6//r/+v/7//v//P/9//3//v/8//3//v///wAAAAACAAIABAAF
AAYABwAGAAcACQAKAA0AEAARABEAEAASABQAFgAYABsAGwAcAB4AIAAhACIAJAAlACYA
JgApACkAKQApACgAKAAoACgAKAAoACgAKAAnACcAJgAlACUAJQAlACMAIgAhACAAHwAf
AB4AHQAbABgAFwAWABQAFQAVABMAEgARABAADQAMAAkACQAIAAYABwAHAAQAAgAAAAAA
AAD//wEAAQD///7//P/8//v/+//9//v/+//7//n/+P/4//j/+v/6//r/+v/5//n/+P/4
//r/+//7//v/+f/5//n/+f/5//n/+f/5//n/+f/5//n//P/8//3//f/8//z//P/8//z/
/P/9//3//f/9//3//P/8//3//f/9//3//f/+//7//f/9//7//v8AAAAAAAAAAP7//v/9
//3//f/9//3//f/+//z/+/////7//P/8//z//P/8//z//P/9//3//v///wEAAgADAAQA
BgAGAAYABgAGAAcABwAHAAcACQAKAAwADgATABYAGQAaABoAHAAdAB4AIQAiACMAIwAj
ACMAIgAhAB8AHAAbABkAFwAWABUAEgAOAA0ACgAHAAUAAgD///z/+//6//r/+v/5//j/
9//2//b/9v/1//X/9f/0//L/8v/y//H/8f/x/+//7f/t/+7/8P/v/+//7//v/+//8P/x
//P/9f/6/wIABwAIAA0AEwATAA8AFAAdAB0AIgAxAD4AQABCAEEAKwAGANv/rP+J/3X/
cf98/47/lv+e/6b/p/+p/6v/rv+x/7H/s/++/8r/0f/U/9T/0//Z/93/3f/f/+D/4v/k
/+j/6v/s/+3/7P/u/+//7//w//L/8v/y//T/9P/0//X/9v/2//b/9v/3//j/+P/4//j/
+v/6//r/+v/6//v/+//+//////8AAAAAAQACAAMAAgACAAQABAAGAAcACAAJAAgACQAL
AAwADQAQABEAEQAQABIAFAAWABgAGwAbABwAHgAgACEAIgAmACcAKAAoACkAKQApACkA
KgAqACoAKgApACgAJwAmACcAJwAmACUAJQAlACUAIwAiACEAIAAfAB0AHAAbABkAGgAZ
ABgAFgATABMAEQAQABEAEAANAAwACwALAAoACAAJAAkABgAEAAIAAgACAAEAAQABAP//
/v/+//7//f/9//3/+//7//v/+//6//r/+v/8//z//P/8//v/+//6//r/+v/7//v/+//7
//v/+//7//v/+//7//v/+//7//v/+//8//z//f/9//z//P/8//z//v/+///////9//3/
/f/8//z//f/9//3//f/9//7//v/9//3//v/+//7//v/+//7//v/+//3//f//////////
//z/+v8AAP///v/9//z//P/8//z//f/9//7///8BAAAAAQACAAQABgAGAAYABgAFAAUA
BQAFAAkACgAMAA4AEQAUABcAGAAYABoAGwAcACEAIgAjACMAIQAhACAAHwAfABwAGwAZ
ABcAFgAVABIADgANAAoABwAFAAIA///8//n/+P/4//j/+f/4//f/9v/2//b/9f/1//X/
9P/y//L/8v/x//H/8f/x/+//7//w//D/7//v/+//7//v//D/8f/x//P/+v8AAAUACAAJ
AA0ADwARABIAFQAbACAAKQA2AEAAQAA9ADEAEADj/7b/kf97/3X/fP+M/5b/nv+i/6f/
q/+v/67/r/+x/7P/uv/I/8//0v/S/9f/2f/Z/9n/3//g/+L/5v/m/+j/6v/r/+z/7v/v
/+//8P/y//L/8v/y//L/8v/z//b/9v/2//b/9//4//j/+P/2//j/+P/4//r/+v/7//v/
+v/7//v//P/8//3//v///wIAAgAEAAQAAgADAAQABQAGAAcACQAKAA0AEAARABEAEgAU
ABYAGAAWABkAGQAaABwAHgAfACAAJAAlACYAJgAlACUAJQAlACgAKAAoACgAJgAmACYA
JgAlACUAJAAjACMAIwAjACEAIgAhACAAHwAdABwAGwAZABgAFwAWABQAFQAVABMAEgAR
ABAADQAMAAsACwAKAAgABwAHAAQAAgACAAIAAgABAP/////9//z//P/8//v/+//9//v/
+//7//v/+v/6//r/+P/4//j/+P/7//v/+v/6//j/+f/5//n/+//7//v/+//7//v/+//7
//v/+//7//v/+v/6//v/+//4//j/+P/4//r/+v/7//v/+//7//v/+v/8//3//f/9//v/
+//8//z/+//7//z//P/8//z//P/8//z//P/7//v/+f/5//n/+f/6//z//P/8//z//P/8
//z//P/8//3//f/+////AQAAAAEAAgAEAAQABAAEAAQABQAFAAUABQAHAAgACgAMABEA
FAAXABgAGAAaABsAHAAdAB4AHwAfACEAIQAgAB8AGwAYABcAFQATABIAEQAOAAwACwAI
AAUAAwAAAP3/+v/5//j/+P/4//f/9v/1//T/9P/0//P/8//z//L/8P/w/+7/7f/t/+3/
7//t/+3/7v/s/+v/6//r/+3/7f/u/+//9f/3//z/BAAHAAoADwARAA8ADwASABcAGwAk
ADEAPABAAEAALwATAPD/w/+a/4P/e/99/4r/mP+e/6D/pv+p/63/rf+s/6//sf+1/77/
xv/N/9D/0v/T/9P/1//Z/93/3v/g/+D/5P/m/+j/6f/s/+7/7//v/+7/8P/w//D/8P/w
//D/8f/0//T/9P/0//P/9P/0//T/9v/4//j/+P/4//j/+f/5//r/+//7//z//P/9//7/
//8AAAAAAgACAAQABQAGAAcACAAJAAsADAANABAAEQARABAAEgAUABYAFgAZABkAGgAe
ACAAIQAiACMAIwAjACIAJQAlACUAJQAmACYAJgAmACgAKAAoACgAJwAnACYAJQAlACUA
JQAjACIAIQAgAB8AHQAcABsAGQAaABkAGAAWABUAFQATABIADwAOAAsACgAJAAkACAAG
AAcABwAEAAIAAAAAAAAA//8BAAEA///+//z//P/7//v//P/7//z//f/9//z//P/8//r/
+v/6//r/+f/5//j/+P/6//v/+//7//3//f/9//3//f/9//3//f/9//3//f/9//z//P/9
//3//v/+//7//v/+//7///////3//f/9//z//P/9//3//f//////AAAAAP////8AAAAA
/v/+//7//v8AAP7//f/9//7//P/8//z//P/+//7//v//////AAABAAMAAgADAAQABgAE
AAQABAAEAAUABQAFAAUACQAKAAwADgATABYAGQAaABgAGgAbABwAHwAgACEAIQAjACMA
IgAhAB8AHAAbABkAFwAWABUAEgAQAA8ADAAJAAcABAABAP7/+//6//r/+v/3//b/9f/0
//T/9P/z//P/8//y//D/8P/y//H/8f/x//H/7//v//D/7v/t/+3/7f/t/+3/7v/v//X/
9//6/wQACwAMAA8AEwATABEAFgAXABsAJAAvADgAPgBEADsAIwD+/83/oP+F/3f/ef+E
/5D/mP+g/6L/pf+n/6v/sP+v/6//sf+6/8T/zf/S/9T/1//T/9P/2f/d/97/4P/k/+T/
5v/o/+n/7P/u/+//7//u//D/8P/w//L/8v/y//P/9P/0//T/9P/1//b/9v/2//b/+P/4
//j/+v/6//v/+//6//v/+//8//7///8AAAEAAgACAAQABAAEAAUABgAHAAgACQALAAwA
CwAOAA8ADwASABQAFgAYABYAGQAZABoAHgAgACEAIgAmACcAKAAoACcAJwAnACcAKAAo
ACgAKAAoACgAKAAoACcAJwAmACUAIwAjACMAIQAgAB8AHgAdAB0AHAAbABkAGAAXABYA
FAARABEADwAOAA8ADgALAAoACQAJAAgABgAFAAUAAgAAAAIAAgACAAEA//////3//P/+
//7//f/9//3/+//7//v//f/8//z//P/6//r/+v/6//n/+f/4//j/+v/7//v/+//5//n/
+f/5//v/+//7//v/+//7//v/+//8//z//f/9//z//P/8//z/+v/6//v/+//9//3//f/8
//z//f/9//3//f/9//7//v/9//3//v/+//z//P/8//z//P/+//7//v/+//7//v/+//7/
/v////3//v///wEAAAABAAIABAAGAAYABgAGAAcABwAHAAcACQAKAAwADgARABQAFwAY
ABgAGgAbABwAHwAgACEAIQAjACMAIgAhAB8AHAAbABkAFwAWABUAEgAOAA0ACgAHAAMA
AAD9//r/+//6//r/+v/3//b/9f/0//T/9P/z//P/8//y//D/8P/y//H/8f/x//H/7//v
//D/8P/v/+//7//t/+3/7v/v//P/9//6/wAABwAKAA8AEwAVABMAFgAbAB8AJgAxADoA
QgBIAEMAKwAEANn/qv+F/3P/cf96/4z/lv+a/6L/p/+r/63/rv+v/7H/t//E/87/0//W
/9b/0//T/9v/3//f/+L/5v/m/+f/6P/p/+n/7P/u/+//7//u//D/8P/w//L/8v/y//P/
9f/2//f/+P/3//j/+P/4//j/+v/6//r/+v/6//v/+//8//3//f/+/wAAAQACAAMAAgAC
AAQABAAEAAUABgAHAAgACQALAAwACwAOAA8ADwASABQAFgAYABgAGwAbABwAHgAgACEA
IgAkACUAJgAmACcAJwAnACcAKAAoACgAKAAmACYAJgAmACUAJQAkACMAIwAjACMAIQAg
AB8AHgAdAB8AHgAdABsAGAAXABYAFAATABMAEQAQABEAEAANAAwACwALAAoACAAFAAUA
AgAAAAIAAgACAAEAAQABAP///v/8//z/+//7//3/+//7//v/+//6//r/+v/6//r/+v/6
//v/+//6//r/+P/5//n/+f/7//v/+//7//3//f/9//3//f/9//3//f/9//z//P/7//z/
/P/8//z//P/8//3//f/////////+//z//f/9//3//f/9//7//v/9//3//v/+//7//v/+
//7/AAAAAP/////9////+//+//7//v/+//7//P/8//z//f/9//7///8BAAAAAQACAAQA
BgAGAAYABgAHAAcABwAHAAcACAAKAAwAEQAUABcAGAAZABwAHgAgACEAIgAjACMAIwAj
ACIAIQAdABoAGQAXABYAFgAWABQAEAAPAAwACQAFAAIA///8//v/+v/6//r/+f/4//f/
9v/2//b/9f/1//X/9P/y//L/8v/x//H/8f/x/+//7//w//D/7//v/+//7f/t/+7/7//z
//P/+P8AAAkACgALABEAEwANABIAFwAbAB4AJwA2AEIARABDADMAFADn/7j/j/93/2//
ev+I/5b/nv+k/6f/q/+t/6z/q/+v/7X/vv/K/9H/0v/S/9X/1f/Z/93/3//g/+L/5P/m
/+j/6v/r/+z/7v/v/+//7v/w//D/8P/y//L/8v/z//T/9P/0//T/9//4//j/+P/4//r/
+v/6//r/+v/7//v//v//////AAAAAAEAAgADAAIAAgAEAAQABAAFAAYABwAIAAkACwAM
AA0AEAARABEAEgAUABYAGAAYABsAGwAcAB4AIAAhACIAJAAlACYAJgAnACcAJwAnACgA
KAAoACgAKAAoACgAKAAnACcAJgAlACMAIwAjACEAIgAhACAAHwAdABwAGwAZABkAGQAZ
ABgAFQAVABMAEgARABAADQAMAAkACQAIAAYABwAHAAQAAgACAAIAAgABAP/////9//z/
/v/+//3//f/9//v/+//7//v/+v/6//r//P/8//z//P/7//v/+v/6//z//f/9//3/+//7
//v/+//9//3//f/9//3//f/9//3//P/8//3//f/8//z//P/8//z//P/9//3//f/9//3/
/P/8//3//f/9//v/+//8//z//f/9//7//v/+//7//v/+//z//P/7//v//f/9//3//f/6
//z//f/6//z//P/8//z//P/8//z//f/7//z//f///wAAAQACAAQABgAGAAYABgAJAAkA
CQAJAAoACgALAAwAEQAUABcAGAAaABwAHQAeAB8AIAAhACEAIQAhACAAHwAdABoAGQAX
ABcAFgAVABIADgANAAoABwAFAAIA///8//v/+v/6//r/+f/4//f/9v/0//T/8//z//X/
9P/y//L/8v/x//H/8f/x/+//7//w//D/7//v/+//7f/t/+7/7//z//f/+v8AAAUACAAL
AA8AEQAPABAAFQAbACAALQA4AD4ARgBDACsABgDZ/67/jf93/3X/gP+Q/5z/oP+k/6f/
q/+t/67/rf+x/7f/vv/I/8//1P/W/9X/1//Z/93/3//i/+T/5P/m/+j/6v/r/+z/7v/v
/+//8P/y//L/8v/0//T/9P/1//b/9v/2//b/9//4//j/+P/4//r/+v/6//r/+v/7//v/
+v/7//v//P/8//3//v///wIAAgAEAAQABAAFAAYABwAIAAkACwAMAA0AEAARABEAEgAU
ABYAGAAYABsAGwAcAB4AIAAhACIAJAAlACYAJgAnACcAJwAnACgAKAAoACgAKAAoACgA
KAAnACcAJgAlACMAIwAjACEAIgAhACAAHwAdABwAGwAZABoAGQAYABYAEwATABEAEAAP
AA4ACwAKAAsACwAKAAgABwAHAAQAAgAAAAAAAAD//wEAAQD///7//v/+//3//f/9//v/
+//7//v/+v/6//r/+v/6//r/+v/5//n/+P/4//j/+f/5//n/+//7//v/+//7//v/+//7
//v/+//7//v//P/8//3//f/8//z//P/8//z//P/9//3//f/9//3//P/8//3//f/9//3/
/f/+//7//f/9//7//v/+//7//v/+//7//v/9//3//f/9//3//f/6//r/+//7//v/+//9
//z/+v/6//r/+v/8//z//P/9//v//P/9////AAABAAIABAAEAAQABAAEAAUABQAFAAUA
BwAIAAoADAARABQAFwAYABoAHAAdAB4AIQAiACMAIwAhACEAIAAfAB8AHAAbABkAFQAU
ABMAEAAMAAsACAAFAAMAAAD9//r/+f/4//j/+P/4//j/+P/4//f/9v/0//P/9f/0//L/
8v/0//P/8//z//H/7//v//D/7v/t/+3/7f/v/+//8P/x//P/9//8/wIACQAMAAsADwAT
ABEAEAAPABUAIgAvADgAQABEAD0AIwD8/9P/rP+N/3v/ef+E/5L/mv+g/6T/p/+r/63/
rv+t/6//s/+6/8L/x//K/9D/1f/X/9X/2f/b/97/4P/i/+L/5P/m/+f/6v/s/+3/7f/u
//D/8P/w//L/8v/y//P/9P/0//T/9P/1//b/9v/2//b/+P/4//j/+P/4//n/+f/8//3/
/f/+//z//f/+////AgACAAQABAAEAAUABgAHAAYABwAJAAoACwAOAA8ADwAOABAAEgAU
ABUAGQAaABwAHgAgACEAIgAiACMAJAAkACUAJQAlACUAJgAmACYAJgAoACgAKAAoACUA
JQAkACMAIwAjACMAIQAiACEAIAAfAB0AHAAbABkAGAAXABYAFAAVABUAEwASAA8ADgAL
AAoACwALAAoACAAJAAkABgAEAAIAAgACAAEA//////3//P/8//z/+//7//v/+f/5//n/
+f/4//j/+P/6//r/+v/6//n/+f/4//j/9v/3//f/9//3//f/9//3//n/+f/5//n/+f/5
//n/+f/4//j/+f/5//r/+v/6//r/+v/6//v/+//9//3//f/8//z//f/9//3//P/7//v/
+v/7//v//P/8//z//P/8//z//P/8//v/+//7//v/+//7//r/+v/7//v/9//6//r/+v/6
//r/+v/6//r/+//7//z//f////7///8AAAIAAgACAAIAAgADAAMAAwADAAYACAALAA4A
EgAUABYAFgAWABgAGQAaAB0AHgAfAB8AHwAfAB4AHQAbABgAFwAVABMAEgARAA4ACgAJ
AAYAAwADAAAA/f/6//n/+P/4//j/9f/0//P/8v/0//T/8//z//P/8v/w//D/7v/t/+3/
7f/v/+3/7f/u/+z/6//r/+v/6//r/+z/7f/x//f/+v8CAAcACgANAA8ADQANABAAEQAV
ACAALwA4AD4AQgA5ABsA8v/F/5j/ff9z/3X/fv+K/5T/mv+e/6H/p/+n/6j/p/+p/6//
tv++/8X/zP/O/8//0f/V/9X/1f/a/9z/3P/g/+L/5P/l/+T/5v/n/+f/6v/s/+z/7P/u
/+7/7v/v//D/8P/w//D/8f/y//L/8v/y//T/9P/0//T/9P/1//X/9v/3//f/+P/4//n/
+v/7//r/+v/8//z//P/9//7///8CAAMABQAGAAYACAAIAAcACQAMAA8AEgASABUAFQAW
ABoAHAAdAB4AHgAfACAAIAAhACEAIQAhACIAIgAiACIAJAAkACQAJAAjACMAIgAhAB8A
HwAfAB0AHAAbABoAGQAZABgAFwAVABQAEwASABAADwAPAA0ADAAJAAgABQAEAAMAAwAC
AAAAAQABAP7//P/8//z//P/7//n/+f/3//b/+P/4//f/9//3//X/9f/1//X/9P/0//T/
9P/0//T/9P/z//P/8v/y//T/9f/1//X/9f/1//X/9f/1//X/9f/1//X/9f/1//X/9v/2
//f/9//4//j/+P/4//b/9v/3//f/9//3//f/9v/4//n/+f/5//f/9//4//j/+f/5//r/
+v/6//r/+v/6//r/+v/5//n/+f/5//n/+f/4//j/+f/4//j/+P/4//j/+P/4//j/+f/5
//r/+//9//7///8AAAIAAAAAAAAAAAADAAMAAwADAAUABgAIAAoADwASABUAFgAUABYA
FwAYABsAHAAdAB0AHQAdABwAGwAZABYAFQATABEAEAAPAAwACAAHAAQAAQD9//r/9//0
//P/8v/y//L/8//y//H/8P/u/+7/7f/t/+3/7P/q/+r/6v/p/+n/6f/p/+f/5//o/+r/
6f/p/+n/6f/p/+r/6//v//H/9v8AAAcADAALAAsADQAPABIAFwAbACYAMwA4AD4AQAA1
ABUA6v+9/5T/d/9p/23/fv+K/5L/mv+g/6H/pf+r/6r/q/+v/7X/wP/K/8//zv/S/9P/
0f/T/9f/2f/c/+D/5P/l/+b/5//n/+r/7P/t/+3/7P/u/+7/7v/u/+7/7v/v//D/8P/w
//D/8f/y//L/8v/y//T/9P/0//b/9v/3//f/+P/5//n/+v/4//n/+v/7//z//P/+//7/
/v///wAAAQAEAAUABwAIAAcACgALAAsADAAOABAAEgAUABcAFwAYABgAGgAbABwAHwAh
ACMAJAAlACUAJQAlACQAJAAkACQAJAAkACQAJAAhACEAIAAfAB8AHwAfAB0AHgAdABwA
GwAZABgAFwAVABQAEwASABAADwAPAA0ADAALAAoABwAGAAUABQAEAAIAAQABAP7//P/8
//z//P/7//v/+//5//j/+v/6//n/+f/3//X/9f/1//f/9v/2//b/+P/4//j/+P/3//f/
9v/2//j/+f/5//n/9//3//f/9//3//f/9//3//f/9//3//f/+P/4//n/+f/6//r/+v/6
//j/+P/5//n/+f/5//n/+P/6//v/+//7//v/+//8//z/+f/5//r/+v/4//j/+P/4//r/
+v/5//n/+f/5//n/+f/4//j/+f/5//n/+//5//n/+P/4//j/+P/4//j/+P/4//n/9//4
//n/+//8//3//v8AAAIAAgACAAIAAQABAAEAAQADAAQABgAIAA8AEgAVABYAFAAWABcA
GAAbABwAHQAdAB0AHQAcABsAGwAYABcAFQARABAADwAMAAgABwAEAAEAAQD+//v/+P/3
//b/9v/2//X/9P/z//L/8v/y//H/8f/x//D/7v/u/+z/6//r/+v/6//p/+n/6v/s/+v/
6//r/+v/6//s/+3/7f/v//b//P8BAAYACQANABEAEQAOABEAFwAeACcANAA6AD4AQQAz
ABAA4/+2/4//d/9t/3T/hv+U/5j/nv+l/6f/qf+q/6v/r/+z/7r/xP/L/9D/0v/V/9f/
1//Z/93/3P/c/+L/5P/m/+j/6f/q/+z/7f/t/+z/7v/u/+7/8P/w//D/8f/y//L/8v/y
//X/9v/2//b/9v/4//j/+P/4//j/+f/5//j/+f/5//r//P/9//7////+//7/AAAAAAAA
AQACAAMABgAHAAkACgALAA4ADwAPAA4AEAASABQAFAAXABcAGAAaABwAHQAeACAAIQAi
ACIAJAAlACYAJwAmACYAJgAmACQAJAAkACQAJQAlACQAIwAhACEAIQAfACAAHwAeAB0A
HQAcABsAGQAYABcAFgAUABMAEwARABAADwAOAAsACgAHAAcABgAEAAQABQADAAIAAAAA
AAAA//8BAAEA///+//7//v/9//3//f/7//v/+//5//j/+P/4//r/+v/6//r/+f/5//j/
+P/4//n/+f/5//n/+f/5//n/+f/5//n/+f/7//v/+//7//r/+v/7//v/+v/6//r/+v/6
//r/+//7//3//f/9//z/+v/7//v/+//9//3//v/+//v/+//8//z//P/8//z//P/8//z/
+//7//3//f/9//3//P/8//3//f/5//v/+//7//v/+//+//z//P/8//z//P/8//z//f/9
//7///8BAAAAAQACAAQABgAGAAYABgAHAAcABwAHAAkACgAMAA4AEwAWABkAGgAaABwA
HQAeACMAJAAlACUAIwAjACIAIQAfABwAGwAZABUAFAATABAADgANAAoABwADAAAA/f/6
//n/+P/4//j/+f/4//f/9v/0//T/8//z//H/8P/u/+7/8P/v/+//7//v/+3/7f/u/+7/
7f/t/+3/7f/t/+7/7//x//X/+P/8/wMACAALAA8ADwARABIAEwAVABwAJwA0ADwAQgBB
ADEAEADn/7r/kf95/3H/eP+G/5D/mP+i/6f/p/+p/6r/r/+x/7H/tv/C/8v/zv/S/9P/
1f/X/9n/2//e/+L/5P/l/+b/5//n/+r/7P/t/+3/7v/w//D/8P/y//L/8v/z//T/9P/0
//T/9f/2//b/9v/2//j/+P/4//j/+P/5//n/+v/7//v//P/8//3//v////7//v8AAAAA
AgADAAQABQAGAAcACQAKAAkADAANAA0ADgAQABIAFAAUABcAFwAYABoAHAAdAB4AIgAj
ACQAJAAlACUAJQAlACYAJgAmACYAJAAkACQAJAAlACUAJAAjACEAIQAhAB8AIAAfAB4A
HQAdABwAGwAZABYAFQAUABIAEgATABIAEgARABAADQAMAAkACQAIAAYABQAFAAIAAAAA
AAAAAAD////////9//z//P/8//v/+//7//n/+f/5//n/+P/4//j/+P/4//j/+P/5//n/
+P/4//j/+f/5//n/+f/5//n/+f/5//n/+f/5//n/+f/5//n/+v/6//v/+//6//r/+v/6
//z//P/9//3//f/9//3//P/6//v/+//7//v/+//8//z/+//7//z//P/8//z//P/8//r/
+v/5//n/9//3//f/9//4//j/+f/5//3/+//5//n/+v/4//j/+P/4//r/+v/6//v/+//8
//3////+////AAACAAAAAAAAAAAAAwADAAMAAwAHAAgACgAMAA8AEgAVABYAGAAaABsA
HAAdAB4AHwAfAB0AHQAcABsAGQAWABUAEwAQAA4ADAAIAAYABQACAP///f/6//f/9P/1
//T/9P/0//P/8v/x//D/8P/w/+//7//x//D/7v/u/+z/6//r/+v/6f/n/+f/6P/q/+n/
6f/p/+n/6f/q/+v/7f/z//j//v8HAAoACwALAAkACQAOABEAFwAgAC0ANgA+ADwAKwAN
AOb/t/+S/33/df93/4j/kv+a/6D/ov+n/6v/qf+o/6n/q/+x/7j/wv/L/87/zv/P/9P/
0//V/9n/2v/c/97/4P/i/+T/5f/m/+j/6f/p/+r/7P/s/+z/7v/u/+7/7//w//D/8P/w
//H/8v/y//L/8v/0//T/9P/y//L/8//z//b/9//3//j/9v/3//j/+f/6//r//P/8//z/
/f/+////AAABAAMABAAFAAgACQAJAAgACgAMAA4ADwATABQAFgAWABgAGQAaABwAHQAe
AB4AHQAdAB0AHQAgACAAIAAgACIAIgAiACIAHwAfAB4AHQAfAB8AHwAdABoAGQAYABcA
GQAYABcAFQATABEADwAMAAsACwAJAAgABQAEAAEAAAAAAAEAAQAAAP3//f/6//j/+f/6
//v/+//6//n/9v/0//b/9v/1//X/8//x//H/8f/x//D/8P/w//L/8v/y//L/8f/x//D/
8P/w//H/8f/x//H/8f/x//H/8f/x//H/8f/z//P/8//z//L/8v/z//P/9P/0//T/9P/0
//T/9f/1//P/8//z//L/8v/z//P/8//1//X/9v/2//P/8//0//T/8v/y//L/8v/y//L/
8f/x//P/8//z//P/8v/y//P/8//v//H/8f/x//L/8//1//b/+P/4//r/+//5//n/+//8
//r/+//7//v/+//8//z//P///wMABQALAAwADgAPABIAFQAVABUAFwAWABcAGAAYABcA
FgAVABIADgAMAAoACAAGAAQAAgD9//7/+//4//b/9P/y//D/7v/u/+7/7v/t/+z/6//q
/+n/6P/n/+b/5v/m/+b/5v/l/+T/4//i/+L/4v/i/+L/4v/i/+L/4v/j/+T/5f/m/+f/
6P/p/w==
         </WaveFormData>
      </LeadData>
      <LeadData>
         <LeadByteCountTotal>10000</LeadByteCountTotal>
         <LeadTimeOffset>0</LeadTimeOffset>
         <LeadSampleCountTotal>5000</LeadSampleCountTotal>
         <LeadAmplitudeUnitsPerBit>4.88</LeadAmplitudeUnitsPerBit>
         <LeadAmplitudeUnits>��V</LeadAmplitudeUnits>
         <LeadHighLimit>2147483647</LeadHighLimit>
         <LeadLowLimit>268435456</LeadLowLimit>
         <LeadID>V1</LeadID>
         <LeadOffsetFirstSample>0</LeadOffsetFirstSample>
         <FirstSampleBaseline>0</FirstSampleBaseline>
         <LeadSampleSize>2</LeadSampleSize>
         <LeadOff>FALSE</LeadOff>
         <BaselineSway>FALSE</BaselineSway>
         <ExcessiveACNoise>FALSE</ExcessiveACNoise>
         <MuscleNoise>FALSE</MuscleNoise>
         <LeadDataCRC32>3586463528</LeadDataCRC32>
         <WaveFormData>
9//3//j/+f/4//j/+P/4//j/+P/4//r//P/9//3//f/9//3/+//6//n/9//1//H/7P/p
/+X/4f/j/+P/5P/k/+T/5f/m/+b/5v/o/+j/5//l/+T/5P/k/+b/5//n/+f/5//o/+n/
6f/p/+n/6f/q/+r/6v/q/+r/6v/q/+v/6//r/+v/6//s/+r/6v/q/+r/7f/t/+3/7f/t
/+3/7f/t/+3/7v/x//X/+P/6//z//f8AAAoAFQAjADYATQBgAGkAXAA7ABsAAwDw/9v/
x/+0/6f/oP+Z/5T/kP+S/5f/ov+y/73/xv/L/83/zf/S/9j/5P/0////AwAGAAcACQAH
AAYABAADAAIAAgD//////v/8//v/+v/6//r/+v/6//r/+v/5//n/+f/5//j/+P/4//j/
+v/6//r/+v/6//r/+v/6//r/+//7//v/+//7//v/+//8//3//f/9//3//f/+//7/////
/wEAAQABAAMAAwADAAUABwAIAAkACAAJAAoACwAMAA0ADgAOABEAEgATABMAEgATABQA
FQAVABUAFQAVABUAFQAVABUAFQAVABUAFQAUABMAEwASABEAEQARAA8ADwAOAA0ADAAM
AAsACgAJAAgACAAHAAYABQAEAAQAAgD///7//f/8//7//f/8//z/+//6//n/+f/3//f/
9//2//T/9P/0//T/9P/0//P/8//z//P/8//z//T/9P/0//T/9P/0//T/9P/y//P/8//z
//X/9f/1//X/9P/0//T/8//1//b/9v/2//T/9P/1//X/9f/1//X/9f/2//b/9v/2//b/
9v/1//X/9//3//f/9//3//f/9//3//f/9//3//f/9P/0//T/9P/0//P/8//z//X/9f/1
//X/8//z//P/8v/0//L/8v/z//L/8v/y//L/8v/x//H/8f/x//P/8//z//P/9P/1//b/
9v/2//b/9v/2//b/+P/6//v/+//7//v/+//5//j/9f/z//P/7//r/+n/5P/h/+H/4f/i
/+L/4v/j/+T/5P/k/+b/5v/l/+P/4v/i/+L/5P/l/+f/5//n/+j/5//n/+f/5//p/+r/
6v/q/+r/6v/q/+r/6//r/+v/6//r/+z/7P/s/+z/7P/t/+3/7f/t/+3/7f/t/+3/7f/u
//H/9f/6//z//v/9/wIADAAVACMANgBLAGAAawBiAEMAIQAJAPT/3//J/7L/of+Y/5X/
kP+Q/5L/lf+e/6z/u//G/83/0f/R/9L/2v/m//b/AQAHAAoADQANAA0ADAAKAAcACAAG
AAUABQAEAAIAAQAAAAAAAAAAAAAAAAAAAP//////////AAAAAAAAAAAAAAAAAAAAAAIA
AgACAAIAAAABAAEAAQADAAMAAwADAAQABQAFAAUABQAFAAYABgAHAAcACQAJAAkACwAL
AAsACwANAA4ADwASABMAFAAVABQAFQAWABYAGQAaABsAGwAcAB0AHgAfAB8AHwAfAB8A
HwAfAB8AHwAfAB8AHwAfAB4AHQAdABwAGwAbABsAGQAZABgAFwAWABYAFQAUABMAEAAQ
AA8ADgANAAwADAAKAAsACgAJAAgABgAFAAQABAADAAIAAQABAP////////7//P/8//z/
/P/6//r/+f/5//n/+f/5//n/+v/6//r/+v/4//j/+P/4//j/+f/5//n/+f/5//n/+f/6
//r/+v/5//v//P/8//z//P/8//3//f/7//v/+//7//z//P/8//z//P/8//v/+//9//3/
/f/9//3//f/9//3//f/9//3//f/8//z//P/8//z/+//7//v/+f/5//n/+f/7//v/+//6
//j/+P/6//j/+P/4//j/+f/5//n/+f/5//n/+f/5//z//f/+//7//P/8//z//P/+/wAA
AgADAAMAAwADAAMAAwACAP///f/5//X/8f/v/+z/6f/p/+n/6v/q/+r/6//q/+r/6v/s
/+z/6//p/+j/6P/o/+r/6//t/+3/7f/u/+3/7f/t/+3/7f/u/+7/7v/u/+7/7v/u/+//
7//v/+//7//w//D/8P/y//L/8//z//H/8f/x//H/8//z//P/9P/z//f//v8CAAIAAwAE
AAoAFQAhADIASQBeAG0AbABTAC8AEwAAAOv/1f++/63/pP+d/5j/lv+a/5//pP+y/8H/
yv/R/9f/1//Y/97/6P/2/wMACQAMABEAEQARABAADgANAAwADAAJAAkACAAGAAUABAAE
AAQAAgACAAIAAgABAAEAAQABAAIAAgACAAIABAAEAAQABAAEAAQABAAEAAYABwAHAAcA
BwAHAAcABwAGAAcABwAHAAkACQAKAAoACwALAA0ADQALAA0ADQANAA8AEQASABMAFAAV
ABYAFwAWABcAGAAYABkAGgAbABsAHgAfACAAIQAhACEAIQAhACEAIQAhACEAIwAjACMA
IwAiACEAIQAgAB8AHwAfAB0AHQAcABsAGgAaABkAGAAXABYAFgAVABQAEQAQABAADgAP
AA4ADQAMAAwACwAKAAoABwAGAAUABQADAAMAAwACAAAAAAAAAAAAAAAAAP//////////
//////7//v/+//7/AAAAAAAAAAAAAAEAAQABAAEAAQABAAEAAAAAAAAA//8AAAIAAwAE
AAQABAAFAAUAAwADAAMAAwAEAAQABAAEAAYABgAFAAUAAwADAAMAAwAFAAUABQAFAAMA
AwADAAMABAAEAAQABAAEAAMAAwADAAMAAwADAAMAAQABAAEAAAACAAIAAgACAAIAAgAC
AAEAAQABAAEAAwADAAMAAwAEAAUABgAGAAQABAAEAAQABQAIAAsADQALAAsACwALAAkA
CAAFAAMAAQD9//n/9//0//H/8f/x//L/8v/y//P/9P/0//T/9v/2//X/8//y//L/8v/0
//X/9//3//f/+P/5//n/+f/5//f/+P/4//j/+P/4//j/+P/7//v/+//7//v//P/8//z/
/P/8//3//f/9//3//f/9//3//f/9//7/AQAHAAoACgAKAAsAEgAaACUAMwBGAF0AcgB5
AGgASwAvABkABgD1/+X/1v/N/8b/vf+2/7b/uP+9/8j/1P/b/97/4f/j/+H/5P/q//b/
BAANABEAFAAXABcAFQAWABQAEwASABIADwAPAA4ADAALAAoACgAKAAoACgAKAAoACQAJ
AAkACQAMAAwADAAMAAoACgAKAAoACgAKAAoACgAKAAsACwALAAsACwALAAsADAANAA0A
DQALAAsADAAMAA0ADQAPAA8ADwARABEAEQARABMAFAAVABYAFwAYABkAGgAbABwAHAAd
AB4AHwAfACAAIQAiACMAIwAjACMAIwAjACMAIwAjACEAIQAhACEAIgAhACEAIAAfAB8A
HwAdAB0AHAAbABoAGgAZABgAFwAWABYAFQAUABMAEgASABAAEAAQABAAEAAQAA8ADgAO
AAsACgAJAAkACQAJAAkACAAGAAYABgAGAAgACAAHAAcABQAFAAUABQAGAAYABgAGAAYA
BgAGAAYABgAHAAcABwAHAAcABwAHAAgACAAIAAcABwAIAAgACAAIAAgACQAJAAkACQAJ
AAkACgAKAAoACgAIAAgABwAHAAcABwAHAAcABwAHAAcABwAHAAcABwAHAAYABgAGAAYA
BgAFAAUABQAHAAUABQAHAAYABAAEAAQABAADAAMAAwADAAMAAwADAAMABgAHAAgACAAI
AAgACAAIAAgACgAMAA0ADQANAA0ADQANAAwACQAHAAMA///7//n/9v/z//P/8//0//T/
9P/1//b/9v/2//j/+v/5//f/9v/0//T/9v/3//f/9//3//j/+f/5//n/+f/5//r/+v/6
//r/+v/6//r/+//7//v/+//7//z//P/8//7//v///////f/9//3//f/9//3//f/+/wMA
BwAKAAoACgALABAAGAAjADEARABZAG4AewByAFMANQAfAA4A///x/+b/2//S/8n/vP+6
/7z/v//E/9L/3f/g/+H/4//j/+D/5v/y/wAACQAPABIAFQAXABUAFAAUABMAEAAQAA0A
DQAMAAoACwAKAAoACgAIAAgACAAIAAUABQAFAAUABgAGAAYABgAGAAYABgAGAAYABgAG
AAYABgAHAAcABwAHAAcABwAHAAYABwAHAAcACQAJAAoACgALAAsADQANAA0ADwAPAA8A
DQAPABAAEQASABMAFAAVABQAFQAWABYAFwAYABkAGQAaABsAHAAdAB0AHQAdAB0AHQAd
AB0AHQAbABsAGwAbABoAGQAZABgAGQAZABkAFwAVABQAEwASABQAEwASABEAEAAQAA8A
DgALAAoACgAIAAkACAAHAAYABgAFAAQABAADAAIAAQABAAEAAQABAAAAAAAAAAAAAAD+
//7//f/9//3//f/9//3//v/+//7//v/+//7//v/+//7////////////////////+//7/
/v/9////AAAAAAAA/v/+//////8BAAEAAQABAAIAAgACAAIAAgACAAEAAQABAAEAAQAB
AAEAAQABAAEAAQABAAEAAQAAAAAAAAAAAAAA//////////////7//v/+//7//v/9//3/
/f/9//3//f/9//3//v///wAAAAAAAAAAAAAAAAAAAgAEAAUABQAFAAUABQADAAIA///9
//v/9//z//H/7P/p/+n/6f/q/+r/6v/r/+z/7P/s/+7/7v/t/+v/6v/q/+r/7P/t/+3/
7f/t/+7/7//v/+//7//t/+7/7v/u//D/8P/w//D/8f/x//H/8f/x//L/8v/y//L/8v/z
//P/8//z//P/8//z//P/8//0//f/+/8AAAAAAAADAAYADgAZACkAPABTAGQAbQBkAEUA
JQAPAPj/5f/P/7r/q/+i/53/mP+W/5j/m/+k/7T/wf/M/9H/0//T/9b/3v/s//j/AwAJ
AAwADQANAA0ADAAKAAkACAAGAAMAAwACAAAAAQAAAAAAAAD+//7//v/+//3//f/9//3/
/v/+//7//v/+//7//v/+//7//v/+//7/AAABAAEAAQABAAEAAQABAAIAAwADAAMAAwAD
AAQABAAFAAUABwAHAAkACwALAAsACwANAA4ADwAOAA8AEAARABIAEwAUABQAFwAYABkA
GQAaABsAHAAdAB0AHQAdAB0AHQAdAB0AHQAdAB0AHQAdABoAGQAZABgAGQAZABkAFwAX
ABYAFQAUABQAEwASABEAEAAQAA8ADgALAAoACgAIAAkACAAHAAYABAADAAIAAgABAAAA
//////3//f/9//z//P/8//z//P/6//r/+f/5//v/+//7//v/+v/6//r/+v/6//r/+v/6
//r/+//7//v/+//7//v/+//8//z//P/7//v//P/8//z//P/8//3//f/9//3//f/9//7/
/v/+//7//v/+//3//f/9//3//f/9//3//f/9//3//f/9//3//f/8//z//P/8//z/+//7
//v/+//7//v/+//7//3/+//6//r/+v/6//r/+//7//v/+//7//v/+//7//z//f/+//7/
/v/+//7//v/8//7/AAABAAMAAwADAAMAAwACAP///f/7//f/8//x/+3/6f/o/+f/6v/q
/+r/6//q/+r/6v/s/+z/6//p/+j/6P/o/+r/6//r/+v/6//s/+3/7f/t/+3/7f/u/+7/
7v/u/+7/7v/u/+//7//v/+//7//w//D/8P/w//D/8f/x//P/8//z//P/8//z//P/9P/1
//n//v8CAAIAAwAEAAwAFwAjADQASwBiAG8AbABRAC0AEwD+/+n/0f+8/6n/nv+Z/5b/
lP+U/5n/ov+w/73/yP/P/9H/0//W/9z/5v/0/wEABwAMAA8AEQAPAAwADAALAAgABgAF
AAUABAACAAEAAAAAAAAAAAAAAAAAAAD//////////wAAAAAAAAAAAAAAAAAAAAAAAAAA
AAAAAAAAAQABAAEAAQABAAEAAQAEAAUABQAFAAcABwAIAAgABwAHAAkACQAJAAsACwAL
AAsADQAOAA8AEAARABIAEwAUABUAFgAWABcAGAAZABkAGgAbABwAHQAfAB8AHwAfAB8A
HwAfAB8AHQAdAB0AHQAcABsAGwAaABkAGQAZABcAFwAWABUAFAAUABMAEgARABAAEAAP
AA4ACwAKAAoACAAHAAYABQAEAAQAAwACAAIA///+//3//f/9//3//f/8//r/+v/6//r/
+P/4//f/9//3//f/9//3//j/+P/4//j/+P/4//j/+P/2//f/9//3//n/+f/5//n/+P/4
//j/9//5//r/+v/6//r/+v/7//v/+//7//v/+//6//r/+v/6//z//P/7//v/+//7//v/
+//7//v/+//7//v/+//7//v/+v/6//r/+v/6//n/+f/5//n/+f/5//n/9//3//f/9v/6
//r/9v/2//b/9v/2//b/9f/1//X/9f/3//f/9//3//j/+f/6//r/+v/6//r/+v/4//r/
/P/9/////////////f/8//n/9//3//P/7//t/+j/5f/l/+X/5v/m/+b/5//m/+b/5v/o
/+j/5//l/+T/5P/k/+b/5//n/+f/5//o/+n/6f/p/+n/6f/q/+r/6v/q/+r/6v/q/+v/
6//r/+v/6//s/+z/7P/s/+z/7f/t/+3/7f/t/+3/7f/t/+3/7v/x//X/+P/8//z//f8A
AAgAEwAhADIARwBcAGcAYgBFACUADQD4/+P/zf+4/6f/nv+Z/5T/lP+Y/5v/pP+0/7//
xv/N/9H/0f/S/9j/5P/0/wEABwAKAAsACwALAAgACAAHAAYABgADAAMAAgAAAAEAAAAA
AAAA/v/+//7//v/9//3//f/9//7//v/+//7//v/+//7//v/+//7//v/+/wAAAQABAAEA
AQABAAEAAQAAAAEAAQABAAMAAwAEAAQABQAFAAcABwAHAAkACQAJAAkACwAMAA0ADAAN
AA4ADwASABMAFAAUABUAFgAXABcAGAAZABoAGwAbABsAGwAbAB0AHQAdAB0AHwAfAB8A
HwAcABsAGwAaABkAGQAZABcAGQAYABcAFgAUABMAEgARABAAEAAPAA4ADwAOAA4ADAAL
AAoACQAIAAYABQAEAAQAAwACAAEAAQABAAEAAQAAAP7//v/+//7//v/+//3//f/9//3/
/f/9//z//P/8//z//P/8//z//P/8//3//f/9/////////////v/+//7//f/9//7//v/+
//7//v////////////////8AAAAAAAAAAAAAAAD/////AQABAAEAAQD/////////////
/////////v/+//7//v/+//3//f/9//3//f/9//3//////////v/8//z//P/7//v/+//7
//r/+v/6//r/+v/5//n/+f/5//v/+//7//v//P/9//7//v/+//7//v/+/wAAAgAEAAUA
BQAFAAUABQABAAAA/f/7//n/9f/x/+//7P/p/+n/6f/s/+z/7P/t/+7/7v/u//D/8P/v
/+3/7P/u/+7/8P/x//H/8f/x//L/8f/x//H/8f/z//T/9P/0//L/8v/y//L/8//z//P/
8//z//T/9P/0//b/9v/3//f/9f/1//X/9f/3//f/9//4//n///8CAAQABAAHAAoAEAAb
ACcAOgBPAGYAcwBsAFEAMwAfAAwA+f/n/9j/yf/A/7n/sP+u/7L/tf+8/8j/0f/Y/93/
3//d/9z/4v/s//r/BQALABAAEwAVABMAEAAQAA8ADgAMAA0ADQAMAAoACQAIAAgACAAG
AAYABgAGAAUABQAFAAUABgAGAAYABgAGAAYABgAGAAYABgAGAAYABgAHAAcABwAHAAcA
BwAHAAgACQAJAAkABwAHAAgACAAJAAkACwALAAsADQANAA0ACwANAA4ADwAQABEAEgAT
ABQAFQAWABYAFwAYABkAGQAaABsAHAAdAB0AHQAdAB0AHwAfAB8AHwAdAB0AHQAdABwA
GwAbABoAGwAbABsAGQAXABYAFQAUABYAFQAUABMAEgASABEAEAANAAwADAAKAAsACgAJ
AAgABgAFAAQABAADAAIAAQABAAEAAQABAAAAAAAAAAAAAAAAAAAA////////////////
AAAAAAAAAAD+//7//v/+/wAAAQABAAEAAQABAAEAAQAAAAAAAAD//wEAAgACAAIAAgAC
AAMAAwABAAEAAQABAAQABAAEAAQAAgACAAEAAQABAAEAAQABAAMAAwADAAMAAQABAAEA
AQACAAIAAgACAAIAAQABAAEA//////////8BAAEAAQAAAP7//v/+//3//f/+//7//v/+
//7///////////////////////7///8AAAAAAAAAAAAAAAAAAAIABAAFAAUABQAFAAUA
AwACAP///f/7//f/8//x/+7/6//r/+v/7v/u/+7/7//w//D/8P/y//D/7//t/+z/7v/u
//D/8f/v/+//7//w//H/8f/x//H/8//0//T/9P/0//T/9P/0//X/9f/1//X/8//0//T/
9P/0//T/9f/1//P/8//z//P/8//z//P/9P/7////AgACAAIABQAKABIAHQAtAD4AUwBo
AHMAZgBHACsAFQAEAPf/6//e/9P/zP/D/7r/tv+2/7n/wv/O/9X/2P/b/93/3f/c/+L/
7P/6/wUACQAMAA8AEQAPAA4ADAALAAoACgAJAAkACAAGAAMAAgACAAIAAgACAAIAAgD/
/////////wAAAAAAAAAAAAAAAAAAAAACAAIAAgACAAIAAwADAAMAAwADAAMAAwACAAMA
AwADAAUABQAGAAYABwAHAAkACQAHAAkACQAJAAsADQAOAA8ADwAPAA8ADwAQABEAEgAS
ABMAFAAVABUAFgAXABgAGQAZABkAGQAZABkAGQAZABkAFwAXABcAFwAWABUAFQAUABMA
EwATABEAEwASABEAEAAOAA0ADAALAAwADAALAAoACQAIAAgABgAHAAYABQAEAAQAAwAC
AAIAAQAAAP/////////////+//z//P/8//z//P/8//v/+//7//v/+//7//z//P/8//z/
/P/8//z//P/6//v/+//7//v/+//7//v//P/8//z/+//7//z//P/8//z//P/9//3//f/9
//3//f/+//7//v/+//7//v/9//3//f/9//3//f/9//3//f/9//3//f/9//3//P/8//z/
/P/8//v/+//7//n/+f/5//n/+f/5//n/+P/4//j/+P/4//r/+v/6//r/9//3//f/9//5
//n/+f/5//r/+//8//z//P/8//z//P/8//7/AAABAAEAAQABAAEA/f/8//n/9//1//H/
7f/r/+r/5//n/+f/6P/o/+j/6f/q/+r/6v/s/+r/6f/n/+b/6P/o/+r/6//r/+v/6//s
/+3/7f/t/+3/7f/u/+7/7v/u/+7/7v/u/+//7//v/+//7//w//D/8P/w//D/8f/x//H/
8f/x//H/8f/x//H/8v/1//v//v8AAAAAAwAIABIAHQAtAEIAWQBqAG0AWAAzABcAAwDu
/9n/xf+0/6f/oP+b/5b/lv+W/53/rP+8/8X/zP/R/9H/0//Y/+D/8P/8/wUACQAMAA0A
CwALAAoACAAFAAQAAgABAAEAAAD+/////v/+//7//P/8//z//P/9//3//f/9//z//P/8
//z//P/8//z//P/8//z//P/8//z//f/9//3////////////+/////////wEAAQACAAIA
AwADAAUABQAFAAcABwAHAAkACwAMAA0ADgAPABAAEQASABMAFAAUABUAFgAXABcAGAAZ
ABoAGwAZABkAGQAZABsAGwAbABsAGQAZABkAGQAaABkAGQAYABUAFQAVABMAEwASABEA
EAAQAA8ADgANAAwADAALAAoACQAIAAgABgAFAAQAAwACAAIAAQAAAAAA///+//3//f/7
//v/+//6//j/+P/4//j/+P/4//f/9//1//X/9f/1//b/9v/2//b/9v/2//b/9v/0//X/
9f/1//f/9//3//f/9v/2//b/9f/3//j/+P/4//j/+P/5//n/+f/5//n/+f/4//j/+P/4
//r/+v/5//n/+f/5//n/+f/5//n/+f/5//n/+f/5//n/+P/4//j/+P/4//f/9//3//X/
9f/1//X/9f/1//X/9P/0//T/9P/z//X/9f/z//H/8v/0//T/9P/0//P/8//z//P/9f/1
//X/9f/2//f/+P/4//j/+P/4//j/+P/6//z//f/9//3//f/9//v/+v/3//X/8//v/+v/
6f/k/+H/4f/h/+T/5P/k/+X/5P/k/+T/5v/o/+f/5f/k/+L/4v/k/+X/5//n/+f/6P/p
/+n/6f/p/+n/6v/q/+r/6v/q/+r/6v/t/+3/7f/t/+v/7P/s/+z/7P/s/+3/7f/r/+v/
6//r/+3/7f/t/+7/7//z//j//P/8//v/AAAGABEAHQAsAEMAWABnAGYATQArAA8A+v/l
/8//uv+n/5r/l/+S/5D/kv+V/5z/qP+3/8T/y//N/8//0P/W/+D/8P/9/wUACAALAA0A
CwAKAAgABwAEAAQAAwADAAIAAAD///7//v/+//7//v/+//7//f/9//3//f/8//z//P/8
//7//v/+//7/AAAAAAAAAAD+////////////////////AAABAAEAAQABAAEAAgACAAMA
AwAFAAUABQAHAAcABwAHAAkACgALAAwADQAOAA8AEAARABIAEgATABQAFQAVABYAFwAY
ABkAGQAZABkAGQAZABkAGQAZABsAGwAbABsAGgAZABkAGAAXABcAFwAVABUAFAATABIA
EgARABAADwAOAA4ADQAMAAsACgAKAAgACQAIAAcABgAEAAMAAgACAAEAAAD//////f/9
//3//P/6//r/+v/6//r/+v/5//n/9//3//f/9//2//b/9v/2//j/+P/4//j/9v/3//f/
9//3//f/9//3//r/+v/6//n/+f/6//r/+v/4//j/+f/5//n/+f/5//n/+v/6//r/+v/6
//r/+f/5//v/+//7//v/+//7//v/+//5//n/+f/5//r/+v/6//r/+P/3//f/9//5//n/
+f/5//f/9//3//b/+P/4//j/9//1//X/9f/1//X/9f/2//T/9P/0//T/9f/1//X/9f/1
//X/9f/1//j/+f/6//r/+P/4//j/+P/6//z//v///////////////f/8//n/9//3//P/
7//t/+j/5f/l/+X/5v/m/+b/5//o/+j/6P/q/+r/6f/n/+b/5v/m/+j/6f/r/+v/6//s
/+3/7f/t/+3/7f/u/+7/7v/u/+7/7v/u/+//7//v/+//7//w//D/8P/u/+7/7//v/+//
7//v/+//7//v/+//8P/z//f//P/+/wAAAQACAAgAEQAdAC4AQQBWAGcAagBRAC8AEwD+
/+n/0/++/63/ov+d/5j/lv+W/5v/ov+u/73/xv/N/9H/0//U/9j/4v/w////BwAKAA0A
DQANAAwADAAJAAgACAAHAAcABgAEAAEAAAAAAAAAAAAAAAAAAAD9//3//f/9//7//v/+
//7//v/+//7//v8AAAAAAAAAAAAAAQABAAEAAQABAAEAAQACAAMAAwADAAUABQAGAAYA
BwAHAAkACQAHAAkACQAJAAkACwAMAA0ADgAPABAAEQASABMAFAAUABUAFgAXABcAGAAZ
ABoAGwAdAB0AHQAdAB0AHQAdAB0AHQAdAB0AHQAcABsAGwAaABkAGQAZABcAGQAYABcA
FgAUABMAEgARABAAEAAPAA4ADwAOAA4ADAAJAAgABwAGAAQAAwACAAIAAQAAAP/////9
//3//f/8//z//P/8//z/+v/6//n/+f/5//n/+f/5//j/+P/4//j/+P/4//j/+P/4//n/
+f/5//v/+//7//v//P/8//z/+//7//z//P/8//z//P/9//3//f/9//3//f/+//7//v/+
//7//v/9//3//f/9//3//f/9//3//f/9//3//f/9//3//P/8//z//P/8//v/+//7//v/
+//7//v/+//7//v/+v/6//r/+v/5//v/+f/5//v//P/6//r/+v/6//n/+f/5//n/+//7
//v/+//8//3//v/+//z//P/8//z//v8AAAIAAwADAAMAAwADAAAA/v/6//f/9f/x/+3/
6//q/+f/5//n/+n/6v/r/+3/7P/s/+z/7v/s/+v/6f/o/+r/6v/s/+3/7f/t/+3/7v/v
/+//7//v/+//8P/w//D/8P/w//D/8P/x//H/8f/x//H/8v/y//L/9P/0//X/9f/z//P/
8//z//P/8//z//T/+f///wQABAAAAAMADAAUAB8ALwBCAFkAbABvAFwAPQAhAAsA+P/n
/9X/xv+9/7j/sf+q/67/sP+1/8D/zP/T/9b/2f/Z/9n/3P/k//D//v8HAAkADAANAA8A
DwAOAA4ACwAKAAgABwAHAAYABAADAAIAAgACAAIAAgACAAIAAwADAAMAAwADAAIAAQAA
AAIAAgACAAIABAAEAAQABAAEAAUABQAFAAUABQAFAAUABgAHAAcABwAHAAcACAAIAAkA
CQALAAsACwANAA0ADQANAA8AEAARABIAEwAUABUAFAAVABYAFgAXABgAGQAZABoAGwAc
AB0AHwAfAB8AHwAfAB8AHwAfAB0AHQAdAB0AHAAbABsAGgAbABsAGwAZABcAFgAVABQA
FgAVABQAEwAUABQAEwASAA8ADgAOAAwACwAKAAkACAAKAAkACAAIAAcABgAFAAUABQAF
AAUABAACAAIAAgACAAQABAADAAMAAwADAAMAAwAEAAQABAAEAAMAAgABAAAAAgADAAMA
AwAFAAUABQAFAAYABgAGAAUABQAGAAYABgAEAAQABQAFAAMAAwADAAMABAAEAAQABAAF
AAYABgAHAAcABwAHAAcABQAFAAUABQADAAMAAwADAAIAAgACAAIAAgABAAEAAQADAAMA
AwADAAEAAQABAAAAAgACAAIAAQD//////////wEAAQACAAIAAwADAAQABAACAAMAAwAD
AAUABQAHAAcACAAIAAgACAAHAAcABgAFAAIA///8//v/+P/0/+//7P/t/+3/7P/t/+7/
7v/v//D/8f/y//P/9P/y//L/8v/x//X/9v/2//T/9P/0//T/9v/2//b/9v/4//j/+P/4
//j/+P/4//j/+v/6//r/+v/8//z//P/8//z//P/8//z/+v/6//r/+v/7//z//f/+/wAA
AgAEAA==
         </WaveFormData>
      </LeadData>
      <LeadData>
         <LeadByteCountTotal>10000</LeadByteCountTotal>
         <LeadTimeOffset>0</LeadTimeOffset>
         <LeadSampleCountTotal>5000</LeadSampleCountTotal>
         <LeadAmplitudeUnitsPerBit>4.88</LeadAmplitudeUnitsPerBit>
         <LeadAmplitudeUnits>��V</LeadAmplitudeUnits>
         <LeadHighLimit>2147483647</LeadHighLimit>
         <LeadLowLimit>268435456</LeadLowLimit>
         <LeadID>V2</LeadID>
         <LeadOffsetFirstSample>0</LeadOffsetFirstSample>
         <FirstSampleBaseline>0</FirstSampleBaseline>
         <LeadSampleSize>2</LeadSampleSize>
         <LeadOff>FALSE</LeadOff>
         <BaselineSway>FALSE</BaselineSway>
         <ExcessiveACNoise>FALSE</ExcessiveACNoise>
         <MuscleNoise>FALSE</MuscleNoise>
         <LeadDataCRC32>1521840344</LeadDataCRC32>
         <WaveFormData>
6f/p/+r/6v/o/+n/6f/p/+v/6//s/+z/7P/t/+3/7f/s/+z/7f/t/+7/7//v/+//7v/t
/+v/6v/q/+v/7f/t/+3/7f/s/+z/7P/s/+z/6//n/+X/4//j/+P/4v/h/+D/3//d/93/
3P/c/9z/3P/c/9z/3P/c/9z/2v/a/9r/2v/c/9v/2//b/9v/2//b/9r/2P/Y/9f/1//Z
/9j/1//W/9b/1v/Y/9j/2f/f/+X/7P/4/w0AJQA+AFkAcgCOAKsAvwDMANYAzwC8AKMA
gABLAAMAwP+V/3P/Pv8H//L+BP8d/zT/Tf9n/3r/h/+R/5n/qP+5/8P/yP/M/9L/0//T
/9L/1P/U/9f/2f/Y/9n/2f/Z/9v/3P/c/9z/3f/e/9//4P/g/+D/4P/h/+H/4f/i/+T/
4//k/+X/5v/l/+b/5//o/+v/7f/v//D/8f/z//X/9v/5//r/+//8//3///8BAAMABgAI
AAoADQAPABMAFQAYABwAIQAlACkALQAwADUAOQA7AEAARABHAE0AUQBUAFgAXABfAGAA
YgBiAGUAZQBlAGgAaABoAGgAZwBlAGUAZABjAGEAXwBdAFkAVwBVAFEAUABMAEcARQBA
ADsAOAA0ADAALAAoACQAHwAcABoAFwASAA0ACgAGAAQAAQD+//v/+v/3//b/9P/w/+7/
7P/q/+r/6f/o/+f/5v/l/+T/4//j/+P/4//j/+P/4//i/+L/4f/h/+H/4f/g/+D/4P/g
/+L/4v/i/+L/4v/j/+P/4//k/+T/5P/k/+T/5f/l/+b/5v/m/+f/6P/n/+f/5//n/+r/
6v/q/+r/6f/p/+n/6f/r/+v/6//r/+v/6//r/+v/6//r/+v/6v/q/+n/6f/p/+r/6f/o
/+j/5v/l/+T/5P/k/+T/5P/k/+L/4v/i/+L/4v/h/+H/4f/h/+H/4P/f/9//4v/i/+L/
4//j/+P/4//j/+b/5v/m/+f/5f/l/+b/5v/l/+X/5v/n/+f/5//m/+X/5f/k/+T/5f/p
/+n/6f/p/+b/5v/m/+b/5v/l/+H/3//d/93/3f/c/9v/2v/Z/9f/1//W/9b/1v/W/9b/
1v/W/9b/1v/W/9b/1v/W/9b/1f/V/9X/1f/V/9X/1P/U/9T/0//T/9P/0v/R/9D/0P/Q
/9D/0v/V/9v/3//m//L/BwAdADQATwBqAIIAnwC5AMoA1ADTAMIApwCEAE8ABQC+/5P/
df9G/w//8v7+/hn/Lv9H/1//dv+F/43/l/+i/7P/v//G/8r/zv/R/9P/0v/S/9T/1f/X
/9j/2f/Z/9n/2f/a/9r/2v/d/97/3//g/+D/4P/g/+H/3//f/+D/4v/j/+T/5f/m/+f/
6P/p/+r/6f/r/+3/7v/x//P/9f/2//f/+P/5//r//f///wEAAwAGAAgACgANAA8AEwAV
ABgAHAAhACUAKQAtADAANQA5AD0AQgBGAEkATQBRAFQAWABcAF8AYABiAGQAZwBnAGcA
aABoAGgAaABpAGcAZwBmAGUAYwBhAF8AWwBZAFcAUwBSAE4ASQBHAEQAPwA8ADgAMgAu
ACoAJgAhAB4AHAAZABUAEQAPAAwACAAFAAIA///8//n/+P/2//T/8v/w/+7/7P/r/+r/
6f/o/+f/5v/l/+X/5f/l/+X/5f/l/+T/5P/j/+P/4//j/+T/5P/k/+T/5P/k/+T/5P/k
/+X/5f/l/+b/5v/m/+b/5v/n/+f/6P/o/+j/6f/q/+v/6//r/+v/7P/s/+z/7P/t/+3/
7f/t/+//7//v/+//7//v/+//7//t/+3/7f/s/+z/6//r/+v/6v/p/+j/6P/q/+n/6P/o
/+T/5v/m/+T/5P/k/+T/4//j/+P/4//j/+L/4f/h/+L/4v/i/+P/4//j/+P/4//m/+b/
5v/n/+f/5//o/+j/6f/p/+r/6//r/+v/6v/p/+n/6P/o/+n/6f/p/+n/6f/q/+r/6v/q
/+j/5//j/+H/3//f/9//3v/d/9z/2//Z/9n/2P/Y/9j/1v/W/9b/1v/Y/9j/2P/Y/9b/
1v/W/9X/1f/V/9X/1f/V/9T/1P/U/9P/0//T/9L/0f/Q/9D/0P/Q/9D/0//X/9v/4P/o
//n/EQAoAEEAXAB2AJUArwDCAM4AzQDAAKkAiABXABEAxv+V/3f/TP8V//L++v4R/yj/
P/9X/27/ff+H/4//nP+r/7f/wP/E/8j/y//N/8z/zv/Q/9P/0//U/9X/1f/V/9X/1v/W
/9b/1//Y/9n/2v/c/9z/3P/d/93/3f/e/+D/3//g/+H/4v/l/+b/5//o/+v/7f/v//D/
8f/z//X/9v/3//j/+f/6//3///8BAAMABgAIAAoADQAPABMAFQAYABwAIQAlACkALQAw
ADUAOQA/AEQASABLAE8AUwBWAFoAXgBhAGIAZABmAGkAaQBpAGoAagBqAGoAawBpAGkA
aABnAGUAYwBhAF8AXQBbAFcAVgBSAE0ASwBKAEUAQgA+ADwAOAA0ADAAKwAoACYAIwAf
ABsAGQAWABQAEQAOAAsABgADAAIAAAD+//z/+v/4//b/9f/0//P/8v/x//D/7//v/+//
7//v/+//7//u/+7/7//v/+//7//w//D/8P/w//D/8P/w//D/8P/x//H/8f/0//T/9P/0
//b/9//3//j/+P/4//n/+v/5//n/+f/5//z//P/8//z/+//7//v/+//9//3//f/9//3/
/f/9//3/+//7//v/+v/6//n/+f/5//r/+f/4//j/+v/5//j/+P/4//j/9v/2//b/9v/2
//f/9//3//f/+P/4//j/+f/6//r/+v/7//3//f/9//3//P/8//z//f//////AAAAAAEA
AQACAAMAAwADAAIAAQD///7//v///wEAAQABAAEAAgACAAIAAgAAAP//+//5//n/+f/5
//j/9//2//X/8//z//L/8v/y//L/8v/y//L/8v/y//L/8v/y//L/8v/x//H/8f/x//H/
8f/w//D/8P/x//H/8f/w/+//7v/u/+7/7v/w//H/9f/5/wIAEAAlADsAVABvAIwArADH
ANsA5gDqAN0AxgCtAIoASwAHANT/sf+F/0z/If8e/zb/Tf9g/3X/if+a/6f/r/+3/8T/
0//f/+b/6v/u//H/8f/y//T/9P/3//f/+P/5//n/+f/5//r/+v/6//3//v///wAA/v/+
//7/////////AAACAAEAAgADAAQABQAGAAcACAAJAAsADQAOAA0ADwARABIAFQAWABcA
GAAbAB0AHwAhACQAJgAoACsALQAxADMANgA6AD8AQwBHAEsATgBTAFcAWwBgAGQAZwBp
AG0AcAB0AHYAeQB6AHwAfgCBAIEAgQCAAIAAgACAAH8AfQB9AHwAewB5AHcAdQBzAHEA
bwBrAGgAZABfAF0AWgBVAFIATgBKAEYAQgA+ADkANgA0ADEALwArACkAJgAiAB8AHAAZ
ABYAEwASABAADgAMAAoACAAGAAUABAADAAIAAQAAAP//AQABAAEAAQD//////v/+//3/
/f/9//3//v/+//7//v/+//7//v/+/wAAAQABAAEAAgACAAIAAgACAAMAAwAEAAIAAgAD
AAQABwAHAAcABwAIAAgACAAIAAcABwAHAAcABwAHAAcABwAHAAcABwAHAAUABQAFAAQA
AgABAAEAAQACAAEABAAEAAIAAAAAAAAAAAD//////////////v/9//3/AAAAAAAAAQD/
/////////wAAAAAAAAEAAQABAAIAAgABAAEAAgADAAMAAwACAAEA///+//7///8BAAEA
AQABAAAAAAAAAAAAAAD///v/+f/3//f/9//2//P/8v/x/+//7f/s/+z/7P/u/+7/7v/u
/+7/7v/u/+7/7P/s/+z/6//t/+3/7f/t/+3/7P/s/+z/6//r/+v/6v/p/+j/6P/o/+j/
6P/p/+//8//6/wgAHwA3AE4AaQCEAJ4AuwDPANgA3ADVAMIArwCYAGkAJQDq/8H/l/9e
/yf/GP8q/0H/Vv9n/3v/jv+b/6H/qf+2/8X/0//a/97/4v/j/+P/5P/o/+j/6f/r/+r/
6//r/+v/6//s/+z/7P/r/+z/7f/u/+7/7v/u/+//7//v//D/8v/x//L/8//0//X/9v/3
//j/9//5//v//P/7//3///8AAAEAAgADAAQABQAHAAkACwAOABAAEgAVABcAGwAdACAA
IgAnACsALwAzADYAOwA/AEEARgBKAE0AUQBVAFgAXABfAGEAYQBiAGQAZwBnAGcAZgBm
AGYAZgBlAGMAYwBiAGEAXwBdAFsAVwBVAFMATwBMAEgAQwBBAEAAOwA4ADQAMAAsACgA
JAAgABwAGQAVABEADQALAAgABAABAP7/+//6//f/9v/0//L/8P/u/+z/7P/r/+r/6f/o
/+f/5v/l/+X/5f/l/+X/5f/l/+T/5P/l/+X/5f/l/+b/5v/m/+b/5v/m/+b/5v/m/+f/
5//n/+j/6P/o/+j/6P/p/+n/6v/q/+r/6//s/+//7//v/+//8P/w//D/8P/x//H/8f/x
//H/8f/x//H/8f/x//H/8f/x//H/8f/w//D/7//v/+//8P/t/+z/7P/s/+z/7P/r/+v/
6//r/+v/6v/p/+n/6v/q/+r/6//r/+v/6//r/+z/7P/s/+3/7f/t/+7/7v/v/+//8P/x
/+//7//u/+3/6//q/+r/6//r/+v/6//r/+r/6v/q/+r/6v/p/+X/4//h/+H/4f/g/9//
3v/d/9v/2//a/9r/2v/a/9r/2v/a/9r/2v/a/9r/2P/Y/9j/1//X/9f/1//X/9f/1v/W
/9b/1//X/9f/1v/V/9T/1P/U/9T/1v/X/9v/4f/m//L/BQAdADYATwBsAIYAowC5AMoA
1ADRAMAApQCEAFEABwDC/5X/df9E/wv/8v4A/xv/Mv9L/2X/ev+H/5H/m/+o/7f/wf/I
/8z/0P/R/9P/1P/U/9b/1//X/9j/2f/Z/9n/2f/a/9r/2v/d/97/3//g/97/3v/e/9//
3//f/+D/4v/h/+L/4//k/+X/5v/n/+j/6f/r/+3/7v/v//H/8//0//X/9v/3//j/+//9
////AQAEAAYACAALAA0AEQATABYAHAAhACUAKQArAC4AMwA3ADsAQABEAEcASwBPAFIA
VgBYAFsAXABeAGAAYwBjAGMAZABkAGQAZABjAGEAYQBgAF8AXQBbAFkAVwBVAFMATwBK
AEYAQQA/ADwANwA0ADAALAAoACQAIAAbABgAFgATAA0ACQAHAAQAAAD9//r/9//2//P/
8v/w/+z/6v/o/+b/5f/l/+X/5f/k/+P/4v/h/9//3//f/9//3//f/97/3v/f/9//3//f
/97/3v/e/97/3v/e/97/3v/e/9//3//f/+D/4P/g/+D/4v/j/+P/5P/i/+L/4//k/+X/
5f/l/+X/5v/m/+b/5v/n/+f/5//n/+f/5//n/+f/5//n/+f/5//l/+X/5f/k/+b/5f/l
/+X/5P/j/+L/4v/i/+P/4v/i/+D/4P/g/+D/3//f/9//3//f/97/3f/d/+D/4P/g/+H/
3//f/9//3//g/+D/4P/h/+P/4//k/+T/5f/l/+b/5//l/+X/5P/j/+H/4P/g/+H/4//j
/+P/4//i/+L/4v/i/+T/4//f/93/2//b/9v/2v/X/9b/1f/T/9X/1P/U/9T/1P/U/9T/
1P/U/9T/1P/U/9T/1P/U/9P/0//T/9P/0//R/9D/0P/Q/9H/0f/R/9D/z//O/87/zv/O
/87/0f/V/9n/3v/m//n/DwAoAEEAXAB6AJcAsQDAAMwAzwDCAKkAiABbABUAxv+T/3X/
TP8T//D+9v4P/yj/Pf9X/27/f/+H/5H/nv+t/7v/wv/G/8z/zf/N/87/0P/S/9P/0//U
/9X/1f/V/9f/2P/Y/9j/2f/a/9v/3P/c/9z/3P/d/93/3f/e/+D/4f/i/+P/5P/l/+b/
5//o/+n/6//t/+7/7//x//P/9P/2//j/+v/8//3///8BAAMABgAIAAoADQAPABMAFQAY
ABoAHwAjACcAKwAuADMANwA7AEAARABHAEsATwBSAFYAWABbAFwAXgBgAGMAYwBjAGQA
ZABkAGQAZQBjAGMAYgBfAF0AWwBZAFcAVQBTAE8ATgBKAEUAQwBAADsAOAA0ADAALAAo
ACQAHwAcABoAFwATAA8ADQAKAAYAAwAAAP3/+v/3//b/9P/y//D/7v/s/+j/5//m/+X/
5P/j/+L/4f/h/+H/4f/h/+H/4f/g/+D/4f/h/+H/4f/g/+D/4P/g/+L/4v/i/+L/4P/h
/+H/4f/i/+L/4v/i/+T/5f/l/+b/5P/k/+X/5v/n/+f/5//n/+r/6v/q/+r/6//r/+v/
6//r/+v/6//r/+v/6//r/+v/6//r/+v/6v/o/+f/5//n/+T/4//i/+L/4v/h/+D/4P/g
/+L/4P/e/9//4P/h/+L/4f/h/+H/4f/h/+D/3//f/+D/4P/g/+H/4f/h/+H/4f/g/+D/
4P/h/+L/4//l/+b/5f/l/+b/5//n/+f/5v/l/+X/5P/k/+X/5//n/+f/5//m/+b/5v/m
/+T/4//f/93/2f/Z/9n/2P/X/9b/1f/T/9P/0v/S/9L/0v/S/9L/0v/S/9L/0v/S/9L/
0v/S/9H/0f/R/9H/0f/R/9D/0P/Q/83/zf/N/8z/y//K/8r/yv/M/87/zf/R/9X/2v/k
//f/DwAoAD8AWgB2AJMAqwC+AMoAyQC4AJ0AfABHAPv/tP+J/2v/PP8F/+7+/P4V/yr/
Qf9Z/27/e/+D/43/mv+p/7f/vv/C/8b/x//H/8j/yv/M/83/0f/Q/9H/0f/R/9P/1P/U
/9T/1f/W/9f/2P/Y/9j/2P/Z/9v/2//c/97/3f/e/9//4P/h/+L/4//k/+f/6f/r/+z/
7f/v//H/8v/1//b/9//4//v//f///wEABAAGAAgACwANABEAEwAWABoAHwAjACcAKwAu
ADMANwA9AEIARgBJAE0AUQBUAFgAWgBdAF4AYABkAGcAZwBnAGYAZgBmAGYAZwBlAGUA
ZABlAGMAYQBfAF0AWwBZAFUAVABQAEsASQBIAEMAQAA8ADoANgAyAC4AKQAmACQAIQAd
ABkAFwAUABAADQAKAAcABgADAAIAAAD+//z/+v/4//b/9f/0//P/8v/x//D/7//t/+3/
7f/t/+//7//u/+7/7//v/+//7//w//D/8P/w//D/8P/w//D/8P/x//H/8f/0//T/9P/0
//T/9f/1//b/+P/4//n/+v/7//v/+//7//z//P/8//z//f/9//3//f/9//3//f/9//3/
/f/9//3/+//7//v/+v/8//v/+//7//r/+f/4//j/+v/5//j/+P/2//b/9v/2//b/+P/4
//b/+P/4//j/+P/3//f/9//3//f/9v/1//X/+P/4//j/+f/5//n/+f/5//z//P/8//3/
/f/9//7//v//////AAABAP/////+//3//f/8//z//f8BAAEAAQABAP7//v/+//7//v/9
//n/9//3//f/9//2//X/9P/z//H/8f/w//D/8P/y//L/8v/y//D/8P/w//D/8v/y//L/
8f/x//H/8f/x//H/8P/w//D/7//v/+//7v/t/+z/7P/s/+7/7v/v//P/9//+/woAHQA1
AEwAZwCEAKIAvwDVAOQA7ADlANIAuQCaAGkAIwDm/7//mf9i/y//Gv8s/0P/WP9t/4H/
kv+f/6n/s/++/8//3f/k/+j/7v/v/+//8P/y//T/9f/1//j/+f/5//n/+f/6//r/+v/9
//7///8AAAAAAAAAAAEA/////wAAAgADAAQABQAGAAUABgAHAAgACwANAA8AEAARABMA
FQAWABUAFgAXABgAHQAfACEAIwAmACgAKgAtAC8AMwA1ADgAPABBAEUASQBNAFAAVQBZ
AFsAYABkAGcAaQBtAHAAdAB2AHkAegB8AH4AgQCBAIEAggCCAIIAggCDAIEAgQCAAH8A
fQB7AHkAdQBzAHEAbQBoAGQAXwBdAFwAVwBUAFAATABIAEQAQAA9ADoAOAA1AC8AKwAp
ACYAIgAfABwAGQAWABMAEgAQABAADgAMAAoACgAJAAgABwAGAAUABAADAAEAAQABAAEA
AQABAAAAAAABAAEAAQABAAIAAgACAAIAAgACAAIAAgACAAMAAwADAAQABAAEAAQABgAH
AAcACAAIAAgACQAKAAsACwALAAsACgAKAAoACgALAAsACwALAAsACwALAAsACQAJAAkA
CQALAAsACwAKAAoACQAJAAkACgAJAAgACAAIAAcABgAGAAYABgAGAAYABAAEAAQABAAE
AAQAAQABAAEAAQABAAAA/////wIAAgACAAMAAQABAAEAAQACAAIAAgADAAEAAQACAAIA
AwADAAQABQAFAAUABAADAAEAAAAAAAEAAwADAAMAAwACAAIAAgACAAAA///7//n/+f/5
//n/+P/3//b/9f/z//P/8v/y//L/8v/y//L/8v/w//D/8P/w//D/8P/w/+//7//v/+//
7//v/+7/7v/u/+3/7f/t/+z/6//q/+r/6v/s/+z/7//z//f/AAAOACMAPQBWAHEAjACo
AMMA1QDgAOIA1wDEALEAmgBpACUA7P/H/5n/Xv8p/x7/NP9L/1z/b/+D/5T/of+p/7H/
vP/L/9f/3v/i/+b/6f/r/+z/7P/u/+//8f/y//P/8//z//P/9P/0//T/8//0//X/9v/1
//T/8//z//P/8//0//b/9f/2//f/+P/5//r/+//8//v//f///wAA//8BAAMABAAFAAYA
BwAIAAsADQAPABEAFAAWABgAGwAdACEAIwAmACoALwAzADcAOwA+AEMARwBJAE4AUgBV
AFkAXQBgAGQAZwBpAGkAagBsAG8AbwBvAG4AbgBuAG4AbQBrAGsAagBpAGcAZQBjAGEA
XwBdAFkAVgBSAE0ASwBIAEMAQAA8ADgANAAwACwAJwAkACIAHwAbABcAFQASAA4ACwAI
AAUABAABAAAA/v/8//r/+P/2//b/9f/0//P/8P/v/+7/7f/v/+//7//v/+//7//u/+7/
7f/t/+3/7f/s/+z/7P/s/+7/7v/u/+7/7P/t/+3/7f/u/+7/7v/u/+7/7//v//D/8v/y
//P/9P/z//P/8//z//L/8v/y//L/9f/1//X/9f/1//X/9f/1//X/9f/1//X/9f/1//X/
9P/0//P/8//z//T/8//y//L/8P/v/+7/7v/u/+7/7v/u/+7/7v/u/+7/6//r/+v/6//t
/+z/6//r/+z/7P/s/+3/6//r/+v/6//u/+7/7v/v/+//7//w//D/7//v//D/8f/z//P/
8v/x/+//7v/u/+//8f/x//H/8f/w//D/8P/w/+7/7f/p/+f/5//n/+f/5v/l/+T/4//h
/+H/4P/g/+D/4P/g/+D/4P/g/+D/4P/g/+D/4P/g/9//3//f/9//3//d/9z/3P/c/93/
3f/d/9z/2//a/9r/2v/c/9z/3f/j/+n/9P8CABcALwBKAGUAgACcALcAyQDWAN4A1QC+
AKEAfAA9APH/tv+R/2n/MP8B//r+FP8t/0L/W/9z/4T/kf+Z/6X/tP/D/8v/0P/W/9j/
1//Z/9r/2v/a/93/3f/e/9//3//f/9//4P/g/+D/4f/i/+P/5P/m/+b/5v/n/+f/5//o
/+r/6f/q/+v/7P/t/+7/7//w//H/8//1//b/9//5//v//P///wAAAQACAAUABwAJAAsA
DgAQABIAFQAXABsAHQAgACQAKQAtADEANQA4AD0AQQBDAEgATABPAFMAVwBaAF4AYABj
AGQAZgBoAGsAawBrAGwAbABsAGwAawBpAGkAaABnAGUAYwBhAF8AXQBbAFcAVABQAEsA
SQBEAD8APAA4ADQAMAAsACgAJQAiACAAHQAXABMAEQAOAAoABwAEAAEA/v/7//r/+P/2
//T/8v/w/+7/7f/s/+v/7P/r/+r/6f/n/+f/5//n/+f/5//m/+b/5//n/+f/5//o/+j/
6P/o/+j/6P/o/+j/6P/p/+n/6f/q/+r/6v/q/+j/6f/p/+r/7P/s/+3/7v/v/+//7//v
//D/8P/w//D/8f/x//H/8f/x//H/8f/x//H/8f/x//H/8//z//P/8v/w/+//7//v/+7/
7f/s/+z/7v/t/+z/7P/q/+r/6v/q/+z/7P/q/+r/6v/q/+r/6v/q/+n/6f/p/+n/6f/o
/+f/5//q/+r/6v/r/+v/6//r/+v/7P/s/+z/7f/t/+3/7v/u/+//7//w//H/7//v/+7/
7f/t/+z/7P/t/+3/7f/t/+3/7v/u/+7/7v/u/+3/6f/n/+X/5f/l/+T/4//i/+H/3//d
/9z/3P/c/97/3v/e/97/3v/e/97/3v/e/97/3v/d/93/3f/d/93/3f/c/9z/3P/b/9v/
2//a/9f/1v/W/9b/1v/Y/9n/3f/h/+b/8v8DABsAMgBJAGQAggCfALkAzgDcAN8A0gC3
AJgAbQAnANr/pf+F/17/J//+/v7+Ff8u/0X/Xf90/4P/j/+X/6T/tf/D/8r/zv/S/9f/
1//Y/9r/2v/Z/93/3v/f/9//3//h/+L/4v/i/+P/5P/l/+b/6P/o/+j/6f/n/+f/6P/q
/+v/7P/t/+7/7//w//H/8v/z//X/9//4//f/+f/7//z///8AAAEAAgADAAUABwAJAAwA
DgAQABMAFQAZABsAHgAgACUAKQAtADEANAA5AD0AQQBGAEoATQBTAFcAWgBeAGAAYwBk
AGYAaABrAGsAawBuAG4AbgBuAG8AbQBtAGwAawBpAGcAZQBjAGEAXwBbAFoAVgBRAE8A
TABHAEQAQAA8ADgANAAwACsAKAAmACMAHQAZABcAFAAQAA0ACgAHAAQAAQAAAP7//v/8
//r/+P/0//P/8v/x//D/7//u/+3/7f/t/+3/7f/r/+v/6v/q/+v/6//r/+v/6v/q/+r/
6v/q/+r/6v/q/+z/7f/t/+3/7P/s/+z/7P/s/+3/7f/u/+7/7v/v//D/8f/x//H/8f/y
//L/8v/y//P/8//z//P/8//z//P/8//z//P/8//z//H/8f/x//D/8P/v/+//7//w/+//
7v/u/+z/6//q/+r/6v/q/+r/6v/o/+j/6P/o/+b/6P/o/+b/5v/m/+b/5f/l/+X/5f/l
/+T/4//j/+b/5v/m/+f/5f/l/+X/5f/o/+j/6P/p/+n/6f/q/+r/6//r/+z/7f/t/+3/
7P/r/+n/6P/o/+n/6f/p/+n/6f/q/+r/6v/q/+r/6f/l/+P/4f/h/+H/4P/d/9z/2//Z
/9v/2v/a/9r/2v/a/9r/2v/a/9r/2v/a/9r/2v/a/9n/1//X/9f/1//X/9b/1v/W/9X/
1f/V/9T/0//S/9L/0v/S/9T/1f/X/9v/4v/q//n/DwAmAD8AWAB2AJMArQDAAM4A0QDG
AK0AjgBjACEA1P+d/3//WP8d//b++P4R/yj/Pf9X/2z/ff+H/4//mv+p/7n/wv/G/8r/
zf/N/87/0P/Q/9P/0//W/9f/1//X/9n/2v/a/9r/2f/a/9v/3P/c/9z/3P/d/93/3f/e
/+D/3//g/+H/4v/j/+T/5f/m/+f/6f/r/+z/6//t/+//8P/z//T/9f/2//n/+//9////
AgAEAAYACQALAA8AEQAUABgAHQAhACUAKQAsADEANQA3ADwAQABDAEcASwBOAFIAVABX
AFgAWgBcAF8AXwBfAGIAYgBiAGIAYwBhAGEAYABfAF0AWwBZAFcAVQBTAE8ATwBMAEgA
RwBCAD0AOgA2ADQAMAAsACgAJQAiACAAHQAZABUAEwAQAA4ACwAIAAUAAgD///7//P/6
//j/9v/0//L/8f/w/+//7v/t/+z/6//p/+n/6f/p/+v/6//q/+r/6//r/+v/6//s/+z/
7P/s/+z/7P/s/+z/7v/v/+//7//w//D/8P/w//L/8//z//T/9P/0//X/9v/5//n/+f/5
//r/+v/6//r/+//7//v/+//5//n/+f/5//v/+//7//v/+f/5//n/+P/4//f/9//3//f/
9//3//j/+P/3//b/9v/0//T/9P/0//b/9P/0//T/9P/0//T/9P/0//P/8//z//P/9P/0
//T/9f/2//b/9v/3//n/+f/5//n/+v/6//r/+//7//v//P/8//v/+//8//3/+//7//r/
+f/4//j/+f/7/////////////v/+//7//v/8//v/9//1//T/9f/2//b/8//y//H/7//w
//D/8f/y//L/8v/y//L/8v/y//L/8v/0//T/9P/z//P/8//z//P/9f/0//T/9P/z//P/
8//y/+//7v/u/+7/7v/y//f/+f/7/wYAGAAvAEcAYAB7AJgAuADVAOkA9ADyAOMAzACx
AIgARQADANb/sf+D/0r/Jf8o/0T/Wf9q/3//lf+k/7H/t/+//87/3//r//D/9P/4//n/
+//+//7/AAABAAMABAAFAAUABQAFAAYABgAGAAcACAAJAAoACgAKAAoACwAJAAkACgAM
AA0ADgAPABAAEwAUABUAFgAVABcAGQAaABsAHQAfACAAIQAiACMAJAApACsALQAvADIA
NAA2ADkAPQBBAEMARgBIAE0AUQBVAFsAXgBjAGcAaQBuAHIAdQB5AH0AgACEAIYAiQCK
AIwAjgCRAJEAkQCSAJIAkgCSAJEAjwCPAI4AjQCLAIkAhwCFAIMAgQB9AHoAdgBxAG8A
bgBpAGYAYgBgAFwAWABUAE8ATABKAEcAQwA/AD0AOgA2ADMAMAAtACwAKQAoACYAJAAi
ACAAHgAcABsAGgAZABoAGQAYABcAGQAZABkAGQAZABkAGAAYABcAFwAXABcAFgAWABYA
FgAYABgAGAAYABgAGQAZABkAHAAcABwAHAAcAB0AHQAeAB4AHgAfACAAHwAfAB8AHwAi
ACIAIgAiACMAIwAjACMAIQAhACEAIQAhACEAIQAhACEAIQAhACAAIAAfAB8AHwAeAB0A
HAAcAB4AHQAcABwAGgAaABoAGgAYABgAGAAYABoAGgAaABkAGwAbABsAGwAbABsAHAAc
AB4AHgAeAB4AHgAdAB0AHQAdAB0AHgAeAB4AHgAeAB8AHwAeABwAGwAbABoAGQAZABkA
GQAaABoAGAAYABgAGAAXABUAEwAQABIAEgAQAA0ADAALAAoACgAKAAoACgAMAAwADAAM
AAoACgAKAAoACgAKAAoACgAKAAoACgAKAAgACAAIAAgABgAGAAYABgAGAAYABgAGAAYA
BgAGAA==
         </WaveFormData>
      </LeadData>
      <LeadData>
         <LeadByteCountTotal>10000</LeadByteCountTotal>
         <LeadTimeOffset>0</LeadTimeOffset>
         <LeadSampleCountTotal>5000</LeadSampleCountTotal>
         <LeadAmplitudeUnitsPerBit>4.88</LeadAmplitudeUnitsPerBit>
         <LeadAmplitudeUnits>��V</LeadAmplitudeUnits>
         <LeadHighLimit>2147483647</LeadHighLimit>
         <LeadLowLimit>268435456</LeadLowLimit>
         <LeadID>V3</LeadID>
         <LeadOffsetFirstSample>0</LeadOffsetFirstSample>
         <FirstSampleBaseline>0</FirstSampleBaseline>
         <LeadSampleSize>2</LeadSampleSize>
         <LeadOff>FALSE</LeadOff>
         <BaselineSway>FALSE</BaselineSway>
         <ExcessiveACNoise>FALSE</ExcessiveACNoise>
         <MuscleNoise>FALSE</MuscleNoise>
         <LeadDataCRC32>2233702521</LeadDataCRC32>
         <WaveFormData>
5f/l/+X/5f/o/+n/6f/p/+n/6f/q/+v/6//r/+v/7P/r/+z/7v/u/+//8P/w//D/8P/w
/+7/7v/v//H/8v/y//H/8f/x//D/8P/w//D/7//s/+r/6P/o/+f/5v/l/+L/4P/g/9//
3v/e/97/3v/e/9z/3P/c/9z/2//b/9v/2v/a/9r/2v/a/9r/2v/a/9r/2v/a/9r/2v/Z
/9n/2f/X/9f/1//Z/9n/2//i/+r/8/8CABQAKgBAAFcAbgCLAKgAxQDfAO8A8QDkAMkA
oQBgAAYAtP+K/3D/Sv8f/w3/G/8w/0H/VP9o/3n/hv+N/5T/of+w/7r/vv/B/8X/x//I
/8n/yv/L/87/0v/R/9P/1f/W/9f/2f/Z/9n/3P/c/93/3//f/+D/4P/i/+P/5P/k/+X/
5f/m/+f/6P/r/+z/7f/u//D/8v/z//T/9v/3//n/+v/7//z//v///wEAAgAFAAYABgAG
AAkACwAMAA4AEAASABQAFwAaAB0AIAAjACYAKQAsADAANAA2ADsAPwBCAEUARwBJAEsA
TQBPAE8AUABRAFEAUQBRAFIAUABQAFAATgBNAEwASwBJAEcARgBEAEIAQAA+ADsAOQA2
ADMAMAAtACoAJwAkACEAIAAdABoAFwATABAADQAKAAkABgADAAAA/f/8//r/+P/2//T/
8v/x/+7/7f/r/+r/6//p/+j/6P/m/+b/5//n/+j/6f/q/+v/6//r/+v/6//q/+n/6f/p
/+v/6//r/+r/6//r/+v/7P/q/+v/7P/s/+r/7P/s/+z/7v/u/+//8f/y//L/8f/x//L/
8//z//T/9v/2//f/9//5//n/+f/5//v/+v/6//r/+f/5//r/+v/6//j/+P/4//f/9//3
//b/8//z//H/8f/y//L/8v/y//D/8P/w//D/8P/w/+//7//v/+//8P/x//H/8f/x//L/
8//1//X/9f/1//j/+f/5//n/+P/4//j/+P/5//j/+P/4//n/+v/7//z/+//8//7/AQAE
AAQAAwADAAEAAAAAAAAAAgABAP7//P/4//j/9//2//X/8v/w//D/7//u/+7/7v/u/+7/
7v/u/+7/7v/t/+3/7//u/+7/7v/s/+z/7P/s/+z/7P/s/+z/6v/q/+n/6f/p/+f/5//n
/+f/6f/r//D/+P8BAA4AIgA2AEoAXwB4AJEArgDNAOUA+QD/APYA3QC1AHgAHgDI/5r/
hP9k/z3/J/8x/0L/U/9m/3z/jf+a/6H/qP+z/8L/zP/S/9f/2f/b/9z/3f/g/+H/5P/m
/+X/5//p/+r/6//t/+3/7f/u/+7/7//x//P/9P/0//b/9f/2//b/9//5//r/+//8////
AAABAAIABAAGAAcACAAIAAkACwAMAA8AEAASABMAEwAUABcAGAAaABoAHQAfACAAIgAk
ACYAKAArAC4AMQAyADUAOAA7AD4AQgBGAEgASwBPAFIAVQBXAFkAWwBdAF8AXwBgAGEA
YQBhAGEAYgBiAGIAYgBgAF0AXABbAFkAVwBWAFQAUgBQAE4ASwBJAEYAQwBAAD0APAA5
ADYAMwAwAC0AKgAnACMAIAAdABoAFwAUABEADgALAAoACAAGAAQAAgAAAP///v/9//v/
+v/5//f/9v/2//b/9v/3//f/9f/1//X/9f/z//P/8//z//T/8//z//P/8f/x//H/8P/v
/+//7//w/+7/7//w//D/8P/y//L/8v/0//T/9f/3//r/+v/5//n/+v/7//v//P/8//z/
/f/9/////////////f/8//z//P/7//v//P/8//z/+v/6//r/+f/5//n/+P/3//f/9f/1
//L/8v/y//D/8P/w//D/8P/v/+//7//t/+7/7//v/+3/7f/u/+//7//v/+//7//w//H/
8f/x//P/9P/1//b/+P/4//n/+v/4//j/+P/4//j/+P/5//v/+v/6//n/+f/7//r/+v/6
//r/+f/2//T/8P/w/+//7v/v/+z/6v/q/+f/5v/m/+b/5v/m/+b/5v/m/+b/5f/l/+X/
5P/k/+T/5P/k/+T/5P/k/+T/5P/k/+b/5v/l/+X/5f/j/+P/4//j/+P/5//s//L/+f8C
ABIAJgA6AE8AaACBAJwAuQDVAOsA8wDsANcAswB6ACYAyv+U/3z/Yv85/yH/J/84/0n/
WP9u/4H/jv+V/5r/pf+y/77/xP/H/8v/z//Q/9H/0v/V/9b/2P/Z/9v/3f/e/9//4f/h
/+H/4v/i/+P/5f/l/+b/5v/o/+n/6v/q/+v/7f/u/+//8P/z//T/9f/2//j/+v/7//z/
/v///wEAAgADAAQABgAHAAkACgANAA4AEAAQABMAFQAWABgAGgAcACAAIwAmACkAKgAt
ADAAMwA2ADoAPgBAAEMARwBKAE0ATwBRAFMAVQBVAFUAVgBXAFcAVwBXAFgAWgBaAFoA
WABXAFYAVQBTAFEAUABOAEwATABKAEcARQBCAD8APAA5ADYAMwAwAC0AKgAnACQAIQAh
AB4AGwAYABUAEgAPAAwABwAGAAQAAgAAAP7//P/7//r/+f/3//b/9f/z//L/8v/w//D/
8f/x//H/8f/x//H/7//v/+//7//v/+//8P/x/+//7//v/+7/7f/t/+3/7v/u/+//8P/w
//L/9P/0//T/9P/0//X/9//4//j/9//3//b/9//3//j/+P/4//n/+f/3//f/9//3//f/
9v/2//b/9P/z//P/8v/y//D/8P/w/+//7//v/+7/7//v/+3/7f/s/+z/7P/s/+z/7P/s
/+z/6//r/+v/7f/u/+//7//v/+//8P/x//H/8f/x//H/8v/z//P/8//z//T/9f/2//r/
+v/7//z/+v/6//r/+v/4//j/+f/7//r/+v/5//n/+//6//r/+v/4//f/9P/y//D/8P/v
/+7/7f/q/+j/6P/n/+b/5v/m/+j/6P/o/+j/5v/m/+X/5f/l/+T/5P/k/+T/5P/k/+T/
4v/i/+L/4v/k/+T/4//j/+P/4f/h/+H/4f/f/+H/6P/u//f/CAAcAC4ARABdAHgAlQC2
ANMA6wD3APUA4ADFAJkASgDw/7j/mv94/0r/Jf8l/zf/Rv9V/2j/eP+F/5D/mf+e/6n/
uP/E/8j/zf/R/9P/1P/T/9T/1//Y/9r/2//d/9//4P/j/+X/5f/l/+b/5v/n/+n/6f/q
/+r/7P/t/+7/7v/v//H/8v/z//T/8//0//X/9v/4//r/+//8//z//f///wAAAQACAAQA
BQAHAAgACwAMAAwADAAPABEAFAAWABgAGgAcAB8AIgAlACoALQAwADMAOAA8AEAAQgBD
AEcASgBNAE8AUQBTAFUAVwBXAFgAWQBZAFkAWQBaAFoAWgBaAFgAWQBYAFcAVQBTAFIA
UABOAEoASABFAEMAPgA7ADgANQAwAC0AKgAnACIAHwAcABkAGQAWABMAEAANAAoABwAE
AP///v/8//r/+P/2//T/8//y//H/7//u/+7/7f/t/+7/7v/u/+//7//t/+3/7f/t/+r/
6f/o/+f/6P/n/+f/5//n/+f/5//m/+j/6f/q/+z/7P/t/+7/7v/s/+7/7v/u/+z/7P/t
/+//8P/w/+//7//w//H/8f/y//T/9P/1//X/9//3//f/9//1//T/9P/0//H/8f/y//L/
8v/w//D/8P/x//H/7//w//D/7v/u/+7/7v/u/+3/7f/t/+3/7v/v/+//7//v//D/8f/x
//H/8f/x//L/8//z//P/8//0//X/9v/2//b/9//4//j/+P/4//j/9P/0//X/9//4//j/
9//3//n/+P/4//j/+v/5//b/9P/y//L/8f/w/+//7P/q/+r/5//m/+b/5v/o/+j/6P/o
/+b/5v/l/+X/5f/k/+T/5P/k/+T/5P/k/+T/5P/k/+T/5P/k/+P/4//j/+H/4f/h/+H/
3//j/+r/8v/5/wgAIAA2AEoAYwB8AJkAuADXAO0A+wD9APIA3QC/AHwAJADc/7b/kv9g
/zH/I/8x/0T/U/9i/3L/gf+M/5P/mv+l/7L/vv/G/8n/zf/P/87/0f/S/9P/1P/W/9f/
2f/b/9z/3v/h/+L/4//i/+L/4//l/+P/5P/k/+b/5//o/+j/6f/p/+r/6//s/+//8P/x
//L/9P/2//f/+P/5//n/+v/6//v//P/+////AQACAAUABgAGAAYACQALAAwADgAQABIA
FAAXABoAHQAiACUAKAArAC4AMgA2ADgAOwA/AEIARQBHAEkASwBNAFEAUQBSAFMAVQBV
AFUAVgBWAFYAVgBUAFMAUgBRAE8ASwBKAEgARgBCAEAAPQA7ADYAMwAwAC0AKgAnACQA
IQAdABkAFQARAA8ADAAJAAYAAwAAAP3/+v/3//b/9P/y//L/8P/u/+3/7P/r/+n/6P/p
/+f/5v/m/+T/5P/l/+X/5f/l/+X/5f/n/+f/5//n/+b/5f/l/+X/5f/l/+X/5P/l/+X/
5f/m/+T/5f/m/+b/5v/o/+j/6P/q/+r/6//t/+7/7v/t/+3/8P/x//H/8v/y//L/8//z
//X/9f/1//X/9f/0//T/9P/1//X/9v/2//b/9P/0//T/8//z//L/8v/y//L/8v/y//H/
8f/x//D/8P/w/+//7f/t/+7/7//v/+//7//v//L/8//z//P/8//0//X/9v/4//j/+f/6
//z//P/8//z/+P/4//n/+//8//z/+//7//v/+v/6//r/+v/5//b/9P/y//L/8f/w/+//
7P/q/+r/6f/o/+j/6P/m/+b/5v/m/+j/6P/n/+f/5f/k/+T/5P/m/+b/5v/m/+T/5P/k
/+T/5P/k/+P/4//l/+P/4//j/+X/5f/n/+z/8v/7/wgAGgAwAEYAXQB2AJEArgDLAOUA
+QD/APQA2wCzAHIAGADC/5T/fv9Y/y3/G/8l/zr/S/9g/3b/h/+S/5n/ov+v/7z/xv/K
/83/z//R/9T/1f/W/9f/2v/c/9v/3f/f/+D/4f/j/+P/4//k/+T/5f/n/+f/6P/o/+r/
6//s/+z/7f/r/+z/7f/u/+//8P/x//L/9P/2//f/+P/6//v//f/+/wEAAgAEAAUABQAG
AAkACgAMAAwADwARABQAFgAYABoAGgAdACAAIwAkACcAKgAtADAANAA4ADoAPQBBAEQA
RwBLAE0ATwBRAFMAUwBUAFUAVQBVAFUAVgBUAFQAVABSAFEAUABPAE0ASwBKAEgARgBD
AEAAPAA5ADYAMwAwAC0AKgAnACQAIQAgAB0AGgAXABcAFAARAA4ACQAGAAMAAAD7//r/
+P/2//b/9P/y//H/8v/x/+//7v/v/+3/7P/s/+r/6v/r/+v/6f/p/+n/6f/p/+n/6f/p
/+j/5//n/+f/5f/l/+X/5P/l/+X/5f/m/+j/6f/q/+r/6v/s/+z/7P/s/+z/7f/v//D/
8P/v/+//8P/x//H/8v/x//D/8P/v/+//7//v/+//8f/w//D/8P/v/+//8P/w//D/7v/u
/+7/7f/t/+3/7P/t/+3/7f/s/+r/6v/q/+r/6v/p/+n/6f/p/+r/6//r/+v/6//s/+3/
7f/t/+3/7f/u/+//7//v/+//8P/x//L/8v/y//P/9P/2//b/9v/2//L/8v/z//X/9v/2
//X/9f/1//T/9P/0//b/9f/y//D/7v/u/+3/7P/r/+j/5v/m/+X/5P/k/+T/4v/i/+L/
4v/k/+T/4//j/+P/4v/i/+L/4v/i/+L/4v/g/+D/4P/g/+D/4P/f/9//4f/f/9//3//h
/9//4f/m/+z/8//+/w4AIgA2AE8AaACBAJ4AuwDTAOcA8wDuANcAswB+ACgAyv+Q/3j/
Xv81/xv/I/82/0f/WP9u/4H/jP+V/57/p/+0/8D/xv/L/8//0f/S/9P/0v/V/9b/2P/Z
/9v/3f/e/9//4f/h/+H/4v/i/+P/5f/l/+b/5v/o/+f/6P/o/+n/6//s/+3/7v/v//D/
8f/y//T/9v/3//j/+v/7//3//v///wAAAgADAAUABgAJAAoADAAMAA8AEQASABQAFgAY
ABgAGwAeACEAJAAnACoALQAyADYAOgA8AD0AQQBEAEcASQBLAE0ATwBTAFMAVABVAFUA
VQBVAFYAVgBWAFYAVABTAFIAUQBPAE0ATABKAEgARgBEAEEAPwA8ADkANgAzADIALwAs
ACkAJgAjACAAHQAbABgAFQASAA8ADAAJAAYAAwACAAAA/v/8//r/+P/3//b/9f/z//L/
8f/v/+7/7v/u/+7/7//v/+//7//v/+//7//v/+//7//w/+//7//v/+3/7f/t/+z/7f/t
/+3/7v/s/+3/7v/u/+7/8P/w//D/8v/y//P/9f/0//T/8//z//b/9//3//j/+v/6//v/
+//7//v/+//7//3//P/8//z//P/9////AAD///z/+//6//f/9f/z//D/7f/t/+v/6//u
//D/7v/w//H/8v/z//T/9P/z//P/8//x//L/8//z//H/8f/y//P/8f/x//H/8f/w//H/
8f/x//P/9P/1//b/9v/2//f/+P/5//r/+//8//r/+v/7//3/AAAAAP/////9//z//P/8
//z/+//4//b/8v/y//H/8P/v/+z/6v/q/+n/6P/o/+j/6P/o/+j/6P/o/+j/5//n/+f/
5v/m/+b/5v/m/+b/5v/k/+T/5P/k/+T/5P/j/+P/4//h/+H/4f/h/+H/4//m/+z/9f8A
ABAAJgA8AFEAZgCBAJwAuwDVAOkA7wDmAM0ApQBmAAoAtv+K/3T/VP8t/x//Kf88/0n/
Wv9w/4H/jP+V/5z/p/+0/8D/xv/J/83/zf/O/8//0P/R/9b/2P/Z/9v/3f/e/+H/4//j
/+P/5P/k/+X/5//l/+b/5v/o/+n/6v/q/+v/6//s/+3/7v/v//D/8f/y//T/9v/3//j/
/P/9////AAABAAIABAAFAAcACAALAAwADAAMAA8AEQAUABYAGAAaABwAHwAiACUAKAAr
AC4AMQA0ADgAPAA+AEEARQBIAEsASwBNAE8AUQBTAFMAVABVAFUAVQBVAFYAVgBWAFYA
VABRAFAATwBNAEsASgBIAEYARQBEAEIAQQBAAD0AOgA3ADQAMQAuACsAKAAlACIAHwAf
ABwAGQAWABEADgALAAgABQAEAAIAAAD+//z/+v/5//j/9//1//T/8//x//D/8P/w//D/
8f/x//H/8f/x//H/8f/x//H/8f/w/+//7//v/+//7//v/+7/7f/t/+3/7v/u/+//8P/w
//D/8v/y//L/8v/y//P/9f/2//b/9f/1//b/9//3//j/+P/4//n/+f/3//f/9//3//f/
9v/2//b/8//z//T/9P/y//D/8P/w//H/8f/x//D/7//v/+3/7f/s/+z/7P/s/+v/7f/t
/+z/7P/s/+z/7P/s/+v/6//r/+n/6v/r/+v/6//r/+z/7f/v/+//7//v//D/8f/x//H/
8f/y//P/9P/0//T/9f/2//T/9P/0//T/9P/0//X/9//4//j/9//3//X/9P/0//T/8v/x
/+7/7P/s/+z/6//q/+v/6P/m/+b/5f/k/+T/5P/k/+T/5P/k/+T/5P/j/+P/4//i/+L/
4v/i/+L/4v/i/+L/4v/i/+L/4v/i/+H/4f/h/9//3//f/+H/4f/h/+b/7P/1/wIAFgAq
AEAAVQBwAI0ArADJAOMA9QD3AOoA0QCtAGwAEADG/6L/hv9c/y//If8t/z7/Tf9e/3D/
f/+K/5H/mv+j/7L/wP/G/8v/z//T/9L/0//U/9f/1v/Y/9r/3f/g/+L/4f/j/+P/4//m
/+b/5//p/+n/6v/q/+z/7f/u/+7/7//x//L/8//0//X/9v/3//j/+v/8//3//v8AAAEA
AwAEAAMABAAGAAcABwAIAAsADAAOAA4AEQATABQAFgAYABoAHgAhACQAJwAsAC8AMgA1
ADYAOgA+AEAAQwBHAEoATQBOAE8AUABRAFMAUwBUAFUAWABZAFoAXABfAGAAYQBgAF0A
XABbAFkAVgBUAFEATgBJAEYAQgA/AD4AOwA4ADUAMgAvACwAKQAmACMAIAAdABsAGAAV
ABIADQAKAAcABAABAAAA/v/8//z/+v/4//f/9v/1//P/8v/z//H/8P/w/+//7v/u/+3/
7f/t/+3/7f/r/+v/6//r/+z/6//r/+v/7f/t/+3/7P/t/+3/7f/u/+z/7f/u/+7/7v/w
//D/8P/w//D/8f/z//T/9P/z//P/8v/z//P/9P/0//T/9f/1//P/8//z//P/9f/0//T/
9P/z//P/9P/0//T/8v/y//L/8f/x//H/8P/v/+//7f/t/+z/7P/s/+z/6//u/+7/7v/u
/+7/7v/t/+3/7f/r/+z/7f/t/+//7//w//H/7//v/+//7//u/+//7//v/+3/7v/v//D/
8v/y//P/9P/0//T/9P/0//L/8v/z//X/9v/2//X/9f/1//T/9P/0//T/8//w/+7/7P/s
/+v/6v/n/+T/4v/i/+P/4v/i/+L/4P/g/+D/4P/g/+D/3//f/+H/4P/g/+D/4P/g/+D/
4P/g/+D/4P/g/97/3v/d/93/3f/b/9v/2//d/93/3//m/+7/9/8GABwANABKAGMAfACZ
ALoA1wDvAP0A+QDsANcAtwB0ABwA2P+0/47/Wv8t/yH/Mf9C/0//YP9y/3//iv+R/5j/
of+w/7z/wv/F/8n/y//M/8//zv/R/9L/1P/X/9n/2//c/93/3//f/9//3v/e/9//4f/f
/+D/4P/i/+P/5P/k/+X/5//o/+n/6v/r/+z/7f/u//D/8v/z//T/9f/1//b/9v/3//j/
+v/7//3//v8BAAIAAgACAAUABwAKAAwADgAQABIAFQAYABsAIAAjACYAKQAqAC4AMgA0
ADkAPQBAAEMARQBHAEkASwBPAE8AUABRAFEAUQBRAFIAUgBSAFIAUABPAE4ATQBLAEkA
SABGAEQAQAA+ADsAOQA1ADEALQApACYAIwAgAB0AGAAVABIADwANAAoABwAEAAMAAAD9
//r/9//2//T/8v/w/+7/7P/r/+z/6//p/+j/5//l/+T/5P/k/+T/5f/l/+f/5//n/+f/
5//n/+f/5//m/+X/5f/l/+X/5f/l/+T/4//j/+P/5P/k/+X/5v/m/+b/6P/o/+j/6v/q
/+v/7f/s/+z/6//r/+z/7f/t/+7/8P/w//H/8f/z//P/8//z//P/8v/y//L/8f/x//L/
8v/y//D/8P/w/+//7//v/+7/7f/t/+v/6//q/+r/6v/q/+r/6v/q/+r/6v/p/+n/6f/p
/+r/6//r/+v/6//s/+3/7f/t/+3/7f/s/+3/7f/t/+3/7v/v//D/8P/w//H/8v/0//T/
9P/0//L/8v/z//X/9v/2//X/9f/1//T/9P/0//T/8//w/+7/7P/s/+v/6v/p/+b/5P/k
/+P/4v/i/+L/4v/i/+L/4v/i/+L/4f/h/+H/4P/g/+D/4P/g/+D/4P/g/+D/4P/g/+D/
4P/f/9//3//d/93/3f/f/9//4//q//T//f8OACIAOABMAGUAgACdALwA1QDtAPsA+wDo
AMkAmwBOAPD/qv+K/27/Qv8b/xn/K/8+/0//ZP94/4f/kv+Z/6L/r/++/8b/yv/N/8//
0f/S/9P/1P/V/9b/2P/Z/9v/3f/e/93/3//f/9//4P/g/+H/4//l/+b/5v/o/+f/6P/o
/+n/6f/q/+v/7P/t/+7/7//w//L/9P/1//b/+P/5//v//P/9//7/AAABAAMABAAHAAgA
DAAMAA8AEQASABQAFgAYABoAHQAgACMAJAAnACoALQAwADQAOAA6AD8AQwBGAEkASwBN
AE8AUQBTAFMAVABVAFcAVwBXAFgAVwBWAFUAUgBRAFAATwBNAEkASABGAEQAQAA+ADsA
OQA2ADMAMAAtACoAJwAkACEAHgAbABgAFQARAA4ACwAIAAcABAABAP7/+//6//j/9v/y
//D/7v/t/+z/6//p/+j/6f/n/+b/5v/m/+b/5//n/+f/5//n/+f/5//n/+f/5//m/+X/
5f/l/+X/5f/l/+T/4//j/+P/5P/k/+X/5v/m/+b/6P/o/+j/6v/q/+v/7f/u/+7/7f/t
//D/8f/x//L/8v/y//P/8//z//P/8//z//P/8v/y//L/8//z//T/9P/0//L/8v/y/+//
7//v/+7/7//v/+3/7f/s/+z/7P/s/+3/7f/t/+v/6v/s/+z/7P/s/+z/6//r/+v/6//s
/+3/7f/r/+v/7P/t/+//7//v/+//8P/x//H/8f/x//L/8//0//T/9P/1//b/+P/4//j/
+P/2//b/9//5//r/+v/5//n/+f/4//j/+P/6//n/9v/0//D/8P/v/+7/7f/q/+j/6P/n
/+b/5v/m/+b/5v/m/+b/5v/m/+X/5f/n/+b/5v/m/+b/5v/m/+b/5v/m/+b/5v/m/+b/
5f/l/+P/4f/h/+H/3//f/+H/5P/q//P/AAASACgAPABTAGoAgwCgAL0A2QDvAPkA9ADd
ALsAiAA0ANb/mv+A/2b/Pf8f/yH/Mv9B/1T/aP97/4j/kf+Y/6P/sP++/8T/yf/N/9H/
0v/R/9L/0//U/9j/2//d/9//4P/h/+P/4//j/+T/5P/l/+f/5f/m/+b/6P/n/+j/6P/p
/+v/7P/t/+7/8f/y//P/9P/2//j/+f/6//r/+//9//7///8AAAIAAwADAAQABwAIAAoA
CgANAA8ADgAQABIAFAAWABkAHAAfACIAJQAoACsALgAyADYAOAA7AD8AQgBFAEkASwBN
AE8AUQBRAFIAUwBTAFMAUwBUAFQAVABUAFIAUQBQAE8ATQBLAEoASABGAEYARABBAD8A
OgA3ADQAMQAwAC0AKgAnACQAIQAeABsAGQAWABMAEAALAAgABQACAP///v/8//r/+v/4
//b/9f/y//H/7//u/+//7f/s/+z/7P/s/+3/7f/r/+v/6//r/+n/6f/p/+n/6v/p/+n/
6f/p/+n/6f/o/+f/5//n/+j/5v/n/+j/6P/o/+r/6v/q/+r/6v/r/+3/7v/u/+3/7f/u
/+//7//w//D/8P/x//H/8//z//P/8//x//D/8P/w/+//7//w//D/8P/u/+7/7v/t/+3/
7f/s/+v/6//p/+n/6v/q/+r/6v/p/+n/6f/p/+n/6//q/+r/6v/q/+r/6v/p/+n/6f/p
/+r/6//r/+3/7f/u/+//7//v/+//7//w//H/8f/x//H/8v/z//T/9v/2//f/+P/4//j/
+P/4//b/9v/3//n/+P/4//f/9//5//j/+P/4//j/9//0//L/8P/w/+//7v/t/+r/6P/o
/+f/5v/m/+b/5v/m/+b/5v/m/+b/5f/l/+X/5P/k/+T/5P/k/+T/5P/k/+T/5P/k/+T/
5P/j/+P/4//h/+H/4f/h/+P/4//m/+z/9f/+/wwAIAA0AEkAYgB5AJYAswDPAOUA8QDs
ANcAtQCAADAA1P+W/37/Zv89/yH/I/82/0X/VP9q/3v/iP+R/5j/of+w/77/xv/J/83/
z//Q/9P/1P/V/9j/2v/b/93/3//g/+H/4//j/+P/5P/k/+X/5//n/+j/6P/q/+v/7P/s
/+3/7f/u/+//8P/x//L/8//0//b/+P/5//r//P/9////AAABAAIABAAFAAcACAALAAwA
DgAOABEAEwAUABYAGAAaAB4AIQAkACcAKAArAC4AMQA0ADgAPAA+AD8AQwBGAEkASwBN
AE8AUQBTAFMAVABVAFcAVwBXAFgAVgBWAFYAVABVAFQAUwBRAE8ATgBMAEoASQBIAEYA
RQBCAD8APAA5ADYAMwAwAC0ALAApACYAIwAhAB4AGwAYABcAFAARAA4ACwAKAAgABgAE
AAIAAAD///7//f/7//r/+f/3//b/9v/2//b/9//3//n/+f/5//n/+f/5//n/+f/6//n/
+f/5//n/+f/5//j/+f/5//n/+v/6//v//P/8//z//v/+//7/AAAAAAEAAwAEAAQAAwAD
AAYABwAHAAgACgAKAAsACwAJAAkACQAJAAsACgAKAAoABwAHAAgACAAIAAYABgAGAAcA
BwAHAAYABwAHAAUABQAEAAQABAAEAAUABQAFAAUABgAEAAQABAAEAAYABQAFAAUABwAI
AAkACQAHAAcACAAJAAsACwALAAsADAANAA0ADQALAAwADQAOABAAEAARABIAFAAUABQA
FAAUABQAFQAXABYAFgAVABUAFQAUABQAFAASABEADgAMAAwADAALAAoACQAGAAQABAAF
AAQABAAEAAYABgAGAAYABAAEAAMAAwAEAAQABQAGAAYABgAGAAYABgAGAAYABgAEAAQA
AwADAAMAAQABAAEAAQAFAAkAEAAUAB8AMgBGAFoAcACJAKQAwQDiAP8AFQEdARUBAAHj
AK8AXAAGANL/uP+U/2b/Sf9N/2H/bv99/5D/oP+t/7j/vf/G/9P/4v/s//L/9f/3//v/
/P///wAAAQAEAAYACQALAA0ADgANAA8ADwAPABIAEgATABUAFQAWABYAGAAZABoAGgAb
AB0AHgAfACAAIQAiACMAJAAkACYAJwAoACwALQAvADAALwAwADIAMwA1ADYAOQA6ADwA
PAA/AEEAQgBEAEYASABMAE8AUgBVAFgAWwBeAGEAZABoAGwAbgBxAHUAeAB7AH0AfwCB
AIMAhgCHAIkAiwCLAIsAiwCMAIwAjACMAIoAiQCIAIcAhQCFAIQAggCAAH4AfAB5AHcA
dABxAG4AawBoAGUAYgBfAFoAVwBUAFEATwBMAEkARgBEAEIAQAA+ADsAOgA4ADYANAAy
ADAALwAwAC8ALQAsAC0AKwAqACoALAAsAC0ALQAtAC0ALQAtACoAKQAoACcAKAAnACcA
JwApACkAKQAoACkAKQApACoALAAtAC4ALgAuADAAMAAwADAAMAAxADMANAA0ADMAMwA2
ADcANwA4ADYANgA3ADcANwA3ADcANwA3ADYANgA2ADcANwA4ADgANgA0ADQANAA1ADUA
NQA0ADEAMQAvAC8AMgAyADIAMgAxADEAMQAxADMAMwAzADMANAA1ADcAOAA2ADcAOAA4
ADkAOQA5ADkANwA3ADcANwA4ADkAOQA6ADwAPQA+AD8APgA+AD8APwA/AD4APgA/AD8A
PwA/AD8APwA/AD8APwA9ADsAOQA2ADcANgA0ADEAMAAvAC4ALgAuAC4ALgAwADAAMAAw
AC4ALgAuAC4AMAAwADAAMAAwADAAMAAwADAAMAAwADAALgAuAC4ALgAsACwALAAsAC4A
LgAuAA==
         </WaveFormData>
      </LeadData>
      <LeadData>
         <LeadByteCountTotal>10000</LeadByteCountTotal>
         <LeadTimeOffset>0</LeadTimeOffset>
         <LeadSampleCountTotal>5000</LeadSampleCountTotal>
         <LeadAmplitudeUnitsPerBit>4.88</LeadAmplitudeUnitsPerBit>
         <LeadAmplitudeUnits>��V</LeadAmplitudeUnits>
         <LeadHighLimit>2147483647</LeadHighLimit>
         <LeadLowLimit>268435456</LeadLowLimit>
         <LeadID>V4</LeadID>
         <LeadOffsetFirstSample>0</LeadOffsetFirstSample>
         <FirstSampleBaseline>0</FirstSampleBaseline>
         <LeadSampleSize>2</LeadSampleSize>
         <LeadOff>FALSE</LeadOff>
         <BaselineSway>FALSE</BaselineSway>
         <ExcessiveACNoise>FALSE</ExcessiveACNoise>
         <MuscleNoise>FALSE</MuscleNoise>
         <LeadDataCRC32>818675220</LeadDataCRC32>
         <WaveFormData>
9//3//j/+P/5//n/+f/5//r/+v/7//z//P/8//z//P8AAAEAAgADAAQABgAGAAYABgAG
AAYABgAGAAkACQAJAAkACQAIAAgABwAHAAcABQACAAAA///+/////v/7//n/+f/3//f/
9v/0//T/9P/z//P/8//z//H/8f/x//H/8f/w//D/8P/w//L/8v/x//H/8f/x//H/8f/w
//D/8P/w//D/8v/y//P/9P/9/wcAEQAdAC8AQQBSAGUAeQCOAKgAwgDaAOoA7gDhAMgA
nABXAPj/pv+C/3f/YP9G/z7/S/9Y/2f/d/+I/5b/oP+o/7H/u//K/9L/1f/Z/9//4f/i
/+P/4//l/+j/6f/r/+z/7v/v//D/8f/y//L/9P/0//T/9P/2//b/9v/2//j/+P/4//n/
9//5//r/+v/6//v/+//9//3//v///////v///wAAAQACAAMABAAFAAYABwAJAAoACwAO
AA8AEQARABMAFQAXABsAHQAfACIAJQApACwALgAwADMANgA6ADsAPgBBAEMAQwBFAEcA
SQBLAEsATABNAE0ATQBOAE4ATgBOAEwASwBKAEkASABGAEUAQgBAAD8APgA8ADgANQA0
ADAALwArACkAJgAkACEAHAAZABgAFgASABAADQALAAkABwAFAAMAAQD///7//P/7//r/
+v/4//f/9v/1//T/8//y//H/8f/u/+7/7v/u/+7/7f/t/+3/6//r/+v/6//r/+v/6//r
/+v/6//r/+z/7v/u/+7/7v/s/+3/7f/t/+3/7v/u/+7/7v/v/+//8P/w//H/8f/x//P/
8//z//T/8//z//T/9P/2//b/9v/2//f/9//3//f/9//3//f/9//4//j/+P/4//j/+P/4
//f/9//2//b/9v/2//b/9v/3//T/9P/0//T/9P/1//X/9f/1//X/9f/1//X/+P/4//n/
+f/5//n/+v/6//n/+v/6//r/+v/6//z//f/+////AAACAAIAAgACAAIAAgACAAIABQAF
AAUABQAFAAIAAgABAAEAAQD///z/+v/5//j/9//2//X/8//x/+//7f/s/+z/7P/s/+v/
6//r/+3/6//r/+v/6//r/+r/6v/o/+j/6P/o/+n/6f/p/+n/6f/p/+j/6P/m/+b/5v/m
/+r/6f/q//P/+/8FABEAJQA1AEQAVQBpAHoAkgCsAMQA1gDcANUAugCSAFEA9v+e/3T/
af9a/0T/Ov9B/07/W/9r/37/jP+W/57/pf+v/77/yP/N/9H/1f/X/9j/2f/b/9v/3v/f
/+H/4v/k/+X/5v/n/+j/6P/s/+z/7P/s/+7/7v/u/+7/8P/w//D/8f/v//H/8v/y//L/
8//z//X/8//0//X/9f/4//n/+v/7//z//f/+////AAABAAMABAAFAAgACQALAA0ADwAR
ABMAFQAXABkAHAAfACMAJgAoACoALQAwADQANQA4ADsAPQBBAEMARQBHAEkASQBKAEsA
SwBLAEwATABKAEoASABHAEYARQBEAEIAQQA+ADwAOwA4ADYAMgAvADAALAArACcAIwAg
AB4AGwAaABcAFgAUABAADgALAAkABwAFAAMAAQD///3//P/6//n/+P/4//b/9f/0//P/
8v/v/+7/7f/t/+7/7v/u/+7/7v/t/+3/7f/t/+3/7f/t/+3/7f/t/+3/6//r/+v/7P/s
/+z/7P/s/+z/7f/t/+3/7//w//D/8P/w//H/8f/y//L/8//z//P/8//z//P/9P/1//X/
9v/2//j/+P/4//j/9//3//f/9//3//f/9//3//b/9v/2//b/9v/2//b/9f/3//b/9v/2
//T/9v/4//f/9v/1//T/9f/1//X/9f/1//X/9f/1//j/+P/5//n/+f/5//r/+v/7//z/
/P/8//z//P/+////AAABAAIABAAEAAQABAAEAAYABgAGAAkABwAHAAcABwAGAAYABQAF
AAUAAwAAAP7//f/8//v/+v/3//X/8//x/+//7v/u/+7/7P/r/+v/6//t/+v/6//r/+v/
6//q/+r/6P/o/+j/6P/p/+n/6f/p/+n/6f/o/+j/6P/o/+j/6P/o/+v/7v/z//n/AQAN
ABsAKwA8AE0AXwB0AIoApAC8ANAA2gDVAMAAmgBhAAoArv96/2n/Xv9K/zz/Q/9Q/1v/
af98/4r/lv+e/6X/rf+6/8T/y//P/9H/1f/W/9n/2//d/+D/4//j/+T/5v/n/+b/5//o
/+j/6v/q/+r/6v/u/+7/7v/u//D/8P/w//H/7//x//L/8v/0//X/9f/3//f/+P/5//n/
+v/7//z//f/+////AAABAAAAAQADAAQABwAKAAsADQANAA8AEQATABcAGQAbAB4AHwAj
ACYAKAAsAC8AMgA2ADcAOgA9AD8AQwBFAEcASQBJAEkASgBLAEsASwBMAEwATABMAEoA
SQBIAEcARgBEAEEAPgA8ADsAOgA4ADQAMQAuACoAKQAlACMAIAAeABsAGgAXABYAFAAS
ABAADQALAAkABwAFAAMA///9//z/+v/3//b/9v/0//P/8v/x//D/7//u/+3/7f/q/+r/
6v/q/+r/6f/p/+n/6//r/+v/6//r/+v/6//r/+v/6//r/+z/6v/q/+r/6v/s/+3/7f/t
/+//8P/w//D/7v/v/+//8P/w//H/8f/x//H/8f/x//L/8//z//T/9P/y//L/8v/y//H/
8f/x//H/7//v/+//7//u/+7/7v/u/+7/7v/u/+3/7//u/+7/7v/u/+7/7v/s/+z/7P/s
/+3/7f/t/+3/7v/v//D/8f/y//L/8//z//P/8//0//T/8//0//T/9P/0//T/9v/3//r/
+//8//7//P/8//z//P/6//r/+v/9////////////AAAAAP////////3/+v/4//X/9P/z
//L/8f/v/+3/6//r/+r/6v/q/+r/6f/p/+n/6f/n/+f/5//n/+f/5v/m/+b/5v/m/+b/
5f/l/+X/5f/n/+f/5v/m/+b/5v/m/+b/5v/l/+j/8f/5/wMAEQAjADMAQgBVAGsAhACi
AL4A1ADiAOAAzQCuAH4AKQDM/5T/gP9v/1T/Pv9A/03/WP9j/3P/hP+O/5j/oP+n/7H/
vv/I/8//0f/V/9X/1v/X/9n/2f/c/93/3f/e/+D/4f/k/+X/5v/m/+j/6P/o/+j/6v/q
/+r/6v/u/+7/7v/v/+//8f/y//L/8P/x//H/8//z//T/9f/1//j/+f/6//v//P/9//7/
//8AAAEAAwAEAAUACAAJAAsADQAPABEAEwAXABkAGwAeACEAJQAoACoALgAxADQAOAA5
ADwAPwBBAEUARwBJAEsATQBNAE4ATwBNAE0ATgBOAE4ATgBMAEsASABHAEYARABDAEAA
PgA9ADwAOgA2ADMANAAwAC8AKwAnACQAIgAfABwAGQAYABYAFgAUABEADwANAAsACQAH
AAUAAwACAAAA/f/8//z/+v/5//j/9//2//X/9P/z//P/8v/y//L/8v/y//H/8f/x//H/
8f/x//H/8//z//P/8//x//H/8f/y//L/8v/y//L/9P/1//X/9f/1//b/9v/2//b/9//3
//j/+v/7//v/+//5//n/+f/6//n/+f/6//r//P/8//z//P/7//v/+//7//n/+f/5//n/
+v/6//r/+v/8//z//P/9//7//P/8//z//P/7//v/+//7//n/+f/5//n//P/8//3//f/7
//v//P/8//3//v/+//7//v/+/wAAAQAAAAEAAgAEAAYABgAGAAYABQAEAAMABQAHAAcA
BwAHAAgACAAHAAcACQAHAAQAAgD///7//f/8//n/9//1//P/8//y//L/8v/0//P/8//z
//P/8f/x//H/7//v/+7/7v/w//D/8P/w/+//7//v/+//7f/t/+z/7P/s/+z/7P/s/+z/
7f/u//f///8JABcAKwA/AFAAZQB5AJAArADIAOAA8ADyAOcA0ACoAF8A/v+4/5r/h/9q
/0z/RP9P/1r/Z/91/4T/kP+a/6L/qf+z/8D/yv/R/9X/2f/b/9r/3f/f/9//4P/l/+X/
5v/o/+n/6v/r/+z/7P/u/+7/7v/u//D/8P/w//D/8v/y//L/8//z//X/9v/2//b/9//3
//n/9//4//n/+f/6//v//P/9//7///8AAAEAAgADAAUABgAJAAwADQAPABEAEwAVABcA
FwAZABsAHgAjACcAKgAsADAAMwA2ADoAPQBAAEMARQBHAEkASwBNAE8ATwBQAFEAUQBR
AFIAUgBSAFIAUABPAEwASwBKAEgARQBCAEAAPwA+ADwAOAA1ADYAMgAxAC0AKQAmACQA
IQAeABsAGgAYABYAFAARAA8ACwAJAAcABQADAAEAAAD+//v/+v/6//j/9//2//X/9P/z
//L/8f/x/+7/7v/u/+7/7v/t/+3/7f/v/+//7//v/+//7//v/+//7//v/+//8P/w//D/
8P/w//D/8f/x//H/8f/y//L/8v/y//P/8//0//b/9//3//f/9//3//f/+P/3//f/+P/4
//j/+P/4//j/+f/5//n/+f/7//v/+//7//r/+v/6//r/+P/4//j/+P/4//j/+P/3//f/
9//3//f/9//3//f/+P/4//n/+f/5//n/+v/6//n/+v/6//r/+v/6//z//f/+////AAAC
AAIAAgACAAIAAgACAAIABQADAAMAAwADAAIAAgABAAEAAwABAP7//P/7//r/+f/4//X/
8//x/+//7//u/+7/7v/s/+v/6//r/+3/6//r/+v/6f/p/+j/6P/o/+j/6P/o/+n/6f/p
/+n/6f/p/+j/6P/m/+b/5v/m/+j/6f/s//H/+f8DAA8AIQAzAEQAVwBrAIAAmgC0AMwA
3gDmAN0AwgCaAFcA+P+g/3j/bf9a/0D/Nv8//07/W/9r/4D/jv+Y/57/p/+z/8D/yP/N
/8//0f/V/9j/2f/Z/9v/3v/f/9//4P/i/+P/5P/l/+b/5v/o/+j/6P/o/+r/6v/q/+r/
7v/u/+7/7//v//H/8v/y//L/8//z//X/9f/2//f/9//2//f/+P/5//r/+//8//3//v//
/wEAAgAFAAgACQALAAsADQAPABEAFQAXABkAHAAdACEAJAAmACkALQAxADYANwA6AD0A
PwBBAEMARQBHAEkASQBKAEsASwBLAEwATABKAEoASABHAEYARQBEAEIAQQA+ADwAOwA4
ADYAMgAvAC4AKgApACUAJQAiACAAHQAaABcAFgAUABAADgALAAkABwAFAAMAAQD9//v/
+v/4//f/9v/2//T/9f/0//P/8v/x//D/7//v/+7/7v/u/+7/7P/r/+v/6//r/+v/6//r
/+3/7f/t/+3/7f/t/+3/7v/u/+7/7v/u/+7/7//v/+//8f/y//L/8v/w//H/8f/y//L/
8//z//P/9f/1//X/9v/2//X/9f/0//T/9P/0//T/9f/1//X/9f/1//X/9f/1//T/9P/0
//T/9P/0//T/8//z//T/9P/y//D/8P/w//D/7//v/+//7//t/+3/7f/t/+7/7v/v/+//
7//v//D/8P/x//L/8v/y//L/8v/0//X/9v/3//j/+v/6//r/+v/6//j/+P/4//v//f/9
//3//f/6//r/+f/5//v/+f/2//T/8f/w/+//7v/r/+n/5//l/+X/5P/k/+T/5P/j/+P/
4//j/+H/4f/h/+H/4f/g/+D/4P/g/+D/4P/f/9//3//f/+H/4f/g/+D/3v/e/97/3v/i
/+H/4v/p//H/9/8DABMAJQA0AEcAWwBwAIgAoAC4AMoA1gDTALwAmABfAAgAqP9w/2P/
Wv9E/zb/Pf9K/1X/Zf92/4b/kP+Y/6H/qf+2/8D/x//L/8//0//U/9X/1f/Z/9j/2//d
/97/4P/h/+L/4//k/+T/5v/m/+b/5v/o/+j/6P/o/+z/7P/s/+3/6//t/+7/7v/u/+//
7//x//H/8v/z//P/9P/1//b/9//4//n/+v/7//z//f///wAAAQAEAAUABwAJAAsADQAP
ABEAEwAVABgAGwAfACIAJAAoACsALgAyADMANgA5ADsAPQA/AEEAQwBFAEUARgBHAEcA
RwBIAEgARgBGAEQAQwBCAEEAQAA+AD8APAA6ADkAOAA2ADIALwAuACoAKQAlACUAIgAg
AB0AGgAXABYAFAAQAA4ACwAJAAcABQADAAEA///9//z/+v/3//b/9v/0//P/8v/x//D/
7//u/+3/7f/s/+z/7P/s/+z/6//r/+v/6//r/+v/6//r/+v/6//r/+v/6//r/+z/7P/s
/+z/7P/s/+3/7f/t/+3/7v/u/+7/7v/v/+//8P/u/+//7//v//H/8f/x//L/8//z//T/
9P/y//L/8v/y//X/9f/1//X/8//z//P/8//y//L/8v/y//D/8P/w/+//7//u/+7/7v/w
//D/7v/s/+7/7v/u/+7/7f/t/+3/7f/v/+//7//v//D/8P/x//H/7//v//D/8P/x//L/
8v/y//T/9P/2//f/9v/3//j/+v/8//z//P/8//z//P/8/////f/9//3//f/8//z/+//7
//v/+f/2//T/8//y//H/8P/t/+v/6f/n/+X/5P/k/+T/5v/l/+X/5f/l/+P/4//j/+P/
4//i/+L/4v/i/+L/4v/f/9//3//f/9//3//e/97/3v/e/97/3v/i/+P/5P/p//H/+f8D
ABMAJQA2AEUAVwBsAIIAngC2AMgA0ADHALAAiABHAOr/lP9s/2P/VP8+/zj/Qf9O/1n/
Z/94/4b/kP+Y/6H/qf+2/8L/yf/L/8//0f/S/9P/1f/V/9j/3f/e/97/3//f/+L/4//k
/+T/5v/m/+b/5v/o/+j/6P/o/+j/6P/o/+n/6f/r/+z/7P/s/+3/7f/v/+//8P/x//H/
8v/z//T/9f/2//f/+P/5//z//f///wAA//8CAAMABQAHAAkACwANAA8AEQATABYAFwAb
AB4AIAAkACcAKgAuADEANAA3ADkAOwA9AD8AQQBDAEMARABFAEMAQwBEAEQARgBGAEQA
QwBCAEEAQAA+AD0AOgA4ADcAOAA2ADIALwAwACwAKwAnACUAIgAgAB0AGgAXABYAFAAS
ABAADQALAAcABQADAAEAAQD///7//P/7//r/+v/4//f/9v/1//T/8f/w/+//7//u/+7/
7v/u//D/7//v/+//7f/t/+3/7f/t/+3/7f/t/+//7//v//D/7v/u/+7/7v/u/+//7//v
//H/8v/y//L/8v/z//P/9P/0//X/9f/1//f/9//3//j/+f/5//r/+v/4//j/+P/4//f/
9//3//f/9//3//f/9//4//j/+P/4//j/+P/4//f/9//2//b/9v/0//T/9P/z//P/9f/1
//T/9P/0//T/9P/z//P/8//z//P/8//z//P/8v/y//P/8//1//X/9v/2//f/+P/4//j/
+P/4//r/+//8//3//v8AAP7//v/+//7/AAAAAAAAAwADAAMAAwADAAAAAAD////////9
//r/+P/5//j/9//2//P/8f/v/+3/7f/s/+z/7P/s/+v/6//r/+v/6f/p/+n/6f/p/+j/
6P/m/+b/5v/m/+X/5f/l/+X/5f/l/+T/5P/m/+b/5v/m/+j/6f/q//H/+f8DAA8AHwAx
AEIAVQBrAIAAmgC2AM4A4ADkANkAwACYAFEA8P+m/4j/ef9g/0j/QP9J/1T/X/9v/4D/
jP+W/57/pf+v/7z/yP/P/9H/1f/X/9j/2f/d/9//4P/h/+P/5P/m/+f/6P/p/+r/6v/s
/+z/7P/s/+7/7v/u/+7/8P/w//D/8f/x//P/9P/0//T/9f/1//f/9//4//n/+f/6//v/
/P/9//z//f/+////AAABAAMABAAHAAoACwANAA8AEQATABUAGQAbAB0AIAAlACkALAAu
ADIANQA4ADwAPQBAAEMARQBHAEkASwBNAE0ATQBOAE8AUQBRAFIAUgBSAFIAUABPAE4A
TQBMAEoASQBGAEQAQwBAAD4AOgA3ADgANAAzAC8ALQAqACgAJQAkACEAIAAeABoAGAAV
ABMADwANAAsACQAHAAUABAACAAEAAAAAAP7//f/8//v/+v/7//r/+f/5//b/9v/2//b/
+P/3//f/9//3//f/9//3//n/+f/5//n/+f/5//n/+v/4//j/+P/4//r/+//7//v/+//8
//z//P/8//3//f/+//7/////////////////AAD/////AAAAAAIAAgACAAIAAwADAAMA
AwABAAEAAQABAAAAAAAAAAAAAAAAAAAA//////7//v/+//7//v/+//3/+//+//z//P/8
//z/+//7//v/+//7//v/+//7//z//P/9//3//////wAAAAAAAAAA///+//7//v8AAAEA
BAAFAAYACAAKAAoACgAKAAoACgAKAA0ACwALAAsACwAKAAoACQAJAAkABwAEAAIAAQAA
AP///v/7//n/9//1//X/9P/0//T/9P/z//P/8//x/+//7//v//H/8f/w//D/8P/w//D/
8P/v/+//7//v/+//7//u/+7/8P/w//D/8P/y//H/9P/7/wUAEQAhADMARwBaAG0AgQCa
ALgA1ADsAPoA+gDrANQArABfAAAAvP+i/43/bP9Q/0z/Wf9k/23/ff+M/5r/pP+q/7H/
u//I/9L/2f/b/9//4f/k/+P/4//l/+b/6f/r/+z/7v/v/+7/7//w//D/9P/0//T/9P/0
//T/9P/0//b/9v/2//f/9//5//r/+v/8//3//f//////AAABAAEAAgADAAQABQAGAAcA
CAAJAAwADQAPABAAEQAUABUAFwAZABsAHQAfACMAJQAnACoALQAxADQANgA6AD0AQABE
AEcASgBNAE8AUQBTAFUAVwBXAFcAWABZAFkAWQBaAFoAWABYAFYAVQBUAFMAUgBQAE8A
TABKAEkARwBEAD8AOwA4ADQAMwAvAC8ALAAqACcAJAAhACAAHgAcABoAFwAVABMAEQAP
AA0ACwAJAAgABgADAAIAAgAAAP///v/9//z/+//6//n/+f/4//j/+P/4//j/9//3//f/
9//3//f/9//3//f/9//3//f/9//3//j/+P/4//j/+P/4//n/+f/5//n/+v/6//r/+v/7
//v//P/8//3//f/9//3//f/9//7//////wAAAAACAAIAAgACAAEAAQABAAEAAQABAAEA
AQACAAIAAgACAAAAAAAAAP//AQAAAAAAAAAAAAAAAAACAAAAAAAAAAAA////////////
/////////wAAAAABAAEA/////wAAAAABAAIAAgACAAIAAgAEAAUABgAHAAgACgAKAAoA
CgAKAAoACgAKAA0ADQANAA0ADQAMAAwACwALAAkABwAEAAIAAQAAAP///v/7//n/9//1
//X/9P/0//T/9P/z//P/8//1//P/8//z//P/8//y//L/8P/w//D/8P/v/+//7//v/+3/
7f/s/+z/7P/s/+z/7P/u/+//8v/9/wUADwAdADEAQQBUAGcAewCUAK4AyADeAOwA7ADb
ALoAiAA5ANT/kv96/2//VP8+/0D/T/9c/2n/ef+M/5j/oP+o/6//vf/K/9L/1f/Z/9v/
2//c/9//4f/f/+L/4//j/+T/5v/n/+j/6f/q/+r/7P/s/+z/7P/w//D/8P/w//L/8v/y
//P/8f/z//T/9P/0//X/9f/3//X/9v/3//f/+v/7//z//f/8//3//v///wIAAwAFAAYA
BwAKAAsADQAPABEAEwAVABkAGwAdACAAIQAlACgAKgAsAC8AMgA2ADkAPAA/AEEAQwBF
AEcASQBJAEkASgBLAEsASwBMAEwASgBKAEgARwBIAEcARgBEAEEAPgA8ADsAOgA4ADQA
MQAwACwAKwAnACMAIAAeABsAGAAVABQAEgAQAA4ACwAJAAUAAwABAP/////9//z/+v/3
//b/9v/0//P/8v/x//D/7//u/+3/7f/s/+z/7P/s/+z/6//r/+v/6//r/+v/6//r/+v/
6//r/+v/6//r/+z/7P/s/+z/7P/s/+3/7f/t/+3/7v/u/+7/7v/v/+//8P/w//H/8f/x
//H/8f/x//L/8//z//T/9P/0//T/9P/0//X/9f/1//X/9f/1//X/9f/0//T/9P/0//T/
9P/0//P/8//y//L/8v/y//L/8v/x//H/8f/x/+//8P/w//D/8P/w/+//7//v/+//8f/x
//H/8f/y//L/8//z//P/8//0//T/9f/2//b/9v/0//T/9v/3//j/+f/6//z//P/8//z/
/P/+//7//v8BAAEAAQABAAEAAAAAAP////////3/+v/4//f/9v/1//T/8//x/+//7f/t
/+z/7P/s/+z/6//r/+v/6//p/+n/6f/p/+n/6P/o/+r/6v/q/+r/6f/p/+n/6f/p/+n/
6P/o/+j/6P/o/+j/6v/r/+7/8f/5/wEADwAfADEAQABRAGMAdgCOAKgAwgDWAN4A2wDG
AKIAbQAWALj/fv9t/2T/Tv9A/0P/Tv9b/2n/ev+K/5b/nv+l/63/uv/G/83/0f/V/9n/
2v/Z/9v/2//c/93/3//g/+L/4//k/+X/5v/m/+j/6P/o/+j/6v/q/+r/6v/s/+z/7P/t
/+3/7//w//D/8P/x//H/8//z//T/9f/1//b/9//4//n/+v/7//z//f/+////AQACAAMA
BgAHAAkACwANAA8AEQAVABcAGQAcAB8AIwAmACgAKgAtADAANAA3ADoAPQA/AEEAQwBF
AEcASQBJAEoASwBLAEsATABMAEwATABKAEkASABHAEYARABFAEIAQAA/AD4APAA4ADUA
NgAyADEALQArACgAJgAjAB4AGwAaABgAFAASAA8ADQALAAkABwAFAAUAAwACAAAA/f/8
//z/+v/3//b/9f/0//P/8v/x//H/8v/y//L/8v/w/+//7//v/+//7//v/+//7//v/+//
7//v/+//7//w//D/8P/w//D/8P/x//H/8f/x//L/8v/y//L/8//z//T/9P/1//X/9f/1
//X/9f/2//f/9//4//j/+P/4//j/+P/5//n/+f/5//f/9//3//f/9v/2//b/9v/2//b/
9v/1//X/9P/0//T/8v/y//L/8f/v//H/8f/x/+//7//w/+7/7v/u/+7/7f/t/+3/7f/t
/+3/7f/t/+7/7v/v/+//7//v//D/8P/v//D/8P/w//D/8P/y//P/9v/3//j/+v/6//r/
+v/6//r/+v/6//3//f/9//3//f/8//z/+//7//3/+//4//b/8//y//H/8P/t/+v/6f/n
/+f/5v/m/+b/5v/l/+X/5f/j/+H/4f/h/+H/4f/g/+D/4P/g/+D/4P/f/9//3//f/93/
3f/c/9z/2v/a/9r/2v/c/93/3v/j/+n/8//9/wsAGwAsADsATQBiAHoAkgCqAMAAygDH
ALQAkgBbAAgAqv9w/1//Vv9A/zD/Nf9E/0//Xf9u/3z/iP+Q/5f/n/+s/7r/wf/F/8n/
y//M/8//z//R/9T/1//Z/9r/3P/d/97/3//g/+D/5P/k/+T/5P/m/+b/5v/m/+j/6P/o
/+n/6f/r/+z/7P/s/+3/7f/v/+//8P/x//H/8v/z//T/9f/2//f/+P/5//r/+//9//7/
//8CAAMABQAFAAcACQALAA8AEQATABYAFwAbAB4AIAAkACcAKgAuADEANAA3ADkAOQA7
AD0APwBBAEEAQgBDAEUARQBGAEYASABIAEYARQBEAEMAQgBAAEEAPgA8ADsAPAA6ADYA
MwAyAC4ALQApACkAJgAkACEAIAAdABwAGgAWABQAEQAPAA0ACwAJAAcABwAFAAQAAgD/
//7//v/8//v/+v/5//j/9//2//X/9f/z//L/8f/w//L/8f/x//H/8f/x//H/8f/x//H/
8f/x//H/8f/x//L/8v/y//L/8v/0//X/9f/1//P/9P/0//T/9P/1//X/9v/2//f/9//3
//n/+f/5//r/+//7//z//P/7//r/+f/4//n/+f/5//n/+f/5//n/+f/4//j/+P/4//r/
+v/6//n/+//6//r/+v/6//r/+v/5//v/+//7//v//P/6//r/+v/6//n/+f/5//n/+v/7
//z//f/8//z//f/9//////8AAAAAAQACAAIAAgAAAAAAAgADAAQABQAGAAgACAAIAAgA
CAAIAAgACAALAAsACwALAAsACgAKAAkACQAHAAUAAgAAAP///v/9//z/+f/3//X/8//1
//T/9P/0//T/8//z//P/9f/z//P/8//z//P/8v/y//L/8v/y//L/8f/x//H/8f/v/+//
7v/u/+z/7P/s/+z/7v/z//r///8FAA8AIQAzAEMAVABpAH0AlgCyAM4A5gDuAOgA0wC0
AH4AJQDM/5r/iv93/17/TP9Q/1//aP9z/4X/kv+c/6b/rP+z/8H/zv/Y/9v/3f/h/+P/
5v/n/+n/6f/s/+//8f/y//T/9f/0//X/9v/2//j/+P/4//j//P/8//z//P/+//7//v//
/wEAAwAEAAQAAgADAAMABQAFAAYABwAHAAgACQAKAAsADgAPABAAEQASABMAFQAWABcA
GgAbAB0AIQAjACUAJwArAC0ALwAyADcAOwA+AEAAQABDAEYASgBNAFAAUwBVAFcAWQBb
AF0AYQBhAGIAYwBjAGMAZABkAGIAYgBgAF8AXABbAFoAWABZAFYAVABTAFAATgBKAEcA
SABEAEMAPwA9ADoAOAA1ADQAMQAwAC4AKwAoACQAIQAgAB8AHgAdABsAGQAYABYAEwAS
ABIAEAAPAA4ADQAMAA0ADAALAAsADAAMAAwADAAMAAsACwALAAkACQAJAAkACQAJAAkA
CQALAAsACwAMAAwADAAMAAwADgAPAA8ADwANAA4ADgAOAA4ADwAPABAAEAARABEAEQAS
ABMAFAAWABUAFQAWABYAFAAUABQAFAAVABUAFQAVABcAFwAXABcAFgAWABYAFgAWABYA
FgAVABUAFAAUABQAEgASABIAEQARABMAEwATABEAEQARABEAEwATABQAFAAWABYAFwAY
ABYAFgAWABYAFAAVABUAFQAZABkAGQAbAB0AHgAeACAAHwAfAB8AHwAdAB0AHgAeAB0A
HgAeAB0AHQAdAB4AHgAcABoAGAAWABQAFAASAA8ADgANAAwADAAMAAwADAAMAAwADAAM
AAoACgAKAAoACgAKAAoACgAKAAoACgAKAAoACgAKAAoACgAKAAoACgAKAAoACgAKAAsA
DAANAA==
         </WaveFormData>
      </LeadData>
      <LeadData>
         <LeadByteCountTotal>10000</LeadByteCountTotal>
         <LeadTimeOffset>0</LeadTimeOffset>
         <LeadSampleCountTotal>5000</LeadSampleCountTotal>
         <LeadAmplitudeUnitsPerBit>4.88</LeadAmplitudeUnitsPerBit>
         <LeadAmplitudeUnits>��V</LeadAmplitudeUnits>
         <LeadHighLimit>2147483647</LeadHighLimit>
         <LeadLowLimit>268435456</LeadLowLimit>
         <LeadID>V5</LeadID>
         <LeadOffsetFirstSample>0</LeadOffsetFirstSample>
         <FirstSampleBaseline>0</FirstSampleBaseline>
         <LeadSampleSize>2</LeadSampleSize>
         <LeadOff>FALSE</LeadOff>
         <BaselineSway>FALSE</BaselineSway>
         <ExcessiveACNoise>FALSE</ExcessiveACNoise>
         <MuscleNoise>FALSE</MuscleNoise>
         <LeadDataCRC32>2361407080</LeadDataCRC32>
         <WaveFormData>
9//3//f/+P/5//n/+f/5//f/9//3//j/+P/4//n/+f/7//z//f///wAAAgACAAMAAgAD
AAMAAwAHAAgACQAJAAcABwAGAAYABgAGAAYABQACAAAAAAD9//3/+v/5//f/9f/0//P/
8v/x//H/8f/x/+7/7v/u/+7/6//r/+r/6v/o/+j/5//n/+n/6f/p/+n/6v/q/+r/6v/s
/+z/6//r/+v/7f/t/+7/7//2////BgAOABoAJQAuADsARwBTAGYAeQCKAJoAoACcAIkA
aAA1AO7/sf+V/47/if99/3r/gP+H/4z/lv+i/6r/sf+5/77/xv/R/9f/2f/b/+D/4//j
/+T/6P/o/+n/7f/r/+3/7f/t/+7/8P/w/+//7//v//D/8f/0//T/9P/1//X/9v/4//n/
+v/7//v//P/8//z//f/9/wAAAAACAAIAAAABAAIAAgACAAQABQAGAAgACQAKAAsACgAL
AAwADQAOAA8AEAARABIAFQAXABkAGwAdAB8AIQAlACcAKwArAC4AMAAyADUANAA2ADYA
NwA3ADcAOAA5ADkAOQA5ADkANwA3ADcANQAzADIAMQAwAC8ALgAtACsAKgApACgAJwAl
ACQAIgAhAB8AHQAcABoAGAAVABMAEAANAAsACQAJAAYABQADAAIAAAAAAP7//f/8//v/
+v/5//j/9//3//b/9v/2//b/9P/z//P/8//0//T/9P/0//P/8v/y//P/8//0//T/8//z
//X/9v/2//b/9v/2//b/9v/2//b/9v/2//f/9//3//f/+v/6//r//P/6//r/+v/7//v/
/P/8//z/+//7//v//P/+//7//v/+/wAAAAD//////f/9//3//f/8//z//P/8//z//P/7
//v/+v/6//r/+f/6//r/+P/4//j/+P/4//j/+P/4//j/9//3//f/9//3//f/+f/6//v/
+//7//v/+//7//v//P/8//z//f/9////AAABAAMABAAGAAgACQAKAAsACQAJAAsADAAN
AA0ADQANAA4ADgAOAA4ADAALAAgABgAGAAMAAwAAAP///f/7//r/+f/4//f/9//3//f/
9v/2//b/9v/1//X/9v/2//b/9v/z//P/8//z//P/8//y//L/8v/y//L/8v/x//H/8f/x
//P/8v/1//j///8IABAAGgAlACwAOQBDAE8AYAB1AIYAlACcAJoAiQBqADkA9v+1/5P/
jP+J/4P/gP+E/4v/kP+a/6T/rv+3/73/wv/K/9X/3f/f/+P/5v/p/+n/7P/u//D/8f/z
//P/9f/1//X/9v/4//j/9//3//f/+P/5//j/+P/4//n/9//4//r/+//+//////8AAAIA
AgADAAMABAAEAAYABgAGAAcACAAIAAoADAANAA4ADgAPABAAEQAUABUAFgAXABgAGQAa
ABsAGgAdAB8AIQAjACUAJwApACsALQAxADEAMgA0ADYAOQA6ADwAPAA9AEEAQQBCAEMA
RQBFAEUARQBHAEcARwBFAEUARABDAEIAQQBAAD8APQA9ADsAOQA3ADUANAAyADEALQAr
ACoAKAAlACMAIgAgAB0AGwAZABkAFgAVABMAEgASABIAEAAPAA4ADQAMAAsACAAHAAcA
BgAEAAQABAACAAEAAQABAAIABAAEAAQAAwAAAAAAAQABAAIAAgABAAEAAQACAAIAAgAA
AAAAAAAAAP7//v/+//7//f/9//3//f/+//7//v8AAAIAAgACAAMABQAGAAYABgAHAAcA
BwAIAAYABgAGAAYABgAGAAUABQAFAAUABQAFAAIAAgACAAIAAAAAAP/////8//z//P/7
//j/+P/4//b/9v/2//b/9P/0//P/8//x//H/8f/x//H/8v/z//P/8//z//P/8//z//T/
9P/0//P/8//1//b/9f/3//j/+v/5//n/+f/5//n/+f/7//z/+//7//v/+//5//j/9//2
//b/9f/y//D/7v/r/+v/6P/l/+P/4f/g/9//3v/d/93/3f/d/9z/3P/c/9z/2//b/9j/
2P/Y/9j/1f/V/9X/1f/X/9f/1v/W/9b/1v/W/9b/1f/V/9X/1f/V/9b/1//a/+H/5v/s
//T//f8IABEAGwApADYARwBcAG4AdgB2AGsAUAAjAOL/nf91/2j/Zf9d/1r/XP9j/2b/
bv94/4D/h/+P/5T/mv+h/6v/sf+1/7b/uf+7/7z/vv/C/8P/xf/F/8f/x//H/8b/yP/I
/8f/yf/J/8r/y//K/8r/yv/L/8v/zP/O/8//zv/P/8//0P/R/9L/1P/V/9j/2P/a/9r/
2P/Z/9r/2v/a/9z/3f/e/9z/3f/e/9//4P/h/+L/4//i/+P/5P/l/+T/5//p/+v/7f/v
//H/8//1//f/+//7/wAAAgAEAAcACQAMAA0ADwARABEAEgATABMAEwATABMAFQAVABUA
EwATABIAEQAQAA8ADgANAAsACwAJAAcABQADAAIAAAD///z/+f/3//T/8f/v/+7/7P/r
/+n/5//n/+T/4//h/+D/3v/e/9z/2//a/9n/2P/X/9n/2f/a/9r/2v/a/9r/2P/X/9f/
1//Y/9j/2P/Y/9f/2P/Y/9n/2f/a/9r/2f/Z/9f/2P/Y/9j/2P/Y/9j/2P/a/9r/2v/a
/9v/2//b/9v/3P/c/9z/3v/e/97/3v/f/+H/4v/i/+L/4f/h/+H/4v/g/+D/4P/g/+L/
4v/h/+H/4f/h/+H/4f/e/97/3v/e/+D/4P/f/9//4P/g/+D/3//g/97/3v/c/9z/3P/c
/9z/3P/b/9v/3P/d/97/3//h/+L/4//j/+X/5f/l/+X/4//k/+T/5P/n/+f/6f/q/+3/
7//w//L/8v/z//T/9f/3//f/+f/6//v/+//7//v/+v/6//r/+v/6//n/9v/0//b/8//z
//D/8f/v/+3/7P/r/+r/6f/p/+n/6f/o/+j/6v/q/+n/6f/o/+j/6P/o/+n/6f/p/+n/
6P/n/+X/5P/l/+b/5//o/+f/5//n/+f/6f/q/+3/8v/3/wIADAAWAB8AKgA1AEUAVQBo
AH0AkACeAKAAlAB/AFoAGwDU/6n/m/+U/4f/f/+A/4T/if+O/5r/ov+s/7X/u//A/8j/
0f/X/9v/3f/g/+H/4//k/+b/6P/p/+n/6//t/+3/7f/u//D/8P/v//H/8f/y//P/9P/0
//T/9f/1//b/+P/5//j/+f/5//r/+P/4//n/+f/4//j/+v/6//z//f/+//7//v8AAAEA
AgACAAMABAAFAAQABQAGAAcACAAJAAoACwAOABEAEwAVABcAGQAbAB0AHwAhACUAJQAo
ACoALAAvADIANAA0ADUANQA1ADYANwA3ADcANwA3ADcANwA3ADUAMwAyADEAMAAvAC4A
LQArACoAKQAoACcAJwAmACQAIwAfAB0AHAAaABkAFwAWABQAEgARABAAEQAQAA8ADQAM
AAgACAAGAAUABAADAAIAAQAAAP/////+//z//P/8//r/+v/7//z//v/9//z/+//5//r/
+v/7//v//P/8//v/+//5//r/+v/6//r/+v/6//r//P/8//z//P/9//3//f/9//7//v/+
/wAAAQACAAMABQADAAQABAAEAAQAAwACAAIAAgACAAIAAgACAAIAAQABAP//////////
/P/8//z//P/+//7//////wAA/v/+//7//v/+//7//f/9//z/+//6//n/+f/6//v/+//7
//v/+//7//3//v/+//7//f/9////AAABAAMABAAGAAQABQAGAAcABQAFAAcACAAJAAkA
CQAJAAoACgAKAAoADAALAAgABgAEAAEAAQD+//3/+//5//j/9f/0//P/8//z//P/8v/y
//L/8v/x//H/8P/w//D/8P/v/+//7//v//H/8f/w//D/8P/w//D/8P/v/+//7//v//H/
8P/z//j///8IABIAHgArADQAQQBNAFsAbACBAJQAogCqAKQAkQByADsA9P+9/6f/oP+T
/4X/gP+E/4n/jv+W/57/pv+t/7P/uP/A/8n/0f/X/9v/3v/f/9//4v/k/+T/5//p/+v/
7f/t/+3/7v/w//D/7//v/+//8P/x//H/8P/v/+//8P/y//X/9//4//n/+f/6//r/+v/7
//v/+v/6//z//P/8//3//v/+//7/AAABAAIAAgADAAQABQAGAAcACAAJAAoACwAMAA0A
DAAPABEAEwAVABcAGQAbAB0AHwAjACMAJgAoACoALQAuADAAMAAxADMAMwA0ADUANwA3
ADcANwA3ADcANwA1ADUANAAzADIALwAuAC0AKwArACkAJwAlACUAJAAiACEAHwAdABwA
GgAYABUAEwAQAA8ADQALAAsABgAFAAMAAgAAAAAA/v/9//z/+//6//n/9v/1//X/9P/y
//L/8v/w/+//7//v//D/8P/w//D/7//w//D/8f/x//L/8v/x//H/8f/y//L/8v/y//L/
8v/y//L/8v/y//L/8//z//P/8//y//L/8v/0//b/9v/2//f/9f/2//b/9v/3//f/9//4
//j/+P/4//j/+v/6//n/+f/7//v/+//7//r/+v/6//r/+v/6//j/+P/4//j/+P/4//j/
9//3//f/9//3//f/9//4//n/+f/7//v/+//7//v//P/8//z/+//7//3//v///wEAAgAE
AAQABQAGAAcABwAHAAkACgAJAAkACQAJAAYABgAGAAYABgAFAAIAAAAAAP3//f/6//f/
9f/z//L/8f/w/+//7//t/+3/7P/s/+z/7P/r/+v/6P/o/+j/6P/p/+n/6f/p/+f/5//m
/+b/5v/m/+b/5v/m/+f/6P/p/+n/6v/r/+7/9//+/wYAEAAbACgAMwA/AEsAXABxAIQA
lACcAJgAhwBoADUA8P+v/4//iP+D/3v/dv94/3//hv+Q/5z/pv+t/7H/uP/C/8v/0f/T
/9X/2P/Z/9v/3v/g/+D/4//j/+P/5f/l/+X/5v/o/+j/5//n/+f/6P/p/+r/6v/q/+v/
6//s/+7/7//w//H/8f/y//T/9P/1//X/9v/2//j/+P/4//n/+v/6//r//P/9//7//v//
/wAAAQAEAAUABgAHAAYABwAIAAkACgANAA8AEQARABMAFQAXABkAGwAfAB8AIwAmACkA
LQAwADIAMgAzADQAMwAzADMANQA1ADUANQA1ADUANQAzADMAMgAxADAALwAuAC0AKwAn
ACUAIwAhAB8AHgAcABsAGwAZABgAFgAVABMAEgAQAA0ACwAJAAkABgAFAAMAAgACAAIA
AAD///z/+//6//n/+v/5//n/+P/4//j/+P/2//X/9f/1//b/9P/0//T/8//0//T/9f/1
//T/9P/z//P/8//0//T/9P/2//b/9v/2//b/9v/2//b/+f/5//n/+f/4//j/+P/6//z/
/P/8//3/+//8//z//P/9//3//f/+//7//v/+//7//v/+//3//f/9//3//f/9//7//v/+
//7/AAAAAP////8AAAIAAAAAAAAAAAAAAAAA/v/+//3//f/9//3//f/9////AAABAAEA
AQABAAEAAQADAAQABAAEAAMAAwAFAAYABwAJAAoADAAOAA8AEAARABEAEQATABQAFwAX
ABcAFwAWABYAFgAWABgAFwAUABIAFAARABEADgALAAkABwAGAAcABgAFAAUAAwADAAIA
AgACAAIAAQABAP7//v/+//7/+//7//v/+//5//n/+P/4//j/+P/4//j/9//3//f/9//5
//j/+f/+/wUACgASAB4AJwAyAD0ASQBVAGQAdwCIAJYAoACgAJMAeABNAA4Ax/+d/5L/
j/+J/4b/iv+R/5b/nv+o/7L/u//B/8b/zv/V/93/4//n/+r/6//t/+7/8P/y//X/9f/3
//n/+f/5//r//P/8//v/+//7//z//f/8//z//P/9////AAACAAMAAgADAAMABAAGAAYA
BwAHAAgACAAKAAoACgALAAwADAAOABAAEQASABIAEwAUABUAFgAXABgAGQAaABsAHAAd
AB4AIQAjACUAJQAnACkAKwAtAC8AMwAzADQANgA4ADsAPAA+AD4APwBBAEEAQgBDAEUA
RQBFAEUARQBFAEUAQwBBAEAAPwA+AD0APAA7ADkANwA1ADMAMQAvAC4ALAArACcAJQAk
ACIAIAAdABsAGAAXABUAEwATABAADwANAAwACgAKAAgABwAGAAUABAADAAIAAQABAAAA
/v/+//7//P/7//v/+//8//r/+v/6//n/+P/4//n/+f/6//r/+f/5//n/+v/6//r/+v/6
//r/+v/6//r/+v/6//v/+//7//v/+v/6//r//P/8//z//P/9//v//P/8//z//f/9//3/
/v/+//7//v/+/wAAAAD//////f/9//3//f/6//r/+v/6//r/+v/5//n/+P/4//j/9//4
//j/9P/y//T/9P/0//T/9P/0//P/8//z//P/8//z//H/8v/z//P/9f/1//X/9f/1//b/
9v/2//f/9//5//r/+f/7//z//v8AAAEAAgADAAMAAwAFAAYABwAHAAcABwAHAAgACQAK
AAwACwAIAAYACAAFAAUAAgABAP///f/8//v/+v/5//n/+f/5//j/+P/4//j/9//3//j/
+P/4//j/9//3//f/9//1//X/9P/0//L/8v/y//L/8f/x//H/8f/z//T/9f/6////BgAM
ABYAIQAqADMAPwBLAFoAbQCAAJAAlgCSAIMAZAA1APD/r/+N/4j/hf99/3r/gP+F/4r/
kP+a/6T/q/+x/7b/vv/H/8//1f/X/9r/2//d/+D/4v/i/+P/5//l/+f/5//n/+j/6v/q
/+n/6//r/+z/7f/s/+z/7P/t/+v/7P/u/+//8P/x//H/8v/0//T/9f/1//b/9v/4//j/
+P/5//r/+v/6//z//f/+//z//f/+/////v///wAAAQAEAAUABgAHAAoADQAPABEAEwAV
ABcAGQAdAB8AIwAjACYAKAAqAC0ALgAwADAAMQAxADEAMgAzADEAMQAxADEAMQAxADEA
LwAtACwAKwAqACkAKAAnACUAJAAjACIAIQAfAB4AHAAbABcAFQAUABIAEAANAAsACAAH
AAUAAwADAP7//f/7//r/+P/4//b/9f/0//P/8v/x/+7/7f/t/+z/6v/q/+r/6P/n/+f/
5//o/+b/5v/m/+X/4v/i/+P/4//i/+L/4f/h/+H/4v/i/+L/5P/k/+T/5P/i/+L/4v/i
/+P/4//j/+P/5P/k/+T/5v/k/+T/5P/l/+b/6P/p/+r/7v/v//D/8v/y//L/8v/y//D/
8P/v/+//8f/x//H/8f/w//D/8P/w//L/8v/x//H/8P/w//D/7//u/+7/7v/u/+7/8P/w
/+7/7v/u/+7/7v/u/+7/7f/t/+3/7f/t/+3/7f/u/+//7//x//H/8f/x//P/9P/0//T/
9f/1//f/+P/3//n/+v/8//z//f/+/////////wEAAgAFAAUABQAFAAIAAgACAAIAAgAB
AP7//P/+//v/+//4//f/9f/z//L/8//y//H/8f/z//P/8v/y//L/8v/x//H/8P/w//D/
8P/x//H/8f/x//L/8//z//T/9v/2//b/9v/3//f/9//3//n/+v/9/wAACQAQABgAIgAt
ADYAQQBPAF0AbgCBAJYApACqAKYAkwB0AD8A+v+//6f/oP+X/4v/iP+M/5H/mP+g/6r/
sv+7/8H/xv/M/9f/3//j/+X/6P/r/+v/6v/u//D/8f/z//X/9//3//f/9v/4//j/9//3
//f/+P/5//r/+v/6//v/+f/6//z//f8AAAEAAQACAAIAAgADAAMABAAEAAYABgAGAAcA
CAAIAAYACAAJAAoACgALAAwADQAOAA8AEAARABIAEwAUABUAFgAZABsAHQAhACMAJQAn
ACsALQAxADEAMgA0ADYAOQA8AD4APgA/AD8APwBAAEEAQwBDAEMAQwBDAEMAQwBBAEMA
QgBBAEAAPwA+AD0AOwA7ADkANwA1ADQANAAzADMAMgAxADEAMAAtACsAKgAoACUAIwAh
ACEAHAAbABkAGAAUABQAEgARABAADwAOAA0ADgANAA0ADAAMAAwADAAKAAkACQAJAAoA
CAAIAAgABwAIAAgACQAJAAoACgAJAAkABwAIAAgACAAHAAYABQAEAAYABgAGAAYABQAF
AAUABQAGAAYABgAIAAgACAAIAAkACQAKAAoACgALAAsACwAMAAwADAAMAAwADgAOAA0A
DQANAA0ADQANAAwADAAMAAwADAAMAAsACwAMAAwADAALAAkACgALAAwADAAMAAwADAAM
AAwACgAKAAkACQAKAAsADAANAA8AEAARABEADwAPAA8ADwANAA4ADgAOAA4ADQAOAA4A
DwARABIAFAAUABUAFgAXABYAFQAWABYAFQAVABUAFQAUABQAFAAUABQAEwAQAA4ADgAL
AAsACAAHAAUAAwACAAMAAgABAAEA//////7//v/9//z/+v/5//j/+P/4//j/+f/5//n/
+f/5//n/+P/4//b/9v/2//b/9f/1//X/9f/3//j/+f8AAAcAEAAYACQAMQA+AEkAVQBj
AHgAjQCgAKwAsACqAJcAdgA9APT/v/+t/6T/lf+J/4b/jP+P/5L/mv+m/67/tf+7/8L/
yP/R/9n/3f/f/+L/4//l/+b/6P/q/+v/7f/v//H/8f/x//L/9P/0//P/8//z//T/9f/2
//b/9v/3//f/+P/6//v//P/9//3//v/+//7//////wAAAAACAAIAAAABAAIAAgACAAQA
BQAGAAgACQAKAAsADAANAA4ADwASABMAFAAVABYAGQAbAB0AHwAhACMAJQApACsALwAv
ADQANgA4ADsAOgA8ADwAPQBBAEEAQgBDAEMAQwBDAEMAQwBDAEMAQQBBAEAAPwA+AD0A
PAA7ADkANwA1ADMAMQAuACwAKQAnACMAIQAgAB4AHQAbABoAGAAVABMAEQARABAADwAN
AAwACgAKAAgABwAEAAMAAgABAAIAAQABAAAAAAAAAAAA/v/9//3//f/+//7//v/+//3/
/P/8//3//f/+//7//f/9////AAAAAAAA/v/+//7//v8AAAAAAAAAAP//////////AAAA
AAAAAgACAAIAAgADAAEAAgACAAIAAQABAAEAAgACAAIAAgACAAAAAAD//////f/9//3/
/f/8//z//P/8//r/+v/5//n/+v/6//r/+f/6//j/+P/4//j/+P/4//j/+P/4//f/9//3
//f/9//3//X/9v/3//f/9f/1//X/9f/1//b/9v/2//f/9//5//r/+f/7//z//v/8//3/
/v////////8BAAIAAgABAAAA///8//z//P/8//r/+f/2//T/9P/x//H/7v/t/+v/6f/o
/+f/5v/l/+X/5//n/+b/5v/m/+b/5f/l/+X/5v/n/+j/6f/p/+n/6f/p/+n/6P/o/+j/
6P/o/+j/6f/p/+n/6f/r/+z/7f/0//3/BgAOABoAJQAwAD0ASQBZAGoAfQCQAJoAngCW
AH0AWAAbANT/of+P/4r/g/95/3r/gv+J/47/mv+k/6z/s/+5/77/yv/V/9v/3f/f/+L/
4//l/+j/6v/q/+v/6//t/+//7//v/+7/8P/w/+//8P/x//P/9f/4//j/+P/5//n/+v/8
//3//v//////AAAAAAAAAQABAAIAAgAEAAQABAAFAAYABgAEAAYABwAIAAkACwANAA8A
EAARABIAEwAUABUAFgAXABYAGQAbAB0AIAAjACYAKQAtAC8AMwAzADYAOAA6AD0AQABC
AEIAQwBFAEUARgBHAEkASQBJAEkASQBJAEkARwBJAEgARwBGAEUARABDAEEAQQA/AD0A
OwA5ADgANgA1ADMAMQAwAC4ALQArACoAKAAmACUAJAAlACQAIwAhACAAIAAgAB4AHQAe
AB0AHAAbABgAFwAXABYAGAAYABgAFgAWABcAGAAaABoAGgAaABkAGQAaABwAHQAcABwA
GwAbABsAHAAcABwAGgAaABoAGgAcABwAHAAcAB8AHwAfAB8AIAAgACAAIgAgACAAIAAh
ACMAJAAkACQAJQAlACUAJgAkACQAJAAkACQAJAAjACMAJQAlACUAJQAjACIAIQAgAB4A
HgAdAB0AHAAcABwAGwAbABwAHQAeAB4AHgAcABwAHAAcABwAHAAcABwAHAAbABsAHQAd
AB0AHQAbABwAHQAdAB0AHQAdAB0AGwAcABwAHAAbABsAHQAeAB8AIQAiACQAJQAnACkA
KwArACsALQAuADEAMQAxADEAMAAwADAAMAAyADEALgAsACoAJwAnACQAIQAfAB0AHAAZ
ABgAFwAXABkAGQAYABgAGgAaABkAGQAaABoAGgAaABkAGQAZABkAGQAZABgAGAAYABgA
GAAYABkAGQAZABkAGQAaAB0AIAAlACwANAA+AEkAUgBbAGcAcwCEAJUAqgC6AMQAxgC5
AJ4AdQA2APP/x/+6/7f/s/+u/7D/tf+6/8L/zP/Y/+H/5f/s//T//f8FAAsADQAQABMA
EwAUABYAFgAXABsAHQAfAB8AHwAiACQAJAAjACUAJQAmACcAJgAmACYAJwAlACYAKAAp
ACgAKQApACoALAAsAC0ALQAsACwALgAuACwALQAuAC4ALAAuAC8AMAAwADEAMgAzADIA
MwA0ADUANgA3ADgAOQA6AD0APwBBAEMARQBHAEkASgBLAE4ATQBQAFIAVABXAFYAWABY
AFkAWwBbAFwAXQBdAF0AXQBdAFsAWwBbAFkAWQBYAFcAVgBTAFIAUQBPAE8ATQBLAEkA
RwBGAEQAQwA/AD0APAA6ADcANQA0ADIALwAtACsAKwAqACkAJwAmACIAIgAgAB8AHgAd
ABwAGwAaABkAGQAYABYAFgAWABQAEQARABEAEgAQABAAEAAPAAwADAANAA0ADQAMAAoA
CQAJAAoACgAKAAoACgAKAAoACAAIAAgACAAHAAcABwAHAAgACAAIAAoACgAKAAoACwAL
AAwADAAMAAsACwALAAwACgAKAAoACgAIAAgABwAHAAcABwAHAAcABAAEAAQABAAEAAQA
AwADAAIAAgACAAEAAAAAAAAAAAD+//7//v/+//7/AAAAAP7//v/+//7//v/+//3//f/9
//3//f/9//3//v//////AQABAAEAAQADAAQABAAEAAcABwAJAAoACwANAA4AEAAQABEA
EgATABUAFQAXABgAGQAZABkAGQAaABoAGgAaABoAGQAWABQAFgATABMAEAAPAA0ACwAK
AAsACgAJAAkABwAHAAYABgAGAAYABQAFAAQABAAEAAQAAQABAAEAAQABAAEAAAAAAAAA
AAAAAAAAAQABAAEAAQADAAQABQAIAA0AFAAcACQALQA2AD8ASQBVAGQAdQCGAJgAogCk
AJUAfABTABYA0f+j/5b/k/+J/4T/iP+N/5D/mP+g/6r/sf+3/7r/wP/J/9P/1//Z/9z/
3f/f/+D/4v/i/+X/5f/n/+n/6f/p/+r/7P/s/+v/7f/t/+7/7//w//D/8P/x/+//8P/y
//P/8v/z//P/9P/2//b/9//3//j/+P/6//r/+v/7//z//P/8//7///8AAAAAAQACAAMA
BAAFAAYABwAGAAcACAAJAAgACwANAA8AEAARABIAEwATABUAGQAZABoAHAAeACEAIQAi
ACEAIQAjACMAJAAlACMAIwAjACMAIwAjACMAIQAfAB4AHQAcABsAGgAZABcAFwAXABcA
FwAXABYAFAATABEADwAOAAwADQALAAoACAAFAAMAAQABAAAA///9//z/+v/6//j/9//0
//P/8v/x//D/7//v/+7/7P/s/+z/6v/p/+n/6f/q/+j/6P/o/+f/6P/o/+n/6f/o/+j/
5//n/+f/6P/o/+j/6P/o/+j/6P/o/+j/6P/o/+f/5//n/+f/6P/o/+j/6v/s/+z/7P/t
/+3/7v/u/+7/8f/x//H/8v/w//D/8P/w//D/8P/v/+//8f/x//H/8f/w//D/8P/w//H/
8v/y//P/9P/0//T/8//x//L/8//0//b/9v/4//j/+P/2//b/9v/2//b/9v/1//X/+P/5
//r/+//9//7//////wIAAwAEAAUABQAGAAYABgAHAAcACQAKAA0ADwAQABIAFAAVABYA
FwAZABkAGwAcAB0AHQAdAB0AHAAcABwAHAAbABkAFQASABQAEQARAA4ACwAJAAcABgAH
AAYABQAFAAUABQAEAAQAAgACAAEAAQACAAIAAgACAAMAAwADAAMAAwADAAIAAgAAAAAA
AAAAAP//////////AQAEAAkADgARABoAJgAyADsARABPAF0AbQCAAJUApgCwAK4AogCL
AGIAHwDc/7X/qf+i/5f/j/+S/5j/m/+i/6z/tv++/8P/xf/K/9T/3f/j/+X/6f/u/+//
8f/0//j/+P/5//v//f///////////wAA///9//////8AAAEAAgACAAIAAwADAAQABgAH
AAgACQAJAAoACgAKAAsACwAKAAoADAAMAAwADQAOAA4ADgAQABEAEgAUABUAFgAXABgA
GQAaABsAHgAfACAAIQAiACUAJwApAC0ALwAxADMAMwA1ADkAOQA+AEAAQgBFAEYASABI
AEkASwBLAEwATQBPAE8ATwBPAE8ATwBPAE0ATQBMAEsASgBLAEoASQBHAEcARQBDAEEA
PwA+ADwAOwA7ADkAOAA2ADcANQA0ADIALwAtACsAKwAoACcAJQAkACIAIgAgAB8AHgAd
ABwAGwAcABsAGwAaABwAHAAcABoAGgAbABwAHgAeAB4AHgAdABoAGgAbABsAHAAcABsA
GwAdAB4AHgAeABwAHAAcABwAHgAeAB4AHgAfAB8AHwAfACAAIAAgACIAIAAgACAAIQAi
ACQAJQAmACcAJwAnACgAKAAoACgAKAAoACgAJwAnACkAKQApACkAKAAoACgAKAAqACoA
KQApACgAKAAoACcAJQAmACcAKAAoACgAKAAoACYAJgAnACgAKAAoACgAKQAqACsALAAt
ACwALAAsAC0ALQAsACsAKwAvAC8AMAAxADUANwA4ADkAPAA8ADwAPAA6ADsAPAA8ADwA
PAA8ADwAPgA9AD0APQA6ADkAOAA3ADQAMwAyAC8ALgAtACwAKwAqACkAKAAoACgAKAAo
ACgAKAAoACgAJgAmACYAJgAmACYAJgAmACYAJgAmACYAJgAmACYAJgAmACYAJgAmACgA
KAAoAA==
         </WaveFormData>
      </LeadData>
      <LeadData>
         <LeadByteCountTotal>10000</LeadByteCountTotal>
         <LeadTimeOffset>0</LeadTimeOffset>
         <LeadSampleCountTotal>5000</LeadSampleCountTotal>
         <LeadAmplitudeUnitsPerBit>4.88</LeadAmplitudeUnitsPerBit>
         <LeadAmplitudeUnits>��V</LeadAmplitudeUnits>
         <LeadHighLimit>2147483647</LeadHighLimit>
         <LeadLowLimit>268435456</LeadLowLimit>
         <LeadID>V6</LeadID>
         <LeadOffsetFirstSample>0</LeadOffsetFirstSample>
         <FirstSampleBaseline>0</FirstSampleBaseline>
         <LeadSampleSize>2</LeadSampleSize>
         <LeadOff>FALSE</LeadOff>
         <BaselineSway>FALSE</BaselineSway>
         <ExcessiveACNoise>FALSE</ExcessiveACNoise>
         <MuscleNoise>FALSE</MuscleNoise>
         <LeadDataCRC32>4087704480</LeadDataCRC32>
         <WaveFormData>
IAAgACEAIQAiACQAIgAiACIAIgAiACMAJQAlACUAJQAlACcAKQApACoAKwAsAC0ALgAv
ADAAMQA1ADUANgA2ADQANAAzADMAMQAxADEAMQAvAC4ALQAsACoAKAAmACQAIgAgAB8A
HwAeAB4AHQAdABsAGgAaABkAGgAZABkAGAAWABYAFgAWABQAEwATABMAEgASABIAEgAS
ABIAEgASABIAEwATABQAFQAcACMAKAAuADMANgA8AEMASABOAFoAZwB0AH0AgwCAAHEA
WAAwAAIA2v/H/8X/x//H/8f/yv/M/83/0//b/+D/5P/p/+3/8//4//7/AAABAAQABgAG
AAgACQALAAwADwANAA4ADwAQABIAEwATABQAFQAVABUAFgAYABcAFwAXABYAFwAYABgA
FwAXABcAGAAWABcAFwAXABcAGAAZABoAGgAbABsAHAAcABwAHAAcAB0AHwAhACIAIgAi
ACIAIgAkACQAJAAlACYAJwAoACoAKwAsAC0ALwAyADUANgA2ADgAOgA7ADwAOwA9AD4A
PwA/AD8APwBAAEAAQABBAEEAQQBBAEAAPgA8ADwAPAA7ADoAOQA5ADgANwA2ADUANQA0
ADMAMgAxADAALgAuACwAKwAqACkAKAAmACUAIwAhACIAIAAfAB4AGwAbABsAGgAZABgA
GAAYABYAFgAVABMADwARABEAEAAQABAAEQARABAAEAAQABEADwAPAA8ADwAQABAAEAAQ
ABAAEAAPAA8ADwAPABAAEAAQAA8ADwAQABEAEQARABEAEQARABEAEgAQABAAEAAQABAA
EAAQABEAEQARABIAEgASABIAEgATABMAEwATABMAEwATABMAEwARABIAEgASABQAFAAT
ABMAFQAVABUAFQAVABQAFAAUABQAFAAUABQAFAAUABQAFAAVABUAFQAUABQAFwAXABgA
GgAaABoAGgAaABoAGwAbABsAGQAZABsAHQAfAB8AIAAhACIAIwAkACUAJAAlACcAJwAm
ACYAJgAmACMAIwAhACEAIQAhAB8AHgAdABwAGgAYABYAFAASABAADQANAAwADAALAAsA
CwAKAAoACQAIAAcABwAGAAYABgAEAAQABAADAAMAAwACAAIAAgACAAIAAgAAAAAAAAAB
AAMAAgADAAYACwAQABYAGwAeACIAJwAuADQAPABLAFgAYQBnAGYAWQBAABoA7P/C/63/
qf+r/63/r/+w/7L/s/+3/73/wv/I/8v/zf/T/9r/4P/i/+P/5P/m/+b/6P/p/+v/7P/v
/+//8P/x//L/8v/z//P/9P/1//X/9f/2//j/9//3//f/+P/5//r/+v/7//v/+//8//r/
+//7//v/+f/6//v//P/8//3//f/+/wAAAAAAAAAAAgADAAQABAAEAAQABAAEAAUABgAH
AAkACAAJAAoADAANAA4ADwARABIAFQAWABYAGAAaABsAHAAdAB8AIAAhACEAIQAhACIA
IgAiACMAIwAhACEAIAAeAB4AHgAeAB0AHgAdAB0AHAAcABwAHAAdABwAGwAaABkAGAAW
ABYAFAARABAADwAOAA0ADQAMAAsACgAIAAcABgAFAAUABQAEAAEAAAAAAAAA/v/+//3/
+//5//v/+//6//7/AAADAAUABAAEAAQABQADAAMAAwADAAIAAgACAAIAAAAAAP/////+
//3//f/8//v/+f/4//j/+P/3//b/9f/1//X/9f/2//b/9v/2//b/+P/4//j/+f/5//n/
+v/6//r/+v/6//v/+f/5//n/+f/7//v/+//7//n/+v/6//r/+v/6//n/+f/3//f/9//3
//P/8v/0//L/8v/y//L/8P/w//D/8f/v/+3/6v/o/+n/6f/q/+z/7P/s/+z/7P/u/+//
7//v/+//7//x//P/9f/1//b/9//3//f/9//3//X/9f/2//X/8//y//H/8P/u/+3/6v/p
/+f/5//l/+T/4v/g/93/2v/Y/9b/1P/S/9D/z//N/8z/yP/H/8b/xP/D/8H/v/+9/7v/
uv+6/7r/uP+4/7j/t/+4/7n/uf+6/73/vv+//8D/wv/C/8L/w//D/8b/yf/M/9P/2P/a
/9//5P/q/+//9P/6/wIADwAgAC0ANQA2AC0AGAD2/8z/ov+H/3//g/+F/4n/jP+Q/5H/
k/+Z/57/ov+l/6n/rf+0/7j/vP+9/8D/wv/E/8T/x//J/8r/zf/P/9D/0f/S/9T/1f/V
/9b/1f/V/9X/1v/Y/9f/1//X/9b/1//Y/9j/1//X/9f/2P/W/9f/1//X/9f/2P/Z/9r/
2f/Z/9j/2P/W/9b/1v/W/9j/2f/a/9r/2v/a/9r/2v/a/9r/2v/b/9z/3f/e/+D/4//k
/+X/5//q/+3/7v/u//D/8v/z//T/9f/3//j/+f/5//n/+f/6//r/+v/7//v/+//7//r/
+P/4//j/+P/3//b/9f/1//T/9f/0//P/8//w/+//7v/t/+z/6v/q/+j/6f/o/+f/5v/j
/+P/4v/h/+D/3v/d/9z/2//b/9v/2v/a/9r/2//c/9z/3P/b/9n/2f/b/9v/2v/Z/9j/
2P/X/9b/1v/W/9f/1//X/9f/1//W/9b/1v/W/9b/1v/V/9X/0//T/9T/1P/U/9P/0//U
/9X/1f/V/9X/1//X/9f/2P/a/9r/2v/a/9r/2v/a/9v/2//b/9z/3P/c/9z/3P/d/93/
3f/d/93/2//b/9v/2//Z/9r/2v/a/9z/3P/b/9v/3f/d/93/3f/d/97/3P/c/9z/3P/c
/9z/3P/c/93/3//f/97/3v/f/9//4P/i/97/3v/e/97/3v/f/9//3//h/+H/4//l/+f/
5//o/+n/6P/p/+r/6//s/+3/7//v//L/8v/y//L/8f/x/+//7//v/+//7f/s/+3/7P/q
/+j/6P/m/+T/4v/f/9//3v/e/93/3f/d/9z/3P/b/9r/2f/b/9r/2v/a/9r/2v/a/9n/
1//X/9b/1v/W/9b/1v/W/9j/2P/Y/9n/2f/a/93/4v/n/+z/8v/1//j//v8DAAwAFAAg
AC8APABJAEsAQAAvABIA5P+4/5z/k/+R/4//jf+P/5L/lP+V/5v/n/+m/6z/r/+z/7f/
vv/E/8T/x//I/8r/zP/O/8//z//S/9P/1f/W/9f/2P/Y/9n/2f/a/9z/3f/e/+D/4v/h
/+H/4f/g/+H/4v/i/+P/4//j/+T/5P/l/+X/5f/j/+T/5f/m/+j/6f/p/+r/7P/s/+z/
7P/u/+//8P/w//D/8P/w//D/8f/y//P/9f/4//n/+v/8//3//v///wEAAgAFAAYABgAK
AAwADQAOABEAEwAUABUAFQAVABUAFgAUABQAFQAVABUAFQAUABIAEAAQABAADwAQAA8A
DwAOAA0ADAALAAsACgAJAAgABwAEAAIAAgAAAP///v/9//z//f/9//z/+//6//j/9//2
//T/8//y//D/7//u/+7/7v/s/+z/6//p/+j/6//s/+z/7P/s/+3/7f/t/+z/6//r/+n/
6f/p/+n/6v/q/+r/6v/o/+j/5//n/+f/5//o/+j/6P/n/+f/6P/p/+n/6f/p/+v/6//r
/+z/7f/u/+//8P/w//D/8P/x/+//7//w//D/8v/y//L/8//z//P/8//z//P/8//z//P/
8f/y//L/8v/y//L/8//1//b/9v/2//b/9v/2//b/9v/3//X/9f/0//T/9//3//j/+v/4
//j/+P/4//j/+f/5//n/+f/5//v//f//////AAABAAQABQAGAAcABgAHAAkACQAKAAoA
CgAKAAsACwAJAAkACgALAAoACgAIAAYAAwAAAAAA/v/8//r/9//3//b/9v/1//X/9f/0
//b/9f/0//P/8f/w//D/8P/w//D/8P/v//D/8f/x//L/8v/y//L/8v/y//L/8v/z//f/
9v/3//7/AwAGAAwAEwAYABwAIwAoAC4AOgBJAFYAYQBnAGIAUwA6ABIA4v++/7H/r/+t
/6n/p/+q/6z/r/+z/7f/vP/A/8P/yf/P/9b/2v/e/+H/5P/k/+T/5v/n/+f/6v/t/+v/
7P/t/+7/8P/x//H/8v/z//P/8//0//T/8//z//P/9v/3//j/+P/5//n/+f/6//r/+//7
//v/+//8//3//v/+//////8AAAAAAAAAAAAAAgADAAQABAAGAAYABgAGAAgACAAIAAkA
DAANAA4AEAARABIAEwAVABYAGQAaABoAHAAeAB8AIAAhACMAJAAlACUAJQAlACYAJgAm
ACcAJwAnACcAJgAkACQAJAAkACMAIgAhACEAIAAfAB4AHQAdAB4AHQAcABsAGAAWABYA
FAARABAADwAOAA8ADwAOAA0ADAAKAAkACAAFAAUABQAEAAMAAgACAAIAAAAAAP///f/7
//3//f/8//r/+v/7//v//P/8//z//f////////////7//v/+//7//v/+//3//f/9//3/
/v/+//7//f/9//7//f/9//3//f/9//3//f/+//7//v/+//7//v/+//7/////////AAAA
AAAAAAAAAAEA//////////8BAAEAAQABAP//AAAAAAAAAgAAAAAAAAAAAAAAAAD+//7/
/v/////////+//7//////wAAAgAAAAAAAAAAAAAAAQABAAEAAQABAAMABQAJAAkACgAL
AAwADQAOAA8AEgATABUAFQAUABQAFAAUABMAEwARABEAEQARAA8ADgAPAA4ADAAKAAgA
BgAEAAIA//////7//v/9//3//f/8//7//f/8//v/+//6//r/+v/6//r/+v/5//v/+//6
//r/+v/6//r/+v/6//r/+v/7//3//v///wIACQAOABIAFwAcACIAJwAsADQAPgBLAFYA
YwBrAGoAWwBCABwA7v/E/6//q/+v/6//r/+y/7b/uf+9/8P/yv/M/9H/1f/d/+T/6P/q
/+v/7P/u//D/8v/z//P/+P/5//f/+P/5//r/+v/7//v//P/9//3//f/+/wAA////////
AAABAAIAAgADAAMAAwAEAAIAAwADAAMABQAGAAcACAAGAAcABwAIAAgACAAIAAgACgAL
AAwADAAQABAAEAAQABIAEgASABMAFAAVABYAGAAZABoAGwAdACAAIwAkACQAKAAqACsA
LAAtAC8AMAAxADMAMwAzADQANAA0ADUANQA3ADcANgA0ADQANAA0ADMANAAzADMAMgAv
AC4ALQAtACwAKwAqACkAKAAmACYAJAAlACQAIwAiAB8AHwAeAB0AHgAcABsAGgAZABkA
GQAYABYAFAATABIAEgASABEADwAPABEAEQAQABAAEAARABEAEQAQAA8ADwAPAA8ADwAP
AA4ADgAOAA4ADgAOAA0ADQANAA0ADgAOABAADwAPABAADwAPAA8ADwANAA0ADQAOAA4A
DgAOAA4ADgAOAA4ADwANAA0ADgAOAA4ADgAOAA8ADwAPAA8ADwAPAA8ADwAPAA0ADgAO
AA4ADgAOAA0ADQANAA8ADQAMAAoACgAKAAoACgAKAAoACwAJAAkACAAIAAsACwAMAA4A
DAAMAAwADAAKAAsACwALAA0ADQAPABEAEQARABIAEwAUABUAFgAXABgAGQAbABsAHAAc
ABwAHAAdAB0AGwAbABsAGwAZABgAFwAWABQAEgAOAAwACgAIAAcABwAGAAYABQAFAAUA
BAACAAEAAAD//////v/+//7//v/+//7//f/9//3//P/8//z//P/8//z/+v/6//r/+//9
//z//f8AAAUACgAQABUAGgAeACMAKgAyADoARQBQAFsAYwBmAFsARgAmAPj/yP+t/6X/
p/+p/63/sP+0/7X/t/+9/8L/yP/L/8//1f/a/+D/4v/l/+b/6P/o/+j/6f/r/+z/6//s
/+7/8P/y//L/8//z//T/9P/z//L/8v/0//P/8//z//T/9f/2//b/9f/1//X/9v/0//X/
9f/1//P/9P/1//b/9P/1//X/9v/4//j/+P/4//r/+//8//z//P/8//z//P/+//7//v//
/wAAAQACAAQABQAGAAcACQAMAA8AEAAQABAAEgATABQAFwAZABoAGwAbABsAGwAcABwA
HAAdAB0AHQAdABwAGgAYABgAGAAXABYAFQAVABQAEQAQAA8ADwAOAA0ADAALAAoACAAI
AAYAAwACAAEAAAD9//3//P/7//j/9v/1//T/8f/x//H/8P/v/+7/7v/u/+3/7P/q/+f/
5f/n/+f/5v/k/+T/5f/l/+T/5P/k/+X/4//j/+P/4//k/+T/5P/k/+T/5P/j/+P/4f/h
/+L/4v/i/+H/4f/i/+P/4//j/+P/4//j/+P/5P/k/+T/5P/k/+T/5P/k/+X/5f/l/+b/
5v/k/+T/5P/l/+f/5//n/+f/5f/l/+X/5f/j/+T/5P/k/+b/5v/l/+X/5f/l/+X/5f/n
/+b/5P/i/+T/5P/k/+T/5P/k/+T/5f/j/+P/4v/i/+H/4f/i/+T/4v/i/+L/4v/i/+P/
4//j/+P/4//l/+f/6f/p/+r/6//s/+3/7v/v/+//7//w/+//8P/w//D/8P/v/+//7f/t
/+3/7f/r/+r/6f/o/+b/5P/i/+D/3v/c/9v/2//a/9r/2f/Z/9n/2P/Y/9f/1v/V/9X/
1P/U/9T/1P/U/9T/0//T/9P/0v/S/9L/0v/S/9L/0v/S/9L/0//X/9j/2f/c/+H/5v/q
/+//9P/4//3/AgAIABAAHQAsADUAOwA8AC8AFgDy/8T/mv+F/4H/g/+D/4X/iv+M/43/
j/+V/5z/ov+n/6v/sf+2/7z/wP/B/8T/xP/E/8j/yf/J/8r/z//P/9D/0f/S/9P/0//S
/9L/1f/V/9X/1v/Y/9f/1//X/9b/1//Y/9j/2f/Z/9n/2v/a/9v/2//b/9v/3P/d/97/
3P/d/93/3v/g/+D/4P/g/+D/4f/i/+L/4v/i/+L/4v/i/+L/4v/j/+T/5f/m/+j/6f/q
/+v/7f/w//P/9P/0//j/+v/7//z//f///wAAAQABAAEAAQACAAAAAAABAAEA//////7/
/P/+//7//v/9//z/+//7//r/+f/4//f/9//2//X/9P/z//L/8P/w/+7/7//u/+3/7P/r
/+v/6v/p/+j/5v/l/+T/5f/l/+X/5P/j/+L/4v/i/+D/4P/f/93/3f/f/9//3v/e/97/
3//f/97/3v/e/9//3//f/9//3//g/+D/4P/g/+L/4v/h/+H/4f/h/+L/4v/i/+H/4f/i
/+H/4f/h/+H/4f/h/+H/4v/i/+L/4v/i/+T/5P/k/+X/5//n/+j/6P/m/+b/5v/n/+X/
5f/l/+X/5f/l/+X/5f/l/+b/5v/m/+j/6P/n/+f/5//n/+f/5//p/+j/6P/o/+r/6v/q
/+r/6v/q/+r/6v/o/+j/6P/p/+n/6f/o/+j/6f/p/+r/7P/r/+z/7f/u//D/8f/x//H/
8//z//X/9//5//n/+v/7//z//f/+/////v///wEAAQACAAIAAgACAAMAAwABAAEAAQAB
AP///v/9//z/+v/4//j/9v/0//L/8f/x//D/8P/x//H/8f/w/+7/7f/s/+v/7f/s/+z/
7P/q/+r/6v/p/+r/6//r/+z/7P/s/+z/7P/q/+r/6v/r/+3/7v/v//L/+f/+/wQACQAO
ABIAGQAeACYAMAA9AEoAVQBdAFwATQAyAAwA2v+2/6f/pf+j/6H/of+k/6T/p/+r/7P/
uP+8/8H/xf/J/9D/1v/a/9v/3v/g/+D/4P/j/+f/6P/p/+v/7P/t/+7/7//v/+7/7v/x
//H/8f/y//P/8//0//X/9P/1//b/9v/3//f/9//4//j/+f/5//n/+f/6//v//P/8//3/
/f/+//7//v/+//7/AAABAAIAAgAEAAQABAAEAAYABgAGAAcACgALAAwADgAPABAAEQAT
ABQAFwAYABgAHAAeAB8AIAAhACMAJAAlACUAJQAlACYAJgAmACcAJwApACkAKAAmACgA
KAAoACcAJgAlACUAJAAhACAAHwAfACAAHwAeAB0AHAAaABoAGAAZABgAFwAWABMAEwAS
ABEADgAMAAsACgAHAAcABwAGAAUABAAEAAQABAAEAAMAAQABAAMAAwACAAAAAAABAAEA
AAAAAAAAAQABAAEAAQABAAIAAgACAAIAAAAAAP//////////AAAAAAAA/////wAA////
//////////////8AAAEAAgADAAQAAgACAAIAAwABAAEAAgACAAIAAgACAAMABQAFAAUA
BQAFAAUABQAFAAMABAAEAAQABgAGAAUABQAFAAUABQAFAAUABAAEAAQABAAGAAQABAAE
AAQAAgACAAIAAwAFAAUABAAEAAcABwAIAAoACAAIAAgACAAGAAcABwAHAAcABwAJAAsA
DwAPABAAEQASABMAFAAVABYAFwAZABkAGAAYABgAGAAYABkAGAAZABkAGQAXABYAFQAU
ABIAEAAMAAoACAAGAAcABwAGAAYAAwADAAMAAgACAAEAAAD//wEAAAAAAAAAAAAAAAAA
/////////v/+//7//v/+//7//v/+//7///8BAAAAAQAGAA0AFAAYAB0AIgAqADEANgA+
AEoAVwBkAG8AcwBuAFsAQgAYAOj/xv+9/7v/uf+z/7P/tv+4/7f/u//B/8b/yv/P/9P/
1//e/+T/6P/r/+z/7P/s/+7/7//v//D/8f/z//T/9f/2//b/9//3//j/+f/5//n/+v/4
//f/9//3//j/+f/6//r/+//7//v//P/6//v/+//7//v//P/9//7//P/9//3//v8AAAAA
AAAAAAIAAwAEAAQABgAGAAYABgAIAAgACAAJAAwADQAOABAAEQASABMAFQAUABcAGAAY
ABoAHAAdAB4AHwAhACIAIwAkACUAJgAoACgAKAApACkAJwAnACYAJAAkACQAJAAjACQA
IwAjACIAIQAgAB8AHwAdABsAGQAXABYAFAAUABIAEwASABEAEAAPAA8ADgANAAwACgAJ
AAgABQAFAAUABAABAAAAAAAAAAAAAAD///3/+//9//3//P/8//z//f/9//z//P/8//3/
+//7//v/+//6//r/+v/6//z//P/7//v/+//7//z//P/8//v/+//8//v/+//7//v/+//7
//v//P/+//7//v/+//7//v/+/////////wAAAAAAAAAAAAABAP//////////AQABAAEA
AQABAAIAAgACAAIAAgABAAEAAQABAAEAAQABAAIAAgACAAIAAgACAAIAAAAAAAAAAQAD
AAMAAgACAAMAAwAEAAYABAAEAAQABAAGAAcABwAHAAcABwAJAAsADQANAA4ADwASABMA
FAAVABYAFwAZABkAGgAaABoAGgAZABkAFwAXABcAFwAVABQAEwASABAADgAMAAoACAAG
AAUABQAEAAQABQAFAAUABAAEAAMAAgABAAEAAAAAAAAAAgACAAIAAQABAAEAAAAAAP7/
/v/+//7//v/+//7//////wAAAwAIAA8AFAAaAB8AJAAqADEANgA+AEgAVwBkAGsAbwBo
AFUANgAMAN7/vP+x/7P/s/+x/7H/tv+4/7v/v//H/8z/0v/V/9n/3//m/+r/7P/v//D/
8P/y//T/9f/1//b/+f/7//z//f/+//7//////wAAAwADAAMABAAGAAUABQAFAAQABQAG
AAYABwAHAAcACAAGAAcABwAHAAcACAAJAAoACgALAAsADAAOAA4ADgAOABAAEQASABIA
FAAUABQAFAAWABYAFgAXABgAGQAaABwAHQAeAB8AIQAiACUAJgAmACYAKAApACoALQAv
ADAAMQAvAC8ALwAwADIAMgAzADMAMwAzADIAMAAyADIAMgAxAC4ALQAtACwALQAsACsA
KwAqACkAKAAnACYAJAAkACIAHwAeAB0AHAAbABsAGgAZABgAFgAVABQAEwATABMAEgAP
AA4ADgAOAAwADAALAAkACQALAAsACgAIAAgACQAJAAgACAAIAAkACQAJAAkACQAIAAgA
CAAIAAgACAAHAAcABwAHAAgACAAIAAcABwAIAAkACQAJAAkACQAJAAkACgAKAAoACgAK
AAoACgAKAAsACwALAAwADAAMAAwADAANAA8ADwAPAA8AEQARABEAEQARABIAEgASABIA
EgARABEAEwATABMAEwATABIAEgASABQAFAAUABIAFAAWABYAFgAWABQAFAAUABUAFwAX
ABYAFgAXABcAGAAaABgAGAAYABgAGAAZABkAGQAZABkAGwAdACEAIQAiACMAIgAjACQA
JQAoACkAKwArACwALAAsACwAKQApACcAJwApACkAJwAmACUAJAAiACAAHAAaABgAFgAV
ABUAFAAUABMAEwATABIAFAATABIAEQAPAA4ADgAOAAwADAAMAAsACwALAAoACgAKAAoA
CgAKAAoACgAKAAsADwAQABMAGAAbACAAKAAvADQAOAA9AEQASgBSAF8AbgB5AH8AggB5
AGIAQgAYAOr/zf/F/8f/yf/J/8r/zv/R/9X/2f/e/+b/6f/t//H/+P/+/wAAAQAEAAYA
BgAIAAkACQAKAA0ADwAQABEAEgASABMAEwAUABcAFwAXABgAGgAZABkAGQAYABkAGgAa
ABsAGwAbABwAGgAbABsAGwAbABwAHQAeABwAHQAdAB4AHgAeAB4AHgAeAB8AIAAgACIA
IgAiACIAJAAkACQAJQAkACUAJgAoACcAKAApACsALAAvADAAMAAyADQANQA2ADcAOQA6
ADsAOwA7ADsAPAA8ADwAPQA9AD0APQA8ADoAOgA6ADoAOQA4ADcANwA2ADUANAAzADMA
MAAvAC4ALQAsACoAKgAoACUAJAAjACIAIQAhACAAHwAeABwAGwAaABcAFwAXABYAEwAS
ABIAEgAQABAADwANAA0ADwAPAA4ADAAMAA0ADQAMAAwADAANAAsACwALAAsACgAKAAoA
CgAMAAwACwALAAsACwAMAAwACgAJAAkACgAJAAkACQAJAAkACQAJAAoACAAIAAgACAAI
AAgACAAJAAkACQAKAAoACAAIAAgACQAHAAcABwAHAAcABwAHAAcABgAGAAUABAAGAAYA
BQAFAAMAAwADAAMABQAEAAQABAAEAAQABAAEAAQABAAEAAQABAAEAAQABAAEAAQABQAH
AAcABgAGAAcABwAIAAoACAAIAAgACAAIAAkACQAJAAkACQALAA0AEQARABIAEwAUABUA
FgAXABgAGQAbABsAGgAaABoAGgAZABkAFwAXABcAFwAVABQAEwASABAADgAMAAoACAAG
AAUABQAEAAQAAwADAAMAAgACAAEAAAD//////v/+//7//v/+//7//f///////v/+//z/
/P/8//z//P/8//z//f///wAAAQACAAkADgASABUAGgAeACMAKAAuADYAQQBOAFkAYQBk
AFkARgAmAPz/zv+x/6n/qf+r/63/sP+y/7P/t/+7/8L/xv/J/8v/z//W/97/4P/h/+T/
5v/o/+j/6f/r/+7/7//x//L/8//0//T/9f/1//b/9//3//f/+P/4//f/9//3//X/9f/1
//T/8//z//P/9P/0//X/9f/1//f/+P/5//r/+v/7//v//P/+//7//v/+/wAAAQACAAIA
AgACAAIAAgAEAAQABAAFAAYABwAIAAoACwAMAA0ADwAOABEAEgASABYAGAAZABoAGQAb
ABwAHQAdAB0AHQAeAB4AHgAfAB8AHwAfAB4AHAAaABoAGgAZABgAFwAXABYAFgAWABYA
FwAUABMAEgARABAADgAOAAwADQAMAAsACgAHAAcABgAFAAYABAADAAIA/////////v/9
//z//P/8//z//P/7//n/9//5//n/+P/2//b/9//3//b/9v/2//f/9f/1//X/9f/0//T/
9P/0//T/9P/z//P/8//z//T/9P/0//P/8//0//X/9f/1//X/9f/1//X/9v/4//j/+P/4
//j/+P/4//n/+f/5//r/+v/4//j/+P/5//n/+f/5//n/9//3//f/9//3//j/+P/4//r/
+v/5//n/+f/5//n/+f/5//j/+P/4//b/9P/y//L/8v/x//D/7//u/+3/7P/r/+v/6//r
/+r/6v/r/+v/7P/u/+7/7v/u/+7/7P/t/+3/7f/t/+3/7//x//P/8//0//X/9v/3//j/
+f/6//v//f/9//7//v/+//7//f/9//v/+//5//n/9//2//X/9P/y//D/7v/s/+r/6P/p
/+n/6P/o/+n/6f/p/+j/6v/p/+j/5//p/+j/6P/o/+r/6v/q/+n/6//r/+r/6v/p/+j/
5//m/+b/5v/m/+f/6f/s//H/9v/3//r/AgAJAAwAEgAXAB4AJgAyAEEATABVAFUATAA5
ABgA6v++/6b/nf+d/53/m/+d/6L/ov+j/6n/r/+0/7j/u/+//8X/zP/Q/9D/0//W/9b/
2v/c/93/3f/e/+H/4//k/+X/5v/n/+f/5v/m/+f/5//n/+j/6v/p/+n/6f/q/+v/7P/s
/+//7//v//D/8P/x//H/8f/v//D/8f/y//L/8//z//T/9P/0//T/9P/2//f/+P/4//r/
+v/6//r/+//8//3///8CAAMABAAGAAcACAAJAAsACgANAA4ADgASABQAFQAWABkAGwAc
AB0AGwAbABsAHAAaABoAGwAbABkAGQAYABYAFgAWABYAFQAVABUAFgAWABMAEgARABEA
DgANAAwACwAMAAoACgAIAAkACAAHAAYAAwADAAIAAQACAAAA///+//v/+//7//r/+f/4
//j/+P/2//b/9f/z//L/9f/2//b/9v/2//f/9//4//j/+P/5//j/9//2//X/9P/0//T/
9P/2//b/9f/1//X/9f/2//b/9v/1//X/9v/1//X/9f/1//X/9f/1//b/9v/2//b/9v/3
//j/+f/7//v/+//8//z//P/8//z//f/9//3//f/9//v/+//7//v/+f/6//r/+v/8//z/
+//7//v/+//7//v/+//6//r/+v/8//z//P/8//r/+v/7//z//v/+//7//v8AAAAAAAAA
AAEAAQACAAIAAgABAAEAAgAEAAUABQAGAAgACwAMAA4ADwAQABEAEgASABIAEgASABIA
EQAPAA4AEAAQAA8ADgAQAA8ADgANAAkACQAGAAMAAgABAAAA///+//3//P/8//z//P/8
//z//P/8//z//P/8//z//P/6//r/+v/6//r/+v/6//r/+v/6//r/+v/8//z//P/8//z/
/P/8/w==
         </WaveFormData>
      </LeadData>
   </Waveform>
</RestingECG>
