# Supplementary material for: Detection of Left Atrial Enlargement Using a Convolutional Neural Network-Enabled Electrocardiogram
Source: Front Cardiovasc Med. 2020 Dec 17;7:609976. doi: 10.3389/fcvm.2020.609976 (PMC7773668; doi:10.3389/fcvm.2020.609976)
Supplement: Supplementary file 2 [file Data_Sheet_2.ZIP › normal1/1802010859_11105_0000000M.XML]

<?xml version="1.0" encoding="Windows-1252"?>
<!DOCTYPE RestingECG SYSTEM "restecg.dtd">
<RestingECG>
   <PatientDemographics>
      <PatientID>1802010859</PatientID>
      <PatientAge>66</PatientAge>
      <AgeUnits>Years</AgeUnits>
      <Gender>Female</Gender>
      <PatientLastName>surunsheng</PatientLastName>
   </PatientDemographics>
   <TestDemographics>
      <DataType>Resting</DataType>
      <Site>1</Site>
      <AcquisitionDevice>MAC55</AcquisitionDevice>
      <Status>Unconfirmed</Status>
      <Priority>Normal</Priority>
      <AcquisitionTime>10:38:42</AcquisitionTime>
      <AcquisitionDate>11-27-2015</AcquisitionDate>
      <CartNumber>1</CartNumber>
      <AcquisitionSoftwareVersion>009C</AcquisitionSoftwareVersion>
      <XMLSourceVersion>MAC5000 v1.0</XMLSourceVersion>
   </TestDemographics>
   <RestingECGMeasurements>
      <VentricularRate>51</VentricularRate>
      <AtrialRate>51</AtrialRate>
      <PRInterval>166</PRInterval>
      <QRSDuration>86</QRSDuration>
      <QTInterval>458</QTInterval>
      <QTCorrected>422</QTCorrected>
      <PAxis>57</PAxis>
      <RAxis>40</RAxis>
      <TAxis>57</TAxis>
      <QRSCount>8</QRSCount>
      <QOnset>225</QOnset>
      <QOffset>268</QOffset>
      <POnset>142</POnset>
      <POffset>195</POffset>
      <TOffset>454</TOffset>
      <ECGSampleBase>500</ECGSampleBase>
      <ECGSampleExponent>0</ECGSampleExponent>
   </RestingECGMeasurements>
   <Diagnosis>
      <Modality>Resting</Modality>
         <StatementCount>2</StatementCount>
         <LabelText>12SL ��ϳ���</LabelText>
      <DiagnosisStatement>
         <StmtFlag>ENDSLINE</StmtFlag>
         <StmtText>����Ķ�����</StmtText>
      </DiagnosisStatement>
      <DiagnosisStatement>
         <StmtFlag>ENDSLINE</StmtFlag>
         <StmtText>�ٽ� ECG</StmtText>
      </DiagnosisStatement>
   </Diagnosis>
   <Waveform>
      <WaveformType>Rhythm</WaveformType>
      <WaveformStartTime>0</WaveformStartTime>
      <NumberofLeads>8</NumberofLeads>
      <SampleType>CONTINUOUS_SAMPLES</SampleType>
      <SampleBase>500</SampleBase>
      <SampleExponent>0</SampleExponent>
      <HighPassFilter>16</HighPassFilter>
      <LowPassFilter>150</LowPassFilter>
      <ACFilter>NONE</ACFilter>
      <LeadData>
         <LeadByteCountTotal>10000</LeadByteCountTotal>
         <LeadTimeOffset>0</LeadTimeOffset>
         <LeadSampleCountTotal>5000</LeadSampleCountTotal>
         <LeadAmplitudeUnitsPerBit>4.88</LeadAmplitudeUnitsPerBit>
         <LeadAmplitudeUnits>��V</LeadAmplitudeUnits>
         <LeadHighLimit>2147483647</LeadHighLimit>
         <LeadLowLimit>268435456</LeadLowLimit>
         <LeadID>I</LeadID>
         <LeadOffsetFirstSample>0</LeadOffsetFirstSample>
         <FirstSampleBaseline>0</FirstSampleBaseline>
         <LeadSampleSize>2</LeadSampleSize>
         <LeadOff>FALSE</LeadOff>
         <BaselineSway>FALSE</BaselineSway>
         <ExcessiveACNoise>FALSE</ExcessiveACNoise>
         <MuscleNoise>FALSE</MuscleNoise>
         <LeadDataCRC32>2800313215</LeadDataCRC32>
         <WaveFormData>
+P/4//j/+P/4//j/+P/4//j/+P/4//j/+P/4//j/+P/4//j/+P/4//r/+v/6//r/+v/6
//r/+v/6//r/+v/6//r/+v/6//r/+v/6//r/+v/6//r/+v/6//z//P/8//z/+v/6//r/
+v/8//z//P/8//z//P/8//z/+v/6//r/+v/8//z//P/8//z//P/8//z//P/8//z//P/6
//r/+v/6//z//P/8//z//P/8//z//P/6//r/+v/6//z//P/8//z//P/8//z//P/8//z/
/P/8//z//P/8//z//P/8//z//P/8//z//P/8//z//P/8//z/+v/6//r/+v/8//z//P/8
//z//P/8//z//P/8//z//P/8//z//P/8//z//P/8//z//P/8//z//P/8//z//P/8//z/
/P/8//z/+v/6//r/+v/6//r/+v/6//z//P/8//z/+v/6//r/+v/6//r/+v/6//r/+v/6
//r/+v/6//r/+v/8//z//P/8//r/+v/6//r/+v/6//r/+v/6//r/+v/6//r/+v/6//r/
+v/6//r/+v/4//j/+P/4//n/+v/7//z/+v/6//r/+v/6//r/+v/6//r/+v/6//r/+v/6
//r/+v/6//r/+v/6//z//P/8//z//P/8//z//P/8//z//P/8//r/+v/7//v//f/9//7/
/v////////8AAP7//v/+////AQACAAIAAgACAAIAAgACAAAAAAACAAMABAAFAAUABwAM
AA0ADgAOAAwACgAKAAoADAAKAAoACgAKAAgAAwAAAPv/+f/4//b/9v/2//b/9v/2//b/
9v/2//b/9v/2//b/+P/4//j/+P/4//j/9//3//b/9v/1//X/9v/2//b/9v/2//b/9v/2
//T/9f/3//f/9v/2//f/9f/w/+7/8v/+/w0AGQAoADgARQBOAFkAaABuAGwAaQBiAFEA
QAAwABgACQAFAAgADQAPAA0ADAAMAAkABAAEAAQABAAEAAIAAAD//wAA///9//3//P/8
//7//v/9//3/+//7//r/+v/8//z//P/9//v/+//7//r/+v/6//r/+v/7//v/+//7//v/
+v/5//n/+//7//v//P/6//r/+v/6//r/+f/5//n/+v/6//r/+v/4//j/+P/4//r/+v/6
//r/+//7//v/+//7//v/+//7//z//P/8//z//P/8//3//f/9//3//v/+//7//v/+//7/
/f/9//7//v8AAAEAAQABAAEAAQADAAMAAwAEAAUABQAFAAUABgAGAAYABgAHAAgACgAK
AAwADQALAAsADAANABAAEAASABMAEwATABQAFgAUABUAFgAXABkAGQAZABkAGQAZABkA
GQAbABsAGwAbABsAGwAbABsAGwAbABoAGQAZABgAGAAXABYAFQAUABMAEgARABAADwAO
AA0ADAAKAAkACAAHAAYABwAGAAUABAAEAAMAAgACAAEAAQABAAAA//////7//v/+//7/
/v/+//7//P/+//7//f/9//3//f/9//z//P/8//z//P/8//z//P/8//v/+//9//3//f/9
//v/+//7//v//P/8//z//P/8//z//P/8//r/+v/6//r//P/8//z//P/6//r//P/8//z/
/P/8//z//P/8//z//P/8//z//f/9//3//f/+//7//v/+//7//v/+////////////AAAA
AP////////////8AAAAAAAAAAP7//v/+//7//////wAAAAD+//7//v/+//7//v/+//3/
///////////9//3//f/9//3//f/9//3//////////v/8//z//P/8//z//P/8//z//P/7
//v/+//7//v/+//8//z//P/8//v/+//7//v/+//7//z//P/8//z//P/7//z//P/8//z/
/P/8//z//P/8//r/+v/6//r//P/8//z//P/8//z//P/8//z//P/8//z//P/8//z//P/8
//z//P/8//z//P/8//z//P/8//z//P/+//7//v/+//z//P/8//z//P/8//z//P/+//7/
/v/+//z//P/8//z//P/8//z//P/8//z//P/8//z//P/8//z//P/8//z//P/8//z//P/8
//z//P/8//z//P/8//z//P/8//z//P/8//z//P/8//z/+v/6//r/+v/8//z//P/8//z/
/P/8//z/+v/6//r/+v/6//r/+v/6//r/+v/6//r//P/8//z//P/6//r/+v/6//r/+v/6
//v//f/9//3//v/+/////////wAAAAAAAAAAAQABAAIAAgACAAIAAgACAAIAAgACAAQA
BQAGAAcABwALAA4ADwAQABAAEAAOAA4ADAAMAAoACgAKAAoACAADAAAA/f/7//r/+P/4
//j/+P/4//j/+P/4//j/+P/4//j/+P/4//j/+P/4//j/+P/3//f/+P/4//f/9//4//j/
+P/2//b/9v/2//b/9v/3//f/+f/4//j/+f/1//D/8v/6/wYAEwAjADIAPgBNAFgAZwBy
AHIAbABpAGAASwA4ACYAEgAFAAcACgANAA0ACwAMAAwACQAGAAYABgAGAAQAAgAAAP//
/v////3//f/8//z//P/8//v/+//7//v/+v/6//r/+v/6//v/+f/5//n/+P/6//r/+v/6
//n/+f/5//n/+f/4//f/9//5//n/+f/6//j/+P/4//j/+v/5//n/+f/6//r/+v/6//j/
+P/4//j/+v/6//r/+v/5//n/+f/5//v/+//7//v/+v/6//r/+v/6//r/+//7//3//f/+
//7//v/+//7//v//////AAAAAAAAAQABAAEAAQABAAMAAwADAAQABQAFAAUABQAGAAYA
CAAIAAkACgAKAAoADAANAA0ADQAOAA8AEAAQABIAEwATABMAFAAWABYAFwAYABkAGQAZ
ABkAGQAbABsAGwAbABsAGwAbABsAGwAbABsAGwAdAB0AHAAbABkAGAAYABcAFgAVABQA
EwASABEAEAAPAAwACwAKAAgACQAIAAcABgAFAAQAAwACAAIAAQAAAAAA/////////v/7
//v/+v/6//r/+v/6//r/+v/4//r/+v/5//n/+f/5//v/+v/6//r/+P/4//j/+P/4//j/
9//3//f/9//3//f/9//3//f/9//4//j/+P/4//j/+P/4//j/9v/2//b/9v/4//j/+P/4
//b/9v/4//j/+P/4//j/+P/6//r/+v/6//j/+P/5//n/+f/5//r/+v/6//r/+v/6//z/
/f/9//3/+//8//z/+//7//v/+//7//z//P/8//z//P/8//z//P/7//v//P/8//r/+v/6
//r/+v/6//r/+f/7//v/+//7//n/+f/5//n/+//7//v/+//5//n/+f/4//r/+v/6//r/
+v/6//r/+v/6//n/+f/5//n/+f/5//r/+v/6//r/+f/5//n/+f/5//n/+v/6//r/+P/6
//v/+v/6//r/+v/6//r/+v/6//r/+v/6//r/+v/6//r/+v/6//r/+v/6//r/+v/6//r/
+v/6//r/+v/6//r/+v/6//r/+v/6//r/+v/4//j/+P/4//r/+v/6//r/+P/4//j/+P/4
//j/+P/4//j/+P/4//j/+P/4//j/+P/6//r/+v/6//j/+P/4//j/+P/4//j/+P/4//j/
+P/4//j/+P/4//j/+P/4//j/+P/4//j/+P/4//j/+P/4//j/+P/4//j/+P/2//b/9v/2
//j/+P/4//j/+P/4//j/+P/4//j/+P/4//j/+P/4//j/+P/4//j/+P/2//f/9//3//f/
+P/4//n/+f/5//r/+v/6//r/+//7//z//P/8//z//P/8//z//P/8//7///8AAAEAAQAD
AAYABwAIAAgACAAGAAYABgAGAAQABAAEAAQAAgD9//r/9//1//T/8v/y//L/8v/y//L/
8v/y//L/8v/y//L/8v/y//L/8v/y//L/9P/z//P/9P/y//H/8f/y//L/8v/y//L/8v/y
//L/8v/z//P/8//2//b/8//z/+7/7P/0/wAACwAXACgAOABDAFAAXwBoAGYAXgBXAEwA
OwAmABAAAAD1//H/9P/9/wEAAQACAAQAAQAAAAAAAgAAAAAA/v/8//v/+v/5//n/+f/4
//j/+P/4//f/9//5//n/+P/4//j/+P/4//n/9//3//f/9v/4//j/+P/4//f/9//3//f/
9//2//X/9f/3//f/9//4//b/9v/2//b/+P/3//f/9//4//j/+P/4//j/+P/4//j/+v/6
//r/+v/5//n/+f/5//v/+//7//v/+v/6//r/+v/6//r/+//7//v/+//8//z//P/8//z/
/P/9//3//v/+//7//////////////wEAAQABAAIAAwADAAMAAwAEAAQABgAGAAcACAAG
AAYACAAJAAsACwAMAA0ADgAOABAAEQAPAA8AEAASABIAEwAUABUAFQAVABUAFQAXABcA
FwAXABkAGQAZABkAFwAXABcAFwAXABcAFgAVABUAFAAUABMAFAATABIAEQAOAA0ADAAL
AAoACQAIAAYAAwACAAEAAAD///7//f/8//z/+//6//r/+f/5//n/+P/3//f/9v/2//b/
9v/2//b/9v/0//b/9v/1//X/9f/1//P/8v/y//L/8v/y//L/8v/y//L/8f/x//P/8//z
//P/8f/x//H/8f/y//L/8v/y//T/9P/0//T/9P/0//T/9P/0//T/9P/0//T/9P/2//b/
9v/2//b/9v/2//b/9v/2//b/9v/3//f/9f/1//b/9v/2//b/9v/2//b/9//3//f/9//4
//j/9//3//f/9//3//j/+P/4//j/+P/4//j/+P/3//f/+P/4//j/+P/4//j/+P/4//j/
9//3//f/9//3//f/9//3//f/9//3//f/9//3//f/9//2//b/9v/2//b/9v/2//b/9v/2
//X/9f/1//X/9f/1//b/9P/0//T/8//1//X/9f/1//X/9v/2//b/9v/2//f/+P/2//b/
9v/2//T/9P/0//T/9v/2//b/9v/2//b/9v/2//b/9v/2//b/9P/0//T/9P/0//T/9P/0
//T/9P/0//T/9P/0//T/9P/0//T/9P/0//b/9v/2//b/9P/0//T/9P/0//T/9P/0//T/
9P/0//T/9P/0//T/9P/0//T/9P/0//T/9P/0//T/9v/2//b/9v/0//T/9P/0//T/9P/0
//T/9P/0//T/9P/0//T/9P/0//T/9P/0//T/9v/2//b/9v/2//b/9v/2//b/9v/2//b/
9P/0//T/9P/2//f/9//3//f/+P/4//n/+f/5//r/+v/6//r/+//7//r/+v/6//r/+v/6
//r/+v/6//z//f/+//////8BAAQABQAGAAYABgAEAAQABAAEAAIAAgACAAIAAgD9//r/
9//z//L/8P/w//D/8P/w//D/8P/w//D/8P/y//L/8v/y//D/8P/w//D/8v/x//H/8v/y
//H/8f/y//D/8P/w//D/8v/y//L/8v/z//H/8f/y//T/8//z//D/7P/u//r/BwATACIA
MgA/AEoAVwBkAGYAYABbAFYARwAyAB4ADAD9//f/+P///wMAAwACAAQAAwAAAAAA/v/+
//7//P/6//v//P/5//f/9//2//b/+P/4//f/9//3//f/9v/2//b/9v/2//f/9f/1//X/
9P/2//b/9v/2//X/9f/1//X/9//2//X/9f/1//X/9f/2//T/9P/0//T/9v/1//X/9f/0
//T/9P/0//b/9v/2//b/9v/2//b/9v/3//f/9//3//f/9//3//f/9v/2//b/9v/4//j/
+f/5//n/+f/6//r/+v/6//r/+v/7//v//P/8//z//f/9//3//f/9/////////wAAAQAB
AAEAAQACAAIABAAEAAUABgAGAAYACAAJAAkACQAKAAsADAAMAA4ADwAPAA8AEAASABIA
EwAUABUAFQAVABUAFQAZABkAGQAZABkAGQAZABkAGQAZABkAGQAZABkAGAAXABcAFgAW
ABUAFAATABIAEQAQAA8ADgANAAoACQAIAAYABwAGAAUABAADAAIAAQAAAAAA///+//7/
+//7//v/+v/7//v/+v/6//r/+v/6//r/+P/2//j/+P/5//n/+f/5//n/+P/4//j/9v/2
//b/9v/2//b/9f/1//X/9f/1//X/9f/1//X/9f/2//b/9v/2//b/9v/2//b/9v/2//b/
9v/2//b/9v/2//b/9v/4//j/9v/2//b/9v/2//b/9v/2//j/+P/5//n/9//3//j/+P/6
//r/+v/6//j/+f/5//n/+f/6//r/+f/7//v/+//7//z//P/8//z/+v/6//r/+v/5//n/
+v/6//r/+v/6//r/+v/6//r/+f/5//n/+f/5//n/+f/5//n/+f/5//n/+f/5//n/+f/4
//r/+v/6//r/+P/4//j/+P/6//n/+f/5//n/+f/5//r/+P/4//j/9//5//n/+f/5//n/
+v/6//r/+v/4//v//P/6//r/+v/6//r/+v/6//r/+v/6//r/+v/6//r/+v/6//j/+P/4
//j/+v/6//r/+v/4//j/+P/4//r/+v/6//r/+P/4//j/+P/4//j/+P/4//j/+P/4//j/
+P/4//j/+P/4//j/+P/4//j/+P/4//j/+P/4//j/+P/4//j/+P/4//j/+P/4//j/+v/6
//r/+v/4//j/+P/4//r/+v/6//r/+v/6//r/+v/4//j/+P/4//r/+v/6//r/+v/6//r/
+v/6//r/+v/6//r/+v/6//r/+P/4//j/+P/6//r/+v/6//r/+v/6//r/+v/6//r/+v/6
//r/+v/6//r/+v/6//r/+v/6//r/+v/6//r/+v/6//v/+//7//v//P/8//3//f/9//7/
/v/+/wAAAQABAAIAAAAAAAAAAAAAAAAAAAAAAAIAAwAEAAUABQAHAAoACwAMAAwADAAK
AAoACgAKAAgABgAGAAYABAABAP7/+//5//b/9P/0//T/9v/2//b/9v/2//b/9v/2//b/
9v/2//b/9v/2//b/9v/1//X/9v/2//X/9f/2//b/9v/2//b/9v/2//b/9v/3//f/9//4
//j/9//1//D/8P/6/wYAEwAhADIAQABJAFIAYQBuAG4AagBnAFwASwA6ACYAEgAHAAcA
CgANAAsACwAMAAoABwAEAAQABAAEAAIAAAAAAP///v/9//3//f/8//z//P/8//v/+//7
//v/+v/6//r/+v/6//v/+//7//v/+v/6//r/+v/6//v/+//7//v/+f/4//f/9//5//n/
+f/6//j/+P/4//j/+v/5//n/+f/6//r/+v/6//j/+P/4//j/+v/6//r/+v/5//n/+f/5
//v/+//7//v//P/8//z//P/6//r/+//7//3//f/+//7//P/8//z//P//////AAAAAAAA
AQABAAEA/////wEAAQADAAQABQAFAAUABQAGAAYABgAGAAcACAAKAAoADAANAA0ADQAO
AA8ADgAOABAAEQARABEAEgAUABYAFwAYABkAGQAZABkAGQAZABkAGQAZABsAGwAbABsA
GwAbABsAGwAbABsAGgAZABkAGAAYABcAFAATABIAEQASABEAEAAPAAwACwAKAAgACQAI
AAcABgAFAAQAAwACAAIAAQAAAAAA/////////v/9//3//P/8//z//P/8//z//P/6//z/
/P/7//v/+//7//v/+v/6//r/+v/6//r/+v/6//r/+f/5//n/+f/5//n/+f/5//n/+f/4
//j/+P/4//j/+P/4//j/+P/4//j/+P/4//j/+P/4//b/9v/4//j/+v/6//r/+v/4//j/
+P/4//j/+P/5//n/+//7//z//P/6//r/+v/6//r/+//7//v/+//8//z/+//7//v/+//7
//7//v/+//7//P/8//z//P/9//3//v/+//7//v/+//7//v/+//7//f/9//3//f/9//3/
/f/9//3//f/9//3//f/9//3//f/8//z//P/8//z//P/8//z//P/8//v/+//7//v/+//7
//z//P/8//z/+//9//3//f/9//v//P/8//z//P/8//3//P/8//z//P/8//r/+v/6//r/
/P/8//z//P/8//z//P/8//r/+v/6//r/+v/6//r/+v/6//r/+v/6//r/+v/6//r/+v/6
//r/+v/6//r/+v/6//r/+v/6//r/+v/6//r/+v/6//r/+v/6//r/+v/6//r/+v/6//r/
+v/6//r/+v/6//r/+v/6//r/+v/6//r/+v/6//r/+v/6//r/+v/6//r/+v/6//r/+v/6
//r/+v/6//r/+v/6//r/+v/6//r/+v/6//r/+v/6//r/+v/6//r/+v/6//r/+v/6//r/
+v/6//r/+v/6//r/+v/6//r/+v/6//r/+v/6//r/+v/6//r/+v/6//r/+v/6//r/+v/6
//v/+//7//v//P/8//3//f/9//7//v/+//7//////wAAAAAAAAAAAAAAAAAAAAAAAAIA
AwAEAAUABQAHAAoACwAMAAwADAAKAAwADAAMAAoACAAIAAgABgACAAAA/v/9//v/+P/3
//b/9v/2//b/9v/2//b/9v/2//b/9v/2//b/9v/2//b/9v/1//X/9v/2//X/9f/2//b/
9v/2//b/9v/0//T/9P/1//X/9//4//j/9//3//L/7v/w//r/BQATACQAMgBBAEwAVwBm
AHAAbgBpAGgAXQBKADgAJgARAAcACAALAA0ADQAMAAoACQAGAAQAAgAEAAIAAAAAAP//
/v/9//v/+//6//r/+v/6//n/+f/5//n/+P/4//r/+v/6//v/+f/5//n/+P/4//j/+P/4
//n/+f/5//n/+f/4//f/9//5//n/+f/6//r/+v/6//r/+v/5//n/+f/6//r/+v/6//r/
+v/6//r/+v/6//r/+v/7//v/+//7//v/+//7//v//P/8//z//P/8//z//f/9//3//f/+
//7//v/+//7//v//////AAAAAAAAAQABAAEAAwADAAUABQADAAQABQAFAAcABwAIAAgA
CAAIAAkACgAKAAoADAANAA0ADQAOAA8AEAAQABIAEwATABMAFAAWABYAFwAYABkAGQAZ
ABkAGQAbABsAGwAbAB0AHQAdAB0AHQAdAB0AHQAdAB0AHAAbABsAGgAaABkAGAAXABYA
FQASABEAEAAPAA4ADQAMAAoACQAIAAcABgAHAAYABQAEAAIAAQAAAAAA/////////v//
/////v/+//7//v/+//7//v/8//7//v/7//v/+//7//v/+v/6//r//P/8//z//P/6//r/
+f/5//v/+//7//v/+f/5//n/+f/4//j/+P/4//r/+v/6//r/+P/4//j/+P/4//j/+P/4
//j/+P/6//r/+P/4//j/+P/6//r/+v/6//r/+v/7//v/+//7//z//P/8//z//P/8//z/
/f/9//3//f/+//7//f/9//3//f/9//7//v/+//7//v/+//7//v/9//3//v/+//7//v/+
//7//v/+//7//f/9//3//f/9//3//f/9//3//f/9//3//f/9//3//f/8//z//P/8//z/
/P/8//z//P/8//v/+//7//v/+//7//z//P/8//z/+//9//3//f/9//v//P/8//z//P/8
//3/+v/8//z//P/8//z//P/8//z/+v/6//r/+v/6//r/+v/6//r/+v/6//r/+v/6//r/
+v/6//r/+v/6//r/+v/6//r/+v/6//r/+v/8//z//P/8//r/+v/6//r//P/8//z//P/6
//r/+v/6//r/+v/6//r//P/8//z//P/6//r/+v/6//r/+v/6//r/+v/6//r/+v/6//r/
+v/6//r/+v/6//r/+v/6//r/+v/6//r/+v/6//r/+v/6//r/+v/6//r/+v/6//r/+v/6
//r/+v/6//r/+v/6//r/+v/6//r/+v/6//r/+v/6//r/+v/6//r/+v/6//r/+v/6//r/
+v/6//r/+f/5//n/+f/8//z//f/9//3//v/+//7//P/9//3//v8AAAAAAAAAAAAAAAAA
AAAAAgADAAQABQAFAAcACgALAAwADAAMAAoACgAKAAoACAAIAAgACAAGAAEA/v/7//n/
+P/2//b/9v/0//T/9P/0//b/9v/2//b/9v/2//b/9v/0//T/9P/0//X/9f/2//b/9f/1
//b/9v/2//b/9v/2//b/9v/2//f/9//3//j/+v/5//X/8P/w//b/AgANAB0ALAA8AEkA
VABhAG4AbgBkAF0AVABDAC4AGgAIAP3/9//4/wEABQADAAYACgAHAAQAAgACAAAAAAAA
AAAA//8AAP3//f/9//z//P/8//z/+//7//v/+//6//r/+P/4//j/+f/5//n/+f/4//r/
+v/6//r/+f/5//n/+f/7//r/+f/5//n/+f/5//r/+v/6//r/+v/4//f/9//3//r/+v/6
//r//P/8//z//P/6//r/+v/6//v/+//7//v/+//7//v/+//8//z//P/8//7//v//////
/////wAAAAAAAAAAAAAAAP////8AAAAAAAABAAEAAQABAAEAAwADAAMABAAFAAUABwAH
AAgACAAIAAgACQAKAAoACgAMAA0ADwAPABAAEQAQABAAEgATABUAFQAWABgAFgAXABgA
GQAZABkAGQAZABsAGwAbABsAGwAbABsAGwAdAB0AHQAdABsAGwAaABkAGQAYABgAFwAW
ABUAFAATABAADwAOAA0ADAALAAoACAAJAAgABwAGAAUABAADAAIAAgABAAAAAAD/////
///+//v/+//6//r/+v/6//r/+v/6//j/+v/6//n/+f/5//n/+f/4//j/+P/4//j/+P/4
//b/9v/1//X/9//3//f/9//3//f/9//3//j/+P/4//j/9v/2//b/9v/4//j/+P/4//r/
+v/6//r/+v/6//z//P/6//r/+v/6//z//P/8//z//P/8//3//f/9//3//v/+//7//v/+
//7//v/////////9//7//v/9/////////////v/+//7//v/+//7//v/+//3//f/+//7/
/v/+//7//v/+//7//v/9//3//f/9//3//f/9//3//f/9//3//f/9//v/+//7//r//P/8
//z//P/+//7//v/+//z/+//7//v/+//7//v//P/8//z//P/7//v/+//7//v/+//8//z/
/P/8//z/+//8//r/+v/6//r/+v/6//r/+v/6//r/+v/6//z//P/8//z//P/8//z//P/6
//r/+v/6//z//P/8//z/+v/6//r/+v/6//r/+v/6//r/+v/6//r//P/8//z//P/8//z/
/P/8//r/+v/6//r//P/8//z//P/6//r/+v/6//r/+v/6//r/+v/6//r/+v/6//r/+v/6
//r/+v/6//r/+v/6//r/+v/6//r/+v/6//r/+v/6//r/+v/6//r/+v/8//z//P/8//r/
+v/6//r/+v/6//r/+v/6//r/+v/6//r/+v/6//r/+v/6//v/+//7//v//P/8//v/+//7
//z//v/+//7////9//7//v/+//7//v/+//7//v/+/wAAAQACAAMAAwAFAAgACQAKAAoA
CgAIAAgACAAIAAYABgAGAAQAAgD9//r/+f/3//b/9P/0//T/9P/0//b/9v/2//b/9P/0
//T/9P/0//T/9P/0//b/9v/1//X/9v/2//X/9f/2//b/9v/2//T/9P/0//T/9v/3//f/
9//6//r/9//1//T/8v/6/wYAEQAdACoAOABFAEwAWQBkAGIAWgBVAEwAOQAiABAA/v/z
//P/9v///wUAAwAEAAQAAwAAAAAAAgACAAAAAAAAAP3//P/9//3//f/8//z/+v/6//n/
+f/7//v/+v/6//r/+v/6//v/+//7//v/+v/6//r/+v/6//v/+//7//v/+//6//n/+f/7
//v/+//8//z//P/8//z//P/7//v/+//8//z//P/8//z//P/8//z//P/8//z//P/9//3/
/f/9/////////////v/+//7//v/+//7///////////8AAAAAAAAAAAAAAAABAAEAAgAC
AAAAAQABAAEAAwADAAUABQAFAAYABwAHAAcABwAIAAgACgAKAAsADAAMAAwADgAPAA8A
DwAQABEAEAAQABIAEwAVABUAFgAYABYAFwAYABkAGQAZABkAGQAbABsAGwAbAB0AHQAd
AB0AHQAdAB0AHQAdAB0AHAAbABkAGAAYABcAFgAVABQAEwASABEAEAAPAA4ADQAMAAoA
CQAIAAcABgAFAAQAAwACAAIAAQAAAAAA/f/9//3//P/9//3//P/8//z//P/8//z/+v/4
//r/+v/5//n/+f/5//v/+v/6//r/+v/6//r/+v/6//r/+f/5//f/9//3//f/9//3//f/
9//4//j/+P/4//j/+P/4//j/+v/6//r/+v/6//r/+v/6//r/+v/8//z//P/8//z//P/+
//7//v/+//7//v///////f/9//7//v/+//7//v/+/wAAAQABAAEA//8AAAAA//8BAAEA
AQABAAIAAgACAAIAAAAAAAAAAAABAAEAAgACAAAAAAAAAAAAAAAAAAAA//8BAAEAAQAB
AP//////////AQABAAEAAQD////////+/wAAAAAAAAAAAAAAAAAAAAD+//3//f/9////
/////wAA/v/+//7//f//////////////AAAAAAAA/v8AAP//AAAAAAAAAAAAAAAAAAAA
AAAAAAAAAAAAAAAAAAAAAAAAAP7//v/+//7/AAAAAAAAAAAAAAAAAAAAAAAAAAAAAAAA
AAAAAAAAAAAAAAAAAAAAAAAAAAAAAAAAAAAAAAAAAAAAAAAAAAAAAAAAAAAAAAAAAAAA
AAAAAAACAAIAAgACAAIAAgACAAIAAgACAAIAAgACAAIAAgACAAAAAAAAAAAAAgACAAIA
AgAAAAAAAAAAAAIAAgACAAIAAgACAAIAAgAEAAQABAAEAAQABAAEAAQABAAEAAQABAAG
AAYABgAGAAgACAAIAAgACAAIAAgACAAKAAoACgAKAAwADAAMAAwADgAOAA4ADgAOAA4A
DgAOAA4ADgAOAA4AEAAQABAAEAARABIAEwAUABUAFgAXABgAGAAYABgAGAAXABYAFQAU
ABEAEAAPAA4ACgAIAAYABAACAAIAAgACAAIAAgACAAIAAgACAAIAAgACAAIAAgACAAQA
BAAEAA==
         </WaveFormData>
      </LeadData>
      <LeadData>
         <LeadByteCountTotal>10000</LeadByteCountTotal>
         <LeadTimeOffset>0</LeadTimeOffset>
         <LeadSampleCountTotal>5000</LeadSampleCountTotal>
         <LeadAmplitudeUnitsPerBit>4.88</LeadAmplitudeUnitsPerBit>
         <LeadAmplitudeUnits>��V</LeadAmplitudeUnits>
         <LeadHighLimit>2147483647</LeadHighLimit>
         <LeadLowLimit>268435456</LeadLowLimit>
         <LeadID>II</LeadID>
         <LeadOffsetFirstSample>0</LeadOffsetFirstSample>
         <FirstSampleBaseline>0</FirstSampleBaseline>
         <LeadSampleSize>2</LeadSampleSize>
         <LeadOff>FALSE</LeadOff>
         <BaselineSway>FALSE</BaselineSway>
         <ExcessiveACNoise>FALSE</ExcessiveACNoise>
         <MuscleNoise>FALSE</MuscleNoise>
         <LeadDataCRC32>2392828630</LeadDataCRC32>
         <WaveFormData>
+v/6//r/+v/6//r/+v/6//r/+v/6//r//P/8//z//P/8//z//P/8//z//P/8//z//P/8
//z//P/+//7//v/+//z//P/8//z//P/8//z//P/8//z//P/8//z//P/8//z/+v/6//r/
+v/6//r/+v/6//r/+v/6//r/+v/6//r/+v/6//r/+v/6//j/+P/4//j/+v/6//r/+v/4
//j/+P/4//r/+v/6//r/+P/4//j/+P/4//j/+P/4//j/+P/4//j/+P/4//j/+P/4//j/
+P/4//j/+P/4//j/+P/4//j/+P/4//j/+P/4//b/9v/2//b/9v/2//b/9v/2//b/9v/2
//b/9v/2//b/9v/2//b/9v/2//b/9v/2//b/9v/2//b/9v/2//b/9v/2//b/9v/2//b/
9v/2//b/9P/0//T/9P/0//T/9P/0//b/9v/2//b/9P/0//T/9P/0//T/9P/0//L/8v/y
//L/9P/0//T/9P/0//T/9P/0//T/9P/0//T/9P/0//T/9P/0//T/9P/0//L/8v/y//L/
9P/0//T/9P/y//L/8v/y//T/9P/0//T/8v/y//L/8v/y//L/8v/y//L/8v/y//L/8v/y
//L/8v/y//L/8v/y//L/8v/y//L/8v/y//L/8v/y//L/8v/y//L/8//z//P/9f/2//f/
+P/5//r/+//8//7//v/+/wAAAAACAAYABwAFAAQABAAEAAIABQAGAAYABAAGAAcACwAP
ABEADwAPAA0ACwAJAAkACAAGAAUAAgAAAAAA/v/6//X/8v/v/+7/7v/u/+3/7P/t/+3/
7f/t/+v/6//r/+r/6v/q/+r/6v/q/+r/6f/p/+n/6f/p/+r/6v/q/+r/6v/o/+j/6f/p
/+n/6P/p/+j/5//m/+T/5v/r//H/8v/y//L/8v/2////DgAdADUAUABsAH0AgQB6AHMA
ZQBOADUAIgAUAAkABgAEAAAA/v/+/wAAAAAAAAAA///+//v/+f/3//j/9//1//X/9P/0
//T/9P/z//P/8//z//P/8//0//T/9P/0//T/9P/1//X/9f/1//X/9f/0//T/9f/1//T/
8//z//T/9P/0//T/9P/1//X/9P/0//T/9P/0//X/9f/1//X/9f/1//X/9v/2//b/9v/2
//b/9v/3//f/9//3//f/9//4//r/+v/7//v/+f/7//v/+//7//z//P/8//7/////////
/v//////AAACAAIAAwAEAAMAAwAFAAUABwAIAAkACQAIAAkACgALAAwADQAOAA8AEAAR
ABMAEwAUABUAFgAYABkAGgAbABwAHQAeAB8AIAAhACIAIgAkACQAJAAkACYAKAAoACkA
KQAqACoAKgAqACgAKAAoACcAJgAlACQAIwAkACMAIAAfAB0AHAAaABkAFwAWABUAEgAP
AA0ADAAKAAgABwAFAAQAAwACAAAA//////7//P/8//v/+//7//r/+f/5//n/+f/5//j/
9//3//f/9//3//f/9//2//b/9v/4//j/+P/4//b/9//3//f/9//3//b/9v/5//n/+f/5
//f/9//3//f/+f/6//r/+v/6//z//P/7//v/+//7//v/+//8//z//P/8//z//P/9//3/
/f/9//3//////////////////////wAAAAAAAAAAAAD/////////////////////////
/////f/9//3//f/9//z//P/8//z//P/8//z//P/8//z//P/8//z//P/8//z/+//6//r/
/P/8//z//P/6//r/+v/6//r/+v/6//r/+v/5//n/+f/4//j/+P/3//n/+f/5//n/9//3
//f/9//3//f/+P/4//j/+P/4//f/9//3//f/9//4//j/9//3//n/9//3//b/9v/2//b/
9v/2//b/9v/2//b/9v/2//b/+P/4//j/+P/2//b/9v/2//b/9v/2//b/9v/2//b/9v/2
//b/9v/2//b/9v/2//b/9v/2//b/9v/4//j/+P/4//j/+P/4//j/9v/2//b/9v/4//j/
+P/4//b/9v/2//b/+P/4//j/+P/4//j/+P/4//b/9v/2//b/+P/4//j/+P/4//j/+P/4
//j/+P/4//j/9v/2//b/9v/2//b/9v/2//b/9v/2//b/9v/2//b/9v/4//j/+P/4//b/
9v/2//b/9P/0//T/9P/2//b/9v/2//b/9v/2//b/9v/2//b/9v/2//b/9v/2//b/9v/3
//f/9//5//r/+//8//3//v///wAAAAAAAAAAAgACAAQACAAJAAkACAAIAAgABgAJAAoA
CgAKAAwADQARABMAFQATABEADwANAAsACwAKAAgABwAEAAIAAgAAAPz/+f/2//P/9P/y
//L/8f/w/+//7//v/+//7//v/+//7v/u/+7/7v/u/+7/7v/t/+3/7f/t/+3/7v/u/+7/
7v/u/+7/7v/v/+//7//u/+3/7P/r/+r/6v/s//H/9f/4//b/9v/4//7/BwAWACsAQwBe
AHQAgQB/AHoAcQBfAEgAMQAeABIACwAGAAQAAgACAAAABAAGAAIAAgABAP7/+//9//v/
+v/5//n/+f/4//j/9v/2//X/9f/1//X/9f/1//b/9v/2//b/9P/0//X/9f/1//X/9f/1
//T/9P/1//X/9v/1//X/9v/0//T/9P/0//f/9//2//b/9v/2//b/9//3//f/9//3//X/
9f/2//b/+P/4//j/+P/4//n/+f/5//n/+f/5//r/+v/6//v/+//7//3//f/9//3//v/+
//7//P/9//3//f8AAAEAAQACAAIAAgADAAQABQAFAAcABwAHAAgACQAJAAoACwAMAA0A
DgAPABAAEQASABMAFQAVABYAFwAYABoAGwAcAB0AHgAfACAAIQAiACMAJAAkACYAJgAm
ACYAKAAqACoAKwArACwALAAsACwAKgAqACoAKQAqACkAKAAnACQAIwAgAB8AHQAcABoA
GQAZABgAFwAUABEADwAOAAwADAALAAkACAAHAAYABAADAAMAAgAAAAAA/////////v/9
//3//f/9//v/+v/5//n/+//7//v/+//7//r/+v/6//r/+v/6//r/+P/5//n/+f/7//v/
+v/6//n/+f/5//n/+f/5//n/+f/5//r/+v/6//r//P/8//v/+//7//v/+//7//z//P/8
//z//P/8//3/+//7//v/+//9//3//f/9//3//f/9//3//P/8//z//P/8//v/+//7//3/
/f/9//3//f/9//3//f/9//3//f/9//3//P/8//z//P/8//z//P/8//z//P/8//r/+v/6
//r/+v/5//j/+P/6//r/+v/6//r/+v/6//r/+v/6//r/+v/6//n/+f/5//r/+v/6//n/
+f/5//n/+f/5//n/+f/5//n/+f/6//r/+v/6//r/+f/5//n/+f/5//r/+v/5//n/+f/5
//n/+P/4//j/+P/4//j/+P/4//j/+P/4//j/+P/2//b/9v/2//j/+P/4//j/+v/6//r/
+v/4//j/+P/4//j/+P/4//j/+P/4//j/+P/4//j/+P/4//j/+P/4//j/+P/4//j/+P/4
//j/+P/4//j/+P/4//j/9v/2//b/9v/4//j/+P/4//j/+P/4//j/+P/4//j/+P/4//j/
+P/4//f/9v/1//T/9v/2//b/9v/2//b/9v/2//b/9v/2//b/9v/2//b/9v/2//b/9v/2
//b/9v/2//b/9v/2//b/9v/2//b/9v/2//b/9v/2//b/9v/2//b/9v/1//X/9f/3//j/
+f/6//v//v///wAAAAAAAAAAAgACAAIABgAHAAcABgAGAAYABAAJAAoACgAKAAwADQAR
ABMAFQATABMAEQAPAA0ADQAMAAoACQAGAAQABAACAP7/+//4//X/9P/y//L/8f/w/+//
7//v/+//7//v/+//7v/u/+7/7v/u/+7/7v/t/+3/7f/t/+3/7v/u/+7/7v/u/+7/7v/v
/+//7//u/+3/7P/t/+z/6v/q//H/8//0//T/8v/w//b///8MAB8AOQBWAHAAgQCBAHoA
cwBrAFwAQQAoABYACwAGAAQAAgACAAIAAAACAAQABAADAAAA//////3//P/7//n/+f/4
//j/+P/4//f/9//3//f/9//3//j/+P/4//j/+P/4//n/+f/3//f/9//3//b/9v/3//f/
+P/3//f/+P/2//b/9v/2//X/9f/0//T/9v/2//b/9//3//f/9//3//f/9//4//j/+P/4
//j/+P/2//f/9//3//n/+f/5//r/+v/6//v/+//7//3//f/9//3//v/+//7//v//////
//8AAAEAAQACAAIAAgADAAQABQAFAAcABwAHAAgACQAJAAoACwAMAA0ADAANAA4ADwAQ
ABEAEwATABYAFwAYABoAGwAcAB0AHgAdAB4AHwAgACEAIgAiACQAJAAkACQAJgAoACgA
KQApACgAKAAoACgAKAAoACgAJwAmACUAJAAjACQAIwAgAB8AGwAaABgAFwAVABQAEwAQ
ABEADwAOAAwACgAJAAcABgAFAAQAAgABAAEAAAD+//7/+//7//v/+v/7//v/+//7//n/
+P/3//f/9//3//f/9//3//b/9v/2//b/9v/2//b/9v/3//f/9//3//f/9v/2//f/9//3
//f/9//3//f/9//3//j/+P/4//j/+v/6//n/+//7//v/+//5//r/+v/6//z//P/8//3/
+//7//v/+//7//v/+//7//v/+//7//v//P/8//z//P/8//v/+//7//v/+//7//v/+f/5
//n/+f/7//v/+//7//v/+v/6//r//P/8//z//P/6//r/+v/6//r/+v/6//r//P/7//r/
+v/6//r/+v/6//j/+P/4//j/+P/4//j/+P/6//n/+f/5//r/+v/6//n/9//3//f/9//5
//n/+f/5//f/9//4//j/+P/4//j/9//5//n/+f/5//r/+v/5//n/+f/5//n/+v/4//j/
+P/4//j/+P/4//j/+P/4//j/+P/4//j/+P/4//j/+P/4//j/+P/4//j/+P/4//j/+P/4
//j/+P/4//j/9v/2//b/9v/2//b/9v/2//j/+P/4//j/+P/4//j/+P/4//j/+P/4//j/
+P/4//j/+P/4//j/+P/2//b/9v/2//b/9v/2//b/+P/4//j/+P/2//b/9v/2//j/+P/4
//j/+P/4//j/+P/4//j/+P/4//j/+P/4//j/9v/2//b/9v/4//j/+P/4//j/+P/4//j/
9v/2//b/9v/3//f/9//5//r/+//8//3//v///wAAAAAAAAAAAgACAAQACAAJAAkACAAI
AAgABgAJAAoACgAKAAoACwAPABEAFQATABMAEQAPAA0ADQAMAAoACQAGAAQABgAEAAAA
/f/4//X/9P/y//T/8//y//H/7//v/+//7//v/+//7v/u/+z/7P/s/+z/7v/t/+3/7f/t
/+3/7v/u/+7/7v/u/+7/7v/v/+//7//u/+//7v/t/+z/6P/o/+//8//0//T/9P/0//b/
//8MAB8ANQBQAGwAfwCBAHoAcwBtAFwAQwAqABgADQAIAAQABAAEAAIAAgAEAAQABAAB
AAAA///7//v//P/7//n/+f/4//j/9v/2//X/9f/1//X/9f/1//b/9v/2//b/9P/0//X/
9f/1//X/9f/1//T/9P/1//X/9v/1//X/9v/2//b/9v/2//X/9f/0//T/9v/2//b/9//1
//X/9f/1//f/9//4//j/+P/4//j/+P/2//f/9//3//f/9//3//j/+P/4//n/+f/5//v/
+//7//v//P/8//z//P/9//3//f/+//////8AAAAAAAABAAIAAwADAAUABQAFAAYABwAH
AAgACQAKAAsADgAPABAAEQASABMAFQAVABYAFwAYABoAGwAcAB0AHgAdAB4AHwAgACMA
JAAkACYAJgAmACYAKAAoACgAKQApACgAKAAoACgAKAAoACgAJwAmACUAJAAjACIAIQAe
AB0AHQAcABoAGQAVABQAEwAQAA8ADQAMAAoACAAHAAUABAAFAAQAAgABAAEAAAD+//7/
+//7//v/+v/5//n/+f/5//n/+P/3//f/9//3//f/9//5//j/+P/4//j/+P/4//j/9v/3
//f/9//3//f/9v/2//f/9//3//f/9//3//f/9//3//j/+P/4//j/+v/6//n/+//7//v/
+//5//r/+v/6//z//P/8//3/+//7//v/+//7//v/+//7//v/+//7//v//P/8//z//P/+
//3//f/9//3//f/9//3/+//7//v/+//7//v/+//7//3//P/8//z/+v/6//r/+v/6//r/
+v/6//r/+v/6//r//P/7//r/+v/6//r/+v/6//j/+P/4//j/+v/6//r/+v/6//n/+f/5
//j/+P/4//f/+f/5//n/+f/3//f/9//3//f/9//4//j/+P/4//j/9//3//f/9//3//j/
+P/3//f/9//1//f/+P/2//b/9v/2//b/9v/2//b/9v/2//b/9v/2//b/9v/2//b/9v/2
//b/9v/2//b/9v/2//b/9v/2//b/9v/2//b/9v/2//b/9v/2//b/9v/2//b/9v/2//b/
9v/2//b/9v/0//T/9P/0//b/9v/2//b/9v/2//b/9v/0//T/9P/0//T/9P/0//T/9v/2
//b/9v/2//b/9v/2//b/9v/2//b/9v/2//b/9v/0//T/9P/0//b/9v/2//b/9v/2//b/
9v/0//T/9P/0//T/9P/0//T/9P/0//T/9P/2//b/9v/2//b/9v/2//b/9v/2//b/9v/0
//T/9P/0//b/9v/2//b/9v/2//b/9v/2//b/9v/3//f/9//5//r/+//8//3//v///wAA
AAAAAAIABAAEAAYACAAJAAkACAAGAAYABAAHAAoACgAKAAwADQARABMAFQARABEADwAN
AAsACwAKAAgABwAEAAIAAgD+//r/9//0//P/8v/w//D/8f/w/+//7//t/+3/7f/t/+//
7v/u/+7/7P/s/+z/7P/t/+3/7f/t/+v/7P/s/+z/7v/u/+7/7v/t/+3/7f/s/+3/7P/r
/+r/6v/s//P/9f/2//b/9v/2//7/CQAYACsAQwBeAHgAhQCBAHgAcQBhAEYALwAeABIA
CwAGAAQAAgACAAIAAgAEAAQAAgABAP7//f/9//v/+v/3//n/+f/4//j/9v/2//X/9f/1
//X/9f/1//b/9v/2//b/9P/0//X/9f/1//X/9f/1//b/9v/3//f/9v/1//X/9v/2//b/
9v/2//X/9f/0//T/9v/2//b/9//3//f/9//3//f/9//4//j/+P/4//j/+P/4//n/+f/5
//v/+//7//z//P/8//3//f/7//3//f/9//3//v/+//7//v////////8CAAMAAwAEAAQA
BAAFAAYABQAFAAcABwAJAAoACwALAAoACwAMAA0ADgAPABAAEQAUABUAFwAXABgAGQAa
ABwAHQAeAB8AIAAfACAAIQAiACUAJgAmACgAKAAoACgAKgAqACoAKwArACoAKgAqACoA
KgAqACoAKQAoACcAJgAlACQAIwAgAB8AHwAeABwAGwAXABYAFQASABEADwAOAAwACgAJ
AAcABgAFAAQAAgABAAEAAAD+//7//f/9//3//P/7//v/+//7//3//P/7//v/+//7//v/
+//7//r/+v/6//r/+v/6//r/+P/5//n/+f/7//v/+v/6//v/+//7//v/+//7//v/+//7
//z//P/8//r//P/8//v//f/9//3//f/9//7//v/+//7//v/+////////////////////
////////////////AAAAAAAAAAAAAP//////////////////////////////////////
/////v/+//7/AAAAAAAAAAD+//7//v/+//7//v/+//7//v/9//z//P/8//z//P/8//z/
/P/8//z//P/8//z//P/8//v/+//7//z//P/8//v//f/9//3//f/7//v/+//7//v/+//8
//z/+v/6//r/+f/7//v/+//7//z//P/7//v/+//7//v//P/8//z//P/8//r/+v/6//r/
+v/6//r/+v/6//r/+v/6//r/+v/6//r/+v/6//r/+v/6//r/+v/6//r/+v/6//r/+v/6
//r/+v/6//r/+v/6//r/+v/6//r/+v/6//r/+v/6//r/+v/6//r/+v/6//r/+v/6//r/
+v/6//r/+v/6//j/+P/4//j/+P/4//j/+P/4//j/+P/4//j/+P/4//j/+v/6//r/+v/4
//j/+P/4//j/+P/4//j/+v/6//r/+v/4//j/+P/4//j/+P/4//j/+P/4//j/+P/6//r/
+v/6//j/+P/4//j/+P/4//j/+P/6//r/+v/6//j/+P/4//j/+P/4//j/+P/6//r/+v/7
//n/+f/7//z///8AAAEAAgADAAQABAAEAAQABgAGAAgACgALAAsACgAIAAgABgAJAAwA
DAAMAA4ADwATABUAFwATABMAEQAPAA0ADQAMAAoACQAGAAQABAAEAAAA/f/6//X/9P/y
//L/8f/w/+//7//x//H/8f/x/+//7v/u/+7/7v/u/+7/7v/t/+3/7f/t/+//8P/w//D/
7v/u/+7/7v/t/+3/7f/s/+3/7v/t/+z/6v/q/+3/8//2//j/9v/2//j//f8IABkALQBG
AGAAdwCBAIAAewBxAF4ARQAuABwAEQAKAAgABgACAAAAAgAGAAQAAgADAAIA//////3/
+v/5//n/+f/4//j/+P/4//f/9//3//f/9//3//b/9v/2//b/9v/2//f/9//3//f/9//3
//b/9v/3//f/9v/1//X/9v/4//j/+P/4//n/+f/4//j/+P/4//j/+f/5//n/+f/5//n/
+f/6//r/+v/6//r/+v/4//n/+f/5//v/+//7//z//P/8//3//f/9////////////AAAA
AAAAAAABAAEAAQACAAMAAwAEAAQABAAFAAYABQAFAAcABwAJAAoACwALAAwADQAOAA8A
EAARABIAEwAUABUAFwAXABYAFwAYABoAGwAcAB0AHgAfACAAIQAiACUAJgAmACgAKAAo
ACgAKgAqACoAKwArACwALAAsACwALAAsACwAKwAsACsAKgApACgAJwAkACMAHwAeABwA
GwAZABgAFwAUABMAEQAQAA4ADAALAAkACAAHAAYABAADAAEAAAD+//7//////////v/9
//3//f/9//3//P/7//v/+//7//v/+//7//r/+v/6//r/+v/6//r/+v/7//v/+//7//v/
+v/6//v/+//7//v/+//7//v/+//7//z//P/8//z//v/+//3//f/9//3//f/9//7//v/+
//7//v/+/////f/9//3//f///////////wEAAQABAAEAAgACAAIAAgAAAP///////wEA
AQABAAEA/////////////////////////v/+//7//v/+//7//v/+//7//v/+//7//v/+
//7/AAD///7//v/+//7//v/+//z//P/8//z//P/8//z//P/+//3//f/9//z//P/8//v/
/f/9//3//f/7//v/+//7//v/+//8//z//P/8//z/+//7//v/+//7//z//P/7//v/+//9
//3//P/8//z//P/8//z//P/8//z/+v/6//r/+v/6//r/+v/6//r/+v/6//r/+v/6//r/
+v/6//r/+v/6//r/+v/6//r/+v/6//r/+v/6//r/+v/6//r/+v/6//r/+v/6//r/+v/4
//j/+P/4//r/+v/6//r/+v/6//r/+v/6//r/+v/6//j/+P/4//j/+P/4//j/+P/4//j/
+P/4//j/+P/4//j/+P/4//j/+P/4//j/+P/4//j/+P/4//j/+v/6//r/+v/4//j/+P/4
//j/+P/4//j/+v/6//r/+v/4//j/+P/4//j/+P/4//j/+P/4//j/+P/4//j/+P/4//r/
+v/6//v/+f/5//v//P/9//7///8AAAEAAgACAAIAAAACAAIABAAKAAsACwAKAAoACgAI
AAsADAAMAAwADgAPABMAFQAXABUAFQATABEADwAPAA4ADAAJAAYABAAEAAQAAAD9//r/
9//2//T/9P/z//L/8f/x//H/8f/x//H/7//u/+7/7v/u/+7/7v/u/+7/7//w//H/7//w
//D/8P/w//D/8P/w//H/8f/x//D/7//s/+v/7P/q/+r/7//1//b/9P/0//T/+P///wwA
HwA3AFQAbgB/AIEAegB1AG0AWgA/ACYAFgALAAYAAgAAAAIAAgAAAAIABAAEAAEAAAD/
//3//f/8//v/+f/5//j/+P/6//r/+f/5//n/+f/5//n/9v/2//b/9v/2//b/9//3//f/
9//3//f/9v/2//f/9//2//X/9f/2//b/9v/2//b/9//3//b/9v/0//T/9P/1//f/9//3
//f/9//3//j/+P/4//j/+P/4//r/+//7//v/+//7//v//P/6//r/+//7//v//f/9//3/
//8AAAAAAAD+/////////wAAAQABAAIABAAEAAUABgAFAAUABwAHAAcACAAJAAkACgAL
AAwADQAQABEAEgATABQAFQAXABcAFgAXABgAGgAbABwAHQAeAB8AIAAhACIAJQAmACYA
KAAoACgAKAAqACgAKAApACkAKgAqACoAKgAsACwALAArACoAKQAoACcAJAAjACAAHwAf
AB4AHAAbABcAFgAVABIAEwARABAADgAMAAsACQAIAAcABgAEAAMAAwACAAAAAAD/////
///+//v/+//7//v/+//6//n/+f/7//v/+//7//v/+v/6//r/+v/6//r/+v/6//v/+//7
//v/+//6//r/+//7//v/+//7//v/+//7//v//P/8//z//P/+//7//f//////////////
AAAAAAAA/v/+//7///////////////////////////////////8AAAAAAAAAAAAA////
///////////////////////////////////////+//7//v/+//7//v/+//z//P/8//z/
/v/+//7//v/8//v/+v/6//z//P/8//z//P/8//z//P/8//z//P/8//z/+//7//v//P/8
//z/+//7//v/+//7//v/+//7//v/+//7//z//P/8//z//P/7//n/+f/5//n//P/8//v/
+//7//n/+f/6//j/+P/4//j/+v/6//r/+v/4//j/+P/4//j/+P/4//j/+v/6//r/+v/4
//j/+P/4//j/+P/4//j/+P/4//j/+P/6//r/+v/6//j/+P/4//j/+v/6//r/+v/6//r/
+v/6//j/+P/4//j/+P/4//j/+P/4//j/+P/4//j/+P/4//j/+P/4//j/+P/4//j/+P/4
//j/+P/4//j/9v/2//b/9v/2//b/9v/2//b/9v/2//b/9v/2//b/9v/4//j/+P/4//b/
9v/2//b/9v/2//b/9v/2//b/9v/2//j/+P/4//j/9v/3//f/9//5//r/+//8//3//v//
/wAAAAAAAAAAAgACAAQACAAJAAkACAAIAAgABgAJAAoACgAMAA4ADwATABUAFwAVABUA
EQAPAA0ADQAOAAwACwAIAAYABgAEAAAA+//4//X/9P/y//L/8f/w/+//7//v/+//7//v
/+//7v/u/+7/7v/u/+7/7v/t/+3/7//v/+//8P/w//D/8P/w//D/8P/x//H/8f/u/+//
7P/r/+r/6v/s/+//9f/2//b/9P/y//b/AwASACUAPQBcAHgAhQCHAIAAdQBrAFoAPwAk
ABQACwAEAAIAAgAAAAAAAAACAAQABAADAAAA/f/9//3/+v/7//v/+//6//r/+P/4//f/
9//5//n/+f/5//j/+P/4//j/+P/4//n/+f/3//f/9//3//b/9v/3//f/+P/3//f/+P/4
//j/+P/4//f/9//2//b/+P/4//j/+f/3//f/9//3//n/+f/6//r/+P/4//j/+P/6//v/
+//7//v/+//7//z/+v/6//v/+//7//3//f/9//3//v/+//7/AAABAAEAAQAAAAEAAQAC
AAIAAgADAAQABwAHAAkACQAJAAoACwALAAoACwAMAA0ADgAPABAAEQASABMAFQAVABYA
FwAYABoAGwAcAB0AHgAfACAAIQAiACMAJAAkACYAJgAmACYAKAAoACgAKQApACoAKgAq
ACoAKAAoACgAJwAoACcAJgAlACQAIwAgAB8AGwAaABgAFwAVABQAEwAQAA8ADQAMAAoA
CAAHAAUABAABAAAA/v/9//3//P/6//r/+f/5//n/+P/3//f/9//3//f/9v/1//X/9f/1
//X/9f/1//T/9P/0//b/9v/2//b/9P/1//X/9f/1//X/9P/0//X/9f/1//X/9//3//f/
9//1//b/9v/2//j/+v/6//n/+f/5//n/+f/3//j/+P/4//j/+P/4//n/+f/5//n/+f/5
//n/+f/5//v/+//7//v/+v/6//r/+v/8//v/+//7//v/+//7//v/+f/5//n/+f/7//v/
+//7//v/+v/6//r/+v/6//r/+v/4//j/+P/4//j/+P/4//j/+v/5//j/+P/4//j/+P/4
//b/9v/2//b/9v/2//b/9v/2//X/9f/1//j/+P/4//f/9//3//f/9//1//X/9f/1//X/
9f/2//b/9P/0//T/8//1//X/9f/1//T/9P/z//P/8//1//X/9P/0//T/9P/0//b/9v/2
//b/9P/0//T/9P/0//T/9P/0//T/9P/0//T/9P/0//T/9P/0//T/9P/0//T/9P/0//T/
9P/0//T/9P/0//T/9P/0//T/9P/0//T/9P/0//T/9P/0//T/9P/0//T/9P/0//T/9P/0
//T/9P/0//T/9P/0//T/9P/0//T/9P/0//T/9P/y//L/8v/y//L/8v/y//L/8v/y//L/
8v/y//L/8v/y//L/8v/y//L/9P/0//T/9P/0//T/9P/0//T/9P/0//T/9v/2//b/9v/2
//b/9v/2//b/9v/2//b/+P/4//j/+P/5//r/+//8////AAABAAIABAAEAAQABAAHAAgA
CQAKAAoACgAKAAoADAAMAAwADAANAA4ADwAQABEAEgATABQAEQAQAA8ADgALAAoACQAI
AAUABAADAAIA/f/6//f/9P/z//L/8f/w/+7/7v/u/+7/7P/s/+z/7P/s/+z/7P/s/+r/
6v/q/w==
         </WaveFormData>
      </LeadData>
      <LeadData>
         <LeadByteCountTotal>10000</LeadByteCountTotal>
         <LeadTimeOffset>0</LeadTimeOffset>
         <LeadSampleCountTotal>5000</LeadSampleCountTotal>
         <LeadAmplitudeUnitsPerBit>4.88</LeadAmplitudeUnitsPerBit>
         <LeadAmplitudeUnits>��V</LeadAmplitudeUnits>
         <LeadHighLimit>2147483647</LeadHighLimit>
         <LeadLowLimit>268435456</LeadLowLimit>
         <LeadID>V1</LeadID>
         <LeadOffsetFirstSample>0</LeadOffsetFirstSample>
         <FirstSampleBaseline>0</FirstSampleBaseline>
         <LeadSampleSize>2</LeadSampleSize>
         <LeadOff>FALSE</LeadOff>
         <BaselineSway>FALSE</BaselineSway>
         <ExcessiveACNoise>FALSE</ExcessiveACNoise>
         <MuscleNoise>FALSE</MuscleNoise>
         <LeadDataCRC32>3478069996</LeadDataCRC32>
         <WaveFormData>
AAAAAAAAAAAAAAAAAAAAAAIAAgACAAIAAgACAAIAAgAEAAQABAAEAAIAAgACAAIAAgAC
AAIAAgAAAAAAAAAAAAAAAAAAAAAAAAAAAAAAAAAAAAAAAAAAAAAAAAAAAAAAAAAAAAAA
AAAAAAAAAAAAAP7//v/+//7//P/8//z//P/8//z//P/8//z//P/8//z//P/8//z//P/8
//z//P/8//r/+v/6//r//P/8//z//P/8//z//P/8//z//P/8//z//P/8//z//P/8//z/
/P/8//z//P/8//z//P/8//z//P/+//7//v/+//z//P/8//z//v/+//7//v/8//z//P/8
//z//P/8//z//P/8//z//P/8//z//P/8//r/+v/6//r/+v/6//r/+v/6//r/+v/6//r/
+v/6//r/+v/6//r/+v/8//z//P/8//z//P/8//z//P/8//z//P/8//z//P/8//z//P/8
//z//P/8//z//P/8//z//P/8//r/+v/6//r//P/8//z//P/6//r/+v/6//r/+v/6//r/
+v/6//r/+v/6//r/+v/6//z//P/8//z//P/8//z//P/6//r/+v/6//z//P/8//z//P/8
//z//P/6//r/+v/6//r/+v/6//r/+v/6//r/+v/6//r/+v/6//r/+v/7//v/+//7//z/
/v//////////////AAAAAAAAAAAAAAIAAgD///3/+//5//r/+v/5//f/8//x//D/8P/y
//L/8P/v//H/8f/y//L/8v/y//P/8//x//H/8//0//f/+P/4//j/+f/5//n/+v/6//r/
+v/6//j/+P/4//j/+P/4//j/+P/6//r/+v/6//r/+v/7//v/+//7//z//P/8//z//P/9
//3//f/9//3///8EAAgADwAYACEAKAArADQAPABAAD8APQA0ACIADwACAO7/z/+y/6L/
kP99/3v/hP+L/5T/o/+z/77/yv/V/+D/6f/v//L/9f/5//j/+//8//z/+//+////AAAA
AAAAAQABAAEAAQABAAEAAQACAAMAAwADAAMABAAEAAQABAAFAAUABQADAAQABAAEAAUA
BQAFAAUABQAGAAYABwAKAAoACgALAAsACwALAAsACwALAAsACwAMAAwADAAMAAoACgAK
AAoACQAJAAkACQAIAAgACAAHAAkACQAIAAgABgAGAAYABgAIAAcABwAHAAcABwAHAAcA
CAAJAAkACAAIAAkACQAJAAsACwALAAsACgAKAAoACgAKAAoACgAKAAkACQAJAAkABwAH
AAcABwAGAAUABAADAAIAAgABAAAA///+//3//P/7//r/+f/3//j/9//2//X/9P/z//L/
8f/x//D/7//v/+z/7P/s/+z/7P/s/+z/7P/s/+3/7f/u/+3/7v/u/+//8P/x//H/8v/z
//T/9f/2//f/+P/5//n/+f/5//r/+//8//z//P/8//r/+//7//v//P/8//z//P/8//z/
/P/8//z//P/8//z//P/8//v/+//9//3//f/9//v//P/8//v/+v/6//r/+v/8//z//P/8
//z//f/9//3//v/+//7////+//7//v/+/////////wAAAgACAAIAAgACAAMAAwACAAIA
AgACAAIAAgACAAEAAQABAAEAAAAAAAAAAAAAAAAAAAAAAAAA///8//z//P/9////////
/wAAAAAAAAAAAAAAAP////8AAAAA//////////////7//v/+//7//f/9//3//P/7//v/
+//7//v/+v/6//r/+f/5//n/+f/5//n/+f/5//n/+v/6//r/+v/6//r/+//7//v/+//8
//z//P/8//z//P/8//z//P/8//z//f/9//3//f/9//3//f/9//3//f////7//P/8//z/
/P/8//z//P/8//r/+v/6//r/+v/6//r/+v/6//r/+v/6//j/+P/4//j/+v/6//r/+v/4
//j/+P/4//j/+P/4//j/+P/4//j/+P/6//r/+v/6//r/+v/6//r/+v/6//r/+v/6//r/
+v/6//r/+v/6//r/+v/6//r/+v/8//z//P/8//z//P/8//z//P/8//z//P/8//z//P/8
//z//P/8//z//P/8//z//P/8//z//P/8//z//P/8//z/+v/6//r/+v/8//z//P/8//z/
/P/8//z//P/8//z//P/6//r/+v/6//r/+v/6//r/+v/6//r/+v/6//r/+v/6//r/+v/6
//v//f/9//3//v/+//////////////8AAAAAAAAAAAAAAgACAAEA///9//v/+v/6//n/
9//1//P/8v/w//L/8v/w//H/8f/x//L/8v/y//L/8//z//P/8//1//j/+f/6//r/+v/7
//v/+//8//z//P/8//r/+v/6//r/+v/6//r/+v/6//r/+v/6//r/+v/6//v/+//7//v/
/P/8//z//P/8//3//f/9//3///8BAAYACgATAB4AJQAoAC0ANgA8AD4APwA7AC4AGAAJ
AP7/5v/F/7D/oP+M/3//g/+M/5H/nP+t/7n/xP/Q/9n/5P/r//H/8v/1//n/+v/5//r/
/P/9//z//f/+//7/AAABAAEAAQABAAEAAQABAAIAAwADAAMAAwAEAAQABAACAAMAAwAD
AAUABgAGAAYABwAHAAcABwAHAAgACAAJAAoACgAKAAsACwALAAsACwALAAsACwALAAwA
DAAMAAwADAAMAAwADAALAAsACwALAAgACAAIAAcABwAHAAYABgAGAAYABgAGAAYABQAF
AAUABwAHAAcABwAGAAcABwAGAAYABwAHAAcACQAJAAkACQAIAAgACAAIAAgACAAIAAgA
BwAHAAcABwAFAAUABQAFAAYABQAEAAMAAgACAAEAAAD9//z/+//6//n/+P/3//X/9P/z
//L/8f/w/+//7v/t/+3/7P/r/+v/6v/q/+r/6v/q/+r/6v/q/+z/7f/t/+7/7f/u/+7/
7//w//H/8f/y//P/9P/1//b/9//4//n/+f/5//n/+v/7//z//P/8//z//v/////////+
//7//v/+/wAAAAAAAAAAAAAAAAAAAAAAAAAA/////////////////f/+//7//f/8//z/
/P/8//7//v/+//7//v////////8AAAAAAAABAAIAAgACAAIAAQABAAEAAgAEAAQABAAE
AAQABQAFAAQABAAEAAQABAAEAAQAAwADAAMAAwACAAIAAgACAAIAAgAEAAQABAADAAIA
AgACAAMAAwADAAMABAACAAIAAgACAAQAAwADAAQABAADAAMAAwABAAEAAAAAAAIAAgAB
AAEAAQAAAP/////////////+//7//v/9//3///////////////////8AAP7//v/+//7/
/v/////////9//7//v/+//7//v/+//7/AAAAAAAAAAABAAEAAQABAAEAAQABAAEAAQAB
AAEAAgAAAAAAAAAAAAIAAgACAAIAAgACAAIAAgACAAIAAgACAAAAAAAAAAAAAAAAAAAA
AAAAAAAAAAAAAP7//v/+//7//v/+//7//v/+//7//v/+//7//v/+//7//v/+//7//v8A
AAAAAAAAAAAAAAAAAAAAAAAAAAAAAAAAAAAAAAAAAAAAAAAAAAAAAAAAAAAAAAAAAAAA
AAAAAAAAAAAAAAAAAAAAAAAAAAAAAAAAAAAAAAAAAAAAAAAAAAAAAAAAAAAAAAAAAAAA
AAAAAAAAAAAAAAAAAAAAAAD+//7//v/+//7//v/+//7/AAAAAAAAAAD+//////////3/
/v8AAAEAAwADAAMAAwAGAAYABgAGAAQABgAGAAUABQADAAEAAAAAAP///f/7//n/+P/4
//r/+v/4//f/9//1//b/9v/2//b/9//3//f/9//5//r/+//8//z//P/9//////8AAAAA
/v/+//7//v/+//7//v/+/wAAAAAAAAAAAAAAAAAAAAAAAAEAAQABAAEAAgACAAIAAgAC
AAMAAwADAAMAAwAFAAYADAATABwAIQAmACkAMAA4ADwAPwA/ADYAIgARAAwABgDz/9z/
yv++/7H/o/+e/6X/qv+x/73/yP/Q/9n/5v/v//P/9v/5//v/+v/9//7/AAABAAAAAQAC
AAIABAAFAAUABQADAAMAAwADAAQABQAFAAUABQAGAAYABgAIAAkACQAJAAcACAAIAAgA
CQAJAAkACQALAAwADAANAA4ADgAOAA8ADQANAA0ADQANAA0ADQANAA4ADgAOAA4ADAAM
AAwADAANAA0ADQANAAoACgAKAAkACwALAAoACgAKAAoACgAKAAwACwALAAsADQANAA0A
DQAMAA0ADQAMAAwADQANAA0ACwALAAsACwAMAAwADAAMAAoACgAKAAoACQAJAAkACQAH
AAcABwAHAAYABQAEAAMAAgACAAEAAAD///7//f/8//v/+v/5//f/+P/3//b/9f/0//P/
8v/x//P/8v/x//H/7v/u/+7/7v/u/+7/7v/u/+7/7//v//D/8f/y//L/8//0//X/9f/2
//f/+P/5//r//f/+////////////AAABAAIAAgACAAIABAAFAAUABQAGAAYABgAGAAYA
BgAGAAYABgAGAAYABgAGAAYABQAFAAcABwAHAAcABQAGAAYABQAEAAQABAAEAAQABAAE
AAQABAAFAAUABQAGAAYABgAHAAYABgAGAAYABwAHAAcACAAGAAYABgAGAAQABQAFAAQA
BAAEAAQABAACAAIAAQABAAMAAwACAAIABAAEAAQABAAEAAQABAADAAIAAgACAAMABQAF
AAUABgAEAAQABAAEAAQAAwADAAQABAADAAMAAwADAAMAAgACAAIAAgABAAEAAQAAAP//
///////////+//7//v/9//3//f/9//3//f/9//3//f/+//7//v/+//7//v//////////
/wAAAAAAAAAAAAAAAAAA/v/+//7//v//////////////////////////////AAAAAAAA
AAAAAP7//v/+//7//v/+//7//v/+//7//v/+//7//v/+//7//P/8//z//P/8//z//P/8
//r/+v/6//r//P/8//z//P/6//r/+v/6//z//P/8//z//P/8//z//P/8//z//P/8//z/
/P/8//z/+v/6//r/+v/8//z//P/8//z//P/8//z//P/8//z//P/8//z//P/8//z//P/8
//z/+v/6//r/+v/8//z//P/8//z//P/8//z//P/8//z//P/8//z//P/8//z//P/8//z/
/P/8//z//P/6//v/+//7//v//P/+//////////////8AAAAAAAAAAAAAAgACAAEA///9
//v/+v/6//n/9//1//P/8v/y//T/9P/y//H/8f/x//L/8v/y//L/8//z//P/8//1//b/
9//4//j/+P/5//n/+f/6//r/+v/6//r/+v/6//r/+v/6//r/+v/6//r/+v/6//r/+v/6
//v/+//7//v//P/8//z//P/8//3//f/9//3//f///wAABgALABYAHwAkACcALAA2ADoA
PQA/ADgAJgARAAoAAADp/8r/tv+o/5n/jf+O/5X/mv+j/7H/vP/G/9H/2v/l/+v/8P/z
//X/9v/3//j/+v/7//z//f/+//7//v///////////////////wAAAQABAAEAAQACAAIA
AgACAAMAAwADAAMABAAEAAQABQAFAAUABQAFAAYABgAHAAgACAAIAAkACwALAAsACwAL
AAsACwALAAwADAAMAAwACgAKAAoACgAJAAkACQAJAAgACAAIAAcABwAHAAYABgAEAAQA
BAAEAAYABQAFAAUABQAFAAUABQAEAAUABQAEAAYABwAHAAcABwAHAAcABwAIAAgACAAI
AAgACAAIAAgABwAHAAcABwAFAAUABQAFAAQAAwACAAEAAAAAAP///v/9//z/+//6//n/
+P/3//X/9P/z//L/8f/w/+//7v/t/+3/7P/r/+v/6v/q/+r/6v/q/+r/6v/q/+r/6//r
/+z/7f/u/+7/7//y//P/8//0//X/9v/3//j/9//4//n/+f/7//v//P/9//z//P/8//z/
/v/////////+//7//v/+//7//v/+//7//v/+//7//v/+//7//f/9//3//f/9//3//f/+
//7//f/8//z//P/8//z//P/8//z//P/9//3//f/+//7//v///wAAAAAAAAAAAQABAAEA
AgAEAAQABAAEAAQABQAFAAQABAAEAAQABAAEAAQAAwADAAMAAwACAAIAAgACAAIAAgAA
AAAAAAD//wAAAAAAAAEA////////AAAAAAAAAAAAAAAA/////wAAAAD/////////////
/v/+//7//v/9//3//f/8//v/+//7//v/+//6//z//P/7//v/+//7//v/+//7//v/+//8
//z//P/8//z//P/9//3//f/7//z//P/8//z//P/8//z//v/+//7//v/9//3//f/9////
///////////9//3//v/+//7//v/+//7//v/+//7//v/+//7//v/8//z//P/8//z//P/8
//z//P/8//z//P/6//r/+v/6//r/+v/6//r//P/8//z//P/8//z//P/8//z//P/8//z/
/P/8//z//P/8//z//P/8//z//P/8//z//P/8//z//P/8//z//P/8//7//v/+//7//P/8
//z//P/8//z//P/8//z//P/8//z//v/+//7//v/8//z//P/8//z//P/8//z//P/8//z/
/P/8//z//P/8//z//P/8//z//P/8//z//P/8//z//P/8//r/+v/6//r/+v/6//r/+v/8
//z//P/8//z//P/8//z//P/8//z//P/8//z//P/8//3//f/9//3//v8AAAEAAQABAAEA
AQACAAIAAgACAAIAAgACAAEA///9//v/+v/6//n/9//1//P/8v/y//T/9P/y//H/8f/x
//T/9P/0//T/8//z//P/8//3//j/+f/6//r/+v/7//v/+//8//z//P/6//r/+v/6//z/
/P/8//z//P/8//z//P/8//z//P/8//3//f/9//3//v/+//7//v/+/////////wEAAQAD
AAYADAAXACAAJwAqADEAOAA+AEAAQwA9AC4AHAANAP7/5P/F/67/nv+I/33/gf+K/4//
nP+t/7v/xv/S/9v/5P/t//H/9P/3//n/+P/7//z//v/9//7///8AAAAAAAABAAEAAQAD
AAMAAwADAAIAAwADAAMAAwAEAAQABAAEAAUABQAFAAUABgAGAAYABwAHAAcABwAJAAoA
CgALAAwADAAMAA0ADQANAA0ADQAPAA8ADwAPAA4ADgAOAA4ADAAMAAwADAALAAsACwAL
AAoACgAKAAkACQAJAAgACAAIAAgACAAIAAgABwAHAAcACQAJAAkACQAKAAsACwAKAAoA
CwALAAsACwALAAsACwAMAAwADAAMAAwADAAMAAwACwALAAsACwAHAAcABwAHAAYABQAE
AAMABAAEAAMAAgD///7//f/8//v/+v/5//f/+P/3//b/9f/0//P/8v/x//H/8P/v/+//
7v/u/+7/7v/s/+z/7P/s/+z/7f/t/+7/7//w//D/8f/y//P/8//0//X/9v/3//j/9//4
//n/+f/7//v//P/9//z//P/8//z//P/9//3//f/8//z//P/8//z//P/8//z//v/+//7/
/v/+//7//f/9//3//f/9//3/+//8//z/+//8//z//P/8//z//P/8//z//P/9//3//f/+
//7//v///wAAAAAAAAAAAQABAAEAAgACAAIAAgACAAIAAwADAAIAAgACAAIAAgACAAIA
AQABAAEAAQAAAAAAAAAAAAAAAAAAAAAAAAD///7//v/+/////f/9//3//v/+//7//v/+
//7//f/9//7//v/9//3//f/9//3//P/8//z//P/7//v//f/8//v/+//7//v/+//6//r/
+v/5//n/+f/5//n/+f/7//v/+//8//r/+v/6//r/+v/7//v/+//7//z//P/8//z//P/8
//z//P/8//z//P/7//v/+//7//v/+//7//v//f/9//v/+v/8//z//P/8//r/+v/6//r/
/P/8//z//P/8//z//P/8//r/+v/6//r/+v/6//r/+v/4//j/+P/4//j/+P/4//j/+P/4
//j/+P/4//j/+P/4//r/+v/6//r/+v/6//r/+v/6//r/+v/6//r/+v/6//r/+v/6//r/
+v/6//r/+v/6//z//P/8//z//P/8//z//P/8//z//P/8//z//P/8//z//P/8//z//P/8
//z//P/8//z//P/8//z//P/8//z//P/6//r/+v/6//r/+v/6//r/+v/6//r/+v/6//r/
+v/6//r/+v/6//r/+v/6//r/+v/6//r/+v/6//z//P/8//z//P/8//z//P/6//r/+v/6
//v/+//7//v//P/+//////8BAAEAAQACAAAAAAAAAAAAAgACAAEA///9//v/+v/6//n/
9//1//P/8P/w//L/8v/w/+//7//v//L/8v/y//L/8f/x//H/8f/z//T/9f/2//j/+P/5
//n/9//4//j/+P/4//j/+P/4//j/+P/4//j/+P/4//j/+P/6//r/+v/6//n/+f/5//n/
+v/6//r/+v/6//v/+//7//v/+//9/wAAAgAJABIAGwAiACcALgA2ADwAPQA9ADYAKAAV
AAgA+P/d/7z/qP+a/4P/ef+A/4n/jv+b/6n/uP/E/8//2v/j/+v/7v/x//P/9v/1//j/
+v/7//r/+//8//z//v////////////////////7///////////8AAAAAAAAAAAEAAQAB
AAEAAgACAAIAAwADAAMAAwADAAQABAAFAAQABAAEAAUABwAHAAcABwAHAAcABwAHAAgA
CAAIAAgACAAIAAgACAAHAAcABwAHAAYABgAGAAUABQAFAAQABAAEAAQABAAEAAQAAwAD
AAMAAwADAAMAAwAEAAUABQAEAAQABQAFAAUABwAHAAcABwAIAAgACAAIAAYABgAGAAYA
BQAFAAUABQAFAAUABQAFAAQAAwACAAEAAAAAAP///v/9//z/+//6//n/+P/3//X/9P/z
//L/8f/w/+//7v/t/+3/7P/r/+v/6v/q/+r/6v/q/+r/6v/q/+j/6f/p/+r/6//s/+z/
7f/u/+//7//w//H/8v/z//T/9f/2//f/9//3//f/+P/5//r/+v/6//r/+v/7//v/+//8
//z//P/8//z//P/8//z//P/8//z//P/+//7//f/9//v/+//7//v/+//8//z/+//8//z/
/P/8//z//P/8//z/+v/7//v/+//8//z//P/9//7//v/+//7/////////AAACAAIAAgAC
AAIAAwADAAIAAgACAAIAAgACAAIAAQABAAEAAQAAAAAAAAAAAAAAAAD+//7//v/9//7/
/v/+/////f/9//3//v/+//7//v/+//7//f/9//7/AAD////////9//3//P/8//z//P/7
//v//f/8//v/+//5//n/+f/4//r/+v/5//n/+f/5//n/+f/5//n/+f/6//r/+v/6//r/
+P/5//n/+f/5//r/+v/6//r/+v/6//r/+v/6//r/+v/7//v/+//7//v/+//7//v/+//9
//3//P/8//z//P/8//z//P/8//z//P/8//z//P/8//z//P/8//z//P/8//z/+v/6//r/
+v/6//r/+v/6//r/+v/6//r/+v/6//r/+v/6//r/+v/6//j/+P/4//j/+v/6//r/+v/4
//j/+P/4//j/+P/4//j/+P/4//j/+P/4//j/+P/4//j/+P/4//j/+P/4//j/+P/6//r/
+v/6//r/+v/6//r/+v/6//r/+v/8//z//P/8//z//P/8//z/+v/6//r/+v/8//z//P/8
//r/+v/6//r/+v/6//r/+v/8//z//P/8//r/+v/6//r//P/8//z//P/6//r/+v/6//r/
+v/6//r/+//7//v/+//8//7//////wEAAQABAAIAAAAAAAAAAAAEAAQAAwABAP3/+//6
//r/+//5//f/9f/0//T/9v/2//L/8f/x//H/8v/y//L/8v/z//P/8//z//X/9v/3//j/
+P/4//n/+f/5//r/+v/6//z//P/8//z//P/8//z//P/6//r/+v/6//z//P/8//z//f/9
//3//f/+//7//v/+//7//////////f/9////AgAGAA8AGAAdACAAIwAqADIANgA5ADkA
MAAcAAkABgAAAO3/0v/A/7T/pf+Z/5j/nf+g/6f/tf/C/8r/0//e/+n/7f/w//X/9//4
//f/+P/6//v//P/9//7//v/+////////////////////AAABAAEAAQABAAIAAgACAAIA
AwADAAMABQAGAAYABgAFAAUABQAFAAUABgAGAAcACAAIAAgACQAHAAcABwAHAAkACQAJ
AAkACAAIAAgACAAGAAYABgAGAAUABQAFAAUABgAGAAYABQAFAAUABAAEAAQABAAEAAQA
BAADAAMAAwAFAAUABQAFAAQABQAFAAQABAAFAAUABQAHAAcABwAHAAgACAAIAAgABgAG
AAYABgADAAMAAwADAAEAAQABAAEAAgABAAAA///8//z/+//6//v/+v/5//j/9//2//X/
8//y//H/8P/v/+7/7f/s/+v/6//q/+n/6f/o/+j/6P/o/+j/6P/o/+j/6P/p/+n/6v/r
/+z/7P/t/+7/7//v//D/8f/y//P/9P/3//j/+f/5//v/+//8//3//P/8//z//P/+////
/////wAAAAAAAAAAAgACAAIAAgAAAAAAAAAAAAIAAgABAAEAAQABAAEAAQD//wAAAAD/
/wAAAAAAAAAA/v/+//7//v8AAAEAAQABAAAAAAAAAAEAAgACAAIAAgADAAMAAwAEAAIA
AgACAAIABAAFAAUABAACAAIAAgACAAQABAADAAMAAwADAAIAAgAAAAAAAAAAAAIAAgAC
AAEAAAAAAAAAAQABAAEAAQACAAIAAgACAAIAAgABAAEAAgACAAEAAQABAAEAAQAAAAAA
AAAAAP////8BAAAA//////////////7/AAAAAP///////////////////////wAAAAAA
AAAAAAD+//////////3//v/+//7//v/+//7//v8AAAAAAAAAAP///////////f/9//3/
/f////////8AAAAAAAAAAAAA/v/+//7//v/+//7//v/+//7//v/+//7//v/+//7//v8A
AAAAAAAAAP7//v/+//7//v/+//7//v/+//7//v/+//z//P/8//z//P/8//z//P/+//7/
/v/+//7//v/+//7//v/+//7//v/+//7//v/+/wAAAAAAAAAAAAAAAAAAAAAAAAAAAAAA
AAAAAAAAAAAAAAAAAAAAAAAAAAAAAAAAAAAAAAAAAAAAAAAAAAAAAAAAAAAAAAAAAAIA
AgACAAIAAAAAAAAAAAAAAAAAAAAAAAAAAAAAAAAA/v/+//////8BAAEAAgAEAAMAAwAD
AAMAAwAEAAQABAAEAAQABgAGAAUAAwABAP//AAAAAP///f/7//n/+P/4//r/+v/4//f/
9f/1//b/9v/2//b/9//3//f/9//5//r//f/+//7//v/9//3//f/+//7//v/+//7/AAAA
AAAAAAAAAAAAAAAAAAAAAAAAAAAA/v/+////////////AAAAAAAAAAAAAAEAAQADAAEA
AQABAAQACAARABoAIQAkACcALgA4AEAAQQBBADgAIgAPAAgAAgDt/9T/wv+4/6v/n/+c
/6H/pv+t/7n/xP/M/9X/4P/r//H/9P/3//n/+v/7//z//v/9//7///8AAAAA/v//////
//8BAAEAAQABAAAAAQABAAEAAwAEAAQABAAEAAUABQAFAAUABgAGAAYABwAHAAcABwAH
AAgACAAJAAoACgAKAAsACwALAAsACwALAAsACwALAAoACgAKAAoACgAKAAoACgAJAAkA
CQAJAAYABgAGAAUABwAHAAYABgAEAAQABAAEAAQAAwADAAMABQAFAAUABQAEAAUABQAE
AAQABQAFAAUABQAFAAUABQAGAAYABgAGAAYABgAGAAYAAwADAAMAAwADAAMAAwADAAAA
///+//3//P/8//v/+v/5//j/9//2//X/9P/z//H/8P/v/+7/7f/s/+v/6v/p/+n/6P/n
/+f/5v/m/+b/5v/k/+T/5P/k/+T/5f/l/+b/5//o/+j/6f/q/+v/6//s/+3/7v/v//D/
8f/y//P/8//1//X/9v/3//j/+P/4//j/+v/7//v/+//6//r/+v/6//z//P/8//z//P/8
//z//P/8//z/+//7//v/+//7//v/+//8//z/+//6//r/+v/6//j/+P/4//j/+P/5//n/
+f/6//r/+v/7//r/+v/6//r/+//7//v//P/+//7//v/+//z//f/9//z//P/8//z//P/6
//r/+f/5//n/+f/4//j/+v/6//r/+v/6//r/+v/5//r/+v/6//v/+f/5//n/+v/6//r/
+v/6//r/+f/5//r/+v/5//n/+f/5//n/+P/4//r/+v/5//n/+f/4//f/9//3//f/9//2
//j/+P/3//f/9f/1//X/9f/z//P/8//0//T/9P/0//T/9P/1//X/9f/z//T/9P/0//b/
9v/2//b/9v/2//b/9v/1//X/9f/1//X/9f/1//X/9//3//X/9v/2//b/9v/2//T/9P/0
//T/9P/0//T/9P/0//T/9P/0//L/8v/y//L/9P/0//T/9P/y//L/8v/y//L/8v/y//L/
8v/y//L/8v/y//L/8v/y//L/8v/y//L/8v/y//L/8v/y//L/8v/y//L/8v/y//L/8v/y
//L/8v/y//L/8v/y//L/8v/y//L/8v/y//L/8v/y//L/8v/y//L/8v/y//L/8v/y//L/
8v/y//L/8v/y//L/8v/y//L/8v/y//L/8v/w//D/8P/w//L/8v/y//L/8v/y//L/8v/y
//L/8v/y//L/8v/y//L/8v/y//L/8v/0//T/9P/0//b/9v/2//b/9v/2//b/9v/4//j/
+P/4//f/9v/1//T/8f/w/+//7v/r/+r/6f/o/+b/5v/m/+b/5v/m/+b/5v/o/+j/6P/o
/+r/6v/q/+r/7P/s/+z/7P/s/+z/7P/s/+7/7v/u/+7/7v/u/+7/7v/u/+7/7v/u/+7/
7v/u/w==
         </WaveFormData>
      </LeadData>
      <LeadData>
         <LeadByteCountTotal>10000</LeadByteCountTotal>
         <LeadTimeOffset>0</LeadTimeOffset>
         <LeadSampleCountTotal>5000</LeadSampleCountTotal>
         <LeadAmplitudeUnitsPerBit>4.88</LeadAmplitudeUnitsPerBit>
         <LeadAmplitudeUnits>��V</LeadAmplitudeUnits>
         <LeadHighLimit>2147483647</LeadHighLimit>
         <LeadLowLimit>268435456</LeadLowLimit>
         <LeadID>V2</LeadID>
         <LeadOffsetFirstSample>0</LeadOffsetFirstSample>
         <FirstSampleBaseline>0</FirstSampleBaseline>
         <LeadSampleSize>2</LeadSampleSize>
         <LeadOff>FALSE</LeadOff>
         <BaselineSway>FALSE</BaselineSway>
         <ExcessiveACNoise>FALSE</ExcessiveACNoise>
         <MuscleNoise>FALSE</MuscleNoise>
         <LeadDataCRC32>1572193009</LeadDataCRC32>
         <WaveFormData>
9v/2//b/9v/2//b/9v/2//X/9P/z//L/9P/0//T/9P/1//b/9//4//j/+P/4//j/+P/4
//j/+P/4//j/+P/4//b/9v/2//b/+P/4//j/+P/2//b/9v/2//f/+P/5//r/+v/6//r/
+v/6//r/+v/6//r/+v/6//r/+P/4//j/+P/4//j/+P/4//f/9v/1//T/9P/0//T/9P/0
//T/9P/0//L/8v/y//L/9P/0//T/9P/0//T/9P/0//T/9P/0//T/9P/0//T/9P/y//L/
8v/y//L/8v/y//L/8P/w//D/8P/y//L/8v/y//T/9P/0//T/9v/2//b/9v/0//T/9P/0
//L/8v/y//L/9P/0//T/9P/2//b/9v/2//T/9P/0//T/9f/2//f/+P/2//b/9v/2//b/
9v/2//b/+P/4//j/+P/2//b/9v/2//b/9v/2//b/9P/0//T/9P/0//T/9P/0//T/9P/0
//T/8v/y//L/8v/y//L/8v/y//D/8P/w//D/8v/y//L/8v/y//L/8v/y//D/8P/w//D/
8v/y//L/8v/y//L/8v/y//L/8v/y//L/8v/y//L/8v/w//D/8P/w//H/8v/z//T/8v/y
//L/8v/y//L/8v/y//L/8v/y//L/8P/w//D/8P/x//L/8//0//T/8v/y//L/9f/1//X/
9f/1//f/+P/4//b/9//3//f/9//5//n/+P/2//b/8//1//f/+P/4//j/+f/5//v//P/9
//7//v/+//z/+f/4//j/9//3//f/9//0//T/9P/z//L/8P/v/+//7f/t/+3/7f/v/+//
7//v/+3/6//r/+v/7f/r/+v/6//t/+3/6//r/+r/6v/q/+v/7v/v/+//7//u/+//7//w
//L/8//z//X/+v/+/wEABQAKABEAHgAzAFAAdACYALwA0ADMALwAuwC/ALEAlwB0AD0A
/f/C/4L/Vv9P/1r/cf+S/63/vf/M/9v/5f/s/+7/8f/z//T/+P/3//P/9P/2//b/+f/6
//z///8DAAcADAAQABIAEwAVABcAFAAUABIAEQAQAA0ACwAIAAcABQADAAEA///8//3/
+//5//n/+P/4//f/9//5//v//v8BAAMABQAJAAwADwASABYAGAAcAB4AHgAeAB0AHgAe
AB0AHAAZABgAFgAUABIAEQAPAA8ADgANAAwACwALAAsADAAKAAoACwANABAAEQARABMA
EgATABYAFgAaABsAHAAcABwAHgAfAB8AIQAhACEAIwAkACQAJAAkACQAJQAlACcAJwAm
ACYAJgAmACYAJgAmACUAJQAlACQAIwAkACUAJgAiACEAIQAhAB8AHwAeAB0AHAAcABkA
GAAUABIAEQAPAA0ACwAKAAkABAACAAEA///9//3//f/8//n/+P/3//f/9//3//b/9v/3
//f/9//3//f/+P/4//j/+v/7//v/+//8//z//P/8//v/+//7//z//f/9//z//P/8//z/
/P/8////AQABAAEA//////7//f/8//z/+//6//n/9//3//b/9//3//j/+f/5//z//P/7
//v//P/8//3/+//6//r/+//9//z/+//7//j/+P/4//j/+f/6//r/+v/8//v/+//8//v/
/P/8//3//f/9//z//P/+//3//f/9//3//v/+//3/+//7//3/+v/6//r/+//7//3//f/9
//7//v/+//7//v//////AQABAP7//v/+//7////9//3//f/+//7//P/8//j/+P/4//f/
9//3//b/9v/2//b/9v/2//b/9v/2//b/9//5//f/9//3//f/+P/4//j/+P/5//n/+v/6
//r/+v/4//f/9//3//f/9v/2//b/9f/0//T/9P/1//X/9f/1//H/8v/2//T/8v/y//L/
8v/0//T/9P/0//T/9P/0//T/9P/0//T/9P/2//b/9v/2//b/9v/2//b/+P/4//j/+P/4
//j/+P/4//j/+P/4//j/+P/4//j/+P/4//j/+P/4//j/+P/4//j/+P/4//j/+P/4//j/
+P/4//j/+P/4//j/9//2//X/9P/2//b/9v/2//T/9P/0//T/8v/y//L/8v/w//D/8P/w
//L/8v/y//L/9P/0//T/9P/y//L/8v/y//T/9P/0//T/8v/y//L/8v/0//T/9P/0//b/
9v/2//b/9v/2//b/9v/4//j/+P/4//b/9v/2//b/9v/2//b/9v/2//b/9v/2//b/9v/0
//T/9v/3//f/9//3//f/+f/6//j/+P/5//n/+//7//3//f/6//r/+v/3//n/+f/6//r/
+v/5//n/+//6//v//P/8//z/+v/3//b/9v/1//X/9f/1//L/8v/y//H/8P/u/+3/7f/t
/+3/7f/v/+//7//v/+3/7f/r/+v/6//r/+n/6f/p/+n/6f/n/+n/6v/q/+r/6//s/+3/
7f/t/+7/7//v//D/8P/x//P/9f/4//z///8DAAoAEwAiAD0AXgCAAKYAyADSAMYAvgC/
AL8AqwCJAFgAGwDb/5z/ZP9M/03/Xv99/5r/rf+//9D/2f/j/+z/7v/t//H/9v/y//H/
8//0//T/9P/3//j//f8BAAYACwAQABQAFgAXABkAGwAYABgAEwARAA8ACwAFAAIAAQD/
/////f/7//j/+f/3//X/9f/4//j/9//3//j/+////wMABQAHAAsADgATABYAGgAcABwA
HgAeAB4AHQAeAB4AHQAaABcAFgAUABIAEAAPAA0ADQAMAAsACgAJAAkACQAKAAwADAAN
AA8AEAARABEAEwAWABcAGgAaAB4AHwAgACAAIAAiACMAIwAlACUAJQAnACgAKAAoACgA
KAApACkAKwArACoAKgAqACgAKAAoACgAKQApACkAKAAmACYAJgAmACIAIQAhACEAIQAh
ACAAHwAcABwAGQAYABYAFAATABEADwANAAwACwAIAAYABQADAAIAAwAEAAQAAQAAAP//
//8BAAEAAAAAAAEAAQABAAEAAQACAAIAAgAEAAUABQAFAAQABAAEAAQABQAFAAUABgAH
AAcABgAGAAYABgAGAAYABQAHAAcABwAFAAUABAADAAIAAgABAAAA/v/7//r/+P/5//n/
+v/7//v//v/+//3/+//8//z//f////7//v///wEAAAD/////AAAAAAAAAAABAAIAAgAC
AAEA///+//7///8AAAAAAQABAAEAAAAAAAIAAQABAAEAAwAEAAQAAwADAAMABQACAAQA
BAAFAAUABQAFAAUABgAGAAYABgAGAAcABwAJAAkABgAGAAYABgAGAAUABgAHAAYABgAE
AAQABAAEAAQAAwAFAAUABAAEAAQABAAEAAQABgAGAAYABgAFAAcABQAFAAUABQAGAAYA
CAAIAAkACQAIAAgACAAIAAgABwAHAAcACQAIAAgACAAFAAQABAAEAAUABQAFAAUABQAE
AAIABAACAAIAAgACAAIAAgACAAIAAAAAAAAAAAACAAIAAgACAAIAAgACAAIAAwAEAAUA
BgAEAAQABAAEAAQABAAEAAQABgAGAAYABgAGAAYABgAGAAgACAAIAAgACAAIAAgACAAI
AAgACAAIAAgACAAIAAgACAAIAAgACAAIAAgACAAIAAgACAAIAAgACAAIAAgACAAGAAYA
BgAGAAYABgAGAAYABAAEAAQABAAEAAQABAAEAAQABAAEAAQABAAEAAQABAAEAAQABAAE
AAQABAAEAAQABAAEAAQABAACAAIAAgACAAIAAgACAAIAAgACAAIAAgACAAIAAgADAAEA
AQABAAEAAwAEAAQABAAHAAcABwAHAAcABwAGAAYACAAFAAcABwAIAAgACAAHAAcACQAK
AAsADAAMAAwACgAFAAQABAADAAMAAwADAAAAAAAAAP///v/8//v/+//7//v/+//7//v/
+//7//v/+//7//v/+//7//n/+f/5//n/9//1//X/9v/2//b/9//4//n/+f/5//r//f/9
//7//v/9////BQAGAAYADQATABgAIQAwAEcAZACGALAA2AD0APAA3gDZANcAxQCnAH4A
PQDv/6r/cv9S/0v/WP9z/5L/q/+5/8r/3f/r//L/+v///wEAAAAAAP////8AAAAAAAAD
AAQACQANABIAFwAfACQAJwApAC4AMQAvADAALQArACkAJQAjACAAHwAdABgAFQASAA4A
DAAJAAYABQAGAAYABQAFAAQABQAHAAkADQAPABMAFgAXABoAHgAgACIAJAAkACQAJwAo
ACgAJwAmACMAIgAgAB4AHAAbABkAFwAWABUAFAATABMAEwAUABQAFAAVABcAFgAXABcA
GQAcAB0AIAAgACIAIwAkACQAJgAoACkAKQAtAC0ALQAvAC4ALgAuAC4AMAAxADEAMwAz
ADIAMgAyADAAMAAwADAAMQAxADEAMAAuAC4ALgAuACwAKwArACsAJwAnACYAJQAiACIA
HwAeAB4AHAAbABkAFQATABIAEQAOAAwACwAJAAcABwAHAAYABQAEAAMAAwAFAAUABAAE
AAQAAwACAAEAAQACAAIAAgACAAMAAwADAAIAAgACAAIAAwADAAMABAADAAMAAgACAAIA
AgACAAIAAgADAAIAAQAAAP///f/7//j/+P/3//b/9//1//X/9P/z//P/9P/1//L/9P/z
//H/8//0//T/9f/4//j/+f/7//3//P/7//v/+//8//3//v/9//7//v/+//3/+//6//r/
+P/4//f/9//1//X/9P/0//X/9f/2//f/9//4//j/9//5//n/+//4//n/+v/8//3//f/9
//3//v/8//z//P/8//z/+//8//v/+P/4//j/+P/5//f/9//3//b/9v/0//T/9P/0//T/
8//1//X/9P/0//b/9v/2//b/9v/2//b/9v/1//f/9f/1//f/9//4//j/+P/4//n/+f/2
//b/9v/2//b/9f/1//X/8//y//L/8v/z//L/8v/y//H/8f/x//H/8f/u/+7/8v/w//D/
8P/w//D/8P/w//D/8P/w//D/8P/w//D/8P/w/+7/7v/u/+7/7//w//H/8v/w//D/8P/w
//L/8v/y//L/8v/y//L/8v/y//L/8v/y//L/8v/y//L/8f/w/+//7v/u/+7/7v/u/+z/
7P/s/+z/7P/s/+z/7P/q/+r/6v/q/+j/6P/o/+j/6P/o/+j/6P/o/+j/6P/o/+j/6P/o
/+j/6P/o/+j/6P/o/+j/6P/o/+j/6P/o/+j/5v/m/+b/5v/m/+b/5v/m/+j/6P/o/+j/
5v/m/+b/5v/l/+b/5//p/+n/6f/p/+n/6f/q/+r/6v/t/+3/7f/t/+3/7f/s/+z/7v/r
/+3/7f/u/+7/7v/t/+v/7f/u/+//8v/y//L/8P/t/+z/7P/r/+v/6//r/+j/6P/o/+f/
5v/k/+P/4//j/+P/4//j/+P/4f/h/+H/4f/f/9//3//f/93/3f/d/93/3f/b/9v/3P/c
/9z/3f/e/93/3f/d/97/4f/h/+L/4v/l/+X/5//o/+z/8f/1//7/BwAUACkARABoAI4A
tADSANIAwgC5ALcArQCVAHAANQDt/6r/bP9A/zH/Ov9R/3L/i/+d/67/v//L/9j/4v/j
/+H/5P/o/+f/5f/m/+j/6P/r/+z/8f/1//r///8DAAgACwANAA8AEQAOAA4ACwAJAAcA
AwD///z/+//5//X/8//x/+7/7f/r/+n/6f/q/+r/6f/p/+n/6//u//H/8//1//n//P//
/wIABgAIAAwADgAOAA4ADwAQABAADwANAAkABwAEAAMAAgACAAEA///+//3//P/5//n/
+f/6//r/+v/7//3//P/9//3///8AAAEABAAEAAYABwAIAAgACgAMAA0ADQARABEAEQAT
ABYAFgAWABYAFgAXABcAGQAZABgAGAAYABgAGAAYABgAGQAZABkAGAAWABYAFgAWABYA
FQAVABUAEwATABIAEQAOAA4ACwAKAAoACAAHAAUAAQD///7//f/6//j/9//1//P/8//z
//L/8f/w/+//7//x//H/8P/w/+//7//v/+//8f/y//L/8v/w//H/8f/x//L/8v/y//L/
8//z//P/9P/0//P/8f/w//L/8v/y//L/8f/z//P/8//z//P/8v/x//L/8v/x//D/7f/r
/+v/6v/p/+n/6v/r/+v/7v/u/+3/7f/u/+7/7//v/+7/7v/v/+3/7P/r/+v/7P/s/+z/
7P/t/+7/7v/u/+7/7f/t/+7/7//w//D/8f/x//H/8P/w//L/8f/x//H/8f/y//L/8f/x
//H/8//w//L/8v/z//P/8//z//P/9P/2//b/9v/2//X/9f/3//f/+P/4//j/+P/5//f/
9//3//b/9v/0//T/9P/0//T/8//x//H/8P/w//D/8P/w//D/8P/w//D/8P/x//P/8f/x
//P/8//0//T/8v/y//P/8//y//L/8v/y//L/8f/x//H/7//u/+7/7v/v/+7/7v/u/+3/
7f/t/+3/7f/u/+7/7P/t/+7/7//w/+7/7v/u/+7/8P/w//D/8P/w//D/8P/w//D/8P/w
//D/8v/y//L/8v/y//L/8v/y//L/8v/y//L/8v/y//L/8v/y//L/8v/y//T/9P/0//T/
9P/0//T/9P/0//T/9P/0//T/9P/0//T/8v/y//L/8v/y//L/8v/y//L/8v/y//L/8v/y
//L/8v/y//L/8v/y//D/8P/w//D/8v/y//L/8v/y//L/8v/y//L/8v/y//L/8v/y//L/
8v/w//D/8P/w//L/8v/y//L/8v/y//L/8v/y//L/8v/y//L/8v/y//L/8v/y//L/8v/y
//L/8v/y//D/8P/w//D/8v/y//L/8v/w//D/8P/u/+7/7v/v/+//8P/x//L/9f/1//T/
8//z//X/9f/1//f/9f/0//T/9P/z//X/9f/2//b/9v/1//X/9//4//n/+v/4//j/9v/z
//T/9P/z//P/8//z//D/8P/w/+//7v/s/+v/6//r/+v/7f/t/+3/7f/t/+3/7f/r/+n/
6f/p/+f/6P/p/+r/6//n/+f/6P/o/+r/6//s/+3/7f/t/+7/7//t/+7/7v/v//P/9f/2
//r/AQAFAAoAEwAiADsAYACEAKYAyADQAMAAuADBALkApQCNAGIAIQDf/6D/Zv9M/0//
Xv99/57/s//B/9L/3f/l/+r/7v/x/+//8P/y//P/8//y//L/8v/1//b/+////wQACQAM
ABAAEgATABUAFwAUABQAEQAPAA0ACQAFAAIAAQD///7//f/8//r/+f/3//X/9f/2//b/
9f/1//f/+f/8////AQADAAcACgAPABIAFgAYABgAGgAaABoAGQAaABoAGQAaABcAFgAU
ABAADgANAAsACQAIAAcABgAHAAcABwAIAAgACAAJAAsADgAPAA8AEQAQABEAFAAUABgA
GQAaABoAGgAcAB0AHQAdAB0AHQAfACIAIgAiACIAIQAhACAAIQAjACIAIgAiACIAIgAi
ACIAIwAjACMAIgAiACIAIgAiAB4AHQAdAB0AHQAdABwAGwAYABgAFQAUABIAEAAPAA0A
CwAJAAgABwACAAAA///9//v/+//7//r/+f/4//f/9//5//n/+P/4//n/+f/5//n/9//4
//j/+P/6//v/+//7//z//P/8//z/+f/5//n/+v/7//v/+v/6//r/+v/6//r//f//////
///9//3//P/7//r/+v/5//j/9//1//X/9P/z//P/9P/1//f/+v/6//n/9//4//j/+f/3
//b/9v/3//f/9v/1//X/9P/0//T/9P/3//j/+P/4//j/9//3//j/+f/6//r/+//7//v/
+v/6//j/9//3//f/9//4//j/9//3//f/+f/2//b/9v/3//f/+f/5//n/+v/4//j/+P/4
//v/+//9//3/+v/6//r/+v/5//f/9//3//j/+P/2//b/9P/0//T/8//1//X/9P/0//L/
8v/y//L/8v/y//L/8v/z//X/8//z//P/8//0//T/9P/0//X/9f/y//L/8v/y//T/8//z
//P/8//y//L/8v/v/+7/7v/u/+//7//v/+//7//u/+7/7v/u/+7/7v/u//D/8P/w//D/
8P/w//D/8P/y//L/8v/y//D/8P/w//D/8P/w//D/8P/y//L/8v/y//D/8P/w//D/8v/y
//L/8v/y//L/8v/y//T/9P/0//T/9P/0//T/9P/y//L/8v/y//T/9P/0//T/8v/y//L/
8v/y//L/8v/y//T/9P/0//T/8//y//H/8P/y//L/8v/y//D/8P/w//D/8P/w//D/8P/w
//D/8P/w/+7/7v/u/+7/8P/w//D/8P/w//D/8P/w//D/8P/w//D/8P/w//D/8P/w//D/
8P/w//D/8P/w//D/7v/u/+7/7v/u/+7/7v/u//D/8P/w//D/8P/w//D/8P/w//D/8P/u
//D/8P/x//H/8f/x//H/8//0//T/9P/1//P/8//z//X/9//2//b/9v/1//f/9//4//j/
+P/3//f/+f/6//v//P/8//z/+v/3//j/+P/3//f/9f/1//L/8v/y//H/8P/u/+3/7f/t
/+3/6//r/+v/6//t/+3/7f/r/+n/6f/p/+f/6f/p/+n/6f/p/+n/6v/q/+j/6f/q/+v/
7f/t/+7/7//v//D/8P/x//H/8//y//j//f///wQACwASACMAPgBeAIIAqgDKAM4AwAC7
AMEAuQCfAIAAUwAXANb/lv9g/03/Tv9f/4D/nf+x/8b/0//b/+b/7P/t/+3/7v/s/+//
8//0//P/8v/0//T/9f/5//7/AwAIAAwADgAPABEAEwAQABAADQALAAkABQABAP7//f/7
//n/9//1//L/9P/z//L/8//0//T/8//z//T/9//7//////8BAAUACAALAA4AEgAUABYA
GAAYABgAGAAYABcAFQAWABMAEgAQAAwACgAJAAcABQAEAAMAAgADAAMAAwAEAAIAAgAD
AAUACAAJAAkACwAKAAsADgAOAA4ADwAQABAAFAAWABcAFwAXABcAFwAZABwAHAAcABwA
GgAbABsAHQAdABwAHAAcABwAHAAcABwAHQAdAB0AHAAcABwAHAAcABwAGwAbABsAFwAX
ABYAFQATABQAEgASAA4ADAALAAkACQAHAAYABQACAAAA///9//n/+f/5//j/+f/4//f/
9//1//X/9P/0//f/9//3//f/9//4//j/+P/4//n/+f/5//z//P/8//z/+//7//v//P/9
//3//P/8//z//P/8//z/+//9//3//f///////v/9//r/+v/5//j/9//1//X/9P/1//X/
9v/3//X/+P/4//f/+f/6//r/+//7//r/+v/7//3//P/7//v/+v/6//r/+v/5//r/+v/6
//z/+//7//z/+//8//z//f/9//3//P/8//z/+//7//v/+//8//z/+//9//3////8//7/
/v//////////////AAACAAIAAgACAAIAAQACAAEAAgACAAIAAgABAP///////wIAAgAA
AAAAAAAAAAAA///9//3//P/8//7//v/+//7//P/8//z//P///wEA//////3//f/+//7/
/P/8//3//f/9//7///8AAP7//f/9//3//f/8//z//P/7//r/+v/6//n/+f/5//n/+f/6
//j/+v/4//j/+P/4//r/+v/6//r//P/8//z//P/6//r/+v/6//v//P/9//7//v/+//7/
/v8AAAAAAAAAAAAAAAAAAAAAAAAAAAAAAAACAAIAAgACAAAAAAAAAAAAAQACAAMABAAC
AAIAAgACAAIAAgACAAIAAgACAAIAAgACAAIAAgACAAQABAAEAAQAAgACAAIAAgACAAIA
AgACAAQABAAEAAQAAgACAAIAAgACAAIAAgACAAAAAAAAAAAAAAAAAAAAAAACAAIAAgAC
AAAAAAAAAAAAAgACAAIAAgAEAAQABAAEAAIAAgACAAIABAAEAAQABAADAAIAAQAAAAIA
AgACAAAAAgACAAMAAwADAAMAAwAFAAgACAAIAAkACQAJAAkACwANAAwADAAMAAcACQAJ
AAoACgAKAAkACQALAAwADQAOAAwADAAKAAcABgAGAAUABQAFAAUAAgACAAIAAQAAAP7/
//////////////////////////////3//f/9//3/+//6//n/+P/3//f/9//4//j/9v/3
//j/+f/5//n/+v/7//3//v/+//////8BAAQACAANABUAGgAdACwARQBiAIYArgDYAPYA
9ADiAN0A2QDHAKsAggBBAPP/rv92/1L/Sf9S/23/kv+r/7v/yv/d/+v/9P/6/wEAAwAC
AAAAAQADAAQABAAEAAcACAAJAA0AEgAXAB4AJAAoACsALgAxAC8AMAAuAC0ALAApACUA
IgAhAB8AGgAXABQAEAANAAsACQAJAAkACAAGAAUABwAJAAwADwARABMAFwAaAB0AIAAk
ACYAKgAsACwALAArACwALAArACoAJwAmACQAIgAgAB8AHQAbABoAGQAYABkAGQAZABoA
GAAYABkAGwAcAB0AHQAfACAAIQAkACQAJgAnACgAKAAqACwALQAtAC8ALwAvADEAMgAy
ADIAMgAwADEAMQAzADMAMgAyADIANAA0ADQANAAzADMAMwAyADIAMgAyADIAMAAvAC8A
LwArACsAKgApACgAKAAlACQAIAAeAB0AGwAZABcAFgAVABQAEgARAA8ACwALAAsACgAL
AAoACQAJAAkACQAIAAgACQAJAAkACQAJAAoACgAKAAgACQAJAAkACgAKAAoACgAJAAkA
CQAKAAkACQAIAAgACAAIAAgACAAHAAkACQAJAAcABwAGAAUAAgACAAEAAAD///3//f/8
//v/+//8//3/+v/8//v/+f/7//z//P/9/////v/+////AAAAAAAAAQADAAQABQAGAAYA
BgAFAAQABAADAAMABAACAAIAAQABAP/////+//7//v/9//3//f/9//7//v/9//7///8C
AAAAAAAAAAEAAQACAAMABAAGAAYABgAGAAYABgAFAAYABQAEAAQABAAEAAUAAwADAAMA
BAAEAAIAAgACAAIAAgABAAEAAQAAAAAAAgACAAIAAgACAAIAAgACAAMABQADAAMAAwAD
AAQABAACAAIAAwADAAQABAAEAAQAAwABAAAA//8BAAAAAAAAAAEAAAAAAAAA/v/9//z/
+/////7//P/8//z//P/8//z//P/8//z//P/8//z//P/8//r/+v/6//r//P/8//z//P/8
//z//P/8//z//P/8//z//P/8//z//P/+//7//v/+//7//v/+//7//P/8//z//P/8//z/
/P/8//z//P/8//z//P/8//z//P/+//7//v/+//z//P/8//z//P/8//z//P/6//r/+v/6
//j/+P/4//j/+P/4//j/+P/4//j/+P/4//j/+P/4//j/+v/6//r/+v/4//j/+P/4//r/
+v/6//r/+P/4//j/+P/6//r/+v/6//r/+v/6//r//P/6//r/+v/9//3//f/9//v//f/+
//7//v///////////wEAAQAAAP7//v/7//3//f/+//7//v/9//3///8AAAEAAgACAAIA
AAD9//z//P/5//n/+f/5//j/+P/4//f/9v/0//P/8//x//H/8f/x//P/8//z//P/8f/v
/+//7//v/+3/7f/t/+3/7f/r/+v/7P/s/+z/7f/s/+3/7f/t//D/8f/x//L/8v/1//f/
9//8/wAAAwAJABIAGwAoAD8AYACGAK4A0gDoAOQA0ADFAL0AqwCPAGYAKwDh/57/Zv9E
/z3/TP9r/4b/nf+z/8T/z//d/+r/7v/x//X/9P/y//P/8//w//D/8P/z//T/+v///wUA
CwASABgAHAAfACEAIwAgACAAHQAbABkAFQARAA4ADQALAAgABQACAP7/+//5//f/9//3
//b/9P/z//H/8//2//n/+//9/wEABAAJAAwAEAASABQAFgAWABYAGQAaABoAGQAYABUA
FAASABAADgANAAsACwAKAAkACAAGAAUABAAEAAYABgAHAAkACAAJAAkACwAOAA8AEgAS
ABQAFQAWABYAGAAaABsAGwAfAB8AHwAhACIAIgAiACIAIgAjACMAJQAlACQAJAAkACQA
JAAkACQAIwAjACMAIgAgACAAIAAgAB4AHQAdAB0AGQAZABgAFwAUABQAEQAQAA4ADAAL
AAkABwAFAAQAAwAAAP7//f/7//n/+f/5//j/9//2//X/9f/1//X/9P/0//P/8//z//P/
8//0//T/9P/0//X/9f/1//T/9P/0//T/8//z//P/9P/z//P/8v/y//L/8v/y//L/8//1
//X/9f/z//P/8v/x/+//7v/s/+r/6f/n/+f/5v/n/+f/6P/p/+f/6v/q/+n/6f/q/+r/
6//s/+z/7f/v/+//7v/t/+3/7f/u/+//8P/x//L/8v/y//D/7//v//D/7//w//D/8f/v
/+//7v/u/+7/7f/t/+3/7//w//D/7//t/+3/7//s/+3/7v/w//H/8f/x//H/8v/w//D/
8P/w//H/8f/z//P/8v/y//L/8v/x/+//7//v/+7/7v/s/+z/7P/s/+z/6//r/+v/6v/q
/+z/7P/s/+z/7P/s/+z/7P/t/+//7f/t/+//7//w//D/8P/w//H/8f/u/+7/7v/u/+7/
7f/t/+3/6//q/+r/6v/p/+j/6P/o/+n/6f/p/+n/6//q/+j/6P/q/+r/6v/q/+j/6P/o
/+j/6v/q/+r/6v/q/+r/6v/q/+r/6v/q/+r/7P/s/+z/7P/q/+r/6v/q/+z/7P/s/+z/
7v/u/+7/7v/u/+7/7v/u/+7/7v/u/+7/7v/u/+7/7v/s/+z/7P/s/+7/7v/u/+7/7f/s
/+v/6v/s/+z/7P/s/+r/6v/q/+r/6v/q/+r/6v/q/+r/6v/q/+r/6v/q/+r/6v/q/+r/
6v/q/+r/6v/q/+r/6v/q/+r/7P/s/+z/7P/s/+z/7P/s/+7/7v/u/+7/7v/u/+7/7v/s
/+z/7P/s/+7/7v/u/+7/7P/s/+z/7P/u/+7/7v/u//D/8P/w//D/8P/w//D/8P/y//L/
8v/y//H/8P/v/+7/8P/w//D/8P/w//D/8P/w//L/8v/y//L/8f/w/+//7v/s/+z/7P/s
/+z/7P/s/+z/6f/o/+f/5v/m/+b/5v/m/+j/6P/o/+j/5//m/+X/5P/i/+L/4v/i/+L/
4v/i/w==
         </WaveFormData>
      </LeadData>
      <LeadData>
         <LeadByteCountTotal>10000</LeadByteCountTotal>
         <LeadTimeOffset>0</LeadTimeOffset>
         <LeadSampleCountTotal>5000</LeadSampleCountTotal>
         <LeadAmplitudeUnitsPerBit>4.88</LeadAmplitudeUnitsPerBit>
         <LeadAmplitudeUnits>��V</LeadAmplitudeUnits>
         <LeadHighLimit>2147483647</LeadHighLimit>
         <LeadLowLimit>268435456</LeadLowLimit>
         <LeadID>V3</LeadID>
         <LeadOffsetFirstSample>0</LeadOffsetFirstSample>
         <FirstSampleBaseline>0</FirstSampleBaseline>
         <LeadSampleSize>2</LeadSampleSize>
         <LeadOff>FALSE</LeadOff>
         <BaselineSway>FALSE</BaselineSway>
         <ExcessiveACNoise>FALSE</ExcessiveACNoise>
         <MuscleNoise>FALSE</MuscleNoise>
         <LeadDataCRC32>1775017570</LeadDataCRC32>
         <WaveFormData>
+v/6//r/+v/6//r/+v/6//z//P/8//z//P/8//z//P/8//z//P/8//z//P/8//z//v/+
//7//v/+//7//v/+//7//v/+//7//v/+//7//v/8//z//P/8//z//P/8//z//P/8//z/
/P/6//r/+v/6//r/+v/6//r/+v/6//r/+v/4//j/+P/4//j/+P/4//j/+P/4//j/+P/4
//j/+P/4//j/+P/4//j/+P/4//j/+P/2//b/9v/2//b/9v/2//b/9v/2//b/9v/2//b/
9v/2//b/9v/2//b/9v/2//b/9v/2//b/9v/2//b/9v/2//b/9v/2//b/9v/2//b/9v/2
//b/9v/2//b/9v/2//b/9v/2//b/9v/2//b/9v/2//b/9v/2//b/9v/2//b/9v/2//b/
9v/2//b/9v/2//b/9v/2//b/9v/2//b/9v/2//b/9v/2//b/9v/2//b/9v/2//T/9P/0
//T/9P/0//T/9P/2//b/9v/2//T/9P/0//T/9P/0//T/9P/0//T/9P/0//b/9v/2//b/
9v/2//b/9v/0//T/9P/0//b/9v/2//b/9v/2//b/9v/2//b/9v/2//T/9P/0//T/9P/0
//T/9P/0//T/9P/0//T/9P/0//T/9P/0//T/9P/0//T/9P/0//b/9v/2//b/9//3//f/
+P/5//r/+//7//v/+//7//z//P/+/////////////v/+//7/AAAAAAAA/v/+/wAAAgAF
AAUABQAEAAIA//////7/AAAAAAAA/v/+//3/+//5//f/9f/z//L/8v/x//H/8f/x//H/
8f/w/+7/7v/u/+7/7v/u/+7/7v/w//D/7//v/+//7//w//D/8P/w//H/8f/x//L/8v/y
//H/8f/x/+//7//t/+r/5v/o/+v/9f8GAB8APQBgAIoAswDUAPQAHgFCAVEBQwEcAeQA
nwBRAP//xv+w/6z/tP/G/9P/3v/o//L/9//5//3////9//z/+v/5//n/9//3//f/9//2
//j/+P/4//j/+f/5//n/+f/5//n/+f/5//r/+v/6//r/+v/6//r/+v/6//r/+v/6//r/
+v/6//v/+//7//v/+//7//v/+//8//z//f/9//3//f/9//7//v/+//7//v////////8A
AAAAAAAAAAAAAAAAAAEAAQABAAMAAwADAAMABAAEAAUABQAFAAYABgAGAAYABgAGAAYA
CAAIAAoACgAKAAoACwALAAsADQAOAA8ADwAPABEAEgASABMAEwATABUAFgAXABcAGQAa
ABoAGwAZABoAGwAbABsAHAAcABwAHgAeAB4AHgAeAB4AHgAfAB8AHgAeAB0AHQAcABwA
GgAaABkAGQAYABgAFgAVABQAEwASABEAEAAPAA8ADgAOAAsACgAKAAkACQAJAAgACAAH
AAYABgAGAAUABQAFAAQABgAGAAYABQAFAAUABQAEAAQAAwACAAIAAgACAAIAAQABAAEA
AQABAAEAAQABAAEAAQABAAEAAQABAAEAAQAAAAAAAAAAAAAAAAAAAAAAAAAAAAAAAAD/
////////////AAAAAAEAAQD/////////////////////AQABAAIAAgAAAAAAAAABAAEA
AQABAAEAAQABAAEAAQABAAEAAQACAAIAAgACAAIABAAEAAQABAAEAAQABAAEAAQABAAE
AAQABAAEAAQABAAEAAQAAwADAAMAAwADAAIAAgACAAIAAQABAAEAAQABAAEAAQAAAAAA
AAAAAAAAAAD///////////////////7//v/+//7//v/+//7//v/+//7//v/+//7//v/+
//7//v////////////////////////////////////////////////////7//v/+//7/
/v/+//7//v/+//7//v/+//7//v/+//7//v/+//7//v/+//7//v/+//7//v/+//7//v/+
//7//v/+/wAAAAAAAAAA/v/+//7//v/+//7//v/+//7//v/+//7//v/+//7//v/+//7/
/v/+//7//v/+//7//v/+//7//v/+//7//v/+//7//v/+//7//v/+//7//v/+//7//v/+
//7//v/+//7//v/+//7//v/+//7//v/+//z//P/8//z//P/8//z//P/+//7//v/+//7/
/v/+//7//P/8//z//P/8//z//P/8//z//P/8//z//P/8//z//P/8//z//P/8//z//P/8
//z//v////////8AAAEAAgADAAMAAwADAAMAAgACAAQABQAFAAUABQAEAAYABgAIAAgA
CAAIAAgACgAMAA8ADwAPAA4ADAAJAAkACAAIAAgACAAEAAQAAwABAAEA///9//v/+v/6
//n/+f/5//n/+f/5//j/+P/4//j/+P/4//j/+P/4//j/+P/3//n/+f/5//r/+v/6//r/
+//5//n/+v/6//r/+f/5//n/+f/3//X/8v/w//L/+f8HABoAMQBRAHgApADLAOgADgE2
AVQBUwE1AQQBxAB9AC0A5//A/7T/tP/E/9T/3//q//T/+v///wMAAwAFAAUABAACAAEA
AQABAAEAAQABAAAAAAAAAAAAAAABAAEAAQABAAEAAQABAAEAAgACAAIAAgACAAIAAgAC
AAIAAgACAAIAAAAAAAAAAQADAAMAAwADAAEAAQABAAIAAgADAAMAAwADAAMABAAEAAYA
BgAGAAcABQAFAAYABgAGAAYABgAGAAYABwAHAAcABwAHAAcABwAIAAgACQAJAAkACgAK
AAoADAAMAAwADAAMAAwADgAOABAAEAARABEAEQATABQAFQATABMAFQAWABYAFwAXABcA
GQAaABsAGwAbABwAHAAdAB8AIAAhACEAIQAiACIAIgAiACIAIgAiACIAIgAiACMAIwAi
ACIAIQAhACAAIAAeAB4AHQAdABwAGgAYABcAFgAXABYAFQAUABMAEwASABIADwAOAA4A
DQANAA0ADAAMAAsACgAKAAoACQAJAAkACAAIAAgACAAHAAcABwAHAAYABgAFAAQABAAE
AAQABAADAAMAAwADAAMAAQABAAEAAQABAAEAAQABAAEAAQABAAAAAAAAAAAAAAD+//7/
/v/+/wAAAAAAAP///f/9//3//f/8//z//f/9//3//f/9//3/////////////////AAAA
AAAAAAAAAAEAAQABAAEAAQABAAEAAQABAAEAAQABAAIAAgACAAIAAgACAAIAAgACAAIA
AgACAAIAAAAAAAAAAAACAAIAAgACAAIAAgABAAEAAQABAAEAAAAAAAAAAAD/////////
//////////7//v/+//7//v/+//3//f/9//3//f/9//3//P/8//z//P/8//z//P/8//z/
+v/6//r/+v/6//r/+v/6//n/+f/5//n/+//7//v/+//5//n/+f/5//n/+f/5//n/+f/7
//v/+v/6//r/+v/6//r/+v/6//r/+v/6//r/+v/4//j/+P/4//r/+v/6//r/+P/4//j/
+P/6//r/+v/6//j/+P/4//j/+P/4//j/+P/6//r/+v/6//j/+P/4//j/+P/4//j/+P/4
//j/+P/4//b/9v/2//b/9v/2//b/9v/4//j/+P/4//b/9v/2//b/9v/2//b/9v/2//b/
9v/2//b/9v/2//b/9v/2//b/9v/2//b/9v/2//b/9v/2//b/9v/2//b/9v/0//T/9P/0
//b/9v/2//b/9v/2//b/9v/0//T/9P/0//T/9P/0//T/9P/0//T/9P/0//T/9P/1//X/
9f/2//f/+P/5//n/+f/5//n/+v/6//z//f/9//3/+//6//r/+v/+//7//v/+//z//v8A
AAMABQAFAAQAAgD//////v/+//7//v/8//z/+f/3//X/8//x/+//7v/u/+3/7f/t/+3/
7f/t/+z/7P/s/+z/7P/s/+z/7P/s/+z/7P/r/+v/6//r/+z/7P/s/+z/7f/t/+3/7v/u
/+7/7f/t/+v/6f/p/+f/5P/i/+T/6f/1/wgAIQA/AGgAmADFAOoADAE2AVYBWwFDARAB
zgB9ACcA3/+y/5z/mP+m/7j/x//S/97/5v/t//P/9//5//n/+P/2//X/9f/z//P/8//z
//L/8v/y//L/8v/z//P/8//z//X/9f/1//X/9P/0//T/9P/0//T/9P/0//T/9P/0//T/
9v/2//b/9//3//f/9//3//f/9//3//j/9v/3//f/9//1//X/9v/2//j/+P/4//n/+f/5
//r/+v/6//r/+v/6//r/+//7//v/+//7//v/+//8//z//f/9//v//P/8//z//v/+//7/
/v8AAAAAAgACAAQABAAFAAUAAwAFAAYABwAHAAcACQAKAAoACwALAAsADQAOAA8ADwAP
ABAAEAARABEAEgATABMAEwAUABQAFAAUABQAFAAUABQAFAAUABUAEwASABIAEQATABIA
EgAQABAADwAPAA4ADgAMAAsACgAHAAYABQAEAAUABQAEAAQAAwACAAIAAQABAAEAAAAA
AP3//P/8//z/+//7//v/+v/6//r/+v/5//n/+f/5//j/+P/3//b/9v/2//b/9v/1//f/
9//3//f/9f/1//X/9f/z//P/8//z//H/8f/x//D/8v/y//L/8v/w//D/8P/w//D/8P/w
/+//7//v/+//7//w//D/8f/x//H/8f/x//H/8//z//P/8//z//P/9P/0//T/9P/0//X/
9f/1//X/9f/1//X/9f/1//X/9f/1//b/9P/0//T/9P/2//b/9v/2//b/9v/2//b/9v/2
//b/9v/0//T/9P/0//T/9P/z//P/8//z//P/8v/y//L/8v/x//H/8f/x//H/8f/x//D/
8P/w//D/8P/w/+//7//v/+//7//v/+//7v/u/+7/7v/u/+7/7v/u/+7/7v/u/+7/7v/u
/+7/7v/u/+v/6//r/+v/6//r/+v/6//r/+v/6//r/+3/7f/t/+3/7f/t/+3/7v/s/+z/
7P/s/+z/7P/s/+z/7P/s/+z/7P/s/+z/7P/s/+z/7P/s/+z/7P/s/+z/7P/s/+z/7P/s
/+z/7P/s/+z/7P/s/+z/7P/s/+z/7P/s/+z/7P/s/+z/7P/s/+z/7P/s/+z/7P/s/+z/
7P/s/+z/7P/s/+z/7P/s/+z/7P/s/+z/7P/s/+z/7P/s/+z/7P/s/+z/7P/s/+z/7P/s
/+z/6v/q/+r/6v/q/+r/6v/q/+r/6v/q/+r/6v/q/+r/6v/s/+z/7P/s/+z/7P/s/+z/
7P/s/+z/7P/s/+z/7P/t/+3/7f/u/+//8P/x//H/8f/x//H/8v/y//L/8//z//P/8//y
//L/8v/2//b/9v/2//b/+P/6//3//f/9//z/+v/5//n/+P/4//b/9v/0//T/8//x/+//
7f/r/+n/6P/o/+f/5//n/+f/5//n/+b/5v/m/+b/5v/m/+b/5v/m/+b/6P/n/+f/5//l
/+b/5v/m/+b/5//n/+f/6P/o/+j/5//n/+f/5//n/+X/5P/g/+D/4//t/wAAFwAzAFgA
hgCzANgA+AAgAUYBVQFJASAB5ACZAEcA9/+8/57/mP+g/7T/w//O/9j/5P/r//H/8//1
//X/9P/y//H/8f/x//H/8f/x//D/8P/w//D/8P/x//H/8f/x//H/8f/x//H/8v/y//L/
8v/y//L/8v/y//L/8v/y//L/9P/0//T/9f/z//P/8//z//X/9f/1//b/9v/3//f/9//3
//f/+P/4//b/9v/2//f/9//3//j/+P/4//j/+P/4//j/+f/5//n/+f/5//n/+f/8//z/
/f/9//3//v/+//7/AAAAAAAAAAAAAAAAAgACAAIAAgADAAMABQAHAAgACQAHAAcACQAK
AAoACwALAAsADwAQABEAEQARABIAEgATABMAFAAVABUAFQAWABYAFgAWABYAFgAWABgA
GAAYABkAGQAYABgAFwAXABYAFgAUABQAEwATABIAEgAQAA8ADgANAAwACwAKAAkACQAI
AAgABwAGAAYABQAFAAUABAAEAAMAAgACAAIAAQABAAEAAAAAAAAAAAD///////////7/
/v/9//z//P/8//z//P/7//v/+//7//v/+f/5//n/+f/5//n/+f/5//n/+f/5//j/+P/4
//j/+P/4//j/+P/4//b/9v/2//X/9//3//f/9//2//b/9//3//n/+f/5//n/+f/5//n/
+f/5//n/+v/6//r/+v/6//v/+//7//v/+//9//3//f/9//3//f/9//7//v/+//7//v/+
//7//v/+//7//v/+//7//v/+//7//v/+//7//v/+//7//v/9//3//f/9//3//P/8//z/
/P/7//3//f/9//3//f/9//z//P/6//r/+v/6//v/+//7//v/+f/5//n/+P/4//j/+P/4
//j/+P/4//j/+P/4//j/+P/4//j/+P/4//f/9//3//f/9//3//f/9//3//f/9//3//f/
9//3//f/+f/5//n/+P/4//j/+P/4//j/+P/4//j/+P/4//j/+P/4//j/+P/4//r/+v/6
//r/+v/6//r/+v/6//r/+v/6//r/+v/6//r/+v/6//r/+v/4//j/+P/4//j/+P/4//j/
+P/4//j/+P/4//j/+P/4//j/+P/4//j/+P/4//j/+P/4//j/+P/4//j/+P/4//j/+P/4
//j/+P/4//j/+P/4//j/+P/4//j/+P/4//j/+P/4//j/+P/4//j/+P/4//j/+P/4//j/
+P/4//j/+P/4//j/+P/4//j/+P/4//j/+P/4//j/+P/4//b/9v/2//b/9v/2//b/9v/2
//b/9v/2//b/9v/2//b/9v/2//b/9v/2//b/9v/2//b/9v/3//f/+f/6//v//P/7//v/
+//7//3//v/+/wAA///////////+//7//v8AAAAAAAAAAAAAAgAEAAcABwAFAAQAAgD/
/wEAAAAAAAAAAAD+//7//f/5//f/9f/z//P/8v/y//H/8f/x//H/8f/x//D/8P/w//D/
8P/w//D/8P/w//D/8P/v/+//7//v//D/8P/w//D/7//v/+//8P/y//L/8f/x//H/7//t
/+v/6v/o/+r/7//9/xIALQBLAHQAoADFAOQACgEyAVABUwE5AQgByAB/ACsA4f+6/6z/
rP+8/87/2f/k/+7/9v/5//3//////////P/6//v/+f/5//n/+f/5//j/+P/4//j/+P/5
//n/+f/5//n/+f/5//n/+v/6//r/+v/6//r/+v/6//r/+v/6//r/+v/6//r/+//7//v/
+//7//v/+//7//z/+v/7//v/+//9//3//v/+//7//v/+/////////wAAAAD+//7//v/+
/wAAAQABAAEAAQABAAEAAQACAAIAAwADAAMABAAEAAQABgAGAAYABgAIAAgACgAKAAoA
CgALAAsACQALAAwADQANAA0ADwAQABIAEwATABMAFQAWABcAFwAXABgAGAAZABkAGgAb
ABsAGwAcABwAHAAeAB4AHgAeAB4AHgAeAB8AHwAeAB4AHQAdABwAHAAaABoAGQAZABgA
GgAYABcAFgATABIAEQAQAA8ADwAOAA4ADQAMAAwACwALAAsACgAKAAkACAAIAAgABwAH
AAcABgAGAAYABgAFAAUABQAFAAQABAADAAIAAgACAAIAAgABAAMAAwADAAMAAQABAAEA
AQABAAEAAQABAAEAAQABAAAAAAAAAAAAAAAAAAAAAAAAAAAAAAAAAP/////////////+
//7/////////////////AQABAAEAAQD/////AAAAAAAAAAAAAAEAAQABAAEAAQABAAEA
AQABAAEAAQABAAIAAgACAAIAAgACAAIAAgACAAIAAgACAAIAAgACAAIAAgACAAIAAgAC
AAIAAgABAAEAAQABAAEAAAAAAAAAAAD//wEAAQABAAEAAQABAAAAAAAAAAAAAAAAAP//
/////////////////v/+//7//v/+//7//v/+//7//v/+//7//v/8//z//P/8//3//f/9
//3//f/9//3//f/9//3//f/9//3//f/9//3//f/9//3//P/8//z//P/8//z//P/8//z/
/P/8//z//P/+//7//v/+//7//v/+//7//v/+//7//v/+//7//v/+//z//P/8//z//v/+
//7//v/8//z//P/8//7//v/+//7//P/8//z//P/8//z//P/8//z//P/8//z/+v/6//r/
+v/8//z//P/8//r/+v/6//r/+v/6//r/+v/8//z//P/8//z//P/8//z//P/8//z//P/6
//r/+v/6//z//P/8//z//P/8//z//P/6//r/+v/6//z//P/8//z//P/8//z//P/6//r/
+v/6//r/+v/6//r//P/8//z//P/8//z//P/8//z//P/8//z//P/8//z//P/8//z//P/8
//z//P/9//3//f/+////AAABAAEAAQABAAEAAgACAAQABQAFAAUABQACAAIAAgAEAAYA
BgAGAAYACAAKAA0ADQANAAwACgAHAAcABgAGAAYABgAEAAQAAwABAP///f/7//n/+P/4
//f/9//3//f/9//3//b/9v/2//b/9v/2//b/9v/2//b/9v/1//X/9f/1//b/9v/2//b/
9//3//f/+P/4//j/9//3//n/9//1//P/8v/u/+z/7//3/wYAGQAzAFQAegClAMwA6gAQ
ATgBUwFRATIBAAG/AHUAJwDi/8D/tP+2/8b/1//g/+r/9v/9/wEABQAHAAUABAACAAMA
AQABAP////////7/AAAAAAAAAAABAAEAAQABAAEAAQABAAEAAAAAAAAAAAACAAIAAgAC
AAIAAgACAAIAAgACAAIAAwADAAMAAwADAAMAAwADAAQABAAFAAUABQAFAAUABgAGAAYA
BgAGAAcABwAHAAgACAAIAAgACAAIAAgACQAJAAkACQAJAAkACQAKAAoACwALAAsADAAM
AAwADgAOAA4ADgAQABAAEgASABIAEgATABMAEwAVABYAFwAXABcAGQAaABoAGwAbABsA
GwAcAB0AHQAfACAAIAAhACEAIgAjACMAIwAkACQAJAAmACYAJgAmACYAJgAmACcAJwAm
ACYAJQAlACQAJAAiACQAIwAjACIAIgAgAB8AHgAdABwAGwAaABkAGQAYABgAFwAWABYA
FQAVABUAFAAUABMAEgASABIAEQARABEAEAAQABAAEAAPAA0ADQANAAwADAALAAoACgAM
AAwADAALAAsACwALAAsACQAJAAkACQAJAAkACQAJAAcABwAHAAYACAAIAAgACAAGAAYA
BgAGAAYABgAGAAUABQAFAAUABQAEAAQABQAFAAUABQAFAAUABQAFAAUABQAFAAUABgAG
AAYABgAGAAcABwAHAAcABwAHAAcABwAHAAcABwAHAAgACAAIAAgACAAIAAgACAAIAAgA
CAAIAAgACAAIAAgACAAIAAgACAAIAAgACAAHAAcABQAFAAUABAAEAAQABAADAAUABQAF
AAUAAwADAAIAAgACAAIAAgACAAMAAwADAAMAAQABAAEAAAACAAIAAgACAAAAAAAAAAAA
AAAAAAAAAAAAAAAAAAAAAP//////////////////////////////////////////////
/////v/+//7//v/+/wAAAAAAAAAAAAAAAAAAAAD+//7//v/+//7//v/+//7/AAAAAAAA
AAAAAAAAAAAAAP7//v/+//7/AAAAAAAAAAD+//7//v/+//7//v/+//7/AAAAAAAAAAD+
//7//v/+//7//v/+//7//v/+//7//v/+//7//v/+//7//v/+//7//v/+//7//v/8//z/
/P/8//z//P/8//z//P/8//z//P/8//z//P/8//z//P/8//z//P/8//z//P/8//z//P/8
//z//P/8//z//P/8//z//P/8//z//P/8//z//P/8//z//P/8//z//P/8//z//P/8//r/
+v/6//r/+v/6//v/+//7//z//f/+//////////////8AAAAAAgADAAMAAwADAAAAAAAA
AAIABAAEAAQABAAGAAgACwALAAkACAAGAAMAAwACAAIAAgACAAAAAAD///3/+//5//f/
9f/0//T/8//z//P/8//z//P/8v/y//L/8v/y//L/8v/w//D/8P/w//H/8f/x//H/8v/y
//L/8v/x//H/8f/y//T/9P/z//P/8//x//H/7//q/+b/6P/v//n/DAAhAD8AaACYAMcA
6gAMATYBWAFfAUcBFgHUAIcAMQDn/7j/oP+c/6r/vv/N/9j/4v/q//P/+f/7///////+
//z/+//5//f/9//3//f/9v/4//j/+P/4//f/9//3//f/+f/5//n/+f/6//r/+v/6//r/
+v/6//r/+v/6//r/+v/6//r/+v/7//v/+//7//v//f/9//3//v/8//3//f/9//3//f/+
//7//v/+//7/////////AAAAAAAAAAAAAAAA/v////////8BAAEAAQABAAIAAgADAAMA
AwAEAAQABAAGAAYABgAGAAgACAAKAAoACgAKAAsACwALAA0ADgAPAA8ADwARABIAFAAV
ABUAFQAWABYAFgAVABUAFgAWABcAGQAaABsAGwAbABwAHAAcAB4AHgAeAB4AHgAeAB4A
HwAfAB4AHgAdAB0AHAAcABoAGgAZABkAGAAYABYAFQAUABMAEgARABAAEQARABAAEAAN
AAwADAALAAsACwAKAAoACQAIAAgACAAHAAcABwAGAAYABgAGAAUAAwADAAMAAgAEAAMA
AgACAAAAAAAAAP////////////////////////3//f/9//3//f/9//3//P/8//z//P/8
//r/+v/6//r/+P/4//j/9//5//n/+f/5//j/+P/5//n/+f/5//n/+f/7//v/+//7//v/
+//8//z//P/8//z//f/9//3//f/9/////////////f/9//3//v/+//7//v/+/wAAAAAA
AAAAAAAAAAAAAAD+//7//v/+//7//v/+//7/AAAAAP/////9//3//f/8//z//P/8//v/
+//7//v/+//7//v/+v/6//r/+v/6//r/+f/5//n/+f/5//n/+f/4//j/+P/4//j/+v/6
//r/+v/6//r/+v/6//j/+P/4//j/9//3//f/9//5//n/+f/5//n/+f/5//n/9//3//f/
9//3//f/9//2//b/9v/2//b/9v/2//b/9v/4//j/+P/4//j/+P/4//j/9v/2//b/9v/4
//j/+P/4//j/+P/4//j/9v/2//b/9v/2//b/9v/2//b/9v/2//b/9v/2//b/9v/2//b/
9v/2//b/9v/2//b/9v/2//b/9v/0//T/9P/0//b/9v/2//b/9v/2//b/9v/0//T/9P/0
//b/9v/2//b/9P/0//T/9P/0//T/9P/0//T/9P/0//T/9v/2//b/9v/0//T/9P/0//T/
9P/0//T/9P/0//T/9P/0//T/9P/0//T/9P/0//T/9P/0//T/9P/1//X/9f/2//X/9v/3
//f/+f/5//n/+v/4//r/+//7//v/+//6//r/+v/8//z//P/+//7/AAACAAUABQAFAAQA
AgD//////v/8//z//P/6//z/+//5//f/9f/z//H/8P/w/+//7//v/+//7//v/+7/7v/u
/+7/7v/u/+7/7v/u/+7/7v/t/+3/7f/t/+7/7v/u/+7/7//v/+//8P/w//D/8f/v//H/
7//v/+3/6v/m/+j/7f/7/xIALQBPAHgAqADXAPoAHAFCAV4BYQFFARQB0AB/ACsA3/+u
/5j/lP+k/7r/x//Q/9z/5v/v//X/+f/7//v/+v/4//f/+f/3//f/9//3//b/9v/2//b/
9v/5//n/+f/5//v/+//7//v/+v/6//r/+v/8//z//P/8//z//P/8//z//P/8//z//f/9
//3//f/9/////////wAA/v//////////////AAAAAAAAAAAAAAEAAwADAAQABAACAAIA
AgACAAIAAwADAAMABQAFAAUABQAEAAQABQAFAAcACAAIAAgACgAKAAoACgAKAAoADAAM
AA4ADgAPAA8ADwARABIAEwATABMAFQAWABgAGQAZABkAGQAaABsAGwAbABwAHAAdAB0A
HgAfAB8AIQAiACIAIgAiACIAIgAiACIAIgAiACMAIwAiACIAIQAhACAAIAAeACAAHwAf
AB4AHAAaABkAGAAXABYAFQAUABUAFQAUABQAEwASABIAEQAPAA8ADgAOAA0ADAAMAAwA
CwALAAsACgAKAAoACgAJAAkACQAJAAgACgAJAAgACAAGAAYABgAFAAUABQAFAAUABQAF
AAUABQAFAAUABQAFAAMAAwADAAIAAgACAAIAAgACAAIAAgACAAIAAgACAAEAAwADAAMA
AwAEAAQABQAFAAUABQAFAAUABwAHAAcABwAHAAcACAAIAAgACAAIAAkACQAJAAkACQAJ
AAkACQAJAAsACwALAAwADAAMAAwADAAMAAwADAAMAAwADAAMAAwADgAOAA4ADgAMAAwA
DAAMAAwADAALAAsACwALAAsACgAMAAwADAALAAsACwALAAsACwALAAoACgAIAAgACAAI
AAkACQAJAAkACQAJAAkACAAKAAoACgAKAAoACgAKAAoACgAKAAoACgAKAAoACgAKAAkA
CQAJAAkACQAJAAkACQAJAAkACQAJAAkACQAJAAkACwALAAkACgAKAAoACgAKAAoACgAK
AAoACgAKAAoACgAKAAoACgAKAAwADAAMAAwADAAMAAwADAAMAAwADAAMAAwADAAMAAwA
DAAMAAwADAAMAAwADAAMAAwADAAMAAwADAAMAAwADAAOAA4ADgAOAA4ADgAOAA4ADAAM
AAwADAAMAAwADAAMAA4ADgAOAA4ADAAMAAwADAAMAAwADAAMAAwADAAMAAwADgAOAA4A
DgAOAA4ADgAOAA4ADgAOAA4ADgAOAA4ADgAOAA4ADgAOAA4ADgAOAA4ADgAOAA4ADgAQ
ABAAEAAQABAAEAAQABAAEAAQABAAEAARABIAEwAUABYAFgAWABYAGAAYABgAGAAaABoA
GgAaABwAHAAcABwAHgAeAB4AHgAgACAAIAAgACEAIgAjACQAIQAgAB8AHgAcABwAHAAc
ABsAGgAZABgAFQAUABMAEgARABAADwAOAA4ADgAOAA4ADgAOAA4ADgAOAA4ADgAOAA4A
DgAOAA==
         </WaveFormData>
      </LeadData>
      <LeadData>
         <LeadByteCountTotal>10000</LeadByteCountTotal>
         <LeadTimeOffset>0</LeadTimeOffset>
         <LeadSampleCountTotal>5000</LeadSampleCountTotal>
         <LeadAmplitudeUnitsPerBit>4.88</LeadAmplitudeUnitsPerBit>
         <LeadAmplitudeUnits>��V</LeadAmplitudeUnits>
         <LeadHighLimit>2147483647</LeadHighLimit>
         <LeadLowLimit>268435456</LeadLowLimit>
         <LeadID>V4</LeadID>
         <LeadOffsetFirstSample>0</LeadOffsetFirstSample>
         <FirstSampleBaseline>0</FirstSampleBaseline>
         <LeadSampleSize>2</LeadSampleSize>
         <LeadOff>FALSE</LeadOff>
         <BaselineSway>FALSE</BaselineSway>
         <ExcessiveACNoise>FALSE</ExcessiveACNoise>
         <MuscleNoise>FALSE</MuscleNoise>
         <LeadDataCRC32>3615547740</LeadDataCRC32>
         <WaveFormData>
+v/6//r/+v/6//r/+v/6//z//P/8//z//v/+//7//v/+//7//v/+//7//v/+//7//v/+
//7//v/+//7//v/+/wAAAAAAAAAAAAAAAAAAAAAAAAAAAAAAAP7//v/+//7//v/+//7/
/v/8//z//P/8//z//P/8//z//P/8//z//P/6//r/+v/6//r/+v/6//r/+v/6//r/+v/6
//r/+v/6//r/+v/6//r/+v/6//r/+v/4//j/+P/4//j/+P/4//j/+P/4//j/+P/4//j/
+P/4//j/+P/4//j/+P/4//j/+P/4//j/+P/4//j/+P/4//j/+P/4//j/+P/4//j/+P/4
//j/+P/4//j/+P/4//j/+P/4//j/+P/4//j/+P/4//j/+P/4//j/+P/4//j/+P/4//j/
+P/4//j/+P/4//j/+P/4//j/+P/4//j/+P/4//j/9v/2//b/9v/2//b/9v/2//b/9v/2
//b/9v/2//b/9v/2//b/9v/2//b/9v/2//b/9v/2//b/9v/2//b/9v/2//b/9v/2//b/
9P/0//T/9P/0//T/9P/0//b/9v/2//b/9v/2//b/9v/0//T/9P/0//T/9P/0//T/9v/2
//b/9v/2//b/9v/2//T/9P/0//T/9v/2//b/9v/2//b/9v/2//T/9f/1//X/9//4//j/
+P/6//r/+v/8//z//P/8//3//f/+/wAAAAAAAAAA////////AQABAAEAAAAAAAIAAwAI
AAgACAAHAAMAAgABAAEAAwADAAIAAAAAAP///f/6//n/9v/1//P/8//y//L/8f/x//D/
8P/x/+//7//u/+7/8P/w//D/8P/u/+7/7v/u//D/8P/w//D/8P/w//D/8f/x//H/8f/x
//H/8f/x/+7/7P/q/+b/5f/l/+j/8v/+/wwAIQA5AFoAfACeAMMA7QARAR8BFwH3ANEA
ogBmACkA/P/m/93/3f/l/+v/7v/2//r//v8AAAIAAgACAAAA+//7//v/+v/3//f/9//2
//j/+P/4//j/+P/4//j/+P/4//j/+P/4//j/+P/4//j/+P/4//j/+P/6//r/+v/6//j/
+P/4//n/+f/5//n/+v/6//r/+v/6//r/+//7//v/+//7//v//P/8//3//f/9//////8A
AAAAAAAAAAAAAQAAAAAAAAABAAEAAQABAAEAAQACAAMAAwADAAQABAAFAAYABwAHAAcA
BwAKAAoACgALAAsADQANAA0ADwAQABAADwAQABEAEgATABMAFAAVABYAFwAYABkAGgAb
ABwAHQAeAB8AIAAiACMAIwAkACUAJgAnACgAKQApACoAKgArACsAKwArACwALAAsACwA
LAAsACwALAAsACwAKgAqACkAKAAnACYAJQAkACMAIgAhAB4AHQAbABkAGQAYABgAFQAV
ABIAEAAQAA8ADgANAAwACQAIAAcABgAHAAcABwAFAAUABAAEAAMAAgACAAIAAgACAAIA
AgACAAEAAQABAAEAAQABAAAAAAAAAAAAAAD/////////////////////////////////
//7//v/+//3//////wAAAAD+//7//v/+//7//v/+//7//v/+//7//v/+//7/////////
//8AAAAAAgACAAIAAgACAAIAAgACAAIAAgACAAIAAwADAAMAAwADAAMAAwADAAMAAwAD
AAMAAQABAAEAAQABAAAAAAAAAAEAAQABAAEAAAAAAAAAAAAAAAAAAAD///////////7/
/v/+//7//v/+//7//v/9//3//f/9//3//f/9//3//f/9//3//f/9//3//f/9//3//P/8
//z//f////7//v/+//7//v/+//7//v/+//7//v/+//7//v/+//7//v/+//7//v/+//7/
/v/+//7//v/+//7//v/+//7//v/+//7//v/8//z//P/8//z//P/8//z//P/8//z//P/8
//z//P/8//z//P/8//z//P/8//z//P/8//z//P/8//z//P/8//z//P/8//z//P/8//z/
/P/8//z//P/8//z//P/8//z//P/8//z//P/8//r/+v/6//r/+v/6//r/+v/8//z//P/8
//r/+v/6//r/+v/6//r/+v/6//r/+v/6//r/+v/6//r/+v/6//r/+v/8//z//P/8//z/
/P/8//z/+v/6//r/+v/6//r/+v/6//r/+v/6//r/+v/6//r/+v/6//r/+v/6//r/+v/7
//v/+//7//z//P/+/wAAAAAAAAIAAgACAAIAAwADAAQABgAEAAQABAADAAUABQAHAAcA
BwAIAAgACgALAA4ADgAOAAsACQAIAAcABwAHAAcABgAEAAQAAwABAP7//f/6//n/9//3
//b/9v/3//f/9v/2//f/9//3//b/9v/2//b/9v/2//b/9v/2//b/9v/2//b/9v/2//b/
9v/3//f/9//3//X/9f/1//P/9P/y/+7/6v/r/+3/8v/8/wgAGAAtAEkAbACOALAA1wD/
ABsBHQEJAeUAuQCEAEwAFwD0/+T/3//l/+v/8f/2//z/AAAEAAQABgAGAAQAAAD/////
///+//3//f/9//z//P/8//z//P/8//z//P/8//z//P/8//z//P/8//z//P/8//z//P/8
//z//P/8//z//P/8//z//f/9//3//f/+//7//v/+//7//P/9//3//f////////8AAAAA
AQABAAEAAQABAAIAAgAAAAAAAAABAAIAAgACAAMAAwADAAMAAwAFAAYABwAHAAUABgAG
AAcACAAJAAkACQAJAAwADAAMAAsACwANAA0ADQAPABAAEAAPABAAEQASABMAEwAUABUA
FgAXABgAGQAaABsAHAAdAB4AHwAgACIAIwAjACQAJQAmACcAKAApACkAKgAqACsAKwAr
ACsALAAsACwALAAsACwALAAsACwAKgAoACgAJwAoACcAJgAlACIAIQAgAB8AHgAdABsA
GQAXABYAFgATABMAEAAOAA4ADQAMAAsACgAJAAgABwAGAAUABQAFAAMAAwACAAIAAQAA
AAAAAAAAAP7//v/+//7//f/9//3//f/9//3//P/8//7//v/+//3/+//7//v/+//7//v/
+//7//v/+//7//v/+v/6//r/+f/5//n/+v/6//r/+v/6//r/+v/6//r/+v/8//z//P/8
//z//P/9//3/+//7//z//P/8//z//P/8//z//P/8//z//P/8//z//P/9//3//f/9//3/
/f/9//3/+//7//v/+//9//3//f/9//v/+v/6//r/+//7//v/+//4//j/+P/4//r/+v/6
//n/+f/5//n/+P/2//b/9v/2//j/+P/4//f/9//3//f/9//3//f/9//3//f/9//3//f/
9//3//f/9//2//b/9v/3//f/9v/2//b/9v/2//b/9v/2//b/9v/2//b/9v/2//b/9P/2
//b/9v/2//b/9v/2//b/9v/2//b/9v/2//b/9v/0//T/9P/0//T/9P/0//T/9P/0//T/
9P/0//T/9P/0//T/9P/0//T/9v/2//b/9v/2//b/9v/2//T/9P/0//T/8v/y//L/8v/y
//L/8v/y//L/8v/y//L/9P/0//T/9P/y//L/8v/y//L/8v/y//L/8v/y//L/8v/w//D/
8P/w//L/8v/y//L/8v/y//L/8v/w//D/8P/w//D/8P/w//D/8P/w//D/8P/w//D/8P/w
//D/8P/w//D/8P/w//D/8P/w//D/8P/w/+7/7v/u/+7/8P/w//D/8P/x//H/8f/x//D/
8P/w//L/8v/y//T/9P/0//T/9f/1//b/+P/4//j/+P/3//f/9//5//n/+f/6//r//P/9
/wAAAAAAAP///f/8//v/+//7//v/+v/4//j/9//1//L/8f/u/+3/6//r/+j/6P/n/+f/
5v/m/+f/5//n/+b/5v/m/+b/5v/m/+b/5v/m/+b/5v/m/+b/5v/m/+j/6P/p/+n/5//n
/+f/5//n/+X/4v/i/+D/2v/X/9n/3v/o//b/BgAbADcAXACCAKgA0wD/AB8BJwETAesA
uQCAAEQADQDm/87/xf/L/9P/2f/g/+j/6v/u//L/9P/2//T/8v/v/+//7//s/+3/7f/t
/+z/7P/s/+z/7P/s/+z/7P/s/+7/7v/u/+7/7P/s/+z/7P/s/+z/7P/s/+z/7P/s/+z/
7P/s/+z/7f/t/+3/7f/u/+7/7v/u/+7/7v/v/+//7//t/+3/7f/u/+7/7//v/+//7//v
//D/8P/w//D/8P/x//T/9P/0//X/9f/1//X/9f/1//b/9//3//X/9v/2//f/+P/5//n/
+f/3//r/+v/6//v/+//9//3//f///wAAAAABAAIAAwAEAAUABQAGAAcACAAJAAoACwAM
AA0ADgAPABAAEQASABQAEwATABQAFQAWABcAGAAZABsAHAAcAB0AGwAbABsAHAAcABwA
HAAcABwAHAAcABwAHgAcABwAGwAaABkAGAAXABYAFQAUABMAEgARAA8ADQALAAoACgAH
AAUAAgAAAAAA/f/8//v/+v/7//r/+f/4//f/9//3//X/8//y//L/8f/y//L/8v/y//L/
8v/y//L/8f/x//H/8f/v/+//7v/u/+z/7P/s/+v/7f/t/+3/7f/t/+3/7f/t/+3/7f/t
/+3/7v/u/+7/7f/t/+3/7v/u//D/8P/w//D/7v/u/+7/7v/u/+7/7v/u//D/8P/x//H/
8f/x//L/8v/y//L/8v/y//L/8v/y//L/8v/y//L/8v/z//P/8//z//P/8//z//P/8//z
//P/8//x//H/8f/x//H/8P/w//D/8f/x//H/8f/w//D/8P/w//D/8P/w/+//7//v/+//
7v/u/+7/7v/u/+7/7v/u/+3/7f/t/+3/7f/t/+3/7f/t/+3/7f/t/+3/7f/t/+3/7f/u
/+7/7v/v/+3/7P/s/+z/7P/s/+z/7P/s/+z/7P/s/+z/7P/s/+z/7P/u/+z/7P/s/+z/
7P/s/+7/7v/u/+7/7P/s/+z/7P/s/+z/7P/s/+z/7P/s/+z/7P/s/+z/7P/q/+r/6v/q
/+z/7P/s/+z/7P/s/+z/7P/s/+z/7P/s/+z/7P/s/+z/7P/s/+z/7P/s/+z/7P/s/+z/
7P/s/+z/7P/s/+z/7P/s/+z/7P/s/+r/6v/q/+r/7P/s/+z/7P/s/+z/7P/s/+z/7P/s
/+z/6v/q/+r/6v/s/+z/7P/s/+z/7P/s/+z/7P/s/+z/7P/s/+z/7P/s/+z/7P/s/+z/
7P/s/+z/7P/t/+3/7f/t/+7/7v/u//D/8P/w//L/8v/w//D/8f/x//L/9P/0//T/9P/z
//P/8//1//X/9f/2//j/+v/7//7/AAAAAP///f/6//n/+f/5//n/+P/2//b/9f/z//D/
7//s/+v/6f/p/+j/6P/n/+f/5P/k/+X/5f/n/+b/5v/m/+b/5v/m/+b/5v/m/+b/5v/m
/+b/5v/m/+b/5v/n/+f/5//n/+f/5//n/+X/5P/k/+L/3v/b/9v/3v/k//L/AgAXADEA
VAB6AJ4AxQDvABMBJQEbAfsAzwCaAF4AIwDy/9b/y//L/9X/3f/i/+j/7v/y//b/9v/2
//j/9P/z//H/8f/w/+//7//v/+7/7v/u/+7/7v/u/+7/7v/u/+7/7v/u/+7/7v/u/+7/
7v/w//D/8P/w/+7/7v/u/+7/8P/w//D/8f/v/+//7//w//D/8P/w//D/8P/x//H/8f/z
//P/8//0//L/8//z//P/9f/1//b/9v/2//b/9v/3//b/9v/2//f/9//3//f/9//5//r/
+//7//v//P/8//3//v///////////wIAAgACAAEAAQADAAMAAwAFAAYABgAHAAgACQAK
AAsACwAMAA0ADgAPABAAEQASABMAFAAVABYAFwAYABoAGwAbABwAHQAeAB8AIAAhACEA
IgAiACMAIwAjACMAJAAmACYAJgAmACYAJgAmACYAJgAkACQAIwAiACEAIAAfAB4AHQAc
ABsAGgAZABcAFQATABIAEgAPAA8ADAAKAAoACQAIAAcABgAFAAQAAwACAAEAAQABAP//
/f/8//z/+//8//z//P/8//r/+v/6//r/+f/5//n/+f/5//n/+P/4//j/+P/4//f/9//3
//f/9//3//f/9//3//X/9f/1//X/9v/2//b/9f/3//f/+P/4//j/+P/4//j/+P/4//j/
+P/4//j/+P/4//j/+P/5//n/+f/5//r/+v/6//r/+v/6//z//P/8//z//P/8//z//P/9
//3//f/9//v/+//7//v/+//7//v/+//7//v/+//7//v/+v/6//r/+//7//v/+//6//r/
+v/6//r/+v/6//n/+f/5//n/+P/4//j/+P/4//j/+P/4//f/9//3//f/9//3//f/9//3
//f/9//3//f/9//3//f/9//2//b/9v/3//f/9v/2//b/9v/2//b/9v/2//b/9v/2//b/
9v/2//b/9v/2//b/9v/2//b/9v/2//b/9v/2//b/9v/2//b/9v/2//b/9v/2//b/9v/2
//b/9v/2//b/9v/2//b/9v/2//b/9v/2//b/9v/2//b/9v/2//b/9v/2//b/9v/2//b/
9v/2//b/9v/0//T/9P/0//b/9v/2//b/9v/2//b/9v/2//b/9v/2//b/9v/2//b/9v/2
//b/9v/2//b/9v/2//b/9v/2//b/9P/0//T/9P/2//b/9v/2//T/9P/0//T/9P/0//T/
9P/0//T/9P/0//T/9P/0//T/9P/0//T/9P/0//T/9P/0//T/9P/0//T/9P/0//T/9P/0
//T/9P/0//T/9P/0//T/9P/0//T/9P/0//T/9P/1//X/9f/1//b/9v/2//j/+P/4//r/
+v/6//r/+//7//z//v/+//7//v/9//3//f////////8AAAAAAgADAAYABgAEAAMAAQAA
AAEAAQABAAEA/v/8//z/+//5//b/9f/y//P/8f/x//D/8P/v/+//7v/u/+//7//v/+7/
7v/u/+7/7v/u/+7/7v/u/+7/7v/u/+7/7v/u/+7/7v/v/+//7//t/+3/7f/t/+3/7P/q
/+j/5P/h/+P/6v/0/wQAFAApAEUAaACKAK4A1QD9ABsBIQELAecAuQCGAEoAEQDw/97/
2f/d/+X/6f/w//b/+v/+/wAAAAAAAP7//P/5//f/9//2//X/9f/1//T/9v/2//b/9v/0
//T/9P/0//T/9P/0//T/9v/2//b/9v/2//b/9v/2//b/9v/2//b/9v/2//b/9//3//f/
9//4//b/9v/2//b/9v/3//f/9//3//f/9//4//j/+f/5//n/+//7//z//P/6//r/+v/7
//z//P/8//3//f/9//3//f///wAAAQABAAEAAgACAAMAAgADAAMAAwADAAYABgAGAAUA
BQAHAAcABwAJAAoACgALAAwADQAOAA8ADwAQABEAEgATABQAFQAWABcAGAAZABoAGwAc
AB4AHwAfACAAIQAiACMAJAAlACcAKAAoACkAJwAnACcAKAAqACoAKgAqACoAKgAqACoA
KgAoACgAJwAmACUAJAAjACIAIQAgAB8AHAAbABkAFwAXABYAFgATABMAEAAOAA4ADQAM
AAsACgAJAAgABwAGAAUABQAFAAMAAwACAAIAAQAAAAAAAAAAAAAAAAAAAAAA////////
/////////v/+//7//v/+//3//f/9//3//f/9//3//f/9//v/+//7//v//P/8//z/+//9
//3//v/+//3//P/7//r//P/8//z//P/8//z//P/8//z//P/9//3//f/9//7//v/+//7/
/v/+//7//v/+//7//v/+//7//v///////////////////////f/9//3//f/9//3//f/9
//3//P/8//z//f/9//3//f/8//z//P/8//z//P/8//v/+//7//v/+v/6//r/+v/6//r/
+v/6//n/+f/5//n/+f/5//n/+f/5//v/+//7//v/+f/5//n/+f/4//j/+P/5//n/+P/4
//j/+v/6//r/+v/6//r/+v/6//r/+v/6//r/+v/6//r/+v/6//r/+v/6//r/+v/6//r/
+v/6//r/+v/6//r/+v/6//r/+v/6//r/+P/4//j/+P/6//r/+v/6//r/+v/6//r/+v/6
//r/+v/6//r/+v/6//j/+P/4//j/+P/4//j/+P/4//j/+P/4//j/+P/4//j/+P/4//j/
+P/4//j/+P/4//j/+P/4//j/+P/4//j/+P/4//j/+P/4//j/+P/4//j/+P/4//j/+P/4
//j/+P/4//j/+P/4//j/9v/2//b/9v/2//b/9v/2//b/9v/2//b/9v/2//b/9v/2//b/
9v/2//b/9v/2//b/9v/2//b/9v/2//b/9v/2//b/9v/2//b/9v/2//b/9v/2//b/9v/3
//f/9//3//j/+P/4//r/+v/6//z//P/8//7//////wAAAgACAAIAAgD///////8BAAEA
AQACAAIABAAFAAgACAAIAAcABQAEAAMAAwADAAMAAgAAAAAA///9//r/+f/2//f/9f/1
//T/9P/z//P/8v/w//H/8f/x//D/8P/w//D/8P/w//D/8P/w//D/8P/w//D/8P/w//D/
8P/x//H/8f/z//P/8//z//H/8v/u/+z/6v/n/+X/6P/u//j/BgAXAC0ASABqAI4AsQDX
AP8AGwEdAQUB3wCyAH4AQwAOAPD/4f/d/+P/6//u//T/+v8AAAAAAgAEAAIAAAD///3/
+//6//v/+//7//r/+P/4//j/+P/4//j/+P/4//j/+P/4//j/+P/4//j/+P/4//j/+P/4
//r/+v/6//r/+P/4//j/+f/7//v/+//8//z//P/8//z//P/9//3//f/9//3//f/+//z/
/f/9//3//////wAAAAAAAAAAAAABAAIAAgACAAMAAwADAAMAAwADAAQABQAFAAUABgAG
AAcACAAJAAkACQAJAAwADAAMAAsACwANAA0ADQAPABAAEAARABIAEwAUABUAFQAWABcA
GAAZABoAGwAcAB0AHgAfACAAIQAiACQAJQAlACYAJwAoACkAKgArACsALAAsAC0ALQAt
AC0ALgAuAC4ALgAuAC4ALgAuAC4AMAAuAC4ALQAsACsAKgApACgAJwAmACUAIgAhAB8A
HQAdABwAHAAZABkAFgAUABQAEwASABEAEAAPAA4ADQAMAAsACwALAAkACQAIAAgABwAG
AAYABgAGAAQABAAEAAQAAwADAAMAAwADAAMAAgACAAAAAAAAAP//AQABAAEAAQABAAEA
AQABAP///////////v/+//7//f/9//3//v/+/wAAAAAAAAAA/v/+//7//v8AAAAAAAAA
AAAAAAABAAEA/////wAAAAAAAAAAAAAAAAAAAAAAAAAAAAAAAAAAAAABAAEAAQABAAEA
AQABAAEAAQABAAEAAQABAAEAAQABAAEAAAAAAAAA///////////+//7//v/+//7//v/+
//3//f/9//3//P/8//z//P/8//z//P/8//v/+//7//v/+//7//v/+//7//v/+//7//v/
+//7//v/+//6//r/+v/7//v/+v/6//r/+v/6//r/+v/6//r/+v/6//r/+v/6//r/+v/6
//r/+v/6//r/+v/6//r/+v/6//r/+v/6//r/+v/4//j/+P/4//j/+P/4//j/+v/6//r/
+v/6//r/+v/6//r/+v/6//r/+v/6//r/+v/6//r/+v/6//r/+v/6//r/+v/6//r/+v/4
//j/+P/4//j/+P/4//j/9v/2//b/9v/4//j/+P/4//j/+P/4//j/+P/4//j/+P/2//b/
9v/2//b/9v/2//b/9v/2//b/9v/2//b/9v/2//b/9v/2//b/9v/2//b/9v/2//b/9v/2
//b/9v/2//b/9v/2//b/9v/2//b/9v/2//b/9v/2//b/9P/0//T/9P/2//b/9v/2//T/
9P/0//X/9f/1//X/9v/2//b/+P/4//j/+v/6//r/+v/7//v//P/+//7//v/+//v/+//7
//3//////wAAAAACAAMABgAGAAYABQADAAIAAQABAAEAAQAAAP7//v/9//v/+P/3//T/
8//x//H/8P/w/+//7//u/+z/7f/t/+3/7P/s/+z/7P/s/+z/7P/s/+7/7v/u/+7/7v/u
/+7/7v/u/+//7//v/+//7//v/+//7//s/+r/6P/i/93/3//m/+7/+v8KAB0AOwBeAIQA
qgDVAP8AIQEpARkB8wDDAIwATgAVAOz/1P/N/9H/2f/h/+j/7v/y//b//P/8//7//v/8
//n/+f/3//b/9f/1//X/9P/0//T/9P/0//T/9P/0//T/9P/0//T/9P/0//T/9P/0//T/
9P/0//T/9P/0//T/9P/0//T/9P/1//X/9f/1//b/+P/4//j/+P/2//f/9//3//n/+f/5
//r/+P/5//n/+f/5//n/+v/6//r/+v/6//v/+v/6//r/+//7//v/+//7//v//P/9//3/
/f/+//7///8AAAEAAQABAAEABAAEAAQABQAFAAcABwAHAAkACgAKAAsADAANAA4ADwAP
ABAAEQAQABEAEgATABQAFQAWABcAGAAZABoAHAAdAB0AHgAfACIAIwAkACUAJQAmACYA
JwAnACcAJwAoACgAKAAoACgAJgAmACYAJgAmACQAJAAjACQAIwAiACEAIAAfAB4AHQAc
ABsAGQAXABUAFAAUABEAEQAOAAwADAAJAAgABwAGAAUABAADAAIA/////////f/9//z/
/P/7//r/+v/6//r/+P/4//j/+P/3//f/9//3//f/9//2//b/9P/0//T/8//1//X/9f/1
//X/9f/1//X/9f/1//X/9f/2//b/9v/1//P/8//0//T/9P/0//T/9P/2//b/9v/2//b/
9v/2//b/9v/2//f/9//3//f/+P/4//j/+P/4//j/+P/4//j/+P/4//j/+P/4//n/+f/5
//n/+f/5//n/+f/3//f/9//3//f/9//3//f/+f/4//j/+P/1//X/9f/1//T/9P/0//T/
9P/0//T/8//z//P/8//y//L/8v/y//L/8P/w//D/7//x//H/8f/x//H/8f/x//H/8f/x
//H/8f/x//H/8f/x/+7/7v/u/+//8f/w//D/8P/w//D/8P/w/+7/7v/u/+7/7P/s/+z/
7P/u/+7/7v/u/+7/7v/u/+7/7v/u/+7/7v/w//D/8P/w/+7/7v/u/+7/7P/s/+z/7P/u
/+7/7v/u/+7/7v/u/+7/7P/s/+z/7P/s/+z/7P/s/+z/7P/s/+z/7P/s/+z/7P/s/+z/
7P/s/+z/7P/s/+z/6v/q/+r/6v/q/+r/6v/q/+r/6v/q/+r/7P/s/+z/7P/q/+r/6v/q
/+r/6v/q/+r/6P/o/+j/6P/o/+j/6P/o/+r/6v/q/+r/6v/q/+r/6v/o/+j/6P/o/+j/
6P/o/+j/6P/o/+j/6P/o/+j/6P/o/+j/6P/o/+j/6P/p/+n/6f/p/+r/6v/q/+z/7P/s
/+7/7P/s/+z/7f/v//D/8v/y//L/8v/x//H/8f/z//P/8//0//T/9v/3//r/+v/6//n/
+f/4//f/9//1//X/9P/y//L/8f/v/+z/6//o/+f/5f/l/+T/5P/j/+X/5P/k/+X/5f/l
/+T/5P/i/+L/4v/i/+L/4v/i/+L/4v/i/+L/4v/k/+T/5P/l/+X/5f/l/+X/5f/l/+X/
4v/g/97/3P/Z/9n/3P/q//r/CgAhAEEAaACSALoA4wAPAS0BMwEdAfMAvQCCAEYACwDi
/8r/wf/F/8//1f/a/+L/6v/u//L/9P/2//T/9P/x//H/8f/w/+//7//v/+7/7v/u/+7/
7v/u/+7/7v/u/+7/7v/u/+7/7v/u/+7/7v/u/+7/7v/u//D/8P/w//D/8P/w//D/8f/x
//H/8f/y//L/8v/y//L/9P/1//X/9f/z//P/8//0//L/8//z//P/9f/1//b/9v/2//b/
9v/3//j/+P/4//n/+//7//v/+//5//r/+//7//v//P/8//3//v///////////wIAAgAC
AAEAAQADAAMAAwAFAAYABgAHAAgACQAKAA0ADQAOAA8AEAARABIAEwAUABUAFgAXABgA
GQAaABwAHQAdAB4AHwAgACEAIgAjACUAJgAmACcAJwAnACcAKAAoACgAKAAoACgAKAAo
ACgAKAAmACYAJQAkACMAIgAhACAAHwAeAB0AHAAbABkAFwAVABQAFAARAA8ADAAKAAoA
CwAKAAkACAAFAAQAAwACAAEAAQABAP/////+//7//f/+//7//v/+//z//P/8//z/+//7
//v/+//5//n/+P/4//j/+P/4//f/+f/5//n/+f/3//f/9//3//f/9//3//f/9//4//n/
+f/5//n/+v/6//r/+v/6//r/+v/6//r/+v/8//z//P/8//r/+v/7//v/+//7//z//P/8
//z//P/8//3//v///wAAAAAAAAAAAAD////////////////////////////////9//3/
/f/9//3//P/8//z/+//7//v/+//8//z//P/8//r/+v/6//n/+//7//v/+v/6//r/+v/6
//r/+v/6//n/+f/5//n/+f/5//n/+f/5//v/+//7//v/+f/5//n/+f/4//j/+P/5//n/
+P/4//j/+P/4//j/+P/6//r/+v/6//j/+P/4//j/+v/6//r/+v/6//r/+v/6//r/+v/6
//r/+v/6//r/+v/6//r/+v/6//j/+P/4//j/+P/4//j/+P/4//j/+P/4//r/+v/6//r/
+v/6//r/+v/6//r/+v/6//r/+v/6//r/+v/6//r/+v/6//r/+v/6//r/+v/6//r/+v/6
//r/+v/6//r/+v/6//r/+v/6//r/+v/6//r/+v/6//r/+v/6//j/+P/4//j/+v/6//r/
+v/6//r/+v/6//r/+v/6//r/+v/6//r/+v/6//r/+v/6//j/+P/4//j/+v/6//r/+v/6
//r/+v/6//r/+v/6//r//P/8//z//P/8//z//P/8//3//v///wAAAgACAAIAAgADAAQA
BQAGAAYABgAGAAYACAAIAAgACAAKAAoACgAKAAsADAANAA4ADQAMAAsACgAIAAgACAAI
AAcABgAFAAQAAAD+//z/+v/4//j/+P/4//b/9v/2//b/9v/2//b/9v/2//b/9v/2//b/
9v/2/w==
         </WaveFormData>
      </LeadData>
      <LeadData>
         <LeadByteCountTotal>10000</LeadByteCountTotal>
         <LeadTimeOffset>0</LeadTimeOffset>
         <LeadSampleCountTotal>5000</LeadSampleCountTotal>
         <LeadAmplitudeUnitsPerBit>4.88</LeadAmplitudeUnitsPerBit>
         <LeadAmplitudeUnits>��V</LeadAmplitudeUnits>
         <LeadHighLimit>2147483647</LeadHighLimit>
         <LeadLowLimit>268435456</LeadLowLimit>
         <LeadID>V5</LeadID>
         <LeadOffsetFirstSample>0</LeadOffsetFirstSample>
         <FirstSampleBaseline>0</FirstSampleBaseline>
         <LeadSampleSize>2</LeadSampleSize>
         <LeadOff>FALSE</LeadOff>
         <BaselineSway>FALSE</BaselineSway>
         <ExcessiveACNoise>FALSE</ExcessiveACNoise>
         <MuscleNoise>FALSE</MuscleNoise>
         <LeadDataCRC32>2991834841</LeadDataCRC32>
         <WaveFormData>
9P/0//T/9P/0//T/9P/0//T/9P/0//T/9P/0//T/9P/2//b/9v/2//b/9v/2//b/+P/4
//j/+P/4//j/+P/4//j/+P/4//j/+P/4//j/+P/4//j/+P/4//j/+P/4//j/9v/2//b/
9v/2//b/9v/2//b/9v/2//b/9v/2//b/9v/0//T/9P/0//T/9P/0//T/9P/0//T/9P/0
//T/9P/0//T/9P/0//T/9P/0//T/9P/0//T/9P/0//T/9P/0//T/8v/y//L/8v/y//L/
8v/y//T/9P/0//T/8v/y//L/8v/y//L/8v/y//L/8v/y//L/8v/y//L/8v/y//L/8v/y
//L/8v/y//L/9P/0//T/9P/y//L/8v/y//L/8v/y//L/8v/y//L/8v/y//L/8v/y//L/
8v/y//L/8v/y//L/8v/y//L/8v/y//L/8v/y//L/8v/y//L/8v/y//L/8v/y//L/8v/y
//L/8v/y//L/8v/y//L/8v/y//L/8v/y//L/8v/y//L/8v/y//L/8v/y//L/8v/y//L/
8P/w//D/8P/y//L/8v/y//D/8P/w//D/8P/w//D/8P/w//D/8P/w//D/8P/w//D/8v/y
//L/8v/y//L/8v/y//L/8v/y//L/8v/y//L/8v/y//L/8v/y//L/8v/y//L/8v/y//P/
9P/1//X/9f/2//b/9v/2//f/9//5//r/+v/6//r/+v/5//n/+f/7//v/+//9////AQAD
AAMAAgACAAIAAAAAAAEAAQAAAAAA/v/+//3/+//4//T/8//y//D/8P/v/+7/7f/t/+3/
7P/s/+z/7P/s/+z/7P/s/+z/7P/s/+v/6//r/+v/7P/s/+z/7P/s/+z/7P/s/+z/7P/s
/+z/7P/s/+n/6f/l/9//3f/b/93/4v/o//L/AAATACsASQBoAIsAtQDcAPYAAAH2AOEA
xACcAG0ASAAwACAAFgAUAA4ACgAKAAkABwAHAAYABAADAAEA/f/7//r/+P/3//b/9f/0
//T/8//y//L/8P/w//D/8P/y//L/8v/y//L/8v/z//P/8//y//L/8v/y//H/8f/x//H/
8P/w//D/8P/w//D/8P/w//H/8f/x//H/8f/x//H/8f/x//L/8v/z//P/8//z//T/9P/0
//T/9P/1//X/9f/z//T/9P/0//b/9v/3//f/9v/2//b/9v/5//n/+f/6//r/+v/6//r/
/P/8//z//f/9//3//v8AAAAAAQACAAMAAwAEAAUABgAGAAcACAAJAAoACwAMAA0ADwAQ
ABEAEgATABUAFgAXABkAGgAbAB0AHgAfACAAIQAhACIAIwAkACYAJgAoACkAKQApACoA
KgApACkAKQAqACoAKgApACkAKAAnACUAJQAmACUAIgAhAB0AHQAaABgAGAAXABQAEgAQ
AA4ADAALAAkABwAGAAUABAAEAAMAAgABAP///v/9//7//f/8//v/+//7//v/+f/5//n/
+f/5//v/+//6//r/+v/6//r/+v/6//n/+f/5//n/+f/5//r/+v/5//j/+P/4//j/+P/5
//n/+P/3//f/+f/5//n/+f/3//f/9//3//f/9//3//f/9//3//f/9//3//f/9//4//n/
+f/5//n/+f/5//n/+f/5//n/+v/7//v/+//7//v/+//7//v/+//7//v/+//7//v/+//7
//z//f/9//z//P/8//z//P/8//v/+//7//v//P/8//v/+//5//n/+f/5//j/+P/4//j/
9//3//f/9//3//f/9//3//f/9//3//f/9//3//b/9v/2//b/9//3//f/9//3//b/9v/2
//b/9v/2//b/9v/2//b/9v/2//b/9v/2//b/9v/2//b/9v/2//j/+P/3//j/9v/2//b/
9v/2//b/9v/2//b/9v/2//b/9v/2//b/9v/2//b/9v/2//b/9v/2//b/9v/2//b/9v/2
//b/9v/2//b/9v/2//b/9P/0//T/9P/2//b/9v/2//b/9v/2//b/9v/2//b/9v/0//T/
9P/0//b/9v/2//b/9v/2//b/9v/2//b/9v/2//b/9v/2//b/9v/2//b/9v/2//b/9v/2
//T/9P/0//T/9P/0//T/9P/0//T/9P/0//T/9P/0//T/9P/0//T/9P/2//b/9v/2//b/
9v/2//b/9v/2//b/9v/0//T/9P/0//b/9v/2//b/9v/2//b/9v/0//T/9P/0//T/9P/0
//T/9v/2//b/9//4//n/+f/5//r/+v/6//r/+//7//3//v/8//z//P/8//3//f/9////
/////wEAAwAHAAkACQAIAAYABgAEAAQAAwADAAIAAgACAAIAAQD///z/+P/3//b/9P/0
//P/8v/z//P/8//y//L/8v/y//L/8P/w//D/8P/w//D/7//v//H/8f/y//L/8P/w//D/
8P/y//L/8v/y//D/8P/w//D/7//r/+f/4//h/+H/4//q//L//P8MACMAPQBZAHwAowDL
AOwA/gD+AO4A0wCyAIgAXQA+ACoAHgAYABQAEgAOAA4ADQALAAsACgAKAAcAAwABAP//
AAD+//3//P/7//r/+v/5//j/+P/4//j/+P/4//b/9v/2//b/+P/4//n/+f/5//j/+P/4
//j/9//3//f/9f/0//T/9P/2//b/9v/2//T/9f/1//X/9f/1//X/9f/1//X/9v/2//n/
+f/5//n/+v/6//r/+v/6//v/+//7//v//P/8//z//P/8//3//f/+//7//v/+////////
/wAAAAAAAAAAAAACAAIAAgADAAEAAQACAAQABgAHAAgACQAHAAgACQAKAAoACwAMAA0A
DgAPABAAEQATABQAFQAWABcAGQAaABsAHQAeAB8AIQAiACMAJAAlACUAJgAnACgAKgAq
ACwALQAtAC0ALgAuAC8ALwAvADAAMAAwAC8ALwAuAC0AKwArACgAJwAkACMAIQAhAB4A
HAAaABkAFgAUABQAEgAQAA8ADQALAAoACQAGAAYABQAEAAUAAwACAAEAAAD///7//f/9
//3//f/7//v/+//7//v/+//7//r/+v/6//r/+v/6//r/+f/5//n/9//3//f/+P/6//n/
+P/4//j/+P/4//n/+f/4//f/9//3//f/9//3//f/9//3//f/9//3//f/9//3//f/9//3
//f/9//3//j/9//3//f/9//5//n/+f/5//v/+//8//3//f/9//3//f/9//3//f/9//v/
+//7//v/+//7//v//P///////v/+//z//P/8//z/+//7//v/+//8//z/+//7//v/+//7
//v/+v/6//r/+v/5//n/+f/5//n/+f/5//n/+f/5//n/+f/5//n/+P/4//r/+v/7//v/
+f/5//n/+P/6//r/+v/6//j/+P/4//j/+P/4//j/+P/6//r/+v/6//r/+v/6//r/+v/6
//n/+v/6//r/+v/6//r/+v/6//r/+v/6//r/+v/6//r/+v/6//r/+v/6//r//P/8//z/
/P/6//r/+v/6//r/+v/6//r/+v/6//r/+v/6//r/+v/6//r/+v/6//r/+P/4//j/+P/4
//j/+P/4//j/+P/4//j/+P/4//j/+P/6//r/+v/6//j/+P/4//j/+P/4//j/+P/4//j/
+P/4//r/+v/6//r/+P/4//j/+P/4//j/+P/4//b/9v/2//b/+P/4//j/+P/4//j/+P/4
//b/9v/2//b/+P/4//j/+P/4//j/+P/4//b/9v/2//b/9v/2//b/9v/4//j/+P/4//b/
9//4//n/+f/5//r/+v/6//r/+//7//3//v/+//7//v/+//3//f///wEAAQABAAIAAwAE
AAUABwAGAAYABgAEAAQABQAFAAQABAACAAIAAQD///z/+P/1//T/8v/y//P/8v/x//H/
7//u/+7/7v/w//D/8P/w//D/8P/w//D/8f/x//H/8f/w//D/8P/w//D/8P/w//D/8P/w
//D/8P/w/+7/7f/r/+f/4f/f/93/3//k/+7/+v8KAB8AOwBbAH4ApwDVAPoADgEQAf4A
3wC6AI4AYQA+ACYAGAASABAADAAMAAwACQAHAAkACgAIAAUAAwD//////v/8//v/+v/5
//j/+P/3//b/9v/2//b/9v/2//j/+P/4//j/9v/2//f/9//1//T/9P/0//b/9f/1//X/
9f/0//T/9P/0//T/9P/0//T/9f/1//X/9f/1//X/9f/1//X/9v/2//f/9//3//f/+P/4
//j/+P/4//n/+f/5//v//P/8//z//P/8//3//f/8//z//P/8//3//f/9//7//v/+//7/
/v8AAAAAAAABAAEAAQACAAQABAAFAAYABwAHAAgACQAKAAoACwAMAA0ADgAPABAAEQAT
ABQAFQAWABcAGQAaABsAHQAeAB8AIQAiACMAJAAlACcAKAApACoAKAAoACoAKwAtAC0A
LgAuAC8ALwAvADAAMAAwAC8ALwAuAC0AKwArACoAKQAmACUAIwAjACAAHgAcABsAGAAW
ABIAEAAOAA0ACQAHAAYABQAEAAQAAwACAP///f/8//v//P/7//r/+f/5//n/+f/3//n/
+f/5//n/9//3//b/9v/2//b/9v/2//b/9f/1//X/9f/1//X/9v/4//f/9v/2//T/9P/0
//X/9f/0//P/8//z//P/8//z//P/8//z//P/8//z//P/8//z//P/8//z//X/9f/1//b/
9//3//f/9//5//n/+f/5//f/9//4//n/9//3//f/9//3//f/9//3//f/9//3//f/+f/5
//n/+v/6//n/9//2//b/9v/2//b/9//3//f/9//2//b/9f/1//X/9f/1//X/9P/0//T/
9P/1//X/9f/1//P/8//z//P/8//z//P/8//z//P/8v/y//T/9P/1//X/9f/1//X/9P/0
//T/9P/0//L/8v/y//L/8v/y//L/8v/y//L/8v/y//L/8v/y//L/8v/y//P/8v/y//L/
8v/y//L/8v/y//L/8v/y//L/8v/y//L/8v/y//L/8v/y//L/8v/y//L/8v/w//D/8P/w
//L/8v/y//L/8v/y//L/8v/y//L/8v/y//L/8v/y//L/8v/y//L/8v/y//L/8v/y//L/
8v/y//L/8v/y//L/8v/w//D/8P/w//D/8P/w//D/8P/w//D/8P/w//D/8P/w//L/8v/y
//L/8v/y//L/8v/y//L/8v/y//D/8P/w//D/8v/y//L/8v/w//D/8P/w//D/8P/w//D/
8P/w//D/8P/y//L/8v/y//L/8//0//X/9f/1//b/9v/4//j/+f/5//n/+v/6//r/+v/6
//n/+f/7//3//f/9////AQADAAUABwAGAAYABgACAAIAAwADAAIAAgAAAAAA///9//r/
9v/1//T/8v/y//H/8P/v/+//7//u/+7/7v/s/+z/7P/s/+z/7P/s/+z/7f/t/+3/7f/s
/+z/7P/s/+z/7P/s/+z/7P/s/+z/7P/s/+z/6f/p/+f/4f/d/9v/2//g/+j/9P8CABUA
LwBPAG4AkwC/AOYAAgEMAQIB6QDIAKAAcwBKAC4AHAAUABAADgAMAAoACQAHAAcACAAG
AAMAAwD///3//P/8//n/+P/3//b/9v/1//T/9P/0//T/9P/0//L/8v/y//L/9P/0//X/
9f/z//L/8v/y//L/8f/x//H/8//y//L/8v/y//L/8v/y//L/8//z//P/8//z//P/8//z
//P/9P/0//P/8//z//P/9P/0//T/9P/0//X/9f/1//f/+P/4//j/9v/2//f/9//6//r/
+v/6//n/+f/5//r/+v/6//r/+v/+//7//v////////8AAAIAAgADAAQABQADAAQABQAG
AAgACQAKAAsADAANAA4ADwARABIAEwAUABUAFwAYABkAGwAcAB0AHwAgACEAIgAjACUA
JgAnACgAKAAoACoAKwAtAC0ALgAuAC0ALQAtAC4ALgAuAC0ALQAsACsAKQApACgAJwAk
ACMAIQAhAB4AHAAaABkAFgAUABIAEAAOAA0ACwAJAAgABwAGAAYABQAEAAMAAQAAAP//
/v/9//z/+//5//n/+f/3//f/9//3//f/9//3//b/9v/2//b/9v/2//b/9f/1//X/9f/1
//X/9v/2//X/9P/0//T/9P/0//X/9//2//X/9f/1//X/9f/1//X/9f/1//X/9f/1//X/
9f/1//X/9f/1//X/9f/1//b/9f/1//X/9f/3//f/9//3//f/9//4//n/9//3//f/9//5
//n/+f/5//n/+f/5//n/+f/5//n/+v/5//n/+P/4//j/+P/4//j/+f/5//n/+f/6//r/
+f/5//n/+f/5//n/+P/4//j/+P/3//f/9//3//f/9//3//f/9//3//f/9//1//X/9P/0
//T/9P/1//X/9f/1//X/9P/0//T/9P/0//T/9P/0//T/9v/2//b/9v/2//b/9v/2//T/
9P/0//T/9v/2//f/9v/2//b/9v/2//b/9v/2//b/9v/2//b/9v/2//b/9v/2//b/9v/2
//b/9P/0//T/9P/2//b/9v/2//b/9v/2//b/9P/0//T/9P/2//b/9v/2//b/9v/2//b/
9v/2//b/9v/0//T/9P/0//b/9v/2//b/9v/2//b/9v/2//b/9v/2//b/9v/2//b/9v/2
//b/9v/2//b/9v/2//b/9v/2//b/9v/2//b/9v/0//T/9P/0//T/9P/0//T/9v/2//b/
9v/2//b/9v/2//b/9v/2//b/9v/2//b/9v/2//b/9v/2//b/9v/2//b/9v/2//b/9v/2
//b/9v/2//b/9v/2//b/9P/0//T/9P/0//T/9P/0//T/9P/0//T/9//4//n/+f/5//r/
+v/6//r/+//7//3//v/+//7//v/+//3//f/9/////////wEAAwAFAAcABwAEAAQABAAC
AAIAAwADAAIAAgAAAAAA///9//r/9v/1//T/8v/y//H/8P/v/+//7//u/+7/7v/u/+7/
7v/u/+7/7v/u/+7/7f/t/+3/7f/u/+7/7v/u/+7/7v/u/+7/7v/u/+7/7v/u/+7/6//p
/+X/4f/d/93/3//m//D//P8KACEAPQBZAHoAoQDLAO4AAgECAfIA1wC2AIoAXQA+ACoA
HAAUABIADgAMAAwACQAHAAcABgAEAAEA///9//v/+v/4//f/9v/1//T/9P/z//L/8v/y
//L/8v/y//L/8v/y//L/8v/y//P/8//z//L/8v/y//L/8f/x//H/8f/w//D/8P/w//D/
8P/w/+7/7//v/+//7//v/+//7//v/+//8P/w//H/8f/x//H/8v/y//L/8v/y//P/8//z
//P/9P/0//T/9v/2//f/9//4//j/+P/4//n/+f/5//r/+v/6//r/+v/6//r/+v/7//v/
+//8//7//v///wAAAQABAAIAAwAEAAQABQAGAAcACAAJAAoACwANAA4ADwAQABEAEwAU
ABUAFwAYABkAGwAcAB0AHgAfACEAIgAjACQAJAAkACYAJwAlACUAJgAmACkAKQApACoA
KAAoACcAJwAoACcAJQAlACQAIwAgAB8AHQAdABoAGAAWABUAEgAQAA4ADAAKAAkABwAF
AAQAAwACAAIAAQAAAP///f/8//v//P/7//r/+f/5//n/+f/3//f/9//3//f/9//3//b/
9v/2//b/9v/2//b/9f/1//X/9f/1//X/9v/2//X/9P/0//T/9P/0//X/9f/0//P/8//1
//X/9f/1//X/9f/1//X/9f/1//X/9f/1//X/9f/1//X/9f/1//b/9f/1//X/9f/1//X/
9f/1//f/9//4//n/9//3//f/9//3//f/9//3//f/9//3//f/9//3//f/+P/5//n/+P/4
//j/+P/4//j/9//3//f/9//4//j/9//3//X/9f/1//X/9v/2//b/9v/1//X/9f/1//X/
9f/1//X/9f/1//X/9f/1//X/9P/0//T/9P/1//X/8//z//P/8v/y//L/8v/y//T/9P/0
//T/9P/0//T/9P/0//T/9P/0//T/9P/0//T/9P/0//P/9P/0//T/9P/0//T/9P/0//T/
9P/0//T/9P/0//T/9P/0//T/9P/0//T/9P/0//T/9P/0//T/9P/0//T/9P/0//T/9P/0
//T/9P/0//T/9P/0//T/9P/0//T/9P/0//T/9P/0//T/9P/0//T/9P/0//T/9P/0//T/
9P/0//T/9P/0//T/9P/0//T/9P/0//T/9P/0//T/9P/0//T/9P/0//T/9P/0//T/9P/y
//L/8v/y//T/9P/0//T/9P/0//T/9P/0//T/9P/0//T/9P/0//T/8v/y//L/8v/0//T/
9P/0//T/9P/0//T/8v/y//L/8v/0//T/9P/0//L/8v/y//L/8v/y//L/8v/0//T/9P/0
//T/9P/0//T/9f/2//f/9//3//j/+P/4//j/+f/5//v//P/8//z//P/8//v/+//7//3/
/f/9//////8BAAMAAwAEAAQABAACAAIAAwADAAIAAgAAAAAA///9//r/9v/1//T/8v/y
//H/8P/v/+//7//u/+7/7v/u/+7/7v/u/+7/7v/u/+7/7f/t/+3/7f/u/+7/7v/u/+7/
7v/u/+7/7v/u/+7/7v/u/+7/7f/r/+f/4//h/93/3f/g/+j/8P/8/wsAIQA9AFoAfQCl
AMwA7AD+APwA6wDQAK4AgQBYADoAJgAaABQAEAAOAAwADQALAAkACAAIAAcAAwABAAEA
/v/8//v/+v/5//j/+P/3//b/9v/0//T/9P/0//T/9P/0//T/9P/0//X/9f/1//T/9P/0
//b/9f/1//X/8//y//L/8v/0//T/9P/0//L/8//z//P/8//z//P/8//1//X/9v/2//X/
9f/1//X/9v/2//b/9v/2//f/9//3//f/+P/4//j/+P/4//n/+f/6//r/+v/6//v/+//7
//z//P/8//z//P/+//7//v////////8AAAIAAAABAAIAAwAFAAYABwAIAAYABwAIAAkA
CgALAAwADQARABIAEwAUABUAFwAYABkAGwAcAB0AHwAgACEAIgAjACUAJgAnACgAKAAo
ACoAKwAtAC0ALgAuAC8ALwAvADAAMAAwAC8ALwAuAC0AKwArACwAKwAoACcAJQAlACIA
IAAeAB0AGgAYABYAFAASABEADwANAAwACwAKAAoACQAIAAcABQAEAAMAAgABAAAA//8B
AAEAAQD///3//f/9//3//f/9//z//P/+//7//v/+//7//f/9//3//f/9//3//v/+//3/
/P/8//z//P/8//3//f/8//v/+//7//v/+//7//v/+//7//v/+f/5//n/+f/5//n/+f/5
//v/+//7//z/+//7//v/+//9//3//f/9//v/+//8//3//f/9//3//f/9//3//f/9////
/////////f/9//3//v///////v/+//7//v/+//7//f/9//3//f/8//z/+//7//3//f/9
//3/+v/6//r/+v/7//v/+//7//v/+//7//v/+//7//v/+//7//v/+v/6//r/+v/7//v/
+//7//v/+v/8//z//P/8//z//P/8//z//P/8//z//P/8//z//P/8//z//P/8//z//P/6
//v/+v/8//z//P/8//z//P/8//z//P/8//z//P/6//r/+v/6//r/+v/6//r//P/8//z/
/P/8//z//P/8//z//P/8//z/+v/6//r/+v/6//r/+v/6//r/+v/6//r//P/8//z//P/6
//r/+v/6//r/+v/6//r/+v/6//r/+v/6//r/+v/6//r/+v/6//r/+v/6//r/+v/4//j/
+P/4//r/+v/6//r/+v/6//r/+v/6//r/+v/6//r/+v/6//r/+v/6//r/+v/6//r/+v/6
//r/+v/6//r/+P/4//j/+P/6//r/+v/6//r/+v/6//r/+v/6//r/+v/6//r/+v/6//j/
+P/4//j/+P/4//j/+P/5//r/+//7//v//P/8//z//P/9//3///8AAAAAAAAAAAAA////
////AQABAAEAAwAFAAcACQAJAAgACAAIAAYABgAHAAcABgAGAAQABAADAAEA/v/6//n/
+P/2//b/9f/0//P/8//z//L/8v/y//L/8v/y//L/8v/y//L/8v/x//H/8f/x//L/8v/y
//L/8v/y//L/8v/y//L/8v/y//L/8v/v/+3/6//l/9//3f/f/+T/7v/4/wYAGwA3AFkA
egCjANEA9gAMAQ4B/gDhALwAkgBjAEAAJgAYABIAEAAOAA4ADAAJAAkACQAKAAgABwAF
AAMAAQD+//z//f/8//v/+v/4//f/9v/2//b/9v/2//b/9v/2//b/9v/2//b/9//3//f/
9v/2//b/+P/3//f/9//1//T/9P/0//T/9P/0//T/9v/3//f/9//3//f/9//3//f/9//4
//j/+f/5//n/+f/6//r/+v/6//r/+//7//v/+//8//z//P/8//z//f/9//7//v/+//7/
/f/9//3//v8AAAAAAAAAAAIAAgACAAMAAwADAAQABgAGAAcACAAJAAkACgALAAwADgAP
ABAAEQASABMAFAAVABUAFgAXABgAGwAdAB4AHwAfACAAIQAjACYAJwAoACkAKwAsAC0A
LgAuAC4AMAAxADEAMQAyADIAMQAxADEAMgAyADIAMQAxADIAMQAvAC8ALgAtACoAKQAn
ACcAJAAiAB4AHQAaABgAFgAUABIAEQAPAA0ADAALAAoACgAJAAgABQADAAIAAQAAAP//
/v/9//3//f/9//v//f/9//3//f/7//v/+v/6//r/+v/6//r/+v/5//n/+f/7//v/+//8
//z/+//6//r/+P/4//j/+f/5//j/9//3//f/9//3//f/9//3//f/9//3//f/9//3//f/
9//3//f/+f/5//n/+v/7//v/+//7//v/+//7//v/+//7//z//f/9//3//f/9//3//f/9
//3/+//7//v/+//5//n/+f/6//v/+//6//r/+v/6//r/+v/7//v/+//7//v/+v/4//f/
9//3//f/9//2//b/9v/2//f/9//3//f/9f/1//X/9f/1//X/9f/1//f/9//2//b/9P/0
//X/9f/1//X/9f/0//b/9v/2//b/9v/2//b/9v/2//b/9v/2//b/9v/2//b/9P/0//T/
9P/0//T/8//0//T/9P/0//T/8v/y//L/8v/0//T/9P/0//L/8v/y//L/8v/y//L/8v/y
//L/8v/y//T/9P/0//T/8v/y//L/8v/y//L/8v/y//L/8v/y//L/8P/w//D/8P/y//L/
8v/y//L/8v/y//L/8v/y//L/8v/y//L/8v/y//D/8P/w//D/8v/y//L/8v/w//D/8P/w
//D/8P/w//D/7v/u/+7/7v/u/+7/7v/u/+7/7v/u/+7/8P/w//D/8P/w//D/8P/w//D/
8P/w//D/7v/u/+7/7v/u/+7/7v/u/+7/7v/u/+7/7v/u/+7/7v/u/+7/7//w//H/8f/x
//L/8v/y//L/8//x//P/9P/0//b/9v/2//X/9f/1//f/9//3//n/+//9///////+//7/
/P/6//r/+//7//r/+v/4//r/+f/3//T/8P/v/+7/7P/s/+v/6v/p/+n/6f/o/+j/6v/q
/+r/6v/o/+j/6P/o/+j/5//n/+f/5//o/+j/6P/o/+j/6P/o/+j/6P/o/+j/6P/o/+j/
5f/j/+H/2//X/9f/2f/g/+r/9v8GAB0AOwBbAIAAqQDVAPgADAEMAfoA2QC0AIYAWQA0
ABwADgAIAAYABAACAAAA/////wEAAAAAAP///f/7//n/+P/2//X/9P/z//L/8v/x//D/
8P/w//D/8P/w//D/8P/w//D/7v/u/+//7//x//D/8P/w//D/7//v/+//7//u/+7/7v/w
//D/8P/w//D/8f/x//H/8f/x//H/8f/v/+//8P/w//H/8f/x//H/9P/0//T/9P/0//X/
9f/1//X/9v/2//b/+P/4//n/+f/4//j/+P/4//n/+f/5//r/+v/6//r/+v/6//r/+v/7
//v/+//8//7//v///wAAAQADAAQABQAGAAgACQAKAAsADAANAA4ADwARABIAEwAUABUA
FwAYABkAGwAcAB0AHwAgACEAIgAjACUAJgAnACgAKAAoACoAKwArACsALAAsAC8ALwAv
ADAALgAuAC0ALQAsACsAKQApACgAJwAkACMAIQAhAB4AHAAYABcAFAASABAADgAMAAsA
CQAHAAYABQACAAIAAQAAAAEA///+//3//v/9//z/+//7//v/+//5//f/9//3//f/+f/5
//j/+P/4//j/+P/4//j/9//3//f/9//3//f/+P/4//f/9v/2//b/9v/2//f/9//2//X/
9f/3//f/9//3//X/9f/1//X/9//3//f/9//3//f/9//3//f/9//3//j/+f/5//n/+f/7
//v/+//7//v/+//8//3//f/9//3//f/7//v/+//7//3//f/9//3/+//7//v//P/7//v/
+v/6//z//P/8//z/+//7//v/+//6//r/+f/5//n/+f/5//n/+P/4//j/+P/5//n/+f/5
//f/9//3//f/9//3//f/9//5//n/+P/4//j/+P/5//n/+f/5//n/+P/4//j/+P/4//j/
+P/4//j/+P/4//j/+P/4//j/+P/4//j/+P/4//j/+P/4//n/+P/4//j/+P/4//j/+P/4
//j/+v/6//r/+v/6//r/+v/6//r/+v/6//r/+v/6//r/+v/4//j/+P/4//r/+v/6//r/
+P/4//j/+P/4//j/+P/4//j/+P/4//j/+P/4//j/+P/6//r/+v/6//r/+v/6//r/+P/4
//j/+P/6//r/+v/6//r/+v/6//r/+v/6//r/+v/6//r/+v/6//r/+v/6//r/+v/6//r/
+v/6//r/+v/6//r/+v/6//r/+P/4//j/+P/6//r/+v/6//r/+v/6//r/+v/6//r/+v/8
//z//P/8//r/+v/6//r//P/8//z//P/8//z//P/8//7//v/+//7/AAAAAAAAAAACAAIA
AgACAAQABAAEAAQABgAGAAYABgAIAAgACAAIAAkACgALAAwACgAKAAoACgAIAAgACAAI
AAcABgAFAAQAAAD+//z/+v/5//j/9//2//T/9P/0//T/9P/0//T/9P/0//T/9P/0//T/
9P/0/w==
         </WaveFormData>
      </LeadData>
      <LeadData>
         <LeadByteCountTotal>10000</LeadByteCountTotal>
         <LeadTimeOffset>0</LeadTimeOffset>
         <LeadSampleCountTotal>5000</LeadSampleCountTotal>
         <LeadAmplitudeUnitsPerBit>4.88</LeadAmplitudeUnitsPerBit>
         <LeadAmplitudeUnits>��V</LeadAmplitudeUnits>
         <LeadHighLimit>2147483647</LeadHighLimit>
         <LeadLowLimit>268435456</LeadLowLimit>
         <LeadID>V6</LeadID>
         <LeadOffsetFirstSample>0</LeadOffsetFirstSample>
         <FirstSampleBaseline>0</FirstSampleBaseline>
         <LeadSampleSize>2</LeadSampleSize>
         <LeadOff>FALSE</LeadOff>
         <BaselineSway>FALSE</BaselineSway>
         <ExcessiveACNoise>FALSE</ExcessiveACNoise>
         <MuscleNoise>FALSE</MuscleNoise>
         <LeadDataCRC32>2876175449</LeadDataCRC32>
         <WaveFormData>
+v/6//r/+v/4//j/+P/4//j/+P/4//j/+P/4//j/+P/4//j/+P/4//j/+P/4//j/+v/6
//r/+v/4//j/+P/4//r/+v/6//r/+P/4//j/+P/4//j/+P/4//j/+P/4//j/+P/4//j/
+P/4//j/+P/4//j/+P/4//j/+P/4//j/+P/2//b/9v/2//b/9v/2//b/9v/2//b/9v/2
//b/9v/2//b/9v/2//b/9v/2//b/9v/0//T/9P/0//T/9P/0//T/9P/0//T/9P/0//T/
9P/0//T/9P/0//T/9P/0//T/9P/0//T/9P/0//T/9P/0//T/9P/0//T/9P/0//T/9P/0
//T/9P/0//T/9P/0//T/9P/y//L/8v/y//L/8v/y//L/9P/0//T/9P/y//L/8v/y//T/
9P/0//T/9P/0//T/9P/0//T/9P/0//T/9P/0//T/9P/0//T/9P/0//T/9P/0//L/8v/y
//L/8v/y//L/8v/y//L/8v/y//L/8v/y//L/8v/y//L/8v/y//L/8v/y//L/8v/y//L/
8v/y//L/8v/0//T/9P/0//T/9P/0//T/8v/y//L/8v/y//L/8v/y//T/9P/0//T/8v/y
//L/8v/0//T/9P/0//T/9P/0//T/9P/0//T/9P/0//T/9P/0//L/8v/y//P/9f/1//X/
9v/2//j/+P/4//j/+P/4//n/+v/7//v/+//6//r/+P/6//r/+v/8//z//P/+////AgAE
AAQABAAEAAIAAQABAAEAAAAAAAAAAAAAAP///v/7//n/9//2//T/8f/x//D/7//x//D/
8P/w//D/8P/w//D/8P/w//D/8P/w//D/8P/w/+//7//v/+//8f/x//H/8f/v/+//7//v
/+//7//u/+7/7P/q/+T/4f/h/+T/5v/n/+n/7//4/wQAFwAsAEgAaQCJAKMArwCxAKkA
nQCJAG8AVQBAADAAJgAdABcAEAANAAoABwAHAAYABQACAAIAAQD///z//f/7//v/+//6
//z//P/7//v/+//5//j/+P/3//f/9v/2//b/9v/2//X/8//0//T/9P/2//b/9f/1//X/
9P/0//T/9P/0//T/9P/1//X/9v/2//f/9//3//f/9//3//j/+P/4//j/+P/4//f/9//3
//f/9f/1//X/9f/1//b/9//3//f/+P/5//n/+f/5//r/+//7//v/+//8//3//f/+////
/f/9//3//f///wAAAAAAAAEAAQABAAIAAwADAAMABQAGAAYABgAIAAkACgALAAwADQAP
AA8AEAARABMAFAAVABYAFwAYABkAGgAbABwAHQAeAB8AIAAhACAAIQAiACIAIwAkACQA
JQAlACUAJQAmACYAJgAmACYAJgAkACMAIwAkACIAIQAgABwAGgAZABcAFwAVABIAEQAP
AA0ACwAJAAkACAAGAAYABAAEAAMAAgD///7//f/8//3//P/7//v/+f/5//n/9//3//f/
9//3//b/9v/2//X/9f/1//X/9f/2//b/9v/2//b/9v/2//X/9f/2//b/9v/2//f/+P/5
//n/+f/5//r/+v/6//r/+//7//r/+v/7//v/+v/5//n/+v/6//r/+v/6//r/+v/7//z/
/P/8//z//P/8//z//f/9//3//f/9//v/+//8//z//f/9//3//f/7//v/+//7//v/+//7
//v/+v/6//r/+v/7//v/+//7//n/+f/5//r/+v/6//r/+v/6//n/+f/5//r/+v/6//r/
+v/6//n/+f/5//n/+f/5//n/+v/6//n/+f/4//j/+P/4//j/+f/5//n/+f/5//n/+f/4
//j/+f/3//f/9//3//f/9//3//b/9v/2//b/9v/4//j/+P/4//b/+f/4//b/+P/4//j/
+P/4//j/+P/4//j/+P/4//j/9v/2//b/9v/2//b/9v/2//b/9v/2//b/+P/4//j/+P/2
//b/9v/2//j/+P/4//j/9v/2//b/9v/4//j/+P/4//j/+P/4//j/+P/4//j/+P/2//b/
9v/2//b/9v/2//b/+P/4//j/+P/4//j/+P/4//b/9v/2//b/9v/2//b/9v/2//b/9v/2
//j/+P/4//j/+P/4//j/+P/2//b/9v/2//b/9v/2//b/9v/2//b/9v/4//j/+P/4//b/
9v/2//b/9v/2//b/9v/2//b/9v/2//b/9v/2//b/9v/2//b/9v/4//j/+P/4//b/9v/2
//b/9//3//f/9//4//j/+v/6//r/+v/6//r/+//8//3//f///wAAAAD+/wAAAAAAAAIA
AAAAAAIAAwAIAAgACAAIAAYABgAFAAUABQAEAAQABAAEAAIAAQAAAP3/+//5//j/+P/3
//f/9v/1//X/9P/0//L/8v/y//L/8v/y//L/8v/0//T/9P/0//L/8//z//P/8//z//P/
8//z//P/8//z//P/8//z//L/8P/w/+z/6P/n/+f/6P/q/+3/7//z//7/DgAhADwAWgB5
AJcArQCxAK0ApQCVAH0AYwBLADoALAAiABsAFQASAA8ADAALAAsACAAHAAYABAABAAEA
AgABAP////////7//v/+//3//f/9//v/+v/6//v/+//6//r/+v/6//r/+f/3//j/+P/4
//j/+P/3//f/9//2//b/9v/4//j/+P/4//n/+f/6//r/9//3//f/9//5//n/+v/6//r/
+v/6//r/+f/5//n/+f/5//n/+f/5//n/+v/7//v/+f/6//v/+//9//3//v////3//f/9
//7//////wAAAQABAAEAAQABAAEAAgACAAIAAwADAAMABAAFAAUABQAHAAgACAAIAAoA
DQAOAA8AEAAPABEAEQASABUAFwAYABkAGgAbABwAHQAcAB0AHgAfACAAIQAiACMAJAAl
ACYAJgAnACgAKAApACkAKQApACoAKgAqACoAKgAqACgAJwAnACQAIgAhACAAHgAcABsA
GQAZABcAFAATABEADwANAAsACQAIAAYABgAEAAQAAwACAAEAAAD///7//f/8//v/+//7
//v/+//5//n/+f/5//n/+P/4//j/9//3//f/9//3//j/+P/4//j/+P/4//j/9//3//j/
+P/4//r/+//8//3//f/9//3//v/8//z//P/9//3//P/8//3//f/8//v/+//+//7//v/+
//7//v/+///////+//3//P/+//7//v//////////////AQABAAIAAgD/////////////
/////////f/9//3//f/+//7//v/+/////////////f/9//3//v/+//7//v/+//z/+//7
//v//P/8//z//P/6//r/+f/5//n/+f/5//n/+f/6//r/+f/5//j/+P/4//j/+P/5//n/
+f/5//n/+f/7//r/+v/7//n/+f/5//n/+f/5//n/+P/4//j/+P/4//j/+P/4//j/+P/3
//j/+v/4//j/+P/4//j/+P/4//j/9v/2//b/9v/4//j/+P/4//j/+P/4//j/+P/4//j/
+P/2//b/9v/2//T/9P/0//T/9v/2//b/9v/2//b/9v/2//b/9v/2//b/9v/2//b/9v/2
//b/9v/2//b/9v/2//b/+P/4//j/+P/4//j/+P/4//j/+P/4//j/+P/4//j/+P/4//j/
+P/4//j/+P/4//j/+P/4//j/+P/2//b/9v/2//b/9v/2//b/9v/2//b/9v/2//b/9v/2
//T/9P/0//T/9v/2//b/9v/2//b/9v/2//b/9v/2//b/9v/2//b/9v/2//b/9//3//f/
9//4//j/+v/6//r/+v/6//r/+//8//3//f/9//7//v/8//7//v/+/wAAAAAAAAAAAQAE
AAQABQAGAAcACAAFAAUABQAEAAQABAAEAAIAAQAAAP3/+//3//b/9P/z//X/9P/z//P/
8v/y//L/8v/y//L/8v/y//D/8P/w//D/8P/w//D/8f/x//H/8f/x//P/8//z//P/8//z
//P/8//z//T/8v/u/+z/6P/n/+X/5v/o/+v/7f/x//z/DAAhADoAWgB/AJ8AtQC/ALkA
rQCdAIUAawBRAD4ALgAiABsAFQAQAA0ACgAHAAcABgAFAAIAAAD///3//v/9//3//f/9
//z//P/8//v/+//8//v/+//8//3//f/8//z/+v/6//r/+f/3//j/+P/4//b/9v/1//X/
9f/0//T/9P/0//T/9P/0//X/9f/2//b/8//z//P/8//z//P/9P/0//T/9P/0//T/9f/1
//X/9f/1//X/9f/1//f/+P/5//n/+f/6//v/+//7//v//P/9//3//f/9//7//////wAA
AQABAAEAAQABAAEAAgACAAIAAwADAAMABAAFAAUABQAHAAYABgAGAAgACQAKAAsADAAP
ABEAEQASABEAEwAUABUAFgAXABgAGQAaABsAHAAdAB4AHwAgACEAIgAjACQAJAAnACgA
KAApACkAKQApACoAKgAqACoAKgAqACgAJwAnACQAIgAhACAAIAAeAB0AGwAZABcAFAAT
ABEADwANAAsABwAGAAQABAACAAIAAQAAAP///v/9//z/+//6//n/+f/5//n/+f/3//n/
+f/5//n/9v/2//b/9f/1//X/9f/1//T/9P/0//T/9P/0//T/8//z//T/9P/0//T/9f/2
//f/+f/5//n/+v/6//r/+v/7//n/+P/4//n/+f/4//f/9//4//j/+P/4//j/+P/4//n/
+v/6//r/+v/6//r/+v/7//3//f/9//3/+//7//z//P/7//v/+//7//v/+//7//v/+//7
//v/+//6//r/+v/6//n/+f/5//n/+//7//v//P/6//r/+v/6//r/+f/5//n/+P/4//j/
+P/4//j/9//3//f/9//3//f/9//4//j/9//3//b/9v/2//b/9v/3//f/9//3//f/9//5
//j/+P/5//f/9//3//f/9//3//f/9v/2//b/9v/2//b/9v/2//b/9v/1//j/+P/2//b/
9v/2//b/9v/2//b/9v/2//b/9v/2//b/9v/2//T/9P/0//T/9P/0//T/9P/0//T/9P/0
//T/9P/0//T/9P/0//T/9P/0//T/9P/0//b/9v/2//b/9P/0//T/9P/0//T/9P/0//T/
9P/0//T/9P/0//T/9P/y//L/8v/y//L/8v/y//L/9P/0//T/9P/0//T/9P/0//T/9P/0
//T/9P/0//T/9P/0//T/9P/0//T/9P/0//T/9P/0//T/9P/0//T/9P/0//T/9P/0//T/
9P/0//T/9P/0//T/9f/1//X/9f/2//b/+P/4//j/+P/4//j/+f/6//v/+//7//z//P/6
//z//P/8//7//v/+/wAAAQAEAAQABgAGAAYABgAFAAUABQAEAAQABAAEAAIAAQAAAP3/
+//5//j/9v/1//X/9P/z//P/8v/y//L/8v/w//D/8P/w//D/8P/w//D/8P/w//D/8f/x
//H/8f/x//H/8f/x//H/7//v/+//7//t/+7/7v/s/+z/6P/j/+P/5v/m/+n/7f/x//j/
BAAXAC4ATABtAI0AqwC5ALkArwCjAI8AdQBZAEIAMgAkAB0AFwASAA8ADAAJAAkACAAF
AAIAAgADAAEA/v/9//v/+//7//r/+v/6//n/+f/7//n/+P/4//f/9//2//b/9f/2//f/
9//1//b/9v/2//b/9v/1//X/9//2//b/9v/2//b/9v/2//f/9//4//j/9//3//f/9//1
//X/9v/2//b/9v/2//b/9//3//f/9//1//X/9f/1//X/9v/3//f/9f/2//f/9//5//n/
+v/7//v/+//7//z/+//7//z//f//////////////AAAAAAAAAQABAAEAAgADAAMAAwAF
AAYABgAGAAgACQAKAAsADAAPABEAEQASABMAFQAWABcAGAAZABoAGwAaABsAHAAdAB4A
HwAgACEAIgAjACQAJAAnACgAKAApACkAKQApACoAKAAoACgAKAAoACYAJQAlACIAIAAf
AB4AHAAaABkAFwAVABMAEAAPAA8ADQALAAkABwAGAAQABAACAAIAAQAAAP///v/9//z/
/f/8//v/+//5//n/+f/3//f/9//3//f/9v/2//b/9f/1//X/9f/1//T/9P/0//T/9P/0
//T/8//z//T/9P/0//L/8//0//X/9//3//f/+P/4//j/+P/5//n/+P/4//n/+f/4//f/
9//4//j/+P/4//j/+P/4//n/+v/6//r/+v/6//r/+v/7//v/+//7//v/+//7//z//P/7
//v/+//7//3//f/9//3/+//7//v/+//6//r/+v/6//n/+f/5//n/9//3//f/+P/4//j/
+P/4//j/9//3//f/+P/4//j/+P/4//j/9//3//f/9//3//f/9f/2//b/9f/1//T/9P/0
//b/9v/3//f/9//3//f/9//3//b/9v/3//f/9//3//f/9//3//f/9v/2//b/9v/2//T/
9P/0//T/9P/1//T/9P/0//T/9P/0//T/9P/0//T/9P/0//T/9P/0//T/9P/0//b/9v/2
//b/9P/0//T/9P/0//T/9P/0//T/9P/0//T/9P/0//T/9P/0//T/9P/0//L/8v/y//L/
8v/y//L/8v/0//T/9P/0//T/9P/0//T/9P/0//T/9P/0//T/9P/0//T/9P/0//T/9P/0
//T/9P/0//T/9P/0//T/9P/0//T/9P/0//T/9P/0//T/9P/0//T/9P/0//T/9P/0//T/
9P/0//T/9P/0//T/9P/0//T/9P/0//T/9P/0//T/9P/0//T/9P/0//T/9P/0//T/9P/0
//T/9P/0//T/9P/0//T/9P/0//T/9P/0//T/9P/0//T/9f/1//X/9f/2//b/+P/4//j/
+P/4//r/+//8//3/+//7//z//P/6//z//P/8//7//v/+/wAAAQAEAAQABAACAAIAAgAB
AAEAAQAAAAAAAAAAAP7//f/8//n/9//1//T/8v/x//H/8v/x//H/8P/w//D/8P/w//D/
8P/w//D/8P/w//D/8P/u/+7/7//v/+//7//v/+//7//v/+//7//v/+//7//v//D/7v/q
/+j/5P/h/+P/5P/m/+n/7f/z//z/DAAfADgAWAB5AJUArQC1AK8ApQCXAH8AZQBNADoA
LAAiAB0AFQAQAA0ACgAJAAcABgAFAAIAAAD//////v/9//3//f/9//z/+v/6//n/+f/5
//f/9v/2//f/9//2//b/9v/2//b/9f/z//T/9P/0//T/9P/z//P/9f/0//T/9P/2//b/
9v/2//X/9f/2//b/9f/1//X/9f/3//f/+P/4//f/9v/1//T/9f/1//X/9f/1//X/9f/1
//P/9P/1//X/9//4//n/+f/5//n/+v/7//v/+//7//z/+//7//z//f/9//3//f/9//3/
/v/+//7/////////AAABAAEAAQADAAQABAAEAAYABwAIAAkACgALAA0ADQAOAA8AEQAS
ABMAFAAVABYAFwAYABkAGgAbABwAHQAeAB8AIAAhACIAIgAhACIAIgAjACUAJQAlACYA
JAAkACQAJAAkACIAIQAhACAAHgAdABwAHAAaABkAFwAVABMAEAAPAA0ACwAJAAcABQAE
AAIAAgAAAAAA///+//3//P/7//r/+f/4//f/9//3//f/9//1//X/9f/1//X/9P/0//T/
8//z//P/8//z//T/9P/0//T/8v/y//L/8f/x//L/8v/y//L/8//0//X/9f/1//X/9v/2
//b/9v/3//f/9v/2//f/9//2//X/9f/2//b/9v/2//b/9v/2//f/+P/4//j/+P/4//j/
+P/5//n/+f/5//n/+f/5//r/+v/5//n/+f/5//n/+f/5//n/9//3//f/9//2//b/9v/2
//f/9//3//f/9//3//f/+P/4//j/+P/4//j/9//3//f/+P/4//j/+P/4//j/9//3//f/
9//3//f/9//4//j/9//3//b/9v/2//b/9v/3//f/9f/1//X/9f/1//T/9P/1//X/9f/1
//X/9//3//f/9v/2//b/9v/2//T/9P/0//T/9v/3//b/9v/2//b/9v/2//b/9v/2//b/
9v/2//b/9v/4//j/+P/4//b/9v/2//b/9v/2//b/9v/2//b/9v/2//b/9v/2//b/+P/4
//j/+P/2//b/9v/2//b/9v/2//b/9v/2//b/9v/2//b/9v/2//b/9v/2//b/9v/2//b/
9v/2//b/9v/2//b/9v/2//b/9P/0//T/9P/2//b/9v/2//T/9P/0//T/9v/2//b/9v/0
//T/9P/0//b/9v/2//b/9P/0//T/9P/0//T/9P/0//T/9P/0//T/9P/0//T/9P/0//T/
9P/0//T/9P/0//T/9P/0//T/9P/0//T/9P/0//T/9P/0//T/9P/0//T/9P/2//b/9v/2
//b/9//3//f/9//4//j/+v/4//j/+P/4//j/+f/6//v/+//7//z//P/6//z//P/8//7/
/v/+/wAAAQAEAAQABAAEAAQABAADAAEAAQAAAAAAAAAAAP7//f/+//v/+f/3//b/9P/z
//P/8v/x//H/8P/w//D/8P/w//D/8P/w//D/8P/w//D/8P/w//D/8f/x//H/8f/x//H/
8f/x//H/8f/x//H/8f/x//D/7v/s/+r/6P/l/+P/5P/m/+f/6//t//L//v8PACIAOgBZ
AHkAlwCrALEArQCjAJEAeQBfAEoAOAAqACEAGQASAA8ADAAJAAcABgAFAAQAAAD//wEA
AgD9//3//f/9//z//P/8//v/+//7//n/+P/4//f/9//2//b/9v/2//b/9f/z//T/9P/0
//b/9v/1//X/9f/0//T/9P/2//b/9v/2//f/9//4//j/9//3//f/9//3//f/+P/4//b/
9v/2//b/9f/1//X/9f/1//X/9f/1//X/9v/3//f/9//4//n/+f/5//n/+v/7//v/+//7
//z//f/9//7/////////////////AAAAAAAAAQABAAEAAgADAAMAAwAFAAYABgAGAAgA
CQAKAAsADAANAA8ADwAQABEAEwAUABUAFgAXABgAGQAaABsAHAAdAB4AHwAgACEAIAAh
ACIAIgAlACYAJgAnACcAJwAnACgAKAAoACgAKAAoACYAJQAlACQAIgAhACAAHgAcABsA
GQAZABcAFAATABEADwANAAsACQAIAAYABgACAAIAAQAAAP///v/9//z//f/8//v/+//7
//v/+//5//n/+f/5//n/+P/4//j/9//5//n/+f/5//b/9v/2//b/9v/2//b/9f/1//b/
9v/2//b/9//4//n/+f/5//n/+v/4//j/+P/5//v/+v/6//v/+f/4//f/9//4//j/+P/4
//r/+v/6//v/+v/6//r/+v/6//r/+v/7//v/+//7//v/+//7//z//P/9//3//f/9//3/
/f/9//3/+//7//v/+//8//z//P/8//v/+//7//v/+//7//v//P/8//z//P/8//z/+//7
//v/+v/6//r/+v/6//r/+f/5//v/+//7//v/+f/6//r/+f/7//r/+v/6//j/+P/5//n/
+f/5//n/+f/5//j/+P/5//f/9//3//f/9//3//f/9v/4//j/+P/4//r/+v/6//r/+P/5
//r/+v/4//j/+P/4//r/+v/6//r/+P/4//j/+P/4//j/+P/4//j/+P/4//j/+P/4//j/
+P/4//j/+P/4//j/+P/4//j/+P/4//j/+P/4//j/+P/4//b/9v/2//b/+P/4//j/+P/4
//j/+P/4//j/+P/4//j/+P/4//j/+P/4//j/+P/4//j/+P/4//j/+P/4//j/+P/6//r/
+v/6//r/+v/6//r/+v/6//r/+v/4//j/+P/4//j/+P/4//j/+P/4//j/+P/6//r/+v/6
//j/+P/4//j/+P/4//j/+P/4//j/+P/4//j/+P/4//j/9v/2//b/9v/4//j/+P/4//b/
9v/2//b/9v/3//f/9//3//j/+P/6//r/+v/6//r/+v/7//z//f/9//3//v/+//z//v/+
//7/AAAAAAAAAgADAAYABgAGAAYABgAGAAUABQAFAAQABAAGAAYABAADAAIA///9//v/
+P/2//X/9f/0//P/8//y//L/8v/y//L/9P/0//T/9P/0//T/9P/0//T/9P/1//X/9f/1
//X/9f/1//X/9f/1//X/9f/1//X/9P/y//L/8P/s/+n/5//o/+r/7f/t//H/+v8KAB8A
OABYAH0AnwC1AL8AuwCvAKEAiwBvAFMAPgAuACQAHQAZABQAEQAOAAsACQAKAAkACAAG
AAUAAwAAAP//AQABAAEAAAAAAAAA/////////f/8//z//f/9//z//P/6//r/+v/5//n/
+v/6//r/+v/6//n/+f/3//b/9v/2//b/9v/2//b/+f/5//r/+v/3//f/9//3//f/9//4
//j/+P/4//j/+P/3//f/9//3//f/9//3//f/9//4//n/+f/3//j/+f/5//r/+//9////
/f/9//3//v8BAAEAAgADAAMAAwADAAMAAwAEAAQABAAHAAcABwAIAAcABwAHAAkADAAM
AAwADgANAA4ADwAQAA8AEQARABIAFQAXABgAGQAaABsAHAAdAB4AHwAgACEAIgAjACQA
JQAmACcAKAAoACkAKgAqACsALQAtAC0ALgAsACwALAAsACwAKgApACkAKAAmACUAJAAi
ACAAHwAdABkAFwAUABMAEwARAA8ADQAJAAgABgAGAAYABgAFAAQAAQAAAP///v/9//z/
+//7//v/+//7//n/+f/5//n/+f/4//j/+P/3//X/9f/1//X/9P/0//T/9P/0//T/9P/z
//H/8v/y//L/9P/1//b/9//5//n/+f/6//j/+P/4//n/9//2//b/9//5//j/9//3//b/
9v/2//b/+P/4//j/+f/6//r/+v/6//j/+P/4//n/+f/5//n/+f/7//v//P/8//v/+//7
//v/+f/5//n/+f/7//v/+//7//r/+v/6//r/9//3//f/9//5//n/+f/6//j/+P/4//j/
+P/3//f/9//4//j/+P/4//j/+P/3//f/9f/1//X/9f/1//b/9v/1//f/9v/2//b/9P/0
//X/9f/1//X/9f/1//X/9P/0//X/8//z//P/8//1//X/9f/0//T/9P/0//T/8v/y//L/
8v/y//P/9P/0//L/8v/y//L/8v/y//L/8v/y//L/8v/y//L/8v/y//L/8P/w//D/8P/y
//L/8v/y//L/8v/y//L/8P/w//D/8P/w//D/8P/w//D/8P/w//D/8P/w//D/8P/y//L/
8v/y//D/8P/w//D/8P/w//D/8P/w//D/8P/w/+7/7v/u/+7/7//w//H/8v/w//D/8P/w
//D/8P/w//D/8P/w//D/8P/w//D/8P/w/+7/7v/u/+7/7v/u/+7/7v/u/+7/7v/u/+7/
7v/u/+7/7v/u/+7/7v/u/+7/7v/u//D/8P/w//D/7v/u/+7/7//x//H/8f/y//H/8v/x
//D/8v/y//L/8//0//X/9f/1//j/+P/2//j/9v/2//j/+P/6//z//f8AAAAAAAAAAAAA
/v/9//3//f/8//z//P/8//z/+//6//f/8//x//D/7v/v/+//7v/t/+z/6v/p/+j/6v/q
/+r/6v/q/+r/6v/q/+j/6P/o/+j/6f/p/+n/6f/p/+n/6f/p/+n/6f/p/+n/6f/r/+r/
6P/m/+L/3v/d/93/4P/i/+X/5//t//b/CAAdADgAWAB9AJ0AswC7ALUApwCXAH8AYwBH
ADIAIgAYAA8ACwAIAAMA/v/9/////v/7//r/+v/5//n/9v/1//f/9//3//b/9v/2//X/
9f/3//X/9P/0//P/8//y//L/8P/w//D/7//v//D/8P/w//D/8P/v/+//7f/s/+z/7P/s
/+z/7P/s/+3/7f/u/+7/7//v/+//7//v/+//8P/w//D/8P/w//D/7//v/+//7//v/+//
7//v//H/8v/z//P/8//0//X/9f/1//X/9v/3//f/9//3//j/9//3//j/+f/5//n/+f/5
//v//P/8//z//f/9//3//v////////8BAAIAAgACAAQABQAGAAcACAAJAAsACwAMAAsA
DQAOAA8AEAARABIAEwAUABUAFgAXABoAGwAcAB0AHgAfACAAIAAhACIAIgAjACUAJQAl
ACYAJgAmACYAJgAkACIAIQAhACAAHgAdABwAGAAWABUAEwARAA8ADAALAAkABwAFAAMA
AQAAAP7//v/8//z/+//6//n/+P/3//b/9f/0//P/8//x//H/8f/v/+//7//v/+//8P/w
//D/7//v/+//7//v/+7/7v/u/+7/7P/s/+z/6//t/+7/7v/u/+7/7//w//H/8f/x//H/
8v/y//L/8v/z//P/8v/y//P/9f/0//P/8//2//b/9v/2//X/9P/z//P/9v/2//b/9v/2
//b/9v/3//n/+f/5//n/+f/5//r/+v/3//f/9//3//n/+f/5//n/+P/3//b/9f/0//T/
9P/0//X/9f/1//X/9f/1//X/9v/0//T/9P/0//T/8//z//P/8v/y//L/8v/y//L/8f/x
//H/8f/x//H/8f/y//L/8f/x//D/8P/w//D/8P/x//H/8f/x//H/8f/x//D/8P/x//H/
8f/x//H/8f/x//H/8P/w//D/8P/w//D/8P/w//D/8v/x//D/8v/w//D/8P/w//D/8P/w
//D/8P/w//D/8P/w//D/8P/w//D/8P/w//D/8P/w//D/8P/u/+7/7v/u//D/8P/w//D/
8P/w//D/8P/w//D/8P/w/+7/7v/u/+7/7v/u/+7/7v/w//D/8P/w/+7/7v/u/+7/7v/u
/+7/7v/u/+7/7v/u/+7/7v/u/+7/7v/u/+7/7v/u/+7/7v/u/+7/7v/u/+7/7v/u/+7/
7v/u/+7/7v/u//D/8P/w//D/7v/u/+7/7v/u/+7/7v/u/+7/7v/u/+7/7v/u/+7/7v/w
//D/8P/w//D/8P/w//D/8P/w//D/8P/y//L/8v/y//P/9P/1//b/9v/2//b/9v/3//j/
+f/6//j/+P/4//j/+v/6//r/+v/8//z//P/8//3//v///wAAAAAAAAAAAAD+//7//v/+
//3//P/7//r/+P/2//T/8v/x//D/7//u/+3/7P/r/+r/6v/q/+r/6v/q/+r/6v/q/+r/
6v/q/w==
         </WaveFormData>
      </LeadData>
   </Waveform>
</RestingECG>
