# Supplementary material for: Detection of Left Atrial Enlargement Using a Convolutional Neural Network-Enabled Electrocardiogram
Source: Front Cardiovasc Med. 2020 Dec 17;7:609976. doi: 10.3389/fcvm.2020.609976 (PMC7773668; doi:10.3389/fcvm.2020.609976)
Supplement: Supplementary file 2 [file Data_Sheet_2.ZIP › normal1/1802012002_8257_0000000E.XML]

<?xml version="1.0" encoding="Windows-1252"?>
<!DOCTYPE RestingECG SYSTEM "restecg.dtd">
<RestingECG>
   <PatientDemographics>
      <PatientID>1802012002</PatientID>
      <PatientAge>67</PatientAge>
      <AgeUnits>Years</AgeUnits>
      <Gender>Female</Gender>
      <PatientLastName>huangyanqing</PatientLastName>
   </PatientDemographics>
   <TestDemographics>
      <DataType>Resting</DataType>
      <Site>1</Site>
      <AcquisitionDevice>MAC55</AcquisitionDevice>
      <Status>Unconfirmed</Status>
      <Priority>Normal</Priority>
      <AcquisitionTime>09:13:45</AcquisitionTime>
      <AcquisitionDate>07-14-2015</AcquisitionDate>
      <CartNumber>1</CartNumber>
      <AcquisitionSoftwareVersion>009C</AcquisitionSoftwareVersion>
      <XMLSourceVersion>MAC5000 v1.0</XMLSourceVersion>
   </TestDemographics>
   <RestingECGMeasurements>
      <VentricularRate>77</VentricularRate>
      <AtrialRate>77</AtrialRate>
      <PRInterval>182</PRInterval>
      <QRSDuration>80</QRSDuration>
      <QTInterval>380</QTInterval>
      <QTCorrected>430</QTCorrected>
      <PAxis>31</PAxis>
      <RAxis>20</RAxis>
      <TAxis>20</TAxis>
      <QRSCount>12</QRSCount>
      <QOnset>229</QOnset>
      <QOffset>269</QOffset>
      <POnset>138</POnset>
      <POffset>195</POffset>
      <TOffset>419</TOffset>
      <ECGSampleBase>500</ECGSampleBase>
      <ECGSampleExponent>0</ECGSampleExponent>
   </RestingECGMeasurements>
   <Diagnosis>
      <Modality>Resting</Modality>
         <StatementCount>2</StatementCount>
         <LabelText>12SL ��ϳ���</LabelText>
      <DiagnosisStatement>
         <StmtFlag>ENDSLINE</StmtFlag>
         <StmtText>�������</StmtText>
      </DiagnosisStatement>
      <DiagnosisStatement>
         <StmtFlag>ENDSLINE</StmtFlag>
         <StmtText>���� ECG</StmtText>
      </DiagnosisStatement>
   </Diagnosis>
   <Waveform>
      <WaveformType>Rhythm</WaveformType>
      <WaveformStartTime>0</WaveformStartTime>
      <NumberofLeads>8</NumberofLeads>
      <SampleType>CONTINUOUS_SAMPLES</SampleType>
      <SampleBase>500</SampleBase>
      <SampleExponent>0</SampleExponent>
      <HighPassFilter>16</HighPassFilter>
      <LowPassFilter>150</LowPassFilter>
      <ACFilter>NONE</ACFilter>
      <LeadData>
         <LeadByteCountTotal>10000</LeadByteCountTotal>
         <LeadTimeOffset>0</LeadTimeOffset>
         <LeadSampleCountTotal>5000</LeadSampleCountTotal>
         <LeadAmplitudeUnitsPerBit>4.88</LeadAmplitudeUnitsPerBit>
         <LeadAmplitudeUnits>��V</LeadAmplitudeUnits>
         <LeadHighLimit>2147483647</LeadHighLimit>
         <LeadLowLimit>268435456</LeadLowLimit>
         <LeadID>I</LeadID>
         <LeadOffsetFirstSample>0</LeadOffsetFirstSample>
         <FirstSampleBaseline>0</FirstSampleBaseline>
         <LeadSampleSize>2</LeadSampleSize>
         <LeadOff>FALSE</LeadOff>
         <BaselineSway>FALSE</BaselineSway>
         <ExcessiveACNoise>FALSE</ExcessiveACNoise>
         <MuscleNoise>FALSE</MuscleNoise>
         <LeadDataCRC32>4064283404</LeadDataCRC32>
         <WaveFormData>
8v/y//L/8v/0//T/9P/0//L/8v/y//L/9v/4//r//P8GABAAGgAkADMAQgBRAGAAWwBW
AFEATABCADgALgAkAB8AGgAVABAADQAKAAcABAAAAP7//P/6//j/+P/4//j/9v/2//b/
9v/0//T/9P/0//b/9v/2//b/9v/2//b/9v/2//b/9v/2//T/9P/0//T/9f/2//f/+P/4
//j/+P/4//j/+P/4//j/+P/4//j/+P/6//r/+v/6//j/+P/4//j/+v/6//r/+v/6//r/
+v/6//z//P/8//z//v/+//7//v8AAAAAAAAAAAIAAgACAAIABQAGAAcACAAJAAoACwAM
AA8AEAARABIAFQAWABcAGAAZABoAGwAcAB4AHgAeAB4AIAAgACAAIAAiACIAIgAiACAA
HgAcABoAFwAWABUAFAARABAADwAOAAwACgAIAAYABQAEAAMAAgD///7//f/8//r/+v/6
//r/+P/4//j/+P/4//j/+P/4//b/9v/2//b/9v/2//b/9v/0//T/9P/0//T/9P/0//T/
8v/y//L/8v/z//T/9f/2//T/9P/0//T/9v/2//b/9v/0//T/9P/0//T/9P/0//T/9P/0
//T/9P/y//L/8v/y//T/9P/0//T/9P/0//T/9P/0//T/9P/0//T/9P/0//T/9v/2//b/
9v/2//b/9v/2//T/9P/0//T/9P/0//T/9P/2//b/9v/2//T/9P/0//T/9P/0//T/9P/y
//L/8v/y//T/9P/0//T/9P/0//T/9P/0//T/9P/0//T/9P/0//T/9P/0//T/9P/0//T/
9P/0//b/9v/2//b/9P/0//T/9P/0//T/9P/0//T/9P/0//b/9v/3//j/+P/4//n/+v/6
//z//P/+//7//v/+//7//v/+/wAAAAAAAP7//v/9//3///////7//f/8//v/+v/4//b/
9P/y//D/8P/w//D/7//x//H/8f/x//L/8v/y//L/8v/y//D/8P/u/+7/7//v/+//7//v
/+//7f/t/+3/7f/v/+//7//v//H/8f/x//H/8f/x/+//7//y//D/7P/s/+7/7P/u//X/
+////woAGAAqAD4AUgBiAG4AdQBvAGAASwA4AC8ALgAuACwAIgAVAA8ACgAEAAIAAQD9
//z/+f/3//n/+P/z//T/8//y//L/9P/z//P/8//y//L/8f/x/+//7//v/+//8f/x//H/
8f/x//L/8v/y//L/8v/y//L/8P/w//D/8P/z//P/8//z//P/8//z//P/8//z//P/9P/0
//X/9f/2//T/9P/0//T/9f/1//X/9//1//X/9f/1//j/+P/4//n/+f/6//v//P//////
//8CAAIAAgACAAIABQAGAAcACAAJAAwADQANAA8AEgASABIAFgAWABgAGQAZABoAGgAZ
ABoAHAAeAB8AHQAeAB4AHQAbABsAGQAZABkAGAAXABQAFAASABEADwANAAsACgAJAAYA
BAADAAEAAAD///7//P/8//z/+//4//r/+f/4//j/9v/2//b/9P/2//b/9v/0//T/9f/1
//X/8//z//P/8//y//L/8P/w//P/9P/2//f/9P/0//T/9P/0//T/8//z//P/8//z//P/
8v/y//H/8f/y//L/8v/x//P/8//z//P/8//z//P/8//z//P/8//z//L/8v/y//L/8v/y
//L/8v/y//L/8v/y//L/8v/x//H/8v/y//L/8v/y//H/8P/v//D/8f/y//P/8//y//L/
8v/y//L/8v/y//T/9P/0//T/8v/z//P/8//y//L/8v/y/+//7//w//D/8P/w//H/8f/y
//L/8v/y//H/8f/x//D/8//x//H/9P/y//L/8v/y//L/8v/y//L/9P/0//T/9P/y//L/
8v/y//L/8v/0//T/9f/2//b/+P/5//r/+v/6//z//v/+//7//v/+//7//v/+//7//v/+
//7//f/9//3////+//3//P/7//r/+P/2//T/8v/w//D/7v/u/+3/7f/t/+3/7f/u/+7/
7v/u/+7/8P/u/+7/7v/u/+//7//v/+3/7f/t/+3/7f/t/+3/7f/v/+//7//v/+3/7f/t
/+3/7//v//H/7v/q/+r/6v/s/+7/8v/3//v///8MAB4ANABIAFgAagB4AH0AdwBoAFEA
PgA5ADgANAAsACQAGwATAAwABgAEAAEA///8//v/9//1//T/9f/0//P/8v/y//T/8//z
//P/8v/y//H/8f/x//H/8f/x//H/8f/x//H/7//w//D/8P/y//L/8v/y//D/8P/w//D/
8//z//P/8//x//H/8f/x//H/8f/x//L/9P/1//X/9v/2//b/9v/2//f/9//3//n/+f/5
//n/+f/4//j/+P/5//v//P/9//7//f/9//3/AAABAAIAAwAEAAcACAAJAAoACQAMAA0A
DQAPABIAEgASABYAFgAYABkAHAAeAB8AHwAdAB4AHwAfAB8AIAAgAB8AHwAfAB0AHQAb
ABoAGQAWABYAFAATABEADQALAAoACQAGAAQAAwABAAIAAQAAAP7//v/+//3/+v/6//n/
+P/4//j/+P/4//b/9v/2//b/9P/2//f/9//3//X/9f/1//X/9v/2//T/9P/0//T/9f/1
//T/9P/0//T/9v/2//X/9f/z//P/8//z//b/9v/1//X/9v/2//b/9f/1//X/9f/1//P/
8//z//P/8//z//P/8//y//L/8v/y//T/9P/0//T/9P/0//T/9P/0//T/8//z//L/8v/y
//L/8//z//P/8//1//X/9f/1//X/9P/0//T/9P/0//T/9P/0//T/9P/0//L/8//z//P/
9P/0//T/9P/z//P/9P/0//T/9P/1//X/8v/y//L/8v/z//P/8//y//X/8//x//L/9P/0
//T/9P/0//T/9P/0//T/9P/0//T/9P/0//T/9P/y//L/9P/0//f/+P/4//r//f/+//7/
/v/8//7//v/+/wAAAAAAAAAAAAAAAAAAAAAAAP///////////v/9//z/+//6//j/9v/0
//L/8P/w//D/8P/v/+//8f/x//H/8v/w//D/8P/w//D/7v/u/+7/8P/x//H/8f/v/+//
7//v/+//7//v/+//8f/x//H/8f/v/+//7//v//P/8//v/+7/7P/s/+r/7P/w//b//f8B
AAkAFAAoADwAUgBmAHgAggCBAHkAZgBPAD4AOQA4ADYAMAAkABsAFQAOAAgABgABAP//
/P/7//v/+f/2//X/9v/1//T/9P/0//P/8//z//L/8v/x//H/8//z//P/8//z//P/8//z
//P/9P/0//T/8v/y//L/8v/0//T/9P/0//P/8//z//P/8//z//P/8//1//X/9f/2//b/
9//3//j/+P/4//j/+P/3//f/9//5//n/+f/5//n//P/8//z//f/9//7///8AAAMAAwAD
AAYABQAGAAcACAAJAAoACwAMAA8AEgATABMAFwAaABoAGgAaABoAHAAdACAAIgAjACMA
IQAiACMAIwAlACYAJgAlACMAIwAhACEAHwAeAB0AGgAYABYAFQATABMAEQAQAA8ADAAK
AAkABwAGAAUABAACAAIAAgABAP7//v/9//z//P/8//z//P/6//z//P/8//r/+v/7//v/
+//5//n/+f/5//r/+v/4//j/+P/4//n/+f/4//j/+P/4//j/+P/3//f/9//3//f/9//4
//j/9//3//j/+P/4//f/9//3//f/9//3//f/9//3//f/9//3//f/+P/4//j/+P/4//j/
+P/4//j/+P/4//j/+P/4//f/9//6//r/+v/6//r/+f/4//f/+f/5//n/+f/7//r/+v/6
//j/+P/4//j/+P/4//j/+P/2//f/9//3//j/+P/4//j/+f/5//r/+v/4//j/+f/5//j/
+P/4//j/+f/5//n/+P/3//n/+P/6//r/+v/6//r/+v/6//r/+v/6//r/+v/6//r/+v/6
//j/+P/6//r//f/+//7/AAABAAIAAgACAAQABgAGAAYABgAGAAYABgAGAAYABgAGAAYA
BQAFAAUABQAEAAMAAgD///7//P/6//r/+P/2//b/9v/2//X/9f/1//X/9f/2//T/9P/0
//T/8//w/+//7v/w//P/9f/3//X/9f/1//X/8//z//P/8//z//P/8//z//P/8//z//P/
8//1//P/8v/w/+7/8v/0//T/+P8BAAUACQAUACYAOgBQAGIAcAB8AIMAeQBmAE0AOgAx
AC4ALgAoACAAGQATAA4ACgAIAAEA///+/////f/7//z//f/6//n/+P/4//j/9//3//f/
9v/2//X/9f/3//f/9//3//f/9//3//f/9f/2//b/9v/4//j/+P/4//j/+P/4//j/+//7
//v/+//5//n/+f/5//n/+f/5//r/+v/7//v//P/8//z//P/8//3//f/9/////f/9//3/
/f8AAAAAAAABAAEAAgADAAQABwAHAAcACgALAAwADQAOAA0ADgAPABAAEQAUABUAFQAZ
ABwAHAAcAB4AHgAgACEAIAAiACMAIwAlACYAJwAnACUAJgAmACUAJwAnACUAJQAjACIA
IQAeABoAGAAXABUAEwARABAADwAMAAoACQAHAAYABQAEAAIABAAEAAMAAAAAAP///v/+
//z//P/8//r/+v/6//r/+P/4//n/+f/5//f/9//3//f/+f/6//n/+v/4//j/+f/5//b/
9v/2//b/9v/2//X/9f/3//f/9//3//j/+P/3//f/9v/2//b/9f/3//f/9//3//f/9//3
//f/9//3//f/9//4//j/+P/4//j/+P/4//j/+P/4//j/+P/4//j/9//3//j/+P/4//j/
+f/5//n/+f/5//n/+f/5//n/+P/4//j/9v/2//b/9v/4//j/+P/4//j/+f/5//n/9v/2
//b/9v/3//f/+P/4//b/9v/3//f/9v/2//b/9v/4//n/+v/6//f/9//4//b/9v/2//b/
+P/4//j/+P/2//b/9v/2//b/9v/2//b/9v/2//j/+P/5//r/+v/8//3//v/+//7/AAAC
AAIAAgAAAAAAAAAAAAIAAgACAAIAAAD///////8BAAAA///+//v/+v/4//b/9P/y//D/
8P/x//L/8v/z//L/8f/w//D/8v/y//L/8v/y//D/8P/w/+7/7//v/+//7//v/+//7//t
/+3/7f/t/+//7//v/+//7//v/+//7//v//H/7//u/+z/7P/u/+7/8P/y//f//f8BAA4A
IAAyAEIAUABgAGoAaQBfAE4AOQAqACMAIgAgABwAFgARAAkABAAAAPz/+//7//7/+//3
//f/9v/z//L/8f/w//D/7v/t/+3/7f/w//L/8//1//P/8//z//P/8f/x//H/8f/x//L/
8v/y//L/8v/y//L/8v/y//L/8v/z//P/8//z//P/8//z//P/9f/1//X/9v/0//X/9f/2
//T/9P/0//T/9f/1//X/9//3//f/9//3//j/+P/4//n/9//4//n/+v/8//3//v8CAAMA
BAAFAAYABQAGAAcACAALAA4ADwAPAA8AEgASABIAFAAUABYAFwAWABgAGQAZABkAGgAb
ABsAHQAeAB4AHQAbABsAGQAZABcAFgAVABIAEgAQAA8ADQAKAAcABQADAAIAAAD///3/
/v/9//z/+v/4//j/9//0//b/9f/0//T/9v/2//b/9P/0//T/9P/y//T/9f/1//X/8//z
//P/8//0//T/8v/y//D/8P/x//H/8P/w//D/8P/y//L/8f/x/+//7//v/+//8P/w/+//
7//u/+7/7v/t/+7/7//w//H/7//v/+//7//x//H/8f/x//D/8P/w//D/8P/w//D/8P/w
//D/8P/w//L/8v/x//H/8v/y//L/8v/x//H/8f/x//H/8f/x//H/8//y//L/8v/w//D/
8P/w//L/8v/y//L/8v/z//P/8//w//D/8P/w//H/8f/y//L/8P/w//H/8f/y//L/8v/y
//H/8f/x//D/8f/x//H/8f/v/+//8//1//L/8P/w//D/8P/w//D/8P/w//D/8P/w//D/
8P/w//D/8P/w//D/8v/y//P/9P/0//b/+f/6//r/+v/4//r/+v/6//r/+v/6//r//P/8
//z//P/8//v/+//7//v/+v/5//j/+P/4//f/9v/z//D/7f/s/+z/7P/r/+v/7f/t/+3/
7v/u/+7/7v/u/+7/7P/s/+z/7P/t/+3/7f/v/+//7//v/+7/7f/s/+v/6//r/+v/6//t
/+3/7f/t/+3/6//r/+z/7v/q/+r/7P/u/+z/7//1//n/AAAQACIANABGAFYAZABpAGcA
WgBHADQAKQAkACQAIAAaABMADQAGAAIAAAD9//v/+P/1//X/9f/0//P/8v/x//D/8P/w
/+//7//v/+7/7v/t/+3/7f/t/+3/7f/v/+//7//v//H/8v/y//L/8P/w//D/8P/w//D/
8P/w//H/8f/x//H/8f/x//H/8f/v/+//7//w//L/8//z//T/9P/0//T/9P/z//P/8//1
//f/9//3//f/9v/2//b/9//1//b/9//4//v/+//7//7///8AAAEAAgADAAQABQAGAAcA
CgALAAsACwAOAA4ADgASABIAFAAVABYAGAAZABkAFwAYABkAGQAZABoAGgAZABkAGQAX
ABcAGAAYABgAFgAUABIAEQAPAA0ACwAKAAkABgAEAAMAAQAAAP///v/8//z//P/7//j/
+P/3//b/9v/0//T/9P/y//L/8v/y//D/8P/x//H/8f/x//H/8f/x//L/8v/w//D/7v/u
/+//7//w//D/8P/w//L/8v/x//H/7//v/+//7//y//L/8f/x//L/8v/y//H/7//v/+//
7//t/+3/7f/t//D/8f/y//P/8v/y//L/8v/w//D/8P/w//L/8v/y//L/8v/y//H/8f/y
//L/8v/y//P/8//z//P/8//z//P/8//z//L/8v/y//L/8v/y//L/8P/w//D/8P/y//P/
8//z//D/8P/w//D/7//v//D/8P/y//L/8//z//D/8P/w//D/8f/v/+//8v/0//L/8v/y
//L/8v/y//L/8v/y//L/8v/y//T/9P/0//T/8//y//P/8v/z//T/9P/2//n/+v/6//r/
+v/8//z//P/+//7//v/+/////v/9//z//v/9//3//f/9//z/+//6//f/9v/0//L/8v/w
/+7/7v/u/+7/7f/t/+3/7f/t/+7/7v/u/+7/7v/u/+z/7P/s/+r/6//r/+v/7f/t/+3/
7f/t/+3/7f/t/+3/7f/t/+3/7f/t/+3/7f/r/+3/7f/s/+j/6P/q/+z/7P/w//f/+/8B
AAwAHgA0AEgAXABsAHYAdQBrAFoARQA2AC8AMAAuACYAGgATAAsACAAEAAIA///9//r/
9//1//X/9P/1//L/8f/w//D/7v/t/+3/7f/w//D/7//v/+//7//v/+//7//v/+//7//v
//D/8P/w//D/8P/w//D/8v/y//L/8v/x//H/8f/x//H/8f/x//H/8f/x//H/8v/y//P/
8//0//T/9P/0//T/9f/1//X/9//3//f/9//3//r/+v/6//v/+//8//3//v/9//3//f8A
AAMABAAFAAYABwAIAAkACgAJAAwADQANAA8AEgASABIAFgAWABgAGQAYABoAGwAbAB0A
HgAfAB8AHQAeAB4AHQAdAB0AGwAbABsAGgAZABYAFAASABEADwANAAsACgAJAAYABAAD
AAEAAgABAAAA/v/8//z/+//4//j/9//2//b/9v/2//b/9P/2//b/9v/0//L/8//z//P/
9f/1//X/9f/2//b/9P/0//L/8v/z//P/9P/0//T/9P/0//T/8//z//X/9f/1//X/9P/0
//P/8//y//L/8v/x//H/8f/x//H/8f/x//H/8f/x//H/8f/x//L/8v/y//L/8v/y//L/
8v/y//L/8v/y//T/9P/z//P/9P/0//T/9P/z//P/8//z//X/9f/1//X/9P/y//H/8P/y
//L/8v/y//L/8v/y//L/8v/z//P/8//0//T/9P/0//H/8f/y//L/8v/y//P/8//y//L/
8v/y//L/8v/y//T/9P/0//T/9P/0//T/9P/y//L/8v/y//L/8v/0//T/9//4//j/+v/7
//z//P/8//7/AAAAAAAA///+//3//P///wAAAQACAAAA/////////f/8//v/+v/6//r/
+f/4//b/9P/y//L/8P/w/+//7//v/+//7//w/+7/7v/u/+7/8P/u/+7/7v/u/+//7//v
/+3/7f/t/+3/7//v/+//7//v/+//7//v/+//7//v/+//8f/x//P/8v/u/+r/6v/s/+7/
8P/1//v/AQAIABYAKgBAAFQAZgB2AH8AfQByAF0ARgA7ADgAOAA0ACwAIQAZABIADAAG
AAMAAQAAAP3/+f/3//j/9//2//X/9P/0//L/8f/x//H/9P/0//P/8//x//H/8f/x//H/
8f/x//H/8f/y//L/8v/y//L/8v/y//L/8v/y//L/8//z//P/8//y//H/8P/v//H/8f/x
//L/9f/3//j/+v/5//j/9//2//f/9//3//n/+//7//v/+//6//r/+v/7//v//P/9//7/
AQABAAEABAADAAQABQAGAAcACAAJAAoACwAOAA8ADwARABQAFAAUABQAFAAWABcAGgAc
AB0AHQAfACAAIQAhACEAIgAiACEAIQAhAB8AHwAfAB4AHQAaABgAFgAVABMAEQAPAA4A
DQAKAAgABwAFAAYABQAEAAIAAAAAAP///P/6//n/+P/4//b/9v/2//T/9v/4//r/+v/4
//n/+f/5//f/9//3//f/+P/4//b/9v/2//b/9//3//j/+P/4//j/9v/2//X/9f/3//f/
9//3//b/9v/1//X/9v/2//b/9f/1//X/9f/1//X/9f/1//X/9f/1//X/9f/2//b/9v/2
//b/9v/2//b/9v/2//b/9v/2//b/9f/1//b/9v/2//b/9//3//f/9//1//X/9f/1//X/
9P/0//T/9P/0//T/9P/3//j/+f/6//n/+f/4//f/9v/2//b/9v/1//X/9v/2//b/9v/3
//f/9v/2//b/9v/5//j/+P/4//j/+P/2//b/9v/2//j/+P/4//j/+v/6//r/+v/6//r/
/P/8//v//P/8//7/AQACAAIAAgAAAAIAAgACAAEAAAD///7/AwAEAAUABgAGAAUABQAF
AAUABAADAAIA///+//z/+v/4//b/9P/0//T/9P/z//P/8f/x//H/8v/w//D/8P/w//H/
8P/x//L/8v/z//P/8//x//H/8f/x//H/8f/x//H/8f/x//H/8f/x//H/8f/x//H/9f/3
//D/7P/u/+7/7v/w//T/+f/9/wEACAAeAD4AVABgAHQAhACJAIEAcABZAEQAOwA4ADgA
NAAoAB8AGwAUAA4ACAAFAAEAAAD/////+//6//3/+//5//f/9v/4//f/9//3//b/9v/1
//X/8//z//P/8//1//X/9f/1//X/9v/2//b/+P/4//j/+P/2//b/9v/2//X/9f/1//X/
9v/3//j/+f/5//n/+f/6//r/+//7//z/+v/6//r/+v/9//3//f//////////////AAAA
AAAAAQADAAQABQAGAAUABQAFAAgACQAKAAsADAAPABAAEQASABMAFgAXABcAFwAaABoA
GgAeAB4AIAAhACIAJAAlACUAJgAoACoAKwAoACgAJwAlACMAIwAhACEAIwAkACUAJAAh
AB4AHAAZABkAFwAWABUAEAAOAA0ACwAKAAkACAAGAAQABAADAAAAAgABAAAAAAD+//7/
/v/8//7//v/+//z//P/9//3//f/9//3//f/9//7//v/8//z//P/8//3//f/8//z//P/8
//v/+v/4//f/+f/7//3////9//z/+v/5//v//P/9//3/+//7//v/+//7//v/+//7//v/
+//7//v//P/8//z//P/8//z//P/8//z//P/8//z//P/8//v/+//8//z//P/8//3//f/9
//3//f/9//3//f/9//z//P/8//z//P/8//z/+v/6//r/+v/9////AAABAP7//v/+//7/
/f/9//7//v/9//z//P/7/wAA/v/8//7//v/+//7//v/+//7//v/+//7/AAAAAAAAAAD/
//7//f/8//7//v8AAAAA//8AAAAAAgAEAAYABwAIAAcACAAHAAYABwAIAAkACgAKAAoA
CgAKAAkABwAGAAUACAAIAAgACAAFAAQAAgAAAP7//P/6//r/+P/4//f/9//5//n/+f/6
//n/+P/3//b/+P/2//b/9v/2//f/9//3//n/+f/5//n/9//3//f/9//5//n/+f/5//n/
+f/5//n/+f/5//n/+P/2//T/8v/0//j//P///wUADwAcAC4AQgBWAGgAegCGAIkAfwBq
AFEAPgA1ADQANgAwACYAHwAZABIADgAMAAcAAwAEAAEA+//3//r/AQAAAP///v/+//3/
+//6//n//P/8//v/+//5//n/+f/5//n/+f/5//n/+//8//z//P/6//r/+v/6//r/+v/6
//r/+//7//v/+//9//3//f/9//v/+//7//z//P/9//3//v8AAAAAAAAAAAEAAQABAAMA
AQABAAEAAQADAAQABQAHAAUABgAHAAgACwALAAsADgANAA4ADwAQABEAEgATABQAFQAY
ABkAGQAdACAAIAAgACQAJAAmACcAJgAoACkAKQAnACgAKQApACcAKAAoACcAKAApACgA
KQApACgAJwAkACAAHgAdABsAGQAXABYAFQASABAADwANAAoACQAIAAYACAAIAAcABAAC
AAEAAAAAAAIAAgACAAAA/v/+//7//P/8//3//f/9///////////////+//v/+v/8//z/
/f/9//r/+v/6//r//P/8//v/+//5//n/+f/5//r/+v/5//n/+v/6//r/+f/7//v/+//7
//v/+//7//v/+f/5//n/+f/5//j/9//2//n/+v/7//z//v/+//7//v/+//7//f/9//z/
/P/8//z//f/9//3//f/7//v/+//7//3//P/8//z//v/+//7//v/8//z//P/8//r/+//7
//v/+v/6//r/+v/7//v//P/8//r/+v/5//n//P/6//r/+v/6//r/+v/6//r/+v/6//r/
+v/8//z//P/8//7//v8AAAAAAAAAAP//AAABAAIAAgACAAIABAAEAAQAAgACAAIAAgAF
AAYABwAIAAgABwAHAAcABQAEAAMAAgD///7//P/6//r/+P/2//b/+P/4//f/9//3//f/
9//4//r/+v/6//r/+f/2//X/9P/2//f/9//3//X/9f/1//X/9f/1//X/9f/z//P/8//z
//T/9f/2//f/9//1//P/8v/w//L/8v/y//T//P8FAAcADQAYACwAQABQAGAAbAByAG8A
ZQBSADkAKAAnACYAJAAiABwAFQANAAgABgAEAP///f8AAP///f/9//z/+//4//f/9v/2
//j/9//3//f/9v/2//X/9f/3//f/9//3//f/9//3//f/9f/2//b/9v/1//T/8//y//b/
+P/6//z//P/7//r/+f/5//n/+f/5//n/+f/5//r/+v/7//v//P/6//r/+v/6//3//f/9
////AQABAAEAAQAAAAAAAAABAP//AAABAAIABAAFAAYACgAJAAoACwAMAA0ADgAPABAA
EQAUABUAFQAXABoAGgAaABwAHAAeAB8AIAAiACMAIwAjACQAJQAlACQAJAAjACEAIQAh
AB8AHwAfAB4AHQAaABYAFAATABEAEQAPAA4ADQAKAAgABwAFAAQAAwACAAAAAAAAAP//
/P/8//v/+v/6//r/+v/6//j/+v/6//r/+P/6//v/+//7//n/+f/5//n/+v/6//j/+P/4
//j/+f/5//b/9v/2//b/+P/4//f/9//3//f/9//3//b/9v/1//X/+P/4//j/9//3//f/
9//3//f/9//3//f/9v/1//T/8//1//b/9//4//j/+P/4//j/9v/2//b/9v/2//b/9f/1
//f/+P/5//r/+//7//v/+//7//v/+//7//n/+P/4//j/+P/4//j/+P/4//j/+P/4//b/
9//3//f/9//4//n/+v/4//f/9//2//b/9v/3//f/9P/2//j/+P/2//b/9v/2//j/+P/4
//j/+P/4//j/+P/3//b/9f/0//b/9v/4//j/+f/6//r//P/9//7//v/+//z//v/+//7/
AAAAAAAAAAACAAIAAgACAAIAAQABAAEA///+//3//P/7//r/+P/2//X/9P/z//T/9P/0
//P/8//x//H/8f/y//T/9P/0//T/8f/u/+3/7P/v//H/8v/z//H/8f/x//H/7//v/+//
7//x//H/8f/x//H/8f/x//H/8f/x//H/8v/y/+7/7P/u//D/8v/3////AQAIABgAKgA6
AEgAVABiAGsAZwBWAEEAMAAnACIAIAAeABgAFQARAAgAAgACAP//+//4//v/+//5//j/
9f/0//P/8v/y//L/8f/x//H/9P/0//P/8//z//P/8//z//P/8//z//P/8//0//T/9P/0
//T/9P/0//T/9P/0//T/9f/1//X/9f/1//X/9f/1//X/9f/1//b/9P/1//X/9v/0//T/
9P/0//b/9//4//v/+f/5//n/+f/8//z//P/9//v//P/9//7//f/9//3/AAABAAIAAwAE
AAcACAAJAAoACwAOAA8ADwAPABIAEgASABUAFgAZABsAGgAcAB0AHQAdAB4AHwAfAB8A
IAAgAB8AHwAfAB0AHQAbABoAGQAWABYAFAATABEADwANAAwACwAKAAgABwAFAAIAAQAA
AP7//v/+//3/+v/8//v/+v/6//z//P/8//r/+P/4//j/9v/1//X/9P/z//T/9f/2//f/
+v/6//j/+P/4//j/+f/5//b/9v/2//b/9v/2//X/9f/3//f/9//3//b/9v/1//X/+P/4
//j/9//3//f/9//3//X/9f/1//X/9//3//f/9//2//b/9v/2//j/+P/4//j/9v/2//b/
9v/4//j/9//3//j/+P/4//j/+f/5//n/+f/5//n/+f/5//n/+P/4//j/9//2//X/9P/2
//j/+v/8//r/+//7//v/+v/6//r/+v/5//n/+v/6//j/+P/5//n/+v/6//r/+v/5//v/
+f/4/w==
         </WaveFormData>
      </LeadData>
      <LeadData>
         <LeadByteCountTotal>10000</LeadByteCountTotal>
         <LeadTimeOffset>0</LeadTimeOffset>
         <LeadSampleCountTotal>5000</LeadSampleCountTotal>
         <LeadAmplitudeUnitsPerBit>4.88</LeadAmplitudeUnitsPerBit>
         <LeadAmplitudeUnits>��V</LeadAmplitudeUnits>
         <LeadHighLimit>2147483647</LeadHighLimit>
         <LeadLowLimit>268435456</LeadLowLimit>
         <LeadID>II</LeadID>
         <LeadOffsetFirstSample>0</LeadOffsetFirstSample>
         <FirstSampleBaseline>0</FirstSampleBaseline>
         <LeadSampleSize>2</LeadSampleSize>
         <LeadOff>FALSE</LeadOff>
         <BaselineSway>FALSE</BaselineSway>
         <ExcessiveACNoise>FALSE</ExcessiveACNoise>
         <MuscleNoise>FALSE</MuscleNoise>
         <LeadDataCRC32>105990449</LeadDataCRC32>
         <WaveFormData>
AgACAAIAAgACAAIAAgACAAQABAAEAAQADQAUABsAIgAuADgAQgBMAFcAYABpAHIAZQBa
AE8ARAA6ADAAJgAcABMADAAFAP7/AgAEAAYACAAGAAYABgAGAAQABAAEAAQAAgACAAIA
AgACAAIAAgACAAAAAAAAAAAAAQACAAMABAADAAIAAQAAAAAAAAAAAAAAAQACAAMABAAC
AAIAAgACAAAAAAAAAAAAAgACAAIAAgACAAIAAgACAAAAAAAAAAAAAAAAAAAAAAAAAAAA
AAAAAAIAAgACAAIABAAEAAQABAAGAAYABgAGAAYABgAGAAYACQAKAAsADAANAA4ADwAQ
ABIAEgASABIAFQAWABcAGAAZABoAGwAcAB4AHgAeAB4AIAAgACAAIAAhACIAIwAkACIA
IgAiACIAIQAgAB8AHgAdABwAGwAaABgAFgAUABIAEQAQAA8ADgALAAoACQAIAAYABgAG
AAYABQAEAAMAAgACAAIAAgACAAAAAAAAAAAAAAAAAAAAAAD+//7//v/+//7//v/+//7/
/v/+//7//v/+//7//v/+//z//P/8//z//v/+//7//v/+//7//v/+//7//v/+//7//v/+
//7//v/8//z//P/8//7//v/+//7/AAAAAAAAAAAAAAAAAAAAAP7//v/+//7/AAAAAAAA
AAAAAAAAAAAAAAAAAAAAAAAAAAAAAAAAAAD+//7//v/+//7//v/+//7//v/+//7//v/8
//z//P/8//z//P/8//z/+v/6//r/+v/6//r/+v/6//r/+v/6//r/+v/6//r/+v/6//r/
+v/6//z//f/9//3///8AAAEAAgADAAQABAAEAAUABAADAAIA///+//7//v/9////AQAD
AAYABgAGAAYABgAEAAMAAgABAP7//P/7//v//P/8//z/+//7//n/+P/3//b/9v/1//T/
8//z//L/8v/y//H/8P/x//H/8v/y//D/8P/w//D/8v/w//D/8P/u/+//7//v/+z/7P/t
/+3/7v/u/+7/7v/s/+z/7P/s/+7/7v/u/+7/8P/w/+z/6//u/+z/6v/v//T/9P/6/wQA
EAAbACcAMgA9AEYATwBdAGYAXQBKADIAGwAMAAoACgAEAPT/5v/h/+X/7v/z//H/8//2
//T/8//y//P/8v/v/+3/7//v/+7/7f/t/+3/7f/t/+3/7f/t/+7/7f/t/+3/7//w//D/
8P/w//D/8P/x/+//7v/u/+3/7f/t/+3/7f/w//D/8P/w//D/8P/v/+//7//v/+//7//w
//D/8v/w//D/8f/y//L/8//z//P/8//z//L/8f/x//X/9f/2//b/9f/3//n/+v/6//r/
+v/8//v//P/9//7/AAAAAAEAAgADAAcABwAIAAcACAAJAAoADQAOAA8ADwAQABIAEwAU
ABYAFgAWABYAFQAXABgAGAAWABYAFgAVABYAFgAUABQAFQATABMAEgAQAA8ADQAMAAkA
CAAIAAUABQAEAAQAAwD///7//f/9//3//P/6//n/+f/5//n/+P/4//j/9//3//n/+v/6
//n/+P/4//j/+P/3//b/9f/0//b/9//4//n/+f/5//n/+f/5//n/+f/5//j/+P/4//j/
9v/2//b/9v/2//f/9//2//b/9//3//f/+P/4//n/+f/4//j/+P/3//f/9//3//f/+f/6
//r/+v/5//n/+f/5//n/+f/5//n/+//7//v/+//5//n/+f/5//r/+v/5//n/+//7//v/
+//7//r/+P/3//n/+f/5//n/+f/5//r/+//5//j/+P/4//f/9//4//j/+P/4//j/9//5
//r/+v/5//j/+P/5//v/+f/3//f/+P/6//r/+v/6//v/+//7//3//v///wAAAQACAAIA
AgABAP7//f/8//v//P/8//z//f///wEAAwAEAAYABgAGAAYABAADAAIAAQD8//r/+f/5
//r/+v/6//v/+//5//j/9//4//j/9//2//X/9f/0//T/8v/x//D/7//v//D/8P/w//D/
8P/w//D/8P/w//D/8P/x//H/8f/w//D/8f/x//D/8P/w//D/8P/w//D/8P/w//D/8P/w
//D/8P/w/+//7v/s/+7/8f/0//r/AgAKABQAHQApADYAPwBIAFEAXQBgAFUAQAAqABUA
CAAKAAoA/P/q/+T/5f/p//D/9//1//P/+P/4//f/9P/z//L/8//x//P/8//y//H/8f/x
//H/8f/x//H/8f/x//H/8v/z//H/8v/y//L/8P/w//D/8f/z//L/8v/x//H/8f/x//H/
8P/w//D/8P/u/+7/7f/t/+3/7f/t/+3/8P/w//L/8P/w//H/8v/y//P/8//z//P/9f/0
//P/8//z//P/9P/0//f/+f/7//z/+v/6//r//P/9//7///8AAAIAAgADAAQABwALAAsA
DAALAAwADQAOABEAEgATABMAFgAYABkAGgAaABoAGgAaABkAGwAcABwAGgAaABoAGQAa
ABoAGAAYABcAFQAVABQAEAAPAA0ADAALAAoACgAHAAcABgAGAAUAAwACAAEAAQD///7/
/P/7//3//f/9//z/+v/6//n/+f/7//z//P/7//j/+P/4//j/+v/6//r/+v/3//f/9//3
//n/+f/5//n/+f/5//n/+f/4//j/+P/4//j/+P/4//j/+P/5//n/+P/2//f/9//3//j/
+P/5//n/+f/4//f/9f/3//f/9//3//n/+v/6//r/+f/5//n/+f/5//n/+f/5//n/+f/5
//n/+//7//v/+//6//r/+f/5//n/+f/5//n/+v/6//n/+f/3//f/9//3//n/+f/6//v/
+f/4//j/+P/3//f/+P/4//j/+P/4//f/9//4//j/9//2//b/9//5//n/+f/3//j/+v/6
//r/+v/7//v/+//9//7///8AAAEAAgACAAIAAQAAAP///v/9//7//v/+//////8BAAMA
BAAGAAYABgAGAAQAAwACAAEA/v/8//v/+//8//z//P/9//3/+//6//n/+P/4//f/9v/z
//P/8v/y//T/8//y//H/8f/y//L/8v/y//L/8v/y//L/8v/y//L/8//z//P/8v/y//P/
8//y//L/8v/y//L/9P/0//T/9P/y//L/8v/y//T/9P/x//D/8v/y//P/9v/8/wYAEgAa
ACMAMQA8AEMASgBXAGEAXABNADgAJAARAAgACgAIAPr/7P/m/+f/7//4//n/9//5//r/
+v/5//j/9//0//X/8//1//X/9P/1//X/9f/1//P/8//z//P/8//z//T/9f/1//b/9v/2
//b/9v/2//f/9//2//b/9f/1//X/9f/1//b/9v/2//b/9v/2//X/9f/3//f/9//3//j/
+P/6//j/+P/5//r/+v/5//n/+f/5//v/+v/5//n/+//7//z//P/7//3///8AAAIAAgAC
AAQAAwAEAAUABgAIAAgACQAKAAsADwAPABAAEQASABMAFAAVABYAFwAXABgAGgAbABwA
HAAcABwAHAAdAB8AIAAgAB8AHgAdABsAGgAaABgAGAAXABUAFQAUABQAEwARABAADQAM
AAwACQAJAAgACAAHAAUABAADAAMAAwACAAAA///9//3//f/8//7//v/9//3//f/+//7/
/f/8//z//P/8//7//v/+//7//f/9//3//f/9//3//f/9/////////////P/8//z//P/8
//z//P/8//z//f/9//z/+v/7//v/+//6//r/+//7//z//P/8//v//f/9//3//f/9//7/
/v/+//3//f/9//3//f/9//3//f/9//3//f/9//3//f/9//3/AAAAAP/////9//3//f/9
//7//v/9//3//f/9//3//f/7//v//P/9//3//P/8//z/+//7//z//P/8//z//P/7//v/
/P/8//v/+v/6//v//f/7//3//P/+//7//v/+/////////wEAAgADAAQABQAGAAYABgAF
AAQAAwACAAEAAAAAAAAAAQADAAUABwAIAAoACgAKAAoACAAHAAYABQACAAAA/////wAA
AAAAAAEA///9//z/+//8//z/+//6//n/+f/4//j/+v/5//j/9//3//j/+P/4//j/+P/4
//j/9v/2//b/9v/3//f/9//2//j/+f/5//j/9v/2//b/9v/2//b/9v/2//j/+P/4//j/
9v/2//X/9P/2//j/+//+/wAABAAOABgAIQAtADoAQwBIAE0AVwBeAF0ASgAwABsAFAAS
ABAADAAAAPT/7//z//j/+//7//3//v/+//3//P/9//z/+//5//v/+//6//v/+//7//v/
+f/5//n/+f/5//n/+v/7//n/+v/6//r/+v/6//r/+//7//r/+v/5//v/+//7//v//v/+
//7//v/8//z/+//7//v/+//7//v//P/8//7//P/8//3//v/+//3//f/9//3////+//3/
/f8BAAEAAgACAAIAAwAEAAQABAAEAAQABgAJAAoACwAMAAwADAANAA4ADQARABEAEgAT
ABQAFQAWABcAGAAZABkAGgAcAB0AHgAeAB4AHgAeAB8AIQAiACIAIgAiACIAIQAiACIA
IAAgAB0AGwAbABoAGAAXABUAFAAPAA4ADgALAAsACgAKAAkACQAIAAcABwAJAAgABgAF
AAMAAwADAAIAAgACAAEAAQABAAIAAgABAP7//v/+//7/AAAAAAAAAAD///////////3/
/f/9//3///////////8AAAAAAAAAAAAAAAAAAAAAAAABAAEAAAD+//////////7//v//
/////v/+//7//f///////////wEAAgACAAIAAQABAAEAAQADAAMAAwADAAEAAQABAAEA
AQABAAEAAQACAAIAAQABAAEAAQABAAEAAAAAAP///////////////wEAAQACAAMAAgAA
AP///v//////AAAAAAAAAAAAAP///f/+//7//f/6//r/+//9//3//f/8//7//v/+//7/
AgADAAQABwAHAAcABwAHAAYABgAGAAUABAADAAIAAQAAAAAAAAABAAMABQAHAAgACgAK
AAoACgAGAAUABAADAP7//P/7//v/+v/6//r/+//7//n/+P/3//X/9P/y//D/7//v/+7/
7v/w/+//7v/t/+v/7P/s/+z/7v/u/+7/7v/s/+z/7P/s/+v/6//r/+r/6v/r/+v/6v/q
/+r/6v/q/+j/6P/o/+j/6P/o/+j/6P/q/+z/6f/m/+T/6P/t//L/9P/4/wAADAAXACEA
LgA5AEAARwBVAFwAVQBCACgAEwAMAAwADAACAPT/6P/l/+n/7v/v/+3/7//y//L/7//u
/+3/6v/t/+3/7//v/+7/6//r/+v/6//r/+v/6//r/+r/6f/p/+n/6f/q/+r/6v/o/+j/
6P/p/+v/6v/q/+n/6f/p/+n/6f/o/+j/6P/o/+n/6v/q/+v/6//r/+v/6//q/+r/7P/q
/+z/7f/u/+7/7//v/+//7//t/+z/6//r/+3/7f/u/+7/8f/z//X/9v/0//T/9P/2//f/
+P/5//r/+v/6//v//P///wMAAwAEAAUABgAHAAgABwAIAAkACQAMAA4ADwAQAA4ADgAO
AA4AEQATABQAFAASABIAEgARABAAEAAOAA4ADQALAAsACgAIAAcABQAEAP///v/+//v/
/f/8//z/+//3//b/9f/1//f/9v/0//P/8f/x//H/8P/w//D/7//v//H/8v/y//H/7v/u
/+7/7v/w//D/8P/w/+7/7f/s/+v/6//r/+v/6//t/+3/7f/t/+z/7P/s/+z/7v/u/+7/
7v/t/+3/7P/q/+z/7f/t/+3/7v/u/+//7//w//D/8P/v/+3/7f/t/+3/7//w//D/8P/v
/+//7//v//D/8f/y//P/8v/x//D/7//x//H/8f/x//L/8v/x//H/8f/x//H/8f/y//L/
8f/x//H/8f/x//H/8//z//T/9f/0//L/8f/w//H/8f/y//L/8v/y//L/8f/x//L/8v/x
/+7/7v/v//H/8v/x//D/8P/w//D/8f/x//D/8v/y//L/8v/1//X/9f/3//b/9//4//n/
/P/8//z/+//7//v/+//7//n/+P/3//f/+//9////AAD+//7//v/+//7//f/8//v/+v/4
//f/9//3//b/9f/1//f/9f/0//P/8v/y//H/8P/v/+//7v/u/+7/7f/s/+v/6f/q/+r/
6v/s/+z/7P/s/+r/6v/q/+r/6//r/+v/6v/q/+v/6//q/+r/6v/q/+r/6v/q/+r/6v/s
/+z/7P/s/+z/7P/r/+z/6v/o/+v/7v/y//j/AAAKABUAIQAwAD0ARABJAFUAYgBfAFAA
OgAhABIADgAOAAgA+P/q/+X/5//u//P/9f/1//j/+P/1//T/8//y//H/8P/x//D/7v/v
/+//7//v/+//7//v/+//8P/v/+//7//v//D/8P/w//L/8v/y//P/8f/w//D/7//x//H/
8f/x//L/8v/y//L/8v/y//H/8f/x//H/8f/x//T/9P/2//T/8v/z//T/9P/1//X/9f/1
//f/9v/1//X/9f/1//b/9v/1//f/+f/6//z//P/8//7///8AAAEAAgACAAIAAwAEAAcA
CwALAAwACwAMAA0ADgARABIAEwATABQAFgAXABgAFgAWABYAFgAZABsAHAAcAB4AHgAe
AB0AGgAaABgAGAAXABUAFQAUABQAEwARABAADQAMAAwACQAJAAgACAAHAAUABAADAAMA
AgAAAP3/+//9//3//f/8//z//P/7//v/+f/6//r/+f/4//j/+P/4//j/+P/4//j/+f/5
//n/+f/3//f/9//3//n/+f/5//n/9v/2//b/9v/4//j/+P/4//j/+f/5//j/+P/5//n/
+f/4//j/+f/5//r/+v/6//n/+f/5//n/+f/5//r/+v/6//v/+//7//v/+//7//v/+//9
//3//f/9//3//f/9//3//P/8//v/+//9//3//f/9//z//P/7//v/+//7//v/+//9//3/
/v////3//P/8//z/+//7//z//P/8//z//P/7//v//P/8//v/+v/4//n//f/+//7//v/+
//7/////////AQACAAMABAAFAAgACAAIAAcABAADAAIAAQAAAAAAAAABAAMABQAHAAgA
CAAIAAgACAAEAAMAAgABAAAA/v/9//3/AAAAAAAAAQD///3//P/7//z//P/7//r/+f/5
//j/+P/2//X/9P/z//P/9P/0//T/9v/2//b/9v/y//L/8v/y//L/8f/w/+7/8P/x//H/
8P/u/+7/7v/u//D/8P/w//D/8v/y//L/8v/w//D/8f/w/+7/8P/1//b/+v8EABIAHAAl
ADEAPgBHAE4AWQBnAGYAVwBCACoAFwAQAA4ADAAAAPD/6P/p/+//+P/7//n/+f/6//r/
9//4//f/9v/1//T/9f/0//L/8//z//P/8//z//P/8//z//D/7//v/+//7f/u/+7/7v/s
/+z/7P/t/+3/7P/s/+v/6f/p/+n/6f/o/+j/6P/o/+f/5v/k/+P/4f/h/+H/4f/i/+L/
5P/i/+D/4f/i/+L/4//j/+P/4//j/+L/4f/h/+H/4f/i/+L/4f/j/+X/5v/k/+T/5P/m
/+n/6v/r/+z/7v/u/+//8P/v//P/8//0//b/+P/6//z///8AAAEAAQACAAQABQAGAAcA
CAAJAAoACQALAAwADAAMAAwADAALAAsADAALAAwACwAJAAkACAAIAAcABQAEAAMAAgAC
AP///f/8//z/+//7//r/+f/5//n/+P/2//X/9//3//f/9v/2//b/9f/1//P/9P/0//P/
9P/0//T/9P/2//b/9v/2//P/8//z//P/9f/1//X/9f/1//X/9f/1//T/9P/0//T/9P/0
//T/9P/2//f/9//2//b/9//3//f/9v/2//f/9//3//b/9f/z//T/9f/2//f/9//4//j/
+P/5//n/+f/5//n/+f/5//n/+f/5//n/+f/5//n/+f/5//r/+v/5//n/+f/5//n/+f/6
//r/+f/5//n/+f/5//n/9//3//j/+f/7//r/+v/6//f/9//4//j/+P/4//j/9//3//j/
+v/6//r/+v/6//z//f/+/wEAAAABAAIAAwAEAAQABAADAAIAAQAAAP///v/+//7///8B
AAMABQAGAAYABgAGAAYABAADAAIAAQAAAP7//f/9//7//v/+/////f/7//r/+f/6//r/
+f/4//f/9//2//b/9P/z//L/8f/z//T/9P/0//T/9P/0//T/8v/y//L/8v/z//P/8//y
//D/8f/x//D/8v/y//L/8v/0//T/9P/0//L/8v/y//L/9P/y//P/9P/w//D/8//2//r/
/v8GABIAHwApADIAPwBIAE8AWwBkAF8ATgA4ACEADgAKAAwACAD4/+z/6f/r//D/9f/3
//f/+v/6//f/9v/3//b/9f/z//X/9f/0//P/8//z//P/9f/1//X/9f/0//P/8//z//P/
9P/0//T/9v/2//b/9//1//T/9P/z//P/8//z//P/9P/0//T/9P/0//T/8//z//X/9f/1
//X/9v/2//j/9v/0//X/9v/2//f/9//3//f/+f/4//f/9//5//n/+v/6//r/+//8//z/
/v/+//7/AAABAAIAAwAEAAQABAAFAAYABwALAAsADAALAAwADQAOABAAEgAUABUAFAAW
ABcAGAAaABoAGgAaABsAHQAeAB4AHAAcABwAGwAcABwAGgAaABkAFwAXABYAFAATABEA
EAAPAA4ADgALAAsACgAKAAkABQAEAAMAAwAFAAQAAgABAP////////7//v/+//3//f/9
//7//v/9//7//v/+//7//P/8//z//P/7//v/+//7//3//f/9//3/+//7//v/+//8//z/
/P/8//r/+v/6//r//P/9//3//P/8//3//f/9//r/+v/7//v//P/8//z/+//8//3//v//
//3//v/+//7///////////////////////////////////////////8AAAAA////////
////////AAAAAP////////////////3//f/+/////f/8//z//P/9//3//v/+//z//P/8
//v//f/+//7//f/+//7//v/+//7//v8BAAEAAQADAAQABQAGAAcACAAIAAgABwAGAAUA
BAADAAIAAgACAAMABQAHAAkACgAKAAoACgAKAAYABQAEAAMAAAD+//3//f8AAAAAAAAB
AAMAAQAAAP///P/8//v/+v/5//n/+P/4//j/9//2//X/9f/2//b/9v/0//T/9P/0//T/
9P/0//T/9f/1//X/9P/y//P/8//y//L/8v/y//L/8v/y//L/8v/y//L/8v/y//D/8v/z
//D/7v/y//X/9v/6/wAABgAOABsAJwAyAD0ARABLAFkAXgBTAD4AKAAVAAgABAAGAAAA
8P/k/+P/5//u//P/8f/x//T/8v/x//L/8f/y//H/8P/x//D/7v/v/+//7//v/+3/7f/t
/+3/7v/t/+3/7f/r/+z/7P/s/+7/7v/u/+//7//u/+7/7f/t/+3/7f/t/+7/7v/u/+7/
7v/u/+3/7f/v/+//7//v/+7/7v/w/+7/7v/v//D/8P/v/+//7//v//H/8P/v/+//8f/x
//L/8v/x//P/9f/2//b/9v/2//j/+f/6//v//P/+//7///8AAAEABQAFAAYABwAIAAkA
CgANAA4ADwAPAA4AEAARABIAFAAUABQAFAAUABUAFQAUABYAFgAWABUAFgAWABQAFAAV
ABMAEwASAA4ADQALAAoACQAIAAgABQAHAAYABgAFAAMAAgABAAEA///+//z/+//9//3/
/f/8//r/+v/5//n/+//8//z/+//4//j/+P/4//j/+P/4//j/+f/5//n/+f/3//f/9//3
//X/9f/1//X/9P/0//T/9P/0//T/9P/0//b/9//3//b/9P/1//X/9f/2//b/9//3//b/
9v/2//X/9//3//f/9//1//b/9v/2//n/+f/5//n/+f/5//n/+f/5//n/+f/5//n/+f/5
//n//P/8//v/+//5//n/+f/5//r/+v/5//n/+//7//v/+//6//n/+f/5//n/+P/4//j/
9//3//j/+P/4//j/+P/3//v/+v/4//v/+v/8//z//P/8/////////wEAAgADAAQABQAE
AAQABAADAAIAAQAAAP//AAAAAAAAAQADAAUABwAIAAYABgAGAAYABgAFAAQAAwAAAP7/
/f/9/wAAAAAAAAEAAQD///7//f/8//z/+//6//n/+f/4//j/+P/3//b/9f/1//b/9v/2
//b/9v/2//b/9v/2//b/9v/2//X/9P/y//T/9f/1//T/9v/2//b/9v/0//T/9P/0//T/
9P/0//T/9P/2//f/9P/y//T/9//6//7/BgAMABQAIQAvADoAQQBEAEsAVQBcAFcARgAu
ABkAEAAOABAACgD8/+7/6//z//j/9//5//v/+v/6//n/+P/3//b/9f/1//f/9//2//X/
9f/1//X/9f/1//X/9f/y//H/8f/x//P/9P/0//T/9P/0//T/9f/z//L/8v/x//P/8//z
//P/9P/0//T/9P/0//T/8//z//P/8//z//P/8v/y//T/8v/w//H/8v/y//P/8//z//P/
9P/0//T/9f/1//X/9v/2//b/9//4//j/+v/6//r//P/8//z//P/8//z//P/9//7///8D
AAMABAAHAAgACQAKAA0ADgAPAA8ADgAQABEAEgASABIAEgASABEAEwAUABQAFAAUABQA
EwATABQAEwAUABEADwAPAA4ADgANAAsACgAHAAYABgADAAMAAgACAAEA///+//3//f/9
//z/+v/5//n/+f/5//j/+P/4//f/9//1//b/9v/1//b/9v/2//b/9v/2//b/9v/1//X/
9f/1//X/9f/1//X/9f/1//X/9f/0//T/9P/0//b/9v/2//b/9f/1//T/8v/z//X/9v/3
//b/9v/3//f/+P/4//j/9//1//X/9f/1//X/9v/2//b/9//3//f/9//1//X/9f/1//f/
9//3//f/9//3//f/9//3//b/9P/z//X/9f/1//X/9P/0//P/8//1//X/9f/1//T/8//z
//P/8//y//L/8v/x//H/8v/y//D/8P/u/+3/8P/x//L/8//0//f/9//3//n/+f/5//n/
+f/4//j/+P/3//j/9//2//X/9P/0//T/9f/1//f/+f/6//z//P/8//z/+P/3//b/9f/w
/+7/7f/t//D/8P/w//H/7//t/+z/6//q/+r/6f/o/+X/5f/k/+T/5f/l/+X/5f/j/+T/
5P/k/+b/5v/m/+b/4v/i/+L/4v/l/+X/5f/k/+L/4//j/+L/4v/i/+L/4v/i/+L/4v/i
/+T/5P/k/+T/4v/i/9//3v/e/+D/4//m/+z/9P/+/woAFwAhACwAMwA2AD8ATQBQAEkA
NgAeAAkAAAACAAAA9v/q/+D/3//l/+j/5f/l/+X/5P/m/+f/5v/j/+T/4//i/+P/4v/g
/+H/4f/h/+H/3//f/9//3//g/9//3//f/9//4P/g/+D/3v/e/97/3//f/97/3v/d/9//
3//f/9//4P/g/+D/4P/g/+D/3//f/9//3//f/9//4P/g/+L/4P/e/9//4P/g/+H/4f/h
/+H/4f/g/9//3//j/+P/5P/k/+L/4//k/+T/5f/m/+f/6v/q/+r/6v/q/+z/7P/t/+7/
7//z//P/9P/3//j/+f/6//v//P/9//3//v8AAAEAAgACAAIAAgACAAIAAwADAAIABAAE
AAQAAwADAAQAAwAEAAEA//////7//P/7//n/+P/z//L/8v/v/+//7v/u/+3/6//q/+n/
6f/p/+j/5v/l/+X/5f/l/+T/5v/m/+X/5f/j/+T/5P/j/+L/4v/i/+L/5P/k/+T/5P/i
/+H/4P/f/9//3//f/9//4f/h/+H/4f/e/97/3v/e/+D/4P/g/+D/4P/h/+H/4P/g/+H/
4f/h/+L/4v/j/+P/4f/g/9//3f/e/9//4P/h/+H/4v/i/+L/4//j/+P/4//h/+H/4f/h
/9//3//f/9//4f/h/+H/4f/i/+L/4f/h/9//3//f/9//4P/g/9//3//f/9//3//f/9//
3//g/+H/3//e/97/3v/b/9v/3P/c/9z/3P/c/9v/2f/a/9z/3v/g/+D/4P/g/+H/4f/h
/+P/4v/j/+T/5f/o/+j/6P/n/+b/5f/k/+P/4f/g/9//3//i/+X/6P/q/+j/6P/o/+j/
5v/l/+T/4//g/97/3f/d/+D/4P/g/+H/4P/d/9v/2f/Y/9j/1//W/9f/1//W/9b/1v/V
/9T/0//R/9L/0v/S/9D/0P/Q/9D/zv/O/87/zv/Q/9H/0v/S/9H/0f/Q/87/zv/O/87/
zv/O/87/zv/O/87/zv/O/87/zv/M/83/0P/O/8r/yf/O/9T/2P/k//D/+f8FABQAHwAm
ACsANQBCAEcAOAAgAAcA+P/w//D/7v/g/87/yf/N/9L/1f/V/9f/1P/S/9P/1v/T/9L/
0f/Q/9H/0P/O/8//z//P/8//zf/N/83/zf/M/8v/y//L/83/zv/O/87/zP/M/8z/zf/N
/8z/zP/L/8v/y//L/8v/yv/K/8r/yv/M/8z/y//L/8n/yf/J/8n/yP/I/8r/yP/K/8v/
zP/M/8v/y//L/8v/y//K/8n/yf/J/8n/yv/K/8n/y//N/87/y//K/8n/yv/L/8z/zf/O
/8//0P/S/9T/1P/X/9b/1v/Z/9r/2//c/97/4P/i/+P/4//k/+T/5P/m/+b/5v/m/+f/
6f/q/+r/6v/q/+r/6f/q/+r/6P/o/+X/4//j/+L/4v/h/9//3v/b/9r/2v/X/9X/1P/U
/9P/0f/Q/8//z//P/87/zP/L/8v/y//L/8r/yP/I/8f/x//H/8j/yP/H/8b/xv/G/8b/
xv/G/8b/xv/H/8f/x//H/8b/xf/E/8P/wf/B/8H/wf/B/8L/w//E/8T/xP/E/8T/wv/D
/8P/wv/C/8P/w//D/8L/wv/D/8P/xP/E/8T/w//B/8H/wf/B/8P/xP/E/8T/xf/F/8X/
xf/D/8P/w//D/8X/xf/F/8X/w//D/8P/w//E/8T/w//D/8X/xf/F/8X/xf/E/8L/wf/B
/8H/wf/B/7//v//A/8H/wf/A/8D/wP+9/73/vv++/7z/vP+8/7v/u/+8/7z/u/+8/7z/
u/+5/w==
         </WaveFormData>
      </LeadData>
      <LeadData>
         <LeadByteCountTotal>10000</LeadByteCountTotal>
         <LeadTimeOffset>0</LeadTimeOffset>
         <LeadSampleCountTotal>5000</LeadSampleCountTotal>
         <LeadAmplitudeUnitsPerBit>4.88</LeadAmplitudeUnitsPerBit>
         <LeadAmplitudeUnits>��V</LeadAmplitudeUnits>
         <LeadHighLimit>2147483647</LeadHighLimit>
         <LeadLowLimit>268435456</LeadLowLimit>
         <LeadID>V1</LeadID>
         <LeadOffsetFirstSample>0</LeadOffsetFirstSample>
         <FirstSampleBaseline>0</FirstSampleBaseline>
         <LeadSampleSize>2</LeadSampleSize>
         <LeadOff>FALSE</LeadOff>
         <BaselineSway>FALSE</BaselineSway>
         <ExcessiveACNoise>FALSE</ExcessiveACNoise>
         <MuscleNoise>FALSE</MuscleNoise>
         <LeadDataCRC32>104948122</LeadDataCRC32>
         <WaveFormData>
EAAQABAAEAASABIAEgASABUAGAAbAB4AKAAyADwARgBIAEgASABIACgACADo/8j/sP+Y
/4D/aP9q/2z/bv9w/4X/mP+r/77/y//W/+H/7P/w//T/+P/8/wAAAgAEAAYACAAIAAgA
CAAIAAgACAAIAAkACgALAAwADAAMAAwADAANAA4ADwAQAA4ADgAOAA4AEAAQABAAEAAS
ABIAEgASABQAFAAUABQAFAAUABQAFAAUABQAFAAUABYAFgAWABYAFAAUABQAFAAWABYA
FgAWABQAFAAUABQAFAAUABQAFAAUABQAFAAUABQAFAAUABQAFgAWABYAFgAYABgAGAAY
ABYAFgAWABYAFgAWABYAFgAUABQAFAAUABIAEgASABIAEQAQAA8ADgANAAwACwAKAAgA
CAAIAAgABgAGAAYABgAGAAYABgAGAAYABgAGAAYABAAEAAQABAAEAAQABAAEAAQABAAE
AAQABAAEAAQABAACAAIAAgACAAAAAAAAAAAAAAAAAAAAAAAAAAAAAAAAAP7//v/+//7/
/v/+//7//v/8//z//P/8//z//P/8//z//P/8//z//P/6//r/+v/6//r/+v/6//r/+v/6
//r/+v/8//z//P/8//r/+v/6//r//P/8//z//P/6//r/+v/6//r/+v/6//r//P/8//z/
/P/8//z//P/8//z//P/8//z//P/8//z//P/8//z//P/8//z//P/8//z/+v/6//r/+v/8
//z//P/8//r/+v/6//r/+P/4//j/+P/6//r/+v/6//r/+v/6//r/+P/4//j/+P/6//r/
+v/6//j/+P/4//j/+v/7//z//f/9////AQABAAEAAgACAAIAAwAEAAQABAAAAP3/9//0
//L/8P/u/+7/7v/u/+7/7v/w/+//7f/t/+3/7f/t/+//7v/v/+//7//v/+//8P/y//T/
9P/0//T/9P/0//T/9P/y//L/8v/y//L/8v/y//L/8v/y//P/8//z//P/8//z//P/8//z
//P/9f/2//b/9v/0//T/9P/0//X/9f/1//X/9P/2//b/9v/5////AgAEAAcAEAAdACwA
PABPAFUAQAAbAPj/2v+y/4b/Yv9K/zz/OP88/z3/Rf9V/2v/hf+c/67/u//F/83/1f/a
/9//4//m/+r/7f/t/+//8P/x//H/8//z//T/9P/0//T/9f/1//X/9f/2//f/9//3//j/
+P/4//j/+v/6//v/+//8//z//P/9//3//P/7//v//P/9//3////9//3///////////8C
AAIAAwADAAMABAAFAAYACQAKAAsADQANAAwADAAMAA0ADQANAAwADgAPABAAEAANAA0A
DQANAA8ADwAPAA8ADQANAAwADAAMAA0ADQAMAAwADAAMAAsACQAIAAgACAAHAAYABgAG
AAYABgAEAAMAAgACAAEAAAD////////9//z/+//7//v/+//7//r/+v/6//r/+v/6//r/
+v/6//r/+v/6//r/+//7//v/+//7//n/+f/5//n/+f/4//j/+P/6//j/+P/4//b/9v/3
//f/9v/2//X/9f/3//b/9v/2//T/9P/z//P/8f/x//H/8f/w//D/8P/w//D/8P/w//D/
8v/y//L/8//z//P/8//z//H/8P/w//D/8v/y//L/8v/w//D/8f/x//H/8f/x//H/8f/x
//H/8f/x//H/8f/x//P/8//0//T/9P/1//X/9f/1//X/9f/1//X/9f/1//X/9f/0//T/
9f/3//b/9v/2//T/9P/z//P/9v/2//b/9P/0//T/9f/1//T/9P/1//X/9f/1//X/9f/1
//X/9P/0//T/9P/0//T/9P/z//P/8v/0//T/9P/0//T/9P/0//b/9//4//n/+//9////
/////wIAAgACAAMABAAEAAQAAAD9//f/9P/y//D/7v/u/+7/7v/u/+7/7v/t/+v/6//r
/+v/6//t/+7/7//v/+//7//v//D/8v/0//b/9v/2//b/9v/2//b/9v/0//T/9P/0//T/
9P/0//T/9P/1//X/9f/1//X/9f/1//X/9f/1//X/9v/2//b/9v/2//b/9v/3//f/9//3
//j/+v/4//r//f8DAAYACgANABYAIQAwAEAAUwBXADwAFQDy/9L/qP94/1b/QP80/zL/
OP87/0P/U/9r/4f/oP+w/73/yf/T/9f/3P/h/+X/6P/u//H/9f/1//b/9//3//f/9//4
//j/+P/4//n/+f/5//n/+v/7//z/+//7//r/+v/6//z//P/9//3//v/+//3///8AAAAA
/////wAAAQADAAUAAwADAAUABQAFAAUABgAGAAcABwAIAAgACAAIAAcACAAJAAsACwAK
AAoACgALAAsACwAKAAwADQAOAA4ADQANAA0ADQALAAsACwALAAsACwAKAAoACAAJAAkA
CAAIAAgACAAHAAcABgAGAAYABQAEAAQABAACAAIAAAD///7//v/9//z/+//7//v/+f/4
//f/9//3//f/9//2//b/9v/2//b/9v/4//j/+P/4//j/+P/4//n/+f/5//n/+f/5//n/
+f/5//n/+P/4//j/+P/2//b/9v/0//T/9f/1//b/9v/1//X/9f/0//T/9P/y//L/8f/x
//H/8f/x//H/8P/w//D/8P/w//D/8P/w//D/8P/w//H/8f/x//H/8f/z//L/8v/y//L/
8v/y//L/8P/w//H/8f/x//H/8f/x//H/8f/x//H/8f/x//H/8f/z//P/9P/0//T/9f/1
//X/9f/1//X/9f/z//P/8//z//X/9P/0//X/9f/0//T/9P/2//b/9f/1//b/9v/2//T/
9P/0//X/9f/0//T/9f/1//P/8//z//P/8//z//L/8v/y//L/8v/y//L/8f/x//L/8v/y
//L/8v/y//L/8v/0//X/9v/3//n/+f/7//v/+//+//7//v///wAAAAAAAPz/+f/z//D/
7v/s/+r/6v/q/+j/6P/o/+j/5//l/+X/5f/l/+X/5//o/+n/6f/p/+n/6f/q/+z/7v/u
/+7/7v/u/+7/7v/u/+7/7v/u/+7/7v/s/+z/7P/s/+7/7//v/+//7f/t/+3/7f/v/+//
7//v/+7/7v/u/+7/7v/u/+7/7//x//H/8f/y//L/8v/0//n///8CAAQACQAUACMAMABC
AFEATQAsAAUA5P/A/5D/YP9E/zL/LP8u/zD/Nf9B/1P/bf+L/6D/rv+7/8X/z//T/9r/
4f/l/+j/6v/t/+//7//w//H/8f/x//H/8v/y//T/9P/1//X/9f/1//b/9//4//f/9//2
//f/+P/7//z/+//7//z//P/7//3//v/+//3//f/+//////8BAP////8BAAEAAQABAAIA
AgADAAMABAAEAAQABAADAAQABQAHAAcABgAGAAYABwAHAAcABgAGAAcACAAIAAcABwAH
AAcABwAHAAcABwAJAAkACAAIAAcABwAGAAQABgAGAAYABQADAAIAAgACAAEAAAAAAAAA
AAAAAP7//f/+//7//f/8//v/+//7//n/+v/5//n/+f/3//f/9v/2//b/9v/2//b/9v/2
//b/9v/4//j/+P/5//f/9//3//f/+f/5//n/+f/5//j/+P/4//j/9v/2//b/9v/2//f/
9//2//b/9f/1//X/9P/0//T/8v/y//H/8f/z//P/8//z//L/8v/y//L/8v/y//L/8v/y
//L/8v/z//P/8//z//P/8//y//L/8v/0//T/9P/0//L/8v/z//P/8//z//P/8//1//X/
9f/1//X/9f/1//X/9f/1//b/9v/2//f/9//3//f/9//3//f/9f/1//X/9f/3//b/9v/3
//f/9v/2//b/+P/4//f/9//2//b/9v/0//X/9v/4//n/9v/2//f/9//3//f/9//3//f/
9//2//b/9v/2//b/9v/2//X/9P/2//b/9v/2//b/9v/2//j/+f/6//v//f8BAAMAAwAD
AAQABAAEAAUABgAGAAYAAgD///n/9v/0//L/8P/w//D/7//u/+3/7P/t/+v/6//r/+v/
6//t/+7/7//v/+//7//v//D/8v/0//T/9P/0//T/9v/2//b/9v/2//b/9v/2//b/9v/2
//b/+P/5//n/+f/2//X/9P/z//X/9f/1//X/+P/4//j/+P/4//j/+P/5//f/9//3//j/
+P/4//z///8DAAYACAALABIAGwAoADYASwBZAEwAKQAGAOb/wv+Y/3L/XP9M/0L/QP9B
/0X/U/9p/4X/nv+0/8f/0//Z/93/5P/n/+v/7v/y//X/+f/3//j/+f/5//n/+f/6//r/
+v/6//v/+//9//3//v///wEAAQACAAIAAgACAAQABAAFAAUABgAGAAYABwAHAAYABwAH
AAgACQAJAAsACQAJAA0ADQANAA0ADQAMAAwACwAMAAwADAAMAAsADAANAA8ADwAOAA4A
DgAPAA8ADwAOAA4ADwAQABAADwAPAA8ADwAPAA8ADwAPAA8ADwAOAA4AEAARABEAEAAQ
ABAAEAAPAA8ADgAOAA4ADQAMAAwADAAMAAwACgAJAAoACgAJAAgABwAHAAcABQAEAAMA
AwADAAUABQAEAAQABgAGAAYABgAEAAQABAAEAAYABgAGAAcABwAHAAcABwAHAAcABwAH
AAkACAAIAAgACAAGAAYABgAIAAgACQAJAAgACAAHAAcABQAEAAQABAAEAAQAAwADAAMA
AwADAAMAAAAAAAAAAAACAAIAAgACAAIAAgACAAMAAwADAAMAAwAFAAQABAAEAAMAAgAB
AAAAAgACAAMAAwADAAMAAwADAAMAAwADAAMAAwADAAMAAwADAAMABAAEAAQABQAFAAUA
BgAHAAgACQAHAAcABwAHAAkACAAIAAkABwAGAAYABgAIAAgABwAHAAgACAAIAAYABgAG
AAcABwAIAAgACQAJAAkACQAJAAkABwAHAAYABgAGAAYABgAGAAgABwAIAAYABgAGAAYA
CAAIAAgACgAJAAoACwANABEAEwATABMAFAAUABQAFQAWABYAFgASAA8ACQAGAAQABAAC
AAIAAgAAAAAAAAAAAAAA//8AAAEAAQABAAMABAADAAMAAwADAAUABgAIAAoACAAIAAgA
CAAKAAoACgAKAAgACAAIAAgACAAIAAgACAAKAAsACwALAA0ADQANAA0ADQANAA0ADQAO
AA4ADgAOAAwADAAMAA0ADQANAA0ADgAOAA4AEAAVABkAGgAcAB8AKAAxAD4AUABhAGkA
WAA7ABwAAADc/7L/kv98/27/aP9k/2P/af93/4v/o/+8/9L/4//t/+//9f/4//v///8E
AAgACQAJAAkACgALAAsADAANAA8AEAAPAA4ADgANAA8ADwAQABEAEwATABQAFAAUABQA
FgAWABMAEwAUABQAFwAZABoAGgAbABsAHAAdABsAHQAbABsAGwAbABsAGwAcABwAHQAd
ABwAHAAcABwAHAAcABwAHQAfAB4AHgAeAB0AHQAdABwAHgAfACAAIAAdAB0AHQAdAB8A
HwAfAB8AHwAfAB4AHgAgACEAIQAgACAAIAAgAB8AIQAgACAAIAAfAB4AHgAeAB4AHgAc
ABsAGgAaABkAGAAXABcAFwAVABQAEwATABMAEwATABIAEgAUABQAFAAUABQAFAAUABQA
EgASABIAEwATABMAEwATABMAEwATABMAFQAUABQAFAAUABIAEgASABIAEgATABMAEgAS
ABEAEQAPAA4ADgAOABAAEAAPAA8ADwAPAA8ADwAQABAAEAAQAA4ADgAOAA4AEAAQABAA
EQAPAA8ADwAPAA8ADgAOAA4ADAAMAAwADAAOAA4ADwAPAA0ADQANAA0ADwAPAA8ADwAN
AA0ADQANAA0ADQAOAA4ADAANAA0ADQANAA0ADQANAA8ADwAPAA8ADQAMAAwADQANAAwA
DAAMAAwADAALAAsADAAMAAwACgAKAAoACwALAAgACAAJAAkACQAJAAkACQALAAsACgAK
AAgACAAIAAgACAAJAAkACQALAAkABwAGAAYACAAIAAgACAAIAAgACAAKAAkACgALAA0A
DwARABEAEQASABIAEgATABIAEgASAA4ADQAHAAQAAgAAAP7//v/+//7//v/+//7//f/7
//v/+//5//n/+//8/////////////f/+/wAAAgACAAIAAgACAAIAAgACAAIAAAAAAAAA
AAACAAIAAgACAAIAAwADAAMABQAFAAUABQADAAMAAwADAAQABAAEAAQABAAEAAQABQAF
AAUABQAGAAYABgAIAAsADQASABQAFQAaACUAMAA+AE8AXwBaAD0AHAD+/97/tP+M/3D/
Xv9U/1L/U/9X/1//c/+L/6T/uv/J/9X/2//j/+j/7f/x//T/+v/9/////f/+////////
////AAAAAAIAAgADAAMAAwADAAQABQAGAAUABQAEAAQABAAGAAYABQAFAAYABgAHAAkA
CgAKAAkACQAKAAsACQALAAkACQALAAsACwALAA4ADgAPAA8ADwAQABEAEgASABIAEgAT
ABMAEgASABIAEQARABEAEAASABMAFAAUABEAEQARABEAEwATABMAEwARABEAEAAQABAA
EQARABAAEAAQABAADwARABAAEAAQAA8ADgAOAA4ADAAMAAoACQAKAAoACQAIAAcABwAH
AAUABAADAAMAAwADAAMAAgACAAIAAgACAAIAAgACAAIAAgACAAIAAgADAAEAAQABAAEA
AwADAAMAAwABAAAAAAAAAAAA/v/+//7//v/+///////+//7//f/9//3//P/8//z//v/+
//3//f/9//3//f/9//z//P/8//z/+v/6//r/+v/6//r/+v/7//v/+//7//v/+//6//r/
+v/8//z//P/8//v/+v/6//n/+//7//v/+//5//n/+f/5//n/+f/5//n/+//7//z//P/6
//v/+//7//3//f/9//3//f/9//3//f////7//v///////v/+//7/AAAAAP/////+//7/
/v/8//z//P/9//3//v/+///////9//3//f/9//3//f/8//z//v/8//7//v/8//z//P/8
//z//f/+////AgADAAQABQAHAAcACQAJAAkACAAIAAgACQAKAAoACgAGAAEA+//4//b/
9v/0//T/9P/0//T/9P/0//P/8f/x//H/8//z//X/9v/3//f/9//3//X/9v/4//r/+v/6
//r/+v/6//r/+v/6//z//P/8//z/+v/6//r/+v/8//3//f/9/////////////f/9//3/
/f8AAAAAAAAAAP7//v/+////AQABAAEAAgAEAAQABAAHAA0AEgASABcAIAAvADwATgBd
AFsAPgAXAPb/1P+o/3z/YP9K/z7/Pv9C/0X/T/9h/3n/lf+u/8D/y//T/9v/4f/m/+v/
7//y//T/+f/7//v//P/9//3//f/9//7//v8AAAAAAQABAAEAAQACAAMAAwADAAQABAAE
AAQABgAGAAcABwAIAAgABwAJAAoACgALAAsADAANAA0ADwANAA0ADwAPAA8ADwAQABAA
EQARABIAEgASABIAEwAUABUAFwAXABYAFgAWABcAFwAXABYAGAAZABoAGgAZABkAGQAZ
ABkAGQAZABkAGQAZABgAGAAWABcAFwAWABYAFgAWABUAEwASABIAEgARABAAEAAQAA4A
DgAMAAsACgAKAAkACAAFAAUABQADAAQAAwADAAMAAQABAAAAAAAAAAAAAAAAAAAAAAAA
AAAAAgACAAIAAwADAAMAAwADAAEAAQABAAEAAQAAAAAAAAAAAP7//v/+//7//v//////
/P/8//v/+//7//r/+v/6//r/+v/5//n/+f/5//n/+f/4//j/+P/4//j/+P/4//j/+P/4
//j/+f/5//n/+f/5//n/+P/4//j/+P/4//j/+P/4//j/+f/5//n/+f/5//n/+f/5//n/
+f/5//n/+f/5//v/+//8//z/+v/7//v/+//7//v/+//7//3//f/9//3//f/8//z//f//
//7//v/+//7//v/9//3//v/+//7//P/8//z//f/9//z//P/9//3//f/9//3//f/9//v/
/P/6//r/+v/6//r/+v/6//z/+//8//3///8BAAMAAwADAAYABgAGAAcACgAKAAoABgAD
AP3/+v/4//T/8v/y//L/8v/y//L/8v/x/+//7//v/+//7//x//L/8//z//P/8//z//T/
9v/4//r/+v/6//r/+P/4//j/+P/4//j/+P/4//r/+v/6//r/+P/5//n/+f/7//v/+//7
//n/+f/5//n/+v/6//r/+v/6//r/+v/7//v/+//7//z//P/+//7/AQADAAgADAAPABQA
IQAuAD4AUQBfAFIALQAGAOT/vv+O/2T/SP82/zL/Nv89/0H/S/9h/33/mP+s/7n/xf/P
/9n/3v/h/+f/7P/w//P/9f/3//j/+f/5//n/+f/6//r/+v/6//v/+//7//v//P/9//3/
/f/+//7/AAAAAAIAAgABAAEAAgACAAEAAwAEAAQAAwADAAQABQAFAAcABQAFAAkACQAJ
AAkACQAIAAgABwAIAAgACAAIAAkACgALAA0ADQAMAAwADAALAAsACwAKAAgACQAKAAoA
CQAJAAkACQAJAAkACQAJAAcABwAGAAYABgAHAAcABgAEAAQABAADAAUABAAEAAQAAQAA
AAAAAAACAAIAAAD///z//P/7//r/+f/5//n/9//4//f/9//3//f/9//2//b/9v/2//b/
9v/4//j/+P/4//b/9v/2//f/+f/5//n/+f/3//f/9//3//f/9v/2//b/9P/y//L/8v/w
//D/8f/x//D/8P/v/+//7f/s/+z/7P/s/+z/6//r/+3/7f/t/+3/7P/s/+z/7P/s/+z/
7P/s/+7/7v/u/+//7//v/+//7//v/+7/7v/u/+7/7v/u/+7/7v/u/+//7//v/+//7//v
/+//7//v/+//8f/x//H/8f/v/+//8P/w//D/8f/x//H/8//z//P/8//x//H/8f/x//P/
8v/y//P/8//y//L/8v/y//L/8f/x//T/9P/0//L/8P/w//H/8f/y//L/8//z//H/8f/x
//H/8//z//L/8v/y//L/8P/w//D/8P/w//D/8P/y//X/9v/3//n/+f/7//v/+//8//z/
/P/9/wAAAAAAAPz/9//x/+7/7P/q/+j/6P/o/+r/6v/q/+r/5//l/+X/5f/l/+X/5//o
/+v/6//r/+v/6f/q/+z/7v/u/+7/7v/u/+7/7v/u/+7/8P/w//D/8P/u/+7/7v/u/+7/
7//v/+//7//v/+//7//v/+//7//v//D/8P/w//D/8v/y//L/8//z//P/8//0//T/9P/2
//n//f8CAAYACQAQAB0AKgA6AE0AVwBAABcA8v/S/6j/dP9Q/zr/Lv8s/zL/Nf87/0n/
Yf97/5j/qv+3/8P/zf/V/9j/3//j/+b/6v/t/+//7//w//H/8f/z//P/9P/0//b/9v/3
//f/+f/5//r/+//7//v//P/8//z//P/+//7//////wAAAAD//wEAAgACAAEAAQACAAMA
AgADAAAA//8DAAMAAwADAAQABAAFAAUABgAGAAYABgAFAAYABwAJAAkACAAIAAgABwAH
AAcABgAIAAkACgAKAAcABwAHAAcACQAJAAkACQAHAAcABgAGAAYABwAHAAYABgAGAAYA
BQAFAAQABAAEAAMAAgACAAIAAgACAAAA//8AAAAA///+//////////3/+v/5//n/+f/7
//v/+v/6//r/+v/6//r/+P/4//j/+P/6//r/+v/7//v/+//7//v/+f/5//n/+f/5//j/
+P/4//r/+P/4//j/9v/2//f/9//2//b/9f/1//f/9v/2//b/9P/0//P/8//1//X/9f/1
//T/9P/0//T/9P/0//T/9P/0//T/9P/1//f/9//3//f/9//2//b/9v/2//b/9v/2//T/
9P/1//X/9f/1//X/9f/1//X/9f/1//f/9//3//f/9//3//j/+P/2//f/9//3//f/9//3
//f/9f/1//X/9f/3//b/9v/3//n/+P/4//j/+P/4//f/9//2//b/9v/0//T/9P/1//X/
9P/0//X/9f/1//X/9f/1//X/9f/2//b/9P/0//T/9P/0//L/8v/y//T/9//4//n/+//9
/////////wAAAAAAAAEAAgACAAIA/v/7//X/8v/w/+z/6v/q/+r/6v/q/+r/6v/p/+f/
5//n/+n/6f/r/+z/6//r/+v/6//r/+z/7v/w//L/8v/y//L/8P/w//D/8P/w//D/8P/w
//D/8P/w//D/8P/x//H/8f/v/+//7//v//H/8f/x//H/9P/0//T/9P/0//T/9P/1//P/
8//z//T/9v/2//j/+////wQABAAHAAwAFwAiADIARwBVAEgAJQD+/9z/tv+M/2j/Tv8+
/zj/Nv83/z3/S/9h/33/mP+u/8H/y//T/9n/3v/j/+f/7P/w//H/8f/x//L/8//z//X/
9f/2//b/9v/2//f/9//5//n/+v/7//v/+//8//z//P/8//7//v/+////AQACAAIAAwAD
AAIAAQABAAIAAwADAAUAAwADAAUABQAFAAUABgAGAAcABwAGAAYABgAGAAcACAAJAAsA
CQAIAAgACAALAAsACwAKAAoACwAMAAwACwALAAsACwALAAsACwALAA0ADQAMAAwADAAN
AA0ADAAMAAwADAALAAsACgAKAAoACwAKAAoACgAKAAoACAAHAAYABgAFAAQAAwADAAMA
AQACAAEAAQABAAEAAQAAAAAAAgACAAIAAgACAAIAAgACAAIAAgACAAMAAwADAAMAAwAD
AAMAAwADAAMAAgACAAIABAACAAIAAgACAAIAAwADAAIAAgABAAEAAwACAAIAAgAAAAAA
////////////////AAAAAAAAAAAAAAAAAAAAAAAAAAAAAAEA//////////8BAAAAAAAA
AAAAAAAAAAAAAAAAAAEAAQADAAMAAwADAAEAAQABAAEAAwADAAMAAwADAAMABAAEAAQA
BQAFAAUABQAFAAUABQADAAMAAwADAAUABAAEAAUABwAGAAYABgAGAAYABQAFAAgACAAI
AAYABAAEAAUABQAGAAYABwAHAAcABwAHAAcABgAEAAQABAAEAAUABgAHAAoACwAMAA0A
DwAPABEAEQARABIAEgASABMAFAAUABQAEAALAAUAAgAAAP///v///wAAAgACAAIAAgD/
//3//f/9//////8BAAIAAQABAAEAAQADAAQABgAIAAYABgAGAAYACAAIAAgACAAIAAgA
CAAIAAgACAAIAAgACgALAAsACwAJAAkACQAJAAsACwALAAsACgAKAAoACgAKAAoACgAL
AAkACQAJAAoACgAMABAAFQAZAB4AHgAfACYAMQA+AE4AYQBnAFIANQAWAPb/zv+i/4T/
bv9i/2D/Xv9f/2f/d/+N/6f/vv/S/+P/6f/v//X/+P/7//3/AgAGAAcABwAHAAgACQAJ
AAcABwAIAAgADAAMAA0ADQAPAA8AEAARABMAEwAUABQAFgAWABgAGAAXABcAGAAYABgA
GQAZABgAGQAZABoAGwAbAB0AGwAbAB0AHQAdAB0AHgAeAB8AHwAeAB4AHgAeAB8AIAAh
ACMAIwAiACIAIgAhACEAIQAgACAAIQAiACIAIQAhACEAIQAjACMAIwAjACUAJQAkACQA
JAAlACUAJAAkACQAJAAjACMAIgAiACIAIQAgACAAIAAgACAAHgAdABwAHAAbABoAGQAZ
ABkAFwAWABUAFQAVABcAFwAWABYAFAAUABQAFAAVABYAFwAYABYAFgAWABcAFwAXABcA
FwAVABUAFQAVABcAFgAWABYAFgAUABQAFAAUABQAFQAVABYAFgAVABUAFwAWABYAFgAW
ABYAFQAVABMAEwATABMAFAAUABQAFAAUABQAFAAUABIAEgASABMAEwATABMAEwATABIA
EgASABQAFAAUABQAFAAUABUAFQATABMAEwATABMAEwATABMAFQAVABUAFQAVABUAFgAW
ABQAFQAVABUAFQAVABUAFQAVABUAFQAVABUAFAAUABUAFQAUABQAFAAWABYAFQAVABYA
FgAWABQAFAAUABUAFQAUABQAFQAVABMAEwATABMAFwAXABYAFAASABIAEgASABQAFAAU
ABYAFQAWABcAGQAZABsAGwAbAB0AHgAfACEAIQAgAB8AGgAXABEADgAMAAsACgALAAwA
CgAKAAoACgALAAkACQAJAAcABwAJAAoADAANAA4ADwANAA4AEAASABAAEAAQABAAEAAQ
ABAAEAASABIAEgASABIAEgASABIAEgATABMAEwARABEAEQARABEAEQARABEAEgASABIA
EgAQABAAEAARABEAEQARABIAFAAUABQAFwAbAB4AIgAjACgAMQA+AE4AXwBrAGYASwAq
AA4A7v/C/5z/hP90/2z/av9p/2v/df+H/53/tP/K/93/6f/v//X/+v/9/wEABAAGAAkA
CwALAAwADQANAA8ADwAQABAAEAAQABEAEQARABEAEgATABUAFQAWABYAFgAWABgAGAAX
ABcAGAAYABkAGwAcABwAGwAbABwAHQAdAB8AHQAdAB8AHwAfAB8AIAAgACEAIQAiACIA
IgAiACAAIAAgACEAIQAgACAAIAAjACMAIwAiACQAJQAmACYAJwAnACcAJwAnACcAJwAn
ACkAKQAoACgAKAApACkAKAAoACgAKAAnACkAKAAoACgAJwAmACYAJgAmACYAJAAjACIA
IgAhACAAHQAdAB0AGwAaABkAGQAZABkAGQAYABgAGAAYABgAGAAYABgAGAAYABgAGAAY
ABkAFwAXABcAFwAXABcAFwAXABcAFgAWABYAGAAWABYAFgAWABYAFwAXABQAFAATABMA
EwASABIAEgASABIAEQARABEAEQARABEAEgASABIAEgASABIAEgASABIAEgASABMAEQAR
ABEAEQARABAAEAAQAA4ADgAOAA4ADgAOAA8ADwAPAA8ADwAPABEAEQARABEAEQARABEA
EQARABEAEgASABIAEwATABMAEgARABAADwARABEAEQARABEAEAAQABEAEwASABIAEgAQ
ABAADwAPABIAEgASABAAEAAQABEAEQAQABAAEQARAA8ADwAPAA8ADwAPAA4ADgAQABAA
DgAOAA==
         </WaveFormData>
      </LeadData>
      <LeadData>
         <LeadByteCountTotal>10000</LeadByteCountTotal>
         <LeadTimeOffset>0</LeadTimeOffset>
         <LeadSampleCountTotal>5000</LeadSampleCountTotal>
         <LeadAmplitudeUnitsPerBit>4.88</LeadAmplitudeUnitsPerBit>
         <LeadAmplitudeUnits>��V</LeadAmplitudeUnits>
         <LeadHighLimit>2147483647</LeadHighLimit>
         <LeadLowLimit>268435456</LeadLowLimit>
         <LeadID>V2</LeadID>
         <LeadOffsetFirstSample>0</LeadOffsetFirstSample>
         <FirstSampleBaseline>0</FirstSampleBaseline>
         <LeadSampleSize>2</LeadSampleSize>
         <LeadOff>FALSE</LeadOff>
         <BaselineSway>FALSE</BaselineSway>
         <ExcessiveACNoise>FALSE</ExcessiveACNoise>
         <MuscleNoise>FALSE</MuscleNoise>
         <LeadDataCRC32>1563035296</LeadDataCRC32>
         <WaveFormData>
8P/w//D/8P/x//L/8//0//r//v8CAAYAFgAkADIAQABGAEoATgBSAEYAOgAuACIA/v/c
/7r/mP9+/2b/Tv82/03/ZP97/5L/o/+y/8H/0P/X/9z/4f/m/+v/7v/x//T/9v/2//b/
9v/3//j/+f/6//r/+v/6//r/+v/6//r/+v/8//z//P/8//7//v/+//7///8AAAEAAgAD
AAQABQAGAAcACAAJAAoADQAOAA8AEAARABIAEwAUABUAFgAXABgAGwAcAB0AHgAfACAA
IQAiACUAJgAnACgAKQAqACsALAAtAC4ALwAwADQANgA4ADoAPAA+AEAAQgBGAEgASgBM
AFAAUgBUAFYAWgBcAF4AYABiAGQAZgBoAGkAagBrAGwAagBqAGoAagBnAGYAZQBkAF8A
XABZAFYAUgBOAEoARgBBAD4AOwA4ADMAMAAtACoAJwAkACEAHgAcABoAGAAWABMAEgAR
ABAADQAMAAsACgAIAAgACAAIAAUABAADAAIAAAAAAAAAAAD///7//f/8//n/+P/3//b/
9f/0//P/8v/v/+7/7f/s/+r/6v/q/+r/6P/o/+j/6P/m/+b/5v/m/+j/6P/o/+j/5v/m
/+b/5v/n/+j/6f/q/+z/7P/s/+z/7v/u/+7/7v/w//D/8P/w//H/8v/z//T/9//4//n/
+v/8//z//P/8//7//v/+//7/AAAAAAAAAAAAAAAAAAAAAAIAAgACAAIAAQAAAP///v/+
//7//v/+//3//P/7//r/+P/4//j/+P/2//b/9v/2//X/9P/z//L/8f/w/+//7v/s/+z/
7P/s/+r/6f/p/+n/6//r/+r/6v/s/+3/7f/t/+7/7v/u//D/8P/x//L/8//z//P/8f/v
/+7/7v/u/+//7f/t/+3/7f/t/+3/7P/s/+r/6v/q/+z/7//x//H/8f/v/+//7//v/+3/
7f/s/+v/6f/p/+n/6P/o/+j/5//n/+X/5P/k/+T/5P/j/+P/4//i/+D/4P/g/+D/4P/f
/97/3f/d/93/3f/c/9z/2//b/93/3f/d/93/3f/d/93/4P/l/+f/6v/x//v/DQAjADUA
PgBEAEoAQgAyACcAHgATAAcA8v/P/5//aP85/x3/F/8h/zv/Wf9z/4n/nv+t/7n/wf/G
/8z/0P/W/9r/3f/f/+H/4v/i/+P/5f/l/+X/5v/k/+T/5v/m/+b/5v/n/+f/5//o/+j/
6f/n/+n/6f/q/+v/7P/t/+3/7P/t/+7/7//w//H/8v/z//X/9v/3//j/+f/6//z//f//
/wAAAQADAAIAAwAFAAgACAAIAAoADAAPABEAEQAUABYAGAAZABsAHAAeACAAIQAjACUA
KAAqACwALQAvADIANQA4ADoAPAA+AEAAQgBFAEcASABKAEsASwBNAE4ATwBQAFEAUgBT
AFEAUQBQAE8ATwBNAEsASQBHAEQAQAA+ADcAMgAuACkAIwAfABsAFQASAA4ACwAIAAUA
AQD+//z/+f/4//b/9P/0//L/8f/w/+7/7f/t/+z/6//r/+v/6v/q/+j/5v/m/+T/5P/j
/+L/4P/e/93/3f/c/9z/2//a/9n/2P/X/9b/1f/U/9P/0v/R/9D/z//O/8v/y//L/8r/
yv/K/8n/yf/J/8n/yf/J/8f/x//H/8f/yP/J/8n/yf/H/8j/yP/K/8r/y//M/83/zv/P
/8//0P/Q/9H/0v/T/9b/1//Y/9n/2P/Z/9r/2//d/97/3//f/+L/4v/i/+T/5P/j/+P/
4//l/+T/5P/k/+P/4//j/+L/4v/i/+L/4f/h/9//3//e/93/3f/d/93/3P/b/9r/2f/Z
/9j/1//W/9b/1f/U/9P/1P/R/8//zv/O/87/zv/O/83/zf/N/83/z//O/87/zv/R/9H/
0f/S/9L/0v/U/9b/1//Y/9n/2f/Z/9f/1f/S/9L/0v/T/9P/1f/V/9X/1f/T/9L/0v/S
/9L/0v/U/9X/1//X/9f/1//Z/9n/2f/Z/9f/1v/V/9X/0//T/9L/0v/S/9H/0f/R/9D/
0P/Q/9D/zf/N/83/zP/K/8r/yv/K/8j/x//G/8X/xf/F/8X/xP/G/8X/xf/F/8P/w//D
/8P/xf/F/8j/zf/P/9L/2f/n//v/EwAlACwAMAAwACQAFgALAAQA+//x/9j/sf9//0j/
F//9/vn+Bf8h/0H/Xf9z/4r/m/+n/6//sv+4/77/xP/I/8v/zf/P/9D/0P/R/9H/0f/R
/9L/0v/S/9T/1P/U/9T/1f/V/9X/1v/W/9f/1f/X/9f/2P/Z/9r/2//b/9z/3f/e/9//
4P/h/+L/4//l/+b/5//o/+v/7P/u/+//7//w//H/8//y//P/9f/4//r/+v/8//7/AQAD
AAMABgAIAAoACwANABAAEgAUABUAGQAbAB4AIAAiACMAJQAoACsALgAwADIANAA2ADgA
OwA7ADwAPgA/AEEAQwBEAEUARABFAEYARwBHAEcARgBFAEMAQQA/AD0AOQA2ADIAMAAp
ACQAIAAbABUAEQANAAcAAgD+//v/+P/3//P/8P/u/+v/6v/o/+b/5v/k/+P/4v/i/+H/
4f/g/+H/4f/h/+D/3v/c/9r/2v/c/9z/2//a/9r/2P/X/9f/1v/W/9X/1P/T/9L/0f/Q
/8//zv/N/8z/y//K/8n/yP/F/8X/xf/E/8L/wv/B/8H/wf/B/8H/wf+//7//v/+//77/
v/+//7//v//A/8D/wv/C/8P/xP/F/8b/x//H/8j/yP/J/8r/y//M/83/zv/P/9D/0f/S
/9P/1f/W/9f/1//Y/9j/2P/a/9v/2//c/93/3//e/97/3v/c/93/3v/e/+D/4P/g/9//
3//d/93/3P/b/9v/2//b/9r/2f/Y/9f/1//W/9X/1P/U/9P/0v/R/9D/z//P/87/zP/M
/8z/zP/L/8v/y//L/83/zP/M/8z/zf/N/83/zv/O/87/0P/S/9X/1v/X/9f/1//V/9P/
0P/Q/9D/0f/R/9H/0f/R/9H/0//S/9L/0v/Q/9D/0v/T/9X/1f/V/9X/1//X/9f/1//X
/9b/1f/V/9P/0//S/9L/0v/R/9H/0f/O/87/zv/O/83/zf/N/8z/yv/K/8r/yv/I/8f/
xv/F/8X/xf/F/8T/xP/D/8P/w//D/8P/w//D/8P/xf/G/8v/z//S/9v/6/8BABsALQA0
ADgAMgAeAAwA///2/+v/2//A/5P/Xf8m///+7f7x/gX/Jf9F/2H/ef+M/53/p/+t/7T/
vP/C/8b/yv/N/8//zf/O/87/z//R/9H/0f/S/9L/0v/U/9T/0v/S/9P/0//V/9b/1v/X
/9X/1//X/9j/2f/a/9v/2//e/9//4P/h/+D/4f/i/+P/5f/m/+f/6P/p/+r/7P/t//H/
8v/z//X/+P/5//v//v/+//7/AAACAAUABwAHAAoADgAQABEAEwAWABgAGgAbAB8AIQAk
ACYAKAApACsALgAvADIANAA2ADgAOgA8AD8AQQBCAEQARQBFAEcASABJAEgASQBKAEsA
SQBJAEgARwBFAEMAQQA/ADsAOAA0ADIAKwAmACIAHQAZABUAEQALAAgABAABAP7/+//3
//T/8v/x//D/7v/s/+z/6v/p/+j/6P/n/+f/5v/n/+f/5//m/+b/5P/i/+L/5P/k/+P/
4v/i/+D/3//f/97/3v/d/9z/2//a/9n/2P/X/9b/1f/U/9X/1P/T/9L/0f/R/9H/0P/P
/87/zP/L/8v/y//L/8v/yf/J/8n/yf/K/8v/y//L/8v/zP/M/87/zv/P/9D/0f/Q/9H/
0f/S/9T/1f/W/9f/2v/b/9z/3f/e/9//4P/h/+P/5P/l/+X/6P/o/+j/6v/q/+n/6f/p
/+r/6v/r/+z/6v/r/+z/7P/u/+7/7v/t/+3/6//r/+r/6//r/+v/6//s/+v/6v/p/+f/
5v/l/+T/4v/h/+D/3//g/+H/4P/e/97/3v/e/93/3f/d/93/3//e/97/3v/h/+H/4f/i
/+L/4v/k/+b/6f/q/+v/6//t/+v/6f/m/+b/5v/n/+f/5f/l/+X/5f/l/+T/5P/k/+b/
5v/o/+n/6f/p/+n/6f/p/+n/6f/p/+n/6P/n/+f/5//n/+b/5v/m/+X/5f/l/+b/5v/m
/+b/5f/l/+X/5P/g/+D/4P/g/+D/3//e/93/3f/d/93/3P/e/93/3f/d/93/3f/d/93/
3//f/+L/5f/p/+7/8//9/w8AJQA7AEoAVgBeAFgASAA5ACwAIwAVAPz/z/+T/1D/G//7
/vf+Bf8n/03/a/+J/6T/t//B/8f/zv/U/9r/3v/i/+X/6f/p/+r/6v/r/+3/7f/t/+7/
7v/u//D/8P/y//L/8//z//H/8v/y//P/8//1//X/9v/5//r/+//7//z//f/+////AgAD
AAQABQAFAAYABwAIAAsADAAOAA8ADwAQABEAEwAWABcAGQAcAB4AHgAgACIAIQAjACMA
JgAoACoAKwAtACwALgAwADEAMwA1ADgAOgA8AD0APwBCAEMARgBIAEoATgBQAFIAVQBZ
AFoAXABdAGEAYwBkAGUAZgBnAGgAaQBrAGsAagBpAGkAZwBlAGMAYwBgAFwAWgBVAFAA
TABHAEUAQQA9ADcANAAwAC0AKgApACUAIgAgAB0AHAAaABgAFgAUABMAEgASABEAEQAQ
AA0ADQANAAwADAAKAAgACAAIAAgABwAGAAQAAgABAAEA/v/+//3//P/9//z/+//6//n/
+P/3//b/8//y//H/8P/v/+//7//u/+7/7v/t/+3/6//r/+v/6//t/+3/7f/t/+z/7f/t
/+3/7//w//D/8v/y//P/9P/1//b/9//3//j/+P/5//r/+//8//3//v///wIAAwAEAAUA
CQAKAAsACwAKAAoACgAMAAwACwALAAsADQAMAAwADAALAAsACwAKAAoACgAKAAkACQAH
AAcABgAFAAUABQAFAAIAAQAAAP//AQAAAP///v/8//v/+v/5//r/+f/4//b/9v/2//b/
9f/1//X/9f/2//b/9//4//n/+f/5//r/+v/6//z//v///wAAAQABAAMAAQD///z//v/+
///////9//3//f/9//3//P/8//z//v/+/wAAAQADAAMAAwADAAEAAQABAAEA///+//3/
/f/9//3//P/8//z/+//7//v/+v/6//r/+v/3//f/9//2//b/9v/2//b/+P/3//b/9f/1
//X/9f/0//T/8//z//P/9f/1//X/9f/1//X/+P/9/wEAAgAHABEAIQA3AE0AWgBmAG4A
agBeAFEARAA3ACcACADf/63/dP9F/yn/J/87/1v/e/+X/7H/xv/V/9v/4f/o/+z/8v/2
//j/+//9//3//v/+////AQABAAEAAgAAAAAAAgACAAIAAgADAAMAAQACAAIAAwADAAUA
BQAGAAcACAAJAAkACgALAAwADQAQABEAEgATABUAFgAXABgAGwAcAB4AHwAhACIAIwAl
ACQAJQAnACoAKgAqACwALgAxADMAMwA2ADYAOAA5ADsAOgA8AD4APwA/AEEARABGAEgA
SQBLAE4AUQBUAFYAWABcAF4AYABjAGYAaABrAG0AcQBzAHQAdQB4AHkAegB7AH0AfQB8
AHsAegB5AHgAdwB1AHIAbgBsAGgAZABhAF0AWQBVAFEASwBGAEIAPwA8ADsANwA0ADIA
LwAuACwAKgAmACQAIwAiACQAIwAjACIAIAAfAB4AHAAaABgAFgAWABQAFAATABIAEgAQ
AA8ADwAMAAwACwAKAAsACgAJAAgABwAGAAUABAAFAAQAAwACAAEAAQABAAAAAAAAAP//
///9//3//f/9////////////AAABAAEAAQADAAQABAAGAAYABwAIAAkACgALAAsADAAO
AA8AEAARABIAEwAUABUAFgAXABgAGQAaABoAGgAZABwAHAAcAB4AHAAbABsAGwAdABwA
HAAcABcAFwAXABYAFgAWABYAFQAVABMAEwASAA8ADwAPAA8ADgANAAwACwALAAoACQAI
AAYABQAEAAMAAgABAAEAAAAAAAAAAgAAAAAA/v/+//7//v///////////////v/+//7/
AQABAAEAAgACAAIABAAGAAkACgALAAsADQALAAkABgAGAAYABwAHAAcABwAHAAcABQAE
AAQABAACAAIABAAFAAcABwAHAAcABQAFAAUABQADAAIAAQABAP/////+//7//v/9//3/
/f/8//z//P/8//v/+//7//r/+P/4//j/+P/4//f/9v/1//X/9f/1//T/9f/1//b/9//5
//n/+f/5//n/+f/8////AwAEAAkAEQAfADEARwBWAF4AZgBmAF4AUwBKAD8AMwAeAAEA
1f+g/2v/Q/81/zf/Tf9t/4n/n/+2/8f/0f/Z/+D/5v/q//D/9P/3//n/+f/6//r/+//7
//v/+//8//z//P/+//7//P/8//3//f/9//7//v////3//////wAAAQACAAMAAwAEAAUA
BgAHAAoACwAMAA0ADwAQABEAEgATABQAFgAXABkAGgAbAB0AHgAfACEAJAAkACQAJgAo
ACkAKwArAC4ALgAwADEAMwA0ADYAOAA5ADkAOwA+AEAAQgBDAEUASABJAEwATgBQAFQA
VgBYAFsAXQBeAGAAYQBjAGUAZgBnAGoAawBsAG0AbwBvAG4AbQBsAGsAagBpAGkAZgBi
AGAAWwBWAFIATQBJAEUAQQA7ADgANAAxAC4AKwAnACQAIgAfAB4AHAAaABgAFgAVABQA
EgARABEAEAANAA0ADQAMAAwACgAIAAgABgAGAAUABAAEAAIAAQABAP///v/8//r/+//6
//n/+P/3//b/9f/0//P/8v/x//D/7f/t/+3/7P/q/+r/6f/p/+f/5//n/+f/5//n/+f/
5//q/+v/6//r/+n/6v/q/+z/7P/t/+7/7//w//H/8f/y//T/9f/2//f/+P/5//r/+//8
//3//v///wEAAgADAAMABgAGAAYACAAIAAcABwAHAAkACAAIAAgACAAJAAoACgAIAAgA
CAAHAAcABQAFAAQAAwADAAMAAwACAAEAAAD///3//P/7//r/+P/3//j/9//2//X/9P/z
//L/8f/x//H/8f/x//D/8P/w//H/8f/x//L/8v/y//T/9v/3//j/+f/5//f/9f/z//D/
8P/w//H/8f/z//P/8//z//H/8P/w//D/8v/y//T/9f/3//f/9//3//X/9f/1//X/9f/0
//P/8//z//P/8v/y//L/8f/x//H/8P/w//D/8P/v/+//7//u/+z/7P/s/+z/7P/r/+r/
6f/p/+n/6f/o/+j/5//n/+f/5//n/+f/5//p/+n/7P/v//P/9v///wsAIQA3AEUASgBQ
AFAAQAA0ACsAIgAZAAsA8P/D/43/Vv8t/xf/Gf8r/0n/Z/+D/5v/rP+7/8X/zf/S/9j/
3v/k/+j/6//t/+3/7v/u/+//7//v/+//8P/y//L/9P/0//T/9P/1//X/9f/2//b/9//5
//v/+//8//v//P/9//3/AAABAAIAAwACAAMABAAFAAkACgALAAwADQAOABAAEQATABQA
FQAXABgAGQAbAB4AIAAgACIAJAAnACkAKQAsACwALgAvADEAMwA2ADkAOwA7AD0AQABC
AEYARwBJAEwATQBQAFIAVABWAFgAWgBdAF8AYABiAGMAYwBlAGYAZwBoAGkAagBrAGoA
aQBnAGUAZQBjAGEAXwBbAFgAVABSAE0ASABEAD8AOQA1ADEAKwAmACIAHwAcABsAFwAU
ABIADwAOAAwACgAKAAgABwAGAAQAAwADAAIA/////////v/+//z/+v/6//r/+v/5//j/
+P/2//X/9f/0//T/8//y/+//7v/t/+z/6//q/+n/6P/n/+b/5f/k/+H/4f/h/+D/3v/e
/93/3f/d/93/3f/d/93/3f/d/93/3P/d/93/3f/d/97/3v/g/+D/4f/i/+P/5P/l/+X/
5v/o/+n/6v/r/+z/7f/u/+//8P/x//L/8//3//j/+f/5//r/+v/6//z//v/9//3//f//
//7//v/+//z//f/+//7//P/8//z/+//9//v/+//6//f/9//3//f/+P/3//b/9f/z//L/
8v/x//D/7//u/+v/6//r/+v/6//q/+r/6v/r/+v/6//s/+r/6v/s/+7/7//w//H/8f/x
/+//7f/q/+j/6P/p/+n/6//r/+v/6//p/+j/6P/o/+r/6v/s/+3/7//v/+//7//x//H/
8f/x//P/8v/x//H/7//v/+7/7v/u/+3/7f/t/+3/7v/v//D/7f/t/+3/7P/q/+r/6v/q
/+r/6f/o/+f/5f/l/+X/5P/k/+P/4//j/+P/4//j/+P/4//j/+b/5//p/+7/9f/9/w0A
JQA7AEgATgBSAEgANAAjABoADwAFAPT/0/+j/2z/N/8X/wn/Df8l/0f/Z/+B/5b/qf+3
/8H/yP/O/9T/2v/e/+P/5//n/+j/6P/p/+v/6//r/+z/7P/s/+7/7v/u/+7/7//v/+//
8P/w//H/8//1//X/9v/1//b/9//3//r/+//8//3//P/9//7///8DAAQABQAGAAcACAAK
AAsADAAMAAwADQAOAA8AEQAUABYAFgAYABoAHQAfAB8AIgAmACgAKQArACwALgAwADEA
NQA3ADoAPAA+AD8AQQBEAEcASgBMAE4ATgBQAFIAVQBVAFYAWABZAFsAXQBeAF8AXgBf
AGAAYQBfAF8AXgBdAF0AWwBZAFcAUwBQAEwASgBDAD4AOgA1AC8AKwAnACEAHgAaABcA
FAATAA8ADAAKAAcABgAEAAIAAgAAAP///v/+//3//f/8//3//f/9//z/+v/4//b/9v/4
//j/9//2//b/9P/z//P/8v/y//H/8P/v/+7/7f/s/+v/6v/p/+j/5//m/+X/5P/h/+H/
4f/g/9//3v/c/9v/2//b/9v/2//Z/9n/2f/Z/9r/2//b/9v/2f/a/9r/3P/a/9v/3P/d
/+D/4f/h/+L/4v/j/+T/5f/m/+f/6P/p/+r/6//s/+3/7//w//H/8f/0//T/9P/2//j/
9//3//f/+f/4//j/+P/3//f/9//2//j/+P/4//f/9//1//X/9P/z//P/8//z//D/7//u
/+3/7//u/+3/7P/s/+r/6P/o/+j/6P/l/+X/5f/l/+f/5v/m/+b/5f/l/+X/5v/o/+j/
6v/s/+v/7P/t/+3/7f/r/+n/5v/k/+T/5f/l/+f/5//n/+f/5v/k/+P/4v/k/+T/5v/n
/+v/6//r/+v/6//r/+v/6//r/+r/6f/p/+f/5//m/+b/6P/n/+f/5//m/+b/5v/m/+X/
5f/l/+T/4v/i/+L/4v/g/9//3v/d/93/3f/d/9z/3v/d/93/3f/d/93/3f/d/9v/3f/e
/+H/5f/q//P///8RACkAPwBMAFQAWABEACgAFQAIAPv/7//Y/7P/f/9G/xf//f75/gX/
Jf9H/2f/g/+a/6v/uf/B/8b/zv/U/9j/3P/h/+P/4//k/+T/5f/n/+f/5//o/+j/6P/q
/+r/6v/q/+v/6//t/+7/7v/v/+3/7//v//D/8f/y//P/8//2//f/+P/5//r/+//8//3/
/f/+////AAABAAIABAAFAAcACAAJAAsADgAPABEAFAAUABQAFgAYABkAGwAbAB4AIAAi
ACMAJQAoACoALAAtAC8AMQA0ADYAOAA5ADsAPgA/AEIARABGAEgASgBMAE8AUQBSAFQA
VQBVAFcAWABZAFgAWQBaAFsAWQBZAFgAVwBWAFUAVABTAE8ATABIAEYAQAA6ADUALwAt
ACkAJQAfABoAFgATABAADwALAAgABgADAAIAAAD+//7//P/7//r/+P/3//f/9v/1//X/
9f/0//P/8v/x//L/8P/w/+//7v/t/+z/7P/t/+z/7P/r/+r/5//m/+X/5P/j/+L/4f/g
/9//3v/d/9z/2v/Z/9j/1v/W/9b/1f/V/9X/1f/V/9X/0//T/9P/0//U/9X/1f/V/9X/
1v/W/9j/2P/Z/9r/2//a/9v/2//c/+D/4f/i/+P/4v/j/+T/5f/o/+n/6v/r/+v/7P/t
/+3/7v/u/+7/8P/y//H/8f/x//L/8v/z//T/8v/z//T/9P/y//L/8v/x//H/7//v/+7/
6//r/+v/6//q/+n/6P/n/+n/5v/l/+b/5P/i/+L/4v/i/9//3//f/9//3f/c/9z/3P/d
/93/3f/e/+D/4P/i/+T/4//k/+X/5f/j/+H/3//c/9z/3P/d/93/3f/d/93/3f/d/9z/
3P/c/9z/3P/e/9//4f/h/+H/4f/h/+H/4f/h/+L/4v/i/+P/4f/h/+D/4P/g/9//3//f
/97/3v/e/97/3f/d/93/3P/a/9r/2v/a/9r/2f/Y/9f/1//X/9f/1v/W/9X/1f/V/9P/
0//T/9P/1f/V/9j/2//f/+L/5f/x/wMAGQAxAEIATgBUAEwAOAAjABIABwD9/+L/s/93
/zb/Af/j/t/+8f4V/zv/W/97/5b/p/+z/7v/wv/I/87/1P/a/9v/2f/b/9z/3P/d/+H/
4f/h/+L/5P/k/+b/5v/o/+j/6f/p/+n/6v/q/+v/6f/r/+v/7P/t/+7/7//v//D/8f/y
//P/9v/3//j/+f/7//z//f/+//3//v8AAAEAAwAEAAUABwAIAAkACwAOAA4ADgAQABIA
EQATABMAFgAYABoAGwAdAB4AIAAiACMAIwAlACgAKgAuAC8AMQA0ADUAOAA6ADwAQABC
AEQARwBLAEwATgBPAFMAVQBWAFcAWABZAFoAWwBcAF0AXQBdAFwAWwBaAFkAVQBSAE4A
TABJAEQAQAA7ADkANQAxACsAJgAiAB8AHAAbABcAFAASAA8ADgAMAAoACAAGAAUABAAC
AAEAAQAAAP3//f/9//z/+v/4//b/9v/0//T/8//y//L/8P/v/+//7P/s/+v/6v/p/+j/
5//m/+P/4v/h/+D/3f/c/9v/2v/Z/9n/2f/Y/9j/2P/X/9f/1//X/9f/1//Z/9n/2f/Z
/9r/2//b/9v/3f/e/97/4P/i/+P/5P/l/+T/5f/l/+b/6f/r/+3/7//u/+//8P/x//T/
9f/2//f/+f/6//v/+//8//z//P/+/wAA/////////f/8//z//P/8//3//v/+//z//P/8
//v/+//5//n/+P/3//f/9//3//T/8//y//P/8v/x//D/7//u/+v/6//r/+v/6//q/+r/
6v/r/+v/6//s/+r/6v/s/+7/7f/u/+//7//t/+v/6f/m/+b/5v/n/+f/5//n/+f/5//l
/+T/5P/k/+X/5v/p/+v/6//r/+v/6//r/+v/6//r/+3/7P/r/+v/7P/t/+3/7v/u/+3/
7f/t/+7/7v/u/+7/7//v/+//7v/s/+z/7P/s/+7/7f/s/+v/6//r/+v/6v/q/+n/6f/p
/+n/6f/p/+n/5//p/+z/7//1//j///8JABsAMQBBAFAAWgBgAFoATAA5ACoAHQAHAOT/
t/99/0T/G/8H/wn/H/9F/2X/f/+b/7T/wf/J/9H/1v/a/97/4v/m/+n/6f/q/+z/7f/v
/+//7//v//D/8v/y//T/9P/0//T/9f/1//b/+P/5//v//f//////AAABAAIAAwADAAIA
AwAEAAUACAAJAAoACwAPABAAEQASABMAFAAWABcAGQAaABsAHQAeAB8AIQAkACQAJAAm
ACgAKQArACsALgAvADAAMAAxADAAMgA0ADUANgA3ADkAOgA+AD8AQQBEAEUASABKAEwA
UABSAFQAVwBaAFwAXwBhAGMAZQBmAGcAagBrAGwAbQBvAG8AbgBtAGwAawBqAGkAZwBk
AGAAXgBbAFYAUgBNAEkARQBBADsAOgA2ADMAMAAvACsAKAAmACMAIgAgAB4AHAAaABkA
GAAWABUAFQAUABMAEwATABIAEAAOAAwADAAMAAwACwAKAAgABgAFAAUAAgACAAEAAAAB
AAAA///+//v/+v/5//j/+f/4//f/9v/1//X/9f/0//L/8v/x//H/8//z//P/8//z//P/
8//z//X/9//4//n/+f/6//r//P/+////AAABAAIAAwADAAQACAAJAAoACwAOAA8AEAAR
ABAAEQASABMAFQAWABcAFwAWABYAFgAYABgAFwAXABcAFwAWABYAFgAVABUAFQAUABIA
EgASABEAEQAPAA8ADgALAAsACwALAAoACQAIAAcABwAIAAcABAACAAIAAgACAAAA///+
//3//v/+////AAD///////8AAAAAAAACAAQABQAGAAcABwAJAAcABQACAAAAAAABAAEA
AQABAAEAAQADAAIAAgACAAIAAgAEAAUACQAJAAkACQAJAAkACQAJAAcABgAFAAUABQAF
AAQABAAGAAUABQAFAAYABgAGAAYABQAFAAUABAAAAAAAAAAAAAIAAQAAAP//////////
/v/8//v/+//7//v/+//7//v/+//7//7/AQAFAAYACwATAB8AMQBFAFYAYABoAGgAYABV
AEoAPQAtABQA9f/L/5j/Zf9D/zP/Of9T/3H/jf+n/77/zf/Z/+H/5v/q//L/+P/6//3/
AQADAAQABAAFAAUABQAFAAYACAAIAAoACgAIAAgACQAJAAcACAAIAAkACQALAAsADAAL
AAwADQANAA4ADwAQABEAEgATABQAFQAZABoAGwAcAB0AHgAgACEAIQAiACMAJQAmACcA
KQAsAC0ALAAtAC4ALQAvAC8AMgAyADQANQA3ADgAOgA8AD0APQA/AEIARABGAEcASQBM
AE8AUgBUAFYAWgBcAF4AYQBkAGYAaQBrAHAAcwB1AHcAeAB5AHoAewB8AH0AfQB9AH0A
ewB5AHcAdwB0AHAAbgBqAGYAYwBfAF0AWQBVAE8ASgBGAEMAQAA7ADcANAAyAC8ALgAs
ACoAJwAkACIAIAAeAB0AHQAcABoAGQAYABYAFAASABAAEAASABIAEQAQAAwACgAJAAkA
BgAGAAUABAADAAIAAQAAAP///v/9//z//f/8//v/+v/7//v/+//6//r/+v/5//n/+//7
//v/+//7//v/+//7//z//f/9//3///8AAAAAAgACAAMABAAFAAgACQAJAAoACgALAAwA
DQAOAA8AEAARABIAEwAUABUAFAAUABQAEwAUABQAFAAWABYAFQAVABUAFQAUABQAFAAR
ABEAEQAQAA4ADgAOAA0ADQALAAsACgAJAAkACQAJAAYABQAEAAMABQAEAAMAAgAEAAEA
AAD//w==
         </WaveFormData>
      </LeadData>
      <LeadData>
         <LeadByteCountTotal>10000</LeadByteCountTotal>
         <LeadTimeOffset>0</LeadTimeOffset>
         <LeadSampleCountTotal>5000</LeadSampleCountTotal>
         <LeadAmplitudeUnitsPerBit>4.88</LeadAmplitudeUnitsPerBit>
         <LeadAmplitudeUnits>��V</LeadAmplitudeUnits>
         <LeadHighLimit>2147483647</LeadHighLimit>
         <LeadLowLimit>268435456</LeadLowLimit>
         <LeadID>V3</LeadID>
         <LeadOffsetFirstSample>0</LeadOffsetFirstSample>
         <FirstSampleBaseline>0</FirstSampleBaseline>
         <LeadSampleSize>2</LeadSampleSize>
         <LeadOff>FALSE</LeadOff>
         <BaselineSway>FALSE</BaselineSway>
         <ExcessiveACNoise>FALSE</ExcessiveACNoise>
         <MuscleNoise>FALSE</MuscleNoise>
         <LeadDataCRC32>953582710</LeadDataCRC32>
         <WaveFormData>
1v/W/9b/1v/Z/9r/2//c/+H/5v/r//D/BgAaAC4AQgBWAGgAegCMAJAAkgCUAJYAZAA0
AAQA1P+o/3z/UP8k/zf/Sv9d/3D/gv+U/6b/uP+9/8L/x//M/8//0v/V/9j/2v/a/9r/
2v/b/9z/3f/e/9//4P/h/+L/4v/i/+L/4v/k/+T/5P/k/+L/4v/i/+L/5P/k/+T/5P/m
/+b/5v/m/+f/6P/p/+r/7f/u/+//8P/x//L/8//0//X/9v/3//j/+//8//3//v///wAA
AQACAAQABgAIAAoADQAOAA8AEAAUABYAGAAaAB4AIAAiACQAKAAsADAANAA5ADwAPwBC
AEYASgBOAFIAVwBaAF0AYABkAGYAaABqAG0AbgBvAHAAbgBuAG4AbgBsAGoAaABmAGAA
XABYAFQATQBIAEMAPgA3ADIALQAoACMAHgAZABQADwAMAAkABgADAAAA/f/6//b/9P/y
//D/7f/s/+v/6v/o/+j/6P/o/+f/5v/l/+T/4v/i/+L/4v/i/+L/4v/i/+D/4P/g/+D/
4P/g/+D/4P/e/97/3v/e/97/3v/e/97/3v/e/97/3v/e/97/3v/e/97/3v/e/97/3v/e
/97/3v/g/+D/4P/g/+L/4v/i/+L/5P/k/+T/5P/m/+b/5v/m/+j/6P/o/+j/6v/q/+r/
6v/s/+z/7P/s/+z/7P/s/+z/7v/u/+7/7v/s/+z/7P/s/+7/7v/u/+7/7f/s/+v/6v/q
/+r/6v/q/+j/6P/o/+j/6P/o/+j/6P/o/+j/6P/o/+j/6P/o/+j/5v/m/+b/5v/m/+b/
5v/m/+b/5v/m/+b/5//n/+n/6v/q/+v/6//r/+v/6//r/+3/7P/t/+3/7//x//H/8f/u
/+z/7P/s/+z/6v/q/+n/6P/n/+b/5f/k/+P/4//j/+T/5v/m/+b/5v/m/+X/5P/k/+L/
4f/g/9//4P/f/97/3v/d/93/3v/e/9v/2//b/9v/2//b/9v/2//d/9z/3P/c/9z/3P/c
/9z/3P/c/9z/3P/b/9v/2//b/9v/2//c/9z/3v/e/97/4P/j/+X/6f/y/wAAEgAtAEYA
WwBtAIEAjQCWAJ8ApgCsAKsAkQBYAAgAr/9m/zr/Kf8m/zj/VP9u/4b/nf+v/7v/w//I
/83/0v/W/9n/3P/e/97/3//h/+H/4v/j/+T/5f/m/+f/6P/p/+r/6//r/+v/6//r/+v/
6//r/+r/6v/r/+3/7f/t/+7/7P/t/+7/7//v//H/8v/y//T/9f/2//f/9//4//n/+v/9
////AAAAAP//AQACAAQABQAGAAgACQANAA8ADwARABQAFQAVABgAGgAcAB8AIQAjACUA
KQArAC4AMQA0ADgAOwA/AEIARgBKAE4AUgBVAFoAXQBfAGMAZABnAGkAawBvAHAAcgBy
AHQAdAB0AHQAcgBxAHAAbwBtAGgAZABgAFoAVABOAEgAQgA8ADYAMQArACYAIQAcABcA
EgAPAAsABQADAAAA/f/8//r/+P/2//L/8f/v/+3/7v/t/+z/6//q/+r/6f/o/+j/6P/n
/+b/5v/m/+b/5v/l/+P/4//k/+T/5P/k/+T/4//j/+P/4v/k/+T/5P/k/+T/4//j/+L/
4v/i/+L/4v/i/+P/4//j/+H/4f/i/+P/4//j/+P/5P/k/+P/4//k/+X/5f/n/+f/6f/p
/+n/6v/o/+j/6f/p/+r/6v/q/+v/6//s/+3/7f/u/+7/7v/v//H/8P/v/+//7//v/+//
7//v/+//7//u/+7/7v/s/+z/7v/u/+3/7f/r/+v/6//q/+r/6v/q/+r/6v/q/+r/6v/p
/+n/6f/o/+j/6P/o/+j/6P/o/+b/5v/o/+j/6P/o/+j/6P/o/+n/6f/r/+z/7P/t/+3/
7f/t/+3/7f/v//D/8f/x//P/8//z//P/8P/u/+7/7v/u/+z/7P/r/+r/6f/o/+f/5v/l
/+P/4//k/+b/6P/o/+j/5v/n/+b/5v/m/+P/4v/h/+D/4f/g/+D/3//d/97/3v/d/9//
3//f/9//3f/d/93/3f/c/9z/3P/c/9z/3P/c/9z/3P/c/9z/3f/b/9v/2//b/93/3v/e
/97/4P/e/+D/4//l/+n/8v8CABgAMwBMAF8AcQCDAIsAkgCdAKgArgCrAI0AUAD8/6P/
Wv80/yX/Jv84/1T/bv+I/6H/tf+//8X/yv/P/9T/1v/b/97/4P/g/+H/4//j/+L/4//k
/+X/5v/n/+j/6f/q/+v/6//r/+v/6//r/+v/6//q/+r/6//r/+v/6//s/+z/7f/u/+//
7f/v//D/8P/x//P/9f/3//f/+P/5//r/+//9//7//v///wEAAgAEAAUABgAIAAkACQAL
AAsADQAQABEAEQAUABYAGAAbAB0AHwAhACUAJwAqAC0AMAA0ADcAOwA+AEIARABIAEwA
TwBSAFUAVwBbAF4AYQBjAGUAaQBqAGwAbABuAG4AbgBuAGwAawBqAGkAZwBiAF4AWgBW
AFAASgBEAEAAOgA0AC8AJwAiAB0AGAATAA4ACwAHAAUAAwAAAP3/+v/4//b/9P/y//H/
7//t/+z/6//q/+n/5v/m/+X/5P/m/+b/5f/k/+T/5P/k/+T/5f/j/+P/5P/i/+L/4v/i
/+P/4//j/+L/4v/i/+L/4v/i/+H/4f/g/+L/4v/i/+L/4P/h/+H/4f/h/+H/4v/j/+P/
4//j/+T/5P/j/+P/5P/l/+X/5//n/+f/5//n/+j/6P/o/+n/6f/q/+r/6v/r/+n/6v/r
/+v/7P/s/+z/7f/t/+z/6//r/+z/7f/u/+//7f/t/+3/7P/u/+7/7P/s/+z/7P/r/+v/
6//r/+v/6v/q/+r/6v/q/+j/6P/o/+j/6f/p/+n/6P/o/+j/6P/o/+j/6P/o/+j/6P/o
/+j/6P/o/+j/6P/p/+n/6//s/+z/7f/t/+3/7f/t/+3/7//w//H/8f/z//P/8//z//D/
7v/s/+z/7P/q/+z/6//q/+n/6P/n/+b/5f/l/+X/5v/o/+j/6P/o/+b/5//m/+b/5v/j
/+L/4f/g/+H/4P/g/9//3//g/+D/3//d/93/3f/d/93/3f/d/93/3P/c/9z/3P/c/9z/
3P/c/9z/3P/c/93/3f/d/93/3f/d/97/3v/e/+D/4P/i/+X/6f/r//b/BgAgAD0AWABp
AHsAiQCNAJAAlwCeAKIAlwBvACgA0P95/0D/JP8d/yb/Pv9c/3j/kP+n/7n/w//J/87/
0//Y/9r/3//g/+L/4P/h/+P/4//k/+X/5v/n/+r/6//s/+3/7P/t/+3/7f/t/+3/7f/t
/+3/7P/s/+3/7f/t/+3/7v/w//H/8v/z//H/8//0//T/9v/3//j/+f/5//r/+//8////
AQACAAIAAwAFAAYACAAJAAoADAANAA0ADwAPABEAFAAVABUAGAAcAB4AIQAjACUAJwAr
AC0ALgAxADQAOAA9AEEARABIAEoATgBSAFUAWgBdAF8AYwBmAGkAawBtAG8AcAByAHIA
dAB0AHQAdAByAHEAcABvAG0AaABkAGAAXABWAFAASgBGAEAAOgA1AC8AKgAlACAAGwAW
ABMADwALAAkABgADAAIAAAD+//z/+v/5//f/9f/2//X/9P/z//D/8P/v/+7/8P/w/+//
7v/u/+7/7v/u/+//7f/t/+7/7P/s/+z/7P/r/+v/6//q/+r/6v/q/+r/7P/r/+v/6v/q
/+r/6v/q/+r/6//r/+v/6f/p/+r/6//t/+3/7f/u/+7/7f/t/+7/7//v//H/8f/x//H/
8f/y//L/8v/z//P/9P/0//T/9f/1//b/9//3//j/+P/4//n/+f/4//f/9//5//n/+f/5
//f/9//3//b/9v/2//T/9P/2//b/9f/1//X/9f/1//T/9P/0//T/9P/0//T/9P/0//P/
8//z//L/8P/w//D/8P/w//D/8P/w//D/8P/w//L/8v/y//P/8f/z//T/9P/1//X/9f/1
//X/9f/3//j/+f/5//v/+//7//v/+P/2//b/9v/2//T/8v/x//D/7//u/+3/7P/r/+3/
7f/u//D/8P/w//D/7v/r/+r/6v/q/+n/6P/n/+b/5//m/+b/5f/j/+T/5P/j/+X/5f/l
/+X/5f/l/+X/5f/i/+L/4v/i/+L/4v/i/+L/5P/k/+T/5f/l/+X/5f/l/+X/5v/m/+b/
5v/m/+b/6f/t//H/+v8GABoANQBSAGsAgQCXAKcArACxALQAtgCzAJUAUADy/5P/SP8i
/xP/Fv8w/1D/bv+M/6f/uf/F/8v/0P/X/9z/4P/j/+T/5v/m/+f/6f/p/+j/6f/q/+v/
7P/t/+7/7//y//P/8//z//H/8f/x//H/8f/w//D/8f/z//P/8//0//L/8//0//X/9f/3
//j/+P/4//n/+v/7////AAABAAIAAQADAAQABAAFAAcACAAKAA0ADgAQABEAEgATABIA
EwAWABcAFwAaABwAHgAhACMAJwApAC0ALwAyADUAOAA8AEEARQBIAEwATgBSAFYAWQBg
AGMAZQBpAGwAbwBxAHMAdQB2AHgAeAB4AHgAeAB4AHgAdwB2AHUAcQBsAGgAZABgAFoA
VABOAEoARAA+ADkAMwAuACkAJAAfABoAFwATAA8ADQAKAAcABAACAAAA/v/8//v/+f/3
//b/9f/0//P/8v/y//H/8P/y//L/8f/w/+7/7v/u/+7/6//p/+n/6v/q/+r/6v/q/+n/
6f/p/+j/6P/o/+j/6P/o/+f/5//m/+b/5v/m/+b/5v/n/+f/5//n/+f/6P/p/+n/6f/p
/+r/6v/p/+n/6v/t/+3/7//v/+//7//v//D/8P/w//H/8f/y//L/8v/z//P/9P/1//X/
9v/2//b/9//1//T/8//z//P/8//z//P/8f/x//H/8P/w//D/7v/u//D/8P/v/+//7f/t
/+3/7P/u/+7/7v/u/+7/7v/u/+7/7f/t/+3/7P/q/+r/6v/q/+z/7P/q/+r/6v/q/+r/
7P/s/+z/7f/t/+//8P/w//H/8f/x//H/8f/x//P/9P/1//X/9//3//f/9//0//L/8v/y
//L/8P/w/+//7v/t/+z/6//q/+n/6//r/+z/7v/w//D/8P/u/+3/7P/s/+z/6f/o/+f/
5v/n/+b/5v/l/+P/5P/k/+P/5f/l/+X/5f/l/+X/5f/l/+T/5P/k/+T/5P/k/+T/5P/k
/+T/5P/l/+X/5f/l/+X/5f/m/+b/5v/m/+b/5v/p/+3/7//2/wYAHAA1AFIAaQB9AJMA
owCuALEAsACyAKkAhQBEAPD/lf9Q/yr/Gf8i/z7/XP94/5T/r/+9/8X/zf/U/9n/3P/e
/+H/5P/m/+b/5//p/+n/6v/r/+z/7f/w//H/8v/z//b/9//3//f/9//3//f/9//3//b/
9v/3//f/9//3//j/+P/5//r/+//7//3//v/+/wAAAQACAAMABQAGAAcACAAHAAkACgAK
AAsADQAOABAADwAQABIAEwAWABkAGgAdACAAIQAhACQAJgAoACsALQAvADEANQA3ADoA
PQBAAEQASQBNAFAAVABYAFwAYABjAGgAawBtAHEAdAB3AHkAewB9AH4AgACAAIIAggCC
AIIAgQB/AH0AewB5AHQAcABsAGYAYABaAFQATgBIAEIAPQA1ADAAKwAmACMAHgAbABcA
EwARAA4ACwAGAAQAAgAAAAAA///9//v/+v/5//j/9//2//b/9f/0//T/9P/z//L/8v/y
//L/8v/x/+//7//w/+7/7v/u/+7/7f/t/+3/7P/s/+z/7P/s/+z/6//r/+r/6v/q/+r/
6v/o/+n/6f/p/+n/6f/q/+v/6//r/+v/7P/u/+3/7f/u/+//7//x//H/7//v/+//8P/y
//L/8//z//b/9v/2//f/9f/2//f/9//2//b/9v/3//f/9v/1//X/9f/1//X/9f/1//X/
9f/0//L/8v/w//D/8P/w/+//7//v/+//7//u/+7/7v/u/+7/7v/u/+7/7v/t/+3/7f/s
/+z/7P/s/+z/6v/q/+r/6v/q/+r/6//r/+r/6v/q/+r/6v/s/+z/7P/t/+z/7f/t/+z/
7f/t/+3/7f/t/+3/7//w//H/8f/z//P/8//z//D/7v/u/+7/7v/s/+7/7f/s/+v/6v/p
/+j/5//l/+X/5v/o/+r/6v/q/+j/5//m/+b/5v/j/+L/4f/g/9//3v/e/93/3f/e/97/
3f/d/93/3f/d/93/3f/d/93/3P/c/9z/3P/e/97/3v/e/9z/3P/c/93/3f/d/93/3f/d
/97/3v/e/97/3v/g/+H/4//n/+z/9v8GAB8APABTAGcAewCNAJwApQCqALAAsQCfAHIA
KgDR/3z/Rv8p/yD/Lv9I/2T/fP+V/6n/tf+//8b/y//Q/9T/1//Y/9r/2v/b/93/3f/g
/+H/4v/j/+T/5f/m/+f/6P/p/+n/6f/n/+f/5//n/+f/5v/m/+f/5//n/+f/6P/o/+n/
6v/r/+v/7f/u/+7/8P/x//L/8//z//T/9f/2//n/+//8//z//f///wAAAgABAAIABAAF
AAcACQAJAAsADgAPAA8AEgAUABYAGQAbAB0AHwAjACUAKAArAC4AMgAzADcAOgA+AEQA
SABMAE8AVABXAFkAXQBiAGUAZwBpAGsAbABuAG4AcgByAHIAcgByAHEAcABvAGwAaABl
AGIAXgBYAFIATABEAD4AOAAzAC8AKgAlACAAGQAUABEADQAHAAUAAgD///r/+P/2//T/
9P/z//H/7//u/+3/7P/r/+r/6v/p/+j/5v/m/+X/5P/k/+T/5P/k/+P/4f/h/+L/5P/k
/+T/5P/j/+P/4//i/+L/4v/i/+L/4v/h/+H/4P/g/+D/4P/g/+D/4f/h/+H/3//f/+D/
4f/j/+P/4//k/+T/4//j/+T/4//j/+X/5f/n/+f/5//o/+j/6P/p/+n/6v/q/+r/6//t
/+7/7//v/+7/7v/u/+//8f/w/+//7//t/+3/7f/t/+3/7f/t/+z/7v/u/+z/7P/s/+z/
6//r/+n/6f/p/+j/6v/q/+r/6v/o/+j/6P/o/+f/5//n/+b/5v/m/+b/6P/m/+b/5v/m
/+b/5v/m/+b/5//n/+n/6v/q/+v/6//r/+v/6//r/+3/7v/v/+//8f/x//H/8f/u/+z/
6v/q/+r/6P/q/+n/6P/n/+b/5f/k/+P/4//j/+T/5v/m/+b/5v/k/+P/4v/i/+L/4f/g
/9//3v/f/97/3v/d/9v/3P/c/9v/3f/d/93/3f/b/9v/2//b/9z/3P/c/9z/3P/c/9z/
3P/c/9z/3P/d/93/3f/d/93/3f/e/97/3v/e/+D/4v/l/+f/7f/2/wYAHgA5AFAAYwB3
AIcAjQCYAKEAqgCuAKUAfwA6AOD/if9M/yz/If8m/z7/Wv90/5D/pf+z/7//x//K/83/
0v/W/9n/3v/e/97/3//h/+H/4v/j/+T/5f/m/+f/6P/p/+r/6//r/+v/7f/t/+3/7f/t
/+z/7P/t/+//7//v//D/8P/x//L/8//z//X/9v/2//j/+f/6//v/+//8//3//v8BAAMA
BAAEAAcACQAKAAwADQAOABAAEQATABUAFQAXABoAGwAbAB4AIAAiACUAJwApACsALwAx
ADYAOQA8AEAAQwBHAEoATgBQAFQAWABbAGAAYwBlAGkAagBtAG8AcQB1AHYAeAB4AHgA
eAB4AHgAdgB1AHQAcwBvAGoAZgBiAGAAWgBUAE4ARgBAADoANQAvACoAJQAgABsAFgAT
AA8ACwAJAAYAAwD+//z/+v/4//b/9f/z//H/8P/v/+7/7f/s/+z/6//q/+j/6P/n/+b/
5v/m/+b/5v/n/+X/5f/m/+T/5P/k/+T/5f/l/+X/5P/k/+T/5P/k/+b/5f/l/+T/4v/i
/+L/4v/i/+P/4//j/+X/5f/m/+f/5f/l/+X/5v/o/+f/5//o/+f/5//p/+n/6f/p/+n/
6v/q/+r/6//r/+7/7v/u/+//7f/u/+//7//w//D/8P/x//P/8v/x//H/8f/x//H/8f/x
//H/8f/w//D/8P/u/+7/8P/w/+//7//t/+3/7f/s/+z/7P/s/+z/7P/s/+z/7P/r/+v/
7P/q/+r/6v/q/+r/6v/q/+v/6f/r/+z/7P/t/+3/7f/t/+//7//x//L/8//z//X/9f/3
//f/9P/y//D/8P/w/+7/7v/t/+z/6//q/+n/6P/n/+X/5f/m/+j/6v/q/+r/6P/n/+b/
5v/m/+X/5P/j/+L/4f/g/+D/3//d/97/3v/d/9//3//f/9//3f/d/93/3f/c/9z/3P/c
/9z/3P/c/9z/2v/a/9r/2//b/9v/2//b/9v/3P/c/9z/3v/g/+D/4f/j/+f/7v/4/wwA
JQBCAFkAawB9AIcAigCRAJoAoAChAJEAZAAWAL3/av86/yH/Gv8m/0L/YP96/5P/qf+3
/7//xv/J/87/0v/X/9j/3P/c/93/3//f/+D/4f/i/+P/4v/j/+T/5f/m/+f/5//n/+f/
5//n/+f/6f/o/+j/6f/n/+f/5//o/+j/6f/q/+v/6//t/+7/7v/u/+//8P/x//P/9P/1
//b/9f/3//j/+P/5//v//P/+////AAACAAMABQAHAAcACQAMAA0ADQAQABQAFgAZABsA
GwAdACEAIwAmACkALAAwADMANwA6AD4AQgBGAEoATQBQAFMAVQBZAFwAXwBhAGMAZQBm
AGgAaABsAGwAbABsAGwAawBqAGkAZwBiAF4AWgBYAFIATABGAEIAPAA2ADEAKQAkAB8A
GgAVABAADQAJAAUAAwAAAP3/+v/4//b/9P/y//H/7//t/+7/7f/s/+v/6f/o/+b/5P/k
/+T/4//i/+T/5P/k/+T/4//h/+H/4v/g/+D/4P/g/+H/4f/h/+D/4v/i/+L/4v/g/9//
3//e/97/3v/e/97/4P/h/+H/4f/h/+H/4v/j/+H/4f/h/+L/4v/h/+H/4v/j/+P/5f/l
/+f/5//n/+j/6P/o/+n/6f/o/+j/6P/p/+n/6v/r/+v/7v/u/+7/7//t/+z/6//r/+3/
7f/t/+3/7f/t/+3/7P/s/+z/6v/q/+z/7P/r/+v/6f/p/+n/6P/o/+j/6P/o/+b/5v/m
/+b/5v/n/+j/6P/o/+j/5v/m/+b/5v/m/+b/5v/n/+n/6//s/+z/6//r/+v/6//t/+3/
7//w//H/8f/z//P/8f/x/+7/7P/s/+z/7P/q/+z/6//q/+n/5v/l/+T/4//j/+P/5P/m
/+b/5v/m/+T/4//i/+L/4v/h/+D/3//e/93/3P/c/9v/2//c/9z/2//b/9v/2//b/9v/
2//b/9v/2v/a/9r/2v/a/9r/2v/a/9r/2v/a/9v/2//b/9v/2//b/9z/3P/c/9z/3P/e
/+H/4//p//L/AAAUAC8ASgBhAHUAhwCJAIgAiQCOAJAAjQBzADgA5P+L/0T/IP8T/xT/
KP9G/2T/gP+b/6//u//B/8j/z//S/9T/2f/c/97/3v/f/+H/4f/i/+P/5P/l/+b/5//o
/+n/6v/r/+v/6//t/+3/7f/t/+3/7P/s/+3/6//r/+v/7P/s/+3/7v/v/+//8f/y//L/
8v/z//T/9f/3//j/+f/6//v//f/+//7///8BAAIABAAFAAYACAAJAAkACwALAA0AEAAR
ABEAFAAWABgAGwAdAB8AIQAlACcAKAArAC4AMgA1ADkAPABAAEIARgBKAE0AUABTAFUA
WQBcAF8AYQBjAGUAZgBoAGgAbABsAGwAbABsAGsAagBpAGcAYgBeAFoAVABOAEgAQgA9
ADgAMwAvACkAJAAfABoAFQAQAA0ACQAFAAMAAAD9//r/+P/2//T/8v/x/+//7f/s/+v/
6v/p/+j/6P/n/+b/5P/k/+P/4v/k/+T/5P/k/+X/4//j/+T/5P/k/+T/5P/j/+P/4//i
/+L/4v/i/+L/4v/h/+H/4P/g/+D/4P/g/+D/4f/h/+H/4f/h/+L/4//l/+X/5f/m/+b/
5f/l/+b/5//n/+n/6f/n/+f/5//o/+r/6v/r/+v/6v/q/+r/6//r/+z/7f/t/+z/7P/s
/+3/7f/s/+v/6//r/+v/6//r/+3/7f/t/+z/7P/s/+r/6v/o/+j/5//n/+f/5//n/+b/
5v/m/+b/5v/m/+b/5v/m/+f/5//l/+b/5v/k/+T/5P/k/+b/5v/m/+f/5f/n/+j/6P/p
/+n/6f/p/+v/6//t/+7/7f/t/+//7//v/+//7P/q/+j/6P/o/+b/6P/n/+b/5f/k/+P/
4v/h/+H/4f/i/+T/4//i/+H/3v/f/97/3v/e/9//3v/d/9z/2//a/9r/2f/X/9j/2P/X
/9f/1//X/9f/2f/Z/9n/2f/W/9b/1v/W/9j/2P/Y/9j/2P/Y/9j/2f/Z/9n/2f/Z/9f/
2P/Y/9j/2P/a/9z/3//h/+X/7P/6/w4AKQBGAF8AdwCNAJkAnACbAJoAnACZAHsANgDa
/3n/Mv8M///+BP8e/0D/Xv98/5n/rf+3/73/xP/J/9D/1P/X/9r/2P/Y/9n/2//b/9z/
3f/e/9//4v/j/+T/5f/m/+f/5//n/+f/5//n/+f/5f/k/+T/5f/n/+f/5//o/+j/6f/q
/+v/6//t/+7/7v/w//H/8v/z//P/9P/1//b/9//5//r/+v/7//3//v8AAAEAAgAEAAUA
BQAHAAcACQAOAA8ADwASABQAFgAZABsAHQAfACMAJQAoACsALgAyADUAOQA8AEAAQgBG
AEoATQBSAFUAVwBbAF4AYQBjAGUAZwBoAGoAagBuAG4AbgBuAGwAawBqAGkAZQBgAFwA
WABUAE4ASABCAD4AOAAyAC0AJwAiAB0AGAAVABAADQAJAAMAAQD+//v/+v/4//b/9P/w
/+//7f/r/+z/6//q/+n/5v/m/+X/5P/k/+T/4//i/+L/4v/i/+L/4f/f/9//4P/e/97/
3v/e/93/3f/d/9z/3P/c/9z/3P/c/9v/2//a/9r/2v/a/9r/3P/d/93/3f/d/93/3v/f
/93/3f/d/97/4P/f/9//4P/h/+H/4//j/+P/4//j/+T/5v/m/+f/5//n/+b/5f/l/+X/
5v/n/+f/6P/o/+j/6f/p/+j/5//n/+f/5//n/+f/5f/l/+X/5P/m/+b/5P/k/+T/5P/j
/+P/4//j/+P/4v/i/+L/4v/i/97/4P/g/+D/4P/g/+D/4P/g/+D/4P/g/+H/3//h/+L/
4v/l/+X/5f/l/+X/5f/n/+j/6f/p/+v/6//p/+n/5v/k/+b/5v/m/+T/5P/j/+L/4f/e
/93/3P/b/9z/3f/f/+L/4f/g/9//3P/Z/9j/2P/Y/9n/2P/X/9b/1v/W/9f/1//W/9b/
1f/T/9P/0//T/9P/1f/V/9X/1f/S/9L/0v/S/9T/1P/U/9T/1P/U/9T/1f/T/9P/0//T
/9P/1P/U/9T/1P/W/9b/2f/d/+P/7v/+/xQALQBGAF8AdwCLAJkAngCdAJwAmgCJAF0A
FgC6/2H/Jv8K///+DP8s/0j/ZP+E/53/rf+1/73/wv/H/8j/zP/P/9D/0P/Q/9H/0//T
/9T/1f/W/9f/2P/Z/9r/2//a/9v/2//b/93/3f/d/93/3//e/97/3//f/9//3//g/93/
3f/d/93/3//h/+L/4v/k/+X/5v/n/+n/6v/r/+z/7f/v//D/8P/y//X/9//6//z//v8B
AAMABQAHAAcACQAMAA0ADQAQABAAEgAVABcAGwAdACEAIwAoACsALgAyADUAOQA8AEAA
RABIAEwATwBUAFcAWQBdAF4AYQBjAGUAZwBoAGoAagBsAGwAbABsAGoAaQBoAGcAYQBc
AFgAVABOAEgAQgA8ADQALgAoACMAHwAaABUAEAANAAgABQABAP3/+//4//X/8P/u/+z/
6v/o/+f/5f/j/+T/4//i/+H/3v/e/93/3P/c/9z/2//a/9r/2v/a/9r/2f/X/9f/2P/W
/9b/1v/W/9f/1//X/9b/1v/W/9b/1v/U/9P/0//S/9L/0v/S/9L/1P/V/9X/1f/T/9P/
1P/V/9f/1//X/9j/2P/X/9f/2P/X/9f/2f/Z/9n/2f/Z/9r/3P/c/93/3f/g/+D/4P/h
/+D/4P/g/9//3v/e/97/3//f/97/3f/d/93/3f/d/93/3f/d/93/3P/c/9z/2v/a/9j/
2P/X/9f/2f/Z/9n/2P/W/9b/1v/W/9b/1v/W/9b/1f/X/9f/1P/U/9T/1P/U/9L/0v/S
/9P/0//V/9b/1v/X/9f/1//X/9f/1//Z/9r/2f/Z/9v/2//d/93/2v/Y/9b/1v/W/9T/
1P/T/9L/0f/S/9H/0P/P/83/zf/O/9D/0v/S/9L/0P/N/8z/zP/M/8v/yv/J/8j/x//G
/8b/xf/F/8b/xv/F/8X/xf/F/8X/x//H/8f/x//F/8T/w//C/8L/wv/C/8L/wv/C/8L/
w//B/8H/wf/B/8H/wv/C/8L/xP/C/8T/yf/L/83/0v/e/+7/BQAgADkATwBjAHMAfgCH
AIoAigCFAG8AQAD8/6X/VP8g/wX//v4Q/yz/Rv9g/3v/j/+b/6P/qP+t/7L/uP+7/7z/
wP/A/8H/w//D/8L/w//E/8X/yP/J/8r/y//K/8v/y//L/8v/y//L/8v/zf/M/8z/zf/L
/8v/y//M/8r/y//M/83/z//R/9L/0v/U/9X/1v/X/9n/2v/b/9z/3f/f/+D/4P/h/+P/
5P/m/+X/5v/o/+n/6//t/+3/7//y//P/8//2//j/+v/9////AQADAAcACQAMAA8AEgAW
ABsAHwAiACYAKgAuADIANQA6AD0APwBDAEgASwBNAE8ATwBQAFIAUgBUAFQAVABUAFIA
UQBQAE8ASwBGAEIAPgA6ADQALgAoACQAHgAYABMADAAGAAAA+v/1//D/7f/p/+X/4//g
/93/2f/W/9P/0P/O/83/y//J/8j/x//G/8X/wv/C/8H/wP/C/8L/wf/A/77/vv++/77/
vf+7/7v/vP+7/7r/uf+4/7n/uf+5/7j/tv+2/7b/tv+4/7f/t/+2/7b/tv+2/7b/tv+3
/7f/t/+1/7X/tv+3/7X/tf+1/7b/tv+1/7X/tv+1/7X/t/+3/7n/uf+5/7r/uv+6/7v/
u/+6/7r/uv+7/73/vv+//7//v/++/73/vf+9/7z/u/+7/73/vf+9/73/vf+9/73/vP+7
/7r/t/+2/7j/uP+3/7f/tf+1/7X/tP+0/7T/tP+0/7L/sv+y/7L/s/+z/7P/sv+y/7L/
sP+u/w==
         </WaveFormData>
      </LeadData>
      <LeadData>
         <LeadByteCountTotal>10000</LeadByteCountTotal>
         <LeadTimeOffset>0</LeadTimeOffset>
         <LeadSampleCountTotal>5000</LeadSampleCountTotal>
         <LeadAmplitudeUnitsPerBit>4.88</LeadAmplitudeUnitsPerBit>
         <LeadAmplitudeUnits>��V</LeadAmplitudeUnits>
         <LeadHighLimit>2147483647</LeadHighLimit>
         <LeadLowLimit>268435456</LeadLowLimit>
         <LeadID>V4</LeadID>
         <LeadOffsetFirstSample>0</LeadOffsetFirstSample>
         <FirstSampleBaseline>0</FirstSampleBaseline>
         <LeadSampleSize>2</LeadSampleSize>
         <LeadOff>FALSE</LeadOff>
         <BaselineSway>FALSE</BaselineSway>
         <ExcessiveACNoise>FALSE</ExcessiveACNoise>
         <MuscleNoise>FALSE</MuscleNoise>
         <LeadDataCRC32>3358382452</LeadDataCRC32>
         <WaveFormData>
3P/c/9z/3P/c/9z/3P/c/9//4v/l/+j///8UACkAPgBlAIoArwDUAO4ACAEiATwBAQHI
AI8AVgAhAO7/u/+I/4//lP+Z/57/q/+2/8H/zP/Q/9L/1P/W/9r/3P/e/+D/4P/g/+D/
4P/i/+L/4v/i/+T/5P/k/+T/4v/i/+L/4v/j/+T/5f/m/+T/5P/k/+T/5f/m/+f/6P/m
/+b/5v/m/+f/6P/p/+r/6v/q/+r/6v/r/+z/7f/u//D/8P/w//D/8//0//X/9v/3//j/
+f/6//3//v///wAAAwAEAAUABgAJAAoACwAMABAAEgAUABYAGQAcAB8AIgAlACgAKwAu
ADEANAA3ADoAPQBAAEMARgBJAEwATwBSAFUAVgBXAFgAWQBaAFsAXABbAFoAWQBYAFUA
UgBPAEwARwBEAEEAPgA4ADQAMAAsACYAIgAeABoAFQASAA8ADAAJAAYAAwAAAP3//P/7
//r/9//2//X/9P/z//L/8f/w/+7/7v/u/+7/7P/s/+z/7P/s/+z/7P/s/+r/6v/q/+r/
6v/q/+r/6v/q/+r/6v/q/+j/6P/o/+j/6v/q/+r/6v/o/+j/6P/o/+j/6P/o/+j/5v/m
/+b/5v/n/+j/6f/q/+r/6v/q/+r/6v/q/+r/6v/s/+z/7P/s/+z/7P/s/+z/7v/u/+7/
7v/u/+7/7v/u/+7/7v/u/+7/8P/w//D/8P/w//D/8P/w//D/8P/w//D/7v/u/+7/7v/u
/+7/7v/u/+7/7v/u/+7/7P/s/+z/7P/s/+z/7P/s/+z/7P/s/+z/7P/s/+z/7P/s/+z/
7P/s/+z/7P/s/+z/7f/t/+3/7v/v/+//7//w//D/7//v//H/8f/x//L/8v/0//X/9f/z
//T/9P/0//T/9P/0//T/8v/v/+7/7f/s/+7/7v/u/+7/8P/w//D/7//u/+3/7P/r/+j/
5//n/+b/5//m/+b/5f/j/+P/4//j/+P/4//j/+L/4v/i/+L/4v/k/+T/5P/k/+L/4v/h
/+H/4//j/+P/4//h/+H/4v/i/+P/4//j/+T/5P/k/+T/5P/k/+L/5P/q//X/BAAbADkA
VwB2AJkAwwDtABUBMgFJAVEBOAH2AJEAHgDL/6j/mf+L/4n/lP+g/67/wP/N/9H/1//b
/93/3v/h/+T/5f/n/+b/5v/o/+j/5//n/+j/6P/o/+n/6f/p/+n/6v/q/+r/6v/q/+r/
6v/r/+v/6//s/+z/7P/s/+z/6v/q/+r/6v/t/+3/7f/u/+3/7f/t/+//7//v//D/8P/y
//P/8//0//T/9f/2//f/+P/4//r/+//+////AAACAAMABAAGAAcACQALAA0ADwARABMA
FQAXABcAGQAdAB8AJAAmACkALAAwADQANwA5ADwAQABCAEUASABJAEwATgBQAFIAUwBV
AFcAWABYAFkAWQBZAFkAWABYAFUAUwBRAE0ASQBFAEAAPAA5ADQAMAAqACYAIQAdABkA
FgASAA8ACgAHAAUAAgABAAAA/v/8//r/+f/4//b/9P/z//P/8f/z//L/8f/x//H/8f/x
/+//7//v/+//7//u/+7/7v/u/+7/7v/u/+3/7f/t/+3/7f/t/+3/7f/t/+3/7P/s/+z/
7P/s/+v/6//t/+3/7f/t/+v/6//r/+v/6//r/+v/6//r/+v/6//r/+v/7P/s/+z/7P/s
/+3/7f/t/+3/7f/t/+3/7v/u/+7/7//v/+//7//v//D/8P/w//D/8P/w//D/8f/x//H/
8f/x//L/8v/x//D/8P/w//D/8v/y//L/8f/v/+//7//v/+//7//v/+//8P/w//H/8f/v
/+7/7v/u/+7/7v/u/+7/7P/s/+z/7P/u/+7/7v/u/+7/7v/u/+//7//v//D/8f/x//H/
8v/y//P/8//1//X/8//0//T/9v/3//f/9f/0//T/9P/0//T/9P/0//L/8f/w/+//7v/u
/+7/7v/u//D/8P/w/+//7v/v/+7/7f/s/+n/6f/o/+f/5v/m/+X/5f/j/+P/4//j/+T/
5f/l/+b/5P/k/+T/5P/k/+T/5P/k/+T/4//j/+P/4//j/+P/4//j/+T/5P/j/+P/4//k
/+T/5P/i/+T/5P/k/+T/7P/3/wgAIQA/AFsAeACbAMEA6wAPASwBQwFFASYB3AB1AAoA
v/+i/5X/h/+H/5T/ov+y/8T/0f/V/9n/2//f/+D/4f/k/+X/5//m/+b/6P/o/+f/5//o
/+j/6P/p/+n/6f/r/+z/7P/s/+r/6v/q/+r/6//r/+v/7P/q/+r/6v/q/+z/7P/s/+z/
7f/t/+3/7v/x//H/8f/z//P/8//0//T/9v/3//f/+P/2//f/+P/5//r/+v/8//3//P/9
//7/AAABAAIABAAFAAcACQALAA0ADwARABMAFQAXABkAHQAfACIAJAAnACoALgAyADUA
NwA4ADwAPgBBAEYARwBKAEwATgBQAFEAUwBVAFYAVgBXAFcAVwBXAFYAVgBTAFEATwBN
AEkARQBAADoANwAyAC4AKgAmACEAHQAZABYAEgAPAAwACQAHAAQAAQAAAP7//P/6//n/
+P/2//b/9f/1//P/8f/w/+//7//v/+//7//t/+//7//v/+//7v/u/+7/7v/u/+7/7v/t
/+3/7f/t/+3/7f/t/+3/7f/t/+z/7P/s/+z/7P/r/+v/6//r/+v/6//r/+v/6//r/+v/
6//r/+v/6//r/+v/6//t/+7/7v/u/+z/7P/t/+3/7f/t/+3/7f/t/+7/7v/u/+//7//v
/+//7//w//D/8P/w//D/8P/w//P/8//z//P/8f/y//L/8f/w//D/8P/w//D/8P/w/+//
7//v/+//7//x//H/8f/x/+7/7v/v/+//7//u/+7/7v/u/+7/7v/u/+7/7v/u/+7/8P/w
//D/8P/w//D/8P/x/+//7//w//H/8f/x//L/8v/x//H/8//z//P/9P/0//b/9//3//X/
9P/0//T/9P/0//T/9P/y//H/8v/x//D/8P/u/+7/7v/w//D/8P/v/+7/7//u/+3/7P/p
/+n/6P/n/+j/6P/n/+f/5f/l/+X/5f/l/+X/5P/k/+b/5v/m/+b/5P/k/+T/5P/k/+P/
4//j/+P/4//j/+P/4//k/+T/4//j/+P/5P/k/+T/5P/k/+T/5P/o//D//f8QACsASQBl
AIIApQDLAO8ADwEqATsBMwEEAawAQQDg/6f/lP+J/3//h/+W/6T/tv/I/9H/1//Z/93/
4f/i/+X/5v/n/+f/5v/m/+j/6P/p/+n/6v/q/+r/6//r/+v/6f/q/+r/6v/q/+r/6v/q
/+3/7f/t/+7/7v/u/+7/7v/u/+7/7v/u/+//7//v//D/8f/x//H/8//z//P/9P/0//T/
9f/1//b/+P/5//r/+//6//r//P/9//7///8AAAIAAwAEAAYABwAJAAsADQAPABEAEwAV
ABcAGQAbAB8AIQAkACYAKQAsAC4AMgA1ADcAPABAAEIARQBGAEcASgBMAFAAUgBTAFUA
VQBWAFYAVwBXAFcAVwBWAFYAUwBRAE8ATQBJAEUAQAA8ADkANAAwACoAJgAhAB0AGQAW
ABIADwAMAAkABwAEAAIAAgABAAAA/v/9//z/+v/6//n/+f/3//X/9P/z//P/9f/1//X/
8//x//H/8f/x//L/8v/y//L/8P/w//D/7//x//H/8f/x/+//7//v/+//8f/w//D/8P/w
//D/7//v/+3/7f/t/+3/7f/t/+3/7f/v/+//7//v//H/8f/x//H/8f/y//L/8v/y//L/
8//z//P/8//z//P/8//0//T/9P/1//X/9f/1//f/+P/4//j/9v/2//b/9v/3//f/9//3
//f/+P/4//f/9v/2//b/9v/0//T/9P/z//X/9f/1//X/9f/1//X/9f/0//T/9f/1//X/
9P/0//T/8v/y//L/8v/y//L/8v/y//L/8v/y//L/8v/y//P/9f/1//b/9//3//f/+P/4
//f/9//5//n/+f/6//r//P/9//3/+//6//r/+v/6//r/+v/6//j/9//2//X/9P/0//T/
9P/0//b/9v/2//X/9P/z//L/8f/w/+//7//u/+3/7P/s/+v/6//r/+v/6//r/+v/6//q
/+r/7P/s/+z/7P/q/+r/6v/q/+r/6f/p/+n/6f/p/+n/6f/p/+r/6v/p/+n/6f/q/+r/
6v/q/+r/6v/q/+7/9P/9/w4AJwBFAGMAggCnAM8A9QATASoBOwE/AR4BzABdAPL/rf+S
/4X/ff+F/5L/ov+y/8T/0//Z/93/4f/j/+b/6f/q/+v/6//q/+r/7P/s/+z/7f/v//D/
7v/v/+//7//v//D/8P/w//D/8P/w//D/7//v/+//8P/y//L/8v/y//T/9P/0//T/9f/1
//X/9v/2//X/9P/1//f/9//4//j/+v/7//v//P/8//3//v///wIAAgAEAAUABAAFAAYA
CAAJAAoADAANAA8AEQATABUAFwAZABsAHQAfACEAJQAnACwALgAxADQANgA6AD0APwBC
AEYASABLAE4ATwBSAFQAVgBYAFkAWwBdAF4AXgBfAF8AXwBfAF4AXABZAFcAVQBRAE0A
SQBEAEIAPwA6ADYAMAAsACcAIwAfABwAGAAVABIADwANAAoABwAGAAQAAgAAAP///v/8
//z/+//7//n/9//2//X/9f/3//f/9//1//X/9f/1//X/8//y//H/8P/y//L/8v/x/+//
7//v/+//7//v/+//7//v/+7/7v/u/+7/7v/t/+3/7f/t/+3/7f/t/+3/7f/t/+//7//v
/+//7//v/+//7//v//D/8P/w//L/8v/z//P/8f/x//H/8f/z//T/9P/0//P/8//z//P/
9f/2//b/9v/0//T/9P/0//P/8//z//P/8f/y//L/8f/y//L/8v/y//L/8v/y//H/8P/v
/+7/7f/v/+//7//v//D/8P/x//H/7//u/+7/7v/s/+z/7P/s//D/7v/u/+3/7P/r/+r/
6//s/+3/7//t/+3/7v/v/+//7//w//D/8f/x//P/8//z//T/9P/2//X/9f/z//L/8//0
//X/9v/0//T/8v/x/+7/7f/s/+z/7v/u/+7/8P/y//L/8f/w/+7/7P/q/+j/6f/p/+j/
5//m/+b/5f/l/+X/5f/l/+X/5//n/+b/5v/k/+T/5P/k/+T/5P/k/+T/5P/j/+P/4//l
/+X/5f/l/+P/5P/k/+P/4//j/+T/5P/k/+T/4v/i/+b/5v/s//n/DAAlAEMAYQCCAKsA
1wADASEBNgFJAUsBJAHOAF8A9P+v/5L/gf95/4P/kv+e/7D/wv/N/9H/1f/b/93/4P/h
/+L/4//l/+T/5P/m/+b/5//n/+j/6P/m/+f/5//n/+f/6P/o/+j/6P/o/+j/6P/p/+n/
6f/q/+r/6v/q/+r/6v/q/+r/6v/r/+v/6//s/+z/6//q/+v/7f/t/+7/7v/u/+//7//w
//L/8//0//X/9P/0//b/9//5//v//f8AAAEAAgAEAAUABwAJAAsADQAPABEAEwAVABYA
FwAaABsAHwAiACYAKgAuADIANQA3ADoAPgBAAEMASABJAEwATgBQAFIAUwBVAFcAWABY
AFkAWQBZAFkAWABWAFMAUQBPAE0ASQBFAEAAOgA3ADIALgAnACIAHAAXABMAEAAMAAkA
BgADAAEA/v/7//r/+P/2//b/9f/0//L/8P/v/+//7f/t/+z/6//r/+n/6f/p/+f/6f/p
/+n/6f/o/+j/6P/o/+b/5v/m/+X/5//n/+f/5//l/+X/5f/l/+f/5v/m/+b/5P/k/+P/
4//j/+P/4//j/+P/4//j/+P/5f/l/+X/5f/n/+f/5//n/+f/6P/o/+j/6P/o/+n/6f/r
/+v/6//r/+v/7P/s/+z/6//r/+v/6//r/+z/7P/s/+z/7P/s/+z/7f/t/+3/7f/t/+7/
7v/t/+z/7P/s/+z/6v/q/+r/6f/n/+f/5//n/+n/6f/p/+n/6P/o/+n/6f/n/+b/5v/m
/+b/5v/m/+b/5P/k/+T/5P/o/+b/5f/l/+b/5v/m/+b/5v/o/+j/6P/p/+f/5//o/+n/
5//n/+j/6P/p/+n/6//r/+3/7v/u//D/7//v/+3/7P/u/+7/7v/u//D/8P/u/+3/6v/p
/+j/6P/o/+j/6P/q/+z/7P/r/+r/6f/o/+f/5v/l/+X/5P/j/+D/4P/f/9//3//f/9//
3//f/9//3v/e/+D/4P/g/+D/4P/g/+D/4P/g/9//3//f/93/3f/d/93/3//g/+D/3//f
/9//4P/g/+D/4P/g/+D/3v/g/+T/7f/6/w8ALQBLAGoAjQC3AOMACwEsAUMBUwFEAQoB
rQA8AN3/qv+X/4f/g/+M/5j/pv+4/8f/zf/R/9X/2f/c/9//4P/h/+P/4v/i/+T/5P/l
/+X/5v/m/+b/5//n/+f/5f/m/+b/5v/m/+b/5v/m/+f/5//n/+j/6P/o/+j/6P/q/+r/
6v/q/+n/6f/p/+r/6//r/+v/7f/t/+3/7v/u//D/8f/x//L/9P/1//b/9//2//b/+P/5
//r/+//8//7///8AAAIAAwAHAAkACwANAA0ADwARABMAFwAZAB0AHwAgACIAJQAoACwA
MAAzADUAOAA8AD4AQQBFAEcASwBOAFAAUgBTAFUAVwBYAFgAWQBbAFsAWwBaAFkAVwBW
AFUAUQBNAEkARABAAD0AOAA0AC4AKgAlACEAGwAYABQAEQAOAAsACQAGAAEAAAD+//z/
+v/5//j/9v/2//X/9f/z//P/8v/x//H/7//v/+//7f/t/+3/7f/t/+z/7P/s/+z/7P/s
/+z/6//r/+v/6//r/+v/6//r/+v/6//q/+r/6v/q/+r/6f/p/+n/6f/p/+n/6f/p/+n/
6f/r/+v/6//r/+r/6f/o/+f/6f/q/+r/6v/q/+r/6//r/+v/6//r/+v/6//s/+z/7P/v
/+//7//v/+3/7v/u/+7/8P/w//D/8P/v/+//7//v/+//8P/w/+//7v/u/+7/7v/u/+7/
7v/t/+3/7f/t/+3/7f/t/+3/7f/s/+z/7f/t/+v/6v/q/+r/6v/q/+r/7P/s/+z/7P/s
/+z/7P/s/+z/7f/r/+v/7P/t/+//7//w//D/7f/t/+//7//x//L/8v/0//X/9f/z//L/
8P/w//D/8P/w//D/7v/t/+z/6//q/+r/7P/s/+z/7v/s/+z/6//q/+n/6P/n/+b/5//n
/+b/5f/i/+L/4f/h/9//3//f/9//4f/h/+D/4P/g/+D/4P/g/+L/4v/i/+L/4v/h/+H/
4f/f/9//3//f/9//4P/g/9//4f/h/+L/4v/g/+L/4v/i/+D/4v/q//X/CAAjAEMAXwB+
AKMAywDzABkBMgFFAUMBGAHEAFcA7v+x/5r/i/+B/4f/kv+g/7L/wv/L/9H/1f/X/9n/
3v/f/+D/4f/h/+L/4v/k/+T/4//j/+T/5P/m/+f/5//n/+f/6P/o/+j/6P/o/+j/6P/p
/+n/6f/q/+r/6v/q/+r/7P/s/+z/7P/t/+3/7f/u//H/8f/x//P/8f/x//L/8v/0//X/
9f/2//b/9//4//n//P/8//7///8AAAEAAgAEAAUABgAIAAkACwANAA8AEQATABUAFwAZ
AB0AHwAjACUAKAAqAC0AMAAyADYAOQA7AD4AQgBEAEcASgBLAE4AUABSAFQAVQBXAFcA
WABYAFkAWQBZAFkAWABWAFMAUQBPAE0ASQBFAEAAOgA3ADIALgAqACYAIQAdABkAFgAS
AA8ADAAJAAcABAD///7//P/6//j/9//2//T/9P/z//P/8f/x//D/7//v/+3/7f/t/+v/
7f/t/+3/7f/s/+z/7P/s/+z/7P/s/+v/6//r/+v/6//p/+n/6f/p/+v/6v/q/+r/6P/o
/+f/5//p/+n/6f/p/+n/6f/p/+n/6f/p/+n/6f/p/+n/6f/p/+n/6v/q/+r/6P/o/+n/
6f/p/+n/6f/p/+n/6v/q/+r/7f/t/+3/7f/t/+7/7v/u/+7/7v/u/+7/7f/t/+3/7f/t
/+7/7v/t/+z/7P/s/+z/7P/s/+z/6//r/+v/6//r/+v/6//r/+v/6v/q/+v/6//r/+z/
6v/q/+r/6v/q/+r/6v/q/+v/6//r/+z/7f/t/+3/7v/u/+3/7f/v/+//8f/y//L/9P/1
//X/8//y//D/8P/w//D/8P/w/+7/7f/s/+v/6v/q/+r/6v/q/+z/7P/s/+v/6v/r/+r/
6f/o/+X/5f/k/+P/4v/i/+H/4f/f/9//3//f/+H/4f/g/+D/4P/g/+D/4P/g/+D/4P/g
/+D/3//f/9//3//f/9//3//f/+D/4P/f/93/3f/e/97/4P/g/+D/4P/e/+D/5v/v//z/
EQArAEkAZgCFAKkAzQD1ABQBLQE7AS4B+gCdAC4Az/+i/5H/g/99/4j/lP+k/7b/xf/N
/9H/1f/Z/9r/3f/g/9//4f/i/+L/5P/k/+P/4//k/+T/5P/l/+X/5f/l/+b/5v/m/+b/
5v/m/+b/5//n/+f/6P/o/+j/6P/o/+j/6P/o/+j/6f/p/+n/6v/r/+v/6//t/+3/7f/u
/+7/7//v/+7/7v/w//H/8v/z//L/8v/0//X/+P/5//r//P/7//z//v///wEAAwAFAAcA
CQALAA0ADwARABMAFwAZABwAHgAhACQAJgAqAC0ALwAyADYAOAA7AEAAQQBEAEYASABK
AEsATQBPAFAAUABRAFEAUQBRAFAAUABNAEsASQBJAEUAQQA8ADgANQAwACwAJgAiAB0A
GQAVABIADgALAAgABQADAAAA/f/8//r/+P/4//f/9v/0//L/8f/x/+//7f/s/+v/6//r
/+v/6//p/+v/6//r/+v/6v/q/+r/6v/q/+r/6v/p/+f/5//n/+f/5//n/+f/5//n/+b/
5v/m/+b/5v/l/+X/5//n/+f/5//l/+X/5f/l/+X/5f/l/+X/5f/l/+X/5f/l/+b/5v/m
/+j/6P/p/+n/5//n/+f/5//p/+r/6v/q/+n/6f/p/+n/6//s/+z/7P/s/+z/7P/s/+3/
7f/t/+3/7f/u/+7/7f/q/+r/6v/q/+r/6v/q/+n/6//r/+v/6//r/+v/6//r/+j/6P/p
/+n/6//q/+r/6v/o/+j/6P/o/+j/6P/o/+j/6P/p/+v/6//s/+3/7f/t/+7/7v/t/+3/
7//v/+//8P/w//L/8f/x/+//7v/u/+7/7v/u//D/8P/u/+3/6v/p/+j/6P/o/+j/6P/q
/+r/6v/p/+j/5//m/+X/5P/j/+P/4v/h/+D/4P/f/9//3//f/9//3//f/9//3v/e/97/
3v/e/97/3v/e/97/3v/e/93/3f/d/9//3//f/9//3f/e/97/3f/f/9//4P/g/+D/4P/g
/+D/4P/i/+r/9f8EABsANwBTAHIAlQC3ANcA+QAUAScBKwESAcwAZQD4/6//kP+D/3n/
ef+G/5b/qv+8/8n/z//T/9f/2//c/93/4P/j/+P/4v/i/+T/5P/l/+X/5v/m/+T/5f/l
/+X/5//o/+j/6P/o/+j/6P/o/+n/6f/p/+r/6P/o/+j/6P/q/+r/6v/q/+v/6//r/+z/
6//r/+v/7f/t/+3/7v/u//D/8f/x//L/8v/z//T/9f/2//b/+P/5//r/+//8//7//f/+
/wAAAQAFAAcACQALAAsADQAPABEAEwAVABkAGwAcAB4AIQAkACYAKgAtAC8AMgA2ADgA
OwA+AD8AQgBEAEYASABJAEsASwBMAEwATQBPAE8ATwBOAE4ASwBJAEcAQwA/ADsANgA0
ADEALAAoACQAIAAbABcAEQAOAAoABwAGAAMAAQD+//v/+v/4//b/9P/z//L/8P/w/+//
7//t/+//7v/t/+3/6//r/+v/6f/p/+n/6f/p/+r/6v/q/+r/6P/o/+j/5//p/+n/6f/p
/+n/6f/p/+n/6P/m/+X/5P/m/+b/5f/l/+X/5f/l/+X/5f/l/+X/5f/n/+f/5//n/+f/
5//n/+f/6f/q/+r/6v/o/+j/6f/p/+v/6//r/+v/6f/q/+r/6v/t/+3/7f/t/+3/7v/u
/+7/7P/s/+z/7P/t/+3/7f/t/+3/7v/u/+3/7v/u/+7/7v/t/+z/6//p/+v/6//r/+v/
6f/p/+n/6f/o/+j/6f/p/+v/6v/o/+r/6v/q/+r/6v/q/+r/6v/q/+v/6//r/+z/7f/t
/+3/7v/u/+3/7f/v/+//7//w//D/8v/z//P/8f/w/+7/7v/u/+7/8P/w/+7/7f/s/+v/
6v/q/+r/6v/q/+z/6v/q/+n/6P/n/+b/5f/k/+X/5f/k/+P/4P/g/9//3//f/9//3//f
/9//3//e/97/4P/g/+D/4P/g/+D/4P/g/+D/3//f/9//3//f/9//3//f/+D/4P/f/9//
3//g/+D/4P/i/+L/4P/g/+T/6v/z/wQAHQA5AFkAegCbAMMA5wAFARgBKQEtAQ4BvgBP
AOL/n/+E/3f/c/97/4j/lv+o/77/yf/P/9X/2f/b/+D/4//m/+X/4//i/+L/5P/k/+P/
4//k/+T/5v/n/+f/5//n/+j/6P/o/+r/6v/q/+r/6f/p/+n/6v/q/+r/6v/q/+r/6v/q
/+r/7f/t/+3/7v/v/+//7//x//H/8f/y//L/8v/z//P/9P/2//f/+P/5//r/+v/8//3/
/P/9//7/AAACAAQABwAJAAkACwANAA8AEQATABUAFwAZABsAHwAhACIAJAAnACoALgAy
ADUANwA6AD4AQABDAEYARwBKAEwATABOAE8AUQBVAFYAVgBXAFcAVwBXAFYAUgBPAE0A
SwBLAEcAQwA+ADgANQAwACwAKAAkAB8AGwAZABYAEgAPAAwACQAHAAQAAwACAAAA/v/8
//v/+v/4//j/9//3//X/8//y//H/8f/x//H/8f/v/+//7//v/+//7P/s/+z/7P/u/+7/
7v/t/+v/6//r/+v/6//r/+v/6//t/+z/7P/s/+r/6v/p/+n/6//r/+v/6//r/+v/6//r
/+v/6//r/+v/7f/t/+3/7f/r/+z/7P/s/+z/7P/t/+3/8P/x//L/8//w//D/7//u//H/
8f/x//H/8f/y//L/8v/y//L/8v/y//H/8f/x//H/7//w//D/7//u/+7/7v/u/+7/7v/u
/+3/7//v/+//7//v/+//7//v/+z/7P/t/+3/7v/u/+7/7v/u/+7/7v/u/+//7f/t/+7/
7//x//H/8v/y//H/8f/z//P/9f/2//b/+P/4//f/9P/y//T/9P/0//T/9P/0//L/8f/u
/+3/7P/s/+7/7v/u//D/7v/u/+3/7P/q/+j/5v/k/+T/5f/l/+X/5v/m/+X/5f/j/+P/
4//j/+P/4//i/+L/5P/k/+T/5P/i/+L/4v/i/+T/4//j/+P/5f/l/+X/5f/k/+T/4//h
/+P/4//k/+T/5P/k/+L/4P/i/+b/8P///xQALQBHAGkAjgCzAN8ABQEhATQBQwE7AQgB
qgA3AND/m/+I/3v/d/+D/47/nP+y/8T/zf/T/9n/3f/f/+D/4f/k/+X/4//k/+T/5v/m
/+X/5f/m/+b/5v/n/+f/5//l/+b/5v/m/+j/6P/o/+j/6f/p/+n/6v/s/+z/7P/s/+n/
6P/n/+b/6f/p/+n/6v/p/+n/6f/r/+v/6//s/+z/8P/x//H/8v/y//P/9P/1//j/+P/6
//v//P/9//7/AAABAAIABAAFAAcACQALAA0ADQAPABEAEwAXABkAHQAfACIAJAAnACoA
LgAyADUANwA6AD4AQABDAEYARwBKAEwATgBQAFEAUwBVAFYAVgBXAFcAVwBXAFYAUgBP
AE0ASwBIAEMAPgA4ADIALwAqACYAIAAcABcAEwAQAA4ACwAJAAQAAQD///z/9//2//T/
8v/w/+//7v/s/+z/6//r/+n/6f/o/+f/5//l/+X/5f/j/+X/5f/l/+X/4v/i/+L/4v/i
/+L/4v/h/+H/4f/h/+H/4f/h/+H/4f/h/+D/4P/g/97/3v/d/93/3//f/9//3//f/9//
3//f/9//3//f/9//4f/h/+H/4f/f/+D/4P/g/+D/4P/h/+H/4//j/+P/4//l/+b/5v/m
/+X/5f/l/+X/4//k/+T/5P/k/+T/5P/k/+X/5f/l/+X/4//k/+T/4//i/+L/4v/i/+D/
4P/g/9//4f/h/+H/4f/h/+H/4f/h/97/3v/f/9//3f/g/+D/3v/e/97/3v/e/97/3v/e
/9//4f/h/+L/4//h/+H/4v/i/9//3//h/+H/4//k/+T/5v/n/+f/5f/k/+L/4v/i/+L/
5P/k/+L/4f/g/9//3v/e/9z/3P/c/97/3v/e/93/3P/b/9r/2f/Y/9f/1//W/9X/1P/U
/9P/0//T/9P/0//T/9H/0f/Q/9D/0f/S/9P/1P/T/9L/0f/Q/9L/0f/R/9H/0//T/9P/
0//S/9L/0f/P/8//z//Q/9D/0v/S/9L/1P/S/9T/2P/h/+7/AwAhAEEAYgCFAK0A2QAD
ASABNwE/AS4B9gCXACIAxf+W/4H/c/9z/3r/hv+W/6j/t/+//8H/w//F/8z/0f/S/9P/
0//S/9L/1P/U/9X/1f/W/9b/2P/Z/9n/2f/X/9j/2P/Y/9j/2P/Y/9j/2f/Z/9n/2v/a
/9r/2v/a/9r/2v/a/9r/2//b/9v/3P/d/93/3f/f/9//3//g/+D/4v/j/+P/5P/m/+f/
6P/p/+j/6P/q/+v/7v/v//D/8v/1//b/+P/5//v//f///wEAAwAFAAcACQALAA0AEQAT
ABYAGAAbAB4AIgAmACkAKwAwADQANgA5AD4APwBCAEQARABGAEcASQBNAE4ATgBPAE8A
TwBPAE4ATABJAEcARQBDAD8AOwA2ADIALwAqACYAIAAcABcAEwANAAoABgADAAAA/f/7
//j/8//y//D/7v/s/+v/6v/o/+b/5f/l/+P/4//i/+H/4f/j/+P/4//h/9//3//f/9//
3v/e/97/3v/c/9z/3P/b/93/3f/d/93/2//b/9v/2//b/9r/2v/a/9r/2v/Z/9n/2//b
/9v/2//b/9v/2//b/9n/2f/Z/9n/2//b/9v/2//Z/9r/2v/a/9z/3P/d/93/3f/d/93/
3f/b/9z/3P/c/9//3//f/9//3//g/+D/4P/g/+D/4P/g/+H/4f/h/+H/4f/i/+L/4f/e
/97/3v/e/97/3v/e/93/3//f/9//3//d/93/3f/d/9z/3P/d/93/3f/c/9z/3P/e/9z/
3P/c/w==
         </WaveFormData>
      </LeadData>
      <LeadData>
         <LeadByteCountTotal>10000</LeadByteCountTotal>
         <LeadTimeOffset>0</LeadTimeOffset>
         <LeadSampleCountTotal>5000</LeadSampleCountTotal>
         <LeadAmplitudeUnitsPerBit>4.88</LeadAmplitudeUnitsPerBit>
         <LeadAmplitudeUnits>��V</LeadAmplitudeUnits>
         <LeadHighLimit>2147483647</LeadHighLimit>
         <LeadLowLimit>268435456</LeadLowLimit>
         <LeadID>V5</LeadID>
         <LeadOffsetFirstSample>0</LeadOffsetFirstSample>
         <FirstSampleBaseline>0</FirstSampleBaseline>
         <LeadSampleSize>2</LeadSampleSize>
         <LeadOff>FALSE</LeadOff>
         <BaselineSway>FALSE</BaselineSway>
         <ExcessiveACNoise>FALSE</ExcessiveACNoise>
         <MuscleNoise>FALSE</MuscleNoise>
         <LeadDataCRC32>1071622922</LeadDataCRC32>
         <WaveFormData>
5v/m/+b/5v/m/+b/5v/m/+n/6v/r/+z//P8MABwALABNAG4AjwCwAMoA5AD+ABgB7QDC
AJcAbABGACIA/v/a/9f/1v/V/9T/2f/e/+P/6P/o/+j/6P/o/+n/6v/r/+z/7P/s/+z/
7P/q/+r/6v/q/+z/7P/s/+z/6v/q/+r/6v/s/+z/7P/s/+r/6v/q/+r/6//s/+3/7v/s
/+z/7P/s/+3/7v/v//D/7v/u/+7/7v/w//D/8P/w//L/8v/y//L/9f/2//f/+P/6//r/
+v/6//3//v///wAAAgACAAIAAgADAAQABQAGAAgACgAMAA4AEAASABQAFgAYABoAHAAe
ACIAJAAmACgALAAuADAAMgA0ADYAOAA6AD0APgA/AEAAQgBCAEIAQgBCAEIAQgBCAD8A
PgA9ADwAOAA2ADQAMgAvACwAKQAmACIAHgAaABYAFAASABAADgALAAgABQACAAEAAAD/
//7/+//6//n/+P/2//b/9v/2//T/9P/0//T/8v/y//L/8v/y//L/8v/y//D/8P/w//D/
8P/w//D/8P/w//D/8P/w//D/8P/w//D/8P/w//D/8P/u/+7/7v/u/+7/7v/u/+7/7P/s
/+z/7P/u/+7/7v/u/+7/7v/u/+7/7v/u/+7/7v/w//D/8P/w//D/8P/w//D/8v/y//L/
8v/y//L/8v/y//D/8P/w//D/8f/y//P/9P/y//L/8v/y//T/9P/0//T/8v/y//L/8v/y
//L/8v/y//L/8v/y//L/8P/w//D/8P/w//D/8P/w//D/8P/w//D/8P/w//D/8P/w//D/
8P/w//D/8P/x//L/8P/w//H/8f/y//L/8v/y//T/9P/0//T/8//z//P/9P/4//j/+P/4
//j/+P/4//j/+P/4//j/9//2//X/8//z//L/8v/y//L/9P/0//T/8//0//P/8v/y/+//
7v/t/+z/6//r/+v/6v/s/+z/7P/s/+r/6v/q/+n/6f/p/+n/6v/o/+j/5//n/+n/6f/p
/+j/6P/o/+j/6f/n/+f/5//n/+f/5//m/+b/6f/p/+n/6f/p/+f/5f/q//L/+/8LACMA
OwBUAHUAmgDCAOcABAEbASIBEQHeAJIAPgAAAOz/5f/a/9P/0//V/9v/5P/p/+j/6v/r
/+z/6//t/+3/7//v/+//7//v/+//7f/t/+3/7f/t/+3/7f/t/+3/7f/t/+3/7f/t/+3/
7f/t/+3/7f/u/+7/7//v/+//7v/u/+7/7v/s/+3/7f/t/+3/7f/u/+7/7v/v/+//8P/x
//L/8v/y//L/8v/z//X/9f/1//X/9//4//n/+v/7//z//f/9//7///8BAAMABAAFAAYA
CAAKAAsADQAPABEAEwAWABcAGQAbAB4AIAAiACQAJwApACsALQAwADEAMwA1ADYANwA4
ADoAPAA8AD0APwA/AD8APwA9ADwAOgA5ADcANAAyAC8ALgArACcAJAAhAB4AGwAYABIA
DwANAAoABwAGAAQAAgACAAAA/v/9//v/+v/4//f/9v/2//X/9f/2//X/9P/0//T/9P/0
//P/8//y//L/8v/y//L/8v/y//P/8//z//P/8f/x//H/8f/v/+//7//u//D/8P/w//D/
7//v/+//7//v/+//7//v/+//7//u/+7/7v/u/+//7//v/+//7//v/+3/7f/u/+7/7v/u
/+7/7v/u/+7/7v/u/+7/7v/u/+7/7//v/+//8P/w//D/8P/w//D/8P/x//H/8f/x//H/
8f/x//H/8f/x//D/8P/w//D/8v/y//H/8f/v/+//7//v/+//7//v/+//8f/x//H/8f/x
//H/8f/w//D/8P/w//D/8P/w/+7/7v/u/+7/7v/u/+7/7//w//D/8P/x//H/8v/y//L/
8v/y//L/8v/y//P/9f/1//b/+P/2//b/9v/2//b/9v/2//b/+P/4//f/9v/1//P/8//0
//L/8v/y//L/8v/y//H/8P/x//D/8P/v/+7/7f/s/+v/6//r/+r/6v/o/+j/6P/o/+r/
6v/p/+n/5//n/+j/6P/o/+f/5//n/+n/6f/o/+j/5v/m/+f/5//n/+f/5//n/+n/6P/o
/+n/6f/n/+X/5f/l/+X/6P/w//v/DwAnAD0AVgB1AJgAvgDjAP4AEwEYAf8AxgB4ACgA
9P/k/9v/0P/L/8//0//Z/+T/6//q/+r/6//s/+v/7f/t/+3/7f/r/+v/6//r/+v/6//r
/+v/6//r/+v/6//r/+v/6//r/+v/6//r/+v/6//r/+v/7P/s/+3/7f/t/+z/7P/s/+z/
7P/t/+3/7f/v/+//8P/w//D/8f/x//L/8f/y//L/8v/y//L/8//1//X/9f/1//f/9v/3
//j/+f/6//v/+//8////AQADAAQAAwAEAAYACAAJAAsADQAPABEAFAAVABcAGQAcAB4A
IAAgACMAJQAnACsALgAvADEAMwA0ADUANgA4ADoAOgA7ADsAOwA7ADsAOwA6ADgANwA1
ADIAMAAtACoAJwAjACAAHQAaABcAFAAQAA0ACwAIAAUABAACAAAA/v/8//r/+f/5//j/
9v/1//T/9P/z//P/8v/x//D/8P/y//L/8v/x//H/8P/w//D/8P/w//D/8P/v/+//7//v
/+//7//v/+//7//v/+//7v/u/+7/7v/u/+3/7f/t/+3/7f/t/+3/7f/t/+3/7P/s/+z/
7P/t/+3/7f/t/+3/7f/t/+3/7v/u/+7/7v/u/+7/7v/u/+7/7v/u/+7/7v/u/+//7//v
//D/7v/u/+7/7v/u/+7/7//v//H/8f/x//H/8f/x//H/8f/u/+7/7v/u//D/8P/v/+//
7//v/+//7//v/+//7//v/+//7//v/+//7//v/+//7v/u/+7/7v/u/+7/7v/u/+7/7v/u
/+7/7v/u/+//8P/w//D/8f/x//L/8v/y//L/8v/y//L/8v/z//P/8//0//b/9v/2//b/
9v/0//T/9P/0//b/9v/1//T/8//x//H/8v/w//D/8P/w//L/8v/x//D/7//u/+7/7f/s
/+v/6v/p/+n/6f/o/+j/6P/o/+j/6P/o/+j/5//n/+X/5f/m/+b/5v/l/+X/5f/n/+f/
5v/m/+T/5P/l/+X/5f/l/+X/5f/l/+T/5P/l/+X/5f/l/+P/4//j/+j/8v///xMALQBF
AFwAfQCiAMYA5QD+AA8BCgHlAKIAUAAGAN7/1v/P/8b/x//L/9H/2f/i/+f/5v/m/+f/
6v/r/+v/6//r/+v/6f/p/+n/6f/r/+v/6//r/+v/6//r/+v/6f/p/+n/6f/p/+n/6f/p
/+v/6//r/+z/6v/r/+v/6//s/+z/7P/s/+r/6//r/+v/6//r/+z/7P/s/+3/7f/u/+3/
7v/u/+7/8P/w//H/8//z//P/8//1//T/9f/2//f/+P/5//n/+v/9////AQACAAMABAAG
AAgACQALAA0ADwARABQAFQAXABkAHAAeACAAIgAlACcAKQArAC4ALwAxADMANAA1ADYA
NgA4ADgAOQA5ADkAOQA5ADkAOAA2ADUANQAyADAALQAoACUAIQAeAB0AGgAXABQAEAAN
AAsACAAFAAQAAgAAAAAA/v/8//v/+//6//j/9//2//b/9f/1//T/8//y//L/8P/w//D/
7//x//D/8P/w//D/8P/w//D/7//v/+//7//v/+//7//v/+//7//v/+7/8P/w//D/8P/v
/+//7//v/+3/7f/t/+3/7f/t/+z/7P/s/+z/7f/t/+3/7f/t/+3/7f/t/+7/7v/u/+7/
7v/u/+7/7v/u/+7/7v/u/+7/7v/v/+//7//w//L/8v/y//L/8P/w//H/8f/x//H/8f/x
//H/8f/x//H/8P/w//D/8P/w//D/7//v/+//7//v/+//8f/x//H/8f/x//H/8f/x//H/
8f/x//D/7v/u/+7/7v/u/+7/7v/w//D/8P/w//D/8f/y//L/8v/z//P/9P/y//L/8v/y
//L/8v/y//P/9f/1//b/+P/4//j/+P/4//j/+P/4//j/9v/2//X/9P/1//P/8//0//T/
9P/0//T/9P/0//P/8v/x//D/8P/v/+7/7f/s/+v/6//r/+r/6v/q/+r/6v/q/+r/6v/p
/+n/6//r/+z/7P/q/+n/6f/p/+v/6//q/+r/6P/o/+n/6f/p/+n/6f/p/+n/6P/o/+n/
6f/p/+n/6f/n/+n/7P/0////EQApAEEAWgB5AKAAxADhAPwADQEQAfcAuABkABQA4v/U
/83/yP/H/8v/zf/X/+D/5//o/+r/6//s/+3/7f/t/+3/7f/t/+3/7f/t/+//7//v/+//
7f/t/+3/7f/v/+//7//v/+3/7f/t/+3/7f/t/+3/7v/u/+//7//v//D/8P/w//D/8P/x
//H/8f/v/+//8P/w//L/8//z//T/8//0//T/9P/2//b/9//5//n/+f/5//v/+v/7//z/
/f8AAAEAAQACAAMABQAHAAgACQAKAAwADgARABMAFQAXABkAHAAdAB8AIQAkACYAKAAq
AC0ALwAxADMANgA3ADkAOwA8AD0APgA+AEAAQABBAEEAQQBBAEEAQQBAAD4APQA7ADgA
NgAzADIALwArACgAIwAgAB0AGgAWABMAEQAOAAsACgAIAAYABAACAAAA//////7//P/7
//z//P/7//v/+f/3//X/9P/1//b/9//3//f/9v/2//b/9f/0//P/8v/z//P/8//z//H/
8f/x//H/8//z//P/8v/y//L/8v/y//H/8f/x//H/8f/x//H/8f/x//H/8P/w//D/8P/x
//H/8f/x//H/8f/z//P/9P/0//T/9P/0//T/9P/0//T/9P/2//b/9v/2//X/9f/1//b/
9v/2//b/9v/2//b/9//3//X/9f/1//X/9f/1//X/9f/0//T/9P/0//b/9v/1//X/8//z
//P/8//1//X/9f/1//P/8//z//P/9f/1//X/9P/y//L/8v/y//T/9P/y//D/8P/w//D/
8f/z//X/9v/0//X/9f/2//b/9v/2//b/9v/2//b/9//5//n/+v/8//z//P/8//z//P/8
//z//P/8//z/+//6//f/9f/1//b/+P/4//j/+P/5//r/+v/6//j/9v/1//P/8v/x//D/
7//v/+//7v/u/+7/7v/u/+7/7v/u/+3/7f/t/+3/7v/u/+7/7f/t/+3/7f/t/+z/7P/u
/+7/7//v/+3/7f/t/+3/6//q/+r/6//r/+v/6f/p/+n/6f/s//b/AwAXAC0ARwBiAIUA
rgDWAPUADAEdASIBBQHEAG4AHgDu/97/1f/O/83/z//T/9v/5P/p/+r/7P/v/+7/7//v
/+3/7f/v/+//7//v/+//7//v/+//7//v/+//7//v/+//7//v/+//7f/t/+3/7f/u/+//
8P/y//D/8f/x//H/8P/w//D/8P/w//H/8f/x/+//7//w//D/8v/z//P/9P/z//T/9P/0
//T/9P/1//f/9f/1//X/9//5//v//f///wAAAQABAAIAAwAFAAcACAAJAAoADAAOAA0A
DwARABMAFwAaABsAHQAhACQAJgAoACoALQAvADEAMwA2ADcAOQA7ADwAPQA+AEAAQgBC
AEMAQwBDAEMAQwBDAEIAQAA/AD0AOgA4ADUAMgAvACsAKAAkACAAHAAYABQAEQAPAAwA
CQAIAAYABAACAAAA/v/9//3//P/6//n/+P/4//f/9//2//X/9P/0//L/8v/y//H/8//y
//L/8v/y//L/8v/y//H/8f/x//H/8f/x//H/8f/v/+//7//u//D/8P/w//D/7//v/+//
7//t/+3/7f/t/+3/7f/s/+z/7v/u/+//7//x//H/8f/x//H/8f/y//L/8P/w//D/8P/w
//D/8P/w//L/8v/y//L/8f/x//H/8v/y//L/8v/y//T/9P/1//X/8//z//P/8//1//X/
9f/1//L/8v/y//L/8P/w/+//7//v/+//7//v/+//7//v/+//7//v/+//7//t/+3/7f/s
/+7/7v/u/+7/7v/u/+7/7v/w/+//7//s/+z/7P/s/+z/7P/t/+//8f/y//H/8f/w//D/
8P/w//D/8P/y//L/8v/z//P/8//0//b/9P/0//T/9P/2//b/9v/2//j/+P/3//b/9f/z
//P/9P/0//T/9P/0//T/9P/z//L/8f/w//D/7//s/+v/6v/p/+n/6f/o/+j/6P/o/+j/
6P/q/+r/6f/p/+n/6f/q/+r/6P/n/+f/5//p/+n/6P/o/+b/5v/n/+f/6f/p/+n/6f/p
/+j/6P/p/+f/5//p/+f/5f/j/+b/7v/1/wUAGwA1AEwAawCSALoA3wD8ABcBJgEbAe4A
pgBSAA4A7v/j/9j/0//R/9P/1//i/+f/6P/o/+v/7P/t/+3/7f/t/+3/7f/t/+3/7f/v
/+//7//v/+3/7f/t/+3/7f/t/+3/7f/t/+3/7f/t/+//7//v//D/7v/v/+//7//u/+7/
7v/u/+7/7//v/+//7//v//D/8P/w//H/8f/y//P/9P/0//T/9P/0//X/9//3//f/9//5
//j/+f/6//v//v//////AAABAAMABQAGAAcACAAKAAwADQAPABEAEwAVABgAGQAbAB0A
IAAiACQAJgApACsALQAvADIAMwA1ADkAOgA7ADwAPAA+AD4APwBAAEEAQgBDAEUARABC
AEEAPQA6ADgANQA0ADEALQAqACUAIgAfABwAGAAVABMAEAANAAwACgAIAAQAAgAAAP//
///+//z/+//6//r/+f/5//j/9//2//b/9v/2//b/9f/z//L/8v/y//L/8v/y//L/8f/x
//H/8f/z//P/8//z//H/8f/x//D/8P/w//D/8P/x//H/8f/x/+//7//v/+//8f/x//D/
8P/w//D/8f/x/+//7//v/+//7//v//D/8P/w//D/8P/w//D/8P/w//D/8v/y//L/8v/z
//P/8//0//L/8v/y//L/8v/y//P/8//z//P/8//z//P/8//z//P/8v/y//L/8v/y//L/
8f/x/+//7//v/+//8f/x//H/8f/x//H/8f/x//H/8f/x//D/8P/w//D/8v/y//D/8P/w
//D/8P/x//L/8v/w//H/8f/y//L/8v/y//L/8v/y//L/8//1//X/9v/4//j/+P/4//j/
9v/2//b/9v/2//b/9f/0//P/8f/x//L/9P/0//T/9P/0//T/8//y/+//7v/u/+3/7P/r
/+r/6f/p/+n/6P/o/+b/5v/m/+b/6P/o/+f/5//n/+f/6P/o/+j/5//n/+f/6f/p/+j/
6P/m/+b/5//n/+f/5//n/+f/6f/o/+j/6f/p/+f/5//l/+P/5f/q//L///8TACsAQwBe
AH0ApADMAO0ACAEZARgB+QC6AGYAGADu/+L/2//S/8//z//V/93/5v/n/+j/6v/p/+r/
6//r/+v/7f/t/+v/6//r/+v/6//r/+v/6//r/+v/6//r/+3/7f/t/+3/7f/t/+3/7f/t
/+3/7f/u/+7/7//v/+//8P/w//D/8P/w//H/8f/x//H/8f/y//L/8v/z//P/9P/1//b/
9v/2//b/9v/3//n/+f/5//n/+//8//3//v///wIAAwADAAQABQAHAAkACgALAAwADgAQ
ABMAFQAXABkAGwAeAB8AIQAhACQAJgAoACoALQAvADEAMQA0ADUANwA5ADoAOwA8AD4A
QABAAEEAQQBBAEEAQQA/AD4APAA7ADkANgA0ADEAMAAtACkAJgAhAB4AGwAYABQAEQAP
AAwACQAIAAYABAACAAAA/v/9//v/+v/4//f/9v/2//X/9f/2//X/9P/0//L/8v/y//H/
8//y//L/8v/y//L/8v/y/+//7//v/+//8f/x//H/8f/v/+//7//u/+7/7v/u/+7/7f/t
/+3/7f/v/+//7//v/+//7//u/+7/7v/u/+//7//t/+3/7f/t/+3/7f/u/+7/7v/u/+7/
7v/u/+7/7v/u/+7/7v/u/+7/7//v/+//8P/w//D/8P/w//D/8P/x//H/7//v/+//7//x
//H/8f/x//D/8P/w//D/8P/w/+//7//v/+//7//v/+//7//v/+//7//v/+//7//v/+//
8P/u/+7/7v/u/+7/7//w//D/8P/x//H/8v/w//D/8P/w//L/8v/y//P/8//z//T/9v/2
//b/9v/2//b/9v/2//b/9v/2//X/9P/z//H/8f/y//D/8P/w//D/8P/w/+//7v/v/+7/
7v/t/+z/6//q/+n/5//n/+b/5v/m/+b/5v/m/+j/6P/n/+f/5f/l/+b/5v/k/+P/4//j
/+X/5f/k/+T/5P/k/+X/5f/l/+X/5f/l/+X/5P/k/+X/5f/l/+X/5f/j/+P/5v/q//X/
AwAXAC8ASABjAIQAqADNAOwAAwESAQkB4gCaAEQAAADg/9n/0P/H/8n/z//T/9z/5f/m
/+b/5//o/+n/6f/r/+n/6f/p/+n/6f/p/+v/6//r/+v/6f/p/+n/6f/p/+n/6f/p/+v/
6//r/+v/6//r/+v/7P/q/+v/6//r/+r/6v/q/+r/6v/r/+v/6//r/+v/7P/s/+z/7f/t
/+7/7v/u/+3/7P/u/+7/7//x//H/8f/x//P/9P/1//b/9//4//n/+f/6//v//f///wAA
AQACAAQABgAHAAkACwANAA8AEgATABUAFwAaABwAHgAeACEAIwAlACkALAAtAC8ALwAw
ADEAMgA0ADYANgA3ADkAOQA5ADkAOQA4ADYANQA1ADIAMAAtACoAJwAjACAAHQAaABcA
FAAQAA0ACwAIAAUABAACAAAAAAD+//z/+//5//j/9v/1//T/9P/z//P/8P/v/+7/7v/u
/+7/7v/t/+//7v/u/+7/7v/u/+7/7v/t/+3/7f/t/+3/7f/t/+3/7f/t/+3/7P/s/+z/
7P/s/+v/6//r/+v/6//r/+v/6//r/+v/6v/q/+r/6v/r/+v/6//r/+v/6//r/+v/7P/s
/+z/7P/s/+z/7P/s/+z/7P/s/+z/7P/s/+3/7f/t/+7/7v/u/+7/7v/u/+7/7//v/+3/
7f/t/+3/7//v/+//7//s/+z/7P/s/+7/7v/t/+3/7f/t/+3/7f/t/+3/7f/t/+3/7f/t
/+3/7f/t/+3/7P/s/+z/7P/s/+z/7P/q/+v/7P/s/+7/7//v//D/8P/w//D/8P/y//L/
8v/z//H/8f/y//T/8v/y//L/8v/y//L/8v/y//T/9P/z//L/7//t/+3/7v/u/+7/7v/u
//D/8P/v/+7/7f/s/+z/6//q/+n/6P/n/+X/5f/k/+T/5v/m/+b/5v/k/+T/4//j/+X/
5f/m/+b/5v/l/+X/5f/j/+P/4v/i/+T/5P/l/+X/4//j/+P/4//l/+T/5P/l/+X/5f/l
/+P/4f/j/+j/8P/7/wsAIQA5AFQAcwCSALQA1QDwAAUBCgH3AMAAcAAeAOb/1P/N/8b/
wf/F/8v/1f/g/+f/5v/o/+n/6v/p/+n/6f/r/+v/6//r/+v/6//r/+v/6//r/+v/6//r
/+v/6//r/+v/6//r/+v/6//r/+v/6//r/+z/6v/r/+v/6//s/+z/7P/s/+z/7f/t/+3/
6//r/+z/7P/u/+//7//w/+//8P/w//D/8P/w//H/8//z//P/8//1//b/9//4//n/+P/5
//n/+v/9////AQACAAMABAAGAAgACQALAA0ADwAPABIAEwAVABcAGgAcAB4AIAAjACUA
JwAnACoAKwAtAC8AMAAxADIANAA2ADYANwA3ADcANwA3ADkAOAA2ADUAMQAuACwAKQAo
ACUAIQAeABsAGAAVABIADgALAAkABgAFAAQAAgAAAP7//P/6//n/9//2//T/8//y//L/
8f/x//L/8f/w//D/7v/u/+7/7f/t/+z/7P/s/+7/7v/u/+7/7f/t/+3/7f/t/+3/7f/t
/+3/7f/t/+z/6v/q/+r/6v/r/+v/6//r/+n/6f/p/+n/6//r/+r/6v/s/+z/7f/t/+v/
6//r/+v/6//r/+z/7P/s/+z/7P/s/+z/7P/s/+z/7P/s/+z/7P/t/+3/7f/u/+7/7v/u
/+7/7v/u/+//7//t/+3/7f/t/+//7//v/+//7v/u/+7/7v/s/+z/6//r/+v/6//r/+v/
6//r/+v/6//r/+v/6//r/+3/6//r/+z/7P/q/+r/6v/q/+r/6//s/+z/7v/v/+//8P/w
//D/8P/w/+7/7v/u/+//8f/x//L/9P/y//L/8v/y//L/8v/y//L/8v/y//H/8P/v/+3/
7f/u/+7/7v/u/+7/7P/s/+v/6v/r/+r/6v/p/+j/5//m/+X/5f/l/+T/5P/i/+L/4v/i
/+L/4v/h/+H/4//j/+T/5P/k/+P/4//j/+P/4//i/+L/4v/i/+P/4//j/+P/4//j/+P/
4v/i/+P/4//l/+P/4//h/+H/5v/s//n/CwAjAD0AWAB1AJgAvADZAPAAAQEGAe8AsABc
AAoA2P/K/8P/vv+//8P/x//R/9z/4//k/+b/5//o/+n/6//t/+v/5//n/+f/5//n/+f/
5//n/+f/6f/p/+n/6f/p/+n/6f/p/+n/6f/p/+n/6f/p/+n/6v/q/+v/6//r/+r/6v/q
/+r/6v/r/+v/6//t/+3/7v/u/+7/7//v//D/7//w//D/8P/y//L/8//1//X/9f/1//f/
9v/3//j/+f/8//3//f/+////AQADAAQABQAGAAgACgANAA8AEQATABQAFgAWABcAGQAc
AB4AIAAkACcAKQArACsALgAvADEAMwA0ADUANgA4ADoAOgA7AD0APQA9AD0AOwA6ADgA
NwA1ADIAMAAtACoAJwAjACAAHwAcABkAFgASAA8ADQAKAAcABgAEAAIAAgAAAP7//f/7
//r/+P/3//j/+P/3//f/9P/z//L/8v/y//L/8v/x//H/8P/w//D/8P/w//D/8P/v/+//
7//v/+//7//v/+//7//v/+//7v/u/+7/7v/u/+3/7f/t/+3/7//v/+//7//v/+//7v/u
/+7/7v/v/+//7f/t/+3/7f/v/+//8P/w/+7/7v/u/+7/7//w//H/8v/w//D/8P/w//H/
8f/x//L/8v/y//L/8v/y//L/8//z//H/8f/x//H/8f/x//H/8f/w//D/8P/w//D/8P/v
/+//8f/x//H/8f/x//H/8f/x/+//8f/x//H/8P/y//L/8v/y//H/8f/x//D/8P/x//H/
8v/0//T/9P/0//L/8v/y//P/9P/1//f/+v/5//j/9//2//j/+P/4//j/+P/4//f/9v/z
//H/8f/y//T/9P/0//T/8v/y//H/8P/u/+z/6//p/+n/6f/p/+n/6//r/+r/6v/o/+j/
6P/o/+j/6P/n/+f/5//n/+j/6P/o/+f/5//n/+n/6f/o/+j/6P/o/+n/6f/n/+f/5//n
/+n/6P/o/+n/5//p/+f/5f/j/+X/7P/2/wUAGQAvAEsAaACLALIA2ADzAAoBFwEUAe0A
qABOAAIA4P/W/8v/xv/J/8n/zf/Z/+L/5f/m/+r/6//s/+v/6//t/+3/6//r/+v/6//r
/+v/6//r/+v/6//r/+v/6//r/+v/6//r/+3/7f/t/+3/7f/t/+3/7v/u/+//7//v/+3/
7P/r/+r/7P/t/+3/7f/t/+3/7v/u/+7/7//v//D/8f/y//L/8v/y//L/8//1//f/9//3
//n/+v/7//z//f/+//////8AAAEAAwAFAAYABwAIAAoADAANAA8AEQATABUAGAAZABsA
HwAiACQAJgAoACsALQAvAC8AMgAzADUANwA4ADkAOgA8AD4APgA/AD8APwA/AD8APwA+
ADwAOwA4ADQAMQAtACoAJwAjACAAHQAaABcAFAASAA8ADQAKAAcABgAEAAIA///8//n/
9//3//b/9P/z//T/9P/z//P/8v/x//D/8P/u/+7/7v/t/+//7v/u/+7/7P/s/+z/7P/t
/+3/7f/t/+v/6//r/+v/6//r/+v/6v/q/+r/6v/q/+n/6f/p/+n/6//r/+v/6//r/+v/
6v/q/+r/6v/r/+v/6//r/+v/6//r/+v/7P/s/+z/7P/s/+z/7v/u/+7/7v/w//D/8P/w
/+//7//v//D/7v/u/+7/7v/u/+7/7//v/+//7//v/+//7//v/+//7//u/+7/7v/u/+7/
7v/t/+3/7f/t/+3/7f/t/+3/7f/t/+3/7f/t/+3/6//t/+3/7P/s/+z/7P/s/+r/6//s
/+z/7v/v/+//8P/u/+7/7v/u/+z/7P/s/+3/7//v//D/8v/y//L/8v/y//L/8v/y//L/
9P/0//P/8v/x/+//7//w/+7/7v/u/+7/7v/u/+3/7P/r/+r/6v/p/+r/6f/o/+f/5f/l
/+T/5P/k/+T/5P/k/+T/5P/j/+P/5f/l/+b/5v/k/+P/4//j/+P/4//i/+L/5P/k/+X/
5f/k/+P/4v/h/+H/4P/g/+H/4//j/+P/4//j/+H/4v/o//H///8XADEATgBrAJAAugDh
AAABFQEgARMB6ACeAEYAAgDm/9n/0P/L/8n/y//R/9r/3//g/+D/4f/i/+X/5//n/+f/
5f/l/+X/5f/l/+f/5//n/+f/5//n/+f/5//n/+f/5//n/+f/5//n/+f/5//n/+f/6P/o
/+n/6f/p/+r/6v/q/+r/6P/p/+n/6f/p/+n/6v/q/+r/6//r/+z/7f/u/+7/7v/w//D/
8f/z//H/8f/x//P/9P/1//b/9//6//v/+//8//3///8BAAIABQAGAAgACgALAA0ADwAR
ABMAFgAXABkAGwAeACAAIgAkACcAKQArAC8AMgAzADUANQA2ADcAOAA6ADwAPAA9AD0A
PQA9AD0APQA8ADoAOQA5ADYANAAxADAALQApACYAIwAgAB0AGgAUABEADwAMAAcABgAE
AAIAAAD+//z/+//5//j/9v/1//b/9v/1//X/8v/x//D/8P/y//L/8v/x/+//7v/u/+7/
7v/u/+7/7v/r/+v/6//r/+3/7f/t/+3/6//r/+v/6v/s/+z/7P/s/+v/6//r/+v/6//r
/+v/6//r/+v/6v/q/+j/6P/p/+n/6f/p/+n/6f/p/+n/6v/q/+z/7P/s/+z/7P/s/+z/
7P/q/+r/6v/q/+3/7f/t/+7/7P/s/+z/7P/u/+7/7//v/+//7//v/+//7//v/+//7//s
/+z/7P/s/+z/7P/r/+v/7f/t/+3/7f/r/+v/6//r/+v/6//r/+v/6//r/+v/6v/s/+z/
6v/q/w==
         </WaveFormData>
      </LeadData>
      <LeadData>
         <LeadByteCountTotal>10000</LeadByteCountTotal>
         <LeadTimeOffset>0</LeadTimeOffset>
         <LeadSampleCountTotal>5000</LeadSampleCountTotal>
         <LeadAmplitudeUnitsPerBit>4.88</LeadAmplitudeUnitsPerBit>
         <LeadAmplitudeUnits>��V</LeadAmplitudeUnits>
         <LeadHighLimit>2147483647</LeadHighLimit>
         <LeadLowLimit>268435456</LeadLowLimit>
         <LeadID>V6</LeadID>
         <LeadOffsetFirstSample>0</LeadOffsetFirstSample>
         <FirstSampleBaseline>0</FirstSampleBaseline>
         <LeadSampleSize>2</LeadSampleSize>
         <LeadOff>FALSE</LeadOff>
         <BaselineSway>FALSE</BaselineSway>
         <ExcessiveACNoise>FALSE</ExcessiveACNoise>
         <MuscleNoise>FALSE</MuscleNoise>
         <LeadDataCRC32>486830488</LeadDataCRC32>
         <WaveFormData>
+P/4//j/+P/2//b/9v/2//b/9v/2//b/AgAMABYAIAA5AFAAZwB+AJUAqgC/ANQAvACk
AIwAdABfAEoANQAgABoAFAAOAAgABwAGAAUABAACAAAA/v/8//z//P/8//z/+v/6//r/
+v/4//j/+P/4//r/+v/6//r/+P/4//j/+P/6//r/+v/6//j/+P/4//j/+f/6//v//P/6
//r/+v/6//z//P/8//z/+v/6//r/+v/8//z//P/8//z//P/8//z//v/+//7//v8AAAAA
AAAAAAIAAgACAAIABAAEAAQABAAGAAYABgAGAAcACAAJAAoADQAOAA8AEAATABQAFQAW
ABkAGgAbABwAHwAgACEAIgAkACYAKAAqACsALAAtAC4AMAAwADAAMAAwADAAMAAwAC8A
LgAtACwAKQAoACcAJgAkACIAIAAeABoAGAAWABQAEgAQAA4ADAAKAAgABgAEAAEAAAD/
//7//P/8//z//P/6//r/+v/6//j/+P/4//j/9v/2//b/9v/2//b/9v/2//T/9P/0//T/
9P/0//T/9P/0//T/9P/0//T/9P/0//T/8v/y//L/8v/y//L/8v/y//D/8P/w//D/8P/w
//D/8P/w//D/8P/w//L/8v/y//L/8v/y//L/8v/0//T/9P/0//T/9P/0//T/9P/0//T/
9P/0//T/9P/0//L/8v/y//L/8v/y//L/8v/y//L/8v/y//L/8v/y//L/8P/w//D/8P/w
//D/8P/w//L/8v/y//L/8P/w//D/8P/w//D/8P/w//D/8P/w//D/7v/u/+7/7v/u/+7/
7v/u/+7/7v/u/+7/7//v/+//7//v/+//8f/x//H/8f/w//D/7//v/+//7//z//P/8//z
//P/9P/0//T/8//z//P/8//x//D/8P/v/+//7//w//D/8P/w/+//7//v/+7/7v/t/+v/
6f/n/+X/5v/m/+b/5f/l/+X/5f/l/+P/4//j/+P/5f/l/+X/5f/j/+P/4v/i/+T/5P/k
/+T/4//j/+P/4//j/+P/4//j/+P/4//k/+T/5P/k/+P/4v/j/+H/3//i/+j/7P/3/wcA
GAApAD8AWwB6AJQAqgC9AMYAvACfAHMAQQAeABQAFAALAAEA+f/z//P/9//1//H/7//v
/+3/6//q/+r/6f/o/+n/6f/p/+n/5//n/+f/5//l/+X/5f/l/+X/5f/l/+X/5f/l/+X/
5f/l/+X/5v/m/+f/5//n/+f/5f/l/+X/5f/l/+X/5f/m/+n/6f/p/+n/6v/q/+r/6v/q
/+r/6//r/+r/6v/p/+n/7P/s/+z/7f/u/+7/7v/u/+//7//w//D/8P/y//P/9P/2//f/
+P/4//f/+f/6//v//v///wAAAQACAAYACAAJAAsADgAPABEAEQAUABQAFQAWABcAGQAa
ABsAHAAdAB4AIAAhACEAIQAhACIAIgAhAB0AHAAaABoAFwAVABIAEAAOAAwACgAIAAYA
BQADAAEA///+//z/+//5//j/9//2//L/8f/w/+//7//v/+//7//w/+//7v/u/+//7//v
/+//7v/u/+7/7v/u/+7/7v/u/+7/7v/u/+7/7v/u/+7/7v/u/+7/7v/u/+7/7f/t/+3/
7f/t/+3/7f/t/+3/7v/u/+7/7f/t/+3/7f/t/+3/7f/u/+7/7v/u/+7/7v/u/+7/7v/u
/+//7//v/+//7//v/+//7//v//D/8P/w//D/8P/w//D/8P/x//H/8f/w//D/8P/w//D/
8P/u/+7/7v/u/+7/7v/u/+7/7v/v/+//7v/s/+z/7P/s/+z/7P/s/+z/7P/s/+z/7P/u
/+7/7v/u/+z/7P/s/+z/7P/s/+z/7P/s/+z/7P/s/+z/7P/s/+3/7//v/+//7//v//H/
8f/x/+//7v/u/+//7//v/+//8f/x//H/8f/x//L/8v/y//P/8//z//P/8f/w//D/7//v
/+3/7v/u/+7/7v/t/+3/6//s/+z/6//q/+f/5v/l/+T/5P/k/+P/4//j/+P/4//j/+P/
4//j/+P/4//j/+P/4//h/+D/4P/g/+D/4P/g/+H/4f/h/+H/4f/j/+P/4//j/+H/4v/i
/+L/4v/h/+L/4f/f/9//4v/m/+7/+f8JABgAKQA/AFkAdACQAKQAtQC8AK4AjQBfAC8A
FAAMAAoA///3//P/8f/x//X/9f/x/+3/7f/r/+n/6P/o/+f/5v/l/+X/5f/l/+P/4//j
/+P/4//j/+P/4//j/+P/4//j/+P/4//j/+P/4//j/+T/5P/l/+X/5f/l/+X/5f/l/+X/
5f/l/+X/5v/p/+n/6f/p/+r/6v/q/+r/6v/q/+v/6//s/+z/6//r/+z/7P/s/+3/7P/s
/+z/7P/t/+3/7v/u/+7/8P/x//L/8v/z//T/9P/1//f/+P/5//r/+//8//3//P8AAAIA
AwADAAYABwAJAAsADgAOAA8AEgATABUAFgAVABYAFwAYABoAGwAbABsAGwAcABwAGwAa
ABoAGQAaABkAFwAUABIADgAMAAoACAAGAAUAAwABAP///v/8//v/+f/4//f/9v/2//X/
9P/z//H/8f/x//H/8P/v/+7/7v/v/+//7//v/+7/7v/u/+7/8P/w//D/8P/w//D/8P/w
/+7/7v/u/+7/7v/u/+7/7v/u/+3/7f/t/+//7//v/+//7//v//D/8P/w/+//7//v/+//
7//v/+//7v/u/+7/7v/w//D/8P/w//D/8P/x//H/8f/x//H/8f/x//H/8f/y//L/8v/y
//L/8v/y//L/8//z//P/8v/y//T/9P/0//T/8v/y//L/8v/w//D/8P/w//D/8f/x//D/
8P/w//D/8P/w//D/8P/w//D/8P/w//D/8P/w//D/8P/w//D/8P/w//D/8P/w//L/8v/y
//L/8v/y//L/8v/z//P/8//z//P/8//1//X/9f/z//L/8v/z//X/9f/1//f/9//3//f/
9//4//j/+P/5//f/9//3//X/9v/2//X/9f/z//T/9P/0//b/9f/1//P/8v/y//H/8P/t
/+z/6//q/+z/7P/r/+v/6//r/+v/6//p/+n/6f/p/+v/6//r/+v/6f/o/+j/6P/o/+j/
6P/p/+n/6f/p/+n/6f/p/+n/6f/p/+r/6v/q/+r/6f/o/+f/5//n/+j/7v/2/wUAFwAo
ADcATQBpAIIAmgCuALsAvACmAH8ATQAhAA4ADAAKAAEA+//3//X/+f/7//n/9f/z//P/
8//x//D/8P/v/+7/6//r/+v/6//t/+3/7f/t/+3/7f/t/+3/7f/t/+3/7f/t/+3/7f/t
/+3/7f/u/+7/7//v/+//7//v/+//7//v//H/8f/x//L/8//z//P/8//y//L/8v/y//L/
8v/z//P/9v/2//X/9f/0//T/9P/1//T/9P/0//T/9//3//j/+P/2//j/+f/6//r/+//8
//z///8BAAIAAwAEAAUABgAHAAgADAAOAA8ADwASABMAFQAXABoAGgAbAB4AHwAhACIA
IQAiACMAJAAkACUAJQAlACUAJgAmACUAIwAiACAAIAAdABsAGAAWABQAEgAQAA4ACgAJ
AAcABQADAAIAAAD//////v/9//z//P/7//r/+f/5//n/+f/5//j/9//2//b/9f/1//X/
9f/0//T/9P/0//T/9P/0//T/9P/0//T/9P/0//T/9P/0//T/9P/0//T/9P/z//P/8//z
//P/8//z//P/8//0//T/8v/x//H/8f/z//P/8//z//T/9P/0//T/9P/0//T/9P/0//T/
9f/1//X/9f/1//X/9f/1//X/9v/0//T/9P/0//b/9v/2//f/9//3//b/9v/2//b/9v/2
//b/9v/2//b/9P/0//T/9P/0//X/9f/0//T/9P/0//T/9v/2//b/9v/2//b/9v/2//b/
9v/2//b/9P/0//T/9P/0//T/9P/2//b/9v/2//j/+P/4//n/+f/5//n/+f/3//n/+f/5
//n/+P/4//n/+//7//v//f///////////wAAAAAAAAEA/////////f/+//7//f/9//3/
/v/+//7//P/7//v/+f/6//r/+f/4//f/9v/1//T/9v/2//X/9f/z//P/8//z//P/8//z
//P/9f/1//X/9f/z//L/8v/y//T/9P/0//X/8//z//P/8//1//X/9f/1//X/9v/2//b/
9P/1//T/8//z//X/9v/6/wAACwAdACwAPQBTAG8AigCgALQAwwDIALoAlQBjADUAGgAW
ABYADwAJAAMAAQABAAUABQADAAEAAQD//////v/8//v/+v/7//v/+//7//v/+//7//v/
+f/5//n/+f/7//v/+//7//v/+//7//v/+f/5//r/+v/9//3//f/9//3//f/9//3//f/9
//3//v/9//3//f/9//7//v/+//7//v/+///////+//7//f/9/wAAAAAAAAEAAgACAAIA
AgADAAMABAAEAAQABgAHAAgACAAJAAoACgALAA0ADgAPABIAEwAUABUAGAAcAB4AHwAf
ACIAIwAlACUAKAAoACkAKgArAC0ALgAtAC4ALwAwAC4ALwAvAC8ALwAwADAALwAvAC4A
LAAsACkAJwAkACIAHgAcABoAGAAUABMAEQAPAA0ADAAKAAkABwAGAAUABAACAAEAAAD/
//3//f/9//3//P/7//r/+v/7//v/+//7//r/+v/6//r/+f/4//f/9v/2//b/9v/2//b/
9v/2//b/9v/2//b/9v/0//P/8//z//X/9f/1//X/9f/1//b/9v/0//P/8//z//P/8//z
//P/9P/0//T/9P/2//b/9v/2//b/9v/3//f/9f/1//X/9f/3//f/9//4//j/+P/4//j/
+P/4//j/+f/3//f/9v/2//T/9P/0//T/9v/2//b/9v/2//b/9v/2//b/9//3//b/9P/0
//T/9P/0//T/9P/0//b/9v/2//b/+P/4//j/+P/2//b/9v/2//b/9v/2//T/9P/0//T/
9f/2//f/+f/5//n/+f/5//f/+f/5//n/+f/4//j/+f/7//v/+//9////////////AAAA
AAAAAQAAAP///v/7//z//P/7//v/+f/6//r/+v/7//v//P/7//r/+v/5//j/+f/4//f/
9v/0//T/8//z//P/8//z//P/8//z//P/8//z//P/8//z//X/9P/0//T/9v/2//b/9//3
//f/9//3//X/9f/1//X/8//0//T/9P/0//X/9P/x/+//7f/w//j/AAALAB0ALgBBAFkA
dwCUAK4AvgDNANQAxACfAG0APQAkAB4AGAARAAsABwADAAMABQADAAEAAQABAP3//f/8
//r/+f/4//f/9//3//f/+f/5//n/+f/4//f/9v/1//f/9//3//f/9v/1//T/8//2//f/
+f/6//n/+f/5//n/9//3//f/9//3//f/9//4//f/9//3//f/+P/4//j/+P/4//j/+f/5
//j/+P/3//f/+P/4//j/+f/8//z//P/8//////8AAAAA/v8AAAEAAgAEAAUABgAGAAUA
BwAIAAkACwANAA8AEQASABYAGAAZABkAHAAdAB8AHwAiACIAIwAkACUAJwAoACkAKgAr
ACwALAAtAC0ALQArACwALAArACsAKgAoACgAIwAhAB4AHAAYABYAFAASAA4ADQALAAkA
BwAGAAQAAwD///7//f/8//z/+//6//n/+f/5//n/+f/4//f/9v/2//b/9f/0//P/8v/y
//L/8v/0//T/9P/0//T/9P/0//T/9P/0//T/9P/0//T/9P/0//T/8//z//P/8//z//P/
8//x//H/8v/y//L/8f/x//H/8v/z//T/9f/2//b/9v/2//b/9v/2//b/9v/2//f/9//3
//f/9//3//f/9//3//j/9v/2//b/9v/2//b/9v/3//f/9//2//b/9v/2//b/9v/4//j/
+P/4//T/9P/0//T/8v/z//P/8v/y//L/8v/y//L/8v/y//L/8v/y//L/8v/w//D/8P/w
//D/8P/w//D/8P/w//D/8f/z//H/7//u/+7/7v/u/+7/7v/w//D/8P/x/+//7//v/+//
7//x//H/8f/z//L/8v/z//P/8//z//X/9f/1//X/9f/2//b/9v/3//f/9//3//X/9P/0
//P/8//1//b/9v/2//T/8//z//H/8P/w/+//7v/v/+7/7f/s/+r/6v/p/+n/6f/p/+n/
6f/r/+v/6//r/+n/6f/p/+n/6f/o/+j/6P/q/+r/6v/r/+n/6f/p/+n/6//r/+v/6//r
/+z/7P/s/+r/6f/q/+n/5f/j/+b/6v/w//n/BwAYACcAOwBZAHgAkgCoAL8AzADIAK0A
gwBRACoAHAAYABEABwABAP3/+//9//3/+f/3//X/9f/z//D/8P/v/+z/6//r/+v/6//t
/+3/7f/t/+3/7f/t/+3/6//r/+v/6//r/+v/6//r/+3/7f/u/+7/7f/t/+3/7f/t/+3/
7f/t/+3/7f/t/+7/7//v/+//7//w//D/8P/w//D/8P/x//H/8v/y//H/8f/y//L/8v/z
//T/9P/0//T/9f/1//b/9v/2//j/+f/6//z//f/+//7///8BAAIAAwAEAAUABgAHAAgA
DAAOAA8AEQAUABUAFwAZABwAHAAdAB4AHwAhACIAIQAiACMAJAAmACcAJwAnACcAKAAo
ACcAIwAiACAAIAAdABsAGAAWABQAEgAQAA4ACgAJAAcABQADAAIAAAD///3//P/7//r/
+P/3//b/9f/z//P/8//z//L/8f/w//D/7//v/+//7//u/+7/7v/u/+7/7v/u/+7/7v/u
/+7/7v/u/+7/7v/u/+7/7v/u/+7/7v/t/+3/7f/r/+v/6//r/+n/6f/q/+r/7P/r/+v/
6//t/+3/7f/t/+3/7P/r/+r/7P/s/+z/7P/q/+r/6//r/+3/7f/t/+3/7f/t/+3/7v/u
/+7/7v/u/+7/7v/u/+//7//v/+7/7v/u/+7/7v/u/+z/7P/s/+z/7P/s/+z/7P/q/+v/
6//q/+r/6v/q/+r/7P/s/+z/7P/q/+r/6v/q/+r/6v/q/+r/6v/q/+r/7P/q/+r/6v/q
/+r/6v/q/+r/6//r/+v/6//r/+v/7f/t/+3/7f/s/+z/7f/t/+3/7f/v//H/8f/x//H/
8P/w//D/8f/v/+//7//t/+z/7P/r/+v/7f/u/+7/7v/u/+3/7f/r/+j/6P/n/+b/5//m
/+X/5P/i/+L/4f/h/+H/4f/h/+H/4f/h/+H/4f/h/+H/4f/h/+P/4v/i/+L/4v/i/+L/
4//h/+H/4f/h/+P/4//j/+P/4//k/+T/5P/k/+P/4v/h/9//3//i/+j/8P/9/w0AHAAv
AEcAYQB+AJgArgC7AMAArgCJAFcAKwAUABAADAADAPv/9//1//f/+f/1//H/7//v/+3/
6//q/+j/6f/q/+f/5//n/+f/5//n/+f/5//p/+n/6f/p/+n/6f/p/+n/6f/p/+n/6f/r
/+v/7P/s/+3/7f/t/+3/7//v/+//7//v/+//7//w//H/8f/x//H/8v/y//L/8v/0//T/
9f/1//b/9v/1//X/9v/2//b/9//4//j/+P/4//n/+f/6//r//P/+////AAAAAAEAAgAC
AAUABwAIAAkACgALAAwADQAMABAAEgATABMAFgAXABkAGQAcABwAHQAgACEAIwAkACMA
JAAlACYAJgAnACcAJwAlACYAJgAlACUAJAAiACIAIQAfABwAGgAYABYAFAASAA4ADQAL
AAkABwAGAAQAAwABAAAA///+//z/+//6//n/9//3//f/9//4//f/9v/2//X/9f/1//X/
9P/0//T/9P/2//b/9v/2//T/9P/0//T/9P/0//T/9P/0//T/9P/0//b/9f/1//X/8//z
//P/8//z//P/9P/0//T/8//z//P/9f/1//X/9f/0//T/9P/0//T/9P/0//T/9P/0//X/
9f/3//f/9//3//f/9//3//j/9v/2//b/9v/2//b/9v/3//f/9//2//b/9v/2//b/9v/4
//j/+P/4//b/9v/2//b/9v/3//f/9v/2//b/9v/2//b/9v/2//b/+P/4//j/+P/4//j/
+P/4//j/+P/4//j/+P/4//n/+//7//v/+//5//v/+//7//v/+v/6//v//f/9//3/////
/////////wAAAAAAAAEAAQABAAEA///+//7//f/9//v//P/8//z//v/9//3/+//6//r/
+f/4//f/9v/1//T/8v/y//H/8f/x//H/8f/x//H/8f/x//H/8f/x//H/8f/x//D/8P/w
//D/8P/w//H/8f/x//H/8f/x//H/8f/x//H/8v/y//L/8v/x//L/7//t/+3/7v/y//j/
AQAPACAALwBBAFsAdgCQAKgAuwDGAMQArQCDAE8AKAAaABoAEwAJAAUAAQABAAMABQAB
AP3//f/7//n/+v/4//f/9v/z//P/8//z//X/9f/1//X/8//z//P/8//z//P/8//z//X/
9f/1//X/9f/1//b/9v/1//X/9f/1//f/9//3//f/9//3//f/+P/5//n/+f/5//z//P/8
//z/+v/6//v/+//8//z/+//7//7//v/+////AAAAAAAAAAD/////AAAAAAAAAgADAAQA
BAAFAAYABgAHAAkACgALAAwADQAOAA8AEAAUABYAFwAXABoAGwAdAB8AIgAiACMAJAAl
ACcAKAApACoAKwAsACwALQAtAC0ALQAuAC4ALQAtACwAKgAqACcAJQAiACAAHgAcABoA
GAAWABUAEwARAA8ADgAMAAsACQAIAAcABgAGAAUABAADAAEAAQABAAEA/v/9//z//P/9
//3//f/9//7//v/+//7//P/8//z//P/8//z//P/8//z//P/8//z//P/8//z//P/8//v/
+//7//v/+//7//v/+//7//z//P/8//v/+//7//v/+//7//v//P/8//z//P/8//z//P/8
//z//P/9//3//f/9//3//f/9//3//f/+//7//v/+//7//v/+//7////9//3//P/8//7/
/v/+//7//v/+//7//v/8//z//P/8//z//f/9//z//P/8//z//P/8//z//P/8//z//P/8
//z//P/8//z//P/8//z//P/8//z//P/8//z//P/9/////////////f////////////7/
/v///////////wEAAQABAAEAAQACAAIAAgADAAMAAwADAAEAAAAAAP/////9//7//v/+
/wAA//////3//P/8//v/+v/5//j/9//2//T/9P/z//P/8//z//P/8//z//P/8//z//X/
9f/1//X/8//y//L/8v/y//L/8v/z//P/8//z//P/8//z//P/8//z//T/9P/0//T/9f/0
//P/8f/z//b/+v8AAAsAGQAqAD0AUQBpAIIAnACwAL8AxgC8AJsAbQA7ABwAFgAUAA0A
BQABAAEAAwAHAAcAAwD////////9//r/+v/5//r/+f/5//n/+f/5//n/+f/5//f/9//3
//f/+f/5//n/+f/5//n/+f/5//n/+f/6//r/+//7//v/+//7//v/+//7//3//f/9//7/
/f/9//3//f/+//7//v/+//7//v//////AAAAAP////8AAAAAAAABAAIAAgACAAIAAQAB
AAIAAgACAAQABQAGAAYABwAIAAgACQALAAwADQAOAA8AEAARABAAFAAWABcAFwAaABsA
HQAdACAAIAAhACIAIwAlACYAJwAoACkAKgAsAC0ALQAtAC0ALgAuAC0AKQAoACYAJgAl
ACMAIAAeABwAGgAYABYAEgARAA8ADQANAAwACgAJAAUABAADAAIAAAD///7//f/9//3/
/f/9//7//f/8//z/+//7//v/+//6//r/+v/6//r/+v/6//r/+v/6//r/+v/6//r/+v/6
//r/+v/6//r/+P/3//f/9//5//n/+f/5//f/9//4//j/+v/5//n/+f/5//n/+f/5//j/
+P/4//j/+v/6//r/+v/4//j/+f/5//n/+f/5//n/+f/5//n/+v/6//r/+v/6//r/+v/6
//v/+f/5//j/+P/4//j/+P/4//r/+v/6//r/+v/6//r/+v/5//n/+P/2//b/9v/2//b/
9v/2//b/9v/4//j/+P/4//j/9v/4//j/+P/4//j/+P/4//j/+P/4//n/+f/5//n/+f/5
//v/+//7//v/+v/6//v/+//7//v//f/9//3//f/9//7//v/+/////////////f/8//z/
+//7//v//P/8//z/+v/5//n/9//2//b/9f/0//X/9P/z//L/8v/y//H/8f/x//H/8f/x
/+//7//v/+//8f/x//H/8f/x//D/8P/w/+7/7v/u/+//8f/x//H/8f/x//H/8f/x/+//
8P/w//D/8v/x//L/7//t/+3/8P/0//z/BwAVACYAOQBPAGkAhACaAKwAuwDCALQAkQBd
AC0AEgAOAAwABwADAP//+//9/wEAAQD9//v/+//5//n/+v/6//f/8v/y//P/9P/1//X/
9f/1//X/9f/1//X/9f/1//X/9f/1//X/9f/1//X/9f/1//b/9v/3//f/9//3//X/9f/1
//X/9//3//f/+P/7//v/+//7//r/+v/6//r/+v/6//v/+//8//z/+//7//z//P/8//3/
/v/+//7//v8BAAEAAgACAAAAAgADAAQABAAFAAYABgAHAAkACgALAAwADQAOAA8AEAAU
ABYAFwAZABwAHQAfAB8AIgAiACMAJAAlACcAKAApACoAKwAsACwALQAtAC0ALAAsACsA
KQApACgAJgAmACEAHwAcABoAGAAWABQAEgAQAA8ADQALAAkACAAGAAUAAwACAAEAAAD+
//3//P/7//v/+//7//v/+P/3//b/9v/3//f/9//3//b/9v/2//b/9v/2//b/9v/2//b/
9v/2//b/9v/2//b/9v/2//b/9v/2//X/9f/1//X/9f/1//X/9f/1//b/9v/2//X/9f/1
//X/9f/1//X/9v/2//b/9v/2//b/9v/2//b/9v/3//f/+f/5//n/+f/5//n/+f/6//j/
+P/4//j/+P/4//j/+f/5//n/+P/4//j/+P/4//j/+P/4//j/+P/2//b/9v/2//T/9f/1
//T/9v/2//b/9v/2//b/9v/2//T/9P/2//b/9v/2//b/9v/2//b/9v/2//f/9//3//f/
9//5//v/+//7//n/+P/4//n/+//7//v//f/7//v/+//7//7//v/+/////f/9//3/+//6
//r/+f/5//n/+v/6//r/+v/5//n/9//0//T/8//y//L/8v/y//L/8v/y//H/8f/v/+//
7//v/+//7//v/+//7//v/+//7//x//D/8P/w//D/8P/w//H/8f/x//H/8f/v/+//7//v
//H/8v/y//L/8P/x//D/7f/t/+//8v/4/wAADQAdAC4AQwBdAHsAlgCsAMAAzQDMALYA
jQBZAC8AHAAaABQACwAHAAEA/f8BAAMAAQD////////9//v//P/6//n/+P/3//f/9//3
//f/9//3//f/9//3//f/9//3//f/9//3//n/+f/5//n/9//3//j/+P/5//n/+f/5//j/
9//2//X/9v/3//j/+v/6//n/+P/3//r/+v/6//r/+v/6//v/+//8//z/+//7//7//v/+
////AAAAAAAAAAABAAEAAgACAAIABAAFAAYABgAHAAgACAALAA0ADgAPABIAEwAUABUA
FgAaABwAHQAdACAAIQAjACQAJgAlACUAKAApACsALAArACwALQAuAC4ALwAvAC8ALQAu
AC4ALQApACgAJgAmACMAIQAeABwAGgAYABYAFAASABEADwANAAsACgAIAAcAAwACAAEA
AAD+//3//P/7//3//f/9//3/+v/5//j/+P/5//n/+f/5//j/+P/4//j/+P/4//j/+P/2
//b/9v/2//b/9v/2//b/9v/2//b/9v/4//f/9//3//X/9f/1//X/9v/3//n/+v/4//f/
9//3//f/9//3//f/+P/4//j/+P/4//j/+P/4//j/+P/5//n/+f/5//n/+f/6//v//P/+
//z//P/8//z//P/8//z//f/9//3//P/8//z//P/8//z//P/8//z//P/6//r/+v/6//z/
/f/9//z//P/8//z//P/6//r/+v/6//z//P/8//z/+v/8//7//P/8//z//P/8//z//P/8
//3//////////////wEAAQABAP///v/+////////////AQADAAMAAwADAAYABgAGAAcA
BwAHAAcABQAEAAQAAwADAAMABAAEAAQABAADAAMAAQAAAAAA///+/////v/9//z/+v/6
//n/+f/7//v/+//7//3//f/9//3//f/9//3//f/7//r/+v/6//r/+v/6//v//f/9//3/
/f/8//v/+v/5//v//P/8//z//P/7//z//f/7//f/+P/8/wIACwAZACwAQQBVAHEAjgCs
AMQA1wDiAN4AxQCZAGUAQAA0AC4AKQAhABkAEwARABMAEQANAAkABwAHAAkACgAIAAcA
BAADAAMAAwADAAMAAwADAAMABQAFAAUABQAFAAUABQAFAAUABQAFAAUABQAFAAYABgAH
AAcABwAHAAcABwAHAAcABwAHAAcACAAJAAkACQAJAAoACgAKAAoADAAMAA0ADQAQABAA
DwAPAA4ADgAOAA8AEAAQABAAEAASABMAFQAWABQAFgAXABgAGQAbAB0AHgAhACMAJAAl
ACgAKQAqACsALAAwADIAMwA1ADgAOQA7AD0AQABAAEEAQABBAEMARABFAEYARwBIAEgA
SQBJAEkASQBKAEoASQBFAEQAQgBCAEAAPwA9ADwAOgA4ADYANAAwAC8ALQArACcAJgAk
ACMAHwAeAB0AHAAaABkAGAAXABkAGQAZABkAGAAXABYAFgAVABUAFQAVABIAEgASABIA
EgASABIAEgASABIAEgASABQAFAAUABQAFAAUABQAFAAUABMAEwATABMAEwATABMAEwAT
ABQAFAAWABUAFQAVABMAEwATABMAFAAUABQAFAAUABQAFAAUABYAFgAXABcAFwAXABcA
FwAVABUAFQAWABgAGAAYABgAFgAWABYAFwAZABkAGAAYABgAGAAYABgAGAAYABgAGAAW
ABYAFgAWABYAFwAXABYAGAAYABgAGAAWABYAFgAWABQAFAAUABQAFgAWABYAFgAWABYA
FgAWAA==
         </WaveFormData>
      </LeadData>
   </Waveform>
</RestingECG>
