# Supplementary material for: Detection of Left Atrial Enlargement Using a Convolutional Neural Network-Enabled Electrocardiogram
Source: Front Cardiovasc Med. 2020 Dec 17;7:609976. doi: 10.3389/fcvm.2020.609976 (PMC7773668; doi:10.3389/fcvm.2020.609976)
Supplement: Supplementary file 2 [file Data_Sheet_2.ZIP › normal1/1802012003_8252_00000009.XML]

<?xml version="1.0" encoding="Windows-1252"?>
<!DOCTYPE RestingECG SYSTEM "restecg.dtd">
<RestingECG>
   <PatientDemographics>
      <PatientID>1802012003</PatientID>
      <PatientAge>78</PatientAge>
      <AgeUnits>Years</AgeUnits>
      <Gender>Male</Gender>
      <PatientLastName>huangxihua</PatientLastName>
   </PatientDemographics>
   <TestDemographics>
      <DataType>Resting</DataType>
      <Site>1</Site>
      <AcquisitionDevice>MAC55</AcquisitionDevice>
      <Status>Unconfirmed</Status>
      <Priority>Normal</Priority>
      <AcquisitionTime>08:59:08</AcquisitionTime>
      <AcquisitionDate>07-14-2015</AcquisitionDate>
      <CartNumber>1</CartNumber>
      <AcquisitionSoftwareVersion>009C</AcquisitionSoftwareVersion>
      <XMLSourceVersion>MAC5000 v1.0</XMLSourceVersion>
   </TestDemographics>
   <RestingECGMeasurements>
      <VentricularRate>63</VentricularRate>
      <AtrialRate>63</AtrialRate>
      <PRInterval>200</PRInterval>
      <QRSDuration>78</QRSDuration>
      <QTInterval>424</QTInterval>
      <QTCorrected>433</QTCorrected>
      <PAxis>29</PAxis>
      <RAxis>-3</RAxis>
      <TAxis>2</TAxis>
      <QRSCount>11</QRSCount>
      <QOnset>229</QOnset>
      <QOffset>268</QOffset>
      <POnset>129</POnset>
      <POffset>189</POffset>
      <TOffset>441</TOffset>
      <ECGSampleBase>500</ECGSampleBase>
      <ECGSampleExponent>0</ECGSampleExponent>
   </RestingECGMeasurements>
   <Diagnosis>
      <Modality>Resting</Modality>
         <StatementCount>2</StatementCount>
         <LabelText>12SL ��ϳ���</LabelText>
      <DiagnosisStatement>
         <StmtFlag>ENDSLINE</StmtFlag>
         <StmtText>�������</StmtText>
      </DiagnosisStatement>
      <DiagnosisStatement>
         <StmtFlag>ENDSLINE</StmtFlag>
         <StmtText>���� ECG</StmtText>
      </DiagnosisStatement>
   </Diagnosis>
   <Waveform>
      <WaveformType>Rhythm</WaveformType>
      <WaveformStartTime>0</WaveformStartTime>
      <NumberofLeads>8</NumberofLeads>
      <SampleType>CONTINUOUS_SAMPLES</SampleType>
      <SampleBase>500</SampleBase>
      <SampleExponent>0</SampleExponent>
      <HighPassFilter>16</HighPassFilter>
      <LowPassFilter>150</LowPassFilter>
      <ACFilter>NONE</ACFilter>
      <LeadData>
         <LeadByteCountTotal>10000</LeadByteCountTotal>
         <LeadTimeOffset>0</LeadTimeOffset>
         <LeadSampleCountTotal>5000</LeadSampleCountTotal>
         <LeadAmplitudeUnitsPerBit>4.88</LeadAmplitudeUnitsPerBit>
         <LeadAmplitudeUnits>��V</LeadAmplitudeUnits>
         <LeadHighLimit>2147483647</LeadHighLimit>
         <LeadLowLimit>268435456</LeadLowLimit>
         <LeadID>I</LeadID>
         <LeadOffsetFirstSample>0</LeadOffsetFirstSample>
         <FirstSampleBaseline>0</FirstSampleBaseline>
         <LeadSampleSize>2</LeadSampleSize>
         <LeadOff>FALSE</LeadOff>
         <BaselineSway>FALSE</BaselineSway>
         <ExcessiveACNoise>FALSE</ExcessiveACNoise>
         <MuscleNoise>FALSE</MuscleNoise>
         <LeadDataCRC32>409382738</LeadDataCRC32>
         <WaveFormData>
+v/6//r/+v/6//r/+v/6//j/+P/4//j/+v/6//r/+v/8//z//P/8//z//P/8//3//f//
/wAAAAABAAIAAwAGAAYABQAFAAUABAAGAAcACAAKAAwADQALAAkACAAIAAgACAAIAAgA
CAAEAAQABAAEAAQABAAEAAQABgAGAAYABgAHAAcABQABAPz/+//6//r/+f/5//n/+f/5
//n/+P/4//j/+P/4//j/9f/1//X/9f/3//f/9//2//b/9v/2//b/9v/2//b/9v/4//j/
+P/4//b/9v/2//b/9//3//f/9v/4//b/9P/w/+j/4f/f/+H/6//7/w0AIgA/AF0AeQCX
ALcA0gDgAOQA2wC4AIcAVQAwABwADgAAAPX/8P/w//L/9//3//b/+f/7//3////7//r/
/P/7//v/+//5//n/+f/5//r/+v/6//r//P/8//z//P/8//z//P/8//r/+//7//v/+//8
//z/+//7//z//P/8//z//f/9//3/////////AAAAAAAAAAAAAP///////wAAAgACAAIA
AgACAAIAAwADAAMAAwADAAMAAgADAAMAAwAFAAUABgAGAAYABwAHAAcABwAHAAcABwAI
AAkACQAJAAkACQAJAAoADAANAA0ADQANAA4ADgAOAA8ADwAPABAAEgASABIAEgATABMA
EwATABUAFgAWABYAFgAWABcAGAAYABgAGAAZABkAGwAbABsAGgAaABsAGwAdAB0AHQAd
ABoAGgAaABoAGgAaABkAGQAXABcAFgAWABcAFQAUABMAEQAQAA8ADgANAAwACwAKAAkA
CAAIAAgACAAIAAUABQAFAAUABAAEAAQAAgAEAAQAAgACAAIAAAAAAAAAAAAAAP//////
/////v/+//7//v/8//z//P/8//z//P/8//z//P/7//v/+//7//z//P/8//z//P/8//z/
/P/8//z//P/7//v/+//7//v/+//8//z//P/8//z//P/8//z//P/9//v/+//7//v/+//8
//z//P/+//7//v/+//z//P/8//z//f/9//3//f/8//v/+//8//r/+v/7//v/+v/6//r/
+v/8//z/+//7//v/+//7//v/+f/5//n/+f/7//v/+//7//n/+f/4//j/+//7//v/+//7
//r/+v/6//j/+P/4//j/+v/6//r/+v/6//r/+v/6//r/+v/5//n/+//7//v/+//5//n/
+f/6//r/+v/6//r/+v/6//r/+f/5//n/+v/6//j/9v/2//f/9//3//f/9//6//r/+//6
//j/+P/4//j/+P/4//j/+P/5//n/+//8//z//f/+////AAAAAP////8BAAIABAAFAAYA
BwAIAAgABgAFAAUABgAEAAQABAAEAAYABAAEAAQABAAEAAQABAACAAIAAgACAAQAAwAD
AAEA/v/8//z//P/7//n/+P/3//n/+f/5//j/+P/4//j/+P/2//X/9f/1//P/8//z//P/
9P/0//T/9P/0//T/9P/0//T/9P/0//T/9P/0//T/9P/y//P/8//z//L/8v/0//L/7v/o
/+P/3//f/+H/7f/9/w4AJwA/AFcAcQCNAKYAuADCAMEAsACPAGEANgAYAAoAAAD1/+7/
6v/q//H/9f/y//X/9//1//X/9//2//T/8//z//P/8//z//P/8//y//L/8v/y//T/9P/0
//T/8v/y//L/8v/0//X/9f/1//P/9P/0//P/8//0//T/9P/0//X/9f/1//X/9f/1//b/
+P/4//j/+P/3//f/9//4//b/9v/2//b/9v/2//f/9//5//n/+f/5//r/+//7//v/+f/5
//r/+v/6//v/+//7//3//f/9//3//v/////////9//3//f/+//7/////////AQACAAIA
AgABAAEAAQACAAQABAAEAAQABQAFAAUABQAHAAgACAAIAAoACgALAAwACgAKAAoACwAN
AA8ADwAPAA8AEAASABMAEQARABEAEQASABIAEgASABIAEgARABEAEQARABAAEAANAAsA
CgAJAAcABgAFAAQABQAEAAMAAgABAAAAAAAAAAAAAAD9//3//f/9//z//P/6//j/+v/6
//r/+v/6//j/+P/4//j/+P/5//n/+f/5//b/9v/2//b/+P/4//j/+P/2//b/9v/2//b/
9f/1//X/9f/2//b/9v/0//T/9P/0//b/9v/2//b/9//3//f/9//1//X/9v/2//b/9v/2
//b/9v/2//b/9//3//f/9//3//X/9v/2//b/+P/4//j/+P/4//j/+P/4//n/+f/5//n/
+P/3//f/+P/4//j/+f/5//j/+P/4//j/+v/6//n/+f/5//n/+f/5//n/+f/5//n/+f/5
//n/+f/5//n/+P/4//n/+f/5//n/+f/4//j/+P/4//j/+P/4//j/+P/4//j/+P/4//j/
+P/4//j/9//3//f/9//3//f/9//3//f/+P/4//j/+P/4//r/+v/6//n/9//3//j/+P/6
//j/+P/5//v/+//7//v/+v/6//v/+v/6//r/+v/6//z//P/8//z//P/8//z//P/8//z/
/f/9//3//v/+////AgADAAYABgAFAAUABQAGAAoACwAMAA0ADgAOAAsACQAGAAYABgAG
AAYABgAGAAQABAAEAAQABAAEAAQABAAEAAIAAgACAAEAAwABAP3/+v/5//j/+P/3//X/
9f/1//X/9//2//b/9v/2//b/9v/1//X/9f/1//X/9f/1//T/9P/0//T/9P/0//T/9P/0
//T/9v/2//b/9v/0//T/9P/1//f/9//2//b/9P/w/+z/5P/d/93/4f/r//3/EwAqAEcA
ZQB/AJ0AvQDSANoA1gDDAJ4AbwBBACQAFAAEAPj/8f/u//D/8v/z//X/9v/5//n/+//5
//n/+v/4//f/9//3//f/9//3//f/+P/4//j/+P/4//j/+P/4//j/+P/4//j/+P/5//n/
+f/5//r/+v/5//n/+v/6//r//P/9//3//f/9//3//f/+//7//v/+//7/////////AAD+
//7//v/+//7//v//////AAABAAIAAwADAAMAAgABAAMAAwAEAAQABAAFAAUABQADAAMA
AwADAAQABQAFAAUABQAFAAUABgAGAAcABwAHAAcACAAIAAgACQAJAAkACgAMAAwADAAM
AA0ADQANAA0ADwAQABAAEAAQABAAEQASABQAFAAUABUAEwAVABUAFQAWABYAFwAXABUA
FQAVABUAFgAWABYAFgAYABgAFwAXABYAFQATABIAEQAPAA4ADQALAAoACQAIAAkACAAH
AAYABQAEAAQABAACAAIA/////wEAAQAAAAAA/v/8//7//v/+//7//v/8//7//v/+//7/
///////////+//7//v/+//z//P/8//z//P/8//z//P/+//3//f/9//v//P/8//z//P/8
//z//P/8//z//P/8//v/+//7//v/+//7//z//P/8//z//P/8//7//v/+/////f/9//3/
/f///wAAAAAAAP7//v/+//7/AAAAAAAAAAD//////////wAA/////wAAAAAAAAEAAQD+
//7//v/+//7//v/9//3////////////9//3//f/9//////////////////7//v/9//3/
/f/9/////v/+//7//P/8//z//P/+//7//v/+//z//P/8//z//v/+//3//f/9//3//f/9
//v/+//7//z//P/8//z//P/8//z//P/7//3//f/+//7//P/6//r/+//7//v/+//7//z/
/v/9//r/+v/6//r/+v/6//r/+v/6//r/+v/6//r/+v/6//r/+v/8//z//P/8//////8B
AAIAAgADAAQABQAGAAYABQAFAAcACAAKAAsACgALAAwADAAHAAUABAAEAAQABAAEAAQA
BAACAAIAAgAEAAQABAAEAAQABAAEAAQAAgABAAEA///5//b/9f/0//b/9f/1//X/9f/1
//X/9P/0//T/9P/0//T/8//z//P/8//z//P/8//y//L/8v/y//L/8v/y//L/9P/0//T/
9P/y//L/8v/y//L/8//z//P/8v/0//D/6v/m/+L/2//Z/+H/7////xUAMABRAGsAiQCr
AMkA3gDmAOAAxQCaAGkAOQAeABAA/v/y/+v/7P/s//D/8//z//T/9f/3//f/9//1//L/
9P/z//P/8//x//H/8f/x//T/9P/0//T/9P/0//T/9P/0//T/9P/0//T/9f/1//X/9f/2
//b/9f/1//b/9v/2//b/9//3//f/9//3//f/+P/6//r/+v/6//n/+f/5//r//P/8//z/
/P/8//z//f/9//3//f/9//3//P/9//3//f/9//3//v/+//7/////////AQABAAEAAQAE
AAUABQAFAAMAAwADAAQABAAFAAUABQAHAAgACAAIAAkACQAJAAoACgAKAAoACgALAAsA
CwALAA0ADgAOAA4ADgAOAA8AEAASABIAEgATABEAEwATABMAEgASABMAEwATABMAEwAT
ABIAEgASABIAEgASABEAEQARABEAEAAQAA0ACwAKAAkACwAKAAkACAAFAAQAAwACAAMA
AgACAAIAAgACAP/////9//3//P/8//7//P/+//7//P/8//z/+v/6//r/+v/6//n/+f/5
//n/+P/4//j/+P/4//j/+P/4//j/+P/4//j/+v/5//n/+f/3//j/+P/4//j/+P/4//j/
+v/6//r/+v/3//f/9//3//n/+f/6//r/+P/4//j/+P/6//r/+v/7//v/+//7//v/+f/6
//r/+v/6//r/+v/6//z//P/8//z/+//7//v/+//8//v/+//8//z//P/9//3/+v/6//r/
+v/6//r/+f/5//n/+f/5//n/+//7//v/+//5//n/+f/5//n/+f/4//j/+f/5//n/+f/3
//b/9v/2//j/+P/4//j/+P/4//j/+P/2//b/9v/2//j/+P/3//f/9//3//f/9//1//X/
9f/2//b/9v/2//b/9v/2//b/9f/3//f/+P/4//b/9P/0//X/8//z//P/8//0//T/9f/0
//T/9P/0//T/8v/y//L/8v/0//T/9P/0//b/9v/2//b/9v/2//f/9//3//j/+P/5//z/
/f8AAAAA/f/9//3//v8AAAEAAgADAAQABAABAP///v/+//7//v/+//7//v/8//z//P/8
//z/+v/6//r/+v/6//r/+v/5//n/9//z//D/8f/w//D/7//v/+//7//v/+3/7P/s/+z/
7P/s/+z/6//t/+3/7f/t/+3/7f/s/+z/7v/u/+7/7v/t/+z/6//q/+r/6v/q/+r/7P/s
/+z/7f/r/+v/6v/q/+r/6P/k/97/2f/X/9n/4//x/wEAFAAvAE0AYwB9AJsAsgC+AMQA
uwCeAHUAQwAcAAgA/P/w/+f/5P/k/+b/6f/r/+z/7//v/+//8f/x/+7/7v/t/+3/7f/t
/+3/7f/t/+7/7v/u/+7/7v/u/+7/7v/w//D/8P/w//D/8f/x//H/7//w//D/7//v//D/
8P/w//L/8//z//P/8//z//P/9P/0//T/9P/0//P/8//z//T/9P/0//T/9P/0//T/9f/1
//f/9//3//f/9v/3//f/9//3//f/+P/4//j/+f/5//n/+f/5//n/+f/6//v/+//7//v/
+//7//z//P/9//3//f/9//7//v/+//3//f/9//7/AgACAAIAAgADAAMAAwADAAMABAAE
AAQABgAGAAcACAAIAAgACAAJAAkACwALAAsACgAKAAsACwALAAsACwALAAoACgAKAAoA
CgAKAAkACQAJAAkACAAIAAcABQAEAAMAAQAAAP///v////7//f/8//v/+v/6//r/+v/6
//f/9//3//f/9v/2//b/9P/2//b/9v/2//b/9P/0//T/9P/0//P/8//z//P/8v/y//L/
8v/y//L/8v/y//D/8P/w//D/8v/x//H/8f/x//L/8v/y//D/8P/w//D/8v/y//L/8v/z
//P/8//z//H/8f/y//L/8P/w//D/8P/w//D/8P/x//H/8f/x//H/8f/y//L/8v/y//L/
8v/y//T/9P/0//T/8//z//P/8//0//P/8//0//L/8v/z//P/9P/0//T/9P/y//L/8f/x
//H/8f/x//H/8//z//P/8//x//H/8f/x//H/8f/w//D/8f/x//H/8f/x//D/8P/w//D/
8P/w//D/8P/w//D/8P/w//D/8P/w//D/8P/v/+//7//v/+//7//v/+//7//w//D/8P/w
//D/8P/w//D/7//x//H/8v/y//D/7v/u/+//7//v/+//7//w/+7/7f/u/+7/7v/u/+7/
8P/w//D/8P/w//D/8P/w//L/8v/y//L/8//z//X/9v/2//f/+P/5//z//P/7//v/+//8
//7///8AAAEAAgACAP///f/8//z//P/8//z//P/6//j/+P/4//n/+v/7//z//P/8//z/
/P/8//v/+//5//X/8v/x//D/8P/v/+//7//v/+//7//u/+7/7v/u/+7/7v/t/+3/7f/t
/+3/7f/t/+7/7v/u/+7/7v/u/+7/7v/u/+7/7v/u/+7/7v/u/+7/8P/x//H/8f/w/+7/
7v/o/+T/4P/Z/9X/3f/p//n/DQAmAEEAXQB5AJcAswDIANQAzgC5AJYAZQA3ABwADAD+
//L/6//o/+r/7v/v/+//8v/z//X/9f/z//P/9v/0//P/8//z//P/8//z//P/9P/0//T/
9P/0//T/9P/0//T/9P/0//T/9P/1//X/9f/1//b/9v/1//X/9v/2//b/+P/5//n/+f/3
//f/9//4//j/+P/4//j/+f/5//n/+v/6//r/+v/6//r/+v/7//v/+//7//v/+//8//3/
/f/9//3//f/+//7//v///////////////////wAAAQABAAEAAQABAAEAAgACAAMAAwAD
AAMABAAEAAQABQAFAAUABgAIAAgACAAIAAkACQAJAAkACwAMAAwADAAMAAwADQAOAA4A
DgAOAA8ADQAPAA8ADwAQABAAEQARABEAEQARABEAEAAQABAAEAAOAA4ADQANAA0ADQAM
AAwACwAJAAgABwAHAAYABQAEAAMAAgABAAAA///+//7//v/8//z/+f/5//v/+//6//r/
+v/4//r/+v/4//j/+P/2//b/9v/2//b/9//3//f/9//2//b/9v/2//T/9P/0//T/9P/0
//T/9P/0//P/8//z//P/9P/0//T/8v/y//L/8v/0//T/9P/0//X/9f/1//X/9f/1//b/
9v/2//b/9v/2//j/+P/4//n/9//3//f/9//3//j/+P/4//j/+P/4//j/+v/6//r/+v/5
//n/+f/5//r/+f/5//r/+v/6//v/+//6//r/+v/6//r/+v/5//n/+f/5//n/+f/5//n/
+f/5//n/+f/5//n/9//3//b/9v/3//f/9//3//n/+P/4//j/+P/4//j/+P/4//j/+P/4
//j/+P/4//j/9v/2//X/9f/3//f/9//3//f/9//3//j/+P/4//j/+P/6//r/+v/5//f/
9//4//j/+v/4//j/+f/5//n/+f/5//j/+P/5//j/+P/4//j/+P/2//b/9v/2//j/+P/4
//j/+v/6//r/+v/6//r/+v/6//r/+//7//3/AAAAAAEAAgABAAQABAADAAUABQAGAAgA
CQAKAAsADAALAAcABAACAAQABAAEAAQABAAEAAIAAgACAAIAAgACAAIAAgACAAIAAgAC
AAEAAQD///v/+P/3//T/9P/z//P/8//z//P/8//0//T/9P/0//L/8v/x//H/8f/x//H/
8f/x//D/8P/w//D/8P/w//D/8v/y//L/8v/y//L/8v/y//L/8v/z//P/8//y/+7/7v/u
/+j/4v/b/9f/2f/j//P/CQAiAD0AWwB7AJkAuQDWAOIA4gDNAKoAewBHACQAFgAEAPT/
7f/q/+r/6v/r/+//8v/1//X/9f/z//P/8v/y//H/8f/x/+//7//v/+//8v/y//L/8v/y
//L/8v/y//L/8v/y//L/8v/z//P/8//z//T/9P/z//P/9P/0//T/9v/3//f/9//2//X/
9P/0//T/9P/0//T/9f/1//X/9v/2//b/9v/2//b/9v/3//f/9//3//f/9//4//n/+f/5
//f/9//4//j/+v/7//v/+//5//n/+f/5//r/+//7//v//f/9//3//v/+////////////
AAAAAAAAAQABAAEAAgACAAIAAgACAAMAAwADAAMABQAGAAYABgAIAAgACQAKAAgACAAI
AAkACQALAAsACwAKAAoACwALAAsACwALAAsADAAMAAwADAAKAAoACQAJAAkACQAIAAgA
CQAHAAYABQAFAAQAAwACAP///v/9//z//f/8//z//P/6//r/9//3//n/+f/4//j/+P/2
//j/+P/2//b/9v/0//T/9P/0//T/9f/1//X/9f/y//L/8v/y//T/9P/0//T/8v/y//L/
8v/0//P/8//z//P/9P/0//T/9P/0//T/9P/0//T/9P/0//P/8//z//P/9f/1//b/9v/2
//b/9v/2//b/9v/2//f/9//3//f/9//3//j/+P/4//r/+v/6//r/+P/4//j/+P/5//n/
+f/5//j/9//3//j/+P/4//n/+f/4//j/+P/4//j/+P/3//f/9//3//f/9//5//n/+f/5
//f/9//3//f/9//3//b/9v/5//n/+f/5//f/9v/2//b/9v/2//b/9v/2//b/9v/2//b/
9v/2//b/9v/2//X/9f/1//X/9f/1//X/9f/1//b/9v/2//b/9v/2//b/9v/1//f/9//4
//j/+P/2//b/9//3//f/9//3//b/+P/3//b/9v/2//b/9v/0//T/9P/0//X/9v/3//j/
+P/4//j/+P/4//n/+f/7//z//P/9//7///8CAAIAAQADAAMABAAGAAcACAAJAAoACgAH
AAUABAAEAAQABAAEAAQABAACAAIAAgACAAIAAgACAAIAAgACAAIAAgABAAEA///7//j/
9//2//b/9f/1//P/8//z//P/9P/0//T/9P/0//T/8//z//P/8//z//P/8f/w//D/8P/y
//L/8v/y//L/8v/y//L/8v/y//L/8v/y//L/8//z//P/9P/0//L/7v/q/+L/2f/Z/93/
5//3/wsAIgA7AFcAcQCLAKkAwADMAMwAwQCkAHMAQwAgAAwA/v/0/+3/5v/m/+r/7f/v
//D/8f/z//P/9f/1//T/9P/z//P/8//z//P/8//z//T/9P/0//T/9P/0//T/9P/0//T/
9P/0//b/9//3//f/9f/2//b/9f/1//b/9v/2//b/9//3//f/9//3//f/+P/4//j/+P/4
//n/+f/5//r/+P/4//j/+P/4//j/+f/5//n/+f/5//n/+v/7//v/+//7//v//P/8//7/
/////////f/9//3//f/+/////////////////wAAAgADAAMAAwABAAIAAgACAAMAAwAD
AAQABgAGAAYABgAFAAUABQAFAAkACgAKAAoACAAIAAkACgAMAAwADAANAAsADQANAA0A
DAAMAA0ADQANAA0ADQANAAwADAAMAAwADAAMAAsACwALAAsACgAKAAsACQAIAAcABQAE
AAMAAgADAAIAAQAAAP///v/+//7//v/+//v/+//7//v/+v/6//r/+P/6//r/+v/6//r/
+P/4//j/+P/4//f/9//3//f/+P/4//j/+P/4//j/+P/4//b/9v/2//b/9v/1//X/9f/3
//j/+P/4//j/+P/4//j/9v/2//b/9v/3//f/9//3//f/9//4//j/+P/4//j/+P/4//j/
+P/5//n/+f/5//n/+f/6//r/+v/6//r/+v/6//r/+v/6//r/+//7//v/+//8//v/+//8
//r/+v/7//v/+v/6//r/+v/8//z/+//7//v/+//7//v/+f/5//n/+f/5//n/+f/5//v/
+//6//r/+f/5//n/+f/5//j/+P/4//j/+P/4//j/+v/6//r/+v/6//r/+v/6//r/+v/5
//n/+f/5//n/+f/5//n/+f/6//r/+v/6//r/+P/4//j/9//3//f/+P/4//r/+P/4//n/
+f/5//n/+f/8//r/+f/6//r/+v/6//r/+P/4//j/+P/6//r/+v/6//r/+v/6//r/+v/7
//v//f/+//7///8AAP//AgACAAEAAQABAAIABAAHAAgACQAKAAgABQADAAIAAgACAAIA
AgACAAIAAAAAAAAAAAAAAAAAAAAAAAAAAAAAAAAA//////3/+f/2//X/9P/0//P/8//z
//P/8//z//L/8v/y//L/9P/0//P/8//x//H/8f/x//P/8v/y//L/8P/w//D/8P/w//D/
8P/w//D/8P/w//D/8v/y//P/8//x//L/8P/u/+r/6P/g/9f/1//f/+v//f8TACwASQBl
AH8AnQC7AM4A1gDOALkAkgBfADMAGgAKAPz/8P/r/+j/6v/u/+//7//y//X/9f/z//P/
8//0//L/8f/x//H/8f/x//H/8f/y//L/8v/y//L/8v/y//L/8v/y//L/8v/y//P/8//z
//P/9P/0//P/8//0//T/9P/0//X/9f/1//f/9//3//j/9v/2//b/9v/5//n/+f/6//r/
+v/6//r/+v/6//v/+//5//n/+f/5//r/+//7//v/+//7//z//P/6//v/+//7//3//f/9
//3//v/////////9//3//f/+/wAAAQABAAEA//8AAAAAAAD///////8AAAQABAAEAAQA
BQAFAAUABQAFAAYABgAGAAgACAAJAAoACgAKAAoACwALAA0ADQANAAwADAANAA0ACwAL
AAsACwAMAAwADAAMAAwADAALAAsACwALAAoACgAHAAUABAADAAMAAgABAAAAAQAAAP//
/v/9//z//P/8//z//P/5//n/+f/5//j/+P/2//T/9v/2//T/9P/0//L/9P/0//T/9P/1
//X/9f/1//T/9P/0//T/9P/0//T/9P/y//L/8v/y//T/8//z//P/8//0//T/9P/y//L/
8v/y//T/9P/0//T/8//z//P/8//z//P/9P/0//b/9v/2//b/9v/2//b/9//3//f/9//3
//f/+P/4//j/+P/4//j/+P/4//j/+P/4//f/9//3//f/+P/3//f/+P/4//j/+f/5//r/
+v/6//r/+P/4//f/9//3//f/9//3//f/9//3//f/9//3//f/9//3//f/9v/2//f/9//3
//f/9//2//b/9v/2//b/9v/2//b/9v/2//b/9v/2//b/9v/2//b/9f/1//X/9f/1//X/
9f/1//X/9v/4//j/+P/4//b/9v/2//X/9f/1//b/9v/2//T/9P/1//X/9f/1//X/9v/0
//X/9v/0//T/9P/0//b/9v/2//b/9P/0//T/9P/2//b/9v/2//j/+P/4//j/+P/5//n/
+//8//z//f/+////AgACAAEAAQABAAIABAAFAAYABwAIAAgABQADAAIAAgACAAIAAgAA
AAAA/v/+//7//v/+//7//v/+//7//v/+//7//f/9//v/9//0//P/9P/0//P/8//x//H/
8f/x//D/8P/w//D/7v/u/+3/7f/v/+//7//v/+//7v/u/+7/7v/u/+7/7v/u/+7/7v/u
/+7/7v/u/+7/7v/u/+//7//t/+7/7v/s/+j/4P/Y/9P/0//b/+n/+/8RACoASQBpAIkA
pwDFANoA4ADWALsAkABdADEAGAAKAPr/7v/p/+b/6P/q/+v/7f/w//H/8f/z//P/7//w
//D/7//v/+//7//v/+//7//w//D/8P/w//D/8P/w//D/8P/w//D/8P/y//P/8//z//P/
9P/0//P/8//0//T/9P/0//X/9f/1//X/9f/1//b/9v/2//b/9v/3//f/9//4//b/9v/2
//b/+P/4//n/+f/5//n/+f/5//j/+f/5//n/+//7//z//P/8//3//f/9//v/+//7//v/
/P/9//3//f/9//3//f/+//7///////////8AAAAAAAADAAMAAwAEAAQABAAEAAQABQAF
AAUABQAJAAoACgAKAAgACAAJAAoADAAMAAwADQALAA0ADQANAAwADAANAA0ADQANAA0A
DQAMAAwADAAMAA4ADgANAA0ADQANAAwADAALAAkACAAHAAcABgAFAAQAAwACAAEAAAD/
//7//v/+//z//P/5//n/+//7//r/+v/6//j/+v/6//j/+P/4//b/+P/4//j/+P/3//f/
9//3//b/9v/2//b/9v/2//b/9v/2//b/9v/2//b/9f/1//X/8//0//T/9P/0//T/9P/0
//T/9P/0//T/9f/1//X/9f/1//X/9v/2//b/9v/2//b/9v/2//b/9//5//n/+f/5//f/
+P/4//j/9v/2//b/9v/4//j/+P/4//f/9//3//f/9v/1//X/9v/4//j/+f/5//b/9v/2
//b/9v/2//X/9f/3//f/9//3//X/9f/1//X/9f/1//X/9f/3//f/9v/2//f/9//3//f/
9f/0//T/9P/2//b/9v/2//T/9P/0//T/9P/0//T/9P/0//T/8//z//P/8//z//P/9f/1
//X/9v/0//T/9P/0//T/9P/0//P/9f/1//b/9v/2//T/9P/1//X/9f/1//X/9P/2//f/
9v/2//b/9v/2//j/+P/4//j/+v/6//r/+v/4//j/+f/5//3//v/+/////v///wIAAgAD
AAMAAwAEAAYABwAIAAkACAAIAAUAAwACAAIAAgACAAIAAgACAAAAAAAAAAAAAAD+//7/
/v/+//7//v/+//3////9//n/9v/z//L/8v/x/+//7//v/+//7//u/+7/7v/u/+7/7v/t
/+3/7f/t/+3/7f/t/+z/7P/s/+z/7P/s/+z/7P/s/+z/7P/s/+z/7P/s/+z/7P/t/+v/
6//q/+r/6v/o/+L/3P/T/8//0//d/+v///8WADMAUwBzAJMAswDMANwA3ADLAKgAdwBF
ACAADgAAAPD/5//i/+L/5P/n/+n/6v/r/+//7//v/+//7v/s/+v/6//r/+v/6//r/+v/
7P/s/+z/7P/q/+r/6v/q/+z/7P/s/+z/7P/t/+3/7f/t/+7/7v/t/+v/7P/s/+z/7P/t
/+3/7f/t/+3/7f/u//D/8P/w//D/8f/x//H/8v/w//D/8P/w//D/8P/x//H/8//z//P/
8//y/w==
         </WaveFormData>
      </LeadData>
      <LeadData>
         <LeadByteCountTotal>10000</LeadByteCountTotal>
         <LeadTimeOffset>0</LeadTimeOffset>
         <LeadSampleCountTotal>5000</LeadSampleCountTotal>
         <LeadAmplitudeUnitsPerBit>4.88</LeadAmplitudeUnitsPerBit>
         <LeadAmplitudeUnits>��V</LeadAmplitudeUnits>
         <LeadHighLimit>2147483647</LeadHighLimit>
         <LeadLowLimit>268435456</LeadLowLimit>
         <LeadID>II</LeadID>
         <LeadOffsetFirstSample>0</LeadOffsetFirstSample>
         <FirstSampleBaseline>0</FirstSampleBaseline>
         <LeadSampleSize>2</LeadSampleSize>
         <LeadOff>FALSE</LeadOff>
         <BaselineSway>FALSE</BaselineSway>
         <ExcessiveACNoise>FALSE</ExcessiveACNoise>
         <MuscleNoise>FALSE</MuscleNoise>
         <LeadDataCRC32>994576531</LeadDataCRC32>
         <WaveFormData>
+v/6//r/+v/6//r/+v/6//j/+P/4//j/+v/6//r/+v/8//z//P/8////AAABAAMABgAH
AAgACAAIAAcABgAGAAQABAADAAMAAwADAAMAAwAFAAUABAACAP///v///wEAAgADAAQA
BAADAAEAAQABAP7//f/9//3//v/+//7//f/7//r/+f/5//n/9//2//X/9v/0//T/9P/0
//T/9P/0//X/9f/0//T/8//x//D/7//x//L/8//0//P/8v/x//D/8v/x//H/8f/z//P/
8v/y//P/8//y//L/8//0//T/9P/2//f/+P///wQACwAQAAwACAAJABAAGgAiACMAKAA5
AE4AWwBhAEgAFQDw/+r/7P/y/woAHgAdACMALwArABwAEwAOAAoABAACAAEAAAD8//n/
+P/3//X/9f/1//X/8//2//T/8//y//L/9f/1//T/9P/y//L/8v/y//D/7//v/+//7v/u
/+3/7f/v//H/8//1//T/8//y//H/8f/x//L/8v/v/+//7//w//L/8v/y//L/8f/x//H/
8v/y//L/8v/y//P/8//z//T/9P/0//T/9P/2//b/9//3//X/9f/2//f/9//3//j/+P/5
//n/+f/5//n/+f/6//v/+//7//z//P/9/wAAAQACAAIAAwADAAMAAwAEAAQABwAHAAYA
BgAIAAoACwANAA4ADAALAAsADAAOABAAEQASABIAEwATABMAFAATABEAEAARABMAFAAU
ABQAFAAUABUAEwATABIAEQASABIAEgARAA8ADgAMAAwADQANAAoACQAHAAYABQAEAAMA
AwACAAEAAwADAAMAAgAAAP7//v////////////7//v///////v/9//3//f/9////////
/////P/8//z//P/8//z//P/8//z/+//7//z//P/8//z//P/9//3//f/9//7//v//////
///+//7//f/9//7//v////7//v/+//3///8AAAAAAAAAAAAAAAABAAEAAQAAAAAA/v8A
AAAAAAACAAEAAQABAAEAAgACAAIAAgACAAIAAQABAAAAAAAAAP///////wAAAAAAAP//
/v8AAAAAAAAAAP7//f/9//3//v/+/wAAAAD//////////wEAAQAAAAAA/v/+//7//v/8
//z/+//7//3//v/+//3//f/9//3//v/8//v/+P/7//3//v///wAAAQD/////AAD+//7/
/v/+//3//f/9//z//f/9//7//v/6//z//v/+//z/+//7//v//P/8//z//P/6/wAAAQD+
////AAABAAIAAgACAAIAAgAGAAcACAAJAAoACgAJAAgACQAKAAsACwALAAsACwALAAkA
CQAJAAgABAACAAIABAAGAAUABAADAAQABQAFAAcACQAIAAcABwAEAAQAAwACAAMAAQAA
AP//AQABAP///v/8//r/9//2//j/+P/4//j/+v/7//v/+v/4//j/9//3//X/9v/2//b/
9v/2//b/9v/4//j/9//3//X/9f/1//T/9v/3//f/9v/0//X/9v/2//r/+P/5//r/+//+
/wEABAAEAAAAAQAOABwAKgAzADwATQBkAHsAjwCOAGEAIAAGAAgACgASACIAJwAnAC8A
LwAoAB8AFgAQAAwACgAFAAIA/v/5//j/9//1//X/8//z//H/9P/0//P/8v/y//H/8f/w
//D/8P/w//D/8P/w/+//7//v//D/8P/v/+//7f/t/+3/7f/u/+//8P/x//D/7//v/+7/
7//v/+//8P/u/+7/7v/u/+3/7f/t/+7/7v/u/+7/7v/v/+//7//w//D/8P/w//D/7v/u
/+//7//v/+//8P/x//H/8f/y//L/8f/x//H/8f/z//P/9P/1//P/8//0//T/9v/4//j/
+P/6//v/+//7//n/+v/6//3//v/+////AgAAAAEAAwAEAAYABQAFAAYABQAGAAYABgAI
AAkACQAJAA0ADQAMAAwADAANAA0ADAAMAAwADAANAA8ADwAOAA0ADAAMAAwACwALAAoA
CAAIAAkACQAGAAUABgAGAAYABgAEAAMAAQD///3//f/9//z////+////AQD////////+
//7///////7//f/9//3//f////////////z//P/8//z//f/+////AAD+//3//f/+//v/
+v/5//j//f/9//3//f/8//z//f/9//3//P/8//v//f/+//7///////7//f/7//3//v/+
//7//v/+//7//////////v/+//7/AAAAAAAA/v/9//3//f///wAAAAAAAAIAAgACAAEA
///+//7//v/9//3//f/+////AAAAAAAAAAAAAAAAAAAAAP////////z//P/+//7//v//
/wAAAQD//////v/+////AAABAAIAAQAAAP7//f/9//7//v/9/////////wAAAAD///z/
//8CAAIAAgACAAAA/f/8//z//P/8//z//P/+////AAAAAP////8AAAAA/P/+/wAAAAAA
AP///////wIAAgACAAIAAAAAAAMABAABAAAA///+/wEAAgADAAQABgAGAAYABgAJAAoA
DAANAA8ADwAOAA4ADwAOAA4ADgAMAAsACwALAAsACwALAAsADQAMAAoACAAHAAgACgAJ
AAsACwAKAAkACQAJAAkACAAHAAcABwAIAAcABgAEAAEA/f/7//r/+f/1//L/7//s/+f/
5v/l/+T/4v/i/+L/4//h/+D/4P/g/+H/4f/h/+L/4f/g/9//3v/e/97/3v/e/9//3//f
/9//4P/g/+H/4//h/+D/4P/h/+L/4v/i/+T/5f/q//H/9v/3//j/+P/2//n/BAAMABAA
EQAcADMATABXAE8AJADx/9z/3P/e/+z/BAAMAA8AGQAdABMABgD9//r/+v/2//L/8//u
/+j/5//m/+X/4//j/+T/5f/k/+j/6P/n/+b/5v/n/+f/5v/m/+b/5v/m/+b/5v/l/+X/
5f/m/+b/5f/l/+X/5f/l/+X/5//n/+f/5//l/+X/5v/m/+f/5//n/+j/6P/o/+j/6P/l
/+X/5f/m/+j/6P/o/+j/6//r/+v/7P/q/+r/6v/q/+z/7P/t/+3/7f/t/+7/7//t/+3/
7v/u/+//7//v/+//8f/x//L/8//z//P/9P/0//T/9v/2//b/9v/3//f/9//5//r/+v/9
//3//P/8//7//P/9////AAABAAEAAgAEAAMABAAEAAQABAAFAAUABQAJAAkACAAIAAgA
CQAJAAgACgAKAAoACwALAAsACgAJAAYABgAGAAUABwAGAAQABAADAAMAAAD//wAAAAAA
AAAA//////7//f/////////+//z/+v/6//v/+//7//v/+v/6//v/+//6//v/+//7//v/
/f/9//3//f/6//r/+v/6//r/+v/6//r//P/7//v//P/6//r/+v/6//v/+//7//v/+//8
//7///////7//v/9//v//P/8//3//P/8//z/+//9//7//v/+/wAAAAAAAAEAAQABAAAA
AAACAAQABAAEAAQAAwADAAMAAQACAAIAAgAEAAQABAADAAMAAgACAAIAAwADAAMABAAD
AAIAAAD+/wEAAgADAAQAAgABAAEAAQD+//7/AAAAAAEAAQABAAEA//////7//v/+//7/
/v/+////AAAAAAEAAAAAAP///f/9//3//f/+/wAA///8////AAAAAAAAAAABAP////8A
AP7//v/+//7//////////v/7//v//P/8//v//v8BAAIA/v/9//3//f8AAAAAAAAAAP7/
/v/7//r//P/8//z//P/6//r/+v/6//v//P/9//7/AAAAAAAAAAADAAQABQAGAAgACQAK
AAsACQAIAAYABAAEAAQABAADAAUABQAFAAUAAwADAAMAAgACAAAAAAACAAMAAwADAAMA
AgABAP////////7//f/9////AAAAAAAA/f/7//r/+f/5//n/9//2//f/9v/0//T/9P/0
//T/9P/2//f/9//2//T/9P/z//P/9f/2//b/9v/2//b/9v/2//T/9P/z//P/8//z//P/
8v/y//P/8//y//T/9f/2//b/9P/2//n//v8HAAwADQAOAAoACgARABYAIAAmACUALgBD
AFIAWwBRACAA7//k/+j/6v/8/xIAGgAhAC0ALQAjABYACwAGAAYABgAEAP3/+v/4//X/
9v/1//P/8//z//P/8f/0//L/8f/w//D/8f/x//D/8P/w//D/8P/w//L/8f/x//H/8v/y
//H/8f/v/+//7//v//H/8f/x//H/8f/x//L/8v/x//H/8f/y//D/8P/w//D/8f/x//H/
8v/y//L/8v/y//P/8//z//T/8v/y//L/8v/0//T/9f/1//P/8//0//X/9//3//j/+P/5
//n/+f/5//n/+f/6//v/+v/5//n/+P/6//z//P/8/wAAAQABAAEAAQACAAIABQAEAAIA
AQACAAMABQAIAAoACgAJAAkACgAMAA4ADwAQAA8ADwAOAA0AEQARABAAEAAQABEAEQAQ
AA4ADgAOAA8ADwAPAA4ADQAMAAwADAALAAoACAAFAAQABwAHAAQAAwAEAAQABAAEAAMA
AwACAAEAAwADAAMAAgABAP7//f/9//////////7//f/9//z/+v/7//v/+//7//n/+f/5
//n/+P/4//j/+P/4//j/+P/4//n/+f/6//z//P/8//z//P/+//3//P/7//z//P/9//3/
///+//7//f/8//z/+//7//7//v/+//3//P/8//v/+v/8//z//P/9//7//////wAA/v8A
AAAAAAAAAP////////7//v/9//z//v/+//7//f////7//v/+/////////wAAAAAAAP//
/v/+//7//v/+//z/+//7//v//P/8//7//v/8//v/+v/5//v/+//6//r//P/8//z//P/8
//z/+//7//n/+v/6//n/+f/5//n/+v/8//v/+P/7//v/+v/5//j/9//1//X/9v/3//j/
+f/6//n/+f/5//j/9//3//j/+P/0//b/+P/4//j/9//3//f/9v/2//b/9v/2//j/9//0
//L/8v/y//L/8//0//X/9v/4//j/+P/4//v//P/9//7///8AAAIAAwAFAAUABAAEAAUA
BAAEAAQAAgABAAEAAQD///////////3//P/6//j/+//+/wIAAwACAAEA///9//v/+//7
//r/+f/5//n/+v/6//r/+f/3//j/9//3//f/8//y//H/8P/w//D/8P/w//D/8P/w//H/
8f/w//D/8P/v/+//7//w//D/8P/w//D/8P/w//D/8P/v/+//7//v//H/8P/w//H/8f/w
//D/8f/x//D/7//w//P/9P/3//r//f/+//7/AAAHABAAGgAiACsAOABLAGQAeQCFAGgA
KwAAAPz//v8CABIAHAAfACcALQAnABwAEQAKAAgABgAEAAEA/P/2//X/9v/1//P/8//y
//H/7v/w//D/7//u/+7/7//v/+7/7v/v//D/8f/y//D/7//v/+//7v/u/+3/7f/u/+//
8P/x/+//7//v/+//7//v//D/8P/x//H/8f/y//D/8P/w//D/7//v/+//8P/x//L/8//0
//P/8//z//T/9P/0//T/9P/0//T/9f/1//f/9//4//n/+P/3//f/9v/4//n/+v/7//v/
+//8//3//f/9//7//v/+/wAAAAAAAAIAAwADAAMABQAGAAYACQAJAAgACAAKAAgACQAL
AAwADgANAA0ADgAPABAAEAAQABIAEwATABMAEwATABIAEgAUABUAFQAUABIAEgASABMA
EwATABIAEQASABIAEgARAA8ADgAMAAwADQANAAoACQAIAAgACAAIAAUABQAEAAMAAwAD
AAMAAgAEAAIAAgADAAEAAQABAAAAAAABAAEAAAAAAAEAAgADAAEAAQABAAEA/v/+//7/
/v8AAAAAAAAAAP7//f/9//7//v/+//7//v////////////z//P/9//3////+//7//f/+
/wAAAQADAAMAAgABAP//AQACAAIAAgAAAAAAAAABAAMAAwACAAIAAgAEAAQABAACAAEA
AQABAAEAAgACAAIABAAEAAQAAwADAAIAAgACAAMAAwADAAQAAgACAAEAAAAAAAAAAAAA
AAAA////////AAAAAAIAAgD//////////wEAAQAAAAAA/v/+//7//v/+//7//f/9////
AAAAAP//////////AAD+//3/+v/9//3//P/7//r/+//5//n/+v/6//r/+v/6//v/+//7
//r/9//3//j/+P/0//b/+P/4//b/9f/1//X/+P/4//j/+P/6//b/9f/0//X/9v/3//j/
+P/4//j/+P/6//r/+v/6//z//v8AAAIABQAFAAUABQAEAAQAAwACAAIAAgACAAEA////
//////8BAAEAAQAAAP7//P/8//7/AQABAAEAAQAAAP///f/9//3//P/7//v/+//8//z/
/P/7//n/+P/3//X/9f/z//L/8//y//D/8P/y//L/8v/y//D/8f/x//D/8v/y//H/8f/x
//L/8v/y//T/9P/0//T/8//y//D/7//x//H/8f/w/+7/7//v/+7/8P/x//L/8v/0//T/
9f/4//v/AgAHAAgABAACAAkAFAAeACIAJwA0AEUAWABrAGcAOgAFAPL/9v/0//z/EAAa
AB8AKwAtACEAFAANAAoACAACAP7//f/2//b/+f/2//X/8//z//L/8f/u//D/8v/x//D/
8P/z//P/8v/y//H/8P/v/+7/8P/v/+//7//u/+7/7f/t/+3/7f/t/+3/7//v/+//7//t
/+3/7v/u/+3/7f/t/+7/7//w//H/8v/z//P/8//0//P/8v/x//D/7//v/+//8P/w//D/
8P/w//D/8P/x//H/8//z//T/9f/z//P/9P/0//f/9//3//f/9f/1//b/9//3//f/+P/4
//j/+v/6//r/+v/7//v/+//9//7//v8BAAEAAAAAAAIABAAFAAcACAAGAAUABQAGAAcA
CAAIAAgACAAJAAkACQALAAsACgAKAAoACwALAAoACAAIAAgACQAHAAcABgAFAAUABgAH
AAcABQAEAAIAAgAFAAUAAgABAAAAAAAAAAAAAQABAAAA///8//v/+v/4//v/+v/7//3/
+//7//v/+v/8//3//f/8//v/+//7//v/+f/5//n/+f/6//r/+v/6//j/+P/4//j/+v/5
//n/+v/4//j/+P/4//3//f/9//3/+f/4//j/9//6//r/+//7//n/+v/6//v//f/+////
///9//7//v/+//z//P/8//3//f/9//z//P/6//z//P/8//7//f/9//3//f/+//7//v/8
//z//P/7//v/+v/6//r//f/9//3//v8AAAAA///+//z//P/8//z/+v/5//n/+f/6//r/
/P/8//v/+//7//v/+//7//r/+v/4//j/+P/4//r/+v/5//n/9//4//j/9//5//n/+f/6
//j/9//0//f/+P/4//j/+P/5//f/9//4//f/9v/1//T/9//3//f/9v/1//X/9v/2//L/
9P/2//b/9v/1//X/9f/3//j/+f/6//j/9v/1//b/+P/4//j/+P/2//b/9v/2//T/9P/0
//T/9f/2//f/+P/5//r/+//8//3///8AAAEAAQAAAAAA///9//z/+//6//r/+//8//3/
/f/9//3//f/6//j/9v/2//j/+//7//v/+//6//n/9//3//f/9v/1//f/9//4//j/9v/1
//P/8v/z//P/8//x//D/7//u/+z/7v/u/+7/7v/s/+z/7f/t/+7/7v/u/+3/7P/r/+v/
6v/s/+z/7P/s/+7/7v/u/+3/7f/t/+3/7f/u/+7/7//v/+v/6v/q/+r/6v/s/+7/7//0
//n//v8FAAoABgACAAMABgAQABYAGQAeAC8ARgBVAFUAMAD3/9r/3P/g/+j/AAAQABMA
HQAlABsADAABAAAAAgAAAP7/+//2//D/8f/w/+//7f/t/+v/6//p/+z/7v/t/+z/7P/r
/+v/6v/q/+r/6v/q/+r/6v/p/+n/6f/q/+r/6f/p/+n/6f/p/+n/6//r/+v/6//q/+n/
6f/o/+n/6f/p/+r/6v/q/+r/6v/q/+v/7P/u/+3/7P/r/+r/7f/t/+3/7v/s/+z/7P/s
/+z/7P/t/+3/6//r/+z/7f/v/+//8P/w/+//7//v/+//8f/x//L/8//z//P/9P/0//T/
9v/2//b/+P/5//n/+f/7//z//P////3//P/8//7//v///wEAAgACAAEAAQACAAMABAAE
AAQABAAFAAUABQAFAAUABAAEAAYABwAHAAYABgAGAAYABwAGAAUAAwABAAIAAgACAAEA
AwACAAAAAAAAAP//+//5//b/9v/2//b/9v/3//f/9//3//f/9//2//f/9v/3//n/+P/3
//b/9P/2//f/9//2//P/8//z//P/8//z//P/8//0//T/9P/0//L/8v/y//L/8v/x//H/
8v/0//T/9P/0//X/9f/1//X/9v/2//f/9//3//b/9v/1//X/9v/2//f/+P/4//j/9//3
//j/+P/4//j/+P/4//n/9//3//b/9v/3//r/+//8//z/+//7//v/+f/6//r/+v/4//j/
+P/3//n/+P/4//j/+//7//v//P/6//r/+f/4//b/9v/2//b/+P/3//f/9//4//j/+v/6
//j/9//2//X/9//3//b/9v/4//j/+P/4//b/9v/1//X/9//4//j/9//1//X/9f/2//T/
8//w//P/9P/0//T/9P/z//H/8f/y//L/8v/y//L/8//z//P/8v/y//P/9f/2//T/9v/4
//j/9f/z//L/8f/0//T/9P/0//T/9P/1//T/9P/0//T/9P/z//L/8f/w//T/9v/4//r/
+P/4//j/+P/6//3///8BAAEAAAAAAP//AAAAAAAAAAD///////////3//f/9//3/+v/4
//b/9v/6//3//f/9//3//P/7//n/+f/5//j/9//1//X/9v/2//j/9//1//T/8//z//P/
8f/w/+//7v/s/+z/7P/s/+z/7v/u/+//7//u/+7/7v/t/+v/6//s/+z/7P/s/+z/7P/s
/+z/7P/r/+3/7f/t/+3/6v/q/+v/6//q/+r/6//s/+7/8P/y/+//8P/1//j/9//4//r/
/v8DAAwAGAAgACUAMgBFAFgAawBxAE4AEwD2//b/9v/6/wwAFgAdACcAKQAdAA4ACQAI
AAQA/v/8//n/9v/y/+//7v/t/+v/6//p/+n/5//q/+r/6f/o/+j/6f/p/+j/6P/q/+r/
6v/q/+r/6f/p/+n/6v/q/+n/6f/p/+n/6f/p/+n/6f/p/+n/6//r/+z/7P/p/+n/6f/q
/+r/6v/q/+r/6f/p/+n/6v/p/+j/5//m/+j/6f/q/+z/7P/s/+z/7P/s/+z/7f/t/+//
7//w//H/7//v//D/8P/v/+//7//v/+//7//w//H/8//z//T/9P/0//b/9v/2//b/9//3
//f/+f/6//r//f/+//7///8CAAAAAQADAAQAAwABAAAAAAABAAIAAgACAAQABQAFAAUA
BQAFAAQABAAGAAcABwAGAAYABgAGAAcABwAHAAYABQACAAIAAgABAAIAAgABAAIAAwAD
AAAA///9//z/+//6//n/+f/4//f/+f/5//n/+P/2//T/9P/1//X/9f/1//T/9v/3//f/
9v/z//P/8//z//P/8//z//P/9P/0//T/9P/2//b/9v/2//T/8//z//T/9v/2//b/9v/5
//n/+f/5//r/+v/7//v/+v/4//f/9f/3//j/+P/5//r/+v/6//n/+P/4//f/9v/4//j/
+P/5//n/+f/4//j/+v/8//z//P/6//n/+f/5//v//P/8//z/+v/6//r/+f/5//j/+P/4
//v/+//7//z/+//6//j/9v/3//j/+f/6//r/+f/5//n/9v/2//j/+P/3//f/9//3//f/
9//2//b/+P/4//j/+P/4//j/9//3//X/9v/2//X/9f/1//X/9v/4//f/9P/3//f/9v/1
//T/9f/z//P/9P/2//b/9v/2//f/9//3//b/8//z//T/9P/0//b/+P/4//b/9f/1//X/
9P/0//T/9P/4//b/9f/2//T/9P/0//T/9v/2//b/9v/4//j/+P/4//n/+v/7//z///8B
AAIAAwADAAIAAgABAP///v/9//z//f/9//3//f/9//3//f/9//7//P/6//r/+v/9//3/
/f/7//r/+f/3//f/9//2//X/9f/1//b/9v/4//f/9f/0//P/8//z//H/8v/x//D/7v/u
/+7/7v/u/+7/7v/v/+//7v/u/+7/7f/v/+//8P/w/+//7v/t/+z/7v/u/+7/7f/t/+3/
7f/t/+z/7P/t/+3/7f/u//D/8v/w//L/8P/x//j/AQAAAAEABAACAAAABwAWACIAJAAj
ADAASQBaAGUAWQAoAPn/8v/0//D/AAAWABwAHwAnACkAHQASAAkABgAGAAAA/P/5//j/
9P/x//D/7//t/+3/7//v/+3/8P/w/+//7v/u/+3/7f/s/+z/7P/s/+z/7P/s/+v/6//r
/+z/7P/r/+v/6//r/+v/6//r/+v/6//r/+z/7f/v//D/7v/t/+z/7P/u/+7/7v/u/+3/
7f/t/+7/7v/u/+7/7v/t/+3/7f/u/+7/7v/u/+7/7v/u/+//7//t/+3/7v/v//H/8f/y
//L/8f/x//H/8f/x//H/8v/z//X/9f/2//b/9P/2//b/9v/6//v/+//7//v//P/8////
/f/8//z//v/8//3///8AAAIAAQABAAIAAwAEAAQABAAEAAUABQAFAAkACQAIAAgABgAH
AAcABgAGAAYABgAHAAUABQAEAAMAAwAEAAUABQAEAAIA///+/wAAAQD//////v/+//7/
/v/9//3//P/7//n/+f/5//j/+P/2//b/9//3//f/9//2//b/9//3//b/9//3//f/9//3
//f/9//3//b/9v/2//b/9//4//n/+v/5//f/9v/2//T/9P/0//T/+f/5//n/+f/2//b/
9//3//f/9v/2//X/9//4//j/+f/6//r/+v/5//v//P/8//z/+v/6//r/+//7//v/+v/6
//r//P/8//z//P/7//v/+//9//7//v/+//z//P/8//v//f/8//z//P/9//3//f/+//z/
/P/7//r//P/8//z//P/8//v/+//7//r/+v/8//z/+//7//v/+//7//v/+v/6//z//P/8
//z/+v/6//n/+f/5//r/+v/5//n/+f/5//r//P/7//j/+//6//r/+v/6//n/9//3//j/
+v/6//r/+v/7//v/+//6//n/+f/6//r/9v/4//r/+v/4//f/9//3//j/+P/4//j/+P/6
//n/9v/4//j/+P/4//r/+v/6//r/+P/4//j/+P/6//r/+v/6//7/AAACAAQABgAHAAcA
BwAFAAQABAADAAIAAgACAAIAAQABAAEAAQADAAMAAwADAAIAAAD+//7/AgAFAAUABQAD
AAIAAQD///3//f/8//v/+//7//z//P/8//v/+f/4//j/+f/6//n/9v/1//T/8v/0//T/
9P/0//L/8v/z//P/8//0//X/9f/z//P/9P/0//T/9P/0//T/9v/2//b/9f/3//f/9//3
//X/9P/0//P/9P/0//X/9v/2//b/+P/7/wAABQAKAA8AEAAMAAwAEQAYAB4AIgAnADQA
RwBYAGEATQAeAPH/5v/q/+7/AAAYACAAJQAvAC0AIQAWAA8ADAAKAAYABAAFAP7/9v/3
//j/9//1//X/9f/1//P/9v/2//X/9P/0//X/9f/0//T/8v/y//L/8v/0//P/8//z//L/
8v/x//H/8v/z//T/9f/z//P/8//z//H/8f/y//L/8//z//P/9P/0//T/9P/0//P/8//z
//T/9P/0//T/9P/z//P/8//0//T/9P/0//T/9P/0//X/9f/1//X/9v/3//b/9f/1//T/
9v/3//j/+f/3//f/+P/5//n/+f/6//r/+v/8//z//P/+//////////3//v/+/wEAAwAC
AAIABAACAAMABQAGAAYABQAFAAYABQAGAAYABgAGAAcABwAHAAkACQAIAAgACAAJAAkA
CAAGAAYABgAHAAcABwAGAAUABgAGAAYABQADAAIAAAAAAAMAAwAAAP///P/8//z//P/9
//3//P/7//n/+f/5//j/+P/2//b/9//3//f/9//2//b/9//3//b/9f/1//X/9f/1//X/
9f/1//X/9v/3//j/9f/0//P/8v/0//P/8//0//b/9v/2//b/+P/3//b/9f/2//b/9//3
//n/+P/4//f/9v/2//X/9f/3//j/+f/5//f/+P/4//j/9v/2//b/9//3//f/9v/2//b/
+P/4//j/9v/1//X/9f/3//j/+P/4//b/9v/2//X/9//2//b/9v/3//f/9//4//j/+P/3
//b/9f/0//P/8v/0//P/8//z//D/8P/y//L/8f/x//H/8f/v/+//7v/u//D/8P/w//D/
7v/u/+3/7f/v//D/8P/v/+3/7f/t/+7/7//v/+3/8f/w//D/8P/w/+//7f/t/+7/7P/s
/+z/7P/t/+3/7f/s/+v/6//s/+z/6P/q/+z/7P/s/+v/6//r/+z/7P/s/+z/6v/q/+n/
6P/o/+j/6P/o/+r/7P/u//D/8v/y//L/8v/0//T/9f/1//b/9//3//j/9v/0//P/8v/z
//P/9P/1//P/8//z//P/8//y//D/7v/t/+7/8P/v/+//7//u/+3/6f/p/+n/6P/n/+f/
5//o/+j/6P/n/+X/5P/j/+P/4//h/+D/3//e/9z/3P/c/9z/3P/c/9z/3f/b/9r/2v/a
/9v/2//b/9z/3P/c/9z/3P/c/9z/3P/c/9r/2f/Y/9f/1//W/9b/1//Y/9j/2f/b/9v/
2v/Z/9r/3f/i/+X/6v/t//L/8v/w/+v/8P8AAAQAAQAKABsALAA3ADkAIADr/8r/xP/G
/87/6P/+/wUACwAPAAkA/P/x/+z/7P/o/+T/4f/e/9z/2f/W/9X/0//T/9X/1f/T/9b/
1f/T/9H/0P/R/9H/0P/Q/87/zv/O/87/zv/N/83/zf/O/87/zf/N/83/zf/N/83/zf/N
/83/zf/M/8v/y//K/8n/yf/J/8r/zP/M/8z/zP/N/83/zf/O/8v/yv/J/8j/yf/J/8n/
yv/K/w==
         </WaveFormData>
      </LeadData>
      <LeadData>
         <LeadByteCountTotal>10000</LeadByteCountTotal>
         <LeadTimeOffset>0</LeadTimeOffset>
         <LeadSampleCountTotal>5000</LeadSampleCountTotal>
         <LeadAmplitudeUnitsPerBit>4.88</LeadAmplitudeUnitsPerBit>
         <LeadAmplitudeUnits>��V</LeadAmplitudeUnits>
         <LeadHighLimit>2147483647</LeadHighLimit>
         <LeadLowLimit>268435456</LeadLowLimit>
         <LeadID>V1</LeadID>
         <LeadOffsetFirstSample>0</LeadOffsetFirstSample>
         <FirstSampleBaseline>0</FirstSampleBaseline>
         <LeadSampleSize>2</LeadSampleSize>
         <LeadOff>FALSE</LeadOff>
         <BaselineSway>FALSE</BaselineSway>
         <ExcessiveACNoise>FALSE</ExcessiveACNoise>
         <MuscleNoise>FALSE</MuscleNoise>
         <LeadDataCRC32>2545285005</LeadDataCRC32>
         <WaveFormData>
BgAGAAYABgAGAAYABgAGAAYABgAGAAYACAAIAAgACAAKAAoACgAKAAsADAANAA8ADwAP
AA8AEAAQABIAEgATABQAFQAXABcAGAAXABYAFAARAA4ACQAFAAEAAQABAAIAAQAAAAAA
AQAEAAQABAADAAUABQAFAAQABAAEAAQAAwADAAQABQAFAAUABwAHAAcACQAJAAoACgAJ
AAkACQAJAAkACQAJAAkACwALAAwADAAJAAkACQAKAAwADAAMAAwADAAMAA0ADQANAA0A
DQANAA0ADQANAA0ADQAMAAwADAAPABEAEwAZACAAKQA2AEEASABIAEQAQAA9ACsACwDl
/8L/nf+A/3z/j/+a/5X/lf+e/6j/s//B/83/1f/Y/9r/4v/r//X//v8GAAwAEAASABUA
FQAWABYAFgAXABgAGAAYABkAGQAZABoAGQAaABoAGgAbABwAHgAfAB8AHwAfAB8AIQAi
ACIAIgAiACEAIAAgACIAIgAiACIAJAAkACQAJAAkACQAJAAkACQAJQAlACUAJgAmACYA
JgAkACUAJQAlACUAJQAlACYAKAAoACgAKQAoACgAKAAoACgAKQApACkAKQApACkAKQAr
ACwALQAuAC4ALwAvAC8AMQAzADMAMwAxADMAMwAzADMANAA2ADYAOAA5ADkAOQA3ADgA
OQA5ADsAOwA7ADwAPAA8ADwAOwA5ADkAOQA4ADoAOQA5ADkAOQA5ADkAOAA1ADQAMwAy
AC8ALwAtACwAKgApACcAJQAlACMAIwAhAB0AHQAcABsAGgAZABgAGAAaABoAGQAZABkA
GAAYABgAGAAYABgAGAAYABgAFwAXABcAFwAXABgAGAAaABgAGAAYABgAGAAYABgAGAAY
ABkAGwAbABsAGwAbABwAHAAcABwAHAAcAB0AHQAcABwAHAAcABwAHAAcABwAHAAcABwA
HAAcAB0AHQAcABwAHAAcABwAHAAcABwAGwAbABsAGwAbABsAGwAaABwAHAAbABsAGAAY
ABgAGAAaABoAGgAaABgAGAAXABcAGAAYABcAFwAZABkAGQAZABcAFwAWABYAFgAWABYA
FgAVABUAFQAVABUAFgAWABUAFQAVABUAFQAVABYAFgAWABUAFQAWABYAFgAWABYAFQAV
ABYAFgAWABcAFwAXABcAFQAWABYAFgAWABYAFQAVABUAFQAVABUAFQAVABUAFQAWABYA
FwAXABcAFgAWABYAFgAWABYAFgAUABQAFAAUABYAFgAWABYAFQAVABUAFQAVABQAFQAU
ABQAFAAUABQAFgAWABYAFgAYABkAGgAbABoAGgAcABwAGwAcAB0AHwAhACEAHwAdAB0A
GwAZABUAEAANAAwACwAKAAoACgALAA0ADgAOAA4ADQANAA0ADQAMAAwADAAMAA0ADQAO
AA8ADgAPABAADwARABEAEQASABIAEQARABEAEQARABEAEQARABEAEQASABIAEQARABEA
EgASABIAEgAQABAAEAARABEAEQARABEADwAPAA8ADwARABEAEAAQABAADwAPABMAGQAe
ACcANgBBAEoATABKAEoARwA7ABsA8//M/6f/gP9q/3f/kP+T/4v/kP+W/5//rf+9/8f/
yv/O/9T/3//r//j/AAAEAAgACgARABMAFAAUABQAFwAYABgAGAAZABkAGQAaABkAGgAa
ABoAGAAYABkAGQAbABsAGwAbABsAHAAcABwAHQAdAB0AHgAcABwAHAAcAB4AHgAeAB4A
HgAeAB4AHgAeAB8AHwAfAB4AHgAeAB4AHgAfAB8AHwAfAB8AHwAgACIAIgAiACMAIgAi
ACIAIgAkACUAJQAlACUAJQAlACUAJQAmACcAKAAoACkAKQApACkAKwArACsALQAvAC8A
LwAtAC4AMAAwADIAMwAzADMAMQAyADMAMwA1ADUANQA2ADQANAA0ADMAMwAzADMAMgA0
ADMAMwAzADEAMQAxADAAMQAwAC8ALgApACkAJwAmACIAIQAfAB0AGwAZABkAFwAVABUA
FAATABIAEQAQABAADgAOAA0ADQAPAA4ADgAOAA4ADgAOAA4ADgAOAA0ADQANAA0ADQAO
AA4AEAAOAA4AEAAQABAAEAAOAA4ADgAPAA8ADwAPAA8ADwAQABAAEAAQABAAEAARABEA
EAAQABAAEgASABIAEgASABIAEgASABIAEgATABMAEgASABIAEgAQABAAEAAQABEAEQAR
ABEADwAPAA8ADgAQABAADwAPAA4ADgAOAA4ADgAOAA4ADgAOAA4ADQANAAwADAALAAsA
CwALAAsACwALAAsACgAKAAoACgAKAAoACwALAAsACwAJAAoACgAJAAkACQAJAAkACQAK
AAoACgAJAAkACgAKAAoACgAKAAkABwAIAAgACAAJAAkACQAJAAkACgAKAAoACAAIAAcA
BwAHAAcABwAHAAcABwAHAAcACAAIAAkACQAJAAgACAAIAAgACAAIAAgACgAKAAoACgAK
AAoACgAKAAkACQAJAAkACwAIAAkACAAKAAoACgAKAAoACgAKAAoADAAMAAwADAAOAA4A
DwAPAA8ADwAQABAAEAAQABEAEgAVABcAFwAXABcAFQASAA8ADAAHAAMAAQD/////AAAA
AP7///8BAAIABAAEAAMAAwADAAMAAgACAAIAAgABAAEABAAFAAUABwALAAsACwALAA0A
DgAOAA0ACwALAAsACwANAA0ADQANAA0ADgAOAA0ADwAPABAAEAAQABAAEAAQAA4ADwAP
AA8ADwAPAA8ADwAPAA8ADwAPAA4ADgAOAA8AEQAVAB0AJAAxAD4ARwBIAEYARABGADsA
IQD7/9X/rv+H/3L/ev+P/5D/h/+L/5b/oP+x/8H/yf/P/9L/2v/i/+v/8//8/wQACAAK
AA4AEQARABIAEgASABMAFAAUABQAEwATABMAFAATABQAFAAUABQAFAAVABUAFQAVABUA
FQAVABYAFgAWABcAFwAXABgAGAAYABgAGAAYABgAGAAYABgAGAAYABgAGAAZABkAGQAa
ABoAGgAaABgAGQAZABkAGQAZABkAGgAaABoAGgAbABoAGgAaABoAHAAdAB0AHQAdAB0A
HQAdAB0AHgAfACAAIAAhACEAIQAfACEAIQAhACEAIwAjACMAIwAkACYAJgAmACcAJwAn
ACcAKAApACkAJwAnACcAKAAoACgAKAAnACUAJQAlACQAJAAjACMAIwAhACEAIQAgAB8A
HgAdABwAGQAZABcAFgASABEADwANAAsACQAJAAcABwAHAAYABQAEAAMAAgACAAQABAAD
AAMAAQAAAAAAAAAAAAAAAAAAAAIAAgABAAEA////////AAAAAAIAAAAAAAAAAAAAAAAA
AAAAAAAAAQABAAEAAQABAAEAAgACAAIAAAAAAAAAAQADAAIAAgACAAIAAgACAAIAAgAC
AAIAAgACAAIAAwADAAIAAgACAAIAAgACAAIAAgABAAEAAQABAP////////7/AAAAAP//
///+//7//v/+//7//v/+//7//v/+//3//f/8//z/+//7//v/+//7//v/+//7//r/+v/6
//r/+v/6//n/+f/5//n/+f/6//r/+f/5//n/+f/5//n/+v/6//r/9//3//j/+P/4//j/
+P/3//f/+P/4//j/9//3//f/9//3//j/+P/4//j/+P/3//f/9//3//f/9//3//f/9//3
//j/+P/5//n/9//2//b/9v/4//j/+P/4//b/9v/2//b/9v/2//b/9v/1//X/9f/1//X/
9P/1//b/9P/0//T/9P/2//b/9v/2//b/9v/2//b/+P/4//j/+P/5//r/+//8//v/+//7
//v//v/+/wAAAAADAAQABQAHAAYABQACAP//+//3//P/7f/r/+n/6f/p/+z/7P/s/+3/
7//w//D/8P/t/+3/7f/t/+z/7P/s/+z/6//r/+z/7f/v//H/8//z//H/8f/x//L/8v/x
//H/8f/x//H/8f/x//P/8//z//T/8v/x//H/8f/y//L/8v/y//L/8v/y//P/9f/1//X/
9f/z//P/8//z//P/8//y//L/9P/1//f/+/8BAAwAGQAkAC0AMAAsACoAKgAdAAEA2/+1
/5D/a/9c/2r/e/92/3H/ef+E/5D/nf+r/7P/t/+6/8L/zv/Z/+H/6P/u//L/9P/2//n/
+//8//z//P/9//7//v/+/////////wAA//8AAAAAAAAAAAAAAQABAAMAAwADAAMAAQAC
AAIAAgADAAMAAwAEAAYABgAGAAYABgAGAAYABgAGAAYABgAGAAYABwAHAAcACAAIAAgA
CAAGAAcABwAHAAkACQAJAAoACgAKAAoACwAMAAwADAAMAAoACwALAAsADQANAA0ADQAN
AA4ADwAQABAAEQARABEAEQATABMAEwATABUAFQAVABMAFAAWABYAFgAXABcAFwAZABoA
GwAbABsAGwAbABwAGwAaABkAFwAZABkAGQAYABgAFwAXABcAFQAVABUAFAARABAADwAO
AA0ADQALAAoACAAHAAUAAwABAP/////9//v/+//6//n/+P/3//b/9v/2//b/9f/1//f/
9v/2//b/9v/2//b/9v/2//b/9f/1//X/9f/1//b/9v/4//b/9v/2//b/9v/2//j/+P/4
//n/9//3//f/9//3//j/+P/4//r/+v/6//v/+//6//r/+v/4//j/+P/4//r/+v/6//r/
+v/6//v/+//6//r/+v/6//j/+P/4//j/+f/5//n/+f/3//f/9//2//b/9v/1//X/9v/2
//b/9v/2//b/9v/2//b/9v/1//X/9v/2//X/9f/z//P/8//z//X/9f/0//T/9P/0//T/
9P/z//P/8//z//P/9P/0//P/8//z//P/8//z//T/9P/0//P/8//0//T/8v/y//L/8f/x
//L/8v/y//H/8f/x//H/8f/y//L/8v/y//L/8f/x//P/8//z//P/9f/1//X/9f/y//L/
8//z//P/8v/y//L/8v/y//L/8v/y//L/8v/y//L/8v/y//L/8//z//P/8//z//L/8//0
//T/9P/0//T/8v/y//L/8v/z//T/9f/2//j/+P/4//j/+f/6//z//f/7//v//P/8/wAA
AAABAAIAAQADAAMAAwAAAP3/+f/1//P/7//s/+v/7f/t/+7/7v/u/+//8f/y//L/8v/x
//H/7//v/+7/7v/w//D/7//v//D/8f/x//P/9f/1//X/9f/1//b/9v/1//X/9f/1//X/
9f/1//X/9f/1//b/9v/1//X/9f/2//b/9v/2//b/9v/2//f/9//3//X/9f/1//X/9//3
//f/9//4//j/+P/5//v///8DAAwAFwAkAC8AMgAwAC4AMAArABUA8f/J/6D/ef9a/1j/
cf+A/3n/d/+C/4z/lf+l/63/s/+4/77/yP/T/9//5v/s//L/9P/6//3//f/+//7//v8B
AAIAAgACAAMAAwADAAQAAwAEAAQABAAEAAQABQAFAAUABQAFAAUABQAGAAYABgAHAAcA
BwAIAAgACAAIAAgACAAIAAgACAAIAAgACAAIAAgACQAJAAkACgAKAAoACgAKAAsACwAL
AAsACwALAAwADAAMAAwADQAOAA4ADgAOAA4ADwAPAA8ADwAPAA8ADwAPABAAEQASABIA
EwATABMAEwAVABUAFQAVABcAFwAXABcAGAAaABoAGgAbABsAGwAbABwAHQAdAB0AHQAd
AB4AHgAeAB4AHQAdAB0AHQAcABwAGwAbABsAGQAZABkAGAAXABYAFQAUABEAEQAPAA4A
DAALAAkABwADAAEAAQD///3//f/8//v/+v/5//j/+P/6//r/+f/5//n/+P/4//j/+P/4
//j/+P/2//b/9f/1//X/9f/1//b/9v/4//b/9v/2//b/9v/2//b/9v/2//f/+f/5//n/
+f/5//r/+v/6//j/+P/4//n/+f/4//j/+P/6//r/+v/6//r/+v/6//r/+v/6//v/+//4
//j/+P/4//j/+P/4//j/+f/5//n/+f/5//n/+f/4//b/9v/1//X/9v/2//b/9v/2//b/
9v/2//T/9P/z//P/9P/0//P/8//z//P/8//z//X/9f/0//T/9P/0//T/9P/z//P/8//z
//X/9v/2//X/9f/1//X/9f/z//T/9P/0//P/8//0//T/9P/0//T/8//z//T/9P/0//P/
8//z//P/8//0//T/9P/0//T/8//z//P/8//z//P/8//z//P/8//0//T/9f/1//P/8v/y
//L/9P/0//T/9P/0//T/9P/0//T/9P/0//T/8//z//P/8//z//L/8//0//T/9P/0//T/
9P/0//T/9P/2//b/9v/2//j/+P/4//j/+//7//v/+//6//r//P/8////AAABAAMAAQAB
AP///f/4//X/8v/t/+v/6f/p/+n/6v/q/+r/6//t/+7/7v/u/+//7//v/+//7v/u/+7/
7v/t/+3/7v/v/+3/7//x//H/8//z//P/9P/y//H/8f/x//H/8f/x//H/8f/x//H/8v/y
//H/8f/x//L/8v/y//L/9P/0//T/9f/z//P/8//z//X/9f/1//X/9f/1//T/9P/2//X/
+f/9/wUADgAZACQALQAyADAALAAsACMABwDj/73/mP9x/1r/ZP93/3b/bf9z/4L/jv+b
/6n/s/+3/7r/wv/M/9f/3//m/+7/8v/0//r/+//7//z//P/8////AAAAAAAAAQABAAEA
AgABAAIAAgACAAIAAgADAAMABQAFAAUABQAFAAYABgAGAAUABQAFAAYACAAIAAgACAAI
AAgACAAIAAoACgAKAAoACgALAAsACwAMAAwADAAMAAwADQANAA0ADQANAA0ADgAOAA4A
DgAPABAAEAAQABAADgAPAA8ADwAQABEAEgATABEAEgATABQAFgAXABcAFwAXABkAGQAZ
ABkAGwAbABsAGwAcAB4AHgAgACEAIQAhACEAIgAjACMAIQAhACEAIgAiACIAIgAhACMA
IwAjACIAIgAhACEAIQAfAB8AHwAeAB0AHAAbABoAFwAXABUAFAAQAA8ADQALAAkABwAH
AAUABQAFAAQAAwACAAEAAAAAAAAAAAD////////+//7//v/+//7//v/+/wAAAAD/////
/f/9//3//v/+/wAA/v/+//7//v/+//7/AAAAAAAAAQABAAEAAQABAAEAAgACAAIAAgAC
AAIAAwADAAIAAgACAAIAAgACAAIAAgACAAIAAgACAAIAAwADAAIAAgACAAIAAgACAAIA
AgABAAEAAQABAAMAAwADAAIAAAAAAP/////+//7//v/+//7//v/+//7//v/+//3//f/+
//7//f/9//3//f/9//3//f/9//z//P/8//z//P/8//v/+//7//v/+//8//z/+//7//v/
+//7//v//P/8//z/+//7//z//P/8//z//P/7//n/+v/6//r/+f/5//n/+f/7//z//P/8
//z//P/7//v/+//7//v/+//7//v/+//7//r/+v/7//v/+//6//r/+v/8//z//P/8//z/
/P/8//z//P/8//z//P/7//v/+//7//n/+v/7//z/+v/6//r/+v/6//r/+v/6//z//P/8
//z//v/+//7//v/+//7//v/+/wAAAQABAAEAAwAEAAQABgAIAAkACgALAAsACwALAAkA
BQACAP///P/3//P/8f/x//H/8v/y//L/8//1//b/9v/2//X/9f/1//X/9P/0//T/8v/x
//H/8v/1//X/9//5//f/9//3//f/+P/4//f/9//3//f/9//3//n/+f/5//n/+v/6//n/
+f/7//z//P/8//v/+v/5//j/+//7//v/+//7//v/+//7//v/+//7//r//P/+//3//f8D
AAkADgAbACgAMQA2ADYANAA0AC0AFwD1/9H/rP+F/2r/av99/4T/ff97/4b/lP+h/6//
u//B/8L/yP/U/93/5f/u//b/+P/8/wAAAwADAAQABAAEAAUABgAGAAYACQAJAAkACgAJ
AAoACgAKAAoACgALAAsACwALAAsACwANAA4ADgAOAA0ADQANAA4AEAAQABAAEAAQABAA
EAAQABIAEgASABIAEgATABMAEwASABIAEgASABQAFQAVABUAEwATABMAFAAWABYAFgAX
ABgAGAAYABgAGAAZABkAGQAZABkAGQAZABkAGgAbABwAHgAfAB8AHwAdAB8AHwAfACEA
IwAjACMAIQAiACQAJAAmACcAJwAnACcAKAApACkAKQApACkAKgAqACoAKgApACkAKQAp
ACgAKAAnACcAJwAnACcAJwAmACUAJAAjACIAHwAfAB0AHAAYABcAFQATABIAEQASABEA
DQANAAwACwAMAAsACgAKAAoACgAJAAkABwAGAAYABgAGAAYABgAGAAgACAAHAAcABwAH
AAcACAAIAAoACAAIAAgACAAIAAgACAAIAAgACQAJAAkACQAJAAkACgAKAAoACgAKAAoA
CwAJAAgACAAIAAoACgAKAAoACAAIAAgACAAIAAgACQAJAAoACgAKAAoACAAIAAgACAAH
AAcABwAHAAcABwAHAAYABgAGAAUABQAEAAQABAAEAAQABAAEAAQABAAEAAMAAwAGAAYA
BQAFAAMAAwADAAMAAwADAAIAAgACAAIAAgACAAEAAQABAAEAAQACAAIAAQABAAEAAQAB
AP//AAAAAAAAAQABAAIAAgACAAIAAgABAAEAAgACAAIAAQABAAEAAQABAAIAAgACAAIA
AgABAAEAAQABAAEAAQABAAEAAQABAAIAAgADAAMAAQAAAAAAAAAAAAAAAAAAAAAAAAAA
AAAAAAAAAAAAAAD//////////////v/9//7/AAAAAAAAAAAAAAAAAAAAAAIAAgACAAIA
BAAEAAQABAAGAAcABwAHAAcACAAIAAoACgALAAwADQAPAA8ADwANAAkABgADAAAA/f/5
//f/9//1//b/9v/2//n/+//8//z//P/7//v/+//7//r/+v/6//r/+f/5//r/+//7//3/
//////////////7//v/9//3//f/9//3//f/9//3//f/9//7//v/9//3///8AAAAAAAAA
AAAAAAAAAP//////////AQABAAEAAQABAAEAAQAAAAAAAAABAAMABwALABQAIwAuADcA
PAA6ADoAOAAxABcA8//N/6j/gf9m/2r/f/+I/4P/hf+O/5j/o/+x/7v/w//K/87/1P/d
/+n/8P/2//r//v8CAAUABwAIAAgACAAJAAoACgAKAAsACwALAAwADQAOAA4ADgAOAA4A
DwAPABEAEQARABEADwAQABAAEAARABEAEQASABIAEgASABIAEgASABIAEgAUABQAFAAU
ABQAFQAVABUAFAAUABQAFAAUABUAFQAVABcAFwAXABgAFgAWABYAFwAYABgAGAAYABgA
GQAZABkAGQAZABkAGQAZABoAGwAcABwAHQAdAB0AHwAhACEAIQAfACEAIQAhACEAIgAk
ACQAJgAnACcAJwAlACYAJwAnACcAJwAnACgAKgAqACoAKQAnACcAJwAmACgAJwAnACcA
JQAlACUAJAAjACIAIQAgAB0AHQAbABoAFgAVABMAEQAPAA0ADQALAAkACQAIAAcABgAF
AAQABAACAAIAAQABAAEAAAAAAAAAAAAAAAAAAAACAAIAAQABAP///////wAAAAACAAAA
AAAAAAAAAAAAAAAAAAAAAAEAAQABAAEAAQABAAIAAgACAAQABAAEAAUAAwACAAIAAgAE
AAQABAAEAAIAAgACAAIAAgACAAMAAwACAAIAAgACAAIAAgACAAIAAQABAAEAAQABAAEA
AQAAAAAAAAD//////v/+//7//v/+//7//v/+//7//v/9//3/AAAAAP//////////////
//3//f/8//z//P/8//z//P/9//3//f/9//3//v/+//3//f/9//3//f/9//7//v/+//3/
/f/+//7//v/+//7//f/9//7//v/+//3//f/9//3//f/+//7//v/+//7//f/9//3//f/9
//3//f/9//3//f/8//z//f/9//v/+v/6//r/+v/6//r/+v/8//z//P/8//r/+v/6//r/
+//7//v/+//7//7//f/8//z//P/8//z//P/8//z//P/8//z//P/8//3//v///wAAAgAD
AAMAAwABAAIAAgAEAAYABwAIAAkACwALAAsACQAHAAQAAQD+//f/8//x//H/8//0//T/
9P/1//f/+P/4//j/9//3//f/9//2//b/9v/2//X/9f/2//f/9//5//v/+f/5//n/+f/6
//r/+f/5//n/+f/5//n/+//7//v/+//6//r/+f/5//v//P/8//z//P/8//z//P/7//v/
+//7//v/+//7//v/+//7//v/+v/6//r/+//9/wMACQASAB8AKgAzADQAMgAwADAAJQAH
AOH/u/+U/2//Xv9s/3//ev9z/3v/iP+U/6P/sf+5/73/wP/G/9L/3//l/+z/8v/2//j/
+v/9////AAAAAAAAAQACAAIAAgADAAMAAwAEAAMABAAEAAQABgAGAAcABwAHAAcABwAH
AAcACAAIAAgACQAJAAkACgAKAAoACgAKAAoACgAKAAoACgAKAAoACgAKAAsACwALAAwA
DAAMAAwADgAPAA8ADwANAA0ADQAOAA4ADgAOAA8AEAAQABAAEAAQABEAEQARABMAEwAT
ABMAEwAUABUAFgAWABcAFwAXABcAGQAZABkAGwAdAB0AHQAbABwAHgAeAB4AHwAfAB8A
HwAgACEAIQAhACEAIQAiACIAIgAiACEAHwAfAB8AHgAgAB8AHwAfAB8AHwAfAB4AHQAc
ABsAGgAXABcAFQAUABAADwANAAsACQAHAAcABQADAAMAAgABAAIAAQAAAAAA/v/+//3/
/f/9//z//P/8//7//v/+//7//v/+//3//f/9//3//f/+//7/AAD+//7//v/+//7//v/+
//7//v///////////////f/+//7//v8AAAAAAAABAAEAAAAAAAAA/v/+//7//v8AAAAA
AAAAAP7//v//////AAAAAAAAAAD+//7//v/+//3//f/9//3//f/9//3//P/8//z/+//7
//r/+v/6//r/+v/6//r/+v/6//r/+f/5//r/+v/5//n/+f/5//n/+f/3//f/9v/2//j/
+P/4//j/9//3//f/9//3//j/+P/3//f/9//3//f/9f/2//b/9v/1//X/9v/2//T/9P/0
//P/9f/2//b/9v/1//X/9f/1//X/9v/2//b/9P/0//P/8//1//X/9f/1//X/9f/1//X/
9P/0//X/9f/1//T/9P/0//T/9P/0//T/9P/0//T/9P/0//T/9P/0//P/8//z//P/8//0
//P/9P/y//L/8v/y//L/8v/y//L/8v/y//L/8v/0//T/9P/0//X/9v/3//j/+v/7//v/
+//7//z//P/+//7///8AAAEAAwADAAMAAQD///z/+f/2//H/7f/r/+v/6f/q/+r/6v/r
/+3/7v/u/+7/7f/t/+3/7f/s/+z/7P/s/+v/6//s/+v/6//t/+//8f/x//H/8f/w//D/
7//v/+//7//v/+//7//v/+//7//w//D/7//v/+3/7v/u/+7/7v/u/+7/7v/t/+3/7f/t
/+//7//v/+//7//v/+//7v/u/+7/7f/x//f/+/8EABMAIAAnACgAJgAkACAAFQD3/9P/
r/+I/2X/WP9o/3f/dP9t/3P/gP+M/5v/qf+x/7P/tv+8/8b/0f/Z/+L/6P/q/+7/8P/x
//P/9P/0//T/8//0//T/9P/1//X/9f/2//X/9v/2//b/+P/4//n/+f/5//n/+f/5//n/
+v/6//r/+f/5//n/+v/6//r/+v/6//z//P/8//z//P/8//z//P/8//3//f/9//7//v/+
//7//P/9//3//f/9//3//f/+//7//v/+////AAAAAAAAAAD+/////////wEAAQABAAEA
//8AAAEAAgACAAMAAwADAAMABQAFAAUABQAHAAcABwAFAAYACAAIAAgACQAJAAkACQAK
AAsACwALAAsACwAMAAwADAAMAAsACwALAAsACgAKAAkACQAJAAkACQAJAAgABQAEAAMA
AgABAAEA///+//r/+f/3//X/8//x//H/7//t/+3/7P/r/+r/6f/o/+j/5v/m/+X/5f/n
/+b/5v/m/+b/5v/m/+b/5P/k/+P/4//l/+X/5f/m/+T/5v/k/+T/5v/m/+b/5v/m/+b/
5v/n/+f/5//n/+f/5//o/+j/6P/o/+j/6P/p/+f/5v/m/+b/6P/o/+j/6P/m/+b/5v/m
/+b/5v/n/+f/5v/m/+b/5v/k/+T/5P/k/+X/5f/l/+X/4//j/+P/4v/k/+T/4//j/+T/
5P/k/+T/4v/i/+L/4v/i/+L/4f/h/+D/4P/f/9//3//f/9//3//f/9//3v/e/97/3v/e
/97/3//f/9//3//d/97/3v/d/9//3//f/9//3f/e/97/3v/d/93/3v/e/97/3v/e/93/
3f/e/97/3v/d/93/3f/d/93/3v/e/97/3P/c/9v/2//b/9v/2//b/9v/2//b/9v/3P/c
/93/3f/d/9z/3P/c/9z/3P/c/9z/3P/c/9z/3P/a/9r/2v/a/9v/2//b/9v/3f/c/93/
3P/a/9r/2v/a/9z/3P/c/9z/3f/e/9//4P/g/+D/4f/h/+P/4//k/+T/5v/m/+f/6P/p
/+v/6//r/+v/6f/m/+P/3v/Z/9X/0//R/9H/0v/S/9L/0//V/9b/1v/W/9X/1f/V/9X/
1P/U/9T/1P/T/9P/1P/V/9X/1//b/9v/2//b/9n/2v/a/9n/2f/Z/9n/2f/b/9v/2//b
/9v/3P/c/9v/2//b/9z/3P/c/9z/3P/c/9r/2//b/9v/3f/d/93/3f/b/9v/2//b/9r/
2v/a/9v/3f/f/+X/7v/5/wYADwAUABQAEgAOAAkA9//X/7P/kP9p/0z/TP9f/2r/Y/9h
/2z/eP+D/4//nf+j/6L/qP+w/7v/w//M/9b/3P/c/97/4f/j/+T/5P/k/+X/5v/m/+b/
5f/l/+X/5v/n/+j/6P/o/+r/6v/r/+v/6//r/+v/6//r/+z/7P/s/+3/7f/t/+7/7P/s
/+z/7P/s/+z/7P/s/+7/7v/u/+7/7v/v/+//7//w//D/8P/w//D/8f/x//H/8//z//P/
9P/y/w==
         </WaveFormData>
      </LeadData>
      <LeadData>
         <LeadByteCountTotal>10000</LeadByteCountTotal>
         <LeadTimeOffset>0</LeadTimeOffset>
         <LeadSampleCountTotal>5000</LeadSampleCountTotal>
         <LeadAmplitudeUnitsPerBit>4.88</LeadAmplitudeUnitsPerBit>
         <LeadAmplitudeUnits>��V</LeadAmplitudeUnits>
         <LeadHighLimit>2147483647</LeadHighLimit>
         <LeadLowLimit>268435456</LeadLowLimit>
         <LeadID>V2</LeadID>
         <LeadOffsetFirstSample>0</LeadOffsetFirstSample>
         <FirstSampleBaseline>0</FirstSampleBaseline>
         <LeadSampleSize>2</LeadSampleSize>
         <LeadOff>FALSE</LeadOff>
         <BaselineSway>FALSE</BaselineSway>
         <ExcessiveACNoise>FALSE</ExcessiveACNoise>
         <MuscleNoise>FALSE</MuscleNoise>
         <LeadDataCRC32>1333578128</LeadDataCRC32>
         <WaveFormData>
8v/y//L/8v/0//T/9P/0//T/9P/0//T/9P/0//T/9P/0//T/9P/0//X/9v/3//n/+v/7
//z//f/+////AAACAAUABgAIAAkADAAMAAwADQAOAAsACAAFAAIA/v/7//r/+f/5//n/
+v/4//j/9//2//j/+P/3//b/9P/0//T/8//0//T/9P/z//H/8f/v/+//7//u/+7/7f/t
/+3/7f/t/+3/7f/t/+3/7//v/+//7//t/+3/7P/s/+3/7f/t/+z/7P/t/+3/7P/s/+3/
7f/t/+3/7f/t/+3/7f/t/+3/7f/v//D/9P/1//f//P8NACMAPABZAH0ApQDFAMcAqgCL
AHYAVgAmABIADwDj/4f/MP8G/wv/Kv9H/1//cf+D/5v/s//C/9D/3//s//T/9//6//7/
/f//////AAABAAIAAgAEAAUABgAGAAcABwAHAAkACQAMAAwADQAOAA4ADgAPAA8AEAAQ
ABEAEQAQABAAEgATABMAEwAUABQAFgAWABcAFwAZABkAGQAaABsAGwAbAB0AGwAbAB0A
HgAeAB4AIAAhACIAIwAjACQAJgAmACYAJwAoACkAKgArACwALQAuAC8AMAAxADIAMwA1
ADcAOAA7ADsAPgA/AEAAQwBFAEcASABIAEkASwBOAFEAUgBUAFYAWABZAFsAXABfAGEA
YwBjAGMAZQBmAGcAaQBqAGoAawBrAGsAbABsAG4AbwBwAHAAbQBsAGwAagBpAGYAZABj
AF4AWwBYAFMAUABMAEgARABAADwAOAAzAC0AKgAmACIAHQAbABgAFQAUABEAEAANAAkA
BwAGAAQAAwADAAIA//////7//f/7//v/+//7//v/+f/5//j/+P/4//j/+P/3//f/9//3
//f/+P/4//f/9//3//f/9//3//b/9v/2//f/9v/2//X/9f/3//f/+P/4//b/9//3//f/
9v/2//f/9//4//j/+P/4//j/+P/4//f/9//3//f/9//2//f/9//3//n/+f/4//f/9f/1
//X/9f/3//f/9//3//X/9f/0//P/8//z//L/8v/y//L/8v/y/+//7//v/+//7//v/+//
7//u/+7/7f/t/+3/7f/s/+z/7P/s/+z/6//r/+v/6//r/+n/6f/p/+j/6f/p/+r/6v/r
/+v/7P/s/+v/6//r/+v/6//r/+v/6v/q/+r/6v/p/+n/6f/o/+j/6f/o/+f/5//n/+j/
6f/p/+n/6P/o/+f/5//o/+j/5//n/+f/5//m/+j/6P/o/+j/6f/p/+n/6f/r/+n/6P/o
/+j/6P/o/+j/6v/q/+r/6v/r/+z/7f/u/+//8P/x//L/8v/1//b/+P/7//z//P/8//7/
///8//n/9v/1//P/8v/y//H/8f/x//L/8v/y//H/8P/w//D/7//u/+7/7v/u/+//7v/u
/+7/6//r/+v/6f/r/+v/6v/q/+n/6f/p/+n/5//n/+f/5//p/+n/6f/p/+n/6f/p/+j/
6P/p/+n/6f/o/+j/6f/p/+r/6v/r/+v/6//r/+v/6//t/+3/7f/t/+3/7f/s/+z/7//x
//b/AwAXAC4ASQBpAI8ArwC3AJ4AeQBkAE4AIgAAAAcAAwDD/2b/Iv8N/yD/Pf9Z/23/
e/+N/6X/uP/I/9f/5v/u//P/9v/8//3//////wAAAQACAAIABAAFAAYABgAHAAkACQAL
AAsADAAMAA0ADgAOAA4ADwAPABIAEgATABMAFAAUABYAFwAXABcAGAAYABoAGgAbABsA
HQAdAB0AHgAhACEAIQAjACEAIQAjACQAJAAkACYAJwAqACsAKwAsADAAMAAwADEAMgAz
ADQANQA2ADcAOAA5ADoAOwA8AD0AQQBDAEQARwBFAEgASQBKAE0ATwBRAFIAVgBXAFkA
XABdAF4AYABiAGUAZwBqAGwAbQBvAHEAcQBzAHUAdgB3AHsAfAB8AH0AfQB9AH4AfgCA
AIEAggCCAIEAgACAAH4AfQB6AHgAdwB2AHMAcABrAGgAZABgAFwAWgBWAFIATQBJAEYA
QgA+ADoANwAzAC8ALAApACgAJQAjACEAIAAeAB0AHQAcABkAFwAWABUAEwATABMAEwAT
ABMAEwASABIAFAAUABQAEwATABMAEwATABIAEgARABEAEwATABMAEwAUABQAFAAVABQA
FAATABMAEwATABQAFAASABMAEwATABQAFAAVABUAEgASABIAEgASABIAEgARABEAEQAR
ABEAEAARABEAEQARABEAEAAPAA8ADwAPAA8ADwAPAA8ADwANAA0ADAALAA0ADQAMAAwA
CgAKAAoACgAJAAkACQAJAAgABwAGAAUABgAGAAUABQADAAMAAgACAAIAAgACAAEA////
///////////////+//3//f/+//7/+//7//z//P/7//v/+//7//3//f/9//z/+v/6//r/
+f/5//n/+P/4//n/+P/3//f/9//4//n/+f/5//j/+P/3//f/+P/4//f/9//3//f/9v/2
//b/9v/2//f/9//3//f/9//1//b/9v/2//b/9v/2//b/9v/2//b/+P/4//j/+P/6//r/
+//8//v//P/9//7///8AAAIABQAIAAoACwAMAAwADAANAA0ACQAFAAEA///6//j/+P/3
//f/9//4//j/+v/5//j/+P/2//X/9P/0//T/9P/z//L/9P/0//P/8//1//P/8//z//T/
9P/z//P/8//z//P/8//1//X/9f/1//X/9f/1//X/9f/0//T/9f/3//f/9v/2//X/9f/0
//T/9f/1//X/9f/1//X/9f/1//P/8//z//P/9v/4//v//f8GABkAMwBOAG8AlwDBANUA
xQCkAIsAdABIACAAGAAHAL//W/8S/wD/Gf88/1v/cf+B/5X/r//B/8z/2v/p//L/9v/7
//7/AAD//wEAAQACAAEAAgACAAQAAwAEAAQABQAHAAcACQAJAAoACgALAAwADAAMAA0A
DQAMAAwADQANAA4ADgAQABEAEQARABIAEgASABIAEwATABUAFQAVABYAFwAXABcAGQAZ
ABkAGwAcABwAHAAeAB8AHgAfAB8AIAAkACQAJAAlACYAJwAoACkAKgArACwALQAwADEA
MgAzADMANQA2ADkAOQA8AD0APgA/AEEAQwBEAEYARwBJAEwATwBQAFIAVABWAFcAWQBa
AFsAXQBfAF8AYQBjAGQAZQBnAGgAaABpAGkAaQBqAGoAaABpAGoAagBnAGYAZgBkAGEA
XgBcAFsAVgBTAFAASwBGAEIAPgA6ADQAMAAsACcAIQAeABoAFgARAA8ADAAJAAYAAwAC
AP//+//5//j/9v/z//P/8v/v/+//7v/t/+v/6f/p/+n/6f/p/+n/6P/o/+b/5v/m/+X/
5//n/+f/5//o/+j/5//n/+X/5f/l/+X/5v/m/+b/5//m/+b/5f/l/+X/5f/m/+b/5v/n
/+f/5//m/+b/5//n/+b/5v/m/+b/6P/o/+j/5//n/+f/5//n/+b/5//n/+f/5//n/+b/
5f/n/+f/5//n/+n/6f/p/+n/5//n/+b/5f/n/+f/5v/m/+b/5v/m/+b/5f/l/+X/5f/j
/+P/4//j/+T/5P/j/+P/4//j/+L/4v/i/+L/4v/h/+H/4f/h/+H/4f/h/+H/4P/h/+H/
4v/i/9//3//g/+D/3//f/9//3//f/9//3//e/97/3v/e/93/3f/d/9z/3P/c/9z/3P/d
/9v/3P/d/93/3f/c/9z/2//b/9z/3P/b/93/3f/d/9z/3P/c/9z/3P/d/93/3f/d/9v/
2//c/9z/3P/c/9z/3P/c/9z/3P/c/9z/3P/c/9z/3v/e/97/3v/g/+D/4P/g/+P/5P/l
/+b/5//o/+n/6v/u//H/8v/0//P/9P/0//T/8v/x/+z/5//j/+H/3v/c/97/3f/d/93/
3v/e/97/3f/a/9r/2v/Z/9r/2v/a/9r/1//W/9b/1v/V/9X/1f/T/9H/0f/Q/9D/0f/R
/9H/0f/P/8//z//P/8//z//P/8//z//P/8//zv/Q/9H/0f/R/87/zv/P/8//0P/Q/9H/
0f/P/8//z//P/8//z//P/8//z//P/9D/0v/T/9f/5P/3/xEALgBPAHcAoQCvAJsAegBn
AE4AIAD6//T/2/+H/yP/5v7c/vf+Gv81/0n/W/9x/4n/m/+o/7j/xf/O/9T/1//Y/9r/
2f/b/9v/3P/b/9z/3P/e/9//4P/g/+H/4f/h/+P/4//k/+T/5f/m/+b/5v/n/+f/6P/o
/+n/6f/o/+j/6v/r/+v/6//s/+z/7P/s/+3/7f/v/+//7//w//H/8f/x//P/8//z//X/
9v/0//T/9v/3//r/+//7//z//P/8//z//f/+////AAABAAIAAwAEAAUABgAHAAgACQAL
AA0ADgARABEAFAAVABYAFwAZABsAHAAgACEAIwAmACUAJgAoACoALAAtAC8AMAAzADUA
NwA3ADkAOwA8AD0APQA+AD4APwA/AD8AQABAAEAAQQBCAEIAPwA+AD4APAA7ADgANgA1
ADAALQAqACUAIgAeABoAFgAQAAwACAADAP///P/4//T/7//t/+r/5//k/+H/4P/d/9v/
2f/Y/9b/1f/V/9T/0f/T/9L/0f/P/8//z//P/8//z//P/87/zv/M/8z/zP/L/83/zf/N
/83/zv/O/83/zf/N/83/zf/N/8z/zP/M/83/zv/O/83/zf/N/83/zv/O/8z/zf/N/83/
zP/M/83/zf/M/8z/zP/M/8z/zP/M/8v/zf/N/83/zf/M/83/zf/N/83/zf/M/8v/y//L
/8v/y//L/8v/y//L/8v/y//K/8n/yf/J/8j/yP/G/8b/xv/G/8X/xf/F/8X/w//D/8P/
w//E/8T/w//D/8P/w//C/8L/wv/C/8L/wf/B/8H/wf/B/8H/wf/B/8D/v/+//8D/wP+/
/7//wP/A/7//v/+//7//v/+//7//vv++/77/vv+9/7//v/++/77/vv++/77/v/+9/77/
v/+//8H/wP/A/7//v//A/8D/v//B/8H/wf/A/8D/wP/A/8D/wf/B/8H/wf/B/8H/wv/A
/8L/wv/C/8L/wv/C/8L/wv/C/8L/wv/C/8P/xP/F/8b/yP/I/8n/yv/L/8z/zf/O/9H/
0v/U/9f/2P/a/9v/3P/a/9r/2//b/9f/0//P/83/y//K/8v/y//N/83/zv/O/87/zf/M
/8z/zP/L/8r/yv/K/8r/yf/I/8j/yP/H/8f/yf/H/8f/x//G/8b/xf/F/8f/x//H/8f/
xf/F/8X/xf/H/8f/x//H/8f/xv/G/8f/x//H/8b/xv/J/8n/yP/I/8n/yf/J/8n/yf/J
/8n/yf/L/8v/y//L/8z/zv/P/9P/3P/r/wMAHAA5AF0AgwCbAJMAbgBNADgAFADo/97/
5f/B/2n/Ev/s/vH+Dv8p/z//Uf9h/3n/j/+g/67/u//G/8z/0//Y/9z/2//d/93/3v/f
/+D/4P/i/+X/5v/m/+f/5//n/+n/6f/q/+r/6//s/+7/7v/v/+//8P/w//H/8f/y//L/
9P/1//X/9f/2//b/+P/4//n/+f/7//v/+//8//3//f/9////AQABAAMABAAEAAQABgAH
AAgACQAJAAoADAAMAAwADQAOAA8AEAARABIAEwAUABUAGAAZABoAGwAbAB0AHgAhACEA
JAAlACYAKQArAC0ALgAwADEAMwA2ADcAOAA6ADwAQABBAEMARABHAEkASwBLAE0ATwBQ
AFEAUwBUAFQAVQBXAFcAWABYAFgAWQBaAFoAWQBYAFgAVgBVAFIAUABPAE4ASwBIAEMA
QgA+ADoANgAyAC4AKgAlACAAHgAbABgAFQATABAADQAMAAkACAAFAAEA///+//z//f/9
//z/+f/5//j/9//1//X/9f/1//X/9//3//b/9v/2//b/9v/1//f/9//3//f/+v/6//n/
+f/5//n/+f/5//z//P/8//3//P/8//v/+//9//3//v/+//7//////////v/+//////8A
AAAAAAAAAAAAAAAAAP//AQABAAEAAQACAAMAAwADAAMAAwACAAEAAwADAAMAAwADAAMA
AwADAAUABQAEAAMABQAFAAQABAAEAAQABAAEAAMAAwADAAMABQAFAAUABQAEAAQAAwAD
AAMAAwACAAIABAAEAAQAAwADAAMAAwADAAMAAwADAAIAAwADAAQABAADAAMABAAEAAEA
AQABAAEAAwADAAMAAgACAAIAAgABAAMAAwACAAIAAwACAAEAAQABAAIAAwADAAMAAgAC
AAEAAwAEAAQAAwADAAMAAwACAAIAAgACAAIAAQABAAEAAQADAAMAAgACAAIAAgACAAIA
AgACAAIAAgAEAAQABAAEAAYABgAGAAYABwAIAAkACgALAAwADQAOABIAFQAWABgAGQAa
ABoAGgAaABkAFAAPAA0ACwAIAAYACAAHAAcABwAGAAYABgAFAAQABAAEAAMABAAEAAQA
BAABAAAAAAAAAP////////3/+//7//r/+v/7//v/+//7//n/+f/5//n/+f/5//n/+f/5
//n/+f/4//b/9//3//f/+P/4//n/+f/2//b/9//3//n/+f/5//n/+f/5//n/+f/5//f/
+v/8//3/AQAKABsANQBSAHMAmwDBANUAxQCiAIsAdgBKACQAHAANAMP/X/8Y/wj/If9G
/2H/d/+H/5v/s//F/9L/4P/t//b/+v8BAAQABgAFAAcABwAIAAkACgAKAAwADwAQABAA
EQARABEAEwATABIAEgATABQAFgAWABcAFwAYABgAGQAZABgAGAAaABsAHAAdAB8AIAAg
ACAAIQAhACUAJQAlACYAJwAnACcAKQApACkAKwAsACwALAAuAC8AMAAxADEAMgA0ADQA
NAA1ADgAOQA6ADsAPAA9AD4APwBAAEEAQgBDAEUARwBIAEsATQBQAFEAUgBVAFcAWQBa
AFwAXQBfAGIAZQBmAGgAagBuAG8AcQByAHMAdQB3AHcAeQB7AHwAfQB/AIAAgACBAIEA
gQCCAIIAggCDAIQAhACBAIAAgAB+AH0AegB4AHcAcgBvAGwAZwBkAGAAXABYAFQAUABM
AEcAQQA+ADoANgAxAC8ALAApACYAIwAiAB8AHQAbABoAGAAVABUAFAARABMAEgARAA8A
DQANAA0ADQANAA0ADAAMAAoACgAKAAkACwALAAsACwAMAAwACwALAAsACwALAAsACgAK
AAoACwAKAAoACQAJAAsACwAMAAwADAANAA0ADQAMAAwADQANAAoACgAKAAoACgAKAAoA
CQAJAAkACQAJAAwADQANAA0ACwALAAoACQAJAAkACQAJAAkACQAJAAkACQAJAAgABwAJ
AAkACAAIAAYABgAGAAYABQAFAAUABQAFAAUABQAFAAIAAgABAAEAAwADAAIAAgAAAAAA
AAD//////////////////////v/9//3//v/+//v/+//8//z/+//7//v/+//5//n/+f/4
//r/+v/6//n/+P/3//X/9P/1//T/8//z//P/9P/1//X/8//y//L/8f/x//L/8v/x//H/
8f/x//D/8P/w//D/8P/v/+//7//v/+//7//u//D/7v/u/+7/7v/s/+z/7P/s/+7/7v/u
/+7/7v/u/+7/7v/w//D/8P/w//L/8//0//X/9v/3//j/+f/6//z///8AAAAAAQACAAIA
AAABAAEA/f/3//P/8f/u/+z/7P/r/+v/6//s/+z/7P/p/+j/6P/o/+n/6P/o/+j/5v/l
/+T/5P/k/+P/4//j/9//3//f/97/3v/d/93/3f/d/93/3f/d/93/3f/d/93/2//b/9v/
2//c/9z/3f/d/93/3P/c/93/3f/c/9z/3f/d/93/3f/d/9//3//f/9//3//f/9//3v/i
/+X/5//s//3/FQAwAE8AdwChAL0AtwCaAIEAbABIABgABgD7/8H/Xf8I/+r++/4g/z3/
U/9n/3v/kf+n/7b/wv/T/9z/4P/n/+r/6v/r/+3/7f/u/+3/7v/u//D/8f/y//L/8//z
//P/9f/1//b/9v/3//j/+P/4//n/+f/6//r/+//7//z//P/+/////////wAAAAACAAIA
AwADAAUABQAFAAYABwAHAAcACQAJAAkACwAMAAwADAAOAA8AEAARABEAEgAUABQAFAAV
ABgAGQAaABsAHAAdAB4AHwAgACEAIgAjACUAJwAoACsAKwAuAC8AMAAxADMANQA2ADoA
OwA9AEAAQQBCAEQARgBIAEkASwBMAE8AUQBTAFMAVQBXAFgAWQBbAFwAXABdAF0AXQBe
AF4AXgBfAGAAYABfAF4AXgBcAFkAVgBUAFMAUABNAEoARQBCAD4AOgA2ADIALgAqACUA
HwAcABgAFAARAA8ADAAJAAYAAwACAP//+//5//j/9v/1//X/9P/x//H/8P/v/+3/7f/t
/+3/7f/t/+3/7P/s/+z/7P/s/+v/6//r/+v/6//q/+r/6f/p/+v/6//r/+v/6v/q/+r/
6//q/+r/6f/p/+v/6//s/+z/6//r/+r/6f/q/+r/6//r/+r/6v/q/+r/6v/q/+r/6f/p
/+n/6f/p/+j/6f/p/+n/6//r/+r/6f/p/+n/6f/p/+f/5//n/+f/6f/p/+j/5//n/+f/
5v/m/+T/5P/k/+T/5f/l/+X/5f/j/+P/4//j/+L/4v/h/+H/4f/h/+D/4P/i/+L/4v/h
/9//3//f/9//3//f/9//3v/d/93/3v/e/9//3//g/+D/3f/d/93/3f/d/93/3f/c/97/
3v/e/93/3//f/97/3v/d/9z/2//b/9v/3P/d/93/3f/c/9z/2//b/9z/3P/b/9v/2//b
/9r/3P/c/9z/3P/b/9v/2//b/9v/2//a/9r/3P/c/9z/3P/c/9z/3P/c/97/3v/e/97/
4P/g/+D/4P/i/+P/5P/l/+b/5//o/+n/7P/u//H/8v/0//X/9v/2//T/9f/1//H/7//r
/+n/5v/i/+L/4f/h/+P/5P/k/+T/4//i/+L/4v/f/97/3v/e/97/3f/c/9z/3P/b/9v/
2//b/9v/2//a/9j/1//X/9f/1//X/9f/1//X/9f/1//X/9f/1//X/9f/1v/W/9f/1//X
/9b/1v/X/9X/1P/U/9X/1f/V/9X/1f/V/9X/1f/V/9X/1f/X/9r/2v/d/9//6P/5/xEA
KgBJAG0AjwCnAJsAdgBZAEYAIAD2/+7/8f/B/2X/Ev/w/vn+Fv8x/0n/W/9t/4X/mf+m
/7T/w//M/9D/1//c/97/3//h/+H/4v/j/+T/5P/m/+f/6P/o/+n/5//n/+n/6f/q/+r/
6//s/+7/7v/v/+//7v/u/+//7//w//D/8v/z//P/8//0//T/9P/0//X/9f/3//f/9//4
//n/+f/5//v/+f/5//v//P/+//7/AAABAAAAAQABAAIABgAGAAYABwAIAAkACgALAA4A
DwAQABEAEAARABIAEwAVABcAGAAbABsAHgAfACAAIQAjACUAJgAoACkAKwAuADEAMgA0
ADYAOAA5ADsAPAA9AD8AQQBBAEEAQwBEAEUASQBKAEoASwBLAEsATABMAEoASwBMAEwA
SwBKAEoASABJAEYARABDAEAAPQA6ADUAMgAuACoAJgAjACAAHQAZABUAEgAOAAoABQAD
AAAA/f/8//n/+P/1//P/8f/w/+7/6//r/+r/5//p/+j/5//l/+X/5f/l/+X/5f/l/+T/
5P/k/+T/5P/j/+X/5f/l/+X/5v/m/+X/5f/n/+f/5//n/+j/6P/o/+n/6P/o/+f/5//p
/+n/6v/q/+j/6f/p/+n/6P/o/+n/6f/q/+r/6v/q/+r/6v/q/+n/6v/r/+z/7f/s/+3/
7f/t/+3/7f/s/+v/7f/t/+3/7f/t/+3/7f/t/+3/7f/s/+v/7f/t/+z/7P/s/+z/7P/s
/+v/6//r/+v/6//r/+v/6//q/+r/6f/p/+n/6f/o/+j/6v/q/+r/6f/r/+v/6//r/+v/
6//r/+r/5//n/+j/6P/p/+n/6v/q/+f/5//n/+f/6P/p/+r/6v/q/+r/6v/p/+n/6f/o
/+j/6P/o/+j/6f/n/+j/6f/p/+n/6P/o/+f/5//o/+j/5//n/+f/5//m/+j/6P/o/+j/
5//n/+f/5//n/+n/6v/o/+b/5v/m/+b/6P/o/+j/6P/o/+j/6P/o/+r/6v/q/+r/7P/t
/+7/7//u/+//8P/x//T/9v/5//r//P/9//7//v/+///////7//f/8//x/+7/7v/u/+3/
7f/t/+7/7v/u/+3/7P/s/+z/6f/o/+j/6P/o/+f/5v/m/+T/4//j/+P/4f/h/+H/4P/i
/+H/4f/h/9//3//f/9//3//f/9//3//f/9//3//f/97/3v/f/9//3//e/97/3//f/97/
3v/f/9//3//f/9//3//f/9//3//f/9//3//i/+T/5f/p//L/BwAhADwAXwCFAKsAuwCn
AIQAbQBSACYABAAAAOn/mf81//j+8P4L/zD/Tf9f/3H/hf+d/63/vP/K/9f/3v/k/+f/
6v/s/+3/7//v//D/7//w//D/8v/z//T/9P/1//X/9f/3//f/+P/4//n/+v/8//z//f/9
//z//P/9//3/AAAAAAIAAwADAAMABAAEAAQABAAFAAUACQAJAAkACgALAAsACwANAA0A
DQAPABAAEAAQABIAEwASABMAEwAUABgAGAAYABkAGgAbABwAHQAeAB8AIAAhACQAJQAm
ACcAJwApACoALQAtADAAMQAyADUANwA5ADoAPAA9AD8AQgBDAEQARgBIAEoASwBNAE4A
UQBTAFUAVQBXAFkAWgBbAF0AXgBeAF8AXwBfAGAAYABgAGEAYgBiAGEAYABgAF4AWwBY
AFYAVQBSAE8ATABHAEQAQAA8ADgAMgAuACoAJQAhAB4AGgAWABEADwAMAAkABgADAAIA
///9//v/+v/4//X/9f/0//H/8//y//H/7//t/+3/7f/t/+//7//u/+7/7P/s/+z/6//t
/+3/7f/t/+7/7v/t/+3/7f/t/+3/7f/u/+7/7v/v/+7/7v/t/+3/7f/t/+7/7v/u/+//
7//v/+7/7v/v/+//8P/w//D/8P/w//D/8P/v/+//7//v/+//8P/x//H/8f/x//H/8P/v
/+//7//v/+//7//v/+//7//v/+//7v/t/+//7//u/+7/7v/u/+7/7v/r/+v/6//r/+v/
6//r/+v/6v/q/+n/6f/p/+n/6P/o/+j/6P/o/+f/5//n/+f/5//n/+f/5//m/+X/5f/m
/+b/5//n/+j/6P/n/+f/5//n/+f/5//n/+b/6P/o/+j/5//n/+f/5v/m/+b/5v/m/+f/
5//o/+n/6f/p/+j/6P/n/+f/6P/o/+f/5//n/+f/5v/o/+j/6P/o/+n/6f/p/+n/6f/p
/+j/6P/o/+j/6P/o/+j/6P/o/+j/6v/q/+r/6v/s/+z/7P/s/+7/7v/u/+7/8P/x//L/
8//0//X/9v/3//r//P///wAAAgADAAQABAACAAMAAwD///v/9//1//L/8P/w/+//7//x
//L/8v/y//H/8P/w//D/7//u/+7/7v/u/+3/7P/s/+r/6f/p/+n/6f/p/+n/6P/o/+f/
5//n/+f/5//n/+f/5f/l/+X/5f/n/+f/5//n/+j/6P/p/+n/6f/o/+j/6f/p/+j/6P/p
/+n/6f/p/+n/6f/p/+n/6f/p/+n/6//s//D/7//z/wAAFQAtAEoAbwCXAL0AywC3AJgA
hQBqADoAGAASAPP/nf87/wL//v4b/zz/Wf9t/33/k/+p/7v/yP/Y/+f/7v/y//f/+v/6
//v//f/9//7///8AAAAAAgADAAQABAAFAAUABQAHAAcACAAIAAkACgAMAAwADQANAA4A
DgAPAA8AEAAQABIAEwATABMAFAAUABgAGAAZABkAGwAbABsAHAAbABsAGwAdAB0AHQAf
ACAAIgAiACQAJQAmACcAJwAoACoAKgAqACsALAAtAC4ALwAwADEAMgAzADQANQA2ADcA
OQA7ADwAPwA/AEIAQwBEAEcASQBLAEwATgBPAFEAVABVAFYAWABaAFwAXQBfAGAAYwBl
AGcAZwBpAGsAbABtAG8AcABwAHEAcwBzAHQAdAByAHMAdAB0AHMAcgByAHAAbwBsAGoA
aQBkAGEAXgBZAFYAUgBOAEoARgBCAD4AOQA1ADIALgAqACUAIwAgAB0AGgAXABYAEwAR
AA8ADgAMAAsACwAKAAcABwAGAAUAAwADAAMAAwADAAEAAQAAAAAAAgACAAIAAQD/////
/////wAAAAD/////AQABAAEAAQAAAAAAAAABAAAAAAD/////AQABAAIAAgABAAEAAAD/
/wAAAAABAAEAAAAAAAAAAAAAAAAAAAD//////////////v///////////////v/9////
/////////f/9//3//f/9//3//P/7//n/+f/4//j/+P/4//j/+P/3//f/9//3//X/9f/1
//X/9P/0//P/8//z//P/8v/y//L/8v/y//H/8f/x//H/8f/v/+//7//u/+//7//w//D/
7f/t/+7/7v/t/+3/7f/t/+3/7f/t/+z/7P/s/+z/6//r/+v/6v/q/+n/6P/n/+f/5//o
/+n/6f/p/+j/6P/n/+f/6P/o/+f/5//n/+f/5v/k/+T/5P/k/+P/4//j/+P/5f/j/+T/
5v/k/+T/5P/k/+T/5P/k/+T/5v/m/+b/5v/o/+j/6f/q/+3/7v/v//D/8f/y//T/9//4
//r/+//8//z//P/9//3/+f/1//H/7//q/+j/6P/n/+f/5//o/+j/5v/l/+T/5P/k/+P/
4v/i/+L/4v/h/+D/4P/g/9//3//f/93/3f/d/9z/3P/b/9v/2f/Z/9n/2f/b/9v/2//b
/9n/2f/Z/9n/2f/Y/9j/2f/Z/9n/2P/Y/9n/2f/Y/9j/2f/Z/9n/2f/Z/9n/2f/Z/9n/
2f/Z/9n/2v/a/9//4//o//f/DQAmAEMAZwCPAK8AsQCUAHkAZgBEABQA/v/3/8X/Zf8O
/+r+9/4W/zP/S/9f/2//h/+f/67/uv/J/9j/3v/h/+b/6P/p/+v/6//s/+3/7v/u//D/
8f/y//L/8//z//P/9f/1//j/+P/5//r/+P/4//n/+f/8//z//f/9//7//v8AAAEAAwAD
AAQABAAGAAYABwAHAAkACQAJAAoACwALAAsADQANAA0ADwAQABIAEgAUABUAFgAXABcA
GAAaAA==
         </WaveFormData>
      </LeadData>
      <LeadData>
         <LeadByteCountTotal>10000</LeadByteCountTotal>
         <LeadTimeOffset>0</LeadTimeOffset>
         <LeadSampleCountTotal>5000</LeadSampleCountTotal>
         <LeadAmplitudeUnitsPerBit>4.88</LeadAmplitudeUnitsPerBit>
         <LeadAmplitudeUnits>��V</LeadAmplitudeUnits>
         <LeadHighLimit>2147483647</LeadHighLimit>
         <LeadLowLimit>268435456</LeadLowLimit>
         <LeadID>V3</LeadID>
         <LeadOffsetFirstSample>0</LeadOffsetFirstSample>
         <FirstSampleBaseline>0</FirstSampleBaseline>
         <LeadSampleSize>2</LeadSampleSize>
         <LeadOff>FALSE</LeadOff>
         <BaselineSway>FALSE</BaselineSway>
         <ExcessiveACNoise>FALSE</ExcessiveACNoise>
         <MuscleNoise>FALSE</MuscleNoise>
         <LeadDataCRC32>122728724</LeadDataCRC32>
         <WaveFormData>
9v/2//b/9v/2//b/9v/2//j/+P/4//j/+v/6//r/+v/6//r/+v/6//v//P/9////AAAB
AAIAAwAEAAUABgAHAAwADQAOAA8AEQARABEAEgATABEADwANAAkABgAGAAYABAADAAMA
AgAEAAIAAQAAAAEAAAD//////f/+//7//P/+//7//P/7//j/9//3//X/9//3//b/9v/2
//b/9v/1//X/9v/2//b/9v/2//b/9v/2//X/9f/1//f/+P/4//f/9//3//f/9//1//b/
9v/2//b/9v/2//b/9v/2//b/9//5//v//P/+//7///8HABgAMABSAH4AsQDiAP0AAgEK
ARcBEAHuAM0AqQBgAOv/df8v/yr/Tf9u/4b/m/+q/7r/zP/a/+T/8P/6/wEABAAHAAgA
BwAHAAcABwAIAAoACgAKAAoACwALAAsADAAMAA0ADgAOABAAEQARABIAEgASABQAFgAX
ABcAFwAVABcAGAAYABgAGQAZABsAHQAdAB4AHwAeAB8AHwAfACIAIgAiACQAJAAkACUA
JgAkACUAJQAnACgAKAApACsALAAtAC0ALgAxADIAMwA0ADcAOAA5ADoAOQA7ADwAPQBA
AEEAQwBEAEYARwBIAEoATQBOAFAAUgBUAFUAVwBYAFsAXABfAGEAYwBlAGcAZwBpAGwA
bABvAHAAcQBzAHUAdgB3AHgAeQB5AHkAewB7AH0AfQB/AH8AfgB9AHwAewB6AHkAeAB2
AHQAcgBuAGwAagBmAGQAYABeAFoAVwBSAE0ASQBGAEMAPgA7ADUAMgAxAC4ALAAqACYA
IwAhAB8AHwAdABsAGwAYABcAFgAUABMAEwASABEAEQARABAAEAAQABAADgAOAA4ADgAN
AA0ADwAOAA4ADgAOAA4ADgAOAAwADAAMAAwADQANAAwACwANAA0ADQANAAwADAAMAAwA
DAAMAAsACwAMAAwADAAMAAwADAANAA0ADgAOAA4ADgAMAA0ADQANAA8ADwAPAA8ADQAN
AA4ADgAOAA4ADwAPAA8ADwAOAA0ADQANAAwADAAMAAwADAAMAAwADAAMAAoACQAJAAkA
CgAIAAgABwAGAAgACAAIAAgABwAHAAYABQAFAAUABAAEAAQABAAEAAQABgAGAAQABAAE
AAQABQAFAAIAAgACAAIAAgACAAIAAgABAAEAAQAAAAAAAAAAAP///////////////wAA
AQABAAEAAAD////////////////9//3//v/+//////////7//////wAAAQD//////f/8
//z//P/8//z//v/+//7//v8BAAIAAwAEAAMABAAFAAYABQAIAAkACgANAA8ADwAPABEA
EgAQAA4ADAAJAAcACAAHAAUABAAEAAQABAACAAEAAgABAAAA///+//3//f/8//r/+v/6
//j/+f/4//f/9//z//P/8//y//D/8P/w//D/7f/t/+7/7v/u/+7/7v/u/+7/7v/t/+3/
7f/t/+7/7v/t/+3/7f/t/+v/6//s/+z/6v/q/+r/6v/s/+z/7P/s/+v/6//p/+r/7P/s
/+v/7//8/xAAMABaAI8AwADhAOoA6gD7AAQB8gDXAMcAngA3AK3/O/8U/yn/SP9k/3v/
iv+W/6j/uv/I/9b/4v/n/+r/7f/w//H/8f/x//H/8v/0//T/9P/0//X/9f/1//b/9v/3
//j/9v/4//n/+f/4//j/+P/6//r/+//7//v//f///wAAAAD+//////8BAAEAAQACAAMA
BAAFAAUABQAGAAYABgAIAAYABgAHAAgACAAJAAkACwAKAAoACwANABAAEQARABIAEwAU
ABUAFgAXABgAGQAaABsAHQAeAB8AIAAhACMAJAAmACcAKAAqACsALAAuADAANAA1ADcA
OAA5ADoAPQA/AD8AQQBDAEMAQwBGAEYASQBMAE0ATwBRAFQAVQBWAFcAVwBXAFkAWQBZ
AFkAWwBbAFoAWQBYAFcAVgBVAFQAUgBQAE4ASgBIAEYAQgBAADwAOgA2ADMALgApACUA
IgAfABsAGQAUABIADQAKAAgABgADAAEAAAD///3/+//5//n/9v/1//T/8v/x//H/8P/v
//H/8f/w//D/7v/u/+z/7P/u/+7/7f/t/+3/7P/s/+z/7P/s/+z/7P/s/+z/7P/s/+3/
7f/s/+v/6//r/+v/6//s/+z/7P/s/+7/7v/t/+3/7P/s/+z/7P/q/+r/6//r/+z/7P/s
/+z/6v/r/+v/6//r/+v/6//r/+v/6//s/+z/6v/q/+v/6//p/+n/6P/n/+n/6f/o/+j/
6P/o/+j/6P/o/+j/6P/m/+X/5f/l/+b/5v/m/+X/5P/k/+T/5P/k/+P/4//i/+H/4f/h
/+D/4P/g/+D/4P/g/+D/4P/e/97/3v/e/9//3//e/97/3v/e/97/3v/e/97/2//b/9v/
2v/c/9z/3P/b/9v/2//b/9v/2f/a/9v/2//d/9z/2//b/9v/2//b/9v/2f/Z/9r/2v/Z
/9n/2f/Y/9n/2f/a/9v/2//Z/9n/2P/a/9r/2v/a/9r/2v/a/9r/3P/c/9z/3P/e/97/
3//g/+H/4v/j/+T/5f/m/+f/6v/r/+z/7f/v//H/8f/y//L/7//s/+n/5f/g/+D/4P/f
/9//4P/g/+D/4P/f/97/3f/c/9v/2//b/9r/2v/Y/9j/2f/Y/9j/2P/Y/9n/2P/Z/9n/
2P/Y/9j/2P/Y/9f/1//a/9r/2v/a/9r/2v/a/9r/2f/Z/9n/2f/a/9r/2f/Z/9n/2f/Z
/9n/2P/Y/9j/2P/Y/9j/2P/Y/9j/2P/Z/9n/2//c/9z/2v/d/+v//v8YAD4AdACrANIA
5QDqAPgAAQHuAMoApwBzABAAj/8l///+Fv8//1r/cv+F/5T/pv+0/77/yv/W/9z/3//i
/+X/5v/n/+f/5//n/+b/6P/o/+j/5v/n/+f/5//q/+r/6//s/+z/7v/v/+//8P/w//D/
8v/y//P/8//z//P/9f/2//b/9v/3//f/+f/5//n/+v/7//r/+//7//v//v/+//7/AAAA
AAAAAQACAAIAAwADAAUABgAGAAcACQAKAAsACwAMAA0ADgAPABAAEQASABMAFAAXABkA
GgAbABwAHQAfACAAIgAjACQAJgApACoALAAuAC4ALwAxADIANAA2ADoAPQA9AD8AQQBB
AEUASABIAEsATABNAE8AUQBSAFMAVABVAFUAVQBXAFcAVwBXAFkAWQBYAFcAVgBVAFIA
UQBQAE4ASgBIAEQAQgBAADwAOgA2ADIALgArACYAIwAfABwAGQAVABMADgAMAAkABgAE
AAIA///9//z/+//3//X/8//z//L/8f/w/+7/7f/t/+z/6//r/+v/6v/q/+r/6v/o/+j/
6P/o/+f/5//p/+j/6P/o/+b/5v/m/+b/5v/m/+b/5v/n/+f/5v/l/+f/5//n/+f/6P/o
/+j/6P/o/+j/5//n/+j/6P/o/+j/6P/o/+n/6f/q/+r/6v/q/+r/6//r/+v/6//r/+v/
6//r/+v/7P/s/+z/7P/t/+3/6//r/+r/6f/r/+v/6v/q/+r/6v/q/+r/6v/q/+r/6P/n
/+f/5//o/+j/6P/n/+b/5v/m/+b/5v/n/+f/5v/l/+f/5//m/+b/5v/m/+b/5v/m/+b/
5P/k/+T/5P/l/+X/5P/k/+T/5P/k/+T/5P/k/+X/5f/l/+T/4v/i/+L/4f/j/+P/4//j
/+H/4v/j/+P/4//i/+H/4f/j/+P/4//j/+P/4//k/+T/4f/h/+H/4P/h/+H/4v/j/+H/
4f/h/+L/4v/i/+L/4v/i/+L/4v/i/+L/4v/i/+L/4//k/+X/5v/o/+j/6P/o/+n/6v/r
/+z/7//w//H/8v/1//j/+f/6//n/+//7//v/+//6//b/8v/v/+v/6P/o/+r/6f/p/+r/
6P/o/+b/5f/k/+P/4v/h/+H/4f/i/+L/4v/i/+L/4P/d/9z/2//b/9n/2f/Z/9j/2P/Y
/9j/2P/X/9f/2P/Y/9j/2P/Y/9j/2P/Y/9f/1//Z/9n/2v/a/9f/1//X/9f/2f/Z/9r/
2v/Y/9j/2P/Y/9j/2P/Y/9j/2//b/9v/3v/c/9z/4//x/wYAIgBKAH4AtQDYAOUA6gD8
AP8A5AC6AJUAWQDu/3X/G/8D/yD/Q/9e/3T/h/+W/6j/tv/C/87/2P/e/+H/4v/j/+b/
5f/l/+X/5f/m/+j/6P/o/+r/6//r/+v/7P/s/+3/7v/u//D/8f/x//L/8v/y//T/8v/z
//P/8//z//X/9v/2//j/+f/5//v/+f/5//r/+//+/////////wAAAAAAAAIABAAEAAUA
BgAEAAUABQAHAAoACgALAA0ADgAPAA8AEAARABIAEwAUABUAFgAXABgAGQAbABwAHQAg
ACEAIwAkACYAJwAoACoALQAuADAAMgA0ADUANwA4ADkAOgA9AD8AQQBDAEUARQBHAEoA
SgBNAE4ATwBRAFMAVABVAFYAVwBXAFcAWQBZAFkAWQBbAFsAWgBZAFgAVwBWAFUAVABS
AFAATgBKAEgARABAAD4AOgA4ADQAMQAsACkAJQAiAB8AGwAZABQAEgAPAAwACgAIAAUA
AwACAAEA///9//v/+//6//n/+P/2//X/9f/0//P/9f/1//T/9P/y//L/8P/w//L/8v/x
//H/8f/w//D/8P/w//D/8P/w//D/8P/w//D/7//v/+7/7f/v/+//7//v/+7/7v/u/+7/
8P/w/+//7//w//D/8P/w//D/8P/x//H/8v/y//L/8v/y//P/8//z//P/8//z//P/8//z
//T/9P/y//L/8//z//X/9f/0//P/8//z//L/8v/w//D/8P/w//D/8P/w/+7/7//v/+//
8P/w//D/7//u/+z/7P/s/+z/7f/t/+z/6//t/+3/7P/s/+r/6v/q/+r/6v/q/+j/6P/o
/+j/6f/p/+j/6P/o/+j/6P/o/+j/6P/n/+f/5//m/+b/5v/m/+X/5//n/+f/5//m/+b/
5v/l/+X/5P/j/+P/5f/l/+X/5f/j/+P/5P/k/+X/5f/l/+T/4//j/+T/5f/j/+P/4//k
/+T/5P/k/+T/4v/i/+L/4v/k/+T/5P/k/+T/5P/k/+T/5f/m/+j/6v/r/+z/7f/u/+//
8P/x//T/9f/2//f/+f/3//f/+P/4//P/8P/t/+n/6P/o/+j/5//p/+r/6v/q/+b/5f/k
/+P/5P/j/+P/4//i/+L/4P/g/97/3P/b/9r/2//b/9n/2f/Z/9j/2P/Y/9j/2P/X/9f/
1v/W/9b/1v/Y/9j/2P/Y/9f/1//X/9f/1v/W/9X/1f/V/9X/1f/V/9b/1v/W/9b/1v/W
/9b/1v/Y/9j/2f/Z/9n/2v/c/9z/3f/l//b/EAA0AGQAmwDGAN0A3ADiAO8A6ADKALUA
nwBWANf/U/8L/wz/K/9G/1z/cf+A/5L/pv+0/8D/zP/W/9n/3P/h/+T/4//j/+P/4//k
/+b/5v/m/+b/5//n/+f/6v/q/+v/7P/q/+z/7f/t//D/8P/w//L/8v/z//P/8//z//X/
9v/2//b/9//3//n/+f/5//r/+//8//3//f/9//z//P/8//7/AAAAAAEAAgAAAAEAAQAD
AAQABAAFAAcACAAJAAkACgALAAwADQAOAA8AEAARABIAEwAVABYAFwAYABkAGwAcAB4A
HwAgACIAIwAkACYAKAAqACsALQAuAC8AMAAzADUANwA5ADsAOwA9AEAAQABDAEQARQBH
AEkASgBLAEwATQBNAE0ATwBPAE8ATwBRAFEAUABPAE4ATQBMAEsASgBIAEYARABAAD4A
PAA4ADYAMgAuACoAJwAiAB8AGwAYABUADwANAAgABgAFAAIAAAD+//n/9//2//X/8f/v
/+3/7f/s/+v/6v/o/+X/5f/k/+P/4//j/+L/4v/k/+T/4v/i/+T/5P/j/+P/4//i/+L/
4v/i/+L/4v/i/+L/4v/i/+L/4f/h/+D/3//h/+H/4f/h/+D/4P/g/+D/4P/g/9//3//g
/+D/4P/g/97/3v/f/9//4P/g/+D/4P/g/+H/4f/h/+H/4f/h/+H/4f/h/+L/4v/g/+D/
4f/h/+P/4//i/+H/4//j/+L/4v/g/+D/4P/g/+D/4P/g/97/3//f/9//4P/g/+D/3//e
/97/3v/e/97/3f/d/9z/2//d/93/3P/c/9z/3P/c/9z/3P/c/9r/2v/c/9z/3f/d/9r/
2v/a/9r/3P/c/9z/3P/b/9v/2//a/9r/2v/a/9n/2f/Z/9n/2f/Z/9r/2//b/9n/2P/X
/9f/2P/Z/9r/2//Z/9n/2v/a/9v/2//b/9r/2f/Z/9r/2//Z/9v/2f/a/9r/2v/a/9r/
2v/a/9r/2v/c/9z/3P/c/97/3v/e/97/4f/i/+P/5P/l/+b/5//o/+v/7v/v//D/8f/z
//P/8//z//L/7v/q/+n/5f/i/+L/5P/j/+P/5P/k/+T/4v/h/+D/3//e/93/3//f/+D/
4P/c/9z/3P/a/9n/2P/X/9f/1f/V/9X/1P/U/9T/1P/U/9X/1f/W/9b/1v/W/9b/1v/U
/9T/0//T/9P/0//U/9T/1f/V/9X/1f/T/9P/1P/U/9b/1v/W/9b/1v/W/9b/1v/Z/9f/
1//Y/9r/2P/Z/+X/+v8YAEAAdACpANQA5QDoAPoABQHwAMwArQB5ABIAjf8j//3+GP8/
/1r/cv+F/5T/ov+y/77/yv/U/9r/3f/g/+P/5P/j/+P/4//j/+T/5v/m/+b/5v/n/+f/
5//o/+j/6f/q/+r/7P/t/+3/7//w//H/9P/1//f/+P/5//n/+//8//z//P/9//3/////
////AAABAAQABQAFAAUABgAGAAYACAAIAAgACQAKAAwADQANAA8ADgAOAA8AEQASABMA
EwAUABUAFgAXABgAGQAaABsAHAAdAB8AIAAhACQAJQAnACgAKgArACwALgAxADIANAA2
ADgAOQA7ADwAPwBAAEMARQBFAEcASQBJAEsATgBOAFEAUgBTAFUAVwBYAFkAWgBbAFsA
WwBdAF0AXQBdAF8AXwBeAF0AXABbAFoAWQBYAFYAVABSAE4ATABKAEYARABAADwAOAA1
ADAALQApACYAIwAdABsAFgAUABMAEAAOAAwABwAFAAQAAwABAP///f/9//7//f/8//r/
9//3//b/9f/1//X/9P/0//T/9P/y//L/9P/0//P/8//z//L/8v/y//L/8v/y//L/8v/y
//L/8v/z//P/8v/x//P/8//z//P/9P/0//T/9P/0//T/8//z//L/8v/y//L/9P/0//X/
9f/2//b/9v/2//b/9//3//f/9//3//f/9//3//f/+P/4//j/+P/5//n/9//3//b/9f/2
//f/9//4//b/9v/2//b/9v/2//b/9P/1//X/9f/2//T/9P/z//L/8v/y//L/8v/x//H/
8P/v//H/8f/w//D/8P/w//D/8P/w//D/7v/u/+7/7v/v/+//7v/u/+7/7v/u/+7/7v/u
/+//7//v/+7/7P/s/+z/6//t/+3/7f/t/+v/7P/t/+3/7f/s/+v/6//s/+3/7v/v/+3/
7f/u/+7/7f/t/+3/7P/p/+n/6v/r/+v/6//r/+z/6v/q/+r/6v/q/+r/6v/q/+z/7P/s
/+z/7P/s/+z/7P/s/+z/7P/s/+3/7//x//P/9P/1//b/9//6//v//v///wAAAQADAAMA
AQACAAIA///6//f/8//w//D/8P/v/+//8P/w//D/7v/t/+z/6//q/+n/6f/p/+r/6P/m
/+b/5v/m/+X/5P/j/+H/3//f/9//3v/e/97/3v/e/93/3f/e/9z/3P/c/9z/3v/e/97/
3f/f/9//3//g/97/3f/d/93/3f/d/93/3v/e/97/3v/e/97/3v/e/97/3v/f/9//3//i
/+T/5P/l/+//AAAYADwAbgCjAM4A5QDsAPgABQH2ANAAqQB7ACYArf8//wn/FP87/1j/
cv+H/5b/pP+2/8L/zv/Y/+D/5f/o/+v/6v/r/+v/6//r/+z/7v/u/+7/7v/v/+//7//w
//D/8f/y//L/9P/1//X/9v/2//b/+P/2//f/9//3//f/+f/6//r/+v/7//v//f/9//3/
/v///wAAAQABAAEABAAEAAQABgAGAAYABwAIAAgACQAJAAsACgAKAAsADQAOAA8ADwAQ
ABEAEgATABQAFwAYABkAGgAbAB0AHgAfACAAIQAjACQAJgAnACgAKgArACwALgAwADQA
NQA3ADgAOQA6AD0APwBBAEMARQBFAEcASgBKAE0ATgBPAFEAUwBUAFUAVgBXAFcAVwBZ
AFkAWQBZAFsAWwBaAFkAWABXAFYAVQBUAFIAUABOAEoASABIAEQAQgA+ADwAOAA1ADAA
KwAnACQAIQAeAB0AGQAYABUAEgAQAA4ACwAJAAgABwAFAAMAAQABAAAA///+//z/+//7
//r/+f/7//v/+v/6//r/+v/4//j/+P/4//f/9//3//b/9v/2//b/9v/2//b/+P/4//j/
+P/3//f/9v/1//b/9//4//n/+P/4//j/+P/6//r/+f/5//r/+v/6//r/+v/6//v/+//8
//z//P/8//z//f/9//3//f/9//3//f/9//3//v/+//z//P/9//3//f/9//z/+//8//3/
/f/+//z//P/8//z/+v/6//r/+P/5//n/+f/6//r/+v/5//j/+P/4//j/+P/5//n/+P/3
//n/+f/4//j/9v/2//b/9v/4//j/9v/2//b/9v/3//f/9v/2//b/9v/2//b/9v/2//f/
9//3//b/+P/4//j/9//1//X/9f/1//P/9P/1//X/9f/0//P/8//z//P/8//z//P/8//0
//T/9f/1//X/9P/z//P/9P/1//P/8//z//T/9P/0//T/9P/0//T/9P/0//b/9v/2//b/
+P/4//j/+P/5//v//f////7///8AAAEABAAFAAgACQAIAAkACwALAAsADAAMAAkABgAD
AP///P/8//z/+//7//7//v/+//z/+//6//n/+P/1//X/9f/2//T/8v/y//L/8v/x//D/
7//v/+3/7f/t/+r/6v/q/+r/7P/r/+v/7P/q/+r/6v/q/+r/6v/q/+n/6//r/+v/7P/s
/+v/6//r/+n/6f/p/+r/6v/q/+r/6v/q/+r/6v/q/+z/6//t/+3/7v/w//D/8f/9/xAA
KABOAH4AsQDcAO0A7gD2AAUB+ADcAMUApwBWANf/W/8b/yL/Rf9g/3j/jf+c/67/vv/M
/9j/4v/q/+//8v/1//b/9//3//f/9//4//r/+v/6//z//f/9//3//v/+////AAD+/wAA
AQABAAQABAAEAAYABAAFAAUABQAHAAkACgAKAAoACwALAA0ADQANAA4ADwAOAA8ADwAP
ABAAEAAQABIAEgASABMAFAAUABUAFQAXABYAFgAXABkAGgAbABsAHAAdAB4AHwAgACMA
JAAlACYAJQAnACgAKQAqACsALQAuADAAMQAyADQANwA4ADoAPAA8AD0APwBAAEMARABH
AEkASwBNAE8ATwBPAFIAUgBVAFQAVQBXAFkAWgBbAFwAXQBdAF0AXwBfAF0AXQBfAF8A
XgBdAFwAWwBaAFkAWABWAFQAUgBOAEwASgBGAEQAQAA+ADoANwAyAC0AKQAmACMAHQAb
ABYAFAATABAADgAMAAcABQAEAAMAAQD///3//f/6//n/+P/2//X/9f/0//P/8f/x//D/
8P/w//D/7v/u/+7/7v/t/+3/7//u/+7/7v/s/+z/7P/s/+z/7P/s/+z/7f/t/+z/6//r
/+v/6//r/+r/6v/q/+r/6v/q/+n/6f/o/+j/6P/o/+j/6P/p/+n/6v/q/+r/6v/o/+n/
6f/p/+n/6f/p/+n/6f/p/+r/6v/o/+j/6f/p/+f/5//m/+X/5//n/+b/5v/m/+b/5v/m
/+T/5P/k/+L/4f/h/+H/4v/i/+L/4f/g/+D/4P/g/+D/4f/h/+D/3//f/9//3v/e/97/
3v/e/97/3P/c/9r/2v/c/9z/3f/d/9r/2v/a/9r/3P/c/9z/3P/b/9v/2//a/9r/2v/a
/9n/2f/Z/9n/2f/X/9j/2f/Z/9n/2P/X/9f/2f/Z/9n/2f/X/9f/2P/Y/9f/1//X/9b/
1//X/9j/2f/Z/9n/2f/Y/9b/1v/W/9b/2P/Y/9j/2P/Y/9j/2P/Y/9r/2v/a/9r/3P/d
/97/3//g/+H/4v/j/+T/5f/o/+n/6v/r/+3/7f/v//D/8P/t/+j/5f/h/97/4P/g/9//
3//e/97/3v/c/93/3P/b/9r/2f/Z/9n/2v/Y/9b/1v/W/9T/0//S/9H/0f/P/8//z//Q
/9D/0P/Q/87/zf/N/87/zv/O/87/zv/O/87/zv/N/83/zf/N/87/zv/N/83/zf/P/8//
z//Q/87/zv/O/87/zv/O/87/zv/O/8//z//R/9L/0v/Q/9X/4//2/xQAPgByAKcAzgDZ
AOAA7gDzANoAtgCXAF0A8P9v/xH/9/4U/zv/Vv9u/33/jP+c/6z/uP/C/8z/0v/V/9j/
2f/a/9v/2//b/9v/3P/e/97/3v/g/+H/4f/h/+D/4P/h/+L/4v/k/+X/5f/m/+b/5v/o
/+j/6f/p/+n/6f/r/+z/7P/u/+//7//x/+//7//w//H/8v/z//P/8//0//T/9P/2//j/
+P/5//r/+v/7//v//f/+//7///8BAAAAAQABAAIAAwAEAAUABgAJAAoACwAMAA0ADwAQ
ABEAEgATABUAFgAaABsAHAAeAB8AIAAiACQAJgAnACkAKgArACwALwAxADMANQA3ADcA
OwA+AD4AQQBAAEEAQwBFAEYARwBIAEkASQBJAEsASwBLAEsATQBNAEwASwBKAEkASABH
AEYARABAAD4AOgA4ADYAMgAwACwAKAAkACEAHAAbABcAFAARAAsACQAEAAIA///8//r/
+P/1//P/8v/x/+//7f/r/+v/6v/p/+j/5v/l/+X/5P/j/+X/5f/k/+T/4v/i/+D/4P/g
/+D/3//f/9//3v/e/97/3v/e/97/3v/e/97/3v/e/9//3//e/93/3f/d/93/3f/e/97/
3v/e/97/3v/d/93/3v/e/97/3v/e/97/3//f/+D/4P/g/+D/4P/h/+H/4f/h/+H/4f/h
/9//3//g/+D/4P/g/+H/4f/f/9//3v/d/93/3f/c/9z/3v/e/97/3v/c/9z/3P/a/9v/
2//b/9z/2v/a/9n/2P/Y/9j/2P/Y/9f/1//W/9X/1//X/9b/1v/U/9T/1P/U/9b/1v/U
/9T/1P/U/9X/1f/U/9T/1P/U/9L/0v/S/9L/0f/R/9H/0P/S/9L/0v/R/9H/0f/R/9H/
z//Q/9H/0f/T/9L/0f/R/8//z//P/8//z//P/9D/0P/R/9H/0f/Q/8//z//Q/9H/z//P
/8//0P/O/87/zv/O/87/zv/O/87/0P/Q/9D/0P/Q/9D/0P/Q/9H/0v/T/9T/1v/X/9j/
2f/a/9v/3P/d/97/3//i/+P/5P/l/+f/5//n/+j/6P/l/+L/3//b/9j/1v/W/9X/1f/Y
/9j/2P/W/9P/0v/R/9D/z//P/8//0P/S/9D/0P/Q/8z/y//K/8n/y//J/8n/yf/G/8b/
xv/G/8j/x//H/8j/xv/G/8b/xv/G/8b/xv/F/8f/x//H/8j/yP/H/8f/x//H/8f/x//I
/8j/yP/I/8j/xv/G/8b/xv/I/8n/yf/L/8z/zP/M/9P/4f/0/xIAPgBwAKMAxgDRANgA
6ADpAMwAogB9AD0A0v9Z/wP/8/4S/zf/Uv9o/3f/hP+W/6T/sP+8/8b/zP/P/9L/1f/U
/9X/1f/V/9X/1v/Y/9j/2P/W/9f/1//X/9j/2P/Z/9r/2v/c/93/3f/e/97/3v/g/+D/
4f/h/+H/4f/j/+T/5P/k/+X/5f/n/+n/6f/q/+v/7P/t/+3/7f/u/+7/7v/w//D/8P/x
//L/8P/x//H/8//0//T/9f/3//j/+f/5//r/+//8//3//v///wAAAQACAAUABwAIAAkA
CAAJAAsADAAOAA8AEAASABUAFgAYABoAHAAdAB8AIAAhACIAJQAnACkAKwAtAC0ALwAy
ADIANQA2ADcAOQA7ADoAOwA8AD0APwA/AEEAQQBBAEEAQwBDAEIAQQBAAD8APAA7ADoA
OAA2ADQAMAAuACwAKAAmACIAHgAaABcAEgARAA0ACgAHAAMAAQD8//r/9//0//L/8P/v
/+3/7P/r/+n/5//l/+X/5P/j/+L/4P/f/9//3v/d/93/3f/c/9z/3P/c/9r/2v/a/9r/
2f/Z/9v/2v/a/9r/2P/Y/9j/2P/a/9r/2v/a/9n/2f/Y/9f/2f/Z/9n/2f/Y/9j/2P/Y
/9r/2v/Z/9n/2v/a/9r/2v/a/9r/2//b/9z/3P/c/9z/3P/d/93/3f/b/9v/2//b/9v/
2//c/9z/3P/c/93/3f/d/93/3P/b/9n/2f/Y/9j/2P/Y/9j/2P/Y/9j/2P/W/9X/1f/V
/9b/1v/W/9X/1P/U/9T/1P/U/9X/1f/U/9P/0//T/9L/0v/U/9T/1P/U/9L/0v/Q/9D/
0P/Q/9H/0f/Q/9D/0P/Q/9D/0P/Q/9D/z//P/8//zv/O/87/zv/N/83/zf/N/83/z//Q
/9H/0f/P/87/zf/N/8//z//P/8//zf/N/87/zv/N/83/zf/M/8v/y//M/83/z//P/83/
zv/M/8z/zP/M/87/zv/O/87/0P/Q/9D/0P/R/9L/1P/W/9f/2P/Z/9r/2//c/93/4P/j
/+T/5f/n/+f/5//o/+j/5f/i/9//2//Y/9j/2P/X/9X/1v/W/9b/1v/V/9T/0//Q/8//
z//P/9D/0P/O/87/zv/M/8v/yv/L/8v/yf/J/8n/yP/I/8j/xv/G/8X/xf/G/8b/xv/G
/8j/yP/I/8j/xf/F/8X/xf/G/8b/xf/F/8X/xf/F/8X/yP/I/8j/yP/G/8b/xv/G/8b/
xv/H/8f/yf/K/8z/zv/R/9n/6P/+/yAASgB9AKwAxwDOANYA5wDcALQAiwBhABQAof8z
//n+/v4h/0D/WP9t/3z/iv+c/6r/tP/A/8r/z//S/9P/1P/X/9f/1//X/9j/2v/a/9r/
2v/b/9v/2//c/9z/3f/e/97/4P/h/+H/4v/i/+L/5P/i/+P/4//j/+X/5//o/+j/6P/p
/+n/6//r/+v/7P/t//D/8f/x//H/8P/w//D/8v/y//L/8//0//b/9//3//n//P/8//3/
///+/w==
         </WaveFormData>
      </LeadData>
      <LeadData>
         <LeadByteCountTotal>10000</LeadByteCountTotal>
         <LeadTimeOffset>0</LeadTimeOffset>
         <LeadSampleCountTotal>5000</LeadSampleCountTotal>
         <LeadAmplitudeUnitsPerBit>4.88</LeadAmplitudeUnitsPerBit>
         <LeadAmplitudeUnits>��V</LeadAmplitudeUnits>
         <LeadHighLimit>2147483647</LeadHighLimit>
         <LeadLowLimit>268435456</LeadLowLimit>
         <LeadID>V4</LeadID>
         <LeadOffsetFirstSample>0</LeadOffsetFirstSample>
         <FirstSampleBaseline>0</FirstSampleBaseline>
         <LeadSampleSize>2</LeadSampleSize>
         <LeadOff>FALSE</LeadOff>
         <BaselineSway>FALSE</BaselineSway>
         <ExcessiveACNoise>FALSE</ExcessiveACNoise>
         <MuscleNoise>FALSE</MuscleNoise>
         <LeadDataCRC32>2933038109</LeadDataCRC32>
         <WaveFormData>
+v/6//r/+v/8//z//P/8//z//P/8//z//v/+//7//v/+//7//v/+////AAABAAMABAAF
AAYABgAGAAgACQAKAA0ADgAPABEAEAARABEAEQASABIAEAAQAAwACQAJAAkABwAGAAYA
BgAIAAYABQAEAAMAAgABAAEAAQABAAEA/////////v/9//z/+v/6//n/+P/4//j/9//5
//n/+P/4//b/9v/2//b/+P/4//j/+P/2//b/9v/1//f/9//3//f/+f/5//j/+P/6//v/
+//7//3//f/9//7//v////////8BAAEABQAFAAEA//8FAA4AHwA8AGUAmQDNAPcAGAE8
AWYBeAFlATAB4wCEABsAtP9x/3L/kv+n/7n/y//U/9r/4//r//D/+P/9/wEAAgACAAIA
AgACAAIAAgAAAAEAAQABAAIAAgACAAIABQAFAAUABQAFAAYABwAHAAcABwAIAAgACAAI
AAkACQAJAAkACwALAAsACwAMAAwADwAPABAAEAAOAA8ADwAQABEAEQARABEAEgASABMA
EwASABEAEgASABQAFAAVABYAFAAUABYAFwAZABoAGgAaABoAGwAdAB0AHgAeAB4AIAAj
ACQAJQAmACUAJgAnACkAKgArACwALQAuADAAMQAyADUANgA3ADgAOgA8AD0APgA/AEEA
QgBDAEUARgBHAEgASQBKAEoASwBKAEwATQBNAE8ATwBQAFEATwBPAE0ATQBLAEsASgBJ
AEcARgBDAEIAQQBAAD0AOwA7ADkANwA1AC8ALgAsACoAKAAmACQAIgAgAB4AHAAaABgA
FQASABAAEgARABAADwAOAA4ADQAMAAkACAAIAAgABgAGAAQABAAGAAYABQAFAAMAAwAC
AAIAAwADAAMAAgAAAAAAAAD//wEAAQACAAIAAQABAAEAAQABAAEAAQACAAAAAAAAAAAA
AAAAAAAAAAAAAAAAAAAAAAAAAAABAAEAAQABAAEAAQAAAAAAAAAAAAEAAgACAAIAAAAA
AAEAAgAAAAEAAgACAAQABAADAAIAAAAAAAAAAAAAAAAAAAAAAP///////////v/+//7/
/v/8//z//P/7//z//P/8//z//P/8//r/+v/5//j/9//2//j/+P/3//f/+f/4//j/+P/6
//n/+f/5//f/9//4//j/9//2//X/9P/z//P/8//z//P/8//z//P/8v/z//P/8v/0//T/
9P/0//L/8v/z//P/8v/y//L/8v/y//L/8v/y//L/8v/x//H/8//z//P/8//z//H/7//u
//D/8P/w//D/8P/w//D/8P/y//T/9v/4//j/+P/6//v/+v/7//z//f8BAAIAAwADAAMA
AwACAP/////+//z//f/8//v/+f/4//n/+v/5//n/+P/3//b/9f/0//P/8v/x//H/8f/x
//D/7//u/+z/7P/p/+j/6P/o/+X/5f/l/+T/5P/k/+T/5P/k/+T/5P/k/+T/5P/k/+T/
4//j/+P/4//h/+H/4f/g/+L/4v/j/+P/4//j/+P/4//i/+L/4//j/+P/4//h/+H/4f/f
/9n/1//c/+v/CgA1AGsAowDXAAABKAFaAYIBjQF2AUMB7AB3APD/ff9S/2b/f/+P/6H/
rP+w/7v/xf/O/9j/3f/f/+D/4v/k/+L/4v/i/+L/4v/j/+P/4//k/+T/5P/k/+X/5f/l
/+X/5f/m/+f/5//l/+X/5v/m/+b/5v/n/+f/6f/p/+v/6//p/+n/6v/q/+v/6//s/+z/
7v/v/+//8P/x//H/8f/x//H/8P/w/+//7//v//H/8v/y//L/8//0//T/9P/2//f/+f/6
//r/+v/4//n/+//7//7//v/+/wAAAQACAAMABAADAAQABQAHAAgACQAKAAsADgAQABEA
EgAVABYAFwAYABoAHAAdAB4AHwAhACIAIwAlACYAJwAoACsALAAsAC0ALQAuAC4ALQAv
AC8AMAAxAC8ALwAtAC0ALQAtACwAKwApACgAJQAkACMAIgAfAB0AHQAbABkAFwATABIA
EAAOAAoACAAGAAQAAAD+//z/+v/5//f/9f/0//T/8//y//H/8P/w/+//7v/t/+z/7P/s
/+z/7P/q/+r/6v/q/+n/6f/p/+n/6P/o/+n/6f/p/+j/6P/o/+j/5//p/+n/6v/q/+n/
6f/p/+n/6f/p/+n/6v/q/+r/6v/q/+z/7P/s/+z/7P/s/+z/7P/s/+z/7f/t/+3/7f/t
/+3/7P/s/+z/7P/t/+7/7v/u/+7/7v/v//D/7v/v//D/8P/w//D/7//u//D/8P/w//D/
8P/w//D/8P/v/+//7//v/+7/7v/u/+7/8P/w//D/7//w//D/8P/w//D/8P/u/+7/7v/u
/+7/7v/u/+7/7f/t/+//7v/u/+7/7v/t/+3/7f/t/+3/7v/u/+7/7v/u/+7/7f/t/+3/
7f/t/+3/7f/t/+7/7//v/+7/7v/u/+7/7v/u/+7/7//v/+7/7v/u/+7/7v/u/+7/7v/u
/+7/7f/t/+//7//v/+//8f/v/+//7v/w//D/8P/w//L/8v/y//L/8v/y//L/8v/z//T/
9v/4//n/+v/6//r//P/9//7///8AAAEAAwAEAAcABwAHAAcABgADAAIAAAD8//v/+v/5
//r/+v/6//r/+v/5//j/9//2//X/9f/1//f/9//1//X/9//2//X/9P/0//T/8//y//T/
9P/z//P/8//y//L/8v/0//T/9P/0//T/9P/0//T/9P/0//P/8//z//P/8//z//X/9P/0
//T/8//z//P/8//z//P/9P/0//P/8//z//P/9f/3//X/8f/x//f/BgAbAD4AbwCnANcA
/QAgAUwBcAFyAU8BCgGzAE4A3/+C/1//dv+Y/6v/u//H/9D/2P/h/+f/7P/y//X/9//4
//j/+P/4//j/+P/4//j/+f/5//n/+v/6//r/+v/5//n/+f/5//n/+v/7//v//f/9//7/
/v/8//z//f/9//3//f///////////wAAAAABAAEAAgACAAIAAwADAAQABQAFAAUABQAG
AAYABwAHAAUABQAHAAgACgAMAA8AEgASABIAFAAVABMAFAAUABQAFAAVABcAFwAaABoA
GgAcABsAHAAdAB4AHQAeAB8AIQAiACMAJAAlACQAJgAnACgAKwAsAC0ALgAwADIAMwA0
ADcAOQA6ADsAPAA8ADwAPAA/AEAAQABBAEEAQgBCAEEAQQBBAEIAQwBBAEEAPwA/AD8A
PwA+AD0AOQA4ADUANAAzADIALwAtACsAKQAnACUAIQAgAB4AHAAYABYAFAASABEAEAAP
AA4ACwAJAAcABgAGAAUABAADAAQABAADAAIAAQAAAAAAAAAAAAAA/v/+//7//v/9//3/
/f/9//z//P/9//3//f/8//z//P/8//v/+f/5//r/+v/7//v/+//7//v/+//7//z//P/8
//z//P/8//z//P/8//7//v/+//7//v/+//////////////////7//v/+//7///8AAAAA
AAAAAAAAAQACAAIAAwAEAAQAAgACAAEAAAACAAIAAgACAAIAAgACAAIAAQABAAEAAQAA
AAAAAAAAAAAAAAAAAP///v/+//7//v/+//7//P/8//z//P/8//z//P/8//v/+//7//r/
+v/6//r/+f/5//n/9//3//j/+P/4//j/+P/4//f/9//3//f/9//3//f/9//3//f/9v/0
//T/9P/0//T/9P/0//X/9f/2//b/9v/2//b/9v/2//b/9v/2//X/9f/1//X/9f/1//X/
8//z//T/9P/0//T/9P/0//T/9P/0//T/9P/0//T/9v/2//b/9v/4//j/+P/4//v//P/9
//7//v/+/wAAAQACAAMABAAFAAUABgAHAAcABQAFAAQAAQD+//z/+f/5//v/+//6//r/
+v/6//j/9//2//X/9P/z//P/8//z//P/8f/x//H/8P/t/+z/6v/q/+n/6P/o/+j/5//n
/+f/5v/m/+b/5v/m/+j/6P/o/+j/5v/m/+b/5v/m/+f/6P/p/+f/5//n/+b/6P/o/+n/
6f/n/+f/5//n/+j/6P/p/+n/6//r/+3/7f/t/+v/7f/1/wIAGwBAAHEApQDTAPMAFAE+
AVwBVAElAdoAfwAcALn/av9X/3T/kP+h/7H/vf/E/8z/0//b/+L/6P/r/+v/6v/q/+z/
6v/q/+r/6v/q/+v/6//r/+z/7P/s/+z/7f/t/+3/7f/t/+7/7//v/+//7//w//D/8P/w
//H/8f/x//H/8//z//P/8//0//T/8//z//T/9P/2//f/9//4//n/+f/5//n/+v/6//v/
+//7//v//f/+//7//v///wAAAAAAAAIAAwABAAIAAgACAAIAAwAFAAUABgAGAAYACAAL
AAwADQAOAA8AEAARABMAEgATABQAFQAWABgAGQAaABsAHAAdAB4AIAAiACMAJAAlACcA
KAApAC0ALgAvADAALwAwADAAMQA0ADYANwA3ADUANQA2ADcANwA3ADUANQA1ADUANAAz
AC8ALgArACoAKQAoACUAIwAhAB8AHQAbABkAGAAWABQAEAAOAAwACgAGAAQAAgAAAAEA
///9//z//P/7//r/+f/4//j/9//2//X/9P/0//T/9P/0//L/8v/w//D/7//v//H/8f/w
//D/7//v/+//7v/u/+7/7v/t/+//7//w//D/7//v/+//7//t/+3/7f/u/+7/7v/u/+7/
8P/w//D/8P/w//D/8P/w//D/8P/x//H/8f/x//H/8f/0//T/9P/0//f/+P/4//j/+v/6
//v//P/7//v/+//6//z//P/7//r/+v/6//r/+v/4//j/+P/4//f/9//3//f/9v/2//b/
9v/4//j/+P/3//b/9v/2//b/9v/2//T/9P/2//b/9v/2//T/9P/z//P/8//y//L/8v/y
//H/8f/x//P/8//0//T/8//y//H/8P/v/+//7//v//H/8f/x//H/8P/x//H/8P/w//D/
8P/w//D/8P/x//H/7v/u/+7/7v/w//D/8P/w/+7/7v/t/+3/7f/t/+3/7f/t/+3/7f/u
/+7/7v/u/+7/7v/u/+7/7v/u/+7/7v/u/+//8P/x//L/9P/0//X/9v/3//j/+P/4//j/
+f/6//v//v///wEAAgABAAEAAQABAP//+//5//b/9P/1//b/9//2//b/9v/2//T/8//y
//H/8P/v/+//7//v/+//7f/t/+v/6v/p/+j/6P/o/+f/5v/m/+b/5f/l/+X/5P/k/+T/
4v/i/+L/4v/k/+T/5P/k/+T/5P/j/+P/4//j/+P/4//h/+D/4P/g/+H/4f/h/+H/4//j
/+T/5P/j/+P/4//j/+X/5f/l/+H/3f/f/+r///8iAFMAiwDDAPEAFgFAAWwBhgF7AVAB
CwGmACcApv9b/1z/dv+J/5n/p/+w/7j/xf/N/9T/3P/h/+P/4v/k/+b/5P/k/+T/5P/k
/+X/5f/l/+b/5v/m/+b/5//n/+f/5//n/+j/6f/p/+n/6f/q/+r/6v/q/+v/6//r/+v/
7f/t/+3/7f/u/+7/8f/x//L/8v/y//P/8//0//P/8//z//P/9v/2//f/9//3//f/+f/6
//j/+P/5//r//P/8//7//////wAAAAAAAAAAAQADAAMABAAEAAQABgAHAAgACQAKAAsA
DAANAA8AEAARABIAEwAUABYAFwAYABkAGgAbABwAIAAiACMAJAAlACcAKAApACsALAAt
AC4ALwAwADAAMQAyADQANQA1ADUANQA2ADcANQA1ADMAMwAxADEAMAAvAC8ALgArACoA
KQAoACUAIwAhAB8AHQAbABUAFAASABAADAAKAAgABgAGAAQAAgAAAP3/+//5//j/+P/3
//b/9f/y//L/8f/w/+3/7P/s/+z/7P/s/+r/6v/s/+z/6//r/+v/6//q/+r/6//r/+v/
6v/q/+r/6v/p/+n/6f/q/+r/6f/p/+n/6f/p/+n/6f/q/+r/6v/q/+r/6P/o/+j/6P/o
/+j/6P/o/+j/6P/p/+n/6f/p/+n/6f/q/+r/6v/q/+n/6v/q/+r/6v/q/+v/7P/q/+v/
7P/s/+z/7P/r/+r/7P/s/+z/7P/s/+z/7P/s/+v/6//r/+v/6v/q/+r/6v/q/+r/6v/p
/+j/6P/o/+j/6P/o/+b/5v/o/+j/6P/o/+j/6P/n/+f/5//m/+b/5v/m/+X/5f/l/+P/
4//k/+T/5P/k/+T/5P/l/+X/5f/l/+X/5f/l/+X/5f/l/+T/4v/k/+T/5P/k/+L/4v/j
/+P/5P/k/+T/5P/k/+T/5P/k/+T/5P/j/+P/4//j/+P/4//l/+X/4//k/+T/5P/k/+T/
4v/i/+L/4v/j/+T/5f/m/+j/6P/o/+j/6//s/+3/7v/u/+7/8P/x//L/8//0//X/9//4
//n/+f/3//f/9v/z//D/7v/r/+v/7P/t/+3/7v/u/+7/7P/r/+z/7f/u/+//8P/x//L/
8//x//H/8f/w/+3/7P/q/+r/6//q/+r/6v/p/+n/6f/o/+r/6v/q/+r/6v/q/+r/6v/q
/+r/6v/q/+n/6f/p/+n/6f/p/+n/6P/o/+j/6f/p/+v/6//r/+v/7P/s/+3/7f/v/+3/
7//v/+//6//p/+3/+v8VADwAbQCjANUA/QAgAUwBcgF4AVMBEgG5AFIA3/9+/13/dv+U
/6f/uf/H/8z/0v/b/+H/6P/u//H/8f/y//T/8v/y//L/8v/y//T/9f/1//X/9v/2//b/
9v/3//f/9//3//n/+v/7//v/+//7//z//P/8//z//f/9//3//f//////AQABAAIAAgAB
AAEAAgACAAMABQAGAAgABwAHAAcABwAIAAgACQAJAAkACQALAAwADgAOAA8AEAAQABAA
EgATABMAFAAUABQAEgATABUAFQAYABgAGAAaABkAGgAbABwAHwAgACEAIwAkACUAJgAn
ACgAKgArACwALQAuAC8AMAAyADQANQA2ADcAOQA6ADsAPQA+AD8AQAA/AEAAQABBAEIA
RABFAEUAQwBDAEQARQBFAEUAQwBDAEEAQQBAAD8APwA+ADsAOgA3ADYAMwAxADEALwAt
ACsAJwAmACQAIgAeABwAGgAYABgAFgAUABIAEwARAA8ADgAMAAsACgAJAAoACgAJAAgA
BQAEAAQABAAEAAQAAgACAAIAAgABAAEAAQABAAAAAAABAAEAAQAAAAAAAAAAAP//////
/wAAAAD//////////////////wAAAgACAAIAAgACAAIAAgACAAAAAAAAAAAAAAAAAAEA
AQABAAEAAQABAAQABAAEAAQAAwAEAAQABAACAAIAAwAEAAIAAwAEAAQABAAEAAMAAgAE
AAQABAAEAAQABAAEAAQAAQABAAEAAQACAAIAAgACAAAAAAAAAP//AAAAAAAAAAD+//7/
/P/8//7//v/+//7//v/+//3//f/9//z//P/8//z/+//7//v/+//7//z//P/8//z//P/8
//3//f/9//3/+//7//v/+//6//v/+//6//r/+v/6//r/+v/6//v/+//8//z//P/8//z/
/P/8//z//P/8//v/+//5//n/+f/5//v/+//7//r/+v/6//r/+v/6//r/+v/6//r/+v/6
//r//P/8//z//P/8//z//P/8//3///8BAAMABAAEAAQABgAHAAgACQAKAAkACwAMAA0A
CwALAAsACgAFAAQAAgD///////////7//v/+//7//P/7//r/+f/4//f/9//3//f/9f/z
//P/8//y//H/8P/u/+z/6//q/+r/6v/p/+n/6f/o/+j/6P/o/+b/5v/m/+b/5v/m/+b/
5v/o/+f/5//n/+X/5f/l/+X/5P/k/+T/5f/j/+P/4//j/+P/5P/k/+X/5f/n/+X/5f/n
/+n/5//l/+n/9P8FACYAUwCHALUA2QD6ACIBSAFSATUB9ACdADwA2f98/03/XP9+/5P/
pf+1/7z/vv/H/8//1v/e/+H/4//k/+T/4v/i/+L/4v/i/+D/4f/h/+H/5P/k/+T/5P/l
/+X/5f/l/+X/5v/n/+f/5//n/+j/6P/m/+b/5//n/+n/6f/r/+v/6//r/+z/7P/t/+3/
7v/u/+7/7//v//D/8f/x//H/8f/y//L/8//z//P/8//1//b/9P/0//X/9v/2//b/+P/5
//n/+v/6//r//P/9//////8AAAAAAAACAAEAAgADAAQABQAGAAcACQAKAAsADAANAA4A
EAARABIAEwAUABUAFgAYABoAGwAcAB0AHwAgACEAIQAiACMAJAAnACgAKAApACkAKgAq
ACkALQAvADIANQA5ADsAOwA9ADsAOwA6ADkAOQA4ADUANAAxADAALQArACsAKQAnACUA
IQAgAB4AHAAcABoAGAAWABQAEgAQAA4ADQALAAkACAAIAAcABgAFAAQABAADAAIAAwAC
AAIAAgACAAIAAAAAAAAAAAD///////////7//v/+//3//P/6//z//P/8//v/+//7//z/
/P/7//v/+//7//3//f/9//7//P/8//z//P/+//7//v/+/wAAAAAAAAAA/v/+////////
/////////wAAAAAAAAAAAQACAAIAAgACAAIAAwAEAAMAAwADAAIAAgACAAEAAAACAAIA
AgACAAAAAAAAAAAAAQABAAEAAQAAAAAAAAAAAAAAAAAAAP///v/+//7//v/+//7//P/8
//z//P/8//z//P/8//v/+//7//r/+v/6//r/+f/5//n/+//7//z//P/6//r/+v/6//v/
+//7//v/+//7//v/+//7//v/+v/4//j/+P/4//j/+P/4//n/+f/4//j/+P/4//j/+P/4
//j/+v/6//n/+f/3//f/9//3//f/9//3//b/+P/4//j/+P/4//j/+P/4//j/+P/4//j/
+P/4//j/+P/7//3///8BAAAAAAAAAAIAAwAEAAUABgAFAAcACAAJAAkACQAJAAgAAwAC
AAAA/f/9//3//f/8//7//v/+//z/+//6//n/+P/1//X/9f/1//P/8f/x//H/8v/x//D/
7v/w/+//7v/u/+3/6//q/+n/6P/o/+j/6P/o/+j/6P/o/+b/5v/m/+b/6P/n/+f/5//n
/+f/5//n/+b/5v/m/+f/5//n/+f/5//q/+z/7f/v/+3/6//t/+3/7f/t/+v/5//r//b/
CwAwAF8AlQDJAPUAFgFCAW4BgAFtAT4B8QCMABMAnv9f/2b/gP+T/6X/tf+8/8b/z//X
/97/5v/p/+n/6v/s/+z/7P/s/+z/7P/u/+//7//v//D/8P/w//D/8f/x//H/8f/v//D/
8f/x//P/8//0//T/9P/0//X/9f/1//X/9//3//f/9//4//j/+f/5//r/+v/6//v/+//8
//3//f/9//3//v/+//////8BAAEAAwAEAAQABAAFAAYABAAEAAYABwAHAAgACAAIAAkA
CwAOAA8ADgAOAA4AEAATABQAFQAWABcAGAAZABsAHgAfACAAIQAiACQAJQAmACcAKAAp
ACoALAAuAC8AMAAxADMANAA1ADcAOAA5ADoAOwA8ADwAPQA8AD4APwA/AD8APwBAAEEA
QQBBAD8APwA/AD8APgA9ADsAOgA3ADYANQA0ADEALwAvAC0AKwApACcAJgAkACIAHgAc
ABoAGAAYABYAFAASAA8ADQALAAoACgAJAAgABwAGAAYABQAEAAMAAgACAAIAAgACAAAA
AAAAAAAA///////////+//7//////////v8AAAAAAAD///////8AAAAA////////////
//////8AAP7//v/+//7//v/+//7//v/8//z//P/8//7//v//////AQABAAEAAQAAAAAA
AAAAAAEAAgACAAIAAgACAAMABAACAAMABAAEAAQABAADAAIABAAEAAQABAACAAIAAgAC
AAEAAQABAAEAAAAAAAAAAAAAAAAAAAD//wAAAAAAAAAAAAAAAP7//v8AAAAAAAAAAP7/
/v/9//3//f/8//z//P/+//3//f/9//v/+//8//z//P/8//z//P/7//v/+//7//v/+//7
//v/+v/7//v/+v/6//r/+v/6//j/+P/5//n/+P/4//j/+P/4//j/+P/4//j/+P/3//f/
9f/1//X/9f/3//n/+f/2//b/9v/2//b/9v/2//b/9v/4//j/+P/4//r/+v/6//r//P/9
//7////+//7//v8AAAEAAgADAAQABQAHAAgACQAJAAkACQAIAAMAAgAAAP3//f/9//3/
/P/+//7//v/8//v/+v/5//j/9f/1//X/9f/3//X/9f/1//L/8f/w/+7/7P/r/+r/6v/s
/+v/6//r/+j/6P/o/+j/6P/o/+j/6P/o/+j/6P/o/+r/6f/p/+n/5//n/+f/5//m/+b/
5v/n/+f/5//n/+f/5//o/+j/6f/n/+n/6f/r/+v/6f/l/+P/6//4/xEAOgBrAKEA0wD3
ABoBRgFmAWQBOQH2AJsAMgDD/27/V/9y/47/of+x/73/wv/K/9H/2f/g/+T/5//p/+r/
6v/q/+j/6P/o/+j/5v/n/+f/5//o/+j/6P/o/+n/6f/p/+n/6f/q/+v/6//t/+3/7v/u
/+7/7v/v/+//7//v//H/8f/x//H/8v/y//P/8//0//T/9P/1//X/9v/3//f/9//3//j/
+P/5//n/+//7//3//v/8//z//f/+//7//v8AAAEAAQACAAIAAgACAAMABQAFAAYABgAG
AAgACQAKAAsADAALAAwADQAPABIAEwAUABUAFgAYABkAGgAbABwAHQAeACAAIgAjACQA
JQAnACgAKQArACwALQAuAC8AMAAwADEAMAAyADMAMwAzADMANAA1ADMAMwAxADEAMQAx
ADAALwAtACwAKQAoACcAJgAjACEAHwAdABsAGQAXABYAFAASABIAEAAOAAwACgAIAAYA
BAAFAAMAAQAAAAAA///+//3//v/+//3//P/9//z//P/8//r/+v/4//j/+P/4//f/9//5
//n/+P/4//f/9//3//b/9v/2//b/9f/3//f/+P/4//f/9//3//f/9//3//f/+P/4//j/
+P/4//j/+P/4//j/+v/6//r/+v/6//r/+//7//v/+//7//v//P/8//z//P/9//7//v/+
//z//P/9//7//P/9//7//v/+//7//f/8//z//P/8//z//P/8//z//P/7//v/+//7//z/
/P/8//z//P/8//z/+//4//j/+P/4//r/+v/4//j/+P/4//j/+P/2//b/9f/1//f/9v/2
//b/+P/3//f/9//1//X/9v/2//b/9v/2//b/9f/1//X/9f/1//X/9f/1//b/9//3//b/
9P/0//T/9P/0//T/9f/1//T/9P/0//T/9P/0//T/9P/2//b/9f/1//X/9f/1//X/9f/1
//X/9v/2//b/9v/2//T/9P/0//T/9v/2//b/9v/4//j/+P/4//r/+v/6//r//P/9//7/
//8CAAIAAgAEAAUABgAHAAgACQALAAwADQANAA0ADQAMAAkACAAGAAMAAQABAAEAAAAA
AAAAAAD+/////v/9//z/+//7//v/+//7//n/+f/5//b/9f/0//L/9P/z//L/8v/w/+//
7//v/+7/7v/u/+7/7v/u/+7/7v/u/+7/7v/u/+7/7f/t/+3/7f/t/+3/7f/s/+z/7P/t
/+3/7f/t/+3/6//s/+z/7f/t/+3/7f/x//H/7//t//H/+f8GAB8ARgB1AKcA0wD1ABYB
QAFaAU4BHwHSAHUAEgCv/2b/Wf94/5T/p/+5/8H/xv/O/9X/2//k/+z/8f/x//L/8v/y
//L/8v/y//L/8P/x//H/8f/y//L/8v/y//P/8//z//P/8//0//X/9f/z//P/9P/0//T/
9P/1//X/9f/1//f/9//3//f/+P/4//f/9//4//j/+P/5//n/+v/5//n/+f/5//r/+v/7
//v/+//7//3//v/8//z//f/+//7//v8AAAEA//8AAAAAAAAAAAEAAwADAAQABAAEAAYA
BQAGAAcACAAHAAgACQALAAwADQAOAA8ADgAQABEAEgATABQAFQAWABgAGgAbABwAGwAd
AB4AHwAhACIAIwAkACMAJAAkACUAJAAmACcAJwAlACUAJgAnACUAJQAjACMAIQAhACAA
HwAdABwAGQAYABUAFAARAA8ACwAJAAcABQADAAIAAAD+//z/+v/4//b/9v/0//L/8P/v
/+3/6//q/+r/6f/o/+f/5v/m/+X/5P/j/+L/4v/i/+D/4P/e/97/3v/e/93/3f/d/93/
3P/c/9v/2//b/9r/3P/c/9z/2//Z/9n/2v/a/9n/2f/Z/9n/2f/Z/9n/2v/a/9r/2v/a
/9r/2v/a/9r/2v/a/9r/2v/a/9r/2//b/9v/2//b/9v/2v/a/9r/2v/b/9z/3P/c/9r/
2v/b/9z/2v/b/9z/3P/a/9r/2f/Y/9j/2P/Y/9j/2P/Y/9j/2P/X/9f/1//X/9T/1P/U
/9T/1P/U/9T/0//U/9T/1P/U/9T/1P/S/9L/0v/S/9L/0v/S/9L/0f/R/9H/0P/Q/9D/
0P/P/8//z//N/83/zv/O/87/zv/O/87/zf/N/83/zf/L/8v/y//L/8r/y//L/8r/zP/M
/8z/zP/K/8r/y//L/8r/yv/K/8r/yv/K/8r/yv/K/8r/yf/J/8n/yf/J/8n/y//J/8v/
yv/I/8j/yP/I/8j/yP/I/8j/yf/K/8v/zP/O/87/z//Q/9P/1P/U/9T/1v/X/9j/2f/a
/9v/3f/e/9//3//f/9//3v/b/9r/2P/T/9P/0//T/9L/0v/S/9L/0v/R/9D/z//M/8v/
y//L/8v/y//J/8n/y//K/8n/yP/G/8b/xf/E/8T/xP/D/8P/w//C/8L/wv/C/8L/wv/C
/8L/wv/C/8L/wP/A/7//v//B/8H/wf/B/8H/wP/A/8D/wf/B/8H/wf+//7//wP/A/8H/
wf/B/8H/wf/D/8f/x//F/8n/0v/j//7/JwBXAIkArwDMAPIAGAEmAQsBzgB9ACAAwf9m
/zH/Ov9a/2//gf+R/5j/nv+n/6//tP+6/8H/xf/E/8T/wv/E/8T/xP/E/8T/xf/F/8X/
xv/G/8b/xv/H/8f/x//H/8f/yP/J/8n/yf/J/8r/yv/K/8r/y//L/8v/y//N/83/z//P
/9D/0P/P/8//0P/Q/9L/0//T/9T/1f/V/9X/1f/W/9b/1//X/9f/1//Z/9r/2v/a/9v/
3P/c/w==
         </WaveFormData>
      </LeadData>
      <LeadData>
         <LeadByteCountTotal>10000</LeadByteCountTotal>
         <LeadTimeOffset>0</LeadTimeOffset>
         <LeadSampleCountTotal>5000</LeadSampleCountTotal>
         <LeadAmplitudeUnitsPerBit>4.88</LeadAmplitudeUnitsPerBit>
         <LeadAmplitudeUnits>��V</LeadAmplitudeUnits>
         <LeadHighLimit>2147483647</LeadHighLimit>
         <LeadLowLimit>268435456</LeadLowLimit>
         <LeadID>V5</LeadID>
         <LeadOffsetFirstSample>0</LeadOffsetFirstSample>
         <FirstSampleBaseline>0</FirstSampleBaseline>
         <LeadSampleSize>2</LeadSampleSize>
         <LeadOff>FALSE</LeadOff>
         <BaselineSway>FALSE</BaselineSway>
         <ExcessiveACNoise>FALSE</ExcessiveACNoise>
         <MuscleNoise>FALSE</MuscleNoise>
         <LeadDataCRC32>4045788561</LeadDataCRC32>
         <WaveFormData>
BgAGAAYABgAIAAgACAAIAAYABgAGAAYABwAIAAkACgAIAAgACAAIAAkACgALAA0ADgAP
AA8ADwARABIAFAAUABUAFwAXABgAFwAXABcAGAAaABoAGAAXABYAFgAWABcAFQAVABUA
EwAVABUAFAATABIAEQAQABAAEAAQABAADwAPAA8ADwANAAoACgAJAAgACAAIAAcABwAG
AAYABgAGAAYABgAFAAUABQAFAAUABQAFAAUABQAFAAUABQAFAAQABAAEAAQABAAGAAcA
BwAHAAcABwAHAAcABwAHAAcACAAKAAoACgAJAAYAAQD//wIAEQAsAFIAgQC2AOcAGwFT
AY8BtwGzAXQBAwGSADwA8//J/9D/5//r//L//f//////AwAFAAUACAAMAAwADAAKAAoA
CQAIAAcABQAFAAUABQAGAAgACAAIAAgACgALAAsACwALAAsACwAMAAoACgALAAsADQAN
AA0ADQALAAsADAAMAA4ADgAOAA8ADwAPAA8ADwAQABAAEAAQABAAEAAQABEAEQARABIA
EgAQABAAEAARABEAEQARABIAEgASABIAEwAVABUAFQAVABYAFgAWABcAFwAXABgAGAAa
ABsAHAAdABsAHAAdAB0AHgAeAB8AHwAdAB8AIAAgACIAIwAjACUAJwAoACgAKAAqACsA
LAAtAC4ALwAvADAAMAAwADAAMQAxADEAMQAyADQANQA1ADUAMwAzADMAMwAzADMAMwAx
AC8ALwAuAC4ALgAsACwALAAsACsAKwAqACcAJgAmACUAJAAjACIAIQAgAB8AHgAdABwA
GgAYABYAGAAYABcAFwAWABYAFgAWABQAEwASABAAEAAPAA4ADgARABEADwAOAAwADAAL
AAsADQAMAAwADQALAAoACgAKAAoACgALAAsADQANAAwADAANAA0ADAAMAAwADQANAAwA
CgAKAAoACwALAAwADQANAA4ADgAOAA4AEAAQABAAEAAQABEAEgASABIAEwATABMAEgAS
ABIAEgASABMAEwATABUAFAAUABQAFAAUABQAFAAUABQAFAAUABYAFQAUABQAEgATABMA
EwARABAAEAAQABIAEgARABEAEwATABIAEgARABEAEQAQABAAEAAQABAAEgASABEAEQAT
ABMAEgASABIAEgASABIAEAARABEAEAAQABAAEAAQABIAEgARABEAEQARABEAEQARABEA
EQARABEAEQARABEAEQARABEAEAAQABAAEAAQABEAEQARABIAEgASABMAEwASABAADwAQ
ABAAEAAQABAAEgASABIAEgAVABYAFwAXABcAFwAYABoAGgAbAB0AHQAgACEAIQAhACIA
IgAiACAAIQAeAB4AHgAdAB0AHQAdABwAHQAeAB4AGwAaABkAGAAWABYAFgAWABcAFwAX
ABcAFgAUABUAFQARABAADwANAAsACgAKAAoACgAKAAoACQALAAsACwALAAsACwALAAsA
CQAJAAkACQAIAAgACAAIAAoACgALAAsACQAJAAkACQALAAsACwALAAwADAAKAAoABwAE
APv/8f/w//n/FAA+AHEAqADlACUBZQGrAesBDQICArsBRAHMAFsAAQDi/+3/8f/y//n/
/f/7////AwAHAAwADgAMAAoACgAKAAgACAAIAAcACQAJAAkACgAKAAoACgAKAAgACQAJ
AAkACQAJAAkACgAIAAgACQAJAAsACwALAAsADQANAA4ADgAMAAwADAANAA0ADQANAA0A
DgAOAA4ADgAQABAAEAARABAADwAPAA4ADgAOAA4ADwARABEAEQASABIAEgASABMAEwAT
ABMAEwASABIAEgATABUAFQAWABYAFgAXABgAGQAZABoAGwAbABwAHAAdAB0AHwAhACIA
IgAgACEAIQAjACUAJgAmACYAJgAnACgAKQAqACsAKwAsAC4ALgAuAC8ALwAvAC8AMAAw
ADEAMQAxADEAMQAxADEALwAvAC8ALQAtAC0ALAAsACoAKAAoACgAKAAnACcAJgAlACQA
JAAjACIAIQAgAB8AHQAbABkAFwAZABgAFwAWABYAFgAVABUAEgASABIAEgARABEAEQAQ
ABAADwAOAA4ADQANAAsACgAKAAoACQAJAAsACgAKAAsACwAKAAoACgAIAAgACQAJAAkA
CQAIAAgABwAHAAYABgAIAAkACQAIAAgACAAIAAkACQAKAAsACwALAAoACQAIAAoACgAK
AAoACgALAAwADAAKAAsACwALAAwADAAMAAwACgALAAsACwALAAoACgAKAAwADAAMAAwA
DAAMAAwADAAMAAsACgAKAAoACwALAAsADQAMAAwADAAMAAwACwALAAsACwAKAAoACQAJ
AAkACAAIAAgACAAIAAgACAAHAAcABwAHAAYABgAGAAYABgAGAAYABwAHAAYABAAEAAQA
BAAEAAQAAwADAAUABQAFAAUAAwADAAMAAwADAAMAAwADAAEAAQABAAAAAgACAAIAAgAB
AAEAAQACAAAAAAABAAEAAgAAAP//AAACAAIAAgACAAIAAgACAAIABAAEAAQABAAGAAYA
BwAIAAkACQAJAAkACAAKAAoACwANAA0ADgAPABEAEQASABIAEgAQAA8ADAALAAoACgAJ
AAkACQAHAAcACQAIAAcABgADAAIAAgACAAQABAADAAMABQAFAAMAAAAAAP///v/+/wAA
//////7//v/+//7//v8AAP///////wEAAQABAAEA/////////////////v/+//7//v/+
//7//f/9//3//f/9//3//f/9//3//f/+//7//v8AAP//+P/z//X//P8NAC4AXACPAMAA
8QAjAV0BkwGrAY0BNgHBAGAAEgDT/7//1P/j/+X/7v/1//P/9f/3//n/+//+//7//v/+
//z//P/8//z//P/7//n/+f/5//r/+P/4//j/+P/4//n/+f/5//n/+f/5//r/+v/6//v/
+//7//v/+//7//v/+//8//z//P/8//z//f/9//3//f/9//7//v/+//7//v/+//7/////
////AAAAAAAAAAAAAAEA////////AAACAAIAAgADAAMAAwADAAMABAAEAAQABQAHAAcA
CAAIAAYABwAIAAkABwAIAAkACQAKAAoACwALAAsADQAOAA4ADgAPAA8AEQARABIAEgAS
ABQAFQAWABcAFgAXABcAGAAYABgAGAAZABkAGQAZABoAGAAZABkAGQAZABkAGQAZABkA
GQAZABcAFQAVABQAFAAUABIAEgASABAADwAPAA4ACwAKAAoACQAGAAUABAADAAQAAwAC
AAEA///+//3//P/8//z/+//7//r/+v/6//r/+P/3//b/9P/0//P/8v/y//P/8//x//D/
8v/y//H/8f/x//D/8P/x//H/8P/w//D/7v/u/+//7//v/+//7v/u/+//7//u/+7/7v/v
/+//7v/u/+7/7v/v/+//8P/x//H/8v/y//L/8v/y//L/8v/y//D/8f/y//L/8v/z//P/
8//y//L/8v/y//L/8//z//P/8//y//L/8v/y//L/8v/y//D/8P/w//D/8v/x//D/8P/u
/+//7//v//H/8P/w//D/7v/u/+3/7f/t/+3/7P/s/+v/6//r/+r/7P/s/+z/7P/s/+z/
6//r/+v/6//q/+r/6v/q/+r/6v/o/+n/6f/o/+j/6P/o/+j/6P/o/+f/5//n/+f/5//n
/+f/5//n/+f/5f/l/+X/5f/l/+X/5f/k/+b/5v/m/+b/5f/l/+X/5v/k/+T/5f/l/+T/
5P/j/+T/4v/i/+L/4v/k/+T/5P/k/+T/5P/k/+T/5v/m/+b/5v/o/+j/6P/o/+n/6v/r
/+v/6//r/+z/7v/u/+//8f/x//L/8//z//P/8v/y//L/8P/v/+z/7P/s/+v/6//r/+v/
6f/p/+n/6P/n/+b/5f/k/+b/5v/m/+b/5f/l/+X/5f/i/97/3f/b/9r/2v/a/9n/2//a
/9r/2v/a/9r/2v/Z/9n/2f/Z/9n/1//X/9f/1//Z/9n/2f/Z/9j/2P/Y/9j/2v/a/9v/
2//a/9n/2P/X/9n/2f/Z/9n/2v/a/9z/3P/Z/9b/0//V/+D/9f8UAEAAcQCgAM8A/wA3
AWcBcwFHAeIAbQAUANL/nf+X/7D/vf+//8z/0f/P/8//0//V/9f/2v/a/9j/2P/Y/9j/
1v/W/9b/1f/V/9X/1f/W/9j/2P/Y/9j/1v/X/9f/1//X/9f/1//Y/9j/2P/Z/9n/2//b
/9v/2//Z/9n/2v/a/9r/2v/a/9v/2//b/9v/2//e/97/3v/e/9z/3P/c/93/3//f/+D/
4P/g/+D/4P/h/+H/4f/h/+L/4v/i/+L/4//j/+P/4//j/+T/5P/k/+X/5f/l/+b/5v/o
/+n/6v/r/+v/7P/t/+3/7P/s/+3/7f/t/+//8P/w//D/8f/x//P/8//0//T/9P/2//f/
+P/5//z//f/9//7//v/+//7///////////8AAAAAAQABAAEAAQABAAEAAQD////////9
//3//f/8//z//P/6//r/+v/6//n/+f/4//f/9v/2//X/8v/x//D/7//u/+3/7P/r/+3/
7P/r/+r/6v/q/+n/6f/o/+j/6P/o/+X/5f/l/+T/5P/j/+L/4v/j/+P/4f/g/+H/4v/i
/+P/4//i/+L/4//h/+D/4P/g/+L/4v/j/+P/4f/h/+D/4P/h/+H/4P/g/+L/4//j/+L/
4v/i/+L/4//j/+T/5f/l/+b/5v/m/+b/5v/m/+b/5v/o/+n/6v/q/+j/6f/p/+n/6v/q
/+r/6v/q/+v/6//r/+z/7P/t/+7/7v/u/+7/7v/s/+z/7P/s/+z/6//q/+r/6P/p/+n/
6f/q/+r/6//s/+r/6v/p/+n/6//r/+r/6v/t/+3/7f/s/+r/6v/q/+r/6v/q/+n/6f/p
/+n/6P/o/+j/6P/o/+j/6P/p/+n/6P/o/+j/6P/o/+j/6P/n/+f/6P/p/+r/6//r/+v/
6//r/+n/6f/p/+n/6f/p/+n/6P/q/+r/6v/q/+n/6f/p/+r/6v/q/+v/6//s/+z/6//q
/+z/7P/s/+z/7P/s/+z/7P/u/+7/7v/u//D/8P/w//D/8v/y//P/9P/1//X/9f/1//b/
+P/4//n/+//7//z//f//////AAAAAP7//P/7//j/+f/6//z//f/9//3/+//7//n/+P/3
//b/8//y//L/8v/0//T/8//z//P/8//x/+7/8P/v/+7/7v/u/+3/7f/s/+r/6v/q/+r/
6v/p/+n/6f/p/+n/6f/p/+n/6f/p/+n/6//r/+r/6v/q/+r/6v/q/+v/6//r/+v/7P/t
/+7/7//v/+//8P/w//L/8P/r/+b/3f/Z/9z/7/8QAD4AdQCuAO8ALwFvAa8B4QHpAbgB
TwHWAGQA///H/8j/0//T/9b/3//h/+H/5//r/+//8v/0//L/8P/y//L/8P/w//D/7//t
/+3/7f/u//D/8P/w//D/8v/z//P/8//z//P/8//0//T/9P/1//X/9//3//f/9//2//X/
9f/0//b/9v/2//f/9//3//f/9//4//j/+P/4//j/+P/4//n/+f/5//r/+v/6//r/+v/7
//3//f/9//7//v/+//7//////////////wAAAAAAAAEAAwADAAQABAACAAMABAAFAAUA
BgAHAAcACAAIAAkACQALAA0ADgAOAAwADQANAA8AEQASABIAEgAWABcAGAAZABoAGwAb
ABwAHAAcABwAHQAfAB8AHwAgACIAIwAjACMAIgAhACAAHwAfAB8AHwAdAB8AHwAeAB4A
HgAcABwAHAAaABkAGQAYABcAFgAWABUAEgARABAADwAQAA8ADgANAAwACgAIAAYABgAG
AAUABQAEAAQABAAEAAEAAQABAAAAAAD///7//v///////f/8//7//v/9//3//f/8//z/
/f/9//z//P/8//r/+v/7//v/+//7//r/+v/7//v/+v/6//r/+//7//r/+v/6//r/+//7
//z//f/9//3//P/7//r//P/8//z//P/8//3//v/+//z//f/9//3//v/+//7//v/+////
/////wEAAAAAAAAAAAAAAAAAAAD+//7//v/+/wAA///+//7//v/////////9//z//P/8
//z//P/7//v//f/9//z//P/9//3//f/8//z//P/8//z/+v/6//n/+f/7//v/+v/6//n/
+P/3//b/9v/3//f/9v/2//b/9v/2//j/+P/3//f/9//3//f/9//3//f/9//3//X/9f/1
//X/9f/1//X/9P/0//T/9P/0//P/8//z//T/8v/y//P/8//0//L/8//y//T/9P/0//T/
8v/y//L/8v/0//T/9P/0//b/9v/2//b/9//4//n/+f/7//v//P/+//7///8BAAEAAgAD
AAMAAwACAAIAAgAAAP///P/8//z//f/9//3//f/7//v/+//6//n/+P/3//b/+P/4//j/
+P/1//X/9f/1//H/7v/u/+3/7P/s/+z/6//t/+z/7P/s/+z/7P/s/+v/6//r/+v/6//p
/+n/6f/p/+f/5//n/+f/6P/o/+j/6P/o/+j/6f/p/+n/6f/p/+n/6//r/+v/6//s/+z/
7P/o/+f/4v/b/9v/4v/3/xwASgB9ALAA4wAZAVUBiwGjAYkBMgG/AFwACgDH/7P/xv/T
/9P/3P/j/+H/4//l/+f/6f/s/+z/7P/q/+r/6v/o/+j/6P/n/+n/6f/p/+r/6P/o/+j/
6P/o/+n/6f/p/+n/6f/p/+r/6v/q/+v/6//r/+v/6//r/+v/6//s/+z/7P/s/+z/7f/r
/+v/6//r/+7/7v/u/+7/7v/u/+7/7//t/+3/7v/u//D/8P/w//H/8f/x//H/8v/0//T/
9P/1//X/9f/1//X/9P/0//T/9f/3//f/+P/4//b/9//4//n/+f/6//v/+//+//7/////
////AQACAAIAAgADAAMABQAHAAgACAAIAAgACQAKAAsADAANAA0ADgAOAA4ADgAPAA8A
DwAPABAAEgATABMAEwARABEAEQARABEAEQARAA8ADQANAAwADAAMAAoACgAKAAoACQAJ
AAgABwAGAAYABQAEAAMAAgABAAIAAQAAAP/////+//3//P/8//z/+//7//z//P/8//z/
+v/5//j/9v/4//f/9v/2//f/9//1//T/9v/2//X/9f/1//T/9P/1//X/9P/0//T/9P/0
//X/9f/1//X/9P/0//X/9f/0//T/9v/3//f/9v/4//j/+P/5//f/+P/5//n/+v/6//r/
+v/6//r/+v/6//z//f/+//7//P/9//3//f/+//7//v/+//z//f/9//3////+//7//v8A
AAAAAAAAAP7//v/+//7//v/9//z//P/8//3//f/9//3//P/8//z//P/8//v/+//7//v/
+v/6//v/+//7//r/+v/6//r/+v/6//r/+f/5//n/+f/4//j/+P/4//j/+P/4//n/+f/4
//j/+P/4//j/+P/4//f/9//3//f/9//3//f/9//3//f/9//3//f/9//5//n/+f/4//j/
+P/4//j/+f/5//n/+v/5//j/+P/3//j/+v/5//j/+P/4//j/+P/2//b/9v/2//j/+P/4
//j/+P/4//j/+P/6//r/+v/6//z//f/+////AQABAAEAAgAEAAQABQAHAAUABgAHAAcA
BwAIAAgACAAGAAUAAgACAAAAAQABAAEAAQD////////+//3//P/7//z//P/8//z/+//5
//j/9//3//X/8v/y//H/8P/w//D/7f/t/+z/7P/u/+7/7v/u/+3/7f/t/+3/7f/t/+3/
7f/t/+3/7f/t/+v/6v/q/+r/7P/s/+z/7f/r/+v/6//r/+v/6//r/+v/7f/u/+7/7v/u
/+//7P/n/+X/7P/5/xQAQABvAJoAxwD5AC8BYwGBAXEBIgGtAEYA/v/B/6P/tv/L/8//
2P/h/+H/4f/l/+X/5//q/+r/6v/q/+r/6P/m/+b/5v/l/+X/5f/l/+b/5P/k/+T/5P/m
/+f/5//n/+X/5f/l/+b/5v/m/+f/5//n/+f/5//n/+f/5//o/+j/5v/m/+b/5//n/+f/
5//n/+j/6P/o/+j/6P/o/+j/6f/n/+f/6P/o/+r/6v/q/+v/6f/p/+n/6v/s/+z/7P/t
/+v/6//r/+v/7P/s/+z/7f/t/+3/7v/u/+7/7//w//H/7//w//H/8f/y//L/8//z//P/
9f/2//b/9v/3//f/+f/5//r/+v/6//r/+//8//3//v//////AAACAAIAAgADAAEAAQAB
AAIAAgADAAMAAwABAAEAAQABAP////////3///////7//v/+//z//P/8//r/+f/5//j/
9f/0//T/8//z//P/8//z//T/8//y//H/7//u/+3/7P/u/+7/7f/t/+r/6v/q/+r/6f/p
/+n/6P/q/+n/6P/o/+v/6//p/+j/5v/m/+X/5f/l/+T/5P/l/+f/5v/m/+b/5v/m/+f/
5//l/+X/5P/k/+b/5//n/+j/6P/p/+n/6P/o/+j/6P/p/+n/6v/r/+v/7P/s/+z/7P/s
/+z/7P/s/+r/6//s/+z/7P/t/+3/7f/u/+7/7v/u//D/8f/x//H/7//u/+7/7v/v//D/
8f/y//D/8P/w//D/8v/x//D/8P/v/+//7v/t/+//7v/u/+7/7v/u/+3/7f/t/+3/7P/s
/+//7//v/+7/7v/u/+7/7v/u/+7/7f/t/+3/7f/s/+z/7P/s/+z/7P/s/+3/7f/s/+7/
7v/u/+7/8P/w/+//7//t/+3/7f/t/+//7//v/+//7f/t/+3/7f/t/+3/7f/s/+7/7v/u
/+7/7//v/+//8P/w//D/8f/x//D/8P/v/+7/7//w//H/8v/y//L/8v/y//T/9P/0//T/
9P/0//T/9P/1//f/+f/7//3//f/9//7//v/+////AQADAAQABQAFAAUABgAGAAYABAAD
AAAAAAD+/////////wAA//8AAAEAAAD///7//f/6//r/+v/6//r/+f/5//n/+f/3//T/
9P/1//T/9P/0//P/8//y//L/8v/y//L/8v/v/+//7//v//H/8f/x//H/8f/x//H/8f/z
//L/8v/y//L/8v/y//P/8f/x//H/8f/z//P/8//z//P/9P/2//b/9P/x/+z/5f/j/+j/
+f8cAEoAfwC4APMALQFrAa0B1wHTAZYBJQGwAEwA8//F/8z/2f/Z/+L/6//r/+3/8f/z
//f/+v/6//j/+P/4//j/+P/4//j/9//5//n/+f/6//j/+P/4//j/+P/5//n/+f/7//v/
+//8//z//P/9//3/////////////////AAAAAAAAAAAAAAEAAQABAAEAAQAAAAAAAAAA
AAIAAgACAAMABQAFAAYABgAGAAYABgAHAAUABQAFAAYACAAIAAgACQAJAAkACQAJAAwA
DAAMAA0ADQANAA4ADgAOAA8AEAARABMAFAAVABUAFAAUABUAFQAVABcAGAAYABgAGQAZ
ABsAHQAeAB4AHgAeAB8AIAAhACIAIwAjACQAJgAmACYAJwAnACcAJwAoACYAJwAnACcA
JwAnACcAJwAnACcAJwAlACUAJQAkACQAJAAiACIAIgAiACEAIQAgAB0AHAAcABsAGgAZ
ABgAFwAYABcAFgAVABMAEgARABAADgAOAA0ADQAMAAwADAAMAAsACwALAAoACgAJAAgA
CAAJAAkABwAGAAYABgAFAAUABQAEAAQABQAFAAQABAAEAAIAAgADAAMAAwADAAIAAgAD
AAMAAgACAAIAAwADAAIAAgACAAIAAwACAAIAAgABAAIAAgACAAIAAwAEAAUABgAEAAUA
BgAGAAQABQAFAAUABgAGAAYABgAGAAcABwAHAAUABAAEAAQABgAGAAYABgAGAAYABgAG
AAYABQAEAAQAAgADAAMAAwAFAAQABAAEAAQABAADAAMAAwADAAIAAgAFAAUABQAEAAIA
AgACAAIAAAAAAP////8BAAEAAAAAAP7//v/+//7//v///////v/+//7//v/+//z//P/7
//v//f/9//3//f/9//3//f/9//v/+//7//v/+//7//v/+v/4//j/+P/4//n/+f/5//r/
+P/4//n/+f/6//z/+//6//j/+P/4//j/+v/6//r/+v/6//r/+v/6//z//P/8//z//v//
/wAAAQABAAEAAQACAAIAAgADAAUABwAIAAkACQAJAAoACgAKAAYABQACAAIAAgADAAMA
AwAFAAMAAwADAAIAAQAAAP///P/8//z//P/+//3//f/9//3/+//4//j/9v/0//P/8v/z
//P/8v/y//L/8v/y//L/8//z//P/8//x//H/8f/x//H/8f/x//H/8//y//L/8v/y//L/
8v/z//H/8f/x//H/8f/x//H/8f/z//L/8v/y//L/7//q/+X/5f/w/wUAKgBWAIkAvgDv
ACUBYQGTAaMBfwEiAa8ATgD+/8X/u//O/9n/3f/o/+v/6f/r/+3/7//x//T/9P/0//L/
8v/y//D/8P/w/+//7//v/+//8P/w//D/8P/w//L/8//z//P/8//z//P/9P/0//T/9f/1
//P/8//z//P/8//z//T/9P/2//b/9v/3//X/9f/1//X/9v/2//b/9v/2//b/9v/3//n/
+f/6//r/+v/6//r/+//5//n/+f/6//z//P/8//3//f/9//3//f/+//7//v////3//f/+
//7/AAABAAIAAwABAAIAAwADAAYABgAHAAcABwAJAAoACgAIAAkACQALAAsADAAMAAwA
DAANAA4ADwAOAA8ADwAQABIAEgASABMAEwATABMAFAAUABUAFQAVABMAEwATABMAEQAR
ABEADwAPAA8ADgAOAA4ADAAMAAwACgAJAAkACAAHAAYABgAFAAYABQAEAAMAAgABAAAA
//8BAAAA///+//7//v/9//3//P/8//z//P/7//v/+//6//r/+f/4//j/+f/5//f/9v/2
//b/9f/1//X/9P/0//X/9f/0//T/9P/0//T/9f/1//X/9f/0//T/9f/1//T/9P/0//X/
9f/0//T/9P/0//X/9f/2//f/9//4//j/+P/4//j/+P/4//j/+P/5//r/+v/6//v/+//7
//r/+v/6//r/+v/7//v/+//7//r/+v/6//r/+v/6//r/+v/6//r/+v/4//f/9v/2//j/
+f/5//n/+f/4//j/+P/4//j/9//3//X/9f/0//T/9f/1//X/9P/0//T/9P/0//T/9P/z
//P/9f/1//T/9P/0//T/9P/0//L/8//z//L/8P/w//D/8P/y//L/8f/x//P/8//z//P/
8f/x//H/8f/z//P/8//z//H/8f/x//D/8v/y//L/8v/x//H/8f/y//L/8v/z//P/8P/w
//H/8P/w//D/8P/w//D/8P/w//D/8P/w//D/8P/y//L/8v/y//T/9P/0//T/9v/3//j/
+f/7//v/+//8//z//P/9//////8AAAEAAQABAAIAAgACAAIAAQD+//7//P/9//3//f/9
//v/+//7//j/9//2//X/9P/0//T/9P/2//X/9f/1//T/8f/t/+z/7f/s/+z/7P/p/+n/
6P/o/+j/6P/o/+j/5//n/+f/5//n/+f/5//n/+f/5//n/+f/5//m/+b/5v/k/+T/5P/l
/+f/5//n/+f/5f/l/+X/5f/n/+b/5v/o/+r/5//i/9//4//s////IgBOAH0ArADbAA8B
RQFzAX0BTQHkAG8AGgDW/6X/pf++/8v/z//a/93/2//b/93/3//j/+T/5v/m/+b/5P/k
/+L/4v/i/+H/4f/h/+H/4v/i/+L/4v/i/+D/4f/h/+H/4//j/+P/5P/i/+L/4//j/+P/
4//j/+P/4//j/+T/5P/k/+T/5P/l/+X/5f/l/+X/5v/m/+b/5v/m/+b/5v/n/+f/5//o
/+j/5v/m/+b/5//p/+n/6f/q/+r/6v/q/+v/6f/p/+n/6f/q/+r/6v/r/+3/7f/u/+7/
7v/v//D/8f/v//D/8f/x//L/8v/z//P/8f/z//T/9P/y//P/8//1//f/+P/4//j/+P/5
//r/+//8//3//f/+//7//v/+////////////AAD+//////////3//f/9//3//f/9//3/
+//7//v/+v/6//j/9v/2//b/9P/z//P/8v/z//L/8v/x//D/7//u/+3/7P/r/+r/6f/r
/+r/6f/o/+b/5v/l/+X/5P/k/+T/5P/j/+P/4//i/+T/4//i/+L/4//j/+H/4P/g/+D/
3//f/9//3v/e/9//3//e/97/3v/c/9z/3f/d/93/3f/c/9z/3//f/97/3v/e/9//3//e
/97/3v/e/9//3//g/+H/4f/g/+D/4P/g/+L/4v/i/+L/4v/j/+T/5P/i/+P/4//j/+T/
5P/k/+T/4v/j/+P/4//l/+T/5P/k/+L/4v/i/+L/4v/i/+L/4v/i/+H/4P/g/97/3//f
/9//4f/g/+D/4P/e/97/3f/d/9//3//e/97/3//f/9//3v/e/97/3v/e/9z/3P/b/9v/
3f/d/9z/3P/e/97/3v/e/97/3//f/97/3v/e/97/3v/c/9z/2//b/9n/2f/Z/9n/2//b
/9v/2//Z/9n/2f/Z/9n/2f/Z/9j/2v/a/9r/2v/a/9n/2P/Y/9j/2P/Z/9n/2P/Y/9n/
2v/Y/9j/2P/Y/9j/2P/Y/9j/2f/a/9v/3P/e/97/3//g/+H/4f/h/+H/4v/k/+T/5f/n
/+f/6P/p/+n/6f/q/+r/7P/q/+n/5v/k/+T/5f/l/+X/5f/j/+P/4//i/+H/4P/d/9z/
3P/c/97/3v/d/93/3f/d/9v/2P/Y/9f/1v/W/9b/1f/V/9T/1P/U/9T/1P/U/9P/0//T
/9P/0//T/9P/0f/R/9H/0f/T/9P/0v/S/9L/0v/S/9L/0//T/9P/0//T/9P/0//T/9P/
0//U/9T/1P/U/9f/1v/R/8//0v/f//r/IABNAHwAqQDXAAsBQwFlAVsBEgGdADYA7P+v
/4//nP+1/7v/wv/N/83/y//P/9H/0//U/9b/2P/W/9T/1P/W/9b/1v/V/9X/1f/V/9b/
1v/W/9b/1v/W/9f/1//X/9f/1//X/9j/2P/Y/9n/2f/X/9f/1//X/9f/1//Y/9j/2v/a
/9r/2//b/9v/2//b/97/3v/e/97/3v/e/97/3//f/9//4P/g/+D/4P/g/+H/4//j/+P/
5P/i/w==
         </WaveFormData>
      </LeadData>
      <LeadData>
         <LeadByteCountTotal>10000</LeadByteCountTotal>
         <LeadTimeOffset>0</LeadTimeOffset>
         <LeadSampleCountTotal>5000</LeadSampleCountTotal>
         <LeadAmplitudeUnitsPerBit>4.88</LeadAmplitudeUnitsPerBit>
         <LeadAmplitudeUnits>��V</LeadAmplitudeUnits>
         <LeadHighLimit>2147483647</LeadHighLimit>
         <LeadLowLimit>268435456</LeadLowLimit>
         <LeadID>V6</LeadID>
         <LeadOffsetFirstSample>0</LeadOffsetFirstSample>
         <FirstSampleBaseline>0</FirstSampleBaseline>
         <LeadSampleSize>2</LeadSampleSize>
         <LeadOff>FALSE</LeadOff>
         <BaselineSway>FALSE</BaselineSway>
         <ExcessiveACNoise>FALSE</ExcessiveACNoise>
         <MuscleNoise>FALSE</MuscleNoise>
         <LeadDataCRC32>3803701481</LeadDataCRC32>
         <WaveFormData>
+P/4//j/+P/6//r/+v/6//r/+v/6//r/+//8//3//v/+//7//v/+////AAABAAMABAAF
AAUABQAHAAgACQAJAAkACgAKAAwACwALAAsADAANAA4ADQAOAA8ADgAOAA8ADwAPAA8A
DwAMAAsACwAKAAsACgAKAAoACgAKAAoACgALAAsACwAIAAYABgAFAAQABAAFAAUABAAE
AAQAAwADAAMAAwADAAMABAAEAAUABQADAAIAAgACAAQABAAEAAQABAAEAAQABAAEAAUA
BQAFAAUABAAEAAQABQAFAAUABQAHAAcABwAHAAQAAQD+//7/BgAaADQAVAB0AJkAwwDw
ACEBSAFTASgBzAB2AEgAJgAQABYAHQAVABMAFwAVABEADwARAA8ADwAPABEAEgAPAA0A
DAALAAoACQAHAAgACAAIAAoACgAKAAoACwALAAsACwALAAsACwALAAwADAAMAAwADgAP
AA8ADwAMAAwADQANAA4ADwAQABEADwAPAA8ADwAQABAAEAAQABAAEAAQABAAEwATABMA
EwARABEAEQARABEAEQARABEAEwATABMAEwATABMAEwAUABQAFAAUABQAFgAWABYAFgAY
ABoAGgAaABkAGQAZABkAHAAcAB0AHQAbABwAHAAcAB8AHwAfACAAIQAiACIAIgAlACUA
JgAmACcAJwApACkAJwAnACcAKAAoACgAKAApACsAKwAsACwALgAvAC8ALgAuAC4ALgAu
ACwALAAsACwALgAuAC0ALQAtAC0ALQAsACoAKQApACgAKQAoACgAJwAnACcAJgAlACIA
IQAhACIAJAAiACIAIgAkACQAIgAhACAAHwAeAB0AHQAcABsAGwAdAB0AHAAbABkAGQAZ
ABoAGgAaABoAGgAcABwAGwAbABsAGwAbABsAHQAdAB0AHgAeAB4AHgAeAB4AHgAfAB8A
HQAdAB0AHQAdAB0AHQAeACAAIAAgACAAIQAhACIAIgAiACIAIgAiACQAJQAlACUAJAAl
ACUAJAAkACQAIwAjACUAJgAnACgAJgAmACYAJgAmACUAJQAlACcAJwAnACcAJgAmACYA
JgAkACQAJAAkACYAJgAlACUAJQAlACUAJQAjACMAIwAjACMAIgAiACIAIwAkACUAJgAo
ACgAKAAnACUAJQAlACUAJAAkACUAJQAjACMAIwAjACMAIwAjACIAJAAkACQAJAAkACQA
JQAlACYAJQAlACUAJAAkACQAJAAmACYAJgAlACUAJQAkACQAJQAlACYAJwAnACYAJAAk
ACQAJAAkACQAJgAmACYAJgApACoAKwArACsAKwAsAC0ALQAtAC4ALgAwADEAMQAxADIA
MgAyADAAMgAxADAAMAAxADEAMQAxADMAMgAxADEALgAtACwALAAqACoAKgAqACoAKQAp
ACkAKQAoACkAKQAlACQAJAAjACAAIAAgAB8AHQAdAB0AHQAeAB4AHwAhACEAIQAgACAA
HgAeAB4AHgAcABwAHAAcABwAHAAdAB0AHQAdABwAHAAcAB0AHQAdAB0AHQAZABcAFwAU
AA0ABAD+/wQAFgAyAFQAegCnANkADAFFAXwBoQGmAXIBFgHGAIwAWgBCAEEANQAnACUA
IQAbAB0AHwAfACEAIQAdABwAGwAZABgAFwAWABUAEwAUABQAFAAUABQAFAAUABEAEQAR
ABEADwAPAA8ADwAOAA4ADgAOAA4ADwAPAA8AEAAQABEAEQARABEAEQARABEAEQARABEA
EgASABIAEgASABIAEgASABIAEQAQAA8ADwAPAA8ADwARABEAEQARABEAEQARABEAEQAR
ABEAEgAQABAAEAAQABEAEgATABQAEgAUABQAFAAVABUAFQAVABYAFgAXABcAFwAYABgA
GAAZABkAGQAaABsAHAAcABwAHAAbABsAGgAdAB0AHwAfAB8AHwAfACAAIAAgACAAIQAj
ACMAJAAkACIAIwAjACIAIgAiACIAIgAiACIAIgAiACAAIAAfAB8AIQAhACEAIAAeAB0A
HQAcABsAGgAaABkAGAAXABUAEwAUABMAEwAUABQAEgASABIAEAAQAA4ADQANAA0ADQAN
AA0ADAALAAsACQAJAAgABwAHAAcABwAIAAgACAAIAAgACAAIAAcABwAHAAcABwAHAAcA
BwAHAAgABgAGAAYABgAGAAYABwAHAAkACQAJAAkABwAHAAcACAAGAAYABgAGAAcABwAI
AAgACAAIAAgACAAIAAkACQAJAAgACQAJAAgACAAIAAcABwAIAAgACAAIAAgACAAIAAgA
CgAJAAkACQAHAAcABwAHAAQABAAEAAQABgAGAAYABgAEAAQAAwADAAUABQAFAAUAAwAD
AAMAAwABAAAAAAAAAAIAAgACAAIAAAAAAAAA/////////////wAAAAABAAEAAAD///7/
/f/9//3//f/8//7//v/+//7//P/8//3//f/+//3//f/9//z//P/8//z//P/8//z/+//7
//v/+v/6//n/+f/6//v/+//4//j/9v/4//j/+P/4//r/+v/6//r/+v/6//r/+v/8//z/
/f/+/////////////v////////8AAAAAAgADAAMAAwAEAAQABAACAAIAAQD+//7/////
//////////7///////7//f/6//r/+v/6//r/+v/6//n/+v/7//n/+P/4//f/9v/2//f/
9//2//b/+P/3//f/9//3//f/9//2//b/9//3//f/9v/2//b/9v/2//b/9v/2//b/9v/2
//b/9f/1//X/9f/0//T/9P/1//X/9f/1//X/9f/1//X/8P/r/+z/8P/6/w4ALABQAG4A
kwC/AOwAFwE2ASsB5gCIAEoAJgAEAPz/CAAHAP3///8BAPv/+f/5//f/9//3//f/9f/y
//H/8f/y//H/8P/v/+3/7v/u/+7/7P/s/+z/7P/r/+v/6//r/+3/7f/t/+3/7v/u/+7/
7v/u/+//7//v/+z/7P/t/+3/7f/t/+3/7f/t/+3/7f/t/+7/7v/u/+7/7v/u/+7/7v/v
/+//7//v/+3/7f/t/+3/6//r/+v/6//s/+3/7v/v/+3/7f/t/+7/7v/u/+7/7v/w//D/
8P/w/+7/8P/w//D/8//z//P/8//y//L/8//z//H/8v/y//L/9f/1//X/9v/3//j/+P/4
//v/+//8//z/+//7//3//f/9//3//f/+//7//v/+/////////wAAAAD+///////+/wAA
AAAAAAAAAAAAAAAAAAAAAAAA//////3//f/9//z//P/7//v/+v/3//b/9v/1//f/9//2
//X/9P/z//P/9P/y//D/8P/w//D/8P/u/+3/7f/t/+3/7f/r/+r/6f/p/+n/6f/o/+f/
6f/p/+n/6v/q/+r/6v/q/+r/6v/p/+n/5//n/+f/5//p/+n/6f/q/+r/6v/q/+r/6P/o
/+n/6f/r/+v/6//r/+v/6//r/+z/7P/s/+z/7P/r/+v/7P/s/+z/7P/s/+z/7v/v/+//
7//w//H/8f/w//D/8P/v/+//7v/u/+7/7v/u/+7/7v/u//D/7//v/+//7//v/+//7//s
/+z/7P/s/+7/7v/u/+7/7v/u/+3/7f/t/+3/7f/t/+v/6//r/+v/6//q/+r/6v/s/+z/
7P/s/+z/7P/s/+v/6//r/+v/6//s/+z/7f/t/+v/6//r/+v/6//r/+v/6v/q/+r/6v/q
/+r/6v/r/+v/6v/p/+n/6f/o/+j/6P/o/+r/6v/q/+n/6f/p/+j/6P/n/+f/6P/p/+f/
6P/q/+r/6f/o/+f/5v/o/+j/6P/o/+j/6P/o/+j/6v/q/+r/6v/s/+z/7P/s/+3/7v/v
/+//8f/x//L/8//z//P/9P/0//T/9f/1//X/9P/0//T/8v/0//P/8v/y//P/8//z//P/
8f/w/+//7//s/+v/6v/q/+v/7P/t/+7/7v/t/+3/7f/o/+b/5v/l/+L/4v/j/+P/4v/i
/+L/4f/h/+H/4f/h/+P/4v/i/+P/4f/h/+D/4P/i/+L/4v/i/+D/4P/g/+D/4f/i/+T/
5f/j/+P/4v/i/+L/4//j/+P/4//j/+P/4//j/+D/3f/c/+L/8P8EACAAQABgAIMAqQDW
AAEBFgH/AK4AUgAaAPz/4v/i//L/8f/p/+3/7f/n/+X/5//n/+X/5f/l/+P/4v/h/+H/
4P/f/97/3f/d/97/3v/e/+D/4P/g/+D/3//f/9//3//d/93/3f/d/+D/4P/g/+D/4P/h
/+H/4f/g/+D/4f/h/9//3//f/9//4f/h/+H/4f/i/+L/4v/i/+T/5P/k/+T/5f/l/+X/
5f/j/+P/4//j/+P/4//j/+P/4//j/+P/4//l/+X/5f/m/+b/5v/m/+b/5P/k/+T/5P/m
/+j/6P/o/+v/6//r/+v/7P/s/+3/7f/t/+7/7v/u/+3/7f/t/+7/7//w//D/8P/z//P/
9P/0//X/9f/3//f/+f/5//n/+v/4//j/+P/5//v/+//8//z//P/9//3//P/8//z//P/8
//z//P/8//z//v/+//3//f/9//3//f/8//z/+//7//r/+f/4//j/9//1//X/9P/z//T/
8//z//T/8v/w//D/8P/w//D/7v/t/+//7//v/+//7//u/+3/7f/t/+3/7P/r/+3/7f/t
/+7/7v/u/+7/7v/s/+z/6//r/+3/7f/t/+3/6//r/+v/7P/s/+z/7P/s/+7/7v/v/+//
7//v/+//7//v/+//7//w//L/8v/y//L/8//z//T/9P/0//T/9P/0//L/8//z//P/9P/1
//X/9P/2//b/9f/1//j/+P/4//j/+P/4//j/+P/2//X/9f/1//f/9//3//f/9v/2//b/
9v/4//j/+P/4//b/9v/1//X/9f/1//X/9f/3//f/9//3//f/9v/2//b/9P/0//T/9P/0
//T/9P/z//X/9f/1//X/9v/2//f/9//1//X/9f/1//X/9f/1//T/9f/2//f/+P/3//b/
9v/1//X/9f/2//f/9v/2//b/9v/4//j/+P/3//X/9f/0//T/9P/1//f/+f/7//r/+v/6
//r/+v/6//r/+P/4//j/+P/6//r/+v/6//z//P/8//z//f/+/wAAAgADAAMAAwADAAQA
BQAFAAUABgAGAAgACQAJAAkACgAKAAwACgAKAAkACgAKAAsACwALAAsACwAKAAcABwAG
AAUABAAEAAQABAAGAAYABgAFAAMAAwAAAP7/AAD///7//v///////v/+//7//f/9//3/
+//7//v/+v/8//3//f/9//z//P/8//z//P/8//z//P/+//7//v/+//3//f/9//3//f/+
////AQAAAP///v/9/wEAAQD///j/8f/s/+z/9P8KACwAUgB6AKsA3wAUAUkBdgGLAWwB
GgHCAIQATAAqACQAHwAPAAkACwAHAAUABwAHAAcACQAJAAUABAAFAAMAAgABAAAA///9
//7//v/+////AAABAAIAAQABAAEAAQABAAEAAQABAAQABAAEAAQAAgADAAMAAwACAAIA
AwADAAMAAwADAAMABQAFAAUABQAGAAYABgAGAAQABAAEAAQABQAFAAUABQAHAAcABwAH
AAcABwAHAAcACQAJAAkACQAHAAcABwAIAAoACgAKAAoADAAMAAwADAAKAAwADAAMAA0A
DQANAA0ADgAOAA8ADwARABIAEgASABEAEQARABIAFQAWABYAFgAXABcAGAAYABcAFwAZ
ABkAGQAZABkAGgAcABwAHAAdAB8AHwAgACAAHwAfAB4AHAAeAB4AHgAeACAAIAAgACAA
HgAeAB0AHQAbABsAGwAaABwAGwAbABoAGQAYABgAFwAXABcAFgAVABQAEwATABQAEgAQ
ABAAEAAQABAADgANAAsACwALAAsACwAKAAkACQAJAAkACAAHAAcABwAHAAgABgAGAAYA
BgAIAAgABwAHAAcABwAHAAcABwAHAAcACAAGAAYABgAGAAQABAAFAAUABQAFAAUABQAF
AAUABQAGAAQABAAEAAQABwAHAAgACAAIAAgACAAIAAYABwAHAAcACAAJAAkACAAIAAgA
BwAHAAgACAAIAAgACAAIAAgACAAIAAcABwAHAAcABwAHAAcACAAIAAgACAAGAAYABgAG
AAYABgAFAAUABwAHAAcABwAHAAcABwAHAAUABAAEAAQABAAEAAQABAAEAAQABAADAAEA
AQABAAEAAAAAAAEAAQABAAEAAQABAAMAAwADAAIAAAAAAAAAAAAAAAAAAQABAAAA////
////AAAAAAAAAAAAAAAAAAD////////+//7//f/9//7//////wAA/v/+//7//v/+//7/
/P/8//z//P/9//7///8AAAAAAAAAAAAAAQACAAMAAwADAAMABAAFAAcABwAIAAgACgAL
AAsACwAMAAwADAAKAAgABwAGAAYABwAHAAcABwAFAAQAAwADAAIAAQAAAAAAAAAAAAAA
AAAAAP////////z/+v/6//n/9v/2//f/9//2//b/9v/1//X/9f/1//X/9f/0//T/9f/1
//X/9P/0//T/9P/0//T/9P/0//T/9P/y//L/8//z//X/9f/0//T/9P/1//X/9f/z//P/
8//z//H/7v/n/+T/6P/0/wwAKgBMAHIAmQDBAPIAHwE8ATMB8ACWAFYAMAAOAAIADgAJ
AP3///8BAPv/9//3//X/9//3//f/9f/0//P/8//y//H/8P/v/+3/7v/u/+7/7v/u/+7/
7v/r/+v/6//r/+3/7f/t/+3/7P/s/+z/7P/s/+3/7f/t/+z/7P/t/+3/7f/t/+3/7f/t
/+3/7f/t//D/8P/w//D/8P/w//D/8P/v/+//7//v/+//7//v/+//7//v/+//7//v/+//
7//v//H/8f/x//L/8P/w//D/8P/w//D/8P/w/+7/8P/w//D/8f/x//H/8f/0//T/9f/1
//X/9v/2//b/+f/5//n/+v/5//r/+v/6//v/+//8//z/+//7//3//f////////8AAAAA
AAAAAAEAAQABAAIAAgAAAAEAAQAAAAAAAAAAAAAAAAAAAAAAAAD+//7//f/9//3//f/9
//z//v/9//3//P/7//r/+v/5//n/+f/4//f/9v/1//X/9v/2//T/9P/0//T/9P/y//H/
7//v/+//7//x//D/7//v/+//7//u/+3/7//v/+//8P/u/+7/7v/u/+7/7v/t/+3/7f/t
/+3/7f/t/+3/7f/u/+7/7v/u/+7/8P/w//H/8f/x//H/8f/x/+//7//v//D/8P/w//D/
8P/x//H/8v/y//L/8v/y//L/8v/z//P/8//0//X/9f/0//T/9P/z//P/8v/y//L/8v/0
//T/9P/0//T/8//z//P/8//z//P/8//y//L/8v/y//L/8v/y//L/8v/y//H/8f/x//H/
8f/x//H/8f/x//H/8f/w//D/8P/w//D/8P/w//D/8P/w/+//7//v/+//7//w//D/8f/x
//H/8f/x//H/7//v/+//7v/u/+7/7v/u/+7/7v/v/+//8P/v/+//7//w//D/8P/w//D/
8P/w/+//7//v/+7/7v/t/+3/7v/v/+//8P/u/+7/7v/u/+7/7v/s/+z/7P/s/+7/7v/u
/+7/8P/w//D/8P/y//L/8v/y//T/9f/2//f/9//3//f/+P/5//n/+f/6//j/+v/7//v/
+//8//z//P/6//r/+f/4//j/+f/5//n/9//3//b/9f/3//b/9f/0//T/9P/0//T/8v/y
//H/8f/x/+7/7P/s/+v/6v/q/+v/6//q/+r/6v/n/+f/5//n/+f/5//m/+b/6f/p/+n/
6P/q/+r/6v/q/+j/6P/o/+j/6P/o/+j/6f/n/+f/5//m/+j/6P/p/+n/6f/r/+v/6//r
/+3/7P/n/+T/5v/s//7/GgA6AFgAdwCfAMoA9QAWARUB3AB6ADAADgDw/+T/8v/7//P/
8//5//X/7//v/+3/7f/t/+3/6//q/+v/6f/o/+f/5v/l/+P/5P/k/+T/5P/k/+T/5P/l
/+X/5f/l/+X/5f/l/+X/5v/m/+b/5v/k/+X/5f/l/+b/5v/n/+f/5f/l/+X/5f/n/+f/
5//n/+j/6P/o/+j/6P/o/+j/6P/n/+f/5//n/+n/6f/p/+n/5//n/+f/5//p/+n/6f/p
/+n/6f/p/+r/6v/q/+r/6v/q/+r/6v/q/+r/7P/s/+z/7f/t/+3/7f/w//D/8f/x//H/
8v/y//L/8//z//P/9P/z//T/9P/0//X/9f/2//b/9//3//n/+f/7//v/+//8//r/+v/6
//v//f/9//7//v/+///////+//7//v/+//7/AAAAAAAAAAAAAAAA//////////////7/
/P/7//v/+v/6//r/+//7//v/+//6//n/+P/3//f/+P/6//j/+P/4//j/+P/2//X/9//3
//f/9//3//b/9f/1//f/9//2//X/9f/1//X/9v/0//T/9P/0//T/9P/z//P/9P/1//b/
9//1//X/9f/2//j/+P/4//j/+P/4//n/+f/5//n/+f/5//n/+f/5//r//P/8//z//P//
////AAAAAP7//v/+//7//v/////////+///////+////AAAAAAEAAAAAAAAAAAACAAIA
AgACAAIAAQABAAEAAQABAAEAAQD+//7//v/+/wAAAAAAAAAA/v/+//3//f//////////
/wEAAQABAAEA///+//7//v/+//7//v/+//7//v/+//3///////////8AAAAAAQABAAEA
AQABAAEAAQABAAEAAAAAAAAAAAAAAAAAAAABAAEAAgABAAEAAQABAAAA///+//7//v/+
//3//v//////AAABAAEAAgADAAEAAAAAAAAAAQACAAMABAAEAAQABAAEAAQABAAEAAQA
AgACAAIAAgADAAUABwAJAAsACwALAAwADQANAA0ADgAQABIAEwATABUAFgAWABYAEgAS
ABEAEAAOAA8ADwAPABEAEQAQAA8ADwAOAA0ADAAMAAwADAAMAAwADAALAAsACwAIAAYA
BgADAAIAAgADAAUABAAEAAQAAwADAAMAAwABAAEAAAAAAAMAAwADAAIABAAEAAQABAAE
AAQABAAEAAIAAgACAAMAAwADAAMAAgACAAIAAwADAAMAAwADAAUAAwABAPz/9f/y//L/
/v8UADQAWACCAK8A3QASAUcBcAF7AVAB9gCkAG4AQAAkACQAHwARAA8AEQANAAsACwAJ
AAsADQALAAcABgAHAAcABgAFAAQAAwAFAAYABgAGAAQABAAEAAQAAwADAAMAAwADAAMA
AwADAAUABgAHAAgACAAJAAkACQAIAAgACQAJAAkACQAJAAkACQAJAAkACQAKAAoACgAK
AAwADAAMAAwACwALAAsACwANAA0ADQANAAsACwALAAsADQANAA0ADQANAA0ADQAOABAA
EAAQABAADgAOAA4ADgAOABAAEAAQABEAEQARABEAEgASABMAEwARABIAEgASABMAEwAT
ABQAFwAYABgAGAAXABcAGAAYABkAGQAbABsAHQAdAB0AHgAcABwAHAAdAB8AHwAgACAA
IAAhACEAIAAeAB4AHgAeAB4AHgAeAB4AHgAeAB0AHQAfAB8AHwAeABwAGwAbABoAGQAY
ABgAFwAZABkAGAAXABYAFQAVABYAFAASABIAEgASABIAEAAPAA0ADQANAA0ADQAMAAsA
CwALAAsACgAJAAkACQAJAAoACgAKAAoACgAIAAgABwAHAAkACQAJAAkABwAHAAcACAAI
AAgACAAIAAgACAAJAAkACQAJAAkACQAHAAcABwAIAAgACAAIAAgACwALAAwADAAMAAwA
DAAMAAoACwALAAsACgALAAsACgALAAwADAANAAwADAAMAAwADAAMAAwADAAKAAkACQAJ
AAkACQAJAAkACAAIAAgACAAKAAoACgAKAAoACgAJAAkACQAJAAkACQAHAAcABwAHAAcA
BgAGAAYABgAGAAYABgAGAAYABgAFAAMAAwADAAMABAAEAAUABQAFAAUABQAFAAUABQAF
AAQABAAEAAQABAAEAAQABQAFAAIAAQABAAEAAgACAAIAAgACAAIAAgABAAEAAQAAAAAA
/////wAAAQADAAQAAgAAAAAAAAAAAAAAAAAAAAAAAAAAAAAAAAAAAAIAAgACAAIABAAF
AAYABwAHAAcABwAIAAcABwAHAAgACgAMAA0ADQANAA4ADgAOAAsACgAIAAYABgAHAAcA
BwAJAAkACAAHAAcABgAFAAQAAgACAAIAAgACAAIAAQABAAEA/v/8//z/+f/4//j/+f/5
//j/+P/4//f/9//3//f/9//3//b/9v/1//X/9f/0//b/9v/2//b/+P/4//j/+P/2//b/
9v/3//f/9//3//b/9P/0//X/9f/1//X/9f/1//X/8//u/+v/6P/s//r/FAAyAFQAegCf
AMkA+AAlATwBKwHiAIgATAAmAAgAAgAMAAcAAQADAAEA+//5//n/+f/5//n/9//3//T/
9f/1//T/8//y//H/7//w//D/8P/w//D/8P/w/+//7//v/+//7//v/+//7//w//D/8P/w
/+7/7//v/+//8P/w//H/8f/v/+//7//v/+//7//v/+//8P/w//D/8P/u/+7/7v/u/+//
7//v/+//8f/x//H/8f/x//H/8f/x//H/8f/x//H/8f/x//H/8v/y//L/8v/y//D/8P/w
//D/8v/0//T/9P/z//P/8//z//T/9P/1//X/9//4//j/+P/3//f/9//4//n/+v/6//r/
+f/5//r/+v/7//v//f/9//3//f/9//7//v/+//7/////////AAAAAAAAAQABAAAA/v/+
//7//v/+//7//v/+/wAAAAD//////v/9//z/+v/8//v/+//6//v/+v/6//n/9//3//b/
9f/2//X/9f/2//b/9P/0//T/9P/0//L/8f/x//H/8f/x//H/8P/v/+//7//v/+7/7f/t
/+3/7f/u/+7/7v/u/+7/7P/s/+v/6//t/+3/7f/t/+//7//v//D/7v/u/+7/7v/u/+7/
7//v/+//7//v/+//8f/x//H/8v/w//D/8P/w//H/8f/y//L/9P/0//T/9P/0//X/9f/1
//T/9f/1//T/9v/2//X/9f/0//T/9P/0//T/9P/0//T/9P/z//P/8//z//P/8//z//T/
9P/0//T/9P/0//T/9P/y//L/8f/x//P/8//z//P/8//z//P/8//x//D/8P/w//D/8P/w
//D/8v/y//L/8f/x//H/8f/x//D/8P/x//H/7//v/+//7//v/+//7//u//D/8P/w//D/
8P/w//H/8f/y//H/8f/x//H/8P/v/+7/7v/u/+7/7f/u/+//7//w/+//7//w//H/7//w
//D/8P/w//D/8P/w//D/8P/w//D/8P/w//D/8P/w//D/8P/w//L/8v/y//L/8//1//f/
+f/7//v/+//8//3//f/9//7//P/+///////9//7//v/+//7//v/9//z//P/9//3//f/9
//3//P/7//v/+v/5//j/+P/4//j/+P/4//j/9//3//f/9P/y//L/8f/w//D/8f/x//D/
8P/w/+//7//v/+//7f/t/+z/7P/v/+//7//u/+7/7v/u/+7/7v/u/+7/7v/u/+7/7v/v
/+//7//v/+7/7v/u/+//7//x//H/8f/z//P/8f/s/+n/6P/s//j/EAAuAE4AbgCRALsA
6AAPASIBBwGyAFgAJgAGAOz/8P8AAP3/+f/7//v/9f/x/+//7//v/+//7//x//D/7//t
/+7/7f/s/+v/6//s/+z/7P/q/+r/6v/q/+n/6f/p/+n/6//r/+v/6//s/+z/7P/s/+r/
6//r/+v/6v/q/+v/6//r/+v/6//r/+3/7f/t/+3/7P/s/+z/7P/s/+z/7P/s/+3/7f/t
/+3/6//r/+v/6//t/+3/7f/t/+3/7f/t/+3/7//v/+//8P/u/+7/7v/u//D/8P/w//D/
7v/w//D/8P/x//H/8f/x//T/9P/1//X/9f/2//b/9v/1//X/9f/2//f/+P/4//j/+f/5
//r/+v/7//v//f/9//3//f/9//7//v/+//7/////////AAAAAP7///////7//v/+//7/
/v/+//7//v/+//7//v/9//3/+//7//v/+v/8//v/+//6//n/+P/4//f/9//3//b/9f/2
//X/9f/2//b/9P/0//T/9P/0//L/8f/z//P/8//z//P/8v/x//H/8f/x//D/7//t/+3/
7f/u/+7/7v/u/+7/8P/w/+//7//v/+//7//v/+//7//v//D/8P/w//D/8P/w//D/8f/x
//H/8f/x//H/8f/x//H/8v/y//L/8v/y//P/8//0//T/9P/0//T/9P/0//X/9f/1//b/
9//3//b/9P/0//P/8//0//T/9P/0//b/9v/2//b/9v/1//X/9f/1//X/9f/1//T/9P/0
//T/8v/y//L/8v/w//D/7//v//H/8f/x//H/8//z//P/8//z//L/8v/y//L/8v/y//L/
8P/w//D/7//x//H/8f/x//D/8P/x//H/7//v/+//7//v/+//7//u/+7/7v/u/+7/7v/u
/+//7//w/+//7//v//D/8P/w//D/8P/w//D/7//v/+//7v/u/+3/7f/u/+//7//u/+7/
8P/u/+7/7v/u//D/8P/w//D/8v/y//L/8v/0//T/9f/2//f/9//3//f/+P/5//n/+f/6
//r//P/9//3//f/+//7//v/8//z/+//8//z//f/9//v/+//7//r/+f/5//j/9//2//b/
9v/2//b/9v/2//X/9f/1//L/8P/u/+3/7P/s/+3/7f/s/+z/7v/t/+3/7f/t/+3/7f/s
/+7/7//v/+//7P/s/+z/7P/s/+z/7P/s/+7/7v/u/+7/7//v/+//7//u/+7/7v/v/+//
7//v/+//7//v//H/8v/t/+r/6P/w/wIAGgA6AFgAeQCdAMgA9wAaAR0B6gCMAD4AGAD8
/+z/+P8DAPv/+f////v/9f/1//X/8//z//P/9f/y//H/8f/y//H/8P/v//H/8v/y//L/
8P/w//D/8P/v/+//7//v/+//7//v/+//8P/w//D/8P/w//H/8f/x//D/8P/x//H/8//z
//P/8//1//X/9f/1//b/9v/2//b/9v/2//b/9v/3//f/9//3//n/+f/5//n/+f/5//n/
+f/7/w==
         </WaveFormData>
      </LeadData>
   </Waveform>
</RestingECG>
