# Supplementary material for: Detection of Left Atrial Enlargement Using a Convolutional Neural Network-Enabled Electrocardiogram
Source: Front Cardiovasc Med. 2020 Dec 17;7:609976. doi: 10.3389/fcvm.2020.609976 (PMC7773668; doi:10.3389/fcvm.2020.609976)
Supplement: Supplementary file 2 [file Data_Sheet_2.ZIP › normal1/1802012004_8259_0000000G.XML]

<?xml version="1.0" encoding="Windows-1252"?>
<!DOCTYPE RestingECG SYSTEM "restecg.dtd">
<RestingECG>
   <PatientDemographics>
      <PatientID>1802012004</PatientID>
      <PatientAge>67</PatientAge>
      <AgeUnits>Years</AgeUnits>
      <Gender>Female</Gender>
      <PatientLastName>ruanyuehuan</PatientLastName>
   </PatientDemographics>
   <TestDemographics>
      <DataType>Resting</DataType>
      <Site>1</Site>
      <AcquisitionDevice>MAC55</AcquisitionDevice>
      <Status>Unconfirmed</Status>
      <Priority>Normal</Priority>
      <AcquisitionTime>09:19:02</AcquisitionTime>
      <AcquisitionDate>07-14-2015</AcquisitionDate>
      <CartNumber>1</CartNumber>
      <AcquisitionSoftwareVersion>009C</AcquisitionSoftwareVersion>
      <XMLSourceVersion>MAC5000 v1.0</XMLSourceVersion>
   </TestDemographics>
   <RestingECGMeasurements>
      <VentricularRate>83</VentricularRate>
      <AtrialRate>83</AtrialRate>
      <PRInterval>146</PRInterval>
      <QRSDuration>76</QRSDuration>
      <QTInterval>356</QTInterval>
      <QTCorrected>418</QTCorrected>
      <PAxis>43</PAxis>
      <RAxis>31</RAxis>
      <TAxis>54</TAxis>
      <QRSCount>14</QRSCount>
      <QOnset>212</QOnset>
      <QOffset>250</QOffset>
      <POnset>139</POnset>
      <POffset>192</POffset>
      <TOffset>390</TOffset>
      <ECGSampleBase>500</ECGSampleBase>
      <ECGSampleExponent>0</ECGSampleExponent>
   </RestingECGMeasurements>
   <Diagnosis>
      <Modality>Resting</Modality>
         <StatementCount>2</StatementCount>
         <LabelText>12SL ��ϳ���</LabelText>
      <DiagnosisStatement>
         <StmtFlag>ENDSLINE</StmtFlag>
         <StmtText>�������</StmtText>
      </DiagnosisStatement>
      <DiagnosisStatement>
         <StmtFlag>ENDSLINE</StmtFlag>
         <StmtText>���� ECG</StmtText>
      </DiagnosisStatement>
   </Diagnosis>
   <Waveform>
      <WaveformType>Rhythm</WaveformType>
      <WaveformStartTime>0</WaveformStartTime>
      <NumberofLeads>8</NumberofLeads>
      <SampleType>CONTINUOUS_SAMPLES</SampleType>
      <SampleBase>500</SampleBase>
      <SampleExponent>0</SampleExponent>
      <HighPassFilter>16</HighPassFilter>
      <LowPassFilter>150</LowPassFilter>
      <ACFilter>NONE</ACFilter>
      <LeadData>
         <LeadByteCountTotal>10000</LeadByteCountTotal>
         <LeadTimeOffset>0</LeadTimeOffset>
         <LeadSampleCountTotal>5000</LeadSampleCountTotal>
         <LeadAmplitudeUnitsPerBit>4.88</LeadAmplitudeUnitsPerBit>
         <LeadAmplitudeUnits>��V</LeadAmplitudeUnits>
         <LeadHighLimit>2147483647</LeadHighLimit>
         <LeadLowLimit>268435456</LeadLowLimit>
         <LeadID>I</LeadID>
         <LeadOffsetFirstSample>0</LeadOffsetFirstSample>
         <FirstSampleBaseline>0</FirstSampleBaseline>
         <LeadSampleSize>2</LeadSampleSize>
         <LeadOff>FALSE</LeadOff>
         <BaselineSway>FALSE</BaselineSway>
         <ExcessiveACNoise>FALSE</ExcessiveACNoise>
         <MuscleNoise>FALSE</MuscleNoise>
         <LeadDataCRC32>4013923633</LeadDataCRC32>
         <WaveFormData>
/v/+//7//v8AAAAAAAAAAP7//v/+//7//v/+//7//v/8//z//P/8//7//v/+//7//P/8
//z//P/+//7//v/+//7//v/+//7//v/+//7//v/+//7//v/+//7//v/+//7/AAAAAAAA
AAAAAAAAAAAAAAAAAAAAAAAAAgACAAIAAgACAAIAAgACAAIAAgACAAIAAgACAAIAAgAC
AAIAAgACAAIAAgACAAIAAgACAAIAAgACAAIAAgACAAIAAgACAAIAAgACAAIAAgACAAIA
AgACAAAAAAAAAAAAAgACAAMAAwADAAMAAwAFAAUABQAFAAUABQAFAAYABgAGAAYABgAH
AAgACQAKAAwADQANAA0ADQAPAA8ADwAPAA8AEQARABAADgAOAA0ADAAMAAwACgAJAAoA
CgAKAAkABgAFAAMAAgABAAAAAAABAAMAAwADAAMAAwADAAMAAwADAAMAAwADAAUABQAF
AAQABAAEAAQAAgACAAQABAAAAAEACAANABEAFQAfACkANwBJAFkAaABxAHAAZQBXAEIA
JgAKAPf/8f/x//H/8v/2//n/+v/8//3///8CAAIAAwADAAMABAAEAAQABAAEAAQABAAF
AAUABQAFAAYABAAEAAQABAAHAAcABwAHAAUABQAGAAYACAAJAAkACQAHAAcABwAIAAgA
CAAJAAkACQAJAAkACgAIAAkACQAJAAsACwALAAwADAAMAAwADQAMAAwADAANAA0ADwAP
AA8AEAARABEAEgATABQAFQAVABUAGAAYABkAGAAaABsAGwAeACAAIAAhACIAIwAkACQA
JAAkACQAJAAlACUAJQAmACYAJQAlACYAJAAjACEAIAAgAB8AHQAbABoAGQAXABUAFAAR
AA8ADgAKAAkACQAGAAcABgAFAAMAAgACAAEAAAD//////v/+//7//f/9//z//v/+//7/
/v/+//3//P/7//r/+v/6//r/+v/6//r/+f/5//n/+f/5//f/9//3//f/+f/4//j/+P/4
//f/9//3//f/9v/2//f/+f/5//n/+f/3//j/+P/4//n/+f/5//n/+v/6//r/+v/4//j/
+P/5//v/+//7//r/+v/6//r/+v/8//z//P/9//3//f/9//3//P/8//z//P/+//7//f/9
//3//f/+//7//v/+//7//f/8//z//P/8//z//f/9//3//v/+//7//v/+//7//v/+//z/
/P/8//z//v/8//z//P/8//3//f/9//3//f/////////9//3//////wIAAgACAAIAAAAB
AAIAAwAGAAgACQAJAAcABwAHAAcACQAJAAkACwALAAoACAAIAAUABAAEAAQABAADAAIA
AgACAAEAAAD///v/+v/5//j/+P/5//n/+f/7//v/+//7//n/+f/5//n/+f/5//n/+f/5
//j/+P/4//j/+v/6//r/+P/2//n/AAAFAAsAFwAjAC8AQQBTAGMAcABzAGoAWwBHACwA
EAD8//H/7f/r/+n/7P/w//H/8v/2//X/9f/4//j/9//5//v/+v/6//r/+v/6//r/+v/7
//v/+//7//z/+v/6//r/+v/7//v/+//7//v/+//8//z//P/9//3//f/9//3//f/+//z/
/P/9//3/////////AAAAAAEAAQABAAEAAQABAAIAAgACAAIAAwACAAIAAgADAAMABQAF
AAUABgAHAAcACAAHAAgACQAJAAsADgAOAA8AEAASABMAEwASABQAFAAVABYAFwAYABgA
GgAaABoAGgAbABsAGwAcABwAGwAbABwAGgAZABcAFgAYABcAFQATABAADwANAAsADAAJ
AAcABgACAAEAAQD+//3//P/7//n/+v/6//n/+P/3//f/9v/2//b/9f/1//T/9P/0//T/
9P/z//P/8//z//L/8v/y//L/8v/y//L/8f/z//P/8//z//P/8//z//P/8//y//L/8v/y
//H/8f/x//H/8P/w//H/8f/x//H/8f/x//L/8v/y//H/8f/x//H/8v/y//L/8v/w//D/
8P/x//P/8//z//L/8v/y//L/8v/0//T/9P/1//P/8//z//P/9P/0//T/9P/0//T/8//z
//X/9f/2//b/9v/2//b/9f/0//T/9P/0//L/8//z//P/9P/0//T/9P/0//T/9P/0//T/
9P/0//T/9v/0//T/9P/0//X/9f/1//X/9f/3//f/9//3//f/+f/5//r/+v/6//r/+v/7
//z//f8AAAIAAwADAAMAAwADAAMAAQABAAEAAwADAAIAAAAAAP///v/+//7//P/7//r/
+v/6//n/+P/3//f/9v/1//T/9P/1//X/9f/z//P/8//z//P/8//z//P/8//z//P/8//z
//L/8v/y//T/8v/0//T/8v/w//X//P8BAAkAFQAhAC8AQQBXAGkAdABxAGYAVwA/ACAA
BgD0/+n/5//n/+f/5v/o/+n/7P/u//H/8f/y//L/8//z//X/9P/0//T/9P/0//T/9P/1
//X/9f/1//b/9v/2//b/9v/3//f/9//3//n/+f/6//r/+v/7//v/+//9//3//f/+//z/
/P/9//3/////////AAAAAAEAAQABAAEAAQABAAIAAgACAAIAAwAGAAYABgAHAAUABwAH
AAcACAAJAAkACgALAAwADQANAA0AEAAQABEAEAASABMAEwAUABYAFgAXABoAGwAcABwA
HgAeAB4AHgAdAB0AHQAeAB4AHQAdAB4AHgAdABsAGgAaABkAFwAVABIAEQAPAA0ADgAL
AAkACAAEAAMAAwAAAP///v/9//v/+v/6//n/+P/5//n/+P/4//b/9f/1//T/9v/2//b/
9v/1//X/9f/1//T/9P/0//T/9v/2//b/9f/z//P/8//z//P/8//z//P/8//y//L/8v/y
//H/8f/x//P/8v/y//P/8//z//P/8//z//T/9P/0//P/8//z//P/9P/0//T/9P/0//T/
9P/1//X/9f/1//T/8v/y//L/8v/0//T/9P/1//X/9f/1//X/9v/2//b/9v/0//T/8//z
//X/9f/2//b/9P/0//T/8//0//T/9P/0//T/9f/1//X/9P/0//T/9P/0//T/9P/0//b/
9v/2//b/9v/0//P/8//0//T/9P/0//T/8//z//P/8//0//f/+P/5//n/+f/7//v//P/8
//z//P/8//3//v///wAAAgADAAMAAwADAAMAAwADAAMAAwAFAAMAAgAAAAAA///+//7/
/v/6//n/+P/4//r/+f/4//f/8//y//H/8P/w//H/8f/x//H/8f/x//H/8f/x//H/8f/x
//H/8f/x//H/8P/w//D/7v/u//D/8P/u/+7/8f/4//3/BQARAB0AKwBBAFUAZwByAHMA
aABXAD0AHAAAAO7/5//l/+P/4f/m/+j/5//q/+z/7f/x//L/8P/x//P/8//y//L/8v/y
//T/9P/0//X/8//z//P/9P/0//T/9P/0//X/9f/1//X/9//3//j/+P/4//n/+f/5//n/
+f/5//r/+v/6//v/+//7//v/+//8//z//f/9//3/////////AAAAAAAAAAABAAIAAgAC
AAMAAwAFAAUABQAGAAcABwAIAAkACgALAAsACwAOAA4ADwAQABIAEwATABQAFgAWABcA
GAAZABoAGgAaABoAGgAaABsAGwAbABwAHAAbABsAHAAcABsAGQAYABgAFwAVABMAEAAP
AA0ACwAMAAkABwAGAAIAAQABAP7////+//3/+//4//j/9//2//f/9//2//b/9P/z//P/
8v/0//T/9P/0//T/8//y//H/8v/y//L/8v/y//L/8v/x//P/8//z//P/8f/x//H/8f/x
//D/8P/w//L/8f/x//H/7//u/+7/7//x//H/8f/x//H/8v/y//L/7//v/+//7//y//L/
8v/y//L/8v/y//P/8v/x//D/7v/w//D/8P/w/+7/7v/u/+//7f/t/+3/7f/s/+z/7P/s
/+z/7P/r/+v/7f/t/+7/7v/u/+7/7v/t/+z/7P/s/+z/6v/r/+v/6//o/+j/6P/o/+f/
5v/l/+T/4//i/+H/4P/f/97/3P/b/9v/2v/Z/9j/1v/T/9D/0P/Q/9D/0P/P/83/y//J
/8v/zf/N/83/y//L/83/zf/M/8z/zP/M/87/z//Q/9H/0v/U/9X/1f/T/9P/0//T/9X/
1f/V/9f/1//W/9T/1P/R/9D/0P/Q/87/zf/M/8z/zf/N/83/zf/J/8j/x//G/8b/x//H
/8f/yf/J/8n/yf/L/8v/y//L/8n/yf/J/8n/y//K/8r/yv/O/8z/zP/M/8r/yP/N/9T/
1f/X/+H/8/8HAB0ANQBFAE4AUQBMAD8AKQAIAOb/zv/F/8X/wf+9/8L/xv/H/8j/zP/P
/9H/0v/S/9P/1f/X/9j/2P/Y/9j/2v/a/9r/2//d/93/3f/e/+D/4P/g/+D/4//j/+P/
4//j/+P/5P/k/+b/5//n/+f/6P/p/+r/7P/q/+r/6//r/+3/7f/t/+7/7P/t/+3/7f/t
/+3/7f/u//D/8P/w//H/8v/y//L/8//1//f/9//3//r/+//7//z//f/+//////8BAAQA
BAAFAAQABgAHAAcACgAMAAwADQAMAA0ADgAOABAAEAAQABAAEQARABEAEgAUABMAEwAU
ABQAEwARABAAEgARAA8ADQAOAA0ACwAJAAoABwAFAAQABAADAAMAAAABAAAA///9//z/
/P/7//r/+v/7//v//P/+//3//f/8//z//P/8//z//f/9//3//f8AAAAAAAAAAP7//v/+
//3///////////8BAAEAAQABAAMAAgACAAIAAgABAAEAAQABAAAAAAABAAIAAwAEAAUA
AwAEAAQABAAFAAUABQAFAAYABgAGAAYACAAIAAgACQAHAAcABwAGAAcACAAJAAoACgAK
AAoACwAJAAkACQAJAAoACgAKAAoACgAKAAkACQAJAAkACgAKAAoACgAKAAkACgAKAAoA
CgAIAAkACQAJAAgACAAIAAgACAAIAAgACAAIAAgACAAIAAgACAAHAAcABgAIAAgACAAI
AAgACQAJAAkACQAJAAsACwALAAkACQALAAsADAAMAAwADAAOAA8AEAARABAAEgATABMA
FQAVABUAFQAVABUAFQAXABcAFgAUABQAEwASABIAEgASABEAEAAQAA4ADQAMAAsACwAK
AAkACAAGAAcABwAHAAkACQAJAAkABwAHAAcABwAHAAcABwAHAAkACAAIAAgACAAIAAgA
CAAIAAgACQAMABEAFwAhACsANQBDAFcAaQB4AH8AeABrAF0ARAAiAAYA+f/1//X/9f/4
//z///8CAAIAAwAHAAgACgALAAkACQAKAAoACgAKAAoACgAKAAsACwALAAsADAAMAAwA
DAAMAAsACwALAAsACwALAAwADAAMAA0ADQANAA0ADQANAA4ADgAOAA8ADwAPAA8ADwAQ
ABAAEQARABEAEwATABMAFAASABIAEgATABQAFAAUABUAFQAXABcAFwAWABcAFwAYABsA
HAAdAB0AGwAeAB4AHwAgACIAIwAjACYAKAAoACkAKAApACoAKgAsACwALAAsAC0ALQAt
AC4ALAArACsALAAuAC0AKwAqACoAKQAnACUAIgAhAB8AHQAcABkAFwAWABQAEwATABAA
EQAQAA8ADQAMAAwACwAKAAsACwAKAAoACAAHAAcABgAGAAYABgAGAAUABQAFAAUABAAE
AAQABAAEAAQABAADAAUABQAFAAUAAwADAAMAAwADAAIAAgACAAIAAQABAAEAAwACAAIA
AwADAAMAAwADAAEAAgACAAIAAwADAAMAAwAEAAQABAAEAAYABgAGAAcABwAHAAcABgAI
AAgACAAIAAgACAAIAAkABwAHAAcABwAKAAoACgAKAAoACgAJAAkACQAJAAoACgAIAAgA
CAAHAAYABgAGAAYABgAHAAcABwAGAAYABgAGAAYABgAGAAYABgAGAAYABgAIAAYABQAG
AAYABgAGAAYABQAFAAUABQAHAAkACQAJAAkACQALAAsADAAMAAwADAAKAAsADAANAAwA
DgAPAA8AEQARABEAEQARABEAEQATABMAEgAQABAADQAMAAwADAALAAsACwAMAAoACQAI
AAcABQAEAAMAAgAAAAEAAQABAAMAAwADAAMAAQABAAEAAQABAAEAAQABAAEAAAAAAAAA
AAAAAAAAAAACAAIAAQAEAAkADwAVAB8AKwA3AEkAWwBqAHEAbgBjAFUAQAAkAAoA+f/x
/+//7//y//b/9//4//r/+//9//7/AAABAAEAAwACAAIAAgACAAIAAgACAAMAAQABAAEA
AgACAAIAAgACAAMAAwADAAMAAwADAAQABAAEAAUABQAFAAcABwAHAAgACAAIAAkACQAH
AAcABwAIAAgACQAJAAkACwALAAsADAAKAAoACgALAAwADAAMAA0ADQAPAA8ADwAQABEA
EQASABMAFAAVABUAFQAYABgAGQAYABoAGwAbABwAHgAeAB8AIAAhACIAIgAkACQAJAAk
ACMAIwAjACQAIgAhACEAIgAiACEAHwAeACAAHwAdABsAGgAZABcAFQAUABEADwAOAAoA
CQAJAAYABQAEAAMAAQAAAAAA///+///////+//7//P/7//v/+v/6//r/+v/6//n/+f/5
//n/+P/4//j/+P/6//r/+v/5//n/+f/5//n/9//3//f/9//5//j/+P/4//j/9//3//f/
+f/4//j/+f/3//f/9//3//f/+P/4//j/+f/5//n/+f/4//j/+P/4//r/+v/6//v/+f/5
//n/+P/6//r/+v/6//r/+v/6//v/+//7//v/+//8//z//P/8//z//P/7//v/+//7//z/
/P/8//z//P/7//r/+v/6//r/+v/7//v/+//6//r/+v/6//j/+P/4//j/+v/6//r/+v/6
//r/+f/5//r/+v/4//j/+P/4//j/9//3//f/9//5//v/+//7//v/+//9//3//v/+//7/
/v/+////AAABAAIABAAFAAUAAwADAAMAAwADAAMAAwAFAAUABAACAAIAAQAAAAAAAAAA
AP///v/+//7//f/8//v/9//2//X/9P/0//X/9f/1//X/9f/1//X/9f/1//X/9f/1//X/
9f/1//X/9P/0//T/9P/2//b/9v/2//T/9f/6////BQAPABsAJwA3AEcAWwBoAG8AbgBj
AFEAOgAcAAAA8//t/+v/6f/q/+z/7f/u//D/8//1//b/9v/3//f/9//4//j/+P/4//j/
+P/4//n/+f/5//n/+v/6//r/+v/6//n/+f/5//n/+f/5//r/+v/6//v/+//7//v/+//7
//z//P/8//3//f/9//3//f/+//7/////////////////AAAAAAAAAAABAAIAAgACAAMA
AQADAAMAAwAGAAcABwAIAAcACAAJAAkACQAMAAwADQAQABIAEwATABQAFgAWABcAGAAZ
ABoAGgAaABoAGgAaABsAGwAbABwAHAAbABsAHAAcABsAGQAYABgAFwAVABMAEgARAA8A
DQAMAAkABwAGAAQAAwADAAAA/f/8//v/+f/4//j/9//2//f/9//2//b/9v/1//X/9P/0
//T/9P/0//f/9//3//f/+P/4//j/+P/2//b/9v/1//X/9f/1//X/9f/1//X/9f/1//T/
9P/0//T/8//z//P/9f/0//T/9f/z//P/8//z//P/9P/0//T/8//z//P/8//0//T/9P/0
//T/9P/0//X/9f/1//X/9P/0//T/9P/0//T/9P/0//X/9//3//f/9//4//j/+P/4//j/
+P/3//f/9//3//j/+P/4//j/+P/3//j/+P/4//j/+P/5//n/+f/2//b/9v/2//j/+P/4
//j/9v/2//b/9v/2//b/9//3//j/9v/2//b/9v/3//f/9//3//X/9//3//f/+f/5//v/
+//8//z//P/8//z//f/+////AAACAAMAAwADAAMAAwADAAEAAQABAAMABQAEAAIAAgAB
AAAAAAAAAP7//f/8//z//P/7//r/+f/1//T/8//y//T/9f/1//X/8//z//P/8//z//P/
8//z//H/8f/x//H/8//y//L/8v/y//L/8v/y//L/8P/z//r//f8FABEAHQApADsAUQBl
AHAAcQBqAFkAQwAmAAoA9P/r/+f/4//j/+b/5v/p/+z/7v/v//H/8v/w//H/8f/x//L/
8v/y//L/8v/y//L/8//z//P/8//0//T/9P/0//T/9f/1//X/9f/1//X/9v/2//b/9//3
//f/9//3//f/+P/4//j/+f/5//v/+//7//z//P/9//3//f/9//3//f/+//7//v/+////
AAAAAAAAAQD//wEAAQABAAQABQAFAAYABwAIAAkACQAJAAwADAANAA4AEAARABEAEAAS
ABIAEwAUABUAFgAWABYAFgAWABYAFwAXABcAGAAYABcAFwAYABgAFwAVABQAFAATABEA
DwAMAAsACQAHAAYAAwABAAAA/v/9//3/+v/5//j/9//1//b/9v/1//T/8//z//L/8v/w
/+//7//u/+7/7v/u/+7/7f/t/+3/7f/w//D/8P/w/+7/7v/u/+3/7//v/+//7//t/+3/
7f/t/+3/7P/s/+z/7v/t/+3/7f/t/+z/7P/t/+v/6//r/+v/6//s/+z/7P/r/+v/6//r
/+z/7P/s/+z/7v/u/+7/7//t/+3/7f/s/+7/7v/u/+7/7P/s/+z/7f/v/+//7//v/+7/
7v/u/+7/8P/w/+//7//v/+//8P/w/+7/7v/u/+3/7v/u/+7/7v/s/+3/7f/t/+z/7P/s
/+z/7v/u/+7/7v/u/+7/7v/u/+7/7v/t/+3/8P/u/+7/7v/u/+7/7v/v/+//7//v/+//
8f/x//H/8//z//X/9f/2//b/9v/2//j/+f/6//v/+v/8//3//f/9//3//f/9//3//f/9
///////+//z//P/5//j/+P/4//j/9//2//b/9P/z//L/8f/x//D/7//u/+7/7//v/+//
7f/t/+3/7f/v/+//7//v/+3/7f/t/+3/7//u/+7/7v/u/+7/7v/s/+z/7P/v//j///8H
ABMAIQAvAEEAVQBlAHAAbwBkAFEANwAWAPr/5v/h/9//3//h/+T/5P/n/+r/7P/t/+3/
8P/w/+//8f/x//D/8P/w//D/8P/w//D/8f/x//H/8f/y//D/8P/w//D/8//z//P/8//z
//P/9P/0//b/9//3//f/9//3//f/+P/4//j/+f/5//f/9//3//j/+P/5//n/+f/7//v/
+//8//z//P/8//3//v/+//7//////wEAAQABAAIAAwADAAQABQAGAAcABwAJAAwADAAN
AA4AEAARABEAEgAUABQAFQAWABcAGAAYABgAGAAYABgAGQAZABkAGgAaABkAGQAaABoA
GQAXABYAFAATABEADwAOAA0ACwAJAAgABQADAAIA/v/9//3/+v/7//r/+f/3//j/+P/3
//b/8//z//L/8v/y//H/8f/w//L/8v/y//L/8//z//P/8//y//L/8v/y//L/8v/y//H/
8//z//P/8//z//P/8//z//H/8P/w//D/8v/x//H/8f/z//L/8v/z//P/8//z//P/8//0
//T/9P/z//P/8//z//T/9P/0//T/9v/2//b/9//1//X/9f/0//T/9P/0//T/9P/0//T/
9f/1//X/9f/1//b/9v/2//b/9v/2//X/9f/1//X/9v/2//b/9v/2//X/9v/2//b/9v/2
//f/9//3//b/9v/2//b/9v/2//b/9v/2//b/9v/2//b/9v/1//b/9P/0//T/9P/1//X/
9f/1//X/9//3//f/9//3//n/+f/6//r/+v/6//r/+//8//3//v8AAAEAAQADAAMAAwAD
AAMAAwADAAUABQAEAAIAAgD///7//v/+//7//f/8//z/+v/5//j/9//3//b/9f/0//L/
8//z//P/9f/1//X/9f/z//P/8//z//X/9f/1//X/8//y//L/8v/0//T/9P/0//T/9P/3
//r///8HABEAHQArAD0ATwBfAGoAbwBqAFsARwAsAAwA8v/l/+P/4//l/+j/7P/t//D/
8v/z//X/9v/2//f/9//5//j/+P/4//j/+P/4//j/+f/5//n/+f/6//r/+v/6//r/+//7
//v/+//7//v//P/8//r/+//7//v//f/9//3//v/8//z//f/9/////////wAAAgADAAMA
AwADAAMAAwAEAAYABgAGAAcACgAKAAoACwAJAAsACwALAA4ADwAPABAADwAQABEAEQAR
ABQAFAAVABYAGAAZABkAGAAaABoAGwAeAB8AIAAgACAAIAAgACAAIQAhACEAIgAgAB8A
HwAgACAAHwAdABwAHAAbABkAFwAWABUAEwARABIADwANAAwACAAHAAcABAADAAIAAQD/
////AAAAAAAA//////7//v8AAP/////+//7//v/+//7//f/9//3//f/8//z//P/8//r/
+v/6//n/+//7//v/+//7//v/+//7//v/+v/6//r/+v/5//n/+f/5//j/+P/5//n/+f/5
//n/+f/6//r/+v/7//v/+//7//z//P/8//z/+v/6//r/+//9//3//f/8//7//v/+//7/
/v/+//7////9//3//f/9//7//v/+//7/AAAAAP/////9//3//v/+//7//v/+//3//P/8
//z//P/8//3//f/9//z//P/8//z//P/8//z//P/6//r/+v/6//z//v/9//v/+v/6//r/
+v/6//v/+//7//v/+//9//3//f/7//v//f/9/wAAAAAAAAAAAAABAAIAAwAEAAYABwAH
AAcABwAHAAcABwAHAAcACQAJAAgABgAGAAMAAgACAAIAAQABAAEAAgAAAP///v/9//v/
+v/5//j/+P/5//n/+f/5//n/+f/5//n/+f/5//n/9//3//f/9//5//j/+P/4//j/+P/2
//b/9v/2//n//v8FAAsAFQAhAC8APwBRAGEAbABvAGYAVwBDACQABgDy/+v/5//l/+n/
7P/u/+//8v/0//X/9//4//r/+f/5//n/+P/4//j/+P/4//j/+P/5//n/+f/5//r/+P/4
//j/+P/5//n/+f/5//n/+f/6//r/+v/7//v/+//9//3//f/+//7//v//////AQABAAEA
AgACAAMAAwADAAMAAwADAAQABAAEAAQABQAGAAYABgAHAAcACQAJAAkACgALAAsADAAN
AA4ADwAPAA8AEgASABMAFAAWABcAFwAYABoAGgAbABoAGwAcABwAHgAeAB4AHgAfAB8A
HwAgACAAHwAfACAAIAAfAB0AHAAcABsAGQAXABQAEwARAA8AEAANAAsACgAGAAUABQAC
AAMAAgABAP///v/+//3//P/7//v/+v/6//r/+f/5//j/+P/4//j/+P/5//n/+f/5//j/
+P/4//j/+P/4//j/9//3//f/9//3//X/9f/1//X/9//2//b/9v/4//f/9//3//f/9v/2
//f/9f/1//X/9f/1//b/9v/2//X/9f/1//X/9v/2//b/9v/2//b/9v/3//f/9//3//b/
+P/4//j/+P/4//j/+P/5//n/+f/5//n/+f/4//f/9v/4//j/9//3//X/9f/2//b/9v/2
//b/9f/2//b/9v/2//b/9//3//f/9v/2//b/9v/0//T/9P/0//T/9P/0//T/9v/2//X/
9f/0//T/9P/2//b/9P/0//T/9P/1//X/9f/1//f/+f/5//n/+f/5//v/+//6//r/+v/6
//z//f/+////AAACAAMAAwADAAMAAwADAAMAAwADAAUABQAEAAIAAgABAAAAAAAAAP7/
/f/8//z//P/7//r/+f/3//b/9f/0//T/9f/1//X/9//3//f/9//2//X/9P/z//X/9f/1
//X/9f/0//T/9P/0//T/9P/0//T/8v/1//r/AQAJABEAGwApADsATwBjAHAAdQBuAGEA
SwAwABIA+v/v/+v/6f/l/+j/7P/t/+7/9P/1//P/8v/0//P/8//1//b/9v/2//b/9v/2
//b/9//1//X/9f/2//b/9v/2//b/9//3//f/9//3//f/+P/4//j/+f/5//n/+f/5//n/
+v/6//r/+//7//v/+//7//z//P/9//3//f/9//3//f/+//7//v/+////AgACAAIAAwAB
AAMAAwADAAQABQAFAAYABwAIAAkACQAJAAwADAANAA4AEAARABEAEgAUABQAFQAUABUA
FgAWABgAGAAYABgAGQAZABkAGgAaABkAGQAaABoAGQAXABYAFgAVABMAEQAQAA8ADQAL
AAoABwAFAAQAAgABAAEA/v/9//z/+//5//j/+P/3//b/9f/1//T/9P/0//P/8//y//L/
8v/y//L/8f/x//H/8f/w//D/8P/w//L/8v/y//H/7//v/+//7//v/+//7//v//H/8P/w
//D/8P/v/+//7//v/+7/7v/v/+//7//v/+//7//w//D/8P/x//H/8f/x//D/8P/w//D/
8v/y//L/8//z//P/8//y//L/8v/y//L/8v/y//L/8//x//H/8f/x//L/8v/y//L/8v/y
//H/8f/x//H/8v/y//L/8v/y//H/8P/w//D/8P/w//H/8f/x//D/8P/w//D/8P/w//D/
8P/w//D/8P/w/+7/7v/t/+3/8P/w//D/8P/y//D/8P/w//D/8f/x//H/8f/x//P/8//z
//P/8//1//X/9v/2//b/9v/2//f/+P/5//r//P/9//3//f/9//3//f/9//3//f//////
/v/8//z/+f/4//j/+P/2//X/9P/0//T/8//y//H/7//u/+3/7P/s/+3/7f/t/+v/6//r
/+v/7f/t/+3/7f/r/+v/6//r/+3/7P/s/+z/7P/s/+z/7P/q/+j/6//y//n///8LABkA
JQA3AE0AXwBqAG0AZABTADsAHAD+/+j/4f/f/93/3f/g/+L/5f/m/+j/6f/p/+z/7P/t
/+3/7f/u/+7/7v/u/+7/7v/u/+//7//v/+//8P/w//D/8P/w//H/8f/x//H/8f/x//L/
8v/y//P/8//z//P/8//z//T/9P/0//X/9f/1//X/9f/2//b/9//3//f/9//3//f/+P/4
//j/+P/5//r/+v/6//v/+//9//3//f/+//////8AAAEAAgADAAMAAwAGAAYABwAIAAoA
CwALAA==
         </WaveFormData>
      </LeadData>
      <LeadData>
         <LeadByteCountTotal>10000</LeadByteCountTotal>
         <LeadTimeOffset>0</LeadTimeOffset>
         <LeadSampleCountTotal>5000</LeadSampleCountTotal>
         <LeadAmplitudeUnitsPerBit>4.88</LeadAmplitudeUnitsPerBit>
         <LeadAmplitudeUnits>��V</LeadAmplitudeUnits>
         <LeadHighLimit>2147483647</LeadHighLimit>
         <LeadLowLimit>268435456</LeadLowLimit>
         <LeadID>II</LeadID>
         <LeadOffsetFirstSample>0</LeadOffsetFirstSample>
         <FirstSampleBaseline>0</FirstSampleBaseline>
         <LeadSampleSize>2</LeadSampleSize>
         <LeadOff>FALSE</LeadOff>
         <BaselineSway>FALSE</BaselineSway>
         <ExcessiveACNoise>FALSE</ExcessiveACNoise>
         <MuscleNoise>FALSE</MuscleNoise>
         <LeadDataCRC32>1489467373</LeadDataCRC32>
         <WaveFormData>
9v/2//b/9v/2//b/9v/2//b/9v/2//b/9P/0//T/9P/2//b/9v/2//T/9P/0//T/9v/2
//b/9v/2//b/9v/2//b/9v/2//b/+P/4//j/+P/6//r/+v/6//j/+P/4//j/+f/6//v/
/P/8//z//P/8//7//v/+//7//v/+//7//v8AAAAAAAAAAP7//v/+//7/AAAAAAAAAAD+
//7//v/+//7//v/+//7//P/8//z//P/8//z//P/8//r/+v/6//r/+v/6//r/+v/6//r/
+v/6//r/+v/6//r/+v/6//r//P/8//3//v////7//v8AAAEAAgADAAQABAAFAAYABgAG
AAQABAAEAAcACQAJAAkACQAIAAgACAAIAAoACAAHAAUABAABAAAA/v/9//3//f/8//z/
/P/8//r/+f/5//f/9v/0//L/8v/z//X/9f/2//b/9v/2//b/9v/2//b/9v/2//j/+P/4
//j/+P/4//n/9//0//L/8P/w//P/9P/1//n/AAANACMAOgBMAF0AbQB6AHsAZQBAACoA
JAAYAAoAAgD9//3//v///wAAAQADAAcACAAGAAgACAAHAAcABwAHAAcABwAHAAcABwAH
AAcABwAGAAYABgAGAAYABwAHAAcABwAHAAUABgAGAAYACAAIAAgACAAGAAYABgAGAAYA
BgAGAAcACAAIAAgACAAKAAoACgAKAAsADAAMAAwACwALAAsACwALAA0ADQAOABAAEAAQ
ABAAEwAUABUAFwAXABgAGQAaABkAGgAbABwAHwAhACIAIwAlACYAJwAoACoAKwAsAC0A
LgAvADAAMAAxADIAMgAyADQANQA1ADUANQAzADIAMQAuAC0ALAApACgAJgAkACIAIAAd
ABoAGAAXABUAEwARAA8ADgAMAAoACQAHAAcABgAFAAMAAgABAAAAAAD/////////////
///8//z//P/8//z//P/8//z//P/8//z//P/8//z//P/8//v/+//7//v/+//7//v/+//7
//v/+//7//3//f/9//3//f/9//3//f/9//7//v/+//7//v/+//7//v/+//7/////////
//8AAAIAAgACAAIAAAABAAEAAQADAAMAAwADAAEAAgACAAIAAgACAAIAAgACAAIAAgAC
AAMAAwADAAMAAwACAAIAAgACAAIAAgACAAIAAgACAAEAAQABAAAAAAAAAAAAAAAAAAEA
AQABAAEAAAAAAAAAAAAAAAAAAgACAAMAAgADAAQABAAGAAcACAAJAAwADAAMAAwACQAI
AAgACAAKAA0ADQANAAsACwAKAAoACgAKAAoACAAHAAUAAgD///7//P/8//3/AAAAAAAA
AAAAAP7//f/9//n/+P/2//T/9v/3//f/9//2//b/9v/2//b/9v/2//b/9v/2//b/9v/2
//b/9v/2//X/9f/y//D/8P/w//P/9P/5////CgAdADMARgBYAGsAewCAAG8ASQAoABYA
BADy/+7/8v/3//3/AAABAAQABwAHAAUABgAGAAQABAADAAUABQAFAAUABQADAAMAAwAD
AAMAAwACAAIABAAEAAQABQADAAMAAwADAAMABAAEAAQABgAGAAYABgAEAAQABAAEAAYA
BgAGAAcABgAGAAYABgAGAAYABgAGAAcACAAIAAgACQAJAAkACQAJAAsACwAMAA4ADgAO
AA4ADwAQABEAEwATABQAFQAWABkAGgAbABwAHQAfACAAIQAlACYAJwAoACgAKQAqACsA
LAAtAC4ALgAxADIAMgAyADAAMQAxADEAMwAxADAALwAsACsAKgAnACQAIgAgAB4AHAAZ
ABYAFAARAA8ADQALAAkACAAGAAQAAQD//////v////3//P/7//r/+v/5//n/9//3//f/
9//2//b/9v/2//b/9v/2//b/9P/0//T/9P/0//T/9P/0//P/8//z//P/8//z//P/8//z
//P/8//z//P/8//z//P/9f/1//X/9f/1//b/9v/2//b/9v/2//b/9v/2//b/9//3//f/
9//4//j/+P/4//j/+P/5//n/+f/5//n/+f/5//n/+v/6//r/+v/6//r/+v/4//j/+P/4
//n/+f/5//n/+f/4//j/+P/4//j/+P/4//j/+P/4//f/9//3//b/9v/2//b/9v/2//f/
9//3//X/9v/2//b/9v/2//b/+P/4//n/+v/7//z//P/+////AAABAAIAAgACAAIAAQAA
AAAAAAD+/wEAAQABAAEAAQAAAAAAAAAAAAAA/v/9//v/+P/1//T/8v/y//P/9P/0//T/
9P/y//D/7//v/+//7v/s/+r/6v/r/+v/6//s/+z/7P/s/+z/7P/s/+z/7v/u/+7/7v/s
/+z/7P/s/+v/6//o/+j/6P/q/+v/7P/x//f/AgAVACkAPABMAF8AbwBsAFMALQASAAAA
7v/g/+D/5v/t//P/9v/3//r/+//7//v//P/6//r/+v/5//n/+f/5//n/+f/5//n/+f/5
//n/+f/4//j/+P/4//j/+f/5//n/+f/5//n/+v/6//r/+P/4//j/+P/6//r/+v/6//r/
+v/6//v/+v/6//r/+v/6//r/+v/6//v//P/8//z//f/9//3//f/9//////8AAAQABAAE
AAQABQAGAAcACQAJAAoACwAMAA8AEAARABIAEwAVABYAFwAZABoAGwAcAB4AHwAgACEA
IgAjACQAJAAnACgAKAAoACYAJwAnACcAJwAlACQAIwAgAB8AHgAbABgAFgAUABIAEAAN
AAoACAAFAAMAAQD///3//P/6//j/9//1//X/9P/z//H/8P/v/+7/7v/t/+3/7f/t/+3/
7f/s/+z/7P/s/+r/6v/q/+r/6v/q/+r/6v/q/+r/6v/q/+v/6//r/+v/6f/p/+n/6f/p
/+n/6f/p/+v/6//r/+v/6//r/+v/6//r/+z/7P/s/+z/7P/s/+z/7P/s/+z/7f/t/+3/
7f/u/+7/7v/u/+7/7P/t/+3/7f/v/+//7//v/+//8P/w//D/7v/u/+7/7v/u/+7/7v/u
/+//7//v/+//7f/s/+z/7P/s/+z/7P/s/+z/7P/s/+v/7f/t/+z/7P/s/+z/7P/s/+v/
6//r/+v/6//r/+v/6//q/+r/6v/q/+r/6v/s/+z/7f/w//H/8v/y//T/9f/2//f/+P/4
//j/+P/1//T/9P/0//b/+f/5//n/9//3//b/9v/2//b/9v/0//P/8f/u/+v/6v/o/+j/
6f/q/+r/6v/q/+r/6P/n/+f/5f/k/+L/4P/g/+H/4f/h/+L/4v/i/+L/4v/i/+L/4v/i
/+L/4v/i/+L/4v/i/+L/4f/f/97/3P/c/+D/4f/g/+X/6//2/wkAHQAuAD4AUQBfAF4A
RQAfAAQA9v/k/9b/1v/e/+H/5f/q/+3/7v/v/+//8f/y//L/8P/u/+//7//v/+//7//v
/+//7//v/+//7//v/+7/7v/w//D/8P/x//H/8f/x//H/7//w//D/8P/w//D/8P/w//D/
8P/w//D/8v/y//L/8//y//L/8v/y//T/9P/0//T/9f/2//b/9v/3//f/9//3//f/+f/5
//r//P/8//z//P///wAAAQADAAMABAAFAAYACQAKAAsADAANAA8AEAARABMAFAAVABYA
GAAZABoAGwAcAB0AHgAeAB8AIAAgACAAIAAhACEAIQAhAB8AHgAdABwAGwAaABcAFAAS
ABAADgAMAAkABgAEAAEA///9//v/+//6//j/9v/z//H/8f/w//H/7//u/+3/7P/s/+v/
6//r/+v/6//r/+r/6v/q/+r/6P/o/+j/6P/o/+j/6P/o/+j/6P/o/+j/5//n/+f/5//n
/+f/5//n/+n/6f/p/+n/6f/p/+n/6f/r/+v/6//r/+n/6v/q/+r/6v/q/+r/6v/s/+z/
7P/t/+v/6//r/+z/7v/u/+7/7v/u/+//7//v/+//7//v/+//7//w//D/8P/w//D/8P/w
/+7/7v/u/+7/7//v/+//7//v/+7/7v/u/+7/7v/u/+7/7v/u/+7/7f/v/+//7v/u/+7/
7v/u/+7/7f/t/+3/7f/r/+v/6//r/+v/6//s/+z/7P/s/+z/7P/s/+z/7P/s/+7/7v/v
//D/8f/y//L/8v/z//T/9f/4//j/+P/4//f/9v/2//b/+P/7//v/+//7//v/+v/6//r/
+v/6//j/9//1//L/7//s/+r/6v/r/+7/7v/u/+7/7v/s/+v/6//n/+b/5P/i/+L/4//j
/+P/5v/m/+b/5v/m/+b/5v/m/+j/6P/o/+j/5v/m/+b/5v/l/+X/4v/g/+D/4v/j/+L/
5f/r//b/BQAZACoAOgBLAFkAXgBNACsAEAACAPT/5v/g/+T/5f/p/+7/8f/y//X/9f/1
//b/9P/0//T/8//z//P/8//z//P/8//z//P/8//z//P/8v/y//T/9P/0//X/9f/1//X/
9f/1//b/9v/2//b/9v/2//b/9v/2//b/9v/4//j/+P/5//j/+P/4//j/+P/4//j/+P/3
//j/+P/4//v/+//7//v/+f/7//v//P8AAAAAAAAAAAEAAgADAAUABQAGAAcACAAKAAwA
DgAQABEAEwAUABUAFwAYABkAGgAaABsAHAAdAB4AHwAgACAAIQAiACIAIgAiACMAIwAj
ACMAIQAgAB8AHgAdABwAGQAaABgAFgAUABQAEQAOAAwACQAHAAUAAwABAAAA/v/8//n/
9//3//b/9//1//T/8//0//T/8//z//H/8f/x//H/7v/u/+7/7v/u/+7/7v/u/+7/7v/u
/+7/7v/u/+7/7v/t/+3/7f/t/+7/7//w//H/7//v/+//7//x//H/8f/x//H/8f/x//H/
8f/y//L/8v/y//L/8v/y//T/9P/0//X/9f/1//X/9v/2//b/9v/2//b/9//3//f/+f/5
//n/+f/5//r/+v/6//j/+P/4//j/9v/2//b/9v/2//f/+P/5//n/+P/4//j/+P/4//j/
+P/4//j/+P/3//f/9//2//b/9P/0//T/9P/1//X/9f/1//X/9f/1//X/8//0//b/9v/2
//b/9P/2//b/9//4//n/+v/6//z//f/+////AgACAAIAAgABAAAAAAAAAP7/AQABAAEA
AgADAAMABAAEAAQABAACAAEA///8//n/9v/0//T/9f/4//j/+P/4//j/9v/1//X/8//y
//D/7v/u/+//7//v//L/8v/y//L/8P/w//D/8P/w//D/8P/w//L/8v/y//L/8f/v/+z/
6v/o/+r/6//s/+//9f/+/w0AIQA2AEYAVwBlAHAAZwBLACoAHAAWAAoA/v/0//H/8f/y
//P/9P/1//f/+f/4//j/+v/8//v/+f/5//n/+f/5//n/+f/5//n/+//7//r/+v/8//z/
/P/9//v/+//7//v//f/+//7//v/+//7//v/+//z//P/8//z//v/+//7///8AAAAAAAAA
AAAAAAAAAAAAAQACAAIAAgADAAMAAwADAAMABQAFAAYABgAGAAYABgAJAAoACwANAA0A
DgAPABAAEwAUABUAFgAXABkAGgAbAB0AHgAfACAAIAAhACIAIwAkACUAJgAmACcAKAAo
ACgAKgArACsAKwArACkAKAAnACYAJQAkACEAIAAeABwAGgAaABcAFAASAA8ADQALAAkA
CQAIAAYABAADAAEAAQAAAAEA///+//3//P/8//v/+//5//n/+f/5//j/+P/4//j/+P/4
//j/+P/2//b/9v/2//j/+P/4//j/+f/5//n/+f/5//n/+f/5//n/+f/5//n/+//7//v/
+//5//n/+f/5//n/+v/6//r//P/8//z//P/+//7//v////3//f/9//7//v/+//7//v8A
AAEAAQABAAEAAQABAAEAAQACAAIAAgAAAAAAAAAAAAAAAAAAAAAA//////////////7/
/v/+//z//P/8//z//v/+//7//f/9//3//P/8//r/+v/6//r/+//7//v/+//7//v/+//6
//r/+v/6//r/+v/8//z//f/+////AAAAAAAAAQACAAMABgAGAAYABgAHAAYABgAGAAQA
BwAHAAcACQAJAAgACAAIAAgACAAGAAcABQACAP///P/6//r/+//8//z//P/8//z/+v/5
//n/9//2//T/8v/w//H/8f/x//L/8v/y//L/9P/0//T/9P/0//T/9P/0//L/8v/y//L/
8f/x/+7/7P/s/+7/7//w//H/9/8AAA0AIQA2AEoAWwBrAHgAeQBhADwAJgAcABAAAgD4
//X/9f/4//n/+v/9////AQACAAAAAgACAAEAAQD/////////////////////AQABAAAA
AAAAAAAAAAABAAEAAQABAAEAAQACAAIAAgACAAIAAgACAAQABAAEAAQABAAEAAQABQAE
AAQABAAEAAQABAAEAAQABQAGAAYABgAHAAcABwAHAAcACQAJAAoADAAMAAwADAANAA4A
DwARABEAEgATABQAFQAWABcAGAAZABsAHAAdAB8AIAAhACIAJAAlACYAJwAoACkAKgAq
ACkAKgAqACoAKgArACsAKwAtACsAKgApACgAJwAmACMAIgAgAB4AHAAaABcAFAASAA8A
DQALAAkABwAGAAQAAgD///3//f/8//v/+f/4//f/9v/2//X/9f/z//P/8//z//T/9P/0
//T/8v/y//L/8v/y//L/8v/y//D/8P/w//D/8f/x//H/8f/x//H/8f/x//H/8f/x//H/
8f/x//H/8f/x//H/8f/x//P/9P/0//T/9P/0//T/9P/y//L/8v/z//P/8//z//T/9v/2
//b/9v/0//X/9f/1//X/9f/1//X/9f/2//b/9v/2//b/9v/2//b/9v/2//b/9f/1//X/
9f/1//T/9P/0//T/9P/0//T/9P/0//T/8//1//X/9P/0//L/8v/y//L/8//z//P/8//x
//H/8f/x//P/8f/y//L/8v/y//L/8v/0//T/9f/0//X/9v/2//j/+f/6//v//P/8//z/
/P/7//r/+v/6//r//f/9//3/+//7//r/+v/8//z//P/6//n/9//0//H/7v/s/+z/7f/u
/+7/7v/u/+z/6v/p/+n/6f/o/+b/5P/k/+X/5f/l/+T/5P/k/+T/5P/k/+T/5P/k/+T/
5P/k/+b/5v/m/+b/5f/l/+T/5P/k/+b/5//o/+v/8f/6/wkAHQAwAEIAUwBlAHAAawBN
ACgAEAAAAOz/4v/k/+n/7f/y//P/9P/3//n/9//4//j/9v/2//X/9f/1//X/9f/1//X/
9f/1//X/9f/1//T/9P/0//T/9P/1//P/8//z//P/8//0//T/9P/0//T/9P/0//T/9P/0
//T/9v/2//b/9//2//b/9v/2//j/+P/4//j/+f/6//r/+v/5//n/+f/5//n/+//7//z/
/v/+//7//v///wAAAQADAAMABAAFAAYACQAKAAsADAAPABEAEgATABMAFAAVABYAGAAZ
ABoAGwAcAB0AHgAeACEAIgAiACIAIgAjACMAIwAjACEAIAAfABwAGwAaABcAFgAUABIA
EAAOAAsACAAGAAMAAQD///3/+//6//j/9v/z//H/8f/w/+//7f/s/+v/7P/s/+v/6//p
/+n/6f/p/+n/6v/r/+z/7P/s/+z/7P/q/+r/6v/q/+r/6v/q/+r/6f/p/+n/6f/p/+n/
6f/p/+n/6f/p/+n/6f/p/+n/6f/p/+n/6f/p/+n/6v/q/+r/6P/o/+j/6P/q/+r/6v/r
/+v/6//r/+z/7P/s/+z/7P/q/+v/6//r/+3/7f/t/+3/6//s/+z/7P/u/+7/7v/u/+7/
7v/u/+7/7//v/+//7//v/+7/7v/u/+7/7v/u/+7/7v/u/+7/7f/t/+3/7P/s/+z/7P/s
/+z/6//r/+v/6//r/+v/6//r/+z/6v/q/+r/6v/q/+z/7P/t/+z/7f/u/+7/8v/z//T/
9f/2//b/9v/2//X/9P/0//T/9P/3//f/9//1//X/9P/0//T/9P/0//L/8//x/+7/6//q
/+j/6P/p/+r/6v/q/+r/6v/o/+f/5//l/+T/4v/g/+L/4//j/+P/4v/i/+L/4v/i/+L/
4v/i/+L/4v/i/+L/4v/i/+L/4v/j/+H/4P/e/+D/4P/h/+L/5f/r//b/BwAdADAAQABT
AGMAZABRAC0ADgD8/+r/2v/Y/97/4f/p/+z/7f/u//H/8//z//T/8v/y//L/8f/v//H/
8f/x//H/8f/x//H/8f/x//H/8P/w//D/8P/w//H/8f/x//H/8f/x//L/8v/y//L/8v/y
//L/9P/0//T/9P/0//T/9P/1//b/9v/2//b/+P/4//j/+P/3//j/+P/4//n/+f/5//n/
+f/7//v//P/+//7//v/+/wEAAgADAAUABgAGAAYABgAJAAoACwAMAA0ADwAQABEAEwAU
ABUAFgAYABkAGgAbABwAHQAeAB4AIQAiACIAIgAiACMAIwAjACEAHwAeAB0AHAAbABoA
FwAWABQAEgAQAA4ACwAIAAYAAwABAP///f/5//j/9v/0//P/8f/x//D/7//t/+z/6//q
/+r/6f/p/+f/5//n/+f/5v/m/+b/5v/o/+j/6P/o/+b/5v/m/+b/5v/m/+b/5v/l/+X/
5f/l/+X/5f/l/+X/5f/l/+X/5f/l/+X/5f/l/+X/5f/l/+X/5f/m/+b/5v/m/+b/5v/m
/+j/6P/o/+n/5//n/+f/6P/q/+r/6v/q/+r/6//r/+v/6f/p/+n/6f/p/+r/6v/q/+r/
6v/q/+r/6v/q/+r/6v/p/+n/6f/p/+n/6P/o/+j/6P/o/+j/6P/o/+j/6P/n/+f/5//m
/+b/5v/m/+b/5v/l/+X/5f/l/+X/5f/l/+X/5//n/+j/5v/m/+b/5v/o/+r/6v/r/+z/
7f/u/+7/8P/x//L/8//0//T/9P/0//P/8v/y//L/8v/1//X/9f/z//P/8v/y//L/8v/y
//D/7//t/+r/5//m/+T/5P/l/+T/5P/k/+T/5P/i/+H/4f/h/+D/3v/c/9z/3f/d/93/
3v/e/97/3v/e/97/3v/e/+D/4P/g/+D/4P/g/+D/4P/f/9v/2P/Y/9r/3P/b/97/4//p
//j/DQAfAC4APgBRAFsAVgA7ABcABAD4/+j/3P/c/9z/3//l/+j/6f/q/+3/7f/t/+z/
7v/u/+z/6//r/+v/6//r/+v/6//r/+v/6//r/+v/6v/q/+r/6v/q/+v/6//r/+v/6//r
/+z/7P/s/+z/7P/s/+z/7v/u/+7/7v/u/+7/7v/v/+7/7v/u/+7/7v/u/+7/7v/v//D/
8P/w//H/8f/x//H/8f/z//P/9P/2//b/9v/2//f/+P/5//v//f/+////AAABAAIAAwAE
AAcACQAKAAsACwAMAA0ADgAQABEAEgATABQAFQAWABYAFwAYABgAGAAYABkAGQAZABcA
FQAUABMAEgARABAADQAMAAoACAAGAAQAAQD+//z/+//5//f/9f/z//L/8P/u/+3/6//r
/+r/6//p/+j/5//m/+b/5f/l/+X/5f/l/+X/5v/m/+b/5v/k/+T/5P/k/+T/5P/k/+T/
5P/k/+T/5P/l/+X/5f/l/+P/4//j/+P/5f/l/+X/5f/n/+f/5//n/+X/5f/l/+X/5//o
/+j/6P/o/+j/6P/o/+j/6P/o/+n/6//r/+v/7P/q/+r/6v/q/+r/6//r/+v/7f/t/+3/
7f/r/+z/7P/s/+z/7P/s/+z/7P/s/+z/7P/t/+3/7f/t/+v/6v/q/+r/6v/q/+r/6v/s
/+z/7P/r/+n/6f/o/+j/6P/o/+j/6P/p/+n/6f/p/+n/6f/n/+j/6P/o/+j/6P/o/+r/
6v/r/+z/7f/u/+7/8P/x//L/8//0//T/9P/0//P/8v/y//L/9P/3//f/9//3//f/9v/2
//b/9v/2//T/8//x/+7/6//o/+b/5v/n/+r/6v/q/+r/6v/o/+f/5//j/+L/4P/e/+D/
4f/h/+H/4v/i/+L/4v/i/+L/4v/i/+T/5P/k/+T/4v/i/+L/4v/h/9//3v/c/9z/3v/f
/+D/5f/r//T/BwAdAC4APgBPAFsAYgBVADEAFAAMAAYA+P/u/+r/6f/r/+7/7//w//H/
9f/1//L/8v/y//L/8f/x//H/8f/x//H/8//z//P/8//1//X/9P/0//T/9P/0//X/9f/1
//X/9f/z//T/9P/0//T/9P/0//T/9v/2//b/9v/0//T/9P/1//b/9v/2//b/9//4//n/
+v/7//z//P/8//v/+//7//v/+//9//3//v/+//7//v/+/wEAAgADAAUABQAGAAcACAAL
AAwADQAOAA8AEQASABMAEwAUABUAFgAWABcAGAAZABoAGwAcABwAHwAgACAAIAAgACEA
IQAhACEAHwAeAB0AHAAbABoAFwAUABIAEAAOAA4ACwAIAAYABQADAAEA///9//z/+v/4
//n/9//3//b/9f/z//L/8f/y//L/8f/x//H/8f/x//H/8P/w//D/8P/w//D/8P/w/+7/
7v/u/+7/8P/w//D/8P/v/+//7//v/+3/7f/t/+3/7f/t/+3/7f/t/+3/7f/t/+3/7f/t
/+3/7//w//D/8P/w//D/8P/w//D/8P/w//H/8f/x//H/8v/y//L/8v/y//L/8//z//P/
8//z//P/8//z//T/9P/0//T/9P/0//T/8v/y//L/8v/x//H/8f/x//P/8v/y//L/8v/y
//L/8v/y//L/8v/x//H/8f/w//D/8P/w//D/8P/v/+//7//v//H/8f/x/+//7v/u/+7/
7v/u//D/8v/y//P/8v/z//T/9P/4//n/+v/7//z//P/8//z/+f/4//j/+P/6//3//f/9
//v/+//6//r//P/8//z/+v/3//X/8v/v/+7/7P/s/+3/8P/w//D/8P/u/+z/6//r/+v/
6v/o/+b/5v/n/+f/5//o/+j/6P/o/+j/6P/o/+j/6P/o/+j/6P/m/+b/5v/m/+X/5f/i
/+D/4v/k/+P/5P/p/+///P8PACMANgBIAFkAaQBsAFsANwAYAA4AAgDy/+r/6P/n/+v/
7v/t//D/8//1//X/9P/0//T/9P/z//H/8f/x//H/8f/x//H/8f/x//H/8f/w//D/8v/y
//L/8//z//P/8//z//H/8v/y//L/8v/y//L/8v/y//L/8v/y//T/9P/0//X/9v/2//b/
9v/2//b/9v/2//f/+P/4//j/+f/5//n/+f/5//v/+//8//z//P/8//z//f/+////AQAB
AAIAAwAEAAcACAAJAAoACwANAA4ADwARABIAEwAUABQAFQAWABcAGgAbABwAHAAbABwA
HAAcAB4AHwAfAB8AHwAdABwAGwAaABkAGAAVABIAEAAOAAwADAAJAAYABAABAP///f/7
//n/+P/2//T/8//x//H/8P/t/+v/6v/p/+r/6v/p/+n/5//n/+f/5//m/+b/5v/m/+T/
5P/k/+T/5P/k/+T/5P/k/+T/5P/k/+P/4//j/+P/4//j/+P/4//l/+X/5f/l/+P/4//j
/+P/5f/l/+X/5f/l/+b/5v/m/+b/5v/m/+b/5P/k/+T/5f/l/+X/5f/m/+b/5v/m/+b/
5P/l/+X/5f/n/+f/5//n/+X/5v/m/+b/5P/k/+T/5P/i/+L/4v/i/+H/4f/h/+H/4f/g
/+D/4P/g/+D/4P/g/+D/4P/g/9//4f/h/+D/4P/g/+D/4P/g/93/3f/d/93/3f/d/93/
3f/d/93/3P/c/9z/3P/c/9z/3P/c/97/3v/f/97/3//g/+D/5P/l/+b/5//m/+b/5v/m
/+X/5P/k/+T/5v/p/+n/6f/n/+f/5v/m/+b/5v/m/+T/4//h/97/2//a/9j/2P/Z/9r/
2v/a/9r/2v/Y/9f/1//V/9T/0v/Q/9D/0f/R/9H/0v/S/9L/0v/Q/9D/0P/Q/9D/0P/Q
/9D/0P/Q/9D/0P/P/8//zv/M/8r/zP/P/9D/0//Z/+L/8f8HABoAKgA7AE0AVABHACMA
AADu/97/zP/E/8j/zf/R/9b/2f/a/93/3//f/97/3v/c/9z/2//b/9v/2//b/9v/2f/Z
/9n/2f/Z/9n/2P/Y/9r/2v/a/9v/2//b/9v/2//Z/9r/2v/a/9r/2v/a/9r/2v/a/9r/
2v/Y/9j/2P/Z/9r/2v/a/9r/2v/a/9r/2v/Z/9r/2v/a/93/3f/d/93/3f/f/9//4P/g
/+D/4P/g/+H/4v/j/+X/5//o/+n/6v/r/+z/7f/u/+//8f/y//P/9f/2//f/+P/4//n/
+v/7//z//f/+//7///8AAAAAAAACAAMAAwADAAMAAQAAAP///P/7//r/9//2//T/8v/w
/+z/6f/m/+T/4//h/9//3f/Z/9j/1v/U/9P/0f/R/9D/zf/L/8r/yf/K/8r/yf/J/8f/
x//H/8f/xP/E/8T/xP/C/8L/wv/C/8T/xP/E/8T/wv/C/8L/wv/B/8H/wf/B/8P/w//D
/8P/wf/B/8H/wf/D/8P/w//D/8P/w//D/8P/w//E/8T/xP/E/8T/xP/E/8T/xP/E/8X/
w//D/8P/xP/E/8T/xP/E/8T/xf/F/8X/xf/F/8X/xf/D/8T/xP/E/8T/xP/E/8T/wv/C
/8L/wv/B/8H/wf/B/8H/wP/A/8D/vv++/77/vv++/77/vv+9/73/vf+8/7z/vP+8/7z/
vP+7/7v/u/+7/7n/uf+5/7n/u/+7/7r/uv+6/7j/uP+4/7j/uv+8/7z/vf+8/73/vv++
/8D/wf/C/8P/xP/E/8T/xP/B/8D/wP/A/8D/w//D/8P/w//D/8L/wv/A/8D/wP++/73/
u/+4/7X/sv+w/7D/sf+y/7L/sv+y/7D/rv+t/63/q/+q/6j/pv+m/6f/p/+n/6b/pv+m
/6b/pv+m/6b/pv+m/6b/pv+m/6T/pP+k/6T/o/+j/6L/oP+g/6L/of+i/6X/q/+2/8n/
3f/w/wAAEwAhACIADwDp/8z/vP+s/5r/mP+c/5//pf+q/6v/rP+v/7H/r/+w/67/rv+u
/63/rf+t/63/rf+t/6v/q/+r/6v/rf+t/6z/rP+q/6r/qv+r/63/rf+t/63/q/+s/6z/
rP+s/6z/rP+s/6z/rP+s/6z/qv+q/6r/q/+q/6r/qv+q/6z/rP+s/6z/q/+s/6z/rP+t
/63/rf+t/63/r/+v/7D/sP+w/7D/sP+x/7L/s/+1/7f/uP+5/7r/uf+6/7v/vP+//8H/
wv/B/w==
         </WaveFormData>
      </LeadData>
      <LeadData>
         <LeadByteCountTotal>10000</LeadByteCountTotal>
         <LeadTimeOffset>0</LeadTimeOffset>
         <LeadSampleCountTotal>5000</LeadSampleCountTotal>
         <LeadAmplitudeUnitsPerBit>4.88</LeadAmplitudeUnitsPerBit>
         <LeadAmplitudeUnits>��V</LeadAmplitudeUnits>
         <LeadHighLimit>2147483647</LeadHighLimit>
         <LeadLowLimit>268435456</LeadLowLimit>
         <LeadID>V1</LeadID>
         <LeadOffsetFirstSample>0</LeadOffsetFirstSample>
         <FirstSampleBaseline>0</FirstSampleBaseline>
         <LeadSampleSize>2</LeadSampleSize>
         <LeadOff>FALSE</LeadOff>
         <BaselineSway>FALSE</BaselineSway>
         <ExcessiveACNoise>FALSE</ExcessiveACNoise>
         <MuscleNoise>FALSE</MuscleNoise>
         <LeadDataCRC32>3723991245</LeadDataCRC32>
         <WaveFormData>
EAAQABAAEAAQABAAEAAQABIAEgASABIAFAAUABQAFAAUABQAFAAUABIAEgASABIAFAAU
ABQAFAAUABQAFAAUABQAFAAUABQAFAAUABQAFAAUABQAFAAUABQAFAAUABQAFAAUABQA
FAASABIAEgASABIAEgASABIAFAAUABQAFAAUABQAFAAUABQAFAAUABQAEgASABIAEgAU
ABQAFAAUABQAFAAUABQAFgAWABYAFgAUABQAFAAUABYAFgAWABYAGAAYABgAGAAWABYA
FgAWABYAFgAWABYAFgAWABYAGAAYABgAGAAXABcAFwAYABkAGgAbABwAHgAeAB4AHgAe
AB4AHQAbABsAGQAXABUAEwASABEAEAAQAA4ADAAMAAwADQAOAA0ADgANAA8AEAAQABAA
EAAPAA8ADwAPAA8ADwANAA0ADQANAA0ADQANAA0ADAAMAAwADQALAAsACwALAAsACwAL
AAwACgAKAAwADgAOABEAFQAZABsAGQAXABkAGAARAAUA+v/t/9n/wv+v/6v/sf+4/8D/
wv+8/7b/sf+l/5z/pf+w/7n/xf/T/+L/7P/z//v/AQAFAAgACgAMAAwADQAMAA0ADQAN
AA4ADgAOAA4ADgAPAA8ADwANAA4ADgAOAA4ADgAOAA4ADgAOAA4ADgAOAA8ADwAPAA8A
DwAPAA8ADQANAA4ADwANAA0ADQANAA0ADQANAA0ACwALAAsACwALAAsACwAKAAgACAAI
AAgABgAGAAUABQAFAAQAAwADAAQAAwACAAIA/////////v/9//z//P/7//v/+f/4//f/
9//3//b/9v/0//P/8//z//H/8P/w//D/7//v/+//7//v/+//8f/x//L/8v/0//X/9v/3
//f/9//1//f/+P/4//j/+f/5//n/+f/5//r/+v/5//n/+f/5//n/+v/6//r/+v/6//r/
+v/4//j/+P/5//n/+f/5//n/+f/5//n/+f/3//f/9//3//f/9//3//f/9f/1//X/9f/1
//X/9f/1//X/9f/1//X/9f/1//X/9f/z//P/8//y//L/8v/z//P/8//z//P/8v/y//L/
8v/y//L/8v/y//L/8v/y//L/8v/w//D/8P/w//D/8P/v/+//8f/x//H/8f/v/+//7//u
/+7/7v/u/+3/7//v/+//7//v/+//7//v/+3/7f/t/+3/7f/t/+3/7f/t/+3/7f/t/+3/
7f/t/+3/7P/s/+z/7P/s/+7/8P/w//D/8P/v/+//7//y//P/9P/1//T/9v/2//b/9v/2
//X/8//w/+//7f/r/+f/5f/l/+X/5v/o/+n/6P/m/+b/5v/m/+T/5P/l/+f/5v/m/+b/
5v/l/+X/5f/l/+X/5f/l/+X/5f/l/+X/5f/l/+X/5P/k/+T/5f/l/+X/5f/l/+X/5f/l
/+b/5v/m/+j/6P/s/+//9f/5//f/9//7//f/8P/l/9v/yv+1/5v/hP95/3n/ff+C/4L/
fP9y/2j/X/9l/3j/h/+S/5//sf/B/8z/1P/b/+H/5f/r/+z/7P/u/+7/7//y//P/8//z
//b/9v/2//b/9v/3//f/9//1//b/9v/2//b/9v/2//b/9v/2//b/9v/2//f/9//3//n/
+f/5//n/+f/5//r/+//7//v/+//7//v/+//7//v/+//7//v/+//7//v/+//6//r/+v/6
//r/+P/4//f/9//3//b/9f/1//b/9f/0//T/8f/x//H/8P/v/+7/7v/t/+3/6//q/+n/
6//r/+r/6v/o/+f/5//n/+f/5v/m/+b/5f/l/+X/5f/n/+f/6f/p/+r/6v/s/+3/7v/v
/+//7//v//H/8v/y//L/8//z//P/8//z//T/9P/z//P/8//z//P/9P/0//T/9P/0//T/
9P/0//T/9P/1//X/9f/1//X/9f/1//X/9f/1//X/9f/1//X/9f/1//X/9f/1//X/9f/1
//X/9f/1//X/9f/1//X/9f/1//X/9f/1//X/9f/0//T/9P/1//X/9f/1//X/9P/0//T/
9P/0//T/9P/0//T/9P/0//T/9P/0//T/9P/0//T/9P/z//P/8//z//P/8//x//H/8f/w
//D/8P/w/+//8f/x//H/8f/x//H/8f/x//H/8f/x//H/8f/x//H/8f/x//H/8f/x//P/
8//x//H/8v/y//L/8v/y//L/9P/0//T/9P/z//P/8//2//f/+P/5//r//P/8//z/+v/6
//n/9//0//P/8f/v/+3/6//r/+v/7f/u/+7/7P/s/+z/7P/s/+r/6v/r/+3/7v/u/+7/
7v/t/+3/7f/t/+3/7f/t/+3/7f/t/+3/7f/t/+3/7P/s/+z/7f/t/+3/7//v/+//7//t
/+7/7v/u//D/8v/0//n///8DAAEAAQADAP//9v/t/+P/0v+3/53/iv+D/4P/hf+I/4j/
fv9y/2j/Zf9z/4j/lf+g/6//wf/P/9j/4P/n/+v/8f/1//b/9v/4//j/+f/6//v/+//7
//z//P/8//z//P/9//3//f/9//7//v/+//7//v/+//7//v/+//7//v/+////////////
/////////////wAAAQABAAEAAQABAAEAAQABAAEAAQABAAEAAQABAAEAAQAAAAAAAAAA
AAAAAgACAAEAAQABAAAA/////wAA///+//7/+//7//v/+v/5//j/+P/3//f/9f/0//P/
8//z//L/8v/y//H/8f/x//H/8P/w//D/7//v/+//7//w//H/9P/1//b/9v/4//n/+v/7
//v/+//7//3//v/+//7//////////////wAAAAABAAEAAQABAP//AAAAAAAAAAAAAAAA
AAAAAAAAAAABAAEAAQABAAEAAQABAAEAAQABAAEAAQABAAEAAQABAAEAAQABAAEAAQAB
AAEAAQABAAMAAwADAAMAAQABAAEAAQADAAMAAwACAAIAAgADAAMAAQABAAEAAAACAAIA
AgACAAIAAgACAAIAAgACAAIAAgAAAAAAAAAAAAAAAAD/////AQABAAEAAQD////////+
/wAAAAAAAP////////////////////////////////////////////////////////3/
/f/9//3//f/////////+//7//v/+//7/AAACAAIAAgACAAEAAQABAAIAAwAEAAUABgAI
AAgACAAGAAYABQADAAIAAQD///3/+//5//n/+f/5//r/+v/4//j/+P/4//j/9v/2//f/
+f/6//r/+v/6//n/+f/5//n/+f/5//n/+f/5//n/+f/5//n/+f/4//j/+P/5//n/+f/5
//n/+f/5//v//P/8//z//P/+/wAAAwAJAAsACwALAA0ACwACAPn/8f/g/8n/rf+a/5P/
lf+X/5r/mv+Q/4T/ev93/4H/lP+j/6z/u//L/9n/4v/q//H/9//9/wEAAgACAAQABAAF
AAYABwAHAAcACAAIAAgACAAKAAsACwALAAsADAAMAAwADAAMAAwADAAMAAwADAAMAAwA
DQANAA0ADQANAA0ADQANAA0ADgAPAA8ADwAPAA8ADwAPAA8ADwAPAA8ADwAPAA8ADwAP
AA4ADgAOAA4ADgAMAAwACwALAA0ADAALAAsACgAJAAgACAAFAAUABQAEAAMAAgACAAEA
AwABAAAA//8BAAEAAAAAAP7//f/9//3//f/8//z//P/9//3//f/9//////8BAAEAAgAC
AAQABQAGAAcABwAHAAcACQAKAAoACgALAAsACwALAAsADAAMAA0ADQANAA0ACwAMAAwA
DAAMAAwADAAMAAwADAAMAA0ADQANAA0ADQANAA0ADQANAA0ADQANAA0ADwAPAA8ADwAN
AA0ADQANAA0ADQANAA0ADwAPAA8ADwANAA0ADQANAA8ADwAPAA4ADgAOAA8ADwAPAA8A
DwAOAA4ADgAOAA4ADgAOAA4ADgAOAA4ADgAOAA4ADgAOAA4ADgAOAA0ADQANAA0ADQAN
AA0ADQANAAwADAAMAAwACwALAAsACwALAAsACwALAAsACwALAAsACwANAA0ADQANAA0A
DQANAA0ADwAPAA8ADwAPAA8ADwAPAA8ADwAPAA8AEQARABIAEgASABIAEgAUABYAFgAW
ABYAFQAVABUAGAAZABoAGwAcAB4AHgAeAB4AHgAdABsAGAAXABUAEwARAA8ADwAPAA8A
EAAQAA4ADgAOAA4ADgAKAAoACwANABAAEAAQABAADwAPAA8ADwAPAA8ADwAPAA0ADQAN
AA0ADQANAAwADAAMAA0ADQANAA0ADQANAA0ACwAMAAwADAAMAAwADgARABcAGwAZABcA
GQAbABgADwAFAPj/4//L/7b/q/+r/7H/tv+6/7T/pv+c/5X/k/+g/6//uv/D/9H/4f/s
//b//f8DAAcACwAOAA4AEAAQABEAEAARABEAEQAQABAAEAAQABIAEwATABMAEQASABIA
EgASABIAEgASABIAEgASABIAEAARABEAEQARABEAEQARABEAEQASABMAEwATABMAEwAT
ABMAEwATABEAEQARABEAEQARABEAEAAOAA4ADgAOAA4ADgANAA0ADQAMAAsACwAKAAkA
CAAIAAcABwAHAAYABQAEAAQAAwAFAAMAAgABAAMAAwACAAIAAAD///////8BAAAAAAAA
AP///////////////wEAAQAAAAAAAgADAAQABQAFAAUABQAHAAgACAAGAAcABwAHAAkA
CQAKAAoACQAJAAkACQAHAAgACAAIAAgACAAIAAgACAAIAAgACQAIAAcABgAFAAcABwAH
AAcABwAHAAcABwAHAAcABwAHAAUABQAFAAUABQAFAAUABQAFAAUABQAFAAUABQAFAAUA
BQAFAAUABAACAAIAAwADAAMAAwADAAIAAgACAAIAAgACAAIAAgACAAIAAgACAAIAAAAA
AAAAAAAAAAAA/////////////////////////v/+//7//v/9//3//f/9//3//f/9//3/
/f/9//3//f/9//v/+//7//v//f/9//3//f/9//3//f/9//3//f/9//3////+//z//P/8
//z//P/+//7//v/+//3//f/9//z//f/+////AgAEAAQABAAGAAYABQADAAIAAQD///3/
+f/3//f/9//2//b/9f/y//T/9P/0//T/8P/w//H/8//0//T/9P/0//X/9f/1//X/9f/1
//X/9f/1//X/9f/1//P/8//y//L/9P/1//X/9f/1//X/9f/1//X/9v/2//b/+P/6//z/
//8DAAcABQADAAEAAwAAAPv/8f/m/9f/w/+u/5//nf+n/7D/tv+4/7D/qP+j/5v/kv+X
/6T/rf+5/8f/1P/e/+X/7f/z//f//P/+/wAAAAABAAAAAQABAAEAAgACAAIAAgACAAMA
AwADAAEAAgACAAIABAAEAAQABAAEAAQABAAEAAYABwAHAAcABwAHAAcABwAFAAUABgAH
AAcABwAHAAcABwAHAAcABwAFAAUABQAFAAUABQAFAAQABAAEAAQABAAEAAQAAwADAAMA
AgABAAEAAgABAAAAAAD////////+/////v/+//3////9//z/+//7//v/+v/6//r/+f/5
//n/+f/4//j/+P/3//f/9//3//n/+f/7//v//P/8//7///8AAAEAAQABAAIABQAHAAgA
CAAJAAkACQAJAAkACgAKAAkACQAJAAkACwAMAAwADAAMAAwADAAMAAwADAAMAA0ADQAN
AA0ADQAPAA8ADwAPAA8ADwAPAA8ADwAPAA8ADwAPAA8ADwAPABEAEQARABEAEQARABEA
EQARABEAEQARABEAEQARABAAEAAQABEAEQARABEAEQAQABIAEgASABIAEgASABIAEgAS
ABIAEgASABAAEAAQABAAEAAQAA8ADwARABEAEQARABEAEQARABAAEgASABIAEQARABEA
EQARABMAEwATABMAEQARABEAEQARABEAEQARAA8ADwAPAA8AEQARABEAEQARABEAEQAQ
AA4ADgAOAA4ADgAQABAAEAAQAA8ADwAPAA4ADwAQABEAEgAUABQAFAAWABYAFQATABIA
EQAPAA0ACQAHAAcABwAFAAYABgAEAAQABAAEAAQAAgACAAMABQAEAAQABAAEAAMAAwAD
AAMAAQABAAEAAQABAAEAAQABAAEAAQAAAAAA//////7//f//////////////AAAAAAAA
AAACAAIAAwAHAAsADwALAAkACQAIAAEA9//s/93/yf+0/6H/m/+j/6r/sv+0/6z/ov+d
/5P/jP+V/6D/q/+1/8X/1P/e/+X/7f/1//n//P/+/wAAAAABAAIAAwADAAMABAAEAAQA
BAACAAMAAwADAAEAAgACAAIAAgACAAIAAgACAAIAAgACAAIAAwADAAMAAwADAAMAAwAD
AAMABAAFAAMAAwADAAMAAwADAAMAAwABAAEAAQABAAEAAQABAAAA/v/+//7//v/+//7/
/f/9//3//P/7//v//P/7//r/+v/5//n/+f/4//f/9v/2//X/9//1//T/8//z//P/8v/y
//L/8f/x//H/7//u/+7/7v/t/+3/7f/t/+3/7f/v/+//7v/u//D/8f/0//X/9f/1//X/
9//4//j/+P/5//n/+f/5//n/+v/6//n/+f/5//n/+f/6//r/+v/8//z//P/8//z//P/8
//3/+//7//v/+//7//v/+//7//v/+//7//v/+//7//v/+//7//v/+//7//v/+//7//v/
+//7//v/+//7//v/+//7//v/+//7//r/+P/4//n/+f/7//v/+//6//r/+v/6//r/+v/6
//r/+v/6//r/+v/6//r/+v/6//r/+v/6//n/+f/5//n/+f/5//n/+f/5//j/+v/6//r/
+f/5//n/+f/5//v/+//7//v/+f/5//n/+f/5//n/+f/5//n/+f/5//n/+f/5//n/+f/5
//n/+f/5//n/+f/6//r/+v/6//r/+v/8//z//P/8//v/+//7//z//f/+////AAACAAIA
AgACAAIAAQD///z/+//5//f/8//x//H/8f/z//T/9P/y//L/8v/y//L/8P/w//H/8//0
//T/9P/0//P/8//z//P/8//z//P/8//z//P/8//z//P/8//y//L/8v/z//P/8//z//P/
8//z//P/9P/0//T/9v/2//j/+f///wUABwADAAMABQAAAPf/7f/i/8//tf+e/43/if+J
/47/kP+O/4b/ev9x/23/fP+P/5r/pf+z/8f/1P/c/+P/6//x//X/+P/6//z//P/9//7/
////////AAAAAAAAAAAAAAEAAQABAAEAAgACAAIAAgACAAIAAgACAAIAAgACAAIAAwAD
AAMAAwADAAMAAwADAAMABAAFAAUABQAFAAUABQAFAAUABQAFAAUABQAFAAUABQAFAAQA
BAAEAAQABAAEAAQAAwADAAMAAgABAAEAAAD///7//v/9//3//f/8//v/+v/6//n/+f/3
//b/9f/1//X/9P/0//T/8//z//P/8//y//L/8v/z//P/8//z//P/8//1//X/9P/0//b/
9//4//n/+f/5//n/+//8//z//v//////////////AAAAAP////////////8AAAAAAAAA
AAAAAAAAAAAAAAAAAAEAAQABAAEAAQABAAEAAQABAAMAAwADAAMAAwADAAMAAwADAAMA
AwADAAMAAwADAAMAAwADAAMAAwADAAMAAwADAAMAAwADAAIAAgACAAMAAwABAAEAAQAA
AAIAAgACAAIAAgACAAIAAgACAAIAAgACAAIAAgACAAIAAgACAAEAAQABAAEAAQABAAEA
AQABAAAAAAAAAAAA//8BAAEAAQABAAEAAQABAAEA////////////////////////////
//////////////8BAP//AQABAP7/AAAAAAAAAAAAAAIAAgACAAIAAQABAAEABAAFAAYA
BwAIAAoACgAKAAgACAAHAAUAAgABAP///f/7//n/+f/5//n/+v/6//j/+P/4//j/+P/2
//b/9//5//r/+v/6//r/+f/5//n/+f/7//v/+//7//n/+f/5//n/+f/5//j/+P/4//n/
+f/5//v/+//7//v/+//8//z//P/8//z/AAADAAkADQALAAkACwALAAQA+//z/+L/yf+v
/5z/kf+P/5H/lP+U/47/hP94/3H/e/+O/53/qP+1/8X/1f/g/+j/7//1//v///8AAAAA
AgACAAMABAAFAAUABQAGAAYABgAGAAgACQAJAAkABwAIAAgACAAIAAgACAAIAAgACAAI
AAgACAAJAAkACQAJAAkACQAJAAsACwAMAA0ACwALAAsACwANAA0ADQANAA0ADQANAA0A
DQANAA0ADAAMAAwADAAMAAwADAALAAsACwAKAAkACQAKAAkACAAIAAUABQAFAAQABQAE
AAQAAwADAAEAAAD////////+//7//v/9//3//f/9//z//P/8//3//f/9//3//f/9////
//8AAAAAAgADAAQABQAFAAUABQAHAAgACAAIAAkACQAJAAkACQAKAAoACwALAAsACwAL
AAwADAAMAAwADAAMAAwADAAMAAwADQALAAsACwALAAsACwALAAsACwALAAsACwANAA0A
DQANAA0ADQANAA0ACwALAAsACwANAA0ADQANAAsACwALAAsACwALAAsACgAMAAwADQAN
AAsACwALAAoACgAKAAoACgAKAAoACgAKAAgACAAIAAgACgAKAAoACgAIAAgABwAHAAcA
BwAHAAcABwAHAAcABgAGAAYABgAFAAcABwAHAAcABwAHAAcABwAFAAUABQAFAAcABwAH
AAcABQAFAAUABQAFAAUABQAFAAUABQAFAAUABQAFAAQABAAEAAQABAAEAAYABgAGAAYA
BQAFAAUACAAJAAoACwAMAA4ADgAOAAwADAALAAkABAADAAEA//////3//f/9//3//v/+
//z/+v/6//r/+v/6//r/+//9//7//v/+//7//f/9//3//f/7//v/+//7//3//f/9//3/
/f/9//z//P/8//3//f/9//v/+//7//v//f/+//7//v/+/wAAAgAHAAsADQALAAkACQAJ
AAIA+f/x/+D/y/+z/6L/nf+h/6X/qv+q/6D/lP+O/4f/i/+a/6f/sv+9/83/2//m/+7/
8//5//3/AQAEAAQABgAGAAcACAAJAAkACQAKAAoACgAKAAoACwALAAsACQAKAAoACgAK
AAoACgAKAAoACgAKAAoACgALAAsACwALAAsACwALAAsACwAMAA0ADQANAA0ADQANAA0A
DQANAA0ADQANAA0ACwALAAsACgAKAAoACgAKAAoACgAJAAkACQAIAAcABwAGAAUABAAE
AAEAAQABAAAAAQAAAAAA//8BAP///v/9//3//f/8//z//v/9//3//f/9//z//P/8//3/
/f/9//3//f/9//////8AAAAAAgADAAQABQAFAAUABQAHAAgACAAIAAkACQAJAAkACQAK
AAoACwALAAsACwALAAwADAAMAAwADAAMAAwADgAOAA4ADwAPAA8ADwAPAA0ADQANAA0A
DQANAA0ADQANAA0ADQANAA8ADwAPAA8ADwAPAA8ADwAPAA8ADwAPAA0ADQANAA0ADQAN
AA0ADAAOAA4ADwAPAA0ADQANAAwACgAKAAoACgAMAAwADAAMAAoACgAKAAoACgAKAAoA
CgAKAAoACQAJAAsACwALAAsACwALAAsACgAKAAoACgAJAAkACQAJAAkACQAJAAkACQAJ
AAkACQAJAAkACQAJAAkACQAJAAkACQAJAAkACQAJAAkACQAJAAgACAAIAAgACAAIAAoA
CgAKAAoACQAJAAkADAANAA4ADwAQABIAEgASABIAEgARAA8ADAALAAkABwAFAAMAAwAD
AAMABAAEAAIAAgACAAIAAgAAAAAAAQADAAQABAAEAAQAAwADAAMAAwADAAMAAwADAAMA
AwADAAMAAwADAAIAAgACAAMAAwADAAMAAwADAAMAAwAEAAQABAAIAAgACgANABEAFQAT
ABEAEQARAA4ABQD9//D/3//L/7T/qf+r/7X/vP/A/77/tP+u/6f/nf+e/6X/sP+7/8n/
2f/m//D/9//9/wMABwAKAAwADgAOAA8AEAARABEAEQASABIAEgASABAAEQARABEAEwAU
ABQAFAASABIAEgASABQAFAAUABQAEgATABMAEwAVABUAFQAVABUAFQAWABcAFwAXABcA
FwAXABcAFwAXABUAFQAVABUAFQAVABUAFAAUABQAFAAUABQAFAATABMAEwASABEAEQAS
ABEAEAAQAA8ADwAPAA4ADwAOAA4ADQAPAA0ADAALAAsACwAKAAoACAAHAAcABwAFAAQA
BAAEAAUABQAFAAUABwAHAAkACQAKAAoADAANAA4ADwAPAA8AEQATABQAFAAUABUAFQAV
ABUAFQAWABYAGQAZABkAGQAXABgAGAAYABoAGgAaABoAGgAaABoAGwAZABkAGQAZABsA
GwAbABsAGwAbABsAGwAbABsAGwAbABsAGwAbABsAGQAZABkAGQAbABsAGwAbABkAGQAZ
ABkAGQAZABkAGAAYABgAGQAZABkAGQAZABgAGAAYABgAGAAYABgAGAAYABYAFgAWABYA
FgAWABYAFgAUABQAEwATABMAEwATABMAFQAVABUAFAAWABYAFgAVABMAEwATABMAEwAT
ABMAEwATABMAEwATABEAEQARABEADwAPAA8ADwARABEAEQARABEADwAPAA8AEAAQABAA
EAAQABAAEgASABIAEAAPAA8ADwAQABEAEgATABIAFAAUABQAFAAUABMAEQAOAA0ACwAJ
AAcABQAFAAUABQAGAAYABAAEAAQABAAEAAIAAgADAAUABAAEAAQABAABAAEAAQABAAEA
AQABAAEAAQABAAEAAQD//////v/+//7//////////////////////wAAAAAAAAAAAgAE
AAcADQAPAA0ACwALAAkAAgD5/+//4v/P/7f/ov+Z/53/pf+s/67/qP+e/5b/j/+J/5D/
nf+o/7P/wf/R/97/5v/t//P/+f/7//7/AAACAAIAAwAEAAUABQAFAAYABgAGAAYABgAH
AAcABwAFAAYABgAGAAYABgAGAAYABgAGAAYABgAGAAcABwAHAAcABwAHAAcABwAHAAgA
CQAJAAkACQAJAAkACQAJAAkABwAHAAcABwAHAAcABwAGAAYABgAGAAYABAAEAAMAAwAD
AAIAAQABAAIAAQAAAAAA/f/9//3//P/7//r/+v/5//v/+f/4//f/9//3//b/9v/2//X/
9f/1//X/9P/0//T/8//z//P/8//z//P/9f/1//b/9v/4//n/+v/7//v/+//9////AAAA
AAAAAQABAAEAAQABAAIAAgABAAEAAQABAAEAAgACAAIAAgACAAIAAgACAAIAAgADAAMA
AwADAAMAAwADAAMAAwADAAMAAwADAAMAAwADAAMAAwADAAMAAwADAAMAAwADAAMAAwAD
AAMAAwADAAMAAwABAAEAAQAAAAIAAgADAAMAAQABAAEAAAACAAIAAgACAAAAAAAAAAAA
AAAAAAAAAAAAAAAAAAAAAAAAAAD////////////////////////+/wAAAAAAAP//////
////////////////////////////////////////////////////////////////////
/////////////wAAAAAAAAAAAAAAAAIAAgACAAIAAQABAAEABAAFAAYABwAIAAoACgAK
AAoACgAJAAcABAADAAEA///9//v/+//7//v//P/8//r/+v/6//r/+v/4//j/+f/7//z/
/P/8//z/+//7//v/+//7//v/+//7//v/+//7//v//f/9//z//P/8//3//f/9//3//f/9
//3//f/+//7//v8AAAAAAgAFAAsADwAPAA0ADQAPAAgA///3/+j/0f+5/6L/l/+V/5f/
nP+e/5r/kP+G/33/ff+Q/6H/qv+3/8f/1//i/+z/8//5////BQAGAAYACAAIAAkACgAL
AAsACwAOAA4ADgAOAA4ADwAPAA8ADQAOAA4ADgAQABAAEAAQABAAEAAQABAAEAARABEA
EQARABEAEQARABEAEQASABMAEwATABMAEwATABMAEwATABUAFQAVABUAFQAVABUAFAAU
ABQAFAAUABQAFAATABMAEwASABEAEQAQAA8ADgAOAA0ADQANAAwACwAKAAoACQALAAkA
CAAHAAcABwAGAAYABgAFAAUABQAFAAQABAAEAAUABQAFAAUABQAFAAcABwAIAAgACgAL
AAwADQANAA0ADQAPABAAEAASABMAEwATABMAEwAUABQAEwATABMAEwATABQAFAAUABQA
FAAUABQAFAAUABQAFQAVABUAFQAVABUAFQAVABUAFQAVABUAFQAVABUAFQAVABcAFwAX
ABcAFwAXABcAFwAXABcAFwAXABcAFwAXABcAGQAZABkAGAAWABYAFwAXABcAFwAXABYA
GAAYABgAGAAYABgAGAAYABgAGAAYABgAGAAYABgAGAAYABgAFwAXABcAFwAXABcAFwAX
ABcAFgAWABYAFgAVABcAFwAXABcAFwAXABcAFwAVABUAFQAVABUAFQAVABUAFQAVABUA
FQAVABUAFQAVABcAFwAXABcAFwAXABcAFwAWABYAFgAWABYAFgAYABgAGAAaABkAGQAZ
ABwAHQAeAB8AHgAgACAAIAAeAB4AHQAbABgAFwAVABMAEwARABEAEQATABQAFAASABAA
EAAQABAAEAAQABEAEwASABIAEgASABMAEwATABMAEwATABMAEwATABMAEwATABUAFQAU
ABQAEgATABMAEwATABMAEwATABMAFAAUABQAFgAWABgAHQAjACcAJQAjACMAIwAcABUA
DQD+/+X/zf+4/7H/sf+z/7j/uP+w/6b/mv+T/5v/rP+7/8b/0//h//H//P8EAAsAEQAX
ABsAHAAcAB4AHgAfACIAIwAjACMAJAAkACQAJAAmACcAJwAnACUAJgAmACYAJgAmACYA
JgAoACgAKAAoACYAJwAnACcAJwAnACcAJwAnACcAKAApACkAKQApACkAKQApACkAKQAp
ACkAKQApACsAKwArACoAKAAoACgAKAAoACgAJwAnACkAKAAnACcAJgAlACQAJAAjACMA
IQAgAA==
         </WaveFormData>
      </LeadData>
      <LeadData>
         <LeadByteCountTotal>10000</LeadByteCountTotal>
         <LeadTimeOffset>0</LeadTimeOffset>
         <LeadSampleCountTotal>5000</LeadSampleCountTotal>
         <LeadAmplitudeUnitsPerBit>4.88</LeadAmplitudeUnitsPerBit>
         <LeadAmplitudeUnits>��V</LeadAmplitudeUnits>
         <LeadHighLimit>2147483647</LeadHighLimit>
         <LeadLowLimit>268435456</LeadLowLimit>
         <LeadID>V2</LeadID>
         <LeadOffsetFirstSample>0</LeadOffsetFirstSample>
         <FirstSampleBaseline>0</FirstSampleBaseline>
         <LeadSampleSize>2</LeadSampleSize>
         <LeadOff>FALSE</LeadOff>
         <BaselineSway>FALSE</BaselineSway>
         <ExcessiveACNoise>FALSE</ExcessiveACNoise>
         <MuscleNoise>FALSE</MuscleNoise>
         <LeadDataCRC32>2013431075</LeadDataCRC32>
         <WaveFormData>
5v/m/+b/5v/k/+T/5P/k/+L/4v/i/+L/4P/g/+D/4P/e/97/3v/e/97/3v/e/97/3v/e
/97/3v/g/+D/4P/g/+D/4P/g/+D/4P/g/+D/4P/g/+D/4P/g/+L/4v/i/+L/4v/i/+L/
4v/i/+L/4v/i/+L/4v/i/+L/4v/i/+L/4v/i/+L/4v/i/+L/4v/i/+L/4P/g/+D/4P/g
/+D/4P/g/97/3v/e/97/3P/c/9z/3P/c/9z/3P/c/9z/3P/c/9z/2v/a/9r/2v/Y/9j/
2P/Y/9b/1v/W/9b/1v/W/9b/1v/W/9b/1v/W/9T/1P/W/9j/1//Y/9v/2//a/9v/3P/d
/9z/3f/e/+H/4v/h/9//3v/d/93/3f/d/93/2//b/9j/1v/U/9L/0v/R/9L/0v/S/9T/
0//S/9H/0P/P/8//zv/L/8v/y//L/83/zf/N/83/zf/N/87/z//N/83/zv/O/9D/0P/Q
/9D/z//R/9H/0//X/9z/5P/r/+//8//9/wwAEwARABAAEwAPAAUA9v/m/9D/vP+i/3X/
Nf///u3+7v70/gH/H/88/1P/bP+J/6D/sP+8/8f/0v/W/9r/3//g/+P/5P/l/+b/5//o
/+r/6//s/+3/7f/v//D/8f/0//X/9f/3//b/9//3//j/+//8//3//f/+////////////
AAAAAAEABAAFAAUABQAGAAcACAAJAAwADQAOAA8AEAASABQAFQAYABkAGgAcAB4AHwAh
ACMAIwAlACcAKAAsAC4AMAAwADUANwA4ADkAPQA/AEAAQgBEAEUASABIAEkASgBLAEwA
TgBOAE8ATwBPAE8ATgBNAEwASgBJAEYARgBDAEIAQAA8ADkANQAyADAALAAoACUAIQAe
ABsAGAAVABIADwANAAoABwAGAAMAAQD///3/+//7//r/+f/3//b/9f/0//P/9P/0//P/
8v/w//D/8P/x/+//7v/u/+7/7v/u/+7/7v/u/+3/7f/t/+3/7f/t/+3/7v/u/+7/7v/v
/+//7//v//L/8v/y//L/8//z//P/9P/2//b/9v/2//b/9v/2//b/+P/4//j/+f/5//n/
+f/6//j/+f/5//n/+f/5//r/+v/6//r/+v/6//n/+f/6//r//P/8//z//P/6//r/+v/6
//r/+v/6//r/+P/4//j/+P/3//f/9//3//b/9v/1//X/9v/2//b/9v/1//X/9f/1//P/
9f/0//T/8v/y//L/8v/y//L/8v/0//T/9P/0//T/9P/2//j/+f/6//3//f/+/////v//
/wAAAQACAAUABQADAAAA/v/9//3//////////f/9//r/9//0//H/8P/w//L/8//0//T/
8//y//H/8P/v/+3/7P/r/+v/6//r/+v/6//r/+v/6//r/+z/7f/t/+3/7P/s/+z/7P/s
/+z/7f/t/+3/7//z//r/AgAJAA0AGQAlACoAJwAnACYAIQAZAAsA+P/g/8T/ov9y/zf/
A//l/t/+5v78/iH/Rf9g/3n/mP+x/8L/0v/e/+X/7v/0//b/+P/4//r/+v/7//z//f/+
/wAAAQACAAMAAwAFAAYABwAIAAkACQALAAwADQANAA4ADQAOAA8ADwAQABEAEQARABEA
EgASABMAFAAVABUAFQAWABcAGAAZABwAHQAeAB8AHgAgACIAIwAkACUAJgAoACoAKwAt
AC8ALwAxADMANAA2ADgAOgA6AD8AQQBCAEMARQBHAEgASgBMAE0AUABQAFEAUgBTAFQA
UgBSAFMAUwBTAFMAUgBRAFIAUABPAEwASgBHAEYARAA+ADsANwA0ADAALAAoACUAIQAe
ABsAGAAVABIADwANAAoABwAGAAMA///9//v/+f/5//j/9//1//L/8f/w/+//7v/u/+3/
7P/s/+z/7P/t/+v/6v/q/+r/6v/q/+r/6v/s/+v/6//r/+3/7f/t/+3/7v/u/+7/7v/t
/+3/7f/t/+7/7v/u/+7/7//v/+//8P/w//D/8P/w//L/8v/y//L/8v/y//L/8//z//P/
8//0//L/8//z//P/8f/x//L/8v/y//L/8v/y//H/8f/y//L/8P/w//D/8P/w//D/8P/w
/+7/7v/u/+7/7v/u/+7/7v/t/+3/7f/t/+z/7P/r/+v/6v/q/+r/6v/r/+v/6//r/+v/
6//q/+r/6v/q/+r/6v/q/+r/6v/s/+z/7P/s/+z/7P/u//D/8f/y//X/9f/2//f/+P/5
//r/+//8///////9//r/+P/3//f/9//3//f/9f/1//L/7//s/+n/6P/o/+r/6//s/+z/
6//o/+f/5v/l/+f/5v/l/+X/5f/l/+X/5f/l/+X/5f/l/+b/5//n/+f/6P/o/+j/6P/o
/+j/6f/p/+n/7f/x//j/AAAHAA0AGQAlACgAJwApACYAHwATAAMA8P/a/7j/jP9U/xf/
5/7P/sv+2v78/iP/R/9i/33/mv+z/8L/0P/a/+P/6v/w//L/9P/0//b/9v/1//b/9//4
//r/+//8//3//f///wAAAQACAAMAAwAFAAgACQAJAAoACwAMAA0ADQAQABEAEQARABEA
EgASABMAFAAVABUAFQAWABcAGAAZABoAGwAcAB0AHgAgACIAIwAkACUAJgAoACgAKQAr
AC0ALwAxADMANAA2ADgAOgA6AD0APwBAAEEARQBHAEgASgBKAEsATgBOAE0ATgBPAFAA
UABQAFEAUQBRAFEAUABPAE4ATABLAEgARgBDAEIAQAA8ADkANQAyAC4AKgAmACMAHwAc
ABkAFgATABAADQALAAYAAwACAP///f/7//n/9//3//b/9f/z//L/8f/w/+//7v/u/+3/
7P/q/+r/6v/r/+v/6v/q/+r/6v/q/+r/6v/s/+v/6//r/+3/7f/t/+3/7v/u/+7/7v/t
/+3/7f/t/+7/7v/u/+7/7//v/+//8P/w//D/8P/w//L/8v/y//L/8v/y//L/8//z//P/
8//0//T/9f/1//X/9f/1//b/9v/2//b/9v/2//X/9f/2//b/9v/2//b/9v/2//b/9v/2
//b/9v/2//b/9v/2//b/9v/1//X/9f/1//L/8v/x//H/8v/y//L/8v/x//H/8f/x/+//
7//w//D/8P/w//D/7//u/+7/7v/u/+7/7v/u//D/8P/w//D/8P/w//T/9v/3//j/+//7
//z//f/+////AAABAAIABQAFAAMAAAD+//3//f/9//3//f/7//n/9v/z//D/7f/s/+z/
7v/v//D/8P/v/+z/6//q/+n/6f/o/+f/5//n/+f/5//n/+n/6f/p/+n/6v/r/+v/6//s
/+z/7P/s/+r/6v/r/+v/7f/v//P/+v8CAAcADQAZACkALgAtAC0ALAAjABcABwD0/+D/
wP+U/1r/G//p/s/+zf7a/vr+I/9H/2D/ff+a/7P/wv/Q/9z/4//s//L/9P/0//T/9v/2
//n/+v/7//z//P/9//7//////wEAAgADAAQABQAFAAcACAAJAAkACgALAAwADQANAA4A
DwAPAA8ADwAQABAAEQASABMAEwATABQAFQAWABcAGgAbABwAHQAcAB4AIAAhACIAIwAk
ACYAKAApACsALQAtAC8AMQAyADQANgA4ADgAOwA9AD4APwA/AEEAQgBEAEYARwBKAEoA
SQBKAEsATABKAEoASwBLAEsASwBKAEkASABGAEUAQgBAAD0APAA6ADYAMwAvACwAKgAm
ACIAHwAdABoAFwAUABEADgALAAkABAABAAAA/f/9//v/+f/3//X/9P/z//H/8P/v/+7/
7f/s/+z/6//q/+j/6P/o/+n/6f/o/+j/6P/m/+b/5v/m/+j/5//n/+f/6f/p/+n/6f/o
/+j/6P/o/+n/6f/p/+n/7P/s/+z/7P/t/+3/7f/u//D/8P/w//D/8v/y//L/8v/y//L/
8v/z//P/8//z//T/9P/1//X/9f/1//X/9v/2//b/9v/2//b/9//3//j/+P/4//j/+P/4
//b/9v/2//b/9v/2//b/9v/0//T/9P/0//P/8//z//P/9P/0//P/8//y//L/8v/y//P/
8//z//P/8//z//T/9P/2//b/9v/1//X/9f/1//X/9//5//r/+v/6//r/+v/8//z//v/+
//7//v/+//7/AQAEAAYACAALAAsADAANABAAEQASABMAFgAZABkAFwAUABIAEQARABEA
EQARAA8ADQAKAAcABAABAAAAAAACAAUABgAGAAUABAADAAIAAQABAAAA////////////
////AAABAAIAAwACAAMAAwADAAQABAAEAAQABgAGAAcABwAHAAkACwAQABgAHwAjACkA
OwBKAE8ATQBKAEcAOwArABoACADu/87/nP9f/yH//f71/vz+Dv8v/1X/cP+J/6j/xf/Y
/+b/8v/7/wIACgAQABAAEAASABIAEwAUABUAFgAWABcAGAAZABkAGwAcAB0AHAAdAB0A
HwAeAB8AHwAgACEAIgAjACMAIgAjACMAIwAlACYAJgAnACgAKQApACkAKgArACwALQAu
AC8AMAAxADAAMgA0ADUAOAA5ADoAPAA8AD0APwBBAEMARQBHAEgASgBMAE4ATgBPAFEA
UgBTAFUAVwBYAFoAWgBbAF4AXgBdAF4AXwBgAF4AXgBfAF8AXwBfAF4AXQBcAFoAWQBW
AFQAUQBQAE4ATABJAEUAQgBAADwAOAA1ADMAMAAtACoAJwAkACEAHwAaABcAFgATABMA
EQAPAA0ACwAKAAkABwAGAAUABAADAAIAAgABAAAA/v/+//7////9//z//P/8//z//P/8
//z//P/7//v/+//5//n/+f/5//r/+v/6//r/+f/5//n/+f/6//r/+v/6//v/+//7//z/
/P/8//z//P/8//z//P/8//z//P/8//3//f/9//3//v/+//////////////8AAAAA/v/+
//7//v/9//3//v/+//7//v/+//7//P/8//z//P/6//r/+v/6//j/+P/4//j/9//3//f/
9//2//b/9f/1//T/9P/0//T/8//z//P/8//x//H/8v/y//D/8P/w/+//7//u/+7/7v/u
/+7/7v/u//D/8P/u/+7/7v/u/+7/8P/x//L/9f/1//b/9//2//f/+P/5//z///////3/
+//6//r/+//6//n/+P/1//P/8P/t/+r/5f/k/+T/5v/n/+j/6P/n/+b/5f/k/+P/4//i
/+H/4f/f/9//3//f/9//3//f/9//4P/h/+H/4f/i/+L/4v/i/+L/4v/j/+P/4f/j/+f/
7P/y//f/+/8BAA0AHAAnACMAIAAjAB0ADwAAAO7/2P/C/6b/df81/wH/7/70/v7+D/8p
/0T/Xf94/5P/qv+6/8b/0f/a/+D/5v/q/+r/7P/s/+v/7P/t/+7/8P/x//L/8//0//X/
9f/1//b/9//3//n/+f/5//j/+P/5//r/+//7//z//f/9//3//f/+//7///8AAAEAAQAB
AAIAAwAEAAUABgAHAAgACQAKAAwADgAPABAAEQASABQAFAAVABcAGQAbAB0AHwAgACIA
JAAmACYAKQArACwALQAxADMANAA2ADYANwA6ADoAOwA8AD0APgA8ADwAPQA9ADsAOwA6
ADkAOgA4ADcANAAyAC8ALgAsACgAJQAhAB4AHAAYABQAEQANAAoABwAEAAMAAAD9//v/
+P/1//T/8f/x/+//7f/r/+n/6P/n/+X/5P/j/+L/4f/g/+D/3//e/97/3v/e/9//3f/c
/9z/3P/a/9r/2v/a/9r/2f/Z/9n/2f/Z/9n/2f/Y/9j/2P/Y/9n/2f/Z/9n/2v/a/9r/
2v/b/9v/2//c/9r/2v/a/9r/3P/c/9z/3P/e/97/3v/f/93/3f/d/97/3v/f/9//3//f
/9//4P/g/+D/4P/g/+D/3f/d/97/3v/e/97/3v/e/97/3v/e/97/3P/c/9z/3P/c/9z/
3P/c/9n/2f/Z/9n/2P/Y/9f/1//Y/9j/2P/Y/9f/1//X/9f/1f/V/9b/1v/W/9b/1v/W
/9b/1v/W/9b/1P/U/9b/1v/W/9b/1v/W/9j/2v/b/9z/3//f/+D/4f/i/+P/5P/l/+b/
6f/p/+f/5//m/+b/5//l/+X/5f/j/+T/4v/g/97/2f/Y/9j/2v/b/9z/3P/b/9r/2f/Y
/9f/1//W/9X/1f/V/9X/1f/V/9X/1f/V/9X/1v/X/9f/1//Y/9j/2P/Y/9j/2P/Z/9n/
2//d/9//5P/s//P/9//7/wUAFAAbABcAFgAZABMABwD4/+b/0P+8/6T/df83/wP/7f7w
/vb+Bf8h/0D/Wf90/5H/qP+6/8T/0f/c/+L/5v/p/+r/7f/u//H/8v/z//T/9v/3//j/
+f/5//v//P/9//7//////wEABAAFAAUABgAHAAgACQAJAAoACwALAAsADQAOAA4ADwAO
AA8ADwAPABIAEwAUABUAFgAXABgAGQAaABwAHgAfACAAIQAiACQAJgAnACkAKwAvADEA
MwA0ADYAOAA6ADoAPwBBAEIAQwBHAEkASgBMAE4ATwBSAFIAUwBUAFUAVgBWAFYAVwBX
AFcAVwBWAFUAVgBUAFMAUABOAEsASgBIAEQAQQA9ADoANgAyAC4AKwAnACQAIQAeABsA
GAAVABMADgALAAoABwAHAAUAAwABAP///v/9//v//P/7//r/+f/4//j/9//2//T/9P/0
//X/9f/0//T/9P/y//L/8v/y//D/7//v/+//8f/x//H/8f/w//D/8P/w//H/8f/x//H/
8v/y//L/8v/1//X/9f/2//b/9v/2//b/+P/4//j/+P/4//j/+P/5//n/+f/5//r/+v/7
//v/+//7//v//P/8//z//P/8//z/+//7//z//P/8//z//P/8//r/+v/6//r/+v/6//r/
+v/4//j/+P/4//n/+f/5//n/+P/4//f/9//2//b/9v/2//X/9f/1//X/9f/1//b/9v/2
//b/9v/1//X/9f/2//T/9P/0//T/9P/0//b/9v/4//j/+P/4//r//P/9//7//////wAA
AQACAAMABAAFAAYACQAJAAcABAACAAEAAQABAAEAAQD//wEA/v/7//j/8//y//L/9P/1
//b/9v/1//T/8//y//H/8f/w/+//7//t/+3/7f/t/+//7//v/+//7v/v/+//7//u/+7/
7v/u/+7/7v/v/+//8f/x//P/+P8AAAkADQATACEAKgArACkAKgAlABsADwAAAOz/1P+0
/47/Vf8Z/+/+3/7g/u7+Df81/1b/bf+K/6n/wP/O/9r/5f/s//T/+P/8//z//v/+////
AAABAAIABAAFAAYABwAJAAsADAANAA4ADwAPABEAEAARABEAEgATABQAFQAVABYAFwAX
ABcAFwAYABgAGQAaABsAGwAbABwAHQAeAB8AHgAfACAAIQAgACIAJAAlACYAJwAoACoA
LAAtAC8AMQAzADUANwA4ADoAPAA+AD4AQQBDAEQARQBJAEsATABOAFAAUQBUAFQAVQBW
AFcAWABaAFoAWwBbAFsAWwBaAFkAWABWAFUAUgBSAE8ATgBMAEgARQBBAD4AOgA2ADIA
LwArACgAJQAiAB0AGgAXABUAEgAPAA4ACwAJAAcABQADAAEAAAD///3//P/7//r/+f/4
//j/9//2//j/+P/4//n/9//2//b/9v/2//b/9v/2//b/9f/1//X/9//3//f/9//4//j/
+P/4//n/+f/5//n/+v/6//r/+v/7//v/+//8//r/+v/6//r/+v/6//r/+v/6//r/+v/7
//v/+//7//z/+v/7//v/+//5//n/+v/6//r/+v/6//r/+//7//z//P/8//z//P/8//z/
/P/8//z//P/8//z//P/8//z//P/8//v/+//7//v//P/8//v/+//6//r/+v/6//n/+f/5
//n/+f/5//r/+v/4//j/+P/5//j/9v/2//b/9v/2//b/+P/4//j/+P/4//j/+v/8//3/
/v//////AAABAAIAAwAEAAUABgAJAAkABwAEAAIAAQABAAEAAQABAP/////8//n/9v/z
//L/8v/0//X/9v/2//X/9P/z//L/8f/x//D/7//v/+//7//v/+//7//v/+//7//w//H/
8f/x//D/8P/w//D/8P/w//H/8f/x//P/9//8/wYADQARABsAKwAyAC8ALwAuACcAGwAN
APz/5v/G/6D/aP8p//X+2f7R/tz+9v4f/0P/YP97/5r/s//E/9L/3v/n/+7/9v/4//r/
+v/8//z//f/+////AAAAAAEAAgADAAMABQAGAAcACAAJAAkACwAKAAsACwAMAA0ADgAP
AA8AEgATABMAEwATABQAFAAVABYAFwAXABcAGgAbABwAHQAcAB0AHgAfACAAIgAkACUA
JgAnACgAKgAsAC0ALwAxADEAMwA1ADYAOAA6ADwAPAA/AEEAQgBDAEUARwBIAEoATABN
AFAAUABPAFAAUQBSAFQAVABVAFUAUwBTAFIAUQBQAE4ATQBKAEoARwBGAEQAPgA7ADcA
NAAyAC4AKgAnACMAIAAdABoAFQASAA8ADQAKAAcABgADAAEA///9//v/+f/4//f/9f/0
//P/8v/x//D/8P/v/+7/7v/u/+7/7//t/+z/7P/s/+z/7P/s/+z/7P/r/+v/6//t/+3/
7f/t/+7/7v/u/+7/7//v/+//7//w//D/8P/w//H/8f/x//L/8v/y//L/8v/y//L/8v/y
//T/9P/0//X/9f/1//X/9v/0//X/9f/1//X/9f/2//b/+P/4//j/+P/5//n/+v/6//r/
+v/6//r/+v/6//r/+v/4//j/+P/4//j/+P/4//j/+f/5//n/+f/4//j/9//3//j/+P/4
//j/9//3//f/9//3//f/+P/4//b/9v/2//X/9//3//j/+P/4//j/+P/4//j/+v/6//r/
+v/6//r//v8AAAEAAgAFAAUABgAHAAgACQAKAAsADAAPAA8ADQAKAAgABwAHAAUABQAF
AAMAAwAAAP3/+v/3//b/9v/4//n/+v/6//n/+P/3//b/9f/3//b/9f/1//X/9f/1//X/
9f/1//X/9f/2//f/9//3//j/+P/4//j/+P/4//n/+f/7//3/AwAIABAAFQAbACUANQA+
AD8APwA+ADcAJwAVAAQA8P/S/6z/dP8z///+6f7t/vj+EP81/1n/dP+N/6r/w//U/+D/
7P/z//z/AgAEAAYABgAIAAgACQAKAAsADAAMAA0ADgAPAA8AEQASABMAFAAVABUAFwAY
ABkAGQAaABsAHAAdAB0AHgAfAB8AHwAfACAAIAAhACIAIwAjACMAJAAlACYAJwAoACkA
KgArACwALgAwADEAMgAzADQANgA4ADkAOwA9AD8AQQBDAEQARgBIAEoASgBNAE8AUABR
AFMAVQBWAFgAWABZAFwAXABbAFwAXQBeAF4AXgBfAF8AXQBdAFwAWwBcAFoAWQBWAFQA
UQBQAE4ASgBHAEMAQAA+ADoANgAzADEALgArACgAJQAiAB8AHQAcABkAGAAVABMAEQAP
AA0ADQAMAAsACQAKAAkACAAHAAYABgAFAAQABAAEAAQABQADAAIAAgACAAIAAgACAAIA
AgABAAEAAQABAAEAAQABAAIAAgACAAIAAwADAAMAAwAEAAQABAAEAAUABQAFAAYABgAG
AAYABgAIAAgACAAIAAgACAAIAAkACQAJAAkACgAKAAsACwALAAsACwAMAAwACgAKAAoA
CgALAAsADAAMAAwADAAMAAwACgAKAAoACgAIAAgACAAIAAgACAAIAAgABQAFAAUABQAG
AAYABQAFAAQABAAEAAQAAwADAAMAAwABAAEAAgACAAIAAgACAAIAAAAAAAAAAAAAAAAA
AgACAAIAAgACAAIABAAGAAcACAALAAsADAANAAwADQAOAA8AEAATABMAEQAOAAwACwAL
AAsACwALAAkACQAGAAMAAAD7//r/+v/8//3//v/+//3//P/7//r/+f/5//j/9//3//f/
9//3//f/9//3//f/9//4//n/+f/5//j/+P/4//j/+P/4//n/+f/7//3///8GAAwAEQAV
AB0AKwA6AD8APQA8ADsAMQAjABIA/v/o/9D/rP9x/zH/Cf///gj/FP8p/0f/Yv97/5j/
s//I/9b/4v/t//T/+v/+/wIAAgAEAAQABQAGAAcACAAIAAkACgALAAsADQAOAA8AEAAR
ABEAEwASABMAEwAUABMAFAAVABUAFgAXABcAFwAXABgAGAAZABwAHQAdAB0AHgAfACAA
IQAiACMAJAAlACYAKAAqACsALgAvADAAMgA0ADUANwA5ADkAOwA9AD4AQABCAEQARABH
AEkASgBLAE0ATwBQAFIAVABVAFgAWABXAFgAWQBaAFoAWgBbAFsAWQBZAFgAVwBYAFYA
VQBSAFAATQBMAEoARgBDAD8APAA6ADYAMgAvAC0AKgAnACQAIQAeABsAGQAWABMAEgAP
AA8ADQALAAkACQAIAAcABQAGAAUABAADAAIAAgABAAAAAAAAAAAAAQD///7//v/+//z/
/P/8//z//P/7//v/+//7//v/+//7//r/+v/6//r/+f/5//n/+f/6//r/+v/6//v/+//7
//z//P/8//z//P/+//7//v/+//z//P/8//3/////////AAD+//////////////8AAAAA
AAAAAAAAAAABAAEAAgACAAAAAAAAAAAAAAAAAAAAAAAAAAAAAAAAAP7//v/+//7/////
///////+//7//f/9//z//P/8//z/+//7//v/+//7//v//P/8//z//P/8//v/+v/8//z/
/P/8//z//P/+//7//v/+//7//v8AAAIAAwAEAAcABwAIAAkACgALAAwADQAOABEAEQAP
AAwACgAJAAkACwALAAsACQAHAAQAAQD+//3//P/8//7//f/+//7//f/+//3//P/7//n/
+P/3//f/+f/5//n/+f/5//n/+f/5//r/+//7//v//P/8//z//P/8//z//f/9////AQAF
AA4AFgAbAB8AJwA1AEAAPwA7ADoANwAtAB0ADAD2/97/xv+e/2H/J/8J/wX/DP8a/zf/
Wf9y/43/qv/F/9j/5v/y//3/AgAIAAwADgAOABAAEAATABQAFQAWABYAFwAYABkAGQAb
ABwAHQAgACEAIQAjACQAJQAlACYAJQAmACcAJwAoACkAKQApACsALAAsAC0ALgAvAC8A
LwAyADMANAA1ADYANwA4ADkAOgA8AD4APwBAAEEAQgBEAEQARQBHAEkASwBNAE8AUABU
AFYAWABYAFsAXQBeAF8AYwBlAGYAaABoAGkAbABsAG0AbgBvAHAAcABwAHEAcQBxAHEA
cABvAG4AbABrAGgAaABlAGQAYgBeAFsAVwBUAFAATABIAEUAQwBAAD0AOgA3ADQAMQAv
ACoAJwAmACMAIwAhAB8AHQAbABoAGQAXABgAFwAWABUAFAAUABMAEgASABIAEgATABEA
EAAQABAADgAOAA4ADgAQAA8ADwAPABEAEQARABEAEAAQABAAEAARABEAEQARABQAFAAU
ABQAFQAVABUAFgAWABYAFgAWABgAGAAYABgAGAAYABgAGQAZABkAGQAaABoAGwAbABsA
GwAbABwAHAAcABwAHAAcAB0AHQAeAB4AHAAcABwAHAAcABwAHAAcABwAHAAcABwAHAAc
ABwAHAAbABsAGwAbABoAGgAZABkAGgAaABoAGgAZABkAGQAZABkAGQAaABoAGAAYABgA
FwAZABkAGQAZABgAFgAWABYAFgAXABgAGwAcABoAGgAaABoAHgAgACEAIgAlACUAJgAn
ACgAKQAqACsALAAvAC8ALQAoACYAJQAlACcAJwAnACUAJQAiAB8AHAAZABgAGAAaABkA
GgAaABkAGgAZABgAFwAVABQAEwATABUAFQAVABUAFQAVABUAFQAWABcAFwAXABgAGAAY
ABgAGAAYABkAGQAZABsAHwAkACwANQA5AEEATwBYAFkAVwBYAFMARwA7ACgAFAD6/9r/
qv9t/zX/Ef8H/wz/Hv9D/2v/iP+h/8D/2//u//7/CgARABoAIgAmACYAJgAoACgAKQAq
ACsALAAuAC8AMAAxADEAMwA0ADUANgA3ADcAOQA8AD0APQA+AD8AQABBAEEAQgBDAEMA
QwBFAEYARgBHAEYARwBHAEcASgBLAEwATQBOAE8AUABRAFAAUgBUAFUAWABZAFoAXABc
AF0AXwBhAGMAZQBnAGgAaABqAGwAbABxAHMAdAB1AHcAeQB6AHwAfgB/AIIAggCDAIQA
hQCGAIYAhgCHAIcAhwCHAIYAhQCGAIQAgwCAAIAAfQB8AHoAdgBzAG8AbABqAGYAYgBf
AFsAWABVAFIATwBMAEkARwBEAEEAQAA9ADsAOQA3ADUAMwAyADEALwAuAC0ALAArACoA
KgApACgAKAAoACgAKQApACgAKAAoACYAJgAmACYAKAAnACcAJwApACkAKQApACoAKgAq
ACoAKwArACsAKwAsACwALAAsAC8ALwAvADAAMgAyADIAMgAyADIAMgAyADQANAA0ADUA
NQA1ADUANgA2ADcANwA3ADcANwA4ADgAOAA4ADgAOAA3ADcAOAA4ADgAOAA4ADgAOAA4
ADgAOAA4ADgAOAA4ADgAOAA4ADgAOQA5ADkAOQA4ADgANwA3ADgAOAA4ADgAOQA5ADkA
OQA3ADcAOAA4ADgAOAA4ADcANwA3ADcANwA4ADgAOAA4ADgAOAA4ADoAOgA6ADoAOgA6
AD4AQABBAEIARQBFAEYARwBIAEkASgBLAEwATwBPAE0ASgBIAEcARwBJAEkASQBHAEUA
QgA/ADwAOwA6ADoAPAA9AD4APgA9ADwAOwA6ADkAOwA6ADkAOQA5ADkAOQA5ADsAOwA7
ADsAOgA7ADsAOwA+AD4APgA+AD4APgA/AD8APwBDAEUATABUAFsAXwBpAHkAggCBAIEA
ggB5AG0AXQBMADgAHAD2/8D/f/9J/y3/J/8y/0r/cf+Z/7T/z//s/wcAGgAoADQAOwBE
AEwAUABQAFAAUgBSAFUAVgBXAFgAWgBbAFwAXQBdAF8AYABhAGIAYwBjAGUAZgBnAGcA
aABrAGwAbQBtAG4AbwBvAG8AcQByAHIAcwB0AHUAdQB1AHYAdwB4AHkAegB7AHwAfQB+
AIAAggCDAIQAhQCGAIgAjACNAI8AkQCRAJMAlQCWAJgAmgCcAJwAoQCjAKQApQCnAKkA
qgCsAA==
         </WaveFormData>
      </LeadData>
      <LeadData>
         <LeadByteCountTotal>10000</LeadByteCountTotal>
         <LeadTimeOffset>0</LeadTimeOffset>
         <LeadSampleCountTotal>5000</LeadSampleCountTotal>
         <LeadAmplitudeUnitsPerBit>4.88</LeadAmplitudeUnitsPerBit>
         <LeadAmplitudeUnits>��V</LeadAmplitudeUnits>
         <LeadHighLimit>2147483647</LeadHighLimit>
         <LeadLowLimit>268435456</LeadLowLimit>
         <LeadID>V3</LeadID>
         <LeadOffsetFirstSample>0</LeadOffsetFirstSample>
         <FirstSampleBaseline>0</FirstSampleBaseline>
         <LeadSampleSize>2</LeadSampleSize>
         <LeadOff>FALSE</LeadOff>
         <BaselineSway>FALSE</BaselineSway>
         <ExcessiveACNoise>FALSE</ExcessiveACNoise>
         <MuscleNoise>FALSE</MuscleNoise>
         <LeadDataCRC32>1524476590</LeadDataCRC32>
         <WaveFormData>
CgAKAAoACgAKAAoACgAKAAoACgAKAAoACgAKAAoACgAKAAoACgAKAAwADAAMAAwADgAO
AA4ADgAQABAAEAAQABIAEgASABIAEgASABIAEgAUABQAFAAUABYAFgAWABYAFwAYABkA
GgAcABwAHAAcAB0AHgAfACAAIAAgACAAIAAgACAAIAAgACIAIgAiACIAIgAiACIAIgAk
ACQAJAAkACQAJAAkACQAJAAkACQAJAAkACQAJAAkACQAJAAkACQAJAAkACQAJAAkACQA
JAAkACIAIgAiACIAIgAiACIAIgAjACMAJAAkACIAIgAjACUAJgAnACgAKQAsACwALAAt
AC4ALgAuADAAMwAyADIAMgAyADIAMgAyADIAMQAwAC0ALAApACYAJQAkACQAJQAlACMA
IwAhACAAHQAcABsAGwAXABYAFgAWABcAFwAXABcAFwAXABcAFwAXABcAFwAXABUAFQAV
ABUAFgAWABUAFQAYABsAHwAjACYALwA/AFMAaAB/AJ0AvADZAO8A/QD/AO4AxwCUAFQA
AACv/3v/X/9S/17/fP+V/6b/uv/T/+b/8v/8/wYADgAUABgAGgAbABwAHgAeAB4AHwAf
AB4AHgAgACEAIgAiACMAJAAoACkAKgAsADIANAA2ADoAPABAAEEAQgBCAEMAQwBDAEQA
RgBGAEYASABIAEkASgBMAEwATQBOAE8AUABRAFIAUgBSAFIAUgBPAEoARQBAAD4APgA/
AEAAQgBEAEYASABKAEwATgBQAFUAVwBbAF0AXgBfAGMAZABmAGgAagBsAG4AbgBwAHEA
dgB5AHwAfwCBAIMAhQCIAIoAiQCHAIYAhQCDAIEAfQB4AHQAcABtAGcAYwBfAFsAVwBS
AE0ASQBEAEAAPAA4ADMALwArACkAJwAlACIAIAAeABwAGgAZABgAFgAVABQAEwASABEA
EQAPABAAEAAQAA4ADgANAA0ADQANAA0ADQALAAoACQAJAAoACgAKAAoACAAIAAgACQAJ
AAkACQAJAAkACAAIAAgACQAJAAkACQAIAAgACAAIAAkACwAMAA0AEAAQABAAEAAQABAA
EAARAA8ADwAPAA8ADwAPABAAEAAOAA4ADgAOAAwADAAMAA0ADAAMAAwADAAMAAwADAAN
AA0ADAALAAkACQAKAAoACgAJAAkACQAJAAkACQAIAAgACAAIAAgACAAHAAcABwAHAAYA
BgAGAAQAAgACAAIAAgACAAIAAgADAAMAAgACAAIAAgABAAMABAAFAAQABQAGAAYABAAF
AAcACAAHAAoADAAKAAcABgAEAAQABgAGAAYABQAEAAEA/v/7//b/9f/1//b/+P/5//n/
+f/3//b/9f/0//H/8f/v/+7/7P/s/+3/7f/t/+3/7f/t/+3/7f/t/+3/6//r/+v/6//p
/+n/6P/o/+n/6f/q/+3/8f/1//z/DQAfADMASgBnAIUAoAC7AM8A1QDHAKIAawAoANr/
iv9N/yn/If8s/0r/aP97/47/pv+5/8b/0P/Y/+D/5v/o/+r/6//r/+v/7P/q/+r/6//r
/+r/6P/o/+f/5//m/+b/5v/n/+f/5//o/+f/5v/l/+b/5v/o/+f/5v/m/+f/5//n/+j/
6v/q/+r/7f/u//D/8v/1//j//P8AAAIABAAGAAgACgAMAA4AEAAPAA4ADQAMAAoACAAH
AAYABwAIAAkACgAMAA4AEAASABUAFwAbAB0AIAAhACUAJgAqACwALgAwADIAMgA0ADUA
NgA3ADgAOQA5ADkAOQA6ADoAOQA3ADYAMQAvAC0AKQAkACAAHAAZABUAEQANAAkABAAA
APz/+f/2//L/7v/q/+j/5f/i/+H/3v/d/9v/2v/a/9j/1v/V/9P/0P/O/8z/y//K/8n/
yf/H/8j/yP/I/8f/xv/E/8P/wf/B/8H/wf/D/8L/wf/B/8L/wv/C/8L/wP/A/8D/wf/B
/8H/wf/B/8H/wP/A/8D/wf/B/8H/wf/C/8L/wv/C/8L/w//D/8P/wv/C/8L/wv/E/8T/
xP/F/8X/xf/F/8X/w//D/8T/xP/E/8T/xP/E/8b/xv/G/8f/xv/G/8b/xv/I/8j/yP/J
/8r/yv/K/8n/yf/K/8r/yv/L/8v/y//L/8v/y//K/8r/yv/K/8r/yv/J/8n/yf/J/8r/
yv/K/8r/yv/K/8r/yv/K/8r/yv/L/8v/zP/M/8z/zP/N/8//0P/R/9L/0//U/9T/1P/V
/9f/2P/X/9r/3P/a/9n/2P/W/9b/2P/Y/9j/1//W/9P/0P/N/8r/yf/J/8r/zv/P/8//
z//N/8z/y//K/8n/yf/H/8b/xv/G/8f/x//H/8f/x//H/8f/x//H/8f/yf/J/8n/yf/J
/8n/yP/I/8f/yf/M/8//0f/X/+D/8f8DABcAMABPAG0AiAChALMAuwCnAHoAPQD0/6T/
Wv8j/wv/C/8i/0T/Xv9x/4b/nP+r/7j/wv/I/87/1v/a/9z/3f/d/93/3v/d/9z/3P/b
/9v/2v/b/9v/3P/c/93/3v/f/9//3//g/+T/5P/k/+b/5//q/+r/6v/q/+v/6//r/+r/
7P/s/+z/7v/u/+//8P/w//D/8f/y//P/9P/1//b/9//4//n/+v/+//7//v/+/wEAAgAE
AAYACAAKAAwADgASABQAFgAYAB0AHwAjACUAKAApAC0ALgAyADQANgA4ADoAOgA8AD0A
PgA/AEAAQQBBAEEAQQBCAEAAPwA9ADwAOQA3ADUAMQAsACgAJAAhAB0AGQAVABEADgAK
AAYAAwAAAPz/+P/0//L/7//s/+v/6P/n/+X/5P/i/+D/3v/d/97/3P/b/9r/2//a/9n/
2f/X/9j/2P/Y/9j/2P/X/9f/2f/Z/9n/2f/Z/9j/1//X/9j/2P/Y/9j/1v/W/9b/1//V
/9X/1f/V/9X/1P/U/9T/1f/V/9X/1f/W/9b/1v/W/9b/1//X/9f/1v/W/9b/1v/U/9T/
1P/V/9f/1//X/9f/1f/V/9b/1v/W/9b/1v/W/9b/1v/W/9f/2P/Y/9j/2P/Y/9j/2P/Z
/9j/2P/Y/9f/1//Y/9j/2P/Z/9n/2f/Z/9f/1//W/9b/1v/W/9b/1v/V/9X/1f/V/9T/
1P/U/9T/1P/U/9T/1P/U/9T/1P/U/9T/1P/U/9X/1f/W/9b/1v/W/9f/2f/a/9v/3v/f
/+D/4P/e/9//4f/i/+P/5v/o/+b/5f/k/+L/4v/g/+D/4P/f/97/2//Y/9X/0v/R/9H/
0v/U/9X/1f/V/9P/0v/R/9D/0f/R/8//zv/O/87/z//P/8//z//P/8//z//P/8//z//P
/8//z//P/8//z//O/87/0f/R/9L/1f/Z/93/5v/1/wkAGwA0AFEAbwCKAJ8ArwCxAJ8A
cAA1AOz/mv9S/x//B/8J/xz/Pv9Y/2v/gP+W/6f/sv++/8T/yv/S/9j/2v/b/9v/2//c
/97/3v/f/9//4v/i/+T/5f/m/+b/5//o/+n/6f/p/+r/6v/q/+r/7P/s/+7/7f/s/+z/
7f/t/+3/7P/u/+7/7v/u/+7/7//w//D/8P/x//L/8//0//X/9v/3//j/+f/6//3//v//
/wAAAwAEAAYACAAKAAwADgAQABIAFAAWABgAGwAdACEAIwAmACcAKwAsAC4AMAAyADQA
NgA2ADgAOQA4ADkAOgA7ADsAOwA7ADwAOgA5ADcANgAzADEALwArACoAJgAiAB8AGwAX
ABMADwAOAAoABgADAAIA/v/6//b/9P/x/+7/7f/q/+n/5//m/+b/5P/i/+H/4v/g/9//
3v/f/97/3f/d/9v/3P/c/9z/2v/a/9n/2f/Z/9n/2f/Z/9v/2v/Z/9n/2P/Y/9j/2P/Y
/9j/2P/Z/9n/2f/Z/9n/2//a/9r/2v/b/9v/2//b/9z/3P/c/9z/3P/d/93/3f/c/9z/
3P/c/9r/2v/a/9v/3f/d/93/3f/d/93/3v/e/97/3v/e/97/4P/g/+D/4f/g/+D/4P/g
/+D/4P/g/+H/4P/g/+D/3//f/+D/4P/g/+H/4f/h/+H/4f/h/+D/4P/g/+D/4P/g/+H/
4f/h/+H/4P/g/+D/4P/h/+L/4//k/+P/4//j/+P/5f/m/+j/6P/o/+j/6P/p/+r/7P/t
/+7/7v/u/+7/8P/z//X/9//4//n/+v/6//z//f///wAAAQAEAAYABAABAAAA/v/+//7/
/v/+//3//P/5//b/8//u/+3/7f/u//D/8f/x//H/8f/w/+//7v/t/+3/6//q/+z/7P/t
/+3/7f/t/+3/7f/v/+//7//v/+//7//v/+//7//v/+7/7v/v//H/8v/z//X/+/8AAAsA
HwA3AFAAaQCFAJwAswDBAMkAwQCcAGkAKADe/5D/U/8x/yv/NP9Q/27/gf+S/6r/v//O
/9j/4v/q/+7/9P/4//j/9//2//b/9f/0//T/8//y//L/9P/1//b/9v/3//j/+f/5//n/
+v/6//r/+v/8//z//v/9//z/+v/7//v/+//6//z//P/8//7//v///wAAAgACAAMABAAF
AAYABwAIAAkACgALAAwAEAAQABAAEAATABQAFgAYABwAHgAgACIAJgAoACoALAAtAC8A
MwA1ADgAOQA9AD4APgBAAEIARABGAEYASABJAEoASwBMAE0ASwBLAEsATABMAEsASQBI
AEUAQwBBAD0AOwA4ADUAMwAvACsAJwAjACIAHgAaABcAFgASAA4ACgAKAAcABAADAAQA
AwABAAAA/v/8//r/+f/6//j/9//2//X/9P/z//P/8f/y//L/8v/w//D/7//v/+//7//v
/+//7//u/+3/7f/s/+z/7P/s/+7/7v/u/+//7//v/+//7//v/+7/7v/u/+//7//v/+//
7v/u/+7/7v/s/+3/7f/t//D/8P/w//D/8P/w//D/8f/z//P/8//z//P/8//0//T/8v/y
//L/8v/y//L/8v/z//L/8v/y//L/8v/y//L/8//y//L/8v/x/+//8P/w//D/7//v/+//
7//x//H/8P/w/+7/7v/u/+7/7f/t/+3/7f/q/+r/6v/q/+r/6v/q/+r/6//q/+j/6P/o
/+j/6P/o/+n/6f/q/+r/6v/q/+n/6//s/+3/8P/x//L/8v/w//H/8//0//X/+P/6//j/
+P/4//f/+P/2//b/9v/1//b/8//w/+3/6P/n/+f/6P/q/+v/6//r/+v/6v/p/+j/5f/l
/+P/4v/k/+T/5f/l/+X/5f/l/+X/5//n/+f/5//n/+f/5//n/+X/5f/k/+T/5f/n/+j/
6//r/+//9P///xEAJwA+AFUAcwCOAKcAtwDBAL8AqACBAE4ADAC8/3P/Q/8r/yr/Ov9W
/2v/fP+S/6n/vP/K/9L/3P/k/+j/7P/u/+//8P/y//L/8v/z//P/9P/0//b/9//4//j/
+f/6//3//f/9//7//v/+//7/AAACAAYABwAIAAkACwAMAA0ADgAQABAAEAARABIAFAAW
ABgAGAAZABoAHQAeAB8AIAAgACAAIAAgACAAIAAgACAAIgAkACcAKgAsAC4AMAAyADQA
NgA4ADoAPQA/AEMARQBIAEkATQBOAFAAUgBUAFYAWABYAFoAWwBcAF0AXgBfAF8AXwBf
AGAAYABfAF0AXABbAFkAVwBTAFAATABIAEUAQwA/ADsANwA0ADAALAApACMAHgAZABQA
DgAJAAQAAQD///3/+v/4//T/8v/w/+//7v/s/+v/6v/p/+j/5//n/+f/6P/o/+j/5v/m
/+X/5f/n/+f/5//n/+f/5v/l/+X/5v/m/+b/5v/m/+b/5v/n/+n/6f/p/+n/6//q/+r/
6v/t/+3/7f/t/+7/7v/u/+7/7v/v/+//7//y//L/8v/y//T/9P/0//X/9//3//f/9//5
//n/+v/6//r/+v/6//r/+v/6//r/+//6//r/+v/6//r/+v/6//v//P/8//z/+//5//r/
+v/6//n/+f/5//n/+f/5//j/+P/4//j/+P/4//f/9//3//f/9v/2//b/9v/2//T/9v/2
//b/9v/2//b/9v/2//f/9//2//b/9v/2//f/+f/6//v//f///wEAAgAEAAUABwAIAAkA
DAAOAAwADQAMAAoACgAKAAoACgAJAAkABwAFAAMA/v/9//3//v8AAAEAAQABAP///v/9
//z/+//7//n/+P/6//r/+//7//v/+//7//v/+//7//v/+//7//v/+//7//v/+//6//r/
+//7//7/AQAFAAcADAAXACcAPQBQAGcAgwCiAL0A0QDhAOMA0gCrAHoAOADo/5n/Y/9F
/zr/SP9k/33/kP+k/7v/zv/c/+b/8P/2//z/AAACAAMABAAGAAYABgAHAAcABgAGAAgA
CQAKAAoACwAMAA0ADQANAA4AEgASABIAFAAXABoAGgAaABwAHQAdAB0AHAAeAB4AHgAg
ACAAIQAiACIAIgAjACQAJQAmACcAKAApACoAKwAsAC0ALAArACoAKgAqACsALAAuADAA
MgA0ADYAOAA6ADwAPQA/AEMARQBIAEkATQBOAFIAVABWAFgAWgBaAFwAXQBcAF0AXgBf
AF0AXQBdAF4AXABbAFkAWABTAFEATwBLAEgARABAAD0AOAAzAC4AKQAmACIAHgAbABYA
EgAOAAoABgADAAAA///9//v/+P/2//b/9P/y//H/8P/u/+3/7P/r/+r/6f/p/+j/6P/n
/+b/5P/k/+P/4//j/+P/4//j/+P/4v/h/+H/4P/g/+D/4P/g/+D/4P/h/+H/4f/h/+H/
4//i/+L/4v/j/+P/4//j/+T/5P/k/+T/4v/j/+P/4//k/+T/5P/k/+T/5P/k/+X/4//j
/+P/4//j/+P/5P/k/+T/5P/k/+T/5P/k/+T/5f/l/+T/4//i/+L/4v/i/+P/4v/i/+L/
4f/h/+L/4v/i/+H/4f/h/+H/4f/h/+D/4P/g/+D/4P/g/9//3//f/9//3v/e/97/3v/c
/9z/3P/c/93/2//c/9r/2v/a/9r/2v/a/9v/2//c/9z/3P/c/9v/3f/e/9//4P/h/+L/
4v/i/+P/5f/m/+X/6P/q/+j/5//m/+T/5P/k/+T/5P/j/+T/4f/e/9v/1v/V/9X/1v/Y
/9n/2f/Z/9n/2P/X/9b/0//T/9H/0P/Q/9D/0f/R/9H/0f/R/9H/z//P/8//z//P/8//
z//P/8//z//O/87/z//P/9D/0//V/9v/4P/r//3/DwAkAD0AWwB4AJMAqwC5ALcAnABt
ADIA6v+Y/0//H/8L/wz/JP9G/13/bv+E/53/rP+2/8D/xv/O/9T/2P/Z/9n/2f/a/9z/
3P/d/93/3v/e/+D/4f/i/+L/4//k/+P/4//j/+T/5f/k/+P/5P/j/+b/5v/m/+T/5f/l
/+X/5P/m/+b/5v/m/+b/5//o/+j/6P/p/+r/6//s/+3/7v/x//L/8//0//j/+P/4//j/
+//8//7/AAAEAAYACAAKAAwADgAQABIAFQAXABsAHQAiACMAJwAoACoALAAuADAANAA0
ADYANwA4ADkAOgA7ADkAOQA5ADoAOgA5ADcANgAzADEALwArACgAJAAgAB0AGQAVABEA
DQAKAAYAAgD///r/9v/y/+7/7v/r/+j/5//k/+P/4f/g/97/3P/a/9n/2v/Y/9f/1v/X
/9b/1f/V/9X/1v/W/9b/1v/W/9X/1f/V/9X/1f/V/9f/1v/V/9X/1v/W/9b/1v/U/9T/
1P/V/9X/1f/V/9X/1f/U/9T/1P/T/9P/0//T/9T/1P/U/9T/1P/V/9X/1f/W/9b/1v/W
/9b/1v/W/9f/1//X/9f/1//X/9f/2P/Y/9j/2P/Y/9j/2P/Y/9j/2f/a/9r/2v/a/9r/
2v/a/9v/3P/c/9z/2//b/9z/3P/c/93/3f/d/93/3f/d/9z/3P/c/9z/3P/c/9v/2//b
/9v/2v/a/9r/2v/a/9r/2v/a/9j/2P/Y/9j/2P/Y/9j/2f/Z/9r/2v/a/9r/2//d/97/
3//g/+H/4v/i/+L/4//l/+b/5//q/+z/6v/n/+b/5P/k/+b/5v/m/+X/5v/j/+D/3f/Y
/9f/1//Y/9r/2//b/9v/2f/Y/9f/1v/V/9X/0//S/9L/0v/T/9P/0//T/9P/0//T/9P/
0//T/9P/0//T/9P/0//T/9L/0v/T/9X/1v/Z/93/4f/o//f/CwAdADQAUQBxAIoAowC1
AL0ArwCGAE0ABgC2/2r/L/8R/w3/HP88/1r/bf+A/5b/q/+2/77/yP/O/9T/2v/c/93/
3f/d/97/4P/g/+H/4f/i/+L/5P/l/+b/5v/n/+j/6f/p/+n/6v/q/+r/6v/s/+//8v/y
//L/8//1//b/9//4//r/+v/6//z//P/9//7/AAAAAAEAAgADAAQABQAGAAcACAAJAAoA
DgAOAA4ADgARABIAFAAWABgAGgAcAB4AIAAiACQAJgArAC0AMQAzADQANQA5ADoAPgBA
AEIARABGAEYASABJAEoASwBMAE0ASwBLAEsATABMAEsASQBIAEUAQwBBAD0APAA4ADQA
MQArACcAIwAfABwAGAAUABEADgAKAAYAAgACAP///P/7//j/9//1//T/8P/u/+z/6//r
/+r/6v/q/+v/6v/p/+n/5//o/+j/6P/o/+j/5//n/+f/5//n/+f/5//m/+X/5f/k/+T/
5P/k/+T/5P/k/+X/5f/l/+X/5f/l/+T/5P/k/+X/5f/l/+X/5v/m/+b/5v/k/+X/5f/l
/+b/5v/m/+b/6P/o/+j/6f/n/+f/5//n/+f/5//o/+j/6v/q/+r/6v/q/+r/6v/r/+z/
7P/s/+z/7P/s/+z/7f/s/+z/7P/r/+v/7P/s/+z/6//r/+v/6//t/+3/7P/s/+z/7P/s
/+z/6//r/+v/6//s/+z/7P/s/+r/6v/q/+r/6//r/+z/7P/s/+z/7P/s/+z/7f/t/+7/
7v/u/+7/8f/z//T/9f/2//f/+P/4//r/+//9//7//f8AAAIAAAD9//z/+v/6//z//P/8
//v/+P/1//L/7//u/+3/7f/u//L/8//z//P/8f/w/+//7v/v/+//7f/s/+z/7P/t/+3/
7//v/+//7//v/+//7//v//H/8f/x//H/8f/x//D/8P/x//P/9P/3//v///8IABkALQBD
AF4AewCZALAAwwDNAM8AuQCMAFEADAC+/3T/Rf8x/zP/Rv9k/37/kf+i/7r/y//W/+D/
6P/u//T/9v/2//X/9f/1//b/9v/2//f/9//2//b/+P/5//j/+P/5//r/+//7//v//P/+
//7//v8AAAAAAgABAAAAAgADAAMAAwAEAAYABgAGAAYABgAHAAgACwAMAA4AEAATABQA
FQAWABQAFAAUABQAGAAYABgAGAAbABwAHgAgACAAIgAkACYAKgAsAC4AMAAxADMANwA5
ADoAOwA/AEAARABGAEgASgBKAEoATABNAE4ATwBQAFEATwBPAE8AUABQAE8ATQBMAEsA
SQBHAEMAQAA8ADgANQAyAC8ALAApACYAIgAeABsAGgAWABIADgAOAAsACAAHAAYABQAD
AAIAAAD+//z/+//8//r/+f/4//j/+P/4//n/+f/6//r/+v/4//j/9//3//f/9//3//f/
9//2//X/9f/4//j/+P/4//j/+P/4//n/9//3//f/9//4//j/+f/6//n/+f/5//n/+v/6
//r/+v/8//3//f/9//z//P/8//z//P/8//z//f/9//3//f/9//3//f/+//7//v/+//7/
/v8AAAAAAAABAAAAAAAAAAAAAAAAAAAAAQAAAAAAAAD/////AAAAAAAA////////////
/////v/+//z//P/8//z//f/9//3//f/+//7//v/+//7//v/+//7//P/8//z//P/8//z/
/f/9//7//v/+//7///8BAAIAAwAGAAcACAAIAAcABwAIAAgACwAOABAADgANAAwACgAK
AAwADAAMAAsACAAFAAIA///8//v/+//8//7////////////+//3//P/7//v/+f/4//j/
+P/5//n/+f/5//n/+f/5//n/+f/5//n/+f/5//n/+f/5//j/+P/7//v//P///wMABQAM
ABkALQBFAFoAdwCVALAAxQDTANkA0QCyAIUATgAEALT/cf9L/zv/QP9Y/3L/hf+Y/67/
xf/Y/+L/6v/0//r//v8CAAQABQAGAAgACAAIAAkACQAMAAwADgAPABAAEAARABIAEwAT
ABMAFAAUABQAFAAWABYAGAAXABYAFgAXABcAFwAYABoAGgAaABwAHAAdAB4AIAAgACEA
IgAjACQAJQAmACkAKgArACwAMAAwADAAMAA0ADYAOQA8AD4AQABCAEQASABKAEwATgBR
AFMAVwBZAFwAXQBhAGIAZABmAGgAagBuAG4AcABxAHIAcwB0AHUAcwBzAHMAdAB0AHMA
cQBwAG0AawBpAGUAZABgAFwAWQBXAFMATwBLAEoARgBCAD8APgA6ADYAMgAyAC8ALAAr
ACgAJwAlACQAIwAiACEAIQAgAB4AHQAcAB0AHAAbABsAGQAaABoAGgAaABoAGQAZABsA
GwAbABsAGwAaABkAGQAYABgAGAAYABoAGgAaABsAGwAbABsAGwAcABwAHQAeAB0AHQAd
AB0AHgAeAB4AHgAgACEAIQAhACAAIAAgACAAHgAeAB4AHwAfAB8AHwAfACEAIQAiACIA
IAAgACAAIAAgACAAIAAhACAAIAAgACAAIAAgACAAIQAgACAAIAAfAB8AIAAgACAAHwAf
AB8AHwAhACEAIAAgAB4AHgAeAB4AHQAdAB0AHQAcABwAHAAcABwAGgAaABoAGgAaABoA
GgAaABoAGgAbABsAGgAaABoAGgAbAB0AHgAfAB4AHwAgACAAHgAfACEAIgAjACYAKAAm
ACUAJAAiACIAIgAiACIAIQAeABsAGAAVABQAEwATABQAFAAVABUAFQAVABQAEwASAA8A
DwANAAwADAAMAA0ADQANAA0ADQANAAsACwALAAsACwALAAsACwALAAsACgAKAAkACwAM
AA8AEwAXACAALQBDAFcAbACHAKUAwADXAOcA6wDfALwAjQBQAAQAsv9z/1P/R/9O/2r/
hv+Z/6z/wv/Z/+j/8v/6/wIACAAMABAAEQARABEAEgASABIAEwATABIAEgAUABUAFgAW
ABcAGAAbABsAGwAcAB0AHAAbABwAGwAeAB4AHgAeAB8AHwAfAB4AIAAgACAAIgAiACMA
JAAkACQAJQAmACcAKAApACoAKwAsAC0ALgAwADAAMAAwADMANAA2ADgAPAA+AEAAQgBE
AEYASABKAE0ATwBTAFUAWABZAF0AXgBgAGIAZABmAGgAaABqAGsAbABtAG4AbwBvAG8A
bwBwAG4AbQBrAGoAZwBlAGMAXwBcAFgAVABRAEsARwBDAD8APgA6ADYAMwAwACwAKAAk
ACAAHQAaABkAFgAVABMAEgAQAA4ADAALAAwACgAJAAgACQAIAAcABwAFAAYABgAGAAQA
BAADAAMAAwADAAMAAwADAAIAAQABAAAAAAAAAAAAAAAAAAAAAQABAAEAAQABAAMAAgAC
AAIAAwADAAMAAwAEAAQABAAEAAQABQAFAAUABgAGAAYABgAGAAYABgAHAAcABwAHAAcA
BwAHAAgACAAIAAgACAAIAAoACgAKAAsACgAKAAoACgAIAAgACAAJAAoACgAKAAkABwAI
AAgACAAHAAcABwAHAAcABwAGAAYABgAGAAYABgAFAAUABQAFAAQABAAEAAQAAgACAAIA
AgADAAMAAwADAAIAAgACAAIAAgAEAAQABQAFAAQABAAEAAQABwAJAAoACwAOAA8AEAAQ
ABAAEQATABQAEwAWABgAFgATABIAEAAQABIAEgASABEAEAANAAoABwAEAAMAAwAEAAQA
BQAFAAUAAwACAAEAAAD9//3/+//6//r/+v/7//v/+//7//v/+//7//v/+//7//v/+//7
//v/+//7//r/+v/7//3//v///wMABwAOABsALwBBAFYAcwCRAK4AxwDbAOUA3QC8AIkA
SgD8/6r/a/9D/zf/QP9e/37/k/+k/7r/z//c/+j/8P/2//z/AgAGAAcABwAHAAgACAAI
AAkACQAKAAoADAANAA4ADgAPABAAEQARABEAEgASABIAEgAUABMAFgAWABYAFAAVABUA
FQAWABgAGAAYABgAGAAZABoAGgAaABsAHAAdAB4AHwAgACEAIgAjACQAKAAoACgAKAAq
ACwALwAyADQANgA4ADoAPgBAAEIARABFAEcASwBNAFAAUQBVAFYAWgBcAF4AYABiAGIA
ZABlAGYAZwBoAGkAaQBpAGkAagBqAGkAZwBmAGUAYwBhAF0AWgBWAFIATwBLAEcAQwA/
ADwAOAA0ADEAMAAsACgAJAAiAB8AHAAbABkAFwAUABIAEAAOAAwACwAMAAoACQAIAAkA
CAAHAAcABwAIAAgACAAGAAYABQAFAAUABQAFAAUABwAGAAUABQAGAAYABgAGAAYABgAG
AAcABQAFAAUABQAFAAQABAAEAAUABQAFAAUABgAGAAYABgAGAAcABwAHAAgACAAIAAgA
CAAIAAgACQAJAAkACQAJAAkACQAKAAoACgAKAAoACgAKAAoACgALAAwADAAMAAwADAAM
AAwADQAMAAwADAALAAsADAAMAAwADQANAA0ADQALAAsACgAKAAwADAAMAAwACwALAAsA
CwAKAAoACgAKAAoACgAKAAoACwALAAkACQAIAAoACgAKAAoACgAKAAsACwAMAAwADAAM
AA0ADwAQABEAEgATABQAFAAUABUAFwAYABkAHAAeABwAGwAaABgAGAAaABoAGgAZABYA
EwAQAA0ACgAJAAkACgAMAA0ADQANAA0ADAALAAoACQAJAAcABgAGAAYABwAHAAkACQAJ
AAkACQAJAAkACQAJAAkACQAJAAcABwAGAAYACQALAAwADQARABUAHAArAD0AUQBsAIkA
pQDAANcA5wDtAN8AuAB/ADoA6v+e/2X/Sf9F/1b/dP+S/6X/uP/O/+P/8P/4/wAACAAO
ABIAFgAXABcAFwAYABoAGgAbABsAHAAcAB4AHwAgACAAIQAiACMAIwAjACQAJAAkACQA
JgAmACgAJwAmACYAJwAnACcAKAAqACoAKgAqACoAKwAsAC4ALgAvADAAMQAyADMANAA3
ADgAOQA6AD4APgA+AD4AQABCAEUASABIAEoATABOAFAAUgBUAFYAVwBZAF0AXwBiAGUA
ZwBoAA==
         </WaveFormData>
      </LeadData>
      <LeadData>
         <LeadByteCountTotal>10000</LeadByteCountTotal>
         <LeadTimeOffset>0</LeadTimeOffset>
         <LeadSampleCountTotal>5000</LeadSampleCountTotal>
         <LeadAmplitudeUnitsPerBit>4.88</LeadAmplitudeUnitsPerBit>
         <LeadAmplitudeUnits>��V</LeadAmplitudeUnits>
         <LeadHighLimit>2147483647</LeadHighLimit>
         <LeadLowLimit>268435456</LeadLowLimit>
         <LeadID>V4</LeadID>
         <LeadOffsetFirstSample>0</LeadOffsetFirstSample>
         <FirstSampleBaseline>0</FirstSampleBaseline>
         <LeadSampleSize>2</LeadSampleSize>
         <LeadOff>FALSE</LeadOff>
         <BaselineSway>FALSE</BaselineSway>
         <ExcessiveACNoise>FALSE</ExcessiveACNoise>
         <MuscleNoise>FALSE</MuscleNoise>
         <LeadDataCRC32>195047480</LeadDataCRC32>
         <WaveFormData>
/v/+//7//v/+//7//v/+//z//P/8//z//P/8//z//P/6//r/+v/6//r/+v/6//r//P/8
//z//P/+//7//v/+//z//P/8//z//P/8//z//P/+//7//v/+/wAAAAAAAAAAAgACAAIA
AgAAAAAAAAAAAAEAAgADAAQABAAEAAQABAAEAAQABAAEAAQABAAEAAQABgAGAAYABgAG
AAYABgAGAAYABgAGAAYABAAEAAQABAAEAAQABAAEAAQABAAEAAQAAgACAAIAAgACAAIA
AgACAAIAAgACAAIAAgACAAIAAgACAAIAAgACAAIAAgAEAAUABgAHAAkACgAKAAoACgAK
AAoACgAMAA4ADwAQABAAEAASABIAEgASABQAEgARAA8ADwALAAgABwAGAAYABwAGAAgA
CAAHAAYABQAEAAMAAgD9//3//f/9//3//v/+//7//v/+//7//v/+//7//v/+//7//v/+
//7//v/+//7//v/+//3/+//9/wIADAAeADYAUgB3AKUA0wD/ACUBPwFKATMB9gCpAF4A
GwDe/7H/k/+B/4f/nP+r/7T/w//R/+D/6f/v//T/+v/9/wAAAwADAAQABAAEAAQABAAF
AAMAAwADAAQABgAHAAcABwAFAAUABgAGAAYABgAGAAcACQAJAAoACgAIAAkACQAKAAsA
CwALAA0ADQAOAA8ADwAPABEAEQASABAAEAARABIAEwAUABUAFQAWABcAGAAZABwAHAAd
AB8AHgAgACIAIwAlACcAKQArAC8AMQAzADUAOQA8AD4AQQBBAEMARQBHAEkASwBMAE0A
TgBQAFEAUgBQAFEAUQBRAFEAUQBPAE8ATABKAEgARgBAAD4AOwA4ADMALwArACcAJQAi
AB4AGwAWABMAEAANAAkABgAEAAIAAAD+//3/+//6//r/+P/3//X/9P/z//L/8v/x//H/
8f/x//H/8f/x//D/8P/w//D/8P/w//D/8P/v/+7/7f/s/+z/7P/s/+z/7P/s/+z/7P/u
/+7/7f/t/+3/7f/t/+3/6//r/+z/7P/s/+z/7P/t/+3/7f/t/+3/7v/u/+7/7v/u/+7/
7v/v//H/8f/x//H/8v/y//L/8v/y//L/8v/z//H/8f/x//H/8//z//P/8//z//P/8v/y
//D/8P/w//D/8P/w//D/8P/v/+//7//v/+7/7v/u/+7/7v/u/+7/7f/u/+7/7v/u/+7/
7v/u/+z/7P/s/+z/7P/s/+z/7P/u/+7/7v/u/+7/7v/w//H/8v/z//X/9v/2//b/9P/0
//b/9v/6//z//P/8//n/+P/4//j/+v/6//r/+P/3//X/8//v/+r/6f/p/+r/7P/s/+z/
7P/r/+r/6f/o/+f/5v/j/+P/4//j/+P/5P/k/+T/5P/k/+T/5P/k/+T/5P/k/+T/5P/i
/+L/4v/i/+T/5P/i/+H/4//l/+z//P8SACgARgBtAJUAuwDdAPcABQH6AMkAggA7AP7/
w/+U/3v/cf93/43/oP+p/7T/w//P/9b/2//h/+T/6P/r/+z/6//r/+z/7P/u/+7/7v/v
/+3/7f/t/+7/7v/v/+//7//v/+//8P/w//L/8v/y//P/8f/x//L/8v/y//P/8//0//X/
9f/1//f/9//4//n/+f/5//v/+//8//z//P/9//7///8AAAEAAQACAAMABAAFAAYABgAH
AAkACgAMAA4ADwARABMAFQAXABsAHQAfACEAIwAmACgAKwAvADEAMwA1ADcAOQA6ADsA
PAA+AD8AQABCAEMAQwBDAEMAQwBBAEEAQAA+ADwAOgA2ADQAMQAuACkAJQAhAB0AGwAY
ABQAEQAOAAsACAAFAAEA/v/8//r/+P/2//X/8//y//L/8P/v/+3/7P/r/+r/7P/r/+v/
6//r/+v/6//r/+r/6v/q/+r/6P/o/+j/6P/o/+j/6P/o/+j/6P/o/+j/6P/o/+j/6P/o
/+j/5//n/+f/5//n/+f/5f/l/+b/5v/o/+j/6P/p/+n/6f/p/+n/6v/q/+r/6v/s/+z/
7P/t/+3/7f/t/+3/7P/s/+z/7P/s/+z/7P/t/+3/7f/t/+3/7f/t/+3/7f/v/+//7v/u
/+7/7v/u/+7/7P/s/+z/7P/r/+v/6//r/+r/6v/q/+r/6v/q/+r/6f/q/+r/6v/q/+r/
6v/q/+r/6v/o/+j/6P/o/+j/6P/q/+r/6v/q/+r/6v/u/+//8P/x//H/8v/y//L/8v/y
//T/9P/2//j/+P/4//f/9v/2//b/9v/2//b/9P/z//H/7//r/+j/5//n/+j/6v/q/+r/
6v/p/+j/5//m/+X/5P/h/+H/4//j/+P/5P/i/+L/4v/i/+T/5P/k/+T/5P/k/+T/5P/k
/+T/5P/k/+T/5P/i/+H/4//n//D//v8QACYARABrAJEAswDRAOcA7wDaAKEAWAAXAN7/
p/+C/3H/cf9//5P/pP+t/7r/yf/P/9b/3f/h/+T/5v/p/+z/6//r/+z/7P/u/+7/7v/v
/+3/7f/t/+7/7v/v/+//7//v/+//8P/w//D/8P/w//H/8f/x//L/8v/y//P/8//0//X/
9f/1//f/9//4//n/+f/5//v/+//8//z//P/9//7///8AAAEAAQACAAMABAAFAAYABgAH
AAkACgAMAA4ADwARABMAFQAXABkAGwAdAB8AIwAmACgAKwAtAC8AMQAzADMANQA2ADcA
OAA6ADsAPAA8AD0APQA9AD0APQA7ADsAOgA4ADYANAAwAC4AKwAoACUAIQAdABkAFQAS
AA4ACwAKAAcABAABAP///P/6//j/9v/0//P/8f/w//D/7v/t/+3/7P/r/+r/6v/p/+n/
6f/p/+n/6f/p/+j/6P/o/+j/6P/o/+j/6P/o/+j/6P/o/+j/6P/o/+j/6P/o/+j/6P/o
/+j/5//n/+f/5//n/+f/5//n/+j/6P/o/+j/6P/p/+n/6f/p/+n/7P/s/+z/7P/s/+z/
7P/t/+3/7f/t/+3/7v/u/+7/7v/u/+7/7v/v/+3/7f/t/+3/7//v/+//7//v/+//7v/u
/+7/7v/u/+7/7P/s/+z/7P/t/+3/7f/t/+z/7P/s/+z/7P/s/+z/6//s/+z/7P/s/+z/
7P/s/+z/7P/s/+z/7P/s/+z/7P/s/+z/7P/s/+7/7v/u/+7/7v/u//D/8f/y//P/9f/2
//b/9v/0//T/9v/2//r//P/8//z/+//6//r/+v/4//j/+P/2//X/8//x/+3/6v/p/+n/
6v/s/+z/7P/s/+v/6v/p/+j/5//m/+P/4//l/+X/5f/m/+T/5P/k/+T/5P/k/+T/5P/m
/+b/5v/m/+T/5P/k/+T/5P/m/+T/4//l/+n/8P/8/w4AJABAAGUAhwCnAMUA2QDhAM4A
lwBQABEA2v+n/4T/df91/3//lf+k/6//uv/J/9H/2P/d/+H/5P/q/+3/7v/t/+3/7v/u
/+7/7v/u/+//8f/x//H/8v/w//H/8f/x//P/8//0//T/9P/0//T/9f/1//X/9v/2//b/
9//3//j/+f/5//n/+//5//r/+//7//v//f/9//7//v/+////AAABAAIAAwADAAQABQAG
AAcACAAIAAkACwAMAA4AEAARABMAFQAXABkAGwAdAB8AIQAjACYAKAArAC0ALwAxADMA
MwA1ADYANwA4ADoAOwA8ADwAPQA9AD0APQA9ADsAOwA6ADgANgA0ADAALgArACgAJQAh
AB0AGQAZABYAEgAPAAwACQAGAAMAAQD+//z/+v/6//j/9//1//L/8v/w/+//8f/w/+//
7v/s/+v/6//r/+v/6//r/+v/6v/q/+r/6v/q/+r/6v/q/+v/7P/t/+7/7//w//H/8v/y
//L/8v/y//L/8v/x//H/8f/x//H/8f/x//H/8v/y//L/8v/y//P/9f/1//X/9f/2//b/
9v/2//b/9v/2//f/9//3//f/9//6//r/+v/6//r/+v/6//v/+//7//v/+//7//v/+//7
//n/+f/4//j/+P/4//j/+P/4//j/+P/4//f/9//3//f/9v/2//b/9v/2//b/9v/1//X/
9v/3//j/+P/4//j/+P/6//r/+v/6//r/+f/5//r/+f/7//z//P/8//z//P/8//z//v/+
//7//v/+//7/AgADAAQABQAFAAYABgAGAAgACAAKAAoADAAOAA4ADgALAAoACgAKAAoA
CgAKAAgABQADAAEA/f/6//n/+f/6//z//P/8//z/+//6//n/+P/5//j/9f/1//P/8//z
//T/9P/0//T/9P/0//T/9P/0//T/9P/0//T/9P/0//T/9P/y//L/8v/x/+//8f/4/wIA
FAAsAEYAZQCHAKcAwwDZAOcA3ACzAHIAMwD+/8v/oP+J/4H/hf+X/6j/s/+8/8v/2f/g
/+X/6//u//L/9f/4//n/+f/6//r/+v/6//r/+//5//n/+f/6//r/+//7//v/+//7//z/
/P/8//z//P/9//3//f/+//7//P/9//3//v8BAAEAAQADAAMABAAFAAUAAwAFAAUABgAG
AAYABwAIAAkACgALAAsADAANAA4ADwAQABAAEQATABQAFgAYABkAGwAdAB8AIQAhACMA
JQAnACkALAAuADEAMwA1ADcAOQA5ADsAPAA9AD4AQABBAEIAQgBDAEMAQwBDAEMAQQBB
AEIAQAA+ADwANgA0ADEALgAtACkAJQAhAB8AHAAYABUAEgAPAAwACQAHAAQAAgAAAP7/
/P/7//n/9v/2//T/8//1//T/8//y//D/7//v/+//7f/t/+3/7f/u/+7/7v/u/+z/7P/s
/+z/7P/s/+z/7P/q/+r/6v/q/+z/7P/s/+z/7P/s/+v/6//r/+v/6//r/+v/6//s/+z/
7P/s/+z/7f/r/+v/6//r/+7/7v/u/+7/8P/w//D/8f/v/+//7//v//D/8P/w//D/8P/w
//D/8f/v/+//7//v/+//7//v/+//7f/t/+z/7P/u/+7/7v/u/+z/7P/s/+z/6//r/+v/
6//s/+z/7P/s/+r/6v/q/+n/6v/q/+r/6v/o/+j/6P/o/+j/6P/o/+j/6v/o/+j/6P/o
/+j/6P/o/+r/6v/q/+r/6v/q/+z/7f/u/+//8f/y//L/8v/w//D/8v/y//T/9v/2//b/
+P/4//n/+v/4//j/+P/2//X/8//x/+3/6v/p/+n/6v/s/+z/7P/s/+v/6v/p/+j/5//m
/+P/4//j/+P/4//k/+T/5P/k/+T/5P/k/+T/5P/k/+T/5P/k/+T/5P/k/+T/5v/m/+j/
5f/j/+X/6v/2/wgAHgA8AGEAiQCvANMA7wABAQIB4wCkAGEAJgDv/77/mf+B/3f/f/+Q
/53/qP+1/8H/zv/X/93/5P/q/+//8P/z//P/9P/0//T/9P/0//X/9f/1//X/9v/4//n/
+f/5//n/+f/6//r/+v/6//r/+//7//v//P/8//z//f/9//7//f/9//3//////wAAAQAB
AAMABQAFAAYABgAGAAcACAALAAwADQANAA4ADwAQABEAEgASABMAFQAWABgAGgAbAB0A
HwAhACMAJwApACsALQAvADIANAA3ADkAOwA9AD8AQQBDAEQARQBEAEYARwBIAEgASQBJ
AEkASQBJAEcARwBGAEQAQgBAAD4APAA5ADYAMwAvACsAJwAjACAAHAAZABgAFQASAA8A
DwAMAAoACAAGAAQAAwABAP7//v/8//v//f/8//v/+v/6//n/+f/5//n/+f/5//n/9v/2
//b/9v/4//j/+P/4//j/+P/4//j/+P/4//j/+P/2//b/9v/2//j/+P/3//f/9//3//f/
9//5//n/+v/6//r/+v/6//v/+//7//v/+//+//7//v/+//7//v/+////AQABAAEAAQAC
AAIAAgACAAAAAAAAAAEAAQABAAEAAQABAAEAAQABAAEAAQAAAAAAAAAAAAAAAAAAAAAA
AAAAAP///////////v/+//7//v/+//7//v/9//7//v/+//7//v/+//7//v8AAP7//v/+
//7//v/+//7//P/8//7//v/+//7//v/+//7///8AAAEAAwAEAAQABAAEAAQABgAGAAgA
CgAKAAoACgAKAAsADAAKAAoACgAIAAkABwAFAAEA/v/9//3//v/+//7//v/+//3//P/7
//r/+f/4//X/9f/1//X/9f/2//T/9P/0//T/9P/0//T/9P/0//T/9P/0//T/9P/0//T/
9P/0//T/9f/1//X/+v8GABYALgBKAG0AmwDFAO0AEQEpATIBHQHiAJUAUAARANb/p/+L
/3v/gf+U/6X/sP+9/83/2P/f/+X/7P/y//X/+v/7//v//P/8//7//v/+////////////
AAD+//////////////8AAAAAAgACAAIAAwADAAMABAAEAAQABQAFAAYABQAFAAUABwAH
AAgACQAJAAkACwALAAwACgAKAAsADAANAA4ADwAPABIAEwAUABUAFgAWABcAGQAaABwA
HgAfACEAIwAlACcAKQArAC0ALwAxADQANgA5ADsAPQA/AEEARQBHAEgASQBIAEoASwBM
AEwATQBNAE0ATQBNAEsASwBIAEYARABCAD4APAA5ADYAMwAvACsAJwAlACIAHgAbABYA
EwAQAA0ACQAGAAQAAgAAAP7//f/7//j/+P/2//X/9f/0//P/8v/y//H/8f/x/+//7//v
/+//7v/u/+7/7v/u/+7/7v/u/+7/7v/u/+7/7P/s/+z/7P/q/+r/6v/q/+z/7P/r/+v/
7f/t/+3/7f/r/+v/7P/s/+z/7P/s/+3/7//v/+//7//w//D/8P/w/+7/7v/u/+//8f/x
//H/8f/y//L/8v/y//L/8v/y//P/8//z//P/8//z//P/8//z//P/8//y//L/8v/y//L/
8v/y//L/8v/y//H/8f/x//H/8P/w//D/8P/w//D/8P/v/+7/7v/u/+7/7v/u/+7/7v/u
/+7/7v/u/+7/7f/u/+z/7P/s/+z/7P/s/+7/7v/u/+7/7v/u//D/8f/y//P/9f/2//b/
9v/2//b/+P/4//r//P/8//z/+//6//r/+v/6//r/+v/4//n/9//1//H/7v/t/+3/7v/u
/+7/7v/u/+3/7P/r/+r/6//q/+f/5//l/+X/5f/m/+b/5v/m/+b/5v/m/+b/5v/m/+b/
5v/m/+b/5v/m/+b/5v/m/+b/5f/n/+n/7v/4/wgAHgA2AFkAfwCnAMkA6QD9AAAB4wCk
AFsAHADh/6r/h/93/3f/hf+a/6n/sv+//83/1v/d/9//5P/q/+3/7v/v/+//8P/w//L/
8v/y//P/8//z//P/9P/0//X/9f/1//X/9f/2//b/9v/2//b/9//3//f/+P/4//j/+f/5
//r/+//7//v//f/9//7/////////AQABAAIAAgACAAMABAAFAAYABwAHAAgACQAKAAsA
DAAMAA0ADwAQABIAFAAVABUAFwAZABsAHwAhACMAJQApACwALgAxADEAMwA1ADcAOwA9
AD4APwBAAEIAQwBEAEQARQBFAEUARwBHAEUARQBEAEIAQAA+ADwAOgA3ADQAMQAtACkA
JQAhAB4AGgAXABQAEQAOAAsACQAGAAQAAgAAAP7//f/7//j/+P/2//X/8//y//H/8P/w
/+//7//v/+//7//v/+//8P/w//D/8P/u/+7/7v/u/+7/7v/u/+7/7v/u/+7/7v/s/+z/
7P/s/+7/7v/t/+3/7f/t/+3/7f/t/+3/7v/u/+7/7v/u/+//7f/t/+3/7f/u/+7/7v/u
//D/8P/w//H/8f/x//H/8f/y//L/8v/y//L/8v/y//P/9f/1//X/9f/1//X/9f/1//X/
9f/0//T/9P/0//T/9P/0//T/9P/0//P/8//z//P/8v/y//L/8v/y//L/8v/x//L/8v/y
//L/8P/w//D/8P/w//D/8P/w//D/8P/w//D/8P/u/+7/8P/w//D/8P/w//D/9P/1//b/
9//3//j/+P/4//j/+P/6//r//P/+//7//v/9//z//P/8//z//P/8//r/+f/3//X/8f/u
/+3/7f/u//D/8P/w//D/7//u/+3/7P/r/+r/5//n/+f/5//n/+j/6P/o/+j/6P/o/+j/
6P/o/+j/6P/o/+j/6P/o/+j/6P/o/+j/6P/l/+f/6//y//7/EAAkAEAAZQCJAKsAyQDh
AO0A4gCxAGoAKQDs/7f/jv95/3X/ff+T/6T/r/+8/8n/0//Y/9//4//o/+r/7f/w/+//
7//w//D/8P/w//D/8f/z//P/8//0//T/9f/1//X/9f/1//b/9v/2//b/9v/3//X/9f/2
//b/+P/5//n/+v/5//n/+f/7//v//P/9//3//f//////AAACAAIAAwAEAAMABAAFAAUA
BgAHAAgACQAMAAwADQAPABAAEgAUABUAFwAZABsAHQAfACEAIwAlACcAKgAsAC8AMQAz
ADUANwA5ADsAPAA9AD4AQABBAEIAQgBDAEMAQwBDAEMAQQBBAEAAPgA8ADoAOAA2ADMA
MAAtACkAJQAhAB8AHAAYABUAFAARAA4ACwAJAAYABAACAAAA/v/9//v/+P/4//b/9f/1
//T/8//y//L/8f/x//H/8f/x//H/8f/w//D/8P/w//D/8P/w//D/7v/u/+7/7v/u/+7/
7v/u/+7/7v/u/+7/7v/u/+3/7f/t/+3/7f/t/+3/7f/u/+7/7v/u/+7/7//v/+//7//v
//D/8P/w//D/8P/w//D/8f/x//H/8f/x//L/8v/y//L/8v/y//L/8//z//P/8//z//P/
8//z//P/8//z//L/8v/y//L/8v/y//L/8v/y//L/8f/x//H/8f/w//D/8P/w//D/8P/w
/+//7v/u/+7/7v/u/+7/7v/u/+z/7P/s/+z/7v/t/+z/7v/u/+7/7v/s/+z/7v/u/+7/
7v/u/+7/8v/z//T/9f/1//b/9v/2//b/9v/4//j/+v/8//z//P/5//j/+P/4//j/+P/4
//b/8//x/+//6//q/+n/6f/q/+z/7P/s/+z/6//q/+n/6P/n/+b/4//j/+X/5f/l/+b/
5P/k/+T/5P/m/+b/5v/m/+b/5v/m/+b/5P/k/+T/5P/k/+T/5P/j/+X/6f/y/wAAFAAq
AEgAbQCRAK8AyQDZAN0AxgCNAEoADwDa/6v/iv97/3n/g/+X/6b/r/+6/8f/0f/Y/93/
4//m/+r/7f/u/+//7//w//D/8P/w//D/8f/x//H/8f/y//L/8//z//P/8//z//T/9P/0
//T/9P/1//f/9//4//j/+P/5//n/+v/5//n/+f/7//v//P/9//3//f//////AAACAAIA
AwAEAAMABAAFAAUABgAHAAgACQAKAAoACwANAA4AEAASABMAFQAXABkAGwAdAB8AIQAj
ACMAJgAoACsALwAxADMANQA3ADkAOgA7ADoAPAA9AD4APgA/AD8APwA/AD8APQA9ADwA
OgA4ADYAMgAwAC0AKgApACUAIQAdABsAGAAUABEAEAANAAoABwAFAAIAAAD+//z/+v/5
//f/9P/0//L/8f/z//L/8f/w//D/7//v/+//7//v/+//7//u/+7/7v/u/+7/7v/u/+7/
7P/s/+z/7P/s/+z/7P/s/+7/7v/u/+7/7v/u/+3/7f/t/+3/7f/t/+3/7f/u/+7/8P/w
//D/8f/x//H/8f/x//L/8v/y//L/8P/w//D/8f/z//P/8//z//T/9P/0//T/8v/y//L/
8//z//P/8//z//P/8//z//P/8//z//L/8v/y//L/8v/y//D/8P/w//D/7//v/+//7//w
//D/8P/w/+7/7v/u/+3/7v/u/+7/7v/u/+7/7v/u/+7/7v/u/+7/7v/u/+7/7v/u/+7/
8P/w//D/8P/w//D/8v/z//T/9f/3//j/+P/4//b/9v/4//j/+v/8//z//P/9//z//P/8
//z//P/8//r/+f/3//X/8f/u/+3/7f/u//D/8P/w//D/7//u/+3/7P/t/+z/6f/p/+n/
6f/p/+r/6P/o/+j/6P/o/+j/6P/o/+j/6P/o/+j/6P/o/+j/6P/q/+r/6P/n/+n/6//y
/wAAFgAsAEoAbwCXAL0A2wDzAAEB+ADNAIoASQAUAN//sP+P/33/ff+L/5z/p/+w/7//
zf/Y/93/4f/o/+7/8f/y//X/9f/2//b/9v/2//b/9//3//f/9//4//r/+//7//v//f/9
//7//v/8//z//P/9//////8AAAAAAAABAAEAAgADAAMAAwAFAAMABAAFAAUABwAJAAkA
CgAKAAoACwAMAA0ADgAPAA8AEAARABIAEwAWABYAFwAZABoAHAAeAB8AIQAjACUAJwAr
AC0ALwAxADMANgA4ADsAPQA/AEEAQwBDAEUARgBHAEgASgBLAEwATABNAE0ATQBNAE0A
SwBLAEoASABGAEQAQAA+ADsAOAA1ADEALQApACcAJAAgAB0AHAAZABYAEwARAA4ADAAK
AAgABgAFAAMABAAEAAIAAQD///7//f/8//z/+//7//v/+//7//v/+//8//z//P/8//r/
+v/6//r/+v/6//r/+v/4//j/+P/4//j/+P/4//j/+v/6//n/+f/7//v/+//7//v/+//8
//z//P/8//z//f/9//3//f/9//7//v/+//7//v/+//7//////////////wAAAAAAAAAA
AAAAAAAAAQD/////////////////////AQABAAAAAAAAAAAAAAAAAAAAAAAAAAAA////
///////+//7//v/+//7//v/+//3/+v/6//r/+v/8//z//P/8//r/+v/6//r/+v/6//r/
+v/6//r/+v/8//z/+v/6//r/+v/+////AAABAAEAAgACAAIAAgACAAQABAAGAAgACAAI
AAcABgAGAAYABgAGAAYABAADAAEA///7//j/9//3//j/+v/6//r/+v/5//j/9//2//P/
8v/v/+//7//v/+//8P/w//D/8P/w//D/8P/w//D/8P/w//D/8P/w//D/8P/w//D/8P/w
/+3/7f/x//r/CgAeADgAWAB/AKkA0QDxAAsBFQEIAdcAkABNABIA2f+q/4v/ff9//5H/
pP+v/7r/x//V/97/4//p/+7/8v/1//b/9//3//j/+P/4//j/+P/5//n/+f/5//r/+v/7
//v/+//7//v//P/8//z//P/8//3//f/9//7//v/+//////8AAAEAAQABAAMAAwAEAAUA
BQAFAAcABwAIAAgACAAJAAoACwAMAA0ADQAOAA8AEAARABIAEgATABUAFgAYABoAGwAd
AB8AIQAjACUAJwApACsALQAwADIANQA3ADkAOwA9AD8AQQBCAEMARABGAEcASABIAEkA
SQBJAEkASQBHAEcARgBEAEIAQAA8ADoANwA0ADEALQApACUAIwAgABwAGQAUABEADgAL
AAkABgAEAAIAAAD+//3/+//6//r/+P/3//X/9P/z//L/8v/x//H/8f/x//H/8f/x//D/
8P/w//D/8P/w//D/8P/w//D/8P/w/+7/7v/u/+7/8P/w//D/8P/u/+7/7f/t/+//7//v
/+//7//v//D/8P/w//D/8P/x//H/8f/x//H/8v/y//L/8v/0//T/9P/1//X/9f/1//X/
9P/0//T/9P/0//T/9P/1//X/9f/1//X/9f/1//X/9f/1//X/9P/0//T/9P/0//T/9P/0
//T/9P/z//P/8//z//L/8v/y//L/8v/y//L/8f/y//L/8v/y//D/8P/w//D/8P/w//D/
8P/w//H/8f/w//D/8P/w//D/8P/w//D/8v/y//L/8v/y//L/9v/3//j/+f/7//z//P/8
//r/+v/8//z/AAACAAIAAgD///7//v/+/wAAAAAAAP7//f/7//n/9f/w/+//7//w//T/
9P/0//T/8f/w/+//7v/t/+z/6f/p/+v/6//r/+z/6v/q/+r/6v/s/+z/7P/s/+z/7P/s
/+z/7P/s/+z/7P/s/+z/6v/r/+v/7f/0/wAAEgAmAEIAZwCLAK8A0QDrAPsA9ADNAIoA
RQAKANH/ov+F/3v/f/+T/6j/s/++/8v/1//e/+X/6f/s//D/8//2//X/9f/2//b/+P/4
//j/+f/3//f/9//4//r/+//7//v/+//7//z//P/8//z//P/9//////8AAAAAAAABAAEA
AgADAAMAAwAFAAUABgAHAAcABQAHAAcACAAKAAoACwAMAA0ADgAPAA8AEAARABIAEwAS
ABIAEwAVABYAGAAaABsAHQAfACEAIwAnACkAKwAtAC0AMAAyADUANwA5ADsAPQBBAEMA
RABFAEQARgBHAEgASgBLAEsASwBLAEsASQBJAEoASABGAEQAQgBAAD0AOgA3ADMALwAr
ACkAJgAiAB8AHAAZABYAEwARAA4ADAAKAAgABgAFAAMAAAAAAP7//f/7//r/+f/4//j/
9//3//f/9//3//f/9//2//b/9v/2//b/9v/2//b/9P/0//T/9P/2//b/9v/2//T/9P/0
//T/9v/2//X/9f/1//X/9f/1//X/9f/2//b/9v/2//b/9//3//f/9//3//j/+P/4//j/
+P/4//j/+f/7//v/+//7//z//P/8//z//P/8//z//f/9//3//f/9//v/+//7//v//f/9
//z//P/8//z//P/8//r/+v/6//r/+//7//v/+//6//r/+v/6//r/+v/6//n/+v/6//r/
+v/4//j/+P/4//j/+P/4//j/+P/5//n/+P/4//j/+P/4//j/+P/4//r/+v/6//r/+v/6
//z//f/+////AQACAAIAAgAAAAAAAgACAAYACAAIAAgABwAGAAYABgAGAAYABgAEAAEA
///9//n/+P/3//f/+P/4//j/+P/4//n/+P/3//b/9f/0//H/8f/x//H/8f/y//T/9P/0
//T/9P/0//T/9P/0//T/9P/0//T/9P/0//T/9P/0//L/8//1//f//v8KABwAMABMAG8A
lQC1ANMA6QD1AOgAtwByADEA+P/F/5z/if+F/43/of+0/73/yP/X/+H/6v/v//P/+P/8
////AAD/////AAAAAAIAAgACAAMAAwADAAMABAAEAAUABQAFAAUABQAGAAYABgAGAAYA
BwAHAAcACAAIAAgACQAJAAoACwALAAsADQANAA4ADwAPAA8AEQARABIAEgASABMAFAAV
ABYAFwAXABgAGQAaABsAHAAcAB0AHwAgACIAJAAlACcAKQArAC0ALwAxADMANQA3ADgA
PAA/AA==
         </WaveFormData>
      </LeadData>
      <LeadData>
         <LeadByteCountTotal>10000</LeadByteCountTotal>
         <LeadTimeOffset>0</LeadTimeOffset>
         <LeadSampleCountTotal>5000</LeadSampleCountTotal>
         <LeadAmplitudeUnitsPerBit>4.88</LeadAmplitudeUnitsPerBit>
         <LeadAmplitudeUnits>��V</LeadAmplitudeUnits>
         <LeadHighLimit>2147483647</LeadHighLimit>
         <LeadLowLimit>268435456</LeadLowLimit>
         <LeadID>V5</LeadID>
         <LeadOffsetFirstSample>0</LeadOffsetFirstSample>
         <FirstSampleBaseline>0</FirstSampleBaseline>
         <LeadSampleSize>2</LeadSampleSize>
         <LeadOff>FALSE</LeadOff>
         <BaselineSway>FALSE</BaselineSway>
         <ExcessiveACNoise>FALSE</ExcessiveACNoise>
         <MuscleNoise>FALSE</MuscleNoise>
         <LeadDataCRC32>2599783896</LeadDataCRC32>
         <WaveFormData>
AgACAAIAAgACAAIAAgACAAAAAAAAAAAAAAAAAAAAAAD+//7//v/+//7//v/+//7//P/8
//z//P/9//7///8AAP7//v/+//7//v/+//7//v8AAAAAAAAAAAIAAgACAAIABAAEAAQA
BAAEAAQABAAEAAYABgAGAAYACAAIAAgACAAIAAgACAAIAAYABgAGAAYACAAIAAgACAAI
AAgACAAIAAYABgAGAAYABgAGAAYABgAEAAQABAAEAAYABgAGAAYABAAEAAQABAACAAIA
AgACAAIAAgACAAIAAgACAAIAAgABAAEAAQABAAAAAAACAAMABAAEAAUABgAIAAgACAAI
AAcABwAHAAgACwALAAsACwANAA0ADQANAA0ADQANAAoACQAGAAUAAwACAAIAAwACAAMA
AwABAAEA/v/+//3/+//4//b/9f/0//b/9v/2//b/9v/2//f/9//3//f/9//3//b/9v/1
//X/9f/1//P/8//y//H/7//u//D/+f8MACUAQgBpAJkAzAD9ACgBSgFaAUcBCAGxAGMA
GwDj/8L/sv+o/6f/s/+9/8L/y//W/+D/5P/o/+z/8P/x//T/9v/2//f/9//4//j/+P/4
//b/9v/3//j/+P/4//n/+f/5//r/+v/6//n/+f/5//n/+f/5//n/+f/3//j/+P/4//n/
+f/5//n/+v/7//z//f/9//7//v//////AAABAAIABQAGAAcABwAJAAoACgALAAoADAAN
AA4ADgAQABEAEwAXABkAGwAdAB8AIQAkACcAKQAsAC8AMAAzADQANwA6ADwAPQA/AEAA
QgBDAEQARQBIAEkASQBJAEkASABHAEUARABDAEAAPgA6ADYANAAxAC0AKQAlACEAHgAa
ABYAEwANAAsACAAEAAEA///8//v/+P/2//X/8//x//H/8P/v/+7/7f/s/+v/6//r/+r/
6v/o/+j/6P/o/+j/5//n/+f/5//n/+f/5v/m/+b/5v/m/+b/5v/m/+X/5f/l/+X/5f/l
/+X/5f/l/+X/5f/l/+X/5f/l/+X/5f/l/+b/5v/m/+b/5v/n/+f/5//o/+j/6P/o/+n/
6f/q/+r/6v/q/+v/7f/t/+7/7v/u/+7/7v/v/+3/7v/u/+7/7v/u/+7/7v/u/+7/7v/u
/+7/7v/u/+7/7v/u/+7/7v/u/+7/7v/u/+z/7P/s/+z/7P/s/+z/6v/q/+r/6v/r/+v/
6//r/+n/6P/o/+j/6P/o/+r/6v/r/+v/6f/p/+r/6v/q/+v/7P/s/+//8P/w//D/7v/u
/+7/7//y//T/9f/1//P/8//z//P/8//z//P/8//1//L/7//s/+n/5//n/+j/7P/s/+v/
6//p/+n/6P/o/+b/4//g/97/4P/g/+D/4P/g/+D/4P/g/+H/4f/h/+H/4f/h/+D/4P/h
/+H/4f/h/+H/4f/e/93/2//c/+L/8f8GAB0AQABnAJMAvADnAAoBIAEYAekAoABTABMA
3f+z/6L/nv+g/6v/t/+9/8T/z//W/9r/3v/i/+T/6P/p/+j/6P/o/+n/6f/q/+r/6v/q
/+r/6v/r/+z/7P/s/+3/7f/t/+7/7v/u/+//7//v/+//7//v/+//7//t/+7/7v/u/+//
7//v/+//7v/v//D/8f/v//D/8P/x//P/9P/1//b/9f/2//f/9//7//z//P/9//7/AAAB
AAIABAAGAAcACQALAA0ADwARABMAFQAYABsAHQAgACMAJAApACoALQAwADAAMQAzADQA
NgA3ADgAOQA8AD0APQA9ADwAPAA8ADsAOgA5ADYANAAwACwAKgAnACMAHwAbABcAFAAQ
AAwACQAFAAMAAAD8//n/9//0//P/7v/s/+v/6f/n/+f/5v/l/+T/4//i/+H/4//j/+L/
4v/g/+D/4P/g/+D/3//f/9//3//f/9//3v/e/97/3v/e/97/3v/e/93/3f/d/93/3f/d
/93/3f/d/93/3f/d/93/3f/d/93/3f/b/9z/3P/c/9z/3P/d/93/3f/e/97/3v/e/9//
3//g/+D/4P/g/+H/4f/h/+L/4v/i/+L/4v/j/+P/5P/k/+T/5P/k/+T/5P/i/+L/4v/i
/+T/5P/k/+T/5P/k/+T/5P/k/+T/5P/k/+L/4v/i/+L/4v/i/+L/4P/i/+L/4v/j/+H/
4f/h/+H/4v/g/+D/4P/g/+D/4P/h/+H/4//j/+T/5P/k/+X/5v/m/+f/6P/o/+j/6P/o
/+j/6f/s/+7/7//v/+3/7f/t/+3/7f/t/+3/7f/t/+r/5//k/+P/4f/h/+L/5P/k/+P/
4//j/+P/4v/i/+H/3//d/9z/3P/c/9z/3P/c/9z/3P/c/93/3f/d/93/3f/d/9z/3P/d
/93/3f/d/9v/3f/c/9n/1//c/+T/8f8CABsAPABlAI8AuADfAPwADAH8AMMAdgAxAPf/
wf+h/5b/mP+g/6v/t/+9/8b/z//U/9j/3P/g/+D/5P/l/+b/5v/m/+f/5//m/+b/5v/m
/+j/6P/p/+r/6v/q/+v/6//r/+z/7P/s/+3/7f/t/+3/7f/t/+3/7f/t/+7/7v/u/+//
7//v/+//8P/x//L/8//x//L/8v/z//P/9P/1//b/9//4//n/+f/7//z//P/9/wAAAgAD
AAQABgAIAAkACwAPABEAEwAVABcAGQAcAB8AIQAkACcAKAAtAC4AMQA0ADQANQA3ADgA
OgA7ADwAPQBAAEEAQQBBAEAAQABAAD8APgA9ADoAOAA2ADIAMAAtACkAJQAhAB0AGgAW
ABIADwALAAkABgACAP///f/6//n/+P/2//X/8//x//H/8P/v/+7/7f/s/+v/7f/t/+z/
7P/q/+r/6v/q/+r/6f/p/+n/6f/p/+n/6P/q/+r/6v/q/+r/6v/q/+n/6f/p/+n/6f/p
/+n/6f/p/+n/6f/p/+n/6f/p/+n/6f/p/+r/6v/q/+r/6v/r/+v/6//s/+z/7P/s/+3/
7f/u/+7/7v/u/+//7//v//D/8P/w//D/8P/x//H/8v/y//L/8v/y//L/8v/y//L/8v/y
//L/8v/y//L/8v/y//L/8v/y//L/8v/y//D/8P/w//D/8P/w//D/7v/w//D/8P/x/+//
7//v/+//8P/w//D/8P/w//D/8P/w//D/8P/w//H/8f/x//H/8v/y//L/8//0//T/9f/2
//b/9v/2//b/9v/3//r//P/9//3//f/9//3//f/7//v/+//7//v/+P/1//L/8f/v/+//
8P/y//L/8f/x//H/8f/w//D/7//t/+v/6v/q/+r/6v/q/+r/6v/q/+r/6//r/+v/6//r
/+v/6v/q/+v/6//r/+v/6f/p/+j/5f/l/+j/7v/7/w4AJwBGAG0AlQC+AOMA/gAOAf4A
xwB6ADUA+//L/63/pv+m/6z/uf/F/8v/1P/b/+L/5v/q/+7/8P/y//P/9v/0//T/9f/1
//b/9v/2//b/9v/2//f/+P/4//j/+f/5//n/+v/6//r/+//7//v/+//9//3//f/9//v/
/P/8//z////////////+////AAABAAEAAgACAAMAAwAEAAUABgAHAAgACQAJAAsADAAM
AA0AEAASABMAFAAUABYAFwAZABsAHQAfACEAIwAlACgAKwAtADAAMwA0ADcAOAA7AD4A
QABBAEMARABGAEcASABJAEoASwBLAEsATABMAEwASwBKAEkARgBEAEIAPgA8ADkANQAx
AC0AKQAmACIAHgAbABcAFQASAA4ADQALAAgABwAEAAIAAQD///3//f/8//v/+v/5//j/
9//3//f/9v/2//b/9v/2//b/9v/1//X/9f/1//X/9f/0//T/9P/0//T/9P/0//T/8//z
//P/8//z//P/8//z//P/8//z//P/8//z//P/8//z//P/9P/0//T/9v/2//f/9//1//b/
9v/2//b/9//3//j/+P/4//j/+f/5//n/+v/6//r/+v/6//v/+//8//z//P/8//z//P/8
//z//P/8//z//P/8//z//P/6//r/+v/6//r/+v/6//r/+v/6//r/+v/6//r/+v/4//r/
+v/6//v/+//7//v/+//8//z//P/8//z//P/8//z//v8AAAIAAAAAAAAAAAACAAIAAwAD
AAMAAwAEAAQABgAHAAgACAAJAAoACgAKAAwADAAMAA0ADgAQABEAEQAPAA8ADwAPAA8A
DwAPAA8ADwAMAAkABgADAAEAAQACAAYABgAFAAUAAwADAAIAAgABAP///f/8//z//P/8
//z//v/+//7//v/9//3//f/9//v/+//6//r/+//7//v/+//7//v/+v/3//X/9v/6/wUA
GAAxAFAAcwCZAMAA5QAGARoBFgHrAKQAXQAjAO//x/+2/7T/tv/B/8//1f/c/+X/7v/0
//j//P/+/wAAAwAEAAQABAAFAAUABAAEAAQABAACAAIAAwAEAAQABAAFAAUABQAGAAYA
BgAHAAcABwAHAAcABwAHAAcABwAIAAgACAAJAAkACQAJAAoACwAMAA0ADQAOAA4ADwAN
AA4ADwAQABEAEgATABMAFwAYABgAGQAaABwAHQAeACAAIgAjACUAJwApACsALQAvADEA
NAA3ADkAPAA/AEAAQwBEAEcASgBMAE0ATwBQAFIAUwBUAFUAVgBXAFcAVwBYAFgAWABX
AFYAVQBSAFAAUABMAEoARwBDAD8AOwA3ADQAMAAsACkAIwAhAB4AGgAVABMAEAAPAA4A
DAALAAkABwAHAAYABQACAAEAAAD////////+//7//P/8//z//P/+//3//f/9//v/+//7
//r//P/8//z//P/6//r/+v/5//n/+f/5//n/+f/5//n/+f/5//n/+f/5//n/+f/5//n/
+f/6//r/+v/4//j/+f/5//v//P/8//z//v//////AAAAAAAAAAABAAEAAQACAAIAAgAC
AAIAAwABAAIAAgACAAIAAgACAAIAAAAAAAAAAAAAAAAAAAAAAAAAAAAAAAAA/v/+//7/
/v8AAAAAAAAAAAAAAAAAAP7//v/+//7////9//3//f/9//7//v/+//7//v/8//z//P/8
//z//P/8//3//f/9//3//v/+//7///8AAAAAAQACAAIAAgACAAIAAgADAAYACAAJAAkA
CwALAAsACwAJAAkACQAJAAcABAABAP7//f/7//v//P8AAAAA//////v/+//6//r/+f/3
//X/9P/0//T/9P/0//T/9P/0//T/9f/1//X/9f/1//X/9P/0//P/8//z//P/8//z//L/
7//r/+r/7v/7/w4AJQBEAGsAlwDEAPEAGAEyAToBGQHUAIcARQAJANv/wP+y/6z/r/+5
/8H/yP/R/9r/5P/q/+7/8v/2//n/+v/6//r/+//7//r/+v/6//r//P/8//3//v/+//7/
//////3//v/+//7//f/9//3//f///////////wEAAgACAAIAAQABAAEAAQACAAMABAAF
AAUABgAGAAcABwAIAAkACgALAAwADQANABEAEgASABMAFAAWABcAGAAYABoAGwAdAB8A
IQAjACUAJwApACwALwAzADYAOQA6AD0APgBBAEQARgBHAEkASgBMAE0ATgBPAFAAUQBR
AFEAUABQAFAATwBQAE8ATABKAEYAQgBAAD0AOwA3ADMALwAqACYAIgAfABsAGQAWABIA
DwANAAoACQAGAAQAAwABAP/////+//3//P/7//r/+f/5//n/+P/4//b/9v/2//b/9P/z
//P/8//0//X/9v/2//b/9v/2//b/9P/0//T/8//z//P/8//z//P/8//z//P/8f/x//H/
8f/y//P/9P/1//X/9v/2//b/9v/2//f/9//3//j/+P/4//j/+f/5//r/+v/6//r/+//7
//v//P/8//r/+v/6//v/+f/6//r/+v/4//j/+P/4//j/+P/4//j/+v/6//r/+v/5//j/
9//2//b/9v/2//b/9P/0//T/9P/0//T/9P/y//L/8v/y//P/8//z//P/8//y//L/8v/y
//D/8P/w//D/7v/u/+//7//v/+//8P/w//D/8f/y//L/8//0//T/9P/0//T/9P/1//b/
+P/5//n/+//7//v/+//5//n/+f/5//v/+P/1//L/7//t/+3/7v/u/+7/7f/t/+v/6//q
/+r/5//l/+P/4v/i/+L/4v/i/+L/4v/i/+L/4v/h/+D/3//h/+H/4P/g/9//3//f/9//
3f/d/97/3f/Z/9j/3P/n//j/DwAsAFMAgwCyAOMADAEsATwBKQHqAJcASwAHAM//rv+c
/5T/lf+h/6v/sP+5/8L/yv/Q/9T/2v/e/9//4v/i/+L/4//j/+L/4v/i/+L/5P/k/+X/
5v/k/+T/5f/l/+X/5v/m/+b/5//n/+f/5//n/+f/5//n/+f/6P/o/+j/6f/p/+n/6f/q
/+v/7P/t/+3/7v/u/+//7//w//H/8v/z//T/9f/1//n/+v/6//v//P/+////AAACAAQA
BQAHAAkACwANAA8AEQATABYAGQAbAB4AIQAiACcAKAArAC4AMAAxADMANAA4ADkAOgA7
ADwAPQA9AD0APgA+AD4APQA8ADsAOAA2ADQAMAAuACsAJwAjAB8AGwAYABQAEAANAAcA
BQACAP7/+//5//b/9f/y//D/7//t/+v/6//q/+n/6P/n/+b/5f/j/+P/4v/i/+D/4P/g
/+D/4v/h/+H/4f/h/+H/4f/g/+D/4P/g/+D/4P/g/+D/3//d/93/3f/d/9//3//f/9//
3//f/9//3//f/9//3//f/9//4P/g/+D/4P/g/+H/4f/j/+T/5P/k/+L/4//j/+T/5P/k
/+T/5f/n/+f/6P/o/+j/6P/o/+n/6f/q/+r/6v/q/+r/6v/q/+j/6P/o/+j/6P/o/+j/
6P/q/+r/6v/q/+r/6v/q/+r/6P/o/+j/6P/o/+j/6P/m/+b/5v/m/+f/5f/l/+X/5f/m
/+b/5v/m/+b/5P/m/+T/5P/k/+T/5P/k/+X/5f/l/+X/5v/m/+j/6f/q/+r/6f/q/+r/
6v/s/+z/7P/t/+7/8P/x//H/7//v/+//7//v/+//7//v//H/7v/r/+j/5//l/+X/5v/o
/+j/5//n/+f/5//m/+b/5f/j/+H/4P/e/97/3v/e/+D/4P/g/+D/3//f/9//3//f/9//
3v/e/9//3//f/9//3f/d/97/2//b/9z/4P/p//r/DwAsAFEAewCkAM8A9gASARoBAQHA
AHMALQDz/8H/pP+c/5z/o/+x/7n/vv/H/9L/2P/c/97/4v/k/+f/6P/o/+j/6f/p/+r/
6v/q/+r/6v/q/+v/7P/s/+z/7f/t/+3/7v/u/+7/7//v/+//7//v/+//7//v/+//8P/w
//D/8f/x//H/8f/w//H/8v/z//P/9P/0//X/9f/2//f/+P/5//r/+//7//v//P/8//3/
AAACAAMABAAGAAgACQALAA0ADwARABMAEwAVABgAGwAfACIAJQAmACsALAAvADIANAA1
ADcAOAA6ADsAPAA9AEAAQQBBAEEAQgBCAEIAQQBCAEEAPgA8ADwAOAA2ADMALwArACcA
IwAgABwAGAAVAA8ADQAKAAYABQADAAAA///6//j/9//1//P/8//y//H/8P/v/+7/7f/t
/+3/7P/s/+z/7P/s/+z/7v/t/+3/7f/t/+3/7f/s/+z/7P/s/+z/7P/s/+z/6//r/+v/
6//r/+v/6//r/+v/6//r/+v/6//r/+v/6//r/+v/7P/s/+z/6v/q/+v/6//r/+z/7P/s
/+z/7f/t/+7/7v/u/+7/7//v/+//8P/w//D/8P/w//H/8f/y//L/8v/y//L/8v/y//L/
8v/y//L/9P/0//T/9P/y//L/8v/y//L/8v/y//L/8v/y//L/8v/y//L/8v/w//D/8P/w
//H/8f/x//H/8f/w//D/8P/w/+7/7v/u/+7/7v/u/+7/7//v/+//7//w//D/8v/z//T/
9P/1//b/9v/2//j/+P/4//n/+v/8//3//f/7//v/+//7//v/+//7//v/+//4//X/8v/x
/+//7//w//L/8v/x//H/7//v/+7/7v/t/+v/6f/o/+j/6P/o/+j/6P/o/+j/6P/p/+n/
6f/p/+n/6f/o/+j/5//n/+f/5//n/+f/5v/l/+P/5v/s//f/CgAhAD4AZQCPALgA3QD+
ABIBDAHbAJIASQALANf/sf+i/6L/pv+z/7//xf/M/9X/3P/g/+T/5v/q/+z/7//w/+7/
7v/v/+//8P/w//D/8P/w//D/8f/y//L/8v/z//P/8//0//T/9P/1//X/9f/1//X/9f/1
//X/9f/2//b/9v/3//f/9//3//j/+f/6//v/+//8//z//f/9//7///8AAAEAAgADAAMA
AwAEAAQABQAIAAoACwAMAA4AEAARABMAFQAXABkAGwAdAB8AIgAlACcAKgAtAC4AMQAy
ADUAOAA6ADsAPQA+AEAAQQBCAEMARgBHAEcARwBGAEYARgBFAEYARQBCAEAAPgA6ADgA
NQAxAC0AKQAlACIAHgAaABcAEwARAA4ACgAHAAUAAgABAP7//P/7//n/9//3//b/9f/2
//X/9P/z//H/8f/w//D/8P/w//D/8P/w/+//7//v/+//7//v/+7/7v/u/+7/7v/u/+7/
7v/t/+3/7f/t/+3/7f/t/+3/7f/t/+3/7f/t/+3/7f/t/+3/7f/u/+7/7v/u/+7/7//v
/+//8P/w//D/7v/v/+//8P/w//D/8P/x//H/8f/y//L/8v/y//L/8//z//T/9P/0//T/
9P/0//T/9P/0//T/9P/0//T/9P/0//T/9P/0//T/9P/0//T/9P/0//T/9P/0//T/9P/0
//L/8v/y//L/8//z//P/8//z//L/8v/y//L/8v/y//L/8v/y//L/8v/y//L/8//z//P/
8//0//T/9v/3//j/+P/5//r/+v/6//r/+v/6//v//v8AAAEAAQD/////////////////
/////f/6//f/9P/1//P/8//0//T/9P/z//P/8//z//L/8v/v/+3/6//q/+v/7P/t/+7/
7v/u/+7/7v/t/+3/7f/t/+3/7f/s/+z/7f/t/+3/7f/t/+v/6v/n/+f/7P/0/wMAGgAz
AFQAewClAMwA7wAKARIB/AC/AHYAMwD9/8//s/+s/6r/sv+9/8f/zf/U/93/5P/o/+z/
8P/y//T/9//2//j/+P/5//n/+P/4//j/+P/4//j/+f/6//r/+v/7//v/+//8//z//P/9
//3//f/9//////////////8AAAAAAAABAAEAAQABAAAAAQACAAMAAwAEAAQABQAHAAgA
CQAKAAkACgALAAsACwAMAAwADQAQABIAEwAUABYAGAAZABsAHQAfACEAIwAjACUAKAAr
AC0AMAAzADQAOQA6AD0AQABCAEMARQBGAEgASQBKAEsATABNAE0ATQBOAE4ATgBNAEwA
SwBIAEYAQgA+ADwAOQA3ADMALwArACoAJgAiAB8AGQAXABQAEAAPAA0ACgAJAAYABAAD
AAEA/f/9//z/+//8//v/+v/5//v/+//6//r/+v/6//r/+v/6//n/+f/5//n/+f/5//j/
9v/2//b/9v/2//b/9v/1//X/9f/1//X/9//3//f/9//3//f/9//3//f/9//3//f/9f/2
//b/9v/4//j/+f/5//f/+P/4//j/+P/5//n/+v/6//r/+v/7//v/+//8//z//P/8//z/
/f/9//7//v/+//7//v/+//7//v/+//7//v/8//z//P/8//z//P/8//z/+v/6//r/+v/6
//r/+v/6//r/+v/6//j/+v/6//r/+//5//n/+f/5//j/+P/4//j/+P/4//j/+P/4//j/
+f/5//n/+f/6//r/+v/7//z//P/9//7//v/+//z//P/8//3/AAACAAMAAwADAAMAAwAD
AAUABQAFAAUAAwAAAP3/+v/7//n/+f/6//r/+v/5//n/9//3//b/9v/1//P/8f/w//D/
8P/w//D/7v/u/+7/7v/v/+//7//v/+//7//u/+7/7//v/+//7//x//H/7v/r/+n/6v/w
//3/FAAvAE4AdwClANAA+QAaAS4BKAH7ALIAaQArAPX/y/+2/6z/qP+x/73/w//K/9P/
3v/k/+j/7P/w//L/9f/2//j/+P/5//n/9v/2//b/9v/4//j/+f/6//r/+v/7//v/+//8
//z//P/7//v/+//7//3//f/9//3//f/+//7//v///////////wAAAQACAAMAAwAEAAQA
BQAFAAYABwAIAAsADAANAA0ADwAQABAAEQASABQAFQAWABgAGgAbAB0AHwAhACMAJQAn
ACkALAAvADEANAA3ADgAOwA8AD8AQgBEAEUARwBIAEwATQBOAE8ATgBPAE8ATwBSAFIA
UgBRAE4ATQBKAEgARgBCAEAAPQA5ADUAMQAtACoAJgAiAB8AHQAbABgAFAAPAA0ACgAJ
AAgABgAFAAMAAwADAAIAAQAAAP///v/9//v/+//6//r/+v/6//r/+v/8//v/+//7//n/
+f/5//j/+P/4//j/+P/2//b/9v/1//f/9//3//f/9//3//f/9//3//f/9//3//f/9//3
//f/+f/6//r/+v/6//r/+//7//v//P/8//z//P/9//3//v/+//7//v////////8AAAAA
AAAAAAAAAQAAAAAA///+//7//v/+//7///8AAAEAAgACAAIAAgACAAAAAAAAAAAA/v/+
//7//v/+//7//v/+/wAAAAAAAP7//P/8//z//f/7//v/+//7//r/+v/6//r/+v/6//r/
+v/6//j/+P/5//n/+f/5//r/+v/6//v//P/8////AAAAAAAA/v/+//7///8CAAQABQAF
AAMAAwADAAMAAwADAAMAAwADAAAA/f/6//n/9//3//j/+v/6//n/+f/3//f/9v/2//P/
8f/v/+7/7v/u/+7/7v/u/+7/7v/u/+3/7f/t/+3/6//r/+r/6v/r/+v/6//r/+v/6//q
/+f/5//o//D///8UAC0AUAB9AKsA2AADASIBNgEsAfcAqgBhACEA6//B/67/pv+m/6//
u//D/8j/0//c/+L/5P/o/+z/8P/x//L/8v/y//P/8//y//L/8v/y//L/8v/z//T/9P/0
//X/9f/1//b/9v/2//f/9//3//f/9//3//f/9//3//j/+P/4//n/+f/5//n/+v/7//z/
/f/9//7//v////3//v///wAAAQACAAMAAwAFAAYABgAHAAgACgALAAwADgAQABEAEwAV
ABcAGQAbAB8AIQAkACcAJwAqAC0ALgAxADIANQA4ADoAOwA9AD4AQABBAEIAQwBEAEUA
RQBFAEYARgBGAEUARABDAEAAPgA8ADgANgAzAC8AKwAnACMAIAAcABgAFQARAA8ADAAI
AAUAAwAAAP///P/6//n/9//1//X/9P/z//L/8f/w/+//7//v/+7/7v/u/+7/7v/u/+7/
7f/t/+3/7f/t/+3/7P/u/+7/7v/u/+7/7v/u/+3/7f/t/+3/7f/t/+3/7f/t/+//7//v
/+//7//v/+//7//v//D/8P/w//L/8v/z//P/8//0//T/9P/0//X/9f/2//b/9v/2//f/
9//3//j/+P/2//b/9v/3//n/+v/6//r/+v/6//r/+v/6//r/+v/6//r/+v/6//r/+v/6
//r/+v/6//r/+v/6//r/+v/6//r/+v/6//r/+P/6//r/+v/7//n/+f/5//n/+P/4//j/
+P/4//j/+v/6//r/+P/4//j/+P/6//r/+//7//v/+//8//z//v///wAAAAADAAQABAAE
AAQABAAEAAUACAAKAAsACwAJAAkACQAJAAsACwALAAsACwAIAAUAAgABAP////8AAAIA
AgABAAEA//////7//v/7//n/9//2//j/+P/4//j/+v/6//r/+v/7//v/+//7//v/+//6
//r/+//7//v/+//7//v/+v/3//X/9v/8/wcAGgAvAE4AcwCfAMgA8QASASoBKgEDAbwA
cwAzAPv/z/+8/7b/uP/F/9H/1//e/+n/8P/0//j//P/+/wAAAwAEAAQABAAFAAUABgAG
AAYABgAGAAYABwAIAAgACAAJAAkABwAIAAgACAALAAsACwALAAsACwALAAsACwAMAAwA
DAAPAA8ADwAPAA4ADwAQABEADwAQABAAEQARABIAEwAUABcAGAAZABkAGQAaABoAGwAe
ACAAIQAiACIAJAAlACcAKwAtAC8AMQAxADMANgA5ADsAPgBBAEIARwBIAEsATgBQAFEA
UwBUAFYAVwBYAFkAXABdAF0AXQBeAF4AXgBdAF4AXQBaAFgAVgBSAFAATQBJAEUAQQA9
ADoANgAyAC8ALQArACgAJAAfAB0AGgAZABgAFgAVABMADwAPAA4ADQAMAAsACgAJAAsA
CwAKAAoACAAIAAgACAAIAAcABwAHAAcABwAHAAYABgAGAAYABgAIAAgACAAHAAUABQAF
AAUABwAHAAcABwAFAAUABQAFAAcABwAHAAcABwAIAAgACAAIAAgACQAJAAkACgAKAAoA
CgALAAsADAAMAAwADAANAA8ADwAQABAAEAAQABAAEQARABIAEgASABIAEgASABIAEgAS
ABIAEgASABIAEgASABIAEgASABIAEgASABIAEgASABIAEgASABIAEgASABAAEAAQABAA
EQARABEAEQARABAAEAAQABAAEAAQABAAEAAQABAAEAAQABAAEgASABMAEwATABMAFAAU
ABYAFwAYABgAGQAaABoAGgAaABoAGgAbAB4AIAAhACEAHwAfAB8AHwAfAB8AHwAfAB8A
HAAZABYAFwAVABUAFgAYABgAFwAXABUAFQAUABQAEwARAA8ADgAOAA4ADgAOABAAEAAQ
ABAAEQARABEAEQARABEAEAAQABEAEQARABEAEQARABAADQANAA4AFAAhADQASQBoAI8A
uQDiAAcBJgE4ATAB/QC2AG0AMQD//9v/zv/O/9T/3//r//P/+P8BAAoADgASABYAGAAc
AB0AHgAeAB4AHwAfACAAIAAgACAAIAAgACEAIgAiACIAIwAjACMAJAAkACQAJQAlACUA
JQAnACcAJwAnACcAKAAoACgAKwArACsAKwAqACsALAAtACsALAAsAC0ALQAuAC8AMAAx
ADIAMwAzADcAOAA4ADkAOgA8AD0APgBAAEIAQwBFAEcASQBLAE0ATwBRAFQAVwBZAFoA
XQBgAA==
         </WaveFormData>
      </LeadData>
      <LeadData>
         <LeadByteCountTotal>10000</LeadByteCountTotal>
         <LeadTimeOffset>0</LeadTimeOffset>
         <LeadSampleCountTotal>5000</LeadSampleCountTotal>
         <LeadAmplitudeUnitsPerBit>4.88</LeadAmplitudeUnitsPerBit>
         <LeadAmplitudeUnits>��V</LeadAmplitudeUnits>
         <LeadHighLimit>2147483647</LeadHighLimit>
         <LeadLowLimit>268435456</LeadLowLimit>
         <LeadID>V6</LeadID>
         <LeadOffsetFirstSample>0</LeadOffsetFirstSample>
         <FirstSampleBaseline>0</FirstSampleBaseline>
         <LeadSampleSize>2</LeadSampleSize>
         <LeadOff>FALSE</LeadOff>
         <BaselineSway>FALSE</BaselineSway>
         <ExcessiveACNoise>FALSE</ExcessiveACNoise>
         <MuscleNoise>FALSE</MuscleNoise>
         <LeadDataCRC32>2209949194</LeadDataCRC32>
         <WaveFormData>
9P/0//T/9P/0//T/9P/0//L/8v/y//L/8P/w//D/8P/u/+7/7v/u/+7/7v/u/+7/7v/u
/+7/7v/v//D/8f/y//D/8P/w//D/7v/u/+7/7v/w//D/8P/w//D/8P/w//D/8v/y//L/
8v/y//L/8v/y//T/9P/0//T/9v/2//b/9v/2//b/9v/2//X/9P/z//L/9P/0//T/9P/0
//T/9P/0//T/9P/0//T/8//y//H/8P/w//D/8P/w//L/8v/y//L/8P/w//D/8P/u/+7/
7v/u/+7/7v/u/+7/7P/s/+z/7f/r/+v/6//r/+v/6//s/+3/7f/t/+//8P/w//D/8P/w
/+7/7//x//L/9P/0//T/9P/0//X/9v/4//j/+P/3//X/9P/y//D/8P/v/+7/7v/t/+//
7//u/+3/7P/r/+r/6f/l/+P/4//k/+T/5P/k/+X/5f/l/+X/5f/l/+X/5f/l/+P/4//j
/+P/5f/j/+T/5P/k/+H/3//d/9//5//z/wQAGQA1AFYAfACgAMQA3wDvAOMAuAB8AEIA
EgDq/9X/zv/I/8b/yv/O/8//1f/c/+D/4//l/+f/6f/r/+z/7//v/+//7//t/+7/7v/u
/+7/7v/u/+7/8P/w//D/8f/x//H/8f/x//D/8P/w//D/8v/z//P/8//z//T/9f/1//X/
9f/1//X/9f/2//b/9v/3//f/9//4//j/+P/4//n/+//8//3//v///wAAAQACAAIAAwAE
AAUABAAGAAcACQALAA0ADwARABMAFQAXABkAHQAfACAAIgAkACYAKAArACwALAAvADEA
MQAyADMANAA1ADYANwA3ADcANwA3ADYANQA1ADQAMgAxAC8ALAApACQAIQAeABsAGAAV
ABIADwAMAAkABgAEAAAA/v/6//n/+f/4//b/9v/1//T/8v/x//D/8P/v/+//7//v/+7/
7v/v/+//7v/u/+7/7v/u/+7/7f/t/+3/7f/t/+z/6//r/+v/6//r/+v/6//r/+v/6//t
/+3/7P/s/+z/7f/t/+7/7v/u/+7/7v/v/+//7v/u/+7/7v/v/+//7//w//D/7//v//D/
8P/w//H/8f/x//H/9P/0//T/9P/0//T/9f/1//X/9f/1//X/9//3//f/+P/2//b/9v/2
//b/9v/2//b/9f/1//X/9f/1//X/9P/0//T/9P/0//T/9P/0//T/9P/y//L/8v/y//T/
8//z//P/8v/y//L/8v/y//L/8//z//P/8//z//P/8//2//f/9//3//f/+P/4//j/+P/4
//j/+f/7//z//v/+//7//v/9//3//f/+//7//v////3/+v/4//T/9P/0//T/9//3//f/
9//2//X/9P/z//D/7//t/+v/6//s/+z/7P/s/+3/7f/t/+//7//v/+//7f/t/+3/7f/t
/+3/7f/t/+z/7P/q/+n/5//n/+3/9f8FABgALwBNAG4AjgCwAM4A4QDfAL8AhgBOACAA
+v/e/9P/1P/U/9r/4P/i/+X/6//u//D/8//z//X/9f/3//j/9//3//f/9//1//b/9v/2
//j/+P/4//j/9v/2//b/9//5//n/+f/5//r/+v/6//r/+P/5//n/+f/5//r/+//7//v/
+//7//v/+//8//z//P/9//3//f/+/wAAAAAAAAEAAQACAAMABAADAAQABQAGAAgACQAK
AAsACgAMAA0ADwARABMAFQAXABkAGwAdAB8AIQAjACQAJgAqACwALgAxADIAMgA1ADcA
NwA4ADkAOgA7ADwAPQA9AD0APQA9ADwAPQA9ADwAOgA1ADMAMAAtACoAJwAkACEAHgAb
ABgAFQASAA8ADAAKAAgABgACAAEA///+//z//P/7//r/+P/3//b/9v/1//X/9f/1//T/
9P/z//P/8v/y//L/8v/y//L/8f/x//H/8f/z//L/8f/x//H/8f/x//H/8f/x//H/8f/x
//H/8P/w//D/8f/x//L/8P/w//D/8P/x//H/8P/w//L/8v/z//P/8f/y//L/8f/x//L/
8v/y//P/8//z//P/9P/0//T/9P/0//T/9f/1//X/9f/1//X/9//3//f/+P/2//b/9v/2
//b/9v/2//b/9f/1//X/9f/1//X/9P/0//b/9v/2//b/9P/0//T/9P/0//T/9P/0//T/
8//z//X/9P/0//T/9P/0//T/9f/1//X/9f/1//X/9f/4//n/+f/5//n/+v/6//r/+v/6
//r/+//9//7/AAAAAAAAAAD///////8AAAAAAAD///3/+v/4//b/9v/2//b/9//3//f/
9//2//X/9P/z//L/8f/v/+3/7f/u/+7/7v/u/+//7//v/+3/7f/t/+3/7//v/+//7//v
/+//7//v/+7/7v/s/+n/5//p/+//9/8FABgAMQBRAHIAkgCyAMwA2wDTAKcAbAA4AA4A
6P/S/8//0P/U/9r/3v/i/+X/6//u/+7/8f/z//P/8//1//b/9f/1//X/9f/1//b/9v/2
//T/9P/0//T/9v/2//b/9//3//f/9//3//b/9v/2//b/+P/5//n/+f/3//j/+f/5//n/
+f/5//n/+//8//z//P/9//3//f/+//7//v/+//////8AAAEAAgADAAQABQAGAAYABwAI
AAkACgAMAA0ADwAPABEAEwAVABcAGQAbAB0AIQAjACQAJgAoACoALAAvADAAMAAzADUA
NQA2ADcAOAA5ADoAOwA7ADsAOwA7ADoANwA3ADYANAAxAC8ALAApACYAIwAgAB0AGgAX
ABQAEQAOAAsACAAGAAQAAgD+//3/+//6//j/+P/3//b/9P/z//T/9P/z//P/8//z//L/
8v/x//H/8P/w//D/8P/w//D/7//v/+//7//x//D/7//v/+3/7f/t/+3/7f/t/+3/7f/t
/+3/7P/s/+z/7f/t/+7/7v/u/+7/7v/v/+//7v/u//D/8P/x//H/7//w//D/7//v//D/
8P/w//H/8f/x//H/8v/y//L/8v/y//L/8//z//P/8//z//P/8//z//P/9P/0//T/9P/0
//T/9P/0//T/9f/1//X/9f/z//P/8v/y//L/8v/y//L/8v/y//L/8v/y//L/8v/y//L/
8f/x//H/8f/x//P/8//y//L/8v/y//L/8v/z//P/8//z//P/8//z//b/9//3//f/9//4
//j/+P/4//j/+P/5//v//P/+//7//v/+//3//f/7//z//P/8//v/+f/2//T/8v/y//L/
8v/z//P/8//z//L/8f/w/+//7v/t/+v/6f/r/+z/7P/s/+r/6//r/+v/7f/t/+3/7f/r
/+v/6//r/+v/6//r/+v/6v/q/+j/5f/l/+f/6//1/wMAFAArAEsAagCMAKoAxADTAMkA
nwBmADAABgDi/87/y//O/9D/1v/c/97/4//n/+r/7P/t/+//8f/z//P/9P/z//P/8//z
//P/9P/0//T/9P/0//T/9P/0//T/9P/1//X/9f/1//X/+P/4//j/+P/4//n/+f/5//f/
+P/5//n/+//7//v/+//5//r/+v/6//3//f/9//7/AAAAAAAAAQABAAIAAwAEAAMABAAF
AAYACAAJAAoACwAKAAwADQAPABEAEwAVABcAGQAbAB0AHwAhACMAJAAmACgAKgAsAC8A
LgAuADEAMwA1ADYANwA4ADcAOAA5ADkAOwA7ADsAOgA3ADcANgA0ADMAMQAuACsAKAAl
ACIAHwAaABcAFAARAA4ACwAIAAYABgAEAAAA///9//z/+v/6//n/+P/2//X/9P/0//P/
8//z//P/8v/y//P/8//y//L/8v/y//L/8v/x//H/8f/x//P/8v/x//H/8f/x//H/8f/v
/+//7//v/+//7//u/+7/8P/x//H/8v/w//D/8P/w//H/8f/w//D/8v/y//P/8//z//T/
9P/z//P/9P/0//T/9f/1//X/9f/4//j/+P/4//j/+P/5//n/+f/5//n/+f/5//n/+f/6
//j/+P/4//j/+P/4//j/+P/3//f/9//3//f/9//2//b/+P/4//j/+P/4//j/+P/4//r/
+v/6//r/+v/5//n/+f/7//v/+//7//v/+//7//v//f/9/wAA/v/+//7//v8AAAEAAQAB
AAEAAQABAAEAAwAFAAYABwAHAAgACAAIAAgACAAIAAkADQAOABAAEAAOAA4ADQANAA0A
DgAOAA4ADQALAAgABgAEAAQABAAEAAUABQAFAAUABAADAAIAAQACAAEA///9//3//v/+
//7//v/////////9//3//f/9//3//f/9//3//f/9//3//f/8//z/+v/3//X/9f/5////
DQAgADcAUwBwAJAAsADMAOEA4QC/AIgAUgAkAAAA5v/d/9z/3v/i/+b/6P/r//H/+P/6
//3//////wEAAQACAAEAAQABAAEAAQACAAIAAgAAAAAAAAAAAAAAAAAAAAEA////////
//8AAAAAAAAAAAAAAQABAAEAAQACAAMAAwADAAMAAwADAAUABgAGAAYABwAHAAcACAAI
AAgACAAJAAkACgALAAwADQAOAA8AEAAQABEAEgATABQAFgAXABkAGQAbAB0AHwAhACMA
JQAnACkAKwAsAC4AMAAyADQANwA2ADYAOQA7AD0APgA/AEAAPwBAAEEAQQBBAEEAQQBA
AD8APwA+ADwAOwA5ADYAMwAuACsAKAAlACIAHwAcABkAFgATABAADgAKAAgABAADAAEA
AAD+//7//f/8//r/+f/2//b/9f/1//X/9f/0//T/8//z//L/8v/0//T/9P/0//H/8f/x
//H/8//y//H/8f/v/+//7//v/+3/7f/t/+3/7//v/+7/7v/u/+//7//w//D/8P/w//D/
7//v/+7/7v/w//D/8f/x//H/8v/y//H/8//0//T/9P/1//X/9f/1//b/9v/2//b/9v/2
//f/9//1//X/9f/1//X/9f/1//b/9P/0//T/9P/0//T/9P/0//P/8//z//P/8//z//L/
8v/0//T/9P/0//T/9P/0//T/8//y//H/8P/w/+//7//v//H/8f/x//H/8f/w//D/8P/w
//D/8P/x//H/8f/x//H/8f/x//D/8f/x//H/9f/2//b/9v/0//T/9P/1//f/+P/6//r/
+//8//z//f/7//z//P/8//v/+f/2//T/8v/y//L/8v/1//X/9f/1//L/8f/w/+//7v/t
/+v/6f/p/+r/6v/q/+r/6//r/+v/6//r/+v/6//r/+v/6//r/+n/6f/p/+n/6v/q/+j/
5f/j/+H/5f/t//v/DAAhAD8AYACCAKYAxgDfAOcA0QCgAGYANAAIAOj/2//U/8z/zP/Q
/9T/1//d/+L/5v/p/+v/7//x//P/8v/x//H/8f/x//H/8v/y//L/9P/0//T/9P/2//b/
9v/3//X/9f/1//X/9P/0//T/9P/0//X/9f/1//f/+P/5//n/+P/3//b/9f/3//j/+P/4
//n/+f/5//r//P/8//z//f/9//7///8AAP//AAABAAIAAgADAAQABQAEAAYABwAJAAsA
DQAPABEAEwAVABcAGQAdAB8AIAAiACIAJAAmACkAKgAqAC0ALwAvADAAMQAyADEAMgAz
ADMAMQAxADEAMAAwADEAMQAwACsAKQAmACMAIAAdABoAFwAUABEADgALAAgABQACAAAA
/v/8//j/9//z//L/8P/w/+//7v/s/+v/6v/q/+n/6f/p/+n/6P/o/+f/5//m/+b/5P/k
/+T/5P/l/+X/5f/l/+X/5P/j/+P/5f/l/+X/5f/j/+P/4//j/+P/4//i/+L/4P/h/+H/
4v/k/+T/5P/k/+X/5f/k/+T/5P/k/+X/5f/n/+j/6P/n/+f/6P/o/+j/6f/p/+n/6f/o
/+j/6P/o/+j/6P/p/+n/6f/p/+n/6f/n/+f/5//o/+j/6P/o/+j/6P/o/+j/6P/l/+X/
5f/l/+f/5//m/+b/5P/k/+T/5P/m/+b/5v/m/+T/5P/k/+T/5v/l/+X/5f/l/+X/5f/m
/+T/5P/k/+T/4v/j/+P/4//j/+P/4//j/+T/5f/l/+X/6f/q/+r/6v/o/+j/6P/p/+n/
6v/s/+z/7f/u/+7/7//v//D/8P/w//H/7//s/+r/6P/o/+j/6P/p/+n/6f/p/+j/5//m
/+X/5P/j/+H/3//f/+D/4P/g/97/3//f/9//3f/d/93/3f/f/9//3//f/9//3//f/9//
3v/g/97/3f/Z/9n/2//j/+//AAAVADEAVAB4AJwAvgDZAOcA2wCwAHQAPgAOAOb/0f/I
/8T/wv/G/8z/zf/T/9j/3P/d/9//4//l/+f/6P/p/+n/6f/p/+n/6v/q/+r/7P/s/+z/
7P/s/+z/7P/t/+v/6//r/+v/7v/u/+7/7v/u/+//7//v/+//8P/x//H/8f/x//H/8f/z
//T/9P/0//X/9f/1//b/9v/2//b/9//3//j/+f/6//v//P/9//7/AAABAAIAAwAEAAYA
BwAJAAkACwANAA8AEQATABUAFwAZABsAHAAeACAAIgAkACcAKgAqAC0ALwAvADAAMQAy
ADMANAA1ADUANwA3ADcANgAzADMAMgAwAC8ALQAqACcAJAAhAB4AGwAYABUAEgAPAAwA
CQAGAAQAAgAAAPz/+//5//j/9v/2//X/9P/y//H/8P/w/+//7//t/+3/7P/s/+3/7f/s
/+z/6v/q/+r/6v/r/+v/6//r/+v/6v/p/+n/6//r/+v/6//p/+n/6f/p/+v/6//q/+r/
6v/r/+v/7P/q/+r/6v/q/+v/6//q/+r/7P/s/+3/7f/r/+z/7P/r/+3/7v/u/+7/7//v
/+//7//u/+7/7v/u//D/8P/x//H/8f/x//H/8f/x//H/8f/y//D/8P/w//D/8P/w//D/
8P/x//H/8f/x//H/8f/w//D/8P/w//D/8P/u/+7/7v/u/+7/7v/u/+7/7v/t/+3/7f/t
/+3/7f/t/+//7f/u/+7/7v/u/+7/7v/v/+//7//t/+3/7f/t/+7/7//v/+//8f/y//L/
8v/y//L/8v/z//X/9v/4//j/+P/4//f/9//1//b/9v/2//b/9f/z//L/7v/u/+7/7v/x
//H/8f/x//D/7//u/+3/6v/p/+f/5f/l/+b/5v/m/+b/5//n/+f/5//n/+f/5//n/+f/
5//n/+f/5//n/+f/6P/m/+T/4//j/+P/5f/t//n/CAAbADcAWAB4AJoAugDTAN0AywCc
AGAALgAEAOD/z//O/87/0P/W/9r/2//f/+b/6P/p/+v/7f/v/+//8P/x//H/8f/x//H/
8v/y//L/8v/y//L/8v/0//T/9P/1//X/9f/1//X/9v/2//b/9v/2//f/9//3//f/+P/5
//n/+f/5//n/+f/5//r/+v/6//v/+//7//z//v/+//7////9//7///8AAAEAAgADAAQA
BAAFAAYABwAIAAoACwANAA0ADwARABMAFQAXABkAGwAfACEAIgAkACYAKAAqAC0AMAAw
ADMANQA3ADgAOQA6ADsAPAA9AD0APwA/AD8APgA9AD0APAA6ADkANwA0ADEALgArACgA
JQAgAB0AGgAXABYAEwAQAA4ACgAIAAQAAwABAAAA/v/+//3//P/6//n/+P/4//f/9//3
//f/9v/2//f/9//2//b/9P/0//T/9P/1//X/9f/1//X/9P/z//P/8//z//P/8//z//P/
8//z//P/8//y//L/8v/z//P/9P/0//T/9P/0//P/8//y//L/9P/0//X/9f/1//b/9v/1
//X/9v/2//b/9f/1//X/9f/4//j/+P/4//j/+P/5//n/+f/5//n/+f/5//n/+f/6//r/
+v/6//r/+v/6//r/+v/5//n/+f/5//n/+f/4//j/+P/4//j/+P/4//j/+P/4//j/+P/4
//j/+P/3//f/9//3//f/9//3//b/9v/2//b/9v/2//f/9//3//n/+f/5//n/+v/7//v/
+//7//z//P/8//z//P/8//3///8AAAIAAgAAAAAA////////AAAAAAAAAQD///z/+v/2
//b/9v/2//f/9//3//f/+P/3//b/9f/0//P/8f/v/+//8P/w//D/8P/x//H/8f/x//H/
8f/x/+//7//v/+//7//v/+//7//u/+7/7P/r/+n/6f/v//f/BQAWACsASQBqAIoAqgDI
ANkA1wC1AHwARAAWAPD/1v/P/9D/0v/Y/97/4v/l/+n/7P/u/+//8f/z//X/9f/2//X/
9f/1//X/9f/2//b/9v/2//b/9v/2//b/9v/2//f/9//3//f/9//4//j/+P/4//j/+f/5
//n/+f/6//v/+//9//3//f/9//3//v/+//7/////////AAAAAAAAAAABAAEAAgADAAQA
AwAEAAUABgAIAAkACgALAAwADgAPABEAEQATABUAFwAZABsAHQAfACEAIwAkACYAKAAq
ACwALwAwADAAMwA1ADcAOAA5ADoAOwA8AD0APQA7ADsAOwA6ADsAOwA6ADgANQAzADAA
LQAqACcAJAAhAB4AGwAYABUAEgAPAAwACgAIAAYAAgABAP///v/8//z/+//6//j/9//2
//b/9f/1//X/9f/0//T/8//z//L/8v/y//L/8v/y//P/8//z//P/8//y//H/8f/x//H/
8f/x//H/8f/x//H/8f/x//D/8P/u/+//7//w//D/8P/w//D/8f/x//D/8P/y//L/8//z
//P/9P/0//P/8//0//T/9P/z//P/8//z//T/9P/0//T/9v/2//f/9//3//f/9//3//f/
9//3//j/+P/4//j/+P/2//b/9v/2//f/9//3//f/9//3//b/9v/2//b/9v/2//b/9v/2
//b/9v/2//b/9v/2//X/9f/1//X/9f/1//X/9f/1//b/9v/2//b/9v/2//f/9//3//f/
9//3//f/+v/7//v/+//9//7//v/+//z//P/8//3///8AAAIAAgACAAIAAQABAAEAAgAC
AAIAAQD///z/+v/4//j/+P/4//n/+f/5//n/+P/3//b/9f/y//H/7//t/+//8P/w//D/
8P/x//H/8f/x//H/8f/x//H/8f/x//H/8f/x//H/8f/y//D/7P/r/+n/7f/z////DQAg
ADsAWwB6AJoAugDQANsAywCdAGQAMgAKAOj/1v/T/9L/1v/c/+L/5P/n/+v/8P/y//P/
9f/3//f/+f/4//n/+f/5//n/+f/6//r/+v/6//r/+v/6//r/+v/6//v/+//7//v/+//+
//7//v/+//7//////////f/+//////8BAAEAAQABAAEAAgACAAIAAQABAAEAAgAEAAQA
BAAFAAUABgAHAAgACQAKAAsADAAMAA0ADgAPABAAEgATABUAFQAXABkAGwAbAB0AHwAh
ACUAJwAoACoALAAuADAAMwA0ADQANwA5ADsAPAA9AD4APQA+AD8APwA/AD8APwA+ADsA
OwA6ADgANQAzADAALQAsACkAJgAjACAAHQAaABcAFAARAA4ADAAKAAgABAADAAEAAAD+
//7//f/8//r/+f/4//j/9//3//f/9//2//b/9//3//b/9v/2//b/9v/2//X/9f/1//X/
9f/0//P/8//z//P/8//z//P/8//z//P/8//z//L/8v/y//P/8//0//T/9P/0//T/9f/1
//T/9P/2//b/9//3//f/+P/4//f/9//4//j/+P/5//n/+f/5//r/+v/6//r/+v/6//v/
+//5//n/+f/5//n/+f/5//r//P/8//z//P/6//r/+v/6//n/+f/5//n/+f/5//j/+P/4
//j/+P/4//j/+P/4//j/+P/4//j/+P/4//f/9//3//f/9f/1//b/9v/2//b/9v/2//f/
9//3//f/9//3//f/+P/5//n/+f/5//r/+v/6//r/+v/6//v//f/+/wAAAAAAAAAA////
/wEAAgACAAIAAQD///z/+v/4//j/+P/4//n/+f/5//n/+P/3//b/9f/y//H/7//t/+3/
7v/u/+7/7v/v/+//7//v/+//7//v/+3/7f/t/+3/7//v/+//7//u/+7/7P/p/+f/5//r
//f/BQAYAC8AUQB0AJYAtgDUAOUA5QDDAIwAVgAoAAAA4v/X/9L/0P/U/9j/2v/d/+P/
6P/s/+3/7//x//P/8//0//f/9//3//f/9//4//j/+P/4//j/+P/4//b/9v/2//f/9//3
//f/9//6//r/+v/6//j/+f/5//n/+f/6//v/+//7//v/+//7//v//P/8//z//f/9//3/
/v8AAAAAAAABAAEAAgADAAQAAwAEAAUABgAHAAkACwANAAwADgAPABEAEwAVABcAGQAZ
ABsAHQAfACMAJQAmACgAKAAqACwALwAwADAAMwA1ADUANgA3ADgAOQA6ADsAOwA7ADsA
OwA6ADcANwA2ADQAMQAvACwAKQAmACMAIAAdABoAFwAUABEAEAANAAoACAAEAAIA/v/9
//3//P/6//r/+f/4//b/9f/0//T/8//z//L/8f/v/+7/7//v/+7/7v/u/+7/7v/u/+3/
7f/t/+3/7//u/+3/7f/r/+v/6//r/+v/6//r/+v/6//r/+r/6v/q/+v/6//s/+r/6v/q
/+r/7f/t/+z/7P/s/+z/7f/t/+3/7v/u/+3/7f/u/+7/7v/x//H/8f/x//L/8v/y//L/
8P/w//H/8f/x//H/8f/x//H/8f/x//L/8v/y//L/8v/y//L/8v/y//H/8f/x//H/7//v
/+7/7v/w//D/8P/w//D/8P/w//D/7v/u/+7/7v/w/+//7//v/+//7f/v/+//7v/u/+7/
7v/u/+7/7//v/+//7f/t/+3/7f/w//H/8f/x//P/9P/0//T/9P/0//T/9f/3//j/+v/6
//r/+v/5//n/+f/6//r/+v/5//f/9P/y//D/8P/w//D/8//z//P/8//y//H/8P/v/+z/
6//p/+f/5//o/+j/6P/o/+n/6f/p/+n/6f/p/+n/6f/p/+n/6f/p/+n/6f/p/+j/6P/m
/+P/4f/j/+n/8/8DABYALwBRAHQAmAC4ANYA5wDjAL0AggBMAB4A9v/c/9H/zv/M/9D/
1v/a/93/4f/m/+j/6f/t/+3/7//v//D/8f/x//H/8f/x//L/8v/y//L/8v/y//L/8v/y
//L/8//1//X/9f/1//b/9v/2//b/9v/3//f/9//3//j/+f/5//n/+f/5//n/+//8//z/
/P/9//3//f/+//7//v/+//////8AAAEAAgADAAQABQAGAAYABwAIAAkACgAMAA0ADwAR
ABMAFQAXABcAGQAbAB0AHwAhACIAJAAoACoALAAvADAAMAAzADUANQA2ADcAOAA5ADoA
OwA7ADsAOwA7ADoAOQA5ADgANgAzADEALgArACoAJwAkACEAHAAZABYAEwAQAA0ACgAI
AAYABAAAAP///f/8//r/+v/5//j/9v/1//T/9P/z//P/8//z//L/8v/z//P/8v/y//L/
8v/y//L/8f/x//H/8f/x//D/7//v/+//7//v/+//8f/x//H/8f/x//H/8P/w//D/8f/x
//L/8v/y//L/8v/z//P/8v/y//T/9P/1//X/8//0//T/8//z//T/9P/0//X/9f/1//X/
+P/4//j/+P/2//b/9//3//n/+f/5//n/+f/5//n/+v/4//j/+P/4//j/+P/4//j/+f/5
//n/+f/5//n/+P/4//j/+P/4//j/+P/4//j/+P/4//j/+P/4//j/9//3//f/9//3//f/
9//1//X/9//3//b/9v/2//b/9v/2//f/9//3//f/9//3//f/+v/7//v/+//9//7//v/+
//7//v/+////AQACAAQABAAEAAQAAwADAAMABAAEAAQAAwABAP7//P/6//r/+v/6//v/
+//7//v/+v/5//j/9//0//P/8f/v//H/8v/y//L/8v/z//P/8//z//P/8//z//P/8//z
//P/8//z//P/8//y//L/8P/t/+v/7f/x//n/BQAWAC0ASwBqAIwArADKAOEA4wDHAJIA
WgAqAAIA5P/X/9b/1v/c/+T/5v/p/+3/8P/y//X/9//5//v/+//8//v/+//7//v/+//8
//z//P/8//z//P/8//z//P/8//3//f/9//3//f/+//7//v/+//7///////////8AAAEA
AQABAAEAAQABAAEAAgACAAIAAwADAAMABAAGAAYABgAHAAcACAAJAAoACwAMAA0ADgAO
AA8AEAARABIAFAAVABcAFwAZABsAHQAfACEAIwAlACcAKQAqACwALgAwADIANQA2ADYA
OQA7ADsAPAA9AD4APwBAAEEAQQBDAEMAQwBCAEEAQQBAAD4AOwA5ADYAMwAyAC8ALAAp
ACYAIwAgAB0AGgAXABQAEgAOAAwACAAHAAUABAACAAIAAQAAAP7//f/8//z/+//7//v/
+//6//r/+f/5//j/+P/4//j/+P/4//f/9//3//f/9//2//X/9f/3//f/9//3//f/9//3
//f/9//3//b/9v/2//f/9//4//j/+P/4//j/+f/5//j/+P/4//j/+f/5//n/+v/6//n/
+//8//z//P/9//3//f/9//7//v/+//7//v/+/////////////////////////wAAAAAA
AAAAAAAAAAAAAAAAAP////////////////7//v/+//7//v/+//7//v/+//7//v/+//7/
/v/+//3//f/9/////////////f///////f/+//7//v/+//7//v//////////////////
/wIAAwADAAMAAwAEAAQABAAEAAQABAAFAAcACAAKAAoACgAKAAkACQAJAAoACgAKAAkA
BwAEAAIAAAAAAAAAAAABAAEAAQABAAAA///+//3//P/7//n/9//5//r/+v/6//j/+f/5
//n/+f/5//n/+f/7//v/+//7//v/+//7//v/+v/6//j/9f/1//X/+f8DABEAIgA5AFcA
dgCWALYA1ADnAOEAuwCCAEwAIAD6/+L/2//e/+D/5v/s//D/8f/1//r//P/9/wEAAQAD
AAUABAAFAAUABQAFAAUABgAGAAYABgAGAAYABgAIAAgACAAJAAkACQAJAAkACAAIAAgA
CAAKAAsACwALAAkACgALAAsADQANAA0ADQANAA4ADgAOAA8ADwAPABAAEAAQABAAEQAT
ABQAFQAWABcAGAAZABoAGgAbABwAHQAeACAAIQAjACMAJQAnACkAKQArAC0ALwAxADMA
NgA4AA==
         </WaveFormData>
      </LeadData>
   </Waveform>
</RestingECG>
