# Supplementary material for: Detection of Left Atrial Enlargement Using a Convolutional Neural Network-Enabled Electrocardiogram
Source: Front Cardiovasc Med. 2020 Dec 17;7:609976. doi: 10.3389/fcvm.2020.609976 (PMC7773668; doi:10.3389/fcvm.2020.609976)
Supplement: Supplementary file 2 [file Data_Sheet_2.ZIP › normal1/1802012006_8261_0000000I.XML]

<?xml version="1.0" encoding="Windows-1252"?>
<!DOCTYPE RestingECG SYSTEM "restecg.dtd">
<RestingECG>
   <PatientDemographics>
      <PatientID>1802012006</PatientID>
      <PatientAge>72</PatientAge>
      <AgeUnits>Years</AgeUnits>
      <Gender>Male</Gender>
      <PatientLastName>kuanghuaizu</PatientLastName>
   </PatientDemographics>
   <TestDemographics>
      <DataType>Resting</DataType>
      <Site>1</Site>
      <AcquisitionDevice>MAC55</AcquisitionDevice>
      <Status>Unconfirmed</Status>
      <Priority>Normal</Priority>
      <AcquisitionTime>09:23:51</AcquisitionTime>
      <AcquisitionDate>07-14-2015</AcquisitionDate>
      <CartNumber>1</CartNumber>
      <AcquisitionSoftwareVersion>009C</AcquisitionSoftwareVersion>
      <XMLSourceVersion>MAC5000 v1.0</XMLSourceVersion>
   </TestDemographics>
   <RestingECGMeasurements>
      <VentricularRate>70</VentricularRate>
      <AtrialRate>70</AtrialRate>
      <PRInterval>178</PRInterval>
      <QRSDuration>106</QRSDuration>
      <QTInterval>400</QTInterval>
      <QTCorrected>432</QTCorrected>
      <PAxis>52</PAxis>
      <RAxis>-45</RAxis>
      <TAxis>-38</TAxis>
      <QRSCount>12</QRSCount>
      <QOnset>209</QOnset>
      <QOffset>262</QOffset>
      <POnset>120</POnset>
      <POffset>170</POffset>
      <TOffset>409</TOffset>
      <ECGSampleBase>500</ECGSampleBase>
      <ECGSampleExponent>0</ECGSampleExponent>
   </RestingECGMeasurements>
   <Diagnosis>
      <Modality>Resting</Modality>
         <StatementCount>4</StatementCount>
         <LabelText>12SL ��ϳ���</LabelText>
      <DiagnosisStatement>
         <StmtFlag>ENDSLINE</StmtFlag>
         <StmtText>�������</StmtText>
      </DiagnosisStatement>
      <DiagnosisStatement>
         <StmtFlag>ENDSLINE</StmtFlag>
         <StmtText>��ǰ��֧��������</StmtText>
      </DiagnosisStatement>
      <DiagnosisStatement>
         <StmtFlag>ENDSLINE</StmtFlag>
         <StmtText>�������� T ���쳣</StmtText>
      </DiagnosisStatement>
      <DiagnosisStatement>
         <StmtFlag>ENDSLINE</StmtFlag>
         <StmtText>�쳣 ECG</StmtText>
      </DiagnosisStatement>
   </Diagnosis>
   <Waveform>
      <WaveformType>Rhythm</WaveformType>
      <WaveformStartTime>0</WaveformStartTime>
      <NumberofLeads>8</NumberofLeads>
      <SampleType>CONTINUOUS_SAMPLES</SampleType>
      <SampleBase>500</SampleBase>
      <SampleExponent>0</SampleExponent>
      <HighPassFilter>16</HighPassFilter>
      <LowPassFilter>150</LowPassFilter>
      <ACFilter>NONE</ACFilter>
      <LeadData>
         <LeadByteCountTotal>10000</LeadByteCountTotal>
         <LeadTimeOffset>0</LeadTimeOffset>
         <LeadSampleCountTotal>5000</LeadSampleCountTotal>
         <LeadAmplitudeUnitsPerBit>4.88</LeadAmplitudeUnitsPerBit>
         <LeadAmplitudeUnits>��V</LeadAmplitudeUnits>
         <LeadHighLimit>2147483647</LeadHighLimit>
         <LeadLowLimit>268435456</LeadLowLimit>
         <LeadID>I</LeadID>
         <LeadOffsetFirstSample>0</LeadOffsetFirstSample>
         <FirstSampleBaseline>0</FirstSampleBaseline>
         <LeadSampleSize>2</LeadSampleSize>
         <LeadOff>FALSE</LeadOff>
         <BaselineSway>FALSE</BaselineSway>
         <ExcessiveACNoise>FALSE</ExcessiveACNoise>
         <MuscleNoise>FALSE</MuscleNoise>
         <LeadDataCRC32>3099542797</LeadDataCRC32>
         <WaveFormData>
7P/s/+z/7P/s/+z/7P/s/+7/7v/u/+7/7P/s/+z/7f/t/+7/7v/s/+n/5//m/+X/4//k
/+n/8v/9/wgAGAAtAEMAVgBlAHMAgQCLAJMAmACZAI0AfgBwAGYAXABTAEkAPgA6ADUA
MAAmABUABQD3/+//7f/v//D/7//x//H/8f/v//H/7//v//H/7//v//H/7v/u/+7/7f/t
/+7/7v/u/+7/7v/u/+7/8P/w//D/8P/w//H/8f/x//H/8f/w//D/8f/x//D/8P/y//L/
8v/y//D/8P/w//D/8f/y//L/8f/z//P/8//z//H/8f/y//P/8//z//P/8//z//P/8//0
//T/9P/0//T/9P/0//T/9P/1//X/9f/2//b/9v/2//b/9//3//f/+P/4//n/+v/6//r/
+v/6//z//P/8//3//f//////AAAAAP7//v/+//7/AAAAAAAAAAD9//3//f/9//3/+//7
//v//f/8//v/+v/3//f/9v/2//b/9v/2//X/9f/1//T/8//1//X/9f/1//T/8//x//D/
8f/y//P/8//z//P/8//y//D/8P/w//D/8P/w//D/8P/w//D/8P/w//H/8f/w//D/8v/y
//L/8f/v/+//7//v//H/8f/x//H/8f/x//D/8P/v/+//7//u/+7/7v/u/+7/8P/w//D/
8P/u/+7/7//v/+//7v/u/+7/8P/w//D/8P/v/+//7//w//L/8v/v/+7/8P/x//H/8f/v
//D/8P/w//D/8P/w//H/8f/x//L/8//x//H/8v/y//H/8f/x//H/8P/x//H/8P/x//H/
8v/y//H/8P/w//H/7//v//D/8P/v/+//7//v//D/8f/x//H/7//v/+//7//v/+//7//t
/+7/7v/v/+//8f/x//H/8f/v//D/8P/w/+7/7v/u/+7/7v/u/+//7//v/+//8P/w//H/
8f/x//H/7//w//D/8f/x//P/8//1//b/9v/2//b/9v/2//b/9v/4//v/+//7//v//P/8
//v/+v/5//n/+P/2//X/9P/0//P/8P/t/+3/7f/s/+z/7P/s/+z/6v/q/+r/6v/q/+n/
6f/q/+r/6v/p/+f/5//n/+f/5//n/+b/5v/m/+b/5v/m/+b/5v/m/+b/5v/m/+b/5v/m
/+b/5v/m/+b/5v/m/+f/5//m/+b/5P/j/+H/3v/d/93/3v/h/+j/7//6/woAGwAxAEYA
VwBjAHEAfQCDAIwAjwCHAHoAbABeAFAASwBFADgAMAAtACgAHgARAP//8f/n/+P/4//k
/+X/5f/n/+f/5//n/+f/5//l/+X/5//n/+T/5P/k/+P/4//k/+T/5P/k/+T/5P/k/+b/
5v/m/+b/5P/l/+X/5f/n/+f/5v/m/+f/5//m/+b/5v/m/+b/5v/o/+j/6P/o/+f/6P/o
/+f/5//n/+f/5//n/+f/6P/p/+f/5//n/+f/6f/p/+n/6v/o/+j/6P/o/+r/6v/q/+r/
6f/p/+n/6v/s/+z/7P/s/+3/7f/t/+7/7v/v//D/8P/w//D/8P/y//T/9P/1//X/8//z
//T/9P/2//b/9v/2//T/9P/0//T/8//z//P/8//z//H/8f/x//H/8P/v/+7/7f/t/+z/
7P/s/+z/7P/r/+v/6//q/+n/6f/p/+n/6f/n/+f/5v/m/+j/6P/o/+f/5//n/+f/5v/o
/+j/6P/o/+b/5v/m/+b/5v/m/+b/5v/n/+f/5v/m/+b/5v/m/+X/5//n/+f/5//l/+X/
5f/l/+X/5f/k/+T/5f/l/+X/5P/k/+T/5P/k/+T/5P/k/+T/5P/k/+X/5f/l/+T/5P/k
/+T/5P/k/+T/5f/l/+X/5v/o/+j/5f/k/+b/5//n/+f/5f/m/+b/5v/o/+j/6P/p/+f/
5//o/+n/5//n/+j/6P/n/+f/5//n/+j/6f/p/+j/5//n/+j/6P/n/+b/5v/n/+f/5//o
/+j/6f/p/+n/6f/o/+n/6f/p/+f/5//n/+f/5//n/+f/5f/l/+b/6P/p/+f/5//n/+f/
5//o/+j/6P/o/+j/6P/o/+j/6P/p/+n/5//n/+j/6P/p/+n/6f/p/+n/6v/q/+v/6//r
/+3/7f/r/+3/7f/t/+v/6//s/+z/8P/y//L/8v/y//L/8v/0//T/9P/2//n/+f/5//n/
+P/4//f/9v/1//X/9P/y//H/8P/w/+//7v/r/+v/6//q/+r/6v/q/+r/6P/o/+j/6P/o
/+f/5//m/+b/5v/l/+f/5//n/+f/5//n/+b/5v/m/+b/5v/m/+b/5v/m/+b/5v/m/+b/
5v/o/+j/6P/o/+j/6P/o/+n/5//o/+j/5v/j/+H/4v/d/93/4P/n/+7/9/8EABYAJwA/
AFQAYQBvAH0AhwCPAJgAlQCLAH4AcgBkAFgAUQBFAD4AOAAxACwAJAATAAEA8//r/+f/
6f/s/+3/7f/t/+//7//t/+3/7f/t/+3/7f/r/+z/7P/s/+v/6//s/+z/7P/u/+7/7v/u
/+7/7v/u/+7/7v/v/+//7//v/+//7v/u//H/8f/w//D/8P/w//D/8P/w//D/8P/w//H/
8v/y//H/8//z//P/8//z//P/9P/1//X/9f/1//X/9f/1//X/9v/2//b/9v/2//j/+P/4
//j/+f/5//n/+v/8//z//P/8/////////wAAAAABAAIAAgAEAAQABAAGAAYABgAHAAcA
BwAHAAgACAAGAAYABgAGAAgACAAIAAgACQAJAAkACQAHAAUABQAFAAUABAADAAIAAwAD
AAIAAgAAAAAAAAD//wEAAQAAAP///f/9//3//f///////v/+//7//v/+//3/////////
/v/+//7//v/+//7//v/+//7/AAAAAAAAAAD//////v/+/wAAAAAAAP//////////////
///////////////+//7//////////v8AAAAAAAAAAAAAAAAAAAAAAAAAAAEAAQABAAAA
AAAAAAIAAgACAAIAAQABAAEAAgAEAAQAAQAAAAIAAwADAAMAAQACAAIAAgACAAIAAgAD
AAMAAwAEAAUAAwADAAQABAADAAMAAwADAAQABQAFAAQAAwADAAQABAAFAAQABAAFAAMA
AwAEAAQAAwADAAMAAwAGAAcABwAHAAUABQAFAAUABwAHAAcABQAEAAQABQAFAAUABQAF
AAUABQAGAAYABgAGAAYABgAGAAYABgAHAAcABwAHAAgACAAJAAkACQAJAAkACgAKAAsA
CwANAA4ADgAOAA4ADgAOAA4ADgAQABEAEQARABEAFAAUABMAEgARABEAEAAOAA0ADAAM
AAsACgAHAAcABwAGAAYABgAGAAYABAAEAAQABAAEAAMAAwAEAAQABAADAAMAAwADAAMA
AwADAAIAAgAEAAQABAAEAAQABAAEAAQABAAEAAQABAAEAAQABAAEAAIAAgACAAMABQAE
AAIAAgABAP3//P/7//v//v8DAAoAEwAgAC4APwBRAGQAcQB/AIsAlQCdAKQApQCZAI4A
hAB2AGwAZQBdAFQATgBHAEAANgApABkADQAFAAMABQAGAAUABQAHAAcABwAHAAcABQAF
AAkACQAFAAYABgAGAAUABQAGAAYABgAGAAYABgAGAAYABgAGAAYABgAHAAcABwAHAAcA
BgAGAAcABwAGAAYABgAGAAYABgAGAAYABgAGAAcACAAIAAcABwAHAAcABwAHAAcACAAJ
AAkACQAJAAkACQAJAAkACgAKAAoACgAKAAgACAAIAAgACwALAAsADAAMAAwADAAMAA0A
DQANAA4ADAANAA4ADgAOAA4ADgAQABIAEgATABMAEwATABQAFAASABIAEgASABIAEgAS
ABIAEQARABEAEQAPAA0ADQANAA0ADAALAAoACwALAAoACgAIAAgACAAHAAcABwAGAAUA
BwAHAAcABwAFAAUABAAEAAQABAAEAAMABQAFAAUABAACAAIAAgACAAIAAgACAAIAAgAC
AAIAAgABAAEAAAAAAAIAAgACAAEA//////////8BAAEAAQABAAEAAQAAAAAA////////
/v8AAAAAAAAAAP7//v/+//7/AAAAAAEAAQABAAAAAAAAAAAAAAAAAAAAAQABAAEAAgAC
AAIA///+/wAAAQABAAEAAQACAAIAAgACAAIAAgADAAEAAQACAAMAAwADAAQABAADAAMA
AwADAAIAAwADAAIAAwADAAQABAADAAIAAgADAAEAAQACAAIAAQABAAEAAQAAAAEAAQAB
AAMAAwADAAMAAwADAAMAAQAAAAAAAQABAAEAAQABAAEA//8AAAAAAAAAAAAAAAAAAAAA
AAABAAEA/////wAAAAD//////////wEAAgACAAMAAQABAAMAAwABAAMAAwADAAMABQAI
AAgACgAKAAoACgAKAAoACgAMAA8ADwAPAA8ADgAOAA0ADAALAAsACgAIAAcABgAGAAUA
BAABAAEAAQAAAAAAAAAAAAAA/v/+//7//v/+//3//f/+//7//v/9//3//f/9//3/+//7
//r/+v/8//z//P/8//v/+v/5//j/+P/4//j/+P/6//r/+v/6//r/+v/6//v//f/6//r/
+P/1//H/8P/x//P/+P/9/wYAEwAgADAARQBXAGYAcQCBAIsAkwCbAJoAkwCFAHoAbABk
AFwAVQBNAEgAQgA7ADQAJgAVAAkA///7//v/+//6//v//f/7//n/9//7/wMAAQD1//X/
+//7//j/+P/4//f/9//4//j/+P/4//j/+P/4//j/+P/4//j/+P/5//n/+f/6//v/+//8
//v/+//6//r/+v/6//r/+v/8//z//P/8//v//P/8//v//f/9//3//f/7//v//P/9//3/
/f/9//3//f/9//3//v/8//z//P/8//7//v/+//7/////////AAAAAAAAAAAAAAEAAQAB
AAIAAgADAAQABAAEAAQABAAGAAQABAAFAAUABQAFAAYABgAIAAgACAAIAAYABgAGAAYA
BwAHAAcABwAHAAUABQAFAAMAAgABAAAAAQABAAAAAAAAAAAAAAD///3//f/8//v//f/9
//3//f/9//3//P/8//r/+v/6//n/+//7//v/+v/6//r/+v/6//r/+v/6//r/+v/6//r/
+v/7//v/+v/6//r/+v/6//n/+f/5//n/+f/5//n/+f/5//n/+f/4//j/9//3//f/9v/4
//j/+P/4//j/+P/4//j/9v/2//f/9//3//b/9v/2//j/+P/4//j/9//3//f/+P/4//j/
9f/0//b/9//3//f/9v/2//X/9P/2//b/9v/3//f/9//4//n/9//3//j/+P/5//n/+f/5
//n/+f/4//b/9//3//j/+P/5//j/+P/5//f/9//4//j/9//3//f/9//2//f/9//3//f/
9//3//f/9//3//f/9f/2//b/9//3//f/9//3//f/9f/2//b/9v/2//b/9v/2//b/9v/3
//f/9f/1//b/9v/5//n/+f/5//f/+P/4//n/9//3//n/+f///wAA/v/+//7//v8AAAAA
AAACAAMAAwADAAMAAgACAAEAAAD//////v/8//v/+v/6//n/+P/1//X/9f/y//L/8v/y
//T/8v/y//L/8v/y//H/8f/w//D/8P/v/+//7//v/+//8f/x//D/8P/w//D/8P/w//D/
8P/w//D/7v/u/+7/7v/w//D/8P/w/+7/7v/u/+//7//u/+7/7P/p/+n/6P/l/+X/6v/v
//b///8OABwALQBFAFgAZQB1AIMAiwCTAJoAlQCJAHwAcgBkAFgATwBHAEAAOgA3ADAA
JgAVAAUA+f/x/+//8f/y//P/8//z//H/8//z//P/8f/x//H/8f/z//D/8P/w/+//7//w
//D/8P/w//D/8P/w//D/8P/w//D/8P/x//H/8f/x//H/8P/w//H/8f/w//D/8P/w//D/
8P/w//D/8P/w/+//8P/w/+//8f/x//H/8f/x//H/8v/z//P/8//z//P/8//z//P/9P/y
//L/8v/y//T/9P/0//T/9f/1//X/9v/2//b/9v/2//f/9//3//j/+P/5//r/+v/6//r/
+v/8//7//v///////////wAAAAD+//7//v/+//7//v/+//7///////////////3//f/9
//3//P/7//r/+//7//r/+v/4//j/+P/3//n/+f/4//f/9//3//f/9//1//X/9P/0//T/
9P/0//P/9f/1//X/9P/0//T/9P/0//T/9P/0//T/9v/2//b/9v/3//f/9v/2//T/9P/0
//P/8//z//P/8//z//P/8//z//X/9f/0//T/8//z//P/8v/0//T/9P/0//T/9P/0//T/
8v/y//P/8//1//T/9P/0//T/9P/0//T/8//z//P/9P/2//b/8//y//L/8//z//P/8//0
//T/9P/0//T/9P/1//X/9f/2//f/9f/1//b/9v/1//X/9f/1//b/9//3//b/9f/1//b/
9v/3//b/9v/3//f/9//4//j/9//3//f/9//4//n/+f/5//f/9//3//f/9//3//f/9f/2
//b/9//3//f/9//3//f/9//4//j/+P/2//b/9v/2//b/9v/3//f/+f/5//r/+v/5//n/
+f/5//v//P/8//3////+/wAAAAAAAAAAAAAAAAAAAgADAAMAAwADAAQABAADAAIAAQAB
AAAA/v/9//z//P/7//r/9//3//f/9v/2//b/9v/2//T/9P/0//T/9P/z//P/9P/0//T/
8//1//X/9f/1//P/8//y//L/8v/y//L/8v/0//T/9P/0//L/8v/y//L/9P/0//T/9P/0
//T/9P/1//P/9P/0//L/8f/v/+z/6//r/+7/8f/2////CAAYACkAPQBQAGEAaQB3AIUA
jwCUAJcAjwCCAHYAagBeAFUATQBEAD4AOwA0ACoAGwANAAEA9f/x//P/9P/3//f/9//1
//f/9//1//f/9//3//f/9//2//b/9v/1//X/9v/2//b/9v/2//b/9v/0//T/9P/0//b/
9//3//f/9v/1//P/8v/2//f/9//4//j/+P/4//j/+P/4//j/+P/5//r/+v/5//n/+f/5
//n/+f/5//r/+//5//n/+f/5//n/+f/5//r//P/8//z//P/8//z//P/8//v/+//7//z/
/v/+//7//v/9//3//f/+/wAAAQACAAIAAAAAAAAAAgACAAIAAwADAAMAAwAEAAQABAAE
AAQABAAEAAQABAAEAAEAAQABAAEAAQD///////////7//f/8//v/+//6//r/+v/6//r/
+f/5//n/+P/3//f/9//3//f/9//3//b/9v/2//b/9v/1//X/9f/1//T/9P/0//T/9P/0
//T/9P/0//T/9P/0//T/8//z//L/8v/0//T/9P/z//P/8//z//P/8//z//P/8//z//P/
8v/y//P/8//z//L/9P/0//T/9P/y//L/8v/y//L/8v/z//P/8//y//L/8v/y//L/8v/y
//P/8//z//T/9v/2//P/8v/y//P/8//z//X/9v/2//b/9P/0//T/9f/1//X/9v/3//X/
9f/2//b/9f/1//X/9f/2//f/9//2//f/9//4//j/9//2//b/9//1//X/9v/2//X/9f/1
//X/9v/3//f/9//1//X/9f/1//f/9//3//X/9v/2//f/9//3//f/9//3//X/9v/2//b/
9v/2//b/9v/2//b/9//3//f/9//4//j/9//3//f/9//5//r/+v/7//r/+f/6//n/+//9
//3//v/+//7//v/+//7//v/+/wAAAwADAAMAAwACAAIAAQAAAP/////+//z//f/8//z/
+//4//X/9f/1//T/9P/0//T/9P/y//L/8v/0//T/8//z//L/8v/y//H/8f/x//H/8f/x
//H/8P/w//D/8P/w//D/8P/w//D/8P/u/+7/7v/u//D/8P/w//D/8P/w//D/8f/x//D/
7v/u/+v/6f/o/+f/5//q//H/+P8BABAAIAAzAEcAWABjAG8AewCDAIsAkACJAH0AcABk
AFoAUgBLAEMAPAA2ADEALAAeAA0AAQD3//H/8f/x//D/8f/z//P/8f/v/+//8f/v/+//
7//v/+//7v/u/+7/7f/t/+7/7v/u/+7/7v/u/+7/8P/w//D/8P/u/+//7//v/+//7//u
/+7/8f/x//D/8P/w//D/8P/w//D/8P/w//D/7//w//D/7//x//H/8f/x//H/8f/y//P/
8//z//P/8//x//H/8f/y//L/8v/y//L/8v/y//L/8v/z//P/8//0//T/9P/0//T/9f/1
//X/9v/2//f/+P/4//j/+P/4//r/+v/6//v/+//7//v//P/8//z//P/8//z//P/8//z/
/P/7//v/+//7//n/9//3//f/+f/4//f/9v/1//X/9P/0//T/9P/0//P/8f/x//D/7//v
/+//7//v/+//7//u/+7/7v/u/+7/7f/v/+//7//u/+7/7v/u/+7/7v/u/+7/7v/u/+7/
7v/u/+3/7f/s/+z/7v/u/+7/7f/t/+3/7f/t/+3/7f/t/+3/7f/t/+z/7P/t/+3/7f/s
/+z/7P/s/+z/7P/s/+z/7P/q/+r/6//r/+3/7P/s/+z/7P/s/+z/7P/t/+3/7f/u/+//
7v/q/+j/6v/r/+v/6//r/+z/7P/s/+z/7P/s/+3/6//r/+z/7f/t/+3/7v/u/+3/7f/t
/+3/7v/v/+//7v/t/+3/7v/u/+//7v/u/+//7f/t/+7/7v/t/+3/7f/t/+7/7//v/+//
7f/t/+3/7f/v/+//7//t/+z/7P/t/+3/6//r/+v/6//t/+7/7v/u/+7/7v/u/+7/7P/s
/+3/7f/t/+3/7v/u/+//7//v/+//7f/u/+7/7//v/+//8f/x/+//8f/x//H/8f/x//L/
8v/0//b/9v/4//j/+P/4//j/+P/4//r/+//7//v/+//8//z/+//6//n/+f/4//b/9f/0
//T/8//y/+//7//v/+z/7P/s/+z/7P/q/+r/6v/p/+j/5v/l/+j/6v/s/+3/7P/r/+r/
6f/p/+n/6P/o/+j/6P/o/+j/5v/m/+b/5v/o/+j/6P/o/+r/6v/q/+r/5//m/+X/5f/n
/+j/6P/k/+H/4f/e/93/3//g/+P/6v/1/wAAEAAjADcASgBbAGkAdwCBAIcAjgCNAIMA
dABoAFwAUgBLAEMAOAAwAC0AKgAeAA8A///z/+v/6f/p/+r/6f/p/+n/6f/p/+n/6f/p
/+n/6f/p/+f/6P/o/+j/5//n/+j/6P/o/+j/6P/o/+j/5v/m/+b/5v/m/+f/5//n/+f/
5//m/+b/6f/p/+j/6P/o/+j/6P/o/+j/6P/o/+j/6f/q/+r/6f/r/+v/6//r/+v/6//s
/+3/6//r/+v/6//r/+v/6//s/+7/7v/u/+7/7P/s/+z/7P/v/+//7//w//D/8P/w//D/
8f/x//H/8v/w//H/8v/y//T/9P/0//b/9v/2//f/9//1//X/9v/2//j/+P/4//j/+P/4
//j/+P/3//f/9//3//f/9f/1//X/9f/0//P/8v/x//H/8P/w/+7/7v/u/+3/7f/t/+z/
6//t/+3/7f/t/+v/6//q/+r/7P/s/+z/6//p/+n/6f/o/+r/6v/q/+r/6v/q/+r/6v/q
/+r/6v/q/+v/6//q/+r/6v/q/+r/6f/p/+n/6f/p/+n/6f/p/+n/6f/p/+j/6P/p/+n/
6f/o/+j/6P/o/+j/6P/o/+j/6P/m/+b/5//n/+f/5v/m/+b/6P/o/+j/6P/n/+f/5//o
/+r/6v/n/+b/6P/p/+n/6f/p/+r/6v/q/+j/6P/o/+n/6f/p/+r/6//p/+n/6v/q/+n/
6f/p/+n/6v/r/+v/6v/p/+n/6v/q/+v/6v/q/+v/6//r/+z/7P/r/+v/6//r/+r/6//r
/+v/6//r/+v/6//r/+v/6//p/+j/6P/p/+n/6//r/+v/6//p/+r/6v/q/+r/6v/q/+r/
6P/o/+n/6f/p/+n/6v/q/+v/6//r/+v/6//s/+z/7f/r/+3/7//x//L/8v/y//L/8v/y
//L/8v/0//X/9f/1//X/9v/2//X/9P/z//P/8v/w/+//7v/u/+3/7P/p/+n/6f/o/+j/
6P/o/+j/5v/m/+b/6P/o/+f/5//m/+b/5v/l/+f/5//n/+f/5f/l/+T/5P/k/+T/5P/k
/+T/5P/k/+T/4v/i/+L/4v/i/+L/4v/i/+L/4v/i/+P/4f/g/+D/3v/d/9v/2v/Z/9v/
3v/j/+r/8/8AABAAIwA3AEgAVQBhAG0AdwB9AIIAfwBzAGYAWgBOAEYAPQAzACwAJgAj
ABwADgABAPH/5f/f/+H/4f/i/+P/5f/l/+P/4//j/+P/4//j/+H/4//j/+L/4v/i/+H/
4f/i/+L/4v/i/+L/4v/i/+L/4v/i/+L/4P/h/+H/4f/i/+P/4//k/+P/4//i/+L/5P/k
/+T/5P/k/+T/5P/k/+P/5P/k/+P/5f/l/+X/5f/j/+P/5P/l/+X/5f/l/+X/5f/l/+X/
5v/m/+b/5v/m/+j/6P/o/+j/5//n/+f/6P/o/+j/6P/o/+n/6f/p/+r/6v/r/+z/7P/u
/+7/7v/w/+//7v/u/+3/7//v//D/8P/w//D/8P/w/+7/7v/u/+7/7f/t/+3/7f/t/+v/
6//r/+v/6v/p/+j/6f/p/+j/6P/m/+b/5v/l/+X/5f/k/+P/4//j/+P/4//l/+X/5P/k
/+T/5P/k/+P/4//j/+P/4v/i/+L/4v/i/+L/4v/i/+L/4v/i/+L/4v/j/+P/4v/i/+L/
4v/i/+H/3//f/9//3//h/+H/4f/h/+H/4f/g/+D/4f/h/+H/4P/g/+D/4P/g/+L/4v/i
/+L/4P/g/+H/4f/j/+L/4v/i/+L/4v/i/+L/4//j/+P/5P/m/+b/4//i/+T/5f/l/+X/
5f/m/+b/5v/m/+b/5v/n/+f/5//o/+n/6f/p/+r/6v/p/+n/6f/p/+r/6//r/+r/6f/p
/+r/6v/p/+j/6P/p/+n/6f/q/+r/6f/p/+n/6f/q/+v/6//r/+v/6//r/+v/6f/p/+n/
5//o/+j/6f/p/+n/6f/p/+n/6f/q/+r/6v/q/+r/6v/q/+r/6v/r/+v/6//r/+z/7P/t
/+3/7f/t/+3/7v/w//L/8v/y//L/8v/0//T/9P/2//X/9f/1//X/9v/2//X/9P/1//X/
9P/y//P/8v/y//H/7v/r/+v/6//q/+r/6v/q/+r/6P/o/+j/6P/o/+f/5//m/+b/5v/l
/+f/5//n/+f/5//n/+b/5v/m/+b/5v/m/+j/6P/o/+j/5v/m/+b/5v/o/+j/6P/o/+j/
6P/o/+n/5//o/+r/6P/j/+H/4P/f/+H/4v/n/+7/9f8AAA4AHwAxAEIATwBZAGUAbwB1
AHwAfwB3AGoAYABWAEwARQA/ADYAMAAtACYAHAAPAAEA9f/t/+v/6//q/+3/7//v/+//
7//t/+3/7//t/+3/7f/v/+z/7P/s/+v/6//s/+z/7P/u/+7/7v/u/+7/7v/u/+7/7v/v
/+//7//v/+//7v/u//H/8f/w//D/8P/w//D/8P/w//D/8P/w//H/8v/y//H/8f/x//H/
8f/x//H/8v/z//P/8//z//P/8//z//P/9P/2//b/9v/2//b/9v/2//b/9//3//f/+P/4
//j/+P/4//n/+f/5//r/+v/7//z//P/+//7//v8AAP7//v//////AQABAAIAAgACAAIA
AgACAAIAAgACAAIAAQABAAEAAQABAP///////////v/9//z//f/9//z//P/8//z//P/7
//v/+//6//n/+f/5//n/+f/5//n/+P/4//r/+v/6//n/+f/5//n/+P/6//r/+v/6//r/
+v/6//r//P/8//z//P/7//v/+v/6//z//P/8//v/+//7//v/+//7//v/+//7//v/+//6
//r//f/9//3//P/8//z//P/8//z//P/8//z//P/8//3//f/9//z//P/8//7//v/+//7/
////////AAAAAAAA/f/8//7///////////8AAAAAAAACAAIAAgADAAEAAQACAAMAAwAD
AAQABAADAAMAAwADAAQABQAFAAQAAwADAAQABAAFAAQABAAFAAUABQAGAAYABQAFAAUA
BQAEAAUABQAFAAUABQAFAAUABwAHAAcABQAGAAYABwAHAAcABwAHAAcABwAIAAgACAAK
AAoACgAKAAoACgALAAsACwALAAwADAANAA8AEQASABIAEgASABIAFAAUABQAFgAXABcA
FwAXABgAGAAXABYAFQAVABQAEgATABIAEgARABAADQANAA0ADAAMAAwADAAKAAgACAAI
AAoACgAJAAkACgAKAAoACQAJAAkACQAJAAsACwAKAAoACgAKAAoACgAKAAoACgAKAAoA
CgAKAAoADAAMAAwADAAMAAwADAANAAsADAAMAAoABwAFAAQAAwADAAYACwASABsAKAA4
AEsAXwBwAHsAiQCZAKEAqQCuAKsAnwCSAIYAegB0AG0AZQBcAFYAUwBOAEQAMwAnAB0A
FQATABMAEgATABUAFQATABMAEwATABMAEwATABMAEwASABIAEgARABMAFAAUABQAEgAS
ABIAEgAUABQAFAAUABQAFQAVABUAFQAVABQAFAAXABcAFgAWABYAFgAWABYAFgAWABYA
FgAXABgAGAAXABcAFwAXABcAGQAZABoAGwAZABkAGQAZABsAGwAbABwAHAAcABwAHAAc
ABwAHAAcAB8AHwAfACAAIAAgACAAIAAjACMAIwAkACQAJQAmACYAJgAmACYAKAAoACgA
KQApACsAKwAsACwALAAsACwALAAsACwALAAsACsAKwArACsALQArACsAKwApACgAJwAm
ACYAJwAnACgAJgAmACYAJQAlACUAJAAjACMAIwAjACMAJQAlACQAJAAkACQAJAAjACMA
IwAjACIAIgAiACIAIgAkACQAJAAkACIAIgAiACIAIwAjACIAIgAkACQAJAAjACMAIwAj
ACMAIwAjACMAIwAjACMAIgAiACUAJQAlACQAJAAkACQAJAAkACQAJAAkACQAJAAlACUA
IwAiACIAIgAkACQAJAAkACcAJwAnACgAJwAmACIAIAAhACMAJAAlACMAJAAkACQAIgAi
ACIAIwAhACEAIgAjACEAIQAiACIAIwAjACMAIwAiACMAIwAiAB8AHwAgACAAHwAeAB4A
HwAdAA==
         </WaveFormData>
      </LeadData>
      <LeadData>
         <LeadByteCountTotal>10000</LeadByteCountTotal>
         <LeadTimeOffset>0</LeadTimeOffset>
         <LeadSampleCountTotal>5000</LeadSampleCountTotal>
         <LeadAmplitudeUnitsPerBit>4.88</LeadAmplitudeUnitsPerBit>
         <LeadAmplitudeUnits>��V</LeadAmplitudeUnits>
         <LeadHighLimit>2147483647</LeadHighLimit>
         <LeadLowLimit>268435456</LeadLowLimit>
         <LeadID>II</LeadID>
         <LeadOffsetFirstSample>0</LeadOffsetFirstSample>
         <FirstSampleBaseline>0</FirstSampleBaseline>
         <LeadSampleSize>2</LeadSampleSize>
         <LeadOff>FALSE</LeadOff>
         <BaselineSway>FALSE</BaselineSway>
         <ExcessiveACNoise>FALSE</ExcessiveACNoise>
         <MuscleNoise>FALSE</MuscleNoise>
         <LeadDataCRC32>2778684616</LeadDataCRC32>
         <WaveFormData>
AAAAAAEAAQAAAAAAAAAAAAEAAwAEAAUAAwADAAMAAwABAAIABAAKABAAHQAoAC8ALgAs
ACwALgAtACgAIwAjACMAHwAYABMACgAGAPv/4P/J/8P/wP+7/73/vP+1/63/qf+l/6H/
nf+h/6j/sf+8/8z/3//r//P/9//5//v/+//9////AAABAAEAAQACAAQAAgACAAIAAgAD
AAMAAwAEAAQABgAGAAUAAwADAAMAAwAEAAUABgAHAAYABQAEAAMABQAEAAQABAAGAAYA
BgAGAAQABAAEAAQABAAEAAMAAwAFAAYABgAGAAQAAwACAAEAAwADAAMAAwAFAAUABQAF
AAMAAwADAAQAAwADAAMABAAEAAQABAACAAQABAAEAAUABgAGAAYACAAGAAYABgAGAAgA
CgAKAAoACgALAAsADAAKAAsACwAKAAwADAAMAAwACgAKAAgACAAIAAgABwAHAAkACQAJ
AAkACgAKAAsADAAKAAkACQAIAAgABwAHAAcACQAJAAcABgAIAAgACQAJAAUABQAFAAUA
BQAFAAUABQADAAMAAwADAAQABAAEAAMAAwADAAMAAwACAAIAAgACAAEAAQAAAP////8A
AAAAAAAAAP////////////////7//P/8//z//P///wAAAAD/////////////////////
//8BAAIAAwAFAAUABQAFAAUABQAGAAYABgAEAAUABgAGAAgACAAIAAgACwALAAsACgAM
AAwADAAMAAwADAANAA0ACwALAAsACwALAAwADAAMAA4ADgAOAA4ADwAPAA8AEAAPAA4A
DQAMAA4ADQANAA0ADQANAA0ADQALAAsACwALAAwADQAOAA8AEQARABAAEAAOAA8ADwAP
AA0ADQANAA0ADwAPAA8ADwAPAA8ADwAPABEAEQAQABAAEAAQABAAEQAQABAADwAOABIA
EgATABQAFQAVABUAFQAXABgAGQAdACAAIAAgACAAIAAhAB8AHwAgAB8AHwAfAB8AHwAd
ABsAFwAUABQAFAAUABYAFgAVABQAEQARABAADwAOAA4ADgAOAAwADAALAAsACQAHAAcA
CAAJAAoACwAMAAwADQANAA0ADQALAA0ADQALAAsACwAMAA4ADgAPAA8AEAAQABAAEAAO
AA8ADwAPABIAEwAUABUAEwASABIAGAAiACkAMgA7AEIAQAA+AEAAPQA4ADMAMwA3ADcA
MgAtACYAHgAVAP7/4//X/9T/0f/R/8z/yf/J/8H/uf+1/7P/tf+8/8f/0P/e/+///f8H
AAsADQAPABEAEQATABYAFwAXABkAGAAYABoAGgAaABoAGQAZABkAGgAcAB4AHgAdAB0A
HQAdAB0AHQAdAB0AHQAfAB8AHwAfAB8AHgAeAB4AHgAeAB4AHgAgACAAIAAgACIAIgAh
ACEAHwAgACAAIAAfAB8AHwAfAB8AHwAfAB8AIQAhACEAIQAhACEAIQAiACEAIQAhACIA
IAAgACAAHgAfACAAIQAjACQAJAAkACYAJgAmACYAJgAoACoAKgAqACgAKQApACoAKgAr
ACsAKgAsACwALAAsACwALAAqACoAKgAqACkAKQApACkAKQApACcAJgAmACYAJwAnACgA
KAAqACkAKQApACcAJwAlACQAJgAmACcAJwAlACUAJQAlACcAJwAnACcAIwAjACMAIwAk
ACQAJAAjACMAIwAjACMAIAAgACAAIAAfAB8AHgAdAB8AIAAgACAAIAAfAB8AHwAfAB8A
HwAeABwAHAAcABwAHwAgACAAHwAfAB8AHwAfACEAIQAhACEAIQAgAB8AHwAgACEAIgAj
ACEAIgAiACIAIgAjACQAJAAkACQAJAAkACUAJQAlACQAJgAmACYAJgAmACYAJwAnACcA
JwAnACcAJwAoACgAKAAmACYAJgAmACUAJQAlACYAJgAmACYAJgAoACcAJwAnACUAJQAl
ACUAJwAnACcAJwApACkAKQApACgAJwAlACQAJgAnACcAJwApACkAKQApACgAJwAmACUA
JwAnACcAJwAnACcAJgAmACYAJgAmACcAJQAmACYAJgAnACYAJgAmACUAJQAlACUAJwAo
ACkAKwAsAC0ALgAuAC4ALgAuACwAMgA0ADYANAA0ADQANAAzADEAMQAyADQANQA2ADcA
NAAxAC4AKQAoACgAKAAoACgAKAAnACYAIQAhACAAHwAgACAAIAAgABwAHAAbABsAGwAZ
ABkAGgAcABwAHAAcABoAGwAbABsAGwAZABsAGwAbABsAGwAcABwAHAAdAB0AGgAaABoA
GgAaABsAGwAbABsAGwAbABsAGwAcAB4AIgAoADUAPgBDAEQARgBGAEQAQwA+ADsAOQA7
ADsANAAtACQAHAAPAPb/3//X/9b/0f/P/87/yf/D/7//u/+z/7H/t//A/8f/0v/g/+//
/f8FAAkADQAPAA8AEwAVABQAFQAVABUAFAAUABQAFAAUABQAEwATABMAFAAUABYAFgAV
ABcAFwAXABcAFQAVABUAFQAXABcAFwAXABUAFAAUABQAEgASABIAEgAQABAAEAAQABIA
EgARABEADwAQABAAEAAPAA8ADwAPAA8ADwAPAA8ADwAPAA8ADwAPAA8ADwAQAA4ADQAM
AAwADQAOAA8ADgAQABAAEAARABEAEAAPABAAEQASABMAFAASABQAFAAUABQAFQAVABYA
FAAVABUAFAAWABYAFgAWABYAFgAUABQAFAAUABMAEwATABMAEwATABEAEAAQABAAEQAR
ABIAEgARAA8ADgANAA8ADwANAAwACgAKAAsACwAJAAkACQAJAAkACQAJAAkABwAHAAcA
BwAGAAYABgAFAAUABQAFAAUAAgACAAIAAgABAAEAAAD//wEAAgACAAIAAAD/////////
///////+//7//v/+//7///8AAAAA///9//3//f/9//v/+//7//v//v/+//7/////////
//////z//P/7//r/+//9////AAACAAIAAgACAAMAAwADAAIAAgACAAIAAgAAAAAAAQAB
AAEAAQABAAEAAQACAAIAAgACAAIAAgACAAEAAQABAAIAAgACAAIAAgACAAEAAQABAAMA
AwADAAMAAgABAAAA//////////////3//f/8//z//P/9//3//f//////////////////
///////////////+//3/+//6//r/+v/6//v//f/+//7//v8AAAAAAQACAAUABQAFAAUA
BwAIAAwADAAMAAwADAALAAkACQAKAAkACQAJAAkACAAHAAYAAwD+//7//v/+//7//v/9
//z/+f/5//j/9//1//T/8//y//L/8v/x//H/8//x//H/8v/x//D/7//u//D/8f/x//H/
7v/r/+z/6//t/+3/7f/u//D/8P/x//H/7v/u/+7/7v/u/+//7//v/+//7//v/+//8//0
//T/+P8AAAsAFgAdAB4AHgAeABwAFwAUABEAEQATABMAEAAHAAAA+v/t/9D/t/+t/6j/
p/+l/6L/of+d/5P/i/+H/4X/if+U/53/qP+6/8v/2f/d/9//4f/j/+X/5//p/+z/6//r
/+//7P/q/+z/7P/s/+z/7//v/+//8P/v//D/7//t/+3/7f/t/+3/7f/t/+3/7f/v/+//
7//v/+//7v/u/+7/7P/s/+z/7P/s/+z/7P/s/+z/7P/r/+v/6f/q/+r/6v/r/+v/6//r
/+v/6//r/+v/6f/p/+n/6f/r/+v/6//s/+z/6//q/+r/7P/s/+z/6v/q/+r/6v/r/+z/
7P/s/+7/7P/s/+z/7P/u//D/8P/w//D/8f/x//L/8P/x//H/8P/u/+7/7v/u/+7/7v/s
/+z/7P/s/+v/6//r/+v/6//r/+v/6v/q/+r/5//n/+j/6P/o/+f/5//n/+f/5//l/+T/
5P/k/+X/5f/l/+X/5f/l/+P/4//j/+P/4f/h/+H/4f/f/97/3f/b/93/3f/d/93/3P/c
/9z/3P/b/9v/2v/Z/9n/2v/a/9r/2P/X/9f/1//Z/9n/2f/Y/9j/2P/Y/9j/2f/a/9r/
2f/Z/9n/2f/Z/9n/2f/Z/9n/2v/a/9r/2//b/9v/2//b/9n/2v/a/9r/3P/d/97/3v/e
/97/3v/e/9//3//f/97/3v/e/97/3v/e/97/3//f/+H/4f/h/+H/4f/i/+L/4v/g/+D/
4P/g/9//3//f/+D/4P/g/+D/4P/i/+H/4f/h/9//3//f/9//3//f/9//3//f/9//3//f
/9//3//e/97/3v/f/9//3//d/93/3f/d/9//3//f/9//3//f/9//3//d/93/3P/c/9z/
3P/c/93/3P/c/9v/2v/a/9r/2//c/93/3f/d/93/3//g/+H/4//k/+X/5v/m/+j/6v/u
//D/8P/w//D/8P/t/+v/6//s/+3/7f/t/+3/7f/r/+n/5f/i/+L/4v/i/+L/4v/h/+D/
2//b/9r/2f/Y/9j/2P/Y/9j/2P/X/9f/1f/T/9P/1P/U/9T/1P/U/9T/1f/V/9X/1f/T
/9X/1f/X/9f/1//Y/9f/1v/W/9X/1v/W/9b/1v/W/9f/1//X/9f/1//X/9f/2//c/+T/
6v/w//n/BAAHAAYABgAGAAQAAQD+//v//f/9//v/8v/p/+L/2P+//6b/nf+Z/5D/jf+L
/4j/gf93/3H/bf9r/3P/e/+E/4//oP+0/8H/x//L/83/z//P/83/zf/T/9z/2//T/9P/
2v/Y/9b/1v/W/9b/1//X/9f/2P/a/9z/3P/b/9v/2//b/9v/2f/Z/9n/2f/b/9v/2//b
/9v/2v/a/9r/2P/Y/9j/2P/Y/9j/2P/Y/9b/1v/V/9X/1v/Y/9n/2v/X/9f/1//X/9f/
1//X/9f/1//X/9f/1//X/9f/1//Y/9n/2f/Z/9r/2v/a/9r/2P/Y/9j/2P/Z/9r/2v/a
/9z/3v/e/97/3v/c/97/3v/e/97/3//f/+D/4v/j/+P/4v/g/+D/4P/g/+D/4P/e/97/
3v/e/93/3f/d/93/3f/d/93/3P/c/9z/2//b/9z/3P/c/9v/2//b/9v/2//Z/9j/2P/Y
/9n/2f/X/9f/1//X/9f/1//X/9f/1//X/9f/1//U/9T/1P/T/9X/1f/V/9X/1P/U/9T/
1P/T/9P/0v/R/9H/0v/S/9L/0v/R/9H/0f/P/8//z//O/8//0P/R/9L/0f/S/9L/0f/P
/8//z//P/9H/0f/R/9H/0v/S/9L/0//R/9H/0f/R/9L/1P/V/9b/1P/V/9b/1v/W/9b/
1v/W/9f/1//X/9b/1P/U/9T/1P/U/9T/1f/V/9X/1f/V/9X/1//Y/9j/2P/W/9b/1v/W
/9f/1//X/9j/2v/a/9r/2v/Y/9f/1//X/9n/2f/Z/9n/2f/Z/9n/2f/X/9f/1//X/9f/
1//W/9b/1v/X/9f/1//V/9X/1f/V/9f/1//X/9f/1//X/9f/1//Z/9n/2P/Y/9b/1v/W
/9f/2f/a/9r/2v/a/9r/2//c/9v/2//b/9v/3//g/+H/4//m/+j/6P/o/+j/6P/p/+f/
5//o/+n/6f/p/+n/5//l/+P/3//c/9z/3P/c/97/3v/d/9z/2f/Z/9j/1//V/9T/0//S
/9L/0v/R/9H/0//R/9H/0v/S/9L/0v/S/9L/0//T/9P/0//R/9P/0//T/9P/0//U/9T/
1P/V/9X/1P/U/9T/1P/U/9X/1f/V/9f/1//X/9f/0//W/9r/4P/o//H//P8DAAQAAgAE
AAIAAQD8//X/8//3//X/8P/r/+L/3P/N/7T/nf+X/5T/kf+P/4z/hf9//3n/c/9x/3P/
ff+C/4n/lv+o/7n/w//L/83/z//R/9H/1f/X/9j/1f/V/9f/2P/Y/9r/2v/a/9r/2f/Z
/9n/2v/a/9z/3P/b/9v/2//b/9v/3f/d/93/3f/b/9v/2//b/9n/2P/Y/9j/2v/a/9r/
2v/a/9r/2v/a/9r/2v/Z/9n/2//c/9z/3P/b/9v/2//b/9v/2//b/9v/3f/d/93/3f/b
/9v/2//c/93/3f/d/97/4P/g/+D/3v/g/+D/4P/h/+T/5P/k/+b/5P/k/+T/5P/k/+b/
5v/m/+j/6f/p/+r/6v/r/+v/6v/q/+r/6v/q/+z/7P/q/+r/7P/s/+v/6//r/+v/6//r
/+v/6v/q/+r/6//r/+z/7P/s/+v/6//r/+v/6//p/+j/6v/q/+v/6//p/+n/6f/p/+f/
5//n/+f/5//n/+f/5//m/+b/5v/l/+P/4//j/+P/4//k/+X/5v/n/+f/5v/l/+T/5P/j
/+L/5P/j/+P/4//l/+X/5f/k/+T/5P/k/+T/4//k/+T/4//l/+X/5f/l/+X/5f/l/+X/
5v/m/+b/5//p/+n/6f/p/+r/7P/t/+7/7f/t/+3/7P/s/+z/7P/s/+3/7f/t/+z/7v/u
/+7/7v/w//D/8f/x//H/8f/x//H/8//0//T/9P/0//T/9P/0//P/8//z//T/9P/0//T/
9P/0//P/8//z//P/8//z//P/9f/1//X/9f/1//X/9f/1//X/9f/0//T/9v/3//f/9//5
//n/+f/5//f/9//3//f/+f/5//n/+f/3//f/9v/2//b/9v/2//f/+P/6//v//P///wAA
AgAEAAMAAwADAAMABQAIAAsADAANAA4ADQALAAsADAAMAAsACgAJAAgABwAGAAMA/v/+
//7//v///wAAAAAAAP3//f/8//v/+v/6//r/+v/3//b/9P/z//X/8//z//T/9P/0//T/
9P/1//f/+P/5//n/9//5//n/+f/5//n/+v/6//r/+//7//j/+P/4//j/+P/5//n/+f/5
//n/+f/5//v//P/+/wIACgATAB4AJwAqACoAKgAqACkAJAAhAB8AIQAhACAAGQAQAAwA
AwDq/8v/v/+6/7X/s/+y/6//q/+l/5//m/+X/5X/nP+p/7b/xv/X/+f/8f/z//f/+f/7
//n/+f/8/wEA//////7//v8AAAAAAAAAAAEAAQABAAIAAAACAAIAAQD//////////wAA
AQACAAMAAAD///7//f///wAAAgAEAAIAAgACAAIABAAEAAQABAACAAIAAQABAP//AAAA
AAAA/////////////////////wEAAQABAAEAAwADAAMABAAEAAMAAgACAAQABAAEAAIA
BAAEAAQABQAFAAQAAwAEAAUABgAHAAgABgAIAAgACAAGAAcABwAIAAoACwALAAoACAAI
AAgACAAKAAoACAAIAAgACAAHAAcACQAJAAkACQAJAAgACAAIAAkACQAKAAoACgAJAAkA
CQAHAAcABQAEAAQABAAFAAUAAwADAAMAAwACAAEAAAD/////////////AAAAAAAA///+
//3//P/7//z//P/8//z//f/9//z/+//7//z//P/8//r/+f/5//n/+//7//v/+v/6//r/
+v/6//n/+v/6//n/+//7//v/+//9//3//f/9//z//P/8//3//f/9//3//f/9//7//v/+
/wAAAQACAAIAAAAAAAAAAAD////////+////AAABAAIAAgACAAMAAwAFAAUABQAFAAUA
BgAGAAYABgAGAAYABgAHAAcABwAIAAgACAAIAAgACAAHAAcABwAFAAUABQAFAAUABQAF
AAUABQAFAAUABQAFAAUABAAEAAIAAwADAAMABQAFAAUABQADAAMAAwADAAMAAwADAAMA
AwADAAIAAgAEAAQABAAFAAMABAAEAAQABgAGAAcACAAJAAkACQAJAAsADAANAA8AEgAR
ABIAFAAWABYAFgAWABUAEwATABQAEwATABMAEwARAA8ADQAJAAgACAAIAAgACAAIAAcA
BgADAAMAAgABAAAAAAAAAAAA/v/+//3//f/9//v/+//8//r/+v/6//r/+v/7//v/+//7
//n/+//7//3//f/9//7//P/8//3//f/8//z//P/8//7///////////////////8BAAIA
BgAMABQAIQAqAC8ALgAuADAALgApACYAIwAjACUAIwAeABUADgAGAO3/0v/F/7//uv+5
/7f/sv+p/6P/m/+V/5P/mf+j/6r/s//C/9T/5f/t//H/9f/3//f/9//5//v//P/9//3/
/f/+//7//v/+//7//v////////8AAAAAAgACAAEAAQABAAEAAQD//////////wEAAQAB
AAEA///+//7//v8AAAAAAAAAAAAAAAAAAAAAAAAAAP///////wAAAAAAAP//////////
/////////////////////////////wAAAQABAAEAAgACAAIAAgAAAAAAAAAAAAEAAAAA
AAAAAgACAAIAAgACAAIABAAEAAQABgAHAAcACAAIAAkACQAIAAgACAAIAAgABgAGAAQA
BAACAAIAAQABAAEAAQABAAEAAQAAAAAAAAD/////AAAAAP7//f/9//3//f/9//v/+v/8
//z//f/9//n/+f/5//n/+f/5//n/+f/3//f/9//3//j/+P/4//f/9//3//f/9//0//T/
9P/0//P/8//y//H/8f/y//L/8v/y//H/8f/x/+//7//v/+7/7//w//H/8v/x//L/8v/x
//H/8f/x//H/8f/x//H/8f/y//L/8v/z//H/8f/x//H/8f/y//L/8v/0//X/9v/2//X/
9P/z//L/9f/1//X/9P/1//b/9//4//b/9v/3//f/+f/5//n/+f/5//r/+v/6//j/+P/4
//j/+f/5//n/+v/4//j/+P/4//r/+f/5//n/+//7//v/+//6//n/+P/3//X/9f/1//X/
9//3//b/9v/4//n/+f/5//f/9//3//f/9f/1//X/9f/2//f/+P/5//f/9//2//b/9v/2
//b/9//3//j/+P/4//n/+P/4//j/+P/3//b/9f/3//j/+f/7//z//f/+//7//v/+//7/
/P8GAAYABgAIAAgACAAIAAkABwAHAAgACwALAAsACwAHAAUAAwD///r/+v/6//r/+v/6
//n/+P/3//f/9v/1//T/9P/0//T/8v/y//H/8f/w/+3/7P/s/+7/8P/y//T/8//z//L/
8f/z//H/8//z//P/8//z//T/8//y//L/8f/y//L/8v/y//T/9f/1//X/8v/x//D/7//v
//L/9v/6/wIACwAWAB0AHgAeABwAHgAdABgAEwATABMAEQAQAAkAAAD4/+3/1P+9/7X/
sv+v/63/qP+h/5v/l/+P/4v/jf+R/5r/o/+u/77/z//d/+P/5f/n/+v/7f/t/+//8P/x
//H/8f/y//L/8v/y//L/8v/z//P/8//0//P/9P/z//H/8f/x//H/8f/z//P/8//z//P/
8//z//P/8//y//L/8v/y//L/8v/y//D/8P/w//D/8P/w/+//7//t/+7/7v/u/+7/7//w
//H/7//v/+//7//v/+//7//v/+3/7f/t/+7/7f/t/+3/7v/w//D/8P/u//D/8P/w//H/
8v/y//L/9P/2//b/9v/2//T/9v/2//b/9v/3//f/+P/4//n/+f/4//r/+v/6//r/+P/4
//b/9v/4//j/9//3//X/9f/1//X/9f/0//T/9P/1//X/9v/2//T/8//z//P/8//z//H/
8P/w//D/8f/x/+//7//v/+//7//v/+//7//v/+//7//v/+7/7v/u/+3/7f/t/+3/7f/s
/+z/7P/s/+v/6//q/+n/5//o/+j/6P/q/+n/6f/p/+n/6f/p/+j/5v/m/+b/5v/p/+r/
6v/p/+f/5//n/+f/5//n/+f/5//q/+r/6v/r/+n/6f/p/+n/6f/q/+r/6v/q/+v/7P/s
/+3/7v/v//D/8f/x//H/8P/u/+7/7v/u//D/8P/x//H/8f/x//H/8f/v//D/8P/w//D/
8P/w//D/8f/x//H/8v/y//L/8v/y//D/7//v/+//7f/t/+3/7f/w//H/8v/z//b/9//4
//n/9//3//b/9v/1//X/9P/z//P/8//z//P/9f/1//X/9f/z//P/8//z//X/9f/0//T/
8v/y//L/8//z//T/9P/0//b/9v/3//j/+f/5//n/+f/5//z//f///wIABAAEAAQABAAF
AAMAAwAEAAMAAwADAAMAAwABAP//+//3//b/9f/0//X/9v/2//b/8//z//L/8f/w//D/
8P/w/+z/7P/r/+v/7P/r/+z/7v/t/+z/6//q/+r/6//r/+v/6//p/+v/6//r/+v/6//s
/+z/7P/t/+3/6//q/+n/6P/o/+n/6f/p/+v/6//r/+v/7f/u//L/+P8AAAcAEAAXABgA
FgAYABgAEwAOAA0ADwAPAA8ADAADAPz/9v/f/8L/sf+r/6j/p/+l/5r/lf+V/5H/i/+F
/4X/jf+Y/5//rv/A/8//2f/f/+H/5f/n/+X/5//p/+z/7f/t/+3/7P/u/+7/7v/u/+7/
7//v/+//8P/u//D/8P/v//H/8f/x//H/8f/x//H/8f/x//H/8f/x//H/8P/w//D/8P/w
//D/8P/y//L/8v/y//D/8P/v/+//7f/u/+7/7v/v/+//7//v/+//7//v/+//7f/t/+3/
7f/v/+//7//w//H/8f/x//L/8v/y//L/8P/u/+7/7v/v//L/8v/y//T/9v/2//b/9v/2
//j/+P/4//j/+f/5//r/+P/5//n/+P/2//b/9v/2//j/+P/2//b/9P/0//P/8//0//X/
9v/3//n/+P/4//j/9P/z//P/8v/0//P/8//z//X/9f/z//L/8P/w//H/8f/x//H/8f/x
/+//7//v/+//7f/t/+3/7f/u/+7/7v/t/+v/6//r/+v/6v/q/+r/6v/p/+n/6P/n/+f/
6P/o/+j/6P/n/+f/5//n/+f/5//m/+b/5v/m/+b/6P/q/+v/6//r/+v/6//r/+n/6f/p
/+n/7P/s/+z/7f/v/+//7//v/+//8P/w//D/8P/x//L/8v/0//T/9P/0//X/9f/1//T/
9v/2//b/9v/4//j/+f/5//v/+//7//v/+//8//z//P/+//7//v/+/wEAAQABAAIAAAAA
AAAAAAD///3//P/7//z//f/+///////////////////////////////+//7///8BAAIA
AwABAAEAAQABAAEAAQABAAEA//////////8BAAEAAAAAAAIAAgACAAMABQAGAAYABgAJ
AAoADAAOABEAEwATABQAFgAWABYAFgAXABUAFQAWABkAGQAZABkAFQATABEADQAIAAgA
CAAIAAoACgAJAAgAAwADAAIAAQACAAIAAgACAAIAAgABAAEA///9//3//v/8//z//P/8
//7////////////9///////9//3//f/+////AAACAAMAAgACAAIAAgAAAAEAAQABAAIA
AwAEAAUABQAGAAoADgAUAB8AKgAxADQANAA0ADYAMwAuAC0ALQAvADEALgAnACAAGgAJ
AOj/0f/J/8T/wf+//7r/s/+t/6X/n/+b/5n/of+u/7n/xP/U/+f/8f/3//v//////wEA
BQAFAAYABwAHAAkACgAKAAgACAAIAAgACwALAAsADAAMAA4ADgANAA0ADQANAA0ADQAN
AA0ADQALAAsACwALAAsACgAKAAoADAAMAAwADAAMAAwADAAMAAwADAALAAsADQAOAA4A
DgALAAsACwALAA0ADQANAA0ADQANAA0ADQAPAA8ADwAQABAADwAOAA4AEAAQABAADgAQ
ABAAEAARABIAEgASABQAEgASABIAEgASABQAFAAUABQAFQAVABYAFgAXABcAFgAYABgA
GAAYABgAGAAWABYAFgAWABUAFQAVABUAFQAVABUAFAAUABQAEwATABQAFAAUABMAEwAT
ABUAFQATABIAEgASABMAEwARABEAEQARAA8ADwAPAA8ADQANAA0ADQAMAAwADAALAAsA
CwALAAsADAAMAAwADAANAA0ADAALAAkACgAKAAoACgAJAAkACQAJAAkACQAIAAgACAAI
AAgACQAKAAoACQAJAAkACQAJAAkACQAJAAkACgAKAAoACwAJAAkACQAJAAsADAAMAAwA
DAANAA4ADgAOAA4ADgAOAA8ADwAPAA4AEAAQABAAEAAQABAAEQARAA8ADwAPAA8ADwAQ
ABAAEAAOAA4ADgAOAA8ADwAPABAADgAOAA4ADgAQAA8ADwAPAA8ADwAPAA8ADwAPAA8A
DwANAA0ADQANAA0ADQAMAAwADAANAA0ADQANAA0ADQANAA8ADwAPAA8ADgANAAwACwAN
AA0ADAAMAA0ADgAPABEAEgAUABUAFgAYABoAGwAcAB4AHgAeAB4AHQAbABsAHAAdAB0A
HQAdABsAGQAXABMAEAAQABAAEAAOAA4ADQAMAAkACQAIAAcABgAGAAYABgACAAIAAQAB
AAMAAQABAAIABAAEAAQABAADAAMAAgABAAEA//8BAAEAAwADAAMABAACAAIAAwADAAQA
BAAEAAQABAAFAAUABQAFAAUABQAFAAMABAAIAA4AFgAfACoAMQAwADAAMgAyAC8ALAAp
ACcAJwAlAB4AGQAUAAwA+f/c/8n/w//A/73/u/+0/63/qf+j/5v/l/+Z/6H/qv+x/77/
zv/h/+3/8f/z//X/+f/5//v/+//6//v//f/9//7/AAAAAAAAAAAAAP///////wAA/v8A
AAAA/////////////wEAAQABAAEAAQABAAEAAQABAAAAAAAAAP7//v/+//7//v/+//7/
/v/+//7//f/9//v//P/8//z/+//7//v/+//7//v/+//7//v/+//7//v/+//7//v//P/9
//3//f/+//z//P/8//r/+v/6//r/+//8//z//P/+/wAAAAAAAAAAAAACAAIAAgACAAMA
AwAEAAMAAwACAAAAAAAAAAAAAAACAAIAAAAAAAAAAAD//////f/9//3//f/9//z//P/8
//v/+//8//z//P/7//v/+//5//n/9//2//b/9v/3//f/9f/1//X/9f/z//P/8//z//H/
8f/x//H/8P/w//D/7//t/+3/7f/t/+z/7P/s/+z/6//r/+r/6f/n/+j/6P/o/+j/5//n
/+f/5//n/+f/5v/m/+b/5v/m/+f/6P/o/+f/5//n/+f/5//n/+f/5//n/+b/5v/m/+f/
5f/l/+X/5f/l/+b/5v/m/+f/6f/r/+z/6v/o/+b/5P/n/+f/5//m/+T/5P/k/+T/4v/i
/+P/4//h/+H/4f/h/+P/5P/k/+T/4//i/+H/4P/g/9//3v/e/9z/3P/c/9z/2v/Z/9n/
2f/X/w==
         </WaveFormData>
      </LeadData>
      <LeadData>
         <LeadByteCountTotal>10000</LeadByteCountTotal>
         <LeadTimeOffset>0</LeadTimeOffset>
         <LeadSampleCountTotal>5000</LeadSampleCountTotal>
         <LeadAmplitudeUnitsPerBit>4.88</LeadAmplitudeUnitsPerBit>
         <LeadAmplitudeUnits>��V</LeadAmplitudeUnits>
         <LeadHighLimit>2147483647</LeadHighLimit>
         <LeadLowLimit>268435456</LeadLowLimit>
         <LeadID>V1</LeadID>
         <LeadOffsetFirstSample>0</LeadOffsetFirstSample>
         <FirstSampleBaseline>0</FirstSampleBaseline>
         <LeadSampleSize>2</LeadSampleSize>
         <LeadOff>FALSE</LeadOff>
         <BaselineSway>FALSE</BaselineSway>
         <ExcessiveACNoise>FALSE</ExcessiveACNoise>
         <MuscleNoise>FALSE</MuscleNoise>
         <LeadDataCRC32>3819439004</LeadDataCRC32>
         <WaveFormData>
9v/2//b/9v/2//b/9v/2//b/9f/1//X/9f/1//X/9f/z//X/9f/1//X/9f/4//z/AAAA
AAAAAwAKAAwACwADAPj/5f/M/7P/mf+E/3n/dv94/37/iP+P/5H/jf+L/4//mP+W/5T/
lv+g/6z/uf/G/87/0//Y/9z/3//h/+T/5//p/+z/7f/v//H/8//y//P/8v/z//T/9P/0
//T/9f/1//X/9f/2//b/9v/2//f/9//3//f/9//3//j/+P/5//n/9//4//j/+P/2//X/
9f/1//f/9//4//j/+P/4//j/+P/2//b/9//3//f/9//4//j/+P/4//j/+f/5//n/+v/7
//v/+//7//v/+//7//v//P/6//v//f/+//7///////////8AAAAAAAACAAQABQAFAAUA
BQAFAAYABgAGAAYABgAEAAUABQAFAAUABQAFAAQABAAEAAQABAADAAIAAQAAAP//////
//7/+//7//v/+v/5//j/9//3//T/8//y//H/8P/w//D/8P/v/+7/7v/u/+7/7f/t/+z/
7P/s/+z/7P/s/+v/6//r/+j/6P/o/+j/6v/p/+j/5//n/+f/6P/o/+j/6P/o/+f/5//o
/+j/6P/o/+j/6P/n/+X/5v/m/+b/5//n/+f/5//n/+b/5v/m/+f/5//n/+f/5//n/+f/
5//n/+f/5//m/+X/5f/l/+X/5f/l/+b/5v/l/+b/5v/l/+X/5f/l/+b/5P/k/+T/5P/k
/+T/5P/k/+T/5P/k/+T/5P/k/+P/4v/i/+L/4v/i/+D/4P/g/+H/3//e/97/3v/g/+D/
4P/g/97/3v/e/97/3v/e/97/3v/f/9//3//f/97/3f/c/9v/2f/Z/9n/2f/b/9v/2//b
/9v/2//b/9v/2f/Z/9n/2P/X/9f/1//Y/9f/1//W/9b/1v/W/9b/1v/W/9b/1v/W/9f/
1//X/9f/2f/Z/9r/2//b/93/3P/c/9z/3v/e/97/3v/e/9z/2//a/9n/2f/Z/9j/1v/V
/9P/0f/N/8z/zP/N/83/zv/O/83/z//Q/9D/0P/R/9H/0f/R/8//z//P/8//0f/R/9H/
0f/P/9D/0P/Q/9D/z//P/9D/0P/Q/9D/0P/Q/9D/0P/Q/9D/0P/Q/9D/zv/O/87/zv/O
/83/zf/N/8v/y//L/8v/zf/N/83/y//L/83/zv/S/9T/1v/W/9n/3P/i/+P/3f/S/8H/
rP+V/3n/ZP9X/07/Tv9W/2D/Z/9r/2n/Y/9l/27/cP9s/27/dP98/4n/lv+g/6f/qv+u
/7P/tf+4/7v/v//A/8P/w//F/8f/yP/J/8j/yf/K/8r/yv/K/8v/y//L/8v/zP/M/8z/
zP/N/83/y//L/8v/y//K/8r/y//L/8v/zP/M/8z/zv/N/83/zf/L/8v/zP/M/8z/zP/M
/8z/zP/M/83/zf/N/83/zv/O/87/zv/O/8//z//P/9D/0f/R/9H/0f/R/9H/0f/R/9L/
0v/T/9X/1v/U/9X/1f/V/9f/2P/Y/9j/2P/a/9v/2//b/9v/2//c/9z/3P/c/9z/3P/d
/93/3f/d/93/3f/c/9z/3P/c/9z/3f/c/9v/2v/Z/9n/2f/Y/9n/2f/Z/9j/1f/U/9P/
0//S/9H/0P/P/9D/0P/Q/9D/z//O/87/zv/O/83/zf/M/8z/zP/M/8z/zP/L/8v/y//M
/8z/zP/M/8z/y//K/8n/y//L/8z/zP/M/8z/zP/L/8n/yv/K/8r/zP/M/8z/y//L/8z/
zP/M/83/zf/N/83/z//O/87/zv/N/83/zf/N/8//z//P/8//0v/T/9T/1P/R/9H/0f/R
/9P/0//U/9T/1f/W/9b/1f/V/9X/1f/W/9b/1v/W/9b/1v/W/9b/1v/W/9b/1v/W/9j/
2P/X/9b/2P/Y/9j/2P/a/9r/2v/b/9z/3P/d/97/4P/g/+D/4P/g/+D/4P/g/+D/4P/g
/+D/3//f/9//3//f/9//3//f/+H/4f/h/+H/3//f/9//3//f/9//3//f/+H/4f/h/+D/
4v/j/+T/5v/o/+n/6f/q/+r/6v/q/+r/7P/s/+z/7P/t/+3/7f/t/+3/7f/u/+//7//v
//D/8P/x//P/9f/2//b/9//5//r/+//8//7///8AAAEAAgAEAAIAAQAAAP////////7/
/f/9//z/+//6//r/+//9/wAAAgADAAMABAAGAAcACAALAAsACwALAAwADQAOAA8ADwAP
AA8ADwARABIAEgASABQAEwATABQAFAAUABQAFAAUABQAFAAUABQAFAAUABQAFwAYABkA
GgAcABsAGwAbABsAGwAbABsAHQAdAB8AHQAdAB8AIgAmACgAKgAqAC0ANAA4ADUALQAg
AA8A+P/f/8f/sv+l/6D/ov+q/7T/uf+7/7n/tf+5/8L/wv++/8D/yP/W/+P/7v/6/wEA
BAAKAA0ADQAQABMAFQAYABsAHwAfACEAIgAjACIAIwAkACQAJAAkACUAJQAlACUAJgAm
ACYAJgAnACcAJwAnACcAJwAmACYAJwAnACkAKgAqACoAKgApACkAKQArACsALAAsACwA
LAAsACwALAAsAC0ALQAtAC0ALgAuAC4ALgAuAC8ALwAvADAAMQAzADMAMwAzADMAMwAz
ADQANAA1ADcAOAA2ADcANwA3ADkAOgA6ADoAOgA8AD0APQA9AD0APQA+AEAAQABAAEAA
QABBAEEAQQBBAEEAQQBAAEAAQABAAEAAQQBAAD8APgA9AD0APQA8ADsAOwA7ADoAOQA4
ADcANwA2ADUANAAzADIAMgAyADIAMQAwADAAMAAwAC8ALwAuACwALAAsACwALgAtAC0A
LQAsACwALAAsACwAKwAqACkAKwArACwALAAsACwALAArACkAKgAqACoALAAsACwAKwAr
ACwALAAsACsAKwArACsALQAsACwALAAtAC0ALQAtAC0ALQAtAC0ALAAtAC4ALgAtAC0A
LQAtAC8ALwAwADAAMAAwAC8ALQAtAC0ALQAuAC4ALgAuAC4ALgAuAC4ALgAuAC4ALgAu
ADAAMAAvAC4ALgAuAC4ALgAuAC4ALgAvAC0ALAAsACwALAAsACwALAAsACwALAAsACwA
LAAsACwAKwArACsAKwArACsAKwArACsAKwArACsAKwArACsAKwArACsAKwArACsAKwAr
ACoAKwArACsALAArACsAKgAqACoAKgAqACoAKgAqACoAKgAqACsALAAtAC0ALQAuAC8A
LQAvADAAMAAwADAAMAAyADAALwAuAC0ALQAtACwAKgApACcAJQAjACIAIgAjACUAJgAm
ACUAJwAoACgAKAAnACcAJwAnACcAJwAnACcAJwAnACcAJwApACoAKgAqACgAJwAnACgA
KAAoACgAKAAoACgAKAAoACgAKAAoACgAKgAqACoAKgAoACcAJwAnACcAJwAnACcAJwAn
ACcAKQAnACkAKgAsAC4AMAAyADcAPABAAD0ANQAoABUA/v/l/83/vP+x/67/sv+6/8L/
yf/L/8n/xf/L/9T/1v/S/9L/2v/m//P//v8IAAsADAAQABMAFwAYAB0AHwAgACEAIwAj
ACcAKAApACgAKQAqACoAKgAqACsAKwArACsALAAsACoAKgArACsAKwArACsAKwAsACwA
LQAtACsALAAsACwALgAtAC0ALQAvAC8AMAAwAC4ALgAuAC4ALgAuAC8ALwAvAC8AMAAw
ADAAMAAwADEALwAvADAAMQAxADEAMQAxADMAMwAzADQAMgAzADUANgA2ADcANwA3ADkA
OgA6ADoAOgA8AD0APQA9AD0APQA+AD4APgA+AD4APgA/AD8APwA/AD8APwA+AEAAQABA
AEAAPwA+AD0APAA9AD0APQA8ADkAOQA5ADgANwA2ADUANQA2ADUANAAzADIAMgAyADIA
LwAuAC4ALgAuAC0ALQAsACwALAAsACwALgAtAC0ALQAsACwALAAsAC4ALQAsACsAKwAr
ACwALAAsACwALAArACsALAAsACwALgAuAC4ALQArACwALAAsAC0ALQAtAC0ALQAsACwA
LAAtAC0ALQAtAC0ALQAtAC0ALAAtAC4ALgAtAC0ALQAtAC8ALwAwADAAMAAwAC8ALQAt
AC0ALQAuAC4ALgAuAC4ALgAuAC4ALgAuAC4ALgAuAC4ALgAtACwALAAsACwALAAsACwA
LAAtAC0ALAAsACwALAAsACwALAAsACwALAAsACwALAAsACwAKwArACsAKwArACsAKwAr
ACsAKwArACsAKwArACsAKwAtAC0ALQAtACsAKwArACoAKwArACsALAArACsAKgAqACoA
KgAqACoAKgAqACoAKgApACkAKQApACkAKQAqACsAKwArACwALAAsAC0ALgAuAC0ALwAw
ADIAMgAyADIAMgAyADAALwAuAC0ALQAtACwAKAAnACUAIwAjACIAIgAjACUAJgAmACUA
JwAoACgAKAAnACcAJwAnACcAJwAnACcAJwAnACcAJwAnACgAKAAoACgAJwAnACgAKAAo
ACgAKAAoACgAKAAoACYAJgAmACYAJgAmACYAJgAoACcAJwAnACUAJQAlACUAJQAlACUA
JQAnACkALAAuADAAMgA0ADkAPgA8ADcALQAcAAMA6P/P/7n/qv+l/6b/rP+0/7r/u/+5
/7f/vf/F/8b/xv/K/9D/3P/o//P//P8CAAcACgAOABEAFQAYABsAHQAgACUAJQAjACMA
JgAlACQAJQAmACYAJgAmACcAJwApACkAKgAqACgAKAApACkAKQApACkAKQApACoALAAt
ACwALAArACoALAArACsAKwArACsALAAsACwALAAsACwALAAsAC0ALQAtAC0ALgAuAC4A
LgAuAC8AMQAxADIAMwAxADEAMQAxADMAMwAzADQAMgAzADUANgA2ADcANwA3ADkAOgA6
ADoAOgA8AD0APQA9AD0APQA+AEAAQABAAEAAQABBAEEAQQA/AD8APwA+AD4APgA+AD4A
PQA8ADsAOgA5ADkAOQA4ADUANQA1ADQAMwAyADEAMQAwAC8ALgAtACwALAAsACwAKwAq
ACoAKgAoACcAJwAmACYAJgAmACYAJgAlACUAJQAmACYAJgAmACYAJQAkACMAIwAjACQA
JAAkACQAJAAjACMAJAAkACQAIgAiACIAIQAjACQAJAAkACUAJQAlACUAJQAkACQAJAAl
ACUAJQAlACUAJQAlACUAJAAlACYAJgAnACcAJwAnACcAJwAoACgAKAAoACcAJQAlACUA
JQAmACYAJgAmACYAJgAmACYAJgAkACQAJAAkACYAJgAlACQAJAAkACQAJAAkACQAJAAl
ACMAIgAiACIAIgAiACIAIgAiACIAIgAiACAAIAAgACAAIQAhACEAIQAfAB8AHwAfAB8A
HwAfAB8AHwAfAB8AHwAfAB8AHwAfAB8AHwAfAB4AHwAfAB8AIAAfAB8AHgAeABwAHAAc
ABwAHAAcABwAHAAcAB0AHgAfACEAIQAiACMAIQAhACIAIgAiACQAJgAmACYAJgAkACIA
IQAgAB8AHwAfAB4AHAAbABkAFwAVABQAFAAVABcAGAAYABcAGQAaABoAGgAZABkAGQAZ
ABkAGQAZABkAGQAZABkAGQAZABoAGgAaABwAGwAbABwAGgAaABoAGgAaABoAGgAaABoA
GgAaABoAGgAaABoAGgAaABkAGQAZABkAGQAZABkAGwAbABsAGwAbAB0AIAAiACQAJgAm
ACsAMgA0AC8AKQAeAAsA8v/X/7//rP+f/5z/nv+k/67/s/+z/7H/r/+3/7z/uv+4/7z/
xv/U/+H/7P/0//n//v8CAAUACQAMAA0AEwAUABcAGQAbABsAHAAdABwAHQAeAB4AHgAe
AB8AHwAdAB0AHgAeAB4AHgAfAB8AHwAfAB8AHwAeAB4AHwAfAB8AIAAgACAAIAAfAB8A
HwAfAB8AIAAgACAAIAAgACAAIAAgACEAIQAhACEAIgAiACIAIgAiACMAIwAjACQAJQAl
ACUAJQAlACUAJQAlACYAJgAnACkAKgAoACkAKQApACkAKgAqACoALAAuAC8ALwAvAC8A
LwAwADAAMAAwADAAMAAxADEAMQAxADEAMQAwAC4ALgAuAC4ALwAuAC0ALAArACsAKwAq
ACcAJwAnACYAJQAkACMAIwAgAB8AHgAdABwAHAAcABwAHQAcABwAHAAcABsAGwAaABgA
GAAYABgAFgAVABUAFQAUABQAFAAUABYAFQAUABMAFQAVABYAFgAUABQAFAATABUAFgAW
ABYAFAAUABQAEwARABIAEgASABMAEwATABMAFQAUABQAFAAVABUAFQAVABcAFwAXABcA
FwAXABcAFgAVABUAFQAVABUAFQAWABYAFQAWABYAFQAVABUAFQAWABQAFAAUABQAFAAU
ABQAFAASABIAEgASABIAEgARABAAEgASABIAEgAQABAAEAARABEAEAAQABAAEAAQABAA
EAAOAA4ADgAOABAAEAAQABAADQANAA0ADQANAA0ADQANAA0ADQANAA0ADQANAA0ADQAL
AAsACwALAA0ADQANAAwACwALAAsADAALAAsACgAKAAoACgAKAAoACgAKAAoACgALAAsA
CwALAA0ADQAOAA8ADQAOABAAEAAQABAAEgAQAA8ADgANAA0ADQAMAAgABwAFAAMAAwAC
AAIAAwADAAQABAADAAMABAAEAAQABQAFAAUABQAFAAUABQAFAAUABQAFAAUABQAGAAYA
BgAEAAMAAwAEAAQABAAEAAQABAAEAAQABAACAAIAAgACAAIAAgACAAIABAADAAMAAwAD
AAMAAwADAAEAAQABAP//AQABAAIABgAIAAoACgANABIAGAAXABEABAD1/+D/x/+t/5r/
jf+K/4j/jv+Y/6H/pf+j/5//of+q/67/rP+s/7D/uv/J/9T/3v/j/+T/5v/p/+3/8P/z
//f/+P/5//v//f/9/wAAAQAAAAEAAgACAAIAAgADAAMAAQABAAIAAgACAAIAAwADAAMA
AwADAAMAAAAAAAEAAQADAAQABAAEAAQAAwADAAMAAwADAAQABAAEAAQABAAEAAQABAAF
AAUABQAFAAYABgAEAAQABAAFAAUABQAGAAcABQAFAAUABQAHAAcABwAIAAYABwAJAAoA
CAAJAAkACQANAA4ADgAOAAwADgAPAA8AEQARABEAEgASABIAEgASABIAEwATABMAEwAT
ABMAEgASABIAEgASABEAEAAPAA4ADQANAA0ADAALAAsACwAKAAcABgAFAAUABAADAAIA
AQAAAAAAAAAAAP///v/+//7//v/9//3//P/+//7//v/+//7//f/9//3//P/8//z//P/+
//3//P/7//3//f/+//7//P/8//z/+//5//r/+v/6//z//P/8//v/+//8//z//P/7//v/
+//7//3//P/8//z//f/9//3//f/9//3//f/9//z//f/+//7//f/9//3//f/9//3//v/+
//3//v/+//3//f/9//3//v/8//z//P/8//z//P/8//z//P/8//z//P/8//z/+//6//z/
/P/8//z/+v/6//r/+//7//r/+v/6//r/+v/6//r/+v/6//r/+v/6//r/+v/6//v/+//7
//v/+//7//v/+//7//v/+//7//v/+//7//v/+//7//v/+//7//v/+//6//n/+f/5//r/
+//7//r/+v/4//j/+P/4//j/+P/4//j/+f/5//n/+f/5//n/+v/7//3//f/+//7//v/9
/wAAAgAAAAAAAAAAAAAA/v/9//z/+//7//v/+v/4//f/9f/z//H/8P/w//H/9f/2//b/
9f/1//b/9v/2//X/9f/1//X/9//3//f/9//1//X/9f/1//f/+P/4//j/+P/3//f/+P/2
//b/9v/2//b/9v/2//b/+P/4//j/+P/2//b/9v/2//b/9f/1//X/9f/1//X/9f/z//P/
8//1//X/9//4//z//v8AAAIABwAMAAwACQD///D/2f/A/6f/kf9+/3f/eP98/4T/iv+L
/4v/if+L/5X/mP+W/5j/oP+q/7b/w//M/9L/1f/a/97/4f/l/+j/6//t//D/8f/x//P/
9f/0//X/9v/3//j/+P/4//j/+f/5//n/+f/6//r/+P/4//n/+f/5//n/+f/5//r/+v/7
//v/+//8//z//P/8//v/+//7//v/+//8//z//P/8//z//P/8//z//f/9//3//f/+//7/
/P/8//z//f/9//3//v//////////////////////AAACAAMABQAGAAYABwAHAAcACQAK
AAoACgAKAAwADQANAA0ADQANAA4ADgAOAA4ADgAMAA0ADQANAA0ADQANAAwADAAMAAwA
DAANAAwACwAKAAkACQAJAAgABQAFAAUABAADAAIAAQABAAAA///+//3//P/8//z//P/7
//r/+v/6//j/9//3//b/+P/4//j/+P/4//f/9//3//T/9P/0//T/9v/1//T/8//1//X/
9v/2//T/9P/0//P/9f/2//b/9v/2//b/9v/1//X/9v/2//b/9f/1//X/9f/3//b/9v/2
//f/9//3//f/9//3//f/9//2//f/+P/4//f/9//3//f/+f/5//r/+v/5//r/+v/5//n/
+f/5//r/+P/4//j/+P/4//j/+P/4//j/+P/4//j/+P/4//f/9v/2//b/9v/2//b/9v/2
//f/9//2//b/9v/2//b/9v/2//b/9v/2//b/9f/0//P/8v/z//P/8//z//P/8//z//P/
8f/x//H/8f/z//P/8//z//H/8f/x//H/8//z//P/8v/z//P/8//0//P/8//y//L/9P/0
//T/9P/y//L/8v/y//P/8//z//P/8f/x//L/8//x//H/8v/y//T/9f/2//b/9//3//j/
+P/3//j/+v/6//r/+v/6//r/+P/3//b/9f/1//X/9P/0//P/8f/v/+3/7P/s/+3/7f/u
/+7/7f/t/+7/7v/u//H/8f/x//H/7//v/+//7//t/+3/7f/t/+7/8P/x//L/8P/v/+//
8P/y//L/8v/y//D/8P/w//D/8P/w//D/8P/w//D/8P/w//L/8f/x//H/7//v/+//7//x
//H/7//v//H/8f/0//j/+v/6//z///8EAAgABwABAPb/5f/M/7P/m/+G/3n/cv9y/3r/
gv+H/4n/h/+F/4v/kv+S/5D/lP+c/6j/s//A/8j/z//S/9j/3f/f/+D/4//n/+j/6//t
/+//7//u/+//8v/z//T/9P/0//T/9f/1//X/9f/2//b/9v/2//f/9//1//X/9f/1//b/
9v/3//f/9//4//j/+P/6//n/+f/5//n/+f/6//r/+P/4//j/+P/6//r/+//7//v/+//8
//z//P/8//z//f/7//v//P/9//3//f/9//3/////////AAAAAAEAAwAEAAIAAwADAAMA
BQAGAAYABgAEAAYABwAHAAkACQAJAAoADAAMAAwADAAKAAsACwALAAsACwALAAoACgAK
AAoACgAJAAgABwAGAAUABQAFAAQAAwADAAMAAgABAAAA//////7//f/8//v/+P/4//j/
+P/3//b/9v/2//b/9f/1//T/9P/0//T/9P/0//P/8//z//L/8v/y//L/8v/x//D/7//v
/+//8P/w//D/8P/w/+//7//w//D/8P/w//D/8P/v/+//8P/w//D/8//z//P/8//x//D/
8P/w//H/8f/x//H/8f/x//H/8f/w//H/8v/y//P/8//z//P/8f/x//L/8v/x//L/8v/x
/+//7//v//D/8P/w//D/8P/w//D/8P/w//D/8P/w//D/7v/u/+3/7P/u/+7/7v/u/+7/
7v/u/+//7v/s/+v/6v/s/+z/7P/s/+z/7P/s/+z/7P/s/+z/7P/p/+n/6f/p/+j/5//m
/+X/5f/l/+X/5f/n/+f/5//n/+X/5f/l/+X/5f/l/+X/5P/l/+X/5f/m/+X/5f/k/+T/
4v/i/+L/4v/i/+L/4v/i/+P/4//j/+P/5f/l/+b/5//n/+f/5v/o/+r/6P/o/+j/6P/q
/+j/5//m/+P/4//j/+L/4v/h/9//3f/Z/9j/2P/Z/9v/3P/c/9v/2//c/9z/3P/b/9v/
2//b/93/3f/d/93/3P/b/9r/2f/b/9z/3P/c/9z/2//b/9z/3P/c/9z/3P/a/9r/2v/a
/9r/2v/a/9r/2v/a/9r/2v/Y/9f/1//X/9f/1//X/9f/1//X/9X/1f/X/9f/2v/c/+D/
4P/g/+X/7P/u/+n/3//Q/7v/pP+L/3X/ZP9d/1z/Xv9m/27/c/93/3P/c/97/4D/fv98
/4D/iv+W/6P/rv+0/7f/uv+8/8H/w//E/8f/yf/M/8//z//R/9P/1P/V/9X/1f/V/9T/
1P/U/9X/1f/T/9P/1P/U/9b/1v/X/9f/1f/V/9X/1f/U/9T/1f/V/9X/1v/W/9b/2P/X
/9f/1//W/9X/1f/U/9b/1v/W/9b/1v/W/9f/1//V/9X/1v/W/9j/2P/Y/9n/1//X/9j/
2f/Z/9n/2f/Z/9n/2f/Z/9r/2P/Z/9v/3P/c/93/3f/d/93/3v/e/97/3v/g/+H/4f/h
/+H/4f/i/+T/5P/k/+T/5P/l/+X/5f/j/+P/4//i/+L/4v/i/+L/4//i/+H/4P/d/93/
3f/c/9n/2f/Z/9j/2f/Y/9f/1//W/9X/1P/T/9D/0P/Q/9D/z//O/87/zv/O/83/zf/M
/8r/yv/K/8r/zP/L/8v/y//K/8r/yv/K/8z/y//K/8n/yf/J/8r/yv/K/8r/yv/J/8n/
yv/K/8r/yv/K/8r/yf/J/8r/yv/K/8v/y//L/8v/yf/I/8j/yP/J/8n/yf/J/8n/yf/J
/8n/yP/J/8r/yv/J/8n/yf/J/8n/yf/K/8r/yv/K/8n/x//H/8f/x//I/8j/yP/I/8j/
yP/I/8j/yP/G/8b/xv/G/8j/yP/H/8b/xv/G/8b/xv/E/8T/xP/F/8X/xP/E/8T/xP/E
/8T/xP/E/8T/xP/E/8T/xP/E/8T/w//D/8P/w//D/8P/w//D/8P/w//D/8P/w//D/8P/
w//B/8H/wf/B/8P/w//D/8L/wf/B/8H/wv/B/8H/wP/A/8D/wP/A/8D/wf/C/8P/xP/D
/8P/w//D/8P/w//G/8j/yP/I/8j/yP/I/8b/xf/E/8P/w//D/8L/wv/B/7//vf+7/7r/
uv+7/7//wP/A/7//v//A/8D/wP+//7//v/+//8H/wf/B/8H/wf/B/8H/wf+//8D/wP/A
/8L/wf/B/8L/wv/C/8L/wv/C/8L/wv/C/8L/wv/C/8L/wv/C/8L/wv/E/8P/w//D/8H/
wf/B/8H/w//D/8P/w//D/8P/xv/I/8j/yv/M/9H/2P/c/9n/0f/G/7P/mv+B/2v/WP9N
/0r/Tv9U/1z/Yf9h/1//X/9n/3D/cv9w/3T/ev+I/5X/nv+m/6n/rP+y/7f/t/+6/73/
v//C/8P/xf/H/8n/yv/L/8r/y//M/8z/zv/O/8//z//N/83/zv/O/87/zv/P/8//0f/R
/9H/0f/S/9L/0//T/9H/0v/S/9L/0//T/9T/1f/V/9X/1v/W/9j/2P/Y/9j/2P/Y/9n/
2f/Z/9n/2v/a/9z/3P/c/93/3f/d/97/3//f/9//3//f/+D/4f/i/+T/5P/l/+f/6P/m
/+f/5//n/+v/7P/s/+z/7v/w//H/8f/x//H/8f/y//T/9P/0//T/9v/3//f/9//3//f/
9//2//b/9v/2//b/9//2//X/9P/z//P/8//y//H/8f/x//D/7//u/+3/7f/s/+v/6v/p
/+j/6P/o/+j/5//m/+b/5v/m/+X/5f/k/+b/5v/m/+b/5v/l/+X/5f/m/+b/5v/m/+j/
5//m/+X/5f/l/+b/5v/m/+b/5v/l/+X/5v/m/+b/6P/o/+j/5//n/+j/6P/o/+n/6f/p
/+n/6//q/+r/6v/r/+v/6//r/+3/7f/t/+3/7P/t/+7/7v/u/+//8P/x/+//7//w//D/
7//w//D/7//x//H/8f/y//L/8v/y//L/8v/y//L/8v/y//L/8v/y//T/9P/z//L/8v/y
//L/8v/y//L/8v/z//X/9P/0//T/9v/2//b/9v/4//j/+P/4//j/+P/4//j/9//3//f/
9//3//f/9//3//n/+f/5//n/+f/5//n/+f/3//f/9//3//n/+f/5//j/9//3//f/+P/5
//n/+P/4//n/+v/7//z/AQAGAAsAEABDADMALwA0ADMAMgAxADAALgAsACsAKgApACkA
KQAoACYAJQAjACEAHwAeAB4AHwAhACIAIgAhACEAIgAiACIAIwAjACMAIwAjACMAIwAj
ACMAIwAjACMAIQAiACIAIgAkACMAIwAkACQAJAAkACQAJAAkACQAJAAkACQAJAAkACQA
JAAkACQAJAAjACMAIwAjACMAIwAjACMAIwAjACMAIwAlACYAKgAsAC4AMAAzADoAPAA7
ADUAKgAVAPz/4f/H/7L/p/+m/6j/sP+4/7v/uf+5/7n/wf/I/8b/yP/O/9j/5P/v//r/
AgAHAAwAEAATABcAGgAdAB8AIgAlACUAJwApACoAKQAoACkAKgAqACoAKgArACsAKwAr
ACwALAAsACwALQAtAC0ALQAtAC0ALgAuAC8ALwAvADAAMAAwADAALwAvAC8ALwAvADAA
MAAyADIAMgAyADIAMgAzADMAMwAzADQANAA0ADQANAA1ADUANQA2ADcANwA3ADcANwA4
ADkAOgA8ADoAOwA9AD4AQABBAEEAQQBDAEQARABEAEQARgBHAEcASQBJAEkASgBKAEoA
SgBKAEwATQBNAE0ATQBNAE0ATABKAEoASgBKAEsASgBJAEgARwBHAEcARgBDAEMAQwBC
AEEAQAA/AD8APgA9ADwAOwA8ADwAPAA8ADsAOgA6ADoAOgA5ADkAOAA4ADgAOAA4ADoA
OQA5ADkAOgA8AD4AQABBAEEAQQBBAEMAQwBEAEQARABEAEQAQwBDAEQARABEAEYARgBG
AEUARQBGAEYARgBHAEcARwBHAEkASABIAEgASQBJAEkASQBLAEsASwBLAEoASwBMAEwA
TQBNAE0ATQBLAEsATABMAE0ATgBOAE0ATQBNAE0ATgBMAEwATABMAEwATABMAEwATABM
AEwATABMAEwASwBKAEwATABMAEwASwBKAEkASQBLAEoASgBKAEoASgBKAEoASABIAEgA
SABGAA==
         </WaveFormData>
      </LeadData>
      <LeadData>
         <LeadByteCountTotal>10000</LeadByteCountTotal>
         <LeadTimeOffset>0</LeadTimeOffset>
         <LeadSampleCountTotal>5000</LeadSampleCountTotal>
         <LeadAmplitudeUnitsPerBit>4.88</LeadAmplitudeUnitsPerBit>
         <LeadAmplitudeUnits>��V</LeadAmplitudeUnits>
         <LeadHighLimit>2147483647</LeadHighLimit>
         <LeadLowLimit>268435456</LeadLowLimit>
         <LeadID>V2</LeadID>
         <LeadOffsetFirstSample>0</LeadOffsetFirstSample>
         <FirstSampleBaseline>0</FirstSampleBaseline>
         <LeadSampleSize>2</LeadSampleSize>
         <LeadOff>FALSE</LeadOff>
         <BaselineSway>FALSE</BaselineSway>
         <ExcessiveACNoise>FALSE</ExcessiveACNoise>
         <MuscleNoise>FALSE</MuscleNoise>
         <LeadDataCRC32>603147030</LeadDataCRC32>
         <WaveFormData>
7v/u/+7/7v/u/+7/7v/t/+//7//v/+//8P/w//D/8P/w//D/7//s/+j/5f/l/+n/7//1
/wAAFQA5AGIAfwCNAJEAfgBOABoA8f/S/8P/wf+9/6//of+S/4P/dP9j/1r/Vv9T/1L/
VP9c/2H/af95/43/nv+u/77/x//Q/9n/4P/l/+r/7v/y//P/9v/2//j/+//7//z//f/+
//7//v8AAP7//v8AAAAAAQABAAEAAgACAAIAAgAEAAYABgAGAAcABgAHAAcABwAHAAcA
BwAIAAkACgALAAsADAAMAA4ADwAPAA8AEAAQABAAEgATABQAEwAUABQAFQAVABYAFwAY
ABoAGwAcAB4AHwAgACMAIwAmACYAKQArAC4AMAAyADQAOAA6AD4AQgBDAEcASQBLAE0A
TgBQAFIAVQBXAFkAWgBbAFwAXQBdAF4AXgBeAF0AXABbAFoAWQBWAFUAUwBQAE0ASgBH
AEMAPAA6ADYAMQAvACsAJwAkACAAHAAaABcAEgAPAAwACgAJAAcABQADAP///v/+//3/
+//6//n/+P/5//j/+P/4//f/9v/1//T/9P/y//L/8f/x//D/8P/x//H/8P/v/+//7//v
/+//8P/w/+//7//v/+//7//v/+//7//v/+//7//u/+//8P/w//D/8P/x//H/8f/y//L/
8v/y//L/8v/z//P/9P/0//T/9f/1//b/9v/2//b/9v/2//b/9f/1//b/9f/1//b/9v/3
//f/9//3//f/9v/2//b/9v/2//b/9v/0//T/9P/0//T/9P/0//T/8//z//P/8//0//T/
9P/0//L/8v/x//H/8f/x//H/8f/x//H/8P/w/+7/7v/u/+7/7v/u/+7/7v/t/+3/7f/t
/+3/7f/t/+3/7f/s/+z/7P/q/+v/6//r/+n/6f/p/+n/5//n/+f/5//p/+n/6f/p/+v/
6//s/+z/7P/s/+3/7f/t/+//7//v//L/8v/y//L/8v/x//H/8f/y//P/9P/1//X/8//y
//D/7P/n/+T/4//j/+T/5f/l/+T/4//i/+D/4P/d/93/3f/d/9z/3P/b/9v/2v/a/9r/
2v/Y/9n/2f/Y/9j/2P/Y/9j/2f/Z/9n/2f/Z/9n/2P/Y/9b/1v/W/9b/1v/W/9b/1f/V
/9X/1f/V/9X/1P/T/9L/1P/U/9X/0v/O/8n/yf/L/9H/1f/c/+3/DQA2AFcAawBxAGYA
QAAKAN3/vv+r/6f/pf+b/4v/fP9r/17/Tf8+/zr/Of82/zb/Ov89/0P/T/9j/3b/hv+U
/6H/rP+z/7z/wf/G/8r/zv/P/9L/1P/W/9f/1//Y/9n/2v/a/9r/3P/c/9z/3v/e/9//
3//f/+D/3v/e/97/4P/g/+D/4P/h/+L/4//j/+P/4//j/+P/5P/j/+T/5f/l/+b/5v/o
/+n/5//n/+j/6P/o/+r/6//s/+3/7v/u/+//7//w//H/8v/y//P/9P/2//f/+P/7//v/
/v/+/wEAAwAGAAgACgAMAA4AEAAUABgAGQAdAB8AIQAjACQAJgAoAC0ALwAxADIANQA2
ADcANwA2ADYANgA1ADYANQA0ADMAMAAvAC0AKgAnACQAIQAdABoAGAAUAA8ACQAFAAEA
/v/8//j/9v/z//D/7f/q/+j/5f/j/+H/3//d/9z/3P/b/9f/1v/V/9T/1f/U/9T/1P/S
/9L/0v/S/9L/0P/Q/8//z//O/87/z//P/87/zf/N/83/zf/N/87/zv/N/83/zf/N/83/
zf/N/8//z//P/8//zv/P/9D/0P/S/9L/0//T/9P/1P/U/9T/1v/W/9b/1//X/9j/2P/Y
/9n/2f/a/9r/3P/c/9z/3P/e/93/3f/e/9//3//g/+D/3//f/9//3//h/+D/4P/g/+D/
4P/g/+D/4P/g/+D/4P/g/+D/4P/g/9//3//f/9//4P/g/+D/4P/g/+D/3//f/9//3//f
/9//3//f/97/3v/e/97/3v/e/97/3v/e/97/3//f/9//3//d/93/3f/d/9//3v/e/97/
4P/h/+H/4f/f/9//3//f/9//3//f/9//3//f/9//3//h/+H/4v/i/+D/4P/h/+H/4f/j
/+P/4//k/+X/5f/l/+f/6P/o/+n/6v/s/+7/8P/w//D/8P/x//H/8f/y//P/9P/1//X/
9f/0//L/7v/p/+b/5f/l/+b/5//n/+b/5//m/+T/5P/j/+P/4//j/+T/5P/j/+P/4v/i
/+L/4v/i/+P/4//i/+T/5P/k/+T/5f/l/+X/5f/l/+X/5P/k/+T/5P/k/+T/5v/m/+b/
5f/l/+X/5f/l/+b/5v/m/+b/6P/o/+f/5P/g/93/3//j/+n/7//6/w8AMwBcAHsAiQCL
AHoATAAUAOv/zv+9/7v/t/+r/5v/jP99/27/X/9S/1D/T/9M/07/VP9Z/2H/cf+H/5r/
rP+6/8X/zv/X/97/4//m/+z/8P/x//T/9v/4//v/+//8//3//v/+//7/AAAAAAAAAgAC
AAMAAwADAAQABAAEAAQABgAIAAgACAAJAAoACwALAAsADQANAA0ADgAPABAAEQARABIA
EgAUABUAFQAVABYAFgAWABgAGQAaABsAHAAcAB0AHwAgACEAIgAkACUAJgAoACsALAAv
AC8AMgAyADUANwA4ADoAPAA+AEEARABJAE4ATwBTAFUAVwBdAF4AYABiAGUAZwBpAGoA
awBsAG0AbQBuAG4AbgBtAG4AbQBsAGsAagBpAGcAZABfAFwAWQBVAFIAUABMAEcARQBB
AD0AOgA2ADIAMAAtACoAJwAkACIAIQAfAB0AGwAXABYAFgAVABUAFAATABIAEQAQABAA
EAAQABAAEAAQAA4ADAAMAAsADQAMAAwADQANAAwACwALAAsACwALAAwADgANAA0ADQAN
AA0ADQANAA8ADwAPAA8ADgAPABAAEAASABIAEwATABEAEgASABIAFAAUABQAFQAVABYA
FgAWABkAGQAaABoAGgAaABoAGgAcABsAGwAcABsAGwAcABwAGwAbABsAGwAdABwAHAAc
AB4AHgAeAB4AHAAcABwAHAAcABwAHAAcABsAGwAbABsAHAAcABwAHAAcABwAGwAbABsA
GwAbABsAGwAbABoAGgAaABoAGgAaABoAGgAaABoAGwAbABsAGwAZABkAGQAZABkAGAAY
ABgAGgAbABsAGwAZABkAGQAZABkAGQAZABkAGQAZABkAGQAaABsAHQAeAB4AHgAfAB8A
IQAhACIAJAAkACQAJAAlACUAJQAmACcAKAApACkAJwAmACQAIAAfABwAGwAbAB4AHwAf
AB4AGwAaABgAGAAXABcAFwAXABYAFgAVABUAFAAUABQAFAAWABcAFwAWABYAFgAWABYA
FwAXABcAFwAXABcAFgAWABYAFgAWABYAFgAWABYAFQAVABUAFQAVABYAFgAWABYAFgAW
ABUAEgAOAAsACQANABEAFwAiADkAXQCCAJkAowCjAI4AYAAyABEA+v/x//f/9//v/9//
0P/D/7b/p/+c/5z/m/+W/5b/mP+Z/5//rf+9/8z/2P/m//H/+P8BAAgACwAQABQAFAAX
ABoAHAAeAB8AHwAgACEAIgAiACIAJAAkACQAJgAmACcAJwAnACgAKAAoACgAKgAqACoA
KgArACoAKwArACsALQAtAC0ALgAtAC4ALwAvADAAMAAyADMAMQAxADIAMgAyADQANQA2
ADcAOAA4ADkAOQA6ADsAPAA8AD0APgBAAEEAQgBFAEUARgBGAEkASwBOAFAAUgBUAFYA
WABcAGAAXwBjAGUAZwBrAGwAbgBwAHMAdQB3AHgAeQB6AHsAewB8AHwAfAB7AHoAeQB4
AHcAdABzAHEAbgBtAGoAZwBjAGAAXgBaAFUAUwBPAEsASABEAEAAPgA7ADoANwA0ADIA
MQAvAC0AKwApACgAKAAnACUAJAAjACIAIQAgACAAIAAgACAAIAAgACAAHgAeAB0AHQAc
ABwAHQAdABwAGwAbABsAGwAbABwAHAAbABsAGwAZABkAGQAZABkAGQAZABkAGAAZABoA
GgAaABoAGwAbABsAHAAcABwAHAAcABwAHQAdAB4AHgAeAB8AHwAgACAAIAAgACAAIAAi
ACEAIQAiACEAIQAiACIAIwAjACMAIwAjACIAIgAiACQAJAAkACQAIgAiACIAIgAkACQA
JAAkACMAIwAjACMAIgAiACIAIgAiACIAIQAhACEAIQAhACEAIQAhACAAIAAgACAAIAAg
ACAAIAAgACAAHwAfAB8AHwAfAB8AHwAfAB8AHgAeAB4AHAAdAB0AHQAdAB0AHQAdAB0A
HQAdAB0AGwAbABsAGwAbABsAHAAcAB4AHgAfAB8AHwAhACEAIQAgACEAIQAhACEAJAAk
ACYAJgAmACYAJgApACkAKQAqACkAKgArACsAJwAmACQAIAAfABwAGwAbABwAHQAdABwA
GQAYABYAFgAVABUAFQAVABQAFAATABMAEgASABIAEgASABMAEwASABIAEgASABIAEQAR
ABEAEQARABEAEAAQABAAEAAQABAAEAAQABAADwAPAA8ADwAPAA4ADgAOAA4AEAAOAAkA
BgAEAAMAAwAJAA8AGQAqAEsAdQCQAJ8ApQCRAGAAMAAOAPH/4P/h/+H/1f/D/7X/qP+Z
/4z/hf+C/4D/gf+C/4T/hv+N/5v/rf+9/8z/2P/k/+3/9P/7/wAAAwAIAA4AEAANAA4A
EAASABMAEwAUABUAFgAWABYAGAAYABgAGgAaABkAGQAZABoAHAAcABwAHgAeAB4AHgAf
AB4AHwAfAB8AHwAfAB8AIAAhACIAIwAjACQAJAAmACcAJQAlACYAJgAmACgAKQAqACkA
KgAqACsALQAuAC8AMAAwADEAMgA0ADUANgA5ADkAPgA+AEEAQwBGAEgASgBMAE4AUABU
AFgAWQBdAF8AYQBjAGQAZgBoAGsAbQBvAHAAcQByAHMAcwByAHIAcgBxAHAAbwBuAG0A
aABnAGUAYgBdAFoAVwBTAE4ATABIAEMAPwA7ADcANAAwACwAKgAnACQAIQAeABwAGwAZ
ABcAFQARABAAEAAPAA0ADAALAAoACQAIAAgACAAGAAYABgAGAAYABAAEAAMAAwACAAIA
AwADAAIAAQABAAEAAQABAAIAAgABAAEAAQADAAMAAwADAAMAAwADAAMABAAFAAYABgAG
AAYABwAHAAUABgAGAAYACAAIAAgACQAHAAgACAAIAAcABwAIAAgACAAIAAgACAAIAAcA
BwAIAAkACQAKAAoACQAJAAkACQAJAAgACAAIAAoACgAKAAoACgAKAAoACgAKAAoACgAK
AAcABwAHAAcACAAIAAgACAAGAAYABQAFAAUABQAFAAUABQAFAAQABAAEAAQABAAEAAQA
BAAEAAQAAwADAAMAAwADAAMAAwADAAMAAgACAAIAAgADAAMAAwADAAMAAwADAAEAAQAB
AAEAAQABAAEAAQADAAMABAAEAAYABgAHAAcABwAJAAkACQAKAAwADAAMAAwADAAPAA8A
DwAQABEAEgATABMAEAAOAAsABgAFAAIAAQABAAIAAwADAAIAAQAAAP7//v/9//3//f/9
//z//P/7//v/+v/6//r/+v/4//n/+f/4//r/+v/6//r/+f/5//n/+f/5//n/+P/4//j/
+P/4//j/+P/4//j/9//5//n/+f/5//j/+P/4//j/+v/4//X/8v/w/+3/7f/x//f///8K
ACEARQBuAIkAlwCXAH4ASgAaAPf/3P/L/8v/w/+z/6X/lv+J/3j/a/9i/2D/Xf9c/2D/
Yv9p/3P/g/+X/6r/uv/I/9P/3P/j/+j/7//0//j//P/9//7/AAACAAEAAQACAAMABgAG
AAYACAAIAAgACgAKAAsACwALAAwACgAKAAoADAAOAA4ADgAPAA4ADwAPAA8AEQARABEA
EgARABIAEwATABQAFAAWABcAFwAXABgAGAAYABoAGwAcAB0AHgAeAB8AHwAgACEAIgAm
ACcAKAAqACsALAAvAC8AMAAwADMANQA6ADwAPgBAAEIARABIAEwATQBRAFMAVQBZAFoA
XABeAGMAZQBnAGgAZwBoAGkAaQBqAGoAagBpAGgAZwBmAGUAYgBhAF8AXABXAFQAUQBN
AEgARgBCAD0AOQA1ADEALgAqACYAJAAhAB4AGwAYABYAEwARAA8ADQALAAoACgAJAAcA
BgAFAAQAAwACAAIAAgAAAAAAAAAAAAAA/v/+//3////+//7////9//z/+//7//3//f/9
//7//v/9//3//f/9//3//f/9////////////AAABAAIAAgACAAIAAwADAAMABAAEAAQA
BAAEAAQABQAFAAYABgAGAAcABwAIAAgACAAIAAgACAAKAAkACQAKAAkACQAKAAoACQAJ
AAkACQAJAAgACAAIAAgACAAIAAgACgAKAAoACgAIAAgACAAIAAcABwAHAAcACAAIAAgA
CAAGAAYABQAFAAUABQAFAAUABQAFAAQABAAEAAQABAAEAAQABAAEAAQABQAFAAUABQAD
AAMAAwADAAUABAAEAAQABAAFAAUABQADAAMAAwADAAMAAwADAAMABQAFAAUABQAFAAUA
BgAGAAYABgAHAAcACQAKAAwADAAMAAwADQANAA0ADgANAA4ADwAPAA0ADAAKAAYABQAC
AAEAAQACAAMAAwACAAEAAAD+//7/+//7//v/+//8//z/+//7//j/+P/4//j/+P/5//n/
+P/2//b/9v/2//f/9//3//f/+f/5//j/+P/2//b/9v/2//j/+P/4//f/9f/1//X/9f/2
//b/9v/2//j/9v/1//L/7v/r/+v/7f/x//f//v8PAC8AVgB1AIUAhwB8AFQAIgD7/+L/
0//T/9X/z/+//7D/of+U/4X/eP90/3X/cv9u/3D/c/95/4X/lf+k/7T/wv/L/9T/2//i
/+f/7P/w//L/9f/2//j/+v/7//v//P/9//7//v/+/wAAAAAAAAIAAgADAAMAAwAEAAQA
BAAEAAYABAAEAAQABQAGAAcABwAHAAcABwAHAAgACQAKAAsACwAKAAoADAANAA0ADQAO
AA4ADgAQABEAEgASABIAEQARABMAFAAVABYAFwAXABcAGAAZABoAHQAdACAAIAAjACUA
JgAoACoALAAuADAANAA4ADcAOwA9AD8AQQBCAEQARgBLAE0ATwBQAE8AUABRAFEAVABU
AFQAUwBSAFEAUABPAEwASwBJAEYAQwBAAD0AOQA2ADQAMAArACkAJQAhAB4AGAAUABIA
DwAOAAsACAAGAAUAAwABAP///f/8//z/+//7//r/+f/4//X/9P/0//T/9P/0//T/9P/0
//L/8v/x//H/8P/w//H/7//u/+3/7f/v/+//7//w/+7/7f/t/+3/7f/t/+3/7f/v/+//
7//v/+7/7//w//D/7v/u/+//7//v//D/8P/w//L/8v/y//P/8f/y//L/8v/z//P/9P/0
//T/9P/0//T/9v/1//X/9v/1//X/9v/2//X/9f/1//X/9//2//b/9v/2//b/9v/2//b/
9v/2//b/9v/2//b/9v/1//X/9f/1//T/9P/0//T/9P/0//P/8//z//P/8//z//P/8//y
//L/8v/y//L/8v/y//L/8v/y//H/8f/x//H/8f/x//H/8f/z//L/8v/y//D/8f/x//H/
8f/x//H/8f/v/+//7//v/+//7//v/+//8f/x//L/8v/y//L/8//z//P/9f/1//X/9v/3
//n/+v/6//r/+v/6//v/+//7//z//f/+///////7//r/+P/0//P/8P/v/+//7v/v/+//
7v/t/+z/6v/q/+n/6f/p/+n/6P/o/+f/5//o/+j/6P/o/+b/5//n/+b/5v/m/+b/5v/l
/+X/5f/l/+X/5f/k/+T/5P/k/+T/5P/k/+T/5P/j/+P/4//j/+P/5P/k/+T/5P/k/+L/
3//c/9j/1//Z/93/4//r//r/FwA/AGAAcQB5AG8ASAAUAO7/0f+8/7n/vf+1/6X/lf+G
/3n/bP9h/1z/XP9Z/1r/Xv9g/2X/cf+B/5H/oP+w/7r/w//M/9P/2P/d/97/4v/k/+X/
5v/o/+r/6//r/+z/7f/u/+7/7v/w//D/8P/y//L/8//z//P/9P/0//T/9P/2//b/9v/2
//f/9v/3//f/9//5//n/+f/6//n/+v/7//v//P/8//7/////////AAAAAAAAAgADAAQA
AwAEAAQABQAFAAYABwAIAAoACwAMAA4ADwAQABMAEwAWABYAGQAbAB4AIAAiACQAKAAq
AC4AMgAxADUANwA5AD0APgBAAEIARQBHAEkASgBJAEoASwBLAEwATABMAEsASgBJAEgA
RwBEAEMAQQA+ADsAOAA1ADEALAAqACYAIQAdABkAFQASAA4ACgAIAAUAAgD///z/+v/5
//f/9f/z//H/8P/w/+//7f/s/+v/6v/p/+j/6P/o/+j/6P/o/+j/5v/k/+T/4//l/+T/
5P/l/+X/5P/j/+P/5f/l/+X/5v/k/+P/4//j/+P/4//j/+P/5f/l/+X/5f/m/+f/6P/o
/+j/6P/p/+n/6f/q/+r/6v/q/+r/6v/r/+v/7P/s/+z/7f/t/+7/7v/w//D/8P/w//D/
7//v//D/7//v//D/8P/x//H/8f/x//H/8P/w//D/8P/w//D/8P/u/+7/7v/u//D/8P/w
//D/7//v/+//7//u/+7/7v/u/+7/7v/t/+3/7f/t/+3/7f/v/+//7v/u/+z/7P/s/+z/
7P/s/+z/7P/t/+3/7f/t/+v/6//r/+v/6//q/+r/6v/s/+3/7f/t/+v/6//r/+v/6//r
/+v/6//r/+v/6//r/+v/6//s/+z/6v/q/+v/6//r/+3/7f/t//D/8f/x//H/8f/y//L/
8//0//T/9v/4//j/+P/4//n/+f/5//r/+//8//3//f/7//r/+P/0//H/7v/t/+3/7v/v
/+//7v/t/+z/6v/q/+n/6f/p/+n/5v/m/+X/5f/k/+T/5P/k/+b/5//n/+b/5v/m/+b/
5v/n/+f/5//n/+f/5//m/+b/5P/k/+T/5P/k/+T/5P/j/+X/5f/l/+X/5P/k/+T/5P/m
/+T/4//g/9z/2f/Z/9//4//p//L/BQApAFIAbwCBAIcAcgBAAA4A6f/M/7n/t/+z/6X/
lf+G/3n/av9b/1L/Tv9N/07/UP9S/1f/X/9v/4P/lv+m/7T/v//I/8//1P/b/+D/5P/m
/+n/6v/s/+7/7//v//D/8f/y//L/8v/0//T/9P/2//b/9//3//f/+P/4//j/+P/6//r/
+v/6//v//P/9//3//f////////8AAP//AAABAAEAAgACAAQABQAHAAcACAAIAAYACAAJ
AAoACwAMAAwADQAPABAAEQASABQAFQAWABgAGQAaAB0AHQAgACAAIwAlACgAKgAsAC4A
MAAyADYAOgA7AD8AQQBDAEcASABKAEwATwBRAFMAVABVAFYAVwBXAFgAWABYAFcAVgBV
AFQAUwBQAE8ATQBKAEcARABBAD0AOgA4ADQALwArACcAIwAgABoAFgAUABEAEAANAAoA
CAADAAEA///9//v/+v/6//n/9//2//X/9P/z//L/8v/y//D/8P/w//D/8P/u/+7/7f/t
/+z/7P/t/+3/7P/r/+v/6//r/+v/7P/s/+v/6//r/+3/7f/t/+3/7//v/+//7//v/+//
7//u/+7/7v/v/+//7//w//D/8P/w//D/8P/x//H/8v/y//L/8//z//T/9P/0//T/9P/0
//T/8//z//T/9f/1//b/9v/1//X/9f/1//X/9P/0//T/8v/y//L/8v/0//T/9P/0//L/
8v/y//L/8f/x//H/8f/y//L/8v/y//L/8v/x//H/8f/x//H/8f/v/+//7v/u/+z/7P/s
/+z/7P/s/+z/7P/r/+v/6//r/+v/6//r/+v/7f/s/+z/7P/q/+v/6//r/+v/6//r/+v/
6f/p/+n/6f/n/+f/5//n/+n/6f/q/+r/7P/s/+3/7f/t/+3/7f/v//D/8v/y//L/8v/x
//H/8f/y//H/8v/z//P/8f/w/+7/6v/p/+b/5f/l/+b/5//n/+b/4//i/+D/4P/d/93/
3f/d/97/3v/d/93/2v/a/9r/2v/a/9v/2//a/9r/2v/a/9r/2f/Z/9n/2f/b/9v/2v/a
/9j/2P/Y/9j/2P/Y/9j/1//X/9f/1//X/9b/1v/W/9b/1v/U/9P/0P/M/8n/y//P/9P/
2//o/wMAJwBMAGEAZwBhAEIAEgDm/8v/uP+1/7f/sf+j/5P/hP93/2j/W/9U/1L/T/9M
/0z/UP9V/13/a/99/4z/mv+m/6//uP+9/8L/x//M/87/0P/T/9b/1v/W/9f/1//Y/9n/
2v/a/9r/3P/a/9r/3P/c/9//3//f/+D/3v/e/97/4P/g/+D/4P/h/+D/4f/h/+H/4f/h
/+H/4v/h/+L/4//j/+L/4v/k/+X/5f/l/+b/5v/k/+b/5//o/+n/6v/q/+v/6//s/+3/
7v/u/+//8P/y//P/9P/3//f/+v/6//3///8AAAIABAAGAAYACAAMABAADwATABUAFwAb
ABwAHgAgACEAIwAlACYAJwAoACkAKQAoACgAKAAnACYAJQAkACMAIAAfAB0AGgAXABQA
EQANAAoACAAEAP///f/5//X/8v/u/+r/6P/l/+L/3//c/9r/2P/X/9b/1f/T/9L/0v/R
/8//zv/N/8z/y//K/8r/yv/I/8j/yP/I/8j/xv/G/8X/x//G/8b/x//H/8b/xf/F/8X/
xf/F/8b/xP/D/8P/w//F/8X/xf/F/8X/xf/F/8X/xP/F/8b/xv/G/8b/x//H/8f/yP/I
/8j/yP/I/8j/yf/H/8j/yP/I/8n/yf/K/8r/yv/K/8r/yv/K/8n/yf/K/8v/y//M/8z/
y//L/8v/y//L/8r/yv/K/8r/yv/K/8r/yv/K/8r/yv/I/8j/yP/I/8f/x//H/8f/yP/I
/8j/yP/I/8j/x//H/8f/x//H/8f/x//H/8b/xv/G/8b/xv/G/8T/xP/E/8T/xf/F/8X/
xf/F/8X/xf/F/8X/xP/E/8T/xP/F/8X/xf/D/8P/w//D/8X/xf/F/8X/xf/F/8X/xf/H
/8f/yP/I/8b/yP/J/8z/zv/O/87/zv/N/83/zf/O/8//0P/R/9H/0f/Q/87/yv/J/8b/
xf/F/8b/x//H/8b/xf/E/8L/wv+//7//v/+//8D/wP+//7//vv++/77/vv++/7//v/++
/77/vv++/77/v/+//7//v/+//7//vv++/77/vv++/77/vv++/77/vf+//7//v/+//8D/
wP/A/8D/wP++/7//vP+2/7P/tf+3/7v/wf/K/9//AwAmAD0ARwBHAC4AAADY/73/pv+b
/6P/pf+b/43/gP91/2j/W/9W/1T/U/9S/1D/UP9T/1n/Zf91/4L/kP+c/6X/rP+z/7r/
vf/C/8T/xv/J/8z/zP/O/9H/0f/S/9P/1P/U/9T/1v/W/9b/2P/Y/9n/2f/Z/9r/3P/c
/9z/3v/e/97/3v/f/+D/4f/h/+H/4//j/+P/5P/l/+b/5//n/+j/6P/q/+v/6//r/+z/
7P/s/+7/7//w//H/8v/y//P/8//0//X/9v/4//n/+v/8//3//v8BAAEABgAGAAkACwAM
AA4AEAASABQAFgAaAB4AHwAjACUAJwAtAC4AMAAyADMANQA3ADgAOwA8AD0APQA+AD4A
PgA9AD4APQA8ADsAOAA3ADUAMgAxAC4AKwAnACMAIgAfABsAGQAVABEADgAMAAgABgAD
AAAA/f/6//j/9v/1//T/8//x//D/8P/v/+//7v/t/+z/6//q/+r/6v/o/+j/6P/o/+r/
6P/o/+f/6f/o/+j/6f/p/+j/5//n/+n/6f/p/+r/6v/p/+n/6f/r/+v/6//r/+v/6//r
/+v/7P/t/+7/7v/w//D/8f/x//H/8v/y//L/9P/0//T/9f/3//j/+P/4//n/+f/6//r/
/P/8//z//P/+//3//f/+//3//f/+//7///////////8BAAAAAAAAAAIAAgACAAIAAgAC
AAIAAgAEAAQABAAEAAMAAwADAAMABAAEAAQABAAEAAQAAwADAAUABQAFAAUABQAFAAQA
BAAGAAYABgAGAAYABgAGAAYABwAHAAcABwAFAAUABQAFAAcABgAGAAYABgAHAAcABwAJ
AAkACQAJAAoACwAMAA0ADQANAA0ADQAPABEAFAAWABYAFgAWABYAGQAZABkAGgAbABwA
HQAdABsAGgAYABQAEwAQAA8ADwASABMAEwASABEAEAAOAA4ADQANAA0ADQAMAAwACwAL
AAwADAAMAAwADAANAA0ADAAOAA4ADgAOAA8ADwAPAA8ADwAPAA4ADgAOAA4ADgAOABAA
EAAQAA8AEQARABEAEQASABIAEgASABIAEgARAA4ACAAFAAcACwAPABcAIgA7AF8AhgCf
AK8ArwCSAFwAMAARAPb/6f/t/+n/2f/J/7j/qf+e/5P/iv+K/4v/jP+O/5L/l/+h/7H/
w//U/+T/8v/7/wQACwAQABUAGAAeACAAIwAkACQAJgAnACcAKAApACwALAAsAC4ALgAu
ADAAMAAzADMAMwA0ADQANAA0ADYANgA2ADYANwA6ADsAOwA7AD0APQA9AD4APwBAAEEA
QQBCAEIARABFAEUARQBGAEYASABKAEsATABNAE4ATgBPAFEAUgBTAFQAVgBXAFgAWgBb
AFwAXwBfAGQAZABnAGkAbgBwAHIAdAB2AHgAfACAAIMAhwCJAIsAjwCQAJIAlACXAJkA
mwCcAJ8AoAChAKEAogCiAKIAoQCgAJ8AngCdAJoAmQCXAJQAkwCQAI0AiQCEAIIAfgB5
AHcAcwBvAGwAaABkAGIAXwBeAFsAWABWAFUAUwBRAE8ATQBMAEwASwBJAEgARwBGAEUA
RABEAEQARABEAEQARABGAEQARABDAEUARABEAEUARwBGAEUARQBFAEUARQBGAEgARwBH
AEcASQBJAEkASQBLAEsASwBLAEwATQBOAE4ATgBOAE8ATwBRAFIAUgBSAFQAVABUAFUA
VQBWAFYAVgBXAFcAWABYAFoAWgBaAFoAXABbAFsAXABbAFsAXABcAF0AXQBdAF0AXwBe
AF4AXgBeAF4AXgBeAFwAXABcAFwAXgBeAF4AXgBfAF8AXwBfAF4AXgBeAF4AXgBeAF0A
XQBdAA==
         </WaveFormData>
      </LeadData>
      <LeadData>
         <LeadByteCountTotal>10000</LeadByteCountTotal>
         <LeadTimeOffset>0</LeadTimeOffset>
         <LeadSampleCountTotal>5000</LeadSampleCountTotal>
         <LeadAmplitudeUnitsPerBit>4.88</LeadAmplitudeUnitsPerBit>
         <LeadAmplitudeUnits>��V</LeadAmplitudeUnits>
         <LeadHighLimit>2147483647</LeadHighLimit>
         <LeadLowLimit>268435456</LeadLowLimit>
         <LeadID>V3</LeadID>
         <LeadOffsetFirstSample>0</LeadOffsetFirstSample>
         <FirstSampleBaseline>0</FirstSampleBaseline>
         <LeadSampleSize>2</LeadSampleSize>
         <LeadOff>FALSE</LeadOff>
         <BaselineSway>FALSE</BaselineSway>
         <ExcessiveACNoise>FALSE</ExcessiveACNoise>
         <MuscleNoise>FALSE</MuscleNoise>
         <LeadDataCRC32>2336590606</LeadDataCRC32>
         <WaveFormData>
3P/c/9z/3P/c/9z/3P/c/9z/3P/c/9z/3v/e/97/3//f/9//3f/c/9n/2f/c/+T/6//y
//z/EwA3AGAAhQCfALEAsgCXAHgAXABHADoAMgAeAP//4P/C/6P/g/9h/0T/NP8p/yL/
Jf8v/zn/RP9V/23/hP+Z/6r/s/+9/8b/zf/S/9j/3P/f/+H/4//k/+T/5v/n/+j/6f/s
/+3/7f/u/+z/7f/t/+7/8P/x//H/8f/x//L/8v/y//P/8//z//T/9f/1//X/9v/2//b/
9f/1//b/9//5//r/+v/6//v//P/9//3//f/+//////8AAAEAAgADAAQABAAFAAYABwAI
AAsADQANAA4AEQASABIAEwAWABgAGQAbAB8AIQAjACUAKAAsAC8AMQAzADYAOQA8AD8A
QABCAEYASwBMAE0ATgBQAFEAUgBSAFIAUgBSAFIAUABPAE8ATgBMAEkARgBEAEIAPwA8
ADkANQAxAC0AJwAlACIAHgAaABcAFAAQAA4ACgAIAAUAAwADAAAA/v/8//v/+f/3//X/
9f/0//T/8//y//L/8f/w/+7/7v/t/+3/7f/s/+v/6//p/+n/6f/p/+j/6P/o/+j/5//n
/+f/5//o/+j/6P/o/+b/5v/m/+b/5v/m/+b/5v/l/+X/5v/m/+b/5v/n/+j/6P/p/+n/
6f/q/+r/6v/q/+j/6f/p/+r/7P/s/+z/7P/u/+7/7//v/+//7//v//D/7//v/+//8P/x
//H/8f/w//D/8f/x//H/7//w//D/8P/u/+7/7v/u/+7/7v/u/+7/7v/t/+3/7f/t/+3/
7f/t/+3/7P/s/+z/6//q/+r/6v/q/+n/6f/p/+f/5v/m/+b/5v/m/+b/5v/m/+b/5v/l
/+f/5//n/+f/5f/l/+X/5f/j/+P/4//j/+P/4//j/+P/4f/h/+H/4f/j/+P/4//j/+L/
4v/j/+T/5v/m/+f/5//m/+f/6P/p/+z/7v/u/+7/7v/u/+7/7v/w//D/8P/x//H/8P/t
/+v/6P/k/+D/3//e/9//3//f/93/3P/c/9v/2v/Z/9j/1//X/9T/1P/U/9P/0//T/9P/
0v/Q/9H/0f/Q/9D/0P/Q/9H/0f/R/9H/0f/O/87/zv/O/87/zv/O/87/zv/O/87/zv/O
/87/zv/O/8z/zP/M/83/zf/P/8//zP/H/8X/yP/O/9X/3P/k//P/EwA+AGUAgwCZAKIA
jwBuAFAAOwAuACgAGgD9/97/vv+d/33/W/88/yj/Hf8U/xH/F/8f/yj/N/9N/2T/e/+M
/5n/o/+s/7P/uP++/8L/xf/H/8n/yv/M/87/z//Q/9H/0v/T/9P/1P/S/9P/0//U/9T/
1f/V/9X/1f/W/9b/1v/V/9X/1f/W/9f/1//X/9j/2v/a/9n/2f/Y/9n/2//c/9z/3P/d
/97/3//f/9//4P/h/+H/4v/j/+L/4//k/+T/5f/m/+f/6P/p/+v/6//s//H/8v/y//P/
9v/4//n/+//9////AQADAAQACAALAA0ADwASABUAGAAbABwAHgAiACcAKAApACoALAAt
AC4ALgAuAC4ALgAuACwAKwArACoAKgAnACQAIgAeABsAGAAVABIADwAMAAcAAwAAAPz/
+P/1//L/7v/s/+r/6P/l/+P/4f/e/9z/2v/Z/9f/1f/T/9P/0v/S/9H/0P/Q/8//zv/M
/8z/y//L/8v/yv/J/8n/yf/J/8n/yf/I/8j/yP/I/8f/x//H/8f/xv/G/8b/xv/G/8b/
xv/G/8b/xv/G/8b/x//H/8j/yP/I/8j/yf/K/8r/y//L/8v/zv/O/87/zv/O/8//z//Q
/9L/0v/S/9L/0//U/9b/1//X/9f/1//Y/9n/2f/Z/9r/2//b/9v/2v/a/9v/2//b/9v/
3P/c/9z/3P/c/9z/3P/c/9z/3P/c/97/3f/d/93/3f/d/93/3f/d/9z/3P/c/9z/3P/d
/97/3P/b/9v/2//d/9z/3P/c/9z/3P/c/9z/3P/c/9z/2//b/9v/2//b/93/3f/d/93/
3f/d/93/3f/d/93/3f/d/93/3f/d/93/3//f/9//3//e/97/3//g/97/3v/f/9//4P/h
/+L/4//k/+X/5f/l/+b/5//n/+f/6f/s/+7/8P/w//D/8P/w//D/8P/y//L/8v/z//P/
8//x//D/7v/q/+b/5f/k/+f/5//n/+X/5P/k/+P/4v/j/+L/4f/h/+D/4P/g/9//3//f
/9//3v/e/9//3//e/+D/4P/g/+H/4f/h/+H/4f/g/+D/4P/g/+D/4P/g/+D/4v/i/+L/
4v/i/+L/4v/i/+T/5P/k/+X/5f/l/+X/4v/h/9//5P/q//P/+P8EABkAPQBoAIsApQC5
ALoAoQCCAGgAUwBEADoAJgAHAOj/yv+t/43/af9O/zz/Mf8q/y3/Nf8//0r/W/91/47/
o/+0/7//x//Q/9f/3P/g/+b/6f/r/+3/7v/y//T/9f/2//f/+P/5//n/+v/8//3//f/+
//7///////////8AAAAAAAABAAEAAQACAAUABQAFAAYACAAIAAcABwAIAAkACwAMAAwA
DAANAA4AEQARABEAEgATABMAFAAVABYAFwAYABgAGQAaABsAHAAeACEAIgAkACkAKgAq
ACsALgAwADEAMwA3ADkAOwA9AEAARABHAEkATQBQAFMAVgBbAFwAXgBiAGUAZgBnAGgA
aQBrAG0AbgBwAHAAcABwAHAAbwBvAG4AbgBrAGgAZgBkAGEAXgBbAFgAVQBSAE0ASgBI
AEUAQgA9ADoANgA0ADIAMAAtACsAKwAoACYAJAAjACEAHwAdAB8AHgAeAB0AHAAcABsA
GgAaABoAGQAZABkAGAAXABcAFwAXABcAFwAYABgAGAAYABcAFwAXABcAFgAWABYAFgAW
ABYAFgAWABYAFgAWABYAGQAZABoAGgAaABoAGwAcABwAHQAdAB0AHgAeAB4AHgAeAB8A
HwAgACQAJAAkACQAJAAkACUAJQAnACcAJwAoACkAKQApACoAKwArACsAKgAqACsAKwAr
ACsALAAsACwALAAsACwALAAsACwALAAsAC4ALQAtAC0AKwArACsAKwAtACwALAAsAC0A
LAAsACwALAArACsAKwArACoAKgAqACwALAAsACwALAAsACwAKwArACsAKwArACsAKwAr
ACsALQAtAC0ALQAtAC0ALQAtAC0ALQAtAC0ALQAtAC0ALQAvADAAMgA0ADQANAA1ADUA
NgA3ADgAOQA6ADsAPAA+AD4APgBAAEIAQgBDAEMAQAA9ADsAOAA3ADQANAA0ADcANwA3
ADUAMgAyADEAMAAvAC4ALQAtACwALAAsACsAKwArACsAKgAsAC0ALQAsACwALAAsAC0A
LQAtAC0ALQAsACwALAAsACwALAAsACwALgAuAC4ALgAuAC4ALgAuADAAMAAwADEAMQAx
AC8ALAApACcAKgAuADUAPABKAGEAhwCwANMA6QD3APIA1QC2AKIAkwCOAJIAigBxAFIA
MgATAPP/0f+2/6b/mf+Q/43/k/+b/6L/sf/H/9z/7f/+/wkAEQAaAB8AJAAoACwALwAx
ADMANgA4ADgAOQA6ADsAPAA9AD0APgA+AD8APwBAAEAAQQBBAEEAQwBEAEQARABFAEUA
RQBGAEUARQBFAEYASABIAEcARwBIAEkASwBMAEoASgBLAEwATQBNAE0ATgBNAE0ATgBP
AFAAUQBSAFIAUwBUAFUAVgBVAFcAVwBYAFsAXABcAF0AYABiAGMAZQBnAGkAawBtAG4A
cgB1AHcAeQB8AH8AggCFAIYAiACMAI0AjgCPAJAAkgCTAJQAlACUAJQAlACUAJIAkQCR
AJAAjgCLAIgAhgCCAH8AfAB5AHYAcwBwAGsAZQBiAF4AWgBVAFIATgBMAEgARgBDAEEA
PwA8ADoAOAA5ADcANQAzADEAMAAwAC8AMAAwAC8ALgAsACwAKwArACsAKgApACkAKQAp
ACkAKQAmACYAJgAmACYAJQAkACMAIQAgAB8AHgAbABoAGQAYABcAFgAVABQAFAATABMA
EgASABIAEwAUABIAEwATABMAEQAOAAsACAAFAAUABAAEAAgACAAIAAgACAAIAAkACQAL
AAsACwAMAA0ADQANAA4ADwAPAA8ADgAQABEAEQARAA8AEAAQABAAEAAQABAAEAASABIA
EgASABIAEQARABEAEQARABEAEQARABAAEAAQABEAEAAQABAAEAAPAA8ADwAPAA4ADgAO
ABAAEAAQABAAEAAQABAADwAPAA8ADwAPAA8ADwAPAA8ADwAPAA8ADwAPAA8ADwAPAA8A
DwAPAA8ADQANAA0ADQAMAAwADQAOABAAEAARABEAEgATABQAFQAUABUAFQAVABYAFwAb
ABwAHAAcABwAHAAeAB4AHgAgACAAIAAhACEAHwAbABgAFAATABAAEAAQABMAEwATABEA
DAAMAAsACgAJAAgABwAHAAgACAAIAAcABQAFAAUABAAGAAcABwAGAAYABgAGAAcABQAF
AAUABQAGAAYABgAGAAQABAAEAAQABAAEAAQABAAEAAQABAAEAAQABAAEAAUABwAFAAEA
AAD9////BAAKABMAHAAwAFMAfwCiAL8A0wDTALgAmQCEAHAAYwBiAFQAMAAJAOr/yv+p
/4n/b/9c/1D/Tf9M/1H/Wf9h/3L/h/+f/7L/v//K/9X/3f/g/+X/6v/u//T/9f/z//X/
+P/4//r/+//8//3//v//////AAAAAAEAAQACAAIAAwADAAMAAwAEAAQABAAFAAUABQAG
AAUABQAFAAYACAAIAAcABwAIAAkACwAMAAwADAANAA4ADwAPAA8AEAARABEAEgATABIA
EwAUABQAFwAYABkAGgAZABsAGwAcACEAIgAiACMAJgAoACkAKwAvADEAMwA1ADgAPAA/
AEEAQwBGAEkATABPAFAAUgBWAFcAWABZAFoAXABdAF4AXgBeAF4AXgBeAFwAWwBbAFoA
VgBTAFAATgBIAEUAQgA/ADsANwAzAC0AJwAkACAAHAAZABYAEgAQAAwACgAHAAUABQAC
AAAA/v/9//v/+f/3//f/9v/2//X/9P/0//P/8v/y//L/8f/x//H/8P/v/+//7//v/+//
7//u/+7/7v/u/+3/7f/t/+3/7v/u/+7/7v/u/+7/7v/u/+7/7v/u/+7/7f/t/+7/7v/u
/+7/7//w//D/8f/x//H/8v/y//L/8v/w//H/8f/y//T/9P/0//T/9P/0//X/9f/z//P/
8//0//f/9//3//j/9//3//f/9v/4//n/+f/5//n/+v/6//r/+v/6//r/+v/6//r/+v/6
//r/+f/5//n/+f/5//n/+f/5//j/+P/4//f/9v/2//b/+P/3//f/9//3//b/9v/2//b/
9v/2//b/9v/2//b/9f/1//X/9f/1//P/8//z//P/9f/1//X/9f/z//P/8//z//P/8//z
//P/8//z//P/8//2//b/9//4//j/+P/5//n/+v/7//z//f/+/wAAAgACAAIAAgACAAIA
AgAEAAQABAAFAAUAAgD///3/+v/3//T/9P/0//X/9f/1//P/8P/w/+//7v/v/+7/7f/t
/+z/7P/s/+v/6f/p/+n/6P/o/+n/6f/o/+r/6v/q/+v/6f/p/+n/6f/o/+j/6P/o/+j/
6P/o/+j/6P/o/+j/6P/o/+j/6P/o/+r/6v/q/+v/6//p/+f/5v/j/+P/6P/u//X//P8I
AB0AQwBuAI8AqQC9ALgAmQB8AGgAUwBEADwAJAADAOT/xv+n/4n/Z/9M/zz/M/8u/zH/
O/9F/1D/Y/99/5T/p/+2/8H/y//Q/9f/3P/i/+T/5//p/+v/7P/u/+7/7//w//H/8v/z
//P/9P/0//X/9f/2//b/9//3//f/9//4//j/+P/5//n/+f/6//v/+//7//z//P/8//v/
+//8//3///8AAAAAAAABAAIAAwADAAMABAAFAAUABgAHAAgACQAKAAoACwAMAA0ADgAP
ABEAEQASABUAFgAWABcAHAAeAB8AIQAjACUAJwApACoALgAxADMANwA6AD0AQABDAEQA
RgBKAE0ATgBPAFAAUgBTAFQAVABUAFQAVABUAFAATwBPAE4ATgBLAEgARgBCAD8APAA5
ADQAMQAuACkAJwAkACAAHAAZABYAEgAQAAwACgAHAAUABQACAAAA/v////3/+//5//f/
9v/2//X/8v/y//H/8P/y//L/8f/x//H/8P/v/+//7f/t/+3/7f/s/+z/7P/s/+3/7f/t
/+3/7P/s/+z/7P/s/+z/7P/s/+z/7P/s/+z/7f/t/+7/7v/u/+7/7//w//D/8f/x//H/
8P/w//D/8P/w//H/8f/y//T/9P/0//T/9v/2//f/9//3//f/9//4//f/9//3//j/+f/5
//n/+P/4//n/+f/5//n/+v/6//r/+v/6//r/+v/6//r/+v/6//r/+f/5//n/+f/5//n/
+f/5//j/+P/4//n/+P/4//j/9v/1//X/9f/3//b/9v/2//b/9v/2//b/9v/2//b/9f/1
//X/9f/1//X/9f/1//X/9f/1//X/9f/z//P/8//z//P/8//z//P/9f/1//X/9f/2//b/
9//4//j/+P/5//n//P/+/wAAAAAAAAAAAAAAAAAAAgACAAIAAwADAAQAAQD///z/9//0
//T/9P/3//f/9//1//L/8v/x//D/7//u/+3/7f/u/+7/7v/t/+v/6//r/+r/6v/r/+v/
6v/o/+j/6P/p/+n/6f/p/+n/6v/q/+r/6v/o/+j/6P/o/+j/6P/o/+j/6P/o/+j/6P/o
/+j/6P/p/+v/6f/p/+b/4//h/+L/6P/t//T//v8PADEAXACBAJ0AsQC0AJ8AfABiAFEA
SgBKAEQALQAOAO7/z/+x/4//bv9a/0//Rv9B/0X/Tf9U/2H/df+M/5//sP+9/8X/zP/T
/9r/3v/g/+X/5//p/+z/7P/u/+//8P/x//D/8f/x//L/9P/1//X/9v/2//f/9//3//f/
+P/4//j/9//3//f/+P/5//n/+f/6//r/+v/5//n/+v/7//3//v/+//7///8AAAEAAQAB
AAIAAwADAAQABQAEAAUABgAGAAcACAAJAAoACwANAA0ADgARABIAEgATABYAGAAZABsA
HQAfACEAIwAkACgAKwAtAC8AMgA1ADgAOwA8AD4AQgBHAEgASQBKAEwATQBOAE4AUABQ
AFAAUABMAEsASwBKAEgARQBCAEAAPAA5ADYAMwAwAC0AKgAlACEAHgAaABYAEwAQAAwA
CgAGAAQAAQD//////P/6//j/9//1//P/8f/z//L/8v/x/+7/7v/t/+z/7P/s/+v/6//r
/+r/6f/p/+n/6f/p/+n/5v/m/+b/5v/l/+X/5f/l/+b/5v/m/+b/5P/k/+T/5P/k/+T/
5P/k/+X/5f/m/+b/5P/k/+X/5v/m/+f/5//n/+j/6P/o/+j/6P/p/+n/6v/q/+r/6v/q
/+r/6v/r/+v/7f/t/+3/7v/t/+3/7f/u/+//7//v/+7/7v/v/+//7//v//D/8P/w/+7/
7v/u/+7/7v/u/+7/7v/u/+3/7f/t/+3/7f/t/+3/7f/s/+z/7P/t/+z/7P/s/+7/7f/t
/+3/6//q/+r/6v/q/+r/6v/q/+r/6v/q/+n/6f/p/+n/6f/p/+n/6f/p/+f/5//n/+f/
5//n/+f/5//n/+f/5//n/+X/5f/l/+X/5v/m/+f/6P/q/+r/6//r/+r/6//s/+3/7P/v
//H/8v/0//T/9P/0//T/9P/0//b/9v/2//f/9//0//H/7//s/+n/5v/m/+b/6f/p/+n/
5//j/+L/4P/e/9//3v/d/93/3P/c/9z/2//b/9v/2//a/9r/2//b/9r/2v/a/9r/2//b
/9v/2//b/9j/2P/Y/9j/2v/a/9r/2v/Y/9j/2P/Y/9j/2P/Y/9j/2P/Y/9j/2f/Z/9f/
1f/U/9H/0f/W/9r/4f/q//z/GQBDAGwAiQCfAKcAkgBvAFgARgA3ADQALgAYAPf/2P+2
/5X/df9Z/0T/OP8x/y7/Nf87/0H/UP9j/3v/kP+h/6z/tf+//8T/yf/O/9L/1P/X/9n/
2f/c/9z/3v/f/+D/4f/i/+P/4//k/+T/5f/l/+b/5P/l/+X/5f/l/+b/5v/m/+f/5//n
/+j/6f/p/+n/6v/s/+z/6//r/+z/7f/v//D/8P/w//H/8v/x//H/8f/y//P/8//0//X/
9v/3//j/+P/5//r/+//8//3//////wAAAwAEAAQABQAIAAoACwANABEAEwAVABcAGgAe
ACEAIwAlACgAKwAuADEAMgA0ADgAOwA8AD0APgA+AD8AQABAAEAAQABAAEAAPgA9AD0A
PAA6ADcANAAyAC4AKwAoACUAIAAdABoAFQATABAADAAIAAUAAgD+//z/+v/4//X/8//x
/+7/7P/q/+n/5//l/+P/4//i/+L/4f/i/+L/4f/g/97/3v/d/93/3f/c/9v/2//b/9v/
2//b/9r/2v/a/9r/2//b/9v/2//a/9r/2v/a/9r/2v/a/9r/3P/c/9z/3P/b/9v/3P/c
/9z/3P/d/97/4P/h/+H/4f/i/+L/4v/i/+L/4//j/+T/5v/m/+b/5v/m/+b/5//n/+f/
5//n/+j/5//n/+f/6P/p/+n/6f/o/+r/6//r/+v/6f/q/+r/6v/q/+r/6v/q/+z/7P/s
/+z/7P/r/+v/6//r/+v/6//r/+n/6P/o/+j/6f/o/+j/6P/q/+n/6f/p/+n/6P/o/+j/
5v/m/+b/5v/o/+j/6P/n/+X/5f/l/+X/5f/l/+X/5f/n/+f/5//n/+f/5//n/+f/5//n
/+f/5//l/+X/5f/l/+T/5P/l/+b/5P/k/+X/5f/k/+X/5v/n/+b/5//n/+f/6v/r/+v/
6//t//D/8P/y//L/8v/y//L/8v/y//T/9v/2//f/9//2//P/8f/u/+v/6P/o/+j/5//n
/+f/5f/i/+L/4f/g/+H/4P/f/9//3P/c/9z/2//Z/9n/2f/Y/9r/2//b/9r/2v/a/9r/
2//b/9v/2//b/9r/2v/a/9r/2v/a/9r/2v/a/9r/2v/a/9r/2v/a/9r/2v/a/9r/2//b
/9v/2f/Y/9X/0//Y/97/4//q//T/BwArAFYAewCXAK0ArACRAHIAXABHADgAMAAcAP3/
3P++/53/ff9f/0T/MP8n/yL/Jf8t/zP/Pv9P/2f/gP+V/6T/r/+3/77/w//K/87/1P/X
/9n/2f/a/9z/3v/f/+D/4f/i/+P/4//k/+T/5f/l/+b/5P/l/+X/5f/l/+b/5v/m/+f/
5//n/+j/6f/p/+n/6v/s/+z/6//r/+z/7f/v//D/7v/u/+//8P/x//H/8f/y//P/8//0
//X/9P/1//b/9v/5//r/+//8//3//////wAAAwAEAAQABQAKAAwADQAPABEAEwAVABcA
GAAcAB8AIQAlACgAKwAuAC8AMAAyADYAOwA8AD0APgA+AD8AQABAAEIAQgBCAEIAQAA/
AD8APgA8ADkANgA0ADAALQAqACcAJAAhAB4AGQAXABQAEAAMAAkABgACAAAA/P/6//f/
9f/z//D/7v/s/+v/6f/n/+X/5f/k/+T/4//g/+D/3//e/97/3v/d/93/3f/c/9v/2//b
/9v/2//b/9z/3P/c/9z/2//b/9v/2//a/9r/2v/a/9r/2v/a/9r/3P/c/9z/3P/b/9v/
3P/c/9z/3P/d/97/3P/d/93/3f/e/97/3v/e/+D/4f/h/+L/4v/i/+L/4v/i/+L/4//j
/+P/4//j/+T/5f/l/+X/5v/n/+f/5//m/+b/5//n/+f/5f/m/+b/5v/m/+b/5v/m/+b/
5v/m/+b/5P/j/+P/4//j/+P/4//j/+P/4v/i/+L/4v/i/+P/5P/j/+H/4P/f/9//3v/e
/97/3v/e/97/3v/e/97/3v/d/93/3f/d/93/3f/d/93/3f/d/93/3f/d/93/3f/d/93/
2//b/9v/2//b/9v/2//b/9z/3P/d/97/4P/g/+H/4f/g/+H/4v/j/+T/5v/m/+b/5v/o
/+j/6P/q/+r/6v/r/+v/6v/n/+X/4v/f/9z/3P/c/9v/2//b/9n/1v/W/9X/1P/V/9T/
0//T/9L/0v/S/9H/z//P/8//zv/O/8//z//O/87/zv/O/8//zf/N/83/zf/M/8z/zP/M
/8z/zP/M/8z/zP/M/8z/zP/K/8r/yv/K/8r/yv/K/8v/y//L/8n/xv/F/8X/xv/M/9P/
2v/o/wUALwBYAHcAjQCXAIgAaQBMADoALwAuACoAFAD3/9b/tv+Z/3n/Wf9A/zD/Jf8g
/yH/Kf8x/zz/Tf9j/3j/i/+Y/6H/qf+y/7X/uv/A/8L/w//H/8n/yv/K/8z/zf/O/8//
zv/P/8//0P/Q/9H/0f/S/9L/0//T/9P/0//U/9T/1P/V/9X/1f/W/9X/1f/V/9b/1P/U
/9P/0//S/9P/1f/W/9b/1v/X/9j/2f/Z/9n/2v/Z/9n/2v/b/97/3//g/+D/4f/i/+P/
5P/j/+X/5f/m/+n/6v/q/+v/7v/w//H/8//3//n/+//9//7/AgAFAAcABwAKAA0AEAAT
ABQAFgAaAB0AHgAfACAAIQAjACUAJgAmACYAJgAmACIAIQAhACAAHgAbABgAFgASAA8A
DAAJAAYAAwAAAPv/+f/2//L/7v/p/+b/4v/g/9z/2v/X/9X/1f/S/9D/zv/P/83/y//J
/8f/xv/G/8X/xP/E/8P/wv/C/8L/wf/B/8H/wP+//7//v/+//7//v/+8/7z/vP+8/73/
vf+9/73/uv+6/7r/uv+8/7z/vP+8/7z/vP+8/7z/u/+7/7z/vP+8/7z/vf++/77/v/+/
/7//vv++/77/vv/A/8H/wf/C/8L/wv/C/8L/xP/E/8X/xf/F/8X/xf/G/8X/xf/F/8b/
x//H/8f/xv/G/8f/x//H/8X/xv/G/8b/xv/G/8b/xv/E/8T/xP/E/8T/w//D/8P/w//D
/8P/w//D/8L/wv/C/8H/wP/A/8D/wv/B/8H/wf/B/8D/wP/A/8D/wP/A/8D/vv++/77/
vf+9/73/vf+9/73/vf+9/73/vf+9/73/vf+7/7v/u/+7/73/vf+9/73/v/+//7//v//A
/8D/wf/C/8D/wv/D/8b/x//I/8n/yv/K/8r/yv/M/8r/yv/L/8v/y//J/8j/xv/D/8D/
wP/A/8H/wf/B/7//vP+8/7v/uv+5/7j/t/+3/7b/tv+2/7X/tf+1/7X/tP+y/7P/s/+y
/7T/tP+0/7X/s/+z/7P/s/+0/7T/tP+0/7L/sv+y/7L/sv+y/7L/sv+y/7L/sv+y/7L/
sv+y/7P/s/+1/7P/sv+t/6v/rP+w/7f/vv/M/+P/CQA2AFUAawB5AG4ATwAyACAAEwAO
ABQADAD1/9r/vP+d/33/Xf9E/zL/Kf8i/x//I/8p/zL/Qf9V/2r/e/+K/5P/m/+k/6f/
rP+w/7T/t/+5/7v/vP++/8D/wf/C/8P/xP/F/8X/xv/G/8f/x//I/8b/x//H/8f/yf/K
/8r/yv/L/8v/y//M/83/zf/N/87/0P/Q/8//z//Q/9H/0//U/9T/1P/V/9b/1f/V/9X/
1v/Z/9n/2v/b/9z/3f/e/97/3//g/+H/4v/l/+f/5//o/+v/7P/s/+3/8v/0//X/9//5
//v//f///wIABgAJAAsADwASABUAGAAbABwAHgAiACUAJgAnACgAKQArAC0ALgAuAC4A
LgAuACwAKwArACoAKAAlACIAIAAeABsAGAAVABAADQAKAAUAAQD+//r/9v/1//L/7v/s
/+j/5v/j/+H/4f/e/9z/2v/b/9n/1//V/9f/1v/W/9X/1P/U/9P/0v/S/9L/0f/R/9H/
0P/P/8//z//P/8//z//O/87/zv/O/8//z//P/8//zv/O/87/zv/O/87/zv/O/9D/0P/Q
/9D/z//P/9D/0P/Q/9D/0f/S/9L/0//T/9P/1P/U/9T/1P/W/9f/1//Y/9r/2v/a/9r/
2v/a/9v/2//d/93/3f/e/9//3//f/+D/3//f/9//3v/g/+H/4f/h/+H/4v/i/+L/4v/i
/+L/4v/i/+L/4v/i/+T/4//j/+P/4//j/+P/4//j/+L/4v/i/+P/4v/i/+L/5P/j/+P/
4//j/+L/4v/i/+L/4v/i/+L/4v/i/+L/4f/h/+H/4f/h/+H/4f/h/+H/4//j/+P/4//l
/+X/5f/l/+b/5//o/+n/6//r/+v/6//s/+7/8f/y//T/9P/0//T/9v/2//b/+P/6//r/
+//7//j/9f/z//D/7f/q/+r/6v/t/+3/7f/r/+j/6P/n/+b/5//m/+X/5f/k/+T/5P/j
/+P/4//j/+L/4v/j/+P/4v/k/+T/5P/l/+X/5f/l/+X/5P/k/+T/5P/k/+T/5P/k/+T/
5P/k/+T/5P/k/+T/5P/m/+b/5v/n/+f/5//l/+L/3//f/+T/6P/v//j/BgAdAEMAbgCR
AK0AvwC0AJEAdABgAE8ARgBCADAADwDu/8z/qf+L/23/VP9G/z//PP9B/0n/Uf9c/3H/
if+g/7H/vv/J/9P/2v/f/+T/6P/s/+//8f/z//T/9v/2//f/+P/5//r/+//7//z//P/9
//3//v/+////////////AAAAAAAAAwADAAMABAAFAAUABQAGAAgACAAHAAcACAAJAAsA
DAAMAAwADQAOABEAEQARABIAEwATABQAFQAWABcAGAAYABkAGgAbABwAHQAfAB8AIAAl
ACYAJgAnACwALgAvADEANQA3ADkAOwA+AEIARQBHAEkATABPAFIAVQBWAFgAXABfAGAA
YQBiAGMAZQBnAGgAaABoAGgAaABmAGUAZQBkAGAAXQBaAFgAVgBTAFAATQBKAEcARAA/
ADsAOAA0ADAALQAqACYAJAAiACAAHQAbABsAGAAWABQAEwARAA8ADQANAAwADAALAAoA
CgAJAAgACAAIAAcABwAHAAYABQAFAAMAAwADAAMABAAEAAQABAADAAMAAwADAAIAAgAC
AAIABAAEAAQABAAEAAQABAAEAAUABQAGAAYABgAGAAcACAAGAAcABwAHAAoACgAKAAoA
CgALAAsADAAMAAwADAAMAA4ADgAPAA8ADwAPAA8AEAAPAA8ADwAQABEAEQARABAAEgAT
ABMAEwARABIAEgASABIAEgASABIAEAAQABAAEAASABEAEQARABEAEQARABEADwAOAA4A
DgANAA==
         </WaveFormData>
      </LeadData>
      <LeadData>
         <LeadByteCountTotal>10000</LeadByteCountTotal>
         <LeadTimeOffset>0</LeadTimeOffset>
         <LeadSampleCountTotal>5000</LeadSampleCountTotal>
         <LeadAmplitudeUnitsPerBit>4.88</LeadAmplitudeUnitsPerBit>
         <LeadAmplitudeUnits>��V</LeadAmplitudeUnits>
         <LeadHighLimit>2147483647</LeadHighLimit>
         <LeadLowLimit>268435456</LeadLowLimit>
         <LeadID>V4</LeadID>
         <LeadOffsetFirstSample>0</LeadOffsetFirstSample>
         <FirstSampleBaseline>0</FirstSampleBaseline>
         <LeadSampleSize>2</LeadSampleSize>
         <LeadOff>FALSE</LeadOff>
         <BaselineSway>FALSE</BaselineSway>
         <ExcessiveACNoise>FALSE</ExcessiveACNoise>
         <MuscleNoise>FALSE</MuscleNoise>
         <LeadDataCRC32>3036466165</LeadDataCRC32>
         <WaveFormData>
6v/q/+r/6v/q/+r/6v/q/+z/7P/s/+z/7P/t/+3/7f/t/+3/7//u/+z/7v/z//z/BAAO
ABkALgBPAHUAmQC9AOIA/QAEAQgBBAH9APEA2QCnAGoAMgADANj/r/+I/2X/S/85/y//
M/89/0j/VP9l/33/lf+s/7r/xP/L/9X/2v/d/+H/5f/p/+v/7P/t/+7/8P/x//L/8//z
//P/8//z//P/8//z//P/8//z//P/8//z//P/8//z//X/9f/1//X/9f/2//b/9v/0//T/
9f/1//X/9v/3//f/9f/1//b/9//5//n/+f/5//n/+f/7//v/+//7//v/+//9//3//f//
////AAABAAEAAgADAAQABAAFAAYACAAJAAwADgAOABAAEwAVABYAFwAZABsAHQAfAB8A
IAAiACQAJgAnACgAKAAoACkAKgAqACsAKwArACsAKgAqACkAKAAmACUAIgAhAB8AHQAb
ABoAFwAUABEADgAMAAsACgAJAAYABAADAAEA/v/+//z/+//8//v/+v/5//b/9f/0//P/
8v/x//D/8P/x//D/7//v/+//7f/t/+3/7f/r/+v/6v/p/+j/6P/n/+X/5f/l/+T/5P/k
/+T/5P/k/+L/4f/g/+D/4P/g/+H/4P/g/+D/3//h/+D/3//f/9//3//g/+H/4P/g/+D/
4P/f/+D/4P/g/+D/4f/h/+L/4//k/+T/5P/k/+X/5v/n/+b/5v/l/+X/5v/m/+b/5v/l
/+X/5v/n/+f/5//o/+j/6P/o/+j/6f/n/+f/5//n/+X/5f/l/+X/5f/l/+X/5f/l/+X/
5f/l/+X/5P/k/+T/4v/i/+P/4//j/+L/4v/i/+D/4P/f/9//3f/d/97/3v/d/93/3f/d
/93/3f/d/9z/2v/b/9v/2//b/9v/2//b/9n/2f/Z/9n/1//X/9f/2P/Y/9j/2f/Z/9r/
2f/Z/9r/2v/a/9v/3P/c/97/4P/g/+D/4f/i/+P/5P/k/+T/5P/l/+f/6P/o/+j/5//l
/+L/3//a/9f/1f/V/9T/1P/U/9P/0//S/9H/0P/N/83/zP/L/8r/yf/J/8j/x//G/8b/
x//F/8X/xf/F/8X/xf/F/8b/xv/F/8X/xv/E/8T/xP/E/8T/xP/E/8T/xP/E/8T/xP/E
/8T/xP/E/8L/w//D/8P/xf/F/8X/wv/A/8D/xf/M/9T/2v/l//j/FQA7AGEAhwCuAM8A
4gDkAOQA4wDdAM0AowBoACwA9//G/5v/cP9J/yv/F/8L/wf/Df8Y/yL/Mf9H/2H/eP+I
/5T/nf+n/6z/s/+3/7n/vf+//8L/w//E/8b/x//I/8n/yf/J/8n/yf/J/8n/yf/J/8n/
yf/J/8n/yf/J/8n/yf/H/8f/x//H/8f/yP/I/8j/yP/I/8n/yf/J/8r/y//L/8v/y//M
/83/zf/N/83/zf/N/83/z//P/8//z//P/8//0f/R/9H/0//T/9T/1f/V/9b/1//Y/9j/
2f/a/9z/3f/e/+D/4P/i/+X/5//o/+n/7f/v//H/8//z//T/9v/4//r/+//8//z//v//
/wAAAAD///////////z//P/7//r/+P/3//T/8//x/+//7f/s/+r/6P/m/+T/4//h/9//
3f/c/9r/2f/X/9j/2P/W/9X/1P/T/9L/0f/Q/8//zv/N/8z/y//K/8r/yf/I/8f/x//J
/8f/x//H/8f/xf/F/8T/xf/E/8T/w//D/8P/w//C/8L/wv/C/8L/wv/A/7//vv++/77/
vv+//8D/wP/A/7//wf/A/7//v/+//7//wP/B/8L/wv/C/8L/w//E/8T/xP/G/8f/x//I
/8n/yv/K/8r/zP/N/87/z//N/87/zv/P/9D/0P/Q/9D/0f/R/9L/0//T/9P/1P/U/9T/
1P/U/9X/1f/V/9X/1f/V/9X/1f/V/9X/1f/V/9X/1f/V/9X/1f/V/9T/1P/U/9T/1P/V
/9X/1f/U/9T/1P/U/9T/0//T/9P/0//U/9T/0//T/9P/0//T/9P/0//S/9L/0//T/9P/
0//T/9P/0//T/9P/0//T/9P/0//T/9T/1P/U/9X/1f/U/9P/0//U/9T/1P/V/9b/1v/W
/9b/2P/Y/9n/2v/b/9z/3P/c/93/4P/i/+T/5v/m/+b/5v/o/+j/6P/p/+n/6v/q/+r/
6//p/+b/4//g/93/2//b/97/3v/e/93/2f/Y/9f/1v/X/9f/1v/V/9b/1f/V/9T/0//S
/9L/0//T/9P/0//T/9T/1f/W/9j/2v/Z/9n/2v/Y/9j/2P/Y/9r/2v/a/9r/2v/a/9r/
2v/c/9z/3P/c/9z/3f/d/93/3//f/9//3v/e/97/5f/u//b//v8LACAAQQBlAIcAqwDS
AOsA9AD0APQA7QDhAMUAkwBUACAA8//K/6P/ev9X/z//Lf8j/yX/L/88/0b/V/9v/4n/
oP+w/7j/v//H/87/0f/X/9v/3//h/+L/5f/o/+j/6f/q/+v/7f/t/+3/7f/t/+3/7f/t
/+3/7f/t/+3/7//v/+//7//x//H/8f/x//P/9P/0//T/9P/0//X/9f/1//b/9//3//f/
9//4//n/+f/5//n/+f/7//v//f/9////////////AQABAAEAAwADAAQABQAFAAgACQAK
AAoADQAOABAAEQASABQAFAAWABkAGwAcAB0AHwAhACMAJQApACoALAAuADAAMQAyADIA
NAA1ADYANgA1ADUANQA1ADQANAAzADIAMgAxAC4ALQApACcAJQAkACIAIAAeABwAGgAZ
ABgAFwAWABQAEwARABAAEAAOAA0ADAALAAoACQAIAAcABgAFAAUABQAFAAYAAwACAAEA
AQADAAEAAQABAAEA//////7////+//7//f/9//3//f/8//z//P/8//z//v/8//v/+v/6
//r/+v/7//r/+v/6//n/+v/6//r/+//7//v//P/9//7//v/+//7//f/+//7//v8AAAEA
AQACAAMABAAEAAQAAgADAAQABQAFAAYABgAHAAgACAAIAAgACQAJAAoACwAJAAkACgAK
AAoACgAKAAsACwALAAsACwALAAsACwALAAsACwALAAsACwALAAsACwANAAwADAAMAAoA
CgALAAsACwAKAAoACgAKAAoACQAJAAkACQAKAAoACQAJAAkACQAJAAkACQAIAAYABwAH
AAcACQAJAAkACQAHAAcABwAHAAUABQAFAAYABgAGAAcABwAHAAcACAAKAAwADAANAA4A
EAAQABAAEgASABIAEgATABQAFQAXABcAGAAYABgAFwAVABIADwAMAAkABwAHAAoACgAK
AAkABQAEAAMAAgABAAEAAAD///7//f/9//z/+//6//r/+//9//3//f/9//v/+//7//z/
/P/7//v//P/8//z//P/8//z//P/8//z//P/8//z//P/6//r/+v/6//z//f/9//3//f/9
//v/+v/4//j/+/8CAAoAEgAfADgAXQCFAKsA0QD4ABMBHAEiASgBLQEvASkBBwHQAJgA
YwAuAPn/xP+X/3v/Zf9V/1P/Wf9i/2r/e/+R/6X/uP/I/9L/2f/h/+j/6//v//H/8//1
//b/+f/6//r/+//8//3//f/9//3//f//////////////////////AQABAAEAAQD/////
////////AAAAAAAAAAAAAAEAAQABAAIAAwADAAEAAQACAAMAAwADAAMAAwAFAAUABwAH
AAcABwAHAAcACwALAAsADQALAAwADQANAA4ADwAQABAAEQASABQAFQAYABoAGgAcAB8A
IQAiACMAJQAnACkAKwAtAC4AMAAyADQANQA2ADYAOAA5ADoAOgA5ADkAOQA5ADYANgA1
ADQAMgAxAC4ALQArACkAJwAmACIAIAAeABwAGQAXABUAEwASABAADwANAAoACgAIAAcA
BgAFAAQAAwACAAEAAAD///7//f/8//z/+//6//n/+f/5//f/9//3//f/9f/1//T/8//y
//L/8f/x//H/8f/w//D/8P/w//D/8P/u/+3/7P/q/+r/6v/r/+r/6v/q/+n/6//q/+n/
6f/p/+n/6v/r/+r/6v/q/+r/6//s/+z/7P/s/+3/7f/u/+3/7v/u/+7/7v/v//D/8f/v
//D/8P/x//L/8v/y//L/8//z//T/9f/z//P/9P/0//T/9P/0//X/9f/1//X/9f/1//X/
9f/1//P/8//z//P/8//z//P/8//z//L/8v/y//L/8v/z//P/8f/w//D/8P/y//L/8f/x
/+//7//w//D/7//v/+//7//v/+//7//u/+7/7//v/+//7f/t/+3/7f/t/+3/7f/t/+3/
7f/t/+7/7f/s/+z/6//q/+n/6f/q/+z/7P/t/+7/7v/u/+7/8P/u/+//8P/x//L/9P/2
//b/+P/4//j/+P/6//r/+v/7//v//P/8//z/+v/3//P/7//u/+v/6f/p/+z/7P/s/+v/
5//m/+X/5P/j/+P/4v/h/+D/3//f/97/3f/c/9z/3f/d/93/3f/d/93/3f/d/97/3v/d
/93/3v/c/9z/3P/c/9r/2v/a/9r/3P/c/9z/3P/c/9z/3P/c/9r/2//b/9v/3f/b/9n/
2P/Y/9z/4f/q//L//v8TADIAWQB/AKUAzwDuAPcA/AACAQAB/QDvAMsAjQBOABYA5f+0
/4f/YP9D/zH/Kf8n/y3/N/9C/1D/af+B/5X/ov+s/7b/vf/B/8b/y//N/9H/0//R/9L/
1f/W/9b/1//Y/9n/1//X/9f/1//Z/9n/2f/Z/9f/1//X/9f/1//X/9f/1//Z/9n/2f/Z
/9r/2v/Z/9j/2P/Y/9n/2f/Z/9r/2//b/9n/2f/a/9v/2//b/9v/2//b/9v/3f/d/93/
3f/d/93/3//f/9//4f/h/+L/4//j/+L/4//k/+T/5//o/+r/6//s/+7/7v/w//H/8//0
//X/+f/7//3//////wAAAgAEAAQABQAGAAYABgAHAAgACAAHAAcABwAHAAUABAACAAAA
/v/9//r/+f/3//X/8//y/+7/7P/q/+j/5//l/+P/4f/g/97/3f/b/9r/2v/Y/9f/1v/V
/9T/0//Q/8//zv/N/8z/y//K/8r/yf/I/8f/x//J/8f/x//H/8f/xf/F/8T/xf/E/8T/
w//D/8P/w//C/8L/wv/C/8L/xP/C/8H/wP/A/8D/wP/B/8D/wP/A/7//wf/C/8P/xf/H
/8f/yP/J/8r/yv/K/8r/zf/O/87/zv/Q/9H/0f/S/9P/1P/U/9T/1f/X/9n/2//h/+j/
7v/1//r//v8CAAYACgALAA0ADwASABUAGQAcAB4AIAAiACUAKAApACoAKwAsAC0ALgAv
AC8ALwAvAC8AMQAxADEAMQA0ADQANQA2ADYANgA3ADcANwA2ADYANgA4ADgANwA3ADkA
OQA6ADoAOQA5ADkAOQA7ADsAOwA6ADgAOQA5ADkAOwA7ADsAOwA5ADkAOQA5ADcANwA3
ADgAOAA4ADkAOQA5ADkAOgA8ADwAPAA9AD4AQABAAEAAQgBEAEQARgBGAEYARgBGAEYA
RgBHAEkASgBKAEoARwBFAEIAPwA9ADsAOgA7ADwAPAA8ADsAOwA6ADkAOAA3ADcANgA1
ADQAMwAzADIAMQAwADAAMQAxADEAMQAxADEAMQAxADIAMgAxADEAMgAyADIAMgAyADAA
MAAwADAAMAAwADAAMAAyADIAMgAyADIAMwAzADMAMwAzADEAMAAwADIANwA+AEYAUABd
AHQAlQC5ANsAAQEmAT0BQgFEAUIBOwEvAREB3QCeAGgAOwASAOn/wv+f/4f/d/9x/3X/
g/+O/5r/rf/H/+H/9P8CAAoAEwAZAB4AIwApACsALwAxADIANQA2ADQANQA2ADcANwA3
ADcANwA5ADkAOQA5ADcANwA3ADcANwA3ADcANwA3ADcANwA3ADcAOAA4ADgANgA2ADcA
NwA3ADgAOQA5ADkAOQA6ADsAOwA7ADsAOwA7ADsAPQA9AD4APwBAAEEAQQBBAEEAQwBD
AEQARQBFAEYARwBIAEgASQBKAEwATQBOAFAAUABSAFMAVQBWAFcAWQBbAF0AXwBfAGAA
YgBkAGYAZwBoAGgAagBrAGwAbABrAGsAawBrAGgAaABnAGYAZgBlAGIAYQBhAF8AXQBc
AFoAWABWAFQAUwBRAE8ATQBMAEoASQBHAEYARgBEAEMAQgBBAEAAPwA+AD0APAA7ADgA
NwA2ADYANQA0ADMAMwAzADEAMQAxADMAMQAxADAALwAuAC4ALQArACsAKwAqACwALAAs
ACwALAAqACkAKAAoACgAKAApACgAKAAoACcAKQAoACcAJwAnACcAKAApACgAKAAoACgA
JwAoACgAKAAoACkAKQAqACsALAAsACwAKgArACwALQArACwALAAtAC4ALgAuAC4ALQAt
AC4ALwAtAC0ALgAuAC4ALgAuAC8AMQAxADEAMQAvAC8ALwAvAC0ALQAtAC0ALwAvAC8A
LwAtACwALAAsACwALAAtAC0AKwAqACoAKgAqACoAKQApACsAKwAsACwAKQApACkAKQAn
ACcAJwAmACYAJwAnACcAJQAlACUAJQAlACUAJQAlACUAJQAlACYAJAAkACUAJQAlACUA
JgAoACgAKAApACoALAAuADAAMAAwADAAMAAwADAAMQAxADIAMgAyADEALwAsACkAJgAj
ACEAIQAkACQAJAAjAB8AHgAdABwAGgAZABcAFQAWABUAFQAUABMAEgASABMAEQARABEA
EQARABEAEQASABAADwAPABAAEgASABIAEgAQABAAEAAQABAAEAAQABAAEAAQABAAEAAQ
ABEAEQARABEADwAPAAwACgAKAA0AFAAcACIALQBAAF8AhwCvANcA/gAfASwBMAE0ATkB
OwEzARcB5ACqAHEAPgALANr/rf+N/3X/Zf9f/2P/bv94/4P/mf+v/8b/1v/g/+n/7//0
//n//f8BAAMABQAIAAkACgAKAAsADAANAA0ADQANAA0ADQANAA0ADQANAA0ADQANAA8A
DwAPAA8ADQANAA0ADQAPABAAEAAQABAAEAARABEAEQASABMAEwATABMAFAAVABUAFQAV
ABUAFwAXABkAGQAZABkAGQAZABkAGQAZABsAGwAcAB0AHQAeAB8AIAAgACEAIgAkACUA
JgAoACgAKgArAC0ALgAvADEAMwA1ADcAOQA6ADwAPgBCAEMARABEAEQARQBGAEYARwBH
AEcARwBEAEQAQwBCAD4APQA6ADkANwA1ADMAMgAvACwAKQAmACMAIQAfAB0AHAAaABkA
FwAUABQAEgARABAADwAOAA0ACgAJAAgABwAGAAUABAAEAAMAAgABAAEAAQD/////////
//3//f/8//3//P/8//v/+f/5//n/+P/4//j/+P/4//j/9v/1//T/9P/0//T/9f/0//T/
9P/z//X/9P/z//P/8//z//T/9f/0//T/9P/0//X/9v/2//b/9//3//b/9v/3//j/+P/4
//j/+f/6//v/+f/6//r/+//8//z//P/8//v/+//8//3/+//7//z//P/8//z//P/9//v/
+//7//v//f/9//3//f/7//v/+//7//v/+//7//v/+//6//r/+v/6//r/+//7//v/+v/6
//r/+v/6//n/+f/3//f/+P/4//f/9//3//f/9f/1//X/9P/2//f/9//3//X/9f/1//X/
9//3//f/9//1//X/9f/2//T/9P/1//X/9v/1//X/9v/4//j/+f/6//r/+v/6//z//P//
/wAAAgACAAIAAgACAAQABAAEAAUABQAGAAYABgADAAEA/v/7//r/9//1//X/9v/2//b/
9f/x//D/7//u/+3/7f/s/+v/7P/r/+v/6v/p/+j/6P/p/+n/6f/p/+n/6f/p/+n/6v/o
/+f/5//o/+j/6P/o/+j/6v/q/+r/6v/s/+z/7P/s/+3/7v/v//D/7v/v/+//7//v/+//
7f/s/+r/7P/z//r/AgAOAB8APABlAI0AswDdAAABDQESARgBHAEZARMB+QDDAIgATgAX
AOT/t/+M/2v/Vf9H/0X/S/9T/1z/av9//5f/rf++/8j/0P/X/93/4v/n/+n/6//t/+//
8P/x//T/8v/z//T/9f/3//f/9//3//X/9f/1//X/9//3//f/9//3//f/9//3//f/9//3
//f/9//4//j/+P/6//r/+//7//v//P/9//3/+//7//z//f/9//3//f/9//3//f//////
//////////8BAAEAAQADAAMABAAFAAUABgAHAAgACAAJAAoADAANAA4AEAAQABIAFQAX
ABgAGQAbAB0AHwAhACUAJgAoACoAKgArACwALAAsAC0ALgAuAC8ALwAvAC8ALgAuAC0A
LAAoACcAJAAjACMAIQAfAB4AGgAYABYAFAARAA8ADQALAAwACgAJAAcABAAEAAIAAQAA
AP///v/9//z/+//6//n/+P/3//b/9v/1//T/8//z//P/8f/x//H/8f/v/+//7v/u/+7/
7//v/+//7//v/+7/7v/u/+7/7v/u/+z/6//q/+r/6v/q/+v/6v/q/+r/6f/q/+r/6v/r
/+v/6//s/+3/7P/s/+z/7P/t/+7/7v/u/+7/7//v//D/7//w//D/8P/y//P/9P/1//T/
9P/z//P/9P/0//T/9P/1//X/9v/3//j/+f/7//z/+//6//n/+f/5//n/+f/5//n/+f/5
//n/+f/5//n/+f/3//f/9//3//f/9v/2//b/9v/2//f/9//3//b/9v/2//b/9v/1//X/
9f/1//b/9v/1//X/9f/1//X/9f/1//T/8v/z//P/8//1//X/9f/1//X/9f/1//X/9f/1
//X/9v/0//T/9f/1//L/8f/x//L/8v/y//P/9P/y//L/8v/0//T/9f/2//f/+v/6//r/
+//8//7/AAACAAIAAgACAAIAAgACAAMABQAGAAYABgAHAAUAAgD///r/9//1//X/+P/4
//j/9//z//L/8f/w/+//7//u/+3/7v/t/+3/7P/p/+j/6P/p/+v/6//r/+v/6f/p/+n/
6v/s/+v/6//s/+z/7P/s/+z/6v/q/+r/6v/q/+r/6v/q/+r/6v/q/+r/6P/p/+n/6f/r
/+n/6f/o/+j/6P/t//b//v8GABEAJgBFAGsAkQC3AN4A+QACAQQBBgH/APUA3wCtAHAA
OAAHANr/sf+K/2f/S/87/zP/Nf8//0r/Vv9p/4H/m/+w/77/yP/P/9X/2v/f/+X/6f/t
/+//8v/z//T/9f/3//n/+//7//v/+//7//n/+f/5//n/9//3//f/9//3//f/9//3//f/
9//3//f/+f/6//r/+v/6//r/+//7//v//P/9//3//f/9//7///8BAAEAAQABAP////8B
AAEAAQABAAEAAQADAAMAAwAFAAUABgAHAAcACAAJAAoACgALAAwADgAPABIAFAAUABYA
GAAZABkAGQAdAB8AIQAjACMAJAAmACgALAAtAC4ALgAuAC8AMAAwAC8ALwAvAC8ALgAu
AC0ALAAqACkAJgAlACMAIQAfAB4AHAAaABgAFgATABEADwANAAwACgAJAAcABgAGAAQA
AwACAAEAAAD///7//f/8//v/+P/3//b/9v/1//T/8//z//X/8//z//P/8f/v/+//7v/t
/+z/7P/r/+v/6//r/+r/6v/q/+r/6v/q/+j/5//m/+j/6P/o/+n/6P/o/+j/5//n/+b/
5f/l/+X/5f/m/+f/5v/m/+b/5v/l/+b/5v/m/+j/6f/p/+r/6f/q/+r/6v/o/+n/6v/r
/+r/6v/p/+n/7P/s/+z/7P/t/+3/7v/v/+3/7f/u/+7/7P/s/+z/7f/r/+v/6//r/+v/
6//r/+v/6//r/+v/6//r/+v/6//r/+v/6v/q/+r/6v/q/+v/6//p/+j/6P/o/+f/5v/k
/+P/4//j/+T/5P/j/+P/4//j/+P/4//j/+L/4v/j/+P/4//h/+H/4f/h/+H/4f/h/+H/
3//f/9//4P/f/97/3v/d/93/3f/e/+D/4v/i/+P/5P/k/+T/5P/m/+j/6P/o/+j/6P/o
/+j/6P/p/+v/7P/s/+z/6//p/+b/4//g/93/2//b/9r/2v/a/9n/1f/U/9P/0v/R/9H/
0P/P/9D/z//P/87/zP/K/8n/yf/L/8v/y//L/8n/yf/J/8r/yP/H/8f/yP/I/8j/yP/I
/8j/yP/I/8j/yP/I/8j/yP/I/8j/yP/I/8b/x//H/8f/x//H/8X/xP/C/8T/yf/Q/9b/
4P/x/w4AMwBdAIMAqQDOAOMA6ADsAPIA9QDxAN0ArQByADgAAwDS/6H/cv9P/zP/If8X
/xn/If8s/zj/Sf9f/3f/iP+W/5z/pf+t/7D/sf+3/7v/u/+//8D/wf/A/8D/wf/C/8P/
w//D/8P/w//B/8H/wf/B/8L/w//E/8X/w//D/8P/w//F/8X/xf/F/8f/yP/I/8j/yP/I
/8n/yf/J/8r/y//L/8v/y//M/83/zf/N/83/zf/N/83/z//P/9H/0f/R/9H/0//T/9P/
1f/T/9T/1f/V/9j/2f/a/9r/2//c/97/3//g/+L/4v/k/+f/6f/q/+v/7f/v//H/8//3
//j/+v/8/wAAAQACAAIAAwAFAAcACAAJAAkACQAJAAYABgAFAAQAAgABAP7//f/5//f/
9f/0//L/8P/u/+z/6//p/+f/5f/i/+D/3//d/9r/2v/Y/9f/1v/V/9T/0//U/9P/0v/R
/87/zf/M/8z/y//K/8n/yf/J/8f/x//H/8n/x//H/8b/x//G/8b/xf/E/8P/wv/A/8L/
wv/C/8L/wP++/73/vP+9/77/v//B/8L/wv/C/8H/wf/A/7//v//B/8H/wv/D/8L/wv/C
/8L/wf/C/8L/wv/E/8X/xf/G/8X/xv/G/8b/xv/H/8j/yf/H/8j/yP/J/8r/yv/K/8r/
yf/J/8r/y//J/8n/yv/K/8r/yv/K/8v/yf/J/8n/yf/H/8f/x//H/8f/x//H/8f/x//H
/8f/x//H/8b/xv/G/8T/xP/F/8X/xf/E/8T/xP/C/8L/wf/B/8H/wf/C/8L/wf/B/8H/
wf+//7//v/++/7z/vf+9/73/vf+9/73/vf+9/73/vf+9/73/vf+9/77/vv++/7//v/+/
/7//wP/C/8L/wv/F/8j/yv/K/8r/yv/M/8z/zP/N/83/zv/O/87/z//N/8r/x//E/8H/
v/+//8D/wP/A/7//vf+8/7v/uv+3/7f/tv+1/7T/s/+z/7L/sf+w/7D/sf+v/6//r/+v
/7H/sf+x/7L/sv+x/7H/sv+y/7L/sv+y/7L/sv+y/7L/sv+y/7L/sv+y/7L/sv+y/7L/
s/+z/7P/sf+z/7P/sP+s/6z/r/+2/7z/xP/T/+7/EwA9AGUAjQC2AM0A1ADaAOIA6QDr
AOsAzwCgAGoANQAAAMn/lP9l/0X/Mf8l/yP/Kf8w/zj/Sf9f/3X/iP+U/5z/o/+p/67/
sf+1/7n/u/+9/77/wf/C/8L/w//E/8X/xf/F/8X/xf/F/8X/xf/F/8X/xf/F/8X/xf/F
/8X/xf/G/8f/yP/J/8v/zP/M/8z/zv/O/8//z//R/9L/0//T/9T/1f/X/9n/2f/Z/9n/
2f/a/9v/3v/f/9//3//f/9//4f/h/+H/4//j/+T/5f/l/+j/6f/q/+r/6//s/+7/7//w
//L/8v/0//n/+//8//3///8BAAMABQAIAAoADQAQABQAFQAWABYAGAAZABoAGgAbABsA
GwAbABoAGgAZABgAGAAXABQAEwATABEADwAOAAwACgAIAAYAAwABAP///f/+//z/+//5
//b/9v/0//P/9P/z//L/8f/u/+3/7P/r/+z/6//q/+r/6f/o/+f/5//n/+X/5f/l/+f/
5f/l/+T/4//i/+L/4f/h/+H/4f/g/97/3v/e/97/3//e/97/3v/e/97/3v/f/97/3v/e
/93/3v/e/97/3//f/9//4P/h/+D/4P/g/+D/4f/i/+L/4v/m/+f/5//o/+f/6P/o/+j/
6P/p/+r/6//r/+z/7P/t/+7/7v/u/+7/7//v//D/8f/x//H/8v/y//L/8v/y//P/8//z
//P/8//1//X/9f/1//X/9f/1//X/9//3//f/9//5//j/+P/4//j/+P/5//n/+f/4//j/
+P/6//r/+f/5//n/+f/6//r/+f/5//n/+f/5//n/+f/4//r/+//7//v/+//7//v/+//8
//3//v///wAAAQACAAQABAAEAAUABQAIAAsADQAOAA8AEAARABIAFAAUABQAFQAZABoA
GgAaABkAFwAUABEADgALAAkACQALAAwADQANAAsACgAJAAgACQAJAAgABwAIAAcABwAG
AAUABAAEAAUABQAFAAUABQAGAAcACAAKAAoACQAJAAoACgAKAAoACgAMAAwADAAMAA4A
DgAOAA4AEAAQABAAEAASABMAEwATABMAFQATABAADgAQABUAHAAkAC4APQBWAHcAoQDJ
APUAHAEzATYBPAFAAT0BNwEjAfUAtgB6AEMAEgDj/7r/l/99/3H/bf9x/3v/hv+Q/6X/
v//X/+r/9v8AAAcADQASABcAGwAdAB8AIQAkACcAKAAoACkAKgArACsAKwArACsAKQAp
ACkAKQAnACcAJwAnACcAJwAnACcAKQApACkAKQAsAC4ALwAwADEAMgA0ADUANgA4ADoA
OwA9AD0APgA/AEEAQQBBAEEAQwBDAEUARQBHAEcARwBHAEkASQBJAEsATQBOAE8ATwBQ
AFEAUgBSAFUAVgBYAFkAXABeAF4AYABjAGUAZgBnAGkAawBtAG8AcQByAHQAdgB6AHsA
fAB8AH4AfwCAAIAAgQCBAIEAgQCAAIAAfwB+AH4AfQB6AHkAeQB3AHUAdAByAHAAbgBs
AGoAaQBoAGcAaABmAGUAYwBiAGIAYABfAF4AXQBcAFsAWABXAFYAVQBWAFUAVABUAFEA
UABPAE8AUQBPAE8ATwBPAE0ATQBMAE0ATABMAEsASwBLAEsASgBKAEoASgBKAEwASgBJ
AEgASABIAEgASQBIAEgASABHAEkASABHAEcASQBJAEoASwBMAEwATABMAE0ATgBOAE4A
TgBPAE8AUABPAFAAUABQAFAAUQBSAFMAUQBSAFIAUwBUAFQAVABUAFUAVQBWAFcAVQBV
AFYAVgBWAFYAVgBXAFUAVQBVAFUAVwBXAFcAVwBXAFcAVwBXAFcAVwBXAFcAVwBWAFYA
VgBUAA==
         </WaveFormData>
      </LeadData>
      <LeadData>
         <LeadByteCountTotal>10000</LeadByteCountTotal>
         <LeadTimeOffset>0</LeadTimeOffset>
         <LeadSampleCountTotal>5000</LeadSampleCountTotal>
         <LeadAmplitudeUnitsPerBit>4.88</LeadAmplitudeUnitsPerBit>
         <LeadAmplitudeUnits>��V</LeadAmplitudeUnits>
         <LeadHighLimit>2147483647</LeadHighLimit>
         <LeadLowLimit>268435456</LeadLowLimit>
         <LeadID>V5</LeadID>
         <LeadOffsetFirstSample>0</LeadOffsetFirstSample>
         <FirstSampleBaseline>0</FirstSampleBaseline>
         <LeadSampleSize>2</LeadSampleSize>
         <LeadOff>FALSE</LeadOff>
         <BaselineSway>FALSE</BaselineSway>
         <ExcessiveACNoise>FALSE</ExcessiveACNoise>
         <MuscleNoise>FALSE</MuscleNoise>
         <LeadDataCRC32>109071376</LeadDataCRC32>
         <WaveFormData>
7P/s/+z/7P/q/+r/6v/q/+r/6v/q/+r/7P/s/+z/7f/t/+3/7//v//D/9P/7/wQADAAW
ACQAOwBZAHcAlwDAAOwAFQEvAUIBSgFGATMBAQGtAFQADwDd/7P/lP98/2n/V/9M/0n/
Sf9R/1v/Y/9z/4b/nv+w/73/xP/L/9H/1v/Z/93/3//i/+L/4//k/+T/5//o/+j/6P/q
/+v/6//r/+r/6v/q/+v/7f/t/+3/7f/s/+z/7P/s/+7/7v/u/+//7f/t/+3/7f/t/+3/
7f/t/+3/7f/u/+//7f/t/+7/7v/u/+7/7v/v/+//7//v//D/8P/w/+//7//v/+//7//v
/+//7v/u/+7/7//v/+//7//w//D/8P/w//D/8P/x//H/8f/x//L/8v/z//P/8//z//H/
8f/x//H/8P/w//D/7//t/+3/7f/s/+r/6v/p/+j/6P/n/+b/5f/k/+P/4v/h/+D/3v/d
/9z/3P/b/9r/2f/c/9z/3f/e/+H/4v/k/+X/5P/l/+b/5v/k/+b/5v/m/+T/5f/m/+b/
5v/m/+b/5v/m/+f/5//m/+b/5v/n/+f/5f/l/+T/4//h/+H/4P/g/9//3v/e/9//3//e
/97/3f/b/9v/2v/a/9r/2f/Z/9n/2f/Z/9n/2P/Y/9j/2P/Y/9j/2P/Y/9n/2f/Z/9n/
2f/X/9f/1//X/9f/2P/Y/9j/2//c/9z/3P/c/9z/3f/d/9v/2//c/9z/2//c/9z/3f/f
/9//3//g/+D/4P/h/+H/3//f/9//3//g/+D/4P/g/97/3v/f/9//3//f/9//3//f/9//
3//f/97/3v/e/97/3P/c/9z/3P/e/93/3f/d/9v/2//b/9v/2f/Z/9n/2f/b/9v/2//b
/9r/2v/a/9r/2P/Y/9j/2P/Y/9j/2P/Y/9j/2P/Y/9j/2P/Y/9j/2P/Y/9n/2f/Z/9n/
2v/a/9v/2f/b/9v/2//d/97/3v/e/+D/4v/i/+L/4v/k/+T/5P/l/+b/5//n/+f/5//l
/+P/3//a/9j/2P/Y/9j/2P/Y/9b/0//S/9L/0f/Q/8//zv/O/83/zP/L/8v/yv/J/8n/
yf/H/8j/yP/I/8j/yP/I/8j/yv/K/8r/yv/M/8z/zP/M/8r/yv/K/8r/yv/K/8r/yv/K
/8r/yv/K/8j/yP/I/8n/y//L/8v/yf/K/8z/0f/a/+T/7P/6/w8AKQBHAGkAkgDAAO8A
EQEqATgBPgExAQ0BxQBoABkA2/+p/4T/aP9V/0X/OP8x/zH/Nf8//0X/T/9i/3j/jP+Z
/6T/q/+x/7b/uf+9/7//wv/E/8X/yP/I/8n/yv/K/8r/yv/L/8v/y//M/8z/zP/N/83/
zf/N/83/zv/O/87/zv/O/87/zv/P/83/zf/N/83/z//P/8//z//N/83/zv/P/8//z//Q
/9D/zv/O/87/z//P/8//z//Q/9D/0P/P/8//z//P/8//z//R/9D/0P/Q/9P/0//T/9P/
0v/S/9L/0v/U/9T/1f/V/9X/1f/W/9b/1//X/9f/1//X/9f/1//X/9j/2P/Y/9f/1//X
/9f/1v/U/9T/0//S/9D/z//O/83/zP/L/8r/yf/J/8j/yP/I/8n/yf/J/8n/yv/K/8v/
zP/N/87/0P/R/9L/0//U/9T/1P/W/9b/1v/W/9f/2P/Y/9j/2P/Y/9j/2P/Z/9n/2P/Y
/9j/2f/Z/9n/2f/Y/9f/1//X/9b/1v/V/9T/1P/V/9X/1P/U/9P/0//T/9L/0v/S/9H/
0f/R/9H/0f/R/9D/0v/S/9L/0v/U/9T/1P/V/9X/1f/V/9X/1//X/9f/1//Z/9r/2v/a
/9v/3P/c/9z/3v/e/9//3//f/9//4P/g/+H/4v/i/+P/4//j/+P/5P/k/+T/5f/l/+f/
5//n/+f/6P/o/+j/6P/q/+r/6//r/+v/6//r/+v/6//r/+v/6//q/+r/6v/q/+z/7P/s
/+z/7P/r/+v/6//r/+v/6//r/+v/6//r/+v/6//r/+v/6//s/+z/7P/s/+z/7P/s/+z/
7P/s/+z/7P/u/+7/7v/u/+7/7v/u/+7/7v/v/+//7//v//D/8P/x/+//8f/x//H/8f/y
//L/9P/z//T/9f/2//n/+f/5//n/+//+/wAAAgACAAIAAgACAAIAAgADAAYABwAHAAcA
CQAHAAUAAQD8//r/+v/6//z//P/8//r/+f/4//j/9//4//f/9v/2//X/9P/z//P/8v/x
//H/8f/x//L/8v/y//P/9P/1//b/9v/2//b/9v/2//b/9v/2//b/9v/2//b/9v/2//b/
9v/2//b/9v/2//b/9v/2//f/9//5//n/+//6//7/BwAQABoAJAA0AEsAZQCBAKEAyADy
ABsBNwFIAVABTgE5AQMBsQBaABcA5//B/6L/iv93/2n/Xv9Z/1v/Y/9v/3f/hf+Y/7D/
xP/R/9j/3f/j/+j/6//v//P/9v/2//n/+v/+//3//v/+//7/AAABAAEAAQACAAIAAgAD
AAMAAwADAAMAAgACAAIAAgAEAAQABAAFAAYABwAIAAkACQAJAAkACQAJAAkACgALAAsA
CwAMAAwADAAMAAwADQANAA0ADQAOAA4ADgANAA0ADQANAA0ADQAPAA4ADgAOABAAEQAS
ABMAEgASABIAEgAQABAAEQARABMAEwAUABQAFwAXABcAFwAZABkAGQAZABgAGAAYABcA
FQAVABUAFAASABIAEQAQABAADwAOAA0ADgANAAwACwAKAAgABwAGAAcABwAHAAcACQAK
AAwADgAPABAAEgATABIAEwAUABQAFgAYABgAGAAYABkAGgAaABoAGgAaABoAGAAZABkA
GAAYABgAGQAZABkAGQAYABcAGQAZABgAGAAZABgAGAAZABcAFgAWABUAFQAVABQAFAAU
ABMAEwATABMAEwATABIAFAAUABQAFAAWABYAFgAXABcAFwAXABcAFQAVABUAFQAXABgA
GAAYABsAHAAcABwAHAAcAB0AHQAfAB8AIAAgAB8AIAAgACEAIQAhACEAIgAiACIAIwAj
ACUAJQAlACUAJAAkACQAJAAmACYAJwAnACcAJwAnACcAJwAnACcAJwAoACgAKAAoACYA
JgAmACYAKAAnACcAJwAnACcAJwAnACcAJwAnACcAJwAnACcAJwAoACgAKAAoACYAJgAm
ACYAKAAoACgAKAAoACgAKAAoACoAKgAqACoAKAApACkAKQArACwALAAtAC8AMQAxADEA
MwA0ADQANgA2ADYANgA3ADgAOQA7ADwAPQA9AD0APQA7ADkANQAyADAAMAAwADQANAA0
ADIALgAsACsAKQApACkAKQAqACkAKAAnACcAJAAjACMAIwAlACYAJgAmACYAJgAmACYA
JgAmACYAJgAmACYAJgAmACYAJgAmACYAKAAoACgAKAAmACYAJgAmACYAJgAmACcAKQAp
ACkAJwAmACgALwA2AEAASgBcAHUAkwC1AN0ADAFAAW8BkQGqAb4BxgG9AZsBVwECAbUA
dQA7AAgA4v/F/7H/ov+Z/5f/n/+l/6v/t//K/9z/7v/7/wIACQAPABQAFQAZAB0AHgAe
ACEAIgAkACMAJAAkACQAJgAnACcAJwAoACgAKAApACsAKwArACsALAAsACwALAAqACoA
KgArACsAKwArACsAKwArACsAKwArACsALAAtACsAKwAsACwALAAsACwALQArACsAKwAs
ACwALAArACsALQAtAC0ALQAvAC4ALgAuAC0ALQAtAC0ALgAuAC4ALgAwADAAMQAxAC8A
LwAwADAALwAvAC8ALwAvAC8ALwAvAC4ALgAuAC0ALQAtAC0ALAAqACoAKQAoACYAJQAk
ACMAIAAfAB4AHQAdABwAHAAcABsAGwAbABsAHAAcAB0AHgAfACAAIgAjACQAJQAmACYA
JgAoACgAKAAmACcAKAAoACYAJgAmACYAJgAnACcAJgAmACYAJwAnACUAJQAkACMAIwAj
ACIAIgAhACAAIAAhACEAIAAgAB8AHwAfAB4AHgAcABsAGwAbABsAGwAbABoAGgAaABoA
GgAaABoAGgAbABsAGwAbABsAHQAdAB0AHQAdAB4AHgAeAB0AHgAeAB4AHgAeAB8AHwAh
ACEAIgAiACEAIgAiACMAIwAjACMAJAAkACQAJQAlACcAJwAnACcAJgAmACYAJgAoACgA
KQApACcAJwAnACcAJwAnACcAJwAmACYAJgAmACYAJgAmACYAJgAlACUAJQAlACUAJQAl
ACUAJQAlACUAJQAlACUAJQAkACQAJAAkACQAJAAkACQAJAAkACQAJAAkACQAJAAkACQA
JAAkACQAJAAlACUAJQAkACQAIwAjACMAJQAlACUAJwAoACgAKgAqACoAKgAqACkALQAt
AC4ALwAwADEAMgAyADIAMgAzADQANQA1ADUAMwAxAC8AKwAqACgAKAAoACoAKgAqACgA
IwAiACIAIQAiACEAIAAgAB8AHgAdAB0AGgAZABkAGQAbABwAHAAcABoAGgAaABoAGgAa
ABoAGgAYABgAGAAYABgAGAAYABgAGAAYABgAGAAaABoAGgAaABgAGAAYABkAGwAZABkA
GQAcACAAKQA0AD4ATgBkAH0AnQDBAO0AHgFMAW0BgwGUAZgBjgFpASMByQB6ADsABwDb
/7r/ov+P/4P/fv9//4X/j/+V/6H/tf/M/97/6P/v//b//f8BAAQABwALAA8AEAAMAA0A
EAASABMAFAAUABQAEgATABMAEwAWABYAFgAXABUAFQAVABUAFgAWABYAFgAWABYAFgAX
ABUAFQAVABUAFwAXABcAFwAXABcAGAAZABgAFwAXABYAFgAWABYAFwAVABUAFQAWABgA
GAAXABcAFwAXABcAFwAZABgAGAAYABcAFwAXABcAGAAYABgAGAAYABgAGQAZABsAGwAc
ABwAGwAbABsAGwAZABkAGQAZABgAGAAYABcAFgAVABQAEgASABIAEQAQAA4ADQAMAAsA
CgAJAAgABwAHAAYABgAGAAcABwAHAAcACAAIAAkACgALAAwADgAPABAAEQASABIAEAAS
ABIAEgAQABEAEgASABIAEgASABIAEgATABMAEgAQABAAEQARAA8ADwAOAA0ADwAPAA4A
DgANAAwADAANAA0ADAAMAAsACwALAAoACgAMAAsACwALAAkACQAJAAgACAAIAAgACAAI
AAgACAAJAAcABwAHAAcABwAHAAcABwAHAAgACAAIAAcACAAIAAgABgAGAAcABwAHAAcA
CAAIAAcACAAIAAkABwAHAAcACAAIAAgACQAJAAsACwALAAsADAAMAAwADAAMAAwADQAN
AAsACwALAAsADQANAA0ADQAMAAwADAAMAAoACgAKAAoADAALAAsACwALAAsACwALAAsA
CwALAAsACwALAAsACwAMAAwADAAMAAwADAAMAAwADAAMAAwADAAKAAoACgAKAAgACAAI
AAgACAAJAAkACQALAAwADAANAA0ADwAPAA8ADwAQABAAEgATABQAFgAWABYAFgAWABYA
FgAXABoAGwAbABsAGgAXABQADwAOAAwADAAMAAwADAAMAAoABwAGAAYABQAGAAUABAAE
AAMAAgABAAEA/v/9//3//f/9//7//v/+//7//v/+//7//P/8//z//P/+//7//v/+//7/
/v/+//7//v/+//7//v/+//7//v/+//7//v/+//////////////8CAAYADQAWAB4AKgA6
AFEAbQCJAKsA0gD+ACEBOwFKAVIBTgE3AQEBrwBaABkA6f/D/6T/jv95/2n/YP9d/2H/
a/91/3//jf+i/7r/zP/X/97/5f/p/+7/8f/1//f/+v/8//v//P/+//3//v/+//7//v//
//////8AAAAAAAABAAEAAQABAAEAAAAAAAAAAAACAAIAAgADAAMAAwADAAMAAQABAAEA
AQADAAMABAAFAAMAAwAEAAQAAgACAAIAAwADAAMAAwAEAAQABAADAAMAAwADAAMAAwAF
AAQABAAEAAMAAwADAAMABAAEAAQABAAEAAQABQAFAAUABQAGAAYABwAHAAcABwAFAAUA
BQAFAAUABAADAAEAAQABAAEAAAAAAAAA///+//r/+f/4//f/9v/1//T/8//x//D/8P/w
//H/8f/x//H/8v/y//P/9P/1//b/+P/5//r/+//8//z/+v/8//z//P/8//3//v/+//z/
/P/8//z/+v/7//v/+v/6//r/+//7//v/+//6//n/+f/5//j/+P/1//T/9P/1//P/8v/y
//H/8//z//L/8v/y//H/8f/x//H/8f/x//D/7v/u/+7/7v/u/+7/7v/v/+3/7f/t/+3/
7f/t/+3/7f/t/+7/7v/u//H/8v/y//L/8v/y//P/8//x//H/8v/y//P/9P/0//X/9f/1
//X/9v/2//b/9//3//n/+f/5//n/+v/6//r/+v/6//r/+//7//r/+f/4//f/+f/5//n/
+f/4//j/+P/4//j/+P/4//j/9v/1//X/9f/3//f/9//3//f/9//3//f/9//3//f/9//0
//T/9P/0//b/9v/2//b/9P/0//T/9P/0//T/9P/0//b/9v/2//b/9P/1//X/9f/1//b/
9v/3//f/+f/5//n//f/+/wAAAAAAAAAAAgACAAIAAwAEAAUABQAFAAUAAwABAP3/+v/4
//j/+P/6//r/+v/4//X/9P/0//P/8v/x//D/8P/v/+7/7f/t/+z/6//r/+v/6//s/+z/
7P/s/+z/7P/s/+r/6v/q/+r/6v/q/+r/6v/s/+z/7P/s/+z/7P/s/+z/7v/u/+7/7v/w
//D/8P/x//H/8f/v/+//8P/w//X//v8GAA4AHgAzAFEAcQCVAMAA8gAnAUsBZAF4AYQB
fwFjASUB0AB9ADsAAQDQ/6r/jf93/2j/Xf9b/1//Z/9v/3n/iv+c/7D/v//I/8//0//Y
/93/4f/j/+T/5v/n/+j/6P/p/+r/6v/q/+z/7f/t/+3/7v/u/+7/7//v/+//7//v//D/
8P/w//D/7v/u/+7/7//x//H/8f/x//H/8f/x//H/8f/x//L/8//z//P/9P/0//T/9P/0
//X/9//3//f/+P/2//b/9f/1//X/9f/1//X/9f/0//T/9P/1//X/9f/1//b/9v/2//b/
9v/2//f/9//3//f/+P/4//n/+f/5//n/+f/5//n/+f/6//r/+v/5//f/9//3//b/9v/2
//X/9P/w/+//7v/t/+z/6//q/+n/5//m/+b/5v/m/+X/5P/j/+T/5P/l/+b/6f/q/+z/
7f/u/+//8P/w//D/8v/y//L/8f/x//H/8P/w//D/8P/w//D/8f/x//D/7v/u/+//7//v
/+//7v/t/+v/6//q/+r/6f/o/+j/6f/n/+b/5v/l/+X/5f/k/+T/5P/j/+P/4//j/+P/
4//i/+L/4v/i/+L/4v/i/+L/4//j/+P/4//j/+P/4//j/+P/4//k/+T/5P/j/+T/5P/k
/+T/5P/l/+X/5v/n/+n/6v/p/+r/6v/r/+n/6f/p/+r/6v/q/+v/6//r/+v/6//r/+r/
6v/q/+r/6v/q/+v/6//r/+v/6//r/+v/6//r/+v/7P/s/+z/7P/q/+r/6v/q/+r/6f/p
/+n/6f/p/+n/6f/p/+n/6f/p/+n/6f/p/+n/6P/o/+j/6P/o/+j/6P/o/+b/5v/m/+b/
6P/o/+j/6P/m/+b/5v/m/+T/5f/l/+X/5f/m/+b/5//n/+n/6f/p/+n/6v/q/+z/7f/w
//H/8v/0//T/9P/0//T/9P/0//X/9v/3//f/9//1//P/8f/t/+z/6v/q/+r/6v/q/+r/
6P/j/+L/4v/h/+L/4f/g/+D/3//e/93/3f/c/9v/2//b/9v/3P/c/9z/2v/a/9r/2v/a
/9r/2v/a/9j/2P/Y/9j/2v/a/9r/2v/a/9r/2v/a/9r/2v/a/9r/2P/Y/9j/2f/Z/9n/
2f/Z/9r/3P/l/+7/+P8GABoANQBVAHcAoQDSAAQBKQFBAVYBYgFcAUMBCwG1AGIAGwDj
/7H/iv9u/1n/Sf9C/0H/R/9N/1P/X/9v/4T/mv+o/6//tv+7/7//xP/H/8n/y//M/87/
z//Q/9D/0f/S/9L/0v/U/9X/1f/V/9T/1P/U/9X/1f/V/9X/1f/W/9b/1v/W/9T/1P/U
/9X/1//X/9f/1//X/9f/1//X/9X/1f/W/9f/1//X/9j/2P/Y/9j/2P/Z/9n/2f/Z/9r/
2P/Y/9f/1//X/9f/1//X/9n/2P/Y/9j/2f/Z/9n/2f/a/9r/2v/a/9r/2v/b/9v/2//b
/9z/3P/b/9v/2//b/9v/2//b/9v/2v/a/9r/2f/X/9f/1//W/9L/0v/R/9D/z//P/8//
z//M/8v/yv/J/8n/yP/I/8j/x//H/8f/x//K/8r/y//M/83/zv/Q/9H/0v/T/9T/1P/U
/9b/1v/W/9T/1f/W/9b/1v/W/9b/1v/U/9X/1f/U/9T/1P/V/9X/0//T/9L/0f/T/9P/
0v/S/9H/0P/Q/9H/0f/Q/9D/z//P/8//zv/O/87/zf/N/83/zf/N/83/zP/M/8z/zP/M
/8r/yv/K/8v/y//L/8v/y//N/83/zf/N/8v/zP/M/8z/zf/O/87/zv/O/87/z//P/83/
zf/O/87/z//Q/9D/0f/R/9H/0f/S/9L/0v/T/9P/0//T/9P/0//U/9T/1P/U/9T/1P/V
/9X/1f/V/9X/1f/V/9X/1f/V/9T/1P/U/9T/1P/U/9T/1P/W/9X/1f/V/9X/1f/V/9X/
1f/V/9X/1f/V/9X/1f/V/9T/1P/U/9T/0v/S/9L/0v/U/9T/1P/U/9T/1P/U/9T/1P/U
/9T/1P/S/9P/0//T/9P/1P/U/9X/1P/V/9T/0//T/9T/1P/W/9X/1v/X/9j/2f/Z/9n/
2f/b/97/4P/i/+L/4v/i/+L/4v/i/+P/5P/l/+X/5f/n/+X/4//f/9z/2v/a/9r/2v/a
/9r/2P/V/9T/1P/T/9L/0f/Q/9D/z//O/83/zf/M/8v/y//L/83/zv/O/87/zP/M/8z/
zP/O/87/zv/O/87/zv/O/87/zP/M/8z/zP/M/8z/zP/M/87/zv/O/87/zP/M/8z/zf/P
/83/zf/P/9D/0v/Z/+L/7P/0/wQAGQA1AFMAdQCeAMwA9QARASQBLgEsARkB6wCbAEQA
/f/F/5v/ev9g/0v/O/8w/y3/L/83/z//Sf9V/2r/gv+U/5//qP+t/7P/uP+9/8H/w//G
/8j/yf/K/8z/zf/O/87/zv/O/8//z//P/87/zv/O/8//0f/R/9H/0f/S/9L/0v/S/9L/
0v/S/9P/0//T/9P/0//V/9X/1f/V/9X/1f/W/9f/1f/V/9b/1v/Y/9j/2P/Z/9f/1//X
/9j/2v/a/9n/2f/b/9v/2//b/93/3P/c/9z/3v/f/+D/4f/j/+T/5f/m/+f/6P/q/+v/
7P/t/+//8P/0//X/9v/3//j/+f/6//v//f/+//////8BAAEAAQAAAP//AAAAAAAAAAD/
//7//f/+//3//P/7//v/+v/6//r//f/9//3//f/+//7///8AAP//AAACAAMABgAHAAgA
CAAIAAoACgAKAAgACQAKAAoACgAKAAoACgAKAAsACwAKAAgACAAJAAkABwAHAAYABQAD
AAMAAgACAAEAAAAAAAEAAQAAAAAA///+//3/+//6//r/+f/5//n/+//7//v/+v/5//j/
9//2//T/9P/0//X/8//z//P/8//x//H/8f/x//H/8v/y//L/8//0//T/9P/y//L/8//z
//H/8f/y//L/8//0//T/9f/3//f/9//4//b/9v/3//f/9f/1//X/9f/0//T/9P/0//T/
9P/1//X/9f/1//X/9f/z//P/8//z//T/9P/0//T/9P/0//T/9P/y//H/8f/x//D/7//u
/+3/7//v/+//7//t/+3/7f/t/+z/7P/s/+z/7P/s/+z/7P/q/+r/6v/q/+z/7P/s/+z/
6v/q/+r/6v/p/+n/6P/n/+n/6v/q/+v/6//t/+3/7f/t/+7/7v/u//D/8P/w//D/8P/y
//L/8v/z//T/9f/1//X/9f/z//H/7f/q/+j/6P/o/+j/6P/o/+b/4//i/+L/4f/g/9//
3v/e/93/3P/b/9v/2P/X/9f/1//X/9j/2P/Y/9b/1v/W/9b/1P/U/9T/1P/W/9b/1v/W
/9b/1v/W/9b/1P/U/9T/1P/S/9L/0v/S/9L/0v/S/9P/0//T/9P/0//W/9j/3//m/+7/
/P8QACsASQBtAJcAxgD4ACEBPQFSAWIBZAFPARsBxwByACsA8f+9/5T/dv9d/0v/Pv85
/zv/Qf9J/1H/X/90/4j/mP+j/6j/r/+1/7b/uf+//8H/wv/E/8f/xv/G/8f/yP/I/8j/
yP/J/8n/yf/J/8j/x//H/8j/yf/K/8v/yv/K/8r/yv/K/8r/yv/L/83/zf/N/83/y//L
/8v/y//J/8n/yv/L/8n/yf/K/8r/yv/K/8r/y//L/8v/y//M/87/zv/N/83/zf/N/83/
zf/L/8r/yv/K/8v/y//L/8v/zv/O/87/zv/O/87/z//P/8//z//Q/9D/0P/P/87/zf/P
/8//z//P/87/zv/O/83/zf/N/83/zP/L/8z/zP/M/8j/x//G/8X/wv/B/8D/v/+9/7z/
vP+8/7//v/+//7//wv/C/8P/xP/D/8T/xv/H/8b/x//I/8j/yv/M/8z/zP/M/83/zv/O
/87/zv/O/87/zP/N/83/zP/O/87/z//P/8//z//O/83/z//P/87/zv/L/8r/yv/L/8n/
yP/I/8f/x//H/8b/xv/I/8f/x//H/8n/yf/J/8j/xv/G/8b/xv/H/8j/yf/L/8n/yf/J
/8n/yf/J/8n/yf/K/8z/zf/O/83/zv/O/87/0P/Q/9H/0f/R/9H/0v/S/9P/1P/U/9X/
1f/V/9X/1v/W/9b/1//X/9f/1//X/9f/2v/a/9r/2v/Z/9j/2P/X/9n/2f/Z/9n/1//X
/9f/1//Y/9j/2P/Y/9j/2P/Y/9j/2P/X/9f/1//X/9f/1//X/9f/1//X/9f/1//X/9f/
1//U/9T/1P/U/9T/1P/U/9T/1P/U/9T/1P/U/9T/1P/U/9b/1v/W/9b/1v/X/9f/1//Z
/9r/2v/b/9v/3f/d/97/3//g/+H/4v/k/+T/5P/l/+b/5//n/+f/6f/n/+X/4f/e/9z/
3P/c/9z/3P/c/9r/1//W/9b/1f/S/9H/0P/Q/8//zv/N/83/zv/N/83/zf/L/8z/zP/M
/8z/zP/M/8z/zP/M/8z/zP/M/8z/zP/M/8z/zP/M/8z/yv/K/8r/yv/M/8z/zP/M/8z/
zP/M/83/y//N/83/y//K/8r/z//Y/+D/6v/8/xcANQBZAIEAsgDoABcBOQFSAWYBcAFt
AVEBFQHIAH8APQABAMr/nP97/2P/Uv9J/0n/T/9T/1n/Y/92/4j/mv+l/6r/r/+1/7j/
u/+9/7//wv/E/8X/xv/I/8n/yv/K/8r/yv/L/8v/y//M/8z/zP/N/83/zf/N/83/zv/O
/87/zv/Q/9D/0P/R/9H/0f/R/9H/z//P/8//z//R/9H/0v/T/9P/0//U/9T/1P/U/9T/
1f/V/9X/1f/W/9b/1v/V/9X/1f/V/9X/1f/X/9b/1v/W/9f/1//X/9f/2P/Y/9j/2P/a
/9r/2//b/93/3f/e/97/3f/d/93/3f/f/9//3//f/+D/4P/g/9//3//f/9//3v/c/9z/
2//a/9r/2f/Y/9f/1v/V/9T/0//T/9L/0v/S/9P/0//T/9P/1P/U/9X/1v/X/9j/2v/b
/9z/3f/e/97/4P/i/+L/4v/i/+P/5P/k/+T/5P/k/+T/5P/l/+X/5P/k/+T/5f/l/+X/
5f/k/+P/5f/l/+T/5P/j/+L/4v/j/+P/4v/i/+H/4//j/+L/4v/i/+H/4f/h/+H/4f/h
/+D/4v/i/+L/4v/g/+D/4P/h/+P/4//j/+P/4//j/+P/4//l/+b/5v/m/+f/6P/o/+j/
6P/o/+n/6f/r/+v/7P/s/+//8v/0//f/9//3//f/+P/2//b/9//3//f/9//3//f/9v/2
//b/9v/4//j/+f/5//v/+//7//v/+//7//v/+//8//z//P/8//z//P/8//z//v/9//3/
/f////////////////////////////////8AAAAAAAAAAAAAAAAAAAAAAgACAAIAAgAE
AAQABAAEAAYABgAGAAYACAAJAAkACQALAA4AEAASABQAFAAUABQAFgAWABYAFwAaABsA
GwAbABsAGQAXABMAEAAOAA4ADgAQABAAEAAOAAsACgAKAAkACgAJAAgACAAHAAYABQAF
AAYABQAFAAUABQAGAAYABgAIAAgACAAIAAgACAAIAAgABgAGAAYABgAEAAQABAAEAAYA
BgAGAAYABgAGAAYABgAIAAgACAAJAAkACQAJAAkACgAMABMAHAAmADIARgBdAHkAmwDD
APAAJAFNAWcBfAGMAYoBeQFJAfkAogBXABsA6f/C/6b/kf+B/3j/d/97/4X/jf+V/6X/
uv/Q/+D/6f/y//n//f8CAAUACQALAAwADgAPABAAEAATABQAFAAUABYAFwAXABcAFgAW
ABYAFwAZABkAGQAZABoAGgAaABoAGgAaABoAGwAdAB0AHQAdABsAGwAbABsAHQAdAB4A
HwAfAB8AIAAgACAAIAAgACEAIQAhACEAIgAkACQAIwAjACMAIwAjACMAJQAkACQAJAAl
ACUAJQAlACgAKAAoACgAKQAqACwALQArACsALAAsAC0ALQAtAC0ALwAvAC8ALwAuAC4A
LgAtAC0ALQAtACwALAAsACsAKgAoACcAJgAlACQAIwAiACEAIwAiACIAIgAhACEAIQAh
ACIAIgAjACQAJwAoACoAKwAsAC0ALgAuADAAMgAyADIAMAAxADIAMgAyADIAMgAyADIA
MwAzADIAMgAyADMAMwAzADMAMgAxADEAMQAwADAAMAAwADEAMwAzADIAMgAxADEAMQAw
ADAAMAAvAC8ALwAvAC8ALwAuAC4ALgAuAC4AMAAwADAAMQAxADEAMQAxADMAMwAzADMA
MwA0ADQANAAzADQANAA0ADYANgA3ADcANwA3ADgAOAA5ADoAOgA7AD0APQA9AD4APAA8
AD0APQA/AD8APwA/AD4APgA+AD4AQABAAEEAQQA/AD8APwA/AEEAQQBBAEEAPgA+AD4A
PgA8AA==
         </WaveFormData>
      </LeadData>
      <LeadData>
         <LeadByteCountTotal>10000</LeadByteCountTotal>
         <LeadTimeOffset>0</LeadTimeOffset>
         <LeadSampleCountTotal>5000</LeadSampleCountTotal>
         <LeadAmplitudeUnitsPerBit>4.88</LeadAmplitudeUnitsPerBit>
         <LeadAmplitudeUnits>��V</LeadAmplitudeUnits>
         <LeadHighLimit>2147483647</LeadHighLimit>
         <LeadLowLimit>268435456</LeadLowLimit>
         <LeadID>V6</LeadID>
         <LeadOffsetFirstSample>0</LeadOffsetFirstSample>
         <FirstSampleBaseline>0</FirstSampleBaseline>
         <LeadSampleSize>2</LeadSampleSize>
         <LeadOff>FALSE</LeadOff>
         <BaselineSway>FALSE</BaselineSway>
         <ExcessiveACNoise>FALSE</ExcessiveACNoise>
         <MuscleNoise>FALSE</MuscleNoise>
         <LeadDataCRC32>1259770427</LeadDataCRC32>
         <WaveFormData>
9//3//f/9//1//X/9f/1//X/9f/1//X/9f/1//X/9v/2//b/+P/6//z/AQAGAA8AFQAc
ACgAOABHAFkAbQCIAKYAwADSAN0A3wDaAMgApABpAC0AAADh/8b/sf+i/5j/jP+H/4X/
hf+M/5D/lv+d/6z/vv/N/9X/2f/d/+H/5v/o/+r/7f/u/+7/7v/u/+//8f/x//H/8v/y
//L/8v/y//D/8P/w//H/8f/x//H/8f/x//H/8f/x//H/8f/x//H/8f/x//H/8f/z//L/
8v/y//L/8v/z//P/8f/x//H/8f/x//H/8f/x//H/8f/x//H/8f/w//D/8P/x//H/8f/x
/+//8P/x//H/7//v/+//7v/w//D/8P/w//D/8P/w//D/7v/u/+7/7v/u/+7/7v/u/+7/
7f/t/+3/6//r/+v/6//p/+n/6f/o/+f/5v/m/+X/5v/l/+T/5P/i/+L/4P/g/9//3//f
/97/2//b/9z/3f/f/+H/4v/j/+T/5P/m/+f/5v/n/+f/5//n/+f/6P/o/+j/6P/o/+j/
6P/o/+j/6P/o/+n/6f/p/+v/6//r/+v/6f/o/+j/6P/m/+b/5v/m/+b/5v/l/+X/5P/k
/+T/5P/h/+H/4f/g/+D/4P/g/+D/4v/h/+H/4f/f/9//3//f/+D/4P/g/+D/3//f/9//
3//d/93/3v/e/97/3v/e/97/4P/h/+L/4//j/+P/4//k/+L/4//j/+T/4v/i/+L/4//j
/+P/4//k/+b/5v/m/+b/5//n/+f/5//m/+b/5//n/+X/5f/l/+b/5v/l/+X/5f/m/+b/
5v/m/+b/5f/k/+T/5P/k/+X/5f/l/+X/5f/l/+P/4//j/+P/4//j/+P/4//l/+X/5f/l
/+P/4//j/+L/4v/i/+L/4v/i/+L/4v/i/+L/4v/h/+H/4f/h/+L/4v/i/+P/4//i/+L/
4v/i/+P/4//j/+T/5P/k/+b/6P/n/+j/6v/q/+r/6v/q/+r/6//r/+3/7//w//D/8P/t
/+z/6P/m/+X/5f/n/+X/5P/k/+L/4f/h/+D/3//c/9v/2//a/9r/2f/Z/9j/2f/Z/9n/
2f/Y/9f/1v/V/9b/1v/X/9f/2P/Y/9j/2P/V/9X/1f/V/9X/1f/V/9X/1f/V/9X/1f/V
/9X/1f/V/9P/0//T/9T/1v/W/9j/2P/Y/9v/4v/p/+//9v8AAA4AHwAxAEcAYACAAJ4A
tgDDAMsAygDAAKIAbQAxAPz/1f+2/5v/iv9+/3T/a/9p/2n/bP9w/3T/e/+I/5b/pf+x
/7f/u//B/8T/xv/I/8v/zP/M/87/0P/R/9H/0f/R/9L/0v/S/9L/0v/S/9L/0v/T/9P/
0//T/9P/0//T/9P/0//T/9P/0//T/9P/0//T/9P/0//S/9L/0v/S/9L/0//T/9P/0//T
/9P/0//T/9P/0//V/9X/1f/V/9X/1P/U/9T/1f/V/9X/1f/T/9T/1f/V/9X/1f/V/9T/
1v/W/9b/1v/W/9b/1v/W/9b/1v/W/9b/2P/Y/9j/2P/W/9X/1f/V/9X/1f/V/9X/1f/V
/9X/1P/T/9L/0v/R/9D/z//O/87/zv/O/8z/zP/N/83/zf/M/83/zf/O/8//z//R/9L/
0//S/9L/1P/V/9j/2f/Z/9n/2//b/9z/3P/e/97/3v/e/9z/3P/c/9z/3v/f/9//3//d
/93/3f/d/93/3P/c/9z/3P/c/9z/3P/c/9z/2//b/9z/3P/c/9z/2//b/9v/2v/Y/9j/
2P/Y/9n/2f/a/9v/2f/Z/9n/2f/a/9r/2v/a/9v/2//b/9v/3f/d/97/3v/c/9z/3P/c
/9//3//f/9//4f/h/+H/4v/i/+P/4//k/+T/5P/k/+X/5f/l/+X/5v/m/+b/5v/m/+f/
5//n/+f/6P/o/+n/6f/r/+v/6//s/+z/6//r/+v/7P/s/+z/7P/s/+v/6v/q/+z/7P/t
/+3/7f/t/+3/7f/t/+3/7f/t/+3/7f/t/+3/7f/t/+3/7f/t/+3/7f/s/+7/7v/u/+7/
7v/u/+7/7v/w//D/7//v/+//7//w//D/8P/x//H/8P/w//D/8P/x/+//7//w//D/8P/y
//L/8//z//P/8//1//X/9//5//n/+//7//7/AAAAAAAAAAAAAAAAAQABAAEAAwAEAAQA
BgADAAIA/v/6//n/+f/7//v/+v/6//j/9v/3//f/9//2//X/9f/0//b/9f/1//T/8//z
//P/8//x//H/8f/x//L/8v/z//P/9P/0//T/9P/1//X/9f/1//X/9f/1//X/9f/1//X/
9f/1//X/9f/1//f/9//3//j/+v/6//z//v8AAAMACgATABkAIAAsADoASwBbAG8AiACk
AMIA1ADdAN8A3ADKAKIAaQAxAAQA5f/K/7X/qP+e/5T/j/+N/43/lP+Y/5z/pf+0/8b/
1//f/+P/5//r/+7/8P/y//X/+P/4//r//P/9/////////wAAAgACAAIAAgAAAAAAAAAB
AAEAAQABAAEA//////////8BAAEAAQABAAIAAwAEAAUABQAEAAQABAAGAAYABwAHAAUA
BQAFAAUABQAFAAUABQAHAAcABwAHAAcABgAGAAYABwAHAAcABwAFAAYABwAHAAkACQAJ
AAgACgAKAAoACgAIAAgACAAIAAgACAAIAAgACAAIAAgACAAJAAkACgALAAkACQAJAAkA
BwAHAAcABgAHAAYABgAFAAQAAwACAAIAAgACAAAAAAABAAEAAQAAAP////8AAAEAAwAF
AAYABwAIAAgACgALAAoACwALAAsADAANAA8AEAASABIAEgASABAAEAAQABAAEAARABEA
EQARABEAEQARABEAEAAQABAAEAAQABAAEAAQABAADwAPAA4ADgAOAA4ADQANAA0ADAAM
AAwADAAMAAoACQAJAAkACgALAAwADQANAA4ADwAQABEAEQARABEAEAAPAA8ADgAOAA4A
DgAOABAAEQASABMAEwATABMAFAAUABUAFQAWABYAFgAWABcAGQAZABkAGgAYABgAGAAY
ABsAGwAbABsAGgAaABsAGwAdAB0AHQAeAB4AHQAdAB0AHgAeAB4AHgAeAB0AHAAcABwA
HAAdAB0AHQAdAB0AHQAfAB8AHwAfAB0AHQAdAB0AHQAdAB0AHQAfAB8AHwAeABwAHAAc
ABwAHgAeAB4AHgAgACAAHwAfAB8AHwAgACAAHgAfAB8AHgAfACAAIQAjACUAJQAmACYA
KgAqACoAKAAoACgAKAApACoALAAtAC8AMQAyADIAMgAvAC4AKgAoACcAJwApACkAKAAo
ACYAIQAhACAAHwAfAB8AIAAgAB4AHQAdABwAGQAZABkAGQAaABsAHAAdABwAHAAdAB0A
HgAeAB4AHgAdAB0AHQAdAB0AHQAdAB0AHQAdAB0AHQAdAB0AHQAdAB0AHQAdAB4AHgAe
AB4AIAAiACUAKgAxADkAQABOAF4AbwCDAJsAugDgAAABFgEjAS0BLgEgAQIBzwCXAGYA
PwAYAPn/5v/Y/8z/w/+//7//wv/E/8b/zf/a/+j/9f8BAAUACQAPABIAFAAUABcAGAAY
ABoAGgAbABsAGwAbABwAHAAcABwAHAAcABwAHAAdAB8AHwAfAB8AHwAfAB8AHwAfAB8A
HwAfAB0AHQAdAB0AHwAeAB4AHgAgACAAIQAhACAAHwAeAB0AHwAfAB8AHwAfAB8AHwAf
AB8AHgAeAB4AHwAfAB8AHwAfACAAIQAhACEAIQAhACAAIAAgACAAIAAgACAAIAAgACAA
IAAgACAAIAAgACAAIAAgAB8AHwAfAB0AHQAdAB0AHQAdAB0AHAAbABoAGgAZABoAGQAY
ABgAFgAWABQAFAAVABUAFQAUABMAEwAUABUAFQAXABgAGQAaABoAHAAdAB4AHwAfAB8A
HwAfACAAIAAeAB4AHgAeAB4AHgAeAB4AIAAhACEAIQAhACEAIQAhAB8AHgAeAB4AHgAe
AB4AHgAeAB4AHQAdABwAHAAcABwAGwAbABsAGgAYABgAGAAYABoAGQAZABkAFwAXABcA
FwAYABgAGAAYABsAGwAbABsAGQAZABoAGgAcABwAHAAcAB0AHQAdAB0AHQAdAB0AHgAe
AB8AHwAgACAAIAAgACEAIQAhACEAIgAiACIAIgAiACMAIwAjACMAJAAkACUAJQAlACUA
JQAmACYAJQAlACUAJgAmACYAJgAmACUAJAAkACQAJAAlACUAJQAlACUAJQAlACUAJQAl
ACUAJQAlACUAJQAlACUAJQAlACUAJQAkACQAJAAkACQAJAAkACQAJAAkACQAIwAjACMA
IwAkACQAJAAlACUAJAAkACQAJAAlACUAJQAmACYAJgAoACgAKQApACkAKQArACsAKwAt
AC4AMAAwADAAMAAwADAAMQAxADMANQA2ADYANQAxAC8AKgAoACcAJwApACsAKgAqACgA
JQAlACQAIwAiACEAIQAgACAAHwAfAB4AHQAdAB0AHQAdAB0AHQAdABwAHAAdAB0AHAAc
ABwAHAAbABsAGwAbABsAGwAbABsAGwAbABsAGwAbABsAGwAbABsAGwAbABwAHAAcAB4A
IAAkACkAMAA3AEEATABaAGgAewCRAK0AzgDuAAIBEAEVARUBCgHuALoAgQBPACYABQDo
/9X/yP+8/7T/s/+1/7n/vP/A/8j/1//m//T/+/8BAAcACwANABAAEgAUABkAGAAWABQA
GAAXABkAGQAZABoAGAAYABgAGAAaABoAGgAbABkAGQAZABkAGQAZABkAGQAbABsAGwAb
ABkAGQAZABkAGQAYABgAGAAaABoAGwAbABsAGwAbABsAGwAbABsAGwAZABkAGQAZABsA
GgAaABoAGwAbABsAGwAZABoAGwAbABsAGwAbABoAGgAaABoAGgAcABwAHAAcABwAHAAc
ABwAGgAaABoAGgAaABkAGQAZABcAFwAXABcAFQAVABUAFAAVABQAFAATABIAEQAQABAA
DgAOAAwADAANAA0ADQAMAA0ADQAOAA8ADwARABIAEwAUABQAFgAXABgAGQAZABkAGQAZ
ABoAGgAaABoAGgAaABoAGgAaABoAGgAbABsAGwAbABsAGwAbABkAGAAYABgAGAAYABgA
GAAWABYAFQAVABYAFgAWABYAFwAXABcAFgAUABQAFAAUABQAEwATABMAFQAVABUAFQAU
ABQAFAAUABMAEwATABMAEwATABQAFAAUABQAFAAUABMAEwATABMAEwATABMAFAASABMA
EwAUABYAFgAWABcAFQAVABUAFgAYABgAGAAYABkAGQAZABkAGgAaABsAGwAbABsAGwAc
ABwAGwAbABsAHAAcABwAHAAcABsAGgAaABgAGAAZABkAGQAZABkAGQAbABsAGwAbABsA
GwAbABsAGQAZABkAGQAbABsAGwAaABoAGgAaABoAGgAaABoAGgAaABoAGQAZABcAFwAY
ABgAFgAXABcAFgAXABgAGQAbAB0AHQAeAB4AHgAgACAAIQAhACIAIgAiACIAIgAkACQA
JQAlACUAJwAoACgAJgAjACIAHgAeAB0AHQAfAB0AHAAcABoAFwAXABYAFQAWABUAFQAU
ABIAEQARABAADwAPAA8ADwAPAA8ADwAPABAAEAARABEAEAAQABAAEAAPAA8ADwAPAA8A
DwAPAA8ADwAPAA8ADwAPAA8ADwAPAA8ADwAPABAAEgAQABAAFAAWABsAIgApAC8ANgBC
AFAAYQBxAIUAngC8ANQA5ADtAO8A6gDWALAAdQA/ABQA9f/a/8X/uv+u/6L/nf+b/5//
pv+q/7D/u//K/9z/6f/x//X/+//9/wAAAgAGAAcACAAKAAoACgALAAkACQAJAAoACgAK
AAoACgAMAAwADAANAA0ADQANAA0ADQANAA0ADQANAA0ADQANAAsACwALAAsACwAKAAoA
CgAKAAoACwALAAsACwALAAsACwALAAsACwAJAAkACQAJAAkACAAIAAgABwAHAAcABwAF
AAYABwAHAAcABwAHAAYACAAIAAgACAAIAAgACAAIAAgACAAIAAgACAAIAAgACAAGAAUA
BQAFAAMAAwADAAMAAwADAAMAAgADAAIAAgABAP7//f/8//z/+v/6//j/+P/5//n/+f/4
//n/+f/6//v/+f/7//z//f/+//7/AAABAAQABQAFAAUAAwADAAQABAAEAAQABAAEAAQA
BAAEAAQAAgADAAMAAwADAAMAAwADAAUABAAEAAQAAgACAAIAAgABAAAA/v/9//7//v/+
//7//f/9//3//P/8//z//P/8//z/+//7//v/+//7//v/+//8//z//P/8//v/+//7//v/
+//7//z//P/6//r/+v/6//3//f/9//3/////////AAD//////v/+//7//v/+////////
////AAAAAAAAAAAAAAEAAQABAAEAAgACAAMAAwADAAMAAwAEAAIAAQABAAEAAgACAAIA
AgAEAAMAAgACAAIAAgADAAMAAgABAAAA//8BAAEAAQABAAMAAwADAAMAAQABAAEAAQAB
AAEAAQAAAAAAAAAAAAAA/v/+//7//v/+//7//f/9//7///8BAAIAAAABAAEAAAAAAAAA
AAABAAMAAwAEAAQABgAIAAoACgAKAAoACgAKAAsACwAJAAsADAAMAA4ACwAKAAYAAgAB
AAEAAwAFAAQABAACAP/////+//3//P/7//v/+v/4//f/9//2//X/9f/1//X/8//z//P/
8//0//T/9f/1//T/9P/0//T/9f/1//X/9f/z//P/8//z//P/8//z//P/8//z//P/8//1
//X/9f/2//b/9P/2//b/+P/5//z/AwALABIAHAAsAD0ATwBlAIQApgDIAOAA8QD5APwA
9ADaAKsAcQA8ABMA8P/P/7j/qv+e/5X/kf+R/5L/lv+a/5//qP+4/8X/0f/X/93/4f/k
/+b/6P/n/+j/6v/q/+z/7f/t/+3/7f/u/+7/7v/u/+7/8P/w//D/8f/x//H/8f/x//H/
8f/x//H/7//v/+//7//x//H/8f/x/+//7v/u/+7/8P/w//H/8f/x//H/8f/x//H/8f/x
//H/8//z//P/8//z//L/8v/y//H/8f/x//H/7//w//H/8f/x//H/8f/w//D/8P/w//D/
7v/u/+7/7v/u/+7/7v/u/+7/7v/u/+7/8P/v/+//7//t/+3/7f/t/+v/6//r/+r/6//q
/+r/6f/o/+f/5v/m/+T/5P/i/+L/4//j/+P/4v/h/+H/4v/j/+H/4//k/+X/6P/o/+r/
6//s/+3/7f/t/+3/7f/u/+7/7v/u/+7/7v/u/+7/7v/u/+z/7f/t/+3/6//r/+v/6//t
/+z/7P/s/+r/6v/q/+r/6P/o/+f/5//m/+b/5v/m/+f/5//n/+b/5v/m/+b/5v/o/+f/
5//n/+f/5//n/+f/6P/o/+j/6P/p/+n/6f/p/+n/6f/q/+r/6v/q/+r/6v/t/+3/7f/t
/+3/7f/t/+7/8P/x//H/8v/w//D/8P/x/+//7//v//D/8P/w//D/8P/z//P/8//z//T/
9P/1//X/9f/1//X/9v/4//f/9//3//j/+P/4//j/+P/3//b/9v/2//b/9//3//f/9//3
//f/+f/5//n/+f/5//n/+f/5//n/+f/5//n/9//3//f/9v/2//b/9v/2//b/9v/2//b/
+P/4//f/9//1//X/9v/2//b/9//3//b/+P/4//j/+f/5//n/+v/6//r//P/8//3//f//
/wMABAAEAAQABAAEAAQABAAFAAUABQAHAAgACAAIAAUABAAAAP7//f/9///////+//7/
/P/5//n/+P/3//b/9f/1//T/9P/z//P/8v/x//H/8f/x//P/8//z//P/8v/y//P/8//y
//L/8v/y/+//7//v/+//7//v/+//7//x//H/8f/x//H/8f/x//H/8f/x//H/8v/w//D/
8v/0//b/+/8CAAkADwAaACoAOgBLAGEAewCcALwA1gDkAO0A8QDsANYAqgBxAD0AEgDt
/87/t/+o/5z/kv+N/43/j/+U/5b/nP+p/7j/yP/R/9f/2//f/+P/5v/o/+j/6f/q/+r/
7P/u/+//7//v/+//8P/w//D/8P/w//D/8P/w//H/8f/x//H/8f/x//H/8f/x//H/8f/x
//H/8f/x//H/8f/x//D/8P/w//D/8P/x//H/8f/x//H/8f/x//H/8f/x//H/8f/x//H/
8f/w//D/8P/x//H/8f/x//H/8v/z//P/8//z//P/8v/y//L/8v/y//L/8v/y//L/8v/y
//L/8v/w//D/8P/w//L/8f/x//H/8f/x//H/8f/w/+//7v/s/+v/6v/q/+n/6f/p/+n/
6v/q/+r/6P/o/+f/5//n/+b/5//n/+j/6f/n/+n/6v/r/+z/7P/u/+//8v/z//P/8//z
//P/9P/0//T/9P/0//T/9P/0//T/9P/y//P/8//z//P/8//z//P/9f/0//T/9P/0//T/
9P/0//T/9P/z//P/8v/y//L/8v/x//H/8f/w//D/8P/w//D/8P/v/+//7//v/+//7//v
/+7/7v/u/+7/7//v/+//7//v/+//8P/w//D/8P/w//D/7//v/+//7//x//H/8f/y//D/
8f/x//L/8v/y//L/8//z//P/8//0//T/9P/0//T/9f/1//X/9f/2//b/9//3//f/9//3
//j/+P/3//f/9//4//j/+P/4//j/9//2//b/9v/2//f/9//5//n/+f/5//n/+f/5//n/
9//3//f/9//1//X/9f/1//X/9f/1//T/9P/0//T/9P/1//b/9//4//j/+P/3//f/9//3
//j/+P/2//f/9//2//b/9v/2//f/9//3//j/+P/2//j/+P/5//n/+f/5//v/+f/7//3/
/f//////AAACAAIAAgACAAIAAgADAAMAAwAFAAYABgAIAAUABAAAAP7//f/9/////f/8
//z/+v/3//f/9v/1//T/8//z//L/8v/x//H/8P/t/+3/7f/t/+//7//v/+//7v/u/+//
7//w//D/8P/w/+//7//v/+//7//v/+//7//v/+//7//v//H/8f/x//H/7//v/+//8P/w
//D/8P/y//T/9//+/wcADQAUAB4ALAA9AE8AYwB+AJwAuADKANUA2QDUAMYAogBrADEA
BADj/8b/r/+g/5b/jP+F/4P/g/+I/4z/kP+Z/6j/uv/H/8//0//Z/9v/3v/g/+T/5f/m
/+j/6v/s/+v/7f/t/+3/7v/u/+7/7v/u/+z/7P/s/+3/7f/t/+3/7f/t/+3/7f/t/+3/
7f/t/+3/7f/t/+3/7f/t/+z/7P/s/+z/7P/t/+3/7f/t/+3/7f/t/+3/7f/t/+v/6//r
/+v/7f/s/+z/7P/r/+v/6//r/+v/7P/t/+3/7f/t/+3/7P/s/+z/7P/s/+z/7P/s/+z/
6v/q/+r/6v/q/+r/6v/q/+r/6f/p/+n/6f/p/+n/6f/n/+f/5//m/+X/5P/k/+P/4v/h
/+D/4P/g/+D/3v/e/93/3f/d/9z/3f/d/97/3//d/9//4P/h/+L/4v/k/+X/6P/p/+n/
6f/n/+f/6P/o/+r/6v/q/+r/6v/q/+r/6v/q/+v/6//r/+n/6f/p/+n/6f/o/+j/6P/m
/+b/5v/m/+T/5P/j/+P/5P/k/+T/5P/j/+P/4//i/+D/4P/g/+D/4f/h/+L/4//h/+H/
4f/h/+D/4P/g/+D/3//f/9//3//d/93/3v/e/+D/4P/g/+D/4//j/+P/4//h/+H/4f/i
/+H/4f/g/+D/4f/i/+P/5f/n/+f/5//o/+b/5v/m/+b/5f/l/+X/5f/m/+b/5//n/+f/
5//n/+j/6P/n/+f/5//o/+j/6P/o/+r/6f/o/+j/6P/o/+n/6f/o/+f/5v/l/+P/4//j
/+P/5f/l/+X/5f/j/+P/4//j/+P/4//j/+L/5P/k/+T/5P/i/+L/4v/i/+T/5P/j/+P/
4f/h/+L/4v/g/+H/4f/g/+H/4v/j/+X/5f/l/+b/5v/m/+j/6P/p/+r/6P/o/+j/6P/q
/+r/6//r/+3/7//w//D/8P/t/+z/6P/m/+X/5f/n/+X/5P/k/+L/3//f/97/3f/c/9v/
2//a/9z/2//b/9r/1//X/9f/1//X/9f/1//X/9T/1P/V/9X/1P/U/9T/1P/V/9X/1f/V
/9X/1f/V/9X/1f/V/9X/1f/T/9P/0//T/9H/0f/R/9L/1P/S/9T/1v/Y/93/4v/p/+//
+P8IABgAKQA/AFkAegCaALYAxgDRANcA1ADAAJgAXQAlAPr/1/+2/53/jv+C/3j/b/9t
/23/cv90/3j/gf+Q/57/qf+x/7X/u/+//8D/wv/E/8f/yP/K/8z/zP/L/8v/y//L/8z/
yv/K/8r/yv/I/8j/yP/J/8v/y//L/8v/yf/J/8n/yf/J/8n/yf/J/8r/y//M/83/zf/M
/8z/zP/J/8j/yP/H/8n/yf/J/8n/x//H/8f/x//J/8n/yf/J/8v/yv/K/8r/yf/J/8n/
yf/I/8j/yP/H/8f/x//H/8b/xv/G/8b/xv/I/8j/yP/I/8j/yP/I/8j/x//G/8X/xP/G
/8X/xf/F/8T/w//C/8H/w//D/8P/wv/D/8L/wv/B/77/vf+8/7z/u/+6/7f/tv+3/7f/
t/+2/7b/t/+5/7v/vf+//8D/wf+//77/v/+//77/v/+//7//wP/B/8P/xP/G/8b/xv/G
/8T/xP/E/8T/w//D/8L/wf+//7//v/+//8D/wP/B/8L/wv/C/8L/wv/A/8D/v/+//73/
vP+7/7r/uf+5/7n/uP+6/7r/uv+6/7z/u/+7/7v/uf+5/7n/uf+6/7r/uv+6/7v/u/+7
/7v/u/+7/7z/vP+8/7z/vP+8/7//v/+//7//vf+9/73/vv++/7//v//A/8L/wv/C/8P/
w//D/8P/xP/C/8L/wv/C/8X/xf/F/8X/xP/E/8X/xf/D/8P/w//E/8T/w//D/8P/xP/E
/8T/xP/E/8P/wv/C/8L/wv/D/8P/w//D/8P/w//D/8P/w//D/8P/w//D/8P/w//D/8P/
w//B/8H/wf/A/8L/wv/C/8L/wv/C/8L/wv/C/8L/wf/B/8H/wf/C/8L/wv/D/8P/wv/D
/8T/xf/H/8f/x//I/8r/zP/M/8z/zP/N/87/0P/R/8//0f/S/9L/1P/R/9D/zP/K/8n/
yf/L/83/zP/M/8r/x//H/8b/xf/C/8H/wf/A/8D/v/+//77/vf+9/73/vf+9/73/vf+9
/7z/vP+9/73/vv++/77/vv+9/73/vf+9/73/vf+9/73/u/+7/7v/u/+9/73/vf+9/73/
vf+9/77/wP/A/8D/wP/C/8X/yv/R/9f/3v/s//z/DwAjAD0AXgCEAKQAvADJANMA1gDO
ALIAgwBNACAA9f/Q/63/mP+I/3j/b/9t/23/cP9y/3T/ef+G/5T/of+p/63/sf+1/7j/
uv+6/73/wP/A/8D/wv/D/8P/w//D/8T/xP/E/8T/xP/E/8T/xP/F/8X/xf/F/8X/xf/F
/8X/xf/H/8f/x//H/8f/x//H/8f/x//G/8b/xv/I/8j/yf/J/8v/y//L/8v/y//L/8v/
y//L/8v/y//L/83/zP/M/8z/y//L/8v/y//L/8z/zf/N/83/zf/N/8z/zv/O/87/zv/O
/87/zv/O/87/zv/O/87/0P/Q/9D/0P/Q/8//z//P/9H/0f/R/9H/0f/R/9H/0P/P/87/
zv/N/87/zf/M/8z/yv/K/8j/yP/J/8n/yf/I/8j/yf/L/83/y//N/87/z//Q/9D/0v/T
/9T/1f/V/9X/1//X/9j/2P/a/9r/2v/a/9z/3P/c/9z/3P/d/93/3f/b/9v/2//b/93/
3P/c/9z/3P/c/9z/3P/c/9z/2//b/9z/3P/c/9z/2//b/9v/2v/a/9r/2v/a/9z/2//b
/9v/2//b/9v/2//c/9z/3P/c/93/3f/d/93/3f/d/97/3v/g/+D/4P/g/+H/4f/h/+H/
4//j/+P/5P/k/+X/5f/m/+b/5v/m/+f/5//n/+f/6P/q/+r/6v/q/+3/7f/t/+3/7P/s
/+3/7f/t/+3/7f/u//D/7//v/+//8P/w//D/8P/y//H/8P/w//D/8P/x//H/8//z//P/
8//1//X/9f/1//X/9f/1//X/9f/1//X/9f/z//P/8//y//P/9P/1//b/+P/4//j/+P/6
//r/+f/5//v/+//8//z//P/9//3//P8AAAIABAAEAAYABgAGAAYABgAGAAcABwAIAAsA
DQAOAA4ACwAKAAYABAADAAMABQAFAAQABAACAAEAAQAAAP//AAD//////v/8//v/+//6
//n/+f/5//n/+f/5//n/+f/5//r//P/9//7//v/+//7//f/9//3//f/7//v/+//7//3/
/f/9//3//f/9//3//f////////8AAAAAAAAAAAIABAAJABAAFwAdACgANABEAFUAZwB/
AKAAwADcAO4A9wD9APoA7ADEAI8AVwAqAAUA5P/L/7z/rv+k/53/n/+j/6b/qv+u/7n/
yP/a/+X/6//x//f/+f/8//7/AAADAAIABAAEAAYABQAHAAcABwAIAAoACgAKAAoACgAK
AAoACwALAAsACwALAAsACwALAAsACwALAAsACwANAA0ADQANAA8ADgAOAA4ADgAOAA8A
DwAPAA8ADwAPABEAEQARABEAEQARABEAEQARABAAEAAQABEAEQARABEAEQASABMAEwAT
ABMAEwASABQAFAAUABQAFgAWABYAFgAWABYAFgAWABYAFgAWABYAFgAVABUAFQAVABUA
FQAVABUAFQAVABQAFQAUABQAEwASABEAEAAQABAAEAAOAA4ADwAPAA8ADgAPAA8AEAAR
ABEAEwAUABUAFgAWABgAGQAaABsAGwAbABsAGwAcABwAHgAeAB4AHgAeAB4AHgAeABwA
HQAdAB0AHwAfAB8AHwAfAB4AHgAeABwAHAAcABwAHgAeAB0AHQAcABwAHAAcAB0AHQAd
ABwAHAAcABwAHAAcABsAGwAbABsAGwAbABsAHAAcABwAHAAbABsAGwAbAB0AHQAeAB4A
HgAeAB4AHgAfAB8AHwAfAB8AHwAfACAAIAAhACEAIgAiACIAIgAjACMAIwAjACQAJgAm
ACYAJgAlACUAJQAlACYAJgAnACcAJwAnACcAKAAoACcAJwAnACYAJgAmACYAJgAlACQA
JAAkAA==
         </WaveFormData>
      </LeadData>
   </Waveform>
</RestingECG>
