# Supplementary material for: Detection of Left Atrial Enlargement Using a Convolutional Neural Network-Enabled Electrocardiogram
Source: Front Cardiovasc Med. 2020 Dec 17;7:609976. doi: 10.3389/fcvm.2020.609976 (PMC7773668; doi:10.3389/fcvm.2020.609976)
Supplement: Supplementary file 3 [file Data_Sheet_3.ZIP]

Archive with 870 entries (869 files):
- normal2/
- normal2/1802017153_4964_00000002.XML
- normal2/1802017154_4980_0000000I.XML
- normal2/1802017157_4973_0000000B.XML
- normal2/1802017161_4975_0000000D.XML
- normal2/1802017162_4992_0000000U.XML
- normal2/1802017164_4979_0000000H.XML
- normal2/1802017172_5004_00000016.XML
- normal2/1802017173_4998_00000010.XML
- normal2/1802017174_4982_0000000K.XML
- normal2/1802017177_5003_00000015.XML
- normal2/1802017178_4996_0000000Y.XML
- normal2/1802017179_5006_00000018.XML
- normal2/1802017180_4995_0000000X.XML
- normal2/1802017181_4999_00000011.XML
- normal2/1802017182_5000_00000012.XML
- normal2/1802017183_5001_00000013.XML
- normal2/1802017185_5015_0000001H.XML
- normal2/1802017186_5019_0000001L.XML
- normal2/1802017190_5009_0000001B.XML
- normal2/1802017191_5012_0000001E.XML
- normal2/1802017195_5017_0000001J.XML
- normal2/1802017196_5018_0000001K.XML
- normal2/1802017201_5046_0000002C.XML
- normal2/1802017202_5059_0000002P.XML
- normal2/1802017203_5065_0000002V.XML
- normal2/1802017212_5068_0000002Y.XML
- normal2/1802017214_5069_0000002Z.XML
- normal2/1802017216_5075_00000035.XML
- normal2/1802017217_5064_0000002U.XML
- normal2/1802017221_5076_00000036.XML
- normal2/1802017222_5080_0000003A.XML
- normal2/1802017226_5084_0000003E.XML
- normal2/1802017227_5078_00000038.XML
- normal2/1802017228_5085_0000003F.XML
- normal2/1802017243_5105_00000000.XML
- normal2/1802017245_5110_00000005.XML
- normal2/1802017247_5107_00000002.XML
- normal2/1802017248_5106_00000001.XML
- normal2/1802017252_5118_0000000D.XML
- normal2/1802017253_5115_0000000A.XML
- normal2/1802017254_5114_00000009.XML
- normal2/1802017258_5123_0000000I.XML
- normal2/1802017260_5127_0000000M.XML
- normal2/1802017261_5122_0000000H.XML
- normal2/1802017269_5140_0000000Z.XML
- normal2/1802017272_5129_0000000O.XML
- normal2/1802017273_5138_0000000X.XML
- normal2/1802017277_5154_0000001D.XML
- normal2/1802017278_5145_00000014.XML
- normal2/1802017279_5156_0000001F.XML
- normal2/1802017281_5143_00000012.XML
- normal2/1802017283_5147_00000016.XML
- normal2/1802017291_5161_0000001K.XML
- normal2/1802017300_5178_0000001Z.XML
- normal2/1802017302_5173_0000001U.XML
- normal2/1802017303_5172_0000001T.XML
- normal2/1802017306_5177_0000001Y.XML
- normal2/1802017307_5180_00000021.XML
- normal2/1802017308_5179_00000020.XML
- normal2/1802017309_5185_00000026.XML
- normal2/1802017310_5176_0000001X.XML
- normal2/1802017311_5182_00000023.XML
- normal2/1802017312_5192_0000002E.XML
- normal2/1802017319_5166_00000001.XML
- normal2/1802017323_5213_0000000M.XML
- normal2/1802017326_5194_00000003.XML
- normal2/1802017327_5215_0000000O.XML
- normal2/1802017328_5197_00000006.XML
- normal2/1802017330_5214_0000000N.XML
- normal2/1802017334_5202_0000000B.XML
- normal2/1802017335_5205_0000000E.XML
- normal2/1802017341_5216_0000000P.XML
- normal2/1802017344_5228_00000011.XML
- normal2/1802017345_5223_0000000W.XML
- normal2/1802017348_5225_0000000Y.XML
- normal2/1802017352_5241_0000001E.XML
- normal2/1802017355_5236_00000019.XML
- normal2/1802017356_5224_0000000X.XML
- normal2/1802017359_5245_0000001I.XML
- normal2/1802017364_5243_0000001G.XML
- normal2/1802017367_5265_0000001Z.XML
- normal2/1802017375_5249_0000001J.XML
- normal2/1802017376_5262_0000001W.XML
- normal2/1802017377_5251_0000001L.XML
- normal2/1802017388_5269_00000023.XML
- normal2/1802017389_5276_00000004.XML
- normal2/1802017390_5277_00000005.XML
- normal2/1802017393_5288_0000000H.XML
- normal2/1802017394_5284_0000000D.XML
- normal2/1802017395_5282_0000000B.XML
- normal2/1802017400_5279_00000007.XML
- normal2/1802017403_5283_0000000C.XML
- normal2/1802017406_5293_0000000M.XML
- normal2/1802017407_5295_0000000O.XML
- normal2/1802017408_5301_0000000V.XML
- normal2/1802017409_5294_0000000N.XML
- normal2/1802017410_5299_0000000T.XML
- normal2/1802017411_5300_0000000U.XML
- normal2/1802017415_5297_0000000Q.XML
- normal2/1802017421_5311_00000015.XML
- normal2/1802017425_5309_00000013.XML
- normal2/1802017429_5322_0000001E.XML
- normal2/1802017430_5324_0000001G.XML
- normal2/1802017433_5320_0000001B.XML
- normal2/1802017435_5317_00000009.XML
- normal2/1802017437_5331_0000001P.XML
- normal2/1802017442_5343_00000021.XML
- normal2/1802017447_5342_00000020.XML
- normal2/1802017451_5353_0000000A.XML
- normal2/1802017454_5359_0000000H.XML
- normal2/1802017456_5364_0000000M.XML
- normal2/1802017462_5355_0000000C.XML
- normal2/1802017463_5358_0000000F.XML
- normal2/1802017465_5369_0000000S.XML
- normal2/1802017466_5368_0000000Q.XML
- normal2/1802017470_5378_0000000Y.XML
- normal2/1802017471_5380_00000010.XML
- normal2/1802017472_5379_0000000Z.XML
- normal2/1802017474_5377_0000000X.XML
- normal2/1802017475_5370_00000009.XML
- normal2/1802017481_5394_0000001E.XML
- normal2/1802017483_5397_0000001H.XML
- normal2/1802017489_5390_0000001A.XML
- normal2/1802017491_5398_0000001I.XML
- normal2/1802017492_5402_0000001M.XML
- normal2/1802017499_5406_0000001R.XML
- normal2/1802017504_5410_0000001X.XML
- normal2/1802017517_5429_0000002L.XML
- normal2/1802017518_5434_0000002R.XML
- normal2/1802017520_5371_0000000G.XML
- normal2/1802017522_5393_0000001D.XML
- normal2/1802017523_5435_0000002S.XML
- normal2/1802017527_5450_00000037.XML
- normal2/1802017528_5433_0000002Q.XML
- normal2/1802017533_5444_00000031.XML
- normal2/1802017540_5463_00000007.XML
- normal2/1802017543_5462_00000006.XML
- normal2/1802017544_5458_00000002.XML
- normal2/1802017546_5466_0000000B.XML
- normal2/1802017547_5460_00000004.XML
- normal2/1802017550_5468_0000000D.XML
- normal2/1802017551_5471_0000000H.XML
- normal2/1802017552_5481_0000000S.XML
- normal2/1802017564_5507_0000001I.XML
- normal2/1802017565_5497_00000017.XML
- normal2/1802017570_5486_0000000U.XML
- normal2/1802017572_5502_0000001D.XML
- normal2/1802017574_5493_00000013.XML
- normal2/1802017575_5491_00000011.XML
- normal2/1802017577_5508_0000001J.XML
- normal2/1802017579_5505_0000001G.XML
- normal2/1802017600_5845_0000004F.XML
- normal2/1802017607_5551_0000000D.XML
- normal2/1802017608_5548_0000000A.XML
- normal2/1802017613_5549_0000000B.XML
- normal2/1802017616_5556_0000000I.XML
- normal2/1802017617_5554_0000000G.XML
- normal2/1802017619_5563_00000011.XML
- normal2/1802017624_5641_0000001P.XML
- normal2/1802017630_5748_0000001Q.XML
- normal2/1802017631_5742_0000001K.XML
- normal2/1802017639_5783_0000002P.XML
- normal2/1802017645_5803_00000039.XML
- normal2/1802017646_5808_0000003E.XML
- normal2/1802017647_5822_0000003S.XML
- normal2/1802017648_5844_0000004E.XML
- normal2/1802017657_5823_0000003T.XML
- normal2/1802017658_5811_0000003H.XML
- normal2/1802017661_5815_0000003L.XML
- normal2/1802017664_5846_0000004G.XML
- normal2/1802017665_5838_00000048.XML
- normal2/1802017670_5876_0000004W.XML
- normal2/1802017672_5878_0000004Y.XML
- normal2/1802017680_5847_00000000.XML
- normal2/1802017682_5888_0000000G.XML
- normal2/1802017683_5891_0000000J.XML
- normal2/1802017684_5897_0000000P.XML
- normal2/1802018001_11141_0000001M.XML
- normal2/1802018004_11127_00000018.XML
- normal2/1802018005_11142_0000001N.XML
- normal2/1802018006_11143_0000001O.XML
- normal2/1802018011_11120_00000011.XML
- normal2/1802018012_11124_00000015.XML
- normal2/1802018018_11148_0000001T.XML
- normal2/1802018019_11144_0000001P.XML
- normal2/1802018028_11163_00000028.XML
- normal2/1802018030_11166_0000002B.XML
- normal2/1802018033_11173_0000002I.XML
- normal2/1802018037_11176_0000002L.XML
- normal2/1802018038_11177_0000002M.XML
- normal2/1802018044_11179_0000002O.XML
- normal2/1802018047_11188_0000002X.XML
- normal2/1802018048_11198_00000037.XML
- normal2/1802018053_11183_0000002S.XML
- normal2/1802018065_11356_0000004B.XML
- normal2/1802018067_11217_0000003Q.XML
- normal2/1802018068_11202_0000003B.XML
- normal2/1802018070_11218_0000003R.XML
- normal2/1802018073_11220_0000003T.XML
- normal2/1802018078_11223_0000003W.XML
- normal2/1802018079_11221_0000003U.XML
- normal2/1802018080_11222_0000003V.XML
- normal2/1802018086_11228_00000041.XML
- normal2/1802018087_11237_0000004A.XML
- normal2/1802018092_11242_00000003.XML
- normal2/1802018093_11243_00000004.XML
- normal2/1802018094_11255_0000000G.XML
- normal2/1802018095_11254_0000000F.XML
- normal2/1802018096_11239_00000000.XML
- normal2/1802018099_11247_00000008.XML
- normal2/1802018102_11252_0000000D.XML
- normal2/1802018106_11264_0000000P.XML
- normal2/1802018110_11250_0000000B.XML
- normal2/1802018119_11258_0000000J.XML
- normal2/1802018120_11261_0000000M.XML
- normal2/1802018121_11268_0000000T.XML
- normal2/1802018122_11275_00000010.XML
- normal2/1802018123_11273_0000000Y.XML
- normal2/1802018124_11274_0000000Z.XML
- normal2/1802018127_11364_0000004J.XML
- normal2/1802018131_11380_0000004Z.XML
- normal2/1802018132_11360_0000004F.XML
- normal2/1802018133_11374_0000004T.XML
- normal2/1802018137_11377_0000004W.XML
- normal2/1802018138_11378_0000004X.XML
- normal2/1802018140_11369_0000004O.XML
- normal2/1802018146_11282_00000017.XML
- normal2/1802018147_11276_00000011.XML
- normal2/1802018149_11281_00000016.XML
- normal2/1802018150_11280_00000015.XML
- normal2/1802018151_11283_00000018.XML
- normal2/1802018152_11386_00000055.XML
- normal2/1802018156_11291_0000001G.XML
- normal2/1802018157_11290_0000001F.XML
- normal2/1802018162_11288_0000001D.XML
- normal2/1802018164_11445_0000001U.XML
- normal2/1802018165_11451_00000020.XML
- normal2/1802018166_11450_0000001Z.XML
- normal2/1802018169_11444_0000001T.XML
- normal2/1802018176_11448_0000001X.XML
- normal2/1802018177_11300_0000001P.XML
- normal2/1802018178_11459_00000028.XML
- normal2/1802018182_11455_00000024.XML
- normal2/1802018187_11461_0000002A.XML
- normal2/1802018188_11462_0000002B.XML
- normal2/1802018189_11469_0000002I.XML
- normal2/1802018190_11473_0000002M.XML
- normal2/1802018191_11463_0000002C.XML
- normal2/1802018192_11467_0000002G.XML
- normal2/1802018193_11466_0000002F.XML
- normal2/1802018199_11476_0000002P.XML
- normal2/1802018202_11481_0000002U.XML
- normal2/1802018203_11489_00000032.XML
- normal2/1802018205_11483_0000002W.XML
- normal2/1802018213_11495_00000038.XML
- normal2/1802018214_11491_00000034.XML
- normal2/1802018215_11490_00000033.XML
- normal2/1802018216_11499_0000003C.XML
- normal2/1802018219_11501_0000003E.XML
- normal2/1802018221_11508_0000003L.XML
- normal2/1802018222_11503_0000003G.XML
- normal2/1802018223_11509_0000003M.XML
- normal2/1802018224_11497_0000003A.XML
- normal2/1802018225_11506_0000003J.XML
- normal2/1802018226_11507_0000003K.XML
- normal2/1802018229_11504_0000003H.XML
- normal2/1802018230_11505_0000003I.XML
- normal2/1802018233_11394_00000007.XML
- normal2/1802018234_11390_00000003.XML
- normal2/1802018242_11396_00000009.XML
- normal2/1802018246_11397_0000000A.XML
- normal2/1802018252_11410_0000000N.XML
- normal2/1802018253_11414_0000000R.XML
- normal2/1802018254_11415_0000000S.XML
- normal2/1802018257_11419_0000000W.XML
- normal2/1802018259_11413_0000000Q.XML
- normal2/1802018261_11520_0000003X.XML
- normal2/1802018262_11521_0000003Y.XML
- normal2/1802018263_11417_0000000U.XML
- normal2/1802018273_11684_00000040.XML
- normal2/1802018279_11695_0000004B.XML
- normal2/1802018282_11694_0000004A.XML
- normal2/1802018284_11584_00000018.XML
- normal2/1802018285_11589_0000001D.XML
- normal2/1802018286_11591_0000001F.XML
- normal2/1802018290_11577_00000011.XML
- normal2/1802018292_11579_00000013.XML
- normal2/1802018293_11588_0000001C.XML
- normal2/1802018298_11590_0000001E.XML
- normal2/1802018302_11544_00000004.XML
- normal2/1802018303_11540_00000000.XML
- normal2/1802018304_11541_00000001.XML
- normal2/1802018308_11555_0000000F.XML
- normal2/1802018309_11547_00000007.XML
- normal2/1802018312_11543_00000003.XML
- normal2/1802018320_11551_0000000B.XML
- normal2/1802018321_11598_0000001M.XML
- normal2/1802018327_11604_0000001S.XML
- normal2/1802018328_11600_0000001O.XML
[truncated: 570 more entries]
