# Supplementary material for: Detection of Left Atrial Enlargement Using a Convolutional Neural Network-Enabled Electrocardiogram
Source: Front Cardiovasc Med. 2020 Dec 17;7:609976. doi: 10.3389/fcvm.2020.609976 (PMC7773668; doi:10.3389/fcvm.2020.609976)
Supplement: Supplementary file 3 [file Data_Sheet_3.ZIP › normal2/1802017153_4964_00000002.XML]

<?xml version="1.0" encoding="Windows-1252"?>
<!DOCTYPE RestingECG SYSTEM "restecg.dtd">
<RestingECG>
   <PatientDemographics>
      <PatientID>1802017153</PatientID>
      <PatientAge>67</PatientAge>
      <AgeUnits>Years</AgeUnits>
      <Gender>Male</Gender>
      <PatientLastName>zhoujujiang</PatientLastName>
   </PatientDemographics>
   <TestDemographics>
      <DataType>Resting</DataType>
      <Site>1</Site>
      <AcquisitionDevice>MAC55</AcquisitionDevice>
      <Status>Unconfirmed</Status>
      <Priority>Normal</Priority>
      <AcquisitionTime>09:05:31</AcquisitionTime>
      <AcquisitionDate>03-08-2017</AcquisitionDate>
      <CartNumber>1</CartNumber>
      <AcquisitionSoftwareVersion>009C</AcquisitionSoftwareVersion>
      <XMLSourceVersion>MAC5000 v1.0</XMLSourceVersion>
   </TestDemographics>
   <RestingECGMeasurements>
      <VentricularRate>65</VentricularRate>
      <AtrialRate>65</AtrialRate>
      <PRInterval>132</PRInterval>
      <QRSDuration>74</QRSDuration>
      <QTInterval>386</QTInterval>
      <QTCorrected>401</QTCorrected>
      <PAxis>43</PAxis>
      <RAxis>-2</RAxis>
      <TAxis>46</TAxis>
      <QRSCount>11</QRSCount>
      <QOnset>222</QOnset>
      <QOffset>259</QOffset>
      <POnset>156</POnset>
      <POffset>205</POffset>
      <TOffset>415</TOffset>
      <ECGSampleBase>500</ECGSampleBase>
      <ECGSampleExponent>0</ECGSampleExponent>
   </RestingECGMeasurements>
   <Diagnosis>
      <Modality>Resting</Modality>
         <StatementCount>2</StatementCount>
         <LabelText>12SL ��ϳ���</LabelText>
      <DiagnosisStatement>
         <StmtFlag>ENDSLINE</StmtFlag>
         <StmtText>�������</StmtText>
      </DiagnosisStatement>
      <DiagnosisStatement>
         <StmtFlag>ENDSLINE</StmtFlag>
         <StmtText>���� ECG</StmtText>
      </DiagnosisStatement>
   </Diagnosis>
   <Waveform>
      <WaveformType>Rhythm</WaveformType>
      <WaveformStartTime>0</WaveformStartTime>
      <NumberofLeads>8</NumberofLeads>
      <SampleType>CONTINUOUS_SAMPLES</SampleType>
      <SampleBase>500</SampleBase>
      <SampleExponent>0</SampleExponent>
      <HighPassFilter>16</HighPassFilter>
      <LowPassFilter>150</LowPassFilter>
      <ACFilter>NONE</ACFilter>
      <LeadData>
         <LeadByteCountTotal>10000</LeadByteCountTotal>
         <LeadTimeOffset>0</LeadTimeOffset>
         <LeadSampleCountTotal>5000</LeadSampleCountTotal>
         <LeadAmplitudeUnitsPerBit>4.88</LeadAmplitudeUnitsPerBit>
         <LeadAmplitudeUnits>��V</LeadAmplitudeUnits>
         <LeadHighLimit>2147483647</LeadHighLimit>
         <LeadLowLimit>268435456</LeadLowLimit>
         <LeadID>I</LeadID>
         <LeadOffsetFirstSample>0</LeadOffsetFirstSample>
         <FirstSampleBaseline>0</FirstSampleBaseline>
         <LeadSampleSize>2</LeadSampleSize>
         <LeadOff>FALSE</LeadOff>
         <BaselineSway>FALSE</BaselineSway>
         <ExcessiveACNoise>FALSE</ExcessiveACNoise>
         <MuscleNoise>FALSE</MuscleNoise>
         <LeadDataCRC32>684124332</LeadDataCRC32>
         <WaveFormData>
BQAIAAgACAACAAIAAQD///3//f/9//3/AQACAAMAAQD///7/+v/4//b/8//z//T/8v/w
/+3/6f/t//D/8v/0//L/8f/x//D/7f/t/+z/6//v//H/8//1/+//7v/s/+v/9f/+////
AwAMABkALABAAFAAYwB0AIcAlQCgAKQAnwCVAIYAcgBeAE8APgAqABoAFQAWAA8ACAAG
AAYABgAGAAAA///+///////9//v/9//2//T/8v/z//P/9f/1//X/9f/0//T/9f/2//f/
+P/1//P/8v/x//H/8v/y//H/8v/2//j/+f/2//j/9//0//f/9v/5//r/+P/3//f/9v/3
//j/+f/7//r/+v/4//r/+P/4//f/9v/4//v/AAADAAAA///+//3/+//7//3//v8AAAAA
AQABAAAA///+//3/AQADAAUACAAGAAQAAgABAAQABQAGAAkACQAJAAoACgAJAAkACAAG
AAgACQAMAA0ADQAOAA8ADwANAAkACQAMAA4ADgAPAA8ADgANAA0ADQAOAA8AEQATABIA
DwAOAAwACQAJAAkACAAKAAoACgAIAAYAAwAAAP////8AAAAAAQAAAP3//P/4//n/+v/7
//z/+v/6//r/+f/6//r/+f/4//r/+//7//v/9//2//X/9P/2//X/9P/0//n/+f/4//f/
9P/z//P/8v/2//f/+f/7//n/9//0//L/9f/1//X/9P/3//n/+v/7//n/9//1//P/9f/0
//T/9P/4//j/9v/1//b/9//4//n/+f/5//j/9//2//X/9P/z//T/9v/5//z/+v/6//r/
+v/8//z//P/8//z/+//6//n/9//2//b/9f/3//n//f////3/+v/4//f/+f/6//n/+v/5
//n/+v/6//n/+f/4//f/+f/7//7/AAD8//n/+P/4//v/+//7//v//P/7//v/+//4//X/
9P/1//j/+//+/////f/7//n/+P/9//n/+f/6//n/+P/2//X/+f/5//j/9//4//r/+//8
//n/+f/5//n/9//3//j/+P/4//3///8AAP7//P/6//j/+f/6//v//P/6//r/+v/6//D/
8P/2//7/AgD+//z/+v/4//j/+P/5//n/+v/7//v//P/6//n/9v/1//n/+//9//7//f/9
////AQAAAP///v///wAAAgADAAIA//8AAAIAAQAEAAcACQAKAAgACAALAA4ADgAOAAoA
CgAJAAcABwAHAAYABQAFAAQABwAFAAUABgAFAAQAAAD9//z//P/9//z//P/7//z//v/8
//z//P/7//v/+v/6//v/+f/5//n/+f/1//P/9//8/wAA//8DAAoAEQAVACIAMwBEAFYA
aAB5AIYAjwCPAI4AkACLAHcAYgBWAEoAOQAqACAAFAANAAwADQASABIADgAIAAYACAAJ
AAAAAQABAP///f8AAAIAAwAEAAAA//8AAP//AAABAAEAAgABAAAA///+/wAA////////
AQACAAIAAQD//wIAAwADAAMABgAGAAQAAwAAAAEAAAAAAP/////+/wEABAAHAAsACQAG
AAEAAAAFAAgACgAMAAgABwAIAAcACAAJAAoACwAHAAcACQAKAAgACAAJAAkADAANAA4A
DwAMAAsACgAKAA0ADgAPABEAEwATABMAFQATABEAEAAOABIAFQAXABgAFgAVABYAFQAX
ABgAGQAZABsAFwAXABoAFwAWABYAFQAWABcAGQAbABkAFwAWABUAFwAVABUAFAATABMA
EwASAA4ADAAKAAYACAAJAAoADQAJAAgABgAFAAcABQAFAAIAAgACAAIAAgAAAAAAAAD/
/wEAAgACAAIA//////7//f/6//r/+v/6//z//f/+/wAAAAD///3/+//8//3///8AAP7/
/f/9//3//f/9//z//P/////////+//3//f/8//v//f/9//3//f/7//r/+v/6//z//P/6
//n/+f/5//n/+f/7//3//v///////////////f/8//z//P/+//7//v/+/wAAAAAAAAAA
/v/9//z/+//+//7///////3//f///////v/8//v/+//9//7//f/+//z/+//7//r/+//9
//7////9//3//v/+//z/+f/4//j/+//9////AQD///3//P/7//7//f/+/wEAAAD///7/
+//5//n/+f/6//3/+f/5//r/+//8//z//f8BAAEAAAD///z//P/7//r/+v/7//z//f/+
////AQACAP7////9//r//P/+/wAAAgABAAAA///+//3//P/7//r/+//8//3//v/0//r/
/P/8//z//P/9//7/AAABAP7//f/7//r//P/9//z//f/9//3//f/8//3//f///wEAAwAD
AAMABQAAAP7/+//2//z/AgAJAA0ACgALAAsACgAJAAgACgAMAA4AEAAOABAADQAJAAcA
BQAIAAkACwAMAAsABwAFAAQAAQAAAPz/+f/5//r//P/8//v/+f/5//r/+//8//3//f/7
//j/9v/1//b/9//4//n//f/7//3//P/4//n//f8EAAsAEwAgAC0APABMAFwAbQB+AIsA
lQCaAJwAnQCPAHQAYABUAEcAOAAqACAAHQAWAA0ACAAMAAwACgAKAAoABwAEAAIAAQD+
//v/+v/6//n/+P/5//v///8BAP///f/6//j/+//8//3//v/8//v/+//7//n/+v/6//n/
/P8AAAIAAwD+//7/+//2//n/+P/7//z//////wAAAAD///7//f/9////AAD//wIAAAAA
AP///v///wEABQAHAAYABQAEAAMAAAD//wAAAAADAAQABgAHAAYABQAEAAMABQAFAAUA
BgAKAAoACgALAAoACQAIAAkACwANABAAEgAPAA8ADgAMAA8AEQAVABcAFgAWABYAFQAU
AA8ADgAQABIAFAAXABkAFgATABEADwAQABEAEwAVABUAEwATABIADwAPAA8ADgAOAA4A
DgAMAAsACQAHAAcABAAEAAMAAwAEAAMABAACAAAAAAAAAAAAAgACAAIAAQD///7//P/6
//z//f/9//3//v/+//7//v/8//v/+v/6///////+//3//P/7//v/+v/7//v//P/9//v/
+//6//r/+f/5//n/+P/6//3///8BAP3/+//5//f/+f/4//j/+P/7//z/+//7//n/+f/5
//n//P/9//3//f/7//v/+//7//r/+v/7//z/+//6//n/+P/5//r/+//8//3//f/9//3/
/P/6//n/9//6//v//v////3//P/8//3//f/8//n/+P/6//v//f/+//z//f/9//3//f/9
//7//v/7//n/+f/6//v/+//7//v//f/9//7////8//n/+P/5//v//f///////v/9//z/
/P/9//n/+f/6//z//P/7//v//P/7//n/9//5//z//v8AAP7//f/8//v/+//7//z//P/8
///////+//v/+v/5//j/+v/8//7/AAD///7//f/8//j/+P/4//j/+v/9////AQD+//b/
+P/4//j/+P/6//z///8BAP7//f/7//r//P/9//z//f/8//3//v/+//z/+//8//3/AAAB
AAIABQADAAQABAACAAIABAAHAAcABwAJAAoACgAKAAoADQAQABIAEgAOAA4ADAAJAAgA
BwAKAAsADQAOAA0ACQAHAAYAAgAAAPv/9//6//z///8AAP3/+f/3//b/+f/6//v/+//5
//j/+P/5//f/9//3//f/+//5//f/9P/w/+//8//+/wcADwAYACUANABCAFIAYwB2AIkA
lQCeAKQApwClAJYAfgBkAFMAQgAuAB4AGwAaABUAEAAOAAwACAAIAAgABwAGAAQAAwAA
AP3/+v/6//n/+P/4//n//P/9//v/+f/2//T/9f/2//f/+P/4//f/9//3//n/+v/6//n/
+//+///////8//7//f/6//z/+v/8//z/+//7//z//P/6//r/+v/7//7//v/8//7//v/+
//3//P/8//3/AAABAAEAAQABAAEA/f/9////AAABAAIABAAFAAQAAwACAAEAAwADAAMA
BAAGAAYABgAHAAUABQAFAAcACQAJAAoACgAIAAkACQAIAAYABwAKAAsADgAQABIAEwAR
AA0ADQAQABIAEgATABMAEAAPAA8ADwAPAA8AEAARABMAEQARABAADAALAAoACAAJAAoA
CwAKAAYAAwAAAP//AAAAAP////8CAAEAAgAAAPz/+v/4//b/+f/6//v/+//5//j/9v/0
//b/9//3//f/9v/2//b/9v/2//X/9P/0//n/+f/4//f/9v/1//X/9P/2//X/9f/1//P/
8//y//L/8f/x//H/8P/z//X/9v/3//T/8//y//H/8//y//L/8v/2//b/9P/z//H/8f/x
//H/9P/1//X/9f/1//X/9f/1//P/8v/y//L/8v/y//L/8v/w//D/8P/w//P/9f/3//n/
9v/0//P/8f/z//P/9f/1//X/9P/0//X/9P/0//L/8v/0//X/9//4//X/9f/0//P/8f/x
//L/8v/y//H/8v/0//P/8//z//P/8//z//T/9f/0//H/8P/x//P/8//z//H/8//z//P/
9P/2//H/8P/w//P/9P/0//X/9v/1//P/8f/x//L/8v/y//P/8//z//P/8P/v/+//7v/u
//P/9f/2//P/8v/x//D/7v/u/+7/7v/w//L/9P/2//P/8v/x//D/8f/z//T/9f/z//P/
9f/y//D/8P/z//T/9f/2//T/8v/x/+//8f/x//D/8P/y//P/8v/z//P/8//z//L/8//z
//X/9//1//X/9f/3//X/9v/2//T/9v/6////AQD//////v/8////AgAIAA4ACgAIAAIA
AAACAAEAAgADAAUABQAGAAYAAgD9//r/+P/3//j/9v/1//P/8v/y//D/8P/v//D/8v/y
//L/8v/x/+//7v/u/+//8P/x//L/8//x/+//7//u/+z/6//x//j///8FAA4AFwAmADoA
TABfAHYAiwCZAKAAngCfAJ0AkAB2AF4AUQBAADAAIgAZABAABwACAAIABgAIAAYABAAD
AAAA/P/7//j/9f/1//b/9v/2//X/9f/3//f/9P/z//H/8P/0//b/+P/6//b/8//x/+//
8f/0//b/9//2//j/+P/3//f/+v/6//j/+v/4//r/+v/4//f/9//2//j/+P/4//n/+v/6
//j/+v/4//j/9//2//f/+f/9/////P/7//r/+f/5//v///8CAAEAAAAAAP///P/7//r/
+f/9////AQAEAAMAAgABAAEAAwADAAMABQAHAAcACAAIAAcABwAGAAQABQAHAAsADQAL
AAwADQANAA4ACwAMABAADwAOAA4ADQAOAA0ADQANAA8ADwAQABEADgALAAoACAAGAAcA
CAAIAAgACAAIAAYABAABAP7//f///wAAAAABAP7/+//6//b/9//4//n/+v/4//j/+P/3
//X/9P/y//D/8//1//b/9//1//T/8//y//L/8f/w//D/8f/x//D/7//w//H/8//0//b/
9f/1//X/8v/x/+//7v/w//H/8v/y//D/8f/x//H/7//v/+//7//y//L/8//0//T/8v/u
/+v/7f/v//H/8//z//P/8v/x//D/7//u/+3/8P/y//X/+P/2//T/8v/w//L/8v/y//L/
9P/1//b/9//1//T/9P/z//H/8f/z//P/8//y//L/8//2//b/9P/0//D/7//v/+7/8f/z
//T/9f/3//f/+P/4//T/8f/w//D/8v/z//T/9f/0//P/8//z//H/7//v//H/9P/1//b/
9f/0//P/8v/y//X/8f/x//L/8v/y//H/8f/1//X/9P/z//P/9P/0//T/8f/x//H/8f/w
/+//7//u/+//8//0//T/9P/0//T/9P/1//b/9//4//X/9P/z//L/8f/y//P/9P/x//H/
8P/v//L/8//2//T/+v/1//b/9P/0//T/9P/y//L/8//z//X/9f/0//T/9P/z//D/7//w
//H/8v/y//T/9f/4//v/+v/5//j/+f/6//z//f/8//n/+v/8//v//f8BAAQABgAFAAQA
BgAIAAYABgACAAIAAwADAAUABwADAAEAAAD+/wAA//8AAAIA/P/6//X/8f/v//D/8v/y
//P/8//1//j/9v/0//L/7//x//L/9P/3//T/8//y//H/7//x/+//8P/y//P/8//0//X/
AQASACEAMgBIAFoAaQB2AIMAjQCWAJ4AowCbAIQAagBWAEUAMgAiABgAEQAIAAMACgAO
AAoABAACAP7/+//6//r/+//6//n/+v/6//n/+P/0//P/9P/z//b/9//3//j/9//2//X/
9P/1//X/9v/3//X/9v/2//X/8//2//f/9//3//z//v/+//r/9v/2//T/+P/5//v//P/8
//z//P/9//3//P/5//r/+v/6//n/+P/4//n//P/9/////////////v///wIABAABAAAA
AAD//wIAAwAEAAUAAwABAP///v8DAAQABQAHAAkACQAJAAsACgAJAAkACAAKAAsACwAK
AAgACQAMAA0ADQAOAA8ADwARAA0ADQAQAA4ADgAPAA8AEAAPAA8ADwAOAA0ADQANAA4A
DQAOAA4ACQAJAAkACAAIAAgACAAGAAMAAQD//////v/+//3//f8AAP//AAD+//3//P/7
//r/+f/4//f/9f/3//j/+P/4//T/8//x/+//8f/0//f/+v/5//f/9f/0//X/9f/0//P/
9v/3//n/+v/5//f/9v/1//X/9f/0//T/9f/1//X/9P/y//P/8//z//T/9f/2//f/9f/0
//T/9P/0//T/8v/x//H/8f/x//H/9P/1//X/9f/2//f/+P/5//f/9v/2//b/9//4//n/
+v/6//r/+v/6//j/9//2//X/+P/4//n/+f/2//X/9v/1//b/9v/3//n/+P/4//b/9v/z
//P/9P/0//X/9//4//n/+P/3//f/9v/5//n/+//+//3/+//5//f/9P/z//P/8//1//X/
9//7//n/9//1//H/9f/3//n//P/+//n/+P/4//b/9v/1//X/+P/5//n/+f/2//b/9f/0
//X/9f/1//X/9v/3//n/+v/3//n/+P/2//j/+P/4//j/9f/0//P/8v/0//b/+P/6//b/
9v/2//b/9P/1//X/9f/3//n//f/8//L/7f/y//X/9v/3//j/9v/2//f/9//2//X/8//y
//X/9//3//n/9//3//f/9v/3//f/+f/7//z//f/+/wEA///+//z/+P/6//7/AwAFAAMA
AwACAAAAAQACAAYACgAMAAwACAAIAAYAAwACAAEAAQABAAIAAgAAAP3//P/8//v/+v/2
//P/9v/4//v//P/4//X/9P/0//j/+v/8//3/+f/2//T/8//0//X/9v/3//P/+f/5//T/
8v/z//f//v8HAA8AGgAlADIAPgBMAF8AdgCNAJEAkACSAI8AfQBoAFYARgA3ACwAJAAa
AA8ACAAFAAQAAgD+//z/BgAKAAUAAgAAAP///P/5//j/+P/3//b/9v/3//r/+//6//n/
9//2//b/9v/2//b/+P/3//f/9//5//r/+v/5//n//P/9//3/+P/6//n/9v/4//j//P/+
//z/+//7//r/+v/6//r/+//9//7//f8AAP///v/8//r/+v/7//7/////////////////
//8BAAIAAgACAAMAAwABAAEAAQABAAIAAwAEAAYABgAGAAYABwAGAAUABAAFAAYABwAJ
AAoACQAJAAgABgAHAAkADQAPAA0ADgAPAA8ADQAJAAkADAAOAA4ADwAPAA4ADQANAA0A
DQANAA4ADwANAAsACwAKAAUABQAFAAQABgAIAAoACgAGAAMAAAD/////AAAAAAEAAAD9
//z/+P/4//j/+P/4//n/+v/7//v/+f/4//b/9P/1//f/+P/5//f/9v/1//T/9P/z//L/
8v/3//f/9v/1//P/8//0//T/9f/1//b/9//2//X/8//y//T/9f/2//b/9f/1//T/8//1
//X/9f/1//b/9v/3//j/+f/4//X/8//x//H/8f/x//T/9f/1//X/8//z//P/8//1//b/
+P/6//f/9v/1//T/9f/2//f/+P/7//v/+//7//j/9v/1//P/9P/1//j/+f/3//b/9v/3
//n/+v/5//r/9//3//j/+P/3//f/9v/1//b/9//5//r/9//1//X/9v/3//f/9//3//n/
+f/6//v/+v/3//b/9//1//X/9f/z//X/9//5//z//v/5//j/+P/6//r/+f/5//n/9//0
//H/9P/2//f/+P/3//f/9//3//b/9f/1//T/9f/5//r/+v/4//b/9P/y//X/+P/7//7/
+//6//n/+P/0//T/9P/0//f/+f/6//v/+v/5//r/9v/8//3//f/6//j/+P/4//j/9v/2
//f/9//4//n/+f/6//j/9//0//P/9//5//v//P/5//n/+//9//v/+//7//3///8AAAAA
/v/9//7/AAD//wIABQAHAAgABgAGAAkADAALAAoABQAEAAYABQAGAAcABAADAAMAAgAE
AAEAAAAAAP3//P/4//X/9//4//r/+v/6//n/+v/8//n/+P/3//X/+P/4//n/+//6//n/
+P/3//H/9//5//z/AgAFAAUABgALABUAIgAxAEAAVgBqAHUAegCBAIUAiACGAH8AbwBg
AFAAQAAzACgAHgAQAAcABAAFAAgACgAKAAgACAAGAAMA/v8AAAEAAAD///7//v/9//z/
+v/5//r/+f/8//3//f/+//z//P/8//z//P/7//v/+//9//7//v/9//r//P/8//v/+v/+
/////v/+//z//v/+//////8AAAAAAgACAAIAAwABAAAA/f/+/wAAAgADAAQAAQD/////
/f///wEAAwAFAAUABQAHAAgABQAEAAQAAwAFAAcACQALAAoACQAIAAgACQAIAAcABwAI
AAkACgANAAoACQAJAAgACgANAA8AEAAPAA8AEQARABEAEgATABMAFQARABEAFAATABIA
EgARABEAEQASABMAEgARABEAEQATABEAEQAQAA8ADwAPAA4ADAAKAAgABAAGAAcACAAL
AAgABgADAAEAAQD//////P/+//7//v/+//v/+v/5//f/+v/8//3//v/8//3//f/9//z/
/P/8//z/+//5//f/9v/7//v/+v/5//r/+//9//7/+//5//j/9//5//n/+P/4//r/+//8
//z/+f/5//j/9//4//n/+v/7//n/+P/4//j/+v/6//j/9//6//v//P/9//v/+//6//n/
+v/7//z//f/6//j/9//2//j/+v/8//7//v/+//7//v/8//v/+v/5//z//P/9//3//P/7
//z/+//5//j/+P/5//3//v/9//7//P/7//v/+v/7//3//v////3/+//6//j/+v/5//r/
/P/9//3//f/9//r/+f/5//n/+//5//n/+//5//n/+f/3//n/+f/5//r////7//v//P/7
//r/+P/3//r/+//7//v/+v/6//n/+P/4//n/+v/7//v/+//8//z/+f/7//r/+P/6//r/
+v/6//n/+P/3//b/+f/6//v//P/7//z//f/+//z/+//5//f/+f/7/////v/8//n/9//4
//r//P/8//z//P/6//r/+v/6//n/+P/4//f/+f/7//z//v/8//v/+P/3//r/+//8//z/
+//7//3////+//3//P/9////AAAAAP7/+//8//7//f///wMABgAIAAYABgAJAAwACwAK
AAUABAAFAAUABwAJAAYABQAFAAQABgADAAIAAgABAAAA/P/5//j/+P/5//j/+f/5//v/
/v/7//r/+f/3//j/+P/5//v/+v/5//j/9//3//X/9//4//z/AQAHAAwADwAVACIAMwBE
AFgAagB9AIoAkQCVAJoAnACVAIcAdgBmAFQAPQAqACAAGgARAA4ADwAOAA4ADgAMAAgA
BAAFAAIA//////3/+//9//7//v/+//z/+//8//v//P/9//3//v/8//r/+P/2//j/+f/7
//3///8AAAAA///9//7//f/7//r//v////7//f/6//v/+v/9//3//v/+//3//P/7//v/
/f/+//3/AAABAAIAAgACAAEAAQADAAMAAQABAAEAAQACAAMABgAIAAUABAAEAAMABAAF
AAYABwAFAAUABQAGAAoACgAKAAsACwALAAsADQAKAAkACQAIAAsADQAOAA4ADQANAA8A
DwARABIAEwATABMADwAPABIAEgASABMAEwASABEAEQARABAADwAPAA8AEAAPABAAEAAP
AA8ADwAOAAwACgAIAAQABgAFAAQABQACAAIAAQABAAMAAQABAP7/AAAAAAAAAAD9//z/
+//5//n/+v/6//r/+P/5//n/+f/4//j/+P/4//n/+f/5//r/+f/3//T/8f/1//f/+v/8
//n/9//2//X/9v/3//f/+P/7//v/+//6//f/9//2//X/9v/3//j/+f/2//T/8//y//b/
9v/0//P/9P/1//b/9//1//X/9P/z//T/9f/2//f/9f/0//T/9P/1//b/9//4//j/+P/4
//j/9//3//f/9//4//j/+f/5//j/9//4//f/+P/4//n/+//8//z/+v/6//b/9f/1//T/
9v/5//v//f/7//n/+P/2//f/9//5//z//P/7//r/+f/1//P/8v/x//X/9f/3//v/+P/3
//b/8//2//f/+P/6//v/9//3//j/9v/2//X/9f/2//X/8//x//X/+P/6//z/+f/5//n/
+f/7//v//P/8//f/+f/4//b/9//4//n/+v/5//j/9//2//f/+P/5//r/+v/6//r/+v/5
//n/+P/3//r/+//+//z/+v/3//X/9v/2//f/+P/5//r/+P/4//j/+P/3//b/9f/0//X/
9//4//n/+f/4//j/+f/6//n/+v/8//r/+v/5//f/9//5//v/+//+////AgADAAEAAAD9
//z/AAADAAMAAwADAAQABAAEAAQABwAKAAoADAAIAAgABwAFAAUABQAFAAYACAAJAAoA
BgAEAAMA///9//j/9P/z//j//P/+////+//5//j/9v/3//j/+P/5//b/9v/3//f/+f/5
//n/+f/7//v//P/4//f/+f8AAAUADwAcACsAPABMAFwAawB6AIkAlwCeAKYAqwCnAJIA
fABsAFcAQAAyACYAHwAcABcAEgAQAAoABgAEAAYACQAIAAcABwAFAAMA///+//z/+v/6
//v//v////7//f/7//r//P/8//z//P/8//v/+//7//n/+v/6//n/+f/8//3//f/7//7/
/v/8//z/+v/8//z/AAABAAMABAABAAAA/////wEAAgABAAQAAwACAAAA/v/+////AgAD
AAYABwAIAAkABQADAAMAAgAFAAYACAAJAAcABwAHAAcACAAJAAoADAANAAwACwALAAkA
CQAJAAsADgAPABEAEgAPAA8ADgAMAAwADQAQABEAEgAUABYAFwAVABEAEQAUABIAEgAT
ABMAEgARABEAEQATABUAGAAbABkAFwAXABYAEAAPAA4ADAANAA4ADwAOAA0ACwAJAAkA
BgAGAAUABQAHAAUABQACAAAAAAAAAAAAAgACAAIAAQD+//7//f/8//7///////////8A
AAEAAgABAP///f/8///////+//3//f/9//7//v/8//v/+//7//3///8AAAIAAQD///3/
+v/8//3//f/9//3//f/9//3////+//7//v8AAAAA/v/9//v/+//7//v//v/////////+
//3//P/7//r/+v/7//z//v/+//7//v/7//r/+f/4//v//f///wEAAwACAAIAAQAAAP//
AAD//wAAAAABAAMAAgAAAPz/+v/8//3///8AAP7//////////v/9//3//P/9//3///8C
AAAA///+//3//f/9//7////9//v/+//9//////////3/////////AAAAAPv/+v/6//3/
/v/+////AAD///3/+//7//z//P/8//3//f/9//3/+//7//z//P/8///////+//7//v/+
//7//f/8//v/+v/8//7/AAACAPz/+v/4//b/+P/7//3/////////AQD+//7/+//7//z/
/v8AAAAAAAAAAP3//P/7//r//f/+////AAD///7//f/8//7//v/+//7////////////8
//r/+f/3//f/+f/8///////+//z/+//9/////////wEAAwADAAQAAgAAAAAAAgAIAAkA
CgANAA0ADAALAAoADwASABIAEgAQABAADwANAAoACQAIAAcACwAMAA0ACwAIAAgABQAE
AAIA/////wAAAAAAAP///f/8//z/+//6//z//f///wAA/f/9//z/+//9//3//f/9////
/P/8//3//f8AAAkAEwAcACsAPABOAGIAcwCCAJEAnwCqAK4ArwCrAJwAhAByAF0ARgA2
AC4AJQAeABkAEgAOAA4ADgAMAAoACwAMAAsACwAJAAcAAwACAAAA/v/+////AgADAAEA
AQAAAAAA/v/+//7//v8AAP////////7//v/9//v//v8CAAQABQABAAQABAACAAIAAAAC
AAIAAwADAAQABAACAAIAAgADAAUABgAFAAgACAAIAAcABgAEAAUACAAJAAsACwALAAsA
BgAFAAYABgAJAAoADAANAA0ADQANAA0ACwALAAsADAAPABAAEQATAA8ADQALAAsADQAP
ABIAFAAUABUAFQAUABIAEwAWABcAGQAaABsAGwAZABUAFQAYABkAGgAcAB0AHAAbABsA
GwAaABkAGQAZABoAGQAaABoAFQAVABUAFAAVABYAFwAWABQAEQAOAA0ADAAMAAsACwAN
AAsACwAIAAYABAACAAAAAwAGAAkACwAIAAYAAwAAAAAAAQABAAEAAQACAAMABAACAAEA
AAAAAAMAAwACAAEAAwADAAQABAACAAEAAQABAAMAAwACAAIAAgABAAAA/v8AAAEAAQAB
AAMAAwADAAMAAgAAAP///v8DAAQAAwADAAAA///+//3///8BAAIAAwABAAEAAQABAAAA
AAABAAIAAgACAAIAAgABAAAA///+/wEAAwAFAAcABgAEAAMAAQABAAEAAwADAAQABAAF
AAcABgAEAAAA/v8BAAMABgAIAAcABwAGAAUABAADAAMAAgAEAAMABAAGAAYABQAEAAMA
BAADAA==
         </WaveFormData>
      </LeadData>
      <LeadData>
         <LeadByteCountTotal>10000</LeadByteCountTotal>
         <LeadTimeOffset>0</LeadTimeOffset>
         <LeadSampleCountTotal>5000</LeadSampleCountTotal>
         <LeadAmplitudeUnitsPerBit>4.88</LeadAmplitudeUnitsPerBit>
         <LeadAmplitudeUnits>��V</LeadAmplitudeUnits>
         <LeadHighLimit>2147483647</LeadHighLimit>
         <LeadLowLimit>268435456</LeadLowLimit>
         <LeadID>II</LeadID>
         <LeadOffsetFirstSample>0</LeadOffsetFirstSample>
         <FirstSampleBaseline>0</FirstSampleBaseline>
         <LeadSampleSize>2</LeadSampleSize>
         <LeadOff>FALSE</LeadOff>
         <BaselineSway>FALSE</BaselineSway>
         <ExcessiveACNoise>FALSE</ExcessiveACNoise>
         <MuscleNoise>FALSE</MuscleNoise>
         <LeadDataCRC32>3358767298</LeadDataCRC32>
         <WaveFormData>
BwAJAAkABgAEAAMABAAEAAIAAAD9//j/+v/8//3//v/+//7//v/9//f/9P/x//D/8v/x
//D/8P/y//L/8v/x//H/8P/v/+//7v/u/+//8P/y//L/8f/x/+//8v/1//f///8IAAsA
DQARABgAIwAsADMAOgA6ADwAQgBKAE4AOgAbABIAFwAQAP7/7v/i/9v/3//r//P/+v/9
////AwAAAPr/+P/5//z//v/9/////v/8//n/9//0//T/9P/0//b/+f/9/wAA///9//r/
+P/4//b/9v/2//f/9//3//b/9v/3//f/9//6//z//f/+//r/+f/4//j/+P/5//n/+f/7
//3//v8AAP///v/7//z//v8AAAAAAAAAAAAAAQABAAQABAAEAAUAAwADAAUABgAGAAYA
BgAGAAgACgALAAsADQANAAwADAAMAA4ADwAPABEAEwATABUAFQAUABMAEgAWABcAGQAa
ABcAFwAZABgAGgAaABwAHAAbABkAGAAXABkAGQAYABcAGgAcAB4AHwAcABkAGAAXABgA
FwAWABcAFQATABEADwAQAA8ADQAMAA4ADgAMAAoACQAFAAMAAgACAAIAAgACAAQABAAD
AAIAAQAAAP7//f/+/wAAAQADAAEA/v/8//n/+//6//r//P/8//v/+//7//z//P/6//n/
+f/6//z//f/+/////v/+//v/+//7//z//f/9//z//P/8//z//P/8//3/AAABAAIAAAD+
//z/+v/+/wAAAQADAAMABAAEAAQAAwABAP///f8AAAEAAwAEAAIAAQABAAIAAwADAAQA
BwAFAAUABQAFAAQAAwACAAEABAAFAAUABQAEAAMAAgAAAP7//v/+//7///8BAAIAAwD/
////////////////////AQABAAAAAAAAAP////8AAAAA//////7//f/8//v//P/9//3/
/f/9/wAAAAD////////+//3//P/8//3//f/+//v/+v/2//f/+//9////AQD+//z/+//6
//z//P/8//3/+//6//n/+f/7//3//f/9//3//f/9//3//f/9//7/+//8/////f/+//n/
9f/3//n//P/8//z//P/8//3//f/9//3//P/7//v/+v/7//z//P/9//v/+//7//z//P/9
////BAAJAAkACQAMAAwADAALAAoADAAPAA8ADQALAA0ADQAOAA4ADwAPABEAFAASAA4A
DQAIAAQAAQD+/////v8AAAIAAwACAAIAAgAAAP///P/6//n/+v/7//v/+P/2//T/8v/0
//X/9//4//b/9f/1//T/9P/0//P/8v/1//P/9f/4//n/+/8HABQAHQAjACcAKAApADIA
OQA6AD4ASABQAFYASgAwACEAIAAXAAQA+P/0//L/7//1//3/AwAGAAcABQD///r/AAAI
AAEA/v/+//v/+//9//7//v///wAAAAAAAAAA/P/7//v/+v/9//3//P/8//7//P/8//z/
/f/9//3//P8AAAMABQAHAAMAAgAAAP7//f/9//3//v/+/////////wMABQAGAAgABwAG
AAMABAAGAAgACAAIAAYABgAHAAcACgAKAAoACwAIAAcACAAIAAoADAAOABAADQAOAA4A
DQAPAA8ADgAOAA8AEgAUABUAFQAXABcAGQAYABgAGAAYABkAGQAaABoAGAAZABwAHAAd
AB4AIQAiAB8AHQAcABsAHgAfAB8AHwAeAB4AHgAdABsAGQAZABkAGgAZABgAGQAWABUA
FAATABAADwANAAwADgAOAAwACgAMAAkACAAIAAcABgAFAAQAAQAAAP7//P/+/wAAAQAD
AP///v/8//v/+//6//r/+f/3//b/9v/4//n/+f/6//v//f/+//3//f/6//r/+//7//z/
/f/8//z/+//7//v//P/+//3/+//6//v//P/9//7/+//8//v/+v/7//z//f/+//7//v/9
//3/+v/6//n/+P/8////AgAFAAMAAQAAAP7//////wAAAgAAAP////8BAP//////////
AAABAAIAAwAAAP///f/7//3///8BAAIA///+//3//P/8//3//f/9//z//f/+/////P/7
//r/+f/6//v/+//8//v/+f/4//j/+v/7//3//v/9//z/+//8//n/+f/5//n//P/8//v/
+//7//r/+f/4//X/9f/0//T/9//6//r///////3/+//5//n/+P/4//j/+P/4//j/+f/7
//r/+f/5//n/+//7//v/+f/5//n/+f/8//3////9//z//f/5//j/9//3//f/9//3//z/
+//6//n/+P/4//n/+v/7//v/+//8//z/+//6//j/9//4//n/+v/8//z//f///wQABQAF
AAUACAAIAAgABwAGAAsADwAQAA8ADQAPAA8AEAANAA0ADAANAA8ADgALAAsACgAIAAcA
BgADAAAAAAAAAAAAAAABAAIAAAD///z/+v/3//b/9f/z//X/9v/3//j/9//1//T/8v/x
//H/8v/y//X/9v/2//b/8//1//n/+v/9/wEACQASABcAGQAdACIAJwAwAD0ARgBKAE4A
UgBYAFAAOAAjAB4AHQAQAAAA+P/u/+X/6f/x//H/9v8BAAkABwAEAAIAAAD9//7//v/7
//v//P/8//v/+//8//z//P/8//3//f/+//7//f/9//z//P/8//r/+v/6//3//f/9//z/
/P/9//3//f/8//z/+//6//n/+f/5//r/+//9//7///8AAAEAAQACAAAAAAD+/wAAAwAG
AAcACAAHAAYABgAFAAQABAAEAAUABQAFAAcACAAGAAYABgAGAAcACgAMAA0ADAALAAkA
CAALAA4AEAARABEAEwATABUAFAAUABQAFAAWABcAGQAaABoAGwAeAB4AHAAcAB4AHgAc
ABsAGwAbABsAGwAaABkAGQAaABsAGwAbABkAGQAZABkAFwAVABUAFQAVABUAFQARAA8A
DAAKAA0ADgANAAwACgAFAAIAAAACAAIAAgACAAMABAAEAAQAAQAAAP7//f/9//7//v//
//7//P/7//n/+v/6//v//v/+//3//f/9//3//P/5//f/+f/6//z//f/8//v/+P/2//b/
9//4//r//f/9//z//P/8//z//P/8//r//P/8//z/+//6//n/+P/8//7///8BAP//AAAA
AAAA/v/9//z/+//9////AgAEAAEA///+//7//v/9//3///8AAAEAAgADAAAA///+//3/
/v/////////9//3//f/8//z//P/8//z//v/////////8//v/+v/5//v//f///wEAAAD/
//3//P/6//n/+f/6//z//f///wAA/v/8//r/+v/7//v/+//7//7//v/9//3//f/8//v/
+v/8//3//f/+//z/+v/1//X/+v/7//z//f/9//z//P/8//v/+v/5//n//P/8//z//f/6
//v/+v/5//j/+f/6//v//P/9/////f/7//3/+v/6//n/+f/5//n/+//7//v/+//9//j/
+v/6//r/+v/5//n/+f/5//v/+//8//z/+v/6//n/+f/5//n/+f/6//r/+//9/wIAAwAD
AAMABgAKAAwADQAOAA0ADwAOAAsACQALAAsADAANAA8AEAATABIADgAIAAUABwAGAAYA
BgAHAAQABAAEAAEAAAAAAAAA/v/9//r/+P/2//b/9v/1//T/9P/0//T/9P/z//P/8v/z
//P/9P/0//f/+P/4//j/8f/v/+//7v/v//P//f8KABUAGQAbACAAJQAoAC8APABCAEYA
TABSAFQARgArABwAHQAUAP7/7v/m/+H/3//h/+n/8P/5////AQAAAAAA/v/9//r/+v/3
//f/+f/6//r/+//5//j/9//2//X/9f/2//b/+f/5//j/+P/3//T/8//y//j/+f/6//r/
+f/5//j/9//4//r/+//8//v/+//7//z/+//7//r/+f/9////AAACAP///v/7//z//v8A
AAAAAAAAAAAAAQABAAAAAAAAAAEAAgADAAYACAAHAAYABQAEAAQABgAHAAcABwAHAAYA
BgAGAAgACQAJAAwADwAQABMAEQAQAA8ADgAQABEAEwAUABMAEwAVABQAFgAWABgAGAAa
ABkAGQAZABcAFwAWABUAFwAYABkAGQAXABUAFQAVABUAEwARABEAEgARABAADwAMAAsA
CQAIAAYABgAEAAIAAwABAAEAAgADAAIAAQAAAP7//v/9//z/+v/6//n/+f/6//r/+f/5
//n/+P/4//f/9v/0//P/9P/3//f/+P/5//n/+P/1//P/9f/2//j/+f/5//n/9//2//T/
8//y//L/9v/3//f/+P/2//b/9v/2//j/+v/6//r/+P/4//j/+P/4//j/9//3//n/+v/6
//r/+P/3//b/9f/3//n//P/+//3/+//6//r/+P/3//f/+f/6//v//P/9//v/+//7//v/
+//7//r/+f/7//v/+//6//n/+P/3//b/+f/7//z//f/6//n/+P/3//n/+f/5//n/9//3
//b/9v/1//P/8v/y//b/9//5//r/9v/0//L/8v/0//X/9v/3//f/9v/0//P/8v/y//L/
8v/y//P/8//0//L/8v/v//H/9f/1//X/9f/z//L/8v/y//D/8P/w//H/8v/y//L/8//x
//P/8//z//P/8//z//P/8f/x//L/7//w//P/8f/y//L/8//0//X/8v/x//D/7//x//P/
9f/z//X/8v/w//D/8P/w//H/8f/x//H/8//z//T/9P/y//L/8f/x//L/8//0//b/9P/z
//P/9v/6//v//P8AAAAAAAD///7/AQAFAAYABQADAAUABQAGAAYABwAHAAkABwAEAP//
/f/9//z//P/8//3/+v/6//r/9//2//b/9v/2//X/8v/w/+//8P/x//H/7v/u/+7/7v/s
/+v/6//q/+z/7f/v//D/7v/u/+3/7P/r/+//8//y/+//8f/1//z/BQAPABUAGgAfACQA
KQAwADQAOAA8AEIARAA+ACkAFgARAAoA+v/o/+D/3//f/+H/5//u//H/9f/3//j/9v/4
//n/+v/6//f/9//3//b/9P/z//T/9P/0//T/8//z//T/9P/1//X/9P/0//L/8P/w//D/
8//z//P/8v/0//X/9f/1//b/+P/5//r/9v/1//T/9P/1//f/+P/5//f/9//2//b/9//4
//f/+v/6//z//P/8//v/+v/6//n/+//8//3/////////AQACAAAAAAAAAAAA/v8AAAEA
AQABAAEAAAAAAAIABgAJAAsACAAJAAgACQAMAAwADAAMAA8ADwAQABAADQANAA8ADgAQ
ABIAFgAYABcAFQAUABMAEQARABAADwARABIAEwATABIADwAOAA0AEAAPAA4ADwANAAsA
CQAHAAkACQAIAAgABgAGAAQAAgAAAP3//P/8//z//P/8//z/+v/6//n/+P/4//j/9//3
//b/9v/1//X/8//y//L/8f/0//T/9f/4//T/8f/v/+3/7v/u/+z/6//t//D/9P/3//b/
9f/y//D/8P/x//L/9P/2//X/8//y//L/8v/y//L/8//2//f/+P/1//T/8//y//P/9P/0
//X/8//0//T/9P/1//X/9f/1//f/9//4//j/9v/1//X/9v/3//f/+P/7//j/9//2//X/
9v/3//j/+f/5//n/+P/3//X/8//x/+7/8v/0//b/+P/1//X/9P/z/+//7//v/+//8//1
//f/+f/2//X/8//y//P/8//0//b/9v/1//X/9P/0//L/8P/w//H/8f/x//H/8v/y//H/
8f/0//T/9P/0//L/8f/v/+7/8P/w/+3/7//y//P/9P/1//L/8P/v/+7/8f/y//P/9f/x
/+7/6//p/+v/7//x//P/8//z//P/8//z//P/9P/x//P/9f/y//L/7//v/+//7//t/+3/
7f/t/+7/8f/0//P/8//v//D/8f/y//P/9P/x//H/8f/x/+//7//w//D/8//0//T/9f/z
//H/7//u//D/8//3//7//v/9//z//v8BAAIAAgACAAQABwAHAAUAAwAFAAUABgAIAAkA
CQALAAoABgAAAP3/AAAAAAEAAgD///z//P/8//n/+P/4//j/+v/5//b/9P/x//D/7//t
/+z/7P/s/+z/7v/t/+3/7P/r/+v/7P/s/+//8P/w//D/8f/v/+v/6P/r/+//9f/+/wkA
FQAdAB4AHQAiACkALgAwADYAQABMAFIARAAlABIADwAGAPb/7P/s/+v/6f/n/+v/8v/3
//f/+f/6//z//P/9//r/+v/3//f/+v/6//n/+f/2//b/9v/2//P/8//0//T/9v/3//f/
+P/2//T/9P/0//b/9f/0//L/8//1//b/9//3//j/+P/4//f/9//3//j/+P/5//n/+f/6
//v/+//8//7//v/8//7/+v/6//j/9v/6//z///8BAAAAAAAAAAEAAwADAAUABgAFAAQA
AwACAAIABAAFAAUACQAJAAgACAAGAAgACQAJAAkACwALAA0ADwAQABEAEgAQAA8ADwAO
ABEAEwAXABgAFQAUABUAFAAWABUAFQAVABYAFwAXABcAFQAUABMAEQATABMAFQAXABcA
FQATABMAEAAPAA4ADQANAA0ADAAMAAgABgACAP7/AAD//wAAAgAAAP7//P/6//r/+v/5
//j/+v/6//n/+f/2//b/9f/1//f/9v/2//X/9v/2//f/+v/3//X/9P/z//X/9v/1//X/
9P/0//X/9f/2//f/9v/2//T/8//y//L/9//3//b/9v/2//b/9v/2//T/9v/2//b/9//4
//n/+v/5//j/9v/1//X/9v/2//b/+v/7//z//f/6//n/+f/4//n/+f/6//z//P/7//v/
/f////////////7//f/8//v/+//7//r/+f/3//f/9//2//j/+P/4//j/+P/5//n/+f/3
//f/9//3//b/9f/0//P/9f/3//j/+v/6//n/+f/6//n/+f/6//r/+v/4//b/9v/z//P/
8//z//b/9v/1//X/+P/4//j/+P/1//X/9P/0//X/9v/0//f/9v/1//T/8//1//T/9P/0
//P/8v/x//H/8v/y//L/8//z//X/9f/1//H/8f/x//H/8P/x//P/8f/z//X/8v/y//P/
8//z//P/9f/1//X/9f/z//X/9//1//H/7//2//X/9P/z//L/7//v/+//7//w//H/8//0
//L/8v/x//H/8//z//P/9P/y//P/9f/6//7///8AAAQAAwAEAAQABAAFAAcABgADAAMA
BQAFAAYACAAJAAkACwANAAoABQADAAMAAgACAAIA///6//j/9v/4//j/+f/6//r/+f/2
//T/9P/0//T/8//w//D/8P/w//L/8f/x//D/7f/t/+7/7v/v//D/8P/w/+f/7f/v//D/
8//3/wEACgAPABEAFQAaAB0AIgAtADYAQgBOAE4ATgBIACoAEwAUABUACAD4//L/8P/p
/+f/7f/v//L/+f/7//n//v8AAPz/+//8//z/+f/5//j/+P/3//f/9v/2//b/9v/1//X/
9v/2//T/8//x//D/9P/0//b/+P/7//v/+//6//j/9//1//P/9P/2//f/+P/3//f/9//4
//b/9//3//f/+v/7//v//P/6//r/+P/6//z//v/+//7//f/8//z/+//9//7///8BAAQA
BQAIAAoACAAGAAQAAgADAAYACAAJAAgABwAFAAQABQAIAAoACwAJAAsACwANAA0ADAAL
AAoADgAPABEAEgARABEAEwASABMAFAAXABgAGAAXABcAFwAWABUAEwARABUAGAAbAB0A
GwAXABUAEwARAA8ADQANAA4ADQAMAAsADAALAAkACAAKAAoACAAGAAUAAQD///7/+//6
//n/+P/5//r/+v/6//j/+P/3//f/9//4//j/+f/4//b/9f/z//H/8P/w//L/9P/z//P/
8//z//L/7//t/+7/8P/z//X/8//z//H/8P/x//H/8f/y//f/9//2//b/8v/w/+7/7P/x
//b/+f/8//n/+P/3//b/9v/2//X/9f/z//T/9P/0//X/9f/1//X/+P/5//v//P/6//n/
+f/6//n/9//2//f/+v/7//z//f/6//n/+P/3//n/+f/4//f/9f/1//X/9P/1//b/9//4
//v//f/+////+//5//f/9f/2//f/+P/5//b/9f/z//L/8v/x//H/8v/0//X/9//4//j/
9v/0//T/9f/1//X/9f/1//T/8v/x//b/+P/6//z/+f/5//j/+P/1//T/8P/x//X/9f/1
//X/9f/0//T/9P/0//T/9P/1//X/9P/z//P/8f/z//P/8//x//H/8f/x//P/9f/4//f/
9f/3//T/9P/z//P/8//z//P/8//z//P/9f/3//n/9//3//f/8v/w//H/8v/z//T/9f/1
//X/9f/0//P/8//y//T/9P/z//P/9f/1//X/9v/2//f/+f/+/wMAAwADAAYABgAGAAUA
BAAHAAsADAALAAcACQAJAAoADAANAA0ADwARAA4ACQAHAAUAAgAAAP7/AAD+////AAD9
//z//P/8//v/+f/1//L/8//0//X/9f/z//L/8f/w//H/8f/y//L/7//v//D/8P/w//D/
7//u/+//9f/1//T/+f///wcADgAVAB8AJQAoAC0AOABBAEIARgBQAFwAWgBAACQAHwAg
AA8A+P/w//D/7v/t/+3/8f/1//j//f//////AgAIAAgAAwAAAAAA/f/9//z/+v/3//X/
9//4//n/+v/4//f/9//2//n/+//8//7//f/6//n/+P/6//n/+P/2//j/+f/5//n/+P/4
//f/9v/3//n/+//+//z//f/9//3//P/9//3//v8AAAAA/v8AAAAAAgACAAIA///+//7/
/f8AAAIABAAHAAcABwAJAAoADAAMAAwADAALAAwADAALAA8ADwAOAA4ADAAOAA8ADwAR
ABMAEwAVABgAGAAYABgAFwAXABgAGAAaABsAHgAeACAAIAAiACIAIAAfAB8AHwAgACEA
IQAhAB8AHgAdABsAHAAbABwAHQAdABsAGQAZABYAFQAUABMAEAAPAA0ADAAOAA4ADAAK
AAwACQAIAAgABQAEAAMAAgAAAAAA///+/wAAAAD//////v/+//3//f8AAAAAAQABAAAA
/v/9//7/+v/3//X/8//5//z//f////z//P/9//3/+//7//n/+P/5//n/+f/6//3//f/8
//z//P/8//z//P/6//z//P/8//3//v///wAA///+//z/+//8//7///8AAAMAAwADAAMA
AAD//////v/8//v/+//8/wAAAQADAAcABAADAAIAAQADAAMAAwADAAIAAQD///3/AAAB
AAIAAgAAAP7//P/6//v//f/+////AAABAAIAAwABAP///f/7//v/+//6//r//f/9//7/
AAAAAP/////+/////v/9//7/+v/5//j/9//7//z//P/9//z//P/8//z/+//7//r/+v/9
//7//P///////f/7//n/+v/6//v//P/8//z//P/9//v/+v/5//n/+//9//3//f/6//n/
+P/3//j/+f/7//n/+v/9//v//P/8//3//v////7//f/8//v/+f/7//3/+//7//3//v8B
AAIA///+//3//P/8//z//P/8//v/+//7//v/+f/5//r/+v/7//z//P/9//v/+//7//z/
/v///wEABgAJAAkACQAMAAwADAALAAoADgARABEADwAOABEAEgAUABMAEwASABMAFQAS
AA0ACwAJAAgACAAIAAkABgAGAAYABAACAAEAAAABAAEA///+//z//P/8//v/+P/4//j/
+P/6//n/+f/4//X/9f/2//b/9//4//j/+P/7//v/+f/4//v/AwAPABgAHwAlACsAMgA3
AEAARwBMAFAAWABkAGQATAAuACUAJgAVAPz/7P/m/+j/6//x//n///8AAAMABQADAAIA
BgAKAAsACAAGAAEA//8AAAAA////////AAABAAIA/////wAAAAAAAP///f/8/////v//
/wAAAQABAAEAAAACAAMAAwADAAAAAAD///7//v///wAAAgACAAMAAwADAAIAAQD///7/
AgAEAAQACAAHAAgABwAGAAcACAAKAAsACQAIAAcABwAJAAkACwAMAA4ADgAOAA4ACwAM
AAwACwAQABEAEQASABQAFgAXABcAFgAXABYAFwAaABoAGgAaABkAGQAaABoAHAAdACAA
IAAgACAAIgAiACEAHwAeAB0AHwAhACIAIwAfAB4AHQAbABwAGwAcAB0AHQAbABkAGQAW
ABUAFAATABQAEwARABAADQAMAAkABgAJAAcABwAIAAUABAADAAIAAgACAAEAAAAAAAAA
//////3//P/6//n/+//8//7////+//z/+//8//r/+f/5//n/+v/6//j/9//1//b/+P/5
//r/+//6//r/+//7//v//P/8//v/+f/4//n/+v/7//z/+f/6//n/+P/6//r/+v/6//z/
/P/7//v/+f/6//r/+v/9//3//f/9//z/+//7//r//P/7//v//P/+//3//f////7//f/8
//v//P/9//7////+//3/+//5//r/+//8//z//P/8//z//P/7//v/+v/5//j/+f/6//v/
+f/5//n/+f/7//v/+v/6//z/+//7//z/+v/5//n/+P/3//b/9f/2//f/9//3//f/+v/6
//n/+f/6//r/+v/6//f/9//2//b/9//4//b/+f/4//X/8v/v//L/9P/3//r/+f/4//f/
9//3//b/9f/1//b/+f/6//v/9v/1//T/8//2//f/+f/3//f/+f/2//b/9f/1//X/9f/2
//f/+P/5//b/9//4//X/9f/3//j/+f/4//f/9v/1//T/9v/2//b/9v/0//T/9P/z//H/
8f/x//H/8//2//j/+v/3//X/9P/z//X/9f/2//b/9//5//7/AQD/////AgADAAcACAAJ
AAwADAALAAgABQAHAAcACAAIAAsACwANAA0ACAADAAEAAQADAAQABQAFAAAAAAAAAP//
/P/8//z//P/5//b/9P/y//P/9P/0//T/9P/0//T/9P/y//H/7//t/+3/7v/u/+//8//0
//X/9f/x/+3/8P/z//f/AQAMABEAGQAfACAAJQAqADUAPABCAEgAUABWAFYARAAjABIA
FQAQAPz/7P/o/+P/3//h/+n/7v/1//v//f/+/wIAAgD9//z//P/5//n/+v/6//n/+f/2
//b/9v/2//X/9f/2//b/+f/5//j/+P/2//T/9P/0//n/+f/5//j/9//3//b/9f/3//j/
+P/4//n/+f/5//r/+v/7//v/+//8//3//f/+//z//P/6//z/+//8//v/+v/9//7/AAAB
AAAAAAAAAAEAAQABAAMABAAGAAYABgAGAAQABgAHAAcADAANAA0ADgAMAAwACwAJAAoA
DQAOABEAEgASABIAEgARABEAEgASABQAFQAYABgAFgAWABgAGAAZABkAGgAbABkAFwAU
ABEAEwAUABUAFQAYABkAHAAfAB0AGQAVABMAFAATABIAEQAOAA0ACwAKAAgACAAGAAQA
BgADAAIAAgAAAP7//P/6//3//v/+//7//f/8//r/+f/2//b/9f/1//j/+P/5//n/+P/2
//X/9v/3//f/+P/5//n/+P/1//P/8//0//b/9//3//f/9f/0//X/9f/1//b/+f/5//j/
+P/3//b/9f/0//b/+P/4//j/+f/6//v//P/7//r/+P/3//j/+v/7//z/+v/5//j/9//5
//n/+v/6//v/+//8//7/+//5//j/+f/5//n/+f/5//n/+f/5//n/+//9//7////9//3/
/f/8//v/+v/5//j/+P/5//n/+f/1//X/9f/1//f/9//3//f/+f/5//j/+P/2//X/9f/2
//f/9//4//j/9v/0//L/8v/z//P/8//z//X/9v/2//f/9f/0//P/8v/0//X/9f/2//T/
9P/x//P/9f/1//X/9f/1//T/9P/0//P/8v/x//H/9P/0//T/9f/0//X/9P/z//H/8f/x
//H/8v/z//X/8//z//X/8v/y//H/8f/x//H/8f/x//H/8f/x//P/9f/z//n/9f/y//H/
8P/y//L/8v/y//T/9P/0//T/8f/w/+//7v/x//L/8//0//T/9P/z//P/8f/x//H/8f/y
//L/8v/y/+//7//v/+//8P/y//P/9f/0//j/+v/5//v//v///wAAAQACAAUACQAJAAcA
BQAHAAUABgAGAAcACQALAAsACAABAP/////+//7//v/9//r/+f/4//b/9P/3//j/+f/5
//j/9v/0//T/8f/v/+3/7P/t/+7/7//v/+3/7P/r/+v/7P/s/+3/7v/u/+7/7f/t/+v/
7P/x//f//f8IAA8AFQAXABgAGQAgACsANgA6AD4ARABOAE4AOAAXAAgACwAKAPj/6P/k
/+H/2//b/+P/6v/v//X/+//+//7//P/7//n/+P/0//P/9f/2//b/9//0//T/9P/0//X/
9f/2//b/9//3//b/9v/1//L/8f/w//X/9f/1//T/9P/1//X/9f/3//j/+P/4//n/+f/5
//r/9//3//b/9f/3//n/+v/8//r/+v/4//r//P/+//7//v///wAAAgADAAEAAAD/////
/f/9////AAACAAIAAgACAAQABgAHAAcACQAJAAgACAAGAAgACQAJAAkACwALAA0AEAAQ
ABAAEAARABEAEgASABQAFQAYABgAFgAUABQAEgAWABcAGQAbABsAGwAaABkAGQAaABsA
GwAbABkAGQAZABgAFQASABEAEwATABMAEwAQAA8ADQAMAAsACgAHAAQABQADAAMABAAA
AP7//P/6//v//P/8//z//f/+//7////7//r/+P/3//r/+v/7//v/+P/2//X/9v/4//n/
+//9//v/+v/3//X/9f/2//j/+f/7//v/+f/4//b/9f/0//T/+f/5//j/+P/3//b/9f/0
//X/+P/5//r/+P/4//j/+P/4//j/9//3//j/+v/7//z/+//7//v/+//9//3//v/+//7/
/f/9//7//P/5//f/9//6//v//P/9//3//f/9//3/+//7//r/+f/6//v//P/8//v/+v/5
//j/+v/7//v/+//7//v/+//7//n/+f/5//n/+//7//r/+v/5//f/9v/2//j/+f/7//z/
+v/0/w==
         </WaveFormData>
      </LeadData>
      <LeadData>
         <LeadByteCountTotal>10000</LeadByteCountTotal>
         <LeadTimeOffset>0</LeadTimeOffset>
         <LeadSampleCountTotal>5000</LeadSampleCountTotal>
         <LeadAmplitudeUnitsPerBit>4.88</LeadAmplitudeUnitsPerBit>
         <LeadAmplitudeUnits>��V</LeadAmplitudeUnits>
         <LeadHighLimit>2147483647</LeadHighLimit>
         <LeadLowLimit>268435456</LeadLowLimit>
         <LeadID>V1</LeadID>
         <LeadOffsetFirstSample>0</LeadOffsetFirstSample>
         <FirstSampleBaseline>0</FirstSampleBaseline>
         <LeadSampleSize>2</LeadSampleSize>
         <LeadOff>FALSE</LeadOff>
         <BaselineSway>FALSE</BaselineSway>
         <ExcessiveACNoise>FALSE</ExcessiveACNoise>
         <MuscleNoise>FALSE</MuscleNoise>
         <LeadDataCRC32>1798247807</LeadDataCRC32>
         <WaveFormData>
+//7//n/+f/6//z/+//6//v/+//7//z//v8AAAEAAgABAAEAAQACAAMAAwAEAAQAAQAA
AAAAAAACAAEAAQACAAAAAAAAAAAAAQABAAEAAQADAAUACAAKAAcABQAFAAYABwADAPz/
8v/m/9r/z//E/7j/qv+c/4v/e/9s/2P/Wf9T/1P/Vf9c/2n/dv+A/43/n/+x/8T/1P/f
/+T/6v/w//P/9//7//7/AQACAAMAAwADAAMAAwAFAAcACwAMAAsACwALAAwADgAOAA4A
DwAMAAwACwAKAAsACwALAAsADwAQABIAEwASABEAEAAPAA8ADwAQABEADwAPAA8ADwAO
AA4ADwAPAA0ADQANAA4ADAAMAAsACwAMAA0ADgAPAA8ADwAQABAADgAOAA4ADgAMAAwA
DAAMAAsACwALAAkACwAKAAoACgAKAAkABwAFAAUABgAHAAgACQAJAAkACAAHAAUABAAC
AAQABAAEAAUABQAFAAUABQADAAMAAwADAAMAAwACAAEAAAAAAAAAAAACAAIAAgACAAAA
//////7//f/9//7//v8AAAEAAgACAAAAAQABAAEAAwAEAAQABAAEAAMAAwACAAQABAAE
AAUABQAFAAUABQAEAAQABAAEAAQABAAEAAQABgAHAAcABwAEAAMAAwACAAQABgAIAAoA
CAAGAAQAAgAFAAYABwAIAAcABgAGAAUABQAFAAQAAwAEAAYABwAIAAcABgAFAAQABAAE
AAUABQAEAAQABQAFAAcABQAFAAUABAAEAAQABAACAAIAAgACAAQABgAIAAoACAAIAAcA
BgAGAAYABwAHAAUABQAFAAUAAwACAAEAAAABAAIAAwAFAAUABQAEAAQAAwADAAEAAQAE
AAQABAAEAP///v/9//z/AQAEAAcACQAIAAYABQAEAAYABgAGAAYABAAEAAQABQAEAAMA
AgAAAAEAAAAAAAEAAAACAAQAAgACAAIAAwAEAAMAAwACAAIAAAAAAAAAAAABAAIABAAF
AAQAAwACAAEA//////7//v8BAAMABQAHAAUABAACAAEAAQABAAEAAQABAAIAAwADAP//
//8DAAUABgADAAIAAQAAAAAAAAAAAAEAAgACAAIAAwAFAAYABgAHAAcACAAIAAcABgAF
AAUABQAGAAUABAADAAMABAAGAAcABQADAP///f8AAAAA///9//v/+f/7//v/+//7//3/
AAACAAIAAgABAP///v/9//7/AQACAAMAAwAFAAYABwAHAAYABgAFAAQABgAGAAYABQAE
AAQAAwACAAQABAAFAAUABQAFAAUABQAIAAgACQAJAAcABAADAP3/9P/q/97/0P/H/77/
tv+q/5j/hf97/3T/cf9v/2v/a/9x/3z/if+Q/5b/o/+1/8n/1v/i/+3/8v/0//b/+f/9
//3//v8BAAIAAwAFAAcACQALAAkACQALAAoACwALAAsADAANAA4ADwARABAAEAAPAA4A
DQANAA0ADQAQABAAEQARABEAEQARABEADwANAAwACwAJAAkACQAJAAsADAAOAA8ADgAN
AAwADAAPABAAEAARABAADwAOAA0ACwALAAwADAALAAwADQAOAA0ADAALAAoACwALAAsA
CQAIAAYABQAEAAUABQAEAAMABQAGAAcACAAGAAUABAACAAQAAwADAAIABAAEAAQABQAD
AAMAAwADAAMAAwADAAMAAQD///z/+f/5//r/+//8//z//P/8//z//v/9//3//P/8//3/
//8AAP7//f/8//r//f///wAAAQABAAIAAgACAAEAAQACAAIABAAEAAQABQAFAAUABQAF
AAkACgALAAwACQAIAAcABgAGAAcABwAHAAgACQALAAwACQAIAAcABgAHAAgACQAKAAoA
CgAKAAoACgAKAAsACwANAA0ADAALAAoACgAJAAgACAAIAAgACAAHAAgACgALAAwADAAN
AA0ADAAJAAgABwAJAAoACwAMAAwADAAMAAwACgAKAAoACgAIAAgABwAGAAYABgAHAAcA
BwAHAAcABwAIAAgACAAIAAYABgAGAAcABgAFAAMAAgAGAAcABgAHAAYABgAGAAYABwAI
AAkACgAKAAoACgAJAAkACAAIAAgACgAKAAoACgAJAAgABwAHAAgACQAKAAoACgAIAAcA
BwAGAAgACgAIAAgACAAJAAoACQAJAAgACAAJAAoACwAMAAwADAANAA0ADAALAAoACQAM
AA0ADQAOAAwACwAKAAkACQAKAAoACwAJAAkACQAJAAcACAAJAAkACAAJAAoACwAHAAYA
BAAEAAQABAAGAAYABgAHAAgACAAIAAkABwAIAAgACQAHAAgACAAHAAgABwAHAAcACQAJ
AAkACQAHAAYABgAFAAYABwAGAAcABQAEAAIA///7//n/+//7//r/+//+/wIAAQAAAP//
/f/8//z//P/+/wAAAgAEAAUAAwAEAAUABQAJAAoACgAKAAcABgAFAAMAAwAEAAQABAAE
AAQABQAFAAMAAwADAAMABgAIAAcABQAFAAIA///7//T/6v/e/9L/yf+6/6r/nP+M/3v/
a/9k/13/Wf9X/1n/W/9k/3P/fv+I/5v/r//D/9T/3P/j/+b/6v/u//X/+f/9//7/AQAC
AAMAAgADAAQABQAGAAcACgAKAAcABwAHAAgACgAKAAoACwALAAwADAAMAAsACwALAAsA
DwAQABIAEwASABEAEAAPAAwACwALAAsADAANAA4ADwAOAA4ADwAPAA8ADwAPABAADgAO
AA0ADQANAA0ADQANAAsACwAMAAwADAAMAAwADAAOAA4ADgAOAAsACwALAAkABwAGAAYA
BgAIAAkACQAJAAYABgAGAAYACQAJAAkACAAHAAUABAACAAMABAAFAAcABQAFAAUABQAB
AAEAAQABAAMAAwACAAEA/v/+//7//v8AAAAAAAAAAAAA//////7/+//7//z//P/9////
AQACAAAAAQABAAEAAQACAAIAAgABAAEAAgACAAIAAgACAAMABAAFAAYABwAGAAYABgAG
AAYABgAGAAYABgAHAAcABwAGAAUABQAEAAQABAAEAAQAAgACAAIAAgAFAAYABwAIAAYA
BgAHAAcABQAFAAQAAwAGAAgACQAKAAgABgAEAAIAAQACAAQABQAIAAgACQAJAAsACQAJ
AAkACAAIAAgACAAIAAgACAAIAAgACAAIAAgABgAGAAUABAAGAAYABwAHAAcABwAHAAcA
BQAEAAMAAgAEAAQABAAFAAUABQAEAAQAAwADAAEAAQADAAQABQAGAAMAAgABAAAAAgAE
AAYABwAFAAQABAAEAAIAAgACAAIABAAEAAQABQADAAMAAwACAAMAAgACAAMAAgAEAAYA
BAABAAAAAAAAAAMAAwACAAIAAAAAAAAAAAAAAAAAAQABAAQABQAGAAcABgAFAAMAAgAD
AAMAAwADAAAAAAD/////AgADAAQABQADAAQABQAFAAEAAQABAAEAAwADAAIAAgAEAAAA
/v/+//7//v/+//7//v///wEAAAD///////8AAAAAAQD//wAAAAD///z/+//7//v/AAAB
AAIAAwAAAAAAAQABAAIAAwACAAMAAgAAAP3/+f/5//f/+f/5//f/9//5//z/+v/6//r/
+f/4//j/+P/6//n/+v/7//v/+//8//3//f8AAAAA///+//3//P/7//n/+//8//z//P/+
//7///////7//f/8//v/AAAAAAEA///9//z/+f/3//L/6v/g/9j/zf/A/7D/oP+O/3//
b/9g/1P/Tf9J/0v/Uf9U/13/av94/4f/mf+r/8D/1P/b/97/4v/o/+3/8f/3//r//f/+
/////v///wAAAQACAAMABgAGAAMAAwADAAQABwAIAAkACwALAAwADAAMAA0ADQANAA0A
DgAOAA8ADwAOAA0ADAALAAsACwAMAA0ADQANAA0ADQAKAAoACwALAA0ADQANAA4ADgAO
AA0ADQALAAsACwALAA0ADQAOAA4ACgAKAAoACgALAAwADQAOAAwACwAKAAcABQAEAAQA
BAAJAAsADAANAAoACgAKAAoACgAJAAgABgAGAAUABQAEAAMAAgABAAEABAAFAAYABwAF
AAUABQAFAAcABwAGAAUABAAEAAQABAACAAIAAgACAAIAAQABAAAA/////wAAAAAAAAEA
AgACAAAAAQABAAEAAAAAAP///v8CAAMABQAGAAYABgAGAAcABwAHAAcABwAGAAYABgAG
AAYABgAGAAYACAAJAAkACQAHAAcACAAIAAgACAAIAAgACAAIAAgACAAGAAYABgAGAAcA
CAAKAAsACAAHAAUAAwAFAAgACgAMAAoACgAKAAoACAAIAAkACQAIAAgACQAJAAcABQAF
AAUACAAIAAgACAAKAAoACgAKAAgACAAIAAgACQAKAAoACgAJAAgACAAHAAkACQAJAAkA
BwAGAAUABAAEAAQABAAFAAUABQAEAAQABQAFAAMAAwAGAAYABgAGAAIAAgACAAIAAQAC
AAMAAwAEAAQABQAGAAQABAAEAAQABgAGAAYABwAHAAcABwAGAAYABAADAAMABAAGAAgA
BgAFAAQABAAEAAcABwAGAAYABAAEAAQABAAEAAQABQAFAAUABQAFAAUABAADAAEAAAAD
AAMAAwADAAMABAAEAAUABAADAAIAAQAEAAYACAAJAAYABQAEAAMABQAFAAQABAACAAMA
AwADAAEAAAABAAIAAwAEAAIAAgACAAMAAwACAAEAAQADAAQABAAFAAQABAADAAEAAQAB
AAIAAwADAAMAAwADAAAAAAABAAEABAAFAAQABQAEAAIA///7//r/+f/8//3/+P/3//j/
+v/8//z//P/7//z//P/8//7//v/+//7//f/+/wAAAgADAAIAAgABAAAAAAAAAAAA//8B
AAIAAgACAAAAAAABAAEAAQABAAEAAQACAAQABQADAAEAAgADAAEA/P/2/+z/3v/P/8L/
sv+k/5r/jf99/3L/Zf9d/1n/Wf9b/17/af94/4T/j/+d/63/vv/Q/9v/4P/m/+7/8//3
//n/+//9//3//f///wEAAwAFAAYABwAKAAoACAAHAAYABgAIAAgACAAJAAkACgAKAAoA
CwALAAsACwAOAA4ADwAPAA0ADQANAA0ADgANAA0ADQAKAAkACAAHAAgACAAJAAkADAAN
AA4AEAAPAA4ADAALAAsACwALAAsACQAJAAoACgAJAAoACwAMAAoACgAKAAoABwAHAAcA
BQAHAAYABgAGAAcABwAGAAUABgAGAAYABgAHAAcABwAGAAUAAwACAAAAAgACAAIAAwAF
AAUABQAFAAUABQAFAAUAAwADAAIAAQAAAAAAAAAAAP7//v/+//7//P/7//v/+v/7//v/
/P/8//7///8AAAAA/v////////8AAAIAAwAEAAQAAwADAAIABAAEAAQABQADAAMAAwAD
AAQABAAEAAQABQAGAAcACAAGAAcABwAHAAcABwAIAAgACAAIAAgACAAHAAYABQAEAAUA
BgAHAAgABgAGAAcABwAIAAkACQAJAAcACAAIAAgACAAIAAgACAAHAAgACgALAAoACgAL
AAsACwAJAAkACQAJAAgABwAGAAcACAAJAAoADAAMAAwADAALAAoACAAGAAYABgAHAAcA
CAAJAAoACwAJAAgABwAGAAgACAAIAAkABwAHAAYABgAFAAUAAwADAAQABAAEAAQABQAG
AAcACAAHAAgACQAJAAgABgAFAAQABQAGAAcACAAIAAgACAAJAAcABwAHAAYABwAGAAYA
BwAHAAgACQAGAAcABgAGAAYABwAHAAYABgAEAAQABAAEAAUABgAIAAkACAAHAAYABQAF
AAUABAAEAAcABwAHAAcABgAGAAUABQAHAAcABwAHAAYABgAGAAUAAwADAAMAAwAFAAUA
BAAEAAYABwAHAAcACQAJAAoACAAIAAgACAAGAAYABgAHAAcABgAFAAUABQAGAAYABwAJ
AAoACgAJAAgABwAHAAcABwAHAAcABwAIAAgACQAJAAgABwAEAAMABQAEAAIA//////3/
//////z/+//8//7/AAAAAAAA///+//7//v8AAAEAAgADAAMABQAGAAcABwAGAAYABQAE
AAYABgAGAAUABAAEAAMAAgAEAAQABQAFAAcABwAHAAcABAAGAAcACwANAAoAAwD9//j/
8v/q/97/0f/I/7z/rv+g/4//e/9s/2f/Zf9l/2f/af9q/3X/hP+O/5f/pf+5/8z/3P/j
/+j/7v/w//X/+f/7//z///8AAAEABAAFAAYABwAHAAcACQAIAAgACQAKAAwACgAKAAoA
CwANAA4ADgAOAA0ADQANAA0ADAAMAA0ADQAQABEAEgATAA8ADQAMAAsADAANAA4ADwAQ
ABAAEQARAA4ADQAMAAwADgAOAA0ADQALAAsACwALAA0ADQAOAA4ADgAOAA4ADgANAAwA
CwAKAAsACwALAAkACQAIAAgACAAHAAcABgAFAAcACAAJAAoACAAHAAYABAAFAAUABgAG
AAQABAAEAAUAAwADAAMAAwADAAMAAwADAAMAAwACAAEAAgACAAIAAgD///7//f/8//3/
/f/+//7//////wAAAAD////////+////AQACAAMAAwAEAAQABAAHAAcACAAIAAgACAAI
AAkACAAHAAYABQAHAAgACQAKAAgACAAIAAgACAAJAAkACQALAAsADAAMAAoACgAKAAoA
CgAKAAoACgAMAAwADAAMAAwADAANAA0ADQANAAwACwAKAAoACQAIAAsADAANAA4ADAAM
AA0ADQAMAAwADQANAAsACQAJAAkACgAKAAoACgAMAAwADAAMAAwADAAMAAwACgAKAAkA
CAAGAAYABwAHAAcABwAHAAcACgAKAAoACgAJAAgABwAHAAkACQAIAAgACQAJAAcABwAH
AAYABQAEAAUABgAHAAgACAAIAAgABwAFAAQABAAEAAQABAAEAAQABgAGAAYABwAIAAkA
CgAKAAcABAACAAEABQAIAAsACgAJAAgACAAIAAkACQAIAAgACgAKAAoACgAJAAgACAAH
AAcABwAHAAcACAAJAAkACgAKAAkACAAHAAgACAAHAAcABgAFAAQAAwAEAAYACAAJAAkA
CQAJAAkABgAFAAMAAgADAAUABgAHAAUAAwAGAAgACAAIAAgACAAIAAgACQAIAAYABAAD
AAMABAAEAAUABwAIAAgABwAGAAUABQAFAAUABQAFAAUAAgACAAMAAwAFAAUAAwADAAMA
AgAAAP3/+//5//v/+//6//v//v8CAAEAAAD///3/+v/6//r//P/+/wAAAgADAAEAAgAD
AAMABQAGAAYABgAFAAQAAwABAAQABgAHAAgABQAEAAQAAwAEAAUABgAHAAYACAAJAAsA
DQAKAAMA/f/2/+z/4v/W/8//xP+2/6r/nv+J/3v/dv9x/2//bf9r/2n/bP95/4b/jv+b
/63/wf/S/9z/4//o/+7/9P/5//n/+//+/wEAAgADAAQABQAGAAcACgALAA4ADgALAAsA
CwAMAAwADAAMAA0ADQAOAA4ADgARABEAEQARABMAFAAWABcAFQATABEADwAPAA8AEAAR
ABEAEQARABEADwAOAA4ADQAOAA8AEAASABAAEAAPAA8ADwAPAA8ADwAPAA8AEAAQAAwA
DAAMAAwADQAOAA8AEAAOAA0ADAAJAAoACgALAAwACwALAAoACQAGAAYABgAGAAkACQAJ
AAgACgAJAAkACAAGAAYABgAHAAcABwAHAAcAAwADAAMAAwADAAMAAgABAP///v/9//z/
//8AAAEAAgACAAEAAQAAAP7//f/9//z///8BAAMABAABAAEAAAD//wAAAgADAAQABQAF
AAYABgAEAAQABAAFAAgACQAKAAsACwAKAAkACAAIAAgACAAIAAgACQAJAAkABwAHAAgA
CAALAAwADQAOAA0ADAALAAoACAAIAAgACAAJAAoADAANAAwACwAJAAcACAAKAAsADAAK
AAoACgAKAAYABgAHAAcACgAKAAsACwAJAAcABwAHAAkACgALAAwACQAIAAcABgAHAAgA
CQAKAAwADAALAAoACAAIAAkACQAJAAkACQAJAAgABgAEAAIABAAEAAQABQAHAAcABgAG
AAYABQACAAEABAAEAAQABAACAAIAAgACAAMABAAFAAUAAwACAAIAAgABAAAA///+/wAA
AgAEAAcACQAJAAkACAAIAAYABQAFAAQABgAIAAYAAwACAAIAAgADAAMAAgACAAAAAAAA
AAAAAQACAAQABQAFAAUABQAFAAMAAQD+//z//v///wAAAQD///7//P/7//3//f/9//3/
/f/+///////7//v/+//7//z//f/9//7//P/9//3//f///wEAAwACAAEAAAD///7//v/+
//7///8BAAAA//////3//v/+//////8AAAAA////////AAABAAAA///+//3//f/+/wAA
AQAAAP///P/7//z//P/7//n/9//1//f/9//3//f/+f/8//3//v///////f/8//v//P//
/wAAAQABAAEAAgADAAMAAQAAAP7//P/9//7/////////AAAAAAAA/v/+//////8AAAEA
AgADAAAAAAD/////AwAEAAEA+f/s/97/0v/G/73/tP+q/5z/iP95/23/Yv9d/1v/W/9Z
/1v/av95/4b/lP+l/7X/x//W/97/5f/q/+z/8P/1//X/9f/6//3//v///wAAAQACAAMA
BAAFAAgACAAHAAcABwAIAAgACAAIAAkACwAMAAwADAAPAA8ADwAPAA0ADAAMAAsADQAN
AA0ADQAKAAkACQAJAAsACwALAAsADAAMAA0ADQAMAAsACgAKAAwADAALAAsACQAJAAkA
CQAKAAsADQAOAAwADAAMAAwACgAKAAoACgALAAsACwAJAAcABgAGAAYABQAFAAQAAwAD
AAQABQAGAAQAAwACAAAAAwADAAQABAACAAIAAgADAAEAAQABAAEAAAABAAIAAwACAAEA
///9//3//v///wAA///+//3//P/+//3//f/8//n/+f/6//r//P/9//7//v8BAAMABAAF
AAIAAgABAAAA/////wAAAAABAAIAAwAFAAMAAwADAAMABgAGAAYABgAEAAQABAAEAAMA
AwACAAEAAgADAAUABgAFAAQAAwACAAMABAAFAAYABAAEAAQABAAEAAQABQAFAAUABQAE
AAMAAQACAAIAAgAFAAYABwAIAAUABAAEAAMABgAGAAcABwAJAAcABwAHAAcABgAFAAQA
BAAEAAQABAAEAAQABAAEAAQABAADAAIAAwAEAAYABwAGAAUABAADAAMAAgABAAAA/v/+
//7//////////v/+/wAAAQAAAAEAAQAAAP///v/9//7///8AAAEAAgADAAMAAQAAAAAA
AAACAAIAAgACAAAAAAAAAAEAAwADAAMAAgACAAAA////////AAABAP7////+//7//v//
/////v/+////AAABAAIAAAAAAAEAAQD//////////wAAAQABAAIAAAD///7//f/9//7/
/v///////////////f/+///////+////AAABAAAA///9//z//f///wAAAQABAP/////8
//z//f/+////AAAAAAAAAAAAAP7//v/+////AQAAAP/////9//7//v///wEAAgACAAEA
AAD///////8AAP///v/9//3//v8AAAEAAAD///z/+//9//z/+v/3//X/8//1//X/8//z
//X/+P/6//r/+v/5//j/+P/4//r/+//8//3//f/+/wAAAgADAAMAAgAAAP7//v/+//7/
/f///wAAAAAAAAAAAAABAAEAAwADAAMAAwAAAAAAAwAFAAUAAgD9//X/6v/c/8z/wP+3
/6r/nv+M/3j/Zf9V/0T/Pf89/z//Q/9L/1r/af92/4b/l/+r/8P/1P/c/+H/6P/u//D/
8//1//f/+P/7//z//f8AAAMABgAJAAkACQALAAoACwALAAsADAALAAoACQAJAAsADAAM
AAwADQANAA0ADQALAAoACgAJAAoACwAMAA0ADAALAAsACwAJAAkACQAJAAgACAAJAAkA
CgALAAwADgAOAA4ADQANAAsACwALAAsADAANAA8AEAAOAA4ADgAOAAwADAAMAAwADQAN
AA0ACwALAAoACgAKAAkACQAIAAcABwAIAAkACgAKAAkACAAGAAgABwAHAAYACAAIAAgA
CQAHAAcABwAHAAUABQAFAAUABwAHAAYABQACAAIAAgACAAIAAgACAAIAAgABAAEAAAAB
AAEAAgACAAEAAQABAAAAAgADAAMAAwABAAIAAgACAAEAAQACAAIAAwAEAAUABwAGAAUA
BAADAAUABgAHAAgABgAGAAYABgAFAAUABAADAAUABQAGAAYABAAEAAQABAAGAAYABgAG
AAYABgAGAAYABwAIAAoACwALAAsACgAJAAcACAAIAAgACgAKAAoACgAIAAgACQAJAAgA
CAAJAAkACwAJAAkACQAJAAgABwAGAAcACAAJAAoACQAIAAcABgAIAAgABwAGAAcACAAK
AAsACAAHAAYABQAHAAYABQAEAAIAAgACAAMABQAFAAQABAAGAAcABgAHAAcABgAFAAQA
AwAEAAUABgAEAAQABAADAAUABAAEAAQABgAGAAYABgAGAAYABgAHAAcABwAHAAYABgAE
AAMAAwAEAAYACAAGAAcABgAGAAYABgAFAAMAAgAEAAQABAAEAAQABAAFAAUAAwADAAMA
AwAFAAcACAAKAAkABwAFAAMAAwAEAAQABQAEAAMAAgABAAEAAgADAAMAAwADAAMAAwAB
AAEAAAAAAAEAAwAEAAUABwAHAAUAAgACAAMABAAFAAYABQAEAAMAAgACAAIAAgACAAUA
BgAIAAkABgAFAAUABQAEAAQABQAFAAgACAAHAAYAAwADAAMABQAIAAkACgAKAAkACQAI
AAcABwAFAAUABQAGAAQAAQD///z//f/8//n/+f/7//7//v/+//7//f/8//7//v8AAAEA
AQABAAAA//8AAAEAAQACAAUABQAFAAYABQAEAAIAAQADAAQABQAGAAQABQAFAAUAAwAD
AAMABAAGAAkACQAJAAYAAwD9//b/7v/k/9j/zf/C/7L/oP+O/3v/af9W/0v/R/9D/0P/
R/9O/1n/Zv9y/4X/m/+x/8j/2P/f/+L/5v/q//H/9//7//7/AQACAAMAAwADAAMAAwAG
AAcACgAKAAsACwALAAwACgAKAAoACwANAA4ADgAOAA4ADQAMAAsADgAOAA8ADwARABEA
EQARAA8ADQAMAAsADgAPABAAEQAPAA4ADgANAA0ADQANAA4ADgAOAA0ADQAPAA8ADwAP
ABEAEQASABIADwAOAA0ADAAOAA4ADgAOAAsACwALAAkACQAIAAgACAALAAsACgAJAAgA
CAAIAAgACwALAAsACgAKAAkACQAIAAYABgAGAAcACQAJAAkACQAGAAUABAADAAUABQAE
AAMABAAEAAQABAAEAAQABAAEAAQAAwADAAIA/////wAAAAACAAMABAAEAAIAAwADAAMA
AwAEAAQABAAHAAcACAAIAAcABgAFAAUABwAHAAcABwAIAAgACAAIAAYABgAGAAYABwAJ
AAoACwAKAAkACQAIAAoACgAKAAoACgAKAAoACgAIAAgACAAIAAkACgAMAA0ADAALAAkA
BwAFAAYABgAGAAgACAAIAAgABgAGAAcABwAGAAYABwAHAAcABQAFAAUABgAGAAYABgAG
AAYABgAGAAYABgAGAAYABgAGAAUABAAEAAQABQAFAAcABwAHAAcABwAGAAUABAAEAAQA
BAAFAAYABwAHAAgABgAFAAIAAQAEAAQABAAEAAIAAgACAAIAAgACAAIAAQACAAIAAwAE
AAMAAgABAAAAAQACAAMABQAFAAUABQAEAAIAAAD/////AgAEAAYABAADAAIAAgACAAEA
AQAAAAAAAgACAAIAAgABAAAAAAD//wEAAQABAAEAAwADAAIAAgABAAEAAQABAAIAAgAB
AAEAAQABAAEAAQADAAQABQAFAAEAAQABAAEAAQABAAAAAAACAAMAAwADAP///f/9/wAA
AgAAAAAAAAAAAAAAAAAAAAAAAgACAAIAAgAAAAAAAAAAAP7//v/+//7//v///////v/7
//v/+//8//3///8AAAIAAgABAAAA////////AQABAAEAAQAAAAAAAQABAAEAAQABAAEA
AQAAAPz/+f/3//X/9v/1//L/8f/1//j/+P/4//j/9//2//b/+P/6//v//P/7//v/+//8
//v/+//8//z//P/8//3//v/9//v/+v/6//v//P/9//7//f/9//3//f/9//3//v/+////
//8BAP7/+f/z//D/6P/c/9D/yf++/7D/ov+S/3v/Z/9Y/0v/Rf9D/0P/R/9O/1n/aP9y
/33/kf+l/77/0v/Z/9z/4P/m/+n/7f/x//b/+f/6//v/+v/7//z//f8AAAEABAAEAAMA
AwADAAQAAwACAAEAAQACAAQABQAGAAcABwAHAAcACAAIAAkACQAHAAcABwAHAAYABQAF
AAUABgAHAAgACQAGAAYABwAHAAcABwAHAAgACAAIAAcABwAFAAUABQAFAAcABwAIAAgA
BAAEAAQABAAFAAYABwAIAAUABQAFAAMAAwACAAIAAgAFAAUABAADAP///v/9//z/////
/////v8AAP/////+//z//P/8//3////////////7//v/+//7//z//f/9//3//P/8//z/
/P/5//j/9//2//f/9//4//j/9f/1//b/9v/0//X/9v/2//j/+f/5//n/+f/6//r/+v/9
//3//v/+//z/+v/4//f/+P/5//r/+//+//7//v/+//7//v/+//7//v/////////+//3/
/f/8//3//v///wAAAgACAAIAAgABAAAA///+/wAAAAABAAEA//////7//f///wAAAAAA
AAIAAgACAAIA///+//7//f///wAAAgADAAEA/////////v/+//7//v8AAAAAAAAAAP7/
/v/+//7///8AAAAAAAD///7//v/9////////////AQAAAP///v/8//z//P/9//v/+//6
//r/+//7//n/+f/8//z//P/8//r/+v/6//r/+f/6//v/+//8//z//f/+//z//P/8//z/
AAD+/w==
         </WaveFormData>
      </LeadData>
      <LeadData>
         <LeadByteCountTotal>10000</LeadByteCountTotal>
         <LeadTimeOffset>0</LeadTimeOffset>
         <LeadSampleCountTotal>5000</LeadSampleCountTotal>
         <LeadAmplitudeUnitsPerBit>4.88</LeadAmplitudeUnitsPerBit>
         <LeadAmplitudeUnits>��V</LeadAmplitudeUnits>
         <LeadHighLimit>2147483647</LeadHighLimit>
         <LeadLowLimit>268435456</LeadLowLimit>
         <LeadID>V2</LeadID>
         <LeadOffsetFirstSample>0</LeadOffsetFirstSample>
         <FirstSampleBaseline>0</FirstSampleBaseline>
         <LeadSampleSize>2</LeadSampleSize>
         <LeadOff>FALSE</LeadOff>
         <BaselineSway>FALSE</BaselineSway>
         <ExcessiveACNoise>FALSE</ExcessiveACNoise>
         <MuscleNoise>FALSE</MuscleNoise>
         <LeadDataCRC32>1443408628</LeadDataCRC32>
         <WaveFormData>
6P/q/+r/6f/m/+X/4v/g/9z/2v/Z/9n/3P/c/9z/3P/Z/9j/1//V/9X/1f/W/9j/1f/U
/9H/0P/R/9L/0//U/9T/1f/V/9X/1f/U/9P/0v/V/9b/2P/a/9j/1v/X/93/6P/y//f/
+f/1//P/9f/7/+//0f+v/4n/Wv8v/xT/A//4/uP+zv7C/sH+yP7T/ur+Df86/2P/gv+U
/6P/s/+//8b/zf/T/9X/2P/b/9z/3f/e/9//4P/i/+T/5v/o/+j/6P/p/+n/6//u/+//
8P/x//D/7//u/+//8P/w//D/8v/1//f/+P/3//f/9v/2//n/+v/7//3/+//8//z/+//8
//7/AAABAAMABAAEAAYABAAEAAUABQAGAAgACwANAAsADQAOAA4ADgAOAA8AEQAUABUA
FgAXABgAGAAXABcAGwAdACAAIQAiACQAIwAjACYAJwAoACsALgAvADIANAA1ADUANAA0
ADUAOAA7ADwAPQA+AD4APgA8ADsAOwA7ADwAPQA+AD0AOgA4ADYANAAzADMANAA0ADEA
LgAqACcAJAAgAB0AGgAXABUAEwARAAwACAAFAAIAAgD///7//v/6//r/9//1//T/8v/x
//D/8v/x//H/8P/t/+3/7P/s/+7/7v/u/+7/7v/u/+3/7P/s/+3/7f/r//D/8f/y//P/
8P/v/+//7v/v//D/8f/y//D/8P/w//D/8//z//L/8v/0//X/9v/3//b/9f/0//P/9P/1
//b/+P/4//j/+P/4//j/+P/4//j/+f/6//v//P/5//j/9//2//b/9//5//r/+//7//v/
+//8//z/+v/6//v/+//7//v/+f/3//X/9P/2//f/+f/6//n/+P/3//b/9//2//b/9v/4
//j/+f/5//j/9//2//P/9v/4//n/+v/5//j/9//2//j/9//3//f/+f/5//n/+P/1//X/
9f/2//n/+v/7//z/+v/6//n/+f/5//n/+f/5//v/+//7//v/+v/5//j/9//4//n/+v/9
//v/+//7//v/+f/4//j/+P/7//3//v////3//P/7//r//P/9//3//f/9//3//f/9//n/
+////wEAAgABAAAA///+//7//v/+//7///8AAAAAAAD//////v/+////AQACAAMAAwAD
AAQABgAGAAYABgAFAAgACQAKAAsACQAIAAkACQANAA0ADQANAA0ADQAOABAADgANAA0A
DQAMAAwACQAIAAYABQAFAAQABQAGAAYABgAHAAUABAADAAAAAAD///7///8AAAEAAgAA
AAAAAAABAAEAAQACAAIABAAEAAQABAADAAIAAgAIABEAGQAiACYAIwAfABkAGQAdABMA
9//Z/7f/if9e/0X/OP8v/xr/Bf/8/vz+B/8W/yn/Qv9n/47/rf/C/9b/5//1//v/AgAF
AAcACQAMAA8AEAASABQAFgAYABkAGgAbABwAHQAeACAAIQAgACIAIgAiACQAJAAkACQA
JgAoACkAKgAqACsAKwAqACsALQAuADAALgAuAC4ALwAuADAAMQAxADIANAA2ADcANgA2
ADUANgA5ADoAPAA9ADwAPAA9AD0APQA/AEAAQABCAEIAQwBFAEUARQBFAEUASABKAEsA
TQBMAE0ATwBPAFEAVABUAFUAWABZAFoAXQBeAF0AXgBeAGMAZQBmAGgAZwBoAGkAaABn
AGgAaABoAGoAaQBpAGkAZgBlAGQAYQBgAGAAYABgAFsAWQBYAFYAUwBQAEwASQBJAEYA
RABCAD0AOQA1ADEAMAAuAC0ALAArACcAJQAkACQAJAAhAB8AHwAeAB4AHgAdABsAGgAY
ABgAGQAZABoAGgAaABoAGgAZABgAFgAUABYAGQAbABsAGgAZABgAFwAYABkAGwAcABoA
GgAaABoAGAAYABgAGAAcAB0AHQAeABwAGwAaABkAGgAbABwAHQAdAB0AHQAeAB4AHgAe
AB4AIAAgACAAIAAeAB4AHgAeACAAIAAgACAAHQAdAB4AHgAdAB0AHQAdAB0AHgAdAB4A
HAAbABoAGQAZABkAGQAaABkAGQAaABoAGAAYABgAGAAYABgAGQAaABcAFgAWABUAGAAZ
ABoAGQAZABoAGgAaABgAGAAYABgAGQAZABoAGwAaABkAGAAWABYAFwAYABoAGAAYABgA
GAAWABYAFQAVABYAFwAYABkAFwAXABcAFwAYABkAGgAbABoAGQAYABkAFwAXABcAFwAa
ABoAGwAcABkAGQAYABcAFwAYABkAGgAaABsAGwAbABoAGQAYABcAGgAbABwAGwAXABgA
GAAYABgAGAAbABwAHQAeABsAGgAYABYAGQAbABwAHgAdAB0AHAAbABkAGQAaABwAHgAg
ACIAIwAgAB8AHgAdAB4AIAAkACcAKAAnACYAJQAlACUAJgAoACkAKQAqACsAKAAmACEA
HgAeAB8AIQAiACAAIAAfAB4AGwAZABgAFwAZABoAGgAaABYAFgAWABYAGAAYABgAGQAY
ABcAFwAWABYAFgAWABYAGwAaABwAHAAfACcAMAA2ADcANQAxADMANwAtABMA8//R/6n/
gv9j/1b/Tf8+/yf/Fv8S/xn/IP8x/0z/df+i/8H/0v/i//H//f8FAAwAEwAVABcAGgAd
AB4AHgAeAB4AHgAhACQAJwAqACkAKAAoACcAKgAsACwALAAuAC4ALgAuAC0ALgAuAC4A
MAAzADUANgAzADMAMgAyADQANAA0ADUANgA4ADkAOQA3ADgAOQA5AD0APgA+AEAAPgA+
AD8APwBBAEIARABFAEMARQBGAEYARABEAEUARwBJAEsATQBPAE4ATgBNAE0AUABRAFMA
UwBVAFgAWABZAFkAWQBZAFsAXgBfAGIAZABjAGMAYgBiAGQAZgBoAGgAaQBqAGoAagBp
AGcAZgBlAGYAZwBoAGcAZABiAGAAXgBdAFsAWgBYAFUAUgBOAEsARgBCAD8APAA7ADkA
NwA1ADEALAAoACQAIwAfAB0AHAAcABwAGQAXABQAEgARABAAEgARABEAEAAMAAsACQAI
AAgACAAIAAgACgAKAAkACAAHAAcABgADAAcABwAHAAcABgAFAAUABAAGAAYABgAGAAYA
BgAGAAYABgAFAAMAAgAEAAUABgAHAAQAAwACAAEAAQABAAEAAgAEAAQABAAEAAMAAgAB
AAAAAgACAAIAAgABAAAA///+//////8AAAAA///////////8//z/+v/6//3//f/9//3/
+//5//f/9v/3//f/+P/4//b/9v/2//b/8//y//L/8v/0//T/9f/1//T/8//y/+//8f/y
//L/8v/w//D/8P/w/+7/7f/t/+3/7//v/+//7v/s/+v/6v/q/+z/7P/s/+z/7P/s/+v/
6//q/+n/6P/n/+n/6f/p/+n/6P/n/+b/5f/n/+f/5//p/+f/5//n/+f/5f/k/+T/5P/m
/+f/5//n/+X/5P/j/+L/5P/l/+X/5f/l/+X/5f/l/+T/4//i/9//4v/j/+T/5f/j/97/
3v/e/97/3v/f/+D/4f/i/+H/4P/e/9z/3v/f/9//4P/e/9//3//f/93/3f/e/+D/4v/k
/+b/5//l/+X/5f/l/+b/5v/o/+n/6f/p/+n/6f/p/+n/6v/s/+7/7f/t/+3/6v/o/+P/
4P/f/9//4P/g/+D/4P/f/97/3P/Z/9f/1f/W/9j/2f/a/9X/1P/T/9L/1P/U/9T/1f/X
/9f/2P/Y/9f/1v/V/9T/1//a/9r/2P/X/93/5v/w//f/+f/3//X/+f/7/+v/yf+j/3v/
TP8h/wj/+f7u/t3+yP66/rf+wP7L/uT+C/88/2n/iP+Y/6X/s/+9/8L/y//R/9X/2P/b
/9z/2//c/93/3v/i/+T/5v/o/+b/5v/n/+f/5v/o/+j/6P/s/+z/7P/s/+v/7P/s/+z/
7//x//L/8v/x//H/8P/w//D/8P/w//H/9P/2//f/9//1//b/9//3//v//P/8//7//v/+
///////9//7/AAABAAIABQAHAAgABwAGAAYABwAJAAsADQAPABAAEAAPAA8AEAARABMA
EwAWABoAGwAdAB0AHQAdAB8AIwAjACUAJgAoACkAKQAqACoALAAuAC4AMAAyADMANAAz
ADEAMAAvADAAMQAyADEALQAsACsAKgApACcAJgAkACUAIgAeABsAFwASAA4ACgAJAAcA
BQADAP//+v/2//L/8f/t/+v/6v/p/+r/6P/n/+P/4P/e/9z/3f/d/97/3v/b/9v/2v/a
/9r/2v/a/9r/3P/c/9v/2v/Z/9n/2P/V/9n/2f/Z/9n/1//X/9j/2P/Y/9j/2P/Y/9r/
2v/a/9r/2f/Z/9j/2P/a/9v/3P/d/9z/2//a/9n/2f/Z/9n/2v/b/9z/3f/e/93/3P/b
/9r/2//c/93/3v/e/97/3v/e/9v/2//c/9z/3f/d/93/3f/a/9r/2P/Y/9z/3f/e/9//
3f/b/9n/2P/Z/9n/2v/a/9r/2v/a/9r/1//W/9b/1v/W/9b/1//X/9X/1f/V/9P/0//U
/9T/1P/W/9b/1v/W/9X/0//S/9H/0v/T/9T/1P/R/9H/0f/S/9L/0v/S/9L/1P/U/9P/
0//S/9H/0P/P/9L/0//U/9X/0//T/9P/0//R/9H/0f/T/9L/0//U/9X/0v/Q/8//zv/R
/9P/1P/V/9P/0v/R/9D/0P/R/9H/0f/S/9P/1P/V/9T/0//S/8//0v/T/9T/1f/T/9P/
0//T/9D/0P/R/9L/0//U/9L/0v/S/9L/1P/U/9P/0v/T/9X/1v/Y/9X/1f/U/9P/1P/V
/9f/2v/Z/9r/2//b/9v/2//b/9v/3f/e/+H/4//i/+H/4P/f/+L/4//l/+j/5//l/+T/
4//h/+D/3P/a/9v/2//c/9z/2v/Y/9X/0v/T/9P/1P/V/9T/1P/T/9L/0P/Q/9D/0P/S
/9L/0v/T/9L/0f/R/9D/0f/S/9P/1P/V/9b/1P/S/9P/2f/k/+z/8//3//X/7//v//P/
7//T/6//if9Y/yX/BP/z/uj+1f6+/rD+rf62/sX+3P77/iT/Uf90/4j/m/+x/73/xP/N
/9H/1P/W/9j/2P/a/9z/3v/g/+L/5P/m/+j/5v/m/+f/5//r/+7/7//w//D/7v/s/+r/
7v/w//H/8v/z//X/9v/2//T/9f/1//b/+f/6//v//f/9//7//v/9//3//v//////AQAC
AAIABAACAAIAAwADAAYACAALAA0ACgALAAsACgALAAwADgARABQAFQAWABcAFgAWABUA
FQAZABsAHgAfACAAIgAhACEAJAAlACYAKQAtAC0ALwAwADAAMQAxADIAMwA2ADkAOgA6
ADoAOQA4ADoAOQA5ADkAOQA5ADkANwAzADIAMQAwADAALwAvAC4AKgAmACEAHQAbABgA
FgAUABEADwANAAsABgACAP///P/9//n/9//2//H/8P/s/+n/6f/o/+j/6P/q/+n/6f/o
/+b/5f/j/+L/4//k/+X/5v/l/+T/4v/g/+L/4//j/+H/4//j/+P/4//j/+P/5P/k/+X/
5v/n/+j/5//m/+X/5P/n/+f/5v/m/+f/5//n/+f/5f/l/+X/5f/o/+n/6v/s/+v/6v/p
/+j/6f/q/+v/7P/q/+r/6v/q/+j/6P/o/+j/6v/r/+3/7v/s/+v/6v/p/+n/6v/p/+r/
6//r/+v/6//o/+f/5v/m/+b/5//p/+r/6P/o/+j/6P/n/+b/5v/m/+b/5v/n/+f/5//n
/+f/5f/m/+j/6f/q/+n/6P/n/+b/6P/n/+f/5//n/+f/5//m/+P/4//j/+T/5//o/+n/
6v/p/+j/5v/l/+f/5//n/+f/5//n/+f/5//l/+X/5f/l/+b/5//o/+v/6P/n/+b/5f/l
/+T/5P/k/+X/5//o/+n/5v/m/+b/5v/n/+n/6v/r/+j/5//m/+X/5v/n/+j/5//p/+n/
6f/p/+j/5//m/+X/6v/q/+z/6//q/+n/6P/o/+j/6P/o/+n/6v/q/+r/6f/p/+j/6P/q
/+v/6//r/+v/6//s/+7/7f/u/+//7//w//H/8v/z//D/8P/y//P/9v/3//j/+f/5//n/
+v/8//v/+f/4//f/+P/4//X/9P/x/+//7v/s/+3/7v/u/+7/7f/r/+r/6f/n/+j/6P/o
/+f/6P/p/+r/6f/o/+f/5//o/+n/6//s/+r/6v/q/+r/6f/q/+r/7P/x//n//v8EAAUA
BwAHAAcACQAPAAcA5f+//5f/Yv81/xz/Ff8M//n+5v7Y/tf+3v7t/gL/H/9I/3P/lP+o
/7n/y//V/9r/3//l/+v/7v/x//L/9P/2//j/+v/7//z//f/+/wEAAgAEAAUABQAGAAUA
BAAIAAgACAAIAAkACgAKAAoACgALAAsACgANAA8AEAASABEAEAAPAA8AEgAUABUAFQAV
ABYAFwAXABgAGAAXABgAGQAaABwAHQAbABwAHgAfACEAIwAkACQAJgAmACcAKQApACkA
KQApACwALgAvADEAMQAxADIAMQA0ADgAOQA7ADwAPQA+AEEAQgBBAEIAQgBFAEcASABK
AEgASgBMAEwATwBQAFAAUABQAE8ATwBPAE0ATQBNAEsASwBKAEkASABDAEEAQAA+AD8A
PAA4ADUANAAwAC0AKgAmACMAIAAdABsAGAAWABQAEwAPAA0ADAAMAAwACQAHAAgABgAF
AAQAAwABAAAA/v8AAAEAAQACAAAA/v/8//r//f/+//7//v/+///////9//3//f/9//3/
/////wAAAAD+//7//v/+/wAAAAAAAAAAAQABAAAAAAAAAP///v/9/wAAAQACAAMAAgAB
AAAAAAACAAIAAgACAAIAAgACAAIAAgACAAIAAgADAAQABQAGAAQAAwADAAIAAwADAAMA
AwADAAQAAwAEAAIAAQAAAP//AQABAAEAAgD/////AAAAAP7//v/+//7//v/+////AAD/
//7//v/9//7///8AAP///v/+//3//P/9//7///8AAAAA/////////f/9//3//P/+////
AAACAP///v/9//z//f/+//7///8BAAEAAQABAP7//f/8//v//P/9//7////9//3//f//
//3//f/9//3////+//7//v/8//3//f/9//7//v/+//7//f/9//z/+//8//3//v//////
//////3//f/9//3//f/+////AAABAP7/+v/6//v//P/9//7/AAAAAAAAAAD///7//P/6
//v//f/+/wAA/v//////////////AAACAAUABgAHAAcABAADAAIAAQADAAQABwAJAAoA
CQAIAAcABwAHAAgACgAMAAsACwALAAcABgACAAAAAQABAAIAAgACAAIAAQAAAP3/+//6
//n/+v/8//3//v/7//r/+f/4//r//P/+/wEAAAD//////v/+//7//v/+/wMABAAEAAQA
BwANABQAGgAdAB0AGQAVABcAEwD5/9f/u/+X/2j/Sf88/zX/KP8P//z+9P75/gb/Gf8y
/1P/ev+b/67/vP/N/93/6f/0//n//f///wIABQAGAAUABgAHAAgADAAOABAAEgASABIA
EwATABQAFgAWABYAGAAYABgAGAAZABoAGgAaAB0AHwAgACAAHwAfAB4AHgAfACAAIQAj
ACIAJAAlACUAIwAkACUAJQApACoAKgAsACwALAAtAC0AKwAsAC4ALwAxADMANAA0ADIA
MgAzADUAOAA5ADoAOwA7ADwAPAA9AD4APwBBAEEAQwBGAEYARwBGAEcASABLAE4ATwBS
AFQAVQBVAFQAVABWAFgAWgBaAFsAXABcAFwAWgBZAFkAWQBZAFkAWQBXAFUAVABTAFIA
UQBPAE4ATABJAEYAQgA/ADoANgAzADAAMAAvAC4ALQApACQAIAAcAB4AGwAaABoAFwAW
ABIADwAOAAwACwAKAA0ADQAOAA4ACgAJAAcABgAIAAgACAAIAAgACAAHAAYABgAHAAcA
BQAJAAkACQAJAAcABwAIAAgACAAIAAgACAAIAAgACAAIAAkACQAIAAgACQAJAAkACQAJ
AAkACQAJAAsACwALAAwACgAKAAoACgAIAAgACAAIAAoACgAKAAoACQAIAAcABgAGAAcA
CQAKAAkACQAJAAkABgAGAAQABAAGAAcACAAJAAcABQADAAIAAwADAAQABAAEAAQABAAE
AAMAAgACAAIABAAEAAUABQAEAAMAAgD//wEAAgACAAIAAgACAAIAAgAAAP///////wIA
AwAEAAQAAgABAAAAAAD+//7//v/+////AAAAAAEA//////////8AAAEAAgADAAAA///+
//3//v///wAAAwABAAEAAQABAAAA/v/9//z///8BAAIAAwD///7//f/8//3///8AAAEA
///////////9//3//f/7//7///8AAAEAAAD///7//f/+/wAAAQAAAAAAAAAAAAAA///+
//3//P///wAAAAAAAP/////+//7//v////////8BAAEAAgAEAAQABAAEAAMABAAFAAYA
BwAFAAQABQAFAAcABwAHAAcABwAHAAgACgAIAAcABwAHAAgACAAFAAQAAgABAAEAAAAB
AAIAAgACAAEA///+//3//P/8//v/+v/5//r/+//8//r/+v/6//v//f/9//7//v/+//7/
/v/+//3//v/+/wYAEwAbACAAIgAbABMADQAPAAkA9//h/8f/o/95/1b/P/80/yn/GP8F
//7+BP8L/xr/L/9M/3H/lP+r/7z/0P/f/+f/7//0//X/9//8/wAABAAGAAkACgALAAwA
DQAOAA8AEAARABIAFAAVABQAFgAWABYAGAAYABgAGAAaABwAHQAeABwAHQAdABwAHgAf
AB8AIAAgACAAIAAhACAAIgAjACMAJAAmACgAKQAoACgAJwAoACkAKgAsAC0ALAAsAC0A
LQAvADEAMgAyADQANAA1ADcANwA3ADcANwA6ADwAPQA/AD4APwBBAEEAQwBGAEYARwBJ
AEsATQBRAFEATwBPAE4AUwBVAFYAWABWAFgAWgBaAFsAXABcAFwAXABbAFsAWwBZAFkA
WQBXAFcAVgBVAFQATwBNAEwASgBHAEQAQAA9ADsAOAA2ADQALgArACgAJQAlACIAIAAe
AB0AGQAXABYAEgASAA8ADQANAAwADAAMAAkABwAGAAQABQAHAAgACgAJAAgABwAGAAYA
BgAFAAQABgAHAAcABQAGAAUABAADAAQABQAHAAgABwAGAAUABAAGAAYABgAGAAgACQAJ
AAoACAAHAAYABQAGAAcACAAJAAkACQAJAAoACAAIAAgACAAJAAoACwAMAAkACAAHAAYA
BwAIAAkACgAIAAcABwAGAAkACQAJAAkACgAKAAgACAAGAAUABAADAAMAAwADAAQAAQAB
AAIAAgACAAIAAgACAAIAAgADAAQAAQAAAAAA//8CAAMABAADAAEAAgACAAIAAAAAAAAA
AAABAAEAAgADAAIAAQAAAP7//v///wAAAgAAAAAAAAAAAP7//v/9//3//v///wAAAQAA
AP///v/9//7///8AAAEAAAD///7//////////////wEAAAAAAAAA//////7//f/9//7/
//8AAP7//////////f/9//3//f/////////9//7//f/8//v//P/9//7////+//z/+//7
//r//P/8//z//P/+//7//v/+//3//P/7//r/+//8//z//P/6//v/+//8//z//f/9//3/
/////wAAAgAAAAAAAAD//wIAAwAEAAUAAQAAAAEAAQAEAAUABgAHAAcABwAIAAoABwAF
AAQAAwAEAAQAAQAAAP3//f/+//7/AAAAAP///v////3//P/7//j/+P/3//b/9//4//n/
+v/5//j/9//3//n/+f/6//r/+v/6//r/+v/5//r/+v8CAA8AGwAiACIAHQAXABMAEwAN
APn/3//D/6P/ff9a/0P/OP8x/yD/Ef8K/w7/Ef8c/zP/VP99/6L/tf/C/9L/4f/r//H/
9P/1//n/+//+/wEAAgAEAAYACAAKAAkACgALAAwADQAOABAAEQARABIAEQAQABIAEgAS
ABIAFAAWABcAGAAWABcAFwAWABcAGQAaABwAGgAaABoAGwAcAB4AHwAfACEAIgAjACMA
IwAkACQAJgAnACgAKgArACkAKgAsAC0AKwAtAC4ALgAvADAAMgA1ADUANQA1ADUAOQA6
ADoAOwA8AD0APwA/AEEARABEAEUASABJAEoATQBOAE0ATgBOAFIAUwBTAFQAVABWAFgA
WABXAFgAWABYAFoAWQBZAFkAVwBXAFcAVQBVAFQAUwBSAE0ASwBKAEgARQBCAD4AOwA6
ADYAMwAwACsAJwAjAB8AHwAcABoAGAAVABEADwAOAAoACgAHAAUABQAEAAQABAABAP//
/v/8//7//////wAA///+//3//P/8//z/+//6//v//f/+//3//P/7//r/+f/8//3///8A
AP7//v/+//7//P/8//z//P///////v/+//7//f/8//v//P/9//7////9//3//f/+//7/
/v/+//7///8AAAEAAgD///7//f/8//3//v///wAA/////wAAAAD//////////wAAAAD+
//7//v/9//z/+//7//v/+//8//n/+f/6//r/+v/6//r/+v/6//r/+//8//n/+P/4//f/
+P/5//r/+f/4//j/9//2//j/+P/4//j/+v/5//n/+f/2//X/9P/y//T/9f/2//j/9//2
//X/9P/0//T/8//z//X/9f/1//X/9P/z//L/8f/z//P/8//z//P/8//z//X/8//z//P/
8//0//T/9f/2//P/8//y//H/8f/y//P/9P/z//P/8v/x//P/8//z//P/9f/1//X/8//0
//P/8v/x//P/8//z//P/9P/y//H/7//u/+//8P/x//L/9P/0//T/9P/z//L/8f/w//H/
8v/z//T/8v/x//D/8P/z//P/9P/0//P/8//z//P/8v/y//P/8//3//n/+v/7//r/+f/4
//b/+P/6//v//f/9//3//f/9//z//P/9//z//P/9//7//f/6//b/9P/z//X/9v/2//b/
9v/1//T/8//w/+7/7P/r/+//8P/x//D/7f/s/+v/6v/r/+z/7v/v/+3/7v/u/+7/7v/u
/+7/7//y//L/8v/1//v/BAAMABEAEwAPAA8AFwAXAAMA4f+//5n/cP9L/zT/Lf8k/xP/
AP/0/vX+9v4B/xj/Pf9o/5H/rP+4/8P/zf/V/97/5//r/+//8v/1//b/9f/2//f/+P/6
//z//v8AAAIAAgADAAMAAwAEAAMAAgAFAAYABwAIAAgACAAHAAYACQALAAwADAAOAA8A
DwAQAA4ADgAOAA8AEQAUABYAFwAWABYAFgAVABkAGgAaABwAHAAcAB0AHQAdAB4AIAAh
ACMAJQAmACYAJQAkACQAJQAoACkAKgArACsALAAsAC0ALgAvADEAMQA1ADgAOAA5ADgA
OQA6AD0AQABBAEQARgBGAEcARwBIAEYASABKAEoATABOAE8AUABOAE0ATQBNAE0ATQBN
AEsASQBIAEcARgBEAEMAQwBCAEEAPgA6ADcAMgAuACsAKAAlACMAIQAfABoAFgATABAA
DQAJAAcABgAGAAYAAwABAP///P/6//j/+v/5//n/+P/3//f/9v/2//T/9P/0//T/9f/2
//b/9v/1//X/9P/x//X/9f/1//X/9f/1//b/9v/0//T/9P/0//X/9v/3//j/9v/1//P/
8v/1//X/9f/1//X/9f/1//X/8//z//P/9P/1//b/9//4//f/9v/1//T/9v/2//b/9v/0
//T/9P/0//P/8//0//T/9//3//f/9//1//T/8f/w//L/8//0//X/9v/1//T/9P/x//H/
8v/y//T/9P/0//T/8f/w//D/8P/w//D/8f/x//H/8f/x/+//7f/u/+7/7v/v//D/8f/y
//H/7//u/+3/7//v/+//7v/t/+3/7f/u/+z/7P/s/+z/7v/u/+3/7f/r/+v/6//r/+3/
7f/t/+3/7f/t/+3/7f/s/+v/6v/r/+r/6//s/+3/7P/q/+n/6P/q/+v/6//r/+z/7P/s
/+z/6v/r/+v/6//s/+3/7v/v/+z/6//q/+f/6v/r/+z/7f/t/+3/7f/t/+r/6v/r/+3/
7v/u/+7/7v/u/+3/7P/r/+r/6//s/+3/7v/t/+z/6//q/+z/7P/s/+z/7v/u/+7/7v/q
/+j/5//n/+j/6v/r/+3/7f/t/+3/7f/s/+7/7//w//P/8//z//P/8v/x/+//7v/y//P/
9f/1//X/9f/1//X/+P/6//r/+f/5//n/9//2//H/7v/s/+v/7f/u/+//8P/t/+z/6//p
/+j/5//n/+j/6P/o/+b/5v/k/+T/5P/k/+X/5//o/+n/6f/o/+f/5v/m/+b/5//o/+r/
6v/t//X//P8CAAsACwAHAAcADwAVAAcA5//D/5v/bP9D/yr/I/8a/wn/9v7o/uX+6P7z
/gr/Lf9Y/4P/oP+u/7v/yf/R/9j/4f/n/+v/7v/x//L/8f/y//P/9P/0//b/+P/6//z/
/P/9//3//P/+//7//v8CAAIAAgACAAEAAgACAAIABQAHAAgACAAIAAkACQAKAAgACAAI
AAkACwAOABAAEQAQABAAEAAPABMAFAAUABYAFgAWABcAFwAWABYAFwAXABgAGwAdAB4A
HAAcAB0AHwAgACEAIgAjACUAJgAmACcAJgAnACkAKQAsADAAMQAzADMAMwAzADUAOAA5
ADwAPgBAAEEAQQBCAEAAQgBEAEQARwBIAEgASABGAEUARQBFAEcARwBHAEUARQBEAEMA
QgA9ADsAOgA4ADgANgAzADEALAAoACUAIgAdABsAGQAXABQAEAANAAoABwADAAEAAAAA
AAAA/f/7//n/9v/0//L/9P/z//P/8v/v/+//7v/u/+z/7P/s/+z/7f/u/+7/7v/t/+3/
7P/p/+3/7f/t/+3/7//v//D/8P/v/+7/7f/s/+3/7v/v//D/8P/v/+3/7P/v/+//7//v
//H/8f/x//H/8P/v/+7/7v/v//D/8f/y//H/8P/v/+7/8P/w//D/8P/y//L/8v/y/+//
7//w//D/8f/x//H/8f/u/+7/7P/s/+//7//v/+//8P/v/+7/7v/r/+v/7P/s/+7/7v/u
/+7/7P/q/+n/6P/q/+r/6//r/+v/6//r/+n/5//o/+j/6P/p/+r/6//s/+r/6f/p/+n/
6f/p/w==
         </WaveFormData>
      </LeadData>
      <LeadData>
         <LeadByteCountTotal>10000</LeadByteCountTotal>
         <LeadTimeOffset>0</LeadTimeOffset>
         <LeadSampleCountTotal>5000</LeadSampleCountTotal>
         <LeadAmplitudeUnitsPerBit>4.88</LeadAmplitudeUnitsPerBit>
         <LeadAmplitudeUnits>��V</LeadAmplitudeUnits>
         <LeadHighLimit>2147483647</LeadHighLimit>
         <LeadLowLimit>268435456</LeadLowLimit>
         <LeadID>V3</LeadID>
         <LeadOffsetFirstSample>0</LeadOffsetFirstSample>
         <FirstSampleBaseline>0</FirstSampleBaseline>
         <LeadSampleSize>2</LeadSampleSize>
         <LeadOff>FALSE</LeadOff>
         <BaselineSway>FALSE</BaselineSway>
         <ExcessiveACNoise>FALSE</ExcessiveACNoise>
         <MuscleNoise>FALSE</MuscleNoise>
         <LeadDataCRC32>473107548</LeadDataCRC32>
         <WaveFormData>
BQAIAAgABgACAAAA/f/6//n/9v/1//X/+P/4//j/+P/2//X/8v/w//D/8P/x//P/7//s
/+f/5f/o/+n/6v/r/+3/7v/v/+//7P/r/+n/6P/t//D/8v/1/+//7v/v//T/AAAPAB0A
KAAwADgAQwBOAFIASAAzABcA9P/O/7L/oP+J/3r/b/9e/03/Rf9K/1v/dP+S/6//wf/C
/8n/2P/k/+r/8v/3//j/+f/6//n/+P/4//j/+f/7//7/AAACAP/////+//7/AgADAAQA
BQAEAAQAAwACAAMAAwADAAQABQAIAAsADAAJAAgACAAHAAoACwANAA8ADgAPABAADwAO
AA4ADwAPABIAFAAVABcAFgAVABMAEQATABUAGQAcAB0AHQAcABsAHAAcABwAHQAgACIA
JQAnACUAJAAjACIAJQAnACoALgAtAC0ALAAqACsALAAtADAANQA1ADYANwA3ADUAMgAw
ADIANAA4ADoANwA3ADgANQA1ADIAMgAyADIAMQAyADEALQAqACcAJAAlACYAJgAoACIA
HgAcABkAEwAQAA4ACgAKAAoACAAHAAQAAwAAAP3/AAD+////AAD///7//f/8//j/9//3
//f/+P/5//r/+//5//j/9f/z//b/+f/6//v/+v/5//r/9//2//b/9v/2//j/+v/9////
/P/6//f/9f/3//n//P/+//3//P/7//v/+//6//r/+v/9//7///8AAP7//P/6//n/+v/7
//z////9//3//f/9//z//P/9//7/AAD///////////v/+P/2//j//P/+/////f/9//3/
/f/9//v/+//8//z//P/8//z/+f/2//T/8//3//n/+//9//z/+//6//n/9f/1//X/9v/5
//j/+//8//r/+v/1//P/9P/2//j/+//6//n/+P/3//f/9v/2//b/9//4//n/+v/4//b/
9P/y//T/9v/4//r/+P/3//f/9v/0//P/8//0//b/9f/1//b/9f/0//P/8v/0//X/9v/3
//X/9f/1//X/9P/z//L/8f/0//X/9f/2//X/9P/0//P/9P/1//b/9//1//X/9f/1//H/
8f/1//j/+v/5//j/9//2//f/9v/1//T/9v/3//b/9//2//b/9f/1//b/9//4//n/+f/6
//r//f/+//7//f/+/wAAAgAEAAQAAQABAAIAAwAGAAYABgAHAAkACgALAA4ADQAKAAgA
BgAFAAQAAgAAAP3//f/+//7/AAAAAP////////7/+//6//j/9//1//L/8f/z//X/9//0
//P/8v/y//X/9f/1//X/9v/2//f/+P/y//H/8f/4/wMADgAaACcAKwAuADYAQgBPAFIA
RgAyABUA6//C/6j/nP+Q/4P/dv9n/1j/U/9b/2b/d/+Q/6z/u//D/9L/4//u//T/+P/6
//f/+f/7//3//f///wAAAQADAAEAAgACAAIABQAHAAgACgAJAAkACQAJAAkACgAKAAoA
DAANAA4AEAANAA4ADwAOABEAEgAUABUAFAATABMAEwARABMAFQAVABcAGAAaABsAGwAa
ABgAFwAaAB0AHwAhAB4AHQAeAB4AIAAhACEAIQAlACYAJwApACkAKAAoACcAKwAsAC0A
LgAtAC0ALgAwAC8AMQAyADIANQA2ADcAOgA6ADkAOQA5AD0APwBAAEIAQQBAAEEAQAA+
AD8AQQA/AD4APAA9AD4AOwA3ADUAMQAzADIAMQAwACwAKgAnACYAIgAeABwAGQAYABYA
FQASAA8ADAAHAAMAAwAFAAUABQADAAAAAAAAAP7//v/+//7//////wAAAQD///3/+//5
//v//P/7//v/+//9//3//f/8//v//P/5//r//P/+/wAA/v/8//v/+f/7//z//P/9//3/
/f/+//7//P/8//z//f8AAAAAAQACAP///v/9//z//f/+////AQD///////8BAP//////
//////8AAAIABAACAAEAAQABAAQAAwADAAQAAQACAAEA/////////////wIAAQACAAQA
AgAAAP7//P/9//z//P/9//v/+//7//v/+v/5//j/9//3//n/+//+//z/+P/4//b/9//6
//j/+f/4//j/+P/5//j/9//2//X/9//4//r//P/6//j/9v/0//f/+P/5//r/+f/4//f/
9v/z//P/9P/0//X/9f/2//j/9//1//T/9P/3//j/+f/6//j/9//2//X/9f/1//X/9f/4
//n/+v/7//n/9//0//L/9P/2//n/+//6//n/+P/3//b/9f/0//P/9v/3//j/+P/0//L/
9P/0//T/9P/3//j/+f/6//j/9//0//P/9P/2//f/+f/4//f/9v/1//f/+P/4//v//v8A
AAEABAACAAAA/v/6//7/AQAFAAkACQAIAAcABwAGAAYABgAIAAsACgAKAAoABwAEAAAA
/P/8//3///8AAP///v/8//v/+f/4//X/9P/1//f/+P/4//T/8//y//H/8v/z//T/9v/2
//X/9P/z//L/8v/z//T/+P/5//n/+P/9/wQAEAAbACcAMAA8AEgAUwBYAFAAPAAlAAUA
4P/C/7T/qP+b/5D/f/9q/13/Xf9m/3n/mP+4/8v/y//O/9n/5P/s//T/+v/9//7///8A
AP///P/8//z//f8BAAQABgAIAAUABQAEAAQABQAFAAUABQAHAAgACAAIAAgABwAGAAYA
CAAMABAAEgAQAA4ADQALAAwADQAPABEAEwAVABcAFwATABIAEgARABYAGAAZABsAGwAb
ABoAGQAaABsAHgAgACAAIQAhACEAIAAgACAAIQAmACgAKwAtACsAKgApACgAKgArAC0A
MAAxADMANAA0ADIAMgAyADQAOAA5ADsAPQA8ADsAOQA4ADkAOgA9AD4APgA/AEEAPwA8
ADgANwA2ADcANwA5ADkANgAyAC4AKgAqACoAKQAqACUAIgAhAB8AGQAWABQAEAAQABAA
DgANAAoACQAGAAMABQACAAIAAgACAAIAAgACAP///f/8//v//v///wAAAQD///7/+//5
//v//f/9//3//f/9/////f/6//r/+v/6//3//v8AAAEA///+//z/+//9//3//v/+//7/
/v/+/////v/8//v/+v/8//7/AAACAAAA/v/8//v//f/9//3////+////AAABAP///v/+
//7//////wAAAQACAP///f/8//z//v/+//3////////////9//v/+//8//3//v///wAA
///8//r/+f/6//v//P/9//3//f/9//3/+v/5//j/+P/7//r//f/+//v//P/4//f/9//4
//n/+//7//v/+//7//n/+P/4//j/+//8//3//v/7//r/+f/4//n/+v/7//z/+//7//z/
/P/7//n/+P/4//n/+f/6//z/+//6//n/+P/4//n/+v/7//v/+//7//v/+v/5//j/9//5
//v//P/+//v/+v/6//n/+v/7//z//f/9//3//f/9//z/+//6//j/+v/8//7/AAD+//r/
+v/6//r/+v/9//7///8AAP7//f/6//n/+f/6//r/+//9//3//f/9//r/+v/5//v/AAAC
AAMABgAFAAQAAwAAAAEAAwAGAAkACAAIAAgACQAIAAgACAAKAA0ADAAMAAwACQAGAAIA
/v//////AAAAAAAAAAD/////+v/4//T/8v/1//f/+P/4//L/8f/w/+//8P/x//L/9P/1
//X/9f/1//L/8v/z//T/+P/7//v/+P/3//z/BgATACEALAA2AEIATwBcAF4AUAA5ABkA
9P/O/7b/pP+R/4L/d/9i/0//Rf9K/1v/eP+a/7v/y//M/9H/3P/k/+j/8P/3//n/+//9
//3/+//6//n/+f/7//7/AAACAAEAAQAAAAAAAQABAAEAAQACAAQABQAGAAYABQAEAAQA
BQAIAAsADAAKAAoACwALAAsACwAMAA0ADgARABQAFQATABIAEgARABQAFgAXABkAGAAZ
ABkAGQAZABkAGwAcAB8AIQAiACMAIwAiACEAIQAkACYAKQArACsAKgApACgAKwArACwA
LgAxADMANAA0ADMAMgAxADIANgA3ADkAOwA8ADsAOQA4ADgAOAA6ADoAOwA9AEAAPwA7
ADgAOAA4ADoAOQA6ADkANgA0ADIAMAAtACwAKgAqACgAJgAmACUAHgAaABcAEgAUABQA
EgARAA4ADQAKAAcABwAEAAQABAAFAAYABwAIAAMAAQAAAP//AgADAAQABQAEAAQAAgAB
AAEAAwADAAMABQAFAAcABQACAAIAAgACAAMABAAGAAcABgAGAAUABQAFAAUABgAGAAgA
CAAIAAkABgAEAAMAAgAFAAYABwAIAAcABgAFAAUABQAFAAUABwAIAAkACgALAAcABgAG
AAYACAAHAAcABwAJAAcABgAGAAUABgAFAAMABAAFAAYABwAGAAMAAgACAAUABgAHAAgA
BwAEAAIAAQABAAEAAQABAAMAAwADAAMAAAD///7//v////7/AQACAAEAAgD+//3//v/+
//7///8BAAEAAQABAP7//P/7//r/+//8//3//v/8//z//P/8//z//P/8//z//P/9////
AAD9//v/+v/6//3//f/+/wAA///+//3//P/7//v/+//7//z//f/+/////f/7//n/9//6
//v/+//8//v/+v/6//n/9//3//f/9//6//v//P/9//r/+f/4//b/+f/6//v//P/7//v/
+//6//X/9v/5//r/+//8//z/+v/4//b/9v/3//b/9//4//r/+//9//r/+f/4//f/+P/6
//v//////wAAAAACAAIAAgACAAAAAgAFAAkADQAKAAgABgAFAAcACgANABIAEQAOAAwA
CgAIAAYAAwAAAAEAAQACAAIA/v/8//n/9//4//r/+v/8//v/+//6//j/8//z//P/8//0
//X/9v/4//b/9f/0//P/9f/2//j/+v/6//n/9//0//X//P8IABMAIQAqADIAOABBAEwA
VABMADsAHwD6/9D/sv+c/4f/cv9n/1r/Sf9D/0j/V/9u/4j/pf+3/77/yf/a/+j/7v/0
//f/+P/5//r/+f/7//z//f////7/AAABAAIAAQABAAAAAAADAAUABwAJAAUABAACAAAA
BAAFAAYACAAIAAoADAAMAAsACgAKAAkADAANAA8AEQAOAA8AEAAPAA8AEAASABMAFwAY
ABgAGQAXABcAFgAVABcAGQAdACAAIAAfAB0AGwAfACAAIQAjACUAJgAoACkAKAAmACQA
IgAnACkALAAwAC8ALwAuACwALgAuAC4AMAAzADMANAA1ADYANQAzADIANQA2ADkAOgA3
ADcAOAA1ADQAMgAzADQANQAzADMAMQAtACoAJwAkACQAJAAjACQAHgAaABgAFQAUABIA
EQAOAA8ADgALAAkABgAFAAIA//8CAAAAAQACAAAA/v/8//r/+//7//z//f//////////
//3//P/5//f/+v/9//7////8//v//P/5//r/+v/6//r/+v/6//v/+//6//r/+f/5//z/
/f///wAA/f/8//v/+//+//7///8AAP7//v/+//7//f/8//v/+//9////AQAFAAAA///+
//3//f/+/wAAAgAAAP///////wAA/f/7//r//P8AAAIAAwAAAP///v/9/////f/9//7/
AAAAAAAAAAD+//z/+//7//z//f/+/////v/9//z/+//7//v/+//8//r/+P/6//r/+P/6
//f/9//5//r/+//9//v/+f/3//X/9v/2//f/+P/4//j/+P/4//f/9v/1//T/9//4//n/
+v/2//X/9f/0//X/9f/2//j/+P/3//f/+P/3//b/9f/0//b/9//4//n/9v/1//T/8//1
//X/9f/1//b/9//3//j/9//2//b/9f/2//f/+P/5//b/9f/0//P/9P/1//b/9v/0//T/
9P/0//P/8//z//L/9//4//r/9//2//X/9P/1//T/8//y//T/9f/0//X/8//y//D/7//y
//P/9P/1//f/+P/4//v//P/8//v//P/9//7////+//v/+//8//3/AQACAAMABQAFAAYA
BwAKAAkABgAEAAIAAgACAAEAAAD9//v/+v/4//v//P/8//3/+f/4//X/9P/z//P/8v/w
/+//8f/z//X/8//x/+//7v/w//H/8v/z//D/8P/x//L/8P/x//H/9P/7/wIACgAVAB0A
JAAsADYAQwBSAFgASAAtAAsA4P+2/6L/lv+L/37/cf9g/03/Rf9M/13/cv+M/6v/vf/E
/8//3P/k/+j/7v/x//T/9//6//v/+//8//3////9//7//v/+/wEAAwAEAAYABAADAAIA
AQACAAQABQAGAAcABwAHAAgABwAIAAkACAAKAAwADwARAA8ADQAMAAsADQAPABEAEQAR
ABIAFAAVABQAFAATABMAFQAXABgAGQAYABcAGAAYABoAGwAbABsAHgAeAB4AHwAeAB4A
HwAfACIAJAAmACgAJgAlACUAJgAoACsALQAuADAAMAAwADIAMgAxADEAMQA2ADcANwA4
ADcANgA3ADYAOAA5ADsAOQA5ADYANgA2ADQAMQAwAC0ALgAsACoAKAAkACIAHwAeAB0A
GgAZABcAFQASABAADAAKAAgABAABAAIAAwACAAEA///8//z//P/+//7//v/+//z/+//7
//v/+v/5//j/9//6//z//P/9//v/+//5//f/+P/5//z/+//6//r/+v/6//j/+P/5//n/
+//8//z//f/8//v/+//6//z//P/8//3////+//7//v/7//r/+f/4//r//P/+/wEA/v/9
//z//f/9//3//f/9//7//v///wAA///9//z/+///////AAACAAAAAAD+//v//f/9//3/
/f/+//3//v8AAP3//P/7//r//P/8//3////8//v/+v/5//n/+f/5//n/+P/5//r//P/5
//b/9//2//f/+v/4//n/9//2//X/9f/2//f/+P/5//f/9v/2//b/9P/0//T/9P/3//j/
+f/6//b/9P/y//D/8f/z//b/+P/4//f/9//4//X/8//y//L/9f/2//f/+P/1//X/9f/1
//X/9f/1//X/9//3//f/9//2//X/8//y//X/9v/4//n/9v/1//T/8//1//X/9f/1//X/
9f/1//T/9P/0//T/9P/3//n/+//8//f/9P/0//b/9v/2//b/+v/6//r/+v/2//X/8v/x
//P/9v/4//v/+v/5//j/9//3//j/+P/7//7/AAABAAQAAgAAAP7/+v/8////AwAHAAcA
BgAFAAUABQAGAAcACgALAAoACgAKAAcABAAAAPz//P/9////AAD+//7//f/9//n/+P/1
//T/9//5//r/+v/0//P/8v/x//X/9//5//z/+v/5//j/9//4//j/+f/6//7/AQD///7/
AwAKABQAHwApADIAOgBEAE0AVgBKADQAHwADANr/vP+u/6T/l/+M/3n/Yv9V/1f/ZP95
/5L/rv/D/8X/yP/T/+D/7P/2//z//////wEAAwADAAEAAAD/////AgAGAAkADAAJAAkA
CAAIAAsACwALAAsADQAOAA4ADgAPAA8ADwAQABMAFgAZABoAFwAWABYAFQAXABcAGAAZ
ABcAGQAbABsAGAAYABkAGQAeACAAIQAjACEAIQAgAB8AIQAhACMAJAAmACcAJwAnACYA
JgAmACcAKgAsAC8AMQAxADAALwAuADAAMQAzADYANQA3ADgAOAA2ADYANgA4AD4APwBB
AEMAQgBBAD8APgA/AEAAQwBEAEQARQBHAEUAQQA+AD4APgA/AD0APQA7ADkANgAzADAA
LwAuACwALAAnACQAIwAhABsAGAAWABIAFAAUABIAEQANAAsABwADAAYABAAFAAYABQAE
AAMAAgD+//3//f/9////AQADAAUABAACAP7/+//8////AAABAP////8BAP///P/8//z/
/P/9//7/AAABAP///v/8//v//P/9////AAD+//7//v///////v/+//7//v/+//7//v/+
//7//v///wEAAQABAAMA///////////8//z//f/+//////8AAAEAAAD9//v/+v/7//7/
/////wEAAQABAAEAAAD9//z//P/9//7///8AAP3/+v/4//f/+f/5//n/+f/7//v/+//7
//b/9f/0//T/9//2//n/+v/5//r/9v/1//b/9v/2//f/9//3//f/9//2//T/8//y//T/
9v/4//r/+P/2//T/8v/y//L/8v/y//L/8//1//b/9f/z//L/8v/1//X/9v/4//b/9P/y
//D/8v/z//T/9f/1//X/9f/1//P/8f/v/+3/8f/z//T/9v/0//L/8f/v//L/8//0//X/
8//z//P/8//w/+//7v/s//D/8v/0//b/8//z//P/8v/x//T/9v/0//T/9P/0//T/9f/0
//P/8v/0//X/9P/1//P/8v/w/+//8f/x//H/8f/z//T/9P/3//j/+P/3//j/+f/6//v/
+v/3//f/+P/5//v//P/9//////8AAAEABAABAP7//P/6//r/+v/5//j/9P/z//P/8v/z
//T/9P/1//X/9P/x//D/7//v/+7/7P/q/+v/7P/t/+z/6//q/+r/7v/v//D/8f/w//D/
8f/y/+z/7f/v//j/BwAWACAAJwArAC4ANgBAAEcASAA+ACwADwDl/8D/qv+c/5L/i/+A
/23/Xv9Z/2H/bv+D/57/tv+//8P/0P/f/+b/7P/w//D/7//y//X/+P/5//n/+v/7//3/
+//8//z//P///wEAAgAEAAMAAwADAAMAAwAEAAQABAAGAAcACAAKAAcACAAJAAgACQAK
AAwADQALAAsADAANAAsADQAPAA8AEQASABQAFQAVABQAEgARABMAFQAWABcAFQAVABcA
GAAaABsAGwAbAB0AHgAfACEAIAAgACEAIQAlACYAJwAoACgAJwAnACgAKQArACwALAAu
ADAAMgA2ADUAMwAyADEANQA3ADgAOgA4ADgAOgA6ADgAOQA7ADkAOQA2ADYANgA0ADEA
MAAtAC0ALAArACoAJgAkACEAIAAbABgAFwAVABQAEgARAA4ACwAIAAMA//8AAAEAAAD/
//3/+v/6//r/+P/4//j/+P/3//f/+P/5//b/9f/0//P/9v/4//j/+f/4//n/+P/3//X/
9f/3//X/9f/2//f/+P/3//b/9v/1//n/+v/6//v/+P/3//f/9v/2//b/9v/3//r/+v/7
//z/+f/4//f/9v/3//j/+f/7//n/+f/5//v/9//3//f/9//3//j/+v/8//n/9//2//X/
+v/5//n/+v/3//j/9//1//b/9//4//n/+//5//n/+v/3//b/9f/0//X/9P/0//X/8//z
//P/8//z//P/8//z//T/9f/2//j/9v/y//L/8P/y//b/9f/3//X/9P/z//P/8f/x//H/
8f/y//L/8//0//H/8P/v/+7/7//w//H/8v/w//D/8P/w/+3/7f/u/+7/7//v//D/8v/v
/+3/7P/s/+//8P/x//L/8P/v/+7/7f/t/+3/7f/t/+7/7//w//H/7v/t/+v/6v/r/+z/
7v/v/+7/7f/s/+v/6//r/+v/6//s/+3/7v/u/+v/6v/p/+j/6//t/+//8P/t/+r/6P/o
/+b/6f/q/+v/7P/s/+z/7P/s/+z/6v/o/+b/5//p/+n/6//o/+j/5//n/+j/6f/q/+v/
7f/u/+7/8f/w//D/7//w//P/9P/1//T/8f/x//L/8//1//b/9//5//n/+v/7//7/+//4
//b/9P/0//T/8//y//D/7//v/+7/8P/w/+//7//v/+7/6//q/+f/5//m/+T/4//l/+f/
6f/o/+f/5v/m/+f/5//n/+f/5//o/+r/7P/m/+f/6f/y////DgAaACMAKQAuADgARABN
AE4AQgAwABcA8f/O/7b/pv+a/5X/jv97/2r/Y/9l/3D/hf+i/7z/xf/F/87/3f/k/+j/
6P/q/+3/7f/v//H/8f/z//T/9f/3//X/9v/2//b/+f/7//z//v/8//v/+v/5//v//P/8
//z//v///wAAAgD//wAAAQAAAAMABAAGAAcABgAFAAUABQADAAUABwAHAAkACgAMAA0A
DAAMAAsACwAPABEAEgATABEAEQATABQAFAAVABUAFQAZABoAGwAdAB0AHAAcABsAHwAg
ACEAIgAhACEAIgAkACMAJQAmACYAKQAqACsALgAtACsAKgApAC4ALwAvADAAMAAwADIA
MgAwADEAMwAxADIAMAAxADIALwArACkAJQAnACYAJQAkAB8AHgAcABwAFwAUABMAEQAO
AAwACwAIAAQAAgD+//v//P/9//z/+//7//j/+P/4//f/9v/1//T/8//z//T/9f/y//H/
8P/v//P/9P/z//P/8f/z//P/8//x//H/8//x//H/8v/z//T/8v/w/+//7f/w//L/8//1
//P/8//0//T/8v/y//L/8//0//T/9f/2//P/8v/x//D/8//0//X/9//2//X/9P/1//H/
8f/x//H/8//0//b/+P/1//P/8v/x//b/9f/1//b/8//0//P/8f/z//P/8//z//T/8//0
//b/8//y//H/8P/z//L/8v/z//L/8f/w/+//7//v/+//7//w//H/8v/0//L/7v/u/+z/
7//y//D/8f/v/+7/7f/t/+3/7f/t/+3/7v/u/+//8P/u/+z/6v/o/+v/7P/t/+7/7f/s
/+v/6v/r/+v/7P/s/+7/7f/t/+7/6//p/+j/6P/p/+r/6//s/+v/6//r/+v/6//r/+v/
6//s/+3/7v/v/+z/6//p/+j/6f/q/+z/7f/s/+v/6v/p/+v/6//r/+v/7f/t/+3/7P/p
/+j/5//m/+f/6f/r/+z/7f/q/+j/5v/m/+f/6P/p/+r/7P/s/+z/7P/p/+j/5//o/+v/
7P/t/+3/7P/p/+j/5//p/+r/7P/t/+3/7f/t/+3/6//q/+z/7f/x//L/9f/2//X/9P/x
//D/8//1//f/+P/4//j/+f/5//n/+f/7//r/+//7//v/+v/2//P/8P/v//H/8v/y//L/
8v/x//H/7//t/+n/5//m/+r/6//r/+n/5v/l/+T/4//k/+X/5//p/+n/6f/p/+j/5v/n
/+j/6P/v/+3/7v/x//j/AgANABcAJAAwAD4ATwBaAFgASgAxABMA8P/O/7j/qv+d/5L/
h/9y/1//Vf9W/2f/gP+g/73/yf/K/83/1P/a/+L/6v/t//D/8//2//f/9f/0//P/8//2
//j/+f/6//r/+//7//z//P/7//r/+f/8//7///8AAP7//f/8//z//P/+/wAAAAACAAIA
AwADAAEAAQACAAMABAAHAAoACwAJAAgACAAHAAsADAAMAA0ADgAPAA8ADwAOAA0ADgAO
ABMAFQAWABcAFQAUABMAEwAXABgAGgAbABwAHAAcABwAGwAbABwAHgAhACMAJAAkACIA
IgAiACQAKAApACsALQAuAC0AKwAqACgAKAAqACoAKwAtADAALwArACgAKAAoACcAJQAl
ACMAJAAiACAAHgAbABoAGAAYABYAFAAUABMADAAIAAUAAAABAAAA/f/7//v/+//5//f/
9v/y//H/8P/x//L/8//0//H/7//u/+3/7v/v//D/8f/w//D/7v/t/+v/7f/t/+3/7v/v
//L/8f/v/+7/7f/s/+3/7v/w//H/8P/w/+//7//u/+3/7f/s/+7/8P/y//X/8//w/+7/
7P/t/+7/7//w//D/8P/w//H/8P/v/+7/7//v//H/8//1//L/8P/v/+7/7//v//D/8f/x
/+//7v/u/+z/7v/u/+3/8P/x//L/8//w/+3/7P/s/+7/7v/u/+7/7//u/+7/7//u/+3/
7P/r/+7/7//w//H/7P/r/+r/6v/q/+j/6v/q/+r/7P/p/+n/5//m/+X/5f/o/+n/6v/r
/+j/5v/l/+T/5f/m/+f/6P/o/+j/6P/o/+f/5v/l/+T/5P/l/+f/6P/n/+X/5P/k/+b/
5f/l/+b/5v/m/+b/5v/k/+P/4v/h/+T/5f/m/+f/5P/j/+L/4f/i/+P/4//k/+T/5P/l
/+X/4v/h/+D/3//i/+P/5P/l/+L/4f/g/97/3//g/+H/4v/g/+H/4v/i/9//3v/e/+L/
5P/k/+T/5P/k/+L/4P/e/9z/3//g/+H/4v/h/+D/3//e/9z/3P/e/97/4P/g/9//3//a
/9n/2P/Y/9n/2//c/93/2//b/9v/3P/a/93/3//g/+H/5P/l/+b/4//g/9//3//k/+f/
6f/q/+j/6f/p/+r/6f/s/+z/6v/q/+r/6f/o/+L/3v/c/9v/3f/e/9//4P/d/93/2//a
/9f/1v/W/9f/2f/Y/9X/1f/S/9H/0P/P/9L/1P/W/9f/1v/V/9P/0v/R/9L/0v/T/9f/
2P/b/+D/6P/z/wEADAAUACAAMQA+AEIANgAbAP3/1v+y/5r/jP97/27/Zf9U/z3/M/82
/0f/Xv98/5v/q/+s/7H/uv/C/8j/zv/T/9b/2f/c/93/2//a/9n/2f/a/9z/3f/e/97/
3//f/+D/4P/f/97/3f/g/+L/4//k/+L/4f/g/+D/4P/i/+T/5P/k/+T/5f/l/+P/4//k
/+X/5v/p/+z/7f/r/+r/6v/p/+3/7v/u/+//7v/v/+//7//t/+3/7//w//P/9f/2//f/
9f/0//P/8//3//j/+v/7//7//v/+//7//v/9//3//v8AAAMABQAGAAMAAgABAAIABwAH
AAgACQALAAsACgAKAAgACAAKAAoADAANAA8ADQAJAAYABgAGAAYABQAGAAUAAgAAAP7/
/P/3//b/9P/0//T/8v/y//H/6v/m/+P/3v/e/97/3P/b/9n/2f/X/9X/1P/Q/8//zv/P
/9D/0f/S/83/y//K/8n/zP/N/87/z//O/87/zP/L/8n/y//L/8v/zP/N/9D/z//L/8r/
yf/I/8n/yv/M/83/zv/O/83/zf/M/8v/y//K/8v/zP/N/8//zv/M/8v/yv/M/8z/zP/M
/87/zv/O/8//zf/L/8n/yf/J/8v/zf/P/8v/yv/K/8r/zP/L/8v/y//N/8v/yv/K/8j/
yv/K/8n/y//L/8v/y//J/8f/x//I/8n/yv/L/8z/zP/K/8n/yf/I/8f/xv/F/8j/yf/K
/8v/xv/F/8T/xP/G/8T/xv/G/8T/xv/D/8P/wP/A/8D/wf/C/8P/xP/F/8T/wv/B/8D/
wP/A/w==
         </WaveFormData>
      </LeadData>
      <LeadData>
         <LeadByteCountTotal>10000</LeadByteCountTotal>
         <LeadTimeOffset>0</LeadTimeOffset>
         <LeadSampleCountTotal>5000</LeadSampleCountTotal>
         <LeadAmplitudeUnitsPerBit>4.88</LeadAmplitudeUnitsPerBit>
         <LeadAmplitudeUnits>��V</LeadAmplitudeUnits>
         <LeadHighLimit>2147483647</LeadHighLimit>
         <LeadLowLimit>268435456</LeadLowLimit>
         <LeadID>V4</LeadID>
         <LeadOffsetFirstSample>0</LeadOffsetFirstSample>
         <FirstSampleBaseline>0</FirstSampleBaseline>
         <LeadSampleSize>2</LeadSampleSize>
         <LeadOff>FALSE</LeadOff>
         <BaselineSway>FALSE</BaselineSway>
         <ExcessiveACNoise>FALSE</ExcessiveACNoise>
         <MuscleNoise>FALSE</MuscleNoise>
         <LeadDataCRC32>3318016307</LeadDataCRC32>
         <WaveFormData>
IwAlACUAJAAhAB4AGgAWABUAEwASABEAEwAVABUAFAATABEADwANAA4ADwAQABEADwAL
AAcABAAHAAgACgALAAkACwALAAoACQAIAAcABQAHAAsADQAQAAwACAAJABAAGwArADsA
SABVAGEAbgB5AIUAhwB/AHIAYgBQAD4AJQAFAPH/6//a/77/rf+t/7P/vP/K/9j/4f/l
/+v/+f8CAAkADgASABIAEgASABEADgANAA0ADQAPABEAFAAVABQAEwASABEAFAAVABYA
FwAXABYAFQAUABQAEwATABQAFwAYABkAHAAZABgAFgATABgAGQAcAB0AGwAdAB8AHQAd
AB4AHgAfACAAIgAjACcAJAAhAB8AHgAgACIAJwApACoAKQApACgAJgAmACYAJwArAC0A
LwAwAC0ALQAsACsALwAwADIAMwAzADQAMwAyADIAMgAzADMANgA4ADkAOgA3ADYANAAz
ADYANwA5ADoAOAA3ADYANAAyADAALgAtAC4ALQAtAC0AKAAmACMAIAAgACEAIQAjAB4A
HQAbABoAFgAUABIAEQATABMAEwATABAADwAOAA0AEAARABMAFAAUABQAEwASABIAEgAS
ABIAFgAWABYAFgAVABMAEgASABUAFgAXABgAFwAWABUAEwARABEAEQARABQAFgAXABgA
FAASABAADgAOABAAFAAWABUAFQAVABQAFAAUABMAEwAUABUAFgAXABYAFgAUABEAEgAS
ABMAFAASABMAEwARABMAEwASABAAFAAUABQAFAASABAAEAAMAA0ADwARABQAEwASABEA
EAARABEAEAAPAA8ADwAPAA8ADAAKAAkABwALAAoADAAPAA4ADQAMAAsACQAJAAgABwAI
AAkACgALAAkABwAFAAIAAwAFAAgACgAHAAYABQAEAAQAAwACAAIABAAFAAYABwAFAAEA
///+/wIABAAGAAgABgAEAAIAAQABAP///v/+////AAABAAAAAQAAAP///f8AAAEAAgAD
AAEAAQABAAEA///+//3//P///wEAAgADAAEA/v/8//v//v/+////AgD+//3////+//n/
+v/+/wIABAABAAAA///+//7//f/8//v///8AAP7//v/7//v/+//6//v//v///wEAAwAC
AAIABgAEAAQABQAFAAkACgAKAAsACAAHAAgACAALAAsADAAOABAAEAARABMAEgAQAA4A
DAAMAAoABwAFAAMAAQAAAAEAAgACAAMAAwAAAP///f/9//v/+f/3//P/8//0//b/+P/2
//X/9P/1//f/9v/2//b/+P/3//f/+f/1//T/9P/6/wUAEAAfAC0ANwBAAE0AWwBsAHkA
fwB5AGsAVAA6ACYAEgD9//P/6//X/7z/rP+p/6n/rf+2/8L/yv/P/9n/5f/v//T/9//4
//b/9f/2//f/9//3//f/+P/5//f/9//4//f/+v/7//z//f/7//v/+//7//r/+v/6//r/
+//7//z//v/+//z/+v/6//7/AAABAAEAAgABAAIAAQD+////AAD9////AgAEAAcABQAE
AAIAAwAFAAUABgAIAAYABgAJAAkACgAJAAkACAAJAAoACwANAAwACwAKAAgACgANAA8A
EQARABAAEAAPABAAEgASABIAEwAUABYAFwAXABYAFAASABYAGAAZABsAGAAXABcAFgAU
ABMAEgAQAA8ADgANAA0ACwAHAAQAAQABAAIAAgACAP3/+//4//f/8v/x/+//7v/v/+7/
7f/t/+n/5//l/+P/5f/n/+n/6//q/+n/6f/o/+f/6P/o/+j/6//s/+3/7v/u/+z/6v/o
/+r/6f/p/+r/6P/o/+j/6P/m/+b/5v/l/+f/6f/r/+3/6f/o/+b/5P/l/+b/5//o/+b/
5v/o/+j/5//n/+f/5v/n/+j/6P/p/+f/5f/j/+H/5P/m/+b/5f/j/+L/4v/i/+D/4f/h
/9//4v/j/+P/4v/j/+L/4f/g/+H/4v/l/+T/4P/f/97/3v/c/9z/3P/c/97/3//f/9//
3f/b/9n/1//Z/9r/3P/d/9v/2P/Y/9n/2P/X/9b/1f/W/9f/1//X/9b/1f/U/9P/1P/V
/9b/1v/V/9X/1v/W/9X/1P/T/9L/1f/V/9X/1v/U/9P/0v/R/9T/0//U/9b/1f/U/9P/
0v/Q/9D/0P/R/9T/0//T/9T/0//S/9H/zv/T/9T/1f/V/9P/0//T/9P/0f/R/9H/0f/S
/9T/1v/Y/9b/1f/T/9H/0//U/9b/2f/X/9b/1v/Y/9P/0//W/9b/1//Y/9j/2v/X/9b/
1//Y/9n/2v/d/9//4f/j/+P/4v/e/9z/3v/h/+T/5v/j/+T/4//j/+X/5P/k/+j/6v/s
/+//8f/w/+7/6//p/+z/7//0//j/+P/3//f/+P/2//b/9//5//v//P/9//7/+f/2//L/
7//x//H/8v/1//T/8v/x/+//7v/t/+v/6//t/+3/7f/r/+f/5v/m/+b/6P/p/+r/7f/s
/+r/6f/o/+j/5//n/+n/7//w//D/8P/x//b/AwATACMANABFAFUAYgBvAHUAbwBlAFQA
QAAwACAACQD1/+v/2/+6/6D/m/+d/6P/sv/C/8r/yf/P/9v/4f/o/+//9v/4//j/+P/4
//f/9f/z//L/8f/0//f/+//9//v/+f/3//X/+P/5//r/+//8//z//P/8//r/+f/5//r/
/v8AAAIABgADAAIAAAD9/wAAAQAEAAUABwAJAAsACQAIAAgABwAHAAkADAAOABMAEAAN
AAsACgALAAwAEAARABEAEQASABIAEAAQABAAEQAUABcAGgAcABkAGQAYABcAGQAaABwA
HQAeACAAIAAgAB4AHgAfAB8AJAAmACcAKAAlACQAIgAhACMAIwAkACQAIwAjACMAIgAe
ABwAGgAZABwAGwAbABsAFgAUABEADgANAA0ADAANAAwACwAJAAgABQACAP///f8AAAEA
AgADAP///////////////wAAAAACAAQABQAGAAUABAADAAIABQAGAAcACAAHAAUABAAE
AAYABgAGAAYABgAGAAYABQADAAMAAwADAAQABgAHAAgABQAEAAMAAgADAAQABwAIAAgA
CQAKAAoABwAGAAQAAwAFAAcACQALAAoACgAIAAUABgAGAAcACAAJAAsADAALAAoACQAH
AAQACQAKAAsADAALAAoACwAIAAgACQAKAAwACgAKAAoACgAKAAkABwAFAAcACQALAA0A
CgAIAAcABQAIAAYABwAJAAcABwAHAAcABQAFAAQAAwAFAAcACQALAAoACQAIAAYABwAH
AAgACAAIAAgACAAIAAYABQAEAAQACAAJAAoACwAIAAUABAAEAAcACAAJAAoACAAIAAgA
CQAKAAcABQAEAAcACAAJAAgACQAIAAcABQAGAAcACAAJAAkACQAJAAkABwAGAAUABAAH
AAkACgALAAkABgAEAAMABAAEAAUACAAHAAcACgAKAAgABgADAAIABgAIAAsADQAJAAQA
BAAEAAQABAAIAAkACgALAAkACAAEAAIAAwAFAAcACAAGAAgACAAJAAgABgAFAAgACwAO
ABIAFQATABIAEAAPABEAEQATABQAFQAVABYAGAAWABYAFwAZABoAGgAaABoAFQASAA4A
CwALAAsADAAPAA0ADAAMAAsACQAHAAQAAwAEAAUABgAFAAIAAAD///7/AQABAAEAAwAF
AAQABAAEAAMAAQAAAAEABQAIAAYABAAFAAgAEQAfAC8APgBNAF0AbAB5AIMAhQB7AGwA
WABEADQAHwABAO3/5f/Q/7D/nf+b/6P/sP/C/9T/3f/h/+f/8f/2//v/AgAIAAkACgAL
AAsACQAHAAYABQAHAAkADAANAAoACQAIAAcABwAHAAcABwAIAAgACAAIAAcABQAEAAQA
BwAIAAkADAAKAAoACQAHAAcABwAJAAkACwANAA8ADQAKAAoACQAJAAsADAAMAA8ADwAN
AAwADAAKAAoADQANABEAEQASABIADwAOAA0ADQAQABEAEgASABEAEQAQAA8AEAAQABEA
EQATABYAFwAYABcAFgAWABUAGQAaABoAGgAYABgAFwAXABUAFQAWABYAGAAZABoAGgAX
ABQAEQAPABAADwAPAA8ADAAKAAcABAACAAEA//////3//f/8//z/9//0//H/7//w//H/
8v/z/+//7//v/+//7f/t/+7/7v/w//L/8//0//L/8P/u/+z/8f/y//P/9P/y//H/8f/y
//D/8P/w//D/8f/y//P/8//y//H/8P/v//L/9P/1//b/9f/0//P/8v/w//D/8v/y//T/
9f/2//b/8//y//D/7//x//P/9f/3//f/+P/3//X/9f/0//T/9P/3//n/+v/5//j/9//1
//L/9f/2//f/+P/2//b/+P/2//P/8//z//T/9f/2//f/+P/3//X/8v/v//H/8//1//f/
9f/0//T/8//1//L/8v/z//X/9f/1//X/8v/x/+//7f/w//H/8v/z//H/8f/x//D/7//v
//D/8P/y//L/8v/y/+//7f/r/+r/7v/v//D/8f/w/+3/7P/s/+z/7P/s/+z/7f/u/+//
8f/x/+3/6v/o/+v/7P/t/+z/7P/s/+z/6//r/+v/6//r/+z/7f/u/+//6//q/+n/6P/q
/+3/7//x//D/7v/t/+3/6//q/+r/7P/s/+3/8f/y/+7/7P/p/+j/6v/s/+//8f/w/+//
7v/s/+n/6v/s/+7/8P/y//D/7//u/+3/7v/u/+v/6v/t/+//8f/y//D/8P/u/+3/7//w
//L/+P/3//j/+v/7//r/+v/5//n//P/9/wAAAgABAP///v/+/wAAAgAFAAkABgAEAAIA
AAAAAP7/+//5//n/+f/6//3/+f/2//T/8f/y//P/8//1//T/8//y/+//7f/s/+z/7P/v
/+//7//x/+7/7P/r/+r/7P/t/+//8//z//D/7v/s/+3/9P///w8AHQAqADUAPwBIAFMA
XwBjAGEAVABCACwAGgADAOP/yf/B/7b/oP+R/4//lf+c/6b/sv+9/8P/zf/d/+j/7f/0
//b/9P/0//T/8//1//X/9v/3//b/9//5//n/9v/1//T/8//1//f/+f/7//j/9v/0//L/
9f/1//b/+P/6//r/+v/8//v/+v/4//X/+f/7////AQD////////7//z//v///wEAAQAC
AAIABQAEAAEA///+/wEAAgAGAAcABQADAAIAAAADAAQABQAHAAgACQAKAAoABwAHAAYA
BQAIAAoADQAPAA0ADgANAAwADQAOABAAEQATABQAFAAUABIAEgARABEAEwAVABgAGgAW
ABUAFAASABEAEAAPAA8AEQAPAA4ADQAKAAgABQACAAIAAwADAAUA///9//r/+P/4//b/
9P/z//X/9f/1//X/8v/x//D/7//y//P/9f/2//X/9P/y//D/8v/0//b/+P/6//r/+v/6
//f/9f/0//T/9v/4//r//P/5//j/9//1//b/9//4//n/+f/6//r/+v/5//j/9//2//j/
+v/+/wAA/v/9//z/+v/7//z//P/9//3//f/9//3//f/+//3/+////wAAAgAEAAEAAQAA
AP3/AgADAAMAAgACAAIAAgACAAEAAAABAP7/AQADAAUACAAFAAQAAwACAAUABQAEAAMA
BAAFAAYABwADAAIAAgABAAMAAgAEAAcABAADAAIAAQADAAMAAgABAAMAAwADAAMAAwAD
AAMAAgAEAAUABwAIAAYABAACAAAAAQABAAEAAgAFAAUABQAFAAQAAQAAAAAAAgAEAAYA
CAAGAAQAAgABAAQAAwADAAQABAAEAAQAAgACAAIAAgABAAQABQAGAAcABAADAAIAAQAC
AAIAAgACAAMABQAGAAcABgAEAAMAAwAGAAYABwAKAAQAAwAFAAQABAAEAAMABAAEAAQA
BQAFAAQAAwACAAAABwAJAAoACQAIAAcABgAFAAUABQAFAAkACgAIAAgABQAFAAUABAAF
AAgACQALAAsACgAKAA4ADQAOABAAEQAUABQAEwATABAADwAQABAAFAAVABcAGgAaABoA
GwAdABsAGgAZABgAGQAYABYAFQASAA8ADQANABAAEAARABEADgANAAsACwAKAAkACAAF
AAUABgAIAAoACQAHAAUABQAGAAYABwAIAAgABwAHAAkABQAIAAgACgAPABYAHwApADUA
QABNAFsAaAB3AIEAgwB3AGYATAA2ACYAFQD///H/6//Y/7z/rf+r/7H/uP/C/9L/3//j
/+3/+f/+/wEABAAIAAoADAAOAA8ADgANAA0ADQANAA0ADgANAA8AEQATABUAEgARABAA
DwASABIAEgASABQAEwATABQAEwASABEAEgAWABgAGQAZABkAFwAXABUAFgAZABwAGwAd
AB4AHgAfABwAHAAbAB0AIAAfAB8AIAAeAB4AIQAhACMAIwAkACQAJgAmACYAJwAnACcA
JwAmACgAKwAtAC8ALQAsACwAKwAtADAAMQAyADIAMgAzADMAMgAyADEAMAAyADQANQA3
ADQAMwAzADIAMwAzADMAMgAxADAALwAvAC4AKwApACcAJgAmACUAJAAgAB0AGQAXABcA
FwAWABYAFgAUABIAEQAOAA0ADAALAAsADQAPABEADgANAA0ADAAOABAAEQASABIAEgAS
ABIAEQAQAA8ADgAQABEAEwAWABIAEAAOAAwADQAOAA8ADwARABEAEQARABAAEAAPAA4A
DwAQABEAEgANAAwADQAMAAwADQAOAA4AEAAQAA8ADwAMAAsACgAJAA0AEAARABEADwAO
AA4ADgAOAA8ADwANAA0ADQAMAAoACgAKAAoACgANAA4AEQAQAAwACwAKAAoADAAMAAwA
DAAPAA8ADgANAAoACQAIAAcACQAKAAwADQAMAAgABwAHAAcABwAHAAcACQAJAAgABwAE
AAMAAgABAAMABQAHAAgABAADAAMAAgADAAQABQAGAAYABQAEAAQAAgABAAAA//8CAAEA
AgAEAAIAAAD+//z//v8AAAIABQAHAAUABAAEAAEAAAD///z/AQACAAMAAwACAAEAAAD/
////////////AAAAAAAAAAD//////v/9/wAAAAABAAMAAgAAAP//AAD/////AgACAAEA
AAD+//7//v/+//////8CAAMABAAEAAEA/f/8//3//v///wAAAwADAAMAAwABAAAA/P/6
//z///8CAAQAAQACAAEAAQABAAAAAAAEAAcACAAKAAsACgAIAAUAAwAFAAcACwAOAAwA
CwALAAwADgAOAA8AEQASABIAEgASAA4ACgAFAAEAAQABAAIABQAEAAIAAQD///3/+//4
//f/+v/7//z/+//3//T/8v/w//P/9f/3//v/+P/2//X/9P/0//P/8//1//n//P/6//j/
+/8CAA8AGwArADwASwBXAGQAcQB3AG8AZQBYAEAALAAeAA0A+f/v/9//wP+o/6P/pf+t
/7b/xP/M/8v/zf/X/+H/6v/x//b/+P/3//j/+f/5//f/9f/0//P/+P/7////AQD+//3/
/P/7//z//f/+////AAAAAAAAAAAAAP////8AAAUABgAHAAoACQAIAAYAAwAHAAcACQAJ
AAcACQALAAkACAAIAAcABwAJAAwADgATABAADQALAAoACwAMABAAEQATABMAFAAUABMA
EgARABEAFAAXABoAHAAbABsAGgAZABwAHAAdAB0AHAAeAB4AHgAcABwAHQAdACAAIgAj
ACQAIQAgAB4AHQAfAB8AIAAgAB8AHwAfAB4AGwAYABUAEwAVABMAEgARAA4ADAAJAAYA
BAADAAEAAQD8//v/+f/4//X/8v/v/+3/8P/x//L/8//t/+v/6f/n/+r/6//t/+7/7v/u
/+3/7P/q/+r/6v/q/+//8P/x//L/7//t/+z/7P/t/+7/7//w//D/8P/w/+//7v/t/+z/
6//u//D/8f/y//D/7v/s/+r/6f/q/+3/7v/s/+3/7v/u/+3/7P/q/+n/6v/r/+z/7f/t
/+7/7f/r/+z/7P/t/+7/7P/t/+3/6//s/+v/6f/m/+v/7P/t/+7/6//q/+v/6P/q/+v/
7P/u/+7/7v/u/+7/7P/r/+n/5//o/+n/6v/r/+f/5v/m/+X/5v/k/+X/5//n/+f/5//n
/+b/5f/j/+H/5P/l/+b/5//k/+P/4v/g/+H/4f/i/+L/5P/k/+T/5P/h/9//3f/c/9//
4f/j/+X/4v/f/97/3v/e/97/3v/e/9//4P/h/+P/4v/f/93/3P/e/+D/4v/i/+L/4P/e
/9v/3P/d/97/3//f/9//3//f/9v/2v/Z/9j/2v/d/9//4f/f/9z/2v/Z/9v/3P/e/+L/
3f/d/+D/4P/c/9r/1//W/9n/3P/g/+P/3//d/9v/2P/b/9//3f/e/9z/3P/c/9z/2//b
/9v/2//d/97/3P/c/9v/2//b/9r/2P/a/9r/2//d/9z/3P/g/9//4P/i/+P/5f/m/+b/
5//l/+P/4//i/+T/5f/n/+r/7P/s/+3/7//s/+r/6P/m/+b/5v/l/+X/4f/f/97/3//h
/+D/4P/f/+D/3//d/93/2v/Z/9j/1f/W/9b/1//Y/9j/1//W/9f/2P/Y/9n/2v/a/9n/
2f/b/9X/1v/Y/+D/7f/8/wkAFwAhACwAOQBJAFoAaQBtAGcAVwBAACgAEgD6/+f/5f/b
/7//oP+S/5H/k/+V/6D/rP+w/7X/w//N/9H/1P/X/9j/1v/Y/9r/3P/d/93/3f/e/9//
3P/b/9v/2f/b/93/3//h/9//3//f/9//3//e/93/3P/e/9//4f/k/+P/4v/h/+L/5f/m
/+b/5f/l/+X/5//n/+X/5//p/+f/6P/q/+v/7f/q/+r/6f/r/+z/6//r/+z/6v/q/+3/
7f/x//H/8v/y//T/9P/0//X/8//z//P/8v/1//f/+P/5//f/9v/2//X/9v/4//j/+P/7
//z//v////3//P/6//j//P/+////AQAAAP/////+//v/+//7//r/+f/4//f/9//1//H/
7v/r/+v/7P/s/+z/6f/n/+T/4//e/93/2//a/9v/2v/Z/9n/1//V/9P/0f/R/9P/1f/X
/9b/1f/V/9T/1//Y/9j/2P/Z/9r/2//c/9r/2P/W/9T/2P/Z/9v/3v/c/9z/3P/c/9r/
2v/a/9n/2//b/9v/2//a/9r/2f/Y/9r/3P/e/+D/2//a/9v/2v/a/9v/3P/c/9//4P/g
/+H/3v/d/9z/2//e/+D/4P/f/9//3v/e/97/3P/d/93/2//g/+H/4f/g/9//3v/d/9z/
3//g/+P/4v/g/9//3v/e/+D/4P/g/+D/4f/h/+D/3//e/93/3P/b/9v/3P/e/9//3f/a
/9r/2//Z/9n/2f/Z/9v/3f/e/9//3f/b/9n/1//Z/9v/3f/e/9z/2//b/9r/2v/a/9r/
2v/d/93/3f/e/93/2//Z/9f/2v/Z/9r/3P/a/9r/2v/a/9j/2P/Y/9n/3P/b/9v/3P/b
/9r/2f/W/9n/2v/b/9v/2v/Z/9j/1//X/9f/1//X/9f/2P/Z/9r/1//X/9b/1f/Y/9j/
2f/b/9n/2P/Y/9r/1//X/9r/2v/c/9z/2//c/9r/2v/b/9v/3v/f/+D/4P/f/93/2//Z
/9r/2//c/93/3v/e/97/3v/e/97/3f/c/9v/3//g/97/3v/c/93/3v/e/+D/4v/i/+P/
5f/k/+T/6P/m/+b/5//n/+v/7P/s/+3/7P/r/+z/7P/v/+//8P/y//T/9P/1//f/9v/0
//L/8P/w//D/7//v/+3/6//q/+v/7P/s/+3/7f/v/+//7v/v/+z/6//q/+f/6P/q/+3/
8P/u/+3/7P/t/+7/7v/v//D/8v/x//H/8//t/+7/8P/4/wUAEgAjAC8APQBKAFkAZwB6
AIcAiwCFAHcAYgBMADYAHAADAP3/9//d/77/rv+n/6f/r/+6/8r/0v/Z/+P/7//z//b/
9//4//b/+f/6//v/+//9//3//v////7//f/9//v//v///wAAAQAAAP///v/9//7//v/+
//7/AAABAAMABgAGAAQAAgACAAQABgAHAAcACAAHAAgABwAHAAkACwAJAAoADAANAA8A
DAAMAAsADQAPAA8AEAASABAAEAATABMAFAATABMAEgATABQAFQAXABYAFQAUABIAFgAZ
ABsAHQAdABwAHAAbABwAHgAeAB4AHwAgACIAIwAjACIAIAAeACEAIgAiACMAIgAhACEA
IAAfAB8AHwAeAB8AHgAdAB0AGgAXABUAEwATABIAEAAOAAwACwAJAAkABAADAAEAAAD/
//7//f/9//v/+f/3//X/9//5//v//f/7//v//P/8//v//P/8//z//f/+////AAAAAP7/
/P/6//3//f/+/wAA/v/+//7//v8AAAAAAAD//wEAAQABAAEA/v/+//3//P///wAAAQAC
AP7//v8AAAAA/v///wAAAAABAAIAAgADAAAA///+//3///8CAAMAAwABAAAAAAAAAAIA
AwADAAEABQAFAAQAAgABAAAA///+/wAAAgAGAAYABAADAAIAAgACAAIAAgACAAUABQAE
AAMAAgABAAAA/////wAAAgADAAEA/v/+//////////////8AAAEAAQABAP7//f/8//v/
/v///wAAAAD9//3//v/+//7//v/+//7/////////AAAAAP///v/9//////8BAAQAAwAC
AAEAAAAAAAAAAAABAAQAAwADAAQAAwACAAEA/v8BAAIAAwADAAMAAwADAAMAAQABAAEA
AQACAAQABgAIAAYABQADAAEABAAEAAUABwAGAAQAAwAEAAMAAwAGAAYACAAIAAcACAAF
AAQABAADAAQABQAGAAYABwAFAAMAAQAAAAIABAAGAAgACAAIAAgACAAFAAQAAwADAAYA
BwAIAAoACQAFAAMAAgAEAAYABwAIAAgACAAJAAkABwAGAAkACQANABAAEgAUABMAEQAQ
AA8AEAATABUAFwAVABYAGAAYABYAFwAZABkAGQAZABkAGAAVABEADgAMAA0ADQAPAA8A
EAAQAA8ADgAMAAkACAAHAAkACwALAAsACAAGAAQAAwAEAAUACAAJAAgACAAIAAgABQAF
AAcABwAMAAwADAAPABIAHQApADcASABZAGkAegCJAJMAkQCFAHgAZgBUAEQALQARAAMA
+f/i/8L/r/+r/6//uP/I/9r/5f/p/+//9f/6/wEABgAKAAwADgAQABEADwANAAwACwAO
AA8AEQARABEAEQARABEAEAAPAA4ADQAPABAAEQASABEADwAOAA4AEgASABIAFAAUABQA
EwARABIAEQASABEAEwAXABsAGwAZABgAFgAVABYAGAAZAB0AHQAbABoAGgAZABgAGgAZ
ABwAHQAfACAAHQAcABsAGwAdAB8AIQAiACIAIwAjACMAIgAiACMAIwAlACgAKQAqACkA
KAAoACcAKwAsACwALAAuAC4ALQAtACoAKQApACgAKQArAC0ALgArACgAJQAjACMAIQAg
AB8AHwAeABwAGgAYABcAFQAVABMAEwASABIADwAMAAkABwAJAAkACQAJAAcABwAHAAcA
BgAFAAUABAAGAAgACQAKAAkACAAHAAYACgAKAAoACgAKAAkACQAKAAgACAAIAAgACwAM
AA0ADQAMAAsACgAJAAsADAAMAAwADAAMAAwADAAIAAgACgAKAAsADQAPABAADQAMAAoA
CQAKAAsADAANAA4AEAAQAA8ADQAMAAwADAAPABEAEgARABAADwANAAoADQAOAA8AEAAO
AA4AEAAOAA0ADQANAA4ADwAQABEAEgAQAA8ADQALAAwADQAOAA8ADwAQABIAEwAQAAwA
CwALAA4ADwAQABEADgANAAsACQAKAAsADAANAA0ADQANAAwACgAJAAkACAALAAwADQAO
AAsACQAHAAYACQAJAAkACQALAAkACQAKAAkACAAHAAYABwAIAAkACwAKAAcABQAEAAUA
BgAHAAYACAAIAAgABwAGAAUABAADAAYABwAIAAkABQAEAAMAAgADAAUABgAHAAcABgAG
AAcABgAEAAMABAAEAAUACQAKAAcABAAAAP7/AAACAAUABwAFAAUABQAEAAEAAQADAAUA
CAAGAAYABgAGAAMAAgABAAAAAQACAAMABAACAAIAAgACAAIAAgADAAMABQAFAAYABgAA
AP7//f/9/wEAAgADAAYABQAFAAQAAgACAAYABwAIAAsADQAPABAADAALAAoACQAOABAA
EgATABMAFAATABIAEwAVABUAFAAUABQAEwASAAwACQAHAAUACAALAAwADAAKAAkACAAH
AAMAAwADAAMABAADAAIAAgD///7//v/9/wAAAwAEAAQAAgACAAIAAQABAAMAAwAEAAgA
CAAJAA4AFQAhADEAQABNAF0AbgB7AIUAhwB7AGoAWABEADYAHwABAO//5//U/7j/pf+l
/6v/sv/A/9L/3//j/+n/8f/2//v/AgAGAAkACgALAAsACQAHAAYABQAIAAkACwALAAkA
CQAJAAkABwAHAAcABwAJAAoACwAMAAsACQAIAAgADAAMAAwADgAOAA4ADQALAAwACwAM
AAsADAAPABIAEQAOAA4ADQANAA4AEAARABUAEwARABAAEAAOAA4AEQARABQAFQAXABgA
FQAUABMAEwAWABcAGAAYABgAGQAZABkAGAAYABkAGQAbAB4AHwAgAB0AHAAcABsAHgAg
ACEAIgAkACQAIwAjACIAIQAhACAAIAAhACIAIgAfABwAGQAXABgAFwAXABcAFwAWABQA
EgANAAsACAAHAAcABwAGAAYAAwAAAP3/+//9//3//f/9//v/+//7//v/+f/5//r/+v/8
//7///8AAP3//P/7//r///8AAAEAAgAAAP////8AAP7//v/+//7/AQACAAMAAwACAAEA
AAD//wEAAgACAAIABAAEAAQABAAAAAAAAgACAAMABQAHAAgABwAGAAQAAwAEAAUABgAH
AAYACAAIAAcABQAEAAQABAAGAAkACwALAAoACQAHAAQABwAIAAkACgAKAAoADAAKAAcA
BwAHAAgACQAKAAsADAAMAAsACQAHAAoACwAMAA0ADAAMAA0ADQALAAgACAAJAAoACwAM
AA0ACgAJAAcABQAIAAkACgALAAsACwALAAoACAAHAAcABgAJAAoACwAMAAsACQAHAAYA
BQAHAA==
         </WaveFormData>
      </LeadData>
      <LeadData>
         <LeadByteCountTotal>10000</LeadByteCountTotal>
         <LeadTimeOffset>0</LeadTimeOffset>
         <LeadSampleCountTotal>5000</LeadSampleCountTotal>
         <LeadAmplitudeUnitsPerBit>4.88</LeadAmplitudeUnitsPerBit>
         <LeadAmplitudeUnits>��V</LeadAmplitudeUnits>
         <LeadHighLimit>2147483647</LeadHighLimit>
         <LeadLowLimit>268435456</LeadLowLimit>
         <LeadID>V5</LeadID>
         <LeadOffsetFirstSample>0</LeadOffsetFirstSample>
         <FirstSampleBaseline>0</FirstSampleBaseline>
         <LeadSampleSize>2</LeadSampleSize>
         <LeadOff>FALSE</LeadOff>
         <BaselineSway>FALSE</BaselineSway>
         <ExcessiveACNoise>FALSE</ExcessiveACNoise>
         <MuscleNoise>FALSE</MuscleNoise>
         <LeadDataCRC32>656628343</LeadDataCRC32>
         <WaveFormData>
FwAZABoAGgAVABEADQAHAAYABQAGAAcACQAJAAkACQAFAAMAAQD+/wEAAgAEAAYAAgD/
//r/9f/4//n/+//8//z//v/+//7/+//5//f/9P/3//v///8DAPz/+P/3//z/BQAWACcA
NwBIAFgAZQBzAIIAjwCTAJYAlwCRAIUAbABJAC4AHgAGAOf/1v/U/9T/2P/f/+T/5P/k
/+r/9P/7/wAABQAHAAQABAADAAEA/f/7//v/+/8AAAIAAwAEAAEA///9//z///8CAAQA
BgADAAIAAAD///3//f/9//3///8CAAUABwAGAAQAAgD//wIAAwAIAAsACQAIAAgABwAG
AAYABwAHAA0ADQAPABEAEAAOAAsACAAMAA4AEwAVABMAEgARABAADwAPAA8AEwATABUA
GAAaABcAFgATABAAFAAZABsAGQAaABoAGgAaABgAGAAZABwAHAAdAB8AIQAhAB4AGwAX
ABkAHAAhAB8AGgAaABwAHQAcABgAFgAVABYAFAAVABcAFQASAA0ACAALAA4ADgAOAAkA
BwAHAAcABAACAAAA//8CAAAA//8AAP/////6//f/+//9/wIAAgABAAIAAQD///7//v/+
//7/AwAEAAIAAwABAAEA/////wMABAAEAAUAAQABAAEAAQAAAAAA/v/9/wEABQAFAAYA
AQAAAP///P8BAAEAAgAHAAYABQAFAAQABQAGAAUAAwAHAAkACQALAAgABgAEAAMABgAF
AAgACQAFAAYABQACAAIABAAGAAQABAAHAAsADAAJAAUAAgABAAUABQAJAAsACQAJAAkA
BwAHAAkABwAGAAgACQAJAAkABQACAAAA/v8DAAQACgANAAkACAAIAAoABwAIAAcABQAH
AAYABwAJAAcABwAGAAUACQAJAAoADAAJAAgACAAJAAcABwAHAAYACgAJAAgACQAGAAMA
BQAHAAgACQAKAAwACwAMAAsACAAGAAgACAAHAAkACgAKAAkABQAEAAYABwAIAAgACwAP
ABAADwAMAAsACAAJAAgABQAGAAkADAAPAAsACAAJAAkACwALAA0ADwAOAA4ADAAIAAUA
BwALABAAFAASABAADgAMAAcABwAHAAoADQAOAA0ADQALAAsABwAFAAoADAANAA4AEAAQ
ABIAEgAQAA8AEgATABcAGQAZABsAFwAWABUAEwAWABgAGAAZABsAHAAdAB8AHQAcABkA
FwAYABcAFwAXABYAFQAUABMAFQAVABQAEwAUABIAEQAQAA4ADAAJAAcACQAJAAsADQAM
AAoACAAIAAgACAAHAAcACQAKAAwADwAIAAcACAAOABcAIgAvAD4ASQBXAGYAfACTAKkA
vADFAMMAvACtAJsAgwBqAFkASAAuAA4A+//0/+z/6P/o/+v/7v/2/wQADgASABMAFgAV
ABEADwAQABAADwAQAA8AEAARAA8ADgAMAAoADgAPABAAEgARABIAEgASABEAEAAOAA0A
DwARABMAFQARABAADwANABIAFAAWABcAFAARABIAEQAPAA4ADgANABEAFAAYABsAHAAX
ABQAEQAWABgAGQAaABkAGAAaABkAGAAYABgAGAAaABsAHAAhAB0AGwAaABgAGgAeACAA
IgAfACEAIAAbAB0AHgAfACAAIQAiACQAKAAkACEAHwAdACMAJgApACsAKQAoACkAIwAg
ACAAIgAjACQAIgAiACMAHQAYABYAFQAYABoAGgAaABcAFgASAA4ACwAJAAkACQAKAAoA
CgALAAkABAAAAP7/AgAHAAcACQAGAAUABwAEAAYACAAIAAcACAAKAAwADgAPAAwABgAD
AAYACQAKAA0ADAAMAAsACwAHAAcABwAHAAoADAAMAA0ACQAJAAUAAgAFAAgACwAMAAwA
CQAHAAkABwAHAAgACAALAA4ADwAPAA0ACwAHAAUACAAKAAwADwAOAAsADAALAAoADAAM
AAoADQAQABMAEgAMAA0ADwAOABAAEQATABcAFQARABEADwAPAA8ADwANABIAFQAUABQA
EAAPAA0ACwAPABAAEgAUABEADgAQAA8ACwAKAAoADAANABAAEQARAA4ACgAIAAcACgAN
AA8AEQAPAA0ADAAMAAkACAAIAAkADAANAA4ADgANAAkABQADAAQABQALABEADgALAAgA
BgAEAAYABgAEAAcACgALAAsACQAIAAYAAwAEAAYACwAPAAoABgAFAAUABQAFAAMAAwAF
AAkACwALAAYABQAEAAMABAAGAAwAEQAPAAsACQAHAAYABgAEAAAABQAJAA0ADAAEAAQA
BgAGAAYABgAGAAkADAASAA8ADAAHAAMABQAJAAkACwAKAAoACQAIAAgACAAKAAoADgAP
ABQAFwAUABEADAAJAA4AEgAWABkAFwAYABcAFwAWABYAFgAXABoAHAAcAB0AGgAVABEA
DQAPABEAEwAVABQAEwARAA8ADgAMAAsACgALAAwADAANAAgABQAEAAMABgAIAAoADgAL
AAoACAAHAAcABgAGAAcAEAAPAA4ADAALABAAGQAqADsAUwBoAH4AjwChAK4AtQC3ALQA
rwCpAJkAgABjAFAANAAQAPP/6v/q/+r/8v/7//z/+v/+/wIABgALABAAFwAZABYAFgAV
ABMAEAANAAwACwARABQAFgAYABYAEwAQAA4AEAASABMAFAAWABYAFQAVABIAEQAQAA8A
EwAWABkAGwAYABYAFAARABQAEwAWABcAGgAaABsAGwAXABYAFgAVABsAGwAdAB8AHQAc
ABoAGAAbABwAIAAhACIAIgAiACIAIAAfAB4AIQAjACUAKAAqACYAJgAkACIAIwAnACgA
JQApACoAKwAsACoAKAAnACgAKQArAC4AMQAwAC4ALAApACoALAAwAC0ALAAsAC4ALwAr
ACYAIwAhACIAIgAlACkAJwAkAB8AGgAdAB4AHAAaABgAFwAYABkAFAASABAADwASABIA
EwAWABYAFwATABEAEwATABYAFAAWABgAGAAXABUAFAATABIAGAAaABkAGwAXABcAFQAV
ABgAGAAXABcAFgAXABgAGQAYABYAEgAPABMAFwAXABgAFAAUABQAEgAVABMAEgAVABcA
FwAYABgAFwAWABMADwAUABcAGAAbABgAFgAUABMAFAATABYAFwAXABoAGwAaABgAGAAY
ABQAEwAXABwAHgAcABkAFwAXABkAFwAZABkAGwAbABsAGQAYABkAFgAUABgAGwAdAB8A
GwAYABYAFAAVABQAGAAZABgAGAAZABwAGAAYABYAEwAWABYAGAAbABkAGQAYABcAGAAX
ABcAGAAYABgAGQAbABkAFwAVABIAFwAXABcAGQAUABEAEwAVABUAFQAVABYAGAAaABoA
GAAVABYAFQATABYAGAAZABkAFgAUABUAFQAWABQAFQAXABkAGQAXABcAFAAVABQAEQAS
ABUAGAAbABcAFAAVABUAFgAVABYAFwAaABoAGAAUABUAFQAVABAAFAAYABsAHQAXABIA
EgASABIAEgATABUAFwAcABgAFgASAA8AEAATABIAEwAXABgAGAAYABUAFAAVABQAGQAb
ACEAJQAhAB8AGwAZABoAHAAeAB8AIgAkACQAJQAiACIAIgAjACcAKAAnACcAJAAfABsA
FwAaABsAHAAdAB0AHQAcABsAFwAUABIAEAASABQAFQAXABEADQALAAkADQAOAA8AEgAS
ABIAEQARAA4ADAALAAsAEgAVABQAEgARABIAFwAkADMARQBaAHAAgQCTAKIAqwCtAKoA
pwCfAJkAhABjAEgAOAAaAPf/4P/c/+D/6P/x//r//v/+/wIABgAHAAoADwAXABcAGAAY
ABcAFAARABAADwAUABYAFwAYABcAFQATABIAEQASABIAEgATABQAFAAVABIAEQAQAA8A
EgAUABYAFwAXABYAFQATABMAEQATABMAFQAWABgAGQAWABQAEwARABYAFQAWABcAFwAW
ABQAEgARABAAEgARABUAFgAXABgAFQATABEAEwAUABUAFwAYABYAFgAUABIAEAATABMA
DwAUABYAGAAaABYAFAATABQAFQAVABYAFwAXABYAFQATABIAEgAUAA8ADgAQABQAFwAU
AA4ACgAHAAgABgAHAAkABgAEAAAA/P/6//r/9//0//P/8//1//f/8f/u/+v/6f/r/+r/
6v/s/+z/7f/p/+f/5v/l/+f/5P/n/+r/6//r/+f/5P/h/97/4//k/+L/4//g/+H/4P/h
/+H/4P/e/93/3P/d/97/3//c/9r/1v/T/9f/2//b/9z/2f/a/9v/2v/a/9f/1f/X/9r/
2//d/97/3P/c/9r/1//Z/9v/2//d/93/3P/b/9v/2//Z/9v/2//a/97/4P/g/9//3v/d
/9j/1//b/+D/4v/h/9//3v/f/93/2//d/93/4P/h/+L/4f/h/+H/3f/a/97/4f/j/+X/
4v/g/9//3v/e/9z/3//f/+D/4P/h/+T/4f/g/93/2f/d/9z/3f/f/9z/3f/d/93/3f/b
/9r/2v/a/9z/3//j/9//3f/b/9j/2//b/9v/3f/Z/9f/2v/d/93/2//Z/9j/2//e/9//
3v/a/9r/2P/V/9n/3P/e/9//2//a/9z/3f/Z/9b/1v/X/9z/3f/c/93/2//b/9n/1f/W
/9n/3P/f/9z/2v/c/93/3P/Z/9j/1//c/97/3v/c/9v/2//b/9b/2f/c/97/3//b/9j/
3f/e/9j/2P/c/97/4P/i/97/3f/c/97/3v/e/9z/2//f/+P/4//l/+T/4v/f/9z/4P/i
/+b/6P/o/+f/6v/r/+v/6//p/+n/6//u//H/8//w//D/7v/t//D/9P/4//3//P/6//b/
8//y/+//7f/r/+7/7//w//H/7f/r/+j/5f/p/+r/7P/u/+v/6v/o/+f/5f/j/+P/4//n
/+j/6f/s/+j/5v/j/+H/5P/m/+n/7f/u/+v/6P/m/+X/6v/1/wQAEwAjADIAPgBJAFkA
aAB3AIEAggB9AHMAZwBOACsADAD+/+7/1f/E/8D/wv/E/8X/yP/M/9D/2P/k/+3/8v/1
//X/8//y//D/7f/u/+3/7v/v//H/8v/y//L/7//t/+v/6v/v//L/9P/2//L/8P/t/+v/
7f/v//H/8//z//T/9f/1//P/8v/x/+//8//z//f/+f/2//T/8//x//P/9P/2//f/+//5
//n/+f/3//b/9P/y//b/+P/9/////f/6//f/9P/2//f/+P/9//3//f/+//7//P/8//r/
+P/8/wEAAwABAAEAAAD///7/AAAAAAEABAADAAMABAAFAAYABAACAP//AQAEAAkABwAB
AAAAAQABAAMAAAD////////8//z//f/8//r/9v/y//T/9v/1//T/8P/t/+z/6//q/+r/
6v/r/+3/6v/o/+j/5v/n/+P/4f/l/+f/7P/s/+j/6P/m/+P/5P/m/+j/6v/w//D/7f/t
/+n/6f/n/+f/6f/q/+r/6//m/+X/5P/j/+X/5v/l/+X/5v/p/+j/6P/l/+b/5//m/+r/
6f/p/+3/6f/n/+b/5P/n/+r/6//r/+3/7f/r/+v/6//q/+n/6f/t/+3/8f/z/+3/7v/t
/+r/7f/w//P/8v/t/+//8v/y//D/7f/r/+v/7v/v//T/9//1//P/8f/t//H/8//x//D/
8v/z//P/8//y//D/7//u//H/8P/0//X/8P/u/+3/7v/w//L/8v/x//P/8P/v/+//7v/v
/+//7//x//H/8v/0/+//7v/u/+//8P/x//L/8v/1//P/8f/x/+7/6//t/+//8P/x//L/
9P/y//L/8P/s/+//8v/z//P/8//0//T/8//v/+7/8P/x//H/8P/y//X/9f/z/+//7f/t
/+//7//t/+7/7//w//H/7f/s/+//8f/0//P/9P/1//T/8v/u/+j/7P/v//L/8P/u//D/
8f/x/+7/6v/u/+7/9P/0//b/9P/y//D/7v/r/+v/6//u/+//8P/v/+//7f/t/+n/5//s
/+7/7//w//D/8P/y//L/8v/x//T/9f/4//n/+P/5//f/9v/1//P/9//6//v//f/9//7/
//8BAAEAAAD9//v//P/7//v/+//4//X/8v/v//L/9f/3//n/9//0//L/8P/t/+z/6v/p
/+r/6//u//H/7v/s/+r/6v/s/+7/7//x/+//7v/u/+//7P/v//D/9P/7/wAABwAQABkA
JwA4AEoAXQBxAIQAkQCPAIgAfwB1AGkAUgA5ACgAGgAAAOH/zv/I/8j/yv/P/9r/4v/o
/+7/9P/1//T/9f/3//r//P/9//3//f/7//v/+//7//r/+P/2//n/+//9/wAA///+//z/
+v/9//7//v///////////////P/8//z/+/8AAAIABAAFAAEA/f/9//v///8AAAIAAwAE
AAQABQAFAAcAAwABAP//BAAGAAcACAAFAAQABgAFAAcACAAJAAoACgALAAwAEQAOAA0A
DQAMAA4AEgAUABYAFAAVABMADQAQABIAFAAWABYAFgAXABoAFQATABIAEQAYABoAHAAd
ABoAGAAYABEAEAASABYAGQAbABgAFwAXABQAEAAPAA8AEgASABAADgAKAAgAAwD+////
//8BAAMAAwACAAEAAQD+//r/9//2//v////+/////f/7//z/+P/6//7/AAABAAIAAgAC
AAIAAgAAAPv/+f/8/wEABAAJAAUAAgD+//v/+//9////AQACAAIAAAD///3////9//z/
/v8CAAYACAAGAAEA/f/9//7///8BAAIAAgAEAAQAAwACAAEA/v/9/wEABAAHAAsACAAF
AAYABQADAAYABwAGAAYACAAKAAgABAAFAAcABgAJAAkACgANAAsABwAHAAUABgAHAAgA
BwALAA0ACwAKAAYABQADAAEABAAGAAkADAAKAAYABwAFAAQABAAFAAgACgAMAAwACwAK
AAYABAADAAYACQALAA0ACwAHAAQAAgACAAQABwALAAoACQAIAAYABAABAP7//f/+////
BQALAAcAAwD///z///8EAAcACAAIAAoACgAJAAcABgAEAAEAAgAEAAkADQAJAAQAAgAB
AAUABQADAAMABAAHAAgABwAEAAMAAgABAAIABAAKAA8ADAAHAAQAAQAFAAYABQACAAUA
BwAJAAYAAwAEAAQAAwAEAAQADAAQAAgAAgAAAAEAAgADAAQABQAHAAkADgALAAgAAwD/
/wMABwAHAAkACAAIAAcABgAIAAgACgAKAAwADQASABUAEQAPAAsACQANABAAEwAVABMA
FAATABMAEwAUABUAFwAZABoAGQAZABYAEQANAAkADAANAA4ADwAPAA8ADgANAAoACAAH
AAYACQAKAAoACwAHAAMAAQD//wUACAALABAADgAMAAkABwAJAAgACAAJABAAEQAQAAwA
CwAQABkAKAA5AE8AZAB4AIkAmwCqAK8AsQC0AKsAoQCVAHoAXwBKADAACgDv/+b/5v/q
//D/9f/0//L/8v/4//7/BQAKAA0ADwAMAAwACwAJAAQAAQAAAP//BAAIAAsADgAKAAcA
BAACAAUABgAGAAYACAAIAAcABwAHAAcABwAHAAkADAAPABEADgAMAAoABwAKAAkADAAN
AA4ADgAPAA8ADQAMAAwACwARABEAEwAVABQAEgAPAAwADQAOABIAEwAWABYAFgAWABIA
EQAQABMAFQAXABoAHAAYABgAFgAUABcAGwAcABkAGwAcAB0AHgAbABoAGgAcAB4AHwAh
ACMAIgAgAB4AGwAcAB4AIgAfAB0AHgAhACMAIQAcABkAFwAYABYAFwAZABYAFAAQAAwA
DwAQAA4ADAAJAAcABwAHAAIAAAD+//3/AQAAAAAAAgABAAEA/P/5//r/+/////7//P/+
//7//f/6//r/+v/6/wAAAgABAAMA//////3//f///wAAAAABAP///////////f/8//n/
9//7//////8AAPz//P/8//r/+//5//j/+//9//3//v/+//3//v/9//v//f//////AQD/
//7//f/9//7//f8AAAEA/v8AAAAA/v/+//7//v/6//v///8EAAYABAABAP////8CAAEA
BAAFAAcABwAHAAUABAAFAAIAAAADAAUABgAHAAQAAgABAAAAAwACAAYABwAFAAQABAAG
AAMABAADAAEABQAEAAUABwADAAMAAgABAAMAAQAAAAAAAQACAAQABwADAAEA///8/wEA
AQABAAMA/v/7//3///////3/+//6//z/AAACAAIA//8AAP///f8AAAIAAwADAP7//P/9
//3//v/8//3///8BAAEA//////3//f/7//f/+P/7//7/AQD8//r//P/9//////8BAAMA
AgACAAAA/P/9//3//f/4//v/AAAEAAcAAQD8/////v/8/wIABAAGAAUABAADAAIA/f/9
//3/AAADAAQAAwADAAAAAQD+//3///8AAAAAAAACAAIABAAEAAMAAwAHAAkADAANAAwA
DQALAAoACQAHAAkADAANAA8AEQASABMAFQASABAADAAJAAsACwAMAA0ACQAHAAUAAwAE
AAUABQAFAAUABAAEAAQAAgAAAP3/+//7//v//f////3//P/7//z/AAACAAMABQAEAAIA
AQABAPr//f8AAAgAFQAiAC0AOgBHAFUAaAB8AJUArwDCAMsAywDCALMAnwCBAGYAVwBE
ACIAAADt/+b/4P/c/97/4f/k/+z/9v/+/wAA///+//v/+f/8//7//////wAA//8AAAEA
/v/8//n/9v/5//v//f8AAP//AAAAAAAA///+//z/+//9////AQADAAEAAAD///3/AQAC
AAMAAwABAP//AQABAAEAAAAAAP//AAACAAUABwAHAAMAAQD//wMABAAEAAQAAwACAAQA
AwAGAAYABgAGAAYABwAIAA0ACQAHAAYABAAIAAwADgAQAA4ADwANAAcACQAKAAsADAAN
AA4AEAAUABAADQALAAkADgAQABIAEwAQABAAEgANAAwADAAOAA8AEQAOAA0ADQAHAAIA
AAD//wIABAAEAAQAAQAAAPz/+P/2//X/9v/3//b/9v/2//f/9P/w/+3/7P/w//X/9f/3
//X/8//0//D/8v/0//T/8//1//b/9//4//n/9v/w/+3/8P/1//j//f/9//z/+v/5//n/
+f/5//n/+v/6//j/9//2//f/9P/y//T/+P/8//7/+//3//T/9f/1//X/9v/2//n//P/9
//3/+//5//X/8//2//j/+v/9//z/+f/6//n/9v/4//j/9v/5//z////+//n/+f/6//j/
+v/7//3/AQD+//v//P/7//3//f/9//v///8BAP///v/7//v/+v/5//z//P/9//7//f/6
//z/+//5//j/+P/6//3/AAABAAEA///6//f/9f/3//v//v8BAP7/+//5//j/+P/4//n/
+//8//3//v/+//v/9//z//H/8v/z//n////8//n/9v/0//b/+P/4//b/+f/8//3//f/7
//r/+P/1//f/+P/8/////P/4//f/9//7//v/+f/5//r//f/+//3/+P/3//b/9f/3//j/
/f8BAP//+//5//f/+P/4//b/8v/4//v//v/8//r/+v/5//f/9//2//3/AAD+//r/9v/z
//L/9P/2//j/+v/6//r/+v/6//T/8//y//T/9v/4//j/+f/2//f/9P/z//f/+P/4//j/
+f/6//3//v/8//v//v///wIAAwACAAMAAAAAAAAA//8BAAQABQAHAAcACAAJAAsACgAI
AAQAAQAEAAMAAwADAP///f/7//n//P/9//3//f/+//z/+//6//j/9v/z//H/8v/z//b/
+f/2//T/8v/y//P/9P/0//X/9f/0//T/9f/u/+//8v/4/wMAEAAdACoAOQBJAFoAbgCF
AJ0ArgC1ALUArAChAI8AbwBSAEMANAAWAPT/4f/Y/9D/zv/S/9n/4P/o//L/+P/6//v/
+P/3//X/9v/4//n/+f/5//n/+//9//v/+v/4//b/+v/7//z//v/9//z/+v/4//j/+P/3
//f/+f/7//3////9//z/+//5//z//v8AAAEA/v/7//z/+//8//z//f/9////AAACAAMA
BQABAP///f8BAAQABgAIAAYABgAJAAkACAAIAAgACAAIAAkACgAPAAsACQAIAAYACAAM
AA4AEAAPABEAEAALAA0ADgAPABAAEQASABQAGAATABEAEAAPABUAFgAXABcAFAAUABYA
EQAQABAAEgATABQAEgASABMADwAKAAgABwAJAAoACQAIAAcABgACAP7//P/7//z//f/8
//z//P/9//v/9v/y//D/9f/5//j/+f/4//f/+f/2//b/+P/4//f/+P/6//z//v////z/
9v/z//X/+f/7/////f/8//r/+f/5//n/+f/5//v//P/7//v/+P/5//b/9P/4//z/AAAC
AAEA/f/6//v/+//7//z//P8AAAIAAgABAP///f/5//f//P/+/wAAAwAAAP3//v/9//z/
/v/+//z/AAACAAQAAgD8//3////+/wEAAQACAAUAAgD//wAA///////////9/wIABQAE
AAQAAgABAP///f///wAAAgAEAAEA/v8AAP/////+//7/AAABAAQABQAFAAMA/v/7//n/
+////wIABQACAP///f/8//r/+v/7//3//v///wAAAAD///v/9//1//b/9//9/wMA///9
//v/+v/6//z//P/6//v//v///////f/8//r/9//4//r///8DAP///P/8//3//f/9//v/
+//+/wEAAgABAP3/+//5//f/+f/6////AwABAP3/+//5//z//P/6//b/+v/9/wAA/v/6
//r/+f/3//f/9v/9/wAA/v/6//j/9f/0//b/+P/6//z//v/+//7//v/7//r/+f/1//n/
+/8AAAIAAAD8//n/9//8//v//P////7//v/+//7//f/+//3//f///wUACQALAAgABQAE
AAMABwAJAAoADAAMAAwADQANAA0ADQAOAA4AEAAQABEAEgAOAAsACAAHAAkACQAJAAkA
CwAKAAkACAAFAAMAAQAAAAIAAwAFAAUAAQD///3//P/9//7/AQACAAIAAQABAAEA///+
//7//v8FAAYABgAHAAgADwAaACcAOwBQAGQAeQCNAJwApQClAKIAnQCXAI0AeABZAEIA
MgASAO//2P/S/9L/2P/h/+z/8P/0//b/+P/5//z/AQADAAQABgAHAAcAAgD///7//f8B
AAIAAgACAAQAAwACAAIAAAAAAP///v8AAAIAAwAFAAMAAQD///3///8AAAEAAQACAAIA
AgABAAAA/f/+//3/AQACAAQABQACAAAA///9/wIAAQACAAMAAgACAAEAAAD///7/AAD/
/wMABAAFAAYAAwABAP//AQACAAMABQAGAAUABgAFAAQAAwAFAAQA//8DAAYACQAMAAoA
CAAHAAgACAAJAAsADQAPAA4ADQALAAgACAAKAAUABgAIAAwADwALAAYAAwABAAEA/v/+
/////v/+//z/+v/4//j/9f/y//H/8f/z//X/8f/u/+v/6f/s/+r/6f/q/+r/7f/r/+v/
6f/n/+j/5P/m/+r/7P/t/+n/6P/n/+b/7P/s/+n/6f/p/+v/6//t/+z/6v/n/+X/5//p
/+v/7f/s/+r/5v/j/+b/6f/o/+j/5//o/+n/6P/n/+P/4P/h/+X/5//q/+z/6//q/+f/
4//k/+X/5P/l/+b/5v/m/+f/5v/j/+T/4//k/+j/6v/q/+n/6P/n/+L/4v/l/+n/6v/o
/+f/5//p/+b/4//k/+P/5f/n/+n/6f/n/+f/4//g/+H/4//k/+X/5//m/+b/5v/j/+D/
4v/h/+P/5P/m/+r/5v/m/+T/4f/k/+L/4v/j/+P/5f/m/+f/5P/h/9//3v/g/+L/5f/p
/+b/4//g/9z/4P/f/97/3//f/93/4P/j/9//3f/b/9r/3f/g/+H/4P/c/9z/2v/X/9r/
3P/d/93/2v/a/93/3//a/9b/1f/V/9r/2//a/9v/2f/Z/9f/0//U/9X/1v/X/9T/1P/Y
/9v/2f/V/9P/0f/U/9b/1v/U/9T/0//S/8z/zf/Q/9L/0//P/8z/0f/S/8r/yP/K/8//
0v/Q/9D/0P/Q/87/zP/K/8j/y//M/83/zv/M/8r/yP/G/8j/yP/F/8X/x//K/8r/yv/E
/8H/v/+//7//wf/F/8j/xf/E/8P/wv/C/8L/w//D/8f/yf/J/8n/xP/D/8L/wv/G/8f/
yf/M/8v/y//K/8r/yf/L/8z/zP/L/8v/y//J/8P/v/+9/7v/vv+//8D/wf+//73/u/+4
/7f/tv+2/7b/t/+3/7X/s/+x/6//rv+s/63/sP+x/7L/r/+v/6//rv+s/63/rv+v/7T/
tP+z/7b/u//E/9X/5f/2/wwAIQAxAEIASwBHAEIAOwAzACsAFADz/9z/zP+y/5H/fP92
/3r/fv+F/47/lv+Y/5r/nv+d/6D/pf+p/6r/rP+t/63/qP+l/6T/o/+n/6j/qP+o/6b/
pf+k/6T/pP+k/6P/ov+l/6b/pv+n/6X/o/+h/5//oP+i/6T/pf+j/6L/of+f/5z/mf+a
/5n/nf+e/6D/of+e/5z/m/+Z/57/nf+e/5//nv+e/53/nP+Z/5j/mv+Z/5v/nP+d/57/
mf+X/5X/l/+X/5f/mP+Y/5b/mP+Y/5j/lv+X/5X/j/+S/5T/lv+Y/5T/kv+R/5L/k/+T
/5T/lf+W/5b/lv+V/5P/kv+T/43/jP+O/5L/lf+S/4z/iP+F/4T/gv+D/4X/hf+E/4H/
fv98/3r/df9w/3H/cf9z/3X/b/9s/2n/Z/9o/2b/Zf9m/2f/af9m/2X/Y/9h/2L/Xv9h
/2T/Zf9l/2L/YP9e/1z/Y/9k/2L/Y/9g/2H/YP9h/1//Xv9c/1v/Xf9f/2H/Y/9g/17/
Wv9X/1r/Xf9c/1z/Wv9c/17/Xv9b/1f/VP9V/1f/Wf9c/17/XP9c/1r/V/9a/1v/Wv9b
/1r/Wv9a/1v/Wv9X/1j/V/9Y/1z/Xv9e/1z/XP9c/1j/Vv9Z/13/Xv9d/1v/Wv9b/1j/
Vf9W/1X/V/9Z/1v/W/9Z/1n/Vf9S/1X/V/9Y/1n/Wf9Y/1j/WP9V/1L/VP9T/1P/VP9W
/1r/Vf9U/1H/Tf9P/07/T/9R/0//Uf9S/1P/Uf9N/0r/SP9K/0z/T/9T/1D/Tf9K/0b/
Rv9H/w==
         </WaveFormData>
      </LeadData>
      <LeadData>
         <LeadByteCountTotal>10000</LeadByteCountTotal>
         <LeadTimeOffset>0</LeadTimeOffset>
         <LeadSampleCountTotal>5000</LeadSampleCountTotal>
         <LeadAmplitudeUnitsPerBit>4.88</LeadAmplitudeUnitsPerBit>
         <LeadAmplitudeUnits>��V</LeadAmplitudeUnits>
         <LeadHighLimit>2147483647</LeadHighLimit>
         <LeadLowLimit>268435456</LeadLowLimit>
         <LeadID>V6</LeadID>
         <LeadOffsetFirstSample>0</LeadOffsetFirstSample>
         <FirstSampleBaseline>0</FirstSampleBaseline>
         <LeadSampleSize>2</LeadSampleSize>
         <LeadOff>FALSE</LeadOff>
         <BaselineSway>FALSE</BaselineSway>
         <ExcessiveACNoise>FALSE</ExcessiveACNoise>
         <MuscleNoise>FALSE</MuscleNoise>
         <LeadDataCRC32>4255507835</LeadDataCRC32>
         <WaveFormData>
EgAUABYAFAARAA4ADAAIAAkACAAIAAcACQAKAAoACAAGAAUABAABAAIAAQACAAIAAAD+
//n/9//4//n/+//8//3//f/+//7//P/7//n/9//5//3///8BAP3/+v/6//3/BgASAB8A
LAA7AEgAWABpAHwAjwCZAKEAqQCtAKgAkgBvAFYARQAuABAA/f/4//X/9f/3//r/9//5
//7/AgADAAYACAAIAAcABgAFAAIA/v/9//3//P/9////AQADAAAA///+//3/AAABAAIA
AwACAAEAAAD///3//f/9//3///8AAAMABAACAAIAAgABAAMABQAHAAoACAAGAAUAAwAE
AAQABAAFAAkACQAJAAoACQAIAAcABgAJAAsADAANAA0ADAAMAAsADQANAA0ADQAQABIA
FQAWABQAEgAQAA8AEgAUABUAFgAUABQAEwARABIAEwAVABcAGgAaABwAHQAbABkAFwAV
ABgAGQAcAB0AHQAdAB0AHQAaABkAGAAXABkAGQAZABgAFwAUABMAEQAUABQAFQAWABIA
EgARAA8ADAALAAoACAAKAAkACQAIAAUAAwABAAAAAgADAAUABgAGAAUAAwABAAMAAgAC
AAMABQAFAAMABQACAAEA/v/9//7/AAABAAIAAAAAAAAA//8AAAAA/////wIAAgADAAMA
AQD///z/+v/8//3///8AAP///v/9//z//P/8//z//P///wAAAgADAAAAAAD/////////
/wAAAAD////////9////AAAAAAAAAQABAAEAAgD///7//f/8////AAABAAIAAQABAAEA
AQACAAMAAwAEAAMAAgABAAAA/f/7//r/+P/7////AgAFAAQABAADAAIAAQAAAP3/+v/7
//z///8AAP7//f/9//v//P///wAAAgABAAAA///8//z//P/7//v////////////8//r/
+f/3//j/+v/+/wEA/v/+//3//P/6//r/+P/4//b/9v/3//f/+P/5//n/+P/5//v///8B
AAAA///9//v/+P/4//f/9v/3//r//P/+//v/+v/5//f/+f/6//v//P/6//n/+f/4//b/
+f/9//7//v/7//r/+f/4//f/9//3//f/+f/4//j/9//2//X/9P/0//X/9//4//r//P/8
//z//v/+/wAA//8AAAEAAgADAAQA//8AAP//////////AQABAAIAAgAEAAYABgAEAAQA
AgAEAAIAAgACAAEA///+//7/AAD+//3//f////3/+//5//j/9v/1//T/8//z//P/8//z
//L/8v/x//T/9P/z//P/9f/1//b/+f/z//H/8f/2//z/AwAOABoAJwA2AEkAXgB2AI8A
pACxALkAvQC7ALEAnAB+AGkAVAA3ABgABAD7//T/7//t/+v/6v/v//f//P/8/////v/8
//r//P/8//z/+v/6//n/+f/4//X/9f/1//X/+P/5//r/+//5//n/+f/5//f/9//3//f/
+P/5//r/+//5//j/+f/4//r//P/+/////v/9//z//P/7//r/+v/5//7/AAACAAUABQAD
AAEAAAADAAQABQAGAAQABQAFAAUABAAEAAUABQAHAAcABwAHAAYABgAHAAYACAAKAAwA
DwAOAA4ADQAMAA8AEAAQAA8AEQARABIAEwASABAAEAAPABMAFQAXABkAGAAXABgAFwAV
ABUAFQAVABQAEwASABEAEAAPAA4ADAAOAA4AEAARAA8ADAAKAAgABgAGAAUAAwAFAAUA
BQAEAAIA///9//r//P/9//7/AAD+//3//f/8//3//f/8//v//P/8//3////9//v/9//3
//j/+f/4//n/+f/6//r/+v/4//j/+P/3//f/+P/4//n/+P/2//X/8//2//f/9//4//f/
9//4//j/9v/2//b/9v/3//j/+f/6//j/9v/1//P/8//0//T/9f/z//P/9P/0//P/8//z
//H/8//0//T/9P/0//P/8v/y//T/9v/4//r/+f/4//f/9v/2//X/9P/z//b/9//3//j/
9f/0//P/8v/z//P/9P/0//P/8//y//H/8P/w/+//7v/x//L/8f/w/+//7v/v/+7/7//v
//D/7//t/+//7//w/+//7v/t/+r/7P/u/+//8f/x/+//7f/r/+z/7P/t/+3/6v/q/+z/
7f/s/+z/6//q/+z/7P/q/+r/5v/m/+f/5//p/+v/7P/s/+r/6f/q/+n/5//n/+b/5f/m
/+j/6f/q/+f/6P/o/+j/6f/q/+v/6//o/+j/6P/o/+j/5//n/+b/6f/n/+j/6v/l/+T/
5v/m/+b/5v/q/+v/7P/t/+r/6P/n/+X/5v/n/+j/6v/p/+n/6P/o/+j/6P/o/+r/7P/w
//H/9P/x//D/7//u//D/9P/2//n/+P/3//j/9//2//b/+P/6/////v////7//P/4//b/
9P/1//X/9v/4//f/9P/y//H/8f/v/+3/6//s/+z/7f/u/+n/6f/p/+n/7P/s/+3/7f/t
/+z/6v/p/+r/6f/p/+v/7//v/+3/7P/q/+3/9v8EABMAJgA5AE4AXgBxAIQAkQCbAKEA
pQClAJoAgABlAE4ANwAWAPz/8f/s/+f/6//v/+7/6//v//L/8v/z//b/+P/4//f/9v/1
//L/7v/t/+3/7P/t/+//8f/z//D/7//u/+3/7v/v//D/8f/x//H/8f/x/+//7//v/+//
8//0//f/+P/1//T/8//x//L/8//0//b/+P/4//n/+f/5//j/9//3//r/+//8//7//f/8
//v/+v/9////AAABAAAAAAABAAEA//////////8CAAQABwAIAAUABAADAAMABQAGAAYA
BgAJAAoACgAJAAgABwAHAAcACwAMAA8AEQAOAA0ADAALAAwADQAQABEADwAPAA8ADwAM
AAsACgAJAAwADQAOAA4ADAAIAAYAAwAEAAQABQAGAAQABAADAAEAAAD///7//P//////
AAAAAP///f/7//r/+f/5//r/+v/9//3//P/7//n/+P/4//n/+v/7//r//f/8//v/+P/3
//n/+v/6//r//P/8//z/+//4//j/9//3//r/+v/7//v/+v/5//f/9v/2//f/+f/6//r/
+v/6//r/+f/4//f/9v/5//r//P/9//n/+P/2//X/9//3//j/+P/7//v/+//5//f/+P/4
//j/+v/7//z//v/9//z/+//6//z//P/8//z/+//7//v/+//5//n/+P/4//v//P/9//7/
/P/7//v/+v/7//3//v////7//v/9//z/+v/6//j/9v/4//r//v8AAP///f/8//n/+//9
//3//v/8//z//P/6//r/+v/5//n//P/9//7////8//r/+f/3//n/+v/9/////v/+//3/
/P/8//z/+v/6//v//P/+/////f/9//z/+v/6//v//v/////////+//3//v/+//3//P/+
/wAAAQACAP///v/9//v//f/+////AAD/////AAAAAP7/+//7//z/AAABAAIAAwD///z/
/P/8//z//P/+////AAABAAAA/v/9//v//P/9//7/AAD+//////8AAP7//v/+/wAAAgAG
AAcACgAJAAgABwAGAAcACgALAA0ACwALAA0ADQAMAAwADgAQABMAEgATABIADgAKAAgA
BgAHAAcACAAKAAoACAAHAAcABgADAAAA/f///wAAAgAEAP7//f/8//v//v/+//////8A
AAAA//////z/+//7//3///8BAP///v/8//3/AgAOAB8ALgA/AFIAYgBxAIQAlQCdAKEA
pwCpAKYAlgB3AFwASQAuAA4A+f/y//P/8//5//z//////wAAAgADAAQABgAIAAgACAAI
AAYAAgABAAEAAAABAAMABQAHAAYABQAEAAMAAQABAAEAAQADAAMAAwADAAEAAQABAAEA
AwAEAAcACAAGAAYABgAFAAUABQAFAAYACAAIAAkACQAJAAgABwAHAAsACwALAAwACgAK
AAoACgAKAAsACwALAA4ADgAPAA8ADgANAAwACwAMAA4AEQASABEAEAAPAA8ADQAOAA4A
DgARABIAEgARAA8ADwAQABEAEgASABQAFQAUABMAEgARABEAEQATABMAFAAVABYAFwAU
ABMAEgARABIAEwAUABQAEQAOAA0ACwAJAAgACAAIAAkACgAKAAkABwAFAAMAAAABAAEA
AgACAAAA///+//7//f/9//7//v8AAAEAAQABAP7//P/7//v//P/9//z////9//3/+//7
//v//P/8//z//v/+//7//f/7//r/+P/3//n/+v/8//3/+//7//r/+v/7//v//P/8//7/
/v/+//7//f/8//v/+v/9//7/AAABAP7//v/9//3//f/9//7//v8BAAEAAQD///7//v/9
//z//v///wAAAgAAAAAAAAAAAP7//v/+//7/AQABAAEAAQAAAP///f/8//7/AAACAAQA
AwABAAAA/v/+/////////wEAAgACAAIAAQAAAP3/+v/9//7/AQACAAEA///+//v/+//9
//3//v8AAAAAAAD+//z//P/7//v////////////7//r/+v/5//r/+v/8//3//f/+//7/
/v/9//z/+f/4//n/+v/8//3//f/9//z/+v/5//n/+//7//3//f/8//v/+P/4//f/9v/3
//r//P/+//3//P/7//n/+v/6//r/+v/9//3//v/+//3/+f/4//j/+//7//v/+//5//n/
+v/6//b/+P/5//r/+//8//r/+f/4//f/+P/4//n/+f/6//v//P/+//v/+//6//r/+//8
//3/AAAAAAIAAQACAAAAAAAAAAAAAAAEAAYACQAHAAUABQADAAcACAALAA4ADQAKAAkA
BgAHAAQAAwACAAMAAwAEAAYABAAAAP3/+//9//3//f/9//z/+v/5//j/9f/1//X/9f/2
//b/9//3//f/9v/0//P/9f/1//b/+f/5//f/9f/y//L/9//+/woAFwAkADEAQABOAF0A
bgCBAI0AkwCVAJcAkgB+AF0AQgAxACAABgDz/+z/7f/r/+n/6v/r/+3/9P/8////AgAC
AAIA///+//3/+v/5//n/+v/6//r/+//8//3/+v/5//j/9//5//v//f////3/+//5//f/
+P/5//r/+//+//7/AAAAAP///v/9//v//v///wAAAgD///7//v/9/wAAAAAAAAEAAwAD
AAMABAACAAIAAgACAAUABwAIAAkABwAGAAYABQAGAAcACAAJAAkACgAMAAwACQAIAAcA
BwAKAAwADQAOAAwADAALAAkACgALAA0ADwAQABAAEgATABIAEQAQAA8AEAARABQAFQAU
ABMAEgARABEAEQARABEAEQARABEAEAAOAAwADAALAA4ADgAPABAACwAKAAgABQAGAAUA
BAACAAQAAwADAAIAAQD///3//P/+////AQACAAAA///9//v//v/+////AQABAAEA//8B
AAAA///8//v//P/+////AAD///7//f/7//v//P/8//3//v/+///////+//3/+//6//z/
/f///wAA/f/8//v/+v/9//7///8AAP7//v///////P/8//v/+//8//3///8AAAAA///+
//v//v8AAAEAAgACAAEAAAAAAP///v/9//z//v8AAAIABAACAAEAAAD//wAAAQABAAIA
BAAEAAQABAADAAEAAAD+////AQACAAMAAgACAAEAAAAAAAAA/v/8//z//P/+//7//v/9
//3/+//8////AAACAAAA/v/8//j/+v/8//3///////////////3//P/8//v//f/+/wEA
AwABAAAA/v/8//3//v/9//7//P/8//3//f/8//3//f/8//z//f8AAAEA///9//r/9//3
//j/+P/4//n//P/+/wAA///+//3/+//8//7/AAACAAEA///+//z//f/7//z//v/+//3/
/P/7//n/+f/6//r/AAACAAIA///+//3//P/7//v/+//7//7//v///////f/7//n/+P/5
//v//P/+/wAAAAAAAAIAAgAEAAMABAAGAAYABgAGAAIABAAEAAUABgAHAAoACwAOAA4A
EAASABMAEAAPAAwADgAMAAwADAAIAAUAAwACAAQABAAFAAcABgADAAAA/f/7//r/+v/6
//n/+//9/////v/8//v/+f/8//z/+//7//v/+//8/////f/9//3//v8CAAUADAAUAB8A
LAA7AEwAXgBzAIYAlQCbAJ8AowCjAJwAhgBrAFYARQAqAAwA+f/0//H/7//x//b/+///
/wIABgAFAAIABAAEAAYABgAGAAQAAgABAAEAAAD//////////wAAAQACAAMAAgABAAAA
//8CAAMABAAFAAMAAwADAAMAAwACAAMAAgAFAAYABwAHAAUAAwABAAAAAwAEAAYABwAG
AAYABgAHAAgABwAGAAYACQAKAAsADAALAAsACgAJAAoACgALAAsADAANAA4ADwAOAA4A
DwAOAA8AEAARABMAEgASABEAEAASABQAFQAVABcAFwAYABkAFwAWABcAFwAYABkAGgAb
ABoAGQAaABkAGgAbABwAHQAeAB0AHAAbABkAGQAZABgAFgAUABQAEwASABAADwAOAA8A
EAAQAA8AEAAPAA4ADAALAAkACAAGAAYABQAEAAQAAQABAAIAAgAGAAcABwAHAAUABAAE
AAUABAADAAAAAQADAAUABQAHAAQAAgD///z//f/+//////8AAAAA/////wAAAAABAAEA
AgADAAMABAAAAP/////+//z//P/8//z//f/+////AAD+//7//////wEAAgACAAMAAAD/
/////v/////////9//3//v/+//7/////////AAABAAIAAwAEAAEAAAD///7/AAABAAIA
AwADAAMAAgACAP///v/9//z//v///wEAAgABAAEAAAD///3//v/+//7/AAAAAP7//P/6
//r//P/8//7//f/9//v/+f/7//v//P/9//7////+//3//P/6//n/+v/5//j/9//3//j/
+v/7//j/9v/2//X/+P/6//v//P/+//7//P/8//n/+P/4//f/+v/7//v/+v/4//f/+P/3
//f/9//2//X/9//4//j/+P/3//j/+P/4//r/+v/6//n/9//2//X/9P/1//X/9v/2//f/
9f/2//j/+P/3//b/9f/2//f/+f/6//b/9P/0//L/8v/y//L/9v/3//j/+f/4//b/9f/z
//T/9f/2//j/9f/1//T/9P/2//b/9v/4//v//v/+/wAA/f/8//v/+v/7//7///8BAAAA
//8AAP///v/+/wAAAgAGAAQABAACAP7/+v/4//b/+f/5//r//P/8//r/+f/5//b/8//w
/+3/7f/s/+z/7P/p/+n/6f/p/+7/8P/z//X/9P/y/+//7f/s/+v/6//t//H/8f/x/+7/
7v/z//r/BgATACgAOwBOAGAAdQCIAJUAnwCtALEArQCiAIQAZwBQADUAEgD4/+3/6P/l
/+f/6f/o/+f/6f/u//D/8//0//L/8v/w//D/8P/u/+v/6f/o/+b/6P/r/+7/8f/w/+//
7v/t/+3/7f/t/+3/7//v/+//7//v/+//7//v//H/8v/1//b/8//y//H/7//v/+//7//w
//L/8v/z//P/8v/y//L/8//2//f/+P/6//f/9v/1//T/9P/1//X/9f/5//r//P/9//r/
+f/4//f/+P/6//3//v/9//z/+//7//7/AAABAAIAAQACAAIAAQAAAP///////wEAAgAF
AAcABgAFAAQAAwAEAAUACAAJAAkACQAJAAkABgAFAAQAAwADAAMAAwACAAIAAAAAAP//
AgACAAMABAD///7//P/5//b/9f/0//L/8//z//T/9P/z//H/7//u//D/8f/z//T/8//z
//L/8f/w/+7/7f/t/+7/7//u//H/8f/x/+//7//x//L/8v/y//D/8P/w/+//7P/s/+v/
6//t/+7/8P/x//D/7//t/+z/6f/p/+r/6v/s/+z/7P/s/+7/7v/u/+7/8P/w//H/8f/v
/+7/7P/r/+3/7//y//T/9P/z//L/7//s/+z/6//q/+7/7//w//L/7//u/+3/7P/u//D/
8v/0//P/8//z//P/8f/x//D/8P/x//L/8//0//L/8f/x//D/7v/v/+//7//v//D/8P/w
//L/8v/w/+7/7v/u//D/8P/v/+3/7P/p/+r/7f/u//D/8P/w//D/7v/t/+z/6v/p/+//
8f/z//X/7//s/+r/5//m/+b/6P/p/+r/7P/t/+7/7P/s/+r/6v/p/+r/7P/t/+v/6//q
/+j/6f/p/+v/6//t/+3/7P/r/+f/5v/k/+L/4//m/+j/6v/n/+b/5f/j/+X/6P/r/+7/
6//p/+j/5v/m/+P/4//k/+n/6//t/+//6f/n/+b/5P/m/+j/6//s/+v/6v/p/+j/6P/n
/+b/5f/o/+j/6f/p/+j/5//m/+b/5f/l/+T/5P/m/+b/5v/o/+v/7v/u//D/8f/y//P/
9P/v//D/7//v//D/8f/0//X/9P/0//b/+P/5//b/9f/y//P/8v/z//T/8f/v/+7/7v/w
/+7/7f/t/+3/6//p/+f/5v/k/+P/4v/g/+H/4v/j/+L/4v/j/+P/5v/o/+n/6//n/+X/
5P/l/9//4//l/+r/8v/7/wYAEAAdACwAPwBUAGwAiQCgAK8AuQC/ALsArwCUAHYAYQBM
ACkACAD0/+3/5P/h/9//3//g/+X/7f/u/+7/7f/s/+j/5v/o/+j/6P/m/+X/5f/m/+b/
4//j/+P/4//n/+n/6//t/+z/6//q/+n/6P/n/+b/5f/n/+n/6//t/+v/6v/r/+r/6//s
/+3/7f/r/+v/6//s/+r/6v/r/+v/7v/w//L/9f/0//P/8v/y//T/9P/0//T/8//z//L/
8f/0//T/9f/1//X/9f/1//X/9P/0//X/9P/4//r//P////7//v/9//z/+//8//z/+//9
//3//v///////v//////AQADAAUABwAEAAMABAADAAUABQAFAAUABAADAAIAAQAAAP//
/v/8//7//v8AAAEA/v/8//v/+v/4//j/9//1//f/9//3//b/8//x//D/7v/w//H/8v/0
//L/8f/x//D/7//v/+7/7f/v/+7/7v/v/+z/6//o/+n/6//t/+3/7//v//D/8P/w/+7/
7v/u/+3/7P/s/+v/6//q/+r/6//r/+z/7f/t/+7/7P/r/+v/6v/q/+r/6v/q/+v/7P/t
/+7/6//q/+r/6f/r/+z/7P/t/+z/6//r/+r/6//r/+v/6f/r/+z/7P/s/+z/6//q/+r/
7f/u/+//8P/v/+7/7f/s/+//7//v/+//7//v/+7/7v/s/+z/7P/s/+3/7f/u/+7/7f/t
/+z/6//r/+z/7P/s/+7/8P/w//D/7f/s/+3/7P/v/+//8P/v/+z/7f/s/+z/6v/q/+r/
6P/q/+z/7f/v/+//7f/r/+n/6v/q/+v/6//o/+j/6v/r/+n/6v/q/+r/7f/u/+3/7v/q
/+r/6//r/+7/7//v/+7/7P/r/+z/6//t/+3/7P/r/+v/7P/s/+z/6f/q/+r/6v/r/+z/
7f/t/+r/6v/q/+r/7f/t/+7/7v/w/+3/7f/u/+z/6//q/+n/6f/r/+7/8P/u/+z/6//o
/+j/6f/q/+v/7P/s/+z/7P/s/+z/6//q/+n/7P/s/+3/7f/s/+v/6v/q/+z/7f/t/+7/
8P/w//D/8v/w//L/8f/y//X/9v/3//j/9f/2//X/9f/2//f/+v/7//z//P/+/wAA///8
//v/+P/6//j/+P/4//f/9f/0//T/9v/0//P/8//z//H/7//t/+v/6v/q/+r/6f/r/+3/
7//v/+7/7v/t/+7/7v/t/+3/7v/t/+3/7//p/+n/6//w//j/AQAOABoAKQA4AEkAXAB0
AI0AoACrALMAtQCzAKkAjgBwAF8ATgAxABIA/v/z/+z/6f/p/+v/7v/z//f/+v/6//f/
9v/0//L/9P/0//T/8v/z//P/9P/0//H/8f/x//H/8v/z//T/9f/0//P/8v/x//P/8//z
//P/9v/3//j/+f/3//b/9//2//f/+P/5//n/9//3//f/+P/6//r/+//7//r/+v/6//v/
/P/7//r/+v/9//7///8AAP7//////////v/+//////8AAAEAAgADAAEAAAAAAP7/AQAC
AAMABQAHAAgACAAIAAcACAAIAAcACAAJAAsADQALAAoACwALAA4ADwAQABEADwAPABEA
EQAPAA8ADwAPAA8ADwAPAA8ADgANAAwACgALAAoACwALAAoACAAHAAYABgAGAAUAAwAD
AAMAAwACAAAA/f/7//j/+v/7//z//v/7//v//P/8//3//f/8//v//P/8//3////9//v/
9//3//j/+f/4//n/9//4//j/+P/4//j/+P/3//f/+P/4//n/9//2//b/9f/4//n/+f/6
//j/9//3//b/9v/2//b/9v/3//j/+f/6//f/9v/2//X/9//4//j/+f/3//f/+P/4//f/
9//3//X/+P/6//v//P/6//n/+P/4//v//P/9//7//f/8//v/+v/7//v/+//7//z//f/9
//7/+//6//n/+P/5//n/+v/6//n/+f/4//f/+f/6//r/+v/9//7//f/8//n/+P/5//j/
+f/5//r/+f/4//n/+P/4//j/+P/4//b/9//4//j/+f/4//f/9v/1//X/9v/4//n/9//2
//f/9//3//j/+P/4//n/+v/5//r/9v/2//f/9//4//n/+f/4//f/9//5//n/+f/5//j/
9//5//r/+v/6//b/9v/1//T/9//4//n/+f/2//b/9v/2//f/9//4//j/+f/3//j/+v/4
//f/9v/1//T/9f/3//j/+P/2//X/9P/y//X/9v/3//j/9v/2//b/9v/1//T/8//z//b/
9//4//n/9v/2//X/9f/2//f/+f/6//n/+f/6//r/+f/4//n/+f/9//7/AQACAAEAAAD/
//z/AAAAAAEAAQABAAMAAwAEAAMABAAFAAYABwAIAAcABwACAAEAAAAAAAEAAQACAAIA
AAD////////8//n/9v/1//b/+P/6//n/9v/1//T/9P/2//f/9//4//j/9//3//b/8//z
//X/9f/5//n/+v/4//v/AgAKABcAKAA5AE4AYABzAIYAlQCdAKMApwCpAKYAkgBzAFoA
RwAsAAwA9//w/+3/6//x//T/9//5//r/+v/5//z//v/+//7//v/+//z/+P/3//f/9v/4
//n/+v/7//n/+f/5//n/+f/5//n/+f/7//v/+//7//n/+f/5//n/+v/6//z//P/8//z/
/P/7//n/+f/5//r//f/+/wAAAQD///7//f/9/wEAAQABAAIAAgACAAIAAgABAAEAAAD/
/wIABAAHAAkABgAFAAQAAwAEAAYACQAKAAgACAAIAAkABwAIAAgACAAKAAwADQANAAwA
CwALAAsADQAOABEAEwARABEAEQARAA8ADwARABEAFAAVABYAFwAVABMAEQAPABEAEQAR
ABAAEAAOAA4ADQALAAoACgAKAAkACgAKAAkABwAFAAMAAAACAAEAAQAAAAAA///+//7/
/P/7//v/+v/9//3//P/7//r/+P/3//f/+P/5//j/+//7//v/+f/5//j/+P/3//b/+f/6
//v/+//5//j/9v/1//j/+P/5//n/+f/5//j/+P/1//X/9v/2//f/+P/5//r/9//2//X/
9P/2//b/9//3//j/+P/3//f/9v/1//X/9P/4//n/+v/5//b/9v/1//T/9v/3//j/+v/4
//j/+P/4//b/9v/2//b/+P/5//r/+//4//f/9f/0//f/+P/5//r//P/7//v/+v/5//n/
+P/3//j/+v/7//z/+//6//f/9P/1//b/+f/6//r/+f/5//f/9v/3//b/9v/3//j/+f/4
//f/9v/0//P/9v/3//j/+f/3//b/9v/1//T/9P/2//f/9//4//j/+P/3//b/8//y//L/
9P/3//n/+f/5//j/9v/z//P/9f/1//b/9//3//f/9P/0//P/8v/0//b/9//4//b/9v/2
//X/8v/y//L/8v/2//f/+f/6//j/8//x//D/8v/z//T/9f/z//P/9P/0//L/8v/z//j/
+v/4//j/+P/4//X/9P/z//L/9f/2//f/+P/3//b/9f/0//T/9P/1//X/9f/1//X/9P/z
//H/8P/v//L/9P/1//f/9f/2//b/9v/0//b/9//6//v//v///wAA///+//v//P/9////
AAABAAEAAQACAAIABAAGAAgABgAGAAQAAwAAAPz/+v/5//f/+v/8//3//P/5//n/+f/3
//X/8//z//L/9P/0//H/8f/w/+//7//u//H/8f/y//L/8f/x//D/7//v//H/8f/x//H/
8P/w//P/+P8CABEAIgAxAEIAVgBnAHgAiQCNAJEAkwCXAJIAfABbAEQANQAeAP7/6//o
/+X/5f/n/+z/7f/v//D/8v/x//L/9P/4//j/+P/4//b/8v/x//H/8P/w//H/8v/z//P/
8//z//P/8f/x//H/8f/z//P/8//z//H/8f/x//H/8//0//f/+P/3//b/9f/z//H/8f/x
//L/8//0//b/9//3//b/9f/1//n/+f/5//r/+v/6//r/+v/5//n/+P/3//v//P/+////
/v/9//z/+//9//7/AAAAAAAAAAAAAAEAAAAAAP///v8AAAIAAwADAAIAAQABAAEAAwAE
AAcACQAJAAkACQAJAAcABwAJAAkACwALAAsACwAJAAcABQADAAQABQAGAAYABAACAAIA
AQAAAP7//f/8//3//v/+//3/+//5//f/9P/2//X/9f/0//T/8//y//L/8P/v/+//7v/x
//H/8P/v/+7/7P/r/+v/7v/v/+7/8f/w/+//7P/r/+n/6v/q/+r/6//s/+3/7f/r/+r/
6P/n/+r/6v/r/+v/6//r/+r/6v/o/+f/5//m/+f/6P/p/+r/6f/o/+f/5v/o/+j/6f/p
/+r/6v/p/+n/6P/n/+f/5v/q/+v/7P/r/+r/6v/p/+j/6//r/+v/7P/q/+r/6v/q/+r/
6v/q/+r/7f/t/+3/7f/q/+n/5//m/+n/6v/r/+z/7P/r/+v/6v/o/+n/6f/p/+n/6v/q
/+r/6f/o/+X/4v/l/+b/6f/q/+j/5//n/+X/5P/l/+T/5P/n/+j/6f/o/+f/5v/k/+P/
5f/l/w==
         </WaveFormData>
      </LeadData>
   </Waveform>
</RestingECG>
