# Supplementary material for: Detection of Left Atrial Enlargement Using a Convolutional Neural Network-Enabled Electrocardiogram
Source: Front Cardiovasc Med. 2020 Dec 17;7:609976. doi: 10.3389/fcvm.2020.609976 (PMC7773668; doi:10.3389/fcvm.2020.609976)
Supplement: Supplementary file 3 [file Data_Sheet_3.ZIP › normal2/1802017154_4980_0000000I.XML]

<?xml version="1.0" encoding="Windows-1252"?>
<!DOCTYPE RestingECG SYSTEM "restecg.dtd">
<RestingECG>
   <PatientDemographics>
      <PatientID>1802017154</PatientID>
      <PatientAge>68</PatientAge>
      <AgeUnits>Years</AgeUnits>
      <Gender>Female</Gender>
      <PatientLastName>chenjinrong</PatientLastName>
   </PatientDemographics>
   <TestDemographics>
      <DataType>Resting</DataType>
      <Site>1</Site>
      <AcquisitionDevice>MAC55</AcquisitionDevice>
      <Status>Unconfirmed</Status>
      <Priority>Normal</Priority>
      <AcquisitionTime>09:56:09</AcquisitionTime>
      <AcquisitionDate>03-08-2017</AcquisitionDate>
      <CartNumber>1</CartNumber>
      <AcquisitionSoftwareVersion>009C</AcquisitionSoftwareVersion>
      <XMLSourceVersion>MAC5000 v1.0</XMLSourceVersion>
   </TestDemographics>
   <RestingECGMeasurements>
      <VentricularRate>62</VentricularRate>
      <AtrialRate>62</AtrialRate>
      <PRInterval>134</PRInterval>
      <QRSDuration>92</QRSDuration>
      <QTInterval>414</QTInterval>
      <QTCorrected>420</QTCorrected>
      <PAxis>36</PAxis>
      <RAxis>34</RAxis>
      <TAxis>56</TAxis>
      <QRSCount>10</QRSCount>
      <QOnset>224</QOnset>
      <QOffset>270</QOffset>
      <POnset>157</POnset>
      <POffset>209</POffset>
      <TOffset>431</TOffset>
      <ECGSampleBase>500</ECGSampleBase>
      <ECGSampleExponent>0</ECGSampleExponent>
   </RestingECGMeasurements>
   <Diagnosis>
      <Modality>Resting</Modality>
         <StatementCount>4</StatementCount>
         <LabelText>12SL ��ϳ���</LabelText>
      <DiagnosisStatement>
         <StmtFlag>ENDSLINE</StmtFlag>
         <StmtText>�������</StmtText>
      </DiagnosisStatement>
      <DiagnosisStatement>
         <StmtText>�����ҷʴ�</StmtText>
      </DiagnosisStatement>
      <DiagnosisStatement>
         <StmtFlag>ENDSLINE</StmtFlag>
         <StmtText>�鸴�����쳣</StmtText>
      </DiagnosisStatement>
      <DiagnosisStatement>
         <StmtFlag>ENDSLINE</StmtFlag>
         <StmtText>�쳣 ECG</StmtText>
      </DiagnosisStatement>
   </Diagnosis>
   <Waveform>
      <WaveformType>Rhythm</WaveformType>
      <WaveformStartTime>0</WaveformStartTime>
      <NumberofLeads>8</NumberofLeads>
      <SampleType>CONTINUOUS_SAMPLES</SampleType>
      <SampleBase>500</SampleBase>
      <SampleExponent>0</SampleExponent>
      <HighPassFilter>16</HighPassFilter>
      <LowPassFilter>150</LowPassFilter>
      <ACFilter>NONE</ACFilter>
      <LeadData>
         <LeadByteCountTotal>10000</LeadByteCountTotal>
         <LeadTimeOffset>0</LeadTimeOffset>
         <LeadSampleCountTotal>5000</LeadSampleCountTotal>
         <LeadAmplitudeUnitsPerBit>4.88</LeadAmplitudeUnitsPerBit>
         <LeadAmplitudeUnits>��V</LeadAmplitudeUnits>
         <LeadHighLimit>2147483647</LeadHighLimit>
         <LeadLowLimit>268435456</LeadLowLimit>
         <LeadID>I</LeadID>
         <LeadOffsetFirstSample>0</LeadOffsetFirstSample>
         <FirstSampleBaseline>0</FirstSampleBaseline>
         <LeadSampleSize>2</LeadSampleSize>
         <LeadOff>FALSE</LeadOff>
         <BaselineSway>FALSE</BaselineSway>
         <ExcessiveACNoise>FALSE</ExcessiveACNoise>
         <MuscleNoise>FALSE</MuscleNoise>
         <LeadDataCRC32>4075308901</LeadDataCRC32>
         <WaveFormData>
+P/4//j/+P/4//j/+P/4//r/+v/6//r/+P/4//j/+P/6//r/+v/6//f/9v/1//T/9v/2
//b/9v/3//j/+f/6//f/9v/1//T/9//4//n/+v/5//j/9//2//b/9v/2//b/+P/4//j/
+P/1//T/9f/0//b/9//4//n/9f/0//T/9P/0//b/9v/4//v/+v/6//v/+P/4//f/+P/7
//3//f/9//z/+v/6//z/+//8//7///8CAAQABQAGAAUACAAJAAkACwAMAAwACQAFAAQA
BAADAAMAAwADAAMABQAFAAMAAAD9//z/+//5//r/+//8//n/9P/z//H/8P/w//L/8v/0
//T/9P/x//D/7v/u//D/8P/z//T/9P/1//P/7//v//D/7//p/+f/5v/i/+L/6P/z/wAA
DAAbAC0AQwBZAG4AgwCVAJwAmwCXAJcAjgCBAHcAcwBtAGcAXgBVAEoAPAA1ADEAKwAj
ABwAFQAOAAgAAwD///3//P/9//z//f/8//r/+P/4//f/9f/0//T/9v/2//T/8v/x//H/
8P/v//D/8f/z//T/9v/0//T/9f/z//P/9P/0//X/9f/0//T/8P/w//H/8f/z//X/9v/3
//T/8//y//H/8//z//X/9f/3//f/9//3//X/9P/z//L/9P/1//f/9//3//X/9f/1//P/
8//0//X/9v/3//j/+f/3//b/9f/1//f/+v/6//r/+f/5//n/+f/2//b/9//4//v//P/9
//7//P/6//n/9//6//z//v////v/+//7//v/+f/6//r/+v/8//3//P/9//r/+P/3//f/
+v/7//r//f/9//v/+v/5//f/9//6//j/+v/6//n/+f/1//L/8f/x//X/9//4//n/9v/2
//b/9v/3//f/+P/6//r/+v/5//j/9v/2//b/9//7//v/+f/7//n/+P/4//f/9//4//j/
+P/6//v//P/7//r/+f/4//j/+v/6//r/+v/3//f/9//3//f/9//3//n/+//7//r/+P/2
//X/9f/1//f/+P/4//j/+f/5//j/+P/3//b/9v/1//j/+f/4//n/+P/3//b/9f/5//r/
+v/6//j/9f/1//X/9f/1//f/9//7//v/+f/3//b/9P/z//P/9f/3//j/+f/5//j/+P/4
//b/9//4//j/+P/5//r/+//6//n/9//2//j/+f/7//z/+v/5//j/+P/2//b/9//3//j/
/P/7//r/+f/4//f/9//5//r/+v/6//b/9f/1//b/9v/2//b/+P/7//z/+//8//f/9P/y
//P/9v/3//j/+f/4//b/9v/2//j/+P/4//j/+v/6//n/+f/3//X/9P/1//f/+P/5//r/
9//2//b/9v/z//b/9//4//n/+v/4//j/+P/4//b/9v/2//b/9//4//n/+v/3//b/9f/2
//j/+f/5//n/+f/3//b/9v/0//b/+P/4//z//P/6//n/+P/3//f/9v/5//v//v////3/
/P/6//r//P/9//7/AAADAAUABgAGAAUABAAHAAgACgALAA0ADgAJAAcABgAGAAUABQAF
AAUABwAHAAcABQACAAAAAAAAAP///f/9//3/9//0//P/8f/w//D/8v/y//T/9P/0//H/
7v/u/+7/8P/y//P/9P/0//X/8f/v/+//7v/t/+v/6f/m/+L/4P/i/+v/+P8GABcAKQA9
AFcAbgB/AJMAngCfAJ8AowCgAJMAhwCDAIMAfwByAGkAYABUAEcAQQA3AC8AKAAdABQA
DAAHAAUAAwD//////f/9//r/+P/2//b/9v/1//X/9v/4//j/9v/0//P/8//y//H/9P/1
//f/+P/3//T/8//z//P/8//0//T/9f/1//T/9P/y//L/8//z//b/9//3//f/9P/z//L/
8f/z//P/9f/1//f/9//3//f/9f/0//P/8v/z//X/+P/5//j/9f/0//P/9f/1//b/9//3
//f/9//3//X/9P/z//P/9v/6//v//P/6//n/+P/3//j/+P/5//r//P/8//z//P/6//r/
+//7//3//v///////P/7//r/+f/7//z//P/8//3//f/7//v/+f/4//j/+f/6//v/+v/9
//z/+f/3//X/9v/3//v/+v/6//r/+f/5//f/9P/z//P/9f/3//j/+f/2//b/9v/2//f/
9//4//r//P/8//v/+v/4//j/+P/5//3//f/7//3/+//6//r/+f/3//j/+P/4//v/+//7
//n/+f/5//n/+v/7//z//f/+//r/+f/4//f/+P/5//r//f/9//3//P/6//j/9//3//f/
+P/6//v//P/5//n/+P/4//j/+P/5//n/+//7//n/+f/3//f/9//3//v//P/8//z/+//3
//b/9f/3//f/+f/5//3//f/7//n/+P/2//X/9f/4//n/+f/5//f/9v/2//b/9P/1//b/
9v/2//f/+P/5//f/9//2//b/+P/5//v//P/7//n/9//2//b/9v/3//f/+f/8//r/+P/2
//b/9v/3//j/+v/7//z/+P/3//f/+P/4//j/+P/6//r/+v/4//j/9f/0//T/9//4//n/
+v/7//j/9v/2//b/9v/2//b/9v/3//j/+P/5//b/9f/1//f/+v/6//r/+v/4//b/9f/0
//P/9v/4//j/+P/4//b/9v/2//b/9v/2//b/9v/4//j/+P/4//f/9v/1//T/9//4//n/
+v/6//j/9//1//P/8//x//D/8v/0//j//P/5//r/+f/2//b/9//4//r/+f/6//r/+//9
//3//P/6//z//v///wAA/////wAAAAACAAQABgAMAA0ADQAMAAwADAAJAAcABgAIAAcA
BwAHAAUAAwABAP/////+//7/AAD///3/+v/5//n/9f/y//H/8P/w//H/9P/y//L/8P/u
/+3/7v/w//L/8f/w//D/8P/u/+3/7//z//P/8P/r/+f/4//c/9b/2P/k//P/AgAQAB0A
KwA/AFkAbgCFAJsAqgCvAK8ArQCmAJcAhwCDAIEAfQB2AHEAZgBaAEsAPwAzACcAHgAd
ABoAEAAJAAUA///7//v/+f/5//r/+P/2//b/9P/z//P/9P/0//T/8v/w//H/8//0//X/
8v/x//H/8P/z//L/8//1//T/8//z//L/8//z//L/8v/x//L/9P/1//T/8//x/+//8P/x
//L/8//y//H/8v/x//L/8//0//X/9v/2//b/9v/0//P/8//x//P/8//1//f/9P/z//P/
8//0//X/9v/3//j/+P/4//n/9//4//b/9P/3//n/+//9//r/+P/3//b/9//4//n/+v/8
//z//f/9//r/+v/6//n/+v/7//z//f/8//z/+//6//3//f/7//v//f/8//z//f/8//v/
+P/5//z/+//7//v/+v/5//v/+P/4//j/9//3//j/9v/2//f/9//3//b/9f/3//j/+f/6
//j/9//3//j/+v/6//n/+P/7//z//f////3/+//3//f/+f/6//z//f/8//z/+//6//n/
+f/5//f/+v/7//z//v/7//r/+f/4//j/+f/6//v/+v/5//j/+f/7//v/+v/4//j/+f/7
//3/+//6//j/9v/4//n/+f/6//n/+P/4//f/+f/5//f/9//4//n/+v/7//v/+v/4//b/
+P/3//n/+//4//f/+P/3//f/9//1//P/9f/2//j/+//6//n/9//1//j/+P/5//r/+P/5
//r/+v/5//n/+f/5//v/+//6//r/+v/5//n/+P/7//v/+//8//v/+v/6//n/9//6//j/
9v/5//r/+//9//v/+v/4//b/9v/3//n//P/7//r/+f/6//r/+v/4//j/+P/4//n//f/6
//n/+P/3//n/+P/5//r/+//6//n/+P/4//j/9//3//n/+f/6//3/+v/4//b/9P/3//j/
+v/8//3/+v/3//b/9f/0//f/+P/5//r/+P/4//j/+P/4//j/+P/4//r/+v/8//z/+//5
//f/9f/2//b/9//4//n/+v/5//r//P/6//n/+f/6//z//f8AAP/////9//v//P/8//7/
AgACAAIAAwADAAMABAAEAAQABwAMAA8AEQANAAwACgAFAAUABgAIAAkABwAHAAcABwAF
AAUAAwAAAP//AAABAAEA/f/7//n/8//0//X/9f/2//P/9P/z//T/9P/0//H/8P/x//L/
9f/2//P/8P/w//H/8//3//f/9P/z/+//5f/e/97/4v/q//X/CAAaACkAOQBJAFkAbgCD
AJUAngCfAJ0AlwCKAHkAaQBjAF0AWQBYAFUATAA+ADMAKwAhABkAFAATABAADAAJAAUA
AwAAAP///P/7//3//P/7//z/+//5//j/+P/4//j/9v/0//X/9//4//n/9v/1//X/9P/3
//b/9//5//j/9//3//b/9f/1//T/9P/0//b/+f/7//r/+f/3//X/9v/3//j/+f/3//f/
+f/5//f/9//3//f/+f/6//v//P/5//n/+v/5//z/+//8//3//P/7//v/+//5//n/+f/5
//v//P/9/////f/+//z/+v/8//3//v////z//P/9//7//v/+//7//v8AAAAAAQABAP7/
/v/+//3//f///wEAAwABAAIAAgACAAIAAQD+//3/AAAAAAEAAwAAAP///P/9/wAA////
/////P/7//3/+v/8//z/+//7//v/+v/7//3//P/7//n/9//4//r//P/+//z/+//7//z/
/P/8//v/+v/7//z//f////7//f/6//v//P/8//3//f/7//z//P/8//v/+//7//n/+v/7
//z//v/7//r/+f/4//r/+//8//3//P/7//r/+//7//v/+v/4//j/+f/7//3/+v/6//n/
+P/6//v/+//8//v/+v/6//n/+f/5//f/9//5//n/+f/5//r/+v/5//j/+v/5//v//f/6
//n/+v/5//v/+//5//f/+f/6//z////+//3/+//5//r/+v/7//z/+v/7//z//P/7//v/
+//7//3//f/8//z//P/7//v/+v/7//v/+//8//r/+v/7//v/+f/8//r/+P/5//r/+//9
//z//P/7//r/+f/5//r//P/6//r/+v/8//r/+v/4//j/+v/6//v////7//n/9//1//b/
9v/4//r//P/8//z//P/5//j/9v/1//b/9//5//3//P/6//j/9v/5//r//P/+//3//P/5
//j/9//2//n/+v/7//z/+v/6//r/+v/4//j/+v/6//3//f/9//3/+f/4//j/+P/4//r/
+v/8//z/+v/5//n/+//8//z//v///wEAAQABAP7//P/8//7/AAACAAUABwAIAAgABwAG
AAYACgAMAA0ADwAQABAADQAKAAgABwAFAAcABwAHAAcABwAHAAUAAgD+//7//v/9//3/
/f/9//n/9v/1//P/8v/0//b/9v/4//j/+P/1//T/8v/y//T/9P/3//j/+v/3//P/8f/x
//D/7//t/+v/5v/i/+b/8P/3/wQAFgAnADkAUwBrAH4AjQCZAJ4AmwCdAJsAkACBAHcA
cwBtAGUAXgBXAEwAQAA5ADMAKQAhABoAFQAOAAgABQADAAEAAQABAP/////7//j/9f/0
//b/9//5//z/+//6//f/9P/0//X/9f/1//b/9//5//r/9//0//P/8//2//f/+f/6//r/
+f/3//b/9v/2//f/9//4//n/+f/5//X/9f/1//X/9v/3//r/+//6//n/+P/3//b/9v/2
//b/+P/5//v/+//5//f/9//3//n/+f/6//v/+//7//v/+//4//j/+P/5//v//v/+//7/
/P/7//r/+f/7//z//v8AAP7//v/+//7//P/8//3//f///wAAAQABAP7//f/8//v//P/+
////AAD//////f/9//3//P/8//3//v////7/AQAAAP3/+//5//v/+//+//z//P/8//v/
+//4//b/9v/3//n/+//8//3/+//6//n/+P/6//v//f8AAP7//v/9//z//P/8//z//f8B
AAEA//8BAAAA/v/9//v//P/+////AAD////////9//3//f/9//7/AAAAAAAAAAD+//3/
/P/7//v/+//7//3///////7//P/5//n/+v/7//z//v///wAA/v/9//v/+v/7//z//v//
//7//f/6//n/+f/5//n/+f/9//7//v/+//z/+f/5//n/+//7//3//f/9//3/+//5//v/
+v/6//v//v/////////+//z/+//6//z//f/+//7//f/9//3//f/7//v/+v/6//z//f//
/wAA///9//v/+v/8//z//f/9//v//v/8//r/+v/6//r/+//9//7//v/+//z/+//7//z/
/P/8//z//v/8//z/+v/6//v/+v/6//3////////////9//r/+f/4//z//P/8//z/+v/6
//n/+f/6//n/+f/7//7//v/+//7//P/6//n/+P/5//z//P/8//z//P/7//r/+f/4//n/
+v/7//z//P/8//z//P/7//r/+f/4//n/+v/7//z/+//6//n/+P/8//z//f/9//v/+//5
//j/9v/2//j/+v/7//7////+//r/+f/4//j/+//+/wAAAwADAAMAAgAAAP//AAAAAAAA
AwAFAAgACgAJAAgABwAKAA0ADwAQABIAEgAPAA0ADAAKAAkACQAJAAsACwALAAsABwAE
AAIAAgACAAEA////////+//4//f/8//y//L/9P/1//j/+f/6//b/9P/z//L/9v/2//f/
+P/4//f/9f/x/+//8P/x/+//6//m/+L/4v/q//X/AgAOAB8ANQBNAGcAegCJAJkAogCj
AKcAqQCiAJkAjQCHAIMAfQByAGkAXABSAEkAQQA1ACsAJAAbABQADgAJAAMAAQACAAMA
AgADAAAA/P/4//b/9//3//j/+v/6//r/+P/2//T/9f/1//X/9//3//j/+P/2//T/9P/1
//X/9f/2//b/9//3//b/9v/0//T/9f/1//j/+f/5//n/9v/1//T/8//0//X/+P/5//f/
9//3//f/9P/0//T/9P/1//f/+v/7//r/9//2//X/+P/5//v//f/8//v/+v/5//b/9v/2
//f/+P/8//3//v/8//v/+v/5//r/+v/7//z//v/+//7//v/8//z//f/9////AAABAAEA
/v/9//z/+//8//7///8AAP/////9//3/+//6//r/+//9//3/+//9//v/+f/4//f/+f/5
//z/+v/4//j/9//3//j/9v/2//f/+P/5//n/+f/2//b/9v/2//n/+f/6//z//v/+//3/
/P/6//r/+v/7//7////+/wEA///+//7//f/9//7//v/+//////////3//f/9//3//v8A
AAAAAAAAAP7//f/8//v//P/9//7/AQD//////v/8//n/+f/6//v//v8AAAEAAgD+//3/
+//6//v//P/+/////f/9//v/+//7//v/+//7//7/AAABAAIA///7//r/+f/6//v//v//
///////9//v/+f/4//j/+f/8//3//f/9//v/+v/6//r/+v/7//z//P/8//3//v////3/
/f/8//z//////wAAAAD///3/+//6//z//P/9//3//f8AAP7//P/8//z//P/9////AAAA
AAAA/f/7//r/+v/8//z//P/+//z//P/6//r/+f/4//j/+//9//3//f/9//v/+P/3//b/
+v/6//r/+v/8//z/+//7//r/+f/5//v//v/+//7//v/6//j/9//2//X/+P/5//r/+//8
//r/+v/6//r/+v/6//r/+v/6//r/+v/6//n/+P/3//b/+f/6//v//P/7//r/+f/4//j/
+P/4//j/+P/6//r/+//6//n/+P/1//b/+P/6//7//v/8//z/+v/6//n/+f/5//v//P//
/wEAAAD///7//P/8//7/AgAFAAQABAADAAMABwAIAAkACgAMAA4ADwAPAA8ADgAKAAcA
CAAKAAsADQAKAAkACAAHAAcABQACAAAAAgACAAEA///8//v/9v/y//X/9f/2//j/9v/0
//T/8v/z//H/8f/y//T/9v/2//f/7v/w//P/8//1//X/9v/x/+3/6f/i/9r/2v/i//H/
/v8OAB0ALQA9AFMAbACDAJcAqACvALEAsQCsAJ0AiwCBAIEAewB4AHUAbABcAE0AQwA3
ACsAIgAdABoAFgARAAkAAwD+//3/+v/5//r/+v/6//z/+//5//j/+P/2//b/9P/y//X/
9//4//n/9v/1//X/9P/1//T/9f/3//X/9f/2//b/9f/1//T/9P/1//b/+P/5//j/9//1
//P/8//1//f/+f/4//f/+P/3//X/9f/1//X/9//4//n/+v/3//f/+P/3//j/9//4//n/
+f/5//r/+//6//n/+P/3//j/+v/8/////f/+//z/+v/8//3//v////z//P/9//7//P/8
//z//P/9//7/AAABAP7//v/+//3//v///wAAAQD//wAAAAAAAAEAAQD/////AAAAAAEA
AwACAAEA/v///wEA///+//3/+//7//7//P/8//z/+//7//v/+v/7//3//P/7//n/9//4
//r//P/+//7//f/9//7//f/8//r/+P/6//z//v8BAAAA///8//3////+//7//f/9//7/
/v/+//7//f/8//n//P/9//7/AAD9//z/+//6//r/+//8//3//f/9//3////+//3/+//4
//n/+//+/wEA///+//z/+v/6//v/+//8//r/+v/7//v/+//7//n/+f/8//3//v////3/
/P/6//j/+v/5//v//f/7//v//f/9//7//f/6//f/+f/6//z////+//3/+//5//z//P/9
//7//P/9//7//v/7//v/+//7//z//f/9//7//P/7//v/+v/8//3//v8AAP///v/+//3/
+//+//z/+v/7//z//f////z//P/7//r/+//7//z//v/9//z/+//8//r/+v/4//j/+//8
//7/AwD///3/+//5//v/+v/7//z//f/8//v/+v/6//r/+f/5//v/+//8/////v/8//r/
+P/6//r/+//8//v/+v/5//j/9//2//n/+v/7//z/+//6//n/+P/4//j/+P/4//n/+v/7
//z/+f/4//f/9v/3//r/+//9//z/+//6//f/9v/2//b/+P/8//z//v/+//v/+f/4//f/
+f/6//3///8AAP///v/8//v//P///wEAAgAEAAUABwAHAAYABQAEAAoADAANAA0ADAAM
AAkABwAIAAgABwAHAAkACQAJAAkACAAFAAEA/v///wAAAAD///7//f/4//T/9f/z//L/
8v/2//b/+P/4//X/8f/v/+7/8f/0//X/9//2//b/9f/x/+//7//0//X/9f/x/+r/4v/g
/+D/6f/2/wgAHQAvAD8AUwBoAHkAhwCSAJcAlwCXAJIAhQB1AGcAXQBXAFIATQBIAEIA
PQA1ACkAHwAYABUAEAAKAAcABwAFAAIAAQD+//3//P/6//j/+P/6//n/+f/6//j/+P/2
//T/9v/3//f/9//1//X/9v/2//b/9P/0//X/9//3//j/+P/3//f/9v/2//b/9v/3//f/
+P/5//n/+f/1//X/9f/1//b/9//6//v/+f/3//X/8//1//b/9//4//j/+f/7//v/+f/3
//f/9//4//n/+//9//r/+f/4//f/+f/6//v//f/8//7//f/8//v/+//7//v/+//8//7/
AAD+//7//v/+//z//P/9//3///8AAAEAAQD9//3//f/9//7/AAABAAIAAgABAP7//f//
//7//v///wEAAQD//wEAAAD9//v/+f/6//v////+//3//P/6//n/+v/4//j/+f/6//v/
+//7//n/+P/3//b/+P/5//v//v/8//z/+//6//z//P/8//3//f/9//v//f/9//z//P/7
//3//v/+//7//f/9//3/+//7//v/+//8//z//P/8//z/+f/5//n/+f/6//v//P////3/
+//4//T/9v/3//n/+//5//r/+v/6//f/9//2//b/9//4//r/+//5//n/9//3//n/+f/5
//n/+f/6//r/+v/6//f/9//3//j/+f/8//3//v/9//r/9//5//j/+P/5//z//f/9//3/
/P/6//n/+P/5//v//f/+//z/+//6//n/+v/7//v//P/9//3//v/+//3/+//5//j/+f/6
//z//f/7//7//P/6//j/+P/4//n/+v/8//3//v/7//n/+P/4//n/+v/7//7/+//6//f/
9v/2//b/9//7//n/+f/5//n/+P/2//b/9v/5//r/+//8//v/+v/4//f/+P/3//f/+f/6
//r/+v/6//j/9v/1//T/9//8//r/+v/6//r/9//2//X/9P/3//j/+f/6//n/+P/3//b/
+P/4//j/+P/5//r/+//8//j/9v/0//T/9//5//r/+//6//f/9f/0//b/+P/6//r//P/8
//r/+f/3//f/+P/4//v//f8AAAEA///+//z//P/+////AAACAAMABQAGAAYABAAEAAgA
CgANAA0ADgAOAAkABwAGAAYABwAHAAcABwAHAAcABwAFAAIAAAAAAAAA///9//3//f/3
//T/8//x//H/8v/1//b/+P/4//j/9f/z//L/8f/y//T/9f/2//b/9f/z//H/7//w/+//
7f/p/+T/4P/k/+7/+/8IABYAKQA9AFMAawCAAJEAmwCeAJ8AoQChAJYAhwB9AHsAdQBr
AGQAWwBQAEgAPQA1ACsAIwAcABcAEAAIAAMAAQADAAMAAwABAAEA/f/6//f/9v/3//f/
+P/6//j/+P/2//T/9P/1//X/9f/2//f/+f/6//n/9v/1//X/9f/1//b/9v/5//n/+P/4
//X/9P/0//P/9f/3//j/+f/1//X/9f/1//X/9f/3//f/+f/5//n/+f/3//b/9f/0//f/
+f/8//3/+//3//X/8//2//f/+f/7//n/+f/5//n/+P/4//j/+f/5//z//P/8//r/+f/4
//f/+f/6//z//v/+//7//v/+//3//P/8//v//v8AAAIAAwD+//3//P/7//3//v/+//7/
//////3//f/7//r/+v/7//z//f/8/////P/5//f/9f/2//f/+//6//j/+P/3//f/9f/y
//H/8f/0//f/+f/7//n/+P/3//b/+f/5//r//P/8//z/+//6//j/+P/4//n//P/9//z/
///+//z/+//5//v//P/8//z//////////f/8//v/+v/6//z//P/8//z/+f/5//n/+f/6
//v//P////3//f/8//r/+f/5//r/+//9//7//v/+//z/+//5//j/+v/6//v/+//9//3/
+//7//r/+f/4//f/+v/8//3//v/9//n/+P/3//n/+f/7//v///////3/+//6//j/9//3
//v//f/+/////v/8//v/+v/6//v//P/8//3//f/9//3/+//7//r/+v/8//3///8AAP3/
+//5//j/+v/6//v/+//9/wAA/v/8//v/+v/5//n/+v/8//3//v/7//n/+P/4//r/+v/6
//z//P/8//r/+v/5//j/+P/7//3//f/9//3/+//4//f/9v/6//r/+v/6//z//P/7//v/
9//1//T/9f/4//r//P/+//z/+v/5//j/9//0//j/+v/8//7/+//6//n/+P/6//r/+v/6
//j/+P/4//j/9v/2//b/9v/4//r//P/+//v/+v/5//j/+v/6//r/+v/6//r/+v/6//n/
+P/4//f/+v/7//r/+v/5//j/+f/6//r//P/8//r/+v/7//z//v/9//7//v///wIAAwAD
AAIAAQACAAIAAgAEAAUABwAIAAkACgALABAAEQARABAAEAASAA8ADQAMAAsACQAIAAcA
CAAJAAoACwAJAAYABAAEAAQAAwABAAEA///7//j/9//3//b/9v/4//b/+P/4//j/9//2
//b/9v/3//b/9v/2//j/+f/5//f/9//0/+//6//n/+T/4P/k/+7/+/8IABQAIwA1AEkA
YQB4AJMApQCqAKsArwCtAKIAlwCLAIcAhwCFAH4AcwBmAFYASQBBADcALQAqACUAHgAU
AAsAAwD///7////+////AAD+//z//P/6//n/+f/6//z//P/6//j/+P/5//n/+f/5//n/
+v/6//r/+P/4//n/9//3//j/+P/6//v/+//8//n/+P/4//f/+P/5//n/+f/6//v//P/9
//v/+f/5//f/+v/7//z//f/6//r/+v/6//j/+f/7//v//P/7//z//f/6//n/+f/5//z/
/f/+/////P/8//z//f/7//7//v/+//7///8AAAEA/f/8//z//P/9//7///8AAAIAAgAD
AAMAAQACAAMAAwADAAMAAwADAAIAAgABAAAAAwADAAEAAQD///7//v/////////9////
AAD////////8//v//f/6//v//P/8//3/+v/4//j/+f/6//v/+//7//v//P/9//7//P/7
//v//P///wAAAAAAAP///v/9//3/AQABAP//AQADAAIAAgABAP//AAAAAAAAAwADAAMA
AQD///////8AAAAAAAAAAAAAAAABAAIAAwACAAEAAAABAAIAAwADAAIAAAD///////8B
AAIAAgACAAMAAwACAAIAAQAAAAAA//8AAAEAAAABAP////////////8AAAAAAAACAP//
//////3//f//////AwADAAEA///9//z//P/9//7/////////AQAAAAAAAAD////////+
/wAAAQACAAMAAAD///3//P/9//3//v/+/////////wAA/f/8//z/+////wQABAAEAAEA
AAD//////f/+//7//v//////AAACAP///v/9//7///8AAP//AAD9//z//P//////////
////AAD+//7//v////7//f/8////AAAAAAEA///9//z//f/+//7//v/+//7//v///wAA
+//6//v//P/9//7/AAAAAAAAAAD9//z/+//6//3//v///wAA///+//3//P/+//7//v/+
//7//v/+//7//P/8//z//P/+//7//v/+//z//P/8//z//P/8//z//P/+//7//v/+//z/
/P/8//z///8AAAEAAgACAAIAAgACAAQABAAEAAQABQAGAAcACAAGAAYABgAGAAkADAAP
ABIAFAAUABQAFAASABIAEgASABIAEgASABIADwAOAA0ADAAOAA4ADgAOAAwACgAIAAYA
AwACAA==
         </WaveFormData>
      </LeadData>
      <LeadData>
         <LeadByteCountTotal>10000</LeadByteCountTotal>
         <LeadTimeOffset>0</LeadTimeOffset>
         <LeadSampleCountTotal>5000</LeadSampleCountTotal>
         <LeadAmplitudeUnitsPerBit>4.88</LeadAmplitudeUnitsPerBit>
         <LeadAmplitudeUnits>��V</LeadAmplitudeUnits>
         <LeadHighLimit>2147483647</LeadHighLimit>
         <LeadLowLimit>268435456</LeadLowLimit>
         <LeadID>II</LeadID>
         <LeadOffsetFirstSample>0</LeadOffsetFirstSample>
         <FirstSampleBaseline>0</FirstSampleBaseline>
         <LeadSampleSize>2</LeadSampleSize>
         <LeadOff>FALSE</LeadOff>
         <BaselineSway>FALSE</BaselineSway>
         <ExcessiveACNoise>FALSE</ExcessiveACNoise>
         <MuscleNoise>FALSE</MuscleNoise>
         <LeadDataCRC32>111183952</LeadDataCRC32>
         <WaveFormData>
/v/+//7//v/7//r/+f/4//b/9v/2//b/+P/6//z//v/8//r/+P/2//j/+P/4//j/+P/4
//j/+P/4//j/+P/4//r/+v/6//r/+f/4//f/9v/4//j/+P/4//b/9v/2//b/9P/0//T/
9P/3//j/+f/6//j/9//2//X/9v/3//j/+v/6//n/9//2//r/+v/7//z///8AAAEAAQD+
//3//v8AAAQABQAGAAgABwAHAAgACQAMAAwADAAOABMAFgAUABIADwAPAA8ADgASABMA
FAATAA0ACgAHAAIAAgACAP///P/+//7//v/9//v/+v/2//X/9//3//T/8v/w/+//7//u
/+7/7//v/+//8v/0//X/9v/x//D/7v/x//H/7//y//f/9//1//r///8EAAgADAARAB0A
MgBGAF8AggCqAM4A7QAOAS0BNwEeAeYAoABcAB4A7P/M/8P/xv/E/8D/w//K/8j/wv/H
/83/0P/T/9v/4v/p/+j/5//m/+X/5P/m/+f/6P/p/+r/6f/p/+r/6P/n/+b/5v/n/+j/
6P/p/+j/5v/l/+f/6v/s/+3/7f/q/+r/6//t/+r/6f/q/+n/7P/r/+z/7f/t/+z/6//q
/+3/7f/t/+3/7f/t/+z/7P/p/+n/7P/s/+3/7v/u/+7/6//s/+v/6//u//H/8P/v/+//
7//u/+7/7v/v//D/8P/w//D/8P/w/+//7v/t/+//8P/x//L/8//y//L/9P/1//P/9P/0
//T/9v/2//j/+P/3//f/+P/5//v//f/9//3//f/9////AQACAAIAAgACAAMAAwADAAYA
BgAGAAUABQAJAAkACgAKAAsACQALAAwACwAKAAsACgAKAAkACgANAAwACwAKAAgACAAJ
AAoACwALAAsACgAJAAcABwAHAAcACAAJAAgACAAFAAMAAgABAAMAAwADAAEAAgACAAIA
AgD///////8BAAIAAQACAAMAAQD///3/+//9//3//f/8//r/+v/6//v/+f/5//n/+P/5
//r/+v/7//j/9//2//X/+f/7//z//v/7//r/+//3//X/9v/3//f/+P/4//n/+v/5//n/
+v/6//v//f/7//v//P/8//z//f/7//v/+//7//z//f/+/wAA///+//7//f///wAAAQAC
AAAAAAAAAAAAAAAAAAAAAAADAAMAAgABAP////8AAAAAAQADAAQAAwABAAAAAQAAAAEA
AwAAAAAAAQABAAEAAAD///7//f/8//3//v///wAAAQABAAAAAAD+//7//////wAAAAD+
//7//P/8//z//P/9//z//f///wEAAQABAAIA///9//z/+//8//3//v////7//f/8//v/
/P/9//7//v8AAP7//f/8//v/+v/7//z//f/+//7//v/+//7//P/8//z//P/+//7//v/+
//3/+//6//n/+v/7//z//f/8//3//f/8//z//v/+////AAABAAIAAwADAAMAAwAFAAgA
CwALAAsADgAPAA8AEAAQABAADwAOABEAFQAZABgAFAAUABUAFgAYABsAGwAbABkAEwAQ
AA0ABgAGAAYAAwACAAIAAgACAP///v/+//v/+//7//v/+P/2//b/9f/1//T/9P/1//X/
9//3//j/+P/3//X/8//y//X/+f/7//r/+f/3//f/+v///wYADgAWABkAIQA0AEoAXwB8
AKQAzADrAAgBJQExASAB9ACwAGgAKgD0/9T/yf/E/8T/xP/F/8b/yP/E/8f/z//W/9n/
3f/k/+v/7v/s/+r/6P/m/+r/6//s/+3/6v/p/+n/6v/p/+n/6f/q/+z/7P/r/+v/6f/o
/+j/6//r/+z/7P/r/+n/6P/o/+n/6f/p/+v/6//s/+v/7P/t/+3/7P/r/+r/7P/t/+7/
7//s/+v/6f/o/+j/6f/t/+7/8P/w/+//7v/t/+7/7f/t/+//8f/v/+3/7f/t/+z/7P/u
/+//8P/w//D/8P/w//D/7v/u/+7/8f/y//P/9P/1//P/8v/z//P/9f/2//b/9v/4//j/
+v/6//f/9//4//n/+//9//3//f/7//v//f///wAAAAAAAAAAAwADAAMABgAFAAQAAgAB
AAUABQAGAAYABwAFAAcACAAIAAgACgAKAAkABwAHAAkACAAHAAYABAAFAAcACQALAAgA
BwAFAAMABQAFAAUABQAHAAcABQAEAAMAAQAAAP//AgADAAQAAwABAAAA///+//3//f/9
////AAD//wAAAQD+//3//P/7//3//f/9//z/+v/6//r/+//5//n/+f/4//r/+v/5//n/
+P/3//b/9f/2//f/9//4//f/9v/3//P/9f/2//f/9//4//j/+f/6//j/9//3//b/+f/7
//n/+f/6//r/+v/7//v/+//7//v/+//7//v//P/7//r/+v/5//3//v///wAA///+//3/
/P/8//z//P/8//7//////////f/9//7//v///wEAAgABAP///v////7//f////z//P/8
//3//v/+//z//P/8//z//v/+//7//v/7//v/+v/6//r/+v/7//v//v/+//z//P/6//r/
+v/6//z/+v/6//v/+f/5//n/+v/8//v/+//7//v/+//7//v/+v/5//j/9//5//n/+f/4
//r/+P/2//b/9v/2//f/+P/5//r/+f/4//f/9v/4//j/+P/4//r/+v/6//r/+f/4//f/
9v/3//j/+P/5//b/9f/0//P/9P/2//j/+f/5//r//f/+//3//P/7//r//f///wEAAwAC
AAQABgAFAAUABgAHAAcACQALAA0ADgALAAwADgAQABEAEAARABMAEwASABQAEwARAA8A
CQAGAAQAAAABAAIA/P/4//f/9v/3//f/9//4//P/8//z//P/8v/w//D/7//w//D/8f/z
//H/7//t/+z/7v/w//H/8v/w/+//7f/t/+z/7f/t//P//P8DAAoAEAAQABEAGwAwAEgA
YQCGALAA0ADrAAQBHQEhAQgB0gCSAFQAGADk/8T/t/+y/7D/tP+9/8j/yP/G/8P/xf/M
/9H/1f/c/+P/5v/o/+j/6P/o/+b/5f/k/+P/4//j/+T/5v/m/+X/5P/k/+b/5v/l/+X/
5v/m/+f/6//p/+j/5v/j/+T/5v/p/+3/6P/n/+j/5//n/+X/5f/l/+f/6P/p/+r/6v/p
/+j/5//o/+n/6f/q/+f/5//q/+r/6P/o/+f/5v/n/+r/6//t/+r/6//o/+X/6P/p/+n/
6v/q/+v/7P/s/+z/7P/s/+z/7v/u/+7/8f/w/+//7v/t/+7/7v/w//H/8//0//T/9P/z
//L/8//y//L/8//1//f/9v/3//b/9f/2//f/+v/9//z//P/8//z//f/9//3/AAABAAIA
AgADAAIAAQABAAAAAgABAAQABgAFAAQABQAEAAMAAQABAAMABwAHAAcABgAEAAMAAgAB
AAIAAwADAAMAAwADAAMAAwADAAMAAQAAAAAA/////////f/9//3/+//9//7///8AAP3/
/f/9////+//5//n/+f/8//3//v////3/+//5//b/9f/2//f/+f/3//f/9//2//b/9v/1
//X/9//3//f/9//0//P/8f/w//P/9P/3//X/8//0//X/9f/z//L/8v/y//T/9f/3//j/
9v/3//T/8//1//b/9//5//j/9//2//X/9v/3//j/+v/6//r/+//7//n/+P/3//b/+P/6
//z//v/9//z/+//6//v/+//6//n/+//9/wAAAgAAAP///f/5//n/+v/9//7//v////v/
+v/7//v/+//6//r/+v/6//r/+P/4//j/+P/4//n/+f/6//r/+v/7//v/+//6//f/9v/5
//r/+//8//n/9v/1//X/9v/3//j/+v/5//f/9v/1//b/9//4//n/9//3//f/9//2//X/
9P/y//z//v/7//r/+f/4//f/9v/1//T/9f/2//f/+P/4//j/+P/4//b/9v/2//b/9//3
//f/9//2//X/9P/0//j/+f/5//r/+//6//r/+v/5//r/+//7//7///8CAAYABwAFAAMA
AgAGAAcACQALAAsACgAJAAoADwASABAADgARABMAFQAWABUAEwARAA0ACgAIAAYAAgAB
AAAA/P/4//j/+P/4//f/9//4//b/9//0//P/7//s/+3/7f/u/+7/7P/t/+3/7f/t/+7/
7v/u//P/8P/u/+3/7f/t/+r/6//x//f/+v8BAAgADAAIAAUAFQAuAEIAXQCCAKwA0gDx
AAoBIwErAQwBzACOAFIAFADi/8b/t/+0/7T/tv+9/8T/xP/C/8P/x//K/8//0//Y/9//
5P/m/+b/5v/m/+T/4//i/+H/4f/h/+L/5P/j/+P/4//k/+L/4v/h/+H/4v/i/+P/5//k
/+T/4//h/+H/4v/k/+f/4//j/+X/5f/n/+X/5f/l/+b/5v/m/+b/5v/l/+T/4//m/+f/
5//o/+T/4//l/+T/5v/m/+X/5P/l/+j/6f/r/+r/6//o/+X/6P/p/+n/6v/n/+f/5//m
/+f/6P/p/+r/6//s/+3/8f/v/+3/6//p/+v/7P/v//H/7//w//D/8P/w//D/8v/y//L/
8//1//f/+P/5//j/9//5//n/+//9//3//P/7//r//f/9//3/AAABAAIAAgADAAMAAQAA
AP7/AAD//wIABAAGAAYACAAIAAUAAwADAAUABwAHAAcABgADAAMAAwADAAUABQAEAAMA
BQAFAAUABQAEAAMAAAD+/wEAAQACAAMAAQD///3/+f/7//z//f/+//v/+//7//3/+//5
//n/+f/7//v/+//7//j/9//2//T/8//0//X/9//1//X/9f/0//T/9P/z//P/9P/1//b/
9//2//X/8//y//T/9P/2//P/8//0//X/9f/y//D/7//u//P/9f/4//r/+P/5//b/9f/4
//j/+P/5//n/+f/5//n/9//3//f/+P/6//z///8BAAAA/v/8//r//f/+////AAAAAAAA
AAAAAP/////+//3/AAABAAMABAACAAEA///7//v//P///wAA//8BAP7//v/7//v/+//6
//3//v///wAA/v/8//r/+P/5//v//P/+//z//P/9//3//f/8//n/+P/6//r/+v/6//j/
9v/2//f/+v/7//z//v/8//v/+//7//n/+f/5//n/+v/7//z//f/9//3//f/8//r//v/8
//z//P/8//r/+v/6//r/+//8//3//v/9//z/+//6//v/+//7//v//P/9//7/AAD+//3/
+//6//3//v8AAAIAAQACAAMAAwADAAMABQAIAA0ADQANAA4ADQANAA4ADwASABIAEgAU
ABYAGAAVABIAFAAVABYAFgAZABkAGQAXABAADAAIAAIAAwAEAAIAAAAAAAAAAAD///z/
/P/5//n/+v/7//n/+P/1//P/8v/w//P/9f/2//f/9v/2//X/9P/x//L/9v/3//n/+f/4
//f/9//5/wAABwAMABIAFgAbACkAPgBUAG8AlgDCAOYAAQEgATcBMQEGAcYAgAA+AAQA
3P/M/8v/zP/K/8b/yf/M/8j/xP/J/9P/2v/h/+X/6v/p/+j/6v/q/+r/6v/t/+3/7f/t
/+r/6f/p/+r/7f/t/+3/7v/u/+7/7f/t/+v/6v/q/+3/7//w//D/7//s/+z/7f/v/+7/
7//y//P/9f/z//P/8//y//D/7v/s//D/8f/y//P/8v/x/+//7v/u/+//8//0//L/8v/x
//D/7v/w//D/8f/0//f/9v/1//T/8//x//D/8//1//f/+P/1//T/8//y//L/8v/y//X/
9v/3//j/+f/3//b/9//3//n/+v/6//r/+v/6//z//P/5//n/+v/7//3/////////////
/wEAAwAGAAYABgAGAAkACQAJAAwACQAIAAYABQAKAAsADQAOAAwACQAKAAoACwAMAA8A
EAAPAA0ADQAPABAADwAOAAwADAANAA4ADwAOAA0ACwAJAAsACwALAAsACQAJAAcABgAG
AAUABQAFAAcABwAHAAUAAwACAAEAAAABAAEAAQADAAIAAQACAAMAAgABAAAA////////
///+//r/+v/6//v//f/9//3//P/8//z/+//7//v/+//7//v//v//////AAD///7////7
//n/+v/7//v//f/8//z//P/9//3//v/+/wAAAwACAAMAAgAAAP7//f/+////AAABAAEA
AQABAAIAAAAAAAEAAQAFAAYABwAIAAUABAADAAIABgAGAAYABgAJAAkACAAHAAUABQAG
AAYACAAJAAkABwAEAAQABgAGAAcACQAGAAYABwAHAAcABgADAAIAAQAAAAIABAAGAAgA
BAADAAEAAAABAAIABAAFAAYABgAEAAQAAwACAAEAAAABAAAAAQADAAIAAQAAAAAAAgAB
AAEAAQABAAEAAQABAP//////////AAABAAIAAgAAAAAA/v/+//7//v///wAAAQACAAEA
AAD///7/AAAAAAAAAAAAAAAAAAAAAP7//v/+//7///8AAAEAAgABAAAA/v/9//3//f/9
//3//f/+///////+//7/AAAAAAMABAAFAAYABwAHAAcABwAJAAwADwAPAA8AEAARABEA
EgATABQAFAAWABgAGwAeABsAGAAXABcAGgAaAB0AHQAbABkAEwAQAA0ACAAIAAgABwAE
AAQABAADAAEA///+//3//f/9//3//P/6//r/+f/4//b/9f/1//b/9//4//r/9//2//T/
8v/0//X/9//5//r/+//7//v/AAAHAAwAFAAaAB8AKQA8AFAAbQCSALwA3AD1ABYBMQEx
ARAB1ACOAE4AEgDg/8r/xf/E/8T/xP/J/8z/xv/E/8n/0f/Y/+H/5f/m/+X/5v/n/+j/
6f/q/+3/7f/t/+3/6v/p/+n/6v/r/+v/6//s/+7/7v/t/+3/6v/o/+f/6f/r/+7/8P/x
/+7/7P/r/+v/6v/r/+7/7//v/+3/7f/t/+3/7P/r/+r/7P/t/+7/7//u/+3/6//q/+z/
7f/x//L/8P/w/+//7v/t/+7/7f/t/+7/8f/w/+//8f/x//D/8P/u/+//8P/w//D/8P/w
//D/8v/y//L/9f/1//X/9f/1//P/8v/z//P/9P/2//f/+P/4//j/+v/6//j/9//3//f/
+v/9//7////9//3///8BAAAAAAAAAAAAAwADAAMABgAFAAQAAgABAAQABQAHAAgABQAD
AAUABgAGAAYACAAIAAkABwAHAAkACgAJAAgABgAGAAcACAAJAAgABwAFAAMABAAFAAYA
BwAFAAUAAwACAAAA////////AgADAAQAAwD///7//f/8//3//f/9/////v/9//7////+
//3//P/7//7///8AAAAA/f/8//v/+//7//v/+//6//z//P/7//v/+f/5//n/+f/7//v/
+v/6//j/+P/6//f/9//4//n/+f/7//r/+v/6//n/+f/6//r/+//9//v/+//6//r/+v/7
//3//f/9//3/+//7//v//P/6//r/+//7//3//v///wAA/v/+//7//v8CAAIAAgACAAQA
BQAFAAUAAwABAAAA/v///wEAAgABAP7//v8AAAAA//8BAP7//v/+////AAAAAP7//v/+
//7/AAAAAAAAAAD9//3//P/8//7//v///////v/+//z//P/7//r/+f/4//v/+v/7//3/
/P/7//r/+v/7//v//P/9//3//f/9//3//P/7//r/+f/8//3//v/+//j/9v/2//b/9v/2
//r//P/+/wAA/f/8//v/+v/8//z//P/8//z//P/8//z/+v/6//r/+v/7//z//f/+//v/
+v/5//j/+P/4//j/9//5//v//f////3/+//6//n//P/8//3/AAD9//3//f/9/wAAAQAB
AAEAAwAFAAgACwAKAAkACQAJAAwADgAQABIAEAAOAA4ADwATABIAEQASABUAFgAWABkA
FwAXABUADwAPAA0ACQAKAAgAAwD+//z//v/+//3//P/+//v/+//7//r/9v/z//L/9P/1
//X/9v/2//X/9P/z//b/9v/2//X/9v/2//X/8//x//D/8f/x//f//v8HAAwAEgAUABMA
GQAsAEQAXwB+AKQAygDnAAABGQEnARoB6gCsAHAAMAD2/9D/wf++/8D/vP+9/8T/zP/K
/8n/y//M/9H/2f/g/+X/6v/s/+z/7P/s/+v/6f/n/+X/5//n/+j/6v/r/+v/6//s/+v/
6v/o/+f/6f/q/+z/8f/v/+7/7P/p/+r/6v/r/+3/6//r/+3/7f/t/+v/6//r/+7/7v/u
/+7/7f/t/+3/7f/u/+//7//w/+3/7f/w//D/7v/u/+3/7P/u//D/8P/x//D/8f/u/+v/
7v/v/+//8P/u/+//8P/w/+7/7v/u/+7/7//w//H/9f/0//P/8v/x//H/8v/1//f/9f/2
//b/9v/0//T/9v/2//b/9//5//v/+//9//3//f//////AQADAAQABAAEAAQAAwADAAMA
BgAIAAgABwAHAAYABQAFAAQABAADAAYACAAIAAgACgAKAAkABwAHAAkADQANAA0ADAAK
AAkACAAHAAoACwALAAsACgAJAAgABwAHAAcABQAEAAcABwAIAAkABQADAAEA/f8AAAIA
BAAGAAQAAwACAAMA///9//3//f/+////AAABAP7//f/8//r/+//8//3////+//3//P/6
//r/+v/5//n/+v/7//z//f/6//n/9//2//n/+v/9//v/+f/6//v/+//5//j/+P/4//v/
+//8//z//f////3//f/+//7//v////3//f/9//3//f/9//3//v///wAAAgADAAEAAAD/
//7/AQACAAMABAAFAAQAAwACAAMAAwACAAEAAgADAAUABgAEAAMAAQD9//7/AAAEAAYA
BgAHAAMAAgD////////+/wEAAgADAAQAAwACAAEAAAABAAEAAAAAAP///v/+//3/AQAC
AAEAAgAAAAAAAAAAAP7//P/8//3/////////AAAAAP////////7//f/8//v//v///wAA
AQD///3/+//4//j/AAACAAIAAgACAP///v/9//z//v/+//7//v/+//7//v/+//z//P/8
//z//P/8//z//P/8//z//P/7//z//f/+/////v/9//3//f/7//r/+v/8//7///8AAAEA
AAABAAEAAQABAAMABgAJAAsACwAMAA0ADQAOAA8AEAASABIAFAAXABcAFAARABAAFAAW
ABcAGwAdAB0AGwAVABAADQAIAAgACQAHAAUABgADAAIAAAD+/wAA/f/9//3/+//4//b/
9v/1//X/9P/0//f/9//3//f/9v/2//b/9f/4//j/9//1//f/9v/3//n/+//+/wEACAAQ
ABIAEQATACQAPgBTAHAAmADGAOsABgEhATcBMAECAb4AgABAAAQA3P/L/8b/wv++/8H/
zv/O/8T/xf/N/9b/2//d/+L/5f/o/+r/6v/q/+r/7v/v//D/8f/u/+v/6f/o/+v/7f/v
//L/8P/w/+//7//t/+z/7P/v//H/8v/y//H/7f/s/+z/7f/t/+//8//1//L/7//u/+3/
8P/w//D/8P/z//P/8//z//L/8f/v/+7/7f/t//D/8P/z//T/9P/0//P/9P/z//P/9f/3
//X/8//0//P/8f/w//H/8//1//b/9P/0//T/9P/0//T/9P/3//f/9//3//f/9f/0//X/
9f/2//j/+f/6//r/+v/8//z/+//7//z//f8BAAMAAwADAAIAAQACAAMABgAGAAYABgAH
AAcABwAKAAoACgAJAAkADQANAA4ADgAMAAkACgAKAAsADAAPABAADQALAAsADQANAA0A
DQAMAAwADQAOAA8ADgANAAsACQAKAAsADAANAAwACwAIAAYABgAFAAUABQAGAAcACAAH
AAUABAADAAIAAwADAAMABQABAP////////3//f/9//3//v///wAAAAD9//z/+//7//3/
/f/9//z/+v/6//n/+f/5//n/+f/5//z//f/9//7/+//6//v/9//4//r//P/9//v/+v/6
//r/+//7//z//P/9/////f/9//z//P/8//3//v///wAAAQD+//3//P/8////AAACAAMA
BAAEAAQABAADAAIAAQAAAAQABAAEAAQABQAFAAQAAwADAAMABAAEAAYABwAHAAUAAQAA
AAEAAAACAAUAAwAEAAIAAQAAAP7///8AAAEAAgACAAIAAgACAP/////+//7///8AAAIA
AwACAAIAAAAAAP7//v/+//7/AAD+//7////9//3//f/+//////8AAAEA////////////
//////////////////7/+v/8//7//v/+//7/AAAAAAAAAAD9//z/+//6//3//v///wAA
/f/8//v/+v/7//z//f/+//7//v/+//7//P/7//v/+//8//3//v/////////+//z//v8A
AAAAAQAEAAUABgAHAAYABQAEAAUACQANAA4ADwAQABEAEQASABEAEgASABIAFgAZABwA
GgAWABYAFwAYABoAHQAdAB0AGgATAA8ACwAIAAgACAAFAAUABgAHAAgABgAEAAMA////
///////8//z//P/7//v/+P/4//n/+f/5//n/+v/6//r/+f/4//j/+f/7//v//P///wEA
AQACAAkAEAAUABoAIwAzAEgAXAB3AJ4AxgDmAAUBIgE7ATUBCAHKAIYAQgAGAN7/zv/L
/8z/yv/K/9H/0P/I/8b/zf/V/97/5f/p/+z/7//w/+7/7v/u/+7/8f/x//H/8f/v/+3/
7P/s/+3/7f/t/+7/7//w//D/8f/v/+7/7v/x//H/8v/y//H/7v/u/+//8f/x//H/8//z
//P/8f/x//H/8f/w/+//7v/y//P/9P/1//L/8f/v/+7/8P/x//X/9v/1//T/8v/w//L/
9P/0//X/9f/3//X/8//z//P/8v/y//T/9f/2//b/+P/4//j/+P/1//T/8//1//b/9//4
//n/9v/2//j/+f/5//r/+v/6//v//P///wAA/v/9//3//f8BAAMAAwADAAIAAQACAAMA
BgAGAAYABgAJAAkACQAMAAsACgAIAAcACgALAA0ADgAMAAkACgAKAAwADAAOAA4ADAAJ
AAgACQALAAsACwAKAAsADQAPABEADgANAAsACQALAAsACwALAAsACwAJAAgABwAFAAQA
AwAGAAcACAAHAAMAAgABAAAAAQABAAEAAwADAAEAAQABAAAA///+//3//v///wAAAAD+
//7//v////////////7//v/+//3//f/7//v/+//7//z//f/9//7//f/8//3/+f/3//j/
+f/5//z//P/9//7//P/7//v/+v/+/wEAAAABAAEAAAD/////AQABAAEAAQABAAEAAQAC
AAAAAAABAAEAAwAEAAUABgAFAAQAAwACAAQABAAEAAQABwAHAAYABQAEAAMAAwACAAMA
BQAGAAUAAwACAAMAAgAEAAcABQAGAAUABQAFAAQAAwACAAEAAAADAAQABQAGAAQAAwAB
AAAAAgACAAMAAwAEAAQAAgACAAAAAAAAAAAAAgAAAAAAAQD///////8AAAIAAQABAAEA
/////////////////////wAAAQACAAIAAAD6//v//P/9//7/AAACAAQABgAEAAIAAAD+
//7//v/+//7/AAAAAAAAAAD+//7//v/+////AAABAAIAAQAAAP///v8AAAAAAAAAAAAA
AAD//////f/9//3//f/+/wAAAgADAAAAAAACAAIAAwAEAAUABgAHAAcABwAHAAkADAAP
AA8AEAASABQAFQAVABUAFQAUABQAFgAZABwAHAAaABoAGwAbABoAHAAbABwAGwAWABQA
EwAOAA4ADgAKAAYABQAEAAUABQAFAAYAAQD///3/+//8//z//v////7//P/7//v/+f/5
//n/+v/7//z//P/8//j/9f/3//v//P///wEAAwAGAAsAEAAWABoAHwAtAEYAXgB3AJYA
ugDcAPkAEgErATEBGgHkAKQAYAAcAOb/yv/D/8b/yP/M/9H/1P/S/8z/zf/V/9z/4//p
/+7/7//y//D/8P/w//D/8f/x//H/8f/z//P/9P/2//X/8//x//D/8v/0//X/9//2//T/
8//1//X/9v/2//X/9f/2//j/+//2//X/9v/1//j/9//4//n/+f/4//f/9v/3//f/9//3
//n/+f/4//j/9f/1//j/+P/5//r/+v/6//f/+P/3//f/+f/7//n/9//7//v/+v/6//j/
+f/6//r/+//8//3//v/8//z//P////3//f/9//3//f/+/wEAAwABAAAA/v/8////AgAH
AAoABgAFAAUABQAFAAcABwAHAAgACQAMAA8ADQAMAAsACgANAA8AEQAWABUAFAASABEA
EwATABQAFAAVABMAFQAWABUAFAAVABQAFgAVABYAGQAYABcAFgAUABQAFQAWABcAFwAX
ABYAFQATABMAEwATABUAFQATABIAEAAPAA8ADwARABEAEQAPABEAEgATABQAEQAPAA0A
DQAOAA0ADgAPAA4ADQAMAAsADQANAA0ADAALAAwADQAPAAwACwAKAAgACQAKAAoACwAL
AAsACwALAAsACwAKAAoADAAMAA4ACwAIAAgACAAHAAkACgAMAA4ADAALAAsACgALAA0A
CwALAA0ADgAPABEAEAAPAA4ADQAOAA8AEAASABEAEAAQAA8AEgASABIAEgAUABQAFAAU
ABUAFAATABIAFAAVABUAFQAUABMAEwASABIAEwATABEAEgASABQAFAAVABcAFAAUABUA
FQAVABQAEwASABEAEAASABIAEgASABIAEwATABQAEwASABIAEQATABQAEwAUABIAEgAS
ABIAEgAQABAAEQATABMAEwAUABMAEQAQAA8AEAARABIAEwARABEAEQARABMAEwATABIA
FAAUABMAEgARABAAEgASABIAEgAUABQAFAAUABEAEAAPAA4AEAASABQAFgAVABQAEwAS
ABEAEAAPAA4AEQASABMAFAATABIAEQAQABEAEgATABQAEgASABIAEgAUABQAFAAUABUA
FgAXABgAFgAWABYAFgAYABoAHAAeAB4AHgAeAB4AIQAiACMAJAAnACgAKQAqACgAKAAo
ACgALAAuADAAMgAwADAAMAAwADAAMAAwADAALQAsACsAKgAmACIAHgAaABwAHAAcABwA
GwAaAA==
         </WaveFormData>
      </LeadData>
      <LeadData>
         <LeadByteCountTotal>10000</LeadByteCountTotal>
         <LeadTimeOffset>0</LeadTimeOffset>
         <LeadSampleCountTotal>5000</LeadSampleCountTotal>
         <LeadAmplitudeUnitsPerBit>4.88</LeadAmplitudeUnitsPerBit>
         <LeadAmplitudeUnits>��V</LeadAmplitudeUnits>
         <LeadHighLimit>2147483647</LeadHighLimit>
         <LeadLowLimit>268435456</LeadLowLimit>
         <LeadID>V1</LeadID>
         <LeadOffsetFirstSample>0</LeadOffsetFirstSample>
         <FirstSampleBaseline>0</FirstSampleBaseline>
         <LeadSampleSize>2</LeadSampleSize>
         <LeadOff>FALSE</LeadOff>
         <BaselineSway>FALSE</BaselineSway>
         <ExcessiveACNoise>FALSE</ExcessiveACNoise>
         <MuscleNoise>FALSE</MuscleNoise>
         <LeadDataCRC32>4106152355</LeadDataCRC32>
         <WaveFormData>
AAAAAAAAAAAAAAAAAAAAAAIAAgACAAIA///+//3//P/9//7///8AAP3//P/7//r//P/8
//z//P/+//7//v/+//3//P/7//r//f/+////AAD///7//f/8//7//v/+//7/AAAAAAAA
AAD9//z//P/7//3//v///////P/7//v//f/9//7//v8AAAEAAgADAAQAAQACAAIAAwAI
AAoADAANAA4ADgANAAwADQANAA0ADQAOAAwABwAFAAMA/v/4//f/+P/5//r/+v/3//b/
9v/1//L/8v/z//P/9f/1//L/8v/x//L/8//1//j//P/9//7/+//7//v/+//5//n/+v/7
//z//P/7//v/+v/6//r/+f/8//7/AAD+//z/+v/5//r/AwASACcARgBwAJUAqACxAMcA
4wD0APEA2ACnAGUAFwDB/27/Kv/9/t7+xf6n/oj+a/5a/l/+d/6c/s3+Bf84/1r/d/+Q
/6b/tv/F/9D/2//k/+7/9f/6//7/AwABAAEAAwAEAAUABwAJAAoADQAOAA4ADwAPAA8A
DgAPABIAEwAWABcAFAAUABQAFQAVABUAFwAYABsAGwAaABkAFgAWABYAFQAYABkAGgAb
ABgAFwAXABcAFgAYABkAGQAaABsAGwAcABsAGwAbABsAHQAeACAAIQAeAB4AHgAeAB4A
HwAfACAAIQAiACEAIgAhACAAHwAfACEAIgAiACMAIAAfAB8AHwAeACAAIAAhACIAJAAl
ACUAJAAkACQAJQApACoAKgAqACoAJwAnACcAKAApACoAKQAsACwAKgApACYAJQAkACcA
KQApACYAJAAkACAAHQAdABkAHAAdAB0AHQAbABgAFgAQABAAEAASABUAFQATABIAEAAO
AAsACQAJAAkACwALAAwADAAJAAYABAADAAEAAAACAAIAAQD///3//P/7//v/+f/5//r/
+v/5//r/+v/7//r/+f/3//b/+P/5//r/+//6//n/+v/6//j/9//2//T/9//4//n//P/5
//j/9v/0//X/9v/4//r/+f/5//r/+v/6//r/+v/6//z//P/9/////v/9//v/+f/8//7/
AAACAP//AAABAAIAAAD///////8CAAMAAgAFAAMAAgAAAP7/AAACAAMABQAEAAMAAwAC
AAUABQAEAAQABQAGAAYABgADAAQAAwACAAQABQAHAAgABgAEAAMAAgACAAIAAgABAAIA
AwAEAAUAAwACAAEAAAAAAAEAAgADAAAAAAABAAEAAQAAAP////8BAAIAAgACAAAA///9
//v/+//9////AQAAAP7//f/8//3//f/8//z//v///wAAAAD9//z//P/7//z///8AAAEA
///+//z//v/6//z//f/+////AAD///7//f/8//z//P/8//z//f/+////AAD9//z/+//7
//z//v///wAA/f/8//v/+//7//v//P/8/wAAAAAAAAAA///+//////8CAAUABwAJAAcA
CQAKAAoADAANAA0ADQAPAA4ADAAHAAQAAgD9//f/+P/5//r/+//4//f/9v/2//f/9v/2
//f/+f/5//n/9v/z//P/8//z//b/+f/9//7//P/7//v/+//7//v/+//8//7///////7/
/P/7//v/+//8//7///8AAAAA/v/8//v//P8FABIAJQBAAGQAiQCgAKkAvwDfAPgA/QDq
AL0AgQA1AN//jP9I/w//6P7J/qf+hP5n/lb+W/51/pr+y/4B/zT/Xv97/5L/pv+2/8P/
zv/b/+j/9P/8/wAAAwAHAAUABQAHAAgADQAPABEAEgAUABQAEwATABMAEwASABMAFgAX
ABoAGwAYABgAGAAZABoAGwAeACAAIQAhACAAHwAeAB4AHgAdACAAIQAiACMAIAAfAB8A
HwAiACQAJQAlACUAJQAkACQAIwAjACMAIwAnACgAKgArACkAKAAnACYAKgArACsALAAu
AC4ALAAsACsAKgApACkALQAuAC4ALwAtACsAKgApACwALgAuAC8AMQAyADIAMQAwADAA
MAAxADQANgA3ADgAOAA1ADUANQA5ADsAPQA9AD4APgA8ADsANwA3ADcAOwA8AD0AOwA6
ADgANAAxADEALwAyADMAMwAzADEALgAsACgAKAAoACoALQAtACsAKgAnACQAIAAdAB0A
HQAfAB8AIAAgAB0AGgAYABcAFQAUABgAGAAXABUAEgAQAA4ADQANAA0ADgAOAA4ADgAN
AA0ADAALAAkACAAJAAsADQAPAAsACQAJAAgACQAJAAkACAAKAAoACgAMAAoACgAJAAgA
CQAKAAwADgAMAAsACwAKAAwADAAMAAwADAAMAA0ADwAQAA8ADQALAAwADgAQABIADwAQ
ABEAEgAUABMAEwATABUAFQATABUAFAAUABMAEgATABQAFAAVABQAEwATABIAEwATABIA
EgATABQAFAAUABEAEgARABAAEgATABUAFgAUABIAEQAQABAAEAAQAA8AEAARABIAEwAR
ABAADwAOAA8AEQATABUAEgAQAA8ADQAPAA4ADQANAA4ADgANAAwACwALAAoACQAKAAsA
DAANAAwACgAJAAgACQAJAAgACAALAAsACwAKAAcABgAGAAUABQAJAAsADQAKAAgABQAG
AAYACAAKAAoACgAKAAkACAAHAAYABgAGAAYABgAIAAgACAAIAAUABAADAAIABAAGAAgA
CgAJAAcABgAEAAUABQAFAAUABwAJAAkACgAHAAgABwAGAAkACgALAA4ADQANAA0ADAAQ
ABEAFAAWABgAGAAZABkAFwAVABIADgALAAsADAAKAAMAAQD///3//v/+//7//v//////
//8AAP3/+//5//f/9v/4//v//v/9//3//f/+/wAAAAD/////AQABAAEAAQAAAP///f/6
//z//f///wIAAAD//////v/6//z//v8AAAMABAAJABIAIwA+AGQAiwCgALEAzQDrAPwA
8wDWAKUAZwAdAM3/hP9E/w//5v7F/p/+eP5d/lT+X/5//qj+2f4L/zr/XP9z/4r/ov+4
/8n/1v/f/+j/7v/y//b/+f/9////AQAFAAgACAAJAAoACgAOAA4ADQANAA8AEQASABUA
FQATABMAEQATABQAFQAXABYAFQAWABYAGAAZABkAGQAbABwAHQAdAB0AGwAZABcAGAAZ
ABsAHQAdAB4AHgAdAB0AHQAcABwAHgAfACAAIQAfAB4AHgAdAB4AIAAiACQAIwAjACIA
IgAkACQAIgAiACQAJAAkACUAJAAiAB8AHQAgACEAIwAlACMAJAAjACMAIwAkACQAIwAm
ACgAKgAtAC0ALAAqACgALAArAC0ALwAvAC8ALwAtAC8ALgArACkAKgArACwAMQAuACsA
JQAgACMAIgAiACUAIQAiACEAHwAfAB0AGgAYABUAFgAXABoAGQAXABMAEAASABIAEQAR
ABAADwAQAA8ADgAOAAsACAAIAAkACQAKAAoACAAFAAEAAQACAAMABQACAAEAAQAAAAAA
AAD/////AwADAAIAAgAAAP///v/9//7///8CAAQAAQD///3/+v/7//z//f8AAAEAAgAC
AAIAAAD+//3//P///wEABAAGAAMAAgABAAAAAAAAAAEAAwAGAAcABwAHAAUABAADAAIA
AwAGAAkADAALAAkACAAHAAkACQAHAAkACwAMAAwADAAJAAgABgAFAAgACQALAAwADAAL
AAkACAAIAAgABwAGAAYACAAIAAgABAADAAMAAgAFAAYACAAKAAcABgAFAAMABQAFAAUA
BQAIAAgACAAIAAYABQAEAAMAAwAEAAYABwAGAAQAAgABAAQABAADAAIABAAFAAUABQAA
AP///v/9/wAAAAABAAIAAgABAP///v/////////+////AAACAAMA/v////7//f///wAA
AAAEAAIA/v/+//7//v/+////AAABAAIAAQAAAP///v/+//7//v/+////AAACAAMAAgAA
AP7/+//8//3///8DAAAAAAD//wAAAAAAAAAAAAABAAQABgAJAAkACAAHAAUACQAMAA4A
EAAOAA0ADAALAAoACAADAAEAAQD+//r/+//5//f/9f/y//X/9v/4//n/9v/0//P/8f/z
//P/8P/w//L/9P/2//n/+f/6//j/9v/3//n/+//9//r/+f/5//n/+//6//j/9//5//r/
+//7//b/9P/2//r/+v/8////AgAJABIAIwBAAGYAiQCeAKsAwwDhAPAA6wDSAKEAYQAb
AM3/hP9K/x//Bv/r/s3+qv6H/nL+df6N/q7+3f4R/z7/XP91/4z/ov+2/8f/1v/j/+z/
8P/z//b/+P/7//3///8DAAYABgAHAAgACAAMAAwACwALAA8AEQASABUAEwARABEADwAQ
ABIAFAAXABYAFQAWABYAFwAXABYAFQAYABoAHAAdABsAGQAXABUAFgAXABkAGwAZABoA
GgAZABsAGwAaABoAGwAdAB8AIQAgAB4AHQAbABsAHAAdAB4AHQAdABwAHAAcABwAGgAa
ABsAHAAdAB8AHgAcABkAFwAYABkAGwAdABsAHAAbABsAHQAeAB4AHQAeACAAIgAlACMA
IgAgAB4AIgAhACMAJQAkACUAJgAlACMAIgAfAB0AHAAdAB4AIwAhAB8AGgAWABgAFgAV
ABcAEgAUABQAEwATABEADgAMAAoADAAOABIADwANAAkABgAHAAgACAAJAAgABwAIAAcA
BgAGAAMAAAACAAMAAwAEAAQAAgD///v/+//8//3////+//3//f/8//z//P/7//v/////
//7//v/8//v/+v/5//z//f8AAAIAAQD///3/+v/8//z//P/+////AAAAAAAA/f/8//z/
/P/9////AgAEAAMAAgABAAAAAQAAAAAAAQAEAAUABQAFAAMAAgABAAAAAQAEAAcACgAJ
AAcABgAFAAcABwAFAAcACwAMAAwADAAHAAYABAADAAYABwAJAAoACAAHAAUABAAEAAQA
AwACAAMABgAHAAgABAADAAMAAgAEAAQABQAGAAQABAAEAAMAAwADAAMAAwAGAAYABgAG
AAQAAwACAAEAAwAEAAYABwAGAAQAAgABAAAAAAD///7///8BAAIAAwD+//3//P/7//3/
/v8AAAIAAgABAP///v/9//3//f/8////AAACAAMA//////3/+//9//7//v8CAAIAAAD9
//z/+//6//v//P/9//7//f/8//v/+v/6//r/+//7//7//v/+//3/+v/5//n/+//8//7/
//8CAAEAAAD///7//v8AAAEAAwAGAAgACgALAAwADAALAAoADQANAA0ADQALAAgAAgD/
//7/+v/1//X/9v/3//j/+P/2//T/8//x//L/8v/z//P/8//z//D/8P/x//L/8//1//j/
/P/9//7/+v/5//j/9//6//v//f////3//P/6//n/+f/6//v/+/8AAAIAAAD+//r/+P/7
/wIADQAgADcAXACEAJ8AqgC5ANUA7wD6AO8AygCPAEUA8f+b/1D/GP/1/tz+wf6j/oD+
Zf5a/mn+i/62/u3+Jf9S/3D/if+e/7D/wP/N/9j/4//w//r/AAAEAAcACwAKAAkACgAK
AA4AEQAUABYAFQAUABIAEQAUABUAFQAXABsAGwAdAB0AGQAYABcAFwAaABsAHgAgAB4A
HQAbABkAGQAaABsAGwAfAB8AHwAfAB0AGwAaABkAGwAeACAAIQAfAB8AHgAeAB4AHwAg
ACEAJAAkACUAJQAjACIAIQAgACMAJQAmACgAJwAmACMAIgAiACIAIgAjACYAJgAlACUA
IwAhACAAHwAjACYAJwApACgAKAAnACUAJQAmACcAKQAtAC4ALgAuACwAKQApACkALQAv
ADEAMQAvAC4AKwApACcAJwAnACsAKwArACgAJgAiAB4AGwAbABsAHgAfAB8AGwAZABYA
FAASABIAEgAUABUAFQATABIADwAMAAgABQAGAAcACgALAAgACAAFAAIAAQABAAAAAAAE
AAQAAwABAP7//P/6//n/+v/7//3//v/7//r/+P/3//f/9//2//b/9v/3//j/+f/2//X/
9v/2//j/9//2//T/9v/2//b/+P/2//b/9f/0//f/+P/6//z/+v/5//n/+P/7//z//f/+
//v/+v/6//v//f/9//z/+//8//7/AAACAP3//v///wAAAQABAAIAAwABAAEA//8BAAIA
AgABAAAAAQACAAIAAwAAAP/////+/wAAAQABAAIAAAAAAP///v/8//7//v/+//7///8B
AAIAAAD+//3//P/9//7///////3//f/9//3//f/8//v/+v/8//3//v////v/+v/6//n/
/P/8//z//f/9//z/+v/4//j/+f/5//n/+v/7//z//f/7//j/9v/0//b/9//3//j/9//3
//f/9v/0//T/9f/1//T/9//4//n/9v/0//H/8v/0//b/+P/4//j/+P/1//T/8//y//P/
9P/1//b/9P/0//T/9P/y//L/8v/y//P/9P/1//b/8//y//H/8P/y//P/9f/2//b/9f/0
//P/8f/z//P/9P/2//j/+P/4//f/9v/1//b/+v/9/wAAAgADAAMABQAGAAQABAAFAAUA
BwAHAAYABAD8//n/9//y//D/8f/y//P/8f/w/+//7v/u/+3/7P/s/+//7//v/+//6v/q
/+v/7P/u//H/9P/4//b/9v/1//X/8//z//P/8//1//f/+P/4//X/8//y//L/9v/3//n/
+v/8//r/9v/0//f//P8FABYALQBMAHQAkQCeAK0AyQDpAPgA8QDSAJ8AWwAJALH/Zv8o
//v+2P67/pf+dP5b/lT+Y/6B/qr+3f4V/0b/Zv9//5b/qP+4/8P/0P/d/+b/8v/4//z/
//8DAAIAAQACAAIABgAJAAwADgAOAA4ADQANAAwADQANAA8AEgATABYAFwAVABQAEwAT
ABQAFQAYABoAGQAZABgAFwAXABgAGQAZAB0AHQAdAB0AGgAZABkAGQAbAB4AIAAhAB8A
HwAeAB4AHAAdAB4AHwAhACIAJAAlACIAIgAiACIAJQAnACgAKgAoACgAJgAmACYAJgAm
ACcAKgAqACkAKQAnACUAJAAjACUAKAApACsAKwAsACwAKwApACoAKwAtADAAMgAzADQA
MgAvAC8ALwAzADUANwA3ADkAOAA1ADMAMQAxADEANQA3ADcANAAyADAALAApACkAKQAs
AC0ALQApACcAJAAiACAAIAAgACIAIQAhAB8AHgAbABgAFAARABIAEwAWABcAFAAUABEA
DgALAAsACgAKAA4ADgANAAsABwAGAAUABQAHAAcACAAIAAQABAADAAMABAADAAEAAAAC
AAMABAAFAAMAAQABAAAAAgABAAAA/v8AAAAAAAACAAAAAAD///7///8AAAIABAABAAEA
AgACAAQABAAEAAQABQAEAAQABQAFAAUABAADAAQABgAIAAoABwAIAAkACgAMAAsACwAL
AA0ADQALAA0ADAAMAAsACgAKAAwADQAPAA4ADQANAAwADQANAAwADAAOAA4ADQAMAAsA
DAALAAoADAANAA8AEAAMAAoACQAIAAoACgAKAAkACQAJAAkACQAJAAgABwAGAAgACQAK
AAsABwAGAAYABQAGAAYABgAHAAYABgAFAAQAAgADAAMAAwAEAAUABgAHAAQAAgABAAAA
AgADAAMABAAEAAMAAgAAAP7//v//////AAADAAQABQACAAAA/f/+/wAAAgADAAQABQAG
AAMAAgABAAAAAQACAAMABAACAAIAAgACAAAAAAAAAAAAAQACAAMABAABAAAA///+////
AAABAAIAAgADAAMABAADAAIAAAD+/wAAAQAEAAUAAgAAAAAA/v8BAAIAAwAEAAYABwAJ
AAsACwALAAoACwAOABAAEgAVABIAEQAQAA4ADwALAAoACgAGAAEAAQABAP7//f/7//n/
/P/+////AAD8//v/+f/3//n/9v/2//f/+P/5//v//f////7//f/7////AQADAAUAAgAA
AP7/+//9//z//P/9//7//////wAA+P/6//z//v8AAAEABAAJABQAIQA2AFgAfwCaAKkA
wQDhAPgA+wDmALsAgwA/AO//pP9i/yv/AP/h/r3+lP51/mD+X/51/pz+yf77/iz/Uv9r
/4L/lv+s/7//0P/b/+T/7P/w//T/9//7////AQAFAAgACQAJAAkACAAKAAoACQAJAAwA
DwARABUAFQATABMAEQASABQAFgAZABYAFQAWABYAFwAXABYAFQAYABoAHAAdAB0AGwAZ
ABcAGAAZABsAHQAaABoAGQAXABkAGQAYABgAGQAbAB0AHwAdABwAHAAbAB0AHgAfACAA
IQAhACAAIAAgACAAHgAeAB8AIAAhACMAIgAgAB0AGwAdAB0AHgAfAB4AIAAgACEAIQAi
ACIAIQAjACQAJQAnACcAJgAkACIAJgAlACcAKQAoACkAKgApACsAKgAnACUAJAAlACYA
KwApACcAIgAeACAAHgAdAB8AHAAeAB4AHQAbABkAFgAUABEAEgATABYAFQATAA8ADAAO
AA4ADQANAAwACwAMAAsACAAIAAUAAgAEAAUABQAGAAYABAABAP3//f/+////AQD+//3/
/f/8//z//P/7//v///////7//v/6//n/+P/3//j/+f/8//7//P/7//r/+P/4//j/+P/6
//v//P/8//z/+f/4//j/+P/5//v//v8AAP///v/9//z//f/8//z//f8AAAEAAQABAAAA
AAAAAAAA//8CAAUACAAHAAUABAADAAUABQADAAUABwAIAAgACAAEAAQAAwADAAYABwAJ
AAoACQAHAAQAAgACAAIAAQAAAAEABAAFAAYAAwABAAAA/v8BAAIABAAGAAMAAgABAP//
//////////8DAAQABQAGAAMAAQD///3///8AAAIAAwABAAAA/////////v/8//r/+//9
//7////7//v/+//7//z//P/9//7//v/9//v/+v/7//v/+//6//v//P/+////+v/7//r/
+f/7//z//P8AAAAA/P/7//r/+f/4//n/+v/7//z/+v/6//r/+v/4//j/+P/4//n/+v/7
//z/+f/4//f/9v/4//n/+f/6//j/+P/3//b/9f/1//f/9//5//r//f/+//v/+v/5//j/
+//9/wAAAwADAAMAAgADAAYABgAGAAcACQAJAAkACAAFAP///P/6//n/9f/2//f/9P/z
//H/7//v//D/8P/w//D/8f/x//H/7v/q/+n/6f/r/+3/8P/z//X/9P/z//H/8//z//P/
8//1//b/9//3//X/8v/w/+//8f/z//T/9v/0//L/8v/w/+7/7//y//n/CAAXACwATABv
AIgAlQCnAMEA3ADnAN4AuwCDAD8A8f+i/17/K/8M//f+3/6+/pv+eP5n/m3+iP6x/uX+
Hv9I/2P/eP+M/5z/rf+8/8v/2P/k/+r/7v/x//X/8//z//X/9v/6//3/AAACAAEAAAD+
//3///8BAAIABQAHAAcACQAJAAYABgAGAAcACgALAA4AEAAPAA0ACgAHAAkACgALAAsA
DQANAA0ADQALAAkACAAHAAkADAAOAA8ADAALAAkACAAJAAsADQAPABAAEAARABEADwAO
AA0ADAAQABEAEQASAA8ADgALAAoACwAMAA0ADwAOAA4ADQANAAoACQAJAAkACwAOAA8A
EQAPABAAEAAPABEAEgATABUAFQAWABYAFgAUABEAEQARABQAFwAaABsAGAAWABIADwAQ
ABEAEgAXABYAFQARAA4ADgAKAAcABwAGAAoADAANAAkABwAEAAIAAQACAAMABgAFAAUA
AwACAAAA/v/7//n//P/9/wAAAQD+//z/9//y//T/9f/1//b/9//2//T/8f/v/+7/7f/t
/+7/7//x//L/7f/s/+r/6f/t/+3/7P/s/+v/6//r/+v/6P/n/+j/6P/q/+v/7P/s/+v/
6v/p/+r/6//s/+z/7P/t/+z/7P/s/+n/6f/q/+r/6//s/+3/7v/r/+r/6v/r/+7/7//v
/+//8P/w//D/8P/t/+7/7//w//L/8f/x//H/8P/v/+z/7f/v//D/8P/w/+//8P/w//H/
7v/t/+3/7P/u/+//7//w/+//7v/s/+r/7P/u/+7/7v/t/+3/7v/u/+v/6v/q/+r/7f/u
/+//7//s/+v/6v/p/+z/7P/s/+z/6//r/+v/6//p/+j/6P/n/+r/6v/q/+v/6f/o/+b/
5P/m/+f/5//n/+f/5//n/+f/5v/k/+P/4v/m/+f/5//o/+b/5f/k/+L/5P/k/+X/5f/l
/+f/5//n/+b/5P/h/+L/5P/m/+b/5v/m/+b/4//i/+H/4P/i/+T/5v/o/+X/5P/j/+L/
5P/k/+T/5P/m/+b/5v/m/+P/4v/h/+H/5P/m/+f/6P/m/+T/4v/h/+P/4//k/+T/6P/o
/+j/6P/n/+b/5//n/+r/7f/v//H/7//x//L/8v/y//P/8//z//P/8v/w/+v/5//m/+L/
3f/f/9//3//f/97/3f/c/9z/2//a/9r/2//b/9v/2//Y/9b/1//Y/9n/3f/f/+L/4v/h
/9//3v/d/9//3//f/+D/4f/h/+D/3v/b/9v/3P/d/97/4P/h/+L/4P/e/9z/3f/k//H/
BAAdAEAAZgCBAI4AnQC7ANUA3ADPAKoAcQAnANP/ff80//r+0/64/pn+d/5W/j/+Ov5N
/m/+mv7R/gn/NP9S/2v/gv+U/6T/sf+6/8P/0P/a/+D/5P/n/+v/6v/p/+r/6v/v//H/
8//0//T/9P/z//P/8v/z//P/9f/4//n//P/9//v/+v/5//n/+v/7//7/AAD//////v/9
//3//v//////AgADAAQABQADAAEAAAD//wIABAAFAAUABQAFAAQABAAEAAUABgAHAAkA
CgAMAA0ACwAKAAkACAAMAA0ADQAOABAAEAAOAA4ADAAMAAwADQAPABAAEAARAA8ADQAM
AAsADgAQABAAEQARABIAEgARAA8AEAARABMAFgAYABkAGgAYABUAFQAVABgAGwAeAB8A
HwAeABsAGQAZABkAGQAdAB8AHwAcABoAGAAUABEAEQARABQAFQAVABMAEQAOAAwABgAG
AAYACAAKAAsACgAKAAYABAABAP//AQABAAMAAwABAAAA/P/4//f/9//2//b/+v/6//n/
9//0//L/8P/v//H/8f/y//L/8v/y//H/8f/y//H/7//u//D/8f/y//P/8f/v/+//7v/v
/+//7//u//D/8P/w//L/8P/w/+//7v/w//D/8f/y/+//7//w//D/8f/y//P/9P/1//T/
9P/1//f/9//2//X/9//4//n/+v/1//b/9//4//r/+f/5//n/+v/7//r//f/9//z/+v/4
//r//P/9/////P/7//v/+v/9//3//P/8//7//v/9//z/+//8//v/+v/8//3///8AAP7/
/P/7//r//P/8//z/+//7//v/+//7//n/+P/3//b/+P/5//r/+//3//b/9v/1//j/+P/4
//n/+P/4//f/9v/1//X/9P/z//T/9f/2//f/9v/0//P/8v/1//X/9P/0//X/9f/1//T/
8//y//L/8f/y//X/9v/3//T/8v/v//D/8P/y//P/9P/1//b/8//y//H/8P/x//L/8//0
//T/9P/0//T/8v/y//L/8v/1//b/9//4//X/9P/z//L/8//0//X/9v/2//b/9v/2//b/
9f/1//T/9//3//f/9//0//X/9P/0//X/+P/5//r/+v/6//r//P/8//3//v/+/wIAAwAG
AAgABgAGAAcABwAJAAkACAAGAAMAAQAAAPz/9v/1//T/8//2//b/9v/2//T/8//y//L/
8//z//P/8//y//L/8//0//T/9f/2//j/+//8//z//f/8//v/+v/5//z//f/9//z/+//7
//z//v/8//v/+//6/wAAAgACAAAAAQACAAcAFAArAEoAcgCXAKgAtQDRAOsA/AD3ANoA
qQBrACEAzf+C/0T/Df/k/sX+of5+/mn+Yv5v/o/+uP7l/hn/SP9s/4f/oP+2/8j/1f/g
/+n/8v/6/wEABgAKAA8AEQARABMAFAAXABkAGwAcACEAIgAiACMAIwAjACIAIwAnACcA
KQApACkAKgArAC0ALAArACwALAAwADEAMQAxADAAMAAwAC8AMgAzADQANQA3ADcAOAA5
ADcAOAA4ADcAOgA7ADsAPAA5ADkAOQA5ADwAPAA9AD0APgA+AD4APgA/AD8APgA+AEEA
QgBBAEIAQQBAAD8APwBBAEIAQgBDAEMAQwBEAEUAQwBEAEMAQwBGAEgASQBJAEcASABJ
AEsATQBOAE4ATgBPAE0ATgBPAFAAUQBSAFEAVABUAFIAUQBNAE0ATQBRAFEAUQBOAEwA
TABKAEkASwBGAEgASABHAEcARwBGAEYAQABAAEAAQgBBAEEAPwA+AD4APAA5ADcANgA1
ADYANQA1ADYANAAyAC4ALQArACoALAAsACsAKQAoACgAKAApACYAJQAlACQAJAAmACcA
KQAnACUAIgAgACAAIQAiACMAIwAjACUAJgAlACMAIQAeACEAIgAjACYAJQAkACIAIAAg
ACAAIQAiACAAIQAjACQAIwAiACEAIAAhACIAJAAnACgAJwAlACMAIwAkACUAJgAkACYA
KAAqACkAJwAmACUAJwApACkALQAtACwAKgAoACkAKgAqACsALQAtAC4ALgAuAC0AKwAq
ACwALgAvADAALQAuAC0ALAAtAC0ALgAuAC8ALgAuAC4ALQAsACsAKQArAC0ALwAxADAA
LgAsACoAKwArACsAKwAsACwALQAtACoAKAAmACUAKQAqACoAKgAoACcAJQAjACIAIwAk
ACUAJQAkACQAJAAiACEAHwAeACIAIwAkACQAIQAgACAAHwAfACEAIQAhACEAIAAeACAA
GgAaABsAHAAdAB4AHgAeAB4AHgAbABoAGQAYABsAHAAdAB4AGwAaABkAGAAaABoAGgAa
ABgAGAAYABgAFwAWABUAFAAVABYAFwAYABYAFgAWABYAFgAWABYAFgAYABgAGAAYABcA
FgAVABQAFgAYABoAHAAaABoAGgAaAB0AHgAfACAAIwAkACUAJgAjACIAIQAgACAAIAAg
ACAAGwAYABUAEgAQABAAEAAQABIAEgASABIADgAMAAoACAAJAAoACwAMAAwADAAMAAwA
DAAMAA==
         </WaveFormData>
      </LeadData>
      <LeadData>
         <LeadByteCountTotal>10000</LeadByteCountTotal>
         <LeadTimeOffset>0</LeadTimeOffset>
         <LeadSampleCountTotal>5000</LeadSampleCountTotal>
         <LeadAmplitudeUnitsPerBit>4.88</LeadAmplitudeUnitsPerBit>
         <LeadAmplitudeUnits>��V</LeadAmplitudeUnits>
         <LeadHighLimit>2147483647</LeadHighLimit>
         <LeadLowLimit>268435456</LeadLowLimit>
         <LeadID>V2</LeadID>
         <LeadOffsetFirstSample>0</LeadOffsetFirstSample>
         <FirstSampleBaseline>0</FirstSampleBaseline>
         <LeadSampleSize>2</LeadSampleSize>
         <LeadOff>FALSE</LeadOff>
         <BaselineSway>FALSE</BaselineSway>
         <ExcessiveACNoise>FALSE</ExcessiveACNoise>
         <MuscleNoise>FALSE</MuscleNoise>
         <LeadDataCRC32>3184978979</LeadDataCRC32>
         <WaveFormData>
8v/y//L/8v/w//D/8P/w//L/8v/y//L/7//u/+3/7P/t/+7/7//w/+3/7P/r/+r/7P/s
/+z/7P/s/+z/7P/s/+v/6v/p/+j/6f/q/+v/7P/r/+r/6f/o/+r/6v/q/+r/7P/s/+z/
7P/p/+j/5//n/+j/6f/q/+r/6f/n/+b/5v/m/+j/6f/p/+n/6v/r/+z/6v/q/+r/6f/u
//D/8f/z//P/8v/x//H/8f/0//T/9f/4//j/9v/0//H/7//u/+3/7//x//P/8//x/+//
7v/t/+v/6v/p/+f/5P/k/+P/4v/h/+P/4v/h/+L/5P/l/+b/4v/g/+D/4P/f/9//3//f
/+H/4f/f/97/3f/d/93/3f/h/+P/4//h/97/3f/b/9//6P/8/xsARQCGAMsA+gAdAVIB
hQGQAXABNAHyAKoATgDn/3n/AP+f/l3+FP7D/YD9Wv1d/Yz90P0c/mr+s/7y/iT/Sf9o
/4X/nv+y/8P/0f/g/+z/+P/9/wIACAAHAAcACQALAAwADwARABIAFQAWABcAGAAWABcA
GAAZABwAHwAfAB8AHwAeAB4AHQAdACAAIwAkACkAKQAoACcAJQAlACYAJwAsAC8ALwAv
AC0ALQAtAC0ALQAwADMANAA1ADYANgA3ADUANQA3ADoAPgBAAEEAQgBAAEAAPwA/AEEA
RABGAEoATABLAEsATABKAEsATgBRAFYAWABZAFkAWwBbAFsAXgBhAGMAZgBoAGkAagBr
AGwAbABtAG4AcQB2AHcAdwB3AHYAdQB0AHQAcgBzAHUAdQB0AHMAcQBuAGoAZgBiAGEA
YQBfAFsAWwBVAFAASwBHAEMAQQA/ADoANQAxACwAKQAgABoAFgATABMADwANAA0ACgAE
AAEA///9//7//////////f/5//b/9f/0//P/8v/1//X/8//x/+3/7P/q/+z/6v/q/+v/
7f/t/+3/6//q/+n/6P/n/+b/5//o/+n/6v/n/+b/5v/o/+f/5v/n/+j/6f/o/+j/6f/m
/+j/6P/o/+z/7v/s/+z/7P/s/+z/7f/u/+//8P/z//b/9v/1//T/8//z//T/9P/5//r/
+//7//f/9//4//n/+//8//3///8AAAAAAQAAAP3//f/9//3/AQABAAIAAgACAAAA////
////AQACAAEAAgACAAEA///7//r/+v/9//7////+////+//4//f/9//3//f/+f/2//b/
9v/0//T/8f/x//H/8//2//b/8//y//D/7v/u/+3/6//t/+//7//w/+7/7f/u/+v/6f/n
/+b/6//s/+v/6//o/+f/5//n/+X/6P/o/+j/6P/p/+f/5//m/+X/5P/l/+f/6P/o/+j/
5v/k/+T/5f/i/+T/5f/m/+f/6P/n/+b/5f/k/+T/5P/k/+T/5v/m/+b/5v/l/+T/4//i
/+T/5f/m/+f/5f/k/+L/4f/i/+L/5P/l/+f/5v/m/+b/5f/k/+X/5v/o/+v/7f/u/+3/
7v/u/+7/7//v//L/8v/1//b/9v/0//D/8P/v/+//8f/x//H/8f/t/+3/6//q/+n/6f/o
/+f/5//j/+L/4P/b/9r/3P/b/97/3//h/+L/4P/e/9z/3P/a/9n/2f/Z/9v/2//b/9n/
1//W/9b/1v/Y/9v/3P/b/9v/2P/V/9X/2f/i//L/DQAzAGwAswDoAA0BQgF9AZYBfgFA
AfwAtgBcAPX/if8S/6n+X/4W/r/9dP1E/UH9bP2y/QL+UP6Z/t7+GP9B/2D/ef+Q/6T/
t//H/9j/5v/w//X/+v8AAP////8BAAMABwALAA4AEAAQABAAEAAQABAAEQASABMAGAAb
ABsAGwAZABgAGAAXABkAHAAfACAAIQAhACAAHwAfAB8AIAAhACUAKQAqACsAKgApACgA
JwArAC4AMQAyADQANAAzADMAMgAxADIANAA3ADoAPAA+AD0APAA6ADkAPQBAAEIARgBG
AEUARQBGAEQARQBIAEsAUABSAFMAUwBSAFEAUABSAFQAVwBbAF4AXwBgAGEAYgBhAGMA
ZQBpAG4AbwBvAG8AbgBtAGwAbABuAG8AcQBxAG4AbQBrAGgAZQBiAF8AXwBfAF0AWQBZ
AFUAUABLAEcAQwBBAD8AOgA1ADEALAApACIAHAAYABUAFgARAA4ADQAIAAIA///9//v/
/P/9//3//f/7//f/9P/x//D/7//u//D/8f/w/+//6//q/+j/6v/o/+j/6f/r/+r/6f/m
/+T/4v/i/+L/4v/j/+T/5f/m/+L/4P/f/+D/4v/i/+T/5v/m/+T/4//j/9//4v/j/+T/
5//q/+n/6v/o/+j/6P/p/+z/7f/u//H/8v/y//H/8P/u/+//8f/y//b/+P/6//v/9//3
//j/+f/7//z//f///wEAAAAAAP7//P/9//7///8CAAMABQAGAAQAAgABAAEABAAHAAkA
CQAKAAoACQAHAAUABAAEAAcACgALAAoACwAJAAYABQAFAAQABQAIAAYABgAGAAQABAAB
AAEAAQADAAUABgAEAAQAAgAAAAAA/////wEAAwADAAIAAAD//wAA/f/9//3//v8BAAIA
AQABAAAA//////////8CAAIAAgACAAMAAQABAP///////wEAAwAEAAQABAACAAAAAAAB
AAAAAgAEAAQABAAEAAMAAgABAAAAAgACAAIAAgACAAIAAgACAP///v/9//z///8AAAEA
AgD//////v/9//7//v//////AQACAAIABAACAAEA///+/wAAAgAEAAgACAAHAAcABgAJ
AAsADQAOABAAEQARABQAEQARABEAEAAQABAAEgATABEADwANAAsADQALAAsACQAKAAkA
CQAIAAMA///5//b/9v/2//j//f/7//n/9//2//j/+P/2//T/9f/2//b/9//1//P/8f/v
/+//8P/y//X/8//z//T/8//x//H/8v/1//X/9//8/wwAJwBRAI4A1QAKATUBbgGlAawB
ggE8AfoAsgBWAPH/if8S/6v+X/4O/rX9bP1I/VX9iv3W/Sr+dv67/vz+Lv9P/27/jf+o
/77/z//d/+r/9P/9/wEABQAKAA0ADwATABcAFwAZABoAGgAcABwAHAAcAB0AHwAhACMA
JAAlACMAIQAkACQAJQAlACIAJAAmACYAKQApACgAJwAoACkAKwAtAC4ALwAtACsALQAv
ADEAMwAyADQANgA2ADcAOAA4ADkAOQA5ADsAPgA+AD4APQA8AEAAQgBDAEUARQBGAEYA
SABKAEkASQBKAEsATQBRAFUAVABUAFMAUQBUAFcAWgBgAGEAYQBiAGIAZQBmAGcAaABq
AG0AcAB1AHQAcwBxAG8AcgBzAHQAdgB0AHMAcwBxAHAAbwBtAGoAaQBmAGMAYwBfAFsA
VQBTAFMAUABNAEsAQgA/ADwANgAyAC8AKwApACUAIAAdABsAFwARAA0ACwAMAAgABwAH
AAQABAAEAAMAAQD///v/+P/6//r/+v/6//n/9//z/+//7//w//D/9P/y//D/7//v/+7/
7f/q/+j/6//s/+3/7v/s/+r/6P/m/+f/6P/q/+7/7P/q/+r/6v/r/+r/6v/r/+v/7v/v
//D/7v/u/+r/6P/q/+z/7v/x//D/7//u/+//8v/y//H/8P/x//P/9v/4//n/+P/3//X/
9f/3//r//f/9//z/+//7//v/+v/6//j/+f/7//3///////3//P/6//z//P/9/////v//
/////f/+//7//f/7//r/+v/7/////f/7//f/9f/3//b/9//5//b/9f/2//L/8f/w/+3/
7P/s/+3/7v/x//D/7v/p/+b/6P/o/+r/6//p/+n/6f/n/+b/5P/j/+T/5f/l/+X/5v/m
/+T/4P/d/97/3//h/+P/4P/i/+H/4P/f/9//3P/b/9z/3f/e/+H/4P/e/9v/2P/a/9r/
3P/f/9z/3P/b/9r/2f/Y/9v/3P/d/97/3f/c/9v/2v/a/9r/2v/a/9v/3P/d/9//3P/b
/9r/2P/b/9v/3P/e/93/3v/e/93/3v/e/97/3v/g/+L/5P/l/+T/5P/j/+P/5//o/+n/
6//q/+z/6//r/+z/7P/q/+j/6v/p/+n/6f/m/+X/5P/h/+X/5f/m/+f/5f/i/9//2//Z
/9j/1v/U/9f/2//c/93/2f/Y/9b/1P/W/9b/2P/a/9j/1//W/9X/1//X/9X/1P/W/9f/
2P/Z/9f/1f/V/9X/2P/Z/93/3//o//j/EQA7AHwAwwD4AB0BUgGJAZgBdgE0AewAngBA
ANf/b//8/pn+V/4O/rv9dv1Q/VX9gv3G/Rj+aP6v/uz+Gv89/1z/e/+Y/7D/wf/T/+D/
6v/x//X/+f/+/wEAAwAHAAsACgANAA8AEAASABIAEgASABUAFwAZABsAGwAbABgAFQAZ
ABoAHAAdABwAHgAgACAAIwAjACIAIQAkACUAJwApACoAKwApACcAKQArAC0ALwAuADAA
MgAyADQANAAzADMANAA1ADgAPAA8ADwAOwA6ADwAPgA/AEEAQABCAEMARgBIAEcARwBI
AEkASwBPAFMAUgBSAFEATwBSAFUAWABeAGAAYQBjAGQAZgBmAGYAZgBpAGsAbQBxAHIA
cQBvAG0AbgBvAHAAcgBvAG8AcABvAGoAaQBnAGQAZABiAGAAYQBeAFkAUgBPAE0ASgBH
AEUAPgA7ADgAMgAvACsAJgAjACAAHAAaABkAFgAPAAoABwAHAAQABAAFAAMAAgABAP//
/v/9//r/+P/5//r/+//8//v/+f/1//H/8//0//T/+P/2//T/8//z//H/8f/v/+7/7//w
//H/8v/v/+7/7f/s/+v/7P/u//L/8P/u/+7/7v/u/+z/6//r/+z/8P/y//T/9P/0//D/
7v/y//T/9v/5//f/9//3//n/+v/6//n/+P/7//3/AAACAAEAAAD///3//f///wIABQAE
AAQABAAFAAUABAAEAAIABQAHAAkACwAKAAcABQACAAQABAAFAAcABgAHAAcABQAEAAQA
AwABAAIAAgADAAcABQADAP///f////7///8BAAAA//8AAPz/+//6//f/9v/2//f/+P/7
//r/+P/z//D/8v/y//T/9f/y//P/9P/z//P/8P/u/+7/8P/x//L/9P/y//D/7P/p/+r/
6//t/+//7f/u/+z/6v/p/+n/5v/l/+j/6f/q/+3/7P/q/+f/5P/l/+b/6f/t/+z/6P/m
/+b/5v/m/+f/6P/p/+r/6f/o/+f/5v/m/+b/5v/n/+n/6f/p/+j/5//l/+T/5P/m/+j/
6f/p/+b/5v/m/+b/5v/o/+r/6//u//D/8f/z//H/8P/v/+//8P/0//X/9//3//b/8//w
//D/7//v/+//8P/x//L/8f/w/+3/6//p/+n/6P/n/+X/4//i/+D/3v/c/9//3//f/+H/
4v/i/+L/3//c/9v/2v/c/93/3v/f/97/3f/a/9j/2v/b/9z/3f/h/+P/4f/f/9z/2f/d
/+P/8v8KAC8AYQCkAOEACAEzAWwBkwGKAVoBGAHUAIAAGgCx/z3/zP5//j/+8P2j/Wr9
Uv1p/aT98P1A/o7+0/4O/zr/Wf92/5H/qP+6/8n/2f/q//b//f8BAAUACgAKAAkACgAL
AA4AEwAXABoAGQAYABcAFgAYABkAGgAbAB4AIQAhACEAIAAeAB0AGwAdACIAJwAqACoA
KQAnACUAJwAnACgAKQAuADEAMQAxAC8ALwAvAC8AMgA2ADoAPAA8ADwAOwA7AD0APQA/
AEIARABGAEcASABGAEYARQBFAEgATABPAFQAUgBRAFEAUgBUAFUAWABbAF4AYABhAGEA
YQBhAGEAZABoAGsAbwByAHIAcgByAHIAcwB1AHcAewB+AH8AfwB/AHwAewB6AHoAewB9
AIAAgQB9AHsAeAB0AHEAbgBrAGsAbABpAGQAYwBdAFgAUwBPAEoASQBIAEQAPQA5ADQA
MQArACYAIwAhACAAGwAYABcAFAAOAAsACQALAAwADQANAAkABwADAAAAAgACAAIAAgAD
AAMAAQD///v/+v/4//r//P/8//3////6//n/9v/0//b/9v/2//b/+P/4//j/+P/z//L/
8v/0//b/9v/4//r/+v/4//f/9//z//b/9//4//v//v/9//7//f/8//v/+//+/wEABAAJ
AAcABgAEAAIABAAFAAcACAALAAwADQANAAkACQAKAAsADwAQABEAEwASABAADwAMAA4A
DwAQABEAEwATABQAFAATABAADgANABAAEwAVABUAEwASABAADQANAAwADAAPAA8ADwAN
AA0ACQAGAAUABQAGAAcACgAIAAUABAABAAAA////////AQAEAAQAAQAAAPz/+v/6//n/
+//9///////7//j/9v/2//f/9//3//j//P/8//r/+f/3//X/9P/z//X/+P/4//j/9f/1
//L/8f/z//P/8//1//b/9v/1//T/8P/u/+7/7//w//L/9P/0//T/9P/y//D/7v/s/+//
8P/x//L/8f/w/+//7v/s/+z/7P/s/+3/7v/v//D/7f/s/+v/6v/r/+3/7v/v/+//7v/u
/+3/6//s/+z/7v/x//H/8P/w/+//7v/t/+7/8//1//j/+v/4//n/+v/6//r/+//7//7/
AAABAAIAAgD///z/+//5//v/+//7//v/+f/3//f/9f/0//P/8//y//H/7//r/+r/5v/k
/+T/5//o/+n/6v/s/+z/7P/q/+j/5v/m/+X/5f/n/+f/5//n/+P/4v/i/+P/5v/n/+n/
6f/p/+f/5P/j/+P/6f/2/wwALQBdAJwA2wAGATEBbAGbAZoBagEqAeYAmAA2AMv/Wf/k
/o/+S/76/aX9Yv1I/V39mP3i/TL+fv7F/gj/OP9Z/3b/j/+m/7j/yf/Z/+j/9P/8/wEA
BgAMAAwACwAMAA0AEQAVABgAGgAaABoAGgAaABoAGwAcAB0AIgAlACUAJQAkACIAIQAf
ACAAJAAoACoALAArACkAJwApACkAKgArADAAMwAzADMAMgAxADAALwAyADYAOgA8ADoA
OgA5ADkAOwA7AD0AQABCAEQARQBGAEQARABDAEMARwBKAEwAUABOAE0ATQBOAFAAUQBU
AFcAWgBcAF0AXQBdAF0AXQBgAGQAZwBrAG4AbgBuAG4AbgBvAHEAcwB3AHsAfQB+AH8A
fQB7AHkAeAB5AHsAfgB/AHoAeQB3AHQAcwBwAG0AbQBuAGsAZgBlAF8AWgBVAFEATgBN
AEwASABBAD0AOAA1ADEALAApACcAJAAfABwAGwAYABIADwANAA0ADgAPAA8ADQALAAcA
BAAEAAQABAAEAAcABwAFAAMA///+//z//v/+//7///8BAAAA///8//r/+P/4//j/+P/5
//r/+//8//j/9v/1//b/+P/4//r//P/6//j/9//3//X/+P/5//r//f8AAP//AAD///7/
/f/9/wAAAQACAAUABgAGAAUABAACAAMABQAGAAsADAANAA0ACQAJAAoACwAPABAAEQAT
ABMAEgASABAAEAARABIAEwAVABUAFgAWABQAEgARABEAEgAVABcAFwAXABgAGAAXABYA
FgAXABsAHQAdABsAGwAXABQAEwATABQAFQAYABYAEQAQAA0ADAAJAAkACQALAA4ADgAL
AAoABgAEAAQAAwABAAMABQAFAAUAAgAAAAAA/f/9//3//v8AAAAA/v/9//v/+f/4//f/
+f/8//z//P/5//n/9v/1//X/9f/1//f/+P/4//f/9v/z//D/7//v//D/8v/0//T/9P/0
//H/8P/v/+7/7//w//H/8v/w//D/8P/w/+7/7v/u/+7/7//w//H/8v/w/+7/7P/q/+3/
7v/v//D/7//u/+7/7f/s/+v/6f/o/+n/6//u//D/7v/t/+v/6P/q/+z/7v/w//D/8v/z
//X/9f/0//T/9P/2//j/+//9//7//P/7//r//P/8//z//v/7//v/+//7//r/+f/2//X/
9f/2//f/+f/0//H/7f/n/+f/5v/l/+b/5//n/+f/5//m/+b/5v/k/+T/5v/o/+n/5//l
/+P/4f/i/+H/4f/i/+H/4v/j/+X/3//f/+H/4v/l/+X/5//s//r/DwAxAGgAsQDsABUB
SAGFAaIBigFOAQoBxgB0ABEAq/86/8f+df4s/tP9fv1M/UX9aP2q/fz9Tv6X/tj+EP83
/1b/c/+O/6j/v//P/9z/5v/u//P/+P/+/wEAAwAHAAsADAAPABEAEgASABIAEgASABUA
FwAZABsAHAAdABsAGQAdAB4AIAAhAB4AIAAiACIAIwAjACIAIQAlACcAKgAtACwALQAr
ACkALQAvADEAMwAzADQANQA0ADQANAAzADMANgA3ADoAPgA8ADwAOwA6ADwAPgA/AEEA
QgBEAEUASABIAEcARwBIAEoASwBOAFEAUQBSAFIAUQBTAFUAVwBcAF4AXwBhAGIAYwBk
AGUAZgBpAGsAbQBxAHIAcQBvAG0AbgBvAHAAcgBxAHEAcgBxAG4AbQBrAGgAZgBkAGIA
YwBfAFsAVQBTAFEATgBLAEkAQQA/AD0AOAAzAC8AKgAnACIAHgAcABsAFwARAA0ACwAK
AAYABQAFAAIAAgACAAEA///9//n/9v/3//j/+f/6//j/9//0//H/8f/y//L/9v/0//L/
8f/x/+//7//t/+z/7f/u/+//8P/u/+z/6v/o/+f/6P/q/+7/7f/s/+3/7v/u/+z/6//r
/+z/8P/y//T/9P/0//D/7v/x//L/8//1//P/8//z//X/+P/4//f/9v/3//n//P/+////
/v/9//v/+//9/wAAAwACAAIAAgADAAEAAAAAAP7/AQADAAUABwAHAAUABAACAAQABAAF
AAcABgAHAAcABQAEAAQAAwABAAIAAgADAAcABQADAP///f////7///8BAAAA//8AAPz/
+//6//f/9v/2//f/+P/7//r/+P/z//D/8P/w//L/8//w//H/8v/x//H/7v/s/+z/7P/t
/+7/8P/w/+7/6v/n/+j/6f/r/+3/6v/s/+v/6v/p/+n/5v/l/+b/5//o/+v/6v/o/+X/
4v/k/+T/5v/p/+j/5v/j/+L/4f/g/+L/5P/m/+j/5v/m/+b/5v/k/+T/5P/k/+X/5v/n
/+j/5f/k/+P/4v/k/+T/5f/l/+P/4//i/+L/4//j/+T/5P/o/+n/6f/o/+f/5v/l/+T/
5//q/+z/7//u/+7/7//w//L/8v/z//P/9v/2//f/+P/3//T/8f/w//H/8//1//f/9v/1
//L/8f/x//D/7//v/+7/7f/r/+f/5f/i/9//3v/i/+P/5P/l/+X/5P/j/+D/4P/g/+D/
3//h/+H/4f/h/+D/3f/b/9r/3P/e/+D/4//h/9//3f/a/9n/2f/d/+b/9v8NACsAXACf
ANwABQEuAWcBlAGQAWABHAHUAHwAFQCt/0D/z/59/kL+9/2m/Wz9Vf1k/Zb94P00/oX+
zv4G/y3/TP9p/4b/nv+z/8n/3P/u//b/+/8AAAYABwAHAAkACwAOABMAFwAaABkAGAAX
ABYAGQAbAB0AHwAgACMAIwAjACMAIgAiACEAJAAoACwALgAvAC0AKgAnACgAKQArAC0A
LwAxADAALwAtAC0ALQAtADAANAA4ADoANwA2ADQAMwA0ADUAOAA8ADwAPgA/AEAAPgA+
AD0APQBBAEQARgBKAEkARwBGAEYASQBLAE8AUwBVAFYAVgBVAFYAVwBYAFwAYABjAGcA
agBoAGgAaABoAGsAbQBvAHMAdQB1AHQAcwByAHEAcABwAHEAcwB2AHcAcQBvAGwAaABm
AGQAYgBjAGAAXQBYAFcAUwBOAEkARQBCAEEAQAA8ADYAMQArACcAIgAeABwAGwAYABMA
EAAPAAoABAABAP//AgAEAAYABwADAAEA/f/6//z//P/8//z/+//7//n/9//3//b/9P/2
//j/+P/5//v/9//1//H/7v/w//D/8P/w//D/8P/w//D/6//q/+r/7P/t/+7/8f/0//P/
8P/u/+3/7f/w//H/8v/y//T/8v/y//L/8v/y//P/9//5//v////9//z/+v/4//r/+//9
//7/AQACAAMAAwD/////AAABAAUABgAHAAkACAAGAAUAAgADAAUABwAJAAkACQAKAAoA
CAAGAAUABQAIAAsADQANAAkACAAGAAMAAwAEAAYACwAJAAkABwAHAAUAAgABAAEABAAF
AAgABgACAAAA/P/6//r/+//8/////v/+//v/+v/2//T/9P/z//T/9//6//v/+P/0//H/
8P/w//H/8v/0//T/9P/y//H/7v/t/+3/7f/u//L/8//0//L/8f/t/+v/7f/t/+3/7//w
//D/7//u/+z/6v/q/+v/7v/w/+7/7v/u/+7/6//q/+n/6P/r/+z/7f/u/+v/6v/p/+j/
6f/q/+v/7P/s/+z/7P/s/+n/6P/n/+b/6P/p/+r/6//p/+j/5v/l/+f/6P/r/+3/7f/s
/+z/7P/s/+z/7v/w//P/9f/2//b/9f/2//b/9v/3//f/+v/6//v//P/8//r/9v/2//X/
9f/2//f/+P/5//X/9f/z//L/8f/x//D/7//t/+n/6P/m/+T/5P/n/+f/6f/p/+r/6v/p
/+b/4//i/+T/4//j/+P/5f/l/+X/4//g/+D/4f/i/+X/5//n/+X/4//i/+H/4f/n//j/
EgA3AGsArgDpABABPQF4AZsBjAFYARgB1ACAABgAr/87/8r+ff47/uj9mf1i/VD9a/2q
/fb9SP6S/tn+Fv9A/1//fP+X/67/vv/N/93/7P/4/wAABQAKABAADgANAA4ADwATABcA
GgAcABwAHAAcABwAHAAdAB4AHwAiACUAJQAlACMAIgAiACEAIgAmACoALAAuAC0AKwAp
ACsAKwAsAC0AMQA1ADYANwA2ADUANAAzADcAOgA9AD4APgA+AD0APQA9AD0APwBCAEQA
RgBHAEgARgBGAEUARQBIAEwATwBUAFQAUwBTAFQAUgBTAFYAWQBeAGAAYQBhAGEAYQBh
AGQAaABrAG8AcgByAHIAcgByAHMAdQB3AHsAfgB/AH8AfwB8AHsAegB6AHwAfQB/AH8A
fAB7AHkAdgBzAHAAbQBtAG4AawBmAGUAXwBaAFUAUQBOAE0ATABIAEIAPQA3ADMAKwAm
ACMAIQAjAB8AHQAdABkAEgAOAAsACwAMAA0ADQALAAkABQACAAEAAAD///7/AAABAAAA
///7//r/+P/6//r/+v/7//3//P/7//j/9v/2//b/9v/2//j/+P/4//j/8//y//L/9P/2
//b/+P/6//j/9v/1//X/8//2//f/+P/7//7//f/+//z//P/8//3/AAABAAIABQAGAAYA
BQAEAAIAAwAFAAYACQAKAAsACwAHAAcACAAJAAsADAANAA8AEQAQABAADgAMAA0ADgAP
ABMAEwAUABQAEwAQAA4ADQAOABEAEwATABAAEAAPAA0ACwAKAAoADQANAA0ACwALAAcA
BAADAAMABAAFAAgABgADAAIA///+//v/+//7//3///8AAP7//v/7//j/9//1//f/+f/7
//v/+f/2//T/9P/z//P/8//0//j/+P/2//X/8//x//D/7//x//T/9P/0//P/8//w/+//
7f/t/+3/7//x//L/8v/y/+7/7P/s/+3/7P/u/+//8P/x//L/8P/u/+z/6v/r/+z/7f/u
/+z/7P/s/+z/6v/q/+r/6v/r/+z/7f/u/+v/6v/p/+j/6f/q/+v/7P/q/+r/6v/q/+j/
6f/p/+n/6v/q/+v/6//o/+j/5//o/+v/6//q/+r/7P/s/+z/7v/v/+//8P/w//P/9f/3
//j/9//3//b/+P/6//v//P/8//z/+v/6//n/+P/3//b/9f/2//X/9v/1//H/7//u/+z/
7P/r/+j/6P/n/+b/5//r/+r/6f/o/+j/6f/q/+n/6P/n/+b/5P/j/+P/4//j/+P/4//i
/+L/4//h/+H/4v/h/+X/5//m/+X/4//l/+r//v8fAE0AkADVAAIBKwFmAZcBmgFsASoB
6ACgAEIA2/9v//T+kf5H/vb9n/1e/UL9Vf2M/db9Jv5w/rP+9P4o/03/bP+J/6T/tv/F
/9H/3v/q//b/+/8AAAYABwAHAAkACwAMAA8AEQASABcAGAAZABoAGAAZABoAGwAeACEA
IQAhACEAIAAgAB8AHQAgACMAJAApACkAKAAnACUAJQAmACcALAAvAC8ALwAwADEAMgAz
ADIANAA2ADYANwA4ADgAOQA3ADcAOQA8AD4AQABBAEIARABEAEMAQwBEAEYARwBKAE0A
TQBOAFAATwBPAFEAUwBUAFYAVwBXAFgAWQBaAF4AYABhAGMAZABnAGgAaQBqAGkAawBt
AHEAdAB1AHUAdQB1AHUAdQB2AHUAdQB2AHUAcwBzAHIAcABrAGgAZQBlAGYAYwBeAF0A
XABYAFQAUQBJAEcARQBAAD4AOwA3ADUALgAoACQAIQAgABsAGAAXABUAEAAOAA0ACgAK
AAoACQAKAAkABgAEAAMAAgABAAAAAQABAP///f/8//z/+//+//v/+v/6//v/+//7//n/
+P/3//b/9f/0//T/9P/0//T/8v/y//P/9v/z//L/8//0//f/9v/2//f/9P/2//b/9v/6
//z/+v/6//z//P/8//3/+//7//v//f///wAAAAAAAP7///8BAAIABQAGAAcABwAGAAcA
CQALAAoACgAKAAsADQAOABAAEAAPAA8ADwAPABMAEwAUABQAFQAUABQAFQATABUAFgAV
ABUAFgAWABUAEQAQABAAEwATABMAEQARABIAEAAQABEADwAPABEADgAOABAAEAASAA8A
DwAPABEAEgASAA8ADgAPAA4ADwAPAAwADQAOAA0ADgAMAAsADAAKAAkACAAIAAwADAAK
AAkACQAJAAoACwAIAAoACQAIAAkACwAKAAsACgAJAAgACQAKAAoACQAIAAkACAAJAAsA
BgAGAAkACgALAAwADgAOAA4ADgALAAoACQAIAAwADgAQABIADwAOAA0ADAAOAA4ADgAO
ABAAEAAQABAADgAOAA4ADgARABIAEwAUABEAEAAPAA4ADwAQABEAEgAUABQAFAAUABMA
EgARABAAEgAUABYAGAAWABYAFgAWABkAGgAbABwAHwAgACEAIgAgACAAIAAgACMAJAAl
ACYAIwAiACEAIAAgACAAIAAgACAAIAAgACAAHQAaABcAFAASABIAEgASABAAEAAQABAA
DgAOAA==
         </WaveFormData>
      </LeadData>
      <LeadData>
         <LeadByteCountTotal>10000</LeadByteCountTotal>
         <LeadTimeOffset>0</LeadTimeOffset>
         <LeadSampleCountTotal>5000</LeadSampleCountTotal>
         <LeadAmplitudeUnitsPerBit>4.88</LeadAmplitudeUnitsPerBit>
         <LeadAmplitudeUnits>��V</LeadAmplitudeUnits>
         <LeadHighLimit>2147483647</LeadHighLimit>
         <LeadLowLimit>268435456</LeadLowLimit>
         <LeadID>V3</LeadID>
         <LeadOffsetFirstSample>0</LeadOffsetFirstSample>
         <FirstSampleBaseline>0</FirstSampleBaseline>
         <LeadSampleSize>2</LeadSampleSize>
         <LeadOff>FALSE</LeadOff>
         <BaselineSway>FALSE</BaselineSway>
         <ExcessiveACNoise>FALSE</ExcessiveACNoise>
         <MuscleNoise>FALSE</MuscleNoise>
         <LeadDataCRC32>893321306</LeadDataCRC32>
         <WaveFormData>
AAAAAAAAAAAAAAAAAAAAAAEAAgADAAQAAAD+//z/+v/9//7///8AAP7//P/6//j/+P/4
//j/+P/5//r/+//8//j/9v/0//L/9v/4//r//P/6//j/9v/0//T/9P/0//T/9f/2//f/
+P/1//L/8f/x//T/9//4//f/8v/x//H/8f/y//T/9v/1//f/+P/3//f/9f/z//P/9P/7
//3//v////z/+v/6//r/+f/9/wAAAgADAAQAAgADAAEA/v/8//3/AAAGAAYABwADAAAA
/v/9//3//f/6//r/+f/4//X/8v/v//H/8P/w//L/9P/4//b/7//s/+r/6v/o/+n/6//s
/+//8P/t/+v/6P/n/+f/6P/t//L/8v/y//D/7P/o/+j/7v/9/xUANgBjAI4ArQDDAOwA
IAFEAVEBWAFvAYYBgAFuAUcB9ACMACAAmP8C/3j+EP7o/fr9JP5c/pn+1v4M/zb/VP9s
/4X/mv+p/7X/wP/M/9r/5P/s//H/9//2//P/9f/0//b/+P/6//v//f////////////3/
/P/7/wEABAAFAAUABAADAAEAAwADAAMABQAEAAcACAAHAAYABwAFAAUABAAJAAwADQAN
AAgACAAKAAoACgALAAwADQARABIAEQATABMAEgARABAAFAAYABoAGgAXABYAFgAWABcA
GAAYABgAGwAdAB0AHwAgACEAIAAeACEAJgAnACcAJAAkACUAJwApACkAKAAqAC4ALwAs
AC0AKwApACsAKQAuADIAMwAzAC8ALAAqACoAJwAmACcAJgAmACUAIgAfABoAFgATABEA
EgASABAADgAIAAQA/v/9//v/+P/3//L/8//w/+7/6v/i/9//3v/f/+P/5P/l/+b/4//j
/+P/5P/l/+j/7v/x//X/9v/3//j/9v/2//b/9f/8//3//f/+//7//f/8//v/+f/7//7/
/v8AAAEAAQAAAP7//P/6//j//P/+////AAD+//z/+f/8//v/+v/9//z//P/+//7//v/6
//v/+f/5//z//v8AAAIAAAD9/////v/8//3/AAAAAAMABAAFAAYABwADAAEAAQAGAAkA
CgAMAAsACgAKAAkABwAJAA0ADwAQABEAEgATAA8ADgAMAAoADAAOABQAGAAXABUAEAAR
ABMAEQARABQAFgAXABgAFgARABAADwAOABEAFQAWABcAFQAPAA0ADAAMAAoACgAKAAwA
DgAPAA0ACQAHAAUAAgACAAcACQALAAcAAQACAAEAAAD///7//v8DAAQABAADAAAA/v/8
//n/+f/7//7/AQD+//v/+v/7//v/+v/4//j//f/+//7/+v/7//r/9//z//b/9//5//v/
+P/z//f/+P/u//D/8v/0//b/+P/3//b/9f/0//L/8v/y//L/9f/2//f/+P/0//L/8P/w
//P/9f/3//f/9f/w/+//7//t/+//8v/1//b/9v/3//b/8v/x//D/8f/2//r/+//7//v/
+v/4//j/+P/5//3/AAAEAAQABAABAAAA///9//z/AQACAAYABAABAP///P/6//v/+//7
//j/+v/4//b/8v/r/+r/7P/r/+3/7//x//X/8v/t/+r/6P/m/+b/5//p/+z/7P/s/+j/
5P/j/+L/4v/l/+n/7f/u/+z/6P/k/+L/5P/q//f/DQAqAE0AdgCXAKsA0AAGATIBQwFI
AVcBbAFqAVYBNQHwAJgANgC2/yD/lP4i/uz99v0e/lT+kf7K/gL/NP9U/2z/f/+S/5//
q/+4/8b/1v/f/+b/6v/v/+7/6//t/+z/8f/0//f/+f/7//v/+f/3//b/9f/1//X/+f/8
//3//f/7//n/9v/3//j/+f/8//z//f/+//3//P/7//n/+f/4//3/AAABAAEA/f/8//3/
/P8AAAEAAgADAAYABgAEAAUABgAEAAIAAAACAAYACAAIAAUABAAEAAQABwAIAAgACAAK
AAsACgALAAwADQAMAAoADgAUABYAFwAUABIAEQARABQAFQAVABgAHAAdABoAGwAYABcA
GgAZAB4AIgAjACMAHQAaABgAGAAaABoAHAAcABsAGQAVABEADwAMAAoACQAKAAoACAAG
AP7/+v/0//P/8v/w//D/7P/r/+j/5v/i/9z/2f/Y/9n/2//c/93/3v/c/9v/2v/a/9v/
3v/k/+f/6f/q/+v/7P/r/+z/7f/t//b/9//3//j/+P/3//b/9f/3//n//P/8//z//f/9
//z/+f/4//f/9v/7//7/AAACAP///P/4//r//P/8/wAAAAABAAIAAQAAAP3////+////
BAAGAAgACgAHAAUACAAIAAoACwAOAA4ADwAQABEAEgASAA8ADgAPABQAGQAcACAAIAAg
ACEAIQAlACkALwAzADcAOQA7AD0APgBAAEEAQgBIAEwAVABaAFwAWwBXAFkAXQBdAF8A
ZABoAGkAagBoAGgAaABoAGgAawBxAHQAdwBzAG0AawBqAGwAagBqAGoAaQBqAGoAZwBj
AGEAXwBcAF4AYwBlAGcAZABdAF0AWwBbAFsAWwBcAF4AXgBdAFsAWABWAFQAUQBSAFMA
VQBXAFMATwBNAE0ATABKAEcARgBJAEoASgBGAEcARgBDAD8AQgBDAEUARwBEAD0APwA+
ADYAOgA9AD4APwBAADwAOgA4ADYANAA0ADQANAA2ADYANgA2ADMAMAAtACoALAAuADAA
MgAwAC8ALQArACsAKQAkACMAIwAjACUAKAAmACEAGwAWABgAGQAbAB0AGgAaABsAGQAb
ABsAGgAYABgAGAAZAB0AGQAWABEADAANAA8AEQASAA0ACwAHAAYAAgABAP///P/7//v/
/P/9//T/8P/q/+T/5f/k/+f/7f/q/+j/5v/k/+f/5P/f/9z/3P/e/+D/4//g/9z/1//S
/9P/0//W/9n/1v/U/9P/0v/I/8r/zP/O/9D/0P/S/9n/6/8EACsAWAB5AJUAwgD2ABQB
EwEQAR0BMAEsAR4BAQG2AFQA5P9Y/77+Nv7Y/b792P0K/kb+gf64/uj+Dv8m/z7/Wf9y
/4X/lf+i/6z/sv+5/77/wP/D/8f/yf/Q/9T/0//U/9X/1f/X/9f/1f/T/9b/1//Z/9v/
2f/Y/9X/0f/V/9f/2P/d/9z/2//c/9r/2//c/9v/2v/g/+H/5P/m/+P/4v/f/9v/3f/g
/+X/6P/m/+X/5P/j/+T/5P/i/+P/6P/q/+z/7v/s/+z/6v/m/+j/7P/x//b/9v/0//H/
7v/x//H/7//v//P/9//5//r/9//4//X/8f/z//b/+v////3/+//4//j/+//7//f/9//5
//v/AQADAAAAAAD9//n/+v/6//v//v/6//j/+P/2//b/8//u/+n/6//q/+r/6//m/+L/
3P/W/9T/1P/S/9X/0f/M/8n/wv/D/8D/vv+6/7f/t/+5/73/u/+4/7X/sv+2/7n/vP/A
/77/wP/F/8f/yP/I/8j/yP/L/87/0f/T/9T/0f/N/8r/0P/T/9b/2f/X/9f/2P/W/9f/
1//W/9T/1//a/93/4P/f/9z/2P/U/9n/2v/a/+D/3v/c/97/3P/b/9z/2//a/93/4f/i
/+X/4//g/93/2v/c/93/4//m/+T/4//k/+L/4//k/+X/5v/s/+v/7P/v/+7/7f/q/+j/
7P/u//H/8//x//H/8//z//P/8//z//P/9f/4//r//P/4//b/+P/4//z//f/7/////v/7
//r//P/9//3//f/6//z//v8AAAIA//////z/+f/7//n/+//+//v/+P/3//b/9//4//j/
9f/1//f/+f/6//X/9f/y/+//8f/v//T/9//1//P/8f/w//L/8v/x/+//8v/0//b/9//y
/+//7f/r/+//7//x//X/8v/w/+3/7P/w//D/7//q/+//8v/z//P/8P/t/+v/6f/t/+v/
8v/2//T/8P/u/+z/6v/o/+z/7v/w//L/8P/u/+z/6v/q/+r/6v/q/+v/7P/v//P/8f/v
/+v/5f/k/+f/6//v/+3/7v/v/+3/7v/u/+z/6//u/+//8v/2//X/8//w/+3/8P/y//b/
+v/3//n/+v/6//j/+P/1//X/9//4//r////7//z/9//z//f/+P/6//3/+f/3//L/8P/u
/+z/6P/k/+b/6//t//D/6//o/+f/4P/h/+L/5P/o/+b/5f/l/+T/4//i/93/2f/d/9//
4v/m/+H/3v/e/97/4v/m/+r/7P/w//v/CwAmAFEAgAClAMEA8gAqAUoBTwFMAVkBagFi
AVABMQHiAHIA+v9y/9z+UP7y/dj97P0a/lj+mf7W/gb/Kv9C/1r/df+Q/6X/tf/E/9D/
2P/e/+L/4//l/+r/6//x//T/8//0//X/9f/3//f/9f/z//f/+f/8/////f/8//n/9f/5
//v//P8BAAAA//8AAP7/AAAAAP7//P8AAAEABAAGAAUABAABAP3//v8AAAQABgAGAAUA
BAADAAQABAACAAMABQAGAAcACAAHAAgABwAEAAUACAAMABAADwAOAAwACgANAA0ACwAL
ABAAEwAUABQAEAASABAADQAPABIAFgAbABoAGQAXABgAGQAZABUAFQAXABkAHwAhAB8A
HgAaABUAFAAUABUAGAAWABQAFAASAA4ACwAGAAEABAAEAAUABwAAAPz/9v/w/+3/7P/p
/+v/6P/k/+L/3P/Y/9T/0f/M/8z/zf/Q/9X/0v/O/8r/xv/J/83/0f/W/9T/1v/b/93/
3v/e/97/3v/i/+b/6v/t/+7/6//n/+T/6P/r/+7/8f/v/+//8P/u/+3/7f/s/+r/7P/u
//D/8v/w/+7/6//o/+v/7P/s//L/8P/u//D/7v/s/+z/6v/o/+r/7//x//X/8//w/+3/
6v/u/+//9f/4//b/9f/2//T/9P/0//T/9P/5//n/+/////7//f/6//j//P/+/wEAAwAB
AAEAAwADAAEAAQABAAEABQAIAAoADAAJAAYABwAGAAoACwAJAA0ADAAJAAgACgAKAAkA
CAAEAAUACAALAA4ACQAJAAYAAwAFAAMABQAIAAcABAADAAIAAgACAAEA/f///wEAAwAE
AP7////9//v//v/7////AQD9//v/+f/4//j/+P/3//X/9//6//3////6//f/9f/z//X/
9f/3//v/+v/4//X/9P/0//T/8//u//X/+P/5//n/9v/z//H/7//x/+//9v/6//r/9v/0
//L/8P/u//D/8v/0//b/9P/0//T/9P/x//D/8f/z//X/9//3//X/7v/t/+3/7f/w//T/
+P/5//f/9v/z//H/8f/x//P/9v/7//3//v////z/+v/6//r//P8BAAUACAAHAAYAAgAB
AAEAAAAAAAMABgAKAAgABwAEAAAA/f/7//z//f/7//z/+P/2//L/7v/w//P/8//0//f/
+P/7//j/8v/u/+v/6v/t/+//8v/0//L/8v/u/+v/7f/t/+7/8P/1//b/9v/y/+z/6P/q
//D//P8RACsAUAB5AJ4AtQDTAAYBPAFUAVsBaAGBAYgBeAFcASMBxgBiAOz/Wv/I/kj+
+P3s/Qz+Pv58/rv++P4q/07/aP+A/5P/pP+x/73/zP/c/+r/8f/2//j/+//4//X/9//2
//r//v8CAAUAAwADAAEA//8BAAEAAgADAAgACgAKAAkABQADAAAAAQAFAAcACwAMAAsA
CgAHAAQABQAFAAcACAANABAAEQARAAsACgALAAoADwARABMAFQATABIADwAPABIAEgAS
ABIAFQAYABkAGAATABIAEgASABgAGgAbABwAHQAdABsAGwAdAB8AHwAeACEAJgAnACcA
IwAiACIAIwApACsALAAwAC8ALwArACsAKwArAC8ALwAxADQANAAzAC4AKgAnACYAKQAq
AC0ALgArACcAIQAbABgAFgAVABUAFAAUABIAEAAJAAQA/f/7//v/+v/7//j/9P/w/+3/
6P/j/+H/4f/j/+X/5v/n/+j/5v/l/+T/5P/o/+z/8//3//b/9v/2//b/9P/2//j/+f8A
AAEAAQACAAEA///9//v//P///wMABAADAAMAAgAAAP///v/9//z/AQACAAIAAgD///z/
+P/6//v//P8BAAIAAgACAAAA/v/7//3//P/9/wAAAgAEAAYAAgD//wEAAAACAAUACgAM
AAsACgAJAAgACgAHAAYABwAMAA8AEAASAA4ADAALAAkADAAPABQAFwAWABUAFAATABMA
FAAUABQAFwAYAB0AIAAcABkAEwATABcAFwAZAB4AHAAbABoAFgAUABQAFAAUABcAGwAc
AB0AGQATABEAEAASABIAFAAWABQAFAATAA8ACwALAAsACgAKAA8AEQATABAACQAJAAcA
CAAJAAoADAANAAwACgAHAAUABgAHAAcABgAHAAkACwAJAAUAAwADAAUABgAGAAgACAAI
AAcAAgAFAAYABQADAAYABwAJAAsABwABAAQABAAEAAYABwAIAAkACgAGAAQAAgAAAAIA
BAAGAAgABgAGAAYABgAFAAQAAwACAAQABgAIAAoABgAEAAIAAAAEAAcACQALAAkABwAC
AAEA/////wEABAAIAAkACQAKAAcABQAEAAMABgAKAA8AEQARABEAEAAOAA4ADgAPABMA
FwAaABsAHAAYABcAFgAUABUAGQAbACAAHAAbABkAFgASABEAEQARAA8AEAAPAA4ACQAE
AAMABQAGAAgACgAMAA0ACgAFAAIAAAAAAAAAAQAFAAYABgAGAAEA/f/8//v//f8AAAQA
CAAIAAQAAAD8//z/AAAIABkANQBWAHsAoAC5ANMABAE4AVQBWwFkAXkBhAF2AVwBLQHc
AIIAFACE//D+bv4W/gT+IP5Q/or+xf4A/zj/Xv94/47/o/+y/7//y//a/+j/9P/8/wIA
BQAJAAYAAwAFAAQACQAMAA8AEQARABEADwANAA0ADQAOAA8AFQAYABkAGQAWABMADwAP
ABEAEwAXABgAFgAWABQAEgAUABMAFAAUABcAGgAbABsAFQAUABUAFAAZABsAHQAfAB8A
HgAbABsAHAAcABwAHAAeACIAJAAkAB8AHgAeAB4AIgAkACUAJgAnACcAJQAlACUAJwAn
ACYAKQAuAC8ALwAtACwALAAtADIAMwAzADYANwA3ADMAMwAxADEANQA1ADkAPAA8ADsA
NgAyAC8ALgAwADAAMgAyADAALQAoACMAIAAeAB0AHQAcABwAGgAYABEADAAFAAMAAwAC
AAMAAAD8//j/9f/w/+v/6f/p/+v/7f/u/+//8P/s/+v/6v/q/+z/8P/3//v//P/8//z/
/P/6//z//v///wcABwAGAAYABAADAAIAAQADAAUACAAIAAcABwAGAAQAAgACAAIAAgAH
AAgACAAIAAUAAgD+/wAAAQACAAcACAAIAAgABgAEAAEAAwACAAMABgAIAAoADAAIAAUA
BwAGAAcACQANAA4ADgAOAA4ADgAOAAsACgALABAAEwAUABYAEwASABIAEQATABUAGQAb
ABkAGQAZABkAFwAYABgAGAAaABwAIgAmACQAIQAbABsAHgAdAB4AIgAjACMAIwAgABwA
HAAcABwAHwAjACQAJQAhABsAGQAYABsAGgAbABwAHAAcABsAFwATABMAEwASABMAFwAY
ABkAFgAPAA8ADQAPAA8ADwAQABAAEAAPAA0ACgAKAAoACQAKAAsADQAPAAwABwAEAAMA
BgAGAAUABgAIAAgABwACAAQABAACAP//AgADAAUABwAEAP3////+//z/AAABAAIAAwAE
AAAA/v/8//r/+//8//3//v/8//z//P/8//n/+P/3//b/+P/6//z//v/8//r/+P/2//n/
+v/7//z/+//8//7///////3/+f/y//X/+f/9/wMAAAD///v/9v/6//r/+//9////AQAE
AAgABQADAAEA/v8AAAQACAANAAwADAALAAgADAALAA0ADwAOAA4AEQASABMADgAKAAUA
CAAKAA0AEQANAAYAAgD8//3/+v/3//j/+//7//z//f/6//v/9v/v//L/9P/4//z/+f/3
//T/8P/y//D/7//x//H/8v/0//f/7P/u//D/8v/0//j/+P/6/wEADwAmAEsAeACfALsA
4gAYAUABTQFIAU8BZAFqAV4BSwEQAa4AQgDA/yb/lP4i/vD9+v0g/lr+mf7Q/gb/MP9O
/2b/ff+U/6v/v//O/9r/4v/n/+z/7v/x//b/9//9/wAAAQACAAMAAwADAAMAAQD//wUA
BwAKAA0ADQAMAAkABQAJAAsADAARABAADwAQAA4ADAAMAAoACAANAA8AEwAWABUAFAAR
AA0ADwASABcAGgAYABcAFgAVABcAFgATABMAGAAaABwAHgAaABoAGAAUABcAGgAeACIA
IwAiACAAHgAfAB8AHQAdACIAJQAmACYAJAAmACQAIQAkACYAKQAtAC4ALQArACwALwAv
ACsAKwAuAC8ANAA1ADIAMgAvACsALAAsAC0AMAAtACwALQAsACoAJwAiAB0AHgAeAB8A
IQAcABgAEgAMAAoACgAIAAsACAAEAAIA/P/6//b/8//u/+3/7f/v//P/7//s/+n/5v/q
/+3/8P/0//P/9P/4//n/+P/4//j/+P/8/wAABAAHAAoABwADAAAABQAHAAkACwAIAAkA
CwAKAAkACQAIAAYACAAKAAwADgANAAoABgACAAUABgAGAAwACQAIAAsACgAIAAgABgAE
AAcACwAMAA8ADAAKAAgABgAIAAkADwASAA8ADwARABAAEAAQABAAEAAVABUAFwAbABoA
GQAWABQAGAAaAB0AHwAcAB0AIAAhACAAHwAeAB0AIQAkACYAKAAkACIAJAAkACYAJwAl
ACkAKgAnACYAKAAoACcAJgAiACQAJgAoACoAJwAnACQAIQAjACEAIwAmACUAIgAhACAA
IAAgAB8AGwAdAB8AIQAiAB0AHQAaABcAGgAXABsAHQAaABkAGAAYABcAFgAUABEAFAAW
ABgAGQATABEAEAAPABEAEQATABcAFgAUABEAEAARABAADgAIAA4AEgAUABUAEgAPAA0A
CwANAAsAEgAWABAADAALAAoACQAIAAoADAAOABAADwAOAA0ADAAKAAoACgAKAA0ADgAP
ABAADAAKAAgABgAHAAoADgARABEADwALAAQABAAFAAYACQAOABEAEQAQAA0ACgAIAAcA
CgANABEAFgAWABUAFAASABIAEgASABMAGQAcAB4AHgAbABcAFgAVABgAGgAfACIAJAAg
AB0AGQAXABYAFgAXABgAFgAXABYAEQAMAAcABgAKAAsADQAPAA0ADwALAAUABQAEAAUA
BgAHAAkACgAKAAgAAgD9//v//v8CAAcADQAMAAgABAAAAAAAAAAEAAwAGQApAEIAYwCK
AK8AywDqACIBWAFzAXQBewGMAY4BfAFjATAB0ABgAOz/Xv/K/kr+Av70/RD+Qv6F/sz+
Cv88/1r/cP+F/5z/r//B/9T/5v/2//z/AgAFAAkABwAFAAgACAANABIAFwAbABkAFwAT
AA8AEgATABUAFwAaABwAHAAbABgAFwAVABcAGgAdACIAJAAhACAAHQAaAB4AHwAiACQA
JAAmACYAJQAgACAAIgAiACcAKQArAC0AKgAoACQAIwApACoAKwAsAC4AMAAwAC4AKwAq
ACoAKgAwADIAMwA0ADQAMwAwAC8AMgA1ADYANgA4ADwAPAA7ADkAOAA4ADkAPQA/AEAA
RABEAEMAPgA9AD4APwBEAEUARQBIAEgARwBBAD4APAA8AD4AQABEAEYAQgA9ADYALwAv
AC4ALgAvACsAKgAnACQAHAAYABIAEQARABAAEQAOAAoABAD///j/9P/z//T/9//3//b/
9f/0//D/7//u/+7/8//4/wAABQADAAIAAQAAAAMABgAJAAsADwAPAA4ADgAOAA0ADAAL
AA0AEQAWABgAFQATABAADAANAA4ADwAQABQAFAATABIADwAMAAgACgAMAA4AFAAWABIA
EAAMAAgACQANAA4AEQASABIAEgASABAADQAPAA4AEAATABgAGgAXABYAFQAUABkAFwAX
ABkAGwAdAB0AHgAbABoAGgAZABsAHwAlACkAJQAjACEAHwAgACIAIwAkACYAJgAqACwA
KQAnACIAIwAnACcAKQAuACsAKQAnACIAIwAkACUAJgAmACkAKQApACUAHwAdABwAIAAg
ACIAJAAhACAAHgAZABgAGQAaABoAGgAdAB0AHQAZABMAFAATABYAFwAYABoAGgAYABUA
EQARABIAEwATABEAEQASABMAEAANAAwADQAPABAAEAASABIAEAANAAYADAAOAA4ADQAN
AA0ADgAPAAwABwALAAwADgASABAAEAAQABAADgAMAAoACAAKAAwADgAQAA0ADAALAAoA
DAAMAAwADAAOAA4ADgAOAAsACgAJAAoADQAPABEAEQANAAgABwAHAAkACwAOABEAEwAS
ABIAEAAOAA0ADAANABEAFgAYABkAGAAWABMAEgATABUAGgAeACAAIAAgAB0AHAAbABkA
GAAcAB4AIwAiACAAHQAZABYAFwAXABcAFAAUABIAEAAMAAYABgAJAAkADAANAA4AEQAM
AAcABAACAAQABAAFAAcACAAIAAgABAD///////8AAAQABwAKAAoABgACAAAAAAACAA4A
IwA/AGQAjQCwAMkA5wAcAUwBYgFnAXYBjQGUAYIBaAEtAdAAbgD2/17/zP5Q/gj+Av4k
/lj+lP7R/gz/QP9k/3z/kv+n/7j/xf/R/97/7v/6/wIACAALAA8ADQAJAAoACAANABAA
EwAVABUAFQATABEAEQARABIAEwAXABoAGwAbABkAFwAUABUAGAAZABwAHAAcABwAGgAY
ABgAFwAYABgAHQAgACEAIQAdABwAHQAcACAAIQAiACMAJQAkACEAIQAjACIAIQAgACIA
JgAoACgAIwAiACIAIgAnACgAKAAoACoAKwAqACsAKwAtAC0ALAAuADQANgA3ADMAMgAy
ADMAOAA5ADkAPAA/AD8AOwA7ADoAOQA8ADsAQABEAEUARQBAADwAOQA4ADkAOgA9AD4A
OgA3ADIALQArACgAJgAlACQAJAAiACAAGQAUAA0ACwALAAoACwAIAAQAAAD9//j/8f/v
/+//8f/1//b/9//4//b/9f/0//T/9//6/wAAAwAEAAQABAAEAAMABAAFAAUADAANAA0A
DgANAAsACQAHAAgACwAPABAADwAPAA4ADAALAAoACQAIAAsADAAMAAwACQAGAAIABAAG
AAYACgAKAAgACAAGAAQAAwAFAAQABQAJAAoACwAMAAgABQAHAAYACAAJAAwADAAMAAwA
DAAMAAwACQAIAAkADgARABIAFAAQAA4ADQALAA0ADwATABUAFwAXABcAFwAWABYAFQAU
ABYAGAAeACIAHgAbABUAFQAYABcAGAAcABsAGwAbABgAFAAUABQAFAAVABkAGgAbABgA
EQAOAAwADwAOAA8AEAARABIAEgAPAAsACwALAAoACgAPABEAEwAQAAkACQAHAAkACQAJ
AAoACgAKAAkABwAEAAQABAADAAQABQAHAAkABgADAAIAAwAEAAQAAwAEAAYABgAFAAAA
AgACAAAA/f///wEABAAHAAUA//8CAAIA/v8AAAMABAAFAAYAAgAAAP7//P///wAAAQAC
AAAAAAAAAAAA/f/8//v/+v/8//7/AAACAP7//P/6//j/+v/8//7/AAAAAAAAAAAAAP//
///+//3/AAABAP//AQD+//3//v8AAAMAAwACAAIAAwADAAQABQAEAAYACQAJAA0ADwAQ
ABAADwAOAA4AEQAWABgAGAAYABgAGQAaABoAFwAZABkAHAAcAB0AHQAcABgAFwAXABcA
FgAWABQAEgAQAA4AEAAVABIAEgASABIAGAAWABIAEAAOAA4ADgAPAA8AEAAQABAADgAN
AA8AEQAQABAAEQASABYAGgAYABYAFAAUABYAIQA5AFwAiQC0ANMA7QAYAUoBZgFpAWwB
gQGUAZABfAFTAQIBogAwAKL/EP+O/jb+Iv4+/m7+qP7h/hT/TP92/5T/rv/H/97/7f/3
/wIADAAWACAAKAAtADMANwA3ADwAPgA/AEIARQBHAEoATQBOAE8ATwBNAEwASwBNAE4A
TQBLAEoASQBHAEkARwBFAEUAQgBGAEgASABIAEkASQBLAEwAUgBWAFgAWQBZAFwAYQBk
AGMAYwBjAGMAZwBqAGsAbwByAHIAcgByAHUAeAB5AHgAdwB4AHoAfAB8AHoAdwB0AHcA
eQB5AHsAewB7AHkAdgB3AHwAfQB9AH0AfgCAAIMAgwCBAH4AfgCCAIUAhACHAIUAhQCJ
AIkAiwCOAI4AjQCLAIoAigCMAIoAiACIAIYAhgCFAIIAfwB7AHgAdgB1AHMAcgBvAGwA
aQBmAGEAYQBdAFgAVQBOAE0ASgBIAEQAPQA5ADcANwA1ADQAMwAyADMAMwAzADQAMQAy
ADYANwA7ADwAPQA+ADwAPAA8ADsAQQBBAEAAQABCAEMARABFAEMAQwBEAEIAQwBFAEYA
RgBCAD4AOgA2ADcANgA0ADIAMAAuACsALgAoACQAJAAgAB8AIAAfAB4AGgAbABkAGQAa
ABoAGgAaABoAGQAdAB4AGgAZABoAGAAaABwAHgAgACAAHQAcAB0AIAAjACQAJgAoACoA
LQAvAC4ALwAyADMANgA5ADwAPwA9ADwAOgA4ADgAOAA8AD4AQQBBAD4AQQBCAD8APgBA
AEQARwBKAEoARwBGAEUARABGAEkASQBJAEoARwBIAEoARwBEAEMAQgBHAEoATABLAEcA
RQBDAEAAQABFAEcASQBJAEUASABJAEQAQQA+ADwAQQBCAEIAQQA8ADoAOAA1ADQAMwAz
ADMAMgAvAC4ALwAsACgAIwAgACQAJgAnACQAJQAmACUAIwAlACcAKgAtADAALQAzADYA
LAAsAC8AMAAxADIANAA0ADQANAAyADAALgAsADAAMgA0ADYAMgAwAC4ALAAqACoAKgAq
ACgAKAAoACgAJAAiACAAHgAhACIAIwAkACEAHgAbABgAGQAaABsAHAAeAB4AHgAeABwA
GgAYABYAGQAcAB8AIgAhACAAHwAeAB8AIAAhACIAIwAkACUAJgAjACIAIQAgACQAJgAo
ACoAKAAmACQAIgAiACIAIgAiACAAIAAgACAAGwAWABEADAAMAAwADAAMAAkACAAHAAYA
AwACAA==
         </WaveFormData>
      </LeadData>
      <LeadData>
         <LeadByteCountTotal>10000</LeadByteCountTotal>
         <LeadTimeOffset>0</LeadTimeOffset>
         <LeadSampleCountTotal>5000</LeadSampleCountTotal>
         <LeadAmplitudeUnitsPerBit>4.88</LeadAmplitudeUnitsPerBit>
         <LeadAmplitudeUnits>��V</LeadAmplitudeUnits>
         <LeadHighLimit>2147483647</LeadHighLimit>
         <LeadLowLimit>268435456</LeadLowLimit>
         <LeadID>V4</LeadID>
         <LeadOffsetFirstSample>0</LeadOffsetFirstSample>
         <FirstSampleBaseline>0</FirstSampleBaseline>
         <LeadSampleSize>2</LeadSampleSize>
         <LeadOff>FALSE</LeadOff>
         <BaselineSway>FALSE</BaselineSway>
         <ExcessiveACNoise>FALSE</ExcessiveACNoise>
         <MuscleNoise>FALSE</MuscleNoise>
         <LeadDataCRC32>1194115456</LeadDataCRC32>
         <WaveFormData>
CgAKAAoACgAIAAgACAAIAAsADAANAA4ACwAIAAUAAgAEAAYACAAKAAgABgAEAAIAAwAE
AAUABgAIAAgACAAIAAYABAACAAAAAgAEAAYACAAFAAQAAwACAAAAAAAAAAAAAwAEAAUA
BgADAAAA/f/8////BQAFAAUAAgD///7//v/8//7/AQABAAQABAAFAAQAAgABAP//AQAE
AAgACQAKAAYABQAFAAUABQAHAAkADAAOAA8ADAANAAoACQAJAAgADQAQABUAFQATAA0A
CwAKAAgACAAHAAcACgAIAAUAAQD///7//f/8//7/AwADAAUA///8//n/+P/2//f/9//5
//r/+//6//n/9//1//T/9v/5//3///////z/+P/z//P/9v/+/wsAHAAwAEcAWQBpAIoA
vADqABIBQAGDAcUB9wEfAj0CMALwAXcBygATAGj/6v63/rb+xf7f/gL/Kv9S/2z/fv+Q
/6L/sf+4/8D/x//R/93/5//r/+z/8P/u/+7/7v/u/+//8f/y//H/8v/0//b/9v/0//P/
8//z//b/9//4//n/9//3//f/9//1//f/+f/5//r/+//6//r/+P/3//b/9P/6//z//v8A
APz/+//3//b/9f/2//r/+v/6//z//f////r/+v/5//j//f/+////AAD8//v/9//2//j/
+f/6//z////+//7////8//r/+v/6//3///8BAAIA//////7//v////7/AAABAAMABAAE
AAUAAwABAP////8EAAUABgAEAAEAAAD9//3//P/7//r/+f/7//j/+f/5//H/7v/s/+r/
6//s/+r/6v/l/+H/4f/f/93/3P/a/9j/2f/Z/9n/1//S/9D/zv/P/9X/1//Z/9v/2//d
/93/3//h/+X/6v/s/+//8v/0//j/9P/1//f/9v/6//3///8AAPz//P/9/////f/+//3/
/P8AAAEAAgAEAAIA///9//r//v8AAAIAAwABAP///v/9//7//f/7//r//v8AAAAAAAD6
//v/+v/4//v///8BAAAA/f/8//z//P8AAPz//v/9//7/AAAAAAIAAgABAP///P8AAAMA
BQAHAAUABAAGAAUABAAGAAYABgAKAAwADwATAA4ACwAKAAkADAAPABEAFAASABIAEQAO
AA4AEQARABEAEwAUABUAFgATABEAEAAQABQAFQATABUAFAATABIAEAAPAA8ADgANABAA
DwAQABEADgALAAkACAAKAAwADAAOAAsACgAIAAUABgAFAAQABQAHAAkACQALAAYAAwAA
AAEAAwAEAAUABQAEAAMAAgABAP//AQD/////AgADAAMAAwABAP///f/8/wAAAgAEAAYA
AwACAAIAAQD5//z/AAACAAQABgAFAAQAAwACAAAAAAAAAAAAAwAEAAUABgACAAAA/v/8
/wEAAwAIAAcAAwABAP/////+//7/AAADAAQABQAFAAYAAQAAAAAA//8EAAcACwAMAAoA
CAAHAAcABwAJAAsADQARABMAFAARAA4ADgAOAA8AEQATABUAGQAVABQADwAOABAADgAO
AA0ADwAPAAwACAACAAEAAQABAAMABAAIAAcABwACAAAA/v/8//z//f/9/wIAAQACAAEA
/f/7//n/+P/9////AgABAAEA/v/6//f/9//6/wIADwAgADAAQQBRAF8AegCoANwABAEq
AV0BnQHLAekBBQICAtoBfwHmADcAkP8G/8H+uv7J/uX+CP8u/1T/dv+K/5j/pP+v/7j/
vv/J/9f/4//r/+//8P/0//P/8v/x//D/9P/3//n/+f/5//r/+//6//j/9//3//f/+f/7
//3////9//v/+f/3//n/+//9//3//v////7//v/8//v/+v/4//7/AAACAAQAAQD///r/
+P/7//z/AAAAAP//AAAAAAEA/P/8//v/+v/+/wAAAgAEAAIAAQD9//z//v///wAAAgAD
AAIAAgADAAAA/v/+//7/AwAFAAcACAAFAAMAAAD+/wIAAgAFAAcACAAIAAcABwAEAAMA
AgADAAcACQALAAoABgAEAAAA//8AAAEAAgADAAUAAAD///3/9v/0//P/8v/z//T/8v/y
/+z/5//m/+P/4v/i/+H/4P/e/93/3P/Z/9X/1P/T/9X/3P/d/97/3//c/93/3P/d/97/
4//p/+z/8P/y//P/9v/y//P/9f/0//n//f8AAAIA/v/8//v/+//8//7//v/+////////
/wAA/v/9//3//P8AAAIABAAFAAAA/f/7//n//P/9//3//v///wAA///+//n/+//7//r/
/f8BAAMAAgD+//z/+//6/////P////////8AAP//AAD//////v/8/wAAAwAFAAcABAAC
AAMAAQAEAAYABgAGAAgACAAJAAsACQAHAAcABwAJAAsADAAOAAwADAALAAgADAAPAA8A
DwAPABAAEQASAA8ADQAMAAwAEAARAA8AEQAOAA0ADAAKAAwADQANAA0ADgANAA4ADwAK
AAcABQAEAAcACgALAA4ACQAIAAYAAwAFAAUABQAHAAYABwAGAAcABQADAAEAAwAFAAYA
BwAHAAQAAwACAAEAAwAFAAMAAwAGAAcABwAHAAMAAQD///7/AgAEAAYACAAEAAIAAQD/
//3/AAACAAQABgAIAAYABAACAAAAAgACAAIAAgADAAQABQAGAAIAAAD+//z///8CAAUA
CAAFAAQAAgADAAMAAQD///3///8CAAQACAAIAAUAAgD+/wMABAAHAAsACAAJAAgACAAJ
AAoACQAJAAsADQARABUAEgASABAADQANABEAFgAbABkAGAAXABYAGwAZABgAEwAVABYA
FQAWABEADQAJAAIAAgABAAUACgAHAAYABAAFAAUABQAAAP7///8AAAEAAwD/////+//5
//z//f8AAAMAAQACAAAA///5//v//v8EAAcABQACAAQADQAaACwARQBbAHEAlADGAOwA
BgEoAV0BlQG/AeUBAwL2AboBRQGgAPH/UP/c/rX+vv7X/vf+Gv88/1z/dP+A/47/ov+3
/8j/1P/d/+P/5//s/+3/6//s/+//8v/1//j/+P/5//n/9//3//j/+f/4//n/+//+/wEA
/v/7//j/9f/5//v//f////7///8AAP///f/9//v/+v/8////AgAEAAIAAAD+//z///8B
AAAAAgD///7/AAD+////AAAAAAEA//8CAAQABgAFAAIA///8/wAAAwADAAYABAADAAIA
AgAEAAIAAQABAAMABAAHAAoABwAFAAMAAAADAAUABgAIAAgABgAHAAcABwAGAAQAAwAF
AAcACQANAAwACQAGAAAABAAGAAYACQAGAAUABAADAAMA/v/9//v/+f/6//z//v/4//T/
7f/o/+r/6f/s/+3/6v/o/+X/4v/h/9//3f/Z/9v/3P/d/+H/4P/d/9r/1//a/9//4v/n
/+j/6//v//D/8v/0//X/+P/5//3/AgAEAAIAAQD///z///8CAAYACwAJAAoACQAIAAYA
BQAEAAQABwAJAAwADgAKAAgABgADAAYABwAJAAsACwAJAAYABAAGAAYABAACAAMABwAJ
AAoABgAFAAIA/P8AAAIABQAIAAkABAAFAAMAAwAEAAMABAAIAAsADQAOAAsACQAGAAMA
BQAIAA4AEQAQABAADgAMAA4ADgAPABEAFAAVABgAGwAYABUAEQAOABIAFgAZABoAGgAb
ABkAFwAWABYAFgAWABcAGQAcACAAHAAZABMAEQAVABcAGQAaABgAFwAVABMAFQATABMA
EwATABMAFAAWABIAEAAMAAoADQAQABIAEwATABEADwAPAAsACwAJAAkACwANAA8AFQAR
AA4ACwAHAAkACwANAA8ADQANAAkABwAIAAkACQAJAAsACwALAAwACAAGAAQAAgADAAYA
CgANAA8ACgAGAAQAAgAAAAQABgAIAAoACQAIAAcABgAGAAYABgAGAAYABgAGAAgABQAH
AAMA//8BAAMABwAMAAcABgAGAAMABAAEAAUABAAIAAsADQATAA8ADgAKAAYACAALAA8A
EwASABMAFAAWABYAFQAQAA8AEwAXABwAIAAbABgAFwARABQAEwAWABoAFAASAA8ADQAP
AAwACAADAAUACAALAA4ACAAHAAEA/f/8//7/AAAEAAAA///9//3//f/9//v/+f/9////
AgAIAP3/+f/7//3/AAAEAAUABQAGAAoAEQAaAC4ARQBfAHkApADYAAQBIgFEAX0BuwHn
ARECNwIuAuABVQGkAOv/Qv/Q/qv+sP7B/uX+Dv84/1r/bv94/4b/mv+x/8T/zv/V/+H/
5//r/+3/7P/u//H/9P/3//r/+f/7//z/+//4//j/+P/2//n//f8CAAcAAgD///z/+f/+
/wEABAAHAAIAAQAAAP3/AAABAAAAAAADAAUABwAIAAcABAABAP7/AQADAAIABAAEAAQA
BwAGAAQABAADAAMAAgAGAAkADAALAAgABQACAAUABwAGAAgABwAHAAcACAAKAAgABwAH
AAcACAALAA4ADAAJAAYAAgAEAAcACQAMAAwACgALAAsACwAKAAgABwALAA0ADwATABEA
DQAJAAIABgAIAAgACwAJAAcABQADAAEA/P/7//n/9//4//r//P/4//T/7f/o/+n/5//p
/+n/5v/k/+H/3v/b/9n/1//T/9X/2P/b/+H/4f/d/9n/1f/Z/9//4//p/+r/7f/x//L/
8//0//T/9v/4//3/AwAGAAQAAwABAP7/AAACAAUACQAHAAgABwAGAAYABQAEAAQABgAH
AAkACgAGAAQAAgD//wEAAwAGAAkACQAHAAQAAgAAAAAA/v/8//z/AQAEAAYABAADAAAA
+v/+/wAAAwAGAAcAAgADAAEAAgACAAAAAAAGAAkACwAMAAgABwAFAAMABwAKABAAEwAS
ABIAEAAOABAAEAARABMAFgAXABoAHQAZABcAFAASABcAGgAcABwAHQAfAB4AHQAaABoA
GgAaABoAGwAdACAAHgAbABUAEwAXABkAGwAcABkAGQAYABcAFwAVABUAFQAXABcAGAAa
ABUAEgANAAoADQAQABIAEwATABEADwAPAA0ADQALAAsADgAPABAAFQAQAAwACAADAAcA
CQALAA0ACgALAAgABwAFAAUABAADAAcACQALAA4ACwAIAAUAAgADAAYACgANAA0ACAAF
AAQAAwACAAQABgAIAAoABwAGAAUABAADAAIAAQACAAYACwAKAAkABQABAP///v8BAAQA
CAAJAAcABgAGAAQABAAFAAUACQANABAAEAAQAA0ACwAKAAkADgARABQAGAAYABcAEgAR
ABIAEwAVABYAGQAaAB0AGwAZABMAEQAQABAAEAAPAA8ADwAMAAgAAwABAAIAAwAEAAYA
CQAHAAcA///8//n/+P/7//3//v8BAP3//f/7//n/9//3//j//P8BAAMAAQD///j/9P/1
//n//v8KABkAKAA6AEsAWwBxAJ4A1AAAASgBYAGjAdsBAwInAjMCEgK8ASkBdgDD/yb/
yP6v/rj+z/7x/hj/QP9k/3z/jP+a/6j/sf+4/8D/zf/b/+f/7P/v/+//8v/w/+7/7P/q
/+//8//2//f/9P/0//T/8v/y//P/9f/3//n/+f/5//n/9//1//P/8f/z//f/+//9//z/
+//4//b/9P/1//b/9v/7//z//f/+//v/+f/0//L/9v/4//3//v/7//r/+P/3//T/9v/3
//j//f/+////AAD9//v/9v/0//n/+//9/wAAAAD+//3//f/6//r//P/+/wAAAQACAAIA
/v/9//v/+v///wAABAAHAAUABAACAAEA////////AQAEAAUABgAEAAEA/v/5//f/+f/7
//3////+//j/9v/z/+3/7P/s/+z/7v/u/+v/6v/l/9//3f/Z/9v/3P/c/9z/2f/X/9X/
0f/O/87/zv/R/9b/1//Y/9n/2P/Z/9j/2f/f/+X/7P/w/+//8P/w//L/8P/z//f/+P/9
////AAAAAPv/+v/6//v///8CAAMABAACAAEAAAAAAP7//f/9//z//v8AAAIAAwD+//v/
+f/3//v//f/+/wAAAAAAAP7//P/5//v/+//6//3/AQADAAIA///8//r/+P8AAP7/AgAD
AAEAAAD9//z//P/9//3//P8AAAMABQAHAAQAAgADAAEABQAIAAkACgAIAAgACQALAAgA
BwAIAAkACwANAA4AEAAOAAwACQAEAAgADQAPABEADgAOAA4ADgAKAAkACQAKAA0ADQAK
AAsACQAHAAUAAgAFAAcACAAJAAgABQAEAAMAAQD///7//v8AAAIAAgAEAAAA/v/7//f/
/P/9//7/AQD9//3/+//7//r/+f/4//v/+//8//3//f/7//n/9//1//j/+//6//v/+f/5
//j/9//1//X/9f/2//j/+v/8//7/+P/2//X/8//1//j/+f/6//v//P/6//j/9v/0//b/
+P/6//z/+//6//n/+P/1//T/8//y//b/+P/6//z/+f/2//P/8P/z//b/+P/9//n/9//1
//P/8f/y//L/9P/4//n/+v/6//j/9P/y//H/8//5//3/AgAAAAAA/v/9//v/+//9////
AgAGAAgACQAEAAMAAwADAAYACAAKAAwADwANAAwABwAGAAYABAAEAAUABQAFAAIA/f/3
//b/9v/6//z//f8BAP3//f/4//b/8v/y//L/8//2//n/+P/5//T/8f/w/+//8//4//r/
/f////v/9v/y//H/8//4/wIAEQAiADIAQwBRAGMAigC6AOYACgE4AXcBrQHRAe8B/QHo
AaoBLwGEANn/PP/S/rP+uv7P/u/+Ev86/2D/ev+K/5j/pP+t/7b/vv/J/9X/4f/q/+3/
7f/w/+3/7P/r/+r/7f/x//T/9f/0//T/9P/y//H/8f/y//P/9f/3//n/+//3//X/8//x
//L/9f/4//n/+f/5//f/9v/0//X/9v/2//n/+v/7//z/+f/3//L/8P/0//b/+//8//j/
+P/3//f/8v/0//X/9v/7//z//f/+//r/+f/1//T/+f/7//3/AAAAAP7//f/9//v/+v/7
//z/AAABAAIAAgD+//3/+//6//3//v8CAAUAAwACAAAA///+//3//P/9/wEAAwAFAAQA
AQD+//n/9//4//n/+v/7//3/+P/3//X/8P/u/+3/7P/t/+7/7P/s/+b/4f/g/93/3f/e
/97/3v/d/9v/2f/V/9P/0v/R/9P/2P/Z/9r/2//Y/9n/2P/Z/93/4//q/+7/7//w//D/
8v/v//H/9P/0//r//f///wAA+//6//r/+////wIAAwAEAAQAAwACAAIAAAD//////v8A
AAIABAAFAAIA///9//v//v//////AAACAAIAAAD+//n/+//7//r//f8BAAMAAgAAAP7/
/f/8/wMAAAADAAMABAAEAAIAAgABAAEAAAD+/wIABQAHAAkABgAEAAUAAwAFAAgACQAK
AAwADAANAA8ADQALAAsACwAPABEAEgAUABIAEgARAA4AEQAVABYAFwAYABgAGAAYABQA
EwATABQAGAAZABcAGQAXABUAEwAQABMAFQAWABcAFQATABMAEwARAA8ADgAOABAAEgAS
ABQADwAOAAwACQAMAA0ADgARAA8ADwANAA0ACgAJAAgACwALAAwADQANAAsACQAHAAUA
CAALAAoACwALAAsACgAJAAgABwAGAAYACAAKAAwADgAIAAYABQADAAMABgAJAAoACwAM
AAoACAAGAAQABQAGAAcACAAGAAYABgAGAAMAAgABAAAAAgAEAAYACAAEAAIAAAD+/wEA
AgADAAQABAAEAAYABwAHAAMA///7//7/AQAFAAgABgAFAAEA/f///wIAAwAGAAUABQAJ
AAsADAAKAAgABAAHAAsADwAVABMAEQAQAA0ADwANAA8AEgAVABcAGAAZABYAFwATABAA
EQAUABgAGgAUAA8ACwAHAAYABAABAAMABgAHAAgACAAHAAMAAQD6//z//v8CAAYABAAB
AAAA+//8//v/+v/7//v//P8AAAEA9//5//3//v8CAAUAAwAAAAIACQASACQAOwBTAGkA
iAC4AOYABAEeAUcBgQGzAdsB/wEGAtoBdwHeAC0AgP/0/rX+sv7D/uP+Bv8q/0z/aP94
/4b/lv+p/7j/xv/V/93/4//o/+n/5//o/+3/8P/z//b/9f/3//j/9//0//T/9P/y//T/
9//7////+//5//f/9f/5//v//f////3//f/9//v/+//7//n/+P/7//3///8AAP7//P/6
//j/+f/7//r//P/6//r//f/8//j/+P/3//f/9//8/wAABAABAP7/+//4//r//f/9/wAA
AAD///7//v/+//z/+//7//7/AAAEAAgABAABAP7/+v/+/wEAAwAGAAQAAgADAAMAAQAA
AP7//f///wEAAwAHAAUAAwABAPz//v8AAAAAAwABAP///f/7//v/9v/1//P/8v/y//P/
9P/w/+z/5f/g/+H/4f/l/+f/4f/e/9r/1v/V/9P/0f/N/8//0v/V/9v/2f/V/9H/zf/S
/9f/2v/f/+D/4//n/+j/6f/q/+r/7P/u//P/+f/8//v/+//6//j/+//+/wIABwAFAAYA
BQAEAAQAAwACAAIABQAHAAoADAAIAAYABAABAAQABQAHAAkACgAJAAcABgAIAAgABgAE
AAMABwAJAAoABgAFAAIA/P8AAAIABQAIAAsABgAHAAUAAgACAAAAAAAFAAkADAAOAAoA
CQAHAAUABwAKABAAEwARABIAEQAQABAAEAARABMAFgAXABoAHQAZABcAFAASABYAGgAd
AB4AHQAfAB4AHQAaABoAGgAaABsAHQAgACQAIQAdABYAEwAWABkAHAAeABsAGwAaABkA
FwAVABUAFQAXABcAGAAaABYAFAAQAA4AEAASABMAEwAUABMAEgATABAADwAMAAsADgAP
ABAAFQAQAA4ADAAJAAsADQAPABEADgAPAAwACwAJAAkACAAHAAsADQAPABIADQAKAAcA
BAAGAAgACwANAAsACAAHAAYABQAEAAcACAAJAAoACAAIAAgACAAIAAgACAAIAAoACgAK
AAoABwAGAAUABAAGAAgADAAPAA8ACwAHAAMAAwADAAQABAAHAAsADAANAAoACAAEAAIA
BwAJAA8AEwAUABIAEAAMAAsACwALAA0AEAATABcAGQAVAA8ADQAMAA8AEwAWABkAGQAb
ABgAFgASABIAEwASABIAEQARABEADAAGAP///f8AAAMABgAIAAcAAwABAPr/+v/4//j/
+P/6//v//v/9//n/9f/x/+//9P/4////AwD///n/9//2//b/9//7/wIACAANABgAJAAz
AEcAWQB2AKgA4gAMATABYQGhAdMB+QEhAjQCEgKxARoBZQCu/xD/uf6g/qP+u/7m/hT/
QP9k/3b/gv+O/5n/pv+2/8X/0//j/+r/7f/t//D/7f/s/+v/6v/u//P/9//5//f/9v/1
//L/9P/1//f/+f/7//v/+//7//n/9//1//P/9//7////AQD+//3/+v/4//n/+//9//7/
AgACAAIAAgAAAP//+//6//3/AAAGAAgABAACAP///f/9/wAAAgAEAAYABgAGAAYAAgAB
AP3//P8AAAMABgAKAAgABAABAP////8AAAMABgAHAAcABwAGAAMAAwACAAIABwAIAAwA
DwANAAoABgADAAQABQAGAAkADQANAA0ACgAGAAQAAAD//wEAAwAFAAcABQD+//v/9//1
//T/9P/0//X/9P/w/+7/6v/l/+T/4f/j/+T/5P/k/97/2//Y/9P/0v/S/9L/1f/Z/9n/
2f/Z/9j/2f/Y/9n/3//l/+z/8P/w//D/7//w//H/9f/6//z/AQADAAQABAAAAAAAAQAD
AAYACgAMAA4ADQALAAkACAAJAAkACgAKAAsADAANAA0ACAAFAAMAAQAFAAcACAAKAAgA
BgACAP7//f8BAAMABAAHAAkACQAGAAIAAAD///7/BQAEAAkACwAHAAYAAwACAAcACQAK
AAoACwANAA4ADwALAAoADAALABAAFAAWABgAFQAUABQAFQAVABUAFwAZABoAGwAbABwA
GgAaABkAFgAaAB8AIQAjAB8AHgAdABwAHQAdAB4AIAAiACEAHQAdABoAGQAYABYAGAAb
AB0AHwAdABkAFwAVABYAFQAVABYAFwAYABcAGAAUABIADwALABEAEwAVABkAFQATAA8A
DQAPAA8ADwATABMAEgARAA8ADAALAAoACQANABEAEQATABEADwAMAAkACgALAAwADgAP
ABAAEQASAA4ADAALAAkADwAUABIAEgASABIAEAAOAAwACgAMAA4AEAASABAADgAMAAoA
CwAMAA0ADgAQABAAEAAQAA4ADAAKAAgADQAPABQAEwAQAA0ACgAJAAwADAAOABEAEwAT
ABIAEgAPAA4ADgANABIAFQAZABoAGQAWABQAEwAUABcAGgAdACIAIwAjAB8AHgAeAB4A
HwAjACUAJwArACgAJgAgAB4AIAAeAB4AHQAdAB0AGgAWAA8ADwAQABEAFAAUABcAFQAT
AA4ADAAKAAwADAANAA0AEAAPABAADwAKAAkACAAIAA0ADwASABEAEQAMAAgABQAHAA4A
HAArADwAUABhAHEAhwC0AOgAEgE4AW4BsQHnAQ0CMQI5AhQCwAEtAXoAx/8y/9z+x/7Q
/uf+Cf8w/1j/ev+S/6D/rv+8/8f/zv/U/+H/7f/3//7/AQABAAQAAgAAAP7//P8BAAUA
CAAJAAgACAAIAAYAAwADAAQABQAJAAsADQAPAA0ACwAJAAcACgANABAAEQARABEADwAO
AAsACwALAAoADgAQABIAFAARAA8ACgAIAAoADAARABIAEAAQAA8ADwAKAAwADQAOABMA
FAAVABYAEwARAAwACgANAA8AEQAUABQAEgARABEADwAOAA8AEAAUABUAFgAWABIAEQAP
AA4AEwAUABgAGwAZABgAFgAVABQAEwASABMAFwAZABsAGgAVABIADQALAA4ADwAQABEA
EQAMAAsACQAEAAIAAQAAAAIAAgD///7/+P/z//L/7//x//L/8v/y/+3/6//p/+X/4//i
/+H/4//p/+v/7f/v/+z/7f/s/+3/8v/3//3/AAADAAQABAAGAAMABQAIAAgADQARABQA
FgARABAAEAARABQAFgAWABYAGAAXABYAFgAWABUAFQAUABYAGAAaABsAGAAVABMAEQAU
ABUAFQAWABgAGAAWABQAEQATABMAEgAWABkAGgAYABQAEgARABAAFwAUABcAFwAXABgA
FwAYABcAFwAWABQAGAAbAB0AHwAcABoAGwAZABsAHgAfACAAIgAiACMAJQAjACEAIQAh
ACQAJwApACwAKgAoACUAIAAjACcAKAApACoAKgAqACoAJgAlACUAJgAoACkAJwApACYA
JQAkACIAIwAlACYAJwAnACUAJQAlACEAHwAeAB4AIAAiACIAJAAgAB4AGwAXABwAHQAe
ACEAIQAhAB8AHwAdABsAGQAbAB0AHgAfAB8AHQAbABkAFwAYABsAGgAbAB0AHQAcABsA
GQAXABUAFAAYABoAHAAeABoAGAAXABUAEwAWABgAGgAcAB4AGgAYABYAFAAVABYAFwAY
ABgAGAAYABgAFQAUABMAEgAWABgAGgAcABgAFgAUABIAFQAWABcAGAAYABgAGAAYABQA
FAATABUAFgAXABgAGQAXABYAFAAUABcAFwAXABYAFwAWABcAGQAXABkAGQAaAB4AIAAg
ACEAHgAdAB4AHwAjACYAJwAnACQAJQAnACkAKQAoACcAJgArACsALAApACUAJAAhACAA
HwAfAB8AHAAbABcAGAAaABkAGAAWABcAFwAZABYAFgARABAADwAPAA8AEQAPAA8AEAAP
ABAAEQAOABAADwAPABUAFwAYABYAEwAPAA4AFAAjADQASgBhAHUAhwCmANQA+gAaAUIB
fQG3AeEBBQIZAgYCxgFNAaQA+f9e//L+z/7Y/u3+C/8q/0r/bP+I/5j/rP++/83/1v/c
/+P/6f/x//n//f/+/wIABAAEAAQABAACAAMAAwABAAMABgAJAAoACAAHAAcABwAJAAkA
CQAJAAsACwALAAsACQAJAAkABwALAA0ADQAOAAwACwAKAAgADAAMAAwADAAMAA0ACwAM
AAkACAAKAAgACAAKAAsADQAIAAgABwAGAAoACgAKAAoACgALAAkACgAIAAcABgAGAAgA
CAAJAAsABwAGAAcACAALAAsACwAKAAoACwALAAwACgAIAAkACQALAAwADAANAAoACQAI
AAkADQANAA0ACgAMAAwACgALAAkABwAFAAMABQACAAMAAwD8//r/+f/4//n/+P/0//L/
8f/t/+3/6//n/+T/4P/c/9z/3f/e/93/2v/Y/9b/1//b/9v/2//b/9z/3//g/+P/4v/l
/+n/6v/v//L/9P/4//b/9//5//j//f///wAAAAABAAIABAAHAAYABgAEAAIABgAHAAgA
CgAJAAcABgAEAAYABgAGAAUABQAFAAYABwAFAAMAAAD+/wIABAAEAAQA//8BAAEAAAAD
AAUABQACAAIAAgADAAQABQAAAAEA//8BAAQABQAIAAcABwAGAAQABwAJAAoACwALAAwA
EAARABAAEAAOAAwADwASABYAGwAYABUAFAATABQAFQAVABYAGQAaABoAGAAYABkAFwAV
ABgAGgAcAB4AGwAZABgAGAAZABkAFgAXABoAGwAcABwAGgAZABcAFQAZABkAGwAdABoA
FwAVABQAFQAWABUAFgAVABYAFgAVABMAEQAPAA8AEQATABMAFQARAA8ADQAPAA4ADgAO
AA0ADwAPAA8ADwALAAsABwAFAAkACwAMAA0ACgAJAAgACAAKAAoACgAKAAkACgAMAA0A
AwACAAQABgAIAAoADAAMAAwADAAJAAgABwAGAAoADAAOABAADgAMAAoACAAJAAoACwAM
AA4ADgAOAA4ADAAKAAgABgAKAAwADgAQAA4ADAAKAAgACQAKAAsADAAMAAwADAAMAAkA
CAAHAAYACgAMAA4AEAANAAwACwAKAA0ADgAPABAAEQASABMAFAATABIAEQAQABUAGAAb
AB4AHQAcABsAGgAbABwAHQAeAB8AIAAhACIAHAAYABQAEAASABIAEgASABAADgAMAAoA
CQAIAA==
         </WaveFormData>
      </LeadData>
      <LeadData>
         <LeadByteCountTotal>10000</LeadByteCountTotal>
         <LeadTimeOffset>0</LeadTimeOffset>
         <LeadSampleCountTotal>5000</LeadSampleCountTotal>
         <LeadAmplitudeUnitsPerBit>4.88</LeadAmplitudeUnitsPerBit>
         <LeadAmplitudeUnits>��V</LeadAmplitudeUnits>
         <LeadHighLimit>2147483647</LeadHighLimit>
         <LeadLowLimit>268435456</LeadLowLimit>
         <LeadID>V5</LeadID>
         <LeadOffsetFirstSample>0</LeadOffsetFirstSample>
         <FirstSampleBaseline>0</FirstSampleBaseline>
         <LeadSampleSize>2</LeadSampleSize>
         <LeadOff>FALSE</LeadOff>
         <BaselineSway>FALSE</BaselineSway>
         <ExcessiveACNoise>FALSE</ExcessiveACNoise>
         <MuscleNoise>FALSE</MuscleNoise>
         <LeadDataCRC32>708137702</LeadDataCRC32>
         <WaveFormData>
BgAGAAYABgAGAAYABgAGAAoADAAOABAACwAIAAUAAgAHAAoADQAQAA0ACgAHAAQABQAG
AAcACAAKAAwADgAQAAwACAAEAAAABAAIAAwAEAAMAAoACAAGAAgACAAIAAgACgAMAA4A
EAAKAAYABAADAAsADQANAA8ACQAFAAQABQAGAAcACgAGAAgACwANAAwABwAGAAgABwAM
AA8AEQAUABIADgAPAA4AEAAUABYAFgAbAB0AHwAeABwAGwAYABoAHwAkACkAKAAkACAA
HQAbABkAGwAbAB0AIAAeABkAFAAQAA4ADgAQABMAFwAaABsAFAAPAAwACwAKAAwADgAQ
ABIAFAAQAA4ACwAIAAgACwAOABQAGAAWABIADAAEAAIAAgAIABAAGgAiACsANAA+AFcA
ggCyAOQAIgFvAb0B/AE0AmICcwJWAv0BbwHQADMAvP+J/4D/ev96/4P/lP+t/73/yP/Q
/9r/3//h/+D/4f/o//X//P8CAAYACQADAAIAAgADAAIAAgADAAYABgAJAAgACwAHAAQA
AwAAAAYACQALAAoABwAEAAQABgAFAAYACAAHAAoACgANAA0ACAAHAAQAAwAMAA8AEAAT
ABEADgAMAAsACgALAA4ACwAMAA8AEgAUAA8ADQAKAAkAEQAQABEAFAAUAA8ADQAMAAoA
DQARAA4AEQAUABcAGAATABIAEQAQABcAFgAYABsAGgAZABYAFwAZABkAGAAUABgAGwAd
AB8AGQAVABQAEgAYABgAGQAcABoAFwAVABQAEwASABUADwASABQAFwAZABMADwAMAAkA
DwAOAA4AEgATAA0ACQAHAAkACQAIAAQABAAHAAUACAADAP///f/9/wMABQAGAAgABwAF
AAQABQAFAAgADAAQABMAFAAVABUAEAANAA4ADAASABYAGAAaABgAFQASABMAEQASABUA
FQAZABoAHAAcABUAEgAPAA0AEwAWABkAGwAXABYAEQASABEAEAASABEAFQAWABYAGAAQ
AA8ADAAJABEAFAAXABkAFQAUABAAEgAQAA4AEQARABMAFQAXABwAEwASAA4ACAAPABQA
FwAaABoAGAATABcAFQAVABYAGgAeACAAJAAkAB0AHAAZABYAGgAgACMAJQAmAB8AHAAf
AB0AHQAdACAAJAAmACgAJQAgACAAHQAZABoAIgAmACoAKAAkAB4AIQAfAB0AHQAeACAA
IgAkACMAHQAeABwAGgAdACQAJAAnACUAIwAdABsAGQAYABgAHQAcAB8AIgAoAB0AGgAX
ABQAGQAgAB8AIgAgAB8AHgAdABwAGgAfAB8AIAAiACUAJwAiAB4AGgAWAB0AJAAiACUA
JAAiACAAHwAVABgAHQAgACMAJgAjACIAIQAgAB4AHgAeAB4AIgAkACYAKAAjACAAHQAc
ACEAJwApACkAKQAkACEAIQAiACMAJAAnACYAJwApACoAIgAgACAAIwAnACsALQAuAC0A
KwAnACgAJQAoACsALAAwADIAMwA0AC0ALQAsACkAMQAyADUAOAAxAC8AKwAoACcAJQAn
ACcAKwArACgAIgAYABYAFAAUABsAHAAeAB8AGwAVABEADwANAA4AEAASABcAGAAZABQA
DAAKAAgACQARABIAFAAUABIADAAEAAAAAAAEAAoAFAAcACAAJQAqADAARQBsAJwAzgAC
AUMBiwHCAfABGgI1Ai4C8QF3AeQASwDE/33/bv9s/27/e/+M/6P/uf/E/8r/zP/N/83/
0P/X/+L/7f/z//j/+//9//X/9P/0//X/+P/6//3/AgABAAMAAQADAP///P/7//j//v8B
AAMAAgD8//b/8//y//D/8v/1//X/9v/0//X/8//v/+//7f/t//b/+f/6//3/+f/2//T/
8//0//f//P/7//v//f///wAA+//5//b/9f/9//z//f8AAP3/9//0//L/8v/1//n/9v/2
//b/9v/0//H/8P/v/+7/9v/2//n//f/7//n/9f/1//v//f/+//z//v8BAAMABQABAP//
AAAAAAcACAAKAA4ACgAHAAUABAAJAAoADwALAAsADAAOAA8ACAAFAAMAAQAGAAQAAwAG
AAcAAQD9//v//v///////P/8//3/+f/6//T/8f/w//H/+P/7//3/AAD///3//P/9/wIA
BgALABAAEwAUABUAFQASAA8AEAAOABYAGgAcAB4AGgAVABAADwAMAAwADgANAAwACgAJ
AAYA///8//n/9//8//7/AAABAPv/+P/x//D/8v/y//X/9f/2//b/9f/2//H/8f/v/+3/
9f/4//v//f/5//b/8P/w//D/7v/x//H/7//v/+//8v/p/+j/5P/e/+T/6P/q/+z/6v/m
/9//4f/f/9//4P/k/+b/5v/o/+b/3//e/9v/2P/c/+L/5f/n/+j/3//a/9v/3P/d/97/
4v/m/+b/5v/h/9//4P/e/9v/3f/k/+f/6v/l/+D/2f/b/93/2//b/9z/3f/e/9//3f/V
/9b/1P/S/9X/3P/c/9//2v/X/9D/zf/P/87/zv/T/9L/0//U/9j/zv/M/8r/yP/N/9T/
0//W/9T/0f/O/8v/zP/K/8//z//N/87/0P/R/8v/yP/F/8L/yf/Q/87/0f/N/8r/x//F
/8P/yv/N/9D/0//W/9P/0P/N/8r/zP/O/9D/0v/V/9b/1//Y/9X/0v/P/8z/0v/W/9r/
3v/a/9n/2f/V/9T/1f/R/8//0f/V/9n/3f/b/9T/z//L/9H/0v/X/97/3v/b/9j/0//U
/9b/1//W/9v/3P/h/+b/4v/e/9r/1f/a/9r/4f/n/+H/4v/e/9z/4f/e/97/3P/c/93/
3f/h/9n/1f/P/8b/xv/G/8z/0v/O/87/yv/H/8n/x//B/73/v//B/8T/yP/F/8L/vf+4
/7n/uv+//8T/w//F/8L/wP+2/7z/xP/K/87/zP/G/8L/wv/G/87/3f/w/wQAJQBOAHYA
lgDCAP8AQwF+AbYB6gEBAuYBiwH9AGAAw/9O/yf/Kv80/0D/Tf9a/2n/cf90/3r/iv+Z
/6X/rv+z/7T/s/+1/7b/tf+z/7P/uP++/8X/wf++/7z/vP+8/73/uv+7/73/vv/B/8L/
wP+9/7n/sv+2/7j/vf/E/8H/wP/A/73/wP++/7//vf/B/8X/x//L/8n/xf+//7v/v//C
/8b/y//I/8f/yP/D/8P/xf/H/8j/y//N/87/0f/S/8r/xP/A/8j/yf/N/9L/zf/N/87/
yP/J/8r/y//K/83/0P/T/9b/1v/O/8n/xf/L/8//0f/X/9j/1f/R/8r/zP/N/83/zf/P
/9H/1v/a/9n/0v/M/8j/zf/P/9L/1v/T/9D/0f/J/8j/yP/J/8n/yv/L/83/z//K/8L/
u/+4/7//v//B/8X/xf/D/8D/uv+5/7v/uP+6/7v/vf/B/8f/xf/B/7z/uP+9/8H/xv/N
/83/zv/Q/9L/1P/U/9T/0//X/9n/3//i/+D/3v/a/9b/2v/d/+D/5//j/+L/4//h/+H/
4P/g/97/3v/i/+b/6//o/+T/4P/b/93/4v/j/+r/5//k/+T/4f/j/+L/4P/g/+H/5f/n
/+n/5v/i/97/2f/e/+L/4//q/+f/4v/i/9//3//f/9//4v/g/+b/6f/q/+b/5P/g/9z/
4v/m/+f/8f/u/+v/6f/q/+r/6v/s/+r/6//w//P/9v/z//L/7v/p//P/8f/z//v/9//1
//P/9P/2//b/9v/x//T/+v/9////9//4//X/8v/3//j/9/////z/9//0//L/9P/0//T/
8f/v//T/9v/4//L/8v/r/+f/7f/x//H/9f/x/+7/7P/v/+n/6f/p/+z/6f/s/+//8v/w
//D/6P/k/+r/7f/w//P/7//q/+z/6f/n/+j/6v/r/+v/7P/t/+7/7P/s/+P/3//l/+j/
6//v/+//6v/m/+T/4v/g/+T/6P/s//D/7P/q/+j/5v/k/+T/5P/k/+f/6P/r/+//7v/p
/+L/3f/e/+H/5//v/+3/6//r/+T/5v/n/+f/5P/m/+r/8f/1//H/7f/o/+T/6P/q//H/
9v/3//j/9//0//b/9f/0//D/9v/7//7/BgABAP7/+//y//b/+P/7////+P/3//T/8//z
//D/6v/k/+n/7P/x//j/8P/r/+X/3f/f/+H/5f/r/+f/5v/l/+T/4v/i/9z/2P/c/+D/
5//x/97/2v/a/97/5P/q/+7/7P/o/+T/4v/i/+j/9f8IACAARQB2AKIAyAD4ADsBhQHE
AQICPgJXAjACwQElAXoA0/9i/z//QP9G/1L/Y/90/4X/i/+K/5D/oP+x/7//yP/P/9L/
0//V/9b/1f/T/9P/2P/e/+X/4v/g/9//4P/f/9//2//b/9//4v/n/+r/5//j/97/1v/c
/97/4//q/+X/5P/k/+H/4//g/+D/3f/g/+X/6P/t/+v/5//h/93/4f/k/+j/7f/p/+n/
6//n/+X/5f/l/+T/5v/p/+v/7//w/+j/4v/e/+T/5f/p/+7/6v/r/+3/6P/o/+j/6P/m
/+j/7P/w//T/8v/q/+X/4f/n/+v/7f/z//P/8f/u/+j/6f/p/+j/5//q/+3/8//4//b/
7v/n/+L/5v/p/+3/8v/x/+7/7//n/+X/5P/k/+P/5f/n/+r/7f/o/+D/2f/W/97/3f/e
/+H/4f/f/9z/1v/V/9X/0P/Q/9L/1f/a/+H/4P/b/9X/0P/W/9v/4f/p/+n/6v/s/+7/
7P/s/+z/6//v//P/+/8AAP3/+v/1//D/9f/3//n////7//r/+//5//f/9v/2//T/9f/4
//v////9//j/8//t//D/9P/0//r/9v/0//X/8//y//D/7f/s/+z/8f/0//f/9P/w/+z/
5//q/+7/7//2//T/8P/x/+//7f/t/+3/8P/w//b/+f/6//j/9v/y/+7/9f/4//j/AQD/
//3//P/+//z//P/+//z//P8CAAYACgAGAAYAAwD//wcABQAHAA8ADAALAAoADAALAAoA
CQADAAcADAAOAA8ACAAIAAQAAAAFAAYABQANAAsABwAFAAQAAgACAAIA//8AAAYACQAM
AAcABgD+//n//f8BAAEABQADAAAA/v8BAPz/+//6//z/+v/+/wIABgADAAIA+f/0//r/
/f8AAAMA///8/wAA///7//r/+v/5//3/AAADAAYAAgACAPn/9f/7//7/AQAFAAkAAgD+
//z/+v/4//3/AAADAAYAAwACAAEAAAD9//z//f///wYABwAGAAcAAAD7//n/+f/9/wEA
BwAGAAMAAwACAP7//P/+/wMABQAJAAsADAAOAAkABAAEAAIACAAOABIAFAATABEADwAK
AAwADQAMABAAEgAWABoAGAATAA4ACgAHAAgACwAMAA8ADgAKAAMA/P/8//z//v8CAAMA
BQAGAAUA/P/3//T/8//2//r//v8CAAEAAAD5//T/8v/y//X/+/8EAAYABAD+//b/8v/y
//b/+v8CAAoAEAASABkAIgAyAFcAigC+APQANgGFAckB/AEuAlQCVQIiArEBGQF4AOP/
iP9r/2T/ZP9u/3//mP+t/7v/wP/G/8r/zf/P/9D/2f/m//P/9//6//v/+//0//L/8f/x
//X/+P/8/wIA/f/9//n/+f/4//j/+v/6/wAAAwAFAAQA///6//j/+P/8/wAABQAHAAYA
AgABAP3/+//9//3///8FAAcABwAJAAQAAAD9//v///8DAAkACQADAAMAAwACAAEAAQAA
AAEACAAGAAYACAAHAAEA/v/8/wAABQALAAoABgAGAAYABAABAAIAAwAEAAsACgAMAA8A
DAAJAAQAAwAKAA0ADwAOAA0ADQAMAAsACgAJAAsADAARABAAEAASAA4ACQAFAAIACAAK
ABAADQAJAAgACAAHAAIAAQABAAEABQAEAAQACAAHAP//+f/1//r//f////7//f/9//j/
+P/1//X/9//7/wEAAwAEAAYABAABAP////8EAAoAEQAYABYAFgAWABUAFQAVABkAGgAh
ACQAJQAmACIAHQAYABcAGgAeACQAJwAkACIAIQAeABgAGAAYABkAHgAgACIAIwAdABoA
EwASABYAGAAdAB8AHgAcABkAGAAUABUAFAATABkAHAAfACEAHAAYABEAEAATABQAGgAd
ABgAFwAWABgAEgAUABMAEAAVABoAHQAgAB0AGgAUABcAGgAdACEAKAAlACQAJQAiABwA
HgAeAB4AIgAoACsALQAtACMAHQAdACIAJQAoAC4ALQAsACsAJQAkACYAJQAjACMAKgAt
ADAALAAmAB4AHwAjACMAJQAoACcAJgAlACEAHAAeAB0AHAAgACYAJQAnACIAHwAYABUA
GQAaABwAIwAdABsAGQAaABIAEgASABIAGAAeABwAHgAbABcAEwAPABEAEgAaAB0AGAAY
ABkAGQAXABYAFQAUABgAHgAbAB0AGgAWABIADwATABgAGwAcAB0AHgAYABQAEAAMAA8A
EgAVABgAFgAWABYAFgATABIAEQAQABMAFgAZABwAFwAUABEADgARABUAGgAbABkAGQAU
ABEAEAARABIAEwAbABoAGwAdABgAEgAQABAAGAAbAB4AHwAgACAAHwAcABwAGgAcAB4A
JAAmACgAKQAkAB4AHwAfACIAKAApACwALQAoACYAIgAdABsAGAAZABoAHQAeABwAEwAM
AAsACgAPABQAFQAXABcAFQAPAAsABwAHAAgACgAPABIAEwAUAAsABgAFAAQACAAPABEA
FAAWABAACgAEAAIABAAIABAAGgAiACQAKQAuADoAWQCGALYA6AAiAWkBqQHaAQgCLAI3
AhoCuwExAZoAAwCa/3X/cP9u/3b/g/+a/7P/w//I/8z/0P/T/9H/1v/d/+j/8//4//z/
/v////b/9P/z//P/+P/6//3/AgD/////+//7//n/+P/5//j//v8BAAMAAgD9//j/9v/2
//n//P8AAAEA///8//z/+f/2//f/9v/3//3//////wEA/v/6//f/9f/3//v/AQABAPv/
+//7//r/+P/3//X/9f/9//z//f8AAP//+f/2//T/9v/7/wEAAAD+//7//v/8//n/+v/7
//z/AgAAAAEAAwAAAP3/+P/3////AQACAAAA//////7//f/6//n/+//8/wEAAAAAAAIA
/P/3//P/8P/z//T/+f/1//T/9P/1//X/8f/v/+7/7f/w/+7/7f/w/+7/5//i/9//5f/n
/+j/5v/l/+X/4P/g/93/2//b/93/4//l/+b/6P/m/+P/4f/h/+f/7P/y//j/+P/4//j/
9//2//X/+P/4/wAABAAGAAgAAwD///v/+//+/wAABAAFAAQAAgABAP7/+f/4//f/9//8
//7/AAABAPr/+P/y//L/9P/2//v//f/7//r/+P/4//T/9f/0//P/+f/8////AQD8//r/
9f/2//j/+P/9////+//7//v//v/4//r/+f/2//v/AAADAAYAAgD+//f/+f/7//3/AAAG
AAUABAAFAAIA+//8//v/+v///wQABgAHAAcA/f/3//f/+f/7//3/AgADAAIAAQD7//j/
+v/5//f/9//+/wEABAD///r/8//1//f/9//5//z//P/8//z/+f/0//b/9f/0//j//v/9
/////P/5//L/7//x//L/9P/7//X/9f/1//j/8P/u/+z/6v/w//b/9P/2//P/7//r/+f/
6v/q//H/8//w//D/8f/x/+7/7P/q/+j/7f/0//L/9f/x/+z/5//j/+X/6v/s/+7/8P/y
/+//7P/p/+b/6v/s/+7/8P/u/+7/7v/u/+z/6v/o/+b/6//u//H/9P/x/+7/6//o/+v/
7P/t/+7/7f/u//D/8//w/+v/6P/g/+L/5//u//X/8f/x/+r/5f/q/+z/6//u/+//8//0
//X/8//w/+7/6//u//T/+P8AAP3/+v/1//D/9P/2//X/+//7//v/AAAAAP7//v/4//X/
+f/8/wAAAwD+//n/9v/x//H/7v/r/+7/7//y//f/+P/1//H/6//h/+P/5//t//T/8f/u
/+v/5v/q/+b/5P/m/+b/6f/v//D/4P/g/+T/6P/u//L/8v/u/+r/6P/q/+7/+/8MACAA
OwBkAI4AsADWAAsBTwGOAcgBAAIlAhwC1QFTAbYAEwCI/0f/Qv9I/1T/Zf9y/4H/jf+S
/5b/oP+v/73/xv/P/9L/0//U/9T/0v/P/8//1P/a/+H/3v/c/9v/3P/X/9f/0//T/9X/
2P/d/+D/3v/b/9f/0P/V/9b/2v/g/93/3P/c/9n/1//U/9T/0f/V/9n/2//f/93/2f/T
/8//1P/W/9n/3f/a/9n/2v/V/9P/0//T/9L/1v/Z/9v/3//e/9b/0P/M/9L/0//X/9z/
2P/Z/9v/1v/W/9b/1v/U/9j/3P/g/+T/4v/a/9X/0f/V/9n/2//h/+P/4f/e/9j/2P/Z
/9n/2f/b/93/4v/m/+X/3v/Y/9T/2P/b/9//5P/j/+D/4f/Z/9n/2P/Y/9f/2f/b/97/
4f/d/9T/zP/I/8//z//R/9X/1P/R/83/xv/E/8X/wf/C/8X/x//L/9H/zv/J/8P/vv/F
/8n/zv/V/9X/1v/Y/9r/2v/a/9r/2f/e/+H/6P/s/+r/6P/k/+D/5f/n/+n/7//t/+z/
7f/r/+n/6P/o/+b/5v/q/+7/8//w/+z/6P/j/+b/6v/q//D/7v/s/+3/6//p/+j/5v/m
/+b/6//u//H/7v/q/+b/4f/k/+j/6f/w/+7/6v/r/+n/5v/l/+T/5v/m/+z/7//w/+7/
7P/o/+T/6//u/+7/9//z//H/8P/y//H/8P/x/+7/7v/0//j//P/5//j/9P/v//n/9//5
/wEA/v/9//z//v/9//z/+//1//r/AAADAAUA/v/+//r/9v/6//z//P8FAAEA/f/7//r/
+P/4//j/9f/0//r//f8AAPr/+v/z/+//9P/3//b/+f/2//T/8//3//L/8f/w//L/7//y
//X/+P/1//b/7//s//D/8//2//n/9v/y//X/8//u/+7/7//v//P/9v/5//z/+f/4/+7/
6f/t//D/8//3//f/8v/w/+7/7P/q/+7/8v/2//r/9//2//X/9P/y//L/8v/y//T/9v/4
//r/9//0//H/7v/w//T/+f////3/+f/3//D/7//v//H/8//4//3/+//7//f/9P/u/+z/
8P/3//v////8//r/+f/3//L/9P/0//j///8CAAMABAAAAPz/9f/1//r//f8FAAgABwAI
AAMAAQD///7//v/9/wEAAQADAAMA/P/0/+z/6v/u//L/+P/6//f/9f/x/+n/6P/n/+j/
6v/u//D/8v/y/+7/5v/g/97/4//p//L/9v/0/+7/6P/k/+L/5P/q//L/+P/4//r/+P/5
//7/DAAlAFQAjgC+AOwAKwF1AbIB6gEkAlECVAIXAp0B/ABPALD/Wf8+/zj/Pv9R/2z/
if+f/6T/ov+m/6n/sf+8/8f/1P/h/+T/5v/m/+X/3f/c/9z/3f/i/+b/6//y/+v/6f/j
/+H/4v/k/+j/6v/q/+v/6//o/+T/4P/f/+D/4//o/+7/8f/t/+j/5v/h/+P/5//p/+3/
8f/x/+//7//r/+j/5v/l/+j/7f/0//X/7f/r/+n/5v/p/+v/7P/v//b/8v/w//D/7v/p
/+f/5v/p/+//9v/2//D/7v/s/+j/6//u//H/9P/4//T/8//z//D/7//s/+3/9P/3//n/
+P/1//P/8P/t/+7/7//z//b/+//4//b/9v/z/+//7P/q//D/8v/4//X/8f/u/+z/6f/p
/+n/6v/r/+7/6v/n/+j/5//h/93/2//g/+P/5f/k/9//3f/W/9T/1P/V/9j/3f/h/+H/
4P/g/97/2//Z/9n/4P/m/+3/9P/y//D/7v/r/+3/7//1//j//P/+//7//v/8//n/9v/3
//z/AAAGAAkABgACAP//+v/6//z//v8BAAQABAAEAAMA/v/8//b/9v/7//7/BAAHAAQA
AAD7//j/+P/7//z//f8AAAAAAAD///z/+v/1//b/+//8/wIABQAAAP3/+v/6//j//P/9
//z///8CAAMABAADAAAA+v/9/wIABQAJABAADQAKAAkABAAEAAgACgAMABAAFAAVABUA
FQANAAkACwAQABMAFgAcABkAFgATAAsADgASABMAEwATABgAGQAaABcAEgALAA0AEgAT
ABYAGgAXABQAEQALAAoADgAPABAAEAAUABEAEQANAAsABQADAAgACgANABUADgALAAgA
CAAFAAYABwAIAAoADgAKAAoACAAFAAIA//8DAAQADAAPAAgABgAFAAMABAAEAAQABAAH
AAwACAAJAAUAAgD///3/BwAMAAoACgAKAAoABQACAP///P///wIABQAIAAYABAACAAAA
AgACAAIAAgADAAQABQAGAAEA/v/7//r///8FAAcABwAEAP7/+v/5//v//f///wMAAgAD
AAUABgD+//z//P///wMABwAJAAoABwAFAAEAAgACAAYACgAMAA8AEAAQABAACQALAAwA
CwAUABYAGgAeABgAFQAQAAwADQALAA0ADQAPAA8ADAAGAP7//v/+/wAABwAIAAoACwAH
AP//+f/1//b/+P/7//7/AgACAAIA/P/2//T/8v/z//z//v8BAAIA/v/4//L/7v/u//T/
/v8IAA4AEgAZACAAMgBXAIgAuADsAC4BfQG9AfIBJAJEAkECDgKbAQUBZADT/4D/Z/9i
/2T/bP97/5T/qf+1/7r/wv/I/8v/yf/M/9P/3v/p/+//8v/z//P/7P/q/+n/6f/u//D/
8//4//P/8//v/+//6//q/+v/6v/u//H/8//y/+3/6P/m/+b/5//q/+7/7//v/+z/7P/p
/+j/6f/o/+n/7//x//H/8//w/+z/6f/n/+n/7f/z//P/7//v/+//7v/q/+n/5//n//D/
7v/u//D/7f/n/+T/4v/k/+n/7//u/+7/7v/u/+z/6v/q/+r/6v/y//D/8f/z//D/7f/o
/+f/7f/v//D/7v/u/+//7//v/+3/6//s/+z/8//y//L/9P/w/+v/5//k/+f/6P/t/+n/
6f/o/+j/5//h/9//3v/d/+D/3v/d/+D/3//X/9H/zf/R/9P/1P/S/9H/0f/M/8z/yf/H
/8f/yf/P/9H/0v/U/9D/zf/L/8v/z//U/9r/4P/g/+D/4P/f/9z/2//e/97/5f/o/+n/
6v/l/+H/3f/d/+D/4v/m/+f/5//m/+b/5P/e/97/3v/f/+X/5v/n/+f/4f/e/9f/1v/Z
/9r/3v/f/93/3P/a/9r/1P/V/9T/0//Z/9z/3//h/9z/2v/V/9b/2P/Y/93/3//c/9v/
2v/c/9X/1v/U/9D/1f/a/93/4P/c/9j/0f/T/9b/1//Z/97/3v/e/+D/3v/X/9j/1//W
/9z/4v/l/+f/5v/d/9j/2f/d/9//4f/m/+j/6P/o/+P/4v/k/+P/4f/j/+r/7f/w/+v/
5v/f/+H/4//j/+X/6P/m/+b/5v/j/93/3v/c/9r/3v/k/+P/5f/i/9//2P/V/9f/2P/a
/+H/2//b/9v/3v/W/9T/0v/Q/9T/2v/Y/9r/1f/R/83/yf/K/8r/0f/T/9H/0v/U/9X/
0f/Q/8//zv/V/9z/2v/d/9j/1P/Q/83/z//S/9b/2P/a/9z/2P/U/9D/zP/N/87/z//Q
/9D/0P/Q/9D/y//I/8X/wv/G/8j/yv/M/8j/xP/A/7z/vv/A/8L/xP/C/8L/wv/C/8D/
v/+//7v/vf/B/8D/wf+9/7v/uf+3/7v/uP+3/7f/t/+0/7X/uP+6/7n/uP+1/7v/wP/E
/8b/xP/C/8T/xv/J/8r/y//L/8z/yv/P/9P/0P/S/8//zv/U/9T/1//Y/9X/0//Q/9H/
0//V/9X/0v/P/8r/y//M/8v/zP/J/8f/zP/N/8r/yf/E/8P/w//E/8j/yv/K/8r/x//G
/8n/zP/K/83/y//K/9T/2v/a/9j/1P/O/8z/zv/a/+b/8P///wwAGgAxAFgAgACqAN4A
JQFtAaYB2AEEAhEC7gGPAQMBbADZ/27/Sf9I/0z/UP9Z/2b/ff+N/5j/pP+0/7//w//C
/8P/xv/L/9P/2P/b/93/2//c/97/4f/f/97/3v/g/+H/5f/l/+n/4//g/9//3P/c/93/
3f/a/9r/2P/Z/9z/1//W/9b/0//Y/9j/2//b/9j/1//U/9P/2v/d/97/4f/k/+b/6f/t
/+v/6//t/+n/6//v//P/9v/y/+//6//p//D/7v/u//D/9P/x//H/8v/t/+3/7v/o/+v/
7v/x//L/7v/s/+r/6P/v/+z/7P/t//D/8f/w//P/9P/x/+3/5v/p/+3/8P/z//D/7f/t
/+z/8f/w//D/8v/z//P/9P/2//X/8v/z/+v/7f/w//T/9//x/+//7v/t/+//6v/m/+b/
6f/l/+P/4//h/9//3P/W/9f/2//a/97/2P/V/9T/1f/b/9v/2v/a/9z/3f/f/+P/4//k
/+b/6P/u//L/9v/5//X/8//1//T/+P/6//r/+v/8//3//v8DAP7//P/8//n//P/+/wEA
AgD6//j/9v/1//r/+v/6//n/+f/6//f/+v/2//L/8f/t//D/8v/z//b/7//v/+3/6//v
//D/8f/x//L/8v/v//L/7//q/+r/5//p/+v/7f/y/+n/6v/o/+T/5//q/+v/7P/v//D/
7v/1//L/7//t/+7/8f/0//n/+v/0//T/8v/w//T/+P/5//n//v/5//j//f/5//f/9f/2
//v//v8BAP//+//8//r/9//2//z//v8AAAIAAAD8/wEA/v/5//b/9P/5//z///////j/
+P/1//L/8//4//b/9//4//n/9v/3//P/8P/u//H/8f/1//n/AAD2//T/8v/w//P/+P/1
//b/+f/5//n/+f/0//D/8//x//P/9v/6//3/+P/2//T/8v/1//r/9v/3//r/+v/6//v/
6//q/+3/8P/z//b/9//4//n/+v/3//T/8f/u//P/9v/5//z/9//0//H/7v/w//L/9P/2
//b/9v/2//b/8v/w/+7/7P/x//T/9//6//f/9P/x/+7/8f/y//P/9P/1//b/9//4//T/
8v/w/+7/8v/2//r//v/6//j/9v/0//b/+P/6//z//v8AAAIABAACAAAA/v/8/wEABgAL
ABAADgAMAAoACAALAAwADQAOAA8AEAARABIADQAIAAMA/v8CAAQABgAIAAUAAgD///z/
+f/4/w==
         </WaveFormData>
      </LeadData>
      <LeadData>
         <LeadByteCountTotal>10000</LeadByteCountTotal>
         <LeadTimeOffset>0</LeadTimeOffset>
         <LeadSampleCountTotal>5000</LeadSampleCountTotal>
         <LeadAmplitudeUnitsPerBit>4.88</LeadAmplitudeUnitsPerBit>
         <LeadAmplitudeUnits>��V</LeadAmplitudeUnits>
         <LeadHighLimit>2147483647</LeadHighLimit>
         <LeadLowLimit>268435456</LeadLowLimit>
         <LeadID>V6</LeadID>
         <LeadOffsetFirstSample>0</LeadOffsetFirstSample>
         <FirstSampleBaseline>0</FirstSampleBaseline>
         <LeadSampleSize>2</LeadSampleSize>
         <LeadOff>FALSE</LeadOff>
         <BaselineSway>FALSE</BaselineSway>
         <ExcessiveACNoise>FALSE</ExcessiveACNoise>
         <MuscleNoise>FALSE</MuscleNoise>
         <LeadDataCRC32>2819027728</LeadDataCRC32>
         <WaveFormData>
9v/2//b/9v/2//b/9v/2//n/+v/7//z/+P/0//D/7P/v//L/9f/4//T/8v/w/+7/8P/w
//D/8P/z//T/9f/2//P/8P/t/+r/7//y//X/+P/0//L/8P/u/+//8P/x//L/9P/2//j/
+v/1//L/8f/w//f/+f/5//v/9f/z//H/8P/w//L/9f/3//r/+//5//j/8//x//L/8v/3
//v//f8AAP//+v/5//j/+P/+//7/AQABAAMABAAGAAIAAAD//wEABwAMAA4ADQALAAcA
BAADAAIAAQAAAAAAAwABAP//+v/3//X/8//1//j/+//9//z/9f/x/+7/7f/s/+7/7f/u
//L/8//v/+3/6P/q/+r/6//w//X/+f/3//T/7//p/+f/5//n/+z/8P/w//H/8//0/wMA
IgBJAHUArADwADEBawGdAcoB5wHiAbMBXwEBAZoASAAeAA8AAgD0/+r/6v/w//L/8P/x
//H/7f/p/+P/4P/i/+b/7f/w//H/8v/r/+j/5//n/+b/5//o/+j/7f/u/+3/6//o/+j/
6v/s/+//8//1//b/8f/t/+z/7P/s/+7/7//w//T/9f/y/+7/6//q/+v/6v/w//P/9P/1
/+7/6P/n/+f/5v/n/+j/6f/q/+v/6v/k/+H/3//f/9//5f/o/+v/7v/r/+j/6P/q/+r/
7f/w//L/9v/4//f/9v/2//T/8v/x//b/+P/6//v/9f/u/+z/7P/r/+r/6v/t/+7/7//q
/+b/5P/g/+D/4v/n/+r/7P/t/+r/6f/m/+n/6//t//D/8P/1//j/+f/6//f/9v/0//T/
+//9////AAD9//r/+v/6//j/+f/8//z//v8AAAAA+v/2//T/8//x//n/+v/8//3/+v/0
//T/9v/2//b/+P/5//3//v/8//z/+P/4//f/+P/7////AAABAPv/+f/5//n/+f/8//v/
/f///wEAAAD9//r/+P/3//b/+/8AAAEAAgD+//n/+P/4//X/9v/5//v//f/+//3/+v/1
//X/9P/y//b/+//8//z/+//3//P/9v/2//b/+v/7//v//P/7//j/8v/w//D/7//1//n/
+v/7//j/9f/z//b/9f/4//3/AAAFAAUAAgACAPz////9//z/AwAHAAoACQAGAAEA//8B
AAEAAQAEAAYACAAIAAQAAwABAP///f/8/wEABwAIAAYAAQD+//7//v/9//3///8CAAQA
AwACAAMA/v/+//3/+/8CAAcACAAGAAEA/////////v/+/wEAAwAJAAgABQADAAAA/v/7
//n/AAAEAAUAAwABAP3//f/+//3//v8AAAIABAADAAEA///9//z/+//6/wEABAAFAAEA
AAD7//v//f/0//j/+//+/wEABAABAAAA///+//z//P/8//z//v8AAAIABAD///z/+f/4
//3/AQACAAEAAAD8//r/+P/3//j/+f/7//7///8AAP7/+f/3//b/+P/8/wEABQAHAAcA
BgABAAAAAAACAAgACAAOAA0ADgAOAAwACgAIAAcADgARABUAFgARABAADQALAAsACwAL
AAsADgAOAAsACAD///3//P/7/wAAAgAEAAUAAAD6//f/9f/1//X/+P/4//v//f/+//r/
9P/x//P/8//4//z//v//////+v/1//H/8f/z//f//P8AAAAA/f/9//7/BwAiAEsAdQCm
AN4AHQFPAX0BqAHJAdQBtwFxARUBsABSAB4ADQACAPj/8v/0//r/AgAAAPv/9//z/+3/
6f/q//D/9v/8//7//v/+//T/8P/u/+3/7//x//P/9P/2//b/9P/x/+7/7v/w//L/9v/7
//7/AAD4//P/8f/w//H/9P/2//j/+//7//f/8v/x//D/8f/w//X/+f/7//3/9v/w/+//
7//x//P/9f/3//f/9//1/+7/6v/p/+r/6//v//L/9f/4//P/7v/s/+z/8P/z//b/+P/5
//r/+P/2//X/9P/z//P/+f/8////AQD6//L/7//u//D/8P/x//X/9//3//H/7P/p/+b/
5//q/+3/8P/y//P/7f/r/+f/6f/q/+3/8f/y//X/9v/1//T/8f/y//L/9P/7//3///8A
AP7/+v/5//j/+v/7//7//v///wAA///4//X/9P/0//P/+//8//7////5//L/8f/y//L/
9P/4//v//v/+//v/+v/4//j/9//4//z/AQADAAUAAAD9//z/+//8/wAAAAADAAQABQAD
AP///f/8//z//P8BAAYABwAIAP//+f/3//b/+P/6//7/AQADAAIA///6//b/9//3//b/
/P8BAAIAAgD+//n/9P/2//f/+P/9/////v/+//z/+P/z//L/8//z//n//f/+/////f/5
//b/+P/5//z/AQAEAAkABwACAAAA+/////7//v8DAAcACgAJAAUA///8//3/AAABAAUA
CAAJAAgAAwABAP7//f/8//z/AQAHAAgABgD///z//P/8//z//f8AAAQABQADAAEAAQD7
//z//P/7/wIABwAIAAYAAAD9//z/+//7//z/AAADAAYABAAAAP3/+v/6//n/+f/+/wIA
AwABAPv/9//3//j/+P/6//3/AAADAAEA/v/7//n/+P/3//b///8CAAMA///9//f/9v/3
//T/+v/+/wAAAgAEAAAA/v/8//r//P/8//z//P/9//7///8AAP3/+v/3//T/+f/8////
AgAAAP7//f/5//j/+f/3//f/+P/6//7/AgABAP//+//3//r//P///wMAAQAAAAAA//8A
AAIAAwAAAAIABAAIABAADAALAAUAAQAGAAoADgASAA4ADwAOAA4ADwANAA0ACwANAA8A
EQATAA4ACgAFAP3////+/wIABwACAAMAAQD//wEA/v/4//X/9//5//v/AAD8//r/9//z
//T/9f/3//7/+//5//j/9f/v//P/+P/9/////f/3//H/7v/s/+z/8//9/woAHQA6AFkA
eQCgANgAEwFLAYEBtAHVAdABnQFFAd0AcgAeAP7/+//6//j/9P/w//D/7P/k/+H/5//v
//P/8//0//L/7v/w//D/7v/s/+v/7P/v//P/7v/t/+z/6v/q/+r/6P/l/+n/7P/x//b/
9P/z//D/7P/s/+3/8f/2//L/8v/x//D/8//z/+//6v/t//D/9f/4//b/8//u/+n/6v/o
/+v/7//s/+v/6v/p/+v/6//p/+L/4//l/+n/7f/q/+j/5v/k/+b/6P/t//T/8//z//P/
8v/0//T/8f/u//L/9P/2//n/9f/y/+//6//t/+r/7P/w/+3/6v/o/+n/6f/p/+P/3v/h
/+L/5//u/+z/6v/n/+P/5v/p/+r/8f/x//H/8v/w//T/9P/y//D/9P/4//v/AAD9//n/
9f/w//X/9v/6//7/+f/3//f/9P/0//T/8v/q/+7/8P/z//X/9P/w/+3/6f/s/+r/7v/0
//P/8v/z//P/9f/0//D/7v/y//b/+f/+//r/+f/1//H/8v/1//r////8//7//P/9//v/
+//4//P/9v/4//v//v/7//r/9f/w//H/8f/1//r/9//2//f/9//3//b/8//u//D/9f/5
//z/+P/3//L/7P/u/+//8P/4//T/8v/0//P/8//y/+//6v/r/+7/8//3//X/8//u/+n/
7f/v//L/+v/3//j/+//8/////f/4//b/9////wIABgAFAAMAAAD5//v/+//+/wUAAQD/
/wAAAAACAAAA+v/3//r//f8AAAQAAwADAP7/9v/4//r///8EAAEA/////wAAAAD9//r/
+f/5//7/AgAFAAQAAwD+//b/+v/9/wIABwAEAAIAAwADAAUAAgD9//n//P8AAAMABwAF
AAQAAAD5//v/+////wQA///+//7//v8AAP3/+f/1//n//P///wIAAwAAAPv/8f/3//f/
/P8DAAQA/v/8//r/+P/2//r//v8CAAYABAACAAAA/v/8//z//P/8////AAADAAYAAwD/
//n/9f/2//n//P8AAP3//P/8//v//f/9//r/+P/7//3/AgAGAAQAAQD8//j//f/+/wMA
CAAGAAoACAAJAAcABwAGAAYACgAMAA8AFQASABAACwADAAkACwAOABMADgALAAgABgAI
AAUAAgD8//7/AQAEAAsABgABAPv/8v/y//X/+f////z//P/5//j/+P/3//H/7f/w//b/
+v////T/7//x//X/+P/9/////f/5//X/7v/q/+j/7f/3/wQAHQBCAGUAiQC0APAALwFp
AaUB4AEDAvgBuQFbAe0AeAAmAAgAAwD+//r/9v/0//b/7v/i/+H/5f/t//H/8//0//b/
8v/z//L/7//s/+r/7P/w//X/8f/x//H/8P/y//L/8P/t//D/9P/6/wAA+//5//X/8P/w
//H/9f/6//b/9v/1//T/9f/1//H/7P/v//L/9//6//j/9f/w/+v/6v/o/+v/7//r/+v/
6//r/+v/6//p/+L/5//r//H/9//2//T/8v/w//H/8v/2//z/+//7//v/+v/6//r/9//0
//n/+v/7//3/+f/2//P/7//v/+z/7v/y/+7/7P/r/+3/6//r/+X/4P/l/+j/7//4//T/
8v/v/+v/7//z//X//f/8//3////+/////v/7//j/+/8AAAQACgAGAAEA/P/2//j/+P/7
//7/+//5//n/9v/z//L/7//m/+r/7v/z//f/9//y/+7/6f/t/+z/8f/4//b/9v/4//n/
+//6//b/9P/3//z/AAAGAAIAAQD9//n/+f/7////AwAAAAIAAAABAAAA///7//X/9//6
//7/AgD9//z/9//y//H/8f/1//r/9v/2//j/+f/3//b/8//u/+//9f/6//7/+v/5//T/
7v/w//H/8v/6//b/9P/2//X/8//y/+//6v/t//D/9f/5//n/9//y/+3/8v/z//X//P/7
//z///8AAAEA///6//j/+/8DAAYACgAJAAcABAD9//7//f///wUAAgABAAMABAACAAAA
+v/3//r//f8AAAQAAQABAPz/9P/2//j//f8CAP7//f/+/wAAAAD9//r/+f/7/wAABAAH
AAYABQAAAPj/+v/9/wIABwADAAIABAAFAAYAAgD8//f/+v/+/wEABQACAAAA+//z//T/
9f/6/wAA/P/8//3//v/8//n/9f/x//b/+v/+/wIAAQD+//n/7//1//X/+v8BAAAA/P/6
//j/9v/0//f/+v/9/wAA/f/8//v/+v/3//b/9//4//z//f/8//3/9v/z//D/7v/y//b/
+/////7//f/5//b/9f/1//j/+v8AAAMABAAGAAQA/v/8//r//v8GAAgADQAIAAcABQAE
AAQABAAFAAkADgASABMAEQAOAAkABQADAAYABwAIAAoACQAFAAEA+v/5//n/+f/9/wAA
AQABAP7/9f/x/+7/7f/x//b/+P/8//r/+f/z/+//7f/w//H/8//+/////f/3//D/7f/t
/+//8//3//r/+P/0//P/9f/8/xUAPgBpAJkA0gAWAU8BgQGvAdgB6QHWAZcBPQHZAHQA
MAAWAAkA/P/y//D/+P/+//7/+P/z//H/7f/n/+P/5v/u//b/+f/6//n/+P/v/+r/5//l
/+n/7f/x//T/8//y/+//6//t/+7/8f/0//j/+//8//z/9P/v/+3/7P/v//T/+P/8//r/
+f/0/+7/7//w//P/9P/5//v/+//7//T/7P/p/+f/6//v//P/9//1//P/7//m/+b/5//q
/+3/8v/0//b/+P/y/+7/7f/u//T/+f/+/wIAAQAAAPz/+P/4//j/+P/5//z//v8AAAEA
+//y/+7/7P/u//D/8//5//f/9f/t/+b/6P/m/+j/7P/v//L/9P/1/+//7f/p/+v/8f/1
//r//P/8//z/+v/4//j/+v/7//7/AwAFAAcACAADAP7//P/6//z///8EAAYABQAEAAEA
+P/2//b/9//3//3//v8AAAEA/P/0//L/8v/3//r///8DAAIAAAD7//j/+P/6//v//v8B
AAUABgAHAAAA/f/8//v///8EAAUACQAIAAcAAwD9//7//v///wAABAAIAAgACAD///n/
9//2//j//P8CAAcABAACAP7/+P/1//f/+P/4//z/AQACAAIA/P/3//L/9P/4//r/AAAD
AAAA/v/6//T/8v/y//T/9f/7////AAABAP3/+f/2//j/+/8AAAcADAAMAAkAAwAAAP7/
AwADAAQACgANAA8ADQAJAAMAAAABAAMABQAKAA4ADAAKAAQAAQABAAEAAQACAAgADQAN
AAoABAAAAP///v8AAAMACAAOAAsABwADAAEA/v8AAAEAAQAGAAsADAAKAAQAAQAAAP//
AgAEAAkADQAOAAoABAD/////AAAAAAEABgAKAAsACQACAP3//P/8////AgAGAAoACQAF
AAAA+//9//7///8AAAgACgAKAAUAAQD7//r/+/8AAAQABQAGAAcACAAFAAIA///8//7/
AAACAAQAAwACAAEAAAD9//z/+//6//7/AAACAAQA///8//n/9v/5//z/AAABAP3//f/6
//n/9v/2//j/+v/+/wEAAgADAP3/+v/4//f//P8AAAUACQAIAAgABwACAAAAAAACAAgA
CwAPAA4ADwALAAoACQAIAAoADwASABYAFAARABAADQAKAAkACAAHAAgACgALAAkAAwD8
//r/+f/8/wEAAwAFAAQAAAD5//X/8//z//P/9v/5//z//v////f/8//w//L/9v/5//3/
//8BAPv/9v/x/+//8f/z//n//v8AAPz/+f/5//7/EwA2AF0AhwC+APwANQFhAY8BtgHP
AcgBlQE/AeEAegAuAA4AAwD4//D/7P/y//z//v/4//X/8//v/+n/5//q//D/9v/6//z/
/P/8//L/7v/s/+v/7v/x//T/9v/3//b/8//v/+//8P/z//b/+////wEAAgD6//X/8//y
//T/+P/7//7//v/9//j/8v/y//L/9P/0//j/+//8//3/9//w/+7/7f/w//P/9v/5//j/
9//0/+z/6f/p/+v/7f/y//T/9v/4//L/7v/t/+7/8//3//v//v/+//7/+//4//n/+P/3
//f//P/+/wAAAQD6//L/7//u//H/8v/0//n/+P/3//D/6v/o/+b/6P/s//H/9P/2//f/
8P/t/+j/6f/v//P/+P/6//r/+v/4//b/9P/2//f/+v8BAAMABQAGAAMA/v/8//r//f//
/wMABAADAAIA///2//b/9v/3//f//f/+/wAAAQD7//T/8//0//f/+v///wMAAwACAP7/
/P/7//z//P/+/wMABwAIAAkAAgD///7//f///wQABQAJAAcABwAEAP///v/+////AAAE
AAgACAAIAAEA+//5//j/+f/8/wEABQAEAAIA/v/4//X/9//4//j//P8BAAIAAgD8//f/
8v/0//f/+P/9/////f/8//n/9P/y//L/9P/1//v///8AAAEA/f/5//b/+P/6//7/BAAI
AAsACQAEAAIA/v8DAAMABAAKAA0ADwANAAkAAwAAAAEAAwAFAAoADgAOAAwABgADAAMA
AwADAAQACgAPAA8ADAAGAAIAAQAAAAEAAwAHAAwACgAHAAQAAwD+/wAAAQABAAYACwAM
AAoABAABAAAA//8AAAIABwALAAsACAADAP///f/+//7///8EAAgACQAHAAIA/f/8//z/
/v8AAAMABgAIAAUAAQD9//v//P/9//7/BwAKAAsABwAEAP3/+//7//z/AAADAAQABQAG
AAIAAAD+//z///8AAAEAAgAAAAAAAAAAAP7//P/6//j//P/+/wAAAgD///z/+f/2//n/
+v/7//z/+//8//3////7//f/9f/w//P/9v/6/wAA/P/7//n/9f/3//b/9v/3//n//P/+
/wEAAAD9//v/+P/4//z/AAAGAAcAAgAAAPn//P/+/wEABAAEAAUACQALAAsACAACAP7/
AAADAAgADQAHAAMAAAD8//v/+v/2//f/+P/5//7/AAD8//n/8//q/+z/7//0//n/9//y
/+//6//v/+z/6//r//D/8f/z//b/5//n/+v/7v/z//f/9//z/+//6v/m/+b/6f/x//7/
DwAsAEsAaQCMAMAA/QA3AW8BpgHRAdwBtwFnAQEBkgAwAP7/8//y//D/7v/o/+j/6P/i
/9v/3f/j/+f/6//s/+z/6P/p/+j/5f/i/+D/4v/m/+v/6P/n/+b/5P/l/+T/4f/d/+H/
5v/t//T/8P/v/+z/6P/p/+n/7P/w/+7/7v/t/+z/7P/r/+b/4P/l/+j/7f/w/+3/6//n
/+P/5P/i/+X/6f/l/+X/5f/l/+P/4//h/9r/3f/h/+f/7f/q/+j/5v/k/+b/6P/t//T/
8v/z//T/9P/y//L/7//s//L/9P/2//n/9f/y/+//6//t/+r/7P/w/+z/6v/p/+v/6v/p
/+L/3P/g/+L/6P/w/+z/6v/n/+P/5f/p/+v/8//0//X/9//2//b/9v/0//L/9v/6//3/
AgD///v/9//y//b/9v/5//z/+f/3//f/9P/y//L/8P/o/+v/7v/y//X/9f/w/+z/5//q
/+j/7P/y//L/8v/0//X/9f/0//D/7v/z//j//P8CAP7//f/5//X/9//5//3/AQD//wAA
/f/9//z/+//3//H/8//2//r//v/5//j/8//u/+3/7f/x//b/9P/0//b/9//2//T/8P/q
/+z/8f/1//j/9v/1//D/6v/s/+3/7v/2//T/8v/0//P/8P/u/+r/5P/m/+r/8P/1//X/
8//u/+n/7v/v//H/+P/3//j/+//8//7/+//1//L/8//7//7/AgABAP///P/1//f/9//6
/wEA/v/9////AAD+//z/9v/z//b/+f/8/wAA//////r/8v/0//b/+/8AAP3/+//7//z/
+//3//P/8f/y//j//f8BAAAA///6//L/9f/3//v////8//z///8BAAIA/v/4//P/9//6
//z////9//z/+P/x//P/8//3//z/+f/4//j/+P/2//P/7//r/+7/8v/2//r/+//4//P/
6f/t/+3/8v/5//r/9P/y//D/7v/s/+//8v/1//j/9f/0//P/8v/y//L/8v/y//T/9v/4
//r/9//0//H/7v/x//T/9//7//j/9f/0//D/7//u/+7/8P/1//n//P/9//n/9P/w/+3/
8P/2//v/AQD///3//P/6//j/+P/4//r/AQACAAYABQABAP7//P/6//3/AQAIAA0ADQAM
AAgABgAFAAMAAwADAAYABwAJAAoABQAAAPj/9f/5//v/AQAEAAMAAQD8//T/8v/x//L/
8//3//j/+//9//n/8v/t/+n/8P/z//f//P/9//n/9f/w/+//7//z//n//f/8//r/8v/t
/+v/8P///yAASwB1AKAA2AAXAU8BgwG4AekB/gHlAZ8BPwHMAFwAGAD///T/7P/s//D/
+P/+//b/6//l/+H/3//j/+j/7v/0//b/9v/0//L/6f/m/+X/5f/o/+3/8v/2//X/8v/t
/+f/6f/s//H/9v/3//n/+f/4//L/7f/r/+r/7//0//j//P/6//f/8P/o/+r/7P/w//L/
9P/1//T/8//t/+b/5P/j/+X/6f/t//H/7P/p/+T/2v/e/+H/5v/r/+z/7v/w//L/7v/q
/+n/6v/w//X/+v/+//v/+P/y/+z/8P/w//D/8f/y//L/8v/x/+r/4v/f/97/4v/k/+f/
7f/r/+n/4f/a/93/3v/j/+r/7P/u/+//7//q/+n/5v/p//D/9f/7//7//P/6//b/8v/0
//b/9//6//v/+//7//r/9//y//D/7v/w//P/+P/6//f/9P/v/+T/5v/o/+v/7f/y//L/
8//z/+//6P/n/+j/7v/y//j//f/6//j/8//w//P/9v/4//z//P/////////6//f/9v/1
//j//v8AAAUAAQD///r/8//0//b/+f/8//3/AAD///7/9//x/+//7v/y//b//P8BAP7/
+v/0/+z/6//v//L/9P/2//n/+P/2//H/7f/p/+z/7//y//n//f/3//T/7//o/+r/7P/w
//P/9//5//j/9//0//H/7//y//b//P8EAAoACQAFAP7/+v/6/wEAAwAGAAoADQAPAA0A
CQADAAAAAQAFAAcADAAQAAwACAAAAPv//f///wEABAAHAAsACgAGAAAA/P/7//r//v8B
AAYADAAJAAMA/f/5//j//P///wEAAwAHAAcABAAAAP3//P/7////AgAIAA0ACwAGAP//
+f/8//7///8BAAMABgAGAAMA/v/5//j/+P/8/wAABQAKAAYAAQD7//X/9v/4//r//P8A
AAIAAgD9//v/9f/0//X//v8EAAIAAgACAAIA/v/8//r/+P/7//7/AQAEAAIAAAD+//z/
/f/+////AAABAAIAAwAEAP///P/5//j//P8BAAMAAwACAP7//P/6//v//v8BAAUACQAJ
AAkABgADAAEAAAACAAYACwAPABEAEQAQAAsACgAMAA4AFAAUABkAFwAXABYAEwASABEA
EQAYABsAHwAgABwAGgAWABMAEwATABMAEwAWABYAEwAQAAkABwAGAAUACgAMAA4ADwAL
AAQAAAD9//7///8DAAQABgAHAAcAAgD+//v//f/9/wIABgAIAAkABwACAP3/+f/5//3/
AwAGAAYABAAFAAcADgAnAEwAdQCjAN4AIgFbAYsBuwHgAe8B2gGZAT8B2QB2ADgAIAAV
AAoA/v/8/wIACgAKAAQAAQABAP3/9//1//b/+v8CAAYACAAIAAgA/v/6//j/9//4//v/
/v8AAAEAAAD9//n/+f/6//3/AAADAAcACQAKAAIA/f/7//r//P8AAAMABgAHAAcAAwD+
//z//P/+//7/BAAHAAgACQACAPr/9//1//j/+//+/wEAAAD///z/9P/z//P/9f/3//3/
AAADAAYAAQD8//r/+v///wMABwAKAAwADAAJAAYABwAGAAUABQAJAAwADwARAAoAAgD/
//7/AQACAAQACQAIAAcAAAD6//n/9v/3//r//f8AAAIAAwD+//v/9v/3//3/AQAGAAgA
CAAIAAYABAACAAQABQAIAA0ADwARABIADwAKAAgABgAJAAsADwAQABAAEAAOAAYABAAE
AAUABQAMAA4AEQATAA4ABgAEAAQACAAKAA4AEQARABAADAAKAAkACgAKAAwAEQAVABYA
FwARAA0ACwAJAAsAEAARABUAFQAVABIADQAMAAwADQAOABEAFgAXABgAEQALAAkACAAJ
AAwAEQAVABMAEgAPAAoABQAHAAgACAAMABEAEgASAAwABwACAAQABgAIAA4AEQAPAA4A
CwAGAAIAAgAEAAUACwAPABAAEQAPAAsACAAKAAwAEAAWABoAHQAbABYAFAARABUAFAAU
ABkAHQAgAB8AGQATABAAEQATABUAGgAeAB4AHAAWABMAEgARABAAEAAVABsAHAAaABQA
EAAPAA4AEQATABcAHAAcABkAFgAVABEAEgASABEAFgAbABwAGgAUABEAEAAPABAAEgAX
ABsAGwAYABMADwANAA4ADgAPABQAGAAZABcAEgANAAwADAANABAAFAAYABgAFQARAA0A
DAAMAAwADAAUABgAGgAXABMADQAMAA0ADgASABQAFgAYABoAFQASAA8ADAAOABAAEgAU
ABQAFAAUABQAEQAQAA8ADgARABQAFwAaABcAFAARAA4AEQASABMAFAASABIAEgASABAA
EAARAA8AEgAVABUAFwASABAAEAAQABUAFwAXABcAFwAWABYAFwAWABYAFwAXABsAHgAg
AB4AGgAYABgAHAAeACEAHwAfAB8AIAAhACIAHwAhACEAIgAnACcAKQApACUAIwAhAB8A
IQAiACIAHwAfABoAGgAbABkAGwAaABkAHQAcABgAFwATABEADwAQABIAFAAVABUAEwAR
ABAAFAASABEAEQAPABcAGwAaABcAEwAPAAkABwAMABIAFAAbACEAJgA1AFAAcQCVAMYA
BAFDAXkBqwHYAe8B6AGxAVcB9wCUAEYAKAAhABwAEgAKAAYACgAMAAoADQARABMAEQAL
AAgABgAIAA0AEAARABIADgAMAAwADQAJAAkACQAIAA4AEAAQAA8ADAAMAA4AEAASABUA
FgAWABUAEwAUABYAFAAUABMAEgAXABkAFwAUABEAEAARABAAEwAVABUAFQASAA4ADwAR
AA0ADQANAA0ADwARABEADAAIAAcACAAJAAwADgAQABIAEgAQABEAFAATABMAEwASABUA
GAAYABgAFwAWABUAFQAXABgAGQAZABcAEgASABQAEQAOAAwADQARABMADwAMAAsACAAJ
AAwADAAOAA8ADwAOAA8ADgATABMAEwAUABIAGAAaABoAGgAXABgAGAAaAB8AHwAfAB4A
HwAeACAAIgAfAB0AHQAaAB4AIAAgABoAFwAWABYAFQAYABgAGQAZABoAFgAYABwAGQAY
ABkAGQAeACAAHwAgAB4AHgAdAB4AIgAlACUAJQAjACMAJQAnACUAJgAjACMAKAArACsA
KQAlACQAJAAkACUAKAAnACYAIwAhACMAJgAjACIAIwAjACYAKAAoACYAIAAhACEAIAAh
ACUAJQAkACUAIwAhACYAIgAgACIAIQAiACQAJAAiAB8AHgAfAB8AJAAnACcAJwAoACcA
JwAsACgAKAAqACoAMAAxAC8AMAAsAC8ALQAsAC8AMQAyAC8ALgArACsALwAtACsALAAs
ADEAMgAvAC8ALAArACoAKgAtADEAMAAsACoAKgAtADAALQArACsALAAxADEAMQAzAC4A
LgAtACsALQAxADEALgAtAC0ALwAxAC4ALAAtAC0AMgAyADAALwAsACwAKwArAC0AMAAw
AC0ALQArAC0AMAAtACwALAAsADEAMQAwAC8ALAAsACwALAAwADIAMgAtADAALQAvADMA
KAAoACwALgAwADIAMwA0ADUANgAyADAALgAsAC8AMgA1ADgANQAyAC8ALAAvADAAMQAy
ADIAMgAyADIALgAsACoAKAAtADAAMwA2ADIAMAAuACwALwAwADEAMgA0ADQANAA0ADIA
MAAuACwAMQA0ADcAOgA2ADQAMgAwADIANAA2ADgAOQA6ADsAPAA6ADgANgA0ADgAPABA
AEQAQQBAAD8APgBBAEIAQwBEAEUARgBHAEgARABAADwAOAA6ADwAPgBAADwAOgA4ADYA
MwAyAA==
         </WaveFormData>
      </LeadData>
   </Waveform>
</RestingECG>
