# Supplementary material for: Detection of Left Atrial Enlargement Using a Convolutional Neural Network-Enabled Electrocardiogram
Source: Front Cardiovasc Med. 2020 Dec 17;7:609976. doi: 10.3389/fcvm.2020.609976 (PMC7773668; doi:10.3389/fcvm.2020.609976)
Supplement: Supplementary file 3 [file Data_Sheet_3.ZIP › normal2/1802017157_4973_0000000B.XML]

<?xml version="1.0" encoding="Windows-1252"?>
<!DOCTYPE RestingECG SYSTEM "restecg.dtd">
<RestingECG>
   <PatientDemographics>
      <PatientID>1802017157</PatientID>
      <PatientAge>65</PatientAge>
      <AgeUnits>Years</AgeUnits>
      <Gender>Female</Gender>
      <PatientLastName>liangernv</PatientLastName>
   </PatientDemographics>
   <TestDemographics>
      <DataType>Resting</DataType>
      <Site>1</Site>
      <AcquisitionDevice>MAC55</AcquisitionDevice>
      <Status>Unconfirmed</Status>
      <Priority>Normal</Priority>
      <AcquisitionTime>09:33:10</AcquisitionTime>
      <AcquisitionDate>03-08-2017</AcquisitionDate>
      <CartNumber>1</CartNumber>
      <AcquisitionSoftwareVersion>009C</AcquisitionSoftwareVersion>
      <XMLSourceVersion>MAC5000 v1.0</XMLSourceVersion>
   </TestDemographics>
   <RestingECGMeasurements>
      <VentricularRate>71</VentricularRate>
      <AtrialRate>71</AtrialRate>
      <PRInterval>118</PRInterval>
      <QRSDuration>72</QRSDuration>
      <QTInterval>382</QTInterval>
      <QTCorrected>415</QTCorrected>
      <RAxis>5</RAxis>
      <TAxis>66</TAxis>
      <QRSCount>12</QRSCount>
      <QOnset>214</QOnset>
      <QOffset>250</QOffset>
      <POnset>155</POnset>
      <POffset>197</POffset>
      <TOffset>405</TOffset>
      <ECGSampleBase>500</ECGSampleBase>
      <ECGSampleExponent>0</ECGSampleExponent>
   </RestingECGMeasurements>
   <Diagnosis>
      <Modality>Resting</Modality>
         <StatementCount>2</StatementCount>
         <LabelText>12SL ��ϳ���</LabelText>
      <DiagnosisStatement>
         <StmtFlag>ENDSLINE</StmtFlag>
         <StmtText>�������</StmtText>
      </DiagnosisStatement>
      <DiagnosisStatement>
         <StmtFlag>ENDSLINE</StmtFlag>
         <StmtText>���� ECG</StmtText>
      </DiagnosisStatement>
   </Diagnosis>
   <Waveform>
      <WaveformType>Rhythm</WaveformType>
      <WaveformStartTime>0</WaveformStartTime>
      <NumberofLeads>8</NumberofLeads>
      <SampleType>CONTINUOUS_SAMPLES</SampleType>
      <SampleBase>500</SampleBase>
      <SampleExponent>0</SampleExponent>
      <HighPassFilter>16</HighPassFilter>
      <LowPassFilter>150</LowPassFilter>
      <ACFilter>NONE</ACFilter>
      <LeadData>
         <LeadByteCountTotal>10000</LeadByteCountTotal>
         <LeadTimeOffset>0</LeadTimeOffset>
         <LeadSampleCountTotal>5000</LeadSampleCountTotal>
         <LeadAmplitudeUnitsPerBit>4.88</LeadAmplitudeUnitsPerBit>
         <LeadAmplitudeUnits>��V</LeadAmplitudeUnits>
         <LeadHighLimit>2147483647</LeadHighLimit>
         <LeadLowLimit>268435456</LeadLowLimit>
         <LeadID>I</LeadID>
         <LeadOffsetFirstSample>0</LeadOffsetFirstSample>
         <FirstSampleBaseline>0</FirstSampleBaseline>
         <LeadSampleSize>2</LeadSampleSize>
         <LeadOff>FALSE</LeadOff>
         <BaselineSway>FALSE</BaselineSway>
         <ExcessiveACNoise>FALSE</ExcessiveACNoise>
         <MuscleNoise>FALSE</MuscleNoise>
         <LeadDataCRC32>1166061974</LeadDataCRC32>
         <WaveFormData>
CAAIAAcABwADAAUACAAFAAcACAAIAAkACAAGAAQA/v/7//n/+f/5//r/+v/7//v/9//1
//X/9v/6//v/+v/7//v//P/7//j//P/4/+7/8//7//7/BgATABwAJQA6AFQAawCHAJUA
kACUAJoAgABXADQAGgALAAYACQAGAAAA+f/1//P/8//7////+//1//f/9//3//f/9f/4
//n/+f/4//X/9v/4//n/+P/4//b/9f/z//P/8//0//X/9v/3//f/9v/3//j/+f/6//v/
+P/1//P/9f/2//b/9//1//X/9P/y//X/9v/4//n/+P/2//j/+f/3//j/+P/2//b/9v/4
//n/+//9//r/+v/5//j/9//4//T/9P/0//T/9//4//j/+f/7//r/+v/7//r/+f/4//f/
9//4//r//P/8//z//P/8////AAACAAMAAQAAAP///f/8/wEAAQABAAUACAAJAAwACwAK
AAsACQAKAAwADQAOAAsACwAKAAgABwAHAAYABgAIAAkACgALAAoACQAIAAcACgAHAAYA
BgAGAAUABQAFAAYABgADAAMABAAFAAYABwAIAAYAAgACAAIAAQAAAAAAAwAGAAUABgAC
AAAA/v/6//z///8BAAMABQAHAAcABgADAAMAAgACAAAAAAD//////f////z//P///wEA
AgABAAEAAQABAAEA///+//z/+////////f/9//v/+//8//z//////wAAAQACAAMABAAF
AAEA///8//r//P/9//z///8DAAMAAgAAAAMAAgAHAAgABAABAAAA/f/7//v/+f/5//v/
/v8AAAIAAQAAAAAAAQADAAQABAAFAAMAAQD///3///8BAAMA/////wAAAQACAAEA///9
//v//v8AAAAAAgAFAAUABAAEAAEA///8//r//P/9/wAAAQAAAAAAAQADAAMABQADAAIA
AQAAAP///P/+//7//v/+/wQABwD//wEACgAHAAQAAQD+////AQACAAMAAQAAAP7/+//+
/wAAAQACAAQABAAFAAUAAwACAAEAAAACAAYACQAMAAoABgAEAAMABgAGAAYABgAHAAgA
CQALAAgABQAGAAgACwALAAwACgALAA0ACQAGAAkACQAKAAsACAAHAAIA///7//v/+//8
//3///8AAP//+//7//z//f/9//v/+//8/wAAAAD8//r/9v/2//v/AwAGAAoAEQAcACsA
PABSAG0AhQCVAKAAngCQAHwAYwBEACwAJQAkAB0ADgAGAAEA/f/9///////9//3/AQD9
//n/9//3//X/+P/5//n/+P/1//f/+P/4//b/+P/4//n/+f/2//X/9f/1//j/+f/5//j/
+//8//3//v/+//r/9v/z//P/9P/0//X/+P/5//n/+P/2//b/9//3//b/9P/2//f/+P/6
//v/+v/3//b/9//3//f/+f/2//b/9v/2//b/+P/3//j/+f/6//v/+v/4//f/9f/0//T/
9f/1//X/9f/1//f/+P/6//z/+v/6//r/+v/6//r/+//7//z//P/8//v/+v8BAAMABQAE
AAQAAgACAAAAAAACAAEAAgAEAAUABgAEAAUABQAEAAUABwAIAAoACAAHAAYABQADAAMA
AwADAAgABwAIAAoABwAFAAQAAwAEAAQAAQABAAEAAQABAAEAAgAAAPz//P/+////AAAC
AAIAAgD+//z//f/+/////v/+//////////3///////7///////7//v/8//z/+//7//r/
+//3//b/+v/7//v/+f/4//n/+v/7//z//P/7//v//P/7//j/9//5//n/+v/6//z/+//7
//v/+//7//v/+//9//3//P/8//z/+//4//n/+f/5//j/9v/2//T/+P/4//f/9//5//n/
+v/7//r/+//7//z//P/8//v/+v/6//v/+v/6//n/+f/5//n/+f/5//v///8DAAEA/f/8
//v/+v/4//f/9v/1//n/+v/5//r//P/9//3//v/9//v/+P/2//j/+f/8//3/+P/4//n/
+//5//v/+f/4//r/+v/6//j//f/+////AAD+//3/+//9//3//P/8//z/+//8//7//v/3
//H/9P/2//j/+v/8//z//f/9//3//P/8//v/+f/7//z//P/8//r/+v/7//v/+//8//3/
/v/+/wAAAQACAAIAAAAAAAEABQAGAAcACAAGAAQAAgABAAMAAQADAAYABwAHAAgABgAG
AAkABgAEAAYABQAFAAUABAADAP7/+//6//v//P/+//7///////3/9//1//T/8//0//P/
9P/2//b/9v/4//z//P/6//v///8AAP7/AQAQAB8AMgBOAGsAfQCLAJgAngCWAIAAXwA+
ACgAHwAeAB0AFAAKAP//9//1//3/AwD///f/9f/1//X/9f/1//P/9v/1//X/9P/x//H/
8v/y//D/8P/w//H/8f/y//P/9f/3//T/8//x/+7/8f/y//P/9P/0//L/8P/v//H/8v/y
//P/9P/1//X/9P/y//L/8//z//L/8P/y//P/8f/y//L/8P/w//D/8v/z//T/9//1//b/
9f/0//P/9P/y//L/8v/y//H/8P/u/+3/8P/w//H/8//1//X/9f/1//P/8v/y//L/9P/0
//T/9P/0//T/9f/1//n/+v/7//v/9v/7//v/+//6//r/+P/4//z//v8CAAMAAgACAAEA
AAD//////v/8//7//////wAA//////////8AAAEAAgADAAUAAQD///7//v/9//3//f8B
AAIAAAABAAAA///+//3/AQAAAP3//v/9//v/+f/4//z//v/8//z/+v/6//r/+P/6//v/
+//7//n/+f/3//T/9P/1//X/9v/0//T/8//z//P/9f/y//L/9P/1//X/8//x//H/8f/x
//L/8v/x//H/8//z//H/8f/z//P/9P/0//L/8f/x//H/8v/z//T/9f/0//P/8f/w/+//
7//t/+//8f/x//D/7v/u/+z/8P/w//H/8f/z//P/8v/x/+7/7f/t/+7/7v/u//D/8P/x
//P/8//0//T/9f/y//H/8P/v//D/8//2//P/8f/w/+//7v/w//H/8v/z//b/9v/0//T/
8//z//L/8v/x//H/8P/w//H/8f/z//P/8f/y//T/9//5//v/+f/4//X/9P/z//D/8v/y
//L/8v/z//P/8v/1//X/9P/0//T/8//y//L/8P/z//T/9v/2//b/9v/1//X/9P/z//b/
9v/1//P/8f/y//L/8v/y//L/8//z//X/9v/3//j/+P/6//v//P////7///8BAP///v/9
//z/+v/6//r/+//9//v//f8AAAAA//////z///8DAAEAAAAAAP////////7//f/4//X/
9P/1//b/+P/2//X/8//v//H/9f/6/////P/3//T/8v/y//L/8P/w/+7/7v/z//n//P8E
AA0AFgAnADoAVABvAIUAjQCSAJIAhABoAEMAJAAUABEAEAANAAoAAgDr/9v/5//z/+//
7//1//X/9//1//T/8//w//L/9f/1//T/8f/v//D/8P/u//H/8v/0//X/8//x//D/7//y
//P/8//y//T/9P/0//T/9v/0//L/8f/z//T/9P/1//T/9f/1//T/9v/2//f/9//0//L/
9P/1//P/9P/0//L/8v/y//T/9f/0//X/8f/w//P/9P/1//j/9//4//n/+v/5//j/9v/1
//j/+P/5//v/+f/5//n/+f/5//r//P/+//7//v/+//7/+//6//r/+f/8//7/AAABAPz/
AQABAAEAAAAAAP7//v///wAAAwADAAQABgAHAAgACAAJAAkACAAIAAkACQAKAAoACQAI
AAcABwAHAAcABwAMAAkACAAIAAYABQAFAAUABgAGAAMAAwADAAMAAwADAAgABgACAAIA
BAADAAIAAgACAAIA/v/8//3//v////7/AAABAAEAAQABAAMAAwACAAAA///9//z///8A
AAAAAQABAAMAAAAAAAEAAQAAAP3/+//7//v/+//+//7//f/9/wEAAQD//////////wAA
AAD+//v/+f/3//n/+//9////AQABAAAAAAD//////f///wAA///9//r//P/6//7//v//
////AQABAAQABQAEAAUAAwACAAAA/v////7//v////3//v/+////AQABAAEAAQD+////
AAD7//v//P/9//7///////////8AAAAA/v/+/wAAAQABAAIAAQD///z/+v/8//3/AAAB
APz//P/9/////f////3//P/+/wAAAgACAAMAAgABAAAA/v/9//v//f////7//v/+/wEA
AgD+//b/+v/8//7/AAACAAAAAQABAAEAAAAAAP///f///wAAAAAAAP7//v//////AAAC
AAQABgADAAQABAAEAAYABAAEAAUABAAEAAQABAAHAAgACQALAAkABwAJAAwACwAJAAgA
BAAIAA0ADAAMAAoACQAJAAkACAAHAAIA//////////8AAP7///////3/+f/5//r/+//+
//3//v8AAPz/+v/4//r//P/+//////8AAAYACwAYAC0ARABcAHUAiQCZAKQAngCIAHQA
WwA+AC4AJQAeABkAEAAIAAUAAQADAAMA/f/5//v/+//3//P/9P/1//T/+P/5//n/+P/1
//f/+P/4//b/+v/8////AQD7//f/9P/x//P/9f/2//b/9P/0//T/9P/4//b/9P/z//P/
9P/0//X/9f/1//T/8v/y//L/8//z//P/8v/1//f/9//4//j/9v/y//L/9P/1//b/+f/3
//j/9v/2//b/+P/2//b/9v/2//b/9P/x/+//8f/y//T/9//5//n/+f/5//b/9v/3//j/
9v/2//b/9v/2//b/9//3//n/+v/7//v/+v////////8AAAAA/v/+/wAAAgAGAAcABAAE
AAMAAgABAAEAAAD+////AQACAAQAAwADAAMAAwAGAAcACAAJAAoABwAGAAYABgAFAAUA
BQAGAAYAAwADAAUABQAFAAUABgAEAAAAAAABAAEAAQACAAIABAACAAIAAAAAAAAA/v8A
AAEAAQABAAIABQAGAAYAAQD///z/+v/7//z//P/9////AQD+//7/AAABAAEA///7//v/
+//7//z//P/7//v//f/9//v/+//9////AgAEAAEA/f/6//f/9//3//f/9//5//n/+P/4
//r/+//6//3/AQABAAAA/v/8//r//v/+//r/+f/6//n/+f/5//f/9//6//z//f/+//z/
+v/5//n/+f/6//r/+//5//n/+f/5//f/+f/7//f/+P/6//z//v/9//3//f/9//7//v/8
//z/+//7//r/+v/9//3//P/8//r/+f/6//n/9//4//r//f8AAAMAAgACAAEAAAD///z/
/P/8//z//P/8//v/+f/7//z//P/9//7//f/8//z/+v/3//v//f////7//f/8//v/+v/8
//3//f/9//z//P/7//n/+f/6//r/+v/9//7/AAABAP7//v/+//7///8CAAQABgAGAAQA
BAAFAAYABgAGAAYAAwACAAEAAQACAAEABAAIAAgABwAHAAQABwALAAkACAAKAAkACQAJ
AAYABQAAAP3/+f/5//n/+v/7//3//v/9//r/+f/5//n/+f/3//f/+P/6//j/+P/8//r/
9v/7////AAAGAA8AFgAjADwAWgB3AIsAmQCgAJoAjgB6AFcAMgAiAB8AGAATABAADAAH
APv/8//3//v/9//3//X/9//9//r/+f/2//j/9//3//b/8//x//L/8v/w//L/8v/z//P/
8//z//T/9f/2//f/9//2//X/9P/z//L/8v/w/+7/7f/v//D/8P/x//T/9f/1//T/8v/y
//P/8//z//L/9f/3//X/9P/y/+7/7v/u//D/8f/y//X/8//0//T/9P/0//b/8//y//H/
8P/1//b/9v/3//X/9P/0//X/9v/3//j/+f/0//L/8f/w//D/8P/w//D/8f/y//T/9f/2
//b/9v/1//P/+f/6//v/+//6//f/9v/4//r//v////3//v/+//7//P/9//3//P/9////
AAACAAMAAwADAAMAAAD///7//f8BAP////8AAP7//f/9//3/AAAAAP3//f/9//3//f/9
/wIAAAD8//z//P/7//r/+v/8//7//P/8//z//P/8//r/9//3//b/9f/2//n/+v/6//v/
+//6//r/9//2//T/8//z//X/8v/y//b/+f/7//v/9v/1//T/8//y//L/8f/x//P/8//x
//H/9P/1//f/+P/2//X/9f/1//P/8//z//P/8//z//L/8v/x//H/7//x//T/9f/1//T/
8//w//P/8v/0//X/+P/5//v/+//5//n/9//2//T/8v/0//T/9f/3//n/+v/6//v/+P/3
//b/9f/1//f/+f/1//b/9v/2//b/+P/5//r/+//5//j/9f/0//X/9f/0//T/9f/1//T/
9P/1//X/9//3//b/+P/7/////f////3//P/5//j/9//0//j/+P/4//j/+P/3//X/9//3
//b/9v/2//f/+v8CAP7/+//6//n/+P/4//n/+f/5//r/+v/5//f/+v/8//3//v/8//r/
+f/3//n/+v/7//z/+//8//z//P////7///8BAAAAAAAAAAAAAgACAAIAAwAAAP3//v8A
AAEAAQACAAAABAAJAAgACAAHAAUABAADAAEA///5//X/9f/1//X/9v/3//n/+v/5//f/
9//4//n/9//1//X/9v/6//r/+v/4//T/8P/1////BgAKAA8AGAApAEQAXABrAHsAjQCa
AJYAiABsAD8AHAASAA0ACAALAA4ABAD1/+v/7f/z//X/7//v//X/9//3//b/9f/y//T/
9//3//b/8//1//b/9v/0//X/9P/0//P/9f/1//b/9//4//n/+f/4//T/8v/w/+7/8v/y
//L/8//y//L/8f/x//T/9//5//r/+P/2//X/8//0//L/9P/1//f/+P/4//b/8v/y//T/
9f/3//n/9v/2//T/9P/0//b/8v/y//L/8v/4//r/+//9//3//P/8//3/+//5//f/9f/1
//b/+P/6//v//P/9//7//P/8//3//f/9//7///////7/AwADAAMABgAGAAQABAADAAIA
AwABAAMABAAEAAQABAAFAAUABAAGAAcABwAIAAcABwAHAAcABgAFAAQAAwAHAAUABQAG
AAcABwAIAAkABwAGAAIAAQADAAMAAwADAAYABAAAAAAAAQABAAEAAgACAAQAAgACAAAA
AAAAAP7//f/9//z/+//9///////+//3//f/8//z//f/+//7////+////+//6//z//f/9
//v/+//7//v/+//9//7//v///wEAAQD//////f/9//7//v/+//3//f/9//z/+//6//n/
/f///wAAAgD///3/+f/5//7/AQADAAQAAQD8//3/+v/6//v//v///wAAAQAAAAEA/v/+
//3//P/9//7/AAADAAAAAAD////////////////+////AAD7//j/+P/4//j//P/9//7/
///+//7//P/8//3//f/8//z/AQADAAQABgAFAAMAAwABAP3//P/8//3//f////3//P/+
//7//v/8/wAAAAAAAAAA/v/9//v//f8BAPj/+P/7//z//f/+//z//f/9//3//v/+//3/
+//8//7///8AAAAAAAABAAEAAQACAAMABAADAAQABAAEAAYABAAEAAUABQAEAAMAAgAD
AAQABQAHAAoACQAMABAADgALAAkABAAFAAkABwAGAAYABQAFAAUABwAHAAMAAQD9//3/
/f/+//7///////3//f/9//7////8//n/+P/4//j/+P/6//7//v/6//f///8GAAwAEQAa
ACkARABgAHEAfQCRAKAAngCKAHIAWwBCACoAGwAYABkAFAAKAAEA9//1//v//f/7//f/
+f/3//X/9v/3//b/+v/9//3//P/5//f/9v/0//D/8//0//b/9//0//P/8//z//b/9//3
//b/9P/0//T/9P/4//j/+P/5//f/9v/0//P/9P/1//X/9P/0//T/9f/1//X/9P/3//n/
9v/2//X/8v/x//L/9f/3//X/9//0//T/9v/2//b/+P/4//j/+P/4//r/+v/5//n/+P/2
//X/9f/3//f/9//3//T/9P/1//b/+f/6//v//P/7//r/+v/5//n/+v/7//v/+P/9//3/
/f/+//7//P/8////AAADAAMAAgACAAEAAAABAAMABAAEAAUABwAIAAoACgAJAAgABwAJ
AAkACQAJAAoABwAGAAYABAADAAMAAwAGAAYAAwADAAIAAQAAAP//AgAAAPz//P/9//3/
/f/+/wAAAgAAAAAAAgACAAIAAAD+//////////7////+//z//P/9//3//v/+//7//f/9
////AQD+//7//v/9//v/9//3//n/+//9////AAAAAAEAAAD9//j/9f/2//f/+f/6//r/
+f/5//n/+//9////AQD///3/+v/4//r/+//6//3//P/7//n/9v/3//b/+//8//7///8C
AAMAAAD///z/+//7//z//P/8//v/+v/6//v/+//8//z//f/9//3//f/9//z//f/+//n/
+v/8//7/AAD+//3//P/7//z//P/6//r//f/9//z//P/+//////8AAP////8BAAEA+//6
//r/+//9/////f/8////AAABAAAAAgACAAIAAgABAP///P/9//z/+v/5//j/+//8//7/
/v/7//z//P/8//z//P/+/////////wIAAgABAP///f/8//r/+P/5//r//P/9//7/AAAC
AAQABgAIAAkACgAIAAQAAgABAAAAAAAAAAAAAQACAAMABQAHAAUABwAKAAoACQAJAAYA
CwAPAA0ADAAJAAcABgAFAAcABwADAAEA/P/7//r/+v/8////AQABAP7//f/9//3/+//5
//n/+v8IAAIA+P/y//L/9P/3////CAAKAAcADgAjADYATgBtAIUAjQCcAKIAlgCCAGkA
SgA0ACsAIgAbABYADAABAP////////3/AQADAPv/9f/z//X/9f/z//b/+f/5//j/9f/3
//j/+P/2//f/9v/2//X/8v/x//H/8f/1//f/+P/4//j/+P/4//j/+f/2//P/8f/y//T/
9f/3//b/9//3//b/+f/6//z//f/5//b/9//3//j/+v/7//r/9f/0//X/9f/0//X/8f/w
//P/9P/1//j/9P/0//T/9P/2//b/9f/1//f/9v/2//f/+f/5//n/+f/1//T/9P/0//X/
9v/3//j/9v/2//f/9//8//7/AAABAPv////+//3//P/8//r/+v/7//z//////wIABAAF
AAYABgAHAAcABgADAAMAAgACAAYABwAIAAkACQAJAAkACQAKAAcABgAGAAYABQAFAAUA
BgAGAAMAAwADAAMAAwADAAYABAAAAAAAAgABAAAAAAAEAAYABAAEAAIAAAD+//r//f//
/wAAAQADAAUABQAEAAIAAQD///7//v/+//3//f/9/////P/8/wEAAwAEAAMA///9//v/
+f/8//z/+//7///////9//3/+v/5//n/+P/6//n/+f/5//f/9//3//f/+f/7//z//v/8
//v/+P/5//n/+f/4//b/+f/4//3//v/6//n/+v/5//r/+//6//v/+//8//z//P/7//r/
+v/7//v//P/8//3/+v/5//j/9//5//v//f/5//r/+v/6//r//P/9//7///////7/+//6
//n/+f/4//j//P/9//3//v/8//v//P/7//r/+v/7//3//f////3//P/8//z//P/6//z/
/P/8//z/+v/5//f/+f/8//z//f/+//3//P/8//r/8//x//X/+f/4//n/+v/7//z//P/9
//3//f8AAAAA///9//n/+P/2//T/9//4//r/+//7//z//f/+//7/AAABAAIAAgAAAAAA
AQACAAIAAgACAAIAAgACAAMABQADAAUACAAHAAUABAAAAAQACQAIAAgABwAFAAQAAwAD
AAMA///9//n/+f/5//r/+P/5//n/9//2//f/+f/7//v/+f/5//r/+v/8//j/8P/w//L/
9f/7/wYADAAPABoAKwBCAFwAcwCJAJ0AogCWAIgAcABLACwAGgAVABgADQACAAIA/f/x
//H/+//7//P/8//3//X/8//0//X/9P/4//f/9//2//P/8//0//T/8v/2//b/9//3//T/
8//z//P/9P/1//X/9P/y//L/8v/y//b/9P/y//H/8//0//T/9f/2//f/9//2//X/9P/0
//P/9P/0//j/+//6//r/+f/2//b/9v/4//n/+P/5//X/9P/2//b/9v/4//j/+P/4//j/
+P/4//f/9//2//T/8//z//T/9f/2//f/+P/4//n/+v/8//z//P/8//z//P/9//3//v/+
//7//f/9/wMABAAFAAQAAgD+//z///8AAAMAAwADAAQABAAEAAQABQAFAAQABAAFAAUA
BgAFAAUABQAFAAcABwAHAAcACgAHAAYABgAGAAUABQAFAAgACAAFAAUABgAHAAgACQAK
AAgABAAEAAEA///9//z//P/+//z//P///wAAAQAAAP7//////////f///////v//////
/v/+////AAAAAAEAAwAFAAIAAgAAAP///f/5//n/+//9////AAAAAP///////////f/9
//////8AAAAAAQABAAIAAwAFAAUABQAFAAMAAQD+//z//v////7/AQADAAMAAgAAAAEA
AAAFAAYAAwABAAEA//8BAAEA/////wIABAAFAAYAAwACAAIAAwABAAIAAgADAAEAAQAB
AAEAAwAFAAcAAwAEAAQABAAEAAUABQAFAAUABQAEAAEAAAABAAEAAAAAAAIAAwADAAQA
BAADAAQAAwACAAIAAwAFAAQABQACAAAAAwAEAAUABAAFAAQAAwACAAIAAQD//wEAAwAC
AAIAAgACAAIAAAABAAEAAQADAAQABAADAAUABgAGAAYABQAEAAQAAwADAAQABQAGAAYA
CAAJAAoACgAIAAgACQAMAAwADAAMAAwADAAMAA0ADgANABAAFAASAA8ADQAIAAwAEQAQ
ABAADQALAAoACQAMAA0ACgAJAAUAAwABAAAAAwAFAAYABQADAAMABAAFAAQAAQAAAAAA
AgACAAIA/v/+/wAAAwAJAAwACgANABYAJQA2AEgAXwB9AJMAnACgAJ4AkgB3AFIANgAl
ACAAHQAYABIABwADAAMABQABAAEAAwD9//v///8BAAEA//8CAAAA///9//n/+//+/wAA
AAAAAAAAAQABAAIAAQABAAEAAAD///3/+v/9//7///8AAP///P/5//f/9//4//j/+f/9
////AAAAAP7//v///////v/8//7////9//7//v/8//v//P///wEAAAABAP3//P/+//7/
/v8AAP3//P/7//r//P/8//v/+//+/wAAAwAHAAIA///8//n/+v/8////AgD///7//f/8
//7//v//////AwAEAAUABQAAAAUABQAFAAYABgAEAAQAAwAEAAcABwAJAAoACgAKAAsA
DQAOAA4ADAANAA0ADgANAA0ADQANAA0ADQANAA0AEAANAAwADAANAA0ADgAPAA0ADAAI
AAcACQAJAAkACQAOAAwACAAIAAgABwAGAAYABgAIAAYABgAIAAgACAAGAAUABQAEAAMA
BAAHAAgACAAFAAUABAAEAAQABAADAAMAAwAFAAIAAgAGAAcABwAFAAEAAQABAAEAAgAC
AAEAAQAEAAUABAAFAAIAAQABAAAAAgADAAUABwAEAAMAAgABAAMAAwACAAIAAQABAP//
AQADAAMAAgAAAAEAAAAFAAYABAADAAQAAwADAAMAAQABAAIABAAFAAYAAwACAAIAAwAB
AAIAAgADAAUABQAFAAUABwAJAAsABwAFAAQAAwACAAMAAwADAAMABwAIAAcACAAIAAcA
BQAEAAUABQAEAAQABAADAAQAAwACAAIAAwAFAAUABwAFAAQABAAEAAQAAgAGAAYABgAG
AAgABwAFAAcABgAEAAMAAgADAAQABgAGAAEAAQAFAAUA+//8/wAAAgAEAAYABAAFAAUA
BQAIAAgABwAFAAUABgAGAAYABAAEAAUABQAGAAgACgAMAAsADAAMAAwADgAMAAwADQAR
ABIAEwAUABIAEgASABMAEQANAA0ADgAQAA8ADwAMAA0AEQAPAA4AEAARABMAFQATABEA
CwAHAAcABwAHAAgABQAFAAQAAQACAAMABQAHAAcABQAFAAYACgAGAAYABAAAAAAAAwAH
AAwAEAATABwAKwA+AFIAawCDAJkAqgCsAJwAhgBvAFIAPgAvACQAIQAiAB4AEwAJAAUA
BwAFAAUADQANAAkACQAEAAEA/P/8//7///////3///8AAAAA/v8CAAIAAwADAAAA////
//////////7//P/9//7///8AAAAA/v/8//v//v8AAAEAAwABAAEAAAD+/wAAAAABAAEA
/v/8//7///8BAAIAAgAAAPz//P/+/////v////v/+v/9//7///8CAAAAAAAAAAAAAgAC
AAEAAQABAAAAAAABAP///////////v/+////AAD+//7//v/+/wEAAgAEAAUABAAEAAQA
AwACAAcABwAHAAgACAAGAAYABwAIAAsACwALAAwADAAMAA4ADwAPAA4ADgAPAA8AEAAT
ABMAEwATABQAFQAWABcAGAATABAADgAPAA8AEAARABAAEAANAA0ADwAPAA8ADwASABAA
DAAMAAoACQAIAAgACgAMAAoACgAMAAwADAAKAAgACQAJAAkACwANAA0ADAALAAsACgAK
AAcABgAEAAMABgAJAAcACAAMAA0ADQALAAgABwAGAAUABgAGAAUABQAHAAcABQAFAAcA
BwAIAAgACAAHAAcABwAFAAUABQAFAAMAAwACAAIABAAFAAQABwAHAAcABgAEAAIAAAAE
AAQABQAFAAcABwAGAAUAAgABAAIABAAFAAYAAwACAAIAAwAEAAYABwAJAAkACQAJAAkA
CQALAA0ACQAGAAYABgAGAAcABwAHAAcACgAKAAgACAAJAAkACAAIAAgABwAFAAQABgAH
AAoACwALAAwADgARAA0ADQAJAAYABwAIAAkACAAJAAgABwAGAAkACQAIAAsACgAIAAcA
BgANAA==
         </WaveFormData>
      </LeadData>
      <LeadData>
         <LeadByteCountTotal>10000</LeadByteCountTotal>
         <LeadTimeOffset>0</LeadTimeOffset>
         <LeadSampleCountTotal>5000</LeadSampleCountTotal>
         <LeadAmplitudeUnitsPerBit>4.88</LeadAmplitudeUnitsPerBit>
         <LeadAmplitudeUnits>��V</LeadAmplitudeUnits>
         <LeadHighLimit>2147483647</LeadHighLimit>
         <LeadLowLimit>268435456</LeadLowLimit>
         <LeadID>II</LeadID>
         <LeadOffsetFirstSample>0</LeadOffsetFirstSample>
         <FirstSampleBaseline>0</FirstSampleBaseline>
         <LeadSampleSize>2</LeadSampleSize>
         <LeadOff>FALSE</LeadOff>
         <BaselineSway>FALSE</BaselineSway>
         <ExcessiveACNoise>FALSE</ExcessiveACNoise>
         <MuscleNoise>FALSE</MuscleNoise>
         <LeadDataCRC32>3658601148</LeadDataCRC32>
         <WaveFormData>
AAABAAQABQACAP//+v/1//b/9//4//7/AQADAAYABAABAP7//f/8/////////////v/9
//z/+//+///////+//z//f/9//3/AQABAP3/AwAMAA4AEgAZABsAIwArADIAPQBWAHEA
fwCCAHMAQgANAO3/4//h/+X/6v/t//P/+/////3//P8BAAcACgAKAAkABgADAAAA+v/5
//r/+//8//3///8BAAIAAgAAAP3//P/8//3//v8AAAEA//8BAAEA////////AAAAAAAA
AAABAAEA/v/9//z//P/8/////f/9//z//P/9//3//v/8//3///////////////3//P/8
//z//v/+////AQADAAIAAgACAAAAAAABAAEAAQABAAEAAQABAAAA/////wEABAAGAAgA
BwAGAAUABAACAAMABQAFAAsAEAAUABcAFAARAA4ACwAPABIAEwAVABcAFwAWABYAFQAV
ABQAEwAUABUAGAAZABcAFgAVABQAFwAXABQAFAAUABIAEQAQAA4ACwALAAsADAANAA4A
DgAMAAkACAAIAAgACAAIAAUABQAFAAUABAADAAIAAgACAAUABQAGAAgABgACAAAA/v8A
AAEAAgADAAEAAQABAAAA///+//7//f/+//////8AAAIA////////AAADAAEAAQAAAP//
/f/6//3//v///wIAAQABAAAAAAD//////v/8//7/AAAEAAYABQAEAAEAAAABAAIAAgAD
AAgACAAHAAYABQADAAIAAQAFAAYABwAGAAYABQAEAAQABQAFAAUABwAJAAkABwAHAAQA
AgABAP//AgADAAUABgAFAAUABAADAAAAAAAAAAAAAwAGAAUABgAEAAMAAgACAAAAAAD/
////AAABAAEAAgABAAEAAQAAAAIABQACAAEA/v/9//3//v///wAABAADAAIAAQD///7/
/v///////v8AAAIABAAGAAMAAQD3//n/BAACAAIAAgACAP////8AAAAAAAD///7//v//
////AAAAAP7//v/9//v//f/8//z//P/5//j/9//5//3//v/+/////f/7//r/+v/1//P/
8//5//z//P/9/wAAAAACAAIAAQABAP///f/9//3//f8CAAIAAgADAP///P/8//7/AAAD
AAAA///+//3//v///wAAAgAFAAUABAAEAP3//f///wEAAQADAAkADgASABQAFwAfACsA
OQBGAFsAcgCHAJEAjABvADoAAwDv/+v/5//r/+7/6//t//X/+/8BAAYACQAHAAoADAAF
AP7//P/8//n/+//+/wEABAAHAAQAAwABAP7//v/9//7/AAACAAIAAwADAAAAAQAAAP3/
//8BAAQABgADAAIAAgABAAEAAQABAAIAAAADAAEAAQAAAAAAAQABAAIAAAABAAMAAQAB
AAEAAQABAAAAAAAAAAIAAgADAAUAAwAAAP7//P/+/wAAAwAFAAQAAwACAAEAAgACAAIA
AwADAAQABAAEAAMAAgABAAAABAAHAAsADQANAA4ADgANAA0ADQANAA0AEAASABIAEwAT
ABMAEgASABMAFQAWABcAFAATABQAEwATABQAFQAWABcAFwAUABQAFQASABAADgARAA8A
EAARABAADwAOAAwADgALAAoACgAKAAoACgAHAAUABQAFAAQABQAEAAQABAAEAAMAAwAE
AAQAAgACAAIAAQABAAEAAQABAAEAAQAAAAMABAAGAAcABAADAAEAAAAEAAEAAQABAAAA
AwABAAEA//////7//P8AAAIABAAIAAUAAwAAAP7///8BAAIAAgACAAIABAAEAAQAAgD+
//z/AAACAAMABQAGAAQAAQD+//////8AAAEABgAGAAYABAACAAEAAAAAAAEAAQABAAMA
AwADAAEAAQACAAIAAwADAAMAAwAEAAQAAgABAP///f/+/wAAAgAEAAQABAAAAP7/////
////AAACAAIAAQABAP/////+//7/AAABAAIAAgABAAMA///9//3//f/+/wAAAAAAAAMA
AQD//////v/+////AQACAAIAAQAAAP///v8BAAEA/////wIAAgAEAAQAAAD+//7/////
/wMABAADAAIAAQAAAP////8AAAAAAwADAAMABAAAAP/////+/wAAAgADAAMAAAD+//3/
/P/6//r/+v/9/wIAAgABAAEA/v/7//n/+P/2//X/9v/9//3//P/8//7//f8AAAEAAQAC
AAEAAAABAP7//f8BAAAAAgAFAAMAAgACAAIAAgADAAIAAQAAAP//AAABAAIABAACAAEA
///+/wUABQAFAAUABwAHAAkADgAOABAAFwAjACsANQBIAFsAagB3AIUAjAB7AE4AFQDz
/+n/4//h/+L/4f/p//f/AQAFAAoADwAJAAIAAAABAAAAAgACAP//AQAAAP///v/9//v/
/f/+//7/AAD//wAAAgD///7//v/9//7/AQACAAEA/////wAAAAACAAIAAwADAAMAAwAD
AAQAAgADAP///f8CAAQABwAJAAYAAgABAAEAAAD///7//f8AAAAAAQACAP///v/+////
AgACAAMABAADAAIAAgABAAMAAwADAAMABQAGAAcACQAHAAYABAACAAcACAAJAAoACQAJ
AAoACQAIAAoACwALAAwADQAOAA8ADQAOAA0ADQARABEAEAAQABAAEQARABEAEQARABMA
EwAVABYAFwAYABUAEwAOAAwAEAAQABEAEgARAA0ADAALAAkACQAJAAgACgAJAAoADAAK
AAgABgABAAUABwAJAAoABwAGAAYABgACAP///f/8/wAAAAACAAQAAAD///7//f/9//3/
/f/8//7//v////////////7//v/+//v/+//7//z////9//3///8BAAIAAgD+//z/+v/6
//v/+//6//r//P///wEAAgD9//r/+f/2//v//v///wIAAQAAAP7//f8AAAAA///+/wAA
////////AAAAAAAA/v8AAP///v/+//3//f/9/////v/9//r/+f/6//z///8BAP7//f/9
//z//v/////////8//z//P/8//z//v/8//z//f/9//3//v/8//z/+//7//z//f/9//7/
+//7//v/+v/6//3/+v/5//r/+//9/wAA/P/4//f/8f/0//f/+f/8//3///8AAAAA/v/8
//r/+P/8//3//P/9//7//v8AAAAA+//4//f/9//3//b/+f/6//v//P/+////AQACAAAA
/f/6//j/9//3//j/+P/6//z//f/9//n/9v/0//L/9f/2//f/+//+//7//f/9//n/9//2
//b/9f/z//P/+f/2//T/8//0//j//P/+////AAD///7////8//n/+//4//3/AQAAAAAA
+v/4//b/9f/4//n/+v/7//n/+f/5//r//f/9//z//P8BAP///f/9/////////wAAAgAM
ABUAGwAlADEAOgBLAF4AbwB/AH4AWwAkAPv/6f/j/+X/6f/m/+f/8//9/wEABQAIAAMA
AwAEAAIAAQAAAAIAAgD//wEA/v/7//j/9f/3//v//v8AAP///f/9//7//P/8//3//f//
/wEAAQD///3//f/+//7///8AAAIAAwABAP///f/8//z////9//3/AQACAAQABQABAPz/
+v/5//v//f///wEAAAD+//3//P/8//z//f///wEAAAAAAAAAAAAAAAEAAQACAAMABAAF
AAUABAADAAMABQAGAAYABgAIAAgACAAIAAgACQALAAsADAAOAA8ADwANAA0ADQANAAwA
DgAOAA8AFAAVABUAFgATABMAEgARABMAEwAVABUAFgAWABYAFgAUABMADwAOABMAEgAS
ABIAEAANAA0ADQAPAA8ADwAOAAwACQAIAAgABgAGAAYAAwAEAAUABgAGAAUABAAEAAQA
BgAFAAUABgAFAAIAAQAAAAEAAQABAAEABAAFAAYABgAEAAIAAQD////////+//7/AwAB
AAIAAwABAAMAAAD//wEAAwAEAAQAAQAAAP//AAAEAAUABQAGAAQABQAFAAQAAgACAAQA
BAAIAAgABgAGAAYABgAFAAUACgAKAAkACAAHAAUABAADAAYABgAGAAQABwAHAAcACAAG
AAUABAAFAAgACQAIAAkABwAGAAYABQAFAAUABgAGAAcABwAGAAUABAAEAAQABAAGAAgA
BgAGAAMAAwADAAQABAAEAAMAAwAGAAcABwAIAAYABQAEAAIAAwAHAAUABQAEAAMAAwAE
AAIAAgAFAAMABAAFAAUABgADAAMAAgAAAAIABAAGAAgABwAHAAUABQAEAAIAAgAAAAgA
DAAMAAUAAgADAAQABQAGAAgACQALAAwACgAHAAQAAgAEAAUABwAIAAcACAAIAAcABQAC
AAAA/v8BAAQABwANAA0ACgAGAAMAAgABAAEAAgAAAP//AAAHAAQAAgABAAIABQAKAA0A
DwANAAkABQADAAUABwAOABAAEAARAA0ACgAFAAQAAwADAAcACQALAA0ACgAJAAgACAAL
AAsACgAKAA8AEQALAAcABwANABEAFgAgACgALQA1ADkAQwBWAGkAegCPAJ0AmgB5AEIA
DQD1/+//6//r//D/9/8BAAsADwAPAA4ACwAPABAADAANABAADwAOAAoACwAJAAkACQAJ
AAoADQAPABAADQALAAsADAAOAA4ADwAPABAAEwAUABMAEAAPAA8ADgAQABAAEQARAA4A
DQAMAAwADgARAA8ADwASABIAEwATABEADgAOAA8AEAARABIAEwASABAADwAOAA8AEAAS
ABUAFQAUABQAFAATABIAEgARABIAEwAUABUAFAAUABQAFQAWABgAGQAaABoAGgAaABoA
GAAZABsAGwAdACAAIgAjACIAIQAgAB8AIQAkACUAJwApACkAKAAoACYAJwAnACcAKQAr
AC8AMQAsACoAKAAmACoAKwApACoAKwAoACYAJAAkACEAIQAhACMAJQAnACgAJQAhAB8A
HgAgACAAIAAdABsAGwAbABoAFwAWABYAFgAZABkAGgAcABkAFgAVABQAFgAXABgAGQAX
ABcAFwAWABYAFgAXABcAGAAZABkAGgAZABUAFAATABQAFwAVABUAFwAXABYAFAASABIA
EgAUABgAGQAZABoAFwAXABYAFAAUABQAFgAWABoAGgAYABgAFgAWABUAFQAbABwAHAAc
ABkAFwAWABUAGQAaABsAGgAcABsAGgAaABoAGQAYABkAGwAbABkAGQAWABYAFwAXABkA
GQAaABoAFwAXABYAFQAUABQAFAAUABcAGgAZABoAFgAVABQAFAAVABYAFgAXABkAGQAY
ABgAFgAVABQAEgAVABkAFwAXABQAEwATABQAFgAWABkAFwAXABcAFgAWABUAFQAUABIA
FgAYABoAHAAbABkAFQATABQAFAAWABYAFwAWABcAGQATABUAFwAZABgAGgAaABoAGgAX
ABUAFAASABQAFQAWABgAFQAVABYAFgAZABoAGgAZABgAFgAVABQAEwASABEAEwAZABoA
GgAbABgAFQATABIADwANAA0AEwAUABQAFQAYABYAGAAYABcAGgAZABgAGQAZABkAHgAe
AB0AHwAcABoAGQAaABsAHQAbABkAFwAVABgAGQAaABwAGwAbABoAGgAZABkAGQAbABsA
HQAjACoALAAwADcAOQBFAFkAcACDAJIAnwCnAJwAdQBAABUABQAFAAUA/f/8////CwAX
ABsAHwAmACkAKQAmAB4AFwAYABoAGgAXABkAHAAdAB4AHwAdAB0AHAAaAB0AHQAfACIA
IAAeAB0AGwAbAB0AHQAbABwAHQAfACAAHgAeAB8AHwAgAB8AHgAeABwAHwAdAB0AIAAg
ACEAIQAkACIAIwAlACIAIQAgAB8AHwAeAB4AHgAgACAAIQAjACMAIgAiACIAJAAkACUA
JQAiACEAIAAfACEAIgAjACUAJwAoACgAKAApACgAJwAmACkAKwAuAC8ALQAuAC4ALQAt
AC0ALQAtAC4AMAAwADEANQA1ADQANAAyADMAMwAzADUANQA3ADcANgA2ADYANgA1ADMA
LgAsADEAMAAwADAAMAAtAC0ALQAqACkAKAAmACkAJwAnACgAJQAkACMAHwAfAB8AHwAe
AB4AHgAfACAAHQAbABoAGgAcABoAGgAaABcAFwAXABcAFgAVABQAEgATABQAFgAXABYA
FQATABIAFgATABMAEwASABMADwANABAAEQARABAAEAAQABAAEgAPAA0ACgAIAAsADQAO
AA4ADAAMAA4ADgAOAAwACAAGAAkADAAOABEAEgAQAA0ACgAMAAsACwALAAsACgAJAAYA
BgAFAAQABAAIAAkACgANAAkABwADAAEAAwAEAAYABwAFAAUABgAGAAUABQAEAAMABAAE
AAQABAAFAAYAAwACAAEAAQABAAIABAAEAAMAAwABAAEAAAAAAAAAAQACAAIAAAABAPz/
+f/6//v//f8AAAIAAgAFAAMAAQD///z/+v/7//3//v/+//7//v/+//7//v/9//r/+f/4
//j/+v/6//j/9v/2//j/+f/6//v//P/6//n/+f/4//v/+//7//z/+P/1//P/8P/z//b/
+P/5//v/+v/6//r/9v/y/+7/7f/y//T/9f/3//P/8f/w//D/7f/r/+v/8f/x//D/8P/y
//D/8v/y//H/9P/z//L/8//x/+//8v/w//P/9f/y//D/8f/y//P/9f/x/+//7f/r/+7/
7//w//L/8//z//L/8v/v//P/8//z//X/9//7//7//P/8/wMACQARACEAMgBBAFQAaQB3
AGwASQAWAOv/2f/Z/9//3//e/+H/4//j/+n/8//8/////f/6//L/6//s/+7/7v/r/+3/
7v/v//D/8f/u/+3/6//o/+n/6f/r/+7/7f/s/+z/6//r/+3/7f/r/+3/7f/u/+7/7P/s
/+3/7f/t/+3/7f/u/+z/7//t/+3/7v/u/+//7//x/+7/7v/v/+3/7f/t/+3/7//u/+7/
7v/u/+7/7//x/+//7P/q/+j/6//s/+7/7//u/+3/7P/r//D/8v/0//f/9f/0//L/8P/0
//T/9P/0//b/9//5//n/9//4//j/9//5//v//f///wAAAgACAAMAAgABAP///v8BAAMA
BAAFAAIAAQACAAEAAgACAAIAAgABAAEA/v/+//7//P/7//r/+//5//r/+//5//n/+f/4
//n/9//3//j/9//2//X/8f/x//H/8f/w//H/8P/w//D/7//t/+z/7P/v/+7/7//w/+3/
7f/t/+3/7P/r/+r/6P/p/+r/7P/t/+z/6//p/+j/7f/r/+z/7f/t/+//7P/r/+r/6f/n
/+T/5//o/+n/7P/s/+v/6f/o/+v/7f/u/+7/6//q/+v/6v/u/+7/7P/s/+//8P/w//H/
8P/u/+v/6P/r/+v/7P/t/+7/7v/u/+z/7v/t/+z/7P/v/+//7//x/+7/7f/q/+n/6//s
/+7/7//u/+3/7f/s/+v/6//q/+n/6v/s/+7/8P/v/+7/6f/m/+b/5//o/+r/6v/q/+n/
6f/o/+f/5f/k/+f/6f/r/+z/6f/r/+f/5f/m/+f/6f/s/+v/6v/s/+n/6f/p/+j/6P/q
/+v/6//q/+f/5v/l/+T/6P/p/+j/6f/q/+j/5P/k/+T/5P/k/+X/5//q/+z/6f/n/+X/
5P/m/+f/6f/q/+n/6v/q/+n/5f/i/+D/3v/g/+L/5P/p/+n/6P/m/+X/4//h/+D/4P/e
/93/3v/l/+X/5P/k/+b/5//q/+v/6//o/+X/4v/h/+T/5f/r/+z/6//t/+r/6P/k/+T/
5P/l/+f/5//n/+f/5f/l/+X/5v/p/+n/6P/o/+v/6//p/+n/6f/n/+n/9P/+/wYACwAN
ABEAHQAwAEEAUABhAHUAegBdACQA7//T/8v/xf/F/8z/0//Z/+P/6//v//D/7f/n/+j/
7v/r/+T/5f/m/+T/5//m/+X/5P/j/+T/5//p/+r/5v/j/+L/4v/j/+T/5v/n/+f/6f/p
/+f/5P/j/+P/4v/k/+b/6f/r/+n/5//l/+T/5v/p/+f/5//m/+b/5//n/+X/4v/i/+P/
5f/l/+X/5f/j/+L/4v/i/+L/4v/j/+X/5//m/+b/5v/l/+T/5P/j/+X/5//p/+v/6v/o
/+b/5f/m/+j/6f/q/+z/7P/s/+z/7P/t/+//7//w//L/8//z//P/8//z//P/9P/2//b/
9//3//f/9v/2//X/9f/0//P/9P/1//j/+f/3//b/9f/0//b/9//1//b/+P/2//X/9P/y
/+//7//v//D/8f/y//L/8f/t/+v/6v/r/+z/7f/r/+r/6f/o/+b/5f/k/+T/5P/n/+f/
6P/q/+f/5P/j/+L/4//j/+P/4//l/+X/5f/k/+P/4v/i/+H/4v/j/+P/5P/l/+H/4P/f
/+L/5f/j/+P/5f/l/+T/4v/g/+D/4P/i/+T/5f/l/+b/4//j/+L/4P/j/+T/5//o/+n/
6P/l/+T/4//i/+D/3//l/+b/5v/m/+T/4//j/+P/5P/k/+T/4v/j/+P/4//k/+T/4//i
/+P/5P/l/+T/5f/j/+L/4v/h/+L/4//l/+b/4//j/+L/4f/g/+D/4P/g/+P/5v/l/+b/
5P/j/+L/4v/k/+T/4//j/+X/5f/k/+T/4//j/+P/4v/l/+n/5//n/+P/4f/g/+D/4v/i
/+X/4//j/+P/4v/i/+H/4f/g/97/4f/i/+P/5P/k/+P/4P/f/+P/5P/n/+j/5f/i/+H/
4f/f/+D/4f/i/+P/5P/j/+P/5P/k/+L/4f/g/+D/4//l/+j/6v/p/+j/5v/j/+T/4v/h
/+D/4v/i/+L/5f/n/+b/5P/j/+L/4f/h/+L/3f/b/9v/4f/j/+L/4v/k/+T/5v/m/+X/
5v/l/+T/5f/o/+n/7//w/+//7//q/+b/5f/m/+f/6f/p/+n/6f/p/+f/5//n/+j/6//r
/+r/6v/t/+n/5f/n/+f/6//v//j/AAAAAP//BQARABkAKABFAFwAZQBzAHoAYQAqAPH/
0//N/8n/yf/K/9H/1//f/+X/5f/m/+f/6//w/+7/6f/m/+T/5P/h/+P/5f/l/+X/5f/n
/+n/6v/q/+j/5f/k/+T/5f/m/+j/6f/o/+n/6P/l/+f/5//o/+j/5v/m/+f/5//m/+X/
5P/k/+f/6//q/+v/6P/m/+X/4//k/+L/4//l/+X/5f/l/+X/4//i/+L/4v/k/+T/5f/n
/+X/5P/k/+T/5v/m/+f/5//p/+n/6f/p/+n/6P/n/+f/6v/s/+3/7v/u/+z/6v/o/+n/
6//u/+//8P/y//P/8//z//P/8//z//b/+P/4//n/+f/3//T/8v/0//f/+f/7//v/+//9
//3/+//6//n/+P/8//3/+//8//z/+v/5//j/+f/3//j/+f/3//f/9//2//T/8f/w//D/
8f/y//P/8f/w/+//7v/s/+z/7P/t/+7/7P/r/+v/7P/q/+j/6P/o/+j/6f/q/+v/5//l
/+P/4P/j/+b/6v/t/+v/6//q/+r/6v/l/+P/4f/m/+v/6//t/+r/6f/n/+T/5P/k/+T/
5v/p/+n/6P/o/+f/5//m/+T/5//o/+v/7P/s/+z/6v/q/+r/6v/p/+n/7v/u/+3/7P/q
/+n/6f/p/+3/7v/v/+7/6//p/+f/5v/p/+n/6f/r/+7/7//u/+//7P/q/+n/5//o/+n/
6//s/+v/6//q/+n/5v/m/+b/5v/q/+z/6v/q/+n/6f/p/+r/6v/q/+n/6f/o/+f/5f/k
/+T/5f/m/+b/6P/t/+z/7f/q/+f/5f/k/+f/6P/s/+v/6f/p/+j/6P/o/+n/6f/o/+f/
5v/l/+T/5//n/+X/5f/o/+j/6v/q/+j/5v/m/+f/6//r/+3/7f/q/+f/5v/l/+T/5f/n
/+r/7P/q/+n/6P/o/+X/4//i/+D/5f/o/+r/6//p/+b/5P/i/+L/4v/i/+X/6f/q/+r/
6//o/+X/4//i/9//3f/d/+P/5f/k/+T/5v/n/+r/6//r/+v/6f/n/+f/5f/j/+b/5P/o
/+3/7f/u/+n/6P/n/+f/5//n/+f/5//r/+3/7//y//D/7f/p/+b/7//x//H/7//t/+v/
6f/s//L/+P///wsAGQAhAC4AOwBGAFcAYwBiAEcAFgDt/9v/2f/Z/9n/0v/T/9//5//n
/+3/9v/1//H/8v/u/+X/5v/q/+z/6//v/+z/6//q/+n/6//t/+7/7v/t/+v/6//s/+r/
6v/r/+v/7P/v//D/7//s/+v/6//q/+v/7P/u/+//7P/r/+r/6v/q/+3/6//r/+z/7P/t
/+3/7f/q/+r/6//p/+n/6f/p/+z/7P/t/+7/6v/o/+f/5//q/+r/6//s/+r/6v/r/+v/
7f/t/+3/7f/u/+7/7v/v/+7/7v/t/+z/8f/y//P/9P/y//P/9f/1//b/+P/5//n/+//7
//v/+//6//r/+P/3//3///8AAAIA//////7//f/9//3///////7//v/+//7///////z/
/P8AAAAAAQACAP//+f/2//P/9f/1//X/9P/2//X/9v/4//f/9v/1//H/8f/x//H/8P/x
//D/8P/w/+//7f/s/+z/7//u/+//8P/s/+v/6v/p/+v/7f/v//D/7f/s/+z/6//t/+3/
7P/s//H/7//w//H/8P/x/+3/6//t/+//8P/w/+3/7P/r/+z/6//r/+r/6v/t/+//8P/w
//D/8P/y//L/9v/2//T/9P/z//L/8P/v//L/8v/x//D/9P/1//f/+f/5//b/8//u//D/
8f/y//T/8//z//P/9f/0//P/8P/v//H/8v/0//X/9P/z//P/8v/y//P/8//z//H/8P/v
/+7/8v/0//L/8v/x//H/8f/y//L/8v/x//H/8f/x//D/8P/v/+//7//u/+7/8f/u/+3/
7//v//D/8v/v/+7/8P/t/+//8f/y//T/8f/x//D/7v/u/+7/7v/u//L/8//y//P/7P/q
/+z/7P/s/+z/7P/t/+//8P/w/+//7v/u//D/8f/z//T/8//y//D/7f/u/+z/6//q/+z/
7P/s/+//7//u/+z/6//t/+3/7v/w/+r/5//m/+v/6f/o/+j/6v/u//L/9P/1//L/7//s
/+v/7v/v//X/9v/2//f/8//w/+7/7v/u/+//8f/x//H/8f/v/+3/6//q/+//8f/y//T/
8//z//H/7f/r/+//9f/+/wIABgALAA8AFQAhACoANwBSAGcAdQB+AHcATgAPAOH/1f/X
/9f/2P/d/+H/5f/t/+//8v/z//X/+P/6//n/+P/0//L/7f/t/+3/7f/t/+3/7v/x//P/
9P/y/+//7v/u/+//8P/y//P/8v/z//L/7//x//H/8v/y//P/9P/2//f/9P/x/+7/7P/w
//X/9f/3//X/9P/0//P/8//w//D/8f/z//P/8//z//H/8P/w//D/8f/y//T/9//2//T/
8//y//L/8v/z//P/9f/1//X/9f/1//T/8//z//X/+P/6//z//f/8//v/+v/6//v//f/9
//7/AAABAAEAAAD///7//f///wIAAwAFAAYABQADAAIAAwAFAAYABwAHAAcACQAJAAcA
BgAFAAQACAAJAAcACAAHAAQAAgAAAAEA//8AAAEAAgADAAQABAAAAPv/+P/2//j/+v/8
//v/+f/5//n/+P/1//T/9P/0//X/9f/2//j/9//0//P/8v/0//X/9v/3//T/8//y//D/
8P/w//H/8f/z//P/8v/y//L/7//v/+//8v/1//P/8//z//P/8v/w//H/8v/z//b/9//3
//b/9v/1//X/9P/y//T/9P/2//b/9//2//P/8v/y//L/8f/x//X/9v/2//b/8//x//D/
7//z//T/9f/0//T/8//y//L/8//z//P/9f/3//f/9f/1//L/8v/z//P/9P/1//f/+P/0
//P/8f/v//D/8P/w//D/8//2//X/9v/z//H/7//u//H/8v/y//P/8v/x/+//7v/w//H/
8v/y//P/9//1//X/8//x//D/8P/y//L/9f/z//L/8f/v/+7/8P/x//H/8P/x//L/8//0
//L/8f/u/+3/7//w//P/9P/0//L/8v/z//L/8f/w//P/9f/0//L/8v/y//L/7//v//D/
8P/x//H/8f/y/+//7//w//D/8v/0//X/9f/y//D/7//u/+z/7P/s/+//8//0//T/9f/y
/+//7f/s/+r/6f/q//H/7v/s/+v/7P/t//D/8f/x//P/8f/v/+//7v/t//H/8P/z//f/
9v/2//P/8v/x//H/8P/v/+7/7f/w//H/8v/0//T/8//x//D/8//z//X/9//z//P/9//4
//z/BAANABcAIwArADQARQBaAGsAdwB+AHMASAANAOn/3f/V/8//0P/V/9v/5//1//3/
/v/5//P/9v/2//H/8v/z//T/8v/1//X/9f/1//X/9P/1//X/9P/0//P/9P/2//P/8v/y
//H/8v/1//b/9f/z//P/9P/0//b/9v/3//f/+f/5//n/+v/2//f/8//x//X/9v/4//n/
+P/0//P/8//1//X/9f/1//f/9v/2//b/9f/0//T/9f/3//j/+v/8//r/+P/3//X/9f/1
//X/9f/5//r/+//9//r/+v/5//j//f/+////AAD9//3//v/9//z//v//////AQADAAUA
BwAHAAgABwAHAAsACwAKAAoACQAJAAgABwAHAAcACQAJAAkACgALAAwACwALAAgACAAL
AAoACgAKAAgABQAFAAUABQAFAAUABAAFAAMAAwAEAAEAAAD///v//f/9//3//P/6//j/
9//2//j/9//3//j/+f/4//n/+v/3//X/8//x//P/9f/3//j/9//2//b/9f/z//P/8v/y
//T/8f/x//H/8P/z//H/8f/0//X/9f/0//P/8v/x//L/9f/1//T/9P/y//P/8//y//D/
8P/y//L/9v/2//T/9P/y//L/8f/x//P/8v/w/+7/8v/z//X/9//5//j/9//0//L/8f/w
//D/8v/z//T/9//0//P/8P/v/+//8P/y//P/8v/x//H/8P/w//H/8f/x/+//7v/t/+z/
7P/u/+z/7P/u//H/9P/4//X/8v/u/+v/7v/v/+//8P/x//P/9f/2//P/8//t/+n/6v/r
/+3/8P/v/+7/8P/t/+7/7//v//D/7//v/+7/7P/t/+7/7//w//P/8//x//H/7f/q/+n/
5v/w/w==
         </WaveFormData>
      </LeadData>
      <LeadData>
         <LeadByteCountTotal>10000</LeadByteCountTotal>
         <LeadTimeOffset>0</LeadTimeOffset>
         <LeadSampleCountTotal>5000</LeadSampleCountTotal>
         <LeadAmplitudeUnitsPerBit>4.88</LeadAmplitudeUnitsPerBit>
         <LeadAmplitudeUnits>��V</LeadAmplitudeUnits>
         <LeadHighLimit>2147483647</LeadHighLimit>
         <LeadLowLimit>268435456</LeadLowLimit>
         <LeadID>V1</LeadID>
         <LeadOffsetFirstSample>0</LeadOffsetFirstSample>
         <FirstSampleBaseline>0</FirstSampleBaseline>
         <LeadSampleSize>2</LeadSampleSize>
         <LeadOff>FALSE</LeadOff>
         <BaselineSway>FALSE</BaselineSway>
         <ExcessiveACNoise>FALSE</ExcessiveACNoise>
         <MuscleNoise>FALSE</MuscleNoise>
         <LeadDataCRC32>1861132326</LeadDataCRC32>
         <WaveFormData>
7P/r/+v/7P/y//X/9v/3//T/8//y//H/8f/y//P/9P/5//z//f/+//v/+v/4//f//P/9
//7////9//3//v/+//v/+v/6//v/AQAFAAYACgANABEAFwAZABgAGAAGAOT/w/+k/4T/
av9Z/1H/Xf9t/27/ZP9d/2D/a/9z/4X/nP+x/77/y//X/+H/5//s//T/+v/9/wEAAwAF
AAUABQAGAAcABwAHAAYABQAJAAwADgAPAA0ADAAKAAcACQAMAAwACwAJAAkADAAKAAkA
CAAHAAYACQALAAwADgAMAAwADAANABAAEQARABIAEQARABIAEgASABIAEgAVABcAGAAY
ABgAFQAWABUAFAAXABgAGQAcAB0AHQAfAB8AHQAeAB8AHwAjACUAJQAnACQAJAAjACIA
JQAmACcAJwAoACgAKQApACgAKQAoACcAKAAqACwALgAtACoAKAAlACUAJQAlACQAJQAk
ACQAJAAeABwAGgAZABsAGwAcAB0AGgAYABQAEQARAA4ADwAQABAAEAAPAA8ACwAJAAgA
BgAIAAkACAAJAAUABAACAAAAAQABAAEAAQAAAAAAAAAAAP3//P/8//3/AAD//wMAAgAA
AP///v/8//7//v/+/////v/+//7//f/6//n/+f/5//7/AgAEAAYAAwADAAIAAQABAAIA
AwAEAAMABAAEAAQAAQABAAIAAwADAAQABgAGAAQAAwACAAIAAgAFAAMAAwAHAAUABQAE
AAQABAAEAAQABgAGAAYABgAEAAMAAwADAAMAAQABAAMABgAHAAcABgAFAAQABAAGAAYA
BwAHAAcABQAEAAMA//8BAAEAAQACAAIAAgACAAIAAQD+//3//f///wAAAAAAAP7//f/8
//r//P/9//3//v/8//r/+v/7//r/9//2//b/+f/6//3//v/9//v/+f/4//n/+P/7//z/
/v/+//7//v/8//v/+//7/wEAAwD///3/AAD9//z/+//6//z//f///wAA/v/+//7////8
//z/+//4//r//v8AAAIAAAD///7////+//7///8CAAIAAQD+//3/+v/5//j/9f/2//X/
9v/4//X/8//w/+z/7v/v//H/9f/3//f/9//3//T/8//y//H/9P/3//r/AAAAAP7//P/6
//v/+//8/////f/9//3//f/7//z//P/7/wAA/v8BAAEAAwAEAAgADQAVAB8AIQAeABQA
9v/Q/6v/jv9w/1b/Rf9F/03/Uf9I/0L/R/9Y/2n/e/+R/6r/u//G/8//2f/h/+n/9P/8
/wIABAAHAAgACQAIAAcABwAHAAoACwALAAsADQAOAA4ADQALAAwADAALAAwAEAARABEA
DwANAA4ACgANAA4ADwAQABAAEQARABIAEQAQAA8ADwARABMAFAAWABYAFQAVABQAFQAW
ABcAGwAaABoAGQAYABoAHAAcABwAHwAgACEAJAAiACEAIgAhACMAJgApACsAKwAtAC0A
LwAtAC4ALgAuADEAMgAzADMAMQAwADAALwAyADUANgA3ADUANAAzADIAMgAwAC8ALQAu
AC8AMAAwAC0AKgAoACYAJAAkACQAJQAhAB8AHgAdABkAGAAVABMAFQASABMAFAARAA4A
CgAHAAUABQAGAAYAAwADAAEAAQD+//7//f/8//3///8BAAMA/v/8//r/+P/6//r/+//9
//v/+f/8//r/+P/3//b/9P/3//j/+f/7//n/+P/3//X/9v/3//n/+//7//z/+//6//r/
+//7//v//v8AAAIABAACAAIAAQAAAP//AQAEAAcABQAGAAgACAAGAAUABAAEAAYACQAH
AAcABgADAAIAAAABAAIAAwAEAAQABAAEAAQAAgABAAEAAQAEAAMABAAHAAMAAQD+//r/
/P/8//3/AAD//////v/9//7//v/+//v//P/9//7/AAD9//z/+//6//3//P/9/////f/+
//7//v/9//3//f/8//3///8AAAIA///8//v/+//9//3///8CAP///v////7//v/9//z/
/P////7/AQACAAAA/v/8//r//P/7//v/+//5//n/+f/5//f/+P/4//b/9//5//v//P/4
//b/9P/1//b/9//4//f/9//4//j/9v/2//b/9//4//r/+//6//r//P/8//z//v///wAA
AwADAAIAAgAEAAMAAQD9//v//P/7//r/9//0//H/8P/w//H/8f/w/+7/7f/t/+7/8f/y
//H/8P/v//D/8f/y//P/8//z//P/9v/4//j/+P/4//r/+f/5//v/+//7//v/+//9//7/
/v/9//7/+v/3//n///8GAAwAEwAbAB8AHwAaAAwA8P/O/6//kP9y/1b/P/81/zX/N/8u
/zD/Q/9U/2f/e/+P/6L/sf+8/8X/z//d/+v/9v/+/wIA//8BAAEAAQAEAAUABwAJAAoA
CwALAAsACwAMAAwACwAOABAAEQARABAAEgARAA8AEQARABQAEgASABIAEgASABEAEQAQ
ABAAEQASABMAFQAVABUAFAAUABcAFwAYABgAGAAYABgAGwAaABoAGQAYABsAHgAfACAA
IAAgACAAIgAjACMAJQAlACYAKAAqACsAKgArACoAKwAuADAAMQAyADMANAA1ADUAOAA4
ADkAOQA5ADsAOwA7ADcANgA1ADQANgA2ADcANwA0ADMAMgAwAC4ALAArACoAJwAmACUA
JQAiAB8AHQAbABoAGgAYABcAEwAOAA0ADAALAAoACAAHAAYABQAFAAQAAgABAP7//f/9
//7//v/+//r/+f/4//f/+f/6//v//P/8//z//f////v/9//4//T/9f/3//n/+v/4//j/
+P/5//n/+v/7//v/+//7//z//f/9//7//f/8//7//////////f/+////AAABAAIAAgAC
AP////8AAAEA//8AAAIAAgAFAAUABQAGAAMABQACAAEAAwABAAEAAAADAAQABQAGAAQA
AgAAAP7/AAABAAMABQADAAEAAQADAAUABQAEAAIAAwACAAIABAABAAEAAAD//wAAAAAA
AP3//P/7//r/+v/8//7/AAACAAIAAAAAAAEA/v/+//3//P/8//3//v/+//3//f/8//z/
/v/8//z//f////3//f/+//v/+v/7//r/+//7//v//P/5//b/9//2//f/+P/5//r/+//7
//z//f/5//f/9f/z//b/+P/5//j/+P/5//r/+v/2//b/9//4//n/+v/3//f/+P/4//r/
+v/6//v//f/+//7//P/7//z/+//6//v//f///wMAAAD+//3//v/8//v/+P/3//f/9//3
//X/8f/v/+//8P/y//P/8//y/+//7f/s/+3/8f/x//H/8f/z//P/8//z//P/8//z//b/
+v/6//r/+v/4//f/9//5//j/9//2//X/9v/4//n/+f/y//L/9f/5////BgAMAA8AEwAZ
ABkAFgAOAPL/1P+5/5r/ev9k/1f/U/9f/2v/ZP9a/1v/ZP9v/33/jf+k/7P/vP/H/9f/
4//r//T/+P/4//r//f/+////AwADAAQABQAFAAUABAADAAcACAAIAAcACQAKAAoACQAG
AAgABwAFAAgACQANAAwACgAKAAoACgAKAAsACwAMAAwADAAMAA0ADQANAAwADAAQABEA
EwAUABIAEgASABUAFQAWABYAFgAYABoAGgAaABkAGAAXABgAGgAbAB4AHwAdAB4AHwAf
AB8AIQAhACMAJQAmACYAJgAkACQAJAAjACcAKAAqACsAKAApACgAJwAoACgAKAAoACoA
KAAnACUAJAAjACIAIAAjACIAIgAiABwAGgAYABcAFgAVABUAFQAUABQAEgARAA4ACgAK
AAoACgAKAAkACQAFAAMAAgAAAAEAAQD/////AAAAAP///v/6//n/+P/3//n/+v/7//z/
+P/2//X/9f/2//X/+f/4//n/+f/5//j/9f/0//P/8//1//j/+//9//r/+f/5//n//P/+
//7//v/+//////////z//P/8//z/AAACAAMABAAAAP//////////AAACAAIABAADAAIA
AgD//wEA/v/9/wIAAQACAAIA///+//3//P/8//z//P/8//7//f/9//3//P/5//j/+f/7
//v/+v/4//X/9P/0//b/9//5//r/+//7//z//f/7//r/+f/4//j/+f/6//v//P/7//j/
9//3//f/+P/4//j/9//3//f/9v/0//X/9f/2//j/9v/2//f/9//1//X/9v/0//T/9v/2
//f/9//3//j/9v/0//b/9v/4//j/+P/4//b/9f/1//X/9//3//f/9//3//j/+P/2//T/
9f/2//j/+v/6//r/+v/6//j/9//3//b/+P/4//j/+f/3//j/+P/2//b/+P/4//j/+v/7
//z////8//r/+f/6//z/+//4//f/9P/z//L/7//t/+v/6//s/+7/7f/r/+j/5f/l/+b/
6f/t/+3/7f/t/+3/7f/t/+3/7P/t/+7/8v/0//T/9P/0//L/8f/x//P/9v/3//j/+f/4
//j/9//1//D/8v/1//v/AQAEAAgADwATABUAEwAQAAAA4v/E/6P/gP9g/0L/L/8v/zf/
N/8w/zj/Sf9W/2X/d/+J/5r/q/+4/8X/0//h/+n/7P/y//T/9v/5//r/+///////AAAB
AAEAAQAAAP//AQACAAIAAQADAAQABAADAAEABAAEAAMABAAFAAkACAAFAAQAAwACAAMA
BQAGAAgACAAIAAgACQAKAAsACwAMAA4ADwARABIADwAOAA0ADwASABQAFQAWABQAFgAW
ABYAGgAaABoAHAAeAB8AIgAjACIAIgAiACEAJQAnACcAKQApACoAKgAqACkAKgArACsA
LwAwADIAMwAxADEALwAtAC4ALgAuAC4ALQAqACgAJQAnACcAJwAmACYAJAAjACIAHQAc
ABsAGwAbABkAGAAXABUAFAARAA8ADAAIAAgACAAJAAgABgAFAAEA///+//z//v////7/
///8//z/+//6//f/9//3//f/9//4//n/+v/4//b/9f/1//f/9f/4//b/9f/1//X/9P/y
//L/8v/z//X/9v/3//f/9f/z//L/8f/0//b/9v/2//T/9f/1//X/9f/2//f/+P/7//z/
/P/8//f/9//4//n/+//8//7//v/8//v/+v/6//z////9//3/AAD//wAAAAD///7//f/8
//z//P/8//z/+v/5//n/+f/5//f/9//5//r/+//7//r/+P/2//X/9v/3//n/+v/7//r/
+v/6//f/9//3//f/+P/6//r/+v/6//n/9v/1//X/9v/4//n/+v/3//f/9//2//T/9f/1
//b/9//2//f/+f/2//P/8v/y//P/9P/3//j/9v/1//T/9P/0//L/9P/0//b/9v/2//b/
9f/z//L/8f/y//P/9P/1//T/9P/z//D/8v/z//T/9P/2//b/9v/0//D/8v/y//L/8v/y
//P/9f/2//X/9P/z//P/9f/2//b/9P/2//j/+P/4//b/9//4//v/+v/6//v//v/7//n/
9f/z//T/8//y/+//7//t/+3/7v/r/+n/5v/i/+P/5f/o/+3/7P/r/+r/6f/p/+n/6f/p
/+v/7f/v//T/9P/y//D/7v/w//H/8//3//T/8//y//H/8v/0//X/9f/4//b/9f/1//X/
+v8AAAsAFQAZABkAEAD6/9j/uP+X/3T/Vv8+/zP/L/8v/yn/Jv8w/0P/VP9p/3//k/+o
/7f/wP/H/9P/3f/l/+7/9v/6//j/+//8//3//v/9//3//f8BAAMABAAFAAQABAADAAEA
AgAEAAUABQAFAAgACAAHAAYABQAHAAQABgAIAAoADAAJAAkACAAIAAoACgAKAAsADAAN
AA0ADgAMAAsACwAKAA4AEAASABcAEwASABAADgARABQAFQAWABgAGAAYABoAGQAZABsA
GwAeACAAIgAjACIAIwAiACMAIwAkACQAJAApACwALwAxADAALgAtACsALAAvADAAMQAv
AC4ALQAsACwAKgApACcAJwAnACcAJgAkACAAHQAaABgAGAAYABkAFgATABEADwAPAA4A
CwAJAAgABAAEAAQAAQAAAP7//f/9//3//v/+//z/+//4//f/+P/4//f/9v/3//f/9//3
//T/9P/0//T/9f/2//j/+//5//X/9v/y//P/8//z//L/8//0//X/9//0//T/9P/z//T/
9f/3//n/+f/6//n/+P/5//v//P/9//z//P/8//z/+//8//z//P/7//3/AAADAAEAAAAA
AP7/AQABAAEAAgACAAUAAwADAAMA///9//r//f8AAAMABgADAAIAAQAAAAIAAQABAAEA
AQD/////AQD//////v/8//3//v8AAAQAAQABAAAA//8AAAAAAAD9/////////wAA///+
//3//P////7///8BAP7//v/9//z//f/9//3//P/+//////8AAP3/+v/5//n//f/9////
AgD+//z//P/6//r/+f/4//j/+v/6//7/AAD+//z/+v/4//r/+//9/////v/9//z/+//9
//7//v/8/wIA///8//r/+v/6//r/+v/6//v//f/+//3//P/7//v//f/+//7//P/6//z/
/P/8//v/+//7//3///8AAAIABgAEAAEA/P/5//j/9//2//P/9P/z//T/9v/0//P/8f/u
//D/8f/z//f/9//1//P/8f/0//X/9v/3//r/+//8/wAA///+//3//P/+////AQAFAAMA
AQD///3//v8AAAEAAQAEAAIA/////wMABgAIAA0AGQAhACcAJAAaAP7/2v+7/57/gv9w
/2H/X/9t/3n/cP9g/13/aP91/4P/l/+s/73/yP/P/9f/3//t//j//v8AAAAAAwAEAAUA
BgAFAAUABQAJAAsADAANAA0ADgAOAA0ADQAOAA4ADQANABAAEAAPAA0ADQAQAA4ADwAQ
ABEAEgARABEAEAAQAA4ADgAOAA8AEwAVABYAGAAYABcAFwAWABcAGAAZAB0AHAAcABsA
GgAaABwAHAAcAB4AHgAeACAAHwAfACEAIQAjACQAJQAlACUAJQAjACMAJgAoACkAKgAt
AC4ALwAvAC0ALAAsACsALgAxADIAMwAvAC4ALQAsAC8ALgAuAC0AKwArACsAKgAqACgA
JwAmACYAJgAmACcAIgAfAB0AGwAbABoAFwAVABYAEgASABIADwAOAAwACwAJAAkACgAK
AAYABQACAAEAAwAEAAQABAADAAMAAwADAAEAAAD///7///8AAAIABQACAP//AQD+//7/
//8AAAAAAgACAAIAAwAAAAAAAAD//wAAAQADAAUAAwAEAAMAAgAEAAUABQAFAAUABgAH
AAgABgAGAAUABAAEAAUABwAJAAgACAAJAAgACgAJAAgACAAKAA0ACwALAAwACQAIAAYA
CQAKAAsADAAKAAoACgAKAAwACwALAAsADQALAAsADQAKAAkABwAEAAYABgAHAAoABwAH
AAYABQAEAAQABAABAAMAAwADAAQAAQAAAP///v////7///8BAAAAAAD///7//v///wAA
AAAAAAEAAQACAAAA/v/+////AQD/////AAD+//7/AAAAAAIAAwAEAAYABgAEAAYABgAF
AAQAAwACAAUABQAGAAcABAADAAIAAQABAAYABgAEAAQABAAEAAIAAQABAAAAAgACAAIA
AwABAAIAAgAAAP7/AAAAAAAAAQADAAUACQAGAAQAAwAEAAUABQADAAMAAAD///7/+//5
//f/9//4//r/+f/3//T/8v/x//H/8//4//n/+v/7//r/+f/4//f/+P/5//r//v8BAAIA
AwAEAAMAAQAAAAEAAgADAAQABQADAAQABAADAAAAAgAFAAkADwAQABQAGQAdACEAHwAc
ABIA9v/W/7f/lP9y/1b/Rf9D/0v/T/9G/0b/V/9m/3P/gf+R/6T/uf/I/9f/4//t//X/
/v8AAAAAAgAFAAYABwAJAAkACgALAAwADQANAA0AEQASABIAEQARABIAEgARAA8AEgAS
ABEAEwATABYAFAATABIAEQAQABMAFQAWABgAFgAWABYAFwAWABcAFwAYABoAGwAdAB4A
HQAcABsAHQAeACAAIQAiACAAIgAiACIAJAAkACQAJgApACkAKwArACgAKAAoACcALAAv
ADAAMwAxADIAMgAyADMANAA1ADUANgA2ADcANwA2ADcANgA1ADcAOAA5ADoAOAA2ADUA
MwA1ADUANQA0ADIAMAAvAC4AKwAqACkAKQApACcAJgAlACEAIAAdABsAGgAWABYAFgAX
ABYAFAATAA8ADQAMAAoACgALAAoACwAJAAgABgAEAAUABQAFAAUABAAEAAQABAACAAAA
/////wEA//8CAAAA/f/9//3//P/8//z//P/9//7/AAACAAMA///9//z/+//9/wAAAQAC
AAAAAQABAAEAAgAEAAYACAAJAAoACgAKAAYABQAFAAUACAAKAA0ADgAMAAsACgAKAAoA
DQALAAsADQALAAsACgAMAAwADAAMAA4ADgAOAA4ADQALAAoACQAJAAcABwAJAAkACQAI
AAYAAwACAAIABAAFAAcACAAJAAYABgAGAAMAAwADAAMABAAGAAYABgAGAAUAAgABAAEA
AgAEAAUABgADAAMAAwACAAQABQAFAAYABgAEAAQABQAEAAEAAAAAAAIAAgAEAAQAAgAB
AAAAAAACAAAAAgACAAAAAAAAAAAA///9//z/+//+////AAABAAEAAgACAAAA/v///wAA
AAAGAAgABgAEAAIAAAABAAEAAgACAAQABAAEAAUABAAEAAMAAAABAAQABQAGAAUABQAF
AAcAAwACAAIABAAFAAUAAwADAAEA///9//n/+v/5//r//P/7//n/9v/y/+//7//w//P/
9//3//f/9//2//X/9P/z//X/9//5//7////+//3//P/+//3//f///wAAAQACAAMAAgAC
AAEA//8CAAIABQAJAA0ADgAQABUAHQAjACUAJgAcAAAA2v+5/5b/cP9U/0P/O/8//0P/
Ov86/0f/WP9n/3v/kf+m/7n/yP/R/9n/5f/t//L/+v8AAAEABQAHAAkACAAHAAcABwAJ
AAsADAANAA8AEAAQAA8ADwAQABAADwASABYAFwAXABcAFwAaABgAFgAWABYAFgAXABkA
GgAcABoAGgAaABsAHAAdAB0AHgAdAB0AHgAeAB4AHgAeACEAIgAkACUAJgAlACYAJQAk
ACcAKAApACwALAArACwAKwAtAC4ALwAvADIANQA2ADkAOAA4ADcANgA5ADwAPwBBAD8A
PgA+AD0APQA/AD8APwBAAEAAQABAAD4APAA7ADkAOgA7ADwAPAA7ADgANgA0ADEAMAAv
AC8ALwAtACwAKwAmACQAIAAdAB4AHAAeACAAHQAaABYAEwASABEAEQAQABEAEQAPAA8A
CwAKAAgABgAGAAcACAAJAAcABgAFAAQABQAEAAQABQAFAAMABgAEAAEAAQABAAAAAQAC
AAMABQACAAIAAgABAAIAAQABAAEAAwAGAAcACAAGAAUAAwABAAQABgAIAAoACgAKAAkA
CAAFAAUABgAHAAkACgAMAAwACwAJAAcABgAHAAsACgALAAsACQAJAAgABwAGAAUABAAG
AAgACgAMAAkABwAGAAUACAAHAAgACwAIAAcABQACAAEAAAAAAAIAAwAFAAYABwAEAAIA
AAD7////AQADAAYABAAEAAQABAADAAAA/////wAAAgADAAQAAQABAAEAAAADAAUABgAI
AAUAAgABAAEAAQD/////AAABAAIABQAGAAMAAQD///7////+/wEAAgAAAAAAAAAAAAAA
////////AQABAAEAAQD+//7//f/6//v//f///wAAAAAAAAAAAAAAAP7//v/+//7//f/9
//7//v/8//z//P/9////AgAEAAQAAQACAAEAAAABAAMABQAJAAcABgAGAAgABwAFAAEA
///////////9//r/9//2//b/+P/3//X/8v/x//H/8v/1//b/9f/0//P/9f/1//X/9f/0
//X/9v/6//7//v/+//7//P/7//v//f/7//v/+//7//z//v///////P/4//f/+/8BAAoA
EAAZAB8AIwAjACAAFAD4/9j/u/+a/37/aP9Z/1f/X/9j/1z/Uv9T/2D/b/+B/5f/rP+3
/77/x//X/+X/8f/8/wIAAgD//wEAAQABAAUABQAGAAcACgALAAsACwALAAoACAAFAAgA
CgALAAsACAAKAAkABwAKAAsADwAOAAwADAAMAAwACwALAAoACgAMAA4AEAATABMAEwAS
ABIAFQAVABYAFgAUABQAFAAXABcAGAAYABgAGwAeAB8AIAAfAB4AHQAeACEAIQAjACMA
IgAiACIAIQAiACMAIgAjACQAJgAnACgAJgAmACYAJQAoACgAKQApACkAKwArACsAKAAo
ACgAKAApACgAKAAnACUAJQAlACQAJQAkACQAJAAhACAAHwAfABsAGQAYABcAGAAYABYA
FQASAA4ADgAOAA0ADAAKAAkACAAHAAcABgADAAMAAQABAAEAAgACAAIAAAD///7//f/9
//7///8AAAAAAAABAAMAAgD//wEA/v/+////AAAAAP///v/9//3//f/+///////+//3/
/f/9//7/AAAAAAAAAQADAAQABQACAAIAAgACAAMABAAEAAQAAQABAAIAAwABAAIABAAE
AAUABQAFAAYABAAFAAEA//8DAAEAAQAAAAIAAgACAAIAAgACAAIAAgADAAMABAAFAAMA
///9//3//v///////v/+//7///8CAAAA///9//v//f/+/////f/8//v/+v/6//z//P/8
//z//P/6//r/+//6//r/+f/4//n/+//9//7//P/7//n/+P/7//r/+//9//v/+f/5//r/
+v/6//z//P/9//3//f/+//3/+v/7//r/+v/6//r/+v/7//v//P/9//v/+//7//v//f8A
AP///v/9//z/+v/5//n/+P/7//z//f////7//v/9//r/+//+////AAD+////AAADAAAA
/v/9//7/AAABAAAAAQD+//v/+P/z//L/8f/y//T/9P/z//H/7v/r/+v/7P/v//P/8//z
//P/8f/x//H/8f/0//X/9v/6//z//P/8//z/+v/5//n/+//9//3//f/9//3//v/+//3/
+v/8/wEAAwAHAAoADAANABEAGQAhACAAGgAKAOj/xf+k/4L/YP9L/0P/R/9T/1T/TP9P
/1b/Yf9x/4P/lv+r/77/yf/V/9//5//u//T/+P/7////AQADAAUABQAGAAcABwAHAAYA
BQAIAAoACwALAAgACAAHAAUACAAMAA0ADQAMAAsADQAKAAwADAAMAAwADQAPABAAEgAQ
ABAAEAARABIAEwATABQAFQAVABYAFgAUABQAFAAXABgAGgAbABwAGwAcABsAGgAeAB4A
HgAgAB8AHwAhACEAIAAgACAAHwAjACUAJQAnACcAKAAoACgAKwAsAC0ALQAuAC4ALwAv
AC8AMQAxADEAMgAyADIAMgAxAC4ALAApACwALQAuAC4ALAAqACkAKAAjACIAIQAhACAA
HwAfAB8AHAAaABYAEwATABAAEQASABEAEAAOAA0ACQAHAAYABAAFAAUAAwADAAAAAAD/
//7////////////8//z//P/8//n/+P/4//n/+v/5//3//P/6//n/+P/2//f/+P/5//v/
+v/6//r/+f/4//f/9//3//v//v///wAA/f/9//z/+//9//7///8AAAEAAgACAAIA////
/wAAAQADAAQABgAGAAUAAwABAAAAAwAHAAYABwAGAAMAAgAAAAIAAgACAAIABAAEAAQA
BAADAAEAAAD//wEA/////wEAAQABAAAA/v/9//z//P/+//7//////////f/8//v/9//4
//n/+v/8//r/+v/6//r//P/6//r/+//8//7///8AAPz/+//6//j/+f/7//z//v/8//r/
+v/7//v/+f/5//r/+//8////AAD9//v/+f/4//r/+P/6//r/+P/4//j/+P/2//X/9f/1
//b/9//4//n/+P/4//f/9P/3//n/+//8//v/+v/5//j/9P/2//j/+P/4//j/9//3//j/
+P/2//b/9v/3//n/+v/6//j/9v/4//j/+P/6//v//P////v/+v/6//z//P/7//j/9//3
//f/9//1//D/7f/s/+z/7//v/+7/7P/p/+n/6v/t/+3/7f/t/+3/7v/v//D/8f/x//H/
8f/0//j/+P/4//j/+v/5//n/+//4//f/9v/1//b/+P/5//n/9v/y//H/9f/7/wIABgAN
ABMAFwAXABYACgDs/8z/r/+S/3D/Uv89/y//L/8z/yz/LP87/1D/Yf9z/4X/lv+n/7j/
xf/N/9f/5f/u//L/9v/4//v//P/9/wEAAQACAAMAAgADAAMAAwAEAAQAAwABAAMABgAI
AAkACAAKAAkABwAIAAkADQAMAAwADAAMAAwACwALAAoACgALAAwADQAPAA4ADQALAAoA
DgAPABEAEgASABIAEgAVABQAFAATABIAEwAWABcAGAAYABgAGAAaABwAHQAgACEAIQAi
ACMAIwAjACUAJQAnACgAKgArACwAKwAsAC0ALQAwADAAMQAxAC8AMQAxADEALgAuAC4A
LgAwADAAMQAxAC8ALQArACgAKgAoACcAJgAlACQAIwAjAB8AHQAcABsAGwAaABcAFQAT
AA4ADQAMAAsACgAIAAcAAgABAAEAAAD//////f/9//7//v/9//z/+f/5//n/+f/2//b/
9v/2//X/9P/0//X/9P/x//P/8P/w//H/8v/y/+//7v/t/+3/7//w//H/8f/w/+//7//v
/+//8P/v/+7/7//x//L/8//w//D/8P/w//H/8v/y//L/8v/z//X/9//1//b/+P/4//r/
+f/4//j/9//5//b/9f/5//n/+//8//z//P/8//z/+f/4//f/9v/6//v//f////z/+f/4
//n/+//7//r/+P/1//T/9P/2//X/9f/0//P/8//0//X/8//y//H/8P/w//D/8P/w//D/
7v/s/+z/7f/r/+z/7P/s/+7/7//w//D/7f/t/+z/7P/u/+z/7P/t//D/7//w//L/8P/u
/+7/7P/v/+//7//w/+7/7P/u/+7/8P/w//D/8P/y//H/8f/x/+//7//v/+//8P/y//P/
8v/u/w==
         </WaveFormData>
      </LeadData>
      <LeadData>
         <LeadByteCountTotal>10000</LeadByteCountTotal>
         <LeadTimeOffset>0</LeadTimeOffset>
         <LeadSampleCountTotal>5000</LeadSampleCountTotal>
         <LeadAmplitudeUnitsPerBit>4.88</LeadAmplitudeUnitsPerBit>
         <LeadAmplitudeUnits>��V</LeadAmplitudeUnits>
         <LeadHighLimit>2147483647</LeadHighLimit>
         <LeadLowLimit>268435456</LeadLowLimit>
         <LeadID>V2</LeadID>
         <LeadOffsetFirstSample>0</LeadOffsetFirstSample>
         <FirstSampleBaseline>0</FirstSampleBaseline>
         <LeadSampleSize>2</LeadSampleSize>
         <LeadOff>FALSE</LeadOff>
         <BaselineSway>FALSE</BaselineSway>
         <ExcessiveACNoise>FALSE</ExcessiveACNoise>
         <MuscleNoise>FALSE</MuscleNoise>
         <LeadDataCRC32>3213428381</LeadDataCRC32>
         <WaveFormData>
4//h/+X/5//s/+//8f/z//H/7//t/+n/6f/p/+r/6v/u/+//8P/y/+//7v/s/+v/7v/v
//H/8//y//L/8v/x/+7/7f/s/+z/9//6//v///8NACMAOQBFAEsAVwBWAEwATgBQAEIA
KwAYAP3/0/+V/1P/J/8Z/x//LP88/1P/cv+G/5b/qv++/87/1//g/+n/7v/v/+//7v/t
/+r/6P/n/+X/4//e/9z/3P/e/+D/5P/m/+f/6P/o/+f/7P/x//T/9v/4//r//P/8//f/
+P/5//X/9//3//j/+v/6//n/+P/4//j/+v/7//z/AQACAAQABwAGAAcACQALABAAEwAY
ABoAGQAZAB0AHwAjACUAJQAmACsALgAwADMAMQAwADAALwA0ADYANwA5ADgANgA3ADUA
NQA2ADgAOgA6ADoAOgA8ADoAOAA2ADYAOgA+AEIARwBGAEUARQBFAEcASQBJAEoATQBP
AE8ATwBNAEsASQBEAEkATgBPAFEATQBJAEcARQBHAEUAQAA7ADoANwA1ADYAMQArACgA
JgAlACIAHwAdABgAEwAPAA0ACwAJAAYAAQD//////f/7//j/9f/z//L/9P/z//P/8//x
/+7/7P/q/+j/6P/p/+n/6v/q/+n/6P/m/+X/4f/e/+P/5v/s//D/7v/r/+n/4v/l/+b/
5//o/+r/6v/q/+r/5//l/+T/4f/k/+X/5v/o/+b/6f/n/+b/6f/q/+v/7P/v//P/9P/1
//b/9//3//f/+////wIABAADAAIAAwACAAQABAAFAAUACAAIAAkACgAGAAQAAgABAAMA
AwADAAMA/v/6//f/8v/w//L/8v/x//P/8//y//D/7f/o/+b/5v/n/+n/5f/i/+L/3//e
/97/4P/k/+b/5P/i/+L/4v/g/93/3f/c/9v/3//h/+L/5P/g/+D/4P/g/+P/5P/l/+f/
6P/p/+v/7P/p/+n/6f/p/+//8//x/+//7v/r/+r/6f/o/+n/6//u//D/8P/v/+3/7P/r
/+z/7P/r/+z/7v/x//P/8v/x//H/8v/1//b/9//4//j/9v/1//X/8v/v/+7/7f/s/+3/
7v/w/+3/6//n/+X/5v/r/+7/8P/w/+//7v/t/+z/6//o/+f/6v/s/+3/8f/u/+v/6f/m
/+n/6f/q/+3/7P/s/+z/6//q/+v/6//q/+//7v/u/+3/7P/t//f/CwAhAC0ALwA1ADsA
PAA+AEgATABCADkAKAALAOH/of9Z/yv/If8v/0L/Vv9r/4L/kv+g/7L/wv/M/9P/4P/p
/+z/7//v/+7/7f/q/+b/4//f/+L/4P/h/+T/4//k/+f/6P/o/+r/6//r//D/9f/4//r/
9//2//X/8v/y//b/+v/5//v/+f/4//j/9v/1//T/9P/4//z///8CAAEAAAAAAAEABAAH
AAsADwARABMAFwAYABgAGQAeACEAJgApACoALAAqACoAKQApAC4AMAAzADUANwA4ADgA
OQA4ADgAOwA7AD0APgBAAEIAQAA+ADwAPABBAEQARwBMAEsASgBJAEkASQBJAEoASwBO
AFEAUgBUAFMAUwBRAE8AUABRAFIAUABPAFAATQBLAEgAQwBAAD0APgA9ADkANQAwACkA
IwAgAB0AGQAYABgAEgAOAAoABwAEAAEA/////wEAAQAAAP3/+P/3//T/8f/y//P/9f/4
//b/9f/1//X/9P/y//H/8P/y//T/9//5//f/9v/0//L/9f/3//b/9v/3//b/+P/4//b/
9f/1//D/8//0//X/9v/0//L/8P/u//H/8f/y//H/8//z//P/9P/z//X/8v/w//T/9v/4
//r/+f/5//b/8//3//n/+v/7//z//f/9//z/+f/4//n/+P/7//z//v////r/9v/z//D/
8v/y//L/8//w/+//7v/t/+7/7P/r/+j/7P/w//L/8//x/+//7P/o/+r/6v/t//L/9f/3
//P/8P/0//P/9P/2//f//P////7//P/6//j/9P/2//n/+//9//3/+//4//b/8v/y//L/
8v/z//T/9f/3//P/8f/w/+7/7//v/+//7//t/+3/6//p/+n/6f/o/+j/6//s/+3/7v/q
/+r/6P/p/+r/6//s/+7/7//x//L/8P/v/+3/7P/w//L/8//z/+//7v/u/+3/7//x//T/
+P/6//r/+v/6//X/8v/w/+//8P/v//D/8f/t/+v/6f/o/+n/6f/n/+f/5f/p/+v/7P/r
/+v/6//r/+3/7//v//H/7v/u/+3/7//v/+//8P/w//L/8f/x//P/8f/y//P/8//1//f/
+P/4//X/8P/s/+v/8P/5/wUAGQAxADsANQAxAC0AKgAwAD4AQAA4AC8AHAD5/8//l/9P
/yP/I/8z/0j/YP9x/3z/jP+c/6r/vP/Q/9//6v/z//b/9P/z//H/7//v/+7/7v/t/+7/
7P/t//D/8f/y//X/9v/6//z//f/9//z///8AAAAA/v8AAAIAAgACAAQABgADAAEA/f/6
//j//P///wIABgADAAQABAAEAAcACAAKAA0ADwARABQAFwAXABcAGQAYABsAHQAjACcA
JgAnACYAJgAoACoAKwAtADEAMgA0ADUANQA2ADYANwA5ADoAPgA/AD0APAA8ADwAPwBA
AEEARABCAEIAQgBEAEQARABEAEUASQBLAE4AUQBPAE8ATQBMAEwATQBMAEsATABNAE4A
TABIAEgARABBAEIAPwA+AD0AOAAzACsAIwAhAB0AGgAaABYAEQAPAA4ACAACAPz/9//1
//P/8v/z//D/6//l/93/4f/l/+f/6f/q/+v/7f/w/+z/6f/n/+X/6f/s//D/9P/y//L/
8//z//f/+v/8//7/AgADAAEAAAAAAP7////+/wAAAQADAAAA///+//3//P/8//z//P/8
//n/9//2//P/8P/v/+7/7v/x//X/9P/0//D/7v/s/+r/6v/t/+3/7f/v//H/8v/z//H/
8f/w/+7/8f/0//n//P/7//r/+v/5//v//P/+/wAAAgACAAIAAwAAAP///v/9/wEAAgAE
AAQAAQACAAEA//8AAAEAAQAAAAAA/v///wIAAwADAP3/+P/8//v//P/+//n/+v/5//T/
9v/2//b/9P/0//X/9f/1//X/8//w/+7/7//w//H/8v/v/+z/6f/n/+r/6//t/+7/8P/x
//L/8//w/+//7P/p/+7/8f/z//b/9P/0//T/9P/y//L/9f/2//f/+P/0//P/8//y//b/
9//3//j/+f/6//r/+f/2//b/9//3//z///8DAAgABAACAAAA/v/6//j/9//3//j/9//4
//n/9v/1//T/9P/1//X/8//z/+//8f/x//D/8f/x//H/8f/z//P/8f/x/+3/7P/q/+v/
7v/v//H/8v/x/+//7v/v/+7/7v/u/+3/8f/z//T/9P/x//D/8P/1//z/BQAPAB8ANQBD
AEcATQBRAEoASABUAFQAPgApABQA8//B/3v/P/8f/xv/Kf84/0r/X/92/4j/mP+w/8j/
2P/l/+7/7//s/+//7//u/+3/7P/q/+n/5//l/+L/4v/k/+X/5v/p/+r/7//y//T/9f/2
//n/+v/6//7/AgAGAAgAAwAEAAUAAQACAAEAAQACAAMAAwADAAQAAQACAAIAAgAHAAoA
DgATABIAEwAVABcAGQAbAB8AIAAkACUAKgAtAC4ALwAuAC4AMwA2ADgAOwA6ADgANwA1
ADUANgA2ADcANgA2ADkAOQA1ADIAMAAuADEAMgAzADYANQA0ADMANAA3ADgAOQA7AD0A
PQA+AD8APQA/AD8AQABFAEkASwBNAEkARwBFAEAAQQBEAEMAQwBDAD8APQA7ADgANQAv
ACkAKAAlACMAJAAcABUAEQAOAAwACAAEAAEAAQD///7////9//n/9P/t/+//8f/x//H/
7//t/+z/7P/v/+//8P/x//L/8v/z//T/8f/w//D/7//1//j/+v/8//r/+f/1//L/9v/2
//n/+v/4//f/9//y//H/8P/v/+7/8P/y//T/9v/0//H/7//r/+n/6f/p/+r/7P/v/+3/
7P/q/+r/6v/q/+//8//0//X/9P/z//H/7//z//X/9v/2//f/+P/7//z/+f/4//j/9//4
//j/+f/6//f/9P/x/+//8v/z//T/9f/2//T/8//w/+z/7P/q/+f/6P/p/+n/6P/l/+D/
3v/e/+L/5f/i/+D/4v/h/+L/5P/i/+T/5P/g/+P/5P/l/+T/4v/j/+P/4//m/+f/5//o
/+r/7P/u//D/7f/s/+v/6//u/+//8f/y/+//7f/r/+n/6//v//H/8//y//H/7//u/+r/
5v/m/+j/7P/t/+7/7//w/+3/6//q/+j/6v/r/+v/7P/r/+z/7P/r/+z/7P/t/+3/7//x
//T/+P/1//T/8//y//P/8v/y//P/8P/t/+z/6//o/+f/5v/m/+b/5f/i/+H/3P/f/+D/
4P/i/+P/5P/l/+T/4//g/9//3f/e/97/4f/i/+P/5f/m/+T/4f/f/9//4v/m/+r/7f/t
/+3/7P/q/+X/5v/q//P/+P/9/wkAGwArACsAKQAtADMAOABGAFQATgBAADMAGAD1/8v/
i/9N/zH/Nf9D/1L/YP9t/3z/jP+e/7L/yP/W/93/4P/j/+b/5//n/+b/5f/n/+b/5v/l
/+P/3v/c/9z/3//g/+P/5P/m/+j/6f/p/+r/7f/u/+7/7//y//X/9v/y//L/8v/t//H/
8f/y//T/8//z//P/9P/2//j/+f/6/wAAAgAFAAkABwAHAAgACQAQABUAHAAgACEAIQAl
ACcAKQArACsALAAvADIANAA3ADYANAAzADEANAA2ADcAOQA3ADYAOAA3ADUANAA0ADQA
NQA2ADcAOgA3ADYANQA2ADgAOgA8AD8APgA9AD0APQA9AD8APwBAAEQARwBIAEkARwBH
AEcARABGAEoASgBLAEcAQwBBAD8APgA7ADUALwAvACsAKAAoACEAGwAYABYAFgAUABIA
EQANAAkABgAFAAMA///6//P/8//1//X/9f/y/+//7f/s/+7/7//x//P/8v/w/+//7v/r
/+r/6v/p/+3/7v/u/+7/7f/t/+r/6P/t/+7/8v/0//H/7//u/+j/6P/o/+j/6P/p/+r/
6//s/+n/5//m/+P/5f/n/+n/7P/q/+v/5//k/+j/6v/s/+7/8//3//j/+f/4//f/9f/z
//X/9//4//j/9//2//f/9v/0//T/9f/1//b/9v/3//j/9f/y/+//7f/w//H/8v/z//T/
8v/x/+7/7P/u/+7/7f/v//H/8v/y//H/7v/u//D/9P/3//T/8v/y/+//7v/u/+3/8P/x
/+7/8f/y//P/8v/u/+3/6//p/+3/7//w//L/7//u/+3/7P/q/+j/5v/l/+f/5//o/+j/
5v/l/+T/4//m/+n/6v/r/+j/5//l/+T/5v/m/+b/5v/u/+7/7v/s/+b/5v/m/+b/5v/n
/+n/7P/u/+7/7f/r/+r/7P/u/+//7//w//D/8f/x//D/7//v//D/8v/0//b/+P/y/+7/
6//p/+j/5//o/+n/5//n/+f/6P/k/+H/3P/Z/9r/3//i/+T/5P/j/+L/4f/k/+X/5P/l
/+j/6v/r/+//7f/r/+r/6P/s/+3/7//z//H/8P/v/+3/7//x//L/8v/1//D/7P/r/+z/
8/8DABsALQAxAC8ALwArACQALAA0ACwAIgAXAAAA2f+p/2X/Kf8X/x//Mf9G/1r/bf+C
/5T/pP+w/8D/zP/X/+D/6f/s/+v/6//q/+n/5//k/+L/3//j/+T/6P/u/+z/7P/u/+7/
8P/y//P/8//3//v//f/+//z//P/8//r/+f/8/////f/7//f/9P/y//X/9f/1//b/9P/2
//f/+P/4//j/+f/7////AwAIAA0ADAALAAwACgAOAA8AFAAXABkAGwAbABwAHQAeAB4A
HwAiACQAJwApACoAKgApACkAKAAoACsAKwAsAC4AMQA0ADEAMAAvADAANAA2ADgAPAA7
ADoAOQA5ADgANwA3ADcAOQA7ADsAPAA6ADkANgAzADMAMwAzADAALwAwAC0AKwAsACkA
KAAnACYAIwAdABcAFgARAA0ADAALAAcABgAGAP//+v/1//H/8P/v/+//8f/z//H/7v/p
/+f/5//l/+P/5f/n/+r/7v/s/+n/5//l/+n/6v/s/+7/8P/y//X/9//2//b/9f/0//j/
+f/3//b/9f/0//b/9v/0//P/8//u/+7/7v/u/+7/7f/s/+v/6v/s/+v/6//p/+X/4//h
/+D/4f/l/+T/5P/m/+b/5v/m/+T/5f/j/+H/5f/p/+z/7//v//H/8v/y//X/9v/5//r/
+v/6//v/+//5//j/+P/4//r//P/+/wEAAAD///7//f/+//z/+//4//j/+v/6//n/+P/3
//X/8v/z//L/9P/4//f/9//x/+z/7f/r/+v/7P/q/+7/8P/u/+7/7v/u/+z/7v/x//P/
9f/z//H/7v/s/+3/7v/v//D/9P/2//j/+//3//X/9P/y//P/9f/3//n/9//3//X/8//z
//P/8v/y//r/+P/0//D/7//u/+3/7P/s/+3/7//w/+//7//u/+7/7f/u/+7/7f/u/+7/
7//v/+7/7//x//T/+P/6//z//v/4//T/8f/v/+7/7f/u/+//7v/v//D/8v/v/+3/6f/n
/+j/7f/w//L/8P/v/+7/7f/w//H/8P/x//P/9P/0//f/9P/z//P/8v/0//X/9//7//n/
+P/3//X/9v/3//f/9v/7//r/+P/1//b/+/8DABsAOwBTAFsAXQBdAFAARgBKAEgAOgAp
ABIA8/+//3n/Of8V/w//Hf8y/0j/Yf96/47/nv+u/7z/zP/b/+z/9f/4//b/9f/z//H/
7//s/+r/5//p/+j/6v/u/+v/6v/r/+r/7f/w//L/8//3//v//f/+//z//v8AAAAAAQAE
AAcABQAEAAEA///+//z/+//6//r//f8AAAIABAAEAAQABQAHAAoADQARABUAFQAXABsA
HAAgACEAJgApAC0ALwAvADAAMgA0ADUANwA7ADwAPgA/AD8APgA8ADsAPQA+AEIAQwBC
AEIAQwBEAEEAQAA/AEAAQgBEAEYASgBJAEgARwBHAEoASwBNAE8ATQBPAE8AUABPAFEA
UQBRAFMAVQBXAFYAVABUAFAATQBMAEkASABHAEUAQwA+ADkANAAvACsAKgAoACUAJQAm
AB8AGAARAAsACwAJAAgACQAJAAcABAD///r/+f/2//P/8//z//T/9v/z/+//7P/p/+r/
6v/r/+z/7v/u/+//7//v/+7/7P/q/+3/7//u/+7/7f/s/+7/7v/y//P/9f/y//T/9v/4
//r/+f/4//f/9v/4//n/+//7//3//f/9//7///8DAAIAAgAEAAYACAAKAAoACwAJAAcA
CwANAA4ADwAOAA0ACwAIAAgACAAKAAoACAAIAAkACQAFAAIAAAD+/////v/9//3/+//5
//f/9f/0//L/8f/u/+3/7v/t/+v/6P/n/+X/4v/l/+T/5v/q/+r/6//m/+L/5f/l/+f/
6v/s//D/8v/w//D/8P/w/+7/8P/z//X/9//3//f/9v/2//j/+v/8//7/AAAAAAAAAQD+
//3//f/8//7///8AAAEA/v////7//f/7/////v8AAAAAAAAAAPv/+f/4//b/+P/5//n/
+v/4//j/9//1//L/8v/z//P/9v/5//3/AgD///7//f/8//v/+v/6//v/+P/1//T/8//w
/+//7v/u//D/7//s/+v/5v/p/+r/6v/u/+//8P/x//D/7//s/+v/7f/u/+7/8f/z//X/
+P/6//f/9f/0//X/+P/6//z//f/+///////+//v/+v/8////BAAJABEAJQA5AD0AOQA/
AEUASABSAF4AWgBKADsAJgADANn/mf9X/zX/Nf9F/1T/YP9v/4D/lP+o/77/0v/e/+n/
8v/1//L/9f/1//T/8//z//L/8v/x/+7/6v/p/+r/7v/w//T/9v/3//j/+P/3//n//f//
/wAAAgAEAAYABgACAAIAAgD9/wIAAwAFAAgABwAHAAcACAAIAAoACwAMABAAEgAVABkA
FgAXABkAGwAeACEAJgAoACgAKQAuADEAMQAzADMANAA3ADoAPAA/AD8APgA+AD0AQgBE
AEUARwBGAEQARQBDAEQARABFAEYARgBGAEYASABHAEYARQBGAEoATABOAFEAUQBRAFIA
UwBTAFUAVQBWAFkAWwBbAFsAXQBdAF0AWgBdAGAAXwBfAFwAVwBUAFEAUQBPAEoARQBE
AEEAPwBAADoAMwAvACwAKgAoACYAJQAfABsAGAAXABUAEQAMAAUABgAHAAYABQACAP//
/f/8//z/+//7//v/+P/2//X/9P/2//b/9//3//3/AAACAAQAAwABAPz/+P/7//z/AAAC
AAAA//////r/+//8//3//v8AAAAAAAAAAPz/+f/3//P/9//5//v//v/8/////f/8//7/
/v/+//7/AAADAAMAAwADAAMAAgABAAYACQALAAwACwAKAAsACgAKAAoACwALAAkACAAI
AAgABgAEAAIAAQADAAUABwAJAAYABAADAAAA//8AAP///f/+///////+//z/+P/3//j/
/v8BAP7//P/+//v/+v/6//n//P/9//r//P/+/wAAAAD8//v/+f/3//v/+//6//r/+P/4
//j/+P/2//b/9v/3//f/9//4//j/9P/z//L/8f/z//f/+f/7//v/+//6//r/+f/4//f/
9v/+/wAA/f/8//v/+v/3//f/+P/4//r/+//7//z//P/8//v/+f/6//z///8BAAAA////
/wAA/v/+//7//v///wAAAgAFAAEA/f/7//n/+P/3//b/9v/1//P/7//t/+j/6//s/+z/
7//x//P/9f/0//P/8P/v//L/9P/1//n/9v/1//X/9P/2//X/9f/3//j/+v/8//3//P/7
//n/9v/7//7/AAADAAYACQAPAB8AMwA/AEEARQBJAEQARgBSAFIAQAA1ACgABwDd/6f/
X/8z/y3/N/9I/1z/bf+C/5r/sP+8/8r/2v/h/+b/7f/0//n/+//8//3/+//4//b/8//1
//L/8v/0//b/+P/8//7//f/+//7//f8CAAcACgAMAAsADAANAAwACgAMAA4ACwAOAA0A
DQAOAAsACQAHAAYABwAKAAwADgAPABAAEgAVABUAFwAaAB0AIgAlACoALAAqACkALAAt
ADEANQA3ADoAOgA8AD0APwBAAEAAQQBBAEYASABJAEsASgBIAEkARwBKAE4AUwBYAFcA
VgBVAFYAVgBWAFYAWABaAFwAXgBhAF4AXQBdAF0AXgBhAGIAZABkAGUAZABjAGEAXwBd
AFgAWABaAFgAVwBTAE8ATQBLAEsASQBEAD8AOQAzAC4ALAAqACUAIwAiAB8AHAAZABcA
EQANAAoACQAMAAsACQAFAAIAAQD+//v//P/7//v//P/8//v/+//7//v/+v/6//r/+//8
//7////8//r/9//0//f/9//0//L/8v/y//X/9v/y/+//7f/m/+n/6v/r/+z/6//q/+n/
6P/q/+n/6f/n/+j/6f/q/+z/6f/r/+j/5v/o/+r/7P/u/+7/8f/x//H/8f/x//D/7//0
//f/+f/6//b/9P/0//L/9v/4//v//f/6//j/9//2//f/+P/5//v//v///wAAAQD///z/
+v/2//j//P/+//////////7//P/6//b/9f/2//z////8//r/+f/1//P/8v/1//r//f/8
//v/+v/5//b/9P/1//X/9f/5//n/+P/4//T/8v/w/+7/8f/y//P/9f/0//P/8//y//H/
8f/x//H/9P/3//j/+f/3//X/8v/w//L/9P/2//j/+P/2//T/9P/4//r/+v/6//r/+f/5
//r/+v/6//n/9//2//n//P/+/////P/6//n/9//6//3/AQAGAAUABAADAAIA/v/8//v/
+//9//3///8BAPv/9//z//D/8v/x/+7/7f/u//P/9v/4//b/9f/0//P/8//z//H/8f/x
//L/8v/1//j/+f/7//z/+v/5//n/+//5//j/9//1//r//f///wAA+//0//D/8//4/wEA
EQApAEEATwBRAFMAUwBMAEoAWABYAEgANQAeAPn/wf93/zf/Ff8V/yf/PP9S/23/gv+O
/57/sv/G/9j/6//2//v/+P/3//X/8v/v//D/7v/t/+v/6f/m/+b/6P/m/+T/5P/i/+j/
7P/v//H/8f/1//f/+P/6//7/AgAEAAMABgAJAAcABQABAP7//P///wEAAwAGAAQABgAH
AAgACwAMAA4AEQARABMAFgAZABoAGwAeAB4AIwAlACsALwAvAC8ALQAsAC4AMAAxADMA
MgAyADMAMwAzADQANAA1ADgAOAA7ADsAOAA2ADUANAA1ADYANwA6ADoAOgA6ADwAOwA8
AD0APwBBAEMARgBJAEgASQBIAEgATQBRAFMAVQBVAFUAVQBSAFEAUgBPAE0ATQBLAEsA
SwBJAEUAPgA3ADYAMwAxADIAMAArACkAKAAiAB4AGgAXABcAFQAUABUAEQANAAgAAQAD
AAUABQAFAAUABQAGAAgABgADAAEA//8AAAAAAQACAAAA/v/9//v//f/+//7//v/9//3/
+v/4//j/+P/7//z//f/9//7/+v/4//j/+P/4//n/+v/7//z/+v/5//n/9//1//X/9f/2
//n//f/8//z/+f/4//f/9v/5//3//v////7///////////////7//P/+/wAABAAGAAEA
/v/8//n/+//8//7/AAD///7//f/9//v/+f/3//X/9//4//r/+v/4//j/9v/z//T/9f/1
//T/8//w//D/8v/y//P/7v/q/+//7//x//T/8f/y//H/7P/v//D/8f/w/+3/7f/s/+v/
6//r/+r/6v/q/+z/7v/w/+//7v/t/+3/7//v//D/8P/x//H/8f/x//P/9f/1//X//f8A
AP///v/9//z/+v/5//n/+P/6//v/+//8//r/+v/5//f/+P/4//n/+f/5//n/+v/8//r/
+P/2//T/8//y//L/8//u/+v/6v/p/+j/5//m/+b/5P/j/+D/3//c/9//4P/g/+X/5//p
/+v/6v/p/+b/5f/n/+r/7P/x//P/8//0//T/8f/v/+7/7//y//b/+v/9//z//f/9//z/
9//4//7/AQAEAAMABQAPACEANwBBAEEARQBGAEAARgBOAEIAMQAiAAsA5/+1/3P/O/8j
/yP/Mv9C/1X/av+A/5j/rP++/87/1//e/+X/6v/v//H/8v/z//D/7v/t/+v/6P/k/+P/
5P/n/+r/7//y//D/8P/v/+3/8//5//3/AAD//wAAAQAAAAAAAgAEAAEABAADAAMABAAD
AAEA///+/wAAAgADAAQACQAKAAwADwANAA8AEgAVABoAHQAiACQAJAAjACYAJwAsAC8A
MAAyADYAOAA5ADsAOwA6ADoAOQA7ADwAPAA9ADwAPAA/AD8AQABAAEEAQgBBAEAAPwBA
AD8APgA9AD4AQABCAEQARwBEAEMAQwBDAEUASQBLAE4ATwBRAFEAUQBPAE8ATwBMAE4A
UgBSAFMATwBLAEkARwBIAEcAQwA/AD0AOQA2ADYAMQArACgAJgAkACAAHAAZABMADwAM
AAsACwAJAAYAAQD+//3/+v/3//b/9f/1//b/+P/3//f/9//2//T/8//y//P/9P/2//f/
9//4//j/+P/5//n/9v/0//n//P8CAAYABQADAAIA/P/+/wAAAgAEAAMAAgABAAAAAgAB
AAEA//8CAAMABAAGAAEAAQD8//j/+//8//3//v/8//3/+//5//f/9//2//X/+f/7//z/
/P/4//b/9v/0//b/+P/7//3//v/+////AAD9//z/+//7//3///8BAAMAAQD+//z/+P/6
//7/AAABAP/////+//z//f/6//r//P8AAAMAAAD+//3/+f/3//b/+P/8//7//P/+//7/
/v/8//v/+//6//n//f/9//z//P/4//b/9P/y//X/9v/3//n/+f/5//r/+v/3//X/8//x
//T/9//4//n/9f/z//D/7v/x//L/8//0//X/9v/3//j/8v/y//X/9v/3//j/9f/1//b/
9v/0//P/8f/w//T/+P/7//3/+//6//r/+f/8//3///8CAAAAAAAAAAAA///+//7////+
//3//v////r/9//0//L/9f/1//P/8//w//P/9P/0//X/9f/1//X/9//3//X/9f/z//T/
9P/3//n/+f/6//r/+v/5//n/+//5//j/9//1//n/+//8//z/9//w/+z/7//2//3/BwAZ
ADEAPQA9ADkANQAuADAAPgBEADgALQAeAPv/0f+b/1f/Kf8n/zv/Uv9k/3H/fv+O/6D/
tP/G/9j/6f/y//f/+v/7//v/+v/5//r/+v/7//v/+//4//j/+v/4//j/+v/6//3/AAAC
AAMAAQADAAMAAgADAAYACQAKAAoADAAOAAsACgAHAAUABAAHAAcABwAIAAUABgAGAAYA
CgAMAA8AEwARABMAFgAZABgAGQAcABwAIQAjACkALQAtAC0AKwAqAC8AMgA0ADcAOAA4
ADkAOQA8AD4APwBBAEYASABNAE8ATQBMAEwATABPAFAAUQBUAFQAVABUAFYAVgBWAFYA
VwBaAFsAXQBfAF0AXQBbAFoAWwBdAF0AXQBcAFsAWgBWAFQAVABQAE0ATABJAEgARwBD
AD8AOAAxADAALQArACwAJwAhAB4AHAAXABIADQAJAAkABwAGAAcABAD///n/8f/x//P/
8//z//T/8//z//T/8v/x//H/8f/y//L/8//0//L/8P/v/+3/7f/u/+7/7v/v/+//7P/q
/+r/6P/p/+j/6v/p/+n/5P/g/97/3P/a/9v/3P/d/97/4P/f/9//3f/f/9//3//g/+H/
5f/k/+T/4v/i/+L/4v/o/+//8//3//r/+//7//v///8BAAIAAgAHAAoADwASAA8ADgAO
AA0AEAAQABEAEgAPAA4ADQANAAsACQAHAAUAAgAAAP///P/5//j/9f/x//H/8f/w/+7/
6v/m/+X/5v/l/+X/3//a/93/3f/f/+L/3//i/+P/4P/i/+T/5v/m/+n/6//s/+3/7//v
/+7/7v/v//L/9f/4//j/+P/4//n//P/9////AAD/////////////AQABAAEAAgADAAMA
BAD+/w==
         </WaveFormData>
      </LeadData>
      <LeadData>
         <LeadByteCountTotal>10000</LeadByteCountTotal>
         <LeadTimeOffset>0</LeadTimeOffset>
         <LeadSampleCountTotal>5000</LeadSampleCountTotal>
         <LeadAmplitudeUnitsPerBit>4.88</LeadAmplitudeUnitsPerBit>
         <LeadAmplitudeUnits>��V</LeadAmplitudeUnits>
         <LeadHighLimit>2147483647</LeadHighLimit>
         <LeadLowLimit>268435456</LeadLowLimit>
         <LeadID>V3</LeadID>
         <LeadOffsetFirstSample>0</LeadOffsetFirstSample>
         <FirstSampleBaseline>0</FirstSampleBaseline>
         <LeadSampleSize>2</LeadSampleSize>
         <LeadOff>FALSE</LeadOff>
         <BaselineSway>FALSE</BaselineSway>
         <ExcessiveACNoise>FALSE</ExcessiveACNoise>
         <MuscleNoise>FALSE</MuscleNoise>
         <LeadDataCRC32>3223972242</LeadDataCRC32>
         <WaveFormData>
5f/l/+j/6//v//H/8//0//H/8P/u/+7/7v/v/+//7//x//L/8//0//H/8P/v/+7/8f/y
//L/8v/x//L/8v/y//H/8P/w//D/+P/4//j///8PACgAQQBWAGoAggCWAKUAwQDaAOAA
2wDOAKcAZAAFAJ//Wf85/zP/Nf88/1H/bP9+/4//ov+2/8X/z//Y/+P/6P/q/+z/7//x
//L/8v/z//P/8f/y//T/9f/3//r//P8AAP///f/7//j/+f/8//3//v/+//7/AAAAAP3/
/f/9//7/AAAAAAEAAQABAAEAAQABAAMABQAFAAcABwAIAAgACAAGAAYABwAJAAsADQAO
AA8ADgANAA0ADAAOABEAEwAWABgAGQAaABoAGgAaABwAHgAhACIAJQAnACUAJwAoACkA
LQAwADMANgA4ADoAOgA7AD0APQA9AD8AQQBDAEgASgBIAEgARgBGAEUARgBIAEgARwBH
AEYARgBBAD4APAA7AD0APQA+AD4AOQA3ADMAMQAuACsAKQAoACQAIQAeABwAFwAUABIA
EAAQAA4ADAAMAAoABQABAP3//P/8//v//P/6//n/+f/4//b/9v/2//b/9//3//f/9//2
//P/8v/x//L/8//0//b/9P/z//P/8v/w/+//7//v//L/9f/3//j/9//1//L/8f/x//H/
8f/z//T/9P/1//X/8v/y//L/8P/z//T/9//4//b/9//3//f/+f/5//n/+v/6//v/+//7
//r/+//7//r//P/9//3//f/6//n/+v/5//n/9//3//f//P/9//3//f/7//n/+P/4//j/
+P/4//j/9//1//T/8f/z//P/8//z//X/9v/2//b/8//x//D/7//w//D/8v/y/+//7//u
/+7/8P/v//D/9P/z//L/8f/w/+z/7P/s/+r/7//x//L/8v/x//D/7//t/+//7v/u/+7/
8f/x//H/8v/w/+7/7v/u//D/9P/w/+7/8P/t/+z/6//q/+r/7P/u//H/7//v/+//7//t
/+7/7v/s/+//8f/z//X/8//z//L/8v/1//b/9//4//j/9v/1//X/8//v/+3/7P/q/+r/
6//s/+r/6f/o/+f/6f/s/+//8P/v//D/8P/v/+z/6v/q/+r/7P/t/+7/8P/t/+z/6//o
/+v/7P/t/+//7v/u/+7/7//u/+7/7v/t//L/8v/w/+7/7P/u//f/CwAkADcARgBYAG4A
hgClAMkA5ADuAPMA6gDBAHwAGQCt/2H/Qf8//0f/Uv9j/3z/kP+d/6z/vP/F/8//3P/l
/+j/6f/q/+z/7f/v/+7/7v/t/+7/8P/z//X/8//0//T/9v/3//f/9//2//f/+v/7//z/
/P/6//r/+P/6//v//P/+//z//P/9//3//f/9//3//f8AAAMABAAHAAQABAADAAIAAwAE
AAYACQAHAAkACgALAA0ADQAOAA4AEAATABUAGAAYABcAFgAUABYAGAAcACAAIQAiACUA
JwAnACkAKgArADAAMgA0ADYANQA2ADUANQA6AD0AQABFAEMAQwBGAEYARgBGAEQARABG
AEgASwBMAEgARwBFAEQARQBEAEQARQBEAEEAPwA8ADkANwAzADEALwAtACwALAAlACEA
HQAaABgAFgAVABQAEgAOAAoACAAIAAUAAwABAAIAAgABAAIA/f/7//r/+P/5//r/+//8
//n/+f/5//n/9//1//X/9f/4//n/+v/8//n/9//2//T/9//3//j/+f/5//n/+P/2//j/
9//1//X/9//3//f/+f/3//b/9v/1//f/+P/5//j/+P/4//r/+v/4//n/+f/5//r/+//8
//7/+//7//r/+f/7//3//v/+//z//f/9//3/+//7//3//f//////AQADAAEA///8//n/
+//7//z//v/9//z/+//6//r/+f/5//f/+v/7//z//f/8//r/9//0//X/9f/2//f/9P/0
//b/9v/3//f/9v/2//b/9f/2//r/9v/0//L/8P/y//T/9v/2//X/9f/0//L/8P/w//D/
7//x//L/9P/2//X/8//x//D/8//y//P/9P/z//L/8f/w//L/8v/w//D/8f/z//P/8//w
/+7/7v/w//D/8P/w//D/8P/w//H/7//v/+//7//x//L/8v/w/+7/7//w//H/8//1//b/
+P/6//r/+v/6//j/9v/1//X/9v/z//L/8v/u/+z/6//q/+v/6//r/+v/6//u//H/8v/y
//L/8f/v//H/8P/x//L/8P/v/+7/7v/w//D/8P/u//D/8P/w//H/8P/w//D/8f/z//T/
9f/1//L/8P/s/+r/7v/0//3/EQAsAD0ARgBSAGAAcgCTALsA1ADeAOUA2gCzAHQAGwCz
/2n/Tf9L/1P/XP9r/3z/jP+b/6z/vP/L/9n/5P/r/+7/7P/s/+3/7f/w//D/8f/x//H/
8v/0//X/9//4//j/+v/9//3//f/8//v//P/7//r//P/8//7//v////////8AAP///v/+
//3/AQADAAUABwAGAAcABgAHAAkACgAKAAoADAAMAA0ADwAMAA0ADQANABAAEQATABQA
FAAVABUAFgAXABcAFwAWABgAGgAeACIAIgAiACQAJQAmACkAKwAtAC8AMAAxADIANQA4
ADkAOwA+AD8AQABDAEMAQwBGAEYASgBMAEwATgBOAE4ATwBOAE0ATQBMAEwATABKAEkA
SQBIAEUAQwBAAEAAPwA8ADsANQAxAC4ALAApACcAJQAkACMAIAAeABwAGAAUABAADgAQ
AA0ACwAJAAUAAgD+//z//f///wIABAAGAAYABgAGAAEA///9//v//f/9////AQAAAP//
/v/+/wAA//////7/AAD////////+//3/+//4//n/+f/4//n/9//3//f/+f/6//r/+//7
//r/+v/6//j/+P/4//r/+v/7//3//v////3/+//5//j/+P/5//n/+f/9////AAAAAP7/
/f/7//n/+//9/wEAAwAAAP3//P/7///////+//3//v/9//3//v/7//r/+f/4//v/+//8
//v/+P/3//b/9f/4//j/9//2//j/9//3//f/9P/0//b/9v/3//f/9v/2//T/8f/w//L/
9P/0//T/9P/0//T/9P/y//H/8f/w/+7/7//w//H/8f/u/+z/6//q/+7/7//w//L/9P/y
//L/8v/x/+7/6//o/+v/7v/v//L/8v/z//L/8f/u/+z/7v/u/+7/7v/s/+z/7P/t/+7/
7//w//H/7//w//D/7v/u/+//8P/x//L/9f/3//r/+P/2//T/8v/x/+7/7P/r/+v/6f/p
/+r/6f/o/+j/6P/p/+n/6f/p/+b/6P/q/+r/7f/u/+7/7f/u/+z/7P/s/+r/6f/o/+j/
6f/q/+v/6v/q/+r/6v/r/+r/6v/q/+v/7f/u/+//7//s/+z/7P/u//L/+v8FABcAMABJ
AFgAagCAAJIAqQDLAN4A3ADXAMIAjwA8ANX/ef9D/y//Lf8x/zz/U/9s/3z/jf+k/7r/
yf/V/9z/3//g/+P/5P/m/+f/7P/s/+3/7f/t/+7/8P/x//H/8v/y//T/9//3//f/9v/z
//T/8//y//f/+P/7//z/+v/5//j/+P/6//r/+//7//v/+//7//v/+v/7//r/+//+/wAA
AQACAAEAAAAAAAEAAQADAAQABQAHAAcACAAIAAcACQAKAAwAEAARABIAEgASABIAFAAW
ABkAGgAdAB8AIAAjACUAJwAnACgAKQAqAC4AMgA0ADcAOQA5ADkAOwA8AD0AQQBCAEIA
QgBAAEAAQABAAEEAQABCAEMAQwBEAEAAPAA5ADcANwA1ADQAMgAxAC8AKwApACQAIQAf
AB4AGwAZABcAFgASAA4ACwAIAAkABgADAAIABAABAP///f/5//j/9v/2//b/9f/1//T/
8//y//H/8P/w//H/8v/z//P/8f/x//H/7v/t/+z/7P/u/+//8f/y//H/7//u/+3/8P/x
//H/8P/w/+//7f/t/+v/6//r/+3/7//w//L/8//w//D/8P/u//L/8v/0//T/9v/3//f/
9//1//X/9f/2//n/+//8//3//P/7//n/9v/4//n/+f/5//n/+f/7//v/9//1//X/9f/3
//f/9v/1//P/8f/w//D/8f/y//P/9P/0//P/8//x//D/7//u/+3/7//w//D/8P/u/+3/
7f/t/+7/7v/w//D/7//v/+7/7v/r/+n/6f/s/+7/7v/u/+7/7P/s/+z/6v/s/+3/7f/s
/+7/7v/u/+3/6//q/+r/6v/t/+3/7f/u/+3/6v/p/+j/6//s/+3/7v/u/+7/7P/s/+n/
5//p/+v/7P/s/+z/7P/s/+j/6P/o/+n/6//r/+v/6//p/+r/6v/o/+r/6//s/+3/7f/v
//D/8v/w//D/8P/w//H/8P/w//H/7//r/+n/6P/j/+L/4v/i/+P/4//j/+P/4f/k/+f/
6P/p/+r/6v/p/+r/6P/o/+j/6P/n/+b/5v/o/+j/6P/m/+X/5P/j/+P/5v/o/+r/7f/r
/+r/6f/n/+T/5v/m/+j/7P/w//v/EQAmADEAPABQAGYAggCtANMA4gDoAOkA1gCnAGAA
/f+Z/13/Sf9J/03/VP9j/3b/hv+X/6r/vP/L/9P/1v/b/+D/4f/i/+T/5f/q/+r/6//r
/+r/6v/r/+v/6//s/+z/7v/x//H/8f/w/+7/8P/w//D/8//0//f/+P/0//P/8v/y//X/
9v/4//n/+f/5//n/+f/5//v/+//9////AAAAAAAA/f/8//z//f8AAAMABQAHAAUABQAG
AAYABwAJAAoADAAQABEAEgASABAAEAASABQAFwAYABsAHQAdAB8AIAAhACMAJAAlACYA
KwAuAC8AMQAzADMAMwA1ADcAOQA+AEAAPwA+ADsAOgA7ADwAPgA+AD8APwA+AD4APAA6
ADkAOQA7ADkAOAA2ADIALwAqACcAJAAhAB8AHgAaABcAFAASAA0ACgAIAAYACAAGAAQA
BAADAP///P/5//X/9P/y//L/8f/x//L/8v/v/+7/7f/s/+7/7//w//H/8f/v/+//7//u
/+3/7P/s/+3/7f/u/+7/7P/r/+v/6//u/+//7//u/+z/6//p/+n/6f/p/+n/6//u/+7/
7//v/+3/7P/r/+j/7P/s/+7/7v/r/+v/6v/p/+z/7f/u//D/8f/z//T/9f/z//P/8v/w
//L/8//z//P/8f/x//P/8//x/+//7//v//L/8//z//P/8f/v/+7/7v/v//D/8f/y//L/
8f/x/+//7//v/+//7//y//L/8f/w/+7/7f/t/+3/7v/u//D/8P/u/+3/6//q/+v/6f/p
/+z/7v/u/+7/7v/p/+j/5//k/+n/6//s/+z/6v/q/+r/6f/n/+b/5v/m/+f/5//n/+j/
6P/m/+b/5v/p/+r/6//s/+v/6v/n/+b/5f/n/+f/5//s/+z/6v/p/+b/5v/m/+b/5v/n
/+j/6f/r/+r/6f/o/+f/6f/q/+r/6P/o/+n/6v/r/+n/6//s/+7/7//w//H/8v/v/+z/
6v/p/+n/5//n/+j/5f/k/+T/5P/j/+H/3//d/+D/5P/o/+r/6f/o/+b/4//l/+T/5f/m
/+f/5//n/+j/5f/k/+P/4P/j/+T/5f/n/+f/5v/l/+X/5//o/+n/6f/s/+j/5P/i/+T/
6P/5/xMAKgA5AEYAVABiAHgAnQC/AMoAzgDRALwAhwA6ANP/ef9H/zv/P/9J/1j/af9+
/5D/n/+s/7r/x//P/9j/3//i/+H/4v/k/+X/5f/k/+T/4//m/+j/6//t/+r/6v/p/+r/
6//r/+v/6v/s/+7/7v/u/+//7v/v/+7/7//x//P/9v/1//T/9P/z//X/9f/1//X/9//5
//n/+//6//r/+f/4//r//P///wMA//////7//f//////AAAAAAMABQAGAAgACQAJAAkA
CAAJAAoADQAQABIAEgAUABUAFQAXABgAGQAdACAAIwAmACcAKAAnACcALQAvADEANQAz
ADMANgA2ADgAOAA2ADYAOQA6ADwAPAA6ADkANwA2ADYANAAzADMAMQAvAC4ALAAsACsA
KAAnACQAIQAfAB4AGAAVABIAEAAQAA4ADQAMAAkABAD///z//f/7//r/+f/4//j/9//4
//X/8//y//D/8//0//X/9v/x/+//7f/r/+3/7f/v//H/8v/z//T/9v/z//H/8P/u/+//
7//w//H/7//v/+7/7P/u/+3/6//r/+n/6f/p/+v/7P/s/+3/7f/v//D/8f/w//D/7v/u
/+z/7//x//L/8//x//H/8f/y/+//7//u/+3/8P/z//X/9v/0//X/9f/1//f/9//5//n/
+f/3//f/9//2//X/8//x//L/8//1//j/9//2//X/9P/0//P/8//x//H/8f/x//H/8v/y
//H/8P/x//H/8v/z//H/8P/x//D/7//v/+7/7v/t/+v/6//u/+3/7P/r/+r/6v/s/+7/
7v/u/+3/6//o/+j/6P/o/+f/6f/q/+z/7v/s/+v/6v/q/+3/7P/t/+7/7f/s/+v/6v/s
/+z/6v/q//H/7//r/+j/6P/o/+j/6P/n/+j/6f/r/+n/6f/p/+n/6f/q/+r/6P/q/+v/
7P/t/+v/7f/u//D/8v/0//b/+P/0//D/7f/r/+z/6f/o/+j/6P/o/+n/6v/n/+X/4//h
/+T/6P/s/+7/7f/s/+r/5//p/+j/6f/q/+v/6//r/+z/6v/q/+r/6P/r/+z/7f/v/+//
7v/t/+3/8P/w//D/7//y//L/7v/s/+z/8P/7/xUANgBRAGQAdgCKAJgAqQDFANoA3ADZ
AMIAjQA8ANP/c/87/yf/J/8v/z7/V/9s/4D/k/+m/7T/wf/R/97/5f/o/+f/6P/q/+v/
7v/u/+//7//y//T/9//5//j/+P/3//j/+f/5//n/+P/2//j/+P/4//j/+P/6//r//P/9
//7/AAD///7//v/9//7//f/8//v//v8BAAIABQAEAAQAAwACAAMABAAGAAkACAAJAAkA
CQALAAsADAAMAA0ADwAQABIAEgATABQAFAAVABYAGQAcAB4AHgAgACEAJAAnACkAKwAu
ADAAMgA0ADUANgA1ADUAOwA9AD8AQwBCAEEAQwBCAEMARABDAEQAQwBEAEYARgBDAEMA
QgBCAEMAQgBCAEMAPwA7ADgANAA0ADMAMAAvACoAJwAlACQAHgAbABgAFgAUABIAEQAQ
AAwACAAEAAIAAwABAAAA///+//7//f/+//n/9//2//T/9f/2//f/+P/0//P/8v/x//T/
8//0//X/9f/1//X/9v/1//P/8v/w//P/8//0//X/8//z//L/8P/y//P/8//1//X/9f/1
//f/9//2//b/9f/3//j/+f/4//j/+P/6//r/+v/7//v/+//8//3//v8AAP3//f/8//v/
/f///wAAAAD//////v/9//v/+//9//3//v/9//7////+//3/+//5//n/+f/6//z/+//6
//n/+P/6//n/+f/3//f/9//3//f/9v/2//X/9P/1//X/9v/3//X/9P/1//T/9f/1//T/
9P/1//P/8//2//X/9P/z//L/8v/y//L/8P/w//H/8f/w//H/8v/z//P/8//y//L/8v/y
//H/8P/w//H/8P/x//L/8//y//H/8P/w//T/9v/0//T/9P/0//H/8P/v/+//8P/x//L/
8//y//L/8f/u/+7/7//w//H/8v/1//f/+v/4//j/+P/4//n/+P/4//n/9f/x/+//7v/t
/+z/7P/s/+7/7f/s/+v/6f/s/+//8P/y//T/9f/1//P/8P/v/+7/7//v/+//8P/z//T/
9f/0//H/8P/v/+//8v/y//L/8//0//T/9P/z//L/8v/y//T/9v/4/wEAFwAwAD0ARgBa
AHIAjACvANkA6gDsAO8A4ACzAGwACQCh/1//Sf9J/03/VP9j/3b/jP+f/7T/xv/R/9v/
5P/n/+b/6f/q/+z/7f/y//L/8//z//H/8v/0//X/9//4//j/+v/7//v/+//6//z//v/+
//7//v/+/wAAAAD+//3//P/8//7/AAADAAUABQAFAAUABQADAAUABQAHAAgACgALAAwA
CwAKAAoACwALAA0ADgAPAA8ADwAQABAAEQATABQAFgAYABkAGgAaABgAGAAaABwAIQAi
ACUAJwAlACcAKAApACwALgAwADIANgA4ADgAOQA7ADsAOwA9AD8AQQBGAEgARgBGAEQA
RABHAEgASgBKAEcARwBGAEYARgBEAEMAQwBDAEEAQAA+ADkANwAzADEALgArACkAKAAm
ACMAIAAeABkAFgAUABIAFAASABAAEAANAAkABgADAAEAAAD+//7//f/9//7//v/7//r/
+f/4//n/+f/5//n/9//1//X/9f/3//f/9//4//v/+//8//z/+v/3//X/8//2//f/9//2
//T/8//x//H/8v/z//T/9//2//b/9//3//X/9P/z//D/9f/2//n/+v/4//n/+f/5//n/
+f/5//r/+P/5//n/+f/6//v/+//6//v//f/+/////v/9//7//f/8//v//P/9//3//f/8
//v/+P/3//f/+P/7//z//f/+//z/+//7//n/9//3//f/9//4//j/9//2//X/8//y//H/
8//0//f/+P/2//X/8//y//L/8f/y//b/9v/2//b/9v/z//L/8f/u//L/8//z//L/8v/y
//L/8f/x//D/8P/w/+//7//v//D/7//s/+v/6v/v//D/8f/y//L/8v/w//D/8P/x//D/
7//0//T/8f/w/+//7v/u/+7/7v/v//H/8f/x//H/7//w//D/7v/v//H/8//1//L/8//z
//T/8v/y//L/8v/0//T/9f/3//X/8f/v/+7/7f/s/+z/7P/q/+n/6P/n/+b/6P/q/+r/
7P/u/+//7//s/+r/6v/q/+z/7f/u//D/7//u/+3/6v/q/+r/6v/r/+7/7v/u/+//7f/s
/+v/6f/u/+7/7v/w//L/8v/3/wsAIgA1AEIAVABqAHoAlQC9ANYA2ADdANYArwBuABcA
r/9l/0f/Q/9J/1T/Zf96/47/of+w/77/y//V/9z/4//o/+v/7P/u/+//7//u/+7/7f/v
//D/8v/z//X/9v/2//j/+P/3//b/9P/1//j/+f/6//r/+v/8//z/+//7//v//P/9//7/
AAABAAIAAQAAAP//AQADAAMABQADAAQABAAEAAYABgAHAAkACwANAA4ADwAOAA0ADQAM
AA4AEQATABYAFwAXABcAFgAYABgAGgAcAB8AIAAjACUAIgAjACMAIwAoACwAMAA0ADUA
NgA1ADUAOAA5ADoAPQA+AD8AQwBEAEIAQgBAAEAAQgBEAEcASABFAEUARABEAEAAPgA9
AD0APQA7ADoAOAA1ADMALwAtAC0AKwAqACoAIwAfABsAGAAWABQAEwASABEADgALAAoA
CQAFAAIA//8AAAAA//8AAP3/+//6//j/+P/4//j/+P/3//f/9//3//n/9//3//f/+f/5
//n/+v/4//X/8//w//H/8f/y//P/9v/3//f/9v/1//P/8P/v//D/8f/y//X/9f/0//T/
8//y//L/8v/w//T/9P/2//b/9f/1//T/8//0//X/9v/4//j/+f/5//n/+f/5//j/9v/5
//v//P/9//r/+f/6//n/+f/5//v//f/8//v/+f/3//j/9//3//j/+v/6//r/+v/3//X/
9P/x//T/9f/2//f/+P/4//f/9v/1//P/8v/x//H/8v/1//b/8//z//L/8v/z//P/9f/6
//n/+P/3//b/9f/2//f/9v/4//n/+f/4//f/9v/1//P/9v/2//f/+P/3//f/9//4//b/
9P/0//T/9v/2//b/9v/0//T/8v/y//X/9//3//f/+P/4//j/+f/6//r/+v/6//r/9v/2
//b/9//3//f/9//3//j/+v/7//r/9v/1//T/8//2//n/+//+/wAAAAAAAAAA/v/8//v/
+//9//v/+//8//b/9P/z//L/9P/z//L/8f/z//b/+f/6//r/+v/5//f/9P/y//L/8v/x
//H/8f/y//T/9v/4//j/9//2//X/9f/0//T/9P/1//j/+P/4//f/9v/w/+7/8P/0//r/
CwAhADoATwBeAHIAhACSAKsAzQDeAOAA2QDEAI8APADT/3X/P/8t/zH/Of9K/2P/eP+E
/5P/qP+8/83/2//m/+v/7P/s/+z/7f/t//H/8v/0//X/9v/4//v//f/6//r/+f/6//z/
/f/+//7/+//8//v/+v///wAAAwAEAAEAAQABAAIAAQAAAAAA//8EAAUABgAHAAUABwAH
AAkABwAIAAgACAAIAAgACQALAAkACwAMAA0ADgAPABEAEgAQABEAEQASABUAFwAZABoA
GgAaABwAHgAgACAAIgAjACYAKQArAC0ALwAwADEAMgA1ADgAOQA7AD0APQA9AD8APgA/
AEMARABHAEgARwBIAEYARgBHAEYARwBJAEoATABIAEYARQBFAEQAQQA/ADwAPAA7ADgA
NwAzAC8ALAAqACcAJQAjACIAHQAaABgAFgATABAADQAMAA0ACwAKAAkABAACAP///v/9
//3//v/+/wAAAAAAAAAA/v/9//z/+//9//v/+//7//n/+f/5//r/+v/5//n/+P/4//f/
9//3//f/9//2//T/9//3//b/9//5//n/+f/7//z//P/9//3//P/8//z/+v/8//z//v/+
////AQACAAMAAAD///7//v///wEAAgADAAQABQAFAAQAAgADAAMAAwAEAAUACAAJAAUA
AQD///3/AgADAAMAAwACAAEAAQACAP///v/9//z//////wAA///+//3//P/7//z//P/7
//r/+v/5//n/+f/3//b/9//2//f/+f/6//z/+v/3//b/+P/6//r/+v/6//f/9v/1//L/
9v/3//f/9v/3//j/+f/5//j/9v/1//T/8//z//P/9P/0//L/8v/y//T/9P/0//T/9v/4
//f/9v/1//T/8P/w//D/8f/z//P/8//z//H/8v/y//D/8//1//f/+f/3//n/+v/8//v/
+v/5//j/+f/4//j/+f/2//P/8v/y//H/8P/w//D/7v/t/+z/6//p/+z/7//w//L/9P/1
//X/8v/w//D/8P/z//P/8//0//T/9P/0//L/8f/w/+//7//x//L/8//1//b/9v/2//X/
8v/0//j/+v/6//j/+/8JAB4AOQBMAFoAbACAAJUAuQDaAOYA5wDmAM0AlgBDANn/f/9P
/0H/Qf9K/1X/av+A/5X/qP+6/8f/0f/a/+H/5v/p/+z/8P/z//X/9P/0//P/8//0//b/
9//4//r/+//+//3/+//5//b/+P/8//7/AAAAAP7//v/8//z//f/+/wAAAQACAAQABQAE
AAMAAgABAAMABQAFAAcABwAIAAgACAAGAAYABwAJAAoADQAPABEAEAAPAA8ADgAQABMA
FQAYABoAGwAcABwAGgAaABwAHgAfACAAIwAlACcAKQAqACsAMAAyADQANgA3ADgANwA3
ADoAOwA8AD8AQgBDAEcASABHAEYAQwBCAEYASABLAEwASQBJAEgASABGAEQAQwBDAEMA
QQBAAD4AOwA5ADUAMwAxAC8ALgAuACgAJQAiACAAGwAYABYAFAAVABIADwAOAAwACQAH
AAUABAAEAAMABAAAAP/////+//z//P/8//z//f/9//3//f/8//n/+P/3//r/+//8//7/
/f/7//r/+P/2//X/9f/1//f/+f/6//r/+f/3//T/8//1//X/9f/3//b/9v/3//f/+P/4
//j/9v/5//r//f/+//z/+//5//f/+v/7//z//v/8//3//f/9//7///////7/AAABAAEA
AQD+//3//v/9//7//f/+////AQABAAAA///+//3//f/+//7//v/+//7//f/7//r/9//6
//v//P/9//v/+v/4//b/+P/3//f/9//4//j/+v/6//j/9//1//T/9v/1//b/+v/4//j/
+P/4//b/9v/2//T/+P/5//n/+P/3//b/9f/z//T/9P/1//b/+f/5//n/+v/3//T/8//y
//X/9v/3//j/9//2//P/8v/1//f/9//3//j/+P/4//f/9f/2//j/+P/4//j/9v/2//b/
9//2//X/9P/z//b/+P/5//j/9//3//f/9//3//n/+v/8//z//P/8//z//P/6//n/+f/6
//f/9v/2//D/7v/t/+z/7v/v//D/8f/w//L/9P/0//X/9v/2//X/9f/0//X/9v/1//X/
9f/2//j/+P/4//b/9v/2//b/9//3//b/9f/1//f/+P/5//n/9v/y//D/8P/0//j/AQAV
AC4APwBKAFYAZgB2AJEAuQDUANwA3wDcALcAeAAjAL3/b/9P/03/Vf9e/2f/eP+K/53/
sP++/83/2//k/+n/7P/t/+7/8P/x//T/9P/1//X/9f/2//j/+f/3//j/+P/6//3//f/9
//z/+f/6//n/+P/7//z///8AAAEAAQABAAIAAgACAAMAAwAHAAcABwAHAAYABwAGAAcA
CgAMAA0ADgAMAAwADQAPAA4ADwAPAA8AEAARABMAFAATABUAFgAYABoAGwAcABwAGgAa
ABwAHgAhACIAJQAnACoALQAvADEAMQAyADMANAA4ADoAOgA7ADwAPQA+AEEAQQBBAEQA
RABHAEgARwBIAEgASABJAEgASABJAEkASgBIAEYARQBFAEQAQQA/ADwAPAA7ADgANwAy
AC8ALQAsACkAJwAlACQAHwAcABoAGAAXABQAEQAQABIADwANAAsACAAGAAMAAgACAAEA
AQAAAAAAAAAAAAAA/f/9//3//f/+//3//v////7//f/8//z//P/7//v/+v/7//v//P/9
//v/+//6//j/+//7//r/+//6//n/+P/5//r/+v/7//v//P/8//z/+v/8//z//v/+//z/
/f/9//3//P/7//r/+v/8////AQADAAIAAwADAAIAAQABAAAA//8CAAMABgAHAAQAAQAA
AP//AQABAAAA//8AAP////8AAP///v/9//z//f/9//7//f/7//v/+//7//7//v/9//z/
+//5//j/9//1//T/9f/0//b/9//3//j/9v/z//L/9P/2//b/9v/2//X/9v/3//b/9f/1
//T/8v/0//T/9P/z//P/8v/y//L/8//z//P/9P/0//L/8v/y//L/8v/y//L/9f/2//X/
9v/z/w==
         </WaveFormData>
      </LeadData>
      <LeadData>
         <LeadByteCountTotal>10000</LeadByteCountTotal>
         <LeadTimeOffset>0</LeadTimeOffset>
         <LeadSampleCountTotal>5000</LeadSampleCountTotal>
         <LeadAmplitudeUnitsPerBit>4.88</LeadAmplitudeUnitsPerBit>
         <LeadAmplitudeUnits>��V</LeadAmplitudeUnits>
         <LeadHighLimit>2147483647</LeadHighLimit>
         <LeadLowLimit>268435456</LeadLowLimit>
         <LeadID>V4</LeadID>
         <LeadOffsetFirstSample>0</LeadOffsetFirstSample>
         <FirstSampleBaseline>0</FirstSampleBaseline>
         <LeadSampleSize>2</LeadSampleSize>
         <LeadOff>FALSE</LeadOff>
         <BaselineSway>FALSE</BaselineSway>
         <ExcessiveACNoise>FALSE</ExcessiveACNoise>
         <MuscleNoise>FALSE</MuscleNoise>
         <LeadDataCRC32>3197730349</LeadDataCRC32>
         <WaveFormData>
8v/y//T/+P/4//f/9v/1//T/9f/3//j/+P/6//j/+P/6//r/+v/5//n/+f/5//n/+v/6
//r/+v/4//n/+f/5//n/+f/5//j//f/6//j///8OAB8AMQBIAF0AeACWALgA4QAFARsB
IwEWAeYAjgAlAM7/n/+O/4z/if+J/5L/nv+l/7D/vv/M/9f/3//n/+//8v/y//H/8P/v
/+//8P/x//H/8v/z//X/9v/3//f/+P/5//f/+P/4//b/+v/7//v/+//6//r//P/5//f/
+P/4//j/9//3//f/9//5//n/+v/6//z//P/8//3//v/9//v/+v/6//r/+//8//7//v/+
//7//f/8//z//v////////8AAAIAAwADAAMAAwADAAMABQAHAAcABwAIAAgACQAKAAwA
DQAOAA4ADwAPAA8ADwARABMAEwASABIAFAAVABYAGAAXABcAFwAYABcAFgAVABQAFgAX
ABcAFwAUABIAEAAOABIAFAAWABgAFwAWABQAEwARAA8ADgANAA8ADgAOAA4ACgAJAAkA
CAAJAAgACAAIAAcABQADAAEAAgACAAEA///9//z//P/9//3//f/9//3////9//3//v/8
//z/+//6//r/+v/6//r/9//3//f/9//3//f/9//2//n/+//8//z/+v/5//n/+P/2//b/
9//3//f/+P/4//n/+f/4//j/9//5//r/+//7//z//f/9//7//v/9//z//P/8//z//f/9
/wAAAAABAAIAAgACAAIAAgABAAAAAAD///3//P/8//z///8BAAIAAgD+//7//v/+//z/
/P/8//z//P/8//v/+v/6//r/+v/6//v//f/+/////v/7//r/+f/5//n/+f/4//j/+f/5
//n/+//7//r/+v/4//j/+P/4//b/9v/2//b/9//4//n/+v/4//j/+P/3//f/9//3//f/
9//3//j/+P/6//r/+P/4//j/+P/2//b/+P/3//b/9f/0//X/9f/2//j/+v/5//n/+f/4
//j/+P/4//r/+//7//v/+v/6//n/+v/6//r/+v/7//z/+//7//z/+v/3//X/9P/w/+//
7//x//L/8v/w//D/8v/0//j/+f/5//n/+f/3//b/9v/1//T/9//2//f/+P/3//b/9P/z
//X/9f/1//b/9v/2//b/9v/3//f/9//3//n/+f/4//X/8v/y//n/CAAZACsAQABXAHIA
lgDCAO8AEwErATcBLgH6AKIAOQDg/6n/kP+O/4//i/+S/6L/r/+4/8T/0P/X/9v/5f/p
/+r/6//r/+v/6//r/+z/7f/t/+7/7//x//L/8P/v/+//7//w//L/8//y//T/9f/1//X/
8v/y//T/8f/z//T/9P/0//X/9f/1//X/9P/z//P/8v/z//T/9f/3//j/9//1//T/9P/0
//X/9v/0//T/9P/0//b/9v/3//r/+v/5//j/+P/5//n/+P/3//j/+f/6//3/////////
AAD+////AAACAAMABAAEAAUAAwADAAMABQAKAAsACwAMAAwACwAKAAoACQAJAAkACgAL
AAwADQAOAAwADQANAA0ADwAOAA0ADAAMAAwADAAMAAoACgAJAAkACgAJAAkACQAIAAYA
BQAEAAIAAQABAAAA///+//7//v/+//3//P/7//v//P/8//v/+v/4//f/9//3//f/9//3
//f/9f/1//b/9P/0//P/8v/1//b/9//4//b/9f/0//P/9f/1//X/9P/y//P/8//y//T/
8//z//L/8v/y//P/8//x//L/8v/z//P/8v/y//H/8f/y//P/8//y//P/8//0//T/8//y
//L/8v/y//P/8//0//T/9f/2//b/9v/2//b/9P/0//X/9f/4//j/+f/6//n/+f/4//b/
9v/2//b/9v/2//b/9v/2//b/9v/1//T/9v/2//b/9v/0//X/9f/1//X/8//z//P/8//z
//P/8v/0//X/9f/1//X/9f/0//T/8//y//H/8P/z//T/9f/2//X/9P/z//L/8v/y//L/
8f/y//P/9P/1//T/8//z//L/9P/0//L/8v/w//D/8P/w//L/8v/y//P/8v/z//P/8//x
//P/8v/y//L/8v/y//L/8f/x//L/9P/z//P/8//0//T/9P/0//L/8//z//P/9f/2//b/
+P/4//j/+P/5//f/9f/0//T/9v/z//H/8P/u/+3/7f/v//D/8P/u/+7/7v/w//T/9f/1
//X/9f/z//X/9v/2//b/9v/0//T/9P/y//L/8f/x//H/8f/x//L/8//0//X/9v/1//X/
9f/1//f/9//0//H/8P/y//f/BgAZACsAOgBLAGIAfgCqANsA/QATASEBGgHuAJ4APQDk
/6//lv+Q/5H/kf+W/6L/rf+2/8T/zv/Z/+P/6f/t/+z/6//r/+v/6//r/+z/7f/t/+7/
7//x//L/9P/z//P/8//z//T/9P/y//T/9f/1//X/9f/2//n/9//3//j/+P/4//X/9f/1
//X/9//3//j/+P/6//r/+v/7//z/+//5//j/9//4//r//P/6//r/+v/6//r/+v/7//7/
/P/7//r/+v/8//3//f/9/////////wEAAQABAAEAAgAEAAUABgAIAAcACAAIAAkACgAL
AAwADwAQAA8ADQAMAA0ADQANAA4AEAARABIAFAATABIAEQAQABIAEwATABMAFQAUABMA
EgAQABAAEAAQABEAEgASABMAEgAPAA0ACwANAAwADAAMAAwACwALAAoACAAGAAUABAAE
AAMAAgABAP7//v/9//v//P/8//3///8BAAEAAQABAP7/+//6//r//P/8//v/+v/6//r/
+v/6//r/+//8//3/+//7//v/+v/4//n/+f/4//j/9//3//b/9v/2//f/9//5//r/+v/7
//n/+P/4//f/9f/2//f/9//4//n/+f/6//r/+f/4//j/9v/2//f/9//5//r//P/+//v/
+v/5//j/+f/6//z//f/7//r/+v/6//v//f/+//7//v/+//7//v/7//r/+f/4//r/+v/5
//j/+P/4//j/+P/4//n/+f/5//n/9//3//f/+f/5//n/+P/6//v/+//7//r/+f/3//b/
9v/2//b/9v/3//j/+f/6//n/+P/3//b/9v/2//b/9f/1//X/9f/1//f/9//4//j/+P/4
//b/9v/1//T/8//y//P/9P/1//f/+P/5//n/+f/5//b/9v/2//b/9v/4//f/9//4//j/
9//3//f/+P/4//j/+P/4//n/+f/5//v//P/8//7//f/8//v/+//6//f/9f/0//b/8//x
//D/8f/x//L/9f/2//b/9P/0//P/9P/3//f/9//3//f/9f/3//j/+P/4//n/9v/1//T/
9v/2//X/9f/1//X/9f/2//b/9v/2//b/+P/5//r/+//3//f/+v/5//r//P8DABAAIwA5
AEwAZQCGAKQAygD1ABMBIwErARYB0ABmAAEAuv+V/4r/iv+F/4X/kP+e/6f/sv/E/9L/
2//j/+n/6//s/+//7//v/+//7//w//H/8f/w//H/8//0//b/9f/1//X/9v/4//n/+P/3
//f/9v/1//f/+P/7//n/9//4//j/+P/5//n/+f/5//v/+//8//z/+//6//n/+f/9//3/
/P/8//r/+v/7//z/+v/6//r/+v/8//z//f8AAAAA///+//7/AAABAAEAAQABAAEAAQAD
AAUABQAFAAYACAAJAAoADAALAAwADAANAA8ADwAPABEAEQARABAAEAASABMAFAAWABUA
FQAVABYAFAAUABQAFAAVABcAGAAZABYAFAASABAAEgASABIAEgAQABAADwAPAA8ADQAM
AAsADQAMAAwADAAIAAcABwAGAAUABAAEAAQABgAFAAQAAwAAAAAA///9//3//P/8//3/
+//7//v/+//9//v/+//8//z//P/7//r/+f/4//f/9v/4//n/+v/7//r/+f/4//b/+P/5
//n/+P/4//f/9//2//b/9v/3//f/9//4//j/+f/3//b/9v/1//f/+P/5//n/+v/7//v/
/P/+//3//P/8//3//v8AAAEA///+//7//v/+//7//v/+//7//v/////////+//7//v/8
//3//f/8//j/+P/4//j/+//8//3//v/8//z/+//6//j/+P/4//j/+P/5//n/+f/5//f/
9//3//n/+f/5//j/9v/3//f/9//3//f/9v/2//b/9v/2//b/9v/2//b/9v/0//T/9P/0
//b/9v/2//X/8//z//P/8//z//P/9P/0//b/9v/0//T/9v/2//b/9v/1//T/8//z//D/
8f/x//P/9P/0//T/9P/0//L/8f/x//L/8v/x//H/8f/y//L/8v/y//L/8//z//P/8//0
//T/9v/2//b/9v/3//n/9//2//b/9P/x/+//7v/q/+n/6f/r/+7/7v/s/+z/7P/u//L/
8//x//H/8f/v//H/8v/y//L/8v/w//D/8P/u/+7/7f/t/+3/7f/t/+7/8f/y//P/9P/0
//P/8v/x//H/8f/w/+//8P/w//f/CgAdACsAPABTAHAAlADGAPcAEQElAS0BGgHiAIYA
HwDQ/6f/lP+O/43/i/+S/57/p/+y/8D/zP/X/93/3//j/+T/5f/l/+X/5f/m/+j/6v/r
/+n/6f/q/+r/7P/r/+v/6//t/+7/7v/s/+z/7f/t/+3/7f/u//H/7//u/+7/7f/s/+z/
7f/u/+//7//v//D/8P/w//D/8P/x//H/8f/w//D/7P/s/+3/7v/v//D/8f/y/+//7v/u
//D/8f/x//H/8v/0//X/9f/1//P/8//z//X/9//3//f/+P/4//n/+v/8//z//P/7//v/
/v///wAAAwADAAMAAgACAAUABQAFAAYABgAFAAQABAAGAAYABgAGAAQABQAFAAUABgAG
AAYABgAIAAgACAAIAAcABgAEAAMAAwABAAAA//////7//v/+//r/+f/5//j/+P/4//n/
+v/4//f/9v/1//L/8v/x/+//8P/w//H/8//y//H/8P/v//D/7//w//L/8P/w/+//7v/u
/+7/7v/u/+3/7f/t/+3/7f/t/+3/7P/u/+//7//u/+z/6//r/+r/6v/q/+v/6//t/+7/
7v/v/+7/7P/r/+n/6//s/+3/7f/s/+v/6f/o/+r/6//s/+7/8P/w//H/8f/w//D/8f/y
//D/8P/w//D/8P/w//H/8f/x//D/8P/w//L/8//z//L/7v/u/+7/7v/w//D/8P/w//L/
8v/x//D/7v/u/+7/7v/w//H/8f/x/+//7f/t/+3/7//v/+//7v/s/+3/7f/t/+3/7f/s
/+z/7v/u/+7/7v/t/+z/6//q/+3/7v/v//D/7v/u/+7/7f/r/+v/6//r/+v/6//s/+z/
7v/u/+z/7P/u/+7/7v/u/+3/7P/r/+v/7v/v/+//7//v/+3/7f/v/+z/7P/s/+z/7P/u
/+3/7f/u/+z/6//r/+v/7v/u/+7/7v/s/+3/7f/t/+//8P/w//L/9P/0//T/9f/z//H/
8P/w//D/7f/r/+r/6v/p/+n/6//r/+r/5//m/+f/6v/v//H/8P/v/+7/6//t/+7/7v/u
//D/7v/u/+7/7P/s/+v/6//t/+3/7f/u/+7/7v/u/+7/8f/x//H/8f/z//H/7v/p/+b/
6v/1/woAHQAtAD4AUQBqAI4AvgDnAAEBDwEVAf4AvABgAAEAuv+X/4r/iv+J/4v/lv+k
/6//uv/G/9D/1//d/+H/4//m/+X/5f/l/+X/4//k/+X/5f/n/+n/7P/u/+z/6//r/+v/
6//s/+z/6v/u/+//7//v/+3/7v/x/+//8f/y//L/8v/v/+//7//v/+//7//w//D/8v/y
//L/8//0//P/8f/w//H/8v/0//b/8//y//H/8P/y//L/8//2//b/9f/0//T/9P/1//X/
9f/1//X/9f/3//f/9//3//j/+v/7//z//v8BAAIAAgADAAIAAQAAAAEABQAFAAQABAAF
AAUABQAGAAcABwAHAAgACAAIAAgACAAIAAkACQAJAAkACAAHAAYABAAEAAQABAAFAAYA
BgAHAAcABQAEAAMAAQAAAAAAAAABAAEAAgACAAAA/v/9//z//f/9//3//f/8//z/+//5
//f/9v/2//f/+P/5//r/+//4//X/9P/0//b/9v/1//T/9f/2//f/+P/1//X/9f/1//f/
9//3//b/9P/1//X/9P/2//X/9f/0//P/8v/y//H/8f/y//L/8//0//T/9f/1//L/8v/y
//H/8//1//b/+P/4//f/9v/2//T/9P/1//X/9v/2//f/+P/4//j/+P/4//r/+v/7//v/
/f/8//z//P/7//v/+v/4//n/+v/7//z//P/8//z//P/6//r/+f/4//b/9v/2//b/9//5
//r/+//9//v/+//7//n/+f/5//j/+P/5//n/+f/5//n/+P/4//j/+P/4//j/+f/6//v/
/P/7//r/+f/4//b/9v/2//X/9v/3//j/+f/5//n/+v/6//z//P/6//r/+v/6//r/+v/6
//r/+v/7//r/+f/5//j/+v/6//r/+v/6//n/+f/6//r/+f/5//n/+P/4//j/+P/6//v/
+//7//3//v/+/wAAAgACAAIAAwABAP///v/+//3/+f/2//T/9P/1//f/+//5//j/9f/0
//X/+P/9/////f/9//3/+//7//z//P/8/wAA/v/+//7//v/+//3//f/9//3//f/+//z/
/P/8//z//v///wAAAQABAAEA/v/7//r//v8HABgALQBBAFgAcQCOAKwA0gD7ABsBLwEz
ARgB1ABuAAMAuP+X/4z/jP+L/43/mP+i/6v/vP/M/9b/3//r//P/9f/4//f/9//3//f/
9//4//n/+f/6//v//f/+/wAA/////////f/+//7//P/8//3//f/9////AAADAAEAAwAE
AAQABAADAAMAAwADAAIAAQABAAAAAQACAAMABQAGAAUAAwACAAEAAgAEAAYABgAGAAYA
BgAGAAYABwAKAAgABwAGAAYACAAJAAkACQALAAsACwANAA0ADQANAA4ADgAPABAAEgAT
ABQAFAAVABcAFwAXABkAHQAdABwAHAAbABsAGwAcAB0AHQAdAB4AHgAeAB4AHgAeAB8A
HwAfACEAIAAfAB4AHAAcABwAHAAaABoAGQAZABkAFwAWABUAFwAWABYAFgAUABMAEwAS
ABAADgANAAwADQANAA0ADQAOAA4ADQALAAoACAAHAAcABwAHAAcABwAFAAMAAwAEAAUA
BgAGAAYABgAGAAYABgAEAAMAAgABAAMAAwADAAIAAAABAAEAAAACAAEAAQAAAAIAAgAD
AAMAAQACAAIAAwAFAAQABAADAAMABAAFAAUABAAFAAUABgAHAAcABwAIAAgACAAJAAkA
CgAKAAsADAALAAoACQAIAAYABgAHAAcACQAIAAgACAAGAAcABwAGAAYABgAGAAYABgAG
AAYABgAGAAYABQAEAAYABgAGAAYABAAFAAUABQAHAAUABQAFAAMAAwADAAIAAgADAAMA
AwADAAMAAgACAAIAAgACAAIAAQAAAP///v8AAAAAAAAAAAIAAgACAAEAAQABAAEAAQAB
AAEAAgACAAIAAgAAAAAAAAAAAAAAAAAAAAQAAgACAAIAAgACAAAA/////wAAAgABAAEA
AQABAAAA///+//7/////////AQACAAIABAAEAAQABAAFAAcABQAEAAQAAgD///3//P/6
//n/+f/7//r/+v/4//j/+P/6//7///8BAAEAAQD///3//v/+//7/AAD+//7//v///wAA
AAABAP7//f/8//z//f/+////AAABAAEAAQABAP//AQAAAP///v/8/wMAFgApADkASABf
AH4AogDSAAMBIQEzAT8BMAH4AJwAMwDe/6//nP+c/5v/l/+a/6b/tf/E/9L/3v/j/+n/
8f/x//D/8v/z//T/9f/z//T/9f/1//b/9//5//r//P/7//v/+//7//z//P/6//z//f/9
//3//f/+/wEA///+//7//f/8//7///8AAAEA/////wAAAAAAAAAAAAABAAEAAQAAAAAA
/v/+////AAD+//7//v/+//7//v///wIAAgABAAAAAAAEAAUABQAFAAMAAwADAAUACQAJ
AAkACgAIAAkACgAMAA0ADgAOAA8ADwAPAA8AEQATABMAEgASABQAFQAWABgAGAAXABYA
FgAYABgAGAAYABcAFwAWABUAFwAWABUAFAAVABYAFwAYABcAFgAUABMAFQATABIAEQAR
ABAAEAAQAA4ADQANAAwADQAMAAwADAALAAkABwAFAAYABgAFAAMABQAEAAQABQADAAMA
AwADAAMAAQABAAIAAQAAAP7//P/9//7///8AAAAAAQACAAMAAgABAAAA/v/+///////+
//7//f/9//z//v/+///////9//7//v////3//P/8//v//P/+/wAAAQAAAAEAAQACAAIA
AQAAAAAA/v/+//////8AAAAAAQACAAQABAAEAAQAAgACAAMAAwADAAIAAgACAAAAAQAB
AAAAAAAAAAAAAAABAAIAAwAEAAQABAADAAIAAAAAAAAAAAAAAAEAAQABAP///f/9//3/
/v///wAAAAD+/////////wEAAQAAAAAAAAAAAAAAAAD///7//f/8//7//v/+//7//v/+
//7//f/9//3//f/9//v/+//8//z//P/8//r/+v/7//z//f/+/wAAAAAAAAEA//////7/
/f8BAAIAAQAAAP///v/+//3//f/+//7//f/9//3/AAAAAAAAAAAAAAEAAQABAAAAAAD/
/wAA/v/+//7///8CAAEAAQACAAIA///9//z/+v/5//n/+//7//r/9//2//T/9v/6//v/
/f/9//3/+//9//7//v/+//7//P/8//z//P/8//v/+//7//v/+//8//z//P/8//z/+//7
//v/+////////v////7//P///w4AIQAxAEIAVwBwAIwAtADlAAcBFwElAR4B8gCiAD8A
5v+x/5z/lv+X/5f/nv+q/7n/xP/O/9j/4f/p/+3/8f/0//f/9//3//f/9v/2//b/9f/4
//n/+//8//r/+f/5//n/+f/6//r/+P/8//3//f/9//3//v8BAP////8AAAAAAAABAAEA
AQABAAEAAQACAAIAAAAAAAAAAQABAAEAAAAAAAAAAAABAAIAAwAEAAUABgAFAAQABAAG
AAgABwAGAAYABgAHAAcABwAHAAcABwAJAAsACwALAAwACgALAAwADgAQABIAEwAVABMA
EwATABUAGQAZABgAGAAXABcAFwAYABkAGQAZABoAHAAcABwAHAAcAB0AHQAdABsAGgAZ
ABgAGgAaABoAGgAaABoAGQAZABoAGQAZABkAFgAUABMAEgARABEAEgASABMAEgASABIA
EQAPAA0ACwALAAwADAALAAkACAAIAAkABwAHAAcABwAHAAUABQAGAAYABgAFAAQABQAG
AAcACAAFAAUABQAFAAUABQAFAAQABgAHAAcABgAEAAMAAwACAAIAAgADAAMAAQACAAIA
AwADAAIAAgABAAEAAgADAAMABAAFAAUABgAGAAUABAAEAAQABAAFAAUABAAEAAUABgAI
AAgACAAIAAYABgAHAAcACAAIAAkACgAHAAcABgAEAAQABAAEAAQABgAGAAYABgAEAAQA
AwACAAQABAAEAAQABAAFAAUABQAFAAMAAwADAAMAAwADAAIAAAABAAEAAQACAAMAAwAE
AAIAAgACAAIAAgACAAIAAgACAAIAAgACAAIAAgACAAEAAwADAAMAAwACAAEAAQAAAAIA
AgAAAAAA/v/+//7//v/+//7//v///wIAAwADAAMAAQABAAEAAQACAAIAAgACAAIAAAD/
////AAAAAP///////wEAAgADAAQAAgABAP///f/+/wAAAQAEAAYABgAGAAcACQAHAAYA
BgAIAAUAAwACAP3/+//6//v//P/8//r/+v/6//z/AAABAAMAAwADAAEA/v/+//3//P8A
AP7//v/+////AAAAAAEAAQABAAEAAgACAAIAAgACAAEAAQABAAEAAwD///z/+//6//7/
CwAcAC0APwBSAGcAggCgAMgA7wANAR0BHwEEAcYAZAABALz/l/+M/47/j/+R/6D/rP+v
/7r/zP/a/+P/7f/z//f/9v/1//X/9f/1//f/+P/5//n//P/9////AAD+//3//f/9//3/
/v/+//z//f/9//z/+//9/wAABQAFAAQABAADAAIA//////////8AAAEAAwAEAAQABAAE
AAUABwAHAAYABgACAAIAAwAEAAMAAgABAAAAAQACAAQACAAIAAcABgAGAAkACwAMAA0A
CwALAAsADQANAA0ADQAOABAAEQASABQAFAAUABMAEwAUABUAFgAZABkAGQAYABgAGQAZ
ABkAGgAbABsAGwAcABwAHAAcABwAHAAdAB0AHQAbABoAGQAYABoAGgAaABoAGgAaABkA
GQAZABcAFgAVABUAFAAUABQAEgARABEAEAAPAA4ADgAOAA4ADQAMAAsACAAIAAcABQAH
AAYABgAHAAkACQAJAAkACQAHAAcACAAGAAYABQAEAAQABAAEAAQAAwADAAMAAwADAAMA
AwACAAAAAQABAAAAAgABAAEAAAAAAAAAAQABAAEAAgACAAMAAQAAAAAA//8AAAIABAAF
AAYABwAHAAgABwAFAAMAAgADAAQABgAHAAgACAAJAAoACgAKAAoACgAMAAwADQANAAoA
CAAHAAYABwAJAAoACgAKAAoACgAKAAkACAAHAAYACAAIAAcABgAEAAQABAAEAAQABQAF
AAUABQADAAMAAwABAAEAAQAAAAMABQAGAAcABgAFAAMAAgAEAAQABAAEAAMAAgABAAAA
AgACAAIAAgAEAAQABAADAAEAAQABAAEAAQABAAIAAgACAAIAAAAAAAIAAgACAAIAAgAC
AAQABAAEAAQAAgABAAEAAgACAAEAAQABAAAAAAAAAAAAAQADAAQABQAFAAYABgAIAAcA
BgAFAAUABwAFAAQABAAEAAEA///+//7//f/9///////+//v/+v/7//7/AwAFAAUABQAF
AAMAAQACAAIAAgAGAAQABAAEAAIAAgABAAEA////////AAACAAIAAgACAAUABQAFAAUA
AwADAAgABwACAAAAAwAMAB0AMwBIAFsAcgCQALQA5QAPASsBPQFAASQB2gBzAAwAx/+m
/5r/mf+X/5j/ov+v/7z/zP/Y/+H/6f/v//P/9v/5//n/+f/5//n/+v/7//v/+//7//z/
/P/9//3//v////3//v/+//z/AAABAAEAAQD+//7/AAD9//7/AAABAAIAAwADAAMAAwAB
AAEAAgACAAIAAgACAAMAAwADAAIAAgAAAAAAAQACAAQABAAEAAQAAgACAAMABgAIAAcA
BgAGAAgACQAJAAkABwAHAAcACQAJAAkACQAKAAsADQAPABIAEQASABIAEwATABMAEwAV
ABcAFwAWABYAGQAZABkAGgAZABkAGQAaABwAHAAcABwAHAAdAB0AHQAbABoAGQAYABoA
GgAaABoAGAAYABcAFwAZABcAFgAVABUAFAAUABQAEgARABEAEAANAAwADAAMAA4ADQAM
AAsADAAMAAsACQAJAAgACAAJAAcABwAHAAcABwAFAAUABgAEAAQAAwACAAMABAAFAAYA
AwADAAMAAwADAAMAAwACAAQABQAFAAQAAgABAAEAAAAAAAAAAQABAAEAAgACAAMABQAE
AAQAAwADAAQABQAFAAMAAwACAAIABQAFAAUABgAEAAQABQAFAAYABgAHAAgACAAIAAgA
CAAHAAYABgAFAAYABgAHAAgACAAJAAkACAAIAAgACAAIAAgACAAIAAgABgAGAAUABAAF
AAYABwAIAAcABwAGAAUABwAFAAUABQAFAAUABQAEAAIAAwADAAMABQAFAAQABAAEAAQA
BAAEAAQABAAEAAQABAAEAAQABAACAAIAAgABAAMAAwADAAMABQAFAAYABgAFAAQAAQAA
AAEAAgADAAQAAgACAAIAAwAEAAUABQAFAAMAAwADAAMAAwAEAAQABAAEAAQABAADAAMA
BAACAAEAAQABAAMABAAFAAYABAAFAAUABQAHAAgACAAKAAgACAAIAAkACwAJAAgACAAK
AAcABQAEAAEA///+////AgACAAAAAAAAAAIABgAHAAcABwAHAAUABQAGAAYABgAIAAYA
BgAGAAYABgAFAAUABQAFAAUABgAGAAYABgAGAAkACQAJAAkABwADAAIAAwAEAAQABwAW
ACkAOQBKAF0AdACOALYA5wALAR8BLwEuAQYBvABZAP7/w/+o/6T/pf+h/6L/rP+5/8b/
1v/g/+f/8f/3//n/+v/8//3//v///wEAAgADAAMAAwADAAQABAACAAEAAQABAAIABAAF
AAQABAAFAAUABQAHAAgACwAJAAkACgAKAAoACQAJAAkACQALAAsADAAMAAsACgAJAAkA
DQANAAwADAAMAAwADQAOAAwADAAMAAwADgAOAA8AEgAQAA8ADgAOABAAEQARABEADwAP
AA8AEQAVABUAFQAWABcAGQAbAB4AHgAeAB0AHQAfAB8AHwAhACIAIQAfAB4AIAAhACIA
JAAlACUAJQAmACQAJAAkACQAJgAnACcAJwAnACYAJQAkACYAJgAmACYAJgAmACUAJQAj
ACEAIAAfACEAIAAgACAAIAAfAB8AHgAfAB4AHgAeAB4AHQAcABsAGAAYABcAFQAVABQA
FAAVABcAFwAXABcAFQATABMAFAAWABYAFQAUABQAFAAUABQAEwATABMAEwATABMAEwAS
ABAAEQARABAAEgARABEAEAAQABAAEQARAA8AEAAQABEAEwASABIAEQATABQAFQAVABUA
FQAUABQAEwARAA8ADgARABIAFAAVABYAFgAXABgAFgAWABYAFgAXABgAGgAbABkAGAAY
ABgAFgAXABcAFgAUABQAFAAUABUAFgAXABgAGAAYABcAFgAWABYAFgAWABgAGQAZABkA
FgATABIAEQATABMAEwASABQAFQAVABUAFQAVABQAFAAUABQAFAAUABYAFgAWABYAFgAW
ABYAFgAVABQAEwARABIAEwAUABUAFQAVABYAFgAUABQAEgASABQAFAAUABQAFgAWABYA
FwAUAA==
         </WaveFormData>
      </LeadData>
      <LeadData>
         <LeadByteCountTotal>10000</LeadByteCountTotal>
         <LeadTimeOffset>0</LeadTimeOffset>
         <LeadSampleCountTotal>5000</LeadSampleCountTotal>
         <LeadAmplitudeUnitsPerBit>4.88</LeadAmplitudeUnitsPerBit>
         <LeadAmplitudeUnits>��V</LeadAmplitudeUnits>
         <LeadHighLimit>2147483647</LeadHighLimit>
         <LeadLowLimit>268435456</LeadLowLimit>
         <LeadID>V5</LeadID>
         <LeadOffsetFirstSample>0</LeadOffsetFirstSample>
         <FirstSampleBaseline>0</FirstSampleBaseline>
         <LeadSampleSize>2</LeadSampleSize>
         <LeadOff>FALSE</LeadOff>
         <BaselineSway>FALSE</BaselineSway>
         <ExcessiveACNoise>FALSE</ExcessiveACNoise>
         <MuscleNoise>FALSE</MuscleNoise>
         <LeadDataCRC32>3276836573</LeadDataCRC32>
         <WaveFormData>
/v/+/wAAAwADAAIAAQAAAAEAAQABAAEAAgACAAIAAQACAAIAAgACAAIAAgACAAMABgAG
AAYABgAGAAUABAAEAAYABgAFAAMACgAHAAMABwARABsAKQA7AE0AZgCCAKMAxgDmAP4A
CgEDAeAAmgBAAPr/0//F/8f/x//E/8j/z//S/9f/4f/s//T/9//7/wAABAADAAIAAQAB
AAEAAQABAAEAAAAAAAIAAgADAAQABQAGAAQABAAEAAQABgAHAAgACAAFAAUABgAHAAcA
BwAHAAcABQAEAAQAAwAFAAUABgAIAAkACQAJAAgACAAHAAcABwAGAAcACAAIAAsACwAK
AAsACwAKAAkACAAJAAoACwANAA0ADQAOAA4ACwALAAwADQAQABEAEQAPAA8AEAARABMA
FAAUABQAFAAUABQAFAAVABQAFgAXABcAGgAbABwAHgAdAB0AHQAeAB4AHQAcABsAHAAe
AB8AIQAgAB4AHQAaABwAHwAiACUAJwAmACcAJgAjACAAIgAiACMAIQAjACQAJAAjACIA
HwAfAB8AHQAeAB0AHQAdABsAGgAaABsAGwAXABYAFgAYABYAFgAWABgAFwAVABYAFwAX
ABYAFgAYABgAFwAXABgAFwAXABYAFAAUABMAEwATABcAGAAZABoAGAAXABcAFgAWABYA
FwAXABUAFgAXABcAFgAWABQAFAAVABYAGAAZABcAGAAZABoAGgAZABkAGgAaABoAGQAZ
ABwAHAAbABsAHgAeAB4AHgAbABoAGwAaABoAGQAYABgAGwAcAB0AHAAYABgAGQAcABoA
GAAYABgAFwAXABYAFgAWABYAFQAVABgAGAAYABgAFgAWABUAFQATABUAFQAVABMAEwAU
ABQAFwAXABYAFQATABMAEwATABQAEgARABEAEwAUABQAFAASABIAEQATABMAEQARABEA
EQARABIAFAAUABMAEwATABEAEQAOAAwAEAAOAA4ADgAOAA8ADwAPAA8AEQARABEAEQAQ
AA8ADgANAA8ADwAQABAADwAOAA4ADwAPAA4ADgAQABEAEQASABEADwANAAwACwAJAAcA
CQAJAAkACQAIAAgACAAKAA0ADgAOAA4ADgANAAwACwAKAAoADAAMAAsACwAIAAcABgAG
AAgACAAJAAoACAAIAAgACQAHAAcACAAIAAgACQAJAAYAAQD//wUADwAbACkAOQBLAGQA
ggCpANAA8AAIARYBEQHsAKQAUAAIAN//y//J/8v/xv/K/9P/2P/b/+X/7v/w//P/+f/6
//z//P/8//z//f/7//v/+//7//z//P/+//7//P/8//z//P/8//z//P/8//z//f/+//7/
+v/5//n/+f/7//v/+//7//v/+v/6//n/+P/3//f/+P/5//n/+f/4//b/9f/1//X/9P/1
//b/9v/0//P/8f/x//T/9P/0//T/8v/y//L/8//x//H/8v/y//P/8//0//X/9v/3//f/
9f/z//T/9f/3//n/+P/3//b/9P/0//T/9f/4//r/+//7//n/+f/5//r/+f/5//n/+v/9
//3//f/9//v//P/8//3////+//7//P/+////AAABAAIAAAAAAP7//v/8////AAD+//v/
/P/8//v/+//7//n/+v/5//b/9v/3//f/9//1//P/9P/2//f/9P/y//H/8v/y//L/8v/0
//L/7//v/+//7f/s/+z/7v/w/+//7//w/+//7//u/+z/7v/t/+3/7f/s/+z/7P/s/+v/
6//s/+z/7P/s/+3/7f/s/+z/7P/r/+z/7P/q/+r/6v/q/+v/6//p/+r/6//s/+z/6//r
/+z/7f/s/+r/6f/s/+z/6//r/+z/7P/s/+z/6v/q/+z/7P/v/+//7//w/+//7v/t/+r/
6f/q/+z/8P/u/+z/7P/s/+3/7f/s/+z/7P/s/+v/6//q/+r/6v/q/+r/6v/p/+n/5//p
/+n/6f/r/+v/7P/s/+3/7f/s/+v/6P/n/+b/5f/n/+j/6v/t/+z/7P/r/+r/6v/q/+n/
6//t/+v/6//r/+r/6f/p/+r/6v/p/+n/6f/p/+n/6P/o/+j/6v/q/+r/7P/s/+z/7P/q
/+z/7P/q/+r/6v/q/+n/6f/p/+n/6f/p/+n/6f/r/+v/6//r/+v/6//s/+z/7P/s/+3/
7//v/+7/7v/w/+7/7f/t/+v/7P/r/+v/6//n/+X/5//n/+j/6f/p/+r/6P/q/+3/7v/u
/+7/7v/t/+//7//v//D/7//u/+z/6//q/+n/6P/o/+j/6P/p/+r/7P/s/+z/7f/t/+3/
7v/u/+7/7f/r/+j/5//p/+v/9f8DABEAHQApADwAWAB9AKYAxADcAO4A6wDMAI4APgD2
/8v/uf+z/7X/tP+2/7v/wP/F/8v/1P/a/9//4//k/+T/4v/i/+L/4//j/+P/4//j/+b/
5v/o/+j/6P/o/+j/6P/o/+j/6P/o/+b/5//o/+j/6f/p/+r/6//t/+3/7f/t/+z/6v/p
/+f/6P/p/+v/7v/t/+3/7f/s/+z/6//r/+v/6v/r/+z/7P/u/+3/6//r/+z/7P/s/+z/
7P/s/+z/7f/t/+3/7v/u/+//7//w//H/8P/x//H/7//x//L/8//1//f/9v/1//T/9f/2
//f/+f/4//r/+//7//n/+f/5//r//f/9//3//v/9//3//f/9////AAAAAAEAAgACAAMA
AgABAAEAAQABAAQABAAGAAYAAwAAAAIAAgADAAEAAwAEAAMAAwADAAEAAAD///z//P/9
//3//f/7//f/9v/2//X/9f/2//j//P/8//z//P/+//v/9//2//X/9//2//b/+P/4//f/
9//4//j/+f/5//j/+P/3//f/9//2//b/9v/2//T/8//z//L/9P/0//X/9f/1//b/9//3
//T/9P/y//L/8v/y//P/8//1//b/9//4//f/9f/0//T/9P/0//P/8//3//j/+P/5//n/
+P/3//b/9//4//v//P/6//n/+P/4//v//P/9//z//P/8//3/AAD9//r/+f/4//r/+//7
//z/+v/6//n/+f/6//r/+v/6//r/+v/5//n/+f/7//v/+//9//3//v/+//z/+//5//f/
+v/7//z//f/9//z//P/9//3//v/+//7//v/+//3////+//v/+v/5//r/+//9/wAAAAD/
///////+//3/+//6//v//v///wAAAAAAAAAAAAAEAAAAAAAAAAAAAAABAAEAAQABAAMA
AwADAAMAAwADAAMAAwABAAEAAgACAAMABAAGAAkACAAGAAUABgADAAEAAAD9//3//f/+
/////v/9/wAAAQADAAMAAgACAAEAAgAEAAQABgAGAAYABQAFAAUABQAGAAQABAADAAMA
AwADAAMABAAEAAQABQAGAAQABAAEAAUABgAHAAkACgAIAAcABwAIAAcACQANABUAIQAx
AEEAVQBwAI4AswDcAPgACgEWAQkB0gB8ACgA7v/R/8n/yf/F/8L/yP/R/9b/2//n//L/
+v/9/wEAAgAAAAEAAgADAAUABQAFAAUABQAGAAYACAAIAAgACAAIAAgACAAIAAgACAAH
AAcABwAGAAgACQALAA0ADAALAAoACQALAAoACgAJAAsACwAMAA4ADAALAAoACAAKAAsA
DQAPAA8ADwAPAA4AEAAPAA0ADQAOAA4ADgAOAA4ADgAOAA8AEQARABIAEgARABEAEgAT
ABIAEwATABEAEgAUABYAGQAbABoAGQAYABkAGgAbAB0AHQAeAB4AHQAfAB8AHwAgACEA
IQAhACIAIQAhACEAIQAiACQAJQAnACQAIgAhAB4AHwAhACMAJQAlACQAJQAkACUAIgAk
ACQAIwAhACMAJAAiACEAIAAdAB0AHQAbABwAHQAdAB0AGwAYABgAGQAZABcAFgAWABgA
FQAUABMAFAATABEAEgATABMAEgASABQAEgAPAA0ADAAPABEAEgASABEADwAOAA0ADgAO
AA4ADgAOAA0ADQAMAAwADAANAA0ADQAOAA8ADwAOAA4ADAAMAAwADAANAA0ACwAMAA0A
DgAQAA8ADwAQABQAFAATABMAEgASABEAEQASABIAEgASABIAEgAUABQAEgARABAAEAAQ
ABAAEAAOAAoACgALAA4AEAAOAA4ADgAPAA8ADgAOAAwADAALAAsADAAMAAwADAAMAAwA
CwALAAsADQANAA0ADAALAAsACgAJAAkACAAHAAkACQAJAAkACgAIAAcABwAFAAYABgAG
AAUABgAGAAkACAAFAAQAAwACAAEAAQACAAIAAQABAAEAAgADAAMABAADAAQAAwACAAAA
/v8AAAIAAgACAAIAAgACAP////////////////////////////////////8AAAAA/v/+
////AQABAAAAAAACAAQAAwADAAEA/v/9//3//f/5//f/+f/5//v/+//6//r/+v/8////
AAD+//7//v/9//3//f/9//7//P/8//v/+//4//f/9v/2//b/9v/3//j/+//8//3////+
//3//f/8//r/+f/5//j/9//3//v/CQAVAB8ALQBBAFgAegClAM4A5gD6AAQB+QDOAIQA
MADy/9H/w//B/7//vP/A/8X/xv/N/9X/3v/m/+n/5//o/+r/6v/q/+r/6//t/+3/7f/t
/+3/7P/t/+z/6v/q/+r/6v/s/+z/7P/s/+v/6//r/+r/6f/p/+r/6//p/+n/6f/p/+n/
6P/o/+f/5//n/+j/6v/q/+n/6P/m/+b/5f/l/+X/4//j/+P/4v/j/+P/4v/j/+P/4v/h
/+D/4f/i/+P/5f/j/+P/5P/k/+P/4//k/+X/5P/l/+X/4//j/+T/5f/n/+f/5v/l/+T/
5//o/+n/6//r/+z/7P/r/+v/6//r/+z/7P/r/+r/6v/r/+v/6//r/+v/7P/s/+3/7//u
/+7/7P/t/+//8f/z//T/8v/y//D/7//s/+7/7v/t/+v/7f/u/+7/7f/s/+n/6//r/+n/
6v/p/+n/6f/n/+T/5P/l/+X/5P/k/+X/6P/l/+T/4//k/+P/4f/i/+P/4//i/+L/5P/j
/+H/4P/g/+D/4f/h/+D/4v/h/+H/4f/i/+L/4v/i/97/3f/d/9z/3P/c/93/3f/e/+D/
4v/j/+H/4P/d/9z/3v/e/9//3//c/9z/3P/c/9//3//g/+L/5P/k/+P/4//i/+L/4f/h
/+L/4v/i/+L/4f/g/+H/4P/i/+H/4P/g/+T/5P/k/+L/3v/e/9//4v/k/+L/4v/i/+P/
4//i/+L/4v/i/+H/4f/k/+T/5P/k/+L/4v/h/+H/4f/j/+P/4//h/+H/4v/i/+H/4f/g
/9//4P/h/+L/4//i/+D/3//f/+D/4v/j/+T/5P/k/+P/5f/k/+H/4P/f/+D/3//f/+D/
4v/h/+H/4f/j/+P/4v/i/+D/4v/i/+L/4v/i/+L/4v/k/+L/4v/i/+D/4v/i/+L/4v/h
/+H/4f/h/+H/4f/h/+H/4//j/+P/4//h/+H/4v/i/+L/4v/j/+X/5//m/+b/6P/n/+X/
5P/h/+H/4f/i/+P/4f/f/+H/4f/f/9//3v/e/+D/4v/l/+b/5f/k/+P/4f/j/+P/4//k
/+b/5v/l/+X/4//h/9//3v/g/+D/4f/i/+D/4P/g/+H/4//j/+T/5P/m/+P/4f/c/9n/
2f/j//P/AQANABkAKQBAAGIAiwCuAMgA2ADiANMAogBYAAgA0v+1/6v/q/+r/6r/rP+1
/7r/wf/J/9D/1P/V/9f/2P/Y/9j/2P/Y/9n/1//X/9f/1//Z/9r/3f/e/9z/3P/c/9z/
3P/c/9z/3P/c/93/3v/e/93/3f/e/9//3//f/9//3//f/97/3v/d/93/3f/e/+D/4f/h
/+H/4P/e/93/3f/d/+D/4f/i/+L/4P/f/93/3f/g/+D/4P/g/97/3v/e/9//3//f/+D/
4P/h/+H/4v/j/+L/4//j/+H/4//k/+X/5//q/+r/6v/q/+j/6P/o/+n/7P/u/+//7//v
/+//7//w//H/8f/x//L/8//z//P/8//z//T/9P/1//P/8v/y//D/8P/x//L/8//4//j/
+v/6//n/9v/4//j/9//1//f/+P/5//n/+f/3//b/9f/y//L/9f/1//X/8//x//L/9P/1
//P/8v/y//T/9P/0//T/9v/x/+3/7P/r/+z/7P/t//D/8f/x//L/9P/x//H/8P/u//D/
7//v/+//8P/w//D/8P/v/+//8P/w/+7/7v/v/+//8f/y//P/8//0//T/8v/y//H/8P/w
/+//8P/y//T/9v/0//P/8//0//T/9P/z//P/9f/2//b/9//5//r/+//8//z//P/+//7/
AAD///7//v////7//f/6//v//P/+/wIAAAD+//7//v///////v/+//7//v/9//3///8A
AAEAAgAEAAQAAwADAP//AQABAAEA/////wAAAAABAAEAAAD//wEAAQABAAEAAgACAAMA
BQAEAAQAAwACAAAAAAD//wEABAADAAQABQAGAAUABQAGAAYABQAFAAUABQAFAAQABAAC
AAQABAAEAAYABgAEAAQABgAGAAYABgAHAAcABwAHAAcABwAHAAcABQAFAAUABQAHAAcA
CAAIAAYABgAHAAkACwAMAA4AEgARAA8ADgALAAkABwAGAAUABQAFAAkACwAKAAkABwAG
AAcACgAOABAADgAOAA4ADQANAA0ADQAOABAAEAAPAA8ADAALAAoACgALAAwADgAQAA4A
DgAOAA8ADwAPABAAEAAQAA8ADQAKAAkACwARAB0AKwA7AE0AYQB4AJYAuwDgAAIBGAEi
AQ8B2gCGAC4A8P/T/8v/zf/L/8r/0P/V/9j/5f/x//b//P8FAAkACgAMAAoACgAKAAsA
DQANAA0ADQAQABAAEgASABIAEgASABIAEAAQABAAEAAOAA8AEAAQABEAEQASABMAEwAT
ABMAEwAVABQAFAATABIAEQARABIAFQAVABUAFAATABMAFAAVABUAFQAVABQAFgAVABMA
EwAWABYAFgAWABYAFgAWABcAFwAXABgAGAAZABkAGgAbABsAGwAaABcAGAAaABwAHwAg
ACAAIAAgACIAIgAiACMAIgAkACUAJQAjACMAIwAkACcAJwAnACgAJwAnACcAJwApACoA
KgArACwALAAtACwAKgArACwALQAuAC4AMAAwAC0AKgAsACwALQArAC0ALgAuAC0ALAAp
ACgAJwAkACQAJgAnACgAJwAmACYAJwAnACMAIgAiACQAJAAkACQAJgAjAB8AHgAdAB4A
HgAfACIAIgAhACEAIgAfAB8AHgAcAB4AHQAdAB0AHQAcABsAGgAbABsAHAAcABwAHAAd
AB0AGwAcAB0AHQAeAB4AHAAcABwAHAAdAB0AGwAcAB0AHgAgAB8AHwAgACEAIAAeAB0A
HwAgACAAIQAgACAAIAAgAB8AHgAfAB4AHwAfAB8AIAAgACAAIAAeABwAHAAdACAAHgAc
ABwAHAAdAB0AHAAcABwAHAAbABsAGgAaABoAGgAcABwAGwAbABcAGQAZABkAGQAZABoA
GgAbABsAGgAZABkAGQAZABkAFgAUABMAEwAVABYAFgAWABcAGAAYABsAGwAZABkAGQAY
ABcAFwAYABgAFwAXABcAFQAVABQAFAAWABoAGAAWABYAFgAWABMAEwATABMAFQAVABUA
FQATABMAEwATABEAEQASABIAFAAUABUAFwAXABYAFgAYABgAFwAXABUAEgARABEAEQAN
AAsADQANAA0ADQAMAAwADAAOABEAEgAUABQAFAATABEAEQARABIAEgASABEAEQARABEA
EQASAA8ADgAOAA4AEAAQABAAEQAPAA8AEAAQAA4ADwANAAwACwAJAA0AGQAnADMAQQBT
AGoAjAC5AOAA/gAQARwBFQHsAKIATAAIAOH/0//V/9X/zv/O/9X/3P/l//H/+P/6//3/
AQAAAP7///8AAAEAAwABAAEAAQABAAIAAgAEAAQABAAEAAQABAAEAAQABAAEAAIAAwAE
AAQAAwADAAQABQACAAEAAAD//wIAAgADAAMAAQABAAIABAAEAAMAAgAAAAAA////////
/////////v/+//3/+//7//r/+v/6//r//P/8//z//f/9//3//v/+//v/+//8//3//v//
/////f/7//z//f///wAAAAAAAAAAAAAAAAAAAQABAAIAAgABAAIAAwAEAAYABgAFAAQA
BAAHAAcABwAHAAYABgAFAAUABwAGAAYABAAFAAcACQALAAoACAAIAAYABwAEAAYABgAH
AAUABwAIAAYABQAEAAEAAgADAAIABAAEAAMAAgD///7//v///////P/8//3/AAD9//z/
+//8//z/+f/5//n/+P/2//X/9v/3//f/+P/6//z//f/9//z/+//5//j/9//4//j/+P/4
//j/9//3//b/+P/4//n/+f/3//j/+f/5//b/9v/0//T/9f/2//j/+f/3//j/+f/6//r/
+f/5//r/+f/4//b/9f/4//j/9//3//n/+v/7//z/+v/6//z//P/8//v/+v/6//v/+v/5
//b/9v/2//f/+v/7//r/+//8//v/+//6//r/+P/4//f/9//4//j/+P/4//b/9v/1//X/
9P/3//j/+f/3//f/+P/4//n/+f/4//f/9//3//f/9//2//T/8//z//X/9v/2//b/9v/2
//X/9//3//X/9f/1//T/8//z//T/8v/x//H/8f/0//X/9f/2//b/+P/4//j/9//2//X/
9P/2//j/9v/2//b/9v/z//P/8//z//P/8//z//P/9f/1//X/9f/3//f/+P/4//f/9v/2
//f/9f/0//T/9v/3//f/+P/3//b/9f/1//X/8//x//P/8//x//H/8P/w//D/8v/1//b/
+P/4//j/9//3//f/9//4//j/+P/3//f/9v/1//T/9P/y//L/8//0//T/9P/0//X/8//z
//T/9P/4//f/9f/2//X/8f/z//3/CQAXACUANwBMAGYAiQCyANIA5ADyAPMA0gCUAEIA
+v/P/73/u/+7/7z/vv/D/8z/0//Z/97/5P/p/+v/7P/u//D/8P/w//H/7//v/+//7//w
//D/8v/y//D/8P/w//D/8P/w//D/8P/y//P/9P/0//H/8f/y//P/8//z//P/8//1//T/
9P/z//H/8f/y//T/9P/z//L/8P/w/+//7//v/+7/7//w//D/8f/x//D/8f/y//L/8v/y
//T/9P/0//X/8//z//T/9P/z//P/9P/1//b/9//3//X/9P/0//T/9f/6//r/+v/6//r/
+v/6//v/+v/8//3//f/9//3//f/+//3//f/9//7/AAABAAIAAwADAAQABAAFAAQAAgAB
AP7///8BAAMABQAHAAYABwAGAAYABAAHAAgABQADAAUABgAFAAUABQADAAUABQADAAQA
BAADAAIA/////wAAAgADAAEAAAAAAAIAAAAAAAAAAgAAAP3//f/9/////v/+/wAAAgAB
AAEAAgABAAEAAAD+/wAA////////AQACAAMABAAAAP/////+//7//v////////8AAAEA
AQAAAAAA/v/+/wAAAAABAAEAAQACAAMABAAEAAMAAwAEAAQABAADAAMABAAEAAMAAwAG
AAYABgAGAAUABAAFAAQABwAHAAcACAAJAAgABwAEAAIAAgADAAYACAAGAAYABgAFAAUA
BAAEAAYABgAFAAUACAAIAAgACAAGAAYABQAFAAMABQAFAAUAAwADAAQABAAIAAkACQAJ
AAcABwAHAAcABwAGAAYABwAHAAgACAAIAAcACAAIAAsACwAJAAkACQAIAAcABwAIAAoA
CQAJAAkACQAJAAgACAAGAAgACAAIAAoACgAKAAoACgAKAAwADAAMAAwADAAMAAwACQAJ
AAkACQAJAAkACQAJAAwADQAOAA8ADAALAAsACgAMAAwADQAPABEAEAAQABIAEgARABEA
DwAQAA8ADwAPAAwACQAKAAkACwALAAoACgAKAAwADwAQABIAEgASABEAEAAPAA4ADgAO
AA4ADQANAA8ADwAPABAAEAAQABEAEgAQABAAEAARABEAEQASABIAFAAPAAsADAALAA0A
FwAjAC8AOwBJAFsAdACQALUA2gD0AAgBDgEBAc4AfAAoAPD/0//J/83/zf/O/9j/3//g
/+X/8//8/wIABwALAAwADAAMAAwADAANAA8ADwAPAA8AEgASABQAFAAUABQAFAAUABQA
FAAUABQAEQARABEAEAARABMAFgAZABcAFwAXABcAFQAUABQAEwAUABUAFwAaABkAGQAZ
ABgAGQAZABoAGwAaABkAGAAWABgAFwAVABUAGAAYABgAGAAYABgAGAAZABwAHQAfACAA
HwAfACAAIQAhACEAIAAdAB8AIAAhACMAJAAkACQAJAAmACYAJgAnACUAJgAmACUAJwAn
ACcAKAApACkAKQAqACsAKwArACsALAAuAC8AMQAwAC4ALQAqACwALQAuAC8AMAAwADIA
MgAvACwALgAuAC0AKwAtAC4ALQAtAC0AKwArACsAKQAqACkAKQApACcAIgAiACMAIwAk
ACQAJQAoACgAKAAoACoAKgAnACcAJwAnACYAJgAoACYAJQAlACYAJgAnACcAJgAoACcA
JwAnACcAJgAlACQAJQAlACYAJgAmACYAJwAnACcAKAApACkAKAAoACYAJgAnACgAKgAr
ACsALAAtAC4ALAArACsALAAuAC4ALQAtADAAMAAvAC8AMgAyADIAMgA0ADQANgA2ADQA
MQAuACwAMQAyADMAMgAyADIAMwA2ADMAMAAvAC4AMQAxADAAMAAuAC4ALQAtADAAMAAw
ADAALgAuAC0ALQApACsAKwArAC4ALwAxADIAMAAvAC0AKwAsAC0ALgAvACwAKgApACkA
KwAsACwALAAtAC4ALgAxADAALQAsACsAKgApACkAKgAqACkAKQApACsAKwAqACoALAAs
ACwALAAsACwAKQApACkAKQApACkAKQApACcAJwAnACcAKAApACsALAAsACwALQAvAC4A
LAArACwALgAtAC0AKwAqACkAKQApACUAIwAlACUAIwAjACIAIgAjACYAKgAsACwALAAs
ACsAKQApACkAKgAsACwAKwArACgAJwAmACYAJAAkACUAJgAoACgAKAApACcAJwAoACgA
JgApACsAKgAnACMAIwApADUARwBXAGcAeACSALUA3gACARwBMAE5ASQB7ACYAEQADwD1
/+v/6//q/+j/6//y//n/AwAKABIAFwAZABoAHAAeAB4AHgAfAB0AHQAdAB0AHQAcAB0A
HAAdAB4AHwAgAB8AHgAdABwAHQAfACEAIgAfAB0AHAAbABwAHQAeAB8AIQAgACAAHwAd
AB0AHgAgACAAHwAeABwAHAAbABsAGwAaABsAHAAcAB4AHQAbABsAGgAaABoAGgAcABwA
HAAdAB0AHQAeAB4AHAAbABsAGwAaABsAGwAZABoAHAAeACEAIgAiACIAIgAgACAAIAAh
ACIAJAAlACUAIwAjACMAJAAjACMAIwAkACYAJwAoACkAJwAoACgAKQApACgAKAAmACgA
KQAqACsAKgAoACgAJgAmACQAJwAoACkAJwApACoAKAAnACYAIwAiACEAHgAeACEAIQAh
AB8AHgAeAB8AHwAdABwAHAAeABsAGgAZABoAGQAXABgAGQAXABYAFgAYABgAFwAXABgA
FwAXABYAFAAUABMAEwATABYAFgAWABYAFAATABMAEgAUABQAFQAVABMAFAAVABUAFgAW
ABQAFAAWABYAFwAXABQAFAAUABQAFgAVABUAFgAWABYAFQAVABgAGAAXABcAGAAYABgA
GAAXABYAFwAWABgAFwAWABYAGAAYABgAFgAWABYAFwAaABgAFgAWABYAFwAXABYAFgAX
ABgAGAAZABkAGAAXABYAGAAYABcAFwAVABcAFwAXABUAFQAWABYAFwAXABYAFQAXABcA
FwAXABgAFgAVABUAFwAYABgAGAAWABYAFQAXABkAFwAXABcAFwAXABgAGgAZABcAFgAV
ABcAFwAWABYAFAAWABYAFgAYABgAGAAYABgAGAAYABgAGAAYABoAGgAaABoAFwAXABcA
FwAXABcAFwAXABgAGQAaABsAGQAZABoAGgAaABoAGwAdAB0AHAAcAB4AHgAdAB0AGwAc
ABsAGwAbABgAFQAWABUAGAAZABkAGgAYABoAHQAeAB4AHgAeAB0AHQAdAB0AHgAgACAA
HwAfACAAHwAeAB4AHgAeAB8AIAAeAB4AHgAfACEAIQAiACIAIAAdAB0AHAAdABsAHwAp
ADcAQwBPAF8AcgCMAK8A2AD6ABABIAElAQoBzgCAADQABQDx/+//8f/s/+j/7f/y//v/
BQAMABAAFwAbABoAGgAbABwAHQAfACEAIQAhACEAIQAgACEAIAAiACIAIgAiACQAJAAk
ACQAIwAjACMAIgAiACMAJQAnACkAKQApACkAJwAmACYAJQAnACcAKAAqACoAKQAoACYA
JwAnACgAKQApACkAKQAoACoAKQAnACcAKgAqACoAKgAqACoAKgArACsAKwAsACwAKwAr
ACwALQAwADEAMQAvADAAMgA0ADcANwA2ADUANAA1ADYANwA5ADkAOgA6ADkAOwA7ADsA
PAA/AD8APwBAAD8APwA/AD8AQQBCAEIAQwBFAEQARABCAEQARQBGAEcASQBIAEkASABH
AEQARgBGAEYARQBIAEoASQBJAEkARwBJAEkARwBIAEsASwBLAEkARgBGAEcARwBFAEQA
RABGAEUARgBHAEoARgBDAEMAQwBEAEQARQBIAEgARwBHAEgARgBHAEcARgBHAEcASABJ
AEgASABIAEgASABHAEcARgBGAEYARwBHAEcASABJAEkASgBKAEgASABJAEoATABNAEsA
TABNAE4ATABLAEsATABQAFAATwBPAFIAUgBRAFEAUgBSAFIAUgBTAFQAVwBYAFgAVwBW
AFYAVgBWAFYAVABUAFQAVQBYAFkAWABZAFoAWwBbAFoAWgBaAFoAWQBZAFsAXABdAF4A
XQBcAFoAWQBZAFsAWwBbAF0AXQBeAF4AYQBhAGAAXwBfAF8AXwBfAGAAYABhAGMAYQBi
AGIAYgBiAGIAYQBjAGUAYwBjAGMAZABjAGMAZABmAGUAZQBlAGYAZwBnAGgAaABqAGoA
agBmAA==
         </WaveFormData>
      </LeadData>
      <LeadData>
         <LeadByteCountTotal>10000</LeadByteCountTotal>
         <LeadTimeOffset>0</LeadTimeOffset>
         <LeadSampleCountTotal>5000</LeadSampleCountTotal>
         <LeadAmplitudeUnitsPerBit>4.88</LeadAmplitudeUnitsPerBit>
         <LeadAmplitudeUnits>��V</LeadAmplitudeUnits>
         <LeadHighLimit>2147483647</LeadHighLimit>
         <LeadLowLimit>268435456</LeadLowLimit>
         <LeadID>V6</LeadID>
         <LeadOffsetFirstSample>0</LeadOffsetFirstSample>
         <FirstSampleBaseline>0</FirstSampleBaseline>
         <LeadSampleSize>2</LeadSampleSize>
         <LeadOff>FALSE</LeadOff>
         <BaselineSway>FALSE</BaselineSway>
         <ExcessiveACNoise>FALSE</ExcessiveACNoise>
         <MuscleNoise>FALSE</MuscleNoise>
         <LeadDataCRC32>1993351659</LeadDataCRC32>
         <WaveFormData>
BQAFAAgACQAJAAkACQAJAAcABwAHAAcABwAHAAYABQAFAAQABAAEAAQAAwACAAIABgAG
AAYABwAFAAUABQAFAAcABwAHAAYACgAEAP7/AAAIABAAGgAoADYASwBiAH4AnAC4AM4A
3ADYAMMAjwBJABUA+P/q/+n/6//m/+j/6v/o/+j/8f/3//r/+P/5////AQAAAP///v/9
//v/+//9//3/+v/5//n/+P/8//3//f/+//3//P/7//r/+//8//3//v/9//z/+//6//r/
+//7//v/+v/6//r/+v/6//r/+v/6//v/+//7//v/+v/5//f/9f/1//b/+v/7//3//f/7
//v/+v/6//n/+P/5//r/+//8//z/+//6//n/9//3//n/+v/6//r/+v/7//v/+//7//v/
/f/9//3//v/+//3//P/8//v/+//7//z//f///wAAAgAAAAAAAAAAAP//AAABAAEAAwAE
AAQABAACAAEAAAD//wEAAwAGAAkACgAJAAcABgAFAAQABAAFAAUABQAEAAQAAgACAAIA
AQABAP////8AAP7//v/7//v/+v/7//3//v/7//n/+P/3//f/9//4//j/+v/4//b/+P/4
//b/9v/3//f/+P/5//n/9v/2//X/9P/z//P/8//z//b/9//3//f/9f/0//L/8v/w//H/
8v/z//P/9P/0//P/8//y//H/8f/y//P/9P/2//T/9P/0//X/9f/1//P/8//1//X/9v/3
//f/9//4//j/+P/4//j/+P/2//X/9f/1//P/8//0//b/9//4//n/9//1//X/9f/3//f/
9//3//b/9P/0//T/9P/y//H/8f/z//X/9v/3//b/+P/4//f/9f/1//X/9f/1//T/9P/1
//b/9v/2//f/+P/4//T/9P/z//P/9f/1//X/9//3//j/+P/3//X/9P/0//L/8//1//f/
+f/2//b/9v/3//f/9f/3//b/+P/z//P/9v/0//T/9P/0//T/9P/1//f/+f/5//n/+v/5
//n/+P/1//f/+P/4//j/9v/2//b/+P/4//j/+P/5//r/+//8//z/+v/4//b/9f/0//T/
9P/1//b/9v/1//X/9//6//v/+//7//v/+//7//r/+f/4//f/+P/4//j/+f/2//b/9v/2
//b/9v/3//r/+f/4//j/9//3//f/9//3//n/+f/4//b/8v/y//b//P8EAA4AHAAqAD0A
WAB4AJgAtADMANoA2gDBAIsASQAVAPT/4v/h/+P/3v/e/+L/5P/k/+n/7//u//D/8//z
//P/8//z//P/8//x//H/8//z//P/8//0//T/8//z//L/8v/0//T/9P/0//T/9P/0//T/
8//y//H/8P/x//P/9P/1//b/9v/2//b/9f/0//P/8v/2//f/+P/5//f/9//2//X/9P/0
//f/9//1//X/8//z//X/9v/2//b/9v/2//b/9v/2//X/9P/z//T/9f/4//r/+v/6//r/
+//5//n/+f/5//n/+f/5//r/+f/5//n/+v/8//3//v8AAP/////+//7/AAAAAAAAAAAD
AAQABQAFAAMABAAEAAQABwAHAAcABwAHAAcACAAJAAoACQAHAAYABwAIAAoADQAKAAkA
BwAGAAYABgAGAAUABQADAAMABAAEAAQAAQABAAIAAwAFAAYABAABAP///f/+////AQAC
AAIAAAD+/wAA/v/8//z//f/+/wAAAgADAAEAAAD+//z//v///wAAAQD//////v/9//7/
/v/9//7//P/9//7////8//z/+//5//r/+v/6//v/+//7//v//P/6//r/+v/7//3//f/7
//v/+//7//z//f/7//v//P/8//7//v/+//7//v/9//3//f/+////AQAEAAEAAAD///v/
/f/9//3////////////+/wAAAAAAAAAAAAD/////AQABAAAA///8//3//v/+//3/////
/////////wAAAgAEAAIAAgADAAQAAwD+//3/+//7////AQADAAIAAQABAAAA///9//z/
/P/9////AgAFAAQAAAD///7/AQABAP//AQAAAAAA/////wEAAAAAAAIAAQACAAIAAQAB
AAIAAgACAAIAAgACAAEAAAAAAAEA////////AAACAAMAAwABAAMABAAEAAQAAgACAAIA
BAAEAAQABAAFAAUABQAFAAQABQAEAAMAAwAAAAAAAAABAAQABAADAAMAAQAEAAUABQAH
AAcABwAHAAkACQAJAAkACAAGAAQAAwACAAIAAgACAAEAAAAAAAIAAwAEAAYABwAFAAUA
BQAFAAcABQAEAAAAAAAAAAIACgAUAB4AJgAwAD8AWAB4AJgAsgDKANoA3ADHAJkAXQAn
AAYA9P/x//H/8P/w//D/8P/w//X/+f/6//7/AQABAP///v/9//z/+//7//v//f/9////
//8AAAAAAQABAAAAAAACAAIAAgACAAAAAAAAAAAAAgACAAIAAgACAAMAAwADAAMAAgAB
AAAAAgACAAIAAgADAAMAAwADAAMAAwACAAEAAgACAAUABQADAAMAAQABAAEAAgACAAIA
AgACAAIAAgABAAEAAQABAAAAAQAEAAYABAAEAAQABQAFAAUABQAFAAUABQAFAAYACAAJ
AAoADAALAAsACwAMAAsACwAKAAoACwAMAA0ADgANAA4ADwAPAA8AEAAQABAAEQARABEA
EQARABEAEgATABcAFwAWABYAFAAUABUAFwAXABcAFgAWABYAFgAWABUAEwARABEAEgAU
ABQAEQARAAsACQAIAAYACAAJAAsADQAOAA8AEQASABAADAAIAAgACQAIAAkACwALAAwA
DQANAAwADAALAAoACgALAAwADQALAAsACgAJAAcABgAEAAQABQAHAAkACwALAAwADAAL
AAcABgAFAAUAAwADAAMABAAFAAYABwAJAAgABwAEAAMAAQABAAIAAwAGAAcACQAKAAcA
BgAFAAQABQAFAAYABwAFAAUABgAIAAgACAAIAAUABwAHAAcACQAGAAUABAACAAUABgAH
AAgABwAFAAQABQAGAAYABgAEAAYABgAFAAMABQAFAAUABQADAAQABgAIAAYABAADAAIA
BAACAAQABQAFAAcABwAHAAYABQAFAAQABQADAAIAAgD/////AAABAAIAAAABAAIAAwAD
AAEAAwACAAAA/f/7//7//v///wIAAgAEAAUABQAFAAIAAQAAAP///v////7//v///wEA
AQABAAIAAgADAAMAAQAAAAAA///+/wEAAgADAAYAAwACAAEAAQD+//3//P/6//z//P/8
//3//f/+////AQACAAIAAQABAP7/AAAAAP////////////8BAAEAAQABAAAA/v/8//v/
/P/8//z//P/7//r/+v/8//r/+v/7//v//f/9//3//f/7//v//P/8//r//P8AAAQACgAW
ACIAMgBHAGQAhACkAL4A0gDeANgAsQBtAC8AAwDq/+L/4f/d/9b/2v/c/9z/3v/l/+3/
8P/y//P/8//x//H/8f/x//H/7//v//H/8f/x//H/8v/y//P/8//y//L/8v/y//L/8v/w
//D/8P/w//P/9P/1//b/9f/1//T/8//y//L/8v/y//L/8v/y//L/8P/v/+7/7f/v//H/
8v/z//D/8P/z//P/8f/x/+//7//v//D/8P/w/+7/7v/u/+7/8P/x//L/8//v/+//8f/y
//L/8v/y//P/9f/1//X/9f/0//P/8v/y//X/9f/1//b/9f/1//X/9v/4//n/+f/6//r/
+v/6//r/+f/6//v/+//8//7///8AAP7//f/8//v//P/9////AQACAAEA///+//7//v//
/wEAAQABAAAAAAD///7//f/7//3/+//7//z//P/8//n/+f/3//f/+P/4//b/9f/1//X/
8//z//T/9P/3//b/9f/4//b/9P/0//X/8v/y//L/8f/z//T/9P/0//P/8//z//P/8//z
//L/8f/x//D/7v/u/+z/7f/u/+//8f/y//L/8f/x//D/7//v/+//7//v//D/8P/w//D/
8f/z//P/8f/x//P/8//0//X/8//z//T/9P/0//T/9P/0//X/9f/2//f/9v/1//X/9v/0
//T/9P/x/+//7//v//H/8v/z//T/9P/0//T/9P/0//L/8f/x//P/8v/y//L/8P/x//L/
8v/x//L/8//0//X/9P/0//X/9v/z//L/8v/y//P/8P/x//H/8f/z//P/8//x//H/8v/y
//T/8//z//T/8//z//T/9f/z//D/8P/w//H/8f/v//H/8//0//T/9f/z//L/8v/0//D/
8P/x//P/9P/0//T/9P/0//H/8P/w//H/8f/x//H/8v/w//H/8f/v//H/8v/y//L/8v/y
//L/9P/0//T/9P/1//f/9//3//b/8//y//H/8f/u/+7/7v/v//L/8v/x//H/8f/0//X/
9f/z//P/8//z//X/9f/1//X/9f/0//P/8//x//D/7//u/+//7v/u//D/8//0//b/9//2
//X/9P/z//P/8//w//D/8P/w//L//P8GAA4AGAAmADkAVAB8AJwAtADGANIAzACvAHkA
OQALAPD/4v/h/9//3P/c/9z/3P/e/+P/6f/u/+7/6//r/+3/6//r/+v/6//q/+v/7v/v
/+7/7f/t/+z/7f/t/+z/7P/t/+7/7//w/+//7v/t/+z/7v/u/+7/7v/u/+//7//v//D/
8P/w//D/8P/w//D/8P/v/+//7//v//H/8f/w/+//7f/s/+7/7f/u/+//7v/v/+3/7v/u
/+7/8P/w//D/8P/v/+//7//v/+//7//x//L/8P/w//D/8f/x//H/8f/x//H/8f/x//L/
9P/1//b/+P/4//f/9v/2//j/+f/5//r/+P/4//j/+P/5//r/+//7//v//P/8//z/////
//////8BAAEAAgADAAMAAwACAAIAAAAAAAEAAwABAAEAAAAAAAAAAAAAAP//AAD//wAA
AgABAAAA/P/7//n/+f/6//r//P/7//v/+//6//n/+f/4//n/+P/3//r/+v/4//j/+f/4
//j/+P/3//f/+P/4//j/+P/5//r/+//9//3//P/7//n/+P/2//b/9v/3//j/+f/5//r/
+v/5//f/9v/1//X/9//3//f/+P/1//T/8//z//b/9//2//f/+f/5//r/+//6//n/+f/4
//j/+P/4//j/+P/3//f/9//3//f/+P/6//z//P/8//n/+f/5//n/+//7//v/+//6//r/
+v/6//r/+v/5//n/+//8//z//P/6//r/+v/5//f/+P/5//r/+//6//r/+//8//r/+v/7
//z//f/6//v/+//3//n/+f/5//r/+//9//7//f/7//r/+v/5//n/+v/7//v/+P/4//j/
+v/7//r//f/+//7//f/9//z/+v/5//r/+v/8//3//f/9//z//P/8//j/+v/6//r/+v/7
//r/+v/7//n/+f/5//r//P/9//3/+//5//r/+v/6//z//P/8//7//v/+//7////9//3/
/f/8//3//P/7//v//P/8//z//f/9//z/+v/5//r//v8AAAEA////////////////////
/wEAAAD//////f/8//v/+v/6//r/+//+//3//P/8//v//P/9//7///8BAP3//P/4//b/
9v/+/wgAEgAcACYAMgBDAGAAggCgALgAygDUAMwAqwBxADUACwDy/+j/5//n/+b/5v/q
/+r/7v/z//X/9v/2//f/9//5//f/9//3//f/9f/1//f/9//4//n/+//8//z/+//5//j/
+P/4//j/+P/6//r/+v/6//r/+v/6//r//P/9//3//f/9//z/+//6//r/+v/6//r/+//7
//v/+//5//n/+P/3//n/+v/+/////P/7//j/9//3//j/+P/4//r/+v/6//r/+//7//v/
+//5//n/+//8//r/+v/6//v/+//7//v/+//+////AAACAAAA///+//7/AQABAAEAAgAC
AAMAAwAEAAQABAAEAAQABQAGAAcABwAFAAYABgAGAAQAAwACAAEABAAFAAcACQAMAA0A
DQAOAA0ADAAMAA0ADQANAAwADAAOAA4ADgANAAwACQAIAAgACgAKAAcABwAGAAcACQAK
AAkABwAGAAUABgAHAAkACgAHAAQAAQACAAMAAgADAAUABwAIAAkACQAHAAYABAACAAIA
AwAEAAUAAwADAAIAAQACAAIAAQACAAEAAQABAAEAAwAEAAQAAwACAAIAAgADAAAA///+
//7/AQACAAMABQACAAEA/v/9//////8AAAEAAwADAAQABAAGAAYABgAGAAgABwAHAAcA
BQAFAAYACAAHAAYABQABAAQABQAGAAkACAAHAAYABAAEAAQABAAEAAQAAwADAAUACAAI
AAgABgAIAAgABwAFAAUABQAFAAUABAAEAAUABgAEAAQABQAGAAYAAgACAAEAAgAFAAYA
BwAGAAUABQAEAAIA///9//z//v8BAAUACQAHAAQABAAEAAcABwAFAAcABgAGAAUABQAD
AAIAAgAEAAYABAAFAAYABAAEAAQABAADAAIAAgADAAUABQAFAAYABAAFAAUAAwADAAQA
BAAEAAMAAgABAAIABQAIAAsADwAMAAsACgAIAAQAAgAAAP//AAACAAQABwAHAAYABAAD
AAMABgAHAAcABQAFAAUABQAHAAcABwAHAAcABgAFAAUAAwACAAEAAAACAAIAAwAGAAQA
BAAFAAUABwAHAAcABwADAAMAAAAAAP7//v8CAAoAFgAgACwAPABPAGgAiACqAMgA4ADs
AOAAuQB5ADUABQDs/+T/4//j/+L/4v/i/+T/7P/z//P/9P/6//3///////z/+//6//n/
+P/5//z//f//////AAAAAP/////+//7//P/8//z//P/7//r/+f/4//n/+v/7//z//v//
///////+//7//v/+//3//P/7//r//f/9//3//f/9//3//P/7//r/+v/9//3/+//7//n/
+f/7//z//P/8//z//P/8//z//P/7//r/+f/4//n//P/+//3//P/7//v//f/9//3//f//
//////8AAP///////wAA////////AAD+//////8AAAMABAAFAAYABgAGAAYABQAFAAYA
BgAGAAkACQAJAAkABwAHAAgACQALAAsACgAKAAkACAAIAAkACAAJAAkACgAIAAgACAAH
AAYAAwACAAIAAwAEAAIAAwABAAEAAgACAAEA///+//3//////wAAAAD+//z/+v/8//3/
/P/9/////f/+///////8//z/+//6//z//f/+/////P/7//n/9//6//r/+f/6//r/+//8
//3//P/8//v/+f/6//r/+v/7//n/+f/5//r/+v/6//r/+//8//3//P/9//v/+//8//3/
/////wAAAAD+//7//v/+//7//f/9//3//////wAAAgAAAAAAAAD9//3//f/9////////
/////v/8//z//P/8//7//f/9///////+//3/+v/9//7//v/9//3//f/9//3/+//8//7/
AAD+//7///8AAAAA/P/8//v/9//5//n/+f/7//v//P/8//7//f/9//7//v///wEAAwAC
AP7//f/8//3//f/7//3//P/8//v/+//9/wAAAAAAAAAAAAAAAP3//P/8//3/////////
AAD//////v/7//v//P/8//z//f/+////AgACAAIAAgADAAMAAwADAAIA///+//3//f/8
//z//P/9//7//v/9//3//f8AAAEAAQADAAMAAwADAAEAAQABAAEAAQAAAP///////wAA
AQACAAAA/v/9//7//v/+//////8BAAEAAQABAP////8AAAAA/v/6//z/BgAQABoAIgAw
AEUAYgCGAKgAwgDUAOAA4ADDAI0ASwAXAPj/7P/r/+v/5P/k/+b/6P/w//f/+//6//z/
/f/7//f/+P/5//r/+//3//f/+f/5//v/+//8//z//f/9//z//P/+//7//v/+//7//v/+
//7//v/+//7//v/7//v/+v/5//3//v///wAA/v/+//7//v/////////////////+//3/
/P/8///////9//3/+//7//3//v/+//7//v/+//7//v////////////3//f///wAAAgAC
AAIAAwABAAEAAQABAAMAAwADAAQAAwADAAMABAADAAMAAwAEAAUABwAIAAoACAAIAAgA
CAAJAAoACwALAAsADAAMAAwADwAPAA8ADwARABEAEgATABIAEQAPAA4ADgAOAA8AEQAR
ABEAEAAQABAAEAAQAA8AEAAPABAAEgAQABAADQANAAsACwAMAAwADgANAA0ADQAMAAsA
CwAKAAwACgAIAAoACQAGAAUABQAHAAgACQAJAAkACgAKAAoACQAJAAkACQAHAAcABgAF
AAcABgAEAAQABgAHAAgACQAHAAgACAAHAAMAAgABAAEABAAFAAYACAAIAAgACAAJAAkA
CQAHAAcABgAFAAUABQAHAAcACAAIAAoACgAKAAoACgAJAAkACQAJAAkACgAMAAsACgAJ
AAUABQAFAAUABwAIAAkACgAKAAoACgAKAAoACAAHAAcACQAKAAoACgAIAAgACAAHAAUA
CAAJAAoACwAIAAgACQAKAAoACgALAAwADAAIAAgABwAFAAcABwAHAAkACQAKAAoACwAJ
AAgACAAIAAkACwANAAwACAAHAAYABwAHAAUABwAKAAoACQAJAAsACgAKAAwADAAMAAsA
CQALAAwACgAKAAoACgALAAoACgALAAkACQAJAAoACgALAAsACQALAAwADAAMAAsACgAJ
AAoACAAIAAgACQAMAA0ADgAOAA0ADAALAAsACgAKAAoACwAKAAoACQAJAAcACgALAAsA
DQANAA0ADQAPAA8ADwAPAA8ADgANAA0ACwAKAAkACAAJAAgACAAKAAoACgALAAsACgAJ
AAgABwALAAsADAAMAAoABgAGAAwAFgAgACwAOgBLAGIAfgCiAL4A0ADgAOQAzwCfAF8A
JwAGAPb/8f/z//L/8v/0//b/+v/9/wEABAAGAAUABQAHAAcABwAHAAcAAwADAAUABQAH
AAcACAAIAAcABwAGAAYABgAGAAYABgAIAAgACAAIAAoACgAKAAoACgALAAsACwAMAAwA
DAAMAAoACgAKAAoACQAJAAkACQALAAsACgAJAAgACAALAAsADQANAAsACwAJAAoACgAK
AAwADAAMAAwADAALAAoACQAJAAkACwAMAAwADAAMAA0ACwALAAsACwAOAA8AEAASABIA
EQAQABAAEQARABEAEgAQABEAEQASABIAEgASABIAFAAWABgAGQAZABoAGgAaABoAGQAY
ABcAGQAZABoAGwAdAB0AHAAcAB4AHgAfACEAHgAdABsAGgAcABwAHAAbAB0AGwAbABwA
GwAaABYAFQAUABUAFwAYABcAFQAUABMAEwATABQAFAAUABIAEAASABQAEgASABMAEwAU
ABUAFQATABIAEAAOABAAEQASABMAFAAVABUAFQASABAADQAMAA4ADwAQABEAEQASABIA
EQAPAA4ADQANAA8ADwAPABAAEgASABIAEwARABEADwAPAA8ADwAQABEADwAPABAAEAAQ
ABAAEAAQABAADwAPAA8AEgATABUAGAAVABQAEwAPAA0ADQANAA8AEAARABIAEgARABAA
DwAOABAADwAPABEAFAAUABQAEgARABAADgALAA0ADQANAA0ADwAQABIAFAAUABQAFQAW
ABUAEAAPAA0ADQAPAA8ADwAPAA8AEAAQAA8ADQAMAAwADAANAA8AEQARAA4ADgAOAA8A
DwANAA8ADgAOAA0ADQAPAA4ADgAQABEAEgASABEADQAOAA4AEAASABIAEgASABIADwAM
AAoACQAKAAsADAAOAA8AEQASABEADgAOAA0ADAANAA4ADwASABQAFAAUABUAFAATABIA
EAARABAADwAPAA0ADAALAAsADgAOAA0ADQALAA4ADwAPABAAEQASABMAEgARABAADwAN
AAwACwALAAsADAANAA4ADQAMAAwADgANAAwADAALAA0ADQANAA0ADQAHAAYACAAIAAoA
EAAYACAAKAA0AEIAUwBsAI4ArgDGANgA4gDcALkAeQA3AAkA8P/m/+n/6f/o//D/8v/w
//L/+////wIABAAFAAMAAQABAAEAAQABAAAAAQAEAAUABwAHAAgACAAHAAcABgAGAAYA
BgAGAAYAAwACAAEAAAADAAQABQAGAAQABQAFAAUABQAEAAMAAgADAAQABQAGAAcABwAH
AAcABwAHAAYABQADAAIABAADAAUABQADAAMAAwAEAAQABAADAAIAAQAAAAQABQAGAAcA
BAADAAQABAACAAIAAgADAAMAAwADAAMABAAFAAYACAAJAAkACQAKAAgABwAGAAYABgAH
AAcACAAKAAoACgAKAAkACgALAAsADAAOAA8AEAAPAA8ADwAPAA8ADwAQABEAEQARABAA
EAAPAA4ADgAPAA0ADQAMAAwADAAMAAwACwALAAkACQAKAAoACgAHAAcAAwADAAQABAAE
AAMAAwADAAUABQAGAAYACAAGAAQABgAEAAIAAgADAAEAAgADAAMAAgACAAEAAAD+////
AAABAAAA///9//v//P/8//v//P/8//3//v//////AAAAAP///f/8//v/+//9//3//f/+
//7//v/+//////////3//f/9//3//v////////8AAAAAAgACAAIAAgAEAAMAAwADAAEA
///+//7///8AAAEA//////////8BAAAA///+//z//f/+////AAAAAP////8BAAAAAAAA
AP7//v/+//3/+//7//v/+//7//z//v8BAAQAAQAAAAAAAAABAP7///////z//f/8//v/
/f/9//7//v/+//3//f/+//z//f///wEA///8//z//P/7//v/+f/7//7//v/9//3///8A
AAAAAAAAAAAA/f/8//z//f////////8AAP/////+//v//P/+////AAACAAIAAgAEAAMA
AgABAAEAAwADAAMAAgABAAAA//////z//P/8//3//v/+//3//f/9/wAAAQABAAMAAwAD
AAMAAwADAAMAAwADAAIAAQABAAAAAAAAAAAA/f/8//z//v8AAAAAAQABAAMAAwADAAMA
AQABAAQABAACAP7//v8CAAoAFgAiAC4APQBSAHAAlACyAMoA3gDoANsAswBxADMACgD2
/+3/6//q/+b/5v/q/+7/8//3//z//P/7//n/+//9//3//f/9//v/+//9//3/+//7//z/
/P///////v/+//z//P/8//z//f/+////AAD9//z/+//6//3///8AAAEAAgACAAIAAgAA
AAAAAAAAAAEAAQABAAEAAQABAAAA///+//7/AQABAAMAAwABAAEAAAAAAP///v8AAAAA
AAAAAAMAAwADAAMAAAD//wAAAAAAAAAAAAABAAIAAwAEAAUABwAHAAcACAAHAAcABwAI
AAcABwAHAAgACAAJAAkACgAKAAoACgAKAA0ADgAPAA8ADwAQABAAEAARABEAEQARABEA
EQASABMAFAATABEAEAARABIAFAAXABUAFQAUABQAEgASABIAEQAPAA0ADQAOAA8AEAAO
AA8ADwAPABAAEAAOAA0ADQANAAsACwAMAAwADQAMAAsADgAMAAoACgALAAsADAANAA0A
CgAKAAkACAAIAAkACgALAAwADQANAA0ACwAKAAgACAAIAAkACgALAAkACgAKAAkACAAI
AAgACQALAAsACwAMAAkACAAHAAcACAAJAAgACQAJAAkACgALAA0ADQAOAA4ADgAOAA4A
DgAMAAsACwALAA0ADQAOABAADgAOAA4ACwANAA0ADQAPAA8ADwAPAA4ADAAMAAwADAAN
AA0ADgARABEAEAAPAAwADgAOAA0ACwAMAA0ADgAPAA4ADgAPABAADgAOAA8AEAASAA4A
DgANAA0ADwAPAA8ADwAPABAAEAAPAA0ADAAMAA4ADwARABMAFQASABIAEgASABEADgAP
ABIAEgARABEADwAOAA4AEAAQABIAEwATABMAEgASABIAEAASABQAFAAUABQAEQAQABAA
EQAPAA8ADwAQABEAEwAUABMAEQASABIAEgASABIAEgAUABQAFAAUABUAFwAXABcAFgAX
ABYAFQAVABEAEAAPAA8AEwAUABQAFQATABYAFwAXABcAFwAXABcAFwAXABcAFwAZABgA
FwAXABYAFgAWABYAFQAUABQAFgAUABQAFQAVABcAFwAXABcAFwATABIAFAAUABQAFgAc
ACQALAA2AEQAUwBmAIQAqADGANoA6gDwAN8AtQB3AD8AGgAGAAMABQAAAPz//P/+/wIA
CQALAAwAEAATAA8ADwAQABEAEgATABMAEwAVABUAFAATABMAEgARABEAEAAQABEAEgAT
ABQAEwASABEAEAARABIAEwAUABYAFwAXABcAFgAWABYAFgAYABgAGAAYABgAFwAWABUA
FgAXABcAFwAWABYAGQAZABcAFwAVABUAFwAYABgAGAAWABYAFgAWABcAFwAXABcAFQAV
ABcAGAAaABoAGgAbABwAHQAeAB8AHQAdAB0AHgAdAB0AHQAeAB0AHQAdAB4AIAAhACEA
IgAiACIAIgAiACEAIgAjACMAJAAmACcAKAAnACcAJwAnACcAJwAoACkAKwArACoAKgAp
ACgAKAApACoAKwArACwALAAsACwAKwAtACsAKwAsACwALAApACkAJwAnACgAKAAnACUA
JAAjACYAJwApACoAKQAmACMAJAAlACQAJQAnACUAJgAnACcAJAAkACMAIgAjACUAJwAp
ACgAJwAlACMAJAAkACMAJAAiACMAJAAlACQAJAAjACEAIgAiACIAIwAlACUAJQAmACYA
JgAmACcAJgAlACIAIQAkACUAJwApACgAJwAnACYAJQAkACMAIgAlACUAJgAnACUAJQAm
ACgAKAAoACgAJQAlACUAJQAnACkAKQApACgAJgAmACYAJgAmACUAJQAnACoAKgAqACgA
JgAmACUAIwAjACMAIwAjACUAJgAoACoAKAAoACkAKgAoACQAJAAjACQAJwAoACkAJwAn
ACgAKAAlACMAIgAiACQAJQAnACkAJwAkACQAJAAlACUAIwAlACcAKAAoACkAJwAmACYA
KAAkAA==
         </WaveFormData>
      </LeadData>
   </Waveform>
</RestingECG>
