# Supplementary material for: Detection of Left Atrial Enlargement Using a Convolutional Neural Network-Enabled Electrocardiogram
Source: Front Cardiovasc Med. 2020 Dec 17;7:609976. doi: 10.3389/fcvm.2020.609976 (PMC7773668; doi:10.3389/fcvm.2020.609976)
Supplement: Supplementary file 3 [file Data_Sheet_3.ZIP › normal2/1802017161_4975_0000000D.XML]

<?xml version="1.0" encoding="Windows-1252"?>
<!DOCTYPE RestingECG SYSTEM "restecg.dtd">
<RestingECG>
   <PatientDemographics>
      <PatientID>1802017161</PatientID>
      <PatientAge>67</PatientAge>
      <AgeUnits>Years</AgeUnits>
      <Gender>Male</Gender>
      <PatientLastName>huangshaokai</PatientLastName>
   </PatientDemographics>
   <TestDemographics>
      <DataType>Resting</DataType>
      <Site>1</Site>
      <AcquisitionDevice>MAC55</AcquisitionDevice>
      <Status>Unconfirmed</Status>
      <Priority>Normal</Priority>
      <AcquisitionTime>09:40:30</AcquisitionTime>
      <AcquisitionDate>03-08-2017</AcquisitionDate>
      <CartNumber>1</CartNumber>
      <AcquisitionSoftwareVersion>009C</AcquisitionSoftwareVersion>
      <XMLSourceVersion>MAC5000 v1.0</XMLSourceVersion>
   </TestDemographics>
   <RestingECGMeasurements>
      <VentricularRate>65</VentricularRate>
      <AtrialRate>65</AtrialRate>
      <PRInterval>182</PRInterval>
      <QRSDuration>82</QRSDuration>
      <QTInterval>448</QTInterval>
      <QTCorrected>465</QTCorrected>
      <PAxis>47</PAxis>
      <RAxis>39</RAxis>
      <TAxis>29</TAxis>
      <QRSCount>11</QRSCount>
      <QOnset>218</QOnset>
      <QOffset>259</QOffset>
      <POnset>127</POnset>
      <POffset>177</POffset>
      <TOffset>442</TOffset>
      <ECGSampleBase>500</ECGSampleBase>
      <ECGSampleExponent>0</ECGSampleExponent>
   </RestingECGMeasurements>
   <Diagnosis>
      <Modality>Resting</Modality>
         <StatementCount>2</StatementCount>
         <LabelText>12SL ��ϳ���</LabelText>
      <DiagnosisStatement>
         <StmtFlag>ENDSLINE</StmtFlag>
         <StmtText>�������</StmtText>
      </DiagnosisStatement>
      <DiagnosisStatement>
         <StmtFlag>ENDSLINE</StmtFlag>
         <StmtText>���� ECG</StmtText>
      </DiagnosisStatement>
   </Diagnosis>
   <Waveform>
      <WaveformType>Rhythm</WaveformType>
      <WaveformStartTime>0</WaveformStartTime>
      <NumberofLeads>8</NumberofLeads>
      <SampleType>CONTINUOUS_SAMPLES</SampleType>
      <SampleBase>500</SampleBase>
      <SampleExponent>0</SampleExponent>
      <HighPassFilter>16</HighPassFilter>
      <LowPassFilter>150</LowPassFilter>
      <ACFilter>NONE</ACFilter>
      <LeadData>
         <LeadByteCountTotal>10000</LeadByteCountTotal>
         <LeadTimeOffset>0</LeadTimeOffset>
         <LeadSampleCountTotal>5000</LeadSampleCountTotal>
         <LeadAmplitudeUnitsPerBit>4.88</LeadAmplitudeUnitsPerBit>
         <LeadAmplitudeUnits>��V</LeadAmplitudeUnits>
         <LeadHighLimit>2147483647</LeadHighLimit>
         <LeadLowLimit>268435456</LeadLowLimit>
         <LeadID>I</LeadID>
         <LeadOffsetFirstSample>0</LeadOffsetFirstSample>
         <FirstSampleBaseline>0</FirstSampleBaseline>
         <LeadSampleSize>2</LeadSampleSize>
         <LeadOff>FALSE</LeadOff>
         <BaselineSway>FALSE</BaselineSway>
         <ExcessiveACNoise>FALSE</ExcessiveACNoise>
         <MuscleNoise>FALSE</MuscleNoise>
         <LeadDataCRC32>2190064980</LeadDataCRC32>
         <WaveFormData>
+v/8//z/+//5//b/9f/2//n/+f/5//n/+//+/wAAAQD//wAAAQD//wEAAgACAAEA/v/5
//b/9f/5//r/+v/6//v/+v/3//j/+f/6//r/+f/5//n/+f/4//X/8f/v/+//8v/1//b/
9//0//P/8f/v//H/8v/z//T/9v/2//b/9v/z//H/8P/t/+//8f/z//P/8f/w/+//7v/r
/+b/6v/y//b/+f8CAAQA/f/7//7/BwAXACQALwA+AFAAWgBkAHAAbQBfAFYAWwBZAEgA
OgAuABQA9v/g/9H/xv/G/8r/0f/a/+T/7v/0//H/7//w//L/8//2//b/9P/0//T/8//y
//T/9P/0//X/9v/2//j/+P/4//b/9v/4//z//P/7//r/9//1//P/8v/0//X/9v/4//n/
+v/6//j/9f/1//T/8//0//X/9f/0//T/9f/3//j/+v/7//z////+//7//f/9//r/+P/2
//T/+P/6//3////9//3//P/7//z//f/+/wEAAgACAAEAAgD8//z//v/+//////////7/
/v///wEAAQAEAAYABwAIAAsADAAMAAsACQAKAAsACgANAA0ADAAMAAoACQAGAAUACAAM
ABEAEwARABAAEAAOAAsADAAMAA0AEAAQAA8ADQAMAAkABgADAAMABgAGAAYACgAMAAwA
CAAIAAkACQAIAAgACgALAA0ACwAIAAMAAgADAAMAAgACAAAAAAD+//7//v/+////AAAC
AAEA/v/9//z/+//6//b/9P/0//T/9f/0//T/9P/z//T/9v/4//n/+P/6//3////6//j/
9v/0//X/+P/5//r/+v/4//j/+P/4//f/9v/1//j/+P/5//r/+P/3//b/9f/3//f/+P/4
//r/+f/5//f/9P/y//H/8v/0//f/+/////j/9f/w/+3/8f/0//j//f/+//3//v////z/
+//6//n//f/9//v/+v/6//j/9v/2//j/+f/5//r/+v/6//j/9v/z//H/7//u//L/9v/4
//v//v/+//r/+v/3//f/9v/0//X/9f/1//T/9P/1//b/+P/5//r//f8AAP3/+//6//n/
+P/4//j/+P/3//b/9f/0//b/9v/3//n/+P/5//v//P/7//n/9v/y//T/9P/0//X/9//5
//X/9P/y//L/8v/x//X/+f/7//v/+f/4//b/9P/4//n/+f/5//b/9P/z//L/7v/2//7/
AgACAAIAAgACAAEAAAD///z//f/+//7/AAABAAMAAgABAP7//f/9//z//P/9/wEABQAC
AAMAAwACAAUABQADAAMAAwAEAAQAAwAAAPz/+P/y//X/+f/9/wAA+//3//X/8//1//X/
9P/1//j/+f/8//3/+//5//f/9P/0//T/9f/2//H/8P/t/+r/7//w//L/9f/z//X/9//5
//b/9f/z//H/9P/3//T/8v/4//7//f/4//j//f///wgAEQAXAB4AKwA4AEQATgBgAHIA
ewB7AHoAeQB3AGoAVgBEADIAGAD2/+P/3v/e/9j/1f/Y/+D/6P/w//v/AQAAAP7//v/+
//v/9v/2//b/9f/0//b/9v/2//f/+P/4//r/+v/7//r/+//+/////v/8//r//v///wAA
AgABAAEAAQACAP///v/8//j/+f/7//z//f/9//3//P/6//v//f8AAAIAAQD///3//f//
/wAAAAABAAEAAgADAAQAAgAAAP///f///wEAAgADAAAA///+////AwAEAAQABgAEAAYA
CgAMAAkABwAFAAIABgAJAA0ADwAPABAAEAAQAA0ACgAGAAEABAAKABAAFAATABMAEgAS
ABQAFQAUABUAEwAUABYAFQAVABQAFAASABQAFgAXABkAFwAWABQAEQARAA8ADQALAA4A
FAAXABoAGwAcABsAFgAWABcAFwAWABIAEAANAAsADQAMAAkACgAMAA0ADQAOAA0ADAAJ
AAgACQAIAAgACAAFAAMA///9/wAAAQACAAAA/v/+//7///8CAAIAAgABAAIABAAGAAcA
AgAAAP///f///wAAAQACAAAAAAD+//z//v/8//z//P8AAAMABgAJAAYAAgD///z/AAAB
AAIAAwABAAEAAgACAAAA/f/7//f/+//+/wIACAAFAAMAAgABAP/////9//3//P/8//3/
//8CAAEAAgADAAMAAwADAAMABAABAPz/+P/9//7///8CAAAA///9//z//f/+//3//P/9
//3//f/+//z//P/6//n//v8CAAIABgAEAAMAAQD+//3//f/9//z//f/9//3//v/8//r/
+v/6//z//f///wEA/v/+//7//v/9//z/+//6//7/AAADAAcAAQD///7//P/+///////+
//7//v/+/////v////r/+P/8//7/AAABAP/////9//n//f/+//7//v8BAAEAAAD///7/
/P/7//r//P/+/wAA///+//7//v/+//7/AAAAAAAAAAACAAQABgAIAAYAAwAAAPz///8C
AAYABwAIAAkACgAMAAwACwALAA4ADQAJAAcABAAJAAsADAALAAwADQAPABAACgAGAAEA
/P/7//z//v8AAP7//f/7//v/+v/4//b/8//2//n/+v/9//v/+f/3//X/+P/5//r//P/7
//r/+//6//r/+v/4//f/9//1//f/+f/5//n/+f/4//n/+v/5//r/+P/0//j/+//8//7/
//8DAAgABwAJABQAIwAuAEIAYAByAH4AiQCJAIAAfwB7AHAAYABQAD4AHgD8/+X/3P/a
/9r/1//c/+j/7v/2////AQD8//j/+f/8//z/+v/8//7///8AAPz/+v/4//f/+f/6//3/
/v/8//r/+v/8//z//P/7//r//P/7//r/+v/9//3//f/+////AAAAAP7/AAADAAUABwAC
AP//+//2//r//f8BAAQAAwADAAMABQAEAAIA///9//7/AAACAAQAAwACAAIAAQADAAUA
BgAHAAYABQAEAAUAAwACAAAAAAD//wIABwAKAAoACQAIAAYACAAJAAsACwAKAAoACQAI
AAgACAAHAAUABgAKAA4AEAAPAA8ADgAOABEAEwATABUAEgASABMAEQASABIAEwASABUA
GAAaAB0AHAAaABcAEwAWABUAFAATABEAEgAQAA4ADgAQABAADAAOABEAEwAUAA8ADgAM
AAsADQAMAAkACgAJAAcABAACAAUABgAFAAYABgAGAAcACAAEAAEA/P/5//3///8BAAAA
+//4//X/8//1//b/9//3//v/AAAFAAkAAgAAAP///f/8//z//P/8//v//P/7//r/+P/2
//b/9v/5//n/+f/5//v/+v/6//r/+f/5//n/+f/4//f/9//2//T/8//z//H/9f/2//j/
/P/3//X/9P/z//b/+//+/wMAAAD+//3//f/5//X/8//x//T/9//6//3//v/7//b/8v/2
//b/9v/4//j/+f/5//r/+f/4//X/8v/x//H/8f/y//H/8v/x//H/+P/8//z/AAD9//v/
+P/0//X/9f/1//T/8//z//P/9P/y//L/9P/2//f/9//4//n/9v/0//L/8P/0//b/+P/6
//n/+P/4//n/9v/1//X/9P/4//n/+f/4//b/9v/2//f/9v/3//L/8P/0//b/+P/5//b/
9f/y/+3/8f/y//L/8v/0//X/9f/1//b/9v/3//j//v/8//b/6//m/+r/7P/u//D/9f/4
//v//v/8//r/+P/2//j/+v/8//7/AAD///7//P/6//r/+//5//v/+//7//z/+//5//j/
+v///wEABQAIAAoACQAHAAMAAAD//////v8AAAAA///+//X/8v/w/+7/8v/z//P/9f/3
//b/9f/z//D/8f/w//H/9P/1//b/9//z//H/7//u//D/8P/y//L/8v/y//D/7//s/+n/
6v/r//D/8//2//j/8//w/+v/6P/o/+j/7v/3//z//P/9/////P/9/wkAGAApADoASgBW
AGoAdgB7AH8AfAB3AHUAbABWAD4AJgAKAO7/2f/Q/8z/yP/L/9b/3v/k/+7/8//z//b/
+v/6//z/+//4//X/9P/y//D/8f/y//P/9f/1//T/9f/0//P/8P/v//D/9f/2//b/9v/0
//P/8v/y//H/8f/x//L/9P/2//f/9v/z//P/8v/x//f/+//+/wAA/P/5//f/9P/1//X/
9f/3//v//v8AAAMA/v/8//r/+P/7//z//v////z/+//5//f/9//3//f/+f/+/wAAAQAE
AP7//P/8//r//v///wAAAAAAAAEAAwADAAYACAAJAAoADAAMAAsACQAHAAgACQAIAAwA
DQANAA4ADgANAAoACQALAA4AEgATABAADgANAAoACAAKAAsADQATABYAGAAZABUAEQAN
AAkACQAMAAwADAAOABAAEAAMAA4ADwAPAA4ADgAOAA0ADQALAAgAAwACAAEA///8//r/
/P/+//7/AAABAAAAAAAAAP7//f/6//n/+f/5//n/9v/2//b/9v/3//r/+v/6//n/9f/y
/+//6//s//D/9f/5//j/+P/4//j/9//4//f/9v/2//T/9P/0//P/8//z//P/9f/2//j/
+v/5//f/9f/z//X/9f/2//b/9v/1//X/8//x/+7/7P/s/+3/7//y//X/9P/1//T/9f/0
//T/9f/3//f/9f/1//X/9f/1//X/9f/8//3//P/8//n/9v/z//L/9P/1//X/9v/0//T/
8v/w/+//7//v//D/8P/y//L/8//0//T/8P/w//P/9f/2//b/9P/z//L/8P/w//H/8v/0
//L/8v/0//b/8//x//D/7//w//L/9P/2//j/+P/4//j/9P/y//H/8f/v/+//8P/w/+//
7//u/+z/7v/w//L/9f/0//X/8P/u/+7/7v/u/+3/8P/z//T/8//z//T/9P/0//P/8//y
//H/8v/y//P/9P/0//D/7P/x//L/8v/y//L/8v/1//b/+f/8//z//P/7//r/9P/y//L/
8//3//n/+//9/wAAAAD/////AQADAAIAAwAFAAYABgAFAP7/+//6//r/+P/1//L/7v/u
/+z/7v/x//D/7v/r/+f/7f/x//T/9//z//H/8f/v/+//7f/r/+n/6v/q/+r/6v/q/+r/
6v/s/+7/7v/u/+z/7f/t/+v/7f/v//H/8f/x//H/8f/x/+//5v/i/+T/5v/n/+r/8v//
/wUABgALABcAKAA/AFAAXABwAIAAhgCBAHUAbABnAGMAVAA+ACIA/P/g/9L/yf/C/8D/
xP/N/9j/4v/i/+D/5f/v//T/9P/5//z//P/6//X/9P/y//D/7v/u/+7/7//u/+7/8P/w
//D/7v/u//D/8//0//T/9P/2//X/9P/0//H/7//t/+z/8P/y//P/8v/z//X/9v/3//j/
+f/5//j/9f/1//b/9v/1//X/9f/3//n/+v/6//v/9//0//H/7v/0//b/+f/7//v/+//6
//n/9//1//P/8//5//7/AgAIAAAA/P/6//b/+v/9/wAAAgAEAAUABwAHAAQABAADAAIA
BQAGAAYABQADAAYACQAKAAsACwAKAAoACQAJAAcABwAHAAgACgAJAAYABAADAAAAAQAE
AAYACQAMAA4ADwAPABAADwAOAA0ACgAKAAcABAAHAAoACwAIAAYABwAHAAYABQAGAAYA
BwAGAAQAAAAAAP///f/6//j/+//8//v//P/5//b/9P/y//T/9f/0//X/9v/3//j/9v/z
//D/7f/r/+7/8P/y//P/8//0//X/9f/z//T/9v/3//j/+P/4//j/9P/0//L/8P/x//D/
8f/y//H/8f/x//H/8f/w//D/8P/0//X/9v/3//L/7//t/+r/7P/t/+//7//x//L/9P/4
//X/9f/2//f/9f/1//P/8//x//D/8P/x//D/7f/s/+v/7v/x//T/9//7//v/+f/4//f/
9P/x//D/8f/x//D/8P/u/+7/7P/q/+3/7//x//T/8v/0//T/9f/1//T/7//u/+//8f/y
//L/8v/z//T/9P/w/+3/6v/o/+r/7P/w//T/9P/z//P/8//u/+z/6v/o/+r/7P/u//D/
8v/y//P/9f/1//X/9v/2//T/8//x/+7/7f/s/+v/6//v//P/8f/y//D/7v/s/+n/7f/x
//P/8//1//b/9v/2//b/9v/0//T/9P/y//T/9P/z//T/9P/3//f/9//3//f/+P/4//n/
+f/8//////8BAAIAAgD///v/9f/x//T/9v/3//f/9v/0//L/7v/t/+3/7f/s/+7/7//y
//X/8P/t/+n/5//n/+f/6f/p/+v/7f/v//D/7v/s/+v/6v/s/+7/7v/u/+v/6P/m/+X/
4f/j/+X/5//p/+v/7P/t//L/8f/s/+j/7P/0//v/+v/2//f/+/8AAAUAFQAsAD0ASgBg
AHIAegB8AHMAaQBmAGMAUwA+ADIAGgD2/9j/yP+9/7j/vP/G/83/2P/g/+L/5P/l/+X/
5P/k/+n/7v/w//D/7P/s/+v/6v/s/+7/8P/z//L/8v/0//T/8v/w//D/8v/1//b/9v/2
//P/8f/v/+7/7//v/+//8P/0//b/9//2//X/9f/0//P/8v/z//P/8v/w/+//7//u//H/
8//1//n//P/+////AQD8//r/+P/2//b/9v/3//f/+f/5//j/9//1//X/9f/3//z//v//
/wIA/P/6//r/+P/7//3///8AAP3//f/+//3//v8AAAEAAgAFAAYABgAFAAIABAAGAAYA
CgALAAsADAANAA0ACwALAAsADAAOAA0ADgAOAA8ADgAKAAgABQADAAcACgAMAA0ADgAN
AAwACwAIAAoACQAIAAwADgAOAAoACQAJAAgABgAEAAQAAwADAAIAAAD8//z///////7/
/v8AAAAA/v/+//r/+P/3//b/+P/3//T/8//1//X/9f/y//L/8v/y//P/9f/2//f/9//0
//T/9P/z//P/9P/2//f/8//y//H/8P/w//L/8v/y//T/9P/2//j/9P/x/+7/6//u//D/
8//2//X/9f/1//X/8//z//T/9P/1//X/9v/1//T/8v/x//L/8v/z//X/9//1//X/8//z
//L/8v/z//X/+P/3//j/+f/4//f/9v/1//f/9//1//T/9P/y//D/8P/y//P/8//0//P/
8v/v/+z/7P/t/+7/8P/z//b/9//5//f/9v/x//D/7//v/+7/7P/t/+//8f/y//H/8f/x
//L/9f/2//n//P/4//X/8//x/+7/7P/q/+j/7v/y//b/+v/2//T/8//z//H/8f/y//L/
8//z//L/8P/v/+7/7f/t//L/9//2//j/9v/0//L/7//t/+//7//t/+//+P/8//T/8f/w
/+//7v/w//L/9P/0//f/+P/4//r//P/////////9//v/+v/4//n/+f/8////AQADAAQA
BAAFAAMA///9//3//v/+//3/+f/2//P/7v/w//H/8v/y//P/8f/x//H/6//n/+L/3//m
/+v/8v/3//X/8//x/+7/7v/u/+//8P/y//T/9P/0//H/7P/o/+X/6P/t//L/9//0//P/
8f/v/+T/5//q/+r/7v/4//n/9P/u/+3/7//6/wEABQAMAB0AMABAAE4AVgBeAG8AewB8
AHUAcQBwAGQATAAyABwA/P/h/9T/0P/K/8v/zv/S/+D/7v/1//f/+v/2//b/+P/3//T/
8f/w/+7/7P/v//D/8f/z//H/8P/x//D/8//y//P/9v/3//b/9P/y//L/8f/w//D/8//1
//f/+v/3//T/8P/q/+7/8f/z//X/9//5//r/+v/4//f/9//2//f/9//3//n//P/8//v/
+//7//z//f/+//3//P/8//v/+f/5//j/9//5//n/+f/7//n/+P/2//b/9v/6/wAABAAD
AAEA///8//j/9//3//X//P8EAAsAEgAOAAwACQAFAAYACgAOABAADwAPAA4ADgANAAsA
BwAFAAgADAARABMADgAMAAsACAAJAAwADgARABEAEAAOAAsACAAFAAIA//8CAAYABwAI
AA4AEgAUABIADwAPAA4ADAAIAAgABwAHAAcABgADAAQABwAHAAYABgAEAAIA/v/8//3/
/P/8//z//P/7//j/9//2//X/9P/w//L/9P/2//n/+f/4//f/9f/3//j/+f/5//P/8v/y
//H/7v/u/+7/7v/y//j//P8AAPz/+P/2//T/9f/1//X/9f/z//L/8v/y//b/9//4//n/
+//7//z//P/6//f/9f/x//D/7v/t/+7/8f/1//r////5//f/8//x//X/9v/4//v/+//5
//n/+f/3//f/9//3//r/+f/2//T/8f/u/+v/6v/x//X/+P/8//r/+P/0//D/7f/t/+3/
7v/x//b/+f/9//v/+P/x/+7/8v/3//v//v/7//n/9//0//D/7//u/+7/8P/y//b/+v/6
//n/+f/5//b/9v/2//b/9P/0//T/9P/z//L/8v/z//D/7//v/+7/8//1//b/9v/4//j/
+P/5//n/+f/z//D/8v/0//b/9//1//X/8//v//T/9v/3//j/+//9//7////z//D/7v/u
//L/9v/6//7//P/8//z/+v/6//r/+f/6//r//f/9//3/+//7//z//P/+////AwAHAAUA
BwAIAAgABgADAP7/+//9//7//v/9//z/+v/4//T/9P/1//b/9v/3//X/9f/1//L/8f/v
/+//8//z//X/9f/1//X/9f/0//P/8v/y//L/8f/y//H/8P/x//D/8P/x//D/8//2//n/
9f/z//D/7f/s/+v/7P/y//T/8P/t//L/9v/5//v/BAANABMAHgAvAEAASgBWAGwAegCB
AIMAggCDAIEAcABSADgAIgACAOD/0f/U/9r/2v/Z/9r/3v/k/+r/8f/z//T/9v/4//r/
+f/2//P/8v/w/+7/7v/u/+7/7//z//b/+//+//z/+v/6//z//P/6//f/9P/1//X/9f/2
//T/8//y//L/9P/2//f/9v/4//v//f////7//f/7//j/9//3//j/+P/8//3//v8BAP3/
+v/2//P/9//8/wEABgAFAAIAAAD9//3//f/8//v///8BAAMABwADAAAA/P/6//v/AAAH
AAwACgAHAAQAAAD+////AQABAAUACAAKAAwACQAIAAYAAwAGAAoADgAQAA8ADwAOAA4A
DgANAAoACQAOABIAFwAZABUAEgAQAAwADQAQABIAFQAUABQAEwARABEADwANAAsADQAS
ABQAFgAXABgAFwASABAAEQARABAACwAKAAgABwAHAAYAAwAEAAcACQAKAAwACQAGAAEA
/v///wAAAgAEAAEA///7//n/+f/5//n/9v/5//r/+//9//z//P/8//v//v8AAAIAAwD8
//r/+f/3//j/+P/4//j/+v/8//z//P/4//T/8v/w//b/+f/8/////v/8//v/+v/5//n/
+f/5//r/+//9//7//P/5//f/8//2//j/+/8AAPz/+f/3//X/8v/z//L/8//2//j/+///
//3/+f/3//X/9v/3//j/+f/9//3/+//6//n/9v/z//L/9//5//r//P///wAA///+//z/
+//6//r/+P/4//b/9f/4//j/9P/0//f/+f/6//r/9//3//f/9v/2//f/+P/6//j/9v/2
//b/9f/1//b/9//1//T/8//y//T/9P/0//T/9v/4//v////6//f/9f/y//b/9//3//b/
+f/6//v//f/8//v/9P/w//L/9P/2//f/9f/3//f/9f/3//j/+P/4//n/+f/4//f/9v/2
//b/9v/2//v//v8BAAIAAAD+//v/+v/+/wEAAQABAP////8AAAAA/P/7//3///8DAAcA
CgAMAAcAAwD9//n/+f/6//r/+f/5//j/9//0//b/9//4//j/9//1//X/9f/y//H/7//v
//P/8//1//X/9f/1//X/9P/x//D/8P/w//H/9P/1//b/9f/y//D/7//r/+3/7//x//L/
8//z//P/7P/l/+j/7v/0//T/9//+/wQAAwD//wIACwAdADYASQBUAGAAbAB2AH4AfwB3
AHIAbwBjAEwANgAYAPT/2P/M/8n/zP/O/9L/1//c/+D/5P/o/+n/7//w/+7/9f/6//z/
/P/3//b/9P/y//X/9v/3//n/9//2//f/9v/2//T/9P/2//n/+v/6//r/+f/3//X/9P/2
//f/+P/6//3//v/+//z/+P/3//X/8//5//3/AAACAP///f/8//r/+f/5//n/+//6//j/
9f/z//P/9P/1//b//P8AAAUACQAHAAUAAgD//wEAAQABAAMAAwAEAAQABgAAAAAAAgAC
AAUABQAFAAQAAgADAAUABQAGAAgACQAKAAcABgAEAAEABQAKAA8AEgASABEADwAOAAsA
CQAFAAMABwAMABIAFQAVABQAFAASABIAFAAVABcAFgAUABEADQANAAsACQAHAAoAEAAT
ABYAFQAUABEACgAHAAcABgAEAAgADAAPABMADwAKAAMAAAABAAEAAAAAAAEAAgABAAIA
AwACAAIAAgAEAAMAAAD///z/+f/2//D/8//2//n//f/9//z/+//5//f/+P/5//n/9P/0
//X/9f/1//b/9//4//r//P/8//z/+P/0//L/8P/2//n//P////3//P/8//z/+//5//f/
9f/2//f/+f/6//3//f/+//3//P/6//n/+v/6//v//f////n/+f/3//f/+f/6//z////+
//v/+v/5//b/9f/0//P/+v/7//r/+v/8//r/+P/4//r/+//7//z//P/8//r/+P/5//n/
+f/6//j/+v/6//v/+v/6//b/9v/5//v//P/8//f/9f/z//D/8//1//f/+v/8//z//v8A
APr/9//1//P/9P/2//j/+v/2//T/8v/w//P/9P/2//n/+v/7//3//v/+//3/+//4//b/
9v/2//f/+f/7//f/9v/3//j/+f/5//X/9//+//3//P/7//r/+v/8//7//v/6//j/9f/0
//j/+//7//v///8BAAQABgAEAAMABQAHAAQABQAFAAQABQADAP///f///wIABAAFAAEA
/v/7//b/9P/1//b/9v/0//H/8P/v//T/9//5//3/+//3//X/8f/z//P/8//y//H/8P/w
//D/8v/0//T/9P/2//T/8//z/+//8f/z//X/9//3//b/9f/0//X/9P/u/+r/7v/1//7/
AAD7//3/AgADAAsAHAAvAEAATgBcAGoAdAB3AG8AZABfAGEAXgBQAD4AIgACAOj/2//S
/9D/1P/b/97/4P/g/+b/7f/t/+7/8v/2//r/+//6//n/+v/6//r/+f/4//f/9//3//b/
9//2//T/8v/y//T/9//4//j/+P/5//n/+f/6//3//f/9//7//f/+//7//P/4//f/9f/z
//X/9//4//j/9f/1//b/9v/4//n/+v/9/wAAAgADAAUAAAD+//z/+v/7//r/+v/5//v/
/f/+////////////AQAFAAYABgAIAAIAAAAAAP7/AQABAAEAAAADAAUACAAJAAYABgAF
AAQACAAKAAsACwAJAAwADwAQAA8ADQAKAAgADAAPABAAEwAQABAAEQAPAA4ADgAPAA4A
EAASABMAFQAWABYAFQATABEADwANAAsACQAMAAwADAAQABIAEgAOAAwADQANAAwACAAI
AAcABwAIAAgABgAIAAYABQADAAIABAAGAAYACAADAAAA/v/8//7//f/6//n/+//9////
/v/7//r/+f/5//r/+v/6//n/+P/4//j/9//2//b/9//3//T/9P/0//T/9f/4//n/+v/7
//r/+//8//v/+//7//v/+f/4//j/+P/3//f/9//3//j/+f/7//z//f/9//7//f/6//j/
9//4//j/+f/7//3/9//3//X/9f/0//T/9f/3//v/+//9////+//3//P/7//4//v//P/+
/////v/9//7//v/9//v/+v/6//r/+P/2//b/9//4//r/+v/8//z//f/9//z/9//2//P/
8//y//D/8//3//v//v/6//n/+P/4//j/+P/6//z/+P/3//f/9//3//j/+f/6//n/+P/3
//b/9P/0//X/9//2//f/+f/6//n/+f/4//b/9v/2//b/9//9/wEA//8AAPv/+P/1//H/
8//3//n/+f/4//j/9//2//X/9f/0//P//f8CAAAA+v/3//b/9f/0//n//v8DAAYABAAC
AP///v///wEAAAD///7//f/9//z//f/9/wAAAwAGAAkACwAMAAoABwACAP///f/+//7/
/f/+//7//v/8//n/+f/5//j/9v/z//L/8f/w/+//7f/t//D/8f/0//X/8//z//P/8v/x
//D/8P/w//D/8v/y//L/8v/w/+//7//v//H/8//1//X/9f/0//P/8P/v/+r/5v/k/+j/
8f/6//b/7f/v//D/7//1/wgAHwA0AEgAWABiAGgAbQBzAHAAawBpAGoAYgBOADoAKAAG
AOX/1P/W/9b/1f/Y/+D/4v/i/+P/5//q/+7/8f/0//T/8v/w//D/7//u/+3/7P/r/+v/
7//w//P/9P/2//T/9P/2//f/9v/0//L/8v/x//D/8P/x//H/8f/y//P/9P/0//L/8//1
//b/9//4//n/+f/4//X/9f/2//b/9f/1//X/9//2//T/8f/v//D/8P/w//D/9f/4//z/
///8//v/+f/3//X/8//x//H/+P/8////BAD8//r/+v/4//v//f///wAA/////wAA///+
/wAAAQACAAQABAADAAEA//8AAAEAAAAEAAUABQAGAAoACwAKAAsACwAMAA4ADQANAAwA
DAAKAAgACgALAA0ADgAOAA0ACwANAAsACQAHAAQABgAFAAQACAAKAAoABgAIAAkACQAI
AAcACAAIAAkABwAEAP///v///////v/+/wAAAAD+//7//P/6//n/+P/6//v/+v/7//n/
+f/5//b/9P/0//T/9f/2//b/9v/1//T/9P/0//P/7//u/+7/7f/u/+7/7v/u/+//8v/z
//T/9f/0//X/9v/0//P/8v/x/+//7v/u/+7/8P/x//L/8//1//X/9v/2//j/9//3//X/
8//w/+7/7v/v//H/9P/3/+//7f/p/+f/6//s/+7/8f/v/+v/6f/n/+3/8f/1//n//P/7
//j/9v/1//L/7//u//L/8//z//T/9f/2//X/9P/y//H/8P/w//H/9P/1//f/8//w/+n/
5v/k/w==
         </WaveFormData>
      </LeadData>
      <LeadData>
         <LeadByteCountTotal>10000</LeadByteCountTotal>
         <LeadTimeOffset>0</LeadTimeOffset>
         <LeadSampleCountTotal>5000</LeadSampleCountTotal>
         <LeadAmplitudeUnitsPerBit>4.88</LeadAmplitudeUnitsPerBit>
         <LeadAmplitudeUnits>��V</LeadAmplitudeUnits>
         <LeadHighLimit>2147483647</LeadHighLimit>
         <LeadLowLimit>268435456</LeadLowLimit>
         <LeadID>II</LeadID>
         <LeadOffsetFirstSample>0</LeadOffsetFirstSample>
         <FirstSampleBaseline>0</FirstSampleBaseline>
         <LeadSampleSize>2</LeadSampleSize>
         <LeadOff>FALSE</LeadOff>
         <BaselineSway>FALSE</BaselineSway>
         <ExcessiveACNoise>FALSE</ExcessiveACNoise>
         <MuscleNoise>FALSE</MuscleNoise>
         <LeadDataCRC32>77822840</LeadDataCRC32>
         <WaveFormData>
CgALAA0AEAASABQAGQAcABwAHgAaABUAFgAWABYAFQAVABYAGAAVABIADwANAAoACgAJ
AAkACgANAAwACwAKAAUAAgD/////BQAIAAoACQADAAEA///9//v/+v/6//z//f/+//7/
/v/5//b/9P/z//n/+//9/wEA/v/7//j/9v/3//j/+f/5//n/+f/5//j/9f/z//L/8//3
//X/+v/9//f/9P/+/wgACAALABMAHwAnACUAIgAqADkASABUAF8AZwBxAHwAiACQAIsA
egBgAEUAOQA1ACQADwADAPX/7v/w//f//v8FAAUAAQD+//v/9//4//b/8v/2//j/+v/8
//v/+f/3//X/9v/1//b/+f/9//7///////v/+f/2//X/9v/4//j/+v/7//v/+f/4//X/
+P/3//b/+P/7//z/+v/2//T/8//x//X/9//8////AAABAAAAAQD+//3//f/9//7//v/8
//z/+v/6//r/+v///wIAAQACAAMAAgAAAAAA////////AAACAAMABAADAAAA/v/8//r/
/v8DAAYABwAJAAoACgAJAAsACgAKAA0ADwASABIAEwARAAwACgAKAAwADQANAA4AEAAV
ABcAGQAWABUAFQAUABgAGgAcAB0AGwAYABYAFAAWABYAFAAUABQAFgAUABQAEwAWABYA
FgAYAB0AHwAcABgAFgAVABUAGAAYABYAFgAUABMADwAPAAwACgAIAAcADAANAA4AEAAN
AAgAAwABAAMABQAGAAcABQADAAAA/f/7//3//f/8/wEABQAHAAUABAAAAAIAAgAAAAEA
AQABAAMAAwACAAAA/v/9//3//v8DAAQABAAFAAEA///+//7/AQADAAQABQAFAAMAAgAB
AAAA///+//7/AAABAAIAAgADAAIAAgADAAEA///9//v/AAADAAUABwAGAAUABAAGAAcA
CAAHAAgABgAEAAIAAAACAAIAAQABAAIAAgABAP7//f/8//z/+//7//3/+//7//n/+f/5
//r/AAACAAIABAAAAP7//f/7//b/9//5//r//P///wAAAgABAAAAAAAAAAAAAQACAAIA
AwAAAP7//v/5//j/+P/1//j//f8DAAAA/P/7//r/+v/7//z//P/8//v/+v/4//j/+P/4
//f/9v/5//z//f/7//n/+f/5//n/+P/7//v//f/+//7//f/8//r/+P/2//f//P8IABAA
FAAQAA4ADAAKAAoACgALAA0AEQATABUAGgAYABgAGAASABEAEgAUABYAEAANAAsACgAJ
AAoACwANAA8ADwAOAA4ADAAMAAgABAAEAAMAAgABAP7///////7/+//3//f/9//4//n/
+f/6//v/+v/5//f/+f/4//n/+//6//n/9P/v/+//7v/t/+z/7//z//f/+//3//X/8//x
//P/9v/4//v/8//x/+v/6v/1////AAD+/wQADAALAA0AEwAXABkAIAAsADMAQABOAFUA
VQBfAHAAgACKAIkAfgBoAEUAJwAVAAYA+f/x//H/9P/2//n/+v/7//v/+//4//f/9//6
//r/+P/2//T/8v/w//H/7//t/+v/8f/z//f//f/7//j/9f/x//P/9f/2//n/+P/6//r/
/P/8//v/+P/2//T/+P/4//j/9f/1//P/7v/y//T/9//5//f/9//6//v/+P/3//T/8//2
//n//f8BAP7//P/4//b/+f/6//v//P///wAA/f/8//n/+P/2//b//P///wIABgAEAAMA
AgD//wEAAgADAAQAAwAHAAkACQAHAAgACAAHAAUABAAEAAcACAAKAAkACQAOAA4AEQAW
ABYAFQATABIAEAATABMAEwATABUAGAAaABkAGAAXABUAGQAaABwAHgAbABgAEwAQABUA
GgAbAB4AIAAkACUAJgAhACEAHgAWABcAFgAWABcAFQAUABEAEAARABEADgAPAA8AEAAR
ABMAEAALAAYAAgADAAIAAQADAAEAAQAAAP/////9//r/9//8/wEABAAGAAMAAwABAPv/
/P/6//7/AAD+//////////3/+//4//T/9//5//z/AAACAAIAAQABAAEA///+//7/AAAB
AAEAAQABAP///v/9/////////wAAAQABAAEAAAACAAIAAwAFAAUAAwABAP///v/9//v/
+f/+/wEABAAKAAcABAD///z//f/+////AAACAAIAAQABAP///v/8//j/+//+/wIABQAB
AP//+f/1//b/9//4//r/AQACAAEAAgD///z/+v/3//f/+/8AAAQA/f/7//f/9P/3//j/
+v/8//r/+//8//z//f/6//j/+P/6//z///////3//f/+//b/9//5//v//v////7//P/6
//n/+P/2//b/+P/6//v//P/5//r/+f/1//j/+f/6//v/+f/7//r/+//9//z/+v/4//z/
/P/8////8v/y//b/+v8AAAIABAAGAAgABgAEAAIAAAAEAAYACAALAAsADAALAAoADAAO
ABAAEgATABMAFwAcABYAEQANAAoACwAHAAUAAwAHAAoADQAPAAwACgAKAAYABQAEAAIA
AAD5//f/9//2//j/9//1//f/9v/1//T/8v/v//D/7//u/+//8P/w//L/8v/z//T/8f/x
//P/9P/1//T/9P/1//b/8//x/+//7f/w//L/9f/3//X/9f/z/+//7v/x//f//P/8/wAA
AgAFAAMAAwAFAA0AEgAYACkAQgBQAE8AUQBZAGoAegCCAIEAfABqAEEAHwARAAYA9//z
//f/+P/4//v/+v/3//n/9//0//H/8//4//r/+v/3//b/9f/0//P/8f/v/+3/8P/x//T/
+f/1//L/7//r/+//8f/y//X/8f/w/+3/7P/v//H/8f/y//T/+P/4//j/9//5//n/9v/0
//T/9f/1//P/8//2//f/+v/7//r/+//6//n/+f/5//j/+P/2//b/+f/6//v//P/9//7/
+//6//z//P/7//z//P/7//r/+v/9//3//f/7//7/AAACAAQAAAABAAAA/f///wAAAAD/
/wAAAAABAAUAAwAEAAIAAQAFAAYACgAQAA8ADwAOAA4ADAAPAA8ADwAQABEAEwAUABUA
FgAXABcAGgAaABsAHAAaABgAFAASABIAFAASABIAEQAUABQAFAAUABcAFwASABQAFAAV
ABcAFQASAA0ACgAMAAsABwAHAAgACgAMAA8ADgALAAgABgAHAAQAAQABAP/////+//3/
+f/3//T/8f/1//n/+//8/wAAAwAEAAEAAAD+/wIABAABAP///P/5//r/+//7//r/+//7
//z//v////z/+P/1//j/+////wQAAwABAP7/+//8//v/+//7//r/+f/4//j/+//7//v/
+v/6//r/+//9/wAAAQACAAMAAQABAAAA///8//v/+v/8//z//P/6//r/+//8//3//v/9
//z/+v/5//3//v/+//z/+v/6//v/+//4//f/8v/v//D/8//2//r//v/+//z//P/8//r/
+f/3//X/9//6//z/9//1//H/7v/z//b/+v/+//z/+//6//j/9//0//L/8v/0//j//f//
//z/+//7//L/8v/1//j//P/7//r/+P/2//j/+P/3//j/9//4//j/+P/3//j/9//z//X/
9f/1//X/8P/x/+//7//z//T/9P/0//f/+P/5//3/9v/0//D/7P/q/+//8v/1//j/+f/6
//v//P/+/wAAAgAEAAIAAgACAAMAAwAGAAcACAAMAA4AEAASAAwABwAGAAYABwAHAAgA
CgAMAAkACAAHAAkACAAHAAUABAAEAAYABAACAAAA/f/6//b/9f/2//b/9//1//L/8//z
//P/8//y//T/9v/2//b/9P/y/+//7v/w//P/9v/1//L/8f/v/+3/7v/u/+//8P/w/+//
7v/t/+7/7v/v/+//7//x//H/7//u/+n/5//s//L/+v8GAA0ADQAPABMAEwASABQAGwAq
AEAASwBPAFsAaABuAHIAbQBiAE4ALQAdACEAGgADAO//5f/m/+7/7//2/wMABwABAPz/
+f/1//b/9P/w//H/8v/z//T/8//x/+//7f/u/+3/7v/x//D/8P/w/+//7P/r/+n/6f/t
//D/8f/0//H/7//r/+j/6//w//H/8v/y//P/8v/u//H/8v/0//X/8//z//b/9//0//P/
8P/v//L/9f/5//3//P/8//r/+v/3//b/9f/0//j/+v/4//j/9v/0//H/8P/z//X/9//6
//v/+//7//n/9v/2//b/9v/6////AgADAAEAAgACAAEAAwACAAIABQAGAAgABwAHAAUA
AgACAAQACQALAAwADgAMAA8ADwAPAAwACwALAAoADQAQABMAFQAXABYAFgAWABYAFgAU
ABQAEQASAA8ADgARABQAFAAUABYAGwAdABoAFwAUABIAEQAUABQAEgASAA8ACwAEAAEA
AwAEAAUABwAJAAkACQAKAAUAAAD7//n//v8BAAMABQAAAP3/+f/1//n//f///wAA/v/9
//r/8//0//L/9v/4//z///8BAAMAAAD///3/+v/7//v//P/+/wIAAgABAAEAAQD///7/
/v///wEAAgADAAEA///+//3//f/9//3//v/9//3//f/8//n/+P/4//n//v8BAAQABwAF
AAMAAAD9//3//f/9/wAAAwAEAAMABAACAAIAAgACAAIAAgABAAEAAQAAAP7/+v/4//j/
+f/5//r//f/8//3/+P/3//b/9v/8//7//v8AAAAA/v/9//v/+P/5//v//P/8////AAAC
AP///P/6//j/+v/7//z//P/+//z/+//8//z//v8BAAEA/v///wEA+v/2//X/9P/0//j/
+v/7//z//P/8//v//P/7//r/+P/2//f/+v/7//n/+P/3//b/9f/3//3/AAAFAAEA/v/6
//b/+P/4//j/+/8IAAQAAgACAP7//v/+//7//v8EAAgADAAQAA8ADwAQAA8ADQAQABEA
EgAXABYAFAAWABQAEgAPAA0AEQAUABIAEgAPAA8ADgANAAoACAAHAAgABQACAP//+//4
//X/9f/3//r/+v/3//P/9f/3//n/+//5//j/+f/4//b/9f/0//L/8f/x//L/8//1//X/
9//4//b/9P/z//P/9P/1//X/9f/4//n/+f/6//b/9f/2//X/8//y//H/7//u//D/+v8I
ABEAEwAbACEAIwAsADIANwA+AEQASwBbAGkAdAB8AIAAcwBWADIAHwAhACEAFgAFAPv/
9f/y//L/8//w/+3/8f/7/wQABQACAAQAAwAAAP3/+v/3//T/9f/1//X/9f/z//H/8f/z
//b/+P/6//v/+v/5//f/9//3//j/9//4//j/9//0//L/8f/0//P/8v/2//v//v/+//3/
/P/8//v/+P/3//n/+f/8//3//P/9//z/+//7//v/+//6//f/9v/5//r/+//8//7//v/6
//j/+f/6//r//P///wEAAwAGAAMAAQD///v//P/+/wAAAgADAAcACQAJAAkACgAKAAkA
BwAEAAIAAwAHAAwADgARAA8ADAAMAA4ADQANAAwADAAPABMAFAAVAA4ACwAJAAYADAAQ
ABQAFwAYABgAGQAaABoAGgAYABgAFgAYABYAFgAWABgAFwAWABkAHQAeABoAGAAWABUA
FQATABIADwAOAA8ADwAMAA0ACQAIAAcABwAJAAcABQAEAAYABAACAAMAAwADAAIAAQAB
AP///P/5//j/+//8//z///8DAAUAAwACAP7/AAAAAAAAAQABAAEAAwADAAIAAAD8//v/
+//8/wEAAgACAAMA///9//z//P///wEAAgADAAEA///+//3//P/7//r/+v///wMABwAK
AAYABAADAAMAAgABAAAA//8CAAMAAwADAP3/+f/1//T/+v8AAAQACgAJAAgABwAGAAIA
AAD9//v///8AAAAA/v/7//j/9v/z//n///8BAAUAAQABAAEAAgADAAAA+//4//z//v8B
AAMA/f/9//7//v/7//v/+f/4//r/+v/7//z//P/9//7//v////z/+v/6//j/+P/5//f/
+v///wUAAgABAAEAAQACAAAA/v/7//j/+f/6//r//P/8//z/+//6//z//v/+//v///8B
AAMABQABAAQACAAKAAwADgAMAAoACQAJAAwADQAOABIAFQAYABsAGAARAA4ADAAKAA0A
DwASABYAEQAQAA8ADwALAAcAAgD+/wQACgAMAA4ACQADAP3/9//6//3///8AAP///f//
/wEA/f/5//T/8P/0//b/+P/5//b/9P/0//X/+f/7//n/9//3//b/9f/0//L/8f/w/+//
8P/x//L/8//y//L/8f/x//v////9//j/9//5//r/+v/8/wIACQATABUAGwAlACYAKgA7
AEoAUABVAGUAcwB+AIoAhABvAFYAPgAvACsAIwAUAAUA+f/z//D/8v/x//L/9f/3//f/
9P/x//H/9P/0//L/8v/y//L/8v/0//X/9v/3//X/8//z//X/+P/6//z//f/7//n/9v/1
//X/9v/1//b/9//3//X/9P/y//b/9v/2//j/+//8//r/+P/2//X/8//x//H/9P/1//n/
+//7//3//////wAAAQACAAIAAAAAAPz/+v/4//b//P/+//z//P/9//z/+v/6//r/+//8
//7//////////f/+//7//v/+//7/AQACAAEAAgAEAAUABQADAAIAAgAFAAkADAAMAA0A
DAAIAAcACAANAA8AEAASABAAEwATABMAEAAPAA8ADgANAA4ADwAPABIAEgATABQAFwAY
ABcAGAAWABgAFgAWABUAFgAUABIAFAAZABsAGAAUABAADQALAA4ADgAMAAwADwAPAAwA
DQAKAAgABgAFAAgABwAGAAYAAwAAAP3//f///wEAAgADAAMAAQD+//v//P///wAAAAAD
AAUABQABAP7/+v/8//z//P/9//3//f/+///////+//////8AAAIABAACAP///f/+//3/
/f/+/wEAAwAEAAUABwAFAAQAAwACAAEAAAAAAAMAAwADAAIAAAD+//3//f8BAAEAAQAB
AAMAAwACAAEA////////AgAFAAYABQAGAAQAAgAAAP7/AAAAAP////8BAAIAAgAAAP3/
+v/4//X/+v///wAAAwD///////8AAAMAAgD///7//v/8//v/+f/1//f/+v/8//3/////
/wAAAgACAAMABAABAAEAAQAAAPz/+P/1//T/+P/8/wEAAwABAAMABgAAAPr/+f/4//j/
/f/+//7//v/7//r/+P/4//r//P/9//7/AAACAAIA///9//v/+f/3//n/BwAQAA4ACgAI
AAYABAADAAIAAgADAAwAEQAWAB4AHQAcABsAFAARABAAEAAQABEAEQASABQAEAAOAAwA
CwANAA8AEAASAA4ADgAKAAYABAABAP7/+//9////AAAAAPr/9f/0//P/8v/x/+//7v/y
//T/9v/3//j/9v/2//f/+f/7//n/9//2//T/8v/w//L/8//0//X/9f/1//X/9f/2//b/
9f/1//P/9f/x/+z/7f/1//b/8v/2//7/BwAPABMAEQANABAAHAAnADYARABLAE8AWQBk
AGwAcgB5AH4AcABVADcAJQAaAAkA9f/n/+j/7P/x//7/CQALAAUA/P/z//H/9P/0//L/
8//0//X/9v/y/+//7P/p/+7/7//y//f/9v/2//b/9f/0//P/8f/x//P/9v/3//r/+f/3
//P/8P/v//L/8f/w//L/9f/2//T/9f/2//j/+f/7//v//v////r/9//y/+//9P/3//v/
///+//7//P/8//v/+v/5//j//f8AAP//AAD7//j/9P/y//T/9f/2//j//f///wEAAQD+
//z/+v/4//j/+//8//v/AAAEAAcACQALAAoACgANAA4AEAAPAA8ADQAKAAoADAAMAA0A
DQAOAAwADwAPAA8ADgAPABEAEgASABQAFgAXABYAFAATABIAEgASABAAEAAPABAADQAM
ABIAGgAfACQAIQAhAB4AFgAUABIAEQARABYAGAAYABoAFgATAA0ACwAMAAwADAANAAwA
CQAGAAQAAwAAAP3//f8AAAEAAQABAP3/+//4//X/+v///wIABAACAAMAAgD9//n/9P/1
//T/9v/5//v//f/+///////+//7///8BAAQABAACAP///f/5//f/9v/2//z/AQAFAAkA
BwADAAAA/f/+////AAACAP7/+//4//T/9//6//7/AwADAAMAAwADAAIAAQD///3/AQAD
AAUACgAIAAYAAgAAAP///v/9//z//P/8//v/+//9//7//v/8//3//v8AAAEA/P/7//b/
8//2//n//P8AAAMAAgD///7//f/8//z/+//7//3/AAACAPv/+f/1//L/9f/2//j/+v/8
////AgAEAP//+v/2//T/9//6//7////8//v/+//y/+//7//v//D/9//8/wAABAABAP7/
+v/4//v//P/8//z//P/+//7/+//3//X/8//x//T/+////wUABQAEAAIAAAD+/wAAAAAC
AAQABgAIAAoACAAGAAUABQAMAA8AEgAYABYAFAASAAoACgAMAA8AEgAOAA0ADQAOAA0A
DAALAAsADAALAAkACAAFAAQA///6//v/+//7//v/+v/7//v/+v/3//P/8//z//b/9//3
//j/9v/0//L/7//z//T/9//7//n/+f/1//H/7//u/+3/7P/v//P/9//7//j/9f/y/+//
7//w//D/8f/1/+//6//s/+3/6f/q//b/BgAMAA8AEQATAA8ADQAUAB4AKQA6AEwAUQBT
AF8AbAB4AH4AewBsAFIANQAhABUABAD3//X/9//2//b/+f/8//3/+//1//D/7f/t//L/
9P/0//L/8v/y//L/7f/p/+X/4f/q//H/+v8FAAAA/P/4//P/8v/x/+//7//x//T/9f/4
//P/7//p/+T/6f/y//f//P/7//v/+f/0//T/9P/1//X/9f/1//j/+f/4//f/9P/z//T/
9f/3//n//f/+//3//v/9//z/+//6//z//v/8//z//f/8//r/+v/7//v/+//8////AQAD
AAMAAQAAAP///v/+/wEAAgABAAEAAgACAAEAAwAEAAYACwAKAAoABwAFAAcABgAIAAwA
DgAPAA8AEAAQABMAEwATABQAFQAXABgAFwAWABUAEwAWABYAFwAYABgAGAAWABYAFQAW
ABMAEgAYAB4AIQAkACAAHwAbABIADgAMAAsACwAPABAADwAQABIAEQANAA0ACgAKAAoA
CwAKAAcABAACAAIAAAD+////AAABAAEAAQD+//v/9//z//j///8EAAgABwAHAAUA///8
//j/+v/6//v//f/+/////v/9//v/+P/5//n/+v/8//7//v/9//3//f/9//7/AAABAAMA
BAAFAAIA///9//v//v///wAAAgABAAEAAQAAAP7//P/7//v//v///wAAAQD//////v/9
//7///8AAAQAAAD+//r/+P/8//7/AAACAAEAAAD+//3//f/8//r/9v/7/wAABgALAAcA
BQD///v/9//3//f/+P/+//7//P/8//z/+v/5//f/+P/9/wMACAACAP//+v/2//b/9v/3
//j/+f/7//3//v/6//T/7//s//D/9v/9/wEA/v///wEA+v/2//X/9P/0//r//P/9//7/
+//6//j/+P/6//z//f/+//r/+v/4//P/9f/3//n/+//8/wEAAwAHAPv//P/8/wAABAAF
AAYABwAIAAgACAAJAAsAEQATABUAGgAZABoAGwAWAA4ADAALAAoACgALAA0AEAAOAA4A
DgAPAAsACQAGAAQAAgAEAAIAAAD///3/+//5//3/AQAEAAYA/v/3//T/8f/y//P/8//0
//f/+P/5//n/9//0//P/8//2//n/+P/3//T/8v/w/+7/7//x//P/9f/y//H/8P/v/+//
8P/w//H/9f/x//H/8v/v/+v/7v/6/woADgANABEAFQAbACMAKAAsADcARABKAFcAaQBz
AHoAggCAAHEAVgA8ADEALwAlABgADwD9//H/7v/u/+3/9P/5//n/+f/0/+v/7v/0//f/
+P/4//j/+P/4//b/8//w/+3/7//v//H/9f/4//j/+P/3//X/8//w/+//8//2//f/+v/5
//f/8//w//L/+P/6//z/+//7//n/9P/2//b/9//3//j/+f/9////+//5//X/8//y//H/
8f/x//X/9v/1//b/+f/6//v//P8CAAQAAgACAAAA/v/7//r//P/9//7/AAABAAEAAQD/
//3//P/7//r//f8DAAcACQAHAAYABAABAAAA/v/9////BAAKAA0AEQAPAAoACAAIAAgA
CQAJAAoADAAPAA8ADwAPABEAFAAWABoAHAAeAB8AGgAWABMAEAASABQAFAAWABcAGgAZ
ABoAGQAaABgAFgAVABcAFgAQABIAEgATABUAFAAUABIAEgAQAA0ABwAFAAgACgAMAA8A
EAAPAA4ADgAKAAYAAgABAAEAAQAAAP//AAD///3/+//7////AQACAAEAAwADAP//+//2
//f/9v/8/wEABQAJAAcABQACAP7/+v/5//n/+v8DAAYACAALAAUAAQD+//z/AAADAAUA
BwAFAAMAAgABAAUABwAJAAwADAALAAoACAAEAAIAAQABAAYABwAIAAkABgAFAAMAAQAB
AAEAAQAEAAIAAgAAAAAA/v/+//7//v8AAAIAAwAFAAUABAACAP7///8AAAIAAwAFAAcA
BQAFAP///f/7//r/AAACAAIABAACAAAA///9//j/+f/7//z//P///wAAAgD///7//v/+
//7///8AAAAAAAD+//3//v/6//r/+//5//z///8DAP7//f/9//3//v8CAAQABQAGAAEA
/v/6//j/+v/8//3//v8BAAYACQAJAP3//f8GAAkACgALAAwADgAOAA8AEQARAA8ADQAO
ABQAGAAcABoAFwAWABYAFgAVABUAFgAYABIAEAAOAA0ACQAHAAQAAgAJABAAEwAWAA4A
BwAAAPn/+v/9////AAD7//f/9//3//n/+//8//7//v/+//7//f/4//T/8v/x//b/+f/4
//f/+f/4//f/9v/1//X/9f/1//j/+f/6//v/+P/2//P/8f/z//n//f/4//P/8f/w//b/
/P/+/wUADwAVAB0AIwAmACoAMwBAAFAAWQBdAGcAdAB8AIYAiwCAAGQAPwApACkAJAAV
AAcAAQD8//b/7f/q//H/+//9//z//f/5//z//P/6//z//P/8//z//f/7//n/9//2//P/
8v/z//f/+P/5//n/+P/3//X/9f/4//r/+v/8/wAAAQAAAAAA/f/+//v/+P/5//v/+//4
//f/9v/2//X/8//z//b/9//7//3//f////7//f/9//3/AAAAAP7//v/8//r/+P/2//v/
/v/9//7///8AAAAAAgABAAEAAQACAAMAAwADAAEA///+//3//P8AAAUACAAJAAgACAAH
AAUABQAEAAQABwALABAAEgAVABIADAAJAAgADwATABYAGgAYABkAFwAVABIAEQARABAA
FQAaAB8AIwAhAB4AHAAaABoAGgAYABgAGgAcABoAGgAaABwAGwAaABsAHwAgABwAFwAU
ABIAEQAVABYAFQAWABcAFwAUABUAEwASABEAEQARAA8ADQAMAAoABgACAAEABQAHAAgA
CQAJAAcABAABAP7////+//z/AAADAAQAAQD+//r//P/8//v//f/+////AwAFAAYABgAC
AAEAAQACAAgACgALAA0ABwADAAAA/v///wEAAgADAAgACQALAA0ACwAJAAcABgAIAAkA
CgAKAAgABgAFAAUABgAFAAQAAwAEAAUABQAFAAUABQAFAAgABQAEAAEAAAACAAQABgAI
AAkACgAKAAsACgAKAAkABgACAAAA///9/wAABQAGAAkABQAFAAUABgAIAAYAAgAAAP//
/v/+//3//P///wMABgAGAAcABgAGAAMAAgACAAIAAAABAAIAAgAEAAQABQAIAAQAAgAB
AP3/AQAFAAoABgAFAAUABQAGAAcABgAEAAIAAwAEAAQABgAJAAoACgAKAAgACAAGAAEA
AgADAAQABQADAAUABAAFAAgACAAHAAYACgAQAAwADAANAA4ADwAQABMAFAAWABkAGQAZ
ABkAHAAhACQAJwAkABwAGAAVABIAFQAXABoAHgAbABoAGQAZABcAFQASABAAEQAUABMA
EgAOAAsACAAFAAYACQALAAwABQD///3/+//7//v/+v/6//7/AAACAAMAAAD8//r/+f/9
/wEAAQABAAAA/v/8//r/+v/7//z//f8AAAEAAgADAP///v/8//v//f8BAP///v/5//P/
+P/+//r//P8JAA8ADwAVAB8AJgAqADMAQgBUAFsAWwBhAG4AegB+AH8AfABwAF0ARQAz
ACgAGQALAP//+v/8//3//v///wMABwAGAAMA/f/+//z/+P/6//z//v8AAPz/+f/2//P/
9v/3//r///8CAAQABgAHAAMA///6//f/+//+////AgACAAEA/v/8//v//v/9//z/AAAF
AAgACAAGAAQAAwABAAIAAwAHAAkACAAHAAQAAwAAAP3/+//5//7/AAAAAAIABQAGAAcA
CAAKAAwACgAKAAcABAAAAP7/BAAHAAoADgANAA0ADQALAAwADAAMAAwADQARABMAEwAR
ABIAEgARAA8ADgAOABEAEwAWABYAFwAXABQAFAAWABoAHQAfACIAIAAjACMAIwAgAB8A
HwAeACIAJgAqAC0AKwAoACYAJAAmACgAKAAqACcAKAAlACQAJAAmACUAJAAnAC0AMAAu
ACkAJgAkACMAJAAkACIAIgAkACMAHwAfAB0AHAAbABsAHAAbABoAGgAZABYAEwATABYA
FwAXABcAFQATABAADQAMAA8AEAAQABIAFQAWABMADAAGAAYABAAIAAsADQAPABAAEQAR
ABAADQANAA4AEAAVABYAFgAXABMADwAMAAoADwATABYAGQAbABkAGAAXABYAFQAUABQA
FwAXABcAFgATABIAEgATABQAEwASABEAEgATABMAEwAQAA0ACgAKABIAGAAcACIAHwAc
ABkAFgAYABgAFwAXABgAGAAXABQAEgASABMAEwAUABcAFgAXABQAEwASABIAFAASAA4A
DAAOAA==
         </WaveFormData>
      </LeadData>
      <LeadData>
         <LeadByteCountTotal>10000</LeadByteCountTotal>
         <LeadTimeOffset>0</LeadTimeOffset>
         <LeadSampleCountTotal>5000</LeadSampleCountTotal>
         <LeadAmplitudeUnitsPerBit>4.88</LeadAmplitudeUnitsPerBit>
         <LeadAmplitudeUnits>��V</LeadAmplitudeUnits>
         <LeadHighLimit>2147483647</LeadHighLimit>
         <LeadLowLimit>268435456</LeadLowLimit>
         <LeadID>V1</LeadID>
         <LeadOffsetFirstSample>0</LeadOffsetFirstSample>
         <FirstSampleBaseline>0</FirstSampleBaseline>
         <LeadSampleSize>2</LeadSampleSize>
         <LeadOff>FALSE</LeadOff>
         <BaselineSway>FALSE</BaselineSway>
         <ExcessiveACNoise>FALSE</ExcessiveACNoise>
         <MuscleNoise>FALSE</MuscleNoise>
         <LeadDataCRC32>3861253216</LeadDataCRC32>
         <WaveFormData>
CwAMAA4ADgALAAkABwAHAAMAAAD9//n/+P/5//z//f/5//f/9f/0//X/9v/5//n/+P/2
//b/9v/4//r//v///wMAAwABAAAA///+//3//P8BAAIAAwAEAAAA/v/9//z//P/9////
AQADAAMAAwABAP7//v//////AQAEAAUABgAEAAMAAgABAAAAAAABAAEAAwADAAMAAgAB
APr/+P/7/wEACAATABsAGgAWABMAEwAYAB4AHgAZABQABgD1/+b/2v/S/83/wv+z/63/
sf+0/7j/v//H/8z/yv/G/8b/z//Z/9v/3f/h/+X/5v/r/+//8//3//z//v/+//7//v/+
//7//v//////AAABAAIAAwD//////f/9/wAABAAIAAkABwAEAAAA//8BAAIAAwAFAAcA
CAAIAAYAAgAAAP//AAACAAMAAwADAAMAAQAAAP7//v///wAAAgAEAAUABQAFAAAA/f/6
//j//v8AAAIABAAEAAMAAAD+//r//P/8//3/AAABAAEAAAD9//v/+f/4//v//v8AAAIA
/v/7//r/+f/7//v//P/8//7//v/8//z/+v/5//b/9f/4//n/+v/6//b/9P/x//D/8P/x
//L/8v/1//X/9v/1//D/7P/o/+T/6f/t//D/8v/u/+3/6v/n/+X/5v/m/+j/6//t/+7/
7f/s/+z/7P/r//H/8//0//b/9v/2//b/9v/2//f/9//4//z//f/+/////P/6//n/+f/8
////AgAEAAMAAwACAAAA/f/9//3//f8BAAEAAQAAAP///v/+//7/AgAEAAUABgABAAAA
//////7/////////AgACAAMABAABAP///f/7//3/AgABAAIAAgABAAEAAAD/////////
/wIAAQACAAMAAAD8//r/+f/7//7///8AAAEAAAD//wAAAAAAAP////8BAAMABQAFAAMA
AAD+//3/AQABAAEAAQABAAAA///9//v//P/9//7///8AAAAAAAD8//n/9//2//3///8B
AAMAAgAAAP///f/8//z//f//////AAABAAAA+//6//n/+f/9////AAABAAMAAQD+//7/
/f/8//z//f////////////3/+v/4//r//v/+//7/AAAAAP///v/9//f/+P/4//v/AQAB
AAEAAwAAAP3/+//5//3/AAAEAAUAAwD///7//f/+//3//P/9//3//f/9//z/9P/2//z/
BAAFAAYABwAIAAUAAwABAAAAAQABAAAA//8AAAAA///+//b/7//q/+f/5//o/+n/6v/o
/+n/6v/t/+z/6v/n/+b/6v/s//D/9v/0//P/8P/r/+7/8P/y//T/8v/y//D/7v/w/+//
7v/u//H/8v/0//f/9v/1//T/8//0//T/9f/3//X/9v/4//j/+v/6//n/+P/5//v//v8C
AP7/+//4//X//P///wAAAgAFAAkABgABAAMADAAUABsAIwAqACwAKAAfABQABADz/+b/
2v/S/83/wP+l/4//if+M/5L/n/+z/8L/xP/A/8L/x//J/8v/0f/b/+X/8P/1//f/9//3
//j/9v/3//j/+f/6//z//v8BAAMAAQD///3/+//8////AAADAAEAAgADAAEAAQAAAP7/
//8BAAIAAwAFAAEAAAD+//r//P/+/wEABgADAAEA/v/7//////8AAAAAAAABAAIABAAC
AAEA///9/wAAAQACAAQABAACAAAA/v8AAAEAAAAAAAAAAgACAAMAAAD///3/+v/7//3/
//8CAP///v/8//r/+f/3//f/9//6//v//f/+//v/+v/3//b/9//5//n/+//5//n/+f/4
//f/9v/0//T/9v/3//j/+P/2//P/8f/t/+7/8P/y//T/8f/x//D/7v/t/+3/6//p/+z/
7v/v//L/8v/x/+//6//t//D/8//1//X/9f/0//T/8v/y//L/8v/2//n/+//+/////f/7
//n//P/+/wEABQADAAEA///8//z//f/9//z//f///wEAAwABAP///f/6//3//v8AAAIA
AQAAAP7//P/7//z//f///wAAAQABAAEAAAD+//3//P/9////AQADAAAAAgD+//z/+//7
//z//P///wEAAwAFAAIA/f/6//f/+//8////AwAAAAAA/v/8//7//P/6//r//P/+////
AQAAAP///v/7//3//v8AAAMAAQD///3/+//9//7///////3//v///wAA/v/+//3//P/+
////AQAEAAQAAQD+//v///8AAAIAAwAEAAQABQAHAAIAAAD+//r/+//+/wEABQAFAAMA
AAD9//7//f/7//z//f/+/wAAAwABAP///f/7//3//P/8/wAAAQAAAP//AAAAAP///v/9
//v//v8AAAUAAwD///v/+f/6//v//f////7//v////3//v/7//v/+/////////8BAP3/
+//5//b//v/+/wAAAAAAAAIAAgACAAIAAwAEAAUABgAEAAQABQAGAAYABAABAP3/AAAD
AAUABgACAP3/9//z//b/9f/1//X/8f/w//D/8P/y//H/7//s//D/8v/0//j/+f/3//b/
8//0//T/9f/2//b/9v/4//j/9f/0//L/8P/z//b/+f/9//v/+//5//f/+P/3//f/+P/6
//v//f8AAP3//P/7//n/+v/7//3/AAD///3/+v/3//n/+v/7//z/AAD9//n/+P/9/wMA
BgAOABkAHQAgAB4AGgATAAwABAD5/+z/4P/W/8//vv+h/43/jf+Q/5T/n/+z/8L/wv++
/8L/x//H/8v/1f/b/+X/7v/x/+3/7v/v//H/8P/0//b/+P/6//v//P/+/////v/9//z/
+//8//3//P/9//3//v////3////+//z//f///wAAAQADAAEAAAD+//r/+//+/wIACAAF
AAMAAAD9/wEAAQACAAIAAAABAAIABAACAP//+//3//r//f8AAAQAAgAAAP7//P8AAAEA
AAAAAPz//v/+//////////7//P/+////AAACAAEAAAD+//z//v/9//7////+//3//f/8
//v/+v/3//b/+P/7//z////+//3//P/6//r/+v/5//r/+P/5//r/+v/5//f/9v/z//f/
+v/9/wAA/P/7//n/9v/3//n/+f/5//j/+P/3//j/9//3//b/8//3//r//f////3/+//4
//b/+v/8//7/AAAAAAEAAQACAAQAAwACAAEABAAEAAUABwAGAAUABAACAAMABQAGAAYA
AwADAAMAAwADAAMAAwACAAQABgAJAAwACQAIAAYABAAEAAQABAAFAAYABwAHAAcABgAE
AAMAAgADAAUABwAJAAgACgAGAAQAAwADAAQABAAGAAcACAAJAAYAAwACAAEABAAEAAYA
CQAGAAYABAACAAQABAAEAAYABwAIAAgACQAGAAUABAABAAMABAAGAAkACAAFAAIA//8B
AAIAAwADAAUABgAHAAgABgAEAAEA/v8AAAEAAwAGAAQAAQD+//v///8CAAYACQAHAAYA
BgAHAAEAAAD///z//f8AAAMABwAFAAMAAAD9/wEAAQAAAAIAAAAAAAEAAwADAAMAAwAD
AAUABAAEAAgABwAEAAEAAAABAAEAAQABAAAAAgADAAcABgABAPz/+f/9////AgAFAAIA
AAD///v/+//5//r/+//+////AAADAAAA///+//z/AgAEAAIA+v/2//f/+P/5//r//f8A
AAMABgAGAAYABgAGAAUABAAEAAQABwAIAAgABwADAAMAAgAAAP///f/6//n/9f/x/+7/
6//r/+z/7v/w//H/8f/w/+7/7P/s/+z/7v/1//f/+v/7//j/9v/1//T/9v/2//j/+P/6
//r/+f/4//f/9v/1//X/+P/7//z//f/7//n/+P/4//b/9f/1//b/+v/8//7////7//n/
+P/4//3///8AAAEAAAD+//z/+v/6//v//f8AAAUACQAQABYAFQAVABgAGAAYABkAGAAQ
AAEA7v/a/9D/yf/A/6//of+d/57/nv+n/7n/xv/E/8D/xP/R/9n/2f/Z/93/3f/g/+X/
6//x//X/+v/8//n/+P/3//b/+P/6//3///////////////r/+f/2//X/+f/+/wMABQAB
AP7/+v/5//v//P/9////AQACAAIAAAD8//r/+f/6//7/AQADAAUAAgD///3/+v/8//3/
/v8AAAIAAwADAAMAAQD///3//P8AAAAAAAAAAP/////9//z/+v/8//z//f///wEAAgAC
AP7//f/8//z//v8AAAEAAgD+//v/+v/5//r/+//9//7/AAAAAP7//v/7//n/9f/z//f/
+f/7//z/+f/2//L/8P/y//P/9P/0//T/8//z//H/7//u/+3/7P/x//X/+P/6//T/8//w
/+3/7f/u/+7/8P/y//P/8//x//H/8v/z//P/+P/5//n/+v/5//j/9//2//f/+f/6//z/
AQABAAEAAQD///7//v///wIAAwAEAAQAAQABAAAA/v8AAAEAAgADAAcABwAHAAYAAQD+
//z/+v/+/wIABQAIAAYABgAGAAcACAAJAAkACQAIAAYABQAEAAMAAwADAAMABwAMAAsA
DAAJAAcABgAEAAQABQAGAAcACQAHAAcABwAEAAAA/v/9////AgADAAQAAgAAAP7//v8B
AAIAAgADAAEAAQABAP/////+//7///8EAAUABgAHAAUAAgD///v/+f/6//v//P/+/wAA
AQACAP///f/8//z/AQABAAEAAQABAAAAAAD///z//P/9/////f/+/////v/6//r/+v/7
//7//////////f/7//j/+P/5//r//P///////////////P/4//X/9v/7//z//f8AAP3/
+//5//f/9v/4//n//f8BAP///f/9//n/9//2//X/+P/6//3//f/6//f/9//3//j/9//2
//f/+v/7//z//P/4//j/+P/8/wAAAQACAAMABAABAAAA/////wIABAAEAAMA///9//3/
/P/6//j/9f/x//H/8//z//T/8P/u/+3/7f/w//P/8//y//H/8v/z//T/8//2//b/9//7
//v//P/+//z/+v/4//j/+//8//3//f/+//7//v/+//3//f/9//v//f//////AAD/////
/v/+/wAAAAAAAAAAAgACAAIAAwACAAQABQAFAAYABwAHAAcAAAD8////AwAIAA0AFQAe
ACIAIQAhABwAGAAUABMACgD8/+3/5v/k/9z/y/+2/6//s/+9/8L/yv/Z/+H/4v/c/9b/
2P/f/+H/5f/p/+v/7f/y//X/8//4//v///8AAAIAAgACAAIAAAAAAAEAAQACAAMABAAF
AAAA///8//v///8CAAUABQAHAAYABAAFAAEAAAD/////AgAEAAUABAD///7//v8AAAAA
AQABAAEAAgABAAEAAAD+//3//P/8////AQACAAMAAQD///3//P/8//z//P/8////AQAB
AAIA/P/8//r/+f/8////AQACAP7//f/8//z//f/+//7//v8BAAEAAwAFAAAA/f/7//j/
+v/8//z//v/7//v/+f/5//n/+f/5//j/+P/4//f/+P/0//P/8v/w//P/8//0//P/8P/w
//D/8P/y//X/9//4//j/+f/4//f/9f/0//L/8v/2//n/+//7//n/+v/7//v//v//////
AAACAAQABgAIAAcABwAGAAYADAANAA4ADwAPAA4ADgAPABAAEQASABIAEwAVABYAFgAU
ABMAEgARABQAFQAWABYAEwASABIAEgATABQAFAAUABMAFAAVABcAEwARAA4ACwAOAA4A
DwAQAA0ADQANAA0ADAAQAA4ADgAOAA8AEQASAA4ADQAMAAsADQANAA8AEQAQAA4ADgAP
ABAAEgASABIAFQAUABMAFAAQAA4ACwAJAAsADQAPAA8ADwAOAA4ADwAPAA8ADwAPAA8A
DgANAAsACgAKAAoACgAMAAwACwAKAAgABwAHAAgACQAJAAkACQAKAAoACwALAAcABgAG
AAcABgAIAAoACgAGAAQAAgABAAcACQAKAAsADgANAAsADAAHAAQAAgABAAUABwAJAAsA
CQAGAAQABgAGAAYABgAIAAcABwAHAAcAAQACAAIABQAIAAcABgAHAAQAAwADAAMABQAI
AAwADQAUABQAEgAQAA4ADAALAAsACwAMAA8ADwAOAA0ACgAIAAUAAgABAP3/+//7//r/
+v/6//r/+P/5//r//f////7//P/8//r/+v/8/wAAAQADAAMAAQD+//7//v/+/wAAAgAC
AAIABAADAAIAAgAAAP7//f/9/wAAAQACAAMAAQAAAAAAAQABAAIABAAEAAQABAADAAIA
/v/9//3//v8BAAMABQAHAAgABwAEAAAAAQADAAgADwAXABgAGgAdABsAGAAYABQAEQAK
APz/7f/k/9z/2P/R/8b/v/+//8X/zv/W/9n/2//i/97/1P/U/93/4f/h/+X/6f/p/+r/
6//t//H/9f/6//z//P/8//z//P/7//z//v///wEAAwAFAAcABAADAAAA//8DAAYACQAJ
AAYABAABAAEA/v/+//7///8BAAQABgAGAAIAAAD//wAAAAABAAEAAQADAAEAAAD+//3/
/f/9//7/AQADAAQABQACAP///P/6//z//P/8//z///////3//P/3//j/9//3//r//f//
/wAA+//3//P/8P/1//j/+v/8//n/9//3//f/9f/1//b/9v/4//j/9v/2//L/8f/u/+3/
7//x//P/9P/z//L/8P/w/+3/7f/t/+z/7//v//D/7//q/+j/5v/k/+b/6f/r/+z/7P/t
/+z/6//o/+j/5//o/+z/7//x//H/8P/w//D/7//x//H/8P/w//L/9P/2//j/9v/3//f/
+P/+////AAABAAAA/v/9//3/AAABAAIAAgACAAMAAwACAAAA///+//3/AwAFAAcACAAF
AAIAAAD+/wAAAgADAAQABAAEAAQABQAFAAUABAADAAYABgAHAAgAAwABAP///f///wQA
AwAEAAMAAwAEAAQAAQABAAEAAQADAAMABQAHAAMAAAD/////AAACAAIAAgAEAAIAAAAA
AAAAAAD/////AgADAAQAAwACAAAA/////wMAAwADAAMABQAEAAMAAQAAAAAAAAAAAAEA
AgACAAIA/v/9//3//v8DAAMAAwADAAMAAgACAAEA/f/8//z//f/+/wAAAgACAP3//P/7
//v/AQADAAQABQADAAEA/v/+//v/+v/6//v//f///wEAAwABAP7//P/+/wAAAAAAAAIA
AgABAAAA///7//z//P///wIAAQAAAAEA/v/9//3//f/+/wAAAwADAAgABwAJAAYAAwAC
AAEAAAADAAUABwAKAAkABwAEAAEAAwAEAAQABAAAAPv/+P/3//X/9P/z//L/8v/z//T/
9//1//T/8v/y//T/9P/2//r/+//9//3/+//5//j/9//2//f/+v/7//z/+f/3//X/9P/2
//j/+///////////////+//6//r/+//8//7/AQACAP7//P/5//b/9//5//z/AAABAAEA
AQABAPr/+f/6//z/AQAHAAoACwAJAAoADAAPABkAIAAkACYAIwAaAA4A/f/q/97/2P/T
/87/vf+n/5n/mv+c/5//rf++/8j/yP/I/83/0f/P/9P/2//f/+T/6//z//X/9//6//r/
+P/4//j/+P/8//7/AQADAAEA///9//v/+//9//3//////wIABQAFAAEA/v/6//n/+//+
/wEABQADAAIAAAD8//r/+v/7//7/AQADAAQABQADAP///P/4//r//f8AAAQABAADAAEA
//8BAAEAAQACAAIAAgACAAIAAgABAP7//P/9/wAAAQADAAAA///9//r/+//7//v//P/+
/wAAAQACAP7/+f/2//P/+P/7////AgAAAP7/+v/4//n/+f/3//f/+f/7//3//v/5//T/
7v/q/+3/8f/1//j/9v/z//H/7f/v//D/8f/y//H/8//0//T/7//t/+n/5f/p/+z/7v/y
//L/8//z//H/8f/y//P/8//4//n/+f/6//f/9v/1//T/+P/7//3/AAABAP///f/7//3/
/P/8//3/AAABAAIAAgD///3/+v/2//r//f8AAAMAAwABAP///P/8//z//f/+////AAAA
AAAA/f/8//v/+/8AAAMABQAHAAUAAgAAAP7//v///wAAAQAAAAQAAgACAAAA//////7/
AQADAAUABwAGAAMAAgABAP3/+v/5//n//v8CAAQABgAEAAAA/P/6//z//v///wEAAQAB
AAEA//////7//v///wEAAQABAAEA/v/8//r/9//6//7/AgAGAAQAAgD///z/+f/3//b/
9v/8////AgAFAAEA/v/8//n/+v/8////AwD+//7//v/8//r/+v/6//v/AAABAAEAAQD/
//3/+v/6//z//P/9/////v/9//z/+//9//r/+P/6//7//v/+/wAA/P/7//r/+f/5//z/
/v8DAAIA///8//v/+P/3//f/9//6//z///////7/+//7//v///8BAAMABwAFAAUAAQD+
////AAABAAIAAwAFAAcACgAJAAcABAABAAIAAgABAAAA/P/3//T/8//v/+7/7f/s/+7/
8f/0//n/9//0//D/7v/x//L/9f/6//v//f/9//v/+P/4//j/+P/5//z//f/+//z/+f/2
//T/9//4//r//f/+//3//P/7//v/+v/6//v//f/+/wAAAAD9//z/+v/4//v//f8AAAQA
AgD///z/+f/6//n//P8AAAMAAwAEAAUABQAKABAAFwAdACAAJAAkACEAEgAAAO//4v/W
/9D/z//A/6v/nf+b/5j/mv+p/7//zP/M/8z/1v/Z/9X/1f/b/9//4//q/+//9//5//v/
/v/+//3//P/7//r//P/+/wEAAwAAAP///v/9//3//////wEAAAACAAQAAwACAAAA/f/9
////AAABAAMAAgACAAEA/v/8//z//f8AAAMABQAGAAcABgADAAEA/v8AAAMABgAKAAYA
AwD///v//P/9//7/AAACAAIAAgACAAAA///8//r//P8AAAIABQADAAEA/v/6//z//f/+
/wAA//8AAAAAAAD+//v/+v/5//v//f8AAAIA///8//f/9P/2//n/+v/9//3//f/9//z/
+f/2//L/8P/0//f/+v/8//r/9//1//H/8//0//X/9v/2//f/9//2//P/8//x/+//8v/0
//X/+P/2//X/8//v//P/9v/5//v//v//////AAD8//r/+P/2//z/AQAFAAoACgAHAAQA
AQAEAAQABQAHAAUABQAFAAQAAwADAAIAAAAEAAcACgANAAwACwAKAAgACAAIAAkACgAJ
AAoACgAKAAUABAADAAMACAALAA0ADwANAAoACAAGAAgACQAKAAsACgAOAAwADAAIAAcA
BwAGAAgACwAOABEADwALAAkABwAJAAgACQALAAoADAAMAAwACQAGAAMAAgAIAAwADwAT
AA4ACwAIAAMABgAGAAcACQAJAAkACQAJAAYABAACAP//AQAEAAcACgAHAAYABAACAAMA
AwAEAAYABwAHAAcABwAFAAIAAAD9////AgAGAAsABgAEAAIA/v8AAAIABAAHAAcABwAG
AAUABQADAAAAAAABAAIABAAHAAUAAwABAP//AgACAAMACAAIAAYABAAEAAAA///+//3/
/v8CAAUACwAJAAUAAQD//wEAAQACAAMAAgAEAAcABwAEAAEAAQABAA0AEQANAAkABgAG
AAYABgAGAAkACwANABAADgANAAsACQAHAAYABAACAAEA/f/7//v/9v/0//L/8P/x//P/
9f/5//f/9v/0//T/9v/2//j//P/9///////9//v/+v/5//j/+v/+/wAAAgABAP///f/8
//7//v///wEAAQABAAEAAQD///7//v///wEAAgAEAAQAAQAAAP7//P/5//n/+v/8////
AQADAAUA+v/3//z/AAADAAcACgAPABUAGAAUABMAEwASABQAFAARAAYA9P/j/9r/2P/W
/9H/xP+9/73/wf/E/8r/z//V/9r/2v/U/9b/3f/f/93/3f/d/+H/6v/z//f/+v/9/wEA
AgAAAP7//P/6//z//v8BAAMAAwADAAMAAwD//////f/9/wEABAAHAAcABQACAP7//f8A
AAIABAAHAAUABgAGAAQA///8//r/+v/+/wEAAwAFAAIA///9//r/+//9////AgAAAP//
/f/7//v/+//7//z/AAACAAQABgAEAAEA/P/4//r//v8AAAMAAgADAAMAAgD///3/+//6
//3//v/+//7//P/5//j/9//5//n/+v/6//j/+P/2//b/8//z//H/8f/z//X/9//4//T/
8P/r/+j/7P/v//L/9P/z//H/8P/t/+z/7P/s/+z/7v/x//P/9P/w/+//7P/p/+r/7P/t
//D/8P/x//H/7//u/+7/7v/t//H/8//0//b/9P/0//T/9P/3//n/+v/8////////////
///+//7///8BAAMABQAGAAIAAQD///z//v///wAAAQAFAAUABQAEAAUABAAEAAQABQAG
AAYABgACAAIAAgADAAQABQAFAAUAAwACAAIAAgD//////////wIACAAIAAoABgADAAEA
/v/+////AAABAAIAAQACAAMAAAD+//7///8CAAQABAAEAAEA/v/7//r//v8AAAEAAwAB
AAEAAQD///7//P/7//v///////////////7//f/7//3//v///wAA/v/+//3//P/8//v/
+//8/////////////P/6//n/9//5//r//P////z//P/8//r/+v/6//r/+/8BAAMABAAF
AAMA///6//j/+f/6//z////+//3//P/7//n/9v/0//b/+v/8//7/AgD///3/+//5//X/
9v/2//n//v/9//z//f/+//3//f/9/wAAAgAGAAUABAADAAIAAAABAAIABAAFAAUABAAD
AAEA/v/6//b/9//1//X/9//z//L/8f/w/+7/7f/s/+3/7//w//D/8v/v/+7/7//y//b/
+f/6//n/+P/4//j/+P/1//b/9f/0//j/+f/6//z/+v/4//f/9//8//3//v////z/+v/5
//n/+P/4//n/+P/8//7///8AAPv/+f/4//j/+//7//v/+/8AAP3/+v/2//X/9f/8/wUA
CwAOABIAFQAXABgAGAAUABEADgAEAPX/5P/a/9T/zf+8/6n/n/+j/6r/sP+1/73/xv/I
/8j/yP/N/9P/0//V/9n/3f/i/+X/6f/t//H/9v/4//n/+v/7//z/+v/6//v/+//+////
AAABAP7//f/6//n/+f/8//////8AAAAA//8BAP///v/9//3///8CAAQABAAAAP7//f/+
/wAAAQABAAEA///9//z/+v/4//n/+v/8////AQACAAMA///9//v/+v/8//z//P/8////
///9//z/+f/6//n/+f/7//3//v/+//r/+f/4//j/+P/4//f/9v/3//f/+f/7//n/9//2
//T/9//4//f/+P/2//X/8v/x//D/8f/y//L/8v/y//H/8v/w/+//7v/s/+3/7f/u/+3/
7P/s/+z/7P/s/+3/7f/s/+r/6//q/+n/5//m/+T/5P/o/+v/7f/t/+v/7P/t/+3/8P/x
//H/8v/z//T/9f/2//X/9f/0//T/+v/7//z//f/8//r/+f/5//j/+f/6//r//P/9//3/
/P/5//n/+f/5//z//f/+//7//P/6//n/+P/5//r/+v/6//r/+v/6//v//v////////8A
AAAAAQACAAAA///+//3//f8AAP3//P/7//v//P/8//v/+//7//v//v/9//7////9//r/
+f/5//z//v/+//7//v/8//r/+v/4//j/9//3//r/+//8//v/+P/2//X/9f/4//n/+v/7
//z//P/8//v/+f/4//f/9v/4//r/+//8//j/9//3//j/+v/5//j/9//5//j/+P/3//P/
8v/y//P/8//2//n/+v/1//T/8//z//b/9//3//f/9//1//L/8v/y//L/8//1//f/9//3
//f/9f/y//D/8v/1//b/9//6//r/+f/4//f/8//0//T/9//6//n/+P/5//X/8//y//H/
8v/0//f/9//3//X/9v/3//f/9f/z//P/9//7//v//P/6//r/+v/6//r/+//8//7/AQAB
AAAA///9//r/9v/y//P/8f/x//P/7//s/+n/5v/m/+f/6P/r/+v/6v/o/+j/5f/k/+X/
6P/r/+//8f/x/+//7v/t/+z/6v/s/+z/7P/t/+3/7f/u/+z/7P/t/+//8v/z//T/9f/y
//D/7//v//H/8v/0//T/9P/0//P/8v/u/+3/7f/u//L/8//0//X/8P/t/+r/6v/r/+//
9v/7//v//v8AAAEAAwAGAAwAFAAXABYAEAADAOr/0v++/7X/tv+p/5H/g/+C/4j/j/+X
/6b/sP+y/7T/v//H/8n/yf/L/83/0v/Z/93/4v/l/+n/6v/r/+z/7f/u/+z/7P/t/+3/
7//x//P/9f/w/+//7P/r/+7/8v/2//f/9P/y/+//7//u/+7/7v/v//L/9P/1//T/7//u
/+7/8P/z//X/9v/3//X/8//y//D/7v/v//D/8v/1//X/9P/z//H/7//t/+z/7//w//H/
8v/z//P/8f/w/+v/7P/r/+v/7f/v//D/8P/t/+v/6f/o/+z/7v/v//D/7P/p/+j/5//q
/+v/7f/u/+//8P/v//D/6v/n/+L/3//k/+f/6v/s/+r/6P/l/+T/4f/h/+H/4P/j/+P/
5P/j/9//3v/d/9z/3//h/+L/4v/d/93/2//Z/9n/2v/a/9z/4P/h/+H/3//d/9z/2//Z
/+D/4//l/+j/5v/m/+b/5v/k/+X/5f/m/+v/7f/v//H/7//s/+r/6f/r/+3/7//w/+z/
6//p/+b/6P/p/+r/6//v/+//7//u/+r/6P/n/+b/5//o/+j/6P/n/+j/6f/r/+r/6//r
/+v/7P/s/+3/7v/r/+v/6//r/+z/8P/u/+7/7f/t/+7/7v/t/+3/7f/t/+7/7f/u/+//
6//o/+f/5//p/+z/7f/u/+3/6v/n/+b/6f/q/+r/6//q/+n/6P/l/+j/6P/p/+v/7f/t
/+3/7f/t/+z/6//p/+j/6P/o/+j/6//s/+z/7P/n/+X/5P/k/+r/6//s/+3/6//o/+b/
4//e/w==
         </WaveFormData>
      </LeadData>
      <LeadData>
         <LeadByteCountTotal>10000</LeadByteCountTotal>
         <LeadTimeOffset>0</LeadTimeOffset>
         <LeadSampleCountTotal>5000</LeadSampleCountTotal>
         <LeadAmplitudeUnitsPerBit>4.88</LeadAmplitudeUnitsPerBit>
         <LeadAmplitudeUnits>��V</LeadAmplitudeUnits>
         <LeadHighLimit>2147483647</LeadHighLimit>
         <LeadLowLimit>268435456</LeadLowLimit>
         <LeadID>V2</LeadID>
         <LeadOffsetFirstSample>0</LeadOffsetFirstSample>
         <FirstSampleBaseline>0</FirstSampleBaseline>
         <LeadSampleSize>2</LeadSampleSize>
         <LeadOff>FALSE</LeadOff>
         <BaselineSway>FALSE</BaselineSway>
         <ExcessiveACNoise>FALSE</ExcessiveACNoise>
         <MuscleNoise>FALSE</MuscleNoise>
         <LeadDataCRC32>2156128741</LeadDataCRC32>
         <WaveFormData>
EgATABUAFQAUABMAEgARAA4ADQALAAkACAAIAAkACAAEAAQABQAFAAYABgAGAAUAAwAA
AP////8AAAEAAQAAAAIAAQAAAP///f/9//3//v8AAAAA///+//3/+v/5//j/+v/6//v/
+//5//n/+v/6//j/+P/4//j/+//7//v/+//5//n/+P/4//b/9v/3//f/+f/5//j/+P/2
//T/9//9/wMACwAXACYAOABPAGgAewCMAJ0AqACoAJYAagAsAPH/t/+B/1H/H//x/tP+
zP7G/rb+pf6l/sH+5/4M/yz/Rv9e/3r/lP+t/77/zP/Z/+D/5v/s/+7/8P/0//b/+f/6
//v//v///wAAAQADAAQABAACAAMAAwAEAAUABQAFAAUABQAFAAUABQAEAAQABQAGAAYA
BwAHAAcABQAGAAYABwAHAAoACwALAAsADAAPAA8ADgAPABEAEQARABEAEQARABAAEAAQ
AA8AEwATABQAFAATABMAFQATABMAFAAUABYAFwAZABoAGgAYABkAGQAaABsAHAAdAB0A
HgAfACAAIAAiACIAJAAlACgAKAAoACgAKAAnACYAJgAnACcAJwAnACcAJgAlACQAJgAk
ACQAJAAjACMAIwAjAB4AHgAeAB4AHAAbABsAGwAXABYAEwASABEADwAPAA8AEQARABAA
EAAQABAAEAAPABEAEgASABIAEQAQAA4ADgAOAA0ADQANAA0ADQALAAsACwAJAAgACAAH
AAYABQAEAAEA///+//3//P/7//n/+P/6//r/+v/5//n/+f/5//n/+v/7//v//P/6//n/
+f/6//v//P/8//z//v/9//3//f/7//z//P/9//////////7/////////AAD+//7//v/+
//7///8AAP///f/8//v/+//+//////////3//P/6//n/+//7//v/+//8//3/+//8//r/
+v/5//n/+//7//n/9//5//f/9//3//f/9//2//X/9//3//f/9P/w/+//7v/u//T/9P/z
//P/8//y//L/8v/v/+7/7v/t/+z/7f/u/+z/7f/s/+z/7P/t/+7/7//w/+7/7f/t/+3/
6f/p/+v/6//q/+r/6f/o/+r/6f/m/+b/6P/p/+r/6v/o/+n/6f/p/+j/5//o/+f/6P/n
/+f/5f/l/+X/5f/l/+f/5//p/+n/5v/l/+X/6P/o/+j/6P/o/+r/6P/o/+j/6P/p/+v/
8P/y//L/8v/y//L/8v/y//P/9f/1//X/9f/1//T/8//x/+3/6//q/+r/6P/m/+b/5//l
/+b/5v/m/+f/5f/i/+H/4//k/+X/5f/i/+L/4f/g/+H/4f/h/+H/4P/g/+D/3//g/+D/
3v/e/9//4P/h/+P/4P/f/97/3v/g/97/3v/e/9z/3f/d/93/3v/f/+D/4P/g/+D/4P/h
/9//3//f/97/3v/e/97/4f/l/+v/8f/5/wQAGAA1AFQAbQB+AJMApACmAJIAYgAiAN//
m/9b/y//B//Z/rP+ov6a/o7+f/57/pP+w/70/hj/Mv9M/2j/gv+b/7L/xP/P/9b/2f/e
/9//4P/i/+T/5//o/+r/7v/w//L/8f/z//T/9P/2//f/9//4//n/+f/5//n/+v/7//z/
/f/+//7///8AAP/////+//3//v8AAAEAAwACAAQABAADAAUABgAJAAkACQAJAAoACQAL
AAsACwALAA0ADgAPAA8ADgANAA0ADAAOAA8AEgARABEAEgASABQAFQAXABgAGAAbAB0A
HgAgACAAIAAgAB8AIQAjACUAJgAoACgAKgArACsAKgApACgALAAtAC4AMAAvAC8ALwAv
ADAAMAAwADAAMgAwADAAMAAtAC0ALQAtACwALAAsACwAKwApACgAJwAlACQAIQAgACIA
IQAiACMAIgAhAB8AHgAeAB4AHgAdABwAHAAbABoAFwAWABQAFAAWABUAFQAVABIAEQAO
AA0ADQALAAoACgAIAAYABAACAAEA///+//3//f/9//z//P/6//r/+v/5//v/+//7//v/
+f/5//j/+P/6//n/+f/6//n/+v/6//r/+P/3//f/9//6//z//f////z/+//6//j/+f/5
//n/+v/8//z//P/8//r/+f/4//X/+P/4//j/+f/5//n/+P/3//b/9v/1//X/9f/1//X/
9f/1//X/8v/y//T/9P/z//P/8v/x/+7/6//t/+3/7//x/+//7//u/+3/7f/t/+3/6v/r
/+v/6//s/+3/7P/q/+n/6//q/+r/6v/o/+j/6f/p/+f/5//n/+T/5v/m/+f/6P/m/+b/
5v/m/+j/5//n/+f/4//j/+X/5f/k/+T/4//i/+T/5f/k/+b/5f/l/+X/5P/i/+P/4//j
/+P/4//l/+X/4v/h/+H/3//g/+H/4v/j/+L/4f/i/+H/4P/f/9//4v/i/+L/4v/i/+D/
3v/e/97/4P/h/+P/5P/k/+b/5v/m/+b/6P/o/+j/6P/q/+v/7P/t/+z/6//q/+n/7P/t
/+3/7f/t/+v/6f/o/+b/5P/i/+L/4v/h/+H/4P/h/+H/4P/e/93/3f/e/9//3v/c/9v/
2f/a/9n/2f/Z/9v/3P/c/9z/2v/Y/9f/1P/V/9b/1//Y/9f/1//X/9f/2v/a/9j/2P/Y
/9j/2f/Z/9f/1//X/9f/2P/Y/9j/2P/X/9f/1//X/9j/2P/Y/9j/2//b/9//4//t//r/
DAAnAEQAWwBsAIMAmACgAJYAdAA8APn/t/91/0H/Ff/h/rf+ov6Y/or+ff55/ov+tf7q
/hD/KP8+/17/ev+T/6j/uv/F/8j/zP/S/9T/1v/Z/9z/4P/i/+L/5P/k/+T/5f/n/+j/
6P/o/+n/6f/q/+n/6f/p/+n/6v/r/+z/7f/u/+7/7//w/+7/7//v/+//8v/0//X/9//1
//b/9f/z//T/9v/6//v/+v/7//3//f/7//v/+//7//z//v8AAAEAAAD//////v8AAAEA
BAADAAMABAAEAAYABAAFAAUABAAHAAkACgAMAAwADAAMAAsADgAPABAAEAASABIAFAAV
ABQAFAAUABQAFgAXABgAGgAZABkAGQAZABwAHAAcABwAGgAYABgAGAAZABkAGQAZABcA
GAAZABoAFwAVABQAEwASABIAEAAQAA8ADQANAA0ACwALAAoACgALAAwADQANAAwADAAL
AAoACQAIAAYABgAGAAUABQAFAAMAAwABAAEAAAD/////AAD8//r/+P/2//f/9f/0//P/
8f/x//D/8P/u/+7/7v/t/+//8f/z//X/8v/x/+//7v/w/+//7//w//D/8P/v/+7/7v/t
/+3/7f/t/+7/7v/v/+//7//v/+7/7//v/+//8P/u/+7/7v/u/+z/6//q/+f/6f/q/+v/
7f/r/+v/6v/p/+v/7P/s/+3/7P/r/+r/6f/o/+f/4//i/+X/5v/m/+f/5v/l/+L/3//g
/9//4P/h/+L/4//j/+P/4v/h/+D/3P/b/9v/2//c/9//3v/c/9v/3P/c/93/3v/d/9z/
3P/b/9n/2f/Z/9b/1v/W/9f/2P/Y/9j/2P/Y/9r/2f/Z/9n/1f/V/9f/1//W/9b/1f/U
/9f/1//V/9b/1P/V/9b/1v/U/9X/1f/V/9X/1f/X/9f/1P/T/9P/0f/S/9P/1P/V/9L/
0f/S/9H/0v/R/9H/1P/U/9T/1P/U/9T/0v/S/9L/1v/V/9P/0P/O/9D/0P/Q/9D/0v/U
/9b/2P/a/9r/2v/a/9j/2f/a/9v/3//f/9//3//f/9//3v/d/93/2//Z/9j/1//U/9H/
0P/T/9P/1P/U/9b/1f/T/9D/zP/L/8v/y//M/8z/zf/N/8v/yf/I/8f/yf/K/8r/yv/K
/8r/y//K/8f/xv/F/8T/xv/H/8j/yf/I/8j/xv/G/8b/xv/H/8f/x//H/8f/x//E/8T/
xP/E/8b/x//I/8n/xv/G/8b/xv/F/8f/y//V/93/6v/6/xMALABBAFgAbQCEAJAAjABu
ADoA/f+9/3//R/8Z/+X+t/6e/pT+hv53/nH+gf6n/tL+9v4U/y7/SP9k/4H/lP+i/63/
tv+6/8D/wv/E/8T/xv/J/8r/y//O/8//0P/R/9P/1P/U/9L/0//T/9T/1//X/9f/1//X
/9f/1//X/9b/1v/X/9j/2v/b/9v/2//Z/9r/2v/b/97/4v/k/+X/5//q/+//8f/z//X/
+P/5//z///8CAAUAAwAEAAUABQAKAAsADQAOAA0ADQAPAA0ADwAQABAAEgAUABcAGQAa
ABgAGQAZABoAHAAeACAAIQAiACMAJAAkACgAKAAqACsALAAsACwALAArACsAKwAsAC4A
LwAwADEAMAAwADAAMAAwAC4ALgAuAC8ALwAvAC8AKgAqACoAKgArACsALAAtACkAKAAl
ACQAJQAjACMAIwAlACUAJAAkACIAIgAiACEAIwAkACQAJAAhACAAHgAeABwAGwAbABsA
HQAdABsAGwAZABcAFgAWABUAFAATABIAEQAPAA4ADQALAAsACgAKAAwADAAMAAsACQAH
AAUAAwAGAAcABwAIAAoACQAJAAoACgAKAAkACAAKAAkACQAJAAcACAAIAAkACQAJAAkA
CAAHAAcABwAIAAYABgAGAAYABwAHAAcABQAEAAIAAAD//wIAAwADAAMAAgACAAEAAQAA
AP///v/9//7////9//7//P/8//v/+//8//3//P/7//n/9//3//f/9//3//b/9f/3//f/
9//0//L/8f/w//D/9P/0//P/8//0//L/8f/w//D/8P/x//H/8f/x//H/7v/v/+7/7v/u
/+3/7v/v//D/7v/t/+3/7f/s/+3/8P/x//L/8v/x//D/7v/t/+r/6v/s/+3/7v/u/+7/
7//v/+//7f/t/+//7//w/+//7//t/+3/7f/t/+3/7//v//H/8f/y//H/8f/0//L/8v/y
//L/9P/0//b/+P/8//n/+f/8//7///8AAAEAAgAEAAQABQAGAAkACwALAAsACQAJAAkA
CAAJAAcABQADAAUABgAFAAQAAwADAAIAAgACAAIAAQD///7//f/9//7//f/9//z//P/+
//7//v////3//f/+//7/////////AAD+//7//v/+//z//f/9//3///8AAAAA/v/+//7/
/v///wEAAQABAAEAAwACAAIAAgACAAMAAwADAAQABAAFAAYABgAFAAkADwAZACUAOgBY
AHUAiACZAK4AwQDQAM4AsgB+AEoAFQDb/6X/b/83/w3//f72/uL+zv7F/tX++f4f/zz/
Vv9w/4j/ov+6/83/3v/u//f//P8AAAYACAAKAA4AEAATABQAFAAWABYAFgAXABkAGgAa
ABwAHQAdAB4AHwAfAB8AHwAhACEAIQAhAB8AHgAeAB4AHwAhACIAIwAlACYAJgAnACUA
KAApACkAKQAqAC0ALQArACsALAArACwALQAuAC8ALQAuAC8ALwAxADEAMgAyADUANQA3
ADUAMwA0ADQANgA4ADsAPQA+ADsAOwA6ADoAPAA+AEAAQQBEAEUARgBGAEcARgBHAEcA
SABIAEgASABJAEkASQBKAEkASQBJAEkASABIAEgASABGAEQARABEAEMAQwBDAEMAQgBC
AEIAQgBEAEMAQwBDAEEAQAA9ADwAOQA3ADcANwA5ADkAOAA4ADoAOgA6ADkAOQA6ADoA
OgA6ADoAOQA6ADgANwA3ADcAOQA5ADcANwA1ADMAMgAyADMAMgAxADAAMgAxADEAMQAu
AC0AKwAqACwALAAsACsALQAtAC0ALQAvAC8ALgAuADAALwAvADAALgAuAC0ALAAuAC0A
LQAtAC8AMAAwADEALwAvAC8ALgAuAC8AMAAyAC8ALgAtACwALQAtAC0AKwAsACwALAAt
ACwALQAtAC0ALAAsACsAKwApACkAKQApACkAKQAmACYAJwAoACgAKQApACkAJwAlACcA
JQAlACUAJQAlACQAIwAhACEAIQAeAB4AHwAgACIAJQAkACIAIQAiACAAHwAeAB4AHgAf
AB8AHgAfACAAHgAdABwAHAAcAB0AHgAfACAAIAAfAB8AHwAcABsAHAAbABsAHAAcABwA
HQAdABsAHAAaABsAHAAcABwAHQAdAB0AGgAZABoAGQAbABsAHAAbABsAGwAbABsAHAAd
ACAAIQAmACYAJAAkACQAJAAkACQAJAAlACYAJwAoACkAKAAmACQAIQAfAB0AHAAcABwA
GgAaABsAGwAcABwAHAAZABcAFAATABQAFgAYABkAGAAYABcAFgATABMAEwATABQAFAAU
ABMAEAAQAA4ADgAOAA4ADgAPABEAEQARABIAEAAOAA4ADgAOAA8ADwAPAA8ADwAPAA4A
DQAMAAsACwAMAA0ADgAOABIAEgAQAA8AFQAfACcAMQBCAFoAdQCKAJsArgDFAM4AygC0
AIIASAAVAOH/qf9z/zv/D////vz+8P7Y/sn+1f73/hn/NP9O/2j/fv+W/7D/x//Y/+b/
7f/y//n/AAADAAYABgAIAAsADAANABAAEQASABEAEwAUABQAEgATABMAFAAVABUAFQAV
ABMAEwATABMAEwASABIAEgATABUAFgAXABYAFgAVABUAEwAWABcAFwAWABYAGAAXABYA
FwAZABkAGgAbABwAHQAcABwAHAAbABsAGwAcABwAGwAbAB0AGwAbABwAHAAeAB8AIQAi
ACIAIQAhACAAIAAjACQAJQAlACYAJwAoACgAKQAoACkAKQAsACwALAAsACsAKwArACwA
LQAtAC0ALQAsACwALAAsACoAKAAoACgAKQApACkAKQAkACIAIAAeAB8AHwAgACEAIQAg
AB0AHAAZABcAFwAXABgAGQAZABoAGQAYABcAFQAVABYAFgAWABYAFgAVABYAFgAVABUA
FQAXABcAFQAVABMAEQAQABAAEQAQAA8ADgAOAA0ADQANAAsACwAKAAoADAAMAAwACwAJ
AAkACQAJAAsACwAKAAoACgAJAAkACgAJAAoACgAKAAsACwAMAA0ACgAKAAkACQAKAAsA
DAAMAAsACwALAAwACgAKAAoACgAKAAsADAALAAsACgAJAAkACAAJAAkACQAIAAgABwAH
AAYABQAEAAMABgAHAAUABgAFAAQAAgABAAMAAwABAP//AQD//////////////v/9//3/
/f/9//r/+f/5//n/+v/8//z/+//7//z/+v/5//j/9//2//b/9f/2//f/+P/2//f/9v/2
//b/9//4//n/+v/4//f/9//3//L/8f/y//H/8v/0//X/9v/2//X/8v/y//D/8f/y//L/
8P/x//H/8f/u/+3/7v/t/+3/7f/u/+3/7f/t/+3/7f/t/+3/7//v//D/8//1//T/8//y
//H/8P/z//T/9f/3//n/+f/5//n/+//6//n/9//z//H/8P/w/+z/6v/q/+v/7f/u/+7/
7v/t/+v/6P/n/+X/5v/n/+f/5v/m/+X/5P/j/+P/4//j/+T/5P/k/+P/4f/g/93/3P/f
/+D/4f/j/+H/4f/h/+L/4P/e/97/3v/g/+H/4f/h/+D/3//e/9z/3f/e/9//4f/h/+H/
4f/g/97/3v/e/9//4//n/+3/8f/6/wYAGwA6AFkAbgB/AJYAqgCsAJYAZAAjAOP/of9l
/zf/Bf/V/rT+pP6a/ov+ff5//p/+zv78/hz/Nv9O/2z/i/+g/7T/w//K/9L/2P/a/9z/
3P/e/+H/4v/k/+j/6v/s/+z/7f/t/+z/7v/v/+//8P/z//P/8//z//H/8f/x//H/8//0
//b/+P/3//f/9v/1//b/+P/5//v//f8AAAEAAQAAAAAAAgABAAIAAwAFAAUABwAHAAcA
BwAJAAoACwALAAsACwAMAAwACwALAA0ACwANAA4ADgAQABAAEQARABAAEQATABQAFgAX
ABgAGQAZABcAFwAXABYAHAAeACIAJQAlACQAIwAiACUAJQAlACYAKQApACkAKQAoACYA
JAAiACQAJAAmACgAJAAjACIAIQAfACAAIQAiACAAHwAfAB8AHAAaABYAFAAWABUAFgAX
ABkAGQAYABgAFgAWABYAFQATABQAFAAUABUAFAASABIAEgARABEAEQAQAA8ADAALAAcA
BQAEAAQABQAEAAMAAgD///3//P/7//3//f/8//z/+v/6//r/+f/5//n/+f/5//n/+f/4
//j/+P/3//f/+P/6//z//f/+//z/+//7//v/+f/6//r/+//7//v/+//6//v/+//7//z/
/P/8//z//P/7//v/+//5//f/9v/1//X/9//5//r/+//5//j/9v/1//f/9//3//f/9//3
//T/9P/0//T/8//z//X/9f/z//H/8P/t/+z/6//t/+//8P/x//D/7//u/+r/6P/n/+b/
5v/s/+z/6//r/+j/5v/l/+T/5f/m/+j/6f/n/+f/5//k/+P/4v/i/+L/4//k/+X/5v/m
/+X/5f/l/+P/4//l/+X/5P/k/+P/4v/i/+H/3v/e/97/3//g/+D/4P/h/+H/4f/h/+H/
4//j/+L/4f/h/9//3//f/9//3//d/93/3//f/+D/3//f/+L/4//k/+X/5v/m/+b/5P/k
/+X/5v/n/+j/6f/q/+v/7f/t/+3/7f/t/+3/7P/r/+n/5//l/+T/5P/i/+D/4P/h/+P/
5P/k/+T/4v/f/9v/2f/b/9z/3f/d/9z/3P/b/9r/2f/Z/9n/2f/a/9r/2v/Z/9j/2P/W
/9b/1v/W/9b/1//X/9f/1//Y/9b/1P/U/9T/1v/X/9f/1//X/9f/1//W/9f/2P/Z/9v/
2v/Z/9j/1v/W/9b/2P/b/93/3//p//P/AAAUADMATgBjAHQAiwCeAKIAkABiACgA6f+n
/2v/Pf8L/9n+tf6i/pj+iP57/n/+nf7N/vz+Hv82/0z/Zv+A/5n/rP+8/8X/yv/O/9T/
1v/Y/9j/2v/d/97/4f/k/+X/5v/o/+v/7f/u/+7/7//v//D/7//v/+//7//v/+//7//v
/+7/7v/v//D/8v/z//P/8//0//b/9//5//v//v///////v/+/wAA//8CAAMABQAFAAMA
AwADAAMABgAIAAoACwAMAAsACwAKAAsACwANAAsADgAQABEAFAASABMAEwASABQAFwAZ
ABwAGwAcAB0AHQAcAB0AHgAeACMAJAAnACkAKgAqACoAKgAtAC0ALQAuADEAMQAxADEA
MAAwADAAMAAzADIAMwA0ADEAMQAxADEAMAAwADAAMAAuAC0ALQAtAC0ALAApACgAKgAp
ACoAKwApACkAKAAoACoAKgAqACkAKQAqACoAKgAnACYAJAAkACUAJQAmACcAJgAlACIA
IQAgAB8AHwAgAB4AHAAaABgAFwAVABQAEwAWABcAFwAYABgAGAAYABcAFwAXABcAFwAX
ABcAFgAWABQAEwATABQAFgAYABkAGgAYABcAFwAXABgAGgAbAB0AGwAbABsAGgAbABsA
GwAcABwAHAAcABwAGQAZABkAFwAaABoAGgAbABkAGQAYABcAFAAUABMAEwAWABcAGAAZ
ABcAFwAUABQAFgAWABUAFQAXABcAFQATABEADwAPAA8AEgATABMAEwATABMAEwAQAA8A
DwAPABAAEwASABAADwAQAA4ADQAMAA4ADgAPAA8ADQANAA0ACgAMAAwADQAOAA4ADgAO
AA4ADgANAA0ADQALAAsADQANAAwADAALAAoADAANAAwADgANAA0ADQAMAAoACwALAAsA
CwALAA0ADQAKAAkACQAHAAgACQAKAAsACQAJAAsACwALAAsADAAQABIAEgASABQAEgAS
ABIAEgASABUAFgAXABkAFwAXABcAFwAVABQAEwARABEADwAOAA4ACgAIAAgACQAKAAwA
DQAOAAwACQAFAAMABQAGAAcABwAGAAYABQAEAAMAAwADAAMABAAEAAQAAwACAAIAAAAA
AAAAAAAAAAEAAQABAAEAAgACAAAAAAAAAAIAAwADAAMAAwADAAMAAgAAAAAAAAABAAMA
AwADAAIAAAD+/wAAAwAJAA8AFwAlADoAUgBpAHwAjQCgALUAwAC8AKIAcAA2AAUA0/+f
/2v/M/8J//f+8v7g/sj+uf7J/u/+Ff8w/0r/YP92/47/qP+//9D/4P/p/+7/9v/8//7/
AAAAAAIABQAGAAkADAANAA4ADQAPABAAEAAQABEAEQASABUAFQAVABUAEwATABMAEwAU
ABQAFQAWABgAGQAZABkAFgAWABUAFQAYABwAHgAfABwAHAAeAB0AHQAdAB4AHQAdAB0A
HQAdAB0AHgAfAB8AJAAlACcAKAAoACcAKAAlACcAKAAoACoAKQArACwALAAqACsAKwAs
AC8AMAAxADEAMAAxADIAMgAyADIANAA1ADQANAA0ADQANQA1ADUANgA3ADcANwA3ADUA
NAAzADIAMwAyADMANAAzADMAMwAzAC8ALgAtACwAKgApACkAKQAnACYAIwAiACIAIQAi
ACMAIQAhACAAIAAeAB4AHgAdACAAIgAjACQAIgAgAB0AHAAdAB0AHgAfACAAIQAgACEA
IQAfAB4AHgAeAB4AHgAeABwAGQAXABUAGAAZABkAGgAaABoAGgAZABcAFwAXABcAGQAZ
ABgAGAAaABkAGQAaABsAHAAcABwAGgAZABkAGQAbABwAHAAdAB0AHQAdABwAGQAZABkA
GgAaABoAGgAaABsAGwAbABkAGQAYABcAFwAYABkAGQAZABcAFgAUABMAFQAVABUAFQAT
ABMAEAAQAA4ADgANAA0ADgAPAA4ADQANAAsACwALAAoACwALAAsACwALAAsACAAIAAcA
BgAGAAgACAAHAAcABgAEAAMAAgAEAAQABQAFAAMAAwADAAAAAAAAAAEAAgADAAQABQAG
AAQAAQD///3//P/9/wAAAQD+//7//f/8//7//f/6//r//P/9//7//v/8//3//f/9//z/
+//8//v//P/7//v/+f/6//v//P/9//3///8EAAMAAgABAAAA//8AAAEAAwABAAEAAQAB
AP///v/9//v/+v/5//n/+v/4//b/9v/3//b/9v/1//T/9P/z//H/8f/x//L/8//z//D/
8P/v/+7/7f/t/+3/7f/u/+7/7v/t/+3/7v/t/+7/7f/s/+v/6//r/+v/6//s/+z/6v/q
/+r/6v/r/+v/6//r/+v/6//q/+r/6v/q/+v/6//r/+v/6v/s/+z/7P/r/+v/7//5/wMA
EAAgADsAWABrAH4AkwCmAK4ApACAAEQABQDJ/4n/Vf8j//H+y/6+/rj+qv6T/ov+n/7J
/vL+Fv80/0z/ZP98/5X/rP++/8v/1P/c/+L/5P/m/+n/7P/w//L/8v/0//T/9P/1//f/
+P/4//b/9//3//j/+f/5//n/+f/7//v/+//7//z//P/9//7//v/////////+//7//f/9
//3/AAABAAEA//8AAAMAAwACAAMABQAFAAYABwAIAAkABgAGAAYABQAHAAcACAAIAAsA
CwANAAsACwAMAAwADgAPABEAEgASABEAEQAQABAAEQASABMAEwAVABcAGQAaABkAGAAZ
ABkAGwAcAB0AHgAfAB8AHwAgACAAHwAeAB0AHwAgACEAIgAfABwAGwAaABsAGwAbABsA
GAAYABgAGAAWABUAFQAVABMAEgAPAA4ADQALAAsACwANAA0ADAAMAAoACgAKAAkABwAI
AAgACAAIAAgABwAIAAYABQAFAAUABgAHAAYABwAEAAEA///+//3//P/7//r/+v/5//n/
+f/4//f/9f/0//T/9P/0//P/8//z//P/8//x//H/8P/w//H/8f/y//T/9P/0//P/8v/z
//P/9P/1//X/9v/2//f/9f/1//X/9P/0//X/9v/4//b/9v/2//b/9v/3//j/9//1//T/
8//z//L/8//z//P/9P/0//P/8//w/+//7v/t//D/8f/v//D/7//u/+z/6//s/+3/7P/r
/+z/6//s/+3/6//r/+r/6f/p/+n/6f/m/+X/5f/l/+b/6f/o/+b/5f/l/+T/5P/k/+P/
4v/i/+H/4f/j/+X/5P/h/+D/4P/g/+H/4v/j/+T/4v/h/+H/4f/f/9//4f/h/+D/4P/f
/97/4P/f/9z/3P/e/9//4P/g/97/3//f/9//3v/d/97/3f/d/93/3v/d/9z/2//a/9n/
2f/Z/9v/2//Y/9f/1//a/9j/2P/Y/9j/3v/i/+L/4P/f/97/3f/c/97/4P/i/+X/5f/l
/+X/5f/l/+T/4//h/93/2//a/9r/2P/W/9b/1//X/9j/2P/Y/9n/1//U/9P/0v/S/9L/
0f/R/9L/0v/S/9D/z//O/83/zP/M/8z/y//M/8z/yv/K/8r/yv/K/8v/zf/N/83/zv/M
/8r/yv/K/8j/yf/J/8n/yf/J/8n/yP/K/8r/yv/L/8v/y//L/8r/yv/I/8j/x//H/8n/
0f/d/+b/8P8FACAAOQBOAGMAfACSAJYAggBSAA0Ax/+B/0P/E//n/rf+lv6I/oD+c/5j
/mP+f/6w/uL+BP8g/zz/WP9z/4b/mv+r/7T/vP/C/8T/xv/K/8z/z//Q/8//0v/T/9T/
1v/Z/9v/3P/c/93/3f/e/93/3f/d/93/3//f/9//3//g/+D/4f/i/+L/4//j/+P/5f/m
/+b/5//n/+r/6//r/+v/7P/v/+//7//v//D/7//v/+//7//v/+//8P/x//H/9P/1//f/
+P/4//f/+P/1//P/9P/0//b/+v/9////AAD9//3//P/8//7/AAACAAMAAgADAAQABAAG
AAYACAAJAAwADAAMAAwADAALAAoACgANAA0ADQANABAAEAAQABAADgAMAAwADAANAA0A
DQANAAgACAAIAAgACAAHAAcABwAFAAQAAQAAAP3/+//7//v//f/9//z//P/6//r/+v/5
//n/+v/6//r/+f/4//b/9v/0//P/8//z//P/8//x//H/7v/r/+n/6P/p/+j/5//m/+X/
4//i/+H/3//f/97/3v/g/+D/4P/f/97/3f/c/9v/2f/Z/9j/2P/a/9n/2f/a/9v/3P/c
/9z/3v/d/93/3f/c/9z/2//b/9v/2//b/9r/2//b/9v/3P/a/9r/2v/a/9v/2//b/9n/
1//W/9X/1f/Y/9n/2f/Z/9X/1P/S/9H/0f/R/9H/0f/R/9H/zv/O/8//0P/Q/9H/0f/R
/8//zf/N/8v/y//L/8r/y//L/8v/zf/N/83/yv/K/8n/yP/I/8v/yv/I/8f/xv/E/8P/
wv/A/w==
         </WaveFormData>
      </LeadData>
      <LeadData>
         <LeadByteCountTotal>10000</LeadByteCountTotal>
         <LeadTimeOffset>0</LeadTimeOffset>
         <LeadSampleCountTotal>5000</LeadSampleCountTotal>
         <LeadAmplitudeUnitsPerBit>4.88</LeadAmplitudeUnitsPerBit>
         <LeadAmplitudeUnits>��V</LeadAmplitudeUnits>
         <LeadHighLimit>2147483647</LeadHighLimit>
         <LeadLowLimit>268435456</LeadLowLimit>
         <LeadID>V3</LeadID>
         <LeadOffsetFirstSample>0</LeadOffsetFirstSample>
         <FirstSampleBaseline>0</FirstSampleBaseline>
         <LeadSampleSize>2</LeadSampleSize>
         <LeadOff>FALSE</LeadOff>
         <BaselineSway>FALSE</BaselineSway>
         <ExcessiveACNoise>FALSE</ExcessiveACNoise>
         <MuscleNoise>FALSE</MuscleNoise>
         <LeadDataCRC32>185429966</LeadDataCRC32>
         <WaveFormData>
EAASABMAFAAUABMAEgASABIAEgAQABAAEAAQABAADwAMAAsACgAJAAkACgAKAAoABgAE
AAIAAgAEAAUABQAEAAUABAADAAIA/////////////////v/+//v/+f/5//j/+v/7//v/
+//5//n/+f/5//r/+f/5//r//P/8//3//f/7//v/+f/5//n/+f/7//v/+v/6//j/+P/4
//b/+P/8/wAABwATACYAOABQAGsAgwCYAK4AxADTANcAzACzAJMAcwBTADMADgDh/8H/
sP+X/2D/H//2/vv+G/85/0//aP9+/5T/qf+8/8z/2//m/+v/8v/3//j/+f/7//z//f/+
//7///8AAAAAAwAEAAUABQADAAMABQAFAAkACQAHAAcABQAFAAcABwAIAAgACAAJAAwA
DAAMAAwADAALAAoACQALAA0ADgAOAA4ADwAPABAAEgATABMAFAAUABYAFgAWABQAEwAT
ABMAFAAWABcAGAAYABgAGQAZABkAGQAbABwAHQAeAB8AIQAgACEAIQAgACMAIwAkACQA
KAAoACgAKQApACkAKwAtAC8AMAAxADIAMgAyADEAMgAzADMAMwAzADEAMAAwAC8AMQAy
ADMANAA0ADMAMQAvAC0ALAAsACsALAAsACoAKQAoACYAIwAiACEAIQAhACMAIgAiACIA
HwAdAB0AHgAeAB8AIAAhACMAIQAfAB0AHAAbABsAHAAcABwAGwAZABkAGgAXABYAFgAW
ABUAEwARABEAEQAPAA0ADAALAAoABwAJAAkACQAIAAoACgAIAAoACgAKAAsACwAJAAkA
CAAHAAkADAAMAAwADgAOAA4ADwANAAwADAANAA4ADgAPAA8ADwAQABAAEAAPAA8ADwAP
AA8AEAAPAA8ADgAPAA4ADgAQABAAEAAQAA0ADQAMAAoADAANAA4ADgAQABAADQANAAsA
CwALAAsADQANAAwACwALAAoACgAJAAcACAAIAAcACQAIAAgABgAFAAMAAgABAAMABAAF
AAYACAAHAAUABAADAAIAAQABAAIAAQABAAEAAQABAAEAAQABAAIABAAGAAUAAwABAAAA
AAABAAEAAQABAAAAAAD+/wAAAAABAAEAAgACAAIAAAAAAAIAAgAAAP7//v//////AQAB
AAAAAAD+/////v/8////AAD+/////v/+//7///8BAAAAAAD//wAAAAAAAAEAAwAEAAUA
CAAKAAoACgAKAAkACgALAAsADgAPAA8ADwASABIAEgAQAA0ACwAJAAcABwAFAAUABQAF
AAUABgAGAAgABAACAAAAAAAAAAEAAQD///3/+//5//v/+//8//3//P/7//r/+P/4//f/
9f/1//P/8v/y//H/7f/r/+n/5//n/+b/5f/l/+P/4v/h/+H/4//j/+P/4f/h/+H/4f/j
/+D/4P/f/9z/3P/e/97/4P/i/+b/5//t//j/DAAmAEMAXQByAIgAoACxALcAsACfAIUA
ZwBJADMAGgD1/83/tP+j/3r/Pf8A/+n+Bf8t/0X/Vv9q/4D/k/+o/7r/yf/S/9X/1//b
/9v/2//b/9z/3f/e/+D/4f/i/+L/4v/i/+L/4f/j/+P/5f/l/+f/5//l/+X/5v/n/+r/
6//q/+r/6v/r/+v/6v/p/+j/6v/r/+z/7f/u/+//7//u/+7/7//v//D/8v/z//P/9P/0
//b/9v/2//f/9//4//n/+P/4//f/9v/3//j/+v/7//z/+//8//z//v/+//7///8AAAMA
BQAGAAYABQAFAAQABwAIAAkACwANAA0ADwARAA8ADgANAAwAEAASABMAFgAVABUAFQAV
ABYAFgAXABcAFwAYABkAGgAaABkAFwAVABYAFgAXABcAFgAWABQAEwASABAADQAMAA4A
DwAQABMAEwASABEADQAPAA8AEAAQAA0ADAALAAsACwAJAAcABgAHAAcACAAIAAcABQAC
AAEAAgD///7//v/9//v/+P/1//f/9//1//P/8//z//P/8f/v/+//7//u/+//8P/v//L/
8f/w//D/7//x//H/8P/v/+3/8P/w//D/7v/u/+7/7//y//L/8//1//P/8v/y//H/8//0
//T/9P/1//X/9f/1//P/8v/v/+3/8P/z//T/9v/1//T/8//y//P/8//y//D/8P/x//L/
8v/w//D/7f/t/+//7//v/+//7f/t/+z/6//t/+z/7P/r/+n/6v/q/+n/6f/o/+j/5v/n
/+f/6P/p/+n/6P/n/+b/5//n/+b/5v/m/+b/5v/n/+X/4//i/+H/4v/j/+T/5f/i/+L/
4//k/+T/4//i/+L/4v/j/+P/4//j/+L/4v/g/+H/4v/k/+X/5f/k/+P/4P/g/+L/4v/g
/+L/4v/j/+P/4f/h/+D/4P/j/+X/5f/k/+P/4v/e/93/3v/e/97/3//g/+D/4f/h/9//
3v/d/93/3//g/+P/4//k/+T/5P/k/+T/5f/m/+f/6P/o/+r/7P/u/+7/7v/u/+3/7v/w
//H/8v/w//D/7//u/+3/6//p/+n/6P/n/+b/5v/n/+j/5f/k/+P/5P/l/+f/5P/i/+D/
3v/f/97/3f/d/93/3f/d/93/2v/a/9n/1//Y/9j/2f/b/9r/2f/Y/9f/2P/Z/9n/2f/Z
/9r/2v/a/9n/2f/Z/9n/2P/Z/9r/2//c/9v/2//a/9r/2v/a/9r/3P/c/97/4f/n//L/
BgAeADcATwBkAHoAkACjALEAtACpAI8AcQBTADkAHAD3/83/sv+f/3r/Rf8O//H+Bf8v
/0v/WP9q/4D/l/+q/7z/y//Q/9P/1f/Z/9n/2f/a/9z/3v/g/9//3//f/97/4f/i/+P/
4//j/+P/5f/l/+X/5f/j/+P/5f/l/+f/5//o/+j/6P/p/+r/6v/q/+r/7P/t/+7/7//v
/+//7v/s/+3/7//w//L/9P/1//X/9v/1//b/9f/0//T/9f/3//n/+P/4//f/9v/3//j/
+v/7//v/+//9//7//f/8//v/+//+/wEAAwAEAAQAAwADAAIABgAGAAYABwAHAAcACQAL
AAwADAAMAAwADwAQABAAEgARABEAEQARABIAEgATABMAEQASABMAFAAUABMAEQAPABEA
EgAUABUAFQAUABEADwAPAA4ADAAMAAsACwALAA0ACwAKAAkABQAIAAkACwAMAAkACAAH
AAcACQAHAAUABAABAAEAAgACAAIAAQD////////9//3//v/8//n/9f/x//L/8//y//H/
8P/v/+7/6//t/+3/7f/s/+//8P/v//L/7//u/+7/7f/v/+//7v/t/+v/7v/u/+7/7P/s
/+z/7f/u/+7/7//x//D/8P/x//H/7//w//D/8P/x//H/8f/x/+7/7v/s/+v/7P/v//D/
8v/v/+7/7f/s/+3/7//w//D/7v/v//D/8P/t/+z/6P/n/+r/6//s/+3/6v/p/+f/5f/m
/+b/5//n/+f/6P/o/+f/5f/k/+T/4v/k/+P/4//j/+P/4v/h/+D/4v/j/+P/5P/i/+L/
4v/j/+H/3//e/93/3//f/9//3//c/9z/3f/e/9//3//f/+D/3//f/97/3f/f/97/3v/c
/97/3v/f/9//3//e/93/2v/b/97/3//e/97/3v/f/9//3v/d/9v/2v/d/9//3//e/93/
3P/Y/9f/2v/a/9r/2//c/9z/3f/d/9//3v/d/93/4f/g/93/2f/W/9n/2v/b/9z/3v/g
/+L/5P/k/+T/5P/k/+L/5P/m/+j/6f/q/+v/6//r/+z/7P/s/+z/7P/r/+r/5//l/+P/
4//l/+X/5f/m/+b/5v/i/+D/3f/c/9v/2//e/97/3v/e/9z/2v/Y/9f/1//X/9f/1//X
/9j/2P/X/9b/1P/T/9P/1f/V/9X/1f/V/9X/1P/T/9P/1P/U/9T/1f/V/9X/1f/R/9H/
0f/R/9T/1f/X/9j/1P/U/9T/1P/S/9T/1v/d/+X/8P8AABYAKwBBAFgAbgCGAJ0AqQCu
AKUAjQBtAE8ANQAWAPH/y/+u/5n/dv9D/xL/+f4J/yv/Q/9W/2z/fP+P/6T/tP+//8b/
zf/R/9X/1f/V/9P/1P/V/9b/2P/Z/9r/2v/Z/9r/2//b/9n/2f/b/9v/3//f/93/3f/d
/93/3//f/97/3v/e/9//4v/i/+L/4v/h/+H/4f/h/+T/5//p/+r/5//n/+b/5v/m/+f/
5//o/+n/7P/t/+7/6//r/+z/7f/v//D/8P/w/+7/7v/v/+//7//v//H/8v/0//T/9P/1
//T/9f/1//T/9//3//j/+P/6//r/+v/7//3//f///wEAAgACAAIAAgACAAIAAQACAAQA
BQAGAAcABwAGAAYABQAFAAYABwAIAAgABwAFAAMAAgACAAMAAwAFAAYABQAFAAQAAgD/
//7//f/9//3///8AAAAAAAD9//3//f/+//7/AAAAAAAAAQAAAP3/+v/4//f/9//4//j/
+v/5//f/9//2//P/8v/y//D/7//t/+v/7f/t/+v/6f/n/+f/5//l/+f/5//n/+b/4//i
/9//4P/j/+T/5v/n/+X/5f/k/+P/4//m/+b/5v/m/+b/5v/n/+X/5P/k/+X/6P/o/+n/
6f/o/+j/5//m/+f/5//n/+f/6P/o/+b/5f/k/+X/5P/k/+b/5v/m/+b/5//n/+b/5P/i
/+P/5P/k/+b/5v/j/+P/4f/h/+H/4f/j/+P/4v/h/9//3v/e/93/2//c/9z/2//d/9z/
3P/a/9j/1//X/9f/2v/a/9r/2v/a/9n/1//W/9j/2P/Y/9n/2f/X/9b/1f/V/9X/1f/V
/9b/1v/X/9j/1//V/9P/0v/U/9X/1f/V/9f/1v/W/9T/0v/S/9P/0//U/9T/1P/S/9T/
1v/W/9T/0v/S/9P/0//V/9X/1P/U/9T/1f/U/9L/0//U/9L/0//U/9T/1P/V/9X/1P/U
/9P/1P/U/9T/1f/Z/9j/1//Z/9z/3v/e/97/3v/c/9z/3v/g/+L/4//k/+X/4//j/+T/
5P/k/+L/4v/h/+H/4f/g/9//3f/d/93/3f/c/9z/3P/Y/9j/1v/W/9b/1f/V/9T/0//V
/9X/1f/V/9P/0//T/9P/1P/U/9X/1f/V/9X/1P/U/9T/0//S/9H/0//T/9P/0v/R/9H/
0v/S/9T/1f/V/9X/1//V/9X/1f/V/9f/1//Y/9v/2v/b/9z/5P/m/+j/7v/3/wUAGgA0
AFAAZQB5AI4ApgC8AM0AzwDEAK0AkQB1AFcAMQAIAOX/0f++/5f/YP8z/yj/Pf9X/2n/
ef+M/5z/rv/B/9D/3v/p/+7/8f/0//n/+v/7//3//v///wAA/////////v///wAAAQAB
AAMAAwAFAAUABwAHAAUABQAHAAcACQAJAAcABgAFAAUABwAIAAkACgANAA0ADQANAA0A
DwAQABAAEQARABAAEAARABEAEAAQABEAFAAVABYAFAATABMAEwAUABYAFwAYABoAGgAb
ABsAGwAZABkAGAAcAB4AIAAjACEAIQAgAB4AIAAhACMAJAAoACgAKAApACoAKQAqACsA
LAAsACwALAAtAC4ALgAwAC8ALwAvAC8AMAAwADEAMQAuAC4ALgAuADAALwAtACsAKwAs
AC4ALwAwADAALgAtAC0ALAAqACoAKAAnACYAJwAoACgAKAAlACcAJwAoACgAKAAoACgA
KQArACkAJwAmACUAJQAmACYAKAAnACUAJQAjAB8AHQAcAB0AHQAcABsAHAAdABwAGwAY
ABcAFgATABQAFQAWABYAGAAYABYAGAAYABgAGQAZABsAGwAaABkAGAAaABkAGAAaABoA
GgAbABsAGgAaABsAGgAaABsAGwAdAB4AHgAeABoAGQAYABcAFwAYABcAFwAZABsAGwAc
ABoAGgAaABoAGwAbABoAGAAXABcAFwAWABQAFAARABEAEgATABQAFQATABMAEgARABMA
EgASABEAEAAQAA8ADQAPAA4ADgAMAA4ADQANAA0ADAAMAAwADAAOAA0ACwAKAAoACgAK
AAsADQALAAoACQAHAAcABwAHAAgACAAJAAoADAALAAoACgAHAAcABgAFAAYABgAHAAYA
CAAIAAkACQAIAAgACAAGAAgACgAKAAgABwAGAAYABQAGAAcABwAIAAcACQAJAAgACwAM
AAoACwASABIAEAAQABAAEAAPABAAEQARABMAFQAWABcAFwAWABUAEgASABEAEAAPAA8A
DQANAA0ACwALAAwADAAKAAYABAACAAMABAAGAAcABgAFAAQAAwAAAP///////wEAAQAB
AAAA/v/9//v/+//6//r/+//7//3//f/9//3//f/8//v/+//6//r/+v/7//v/+//7//n/
9//3//f/+f/6//z//f/8//7//v/+//z//v8GAA8AGwAsAEQAYAB3AIkAoAC6AMwA2QDd
ANAAtQCXAHkAWQAxAAQA3//H/7j/k/9U/x//FP8r/0P/V/9p/3z/jv+g/7P/xP/S/93/
4v/n/+3/8//1//f/9//4//n/+v/8//3//v/+////AAABAAEA/////wEAAQADAAMAAQAB
AAEAAQADAAMAAwACAAEAAQADAAQABQAGAAUABQAFAAUABgAHAAcABgAHAAcABgAGAAYA
BwAHAAgACQAMAA0ADgAMAAsACwALAAsADAAMAAwADgAOAA8ADwAQAA8AEAAQABIAEgAS
ABMAEgATABMAEgAVABUAFgAWABgAGAAYABkAGQAZABsAHQAeAB4AHgAeAB0AHgAeACAA
IQAhACEAIQAjACIAIgAhACAAIAAgACAAIgAhAB8AHQAZABgAGAAXABkAGgAZABkAGQAY
ABYAFgAUABMAEgATABQAFAAUABEADwAPABAAEAAQABAAEAARABIAEQAQABAAEQARABIA
EgAUABMAEQARAA4ACwAKAAoADAALAAkABwAIAAkACAAHAAYABQAEAAEAAgADAAQABAAE
AAQAAgAEAAQABAAFAAUABQAFAAQAAwABAAQABAAEAAUABgAHAAkACAAGAAUABQAIAAgA
CQAJAAkACgAKAAoABwAHAAcABwAHAAgABwAHAAYABwAGAAYABgAGAAYABgAHAAcABgAE
AAMAAwADAAIAAwAEAAIAAwABAAEAAQABAP/////+//3////+//7//f/7//z//P/7//v/
+v/6//j/+v/5//n/+f/6//r/+v/6//r/+f/3//b/9P/0//T/9f/2//X/9f/1//X/9f/1
//X/9f/2//j/+v/4//f/9v/2//P/8//y//H/8//0//b/9v/1//T/9P/z//L/8v/y//D/
8v/0//T/8v/x//D/8P/v//L/8//z//T/8v/z//L/8P/z//T/8v/z//j//P/8//r/+P/4
//j/+P/4//r//P/9/wAAAQABAAEABAAEAAQAAgAAAP///v/9//n/9//3//f/+f/5//r/
+v/6//b/9P/y//L/8v/z//P/8v/x//D/7//s/+v/6//r/+3/7f/t/+z/6f/n/+T/4//k
/+b/6f/r/+r/6f/o/+f/5//m/+X/5f/n/+j/6f/r/+j/5//m/+P/5v/n/+j/6//p/+r/
6v/o/+T/5P/m/+b/6v/u//H/9f/8/wgAHAA3AFMAagB+AJYArwC/AMQAvQCnAIkAawBP
ADYAFwDv/8z/tf+c/23/Mv8F/wP/I/9F/1z/bv+A/5X/qv+8/83/2P/d/+D/5f/m/+f/
5f/m/+f/6P/p/+v/7f/u/+3/7v/v/+//7//v//H/8f/z//P/8f/x/+//7//x//H/8//0
//X/9//3//b/9f/0//f/9//3//f/+//9//7//v/7//v/+v/6//z//f/9//7//v8AAAAA
AAABAAEAAgADAAMABAAEAAQAAgACAAMAAwAFAAUABwAIAAYABgAGAAcACAALAA0ADgAN
AA0ADgAOAA8ADgANAA0AEQATABcAGwAbABoAGQAYABsAHAAcAB4AHwAfAB8AHwAeABwA
GwAZABwAHgAgACIAIQAfABwAGQAaABoAGwAbABwAHAAaABkAFgAUABEAEAASABMAFAAX
ABgAGAAYABUAEwATABQAFAASABIAEgATABMAEQAPAA4ADwAPABAAEAAPAA0ACgAJAAgA
BQAEAAQABAADAAEA///9//3/+//5//r/+//8//v/+f/5//n/+P/4//j/9v/4//b/9v/3
//f/9f/1//T/8//1//r//P/+//v/+v/5//n/+f/4//j/+f/6//r/+//7//n/+v/6//r/
+v/7//z//f/8//z/+v/5//j/+f/4//j/+//8//3//v/8//v/+f/2//f/+f/7//z/+v/6
//f/9//3//f/9//3//X/9f/0//P/8v/w/+//7f/w//L/8//z//H/8P/w/+7/7P/r/+v/
6//t/+7/7//w/+7/7f/r/+r/7f/u/+//8f/w/+3/6//p/+n/6f/p/+n/6f/q/+z/7v/s
/+v/6v/q/+r/6//r/+v/6//q/+r/6P/m/+b/5//n/+j/6P/o/+b/6P/q/+r/6P/q/+r/
6//r/+r/6f/n/+b/5//p/+n/6P/o/+j/5f/l/+b/5v/m/+f/6//s/+7/7//v/+z/6//s
/+//8P/x//L/8//0//X/9f/2//f/9//3//j/+P/4//b/9P/z//L/8f/x/+//7//v//H/
8f/y//L/7//q/+f/5P/l/+b/6P/p/+b/5f/k/+P/5P/j/+P/4//j/+P/4//i/+D/3//d
/93/3f/e/+D/4f/h/+H/4f/h/9//3v/d/93/3v/e/97/3//f/9//3//d/97/3//g/+P/
4v/i/+H/3v/c/9z/3v/i/+L/4v/p//H//v8SACoARQBbAHAAhgCcAK8AswCuAJ8AgwBj
AEcALwASAOv/xf+s/5P/Zv8x/wb/Af8j/0f/Xf9u/3z/jP+f/7L/wv/P/9b/2f/b/9//
3//f/93/3v/f/+D/4v/j/+T/5P/n/+j/6f/p/+n/6f/r/+v/6//r/+n/6f/p/+n/6//r
/+r/6v/q/+v/7v/u/+7/7v/x//H/8f/x//H/8//0//T/8f/x//D/8P/z//X/9v/4//X/
9v/1//T/9f/3//r//f/8//z/+//6//r/+v/7//v//v///wIABAADAAIAAQABAAIABQAH
AAgABwAHAAgACAAIAAgACAAJAA4ADwASABUAFQAUABMAEgAVABYAFgAYABkAGQAZABkA
FwAWABYAFQAYABoAHAAeAB4AHQAbABkAGAAYABkAGQAaABoAGAAXABcAFgAUABQAFAAV
ABYAGQAZABgAFwATABUAFQAWABYAFAAUABQAFQATABEADwAOAA4ADwARABIADwANAAoA
CQAJAAcABwAIAAYABQADAAEA//////3/+//+////AAD///////////7//v/+//z//v/8
//z//f/9//3//f/8//v//P8AAAEAAgABAAAA/////wAAAAABAAMAAgACAAMAAwADAAQA
BAAEAAUABQAFAAUABAAEAAIAAQADAAUABQAGAAUABAADAAIAAQABAAAA/v8BAAMABQAG
AAUABAAAAP////////////8BAAEAAAD///3//P/8//v//f/+//7//f////7//v/8//z/
+//7//v/+v/6//r/+v/6//n/9//2//j/+P/4//n/+f/3//b/9f/3//f/9//3//b/9v/3
//j/9v/1//T/9P/0//X/9f/1//f/9v/2//T/9f/2//j/+f/5//j/9//0//T/9v/2//T/
9v/2//f/9//1//X/9P/0//P/9f/1//T/9v/2//P/8//1//b/9//5//z//v/9//3//P/8
//z//P/8//7/AAACAAMABAAFAAUABQAGAAYABgAEAAIAAQAAAP//+//5//n/+f/6//v/
/f/+//3/+P/1//L/9P/0//X/9f/0//P/8v/x//L/8f/x//H/8//z//P/8v/x/+//7P/r
/+z/7P/t/+3/7//v/+//7//t/+z/6//r/+7/7v/u/+//7f/t/+3/6//t/+3/7f/v/+//
8P/w/+7/7P/s/+z/7v/y//b///8PACQAPABSAGUAeQCOAKYAvADHAMcAugCfAIEAZwBJ
ACUA+v/T/73/qv+B/0L/Df8I/yP/P/9R/2P/dv+E/5b/qf+6/8j/1f/c/+H/5//t/+//
8f/v//D/8f/y//T/9f/2//b/9//4//n/+f/3//f/+f/5//z//f/8//3/+//7//3//f/8
//z//P/9/wAAAAAAAAAA/v/9//z/+/8AAAMABQAGAAMAAwACAAIABAAFAAUABgAEAAYA
BgAGAAUABQAGAAcACgAMAA0ADgAOAA4ADwAPAA8ADwARABIAFAAUABQAFQAUABUAFQAU
ABcAFwAYABgAGgAaABoAGwAbABsAHQAfACAAIAAgACAAIQAiACIAJAAlACUAJQAlACQA
IgAhAB8AIQAiACMAJAAkACMAIQAfAB4AHgAfAB8AHgAeABwAGwAaABgAFQAUABUAFQAV
ABcAFgAWABYAEwARABEAEgASABUAFgAXABkAGAAVABIAEAAQABEAEwAUABYAFQATABMA
EgAPAA4ADgAPAA8ADgANAAwACwAIAAUABgAHAAgABwAHAAcABwAGAAYABgAEAAYABgAG
AAcABwAHAAcABgAFAAcACgAKAAoACQAIAAcABwAIAAgACQALAAoACgALAAsACgAKAAkA
CAAJAAkACQAJAAkACgAJAAkACAAJAAgACAAIAAgACAAIAAUABQAEAAIAAgADAAQABAAE
AAQAAQABAAAA///+//3//v/////////9//z//P/7//v//P/8//v/+//6//r/+P/4//f/
9//3//j/+P/4//j/9v/1//P/8v/0//T/9P/1//X/8//y//H/8//z//P/8//0//T/9f/2
//P/8f/v/+7/7//x//L/8//x//D/8P/u/+7/7v/v/+//8v/y//L/8P/u//D/8P/u/+7/
7v/v/+//8f/x//D/8P/x//P/8//y//T/9v/6//n/+P/3//b/9//4//n/+f/6//v/+//7
//r/+v/6//j/+f/5//n/+f/3//X/9f/1//T/8//z//L/9P/w/+7/7P/u/+7/7//v/+z/
6//q/+n/5v/l/+X/5f/l/+X/5f/k/+f/5//m/+f/5f/k/+T/4//j/+P/4//j/+P/4v/h
/+H/4v/i/+L/4//l/+X/5f/j/+H/4f/h/+P/4//k/+T/4v/k/+T/5P/i/+L/5P/r//f/
BAAWADAASwBhAHQAjgCmALsAxQDCALEAlwB1AFMANQAUAOv/yf+0/6P/dP8x//j+6/4F
/yf/Qf9W/2r/fP+N/6D/tP/D/8z/0//a/9//4P/h/+P/5P/l/+b/5P/l/+b/5v/n/+j/
6f/p/+n/6f/r/+v/7f/t/+v/6//s/+3/8P/x//D/8P/w//H/8v/y//L/8v/y//H/8P/v
//H/8//0//T/9f/1//T/9P/0//X/9f/2//f/+v/7//z/+v/5//n/+f/5//r/+v/6//v/
/P/+/////////wEAAgAEAAQABAAFAAQABQAFAAQABQAFAAYABgAJAAoACwANAAwACwAM
AA0ADwAQABEAEgARABIAEgAUABMAEwATABMAFgAWABcAFwAUABQAFAAUABYAFQATABEA
EAAQABEAEQAQABAADgANAA4ADAAJAAgABQAFAAUABwAIAAgACAAFAAMAAwAEAAQAAgAC
AAIAAwAEAAMAAgACAP////8AAAAAAgABAP/////9//n/9//2//b/9f/z//H/8v/z//L/
8f/w/+//7v/r/+3/7f/t/+z/6v/q/+j/6v/q/+r/6//r/+3/7f/s/+v/6f/s/+z/7P/u
/+7/7v/v/+//7v/u/+//7v/u/+//7//v//D/8P/w/+//7//v/+//8f/y//H/8f/w//H/
8P/w/+7/7v/u/+7/7//v/+7/7P/r/+v/6//q/+v/7P/q/+v/6P/n/+b/5f/m/+f/5//n
/+n/6P/o/+f/5v/m/+X/4//j/+L/4v/g/+L/4f/h/+H/4P/g/+D/4P/i/+H/3//e/93/
3P/b/9v/3v/d/93/3f/b/9v/2//b/9r/2v/b/9z/3v/d/9z/3P/b/9v/2v/Z/9v/2v/a
/9j/1v/W/9f/1//a/9r/2v/Y/9j/2v/a/9j/1v/W/9f/1//a/9v/2//c/9v/2//Z/9b/
1//Y/9b/1//W/9b/1v/X/9n/2P/Y/9f/3//i/+H/4P/f/97/3f/c/+D/4v/k/+X/5P/l
/+X/5f/o/+j/6P/m/+T/4//i/+H/3//d/93/3f/f/9//4P/g/97/2v/Y/9b/1P/U/9X/
1f/V/9X/1f/V/9P/0f/Q/8//zf/N/83/zP/O/83/y//L/8r/yv/L/8v/y//L/8v/y//L
/8r/yf/J/8j/yP/I/8n/y//L/8v/yf/J/8n/yf/L/8v/zP/M/8r/yv/I/8b/xv/G/8j/
z//X/9z/6P/8/xMAKwBCAFgAdACPAKEAqgClAI0AbQBLAC8AFgD5/9P/sP+Z/4T/Wf8c
/+X+1/77/iH/Ov9M/2L/df+I/5b/p/+0/7v/vv/D/8T/xf/H/8j/yf/K/8n/yf/J/8j/
yv/M/87/z//P/8//0f/R/9H/0f/P/8//z//P/9H/0f/S/9L/0v/T/9b/1v/W/9b/1//X
/9f/1//X/9n/2v/a/9v/2//a/9r/2//b/9r/2v/a/9z/3P/c/9n/2f/a/9v/3v/g/+H/
4v/g/+D/4f/h/+L/4f/i/+L/5P/m/+j/6//o/+n/6f/o/+v/6//s/+z/7P/s/+z/7f/t
/+3/7//x//T/9P/0//T/9P/0//P/9P/2//f/+P/5//v/+v/6//n/9//4//n/+v/8//v/
+f/3//b/9v/3//f/+P/4//b/9f/2//T/8f/w/+3/7f/t/+//8P/w//D/7f/r/+v/7P/s
/+z/7P/s/+3/6//p/+f/5v/l/+X/5v/m/+b/5f/j/+P/4f/d/9v/2v/b/9v/2v/Z/9f/
1//V/9P/0f/R/9H/z//P/8//z//O/8z/zP/K/8z/yv/K/8v/y//L/8v/yv/J/8n/zP/M
/8z/zv/O/87/z//N/8z/zP/N/8z/zP/N/83/zf/O/87/zv/N/83/zf/N/83/zv/N/83/
yv/L/8r/yv/M/8z/zP/M/8n/yf/I/8b/xP/F/8b/xv/G/8b/w//D/8X/xf/F/8X/xf/F
/8T/w//B/8D/wP+//7//wP/A/7//wf/A/8D/vv+8/7v/u/+7/7z/vP+8/7z/uv+5/7f/
tv+0/w==
         </WaveFormData>
      </LeadData>
      <LeadData>
         <LeadByteCountTotal>10000</LeadByteCountTotal>
         <LeadTimeOffset>0</LeadTimeOffset>
         <LeadSampleCountTotal>5000</LeadSampleCountTotal>
         <LeadAmplitudeUnitsPerBit>4.88</LeadAmplitudeUnitsPerBit>
         <LeadAmplitudeUnits>��V</LeadAmplitudeUnits>
         <LeadHighLimit>2147483647</LeadHighLimit>
         <LeadLowLimit>268435456</LeadLowLimit>
         <LeadID>V4</LeadID>
         <LeadOffsetFirstSample>0</LeadOffsetFirstSample>
         <FirstSampleBaseline>0</FirstSampleBaseline>
         <LeadSampleSize>2</LeadSampleSize>
         <LeadOff>FALSE</LeadOff>
         <BaselineSway>FALSE</BaselineSway>
         <ExcessiveACNoise>FALSE</ExcessiveACNoise>
         <MuscleNoise>FALSE</MuscleNoise>
         <LeadDataCRC32>1171470361</LeadDataCRC32>
         <WaveFormData>
8P/y//P/9P/y//P/8//z//P/9P/0//P/9v/1//b/9P/y//D/7//v//L/8v/0//H/8P/s
/+v/6//t/+7/7v/s/+3/7P/r/+n/5v/m/+X/5f/o/+j/5//m/+T/4f/g/+D/4P/h/+L/
4v/j/+P/4v/i/+P/4v/h/+H/5f/m/+b/5v/k/+L/4v/h/+H/4v/k/+X/5//n/+b/5f/i
/9//3//i/+X/6f/1/wIADgAgADYATgBkAH0AnQC+AN8A/wATARMBCgH3AOMAywCrAI4A
fgBiACUA1P+P/3H/eP+E/47/mf+j/67/uf/E/8v/1P/Z/9//4//m/+b/5P/m/+b/5f/l
/+P/4//k/+X/5//o/+n/6v/q/+r/6v/r/+3/7f/t/+3/6//q/+r/6v/q/+v/7P/s/+3/
7v/v//D/7f/t/+z/6//v//D/8P/v//D/8P/v/+//7//w//H/8//1//X/9f/0//P/8v/y
//P/9P/1//b/9//3//f/9//3//b/9//5//n/+//8//3//v/8//v//P/8/wAAAAAAAAAA
AQACAAIAAgABAAUABgAGAAkACwAMAA4ADQAMAAwADQAPABEAEQARABEAEQAQABAAEQAS
ABQAFgAYABcAFwAVABQAFAATABMAFgAWABYAFgATABIAEAAPAA0ADgAPAA8AEgASABIA
EQAPAA4ADAALAA4AEAARABIADwAOAAwADAAJAAkACwAJAAkACAAHAAYAAwACAAAAAAAD
AAMA//////z//P/5//f/9f/1//X/9P/1//b/9v/3//b/9f/0//P/9v/3//j/+f/4//f/
9//2//b/9//3//f/+P/5//r/+//4//f/9//2//n/+//8//3/+//7//3/+//5//r/+//7
//z//P/8//3//P/7//n/+P/8//7/AAABAP3//P/7//n/+//7//z//P////7//P/9//v/
+f/4//n//P/8//v/+v/5//n/9//3//f/9//3//b/9v/1//b/9//0//P/8f/w//P/9v/0
//X/9f/1//T/8//x//H/8f/x//P/8v/y//D/7v/u/+//7//y//L/8v/y//D/7v/u/+7/
7v/u/+7/7v/u/+7/7v/t/+3/7f/t/+7/7//w//H/8v/x//D/7//u/+z/7f/t/+3/7v/u
/+//7//s/+3/7P/q/+v/7f/u//H/7//u/+3/6v/s/+z/7P/t/+3/7//w//H/8P/w//L/
9P/1//b/9//4//b/9v/3//f/+v/6//v/+//8////AQACAP///f/5//f/9f/1//X/9v/2
//b/9f/2//X/9P/w/+//8f/x//L/8v/t/+v/6f/n/+f/6P/q/+v/6P/o/+f/5f/m/+b/
4//i/+P/5P/m/+j/5v/l/+P/4P/j/+P/4//j/+D/4f/h/+D/4f/i/+H/4v/i/+P/5f/o
/+f/5f/j/+D/4f/i/+P/5f/m/+f/4//l/+7//P8QACYAQABUAGkAgQCeALkA0wDrAPUA
9ADrAN8AyQCtAIgAaABOACMA5v+p/4H/fv+O/5b/m/+h/6r/tf/E/9H/3P/h/+P/4//k
/+L/3v/g/+D/3//f/+H/4f/i/+P/4//i/+H/4P/j/+T/5f/n/+j/5//m/+X/5v/m/+f/
6P/o/+n/6v/q/+n/6P/n/+b/6f/r/+z/7f/t/+z/6v/n/+n/6v/q/+v/6f/q/+v/7f/r
/+v/6//q/+3/7v/w//P/8P/v/+7/7f/u/+//8P/x//D/8f/z//P/9P/0//T/9P/2//f/
+v/8//v/+v/5//j/+v/8//3//v/9/wEAAgACAAIAAQD///7/AgAEAAcACwAMAA0ADAAL
AA4ADwAPABAADwAQABIAFAASABEAEQAPABAAEgATABUAFQAUABMAEgATABIAEAAPABIA
FAAWABcAFQAUABMAEQARABIAEgATABAAEAAPAA4ADwAOAAwADAALAAsADQALAAgABgAE
AAIAAgACAAEAAgAAAP//+v/5//r/+v/3//X/9//3//f/9v/1//T/8v/x//L/8//0//X/
9P/z//L/8f/z//P/9P/0//T/9f/1//X/9P/z//L/8f/z//X/+P/6//f/9//2//X/9//3
//n/9//3//j/+f/5//j/9v/0//P/9f/3//j/+v/4//j/+P/3//j/+P/4//f/9//3//j/
+P/4//b/8//z//X/9f/2//n/+P/2//P/8P/y//P/8v/z//P/8//z//L/8f/v/+//7//u
/+//7//w/+//8P/s/+v/7v/v/+//7//v/+//7//v/+3/7P/s/+r/6//s/+7/7//t/+z/
6//q/+v/6v/r/+z/7P/s/+z/7P/r/+r/6f/n/+n/6//t//D/7v/s/+r/6P/p/+r/6//s
/+z/7f/t/+3/7P/q/+n/5//o/+v/7P/s/+n/6f/o/+n/6v/q/+r/6P/q/+r/6v/r/+n/
6f/o/+f/6P/q/+z/7P/s/+z/7P/s/+z/7//w//H/8v/w//H/8v/0//T/9P/z//P/9v/3
//r//P/8//v/+//5//v/+P/3//b/8//z//P/8v/2//P/8v/u//D/8f/y//T/8f/u/+z/
6v/r/+n/6P/o/+f/5//o/+j/5f/k/+T/4f/i/+T/5v/p/+b/5P/j/+H/4v/k/+X/5v/j
/+P/5f/m/+T/5P/k/+L/4//j/+T/5v/l/+X/5P/j/+P/4//j/+P/5//m/+X/5f/n//D/
AAASACYAOgBMAF8AdQCMAKkAywDhAOkA5gDdAM0AtwCZAHYAVgA8ABUA4v+t/4f/gv+U
/6D/of+l/7D/vf/K/9f/4v/j/+P/5P/m/+X/4v/l/+b/5v/n/+b/5f/l/+X/5v/m/+b/
5v/o/+j/6P/p/+j/5//m/+X/5v/m/+f/6P/q/+v/7P/s/+r/6v/q/+r/7f/v//D/8f/v
/+7/7P/p/+r/7P/t/+//7//w//H/8//w/+//7v/s/+//8P/y//X/8//x/+//7f/v//H/
8//1//X/9f/2//X/9f/0//P/8v/z//X/+f/8//v/+v/5//j/+v/8//3//v/+/wEAAQAA
AAEAAQAAAAAABQAGAAgACwAKAAsACgAJAAwADQANAA4ADQAOABAAEgAQAA8ADwANAA8A
EgAUABcAFQAUABMAEgASABIAEQARABAAEAAQAA8ADwAOAA0ACwAMAA4ADwARAA4ADgAN
AAwADQAMAAoACgAHAAcACQAHAAcABgAFAAQABAAEAAMABAADAAEA+//5//v//P/6//n/
9v/1//T/8v/y//L/8f/x//P/9f/3//n/9v/1//T/8//1//X/9v/2//X/9f/0//P/8f/x
//H/8f/y//P/9f/2//X/9f/0//P/9P/1//j/9//1//b/9//3//b/9P/y//H/8//1//b/
+P/3//b/9f/z//T/9v/4//n/+P/3//f/9v/3//T/8P/v//D/8f/z//f/9v/0//H/7v/v
//H/8f/z//P/8//z//L/8f/v/+//7//u/+//7//w//D/8P/r/+n/7f/v//D/8f/w/+//
7v/t/+v/6v/q/+j/6f/q/+z/7f/r/+r/6f/o/+r/6v/s/+7/6//q/+n/6P/q/+r/6v/p
/+v/6//r/+z/6f/o/+f/5v/p/+r/6//s/+r/6//r/+v/6v/o/+f/5f/o/+v/7P/s/+r/
6f/n/+f/6v/q/+r/6P/q/+r/6v/r/+r/6//r/+v/7v/u/+z/6P/k/+X/5v/n/+j/7P/u
//D/8v/w//D/8P/w//L/8//0//b/9//4//j/+f/3//f/+f/6//v/+//8//v/+v/2//T/
8v/0//X/9v/2//r/9//2//L/8P/v/+7/7v/x//D/8P/w/+z/6f/n/+b/5v/n/+n/6v/r
/+r/6v/n/+X/5P/j/+P/5v/m/+f/5//k/+T/4//i/+P/4//l/+b/5v/m/+b/5P/j/+H/
4P/g/+X/5//o/+n/5//l/+P/4f/h/+T/5f/r/+//+P8EABIAIAAyAEgAXQBzAIwApwDB
ANcA2wDSAMUAtQCjAIkAaABKADAACwDa/63/j/+K/5j/ov+r/7P/uP+//8r/0//Y/93/
4//l/+j/6P/m/+X/5P/i/+H/4//j/+T/5f/m/+b/5v/m/+X/5P/j/+P/5v/n/+j/6f/n
/+b/5v/m/+b/5//o/+j/6f/q/+v/7P/p/+n/6P/n/+v/7v/w//H/7//u/+z/6//r/+z/
7f/v//D/8f/y//L/7//u/+7/7//y//P/9P/1//T/8//y//H/8v/z//X/9f/3//j/+f/6
//b/9f/2//b/+f/6//v//P/7//z//P/8////AwAEAAQABwAHAAYABgAFAAQABAAFAAgA
CwAMAA0ADQANAAwADAANAA4AEAASABIAEQARAA8ADQAOAA4ADwATABQAFQAWABQAEgAP
AA0ADQAOAA8ADwASABIAEgARABAAEAAPAA8AEQASABIAEgAQAA4ACwAKAAcABwAJAAcA
CAAIAAgACAADAAIAAAAAAAMAAwD//////P/8//n/9//3//f/9//2//f/+P/4//n/9f/z
//H/7//x//P/9f/3//X/9f/2//b/9v/3//f/9//5//n/+f/5//j/9//3//b/+f/7//z/
/f/6//n/+v/3//f/+P/5//n/+//6//n/+f/2//X/8//y//T/9v/4//n/+P/4//j/9//1
//X/9v/2//n/+P/2//f/9P/z//P/9f/3//j/+P/4//b/9f/y//H/8P/x//L/8v/z//H/
8f/x/+3/7f/s/+z/8P/y/+//7//t/+3/7P/r/+3/7f/t/+3/7//u/+7/7P/q/+r/6//r
/+7/7v/u/+7/7P/q/+r/6v/s/+z/7P/s/+3/7v/v/+//7P/r/+r/6v/r/+z/7f/u/+z/
7P/s/+z/7P/t/+3/7f/u/+7/7//v/+z/7f/s/+r/6//t/+7/8f/x//D/7//s/+7/7v/u
/+//7//x//L/8//0//D/8P/0//b/+P/4//j/+P/4//j/+f/6//7///8AAAAA////////
AQAAAAAA/////wAAAQD//////f/8//z//P/8//7/+//6//b/9f/1//X/9f/0//H/7//w
//H/8f/y/+//7f/s/+z/7//v/+//8P/v/+7/7v/u/+z/7P/r/+v/7P/s/+3/7f/r/+n/
6P/p/+z/7P/s/+z/7P/s/+v/6//q/+z/7f/t/+7/7v/u/+7/7f/p/+j/6f/x//v/DAAg
ADQARABWAGYAewCXALQAzQDdAOEA1wDGALEAlwB5AFkARAAwAAwA2/+y/5//of+o/6r/
sP+1/73/xP/L/9T/2//i/+X/5//r/+7/7v/s/+7/7v/t/+3/6v/p/+n/6f/o/+j/6P/o
/+r/6v/q/+v/7f/t/+3/7f/u/+7/7//w/+7/7f/s/+r/6//s/+3/7v/u/+//7//v//H/
8v/y//H/8P/w/+//7//t/+7/7//x//T/9f/2//b/9P/y//H/8f/z//P/8//z//T/9f/2
//f/9v/1//X/8//2//j/+v/8//j/9//4//j/+//8//3//v8AAAIAAwAEAAMABQAEAAIA
BAAFAAUABgAHAAYABgAHAAcACQAJAAkACgALAAsADAALAAoACgAKAAsACwAMAAsADQAO
AA4ADwAQABAAEAAQABAAEAAPAA8ADQAMAAsACQALAAwADQANAAwADAALAAsADQAOAA4A
DgAPAA4ADAAMAAoACQAKAAcACAAIAAgACAADAAIAAAAAAAMAAwD///////8AAP7//f/6
//n/+P/2//n/+v/6//v/+f/5//n/+f/7//v/+//7//v/+//8//z/+f/5//j/9//5//v/
/f////7//f/9//z//P/9//3//f//////AQD///3//P/7//n//P/8//z//f///////v/+
//3//v//////AAAAAAAA///8//v/+//6//z/+v/3//f/9//3//j/+//6//r/+f/4//n/
+f/3//f/9v/1//T/8v/y//H/8v/z//P/8//y//L/8v/0//H/8f/y//P/8//z//H/8f/x
//H/8v/y//P/8v/x//D/8P/v//D/8P/w//D/8f/w//H/8v/w/+7/7P/q/+3/7v/v/+//
8f/x//H/8v/y//L/8v/y//L/8v/y//L/7//v/+7/7f/u/+7/7//v/+7/7//u/+z/7//x
//L/9f/6//r/+P/4//j/+P/4//j/+f/5//3//v8AAAEA/v///////v///////f/9//r/
+f/4//j/+f/6//r//P/3//b/8v/x//H/8f/y//L/8v/x//D/7//r/+r/6v/p/+n/6v/q
/+n/6P/o/+X/5P/i/+L/4//k/+X/5//o/+j/5v/l/+T/4//j/+X/5v/m/+j/6P/m/+b/
5P/j/+P/5P/m/+f/6P/o/+v/6v/n/+X/5P/p//P//f8KABwAMgBGAFgAbACHAKUAwgDh
APcA+QDvAOAAywCvAI8AbQBWAEQAIADl/6z/k/+T/5j/nv+m/63/tf+8/8P/zP/T/9j/
2//d/+H/5v/o/+j/6v/q/+n/6f/p/+n/6v/r/+7/7v/u/+7/7P/s/+z/7f/x//H/8f/x
/+//7v/u/+7/7P/t/+7/7v/x//L/8//0//H/8f/w/+//8f/y//L/8f/y//L/8f/x//H/
8v/z//X/+P/5//r/+v/4//b/9f/1//f/9//3//f/+f/5//n/+f/5//n/+v/5//3//v//
/wAA/P/7//z//P8AAAAAAAAAAAEAAgACAAIAAgAFAAUABAAIAAkACQAKAAsACgAKAAsA
CwANAA0ADQAPAA8ADgAOAA4ADgAPABAAEgARABEADwAMAAwACwALAA8AEAARABIAEQAQ
AA4ADQAMAAwADAALAA0ADgAPAA8ADQAMAAoACQALAAwADAAMAA0ADAAKAAoACQAJAAsA
CQAKAAoACgAKAAUABAACAAIABQAFAAEAAQACAAIA///9//v/+//7//r//f/+//7////+
//3//P/7//3//f/9//3/+//7//z//P/6//v/+//7//7///8AAAEA/v/9//3//P/9////
AAABAAEAAQADAAEAAAAAAAAA//8CAAIAAgADAAIAAQD///7///8AAAEAAQACAAIAAgAB
AAAA//////7/AwACAAAAAQD+//3//f////7//v/9//z/+//7//n/+f/5//n/+f/4//j/
9//4//n/9f/1//T/9P/3//r/+P/5//n/+f/4//f/9v/1//T/8//2//b/9//2//T/9P/1
//X/9//4//n/+v/4//b/9v/2//P/8v/x//D/9P/2//j/+f/2//X/9P/0//T/9P/0//T/
9P/0//T/9P/x//H/8P/v//H/8v/0//X/8v/z//L/8P/x//P/9P/3//j/+v/8//r/+f/4
//f/9v/5//r//P/9/wAAAAABAAEAAwAFAAYABgADAAMAAQABAPz/+//6//r//P/+////
AgD+//z/9//1//f/9//4//j/9P/z//L/8f/v/+7/7v/t/+//8P/w/+//7P/q/+X/4v/m
/+j/6//u/+3/7f/s/+r/6v/p/+j/5//o/+v/7f/u/+z/6v/m/+T/5v/n/+n/7P/r/+v/
6//q/+P/5P/l/+f/7P/v/+3/7f/y//r/CAAcADQASABdAHMAjgCnAMEA2QDlAOYA3wDV
AMMAqwCOAGwATgAvAAAAyf+b/4b/kP+e/6X/qf+u/7f/xP/P/9r/4f/l/+X/6P/o/+b/
5P/k/+P/4//k/+X/5//p/+n/6P/n/+b/6P/o/+j/6f/t/+3/7f/t/+z/6v/p/+j/6//t
/+//8P/t/+z/6//q/+z/7f/t/+3/8f/y//L/8f/v/+7/7P/r/+3/7v/v//H/7//v/+//
7v/w//D/8f/z//P/8//z//P/8f/x//H/8f/y//P/9f/1//X/9P/z//L/9P/1//j/+v/6
//r/+v/6//r/+v/5//j//f8DAAYACAAIAAcABQAEAAYABgAHAAkACwANAA0ADQAMAAsA
CQAIAAsADgASABYAEwARABAADQAPABAAEAARABQAFAAUABQAEAAOAAsACQAMAA4AEAAR
ABIAEgASABEADgAOAA0ADQAPABAAEAAQAA0ADAAKAAoACgALAA4ADQAKAAgABgAEAAMA
AgAAAAAAAQABAP3//f/7//r/9v/z//b/9//4//j/9v/2//X/9f/1//X/9f/1//X/9f/1
//X/8v/x//H/8P/0//f/+f/7//j/9//2//X/9f/1//b/9v/2//f/9//3//f/9//5//f/
+P/6//z//f/8//r/+P/3//X/9f/0//T/+P/6//z//f/5//j/9//1//j/+f/7//z//f/6
//b/9f/2//X/9f/3//j/+P/3//b/9P/z//D/7//x//P/9f/2//P/8f/x//H/7//v/+7/
7v/x//T/8v/z//D/7//t/+v/7f/v//H/8//y//D/7//s/+r/6v/r/+v/7f/u/+//8P/u
/+z/7P/s/+7/7v/u/+7/7P/s/+z/6//p/+n/6f/q/+z/7P/s/+z/7P/s/+z/7P/u/+//
7//v/+7/7P/r/+n/6f/r/+v/6v/q/+v/6//t/+3/7P/r/+j/6//u//H/9f/z/+//7P/u
//H/8v/z//T/8//0//b/9//2//b/9//3//j/+//9//7/+v/5//b/9f/z//P/8//0//f/
+P/4//r/9P/y/+3/6//s/+3/7//w/+z/6//q/+n/6f/o/+j/5//n/+j/6P/n/+X/5P/g
/97/4f/i/+T/5v/k/+X/5f/k/+T/4//i/+H/4f/j/+T/5P/i/+L/4P/g/+L/4//l/+j/
5v/l/+T/4v/f/97/4f/l/+b/5f/l/+v/9P8CABQAKgBAAFIAZQB/AJgArQDDANMA0wDK
AMEAsQCZAH0AWgA+AB4A8//C/5f/hf+Q/6L/qv+t/6//tP+9/8j/0//a/+H/4//k/+b/
5f/i/+D/4P/f/9//4f/h/+L/4//m/+b/5v/m/+j/6P/o/+n/6v/p/+j/5//l/+T/5P/k
/+b/5//o/+j/6P/o/+j/6P/q/+v/6//r/+v/7P/s/+v/6P/o/+f/5//q/+z/7v/x/+//
7f/r/+j/6v/s/+//8//y//H/8P/v/+//7//v/+//8//1//j/+f/2//T/8v/w//H/8//3
//r/+//6//n/+P/3//j/+P/4//r///8BAAIAAQABAAAAAAAEAAQABQAHAAkACwALAAsA
CwALAAoACgAOABAAEwAWABMAEQAQAA0ADgAQABEAEwASABIAEgASABMAEgAQAA8AEAAS
ABQAFQAUABQAFAATABQAFAATABMAEgASABEAEAANAAwACgAKAAoACwAOAA0ACgAIAAYA
BAADAAQABAAGAAQAAwD+//3//P/8//n/9//4//n/+v/6//j/+P/3//f/+f/5//n/+f/3
//f/9//3//b/9f/1//T/9//5//r/+//6//n/+P/3//j/+f/7//z//P/9//3//f/9//3/
///9////AAABAAEAAAD+//z/+//+//////8AAP7//v/+//3/+v/6//r/+f/7//3/AAAC
AAEA/v/6//n/+v/5//n/+//8//z/+//6//f/9//1//X/+P/5//r/+v/5//f/9//3//f/
9//2//b/9v/4//X/9f/z//P/8v/x//L/8//0//X/8//y//L/8P/x//L/9P/1//T/9P/0
//T/8v/w//D/8P/x//L/8//0//P/8v/x/+//8P/x//L/9P/z//L/8f/w/+7/7v/u/+7/
7//x//L/8//y//D/7//t/+3/7//v/+7/7v/v/+//8f/0//T/9P/y//j/+v/6//n/9v/0
//T/9P/0//b/+P/7//3//P/8//3//f/9////AAAAAP/////9//3/+P/3//b/9v/4//r/
+//+//j/9v/x/+//8f/x//L/8v/y//H/8P/v/+v/6v/q/+n/6v/s/+3/7f/p/+j/5P/i
/+P/5P/m/+j/6P/p/+n/6P/m/+X/5P/j/+X/5//o/+j/5v/m/+T/5P/j/+P/5P/m/+f/
5//n/+b/5f/i/+H/4//k/+f/7f/7/wwAHAAsAD4AUABmAIUAoQC6ANUA5wDrAN8A0gC/
AKkAiwBpAFIAPAASANf/ov+J/4//mv+i/6j/rf+x/7T/vf/G/83/0v/Z/9//4v/m/+f/
5v/l/+T/4v/h/+L/4//l/+f/5//m/+X/5P/k/+T/5P/l/+j/6f/q/+v/6v/o/+f/5v/o
/+n/6v/q/+r/6v/q/+r/5//n/+b/5f/p/+z/7v/v/+3/7P/q/+n/6f/q/+v/7f/s/+v/
6v/o/+r/6v/r/+3/8P/x//L/8//x//H/8f/x//L/8//1//X/9v/2//b/9v/z//P/9f/2
//r/+v/6//r/+f/6//r/+v/7////AAAAAAEAAQAAAAAAAgACAAMABQAHAAkACQAJAAgA
BwAFAAQABgAIAAsADgAMAAsACwAJAAkACgAKAAsADAAMAAwADAAJAAgABgAFAAYACAAK
AAsACgAKAAoACQAGAAYABQAFAAYACAAJAAoABgAEAAEAAAAAAAEABAADAAUABAADAAIA
///+//z//P//////+//7//f/9v/y/+//8v/z//T/9P/0//T/8//z//L/8f/w/+//8P/x
//L/8//z//P/9P/0//b/9//3//f/9v/1//T/8//0//X/9//4//r/+//7//v/+P/3//j/
9f/3//j/+f/5//r/+v/6//v/+v/5//f/9v/4//r//P/9//n/+P/3//X/9//3//j/+P/6
//j/9f/1//T/8//z//X/9//4//j/+P/2//X/8v/x//T/9f/2//b/9f/z//P/8//x//H/
8P/w//L/9P/x//H/7//v/+7/7f/u/+//8P/x/+//7v/u/+z/7P/s/+3/7f/x//L/8//0
//H/7v/t/+z/7//w//H/8v/x//D/7//t/+v/6//r/+z/7//w//H/8v/x//D/7//u/+7/
7//v/+//8f/w//D/7//x//P/8//y//T/9//6//n/+P/3//b/9f/2//j/+f/6//r/+//7
//n/+//8//z//P/9//z//f/6//n/+P/4//j/+P/3//j/9v/2//P/8//z//P/9P/0//L/
8f/w/+//6//q/+r/6f/n/+j/6P/n/+j/6v/p/+r/6P/m/+X/5P/l/+f/6P/o/+b/5f/k
/+P/4//l/+b/5v/o/+j/5v/m/+T/4//j/+T/5//n/+f/5v/n/+b/5f/j/+L/4f/l/+//
+v8IABoALgBAAFQAbQCJAKgAxwDnAP0ABQH8AO0A2QDBAKUAiAByAFwAKwDm/6f/gf+A
/4z/lv+f/6f/rP+1/77/yf/S/9X/2f/e/+L/4//i/+T/5P/j/+P/4f/h/+L/4//m/+b/
5v/m/+X/5P/j/+P/5//n/+f/5//p/+j/6P/o/+j/6f/q/+r/7P/s/+z/7P/p/+n/6P/n
/+f/6P/o/+f/5//o/+j/6f/n/+j/6f/r/+7/7//w//D/7f/s/+z/7f/t/+3/7f/t/+7/
7//w//H/8f/x//L/8f/z//T/9f/2//T/8//0//T/9v/2//b/9v/4//r/+//8//v//f/8
//r//f///wAAAgACAAIAAwAFAAYABwAGAAUACAAJAAkACgAJAAgACAAIAAkACQAKAAkA
CQAKAAoACwAKAAoACgAKAAsACgAIAAcABgAGAAYABQAHAAgACQAJAAcABgAEAAMAAwAE
AAQABAAFAAQAAgACAP////8BAP//AAAAAAAAAAD8//r/9//2//f/9//z//P/8//0//L/
8f/u/+3/7P/q/+v/7P/s/+3/6v/p/+j/5//o/+n/6v/r/+v/6//s/+z/6//r/+r/6f/q
/+v/7P/t/+v/6//s/+z/7P/t/+3/7f/t/+3/7//t/+3/7v/v/+//8P/w//D/8f/w/+//
7f/s/+3/7v/v/+//7P/s/+z/6//q/+n/6f/o/+z/7P/r/+3/6f/n/+b/5//p/+r/6v/q
/+v/6//p/+n/6P/n/+b/5P/k/+P/5P/l/+P/4//i/+L/5P/m/+P/4//j/+P/4v/h/97/
3f/c/9v/3//g/+L/4v/f/97/3v/d/97/3v/e/97/3//e/9//4P/f/97/3f/c/93/3v/f
/9//3P/b/9r/2v/b/9z/3f/e/97/3v/e/97/3f/d/9z/2//e/97/3//f/93/3f/b/9j/
2f/b/9z/3//f/97/3f/a/9r/2v/a/9v/5f/p/+j/5v/l/+T/4//i/+T/5v/p/+v/7P/s
/+3/7f/r/+3/7v/u/+//7//t/+3/6P/n/+b/5v/p/+r/6v/s/+n/6P/k/+P/4P/f/9//
3v/f/9//3//f/9z/2v/Z/9f/1//Y/9j/1//W/9b/0//S/9L/0v/T/9T/1P/V/9X/1P/S
/9H/0P/P/9H/0//U/9T/0v/S/9D/0P/P/8//0P/S/9X/1f/V/9T/0f/O/8v/y//K/83/
0f/V/9r/5P/w//7/DgAiADkAUwByAJEArQDHANUA1ADLAL8ArwCbAH4AXgBCACcA+P+9
/4X/Zv9u/4D/if+P/5j/of+o/7H/uv/D/8X/yf/M/8z/yv/M/8z/y//L/8r/yf/J/8n/
y//M/83/zv/O/87/zv/P/9H/0f/R/9H/0f/Q/9D/0P/O/8//0P/Q/9H/0v/T/9T/0v/T
/9P/0//T/9T/1P/T/9T/1P/T/9P/0f/S/9P/1f/V/9X/1f/U/9P/0v/S/9P/1f/X/9n/
2//a/9n/2P/X/9f/1//Y/9f/2v/c/97/4P/d/9v/2//a/9//4P/h/+L/4f/i/+L/4v/i
/+X/5f/k/+j/6f/p/+r/6f/o/+j/6f/t/+//7//v//H/8f/w//D/7//w//L/9P/2//X/
9f/z//H/8v/y//P/9v/2//b/9v/3//b/9P/z//L/8v/y//H/9P/0//T/8//x//D/7v/t
/+//8P/w//D/7f/s/+r/6v/p/+n/6//p/+n/6P/n/+b/4f/g/97/3v/h/+H/3f/d/9z/
3P/Z/9f/1f/V/9X/1P/W/9b/1f/V/9T/0//S/9H/0f/R/9H/0f/P/8//0P/Q/9D/0f/R
/9H/0v/T/9T/1f/S/9H/0f/Q/9L/0//T/9P/0//T/9X/0//R/9L/0//T/9T/1P/U/9X/
1P/T/9H/0P/T/9T/1f/V/9P/0v/R/8//z//P/9D/0P/S/9D/zf/N/83/zf/O/9H/0P/Q
/8//zv/N/83/y//L/8r/y//M/8z/zf/L/8v/y//H/8f/xv/G/8r/zP/J/8n/yP/H/8X/
w/+//w==
         </WaveFormData>
      </LeadData>
      <LeadData>
         <LeadByteCountTotal>10000</LeadByteCountTotal>
         <LeadTimeOffset>0</LeadTimeOffset>
         <LeadSampleCountTotal>5000</LeadSampleCountTotal>
         <LeadAmplitudeUnitsPerBit>4.88</LeadAmplitudeUnitsPerBit>
         <LeadAmplitudeUnits>��V</LeadAmplitudeUnits>
         <LeadHighLimit>2147483647</LeadHighLimit>
         <LeadLowLimit>268435456</LeadLowLimit>
         <LeadID>V5</LeadID>
         <LeadOffsetFirstSample>0</LeadOffsetFirstSample>
         <FirstSampleBaseline>0</FirstSampleBaseline>
         <LeadSampleSize>2</LeadSampleSize>
         <LeadOff>FALSE</LeadOff>
         <BaselineSway>FALSE</BaselineSway>
         <ExcessiveACNoise>FALSE</ExcessiveACNoise>
         <MuscleNoise>FALSE</MuscleNoise>
         <LeadDataCRC32>592747121</LeadDataCRC32>
         <WaveFormData>
CAAJAAsADAALAAoACgALAAwADAAMAAwADQAOAA4ADgALAAoACgAKAAoACgAKAAoACAAG
AAUABQAGAAYABQADAAMAAwABAP7//P/8//7//v/8//z//P/6//j/9v/1//X/+P/4//j/
+P/2//b/9v/1//f/9//3//f/+f/5//n/+f/3//f/9v/2//X/9f/2//b/+P/4//j/9//2
//L/8v/0//T/9v/+/wcADgAbAC0ARgBfAHoAngDFAPAAHgFFAVUBUwFCASoBFAHyAM0A
tgCcAGoAJgDq/8f/vf+9/7//xP/M/9P/3P/i/+j/7f/x//P/9P/3//f/9v/4//f/9//2
//T/9P/0//T/9v/2//f/9//1//X/9f/2//j/+P/4//j/9v/2//X/9f/4//n/+f/5//r/
+//7//v/+f/5//n/+f/8//z//f/9//////////////8AAAAAAQABAAEAAgACAP//////
/wAAAQACAAMABAAFAAUABAAEAAQABQAFAAYACAAIAAgACQAHAAcACQAJAAsADAAMAAwA
DQAOAA4AEAAOABAAEgATABYAFwAYABoAGQAaABkAGgAcAB0AHgAfAB0AHQAdAB4AIAAi
ACQAJgAoACcAJwAnACYAJgAlACQAKAAoACgAKAAmACQAIwAiACIAIwAjACMAIwAjACMA
IQAeAB4AHQAdAB8AHwAeAB4AHAAaABgAFgAUABQAEwASABEADwAOAAwACwAJAAcABwAH
AAUABQAGAAMAAgAAAP///f/8//z/+//7//v/+v/5//n/+f/5//j/+P/5//v//P/7//n/
+P/4//j/+f/6//r/+//7//z//f/8//z/+//6//z//f/+///////////////9//3//v//
/wEAAQAAAAAA/f/9//3//v8AAAEAAQABAP7//v/9//3///8BAAEAAQAEAAQAAgACAAAA
/v/+//7/AQABAAEAAQAAAP///v/9//v//P/8//3////+//7//P/7//r/+P/3//n/+v/7
//z//v/+//3//P/5//n/+f/5//r/+v/6//n/9//5//n/+P/6//v/+//6//j/+P/4//j/
+P/4//j/9//4//j/+P/4//f/+f/5//n/+//7//r/+f/5//n/+v/6//j/+f/5//j/+f/5
//r/+v/5//n/+f/4//n/+v/6//v/+//6//n/+P/5//r/+v/6//r/+v/7//v/+//9////
AAABAAIAAwAEAAQABAAEAAUABgAGAAYABwALAAwADAAMAAsACgAJAAcACAAGAAYABwAG
AAYABgAGAAgABgAEAAMAAwAEAAQAAwAAAP3//P/5//n/+v/7//7//f/6//n/+P/4//j/
9v/1//f/+P/4//j/9//2//X/9P/1//X/9f/1//T/8//y//H/8v/z//T/9P/2//f/9//4
//f/9v/1//T/8//0//T/9P/2//b/9P/0//n/AgAPACEANgBJAGAAfACbALwA4AADAR8B
JwEkARgBBAHsAMkApgCKAGQALgD4/9X/yf/H/8f/xv/K/9H/2v/k/+7/9f/5//n/+P/5
//f/9P/0//P/8//y//T/9P/0//T/9P/0//X/9f/1//X/9f/2//b/9v/2//b/+P/4//f/
9//4//n/+f/5//n/+f/4//f/+P/5//r/+//7//r/+v/5//r/+//8//3/+//8//z//f/9
//3//v/+/////////wAA///+//3//P/+//////8AAAAAAQABAAIAAgACAAIAAwAEAAUA
CAAJAAgACAAHAAYACAAKAAsADgAMAA4AEAARABAADwAOAA4AEAAUABYAGgAbABsAGwAb
ABwAHQAeACAAHgAgACIAJAAkACMAIwAjACUAJgAmACYAJgAmACYAJgAmACQAIwAiACUA
JwAoACkAKAAnACYAIwAjACQAJAAlACMAIQAeABwAHAAaABgAFgAYABgAFwAWABQAEQAP
AAwADQALAAkACQAGAAMAAgACAAMAAgAAAP/////+//7//f/7//v/+v/5//r/+//8//z/
+v/5//n/+P/6//n/+f/6//j/+f/6//r/+P/3//f/9//6//z//f/+//7//f/8//v//f/9
//3//f/9//3//v////7//f/7//r/+//9////AgABAAEAAAD//wAAAAD//////f//////
///+//7//P/8//3//P/9//7//v/9//z/+//7//v/+//7//v//P/8//3/+//6//r/+P/6
//r/+f/5//j/+P/4//j/+f/6//r/+v/5//n/+f/5//j/+P/4//f/+f/7//v/+v/5//n/
+P/2//j/+P/4//j/+P/4//j/9//0//T/9P/0//b/+f/6//v/+v/5//f/9f/3//f/+P/4
//b/9//3//b/9v/1//X/9P/1//f/+f/6//n/+P/2//X/9v/2//b/9v/3//j/+P/4//f/
9v/2//X/9f/3//n/+v/8//r/+v/6//r/+//8//3//v/+////AAABAAIAAgABAAAAAgAF
AAcACAAIAAgACAAIAAcABgAEAAQABAAEAAMAAgADAAQAAwACAAMAAwAEAAQAAgD///z/
+//6//j/+f/6//r/+v/4//j/9v/0//T/8v/y//P/9f/2//X/9P/z//L/9P/z//P/8//z
//P/8//z//H/8f/x//H/8f/y//T/9f/0//T/9P/0//T/8//y//L/9P/0//L/8P/y//f/
AgAPAB0ALgA/AFQAagCFAKgA0AD1AAkBEwEQAQAB7ADUALEAkAB2AFAAHgDu/8//xf/H
/8f/yP/K/9H/2v/k/+z/9f/1//P/8v/1//X/9P/1//X/9v/2//X/9P/z//L/9P/0//X/
9f/z//P/8//0//L/8v/y//L/9P/0//P/8//0//X/9f/1//T/9f/1//X/+P/5//r/+//5
//j/+P/3//j/+f/6//v/+//8//z//f/8//v/+//6//r/+//8//7//f/8//v/+v/8//3/
/f/+//z//f/9//7////+//3//f/+////AgADAAEAAgACAAIABQAGAAYACAAGAAgACgAL
AAkACQAJAAoADAAOAA4AEAAQABEAEgATABQAFQAWABgAFwAYABkAGgAaABkAGQAZABoA
HAAdAB4AHQAcABsAGgAbABoAGgAaABgAGQAZABkAGgAZABgAFQAXABgAGAAZABcAFQAS
ABAAEAAOAAwACgAIAAgABwAGAAcABQAEAAIAAwABAP/////9//n/9//2//f/9v/0//P/
8v/w/+//7f/t/+3/7P/r/+3/7//x//L/7v/t/+3/7P/s/+v/6//s/+v/6//r/+r/6P/n
/+f/5//p/+r/6v/q/+n/6f/p/+n/6//r/+v/6//p/+n/6v/r/+n/6f/o/+j/6v/r/+z/
7v/r/+v/6v/p/+r/7P/t/+//7v/v/+7/7f/r/+r/5//m/+n/6P/p/+r/6P/n/+b/5f/l
/+X/5f/l/+X/5v/m/+f/5f/k/+T/4v/k/+T/4//j/+P/4v/h/+D/4//k/+T/5P/h/+H/
4f/h/+D/4P/g/9//3//h/+H/4P/f/9//3v/c/93/3v/f/+D/3v/e/97/3f/e/97/3v/e
/93/3//f/9//3f/d/9z/2//c/93/3//g/97/3//f/97/3P/b/9v/2v/b/93/3//g/9//
3v/c/9v/3v/e/97/3v/f/+D/4P/g/+D/4P/h/+H/4//j/+H/3v/c/97/3v/e/97/4v/k
/+b/6P/o/+j/6P/o/+b/5//o/+n/7f/u/+7/7v/t/+//8P/w//D/8P/w//D/7//u/+z/
7P/v//D/8P/w//L/8v/w/+7/7P/r/+v/6v/s/+v/6v/r/+j/5P/j/+L/5P/k/+L/4v/j
/+L/4//i/+D/3//f/97/3//g/+H/4v/g/9//3//f/93/3f/d/93/3v/f/+D/4f/f/97/
3v/d/9//4P/h/+L/4P/f/97/3v/c/97/3v/i/+T/6f/0//3/CQAYACsAQABYAHMAkgCy
ANUA6QDrAOYA2ADEAK4AjQBsAFAALAD+/9j/u/+x/7P/s/+4/77/wf/G/9D/1v/b/93/
4f/g/+P/4//i/+D/3//f/97/3v/e/97/3v/g/+D/4f/h/+D/3//e/97/3//g/+H/4v/g
/+D/3//f/+D/4f/h/+H/5P/l/+X/5f/k/+P/4v/h/+T/5v/p/+v/6P/n/+b/5f/j/+T/
5P/l/+j/6f/r/+z/6v/p/+j/6P/q/+r/6v/q/+r/6f/n/+b/6P/p/+n/6v/s/+z/7P/t
/+v/6//t/+3/7v/w//H/8v/x//L/8v/0//T/9v/4//n/+//7//v//P/7//z/+//8/wAA
AQACAAMABQAFAAUABgAEAAYACAAKAAoACQAJAAkABwAIAAgACAANAA4ADwAQAA8ADAAK
AAgACAAJAAkACQALAAsACwAJAAoACgAJAAkACgAJAAcABgAEAAIAAAD+//z//P/7//r/
+v/5//n/+P/3//X/8//z//L/7//u/+7/7f/s/+r/6f/n/+b/5v/l/+b/5//n/+f/5f/j
/+H/3v/g/+H/4//k/+T/4//j/+T/4//j/+P/4v/k/+P/4//j/+L/4v/h/+D/4v/j/+T/
5f/j/+P/4//j/+P/4//k/+X/5f/l/+T/5P/g/9//3v/e/9//4f/i/+P/5P/k/+P/4//h
/+P/4//j/+T/5P/i/+L/4v/g/+D/4P/j/+P/4//j/+D/3//e/93/2//c/9z/3f/f/97/
3v/c/9r/2v/Z/9n/3P/c/9z/3P/c/9z/2//a/9v/2//b/9v/2v/a/9r/2f/X/9n/2f/Y
/9r/2//b/9r/2P/Y/9j/2P/a/9r/2v/Z/9n/2v/b/9z/2//b/9n/1//Z/9n/2P/X/9n/
2f/a/9r/2P/Z/9n/2P/Z/9n/2v/a/9n/2f/Z/9j/2f/a/9r/2//a/9r/2v/a/9n/2v/a
/9r/3P/c/93/3f/f/9v/2//e/+D/4v/i/+L/4v/i/+L/4//k/+X/5//o/+j/5v/n/+n/
6v/q/+r/6v/q/+v/6//r/+r/6P/p/+r/6v/o/+j/6P/m/+L/4f/h/+L/4v/h/9//3f/g
/9//3f/e/9v/3P/b/9j/2//c/9v/3P/c/9v/2//c/9v/2v/Z/9j/2v/a/9n/2f/X/9f/
1//X/9n/2f/Z/9n/2//a/9r/2//d/97/3v/e/+D/4P/f/97/3P/a/9j/2P/c/+T/8f8A
AA8AHwAyAEUAXAB6AJsAvADcAO0A6QDdAMoAsgCWAHQAVwBAABoA7v/O/8D/uf+1/7P/
tf+4/77/w//I/87/1P/b/93/3f/g/+P/4//i/+L/4f/h/+D/3v/e/97/3v/c/9z/3f/d
/93/3f/d/97/3//g/+H/4v/k/+T/4//j/+H/4f/g/9//4f/j/+T/5f/n/+f/5//n/+j/
6P/p/+n/6f/p/+n/6f/n/+j/6P/p/+r/6//t/+7/6v/p/+j/6P/q/+r/6v/q/+3/7f/s
/+z/6v/r/+v/7P/w//L/9P/3//T/8//0//P/9P/2//f/+P/5//r/+v/8//v//P/9//3/
/v///wAAAgAAAAIAAgAEAAQABQAGAAcACAAJAAoADAALAAwADQAOAA4ADQANAA0ADwAQ
ABAAEAAUABQAFAAUABYAFAATABIAEQARABAADwATABMAEwARABAAEAAPAA8AEAAPAA0A
DAAOAAwACgAIAAcABgAEAAIAAgABAAEAAAD9//v/+f/5//r/9//2//b/9v/2//X/9f/y
//D/7//t/+7/7//v/+//8f/x//H/8P/v/+//8P/w//L/8f/x//L/8f/x//H/8P/x//H/
8v/z//P/9P/0//T/9f/1//X/9f/2//f/+P/5//b/9f/1//X/9//3//b/9v/2//f/+P/6
//j/+f/5//n/+v/6//n/+f/4//n/+P/3//b/9v/0//T/9f/0//X/9v/5//n/+f/5//j/
9//2//X/9P/0//P/8//z//L/8v/w//H/8v/y//P/8v/y//L/8v/0//T/8//y//L/8//0
//X/9v/2//b/9f/0//X/9P/y//L/8//z//L/9P/0//T/9P/x//D/7//t/+//8P/x//L/
8//1//X/9f/3//f/9v/1//P/8//0//T/8//z//L/8P/z//P/9P/0//L/8//0//T/9f/2
//b/9//+//7//v/+//7//v/+//7//v///wEAAgADAAUABQAGAAYABgAGAAYABgAFAAQA
AgACAAMABAAEAAQABAACAAAA/v/9////AAAAAP///f/7//v/+f/2//b/9v/4//j/9v/2
//b/8v/y//D/7//v//D/8P/w//H/8v/z//T/8f/x//H/8f/z//P/8//z//P/8//z//L/
8P/x//H/8v/0//T/9P/0//f/9v/0//L/8P/y//j//v8HABQAJwA7AE4AZQCEAKQAyQD0
ABgBKwEnARsBBAHsAMwApACJAHQATgAYAOz/1P/J/8X/xf/H/8z/0v/X/9z/4v/o/+v/
6//t//H/9f/2//b/9v/1//X/9P/2//b/9v/2//j/+P/5//n/9//3//f/+P/4//j/+P/4
//j/+P/3//f/+P/5//n/+f/8//3//f/9//v/+//7//v//P/8//3//f/7//v/+//7//3/
/v/+////AgADAAUABgACAAEAAAAAAAIAAgACAAIABQAFAAQABAACAAMAAwAEAAcACAAJ
AAsACgAJAAoACQALAAwADAAMAAsADAAMAA4ADAAOABAAEQASABMAFAAWABQAFgAWABgA
HAAdAB4AHwAfAB8AHwAgAB4AIAAiACQAJAAjACMAIwAgACAAHwAeACEAIgAjACQAJgAk
ACMAIgAhACEAIAAfACMAIwAjACEAHgAeAB0AHQAcABsAGQAYABoAGAAWABQAFAAUABMA
EgATABEAEAAOAAsACQAHAAcACAAFAAQABAAFAAQAAgABAP///v/+//3//v/////////9
//3//f/8//3//f/+//7//v/9//3//v/8//3//v/+/wEAAQACAAMAAAAAAP///v8AAAEA
AgADAAMAAwADAAMAAQABAAIAAwAEAAUABQAGAAMAAwADAAQABAAFAAUABQAEAAQAAwAD
AAEAAwADAAMABQAGAAUABgAEAAIAAgACAAMAAwADAAMAAgABAAAA///9//7//v//////
/v/+//z//P/8//v/+//+//7//v/+//7//v/9//z/+f/5//n/+f/7//z//f/9//v//f/9
//z//f///wAAAAD+//7//v/+//v/+v/5//f/+v/8//7/AAD+/////v/9//3//f/8//v/
/f/9//7//v/9//3//P/6//3//f/+//7//f/9//3//P/+//7//f/9/wIABAAGAAQAAwAC
AAEAAAADAAQABQAHAAoACgAKAAsADQAOAA4ADgAMAAwADAALAAgABgAGAAcACQAKAAsA
DAAKAAgABgAFAAUABgAGAAUAAwABAAEA///8//z//P/+//7//P/8//z/9//2//P/8f/z
//b/+P/6//j/+P/4//j/9//3//f/9//5//n/+f/5//j/9//2//T/9f/3//j/+v/6//r/
+v/6//X/9v/2//b/+v/8//r/+P/5/wAACwAZACwAPwBSAGoAhwCkAMQA6QADAREBFgEM
AfoA5gDLAKgAiABqAD4ADADl/8//yf/J/8z/zP/P/9j/4v/q//H/9//3//b/+f/5//j/
9//1//T/8v/z//T/9f/2//T/9P/1//X/9//3//f/+P/4//j/+P/4//b/9v/1//X/9//5
//r/+//5//n/+P/3//j/+f/6//v//v/+///////+//3//P/7//v//P/8//3//////wAA
AAD///////8AAP7//v/+//7///////7//v/+//////8AAAEAAAD/////AgADAAYABwAF
AAYABgAGAAYABgAFAAYACAAMABAAEwASABEAEAAQABIAFAAUABYAGAAZABoAGwAaABkA
GAAYABkAHAAfACIAIQAfAB4AHQAfACAAIAAgACIAIgAiACIAIQAeABwAGgAbAB0AHgAf
ACMAIwAjACEAIAAgAB8AHwAcABsAGQAYABgAFgAUABIAFAAUABMAEgAQAA0ACwAIAAcA
BQADAAMABAABAAAAAAD9//z/+v/5//r/+v/7//v/+f/5//j/9//3//f/9//2//X/9f/2
//b/9f/z//L/8v/1//f/+f/6//n/9//2//X/9f/2//b/9v/3//f/9//3//f/9//3//f/
+P/5//v//f/8//v/+f/4//X/9f/1//b/+f/7//z//f/7//r/+P/3//j/+//8//3//P/8
//r/+v/6//j/+P/4//f/9//3//f/9P/z//L/8f/y//T/9f/3//X/9P/0//L/8v/y//H/
8f/z//T/9f/2//P/8v/w/+7/7//x//P/9f/y//L/8v/x//D/8f/w/+7/8P/x//H/8P/w
//D/8P/w//D/8P/w/+//7v/u/+7/7v/s/+3/7P/r/+3/7f/s/+v/7f/t/+7/7v/s/+3/
7f/s/+z/6//r/+r/6v/r/+z/7P/q/+r/6f/p/+r/6v/q/+r/7v/w//H/8v/w/+7/7f/u
/+//8P/x//L/8f/y//P/9f/0//T/9P/1//n/+v/6//r/+P/4//j/9//2//T/9P/1//j/
+P/4//j/9//0//H/7//v//D/8P/v/+3/6//r/+n/6P/o/+j/6v/o/+b/5v/m/+L/4v/g
/9//4f/i/+L/4v/i/+L/4v/i/+H/4f/h/+H/4f/h/+H/4f/h/+H/4f/g/+L/4//j/+T/
4//i/+H/4P/f/97/3v/i/+L/4P/g/+L/6f/0/wEAEQAkADcASgBmAIMAoADAAN8A6wDt
AOQA1gDCAKYAgwBiAEYAGgDs/8j/tf+z/7f/u/+8/7z/v//I/9D/2P/b/93/3//f/+H/
4P/e/9z/2//b/9r/3P/c/9z/3P/e/97/3//f/9//3//f/+D/3v/e/97/3v/e/97/3f/d
/9z/3f/d/93/3v/f/9//3//h/+H/4f/h/+L/4v/j/+P/4v/h/+D/3//g/+L/4//l/+L/
4f/h/+D/4v/j/+T/5v/l/+T/4//i/+H/4f/g/+D/4//l/+b/6P/n/+b/5f/l/+b/5//q
/+v/6v/q/+n/6P/n/+j/6P/q/+v/7v/x//P/8f/x//H/8v/0//b/9v/4//r/+//8//3/
+//7//v//P///wIABQAIAAcABQAEAAMAAwAEAAQABAAGAAYABgAGAAgABgAFAAQABgAH
AAcABwAJAAkACQAHAAQABAADAAMAAgABAP///v/8//r/+P/2//f/+P/4//j/9v/z//H/
7v/w/+//7v/v/+z/6f/o/+j/5f/k/+L/4f/i/+L/4//j/+H/4f/g/9//4f/h/+H/4P/f
/9//4P/g/9//3f/c/9z/3v/f/+D/4P/g/9//3//f/+D/4v/j/+T/4//j/+P/4//j/+P/
4//j/+T/5f/n/+n/6P/n/+X/5P/m/+f/6P/q/+f/5//m/+X/4v/i/+H/4f/k/+f/6P/p
/+j/6P/m/+b/6P/m/+b/5v/p/+n/6f/p/+b/5f/k/+P/5f/m/+b/5//o/+j/6f/o/+j/
6P/n/+f/5//m/+X/5P/k/+T/4//i/+P/4//j/+P/4v/i/+L/4f/i/+X/5v/m/+T/5f/l
/+T/5P/k/+T/5P/k/+T/5P/j/+T/5P/k/+T/5f/n/+f/5//l/+X/5P/j/+X/5f/m/+b/
5v/n/+f/5v/l/+P/4v/g/+L/4//k/+T/5v/m/+X/5f/o/+j/6P/o/+3/7v/u/+7/7P/s
/+z/7P/s/+//8P/x//P/9P/0//T/9f/1//b/9v/2//j/+P/4//f/9v/0//T/9f/4//j/
+P/4//X/8v/v/+3/7//w//D/7//t/+v/6//p/+j/6P/o/+r/7P/q/+r/6v/m/+b/5P/j
/+X/5v/m/+b/5v/m/+b/5v/j/+P/4//j/+T/5f/m/+f/5//n/+f/5v/k/+X/5f/m/+j/
6P/o/+j/5f/k/+L/4v/k/+T/6P/y////DAAZACsAPgBVAHYAmAC5AN4AAgEVARMBCQH0
AN4AvgCYAHsAZAA6AAYA3P/E/73/v//B/8H/xv/I/83/0v/Y/9z/3//j/+X/6f/t/+7/
7v/t/+v/6v/o/+n/6v/r/+z/6v/q/+v/6//r/+v/6//s/+3/7v/v//D/7v/u/+3/7f/w
//H/8f/x//L/8//z//P/8v/x//D/7//z//T/9v/3//X/9f/1//X/8//0//T/9f/z//P/
9P/0//X/9f/1//b/+f/6//v//P/7//v/+v/6//z//f/9//7//v/+//7////9//3/////
/wAAAgADAAQABQAGAAYACAAIAAoADAANAAsACwALAAwADQAQABEAFAAUABUAFgAXABYA
FQAUABQAFQAYABsAHgAgAB8AHwAfAB0AHgAeAB4AIAAgACAAIAAgAB4AHQAcAB0AHwAg
ACEAIQAhACEAHwAdABwAGgAZABkAGQAYABgAFwAUABEADgAQABAADwAOAA8ADQAMAAoA
CwAJAAcABwAGAAMAAgACAP7//P/5//f/+P/4//n/+f/7//v/+v/5//f/9//3//b/9//3
//j/+P/6//n/+f/6//r/+//8//z/+v/5//n/+f/6//z//f/+/////////////f/9//3/
/f/9//3//v///wAAAQABAAIA////////AAACAAMAAwADAAAAAAD///////8BAAEAAQAC
AAIAAAAAAP7//P/8//z//v///wAAAQD+//3//P/7//v//P/8//3//f/8//z/+v/6//r/
+f/5//z//P/8//z/+v/6//n/+P/4//n/+v/7//j/+P/4//f/9//5//n/+P/6//v/+//6
//j/+P/4//j/+v/6//r/+f/4//j/+P/4//f/+f/5//n/+//7//r/+f/5//n/+v/6//j/
+f/5//j/+f/5//r/+v/8//3//v/+//7/AAAEAAIAAgACAAIAAQACAAMABQAEAAQABAAF
AAcACAAIAAgACQAKAAsACwAIAAYABgAHAAYABgAGAAYACAAGAAQAAwADAAQABAADAP//
/f/9//v/+P/4//j/+v/4//b/9v/2//f/+P/3//f/9v/2//X/9P/0//T/9P/0//P/8//z
//P/8//z//P/8//1//X/9f/0//L/8//z//T/9v/2//b/9v/1//b/9P/y//D/7v/w//b/
/f8EABEAIQA0AEsAZACAAKUAzAD0ABsBMQE1ASgBFAH+AOYAxQCqAJIAZgAqAPT/0//F
/8H/w//G/8r/zf/S/9r/5P/p/+v/7f/w//P/8//y//T/8//z//L/8P/w//D/8P/w//D/
8f/x//H/8f/x//L/8v/y//L/8v/0//T/8//z//T/9f/1//X/9P/1//X/9f/z//P/8//z
//T/9P/1//X/9f/1//X/9f/1//b/9v/3//j/+f/7//z/+v/5//j/+P/4//j/+P/4//v/
+//6//r/+v/7//v//P8AAAAAAAABAP7//f/+//3///8AAAAAAAACAAQABQAIAAUABgAH
AAcACAAJAAoADAAKAAwADAAOAA8ADwAPAA8AEQATABUAGAAVABYAFwAYABoAGQAZABkA
GQAaABoAGgAaABoAGgAaABwAGgAZABgAFgAXABcAFwAZABkAGQAXABQAFAATABMAEAAP
AA0ADAANAAwACwAKAAkACAAGAAQABAADAAMAAgAAAP3/+v/5//j/9f/0//T/9P/0//P/
8//y//D/7//t/+//7//u/+3/7P/r/+r/6P/p/+n/6v/q/+r/6f/p/+r/6P/p/+r/6v/s
/+v/6//r/+v/7P/s/+z/6//r/+v/6//t/+3/7f/t/+v/6//s/+3/7//v/+7/7v/r/+v/
6//s/+z/7f/t/+3/7P/s/+v/6//o/+n/6P/n/+n/6v/p/+r/5//k/+P/4v/k/+X/5v/n
/+j/5//m/+X/5P/k/+P/4//j/+L/4v/g/+D/4P/f/9//4v/i/+L/4v/g/+D/3//e/9z/
2//a/9n/2v/c/97/3//c/93/3P/a/9r/2//b/9r/3P/c/9z/3P/a/9r/2v/Z/9r/2v/a
/9r/2P/Z/9j/1//Z/9n/2P/X/9n/2f/a/9r/1//X/9b/1P/W/9f/2f/a/9j/1//W/9T/
1v/W/9X/1f/U/9T/1P/U/9P/1P/U/9T/2v/e/9v/2v/Z/9j/1//W/9j/2v/c/9//4P/g
/+D/4f/h/+L/4v/i/+D/4P/g/9//3v/c/9z/3f/g/+D/4P/g/97/3P/a/9n/2P/Y/9f/
1f/U/9P/1P/T/8//zv/N/87/zP/K/8r/yv/K/8r/yP/H/8X/xv/G/8b/yP/I/8j/yP/F
/8X/xf/F/8X/xf/F/8X/xf/F/8X/xP/C/8P/w//E/8T/xP/E/8T/wf/A/8D/vv+8/7z/
wP/C/8P/yP/R/9v/6P/7/xAALABJAGwAkACzAM8A3wDiANoAyAC0AJ0AfABcAEAAFgDg
/6//k/+N/43/kP+U/5n/nv+k/6r/sf+3/7n/uP+7/7v/uv+6/7n/uf+4/7f/tv+1/7T/
tf+2/7j/uf+3/7f/t/+4/7j/uP+4/7j/uP+4/7f/t/+2/7f/t/+3/7j/uf+5/7n/uf+5
/7n/uf+4/7j/uf+5/7n/uf+5/7n/t/+4/7j/uf+3/7f/uP+4/7X/tf+1/7b/uf+6/7v/
vP+8/7v/uf+4/7b/t/+3/7j/u/+8/73/v/++/73/vv+9/77/wP/B/8L/wf/C/8L/xP/D
/8T/xf/F/8b/x//I/8r/yf/K/8n/yv/M/83/zv/P/9H/0f/R/9L/0P/S/9T/1v/Y/9f/
1//X/9f/2P/Y/9j/2v/a/9r/2v/a/9j/1//W/9T/1f/V/9X/1//X/9f/1f/S/9L/0f/R
/9L/0f/P/87/zv/M/8r/yP/G/8b/xf/E/8X/w//C/8D/vv+7/7j/t/+3/7X/tf+2/7P/
sv+w/6//rf+s/6z/q/+t/63/rP+r/6r/qf+o/6b/pf+l/6b/pv+k/6P/o/+k/6T/pf+m
/6b/pv+l/6X/pf+j/6T/pP+k/6X/pf+l/6X/pf+l/6X/pf+l/6X/pv+n/6n/qf+o/6j/
pv+l/6T/pP+m/6f/p/+n/6T/pP+j/6P/of+j/6P/o/+i/6L/oP+g/6P/ov+j/6T/pP+j
/6L/of+g/5//nv+d/53/nv+e/5//n/+e/57/nP+a/5r/mf+Z/5z/nP+c/5z/m/+a/5j/
lv+T/w==
         </WaveFormData>
      </LeadData>
      <LeadData>
         <LeadByteCountTotal>10000</LeadByteCountTotal>
         <LeadTimeOffset>0</LeadTimeOffset>
         <LeadSampleCountTotal>5000</LeadSampleCountTotal>
         <LeadAmplitudeUnitsPerBit>4.88</LeadAmplitudeUnitsPerBit>
         <LeadAmplitudeUnits>��V</LeadAmplitudeUnits>
         <LeadHighLimit>2147483647</LeadHighLimit>
         <LeadLowLimit>268435456</LeadLowLimit>
         <LeadID>V6</LeadID>
         <LeadOffsetFirstSample>0</LeadOffsetFirstSample>
         <FirstSampleBaseline>0</FirstSampleBaseline>
         <LeadSampleSize>2</LeadSampleSize>
         <LeadOff>FALSE</LeadOff>
         <BaselineSway>FALSE</BaselineSway>
         <ExcessiveACNoise>FALSE</ExcessiveACNoise>
         <MuscleNoise>FALSE</MuscleNoise>
         <LeadDataCRC32>3403634284</LeadDataCRC32>
         <WaveFormData>
7v/w//L/8//x//H/8f/x//P/9f/1//X/9v/3//b/9//2//X/9P/z//T/9P/0//T/8v/w
//D/8P/x//L/8v/w//H/7//t/+3/6//q/+r/6f/n/+f/5//m/+X/5P/j/+P/5P/k/+T/
5P/k/+T/5P/k/+b/5f/k/+T/5f/l/+X/5f/l/+X/5P/k/+L/4//k/+T/5P/k/+T/4v/i
/9//3//h/+H/4f/n/+z/7//3/wQAFQApAD8AWwB4AJ4AyQDsAP0A/wD3AOwA5ADTALwA
qACQAGUALwAFAOf/0//K/8j/yP/M/9P/2P/e/9//4v/i/+P/5f/m/+b/5f/m/+X/5f/l
/+P/4//k/+T/5P/k/+X/5f/k/+T/5f/l/+X/5v/m/+b/5v/m/+X/5f/m/+b/5v/m/+j/
6f/p/+n/6P/n/+b/5f/n/+j/6f/p/+n/6f/p/+r/6v/q/+r/6//s/+z/7P/s/+r/6f/p
/+r/7P/s/+3/7v/u/+7/7f/s/+z/7f/u/+7/8P/x//H/8f/v/+//8P/w//P/8//z//T/
9P/1//b/9v/4//j/+v/7//3//v///wAAAAABAAEAAQAEAAUABgAHAAcABgAFAAQACAAK
AAsADAAOAA8ADwAPAA0ADgAOAA8AEAAQABAAEAAOAA0ADAAMAAoACwALAAsADQAOAA4A
DAALAAoACgAIAAoACgAJAAkABgADAAEA///9//3/+//6//n/+P/3//b/9P/y//D/8P/v
/+7/7P/s/+n/6f/o/+b/5v/l/+X/5f/l/+X/5f/j/+X/5f/k/+T/5v/m/+b/5v/l/+T/
4//i/+X/5f/l/+b/5v/l/+X/5v/k/+T/5P/l/+f/5//n/+f/5f/m/+b/5v/m/+b/5v/n
/+n/6f/p/+n/5//n/+f/6P/o/+n/6f/p/+j/5v/l/+T/5f/m/+f/6P/r/+v/6v/q/+j/
5//n/+f/6P/o/+j/6P/m/+b/5f/l/+P/4//k/+T/5v/m/+X/5P/j/+L/4f/g/+L/4v/i
/+P/5f/l/+P/4v/g/+D/4f/h/+H/4f/h/+D/4P/g/+D/4P/g/+H/4//j/+H/4P/f/9//
3//f/97/3v/f/9//3v/e/97/3v/e/97/4P/g/+H/4f/h/+H/4f/f/93/3f/f/9//3v/e
/97/3v/c/9z/3P/c/93/3//g/+D/3//g/9//3v/f/9//3//f/93/3f/d/97/3v/i/+L/
5P/m/+b/5v/m/+T/5P/l/+b/6f/p/+n/6f/r/+3/7//v/+//7//v/+3/7//v/+//7//v
//D/8P/w//L/8P/u/+7/7v/u/+7/7f/o/+f/5f/j/+T/5P/l/+f/5v/j/+L/4f/i/+H/
4P/f/+H/4v/i/+L/4f/g/9//3v/e/97/3f/c/9r/2//b/9v/3P/d/97/3v/e/97/3//g
/97/3v/e/97/3v/g/93/3f/f/93/2f/Z/9z/4//r//j/BwAVACUAOQBSAGwAiQCsAMUA
zwDTANIAzADDALAAlgCAAF8AMQAFAOn/2f/M/8b/xP/E/8n/zv/W/93/4v/i/+P/4f/g
/97/2//a/9n/2f/Z/9v/2//c/9z/3P/c/93/3f/e/97/3//f/93/3v/e/97/4P/g/9//
3//i/+L/4v/i/9//3//e/93/3v/f/+D/4f/g/+D/4P/f/+H/4//l/+j/7P/u//D/8//1
//b/9//4//n/+f/6//z/+//6//r/+v/7//z//P/8//z//f/+//7///////7//f/+////
AQACAAEAAQABAAIABAAFAAYABgAIAAgACgALAAkACAAHAAYACgANAA8AEQASABMAFAAV
ABgAGAAYABgAGgAcAB0AHgAcAB0AHQAdAB4AIAAhACMAIgAiACIAIgAiACEAIAAgACEA
IwAkACUAIwAkACQAIgAjACIAIgAgAB8AHgAcABsAHAAZABcAFQAXABcAFQAUABIAEAAO
AAwADAAKAAgACAAFAAQAAgACAAMAAwACAAAAAAD////////9//3//f/7//z//f/9//7/
/f/8//v/+v/8//z//P/8//v/+//7//z/+v/5//n/+v/9//7///8BAP7//f/8//v//f/+
//7//v8AAAAAAAABAP7//f/8//v/+//9////AgABAAEAAAD//////v/+//7//v/+//7/
/v///////v/+/wAA///////////+//3//P/7//z//P/9//v/+//8//z//P/8//v/+v/8
//z//P/8//v/+v/5//n//P/9//z//P/6//r/+//7//n/+f/5//j/+P/4//j/+P/3//f/
+P/3//j/+P/4//n/+f/5//j/+P/3//f/9v/2//f/+P/5//r/+f/4//j/9//3//f/9//1
//X/9f/3//f/9v/2//b/9v/4//j/+P/4//f/9//2//T/8v/0//T/9P/3//f/9//3//b/
9f/0//T/8v/0//b/9v/2//j/+P/4//j/+v/6//r/+v/6//v//P/+//3//f/8//v//P/9
/wAAAwADAAMAAwADAAEAAQABAAEAAAD//////v///wAA///+/wAAAAAAAAAA/v/6//j/
9f/1//X/9P/0//X/9f/z//P/8v/w/+7/7P/u/+//8f/y//H/8P/v/+7/8P/w//D/7//u
/+7/7//v/+3/7f/t/+3/7v/u/+7/7//u/+7/7v/u//D/7v/u/+3/7//v/+3/6//r//D/
9f/9/wgAEQAdAC0APwBUAG4AkQC0AMcA0wDVANQAzADBALAAmACAAF8ANQANAPP/5f/c
/9j/1v/U/9n/4P/o/+3/8v/y/+//7f/u/+7/7f/w//H/8//1//b/9//5//r//P/8//3/
/f/8//z//f/9//v//P/8//z//P/8//v/+//8//z//P/8//r/+//7//v//v///wAAAQD/
//7//f/7//z//f/+/wAAAAAAAAAAAQABAAAA///+//////8AAAIAAQAAAAAAAAACAAIA
AQAAAAAAAQACAAIAAQABAAAA//8CAAMABQAGAAYABQAEAAQABgAHAAgACAAIAAgACgAL
AAoACgAKAAoADQAPABAAEQAQABEAEgATABUAFgAXABgAGQAaABoAGgAaABsAGwAbAB4A
IAAhACMAIwAiACEAIAAiACEAIAAgAB4AHwAfAB8AHQAeAB4AHAAeAB4AHwAeABsAGgAY
ABcAFwAVABQAEwARABEADwAOAA8ADgANAAwADAAKAAgACAAGAAQAAQAAAAEAAQAAAP7/
/f/7//r/+f/5//n/+f/3//n/+//8//7//f/8//v/+v/6//r/+v/6//r/+f/4//j/+P/3
//f/+P/4//j/+P/5//v/+//7//v/+f/6//r/+v/8//z//P/9//r/+f/4//f/9//5//v/
/v/7//v/+v/5//z//P/9//7//P/8//z//P/8//v/+f/4//n/+f/6//v/+//6//n/+P/3
//j/+P/5//n/+f/6//r/+P/4//f/9v/2//b/9v/2//T/9P/0//X/+P/5//j/+P/2//b/
9//3//X/9f/1//T/9v/2//b/9v/1//X/9v/1//b/9v/2//f/9v/1//P/8v/1//X/9P/0
//b/9v/2//b/9P/0//X/9f/3//f/9//1//X/9f/3//f/9f/0//P/8v/z//T/9f/2//X/
9f/0//L/8v/0//T/9P/1//X/9f/1//X/9f/1//b/+P/4//b/8v/w//L/8v/y//L/9P/2
//j/+v/6//r/+v/6//j/+f/6//z//v/////////9//3///8BAAMAAwADAAMA////////
//8BAAEAAgACAAQABAACAAAA///+//3//P/8//r/+v/5//b/9f/z//L/9f/1//P/8//1
//T/8//y/+//7//w//D/8v/y//L/8v/w//D/8P/v/+7/7v/v/+//7//v/+//7//t/+z/
6//r/+3/7v/v//D/7v/s/+z/6//r/+v/7f/t/+//9P/5/wEABgARAB8ALwBBAFYAbgCN
AKwAvwDHAMcAxgC+ALcApgCMAHQAUwArAAkA9f/l/9z/2P/Y/9z/3f/i/+r/7f/w//D/
8//x//L/8v/x/+7/7f/t/+3/7f/t/+7/7v/u/+7/7//v/+z/7P/t/+3/7//w//D/8P/u
/+7/7f/t/+7/7v/u/+7/8P/x//H/8f/w/+//7v/t//D/8v/0//X/8v/x//D/8P/w//D/
8P/x//P/9P/1//b/9f/z//L/8v/0//T/9f/2//T/9P/z//L/8v/z//T/9P/4//n/+f/5
//f/9//4//j/+//7//v//P/6//v//P/8//7//v8AAAEABAAEAAQABAAEAAUABQAFAAgA
CQAKAAsADAAMAAwADAAOABAAEQASABIAEwATABMAEQASABIAEwAVABYAFwAYABYAFQAU
ABQAFgAXABcAFwAZABoAGgAYABkAGAAYABYAFgAWABUAFQAUABEADwANAAwACwAIAAYA
BgAGAAYABgAEAAIAAAAAAP///v/8//z/+//7//r/+P/4//f/9//3//f/9//3//X/8v/x
/+//7v/x//L/8//0//L/8v/y//L/8//z//P/9P/0//P/8//0//L/8v/y//P/9P/1//b/
9//2//b/9f/0//T/9P/0//X/9//3//f/9//0//P/8v/y//T/9f/1//X/9//2//b/9v/0
//T/9P/0//f/9//2//b/9P/z//P/8//2//b/9v/2//T/9P/z//P/8f/x//L/8v/y//L/
8f/w/+7/7v/u/+7/8P/w//D/8f/x//H/7//u//D/8P/x//H/7//v/+//7v/u/+7/7v/u
/+7/7//x//H/7//u/+3/7f/u/+//7//w//H/8f/w//D/7//u/+3/7P/s/+z/7f/t/+//
7//v/+3/7//v//H/8f/w//D/8P/w/+7/7v/u/+7/8P/x//H/8P/u//D/8P/w//H/8f/x
//H/8//z//P/9P/2//T/8v/0//b/+P/4//j/+P/4//j/+f/6//r//P/9//3//f/9//3/
//8BAAEAAQABAAMAAQABAAEAAQABAAEAAgAAAAAAAAD+//r/+v/6//r/+v/5//b/9f/2
//X/9v/2//P/8//y/+//8v/z//P/8//y//H/8f/y/+//7v/t/+z/7v/u/+7/7v/t/+z/
7P/t/+//7//v/+//8f/w//D/8P/x//L/8v/y//L/8v/w//D/7//r/+v/6//t//P//P8F
ABEAHAApADcASwBjAH4AnAC5AMwAzwDLAMMAuACqAJcAgABoAEQAHQADAPf/6//f/9r/
1v/Y/9z/4f/m/+r/7f/w//L/8//1//b/9v/1//L/8f/x//H/8P/v/+//7v/u/+7/7//v
/+7/7v/v/+//8P/y//P/9P/0//T/8//z//P/8v/x//D/8f/z//T/9f/3//f/9//3//X/
9v/3//f/9f/1//X/9v/0//T/9P/1//j/+P/4//j/9v/1//X/9v/4//j/+f/6//r/+v/5
//j/9v/3//j/+P/9////AAABAP7//f/9//z//v///wAAAgAEAAUABgAGAAcABgAHAAcA
CgAKAAoACgAJAAsADAANAA4ADwAQABEAFAAUABQAFAAVABYAFgAWABYAFwAXABcAGQAa
ABoAGwAeAB4AHgAeACAAHwAeAB4AGwAbABoAGQAbABwAHAAaABsAGgAaABgAFgAWABUA
FQAWABMAEQAPAA0ADQALAAoACwAKAAkACAAFAAIA///+//7//v/9//7///////7//P/5
//f/9v/1//f/9//3//X/9//3//b/9v/4//j/+P/4//j/+P/4//j/+P/3//b/9v/4//f/
9//4//j/+P/4//n/+//7//v/+//9//7//v/+//v/+v/5//n/+//7//v/+//6//v//P/+
//7//////////f/8//z//P/6//r/+v/6//n/+f/4//j/+f/5//r/+//8//z//P/8//z/
/P/7//v/+v/5//n/+P/4//j/9//2//j/+P/4//j/9v/2//b/9//5//n/9//2//b/9v/3
//f/9v/3//j/+P/3//b/9f/0//T/9f/3//f/+f/4//f/9//2//X/8//y//X/9f/0//T/
9v/2//b/9v/2//b/9//3//f/9//3//X/9P/z//T/8//z//T/9f/2//b/9v/2//b/9//5
//r/+v8AAAAA/v/+//7//v/8//z//f/+/wAAAQACAAMAAQADAAUABQAFAAUABQADAAMA
AwADAAMAAwAEAAQABAACAAAA/v/+/wAAAAAAAP///P/7//n/9//1//T/9P/1//f/9f/1
//X/8v/x//D/7//v//D/8P/w//L/8v/y//L/8P/w/+//7v/w//H/8f/x//H/8f/x//D/
7v/u/+//8P/y//L/8v/y//T/9P/x/+3/7f/v//P/9//6/wMADwAcAC0APwBZAHMAkgC6
ANsA8ADzAO8A4wDYAMwAswCaAIYAZAA3ABEA+//r/93/2v/a/9z/4P/l/+j/7P/t/+7/
7v/v//L/9P/1//X/9P/z//P/8//1//X/9v/2//T/9P/1//X/9P/0//X/9f/3//j/+P/4
//b/9v/1//X/9v/2//b/9v/4//n/+f/5//n/+f/5//n/9//4//n/+f/3//f/9//4//r/
+v/6//v//f/+////AAD///3//P/8//r/+v/7//z//v/+//3//P/8//3//v/+/wIAAwAD
AAMAAgABAAEAAAABAAEAAQACAAIAAwAEAAQABgAGAAgACQAMAAwADAAMAAsADQAOAA8A
EgATABQAFQAWABYAFgAWABcAGAAYABgAGgAbABsAGwAYABgAFwAXABkAGgAbABwAHgAd
ABwAHAAbABsAGgAZABsAHAAcABoAGQAYABgAFgAUABQAEwATABQAEQAPAA0ACwALAAkA
CAAJAAgABwAGAAIAAAD+//7////+//z//P/9//3//P/6//n/9//2//X/9v/3//j/9//1
//X/9P/0//b/9v/2//b/9v/2//b/9v/1//X/9f/2//f/9//4//r/+f/4//f/9//4//n/
+v/7//n/+v/6//r/+P/4//j/+f/7//v/+//7//n/+f/5//r/+v/7//v/+//7//r/+v/6
//j/+P/4//j/+v/7//v//P/7//n/+P/3//j/+P/4//j/9v/2//X/9f/1//X/9v/2//b/
9v/1//T/9P/0//T/9P/2//b/9v/3//f/9//1//T/8//y//L/8f/y//P/9P/0//L/8v/y
//L/9P/1//f/9//1//T/8//z//D/7//t/+z/8f/z//T/9v/1//T/8//y//L/8v/z//P/
8//z//P/8f/v/+//8f/x//P/9P/1//b/9f/0//P/8v/y//P/8//y//b/+v/8//j/9//2
//X/9P/1//b/+P/6//3//f/9//3///8BAAMAAwACAAEAAAD9//3//f/9//3///8AAAAA
AAAAAP7//P/8//r/+v/6//n/9v/1//P/8f/x//D/8P/x//P/8f/x//H/7f/r/+n/5//q
/+z/7f/u/+z/7P/s/+z/7P/s/+v/6v/s/+3/7f/t/+z/6//q/+j/6f/q/+z/7v/s/+z/
7P/s/+j/6P/p/+n/7f/v/+3/6f/q/+3/9f/+/wsAFwAlADkATgBoAIMAogC9AMsA0wDW
ANAAxwC8AKgAkABzAE0AIwADAO3/4P/Y/9b/1P/V/9z/5P/p/+z/7v/v/+3/7v/u/+3/
6v/p/+n/6f/r/+v/7P/s/+r/6v/r/+v/7P/s/+3/7f/v//D/8P/w/+//7v/s/+v/7f/u
/+//8P/t/+3/7P/r/+z/7f/u/+//8f/y//P/8//y//H/8P/w//L/8v/y//P/8v/y//L/
8v/0//P/8//0//L/8v/z//T/9P/0//P/8v/y//P/9P/0//X/9f/0//P/9v/3//n/+v/5
//n/+f/6//n/+f/5//j//P/+/wIABQAFAAQAAwACAAMABQAGAAcACAAJAAoACwAKAAoA
CgAKAA0AEAASABQAEwATABIAEQATABQAFAAVABYAFgAWABYAFQATABEAEAARABMAFAAV
ABcAGAAYABYAFQAUABQAEgAQABAADwAPAA4ACwAJAAcACQAJAAcABgAEAAIAAAD+//7/
/P/6//r/+//6//j/+P/2//X/8//w//H/8f/y//P/8f/x//H/7//x//H/8P/w/+7/7v/u
/+7/7P/s/+z/7P/w//H/8v/0//P/8f/w//D/8P/w//D/8f/x//H/8f/x//P/9P/0//T/
9P/0//T/9f/z//P/8//z/+//7//v//D/8//1//b/9//2//T/8//y//P/9P/1//b/9f/1
//T/9P/0//P/8//z//T/9P/0//T/8P/w/+//7//w//H/8//0//P/8v/w/+7/7v/u/+7/
7v/v//D/8f/z//L/8f/u/+z/7//w//L/8//v/+//7//u/+z/7P/s/+z/7v/v//H/8f/x
//D/7//v//H/8f/w//D/7//v/+7/7v/s/+z/7P/s/+z/7P/t/+3/7//v/+//7f/v/+//
8f/x/+//7v/t/+z/7P/s/+z/7P/q/+v/6//q/+r/7P/s/+z/8P/x//L/8//z//H/7//w
//H/8v/z//T/8//0//b/+P/3//f/9//3//f/+f/7//v/+f/5//n/9//3//f/9//3//n/
+v/6//r/+P/2//T/9P/0//T/9P/z//D/7//t/+v/6//q/+r/6//t/+v/6//r/+j/5//m
/+X/5f/m/+b/5v/o/+j/6P/o/+b/5v/l/+T/5P/l/+X/5f/l/+X/5f/k/+b/5v/n/+j/
5v/m/+b/5v/k/+L/4//l/+X/4//h/+X/6v/v//n/BAARAB8ALQBDAFoAcgCPAKwAvQDD
AMMAwAC6AK0AlgB+AGIAPQAVAPf/5f/d/9j/1v/U/9T/1//a/+D/5f/o/+r/6f/p/+r/
6v/p/+b/5f/l/+X/5f/l/+b/5v/o/+j/6f/p/+j/6P/p/+n/5//o/+j/6P/o/+j/5//n
/+b/5v/m/+b/6P/p/+n/6f/r/+v/6//r/+n/6v/r/+v/6f/p/+n/6v/s/+z/7P/t/+v/
6v/p/+j/6v/r/+3/8P/v/+7/7v/u/+z/7P/r/+r/6//t/+//8P/x//H/8P/v//L/8//1
//b/9v/1//T/9P/y//P/9P/0//f/+P/7//3//P/8//z//P/9////AAABAAQABQAGAAcA
BgAGAAYABgALAA4AEAASAA8ADwAOAA0ADwAQABAAEQASABIAEgASABQAEwASABIAEwAV
ABYAFwAVABYAFgAUABMAEgASABAAEAAQAA8ADwAOAAsACQAHAAkACQAHAAYABAACAAAA
/v/9//z/+//8//n/+P/2//b/8//z//L/8P/x//H/8v/z//P/8//z//H/8//z//L/8v/w
//D/8P/w//D/8P/w//D/8//z//P/9P/z//H/8P/w//H/8v/z//X/8//z//P/8//z//T/
9P/0//X/9v/3//n/+P/3//b/9f/2//f/+P/6//f/9//2//X/9f/0//T/9P/1//b/9//4
//f/9//2//b/+P/3//f/9//4//j/+P/4//T/9P/z//P/9P/1//f/+P/6//r/+f/4//b/
9v/2//b/9P/0//T/9f/1//X/8//y//T/9P/1//X/8//z//P/8v/0//T/9P/0//L/8//1
//X/9f/0//P/8//z//P/8v/y//P/8//y//L/8//0//X/9v/1//T/9P/z//P/8//z//H/
8//z//X/9f/x//D/7//u/+//8P/x//L/9P/1//X/9P/2//j/+P/4//n/+f/5//n/+P/4
//j/+P/4//v//P/+/wAAAAD///7//f/9////AQABAAMAAwADAAEA//////////8BAAIA
AgACAAEA/v/7//r/+v/6//r/+f/2//X/8//x//H/8P/w//H/8//x//H/8f/w/+//7v/t
/+//8P/w//D/7v/u/+7/7v/s/+z/6//q/+v/7f/u/+//7f/t/+3/7P/s/+z/7f/u/+z/
7P/s/+z/6v/o/+f/5//p/+v/7f/1//z/AwALABYAJQA5AFMAbwCMAK4AzwDkAOkA5QDd
ANQAxgCrAJYAfABWACsABwDz/+X/3//a/9j/2v/c/9//4v/k/+X/6P/q/+v/7f/w//L/
8//x/+//7v/t/+//7//w//D/7v/u/+//7//s/+z/7f/t/+//8P/w//D/8P/w/+//7//w
//D/8P/w//D/8f/x//H/7//v/+//7//w//L/9P/1//P/8//z//T/8v/y//L/8//y//L/
8v/y//T/8//z//T/9//4//r//P/7//r/+P/2//j/+f/6//r//P/9//3//f/7//v//P/8
/////////wAA/v///wAAAAACAAIABAAFAAYABgAGAAYACAALAA0ADwAQABEAEgATABEA
EAAPAA4AEQAUABYAGAAaABsAGwAbABkAGgAaABsAHAAcABwAHAAaABkAGAAYABkAGwAc
AB0AGwAcABwAGgAXABYAFgAUABUAFgAWABcAEwAPAAwACQAJAAkABwAGAAcABgAFAAQA
AgAAAP7//v/9//z/+v/6//b/9f/z//D/8f/x//L/8//z//P/8//x//H/8f/w//D/8P/w
//D/8P/w//D/8P/w//P/8//z//T/8v/x//H/8v/z//T/9f/3//f/9//3//f/9v/2//X/
9P/2//b/9v/3//n/+f/5//n/9//3//f/+P/4//n/+f/5//f/9v/2//b/+P/4//j/+P/3
//f/9v/2//T/8//z//P/9f/2//f/+P/2//b/9f/1//X/9f/2//b/9v/2//X/9P/0//T/
9P/0//T/9P/0//X/8//z//H/8P/x//L/9P/1//H/8f/x//D/8f/y//P/9P/0//X/9//3
//T/8v/w/+//8v/z//P/9P/0//P/8f/w//L/8v/y//L/9P/0//X/9f/z//P/8//x//H/
8f/z//P/9P/0//T/9P/2//b/9v/2//b/+f/8//r/+v/6//r/+v/6//v//P/7//v/+//7
//v//f//////AQABAAEA//////////////3//v/+//7/AAD+//z//P/+//7//v/9//j/
9//1//P/8f/w//D/8f/v/+3/7f/t/+//7//v/+//7v/u/+3/7P/s/+z/7P/s/+z/7P/r
/+r/6v/r/+v/6//r/+v/6//q/+j/6P/p/+r/7P/s/+z/7P/s/+z/6//p/+f/5f/l/+v/
7v/z//v/BgARACMANwBNAGoAiACtANAA5wDtAOkA4ADYANEAwACsAJQAbwA9ABMA9//l
/9j/0v/S/9L/1f/W/9z/4f/m/+b/6f/r/+z/7P/r/+r/6f/p/+n/5//n/+j/6P/o/+j/
6f/p/+b/5v/n/+f/5//o/+j/6P/q/+r/6f/p/+r/6v/q/+r/6v/r/+v/6//p/+n/6f/p
/+n/6v/r/+v/6//r/+v/7P/s/+z/7P/t//D/8P/w//D/7//t/+z/7P/q/+r/6//s/+3/
7v/u/+7/7P/t/+7/7v/w//H/8f/x/+//7//w//D/8f/x//H/8v/z//X/9//4//f/9v/3
//f/+//8//3//v/9////AAABAAEAAQABAAEABQAGAAcACAAHAAgACAAIAAoACwALAAsA
CwAMAAwADQAOAA4ADgAOAA4ADQAMAAwACgALAAsACwAMAA4ADwAOAAsACgAKAAgABwAG
AAQAAwADAAEAAAD///3//f/7//r/+//6//n/+P/1//L/7//u/+3/7P/q/+r/6//r/+r/
6P/m/+X/5f/l/+X/5f/l/+P/4//j/+L/4v/i/+L/4v/i/+L/4v/i/+L/4f/h/+H/4v/k
/+P/4//k/+T/5P/k/+X/4//j/+P/4//l/+b/5v/m/+b/5v/m/+f/6f/p/+n/6f/n/+f/
5//o/+b/5//n/+f/5//m/+b/5v/k/+T/5P/k/+b/5//n/+j/5f/j/+L/4f/k/+T/5P/k
/+P/5P/k/+X/5P/j/+P/4v/i/+L/4f/g/+D/4P/g/+D/4P/g/+D/4f/h/+H/3//e/93/
3P/c/9v/2//d/9//4P/e/97/3v/e/+D/4f/j/+P/4//i/+H/4f/f/9//3v/e/9//3//e
/97/3v/e/97/3v/e/97/3//f/9//3//f/93/2//b/93/3f/f/+D/4f/i/+D/3v/c/9r/
3P/d/93/3P/a/9z/3P/c/9v/2//b/9v/4f/l/+H/4P/e/97/3v/e/+H/4v/k/+b/5f/l
/+X/5f/l/+f/6f/p/+f/5//n/+X/5f/l/+X/5f/n/+j/6P/o/+j/5v/k/+T/4v/i/+L/
4f/h/+H/4P/f/93/3P/c/93/2//Z/9n/2f/Y/9f/1v/V/9X/1v/W/9b/1v/W/9b/1v/Y
/9j/1//W/9j/2f/Z/9n/2f/Z/9n/2P/a/9r/2//c/9z/3P/c/9z/2v/Y/9f/1//X/9f/
2f/b/9r/2//h/+j/7//7/w0AIQA6AFQAcQCQAK0AuwDBAMQAwAC5ALIAngCIAG8ASwAd
APX/3f/Q/8j/wv/E/8X/yv/M/8//1P/Y/9n/2f/a/9r/2f/Y/9f/1//X/9b/1f/V/9T/
1v/W/9f/1//W/9b/1//X/9X/1v/W/9b/2P/Y/9f/1//W/9b/1v/W/9b/1//X/9f/2P/Z
/9r/2//b/9z/3f/d/93/3f/d/97/3f/c/9v/2//a/9r/2v/a/9j/1//X/9j/2f/a/9z/
3v/c/9z/2//a/9j/2f/a/9r/3f/f/+D/4f/g/9//3//e/+D/4f/i/+T/4v/j/+T/5P/l
/+T/5f/l/+j/6P/o/+j/6P/p/+n/6f/r/+3/7//x//T/9P/0//T/9P/2//f/+P/6//v/
+//7//r/+v/5//n//P/8//z//P/8//v/+v/6//j/+f/5//n/+//8//z/+v/5//j/+P/2
//b/9v/1//X/8v/v/+3/6//r/+v/6f/o/+n/6P/n/+b/4v/g/97/3v/f/97/3P/c/9n/
2f/Y/9b/1v/V/9X/1f/W/9f/2P/X/9b/1f/T/9L/0f/Q/8//zv/O/87/zv/O/8//z//P
/9D/0v/R/9H/0v/Q/9D/0P/R/9H/0f/R/9H/0f/S/9L/0v/S/9L/0v/T/9X/1f/V/9X/
0v/R/9D/0P/S/9P/0//T/9L/0P/P/87/zv/O/87/zv/P/8//zv/O/8//z//Q/9H/0P/Q
/9D/0P/O/87/zf/N/83/zf/O/87/z//Q/9D/0P/O/87/zv/O/87/zv/O/8//zv/N/8r/
yP/G/w==
         </WaveFormData>
      </LeadData>
   </Waveform>
</RestingECG>
