# Supplementary material for: Detection of Left Atrial Enlargement Using a Convolutional Neural Network-Enabled Electrocardiogram
Source: Front Cardiovasc Med. 2020 Dec 17;7:609976. doi: 10.3389/fcvm.2020.609976 (PMC7773668; doi:10.3389/fcvm.2020.609976)
Supplement: Supplementary file 3 [file Data_Sheet_3.ZIP › normal2/1802017162_4992_0000000U.XML]

<?xml version="1.0" encoding="Windows-1252"?>
<!DOCTYPE RestingECG SYSTEM "restecg.dtd">
<RestingECG>
   <PatientDemographics>
      <PatientID>1802017162</PatientID>
      <PatientAge>67</PatientAge>
      <AgeUnits>Years</AgeUnits>
      <Gender>Female</Gender>
      <PatientLastName>wangxiuying</PatientLastName>
   </PatientDemographics>
   <TestDemographics>
      <DataType>Resting</DataType>
      <Site>1</Site>
      <AcquisitionDevice>MAC55</AcquisitionDevice>
      <Status>Unconfirmed</Status>
      <Priority>Normal</Priority>
      <AcquisitionTime>10:10:58</AcquisitionTime>
      <AcquisitionDate>03-08-2017</AcquisitionDate>
      <CartNumber>1</CartNumber>
      <AcquisitionSoftwareVersion>009C</AcquisitionSoftwareVersion>
      <XMLSourceVersion>MAC5000 v1.0</XMLSourceVersion>
   </TestDemographics>
   <RestingECGMeasurements>
      <VentricularRate>73</VentricularRate>
      <AtrialRate>73</AtrialRate>
      <PRInterval>128</PRInterval>
      <QRSDuration>70</QRSDuration>
      <QTInterval>386</QTInterval>
      <QTCorrected>425</QTCorrected>
      <PAxis>18</PAxis>
      <RAxis>24</RAxis>
      <TAxis>44</TAxis>
      <QRSCount>12</QRSCount>
      <QOnset>219</QOnset>
      <QOffset>254</QOffset>
      <POnset>155</POnset>
      <POffset>195</POffset>
      <TOffset>412</TOffset>
      <ECGSampleBase>500</ECGSampleBase>
      <ECGSampleExponent>0</ECGSampleExponent>
   </RestingECGMeasurements>
   <Diagnosis>
      <Modality>Resting</Modality>
         <StatementCount>2</StatementCount>
         <LabelText>12SL ��ϳ���</LabelText>
      <DiagnosisStatement>
         <StmtFlag>ENDSLINE</StmtFlag>
         <StmtText>�������</StmtText>
      </DiagnosisStatement>
      <DiagnosisStatement>
         <StmtFlag>ENDSLINE</StmtFlag>
         <StmtText>���� ECG</StmtText>
      </DiagnosisStatement>
   </Diagnosis>
   <Waveform>
      <WaveformType>Rhythm</WaveformType>
      <WaveformStartTime>0</WaveformStartTime>
      <NumberofLeads>8</NumberofLeads>
      <SampleType>CONTINUOUS_SAMPLES</SampleType>
      <SampleBase>500</SampleBase>
      <SampleExponent>0</SampleExponent>
      <HighPassFilter>16</HighPassFilter>
      <LowPassFilter>150</LowPassFilter>
      <ACFilter>NONE</ACFilter>
      <LeadData>
         <LeadByteCountTotal>10000</LeadByteCountTotal>
         <LeadTimeOffset>0</LeadTimeOffset>
         <LeadSampleCountTotal>5000</LeadSampleCountTotal>
         <LeadAmplitudeUnitsPerBit>4.88</LeadAmplitudeUnitsPerBit>
         <LeadAmplitudeUnits>��V</LeadAmplitudeUnits>
         <LeadHighLimit>2147483647</LeadHighLimit>
         <LeadLowLimit>268435456</LeadLowLimit>
         <LeadID>I</LeadID>
         <LeadOffsetFirstSample>0</LeadOffsetFirstSample>
         <FirstSampleBaseline>0</FirstSampleBaseline>
         <LeadSampleSize>2</LeadSampleSize>
         <LeadOff>FALSE</LeadOff>
         <BaselineSway>FALSE</BaselineSway>
         <ExcessiveACNoise>FALSE</ExcessiveACNoise>
         <MuscleNoise>FALSE</MuscleNoise>
         <LeadDataCRC32>3976706882</LeadDataCRC32>
         <WaveFormData>
/v/+//7//v8BAAIAAwAEAAQABAAEAAQAAQAAAP///v///wAAAQACAAAAAAAAAAAAAQAC
AAMABAAEAAQABAAEAAIAAAD+//z//v8AAAIABAABAAAA///+/wEAAgADAAQAAgACAAIA
AgD+//z/+v/4//3/AAADAAYAAgAAAP7//P///wAAAQACAAIAAgACAAIA///+//3//P//
/wAA//8AAPz//P/9//7/AAACAAIAAAAAAAAAAAD///z//P8AAP//AQADAAUACQAHAAUA
BAAEAAoADAAOABAAEAAPAA4ADgAMAA0ADQAMAA8ADgAPAA4ACwAIAAUABAAHAAgABwAF
AAAAAAD9//z/+P/3//X/9//6//n/+//+//r/+f/4//j/+//7//r/+v/8//v/+v/6//r/
+f/4//f/+f/8//7//P/6//r/9//x//T/+/8FABUAJwA4AEoAXQB0AIYAkQCZAJQAgwBk
ADwAFQD8/+n/4v/p//H/9P/8/wMA///6//j/9v/2//b/9v/2//f/9v/5//r/9f/z//L/
8v/1//X/9v/3//T/8//y//L/8v/y//L/8v/1//b/9v/0//P/9f/0//P/9v/3//b/9v/0
//T/9P/2//f/9//2//P/9//5//v//f/5//b/9P/z//X/9//5//r/+f/5//j/+P/6//r/
+//7//7//v///////P/6//z/+v/9////AQADAAAA///8//7//v///wEABQAFAAYACAAL
AAcABQAHAAcACwAOABIAFQATABEAEQASABEAEQARABEAFQAYABsAHQAaABoAFwATABYA
FwAXABYAFgAUABQAFgAXABMADgALAA8ADgANAA8ACwAJAAcABQAEAAMABQAGAAMA/v/7
//n//f/+//7////+//7///////r/9//z//D/8//1//j/+//3//X/9f/z//H/8//z//L/
9f/3//n//P/6//f/9P/x//P/9f/3//f/8v/x//H/8v/x//L/8//v//L/9P/2//T/8v/x
/+//6//w//P/9f/3//X/9P/y//H/7//x//H/8f/0//X/9v/2//P/8v/v/+3/8v/1//j/
+//4//f/9v/z//b/9f/0//P/9P/0//T/9f/0//P/8v/x//T/9v/3//j/9f/0//T/9f/2
//b/9v/0//f/+P/3//j/9f/0//L/7//x//P/9P/0//L/8//z//X/9f/0//T/8//y//T/
9v/4//X/8//y//D/9P/2//f/+P/2//X/9P/1//T/8//z//L/9f/1//X/9f/y//D/8f/0
//b/9v/2//b/9v/z//D/7//s/+7/8f/0//b/+P/4//b/9v/1//T/8v/x//T/+//9////
/f/7//v/+//9//7/AAACAAIAAgACAAIA/v/8//v/+/8AAAQABwAKAAQAAgD+//z/+v/4
//j/+P/6//j/9f/y//D/7f/s/+z/8P/x//b/9//w/+7/7f/r/+z/7f/v//H/8P/u/+3/
7P/q/+j/5//n/+v/7f/v//H/8P/u/+r/5v/m/+n/6f/w//v/AwANABsAKgBAAFsAcgCE
AJMAkwCGAGsARgAYAPf/6P/h/9r/3//l/+r/6v/n/+X/5v/q//D/8P/w//D/8P/s/+j/
6P/m/+T/5f/n/+r/6//r/+z/7f/p/+f/5f/k/+j/6v/s/+7/6//q/+j/5P/o/+v/6//r
/+//7//t/+z/6v/o/+b/5v/r/+//8v/z//D/7f/q/+f/6P/q/+3/8f/z//P/8//y/+7/
7f/r/+r/7v/w//P/9f/0//L/8f/v/+//8P/1//b/9f/1//X/9f/1//X/8//2//j/+f/7
////+//6//r/+//8//3/AgAFAAUABgAIAAkABwAFAAUABgAKAA0AEAATABIAEAAOAAsA
DQAQABAADwARABEAEAAOAAwACgAKAAwAEQAPAAwACwAJAAQA///9/wAAAQACAAMAAAD9
//3//P/5//T/8f/v//T/9v/3//n/9P/y//H/7//w//H/8f/y//L/8f/x//H/7v/t/+7/
7f/s/+//8P/w/+7/7f/s/+z/7//v/+//7//v/+//7//t/+n/6f/q/+z/7f/w//P/8f/t
/+z/6//m/+v/7f/u/+3/8P/x//H/8f/t/+z/6v/p/+v/7//x//P/8P/v/+7/7P/u//D/
8P/x//P/8//z//P/8P/v/+7/6//x//P/9f/3//T/8v/w/+//8//z//P/8//2//b/9f/0
/+//7v/u/+//8//2//n/+v/2//T/8P/u/+//8v/0//X/9f/1//T/8v/y//P/8//1//j/
+P/5//n/9P/0//T/9P/1//X/9v/2//j/+P/3//b/8v/x//D/8f/z//X/+P/6//j/9f/y
/+//8P/2//f/+P/5//r/+P/0//L/7v/x//P/9f/2//j/+P/2//b/9f/0//L/8f/0//v/
/f////3/+//7//v//P/+/wEABAAEAAQABAAEAAIAAAD/////BAAGAAcACAACAAAA/P/6
//r/+v/8//7//f/6//b/8v/y/+//7v/u//P/9f/7//3/9v/0//P/8f/z//P/9P/1//f/
9v/2//b/9P/y//H/8f/0//f/+v/9//T/8P/y//b/+P/9/wEAAgALABUAIQAvAEIAVgBv
AIQAkACTAIcAcgBRACgAAgDv/+r/6f/u//f//f/8//r/+f/1//T/+v/+/wAAAAAAAAAA
/P/4//j/9v/0//X/9//6//n/9//2//X/9f/1//X/9v/5//r/+//8//r/+P/1//D/9P/3
//f/9//6//v/+v/6//j/9v/0//T/+P/7//3//f/7//n/9//1//f/+P/6//3//f/9//3/
/P/6//v/+//8//7//v///////f/8//z/+//8//z/AAAAAAEAAQABAAEAAQABAP//AgAF
AAcACgAPAAsACAAGAAUABwAJAA8AEwASABIAEwATABIAEQASABQAGAAZABoAGwAYABYA
FAARABMAGAAaABsAHQAdABwAGgAYABQAEgASABgAFwAVABUAEgAOAAoACQALAAsACwAL
AAgABQAFAAQAAgD+//z/+//9//7//v////z/+v/5//f/+v/7//v//P/7//v//P/9//v/
+f/5//f/+P/7//z//P/5//X/8f/u//L/9f/4//v/+//7//v/+f/z//H/8P/w//T/+P/8
//v/+P/2//T/7v/0//f/+f/5//r/+//7//v/+P/2//P/8f/1//n/+//9//v/+f/3//T/
9f/4//n/+//4//f/9v/1//j/+f/6//n//f/9//3//f/5//b/8//x//b/+f/8///////+
//z/+v/3//b/9v/3//n/+v/7//r/9//2//P/8v/z//b/+P/5//r/+//7//r/9//3//b/
9//6//r/+//7//r/+v/6//r/9//3//j/+P/5//r/+v/6//b/9f/0//X/9//5//z//v/7
//n/9//1//L/9P/2//j/+v/8//7//P/4//b/8v/0//f/+v/8//v/+v/3//b/9v/2//X/
9f/4////AQADAP///f/9//3/AAACAAUACAAHAAYABQAEAAUABAAEAAUACgAMAA0ADgAK
AAgABAACAAIAAAAAAAAAAgAAAP3/+v/4//X/9P/0//f/+f///wEA+f/2//T/8f/y//P/
9f/3//X/9P/0//T/9f/0//T/9f/4//n/+v/7//L/8P/u/+7/9v/9//3//P///wcAEQAb
ADAAUABrAH4AkgCXAI8AfgBhADoAFAD5/+z/6f/u//X/8//0//j/8//v//b//P/4//r/
+v/6//r/9P/w//D/7v/t/+//8v/2//X/8//y//H/9P/1//b/+P/6//r/+v/6//f/9P/w
/+r/7//z//T/9f/3//f/9f/0//L/8v/y//T/+f/7//z/+//4//X/8v/v//H/9P/4//3/
/P/7//r/+P/3//f/9v/2//j/+v/9////+//4//b/8//3//r/AQAEAAIAAQAAAP///f/9
//v//v8DAAUACAANAAkABgAEAAMABQAHAA0AEQARABIAFAAVABIAEQASABQAFwAXABcA
FwAWABYAFgAVABYAGgAbABsAGwAbABoAGAAXABQAEwAUABsAGQAWABUAEwAOAAkABwAK
AAsADAANAAkABQAEAAIAAwAAAP////8BAAIAAgADAP7//P/7//n//f///wAAAgD+//v/
+f/3//X/9f/3//f/+f/9////AAD8//n/9v/0//b/9//4//n/+f/5//n/9//z//P/9P/2
//n//P////3/+v/4//b/8P/1//f/+P/3//n/+f/4//f/+P/4//f/9//6//3//v////z/
+f/2//L/9v/6//z////8//v/+v/5//n/+f/5//f//f/9//3//f/6//j/9v/1//v//f//
/wEA///8//j/9P/0//b/+f/9/wAAAAAAAP7/+v/4//T/8v/1//r//v8BAAAA///9//r/
9//3//b/9//7//z//v////r/+v/6//r/+//7//z//P/6//r/+f/4//f/9//3//n/+v/7
//3//v/7//n/9//1//T/+v////7//P/5//j/9//2//j/+P/6//r/+P/5//r/+v/7//r/
9//2//r//P/9/////f////z/+f/6//v//v8BAAMABAAGAAgABgAEAAIAAAADAAQABgAJ
AAcABgAEAAIAAQACAAEAAgACAAIABAAGAAQAAAD7//b/+P/3//j/+v/3//X/9//1//P/
9P/2//f/9v/1//X/9f/3//b/9v/2//b/9v/3//n/9//1//P/8f/w//L/9P/8//7/8//r
/+7/+f8BAAkAFwAyAEoAYwB4AIYAjQCPAIgAdwBgAEAAGQD+//P/7P/n/+P/5P/u//v/
AwACAPz/9v/0//L/8P/u/+//7v/x//L/8f/x//L/9P/x/+//7v/t//H/8//1//j/9P/y
//D/7v/w//L/8//y//L/9f/1//X/9P/z//D/7v/y//T/9v/6//f/9f/y/+3/7//x//P/
9f/0//T/9f/3//P/8f/v/+z/8P/1//n//v/8//r/+f/3//r/+v/7//v/+//8/wEAAgD8
//n/9v/z//n//f///wYABAADAAMABQAFAAQABAAFAAcABwALAA0ACwAKAAoACQANAA8A
EwAYABYAFQAUABMAFgAWABYAFQAVABgAGAAXABUAFQAUABIAFQAUABUAGAAZABUAEAAN
AA8ADgANAA8ADgANAAwACwAGAAMAAwACAAMAAgADAAUAAQD+//r/9//5//r//P/9////
///+//7/+P/1//P/8f/0//f//P////v/+//5//b/+P/3//b/9v/3//f/9//3//b/9f/0
//H/8v/1//n//v/6//r/+v/1//b/9v/2//L/9P/1//X/8//2//f/9//3//j/+P/3//f/
9v/3//b/9f/4//n/+v/6//r//P/8//3/+v/5//j/9//7//3///////7/+//4//X/9v/2
//b/9//8//3//v////3/+v/2//L/8//2//r////9//z/+//4//j/+P/2//b/9//6//z/
/f/7//n/9v/y//X/+f/8/wEA/f/6//j/9f/3//r//f8AAP7//f/9//z/+f/4//b/9P/3
//n/+/////v/+f/4//b/9//3//f/9//6//z//f/4//b/9v/2//b/+f/6//3//v/7//v/
+//6//r/+v/4//j/+f/6//r/+//7/////v/9//7///8CAAUAAQAAAAAAAAAEAAYACAAK
AAsACgAKAAsACwAKAAgABgAHAAoACwAOAAcAAgD///z////+//z/+v/9//v/+//8//r/
9//4//X/9P/2//n/+//4//f/9//3//f/9v/2//b/9v/2//f/+f/1//P/8f/v//T/9v/+
/wQAAAD3/+//7v/z////CwAbADAARgBXAGgAfACLAJUAmACLAHAATgAfAPz/7//m/+H/
5f/w//r//f/7//j/9v/2//P/8v/x//D/8//0//n//P/0//H/7//u//H/8//2//n/9v/1
//T/9P/0//T/9P/0//f/+P/4//b/9P/1//P/8f/2//f/9v/2//b/9v/2//j/+P/3//X/
8f/2//n//P////v/+P/2//X/+P/5//r/+v/8//3//f/+//r/+P/3//X/+P/6//3////9
//z////+//3//f/9//3/AAABAAAABAADAAMABAAHAAgACAAJAAsABwAFAAcABwALAA4A
EgAVABYAFwAaAB4AGwAXABMADwAWABoAHgAhAB4AHgAbABcAGQAbABwAHAAaABgAGAAa
ABwAFwARAA0AEAAQABAAEwARAA8ADQALAAgABQAFAAQABQAEAAUABwAFAAIA/v/7//3/
/v8AAAEA/v/9//v/+v/6//n/+f/5//v/+//9//3/+f/5//f/9P/4//n/+v/8//r/+f/4
//f/+f/5//n/9//3//f/+P/6//j/+P/4//P/9//6//3//P/7//n/9v/x//b/9//3//f/
+v/8//3////8//v/+P/1//j/+//+/wAA/P/8//r/+f/7//v/+//7//n/+f/5//f//P/9
//7///////7//f/9//3/+//5//f/+//8//z//P/7//z//v8BAP7/+v/2//D/9//8////
BAACAAIAAQD///3//f/8//r//P/9//3////+//z/+//5//r//P/+/wAA/f/7//r/+P/6
//r/+f/4//r/+//8////+//5//j/9v/7//3///8BAPz/+P/1//L/+P/6//z//v8AAAAA
/v/+//z/+f/5//n/+P/8//7//v8AAP3//P/6//n//P8BAAEAAQACAAMABgAJAAYABgAH
AAgACgAKAAoACgALAAoACgALAA8AEAAQABAADQAMAAkACAAHAAYABwAIAAYABAABAP7/
/P/3//T/8v/3//n///8BAPz/+v/5//f/9P/z//P/8//1//T/9P/0//D/7v/t/+3/8P/x
//L/8//6//j/8v/q/+z/8f/z//b//f8HAA8AFwAoAEAAVQBuAIgAmQCbAI4AeQBeADIA
AwDy/+3/5v/l/+3/9P/4//f/8f/s//D/9v/0//T/9P/0//L/8P/y//L/7f/t/+7/8P/y
//H/8f/x/+7/7f/s/+z/8P/y//T/9v/z//D/7P/m/+z/8f/z//X/9//3//X/9P/z//L/
8f/y//T/9f/1//P/8//z//P/8//w//D/8f/z//X/9//5//r/9//3//b/9v/4//r//f//
/////v/+//3/+//6//3//P/+////AAABAP3/+//3//j//v8BAAUACwAIAAYABQAFAAQA
AwAGAAcACQAMABAAEwARAA8ADwAQABMAFQAXABkAGAAYABgAFwAWABgAFwAVABYAFwAX
ABYAFAAQAA4ADgAUABEADQALAA0ACgAHAAcABwAHAAcABwAFAAMABAAEAP7/+P/0//H/
9v/4//n/+//5//j/+P/3//b/9f/z//L/8//z//T/9f/y//H/8v/x//D/8//0//T/9P/z
//L/8v/y//H/8P/v//H/8//1//X/7//t/+z/7P/u//L/9v/1//H/8P/v/+r/7f/v//D/
7//v/+//7v/t/+//8P/w//H/7//x//H/8f/y//P/9P/0//H/8v/x//H/9v/5//z////9
//v/+f/1//v/+//7//v//f/+////AQAAAP///v/9/wEABAAGAAgAAwAAAP7//f8BAAIA
AwACAAIAAgAAAAAAAAACAAMAAwABAAEAAAD+//7//////wEABAAEAAUABQAAAAAAAAAA
AP7//f/9//z//v8AAAEAAgD9//v/+f/5//v//f8AAAIAAQD///3/+//4//z///8AAAEA
AgABAP7//f/6//j/+f/6//r///8AAP//AAD+//z/+f/3//r/AQADAAUABAADAAQABQAF
AAYACAAKAAsADAANAA4ACgAGAAMAAQAGAAgACQAKAAgACAAGAAYABAACAAIAAgAEAAIA
///8//n/9f/z//L/9f/3//3////4//b/9f/z//H/8f/y//P/9v/2//f/+P/1//L/8P/v
/+//7//v/+//9P/8//T/6P/q//f////+////CQATAB0AKgA6AFEAaAB+AI0AkQCIAHMA
TAAgAP3/6v/h/+D/5f/t//L/8v/r/+n/7P/u/+z/7v/w//L/9P/y//D/8v/y/+//7//w
//L/8//z//T/9f/x/+//7f/s/+//8P/x//L/9P/0//P/8P/1//n/+v/7///////9//z/
+f/4//f/+P/+/wEAAwADAAMAAwADAAMAAQAAAAAAAQAEAAUABgAGAAMAAQD+//z/AQAE
AAgACwAJAAgACAAHAAMAAgAFAAQABQAHAAkACwAIAAcABAAGAAgACQALAA8ADgAOAA8A
EQAPAA0ADwAPABEAFAAYABsAGAAXABgAGgAcAB0AHgAfAB4AHgAeAB0AHAAeAB0AGwAd
AB0AHAAaABcAFAATABQAGwAbABoAGwAYABQAEAAPAAwACwAKAAkACQAJAAwADgAKAAQA
AAD9/wEAAgACAAMA///+//7//f/8//v/+f/4//j/+f/7//3/+f/3//f/9f/3//v//f/+
//v/+f/3//b/9P/z//L/8f/1//n//f////r/9//1//T/8v/0//b/8//0//T/9P/w//T/
9f/1//P/+P/5//n/+f/2//T/8f/v//P/9//5//v/+f/3//X/8v/y//T/9P/1//j/+f/6
//v/+f/3//X/8f/2//f/+P/5//b/9P/y//H/9f/1//X/9f/0//T/8//y//D/8P/x//P/
9//4//n/+P/2//b/9P/0//P/9P/0//P/9f/3//j/+P/1//X/9P/1//b/9v/3//f/8f/w
/+//7v/u/+//8f/y//X/9v/2//b/9P/z//L/8//z//P/9P/0//T/8//y//H/9P/w/+//
9P/4//j/+P/4//j/9P/w/+7/6v/v//P/9//6//n/9v/x/+7/7//w//D/8f/z//n/+v/7
//f/9f/1//X/+P/8/wEABgAEAAIAAAD+/////v/+////AQACAAIAAgD+//7//P/8//7/
/v8AAAIA///6//T/7v/v/+3/7f/u/+//7//z//P/7f/s/+z/6//t/+//8v/1//H/7v/s
/+r/7P/s/+3/7//v/+//7//v/+b/6P/s/+z/8v/1//X/9P/x//P/+/8LAB4ANgBTAHIA
hACFAH8AfgBxAFgAMgANAPj/7f/k/9//4f/m/+j/6//r/+r/7P/w//H/8v/z//T/7//q
/+n/5v/m/+n/7f/y//D/7f/r/+n/6//r/+v/7P/s/+z/7P/s/+r/6v/p/+b/6//v//D/
8f/w/+3/6P/k/+f/6P/p/+z/7v/v/+//7f/q/+n/6P/n/+n/7P/w//X/8//x/+//7P/t
/+//8P/y/+//7v/u/+3/8P/w//H/8f/z//T/+f/6//X/8//x/+//8f/x/+//8v/2//n/
/f8DAAAA/v/9//3//v///wQABwADAAIAAgABAAQABQAIAAwADQANAA0ADQALAAoACQAH
AAoAEAATABUADwALAAYAAAAEAAYACgAQABYAEwAPAA0ACwAGAAEA//8AAAEAAgADAP3/
+f/4//b/9//2//f/+f/6//r/+f/5//P/8P/u/+v/7f/v//D/8v/v/+3/7P/r/+3/7//z
//X/8f/z//P/8v/v/+3/6//q/+7/7//w//H/7v/t/+z/6f/q/+v/7f/w/+7/8P/y/+//
7f/s/+v/5v/q/+v/6//p/+z/7f/t/+3/7//w//D/8f/w//H/8P/v/+v/6f/n/+T/6f/w
//X/+//4//X/8v/v//H/8f/x/+//8P/v/+7/7f/v/+7/7f/t//D/8f/y//P/8//y//D/
7v/v//D/8v/1//P/8v/x/+7/7P/s/+r/6v/r/+7/8P/x//H/8f/w/+7/7v/v/+//8f/0
//T/9f/1/+//7P/p/+b/6v/v//X/+v/3//T/8P/s/+3/7f/t/+//8P/x//P/9P/y/+//
7P/p/+z/7v/z//b/5v/p/+//7f/q/+7/8P/y//T/8v/w//D/7v/s/+v/6v/o/+3/8P/x
//T/8v/w/+3/6//u//P/8//z//P/8//1//f/+f/6//z//v8BAAIAAwAEAAEA/v/8//v/
/v8AAAEAAgD+//7//P/8//r/+P/4//j/+f/4//b/9P/x/+3/6//q/+z/7f/y//P/7v/s
/+v/6f/r/+v/7P/t//D/8P/x//L/7v/q/+f/5f/p/+v/7f/v//L/7v/s/+j/6P/p/+n/
7P/3/wEACQAVACgAPgBVAHAAjACZAJUAjgB3AE4AHAD5/+z/5f/g/+H/5//y//b/8f/t
/+r/6P/q/+v/7P/t/+7/7P/q/+z/7P/n/+f/6P/q/+z/6//r/+v/6f/p/+n/6v/s/+z/
7P/s/+z/7P/r/+j/6P/r/+v/6//u/+//7v/u/+v/6v/p/+r/7//x//L/8f/u/+3/7P/r
/+n/6P/o/+n/7f/x//X/+P/z//H/7v/s/+7/8P/z//X/9v/2//f/9//1//T/9//2//f/
+f/7//3/+f/1/+//7v/z//f//P8DAP7//P/7//v//f/9/wEAAwAGAAgACwANAAsACQAJ
AAoADAANAA4ADwAQABAAEAAPABEAFAAUABMAFAAVABUAFAASAA4ADAAMABMAEQAOAA0A
CwAGAAEA//8CAAMABAAFAAQAAwAFAAYAAgD8//j/9f/3//j/+P/5//X/9P/0//P/8//z
//L/8v/y//P/9f/3//T/8f/w/+3/7f/x//P/9P/z//H/7//u//D/8f/y//P/8//z//P/
8f/t/+v/6v/q/+3/8P/z//H/8f/y//P/8P/w//H/8f/v//T/9f/1//X/8P/u/+v/6f/r
/+//8f/z//X/9f/1//T/8f/y//H/8f/0//X/9v/3//b/9f/0//H/9f/1//X/9f/z//L/
8f/x//P/8//z//P/9v/4//n/+v/2//T/8//z//b/9v/2//T/9f/2//X/9v/0//T/8//x
//T/9f/1//T/8v/z//P/9f/2//b/9//3//P/8v/x//D/8f/x//L/8v/2//j/+f/6//X/
8//x//H/8//1//j/+v/4//f/9v/1//H/8P/y//L/+v/9//v/+P/1//T/8//y//T/9P/2
//b/8//z//P/8v/2//b/9P/0//b/9v/1//X/9f/5//j/9//4//n//P///wEAAgAEAAYA
AwACAAEAAAABAAIABAAHAAUABAACAAAAAgAEAAQABgABAPz/+f/2//f/9v/0//L/9v/1
//b/+P/1//P/9f/z//P/9P/2//f/8//x//D/7//x//D/8P/w//D/8P/x//P/8P/t/+r/
5//u//T/+v/6//b/8//t/+r/8/8DABEAHQAwAEoAXwBwAIAAjwCXAIwAcQBQACgACQD0
/+f/3P/X/9n/4v/u//f/+//6//j/9P/y//D/7v/s/+3/7v/z//b/8v/x//H/8v/v/+3/
7P/r/+7/7//w//L/7//u/+3/7P/u//D/8f/w//D/8f/v/+3/7f/t/+v/6v/t/+7/7//y
//H/8f/w/+3/7v/v//D/8f/z//T/9v/5//b/8//w/+z/8P/z//X/+P/0//L/8f/v//T/
9v/5//v/9f/y//P/8P/x//P/9f/3//r/+//6//7//f/7//r/+//8//7/AQAFAAIAAQAE
AAUABQAGAAgACQAKAAsADgASABEADwANAAsADQAOAA8ADwANABAAEAAPABAAEQARABAA
EQAQABEAFAATAA0ABgABAAYABgAGAAkABwAFAAMAAQD8//n/+f/4//r/+P/4//n/9//0
//D/7f/v//D/8v/z//X/9f/0//T/8P/v/+//7//w//H/9P/1/+//7//t/+r/7v/v//D/
8v/w/+//7v/t/+r/5//k/9//5f/r//L/+v/0//L/8P/p/+r/7P/u/+z/7v/v/+//7f/u
/+//7//v/+7/7v/t/+3/6v/r/+r/6f/t/+//8f/y//D/8v/y//P/8P/t/+r/5//s/+//
8v/z//T/8f/u/+v/8f/0//f/+//3//P/7//r/+//8P/w//D/7//w//L/9f/0//L/8P/s
//D/8v/y//T/8P/w/+//7f/w//H/8f/w//L/8//z//X/8P/s/+n/5f/n/+z/8f/2//P/
8f/w/+7/7P/s/+v/6v/s/+//8v/3//T/8f/v/+z/7v/z//b/9f/w/+3/7P/r/+r/7P/s
/+7/7v/w//H/8v/y//L/8P/s/+r/7v/w//H/8//z//f/9v/1//j/+f/8/////P/8//3/
/v/9//z/+//6//3//v8AAAMAAAD+//v/+P/5//z//f8AAP7//P/8//z/+f/2//L/7v/v
/+3/7f/u/+3/7f/x//H/7v/u/+//7//x//H/8v/z//H/7v/s/+r/7P/u//H/9f/x/+//
7f/r/+7/8v/6//7//P/1/+v/7P/1////EQApAEAAVABrAHoAfAB7AHcAagBRADAAEgD/
//D/3//e/+f/6//s//D/8//x//T/9v/s/+z/7P/s/+z/7P/s//D/8v/u/+3/7f/u/+7/
7f/t/+3/7//x//P/9v/z//D/7f/q/+7/8P/x//D/8f/z//L/8f/y//H/7v/s/+//8P/x
//T/8//z//L/7//x//P/9f/3//P/8v/y//P/8f/x//H/8P/z//X/9v/4//b/9P/z//H/
9f/2//j/+f/2//b/+v/6//b/9f/0//P/9v/5//r/AAD9//v/+v/7//3/AAAEAAkABgAF
AAgACQAHAAYABgAFAAoADQASABgAFAARAA4ACwAOABAAEgATABIAFAATABEADwAPAA4A
DAAPAA4ADwASABQADwAJAAUACQAIAAcACQAHAAcABwAHAAEA/f/8//r/+v/4//j/+f/4
//b/8//x//L/9P/3//n/+P/3//X/9P/v/+3/7P/r/+7/8f/2//n/8v/x/+7/6v/s/+3/
7v/w/+7/7f/s/+v/7v/v//D/7//w//H/8//2//P/8v/x/+v/7f/w//P/8v/2//f/9//1
//L/7//r/+f/6f/s/+7/8f/t/+3/6//p/+v/7f/v//D/7v/w//D/8f/x//H/8f/x//P/
9f/3//f/9//1//P/8f/z//L/8f/x//H/8f/x//H/9P/0//P/8v/y//L/8//1//P/8v/x
/+7/8P/y//L/9P/z//T/9P/z//L/8f/v/+z/7//x//L/9f/z//L/8v/x//H/8v/z//T/
/f/z/w==
         </WaveFormData>
      </LeadData>
      <LeadData>
         <LeadByteCountTotal>10000</LeadByteCountTotal>
         <LeadTimeOffset>0</LeadTimeOffset>
         <LeadSampleCountTotal>5000</LeadSampleCountTotal>
         <LeadAmplitudeUnitsPerBit>4.88</LeadAmplitudeUnitsPerBit>
         <LeadAmplitudeUnits>��V</LeadAmplitudeUnits>
         <LeadHighLimit>2147483647</LeadHighLimit>
         <LeadLowLimit>268435456</LeadLowLimit>
         <LeadID>II</LeadID>
         <LeadOffsetFirstSample>0</LeadOffsetFirstSample>
         <FirstSampleBaseline>0</FirstSampleBaseline>
         <LeadSampleSize>2</LeadSampleSize>
         <LeadOff>FALSE</LeadOff>
         <BaselineSway>FALSE</BaselineSway>
         <ExcessiveACNoise>FALSE</ExcessiveACNoise>
         <MuscleNoise>FALSE</MuscleNoise>
         <LeadDataCRC32>1999756980</LeadDataCRC32>
         <WaveFormData>
/P/8//z//P/8//z//P/8//v/+v/5//j/+//8//3//v/7//j/9f/y//T/9v/4//r/+v/6
//r/+v/3//b/9f/0//f/+P/5//r/9//2//X/9P/3//j/+f/6//r/+v/6//r/+f/4//f/
9v/3//j/+f/6//j/+P/4//j/9v/2//b/9v/4//j/+P/4//j/+P/4//j/+v/6//r/+v/2
//b/9f/z//P/9f/3//j/9v/2//b/9v/2//b/9v/2//b/+f/9//v/+f/4//f/9//8/wEA
AwAFAAQABgAKAAwACQAGAAMAAQABAAIAAgADAP7/+f/4//j//f/+////AAD/////////
//r/+f/2//b/9P/z//P/9P/0//P/8//z//X/9//3//j/9//2//X/9P/0//b/8//z//b/
+P/5//v/8//x//X/9f/x/+7/8P/y//L/8v/2/wAADwAiADgATABiAHQAggCEAHkAXwA9
AB8AEgAIAPv/7f/l/+P/5//s//L/+P/6//n//P/4//f/+f/4//b/9P/0/+//8//0//f/
+v/5//X/8//y//T/9f/3//X/9f/3//j/+v/3//f/9f/0//b/+v/8//v/+v/6//v/+///
//v//f/+//7//P/7//v//P/+/wAA/v/9//3/AAAAAP///v/+//3///8CAAIAAQADAAIA
AwAFAAMAAQAAAAEABQAHAAkACwAIAAcACQAIAAkACQAIAAgACgAMAA0AEQARABAADwAP
ABEAFQAZABsAGgAcAB0AHgAgACAAIAAfACAAIwAkACUAJQAnACYAJQAnACgAKQAnACQA
IwAiACEAJAAkACQAIwAhACAAHQAcABsAFwAXABcAGgAbABoAGgAXABQAEAAPAA0ADQAJ
AAUACAAJAAkACwAHAAUABAACAAMABAAAAAAA///+////BQADAAEA///9//7//f/9//3/
/v/+////AAACAAAAAAADAAEA//8BAAEA/v/8//v/+//+///////+//7/AAABAAIAAgAC
AAAA/v///wIAAwAIAAgABwAFAAQABAADAAMABAAAAAAAAQD8////AQACAAIAAQABAAQA
BQAGAAYABgAEAAUABAAEAAUABAAFAAUABQAIAAkACgAIAAUABQAFAAcABgAFAAQABQAJ
AAgACAAKAAYACAAEAAAABAADAAIAAgAEAAQAAwADAAMABQAFAAQABQADAAQAAwD+/wAA
BAABAAUABgAHAAcABQAFAAUABQADAAUABQAEAAUABQAEAAUABAAEAAIAAAAIAAoACQAJ
AAQAAwACAAEAAAAEAAUABQABAAMAAwACAAIAAAAAAAAAAAADAAQABQAEAAUABwADAAEA
BQAHAAoADgAPAA8ADwAMAA4AEgAUABIAEAAOAA0ADAAMAAsACwAJAAcABwAIAAwACwAK
AAkABwAHAAcABwAEAAQAAgADAAQAAQABAAIAAgADAAMAAwADAAMAAQAAAAAA/v/+//7/
AAACAP/////+//z/+//7//v///8BAAEA+//4//T/8v/0//7/CAAUACMAMgBGAFoAcACA
AIgAigB9AF8APQAnAB4AFAABAO//6f/p/+3/8v/2//z/AAD//wAA/v/9/////v///wAA
AwABAP7//P/8//z////9//3//v/9//3//v/7//v/+//6//r//f//////AAD+/wAAAAD9
////AAACAAMABAD//wAAAAAAAP7//f/9/wAAAgAEAAIA/////wIAAgAEAAQABQAFAAUA
CAAIAAcABQACAAEAAQAEAAUABwALAAoACQAIAAcACQAJAAwADAAQABEAEQASABAAEAAP
ABEAEwAUABUAFwAXABkAGwAbABkAGgAaABoAHwAgACEAIQAiACUAJgAnACYAKQApACkA
KAAoACgAJQAiACEAIAAfACMAJAAlACUAIwAiAB8AHgAdABkAGQAZABsAGwAZABgAFQAS
AA4ADQAMAA0ACgAHAAgABwAFAAUABQAFAAYABgAEAAQA///+//7//P/8/wEAAwADAAMA
AwD///3//P/7//3//v8AAAIA///8//v//f/7//n/+//7//3//v8AAAMAAgABAP///P/+
/wAAAQACAAIAAgAAAP7//v8AAAAABAAHAAcABgAGAAEA///+//7///8CAAYABAABAAEA
AAD+////AQAGAAkACAAIAAgABgAGAAQAAwADAAUABwAIAAkACAAHAAYAAgADAAMAAwAF
AAcABwAHAAkABwAEAAIAAgACAAgACAAIAAYAAwAAAP7/AQACAAIAAwAFAAkACwAMAAgA
AwABAP3//P8AAAYABQAGAAYABgAFAAEAAQABAAEAAQADAAMAAgABAP///P/7//3/AAAB
AAIABgAEAAMAAgABAAAABAAFAAUAAQABAAEAAAAAAP///v/9//z///8AAAEAAAACAAUA
AgABAAMABQAIAAwADwAPAA8ADAALAA4ADwAMAA0ADAAMAAwACgAHAAUAAQD+////AQAG
AAkACgALAAsABwAFAAMA/v8BAAAAAgAEAAAA//////7//v///wAAAQD+//v/+f/4//n/
+v/7//7/AgD//////v8AAP////////n/+//9//n/+P/8//r/+P/+/wwAHAAxAEYAWgBy
AIYAkACSAIgAbQBNADEAHwASAAgA/f/1//P/9//7//7/AAAAAAAAAwACAAAA//8BAAAA
AgACAAQAAQD+//z//P/8//7/+//6//r//v8BAAUABQD///3/+v/4//v//f/9//7//v8A
AAAA/f/7//z//v///wEA/f///wAA/v/8//v/+//9/wAAAwACAP////8CAAIAAQAAAAAA
//8CAAYABwAHAAMAAAD/////AQABAAIABQADAAMAAwADAAEAAQAEAAQACAAJAAkACgAJ
AAoACgANAA8AEAARABMAFQAXABkAGQAZABoAGgAaAB8AIAAhACEAIQAjACMAIwAjACUA
JAAjACUAJgAnACUAIQAhACEAIQAkACQAJAAjACEAHgAZABYAGAAVABYAFwAWABUAEgAQ
AAwACgAHAAcACQALAAkABwAEAAEA/f/7//z//f///wAAAAAAAPv/+v/6//j/+P/9//3/
/f/9//3/+//5//j/9//3//b/9v/2//j/9v/2//n/9//1//f/9//1//T/9P/1//X/9f/0
//L/9P/2//f/+P/7//z/+//6//f/+P/3//r//f/9//z//P/8//v/+//8//7/AAADAAAA
//////7//P/4//f/+f/5////AgAFAAYABAAAAP3/+//7//3//v///wEAAQABAP7/+//7
//v//f////////8BAP7/+v/3//b/+P/+//7//v8BAP///f/8//v/+v/4//f/+f/9////
AAD+//n/9//z//b//P8EAAUAAQD+//v/9//2//f/+P/5//n/+//7//r//P/7//n/+f/8
//7//v/+//r/9v/y//P/9P/1//b/+f/7//z/+f/4//f/9f/0//T/9P/0//T/9f/2//f/
9v/3//v/+f/5//v//f8AAAQABQADAAEA/P8AAAQABgAEAAMAAgACAAIAAAD//////f/6
//v//f8CAAAA/v/8//n/+//9/////v/7//j/+P/4//X/9f/2//b/9v/3//j/+f/2//P/
8f/w//H/8v/z//b/+v/3//f/9v/0//H/7//t//X/9//v/+n/7P/y//D/7P/y//7/BgAR
ACgARABaAGoAeACAAHwAbwBTAC8AFQAGAPj/7f/l/9//2f/j//b//P/4//r//f/2//L/
8f/z//L/8v/y//T/8f/w/+7/7v/u//H/7//v//D/8v/1//n/+f/2//X/8//y//P/9f/1
//b/9P/0//L/7f/x//T/+P/7//z/9//4//j/9v/0//P/8//0//b/+P/2//T/9f/5//r/
/P/8//3//f/7//7//v/9//z/+v/6//v/+v/5//n/+//8//3//v///wAAAQAFAAYABgAF
AAMAAgADAAYACAANAA4ADgAOAA8ADgAPABAADwATABYAGAAaABsAHAAdAB0AHAAdABwA
GwAgACUAJwApACYAJAAiAB0AHgAfACAAIQAgACAAIAAfAB8AHgAbABoAGwAXABcAFwAU
ABMAEAAOAAoACAAFAAUACAALAAoACQAEAAEA/f/7//3///8CAAQAAwACAPz/+v/6//j/
+P/9//r/+f/4//f/+P/3//f/9//6//r/+//8//r/9v/0//X/9//1//f/9//5//j/+P/5
//v/+//6//j/+P/6//v//P/5//j/9f/y//X/+P/5//7///////7//v/6//n/+f/6//z/
/v8BAP7//v///////v/7//v//v///wAAAAAAAP7//P/6//n/+f/6//3///8BAP//////
//z/+f/5//n/+//8//3//v8BAAAA/P/5//j/+v8AAAAAAAACAP///P/6////AAAAAAEA
//////3/+v/9//v//P/7//n//P8BAP///f/8//v/+f/4//n/+v/7//v//f/9//z//P/7
//n/+f/7//7///8AAPj/+P/3//f/9v/3//j/+f/6//7///////v/+f/5//j/+P/6//r/
+v/6//f/9v/1//L/9v/7//r/+//7//v//P/+/wIAAwAEAAIABAAIAAoACAAEAAIAAQAA
AAEAAQACAAEA+//5//j/+v/8//z//P/7//3///8BAAAA+//2//T/8v/y//P/9f/2//b/
9//4//n/+P/1//P/8v/2//j/+v/+//3/9//0//D/8v/z//X/9//3//X/8f/x/+z/4v/g
/+j/+P8EAAoAEQAgADIAQABUAHAAgACCAH0AawBHACMADAD+//X/8f/p/+P/4f/u//r/
+v/0//H/8P/w//H/9f/2//j/+P/6//f/9f/y//H/8P/2//X/9v/4//f/9//4//X/9f/1
//T/9P/1//f/9//4//f/+P/3//P/9P/2//n/+//7//X/9f/0//X/9P/0//X/9//6//3/
/P/2//X/9//2//b/9v/3//f/9//6//r/+f/6//r//P////////8AAAMAAQABAAEAAQAA
AP//AQAAAAMAAwACAAIABQAIAAoADwAOAAwACgAJAAkACwANAA0AEQAUABYAGAAaABoA
GgAZABsAHwAhACMAIQAjACIAIQAgAB4AHAAXABkAHQAhACUAIgAgAB4AGwAeAB4AHAAc
ABkAFQAVABUAFAATABAADgAOAA4ADQAPAA0ADQAJAAUABAADAAEAAQABAAEAAgACAAAA
AAD7//r/+v/4//j//f/7//v/+//7//z//f///wEAAAD+//3//P/5//b/9f/3//n/+f/9
/////v/8//v/+//8//3//f/8//v//P/8//z/+//6//f/9P/5//7/AQAIAAUAAQD8//j/
+v/7//3/AAACAAQABwAEAAEAAQAAAP7///8BAAYACQAGAAQAAgD+/////v/+/////f//
/wAAAQABAAEAAQD+/wAAAQACAAUAAgD///z/+/////7//v8AAPz/AAD+//z/AAD///7/
/v8AAAAA////////AQABAAAAAgD//////f/9/wAABQADAAEAAAD///3//v///wAAAQD9
//3/+//4//v//f/+/wEAAQACAAEAAAD0//b/+//8//3//v///wAAAAD///3/9//7//3/
/v8AAP///v/9//z/+v/6//r/+P/9/wEA//////////8AAAIABwAHAAcABAAHAAwADwAO
AAsACAAGAAQABgAHAAkACQAEAAMAAwAGAAQAAgAAAP3/AAABAAIAAAABAP7//v/+////
//8AAAAA/P/7//r/+f/7//v//P/+//v/+v/5//r/+//3//b/9P/3//f/+P/5//f/8//3
//n/9v/4//b/8v/0//7/AgAJABYAKAA8AFQAcACEAIgAgwBzAFMALwASAAIA///3/+3/
6f/r//L/9P/2//j/+f/4//f/9//6//r/+P/4//r/9//2//T/9P/0//j/9//4//r/9v/1
//X/8f/z//f/+v/+//v/+//5//j/+P/6//r/9//5//r//P/9//z/9//4//j/+v/6//v/
/f/8//7/AAD+//3//f8AAAAAAgACAAMAAwABAAIAAAD9//3//P/9/////P/7//v//f8A
AAEAAgADAAEAAQAEAAQACQAJAAgACAALAA4AEAAVABQAEgAQAA8AEQATABUAFQAYABoA
GwAcAB8AIAAhACEAHgAfAB4AHQAhACUAJgAnACoAKgAqACcAJQAlACUAJQAjACIAIQAf
ACAAIAAeAB4AGwAXABcAFwAaABsAGgAaABUAEgAOAA0ADwARAA8ADQAMAAsACQAJAAYA
BQAFAAQABwAIAAQABAACAAAAAAAFAAQAAwACAAEAAgABAAEAAQAAAP7//f/8//7//v8A
AAUAAgD//wAA///+//z/+//7//z//f/9//z//f8AAAIABAADAAIA///8//7/AAAAAAQA
AwADAAIAAgADAAMABAAGAAYACAALAAgABQAFAAQAAgABAAEABAAFAAQAAgAAAPz/AgAE
AAcACwAIAAcABQADAAEAAQABAP7/AAABAAIABQAEAAMAAgADAAEA/v/8//z///8GAAcA
CAALAAkABwAGAAcABgAEAAMAAAABAAAA/v8BAAEABAAFAP//AAADAP//AwAEAAUABQAC
AAEAAAD/////AQABAAAAAwADAAIAAwACAAQABAAEAAAAAgD///3/BAACAAAA/v/8/wIA
BQAHAAUAAwADAAIAAgABAAAA///+/wEAAgADAAIAAwAFAAEA//8BAAMABgAKAA0ADQAN
AAoACgAMAAwACAAKAAwADwASAA8ADQAMAAkAAwADAAQACAAKAAoACgAJAAYABQAEAAAA
AAD+////AAD/////AAAAAP3//f/9//3//f/7//r/+v/4//b/9P/0//n/9//4//j/9v/1
//X/9f/3//n/+f/z//D/9P/2/+7/7v/4//7/BwAaADAARABgAHYAfAB4AGsAWwBBACEA
DAAMAAkA9f/j/9//5f/s//b/+v/6//f/+v/2//P/8//w//P/9P/3//X/9f/0//X/9v/3
//P/8f/w//L/9f/5//n/9v/1//P/8v/w//H/8P/w//T/+P/6//n/9//2//b/9f/6//f/
+v/8//r/9v/z//H/9P/2//j/9v/0//X/+f/6//f/9v/2//X/+P/+/wEAAwD///z/+//7
//z//f///wMAAQABAAEAAQD/////AgACAAMAAwACAAIABQAIAAoADwANAAwACwALAA0A
DwARABEAEgAUABUAFgAZABoAGwAbABsAHQAdAB0AHQAfAB4AHQAgACAAIAAdABsAGwAb
ABsAGgAaABoAGQAYABYAEgAQABEADwARABMAFQAVABMAEgAOAAwACQAJAAgACQAGAAMA
///9//r/+f/8//3///8AAP7//v/5//j/9f/y//H/9f/4//n/+v/7//f/9f/0//P/9P/0
//X/9v/2//T/9P/3//b/8//0//P/8//y//L/8//0//X/9f/0//P/9P/0//T/9f/2//X/
9P/x//D/7f/u//T/9//5//z/9//1//T/9P/0//b/+f/2//b/9//3//b/9//5//7/AQAC
AAIAAgAAAP7//P/7//v//f8BAAQABwAHAAcABwAEAAEAAQABAAMAAwADAAMABQADAAAA
/v/+//z/AgACAAIABAADAAIAAgABAP7/+v/3//z/AQAEAAYAAwD///7/+//6//z/AAD9
//3//v//////+//7//v/+//7//3//f/8//r/+f/3//f/+v/8//z//P/+/wQAAAD+//z/
+v/7//v/+v/1//f/9//2//b/9P/0//T/9P/1//b/9//2//n//f/7//v//P/9////AgAF
AAUABQACAAIABgAIAAYAAgAAAP///v/9//v/+v/3//b/9//5//7//v/+//7//f/7//v/
+//4//X/8v/y//L/8f/x//L/8v/v/+//7//v//D/7//v//D/7//u/+3/7v/y/+//7//u
/+z/6f/n/+X/5//1/+3/4//k/+z/7v/o/+b/8P/8/wUAFAAqAEAAWABuAHgAegBxAFcA
MwAXAAoAAgD5/+3/4f/b/9v/2P/Y/+L/7v/x/+r/5v/l/+f/5v/n/+j/6//p/+v/6v/r
/+z/7v/r/+r/6v/q/+v/7f/r/+j/5//l/+T/5v/p/+r/7P/v//T/9//3//T/9P/1//X/
+f/1//f/+P/4//b/9f/1//f/+v/9//z/+f/5//z//P/7//r/+v/5//j/+v/5//f/+v/6
//z/////////AAADAAIAAQAAAP///v/9/////v8EAAUABQAGAAQABAADAAUACQAKAAsA
DQAKAAsADAALAAwADgAPABAAFgAYABoAGwAaABsAGgAZABgAGwAbABsAHgAeAB4AGwAX
ABcAFwAXABoAGgAaABkAHAAcABoAGgAVAA8ADQALAAsACwAJAAgACQAIAAYABwAFAAcA
BQADAAEA///8//v/+f/5//r/+v/4//j/8//y//D/7v/u//P/9P/1//b/9//0//P/8//z
//H/8P/w//D/8P/u/+7/8f/0//P/9v/3//b/9P/z//P/8f/v/+z/6P/r/+7/8P/y//T/
9P/y//D/7//w/+//8v/1//X/9P/0//T/8//z//T/8v/0//f/9P/2//f/9//2//T/8//1
//X/9//4//n/+P/2//T/8//z//L/8//z//P/9P/1//b/9P/v/+3/6//r/+//8f/z//f/
9//0//L/8v/w//b/9v/2//T/8f/u/+z/8P/w/+//7//y//f/+v/8//r/9f/z/+//6f/q
/+3/6f/t/+7/7//v/+7/7//w//H/9P/3//j/+P/1//H/7P/p/+v/7v/v//D/+v/0/+//
6//u/+//8P/x//L/8v/z//P/7//v/+//7v/u/+//8P/x//L/7//u/+3/6v/w//X/9P/1
//T/9f/3//r//P/7//r/9v/7/wAAAwACAP///P/6//j/+P/3//f/9f/y//P/9f/6//j/
+P/4//f/+f/5//n/9v/z/+7/7P/q/+v/6//s/+z/7//x//P/9f/x/+3/6v/o/+v/7P/t
//D/8f/t/+z/6v/r/+v/7P/t/+//8f/v/+n/5v/m/+L/4P/k/+z/9v8HABYAJAA4AFQA
agBwAHAAcQBpAEkAJwAQAPz/6//h/9f/0//b/+r/8P/w/+r/4f/g/+T/5//t//D/7f/s
/+3/6f/p/+j/6f/q/+7/7f/u//D/7//v//D/7f/q/+n/5//m/+r/7f/u//D/7v/u/+z/
5//p/+r/7P/t/+//6//t/+7/8P/u/+3/7f/s/+7/8P/u/+n/6f/s/+z/7f/u//D/8f/x
//T/9P/z/+//7P/r/+v/7//z//j////6//f/9P/x//L/8//3//j/+P/3//X/9P/4//z/
//8FAAgACAAIAAkABQAFAAUAAwAIAAwADwASABIAEgASABEAEQATABMAEwAUABcAFwAX
ABgAGAAYABUAEgARABAADwATABYAGQAbABsAGgAXABYAFwATABMAEwAPAA0ACQAGAAUA
BAACAAMAAQADAAEA//////3/+v/5//r/+//9//7/+v/4//H/7v/w//D/8v/5//n/+f/5
//n/9//1//T/8//0//T/9f/2//P/8P/v//H/8v/x//T/9f/z//L/8v/z//T/9f/1//T/
9f/4//r//P/4//T/7v/o/+3/8v/1//z//f/9//z//P/4//X/8//y//P/9v/6//j/+f/7
//z//P/9//3/AAABAAAA/v/8//j/9f/y//D/7//y//f/+/////v/+f/3//L/9P/3//r/
///8//v/+v/7//n/9v/0//T/9v/8//z//P/4//P/7v/q//H/9P/2//n/+P/5//j/9v/5
//f/+P/3//H/8v/1//H/9P/2//j/+f/5//n/+f/5//f/9//1//L/9f/1//T/9f/4//r/
+v/6//b/9P/x/+3/7f/3/////v/4//f/9v/1//T/9v/3//f/8//y//H/7//u//H/8v/z
//T/8v/y//L/8P/v//H/7f/r/+7/8f/1//r/AAABAAIAAAD//wIAAwAAAAAA/v/9//z/
/v/9//3/+//1//X/9v/6//z//P/8//v/+P/3//b/8v/z//L/9P/2//T/8//z//L/7//v
/+//7//x//H/8v/0//L/8P/u/+7/8f/v//D/8P/u/+3/7f/t/+n/7f/x/+v/6v/s/+b/
5P/q//D/+P8HABgAKgBCAF4AdAB0AGwAYwBNACcACwAEAAIA9//l/9f/0//b/+b/7P/w
//L/7//s/+n/6f/s/+z/7//w//P/8f/u/+z/7P/s/+3/6f/n/+b/6v/t//H/8f/t/+v/
6P/m/+f/6f/p/+r/6//u/+//7f/p/+j/6P/n/+3/6//v//L/8v/w/+//7//v//D/8f/u
/+v/6//u/+7/8f/y//T/9f/z//b/9v/1//P/8P/v/+//8P/x//P/9//3//f/9//3//X/
9f/4//j/+P/3//X/9P/1//j/+v////7//v/+////AQAFAAkACwAKAAoACQAIAAwADgAQ
ABEADgAPAA4ADQAPABMAFAAVABcAGAAZABcAEwATABMAEwAWABYAFgAVABUAFAARABAA
DQAJAAkACQALAA0ADQAOAAsACAAEAAMAAwAFAAMAAQD9//v/+P/3//n/+f/6//r//P/8
//f/9v/y//D/8P/1//P/8//z//P/9P/z//P/8//y//D/7//u//L/8v/0//n/9//z//P/
8f/z//L/8v/z//P/8//y//D/8f/0//b/+P/6//r/+P/2//P/9P/z//b/9f/1//T/9P/y
//H/8f/y//X/+P/8//r/+f/5//j/9v/1//X/+P/5//v//P/9//z/+f/2//T/8//z//X/
9v/3//j/+f/6//j/9//3//f/+f/3//f/9//5//f/9P/y//L/9P/6//r/+v/3//P/7//s
//H/8v/y//P/8v/1//b/9v/0//H/8f/v/+v/7P/v/+v/8f/0//f/+f/0//P/8v/x//P/
9f/1//T/9P/z//H/8f/0//b/9v/2//P/8v/w/+3/8f/1//X/9v/2//b/9v/2//X/9f/0
/+//8P/x//H/8v/0//T/9P/0//D/7v/s/+j/7f/z//P/9f/1//X/9v/4//3//f/9//r/
/v8CAAQAAgAAAP7//f/8//7//f/9//v/9P/z//P/9v/1//T/8//x//X/9//5//j/9f/w
/+7/7P/v//H/9P/2//P/8f/v/+3/7f/r/+r/6v/s/+z/7P/u/+7/6f/n/+T/5//n/+j/
6f/r/+X/5f/h/97/4v/k/+b/8v/8//r///8OACAANABMAGgAegB8AG0AUQAtABEAAgD2
/+v/4//X/9P/2f/g/+T/6v/s/+f/6P/o/+n/7f/u/+3/7P/t/+n/6f/o/+n/6v/s/+n/
6P/o/+b/5f/l/+H/4v/l/+f/6v/o/+n/6P/o/+b/6P/o/+X/4//k/+b/5//o/+P/5P/k
/+f/6P/q/+3/6f/o/+f/4v/k/+f/7f/w/+7/7P/r/+n/5//q/+r/6f/q/+r/7P/v/+3/
7f/u//H/7v/r/+j/5f/o/+v/8f/0//T/8//x//D/8//2//j//f/7//j/9f/z//b/+f/8
//3///8CAAQABgAHAAYABQADAAUACQALAA0ACwALAAgABQAJAAoACwAJAAkACwANAA8A
DAAKAAgABQAGAAYABAAEAAMA//////////////3//P/4//b/8//z//D/8f/u/+v/6//r
/+r/6//q/+n/6f/o/+r/7P/p/+r/5v/k/+T/6f/m/+X/5P/j/+T/5f/n/+n/5v/k/+P/
4v/g/97/3v/h/9//2//b/9n/3v/g/+P/5//m/+X/4//g/93/3v/e/97/4P/i/+L/4v/i
/+T/5P/o/+b/4//f/9z/3f/f/+L/5v/k/+T/5f/g/+P/5f/m/+b/4//h/+L/4f/i/+L/
4v/g/+H/4P/g/+H/5P/n/+n/6//n/+X/4//e/+D/4f/i/+X/4//h/9//3//j/+L/4v/k
/+H/5P/h/97/4P/d/9r/2P/e/+D/4f/j/+H/4f/f/9z/2v/X/9f/1f/V/9r/4f/h/9//
3v/d/9v/2f/Z/9n/2f/Z/9v/2//a/9v/2//a/9v/4P/a/9b/1v/U/9f/2P/Z/9r/2//b
/9r/1f/V/9X/1P/U/9f/2P/Z/9r/1v/U/9L/zv/V/9v/2//d/9z/3f/f/+L/5P/j/+L/
3v/h/+b/6f/o/+T/4v/h/+D/3//d/9z/2f/Y/9n/2//g/97/3v/e/93/3v/f/+D/3v/a
/9T/0f/O/9H/0//W/9j/1P/T/9L/0f/U/9P/0//U/9b/1v/W/9j/2P/T/9H/zv/P/8//
0P/R/9P/0//R/8v/xv/C/8L/zv/a/+D/7P/7/wgAGgAwAEYAVgBaAFwATwAvAAsA9f/q
/9j/xf/D/8f/x//L/9T/1P/M/8j/x//C/8T/x//N/9D/0P/Q/9L/z//N/8r/yf/I/83/
zf/P/9L/zv/N/83/yf/I/8n/yf/K/8v/zf/N/87/zP/O/87/y//N/87/0P/R/8//yf/J
/8j/zf/O/9D/0//R/9L/0//Q/83/zf/Q/9D/zv/O/8//z//O/9D/z//N/8//zv/P/9H/
0f/R/9L/1f/S/9H/0P/P/9D/0f/V/9b/1v/V/9P/0v/U/9b/1//b/+D/4v/k/+f/4//j
/+P/4f/j/+b/6P/q/+z/7P/s/+v/7f/v/+//7//w//P/8//z//L/8P/u/+n/6f/r/+3/
7//s/+r/6P/l/+n/6v/p/+r/5//j/+P/4//l/+X/4//i/+L/4P/d/93/2f/Z/9X/0f/S
/9H/z//P/8//z//Q/9D/zf/M/8b/xP/E/8T/xv/N/8v/yf/H/8X/xf/F/8b/x//F/8T/
xP/E/8P/wP+//8H/w//D/8f/yf/G/8T/w//D/8b/x//H/8b/yP/K/8v/zP/O/87/zP/K
/8b/xv/E/8b/xv/F/8P/wv/B/8H/wv/E/8T/xv/J/8b/xP/F/8X/xP/E/8X/yf/L/8n/
yP/H/8T/yP/I/8n/y//H/8f/xv/F/8f/x//H/8T/xv/H/8j/y//G/8P/wP+//8P/wv/C
/8T/w//I/8f/xv/E/8H/vv+8/8H/wv/C/8P/wP/B/8D/vv/B/8H/xP/F/8H/wv/F/8H/
w/++/w==
         </WaveFormData>
      </LeadData>
      <LeadData>
         <LeadByteCountTotal>10000</LeadByteCountTotal>
         <LeadTimeOffset>0</LeadTimeOffset>
         <LeadSampleCountTotal>5000</LeadSampleCountTotal>
         <LeadAmplitudeUnitsPerBit>4.88</LeadAmplitudeUnitsPerBit>
         <LeadAmplitudeUnits>��V</LeadAmplitudeUnits>
         <LeadHighLimit>2147483647</LeadHighLimit>
         <LeadLowLimit>268435456</LeadLowLimit>
         <LeadID>V1</LeadID>
         <LeadOffsetFirstSample>0</LeadOffsetFirstSample>
         <FirstSampleBaseline>0</FirstSampleBaseline>
         <LeadSampleSize>2</LeadSampleSize>
         <LeadOff>FALSE</LeadOff>
         <BaselineSway>FALSE</BaselineSway>
         <ExcessiveACNoise>FALSE</ExcessiveACNoise>
         <MuscleNoise>FALSE</MuscleNoise>
         <LeadDataCRC32>22199488</LeadDataCRC32>
         <WaveFormData>
AgACAAIAAgABAAAA///+/wIABAAGAAgABAACAAAA/v///wAAAQACAAQABAAEAAQAAgAA
AP7//P///wIABQAIAAUAAgD///z///8AAAEAAgAAAAAAAAAAAP3//P/7//r//v8AAAIA
BAABAP7/+//4//r//P/+/wAAAgACAAIAAgAAAP7//P/6//7/AAACAAQAAAD+//z/+v/9
//7///8AAP//AAAAAAEA///9//v/+f/8//7///8BAP3//P/7//z//f/+////AgD//wIA
AgADAAQABQAGAAYACQALAA0ADwANAAsACAAFAAMA/f/6//f/+f/6//r/+//8////AAAA
AAAAAgADAAUAAAD+//3//f///wEAAgADAAIAAgAAAAIAAQD///7//P/+/wAAAQAEAAAA
///9//z//P8DAAkADwAPAAsABAAGAA4AFQAaACMAKQAcAAYA6f/B/5P/aP9D/yT/G/8k
/zX/Sf9a/2X/cv+E/53/tf/K/9z/6f/x//f/+f/3//j/+f/3//z///8EAAQAAwADAAMA
BAADAAMABAAFAAoACQAKAA0ACgAJAAgABgALAA0ADwAPAA0ADAAMAAwACwAKAAoACQAM
AAoACwAMAAkABwAGAAQACAAJAAsADAAJAAkACgAJAAkACQAJAAkACwAMAA4AEQANAAsA
CgAIAAsADQANAA8ADgANAAwADQAOAA4ADgAOABAAEAASABQAEwAQABAADgASABQAFgAW
ABMAEgASABIAEgATABMAEwAVABQAFgAZABYAEwASAAwAEAASABQAEwASABEAEAAPAA4A
DQAMAAoADAANAA8AEQANAAoABwAEAAgACQAJAAoABwAGAAUABAAEAAQABAACAAMAAwAF
AAcAAwABAP///f8AAAIABAAEAAMAAgABAAAAAAAAAAEAAgAFAAUABQAGAAMAAQD/////
AwAFAAYACAAFAAQABAAEAAIAAgAEAAUABwAHAAkACgAGAAQAAwABAAUABwAJAAoABgAF
AAUABAABAAEAAgACAAQABQAGAAgABAAEAAIAAQAEAAcACgALAAgABwAHAAcACQAJAAkA
CQAMAA0ADAANAAsACAAGAAMABgAIAAkACwAHAAYABQAFAAMABAAEAAQABwAFAAYABwAD
AAEA///9/wMABQAGAAcAAgABAAIA////////AAABAAQAAwAEAAUAAQD///7//P/+/wMA
AwAFAAAA//////7////+//3//P/+//3///8BAP7//P/7//r//v8AAAEAAQAFAP//+f/3
//j/+//8//3//v8AAAAAAAD+//v/+f/4//n//f///wEAAgD+//v/+f/2//j/+v/+/wAA
/v/+/wAA/f////7//v///wQABwAJAAsACQAHAAUAAwAFAAYABwAGAP7/+f/0//P/8//y
//L/9P/7/wAABAADAAAA/P/5//b/+f/7//7////9//z/+//6//n/9v/3//f/+f/8//7/
///8//j/9v/0//f/+f/8//7/BQADAAMA/f/5//r/BAAQABsAIgApACMADgD2/9n/s/+L
/2j/R/8s/yX/Kv81/0X/Uv9h/3L/iv+l/73/0P/a/9//4//p//H/9v/6//7////+////
AgAAAP///////wAAAwAFAAgACwALAAcABQAFAAkACwANAA4ADwAPAA8ADQAKAAgABwAG
AAoADAAPABEADwAKAAgABgAJAAsADgAQABAADwAPAA4ACwALAAwACwAQABEAEgATABEA
DgAMAAsADgAPABEAEgARABEADwAPAAwACwAKAAsADgAQABIAFAARAA4ADQAMABEAEgAW
ABgAFgAWABYAFAATABIAEgASABUAFwAYABkAFQAQAA4ADQAQABEAFAASABIAEgASAA8A
DAALAAoACQANAA8AEQASAAwACQAHAAUABwAIAAkACgAMAAsACQAIAAUABAADAAIABAAG
AAgACAAFAAEA///9/wAAAQACAAMABAAEAAQAAgD///7//f/8/wAAAgAFAAgABgADAAAA
/v8AAAEAAgAFAAUABQAEAAQAAwACAAIAAgAFAAYACQALAAgABQAEAAIABQAGAAgACQAJ
AAkACQAIAAUAAwACAAAAAwAFAAgACgAGAAMAAAD+/wAABAAGAAkACQAJAAkABwAFAAMA
AgABAAUABwAJAAsABwAFAAEA//8CAAQABwAJAAgACAAHAAcAAwACAAEAAQADAAYACAAK
AAgAAwABAP//AgADAAQABQAFAAUABAADAP////8BAP//AQADAAYACQAGAAEA/v/7//3/
//8CAAQAAgAFAAMAAwD+//3//f/8/wAAAgAEAAYABAD///3/+////wAAAgAEAAQABAAD
AAEA+//8//3//v///wAAAgACAAIAAAD///3//P/9////AQADAAQAAAD9//v/+P/7//z/
//8AAAAAAAACAP//AAD+//3//f8BAAUACAALAAgABwAGAAUABwAGAAUAAgD7//f/8//z
//T/9P/1//j/AAAEAAcABQACAP7/+//4//n/+//+///////+//3//P/6//j/+v/7//7/
AAABAAEA/f/6//n/+P/8//3///8AAAkABwABAP////8GAA4AFgAfACYAJQAVAP7/5v/B
/5n/d/9W/zv/Mv83/0T/Uf9d/2j/ef+M/6L/uf/P/97/6P/r/+3/8f/x//b/+v/+////
AAABAAQAAgD///////8AAAMABQAIAAsACQAFAAMAAwAGAAkADAAOAA0ADQANAAsACQAI
AAgACAAKAAwADwARAA8ACgAIAAYACAAJAAsADAAOAA0ADQAMAAkACQAKAAkADQAPABEA
EwARAA4ADAALAA0ADQAOAA4ADwAPAA0ADQAMAAsACgALAA4AEAASABQAEQAOAA0ADAAQ
ABAAEwAUABIAEgASABAADwAOAA4ADgAQABMAFQAXABMADgAMAAsADAANABAADgAOAA4A
DgALAAoACQAIAAcACQALAA0ADgAIAAUAAwABAAMABAAFAAYACAAHAAUABAAAAP7//P/6
//3/AAADAAQAAgD///7//f/+////AAABAAAAAAAAAP7//f/8//v/+v/+/wAAAwAGAAQA
AQD+//z/////////AQABAAEAAAAAAP///v/+//7/AAACAAYACQAFAAEA///8////AAAC
AAMABQAFAAUABAAAAP/////+/wEAAwAGAAgABAABAP7//P///wIAAwAFAAUABQAFAAMA
AAD///////8BAAMABQAHAAUAAwD///3///8AAAIAAwAEAAQAAwADAP///v/9//3///8C
AAQABgAEAP///f/7//z//f/+////AQABAAAA///6//n/+v/3//r//f8BAAUAAQD9//v/
+f/6//v//f/+//7/AQD/////+//7//z//P8BAAIAAwAEAAIA/f/7//n//f/+/wAAAgAC
AAIAAQD///n/+f/4//z//v8AAAIA///+//3/+v/7//v//P///wEAAQABAAAA/P/5//f/
9P/3//r///8CAP7//P/8//f/+//8//7/AQAFAAcACAAJAAYABQAEAAMABgAGAAYABAD8
//f/8v/x//T/9P/1//j//v8CAAUAAwAAAPz/+f/2//r//f8BAAMAAAD+//z/+v/8//r/
/P/9//7/AAABAAEA/f/6//n/+P/7//3/AAACAAUAAwD9//v/+/8CABAAHAAhACYAKQAb
AAQA7P/L/6P/f/9e/z3/Kv8n/y7/Of9N/1z/bf+G/6D/t//J/9j/4P/l/+3/8//1//n/
/v8DAAUAAwADAAUAAgAEAAUABgAIAAoACwANAA8ADQAJAAcABwAMAA8AEgAUABIAEQAQ
AA0ADAAMAA0ADgARABIAFAAVABEADAAKAAgADAAPABMAFgATABEAEAAOAA4ADwARABEA
FAAVABYAFwATABAADgANABAAEwAXABoAGAAXABQAEwATABMAEwAVABcAGAAZABoAGAAU
ABIAEAAVABYAGgAcABkAGAAXABQAFQAWABgAGgAbAB0AHgAfABsAFgAUABMAFwAZAB0A
HAAZABgAFwATABUAFQAVABUAFgAXABgAGAAUABEADwANAA4AEAASABQAEQAPAAwACgAM
AAwADAAMAA0ADgAPAA4ACwAHAAUAAwAHAAkACwANAAsACgAJAAYACAAIAAgACAAJAAoA
DAAOAAwACQAGAAQABwAJAAsADwANAAsACAAGAAgACAAJAAoACwAMAA8AEQANAAkABwAE
AAcACgAOABEADgANAAwACgAJAAkACgAKAAsADQAQABIADwALAAcABAAIAAwADgARAA4A
DQAMAAkACwALAAwADQAOAA8AEAARAA8ADQAJAAcACwAMAA4ADwAPAA4ADAALAAgACAAI
AAkACgAMAA0ADgAKAAUAAwABAAQABwAKAA0ACwAJAAYAAwABAAEAAwABAAQABQAHAAkA
BQABAP///f8BAAMABgAIAAUABwAEAAMAAQABAAIAAgAHAAgACQAKAAgAAwABAP//AwAG
AAoADgAMAAoABwADAP//AQAFAAsADgALAAoACQAIAAUABAADAAAABAAFAAcACwAJAAcA
BQACAAUABQAGAAYABAAEAAYABgADAAIAAwD//wYACAALAA8ADgANAAsACQAMAA0ADgAP
ABEAEAAPAAwAAwD9//f/9f/5//z/AAAGAAYABgAFAP//AgACAAMABAAEAAUABwAHAAUA
AgD///z///8AAAUACQAFAAQAAgD//wEAAAABAAIAAwADAAQABAD9//3/AQAHAA0AEAAS
ABwAIQAgACEAIwAaAAYA8f/R/6f/ev9R/yz/Gf8c/yn/P/9Y/23/fv+Q/6P/sf/E/9T/
4f/t//n/AQAAAAIABAADAAIAAQACAP7/AgAFAAgADAAJAAcABgAFAAoACQAKAA0AEAAR
ABIAEgAQAA8ADgALAA0AEAAUABgAFQASABAADQAQAA4ADwAQABEAEQASABIADwANAAwA
CgAOABEAFQAXABYAEwAQAA0AEQASABQAFwAZABkAGgAaABkAFwATABEAFAAXABoAHwAb
ABgAFQASABUAFgAZABwAHAAcAB8AIAAcABoAGAAUABcAGgAeACIAHgAdABsAGQAYABYA
FwAZABkAGQAbABgAFwAWABUAEQATABUAFwAZABcAFQATABAAEAARABMAFQASABIAEgAS
ABAADwANAAwADgAQABIAFAAPAAwACQAEAAUABQAHAAkABwAHAAcABwAFAAQAAwAAAAMA
BgAJAAwABwAEAAIAAAACAAMABAAGAAcABwAHAAkABwAFAAIAAAADAAYACgAOAAoACAAI
AAcACQAJAAsADAAMAAwADQANAAsACQAHAAQABwAJAAwADgAJAAcABgAEAAUABQAFAAYA
BgAIAAgACQAIAAcABgADAAcACQAMAA8ACwAJAAcABQAIAAkACAAJAAgACAAJAAkACAAG
AAMAAQACAAYACgAPAAwACgAHAAQABwAFAAYABwAJAAkACQAJAAcABQACAP//AgAFAAoA
CwAIAAUAAwABAAMAAwAFAAcABQAFAAYABgADAAUAAgABAAMABQAIAAoACQAGAAMAAAAD
AAEAAgADAAQABAAFAAYABAACAP//+/8FAAkACQAIAAQAAgAAAP7/AQACAAMAAgAEAAMA
AwAFAAMAAQD///z//v///wEAAgD///7////+////AAADAAEABAAEAAUABwAHAAcABgAF
AAoADQAQABMADwAMAAkABAAAAP3/+v/7//z//P/9/wAAAwAEAAQA//8BAAIABAAGAAMA
AQAAAP3/AAAAAAAAAAACAAAAAgADAAEAAAD+//v//f/+/wEABAABAP///v/8//3/AwAL
AA8ADwAMAAoADgATABgAHQAlACIAFAD9/9n/rf+C/1n/Nv8f/x7/Lf8//1L/Zf9w/4D/
k/+n/77/0P/h/+//9//7//n/+v/7//n//P///wQABAAEAAUABgAIAAYABQAFAAUACwAL
AA0AEQAOAA0ADAAKAA4ADwAQAA8AEAAQABEAEgAQAA4ADQALAA8ADgAQABIAEAANAAsA
CAAKAAsADQAOAA4ADwARABEAEAAPAA4ADQAQABIAFQAZABUAEwASABAAEgATABIAEwAU
ABUAFgAZABYAFAASABAAFQAWABkAHAAbABgAGAAWABkAGgAbABoAGgAaABsAHAAZABkA
GAAXABgAGAAbAB8AGgAXABYAEAASABQAFgAVABcAFwAXABcAFQATABEADgAPABEAFAAX
ABIAEAAOAAwADQANAAwADAANAA4ADwAQAA0ACgAHAAIABQAHAAsADwAMAAkABgADAAUA
BgAHAAYACAAIAAgACAAGAAQAAwACAAYABwAIAAoABwAFAAMAAwAFAAUABAAEAAUABgAI
AAoABwAGAAcABwAKAAsADgAQAAwACgAJAAcACgALAAwADAAJAAkACgAKAAYABQAFAAQA
BwAJAAsADgAJAAgABQADAAUABwAJAAkACwALAAwADQALAAkABwAFAAkACwALAA0ACgAI
AAcABQAHAAgACAAJAAcACAAJAAsACQAIAAYABAAHAAcACgANAAgABQACAP//AwAFAAYA
BwAHAAcACQAHAAUAAwACAAEABAAFAAgACwAHAAUABAACAAMABwAGAAcABwAHAAgACAAG
AAQAAgAAAAMAAwAGAAkABwAEAAIAAAABAAIAAgABAAkACQAHAP//+v/9//7///8AAAMA
BAAFAAQAAQD///7///8CAAMABAAEAAIAAQABAAAA/v/+/wAAAAACAAQACAAHAAgABgAF
AAUACgANAA8AEQAQAA8ADgANAAsACgAJAAYAAQD///3////+//z/+//8/wIABgAJAAcA
BQACAAAA/v/+////AQABAAQABAAEAAQAAAD8//z/+//+/wAAAQABAP///P/7//r/+//7
//z//P8FAAUABwAFAP///P8AAAwAFQAcACMAJQAaAAIA5//D/5v/eP9T/zT/I/8m/y//
Pf9S/1//bP+C/5v/sf/I/9r/4//p/+3/7//z//b/+f/5//3///8DAAIAAAD///7//v8B
AAMABgAJAAkABQADAAMABgAHAAgACAAMAA0ADgANAAkACAAIAAgACgAMAA8AEQAOAAoA
CQAIAAcABwAIAAgACwALAAwADAAKAAkACQAHAAsADQAPABEAEAAOAA0ADQANAA0ADgAO
ABIAEwASABMAEQAPAA0ADQAQABIAFAAWABUAEgARABAAEQAQABIAEgAUABYAGAAYABQA
EgARABAAFAAXABkAGwAWABIAEQARABEAEQATABAAEgAUABYAFQATABEADwANAA4ADwAQ
ABAADQALAAoACQAGAAYABgAGAAgACQAJAAoABgAEAAIAAAAEAAYACAAIAAQAAQAAAP//
//////////8DAAQABQAEAAAA/v/8//r//v8AAAMABgADAAEA///+/////////wEABAAF
AAUABgADAAAA/v/8////AgAHAAsACAAFAAQAAgACAAIAAwADAAQABQAGAAYAAwABAAAA
/v8AAAEAAwAEAAIAAQAAAAAAAAACAAIAAwAEAAUABgAFAAEA///+//3/AAADAAYACQAI
AAcABAADAAIAAgADAAMABgAIAAkACwAEAAIAAAD//wMABgAIAAoABwADAAIAAQABAAEA
AQABAAQABQAFAAUAAAD//wAA/f8AAAEAAwAFAAMAAQABAAEA/////wAAAAADAAcABgAH
AAEA///+//z/AQACAAMABAACAP///////wAAAAABAAIAAwAEAAQAAwD9//z//v/+//7/
/v8BAAIAAwACAAAA/f/7//v//f///wEAAgAAAP3/+//4//n/+v/9//7/AAAAAAIA//8A
AP7//f/9/wEABQAIAAsACAAHAAYABQAFAAQAAwAAAPz/+f/2//f/9f/0//T/9v/8/wAA
AwABAAAA/v/9//z/+//7//z/+//+//7//v/+//v/+P/5//n//P/+///////8//r/+v/6
//j/9//3//b/AwAFAAMA/f/5//j/AAAKABEAGAAjACUAFgD8/+H/vf+T/3L/Uf82/y//
NP9B/03/Wv9l/3T/iP+f/7f/zP/a/+H/5f/r/+3/8f/0//f/9//7//3/AQAAAP3//f/9
//7/AgADAAUABwAIAAUABAAFAAQABQAGAAYACgALAAwACwAHAAYABgAGAAkACgAMAA0A
DAAIAAcABgAJAAkACgAKAA0ADQAOAA4ADAALAAsACQANAA8AEQATABAADgANAA0ADwAP
ABAAEAASABMAEgATAA8ADQALAAsADgAQABIAFAATABAADwAOABAAEAATABQAFQAWABcA
FgAUABIAEQAQABMAFQAWABcAFAAQAA8ADwANAA0ADwAMAA8AEAARAA8ADQALAAkABwAJ
AAsADQAOAAkABwAGAAUABgAGAAYABgAHAAcABgAGAAIAAAD+//z//v8AAAIAAgD///3/
/f/9//v/+//7//v///8AAAEAAAD+//z/+v/4//r//P///wIA///9//v/+v/9//3//f//
/wAAAQABAAIA///8//r/+P/7//7/AwAHAAUAAQD///z//P/8//3//f8AAAEAAgACAP//
/f/8//r//f///wIABAABAP///f/8//z//v/+////AgADAAQAAwABAP///v/9/wAAAQAC
AAMAAgABAP7//f/+//7//////wIAAgABAAEA+//6//n/+f/7//7/AAACAP//+//6//n/
+f/5//n/+f/+//////////n/9//3//P/9//5//z////+//v/+v/5//f/9//4//j/+f/9
//z//f/4//f/9//2//v//P/9//7//P/5//n/+f/4//j/+f/6//3//v/+//3/+f/1//H/
9f/6//3//v///wAA/f/6//f/8v/2//f/+f/9//z/+//6//j/9f/z//L/8P/z//b/+//+
//r/+P/4//P/+P/6//3/AQACAAMAAwADAAEAAQABAAEABQAGAAcABgD7//X/7//t//H/
8v/0//j/+//+/wAA/f/7//j/9v/0//f/+f/8//3/+//4//X/8v/2//b/+v/9//z//P/7
//n/9//0//P/8v/1//f/+v/8//n/9//3//f/+f/+/woAFgAZABoAGwAZAAoA9P/d/73/
l/9y/03/Kv8Z/xz/J/85/07/Yf92/4z/of+z/8L/zv/V/9//6f/x//T/+P/8//3/+//5
//n/9P/2//n//P8AAAEAAQACAAMAAgD///7///8EAAcACgAMAAsACQAHAAMABAAGAAkA
DAAKAAoACwALAAkABAACAAAABAAHAAsADgAKAAcABQACAAUABwAKAAsADQANAA0ADQAM
AAoACQAJAAsADQAQABIAEQAPAAsACQAMAA0ADgARABAAEAAQABAADwAMAAsACgAQABIA
FwAaABgAFgAUABAAEwAUABYAGAAXABcAFgAVABIADgANAA0AEQATABcAFgASABAADgAJ
AAsADQAPABEADgANAAwACgAGAAUABQAFAAgACgAMAA4ACgAHAAMAAAADAAQABQAGAAYA
BgAGAAQAAAD9//z/+//+/wEABAAHAAMAAAD9//j/+v/8//7/AAD+//7///8AAP///f/7
//r//f///wEABQABAP///P/6//z//v8BAAQAAgACAAQABQACAP///v/8////AgAGAAkA
BgADAAAA/P/+////AQACAAMAAwAEAAQAAQD///3//P8AAAQABgAJAAUAAwABAP3///8B
AAQABwAGAAUABAADAAIAAQD+//3/AgAEAAcACQAHAAQAAAD9//7/AAACAAUABAAEAAMA
AgABAP3//P/7////AQADAAUABAABAP3/+f/6//v//v/9//7///8BAAMAAAD9//z/+///
/wEABAAGAAMAAwD+//v//f///wIABAAFAAQAAwACAP//+//6//n//v8AAAMABgACAAAA
/f/5//v//f///wEAAwADAP//+f/2//n/+v/7//z//v8AAAIAAgD+//v/+f/5//3///8B
AAIA///9//z/+v/4//j/+v/6//v//P////3////+//7///8DAAcACgANAAwACwAKAAkA
CAAGAAQAAAD8//n/9v/3//X/9P/0//b//v8CAAUAAwABAP7//P/6//r/+//9//3//v/+
//7//v/7//j/+f/5//v//v8AAAEA/f/6//n/+P/5//n/+v/6/wUABwAHAAMA///+/wYA
EAAXACIAKQAlABQA+v/Z/6//hf9g/z//JP8f/yT/L/9B/1L/Yf90/4r/pf+//9L/3P/l
/+v/7//x//X/+P/7//v//v8BAAYABgAEAAMAAgACAAYABwAJAAsADAAJAAgACQAKAAsA
DAAMAA4ADwAQAA8ACwAKAAoACgANAA4AEAARABAADAALAAoACwALAAwADAANAA0ADgAO
AAoACQAJAAcADAAPABIAFQASABAADwAPABEAEQASABIAFgAXABYAFwATABEADwAPABQA
FgAYABoAFwAUABMAEgAWABYAGQAaABwAHAAcABoAFwAWABYAFgAYABsAHQAfABsAGAAY
ABkAFwAXABkAFgAZABoAGwAZABUAEwARAA8AEwAVABcAGAAVABMAEgARAA4ADgAOAA4A
DwAPAA4ADgALAAoACQAIAAoADAAOAA4ACgAHAAYABQADAAMAAwADAAUABgAHAAYABAAC
AAAA/v8CAAQABwAKAAgABQACAAAAAwADAAMABQAGAAcABwAIAAYABAADAAIABQAGAAkA
CwAJAAcABwAGAAYABgAHAAcACgALAAwADAAHAAUABAACAAUABwAKAAwACgAHAAQAAgAC
AAQABAAFAAcACQALAAsABwAFAAQAAwAFAAcACQALAAgABwAEAAMABAAEAAUABQAHAAgA
CAAJAAMAAgABAAEAAwAGAAgACgAHAAMAAgABAP//////////AwAFAAYABwABAP/////7
//3///8CAAUABAABAAAA////////AAAAAAEABQAEAAUAAQD///7//P8BAAIAAwAEAAMA
///+//3//v/+////AAABAAIAAgABAP7//f/8//v///8DAAUABgAEAAIAAAD+//7//v/+
//z//////wAAAwD///3/+//4//z//f///wAA/f/8//3//P/8//z//v/7/wAAAgAFAAkA
CAAHAAUAAwAHAAkACwANAAsACAAFAAAA+//3//P/8//3//j/+v/+/wAAAAD///n//f/+
/wAAAgAAAP/////9//3//P/7//r/+//6//3////9//z/+v/3//n/+v/9/wAA///9//z/
+v/3//3/AQAHAAkACgAQABQAEwAWAB8AHQAQAAIA6f/B/5X/bv9H/yT/Gf8i/zX/T/9i
/2//fv+O/53/r//C/9T/5f/x//n//f/7//z//f/7//7///8CAAAAAwAFAAcACgAIAAUA
AwABAAcABwAJAA0ADQANAA0ADAANAA0ADQALAAsADAAOABAADAAKAAkABwAJAAgACgAM
AAwACwALAAoACgAJAAkACAAMAA8AEwAVABMADwALAAcADAAOABEAFQATABEAEAAOAA8A
DwANAA0ADgAPABAAEwASABAADgAMABAAEAASABQAEwASABQAFAAUABQAFAASABMAFAAW
ABgAFAATABEADwAQABAAEwAXABQAEwAUABAADgAOAA4ACwANAA8AEQATAA8ADQALAAgA
CgALAA0ADwAMAAoACAAGAAgABwAFAAQABQAGAAcACAAEAAIAAAD8//7///8CAAUAAwAB
AP///f/8//z//P/6//7/AAACAAQAAQD+//z/+v/9////AQAEAAIAAQAAAAEAAQABAAAA
AAADAAQABgAIAAMAAAD///3/AQADAAcACgAIAAYABQADAAEAAQABAAAAAQADAAYACAAD
AAEAAAD+/wAAAQACAAQAAwAEAAMAAwADAAMAAwABAAQABQAHAAkABgADAAAA/f8AAAMA
BAAHAAYABAADAAEABAAEAAMAAwABAAIAAwAFAAEAAAD+//z//////wIABQACAAEAAAD/
///////+//3//v///wIAAQD9//v/+v/5//3//f///wEA/f/7//r/+P/7/////v////7/
//8BAAIAAQD+//v/+P/7//v//v8BAAAA/v/9//z/9v/6////AQAAAP7//v/+//7//f/8
//v/+P/8//3///8DAAAA/f/6//b/+P/5//v//P/6//r//P/8//v/+v/7//f//v8AAAMA
BwAGAAUAAwABAAMABQAHAAkABgAEAAIA/v/1//H/7f/t//H/9P/4//7/AAAAAP//+f/6
//r/+//8//z//f///////f/6//f/9P/4//j//P////v/+v/4//X/+P/4//r//P/8//v/
+//6//n/+f/7////BQAKABIAFAATABQAFwAPAPz/7P/R/6v/g/9c/zX/IP8h/zD/R/9d
/27/ff+M/5z/rf+7/8j/1v/h/+3/9//9//3//v////3//P/7//z/+P/7////AwAIAAQA
AQD///3/AwADAAUACQAJAAkACQAIAAYABQAEAAEABAAGAAkADAAKAAgABwAFAAgABgAH
AAgABwAHAAgACAAHAAUABAACAAQABwALAA0ACwAJAAcABQAIAAgACQALAAkACQAKAAoA
CgAJAAYABQAJAAsADQARAA0ACgAHAAQACAAIAAoADAAMAAwADwAQAA8ADgANAAoADAAO
ABEAFAARAA8ADAAJAAsACgAMAA8ADgANAA4ACgAHAAYABQABAAUABwAJAAsACAAFAAIA
/v/+////AQADAAAAAAAAAAAA///9//r/+P/7//7/AQAEAP///P/5//T/9//3//n/+//7
//v/+//7//v/+v/5//b/+v/8//7/AAD9//r/+P/2//r/+//8//7//v/9//z//f/8//v/
+f/4//r//P///wIA/v/8//z/+//9//3///8AAP7//v///////v/9//z/+v/9////AgAE
AP7/+//5//b/+v/7//z//v/9//7//f/9//r/+f/4//X/+f/7//7/AQD///3/+//5//v/
/f/9///////+//7//f/7//r/+P/3//f/+v/9/wEA/f/8//r/+P/5//f/+P/5//n/+f/5
//n/+v/5//f/9f/1//f/+//7//f/9f/0//P/9f/1//f/+f/5//n/+v/6//j/+f/1//P/
///9/w==
         </WaveFormData>
      </LeadData>
      <LeadData>
         <LeadByteCountTotal>10000</LeadByteCountTotal>
         <LeadTimeOffset>0</LeadTimeOffset>
         <LeadSampleCountTotal>5000</LeadSampleCountTotal>
         <LeadAmplitudeUnitsPerBit>4.88</LeadAmplitudeUnitsPerBit>
         <LeadAmplitudeUnits>��V</LeadAmplitudeUnits>
         <LeadHighLimit>2147483647</LeadHighLimit>
         <LeadLowLimit>268435456</LeadLowLimit>
         <LeadID>V2</LeadID>
         <LeadOffsetFirstSample>0</LeadOffsetFirstSample>
         <FirstSampleBaseline>0</FirstSampleBaseline>
         <LeadSampleSize>2</LeadSampleSize>
         <LeadOff>FALSE</LeadOff>
         <BaselineSway>FALSE</BaselineSway>
         <ExcessiveACNoise>FALSE</ExcessiveACNoise>
         <MuscleNoise>FALSE</MuscleNoise>
         <LeadDataCRC32>630756830</LeadDataCRC32>
         <WaveFormData>
AgACAAIAAgABAAAA///+/wEAAgADAAQAAAD+//z/+v/8//z//P/8//r/+v/6//r/9//2
//X/9P/2//j/+v/8//n/9v/z//D/8//0//X/9v/0//T/9P/0//L/8v/y//L/9f/2//f/
+P/2//T/8v/w//L/9P/2//j/+v/6//r/+v/3//b/9f/0//b/+P/6//z/+P/2//T/8v/1
//b/9//4//b/9f/1//X/8//y//H/8P/z//T/9P/1//P/8v/x//D/8//0//b/+f/5//n/
+v/7//z//v/9//3/AAACAAIAAwD///7//P/6//r/9//0//P/8P/w//D/8P/x//L/9f/0
//b/9v/0//X/8P/t/+z/6v/s/+3/7f/v/+z/6//q/+r/6f/o/+f/5v/q/+v/6//v/+v/
6v/o/+b/6//v//f//P////z/+P/8/wsAHAAyAFIAbQBuAF0ATQA3ABMA6P+2/4P/X/9C
/yT/E/8T/xb/G/80/1v/gv+l/7//0P/b/+X/6f/p/+j/6f/o/+z/7//0//T/8v/z//X/
9//4//f/9//4//v/+v/7//7/+v/4//n/9P/4//v//f/8//n/+v/5//r/+f/6//r/+v/7
//3//v8BAP7//v////3/AQADAAUABwAEAAQABQAFAAgACAAIAAkACwANAA8AEgASABIA
EgARABQAFwAaABwAGgAaABsAHgAiACQAJgAoACsALQAvADIAMQAyADQANgA7AEAAQwBG
AEYARwBGAEgATABPAFAAUwBSAFMAVwBYAFMAUQBSAFAAUgBUAFUAVgBWAFYATwBLAEoA
SgBKAEcARQBFAEYARAA/ADoANgAwADAALwAsACsAJgAjAB4AGwAZABYAEwARABEADQAN
AAwACAAGAAMA//8AAAEAAgAAAP3//P/5//j/+P/4//j/+P/5//f/9//4//P/9P/z//P/
9v/4//j/+P/1//T/8//y//T/9f/1//X/+P/5//r/+//5//f/+P/2//r//P/9//z/+//6
//v/+v/7//z//////wEAAQABAAIAAQABAAIAAAAEAAYACAAHAAQAAwAEAAQABwAHAAgA
CAAJAAgACQAKAAgABQADAAIABwAIAAcABQACAAIAAQABAAAAAAAAAAAAAAD+////AAD9
//v/+f/3//v/+//7//z/+P/3//X/9P/0//b/9//3//b/9f/0//f/9f/0//L/8f/0//b/
9//1//T/8//z//P/8f/z//T/9P/2//T/9v/4//X/8//z//H/8//1//X/9//4//T/7v/s
/+7/8f/y//P/9P/0//T/9P/y//D/7//u/+7/8P/y//T/9v/0//H/7//t//D/8//2//j/
9//3//j/9//1//b/9//5//3//v8AAAIA///8//r/+f/9//7////+//b/8P/s/+r/6P/o
/+j/6v/u//T/9v/2//L/7P/p/+X/6P/r/+3/7v/t/+v/6//q/+j/5v/l/+b/6P/q/+z/
7v/r/+f/5//l/+j/6v/s//H/9f/1//T/8//w//T/AAAVACgAQgBgAG8AaABXAEUALQAN
AOT/tP+D/1v/OP8Y/wn/Df8S/x//PP9n/5D/q/+9/8j/0f/b/+X/6v/s//D/8v/z//P/
9f/y//D/8f/z//X/+P/5//v//v/8//j/9v/2//b/+P/9//z/+v/7//v/+P/2//b/9P/0
//f/+v/8//7/+//7//r/+////wIABgAHAAUABQAFAAUAAwAEAAYABwANAA4ADwARAA8A
DQALAAoADwASABUAFwAXABcAFwAWABcAGAAaAB4AIQAkACcAKgApACkAKQAqAC4AMgA3
ADwAOwA+AD8AQABCAEMAQgBEAEgATQBQAFUAUQBPAFAATgBQAFEAVQBWAFMAUgBQAE4A
TQBOAEgARQBGAEgASgBJAEIAPwA9ADgANwA2ADYANAAyAC8AKgAnACMAIQAdABsAGwAa
ABkAGQAUAA0ACgAGAAUABgAGAAUABAADAAIA/v/9//z/+f/4//v//P/9//7/+//3//X/
9P/z//b/9//5//j/+P/2//T/8//y//H/8P/1//f/+P/5//f/9f/z//H/9P/1//n/+v/6
//r/+f/2//T/9P/2//b/+v/8/wAAAQD+//v/+P/2//n//f8CAAQABAAEAAQAAQAAAP//
AAAAAAMABQAIAAoABgACAAAA/v8AAAEAAwAGAAcABgADAP///f/8//r/+f/9//7///8A
APr/9v/1//T/9v/3//j/+f/6//f/9P/y/+//7//u/+7/8P/0//f/+f/1//H/7f/t/+//
8v/0//f/9f/2//b/8//y//H/8f/x//T/9//5//r/+P/y//D/7v/y//P/9v/3//X/9f/z
//P/7v/u//H/8v/z//T/8v/y//L/8P/v/+//7//w//P/9P/1//b/9P/x/+//7f/x//P/
9f/2//T/9f/3//f/9P/0//T/9f/6//z///8CAAAA/P/5//f/+v/6//r/+P/x/+z/6f/o
/+j/6P/o/+r/7//0//X/9P/w/+r/5//j/+b/6f/r/+z/6f/n/+f/5v/j/+L/4v/k/+b/
6P/q/+z/6f/l/+X/4//n/+j/6f/t//X/8//0//P/9P/+/woAHQA0AE4AZABhAFQARQAx
ABEA6/+8/4r/Y/9D/yb/Ev8R/xf/Iv87/2D/hf+k/73/zf/W/9v/4f/j/+j/6v/u//D/
8P/x//T/8v/x//H/8v/z//b/9//5//z/+v/2//T/9P/0//b/+//6//j/+f/5//b/9P/2
//b/+P/8//7///8AAP3//f/8//3///8CAAYABwAHAAcABwAHAAYABgAHAAcADQAOAA8A
EQAPAA0ACwAKAA0AEAATABUAFAAVABYAFgAWABYAFwAaAB8AIgAlACgAJwAnACcAKAAs
ADAANQA6ADoAPAA8ADwAPQA/AD8AQgBGAEsATgBTAE4ATQBPAE4ATwBPAFIAUgBPAE4A
TABKAEsATABGAEMARQBGAEcARQA8ADkANwAyADIAMAAvACwAKgAnACIAHwAaABcAEgAP
ABEAEAAPAA8ACwAFAAMAAAD//wAAAAD///7//f/8//j/9v/2//T/9P/2//j/+v/8//r/
9f/y//D/8f/0//X/9//3//b/8//w//D/8P/w//D/8//1//b/9//1//P/8f/v//L/8//3
//j/+v/6//n/9v/1//T/9f/0//j/+v/+/////P/5//b/9P/4//v///8AAAAAAAAAAP3/
+//7//3//v8AAAEAAwAEAAMAAAD///7/AAD/////AAAAAAAA/v/7//r/+v/5//n/+//8
//3//v/4//T/8//y//L/8//0//X/9v/z//D/7v/t/+3/7P/s/+//8v/0//X/8v/v/+z/
7f/u//D/8f/z//H/8v/y/+//7//v//D/8f/y//X/9//4//b/8P/u/+z/8P/x//T/9f/1
//X/8//z/+z/7v/u//H/8v/z//T/8//y//H/7v/u/+//8P/y//L/8v/y//L/8P/t/+v/
6f/u//H/9P/2//P/8//0//P/9P/2//j/+//+//7///8AAP3/+v/4//f/+v/8//7//v/2
//D/7P/q/+v/7P/t//D/9P/4//j/9v/x/+z/6v/n/+n/7f/w//L/7//r/+n/5v/n/+b/
5v/o/+n/6v/r/+z/6v/n/+j/5//s/+7/8P/1//X/9f/y//P/9v/+/xAAIwA0AEoAZABn
AFoASwA9ACMAAQDY/6b/e/9X/zT/GP8T/xf/IP83/1r/f/+g/7n/yf/U/9//6f/t//D/
8v/2//j/9//3//n/9v/3//n//P///wEAAQACAAQAAgD+//z//P/+/wAABQAEAAIAAQD/
//r/+//+////AgAEAAYABwAIAAYABQADAAMABwAKAA4ADwAOAA0ADAALAA0ADgAQABEA
FgAWABYAFwAVABMAEQAQABYAGgAeACEAIAAfAB4AHAAeACAAIwAoACwALgAwADIALwAv
AC8AMAA1ADoAQABGAEUARgBFAEQASABLAEwAUABVAFkAWwBfAFsAWQBaAFgAWQBbAGAA
YgBeAFwAWQBWAFgAWgBVAFMAVABUAFQAUQBKAEcARQBAAD8APgA+ADwANwAzAC0AKQAp
ACcAIwAhACEAHgAbABkAEwANAAsACAAIAAoACwALAAkABwAFAAAAAgACAAAAAAACAAIA
AgACAP//+//5//j/+v/+/wAAAwACAAAA/P/4//r/+v/6//r//f///wAAAQD9//v/+f/3
//v//f8CAAQABAACAP//+v/7//z///8AAAMABAAHAAcAAwABAP///v8BAAUACgAMAAwA
CgAIAAMABAAFAAgACgANAA0ADgAOAAsACAAHAAYACQAJAAoADAALAAoABwADAAQABAAD
AAMABgAGAAYABgAAAPz/+//6//3///8BAAMAAQD9//n/9v/3//f/9v/2//f/+v/8//3/
+P/1//L/8//1//j/+v/9//r/+v/5//X/9//3//j/+f/7//3//v/+//3/+P/3//b/+//9
/wEAAwABAP//+//5//T/9v/6/wAAAgD///7//f/8//n/+P/3//T/9f/3//n//P/6//j/
9v/0//X/9f/2//f/9v/3//j/+P/3//f/+P/3//v//v8BAAUABQACAAAA/v8AAAAAAQAD
AAQABAAEAAIA+v/0//D/7v/y//T/9v/6//n/+v/3//L/9P/y//P/8//x//P/9P/0//L/
7//u/+z/7f/u//D/9P/y//D/7v/s/+7/7f/w//H/8P/w//D/8//t/+//8v/7/wQABgAK
ABcAKAA2AE4AZwBsAGEAVQBHACkA/P/I/4//Yf9E/yb/Ff8Z/yL/Kf9A/1//gP+f/7v/
zv/f/+//9//3//b/9//2//X/9f/3//T/+P/7////AwACAP///f/8//7//v8AAAQAAAAA
AAMAAAD9//3//P/4//v/AAADAAgABgAEAAEA/v8BAAMABAAHAAYACAALAAsACgAJAAgA
BwALAA4AEgAVABUAEgAPAA0AEQATABUAGAAYABoAHAAdAB0AHQAdABwAIAAkACkAMAAt
ACwAKwAqAC0AMQA1ADoAPAA+AEEARABCAEQARABEAEkATQBPAFQAVABVAFQAVQBUAFUA
WQBaAFsAWwBeAF4AWgBYAFUAUgBWAFoAVwBXAFQAUgBQAEsASABJAEsASgBFAEIAQAA8
ADgANQAwAC0ALgAtACoAKQAkAB4AGAATABIADwAQABAADAAMAAsACQAHAAUAAwD+/wIA
BAAEAAYAAQD+//v/+P/6//n/+v/8//r//P/8//3//P/6//b/8v/2//j/+v/8//r/+f/3
//X/9//5//v//f/7//v//v/+//3//P/6//b/+P/6//7/AAD9//z//f/7//z//f/+/wAA
AQADAAYABgAFAAQAAwD//wIABQAKAA4ACwAJAAgABgAJAAgACQAKAAgABwAHAAgABwAG
AAMA//8BAAQABgAJAAcABAABAP7//f/8//7/AAD/////////////+//3//T/9v/5//v/
/v/6//j/9f/x//L/8//0//n/9v/2//X/9f/z//T/9P/x//X/9//6//3/+v/5//f/9P/3
//T/9f/2//f/9//5//n/9v/1//L/8f/6//z//P/8//j/9v/0//L/9f/2//f/9v/1//X/
9f/2//P/8v/x//D/8v/z//X/9//2//X/9P/y//X/9//6//v/+f/6//v//f////7//v/+
/wEAAgAEAAcABAACAAAA/P/5//b/9f/2//X/9P/z//T/8//2//X/8v/z//L/9P/1//D/
7//t/+r/7f/t/+//8P/v/+7/7v/w/+3/7P/r/+r/7f/t//H/8//w/+7/7P/t/+3/8//8
/wMABAACAAAABwAWACoARgBlAHQAbwBfAEsAKwAEANT/n/9v/07/Mv8Z/xP/Gv8f/yz/
Sf9w/5X/sf/I/9v/5//t/+3/7P/t/+z/8P/z//j/+P/4//n/+//9//z/+//7//z/AAAA
AAIABgAAAP7////6//3///8AAP7//v8AAAAAAgAAAAAA///+/wIABQAHAAsABwAGAAYA
AwAFAAcACQALAAsADAAOAA8AEAAOAAwACwAOABEAFAAYABYAFgAWABUAGAAbAB4AIAAh
ACIAJAAoACcAKAApACoALQAxADUAOgA6ADoAOwA8AEAARABGAEgASwBNAE0AUABRAFMA
UwBVAFcAWQBeAGAAXABZAFkAVgBXAFgAWABYAFgAWgBVAFMATwBOAE0ASQBHAEkATABM
AEUAQAA8ADYANwA1ADEALwAtACsAJwAlACEAHAAXABMAEwARABMAFAAOAAwACQAFAAUA
BQAFAAIABAAEAAIAAgD+//z/+v/4//v/+//9/wAA+v/6//j/9//6//r/+P/2//f/+P/5
//r/+f/5//j/9//7//3///8BAP7/+//7//j//f/+//7//P/8//z//v/+//z//P/+//3/
AQADAAUACAAEAAMAAwAAAAUABgAHAAUABwAHAAkACgAJAAcABgAEAAgACAAKAAwACgAH
AAUABAAHAAgABwAFAAYABgAFAAUAAwACAAEAAAAAAAAAAwAGAAAA/f/6//f/+//7//v/
/P/9//3//P/8//j/+P/3//X/9v/3//j//f/5//j/9v/1//j/+v/7//n/+f/5//r/+//5
//n/+P/2//n/+P/7//7/+//5//n/9//6//v/+v/7//7//v/8//b/8P/z//T/9f/2//n/
+v/7//r/9//1//P/8v/1//b/9//4//b/9f/1//X/9P/1//b/9v/5//v//v////z//P/8
//3/AwAEAAYACAAHAAQAAgABAAIAAgACAAAA/P/4//b/9v/z//L/8f/y//f//P/9//z/
+f/0//L/7//v//H/8v/y//L/8f/y//L/7f/q/+j/6P/q/+z/7v/w/+7/6//s/+v/7P/s
/+z/7//3//n/+v/5//b/9v/8/w0AIAA4AFYAcQB0AGMATwA5ABsA9P/G/5H/Zf9C/x7/
B/8L/xD/Gf8y/1n/gP+j/7v/yv/V/93/4f/m/+j/7P/u//H/8//3//b/8//z//T/9f/6
//v//f8AAP3/+v/5//r/+v/6//3/+v/8//3//f/6//n/+v/5//r//v8AAAEAAgAAAP//
/f/9//7/AAADAAMABQAHAAkACwAJAAgACAAHAAwADgAQABMAEgARABAAEAAUABYAGAAZ
ABsAHQAfACAAHgAeAB8AIgAlACgAKwAuAC0ALQAtAC4ALwAyADYAOgA8AEAAQgBEAEUA
RQBDAEQASgBPAFIAVwBSAFEAUwBSAFEAUQBUAFQAVgBWAFUAVABUAFQATQBJAEsATABN
AEsARQBDAEIAPgA7ADgANgAyADMAMQAtACsAJwAjAB0AGQAZABgAFwAXABIACwAIAAQA
BAAEAAMAAQADAAMAAwAAAPz/+v/2//T/9v/4//r//P/5//X/8//y//D/8v/y//P/9v/2
//T/8v/w/+7/7P/q/+//8//2//n/9//1//P/8f/z//P/9v/2//r/+v/5//b/9f/0//X/
9P/3//j/+//7//z/+//6//r/+f/7//7//v8BAAIAAwABAP///f/9//z/AAADAAcACgAH
AAQAAwACAAIAAQABAAIABwAIAAcABQACAAAA/f/7////AAABAAIA/v/6//n/+P/5//n/
+f/5//z/+//6//r/9//1//L/8P/x//T/9v/3//P/8f/v//H/8f/y//L/8//0//b/9//1
//P/8f/w/+//8v/1//f/+P/3//L/8f/w//P/8//1//X/9//3//X/9f/w//D/8v/y//L/
8v/0//T/9P/y/+7/7f/s/+z/8P/y//T/9v/y/+//7f/r/+3/7//x//L/9P/1//f/9//0
//T/9P/1//r//P///wIA///8//r/+f/6//r/+v/4//T/8P/u/+7/7P/q/+j/6P/t//L/
8//y/+7/6v/p/+f/5f/n/+j/6P/q/+n/6v/q/+f/5P/i/+L/5P/m/+j/6v/m/+P/5P/j
/+T/5P/k/+f/8f/1//L/7//u//D//P8LABwAMgBQAGcAZgBVAEMALQAJAN7/sP9//1n/
Ov8e/w3/Df8Q/xn/NP9b/4D/of+3/8b/z//Z/93/4f/i/+X/5v/p/+v/7//u/+3/7f/u
/+//8v/z//X/+P/3//T/8//0//D/8P/z//D/8//1//b/9P/z//T/8//0//f/+v/8//7/
/f/9//z//f8AAAIABQAFAAYABwAIAAkABwAGAAYABQAKAAwADgARAA8ADQALAAoADgAQ
ABIAEwAVABcAGQAaABkAGAAYABoAHwAiACUAKAAnACcAJwAoACkALAAwADQANgA6ADwA
PgA+AD8APgBAAEUASQBLAE8ASgBJAEsASgBLAEsATgBOAE4ATgBNAEwATABMAEUAQQBC
AEQARgBFAD0AOwA6ADYANAAyADEALgAuACsAJgAjAB8AGwAVABEAEQAQAA8ADwAKAAUA
BAACAP7//v/9//v/+//7//v/+P/2//T/8P/u//D/8v/0//b/8//v/+3/7P/r/+7/7//x
//P/9P/z//L/7v/s/+r/6P/t//H/9P/3//T/8//y//H/7//v//L/8v/2//b/9f/y//H/
8P/x//D/9P/2//r/+//5//f/9f/0//X/9//6//r//v/+//7/+//6//n/+v/6//7///8B
AAIAAQD+//3//P/+//3//f/+/wIAAgAAAP3/+f/4//b/9f/3//j/+f/6//X/8v/y//L/
8f/x//H/8f/0//P/8v/y/+//7f/q/+j/6v/u//H/8//w/+3/6v/r/+v/7P/s/+3/7//w
//D/7f/q/+n/6f/p/+v/7//y//T/8//u/+3/7P/r/+v/7f/t//D/8f/w//H/7v/o/+b/
6P/u//D/8v/0//b/8f/u/+v/5v/p/+v/7f/w/+//7v/t/+z/6//p/+j/5//r/+3/7//w
/+7/7f/t/+v/7f/w//P/9//4//j/+f/6//j/9v/1//X/+P/6//z//P/1/+7/6f/m/+n/
6v/r/+7/7//y//H/7v/q/+b/5f/j/+T/5//p/+r/5//j/+H/3v/h/+L/5P/o/+f/5v/l
/+T/4f/f/+H/4f/k/+b/6P/t/+f/5//o/+v/8P/2/wIAEwAiADAASABbAFgATQBDADMA
FwDu/7r/g/9b/zz/HP8J/w3/Fv8h/zr/Xf9+/5v/r//A/83/2//l/+j/6v/u//D/7//t
/+3/6P/s/+//8//3//f/9//4//r/9//0//P/9P/2//j//f/8//r/+f/3//L/9f/4//n/
/P/8//z/+//6//j/+f/5//v//v8CAAcACQAHAAUAAwABAAQABgAJAAsADAAMAAwADQAL
AAsACwAMABEAFAAXABkAGAAXABYAFAAYABoAHQAiACIAJAAmACgAJwAnACcAKAAtADIA
OAA+AD0APgA9ADwAQQBFAEcATABNAE8ATwBRAE0ATQBQAFAAUwBVAFoAXABXAFQAUABM
AFAAVABRAFEATQBMAEsARwBAAD8APwA8AD0APAA8ADoANQAvACcAIQAiACEAHgAdABsA
GAAVABMADwAJAAcABAAEAAYABwAHAAMA///7//T/9v/4//j/+v/4//j/+P/4//b/8//y
//L/8v/2//j/+//5//b/8f/s/+7/8P/y//T/9f/1//T/8//x//H/8f/x//T/9f/5//r/
+P/2//P/7v/x//L/9f/2//f/+P/7//v/+P/3//b/9v/5//3/AgAEAAMAAAD9//f/+v/9
/wIABgAGAAUABQAEAAMAAAD///7/AgADAAUACAAHAAQA///5//z//v///wEAAQAAAP//
/v/6//b/9f/0//X/9//5//v/+v/1//D/7P/t/+//8P/y//D/8v/z//P/8P/t/+r/6//v
//L/9P/3//P/8v/w/+v/7//x//T/9//0//X/9f/0//L/7v/u/+7/8f/z//f/+f/3//X/
8f/v//D/8v/0//b/9//1//L/7P/q/+3/7v/v//D/8//0//X/9P/x/+//7f/s//D/8v/0
//b/8//x//D/7//u/+//8P/w//P/9f/4//n/+P/4//j/+f/+/wAAAwAGAAQAAAD9//v/
/P/8//z/+v/3//L/7//u/+v/6v/p/+r/7v/0//b/9v/z/+7/7P/p/+v/7f/u/+7/7//t
/+3/7P/q/+j/5//o/+v/7P/t/+7/6v/n/+j/5//q/+r/6v/t//X/+f/6//n/9v/2/wAA
EwAoAEIAYABzAGoAVwBFADEADwDm/7T/hf9h/z7/HP8L/w//FP8h/0D/a/+U/6//w//Q
/9v/4f/j/+b/6P/s/+7/8//1//n/+P/2//X/9f/1//j/+f/7//7//P/6//r//P/8//z/
///8//3///8AAP7/+//8//v//P8AAAIAAwAEAAMAAwACAAMAAgAEAAcABwAIAAkACgAL
AAkACAAIAAcADgAQABIAFQAUABMAEgASABQAFgAYABkAHAAfACIAJAAhACAAIAAiACgA
LAAwADQAMQAxADEAMgA1ADgAPABAAEIARgBIAEoASgBLAEoATABQAFUAWABdAFgAVwBZ
AFgAWQBZAFwAXABeAF4AXQBcAFoAWgBTAE8AUgBUAFYAVQBOAEsASQBEAEMAQAA+ADoA
OgA3ADIALwAqACcAIgAfAB8AHgAdAB0AFwARAA8ADAAIAAgABwAFAAYABQAEAAAA/v/8
//j/9v/4//r//P/+//v/9//1//T/9P/2//b/9//5//r/+f/4//f/9v/1//T/+f/7//z/
/f/8//v/+v/5//n/+f/8//z///8AAAAA/v/8//r/+v/4//v//v8DAAUAAQD///3//P//
/wEABAAEAAgACAAIAAUAAgABAAIAAgAFAAcACgAMAAkABgAFAAQABgAFAAUABgAKAAoA
CAAFAAEAAAD+//3/AAACAAQABgACAP7//f/8//n/+f/5//n//v/9//z//P/5//f/9P/y
//X/+P/6//v/9//1//P/9f/1//b/9v/3//j/+v/7//n/9//1//T/8//2//n/+//8//v/
9v/1//T/9f/1//f/9//6//v/+v/7//j/9v/0//L/+f/7//z//P/6//j/9v/0//b/9v/2
//T/9P/1//b/+P/2//T/8v/w//T/9f/3//n/9//3//f/9v/0//X/9//3//v//v8BAAUA
BAACAAEAAAAEAAQABQAHAAQAAgAAAPz/+f/0//H/8P/y//L/8v/0//T/9v/0//D/8//y
//T/9f/x//H/8P/u/+//7f/t/+z/7P/s/+3/8P/u/+z/6v/o/+r/6//w//P/8P/u/+z/
7f/t//P/+v///wIABAAKABUAJAA6AFoAcQBwAGcAWQA9ABUA6P+y/3n/T/8w/xj/E/8b
/yD/Kf8+/1//gP+f/7n/0P/f/+v/8f/x//D/8f/w//T/9f/4//b/+f/7//7/AQD+//v/
+f/4//v//P///wQA///+/wAA/P/+///////8//3/AAABAAQAAQAAAP7//P8AAAMABQAJ
AAcACAAKAAkACwALAAsACwANABAAFAAXABUAEgAPAA0AEgAVABgAHAAbABoAGQAXABkA
GwAdAB4AIQAiACQAKAAmACYAJgAmACkALQAxADYANgA4ADsAPgA9AEAAQQBCAEYASQBK
AE4ATABNAEwATQBOAFEAVwBaAFYAVQBXAFYAVQBUAFIAUABTAFYAUgBRAE0ATABLAEcA
RgBHAEkASABDAD4AOgA0ADMAMQAtACsAKgApACYAJQAhABwAFwATABMAEQATABQAEAAO
AAsABwAGAAUABAAAAAIABAAEAAYAAgAAAP7//P//////AQAEAAAAAAD+//3/AAAAAP7/
/P/9//7///8AAP3/+//4//X/+////wMABwADAAEAAgAAAAIAAgABAP7/AgAEAAgACgAI
AAYABgADAAYABwAIAAoACAAJAAsACgAMAAwADAAJAAwADQAQABIAEAANAAsACAALAAwA
DwASAA8ADQAMAAwADgAOAAwACQAJAAoACgALAAgABgAEAAIABAAEAAcACgAHAAUAAwAB
AAQAAwACAAIAAwADAAIAAgD+//7//f/7//z//f/+/wMAAAD+//v/+f/8//7////9//7/
//8BAAMAAAD///3/+v/9//z///8CAAEA//////3/+f/9/wEABQACAAEAAAD///7//P/8
//z/+v/9////AQAEAAEA/v/7//j/+//7//z//f/+////AAAAAP7///8BAAEAAwAGAAkA
DQAMAAoACQAIAAsACgAKAAsACwAKAAkABgD///r/9//2//n//P///wQAAwAEAAEA/P/8
//r/+//7//n/+//8//z/+v/3//b/9P/1//b/+P/8//j/9v/0//L/8//z//f/+f/4//j/
+P/7//f/+/8AAAcADgASABwAJwAyAEgAYABnAF4AVwBLAC0AAQDM/5L/Zf9F/yr/HP8f
/yn/Lv8//1z/ff+Y/7H/xf/U/+H/7//z//P/8v/z//L/8f/x//P/8P/z//f//P8BAP7/
+//5//j//P/8//7/AgD///7/AAD8//v/+//6//b/+f/+/wEABgAFAAQAAgAAAAIABQAH
AAsACwAMAA4ADQALAAsACwALAA4AEAATABUAFAASABAADwASABMAFAAWABcAGAAZABkA
GAAZABoAGgAdACAAJAAqACcAJgAlACQAKAArAC4AMgA0ADYAOQA8ADsAPgA/AEAARQBJ
AEsAUABPAE8ATQBNAE8AUQBWAFgAVgBVAFcAVgBUAFIATwBMAFEAVABQAE8ATABKAEgA
QwBBAEEAQgBAADsAOAA2ADIALgArACYAIwAlACUAIwAjAB4AGAASAA0ADgALAAwADAAJ
AAgABgADAAIAAQAAAPz//v8AAAAAAgD///z/+f/2//n/+f/7//7/+//8//v/+//7//r/
9//0//f/+P/5//r/+v/5//f/9f/3//n/+//9//v/+//+//7//f/8//r/9v/5//z/AQAE
AAEA/v/9//n/+//9////AgACAAMABQAEAAMAAgABAP3/AAADAAgADAAJAAcABgAEAAYA
BgAIAAoACQAHAAYABgAFAAQAAQD9////AgAEAAcABAACAAAA/v/+//z//f/+//v/+//7
//v//P/5//b/9P/3//n/+v/8//n/+P/2//P/9f/1//X/+f/5//r/+v/7//n/+P/2//H/
///9/w==
         </WaveFormData>
      </LeadData>
      <LeadData>
         <LeadByteCountTotal>10000</LeadByteCountTotal>
         <LeadTimeOffset>0</LeadTimeOffset>
         <LeadSampleCountTotal>5000</LeadSampleCountTotal>
         <LeadAmplitudeUnitsPerBit>4.88</LeadAmplitudeUnitsPerBit>
         <LeadAmplitudeUnits>��V</LeadAmplitudeUnits>
         <LeadHighLimit>2147483647</LeadHighLimit>
         <LeadLowLimit>268435456</LeadLowLimit>
         <LeadID>V3</LeadID>
         <LeadOffsetFirstSample>0</LeadOffsetFirstSample>
         <FirstSampleBaseline>0</FirstSampleBaseline>
         <LeadSampleSize>2</LeadSampleSize>
         <LeadOff>FALSE</LeadOff>
         <BaselineSway>FALSE</BaselineSway>
         <ExcessiveACNoise>FALSE</ExcessiveACNoise>
         <MuscleNoise>FALSE</MuscleNoise>
         <LeadDataCRC32>67659666</LeadDataCRC32>
         <WaveFormData>
/P/8//z//P/7//r/+f/4//v//v8BAAQAAQD+//v/+P/5//r/+//8//r/+v/6//r/+P/2
//T/8v/2//r//v8CAAAA/v/8//r//P/+/wAAAgAAAAAAAAAAAP3//P/7//r//P/+/wAA
AgD+//z/+v/4//r//P/+/wAA/v/+//7//v/8//r/+P/2//j/+v/8//7/+v/4//b/9P/4
//n/+//7//v/+//7//v/+v/5//j/9//5//n/+//9//3/+//6//n//P///wEAAwACAAMA
BQAHAAUABgAHAAcACgAJAAoACQAGAAMAAgD//wAA///6//f/9v/2//b/9v/4//j/+P/2
//f/+P/5//r/9P/x/+//7f/w//P/9P/3//b/9P/0//X/9P/y//D/7v/x//L/8v/3//L/
8P/t/+v/7v/z//n//P/9//v/9f/4/wMAFwAvAFEAcwCEAIkAkACQAIIAagBGABUA6v+9
/4z/af9X/0r/QP9L/2f/i/+p/8L/0//c/+X/6v/r/+z/6v/s//L/9P/0//T/8//1//T/
9v/3//j/+P/4//n/+f/7/wAA/P/6//z/+v///wEAAwAGAAQAAgAEAAIAAgAEAAQABAAG
AAUABQAMAAsACAAGAAUACQALAA0ADAAMAA0AEAAQABIAFQAVABUAGAAYABoAHQAeABwA
GQAaAB4AHwAfACAAHgAdAB4AHQAeACQAJQAmACkAKQAqAC8ALwAuAC4ALwA3ADoAPAA/
AD4APgBBAEQARABHAEsATABPAE8AUABSAFEATgBLAEoATgBQAE8AUABOAE0ATABHAEUA
RQBIAEUAQwBBAEIAQwA8ADUAMgAtADAALwAsACwAJgAiACAAHwAcABwAHAAYABYAEwAR
ABIADQALAAkACQALAA0ACwAHAAYABQAEAAIAAAACAAUAAwAEAAQAAgACAAAA/v/9////
AwAFAAQAAwAAAP///v8AAAAAAAADAAIAAwACAAMABQACAAAAAAD//wIABAAGAAYAAwAA
AAEAAgACAAMABAAFAAkACgAHAAUABQAHAAUABQAKAAsADAAJAAQAAwAFAAQABgAIAAkA
CQALAAsABwAFAAIAAAAAAP7/AAADAAcACQAEAAEA///+//3/AAAAAAAAAwAAAP7////6
//j/9//3//v//f///wEA+v/5//T/9f/3//n/9//3//n/+v/6//n/9f/z//X/8//1//f/
9//5//b/8//x//D/8P/w//H/8f/0//L/8v/3//X/8v/w/+7/8f/z//H/8//3//H/6//q
/+r/7P/u//D/8v/z//P/8f/x//D/7//u/+//8//1//f/+f/0//H/7v/t/+//8v/1//j/
+f/5//n/+v/4//n/+v/6////AgAEAAUAAQD///v/+f/7////AQABAPz/9f/w/+7/7P/s
/+z/8P/0//j/+v/6//T/8P/s/+n/7P/u//D/8f/v/+3/7f/s/+n/6P/o/+j/6v/s/+7/
8P/s/+f/5//l/+n/6v/s//D/8f/v/+7/6f/n/+v/9v8JACEAOwBbAHEAegB9AIIAhAB8
AGYAQAAPANz/pf9y/1X/R/88/zr/T/9x/5P/qf+4/8H/yv/T/9z/4v/m/+f/7P/t/+z/
6f/m/+X/5//m/+j/6//u//D/8v/v/+v/6f/q/+3/7v/z//T/9P/z//L/8v/v/+7/8f/w
//X/+P/5//r/+f/1//L/9v/5//r//P////7//f/8//j/9v/3//r/+v///wMABAAFAAIA
/v/8//v/AgAEAAUACgAMAAsACQAIAAgACQAMAA0AEQAYABoAHAAaABcAFQAXAB0AIAAk
ACkAKwAsACwALQAtAC4AMgA2ADsAPwBEAEYAQgA/AD0APABAAEIARABIAEkASABEAEIA
PgA9ADwANwA4ADsAQQBBADgAMwAxAC8ALwArACsAKQApACUAHwAcABcAFAATABMAEwAU
ABUAEgANAAcAAgAAAAIAAwAEAAcABQAFAAEA+//9//3//f/8////AgAGAAUAAAD8//b/
8v/1//b/+P/9//v/+//4//X/8v/x//D/8v/1//b/+v/6//b/8v/w/+//8f/0//n//f/7
//r/+f/2//T/8v/0//b/+f/7//3////8//r/9P/v//X/+//9/wEAAgABAAAA+//4//f/
+f/4//r//v8BAAMAAQD///n/9f/4//r//v8AAP3//f/+//3/+P/1//P/8v/1//r//P/+
//z/9v/x/+//8v/0//f/+//5//f/9f/z/+//7//r/+3/8v/1//T/9f/z//D/7P/n/+j/
6//y//X/8//z//H/8f/w/+3/6//q/+7/8P/z//X/8P/q/+b/5//r/+z/7v/w/+//7//r
/+v/5f/m/+n/6v/r/+z/6//r/+n/6f/n/+f/5//p/+3/7//x//P/8P/v/+7/7//x//T/
9//6//3//f/9//7//v///wAAAAAGAAoADQAPAAsACQAFAAMABgAJAAoACQAFAP//+//6
//r/+v/6//7/AwAGAAcABgABAPz/9//z//X/+P/7//3/+//5//n/+P/0//T/9f/2//n/
+v/7//z/+P/z//P/8f/0//T/9f/4//3/+f/2//X/9////wwAIQA9AFsAdwCFAIoAkQCU
AIoAdgBUACQA8f+6/4X/XP9H/z//PP9I/2X/if+r/7//zv/X/9z/4f/k/+r/7v/v//T/
9v/2//T/8v/x//P/8v/0//j/+v/7//z/+f/1//P/9P/3//j//f/+//z/+//6//r/9//2
//n/+P/9/wAAAQACAP//+//4//z/AAAAAAEAAwABAAEAAQD+//z//f8AAAAABAAJAAsA
DQALAAgABwAHAA0ADgAOABIAEwATABIAEgARABEAEwATABYAHgAhACQAIQAfAB4AIQAn
ACoALgAzADYANgA1ADUANQA2ADoAPgBDAEcATABOAEwASQBHAEYASgBKAEoATABNAEwA
SABGAEMAQwBDAD8AQQBDAEgARwBAADsAOQA3ADcANQA3ADcAOQA1AC8ALAAlACIAIQAh
ACEAIgAjACAAGgAVABEAEAAQABEAEgAVABIAEQAMAAUABQAFAAUABAAFAAgADAALAAkA
BgABAP7/AgAEAAcADQAMAAsABwADAAEAAQABAAQABwAIAAwADAAGAAIAAAD//wIABAAI
AAsACgAKAAoACAAEAAIABAAGAAoADQAQABMAEAAOAAgAAwAIAA0ADgARABIAEQAQAAsA
BwAHAAoACgALAA4AEAARABEADwAJAAUABgAIAAwADgANAA0ADgANAAkABwAGAAYACAAM
AA0ADgAMAAYAAQD//wAAAgAFAAkACAAHAAYABQD/////+//9/wMABwAHAAkABwAEAAAA
+//7//3/AwAFAAMAAwABAAEAAQD///7//v8BAAIABAAFAAIA/P/4//n//f/+/wAAAgAD
AAMA//////f/+f/8////AAABAAIAAAD///z/+//9//3//f///wEAAQABAAEA/f/7//n/
+f/7//7/AQAEAAMAAQD///7/AAADAAYACAAMAA4ADwAPAAsACQAFAAMABwALAA0ADQAJ
AAEA+//4//n/+v/7/wAABAAGAAYABAAAAPz/+P/1//n//P///wEA/f/5//f/9P/1//b/
+P/6//r/+v/6//r/9//z//T/8//4//r//f8CAP//+//2//X/+f8BABAAIwA5AFUAcQCB
AIYAjwCWAJQAiABsAEAADQDa/6H/bv9V/0v/RP9Q/2n/if+n/73/yv/V/+D/6//w//T/
+P/5//7//v/8//j/9P/1//n/+v/+/wEAAgACAAIA///7//n/+v/8//7/BAAGAAQAAQD+
//z//v/+/wIAAgAFAAgACQAKAAcAAwAAAAQACAAKAA0AEQAPAA0ACwAGAAcACQANAA4A
EgAVABUAFQASAA4ADAALABMAFgAYAB4AHQAbABgAFgAZABsAHwAhACQAKgArACwAKQAn
ACYAKQAwADQAOQA/AD8APgA8ADsAPQBAAEYATABQAFMAVwBYAFUAUwBSAFIAWQBcAF8A
ZABiAGAAWwBYAFcAVwBXAFMAUQBRAFQAUQBIAEMAQQA/AD4AOwA8ADsAOQAzACsAJgAj
ACIAIwAlACIAIgAiAB4AFwARAAwACgALAA0ADwATAA8ADQAHAP//AAABAAIAAgACAAQA
BwAFAAEA/v/5//b/+//+/wIACQAGAAMA/f/3//j/+f/6//7///8AAAQABAD+//r/+P/3
//r//v8EAAkACAAGAAQAAAABAAAAAwAGAAgACQAKAAsACAAGAAAA+/8AAAcACgAPAA4A
CwAIAAEAAgADAAcACAAKAAwADQANAAsACQADAP//AQAEAAkADAAKAAsADQANAAsACwAM
AA4ADwASABIAEgAPAAoABgAFAAYACAALAA8ACwAHAAMA///8//3/+v/9/wAAAwACAAMA
AQD+//r/9f/4//v/AgAFAAIAAQD+//3//v/9//3//v8AAAIABQAHAAQA/v/6//v/AAAC
AAUACAAFAAMA/f/7//n/+f///wQABgADAAIAAQAAAP3//f/7//v//v///wAAAwABAP//
/f/7//z//f/+/wEA//8AAAEAAgACAAEAAAAAAAQACQAOABIADwAOAAwACQAJAAsACwAN
AA0ADwAPAA0ACQABAPv/+P/7//7/AQAIAAUABAABAPz//v/+//7////+//7//v/9//r/
9//2//T/9v/4//v//v/6//j/9v/0//T/8//3//n/+P/4//n//P/x//H/9P/7/wEABQAI
ABMAIwA1AE0AbQCAAIsAlgCgAJgAfgBWACEA7P+9/4z/a/9d/1j/Uv9X/23/h/+j/7r/
zf/e/+3/9P/1//b/9P/2//b/9P/w/+z/7//1//j//v/8//r/9//0//f/9//5//7//f/8
/////v/9//v/+f/4//v//v8FAAgABQAEAAEA/v8CAAEAAQAIAAgACAAJAAsACAAHAAYA
AgAFAAkADwASAA4ADQAJAAUACQAKAA0AEQAUABQAEwAWABcAFQASABAAFQAZAB8AIwAf
ACIAIAAeACEAIwAmAC0ALgAwADMANwA5ADgANgA1ADgAPABDAEoARwBHAEgARgBIAEkA
SwBOAE4ATgBOAFAAUABOAEkARgBJAEsATQBLAEcARQBGAEEAPgA9AD8AQQA8ADcANgAz
ADEALQAnACQAJAAkACYAKQAiAB4AGgASABEADwAOABAADAALAAoACwAKAAkABAD9/wAA
AwAGAAgABAACAAEA+//+//7//P/8//7//v///wMAAQD///r/9f/4//v//v8EAAAA/v//
//z//P/8//7/AQAAAAAAAgADAAIAAAD+//r/+//8/wEABgAEAAMAAgABAAUABgADAAEA
AwAHAAcACQAJAAcABQD//wMABwAOABIADQAMAAoABwAKAAsACAAHAAgACAAKAAoABgAF
AAUAAwAEAAUABwAKAAYABgADAAAAAgAAAP//AQACAAIAAwAFAAEA///9//v/+///////
BQACAAEA/P/5//z//v//////+//7///////9//3/+//7//////8AAAIA/v/8//v/+f/6
//j/+P/9//z//P/9//7//f/7//X/8////wEAAQAAAPz/+v/4//b/+f/7//v//f/7//v/
+//9//r/+f/4//f/9//5//v////9//z/+//6//7///8AAAIAAQADAAUABgAFAAYABgAF
AAgACwAMAA8ADAALAAgAAwADAP///f/+//3//P/7//7//f/+//3/+v/7//z//f////r/
+P/2//P/9//3//n/+v/4//j/+f/6//n/+P/3//b/+f/5//7/AQD///z/+v/6//n//f8C
AAUABQADAAAABQATACkARQBnAIIAjQCWAJgAkACAAGAAMwACANX/pP97/2X/Wv9O/0//
Yf99/5//uv/R/+L/7f/y//H/8v/w//L/9v/4//j/+P/2//n/+f/8//r/+v/5//j/+v/7
//7/BAD///z//f/6//z//f/+/wAA/v/+/wIAAgABAAIAAQAAAAMAAwAEAAwACQAGAAQA
AwAFAAcACQAIAAgACQAMAAwACgALAAkABwAKAAwAEAAVABQAEgAPABAAFAAVABUAFgAX
ABkAHQAfABwAIAAfAB4AIwAlACgALwAtACwALAAtADQANgA3ADkAOwA8AEAARABDAEUA
SABIAEsATQBQAFQAUwBQAE0ATABRAFIAUABQAE8ATwBPAEsASABHAEkARQBEAEMARQBH
AEAAOQA2ADEAMwAxAC0ALAAoACYAJgAnACMAIAAdABYAFgAVABUAGAAUABEADgANAA8A
DwALAAUABgAHAAgACAAEAAQABQABAAMABAADAAQABAACAAEAAwAFAAUAAgD///7///8A
AAQAAwACAAQAAgAEAAQABgAJAAYABAAEAAMABQAGAAcABgAGAAQABgAIAAgABwAGAAUA
CwAOAA0ADQAKAAsACAAHAAsADQAPAA0ADQANABAAEAAMAAwACwAJAA8AEQAPAA8ACwAK
AAsACgAKAAsADQANAAsACQAIAAgABgAIAAcABgAJAAgACAALAAcABAACAAEABAAFAAYA
BwAEAAUAAgAFAAUABQABAP//AgAEAAUABQABAP//AQD//wIAAwACAAMABQADAAIAAgAA
AP7//f/7/////v///wUAAwAAAP7//P8AAAEA/v///wUABQABAPz/9v/6//z//v8AAAIA
AwACAAMA///9//v/+//9////AQADAAAA///+/////f/+////AAAEAAUABgAIAAUABQAF
AAQACQAMAA4ADwAMAAsACAAHAAcACQAJAAcABgABAP7//v/7//r/+f/8/wEABAAFAAQA
///8//n/9//5//r/+//7//z/+//8//z/9v/0//P/8v/0//b/+P/6//X/8f/y//H/8v/y
//P/9v/9//3//P/5//f/9//8/wsAIQA7AFkAdwCIAIsAjgCQAIoAegBcAC8A/v/J/5L/
a/9d/1L/TP9Z/3X/lf+z/8r/2f/i/+n/7P/w//T/9f/6//3//v/9//z/+v/7//n/+v/9
/wAAAgAEAAAA/f/8//7//v/+/wIAAgADAAMAAwAEAAEAAAADAAIABwAKAAsADAALAAcA
BAAIAAgACAAJAAsADgAPABAADgAKAAkACgAIAAwAEQATABUAEwAQAA8ADwAVABYAFgAa
AB8AHwAeAB4AHAAbABwAGwAeACYAKQAsACsAKQAoACsALAAuADEANQA8AD4APwBBAD0A
PAA+AEAARABJAE8AUgBPAE0ATABMAE4ATgBOAFAAUwBUAFIAUgBOAE0ATABHAEYARwBL
AEkAQgA/AD8APwA8ADcANgAzADUAMwAvAC4AJgAiACAAHwAhACIAIwAgABsAFQAQAA4A
DwAPAA8AEQATABMADwAJAAcABQADAAAAAwAGAAoACQAHAAQA///8//7//v///wMABQAF
AAIA///6//n/+P/6////AgAIAAoABAAAAP7//f/+/wAABAAHAAgACAAIAAYAAgAAAAIA
BAAIAAkACgALAAoACgAGAAMABQAJAAkACwAPAA8ADwALAAYABQAHAAYACQAOABIAFQAV
ABMADQAJAAkACgANAA4AEAARABMAEwALAAcABAACAAcADAAOABAADQAIAAQAAwADAAQA
BgAJAAkACQAJAAkABAADAP7///8EAAcABgAHAAcABgAEAAEA/////wMAAwAGAAcABgAH
AAUAAQD+//z/AAACAAUABwAFAAAA/f////7//v///wAAAgADAAAAAQD5//r//P/8//z/
/P/+/////v////v/+f/3//f/+f/7//3////7//n/9//3//n/+v/7//z//v///wAAAgAB
AAEAAQAAAAQACAALAA0ACgAJAAYABQAFAAcABwAFAAQA///8//z/+f/4//f/+v///wIA
AwACAP3/+v/3//X/9f/2//f/9//5//f/9//2//H/8P/w//D/8v/0//b/+P/z/+//8P/v
/+7/7v/v//L/+f/9//j/8//x//P//P8LAB8AOQBZAHkAhgCHAIwAjgCCAGoARgAZAOb/
sf9+/1v/R/88/zr/Sf9n/4n/qf+8/8v/1v/d/+D/5P/o/+n/7v/z//T/8//y/+//8f/w
//L/9v/4//n/+v/4//X/9P/2//T/9P/4//j/+//7//v//P/5//j/+//6//7/AgAEAAYA
BAABAP//BAAEAAQABQAHAAgACQAKAAgABgAFAAYABAAIAA0ADwARAA0ACgAJAAkADgAQ
ABEAFgAbABsAGgAaABgAFwAYABcAGwAiACQAJgAmACUAJQApACoALAAvADMAOAA6ADsA
PQA8ADwAPwBCAEcASwBQAFIATwBNAEwATABOAE4ATgBQAFMAVABSAFIATgBNAEwARwBI
AEkATQBLAEMAPwA+AD0APQA5ADkANwA5ADUALwAsACYAIgAgAB8AIQAiACMAIAAaABUA
EQAQAA8ADwAPABEAEwATAA8ACQAIAAcABgAEAAYACAALAAkABwAEAP///P8AAAAAAQAF
AAYABwAFAAMA/v/9//z//v8DAAYADAAOAAgABAACAAEA//8AAAMABQAIAAgACAAGAAIA
AAACAAQACAALAA4AEQAPAA4ACQAFAAkADQANAA8AEwATABMADwAKAAkACwAKAA0AEAAS
ABMAEgARAAwACQAJAAoADQAOAA4ADwARABEADAAJAAcABgAIAAwADQAOAA0ACAAEAAMA
AwAEAAYACQALAAsACwALAAQAAwD+////BQAJAAkACwAKAAgABQABAAEAAQAFAAUABgAH
AAYABwAEAAEA///+/wEABAAIAAsACQAEAAEAAwACAAIAAwAEAAYABwAEAAUAAwD///3/
AAAGAAkACgALAAwACAAFAAAA/f8AAAMABgALAAgABwAGAAUAAgABAAAAAQADAAYACQAM
AAkABwAFAAQABwALAA8AEgATABQAFAATAA8ADwANAA0ADwATABUAFQAPAAcAAQD+/wAA
AgAEAAoACwAMAAsACAAFAAIA///9/wAAAgAEAAUAAwD///3/+v/7//7/AgAGAAUABAAD
AAIAAAD9//////8DAAQABgAKAAEA///+////AQAJABQAIwAzAEUAXwB5AIYAjQCaAKYA
oACKAGIAKwD4/8X/kP9t/1//WP9Y/2X/ff+Z/7P/xv/V/+T/7//6//7/AgADAAgABwAE
AP//+v/+/wMABQAKAAoACgAJAAgABQADAAMABgAIAAoAEAASAA4ACwAIAAYACAAKABAA
EgATABQAEwASABAADQALABAAFQAWABgAGwAZABcAFQAQABIAFQAaABwAHQAfAB4AHQAa
ABgAGAAZAB8AIgAkACoAKgAnACMAIAAkACcALAAvAC8ANAA0ADQAMwAxADAAMwA6AD4A
QwBJAEsASgBIAEcASwBOAFQAWgBYAFkAWwBaAFoAWQBZAFoAYABiAGQAaABlAGIAXABY
AFsAXQBfAF0AWABXAFkAVQBQAE0ATQBNAE4ASwBMAEsARwBBADkANAAyADIANAA3ADQA
MgAwACoAJgAhAB0AHAAdAB8AIQAlACEAHQAVAAsADgARABQAFgAVABYAGAAVABQAEgAO
AAwAEAASABUAGwAYABUADwAJAAoADQAQABYAFQAUABYAFAARAA4ADQANABEAFAAZAB0A
GwAYABUAEAASABIAFgAaABoAGwAcAB0AHQAcABcAEwAZAB8AIQAlACIAHwAcABUAGAAb
ACEAJAAiACIAIQAfAB8AHwAbABkAHAAgACYAKgAnACUAJAAhACEAIQAiACQAIgAkACMA
IgAgABwAGQAZABwAHgAhACUAIAAdABoAFwAXABkAFwAbABsAHQAbABsAGgAYABUAEQAU
ABcAHgAhABwAGQAUABEAFgAXABkAHAAbABoAGgAZABYAEgAQABMAFgAYABsAHgAbABkA
EwARABIAFQAYABwAHgAcABoAFAAQABIAFAAWABgAGgAbABoAGwAXABUAEwATABcAGQAb
AB0AGgAZABgAGQAYABgAGAAYABwAHQAeACAAIAAhACIAIgAnACoALAAtACgAJwAkACMA
IwAlACUAIwAiAB0AGgAaABgAFgAUABYAHQAiACUAJgAkACIAIAAfAB8AIAAhACEAIAAd
ABwAGgAWABQAEwASABQAFgAYABoAFQARABIAEQASABIAEwAWAB0AHwAeABkAFQAXACAA
LwBFAGMAgwCbAKQApwCsAK4AqACSAGwAPQAOANf/pP+D/3X/bP9q/3//n//B/9n/6v/3
/wAABQAIAA0AEAAQABQAGQAaABkAGAAWABcAFQAWABkAHAAeACAAHQAbABsAHgAeAB4A
IgAiACQAIwAiACIAIQAgACMAIgAnACoAKwAsACoAJwAlACoALAAsAC0ALwAxADEAMQAu
ACsAKwAtACwAMAA1ADcAOQA3ADQAMwAzADcAOAA4ADwAQgBDAEMARABAAD8AQAA/AEMA
TABQAFQAUgBPAE0ATwBUAFYAWQBdAGMAZABkAGUAZABkAGcAagBuAHMAeQB8AHsAeQB4
AHgAfAB8AHwAfgCDAIQAggCCAH8AfQB7AHUAdQB3AHwAewBzAG8AbgBtAGsAZwBnAGUA
ZgBjAF4AXABXAFQAUwBTAFMAVABVAFIATgBJAEUARABBAEEAQQBDAEUARQBBADsAOgA5
ADgANgA5ADwAQAA/ADsAOAAzADAAMwA0ADYAOwA9AD0AOgA3ADMAMwAzADYAOQA6AD4A
PgA7ADgANwA3ADcAOAA7AD0APwBAAEEAQAA9ADoAOwA8AEAAQwBGAEkASABGAEAAOwA/
AEMAQwBFAEgASQBKAEcAQgBBAEMAQgBEAEgASwBNAE0ASwBFAEEAQQBCAEUARgBGAEcA
SQBJAEQAQQA/AD4AQQBGAEgASgBJAEQAQAA/AEAAQABBAEMARQBFAEUARQA+AD0AOAA5
AD0AQQBBAEMAQQBAAD4AOwA6ADsAQABBAEMAQwBBAEEAPgA7ADkAOAA7AD4AQgBFAEIA
PgA8AD8AQABAAEEAQgBFAEUAQQBBAD0APQA9AD4ARABGAEYASABGAEQAQgBAAEEAQQA/
AD8AQABBAEIARQBDAEEAPwA9AD4AQQBEAEkARwBGAEUARABHAEcARwBIAEoATQBQAFIA
UgBSAFEATwBSAFUAVgBZAFUAVQBTAE8ATwBJAEUARABFAEYARwBMAEoASgBIAEQARwBI
AEkASwBJAEgARwBFAEcARQBFAEQAQwBEAEYASABGAEQAQgBAAEEAQQBGAEkASABGAEUA
RgBDAEcATABTAFUAVQBYAGMAcQCJAKsAyQDYAOMA7ADqANoAwACUAF8ALAD7/9L/vf+1
/6z/pv+v/8f/4//9/xYALQA+AEcASgBLAEwASgBMAFAAUABOAEwATwBTAFQAWABWAFQA
UQBOAFAAUQBUAFoAWABWAFgAVgBXAFcAVwBYAFkAWgBfAGAAXgBeAFwAWgBeAF0AXQBk
AGMAYgBiAGMAZQBlAGUAYgBkAGcAbABuAG0AbQBqAGcAawBuAHMAeQB4AHYAcwB0AHkA
eQB4AHgAeQB7AH8AgQCAAIQAgwCCAIcAiQCMAJMAkwCUAJYAmQCdAJ4AngCfAKIApACp
AK4ArQCtAK4ArACxALMAtgC6ALoAuAC2ALYAuAC4ALUAtAC1ALcAuQC3ALEArwCwAKsA
qQCpAKwArwClAJkAkQCHAHkAaQBXAEgAOgAwACgAIQAWAAwAAgD0/+7/6f/l/+T/2//V
/8//y//I/8X/vv+1/7f/t/+3/7b/sf+u/6z/pf+m/6b/pP+k/6H/nv+c/53/nf+d/5r/
l/+Y/5n/mv+e/5n/lv+W/5L/k/+U/5f/m/+Y/5b/lv+V/5X/lP+T/5D/kf+S/5f/nP+b
/5n/l/+V/5r/nP+a/5n/mf+b/5n/mf+d/53/nf+Z/5n/m/+g/6L/n/+e/5z/mf+e/6H/
oP+h/57/nP+c/5r/nP+d/5//n/+c/5v/m/+c/5n/mv+Y/5b/mf+Y/5j/m/+X/5b/lv+X
/5n/mf+Z/5n/lv+X/5T/l/+W/5f/lP+T/5j/mv+b/5v/lv+V/5j/l/+a/5v/mv+b/53/
m/+a/5r/mP+W/5X/k/+W/5b/mP+f/57/nP+b/5r/l/+d/6P/p/+k/6P/ov+h/6D/of+h
/5//n/+i/6X/qP+t/6n/p/+l/6P/pf+n/6n/rf+s/6z/rP+s/6v/q/+r/6z/r/+z/7f/
uv+4/7j/t/+1/7X/t/+3/7n/uP+5/7j/tf+x/6v/p/+m/6n/rP+v/7b/tf+0/7H/rP+t
/6z/q/+r/63/rv+v/6//rv+r/6r/qP+q/6z/r/+y/7D/rv+s/6r/q/+r/7D/s/+y/7L/
s/+2/7H/s/+0/7v/wf/H/87/2//t/wcAJwA7AEYAVQBiAFwARAAcAOb/r/96/0v/Kv8d
/xf/Dv8S/yf/Q/9f/3f/iP+Z/6j/tf+6/7n/uv+4/7r/uv+6/7j/tv+6/7//wf/G/8T/
wv+//7z/wP/B/8T/yv/H/8b/yf/I/8b/xf/E/8T/xv/I/87/0P/O/87/zP/K/87/zf/N
/9T/1f/U/9T/1f/T/9P/0//Q/9L/1f/a/9z/2v/b/9n/1//Z/9r/3f/h/+L/4v/h/+T/
5f/l/+T/5P/o/+v/8P/z//H/9P/y//D/9f/3//r/AQACAAIAAwAFAAkACgAKAAsADwAS
ABgAHgAbABsAHAAaAB0AHwAiACYAJwAmACUAJgAmACQAHwAcAB8AIQAjACEAGwAZABoA
FQAUABMAFQAXABIADQAMAAkABwADAP3/+v/5//r//f8BAPr/9v/y/+r/6//p/+j/6v/m
/+X/5P/l/+T/4//e/9f/2v/d/+D/4v/e/9z/2//V/9n/2v/Z/9r/2f/Y/9j/2//Z/9n/
1v/T/9T/1//a/+D/3v/c/93/2v/c/9z/3v/h/+D/4P/i/+P/4//i/+H/3v/h/+L/5//s
/+n/5//l/+P/6P/q/+j/5//n/+v/6//t/+3/6//p/+P/5v/p/+//8v/u/+7/7f/r/+//
8f/v/+//7P/s/+7/7v/r/+v/7P/r/+z/7f/v//L/8P/w/+3/6v/s/+r/6f/r/+r/6v/r
/+3/6//r/+v/6//q/+3/7P/x//D/7//q/+f/6v/s/+3/7f/x//X//f8BAPv/9//x/+3/
9f/z/w==
         </WaveFormData>
      </LeadData>
      <LeadData>
         <LeadByteCountTotal>10000</LeadByteCountTotal>
         <LeadTimeOffset>0</LeadTimeOffset>
         <LeadSampleCountTotal>5000</LeadSampleCountTotal>
         <LeadAmplitudeUnitsPerBit>4.88</LeadAmplitudeUnitsPerBit>
         <LeadAmplitudeUnits>��V</LeadAmplitudeUnits>
         <LeadHighLimit>2147483647</LeadHighLimit>
         <LeadLowLimit>268435456</LeadLowLimit>
         <LeadID>V4</LeadID>
         <LeadOffsetFirstSample>0</LeadOffsetFirstSample>
         <FirstSampleBaseline>0</FirstSampleBaseline>
         <LeadSampleSize>2</LeadSampleSize>
         <LeadOff>FALSE</LeadOff>
         <BaselineSway>FALSE</BaselineSway>
         <ExcessiveACNoise>FALSE</ExcessiveACNoise>
         <MuscleNoise>FALSE</MuscleNoise>
         <LeadDataCRC32>3952267598</LeadDataCRC32>
         <WaveFormData>
/v/+//7//v/9//z/+//6//3//v///wAA/f/8//v/+v/6//r/+v/6//v//P/9//7//f/8
//v/+v/7//z//f/+//v/+v/5//j/+P/4//j/+P/4//j/+P/4//b/9v/2//b/+P/4//j/
+P/3//b/9f/0//b/9v/2//b/+P/4//j/+P/3//b/9f/0//X/9v/3//j/9f/0//P/8v/z
//T/9f/2//j/+P/2//b/9v/1//T/8//1//X/9f/1//P/8//z//T/9v/2//n/+//7//3/
/f/+//3//v//////AgADAAIAAQD///7//f/7//v/+//5//j/9//3//f/+f/5//r/+f/3
//r/9//2//X/8//x/+//7v/x//T/8//z//L/8f/x//L/8f/w/+//7f/w//D/8f/y//D/
7//u/+3/7f/v//H/8//x/+//7P/s//T/BQAeADoAXQB9AJoAtwDUAOQA6QDZALYAhABA
APv/zf+z/53/jv+Q/53/sf/F/9P/3f/k/+r/7v/s/+z/6//p/+z/7f/u/+7/7P/t/+3/
7f/r/+v/7P/s/+7/7v/u/+7/7P/r/+v/6v/t/+//8P/v/+3/7v/v//D/7//w/+//7v/w
//D/8v/2//T/8//y//H/9P/1//b/9//2//b/9f/0//b/9v/2//b/+P/5//r//P/5//n/
+f/5//r//P/9//7//f/9//3//v8CAAIAAwAFAAkACQAJAAsACgAKAA0ADwASABMAFgAZ
ABgAGgAcAB4AIAAgACQAJgAnACoALAAuACsAKgAsACsALgAvADAAMQAvAC8ALQAtACsA
KgAqACgAKAAoACgAJwAlACEAIAAeAB4AHQAaABoAFwAUABMAEQAPAA0ACwAKAAoACAAI
AAcABgAFAAIAAAACAAMAAgAAAP///v/9//v/+//6//r/+v/8//v/+//7//j/9//2//b/
+f/5//r//f/5//f/9//4//b/9v/5//n/+v/7//z//f/6//r/+f/4//n/+//8//3//P/8
//v/+v/7//z//P/9/wAAAAABAAEA/v////////8AAAEAAgACAP////8AAAEAAwADAAMA
BAAGAAYABgAGAAMAAgABAAAAAQACAAIAAwAAAP7/AAAAAAAAAQABAAEAAAAAAAEAAgD/
//z/+//6////AAABAAAA/v/9//v/+v/6//z//P/8//7//v/8//z//P/7//r/+f/7//v/
+//5//j/+P/4//j/+P/5//n/+f/7//v/+//8//v/+f/3//b/9//4//j/+f/8//j/9P/1
//b/9v/2//b/9v/4//j/+P/4//b/9P/0//X/9v/3//j/+f/3//X/8//x//T/9f/3//j/
+P/7//3//f/+//3//f/9////AQACAAMAAgD///z/+//9////AAD+//z/+P/1//P/8f/x
//P/9P/4//r/+//9//b/8//w/+//8f/x//L/8v/0//L/8f/w/+3/7f/u/+7/8P/w/+//
7//s/+z/7P/t/+7/7//w//H/8//z/+//6//p/+z/8P/8/xEAKgBIAGcAgwCcALsA2ADq
AO0A2QCyAHwAMgDt/8P/rf+Z/47/lP+l/7f/x//T/9n/4P/m/+r/7P/u/+//7//t/+3/
7f/s/+r/6//r/+v/7v/v//H/8v/w/+7/7P/q/+z/7f/v//D/8v/z//P/8f/w//D/8P/w
//H/9P/1//b/9f/y//H/8v/0//X/9v/3//X/9f/1//X/8//0//T/9P/3//j/+f/6//r/
+f/4//j/+v/7//z//f/7//z//P/8//7///8AAAIABQAGAAgACwAKAAkACAAJAA0ADgAS
ABUAFwAXABkAGwAaABwAHgAgACMAJAApACwAKQAqACoAKgAtAC4AMgAzADEAMQAxADEA
LwAvAC0ALQAuAC4ALwAuACwAKgAoACUAJQAjACQAJAAhAB8AGwAaABgAFAASAA8AEAAP
AA4ADgAMAAgABgADAAUABQADAAIA//////3/+v/6//r/+v/5//r/+v/7//z/+//5//j/
9//2//f/+P/6//j/9//3//n/9f/z//P/9P/2//b/+f/5//X/9f/1//X/9v/4//n/+v/4
//n/+f/5//f/+P/4//j/+v/8//3////8//r/+f/3//r//f///wEA/////////v/7//v/
/P/9/wAAAQACAAQAAgAAAP7//P///wAAAQACAAAAAAD//////P/6//z//P/9////AAAB
AP7//P/7//r//f/8//3//v////7//f/6//f/9//2//b/+f/8//3//v/8//r/9v/0//b/
9//4//n/+f/5//n/9//1//T/8//y//X/9//4//n/9//1//P/8v/0//X/9v/4//j/+P/3
//f/9P/0//b/9v/2//b/9v/2//b/9v/2//T/9P/1//f/9//3//f/9v/1//T/8//0//X/
9//4//b/+f/7//v//P/7//v/+////wEAAgADAAAA/f/6//n//P/9//3/+v/3//T/8v/x
//P/8//1//b/+v/6//n/+f/y/+//7P/r/+7/7//x//L/8v/w/+//7v/t/+3/7v/u/+//
8P/w//H/7//u/+3/7f/v/+//7//v//P/7//t/+v/6//w//b/CAAnAEYAaACLAK0AzgDv
AAgBFAEJAeUAqgBYAAQAxf+l/5P/if+K/5b/q//B/8//2//f/+T/5v/m/+j/6v/r/+v/
6//r/+v/6v/p/+n/6P/n/+r/6//t/+7/7f/s/+v/6v/s/+3/7//w/+7/7//v/+3/7P/s
/+z/7P/t//D/8f/y//H/7v/t/+7/8f/x//H/8f/x//H/8f/x//H/8v/y//L/9f/2//f/
+P/4//f/9v/2//b/9//4//n/+//8//z//P/6//v//P/+/wMABAAGAAkACgAJAAgACQAN
AA4AEgAVABUAFQAXABkAGAAaABwAHgAjACQAKQAsACsALAAsACwALAAsAC8ALwAvAC8A
LwAvAC0ALQArACsALAAsAC0ALAApACYAIwAfACEAHwAgACAAHQAbABcAFgASAA4ADAAJ
AAoACQAIAAgABQACAAEA/////////f/8//v/+//5//b/9P/0//T/8//0//T/9f/2//X/
8//y//H/8f/x//H/8v/w/+//7//x//H/7//v//D/8v/y//X/9f/w/+//7v/t/+7/8P/x
//L/9P/1//X/9f/y//L/8f/w//T/9v/3//n/+P/2//X/8//1//f/+P/5//n/+f/5//j/
9f/1//b/9//5//n/+f/6//j/+P/4//j/+P/4//j/+P/5//r/+v/7//j/9v/4//j/+v/7
//v/+//2//T/8//y//P/8v/z//T/9P/0//T/8v/x//H/8P/w//H/9P/1//b/9f/0//H/
8P/z//P/8//z//P/8//z//H/8v/y//L/8v/y//P/8//z//H/7//t/+z/7//v/+//8P/y
//L/8f/x/+7/8v/w//L/8v/y//L/8f/w/+//7v/v/+7/7//x//P/8//z//P/8P/v/+7/
7f/u/+//8f/y//D/8//1//X/9//3//j/+f/7//3//v////7/+//4//f/+f/7//z/+v/4
//T/8f/v/+//7//x//L/9f/2//b/9//y/+//7P/r/+7/7//x//L/8f/u/+z/6v/r/+v/
7P/s/+7/7v/t/+3/6//q/+n/6f/s/+3/7v/v//H/7f/n/+X/6f/s//L/AAAXADQAUgBx
AJEAsgDVAPIAAgEBAecAuAByAB4A2f+x/5v/jf+K/5T/p/+5/8n/1f/b/+L/6P/m/+f/
6v/s/+3/6//r/+v/6v/q/+v/6//r/+3/7f/u/+7/7f/s/+v/6v/u/+//8f/y/+//7//u
/+v/7f/u/+//8P/x//T/9f/2//X/8v/x//L/9P/1//b/9//2//X/9P/z//T/9v/3//j/
+v/6//r/+v/4//f/9v/2//n/+//9/////f/+//7//v8AAAEAAgAEAAYABgAHAAkACQAJ
AAkACwAOABAAFQAZABgAFwAYABkAGwAeACEAJAAoACgALAAuACsALAAsACwALgAwADUA
NwA2ADUANAAzADEAMQAvAC8AMAAwADEAMAAsACoAKAAlACcAJQAmACYAIgAfABoAGAAY
ABYAFgAVABMAEQAPAA4ACwAIAAcABQAGAAcABgAGAAMAAwABAP7//P/8//z/+//8//z/
/f/+//3/+//6//n/+P/5//r//P/7//n/+P/5//n/9//3//j/+v/6//3//f/6//n/+P/3
//r//P/9//7//f/9//z/+//7//z//P/8//7/AAABAAMAAAD+//3/+//+/wEAAwAFAAIA
AQAAAP7//////wAAAQACAAMABAAGAAMAAgABAAAAAQACAAMABAACAAIAAQABAAAA/v8A
AAAAAgADAAMAAwD///7//v/+/wEAAAABAAIAAQAAAP///P/7//v/+v/6//v//v///wAA
/f/8//n/+P/8//3//v////3//f/9//v/+v/6//r/+v/7//3//v////3/+//5//j//P/9
//7/AAD///7//P/7//j/+P/6////AAD+//7//v/+//3//P/7//r/+//6//v//f/7//v/
+//7//3//f/9//3//f/9//7//v/9////AAD//wMABQAIAAsACQAJAAgABwAIAAcABgAH
AAgACQAJAAYAAgD+//v/+f/7//3/AQAEAAMAAgAAAP///v/9//z//f/9//3//v/+//3/
+v/4//b/+P/5//v//P/6//r/+f/5//j/+P/4//n/+//7//v/+//3//X/8//3//v//P/8
/wQAFQAoAEAAXwCBAKAAwwDkAPoA/wDzANAAnABWAA0A2f+//7H/ov+e/6f/tf/H/9n/
5f/s//T/+P/2//j/+f/5//j/9//2//T/9f/3//j/+f/4//f/9//2//j/+P/4//j/+f/5
//r/+v/5//n/+P/1//j/+v/8//7//P/8//r/+P/7//r/+//+//3//f/9//3/+//7//v/
+//+/wAAAQACAAIAAAD+//z/AAABAAIABAAEAAUABgAHAAQABAADAAIABAAHAAoADgAM
AAoACQAJAA0ADwARABUAFQAWABoAHQAcABsAHAAdAB8AIgAlACgAKQAoACsALAAuADAA
MQAyADQANAA3ADcANgA1ADQAMwA0ADUANAA1ADMAMgAyADAAMQAwAC8ALQAqACcAJwAm
ACUAIwAfAB4AHgAcABwAGwAWABMAEAAOAA4ADAAMAAsACQAJAAcABgADAAMAAQD+/wEA
AgADAAMAAQD+//z/+v/7//v//P/9//v/+//7//z/+//5//j/+f/6//n/+v/8//n/+P/6
//n/+v/7//z//f/7//z//P/8//v/+//6//n/+v/8//3//v/+//7//f/9/////v/+//3/
//8BAAIAAwAAAP///v/8//3///8CAAUABAADAAIAAgACAAIAAgACAAIAAgACAAIAAAAA
AP////8BAAAAAwAEAAEAAQAAAP/////+//7//v////7///8AAAAA/v/8//j/+//9//7/
AAD8//z/+v/4//v//P/7//z/+//7//v/+//7//v/+//5//v//P/9//7//P/7//n/9//3
//f/9//4//v/+//7//z/+f/4//b/9f/6//z//v/+//z/+v/4//b/+P/4//j/+P/6//j/
+P/5//j/9//2//X/9v/3//j/+f/4//f/9//2//f/+//+/////////wAAAQAAAAEAAQAB
AAMAAwADAAUAAwADAAIA/v////z/+v/5//f/9//5//r/+v/6//n/+f/3//f/9//5//X/
8//y//D/8//y//L/8v/z//P/9P/0//P/8v/w/+//8f/y//P/9f/y//H/8P/v/+//8f/1
//X/9f/y//D/8v/9/xQALgBLAGsAjACnAMQA3ADnAOEAyACeAGAAGQDf/7//rf+a/5L/
mf+p/7v/zf/b/+b/7P/u/+v/7P/s/+v/7P/t/+7/7v/u/+//7//v/+3/7f/u/+7/7//w
//H/8v/w/+//7//u/+//8f/y//H/8f/y//P/9P/z//T/8//y//X/9P/1//j/9v/1//T/
8//0//X/9v/3//n/+v/6//r/+//6//n/+P/8//3//v8AAP3//f/9//3///8AAAAAAAAC
AAMABAAGAAcABgAGAAcACgALAAwADwAOAA4AEQATABUAFQAXABkAHAAeACAAIgAjACIA
JQAmACkALAAuADAALgAsAC0AKwAuAC8AMAAxADEAMQAvAC8ALQAsACwAKgAqACoAKgAp
ACcAIwAiACAAIQAfABsAGgAbABgAFwAVABIADwAMAAoACwAKAAsACwAIAAcABAACAAMA
AwABAP7/AAAAAAAA///+//z/+//6//v/+//8//3/+f/5//n/+v/4//f/9//5//j/9//4
//r/+f/4//r/+f/6//v//P/9//r/+v/5//j/+f/7//z//f/7//z//P/8//v//P/8//3/
AAAAAAEAAQD+/////////wIAAwAEAAQAAQABAAIAAwACAAEAAAAAAAEAAgADAAQAAwAC
AAEAAAACAAIAAQABAAIAAAACAAIAAAABAAEAAQAAAAAAAQACAP///P/7//r//f/+////
/v///////v/+//v//P/7//r//f/+//3//v/+//3//P/7//3//f/9//v//P/8//z//P/5
//n/+P/3//j/+f/6//z/+v/5//j/+P/5//r/+v/7//z//v/+//n/9P/1//b/9//4//n/
+v/7//z/+f/2//X/9f/2//f/+P/5//n/+f/5//n/9//3//j/+P/7////AgADAAIAAQAB
AAEAAwAFAAYABwAFAAMAAQABAAIAAwADAAAAAQD+//z/+//6//n/+v/6//7//v/9//3/
+f/3//X/9f/1//X/9v/2//r/+P/3//b/8v/x//H/8P/x//L/8v/z//H/8P/v/+//7//v
/+//7//1//X/9f/x/+v/6v/s//T/BQAeADgAVwBzAI4ApwDEANoA4wDZALwAigBIAP3/
y/+z/6H/kv+S/5//r//D/9P/2//i/+b/5v/o/+r/6//r/+z/7f/u/+7/7f/t/+z/6//s
/+3/7//w/+//7v/t/+z/7f/t/+7/7v/w//H/8f/v/+7/7v/u/+7/8P/y//L/8v/y//D/
8P/y//H/8f/x//H/9P/1//b/9//1//T/8v/w//X/9v/3//j/9//3//f/+P/4//n/+v/7
//3//v/+//7//P/9//7/AAADAAQABgAJAAgABwAGAAcABwAIAAwADwASABMAFgAZABgA
GAAYABgAHQAeACMAJgAkACYAJwAoACYAJgApACkAKgArACwALQArACsAKQApACcAJgAm
ACQAIwAiACEAHwAeABsAGwAaABoAGQAWABYAFAAQAA4ACwAKAAkACAAIAAYAAgAAAP3/
/f/9//v/+v/8//3//P/6//j/9v/0//H/9P/0//X/9v/0//P/8//z//H/8f/x//L/8P/v
/+//8f/u/+v/6v/q/+z/7v/z//X/8v/x//D/7//v//D/8P/w//L/8//z//P/8f/y//L/
8v/z//T/9P/1//b/9v/3//f/9f/3//j/+f/5//n/+f/4//T/8//z//P/9v/5//z/AAD9
//z/+//6//r/+v/6//r//P/+////AQD8//j/+P/2//n/+//8//3/+f/4//j/+P/6//j/
+P/4//z//P/8//r/9//3//b/9v/2//j/+P/4//b/9v/0//T/9f/1//X/9f/2//f/+P/3
//X/9P/z//L/8//1//b/9//0//P/8v/y//H/8f/x//L/8//0//T/9f/w//D/8v/y//L/
8v/0//T/9P/0//H/7v/t/+3/8P/x//L/8//y//H/8P/v//D/8f/z//T/9P/3//n/+f/6
//n/+f/5//v//f/+/////f/7//n/+f/4//n/+f/2//f/9P/y//H/7//v//H/8v/1//b/
9v/3//H/7//t/+3/6//r/+z/7P/w/+7/7f/s/+n/6f/q/+r/6//s/+z/7f/r/+r/6f/p
/+f/5//n/+f/7f/x/+3/5f/j/+b/6v/y/wUAIAA+AGEAgQCeAL0A3gDyAPUA6wDGAIoA
QAD1/7//of+N/4T/hv+T/6n/v//N/9X/2v/g/+L/5P/m/+f/5//p/+n/6f/o/+f/5//m
/+X/5v/n/+n/6v/o/+j/6P/o/+f/5//o/+j/6f/r/+z/6//p/+r/6//s/+3/8P/x//L/
8v/w//D/8v/z//P/8//z//T/9f/2//f/9P/0//P/8v/1//b/9//4//b/9f/0//T/9//5
//v//f/9//7//v/+//3//f/9//7/AgACAAMABQAHAAcABwAJAAoACgANAA8AEgATABYA
GQAZABoAGwAcACAAIAAkACYAJAAmACcAKAAoACgAKwArAC0ALQAtAC0ALAArACgAJwAp
ACgAKAAmACMAIgAhAB8AIAAdAB0AHAAbABkAFQAUABAADAAKAAcACAAHAAYABgADAAAA
///9//v/+//5//j/+P/5//j/9v/1//T/8//x//P/8v/y//L/8P/v/+//7//r/+v/6//s
/+3/7f/u//H/7P/p/+j/6P/q/+z/8f/z//D/7//u/+3/7f/u/+7/7v/w//H/8f/x//D/
8P/v/+7/8P/y//P/9f/z//L/8v/x//P/9f/2//f/9//3//f/9v/z//P/9P/1//f/9//3
//j/9v/2//b/9v/2//b/9v/2//j/+P/3//f/9P/y//T/9P/0//X/9f/1//P/8v/y//L/
8v/w//D/8P/0//T/9P/y//D/7//t/+z/7//y//P/9P/y//L/8P/w/+//7//v/+//8f/x
//H/7//t/+z/6//q/+v/7f/u/+//7v/t/+z/7P/r/+v/6//s/+7/7v/t/+3/7v/q/+b/
6f/u/+//8P/x//L/7v/s/+r/6P/r/+r/6//t/+z/6//q/+n/5//n/+f/5//q/+v/7f/u
/+v/7f/u/+3/8P/x//P/9f/4//n/+f/5//j/9f/y//H/9f/3//j/9v/y/+7/6//p/+r/
6//u//D/8P/w/+//7//r/+n/5//n/+n/6f/q/+r/6f/m/+T/4v/k/+X/5//o/+b/5v/l
/+X/5P/k/+T/5f/n/+f/5//n/+X/4//h/9//3//k/+r/9P8BABYAMABNAGsAjACxANQA
7AD1AOUAwACMAEYA9//D/6n/lf+K/4r/l/+n/7f/xf/P/9b/3P/g/+P/5v/o/+n/5//l
/+P/4P/h/+P/5P/l/+f/5//o/+j/5//m/+X/5P/o/+n/6//s/+n/6f/o/+X/5v/o/+r/
7P/r/+z/6//q/+j/5v/m/+j/6//t/+//8f/w/+//7v/t/+//8P/w//D/9P/0//T/9P/0
//P/8v/y//T/9f/2//f/9v/2//X/9P/2//f/+P/6//z//P/9/////v/9//z//f8CAAQA
CQANAAsACwANAA8AEQAUABcAGgAbABoAHQAeAB4AIAAhACIAJQAmACoAKwAoACcAJgAl
ACgAKQAoACkAJgAkACMAIAAhACAAHwAdAB8AHQAeAB4AGwAXABEADgAOAAwADAALAAsA
CQAHAAYABAAAAP7/+//+/////v/+//v/+f/1//D/8//0//X/9f/z//L/8v/y//D/7//v
/+//8P/x//L/9P/x/+//7v/v//D/7//w//L/8f/w//L/8f/v/+//7//v//D/8v/z//T/
8//z//L/8f/x//L/8v/y//X/9v/2//f/9f/0//T/8//2//n/+//9//r/+f/4//b/9//5
//z////+//3//P/8//r/+v/6//r//f/+////AAD9//z/+v/5//n/+P/7//z/+v/7//v/
+//3//b/9v/2//n/+P/5//r/+v/4//b/8v/0//X/9f/2//b/+P/4//j/9f/0//H/8P/z
//X/9//5//b/9f/0//H/8v/0//b/+P/2//f/9//3//X/8//x//D/9P/1//b/+P/1//T/
8v/x//H/8v/z//X/9f/1//T/8P/u/+//8P/x//L/8//0//X/9v/0//D/7v/t/+//8f/z
//X/8//z//P/8//x//H/8v/y//P/9//6//v/+//7//z//f///wEAAgADAAIA///8//v/
+v/7//v/+P/4//b/9f/1//L/8f/y//L/9//4//j/+f/z//H/7//v/+//7//w//D/8v/w
/+//7v/r/+v/7P/s/+3/7v/u/+//7P/s/+z/7f/t/+3/7f/t//P/8//x/+3/6f/q/+7/
+P8LACIAPgBdAHsAlgCxAMwA4ADhAM0ArAB4ADIA7f/D/63/nf+U/5j/qf+9/8v/1f/f
/+T/6P/o/+j/6v/r/+v/7v/v//D/8P/t/+3/7P/r/+z/7f/v//D/8P/w//D/8P/v/+//
8P/w//L/8//z//H/8P/w//D/8P/x//T/9f/2//T/8v/y//T/9f/1//X/9f/3//f/9//3
//T/9P/z//L/9v/4//r//P/8//v/+v/6//r/+//8//3/AAACAAMABAACAAEAAAAAAAQA
BgAJAA0ADQALAAkACQALAAwAEAATABUAFQAXABkAGQAaABsAHAAhACIAJwAqACkAKgAq
ACoAKgAqAC0ALQAwADEAMgAzADEALwArACkAKgAqACsAKgAnACYAJQAjACIAHwAfAB4A
HwAdABkAGAAVABIAEQAPAA8ADwAPABAADgAKAAgABQADAAMAAQAAAAAAAQAAAP7/+//6
//n/9//6//r/+//8//n/9//2//X/8//z//P/9P/1//X/9v/5//f/9f/1//b/9P/0//f/
9//1//X/9f/1//X/9v/2//b/9//5//r/+//4//j/9//2//j/+v/7//3//P/6//n/9//3
//n/+v/7//z//f/+//7//P/7//v/+//8//3//v8AAP///v/9//z//P/8//z//P/+//7/
/f/9//v/+P/5//j/+//9//7////7//r/+v/6//j/9v/2//b/+v/6//r/+P/2//X/8//y
//P/9v/3//j/9v/2//T/9P/1//X/9f/1//b/9//4//f/9f/0//P/8v/z//X/9v/3//T/
8//y//L/8f/x//H/8v/z//T/9P/1//L/8v/y//P/8//z//T/9v/1//T/8//y//D/8P/w
//D/8v/w//D/8f/w/+//7v/t//D/8f/y//P/8//z//T/9P/z//X/9v/1//j/+f/7//3/
/f/9//z/+//8//v/+v/7//v/+//6//b/9f/y//D/7//x//H/8//0//P/8v/w/+//7f/t
/+3/7//u/+3/7f/s/+7/7P/r/+r/6v/r/+3/7v/t/+z/6v/p/+r/6v/q/+v/6v/p/+j/
5//n/+n/6f/r/+3/7P/u//b/BQAcADgAVwB1AJIAsQDKANoA2wDJAKIAaAAiAOX/w/+x
/5//kv+S/53/rf+7/8v/2f/k/+j/6P/m/+j/6f/p/+n/6f/p/+j/6f/r/+z/7f/r/+n/
6P/m/+j/6v/s/+7/7v/t/+3/7P/s/+3/7f/r/+3/7v/v//D/7f/u/+3/7P/v/+7/7//y
//P/8//z//P/8f/x//H/8f/0//b/9//4//b/9P/y//D/9f/3//n//P/5//n/+f/5//n/
+v/6//r//P/9//7/AAD///7//v///wQABQAGAAkACQAKAA4AEQARABEAEwAVABYAGAAa
ABwAGwAaAB0AHgAfACIAJAAmACUAJAAmACUAJQAlACUAJQAmACcAJgAnACUAJAAkACIA
IgAiACIAIQAdABkAGAAWABcAFQARABAAEQAOAA0ACwAIAAUAAgAAAAIAAAAAAP///v/9
//r/+P/2//X/8v/u//D/8v/0//X/9P/y//H/8P/x//H/8v/z//D/7//u/+7/8P/v/+//
8f/x/+//7//w/+z/6v/r/+n/6v/t//D/8//w//D/7//u/+z/7f/t/+3/7//y//T/9v/0
//T/8//z//X/9P/0//P/8f/z//T/9f/1//X/9f/0//T/9f/3//n/9//1//P/8v/1//b/
9//4//X/9P/z//L/8//0//T/9f/0//L/9P/0//P/8//y//H/8P/w//H/8v/x/+7/7f/s
//H/8v/z//L/8f/x//D/8P/v//D/7//u/+//8P/v//D/7//t/+v/6f/r/+3/7//v//D/
8P/w//D/7f/t/+z/6//s/+3/7v/w//D/7//u/+7/6P/s/+//7//u/+7/7v/u/+7/7f/s
/+v/6v/s/+z/7v/x/+7/7f/s/+v/6//r/+v/6//t/+3/7v/u/+z/7//x//H/9P/1//f/
+f/5//n/+P/3//n/9//1//X/9P/1//X/8v/v/+z/6v/p/+3/7//z//b/9P/y/+//7f/r
/+n/5//n/+n/6f/q/+r/6//o/+b/5P/m/+f/6f/q/+n/6P/m/+X/5v/m/+b/5//n/+f/
5//n/+X/4//h/+X/6f/q/+7//P8TAC4ATABvAJEAuADfAPgAAAH1ANUAngBSAAQAy/+t
/5v/i/+G/5D/of+v/7//y//T/9r/4v/k/+P/5P/k/+P/4f/h/+H/4P/h/+P/5P/l/+L/
4f/h/+D/4v/k/+b/6P/o/+f/5//m/+T/5f/l/+P/5P/m/+j/6v/n/+j/5//m/+f/5v/n
/+r/6//r/+v/6//r/+v/6//r/+3/7v/u/+7/7//u/+3/7P/v/+//7//w/+7/7//w//H/
8f/y//L/8v/1//f/+f/8//z/+v/5//n//P/9//7/AQABAAIABgAJAAsACwANAA8AEgAU
ABYAGAAXABYAGQAaAB0AIAAiACQAIgAiACUAJQAkACMAIgAhACIAIwAiACMAIAAeAB0A
GgAbABoAGQAXABYAEwATABIADwANAAkACAAJAAgACQAJAAUAAQD9//r/+v/4//j/9//1
//X/8//y//H/8f/v/+z/7f/u/+//7//t/+r/6P/m/+n/6f/q/+v/6f/p/+n/6v/o/+f/
5//p/+n/5//n/+j/5v/m/+n/6f/o/+n/6v/r/+v/7P/s/+z/6v/r/+v/6//s/+7/7//w
/+//7v/s/+v/7v/u/+//7//t/+//8P/x/+7/7f/s/+r/7f/v//L/9f/0//P/8v/y//T/
9P/0//T/8v/y//L/8v/x//D/7v/t/+7/7v/y//T/8v/x/+//7f/t/+z/7P/s/+7/7P/s
/+z/7P/s/+z/6v/r/+v/6v/q/+j/6P/m/+T/5f/m/+X/5v/o/+n/6v/r/+j/5//m/+P/
7P/o/w==
         </WaveFormData>
      </LeadData>
      <LeadData>
         <LeadByteCountTotal>10000</LeadByteCountTotal>
         <LeadTimeOffset>0</LeadTimeOffset>
         <LeadSampleCountTotal>5000</LeadSampleCountTotal>
         <LeadAmplitudeUnitsPerBit>4.88</LeadAmplitudeUnitsPerBit>
         <LeadAmplitudeUnits>��V</LeadAmplitudeUnits>
         <LeadHighLimit>2147483647</LeadHighLimit>
         <LeadLowLimit>268435456</LeadLowLimit>
         <LeadID>V5</LeadID>
         <LeadOffsetFirstSample>0</LeadOffsetFirstSample>
         <FirstSampleBaseline>0</FirstSampleBaseline>
         <LeadSampleSize>2</LeadSampleSize>
         <LeadOff>FALSE</LeadOff>
         <BaselineSway>FALSE</BaselineSway>
         <ExcessiveACNoise>FALSE</ExcessiveACNoise>
         <MuscleNoise>FALSE</MuscleNoise>
         <LeadDataCRC32>627230369</LeadDataCRC32>
         <WaveFormData>
+v/6//r/+v/5//j/9//2//n/+v/7//z/+v/4//b/9P/2//b/9v/2//j/+P/4//j/9//2
//X/9P/3//j/+f/6//j/9v/0//L/9P/0//T/9P/y//L/8v/y//D/8P/w//D/8v/y//L/
8v/v/+7/7f/s/+3/7v/v//D/8v/y//L/8v/x//D/7//u//D/8P/w//D/7f/s/+v/6v/s
/+z/7P/s/+v/6//s/+3/7P/s/+z/6//s/+r/6//s/+z/6//r/+v/7P/t//D/8//y//L/
8//0//L/9f/1//b/9//2//X/9v/z//L/8f/y//L/8f/y//D/7v/u/+7/7//w//D/8P/v
/+3/6//q/+n/5//l/+T/4//m/+b/5v/n/+f/5f/l/+X/5f/k/+P/4v/k/+T/5f/m/+P/
4//i/+H/4f/j/+X/5v/k/+D/3P/Z/93/7f8BAB0APQBfAH8AoAC+ANUA3wDZAMIAmQBa
ABUA5f/J/7P/oP+e/6n/tv/F/9L/2v/e/+L/5P/h/+D/4P/g/+H/4v/j/+L/3//f/+D/
4f/g/+H/4f/h/+L/4//k/+X/4//j/+L/4f/k/+X/5v/n/+X/5f/m/+f/5//o/+j/5v/o
/+n/6v/s/+v/6//s/+n/7P/t/+3/6//o/+f/6f/p/+n/6//r/+v/7P/t/+7/7//s/+3/
7v/t/+//8P/x//L/8f/w//D/8f/1//b/9//3//n/+v/7//3//v////7///8EAAUACQAK
AAoACQALAA4AEQASABUAFQAWABoAHAAeABwAHAAcABoAHwAfACEAIwAhACAAIAAgAB4A
HwAfAB0AGwAbABwAHQAZABcAFQARABIAEgAQABIADwALAAkABwAGAAMAAQD+//3//P/8
//v/+P/3//f/9v/4//b/9P/0//P/8v/x/+7/7v/u/+7/7f/u/+z/7f/w/+3/7P/s/+v/
7//u/+7/8P/v//D/7P/u/+3/7f/t/+z/7f/u//D/8f/u/+7/7P/q/+3/7v/u/+3/7P/t
/+z/7f/r/+z/7P/s/+3/7v/v//D/7f/w//H/8P/z//T/9f/0//P/9f/1//T/9P/1//X/
9f/3//f/9//3//X/8//x/+//8f/y//T/9v/z//L/8v/x//H/8f/w//D/8P/x//L/8//y
//H/8P/v//L/8//y//P/8f/w//D/8f/x//H/8f/w//L/8v/y//L/8P/v/+7/7f/u/+//
8P/w/+3/7f/t/+3/7//v/+//7//y//L/8//0//H/8P/v/+7/8f/x//D/7//x/+7/6v/s
/+z/7v/u/+7/7v/u/+7/7v/s/+v/6//r/+v/7v/v/+//7//p/+j/5//n/+j/6v/s/+3/
7f/v//H/8v/w//H/8v/y//b/9//5//r/9//0//P/8v/z//T/9//1//L/8f/t/+z/6//q
/+r/6//u//H/8//y/+3/6//p/+n/6//s/+3/7f/s/+v/6//r/+n/6f/p/+r/7P/s/+z/
6//s/+z/7P/s//D/8f/y//P/8//v/+r/5P/i/+L/4//t////FwAxAE8AbwCNAKwAzgDn
APEA6QDMAJsAVAANAOH/x/+z/6j/qv+3/8T/zf/U/9j/3P/g/+b/6P/o/+n/6v/p/+j/
5//k/+H/4f/i/+P/5v/p/+v/7f/p/+f/5f/j/+f/6f/q/+v/6f/p/+n/6f/o/+f/5//n
/+v/7P/s/+r/6f/p/+n/6v/u/+//8f/v/+//7//u/+v/6f/p/+z/7f/u//H/8v/z/+//
7//v/+//8f/z//X/9f/0//T/9P/0//L/8v/z//X/+v/8//7///////7//f/9/wAAAwAE
AAcABwAHAAoACgANAA0AEAAUABYAGAAcAB0AGwAcABsAGgAdACAAIwAkACUAIwAjACMA
IQAgACAAIAAiACUAJwAnACMAIQAgAB8AIAAfAB4AGwAaABgAFAAUABEADQALAAkACgAJ
AAkACAAEAAIAAQD//wEAAQACAAIAAAD8//j/9v/2//b/9v/0//f/+P/5//n/+f/2//b/
+P/2//b/9//3//n/9v/0//T/8//0//D/8v/1//X/9f/0//L/8v/z//P/9f/4//n/+v/6
//r/+f/3//X/9//3//n/+//8//z//P/4//j/+P/4//n//v8BAAIAAwACAAEA/v/9////
///+/wEAAwAEAAUAAwABAP///f///wEAAwAFAAQAAgABAAAA/v/+//////8AAAEAAQAC
AAAA///+//3/AAABAAIAAwACAAEA/v/9//v/+v/6//v//v///wAAAAD9//z/+//6//z/
/f/+/////v/9//z/+v/4//f/9v/1//f/+f/7//3//P/6//n/+P/4//j/+P/4//v/+//6
//n/8//0//X/9v/3//j/+P/4//j/9v/3//f/9//3//j/+f/5//n/9f/0//P/8//0//b/
+P/5//f/+f/7//z//P/9//7//v8CAAMABQAGAAIA/v/8//r/+//8/////f/5//n/9v/2
//j/+P/5//v//P/9//3/+v/0//H/7v/t/+//8v/1//f/9P/z//P/8//z//P/8//0//L/
8v/y//H/8P/w//D/8P/z//P/8//z//f/8//w/+z/7P/u//H/AQAdADsAWQB/AKMAxwDs
AAwBHQEbAQMB0ACDADAA7f/H/7X/q/+s/7b/xf/U/+H/6P/q/+r/7P/s/+//8P/y//T/
8v/y//L/8P/t/+3/7v/v//H/8//0//X/8f/x//H/8f/z//X/9v/3//b/9f/0//P/8f/x
//L/8//2//j/+f/4//b/9f/0//T/9v/3//n/9//3//f/9v/z//X/9f/4//n/+//9//3/
/f/7//v/+//7//v//f///////v/+//7//v/8//z//f///wQABgAIAAkACAAIAAgACQAO
ABEAEgAVABUAFQAYABgAGQAZABwAIAAkACYAKgArACoALAAsACwALgAwADIAMgA0ADEA
MAAvAC8ALgAuAC4ALwAxADIAMQArACkAKAAnACcAJwAnACUAIgAgABwAHAAZABUAEwAR
ABMAEQAQAA4ADAAKAAkABwAFAAUABgAGAAMAAAD9//z//P/8//z/+v/9//7///////7/
+v/5//r/+v/6//v/+//7//j/9v/2//b/+P/1//j/+//7//v/+v/2//b/9//3//r//P/8
//z//v/+//3/+//6//v/+v/7//z//v///wAA/f/8//v/+v/8/wAAAgACAAMAAgABAP7/
//8BAAEAAAACAAMAAwADAAEAAQABAAEAAQABAAEAAQADAAIAAgACAAEAAAAAAP//AAAB
AAEAAgAAAP///v/9//7///8AAAEA//////3//f/7//r/+v/7//7///8AAAAA///+//3/
/P/9//3//f/9//3//f/9//z//f/9//3//f/9//3//f/9//z/+v/5//j/+f/6//v//P/9
//3//P/7//n//P/6//z//P/8//z/+v/6//r/+P/4//n/+v/7//z//f/9//3/+P/4//j/
+f/7//z//f/9//z//f/+//7/AAABAAIAAgAHAAcACAAIAAUAAgABAAAAAwAEAAcABQAA
AP//+//6//z//P/9////AgADAAMAAAD8//n/9v/1//b/+P/6//v/9//1//T/8//y//P/
9P/2//j/+P/4//f/9P/0//T/9P/4//n/+v/7//v/9//w/+7/8P/y//X/AQATACsARwBp
AIsArwDUAPQACQERAQMB3gCfAEwABQDZ/8P/tf+w/7j/w//Q/93/4v/k/+r/7v/u/+//
8P/y//T/8//y//H/7v/v/+//8P/x//L/8//z//P/7//v/+//7//z//X/9v/3//b/9f/0
//P/9f/1//b/9//7//z//P/6//j/9//2//b/+v/7//3/+//6//n/9//z//T/9f/5//v/
+//9//3//f/4//f/9v/1//j/+//+///////+//3//P/+//7///8BAAMABAAFAAUABAAE
AAQABQAJAA0ADwATABIAEQATABIAFAAVABkAHgAhACIAJQAlACIAJAAkACQAJwAqAC0A
LgAvAC0ALQAtAC0ALAAsACwALgAvAC8ALQAnACUAJAAjACMAIwAjACEAHwAcABcAFgAX
ABUAFQAVABQAEQAPAAwACgAIAAcABQAHAAcACAAIAAYAAgD+//z//P/8//z/+v/8//z/
/P/7//n/9v/2//j/+f/6//z//f/8//j/9f/0//b/+P/1//j/+//7//v/+v/3//b/9v/1
//n//P/9//7/+//6//j/9f/2//n/+v/9////AAAAAAAA+//6//n/+P/5//7/AQACAAAA
/v/8//j/+v/9//7//v/+//////////7//f/8//v//f/9//3//f/7//r/+v/6//r/+v/7
//v//f/9//z//P/7//v/+//7//z//f/+/////P/7//j/9//5//j/+P/5//r/+//8//z/
+f/4//f/9v/6//v//P/9//v/+//7//r/9//3//f/9//4//n/+v/7//j/9v/1//T/9v/4
//r//P/6//n/9//1//X/9P/4//r//P/7//r/+f/4//f/9v/1//L/9P/1//b/9//3//f/
9v/1//X/9v/3//n/9v/2//b/9f/z//X/9//4//v//f///wAAAQD///7//P/7//r/+//8
//z//P/+//v/+P/3//P/8v/1//b/+P/7//r/+f/3//L/8f/x//H/8//x//L/8//z/+//
7f/s/+v/6v/r/+z/7v/s/+z/7P/r/+r/6v/q/+r/6//r/+v/6//p/+f/5v/o/+r/6v/n
/+v/+f8LAB0APQBhAIMAqADOAOcA8wDvANgAqwBsACMA6//P/73/rv+q/63/tv/D/9D/
2v/g/+b/5v/k/+T/5f/m/+P/4v/h/97/4P/h/+P/5f/k/+P/4f/f/97/3//g/+H/4P/h
/+H/4f/g/9//3v/d/9//4f/k/+f/5f/k/+L/3v/g/+H/4v/k/+X/5f/m/+P/4//j/+L/
3//j/+X/6v/t/+r/6f/m/+P/4//l/+f/6f/n/+n/6//r/+r/6P/m/+T/5v/o/+v/7//s
/+r/6P/l/+j/6v/s/+//7//x//H/8//z//H/8v/w//T/9f/5//7//P/8//7//f/+/wIA
BAAGAAgACgAMAAwADAAJAAgABwAKAAoACwAMAAsACwAKAAcABgAFAAUABQABAP///f/5
//r/+P/0//T/9P/x//D/7//r/+f/5P/g/+D/4P/h/+H/3//f/+D/4P/f/9z/2f/Y/9r/
3P/e/97/2v/Y/9b/0//W/9T/1f/Y/9b/1v/X/9f/1v/S/8//zv/Q/9T/0//Y/9b/1f/U
/9L/0f/S/9T/1f/V/9b/1f/U/9T/1P/T/9H/1P/Z/9z/4f/j/+T/5P/k/+b/6P/q/+z/
7P/w//L/8v/z//L/8f/u//P/9//5//r/+v/7//v/+//9//3//f/9//3//f/9//3//P/6
//n/+P/5//r//P/9//z/+//5//j/+P/5//r/+//5//n/+f/5//j/9//0//P/9//4//r/
/f/5//f/9f/y//X/9v/3//j/+f/5//n/+f/3//f/9//2//b/9//4//n/9v/1//T/8//1
//T/9P/0//T/9P/0//T/8v/x/+//7f/1//j/+P/4//b/9P/y//D/8f/y//P/8v/z//P/
8//z//P/8//y//H/8f/y//P/9f/0//T/9P/z//X/9//5//r/+v/7//z//P//////AAAA
AAAAAAACAAQAAgAAAAAA+//6//v/+f/6//r/+v/7//3//P/9//3/+v/7//v/+//9//n/
+P/3//X/9f/1//b/9//1//X/9f/2//P/8v/x/+//8v/0//b/+P/2//X/9P/z//X/9f/6
//r/+P/2//P/8f/5/w0AJQA/AGMAhwCmAMIA3wDxAPMA5ADBAIoARQAHAOP/z/+8/7D/
s/+8/83/2v/k/+z/8P/w/+//7v/u/+7/8f/y//P/8v/v/+//8P/x/+//7//u/+3/7f/t
/+3/7f/r/+v/6v/p/+r/6//s/+3/6//r/+z/7f/u/+7/7f/q/+v/7f/v//L/8P/v/+//
6//t/+//8P/v/+//7//y//P/8P/x//D/7//v//H/8//1//L/8//0//P/9f/2//f/+P/4
//j/+f/7//r/+v/6//n//P/+/wAAAwACAAMAAgADAAcABwAKAAoACwALAA4AEgASABIA
FAATABUAGgAdACAAHAAcABwAGgAgAB8AIAAhACEAIAAgACAAHwAfAB4AGwAbABsAHAAd
ABkAFwAVABEAEwASAA8AEAAQAA0ADAALAAkABQACAP7/AAAAAAEAAQD///3//P/6//r/
+P/2//b/+P/4//j/9v/1//T/8//x//T/8v/z//b/9f/0//T/8//0//L/8f/y//T/9v/z
//b/9f/1//X/9P/0//b/+f/7//n/+P/1//L/9f/2//b/9f/z//X/9f/3//b/9v/1//T/
9P/2//j/+v/3//j/9//0//X/9v/3//b/9//5//n/+P/1//X/9P/z//b/9//4//n/9v/1
//T/8//1//T/9P/0//T/9P/1//X/8//z//L/8v/0//X/9v/3//P/8f/v/+3/7//x//H/
8//0//T/9f/3//b/9f/0//L/9f/2//f/+P/2//X/9P/z//T/9f/2//b/9f/1//X/9f/y
//H/8P/v//H/8v/0//b/9f/0//P/8v/1//X/9P/z//f/9v/2//L/7P/v//D/8f/y//T/
9P/0//L/7//v/+//7//y//P/8//z//D/8P/w//H/8P/w//D/7//w//P/9v/4//f/9//3
//b/+//7//z//P/4//b/9v/2//f/+P/7//n/+f/5//b/9v/1//T/9P/1//j/+f/5//b/
8f/v/+3/7f/t/+7/7//v/+//7//w//H/7P/r/+r/6v/r/+z/7f/t/+v/6v/p/+j/6f/p
/+n/6f/v/+//7v/q/+T/4v/h/+f/9/8PACcAQwBjAH8AnAC8ANkA6QDnANIAqQBqACEA
6f/P/7v/qv+o/6//vP/L/9b/3P/g/+T/5P/k/+T/5f/m/+j/6P/o/+b/4//j/+T/5f/n
/+n/6v/r/+j/5//m/+X/5P/l/+X/5f/n/+f/5//n/+X/5f/m/+f/6f/q/+r/6P/n/+f/
5//o/+j/6f/r/+n/7P/t/+3/6//p/+f/6P/n/+r/7f/u/+//7//v/+//7//v//H/8//z
//T/9P/0//T/8v/y//P/9f/4//r//P/9//v/+v/5//n//P///wAAAwAIAAkADQAOAAwA
CwANABAAEwAWABsAHQAbAB4AHwAgACAAIgAkACQAKAAnACgAKQAnACYAJgAmACYAJwAn
ACUAIgAhACEAIQAeAB0AHAAZABsAGgAXABgAFQARAA8ADQAPAA0ADAAKAAYABAADAAEA
AQABAAIAAgAEAAIAAAAAAP7//P/6//b/+f/6//v/+//6//b/9f/2//b/9v/3//f/+f/2
//T/9P/x//L/7v/w//P/9f/3//j/9f/0//T/8//y//T/9P/0//T/9P/z//H/8f/z//P/
9f/3//j/+P/4//f/+P/5//r/+P/8//7//v////7//f/6//r/+//6//j/+////wIABQAC
AAEAAAD//wEAAQABAAEABAAEAAUABgACAAAA///9////AQACAAQAAgABAAAA//8BAAEA
AQABAAMAAwABAAEAAAD+//3//f/9//3//f/8//z//P/8//z//f/9//3//f/+////AAAA
AP3/+//5//f/+P/5//r/+//5//j/+P/4//b/9v/2//b/+P/5//n/+f/1//b/+P/4//j/
+P/6//r/+v/4//T/8//y//H/8//1//b/9//x//D/7//v//H/8v/z//P/9P/3//r//P/7
//v/+//6//////8AAAAA/v/8//z//P/6//r//P/5//n/+f/2//b/9P/0//X/9//5//v/
/P/6//f/9f/z//P/8//0//X/9f/2//X/9f/1//L/8f/w//D/8//0//X/9f/z//L/8f/w
/+//7//v/+//9f/3//L/6v/o/+r/6//v////GQA1AFcAeQCZALoA3AD3AAMBAwHsALcA
bgAfAOX/w/+v/6T/pv+x/8L/0f/c/+D/5P/m/+b/5//o/+r/7P/u/+7/7v/s/+n/6f/q
/+v/7v/v/+//7//r/+v/6//r/+v/6//q/+n/6v/r/+z/7f/r/+v/7P/t//D/8v/z//L/
8f/x//H/8v/y//P/9f/z//T/9f/1//P/8v/x//P/8//0//f/+P/5//b/9f/0//P/9P/3
//r/+//+//7//v/+//v/+v/6//v///8AAAEAAQACAAIAAgADAAQABwAIAAsADwAPABIA
EgARABEAFAAYABoAHAAgACEAIAAiACIAIgAiACQAJgAmACsAKQApACkAKAAmACUAJAAm
ACcAJwAlACAAHwAfAB8AIAAfAB4AGwAaABgAFAAUABEADQALAAkACwAJAAgABgACAAAA
///9//z/+//7//r/+v/4//b/9v/0//T/9P/y//T/9P/0//P/8f/u/+7/8P/u/+7/7//v
//L/8P/v//D/7v/u/+n/6v/t/+//8f/y/+//7v/u/+3/7f/u/+3/7P/t/+7/7v/t/+v/
7f/t/+//8P/y//P/9P/w//D/8P/w//D/9P/2//b/9v/2//b/9P/z//X/9f/0//b/9//3
//f/9f/1//X/9f/3//f/9//3//n/+P/4//j/9f/0//T/8//1//X/9P/0//P/8//z//P/
9f/1//X/9f/2//f/9v/3//X/8v/w/+//8f/z//X/9v/0//T/9P/0//T/8//y//H/8//z
//P/8v/v/+//7//v//L/8//0//X/9f/0//T/9P/y//L/8v/y//X/9f/0//P/8//w/+z/
7v/0//X/9v/3//j/9v/0//L/7v/v//H/8//1//P/8//y//H/8P/w//D/8f/y//T/9v/3
//T/9f/2//b/9//5//v//P//////AAAAAP3/+v/5//j/+//8/////f/4//f/8//y//P/
9P/2//n/+P/5//n/9v/x/+//7f/t/+//8P/x//H/7f/r/+r/6f/q/+v/7P/u/+z/7P/s
/+v/6v/q/+r/6v/s/+3/7v/v/+v/6f/m/+T/5P/m/+3/8//9/w8AJwBDAGMAhwCuANIA
8QD/APcA4ACzAHAAIwDp/8v/u/+s/6z/s/++/8n/0v/Y/+D/5P/m/+f/6P/q/+z/6f/o
/+f/5P/m/+f/6f/r/+v/6//q/+n/5//n/+f/5//p/+v/7P/t/+z/6//q/+n/6v/r/+3/
7//v//D/8P/u/+3/7f/t/+7/8f/z//b/9f/y//H/7//r/+z/7f/x//P/8f/z//P/8//x
//H/8f/x//T/9//6//v/+f/4//f/9v/3//j/+v/9////AAABAAEAAQAAAP////8DAAcA
CQANAAwACwANAAwAEAARABUAGgAaABoAHAAbABsAHgAfACAAIwAmACkAKgArACcAJQAj
ACUAJgAoACoAKAAnACUAIQAfAB8AIAAhACMAIwAjACEAHQAaABUAFAAVABMAEwATABIA
DwANAAoACAAGAAUAAwAFAAUABgAGAAMA/v/5//b/9//4//n/+P/2//b/9v/1//X/8v/y
//T/9v/2//f/9//0//D/7f/s/+//8v/w//T/9P/z//L/8P/u/+7/7//v//D/8v/y//L/
8P/w/+//7f/v//H/8f/z//H/8v/y//L/8P/w//D/8P/y//b/+P/4//b/9P/y/+7/8v/1
//b/9v/1//X/9P/z//H/8f/x//H/9P/1//b/9//2//T/8//y//T/9P/1//X/9f/1//T/
9P/y//H/8P/v//D/8f/y//P/8v/x/+7/7f/u/+7/7//x//H/8f/x//D/7//u/+3/7P/w
//H/8v/z//H/7//t/+r/6//t/+//8f/w/+//7v/t/+z/6v/p/+j/6//s/+3/7v/s/+v/
6f/n/+j/6v/r/+z/7P/t/+3/6P/o/+n/6v/r/+z/7//w//H/8P/s/+v/6v/p/+3/7//w
//H/7v/u/+7/7//u/+7/7v/t/+7/8f/0//b/9v/3//j/+P/8//3///8AAPv/+P/3//b/
9v/2//j/9f/1//X/8v/y/+//7v/u/+//8f/z//T/8v/t/+v/6f/p/+n/6v/r/+v/7P/r
/+v/6//o/+f/5v/m/+f/6P/p/+n/5f/k/+P/4v/l/+X/5f/l/+n/6f/m/+L/3v/e/+H/
5//3/w0AJQBDAGUAgQCgAL4A1wDfANUAvgCPAEwAAwDX/7//rf+g/6L/r/++/8f/zv/W
/9r/3P/a/9r/2v/b/9z/3//g/+H/4P/e/93/3f/d/97/3//f/9//3f/d/93/3f/c/93/
3f/d/9//3//f/9//3v/d/93/3f/h/+L/4v/g/9//3//f/+D/4P/h/+P/4f/i/+P/4//h
/97/3f/f/9//4P/j/+T/5f/j/+P/4//j/+H/4//l/+X/5//o/+n/6v/n/+b/5v/n/+z/
7v/w//H/7//u/+3/7f/y//X/9v/5//v/+//+//7//f/9/wAABAAIAAoADgAPAA0AEAAR
ABIAEgAUABYAFgAaABkAGgAbABgAFgAVABQAFQAXABgAFwASABEAEQARABAADwAOAAsA
DAAKAAYABgAEAAEAAAD//wEA///+//z/+P/2//X/8//y//H/8f/w//D/7v/s/+z/6v/q
/+r/6P/r/+z/7f/t/+r/5v/l/+b/5v/m/+f/5//q/+j/5//o/+b/6P/l/+j/6f/p/+n/
6P/m/+b/5//n/+f/6P/n/+b/5//o/+j/5//k/+X/5P/l/+f/6v/s/+7/6//q/+n/6P/m
/+r/7P/s/+z/7P/s/+r/6f/r/+v/6v/r/+3/7v/v/+7/7f/s/+v/7f/t/+3/7f/v/+7/
7v/u/+3/7P/s/+v/7f/v//D/8v/w/+//7v/t/+v/6//r/+v/7P/t/+z/7f/q/+j/5//n
/+j/6f/q/+r/6P/o/+j/6P/n/+f/5//n/+n/6f/p/+j/5f/l/+X/5f/n/+f/5//n/+X/
5P/k/+T/5P/k/+T/5P/m/+f/5//n/+b/5v/l/+T/6P/p/+v/6v/p/+j/5//m/+b/5v/m
/+T/5P/l/+b/5//n/+f/5v/l/+b/6P/q/+3/6//s/+3/7f/s/+3/7v/u/+//8f/z//T/
9P/z//P/8v/z//L/8//0//P/8v/z/+//7v/v/+3/7v/u/+7/7//x/+//7//u/+r/6f/p
/+n/6//o/+j/6P/n/+f/5//o/+n/6f/p/+n/6v/p/+j/5//l/+X/5v/n/+j/5v/l/+T/
4//j/+P/5P/m/+b/5v/l/+n/9f8LACUAQwBjAIUApgDCANkA4QDXALoAhwBEAAUA3//L
/7n/rP+o/63/uP/F/9D/3P/m/+j/6P/m/+b/5//o/+j/6P/o/+b/5v/n/+n/6//q/+n/
5//l/+f/6f/r/+3/6//r/+r/6f/r/+v/6//r/+v/6//s/+3/7P/s/+v/6P/q/+v/7P/u
/+//7//w/+3/7//v/+7/6//s/+3/8f/z/+//7//t/+v/7P/v//L/9f/z//P/8//x//L/
8v/y//L/9P/0//X/9//2//b/9v/1//j/+v/8////AQADAAMABQAFAAUACAAIAAsACwAO
ABIAEAAQABIAEQAUABgAGgAcABkAGgAbABoAHwAdAB0AHQAgACAAIQAiAB8AHwAeABsA
GwAbABwAHQAZABcAFQARABEAEAANAA4ADgALAAoACQAHAAMAAAD8//7//v///////P/7
//v/+v/3//T/8f/w//L/9P/2//b/9f/0//P/8f/y//D/8f/0//H/8P/w/+//8v/w/+//
8P/w//L/7//y//D/7f/q/+b/6v/u//P/9//1//T/8f/u/+//8P/w/+//8f/1//f/+//5
//j/9v/0//P/9P/1//b/9f/4//n/+P/4//j/+P/2//j/+//8//z/+v/5//f/9f/3//n/
+//9//r/+f/4//f/+P/4//n/+v/4//j/+f/5//f/9//2//b/9v/3//j/+f/4//f/9v/1
//j/+f/4//n/+P/2//X/9f/1//X/9f/0//X/9v/3//j/9//1//P/8f/0//X/9v/2//f/
9//3//f/9P/z//L/8f/z//T/9v/4//X/9P/z//L/7//z//b/+f/2//b/9v/2//b/9v/2
//b/9P/2//f/+P/5//j/9//1//P/8v/y//L/8//1//b/9//3//f/+f/7//z//f///wEA
AgAEAAMAAwACAAAA/v/+//7//P/8//7/+//5//n/9v/2//n/+v/8/////v/9//v/9v/1
//P/8f/x//P/9P/1//X/8f/v/+7/7f/t/+//8f/0//P/8v/x/+//7//w//H/8v/z//P/
8//z//H/7f/q/+z/8P/w//H//f8RACkARwBrAJMAuwDiAAQBEwEPAfkAzACFADYA9//X
/8X/tf+u/7T/v//K/9f/4P/k/+r/8P/y//H/8P/w//D/7v/u/+7/7P/t/+//8v/1//L/
8f/v/+3/7v/v//D/8f/x//H/8P/v/+//7//v/+//8P/x//P/9f/1//T/8v/u//D/8f/y
//T/9P/1//f/9f/3//f/9v/z//T/9f/5//v/+P/5//j/9//3//f/9//3//X/9//5//n/
+v/6//r/+v/7//z//v8BAAEAAAD///3/AQACAAMABQAHAAkACQALAA8ADwASABIAFAAV
ABkAHgAdABwAHQAbAB4AIgAkACYAJAAmACgAKAAqACcAJgAlACgAKAApACoAJgAlACMA
HwAfAB8AIAAhACAAHwAeABsAGAAWABIAEgAVABMAEwATABAACwAHAAIAAQAAAAAA///+
//3//f/8//3/+v/3//b/+P/4//j/9v/0//L/8P/t/+//7v/w//T/8//y//L/8f/z//D/
7v/u//D/8v/v//L/8P/v/+7/7P/t/+7/8P/x//D/8v/y//L/8P/w/+//7f/w//P/9P/3
//X/9P/y//D/8f/y//P/9P/x//T/9f/0//P/8v/x/+7/8//3//n/+v/3//f/9v/1//b/
9//4//n/9//3//f/9//1//T/9P/0//b/+P/7//3/+v/5//f/9v/z//P/8//z//P/8//z
//P/9f/1//P/8//1//T/9P/1//L/8f/w/+7/8f/y//P/9P/1//X/9f/1//T/8//y//D/
9//z/w==
         </WaveFormData>
      </LeadData>
      <LeadData>
         <LeadByteCountTotal>10000</LeadByteCountTotal>
         <LeadTimeOffset>0</LeadTimeOffset>
         <LeadSampleCountTotal>5000</LeadSampleCountTotal>
         <LeadAmplitudeUnitsPerBit>4.88</LeadAmplitudeUnitsPerBit>
         <LeadAmplitudeUnits>��V</LeadAmplitudeUnits>
         <LeadHighLimit>2147483647</LeadHighLimit>
         <LeadLowLimit>268435456</LeadLowLimit>
         <LeadID>V6</LeadID>
         <LeadOffsetFirstSample>0</LeadOffsetFirstSample>
         <FirstSampleBaseline>0</FirstSampleBaseline>
         <LeadSampleSize>2</LeadSampleSize>
         <LeadOff>FALSE</LeadOff>
         <BaselineSway>FALSE</BaselineSway>
         <ExcessiveACNoise>FALSE</ExcessiveACNoise>
         <MuscleNoise>FALSE</MuscleNoise>
         <LeadDataCRC32>2328246236</LeadDataCRC32>
         <WaveFormData>
+P/4//j/+P/3//b/9f/0//j/+v/8//7/+//4//X/8v/0//b/+P/6//r/+v/6//r/9//2
//X/9P/4//r//P/+//v/+P/1//L/9f/2//f/+P/2//b/9v/2//T/9P/0//T/9//4//n/
+v/3//T/8f/u//D/8v/0//b/9v/2//b/9v/1//T/8//y//T/9v/4//r/9v/0//L/8P/y
//P/9f/1//f/9f/1//b/9P/z//P/8v/0//T/9v/3//X/9P/0//L/9//4//v//P/6//v/
+//7//z//f/9//3///8AAP//AAD7//n/+v/4//r/+v/8//r/+P/4//b/+f/5//j/+v/3
//n/9//3//f/8//w/+//7f/w//P/8//2//P/8v/w//P/8v/x//D/7//w//P/9P/2//P/
9P/v/+z/7f/x//f/+f/1/+7/5//h/+T/7////xUALgBMAGcAfQCUAKcAtQC3ALEAmgBz
AEMAGwD9/+X/0v/L/8//1//k/+7/8P/y//P/8f/t/+3/6//q/+3/8P/x//L/8P/u/+3/
7P/t/+3/7f/t/+//7//w//H/7//t/+3/6P/t//D/8f/z//D/7//w//D/8f/w/+//7v/v
//D/8v/1//L/8v/y//D/8v/1//b/9//z//H/8f/v//H/8v/y//L/8//1//b/9v/1//T/
9P/y//T/9v/3//n/9v/0//P/9v/5//v/+//7//7//v///wAAAAAAAP3//v8CAAUACAAM
AAkACQAMAA4AEQAUABYAFgAXABgAGwAcABkAGQAaABsAHgAhACIAIgAhACEAIAAfAB4A
HwAfAB4AHwAeAB8AHwAcABoAGQAXABkAGAAXABgAEgAPAA4ADQALAAsACQAHAAkABQAE
AAQAAgAAAP7//P8AAAEAAAD///z/+//5//j/+P/4//r/+P/7//r/+f/6//j/9v/1//P/
+P/7//r//P/5//j/9//3//f/+P/6//j/9//4//n/+f/1//X/9P/z//j/+v/5//r/9//2
//j/9//5//n//P/4//n/+f/7//3/+f/7//r/+v8AAAAAAQAAAP7//P/8//v//f//////
///9//3//v8AAP3/+v/4//f/+v/8//3////8//v/+v/6//v//P/8//v//f/8//3//v/6
//j/9//2//3//f/8//z/+f/4//f/9//4//v/+//5//r/+//7//z/+f/5//f/9f/4//r/
+v/4//f/9v/1//X/9v/2//j/+P/4//f/+f/7//j/9v/2//X/+P/6//j/+P/8//b/8f/x
//L/9P/2//j/+v/5//n/9//3//P/8//0//X/+P/6//v//P/2//T/8f/v//L/9v/4//z/
+v/8//z//P/7//v/+//9/wAAAgAEAAUAAgD9//r/9//5//7/AAACAP3//P/3//b/9P/y
//X/9v/6//////8BAPn/9f/x/+7/8P/0//f/+f/3//T/9P/z//H/7v/w//H/8v/z//T/
8//w/+3/6//q//L/8v/0//f/+f/1/+//5//k/+X/5//u//3/DwAfADIASgBjAH0AmgCz
AMMAxQC5AJoAZwAvAAkA8f/f/9T/0//Z/+H/5v/o/+T/5P/l/+v/7P/v//D/8v/x//D/
7f/q/+j/6P/p/+r/7f/v//H/8//u/+v/6f/n/+v/7f/x//D/8v/y//D/7//s/+v/7P/s
//H/8v/z//T/8f/u/+z/6//v//L/9f/2//P/8//x/+//7f/t/+//7//0//b/9//4//X/
8//w/+z/8f/0//j/+v/5//j/9v/1//P/8v/y//b/+P/7//z//f/6//j/9//2//z/AAAB
AAYABQAFAAUABgAEAAUACQAMAA8AFAAYABoAFgAUABQAEgAVABkAHgAjACEAIQAfABwA
GwAbABoAGQAdACEAJAAmACIAHgAcABkAGwAcAB4AHwAcABgAFAASAA0ACwALAAsADQAP
AA8ADwAKAAMA///8////AAABAAIAAQD///v/9//3//f/9v/2//n/+v/9//z/+f/2//P/
8v/1//b/+P/5//n/+f/1//T/8v/y//L/8//1//b/+P/2//H/8P/v/+3/8f/1//j/+//7
//r/9v/0//P/8v/0//P/+P/5//3/+v/3//P/8f/v//H/9//6//7//v/8//v/+P/1//T/
9f/1//n//f///wEA+v/3//X/9P/4//r//f8BAAAA/v/7//n/9//3//f/+P/8//7/////
//z/+P/2//T/+P/6//3/AAABAP3/+P/0//T/9P/0//X/+f/9//7//f/3//X/8v/w//X/
+f/7//3/+//6//f/8v/y//L/8v/z//j/+v/+/wAA+v/1//P/8f/z//T/9//5//j/+P/0
//L/7v/w//L/9P/2//j/9v/1//L/8f/x//H/8v/z//b/+P/5//r/9P/y/+//7f/w//T/
9v/6//n/+v/5//j/9//3//f/+f/9/wAAAwAFAAAA+//4//X/9//8//7/AAD7//r/9f/0
//b/9P/3//j/+f/9//z//f/1//H/7f/q/+z/8P/z//X/8//w//D/7//u/+z/7//x//T/
9f/2//X/8//v/+z/6v/x//D/8f/z//f/8f/r/+f/5v/l/+n/+P8PACEANwBSAGwAhQCj
AMAA0wDbANMAtQCCAEUADwDt/9v/z//M/9P/3f/n/+z/7P/q/+j/6f/n/+n/7f/v//L/
8P/w/+7/7P/r/+r/6v/q/+3/7//x//P/8P/t/+v/6f/u/+//8v/w//D/8P/u/+3/7P/r
/+z/7P/x//L/8//0//D/7v/t/+3/7//y//X/9v/z//P/8f/v/+//7//x//H/9f/4//r/
/P/5//f/9P/w//T/9v/5//r/+v/6//n/+f/4//b/9f/4//z///8AAAEA/v/8//v/+v8A
AAQABQAKAAoACQAIAAgABgAHAAsADgATABgAHAAeABwAGgAaABgAGwAdACAAIwAhACEA
HwAcABwAHQAdAB0AIQAjACQAJAAgABwAGgAXABkAGgAcAB0AGQAWABMAEgAOAAsACgAJ
AAoACwAKAAkABwABAP7//P/9//7///8AAP7//f/6//f/9f/1//T/9P/2//j//P/8//r/
9v/y//D/8//0//b/9//4//f/8v/w//D/8P/w//H/9P/2//n/+P/0//L/8P/t//D/8//1
//f/+P/4//X/9P/z//L/9P/z//j/+f/9//r/9//z//H/7//x//f/+v/+/////P/6//b/
9f/0//X/9f/4//v//P/9//n/9//2//b/+P/4//n/+//7//r/+P/3//f/9//3//j/+v/8
//3//f/6//b/9P/y//X/9v/4//r//P/5//X/8v/y//L/8v/z//f/+//8//v/9v/1//P/
8v/0//f/+P/5//n/+P/1//D/9P/0//T/9f/3//j/+//8//j/8//x/+//8f/y//X/9//4
//j/9P/y//D/8v/0//f/+P/5//r/9v/1//L/8f/y//P/9f/3//f/+P/4//j/8//y//D/
7//y//b/+P/8//j/+P/2//T/+P/5//r//f8BAAIAAwADAAAA+//4//X/+P/+/wEABAD+
//z/9v/0//X/9P/4//r/+/////7////3//P/7//s//D/9P/3//n/9//y//D/7f/t/+z/
8P/z//P/8//z//H/7//t/+z/7P/0//T/9v/5//f/8f/n/+P/5v/r/+//9v8DABUAJQA6
AFQAcQCPAK4AxQDTANEAvQCSAFcAHwD9/+f/2//W/9f/2//j/+j/6P/m/+j/6//r/+3/
8f/z//b/9P/y/+7/6v/s/+z/7f/u//H/8f/x//H/7//t/+z/6//v//H/9f/0//L/8P/s
/+n/6v/r/+7/8P/0//T/9P/0//H/7v/s/+v/7v/y//b/+P/0//P/8P/t//D/8f/0//X/
+f/6//r/+v/1//P/8P/s//L/9v/7//7//P/6//f/9f/3//b/9v/6//3//////////P/6
//n/+P/9/wIABAAKAAkABwAFAAQABwAJAA4AEgAVABgAGgAaABgAFgAWABQAGQAdACIA
JwAlACMAHwAaAB4AHwAfAB8AIgAjACMAIgAdABoAGQAXABgAGgAdAB8AGwAWABEADgAN
AA0ADwARAA8ADwANAAsABwABAP7//P8AAAIABAAGAAMAAQD9//n/+//7//r/+v/8//z/
/v/8//n/9v/z//L/9v/4//v//f/9//v/9f/y//P/9P/1//f/+f/6//z/+v/1//T/8//x
//X/+f/8/////P/6//X/8v/z//T/+P/5//3//f8AAPz/+P/1//T/8//1//v//v8CAAIA
/v/7//b/9//4//v//f///wEAAQABAPv/+f/4//j/+//8//7/AQAAAP7/+//5//v/+//7
//z///8AAAAA///9//r/+f/4//r//P///wIAAQD9//j/9P/1//b/9//5//z///////3/
+P/3//X/9P/3//v//f////3//P/5//T/+P/4//j/+f/8//z//v/+//r/9f/z//H/9v/4
//z////+//z/9v/y//D/8v/5//3/AAD+//z/+v/4//X/9f/z//P/9f/3//r//f/7//r/
+P/2//b/+P/5//v/+f/6//n/+v/5//r/+f/4//z///8CAAcABQACAP//+//+//3//v//
////AgACAAIA/f/8//f/9v/5//r/AAAEAP/////6//f/9v/3//j/+v/5//r/+v/5//b/
8v/x/+//8f/y//j//f/6//f/9P/v//L/8f/x//L/9P/y//L/8//t/+v/7f/x//b/9f/z
//L/+/8DAA8AJABCAGMAgwCkALkAxQDFALkAngB1AEUAHwAHAPX/5P/Z/9X/1//e/+b/
7v/0//n/+f/3//f/9f/0//H/8P/t/+r/7v/w//P/9v/0//H/7v/r/+3/7//y//X/9v/1
//b/8v/z//L/7//t//D/8//4//z/+f/2//P/8P/z//T/9v/5//n/+v/7//r/9v/1//L/
7//0//f//P////3/+v/2//L/9P/3//n/+v/8//z//f/8//n/+P/2//X/+P/6//3/BAAB
AP//+//3//z//v8BAAQABAAGAAUACAAIAAcABgAGAAkADQAUABoAFgAWABUAEgAWABgA
HAAeAB4AHwAhACMAIgAhAB4AGgAfACMAJgApACYAJQAjACAAIQAgACEAIQAfAB4AHgAd
AB0AGgAXABYAFQAVABcAGQAVABEACwAFAAgABQAFAAYABQAEAAMAAgABAP//+//3//r/
/f///wIA/f/6//n/9P/3//j/+f/8//3//P/8//v/+v/5//T/8v/1//j/+/////z/+v/5
//T/9v/4//r/+//6//v/+//7//n/+P/0//L/9v/4//3////+//v/+//0//f/9//5//v/
+v/9//3//v////z/+v/2//n//P8BAAUAAAD///z/+f/6//v//f8AAP7//v///wEA/v/8
//n/9//7//3///8CAAAA/v/7//f/+P/4//r//P/8//z//f/+//7/+//3//T/+f/8////
AwD+//3/+f/z//b/+f/7//7//P/9//z/+//6//r/+P/0//r//P/+/wEA/v/6//j/9P/1
//X/+P/7//r/+v/8//3//P/6//T/8P/+//7///8AAPz/+v/4//b/9//5//n/+//5//n/
+v/7//j/+P/3//b/+P/6//v//f/6//r/+P/4//r//v8AAAIAAQABAAEAAwACAAIAAgAB
AAMAAwAFAAcABAAEAAEA/v/+/wAA/v8AAP7//P///wAA/f////z/+//7//v/+//8//f/
9v/0//H/9f/0//b/9//0//L/9f/3//T/8//y/+//8v/z//X/+P/5//T/8f/v//H/9f/5
//v/+P/1/+//6v/t//v/DQAiAD4AXQB3AI4ApQC1ALsAuQCqAIcAWQAtAA8A+f/k/9X/
0f/V/97/6v/y//j/+//3//P/8//x//D/8v/0//T/9P/y//L/8//0//L/8f/w/+//8v/z
//X/9//2//P/8v/s//L/9P/0//X/8//z//X/9v/1//T/8//y//X/9v/4//v/9//2//X/
8v/1//f/9//3//X/9f/3//f/9v/2//X/9P/2//n/+//8//z/+v/5//b/+P/6//v//f/9
//z//P8AAP7////+//3/AAACAAUACAAIAAgABQAGAAoACwAMAA4ADgAPABMAFgAVABYA
FgAUABkAHAAhACQAIAAfAB8AHwAhACMAIwAiACYAJwAnACcAJQAlACQAIgAkACQAJgAn
ACMAIAAeABsAGwAaABkAGgAZABcAFwAXABQAEQAMAAcACgAJAAsADgAJAAYAAwAAAAMA
AwABAP//AQABAAAAAAD+//z//P/4//v//P/9/wAA///8//r/9//6//v/+P/4//j/+P/4
//n/+P/4//n/9v/3//r//f////z/+//5//f/+v/8//v//P/7//r//P/7//r/+f/7//b/
+f/7////AwD//////P/6/wAAAAABAAAA/v/+/wAAAQD+/////v/9//3///8CAAYAAwAA
AP7//f8AAAAA/////////////wAA//8AAAAA//8CAAIABAAGAAIA/v/7//j///////7/
/v8AAAAAAAABAP7////9//n/+v/9////AgAAAP///P/5//z//v/+//z//v/+//7////8
//r/+v/4//v/+//+/wEA///8//v/+f/9//7/+//6//7//v/7//X/8P/0//b/+P/6//z/
/f/8//3/+f/3//b/9f/3//r//P/+//v/+v/4//f/+P/6//r//P/9/wAAAQACAAAA///+
////AwAGAAkACwAHAAMAAQD/////AgACAAIAAwAEAAEAAgAAAPz//f/8//3/AQAAAAEA
/P/5//b/9P/2//j/+f/5//r/+P/5//n/9P/w//H/8f/z//X/9//3//T/8f/v/+7/8v/w
//D/8f/7//v/9//v/+j/5f/l/+r/9/8JABkALABEAFsAbwCKAKUAtwDBALsApAB5AEMA
FwD7/+f/2P/V/9f/3f/m/+z/7v/s/+3/6//t/+//7//w//H/8v/x//D/7f/s/+z/7P/w
//H/8v/z/+//7f/s/+v/7//v//H/7v/x//L/8f/x/+7/7f/u/+7/8//0//X/9v/y//D/
7//v//D/8v/0//T/9v/3//b/9f/x/+//7//t//P/9v/4//r/+P/3//X/8v/z//T/9v/2
//f/+P/4//n/9//0//L/9P/5//3///8BAP///P/6//j//f8AAAAABAAIAAkACgAMAAcA
BQAGAAYACgAQABUAGAAVABQAFQAUABMAFQAYABsAHQAfAB8AHgAeAB0AGwAZAB0AHwAg
ACAAHQAaABkAFwAUABQAFQAVABYAFAASABIADQAJAAcABQAIAAkACAAHAAMA/f/6//j/
+v/6//r/+v/9//3/+//5//X/8//w/+7/8v/0//j/+P/1//L/7//u//D/8P/x//H/8//z
/+//7v/s/+r/6P/n/+r/7v/z//T/8P/u/+z/6f/r/+3/7v/v//L/8v/v/+7/6//q/+z/
6//w//H/9f/y//H/7//v/+//7f/x//L/9P/3//b/9v/0//D/7v/u/+3/8P/1//j/+//3
//X/9P/0//T/9P/1//f/+//8//z//f/6//f/9P/y//f/+v/8//3/+f/2//X/9P/1//b/
+P/6//3/+//4//b/9P/y//D/7//z//f/+P/3//P/8//y//L/8//1//X/9f/3//j/9//0
//L/8P/u/+3/8f/y//X/9v/0//H/8f/x//D/8P/y//P/9f/2//P/8v/s/+z/7//w//H/
8v/0//X/9P/1/+//7f/s/+v/7//y//T/9v/y//D/7f/r/+7/8P/w//L/8//2//f/+P/2
//X/9P/1//r//P/+/////f/5//f/9f/z//b/9v/2//f/+P/1//b/8//w//L/8v/z//f/
9v/3//L/7//s/+r/7P/u/+//7//w/+7/7//v/+z/6P/p/+n/6//t/+//7//u/+v/6f/o
/+r/6P/o/+n/8//1/+//4//e/+H/4//m//P/BQAZADIATgBlAHsAlgCvAMEAyQDDAKYA
cQA3AAcA5//T/8b/xf/N/9f/4P/m/+b/5P/j/+H/4v/l/+b/6P/p/+r/6f/o/+X/5P/k
/+T/5//p/+v/7f/p/+f/5v/l/+X/5f/n/+T/6f/q/+n/6f/o/+f/6P/o/+3/7v/v//D/
7f/s/+z/7f/s/+7/8P/w//L/8//y//H/7v/t/+7/7f/y//T/9f/2//L/8f/v/+z/8f/y
//T/9P/1//b/9v/3//T/8v/x//T/+P/7//z//f/8//r/+f/4//n//P/8/wAABAAFAAYA
CAAGAAUABwAIAAwAEAATABQAEwASABMAEgARABMAFgAZABwAHQAcABoAGgAZABcAFQAZ
ABsAHAAcABkAFgAVABMAEwAUABYAFwAXABQAEQAQAAsABwAFAAMABgAHAAYABQADAP3/
+v/4//j/+P/4//j/+f/5//f/9f/z//H/7v/s/+7/8P/0//T/8f/u/+v/6v/s/+z/7f/t
//L/8//w//D/7P/q/+j/5//q/+7/8//0//D/7v/s/+n/6//t/+7/7//y//L/7//u/+v/
6v/s/+v/7//x//b/9P/y/+//7v/t/+//8//0//b/+P/2//X/8v/w/+7/7v/t//H/9f/3
//n/9f/z//L/8v/0//T/9f/3//n/+P/2//X/8//x/+//7v/x//T/9v/3//T/8v/y//L/
8v/y//P/9P/5//f/9P/y//D/7v/s/+v/7v/z//X/9f/y//H/7//u/+3/7//v/+//8f/y
//H/7v/t/+z/6//r/+//8P/z//T/8v/v/+//7//u/+7/8P/x//T/9P/w/+7/7v/q/+f/
6f/w//P/9P/1//b/8v/v/+r/5//q/+3/8f/1//P/8v/w/+7/7P/s/+v/6//u//L/9P/4
//P/8v/v/+z/8P/z//b/+//8//z//P/7//j/9f/0//P/9v/6//v//P/4//b/8P/u//D/
8P/1//j/9//5//b/9f/v/+3/6//q/+3/8P/y//P/8P/q/+f/4//m/+b/6//v/+z/6//q
/+f/5//l/+T/5P/s/+z/7v/x/+n/5f/h/9//4P/l/+n/7v/z//3/CwAcADYAUwB1AJYA
swDBAMMAtwCcAG0ANwANAPP/4//Y/9P/0//T/9j/3P/e/+L/5f/p/+v/7f/t/+7/6v/o
/+T/4P/i/+T/5//q/+r/6f/o/+f/5v/l/+X/5f/p/+v/7//u/+3/6v/l/+H/4//l/+n/
7P/r/+r/6f/o/+X/5P/k/+X/6P/s//D/8v/v/+3/6f/l/+f/6f/t/+//7//w//D/8P/u
/+3/6//o/+3/8P/0//b/8v/w/+3/6//t/+7/8P/2//X/9//3//f/9v/0//P/8v/3//z/
/v8EAAMAAQD///7/AAADAAkADgANAA4ADgAMAAwADAAOAA4AEwAXABwAIQAeABsAFgAQ
ABUAGQAcAB8AHgAdABsAGAAWABQAFAATABYAGAAbAB0AFgAQAAoABgAHAAcACQALAAoA
CQAGAAMAAAD7//n/+P/6//z//v8AAP3/+f/z/+3/8f/z//T/9v/0//T/9v/0//L/8P/u
/+7/8//0//b/9//2//P/7P/o/+v/7v/x//X/9P/0//X/8v/u/+7/7v/t//D/8//1//f/
9P/y/+3/6v/s/+7/8//1//X/9f/4//T/8f/v/+//7//x//f/+v/+//3/+P/0/+7/8v/0
//j/+//4//n/+P/3//T/8//z//T/9v/4//v////8//j/8//v//P/9f/3//r/+v/6//n/
9//0//L/8v/y//T/9v/5//z/+//3//L/7v/y//T/9v/5//f/+f/4//X/8f/x//D/8P/1
//n/+//9//r/+P/0/+7/9P/2//j/+//6//j/+P/2//L/7//v/+//9P/2//r//f/7//j/
8f/s/+//8v/2//n/+v/4//T/8P/s//D/8v/0//b/+P/5//j/+f/z//H/8P/v//L/9v/5
//z/9//2//T/8//y//T/9P/2//n//P/9//7//P/7//r/+/8BAAQABwAJAAYAAQD+//v/
+//+//7//v/+//7/+v/6//n/9v/4//j/+v//////AQD6//f/9P/y//T/9v/3//f/+f/2
//b/9f/x/+7/8P/x//T/9f/2//X/9P/x/+//7v/0//L/8v/z//v/+f/1/+//6v/p/+n/
7v/7/w0AHQAyAEwAYwB5AJIAqwC5AL0AswCaAGsANQAPAPf/5f/Y/9X/3f/n/+7/7v/w
//D/7//r/+z/7//w//L/8//0//P/8v/v/+7/7v/u//H/8//1//f/9P/z//P/8//1//X/
9//0//j/+P/2//X/8//x//H/8P/0//b/+P/6//b/9P/z//P/9P/2//j/+P/4//n/+P/3
//X/8//z//H/9//6//z//v/6//n/9//0//f/+P/6//r//P/+////AQD9//r/+P/6////
AwAFAAcABQACAAAA/v8DAAYABgAKAA0ADQANAA4ADAALAA0ADgATABgAHAAeABsAGgAb
ABoAHQAfACIAJQAoACkAKAAmACQAIwAhAB8AIwAlACYAJgAjACAAHwAdABwAHAAdAB0A
HQAaABcAFgARAA8ADwAPABIAEwASABEADQAHAAQAAgACAAIAAgACAAUABQADAAEA///9
//r/+P/8//7/AgACAAAA/P/4//b/+v/6//v/+//+/////P/8//n/+P/3//f/+v/8////
/v/7//r/+f/3//f/+f/6//v//f/+//z//P/6//j/+f/3//v//f8CAAAA/P/5//j/9//3
//v//P/+/wEAAAAAAP7/+//6//v/+//9/wEAAwAFAP///f/8//z//v/+////AQADAAIA
AAD///z/+//6//r///8CAAQABQABAP7//f/8//r/+v/7//z/AgABAP///v/8//r/+P/3
//v///8AAP///P/7//n/+P/5//v/+//7//3//v/9//r/+f/4//f/9//5//r//f/+//r/
9//3//f/+P/4//r/+//9//7/+//6//n/+P/4//f//P/+/wIAAgD+//z/+v/4//n/+f/3
//f/9v/3//n/+//5//j/9v/0//X/+P/6//3/+//8//v//P/6//z//P/8/wAAAQACAAUA
AwACAAEA//8BAAEAAwAFAAIAAgD///z//f/+//v//P/+//z///8AAP3//f/4//X/9v/3
//j/+v/4//j/9//1//b/9P/1//X/9v/0//f/+f/1//P/8f/t//D/8f/z//b/9v/y//D/
7//t//H/8//3//b/9f/x//D/9f8FABkAMABMAGsAhQCeAK8AtwC3AKcAiABdADEAEwAB
AO3/3v/V/8//0//c/+b/8v/4//n/9//z//P/8f/w//L/8v/w/+7/8f/y//T/9v/0//H/
7v/r/+3/7//y//X/8//x//H/7P/v//D/7//v//H/8f/z//T/8v/w/+7/7P/v//D/8v/1
//P/9P/1//T/9f/1//P/8f/0//X/+P/5//b/9P/x/+7/8f/1//j/+v/4//b/9f/y//P/
9P/0//X/9v/2//f//P/6//n/9v/z//j/+v/9/wAAAQACAAAAAgAFAAUABQAGAAgACQAN
ABAADgAOAA0ACgAOABIAGAAcABoAGQAZABkAGwAbABkAFgAbAB0AHgAfABwAGwAZABYA
FwAYABsAHQAYABYAFQATABIAEAAOAA4ADQALAAsACwAHAAUAAQD9/////f/+/wAA/v/8
//r/+P/4//f/9P/x//X/9//4//r/9//0//P/7v/y//L/8v/0//T/8v/x/+//8v/z//D/
8P/x//L/8//1//D/7v/t/+j/7P/w//T/9//0//P/8f/v//L/8v/v/+7/8P/y//f/+f/4
//X/9f/u//D/8f/0//f/9f/3//b/9v/4//b/9f/y//X/9v/5//v/9v/1//L/7//w//P/
9//8//n/9v/0//P/9f/2//b/9//3//f/9//4//f/9v/0//H/8//0//f/+v/2//T/8//y
//j/9//1//T/9v/2//b/9//1//X/8v/t/+//8//2//r/9//1//H/7f/w//L/8v/w//T/
9P/0//X/8//w/+//7P/u/+//8//3//X/8v/x/+//6v/u//T/9v/2//P/8v/x//D/8f/x
/+//7//v//H/9P/3//L/8P/t/+r/6v/s/+3/7//u//D/8P/y//D/8v/y//L/9//5//v/
///9//z/+//5//n/9//3//f/9v/4//f/9v/0//T/8P/w//T/9P/5//z/9//3//L/7//t
/+3/7f/u/+7/8P/x//H/7v/q/+n/5//p/+r/8P/1//D/7f/q/+X/6P/p/+v/7v/x/+7/
7f/t/+n/5//j/+f/7P/t/+v/8P/7/wcAHQA6AFwAfwChAL4AywDLAMEApQB2AEEAFwD9
/+3/3f/Q/8//0f/T/9r/4v/m/+r/7//x/+3/7f/r/+r/6P/o/+b/5P/o/+r/7f/w/+z/
6f/m/+P/5f/n/+r/7f/s/+v/7P/o/+j/6P/m/+X/5//p/+3/8P/w/+7/7P/q/+z/7v/x
//X/9f/2//f/9v/1//X/8//x//P/9f/5//v/+f/4//b/9P/2//f/9//2//f/+P/6//r/
+P/4//f/9//7//z//v8EAAAA///8//n//P/+/wEABAAEAAYABQAIAAkACQAJAAoADQAP
ABQAGAAWABYAFQASABUAGAAdACAAHgAfACEAIwAiACEAHgAaACAAIwAlACcAIwAhAB4A
GgAcABwAHgAfAB0AHAAcABsAFwAUABEAEAASABMAFgAZABMADwAJAAMABQADAAQABgAF
AAQAAwACAAAA///8//n/+//9//7/AAD8//j/9v/w//T/9v/4//z//P/6//n/9//3//f/
8//y//T/9v/4//v/9//2//b/8v/z//b/+f/7//r/+//7//v/+//6//b/9P/3//r/AAAD
AP//+//6//L/9f/3//v////9/////v/+/////P/6//b/+f/8/wEABQACAAEA/v/7//3/
//8CAAYAAwACAAIAAwAAAP7/+//5//7/AQAEAAgABgAEAAEA/f/9//z//f/+//3//P/8
//z////9//r/+P/6//z//v8BAP3//f/6//X/9v/5//v//v/9//////////3//P/5//T/
AgAAAA==
         </WaveFormData>
      </LeadData>
   </Waveform>
</RestingECG>
