# Supplementary material for: Detection of Left Atrial Enlargement Using a Convolutional Neural Network-Enabled Electrocardiogram
Source: Front Cardiovasc Med. 2020 Dec 17;7:609976. doi: 10.3389/fcvm.2020.609976 (PMC7773668; doi:10.3389/fcvm.2020.609976)
Supplement: Supplementary file 3 [file Data_Sheet_3.ZIP › normal2/1802017164_4979_0000000H.XML]

<?xml version="1.0" encoding="Windows-1252"?>
<!DOCTYPE RestingECG SYSTEM "restecg.dtd">
<RestingECG>
   <PatientDemographics>
      <PatientID>1802017164</PatientID>
      <PatientAge>65</PatientAge>
      <AgeUnits>Years</AgeUnits>
      <Gender>Male</Gender>
      <PatientLastName>tangjianfeng</PatientLastName>
   </PatientDemographics>
   <TestDemographics>
      <DataType>Resting</DataType>
      <Site>1</Site>
      <AcquisitionDevice>MAC55</AcquisitionDevice>
      <Status>Unconfirmed</Status>
      <Priority>Normal</Priority>
      <AcquisitionTime>09:53:14</AcquisitionTime>
      <AcquisitionDate>03-08-2017</AcquisitionDate>
      <CartNumber>1</CartNumber>
      <AcquisitionSoftwareVersion>009C</AcquisitionSoftwareVersion>
      <XMLSourceVersion>MAC5000 v1.0</XMLSourceVersion>
   </TestDemographics>
   <RestingECGMeasurements>
      <VentricularRate>70</VentricularRate>
      <AtrialRate>70</AtrialRate>
      <PRInterval>170</PRInterval>
      <QRSDuration>92</QRSDuration>
      <QTInterval>418</QTInterval>
      <QTCorrected>451</QTCorrected>
      <PAxis>41</PAxis>
      <RAxis>28</RAxis>
      <TAxis>31</TAxis>
      <QRSCount>12</QRSCount>
      <QOnset>226</QOnset>
      <QOffset>272</QOffset>
      <POnset>141</POnset>
      <POffset>201</POffset>
      <TOffset>435</TOffset>
      <ECGSampleBase>500</ECGSampleBase>
      <ECGSampleExponent>0</ECGSampleExponent>
   </RestingECGMeasurements>
   <Diagnosis>
      <Modality>Resting</Modality>
         <StatementCount>2</StatementCount>
         <LabelText>12SL ��ϳ���</LabelText>
      <DiagnosisStatement>
         <StmtFlag>ENDSLINE</StmtFlag>
         <StmtText>�������</StmtText>
      </DiagnosisStatement>
      <DiagnosisStatement>
         <StmtFlag>ENDSLINE</StmtFlag>
         <StmtText>���� ECG</StmtText>
      </DiagnosisStatement>
   </Diagnosis>
   <Waveform>
      <WaveformType>Rhythm</WaveformType>
      <WaveformStartTime>0</WaveformStartTime>
      <NumberofLeads>8</NumberofLeads>
      <SampleType>CONTINUOUS_SAMPLES</SampleType>
      <SampleBase>500</SampleBase>
      <SampleExponent>0</SampleExponent>
      <HighPassFilter>16</HighPassFilter>
      <LowPassFilter>150</LowPassFilter>
      <ACFilter>NONE</ACFilter>
      <LeadData>
         <LeadByteCountTotal>10000</LeadByteCountTotal>
         <LeadTimeOffset>0</LeadTimeOffset>
         <LeadSampleCountTotal>5000</LeadSampleCountTotal>
         <LeadAmplitudeUnitsPerBit>4.88</LeadAmplitudeUnitsPerBit>
         <LeadAmplitudeUnits>��V</LeadAmplitudeUnits>
         <LeadHighLimit>2147483647</LeadHighLimit>
         <LeadLowLimit>268435456</LeadLowLimit>
         <LeadID>I</LeadID>
         <LeadOffsetFirstSample>0</LeadOffsetFirstSample>
         <FirstSampleBaseline>0</FirstSampleBaseline>
         <LeadSampleSize>2</LeadSampleSize>
         <LeadOff>FALSE</LeadOff>
         <BaselineSway>FALSE</BaselineSway>
         <ExcessiveACNoise>FALSE</ExcessiveACNoise>
         <MuscleNoise>FALSE</MuscleNoise>
         <LeadDataCRC32>2766344716</LeadDataCRC32>
         <WaveFormData>
5P/m/+b/5v/o/+r/6v/s/+n/5//l/+P/6P/q/+3/8P/t/+v/6v/p/+P/5f/j/97/2f/V
/9n/4//v/wIAFAAjADIARwBcAHEAkACxAMUAxAC7AKQAgQBfAEwAQwA2ACYAGAARAA0A
BgD2//P//P8AAP3/+v/4//b/8f/x//X/9//1/+7/7v/s/+v/6v/p/+3/7f/v//D/8f/y
//P/8//v/+//7f/o/+X/5//n/+j/6f/p/+r/6//u/+//8f/0/+//7f/x//H/8v/y//P/
9P/0//P/8P/y//D/8P/x//H/8f/x//L/8v/y//L/8//v//D/9f/4//3//v/8//3////9
//z/+v/5//f/9//0//b/AAAEAAYABQAFAAgABwAFAAIABQAHAAoACwALAAwADgARABQA
GAAfAB0AHQAdABsAHAAcABwAHwAlACcAJQAkACMAIwApAC0ALwAvAC0AKwAoACcAJQAk
ACoAKwArACcAJQAlACUAIQAeAB0AGQAYABgAGgAdAB0AGAATAA8ACwAKAAYABAABAAEA
AgADAAEA/P/5//j/9//6//3/+v/6//v/+v/4//n/+P/5//n/9//x//H/9P/0//P/8v/y
//H/9P/2//n//P/5//f/9P/v//T/8v/y//f/9f/y//H/8P/x//P/9v/0//j/+//4//f/
8v/v//L/9P/0//P/8v/x/+//7//v//D/9P/y/+3/7f/0//b/8f/v//H/8P/w//D/9P/1
//X/9f/1//X/9f/0//T/9P/0//b/9v/2//L/8v/0//T/8//w/+7/7v/u//D/8//z//T/
9v/y/+3/7v/x/+7/8f/3//j/8//w/+//7P/t/+7/8//5//f/8f/t/+v/6v/q/+v/6//y
//T/9v/1//H/7//r/+n/7v/x//P/9P/0//T/9P/0//H/8f/w/+//7//1//n/9//y//D/
8P/w//D/8f/v/+v/7v/v/+z/6//q/+v/7f/q/+r/7v/x//X/+v/4//f/9v/1//f/+f/5
//v//f////n/9//5//3//P/6//z//v8AAAIAAgACAP3/+f/7//v/+//7//j/9//2//T/
9//6//3//v/8//j/9v/z//D/7//t/+v/6//t//D/8v/u/+3/7P/s/+3/7P/r/+r/6P/m
/+b/5//l/+X/5f/l/+X/5v/n/+j/+f/z/+n/4//h/9//2v/V/9f/3//l/+3/+v8IABEA
IAA1AEgAZwCOAKsAuwDCAL8ApgB/AFsARAA7ADAAHgASAAkAAQD8//b/6f/k/+7/7//0
//z/9v/t/+3/7//v//H/9P/y//D/7//u/+3/6f/l/+P/4P/i/+T/5v/n/+n/6//r/+j/
6//v//H/9P/x/+//7v/t/+3/6//q/+r/6//r//H/8//v/+r/5v/i/+j/6//s//L/7v/u
/+//7//s/+v/6//q/+//8v/2//X/8f/z//P/9f/y/+7/7f/t/+//8v/0//f/+P/5//f/
+v///wAA///7/wAABAAEAAMAAAADAAUACAAHAAcACAAKAAcABgAGAAkACQALAA0ADQAU
ABYAGAAdACAAIQAeABwAFgAVABoAHQAfACEAIQAhAB8AHwAeAB4AJQAlACQAHwAdAB0A
HQAZABgAFwATABIADQAMAAwACQAHAAUABAADAAEA/v/9//v/+//8//3/+//2//P/8v/x
/+7/7//q/+j/6f/o/+b/5//r/+3/7v/t/+z/7f/x//L/8P/u/+3/6//r/+r/6v/q/+7/
7//v/+3/7f/o/+X/5//p/+j/6f/q/+j/5//n/+L/5f/p/+f/5//l/+P/5//q/+f/5f/j
/+H/5f/n/+n/7P/u/+z/5//n/+3/7v/o/+X/5//o/+r/7P/q/+n/5//l/+f/6f/r/+z/
6f/o/+f/6P/m/+b/4v/i/+P/5P/k/+L/4f/i/+P/5v/n/+f/6P/q/+z/6f/s//H/7f/t
//D/7v/s/+r/6v/o/+X/4v/j/+X/5//l/+X/5//m/+b/5//n/+f/5P/h/9v/3//j/+X/
6f/m/+X/4//g/+T/5v/o/+r/5//l/+L/3//k/+f/6v/t/+z/6//q/+f/7f/o/9//4P/k
/+b/6P/q/+v/6f/l/+j/6v/o/+j/6P/q/+3/6//s/+z/6//r/+z/6//r/+v/6//q/+n/
5v/l/+z/8f/u/+//8v/1//P/8P/y//L/8v/y//b/+P/1//P/9f/1//X/9f/1//X/9f/0
//H/8P/v/+z/7f/s/+3/7f/r/+v/6v/p/+f/5//o/+j/5P/h/97/3P/c/9r/2P/W/9z/
4P/m/+3/6P/l/+L/3//g/+L/5P/m/93/3//j/+f/4//X/9D/z//L/8n/zf/f//b/CgAV
ACAAMwBCAE8AZgCFAJsAqgCvAKQAgwBbAEIAOQAoABQAEgARAAMA9v/w/+f/3v/a/93/
4v/o//D/8//x/+//6//l/+T/7v/v/+//7//v/+3/6//r/+r/6f/o/+f/5f/m/+n/6v/o
/+v/7//x//T/7//r/+j/5f/r/+//9P/6//b/8//2//X/8//y//L/8v/z//P/8f/0//D/
8P/x//H/9P/3//v//v/8//z//f/5//j//f8AAAUAAgD+//3//f/8//z/+//7////AwAE
AAoADwAQAA8ACwAQABQAFAATABAAEwAVABgAFAARAA8ADgARABIAFAAZAB8AIwAnACkA
LwAwADEANQA2ADUAMAAsACcAJQApACsALwAzADUANwA0ADMAMQAwADUANQA0AC8ALwAv
AC8AKwAtAC0AKgAqACkAKAAoACUAHwAbABgAFQAXABQAEwARABIAFAAWABUADQAJAAcA
BQAIAAsACAAIAAgABgADAAMAAgADAAMAAQD6//n/+//6//z//v8BAAMABQAEAAQABAAB
AP///P/3//v/+v/7/wEA/f/6//n/+P/2//f/+f/2//n//f/7//v/9//z//X/9v/1//P/
8f/v//D/8f/y//T/9v/0/+//7//2//j/8//x/+//7v/u/+7/8v/1//f/+f/6//n/+P/2
//P/8v/x//L/8f/w/+v/6v/w//L/8//y/+7/7v/u//D/7f/r/+r/6v/s/+n/7P/x/+v/
6//u/+z/7P/s/+7/7v/u/+z/7v/x/+//6f/l/+P/5v/o/+v/7f/u/+7/7v/r/+r/6f/m
/+X/6f/r/+z/7P/u/+7/7v/u/+z/6//p/+f/6P/p/+r/6//t/+3/7f/r/+v/7P/y/+7/
7P/q/+j/7P/t/+z/8v/2//T/9P/0//L/8//v/+7/7f/t/+7/8P/y//P/9P/1//T/8//w
/+//8//1/+//7f/z//n/+v/6//3//v///wAAAQAAAPr/9f/1//X/9f/1//f/+f/7//z/
+f/4//f/9P/3//b/9//3//T/8//x/+//7f/t/+7/7v/s/+v/6v/q/+7/7v/u/+7/7f/q
/+n/6f/q/+v/7P/t/+r/6v/q/+r/5//p/+3/6//j/93/2v/Z/93/4f/l//P/BgAUAB0A
KAA1AEwAZwCAAJcArwC6ALMApACHAF0ARAA5ACgAHgAeABkACwACAP7/+//+//7/9//u
/+z/8v/9////+f/x/+3/8v/2//T/8//y//H/8//x//H/8P/s/+r/6P/l/+b/6f/q/+j/
6P/r/+z/7v/u/+3/7f/t//H/8f/y//T/8P/t//D/7//t/+z/7P/s//H/8//z//j/9P/0
//X/9f/z//P/9P/0//f/+P/6//f/9P/3//j/+//6//b/9f/1//j//P///wMAAAD9//f/
9v/9/wAAAQD//wIABgAGAAUAAAADAAUACAALAAsADAAOAAwADAANABEAFAAXABoAGwAe
AB4AHgAhACIAIwAgAB4AHQAdACMAJwAlACMAHwAbAB4AIQAjACYAKAAnACUAHwAbABkA
FwARABIAEwARABIAEQAQABAADQAJAAUAAgD//wEA/v/9//v/9//2//X/8f/u/+3/7v/v
/+7/7//q/+j/6v/o/+X/5f/k/+P/4f/d/93/3//k/+b/6P/o/+n/6f/l/+L/4P/e/9//
3//e/9v/3v/c/9z/4f/h/97/3f/c/9v/2//c/9j/2P/b/9j/1//Y/9f/3P/g/9//3//f
/9//3//f/9//4P/g/9z/1f/T/9n/2v/U/9H/1P/W/9n/3P/h/+P/5P/l/+L/3//c/9j/
2f/a/9v/3v/d/9z/1//W/9f/1v/U/9D/0//W/9n/3v/h/+H/4v/k/+P/3//h/+X/3P/b
/93/2v/a/9r/3P/c/9f/1P/V/9f/1P/P/8z/y//R/9T/2P/b/9//4P/h/9//4f/h/9//
3//d/93/3P/a/9n/2P/X/9b/1//Z/9r/2//Z/9n/2f/Z/9v/4v/f/9z/2f/W/9r/2//a
/+D/4v/g/+D/4P/i/+X/4//k/+D/3f/b/9r/3f/f/+H/4//m/+f/5v/n/+7/8f/s/+v/
7v/z//P/8v/u/+z/6v/o/+7/8v/x//H/7//v/+//7//u/+3/7P/q/+3/8P/z//T/8P/s
/+r/5//j/+P/4v/h/9z/2//b/9r/2//b/9v/3P/h/+L/4//k/+L/3v/c/9v/3P/d/97/
3//d/9z/2//a/9f/1f/b/+P/3f/L/8b/w/+7/8X/3f/r//T/BgAZACYANwBQAGcAfACX
ALUAwgCzAJQAbQBJADgALwAkABoADgADAPv/9P/s/9//1P/Y/+X/7P/u//T/7//n/+n/
6//l/+D/3v/h/+H/4f/h/9//3f/d/9z/3P/c/9z/2//b/93/3f/a/9v/3//h/+T/5v/n
/+n/6//q/+f/5f/k/+P/4//p/+v/6f/o/+j/6P/m/+X/4v/k/+T/5v/p/+v/6P/n/+f/
5v/i/+D/3//Z/97/5//u//f/9f/y//L/8//z//T/9P/1//X/9f/y//T/9v/0//D/6f/x
//j/+//9//z///8BAAQAAwADAAQABgAEAAQABQAJAAkACwANAA0AFAAWABgAHQAeAB0A
GAAUABMAFQAdACMAIAAfABwAGQAYABcAFQAUAB0AHwAgAB0AGwAbABsAFwAWABUAEQAQ
AAsACgAKAAcABgADAAEA///8//j/9v/z//D/8P/w/+3/7P/t//D/8//y//X/8v/y//D/
7v/r/+v/6//r/+r/5//f/9v/2v/W/9//5v/u//X/8//w/+7/7P/w//H/8f/v/+//7P/r
/+//7P/o/+b/5P/l/+f/6v/o/+n/6//n/+X/4v/f/+L/5P/j/+H/3//d/+H/5f/p/+7/
8P/u/+n/6f/v//L/7v/t/+z/6v/p/+j/6P/p/+n/6f/o/+f/5v/k/+X/5v/n/+r/6f/o
/+P/4v/j/+T/5P/i/+L/5P/m/+r/6f/n/+b/5v/q/+n/7v/1/+z/6//t/+r/7f/u//H/
8v/v/+z/7f/v/+v/5f/h/9//4v/i/+P/4//o/+r/7P/r/+r/6f/m/+X/6f/t//D/8v/v
/+z/6f/m/+T/5P/m/+b/5v/m/+n/6f/n/+z/6//o/+f/5v/q/+//7//y//H/8f/y//T/
9f/1//X/9f/y//H/7v/t/+//7//n/+P/6//x//L/8v/y//L/8v/y//r//v/9//3/+v/3
//T/8f/y//P/9P/0//P/8v/x/+7/7P/o/+b/4//f/9//3v/d/9z/3f/f/+D/4P/f/97/
3v/j/+T/5f/m/+T/4P/e/93/4f/j/+X/5//l/+T/4//i/9v/3f/d/9n/2//b/9L/zf/N
/8//1f/l//r/BAAHABwANQBKAGMAgACbAK8AtACfAIAAYQBFAC4AGwAOAAoADAAHAP3/
8v/o/9n/1v/g/+X/4P/g/+T/7//3//X/5//h/+L/4v/l/+X/5f/l/+P/3//d/9r/3P/e
/+D/4f/i/+X/5v/k/+L/4//i/+L/5P/j/+P/4//l/+X/5v/o/+X/4//n/+f/5v/k/+P/
4v/j/+P/4f/k/+T/5P/l/+X/6P/p/+v/7P/s/+z/7f/p/+f/6//t//H/7v/q/+n/6f/n
/+b/5P/j/+X/5//m/+r/8v/2//j/9//8/wAAAAD///v//f/+/wAA/////wAAAgADAAQA
BgALAAoACwAMAAsADQAMAAsADQAPABEADwAOAA0ADwAXAB0AIAAhACAAHwAcABkAFQAS
ABkAGwAcABkAGQAZABkAFQAUABMADwAOAAsACgAKAAcAAAD7//f/8//2//T/9P/z//X/
9v/3//X/9P/z//T/9f/0//f/9P/0/+//6P/g/9v/4P/j/+X/5f/m/+n/7//y//L/8v/z
//P/8f/u/+z/6v/r/+v/6v/n/+f/5P/j/+f/5f/i/+H/4P/i/+P/5f/i/+b/6//q/+v/
6v/n/+r/7P/r/+n/5//l/+T/4//i/+L/4P/c/9X/0//g/+b/5f/n/+n/6P/o/+j/7f/v
//D/8f/t/+n/5f/g/+H/4v/j/+b/6P/o/+T/5P/p/+r/6v/o/+b/5v/m/+j/6P/n/+f/
6P/l/9//3//h/97/4f/n/+j/6v/q/+z/7P/n/+T/5f/n/+n/5f/j/+P/5P/k/+X/5f/n
/+b/5f/h/+P/4//h/+H/5P/l/+X/5P/c/9z/3v/c/+D/5P/m/+j/6v/p/+f/4//m/+n/
6P/p/+r/6v/r/+f/5v/p/+n/6v/s/+3/7f/t/+3/6//p/+X/4//p/+v/5f/j/+r/8f/z
//T/8f/w/+//7v/x//L/7v/r/+3/7//x//P/8v/x//D/7v/v//D/8f/w//H/7v/t/+v/
6f/p/+j/5//i/9//3f/a/9r/2//c/97/4P/g/+D/4P/j/+L/4//l/+P/4//j/+P/3//e
/93/3P/X/9n/1//T/9P/0//O/8f/w//F/83/3f/y/wQAFQAcACUAPgBZAHIAiwChAKwA
qwCeAH8AVwA2ACcAHgAUAAoA///3//D/6P/d/9z/5v/r/+j/6v/s/+f/5//x//H/7f/m
/+T/4v/h/+D/3//g/9//4P/g/9//3v/d/9v/2P/Z/9j/1P/X/9v/3f/g/+T/5f/n/+n/
6f/p/+r/7P/m/+P/5v/l/+f/5v/m/+b/5f/l/+P/5v/l/+b/6P/p/+b/4//h/97/3P/a
/9n/0//Z/+P/6//1//b/9P/1//f/9P/0//P/8//z//P/8P/y//T/9P/y/+3/9P/6//z/
/f/3//f/9v/2//r//f8BAAYAAgD+//v/+/8BAAcADQARABUAFgAXABsAHgAfABwAGgAV
ABUAGwAfAB4AHQAaABcAFQAVABQAFAAbAB0AHgAbABYAFQAUAA8AEQARAA4ADgAMAAwA
DQALAAUAAQD+//v//f/8//3//f/5//j/9//z//L/8f/y//P/8f/z/+//7v/v/+7/7P/t
//D/8f/x/+//6P/n/+n/6P/n/+b/5v/l/+j/6P/p/+r/7P/t/+3/6//u/+z/7P/x/+7/
6v/o/+b/6P/p/+v/6P/p/+v/5//l/+P/4f/l/+j/6//r/+v/6//p/+f/5f/k/+n/6v/o
/+v/7//w/+r/5//k/+L/4f/g/+X/6f/s/+//6//p/+f/5P/k/+b/6P/s/+z/7P/o/+j/
6f/q/+r/6P/n/+j/6f/s/+r/5//l/+T/5//l/+n/7//o/+f/6f/m/+f/6P/r/+z/6v/o
/+r/7f/s/+f/5P/j/+T/5P/l/+X/6//s/+3/6//p/+n/5//n/+X/5f/k/+L/5P/k/+T/
5P/m/+n/6//t/+v/6f/n/+X/5f/p/+n/6//s/+r/6P/m/+T/5v/l/+L/5v/q/+r/7P/u
/+//8f/u/+7/7P/r/+v/7P/v/+//7//v/+7/7f/q/+n/7v/x/+z/6//w//X/9f/0//P/
8v/x//D/+P/8//v/+//4//X/8v/v//H/8//1//b/+P/4//j/9v/y/+7/7P/p/+X/5f/k
/+P/4f/h/+L/4v/j/+X/5//q/+j/5v/k/+L/4P/e/97/3//h/+H/4f/h/9//3v/d/9z/
5f/n/+X/5//l/9//2P/P/83/0f/b/+v//P8GABEAIgA3AEoAXQB+AJ8AtQDAALkAnAB1
AE8ANgArACQAIgAcAA0ABQD8/+z/5//s//b/+f/y/+7/8v/5//P/5f/f/+P/6v/s/+v/
6f/n/+X/5v/l/+b/5v/k/+T/5P/j/+T/5//o/+b/4P/f/9z/2v/f/+P/6P/t/+7/7f/t
/+7/6f/n/+v/6//u/+7/7//w/+7/6//m/+b/5P/k/+X/5f/n/+f/6P/o/+r/7P/v/+3/
7f/z//f//f/5//T/8v/x//L/9P/1//f/9f/z/+7/7v/3//r/+//5//n//P/7//n/9v/5
//v//v8DAAUACAAMAAkACAAIAAsADwARABMAEwAYABgAGAAbAB8AIQAfAB4AGQAZAB8A
IwAlACUAIwAhACMAIwAiACIAJgAlACMAHQAaABkAGAATABUAFwAWABgAFAASABEADQAH
AAMAAAD9/wIAAgAEAAUAAQAAAP//+//4//f/+P/5//b/9//y//D/8f/w/+7/7//y//P/
8//x/+v/6//u/+7/7//w//L/8//w/+7/7f/s/+z/6//p/+X/7P/s/+7/9f/1//L/8f/w
/+//7//w/+z/7P/v/+z/6//n/+P/5f/m/+n/6//t/+//7f/t/+3/7v/u/+z/5//n//D/
9P/x//H/7v/s/+v/6v/u/+//7//v/+z/6//q/+j/6f/q/+v/7v/w//D/7P/s/+3/7v/u
/+z/6//s/+3/8P/t/+v/6v/q/+3/6//v//X/6//p/+r/5v/p/+r/7f/u/+v/6P/p/+v/
7v/r/+r/6//v//D/8v/z//H/7P/n/9//4v/j/+L/4//p/+//9P/4//T/8v/w/+7/8P/x
//H/8f/t/+//6f/j/+T/5P/k/+T/5P/r/+3/7f/0//X/8v/x//D/8P/x/+3/7P/v/+//
8P/y//P/8//z//P/9//5//n/+//6//n/8P/r//P/+f/6//r/+P/4//j/+P/7//z/+P/1
//n/+//9/////v/9//z/+v/8//z//P/6//f/8v/v/+v/6v/r/+v/6//p/+n/6v/q/+v/
6//r/+z/7P/s/+z/7P/q/+b/5P/j/+X/5f/l/+X/5P/k/+T/5P/X/93/4//p/+//6f/c
/9X/0//X/+H/6f/4/w4AGwAuAEsAXABpAIgAoQCtAL4AwQCoAH0AWwBEADMAKAAgABYA
CwADAP7/8v/p/+j/7P/1//L/6P/k/+f/6//r/+v/7//w//L/8P/v/+7/7f/r/+n/6f/o
/+T/4v/g/93/4f/n/+v/7P/p/+v/6//s/+z/6//r/+v/7v/v//H/9P/t/+n/6//p/+n/
6P/o/+j/7P/v//D/9v/z//L/8v/x//L/8//1//b/9f/0//T/7//t//H/8//3//T/8P/v
/+//8P/y//P/9f/4//v/+/8AAAIAAgAAAPv/AAAEAAQAAwAAAAMABQAIAAkACQAKAAwA
EAASABUAGwAbABsAGwAZABoAGgAaAB0AIQAjACEAIAAYABUAGAAZAB8AIwAlACcAJQAl
ACQAJAAsAC0ALQApACYAJQAkAB8AHAAZABMAEAAPAA4ADgALAA0ADQAOAA8ADQAKAAkA
BwADAAIAAQD9//f/9f/1//X/9P/3//T/9P/0//L/7//v//X/+f/8//3/9v/1//f/9v/1
//T/9P/z//L/8P/v/+7/7f/r/+j/4//t//D/9f////n/9P/x/+7/8P/x//P/8P/y//X/
8v/x/+v/5//p/+r/7f/v//H/8//x/+//7f/s/+7/7P/n/+f/8P/0//H/8f/x//D/8P/w
//H/8f/w/+//8//1//f/+P/y//D/7v/u/+//8P/t/+7/7//w//D/7v/r/+r/6f/q/+v/
6//s/+7/8P/t//D/9f/z//X/+v/6//j/9v/2//T/8P/u//D/8//x/+3/6//r/+//8P/y
//P/9v/2//b/8//v/+3/6f/n/+v/7f/u/+7/9P/2//L/7//u/+3/7P/x//H/7//0//L/
7v/s/+r/7//z//L/9P/y//H/8f/y//b/9//4//n/+//9//3///////3/8//t//D/9f/1
//T/9//4//n/+v8BAAQAAgABAAQABQAGAAcABAABAP7/+v/4//j/+P/2//f/9P/z//H/
7P/r/+n/5//r/+//9P/4//L/7//s/+r/6v/o/+b/5P/o/+j/6v/t/+v/6f/n/+X/5f/m
/+f/6P/v//P/8f/n/+P/4//g/9n/1//b/93/5f/4/wYADwAgADUASgBjAHwAlQCrALIA
qQCUAG8ASQAyADEANAAoABYACwD///j//v////L/6v/t//D/7P/m/+P/4//t//n////8
//T/8f/v/+3/6//p/+f/5//m/+f/6P/p/+n/5//n/+X/4P/j/+f/6f/s/+n/5//m/+X/
6v/r/+3/8P/v/+3/8f/x//P/8v/y//L/8f/x/+//8v/u/+7/7//v/+7/7f/t/+z/7//y
//b/9f/x//P/8//1//b/9P/1//f/9P/0//P/8//1//X/8v/0//z//v/+//v//v8CAAIA
AQD//wMABgAKAAcABQAEAAQABAAEAAUACQAPABUAGwAfAB0AGgAXABcAHgAhACAAIAAd
AB0AIwAnACQAIwAgAB0AIAAjACUAKAApACcAJAAdAB4AHwAgAB0AHAAbABcAFgAVABQA
FAARAA4ACwAJAAcABgACAAAA/f/5//j/9//z//H/7//v/+//9f/7//v//v/8//j/8//x
//T/9f/1//P/8P/x//X/9v/0//L/8f/v//P/9P/2//j/9v/1//P/7//v/+z/6//v//D/
7v/u/+7/7P/t/+//7P/u//H/7v/t/+j/5f/o/+r/7P/t/+7/7//w//H/8v/0//b/9P/v
/+//9v/4//P/8f/z//L/8v/y//D/7f/p/+X/6P/r/+7/8P/s/+z/7P/u//L/9P/y//T/
9P/0//P/8P/r/+r/6f/q//D/8//3//z/+P/z//T/9//u/+3/7//s/+r/6v/s/+z/7v/u
//L/9//3//P/8f/x/+//7v/u/+3/7v/u/+7/6//w//P/9P/3//T/8//x/+7/7f/s/+v/
6v/s/+//8f/z//P/8//z//P/8//r/+v/7P/u/+7/7v/u//T/9f/0//r/+v/2//T/8v/z
//X/8v/y//T/9f/3//r/+f/3//X/8//3//n/+f/7/wEAAwD9//v///8DAAIAAAD9//z/
+//6/wEABAACAAEAAAD///7//f/+////AAAAAPz/+v/4//T/9//2//f/9//4//n/+f/5
//P/8f/w/+7/7v/t/+z/7P/v//D/8f/y//L/8P/w//H/7//t/+v/6f/p/+r/6//s/+n/
4//j/+P/2//Z/+D/4f/f/+H/4//r//7/DAAZAC4ARwBaAG0AhACXAK8AwAC/AKoAgQBZ
AEYARwBCADIAHgAPAAkACgAGAPn/8P/6/wEA+P/y//T/8f/t//X/+f/5//z//P/5//X/
8f/t/+//7//x//L/8v/y//L/8f/v/+//7f/o/+j/6//s/+7/7//v//D/8f/y//H/8f/y
//H/7//z//P/9f/0//T/9P/3//f/9f/4//P/8v/y//H/8v/z//X/9v/4//r//f/7//f/
+f/5//v//f/8//7/AQD+//7//f/9///////8//7/AgAEAAQAAQABAAQAAwABAAAABQAJ
AA4AEgATABUAGAAWABQAEwAVABcAGQAbABsAHwAgACEAJQAqAC0ALAAsACgAJwAsAC8A
LQAtACsAKQAnACcAJgAmAC0ALQAsACcAJwAnACcAIwAlACUAIgAiAB4AHAAbABcAFgAT
ABEADwAOAAoACAAFAAgACgAMAAsABQADAAMAAwADAAUAAQAAAP7//P/5//n//P/9//3/
+//5//n//P/8//r/+P/3//X/9v/2//f/+P/3//f/9v/z//b/9P/0//n/+//8////AgD/
//3//P/2//X/9//z//H/8f/x//f//P/7//n/9//1//b/9//4//r/+v/4//P/8//7//7/
+v/5//n/+P/4//j/+P/5//n/+f/4//f/9v/0//X/9v/3//r/+f/4//P/8v/5//z//v/+
//z//P/8//7//P/5//f/9v/0//H/9P/5//b/+f///wAA///+/////v/4//T/9P/1//j/
9f/0//X/9f/0//T/8//5//r/+//5//v//f/9////+//5//b/8v/2//j/+v/8//n/+f/4
//f/9f/1//X/9f/3//n/+//7//n/+P/5//f/9v/3//r/AgD9//n/+P/3//n//f/9//z/
+v/4//b/9P/y//X/9f/z//j/+//6//v//P/8//3/+f/4//v//f8AAAQABAADAAIAAQD/
/////f/9/wMABQD///3/AgAHAAcABgAGAAYABgAGAAoADAAJAAcABwAHAAcABwAHAAcA
BwAGAAYABgAGAAQAAQD+//3/+//8//3//f/9//r/+f/5//j/8//x/+//7v/z//T/9f/2
//T/8v/y//P/9P/1//b/9//1//T/8//y//f/9f/z//H/7//p/+T/3f/Z/+P/8//7/wYA
FgAtAEYAVwBqAIEAmgC3ANEA1ADDAKwAiwBhAEgASQBIADoALAAbAA0ABgAAAPH/7P/+
/wsABgAEAAYAAQD////////9//z/+v/4//f/9v/1//P/8f/x//D/9f/6////AwD/////
/f/4//b/+f/6//z/+//5//j/9//5//n/+v/8//r/+f/+/////P/6//n/+P/3//f/9f/4
//j/+P/5//n/+v/7//3//v8BAAIABAABAPz///8AAAMABgAEAAUABwAJAAoACgALAAkA
CQAGAAgADAAOAA4ACwAOABIAEgARABAAEwAVABgAGQAZABoAHAAZABgAGAAbAB0AHwAh
ACEAIgAiACIAJQAtADEAMQAyADEAMwA7AEEAPgA7ADYAMQA1ADcAOAA6ADsANwAyACkA
KAApACoAJwArAC0ALAAuACkAJgAkAB8AIAAfAB8AHwAcABgAFgATABAAEAAQAA0ABwAD
AAEA//8EAAkACAAKAA0ADgAOABEADAAJAAUA///+////AwAEAAcACAAKAAsACAAGAAUA
BAAFAAUABAABAAEA/v/9/wEAAAD+//7//v8CAAUACQAIAAgACQAEAAEA///9/wEABAAC
AAEAAAD//wAAAQACAAQACAAGAAEAAQAGAAgAAwABAAQABAAFAAYABQAFAAQAAwACAAsA
CgAGAA==
         </WaveFormData>
      </LeadData>
      <LeadData>
         <LeadByteCountTotal>10000</LeadByteCountTotal>
         <LeadTimeOffset>0</LeadTimeOffset>
         <LeadSampleCountTotal>5000</LeadSampleCountTotal>
         <LeadAmplitudeUnitsPerBit>4.88</LeadAmplitudeUnitsPerBit>
         <LeadAmplitudeUnits>��V</LeadAmplitudeUnits>
         <LeadHighLimit>2147483647</LeadHighLimit>
         <LeadLowLimit>268435456</LeadLowLimit>
         <LeadID>II</LeadID>
         <LeadOffsetFirstSample>0</LeadOffsetFirstSample>
         <FirstSampleBaseline>0</FirstSampleBaseline>
         <LeadSampleSize>2</LeadSampleSize>
         <LeadOff>FALSE</LeadOff>
         <BaselineSway>FALSE</BaselineSway>
         <ExcessiveACNoise>FALSE</ExcessiveACNoise>
         <MuscleNoise>FALSE</MuscleNoise>
         <LeadDataCRC32>1162620366</LeadDataCRC32>
         <WaveFormData>
3v/i/+L/4f/k/+T/4//k/+T/4v/i/+L/4//m/+f/5//p/+n/6f/p/97/4//g/9n/1P/U
/9j/5P/5/w0AGAAfACsAPgBPAF8AdgCQAKMAqgCxALAAlABqAEoAPAArAB4AGAAMAPf/
3//P/8f/xv/K/9D/1v/X/9v/2v/b/9v/4P/i/+H/4//k/+X/5P/k/+b/5v/o/+j/6//s
/+3/7v/q/+n/5//l/+D/3f/e/9v/4P/i/+T/5P/l/+X/5//p/+j/6f/r/+z/7f/s/+3/
7v/q/+j/5P/l/+n/6v/s/+7/6v/o/+j/6P/q/+v/6//r/+3/7f/y//T/8v/w//L/8v/z
//P/8//0//D/7f/r/+n/8f/5///////+/wAAAgABAPz//v/9////AwAEAAYABwAIAAgA
CgAQABAADwAQAA4ADwAQAA8AFAAWABYAFQAUABQAFgAfACQAIQAgAB8AHgAdABwAGwAc
ACEAIgAhAB8AGwAZABYAEwAUABQAFAATABYAFgAXABgAEwAQAA0ACgAKAAoABwAFAAIA
AwAAAPn/+//9//7//v/9//z/+//5//v/+v/7//z/+v/6//r/9//z//H/8f/x//H/8f/x
//H/8f/y//P/9v/z//X/8f/r/+7/7//x//T/8v/v/+//8P/0//X/9f/2//X/9v/y/+//
8f/y//P/8//w/+3/7//x/+//8P/v/+7/8//x/+//8P/w/+//7f/r/+3/7v/v//H/8v/z
//T/9f/3//f/9v/2//j/9//3//f/9f/y/+//7f/u//T/9f/y/+//7//v/+//8v/y//P/
8//v/+3/8P/u/+n/6//w//L/7v/u/+//7//y//L/9f/4//P/8P/t/+j/6f/s/+3/7v/w
//D/7//v/+//7v/s/+v/7v/y//X/9//0//P/8v/y//H/8f/x/+3/7f/v/+//8P/w//L/
8v/y//L/8P/u/+7/7v/u/+7/7v/w//T/9f/4//r/+f/5//n/+f/6//v//P///wAAAAAA
AAAABAAFAAIAAwAGAAsACgAIAAoACgAIAAgABwAHAAYAAwAEAAMAAAD+//v/+P/2//X/
+P/9//z//f/4//P/8f/s/+z/7f/u/+3/7f/u/+//7//t/+v/5f/k/+n/6v/q/+v/6P/k
/+L/4v/i/+T/5v/o/+f/5v/k/+P/6f/t/+n/5v/n/+j/3//U/9b/3v/k/+3/+/8KABcA
JwA0AD8AUQBwAIYAjQCeALMAtgCeAHgAWABEADEAIAAWABAAAQDt/9//0f/I/8j/xv/M
/9f/1//W/9//4//i/+D/5f/n/+f/5//l/+T/4v/g/+D/3v/e/97/3v/e/+H/4//k/+X/
6P/p/+7/7//u/+z/6v/m/+b/5f/m/+f/5//n/+j/6P/l/+L/4f/g/+T/5v/m/+v/6f/o
/+j/6P/l/+T/5f/m/+j/6f/p/+n/6v/r//H/9P/v/+r/6f/m/+j/6//u//L/9f/1//b/
9//2//f/9v/v//T/+v8AAAMA/v/+//v/+//+//7//////wAAAAACAAgABwAFAAUAAgAH
AAwADwAYABkAFgASAA4ACQAIAA4AEAATABYAGQAcABgAFgAUABQAGQAcAB0AHQAcABsA
GQAXABYAFAASAA8ADwAOAA4ADgALAAgABQACAAMABAACAAEAAwAFAAMA/f/8//v/+f/2
//X/9P/z//H/7f/q/+n/6P/t//D/8//z/+//7//x//P/7//v/+//7//u/+7/7v/w/+//
8f/t/+f/6v/r/+3/8P/u/+v/6//s/+v/6f/m/+T/6P/s/+v/6//p/+r/6//r/+j/5f/n
/+n/6v/s/+z/7P/w/+3/6v/q/+7/7//v/+//7f/s/+v/6//u/+//8P/x//D/7//t/+z/
6v/p/+n/6f/p/+j/5//n/+b/6v/p/+T/5f/n/+n/6//r/+r/6v/p/+v/6//w//D/6//t
//L/9P/v/+z/6v/n/+j/5v/n/+j/6v/q/+r/6P/o/+r/6v/q/+r/6P/l/+P/5v/m/+X/
5f/m/+j/6f/p/+f/5//n/+j/5//l/+P/3f/j/+f/6//w//D/7//q/+T/8v/t/+b/6v/q
/+r/6v/q/+n/6P/p/+r/6//s/+3/8P/x//H/8//0//j/+f/6//v/9//1//P/8//y//L/
8v/y//r//f/8////AQADAP//+v/+/wAAAAACAAIAAQD///v//v////7//v/+//z/+//7
//f/9f/t/+f/6v/r/+//8P/r/+v/6//p/+v/7P/t/+3/6P/l/97/3P/b/9j/1P/R/9j/
3v/m//D/6v/m/+L/3v/j/+T/5P/l/+X/5f/l/+T/2//S/83/zP/M/87/2P/p//v/CAAT
ACMAOABFAFMAagB8AIcAlAClAKoAngCCAGgAVgA9ACYAJAAeAAMA3//N/8v/xP+6/7z/
xv/P/9f/3P/X/9P/2P/c/9//5f/p/+v/6//s/+r/6P/o/+b/6P/o/+j/6P/m/+X/4//h
/+X/5//t/+//7f/s/+v/6P/u/+//8v/1//X/9f/2//b/9f/y//H/8P/u/+7/7P/v//H/
8P/w//D/8//0//f/+v/+//////////3/+//+//7//f/6//v/+v/7//v/+//8/wAAAQAD
AAUADAARABQAEQAPABAAEQAPAA8AEgASABUAEgAQAA8ADQAOAA4AEAAWABwAIQAoACwA
KgAqACgALAAuAC4ALQAsACUAJAAqACwALgAwADIANAA2ADYANgA4ADcANgAzAC8AMQAx
ADAALwAwADAAMAAvAC4ALAArACoAJQAiAB8AHAAcABwAGQAXABoAHwAgAB0AGQAXABQA
EAAPAA4ADQALAA4ADgAQABIADwAOAA0ACQADAAEAAQABAAQABwAKAA0ACQAIAAcACAAH
AAkABQD//wEAAQACAAQABAABAAEAAgABAAEAAAAAAAIABAABAP//AQACAAMAAwD9//f/
9v/1//f/+v/7//z/AQD///3//v8AAP///f/7//3//P/7//v//f/9//3//f8AAAEAAQAC
AP///f/8//v/+f/2//P/8f/0//z////+//v/+f/3//X/9P/y//H/7//x//P/+v/8//T/
8//1//T/8//0//b/9//3//T/9P/0//P/8v/x/+7/8f/0//X/9v/1//T/8v/x//L/8v/x
//H/8//0//T/8//1//X/9f/2//T/8//y/+3/7f/t/+3/7v/1//n/+f/4//L/8f/0//D/
7v/s/+r/8P/0//r/AAD///7//f/+//////8BAAIAAQABAAEAAQD///////8BAAQABAAE
AAQABAADAP7//f8GAA8AEgAUABIAEgAQABAADQALAAgAAwAHAAcABQAEAAUAAgAAAP//
AQADAP///f////3//v/8//j/9//2//P/9P/2//j/+f/2//P/7P/q//D/8v/z//X/8f/u
/+3/7v/v//D/8f/y//b/9v/1//X/6//t/+//7P/p/+b/5//o/+r/7v/s//P/AQASACEA
NQBKAFsAbwB+AIgAlwCmALMAvgC2AIoAYgBMADcAKAAeABYAAQDr/+X/4//g/9z/1v/U
/9P/1f/i/+3/7//u/+7/8//3//X/8//v/+z/7v/w//T/9v/0//L/8P/u/+3/7f/s/+v/
7v/v//T/9f/y//D/7v/q//H/8//3//v/9//1//T/8v/x/+7/7f/s//D/9P/2//3/+//6
//r/+v/6//r//P/+//3//f/8//v/+v/5//3//v/8//r//P/8////AQADAAYAAwABAAAA
//8CAAUABgABAAEABAAHAAcACAAMAA0AEQAPAA4ADgANAA4AEAAUABwAHQAdAB8AHgAg
ACAAHgAiACUAJgAmACYAIQAgACYAKAAkACQAJAAkACcAKAApACwALQAsACkAJQAiACEA
HwAdABsAGgAZABcAGQAaABwAHgAZABQADwAKAAwADAAJAAcABwAJAAcAAQD9//v/+P/0
//f/+P/5//n/9//0//P/8v/w/+7/7P/n/+j/6//w//X/8v/x//D/7//s/+z/7P/u/+3/
7//r/+X/4//j/+T/5v/o/+f/6f/s/+r/5//j/+D/4v/m/+X/5f/n/+j/6f/p/+n/5//q
/+3/7P/u/+7/7v/r/+X/3//c/+D/4f/h/+H/4//k/+X/5//r/+3/7//x//H/7//s/+r/
6f/n/+b/5f/m/+b/5v/n/+T/5v/j/9z/3v/h/+T/5//r/+7/8v/1//D/7f/v/+z/5//n
/+r/6v/n/+b/5v/l/+P/4P/g/+D/3v/e/97/3P/e/+D/4P/g/+b/6v/t//H/7//u/+z/
6//q/+r/6f/n/+X/5f/l/+b/5f/j/+H/2//e/+H/5P/o/+n/7v/q/+b/4v/e/+P/5v/r
//D/8P/w//D/8v/z//P/9f/2//T/8//y//H/7//v/+//8f/2//j/+v/8/wAAAQD+////
AwAJAAkACAAFAAQAAQAAAAEAAQAAAP3/AAABAAAAAAD9//j/9P/x//X/+//7//3/+//3
//b/8v/t/+v/6f/l/+X/5v/n/+f/6P/n/+L/4v/o/+j/5//n/+j/5v/m/+j/5f/k/+P/
4v/l/+b/5v/n/+X/4//j/+T/3//W/9P/0v/Q/9r/7v/1//f/BAAbAC0APgBVAGsAdACA
AJkArACvAKgAkABmAEwAOgApAB4AFAACAOn/1//P/8P/tP+6/8r/0v/X/9v/2v/V/9//
5v/m/+P/4f/i/+P/4v/i/+D/4P/i/+L/5P/k/+T/5P/g/9//3f/b/+D/4//q/+3/7P/s
/+z/6v/q/+f/5v/l/+b/6f/t//D/7f/q/+n/6P/o/+j/5v/p/+v/6v/q/+r/6P/o/+r/
7P/q/+f/4//f/+P/5//w//b/+P/2//j/+P/1//X/9f/2//X/8//y//H/8//1//X/7//y
//b/+v/7//z/AAABAAUABQAEAAQAAwACAAIABAAKAAsACwANAAwADQAOAA0AEgAZABoA
GgAaABYAFgAdACAAGwAaABkAGAAWABYAFgAYAB0AHgAdABsAHAAdAB0AHQAcABoAGAAV
ABIAEAAPAA4ADQAMAAsACgAFAAIA/P/3//r//f/8//f/+//9//7//v/8//z//P/7//z/
+v/6//r/9//0//H/6//l/+P/4//j/+j/7f/y//f/9P/0//T/9v/3//v/+f/1//L/8f/x
//L/8v/v/+//8P/v/+//7v/u/+7/8P/t/+v/6f/q/+v/6//n/+H/4P/f/+b/7v/0//r/
+//3//P/8v/0//X/9f/1//X/9P/z//P/8v/x//D/7//z//P/8v/y//D/7//v/+//7f/s
/+v/6//p/+7/7v/q/+r/6//s/+3/7v/u/+//7//x//P/+v/8//L/8f/z//L/9P/2//n/
+//3//L/8P/u/+7/7v/u/+z/6v/q/+j/5v/t//D/8v/1//T/8v/v/+3/8P/y//P/8//x
//H/8f/y/+3/6P/o/+j/6P/o/+3/8P/1//r/+P/2//T/9P/4//n//P/+/wEAAQABAAEA
/v/9//z//f///wAAAQACAAAA/f/2//P/+/8DAAUABgAHAAgABwAIAAsACwAKAAcABgAF
AAIAAAD9//r/+P/3//X/9//z//H/7v/r/+v/6P/i/+H/4P/d/+D/5P/o/+v/6P/l/97/
3P/i/+T/5f/n/+b/5P/k/+b/4v/i/+L/4v/m/+b/5f/l/+H/3//d/9z/3//c/9n/2P/Y
/9r/3v/r//v//v8FAB8APABRAGkAfgCKAJUAoAChAJgAigBsAEoAMgAjABwAGAAOAPP/
2f/P/8X/wP/G/8z/zP/J/83/0v/b/+H/3P/a/+H/4//h/+H/3//e/93/3P/d/9z/3v/g
/+L/5P/h/+H/4P/f/+D/4f/m/+f/5f/k/+P/4P/j/+P/5f/n/+f/5//o/+j/5f/i/+H/
4P/h/+L/4f/l/+P/4v/i/+L/5P/m/+r/7v/t/+3/7P/r/+r/6f/t/+7/8P/u//D/8P/p
/+X/4f/e/+L/4//l/+f/7//3//3//f/6//z//v/9//v//v/+/wEA///+//7//f/9//7/
AQAIAAgACQAMAAwACgAIAAQABgAMAA4ADwAQAA0ADgAWABoAHAAeACAAIgAfABwAGQAY
ABoAGgAYABUAFwAZABoAGwAZABgAFwAVABMAEgASABIADAAIAAQAAAD+//7/+//5//z/
AQACAP////////7//P/6//r/+v/5//T/8P/u/+z/7P/s/+z/6f/u//P/+v8BAP3/+//5
//f/9P/0//T/9v/z//X/8f/r/+j/5//n/+j/6v/p/+v/7v/t/+v/6P/m/+v/8P/w//H/
8//0//X/9f/w/+v/6//r/+z/7v/u/+7/7P/l/97/2v/l/+v/8P/1//f/9v/1//X/9f/1
//X/9f/0//P/8f/w//D/7//v/+//8P/w//D/8f/w//T/8//u/+z/6//q/+n/7f/w//T/
9//w/+v/6//m/+T/5//t//D/8f/y//T/9f/x/+z/6v/o/+z/7v/w//D/7v/u/+z/6v/s
/+z/6//r/+z/7P/r/+v/6f/q/+r/6f/l/+n/6//q/+z/7v/u/+7/7v/u/+7/8P/y//P/
9P/1//j/9v/1//b/9v/6//v//P/9//r/+f/4//n/+f/4//f/9v/5//n/9f/1//z/AwAE
AAQABwAIAAcACAAFAAMAAAD7////AQABAAIAAAD8//n/9//5//v/9//1//f/9f/2//T/
7v/t/+z/6f/m/+b/5v/l/+X/5f/h/+L/5v/m/+X/5f/m/+b/6P/s/+j/5v/k/+L/5P/k
/+P/4//l/93/1//S/9H/0P/R/9D/1P/W/9z/6//3/wIAEwAhADIATQBnAHgAiACXAKAA
qwC0AKoAhgBeAEgANQAgABQABgDv/9X/xf+//8D/yv/Q/9L/0//T/9D/0//b/+L/5P/l
/+n/5v/l/+L/4P/g/+D/4v/i/+D/4P/g/+D/2//Z/9b/0//W/9n/4P/j/+j/6v/s/+z/
7v/t/+7/7//r/+v/7P/s/+v/6P/n/+b/5//o/+f/6//r/+r/6v/q/+X/4v/h/+D/4P/f
/93/2//g/+X/7//2//j/+P/8//7/+v/5//j/+P/1//P/8v/x//P/9//5//X/9//6//3/
/f/4//r/+f/7////AgAGAAkAAQD8//n/+v8EAAsAFAAaABgAGAAWABoAHwAgACAAIAAZ
ABgAHgAgAB4AHgAeAB4AHAAcABwAHgAgACAAHgAbABsAGwAaABkAGQAYABcAFQAXABYA
FgAWABUAEgAPAAwACgAKAAcABQAFAAcABQD//wAAAQABAAAA/v/8//r/9//4//j/+v/8
//n/+P/3//P/8//z//X/9//z//H/7//t/+//8P/x//T/9f/5//f/8//z//P/9P/2//b/
8//z//T/9P/z//H/8P/u//D/7f/r/+3/8P/z//X/8//v//D/8f/x//L/8f/w//b/9f/0
//b/+P/3//X/8//x//D/7//v//L/8//0//X/9f/1//T/9P/0//P/8//z//X/9P/z//P/
9P/6//v/+P/0//P/8v/x//H/8P/w/+//8P/x//f/+P/u/+3/7//u/+//8v/2//n/9//y
//D/7v/w//D/8P/u/+3/7v/t/+z/8f/y//L/8//2//b/9f/1//D/7v/r/+f/6v/t//D/
9P/3//f/9//z//D/7//u/+7/8f/z//H/9P/0//H/7v/r/+j/7P/u//L/9v/3//j/+f/8
//3//f///wAAAAD///7//f/9//3//f///wAAAAAAAAAAAgABAPz/+/8DAAkACQAIAAgA
CAAGAAYACAAJAAkABwAIAAcABAACAAEA/v/8//v//P////z/+//4//X/9f/y/+z/6//q
/+f/6v/s/+7/7//x//H/7f/u//D/7v/r/+n/6P/m/+b/6P/l/+T/4//i/+X/5v/m/+f/
6//r/+v/6v/l/+D/4//i/+T/6v/s//P/AQAOAB8ALwBAAFMAaQB+AI4AmwCsALcAtACc
AHQAUAA6AC0AKAAiAAwA9f/j/9P/zf/O/9T/2v/Y/9X/2//i/93/1f/c/+j/7//x/+7/
7f/q/+j/6//s/+//8P/v/+7/7f/s/+v/6//q/+n/5//l/+f/5f/q/+z/7v/u/+//7//x
//P/7//v//D/8P/y//D/8P/w/+7/7v/s/+//7f/q/+j/5v/o/+r/7v/y//T/9f/1//X/
9f/1//r//P/7//j/+f/4//f/9//3//j/9//1//T/8//5////AwABAP//AAABAP//AAAE
AAUACQAKAAoACwALAAkACAAJAA4AEQATABcAGAAXABYAEwAWAB0AIAAiACQAHgAcACEA
IgAkACYAKAAqACkAKAAnACgAJwAmACMAHwAhACEAIAAfAB8AHgAdABsAHQAcABwAHAAX
ABIADQAIAAsADgAOAA8ADwARAA8ACQAHAAcABgAEAAIAAgACAAEAAgAAAAAAAAD///7/
/f/5//j/+f/8////+//7//v/+//4//j/+P/6//j/+//4//P/8//z//T/9v/5//n//P8A
AP///f/6//j/+v/8//n/9//1//T/8//x//L/8f/1//n/+v/8//z//P/9//n/9f/0//v/
/f/+/////v/8//r/+f/3//f/9//3//r/+//7//z/+f/3//b/9f/3//j/+f/7//r//v/9
//j/9//3//f/9//4//j/+f/5//j/9//7//r/8//z//b/9v/0//T/9f/1//T/8P/v/+7/
8//2//n/+v/5//r/+f/4//f/9P/w/+3/8P/w/+//7//0//j/+//9//3//f/9//7/+//5
//f/8f/z//f/9//y//D/7//u/+3/7P/z//b/+/8AAAIAAgACAAQAAAD9//z/+v///wEA
AwAFAAMAAwADAAUACAAIAAgACAAIAAcAAgABAAcADQANAAwADwAQAA8AEAAOAA0ACwAH
AAsADQANAA4ACwAIAAYABQACAAMA/v/7//r/9//3//T/8v/z//T/8//y//L/8v/x//P/
9f/z//b/9//0//D/7f/u/+z/7P/u/+v/6v/p/+j/6f/o/+b/5f/p/+v/6f/q/+//7P/j
/+D/4v/q//T/9/8DABQAIwA1AEgAUwBjAHwAjACTAKoAvwC8AJ4AeABYAEIANQAuACYA
FAD7/+f/2f/R/8r/yP/W/+D/2//T/9T/1//V/9j/4v/r/+//8v/z//L/8v/v/+z/6//o
/+f/5v/l/+T/5//p/+r/6//q/+n/7P/r/+//8P/x//D/8P/v//D/8f/v/+//8P/w/+3/
6v/p/+j/7P/u/+7/8//z//L/8v/y//L/8v/0//b/9f/1//T/8//y//H/9f/2//P/8P/x
//D/8f/z//X/+P/6//n/+f/5//3/AQADAP///P/+/wAA///9/wAAAAADAAYACAALAA0A
DAAMAA4AFAAUABUAGAAYABcAFgATABYAGQAaABoAGgASABAAFQAWABkAHAAfACIAIwAk
ACUAKAAqACoAKAAlACMAIwAiACEAHgAcABoAFwAUABIAEQAQABIAFAAWABgAFgAUAA8A
CwAJAAsACQADAAEAAQAAAP7/+//6//n/9//5//j/+f/6//z//v8AAP//+v/5//r/+//6
//v//P/9//n/9v/z//L/8v/1//L/7f/y//f//f8EAAEA+//4//b/+P/5//n/+v/3//j/
9P/x//P/9P/1//X/9f/z//b/+f/3//j/9//2//r/9//0//T/9v/3//f/9//6//r/+v/7
//n/9//1//P/+f/7//z//v/9//v/+v/5//b/9P/y//H/8//6//z/+v/2//P/8P/t//H/
8v/0//X/+P/5////AAD7//v//v/+//7//v///////P/4//f/9v/1//T/8//w//L/9v/4
//r/+//6//j/9//3//b/9P/z//H/8v/y//H/8//9//7//f/8//v/+v/6//j/+P/4//j/
+P/4//r//f///wMABgAEAAEA/v/7/wAAAwAGAAsACgAKAAoACgALAAkAAwABAAQACQAI
AAYACQAKAAkACgAQABMAFQAVABYAFQASABAADgAKAAcABQAEAAUAAAD9//r/9//3//T/
8f/x//H/7//x//T/9//5//j/9//y//L/8//w/+z/6f/q/+r/7P/w/+7/7v/u/+7/7v/s
/+n/5//v//n/+//y/+//6v/j/9z/2v/e/+T/8f8BABAAGwAtAEAATwBjAHYAiACdAKoA
rQCyAKgAgABWAEoARwA0ACYAHAAHAPH/6//j/9L/xP/K/9L/1f/X/9b/1f/f/+7/8v/t
/+v/7P/t/+z/7P/q/+r/7P/s/+v/6v/p/+j/6P/p/+n/6f/n/+f/6//r/+r/6v/q/+j/
7f/v//P/9//z//H/8P/u//H/8v/1//j/9P/y/+7/7//y//L/8//0//P/8v/z//T/9//3
//b/9f/1//X/+v/8//n/9v/3//b/9//3//f/+P/2//X/9f/1//n//f////v//f8CAAcA
CQAFAAgACAALAAoACAAHAAUABAAEAAYADAASABUAGgAcABoAGgAYABwAHwAgACAAIAAe
AB4AJQAoACUAJAAjACIAJQAmACcAKgAsACwAKgAnACYAJQAjACEAIwAiACEAHwAhACAA
IAAgABwAGAAUABAAEQASABAADwALAAkAAwD5//v//f/+//7/AQAEAAcACQAFAAAA/f/6
//3/AAADAAMA/v/9//7////9//3//f/9//3//v///wIA/v////r/8//0//X/9//6//j/
9f/1//b/+P/5//n/+v/6//z/+f/3//X/9P/z//H/9f/1//r////+//7//P/6/////f/7
//z//v////////////7//f/9//n/9//1//P/+P/5//n/+v/8//v/+//7//3//v///wEA
/f8AAP7/+P/4//n/+v/7////AAACAAMAAAD//wMAAgD6//n/+//6//b/9P/z//H/9v/4
//3/AgABAAAA///8//r//P/8//z/+v/4//X/8//3//r//P////7//v/9//v/+f/3//X/
9P/5//v//f/7//3//f/9//7/9//z//P/9v/4//r//P/+/////v///wAAAgACAAIABAAD
AAMABQAGAAcABwAHAAcABwAHAAcACQAKAAoACgAKABEAEwARABMAFwAbABkAFgATABIA
DwAOABIAFQAXABcAFAARAAwACAAKAAoACwANAAoACQACAP3////9//7//P/+/wEABAAF
AP///P/5//X/9v/3//T/9v/6//r/+f/5//b/9P/0//b/9P/0//T/9P/z//L/8P/v/+//
7//x/+7/5//o/+3/7v/u//D/8P/5/w8AHgArAD8AVABfAHEAggCOAJ8AuADJAMgArgCG
AGIAUgBHADYAJgAYAAkA/f/z/+H/zv/Q/9z/3P/d/+f/5v/l/+3/8v/0//f/+//5//n/
9//2//j/+P/6//r/+P/4//j/+P/1//X/9P/z//L/8f/0//P/9v/4//r/+v/8//v//P/9
//r/+f/5//j//P/8//7/AAD9//z/+f/7//v/+v/6//r//P/8//7/AAACAAMAAwADAAIA
AQAFAAYABAACAAQABAADAAMAAwAEAAYABQAFAAUACAALAAwABwAJAAwADwAPAAwADgAN
AA8AEwAWABoAHQAaABgAGAAcABwAHQAgACAAIwAmACcALgAwADAALwAuACwALgA3ADwA
NgA0ADIAMAAtACwAKwAsADEANAA1ADUAMgAvACsAJwAqACwALgAvAC4ALAArACoAJgAi
AB4AGgAbABwAGgAZABwAHwAeABkAGwAbABoAGAAWABQAEgAPAAwACgAKAAoADAAOABAA
DwALAAkACQAJAAcABwAHAAcACQAKAAsADgALAA0ACQADAAUABwAKAA4ADwANAA4AEAAP
AA0ACgAIAAUABgACAP//AgAGAAoADQAMAAkACwANAAsADAALAAoADwANAAsADAAPAA8A
DgANAAsACgAJAAkADAANAA4ADwANAAsACAAGAAgACQALAA0ACwAKAAkACQALABAAEAAM
AA0ADwARABMADwAMAAoABwAJAAkADgAOAAkACwAQABIADwAOAA4ADQALAAgACAAIAAgA
CAAIAAYABgAIAAgACAALAAwADAANABAAEAAPAA8ADQAMAAoABwAIAAkACgAMAA8ADwAP
AAsACgAJAAgACAANAA8ADQAKAAkADQAJAAgACAAJAAoADQANAA4ADgAOAA4ADQAMAA4A
CgAJAAgABwAGAAoADAAQABQAEwASABEAEgAUABUAGAAaABkAGQAZABkAGwAbABsAHQAd
ABwAGwAaABsAGwAXABcAIAAnACgAKAAlACQAIQAgACQAJQAlACMAIwAjACEAIAAeABoA
FwAVABcAGwAZABkAFAAPAA0ACAAKAA0AEAARAA4ADgAOAA0ACAAFAP7//P8FAAgACgAN
AAgABAACAAIAAgAEAAYACAAKAAoACQAJAAcAAQD9/wIACQAEAP3/+P/2//7/BgALABMA
KABFAF8AbgB5AIkAlgCkALcAyADNAM4AvgCUAHQAZgBZAEQAOAAsABUAAQD3/+3/4P/m
//D/8P/x//f//v8BAAMACAAMAAkABQAFAAUAAwACAAQABAAGAAYACAAKAAwADgANAA0A
DAALAAsACwAPAA8ADQAKAAcAAgAIAAkADAAPAA0ADQAOAA4ADgAMAAwADAAMAAwACgAN
AAoACAAHAAYACQAMABEAFgAUABMAEQAPAA8ADwAUABYAFwAWABkAGgAXABcAFwAYABoA
GQAZABkAHAAfACAAGwAdACAAIwAjACIAJgAnACsAKwAqACoAKQAqACoALAAyADEALwAv
ACwALQAuAC0AMgA6AD4AQQBEAEAAQABHAEoASQBKAEsATABLAEoASQBKAEgARgBCAD0A
PwA/AD4APQA+AD4APgA9AD8APgA+AD4APAA6ADgANgA2ADYAMwAxAC8AMQAvACkAJgAj
AB8AGgAgACQAKAArACwAKgAqACoAKAAmACQAHwAgACEAJAAnACUAJQAlACUAIwAiACEA
IgAgACMAIAAbABkAGQAaABwAHgAdAB8AIgAjACMAIgAiACMAJgAkACMAIgAiACIAIQAf
ABsAHAAdACEAJAAlACYAJwAjAB8AHgAlACcAKAApACgAJgAkACMAIwAjACMAIwApAC0A
KAAkAA==
         </WaveFormData>
      </LeadData>
      <LeadData>
         <LeadByteCountTotal>10000</LeadByteCountTotal>
         <LeadTimeOffset>0</LeadTimeOffset>
         <LeadSampleCountTotal>5000</LeadSampleCountTotal>
         <LeadAmplitudeUnitsPerBit>4.88</LeadAmplitudeUnitsPerBit>
         <LeadAmplitudeUnits>��V</LeadAmplitudeUnits>
         <LeadHighLimit>2147483647</LeadHighLimit>
         <LeadLowLimit>268435456</LeadLowLimit>
         <LeadID>V1</LeadID>
         <LeadOffsetFirstSample>0</LeadOffsetFirstSample>
         <FirstSampleBaseline>0</FirstSampleBaseline>
         <LeadSampleSize>2</LeadSampleSize>
         <LeadOff>FALSE</LeadOff>
         <BaselineSway>FALSE</BaselineSway>
         <ExcessiveACNoise>FALSE</ExcessiveACNoise>
         <MuscleNoise>FALSE</MuscleNoise>
         <LeadDataCRC32>4042163998</LeadDataCRC32>
         <WaveFormData>
BAAFAAUABQAGAAgACgAMAAkACAAHAAYABwAIAAkACgAJAAkACAAHAAEACgAUACIAMgA6
ADoAOgA6ADcALgAmACAAHAARAP7/7v/e/8j/tv+r/6n/qP+i/5f/jv+I/4D/ev98/4X/
j/+Z/6T/rP+y/7j/xP/R/9r/5P/w//z/BgALAAkACQAIAAgABwAGAAoACwALAAwADQAO
ABAAEQAOAA0ADAAMAA0ADgAQABEAEAAQAA8AEAASABIAEgASABQAEwATABQAEgATABMA
EQASABIAEgASABEAEAAQABAAEQASABMAEwAVABUAFQAVABQAFQAWABUAFAAUABUAFQAS
ABEAEgARABEAEQARABEAEwAVABUAFQASABIAEQAPAA8AEAARABIAEAAOAA0ACwAMAAwA
DAANAAoACQAIAAUAAwADAAMABAAHAAcABgAFAAMAAQAAAAIAAgAAAP/////7//v/+//8
//z//P/8//z/+v/6//r/+v/6//v//P/+/wEAAQABAAEAAwACAAIAAwACAAEAAgABAAUA
BQAFAAIAAAABAAIAAgAEAAUABgAHAAgABgAHAAgACAAHAAUAAwABAAEAAQABAP//////
////AQADAAUABwAHAAcACAAIAAYABAACAAAAAgADAAEAAgAEAAUABgAHAAgACQAHAAYA
BwAHAAcABwAEAAMAAQAAAAQABAAEAAQABgAFAAUABQAGAAYABgAGAAQABAAEAAQAAgAC
AAIAAgAFAAYABwAJAAYABQAEAAMABQAFAAUABQAEAAQABAAEAAMAAwACAAEAAwAFAAYA
CAAEAAIAAQD//wEAAQABAAAAAAAAAAAAAAACAAMAAwADAAUABQADAAMA///+//3//f/+
/wAAAQACAP///////wAAAgAAAP7/AAADAAQAAwAEAAIAAAD9//v/+f///wEABAAEAAEA
AAD///7//v/+//////8BAAIABQAJAAcABAABAP3/AAACAAQABwAFAAQABgAFAAcABwAF
AAUABwAIAAcABQADAAEA/v/6//3//f/9//3//P/6//n/+f/5//j/9//2//b/9//3//r/
+v/4//j/9v/3//j/+//9//3//v/+//z///8BAAIAAwACAAEAAAAAAAAA///+//z//v/+
//7//v/8//z//P/8//7//v/+//7//////wEAAwAGAAoAEgAeACoAMgA0ADIALQAkABwA
FAAMAP3/7P/g/9b/xP+y/6f/n/+e/6L/of+W/5D/jP+I/4b/if+N/5X/nP+k/6z/sP+4
/8X/0P/a/+D/6v/y//n///8DAAEAAgACAAIAAAD///3//P/+/wAAAwAFAAMAAwADAAQA
BgAGAAcABwAHAAgACAAKAAcABgAFAAQABQAFAAYACAAFAAUABAABAAMABAAFAAYABAAE
AAUABgAFAAQAAwABAAUABwAJAAsABwAHAAcABQADAAIAAgABAAQABQAIAAkACAAHAAYA
BQAGAAkACgALAAoACgAJAAcABgAGAAYABgAFAAQABAADAAEAAAD/////AgADAAQAAwAC
AAEAAAAAAP///f/6//f/+f/5//r//v/7//j/9v/1//T/9f/2//j/+f/4//f/9v/1//b/
9//4//b/9//4//r/+v/5//j/9//6//z///8DAAAA//8AAP//AwADAAMAAAD+////AAAA
AP3/+//5//f/+//6//z//v8AAAEAAQABAP7//f/8//v//v///wAAAQD//////////wAA
AQADAAQAAwACAAEAAAABAAEA/v/+/wIAAwAEAAUABAADAP///P8AAAEAAgADAAEAAQAA
AAAABAAEAAQABAAEAAMAAwADAAEAAAD///7///8AAAEAAgABAAAA///+/wEAAgADAAUA
AwADAAMAAwD///3/+//5//r//P/+/wAA//////7//f///////v/+////AAACAAMAAAD/
//7//P/7//z//f/+//z//f/9//3///////3//f/+//7//v////v/+v/4//b/+f/7//3/
AAABAP7/+//8//z//P/6//r//P/8//v/+//9//3//f/+/wAAAAAAAAEAAwD///n/9v/3
//j/+f/6//z//P/9//3/+//6//v//f///wAAAQABAAMAAgABAAEA/v/+/wEAAQADAAMA
AQABAAAAAAD+//v//f/9//z/+v/8//v/+v/5//b/9P/z//P/9v/2//b/9v/1//X/9P/2
//j/9v/2//T/9f/2//n/+//9//7//v/8//7//////////P/7//r/+v/6//n/+P/2//j/
+v/8//7//P/8//z//P///wAAAQACAP3/+//9//3//v8EAA4AGAAiACoALAAuADUANAAu
ACoAIgARAPr/6P/a/8r/uP+p/5//nv+k/6P/nP+O/4j/hv+G/4f/jf+T/6D/qP+o/6j/
rP+5/8r/2P/i/+7/+P/9//3//f/9//7//v/+/wMABQAGAAgABQAEAAQAAwAFAAUABQAG
AAgACAAJAAkACAAIAAcACAAKAAwADgAQAA4ADQANAA4ACwALAAoABwAHAAgACQAKAAkA
CAAIAAgACgAMAA4ADwAOAA0ADAALAAkACwANAA0ADQAMAAwACwAKAAkACgAJAA0ADwAR
ABMAEQATABMAEwAVABYAFgAVABIAEgASABIADwAMAAoABwAJAAoACwANAA4ADwAQAA8A
DQANAA0ADgAQAA8ADQALAAcABQAEAAYABgAGAAcACQAJAAkACQAKAAoACgAKAAoACAAI
AAgACAAGAAcACAAKAA0ADQANAA0ACgAIAAcABwAKAAsADgAPABMAEwATABAADwAPAA8A
DgARABEAEQARABEADgAOAA4ADgAPAA8ADwANAA0ADQANAA4ADwAQABEAEwATABMAEwAR
AA8ADgAMAA8AEAARABIAEwATABAAEAAQAA8ADgANABAAEQAPAA4AEQARABEAEQARABEA
EAAQABQAFAAUABQAEwARABAADwASABIAEgASAA8ADgANAAwADgAQABIAFAAUABQAFAAV
ABEADwANAAsADAANAA4ADwAQABAAEAAQAA4ADwAPAA8ADgANAAsACgAKAAoACwALAA0A
DQANAAwACQAIAAcABgAHAAkACgALAAsACwAJAAkABwAGAAUABQAGAAgACQAKAAgABwAG
AAYACgAIAAYACAAKAAoACAAIAAcABgAEAAMABgAHAAgACgAMAAwADAANAAkADQAOAAsA
CgAJAAgACAAIAAkACQAMAAwADgARABEAEAAPAA0ADwAOAA0ADQANAA4AEgATABAADwAM
AAsADQAOAA0ACwAKAAkABwAEAAcABwAHAAcACQAIAAgACQAGAAQAAgAAAAMABQAGAAoA
CwAIAAcABAAEAAQABgAHAAoADAANAAwACgALAAsACwAJAAkACQAKAAkACQAJAAgACAAI
AAgACAAKAAoACgAKAAkACAAHAAYACQANAAsADQASABgAIgAsADQAPABAAEAAQQA+ADYA
LAAiABMAAADw/+D/zv/A/7P/r/+w/6z/nf+Q/4j/iv+K/4z/j/+X/5//qP+u/7L/sv++
/8//4P/u//j//v8CAAcACQALAA0ADgAOAA4ADgAPAA8AEAAOAA4ADwAPABEAEQARABIA
EAAQABEAEQATABQAFAAWABYAFgAWABYAFQATABIAEgATABUAFgAVABQAFAAUABQAFgAW
ABcAGAAWABYAFgAVABMAEwATABMAFAAXABoAGwAYABYAFQATABYAFwAaABsAGgAZABgA
FwAXABkAGQAZABoAHAAdAB0AFwAWABUAFAAVABYAGAAZABUAFAATABMAFQAVABUAEwAU
ABUAFgAYABUAEwAQAA0ADQANAA4AEgANAAoACAAHAAcABwAHAAgADQAOAA8AEAANAAwA
CwAKAAoACwAMAA4ADQANAA0ADQALAAoACgALAAwADQAQABEAEgARABAADAANAA8AEQAS
ABEAEQARABEAEQAOAA4ADgAPAA8ADgANAAsACwALAAsADgAPABAAEQAQAA8ADgANAAwA
CwALAAoACwAMAA0ADgAOAA0ACQAIAAwADQAOAA8ADQANAAoACAALAAsACwALAA4ADwAP
ABAADwAOAA0ADAAMAAsACwALAAsACgAJAAgACQAKAAsADAAPABAAEQASAA8ADgANAA0A
DwAPAA8ADwAOAA0ADAALAAYABAACAAAAAwAHAAoADQANAA0ADAAMAAwADAANAA0ACwAL
AAsACgAGAAYABgAGAAYABwAHAAcABAADAAAA//8CAAQABgAJAAkACgAKAAoACQAJAAkA
CgAOAAwACgAMAAoACgAIAAgACAAIAAcABwAHAAUAAwACAAQACgAIAAgACAAIAAoACgAL
AAsADAAMAA4AEQAQABAAEAAPAA0ACgAHAAUABgAIAA0ADwAPAA8ADQANAAwADAAKAAcA
CgALAAsACgAIAAUAAgD//wAAAAABAAMAAQAAAP///v/8//3//f8AAAUABAAFAAQAAQAA
AAEAAQAEAAYABwAGAAQABQAFAAUAAwADAAMABAAGAAcACAAIAAgACAAIAAgACQAKAAsA
DAALAAoACQAIAAEAAQAHAA8AGAAeACgAMgA2ADgAPAA8ADcAMgAuACQAGAAJAPb/4v/Q
/8L/uP+v/63/sP+q/5v/jP+E/4D/fv+E/43/mf+h/6T/pP+m/67/vP/L/97/7P/4//7/
AgADAAMAAQACAAQABQAGAAYABwAHAAgABgAGAAcABwAHAAcABwAIAAgACAAJAAkACgAM
AA0AEAAQABAAEAAQAA0ACwAKAAoADAANAA0ACwAIAAgACAAIAAgACAAJAAoADAAMAAwA
CwAJAAcABQADAAYACwAQABMAEAAOAA0ACwANAA0ADwAPAA0ADQANAA0ACwALAAkABwAJ
AAwADgAPAAwADAAMAAwACQAIAAgABwAIAAgACAAJAAkACQAJAAcACAAJAAoADAALAAkA
BgADAAQAAwADAAYABgAEAAMAAwD///////8AAAMABAAFAAYAAwACAAEAAAACAAMABAAG
AAkACQAJAAkABgAEAAMAAwAEAAUACAAJAAkACQAJAAYABwAJAAsADAANAA0ADQANAAwA
CAAHAAYACgALAAsACwAEAAEA/v/7//7/AQAEAAcACAAJAAoACwAKAAkACQAIAAoACgAK
AAoACQAJAAYABgAHAAcABwAHAAgACQAHAAYABQADAAEA//8AAAEAAQACAAUABgAHAAgA
CgAJAAkACQAMAAwADAAMAAkACAAHAAYABAAEAAQABAACAAIAAgADAAMAAwADAAMABAAF
AAYABwADAAIAAQAAAAIAAwADAAMAAQABAAAAAAACAAQABwAJAAYABQAEAAIAAgACAAIA
AgADAAUABgAHAAUAAwD///3//P/8//z//f/+/wAAAQACAAAA///+//7/AgACAAIABgAD
AAIA///+//z//P/9//7///8AAP3//P/8//v//f/+/wEABQAJAAoACwALAAoACAAGAAUA
BAAEAAcABwAFAAUAAwADAAMAAgD///v//P/9//3//P/8//v/+v/5//v//P/+/wEA/v/6
//b/8v/0//X/9f/4//z/+v/6//j/9//2//f/9//7//z//P/6//j/+f/5//n/+//7//v/
/P/////////+//v/+v/5//j//P/+/wAAAgAAAP7//P/6//v//f/9////BAAMABgAIgAm
ACwAMAAyAC8AKAAeABYAEAABAO7/3P/K/7j/qP+d/5n/oP+i/5f/iP+G/4b/gv+I/5P/
l/+d/6T/pP+m/6r/tP/B/9T/4v/u//j//P/9//v/9f/3//r//P/+/wIAAwADAAQAAgAC
AAMAAwADAAMAAwAEAAYABgAHAAcABwAIAAgACgAIAAgACAAIAAgABwAHAAgACgALAAsA
CQAFAAQAAwACAAMABAAGAAgACwAMAA0ADQAMAAsACgAJAAkACwANAA0ACQAIAAgABwAE
AAMABAADAAUABwAJAAsACwANAA0ADQAOABAAEQARAA4ADgAOAA4ADAAMAA0ADQAJAAgA
BwAHAAQAAwACAP//AAABAAIABAAEAAMAAQD///7//f/9/wAA///+//7////7//v/+//8
//7//v/+//7//P/8//z//P/8//3//v8AAAEAAQABAAEAAAD+//3//f/+////AgADAAUA
BQAFAAIABAAFAAYABgAHAAcABwAHAAQAAAD///7/AgADAAMAAwAEAAUABgAHAAcABwAH
AAcABwAHAAcABwAEAAMAAwACAAMABAAFAAYABQAFAAIAAgAEAAUABgAHAAoACwAJAAgA
CAAHAAYABQAIAAkACQAKAAkACAAHAAYABQADAAIAAQADAAQABQAGAAgACAAIAAgACwAM
AA0ADgAMAAoACAAHAAcABwAHAAcABwAHAAcABwAFAAQAAwACAAMABQAGAAcABQAFAAQA
BAACAAIAAwADAAEAAQABAAAA/v/+//7//v8BAAMABAAFAAUABQADAAMAAgACAAIAAwAF
AAYABgAGAAMAAwADAAQABgAEAAIABAD+/wAA/v/+/wAAAwAEAAUABgAEAAQABQAFAAQA
BAAGAAkACgAKAAoACQAJAAgABwAHAAcACAAMAA0ADAALAAgABwAKAAoACAAFAAUABQAE
AAIAAQD///3/+//7//r/+v/7//7//v/+//7//f/9//z//v8BAAAAAQAAAP7//v8AAAEA
AQACAAIAAAD+//////////3//f/9//7/AgADAAQABAACAAIAAgACAAQABAAEAAQAAgAC
AAIAAgD9//3//f///wQADAAWACIALAAyADgAOgA5ADYANAAsACIAGQAGAPL/4v/Q/77/
r/+n/6T/pv+f/5D/hv+A/37/fP9//4f/k/+g/6j/rP+w/7b/xf/W/+L/7v/6/wIABwAF
AAMAAwAEAAQABAAHAAkACgAMAAsACgAKAAkACQAJAAkACgAJAAgACAAHAAkADAAOABIA
EwAUABUAFgAUABEADwAOAA8AEQASABEADgAOAA4ADgAQABAAEQASABAAEAAQAA8ADQAL
AAkABwAMABEAFgAZABoAGgAbABsAFwAVABUAEwATABMAEwATABIAEwASABEAFAAWABcA
FwATABIAEQAQABIAEgATABMAEAAOAAwACwAOAA8AEAAPABEAEQARABIAEQAPAAwACQAG
AAUABQAIAAgACAAJAAsABwAFAAMAAgADAAIAAQAAAAAAAgAEAAYABAAFAAYACAAKAAsA
DAANAAoACAAHAAcACAAJAAwADQAOAA0ADAAIAAoACwAMAAwADQANAA0ADQANAAoACgAK
AA4ADwAPAA8ACwALAAsACwAKAAkACAAHAAsADQAPABEADwANAAwACgAMAAwADAAMAA8A
DwAMAAwADQANAA0ADQAPAA8ADAAKAA0ADQANAA0ADgAPAA8AEAARABAADwAOAAwACwAL
AAsADQAOAA8AEAAPAA4ADQAMAA8AEAARABIADwAOAA0ADQANAA0ADQANAA8ADwAPAA8A
DAAMAAwADAANAA8AEAARAA4ADQALAAoACwAMAA4ADwAPAA8ADwAOAA4ADgAOAA4ADgAP
AA8ADwANAAsABwAFAAcACAAJAAsADAAOAA8AEAANAA0ADQAOABAADgAMAA4ADQAMAAkA
CAAKAAoACQAJAA4ADwAQABIADgAKAAoACwAMAAwADAAMAAwACwAKAAoACQAMAAwADgAR
ABQAFAAUABMAEgAQAA4ADQANAA4AEgATABEAEQAPAA8AEAAQAA4ACwALAAsACgAIAAYA
BQAEAAMABQAGAAgACwAJAAYAAwAAAAIAAwADAAYACgAIAAgABgAFAAQABQAFAAkACgAK
AAgABgAHAAcABwAKAAsADAAOAA0ADQANAAwACQAIAAcABgAHAAgACQAKAAgACAAIAAgA
CwAPABEAEwAUABgAIgAwADgAPAA+AD4APwA6ADIAKgAeAA8A/v/w/+L/0P/C/7n/s/+u
/6b/lf+E/4D/gP+A/4b/kf+Z/6H/qP+u/7L/uP/G/9P/4v/w//j//v8EAAcAAwADAAUA
CAAKAAwADwARABIAFAASABAADwANAA8AEQATABYAEgAQAA8ADQAQABIAEwAWABgAGAAY
ABgAFgATABEAEAAUABcAGQAZABcAFgAVABQAFAAUABUAFgAWABYAFgAVABcAFwAXABcA
FQAXABkAGQAVABQAFAATABQAFQAYABkAFwAXABcAFwAVABcAFwAXABcAGAAYABcAFAAU
ABQAFAAVABYAGAAZABUAFAATABMAEQARABEADwAQABEAEgAUABMAEQAOAAsADAALAAsA
DgAOAAwACwALAAgABwAGAAYACgAKAAoACgAFAAQAAwACAAUABwAJAAwACgAJAAgABwAF
AAQABAAFAAoADQASABUAFAATABIADgANAA0ADQAMAA8ADwAPAA8AEQAOAA4ADgAQABEA
EQARAA4ADQAMAAsADQANAA0ADQANAA0ADQANAAwACwALAAoACwAMAA0ADgAOAA0ACQAI
AA0ADwARABMAEQARAA4ADAAMAAsACgAJAAoACwALAAwADAAMAAwADAAOAA0ADQANABAA
EAAQABAADwAOAA0ADAANAA4ADwAQAA0ADAALAAsACwALAAsACwANAA0ADQANAAoACgAK
AAoACwANAA4ADwAMAAsACQAIAAkACgAMAA0ADAALAAoACAAFAAQAAwACAAMABQAGAAcA
CQAJAAcABwAJAAoACwANAAsACgAIAAYABAADAAIAAgAGAAYABgAKAAgACAAGAAYACAAI
AAcABwAJAAUABQAGAAQAAgACAAIAAgAEAAYACQALAAoACAAIAAkACwAMAA0ADQANAAwA
CwALAAgACAALAAsADAANAAwADQANAAwACQAFAAUABQAEAAIAAAD///7//f/7//r/+v/7
////AAABAAIA//////7/AAAAAP7//v/8//z//P/+////AwAEAAQAAgAEAAUABQAFAAQA
AwACAAIABQAFAAUABAACAAIAAgACAAEAAAD///7/AAAAAAAAAAADAAEAAQADAAgAFAAi
AC4ANAA4ADgAMgAvACwAKAAkABwADQD4/+T/0P+6/6z/p/+l/6j/rP+f/47/iP+I/4b/
hv+N/5X/n/+q/7D/sP+0/7z/x//S/+D/7P/4/wAABQAFAAMAAwAEAAQABAAIAAkACQAK
AAcABgAGAAUABwAHAAcACAALAAwADgAPAA4ADgANAA4ADgAOAA4ADgANAAsACgAKAAgA
CQAJAAcACgAMAA4AEAAPAA4ADgAOAA4ADgAOAA0ADAALAAoACQAJAAsADQANAAwADAAN
AA0ACgAJAAoACQALAA0ADwARABAAEQAQAA8ADgAOAA0ACwAKAAoACgAKAAgACAAJAAkA
CgAKAAoACwAKAAkACAAFAAIAAQAAAAAAAwADAAIAAQD8//n/9//4//r/+v/7//3/+f/5
//n/+v/8//z//P/8//3//v///wAA/P/7//r/+v/9//3//f/9/////v/+////AQABAAMA
AwAHAAcABwAEAAEAAQABAAAAAQABAAEAAQABAP7//v/+/wIABQAHAAkACAAJAAoACwAH
AAUAAwABAAMAAwADAAMAAQABAAIAAgAFAAYABwAIAAcABwAEAAQABAAFAAYABwAIAAkA
BwAGAAcABwAHAAcABwAHAAYABgAIAAgACAAIAAcABQAEAAMABQAGAAcACAAIAAgACAAI
AAcABgAFAAQABQAGAAcACQAHAAUAAwABAAIAAwAEAAUAAgACAAIAAgABAAEAAAD//wIA
AwADAAQAAQAAAAAA//8BAAMABQAGAAMAAgABAAAA/v////////8AAAEAAAABAP///v/9
//3///8CAAQABgADAAEA///+/wAA/v/8//7/BAAEAAIA///+//3//P///wAAAgADAAMA
AgADAAUACAAIAAgABwAHAAYABQAFAAMAAgAEAAMABAAFAAQABQAIAAgABgADAP///f/6
//b/+P/5//r/+//7//r/+v/7//3//P/7//r/+f/5//j/+v/8//r/+v/4//r/+v/8//3/
/v/+//3/+v/7//3//v////3//f/9//7//f/9//3//P/+//7//v/+//v/+v/5//j/+v/8
//7/AAADAAMAAwD///7/AgAOAB4ALAAyADQAMgAvACoAJAAgABgADQD+//D/4v/Q/7j/
pf+b/5r/nP+Z/5L/jv+M/4b/gv+H/4//mf+i/6r/rv+w/7T/v//M/9T/3P/q//z/BQAH
AAcABgAGAAUABAADAAMAAgACAAQABgAJAAsACgAJAAgACAAIAAgACQAJAAgACAAHAAgA
CgAKAAoACgAMAAsACwAMAAsACwAKAAcACAAKAAwADgANAAwADAAMAAwADAAMAAsADgAP
ABAAEQAOAA8AEAAPAA8ADgAOAA0ACwALAA0ADQALAAsACwALAA0AEQATABUAEwASABAA
DQAMAA4AEAASAA8ADgAOAA0ACAAGAAQAAwAIAAsADgAPAA0ACwAJAAgACgAJAAcABQAG
AAUABQAIAAQAAAD9//v/+//9////AgABAAAA///+//7/AAACAAQAAwADAAMABAAEAAMA
AgABAAMABAAGAAkABgAFAAYABQAJAAkACQAGAAQABQAGAAYACgALAAwADQANAAoACgAK
AAkACQAIAAcACAAJAAoACwANAA0ADQANAAsACwALAAsACwALAAwADAALAAoACQAIAAwA
DQALAAwADQANAA0ADQANAA0ACgAIAAsACwALAAsADAANAA0ADgAQABAAEAAQABIAEQAR
ABEAEAAQABAAEAASABIAEgASAA4ADAAKAAgACQAKAAsADQAOAA8AEAARABEAEQARABEA
EAAQABAAEAANAA0ADAALAAwADQANAA4ADgAOAA8ADwARABEAEQAQABAAEAAQABAAEAAR
ABEAEQASABMAEgATAA8ADgANAA0ADAAMAAsACgANAA8AEQAUABQAEAAMAAwADAAMAAoA
CgALAAwADAANAA8ADwAPABAAFAASABIAEgARABAADwAOAA8AEAASABMAEgASABQAFwAV
ABQAEwARABQAFgAYABsAGAAWABcAFQAWABcAFgAXABgAGAAWABMAEQARABAADgAQAA8A
DgANAAsACgAKAAsACQAIAAcABgAHAAkACgAOAA0ACgAJAAYACwAOABMAFwAXABYAFAAQ
ABIAEwATABMAEQARABEAEgASABEAEAAOABEAEgATABQAEwASABEAEAASABIAEgASABMA
EwARAA8AEAAYACQANABCAEoATABKAEcAQAA4ADIALAAfAA4A/v/w/97/zP+//7X/sP+u
/6f/nv+a/5b/kP+O/5P/nf+p/7L/tP+6/8L/zP/X/+b/7v/2/wIADgAXABsAHQAbABoA
GAAWABcAFwAWABYAGAAaAB0AHwAdABsAGQAYABkAGgAcAB0AHwAgACAAIgAhACAAHwAe
AB8AHwAgACIAHwAfAB4AGwAbABwAHQAeACAAIAAhACIAIQAgAB8AHQAgACEAIgAjAB8A
HwAfAB0AHQAeACAAIQAhACEAIwAjACAAHwAeAB0AHgAhACIAIwAgACAAHwAdABsAHAAd
AB4AIAAgACEAIQAdABwAGwAbAB0AHQAdABsAGQAZABkAGgAcABsAGQAXABgAFwAXABoA
FwAUABIAEQARABEAEQASABQAFAAUABQAEAAQABAAEAASABMAFAAWABUAFQAVABUAFgAW
ABcAGQAXABUAFQATABgAGQAaABgAGQAbAB0AHgAcABsAGgAZABoAGAAZABoAGwAbABoA
GQAYABkAGgAbABkAGQAZABkAFwAXABcAFwAYABkAGwAcABsAGgAZABgAHAAdABsAHAAb
ABsAGwAbABkAGQAWABQAGQAbAB0AHwAeAB0AGwAaABwAHAAcABwAHgAdAB0AHQAbABoA
GQAYABsAHAAdAB4AHQAcABsAGgAdAB4AHwAhAB4AHQAcABsAGgAZABgAFwAYABoAHAAe
ABwAHQAdAB0AGwAbABoAGgAYABgAGQAZABsAGwAbABoAGQAaABsAHAAYABcAFQATABYA
FwAWABcAFAAUABQAFQAVABYAFgAWABcAGQAbAB4AHQAYABMAEgAVABYAFQAWABgAGAAX
ABcAFgAVABQAFAAWABYAFgAXABQAEwASABEAFQAWABgAGQAYABYAFQAVABEAEgAUABgA
GAAXABYAFQAUABEAEAAQAA8AEgAUABgAHQAcABwAHAAbABsAGgAZABkAGgAaAB0AHQAc
ABsAGAAXABoAGgAYABUAFQAVABQAEgASABEAEAAPAA8ADgAOAA8ADgAMAAoACAALAA0A
DgASABIAEAAQAA4ADAAMAA4ADwASABQAFQAUABMAEwASABEAEwATABMAFAAVABUAFQAU
ABQAFAAUABQAFQAWABcAGAAXABYAFQAUABsAGQATABMAHAAgACgANAA8AEIASABGAEEA
PgA6ADIAJgAXAAYA9v/q/9j/xP+3/7H/sv+u/6H/mv+a/5j/lP+W/5v/of+n/67/sv+4
/8D/yv/b/+r/+P8AAAYADgATABMAEwATABQAFAAUABUAFQAUABQAFgAYABsAHQAfAB8A
HwAgAB4AHAAbABkAGQAaABoAHAAZABgAFwAWABoAGwAdACAAIgAjACMAIQAdABwAGwAa
ABsAHAAeACAAHgAeAB4AHQAdAB0AHQAdABsAHQAfAB8AHwAeAB4AHQAfAB8AIQAhACAA
HwAeAB0AHwAhACEAIQAhACIAIgAhABsAGgAZABgAHAAeACEAIwAeABwAGgAZABkAGQAZ
ABcAFwAXABcAGAAYABcAFQATABMAEwAUABgAFQASABAADwAOAA8AEAASABEAEAAPAA4A
CAAGAAQAAgAFAAkADQASABMAEwATABMAFAAUABUAFwAVABUAFwAXABcAFwAXABQAFQAX
ABkAGgAZABkAGQAZABsAGAAYABgAGAAZABkAGQAVABUAFQAVABgAGQAaABsAGQAXABUA
EwAWABcAGQAaABgAGAAYABgAFwAXABQAFAAYABsAHgAhAB4AHQAZABYAGQAZABkAGQAZ
ABkAGAAYABoAGgAaABoAHAAdAB8AIQAgAB4AHAAaABwAHAAcABwAHAAcABwAHAAYABoA
HgAfAA==
         </WaveFormData>
      </LeadData>
      <LeadData>
         <LeadByteCountTotal>10000</LeadByteCountTotal>
         <LeadTimeOffset>0</LeadTimeOffset>
         <LeadSampleCountTotal>5000</LeadSampleCountTotal>
         <LeadAmplitudeUnitsPerBit>4.88</LeadAmplitudeUnitsPerBit>
         <LeadAmplitudeUnits>��V</LeadAmplitudeUnits>
         <LeadHighLimit>2147483647</LeadHighLimit>
         <LeadLowLimit>268435456</LeadLowLimit>
         <LeadID>V2</LeadID>
         <LeadOffsetFirstSample>0</LeadOffsetFirstSample>
         <FirstSampleBaseline>0</FirstSampleBaseline>
         <LeadSampleSize>2</LeadSampleSize>
         <LeadOff>FALSE</LeadOff>
         <BaselineSway>FALSE</BaselineSway>
         <ExcessiveACNoise>FALSE</ExcessiveACNoise>
         <MuscleNoise>FALSE</MuscleNoise>
         <LeadDataCRC32>2427785598</LeadDataCRC32>
         <WaveFormData>
8v/y//L/7//w//P/8v/z//L/8v/x//D/8//0//X/9//0//P/8v/x/+3/9f8BABMAKgA6
AEcAXQB+AJwAqwCyALsAwwC/ALcAtgCxAJsAYQAOALb/Wf8B/8v+xv7M/tH+2v7o/vv+
D/8h/zT/TP9m/3n/i/+e/7L/xv/a/+r/+P8AAAMAAgABAAAA///+/wMABAAHAAoACgAK
AAwADQAKAAkACgAJAAkACgAMAA0ADQANAA0ADQAPAA8AEAAQABIADwARABIAEgATABQA
FAAUABQAFAAWABQAFgAXABcAGAAZABkAGgAaABoAGgAcAB0AHQAgACIAIwAkACYAKQAp
ACgAKAAoACoAKwArAC0AMAAzADUANwA1ADkAOQA5ADoAPAA/AEIAQgBDAEYARwBLAEwA
TgBRAFEAUgBUAFUAVgBVAFQAVQBYAFkAWgBbAFkAWABXAFYAWABXAFcAVQBQAE4ATABL
AEoASABFAEMAPwA9ADsAOgA0AC4AKwAoACgAJQAlACQAIwAeABoAFAATABIADgANAAoA
CAAEAAEA///+//z/+v/8//v/+f/5//r/9//0//T/8//y//T/8//w//D/8P/w/+3/6//r
/+z/7//x//L/8//v/+//8P/w/+//7v/t/+z/8P/w//D/8P/u/+7/7//w//L/8v/y//L/
8P/w/+7/8P/y//H/8P/u//D/8P/v/+//7f/t/+7/8P/x//H/7//t/+3/7v/v//H/8P/w
//D/8f/z//P/8v/y//D/7v/u/+7/7v/s/+z/7P/s/+v/6v/q/+n/6f/o/+f/6P/p/+r/
6//o/+b/5P/i/+P/5P/l/+b/5v/l/+X/5v/m/+X/5f/l/+X/4//i/+L/3//e/93/3P/g
/+H/4f/i/+L/4f/h/+H/4P/g/+D/4P/h/+L/4//k/+L/4P/f/97/4P/g/+L/5v/m/+P/
4v/h/+D/4P/g/+H/4v/g/+H/4//j/+P/4//j/+T/5f/n/+j/6f/o/+j/6P/n/+j/6P/p
/+r/6v/q/+j/6P/n/+f/5//l/+b/5//n/+j/5//m/+T/4v/i/+L/3//e/97/4P/h/+L/
4v/h/9//3v/f/9//4f/h/93/3f/d/9z/3f/e/9//4P/e/93/3P/c/9r/2v/X/9f/2//Z
/9n/2f/Y/9j/2P/Y/9r/2v/b/9v/3f/d/93/2//d/+X/9f8IABoALQBDAGAAfACJAJIA
mwCjAKMAnQCcAJsAiQBdAA4Arv9R///+x/64/sD+x/7Q/t7+7f79/gv/Gv8u/0j/Xf9x
/4b/mv+s/7z/zv/e/+j/8f/0//P/8v/x//D/7//u/+//8P/x//L/9f/3//X/9f/3//f/
+P/6//3//////////////wAA//////7/AQD//wIABAABAAEAAQAAAAEAAgADAAYABgAI
AAkACQAHAAcABgAGAAsADAANABAAEAAPABEAEgASABIAEwAVABkAGgAcAB4AHgAfAB8A
IQAiACUAJwApACkALQAtAC0ALgAwADMANgA3ADkAPQA/AEIAQgBDAEUASABKAE0ATwBR
AFEAUQBTAFEAUQBRAFEAUABQAFAAUABQAE8ATwBNAE0ATABLAEsARgBEAEEAPwA7ADkA
NwA2ADMALgAsACoAJwAjACIAIAAhAB4AHAAYABMAEgAOAA0ADgAMAAgABQABAAAA/v/8
//v/+f/2//X/9f/z//H/8v/0//T/9//3//L/8v/y//L/7//t/+3/7v/t/+3/7P/r/+z/
7f/v//D/7//u/+3/7P/v//D/8f/y//D/8P/x//L/8P/w//D/8P/z//T/8//2//b/9f/0
//L/9f/2//b/9//3//f/+P/6//z/+//4//X/9//4//n/+//6//j/9v/1//f/9//2//b/
+P/2//b/9v/1//L/8f/w//H/8f/x//L/8P/x//H/8f/w//H/8v/z//T/9P/0//T/8//y
//H/8P/u/+3/7f/u/+z/6//r/+v/7P/r/+v/7P/s/+z/7P/s/+z/6//p/+j/6//r/+z/
7f/r/+r/6f/o/+n/6v/r/+z/6v/o/+f/5v/o/+j/6P/q/+v/7P/q/+v/7P/p/+f/5v/n
/+j/6f/q/+r/6v/r/+z/6f/p/+r/6f/s/+3/7v/w/+7/7//v/+//8f/y//P/8//y//D/
7//u/+//8P/v//D/8f/x//H/7//t/+3/7P/s/+7/7v/t/+z/7f/u/+z/7P/r/+z/7P/s
/+7/7f/r/+r/6//r/+3/7f/r/+v/6//q/+r/6v/q/+r/6P/n/+b/5v/k/+T/4f/h/+b/
5f/m/+f/5v/m/+b/5v/n/+j/6v/r/+f/6f/r/+3/7f/x//3/DAAeAC0APwBeAIAAmwCm
AK8AtQC3AK8AqACnAJ8AgwBEAO7/k/85/+3+yP7G/s3+3P7u/v3+C/8d/y7/PP9M/1//
cf+I/6L/uP/I/9r/6v/0//n/+v/8//z//P/8////AAADAAYABQAEAAUABQAHAAcACQAJ
AAsADAAOAA8ADgANAAwACwAQABEAEwAUABUAEQASABIAEgATABQAFAAWABYAFgAYABUA
FgAWABUAGAAbAB0AIAAgACAAIAAiACMAIwAmACgAKAAoACkAKwAsACwALQAuADAAMwA1
ADkAOAA7AD0APwBAAEUARgBHAEkASgBMAE4ATwBPAFEAUQBTAFQAVgBZAF0AYABkAGcA
aQBpAGkAawBrAGsAawBrAGkAaABnAGYAaABpAGsAawBoAGYAZABjAGEAYABeAF0AVwBV
AFMAUgBPAEoASABGAEUAQQBAAD4AOwA2ADIALAArACwAKgArACoAKAAkACEAHQAcABoA
GAAYABcAFQAVABIADwAMAAwADAAMAA8ADwALAAoACQAIAAYABQAGAAgACAAJAAkACQAG
AAUABQAEAAUABgAHAAgACgAKAAoACgAIAAgACQAKAAsADAANAA4ADAAMAAoADAANAA0A
DQAMAA0ADgAOAA8ADwAPABAAEgAVABUAEwARAA4ADgAOAA8AEgASABIAEwAVABUAFAAU
ABMAEAAPAA4AEAAOAA4ADgAQAA8ADgAOAAwADQANAA0ACQAJAAkACQAIAAgACAAIAAoA
CgAKAAoACAAHAAcACAAIAAcABwAHAAcABQAEAAQABAAEAAQABAAHAAcABgAGAAUAAwAC
AAEAAwAEAAUABgAGAAYABgAGAAMAAgACAAIABAAEAAQABgAIAAgABQAFAAQABwAGAAUA
BAADAAIABAAEAAUABgAIAAkACwALAAkACQAJAAoACgALAAsACwANAA4ADwAPAA0ADAAM
AAwADAAMAAoACgALAAsACwAJAAsACwAKAAoACgAKAAkACAAGAAYAAwACAAUACAAKAAwA
CwAJAAYABAAFAAUABwAHAAMAAwADAAIAAAAAAAAAAAD///////8AAP7//v/7//v//f/7
//v/+//+//7//v/+//z//P/9//3///8BAAEAAQADAAsAGQAsAEAAUQBlAIIAogC3ALwA
wwDJAMcAwwDCAL8ArwCBADYA3P+B/yP/4f7M/tL+3/7w/v7+Df8d/zH/QP9U/2z/f/+R
/6j/vv/U/+j/9v8CAAgACwAQABAAEAAQABAAEAAQABIAFAAUABQAFgAXABgAGQAcAB0A
GwAcAB4AHwAfAB8AHwAfACEAIQAiACIAIgAfACEAIgAkACUAJgAmACYAJgAmACgAKgAs
AC0ALQAsAC0ALQAuADAAMAAwADIANQA1ADgAOgA4ADgAOQA7AD4AQABDAEYARQBFAEQA
RQBGAEkASwBNAE4AUwBUAFUAVwBYAFoAXABfAGEAZQBnAGgAaABpAGsAbgBwAHMAdQB1
AHUAdQB3AHUAdQB1AHUAdQB2AHcAeAB1AHMAcgBvAG8AbgBtAG0AagBoAGUAYwBdAFsA
WQBYAFUAUABOAEwASQBFAEQAQgBBADwAOAAyADIAMgAvAC8ALAAoACIAHQAcABwAGwAa
ABkAFwAUABMAEwARAA8AEAANAAwADgANAAgACAAIAAgABwAHAAkADAAJAAkACAAHAAUA
BQAGAAYABgAGAAYABgAHAAYABQAEAAYABgAHAAgABwAGAAUABAAGAAYABAAGAAsACwAL
AAoACgAKAAkACQAHAAcACAAKAAoACQAGAAMABAAGAAgACwAMAAwADAANAAwACwAJAAgA
CgAIAAgACAAGAAQABAAEAAMAAQD///7/AAABAAEAAQAAAAEAAgADAAIAAgACAAIA///+
//3//P/6//n/+f/6//r/+f/5//n/9v/z//H/8P/z//T/9f/2//f/9//2//b/9v/1//X/
9f/0//T/9P/0//L/8v/y//L/8//y//L/8v/x//D/7//w/+7/8v/w//D/8P/w//D/8P/x
//L/8P/x//P/8//0//X/9v/4//b/9f/z//H/8v/0//b/9//5//j/+P/4//j/+P/2//b/
+f/5//n/9//0//P/8f/w//P/9P/0//T/8//y/+7/7P/q/+z/7f/u//H/8f/w//D/7v/t
/+7/7f/t/+3/7f/s/+n/6P/n/+b/5f/l/+X/5v/o/+j/5f/l/+b/4//i/+H/5P/k/+T/
5P/j/+L/4v/h/9//3//h/+X/6//z/wMAFgAiADMAUQBwAIoAmwCmAK0AsQCrAKMAngCZ
AIUAUQD8/57/P//r/rf+rv6y/rv+yv7c/uv+//4P/xz/MP9I/13/c/+M/6T/tv/I/9j/
5P/q/+n/6v/r/+z/7f/u//D/8P/y//T/8v/y//T/9f/3//f/+f/5//f/+P/6//v//P/9
//7/////////AAAAAAEA/f/+//7///8BAAMABAADAAIAAQACAAQABgAHAAcACAAJAAkA
CgAJAAgABwAIAA0ADwAUABgAFgAWABcAGQAbABwAHgAgACAAIQAhACMAIQAjACQAJQAp
AC8AMQAzADMANAA2ADgAOQA7AD8AQQBEAEQARQBHAEkASgBMAE0AUABRAFIAVQBTAFMA
UwBTAFMAVABVAFYAVQBTAFIATwBMAEoASABHAEcARgBEAEMAPQA7ADkAOAA1ADAALgAs
ACkAJQAkACIAHwAaABYAEAAPAA4ACgAJAAcABAD///v//P/8//v/+v/6//n/9//3//T/
8f/u/+7/7v/u//H/8f/s/+r/6P/m/+X/5f/n/+r/6P/p/+n/6f/n/+f/6P/o/+r/6v/q
/+r/6//q/+n/6P/o/+j/6f/q/+z/7P/s/+z/6v/q/+j/6v/s/+v/6v/o/+z/7v/v//H/
8f/x//L/9P/1//X/8//x//D/8P/w//H/8v/y//L/8//y//H/7//u//D/7v/u/+7/8P/u
/+7/7v/u/+3/7P/s/+3/7//w//H/7P/r/+r/6f/s/+7/8P/y/+//7v/t/+z/7P/r/+v/
7P/t/+3/7v/v/+z/6f/n/+b/5//o/+n/6v/r/+v/6v/q/+n/5//m/+X/6f/q/+v/7P/p
/+j/5//m/+X/6P/o/+j/6P/o/+b/5v/n/+j/5v/n/+n/6f/s/+3/7v/w/+//7//u/+3/
7//w//H/8f/w/+7/7f/s/+r/6v/o/+j/6v/r/+z/6//p/+n/6P/o/+3/7v/u/+7/6//q
/+b/5P/k/+b/5//o/+b/5f/j/+L/4f/h/+P/4//h/+H/4f/g/97/3v/e/97/3f/d/93/
3v/e/97/2//b/9z/2f/Y/9f/2//c/93/3v/d/9z/3P/b/9v/3f/d/+H/5f/t//3/DgAc
AC0ARwBoAIQAkwCYAJ8ApwCnAJ8AnACXAIUAUQD+/6D/Q//x/rn+rP62/sP+1P7o/vv+
Cf8X/yL/NP9K/13/b/+E/5z/sP/E/9j/4v/m/+n/6P/p/+r/6//s/+z/7P/u//D/8P/w
//L/8//z//P/9f/1//X/9v/4//n/+f/5//n/+f/7//v//P/8//7/+//9//7/AAABAAIA
AgABAAAA//8AAAAAAgADAAMABwAJAAoADAAMAAwADAAOABEAEQAUABYAFAAUABUAFwAY
ABgAGQAaABsAHQAeACEAIgAlACcAKQAsADEAMgAzADMANAA2ADgAOwA9AEEAQwBEAEQA
RQBHAEkASgBMAE0ATwBPAE8AUQBRAFEAUQBRAFIAUgBSAFIAUwBTAFQAUwBOAEwASgBJ
AEgARgBDAEEAPQA7ADkAOAA3ADIAMAAuAC0AKQAoACYAIwAeABoAFAASABIADwAPAA4A
DAAIAAUABQAEAAIAAAAAAP///f/9//v/9//z//L/9P/0//f/9//2//b/9v/2//T/8//0
//b/9v/3//f/9//y//H/8f/w//H/8v/z//T/9f/0//P/8v/0//T/9f/2//f/+P/5//r/
+P/4//b/+P/7//v/+//6//j/+P/3//f/9f/1//b/+P/+/////v/9//z//P/8//3/AAAA
AAAAAQD+//3/+//6//v/+v/7//z//v/8//z//P/6//n/+P/4//r/+//7//v/9//3//f/
9//2//b/9v/2//j/+P/4//j/9P/z//P/9P/2//X/9f/1//f/9f/0//T/9v/2//b/9v/3
//f/9v/2//b/9f/1//X/+P/4//j/+P/w//L/8P/u//D/8//0//X/9v/0//T/9f/2//T/
9f/3//f/9//3//f/+P/4//n/+f/5//v//P/9//3//P/6//n/+P/6//r/+P/4//n/+f/5
//f/+f/5//j/+P/4//j/9//2//n/+v/4//j/9f/2//b/9v/5//n/+P/4//X/9f/3//f/
9//3//f/9v/z//L/8f/w//H/8f/x//L/9P/0//H/8f/x/+//7//v//D/8P/w//D/7v/u
/+//7//t/+3/7//t/+//9f8BABQAJgA1AEsAaACIAKEAsAC3ALsAvwC7ALYAtQCrAIsA
SgD0/5f/N//n/sL+xP7P/tj+6P73/gv/H/8w/0D/Vv9r/3//lP+q/7z/0P/k//T//P/9
//7/AAAAAAAAAAAEAAQABgAIAAcABgAHAAcABwAHAAkACQAJAAoADAANAA4ADwAQABEA
FQAVABYAFgAXABMAFAAUABYAFwAYABgAFgAWABYAGAAaABwAHQAdABwAHQAdAB4AHQAc
ABsAHAAgACMAKQAuADAAMAAxADMANAA0ADUANgA2ADcANwA5ADgAOwA9AD8AQQBHAEkA
SwBIAEgASQBKAE4AUQBWAFkAWQBYAFgAWQBeAGIAZwBrAG0AbQBtAG8AbwBvAG8AbwBs
AGwAbABsAG4AbQBtAGsAaABmAGQAYwBhAGAAXgBdAFcAVQBTAFIAUQBMAEoASABFAEEA
QAA+ADsANgAyACwALAAsACkAKQAmACQAIAAdABsAGgAYABYAFgAVABMAEwAQAA0ACgAK
AAoACgANAA0ABwAGAAUABAACAAEAAgAEAAYABwAHAAcABAADAAMAAgAFAAYABwAIAAkA
CAAHAAYABgAGAAcACAAIAAgACAAIAAgACAAGAAgACwALAAsACgAKAAoACQAJAAkACQAK
AAwADwAPAA0ACwAKAAoACgALAA0ADgAPABEAEAAPAA0ADAAOAAwADAAMAA4ADAAMAAwA
CgAJAAgACAAKAAsACwALAAYABQAEAAMAAwAEAAUABgAEAAQABAAEAAQAAwADAAQAAgAB
AAEAAQD///3//P/8//7//v/+//7/AQABAAAAAAAAAP////////7//v/+//7//v/+//7/
/v/9//z//P/8//z//P/8//7//P/8//v/+//8//z//P/8//z/+//6//r/+v/9////AgAD
AAEAAQABAAIAAAABAAEAAQACAAQABgAHAAYABAADAAIABAAEAAIAAgADAAMAAwABAP//
///+//7/AQACAAIAAgABAAAA/P/6//r//P/9//7/AAD///3//P/6//n/+v/5//n/+f/5
//j/9P/0//T/9P/0//X/9v/4//f/9v/y//H/8f/v/+//7//w//D/8P/w/+//7v/u/+3/
8f/z//X/9//3//3/DQAiADQARQBbAHgAlgCrALQAuwC9ALkAswC0ALEAnQBvACIAxv9h
/wP/x/68/sT+zf7c/uz+/f4P/x//Lv9E/1z/cf+F/5z/tP/I/9b/5P/w//j/+f/8//3/
/v///wAAAgACAAQABgAFAAQABQAFAAYABwAKAAsACQAIAAgABwAJAAsADQAPAA8ADwAQ
ABAAEQANAA4ADgAPABEAEwAUABEAEAAPABAAEAASABMAEwAWABcAFwAYABoAGgAaABwA
HwAfACIAJAAjACIAIgAjACcAKAAqACwAKgArACsALQAuADEAMwA1ADYAOwA8AD0APQA+
AEAAQgBFAEcASwBNAEwATABNAE8AUABSAFUAVwBbAFsAWwBdAF0AXQBdAF0AWgBaAFoA
WgBcAFsAWwBZAFQAUgBQAE8ATQBMAEoASQBEAEEAPgA8ADoANgA1ADQALwArACoAKAAl
ACAAHAAWABUAFgAUABUAEQAOAAkABQADAAIAAAD+//7//f/7//v//P/5//b/9v/0//T/
9//3//P/8v/x//D/8P/v//D/8v/x//H/8P/v/+3/7f/u/+7/8P/w//D/8P/x//D/7//u
//D/8P/x//L/8P/w//D/8P/u/+7/7P/u//L/8//0//T/8v/y//H/8f/z//P/9P/2//n/
+f/3//X/9P/0//T/9f/2//b/9v/3//b/9f/z//L/9P/y//L/8v/0//L/8v/y//D/7//u
/+7/8P/x//H/8f/t/+3/7f/t/+7/7v/u/+7/7f/s/+v/6v/m/+X/5f/m/+j/5//n/+f/
6f/n/+b/5v/o/+j/6P/o/+b/5f/j/+L/4P/f/9//3//j/+T/5f/m/+T/5P/k/+T/5f/k
/+T/5P/k/+L/4v/i/97/3v/e/97/3v/g/+L/5f/o/+f/5//o/+f/6f/p/+n/6v/q/+v/
6//r/+v/7P/t/+3/7f/s/+z/7P/r/+r/5//m/+j/6f/q/+n/5//n/+b/5v/n/+b/5P/i
/+X/5v/k/+T/4v/k/+X/5v/m/+X/4//i/9//3//h/+H/3//f/9//3v/d/97/3//g/93/
3f/d/97/3v/e/9v/2//b/9n/2f/Z/9j/2P/Y/9j/2P/Y/9n/2f/X/9X/1//d/+P/6//9
/w4AHAAtAEMAXgB6AI8AnAClAKsApwCfAJwAlwCDAFcADACu/1H//f7B/q7+tP69/sr+
2P7p/v3+Ef8g/zT/SP9d/3H/hP+Y/6z/wP/S/+L/6v/t/+7/7v/u/+7/7v/y//L/9P/2
//X/9P/1//X/9//3//n/+f/7//z//v////3//f/9//3/AAABAAMABAADAP//AAAAAAAA
AQACAAIAAwAEAAUACAAGAAgACQAJAAsADQAOABAAEAAQABAAEgASABEAEwAUABYAFgAX
ABkAGQAaABwAHgAhACMAJAAnACYAKQArAC0ALAAxADIAMwA1ADYAOAA6ADsAPQBBAEMA
RwBIAEoATQBNAE4AUABRAFMAUwBTAFUAVgBXAFgAWQBWAFQAUgBQAFIAUwBVAFUAUgBQ
AE4ATQBLAEoASABHAEMAQQA/AD4AOgA0ADEALgAtACkAKAAmACYAIgAfABoAFwAWABIA
EQAQAA4ACgAHAAMAAgAAAP7//v/9//v/+//4//X/8v/y//P/9P/4//n/9v/2//b/9v/x
/+//7//w//D/8f/x//H/7f/t/+7/7v/w//L/9P/2//X/9P/z//L/8v/y//P/9P/0//T/
9P/0//T/9P/y//T/9//3//f/9v/3//j/+P/5//f/9//4//r///////3/+//8//z//P/9
//3//P/7//v//f/9//z//P/6//j/+P/4//n/+P/5//r/+P/3//b/9v/1//X/9P/z//L/
8//0//X/9P/0//T/9P/1//b/9//4//X/8//y//L/8P/v/+//7//w/+//7//w/+7/7v/u
/+7/8P/x//H/8v/x/+//7v/t//D/8P/w//D/8v/y//D/7//u/+3/7P/t/+7/8P/y//H/
8f/y//H/8v/z//T/9v/0//X/9f/1//X/9v/3//f/+P/4//n/+v/5//j/9f/0//T/8//y
/+//8v/z//P/9P/2//b/9f/0//b/9v/z//L/8P/y//P/9P/y//H/7//u/+//7//x//H/
7f/t/+3/7P/s/+7/8P/y//D/7//u/+7/7P/s/+n/6f/t/+v/6//r/+v/6v/p/+j/6f/q
/+z/7f/t/+//7//t/+3/8/8BABYAKgA5AEkAZACCAJkApACtALUAtwC3ALQAswCpAIMA
OgDi/4f/Kf/f/sT+zP7V/uD+7v79/hH/Jf80/0L/Vv9r/33/kP+k/7T/xP/a//L//v//
/wIAAQAAAP///v/+//7/AAACAAMABAAHAAkACAAHAAgABwAJAAoADAANAAsACwALAAsA
DwAPABAAEAAUABEAEwAUABQAFQAWABYAFgAWABYAGAAWABgAGQAZABgAGQAZABoAHwAg
ACEAJAAkACMAJQAmACcAKAAqAC0ALAAsAC0ALgAwADEAMQAzADUAOQA8AD8APwBDAEMA
QwBGAEgASwBOAFAAUQBUAFUAVABUAFUAVwBcAGAAZQBpAGgAZwBmAGcAaABpAGoAawBq
AGoAagBqAGgAZwBnAGUAZABkAGQAZQBhAF4AWgBXAFQAUwBSAFIATQBIAEYARAA/ADsA
OgA4ADoANgAzAC4AKQAoACQAIwAiACAAHAAZABkAGAAWABQAFgAVABMAEwASAA8ADAAM
AAsACgAMAAsACQAKAAsADAAJAAcABwAIAAgACQAJAAkABQAFAAYABgAFAAQAAwACAAcA
CAAJAAoACAAIAAkACgAMAAwADAAMAAwADAAKAAwADwAPAA8ADgAPABAAEAARABEAEQAS
ABQAFgAVABIADwAQABIAFAAXABQAEgAQAA8AEgATABMAFAAWABQAFAAUABYAFAAUABQA
FAATABIAEgARABEAEAAPABAAEQASABMAEQAQAA8ADgAMAAwADAAMAAwACwALAAwADgAN
AA0ADQAPAA0ADAAMAAoACgAKAAoACQAJAAgACAALAAsADAANAAsACgAJAAgACAAIAAgA
CAAJAAgACAAIAAgACAAIAAoACgAIAAUABAAFAAYABwAIAAoACgALAAwACwALAAwACwAL
AAsACwAMAA0ADwAQABEAEAAQABAADwAQABAAEQASABIAEgAQABAAEQARABEADwAPAA8A
DgAOAA4ADgANAAwADgAOAAsACgAIAAoACwAMAAoACQAHAAYACQALAA8AEQAOAA0ADAAK
AAgACAAIAAgABQAFAAUABgAEAAQAAQABAAQAAwAEAAUAAwACAAEAAAABAAIABAAFAAMA
AwABAP//AQALABkAMgBGAFUAZwCCAKIAtwDCAM0A0wDTAM8AygDHALkAkQBIAOz/if8t
/+n+1P7a/uH+6v76/gn/Hf8z/0T/Vv9w/4f/lf+o/8D/0P/g//b/BgAQABcAGgAZABgA
FwAWABgAGAAaABwAHQAeACEAIwAgAB8AIAAfACEAIgAkACUAJQAlACUAJQAlACUAJgAm
ACkAJwAqACwAKgArACwALAAuAC4ALgAwAC4AMAAxADEAMAAxADEAMgA1ADYANwA6ADgA
NwA5ADoAOwA8AD4AQQBCAEIAQwBEAEQARQBFAEcASQBNAFAAUwBSAFUAVABTAFQAVgBZ
AFwAXwBhAGUAZwBoAGgAaQBrAG4AcABzAHUAdgB1AHQAdQB2AHcAeAB5AHgAeAB4AHgA
dwB1AHQAcQBvAG4AbQBtAGwAagBnAGUAYQBfAF0AXABZAFQAUgBQAEsARwBGAEQAQgA+
ADsANgAxADAALAArAC0ALAApACcAJQAkACIAIAAeABsAFwAVABYAEwAQABAADQAMAA4A
DQALAAwADQAOAAkABwAHAAgACAAJAAkACQAJAAkACgAKAAkACAAHAAYACQAKAAsADAAJ
AAgACAAIAAcABgAFAAQABwAIAAcACgAMAAsACgAIAAoACgAJAAkABwAHAAgACgAMAAsA
CAAFAAUABgAHAAkABwAGAAUABQAGAAcABwAIAAYABAAEAAQAAgAAAAAAAAABAAEAAQAC
AAAAAQABAAEAAQABAAEAAQD+//7//v/+/wAAAAAAAAAAAAD/////AAD+//v/+f/3//j/
9//3//j/9//2//X/9P/3//f/9v/2//j/9//3//f/9v/0//L/8P/x//L/8//0//H/8P/w
//D/7v/u/+7/8P/x//L/8P/x//H/8f/w/+//8v/y//L/8//y//H/8P/x/+3/7f/u//L/
8v/x//D/7//u/+7/7v/v//D/8v/z//X/9f/z//P/8//0//X/9//4//n/9//4//n/+f/3
//b/9v/2//b/9v/0//T/9f/1//X/8//z//P/8v/y//T/9P/z//L/8v/y/+//7v/w//L/
8//0//L/8f/v/+7/6//r/+3/7f/s/+3/7v/u/+v/6v/p/+j/5//n/+f/6P/q/+r/5//n
/+f/5f/l/+X/6P/o/+j/6P/o/+j/6f/p/+v/6//n/+n/7//3/wMAGAAqADsAVQBwAIoA
nwCsALEAswCxAKsAqAClAJMAXwAOALD/U//5/sH+uP7E/sv+1v7m/vP+Bf8X/yL/NP9Q
/2n/ff+S/6j/uv/K/9z/6v/y//X/+P/4//j/+P/4//n/+P/5//r//P/+/wIABQAFAAUA
BwAHAAYABgAHAAcABwAHAAcABwAIAAcABwAGAAsACQAMAA4ADgAPABAAEAAOAA4ADgAQ
ABAAEgATABMAFgAXABcAGAAcABwAHAAeAB4AHQAfACAAIgAiACMAJQApACoALAAuAC0A
LQAsAC0AMAAzADUANwA2ADsAPAA9AD0APgBAAEIARwBJAE0ATwBOAE4ATwBRAFYAWABb
AF0AXQBdAF0AXwBgAGEAYgBjAGMAZABlAGYAZABjAGMAYQBhAGAAXwBfAFsAWABUAFEA
SwBJAEcARgBGAEIAQQBAADsANwA2ADQANgAyAC8AKgApACgAJAAjACEAHgAZABUAFQAU
ABIAEAAOAA0ACwALAAsACQAHAAgABwAGAAgABwACAAIAAgACAAIAAQACAAQAAgABAP//
/f/+////AQACAAAAAAAAAAAAAgACAAIAAgAFAAYACAAKAAcABgAFAAQABQAGAAUACAAJ
AAkACQAIAAoACgAJAAkACgALAA0AEAAQAA8ADAAJAAsADAANAA8ADgAOAA4ADwANAA8A
EgAQAA==
         </WaveFormData>
      </LeadData>
      <LeadData>
         <LeadByteCountTotal>10000</LeadByteCountTotal>
         <LeadTimeOffset>0</LeadTimeOffset>
         <LeadSampleCountTotal>5000</LeadSampleCountTotal>
         <LeadAmplitudeUnitsPerBit>4.88</LeadAmplitudeUnitsPerBit>
         <LeadAmplitudeUnits>��V</LeadAmplitudeUnits>
         <LeadHighLimit>2147483647</LeadHighLimit>
         <LeadLowLimit>268435456</LeadLowLimit>
         <LeadID>V3</LeadID>
         <LeadOffsetFirstSample>0</LeadOffsetFirstSample>
         <FirstSampleBaseline>0</FirstSampleBaseline>
         <LeadSampleSize>2</LeadSampleSize>
         <LeadOff>FALSE</LeadOff>
         <BaselineSway>FALSE</BaselineSway>
         <ExcessiveACNoise>FALSE</ExcessiveACNoise>
         <MuscleNoise>FALSE</MuscleNoise>
         <LeadDataCRC32>2535535788</LeadDataCRC32>
         <WaveFormData>
7P/s/+v/6v/r/+3/7v/v/+3/7f/s/+r/7v/v//D/8v/w/+7/7v/s/+b/6//y/wAADgAX
ACMAOQBaAH4AmACyAM8A6wADARkBKwE5AToBIwHrAJUAGwCK/x//+/7s/t/+3/7l/uv+
9P4D/xT/K/9D/1f/aP97/4z/nv+0/8b/1v/i/+j/6v/q/+z/6//r/+//8v/0//b/+f/5
//v//f/7//r/+P/3//r//P///wAA/v///wAA//8CAAQABQAGAAgACAAIAAkACgAJAAgA
BwAKAAsADAANAAsACgANAAwADwAQABEAEgASABIAEwAUABQAFQAXABgAGgAcAB4AIQAg
ACEAIwAhACMAJAAlACYAKAAtAC8AMgAxADIAMgA0ADYAOQA7AD4APwA/AEAAQQBFAEcA
SwBRAFEAUgBTAFQAVQBVAFUAVwBcAF4AYABhAF4AXQBdAF8AYgBhAGEAYQBfAFwAWQBb
AFgAVwBWAFQAUwBQAE8ATgBIAEQAQQA/AD8APQA9ADoANwAzADEAMQAuACsAJwAiACIA
IQAgAB4AGwAXABUAEgATABEAEAAQAA0ACwALAAoACQAIAAgABwAGAAUABgAHAAEA///9
//3/AAACAAMAAgABAAEAAgADAAEA///9//3/AQABAAIABAACAAAA///+/wEAAgABAAEA
AAD+//7////////////9//7//v///wEA///9//3//P/+/wEAAQD+//7///8AAAIAAQAB
AAAA//8DAAQABQAHAAQAAgABAP//AQABAAAA//8BAAAA///+//v//f/8//v//f/+/wAA
AQD9//r/+P/2//f/9//4//j/+P/3//f/+P/2//b/9v/2//n/+P/3//j/9f/y/+//7f/w
//P/9f/1//X/8//z//P/9P/0//P/8v/0//b/9f/3//P/8f/v/+3/7v/w//T/+v/6//f/
9P/x/+7/7v/u/+//7//w//H/8//3//X/8//x/+//9P/2//j/+v/4//b/9f/z//b/9v/2
//f/+P/5//v//P/8//z/+v/1//n/+//8//7//P/6//f/9f/3//T/8v/v//D/8//2//j/
9v/y/+7/6f/q/+z/7v/x/+//7f/q/+f/5//p/+r/6//q/+n/6f/q/+j/5f/i/9//4f/i
/+P/5f/l/+T/4v/g/+D/4P/h/+L/6v/q/+j/4v/f/+T/7P/4/wcAGQAxAFAAcACIAJ4A
twDTAOsAAwEdAS8BNAElAfMAlwAfAJL/If/1/uz+4f7h/un+6/7s/vX+/v4R/yv/Q/9a
/3H/hP+S/6D/sP/A/87/2v/i/+X/6P/o/+n/5v/m/+X/5P/p/+v/7//z//P/8v/w/+//
8v/0//f/+P/5//v//f/9//v/+v/4//b/+P/6//z///////3/+//5//z//f/+////AgAC
AAYABgADAAIAAQAAAAMABgAKAA4ACwALAAwADAAMAAwADAANABEAFQAaABsAGgAaABoA
GgAcACEAIwAmACYAKAApACwALgAvAC8AMAAzADUAOAA7ADwAOwA8AD8AQwBGAEkATABP
AE8ATwBRAFAAUABQAE8AUgBTAFUAWQBZAFUAUgBPAFEAUABPAFMAUABNAEoARgBFAEAA
PQA6ADoAOAA3ADcAMgAtACoAJAAkACMAJAAnACMAHwAaABQAFQATABEADgANAAsACwAK
AAYAAQD9//r/+//7//3//v/9//z//P/7//j/9//4//n/9f/1//X/9//2//T/8f/s/+//
8f/0//f/9v/z//D/7//y//H/8f/y//T/9P/1//b/9P/y/+7/6//v//D/8//3//b/9f/0
//H/8//y//L/8//1//X/9//4//b/9//1//D/8//1//f/+v/4//f/9f/z//X/9v/3//n/
+P/4//n/+f/1//P/8P/t/+//8P/x//L/7//x//D/7//u/+7/7//v/+//8P/y//T/8v/v
/+3/6v/r/+v/7P/u/+3/7P/r/+r/7f/s/+v/7P/u/+7/7v/v/+3/6//o/+P/5v/n/+r/
7f/r/+r/6P/m/+f/6P/m/+f/5//n/+f/5//n/+b/5f/k/+f/6f/q/+z/6//o/+P/4P/j
/+T/5f/m/+f/6P/q/+v/6f/n/+b/5//p/+v/7f/v/+//7v/t/+z/7v/u/+//7//x//D/
7//v/+//7//w//D/8//2//f/9f/0//P/8f/w//L/8v/x//H/9P/y//H/7//t/+3/7f/s
/+3/7P/r/+n/6v/q/+r/6//r/+v/6v/p/+n/6f/o/+f/4//h/+D/4P/h/+H/4f/h/+P/
4v/h/+H/4f/i/+L/4v/k/+T/5f/m/97/4P/i/+b/5f/o/+7/9v///wUAFQA0AF4AhgCi
ALsA1QDrAP8AEQEhASwBLwETAdEAbQDo/1n//f7e/tP+0f7f/uf+7P73/gb/D/8d/y//
Qv9b/3j/jv+g/7T/xv/Q/9T/2P/c/+D/4f/j/+j/7P/v//L/8f/v/+//7//z//T/9P/1
//j/+v/9//7//f/9//3/+//9/wAAAgAEAAEAAAD/////AQABAAEAAQACAAMABAAFAAQA
AgAEAAIABgAKAA4AEgAQAA4ADQAMAA0ADwASABQAFgAWABYAFwAWABcAGQAXABsAHgAh
ACQAJAAnACcAKAAqAC4AMQA2ADgAOQA5ADoAOQA5ADoAOwBAAEEARABJAEoATABOAFAA
VgBXAFgAWwBdAF4AXwBfAF0AWwBaAFsAYQBhAGIAYwBgAFwAWABZAFsAWwBbAFoAVwBS
AE8ATABJAEYARABDAEQAQQBAADwANgAxAC4ALQAuAC0AKwAoACcAJQAjACAAHQAZABcA
FAAXABUAFAAUAA8ACwAJAAYACgAKAAsACwAFAAMAAwADAP///////wEAAwAEAAQAAgD/
//3//P/7/////////wEAAwABAAAAAAD9//z//P/8/wAAAgACAAMA///8//v/+//7//3/
/////////v/+/////v/9//7//v///wMABAACAP7//f/8//z///8BAAIAAwAFAAQAAwAD
AAIAAAD///3/AAABAAEAAQD///7//f/8//z//////////f/8//z/+//5//j/+P/4//v/
+//8//z/+f/3//b/9v/4//j/+P/4//j/9v/0//T/8v/y//L/8//1//f/+P/3//b/8//y
//H/8//0//T/9P/1//b/9P/1//L/8f/w/+//8//0//X/9v/1//X/9P/0//H/9P/0//L/
8v/y//L/8P/w//H/8f/0//X/9//7//r/+f/4//f/+P/4//j/+P/7//z//v////7//P/6
//n/+v/7//3//v///wAA///7//3//f/8//z///8AAAAAAQD///r/9v/x//X/+f/9/wAA
/f/6//f/8//z//T/9f/3//f/9//2//X/8v/x/+//7f/t/+3/7v/w/+//7f/r/+n/6f/o
/+f/5//q/+z/7f/u/+r/6P/n/+b/6v/u/+7/7v/v//D/9P/+/wkAGQAxAFQAegCaALIA
xwDdAPMACQEhATUBPgE3AQkBuQBDAKr/J//r/t7+2f7h/uv+7/70/v/+Cv8Z/y//Rf9c
/3f/jP+i/7T/wP/K/9L/2P/g/+X/6v/s/+//7f/u/+7/7v/x//H/8//1//j/+v/7//3/
+v/6//v/+v/9////AQABAP//AAAAAAAAAAAAAAAAAQAEAAUABgAHAAYABQAEAAMABwAI
AA0ADgAMAAwADAAMAA4ADgAPABAAEwAVABgAGgAYABYAFAATABgAHQAjACUAIwAiACEA
IAAjACcAKAAqAC0AMAAyADYANQA1ADQANAA5AD0AQgBHAEYARQBGAEkATABOAFAAUgBW
AFcAWABbAFkAWABXAFUAVwBZAFwAYQBhAF0AWgBXAFcAVgBVAFkAVwBXAFcAVgBSAEwA
SABEAEMAQgBCAEMAQAA7ADgAMgAuACsAKgArACsAKwAqACgAIgAdABgAEgAUABMAFAAU
ABEADQAKAAgABwAFAAUABAAFAAQABAADAP7/+//6//n/+//9////AwAAAP7/+//2//f/
9//4//n/+//7//v//f/6//f/9f/0//f/+P/6//z//P/6//b/8//1//T/9f/3//v//f//
/////f/6//j/9//6//v//v8AAP7////9//j/+v/7//z//v8CAAMAAwADAAAA/v/8//v/
/f/+/wAAAQD+//3/+//5//f/9v/1//T/9//7//z//f/5//j/+P/3//n/+v/8//7/+//5
//j/9v/0//P/8//0//b/9v/2//b/9P/w/+z/6v/u//D/8v/1//X/9f/0//H/8//x//H/
8f/1//b/9v/2//P/8v/u/+3/8P/x//L/8//x//D/7//u/+v/7v/w//D/8P/w//D/8P/x
//H/8f/x//L/9f/2//f/+P/5//b/9P/y//D/9P/2//n/+//5//j/9//3//n/+f/6//r/
/v8AAAAA/f/6//n/9//2//v//P/8//3/+v/2//P/7//v//H/8//0//j/+P/4//f/9P/y
//D/7//y//P/8//z/+7/7f/r/+n/6P/n/+f/6P/p/+n/6f/p/+j/5v/k/+P/5v/o/+n/
6v/o/+b/5f/k/+L/5P/o/+r/7//y//r/AgAHABUAMwBYAHwAmgC2AM0A4wD3AAsBGwEp
ATQBJQHtAI0ACwB4/w3/5/7Y/tP+2/7l/uv+9P4B/wj/F/8t/0H/Wv9z/4z/ov+y/8L/
zv/U/9T/2P/e/+L/4//l/+f/6v/s/+7/7v/t/+7/7//y//T/9f/3//b/9v/3//b/+f/7
//3//f///wAAAAAAAP3//P/7//v///8BAAMABQACAAEAAAD//wIAAgAGAAYACQAKAAsA
DAAKAAgABwAGAAoADwAVABoAGQAYABcAFwAYABsAHwAfACEAIgAjACQAIQAjACIAIgAl
ACoALgA0ADIAMwAzADQAOQA7AD4AQQBDAEMARQBJAEkASgBLAEwAUwBVAFcAWwBbAFoA
WQBXAFkAWQBaAF0AXQBbAFoAWQBVAFIATwBRAFQAVQBWAFYAUQBMAEkARgBEAEIAQQBB
AEEAPQA7ADYALwArACkAKQAoACcAJQAiAB8AGwAXABIAFAATABQAFAAWABMAEQAQAAkA
BQADAAAABQAGAAgACQADAP///f/7//r/+//8////AAAAAP///P/4//f/9//3//r/+//8
/////v/7//n/+P/4//j/+f/6//3//v/9//3/+f/2//X/9f/1//f/+f/5//n/+P/4//n/
+v/7//7/AAD+/wEAAQD+//z/+//6//r//f///wAAAQD+//z/+v/5//z//P/9//3//f/9
//z/+//6//j/9v/0//b/+//9////+f/2//T/8f/y//T/9//6//r/+f/5//j/9P/z//P/
9P/3//j/+f/6//j/9P/w/+7/8P/w//D/8f/0//X/9f/z//D/7f/s/+v/8P/y//P/9P/x
//D/7P/r/+n/7P/t/+7/7//w/+7/7v/v/+//7f/t/+7/8f/0//X/9v/3//f/9v/1//T/
+P/4//n/+f/2//T/8v/x/+//7//w//D/9f/4//n/9//2//X/8//y//b/+P/5//v/+P/0
//H/7f/t/+//8f/y//T/8v/w/+3/6f/o/+f/5//o/+n/6f/p/+X/5f/k/+P/5P/j/+P/
5P/l/+X/5f/l/+P/4P/d/9v/3//i/+T/5v/j/+D/3v/c/9z/3v/g/+L/5//s//L/+P8B
AA8AKwBQAHgAlgCsAMEA3QD1AAkBGwErATQBJQHtAI8AEQB8/wX/1/7O/sn+0f7j/u3+
8v75/gL/D/8j/zf/TP9n/4D/lv+q/77/yP/M/9D/1P/a/97/3//h/+T/5v/n/+j/6P/n
/+j/6f/s/+7/7//x/+//8P/y//L/8//1//f/9//5//r/+v/6//n/+P/3//f//P/9//7/
///9//v/+f/3//r/+v/+//7/AgAEAAYACAAFAAQABAAEAAYACQANABAADwAOAA0ADQAN
AA8AEgARABQAFgAYABoAGgAdAB0AHgAhACYAKgAwAC8ALwAuAC4AMwA1ADgAOwA/AD8A
QQBFAEMARABFAEYASwBNAE8AUwBTAFIAUQBPAFAAUQBTAFcAWgBZAFkAWQBVAFAASwBL
AEwATQBOAE4ASQBEAEEAPgA8ADoAOQA5ADcAMwAxACwAJgAhAB4AHQAeAB0AGwAYABQA
EQAOAAoACwAJAAkACAAGAAMAAQAAAPv/9//1//L/9f/2//j/+f/3//X/9f/1//X/9f/1
//f/+P/4//f/9P/x/+//7v/t//D/8f/y//X/8//x//D/8P/y//L/8//0//f/+P/3//f/
9f/y//H/8f/1//f/+f/5//f/9P/y//H/7//v//H/8v/1//n/+v/4//b/9f/0//T/+P/7
//3////9//r/9//1//j/+P/5//n/+f/5//j/9//2//T/8v/w//P/9//4//n/9P/y//H/
7//w//D/8f/y//P/8//0//T/7//t/+z/7P/t/+7/7//w/+7/7P/q/+r/7P/s/+z/7f/w
//H/8f/v/+3/6//r/+v/8P/y//P/9P/s/+j/5f/h/+b/6v/s/+7/8P/v/+7/7v/t/+v/
6//s/+//8v/z//T/9f/z//L/8f/w//P/9P/2//f/9f/0//P/8//x//H/8v/y//X/+P/5
//f/9P/z//H/8P/0//T/8//z//T/8v/x/+//7P/t/+7/7v/w//D/8P/v/+3/7P/r/+v/
7P/t/+3/7f/o/+f/5f/j/+L/4f/h/+L/4//j/+P/4//i/+D/3v/d/+H/4v/i/+L/3//e
/97/3v/a/9z/3v/e/+H/5P/q//L/+/8FABkAOgBiAIYApgC/ANUA7wAFARcBKwE4ATcB
GQHZAG8A4P9J/+3+0v7L/sn+1f7d/uT+8f7+/gn/Hf8x/0j/Xf92/4z/ov+2/8b/zv/O
/9L/1v/a/9v/3f/g/+T/5//q/+n/5//n/+f/6f/q/+r/6//r/+z/7v/u//H/8//1//X/
9//6//z//v/8//r/+P/3//r/+//8//3/+//7//v/+//+//7/AgACAAMABAAFAAYAAgAA
AP///v8EAAkADwAUABQAFAAUABUAEwAVABgAFwAYABoAHAAeAB0AHwAeAB4AIQAmACoA
MAAtAC0ALAAsADAAMwA3ADsAOwA7AD0AQQBEAEYASABKAFAAUQBSAFUAVgBWAFYAVQBT
AFMAVABXAFoAWQBZAFkAVABQAEwATQBOAE8AUABQAEsARgBDAEAAPAA6ADkAOQA4ADUA
NAAwACkAJQAjACMAJAAjACEAHgAcABkAFgASABAADQAMAAoACwAJAAgACAADAP///f/6
//3//v8AAAEA/P/5//j/9//1//X/9f/3//v//P/8//r/9//1//T/8//4//n/+v/9//z/
+f/3//b/9v/2//f/+P/6//r/+P/3//T/8v/y//P/9v/5//z//f/6//j/9//3//f/9//5
//r//P///////P/4//f/9v/2//r//f///wEA/v/8//r/+f/6//r/+//7//7/////////
/P/6//j/9v/5//3//v////z/+v/5//f/+P/4//n/+v/6//n/+f/4//T/8//z//T/9v/2
//b/9v/1//L/7//u//D/8P/w//H/9P/1//X/8//y/+//7v/t//D/8v/z//T/9P/0//H/
8f/v/+//7//v//H/8v/z//T/7//t/+z/7v/w//H/8v/z//T/8v/w/+//7f/v//H/9P/5
//n/+f/5//n/+f/4//f/9v/7//z//v////3/+v/3//X/9v/3//n/+v/8//7//v/7//r/
+f/3//b//P/+////AQD9//j/9P/v//H/8//1//b/+P/2//T/8f/u/+7/7v/v//D/8f/x
//H/7P/r/+n/5//o/+n/6//u/+3/6//p/+f/5v/k/+L/4f/k/+b/5//o/+b/5P/j/+L/
5P/q/+z/8P/v//D/9v8CAAkAFQAtAFAAeACcALQAyQDfAPEABwEdAS8BOgEvAQMBqwAr
AJL/F//l/tr+0/7Z/uf+7f70/v3+CP8X/y//R/9e/3X/kP+m/7T/wP/O/9T/1v/c/+H/
5v/o/+v/7v/w//H/8v/x/+//7//v//X/+P/6//3/+v/4//f/9P/3//v///8BAAMABAAE
AAQAAwACAAEAAQAGAAcACAAJAAYABQAEAAMABgAGAAoACgALAAwADQAOAA4ADgAPABAA
FAAXABsAHgAcABoAGAAXABkAHQAiACMAIQAiACMAJAAlACkAKgAsAC8AMgA0ADgANQA1
ADQANAA6AD0AQQBFAEcARwBJAE0ASwBMAE0ATgBTAFUAVwBbAFsAWgBZAFcAWQBZAFoA
XQBhAF8AXgBdAFoAVgBSAFMAVABVAFYAVgBQAEoARgBCAEIAQgBDAEUAQQA9ADsANgAw
ACsAKAAnACgAKQApACgAIwAfABsAFgAVABMAEwASABIADwANAAwACgAHAAYABAAHAAgA
CgALAAQAAQAAAP///v///wAAAwADAAIAAAD8//r/+f/5//n//P/9//7/AQAAAP3/+//6
//v//P/+/wAAAAAAAP7//f/6//j/+P/5//7/AQAEAAUAAgD+//v/+f/6//v//v8AAAIA
BQAFAAIAAAD///7//v8CAAMAAwADAAIAAAD+//3///8AAAIAAwADAAMAAgABAAAA/v/8
//r//f8BAAIAAwD///z/+v/3//f/+P/6//z/+v/5//n/+P/0//P/8//0//f/+P/5//r/
+f/2//P/8v/1//b/9//5//f/9//2//P/8//x//H/8f/1//j/+v/8//n/+P/0//P/9v/3
//j/+f/6//b/9P/y/+7/7v/u/+7/7v/x//T/+P/7//n/9//2//f/+P/5//r/+//6//r/
+v/6//r/+v/7//v//v/+//7////9//v/+v/4//z/AAACAAEAAAD///3//P/9//z/+v/5
//v/+v/6//n/9v/3//j/+P/5//j/9//1//H/8P/v/+//8f/x//D/7//w//H/8f/x/+7/
6//p/+j/6//r/+v/6//q/+j/5v/l/+X/5v/m/+b/5v/m/+f/6P/k/+D/4P/k/+n/8P/6
/wQADQAZAC8ASgBsAI4ArADJAOMA9wAJARsBJwEsASMB9wCfACUAlP8h/+3+4P7V/tX+
3/7j/u7+/f4M/xn/Lf9B/1b/a/9+/5T/qP++/87/2P/c/97/3//i/+L/4//m/+r/7f/w
/+7/7f/u/+//8f/y//L/8//2//j/+//8//v/+//7//n/+//+/wAAAgAAAP7//P/7//v/
+//7//v///8BAAMABQAEAAIABAACAAUACAALAA4ACwAKAAoACgAKAAsADQAOAA8AEAAR
ABMAEQATABYAFQAZABwAHwAiACIAJQAlACYAJQAoACoALgAvADEAMgA0ADYANwA5ADsA
PwBBAEUASwBKAEoASgBKAEwATQBOAFEAVABWAFgAWQBWAFMAUQBRAFUAVQBWAFcAUwBQ
AE0ATwBPAE8ATwBOAE4ASgBIAEYAQQA8ADgANQA0ADEAMAAsACoAJwAmACcAIwAhAB4A
GgAZABcAFQASAA8ACwAJAAYABwAFAAQABAD+//v/+v/4//z//P/9//3/+v/5//r/+//1
//P/8f/x//P/9P/0//L/7//t/+z/6//v//H/8//3//X/8//y//L/8f/w//D/8P/0//T/
8v/x/+7/7P/s/+3/7//x//P/8//1//T/9P/1//P/8f/x//D/8v/3//n/+P/3//f/9//4
//f/9//2//X/+P/4//j/+f/4//b/9f/z//X/9//4//n/9//2//X/9P/x//P/8v/x//L/
8v/z//P/8f/w//D/8P/z//P/9P/0//H/7//u/+7/7f/s/+v/6v/s/+z/7P/u/+v/6v/p
/+n/7f/v//D/7//t/+n/5//l/+f/6P/o/+j/8P/w/+r/5//m/+X/5P/n/+j/6v/r/+r/
6f/p/+v/6//r/+v/6//v//D/8f/y//L/8P/v/+3/8P/w//D/8f/v/+//8P/w/+//8P/v
/+v/7f/v//D/8v/z//L/8P/v//L/8P/v/+3/6//t/+//8P/v/+z/6f/l/+f/6P/p/+v/
5//l/+L/3//f/+H/4v/j/+L/4f/h/+L/3//d/9v/2f/c/9z/3P/d/9v/2v/Y/9b/2f/a
/9z/3v/g/+D/3v/a/9f/2v/k//L///8LABsAOABaAHwAlgCvAMsA5wADARsBLQE4ATEB
CQHBAFcAyP87/+3+3v7V/s/+1/7b/uL+7/7+/gn/H/83/0r/X/9w/4D/jv+k/77/zP/U
/9r/2//e/97/3//f/+D/4P/g/+X/5//r/+//7f/s/+r/6f/r/+7/8v/0//L/8//0//P/
8//0//T/9P/2//j/+v/9//z/+//6//n/+//7//v/+//8//z/AAAAAAAAAAAAAAAABAAG
AAkADAALAAsADAAMAA8AEAARABMAEQATABYAFQATABQAFQAWABkAHwAiACYAJQAmACYA
KAArAC0ALgAwADEAMwA2ADkAOAA3ADgAOwBBAEYASwBQAFAATwBOAE8AUwBUAFUAVQBV
AFUAVgBZAFkAVQBSAE8AUgBSAFIAVwBUAFEATgBKAEkARgBFAEQAQAA+AD0APQA5ADMA
LwAoACYAJQAmACkAJQAhABwAFgAXABUAEwAQAA0ACwALAAoACgAHAAUABAADAAEAAQAA
AP7//P/7//n/+f/5//v//f/5//n/+f/7//v/+v/4//T/9f/1//b/9//1//P/8f/x//X/
9f/2//j/9//2//b/9v/2//b/9P/z//b/9v/4//v/+f/5//n/9//4//j/+f/7//r/+f/6
//r/+f/7//r/9v/5//v//f8AAP3/+//4//X/+f/6//v//f/8//z//f/9//3//f/8//v/
/P/8//z//P/4//n/9//1//f/+P/6//v/+f/4//j/+P/3//X/9P/y//L/8//1//j/9f/0
//P/8v/1//T/8//0//L/8v/y//P/8f/x//D/7f/x//H/8//1//T/8v/v/+z/7//w/+7/
7//v/+//7//v/+7/7v/u/+7/9f/1//L/8P/w//D/8P/w//H/8v/0//X/9P/z//P/9f/y
//H/8P/v//L/9P/2//j/+P/2//X/8//3//j/+f/7//n/+f/6//r/+//8//v/9//6//v/
+//8//z/+v/3//X/9v/0//P/8f/w//H/8v/y//H/7v/r/+f/6//u//H/9f/x/+//7P/p
/+j/6f/p/+n/5v/l/+X/5v/l/+P/4f/f/+P/5P/l/+f/5v/k/+H/3v/f/+D/4v/k/+b/
5P/g/97/3f/i/+z//P8NABkAKQBGAGoAiACiAL0A2wDxAAsBIQExATgBMQEJAbkARQC2
/zH/8f7i/tf+0/7b/t/+5v73/gb/E/8t/0n/Wv9r/4D/kP+g/7T/yP/W/+D/6P/p/+r/
6P/n/+b/6P/p/+r/7//x//X/+f/4//b/8//x//T/9v/5//r/+f/7//3//f/9//7//v/+
/wEAAgADAAUABAADAAIAAQAEAAUABgAHAAcABgAJAAgACAAIAAgACAAKAAwADwASABAA
DwAPAA4AEgAUABYAGQAZABsAHgAdABsAHAAdAB4AIgAnACkALAApACoAKgAsAC4AMQAz
ADYAOQA7AD4AQQBBAEEAQwBHAEkATABPAFIAVABTAFIAUwBXAFgAWQBZAFsAWwBcAF8A
XwBbAFgAVQBXAFYAVQBZAFcAVQBTAFAATgBKAEgARgBGAEQAQwBDAEAAOwA4ADIAMQAv
AC8AMQArACcAIgAcAB0AHQAdABwAGQAXABcAFgAUAA8ACwAIAAYABQAGAAYABAACAAEA
////////AQADAAAA///+///////+//z/+P/6//v//f////7/+//4//f/+//7//z//v/7
//r/+v/6//n/+P/1//P/9f/2//n//f/9//3//f/7//z//P/9/////f/9////AAD//wEA
AAD8//7///8AAAIAAAD///3/+////wAAAQADAAEAAAAAAP///v/9//v/+f/7//z//f/+
//z//f/7//n/+v/6//v/+//4//j/+f/6//r/+f/5//j/+f/5//r//P/5//b/8//w//T/
9P/0//b/9f/0//P/8//y//P/8//x//X/9f/3//n/9v/0//H/7v/w//L/8f/z//H/8f/x
//H/7//u/+3/7P/t/+//8P/y/+//7v/t/+v/7//w//H/8v/v/+7/7v/u/+j/6f/r/+//
8v/v/+7/7f/s/+n/6P/o/+f/6//t//D/9f/z//H/7//t/+//8P/x//L/9P/0//X/9f/y
//D/7v/t//D/8f/z//T/8//0//P/7//y//P/8//0//T/9P/z//P/8v/u/+v/5//q/+3/
8P/y/+//7P/p/+X/5v/m/+b/5//n/+f/5v/l/+L/4f/f/93/3v/d/93/3v/c/9v/2v/Z
/9n/2P/X/9f/2//c/9z/3P/Z/9j/2P/Y/+D/4P/c/9z/3//g/+T/7v/7/wsAJwBIAGwA
igCkALkAzwDlAPsAEQElAS4BHwHpAI0ADwB6/wX/3/7Y/s/+0/7d/t3+4P7r/vL+Af8b
/zf/UP9n/3z/jv+e/6r/uP/C/8r/0P/W/9r/2//d/9z/3P/b/9r/3f/f/+P/5//p/+r/
6v/r/+j/6P/p/+j/6v/t//D/8f/v/+7/7P/q/+3/7v/v//H/8//z//P/8//w/+//7v/t
/+//8P/1//b/9v/2//b/9v/5//r//P/+//7///8BAAIAAAAAAAAAAQAFAAkADgAPAA0A
DAALAAoADQARABIAFAAVABgAGgAeABsAGwAaABoAHwAjACgALQAtACsAKwAtAC8AMgA1
ADgAOgA7ADwAPwBAAEAAQAA/AEIAQwBFAEkASQBFAEIAPwBAAD4APAA/ADwAOwA6ADgA
NAAuACoAJgAoACgAKQArACcAIQAdABYAFQATABMAFQATABEADgAKAAcAAwD///r//P/7
//z//P/6//X/8f/u/+3/6//r/+r/6//q/+r/6f/k/+H/4P/f/+H/4//l/+n/5f/i/97/
2P/Z/9v/3v/h/+L/4f/g/+H/4P/d/9v/2v/e/+D/4//m/+X/4v/d/9n/2v/a/9z/3//g
/+H/4v/h/97/3P/b/9v/3f/f/+P/5v/j/+P/4P/a/9z/3f/e/+D/4P/h/+H/4f/Z/9z/
4f/h/w==
         </WaveFormData>
      </LeadData>
      <LeadData>
         <LeadByteCountTotal>10000</LeadByteCountTotal>
         <LeadTimeOffset>0</LeadTimeOffset>
         <LeadSampleCountTotal>5000</LeadSampleCountTotal>
         <LeadAmplitudeUnitsPerBit>4.88</LeadAmplitudeUnitsPerBit>
         <LeadAmplitudeUnits>��V</LeadAmplitudeUnits>
         <LeadHighLimit>2147483647</LeadHighLimit>
         <LeadLowLimit>268435456</LeadLowLimit>
         <LeadID>V4</LeadID>
         <LeadOffsetFirstSample>0</LeadOffsetFirstSample>
         <FirstSampleBaseline>0</FirstSampleBaseline>
         <LeadSampleSize>2</LeadSampleSize>
         <LeadOff>FALSE</LeadOff>
         <BaselineSway>FALSE</BaselineSway>
         <ExcessiveACNoise>FALSE</ExcessiveACNoise>
         <MuscleNoise>FALSE</MuscleNoise>
         <LeadDataCRC32>1056517865</LeadDataCRC32>
         <WaveFormData>
8//z//H/8P/z//T/9P/1//b/9P/x/+//8//0//b/+f/3//X/8//x/+v/7P/u//D/9f/4
////EAApAEoAZwCFAKkA0QD3ACABRQFjAXoBgAFoASoBvAAsAL7/kv98/2b/YP9Z/0z/
R/9J/0z/WP9r/3r/hP+S/6H/sP+//8z/1f/e/+P/5f/n/+j/6P/p/+7/7v/u/+7/8f/y
//T/9f/y//P/8v/y//X/9f/4//n/+P/3//b/9v/4//n/+//8//z/+v/8//z/+//9//3/
/f/+//3//v8BAP///v/9//z/AAABAAMABQAFAAYABgAHAAYABwAHAAgACwAMAA0ADwAN
AA4ADQALAAkACQAKAAoADgARABMAFAARABMAEwATABUAFwAaAB4AHQAeAB0AHwAhACMA
KAAtAC4AMQAxADEAMgAyADMANQA3ADsAPgBAAD4APAA9AD0APwBAAEIARABDAEEAQABB
AEEAQAA+ADwAPQA7ADsAOgA4ADYAMwAxADAAMAAwADIAMAArACgAJgAkACMAHwAcAB8A
HwAeAB4AGgAXABYAEgAUABQAFQAWABQAEwAPAA8ADgAOAA0ACgAJAAkACgALAAcABgAF
AAMABwAJAAsADAALAAkACAAHAAUABQADAAMABwAFAAUABgAFAAIAAQAAAAEAAwAFAAUA
BgAEAAQABAAEAAMAAwACAAQABgAHAAgABwAGAAUABAAFAAUABAAEAAYABgAFAAUABQAF
AAcACAAKAAoACgAJAAgACAAHAAYABwAHAAUABQAGAAUABQAFAAMAAwADAAMABgAGAAcA
BwADAAEAAQD//wIAAgADAAYA/////wAAAAAAAAEAAwAEAAQABAABAAEAAAD+//z/+v/9
////AQADAAEAAAAAAAEAAQAAAP///v8CAAMAAgACAAEAAQAAAP7//P/8/wAABQAGAAQA
AgAAAP7//f/9//3//v8AAAIABQAHAAQAAwADAAIABAAHAAkADAAKAAgABwAFAAgACQAJ
AAoADAANAA0ADQAOAA8ADgALAA0ADgAPABAADwAOAAwACgAJAAgABgAFAAcACAAJAAkA
BgAFAAMAAQAAAAEABAAFAAEA///9//r/+//8//7////8//v/+v/5//n/9//2//b/9//3
//j//P/7//n/+P/3//T/9P/1//X/+//9//v/9//y//D/8v/1//z/BwAWAC8ASgBjAH8A
oQDFAO0AGgFHAWcBfAGGAXQBNgHOAEIAzv+c/4r/dv9s/2n/Wv9J/0H/Qv9K/1v/av9+
/5L/o/+s/7X/wP/P/9z/5//r/+//8P/w//H/8f/w/+//7v/z//T/9v/3//b/9//2//b/
+P/5//3///////////8AAAAA//////7/AQAAAAMABAABAAEA///9/wAA//8AAAMABgAG
AAYABgAEAAMAAwADAAUACAAKAA0ADAANAA0ADgAMAAwADAANABAAFAAWABcAFQAVABYA
FgAYABsAHQAeABwAHwAgACEAIwAjACQAJgAmACgAKAArAC0ALQAwADMANwA7ADwAPQA+
AD4APwBBAD8AQQBCAEIAQwBEAEgASwBKAEgARwBGAEgASQBLAE8ATQBKAEYAQgBDAEEA
QQBAAD8APgA8ADsANgA0ADIAMgA0ADEAMAAwAC0AKwAmACIAJQAlACQAJAAiAB8AHgAa
ABcAFAASABAAEgATABEAEwASABIAEQAOAA8ADwAQABEADwAOAA0ACwALAAsACwAKAAsA
CwAMAA0ACgAJAAYABQAHAAUABQAGAAcABgAHAAgABgAFAAQAAQAHAAYABwAIAAgABwAH
AAYABwAIAAgACAAKAAoACgAKAAgABwAFAAQABwAIAAgACQAEAAMABAAEAAcACAAJAAkA
CQAKAAoACgAHAAUAAQD//wEAAQACAAMAAQABAAEAAQACAAIAAwADAAEAAQADAAMAAQD+
//z//P/5//n/+v/6//f/9//4//j/+//8//r/+//8//z//P/8//n/9//1//P/8//0//b/
+f/4//b/9P/y//T/9f/0//T/8f/x//D/7v/t/+z/6//r/+7/7//w/+//8f/v/+n/5v/n
/+j/6f/q/+z/7f/u//D/8P/w//H/8f/z//X/+P/6//j/+f/5//r/+v/6//v/+//5//n/
+P/4//r/+//7//v/AQADAAMAAQD+//7//v/+//7//v/9//z//v/+//3//f/6//r/+v/5
//r/+f/3//X/8//z//X/9f/0//P/8v/w//D/8P/x//H/7v/t/+z/6//r/+n/6P/o/+r/
6f/p/+z/6v/p/+n/6f/r/+z/7v/v/+f/6f/t/+//7P/q/+r/6f/o/+n/9v8PADAAUwBz
AJUAuQDbAAQBLwFVAXIBiAGOAW4BHgGeAAoApv+A/2j/XP9d/1b/Rf8//0L/RP9J/1j/
av98/5H/ov+t/7r/x//Q/9P/1//e/+D/4f/j/+f/6P/p/+r/6f/o/+j/5//q/+3/7v/w
//L/8//3//n/9f/z//H/8P/z//X/+P/6//n/9v/3//b/9//5//n/+f/6//n/+v/9//3/
/P/7//r//f///wIABQADAAIAAAD//wAAAwAFAAgACAAIAAgACQAIAAoACgAJAAsADQAQ
ABIAEwAVABYAFgAZAB0AHwAhAB8AHwAgACIAIgAiACAAIQAkACUAKQAtAC8AMwA0ADUA
OQA6ADwAPwBBAEMARABEAEAAPgA/AD8ARABGAEkATABLAEkASABJAEkASABGAEQAQwBB
AEEAQAA+ADwAOQA3ADcANgA1ADYAMgAtACoAKAArACsAKAAmACYAJQAjACIAHgAbABoA
FgAYABgAGQAaABYAEwANAAsADgAQABEAEAANAAsACgAJAAoACgAKAAkACQAJAAkACAAG
AAMAAQD//wIAAwACAAMAAwABAAEAAgAAAP7//v/+////AQADAAMAAgD+//z/+v/8//3/
//8AAAMABAAEAAQABAAEAAQABAAGAAcABwAIAAYABAABAP////8BAAUACAAKAAoACgAJ
AAYABgAFAAQABwAHAAUABQAEAAMAAwADAAUABQAFAAUABAACAAEA///9//3//////wEA
AAAAAAIA/////wAAAAD/////AAAAAP7//v/7//v//P/8//z//P////////////z/+v/5
//n/+//8//3//v8BAAEA///+//3//f/8//r//P/8//z//f/////////9//3////+//z/
/P/8//z/+//7//v//P/+/wAAAwAFAAMAAwAEAAQABAAFAAUABgAIAAgACQAJAAcABwAG
AAYACAAJAAkACQAMAA0ADAAJAAsADAANAA4AEAAQAA8ADgAKAAgABQADAAUACAALAA0A
CwAJAAYAAwADAAMABQAFAAQAAwACAAAA/v/+//////8AAP///v/9//v/+f/4//j/+P/3
//f/+v/7//v//P/9//n/+P/4//f/+f/9//3//f/6//j/9v/3//7/BwAYADEAUABvAIsA
qwDPAPUAIAFNAW8BjAGcAZIBYAH6AGYA4P+c/4L/cP9u/2v/XP9R/1H/VP9a/2n/eP+K
/5r/qf+8/8v/1P/d/+L/6f/v//T/9v/3//n/+f/4//f/9v/6//r/+//7//z///8AAAIA
AAD//wEAAQADAAMAAwAEAAMAAwAEAAQAAgAAAAIAAgAEAAcACAAJAAcABQAFAAcACQAK
AAsADAAMAAsACwALAAsADAAMAA0ADwARABIAFAATABIAEQARABMAGAAbAB0AGwAZABgA
FgAYABsAHQAeACAAIwAkACUAIwAjACQAJgArAC4ALwAzADAALwAxADMAMwA3ADgAOQA8
ADwAPQA/AD4APwA/AD4AQQBCAEYASQBGAEQAQwBCAEMAQwBEAEcASQBIAEYARABCAD8A
PgA8ADwAPAA7ADsAOAA2ADQANAAxAC0AKwAqACsAKwAoACYAJAAhAB0AGgAcABsAHAAa
ABYAFAATABIAEQARAA4ADwAOAA4ADQAKAAYABQAFAAUABgAIAAoACwAIAAcABgAEAAYA
BQAFAAUABwAHAAUABQAEAAEAAAAAAAIAAAAAAAAA/f/9//3/+/8AAP7//v/+/wIAAwAF
AAYABAAEAAMAAgACAAIAAgACAAIAAQD///7/AQACAAIAAwADAAMABQAGAAUABAADAAEA
BAAGAAcACAAGAAUAAgABAP7//f/9//3/AAABAAIAAwADAAIAAgABAAMAAwAFAAUAAgAA
AP//AAD9//3//v/+//3//f/+//7/+//6//b/9f/4//r//P/+//7//f/8//v/+//6//r/
+//+//7//v/+//7//f/6//j/+//9//7//v/9//z/+//7//n//P/8//z//P/8//v/+//7
//z//f/+/wAAAQADAAMABAAEAAEAAQAAAAAAAwAEAAYABwAJAAkACAAIAAoACwALAAsA
DQAPAA8ADQALAAoACQAIAAsADAAMAAwACgAIAAUAAwABAAIAAwADAAQABQAFAAUAAAD/
/wAA///////////+//v/+v/6//n/+v/5//j/9//5//f/9v/2//X/8//y//T/9v/1//X/
9f/y//L/8//z//H/8//1//f/+P/0//L/8//0////GAA3AFIAbwCPAK8A0QD5ACABQQFh
AX4BigFwASwBtAAiALr/jv90/2T/ZP9j/1b/T/9P/07/Uv9h/3T/hv+Y/6v/uv/F/9L/
2//e/9//4//q/+z/7f/v//L/8v/y//L/9P/0//X/9f/4//v//P/+//7//f//////////
////AAABAAEAAgACAAAA/v8AAAAAAwAFAAUABQAEAAEAAAABAAQABAAEAAQABwAHAAgA
CQAFAAQAAgABAAQACQANABIAEQAQAA8ADwARABQAFQAVABcAFwAYABgAGAAZABkAGAAb
AB8AIQAjACMAIwAkACYAKgAsACwALwAtAC0AMAAzADQANwA3ADcAPAA+AEEARQBCAEMA
QwBCAEQARABHAEkARwBGAEYARgBDAEEAQABBAEIAQgBBAEAAPQA7ADsAOgA7ADoAOAA3
ADcANgA1ADYAMgAtACoAKAApACkAJgAkACMAIQAeABwAHQAdAB8AHgAcABoAGQAYABQA
EwAPAA8AEAASABMAEgANAAsACgAJAAoADAAOAA8ADgANAAwACgAKAAkACQAJAAwADQAM
AA0ADQAJAAcABgAGAAQABAAEAAYABwAIAAcACAAEAAIAAAABAAEAAgACAAQABgAHAAgA
CQAKAAsADAALAAsACgAKAAkACAAGAAUABgAHAAoADAALAAoACQAHAAgACgALAAwACwAL
AAkACQAGAAUABQAFAAgACQAKAAsACQAGAAQAAQADAAUACQALAAoACAAHAAgABQAFAAYA
BgAHAAcACAAIAAUABAAAAP//AgACAAIAAgAFAAUABQAFAAAA/v/9//3/AAACAAQABgAF
AAMA///8//7/AAAAAAAAAAAAAAEAAQABAAIAAAAAAAEAAQACAAMABQAGAAQABQAFAAYA
CAAIAAkACQAGAAUAAwACAAAAAQABAAEACAALAAwACwAIAAgACAAIAAsADAAMAAwACQAI
AAYABQAEAAQABAADAAAA///9//v/+f/5//v/+//6//n/+P/2//b/9v/3//f/9v/1//T/
8//1//P/8v/y//D/7f/r/+z/7v/v//H/8//v/+7/7v/t//H/8f/t/+//8v/w/+7/7f/w
//n/DAAnAEoAawCHAKUAzQD5ACQBTQFvAY4BlgF+ATwBzAA2ALr/gv9u/1z/Wv9d/1D/
Q/9B/0L/SP9X/2b/dv+K/5v/qv+5/8r/0//W/9v/3f/i/+T/5f/n/+j/6P/o/+j/6v/q
/+v/6//s/+//8P/y//D/7//x//H/8//z//P/9P/1//X/9v/2//j/9v/4//j/9//5//n/
+f/2//P/8v/z//T/9P/0//T/+f/7//7/AQD///7//P/7//z///8BAAQAAwACAAEAAQD/
/wIAAwADAAYABwAJAAoACgANAA8AEAASABUAFgAXABkAGQAaABwAHAAeAB4AIQAjACMA
JgApACgAKwArACsALwAwADIANQA1ADcAOAA4ADoAOgA9AD8AQABAAEEAQgA+ADsAOQA5
ADoAOgA5ADgANwA1ADUANAAzADIAMAAvACwAKgAoACgAJAAfABwAGgAaABkAFQASABIA
EQAPAA4ADwANAA0ACgALAAoACgAKAAYAAwD9//v//v8AAAEAAAD+//3//f/9//7//v/+
//3//////////v/8//n/9//1//f/9//1//X/9f/z//P/9P/0//L/8v/y//P/9f/3//f/
9//0//P/8v/0//X/9//4//b/9v/1//T/8v/y//L/8v/1//f/+P/6//r/+P/1//P/9f/3
//v//v/8//r/+P/1//f/+P/4//j/+//7//n/+f/3//X/9P/z//X/9f/1//X/9P/y//H/
7//v/+//8f/x//P/8v/y//T/7f/t/+7/7v/t/+3/7v/u/+7/7v/r/+v/7v/u/+7/7v/v
/+//7//v/+z/6v/p/+n/7f/u/+//8P/n/+f/5f/i/+b/6v/s/+7/8P/u/+3/7P/s/+v/
7P/u/+//8f/x//L/8v/w//H/8f/y//P/9P/2//f/9P/z//H/8P/w//H/8f/x//b/+f/6
//n/9//2//X/9P/3//j/+P/4//f/9v/0//P/8v/y//L/8f/y//P/8//z//D/7//w/+//
7//v/+//7v/r/+r/6v/p/+j/5//m/+X/5v/l/+X/5v/l/+P/4v/k/+b/5f/l/+X/4v/i
/+P/4//d/9//4f/h/+D/4P/g/+H/4v/l//L/DwAuAFEAcQCTALcA3wAKATMBWQF2AY4B
kgFwAR4BmAD+/5r/cv9c/07/Tf9E/zf/Nf86/z7/Sf9Y/2j/ev+N/57/rf+8/8n/0P/R
/9P/2v/c/93/3//k/+T/5P/k/+P/4v/i/+H/4v/l/+b/6P/p/+n/7P/t/+//7//v//D/
8v/z//X/9v/z//D/8f/w//P/9f/1//X/8//x//H/8//2//b/9v/2//X/9f/2//f/9f/0
//L/8f/2//v///8EAAYABgAGAAcABgAIAAgABwAHAAcACAAIAAkACwAMAAwADQARABMA
FQAUABMAEwAUABcAGgAbAB8AHQAdACAAIwAnACsALAAtADIAMgAzADUANQA3ADgAOAA6
ADoAPQA/AEEAQABAAEAAPQA7ADoAOwA8ADwAOwA6ADcANQA1ADQAMwAyADAALwAuACwA
KgAqACYAIQAeABwAHQAdABoAGAAWABUAEwASABEADwAPAAwADQAMAAwADAAJAAcAAgAB
AAIABAAFAAQA///9//z/+//6//r/+v/5//v//f///wAA///9//z/+//+/////v////7/
+//6//r//P/6//r/+v/5//n/+f/3//j/9v/2//b/+f/7//7/AAD+//7//f/8//r/+v/6
//r//P/9//3//v/+//z/+f/3//n/+////wIA///+//3/+//9//7//v/+/wAAAQAAAAEA
/v/9//3//f8AAAEAAgADAAAA/v/9//v//f/9//////////7//v8AAP3//f/+//7//f/9
//7//v/9//z/+P/3//r/+v/6//r//P/9//7////7//r/+v/7//z//P/8//z/+//7//n/
+P/4//n/+f/4//n/+v/7//3/+f/5//n/+f/6//z//P/8//z/+//5//f/9v/6//z///8B
AP////8AAAAA/v//////AAADAAQABgAHAAQAAwABAAAAAQADAAQABQAGAAcABgADAAIA
AgACAAIABgAIAAkACgAHAAQAAAD9//7/AAACAAMABAADAAEA///7//v//f/9//z/+//6
//j/8//y//L/8f/y//P/9P/1//L/7//t/+z/6v/p/+n/7P/t/+3/7v/v/+v/6v/q/+n/
7f/v//H/8//y/+7/7P/v//D/+f8KACUARgBnAIUApQDFAOkAFgFDAWUBggGSAYYBSAHY
AEAAwv+K/3T/ZP9i/1//Uv9H/0P/SP9Q/1//cv+C/5L/pf+0/73/xv/R/9j/3f/h/+b/
6P/p/+v/7v/u/+7/7v/t/+z/7P/r/+7/8f/y//T/8v/v/+//7f/x//P/9f/4//n/+f/6
//r/+v/4//r/+v/8////AAABAP3/+f/3//f/+f/6//v//P/9//3//v///wEAAgACAAMA
BAAHAAkADAAKAAgABgAFAAgADAAOAA8ADQANAA4ADgAOABEAEwAUABQAFwAYABkAGAAX
ABcAGAAbAB4AHwAjACUAJQAoACsALAAvAC8ALwAzADQANgA5ADkAOwA8ADwAOgA6AD0A
PwBBAEAAQABAAD0AOwA6ADsAPAA8ADsAOgA4ADUANAAyADIAMgAxADEALgAsACoAKgAm
ACEAHgAcAB4AHwAdABwAGQAXABQAEgATABEAEQAOAA8ADgAOAA4ADAALAAcABwAJAAoA
CgAIAAMAAQAAAP//AQACAAMAAwABAAEAAQAAAP///f/8//v//v////7///////3//f/+
/wEAAAABAAIAAQABAAEA//8BAP7//f/8/wAAAQADAAQAAwACAAAA/v///wAAAQACAAUA
BQAEAAQAAwACAAAA////////AQACAAIAAgACAAEAAwAEAAQABAAHAAcABQAFAAQAAwAD
AAMABQAFAAUABQACAAAA///9//////8BAAEA///+//7/AAD9//3//v/+//7///8BAAIA
AQAAAPz/+//9//7///8AAP///f/7//n/9//2//b/9//8//7/AAACAAEA///7//j/+f/7
//z//P/8//j/+v/5//T/9v/2//b/9v/5//v//f8AAAAAAAABAAEAAgADAAUABgAFAAUA
BAAEAAYABgAHAAcABwAHAAYABgADAAMAAgABAAgACwAMAAsACAAIAAgACAAJAAgABgAE
AAYABgAFAAUABAAEAAQAAwAEAAMAAQD///z/+//8//v//P/7//r/+P/5//r//P/9//r/
9//0//H/9P/z//P/9P/z//H/8P/y//L/8f/x//H/8v/y//P/8//x/+//7f/x//T/9v/4
//f/9v/9/w4AIwBAAGUAiQCvANMA+QAgAUMBYQF4AYYBfAFCAdQARADK/5b/gP9u/2b/
Yf9S/0n/T/9U/1j/Yf9y/4T/lP+h/7D/v//O/9v/4v/l/+f/6f/q/+r/6//x//L/8//0
//X/9P/0//P/9f/3//f/+P/7//v//v////z/+//6//r//v///wEAAgABAP7////+//7/
///+//3//v/9//7/AQAAAAAAAAAAAAMABQAIAAsACAAIAAcABwAGAAcABwAIAAoACgAK
AAsACgAMAAwACwANAA8AEgAUABQAFwAZABoAHAAfACAAIQAfAB8AIAAiACIAJAAkACcA
KwAtADIANwA1ADcANgA1ADoAOgA7AD0APwBBAEIAQgA/AD4AQABBAEMARABGAEgARQBD
AEIAQwBEAEQAQwBCAEMAQQBBAEAAOwA4ADQAMQAwADAAMAAyAC8AKwApACgAKgApACUA
IgAkACMAIQAgAB0AGQAXABIAFAAUABUAFgATABEADAALAAwADgAPAA4ADgANAA0ADQAJ
AAgABwAFAAcABwAHAAYABAABAP///f8CAAUABgAJAAgABQAEAAQAAgAAAAAAAAABAAEA
AQD//wAA/v/+//7/AQABAAIAAgAFAAYABgAGAAQAAgAAAP7/AQADAAQABgAGAAYABQAF
AAMAAwAFAAYABgAGAAYABQAEAAQAAwACAAYABwAGAAcABQADAAIAAQD+//3//P/7//7/
/v///////f/9//////8AAAAAAQAEAP7//f/9//z/+f/5//r/+v/7//z/+v/7//r/+v/6
//r//P/9//7////6//j/9//3//n/+v/7//z///////r/9//2//X/9P/3//n/+//+//z/
/P/9//3//v///wEAAgAEAAUABQAGAAUABAAEAAMABQAFAAQABAACAAMAAwADAAQABQAE
AAEAAwAEAAUABgAIAAgABwAGAAcABgAEAAMAAAAAAAAA///8//v/+f/3//b/9//6//v/
9//1//P/8P/x//L/9P/1//L/8f/w/+//7f/r/+r/6v/r/+v/7P/w/+7/6//p/+f/6P/q
/+3/7//t/+//7//r/+b/5v/o/+v/8P/1//7/EQAuAE0AbQCRALcA4QAQAT8BZQGCAZQB
jgFoARQBigD2/6D/gv9s/1z/V/9O/0H/P/9C/0b/T/9i/3L/fv+L/5b/of+y/8f/0v/X
/9v/3//g/+D/4f/j/+L/4f/g/+T/5v/p/+v/6v/r/+r/6v/t/+3/8P/x//D/7//u/+7/
7//v//D/8P/z//L/9f/2//b/9//2//X/9f/z//P/9f/2//b/9v/2//n/+f/6//v//P/+
////AQD+//////8AAAMABAAFAAcABAAGAAYABQAFAAUABgAGAAsADwASABQAEQATABMA
EwAUABUAFwAaABoAHAAcAB8AHQAdACAAIwAnAC0AMAAzADMAMgAyADMANgA5ADsAPAA6
ADoAPQA/AD0APAA8ADwAPwA/AEAAQwBCAEAAPQA6ADsAOQA5ADgANQA0ADIAMQAtACoA
JwAmACYAIwAiACIAIQAfABoAFgAXABcAFgAWABQAEQAQAAwADAAMAA0ADgAKAAkABQAF
AAQABAADAAAAAQABAAIAAwAAAAAAAAD///////////7//v/9//3//f/6//n/9v/1//n/
+f/7//7//f/6//n/+P/5//n/+f/3//r/+P/4//j/9//3//j/+P/7//z//P/8//z//P/8
//z//P/7//n/+P/9//7//v////r/+f/6//r//f/+/////////wAAAAAAAAEAAQD/////
AAD////////8//v/+v/5//3//v8AAAEA/v/9//7//f/9//z//P/+//v/+//8//z/+f/5
//r/+v/7//z/+v/7//z//P/8//z//P/7//r/+f/5//r//P////7//P/6//j/+//7//n/
+P/4//n/+f/4//j/+P/4//n////7//n/+P/6//r/+v/6//z//f/+/wAA/v/+///////9
//3//v/+////AQACAAQAAwACAAIAAQAEAAUABQAGAAUABQAEAAMABQAHAAcABQAHAAgA
CQAKAAsACgAIAAYABwAGAAQAAwABAAIAAwADAAEA///8//n/+v/9/wIABQADAAEA///8
//r/+v/7//v/+P/3//b/9f/1//P/8v/y//P/8//0//j/9f/z//L/8f/x//L/9P/1//X/
8//x/+//7v/u//L/9f/8/wMAEAAlAEQAYwCDAKUAyQDvABoBRwFnAYIBlAGOAV4B/gB0
AOr/ov+G/27/Yv9f/1T/Sf9N/1L/Vv9n/3z/iP+S/6H/rv+5/8j/2f/k/+3/8f/y//L/
8f/x//L/8v/y//L/9//4//r/+//4//n/+P/4//v/+//+/////f/9//3//v//////AAAA
AAEAAAADAAQAAgADAAIAAQAEAAMABAAHAAcABgAFAAQAAwADAAQABQAGAAgACQALAAkA
CQAIAAgACgAMAA4AEQAQABIAEgARABMAEwAUABQAFgAZABsAHAAaABsAGgAZABsAHQAg
ACQAJgAoACgAKwApACkALAAvAC8AMwA0ADUANgA2ADcAOQA8AD8AQQBCAEAAQABDAEUA
QwBCAEIAQgBEAEMAQwBFAEMAQgBAAD4APwA9AD0APAA5ADgANgA1ADIAMAAuAC4ALwAr
ACkAKAAmACMAHQAYABwAHQAdAB4AGwAZABkAFgASABAADwAOAA0ADQAKAAsACAAIAAcA
BAAFAAUABgAHAAMAAgABAP//AAABAAIAAgAEAAMAAwADAAIAAQD+//3/AgABAAIABAAD
AAAA///+//3//f/9//v////+////AAD/////AAAAAAEAAgACAAIAAAAAAAAAAAABAAEA
AAAAAAQABAADAAMAAAD//wAAAAABAAIAAwADAAIAAgABAAAAAQABAP//////////AAAB
AAEAAQABAAEAAwACAAIAAQD/////AQABAAMAAgACAAQAAAABAAMABAD///3//P/6//3/
/v/8//3//P/8//z//P///////////wAAAAABAAMAAQD+//v/+P/9//////8AAP/////+
//z/+v/6//r/+//+////AAD///z//f/8//z///8BAAIABQACAP7//f/+//v//P///wEA
AAD///7//f/8//3//f/9//7/AgAEAAcACQAGAAUABQAEAAUABwAIAAoACAAIAAkACQAH
AAcABgAGAAcACQAKAAsADgAPAA4ACwAMAAwADAAMAAwADAALAAoACQAIAAYABQAHAAgA
CQAJAAYABQADAAEA/////wEAAQACAAEAAAD+//r/+v/7//v//P/7//r/+f/5//f/9v/2
//b/9f/1//j/+v/5//n/+f/4//j/+f/5//v/+f/1//X/+P/0//L/9f/6/wcAGgAzAFAA
cQCPAK8A0wD3ACIBSwFtAYgBlAGAAUIB0gBAAMz/nv+M/3b/cP9t/1z/Tf9L/0z/Uv9n
/37/kP+e/6v/uP/F/9D/2f/i/+f/7f/w//L/8//1//f/9v/1//T/+P/6//3//////wEA
AQACAAIAAQADAAMABAAFAAYACAAFAAMAAgAAAAIAAgAGAAgABwAJAAkACQAGAAMAAgAD
AAUABgAHAAgACwALAAwADQAOABAAEQATABIAEwATABQAFAAUABQAFQAXABoAGwAbABoA
GQAZABgAHAAfACEAIgAkACcAKAApACgAJwAnACgALQAwADEANQAyADEAMwA1ADcAOwA8
AD0AQgBCAEMARQBFAEcASABIAEsATABQAFMAUgBQAE8ATgBPAE8AUABTAFAATgBLAEgA
RwBFAEUARABGAEYARQBFAEAAPgA8ADwAPgA7ADoAOgA4ADcAMwAwAC4ALQArACoAKgAp
ACoAKAAlACQAJAAkACQAIwAfAB8AHQAeAB4AHAAYABcAFwAXABkAGgAbABsAGQAXABUA
EgAVABUAFgAXABkAGQAXABcAGAAVABQAFAAWABYAGAAaABcAFQATAA8AEwASABMAFAAV
ABUAFgAWABYAFgAVABQAFwAYABkAGgAaABkAFwAWABoAGgAZABkAFwAXABkAGgAYABoA
HAAbAA==
         </WaveFormData>
      </LeadData>
      <LeadData>
         <LeadByteCountTotal>10000</LeadByteCountTotal>
         <LeadTimeOffset>0</LeadTimeOffset>
         <LeadSampleCountTotal>5000</LeadSampleCountTotal>
         <LeadAmplitudeUnitsPerBit>4.88</LeadAmplitudeUnitsPerBit>
         <LeadAmplitudeUnits>��V</LeadAmplitudeUnits>
         <LeadHighLimit>2147483647</LeadHighLimit>
         <LeadLowLimit>268435456</LeadLowLimit>
         <LeadID>V5</LeadID>
         <LeadOffsetFirstSample>0</LeadOffsetFirstSample>
         <FirstSampleBaseline>0</FirstSampleBaseline>
         <LeadSampleSize>2</LeadSampleSize>
         <LeadOff>FALSE</LeadOff>
         <BaselineSway>FALSE</BaselineSway>
         <ExcessiveACNoise>FALSE</ExcessiveACNoise>
         <MuscleNoise>FALSE</MuscleNoise>
         <LeadDataCRC32>1672211532</LeadDataCRC32>
         <WaveFormData>
7P/r/+v/6v/r/+v/7P/t/+3/7P/r/+r/7f/u/+//8P/t/+z/6//q/+X/5f/i/93/2//Y
/9v/6v8CACAAPQBcAH4ApwDVAAYBNgFiAYIBkgGGAVsB/wCEACgAAADm/83/xP+5/6X/
mP+P/4z/jv+X/6L/qP+w/7f/wf/K/9L/2v/h/+P/5P/j/+T/5f/l/+f/6f/p/+n/6//t
/+7/7//v/+//7v/t/+3/7v/v/+//7f/u/+7/7//w//D/8f/x//H/8v/y//P/9f/1//X/
9f/z//P/8//0//L/8//1//b/9v/2//f/+f/5//f/9//3//f/+P/6//3////+//7/////
//////////3//v///wAAAwAGAAgACAAIAAgACQAJAAsACwANAA8AEAARABMAFQAYABsA
HQAiACIAIwAjACUAJwAnACgAKgAtAC4ALgAvAC4ALgAwADEANAA2ADcAOAA1ADQANAA1
ADUANQA1ADQAMQAvAC0AKwAnACYAJAAjACMAIwAjACMAHwAdABkAGAAWABUAEwASAA8A
DQAKAAgACAAIAAcABgAHAAYABQAEAAIAAAD//////f/9//3//P/7//r/+v/5//f/9//3
//j/+//8//v/+//4//j/+P/4//b/9f/1//b/9v/0//T/9P/0//T/9P/0//X/9v/2//f/
9v/2//X/9P/x//H/8v/z//X/9f/1//X/9f/0//T/9P/z//P/8//0//b/9v/1//X/9f/1
//X/9v/4//j/+P/5//n/+v/5//j/9f/1//T/9P/y//L/8v/y//T/9P/0//T/9v/2//b/
9v/y//H/8P/w//H/8f/y//P/7//v//D/8P/y//L/8//1//P/8//z//P/8P/v/+7/7//y
//P/8//y//D/7//v//D/8P/w//D/8P/x//L/8v/y//H/8P/v/+7/7v/u//D/9P/0//P/
8v/x//D/7//v/+//8f/y//L/8//z//X/9f/3//f/9//3//f/+P/3//b/9v/1//f/+P/4
//n/+//7//v//P/8///////+//7//v/+//7//P/7//n/9//4//j/9//3//f/+v/6//r/
+v/5//f/9P/z//P/9P/0//L/8f/w/+//7v/v//D/8f/t/+z/6v/o/+n/6f/o/+j/5//n
/+f/6P/m/+b/5v/m/+b/5v/m/+b/6v/q/+j/5f/h/97/2f/T/9L/2f/m//r/EgArAEgA
bACVAMEA9gAuAVoBegGOAYoBXwEJAZYAMgAEAOz/0f/A/7f/o/+M/4H/ev96/4f/kP+c
/6r/s/+7/8D/yP/Q/9f/3f/g/+D/4P/g/9//3f/f/9//3//h/+P/5P/l/+X/5f/k/+P/
5P/m/+j/6f/n/+j/6P/p/+r/6v/r/+v/7f/u/+7/7//s/+v/6v/p/+n/6//t//D/7v/v
//H/8v/v/+7/7v/v//L/8f/y//P/8f/y//T/9//1//T/9P/1//n/+f/5//n/+f/6//v/
/P/7//7/AAAAAAMABAAGAAcABwAHAAkACwAKAAsADQAPABEAEwAUABgAGQAbABwAHwAi
ACMAJQAoACgAKAAnACcAKgAqACwALQAvADAAMAAwADAAMAAxADMAMgAxADAALgAqACkA
KAAnACUAJAAiACEAIQAfAB0AGwAaABkAFgAWABIAEQAPAA4ADwANAAoACAAFAAQAAgAA
APz/+v/4//b/9//2//b/9//5//n/+f/4//n/+P/4//f/9v/1//T/9P/0//T/8v/x//L/
8v/y//L/7//t/+z/7P/t/+z/7f/u//D/8P/w//D/7v/u/+3/7f/w//L/8//0//D/7//v
/+//8f/x//H/8f/z//L/8v/y//H/8f/x//L/8v/y//H/8f/w/+//7v/u//H/8v/z//X/
9P/2//b/9v/z//H/7v/s/+7/7v/u/+7/7//w//H/8v/0//T/9P/0//P/8//z//T/8//x
//D/7//s/+v/6//q/+r/6v/r/+3/8P/x//L/8//y//H/8P/x//D/7//t/+r/6//r/+z/
7v/v/+7/7f/s/+3/7v/u/+7/7f/s/+v/6v/r/+z/7f/w/+7/7v/u/+z/8P/u/+r/6v/s
/+z/7P/s/+3/7f/t/+//8P/w//H/8f/z//P/9f/1//X/9f/1//b/9f/0//T/8//0//T/
8//z//b/9//4//r/+v/9//3//P/6//r/+v/6//n/+f/4//f/+v/6//n/+f/3//r/+v/6
//r/+f/3//T/9f/1//b/9v/y//H/8P/v/+3/7f/t/+3/7P/s/+v/6v/o/+f/5f/k/+b/
5//o/+r/6P/o/+j/6P/q/+r/6v/q/+b/6P/q/+v/5//i/93/1//Q/8//2P/s/wgAJwBG
AGgAiwCzAOQAGgFMAXQBlgGkAY8BUwHoAG4AHgD4/9v/yP/B/7H/mP+L/4b/gv+B/4r/
lv+i/6//uf/A/8b/zP/T/9f/3P/g/+L/5P/l/+X/5//n/+f/5f/l/+T/4//l/+f/6P/p
/+z/7v/w//H/7v/u/+3/7f/v//D/8v/z//L/8v/x//H/8f/x//H/8f/w//H/8v/0//P/
8//0//T/9f/2//j/+//7//n/+f/5//v//P/+/wEA///+//7///8AAP///v/9/wAAAgAE
AAYABgAIAAkACAAMAA4AEQATABIAEQASABMAEwATABQAFQAWABkAGwAgACUAJwAoACsA
LgAvADEANAA1ADYANgA3ADUANAA1ADUAOQA8AD4AQAA/AD4APgA/AD8APwA/AD4AOgA5
ADgANwA1ADQAMgAxAC8ALQArACkAJQAjAB8AHgAfAB8AHgAeABsAGQAWABQAEQAQAA4A
DAANAAwACwAKAAYABAADAAMABQAFAAUABAACAAAA///9//7///8AAAIAAAAAAP7//f/6
//r/+v/6//v/+//8//7//P/6//r/+v/6//r/+v/6//z//P/7//v/+P/4//f/9v/1//X/
9v/3//n/+f/5//n/+//6//r/+v/7//v/+//8//n/+P/2//X/+P/5//r//P/8//z//P/9
//z//P/6//j/+f/5//j/+P/4//j/+P/4//j/+P/4//j/9f/0//P/8v/y//P/9P/2//b/
9f/1//X/9f/1//b/9v/3//b/9v/3//T/8//y//H/8//z//P/9f/1//X/9P/y//D/7//v
//D/9P/0//T/9P/0//T/8//y//D/8P/w//D/8v/y//L/9P/2//b/9v/0//T/9v/2//P/
8v/x//D/8f/x//H/8//2//b/9//3//f/9//5//n/+f/5//n/+v/8//z//f/9//z//P/7
//v/+//7//v//P/8///////+/wEAAgADAAQABAADAAEA//////7//P/7//z/AAABAAIA
AQD///z/+P/4//n/+//8//j/9//2//X/8//z//P/8//w//D/7//u/+3/7f/s/+z/7f/t
/+3/7v/w//D/8P/w/+//7v/t/+z/7P/w//D/7f/r/+b/4f/d/97/4//s/wAAGgA3AFQA
dgCdAMsA/gA0AWABhgGgAaABfQEvAbYARgAMAOz/0//K/7//qf+W/5H/jP+O/5X/nP+m
/7D/uf/F/9D/1v/c/9//5f/o/+n/6v/r/+v/6v/r/+r/6f/s/+3/7f/t//D/8f/x//H/
7//w//H/8f/x//L/8v/z//L/8v/z//P/8f/y//L/8//0//X/9v/3//f/9//3//j/+P/5
//v//P/7//r/+v/7//v/+f/5//n/+f/6//z///////7//v///wQABQAGAAcABQAEAAMA
AgABAAQABgAGAAgACgANAA8AEQARABMAFQAYABkAGwAdABwAHQAdACAAIwAlACYAKQAt
AC0ALgAwADIAMgAxADEAMwA0ADcAOQA6ADoAOQA4ADgAOAA5ADsAOQA5ADkAOAA1ADMA
MQAvAC8ALgAsACsAKQAnACUAIwAhAB8AGwAaABgAFwAVABQAEgAPAAsACAAHAAgACAAI
AAYABAACAAAAAQAAAAAAAQD+//3//P/6//n/+P/4//f/+P/5//r//P/5//j/9f/z//T/
9P/0//T/9P/z//P/9P/0//L/8v/y//D/8P/w//D/7v/u/+3/7f/v//D/8P/w//D/8f/z
//X/9P/z//L/8f/x//D/8P/w//D/7//u/+7/8f/y//L/8//x//H/8f/y//D/8P/w//H/
8v/0//T/9P/x//H/8P/w/+//7v/t/+z/7//w//H/8v/0//T/9P/0//H/8f/x//L/8f/v
/+7/7f/t/+3/7v/u/+3/7P/s/+3/6v/p/+j/5//p/+v/7f/x/+//7//u/+z/7P/r/+v/
7P/u/+7/7v/u/+7/7v/t/+z/7v/u/+7/7v/s/+z/7P/u/+z/8P/v/+7/7f/s/+3/7f/t
/+//8P/w//H/8f/x//H/8//z//H/8f/x//L/8//0//b/9//6//r/+f/5//v/+//7//z/
/v8BAAEAAAD///7//f/8///////+//3/+//6//j/9//1//j/+P/4//v/+//6//j/9v/1
//X/9P/z//P/8//z//D/7//u/+3/7P/s/+v/6v/r/+v/6v/q/+f/5//n/+j/6P/o/+j/
6P/m/+b/5v/m/+b/6P/q/+n/5f/e/9n/1f/S/9n/8P8IAB4AOwBcAH4AowDRAAQBMAFa
AYABlAGEAU8B7wB2ACAA+P/c/8f/wP+z/5//kP+L/4T/gv+L/5j/pP+u/7n/w//I/9D/
1v/X/9n/3P/e/+D/4v/j/+P/5f/l/+X/6P/p/+n/6f/o/+n/6f/p/+n/6v/r/+v/7f/u
/+7/7//u/+7/7//v/+3/7v/u/+//8f/x//H/8f/v/+//7//w//D/8f/z//T/9P/0//X/
9//0//H/8P/v//H/9P/4//3/+//6//r/+//+////AAABAP//AAABAAIAAAACAAMAAgAF
AAYACAAJAAsACwANAA8AEAARABMAFQATABUAFgAaABsAHQAeACEAJgAnACkALAAuAC4A
LQAtAC8AMAAzADUANQA2ADYANgAzADIAMgAzADUANQA1ADQAMAAvAC4ALQAtACwAKgAp
ACcAJQAjACEAHwAdABkAGAAUABMAEQAQAA4ACwAHAAQABAAGAAcACAAFAAQAAwACAAAA
/v/9//3//f/9//3//P/6//j/9//1//j/+f/6//z/+//6//f/9f/2//b/9v/2//f/9//4
//r/9//0//P/8v/y//L/8v/y//P/9P/0//X/8v/y//H/8P/u/+3/7f/t//H/8//1//f/
+P/4//n/+v/4//f/9v/2//T/9P/z//P/8//z//P/9P/0//T/9P/1//b/+P/4//j/9f/1
//T/9P/y//L/8v/y//P/9P/1//b/8//y//H/8P/z//X/9//6//n/9//2//X/9P/1//f/
+P/1//T/9P/1//T/8//y//H/8//z//P/9f/1//X/9P/y//D/7//v//D/9P/0//T/9P/y
//L/8f/w//L/9P/0//T/9P/0//X/9f/1//f/9//2//b/9f/2//f/+v/7//v/+//7//z/
+v/6//v/+//7//r/+P/3//X/9f/1//b/+////wAAAAAAAAAAAAAAAAMAAwACAAEAAQAA
AP7//f/8//7//f/8//r/+f/3//T/8//z//T/9P/w/+//7v/t/+z/7f/u/+//8P/w/+//
7v/t/+3/7P/s/+r/6f/o/+j/6f/q/+v/7P/r/+r/6f/o/+z/7P/q/+n/6f/k/9//2f/W
/93/6v8AAB4AOwBWAHgApQDZAA4BQAFsAZABpAGWAWUBCwGSACoA+v/g/8n/wP+5/6X/
kP+H/4L/hP+N/5j/oP+q/7X/vf/I/9T/2v/b/9//4P/j/+T/5f/l/+T/5f/k/+P/5v/n
/+f/5//o/+n/6f/p/+n/6v/r/+v/7f/u/+7/7//w//D/8f/x//P/9P/0//X/8//z//P/
8//w/+//7v/u/+7/7//x//L/9f/2//j/+//5//f/9//3//n/+v/8/////P/6//n/+f/7
//v/+//7//3//v///wAAAwAGAAgACAAJAAoADAANAA4ADwASABUAFAAVABcAGQAXABkA
GgAeACEAIwAkACcAJwAnACgAKgAvADAAMAAxADQANAA2ADcAOQA6ADoAOgA3ADYANgA3
ADcANwA3ADYANgA1ADQAMwAzADIAMAAvACwAKQAmACMAHwAdABkAGAAWABUAEwASABEA
DwAMAAoACQAKAAoACgAHAAYABQAEAAEA/v/8//v//f/9//3//P/9//z//P/7//v/+//7
//z//P/8//r/+f/4//j/+P/4//b/9f/1//b/9P/y//L/8v/y//L/8v/y//X/9v/2//f/
9v/2//X/9P/1//X/9v/3//X/9f/1//X/9P/y//H/8P/0//X/9v/4//f/9v/0//P/9f/3
//n//P/5//j/9//3//b/+P/4//j/+f/5//j/+P/4//j/+P/4//j/+P/4//j/9//2//X/
9P/z//P/8//0//X/9f/2//f/8//z//T/9P/z//L/8v/z//P/8//z//P/8//z//P/9f/3
//f/9v/0//L/8f/x//L/9v/2//b/9v/w//D/7//s//D/8f/y//P/9P/0//P/8v/z//T/
9P/1//X/9f/1//f/9//5//n/+f/6//z//P/9//3/+//6//j/9//5//n/+f/6//7/AQAB
AAAA/v/+//7//v8BAAEAAAD//////v/8//v/+v/8//v/+v/9//3//P/6//f/9//4//j/
+P/3//b/9f/y//H/8P/v/+7/7v/t/+z/6//r/+r/6v/p/+n/6f/q/+z/7P/s/+z/6//q
/+n/6P/m/+b/5v/l/+P/4v/d/9f/1P/V/+D/9v8OACsASgBsAJEAvwD0ACYBVgGAAaAB
rAGXAVkB7ABwAB4A+P/b/8b/vf+r/5b/i/+G/4L/if+U/57/qP+z/73/xv/S/9r/3f/d
/+D/4//k/+X/5f/l/+f/5//n/+f/5//m/+X/5P/l/+X/5f/m/+j/6v/r/+z/7v/v//H/
8v/y//P/8//y//L/8f/x//H/8f/x//H/7//v/+//8P/y//P/9f/2//X/9P/0//X/8v/v
/+7/7f/w//T/+f///wEAAAAAAAEAAQABAAEAAQAAAAAAAAAAAAEABAAGAAYACAAKAA0A
DwAMAAsADAANAA8AEQAUABcAFAAVABUAGAAeACEAIwAnACkAKQAqACwALwAwADAAMQA0
ADQANgA3ADcAOAA4ADgANQA0ADQANQA3ADcANwA2ADQAMwAyADEAMQAwAC4ALQArACkA
JwAlACEAHwAbABoAGAAXABUAFAATABEADgAMAAoACgAJAAgABQAEAAMAAgACAAAA////
//////////7//P/6//n/9//3//f/9//4//n/+v/5//n/+P/4//j/+P/5//n/+v/8//v/
+P/3//b/9v/2//b/9v/1//T/8v/x//H/8v/y//L/9P/1//f/+f/4//f/9v/1//X/9P/0
//T/8//z//P/9P/0//T/8//z//b/9//4//r/9//2//X/9f/2//j/+P/4//f/9//2//b/
9v/2//b/9v/2//b/9v/2//P/8v/x//D/8v/z//T/9v/0//P/8//z//P/8//0//T/9f/0
//T/9f/0//P/8v/x//H/8f/x//P/9f/1//T/8v/y//H/8f/y//L/8v/y//L/8v/y//H/
8P/w//D/8P/w//D/8P/w//L/8P/y//L/8v/y//D/8P/w//D/8P/v/+7/7//x//L/9P/1
//f/9//5//n/9//3//f/+P/6//r/+//7//v/+v/4//f/9//3//f/+P/6//3//f/8//z/
/P/8//z/AAABAAEAAQD///z/+P/1//f/+v/6//r/+v/5//f/9P/z//P/9P/0//L/8f/w
/+//7f/t/+3/7f/t/+7/7v/u/+z/6//p/+j/5v/l/+T/5P/m/+b/5v/m/+T/5P/k/+T/
6P/q/+r/6f/n/+D/2//X/9b/2f/m//z/FgA1AFQAdACZAMUA/AAwAV4BggGaAZgBbQET
AZYALgD8/+T/zf/E/7v/pf+S/4n/hP+G/4//mv+k/6z/uf/D/8b/yv/S/9n/2//e/+H/
4v/j/+P/5f/n/+f/5//m/+f/5//n/+r/6//r/+v/6P/o/+j/5//q/+z/7f/v/+7/7v/v
/+//7//w//D/8f/z//P/8//z//D/7//u/+7/7v/v//H/8v/y//L/8//1//f/9f/1//X/
9//4//r//f/6//j/9//3//r/+//8//3/+//8//3//v///wIABAAEAAUABgAIAAkACQAJ
AAsADQAQABEAEwAVABMAFQAWABoAGwAdAB4AIQAlACUAJgAoAC0ALgAuAC8ALgAuADAA
MQAzADQANAA0ADMAMgAyADMAMwAzADMAMgAwAC8ALgAtAC0ALAAqACkAJQAjACEAHwAb
ABkAFQAUABMAEwASABIAEAANAAkABgAEAAQAAwACAAEAAAD///7////+//7////9//3/
/f/8//n/+P/4//f/+f/5//n/+v/5//j/9f/z//L/8v/y//L/8//z//T/9v/2//T/9P/0
//b/9v/2//b/9f/0//L/8f/v//D/8P/w//L/8//1//f/9P/z//L/8f/z//L/8v/y//T/
9f/2//j/9//2//T/8//z//P/8//0//L/8v/y//P/8v/0//T/9P/0//X/9f/2//T/9P/0
//T/9P/0//T/9P/y//L/8v/y//P/8//z//T/8v/x//H/8f/v/+//8P/w//H/8P/w//H/
8f/x//H/8f/z//P/8//1//L/8f/v/+z/7f/t/+7/8P/0//T/9P/0//L/8v/x//D/8f/y
//P/9P/w/+7/7v/u/+z/7P/s/+z/7P/w//H/8v/1//T/9P/1//X/9f/1//f/9//1//X/
9f/2//j/+P/5//n/+P/4//f/9//5//n/+f/6//7/AQABAAAA///+//3//P/9//3//P/7
//z//P/7//v/+f/8//z//P/6//n/9//0//H/8f/y//L/8v/x//D/7//u/+//8P/x/+//
7v/s/+r/6//r/+r/6v/n/+f/5//o/+j/6P/o/+j/6P/o/+j/6P/m/+b/5P/l/+X/5P/f
/9f/0v/Z/+j/+v8UADUAVgB8AKMAzQD+ADABWAF6AZQBlAFnAQ0BlgAyAP7/5P/N/8D/
s/+f/47/if+G/4T/if+U/6L/rP+z/73/xv/O/9T/2f/d/97/3f/e/9//3//i/+X/5v/n
/+f/5//m/+X/5v/n/+f/5//p/+r/6//r/+n/6v/q/+v/7v/u/+//7//u/+7/7f/t/+3/
7f/t/+3/7P/t/+7/8P/y//P/9f/2//j/+P/5//v/+P/1//T/8//x//L/9P/3//f/9v/2
//f/+f/5//n/+f/8//7/AAACAAMABgAIAAgABwAIAAoACwAJAAkACwANAAwADQAPABEA
EwAXABoAIAAgACEAIQAjACUAJQAmACgALQAuAC4ALwAvAC4ALwAvADQANgA3ADgANgA0
ADMAMwA0ADUANgA2ADQAMwAyADEALAAqACcAJQAjACEAHwAdABwAGwAYABgAGAAXABUA
FAARAA8ADAAKAAYABgAFAAQAAwACAAEAAAD+//z/+//7//z//f/+//7/+//6//r/+f/3
//f/9//4//j/+P/2//X/8//y//H/8P/1//f/+v/+//z/+P/2//T/9P/0//T/9P/z//L/
8P/v//H/8v/y//L/8v/z//X/9//3//f/9//3//T/8v/x//D/9P/1//b/+P/6//r/+f/5
//f/9//3//j/9//2//X/9f/0//b/9v/2//j/+f/5//r/+P/4//j/+P/1//T/8//y//P/
9P/1//b/9//3//f/+P/4//f/9//3//T/8//z//L/8//y//L/8//0//X/9v/3//X/9f/1
//f/9//3//b/9P/z//H/8P/w//T/9P/0//T/9v/2//T/8//y//H/8P/y//P/9P/3//f/
9v/2//X/9v/3//r/+//5//n/+f/6//r/+v/7//v//P/8//v/+//5//n/+f/6//r//f/9
//z//f/+////AAADAAMAAgABAAEAAAD+//3//P/+//3//P/6//n/9//0//X/9f/2//b/
8v/x//D/7//u/+//8P/x//D/8P/v/+7/7f/t/+z/7P/r/+v/6//s/+v/6v/p/+j/6v/q
/+r/6v/q/+7/7v/r/+n/5P/h/93/2P/X/9z/7P8GACMARABoAJEAvQDyACwBWgGEAaAB
pgGPAU8B4ABmABwA/P/f/8j/v/+t/5r/kf+M/4b/if+U/5z/pv+v/7X/uv/I/9b/3f/f
/+L/4//k/+X/5f/j/+X/5f/l/+j/6f/p/+n/6P/p/+n/6f/q/+z/7v/v/+z/7P/r/+v/
7v/u/+//7//x//L/8v/z//X/9f/1//X/8v/x//D/8P/y//P/9f/2//b/9v/3//n/+//5
//n/+f/4//j/+f/7//z//P/9////AAD///7//f/9//7///8AAAIABgAJAAoACgAKAAsA
CwANAA0ADwARABAAEQATABUAFQAXABgAHAAgACMAJQApACkAKQAqACwAMQAyADIAMwA0
ADQANgA3ADcAOAA4ADgAOAA4ADkAOwA5ADkAOQA4ADgANwA2ADUAMQAwAC4ALQApACcA
JQAjACEAHwAbABoAGAAXABUAFAARAA8ADAAKAAoACgAJAAgACAAIAAgACAAFAAIAAAD/
//////////7////+//7//f/7//v/+//8//7//v/8//v/+P/4//j/+P/3//X/9P/0//f/
9v/3//j/9v/2//b/9v/4//j/9//3//X/9v/2//b/9//3//j/+f/3//f/9//3//n/+P/4
//j/9//3//f/+P/5//r/+v/7//j/9//2//b/9//4//n/+//6//z//P/8//3//f/8//z/
+v/6//r/+v/5//j/9//2//n/+v/7//z/+v/5//j/+P/6//n/+f/5//f/9//4//j/9//2
//b/9//3//f/9//3//f/9//3//n/9//3//b/9P/3//f/+P/6//n/+P/3//b/9P/0//P/
8v/z//T/9f/2//b/9v/2//j/+P/2//L/8v/z//T/9f/2//n/+f/5//v/+//6//r/+f/5
//n/+//7//3//f/9//7//P/8//3//f///wAAAAABAP///////wAAAAADAAMAAgAEAAQA
BAAEAAUABQAEAAMAAwACAAAA///9/wAAAAAAAP///f/6//b/+f/7//7/AAD8//v/+v/5
//f/9//3//f/9f/0//L/8P/x//H/8P/w//H/8f/x//L/8P/w//D/8P/y//L/8v/y//D/
8P/u/+v/6f/o/+P/3//g/+P/6v/+/xoANwBWAHoAnwDLAPwAMAFaAYABngGkAYMBOQHI
AFgAGAD6/9v/yv/D/7H/oP+d/5b/kP+Z/6b/rP+y/73/xf/K/9T/4P/l/+v/7v/u/+7/
7v/t/+3/7//v/+//8v/z//P/8//z//P/8v/x//H/8v/z//P/8f/y//L/8//2//b/9//3
//n/+v/6//v/+f/5//n/+f/6//v//P/+//3//f/+//7//P/8//3///8BAP////////3/
/v8AAAMABgAGAAcACQAJAAcABQADAAYACAAKAAwACwAOABAAEAAQABAAEQARABMAEwAV
ABcAGQAbAB4AIQAfACEAIgAmACcAKQAqAC0ALwAvADAAMgA3ADgAOAA5ADoAOgA8AD0A
PQA+AD4APgA/AD4APgA/AEEAQQBBAEAAPAA7ADoAOQA3ADYANAAzADEALwAtACsAKgAp
ACYAJgAhAB8AHAAaABwAGwAZABgAFgAWABUAFAASABAADgAMAAwACgAJAAkACAAHAAYA
BAAEAAQABQAFAAQAAwACAAIAAwAEAAMAAwACAAIAAgACAAAA/////wAAAQAAAAEAAgAB
AAAA///+//z//P/7//v//P/+////AAD/////AAABAAEAAQABAAEA///+//7//v//////
//8AAAAAAAD/////////////AAABAAIAAwAFAAMABAADAAIAAQABAAAAAAAAAAAAAAAA
AP7//v/+//7/AAAAAAAAAAD///////8AAAEAAQACAAMAAQABAAIAAgD+//z/+//7//3/
/f/9//3//f/9//3///8BAAEAAAD+//////8AAAIAAAD+//z/+v/9//7//v/+//7//v/+
//7//f/8//v//P/9//7////+//3//v/9//z//f///wAAAgD///7//f/9//3//f///wMA
AgABAAAA///+/////////wEABAAEAAUABQADAAMABQAFAAUABQAFAAYACAAIAAkACQAI
AAgABwAHAAkACQAJAAoACgANAA0ADAAOAA4ADgAOAA8ADwAOAA0ACwAKAAgABwAHAAoA
CgAKAAoACQAHAAQAAwADAAQABAAEAAMAAgABAP///////////P/8//v/+v/6//v/+//8
//n/+f/5//r//P/8//z//P/8//z//P/8//7/+v/2//f/+f/y/+v/5//o/+///v8SACoA
SQBqAI4AswDfABQBRgFyAZYBqgGiAXcBHwGkAEIAFgD+/+P/1v/N/7f/ov+b/5T/kv+f
/7D/uv/C/8v/0f/a/+D/5v/r/+//8v/z//T/9f/1//X/9//3//f/+f/7//z//f/8//3/
/f/9////AAABAAEAAQACAAIAAwABAAAAAAD//wAAAgADAAUAAwADAAMAAwABAAEAAQAC
AAQABQAHAAgACAAIAAkACwAMAAsADAANAAwADAANAA8ADwAOAA4ADwARABEAEQARABEA
EgATABQAEwAWABgAGAAaABwAHwAhAB8AHwAhACMAJgAnACkAKwApACsALAAwADEAMwA0
ADcANwA3ADgAOgA+AEAAQQBDAEcASABLAE0ATgBOAE0ATABNAEwATABNAEoASQBIAEYA
RgBFAEQAQwBCAEIAQQBBAD0AOwA5ADcANwA3ADUANgAxAC8ALAAqACkAJwAkACIAIgAi
ACEAIAAfAB4AHQAcABwAGgAZABkAGAAXABYAFAATABIAEgARABMAEwATABQAEwASAA8A
DQAOABAAEgAUABIAEQARABIAEAAOAA4ADgAPABAAEQASABEAEAAOAA0ADwAQABAAEAAN
AA0ADgAPABEAEQARABEAEwASABIAEgARABEAEQASABIAEgARABEADwAPAA8AEAAQABIA
FAATAA==
         </WaveFormData>
      </LeadData>
      <LeadData>
         <LeadByteCountTotal>10000</LeadByteCountTotal>
         <LeadTimeOffset>0</LeadTimeOffset>
         <LeadSampleCountTotal>5000</LeadSampleCountTotal>
         <LeadAmplitudeUnitsPerBit>4.88</LeadAmplitudeUnitsPerBit>
         <LeadAmplitudeUnits>��V</LeadAmplitudeUnits>
         <LeadHighLimit>2147483647</LeadHighLimit>
         <LeadLowLimit>268435456</LeadLowLimit>
         <LeadID>V6</LeadID>
         <LeadOffsetFirstSample>0</LeadOffsetFirstSample>
         <FirstSampleBaseline>0</FirstSampleBaseline>
         <LeadSampleSize>2</LeadSampleSize>
         <LeadOff>FALSE</LeadOff>
         <BaselineSway>FALSE</BaselineSway>
         <ExcessiveACNoise>FALSE</ExcessiveACNoise>
         <MuscleNoise>FALSE</MuscleNoise>
         <LeadDataCRC32>1845844172</LeadDataCRC32>
         <WaveFormData>
7v/t/+3/7P/u/+7/7v/u/+z/7P/s/+z/7//v//D/8v/v/+7/7f/r/+j/5//i/93/2P/V
/9X/4P/y/wgAHQA1AFMAcwCZAMUA8QAYAToBTgFNATUB/gCtAG0AUAA5ACQAFgAHAPH/
3//S/8j/w//I/8v/zv/R/9T/2f/e/+L/5v/q/+v/7P/r/+z/6//q/+z/7P/r/+v/7f/u
/+//8P/u/+7/7v/u/+z/7P/u/+//7//v/+//8P/u//D/8P/w//D/8P/w//H/8//z//P/
8//y//H/8P/u//D/8f/z//P/8f/z//T/9P/0//P/8//0//b/9v/3//r/+v/5//n/+//7
//v//P/8//v/+//6//v//v///wQAAgABAAEAAgADAAQABgAHAAoADAANAA4AEAARABMA
FwAZABoAGQAbAB0AHwAfACAAIQAkACUAJgAnACUAJgAnACgALAAtAC0ALQAtAC0ALQAt
AC8ALwAuAC4AKQAnACUAIwAgAB8AHAAbABsAGwAaABsAGAAVABIAEAAOAAwACgAJAAYA
AwAAAP////////7//f////7//P/7//r/+f/3//f/9f/1//X/9//z//L/8v/y//D/8P/w
//D/8f/0//X/9P/y//H/8f/y//H/8P/v/+//8v/u/+7/7v/w//D/8P/w//L/8v/w//D/
7v/v/+//7//t/+3/7P/s/+//7//w//D/7v/t/+3/7v/u/+7/7v/u//D/8P/w//D/8P/w
//D/8v/y//L/8v/y//L/8//z//P/8v/v/+//7//t/+z/7P/s/+3/7f/t/+7/8P/v/+7/
7v/s/+v/7P/s/+7/7P/s/+z/6v/p/+n/6v/r/+z/7f/v/+3/7P/r/+v/6f/p/+n/6v/s
/+3/7v/u/+z/7P/q/+r/6v/q/+r/6//t/+3/7f/t/+v/6v/q/+j/6v/q/+z/8P/w/+3/
7P/r/+r/6//r/+3/7v/u/+7/7v/w//D/8P/w//D/8f/x//L/8v/x//D/8P/w//L/8v/x
//H/8//0//X/9v/2//j/+P/4//f/9//3//f/9//2//P/8v/z//P/8//z//P/9P/0//T/
9f/1//P/8P/u/+7/7//v/+3/7P/r/+r/6//q/+r/6//q/+j/5f/k/+X/5f/k/+T/4v/i
/+L/4v/i/+L/4v/i/+P/4//k/+T/5v/m/+X/4v/f/9r/0//K/8f/yf/S/+L/9P8JAB8A
PQBfAIUAswDjAAwBLAFCAUkBMwEAAbMAcQBQADkAHgAMAP3/5//P/77/sP+t/7L/uf++
/8f/zP/P/9L/1P/W/9r/3//g/97/4P/g/+D/4P/g/9//3//g/+D/4P/g/+D/4P/g/+D/
4v/i/+T/5f/l/+X/5f/m/+b/6P/o/+j/6v/q/+r/6//p/+f/5f/j/+b/5//o/+j/5v/n
/+n/6f/n/+n/6v/q/+v/6//s/+7/7P/s/+3/8P/v/+3/7P/t/+7/7//x//L/8v/z//P/
9f/1//X/+f/2//f/+f/8////AQACAAIABAAFAAUABQAGAAgACQAMAA0ADwAPABIAFQAa
ABsAHQAfACEAIQAhACEAIQAiACMAJAAmACcAJwAnACkAKQApACkAJwAnACYAJgAkACMA
IgAhACAAHwAcABsAGgAZABcAFwAWABMAEAAOAAwACgAIAAcACAAFAAIAAQD+//3/+//5
//j/9v/z//H/8f/x//D/8f/y//P/9P/3//X/9P/0//T/8f/w/+//7v/u//D/8P/u/+7/
7f/t/+7/7f/s/+v/6//w/+z/7P/s/+7/7v/u/+7/8P/w/+7/7v/w//H/8f/x//D/7//t
/+z/7//v//D/8P/w/+//7//w//D/8P/w//D/8P/w//D/8P/u/+7/7v/w//H/8v/z//T/
8v/z//P/8//x/+3/7P/r/+3/7P/s/+z/7v/v//D/8v/0//P/8v/y//H/8f/z//T/8v/w
//D/8P/v/+3/7P/s/+7/7v/u/+//8P/w//D/8f/w/+//7v/u/+3/7f/t/+z/7f/u/+3/
7v/w//D/8P/x//H/8f/x//H/8P/u/+3/6v/t/+7/7//y//L/8f/v/+z/8v/w/+z/7P/s
/+z/7P/s/+//7//x//L/8v/y//L/9P/0//T/9P/0//f/9//4//j/9//2//b/9v/0//T/
8//z//f/+P/5//r/+v/8//z//P/9//3//f/9//3//P/5//j/+f/5//n/+f/5//r/+v/6
//v/+//5//b/9v/2//f/9//z//L/8f/w/+//7v/u/+//7//u/+z/7P/q/+n/5//m/+n/
6v/r/+z/6v/q/+r/6v/r/+v/7P/s/+r/6v/t/+7/6f/k/93/1v/P/83/0P/e//T/DQAj
AD8AXwB/AKcA1wACASYBRgFZAVMBMgHxAKEAagBLADAAHgATAP3/4f/Q/8b/vf+6/73/
wv/H/9D/1f/W/9r/3P/i/+X/5v/n/+r/6//s/+z/7P/r/+v/6v/q/+r/6v/q/+r/6v/q
/+3/7v/x//P/8v/x//D/8P/y//T/9P/0//L/8v/y//P/8//z//P/8//1//X/9f/0//L/
8//1//X/9//5//r/+v/8//v/+//8//z//P/9/wAAAAD/////AQAAAP/////+////AQAC
AAUABAAFAAoACAAJAAsADgARAA8AEAAQABIAEQARABEAEgAUABUAGAAZACAAIQAlACkA
LQAtAC4ALwAxADEAMQAxAC8AMAAxADIANwA5ADoAOwA7ADsAOwA7ADsAOwA6ADoAOAA3
ADYANQA0ADMAMAAvACwAKwApACkAJwAjAB8AHAAdABwAGwAbABoAFwAUABMAEAAPAA0A
CwALAAoACAAHAAgABwAFAAUABQAFAAUABwAEAAIAAQAAAP//AAABAAIAAgAEAAQAAgD+
//3//f/+//7//v/+////AgD+//7//v/+//7//v/+/wAAAAD+//7//f/9//z/+//5//n/
+P/4//n/+f/6//r/+//7//z//v/+//7//v/+//3//P/7//r/+//8//3/AAD+//7//v/+
//3//f/8//v//P/5//n/+f/6//r/+//8//z/+//6//r/+P/3//b/9v/3//f/+f/6//j/
9v/2//b/9//3//j/+v/4//j/+P/5//j/9v/0//P/9P/1//b/+P/5//n/+f/4//b/9v/0
//T/9f/2//f/+f/3//f/9//3//X/9P/0//L/9P/0//T/9v/4//n/+f/4//j/+P/4//f/
9v/1//T/9//3//n/+v/6//r/+v/8//r/+v/6//r//f/9//7//v/+//7///8AAAAAAAD/
///////+//3//P8AAAIAAgACAAQABQAGAAcABwAGAAMAAgAEAAMAAgABAAMABAAEAAQA
AwADAAEA/v/+//7///////v/+v/5//j/9//2//b/9//3//b/9P/0//P/8//y//L/8v/y
//L/8v/0//T/9P/0//L/8f/x//D/8v/0//P/8P/v/+z/5f/g/93/3//k//D/BgAbADMA
TwBzAJcAwwDxABgBOgFWAV8BUQEkAdUAiwBgAEUAMAAkABEA9//j/9b/zP/J/8r/zf/S
/9X/2v/h/+j/6v/s//D/8//0//L/9P/0//T/8v/y//H/8f/y//L/8v/y//T/9P/0//T/
8v/y//T/9f/z//P/8//0//T/9v/2//b/9P/0//T/9f/2//f/+P/5//v/+//7//r/+v/7
//3//f/7//3//v/+//7//f/9//7//v/+////AgACAAEAAQADAAYABwAJAAoABwAHAAYA
BwAHAAcACwAIAAoACwANAA8AEQASABIAFAAYABkAGgAcABwAHQAgACEAIwAjACYAKQAr
ACsALAAtAC4ALwAwADEAMwA0ADUANgA2ADcANwA3ADgAOQA6ADsAOQA5ADgAOAA0ADMA
MgAxADAALwAsACsAKgApACcAJwAkACEAHgAcABwAGgAYABcAFQARAA0ACwAJAAkACAAH
AAUABAACAAEAAQABAAAAAQD+//3//P/9//v/+v/6//r/+f/6//v//P/7//z/+//4//j/
9//3//j/9v/2//b/9//6//b/9v/2//T/9P/0//T/9P/0//L/8v/0//X/9f/1//b/9//3
//j/9//3//j/+P/2//X/9f/2//T/9P/0//T/9f/2//f/+P/4//j/+P/6//n/+P/3//b/
9//5//r/+//6//f/9//3//X/9P/0//T/9//3//f/+P/5//n/+f/6//j/9//4//j/9v/0
//T/9P/0//P/8//0//L/8v/y//P/8f/w/+//7//w//H/8v/0//X/9f/1//T/9P/0//L/
8v/0//T/9P/1//P/8//z//P/8//y//L/8P/y//L/8v/0//H/9P/z//L/8f/w//P/8//1
//b/9v/2//b/+P/4//j/+P/4//j/9//3//b/9//4//r//P/+//7//f/9//7//v/+//7/
AgAEAAQABAAEAAMAAgABAAIAAgAAAAAA/v/9//z/+//7//z//P/8//7////+//z/+f/4
//j/9//2//b/9v/2//T/8v/x//H/8//y//D/8P/v/+//7v/u/+z/7P/s/+z/7v/u/+7/
7v/r/+v/7P/s/+r/6v/r/+z/5//g/9v/1v/R/9X/5v/4/wgAHwA5AFUAdQCdAMkA8QAW
AToBUAFNATMB9gCnAG0ATAAzAB4AFAADAOv/1//M/8D/u/++/8X/yv/R/9j/2//e/+D/
5P/m/+f/6P/o/+r/6v/q/+r/6v/p/+n/7P/s/+z/7P/q/+r/6v/q/+r/6v/s/+3/7v/v
//D/8v/x//L/8f/w//D/8P/w//H/8f/x//H/8f/x//H/8f/w//D/8f/z//P/8//1//b/
9v/0//H/7//u//L/9P/3//z//P/7//v//f/9//3//v/+//7//////wEA/////wMAAAAC
AAMABQAHAAgACgALAA4ADgAPABAAEgASABMAFgAXABoAGQAbAB0AIAAhACMAJQAoACkA
KgArACsALAAtAC4ALgAvAC8ALwAvAC8ALwAvADEAMQAwADAALgAtACwAKwAqACkAJgAl
ACAAHwAdAB0AHAAZABYAFAASABAADgANAAoABwAEAAMABAAFAAUABQAFAAQAAgABAP7/
/f/7//v/+f/5//n/+//4//b/9f/0//b/+P/6//z/+f/6//n/9v/1//X/9v/4//j/+P/4
//n/+//2//X/9P/0//T/9P/0//X/9v/1//b/8//z//L/8f/v/+//7v/u//P/9f/4//r/
+v/5//n/+v/4//j/+P/4//b/9v/2//b/9v/2//b/+P/4//j/+P/4//j/+f/5//n/+P/1
//X/9f/z//L/8v/y//X/9f/1//b/9P/z//L/8v/z//X/+f/8//v/+P/3//b/+P/3//f/
+P/3//b/9f/1//X/9P/z//P/9f/1//X/9v/3//f/9//2//T/9P/y//L/9P/0//T/9f/z
//P/8//z//P/9P/0//T/9P/0//X/9f/3//j/9v/2//b/+P/6//r/+v/6//v/+//8//z/
/P/8//3//v/9//z/+v/5//j/+P/4//j/+//+////AAABAAEAAQABAAQABAACAAIABAAD
AAIAAQAAAAAA///+///////9//r/9v/2//f/9//z//L/8f/w//D/8P/x//P/8//y//D/
8P/x//H/8P/w/+//7v/t/+z/7f/u/+//8P/u/+3/7f/s/+7/7v/r/+z/6f/k/9//2v/T
/9X/4P/w/wYAGwAxAE8AdwChAM8A+QAgAUIBVgFVATsBBAG1AHEATAA1ACAAFAAHAPH/
2f/K/8D/vf/A/8X/yP/N/9L/1//e/+b/6P/o/+v/7P/q/+z/7P/s/+v/6v/o/+f/6f/q
/+v/7P/s/+z/7P/s/+r/6v/s/+3/7v/v//D/8v/0//b/9v/2//b/9v/2//f/9v/1//T/
8//y//H/8P/u//D/8f/z//P/9P/3//n/+v/6//n/+f/6//j/+P/5//z/+v/5//n/+//7
//v//P/8//7//////wEABAAFAAoACAAIAAkACwANAA8AEAAQABIAEgATABQAFgAYABkA
HAAdAB8AHwAiACUAJQAlACYAJwAsAC0ALgAvAC8AMAAxADIANQA3ADgAOQA4ADcANgA1
ADUANQA0ADQANAAzADIAMQAwAC8ALAArACYAJQAjACMAIAAdABoAGAAWABQAEgARABIA
DwAMAAsACwALAAoACQAHAAYABAADAAEA///8//v//f/9//3///////7//v/+//z//P/8
//z//v8AAAAA/v/8//v/+//8//r/+v/6//v//P/4//j/+P/4//j/+P/4//v//P/7//z/
+v/7//v/+//7//v/+v/6//v/+//8//z/+f/3//b/9v/5//r/+//8//r/+v/6//r//f/+
////AgD///7//f/8//z//f/9//3//v/7//v/+//+//7///8AAAAA///+//7//P/7//r/
+v/3//f/+f/6//v/+v/7//z//P/7//v//P/7//r/+f/5//r/+v/6//v/+f/5//n/+v/9
//3//f/8//r/+v/4//j/+f/6//v//f/5//v/+f/1//j/+v/6//r/+v/5//n/+//8//r/
+v/6//z//P/8//z//P/+////AQACAAIAAgADAAQAAwACAAAA//8AAAAAAAAAAAQABgAG
AAYABQAFAAUABQAGAAYABAAEAAUABQAFAAUABAAEAAMAAgAEAAUABAACAAAAAAABAAEA
///+//3//P/6//j/9//3//n/+P/2//b/9f/1//T/9P/0//T/9P/0//T/9P/0//T/8//z
//T/9P/y//L/8f/u/+3/6v/l/97/2f/Z/+D/7v8AABUALwBLAGkAjwC7AOcAEAE2AVYB
ZQFfAT4B+wCpAHIAUwA4ACQAFQD9/+X/1v/O/8X/xv/L/9D/1//c/9//5P/s//D/8v/x
//L/8P/y//L/8v/0//T/8//z//L/8v/y//L/8P/w//D/8P/y//L/9P/1//b/9//4//r/
+v/8//z//P/6//r/+v/7//n/+f/5//n/+f/5//n/+P/5//v//v////3//f/8//r/+f/3
//b/9v/6//z///8EAAUABQAGAAkABwAHAAgACAAHAAcABgAHAAgACQAOAAwADgAPABEA
EwASABIAEQASABUAFwAZABwAGQAZABsAGwAhACMAKAAtAC8ALwAwADEAMgAzADQANQA3
ADgAOQA6ADwAPQA9AD0APAA7ADoAOQA7ADsAOgA6ADoAOQA4ADcANgA1ADIAMQAwAC8A
LQAtACsAJwAjACAAIAAeABwAGwAaABcAFAATABEAEQAQAA8ADQAMAAoACQAKAAkABwAH
AAcABwAHAAkABAACAAEAAAD//wAAAQACAAQABgAGAAQAAgABAAEAAgADAAQABQAHAAcA
AgABAAAAAgACAAIAAgACAAIAAAAAAP7/////////AgADAAMABAAEAAMAAwACAAIAAQAB
AAIAAAAAAAAAAAAAAAAAAAAAAAEAAgADAAYABQAEAAMAAgACAAMAAwADAAQAAQABAAEA
AQAAAAAAAAADAAMAAwAEAAEA///9//z//P/9/wAAAgAAAP7//v/+//////8AAAIAAAAA
AAAAAQD///7//f/9/////////wAAAQABAAEAAAAAAAAA/v/+//z//P/8//3/////////
//////7//v/8//7//v/+/wAAAQABAAAAAAAAAP///v/9//z/+//7//3//v///wAAAQAE
AAYABgAGAAYABQAFAAYABgAGAAYABwAIAAYABgAFAAUABAAEAAQABAAIAAoACgAKAAsA
CwALAAsADwAQAA8AEAAOAAsACAAFAAcACAAIAAgACQAJAAcABAACAAIAAwADAAEAAAD/
//7/+//6//r/+//8//z/+//8//n/+f/4//j/9v/2//b/9v/0//T/9P/0//X/9f/2//b/
+v/6//n/+v/1/+7/6f/m/+H/4//o//j/DAAjAD8AWQB3AJ0AyQD3AB4BQgFcAWUBTwEW
AcUAgQBcAEUAMAAkABMA+//l/9b/zv/L/87/1f/Y/9n/4P/n/+b/6P/u//D/8//0//T/
9v/2//b/+P/4//f/9//2//b/9v/2//b/9v/2//b/9f/0//X/9f/4//n/+v/8//r//P/8
//z//P/8//z//f/9//3//f/9//z/+//6//j/+P/5//v/+//7//3//v/+/wAA/////wAA
AAAAAAEABAADAAEAAAABAAMAAwAEAAQAAgADAAMABQAIAAkADgAMAAwADQAPABEAEQAS
ABIAFAAUABUAFgAYABgAGQAcAB0AIQAhACQAJwAnACcAKAApAC4ALwAwADEALwAwADEA
MgA0ADUANQA1ADUANQA1ADUANQA1ADQANAAyADEAMAAvADAALwAsACsAJwAlACIAIQAe
ABsAGAAWABUAFAATABMAEAANAAoACQAFAAUABAADAAMAAgAAAP////////7////9//3/
/f////v/+v/6//r/+f/6//v//P/5//r/+f/2//b/9f/1//b/+P/4//j/+f/6//b/9v/2
//j/+P/4//j/9//2//P/8v/x//H/8P/v//H/8//0//b/9v/1//X/9P/y//H/8f/y//P/
9P/1//b/9v/2//b/9v/0//T/9P/2//T/9P/0//T/8//z//L/8f/z//H/8v/z//P/8v/y
//L/8f/x//H/8v/y//H/8P/w/+//7//x//L/8P/u/+7/7v/u/+3/7f/u/+7/7v/u/+//
8f/w/+//7//v/+//7//w/+7/7f/s/+r/7P/s/+r/6v/s/+7/8P/z//L/8f/w/+//7//u
/+7/7P/s/+z/7v/u/+z/6v/q/+r/6v/s/+3/8P/y//L/8v/y//T/8v/y//L/8v/x//H/
8v/y//T/9P/1//b/9v/2//X/9f/2//b/9v/2//n//P/9//7//v/9//z/+//8//z/+v/6
//z/+//6//n/+f/6//r/+v/5//n/9//0//D/8P/x//H/8f/w/+//7v/v/+7/7v/v/+3/
7P/q/+r/5//n/+b/5v/m/+b/5v/m/+j/6P/o/+j/5v/l/+X/5P/m/+T/4//k/+P/4P/b
/9L/zf/R/9z/6P/6/xUALwBNAG0AjwC5AOUADAEsAUoBVQE9AQYBuQBzAEwANQAeABAA
///l/9H/xP+8/7f/uP+//8b/yf/M/9H/1v/a/97/4v/j/+T/4v/k/+T/5P/l/+b/5v/n
/+b/5v/m/+b/5v/m/+b/5v/m/+b/6P/p/+n/6f/p/+r/6v/s/+z/7P/s/+z/7P/t/+3/
7f/t/+3/7//v/+//7v/u/+//8f/x//P/9f/2//b/9f/z//L/8v/w//D/8f/0//T/8//z
//X/9//3//j/+P/5//v//P////7///8EAAIABAAFAAcACQAHAAgACAAKAAoACwAMAA4A
EQATABcAGQAcABsAHQAfACEAIQAiACMAJgAnACgAKQAoACgAKAAoAC0ALwAwADEAMAAv
AC4ALQAwADEAMQAyADAALwAuAC0AKwApACUAIwAgAB8AHQAdABwAGQAWABQAFAASABAA
DwAQAA0ACgAJAAUABQAEAAMAAwACAAAA///+//3/+//7//3//f/9/////P/6//n/+P/4
//j/+P/4//b/+P/4//b/9v/1//X/9v/4//r//P///wAA+v/4//b/9v/2//b/9v/0//T/
8v/y//T/9f/1//X/9v/3//f/+P/3//f/+P/4//X/8//y//L/9P/2//j/+v/8//z//P/8
//v/+v/5//r/+P/4//j/+P/2//f/9//3//n/9//4//n/+v/6//v//P/7//n/9//2//f/
9//3//j/+f/5//v//P/6//j/+P/4//b/9f/1//b/9v/2//b/9//6//r/+v/7//n/+f/5
//r/+f/5//n/+P/2//b/9P/0//X/9v/3//n/+f/7//j/9v/2//b/9v/3//f/+f/6//j/
+P/4//r//f/+////AAAAAP/////+//7//v///wAAAgACAAEAAQAAAAAAAAAAAAIABAAE
AAQABQAFAAUABQAHAAgABwAIAAgABwAGAAUAAwAEAAQABAADAAMAAQD+//z//P/9//3/
+f/4//f/9v/2//b/9//5//n/+P/2//b/8//z//L/8v/y//L/8v/y//L/8v/y//L/8f/x
//L/8v/y//b/9//y/+//7P/n/+D/2//Z/9r/5P/2/w0AKQBHAGcAiwC5AOkAEgE6AVYB
YQFbATgB8QCfAG4AVQA6ACYAFwABAOv/3v/S/8X/xP/H/8z/0f/W/9f/2v/k/+7/8v/x
//L/8v/0//T/9P/z//L/8P/v//H/8v/z//T/9P/0//T/9P/0//T/9v/3//b/9f/0//T/
9f/4//n/+v/6//r/+v/7//3//f/9//3//P/7//r/+P/6//v//f/9//3///8AAAAAAAD/
////AAD+//7///8CAAMAAwAEAAcABgAFAAUABAAEAAUABQAHAAoACwAQAA4ADAANAA8A
EQATABQAFAAWABYAFwAYABoAGAAZABwAHQAkACUAKQAtAC8ALwAwADEANAA1ADYANwA5
ADoAOwA8AD0APQA8ADsAPAA9AD4APwA9AD0APAA8ADwAOwA6ADkAOAA3ADQAMwAuAC0A
KwArACgAJQAiACAAIAAeABwAGwAYABUAEgARABEAEQAQAA8AEgASABEAEQANAAsACAAH
AAcABwAHAAkABwAGAAYABgAEAAQABAAEAAYACAAIAAYAAgABAAEAAgACAAIAAgADAAgA
BAAEAAQABAAEAAQABAAGAAYABAAEAAIAAwADAAMABAAFAAUABgAFAAUABgAGAAgABwAH
AAgABwAGAAUABAAFAAYABwAIAAUABAADAAQABgAGAAYABgAGAAcABwAHAAkABwAIAAkA
CQAIAAgACAAIAAcABgAGAAkACQAJAAoABwAHAAkACgAKAAgACAAIAAYABQAFAAYABwAI
AAkACwAJAAgABwAHAAcABwAHAAgABwAHAAcABgAJAAoACQAKAAgACAAIAAkACAAHAAYA
BQAGAAYABwAGAAoACgAKAAwACQAHAAQABAAHAAgACQAKAAkACQALAAwACgAKAAoADAAM
AAwADAAMAA8ADwAQABAAEAAQABEAEgAUABQAEwATABQAFAAUABQAFAAWABYAFgAVABUA
FQAVABkAGgAZABoAGAAXABYAFQATABQAFAAUABQAEwAQAAwADAAOABEAEwARABAADwAO
AAwACgAJAAkACQAIAAYABgAHAAcABgAGAAYABgAGAAYABgAGAAYABgAFAAUABgAGAAQA
BAADAAAA/f/6//X/8P/v//H/9P8AABYALQBFAGMAgwClAM8A+wAiAUYBZgFxAWMBOAHv
AKMAeABfAEYANAAnABEA/f/0/+j/3f/g/+f/6P/p/+7/8//0//r/AgAEAAcACgAHAAgA
BwAGAAgACAAHAAcACgAKAAoACgAIAAgACAAIAAYABgAIAAkACQAJAAkACgAKAAwADAAM
AAwADAAMAA0ADQANAA0ADQAPAA8ADwAOAAwADQAPAA8ADQAPABAAEAAQAA8ADwAQABAA
EAARABQAFQAVABYAGQAYABcAFwAWABcAGQAaAB0AHAAdACIAIAAfAB8AIAAhACMAJAAk
ACYAKQArAC0AMAAuAC8AMgAzADUANQA4ADsAPQA9AD4APwBCAEMARABFAEcASABJAEoA
SwBLAEoASQBJAEkASQBJAEoASwBLAEwASQBHAEUAQwBDAEMAQQBBAD0AOwA4ADcANgAz
ADAALgAqACgAJgAlACYAIwAgAB8AHwAfAB4AHQAaABgAFQATABQAEwARABEADwAPAA8A
EQAPAA4ADgAOAAwADAAMAAwADAAOAA4ADAAMAAsACwAMAAsACgAJAAkADgAKAAoACgAI
AAgACAAIAAYABgAEAAQABQAHAAgACQAJAAkACAAIAAcABwAIAAgABgAFAAUABgAEAAQA
BAAEAAYABgAGAAYABAAEAAQABgAGAAYABgAGAAQABQAFAAUABgADAAMAAwADAAIAAgAC
AAEAAQABAAIAAgABAAAAAAD/////AQACAAMAAgADAAQABAADAAMABAACAAAA/v/9//7/
/v/+////////////AAABAAEAAQAAAAEAAgABAAIA///+//3//f///////////////v/+
//z//P/8//z//v///////v/8//r//P/8//v//P/+/wAAAgABAAAAAAAAAP7//f///wMA
AgD///7//f/8//v/+//9//7/AAAAAAAAAgACAAIAAgACAAEAAQACAAIABAAEAAUABgAG
AAYABQAFAAQABAAEAAQACAAKAAoACgALAAsACwALAAwADAAKAAoACQAHAAUAAwAFAAYA
BgAGAAcABwAFAAIA/v/+//////////7//f/8//v/+v/6//v/+f/4//b/9v/4//n/+f/6
//n/+P/3//b/+P/4//j/+P/3//f/+P/4//j/9v/x//T/9f/w/+X/4P/d/+H/6v/2/woA
IwBBAF0AewChAM0A+QAiAUQBXAFhAUsBFgHFAIMAZABNADQAJAAVAPv/4//Y/8r/w//K
/9P/1v/b/+D/4//o/+z/7v/y//X/9v/0//b/9v/2//b/9v/1//X/+f/6//v//P/7//r/
+f/4//r/+v/8//3//f/9//3//v/9//7//f/8//3//v///wEA///////////9//3//f/8
//7///8BAAEAAwAFAAYABgAGAAUABQAGAAQABAAFAAgACgAJAAkACwALAAsADAAMAAoA
CwALAA0ADAANABIAEAARABMAFgAZABcAGAAYABoAHgAfACAAIgAiACMAJgAnACoAKQAr
AC0ALQAtAC4ALwA1ADcAOQA7ADwAPgBAAEIAQgBDAEMAQwBBAEEAQQBBAD8APwA+AD4A
PQA9AD0APQA8ADsAOAA3ADQAMwAxADEAMQAvAC0ALAAoACYAJAAjACQAIQAeAB0AGwAb
ABoAGQAbABoAGAAXABYAFQATABMAEAAPAA4ADwAOAA4ADwAQAA8AEAARABIADwAQAA8A
DAANAA0ADgAQAA4ADgAOAA8AEAAMAAwADAANAA4ADwAQAA4ADgAMAAwADAANAA0ADQAN
AA0ADAAMAA8ADwAQABAAEgARABEAEgASABIAEgASABIAEgASABIAEAAQABAAEgASABQA
FAASAA==
         </WaveFormData>
      </LeadData>
   </Waveform>
</RestingECG>
