# Supplementary material for: Detection of Left Atrial Enlargement Using a Convolutional Neural Network-Enabled Electrocardiogram
Source: Front Cardiovasc Med. 2020 Dec 17;7:609976. doi: 10.3389/fcvm.2020.609976 (PMC7773668; doi:10.3389/fcvm.2020.609976)
Supplement: Supplementary file 3 [file Data_Sheet_3.ZIP › normal2/1802017172_5004_00000016.XML]

<?xml version="1.0" encoding="Windows-1252"?>
<!DOCTYPE RestingECG SYSTEM "restecg.dtd">
<RestingECG>
   <PatientDemographics>
      <PatientID>1802017172</PatientID>
      <PatientAge>72</PatientAge>
      <AgeUnits>Years</AgeUnits>
      <Gender>Male</Gender>
      <PatientLastName>liangtao</PatientLastName>
   </PatientDemographics>
   <TestDemographics>
      <DataType>Resting</DataType>
      <Site>1</Site>
      <AcquisitionDevice>MAC55</AcquisitionDevice>
      <Status>Unconfirmed</Status>
      <Priority>Normal</Priority>
      <AcquisitionTime>09:44:52</AcquisitionTime>
      <AcquisitionDate>03-09-2017</AcquisitionDate>
      <CartNumber>1</CartNumber>
      <AcquisitionSoftwareVersion>009C</AcquisitionSoftwareVersion>
      <XMLSourceVersion>MAC5000 v1.0</XMLSourceVersion>
   </TestDemographics>
   <RestingECGMeasurements>
      <VentricularRate>117</VentricularRate>
      <AtrialRate>117</AtrialRate>
      <PRInterval>148</PRInterval>
      <QRSDuration>80</QRSDuration>
      <QTInterval>312</QTInterval>
      <QTCorrected>435</QTCorrected>
      <PAxis>79</PAxis>
      <RAxis>40</RAxis>
      <TAxis>79</TAxis>
      <QRSCount>20</QRSCount>
      <QOnset>213</QOnset>
      <QOffset>253</QOffset>
      <POnset>139</POnset>
      <POffset>184</POffset>
      <TOffset>369</TOffset>
      <ECGSampleBase>500</ECGSampleBase>
      <ECGSampleExponent>0</ECGSampleExponent>
   </RestingECGMeasurements>
   <Diagnosis>
      <Modality>Resting</Modality>
         <StatementCount>4</StatementCount>
         <LabelText>12SL ��ϳ���</LabelText>
      <DiagnosisStatement>
         <StmtText>����Ķ�����</StmtText>
      </DiagnosisStatement>
      <DiagnosisStatement>
         <StmtText>��ż��</StmtText>
      </DiagnosisStatement>
      <DiagnosisStatement>
         <StmtFlag>ENDSLINE</StmtFlag>
         <StmtText>�����粫</StmtText>
      </DiagnosisStatement>
      <DiagnosisStatement>
         <StmtFlag>ENDSLINE</StmtFlag>
         <StmtText>�ٽ� ECG</StmtText>
      </DiagnosisStatement>
   </Diagnosis>
   <Waveform>
      <WaveformType>Rhythm</WaveformType>
      <WaveformStartTime>0</WaveformStartTime>
      <NumberofLeads>8</NumberofLeads>
      <SampleType>CONTINUOUS_SAMPLES</SampleType>
      <SampleBase>500</SampleBase>
      <SampleExponent>0</SampleExponent>
      <HighPassFilter>16</HighPassFilter>
      <LowPassFilter>150</LowPassFilter>
      <ACFilter>NONE</ACFilter>
      <LeadData>
         <LeadByteCountTotal>10000</LeadByteCountTotal>
         <LeadTimeOffset>0</LeadTimeOffset>
         <LeadSampleCountTotal>5000</LeadSampleCountTotal>
         <LeadAmplitudeUnitsPerBit>4.88</LeadAmplitudeUnitsPerBit>
         <LeadAmplitudeUnits>��V</LeadAmplitudeUnits>
         <LeadHighLimit>2147483647</LeadHighLimit>
         <LeadLowLimit>268435456</LeadLowLimit>
         <LeadID>I</LeadID>
         <LeadOffsetFirstSample>0</LeadOffsetFirstSample>
         <FirstSampleBaseline>0</FirstSampleBaseline>
         <LeadSampleSize>2</LeadSampleSize>
         <LeadOff>FALSE</LeadOff>
         <BaselineSway>FALSE</BaselineSway>
         <ExcessiveACNoise>FALSE</ExcessiveACNoise>
         <MuscleNoise>TRUE</MuscleNoise>
         <LeadDataCRC32>2793741266</LeadDataCRC32>
         <WaveFormData>
BwAGAAYABgADAAAA+v/5//z/AQABAAMAAQD9//b/8v/5//r//P///wAA///9//r/9f/0
//T/9f/0//T/8//v//T/9f/5//r/CgD3/+n/+v8IAAAA+f/4//L/8v/+/wIA/v8BAAoA
FgApAD8AUQBOAEkAVQBWAC8ADQAEAPz/+/8JAAUA+v8AAAoA/v/z//3/AAD6//r//P/6
//n////+//3/+v/5//T/8P/t/+z/+f/8/wAABgACAAAA/P/4//f/9P/z//D/8f/0//n/
///6//n/+//4//T/9P/5//v/9P/0//f/9//6//v/+v/7//n/9//3//b//P///wEABQAC
AAAABAAFAAQAAgAFAAMA//8FAAUABAAEAAIABAAKAAoABQAFAAIAAgADAAQABgAFAAEA
AAAAAPb/8//2//3/AgAHAAwACQAGAAMAAAACAAQABgAIAAYABAACAAAA/f/6//f/9P/6
//7/AgAGAAQABAAEAAQAAgAAAP7//P/8//z//P/8//r/+v/6//r//v8CAAYACgAIAAYA
BAACAAIAAgACAAIA///+//3//P/7//r/+f/4//f/9v/1//T/+v/+/wIABgABAP7/+//4
//z//v8AAAIAAADs/+b/BgAQAP7//v8CAPz/+P/0//z/FgAkABwAIAA6AFoAaABaAEgA
RAA8AC4AIgAWABYAEAD8//7/CAD+//b/9v/2//b//v/8//D/7P/w//T/+P/8//3//v//
/wAA/v/8//r/+P/2//b/9v/2//r//P/+/wAAAAAAAAAAAAD///7//f/8//7//v/+//7/
/f/8//v/+v/3//b/9f/0//j//P8AAAQABAAEAAQABAD///z/+f/2//r//P/+/wAAAgAE
AAYACAAFAAQAAwACAAUABgAHAAgACgAMAA4AEAALAAYAAQD8/wIACAAOABQAEQAOAAsA
CAAIAAgACAAIAAYABAACAAAAAAAAAAAAAAAAAAAAAAAAAPz/+v/4//b/+v/+/wIABgAE
AAIAAAD+//v/+P/1//L/9f/4//v//v8BAAIAAwAEAAIAAAD+//z/+v/6//r/+v/6//r/
+v/6//3/AAADAAYABAACAAAA/v8BAAIAAwAEAP///P/5//b/+P/6//z//v/8//r/+P/2
//f/+P/5//r/+//8//3//v8AAAAAAAAAAP3/+v/3//T/+P/6//z//v/+//7/+//7/wEA
AQD//wEAAAD+/////f/9////AwAFAAEAAQABAAEA/v/+//3//f8DAAUAAwAJAAgABwAF
AAIAAwABAAMAAwACAP///v/+/wEAAgABAP3/+//8/////f8BAAUABwAGAP7/+v/y/+v/
7f/y//X/9//y/+3/6v/o//H/9//+/wQA//////3//v8EAAoA+f/z//r/+P/w//P//P8C
AP7//v8AAAIABwAOABwAMwBHAFEAVABfAG8AYgA7AB8AGgAOAP3/AQARAAoA9v/6/wAA
9f/v//7/CgAIAAoAAgDv/9v/4v/n/+r/7//z//T/9v/6//z/+P/1//T/+f/8//3//v/7
//j/9//0//T/9P/2//n/9f/1//j/9v/0//T/+f/7//T/8v/z//H/9f/1//P/8//1//f/
+//+///////+/////f/8/wEAAwD9//r//P/5//X/+//7//r//f/+/wMADAALAAUABAAA
AP3/+//5//j/+//7//7/AgAAAP3/9//1//3/AAADAAgACAAGAAUABQADAAMA///8//v/
/P/9/wAAAQAGAAsADQAOAA8ACAADAAMAAgACAAAA/P/6//f/8v/3//3/AAD7//n/+P/5
//X/9v/6////CwAHAAIA/v/5//r//P/8//7///8AAAIABAAAAP///v/9//v//f/8//r/
/v8GAPr/+P/4//j/+P/9//3/AAAHAAIA+//4//T/+P///wMABQAHAAkACQAHAAYABQAE
AAMAAwACAAIABQADAP//AwAFAAYABgAFAAUAAgADAAIA/v/8//z//f/+/wIAAgD//wEA
//////r/9//8//3/+//8//j/8v/t/+n/8P/1//n//P/4//b/9f/1//P/8v/w/+v/8P/z
//n//P/2//n////8/wIACAD7/+z/7P/+//7/8v8AABsAJAAoAEEAZQB1AGoAXwBXADgA
FwALAP7/8P/x//f///8KAP7/8v/6//n/8/8AAAQA7P/e/+7/+//z//P/8//x//H/7//u
/+7/8P/6//r/+//+//7//v/8//r//P/6//r/+P/4//j/+v/9//f/9f/2//L/8P/w//X/
9//1//j//v8BAP7/+//2//P/9v/3//r//P/5//X/8P/t//H/9P/9/wMAAwACAAYABQD/
/wMAAQD+//3/+v/7/wAAAwABAAQABAACAAMABAAGAAQA///9//z///8BAAAAAwADAAAA
/f/8/wIAAgADAAUABAADAP7/+v/4//j/+P/6//n//P//////AQADAP3/+f/3//b/9v/0
//f/+P/4//b/9v/7//3/9//6//z/AAD///r/+P/3//3/AAAAAAEAAQD8//j/8v/u//T/
+P/9/wIA+//3//P/7//1//3/AgAGAAMABgACAPz//v8CAAIAAQD+/wIA///5//T/8v/y
//X/9v/3//j//f/9/wAABwADAP/////+//z///////3/AAAFAAgACQADAP//+//3//z/
/v8BAAcACgAHAAwADwANAAoABgADAP//AQABAP7/+v/4//f/9v/7//z/+v/9//r/+//3
//X/+P/5//f/+P/8//r/+f/5//n/+f/4//b/9P/0//X/9//6//z//f/7//3//f8AAAAA
+P/3/+//+v8AAPb/8//0//L/6v/k//b/DAAVACIANAA7AEUAVQBeAF8AWwBIACcABQD4
/wQACQD7//n/BAAGAAAABAADAP3/+v/+//7/9v/6/wEA/f/9//v/9//1//f/9v/2//j/
/v/8//v//P/7//z/+//6//v/+v/7//r/9f/0//X/9//4//v/AQACAPv/+P/6//n/8f/w
//L/8f/0//X/9P/1//b/9//6//z///////7////6//b/+P/3//X/9P/4//f/+v8FAAoA
DgALAAYABQAIAAkABQAGAAQAAwADAAMABAAEAAEAAQACAAMAAwAAAAEABAAEAAQABgAH
AAQAAgABAAIAAwAAAP7//P/+/wAABAD///7//f/5//7/AQD8//n//P/8//3//P/7//r/
+P/0//r/AQAFAAEAAQAAAAEA/f/3//b/9v/9/////v/+//3//f/+//3//v///wAAAgAE
AP7//f/8//v/AAAOAAoACAAGAAQAAgD9//v//f8AAP//AgAEAAgADQAPAA8ACQAHAAMA
/f/+////AAABAAUABgAIAA0ACgAFAAgACQAHAAYABAADAAIABQAGAAQAAwACAAIAAgAA
AP7/+f/5//r//f/7//v/+//7//j/+P/9//z//P/9//7///////7/+P/2//X/9f/6//7/
AQABAAAA/f/9//r/+P/3////CgAEAPr///8GAAAA+v/y/+r/9P/9/wQAHgA1AEEAUwBi
AGEAWQBEABkA//8OABoABwD5/wUADgAEAPr/AAD///f//v8GAAYA/v/u//X/BQABAP3/
9//z//X/9v/4//z////6//b/9P/4//r/+v/6//7//v8AAAAA/P/6//r/+//4//f/+f/2
//T/9P/5//v/+P/4//v/+/8AAAEAAAABAAMAAwAFAAYAAwD///r/9//6//z/BAAJAAMA
AAACAP///v8FAAYABgAFAAIAAwAIAAgAAwADAAAAAwAFAAcACgAGAAEA///+///////8
//3/BQAIAAsAEAANAAgABAABAAUABwAFAAQAAAAAAAAAAgD+//7//v/7/wMACQAHAAcA
BgAEAAMAAAD+//z/+f/0//j//f////n///8CAAcABwD8//b/8f/z//T/9P/1//X/+P/6
//r//P/9//7/AAACAP///////////P////3/+P/6//z//v8AAAIA/////wMAAgD//wAA
AAACAAUABQADAAMABQAFAAMAAQABAAEAAQACAAIAAwAHAAgABQAKAA0ADgAOAA0ADQAH
AAUAAQD6//r/+v/7//z/+v/4//P/8//3//v/+v/7//n/9//y//D/9v/4//v///8BAAEA
AAD+//f/8v/u/+v/8f/4//7/AQAAAP//AQAAAPL/9f/3//T//v/8/+3/5P/s//r/9P/w
//z/CwAWACIANwBTAF0AVABbAGkASAAfABMABgD4/wMAEwAHAAAADAAMAAIA+f/t//L/
AgACAPj//P/7//H/9v/5//r//f/4//T/8f/w//L/7v/r/+r/8v/4//z/AAD///z/+//4
//f/+P/7////+v/3//f/8v/x//T//P8BAPv/+v/8//v///8BAAEAAwAAAP3//P/6//r/
+f/3//f/9//4////AwD///z//v/7//b//f/+//7/AAAAAAQADAAJAAMAAgD+/wIABQAI
AAwACgAFAAMAAgAEAAUAAwAFAAcABAABAAAABAAEAAUABwAHAAcAAwAAAAIABgAKABAA
BwAEAAEA+//+////+P/z//j/+v/9//7/AAAAAP///P/8/wEAAwD9//v/+v/7//f/9v/2
//f///8CAAIAAwADAAIAAgAAAAAA/v/+////AAD7//v/+//7//j///8GAAMAAgABAAAA
AQD//wAABQADAAEAAwAEAAIABQAFAAMABAAHAAgABwAFAAUABQAFAAcACAAKAA8ADQAJ
AA0ADwAOAAwACQAHAAQABQAEAAAA/f/8//z//P/7//j/8v/x//T/+f/5//v/+//7//j/
+P/7//r/+v/7/wAAAQABAAAA+//6//r/+//8//7////9//v/+f/6//j/7P/t//f//v8E
AAIA8f/m/+z/9v/w/+7/+v8NACYAQABTAFkAVwBcAGUAYQBOAC8AFQAIAAQAAQDz/+3/
+P/8/wAABAD7//X/9v/w/+7/+P8AAP////8AAP///P/7//f/9P/y//L/9v/y/+//7v/y
//b/+P/6//3//P/9//z/+P/2//b/9//z//P/9v/0//L/9P/7////+P/4//v/+//4//X/
8P/t//L/9//+/wQAAgD///v/+f/3//b/+//9//3//P8AAP//+/8BAAEAAAADAAQACQAS
AAsAAQD8//T/9//7////BAAGAAMAAwAEAAIAAQD9//3/AAD+//z//P8BAAAAAAABAAEA
AQD9//r/+v/8//7/AgD9//z/+//3//v//f/3//P/9//6//7/AAAAAAAA///8//z/AQAD
AP3//f/+/wEA///3//L/8P/u//H/9P/3//r/+v/3//f/+//9//3/AQAEAAAAAQD///v/
+//9//3/+//8//3//v////z/+v/5//v/AQABAAkADwAPAA4ADAALAAcACQAJAAYAAQD+
//z/+v/8//r/9f/1//n//f/8//3//f/7//b/9P/5//j/+P/5//z//f/9//z/9f/y//D/
7//y//b/+f/5//n/9//4//b/+P/7//n/+P8AAPr/5//s/wAAAAAAAAYAAgADABAAGgAn
AEEAVQBaAGEAYQBGACUADwACAPj/8//1/wMADAAEAAoADAD1/+H/5v/2//7/AgD8/+//
7//z//X/9f/3//n/+v/8/wAAAAD6//X/8v/z//T/8//y//f/+P/7//z/9f/y//H/8f/z
//X/+v/6//T/9P/5//v/9P/0//f/9//6//v/+v/7//v/+//9//7///////7////9//z/
AQADAP3/+P/4//P/9f///wMABgAEAAAAAAAEAAUAAQACAAAA/v///wAAAgAFAAUACAAM
AAsACQAEAAMABAACAAAAAAABAP7//P/7/wAAAwACAAIA///+//3//v/4//j/+P/1//v/
///7//n/+f/4//j/9v/3//j/+P/2//b/+f/5//H/9//6/////////w4ACAD7//z//v/+
//7//v////3//v8DAAAA+//6//j/+v///wEAAQD+/////v/7//v/+//7//v//P/8//3/
AQAEAAMACgAPAA0ACgAGAAMA//////3/+P/7//7/AgAGAAMA/v/2//P/9v/7//v//f/+
//3/+f/4//r/+P/3//f/+P/3//X/8v/y//T/9//7//f/9v/0/+//8v/z//f/+P/6/+3/
6f/q//D/+P/v/+r/9P/+//7//v/+/wMAFAAiADEATQBjAF4AVQBPADAAFwAbABIA/v8B
AAMA/f/+/wQABADy/+P/9/8SAAgA9P/8//z/6//t//H/8f/v/+//7f/s/+z/7v/x/+7/
7P/s//H/9v/5//z/+//4//f/9P/w//D/8v/1//X/9//8//z/9P/w//H/7//v//L/+P/7
///////9//3/+v/3//b/9P/2//X/8//z//T/9P/6//3/9v/y//P/7//z/wEACQAQAAwA
BgAEAAYABAD//////P/9////AQAEAAQAAQABAAIAAAD9//f/9f/9//7///8CAAEA/v/8
//v/+f/5//X/8v/2//r//v8EAP3/+v/3//H/+v8BAAAAAQD///z/+v/2//f/+P/4//b/
9v/7//3/9//7//7/AwADAP3/+v/4//3/9f/w//j/+P/4//j/+P/0/+//7f/v//L/8//4
//z/+f/7//r/9//6////AgADAAEA///9//v//v/+////AwAAAPv//v///wIAAgABAAEA
BAAJAAwADAAFAAIAAAD+//3/+v/0//P/9f/5//j/+f/9//3/+v/6//n/9v/0//P/9f/1
//T/8v/y//T/9//7//n/+v/6//f/9v/z//P/8P/c/+X///8EAPD/7v/7//D/5P/q/+7/
7v/4/wMABgAcADEAPQBJAFYAZQBpAFQAMQAfABoADgADAAUAAwD8//z//P/w/+3/+/8C
AAAA+v/y/+z/9f/7//j/9f/w/+3/7//u/+7/8P/2//T/8//0//b/+P/4//j/+f/4//n/
+P/z//D/7//v/+7/7//z//L/8f/y//j/+//3//j//P/9//3//f/7//v/+v/5//r/+v/4
//X/8f/v//H/9P/9/wMA/v/6//v/9//0//v//P/8//z/+v/8/wIABAABAAMAAgAAAP//
/v/+//z/9//1//T/9//3//T/9f/8//7/AAAEAAgABgAFAAUABAADAP7/+v/8//7/AAAE
AP7//v/+//v//v8BAPz/+f/8//z//f/8//r/+P/1//D/9f/7//7/+f/3//b/9//z/+z/
6v/p/+//9P/2//n/+//8//z/+v/6//n/+v/8//7/+f/5//n/+f/8///////+//7//P/0
//b/9v/2//b/+//7//7/BQAAAPv/+v/4//z/AwAHAAkAAQD9//f/7//z//f/+/////7/
/v///wMAAAD5//r/+f8BAAYACgAPAAwADQAMAAgABQAEAAQABAD///r/8v/v/+//8f/u
/+3/8v/1//X/+P/8//r/+f/5//n/+f/4//b/9f/2//j/+//1//L/7v/n/+3/7//0//b/
9v/v/+X/6v/0//7/BQD8/+z/6P/4/woABgABAAoAIABBAF8AZQBaAFsATwAwACMAIQAU
AAgAAwADAP3/8P/0/wIAAAD5//v/9P/k/+L/7v/2//f/9//2//X/8v/x//T/9v/5//7/
/f/2//D/7P/v//L/8//0//f/9v/3//b/9f/2//n//f/3//X/9v/y//D/8P/1//f/8v/y
//X/9f/1//X/8//z//T/9f/4//r/+f/3//T/8//y//L/+P/7//z//v8FAAcA/v8BAP7/
+v/4//b/+P/+/wIA//8BAAAA////////AAACAP////8AAPz/+f/z//H/+//+/wEABgAF
AAIAAAD///3/+//1//D/9f/6////BgAAAAAAAAD9////AQD7//f/+P/4//n/+P/1//T/
8v/u//H/9//6//X/9//4//v/+f/2//b/9/////z/+P/1//H/8v/0//T/9v/5//z/AAAE
APv/9//z/+//9f/7//7/AAD+/wIA///6//X/9v/z/+//8//8//7//v/8//r/+P/2//v/
+//+/wUAAQD7//n/9v/2//n/+f/3//3/AwAHAAkAAwD///v/9//7//7/AgAJAAUA//8B
AAEA///+//z/+//7////AQAAAPv/+v/6//r//f/8//j/+f/4//v/+f/5//f/9f/w/+7/
8v/y//P/9f/4//n/+f/4//P/8v/y//P/9P/2//f/9f/1//P/9P/y//T/9f/r/+7/AAD4
/+X/7P/w/+r/8P/+/wIAAwASACIANwBNAFUAVgBdAF8ASgAhAAEA/v8OABMABQD//wYA
BAD6//b/9f/5/wQA/v/s//T//P/z//P/9f/1//P/8//y//D/7//w//P/8P/u/+7/8//2
//f/+P/2//T/9P/y//P/9P/3//v/9v/1//f/9P/u/+7/8//1/+7/7v/x//H/9//5//n/
+//6//n/+v/6//3//f/8//3/+f/2//n/+f/3//b/+v/5//j///8AAAAAAQAAAAMACgAE
APn/8//q//P/+/8DAAwACAADAAEAAAADAAMAAAABAAMAAgABAAIABAACAAEAAQAAAP//
+v/2//T/9v/4//z/+v/8//7//f///wEA+//3//f/9v/2//T/+P/6//v/+v/6//3//f/1
//n//P8BAAEA+f/2//T/+f/5//j/+P/3//j/+v/6//z//P/8//3//v/6//n/+P/3/+z/
9f/8//7//v/+//7//P/3//X/9//6//v/AAAEAAYACQAJAAcABAAFAAQAAQADAAMAAwAD
AAQABAAFAAkACQAFAAkACwAKAAgABQADAAEAAwADAAAA/P/6//n/+P/7//r/9v/3//b/
+f/3//f/9//3//T/9P/0//L/8f/x//L/8//z//L/8v/0//f/+//4//j/9//z//X/9f/4
//j/AgAFAAUA8v/m//T//f/2/+z/7v/w//b//v8DAAoAHgA1AEMATwBeAGcAVwA0AB0A
FQAIAP7/+//5//n//v/4//b/AAD///f/9P/0//L/8P/w//f/AwAAAPv/9P/v//P/9P/2
//r/BAAEAAUACAADAAAA+//2//T/8P/u/+r/6//u//P/+f/4//n//f/8//X/9P/4//n/
9P/0//f/9//7//v/+f/5//j/9//4//j/+P/3//X/9f/2//j/AAAFAAEA/v8AAP3/+f//
/////v////7/AQAIAAgAAwADAAAA/v///wAAAgAEAAEAAQACAAQABQADAAUABAAAAPz/
+v/9//z//P/9////AQD///7/AQAEAAcADAAHAAYABQABAAIAAwD8//f/9f/0//T/8v/1
//j/+v/6////BQAIAAMAAQAAAAEA/f/3//b/9v/9//n/9v/0//H/8//2//f/+v/5//j/
+P/4//f/+f/7//3/9v///wAA///+//3//P/7//f/9v/5//7///8EAAgABQAHAAYAAwD/
/////f/5//z///8CAAUAAwAAAP7///8DAAEABwALAAcABAAAAP3//v8DAAYABgAAAP7/
/f/8/wAAAAD9////+f/3//D/6//0//n/+/8AAP///P/6//n/+f/5//j/9v/4//r//f8B
APn/9P/u/+X/7P/x//n//v/6//P//f/+//D/8P/7//7/AAAAAPb/8v/2//v/CgAkAC8A
OwBVAGAAWQBPAEQANQAhABAACgD///H/9/8KAAwAAAD8/wEA///2//D/8P/2//r/8//t
//X/+f/7////+//2//L/8P/2//T/8//0//j/+v/6//r/+f/2//X/8v/1//r/AQAJAAEA
/f/8//b/9P/0//n/+//0//T/9//3//f/9f/x/+//8f/z//f/+v/8//3//f////z//P8C
AAUA///8//7/+//5/wEAAwAEAAEA/v///wQABwADAAQAAgACAAMABAAGAAMA///+//7/
AQADAAIABQAGAAQAAgACAAQAAgABAAEA//////v/+P/6//z//v8CAPz//P/8//n/AgAH
AAQAAwAAAPz/+f/0//f/+P/4//b/+v8BAAUAAQD///7////7//j/+P/5/wEA///+//7/
/f/6//j/9P/y//X/9v/4//r/+f/7//3///8CAAMA+//s//H/9v/7/wAA+//1//L/8//7
////BwAOAAgABwADAP3//v8BAAIAAQADAAMAAwADAAIAAgADAAcACAAFAAoADQAIAAQA
///7//z/AQAEAAQA/f/4//T/8P/z//T/8v/1//f/+//6//v///////z//P/6//b/8//x
//T/9f/1//T/9P/0//X/9//4//r/+//5//r/+f/7//r/9v/x//3/9v/y//z/8f/k/+7/
/P8AAPr/+P8DABQAKgA/AFcAZQBkAGEAWQA8AB8AEwAYABAA9//z//n/9P/0//7/AgD9
//X/8P/s/+z/9P/0/+n/8f/3//n/+f/7//j/9v/1//b//f/6//j/+P/5//r/+f/4//X/
8v/x/+7/7v/w//T/+f/5//n//P/6//n/+v8AAAMA/P/8///////+//v/9v/z//P/8//1
//b/+P/5//n/+//2//T/+P/5//j/+P/9//3/+v8BAAIAAgAAAP7/AAAGAAgAAwADAAAA
/P/7//r/+v/+////AwAIAAYAAwD9//v/AAAAAAAAAgAIAAgACQALAAkABwABAPz/+f/4
//f/+P/4//z/AAABAAIAAwD8//f/9v/0//P/8P/0//b/9//2//f/+//8//X/9f/2//n/
9//1//b/+P8BAP3/+v/4//X/9//6//v//v/6//j/9//2//n//P/+//7//v/+//z/+f/5
//3/AAD//wIABAD//////P/3//r//f/+//3////////////+//7///8DAAEA/f8BAAMA
AgAAAP3/+//8////AAD+////AAACAAQAAgD+//f/9f/1//f/9P/z//b/9//1//b/+P/2
//X/9f/6//v/+//6//b/9P/z//P/9f/4//r/+f/9//3/AAAAAAIA+f/z//L/7v/o/+X/
7P/w/+T/5P8AAAgA///8/w4AOwBZAFMAUgBjAF8ARgAvABkAAgAAAAMA8//3/woA/P/w
/wAABwD1//j/CgACAPj/+v/z/+//8//1//X/9//3//b/9v/4//z/+P/1//T/9P/2//b/
9v/4//b/9v/0//D/8P/y//X/9f/1//j/9v/2//j///8DAPz/+v/7//n//P/9//z//f//
////AQACAP//+//2//P/9f/2//3/AQD///7/AgABAPv/AQABAAAAAAD+/wAABgAHAAMA
BAACAAAA///+//7////9//7/AAD///3/+P/3////AAABAAQACgAKAAsADQAJAAUA/f/2
//n//v8DAAoAAwACAAEA/f8EAAcAAgD///v/+P/2//L/8v/y//H/7v/z//n//P/3//f/
9v/3//P//f/4//r//P/+/wAAAwABAAIABwACAPv/+P/0//j//f////////8BAAEA//8A
AAEAAgADAAIAAgADAAcAAwD9//////8BAAIAAgADAAMABQAFAAIAAgACAAMABAAFAAQA
AAABAPv/+f/y/+3/9P/5//v/AAD+//r/9//1//r/+//7//r/9f/0//T/9f/0//T/8//v
//T/9f/5//r/9v/5//H/7v/8/wgA+f/0//z/8v/s//7/CgALABQAKgBBAE8ASwBEAEkA
SQAyACEAGwAMAPb/+/8HAAUADgAUAPr/6v/7/wcABAD8//L/6v/u//X/9//4//f/9P/z
//H/8P/w//L/9//0//L/8v/2//j/+P/4//z//P/+//7/9//y/+//7f/y//f///8CAPv/
+v/+/////P/8//////8BAAEA//////////8BAAIAAwADAAIAAwD9//j/+f/3//b/9v/7
//v/+v8BAAIAAgAAAP7/AAAGAAQA//////z//v8BAAQACAAFAAEAAAAAAAIAAQD9//3/
BAAEAAQABgAGAAQAAwADAAEAAQD9//r//f8CAAcADgAGAAQAAgD9//z/+//y/+v/8v/2
//v//v/7//r/+P/0//n///8CAP3//v/+/wAA/f/4//b/9f/7//r/+P/3//X/+v/s/+z/
9v/2//b/9v/2//j/9f/1//n/+//7////AgAFAAkACgAJAAUAAwD///n/+//7//v/+/8C
AAYACwATAA4ABwAIAAcABAACAP///f/+/wEAAgAAAAAAAAABAAIA///6//L/7//y//f/
9//5//3//f/6//r/+v/4//f/9//+/wEAAwAEAP7/+v/3//X/8//0//T/8f/3//n//v8A
APL/5//l//L//P/2/+X/3P/q//7//v/0//T///8MACAAQQBVAFsAZgBlAFMAMgAbAB8A
HgAKAP//AQABAPT/7P/4/wgACQAFAP7/9v/y//b/+v/z/+n/7//x//H/8//2//j/+/8A
AAIA/P/3//T/+P/6//r/+v/2//L/8P/s/+z/7v/y//f/9v/3//v/+v/1//T/+P/5//b/
9v/5//n/+//7//n/+f/4//f/+P/4//n/+f/4//n/+v/6/wAAAwD9//r//P/5//n/AQAD
AAQAAgD+//7/AgABAPv/+v/2//r///8EAAoABgABAP///v///////P/9/////P/5//j/
/f/8//z//f//////+//4//n//P///wQAAwAEAAUAAwAKAA0ACAAFAAEA/P/4//L/9P/2
//f/9v/2//n/+f/x//b/+P/8//v/9f/0//7//P/8//z//P/7//f/9v/5//f/9f/3//j/
+v/9//3/+////wMABQAFAAMAAwADAAMAAgAAAP//AQABAP3/AQADAAgACgALAA0ACQAJ
AAcAAgD9//z//P/8//v/+P/y//H/9f/5//j/+f/5//n/9v/2//n/+P/4//n//f///wAA
AAD6//j/9//3//b/9v/1//H/8P/v//H/8P/q/+3/6f/g/+D//P8ZAAIA5v/s//L/8P/0
//v/AgAQADEATwBfAGYAZQBdAFgAQQAZAPb/9P/7//n/CQAYAAQA6v/2/wcA///4//b/
8v/0//j/9f/x//P/8//x//H/8//y//L/9P/7//j/9v/2//L/7v/o/+L/6P/q/+7/8P/w
//L/9v/7//z//f8BAAAA+f/2//j/9//y//L/9f/1//X/9f/z//P/8f/x//P/9P/8//v/
+f/v/w==
         </WaveFormData>
      </LeadData>
      <LeadData>
         <LeadByteCountTotal>10000</LeadByteCountTotal>
         <LeadTimeOffset>0</LeadTimeOffset>
         <LeadSampleCountTotal>5000</LeadSampleCountTotal>
         <LeadAmplitudeUnitsPerBit>4.88</LeadAmplitudeUnitsPerBit>
         <LeadAmplitudeUnits>��V</LeadAmplitudeUnits>
         <LeadHighLimit>2147483647</LeadHighLimit>
         <LeadLowLimit>268435456</LeadLowLimit>
         <LeadID>II</LeadID>
         <LeadOffsetFirstSample>0</LeadOffsetFirstSample>
         <FirstSampleBaseline>0</FirstSampleBaseline>
         <LeadSampleSize>2</LeadSampleSize>
         <LeadOff>FALSE</LeadOff>
         <BaselineSway>FALSE</BaselineSway>
         <ExcessiveACNoise>FALSE</ExcessiveACNoise>
         <MuscleNoise>TRUE</MuscleNoise>
         <LeadDataCRC32>2499970261</LeadDataCRC32>
         <WaveFormData>
FAAQAAwABwAGAAMAAAD7//v/+//6//f/9//2//b/+P/2//j/9v/z//H/8f/w//D/8f/y
//P/9P/y//D/7//t/+7/6//r/+3/+//2/+z/4f/d/+L/4//a/9f/3f/h/+L/3f/b//P/
EQAmAEQAZgByAGQASQAnAAIA6v/r//j/+v/6/wEABwADAPv/7f/p/+n/5P/k/+7/8v/w
//T/9P/w/+z/5v/g/+X/6P/t//H/7//v/+//9P/x/+3/7P/r//D/8v/1//f/8//w/+7/
7//x//P/9v/6//X/8//0//L/8//1//j/+f/8////AQABAAAA/P/5//f/+P/5//z//v8A
AAUACwAPAA0ADwASABMAGAAdACYALgAvACsAKwApACwALwA0ADcANwA4ADoAPwA9ADwA
PAA+AEYAPQBCAD8APAA5ADYAMgAwAC4ALAAqACgAJgAkACAAHAAYABQAEgASABIAEgAN
AAoABwAEAAEAAAD///7/+f/2//P/8P/w//D/8P/w//L/9P/2//j/+//+/wEABAAFAAYA
BwAIAAsADAANAA4ACwAIAAUAAgAGAAgACgAMAAoACAAGAAQABQAGAAcACAAIAAgACAAI
AAUABAADAAIACgAQAAwABgAAAAYAEAAQABYAIAAaAB4AKgAkACAAKAAwAEYAYgBaADAA
BgDs/+D/6v/4/+z/1P/U//L/CgAKAAIA9P/u//L/9P/w//D/9v/5//z///8CAP7//P/6
//j/9//2//X/9P/3//r//f8AAP3//P/7//r//f/+////AAD9//z/+//6//7/AAACAAQA
AgAAAP7//P/+/wAAAgAEAAYABgAGAAYACQAKAAsADAAMAAwADAAMABAAFAAYABwAHwAg
ACEAIgAoAC4ANAA6AD0APgA/AEAARABGAEgASgBHAEYARQBEAEgASgBMAE4ASABEAEAA
PAA3ADQAMQAuACoAKAAmACQAIgAgAB4AHAAVABAACwAGAAcACAAJAAoACAAGAAQAAgAA
AAAAAAAAAAEAAgADAAQAAAD+//z/+v/+/wIABgAKAAYABAACAAAAAAAAAAAAAAACAAIA
AgACAP7//P/6//j/+//+/wEABAACAAAA/v/8//r/+v/6//r/+//8//3//v/6//j/9v/0
//X/9v/3//j/+v/6//r/+v/5//j/9//2//f/+P/5//r/9v/0//L/8P/y//f/+f/+/wEA
AgABAAIACQAMAA4AEgATABcAGwAdABkAGAASAA8AEQAQABEAEwAOAAwADAAGAAgABQAE
AAUABQAFAAcACAABAPz/9//y/+//8f/x//H/6v/p/+j/5v/k/+P/4//k/+j/6P/q/+j/
5v/l/+b/5v/k/+L/4v/i/+T/5P/k/+X/4//i/9//3//l/+3/5v/c/9f/z//K/8//2v/h
/+H/4//q//P/9////xEALABMAGwAggB2AEsAJQAQAAIA8//q/+j/7P/x//P/7//p/9//
1f/b/+b/5v/e/+D/4v/c/9j/2P/Y/9b/1P/W/9j/3P/f/97/3f/c/+D/4f/f/+D/4f/g
/+D/4f/h/+D/3v/d/9//3v/f/+H/5P/g/9//4f/g/+P/5f/o/+n/7P/v//H/8f/v/+z/
6v/p/+v/7f/x//T/8f/z//b/9//1//f/+v/7/wAAAwAKABAAEwATABcAGQAdACEAJwAr
ACkAKAAoACsALQAuADAANAA0ADEAMQA2ADcANQA0ADQAMQAvAC4AKQAlAB4AFwARABIA
EgATABEAEwAXABsAHgAZABQADwAJAAgACQAJAAoABAABAAAA/f/5//n/+f/5//r/+//9
//7///8AAPz/+P/6//v//f/9//v//////wAAAQACAAIAAgAEAAQABQAFAAEAAwACAPz/
+v8IAAQAAgACAAIAAgADAAMABgALABAAEQAUABcAHQAgACUAKAAlACQAIQAeAB8AGwAa
ABgAFAASABEADwATABcAFQAWAA8ADAALAAgABwAIAAgABAD+//r/9v/x/+//7f/r/+f/
6f/r/+z/6//m/+L/3//e/9//4v/h/9//3//h/+L/5P/f/97/3f/c/97/4P/j/+X/4v/f
/9//4f/b/97/3P/d/+H/4P/V/8b/wf/H/8n/0P/n/wMAEwApAE4AbAB2AGgAQgAhAA0A
AgD2//H/6v/w//7//f/3/+//6//v/+3/3f/S/9T/3P/a/9j/2v/Y/9v/3P/b/9r/1//W
/9f/1//a/9v/3P/i/+D/3f/d/93/4P/i/+X/5//p/+j/6P/r/+X/4//i/+L/5P/n/+3/
8P/t/+v/6v/n/+f/5//m/+P/6f/q/+z/7//s/+v/7P/s/+//9f/8/wEAAgAFAAkACwAK
AAsAEAAUABgAFwAaABsAHQAfACMAJQAqAC4AMwA7ADgANgA1ADYAMQArACgAKgAnACMA
IAAeAB8AHwAgAB0AGgAWABIADwAOAAwACwAHAAQAAwACAAAAAAAAAAAA///7//n/9v/0
//P/8//1//X/8//z//P/8//2//f/+f/6//7/AAD9//r/9v/1//X/8//z//f/9//4//f/
+P/4//j/9//2//b/9f/3//3/AAD+//v/+P/1//L/9f/+//7/+v/8/////P/5/+3/8f/4
//r//P/+/wAABQAFAAgADQANAA0ADwARAA0ACgAJAAYACwAQABMAFgAcABsAHQAeABoA
GgAbABsAHgAjACIAJAAdABgAFQAQAAkABgACAPr/+v/4//b/8//x/+3/6f/j/+H/4f/g
/93/3v/g/+P/6P/n/+j/5f/h/+D/4f/h/+L/3//e/93/3P/a/9r/2//b/9z/2//d/+H/
0//O/9b/3f/V/9L/1//S/8f/w//D/8j/3f/3/w0AIQA8AFwAcAB2AG4ATwAnAAwA/P/1
//j/9v/s/+3/7f/f/9X/2//f/+X/7v/m/9b/2v/m/+T/1P/W/9j/2P/Y/9n/2v/d/9//
3f/d/93/4v/i/9//3//f/+H/4v/k/+X/5f/k/+T/5//l/+X/5v/o/+H/3//g/97/4//n
/+z/7//u/+3/6//n/+//8v/2//v/9P/x//D/7v/u//H/9f/3//n//f8CAAUABAAFAAoA
DgAUABUAGgAdACAAIwAoACsAKQAoACgAKwAuADAAMwA4ADMALwAuADIAMQAvAC4ALgAs
ACsAKwAnACUAIAAbABcAFgAUABMADwAMAAsACgAIAAgACAAIAAcABwAHAAYABgACAAEA
AgABAAAAAQACAAMABAAFAAcACAAIAAoABwAEAAIAAQABAP////8DAAMABAAHAAgACAAI
AAUABAAEAAMACgAWABMAEgARABAAEQAPABAAEwAYABsAIAAlACgAKAAqACoAKgAsACwA
LAAxAC8AMAAwAC8AMAAyADMANgA5ADYANgAvACwAKwAoACMAIAAcABQAEwAQAA0ACQAD
AP3/9//v//L/8//z//H/8f/w//D/8v/0//b/9P/x/+3/6//o/+b/5f/m/+f/6P/s/+7/
8f/z/+z/5f/h/9//3f/i/+r/6f/l/+L/2//a/9v/1f/P/87/2//v/wkAHQAuAEYAYABw
AG4AXQA7ABIAAAABAP7/8P/s//n/AQD3/+3/7f/r/+P/4P/k/+z/8v/m/97/5P/k/+T/
4v/g/97/3v/g/+H/4//j/+P/6P/o/+X/5f/l/+n/7P/w//P/8P/u/+3/7//s/+v/6//s
/+r/6//v//D/8v/z//X/9f/1//X/9P/x//T/9P/1//f/8//z//X/9v/1//n//v8BAAEA
AwAGAAcACwAPABcAHgAjACMAJwApACkAKQArACsAKwAsAC4AMwAwAC4ALQAuAC4AKwAr
ADAAMAAvAC8AMAArACkAKAAjACMAIAAdABsAFwAUABIADQALAAsACwAKAAkACAAHAAUA
AwADAAIAAgD/////AQABAP///////////f/9//7//v/+/wAA/f/6//f/9//4//f/+f/9
//3//v8BAAIAAgACAP///v/+//3//P8DAAUAAgACAAIAAgACAAMAAwAGAAsAEAARABQA
FwAXABYAFwAWABsAIAAjACYAJgAjACMAIgAhACIAJAAlACgALQAsAC4AJgAiACAAHAAX
ABQAEAAIAP//+P/x/+n/7P/r/+r/5//p/+v/7P/r/+b/5P/j/+T/5f/o/+f/5f/h/+H/
4P/g/+D/4P/g/+D/4P/g/+H/4f/f/9v/2v/b/9X/1v/a/9v/2//S/8X/xP/F/8H/xf/S
/+P/8/8BABUAOABcAGwAbgBcAD0AHQAGAPb/5//g/+b/8v/3//f/8f/n/+v/8f/h/9D/
zv/O/9L/2v/a/9j/2f/a/9n/2P/W/9T/1P/T/9b/1//Y/97/3P/Z/9n/2f/f/+L/5v/p
/+X/4v/g/+H/3f/d/97/4P/g/+P/6f/s/+n/6f/q/+n/7P/t/+3/6//s/+z/7f/v/+r/
6f/q/+r/7//1//z/AQD/////AAD//wMABQALABAAFgAXABwAHwAeAB0AHgAdACIAJgAr
ADMAMAAsACkAKAAoACcAKQAwACsAJwAkACIAIQAhACIAHwAeABoAFgATABQAEgARAA0A
CgAJAAgABgACAAAA/v/7//f/9//2//b/9f/3//v//f/4//f/9v/1//f/9//4//j/+f/6
//b/8v/z//X/+P/5//v//////wAA///+//z/+v/8//z//f/9/wIA///8//v/+v/5//j/
AQAFAAwAFQAUABMAFAAVABUAFAAVABQAGQAeACEAJAAjAB0AGgAWABsAIAAmACsAKAAp
ACQAIgAaABYAFAAQAA8ADgAMAAYAAAD6//T/7f/v/+//7//t/+z/6//p/+X/5f/k/+T/
5v/l/+b/4//f/9z/2//Z/9j/1//Y/9n/2v/c/9z/3f/d/9r/1//X/9n/2//c/9r/0//T
/9T/0f/I/8X/xf/H/87/3f/z/w0AHwA4AF4AdABoAEQAHwAJAAgABAD5/+7/7P/u//f/
+f/v/+f/3//b/+P/3v/Y/9z/4P/a/9j/2P/Y/9j/1v/U/9j/2v/e/+H/3P/Z/9b/2P/Y
/9X/1f/V/9r/3P/f/+H/4f/g/+D/4//f/9//4P/i/+D/4f/l/+b/6P/p/+v/6//p/+n/
6P/l/+v/7P/u//H/7v/t/+7/7v/x//X/+v/9/wAABQALAA8ADwAPABMAFgAYABcAGgAb
AB4AIQAmACkALAAuADEANwAyAC4AKwAqACwAKwAtADQALwApACQAIAAgAB8AHwAbABwA
GAAUABEADgAKAAcAAQACAAUACAAKAAUAAAD7//X/9v/5//v//v/7//v//f/9//v/+//7
//v//f/9//7//v/s/+r/6//q/+3/8P/z//b//v8BAAcADwAQABEAFAAXABoAGgAcABwA
GgAaABgAFgAbABkAGgAaABcAFgAWABUAFwAbABkAGgAXABYAFwAWABEADgAKAAIA/v/6
//b/8f/z//P/8//x//D/7//t/+n/6f/o/+j/6v/s/+7/7P/p/+X/5f/k/+T/4v/i/+L/
4v/g/+D/4f/h/+H/3//g/+P/6f/o/97/0//R/9D/y//S/9v/1//X/9z/3//r//v/DQAo
AE4AagBmAEgAKQAJAO7/6P/r/+7/7v/y//n/8f/j/+X/5//f/9v/4P/k/+j/6P/k/9j/
1v/a/9z/3P/c/9//4P/j/+X/4v/h/+D/5P/l/+P/5P/l/+X/5v/o/+n/5//m/+b/6f/q
/+v/7f/w/+j/5f/l/+L/5P/n/+v/7f/x//P/9P/z//P/8v/y//P/9P/1//j/+v/4//v/
//8BAAAAAQADAAMACQANABUAHAAhACEAJQAnACgAKQAsAC0AKwAsAC4AMwA1ADQANAA2
ADQAMQAxADYAMQArACYAIgAkACUAJwAlACIAHAAWABEAEQAQABAADQAHAAUAAwAAAAAA
AAAAAP////8BAAIABAD+//3//v/9//v/+//7//v//v///wEAAgD0//r/AwACAAIABAAE
AAQABAAFAAMABAAHAA0ADwATABcAGQAaAB0AHgAjACYAJwAoACgAJQAlACQAHgAcABsA
GQAcACEAIAAiAB0AGgAZABYAEwASABAACgAKAAgABgADAAEA/f/5//P/8//z//L/7//v
/+7/7v/w/+//8P/t/+n/6P/p/+n/6v/l/+T/4//i/+P/5P/m/+f/6P/l/+X/5//p/+D/
3v/f/+P/3v/R/8b/wf/D/9X/5P/r//f/DQAnAEAAVgBmAGQATgAxABMABAD+//P/7v/w
//T/9f/1//P/8//r/+X/6//s/+j/5P/i/+D/4v/m/+X/5P/h/97/2v/Y/9j/1//c/9//
4v/q/+z/6f/p/+n/6P/o/+n/6f/q/+r/6//v/+v/6f/o/+j/5//n/+r/6v/r/+3/8P/x
//D/8f/x/+//8v/y//P/9f/y//H/8v/y//X/+/8CAAcABQAFAAYABQAEAAUACgAOABcA
GwAjACkAJwAnACkAKQAsAC4AMQA3ADUANAA0ADYAMAArACkALAAsACkAJwAmACAAHQAb
ABUAGAAYABgAGQAWABIADwAJAAkACwANAA4ACwAIAAUAAQD9//3//P/8//r/+//+////
+v/5//j/9//3//f/+P/4//v//v/8//r/AgD3//T/9//4//n/+v/+////AwAJAAoACwAO
ABEAFAAWABoAHAAdACAAIQAiACIAHwAfAB4AHQAeACAAIQAeAB8AGgAYABUAFAAVABQA
DwAOAAwABgAFAAIA///7//n/9//1//H/7//v/+7/6//r/+r/6v/s/+n/6v/n/+P/4f/h
/+D/4P/h/+L/4//k/+H/4P/g/9//3v/b/9v/3f/f/9r/2v/f/9f/zP/P/9T/0f/P/8v/
yv/T/9//5f/5/yIASgBkAGYAXABFAB0A+v/u/+3/5v/k/+j/5f/l/+n/5//h/+H/5f/o
/+b/6P/m/+L/4P/e/9v/2v/X/9T/1f/W/9n/2//Y/9X/0v/U/9n/2f/c/9//3//e/97/
3f/b/9r/2v/d/97/4f/l/+r/5v/l/+f/5v/m/+f/6f/p/+j/5//l/+H/5//o/+r/7f/s
/+3/8P/y//H/8//2//f/+////wQABwAGAAcADAAQABIAEQAUABUAGAAbACAAIwAjACQA
JgArACsAKgAqACwAKQAlACQAKAAlACEAHgAcAB4AIQAlACUAIgAcABYAEQAPAAwACgAF
AAAA///+//z//f/8//v/+f/6//v/+//8//b/9f/2//X/9v/5//z////7//f/9P/w//L/
9P/x/+7/8v/3//3/AQD9//3/+f/2//j/+v/7//z//P/8//3//f/7//3//P/2/wQACAD+
//z/+v/4//b/+v/7////BQAIAAkADAAPAA8ADgAPAA4AEgAWABgAGgAaABcAFwAWABIA
EAAPAA0ADAAPAAwADAALAAoACwAKAAcABgAEAP7/+v/2//L/7f/t/+v/6f/l/+P/4//i
/9//4P/g/+H/5P/i/+T/4v/f/+D/4f/h/+L/4P/g/+D/4P/i/+L/4//j/+D/2//Z/9n/
3f/k/97/1f/Z/9b/zf/O/83/yf/P/9r/4//x/wUAHwA8AFIAbAByAFQAMwAZAAQA9v/x
//L/7P/s//X/9f/v/+3/6//p/+f/4P/Y/9j/4P/g/9z/4P/d/9z/2f/W/9j/2P/a/9v/
3f/d/93/4v/e/9n/1//V/9n/3P/g/+P/4//i/+L/5f/j/+P/5P/m/+b/5//r/+z/6f/n
/+b/4//m/+f/5//l/+r/7P/v//P/8P/v//D/8P/x//X/+v/9////AQAEAAUACgANABQA
GgAcABkAGgAZABcAFwAZABkAHwAkACoAMwAwACwAKQAoACYAIwAjACgAKQAnACYAJgAg
AB0AGwAVABYAFAASABEADgAMAAsABwADAAMAAwACAP///P/5//X/9f/1//T/9P/y//P/
9v/3//X/9f/1//X/8//z//T/9P/4//z/+//6//X/8//y/+//8f/3//n//P/7//z//P/8
//j/9v/1//P/9v/7//3/+v/5//j/9//2//X//v/+//r/8//3//n/+P/2//b/9v/2//v/
/f8CAAkABwAFAAUABQALAA4AEwAWABYAGAAYABgAFwATABIAEAAQABIAFQAXABkAHQAb
ABwAFgASABAADAAKAAoACQAEAPv/9P/t/+X/6P/p/+r/6f/n/+f/5v/j/+T/5P/l/+j/
5P/k/+D/2//b/9v/2v/a/9v/3P/d/97/3P/a/9n/1//Z/9f/2P/b/9n/2P/Q/9H/2//Y
/83/0P/T/9H/yf/M/93/7//9/xMAMABOAGgAdABsAEkAGwAAAPb/8f/2//z/8v/v//f/
8f/l/+H/5f/j/9r/2P/Y/9b/2v/Y/9T/2P/a/9r/2v/Z/9j/2f/Z/9j/1//W/9r/3//f
/+L/5f/i/+D/3//d/93/3P/c/9//3//h/+T/6P/j/+H/4v/g/+T/5//r/+3/7//x//L/
8f/v/+z/6v/p/+r/6//u//D/7v/x//X/9//3//n//P/9/wIABQAMABIAFQATABUAFQAa
AB0AIgAlACUAJgAoAC0ALgAuAC8AMgAwAC0ALQAyADEALQAqACgAJgAlACUAIQAiAB4A
GgAXABYAFAATAA8ADQANAA0ADAAJAAYAAwD////////+//7/+f/3//f/9f/2//n//P//
//3//f/+//7/AAACAP///P/9////AgADAP//AQD///7/AgAGAAkADAAIAAQAAQD9//b/
9//8/wAAAgAEAAYADAANABEAFwAXABcAGQAbABoAGgAcABwAIgAmACgAKgAvAC0ALgAu
ACkAJgAkACEAJwAvADEANgAtACgAJQAgABoAGAAVAA4ADAAKAAgABQACAP///P/3//T/
8//x/+3/7v/u/+//8v/u/+7/6v/l/+b/5//n/+j/5P/k/+T/5P/j/+L/4v/h/+P/4//m
/+v/5f/g/97/4f/h/97/2//U/83/y//J/9D/2//n//v/GQA4AE4AWgBsAHIAWQArAAoA
+P/x//b/9v/w/+//8//x/+n/6f/x/+3/4P/Y/9r/3P/a/+D/6P/n/+b/4//g/+H/4v/l
/+f/5//n/+f/7P/s/+n/6f/p/+b/5P/j/+H/5P/m/+n/7//t/+3/7v/w/+z/6//t/+z/
7v/x//X/9//0//P/8f/t//P/9P/2//n/9//3//n/+v/5//3/AgAFAAYACQANAA8ADQAN
ABEAFAAaABsAIAAjACQAJQAoACkAKQAqACwAMQAyADIAMwA2ADUAMwA0ADoANAAvACsA
KAAqACsALQArACgAIgAcABcAGQAaABwAGwAWABMAEAAMAA0ADAALAAkABwAHAAYABgAC
AAEAAgABAAEAAwAFAAcABQADAAIAAAACAAQAAQD+//z//f///////f8BAAEAAgAFAAgA
CgAMAAgABgAFAAMA9P/x//z///8AAAEAAgAFAAUACAANABIAFQAaAB8AIAAgACIAIgAh
ACIAIQAgACgAKQAtADAAKgAoACcAJQAqADEAMgA2ACwAJgAiABwAGQAYABYAEAANAAoA
BwADAAEA/f/5//P/8v/x/+//6//n/+b/5v/o/+v/7v/t/+v/5v/l/+P/4v/h/+L/4//k
/+L/4v/j/+P/5P/h/+H/4//h/+D/4v/h/9//1v/P/9D/1f/T/9H/1P/b/+H/8/8NACIA
MgBSAHAAbgBRADEAGAAEAPn/7v/g/9r/5//7//f/6//p/+3/6f/k/97/2P/W/9b/2v/i
/97/3P/Y/9T/1v/Y/9z/3//d/93/3f/i/+X/4//k/+X/5f/m/+j/6f/r/+r/6v/t/+b/
4//h/+D/3//h/+b/6P/m/+f/6f/p/+j/6f/p/+f/7P/u//H/9f/x//H/8//0//X/+f/+
/wEAAAABAAMAAwAGAAkAEAAWABsAGwAfACEAIAAfACAAHwAiACYAKwAzADEALgAsACwA
LAArAC0ANAAyAC8ALQAsACcAJQAkAB8AHwAcABkAFwAVABIAEAALAAwADQAOAA4ADAAK
AAgABQACAAEA///+//3//f///////P/7//r/+f/4//f/9//2//r//v/9//z/+v/7//3/
/f/8/////v/+//7//v/9//z//P/8//3//f8OAA8AEQAMAAcABAABAP7/BAAFAAkADwAP
AA8AEQATABIAEgAUABQAGwAiACcALAAqACMAHwAaABwAIAAlACkAJwApACUAJAAeABoA
GAAUABMAEgAQAAoAAgD8//b/7//y//H/8P/t/+3/7f/s/+n/5//m/+b/6P/r/+7/7f/r
/+b/5f/j/+L/3f/c/9v/2v/c/9z/3f/d/9z/2f/Z/9v/2f/i/+b/2f/P/8z/x//C/73/
xf/T/9z/3//x/w8AHwAyAFYAbgBkAEwANQAbAAQA9P/x//r/9P/u//f/+f/x/+v/5f/d
/9f/2P/a/97/4v/m/+j/5P/j/+L/3//c/9v/2v/b/9v/2//b/9v/4P/f/9v/2v/Z/9z/
3v/h/+P/5P/k/+X/6f/p/+n/6v/s/+b/5f/n/+b/5f/l/+b/5f/p/+3/8P/x//P/8v/y
//P/8v/z//b/+P/0//X/9//3//v///8EAAcACwANABMAGAAbABsAHwAhAB8AHwAhACEA
IwAmACoAMQAzADIAMgA0ADIALwAvADQANQAzADIAMgAtACkAJgAfAB4AGgAWABMAEgAQ
AA8ACwAMAA0ADgAOAAkABgADAP//+//7//r/+v/6//v//v////r/9//0//H/8//1//j/
+v/6//r/9f/w//L/8//1//X/9//9////AgD+//z/+f/2/wYAAgAEAAQABAAEAAMAAQAC
AAUACQALAA8AEwASABIAFAAUABQAFgAWABYAGgAZABsAHAAZABgAGAAXABoAHQAaABoA
EAAKAAYAAAABAAIAAgD+/////v/9//v/+f/1//H/6//s/+3/7f/r/+j/5v/l/+b/6P/q
/+j/5f/l/+f/6P/q/+f/5v/l/+T/5f/m/+j/6f/l/+H/4P/h/+P/4P/g/+P/4f/W/8//
1P/X/9H/z//a/93/3//t//3/FgA8AFwAbgByAFMAIwAKAAgA+//s/+r/6P/t//v/9//v
//P/7//h/+D/4v/g/+D/3v/i/+r/6P/o/+b/5P/g/97/3v/d/9//3//f/+T/6f/p/+z/
7//t/+r/6P/l/+b/5v/n/+v/5//n/+j/6v/q/+3/8//2//H/7//u/+v/7f/v//D/7//2
//j/+/////n/9//3//b/9//7/wAAAwABAAMABgAHAAkACwARABYAGgAZABwAHQAgACMA
KAArACkAKgAsADEAMgAyADMANgA0ADEAMQA2ADMALwAsACoAKwAtADAALwAqACQAHgAZ
ABoAGAAXABMADwANAAsACAAKAAoACgAJAAQAAwABAAAA/v///wIAAwD+//3//P/7//n/
9//2//T/AAAKAAgACAAIAAgACAAFAAUABwAQABUAHAAjACMAIgAjACIAJwAqACsALAAx
AC8AMAAwACoAKAAnACUAKAArACgAKAAkACIAIgAgAB0AHAAaABQADgAKAAYAAQADAAMA
AwABAAAA///9//n/9P/y//H/8v/1//j/9//1//D/7//t/+z/7P/s/+z/7P/r/+r/6v/p
/+z/6//t//H/8//u/+7/7f/n/97/2//c/9f/0//V/+D/7//9/wsAHQAyAEgAXABkAFgA
OQAZAAgA/v/5//j/7v/q//P//f/7//f/+/////3/7v/i/+b/7P/s/+j/7v/w//D/7v/s
/+r/6P/o/+f/6v/r/+z/8v/u/+n/5//l/+r/7P/v//H/7//u/+7/8f/z//X/+P/8//r/
+////wAA/P/7//v/+f/6//v/+//5//z//P/9/////f/9////AAACAAcADQARAA8AEQAU
ABUAFQAXAB0AIgAnACcAKwAtACwALQAwADEANQA4ADwAQwBAAD4APQA+ADoANwA3ADwA
NwAzADAALgAuAC0ALQApACoAJgAiAB8AHgAcABsAFwAVABUAFQAUABQAFAAUABMADAAJ
AAUAAgACAAMABgAHAAcABwAHAAcACQAJAAoACgAKAAwACQAGAAQAAwADAAEABQAJAAsA
CgANAA4ADwAQABAADwARABUAHAAfACQAKQAmACQAJAAiACUAKAApACoAKwAnACYAJAAl
ACgALAAvAC4AMQAuAC4AJQAgAB0AGAAXABgAGAAUABIADgAKAAUABQADAAEA/f/7//v/
+v/3//P/8v/y//T/9//6//n/9//4//n/+f/6//T/8P/s/+j/6//s/+7/7//s/+n/6f/r
/+P/7v/u/+n/7f/q/+H/1v/X/+X/6f/k/+f/+/8PACUASgBmAHQAfgBsAEcAIwAOAAIA
/f/2//D/7v/3/wMABQADAAMA///z/+j/4P/g/+T/7P/2//b/+P/4//b/9P/y//D/8P/v
//L/8//0//r/9//x/+7/6//v//D/8v/z//P/8v/y//X/9v/3//n//P/3//f/+v/6//b/
9f/1//P/9v/5//v/+//+//7///8BAP7//f/+//7/AwAJABAAFQATABMAFAATABMAFQAb
ACAAJgAnACwALwAsACsALAArAC4AMgA3AD8AQABAAEEARABAAD0APQBCADwANQAvACoA
KAAnACcAIwAnACYAJQAlACIAHgAbABUAFgAXABgAGAAUABIAEAANAAkACQAIAAgABwAH
AAkACQAGAAUABAADAAUABwAKAAwADgAMABAADQAMAAsACgAOAA8AEwAZABoAGwAeACEA
JQAmACkAKgAwADQANgA4ADgAMwAxAC4ALgAuAC8ALwAsACsAJAAgAB4AHgAgACAAHQAc
ABoAFAANAAgAAwD9/wAAAQACAAEAAQABAAAA/f/5//b/9P/0//X/+P/3//X/9f/1//T/
9P/y//L/8v/y//T/9P/1//X/8f/r/+j/5//n/+j/5v/j/9//4v/l/97/0//R/9//7P/n
/+X/8/8FABgAQgBsAHYAagBPACcADAAKAAEA7v/q//D/+f8HAAcA9f/v//P/7//q/+r/
6v/m/+r/7P/m/+b/5v/k/+L/5P/m/+r/7f/t/+3/7f/y/+7/6f/n/+X/6f/q/+z/7f/v
/+7/7v/x//H/8f/y//T/8//z//b/9v/0//P/8//x//X/+f/8//3//P/4//X/8//5//3/
BwAQAA==
         </WaveFormData>
      </LeadData>
      <LeadData>
         <LeadByteCountTotal>10000</LeadByteCountTotal>
         <LeadTimeOffset>0</LeadTimeOffset>
         <LeadSampleCountTotal>5000</LeadSampleCountTotal>
         <LeadAmplitudeUnitsPerBit>4.88</LeadAmplitudeUnitsPerBit>
         <LeadAmplitudeUnits>��V</LeadAmplitudeUnits>
         <LeadHighLimit>2147483647</LeadHighLimit>
         <LeadLowLimit>268435456</LeadLowLimit>
         <LeadID>V1</LeadID>
         <LeadOffsetFirstSample>0</LeadOffsetFirstSample>
         <FirstSampleBaseline>0</FirstSampleBaseline>
         <LeadSampleSize>2</LeadSampleSize>
         <LeadOff>FALSE</LeadOff>
         <BaselineSway>FALSE</BaselineSway>
         <ExcessiveACNoise>FALSE</ExcessiveACNoise>
         <MuscleNoise>TRUE</MuscleNoise>
         <LeadDataCRC32>3601806290</LeadDataCRC32>
         <WaveFormData>
+P/6//z/+v/5//j/9//0//P/8//z//P/9v/2//b/9v/1//L/8f/w/+//7//v//H/8P/u
/+v/6v/t/+3/7v/x//D/7v/s/+n/5//n/+v/7//x//f/+//+/wsAFwAfACsAMQArABwA
AgDR/4v/QP8L//H+1/7B/sH+zf7N/s7+3f7z/gr/Lf9X/3r/lv+q/7H/t/+7/73/w//J
/83/1v/b/+D/5f/o/+b/5v/l/+P/4f/h/+D/3//f/+P/6P/r/+n/7P/p/+j/6//t/+7/
7f/u/+//7v/t//H/8v/x//T/9f/1//b/9f/y//P/8v/x//n///8FAAoACwAKAAgACAAP
ABMAEwATABUAGgAbAB4AHwAdABwAGgAcAB0AHwAiACAAHgAcABcAFwASABEADgAPABAA
DgAJAAEA/P/4//f/9v/1//T/8v/w/+7/7P/o/+T/4P/c/97/3v/e/97/2//Y/9X/0v/S
/9L/0v/S/8//zP/J/8b/x//I/8n/yv/O/9D/0v/U/9X/1v/X/9j/2P/Y/9j/2P/W/9T/
0v/Q/8//zv/N/8z/0P/S/9T/1v/T/9L/0f/Q/9L/0v/S/9L/0v/S/9L/0v/Q/9D/0P/Q
/9D/0P/Q/9D/xv/M/9L/0v/W/9r/5v/y//7/DgAmAC4AHgASAAoA8v/E/4L/PP8K//L+
2v68/qT+nv6q/rT+wP7c/vz+Hv9A/17/ev+M/5r/qP+0/77/xP/H/8j/yf/K/9D/1P/Y
/9z/4P/i/+T/5v/o/+j/6P/o/+v/7P/t/+7/7P/s/+z/7P/v//L/9f/4//b/9v/2//b/
9//4//n/+v///wIABQAIAAkACgALAAwAEAAUABgAHAAgACQAKAAsAC8AMgA1ADgAOgA8
AD4AQABBAEIAQwBEAEIAQgBCAEIAQAA+ADwAOgA3ADYANQA0ADEALgArACgAJQAiAB8A
HAAWABIADgAKAAcABgAFAAQAAwACAAEAAAD+//7//v/+//v/+v/5//j/+P/4//j/+P/7
//z//f/+//v/+v/5//j/+v/6//r/+v/6//r/+v/6//z//P/8//z//f/+////AAD+//7/
/v/+//7//v/+//7//P/8//z//P/9//7///8AAAIAAgACAAIAAgACAAIAAgAEAAQABAAE
AAIAAAD+//z//P/8//z//P/+/wAAAgAEAAMAAgABAAAAAQACAAMABAADAAQAAwACAAUA
BwAKAAsADQAOAA4ADgAPAA8ADQAJAAwAEAAVABQACQAEAAQAAgACAAMAAwADAAMABAAH
AAgABgADAAEA//8DAAgADAAQAAwACgAIAAYACAAJAAsADQAKAAoACQAIAAkADAALAAwA
DQANAA4ADwARABEAEAAOAA4ADgANAA0ADwAQABAAEAAHAAMADQARABMAFwAfACcAKgAr
ADcATwBdAFsATwBAACQA8f+p/1z/Jf8H//P+4/7j/u/++f4E/xH/I/9A/2f/jf+s/8T/
1P/f/+f/6f/v//X//f8JABYAGQAcAB8AIAAeAB4AHQAbAB0AHwAgACEAIQAjACYAJwAn
ACoAJwAmACoALQAvAC8ALQAtACsAKQAsAC4ALgAyADgAOQA7ADsAOgA7ADoAOQA9AEEA
RQBIAEoATABNAFAAVwBbAFsAWwBfAGQAZQBoAGoAaQBpAGgAaQBpAGoAbABrAGoAaQBl
AGYAZABmAGYAZABkAGEAWwBbAFoAVQBSAFEAUgBRAFEASwBIAEQAPwA9ADoANgA3ADYA
NwAzADIAMgAyACkAJwAoACcAKgAwADAALQApACEAJAAmACUAJgAkACQAJAAnACcAJQAl
ACQAJgAmACoAKgAqACsAKgAqACgAJwAlACgAKgAqACcAJQAlACUAJQAlACUAJwApADAA
KgAmACYAJwAoACkAKgAuAC4ALgAuAC0ALwAvADEAMgAyADIAMQAvAC0AKQApACsALgAr
ACEAHgAgACAAIQAfAB4AHQAdAB0AHwAfAB4AIAAhACIAIwAlACYAJwAkACQAJAAkACIA
IAAfAB4AHQAhACIAIwAkACkAKAApACoAJwAlACMAIwAlACYAJgAoACUAIwAiACMAJQAm
ACcAJwArACkAJQAnACcALQA5AEwAXwBvAHcAdQBnAFEAMAD8/7H/Z/84/yH/B//x/vX+
A/8J/xH/JP9B/2P/hP+l/8X/1P/c/+z///8HAA0AGQAjACEAHQAiACYAKgAuADAAMwA4
ADwAPwA9ADsAOAA1ADQANwA7AD0APgBCAEAAQAA/AD8APgA7AD8AQwBFAEcARgBGAEQA
RgBKAEsATQBNAE8AUwBVAFcAVwBZAFsAXABiAGYAaQBuAG4AbwBsAGkAbwB0AHUAeAB/
AH8AgACAAH4AfQB9AH4AfgB+AH4AewB3AHAAbQBoAGoAagBnAGEAYwBiAF0AWgBVAFQA
UQBPAE0ATABKAEcAQQA8ADYANQA2ADkANwA4ADgAOAAvAC0ALQArAC0AMgA3ADcANgAx
AC0ALAAoACYAJwAoACkALQArACkAKQAoACgAKAAsACwALwAxADEAMgA0ADMAMQA0ADIA
MAArACcALAAtAC4ALwApACcAJQAoACwAKgAqACwAKQAnACYAJQAmACcAKQAqACkAKQAo
ACcAJgAlACQAKAAoACgAKAAnACkAKQArACoAKgAqACkALQAtACsALQAuADAALAAhABwA
HAAaABkAFgAUABIAEQASABUAFgAWABYAFwAYABkAGQAaABsAGAAaABoAGgAYABQAEwAS
ABEAEQAQAA8ADgAQAA4ADgAOAA0ADQANAA8AEgASABEAEgARAA8ADgAPAA0ACgAHAAMA
BwAJAAkABQAHAA0AFQAeACsAPwBTAFsAUQA/ACAA+v/H/3//OP8R//v+4/7T/tX+2f7d
/t7+7/4P/zL/U/93/5b/qv+4/7//x//R/9v/5f/r/+//8v/z//b/+f/6//v//v8AAAEA
AAD///3/+//2//f/+f/5//v/AAD//wAAAQABAAAA/f/9/////////wMABgAHAAwACwAJ
AAgABQAGAAkACgALAA0ADwARABIAFQAWABYAGAAgACUAJgAnACoALgAuADAANgA3ADkA
OgA2ADMAMQAwADAAMAAwAC0ALQAqACsAKgAmACQAHwAXABkAGgAXABYAEQAOAAkABQAB
AAAA/v/7//n/9v/y//P/8f/x/+z/6v/s/+z/4//h/93/2//d/+L/5f/l/+T/3//f/+D/
3v/e/9v/2P/V/9X/2f/Z/9v/3P/a/9j/2v/Y/9f/1//V/9T/1v/V/9P/1v/U/9T/0f/P
/9X/1//Z/9v/0f/O/83/zP/L/8r/z//S/9X/2P/X/9f/1f/V/9X/1P/T/9H/1P/V/9T/
1//W/9j/1P/J/8X/xv/F/8X/xP/C/8D/v/++/8H/wv/C/8H/wf/B/8H/wP/A/8D/vP++
/8D/wv/C/77/vf+8/7v/uf+4/7f/tv+4/7b/tv+2/7X/tf+1/7f/uP+4/7f/uP+2/7P/
sf+x/7L/sv+y/7H/tf+3/7n/tf+v/7f/w//G/8v/3//7/wkA+f/p/9z/uv+D/0P//v7J
/rX+pf6R/o/+k/6V/pr+sf7N/uj+C/8v/1D/ZP9y/3//i/+T/5v/p/+x/6//rP+w/7T/
uP+6/7v/vv/A/8H/xP/F/8X/xf/B/8P/xv/H/8v/0P/P/9D/0f/R/9D/zf/Q/9P/1P/V
/9j/2P/W/9j/2f/Z/9r/2f/c/9//4P/h/+L/5f/o/+r/8P/0//f//P///wEA///9/wIA
CAAKAA4AEwATABQAFAAWABUAFQAWABYAFgAWABMAEwAOAA0ACgAKAAoABwABAAMABAAB
AAAA+//4//P/7//s/+z/6//p/+T/4P/b/9v/2v/b/9f/1v/a/9z/1f/V/9H/z//R/9b/
2P/X/9X/z//S/9T/0//U/9P/0v/R/9P/0//R/9H/0P/R/9L/1//Y/9v/3f/d/97/3P/b
/9n/3P/c/9z/2f/X/9z/3f/e/9//3f/d/93/2v/Y/9j/2P/Y/9v/3P/d/97/4P/j/+T/
5//o/+j/6P/n/+n/5//j/+P/6P/s/+r/4f/f/+D/3//f/93/3P/b/9v/3P/f/+D/4P/d
/93/3f/d/+L/5v/q/+r/5v/k/+L/3v/f/+H/4//l/+n/6v/r/+z/6v/m/+T/4v/j/+X/
5//r/+3/7v/u//D/7P/p/+f/5//q/+r/6v/p/+v/5//n/+3/8f/7/wkAFgAfACcAMwA5
AC8AIQAOAOr/rf9f/xz//f7n/s3+v/7J/tX+4f7w/gP/Hf88/1n/c/+S/6r/vP/L/9v/
5f/r/+//7//v//T/+f/8////AAACAAYACQALAAoACwALAAsACgANABEAEwAUABgAFgAW
ABYAFwAXABUAGQAdAB8AIQAgACAAHgAgACYAJwApACkAJwApACkAKQAsAC8AMgA0ADoA
PgBBAEYASABLAEoASQBPAFYAWQBeAGAAXwBfAF4AXgBdAF0AXgBfAGAAYQBfAFwAVgBU
AFAAUwBWAFYAUwBRAE4ARwBCAEAAQAA+AD0ANwA2ADQAMQAsACgAIwAjACUAKQAoACoA
KgAoAB0AGQAYABcAGgAgACMAIwAiAB0AHAAcABkAGAAcAB4AIAAlACMAHwAdABoAGwAc
ACEAIgAhACMAIwAkACEAHwAcAB4AIgAkACMAIwAkACMAIgAhAB8AIQAkACYAJgAmACYA
JgAmACYAJgApACsAKwAtAC0ALAArACkAKgApACYAJwAsADIAMgArACMAIgAfAB0AHQAc
ABsAGwAeACEAIgAiACAAHwAeAB0AIwAmACkAKAAnACYAJQAiACEAIQAhACEAJAAmACgA
KgArACgAJwAmACMAIwAjACUAJQAkACIAIgAkACMAIwAlACgAKAAoACcAIQAhACUAJwAp
AC8APQBIAFUAZQBzAHUAaQBXAD4AEADD/3P/PP8f/wn/8f7t/gH/Ff8Z/yb/Qf9d/3r/
m/+7/9L/6P/8/wUACwAXABsAGwAbACMAKgAvADIANQA2ADQANgA3ADcAOgA7ADsAOwA7
AD0AQABBAD4AQAA8ADoAPwBBAEIAQQBDAEUARQBFAEQARABCAEQASQBLAE4ATwBPAFEA
UQBRAFcAWwBfAGIAZQBmAGYAaABsAG8AbgBtAHQAfACAAIYAiACFAIMAgAB+AH0AfQB+
AH4AfgB+AHsAewB2AHUAcgBwAHAAbQBnAGUAZABfAFwAWwBcAFsAWwBTAFAATABHAEQA
QgA/AEEAPwBBAD4APgA+AD4ANQAzADMAMwA3AD4APAA5ADUALQAvADAALgAuAC8AMAAx
ADUAMgAvAC4ALAAwADIANgA4ADUANAAzADIAMgAyADIAMgA1ADcANwA5ADgAOAA4ADcA
PAA9ADwAPwA+AEAAPAAxAC4ALgAsACsAKQAoACcAJwAmACcAJgAkACUAJwApACsALAAs
ACwAKAAoACgAKAAmACcAJwAnACcAJgAmACYAJgAmACQAJAAkACMAIwAjACUAIwAiACAA
IAAjACMAJAAnACcAJgAlACMAJwAjACkALwArAC0ANwA6AEEAVQBnAG0AawBfAEgAHgDb
/43/Sv8n/xP/Af/5/v3+A/8L/xL/Jf89/1r/gf+p/8D/0P/o//X/+f/9/wEAAQALABcA
GgAcAB4AIAAgAB4AIAAhACEAIwAlACYAJwAkACUAJwAnACcAKgAnACYAKQArACwAKwAq
ACsAKgApAC0ALgAtADAAMAAvAC8ALQAwADMANAA1ADcAOQA7ADwAPAA8ADsAPABDAEkA
SwBNAFEAVgBXAFoAXQBdAF4AXgBeAF0AXQBeAFwAWgBYAFMAVABQAFAATgBKAEgAQwA7
ADsAOgA1ADIALwAuACsAKQAjACAAHAAXABYAFAARABMAEQARAAwACgANAA4ABgAFAAEA
//8BAAYABgADAP//9//7//7//v8AAP3//P/7//3//v/9//7//v8AAAAA/v/+//7//P/8
//z//P/8//z//P/8//v//f/9////AgACAAIAAQADAAEA/f/9////AgD///X/8f/y//H/
8f/v/+z/6f/n/+b/6f/q/+r/6v/r/+z/7f/s/+z/7P/o/+r/7P/u/+7/7P/r/+r/6f/o
/+j/6P/o/+z/6v/q/+r/5v/l/+T/5f/l/+T/4v/i/+D/3//f/+H/4v/i/+L/4f/j/9//
3//f/+H/5//3/wIACQAZACsAKQAbAAkA7v/G/43/Qf8C/+X+1f69/rH+s/61/rv+yP7d
/v/+JP9F/2H/eP+K/5r/n/+h/7H/xf/F/8P/x//M/87/0P/S/9L/1v/a/93/3//e/93/
2//Z/9f/2f/c/93/3v/i/+D/4P/g/9//3f/Z/93/4f/j/+X/5P/k/+L/5P/m/+X/5f/j
/+b/6f/q/+v/7P/v//L/9P/6//z//f8AAAMABwAHAAcADgAUABYAGgAbABkAGAAWABYA
FQAVABYAFgAWABYAEwARAAwACwAIAAYABAD///f/+f/6//f/9v/w/+7/6v/n/+b/5v/l
/+P/3v/a/9X/1f/V/9f/1P/U/9j/2P/P/83/yv/H/8j/zP/M/8v/yf/D/8P/xP/C/8L/
xf/G/8f/y//N/8v/y//K/8j/yP/M/8z/0f/X/9b/1P/S/9D/zv/P/87/zf/M/8//0//V
/9n/2v/a/9r/2f/b/9n/1f/V/9n/3v/d/9X/zf/M/8n/x//K/8r/yv/L/8n/yf/H/8T/
xv/H/8j/yf/N/9D/0//S/9D/0P/Q/87/zv/P/9D/0f/R/9D/z//O/9P/0v/T/9T/1f/V
/9X/1//U/9L/z//O/9L/0//V/9n/2f/Y/9f/1f/X/9f/1//b/+P/6f/t//T///8HABUA
JwAnABkADAD0/8P/e/8u//X+1/7J/r/+vf7F/sv+0v7X/uf+DP81/1n/eP+S/6T/rf+z
/7v/w//L/9P/2//k/+X/6P/r/+z/7v/y//X/9//6//v/+//7//f/9//4//f/+P/8//r/
+v/9////AAD//wMABQAFAAUACAAKAAoADgAOAA0ADQALAAwADwAQABEAFwAbAB8AIgAk
ACYAJwAqADAANQA2ADcAOQA+AD8AQgBFAEUARgBGAEkASQBKAEwASABGAEQAPwBCAEAA
QgBCAEAAQAA9ADcANQA0AC8ALAArACoAJwAlAB8AHAAYABMAEQAOAAoACwANAA8ADAAM
ABAAEAAHAAUABAADAAYADAANAAsACAABAAMABgAGAAgABgAGAAYACQAMAAsADAAMAA4A
DgASABIAEQARAA8ADgAQAA8ADQAQABMAFAASABEAEwATABMAEwASABMAFAAaAA4AEAAW
ABkAGgAbABwAGwAaABkAGAAZABsAGwAdACEAIgAjACMAJgAlACIAIwAkACgAJgAdABYA
FgAUABMAFQAUABMAEwAWABkAGgAaABYAEwAQAA0AEgAWABoAGgAcABwAHAAaABoAGwAc
AB0AHAAcABwAHAAdABoAGQAYABkAGwAdACEAHwAeABwAHAAcABsAGwAdACAAIAAgAB8A
IwAjACMAIwApAC8ANwBGAFMAXwBtAG0AXwBLADQACgDD/3X/PP8f/wf/8/7v/vP++f4H
/yD/N/9R/3b/nf+3/8j/3P/u//P//f8LABUAGQAbAB0AHAAiACYAKgAsAC0AMAAyADMA
NAA1ADUANQA0ADcAOwA9ADwAPgA6ADgAOwA9AD4APQBBAEMAQwBDAEIAQgBAAEIASABJ
AEsASwBJAEsASwBLAE8AUwBXAFoAXwBiAGQAaABrAG0AawBpAG0AcgBzAHYAeAB3AHcA
dgB6AHsAfQCAAH8AfgB9AHkAdwByAHEAbgBwAHAAbQBnAGkAaABjAGAAWwBaAFcAVQBT
AFIAUABNAEoARgBBAEEAQABBAD0APAA+AD4ANQAzADIAMQA0ADoAOwA5ADYALwAvADAA
LgAuADIANAA2ADsAOAAzADAALAAtAC4AMwA0ADMANQA1ADYANAAzADEANAA2ADgANwA3
ADsAOwA7ADsANQAzADEANAA1ADIAMQAyADEAMQAyADMAMQA1ADgANgA0ADQANAA0ADUA
NAAzADIANgA5ADoAPQA8ADoAOAA1ADkAOQA3ADkAOgA8ADgALQAmACYAJAAjACUAJgAn
ACkAKAApACgAJgAnACkAKwAtAC8AMAAxAC4AKgAoACYAIgAlACcAKQArACkAKAAnACYA
KQAoACkAKgApACkAKQArACkAKAAmACYAJgAlACUAJwAlACQAIwAhACMAJwApACsAKwAx
ADkAPgBJAF8AbQB1AHMAZwBQACYA6/+l/17/Lf8V/wP/9f71/v/+Af8G/xX/M/9W/3f/
m/+8/9b/6P/v//P/+/8HAAkACwAXACIAIgAkACYAJgAmACgAKQApACsALQAuAC8AKQAp
ACoAKQArADAALwAwADAAMQAxAC8ALgAvAC4ALQAwADIAMgA2ADgANwA3ADUANwA5ADkA
OQA9AEEARQBIAEoASgBJAEoAUABVAFYAVwBYAFwAXABeAGQAZQBnAGgAawBrAGwAbgBs
AGoAaABjAF4AWABWAFIAVABUAFEASwBJAEgAQwBAAD4APgA8ADsANQAyAC4AKQAoACgA
JwArACYAJQAfABwAHAAcABMAEQAPAA0ADwAUABUAFQAUAA8AEQASABAAEAANAAwACwAN
AAwACQAIAAYACQAKAA8AEAANAA0ACwAKAAoACQAHAAoACQAIAAQAAQAFAAcACQALABEA
DQAIAAUABAADAAIABQAGAAcACAAHAAkACQALAAsACgAJAAcACgAJAAYABwAHAAoABwD9
//r//P/8//3/+//4//X/8//y//X/9v/2//X/9f/1//X/9P/0//T/8P/x//L/8//y/+//
7//v/+//7v/u/+7/7v/x//D/8f/y/+//7f/r/+v/6f/o/+b/5v/m/+X/5f/n/+j/6P/o
/+f/6f/p/+X/4//l/+n/7//2/wEAFQApADEAKwAfAA4A7P+5/3v/Nv8B/+X+0/6//rf+
uf65/sD+0f7p/gj/Kf9P/27/gP+Q/6X/r/+1/7//yf/P/9P/1P/U/9b/2P/Y/9f/2v/c
/93/2//b/9r/2f/a/93/4f/j/+T/6P/m/+b/5f/j/+D/2//b/93/3f/d/+D/4P/e/+D/
4v/h/+H/3//i/+f/6v/t/+//8f/z//T/9v/4//n//P8BAAUABQAFAAgADAAMAA4AFQAX
ABoAHAAZABcAFgAWABMAEgARAA0ADwAMAA0ADAAKAAgAAwD7//3//v/7//r/9v/0//D/
7f/r/+r/6P/l/+L/4P/d/9//3f/d/9j/1v/a/9r/0f/P/8v/yf/L/9D/1f/V/9T/z//Q
/9L/0f/S/9H/0P/P/9H/1P/T/9T/1P/R/9D/0//S/9H/0//T/9T/1v/V/9P/1v/U/9T/
0f/P/9P/1f/X/9n/2f/V/9L/1P/U/9T/1P/Y/9r/3P/e/97/3//e/9//5P/m/+j/6f/p
/+f/4//j/+T/6P/m/93/2//c/9v/2//Z/9j/1//X/9j/2//c/9z/2v/Z/9j/1//b/97/
4f/g/+H/4v/j/+L/3v/d/9z/2//e/+D/4v/k/+b/5P/k/+T/5f/l/+X/5//m/+T/4f/g
/+T/5f/n/+v/6v/q/+r/6f/p/+n/5//r/+3/8//9/wYADwAfADEAOQA1ACcAEgD0/8X/
f/8y///+7f7b/sP+u/7B/tP+5P7x/g3/KP9H/2//lP+m/7T/wf/N/9f/4f/l/+n/8f/y
//H/8v/z//L/+P/+/wMABwAHAAcABgAFAAQABwALAA0AEAAUABIAEgASABEADwALAA4A
EQASABMAFwAYABcAGgAfACEAJAAlACYAKQAqACsAKgArACwALAAzADYAOAA8AD8AQwBD
AEMARwBMAE0AUABVAFUAVgBWAFcAVwBYAFoAXQBeAF8AXQBbAFYAVQBSAFEAUABMAEUA
SABIAEQAQgA8ADoANgAzADMANAA0ADMALgAqACUAJQAkACUAIQAgACMAJAAcABsAGAAV
ABYAGgAeAB8AHwAbABwAHAAZABgAFgAWABYAGQAbABkAGQAYABcAFgAZABgAGQAbABsA
HAAcABsAGQAcAB0AHgAcABsAHgAfACAAIQAdABkAGQAcABwAHAAcABwAIQAiACMAJAAi
ACMAIgAjACcAKAApACkAKwApACUAJQAqAC4ALAAjABwAHAAaABkAGwAaABkAGQAYABsA
HAAcAB0AHQAdAB0AIwAmACkAKAAlACQAIwAgACEAIQAhACEAIgAiACIAIgAiACAAIAAg
ACEAIwAlACkAKQAoACYAJgAlACMAIgAjACQAJAAkACMAHQAhACEAJwAxAD0ASQBMAE8A
XQBxAHcAcQBhAEQAHADf/5H/TP8l/w3/9/7x/vv+B/8T/yb/P/9b/3j/m/+5/87/3P/s
//v/CQATABcAGwAfACMAJgAnACoALQAuADAANAA3ADkAOgA7ADsAOwA6AD0AQQBDAEIA
RgBEAEQARQBFAEQAQQBFAEcARwBHAEoASgBIAEoATgBPAFEAUQBPAFEAUQBRAFYAWwBg
AGQAZQBmAGYAaABrAG8AbwBvAHYAfAB+AIIAgwCBAIAAfgCAAH8AfwCAAIIAggCCAH8A
fgB4AHYAcgB1AHYAdABvAGwAagBkAGAAWwBaAFcAVQBRAFAATgBLAEYAQgA9AD0AQABD
AEEAQgBBAEAANgAzADMAMwA3AD4APQA7ADgAMQAxADIAMAAwADMANAA1ADkANQAxAC8A
LAAtAC4AMwA0ADcAOQA5ADoANgAzAC8AMAAyADQAMwAzADUALgArACoAKQAoAC4AMAAy
ADQANAA1ADQANQA4ADoAPAA9AD0AOwA3ADcAOQA8ADkALwArACwAKwArACkAKAAnACcA
JQAnACcAJgAnACcAJwAnACgAKAAoACQAJQAmACcAJgAkACMAIgAhACAAIAAgACAAJAAi
ACIAIgAfAB0AGwAbAB4AIAAhACQAIgAhACEAIwAiACIAIgAhACUAIwAfACEAIwAlAC0A
NABDAFsAbQBxAGsAYQBQAC4A9/+1/3L/P/8h/wf/7/7p/vP+/f4G/xf/M/9O/2v/kf+w
/8b/2P/h/+n/8/8BAAkADQAVABYAFwAaAB0AHgAfACIAJAAlACUAJQAkACMAIgAlACkA
KwAqAC4ALAAsACwAKwApACUAKgAtAC4ALwAvAC4AKwAsAC0ALQAuAC0ALwAxADEAMQAz
ADUANwA4AD4AQABBAEQARgBJAEgARwBKAE4ATgBQAFcAVwBYAFgAVQBTAFIAUgBUAFYA
WABXAFQATgBMAEgARQBEAEAAOQA6ADoANgA0ADAALgAqACcAIAAeABsAFwASAA4ACQAJ
AAcABwACAAAABQAGAP7//f/5//X/9f/4//j/9//1/+//8P/w/+3/7P/r/+r/6f/r/+z/
6//s/+z/5P/k/+P/4v/h/+D/4P/g/+D/4P/h/+P/4//l/+f/6P/p/+n/6f/n/+P/4//i
/+L/3P/P/83/zv/N/83/y//I/8X/w//E/8f/yP/I/8X/xf/F/8X/xf/E/8P/vv+//8D/
wf/A/73/vf+9/73/u/+6/7n/uP+5/7b/tf+0/7L/sf+w/7H/sv+y/7H/sv+v/63/rP+t
/7D/sP+w/6//r/+l/6P/o/+j/6v/uf/C/8v/2//r/+v/4f/X/8L/mv9j/yX/7P7B/p/+
gf55/n3+ef5//pD+n/61/tr+/f4X/zj/UP9a/2X/d/+F/4//mf+d/53/nP+f/6L/pf+m
/6X/qP+q/6v/q/+r/6r/qf+o/6v/r/+x/7H/tP+x/7D/tP+1/7X/s/+4/7v/vP+9/73/
vP+5/7r/vf+9/77/vf+//8H/wf/B/8T/x//K/8z/0v/U/9X/2P/d/+H/4f/h/+j/7v/w
//T/9//3//j/+P/3//X/9P/0//f/+P/5//f/8v/s/+r/5v/o/+j/5f/f/+H/4P/b/9j/
1P/S/87/y//I/8j/x//F/8H/vv+6/7v/u/+9/7r/uv+8/7z/s/+x/7L/sf+0/7r/uv+5
/7f/sf+x/7L/sP+w/7L/tP+2/7v/uv+3/7b/tP+1/7b/u/+8/7v/vf+9/77/wv/D/7//
wP/A/8D/wP/A/8T/xP/E/8T/w//F/8X/x//I/8j/yP/H/8n/yf/H/8n/yv/O/8z/w/+/
/8D/v/+//7z/uv+4/7f/u/+//8H/wv/B/8H/wf/B/8b/yP/K/8j/y//M/83/zP/J/8n/
yf/J/8r/yv/K/8r/zf/M/83/zv/L/8v/y//N/9D/0v/T/9b/1f/T/9L/0//W/9b/1v/V
/9n/1//V/9H/1//l/+///P8NAB0AKwArABsACwD6/9L/jf9B/wj/5/7T/rv+sf61/r3+
yf7a/u/+B/8s/1X/ef+O/5z/qv+3/73/x//R/9f/3//l/+b/6f/s/+//8P/z//b/+P/5
//r/+//7//v/+v/9/wEAAwADAAYAAwACAAUABwAIAAcACwAPABEAEwATABIADwAQABUA
FwAaABsAGQAbABsAGwAhACUAKQAsADIANAA1ADgAOwA/AD8APwBEAEoATABQAFIAUQBR
AFAATgBNAE0ATgBRAFIAUwBRAFAASgBIAEQARgBIAEcAQwBBAEAAOwA4ADUANAAxAC8A
KwAqACgAJQAeABoAFQAVABYAGQAXABgAHAAcABMAEQANAAkACQAMABEAEQAQAAsACgAK
AAcABgAJAAwADwAVABQAEQAQAA4ADgAQABIAEwAUABUAFgAWABYAFgAWABcAGQAZABsA
HgAeAB4AHQAdABsAFwAXABwAIAAeABUAEAAQAA4ADQANAAwACwALAAwADwAQABAADwAP
AA8ADwASABQAFgAUABQAFAAUABIADwAPAA8ADwASABIAEgASABIAEAAQABAAEgATABQA
FwAUABIADwAOABAADwAPABEAFQAWABcAFwAZABcAFwAdACEAHQAbACgAOQBFAFEAWwBb
AFEAQgAqAP3/t/9u/zf/Ff/9/un+6f75/g//FP8Z/y//SP9j/4v/sv/E/87/4//1//3/
//8DAAsAEwAWABcAGgAdAB4AHQAgACIAIwAhACEAIAAfACIAJwAtADEALwAwACsAKAAs
AC0ALQArACwALQAsACsAKgAqACgAKgAvADEANAA1ADQANQA0ADMAOAA9AEIARgBKAEgA
SwBQAA==
         </WaveFormData>
      </LeadData>
      <LeadData>
         <LeadByteCountTotal>10000</LeadByteCountTotal>
         <LeadTimeOffset>0</LeadTimeOffset>
         <LeadSampleCountTotal>5000</LeadSampleCountTotal>
         <LeadAmplitudeUnitsPerBit>4.88</LeadAmplitudeUnitsPerBit>
         <LeadAmplitudeUnits>��V</LeadAmplitudeUnits>
         <LeadHighLimit>2147483647</LeadHighLimit>
         <LeadLowLimit>268435456</LeadLowLimit>
         <LeadID>V2</LeadID>
         <LeadOffsetFirstSample>0</LeadOffsetFirstSample>
         <FirstSampleBaseline>0</FirstSampleBaseline>
         <LeadSampleSize>2</LeadSampleSize>
         <LeadOff>FALSE</LeadOff>
         <BaselineSway>FALSE</BaselineSway>
         <ExcessiveACNoise>FALSE</ExcessiveACNoise>
         <MuscleNoise>TRUE</MuscleNoise>
         <LeadDataCRC32>801114722</LeadDataCRC32>
         <WaveFormData>
+v/8//z/+//1//T/8//w/+//7v/v//D/8P/w//D/8f/v/+z/6v/o/+r/6f/s/+7/7f/s
/+r/6f/o/+n/7P/t/+v/6f/n/+X/4//j/+r/8f/5/wUABgACAAcAEwAaAC4ATQBjAG8A
dQBqAE0AJwAOAPX/yP98/yz/8/7J/qf+pP67/tf+Av84/2T/iv+i/6r/sv+6/77/wf/H
/9D/2f/g/+b/7v/y//H/8P/u/+3/7P/r/+v/7P/w//L/9f/4//f/+P/5//n/+v/7//7/
AgABAAMAAwADAAgACwAJAA0AEwAVABUAGAAYABgAGgAZACIAKQAvADcAOQA7ADsAOwBA
AEcATABUAFkAXwBjAGcAaQBqAGoAagBuAHAAcgB1AHIAbwBuAGwAagBnAGQAXwBeAFwA
VwBUAEkAQwBAAD4APAA6ADgAMgAuACoAJgAfABoAFQAQABAAEAAQABAACgAGAAIA/v/7
//r/+f/4//X/9P/z//L/8v/y//L/8v/1//b/9//4//j/+P/4//j/+f/6//v//P/5//j/
9//2//P/8v/x//D/8//0//X/9v/0//L/8P/u//D/8v/0//b/8//y//H/8P/v/+7/7f/s
/+7/8P/y//T/7P/w//b/+v8AAAwAHgAuADwAUABoAHoAhgCYAKwAtgCyAKYAjgBqAEIA
CgCg/xT/tv6O/nL+cv6Y/sb+9P4i/07/cP+I/5j/qP+4/8T/yv/N/9D/0//W/9v/4P/l
/+r/7//y//X/+P/1//T/8//y//X/+P/7//7//v/+//7//v8DAAYACQAMAAoACgAKAAoA
DgAQABIAFAAYABwAIAAkACcAKAApACoAMQA2ADsAQABHAE4AVQBcAGMAaABtAHIAeAB8
AIAAhACHAIoAjQCQAI4AjgCOAI4AigCGAIIAfgB6AHgAdgB0AG8AagBlAGAAWABSAEwA
RgA+ADgAMgAsACkAJgAjACAAGgAWABIADgALAAgABQACAP///v/9//z/+v/6//r/+v/5
//j/9//2//X/9P/z//L/9P/0//T/9P/2//b/9v/2//j/+P/4//j/+f/6//v//P/5//j/
9//2//b/9v/2//b/8//y//H/8P/w//D/8P/w//L/8v/y//L/8P/w//D/8P/x//L/8//0
//D/7v/s/+r/6v/q/+r/6v/s/+z/7P/s/+n/6P/n/+b/6f/q/+v/7P/q/+n/6P/n/+n/
6//u//D/8P/x//L/8v/x/+//7P/r/+3/7v/v//D/7//t/+z/6v/p/+n/6f/l/+b/5v/o
/+n/5//n/+f/5//p/+z/8f/0//D/6v/n/+T/5f/m/+f/6v/m/+T/4v/g/+L/4//j/+T/
5v/n/+f/6//s/+z/7P/r/+v/6f/p/+v/6v/p/+j/5//d/93/5//q/+3/+f8HAA4ADAAL
ABkALABCAFsAcwCFAIkAfABjAEcALgAPAOb/pv9M/wf/4/7D/rD+u/7Z/gT/Nv9m/4T/
lv+i/6z/sP+0/7n/wf/Q/9//5P/o/+7/8P/u/+z/6f/n/+j/6f/r/+7/8f/y//T/9v/2
//b/9v/1//n/+////wQA//////3/+/8BAAUABAAJAA0ADwAPABIAEQASABUAFQAZAB0A
IAAlACoALwAyADUAOQA/AEMASgBTAFkAXQBhAGEAYgBiAGIAZQBmAGcAaQBpAGcAZwBm
AGgAaQBqAGkAZgBkAF8AXABXAFMAUABKAEYARQBFAEMAPAA3ADIALgApACUAIQAfABoA
GAAUABMAEAALAAcABQAGAAUABgAIAAYABgABAP3//v/9//7////+//z/+v/5//n/9//3
//f/+f/7//v/+//7//z/+//4//j/+f/7//z//v8AAP7//v/8//3//P/7//z//v8AAAIA
/v/4//j/+//8//3//v///wAAAQABAAAAAAD/////AQADAAQABAACAP///v/9//r/+f/4
//j/+P/5//n/+f/4//f/8v/w//D/8v/z//P/9f/1//X/9P/y//T/9P/z//D/8P/w/+7/
6f/m/+X/5P/m/+j/6v/t/+//7v/u/+7/6v/n/+j/6P/q/+z/7f/v/+n/5//n/+X/6P/p
/+r/6//v//H/8v/1//f/+/8EABAAHwAtAEAAWgBvAH8AhwB/AGgATQA5ACAA7f+S/zT/
+P7J/qf+rf7K/u3+Ff9G/3D/hP+M/6D/sP+6/8D/zv/Z/9v/2P/b/+H/5P/p/+r/7//y
//T/9//2//X/9f/2//f/+P/6//z///8AAAEAAQD+//3//v8AAAIABwAKAA0ADQAPAAwA
DwAVABcAFwAaAB8AIgAnACkAKgAtAC8AMwA7AEMASQBPAE4AUQBSAFYAYABnAGwAcQBz
AHYAeAB6AHgAdgB0AHMAdQBzAHMAcgBqAGUAYABZAFcAVgBSAFAATQBJAEYAQAA5ADUA
MgAtACgAJQAiACAAFwARAAsABwAIAAgABgAHAAcAAwAAAP//+//3//X/9P/2//r/+f/5
//f/8//x/+//8f/w/+//7//x/+//7//v/+3/7//v/+//8//2//f/9v/1//X/9v/2//b/
9v/y//D/8v/1//b/9//0//L/8P/u//L/9P/4//7/+v/3//P/8P/y//L/8v/z//v//f/+
//z/+v/4//b/9f/2//f/9//3//j/+P/5//n/+f/4//b/+P/3//j/+f/1//P/8f/w//H/
8//0//X/9P/z/+7/7P/q/+z/7f/t/+//8f/z//T/8f/y//H/7//v//D/8f/w/+3/6v/p
/+j/6P/o/+j/6f/s/+z/7f/u/+r/5//o/+j/6f/q/+r/6//p/+n/6//r/+j/5//m/+X/
6f/v//T/8//1//3/BAAKABUAJQA4AFAAZwB1AHcAdQBqAE0AKwAWAPn/xP9w/yL/8f7J
/qX+pP7D/uf+GP9M/3T/jv+e/6T/qv+0/77/yf/V/9z/3//j/+b/6//s/+z/7v/v//H/
7//v//D/8v/y//L/8//0//f/+v/9/////////wEABAAAAAEAAAD//wQACQAJAA8AEQAR
AA8AEAATABYAGwAdAB4AIQAjACcAKgAvADIANQA6AEEARgBOAFEAVQBXAFkAYABkAGcA
agBoAGgAaABpAGoAaQBqAGoAZwBlAGMAXwBaAFYATwBKAEsASwBMAEoAQAA7ADcAMQAu
ACsAKAAmACEAHQAZABcAEwAQAAsACQAKAAcABQAFAP//+//5//j/+//+//z/+//5//f/
9//3//X/8v/v/+3/7//v//H/8//z//X/9f/1//T/9P/y/+7/8P/x//P/9P/z//T/8f/w
//T/9//4//n/9v/y//D/8P/w//D/9v/6//7/AQD+//7//f/9//7///////7//////wEA
AwAAAP3/+v/4//j/+f/5//n/+P/3//L/8P/y//T/9f/1//b/9//4//j/8//y/+//6//t
//D/8//0/+//7P/r/+r/6f/o/+f/5//p/+j/6P/o/+f/5f/n/+j/6v/q/+n/6f/m/+X/
5v/l/+f/5//n/+f/7//t/+7/7f/r//P//P/+/wMAEwAuAEYATwBXAGsAawBWADkAFQD0
/93/tP9u/yT/8f7H/qX+pv7B/uH+Cv88/2r/gP+O/5z/qv+y/7z/zf/b/9z/2f/b/97/
4//k/+j/6v/r/+3/7v/v//H/9P/0//T/9f/2//r//P/+/////f/9////AgAEAAcACAAJ
AAkACwAIAAsADQANAAsADAASABYAHAAfACEAIwAkACcALgA1ADoAPwBAAEMARABIAFIA
WQBeAGMAaABsAG8AcgBwAHAAcABxAHEAbwBvAG4AagBnAGQAXwBcAFoAVQBSAFEATQBK
AEQAOgAzAC0AJQAjACEAHwAeABgAEwAOAAsABwAEAP///f8BAP///v////r/9f/y//D/
8v/0//H/7//x/+//7//v/+3/7P/r/+v/6f/n/+f/5//q/+3/7v/v/+7/8P/w/+7/6//r
/+z/7P/r/+z/6f/o/+z/7//w//H/7v/u//D/6v/s/+z/7P/s/+//8P/x//H/8//0//T/
9f/0//X/9f/0//H/7//v/+//8f/x//H/8v/y//P/8//z//H/7//p/+b/6f/s/+7/7//t
/+v/6f/m/+n/7v/x//P/7f/s/+v/6P/o/+b/5v/m/+f/6P/p/+v/5//k/+L/4P/i/+H/
5P/m/+f/6P/o/+n/4v/f/97/2//e/+H/5P/n/+P/3//o//H/9f/9/wYAEAAXABsAKABA
AFUAaQB7AH0AbABPADUAIAD9/7j/XP8O/93+u/6r/rb+0/71/hj/Pv9k/4L/lP+o/7r/
wv/G/8v/z//S/9X/2//e/+P/5P/n/+r/7P/v/+z/6//r/+z/7v/w//P/9v/5//r/+//7
//n/+f/7//7/AAADAAQABQAGAAcAAwAFAAoADQAOABIAEwAUABcAFwAbAB8AIgAnADAA
NwA8AEEAQgBHAEoAUABZAGEAZwBtAG4AcABxAHIAcQBwAG8AbwBwAG8AcABwAGsAZwBj
AF0AXQBeAFwAXABVAE8ASgBCADwAOQA3ADMAKwAnACMAIAAaABUAEAANAA0ADAAJAAkA
BgABAP3/+//7//n/+f/6//n/+v/2//P/8P/t/+z/6//v//D/8f/z//L/7//u/+3/7f/v
/+//7//z//b/9//2//L/8f/x//D/9f/4//f/+P/4//n/+P/3//T/+P8AAAIAAgACAAIA
///+//3/+//9/wAAAgAFAAQABQAFAAQAAQD///////8BAAEAAQACAP7/+//3//P/9f/1
//H/8P/y//T/9f/1//P/8//z//L/9P/4//r/+//0//L/8P/s/+v/6v/r/+z/7//w//H/
8//w/+7/7f/s/+3/6//t/+7/6//q/+j/5//m/+f/6v/r/+3/7f/t/+3/5f/n/+7/8//1
////CAAOABkAIwA4AFQAawB9AIsAgwBoAEcALQASAOn/nP88/wD/3/63/qX+vv7j/gX/
Mv9g/37/lv+q/7T/vP/G/8z/zf/R/9r/4//n/+r/7//w/+//8P/w//H/8v/z//X/+P/7
//z//v8AAP3//P/7//n//f///wMACAAGAAkACgALAAwADQAJAAsAEgAVABYAGgAcAB4A
IgAjACgALQAxADcAPABBAEQARwBKAE8AUgBYAGMAawBxAHcAeQB6AHoAegB5AHgAdwB3
AHUAcwBzAHIAcABtAGoAZQBgAF4AWQBWAFEASwBGAD4AOgA5ADkANwAuACkAJAAgAB0A
GQAVABMAEAAOAAoACQAIAAMA///9//3/+//7//z/+v/8//n/9//0//H/8P/v//L/8v/y
//P/8P/t/+z/6//v//P/+f/6//f/9v/1//T/8v/y//L/8f/y//T/9f/3//n/+//8//z/
/v///wIABQACAP///P/6//v/+//6//n/+//7//f/9v/0//b/9//3//r/+//8//z/+//8
//v/+f/z//L/8f/u/+3/7P/t/+7/8P/w//D/8f/x//D/8P/w/+z/6f/q/+r/6v/q/+n/
6f/q/+v/7v/v/+7/7f/s/+v/8f/r//b/AQD//wEACAAEAAUAFQAuAEgAZQB9AIcAgwBu
AE8AKwAOAO3/uP9k/xT/4f69/qn+sP7H/un+Hv9S/3T/jP+o/7b/uv/A/8b/yf/R/9z/
4//m/+j/7P/s/+3/7v/u/+//8f/z//b/+v/6//r/+//8//v//P/9//3/AAABAAQACAAF
AAUAAwABAAYACwALABEAEQARAA8AEAAUABgAHgAhACcAKwAuADMANQA3ADcANwA/AEkA
UQBcAGAAZQBoAGsAbwByAHQAdgB3AHgAeQB7AHkAdQBzAHAAbgBtAGwAaQBjAF4AVgBQ
AE0ASQBGAEAAPAA5ADcAMwAqACUAIAAcABoAFwAUABMADgAMAAgABwAHAAMAAAD///7/
+//6//r/9v/2//H/7f/w//H/9P/3//T/8P/s/+n/7f/t/+//8f/5//X/8f/x//T/8v/y
//L/8v/z//T/9f/1//P/9P/0//X/+v///wMABgAEAAEAAAD///7//f/8//z/+//7//r/
+f/2//X/8P/u/+//8v/0//X/9//3//f/9v/1//b/9f/z//P/9P/1//T/8P/u/+7/7v/s
/+z/7P/t/+//7v/u/+7/6//p/+v/7P/s/+z/6//r/+n/6f/r/+v/6//r/+v/6//t/+n/
7P/x//n///8MABIAFQAfADQASABbAGkAbwBpAFYANQAXAAIA4/+i/0r/BP/V/q/+of60
/tX+/f4u/1j/dP+O/6D/pP+o/7j/yv/T/9X/3P/h/+T/5v/q/+r/7v/y//X/+f/3//X/
9P/0//L/8v/z//T/9//6//3////+//3//v8AAAEABQAHAAkACQALAAgACwAMAA0ADAAO
ABMAFgAbAB0AHwAjACYAKwAyADkAPgBDAEYASwBOAFQAWQBfAGMAZwBoAGoAawBsAGwA
bABsAG0AawBpAGkAaABkAGEAXgBZAFMAUABKAEYARwBFAEQAQAA2ADEALQAnACMAIQAf
AB4AFwARAAsABwAGAAQAAAD//wAA/f/7//v/9f/x/+//7v/u//D/7f/r/+3/6//r/+v/
7P/s/+z/7f/w/+//8P/x/+//7//t/+v/8P/4//j/9P/y//D/7v/s/+z/7P/r/+//8v/0
//f/9//3//b/9P/2//X/9v/3//r/+//8//7/+P/1//H/7f/v//H/7//w/+z/7P/r/+n/
6//t/+//8P/z//b/9//3//H/8P/v/+z/6v/o/+j/6P/n/+b/5f/l/+f/5v/m/+b/6P/n
/+r/7P/p/+b/4v/f/+H/4//n/+n/5//n/+f/5//j/+P/6P/v//n///8CAAQACQAPABgA
LABBAFUAawB7AHYAXwBBACYADQDw/7T/Wv8R/+X+v/6q/rf+2f4I/zr/Zv+G/5j/oP+o
/7L/wP/J/9H/2v/l/+b/6P/s/+z/6//s/+z/7f/x//P/9v/6//j/+P/5//r/+//8//3/
/f//////AQAEAAQABwAIAAkADAAPAA0AEQASABMAEgAUABgAGgAeAB8AJgArAC8ANQA5
AD0APwBBAEYATQBSAFoAYABlAGgAawBtAHAAcgB0AHYAeAB6AH0AegB1AHIAbgBuAG8A
cABvAGsAaABiAF4AWABTAE8ASABBAD0AOgA1ACwAJwAiAB4AGgAXABQAEwASABAADAAL
AAkABQACAAEA///9//3//v/7//z/+P/1//j/9//4//n/9v/0//L/8f/0//P/9P/1//T/
9f/0//P/9v/4//j/9v/3//f/+P/4//r//P/6//r/+f/7//v/+//8//z//P/8//T/9v/6
//3//v///wAA/f/8//v/+f/5//r/+v/7////AQACAAIAAQD///////8AAP///v/+//v/
+f/2//P/9f/1//H/8P/0//j/+//9//f/8//v/+r/7P/w//L/8//y//L/8v/w/+7/7P/s
/+z/7v/u/+7/7//t/+r/6P/m/+j/5//q/+z/7P/s/+v/6//p/+n/6//r/+z/7f/u/+//
8f/v//D/8////wcADAAWAB0AIwAyAEoAXwBxAH8AgQBsAE0AOQAiAP3/uP9Y/wb/1/63
/q3+wP7b/v/+NP9i/3r/kP+i/6j/sP++/8r/0//X/9j/2f/g/+T/6v/s/+7/8P/x//P/
8//z//T/9v/5//r//P/+//7//v/+//3//////wEABAAFAAkACwANAA4ADwALAA0AFAAX
ABgAHAAcAB4AIgAjACcAKwAuADMAPABDAEgATQBOAFEAUgBWAF0AYwBnAGsAbABuAG8A
cAB0AHYAeAB7AHoAdwB2AHQAbgBrAGgAYwBjAGIAXgBcAFcAUwBQAEoAQQA7ADYALwAr
ACkAJwAmAB8AGwAXABUAEgAQAAwACwANAAkABgAFAAQAAQAAAAAA/f/+//r/9//3//X/
9f/1//f/+P/5//v/+f/1//P/8f/x//P/8//z//X/+P/5//j/9P/z//P/8v/4//z//P/+
//7////+//3/+f/4//f/9v/4//j/+v/+/wAA///9//z/+v8AAAQAAAD+//7//v/+//v/
+v/5//f/+v/+/wEABQAEAAMAAQD+//7//f/+/////f/7//n/+P/1//X/9P/z//j/+//6
//z/+f/4//b/8//2//f/+P/4//b/+P/4//f/8P/u/+z/6P/q/+z/8P/0//L/8P/u/+3/
8P/w//H/8v/v/+3/7//w/+7/7v/t/+3/7v/v//L/8//x/+//7f/r/+//8f/2//v///8H
AA4ADgAXACkAOABMAGcAeQCFAIUAdgBdAEEAJAAFANb/hv8w//n+0f6t/qr+yf7r/hL/
Rv92/5b/qP+y/7L/vv/M/83/0f/g/+3/7//w//P/8v/x//L/8v/z//b/+f/9/wIAAAD+
//3//P8AAAIABAAFAAUABQAHAAoACAAJAAgABwALAA8ADgATABQAFQAUABYAGQAcACEA
IwApAC0AMAA1ADcAOwA9AD8ARgBNAFIAWgBcAF8AYABhAGcAbABwAHQAdQB2AHcAeQB4
AHUAdAByAHAAbQBqAGUAYgBgAFsAWABTAE8ATABGAEIAPwA9ADkAMAArACYAIgAgAB8A
HgAfABgAFAAOAAsADQAJAAYABQAEAAEAAAAAAP7/AAD9//v//P/7//z//f/8//r/+P/3
//X/8//z//P/9P/3//j/+f/2//b/9P/w//D/8f/z//T/9f/2//P/8v/1//n/+//9/wgA
BAACAP///v/9//z/AQAEAAcACQAHAAYABAADAAMAAwACAAAAAwADAAUABwAEAAEA/v/8
//7//////////v/9//j/9v/0//b/9//3//j/+f/6//r/9//2//P/7//v//L/9f/2//T/
8v/y//L/8f/w/+//7//x//L/9P/2//P/7//v/+7/8P/w/+//7//r/+v/7f/t/+3/7f/t
/+3/9f/3//T/9f/5////BAAIABEAIQAyAEYAVwBnAHMAbwBgAE8AMQAOAPP/zv+O/zz/
/f7Z/r3+sP7D/uf+EP9C/2z/hv+a/67/uv++/8T/z//b/+L/5f/o/+r/7v/u//D/8v/z
//X/9f/1//b/+P/6//z///8CAAMABAAFAAUAAgABAAIABAAGAAkACgALAA8AEQAOABEA
EwATABEAEgAWABoAIAAjACYAKQArAC8AMwA5AD0AQQBEAEkATABSAFYAWwBeAGEAaABu
AHMAeAB3AHYAdQB1AHIAbwBuAGwAawBpAGcAYwBfAFwAVgBSAFEATwBOAEoAQAA7ADcA
MQAsACkAJgAkACAAHQAaABkAEQAMAAUAAQADAAEAAAABAP3/+f/3//b/+P/6//f/9f/4
//f/+P/5//X/8v/v/+3/8P/x//T/9//0//P/8P/t//D/8v/y//D/8P/x//P/9P/1//b/
8//y//T/9//4//n/9P/w/+7/7//w//H/8v/1//j/+//9//z//P/7//v//v8BAAMABAAB
AP3/+//5//j/9//2//b/9//3//b/9f/1//X/8f/w//D/8v/z//P/8v/x//D/7v/u//D/
8P/v/+7/8P/y//L/7f/q/+n/6P/p/+r/6//t/+z/6v/p/+j/6P/n/+r/7P/r/+r/6P/n
/+j/6f/s/+3/6//r/+v/6//r/+v/6v/r//P//f8EAAYABwATACgAPgBTAGkAeQB7AHYA
XwA7AB4ACwDg/4z/LP/v/tH+uf60/s3+6/4Q/0b/dP+K/5r/pv+0/8D/yv/R/9P/1v/Z
/9z/3v/i/+L/5//s//D/9f/z//P/9P/2//b/9v/3//j//P/+/wAAAQD+//3//v8AAAIA
BQAGAAcACwANAAoADQARABMAEwAWABkAHAAhACMAJAAnACkALQA1ADsAPwBDAEQASQBM
AFIAWgBhAGYAawBvAHIAdAB2AHcAeAB5AHsAfQB7AHsAegB2AHMAcABrAGcAZABeAFoA
WQBVAFIATABCAD0AOQAzADEALwAtACwAJAAfABoAFwAUABIADgANAAwABwADAAEA/v/7
//r/+v/9/wAA/v/9//z/+f/4//f/9v/0//L/8f/z//H/8f/x/+//8f/x//H/9f/4//n/
+P/2//X/9f/0//f/+v/5//r//f/////////8//j/9v/6//r/+v/6//r//P/+/wAAAQD+
//7//f/9////AQACAAIAAAD9//z/+//9//3//f/+//v/+f/2//P/9f/3//X/9v/1//b/
9v/1//L/8f/w/+7/8P/0//b/9//y//D/7v/q/+n/6P/p/+r/6v/q/+r/6//r/+r/6v/q
/+z/6//u//D/7//u/+z/6//n/+f/6f/p/+n/6f/p/+n/4//l/+j/8f/7/wkAFAAUABEA
GQAuAEoAYwB1AH8AgQByAFMAMQAUAPH/tv9a/wj/3/6//q/+wP7b/vn+KP9Y/3b/iP+e
/7D/vP/C/8b/yf/L/9D/2//h/+T/6f/q/+z/7v/v//H/7//v//D/8v/1//j//P8AAP//
AAABAAEAAQABAAMABgAGAAkACgALAAsADQAKAA0AFAAXABgAHAAcABwAHgAdACQAKQAt
ADMAOQA/AEMARwBKAE8AUgBYAGIAaQBuAHMAdAB0AHMAcgBzAHQAdQB3AHgAdwB4AHgA
cQBtAGkAYwBkAGQAYQBgAFkAUwBOAEYAPQA5ADYAMQAtACkAJQAiABwAFwASAA8AEAAQ
AA4ADwANAAcAAgD//////f/9//7//f/+//r/9//3//X/9f/1//f/9v/1//X/8P/r/+j/
5f/p/+//8//3//r//P/8//r/9//1//T/8v/3//r/+f/6//f/8P/u/+7/7v/u//P/9v/5
//v/+v/6//n/+f/9/wEABAAGAAMAAQABAAEA/v/9//z//P/5//n/+P/3//X/9f/x//D/
8f/0//b/9//3//f/9//2//T/9v/2//X/9P/0//T/8v/u/+r/6P/m/+j/6P/o/+n/6v/q
/+v/7P/q/+f/6P/o/+r/7P/t/+//6v/p/+r/6f/q/+v/7P/t//P/8//y//H/9f/9/wQA
BgARACcAOABEAFUAaQB5AHsAbgBXADsAIgAHANj/iP8u//H+yf6r/qb+v/7d/gL/OP9k
/37/kv+i/67/tP/C/8//1f/e/+P/5v/o/+z/7P/w//L/8//1//P/8//0//b/9//4//r/
/P8AAAIABAAFAAMAAQABAAIAAwAHAAkACwAKAAsABwAJAA0ADwAPABIAFQAYAB0AHwAh
ACMAJAAnAC8ANwA9AEMAQwBHAEkATgBTAFcAWQBbAGIAaABtAHIAcQBwAG8AbwBzAHMA
dQB2AHEAbQBpAGMAYABeAFkAVgBUAFEATwBKAEEAPQA6ADUALwArACcAJAAdABkAFQAT
AA0ACgAFAAMABwAFAAQABQD///v/+f/4//j/+v/3//X/9//1//X/9f/z//L/8f/x//X/
9f/3//n/7//u/+z/7P/s/+z/8P/y//T/9f/3//j/+P/5//7/AQADAAQAAAD9//z/+//7
//v/+//8//z//f/9//3//P/7//b/9P/4//z///8BAP////////7/+v/6//j/9f/0//b/
+P/4//T/8v/y//L/8f/w/+//7//t/+z/7P/s/+n/5//p/+r/7f/u/+7/7//t/+3/7//v
//H/8f/x//H/8f/p/+j/7f/x//n/BAAKABEAIQAuADYAQQBVAGUAYQBOADcAHQACANf/
mv9W/xL/2/63/qn+rv7H/u/+GP9E/3D/iv+U/6D/tP/G/9D/2f/h/+D/4//l/+j/7f/u
//L/9P/1//f/9v/1//X/9v/1//b/+P/6//n/+v/7//v/+f/5//v//v8BAAcACwAPAA8A
DwAKAAsADQAPAA8AEgAUABYAGgAbACEAJQAoAC0ANQA7AD8AQwBGAEsATgBUAFsAYQBl
AGkAbwByAHQAdgB1AHQAcwBzAHUAdQB3AHgAcABrAGYAXwBaAFgAUwBQAEsARwBEAD4A
OQA1ADIALQAnACMAHwAcABcAEwAPAA0ABwAEAP///f/+//v/+f/5//b/8//y//L/8//2
//T/8//x/+//7//v//D/8P/w//H/8f/v/+//7//u/+//7v/t/+7/8P/w/+7/+f/5//D/
8P/x//L/8//0//X/9v/3//f/9f/0//L/8f/z//X/9v/2//j/9//4//n/+P/3//b/9v/0
//P/8f/v/+z/6//m/+T/5//s//D/8//y//H/8P/u/+7/8P/w/+//7f/u/+//7v/p/+b/
5f/k/+b/6P/q/+3/7P/q/+n/6P/l/+P/5f/m/+j/6v/r/+3/6v/p/+r/6f/o/+f/5v/l
/+v/7f/s/+n/7//7/wQADAAXACEAMgBIAFUAaQB9AHsAZABJADkAJgADAML/YP8I/9f+
uf6p/rb+0f71/ir/Wv90/4L/kv+k/7L/vP/E/83/0//Y/9n/3//i/+f/6P/s/+7/7//x
//P/8//0//b/9f/2//j/+v/6//r/+v/5//r/+//+/wIABQAJAAsADQAMAA0ACQALABEA
EwATABYAFgAYABwAHQAjACcAKgAvADYAPQBCAEcATABRAFQAWgBhAGcAawBvAHIAdAB1
AHYAdwB4AHkAewB9AHsAewB6AHIAbQBoAGEAYQBiAGAAYABbAFUAUABIAEMAPwA8ADcA
MwAvACsAKAAhABsAFQARABAAEAAOAA8ADQAJAAYABQAAAPv/+P/2//j//P/7//v/9//z
//H/7//y//T/9v/5//b/8//y//H/7//z//b/9//4//n/+v/5//r/+//7//3//v/+////
AgAFAAcACAAEAAEAAAD//wIAAwAEAAYABAADAAEA///9//3/+f/4//n//P/+/////v/9
//z/+v/7//7///////7//v/+//z/9//y/+//7P/v//D/8f/z//H/7v/s/+r/7P/r/+7/
8P/t/+r/5v/j/+X/5//r/+3/7//x//P/9f/v/+v/8P/3/////f/8/wgAEwAZACQAOgBT
AGkAgwCRAJAAfwBlAEYAJQD2/6b/RP8H/+X+v/6w/sf+5f4G/z7/cv+I/5T/qv+8/8T/
yP/L/9H/2v/f/+P/5v/r/+z/8P/y//P/9f/z//H/8P/w//f//P8CAAgABQAEAAMAAQAC
AAMABgAKAAkACwALAAsADAANAAkACwASABUAFgAaABoAHAAgACEAJwArAC4AMwA7AD8A
RQBJAA==
         </WaveFormData>
      </LeadData>
      <LeadData>
         <LeadByteCountTotal>10000</LeadByteCountTotal>
         <LeadTimeOffset>0</LeadTimeOffset>
         <LeadSampleCountTotal>5000</LeadSampleCountTotal>
         <LeadAmplitudeUnitsPerBit>4.88</LeadAmplitudeUnitsPerBit>
         <LeadAmplitudeUnits>��V</LeadAmplitudeUnits>
         <LeadHighLimit>2147483647</LeadHighLimit>
         <LeadLowLimit>268435456</LeadLowLimit>
         <LeadID>V3</LeadID>
         <LeadOffsetFirstSample>0</LeadOffsetFirstSample>
         <FirstSampleBaseline>0</FirstSampleBaseline>
         <LeadSampleSize>2</LeadSampleSize>
         <LeadOff>FALSE</LeadOff>
         <BaselineSway>FALSE</BaselineSway>
         <ExcessiveACNoise>FALSE</ExcessiveACNoise>
         <MuscleNoise>TRUE</MuscleNoise>
         <LeadDataCRC32>331626085</LeadDataCRC32>
         <WaveFormData>
9v/2//T/8//y//L/8P/u/+z/6f/p/+n/6P/o/+j/6P/m/+T/4//h/+H/3//f/+L/3v/e
/9z/2//e/9//4f/j/+H/3v/c/9v/2f/c/+D/5v/t//f/9v/v//H/+P8EACQAWQCGAKwA
zQDnAPAA8QDrANQAkgAlAKT/N//X/oj+df6I/qH+0f4P/0L/av+J/5X/nP+k/6f/rf+2
/77/xv/N/9X/3f/j/9//4P/e/93/3P/b/9v/3P/d/+H/5f/n/+r/6//r/+v/7v/u//D/
8f/z//X/9f/1//r//P/8/wAABwAJAAkADAALAAsACwAMABUAHAAjACwALQAuADAALQA0
ADwAQwBJAFEAWQBhAGcAagBsAG4AcQB3AHkAewB8AHsAegB4AHQAcgByAG8AbABpAGgA
ZQBgAFMATABGAEMAQgBBAEAAOgA0AC4AKAAgABoAFAAOAA4ADgAOAA4ABgAAAPr/9P/w
/+7/7P/q/+n/6P/n/+b/5P/k/+T/5P/n/+j/6f/q/+z/7P/s/+z/7//w//H/8v/v/+7/
7f/s/+r/6P/m/+T/6P/q/+z/7v/p/+b/4//g/+T/5v/o/+r/6P/o/+j/6P/m/+T/4v/g
/+X/6P/r/+7/5P/o/+z/8P/8/xIALABAAFAAaACAAKAAwgDoAA4BLAFCAVgBVgEwAfQA
ngAMAFD/vP5o/jD+Jv5S/pD+zP4A/y7/Vv9y/4b/lP+m/7T/uv+//8L/xf/I/83/0v/X
/9z/4P/k/+j/7P/p/+j/5//m/+j/6v/s/+7/8v/0//b/+P/7//7/AQAEAAQABAAEAAQA
BgAIAAoADAARABYAGwAgACMAJAAlACYALQAyADcAPABEAEwAVABcAGUAbABzAHoAgwCK
AJEAmACdAKAAowCmAKYApgCmAKYAowCgAJ0AmgCXAJQAkQCOAIkAhAB/AHoAbwBmAF0A
VABLAEQAPQA2ADMAMAAtACoAIgAcABYAEAAKAAYAAgD+//n/9v/z//D/8P/w//D/8P/u
/+7/7v/u/+r/6P/m/+T/5v/o/+r/7P/u/+7/7v/u/+z/7P/s/+z/7//w//H/8v/x//D/
7//u/+//8P/x//L/7//u/+3/7P/p/+b/4//g/+L/5P/m/+j/5f/k/+P/4v/l/+j/6//u
/+v/6P/l/+L/4v/i/+L/4v/i/+L/4v/i/+L/4v/i/+L/4v/i/+L/4v/f/9z/3f/a/93/
4//n/+r/6v/q/+v/7P/u/+v/6//r/+z/7f/t/+7/6//q/+n/6P/p/+n/6f/n/+D/4P/h
/+L/4//j/+D/3f/j/+j/7P/u/+r/5P/h/9z/3f/c/9z/3//a/9b/0//Q/9P/1v/Z/93/
3f/b/9n/2f/e/9z/3P/a/9r/2//c/97/3v/d/9v/2v/P/9H/2P/c/97/6//5/wAA/f/9
/woAHgA8AGkAmADGAO0ACQEeASkBJQEEAdAAdwD0/33/Jf/U/qH+nv61/t/+F/9O/27/
gf+R/5z/nv+h/6X/rP+8/8z/0f/V/9n/2//Z/9r/2P/X/9j/2f/b/97/3P/d/97/3f/e
/9//3//f/+T/5v/q/+3/6//r/+n/5//v//L/8//4//z//f/8//7//v///wAAAgAGAAgA
CgAOABMAFgAaABkAIAAoAC8ANQA8AEMASgBPAFIAUgBSAFMAVwBZAFsAXABeAGAAYQBg
AGIAZgBnAGgAZwBmAGMAXgBZAFYATwBKAEcARgBIAEcAPwA5ADQAMQAuACkAJgAiACAA
HgAbABQAEQANAAsABwAIAAYABQAGAAUABAD+//z////9//7////6//b/8//x//L/8v/y
//D/9P/3//v/+//5//f/9v/0//X/9v/3//j/+f/8//z//P/7//r/+f/6//3//v/9/wAA
/v/4//b/9v/2//b/9v/3//z//f/+////AAAAAAMAAgAEAAYACAAEAAMAAgABAP///v/+
//7/AAAAAAAA///9//v/9//w//P/9f/3//n/9v/y/+7/7f/w//D/7v/t/+j/6P/m/+T/
4f/f/+D/4f/j/+T/5f/m/+b/5v/n/+f/4//f/93/3v/e/+D/4P/h/9//3f/c/9v/2//a
/9r/2//f/+L/5v/o/+P/5f/s//f/BwAWADYAZgCRAMAA6gALASEBMgEzARMByABOAMX/
Vv/5/q3+nP6z/tT+//4x/1v/cP94/4f/mf+m/7D/v//N/87/yv/I/8r/zf/Q/9H/2P/g
/+X/6//n/+X/5P/k/+b/6f/s/+3/7v/v/+//7//v/+7/7//v//T/+f/8///////+//v/
/P8CAAUABgAKABAAEwAWABoAHgAgACIAJgAwADYAPQA/AD4AQgBFAEcATwBXAF8AZQBt
AHAAcwB3AHUAcwBxAG4AcgB0AHUAdABtAGgAYABYAFYAVgBUAFAATgBMAEYAQgA6ADQA
MQArACcAIwAgAB8AFgAPAAoABAAEAAQAAwD+/wAA/f/8//n/9v/y/+//7v/v//D/7P/s
/+n/5f/k/+P/5f/k/+T/5f/l/+T/4//g/+H/4f/i/9//5P/n/+v/7v/r/+r/6f/o/+n/
6v/o/+b/6v/s/+7/8v/v/+z/5//m/+f/7P/t//H/8f/v/+7/7f/n/+n/6f/n//P/+P/2
//T/8v/w/+7/8P/0//T/9P/0//T/8//1//T/9P/0//T/9P/1//b/9//0//L/8f/w//H/
8v/z//P/9f/1//P/7v/s/+3/7v/v//L/8P/u/+//7//u/+v/6f/n/+j/5//m/+D/3f/d
/93/2//a/9n/2P/c/97/4f/j/9//2//Z/9r/2f/a/9n/2f/b/93/4P/j/9//3P/a/9n/
3//i/+j/6P/p//H/9P/5/wMAFAAuAFYAgwCqANAA8QANARoBGQELAeQAmgAnAKb/Qf/l
/pj+h/6g/sP+9/4v/1z/eP+L/5H/mv+m/7H/u//E/8r/zv/P/9P/1//Z/93/4v/k/+f/
4//h/+D/4P/e/9//4P/f/+b/6//v//P/8v/y//T/9f/z//P/8f/v//b/+v/8/wIABQAF
AAMABAAJAAsADQAQABEAEgATABYAHAAgACUAJQAqADIAOQA/AEMASQBPAFMAXABgAGQA
aQBrAGsAawBqAG4AcABxAHAAbwBwAG4AbABnAGQAXwBYAFoAWgBWAFQASQBCAD4ANwAy
AC0AKQAnACMAHwAdABoAFQASAA4ABgAHAAUABQADAP7/+v/3//b/+f/6//b/9v/2//P/
8//z/+//6v/m/+P/5//o/+n/6P/s/+3/7//t/+r/5//l/+L/5f/m/+f/6P/q/+z/6//q
/+7/7v/u//D/7v/u//D/8P/w//D/9P/8/wAABAADAAAA/P/7//z//v8AAAIAAwAFAAcA
CQAIAAYABQAEAAQABAAEAAMAAgABAP7/+P/5//v//f///wAA/v/8//3/+P/0/+7/6f/q
/+z/7P/s/+b/4//j/+P/4P/g/+D/4P/e/97/3//f/9//3f/d/+D/4f/i/+H/4f/e/93/
3f/d/93/3P/c/93/5//o/+j/5v/j/+n/8P/t/+//AAAcAEAAWQB2AKwA0wDlAO4A6wDh
AMgAjgAlAKr/Rf/n/pb+f/6W/rf+4f4d/1D/av95/4v/mv+i/63/vf/O/9L/0P/S/9X/
2P/Z/9j/3P/d/9//4P/h/+P/5v/k/+f/6v/r/+3/7//w//H/8v/y//T/9f/6//3//v//
/wAAAAD+/wAAAQABAP//AAAGAAsAEAAWABkAGgAbAB4AJgAsADMANQA2ADwAQQBFAEoA
UQBYAF0AZQBqAG8AdQB4AHkAegB6AHkAegB6AHgAdQB0AHAAbABnAGYAYwBeAFsAWABR
AEwAQgA6ADUALQAqACcAJQAlAB0AFwATAA4ABgACAP3/9P/6//v//v////v/9v/y//D/
8v/y/+3/7P/u/+v/6//r/+j/5v/l/+X/5P/k/+T/4v/m/+f/6f/n/+f/5//o/+j/5f/k
/+P/4v/j/+b/5v/m/+n/6v/r/+7/5P/m/+j/5P/l/+b/5//o/+n/7v/v//D/9f/2//b/
+f/3//j/+f/6//f/9//3//f/+P/4//n/+v/9//7///////3/+//3//D/8f/z//X/9//z
/+7/6f/n/+r/7P/s/+3/6P/o/+b/5P/h/9//4P/h/+P/5P/l/+b/4v/g/9//3f/c/9v/
3P/g/9//4P/f/9//2//X/9T/0f/X/9r/3v/j/93/1v/c/+j/6f/t//j/AwAHAAoAHABE
AG0AnADOAPcAFQEoASsBHwHsAJAADQCO/y3/1/6i/qH+tv7X/gH/Kf9O/27/g/+b/7D/
uv+5/7v/vv++/8L/yf/P/9X/2f/b/+D/4v/l/+P/4f/g/+D/4f/l/+n/6//s/+3/7f/t
/+3/7P/t/+3/8//3//n/+//8//z/+v/8/wIABQAGAAoACgALAAwADgARABQAFwAcACYA
LAAzADUAOgBAAEUASQBSAFkAYABlAGoAbABuAHEAcQBxAHEAcAByAHQAdQB0AHAAbgBp
AGQAZgBoAGgAZgBgAFwAVABOAEgARABDAD8AOAAxACsAJwAgABsAGAAUABIAEgARAAwA
CgAFAAIA/f/8//r/+f/6//j/+P/z//L/7//r/+r/6f/r/+r/6v/r/+r/6v/q/+j/5//n
/+j/5f/o/+v/7//y/+//7v/t/+z/8f/2//j/+v/3//T/8f/w/+b/8P/6//v//P/9//7/
/f8AAP///v8DAAQABAAHAAUABgAHAAgAAwADAAMAAwAEAAQABQAGAAMAAgABAP//AQAB
AP//+v/2//X/9P/z//X/8v/v/+//9P/2//b/9//w/+7/6v/m/+P/4f/i/+P/5P/m/+j/
6v/n/+b/5v/l/+L/3//e/+D/3v/e/9z/2//d/93/3v/f/+D/4P/h/+P/3f/c/+L/5v/p
/+3/8v/3//3/CAAmAFYAhwC4AOoADQEhASwBKQEJAc4AZgDf/3T/H//J/pj+o/7C/uf+
Gf9J/2j/hv+d/6X/rP+6/8H/vf++/8b/zv/S/9f/3P/f/93/4P/g/+H/3//f/+D/4v/m
/+v/8P/z//D/7f/p/+X/6f/s//H/9f/4//v//P/9//3//P/5//r/AwAHAAkADgAOAA8A
EAASABkAHgAjACoALQAwADQAMwA3AD4ARABJAFIAWwBkAGsAbgBwAHIAdQB3AHcAdwB2
AHUAdgB2AHQAcQBwAGwAaABlAGQAYQBcAFUAUABHAEAAPAA4ADcAMwAvACkAJAAhAB4A
GQAWABIADgAMAAkAAgABAP3/+//3//f/9v/2//j/9//2//D/7v/r/+f/5v/l/+b/5v/n
/+n/5v/k/+L/3v/g/+P/5//q/+f/5v/l/+T/5P/o/+j/6P/v//L/9P/5//b/9v/2//b/
+P/9/wIABwAEAAAA/f/6//v//P/9//3//v////7/+v/5//n/+f/5//z/+v/4//n/+v/6
//j/9//z//L/7//s/+f/4//i/+H/4v/i/+L/4v/l/+b/6P/p/+X/4f/f/+D/3P/c/9r/
2f/b/93/4P/j/+H/4P/g/+H/4f/g/+z/9v/1//f//P/z/+///P8aAEYAeQCsANoA+wAP
ARYBEwH5AMoAfgAFAIL/Hf/F/o7+if6g/sf+//43/1j/cP+N/6H/qP+w/7X/uf/C/9L/
1v/Y/9v/3v/f/93/4P/g/+H/4v/j/+X/6P/o/+v/7v/v//D/8f/x//H/8v/y//T/9f/1
//f/9//3//3/AAABAAYABwAHAAUABgAKAA0AEAAUABwAIAAkACoAKwAsAC4AKwA0AEAA
SwBVAFsAYQBnAGsAcAByAHQAdwB7AH0AfwCAAH8AgACAAH4AfAB8AHkAdgBwAGwAZgBe
AFoAVgBOAEgAQgA+AD0AOQAxACsAJgAjAB8AGwAZABYAEAAOAAsABAACAP///v/7//v/
+P/2//b/8//w/+j/5P/o/+n/7f/x/+3/6P/k/+H/5v/o/+r/6v/0//H/7f/r/+r/6P/o
/+j/6P/q/+7/7v/u//D/8P/v//H/9//8/wEABgABAAEAAQABAAEAAAAAAAAAAgACAAIA
AQAAAP///P/2//j/+f/6//v//f/6//f/9//3//b/8//x//H/8v/x//D/6//n/+b/5f/l
/+b/5//o/+b/5v/n/+f/4//h/+H/5P/g/+D/3v/d/9//3//g/+H/3//e/97/3//j/+L/
5P/o/+3/9/8AAAEAAQAGABwAQABtAJoAwADjAP0ABgEBAfMAxgBqAOn/bv8H/6v+ev6F
/qj+0/4N/z3/XP92/4v/kf+U/6j/v//D/8T/zP/Q/9L/1f/Y/9n/3f/k/+j/7f/q/+n/
6f/q/+T/4//i/9//4//n/+r/7f/u/+7/8P/x//f/+//9////AAAAAP7/AAACAAMAAgAE
AAgACwAOABIAFAAWABgAHAAmACwAMwA1ADoAQABFAEkAUgBZAGAAZQBoAGoAbABvAHAA
cQByAHIAdAB2AHcAdgByAHAAawBmAGAAXgBaAFQAUgBQAEoARgA/ADoAOAAzAC0AJwAi
AB8AGQATAA8ACgAIAAYAAwD8/////f/9//v/9f/w/+z/6v/r/+z/6P/o/+b/4//j/+P/
5f/k/+T/5f/o/+j/6P/m/+f/5//o/+X/7f/z//L/7v/s/+r/6P/k/+b/5P/i/+j/7P/v
//X/9P/2//j/+v/1//X/9f/1//r//P///wIA///8//n/9f/3//n/+f/2//T/8//y//H/
9P/y//D/8f/0//b/9v/3//H/8P/t/+r/6P/l/+X/5f/i/+D/3v/c/93/3v/g/+H/4v/h
/+L/5v/h/97/2f/V/9n/2//e/+H/3//e/97/3//Z/9z/3v/m/+//9f/0//P/8//4/wIA
HABHAHYAqADbAP8AEgEZARcBAgHUAH8A/v9//x3/wP6L/pD+tf7l/h3/UP9w/4P/jf+W
/6T/sf+5/8D/yP/S/9P/1f/X/9f/1f/Y/9j/2f/d/9//4v/m/+T/5//q/+v/7v/v/+//
7//v/+7/7//v//T/9//4//n//v/+//z//v8AAAEAAAACAAcACQALAA4AFQAaAB8AJgAr
AC4AMgAxADcAPgBEAEkATgBTAFgAWwBfAGIAZQBpAHAAcwB2AHgAdAByAG8AagBsAHAA
cQByAGwAagBmAGAAXABYAFAASgBEAEAAPwA7ADIAKwAlACEAHAAXABQAEAAPAA4ADAAG
AAQAAQAAAP3//f/6//j/+P/3//b/8P/u//H/7//w//H/7f/q/+j/5//o/+j/6P/m/+r/
6//t/+v/6//r/+z/7P/t/+7/7//w//H/9P/0//T/9f/0//P/9P/y//L/8P/y//D/9P/0
//X/9v/3//j/9P/2//T/8v/4//r/+////wAAAgAEAAYAAQABAAEAAQACAAIAAwAEAAAA
/P/4//P/9P/1//T/8P/1//n//f8BAPr/8v/q/+X/6//u/+//8f/s/+z/6v/o/+T/4f/h
/+H/4P/g/+D/4P/e/97/3//f/9v/2f/Z/9z/3v/g/+D/4f/f/9//4P/h/+L/4v/j/+X/
4//e/97/5v/x//X/+P8BAAcADgAmAFIAewCmANQA/QAZASoBMwEjAe4AkAALAIb/If/P
/qD+p/7C/uX+Gf9L/2T/fP+P/5n/pP+y/7v/wf/I/8j/yP/N/9H/1f/X/9r/3v/f/+H/
4f/h/+L/5P/m/+n/7P/t/+z/7f/t/+3/7//w//P/9f/1//f/9//3//r/+v/4//r/AQAF
AAcADAAOAA8AEAASABcAGgAdACIAKgAwADcAOQA5AD4AQgBFAEkATwBVAFkAXwBiAGUA
aQBtAG8AcQByAHUAdgB2AHQAcABuAGkAZABjAGIAXwBaAFUAUgBLAEYAPQA4ADYAMQAt
ACkAJgAlAB4AGQAWABIADwAOAAwABgAIAAUABAABAAEA/v/8//z/+f/4//L/8P/w/+3/
7f/t/+7/7v/v//H/7v/s/+r/5v/o/+n/6//p/+r/6//t/+7/6//q/+n/6P/u//L/8//0
//b/9v/2//j/8//w/+v/6v/r//D/8f/1//n/9//2//X/8//5/////P/7//r/+f/4//b/
+P/2//T/+v/8//3/AQD+//7//v/+//7///8AAAEA/v/6//f/9P/1//b/9//3//v///8B
AAAA/P/5//b/8//1//T/8//1//T/9P/y//H/6f/m/+H/3P/c/93/4f/l/+P/4v/h/+D/
4f/i/+T/5f/j/+H/4f/k/9//3v/b/9n/3P/f/+P/5//k/+D/3f/b/9//5P/m/+j/7f/1
//j/+f///xIAJgBKAH0ArADUAPMACQEeASkBHwH6ALQAPwC4/0//7/6g/o3+pv7H/vX+
Lf9g/4L/lf+Z/57/rP+7/7v/vv/M/9b/1v/Z/9z/3f/d/+D/4P/h/+T/5//r//D/7P/r
/+r/5//p/+v/7P/t/+//8P/z//X/9f/3//f/9//8//7//v8CAAQAAwAAAAAABQAJAA0A
EgAZABwAHwAkACgAKgAtACsAMQA6AEIASQBNAFEAVQBXAGAAZABoAG0AcQBzAHUAdgB3
AHgAeAB2AHEAcABsAGgAYwBiAF8AWgBZAFYATwBKAEUAQgBCAD8ANQAtACYAIQAgAB8A
IAAgABgAFAAPAAYABgADAAIA//////z/+v/6//n/+P/y//D/8v/x//P/9f/y/+7/6//p
/+j/6P/o/+b/6f/r/+7/7f/q/+n/6f/o/+n/6v/r/+z/6//s/+r/6P/v//L/9f/6/wYA
AAD8//n/+P/3//b/+f8AAAMABgAFAAQAAgADAAEAAgADAAQABAAFAAYABwAEAAIAAQAA
AAMABAAFAAUABwAHAAUAAAD//////////wEA/v/7//v/9//y/+v/5f/m/+r/7P/u/+z/
6f/p/+n/5P/i/+D/3v/g/+L/5f/n/+T/4f/g/+L/4v/i/+D/3//d/93/3v/f/93/3P/c
/93/4//o/+b/5v/r//H/8v/x//f/CgAgADoAXQCGALAAzwDjAPYA/wDzANgApgBFAL7/
Uf/9/qr+gf6Q/rX+5f4b/0z/aP9//5X/pP+u/7P/u//E/8r/yv/P/9P/1//Z/9r/3v/f
/+H/4f/h/+L/5P/m/+n/7P/t//D/8//1//f/9v/0//T/8//2//n/+v/7////AAD//wIA
BQAFAAMABAAKAA0AEAAUABgAGgAcACAAKAAuADUANwA3ADwAQABDAEgATwBWAFsAZQBs
AHMAewB9AH0AfQB8AHoAegB5AHYAdAB0AHEAbgBoAGYAYgBcAF0AXABXAFQASwBEAEAA
OQAxACsAJgAjACEAHQAbABgAEQAMAAYA/P/+//3//v/9//r/9v/z//L/8P/w/+v/6v/s
/+v/7f/v/+v/6P/m/+X/6P/q/+z/7P/q/+n/6f/l/+X/5f/m/+b/5v/m/+b/5v/n/+r/
6v/q/+3/7v/v//L/5v/i/+T/5v/o/+r/7P/u//T/9v/4//j/+P/3//n//f8AAAMABgAA
AP///v/9//v/+v/6//r//f/+/////////////f/4//f/9//3//f/9//0//H/8f/w//D/
7v/t/+3/7v/t/+z/5//j/+L/4f/h/+L/4//k/+P/4v/i/+H/4f/f/9//4v/g/+D/3v/d
/9//3//g/+H/4f/g/+D/4f/j/+T/4v/m//H/9//4//P/7f/0/wgALABZAIYAtADfAAUB
HAElAR8BBgHEAE0Avv9T/wH/tv6b/rD+y/7z/jH/Yv96/43/m/+k/67/uf+//8L/yv/O
/87/0f/U/9X/2v/g/+P/5//l/+X/5v/o/+b/6f/s/+3/7//x//L/8//x//D/8f/x//b/
+f/6//v//v/+//z//v8FAAcABwAKAA8AEQATABYAGgAcAB4AIgArADAANgA3ADgAPgBD
AEcATQBTAFkAXQBlAGgAawBvAHQAdwB6AHwAfQB+AH4AfAB5AHgAdABwAGoAaABkAF4A
XQBcAFcAVABLAEQAQAA5ADYAMwAxADEAKwAlACEAHAAYABYAEwAMAAwACQAIAAUA///6
//b/9P/5//z/+v/8//n/8//w/+3/7v/s/+v/6//t/+7/7//u/+z/6//r/+f/6v/t//H/
9P/z//L/8f/w//H/9P/0//T/9//4//n//P/6//j/+P/4//n/+v/7//z//v8CAAIAAgAC
AAIAAQADAAYACAAKAAwACAAHAAYABQAIAAgACQAKAAYABAACAP//AQADAAMAAAAAAAEA
AgADAAEA/P/3//X/+f/6//n/+f/1//T/8f/u/+j/4//h/9//4f/k/+f/6v/p/+j/6P/n
/+f/5//p/+7/6f/o/+X/4//h/+H/4v/j/+P/4v/i/+P/3//g/+L/6v/1////BgABAP3/
CAAiAE4AfQCuANoAAQEdATABLwEZAeYAkgARAIz/Lf/d/qz+rf7C/uP+E/9F/2T/fv+T
/6X/sv+6/73/w//I/8r/0P/R/9X/2f/b/97/4v/j/+X/4//j/+T/5v/o/+3/8v/1//T/
9f/1//X/9v/2//j/+f/8////AAABAAQABAACAAQACwAPABEAFgAVABUAFQAWABkAHAAf
ACQALQA0ADwAPwBCAEgATQBRAFgAXwBmAGsAbQBuAG8AcQB3AHkAewB8AHsAfAB8AHoA
dQB0AHAAbABrAGwAawBoAGMAXgBVAE4ASQBEAEIAPQA3ADEALAApACMAHQAZABQAEwAU
ABQAEAAMAAcABAD///7//P/7//z//P/8//f/9v/0//H/8f/x//D/7v/t/+3/6f/m/+P/
3v/j/+f/7P/t//H/8//2//j/9P/y//D/7v/0//j/+f/6//L/7P/s/+z/7P/s/+//9v/5
//z//P/8//v//f8CAAYACgAOAAkACQAJAAkABgAEAAMAAgAAAAAAAAD///3//f/7//b/
+f/7//3///////z/+f/5//r/+v/4//f/8v/y//D/7v/p/+X/5P/j/+H/4P/f/97/4v/k
/+f/6f/k/+H/4P/i/+P/5v/n/+n/5//l/+T/4//m/+b/5//p/+n/7P/s/+r/7//1//r/
/f8DABYAJgA+AGMAkAC8AOEA+wAOARkBFQH0ALYATQDE/1H/9f6m/on+nP65/uX+If9Q
/27/gf+R/5z/qP+3/8H/xv/Q/9b/2f/d/+H/4//j/+b/5v/n/+j/6f/r/+7/7P/v//L/
8//1//f/+P/5//f/9v/3//f/+////wEAAwAEAAQAAgAEAAYABwAGAAgADgARABQAGAAa
ABwAHgAiACoAMAA3ADkAOQA+AEIARQBLAFEAVwBbAGYAbAByAHkAegB5AHgAdgB8AIAA
gwCEAH8AfgB6AHYAcgBwAGwAZgBlAGQAXwBcAFMATABIAEEAPAA3ADMAMQAqACMAHgAY
ABAADAAHAP7/AwAFAAkACwAGAAAA+//4//j/+P/z//L/9P/x//H/8f/u/+z/6//r/+7/
8P/y//L/5v/m/+T/5P/k/+T/6P/u//D/8v/1//b/9v/5//3/AAADAAYAAQABAAEAAQAE
AAQABQAGAAYABgAGAAUAAgABAP7/+P/9/wEABQAJAAkABgADAAMAAQD+//n/9f/0//b/
9v/2//L/7//v/+//7P/q/+j/5v/o/+j/6f/p/+X/4//j/+b/5//o/+f/5//l/+X/5v/n
/+n/6P/o/+n/7f/i/+D/4v/j/+v/9P/5/wEAEgAiADgAWQCAALAA0wDrAPQA9wDlALIA
ZAD5/4D/F/+//oj+ff6W/sH+9f4n/1T/dP+J/5f/pP+2/8H/yf/Q/9T/2P/a/93/4P/h
/+P/6P/q/+3/7P/r/+v/7P/u//H/9P/1//X/9f/0//P/8v/y//T/9f/7/wEABQAJAAsA
CgAHAAgACwANAA0AEAARABMAFQAYAB4AIgAmACwANQA6AEAAQQBGAEwAUQBVAF4AZQBs
AHEAdwB6AH0AgQCDAIMAgwCCAIYAiACJAIgAgwCAAHoAdABuAGwAaABiAF8AXABVAFAA
RwBCAEAAOwAzAC0AKAAlACEAHQAbABgAEgAOAAkAAAAAAP3//P/5//n/9v/0//T/9v/4
//X/9v/z/+//7v/t/+//7v/u/+//8v/y//L/8P/w/+//7//r/+v/6//s/+z/8P/w/+z/
7v/v//D/8f/y//L/9v/2//b/+P/4//f/+f/5//r/+//8//v//f///wEAAQAAAAAAAAD/
//7//f/7//j/9f/w/+j/7v/z//j//f/9//r/9//3//b/9v/0//P/8v/y//D/7v/p/+X/
5P/j/+T/5v/o/+r/6P/o/+n/6f/m/+P/4v/k/+T/5v/m/+f/5v/l/+X/5f/l/+T/5P/l
/+f/7P/q/+T/5f/x//r/AQAJABQAKgBOAHUApADaAP8AEQEkATEBJwH4AKIAGwCQ/y3/
1f6e/p/+uP7f/hX/Sf9o/3j/hf+X/6j/tP+9/8f/0P/W/9j/2//f/+P/5f/o/+z/7f/v
/+//7//w//L/8P/z//b/9//3//f/9v/1//j/+P/6//v/AQAFAAcACQAKAAgABAAEAA0A
EQATABgAFwAXABcAGAAfACIAJQAqADIAOAA/AEEARABKAE8AUwBcAGMAagBvAHQAdgB4
AHsAgACBAIIAggCGAIgAiQCIAIAAfAB1AG4AbwByAHMAcgBuAGoAYgBcAFYAUgBRAE0A
SABDAD8APQA1AC0AJwAgAB8AIAAgABwAHAAZABgAFQAOAAgAAwAAAAMABgAEAAYABAD/
//3/+////wAAAgAFAAIAAAD+//r/9v/7/wAAAQACAAMABAAEAAgACAAIAA0ADgAOABEA
FAAYABwAIAAZABcAFQATABgAGgAdACAAHgAeAB4AHQAbABkAFQAOABIAFQAYABsAGQAW
ABMAEwAVABYAFQAVABEAEAANAAoAAwD///7//f///wAAAQACAP7//P/7//n/+f/5//v/
AAD8//r/9v/z//T/9f/3//n/+//8//7/AQD///7//P8AAAsABwAEAA0AGQAeACgARgBx
AKIA2gARATcBUgFdAVEBKAHkAHcA7P97/yP/0v6t/sD+3f4F/0H/dv+O/53/s//G/9D/
0//X/+D/6P/q/+3/8f/1//f/+f/+/wAAAwD///3//P/8/wAABwAOABMAEgARAA8ADQAR
ABIAFQAXABkAGwAbABsAGwAaABcAGAAgACMAJAAoACsALQAvADIAOAA8AEAARgBNAFIA
VgBXAA==
         </WaveFormData>
      </LeadData>
      <LeadData>
         <LeadByteCountTotal>10000</LeadByteCountTotal>
         <LeadTimeOffset>0</LeadTimeOffset>
         <LeadSampleCountTotal>5000</LeadSampleCountTotal>
         <LeadAmplitudeUnitsPerBit>4.88</LeadAmplitudeUnitsPerBit>
         <LeadAmplitudeUnits>��V</LeadAmplitudeUnits>
         <LeadHighLimit>2147483647</LeadHighLimit>
         <LeadLowLimit>268435456</LeadLowLimit>
         <LeadID>V4</LeadID>
         <LeadOffsetFirstSample>0</LeadOffsetFirstSample>
         <FirstSampleBaseline>0</FirstSampleBaseline>
         <LeadSampleSize>2</LeadSampleSize>
         <LeadOff>FALSE</LeadOff>
         <BaselineSway>FALSE</BaselineSway>
         <ExcessiveACNoise>FALSE</ExcessiveACNoise>
         <MuscleNoise>TRUE</MuscleNoise>
         <LeadDataCRC32>215289875</LeadDataCRC32>
         <WaveFormData>
CAAIAAYAAQD8//v/9//0//X/8//x//H/7//t/+3/7f/r/+n/5//j/+X/5v/n/+n/5v/k
/+D/3//j/+T/5f/m/+L/4P/f/93/2//d/9//4//p/+v/4//d/+H/5//y/xMARQB4ALMA
8QArAVcBcgF3AU8B/ACDAPr/iv8s/+P+yf7Q/uD+DP8+/2H/gP+V/5n/nP+l/6r/sP+5
/77/wf/G/83/0P/S/9H/1f/W/9X/0//R/9D/0f/S/9T/1f/X/9j/1//W/9b/2//d/9//
4//k/+T/5P/k/+f/6f/q/+v/7f/v/+//7//u/+7/8P/x//X/+f/8////AAAEAAcACgAL
ABIAFQAaACAAJgAsAC4AMQA0ADUAOgBEAEoATwBTAFAATgBMAEoASgBKAEkASABHAEUA
QwA/ADcAMAAsACkAKAAnACYAJAAiACAAHgAZABQADwAKAAgABgAEAAIA///8//n/9v/x
/+7/6//o/+T/4v/g/97/3v/e/97/3v/e/97/3v/e/+P/5v/p/+z/7f/u/+//8P/t/+z/
6//q/+n/6P/n/+b/5P/k/+T/5P/n/+j/6f/q/+r/6v/q/+r/6P/o/+j/6P/q/+r/6v/q
/+z/7P/s/+z/6P/m/+z/9v/8/wYAFgAsAEYAYgCCAKoA0gAAASoBTgFwAZIBlAFkARYB
sAAoAIz/GP/S/p7+hv6i/tb+CP8w/1b/fP+S/5r/pv+0/7z/wP/F/8r/z//U/9j/2v/c
/97/4v/k/+b/6P/p/+r/6//s/+//8P/x//L/8v/y//L/8v/2//j/+v/8//r/+v/6//r/
/P/+/wAAAgAFAAgACwAOABIAFAAWABgAHgAiACYAKgAwADYAPABCAEoAUABWAFwAYwBo
AG0AcgB4AH4AhACKAIgAiACIAIgAhgCGAIYAhgCCAIAAfgB8AHcAcgBtAGgAYwBgAF0A
WgBQAEgAQAA4ADQAMgAwAC4AJwAiAB0AGAATAA4ACQAEAAIAAAD+//z/9//0//H/7v/w
//L/9P/2//X/9P/z//L/8P/w//D/8P/y//T/9v/4//b/9v/2//b/9P/0//T/9P/2//b/
9v/2//j/+P/4//j/9//2//X/9P/y//L/8v/y//T/9P/0//T/8//y//H/8P/w//D/8P/w
/+7/7v/u/+7/6v/o/+b/5P/m/+j/6v/s/+7/7v/u/+7/7v/u/+7/7v/p/+T/5P/l/+j/
7P/w//L/9f/6//j/+P/8//r/+v/6//r/+f/5//r/9//2//T/8v/y//P/9f/2//L/8P/y
//T/8//x//H/7//u//D/8v/y/+z/6f/o/+T/5f/l/+T/4//h/9//2//Z/9z/3//i/+X/
5P/k/+X/5v/n/+f/5v/j/+L/4v/h/+D/3v/e/97/3//X/9f/3//f/9//4f/j/+n/6f/p
//f/CgArAGEAlgDJAAEBOQFtAZYBnQFxAR4BtwA4AMT/cv8v/wX//v4M/yj/Tv9x/4b/
jf+V/57/o/+q/67/s/++/8v/zP/R/9L/0v/P/9H/0P/N/8//z//Q/9P/0f/S/9L/0//T
/9P/0//U/9n/2//d/+H/3v/c/9r/2P/b/93/3v/f/+L/4//i/+H/4v/k/+j/6//s/+//
8f/z//P/9v/4//r//f8EAAcADAAOABQAGgAcAB8AIgAjACgALwAyADQANQA3ADgAOQA6
AD4AQgBFAEgASgBJAEgARQBDAEIAPwA9ADoAOQA5ADgANAAyADEAKgAoACMAIQAfABsA
GQATABMAEgAQAAoABwAFAAQAAgADAP//+//3//b/+f/5//v//v/7//f/9v/z//T/8v/y
//P/8f/w/+//7f/w//L/9v/1//H/8P/v//H/9P/3//b/9v/z//L/8f/x//D/8P/w//D/
7P/w//j/9v/2//b/9v/0//f/+//8//7/AAAAAAMABQACAAEABAABAAAA///+//v/+//8
//z//f/9//3//f/9//7//v/6//b/+P/6//f/+P/5//j/9v/0//L/7v/n/+X/5f/i/+D/
3//d/9v/2//d/9v/2//b/93/3//h/+H/3f/c/9v/2//b/9r/1//X/9r/2v/a/9r/2//c
/97/3//b/93/3f/b/9X/0//Z/9//6f/3/x4AVQCJAMAA/QA1AWUBjQGOAVsB/QCEAAMA
nP9M/xL///4D/xb/Ov9i/37/i/+S/53/qf+u/7X/wP/K/8v/yP/L/8//1f/X/9j/2f/f
/+L/4//h/9//3v/f/9//4P/g/+H/5P/l/+b/6P/n/+f/5//p/+z/7v/w//L/9P/1//X/
9f/7//3//f/9////AgAHAAsADAANAA0ADQAVABwAIgAoACcALAAtADAANgA8AEIARABK
AE4AUABWAFkAWgBaAFkAWgBaAFoAWgBXAFQAUABMAE0ASwBJAEUARQBEAEEAPwA6ADcA
NQAyACoAKAAnACAAGQATABAADQAOAA8ADAAPAA4ADAAGAAMA/v/8//n/+f/6//n/+P/6
//j/9f/0//T/9P/x//H/7//w/+7/7v/v/+//8P/x//H/8//0//f/9f/2//b/9v/5//n/
+f/1//L/9v/4//r//f/6//j/9v/0//f/+P/7//7//f/9//v/+f/7//v//P/9////AQAA
AP///v/9//z//P///wMABAADAAQAAwAFAAgABAACAAQAAwAEAAUABgAIAAkACwAMAAsA
CQAHAAUABQAGAAYAAgABAAQABwAFAAMAAwABAP7//f/8//n/8//0//X/8//y//H/7//t
/+3/6//p/+n/6f/r/+v/6//p/+b/5v/m/+f/6f/o/+X/5f/m/+b/5v/m/+b/5v/n/+f/
6f/r/+//6//p/+3/6//r//X/CwAmAE0AfQCuAOcAJwFjAY8BpgGbAWEBBgGJAAAAlv9G
/wf/7f76/hT/OP9e/33/lv+j/6X/rP+z/7r/wv/L/9D/0f/U/9n/2v/a/9r/3//h/+H/
3v/d/93/3//c/9z/2//b/9//4f/j/+b/6f/p/+n/6//p/+j/5//m/+v/7//y//X/9//3
//X/8//z//T/9//5//v//f/+////AAACAAMABAAJABIAFwAeAB8AJAApACoAMgA2ADgA
PgBAAEIAQwBDAEYASABKAEwATQBOAE4ATgBKAEcARAA/AEAAQgBCAEMAOgA1ADEALAAp
ACgAKAAiAB4AGQAXABUAEQAPAAkACQAIAAYAAAD9//j/9v/z//P/9f/z//H/8v/w/+3/
7P/s/+v/5//m/+P/4//i/+P/5f/j/+T/5f/l/+P/4v/j/9//3v/e/97/4f/i/+X/5P/k
/+X/5v/n/+n/5v/i/+T/5P/k/+T/5//v//j//v/8//z/+v/7//3/+v/5//z//P/+/wAA
AgADAAMABAAEAAMAAQD///3///8CAAQAAgD+/wAAAgD///v/+f/1//D/7v/s/+j/4f/i
/+P/4f/g/97/2//Y/9f/1//V/9X/1f/T/9P/0//R/9L/0v/S/9P/1f/U/9H/0f/P/87/
zf/M/8r/yv/L/8v/0//T/9f/0//N/9H/0//J/8f/1//2/x8ARQByALMA8QAjAVMBcAFx
AVEBCAGTAAoAnP88/+/+0f7W/uT+CP88/2X/eP+F/5H/nP+j/6r/uP/B/77/t/+7/8P/
x//K/8r/z//R/9H/0f/R/9L/1f/T/9T/1P/V/9r/2//c/97/3f/d/93/3//h/+L/4//k
/+T/5f/l/+X/6f/r/+v/6//t/+7/8f/z//T/9//5//v///8EAAgADAAMABIAFAAYABwA
IgAoACoAMAA0ADYAPABEAEgASwBNAEwATABMAEwATABMAEsASgBHAEUAQwA/AD0APAA5
ADcALQAnACIAHAAZABoAHAAYABYAEQAPAA0ACgAHAAAA//////7/+f/3//b/9P/x//H/
8f/v/+3/7v/t/+v/6//s/+n/5f/k/+H/4v/g/+D/4f/h/+L/4//j/+f/6v/v/+//6//q
/+n/6//t/+//7f/s/+v/6v/p/+n/6v/s/+z/7P/q/+r/6v/q/+n/7f/y//T/+v/+/wAA
BQAFAAAA/f/+//3//v///wAAAQADAAYACAAGAAUABAADAAEAAgACAP7///8CAAUAAwAA
AP///P/4//v//P/7//f/8v/x/+3/6v/q/+n/6P/p/+v/6f/p/+n/6P/n/+b/4//i/+L/
4v/j/+P/4v/f/9//3v/e/97/3v/f/+D/4v/j/+H/2//d/+P/4//l/+n/7//z//n/DgA9
AHEApgDlAB8BUQF7AZIBiQFNAeAAXwDk/4b/PP8L///+Bv8c/zz/Xv97/5L/n/+p/7b/
vf/C/8j/y//M/9H/0P/V/9b/1v/X/93/4P/h/+H/4f/i/+X/4//k/+T/5f/p/+n/6f/q
/+n/6f/p/+v/7//w//H/8v/y//P/8//z//f/+f/5//n/9//4//v//f/+/wEAAwAFAAoA
EAAVABoAGQAeAB8AIgAoAC4ANAA2AD4ARABIAFAAUwBUAFQAUwBUAFQAVABUAFYAVgBV
AFQAVgBVAFQAUQBOAEwASABFAEEAPwA+ADwANQAyADAAKAAjAB0AGgAXABcAFwATABUA
FAASAAwACQAGAAQAAQABAP3/+f/1//T/9P/z//T/9v/0//H/8f/v/+//7v/v//H/7//w
//H/8f/y//T/+P/3//T/8v/w//H/9P/5//r//P/6//r/+v/7//T/9P/4//v//P/9//7/
/v8BAAUABgAIAAoACgANAA8ADAALAA4ADAAMAAwADAALAAsADAAMAA8ADwAPAA8ADwAQ
ABAADAAJAAoACwAHAAQAAwAAAPz//v/+//z/9//1//X/8v/w/+3/6//p/+n/7f/t/+//
8f/u/+3/7P/p/+b/5v/m/+f/6f/o/+X/5f/m/+b/5v/m/+j/6P/p/+n/5f/l/+n/6f/h
/9v/3f/l//H///8eAFEAhQC+AP0ANwFnAY8BlgFrARkBpAAhAL7/dP8u/wX/B/8Y/zL/
VP90/4v/nv+r/7H/tv+9/8T/yP/L/9D/1//a/9//4P/g/93/4f/i/+H/4//j/+T/5//n
/+j/6P/p/+r/6f/o/+j/6v/r/+z/7//x//L/8//0//P/8//y//H/+P/7//z//f8AAAIA
BgAJAAsADQAOAA8AEwAYABwAIAAfACYAKQAuADQAPABEAEgASwBOAE8AVABWAFgAWQBZ
AFsAXABdAF4AXABcAFsAWgBWAFMAUABLAEkASABFAEMAPwA9ADwAOgAzADAALgAmACQA
HwAdABsAGQAXABEAEQARABAACwAJAAYABAABAAEA/v/7//j/+P/3//X/9f/2//b/8//z
//H/8P/u/+7/7//t/+j/7f/w//H/8v/z//T/8P/z//f/+P/7//7///8DAAYABAAEAAgA
CQAMAA8AEgAPAA8AEAAQABIAEQAQAA8ADQAOAA4ACgAHAAgACQAFAAUABQADAAAABAAG
AAYAAwAAAP//+//4//b/8//w/+//8P/v//D/8f/x//H/8f/v/+7/7v/u/+//7v/s/+j/
5//o/+j/6P/o/+v/7P/u/+//7//r//H/8//t/+n/6//p/+v//f8WAEMAewC0AO8AKQFd
AYEBjAFtAScBxABDAMj/cP8o//n+7f74/hL/Qv9s/4X/lv+p/7n/uv+9/8D/xP/N/9b/
2f/Y/93/3v/e/9z/4f/j/+P/5v/n/+n/7f/r/+z/7P/t/+3/7f/t/+7/8f/x//H/8//0
//T/9P/0//f/+f/6//v///8BAAEAAQACAAQACAALAAwADwARABMAEgAUABUAFgAdACgA
LwA4ADwAQgBIAEoATwBSAFMAWABcAF4AXwBfAGEAYgBjAGQAZQBmAGYAZgBiAF0AWABR
AE0ATABJAEcAQwBBAEAAPgA2ADIALwAmACMAHwAeAB0AGAAVAA4ADQALAAoABQADAAAA
/v/7//v/+f/1//H/8P/x//H/8//2//P/7//u/+v/7f/s/+3/7//1//T/8//1//T/8//y
//H/8P/s/+//8//0//f/+v/7////BQAEAAUACgAJAAoACwAMAAsACwAMAAwACgAJAAgA
BwAHAAgACAAEAAQABgAIAAUAAwADAAEA/v/+//7//P/3//b/9//1//T/8f/v/+3/7f/s
/+n/6P/n/+X/5f/l/+P/4//k/+X/5//k/+L/3v/d/97/3v/e/97/4f/i/+T/5f/j/+P/
5//p/+X/3//h/+X/6f/1/xIAPQBvAKIA2wAZAVUBewGIAXkBPwHUAEcAxP9i/w7/3/7Z
/ur+CP80/1j/cf+I/5f/l/+W/6X/uP+6/7f/wP/F/8b/y//M/8z/zv/V/9n/2//Z/9f/
1v/X/9X/1v/W/9f/2//b/9v/3P/a/9n/2P/Z/9//4v/l/+j/6P/p/+n/6f/r/+v/6f/n
/+r/7P/w//P/+P/7//3///8BAAQABgAIAAcADgARABYAHQAkACsALgAyADYAOAA+AEIA
RABFAEUARgBGAEYARgBEAEQAQwBCAEEAPwA9ADkAOgA6ADgANwAvACkAJAAeABoAGgAb
ABYAEAALAAkABwADAAEA+//7//v/+v/1//P/8f/w/+7/7//s/+n/5v/m/+X/4//j/+T/
5f/j/+T/4//j/+L/4//l/+T/5P/k/+P/5f/m/+b/5f/k/+P/4v/d/9//4v/i/+f/6v/r
/+//9v/0//T/+P/4//j/+P/4//n/+//+/wAA/f/7//n/9//4//r/+//4//X/9v/3//P/
9P/1//T/8v/0//b/9v/z//D/7//r/+j/5f/j/+H/4f/e/9v/2v/Z/9z/3f/e/93/2v/a
/9r/2//d/9z/2f/Z/9z/3P/c/9z/3P/c/93/3f/d/9f/1f/X/9v/3//f/93/3f/j/+z/
BwA3AGoAowDnACsBYQGIAY8BcQEuAckAQgDC/2D/Gf/t/uT++P4g/0r/af+C/5f/nf+a
/6X/tv/A/8H/yP/R/9D/0//S/9D/0P/V/9f/1//X/9f/2P/b/9n/2v/a/9v/3f/d/93/
3v/g/+H/4v/l/+f/6P/p/+r/7v/v/+//7//w//H/8P/v//D/8v/2//n///8DAAYACQAL
AA4AEAASABMAGgAdACIAJAAoACwALAA0ADgAOgBAAEMARgBIAEkASgBKAEoASgBNAE4A
TgBOAE4ATQBMAEkARwBGAEMAQQA7ADcANAAwACkAJgAkABwAGgAXABcAFwAVABMADQAN
AAoACAACAP///v/8//n/+f/7//n/9//4//f/9f/1//b/9P/v/+3/6f/p/+j/6f/r/+v/
7P/t/+3/6//s/+//7f/u/+7/7v/x//P/9//3//j/9f/0//P/8//0//T/9P/0//D/9v/6
//r/+v/6//r/9f/3//r/+v/9/wAAAQAFAAgABgAGAAoACgAKAAoACgAHAAcACAAIAAUA
AQD9//n/+//+/wAA/v/9/wAAAwABAPv/9//x/+r/7v/y//T/8//w/+//6//o/+j/5//m
/+f/5P/h/+D/3//d/93/3f/b/9z/3v/g/+P/4//i/9//3//i/+L/4v/i/+L/4v/j/+P/
5//n/+P/4f/h/9//3//l/+v/9f8SAEMAcQCiAOMAJwFdAYkBnAGBATsB1ABLAMz/cv8w
/wn/A/8O/yr/VP9y/4H/lP+j/6n/rv+3/77/xP/J/8z/zf/Q/9X/1v/W/9X/2f/a/9n/
3P/d/9//4//i/+L/4f/h/+P/4//j/+T/5//n/+f/6f/p/+r/6//s/+z/7f/t/+3/8P/x
//D/7//w//L/9v/5//3/AQAEAAcACAAMAA8AEgASABgAGgAeACIAKAAuADAANQA4ADkA
PgBGAEoATQBPAE0ATABLAEoATABMAEsASgBLAEkARwBDAEEAQAA9ADsANAAxAC8ALAAp
ACgAKAAiABwAFwAVABMAEwARAAsACwANAAwABwAFAAQAAgD/////+//3//P/8v/v/+3/
7f/u//P/8//2//f/9P/w/+7/7f/v//D/8f/x//D/8P/y/+//8P/w//D/8//3//v/+//8
//7//v/+/////f/6//f/9P/y//L/9P/2//n//f///wEA+/8BAAIAAAAAAAAAAAAAAP3/
//8CAAIABgAIAAgACwAMAAgABgAIAAgACAAIAAgABwAHAAgACAAJAAkACQAJAAsADgAQ
AA4ACQAIAAcAAQACAAMAAgAAAP///v/7//X/8P/v/+v/6P/p/+n/6f/r/+z/6//s/+3/
7P/r/+r/5//o/+j/6P/p/+n/6P/l/+X/5v/m/+b/5v/j/+L/4v/h/+f/4//j/+X/5//p
/+n/6f/1/wcAGgA/AHUAqgDfABcBTQGDAaQBlwFfAQgBjQAIAKD/TP8L//f+AP8Y/zr/
YP+F/6D/rf+x/7L/t//A/8L/xf/S/9v/2v/d/9z/2v/c/+H/4//j/+X/5f/m/+n/5v/m
/+X/5f/p/+n/6f/q/+v/6//r/+3/7//w//H/8v/3//n/+v/7//3//f/7//n/+f/6//3/
//8EAAcACQALAAsADgAQABIAFAAcACAAJgAnACoALQAsADQAOgA+AEYASQBMAE4ATwBR
AFIAUwBUAFMAUgBQAE4ATgBNAEwASQBHAEYAQwBBAD4AOwA5ADYALwAsACoAIgAjACEA
IgAjAB4AGQAQAA0ACwAKAAUAAwAAAP7/+//7//3/+//5//r/+//5//n/+v/3//P/8v/v
/+z/6v/q/+v/7P/u//D/8f/u/+7/8P/t/+z/7P/s/+//8v/1//T/9P/4//r//P///wYA
BAAEAAMAAgABAAAAAAADAAcACAAJAAoACQALAA4ACgAIAAoACgAKAAoACgAHAAcACAAI
AAoACwAMAA0ADwAQABAADAAJAAoACwAHAAUABQADAAAA+//4//P/6//t/+//7v/u/+r/
5//k/+P/4//h/+H/4f/i/+P/5P/j/9//3v/d/93/3v/e/9z/3f/d/9z/2//a/9z/3v/h
/+P/5f/n/+X/4//j/+H/2//Z/+H/8/8IACUATwCAALkA9QArAV0BgAGJAWsBJgG3ACoA
sP9Y/w3/4f7g/vT+Fv9C/2X/ev+N/6H/rP+1/7j/vP/F/8z/yf/M/9H/0v/S/9L/1//Z
/9n/2P/X/9f/2f/a/9z/3f/f/+P/4//j/+T/4v/h/+D/4f/k/+b/6P/q/+//8f/y//P/
9P/1//T/8//0//b/+v/9/wAAAwAFAAcACgAOABEAFAATABoAHQAiACQAKgAwADIAOwBC
AEcAUABSAFQAVQBVAFQAVABUAFQAVQBWAFYAVgBTAE8ASwBFAEQARABCAEEAPgA7ADkA
NgAvACwAKgAiACAAGwAZABcAFQATAA0ADQANAAwABwAFAAIAAAD9//3/AAD///7/AAD8
//n/+P/4//b/8f/v/+v/7v/u//D/8//y//L/8v/x/+//8P/z//H/8P/w//D/8//0//f/
9v/2//j/+P/4//n/9P/w//T/9P/0//T/9P/y//X/+f/6//r//P/8////BQAEAAUACgAG
AAYABgAGAAYABwAJAAoABwAFAAMAAQADAAQABAAAAP3//v////v/9//3//X/8v/0//T/
8v/t/+v/6//o/+b/5f/j/+H/4f/j/+H/4f/h/9//3//f/93/3f/e/9//4f/j/+L/3//f
/+L/4v/i/+L/5P/k/+X/5f/h/93/3//l/+f/6f/p/+X/4f/l//j/HwBTAIYAvQD3AC8B
XwGCAYkBaQEaAZkABgCc/1b/F//1/vj+Cv8o/1D/c/+G/5X/o/+u/7X/uv+8/8H/xv/J
/8f/y//L/8r/zP/T/9f/2f/Y/9f/1//Z/9v/3P/c/93/3//f/9//4P/g/9//3v/f/+L/
5P/m/+j/7P/t/+3/7f/x//P/8//z//H/8v/1//f/+P/7//3///8EAAoADwAUABgAIAAk
ACoALgA0ADoAPAA9AD4APQBAAEgATABPAFEAUgBSAFIAUgBSAFIAUQBQAE4ASwBIAEMA
QwBCAD8APQA4ADUAMwAwAC0ALAAsACYAIgAdABsAGQAWABMADAALAAsACgAFAAMAAgAA
AP3//f////3/+//8//n/9//3//j/9//z//L/7//s/+r/6v/r/+7/8P/y//P/9f/2//n/
9//2//b/9v/5//v//f/7//r//P/8//z//f8CAAAA/v8AAP7//v/+//7/AgAJABEAFgAT
ABIADwAPABcAFgAXABwAGAAWABQAEgAPAA8AEAAQAA4ACwAIAAUACAAMAA8ADgAIAAgA
CAADAP/////9//r//P/8//r/9f/1//X/8v/w/+3/6//p/+n/6v/p/+r/6//o/+f/5v/j
/+T/5v/o/+v/6f/m/+H/3//h/+L/4//k/+P/4v/i/+H/1//Z/9//4f/j/+n/6f/h/+X/
8/8OAD8AdwCqAOEAGQFPAX0BjgFzAS8BzgBRANb/gP9A/xP/Bf8K/yL/Sv9q/33/kP+h
/6v/tv+7/77/yP/L/87/1f/V/9n/2f/Y/9r/3//h/+H/3//d/9z/3f/f/+D/4P/h/+b/
5//o/+r/6P/n/+b/5//q/+z/7v/w//L/8//z//P/+f/7//v/+//5//r//f///wMABwAK
AA0ADgASABUAGAAXAB4AIQAmACsAMgA5ADwAQQBEAEUASgBSAFYAWQBbAFgAVABQAEwA
TwBSAFQAVgBYAFcAVgBTAE0ASgBFAEEAPQA7ADoAOAAyADAALwAoACMAHQAaABcAFgAV
ABAAEQAPAA4ACQAHAAYABgAFAAcABwAFAAMABAABAP3/+//6//n/9f/0//H/7f/q/+n/
6f/s/+7/8P/x//H/8v/1//P/8v/y//L/9f/5//3//f/+//r/8v/0//T/9P/0//X/+f/+
/wAABAAGAAYACQARABAAEQAWABEADgALAAgABQAFAAYABgAHAAcABwAHAAcACAAIAAQA
AgAEAAYAAwAAAP///P/4//n/+v/5//X/9f/1//L/8P/s/+n/5v/l/+P/4f/h/+H/5P/l
/+b/5f/i/+L/4v/j/+b/5v/k/+X/5P/k/+T/5P/i/+L/4//j/+f/5//j/+P/4//j/+P/
3f/h//v/EgApAFMAigDDAPsAMQFfAYABhwFdAQoBmwAWAKT/Tv8J/+v+8P7+/hr/SP9x
/4r/mf+j/6r/tf/C/8j/yf/M/8//0f/X/9n/2v/Y/9v/2//Z/9f/1//Y/9v/3f/g/+L/
5f/p/+n/6f/q/+r/6f/o/+n/6P/o/+j/6P/u//H/8//1//T/8//w/+3/7//y//f/+//8
////AQADAAcADAAQABQAFAAaABwAIAAkACoAMAAyADgAPAA+AEQARgBGAEUAQwBLAFAA
VQBaAFgAWABXAFYAUgBNAEgAQQBAAEAAPgA9ADoANwA1ADIAKgAmACMAGgAZABUAFAAT
AA4ACQAAAP3/AgAEAAIAAwD8//j/8//x/+7/6//o/+j/5//l/+X/5v/k/+H/4f/f/9//
3v/f/+H/3f/e/9z/3P/c/9z/3P/h/+f/6v/s/+7/7v/x//f/9v/3//z/+v/6//r/+v/4
//f/9//2//f/9//3//f/9f/2//b/8v/z//j//f/9//z//f/8//r/9f/y/+3/5f/k/+X/
4//i/+P/4f/f/9//3f/Z/9f/1f/T/9P/0//R/83/yv/H/8X/yP/I/8b/x//G/8b/xv/G
/8f/yP/K/8v/yf+5/7P/t/+9/8H/w/+//8H/0f/k/wMALwBmAKMA3QAVAUUBYgFbASMB
yABPAMj/Vv8C/8v+tf68/tr+AP8q/1H/av93/4f/lv+j/6z/rv+t/7L/t/+5/7//wf/C
/7//w//E/8P/w//D/8T/x//F/8b/xv/H/8j/x//G/8b/yP/J/8r/zf/R/9T/1//a/9v/
2//a/9n/2v/b/9r/2f/b/9z/3//h/+f/6//u//H/8//2//j/+v/8/wQACAAOABMAGgAh
ACQAKQAsAC0AMgA5ADwAPgA/AEIARABGAEgAQwBAADwAOAA0ADEALgApACkAKgApACkA
JgAjACEAHgAVABAADAACAAEA/f/8//v/9//z/+v/6f/p/+j/4//h/+D/4P/f/+H/3v/b
/9j/2P/W/9P/0v/S/9P/0f/S/9H/0//S/9P/1f/X/9j/2f/Z/9b/1v/Y/9X/2v/W/9L/
1P/Y/9r/3P/e/9v/3f/g/+D/4P/i/+L/5f/p/+b/5f/o/+j/6v/s/+7/7f/t/+7/7v/u
/+3/7P/r/+r/6v/p/+T/4v/k/+b/4//k/+f/6P/o/+X/5P/h/9v/1//X/9T/0v/T/9H/
z//P/8//zf/N/83/zv/P/9D/z//N/8z/y//L/87/0P/Q/9P/0f/Q/8//zv/M/8r/yf/H
/8v/0f/P/8f/x//J/83/0f/Z/+X//v8nAFMAiADJAAcBNwFlAYQBdQE3AdIAUQDU/3b/
JP/n/tP+4P4E/zL/WP9r/3T/ff+F/47/lf+g/6j/s/+2/7H/tP+7/77/wP/A/8X/x//H
/8f/x//I/8v/yf/K/8r/y//N/83/zf/O/8//z//P/9H/1f/Y/9v/3v/b/9f/0v/N/9T/
2f/c/9//3f/e/+H/4//k/+f/6f/r//D/9P/3//r/+f8AAAMACAAMABIAGAAaACAAJAAm
ACwALgAwADEAMQA1ADYANwA4ADQAMgAvACwALwAvAC8ALQAtAC4ALQAtACgAJQAjACAA
GQAWABQADAAGAP//+//3//f/9//z//X/8//y/+3/6//l/+D/2v/X/9r/2f/Y/9r/1//V
/9X/1v/a/9n/2//b/9j/1v/W/9f/2f/a/9j/1v/W/9b/1v/W/9v/4f/k/+T/5v/m/+n/
8v/y//T/+v/1//T/8//y//P/8//0//T/9P/z//L/8f/v/+7/7P/m/+j/7P/w/+//7//v
/+3/6v/o/+j/5v/h/+H/4f/e/9z/2P/T/87/y//N/83/z//R/87/zf/M/8n/xv/G/8b/
x//G/8T/wP+//8L/wv/C/8L/w//E/8b/x//J/8f/xf/H/8f/vf+x/7f/xf/L/9j/+/8r
AFwAmQDbABUBRwFwAW8BMQHOAFMA1v9+/zj/9f7N/s7+4v4A/yz/U/9m/3X/jf+c/5n/
lv+e/6n/sP+z/7P/t/+3/7b/uP+9/7//v//A/8H/w//H/8f/yP/I/8n/yP/H/8b/xv/I
/8n/yv/N/8//0P/R/9L/0//T/9L/0f/X/9v/3f/f/+H/4v/l/+f/6v/t/+//8f/y//b/
/f8CAA==
         </WaveFormData>
      </LeadData>
      <LeadData>
         <LeadByteCountTotal>10000</LeadByteCountTotal>
         <LeadTimeOffset>0</LeadTimeOffset>
         <LeadSampleCountTotal>5000</LeadSampleCountTotal>
         <LeadAmplitudeUnitsPerBit>4.88</LeadAmplitudeUnitsPerBit>
         <LeadAmplitudeUnits>��V</LeadAmplitudeUnits>
         <LeadHighLimit>2147483647</LeadHighLimit>
         <LeadLowLimit>268435456</LeadLowLimit>
         <LeadID>V5</LeadID>
         <LeadOffsetFirstSample>0</LeadOffsetFirstSample>
         <FirstSampleBaseline>0</FirstSampleBaseline>
         <LeadSampleSize>2</LeadSampleSize>
         <LeadOff>FALSE</LeadOff>
         <BaselineSway>FALSE</BaselineSway>
         <ExcessiveACNoise>FALSE</ExcessiveACNoise>
         <MuscleNoise>TRUE</MuscleNoise>
         <LeadDataCRC32>683577105</LeadDataCRC32>
         <WaveFormData>
EgARABAADgAHAAQA/v/4//b/9f/0//L/8v/x//H/8f/v/+3/6//p/+v/6f/q/+z/6v/p
/+f/5//p/+r/6//s/+j/5P/h/+D/4P/f/+H/6f/q/+T/3P/W/9j/2v/e//X/HgBAAGkA
oADWAAIBIgEuARIB1QB7ABwAzf+R/2j/WP9S/1T/bf+L/5v/qv+2/7n/uP+6/77/v//E
/8n/zf/P/9H/1v/Y/9j/2P/Y/9f/0//S/9D/zv/P/9D/0//V/9T/0//U/9P/1v/Z/9v/
3v/e/9//3//f/+H/5P/h/+H/4v/j/+T/5f/k/+T/5f/k/+f/6v/s//L/8f/y//H/8f/0
//b/+v/+/wIABAAFAAcACQANABAAFQAcAB4AIwAnACQAKQArACsAKgAsACkAJQAlACUA
JgAnABoAGgAaABkAGAAXABYAFQAUABMAEgAOAAoABgACAP///v/9//z/+P/2//T/8v/w
/+7/7P/q/+j/5v/k/+L/4//k/+X/5v/j/+L/4f/g/+T/5v/o/+r/7f/u/+//8P/u/+7/
7v/u/+z/6v/o/+b/6f/q/+v/7P/s/+z/7P/s/+7/7v/u/+7/7f/s/+v/6v/s/+z/7P/s
/+3/7v/v//D/6P/s//D/8v/y//j/BAAOAB4ANABKAGAAegCYAL4A3AD+ACQBMAESAdgA
jAAqAMj/iP9k/0L/Kv8y/1D/cv+I/5z/sv+6/7r/vv/K/9b/1v/Z/9r/2//c/97/4P/i
/+T/5f/m/+f/6P/n/+b/5f/k/+f/6P/p/+r/6v/q/+r/6v/s/+7/8P/y//T/9P/0//T/
9P/0//T/9P/2//b/9v/2//n/+v/7//z//v8AAAIABAAJAA4AEwAYABwAIAAkACgALQAw
ADMANgA7AEAARQBKAE0ATgBPAFAATgBOAE4ATgBQAFAAUABQAEwASABEAEAAPAA6ADgA
NgAxACwAJwAiACAAHgAcABoAFQASAA8ADAAHAAQAAQD+//v/+v/5//j/9f/0//P/8v/y
//L/8v/y//D/8P/w//D/8P/w//D/8P/x//L/8//0//X/9v/3//j/9f/0//P/8v/w//D/
8P/w//D/8P/w//D/8P/w//D/8P/x//L/8//0//T/9P/0//T/8v/y//L/8v/w//D/8P/w
/+7/7v/u/+7/6v/o/+b/5P/p/+z/7//y/+//7P/p/+b/5//o/+n/6v/n/+f/6P/s/+7/
7//x//L/8//y//L/8f/y//T/9P/0//f/9//5//n/+P/0//P/9P/1//X/9f/z//P/9f/3
//n/9f/0//D/7v/v//D/8P/w/+3/6P/n/+P/4v/i/+P/5P/f/97/3P/b/9z/3f/e/9//
4v/i/+D/4f/k/+T/4//h/+D/4P/f/97/2//Z/9f/1v/U/9T/2//d/93/4P/i/+L/3v/U
/9D/5P8DACIASAB3AKQAzgACATABPAEeAecAnQBCAO//uf+W/4D/dv94/4f/mf+l/67/
sP+z/7b/tv+4/7v/wP/N/9X/0//T/9b/1v/V/9T/0//R/8//0P/Q/9D/0v/S/9T/1f/U
/9P/1P/T/9X/1//Y/9r/3//h/+L/4//k/+j/5v/n/+z/7f/u/+//7v/u/+//7v/v//D/
8P/0//L/9P/0//X/+v/8/wAABAALAA4AEAATAA8ADwAOAA8AFAAWABsAHwAfACUAKAAp
ACwAMgAzADMAMwAzADQANQAyADIAMQAvAC8AMQA0ADYALwAqACcAJAAhAB0AHAAaABkA
GAAXABMAEAAPAA4AEAALAAQAAwACAP//+f/4//f/9//2//f/+P/2/+//7f/t/+3/7P/s
/+//7v/s/+v/6f/o/+j/5//m/+T/4//j/+P/4//l/+T/5f/k/+H/3v/d/97/3v/f/+H/
4v/i/+D/3v/c/9r/2P/b/93/4v/j/+f/6v/s//L/8v/z//P/9P/0//L/8P/v/+3/7//v
/+//6v/q/+z/7f/v/+//7f/r/+r/6f/o/+X/5//k/+P/5P/i/9//3P/Y/9P/0v/O/8r/
y//L/8v/yv/K/8n/yf/J/8r/y//M/83/y//H/8b/xv/H/8f/xv/H/8b/xv/G/8b/x//G
/8b/yP/I/8P/w//B/7r/uv+8/8L/yv/S/+j/DQAwAF4AkwDGAPQAGgEmAQYBxABrAA8A
yP+X/33/dv9y/3j/hv+X/6X/p/+k/7D/uf+6/7r/wP/H/8r/xf/H/8n/y//Q/9L/1v/Y
/9r/2//X/9b/1P/S/9L/0v/U/9X/1v/X/9r/2//Z/9n/2P/Y/9z/3//h/+P/4f/k/+H/
4f/k/+X/5v/n/+n/6v/s/+z/6v/q/+n/7P/w//b/+v////7//v8AAAIABwAKAAwADwAU
ABkAHQAjACQAJAAnACkAJgArAC0ALQApACoAJgAhACIAIQAhACEAIgAiACEAHwAcABsA
GwAaABQAEAAOAAwABwADAAIAAAACAAIAAgD///z/+//6//z/9v/u/+z/6v/s/+v/7//z
/+7/6v/o/+b/6P/j/+P/5f/n/+b/5v/p/+n/6P/o/+f/6v/s/+3/7v/t/+3/7v/v/+z/
6//n/+X/6f/r/+3/8f/u/+z/6//r/+//8P/y//X/8//x/+//7v/v//D/8//1//n/+f/y
//T/9P/0//T/9//5//7////+//7//f8AAP3//f/8//z///8AAAEAAwAGAAkACgALAAgA
CAAKAAsACgAJAAYAAwAEAAUABgAFAAYAAgAAAAAA///9//v/+P/1//b/9P/y/+7/7f/s
/+r/6P/n/+f/5//l/+X/5f/l/+L/3//f/+D/4v/j/+P/5f/m/+b/5v/m/+P/4v/i/+T/
5v/l/+n/4f/a/9z/2v/Y/9z/8P8CABsAQgBoAI8AyAACASwBSAFIASAB1wB5ABgAz/+b
/3j/av9u/3z/jf+Z/6n/uv++/7n/vv/C/8L/yf/S/9P/z//R/9H/1P/U/9f/2P/Z/9n/
2P/Y/9f/1v/T/9L/0//T/9X/1//b/93/2//b/9r/2v/b/9v/2v/Z/9z/4v/i/+X/5P/j
/+L/4f/g/+D/4f/g/9//4P/g/+T/5P/m/+b/5//r/+7/8//4//v//P/8//3/AgAHAAsA
EQASABIAFQAXABUAGwAeAB8AIQAkACIAHwAcABkAFwAVABcAGgAcAB0AGAAVABMAEAAP
AAwACwAKAAcAAwACAAAA/f/8//v/9//0//P/8v/0/+//5v/j/+D/4//h/+T/5//j/+D/
3//e/9z/1//X/9n/2f/Y/9j/2//a/9j/1//V/9X/1v/W/9b/1P/T/9P/0//V/9f/1v/X
/9v/2//b/93/1//U/9L/0v/S/9L/2P/d/+X/6f/n/+b/5P/m/+T/5f/l/+b/6v/q/+r/
6//r/+3/7f/t/+r/6v/s/+3/7//v/+3/6//q/+n/6P/l/+H/3P/Z/9j/1v/T/9D/zP/K
/8z/y//K/8X/w//B/77/vv+9/73/vf+9/73/vf+9/7z/uf+5/7r/vP+7/7n/uf+4/7b/
tP+y/7P/sv+y/7T/uP+3/7f/sf+s/6z/qP+e/57/rP/E/9//+P8aAE0AggC0AOYACAEO
AfYAxQBvAAIArf91/0z/Ov82/zz/Tf9l/3f/fP+C/4v/kv+S/5z/p/+s/6f/n/+h/6P/
qP+q/6v/rP+t/63/rf+u/67/rv+t/6z/rf+t/7D/sf+0/7X/tf+1/7T/tP+3/7n/uv+7
/7j/uv+2/7X/uv+7/7z/vf+8/7z/vf+8/7//wP/A/8T/xv/K/8z/z//Q/9D/0v/U/9n/
3P/e/+H/5f/p/+z/8f/1//b/+v/9//r///8BAAEA//8CAAAA/f/8//v/+//7//r/+v/5
//f/8v/v/+3/6v/o/+b/5v/m/+H/3f/c/9r/1//W/9X/0f/X/93/4//s//H/8v/5/wAA
AwABAAQABwAGAAQABAAEAAMA/f/8//3//P/6//n/+//+//7//////wAAAgADAAQAAAD/
//////8BAAMAAgADAAUABQAFAAcA/f/+/wYABgAFAAQAAwACAAMABQAKAAsADAAOAA8A
FAARABEAEAAQABIAEgASABMAFAAXABgAGQAWABYAGAAZABYAFQASAA8AEQARABEADwAM
AAgABgAGAAgABwAGAAQA/f/8//j/9P/1//X/9f/0//T/8//z//P/8f/x//H/8f/w/+3/
7f/u//H/8f/w//H/7//u/+3/7P/r/+r/6v/s/+j/5//t/+3/5v/k/+b/6P/u//D/+P8X
AD4AagCZAM4AAAEqAUIBPgEUAcMAYwAMAM//pf+O/4D/fv+O/5n/nf+t/8D/xv/J/9L/
1P/U/9n/2P/X/9v/2//b/97/3v/h/+L/4//j/+L/4v/h/+D/4v/i/+T/5f/l/+X/5//n
/+X/5f/k/+T/6f/r/+z/7f/r/+z/5//l/+n/6//t/+//8P/y//X/9v/z//L/8P/y//T/
+P/6//3///8AAAMABgANABAAEgAVABkAHQAgACUAJgAmACkAKwArADEANAA1ADIANAAx
AC0AMAAxADMANQAyADAALQApACcAJwAoACgAJAAgAB4AHAAVABEAEAAOAA0ADAALAAcA
AwABAP//AAD+//j/+P/4//f/8//0//X/8v/w//D/8P/u/+n/6f/r/+n/6P/o/+v/6//q
/+r/6f/s/+7/7//w/+z/6//r/+v/8P/z//P/9f/0//P/8v/z/+//8P/y//P/9P/1//b/
9f/1//j/9//3//j/+P/8//r/+//7//z/AQACAAMABQAGAAkACgALAAYABgAIAAkACQAJ
AAcABQAHAAcABwAFAAMA/v/7//r/+P/3//b/9P/y//L/7//s/+r/6f/o/+b/6P/p/+v/
7f/s/+v/6v/p/+j/5f/l/+b/6P/n/+X/5f/k/+T/5P/k/+T/5P/l/+j/4v/j/+f/4//g
/9z/3P/g/+r/7P/8/x8ARABuAKUA2gAIATIBQgEqAe4AkQAxAPb/0f+p/5D/jP+S/5r/
p/+5/8X/0P/Y/9f/2v/k/+j/5f/o/+3/7f/w//H/9f/2//b/9v/2//X/9v/4//n/+v/8
//z//v////z/+//8//v//v//////AAABAAMABAAFAAIABAAAAP//AwAFAAcACQAMAA4A
EQASABMAFAAUABgAGQAcAB0AHwAhACIAJQAoADAANgA7AEEAQgBFAEcASwBMAEwATwBR
AE8AVQBYAFkAWwBeAFwAWQBXAFUAVABTAFEAUABOAEsASQBJAEoASgBFAEAAPQA6ADYA
MwAzADIALwAuAC0AKQApACkAKQAsACkAIgAhACAAHQAZABoAGwAYABYAFgAWABgAEwAT
ABUAEgAQAA8AEQAPAA4AFgAYABUAFAATABIAEgATABcAFwAYABoAGwAgACIAJQAnACoA
MAAyADQANwAzADMAMQAvAC4ALgAwADEAMAAvACwAKQApACkAKQAnACgAJAAiACIAIwAj
ACMAIgAbABoAFgASABIAEQAQAA4AEAAPAA8ADwAPAA8ADwAPABAADQANAA4ADQALAAgA
BwAIAAgACAAIAAkACAAIAAoADgALAA8ADwAGAAAA/v/2//T/AAAWADkAYgCKALsA8AAg
AUgBWAFAAQ4BxQBpABQA3f+3/5r/jP+M/5z/uf/N/9P/3P/q//H/7v/w//L/8//2////
////////AgACAAEAAgADAAMABgAIAAkACgAHAAYABwAHAAYABQAGAAUAAwADAAIAAgAD
AAUABgAHAAkADAAJAAkACwALAAsACwANABAAFAAWABkAGgAaAB4AGgAaABgAFwAeACIA
KAAuADMANgA4ADsAPQBBAEQASQBKAEoATQBPAFEAVwBaAFsAWwBeAFwAWQBVAFEATgBL
AEwATABLAEkARwBHAEgASABCADwAOAA0ADAALQAtACwAKQAmACMAHQAZABkAGQAcABkA
EgARABAAEAANAA8AEQAQAA4ADgAOAAwABwAHAAkACwAKAAoADQAPAAwADAANAAwACgAK
AAoACgAKAAsADwAPABEAEgASABYAFwAZABoAHAAhACIAIwAlACMAJQAlACUAHwAeAB8A
HwAfAB8AHQAbABwAHQAeAB0AHgAaABgAGAAXABUAEwAQAA4ADgALAAgABgAFAAQAAgAC
AAEAAQABAAAA///+//3//v/7//v//P/7//n/9v/1//T/9P/0//T/9P/0//X/+P/0//X/
+f/3//D/6v/s/+7/7P/0/woAKQBMAHIAnwDYABYBPgFQAUgBHgHPAGUABADD/5f/fv92
/3j/iP+f/63/t//G/8z/yf/E/8z/2v/d/9r/3f/f/+H/4f/k/+T/5//q/+3/7//r/+r/
6P/m/+f/6P/r/+3/6//r/+3/7f/q/+n/5//m/+v/7f/u/+//7//y/+//7//w/+//7v/t
/+//8P/y//L/9P/2//f//P/8//7//v///wMABAAHAAoAEQAUABYAGQAZAB0AIAAlACYA
JgApACsAKQAvADIAMwAzADYANAAxADIAMQAxADEAMQAyADIAMQArACkAKAAmACQAIAAe
ABwAFwATABIAEAANAAwACwAHAAcABwAHAAoABwAAAP///v/+//v//f////v/+P/3//b/
9//z//T/9//1//T/9P/3//f/9v/2//X/+f/8//z/+f/4//f/9v/0//X/+f/5//z//v//
/wQABAAFAAUABgAIAAgACAAJAAoADQAOAA8ACQAIAAkACQAMAA0ADAALAAkACQAJAAcA
CAAEAAIAAgAEAAUABgAGAP///v/6//b/8v/x//D/7v/s/+v/6//r/+7/7//w//H/8v/v
/+//8P/t/+v/6P/n/+n/6v/r/+z/6//q/+r/7P/s/+n/5//p/+z/6P/g/9j/1v/e/+r/
//8gAEYAcQCkANYACAEwAT4BLgH/ALUAVAD5/73/lP98/3D/dP+N/6X/s//I/9j/0//M
/9T/3v/d/97/5f/t/+z/6//t/+z/7P/s/+z/6//s/+7/7//w/+3/7P/t/+3/8P/x//T/
9f/3//f/9v/2//j/+f/5//n//P8AAP7//////////////wEAAgAEAAQAAwAEAAQACAAJ
AAwADQAPABIAFAAYABwAHgAgACEAIwAmACsALwA1ADoAOgA9AD8APABBAEMAQwBFAEoA
SgBJAEoASQBJAEkARgBGAEUAQwBCAEEAQQBAADgAMgAuACoAKAAlACUAJAAlACQAIwAf
ABwAGwAaABwAFwAOAAsACAALAAkADAAPAAoACAAIAAgABwABAAAAAQACAAIAAwAHAAcA
BgAGAAUABQAGAAYABgAIAAkACwANABAAEwATABUAFAATABIAEwAUABQAFQAXABoAIAAg
AB8AHgAdABwAGwAbAB4AHQAfACAAIAAkACYAJwAnACgALAAsACwALQAsAC0ALAArACcA
JgAnACcAJwAnACUAIwAlACcAKQApACMAHAAXABQAGAAZABoAGgAWABYAEwAQAA8ADwAP
AA4ADAALAAsACwAGAAMAAAD9/wAA//8BAAQABQAFAAQABQAHAAgACQAKAAwADAANABAA
DgAPAAsABQAEAAAA/v8AAAQADgAgAEEAZACIALkA8gAkAVABagFeASoB3QB7ACAA5f/F
/7j/sP+s/7r/0f/V/9X/3v/k/+f/7v/0//b/+f/+//3/+f/7//v//v/+/wEAAgADAAMA
BgAIAAkACgAJAAgACQAJAAcABwAJAAkACgALAAsADAANAA8AEAARABAAEgAOAA0AEgAT
ABQAFQATABQAFgAWABkAHAAeACQAKAAsAC4AMQAtACoAKQAoAC8AMgA0ADcAPABBAEUA
SwBRAFIAVgBZAFYAWwBdAF0AXwBiAGAAXQBfAF8AYABhAGAAYABfAF0AVwBVAFQAUgBQ
AE4ATgBOAEoARwBHAEYAQgBAAD4AOQA3ADcANwA6ADkAMgAxADAALQApACoAKwAoACYA
JgAmACkAJQAmACkAJwAmACYAKQArACoAKgApACcAKAAoACgAJwAnACgAKQAvADMANAA3
ADsAOwA7AD0AOgA2ADMAMQAwADAAMQAzADUANwA5ADwANgA8AD4APgA9ADwAOwA6ADcA
NwA6ADkAOgA8AD0AQgA+AD0AOwA6ADoAOgA6ADsAPQA/AD8APwA9AD4AQQBDAEYARwBG
AEUAQgA/ADwANwA5ADYANQA2ADIALwAsACgAJAAkACEAHgAgACEAIgAiACQAIwAjACMA
IwAjACMAIwAgAB0AHQAeABwAGwAZABkAGQAYABcAFgATABIAEgAUABYAEwAVABUAFAAU
ABIAEAAWACAALABHAGwAkgC9AO4AIgFYAXoBdgFQAQ0BswBSAAsA2f+2/6j/qv+0/8P/
0f/j//T/+v/3//T/9v/8//3//v8JABEADQALAAwACgAJAAoACwALAAwADgAPABAADQAM
AA0ADQAPAA8AEQARABEAEQAQABAAEAARABEAEQAUABgAFgAXABgAFwAWABUAFAAUABUA
FAAWABgAGQAeAB4AIAAgACEAJgAoACwAMAAxADIAMgAzADYAOwA/AEUASABIAEsATQBL
AFEAVABVAFQAVgBTAE8AUQBRAFIAUwBSAFIAUQBPAEwASwBLAEoARABAAD4APAA6ADkA
OwA8ADcAMgAtACUAIQAhACEAJAAhABoAGQAYABkAFwAaAB0AHAAaABoAGgAYABEADwAP
AA4ADAALAA0ADwAOAA4ADQAMAAwACwAKAAkACQAKAAsADQAPAA4ADwATABUAFwAbAB8A
HgAaABkAGAAXABYAGQAbACAAIQAeAB4AHQAgAB0AHQAcABwAIAAgACAAIQAfACEAIQAh
AB8AIAAjACUAJwAnACUAIwAjACMAIwAhAB8AGgAXABYAEwAPAAsABgAEAAYABQAEAP//
/f/7//j/+f/5//r/+//9//3//f/9//r/9f/z//L/8//z//L/8//y//L/8v/y//H/8P/w
//L/9P/1//P/8//y/+z/5P/i/+j/9v8CABUANABWAH8AtADoABgBQgFQATgBAwGxAEoA
7/+3/47/cP9o/3L/hf+b/6//tv++/8f/zv/S/9L/1f/a/9//4f/h/+H/5P/k/+T/5P/k
/+P/4f/i/+L/4v/k/+b/6v/t/+v/6//t/+3/7P/r/+n/6P/s/+//8f/z//P/9v/z//P/
9P/z//L/8f/0//b/+f/6//v//P/8/wAAAQAEAAUABwALAAwADwASABUAFgAWABcAHgAl
ACsAMwA0ADQANwA5ADYAOwA9AD0APwBCAEAAPQA7ADkAOAA3ADcAOAA4ADcAMgAxADEA
MAAuACoAKAAmACIAHwAfAB4AHwAeAB0AGQAWABUAFAAWABAACAAGAAQABQADAAYACQAH
AAYABwAIAAUA///+////AQACAAQACQAGAAQAAwABAAEAAgACAAIAAwADAAQABQAGAAcA
BQAFAAUABQAFAAcABwD+/wAAAgACAAIAAgAFAAcADAANAA8AEAAQABQAEgATABMAFAAS
ABAADgANAA8AEQARABEADwAQABMAFQAWABcAFgAVABQAEwASAA8ADgAKAAgACAAGAAUA
BAACAAAAAAD9//r/9v/1//T/8v/1//X/9v/3//n/+f/5//n/9v/x/+//7v/s/+v/6f/p
/+7/8P/y//T/8//y//L/9P/2//H/7f/t/+7/6v/i/9z/3v/o//j/EQA0AFgAgQCyAOQA
FgE+AUgBMgH7AJ8ANgDl/7f/mP+G/4b/jP+X/6//xf/O/9D/0//W/9j/2v/Z/9r/4//n
/+T/4//l/+T/5//q/+3/7//u/+7/7f/s/+r/6v/s/+3/7v/v//L/8//w/+//7f/s/+//
8f/y//P/9f/4//X/9f/6//v//P/9//3//v8AAAAA/v/+//3/AAAAAAIAAgADAAcACgAP
ABQAGQAcAB4AIQAlACkALAAxADcAOAA8AD8APgBDAEUARQBDAEYARABBAD4APQA9AD0A
PgA+AD0AOwA4ADcANwA2ADMAMAAvAC4ALAApACkAKAAlACIAHwAZABUAFQAVABgAEgAK
AAgABgAIAAcACwAPAA0ADAANAA4ADQAHAAYABwAGAAQAAwAFAAUABAAEAAMABgAIAAkA
CgAHAAcACAAJAAsADQAMAA0ADwAPAA8AEQAVABAADgAMAAoACgAKAAoADwATABoAHQAa
ABoAGQAcAB0AHwAgACIAIQAgAB8AHwAfACEAIQAhABwAHAAeAB8AIAAhACAAHwAcABsA
GgAXABgAFAASABIAFAATABIAEAANAA4ADAAKAAgABwAGAAQAAgD///3/+//9//3//f/9
//3/+//8//7/AAD///3//f/8//z//P/8//n/+P/4//r/9v/5//3////+//7/AAD6//j/
/v8OAC8AWgCCAKkA2gAQATQBPAEsAQIBuQBbAAgAzf+n/5b/kv+Q/6D/t/+9/7v/wP/G
/8//1v/c/+D/4f/i/+X/5f/j/+P/5v/m/+n/6v/r/+v/7f/u/+7/7v/v//D/8//1//b/
9//6//v/+f/3//T/8v/4//v//f///wEABAABAAEABAAFAAYABwAFAAQABAACAAQABgAH
AAwADgASABQAFwAZABoAHQAgACgALgAzADkAOQA9AEAARQBGAEYASQBLAEsAUQBUAFUA
VwBaAFgAVQBYAFkAWwBdAFgAVgBTAE8ASgBJAEkASABHAEQAQwBCADoANQAzADAALwAu
AC0AKQAmACUAJAAmACUAIAAhACIAIQAdAB4AHwAcABoAGgAaAB0AGQAaAB0AGQAWABQA
FQAXABYAFgAVABgAGgAbABwAGQAZABoAGwAcAB8AHwAhAB0AFgAYABgAGAAYABwAHwAl
ACcAJQAkACIAJAAnACsALgAyADIAMAAuAC0AKwAtAC0ALQAsACwALgAvAC0ALQArACkA
KwArACsAKQAoACQAIgAiACIAIQAgAB4AHQAeABwAGgAVABEADQAIAAsACwAMAA0ADQAN
AA0ADQAKAAUAAwACAAQABQAFAAcACgAKAAoACgALAAoACgAMABAADQAJAAUAAAD8//j/
9v/6/w4AHgArAEoAdACfAMoA/AAsAVABWgE4Af8AqwBCAPP/yf+q/5r/mP+Y/6P/uf/L
/9b/4P/l/+j/6v/w//X/9P/3//n/+//7//7//v/9//7///////7//v/9//z///8AAAMA
BQAGAAcACgALAAgABwAFAAQABQAHAAgACQAIAAoABgAFAAgACQAKAAsACwAMAA4ADgAR
ABIAEgAWABkAHgAhACUAJAAkACYAKAAqACwALQAvADQAOQA9AEMARABCAEMAQwBGAE8A
VQBZAFYAWABVAFEATwBNAEwASwBLAEwATABLAEgARwBHAEYAQQA8ADkANgA0ADEAMQAw
ACsAKAAlAB8AHwAhACMAKAAiABoAGAAWABMADwAQABEADwAOAA8AEAAPAAkACAAJAAkA
CAAIAAsAAwAKAAcABgAFAAQABwAJAA4ADwARABIAEgAWABgAGwAdACAAHgAcABoAGQAZ
ABsAGwAbABoAHAAgACMAIAAfABwAGQAbAB0AHwAfACAAHAAaABoAFwATAA8ACgAKAAwA
CwAKAAgABwAGAAQAAAD9//v/+f/7//v/+//7//n/9f/0//T/9f/1//T/9f/0//T/9P/0
//T/9P/1//j/8v/p/+f/5//k/+L/5P/k/+T/7P/4/wsALABYAIkAugDuACABQgFCARoB
1wB7ABYAx/+X/3b/ZP9k/3j/i/+X/6v/uv/C/8n/0v/a/+D/4//k/+X/5//m/+X/5//m
/+r/7P/u/+//7//w//D/8P/v/+7/7//v/+z/6//s/+v/7//x//L/9P/4//v//f////3/
AAD9//3/AgADAAQABQAEAAQABQAEAAMABAAEAAgADAAQABIAFQAXABgAGwAeACUAKgAu
ADMANQA5ADwAQQBEAEQARwBJAEkATwBSAFMATwBQAEwARwBGAEUARQBFAEYARgBFAEMA
QgBBAEEAQAA7ADYAMwAwACkAJQAkACIAIQAgAB8AGwAZABkAGQAcABsAFAATABIAEgAP
ABEAEwAOAAwADAAMAA4ACQAJAAsACwAKAAoADQAOAA4ADwAPAA4ADgANAAwADwARAA4A
EgATABQAFQAWABYAFwAbABsAGwAcABwAIAAfAB8AHgAeACIAIgAiACMAIQAjACMAIwAi
ACIAJAAlACQAIwAgAB0AHwAhACMAIwAkACAAHgAeACAAHwAeABwAGgAaABcAFAAQAA8A
DgAMAA4ADQANAA0AEAARABIAEwAUABEAEQASAA8ADQAKAAkADAAMAAwADAANAAwADAAO
AAwAEQANAAMAAgAEAAQABgAMABIAIgA/AF4AhAC3AOoAGgFIAWgBaAE8Ae0AiQAqAOn/
wf+o/5z/nv+y/8v/4f/r/+r/6v/t/+z/7P/y//3/CAAFAP//AwAFAAoADAANAA4ADwAP
ABEAEgASABIAEgASABQAFQAUABMAFAATABUAFQAUABQAGQAbABwAHQAcAB4AGgAZAB4A
HwAgACEAIwAkACYAJgApACoAKgAuACwALgAuAC8AMwA0ADcAOgBBAEQARgBJAEsATwBS
AFcAXABcAF8AYQBiAGkAbQBvAGwAbABnAGEAZQBnAGoAbQBtAG4AbgBtAGoAaQBpAGgA
ZABgAF4AXABWAFEATwBMAE4ATgBOAEsARwBHAEcASgBFADwAOQA2ADcANQA4ADsAOAA2
ADYANgA5ADUANgA5ADcANgA2ADkANwA2ADgAOAA4ADgAOAA6AD0AQwBFAEUARgBGAEoA
TgBRAFMAVgBXAFYAVQBVAFgAWwBcAF0AWQBYAFkAWQBaAFsAWgBZAFgAVwBWAFMAVQBU
AFUAWABWAFUAVABSAFAAUABNAEoARABBAD4AOgA7ADsAPAA9ADsAOwA7ADsAOwA5ADoA
PAA6ADcAMwAxADUANgA3ADgAOAA4ADkAPAA8ADsAOQA9ADwALAAkACoAMAA0AD4AUwBy
AJgAxwD8ADABZgGQAZIBZgEjAcsAcgA1ABEA7v/W/9D/1P/h//n/DwAWABoAJQAsACoA
KAAtADIANwA7ADkAOQA8ADwAOwA8AD0APQA9AD4APgA+AEIARABIAEsASABHAEgARwBJ
AEkASABIAEkASwBMAE0ATABOAEoASQBOAFEAVABXAFcAWABaAFoAWwBcAFwAYABnAGQA
ZwBtAA==
         </WaveFormData>
      </LeadData>
      <LeadData>
         <LeadByteCountTotal>10000</LeadByteCountTotal>
         <LeadTimeOffset>0</LeadTimeOffset>
         <LeadSampleCountTotal>5000</LeadSampleCountTotal>
         <LeadAmplitudeUnitsPerBit>4.88</LeadAmplitudeUnitsPerBit>
         <LeadAmplitudeUnits>��V</LeadAmplitudeUnits>
         <LeadHighLimit>2147483647</LeadHighLimit>
         <LeadLowLimit>268435456</LeadLowLimit>
         <LeadID>V6</LeadID>
         <LeadOffsetFirstSample>0</LeadOffsetFirstSample>
         <FirstSampleBaseline>0</FirstSampleBaseline>
         <LeadSampleSize>2</LeadSampleSize>
         <LeadOff>FALSE</LeadOff>
         <BaselineSway>FALSE</BaselineSway>
         <ExcessiveACNoise>FALSE</ExcessiveACNoise>
         <MuscleNoise>TRUE</MuscleNoise>
         <LeadDataCRC32>657663464</LeadDataCRC32>
         <WaveFormData>
CAAHAAYAAwD9//v/9//x/+z/6//q/+n/6v/p/+r/6//o/+b/5P/i/+L/4v/j/+X/4//j
/9//4f/j/+P/4//j/9//3f/a/9j/2//Z/9v/4f/e/9b/0//N/8n/zP/M/9n/+f8UADAA
WQCFAK4AywDaAMsAogBnACkA9f/K/67/qf+g/5b/o/+z/7n/vv/C/8L/wv/C/8H/vv+/
/8T/xv/J/8r/zP/N/8r/zP/M/8v/xv/E/8L/wf/B/8H/wv/C/8H/w//F/8b/yv/L/8z/
zv/N/83/zf/M/8//z//N/83/zP/N/83/zv/N/83/zP/L/87/0v/V/9j/1f/W/9T/0f/T
/9b/1//Y/9z/4f/i/+T/5f/l/+f/6//x//X/+P/6//z//v8BAAIAAAAAAAAA/P/8//3/
/f/+//T/9P/4//b/9v/2//b/9P/0//T/9P/w/+z/6P/k/+P/4v/h/+D/3f/c/9v/2v/X
/9b/1f/U/9H/0P/P/87/0P/Q/9D/0P/P/87/zf/M/8//0P/R/9L/0//U/9X/1v/Y/9j/
2P/Y/9X/1P/T/9L/0v/S/9L/0v/T/9T/1f/W/9f/2P/Z/9r/1//W/9X/1P/V/9b/1//Y
/9r/2v/a/9r/1P/W/9z/3v/c/97/5v/q//T/BgAWACAALgBGAGIAeACWALoAygC8AJoA
ZAAiAOT/wP+s/5T/gP+E/5b/pP+u/7j/xP/C/8D/xP/I/87/0P/S/9L/0v/S/9P/1P/V
/9b/1//Y/9n/2v/Z/9j/1//W/9j/2P/Y/9j/2P/Y/9j/2P/b/9z/3f/e/97/3v/e/97/
4f/i/+P/5P/l/+b/5//o/+b/5v/m/+b/6f/q/+v/7P/v//L/9f/4//v//v8BAAQACAAK
AAwADgAUABgAHAAgACMAJAAlACYAKAAoACgAKAApACoAKwAsACoAKAAmACQAIQAgAB8A
HgAZABYAEwAQAA4ADAAKAAgABAACAAAA/v/7//j/9f/y//D/8P/w//D/7v/u/+7/7v/s
/+z/7P/s/+3/7v/v//D/8P/w//D/8P/u/+7/7v/u/+7/7v/u/+7/8P/w//D/8P/y//L/
8v/y/+//7v/t/+z/6v/q/+r/6v/t/+7/7//w//D/8P/w//D/7v/u/+7/7v/s/+z/7P/s
/+r/6v/q/+r/6f/o/+f/5v/q/+z/7v/w/+//7v/t/+z/6v/q/+r/6v/p/+j/5//p/+7/
8f/y//T/9P/0//T/8//1//b/9//3//n/+//7//v/+v/6//n/+P/2//b/+f/2//f/+P/5
//r/+v/3//b/9P/1//b/9//4//L/7f/q/+X/4//j/+X/5//k/+P/4P/f/+L/4v/j/+T/
5//n/+f/6P/r/+v/6//n/+j/5//m/+X/5f/l/+X/5P/g/9//5//n/+X/6P/o/+X/4//d
/9z/6P/7/w8AKgBOAHMAlQDEAO8AAAHtAMoAnQBfACcAAgDs/93/1P/Q/9f/3//f/97/
3P/c/9j/1P/V/9b/1//g/+7/6//q/+r/6f/l/+b/5f/j/+P/5P/l/+f/6f/p/+r/6v/q
/+v/7P/s/+7/7f/s/+z/6v/p/+j/5v/q/+v/6v/r/+7/8f/z//b/8//z//L/8f/y//T/
9f/2//f/+v/6//n/+/8AAAMABgALAA8ADwAQABAADwAQABMAFQAXABgAGAAcACAAJQAo
ACsALgAxADAAMQAzADQANgA0ADQANAAzADYANwA4ADgANAA0ADMAMgAtACoAJgAiACMA
IwAhACAAHwAcAB4AHgAcABkAFwAWABQAEgAQAA4ADwAQABEAEgAQAA0ADAALAA0ADAAM
AAwACwANAA4ADgAOABAAEAAQAA4ADgAQABEAEQARABIAFAARAA4ADQALAAsADwATABcA
DwAQABIAEwAUABUAFgAVABQAFgAXABsAGwAcAB8AHgAfAB8AIAAfAB4AHAAbAB8AHwAf
AB8AHgAeAB4AHgAgACMAIAAgAB4AHgAeABwAGwAcABwAHQAYABUAEgANAAsACwAJAAUA
BQAFAAUABQAGAAUABgAHAAcACAAJAAoABgAEAAMAAwAEAAUAAgAFAAMAAwADAAMABQAF
AAQABAADAAEA///9//b/8v/1//n/AQACAAwAKQBDAGAAjAC9AOcADAEbAQoB4QCiAGEA
MQAPAAAA/v/3//L/9P/5//3/+f/y//r/AAD6//j///8EAP//+P/6//z//v8BAAMABAAI
AAoACwAHAAQAAQD///3//f/+//7/AAADAAYACAAHAAUAAwACAAQABwAKAAwACwALAAkA
CQAKAAsACwAMAA4ADwAPAA8ADQAOAA4ADgASABYAFwAXABUAGAAZABoAHgAjACQAJgAq
ACsALgAzADMANQA2ADYAOAA6AD0APgA7ADoAOQA0ADQANQA1ADYAOAA4ADgANwA2ADUA
NAAyAC8ALgAsACoAJAAiAB8AHAAfAB8AHQAcABgAFAAVABQAEgAPAA0ADAANAA4ADwAQ
AA0ACgAHAAQAAwABAAEAAQACAAIAAwAEAAMABQAGAAYABwAKAAsADAAKAAoADAANAAgA
BQADAAIABQAGAAkACwAHAAcABwAHAAcABgAIAA8ACwAHAAMAAwACAAIABQAFAAkACQAE
AAQABAAEAAQABQAGAAoADQAMAAsACwANAA0ADQAMAAwADgAOAA0ADQARABEAEQARABIA
EgASABIADwARAA0ADAAOAA4ADgAMAAkACAAGAAUABgAFAAQAAQD//////f/5//X/9f/1
//X/8v/v/+7/7f/u/+7/7v/u/+v/6v/q/+v/7v/v/+z/7//v/+//7//v/+z/6//p/+j/
6f/r//H/6f/e/97/3f/X/9v/6v/0/wEAIQBAAFwAhwC7AOQA/QACAekAuAB3ADUABQDg
/8b/wf/E/8r/z//P/9P/2v/Y/9D/0v/U/9H/2P/f/+D/3P/a/9r/2//b/9v/3v/f/9//
2//a/9n/2f/W/9X/1f/U/9b/2f/c/97/3f/b/9n/2P/W/9f/2P/Y/9z/3//g/+P/4v/h
/9//3v/d/93/3P/b/9n/2v/a/9r/2P/a/9n/1//Z/97/4f/k/+b/6f/o/+j/7v/x//b/
/f///wEAAgACAAQABgAJAAoACwAMAA0ACgAGAAUAAwACAAQABgAIAAkABgADAAAA/P/7
//z//P/8//r/+P/1//L/8//z//H/8P/s/+j/6f/o/+T/3//b/9j/2f/a/9v/3P/a/9j/
1v/U/9L/z//O/83/z//O/87/zv/O/8//z//O/8r/zP/M/8z/yf/I/8n/yf/J/8n/yv/M
/8//zv/P/8//y//I/8b/xv/G/8b/y//O/9T/2f/X/9X/1P/V/9T/1f/V/9b/1//Y/9j/
2f/e/9//4P/h/+L/4v/i/+L/4P/j/+D/4P/d/9z/2//Y/9T/0v/P/83/yf/H/8X/wf/B
/8P/w//B/7z/u/+6/7n/uf+3/7f/t/+2/7b/tv+2/7X/tP+0/7X/tf+1/7H/s/+y/7H/
sP+v/7H/sf+w/7D/sf+x/7P/rf+k/6j/o/+X/5H/nP+y/8X/1//w/xYAPQBpAJYAtwDA
ALEAkABZAA8A1f+w/5b/if+E/4T/i/+T/5n/mv+Y/5j/nP+c/6H/rP+x/6z/pv+n/6j/
qv+r/6f/qv+r/6v/rP+s/6z/rf+r/6v/rP+s/67/sf+0/7b/tv+1/7T/tP+2/7f/uP+4
/7f/t/+1/7X/tv+3/7f/uP+2/7f/t/+3/7j/uv+7/7z/v//C/8L/wf/B/8T/xf/G/8r/
z//Q/9L/1P/V/9j/3f/i/+X/5//o/+n/6v/s/+z/7P/s/+z/6P/q/+v/6//s/+z/7P/s
/+v/5//l/+P/4P/g/+L/4//k/9//3P/Y/9T/1f/V/9P/0v/S/9D/0//U/9D/y//H/8T/
xf/E/8P/wv/D/8T/xf/G/8P/wf/B/8H/v/++/77/vv/B/8P/xP/E/8T/xv/G/8b/wf/A
/8H/wf/D/8P/xP/G/8j/xv/G/8X/w//J/8v/xv/F/8T/w//C/8T/xv/L/8//0//T/9T/
1//U/9P/0f/Q/9P/1P/U/9X/2v/b/9z/3f/e/97/3v/e/93/3//b/9r/3P/c/9z/2v/V
/9T/0v/R/9L/0f/Q/83/yP/H/8T/v/+//8H/w//F/8P/wf/B/8H/wv/C/8L/wv/B/8D/
wP/B/8T/xf/C/8X/wv/B/8D/v/+9/73/vP+8/7v/t/+9/73/tv+0/7v/uf+5/7b/vP/V
//H/DAAwAF0AhwCsAMkA0ACzAHwAOwABANf/vv+w/6X/nv+m/6P/nf+l/7D/rv+u/7b/
uP+1/7b/tf+0/7b/tv+2/7f/t/+3/7z/v//B/8H/wv/D/8X/x//J/8z/zv/P/9H/0//U
/9L/0f/Q/9D/0f/T/9X/1v/W/9X/0v/R/9X/1//Y/9r/3P/d/93/3f/c/97/3//g/+L/
5v/n/+f/6P/s/+7/8P/0//n/+v/8/wAAAQAEAAkADQAPABAAEAAUABYAGQAaABoAGgAa
ABYAGgAdAB8AIgAgAB4AHAAZABsAGwAbABoAGwAcABwAHAAaABoAGQAYABwAHwAgACIA
HQAaABwAHAAbABkAGAAYABYAFAASABAAEAAQABAAEAATABMAFQAXABYAFAATABIAFgAZ
ABsAHAAdACAAIQAiAB8AHgAfAB8AIgAjACUAKAApACgAKQApACcAKQAsAC4ALgAuAC4A
LAAsAC8AMQA1ADUANgA5ADcANwA2ADYANwA4ADgAOQA8AD0APgA/AEAAQABAAEAAQgBF
AEIAQgBEAEQARABCAD4APAA5ADcANAAzADIALwAvAC8ALQApACcAJwAnACcAKgApACoA
KwAoACgAKAAoACUAJAAkACUAJwAnACMAJQAkACMAIgAhACMAIwAiACIAHwAfAB0AHQAa
ABQADQARABsAGgAkAD8AWQB4AKIAzQD3ACABNQEmAf8AwAB/AFkAQQAkABIAEQAQAA4A
DwATABUAGAAYABYAFgAcAB8AHAAdACAAIgAgACAAIQAhABwAHgAeAB0AHAAcABwAHQAg
ACEAIwAkACAAHwAeABwAHwAfAB8AIAAgACEAIgAiACAAHwAcABsAHwAhACIAJAAlACcA
KAApACgAKgArACwALQAwADAALwAuADAAMAAwADoAQQBEAEgASQBJAEsATwBPAFEAUgBS
AFQAVgBZAFoAXABcAFwAWABXAFcAVgBWAFQAVABUAFMAVABTAFIAUABMAEoARwBEAEIA
QAA9ADoAOAA3ADQAMgAwAC4AMQAyAC8ALQAsACwAKQAmACMAIAAiACIAIgAiACEAHwAf
AB8AHQAcABwAHAAbABsAIAAkACIAIAAeABwAGwAaABwAHQAiACMAJQApACwALQAtAC4A
MQA0ADYAOQA3ADUAMwAxADAAMAAwADAALQAvACsAKgArACwALQAsACsAKgAoACcAJgAl
ACQAIQAcABsAGAATABEAEQARABEAEwARABEAEQAOAA4ADgAOAA0ADAAMAA0ADQANAAkA
CwALAAsACwALAA0ADQAMAAwADwALAA8ADwAEAAAA+//x/+3/9P8EABsANwBYAH4AqQDT
APgACQH+ANsAqgBtADcAEwD2/+L/2//Y/97/6//z//P/9P/4//z//P/4//f/9v/3//z/
/P/+//7///////3/AAABAAEAAgACAAIAAwACAAEAAQAAAP7///8AAAAA///9//v/+v/6
//v//P/8///////9//3//v//////AAACAAUABwAJAAgACgALAAwACQAKAAgABQAKABAA
FAAYABoAHQAcABwAHgAfACIAJwAoACkAKQAoAC0AMAA0ADYANwA4ADkANgA0ADMAMQAw
ADAAMAAwAC8ALwAvAC8ALgAoACYAIwAgAB4AHAAZABYAFQATAA8ADAAJAAYACAAIAAcA
BQAEAAQAAgAAAP7//P/9//7///8AAPz/+f/4//f/+P/4//n/+v/5//f/+v/8//r/+P/4
//j/+P/2//b/+f/7//////8AAAMABQAHAAgACgALAAwADAANAA8ADwAPAA8ADgAMAAoA
CAAGAAkABgAGAAYABgAGAAQAAwACAAAA///8//v/+v/3//X/9f/z/+//7//v/+//7//t
/+v/6//r/+n/6P/n/+b/5//m/+b/5//k/+P/3v/f/9//3//f/9//3//f/97/3v/Z/9v/
3//f/9b/0P/X/9X/z//W/+T/9/8RACwATAB7ALEA2ADpAOgAzwCaAFEADwDj/8b/uP+x
/67/tv+9/73/wf/K/8r/wv+6/77/y//I/8P/xv/I/8n/yv/M/83/zf/S/9X/1//U/9L/
0P/P/8//z//Q/9D/z//R/9P/1P/T/9H/z//O/8//0f/T/9T/1f/V/9P/0//R/9H/0P/Q
/9L/0//T/9P/1//a/9z/3v/c/97/3f/b/93/4P/h/+L/5v/r/+z/7v/y//P/9v/7//r/
+//7//r//f8AAAQABgAIAAgACAAEAAQABQAFAAYABwAIAAkACQAFAAMAAQD+//3//v/+
//7/+f/2//L/7v/u/+3/6v/o/+j/5v/p/+r/5//l/+T/5P/h/+D/3//e/9z/3P/c/9z/
3P/b/9z/3f/d/9z/3P/c/93/3//g/+D/4v/k/+T/4v/i/+L/4v/g/+D/4//l/+j/6f/r
/+//8P/x//H/8v/y//L/8f/x//b/9//4//n/+P/2//T/8v/1//n/9//4//f/9v/1//L/
8v/y//H/8f/z//P/8//x/+3/6//n/+H/3//f/9//3//f/93/3f/d/9//4P/h/+L/4f/g
/+D/4f/g/9//2v/b/93/3f/d/93/3//f/97/3v/d/9v/1//b/9z/2P/R/8v/yf/K/9D/
3//z/wwAMABbAIUAsgDZAOoA3wDCAJUAUQARAOj/0P/D/7T/tP/D/83/zf/S/9T/0P/K
/87/1f/U/9H/2v/g/93/3P/c/9v/1//a/9v/2//a/9r/2v/b/9r/2f/Z/9j/2//d/9//
4P/i/+H/4P/g/+D/4f/i/+L/5f/n/+f/6f/n/+f/5v/m/+j/6f/p/+n/7P/u/+//8P/u
//D/7//t/+//8v/z//T/+f/9//3//v8CAAMABgALAA8AEQASABIAEgAUABcAGAAbAB4A
IQAgACIAIwAjACQAIwAiACEAHwAfAB8AHwAeABoAGAAVABIAEAAOAAsACAAKAAkABgAE
AAEA/v8AAAAAAgABAAEAAgADAAQABQAGAAYABgAGAAYABAABAAAA//8BAAIABAAGAAcA
CQAKAAoACAAKAAoACgAGAAYACAAJAAoACwANABAADgAMAAwACwAMAA8AEgAVAA0AEgAW
ABYAFgAWABYAEwASABQAFQAXABcAGAAbAB4AHwAfACAAIQAiACIAIwAiACEAIAAfAB8A
HgAdABwAHgAhAB4AHgAfACAAIQAgABoAGAAVABMAFAAVABYAFQARABEADwALAAwADQAO
AA8ADQALAAsACwAIAAYABAACAAMABAAGAAkACAAHAAIAAwAEAAUABgAHAAkACQAIAAgA
DQALAAkABQACAP7/+f/3//v/AgAOACUAPQBWAHwAqwDZAAQBHwEcAf0AzACLAEsAHwAO
AAYA///4//7/BwAFAAEAAAD8//z/AAACAAEABAALAAYAAAACAAIAAwADAAIABgAIAAkA
CgAMAA4AEQAQAA8ADwAOAAwADQAOAA4AEAAPAA4ADgAQABEAEgASABIAEQAOAA0ADwAR
ABIAFAAUABUAFQAVABcAGgAcAB4AHwAiACIAIQAeAB4AHAAaACIAJwAoACoAMQAzADcA
PQA/AEEAQgBCAEIARABHAEgASwBMAE0ASgBLAE0ATgBQAFAAUABQAE8ATABJAEYAQgBD
AEQARABEAEIAQAA9ADoAOQA3ADMAMAAuACwALwAwAC4AKwApACgAIwAgAB0AGgAcABwA
HAAcAB8AHwAhACMAIQAeABwAGgAbAB0AHgAeABkAGgAZABgAGAAYABoAGwAeAB8AIQAk
ACcAJgAnACcAIgAhACAAHwAbABgAGAAdACAAIQAiACcAIAAmACcAKAAnACYAJQAkACEA
IAAiACMAJwAnACgAKwAqACkAJwAmACQAJAAjACMAJwAnACcAJwAqACoAKgAqAC0AMQAv
ADAAKwAoACUAIAAfACAAIAAhAB4AGwAYABMAEAAPAAwABwAIAAsADgARABMAEQARABEA
DwAOAA0ADAALAAoACgALAA0ADQAJAAsACQAHAAUAAwAAAP///f/8//3///8DAAMAAAAA
AP///f8BAAQACgAbADcAUgByAJkAxwD4ABsBIAEHAdwAnwBfAC0ACAD0/+3/6P/q/+3/
8f/5//7//v/4//L/8v/5//j/8//8/wIA/v/8//v/+f/3//r/+//7//3//v///wEAAAD/
/////v///wEAAwAEAAQAAwACAAIA/////////v8AAAEAAAABAAEAAQAAAAAAAAABAAEA
AQADAAYACAAKAAgACgAJAAcACAAMAA4AEAAUABcAFgAWABwAHQAgACUAJQAnACgAKAAq
ACwALwAwADIAMgAyAC4AMQAzADQANgAzADIAMQAvAC4ALQAsACoAJgAmACUAJAAjACQA
JAAkAB8AGwAVABAADQAKAAwADAAJAAcABgAGAAcABgAFAAQABwAIAAkACgAFAAEA///9
//z/+v/5//j/+v/9////AAD8//z/+v/4//f/+P/7//3//P/7//v//P8BAAIABQAHAA0A
CQAGAAQABAAEAAQABgAGAAkACwAMAAsACwANAAoACQAHAAYACAAIAAcABwAKAAsADAAN
AA8AEAARABIAEgAVABIAEgAUABQAFAASAAwACgAHAAUAAAD9//r/9f/0//X/9P/x/+7/
7f/s/+v/7f/r/+v/6//s/+z/7P/s/+f/5P/i/+H/4//j/9//4f/h/+H/4f/h/9//3//e
/97/3//j/+H/3//c/9j/0f/L/9H/3P/i/+3/BQAaADYAYQCNALgA4QDyAOUAxACPAEMA
AQDe/8j/s/+o/6r/sf+5/8P/xP/E/8j/zP/O/83/zv/R/9T/0P/Q/9D/0f/R/83/0P/R
/9H/zv/O/87/z//R/9P/1v/Y/9f/1//X/9b/0//R/8//zv/R/9P/1f/W/9f/1//V/9X/
1f/V/9T/1P/W/9f/1//X/9j/2v/b/9z/3//i/+L/4f/f/+L/4//k/+j/6//q/+r/8v/1
//r/AQADAAUABgAGAAcACAAKAAoACwAMAA0ACgAJAAkACAAIAAsADAANAA0ACwAJAAcA
BAAEAAQAAwACAAAA/v/7//j/9v/1//L/8P/w/+7/8f/y/+7/6//p/+j/6P/o/+j/6P/o
/+j/6P/o/+X/4f/f/93/4f/i/+T/5v/k/+X/5f/k/+D/4v/i/+L/4f/i/+X/5//l/+X/
5v/o/+n/6P/p/+n/7f/j/+L/5f/m/+f/6P/s/+7/8//3//j/9//3//n/+v/7//v//P/6
//r/+f/5//3//f/9//3//v/+//7//v///wMAAQACAAAAAAAAAP7/+v/4//X/8//0//P/
8v/v/+//7//t/+n/5f/l/+X/5f/n/+X/5f/l/+X/5v/n/+j/5v/k/+P/4//g/9//2v/b
/97/4f/k/+f/5//n/+b/5v/p/+X/3//f/9z/2P/T/83/z//Y/+D/7/8LACgARgBrAJcA
wgDlAPIA6QDGAIkAPwAHAOr/2P/P/87/zP/N/9X/2//g/+D/3P/c/+D/4f/c/9v/4v/k
/+D/3v/d/9v/3f/k/+n/7f/p/+j/5//n/+b/5f/l/+T/6P/r/+7/8P/t/+v/6f/o/+r/
6//s/+z/8P/x//D/8f/y//P/8//0//T/9f/1//X/8//0//T/9P/1//j/+P/3//r//v8A
AAIABwALAAsADAAQABEAFAAZAB8AIwAmACgAKgAsAC8AMAAyADIAMgAuACwALQAtAC4A
LgAuAC4ALQAqACkAKAAmACcAKAAoACgAJAAiAB8AHAAaABkAFgAUABEADgAQABAADAAJ
AAcABgAHAAgACQAKAAoACgAKAAoABwAFAAUABQAEAAIAAQAAAAMABQAGAAYABgAIAAgA
CAAGAAYACAAJAAsACwAMAA4AEAAOAA4ADQATABMADwAOAA4ADgAOAA4AEgAUABkAHQAc
ABsAGwAdACAAIQAhACIAIAAgAB8AHwAiACMAJAAlACUAJAAjACIAIwAnACUAJgAjACIA
IQAeABwAHAAbABsAGQAXABUAEQARABEADwALAAoACwAMAA0ADAAJAAgABwAGAAYABgAG
AAYABgAHAAkACQAJAAUABwAJAAkACQAJAAcABwAGAAYAAQADAAMAAQACAAIAAwD7//X/
/P8GABsAOwBYAHYAnwDRAPwAEQEMAfEAwgCFAEkAIQAMAAYA///2//r/AQD///3/AAD+
//7/AgAEAAUABAABAAAAAgACAAIAAwADAAMABgAHAAcACAAIAAgACQAMAA0ADwAQABEA
EwAVABYAEgAPAAwACgANAA8AEQASABQAFQAUABUAFgAXABcAGAAWABUAEwARABQAGAAb
AB4AIQAkACQAIwAhACQAJQAmAC4AMwA0ADYANwA3ADkAPQA+AD8APwA+AEMARgBKAEwA
TgBOAE4ASgBLAE0ATgBQAE8ATgBNAEsASABHAEYARABCAEIAQQBAADgANAAvACoAKwAr
ACkAKAAjACAAIgAiACMAIwAkACYAJAAiACAAHgAdABwAGwAaABoAGQAaABsAGQAWABQA
EgAUABcAGQAaABoAHAAcABwAGAAYABoAGwAbABsAHAAeABwAEgAUABQAFAAUABYAGAAd
ACEAIQAfAB4AHwAkACcAKQAsACkAKAAmACUAJwAnACcAJwAmACYAJgAmACQAJwAkACQA
JgAmACYAJAAeABwAGQAXABgAFwAWABMAFgAZABoAGQAUABEADgALAAkABwAHAAcACAAI
AAgACAADAAAA/v/9/wAAAwACAAcACQAJAAkACQAHAAcABgAGAAsACQAHAAMA+v/0//P/
8f/z/wIADgATACcARgBoAIsAswDeAAEBDgH9ANgAmwBRABsAAgDy/+v/5P/c/9//5//r
/+7/8P/y//L/8P/z//T/9f/4//r/+P/4//n/+f/5//z//f/9//r/+v/6//v//P/9////
AAABAAMABQAGAAUAAwABAAAAAAABAAIAAgAAAP///P/7//7//////wAA/v/////////+
/wAAAQACAAcADAAOAA8ADAAOAA4ADgAQABMAEgASABkAGwAfACUAIwAjACIAIAAoAC4A
NQA6ADcANgA1ADAALgAtACsAKgAtAC4ALwAvADEAMQAxADAALAAqACcAJAAiACAAHQAa
ABcAFQARAA4ADgAOABMAFgARAA0ACgAIAAQAAgAAAP7/AAAAAAAAAAD9//v/+//7//v/
+v/6//r/9f/8//v/+v/5//j/+f/6//7/AQADAAMABAAHAAkACwAMAA4ADAAKAAcABQAJ
AAkACQAJAA0ADgAPABAADgAPAAoACAAJAAoACwAKAAgACAAHAAcABAABAP7/+f/6//v/
+v/3//f/9//3//f/8//v/+3/6//q/+r/6v/q/+v/6v/q/+v/6f/p/+X/5//l/+X/5f/l
/+b/5//n/+j/4f/X/9X/1f/U/9L/0f/N/9H/1v/Y/+P/+/8cAEIAawCZAMYA5wDqAM0A
pABpACEA7f/Q/7z/rf+q/7j/u/+3/8P/zP/G/8j/0v/W/9n/3P/d/9z/1v/U/9T/1f/V
/9b/2v/c/93/3v/e/97/3//c/9v/2//a/9n/2f/Z/9j/2//d/9//4v/k/+f/6v/s/+r/
6f/m/+X/5v/n/+f/6P/m/+f/5//n/+r/7P/t/+7/8f/0//T/8//1//j/+f/6/wEABwAJ
AAwADgAPABIAFwAXABkAGgAaAB4AIgAnACoAKAAmACQAHgAgACEAIQAiACIAIgAiACEA
IQAhACEAIAAdABwAGgAYABIAEAANAAoACgAJAAYABAACAAAAAwAEAAMAAQAAAAAAAAAA
AAAAAAD9//z/+//6//r/+f/6//v/+//6//r/+v/9////AAAAAPz//v/+//7/AgAEAAIA
BgAGAAYABgAGAAYABgAJAAsACwALAAwADwAOAA8ADwAQABIAFAAVABcAFwAXABcAFwAY
ABgAGAAYABcAGQAVABQAFgAYABoAGgAVABQAEgARABEAEQARAA8ADQANAAsABwAFAAUA
BQAFAAMAAQABAAEAAwAEAAUABgAFAAQABAAFAAcABwADAAUABAADAAIAAQAEAAUABQAG
AAsACQAFAP///v/+////AQABAAYAEAAhADkAVgCAAKcAywD2ABkBHAH/AMwAiQBFABcA
AgD2/+v/5v/u//v/BQAJAAIA/v/8//7//v/9/wIACwAGAP7/AgAEAAcACQAHAAoACwAL
AAsADAANAA8ADwAPABAAEAAPAA8ADwAOAA8ADwAPABAAEQATABUAFgAVABUAEwATABUA
FwAYABoAGgAbABsAGwAaABwAHQAeACEAJAAkACMAIwAmACcAKAAuADMANAA2ADkAOQA7
AD8ARABHAEkASgBNAFAAVABWAFMAUgBRAEwATwBTAFYAWgBaAFoAWgBZAFwAXQBeAF4A
XABcAFsAWgBTAFAATABIAEsASwBJAEgAQwBAAEIAQgA+ADkANQAyADUANgA3ADgANgA0
ADIAMAAxADEAMwA1ADUANAA0ADQAMQAvADIANAA0ADQANAA1ADYAOgA9AD8APwBAAEMA
RgBJAEsATgBNAEwASgBJAEwATQBOAE8ATQBMAEsASgBMAE8ATABMAE0ATgBPAE4ATQBM
AEoASQBKAEkASABFAEMAQwBBAD0ANwA1ADMAMQAyADEAMgAzADIAMgAyADIAMQAwADAA
MQAuAC0AKAApACsALQAvADEAMQAxADAAMAAxADEAMQA1ADAAIAAXABsAHwAiACYAMQBH
AGIAhACvANsADAExATgBHwH2AL0AgQBZAEIAKgAXABIAEAAPABkAIQAgABwAJAAqACoA
KQAqAC0AMAAyAC4ALAArACkAJAAmACYAJQAmACYAJgAnACsALQAwADIAMAAxADIAMgAy
ADEAMAAwADAAMQAyADIAMgAxAC4ALQAyADUANwA6ADkAOQA4ADcAOAA6ADsAPAA/AD4A
QgBHAA==
         </WaveFormData>
      </LeadData>
   </Waveform>
</RestingECG>
