# Supplementary material for: Detection of Left Atrial Enlargement Using a Convolutional Neural Network-Enabled Electrocardiogram
Source: Front Cardiovasc Med. 2020 Dec 17;7:609976. doi: 10.3389/fcvm.2020.609976 (PMC7773668; doi:10.3389/fcvm.2020.609976)
Supplement: Supplementary file 3 [file Data_Sheet_3.ZIP › normal2/1802017173_4998_00000010.XML]

<?xml version="1.0" encoding="Windows-1252"?>
<!DOCTYPE RestingECG SYSTEM "restecg.dtd">
<RestingECG>
   <PatientDemographics>
      <PatientID>1802017173</PatientID>
      <PatientAge>70</PatientAge>
      <AgeUnits>Years</AgeUnits>
      <Gender>Female</Gender>
      <PatientLastName>dengmihui</PatientLastName>
   </PatientDemographics>
   <TestDemographics>
      <DataType>Resting</DataType>
      <Site>1</Site>
      <AcquisitionDevice>MAC55</AcquisitionDevice>
      <Status>Unconfirmed</Status>
      <Priority>Normal</Priority>
      <AcquisitionTime>09:19:08</AcquisitionTime>
      <AcquisitionDate>03-09-2017</AcquisitionDate>
      <CartNumber>1</CartNumber>
      <AcquisitionSoftwareVersion>009C</AcquisitionSoftwareVersion>
      <XMLSourceVersion>MAC5000 v1.0</XMLSourceVersion>
   </TestDemographics>
   <RestingECGMeasurements>
      <VentricularRate>74</VentricularRate>
      <AtrialRate>74</AtrialRate>
      <PRInterval>140</PRInterval>
      <QRSDuration>94</QRSDuration>
      <QTInterval>390</QTInterval>
      <QTCorrected>432</QTCorrected>
      <PAxis>63</PAxis>
      <RAxis>37</RAxis>
      <TAxis>27</TAxis>
      <QRSCount>12</QRSCount>
      <QOnset>213</QOnset>
      <QOffset>260</QOffset>
      <POnset>143</POnset>
      <POffset>187</POffset>
      <TOffset>408</TOffset>
      <ECGSampleBase>500</ECGSampleBase>
      <ECGSampleExponent>0</ECGSampleExponent>
   </RestingECGMeasurements>
   <Diagnosis>
      <Modality>Resting</Modality>
         <StatementCount>2</StatementCount>
         <LabelText>12SL ��ϳ���</LabelText>
      <DiagnosisStatement>
         <StmtFlag>ENDSLINE</StmtFlag>
         <StmtText>�������</StmtText>
      </DiagnosisStatement>
      <DiagnosisStatement>
         <StmtFlag>ENDSLINE</StmtFlag>
         <StmtText>���� ECG</StmtText>
      </DiagnosisStatement>
   </Diagnosis>
   <Waveform>
      <WaveformType>Rhythm</WaveformType>
      <WaveformStartTime>0</WaveformStartTime>
      <NumberofLeads>8</NumberofLeads>
      <SampleType>CONTINUOUS_SAMPLES</SampleType>
      <SampleBase>500</SampleBase>
      <SampleExponent>0</SampleExponent>
      <HighPassFilter>16</HighPassFilter>
      <LowPassFilter>150</LowPassFilter>
      <ACFilter>NONE</ACFilter>
      <LeadData>
         <LeadByteCountTotal>10000</LeadByteCountTotal>
         <LeadTimeOffset>0</LeadTimeOffset>
         <LeadSampleCountTotal>5000</LeadSampleCountTotal>
         <LeadAmplitudeUnitsPerBit>4.88</LeadAmplitudeUnitsPerBit>
         <LeadAmplitudeUnits>��V</LeadAmplitudeUnits>
         <LeadHighLimit>2147483647</LeadHighLimit>
         <LeadLowLimit>268435456</LeadLowLimit>
         <LeadID>I</LeadID>
         <LeadOffsetFirstSample>0</LeadOffsetFirstSample>
         <FirstSampleBaseline>0</FirstSampleBaseline>
         <LeadSampleSize>2</LeadSampleSize>
         <LeadOff>FALSE</LeadOff>
         <BaselineSway>FALSE</BaselineSway>
         <ExcessiveACNoise>FALSE</ExcessiveACNoise>
         <MuscleNoise>FALSE</MuscleNoise>
         <LeadDataCRC32>2557670443</LeadDataCRC32>
         <WaveFormData>
+P/4//j/+P/6//r/+v/6//j/+P/4//j/+f/6//v//P/6//r/+v/6//r/+v/6//r//P/8
//z//P/8//z//P/8//7//v/+//7/AAAAAAAAAAAAAAAAAAAAAAEAAgADAAQAAgACAAIA
AgAFAAYABwAIAAoACgAKAAoACwAMAA0ADgAQABAAEAAQABAAEAAQABAAEQASABMAFAAS
ABIAEgASABAAEAAQABAAEAAQABAAEAAMAAoACAAGAAgACAAIAAgABQAEAAMAAgD///7/
/f/8//r/+v/6//r/+P/4//j/+P/4//j/+P/4//b/9v/2//b/9v/2//b/9v/4//j/+P/4
//f/9v/1//T/9v/2//b/9v/0//T/9P/0//T/9P/0//T/9v/2//b/9v/0//T/9P/0//b/
9v/2//b/9P/0//T/9P/0//T/9P/0//b/9v/2//b/9P/0//T/9P/2//b/9v/2//T/9P/0
//T/9v/2//b/9v/4//j/+P/4//b/9v/2//b/+P/4//j/+P/2//b/9v/2//j/+P/4//j/
+P/4//j/+P/2//b/9v/2//f/+P/5//r/+P/4//j/+P/4//j/+P/4//r/+v/6//r/+f/4
//f/9v/4//j/+P/4//j/+P/4//j/9v/2//b/9v/4//j/+P/4//f/9v/1//T/9f/2//f/
+P/2//b/9v/2//j/+P/4//j/+P/4//j/+P/2//b/9//3//j/+f/6//v/+v/6//r/+v/5
//n/+v/6//v//P/+/////f/9//3//f///wIABAAGAAUABgAGAAQABAAEAAQAAwACAAIA
AgACAP///P/5//f/9//2//b/9v/0//T/8//y//L/8v/y//L/9P/0//T/9P/z//L/8f/w
//D/8f/z//T/8v/y//L/8v/y//T/9P/z//P/8//1//z/BwASAB0AJwA3AEUAUABRAFMA
VABQAEYAOgAsACEAFQALAAUA/f/z/+7/7P/n/+X/6f/s/+7/8P/x//P/9P/0//T/9P/3
//f/+P/4//f/9//3//X/9f/1//X/9v/2//f/+P/4//j/+P/4//r/+v/7//z/+v/6//r/
+v/5//n/+f/5//n/+f/7//v/+f/5//n/+P/5//r/+//8//3//f/9//3//P/8//z//P/+
//7/AAAAAP7//v/+//3/////////AAAAAAAAAAAAAAIAAgACAAIAAQABAAAAAQAFAAYA
BwAIAAcABwAHAAgABwAKAAoACgALAAsACwAMAA8AEAARABIAEgASABEAEAARABIAEwAW
ABUAFQAVABYAFgAWABUAFQAVABUAFQAVABMAEgARAA8ADwANAA0ADQAMAAsACgAHAAUA
AwADAAMAAgADAAMAAwABAAAA/v/8//3//f/9//3//f/9//3//f/6//r/+v/6//n/+f/5
//r/+v/6//r/+v/4//j/+f/5//v/+//7//v/+f/4//f/9//4//n/+v/8//n/+f/4//j/
+f/6//r/+v/6//r/+v/6//f/9//3//f/+P/5//r//P/6//r/+f/5//v/+//7//z//f/9
//3//f/7//r/+v/6//z//f/9//3//v/+//z//P/8//3//f/9//3//f/9//3/+//6//r/
+//5//j/+P/5//v/+//7//v//P/8//z//f/7//v/+//7//v/+//7//r//P/8//z//f/8
//v/+f/4//n/+f/6//z/+v/7//v/+//7//n/+f/6//r/+v/6//v/+f/5//j/9//5//n/
+f/6//n/+f/6//r/+f/3//j/+P/4//j/+P/5//r/+//9//3//f/9//3//f/+//7//v/8
//v/+//8//z//f/+/wAA/////////////wAAAgADAAYABwAIAAgABAAEAAQABAAFAAQA
BAAEAAIAAQD+//v/+//7//z//v/6//j/9v/z//L/8v/y//L/8//0//X/9v/0//T/9P/0
//T/8//z//T/9v/2//b/9v/0//T/9P/0//X/9f/1//X/+v8FABAAFwAhAC8APQBIAEsA
TwBQAEwARAA4ACgAHQATAAsABQD///f/8P/u/+v/6f/p/+z/8P/0//P/8//0//T/9P/0
//P/9f/2//b/9//3//X/9f/1//X/9f/2//b/9//4//f/9v/1//T/9P/0//X/9v/2//b/
9v/2//X/9f/1//X/9//3//n/+f/3//f/9//2//b/9v/2//b/9//3//f/9//2//b/9v/2
//j/+P/6//r/+P/4//j/9//5//n/+f/6//r/+v/6//r/+P/4//j/+P/6//v/+//9//z/
/P/8//z//f/9//3//v///wIAAgACAAEAAQABAAIABQAGAAcACAAHAAgACAAIAAoACgAK
AAwADQANAA0ADgAMAAwACwALAA0ADQANAA0ADQAMAAsACQAJAAcABwAHAAgABwAGAAMA
///9//3//f/7//v/+v/5//j/+P/3//b/9f/1//X/9f/1//X/9f/1//L/8v/y//L/8//z
//P/9P/y//L/8v/y//D/8P/x//H/8f/x//H/8f/x//D/7//v/+//7//v//D/8P/x//H/
8v/y//L/8f/w//L/8v/y//L/8P/v/+7/7f/v/+//7//w//D/8P/v/+//7//v/+//8P/z
//P/8//z//H/8P/w//D/8v/z//P/8//y//L/8P/w//D/8f/x//H/8f/x//H/8f/v/+7/
7v/v//D/8P/x//P/8f/x//H/8f/w//D/8P/x//H/8f/x//H/8f/x//H/8P/w//D/8P/x
//H/8f/w//D/7v/t/+3/7v/u/+//7//v/+//7f/t/+7/8P/w//D/8f/v/+//7v/t/+3/
7f/t/+7/8f/x//D/8P/u/+7/7v/u/+7/7v/u/+7/7//x//H/8f/x//H/8v/y//L/9P/z
//P/9P/z//P/8//0//b/9//4//n/9//4//r/+//8//3//v/+//7//v/+//7/+//6//r/
+v/8//v/+P/1//L/7//t/+z/7v/u/+7/7f/s/+z/7P/s/+r/6v/q/+r/7P/s/+z/7P/q
/+n/6f/q/+z/7P/s/+z/7v/s/+z/6v/p/+f/5//r//L///8KABEAHQArADUAPgBDAEkA
UABSAE4AQAAuACEAFQAPAA0AAQD1//T/8v/p/+X/4//k/+b/6v/r/+3/7v/w//D/8P/t
/+v/7P/s/+3/7f/v/+//7//v/+//7P/s/+3/7v/w//D/8P/w/+//7v/u/+7/7v/u/+7/
7v/u/+//8P/x//D/7//w/+//8P/x//L/8v/w//D/8P/w//H/8f/x//H/8f/y//P/9P/z
//L/8//y//T/9P/0//P/8//z//P/9P/0//T/9P/0//b/9v/2//b/9P/1//X/9//6//r/
+v/6//n/+f/5//r/+f/8//z//P/+////AAACAAIAAgACAAIABQAGAAYABgAGAAYABgAI
AAcABwAHAAgACgAKAAkACQAIAAcABgAFAAgACAAIAAcABwAFAAUABQACAAEAAAD9//3/
+//7//v/+P/3//X/8//z//T/9P/0//H/8f/x//H/8f/x//H/8f/y//L/8v/y/+//7//v
//D/8v/y//L/8v/w//D/8f/x//H/8f/x//H/8//y//H/8f/v/+//7//w//D/8f/x//L/
8v/y//H/8P/w//D/8P/w//D/8f/y//P/8v/x//D/8P/y//L/8f/x//H/8f/x//L/8f/x
//H/8f/z//L/8v/y//D/8f/x//H/9P/0//L/8v/y//P/8//z//P/8//z//P/9f/0//T/
9f/0//L/8f/x//L/8//0//X/8v/y//L/8//z//P/8//z//X/9f/1//T/8v/y//L/8//1
//X/9P/0//T/8//z//T/9P/1//X/9f/1//P/8//0//L/8v/y//P/9P/1//X/9f/1//X/
9f/2//P/8//2//j/+P/4//j/9v/2//b/9//3//f/9//3//f/+P/4//j/+P/3//f/+P/5
//v//f8AAAAA///+//3//v8AAAMABQAGAAcACAAIAAQABAAEAAQABQAEAAQABAADAAEA
/f/5//n/9//2//b/9P/0//T/8//y//L/8v/y//T/9P/0//T/8v/y//L/8v/0//P/8//0
//T/9P/0//T/8v/y//T/9v/1//X/9f/1//z/CQASABkAJwA3AEMATABRAFUAWABYAFAA
RAA0ACkAHQAVAA0AAQD3//T/8v/r/+f/6//u//D/9v/3//f/9v/0//T/9v/5//f/9v/4
//f/9//1//P/8//z//P/8//0//b/+P/2//b/9v/2//j/+P/5//r/+v/6//r/+v/5//n/
+f/5//v/+//9//3/+//7//v/+v/6//r/+v/6/////////////P/8//z//P/+//7/AAAA
AP///v/9//v//v///wAAAgADAAIAAQAAAAAAAAAAAAAAAgADAAMABQAEAAQABAAEAAQA
BQAGAAgACQAMAAwADAALAAsACwAMAA0ADgAPABAAEQASABIAEgAUABQAFAAWABUAFQAV
ABYAFAAUABMAEwAUABUAFgAXABUAFAATABEAEQAPAA8ADwAMAAsACgAHAAUAAwADAAMA
AwADAAIAAQD+//7//f/8//v/+//7//v/+//7//v/+//6//r/+v/6//v/+//7//z/+//6
//n/+P/3//j/+v/7//n/+f/5//n/9//2//X/9f/2//f/+P/6//f/9//2//b/9//4//j/
+P/2//b/9v/2//X/9f/1//X/9//3//f/+P/3//b/9P/z//X/9f/1//b/9f/1//X/9f/z
//L/8v/y//P/9f/2//f/9//2//P/8v/0//X/9f/1//X/9f/1//X/8//y//L/8//1//T/
9P/1//P/8//z//P/9P/0//T/9f/0//P/8v/x//H/8f/x//D/8f/y//P/9f/0//P/8f/w
//H/8f/y//T/9P/1//X/9f/z//H/8f/y//L/8v/y//P/8//z//L/8f/z//P/8//0//T/
8//z//L/7//q/+z/7v/w//L/9P/0//T/9f/1//X/9f/1//X/9v/2//b/9P/z//P/9P/2
//f/+P/6//3//f/9//3//f/+/wAAAQACAAMABAAEAAAAAAAAAAAA/f/8//z//P/8//v/
+P/1//H/7//u/+7/8P/w//D/7//t/+z/6//q/+v/7P/t/+7/7v/u/+7/7v/s/+v/6//s
/+7/7v/u/+7/7v/u/+7/7P/r/+v/7f/x//7/CwASABkAJQAzAD0ARABJAE8AUgBOAEIA
NAAkABcADQAHAP//8//v/+z/5v/h/+H/4f/m/+r/7v/v//H/8v/w/+7/7v/t/+//7v/w
//H/8//z//L/8f/w/+//8P/w//H/8v/0//T/9P/0//L/8v/z//T/9P/0//T/9P/z//P/
8//z//P/8//1//X/9f/1//X/9P/0//T/9P/0//f/9//3//f/9v/2//b/9v/2//b/+P/4
//r/+v/6//n/9//3//f/+P/8//z//P/8//r/+v/6//r/+v/7//v//f8AAAAAAAAAAP//
/////wAAAwAGAAYABgAGAAUABAAEAAcACAAJAAoACwAMAAwADAAKAAoACgAMAA8ADwAP
ABAADgAOAA0ADQAPAA8ADwAPAA0ADAALAAkACAAFAAQAAwAEAAMAAgD///v/+f/5//n/
+f/5//j/9//2//b/9f/0//H/8f/x//H/8f/x//H/8f/w//D/8P/w//H/8f/x//L/8v/y
//L/8v/u/+7/7//v//D/8f/y//P/8f/w/+//7//x//H/8f/y//L/8//z//T/8v/y//H/
8P/x//L/8//0//L/8f/w/+//8f/x//H/8v/0//T/8//z//H/8f/x//L/9f/1//X/9f/1
//T/9P/0//T/9f/1//X/+P/4//b/9v/0//X/9f/1//f/9//3//f/9f/0//T/9f/3//b/
9v/3//f/9//3//f/9v/2//b/9//3//f/9//3//X/9f/1//T/9v/2//b/9//3//f/9v/2
//T/8//z//T/9f/3//j/+f/3//X/9f/2//b/9v/2//f/+f/5//j/9//2//X/9P/0//f/
+P/2//b/9v/2//b/9v/2//f/+P/5//r/+//6//r/+f/4//r/+f/5//r/+v/7//z//v//
/////////wAAAgAFAAcABwAHAAcABgAEAAQABAAEAAMAAgACAAIAAQD///v/9//2//X/
9f/2//X/9P/z//H/8f/y//P/9P/y//L/8v/y//D/8P/w//D/8f/x//L/9P/y//L/8v/y
//L/8v/0//j/9f/x/+//8//8/wkAFAAfACsAOQBHAE4ATwBRAFIATgBEADYAKAAZAAsA
BQADAPn/7f/q/+r/5//n/+n/6v/u//D/7//x//L/9P/0//T/8//1//b/9P/z//H/8f/z
//P/8//z//L/8v/z//T/8v/y//L/8v/0//T/9f/2//X/9P/z//L/8v/z//T/9f/z//P/
9f/1//P/8//z//L/8//0//X/9v/4//f/9v/1//b/9v/2//b/+P/4//r/+v/4//j/+P/3
//n/+f/5//r/+v/6//r/+v/8//z//P/8//z//f/9///////+//3//P/+////AAACAAIA
BAADAAIABQAFAAUABgAHAAgACQAKAAoACgAJAAgACQAKAAsADgANAA0ADQAOAA4ADgAN
AA0ADQANAA0ADQALAAoACQAHAAgABwAIAAkABwAFAAMA///+//3//v////v/+//6//n/
+P/4//f/9v/2//f/+P/5//b/9f/0//P/8v/y//L/8v/y//P/9P/2//X/9P/z//L/8v/y
//P/8//x//H/8f/x//P/8v/x//H/8f/x//H/8v/x//H/8P/w//H/8v/y//L/8v/y//L/
8v/x//H/8f/x//P/8//z//T/8//y//D/7//w//H/8v/0//P/8//z//P/9f/0//T/9P/0
//X/9f/1//T/9P/y//L/8//1//b/9//2//X/9P/z//X/9P/0//X/9f/0//T/9f/0//P/
8v/x//H/8v/z//X/8//z//P/8//z//P/8//y//L/8v/y//P/8f/x//D/8P/x//H/8v/0
//H/8f/w/+//8v/x//L/9P/0//b/9P/z//L/8P/w//D/8P/x//L/8//1//X/9f/1//X/
9f/2//b/9v/2//X/9f/2//T/9f/2//j/+f/5//n/+f/5//r//P/9//7///8AAAAA/v/+
//7//v/9//z//P/8//3//f/7//n/9v/z//H/8P/y//L/8v/x//D/8P/w//D/7v/u/+7/
7v/w//D/8P/w/+7/7f/t/+7/7v/u/+7/7v/w//L/8v/w/+3/7f/v/+//8v/7/wgADwAX
ACEALQA4AEEARQBKAEwASAA+ADAAIQATAAcAAQD9//f/8v/u/+n/5f/l/+b/5v/q/+3/
8f/y//T/9P/y//H/7//w//L/8//z//X/8//z//P/8//w//D/8f/y//T/9P/0//T/8v/y
//P/9P/0//T/9P/0//X/9f/1//X/8//z//X/9f/3//f/9//2//T/9P/0//T/9//3//f/
9//4//j/+P/4//b/9v/4//j/+P/4//j/9//3//f/9//4//r/+v/6//r/+v/6//r/+v/6
//v/+//9//7//v/+//7//f/9//3//v///wIAAgACAAMAAwADAAQAAwAEAAUABgAIAAoA
CwAMAAoACgAKAAwADwAPAA8AEAAOAA4ADQANAA0ADQANAA0ADwAOAA0ACwAKAAcABgAF
AAYABwAIAAcAAgD///7//f/7//v/+v/5//r/+v/5//j/9//3//f/9//3//f/9//3//b/
9v/2//b/8//z//P/9P/2//b/9v/2//L/8v/z//P/8//z//P/8//1//T/8//z//H/8f/x
//L/9P/1//X/9v/z//L/8P/u//D/8P/w//D/7//v/+//7//t/+3/7f/u//D/8P/v/+//
7f/t/+3/7v/t/+3/7f/t/+3/7P/s/+z/7P/t/+3/7f/w//D/7v/u/+z/7f/t/+3/7//v
/+//7//v/+7/7v/v/+3/7P/s/+3/7//v/+//7//s/+z/7P/t/+//7//v/+//7//v/+//
7v/u/+7/7v/v//H/8f/w//D/7v/t/+3/7v/u/+//7//v//H/7//v//D/7P/s/+z/8P/y
//L/8v/y//D/8P/w//H/8//z//P/8//z//T/9P/0//L/8f/x//L/9P/1//b/+P/3//f/
9//3//n/+v/8//3//v///wAAAAD+//7//v/+//3//P/8//z/+v/5//b/8//z//H/8P/w
//D/8P/w/+//7v/u/+7/7v/w//D/8P/w/+7/7v/u/+7/8P/v/+//8P/w//D/8P/w/+7/
7v/w//D/8f/x/+//8//6/wcAEAAZACUAMwA/AEoAUQBVAFoAWABQAEIANAArAB0AFQAP
AAcA/f/6//T/6//p/+v/7v/0//r/+//5//b/9v/0//b/9//3//b/+P/1//X/8//z//P/
8//z//P/9P/2//j/9//2//X/9P/1//b/+P/6//j/+P/4//j/9//3//f/9//4//n//P/9
//z/+//6//j/+f/6//v//P/+//3//P/7//z//P/8//z//v/+/wAAAAD+//7//v/9////
/////wAAAAAAAAAAAAACAAIAAgACAAIAAwADAAUABAAEAAQABAAEAAUABgAIAAgACgAJ
AAgACwALAAsADAANAA4ADwAQAA8AEAAQABAAEgASABIAFAAVABUAFQAWABYAFgAVABUA
FwAXABcAFwAWABQAEgAPABAADwAQABEADgANAAwACQAJAAcABwAHAAcABwAGAAUAAwAC
AAAA/v/+////AAABAP///////////P/8//z//P/8//3//v8AAP///v/9//z//P/8//3/
/f/9//3//f/9//3//P/7//v//f/9//3//v/9//3//P/8//v//P/8//z//P/8//z//P/5
//n/+f/5//v/+//7//z/+v/6//n/+f/7//v/+//8//v/+//7//v/+//6//r/+v/8//3/
/f/9//z//P/6//r//P/9//3//f/9//3//f/9//3//P/8//3////+//7////+//3//P/7
//z//P/8//3/+//7//v/+//7//v/+//6//z//P/8//3/+//7//r/+v/8//v/+//8//z/
/f/9//3//f/7//v//P/+//7//v////7//f/7//n/+v/7//z//v8BAP///P/6//z//P/8
//z//v/+//7/////////////////AAAAAAAA/v/9//3//v8AAAEAAgAEAAcABwAHAAcA
BwAIAAoACwAMAA0ADgAOAAwADAAMAAwACQAIAAgACAAKAAkABgADAP///f/8//z//P/8
//z/+//8//z//P/8//r/+v/6//r/+v/6//r/+v/6//n/+f/6//z//P/8//z//P/8//z/
+v/5//n/9//5/wIADwAaACEAKwA5AEMATgBTAFkAXgBiAGAAVABGADcAKwAfABkAEwAJ
AAQAAAD5//P/8//2//j//P///wEAAAACAAIAAAD//////v/+////AQABAAEAAQABAAEA
/v/+////AAABAAIAAwAEAAIAAgADAAQABAAEAAQABAAFAAUABQAFAAQAAwAEAAMABAAF
AAYABgAGAAYABgAGAAgABwAGAAUABQAGAAcACAAGAAYACAAIAAoACgAKAAkACQAJAAkA
CgAMAAwADAAMAAwADAAMAAwADAANAA0ADwAQABAAEAAQAAwACwAKAAoADQASABQAFgAX
ABcAFwAYABYAFgAWABYAGAAaABsAHAAaABoAGgAcAB8AHwAfACAAHgAeAB0AHQAdAB0A
HQAdAB0AHAAbABkAGQAXABcAFwAUABMAEgAPAA8ADQANAA0ACQAJAAgABwAIAAgABwAG
AAMAAwADAAMAAwADAAMAAwACAAIAAgACAAEAAQABAAIAAgACAAIAAgAAAAAAAQABAP//
////////AQAAAP/////9//3//f/+/wAAAQABAAIAAAAAAP///v/+//7//v/+//3//f/9
//3/+//7//v//P/+//7//f/9//3//f/9//7//f/9//3//f////7//v/+//z//f/9//3/
AAAAAP7//v/8//3//f/9//3//f/9//3////+//7////9//z//P/9/////////////P/8
//z//f/9//3//f/9//7///8AAAAA/f/8//v/+//8//3//f/+//7//f/9//7//v//////
///9//v/+//8//z//P/8//3///////7//f/6//n/+P/4//r/+//9//7//f/9//3//f/7
//n/+v/8//z//P/8//z//P/8//3//f/9//3//f/9//7//v/+//7//f/9//7//v///wAA
AgADAAMAAwADAAEAAgAEAAUACAAJAAoACgAIAAgACAAIAAkACAAIAAgABgAFAAIA///9
//v/+v/6//r/+v/6//n/+P/4//j/+P/4//j/+P/4//b/9v/2//b/+f/5//r//P/6//r/
+v/6//j/9v/4//r/+//5//f//f8IABMAGgAjAC8APQBJAFIAVwBZAFgAUgBEADQALAAn
ABkADQAHAP//9//y/+7/7f/t/+3/8P/0//b/9//5//z/+v/2//b/+f/5//r//P/9//3/
/f/8//v/+v/5//n/+v/8//7//P/8//z//P/8//z//f/+/wAAAAAAAAAA/f/9//3//f//
////AQABAAMAAwADAAIAAAAAAAAAAAADAAMAAwADAAIAAgACAAIAAwAEAAcACAAHAAYA
BQADAAIAAQAAAAAABQAGAAcACAAGAAYABgAGAAgACQAJAAsACgAKAAoACgALAAsACwAM
AA0AEAAQABAADwAPAA8AEAARABIAEwAUABUAFgAWABYAFgAWABYAGAAZABkAGQAaABoA
GgAZABkAGwAbABsAGwAZABgAFwAVABcAFQAVABUAFAATABIADwALAAkACQAJAAcABwAG
AAUABgAGAAUABAABAAEAAQABAAMAAwADAAMAAQAAAP///v/+////AAACAAAAAAAAAAAA
/v/+//////8BAAEAAQABAP///v/9//3/////////AAD+//////8AAP//AAAAAAAAAAAA
AAAAAAD9//3//f/9/wAAAQACAAQAAQAAAP7//f/+////AAACAAMAAwADAAMAAQAAAAAA
AAACAAMAAwADAAIAAgAAAAAAAgADAAMAAwADAAMAAwADAAEAAAAAAAEAAwACAAIAAwAB
AAEAAQABAAIAAgACAAMAAwADAAMAAwABAAEAAQAAAAIAAgACAAMAAwADAAIAAgACAAEA
AQACAAIAAwADAAMAAwABAAEAAgACAAIAAgADAP///f/+/wUABAACAAIAAgACAAQABAAE
AAUAAwADAAMAAwAFAAYABgAGAAQAAwADAAQABAAFAAYACAAJAAkACQAJAAcACAAKAAsA
DgAPABAAEAAOAA4ADgAOAA0ADAAMAAwADAALAAgABQADAAEAAAAAAAIAAgACAAEA/v/+
//7//v/+//7//v/+/wAAAAAAAAAA///9//z//P/+//7//v/+//7//v/+//7///////3/
/f8CAAsAFgAfACUALQA5AEgAUQBTAFYAWgBYAEwAPgAxACUAGQARAA0ABwAAAPz/+f/1
//P/9P/2//r//f8BAAAAAgACAAAA/////wAAAAADAAUABQAEAAMAAgABAAAAAAABAAIA
BAAEAAQABAADAAIAAgACAAUABgAHAAgABgAFAAQAAwADAAMABQAFAAcABwAHAAYABQAE
AAMAAgAIAAkACgALAAgACAAIAAgABgAGAAgACAAKAAoACgAJAAkACQAJAAoADAAMAAwA
DAAKAAoACgAKAAoACwALAA0ADgAOAA4ADgANAA0ADQAOAA8AEgASABIAEQARABEAEgAT
ABQAFQAWABcAGAAYABgAGAAYABgAGgAbABsAGwAcABoAGgAZABkAGQAZABkAGQAbABoA
GQAXABUAEwATABMAEgARABAADQANAAsACwALAAkACQAIAAcACAAIAAcABgAEAAMAAgAB
AAMAAwADAAMAAAAAAAAAAAD///////8AAAAAAAAAAAAA/P/8//3//f/9//3//f/9////
/v/9//3//f/9//3//v/+//////8AAP7//v/9//z//v/+//7//v/9//3//f/9//3//f/9
//7//v/+//3//f/7//v/+//8///////////////+//7//v/+/////////wAAAAD+//7/
/P/9//3//f/9//3//f/9//7//v///wEA///+//7///////////////z//P/8//3//f/9
//3//f/9//3//f/8//z//P/8//3///////7//v/8//v/+//8//z//f/9//3//f/7//v/
/P/8//z//P/9//3////+//3//P/8//z//P/8//7//v/+///////////////9//7//v/+
//7//f/9//7//v///wAAAgAFAAUABQAFAAMABAAGAAcACgALAAwADAAMAAwADAAMAAkA
CAAIAAgACQAJAAcABQACAP///f/8//7//v/+//3/+v/6//r/+v/6//r/+v/6//z//P/8
//z//P/7//v//P/6//r/+v/6//7//v/6//r/+f/5//n/+f8AAAsAFgAdACUAMQA9AEgA
UQBZAGAAZABgAFgASAA7AC0AIQAZABUADQAGAAQA/f/1//P/9P/2//r//f/9//7/AAAA
AAAA/f/7//r//P/9//////////////////z//P/9//7//v/+//7//v/8//z//f/+//7/
/v/+//7////////////9//3//////wEAAQABAAAA/v/+//7//v8BAAEAAQABAAIAAgAC
AAIAAAAAAAIAAgAEAAQABAADAAMAAwADAAQABgAGAAYABgAGAAYABgAGAAQABQAFAAcA
CgAKAAoACgAJAAkACQAKAAsADgAOAA4ADwAPAA8AEAARABIAEwAUABUAFgAWABYAFgAW
ABYAGAAZABkAGQAaABwAHAAbABsAGQAZABkAGQAaABoAGgAZABkAFwAXABcAFAATABIA
DwAOAA0ADgAPAAsACwAKAAkACgAKAAkACAAFAAUABQAFAAUABQAFAAUABgAGAAYABgAD
AAMAAwAEAAYABgAGAAYAAgACAAMAAwAFAAUABQAFAAUABAADAAMAAwADAAMABAAEAAUA
BQAEAA==
         </WaveFormData>
      </LeadData>
      <LeadData>
         <LeadByteCountTotal>10000</LeadByteCountTotal>
         <LeadTimeOffset>0</LeadTimeOffset>
         <LeadSampleCountTotal>5000</LeadSampleCountTotal>
         <LeadAmplitudeUnitsPerBit>4.88</LeadAmplitudeUnitsPerBit>
         <LeadAmplitudeUnits>��V</LeadAmplitudeUnits>
         <LeadHighLimit>2147483647</LeadHighLimit>
         <LeadLowLimit>268435456</LeadLowLimit>
         <LeadID>II</LeadID>
         <LeadOffsetFirstSample>0</LeadOffsetFirstSample>
         <FirstSampleBaseline>0</FirstSampleBaseline>
         <LeadSampleSize>2</LeadSampleSize>
         <LeadOff>FALSE</LeadOff>
         <BaselineSway>FALSE</BaselineSway>
         <ExcessiveACNoise>FALSE</ExcessiveACNoise>
         <MuscleNoise>FALSE</MuscleNoise>
         <LeadDataCRC32>664502329</LeadDataCRC32>
         <WaveFormData>
9P/0//T/9P/y//L/8v/y//X/9v/3//j/9//2//X/9P/2//b/9v/2//j/+P/4//j/9v/2
//b/9v/3//j/+f/6//r/+v/6//r/+//8//3//v/+//7//v/+//7//v/+//7/AQACAAMA
BAAGAAYABgAGAAcACAAJAAoADQAOAA8AEAASABIAEgASABQAFAAUABQAFgAWABYAFgAY
ABgAGAAYABYAFgAWABYAFQAUABMAEgAQABAAEAAQAA0ADAALAAoACQAIAAcABgAFAAQA
AwACAP///v/9//z//f/+////AAD///7//f/8//z//P/8//z//P/8//z//P/6//r/+v/6
//v//P/9//7//f/8//v/+v/6//r/+v/6//r/+v/6//r/+P/4//j/+P/5//r/+//8//v/
+v/5//j/+f/6//v//P/8//z//P/8//v/+v/5//j/+//8//3//v/9//z/+//6//z//P/8
//z//P/8//z//P/6//r/+v/6//v//P/9//7//f/8//v/+v/8//z//P/8//7//v/+//7/
/f/8//v/+v/7//z//f/+//3//P/7//r//P/8//z//P/+//7//v/+//3//P/7//r//f/+
////AAD9//z/+//6//z//P/8//z//v/+//7//v/9//z/+//6//z//P/8//z/+v/6//r/
+v/8//z//P/8//z//P/8//z/+f/4//f/9v/3//n/+//+//7//f/9//3/AQAGAAgADAAL
AA0ADgAOABAAEwATABMAEwAUABUAGAAYABcAFgAWABgAFQAPAAsACwALAA0ADQAMAAsA
BwADAAUABAABAAAA/P/6//n/+f/5//j/+P/4//n/+f/5//j/9//3//b/9f/3//j/+P/6
//n/+P/2//T/9P/0//X/9//5//n/9//3//j//f8BAAUADAAUABoAHgAnADEANgA9AEkA
WABiAGgAZABWAEoAPQAgAAcA/f/5//P/7f/l/93/3P/e/+P/6//v//T/+P/4//j/9f/z
//D/7//v/+//8f/z//P/9f/1//b/9f/z//L/8f/y//P/9P/1//P/9P/0//T/8v/y//L/
8v/y//P/9v/3//T/8//y//H/9P/1//X/9v/0//b/9v/2//P/8//z//P/9v/4//j/+P/2
//b/9v/2//f/9//4//r/+P/5//r/+v/5//r/+v/5//r//P/+/////P/6//j/9v/5//3/
AQAFAAMAAwACAAIABAAFAAUABgAIAAoACwANAA0ADgANAAwADgAOABAAEQAUABYAFwAX
ABUAFQAVABUAFwAYABkAGgAZABYAFAATABQAFAATABMAEQAQAA4ADQAPAAwACgAKAAoA
CQAJAAgABgAFAAQAAwADAAIAAgACAAAAAAAAAP7//v/9//z//P/9//7///8AAP7//P/5
//b/9//5//z//v/8//z//P/8//n/+f/5//n/+f/5//r/+v/6//r/+f/3//f/9//5//n/
+//7//r/+v/4//j/9//3//j/+v/8//3/+//6//n/9f/4//r/+//9//3//P/7//n/+v/6
//r/+v/9//7//v/+//z//P/7//v//f/9//3//v/9//z/+//5//v/+//7//v/+//7//z/
/f/6//f/9f/0//b/+P/7//7//v/+//3//f/8//r/+f/4//n/+//9//7/+//5//j/9//2
//f/+P/6//r/+//7//r/+f/5//n/+v/6//r/+//7//r/+f/4//b/9f/2//j/+v/4//j/
+P/4//j/+P/4//j/+v/6//r/9//2//X/9P/1//b/+P/6//r/+//7//z//P/+/wEAAQAF
AAcACgAMAAwADgARABEAEwASABIAEgAUABUAFQAVABUAFAAQAAkABQAFAAUABwAJAAkA
CQAGAAMAAwACAP///v/8//r/+f/3//X/9P/0//T/9f/1//X/8v/x//H/8P/x//H/8v/y
//T/9P/0//P/8v/x//D/8P/x//H/8f/x/+//8v/1//v/AQAIABAAFgAaACMALwA0ADkA
RQBUAFwAZABkAFgASgA/ACQAAQDx/+3/5//f/9f/1f/U/9j/3//j/+f/6v/s/+7/8P/t
/+v/6v/n/+X/5//n/+n/6f/r/+v/7P/q/+n/6f/p/+n/6f/p/+n/6f/q/+r/6v/o/+j/
6P/o/+n/6f/r/+v/6f/p/+n/6f/p/+n/6P/o/+n/7P/t/+7/7P/r/+r/6f/s/+7/7v/u
/+z/7P/s/+z/7P/r/+v/7P/t/+//8f/y//D/8P/v/+3/7//w//H/8f/w//D/8P/w//L/
8//0//X/+P/5//n/+v/7//v/+v/6//v//v8AAAMAAwAEAAMAAgAEAAQABgAHAAoADAAN
AA0ADAALAAoACQALAAwADQAOAAwACgAJAAkACgAKAAkACQALAAoACAAHAAYAAgD///7/
/////wAAAAD9//v/+f/3//f/9v/2//b/+P/4//j/9v/0//P/8v/y//P/9P/1//b/9f/0
//L/8P/v/+//8P/w//L/8v/y//L/7//v/+//7//x//H/8v/y//H/8P/u/+v/7f/t/+//
7//x//H/8P/w/+7/7v/t/+3/7//w//H/8f/w//D/8P/t/+3/7v/u/+//8P/w//D/7//u
/+7/7v/u/+//8P/w//D/8P/w/+//7//v/+//7//w//L/8v/y//H/8P/v/+7/7f/u/+//
8f/z//H/7//u/+7/7v/u/+//8P/y//L/8f/x//D/7v/t/+z/7f/v//H/8v/w/+//7//v
/+3/7f/t/+7/7v/v/+//7v/r/+v/6//s/+7/7v/v/+//7//v/+//7v/s/+z/7f/u//D/
8P/w//D/7P/s/+z/7P/s/+7/7v/u/+7/7f/s/+z/7P/u/+//7//w//P/9v/6//v//P/9
////AAACAAQABwAHAAUABAAEAAQABgAHAAcABwAKAAoABwABAPz/+//6//v//v///wAA
/v/6//n/9//z//L/8P/u/+3/7v/t/+3/7v/t/+3/7P/r/+v/6//s/+z/6f/p/+r/6v/q
/+r/6v/p/+n/6f/p/+r/5//l/+X/5//n/+z/8//5//3/AgAIAAwAEAAfAC0AOABBAE8A
WABeAF4AWABGADwANwAkAAkA9f/r/+P/1//H/8X/zP/S/9n/3//j/+b/5v/k/+T/4//j
/+L/4//l/+X/5f/j/+H/4//j/+T/5f/l/+b/5//l/+X/5f/l/+X/5v/m/+b/5v/m/+b/
5v/j/+P/5f/l/+f/5//n/+f/5//n/+b/5v/m/+j/6P/o/+n/6f/p/+n/6f/q/+n/6P/q
/+r/6v/q/+j/5//n/+j/6v/r/+z/7P/t/+7/7v/t/+v/7P/t/+3/8P/w//D/8P/w//H/
8v/z//T/9f/1//b/+P/5//n/+v/6//z//f///wAAAgACAAIAAgACAAQABQAGAAgACQAJ
AAsACwALAAsACgAKAAoACgAMAAoACQAJAAoACgAJAAkABwAGAAQAAwAFAAIAAAAAAPz/
+//7//r/+v/5//j/9//z//L/8v/y//L/8v/y//D/8v/x//D/8P/u/+7/7v/u//D/8P/v
/+7/7f/t/+7/7v/u/+7/7v/u/+//7//v/+//7v/t/+3/7P/u/+7/7f/r/+n/6f/r/+v/
7f/t/+z/7P/t/+7/7v/v/+3/7v/v/+//8P/w//D/7f/r/+z/7P/t/+7/7v/u/+3/7v/u
/+7/7v/u/+7/7f/s/+3/7v/u/+//7f/t/+3/7v/w//D/8P/v/+//7//v/+//7v/t/+3/
7f/u/+3/7f/u/+z/7P/t/+7/7v/u/+3/7f/v/+7/7v/u/+z/7f/u/+7/8P/v/+//7//t
/+3/7f/u/+7/7//v/+7/7//v/+//8P/v/+7/7v/t/+//7//v/+7/7P/s/+3/7v/u/+7/
7v/u//D/8P/w/+//7v/t/+z/7v/u/+//8P/w//H/8f/y//X/+P/8//3/AAABAAMABAAD
AAQABgAFAAcABgAGAAYACAAJAAkACQAIAAgABQD///z//f/+/wEA/////////P/7//v/
+v/3//T/8v/w/+//7//t/+z/7P/u/+//7//v/+z/6//r/+r/6v/r/+3/7v/v/+7/7f/r
/+z/6//q/+r/7//t/+v/6//p/+z/8//5////CAAQABIAGAAjAC0ANAA/AE0AWABgAGIA
XABMAEIANwAaAP3/7//r/+X/3f/P/83/0v/Y/9v/3//l/+j/6P/q/+z/6//p/+b/5f/l
/+X/5//n/+f/6f/p/+r/6f/n/+b/5f/o/+n/6v/r/+v/7P/s/+z/6//q/+n/6P/o/+n/
7P/t/+z/6//q/+n/6v/r/+v/7P/q/+z/7P/s/+z/7f/u/+//7v/w//D/8P/u/+7/7v/u
//D/7//v//D/8P/x//L/8v/y//L/8f/v//L/9P/2//f/9//2//X/9P/3//n/+//9//z/
/f/9//7//v//////AAABAAQABgAJAAkACgAJAAgACQAKAA0ADwAPABAAEAAPABEAEQAR
ABEAEwAUABUAFgAUABIAEQARABIAEgARABEAEQAQAA4ADQALAAgABgAGAAYABQAFAAQA
AwABAP///f/8//z//f/+//z//P/8//r/+v/5//j/+P/5//r/+//8//v/+v/4//b/9v/3
//n/+v/4//j/+P/4//X/9f/1//X/9v/3//n/+v/5//j/9v/z//T/9f/4//n/9//3//b/
9v/2//b/9f/1//f/+P/5//n/+f/4//f/8//1//b/9v/3//b/9v/2//X/9v/2//b/9v/5
//r/+v/6//n/+P/2//X/9//3//f/+P/4//j/+P/3//b/9f/0//P/9P/1//f/+f/3//X/
9P/0//b/9v/3//j/9v/2//X/9f/z//L/8v/y//P/9f/3//j/9//1//T/8//0//X/9v/4
//b/9//3//b/9f/1//X/9v/4//j/+f/5//j/9//2//T/8//0//b/+P/2//b/9v/2//T/
9P/0//T/+P/0//b/9v/2//b/9P/0//X/9v/6//v/+//8//v//v8CAAMACAAJAAsADAAM
AA4AEQARABAADgANAAwADwARABIAEwARABAADAAFAAQABQAGAAkACAAHAAYAAgD/////
/v/7//z/+v/4//f/9f/z//L/8v/0//X/9f/1//T/8//z//L/7//v//D/8P/0//T/9P/z
//L/8f/w//D/8f/z//P/8//x//T/+////wUADAASABYAIgAtADcAPgBJAFUAWgBgAGAA
WABMAEQANQAYAP//9//v/+X/2f/T/9X/2v/g/+P/6f/r/+z/7v/u/+7/7//v/+7/7f/r
/+v/6//t/+3/7//v//D/8P/v/+//7//v/+//7//v//H/8v/y//L/8P/w//D/8P/w//H/
9P/1//P/8//z//P/8f/x//D/8P/x//T/9f/2//T/8//y//H/8v/0//T/9P/0//T/9P/0
//b/9f/1//b/+P/5//r/+v/6//r/+f/3//n/+v/7//v//P/8//z//P/6//v//P/9////
AQACAAQAAwADAAIAAgAEAAYABwAJAAoADAAMAAwADAAMAA4ADwAQABIAEwATABEAEQAR
ABEAEwAUABUAFgAYABYAFQAVABMAEgAQAA8AEQAQAA4ADQALAAgABgAGAAYABQAFAAQA
BAADAAIAAQD9//z//P/8//7//v/+//z/+v/5//j/+P/6//r/+v/6//r/+v/5//j/9//3
//j/+P/6//r/+v/6//f/9//3//f/9//3//j/+P/4//j/9//1//X/9f/3//f/+P/5//n/
+v/5//j/9v/1//X/9v/3//f/+P/4//j/9f/1//b/9v/3//j/+P/4//f/9v/2//b/9v/3
//j/+P/4//r/+v/5//n/+P/3//b/9v/3//j/+f/5//f/9//3//f/9//3//j/+f/5//f/
9v/2//b/9v/3//j/+v/6//n/+f/3//b/9v/2//b/9//4//j/+P/3//f/9//z//P/8//0
//b/9//3//b/9f/1//X/9v/2//b/9//3//f/9//3//b/9v/2//f/+P/4//j/+P/4//b/
+P/2//b/9v/2//j/+P/5//r/+//7//r/+v/8/wAABQAHAAgACQALAAwACwAMAA4ADQAQ
ABAAEQASABMAEwASABEAFAAUABEACwAFAAUABQAHAAUABQAFAAIAAAABAAEA///9//r/
9//1//f/9f/0//T/9P/1//X/9f/y//H/8f/w//L/8//1//b/9f/0//P/8f/x//H/8f/y
//X/8//x//H/7//y//v/AwAJABAAFgAYABoAIQArADIAPQBLAFoAZABoAF4ATAA8ACsA
EgADAP3/9f/v/+f/3//Z/9j/3P/j/+f/6//w//L/9P/y/+//6//s/+v/6//t/+3/7f/r
/+3/7f/u/+z/6//r/+v/7f/t/+3/7f/s/+z/6//q/+z/7P/s/+z/7f/t/+//7//u/+3/
7P/r/+z/7f/t/+7/7f/u/+3/7P/t/+3/7f/t/+7/8P/w//D/7//u/+3/7P/v/+//8P/y
//D/8f/y//L/9f/2//b/9f/z//T/9f/1//T/9P/0//T/9f/3//n/+//7//v/+v/6//7/
/////wAAAAACAAMABQAEAAYABgAGAAcACAALAA0ACwAMAAwACwAMAA0ADgAPAA0ADgAP
ABAAEAAOAA0ADQAPABAAEAARAA4ADAAJAAcACQAGAAQABAAAAP/////+//z/+//6//n/
+v/6//v//P/5//j/9//0//X/9f/1//b/9v/2//b/9v/0//T/8//y//L/8//1//b/8//y
//H/8P/y//P/9P/1//P/8//0//T/8//y//D/7f/u/+//8v/z//H/8f/w//D/8v/y//H/
8f/x//L/8//z//L/8v/y/+//8P/y//P/9f/0//T/9P/z//L/8v/y//L/9f/2//b/9v/1
//T/8v/x//T/9f/2//j/9f/0//P/8f/z//P/8//z//X/9f/2//f/9v/z//H/8P/z//T/
9v/4//X/9P/y//H/8v/y//P/9P/0//X/9v/2//X/8//y//H/8P/x//L/9P/z//P/8v/w
//H/8f/x//L/9P/0//X/9f/x//H/8f/w//L/8v/y//L/8v/w//D/8f/y//T/9f/1//b/
9f/4//z//f8AAAEAAwAEAAUACAAMAA0ACwAKAAoACgAOAA8ADwAPABAAEAANAAcAAgAB
AAAAAQACAAMABAACAP3//f/8//n/+v/4//b/9f/1//P/8v/y//H/8f/w/+//8P/v/+//
7v/r/+v/7P/s//D/8P/w/+//7v/t/+z/7P/p/+n/6//r/+n/6v/x//f/+//+/wYADgAS
ABcAIQAsADMAOwBMAFYAXABgAFwATABBADYAFQD3/+//6//h/9X/0f/S/9T/2f/f/+f/
6v/q/+z/7P/r/+n/6P/n/+f/5//l/+f/5//p/+n/6v/s/+v/6//r/+r/6f/o/+f/6P/q
/+v/7P/q/+r/6v/q/+n/6f/r/+v/7f/t/+3/7f/s/+v/6f/o/+r/7P/s/+z/6//r/+v/
6//q/+z/7P/s/+7/7v/u/+7/7P/r/+v/7P/u/+//8P/w/+//8P/w/+//7//w//H/8f/0
//T/9P/0//P/8//z//P/9f/3//j/+v/6//v/+//8//r//P/9////AQAEAAUABgAEAAQA
BgAHAAgACgALAAsADQANAA0ADQAMAAwADAAMAA8ADgAOAA8ACwAKAAgABwAJAAgABgAF
AAYABAADAAQA///9//z/+v/7//v/+//7//f/9v/2//b/9//4//n/+P/2//X/9P/0//L/
8v/y//L/8//0//T/9P/x//H/8v/y//L/8v/y//L/8f/x//H/8f/x//H/8v/y//T/9P/z
//H/8f/x//P/8//x//H/8P/w//L/8v/x//H/7//w//H/8f/0//T/9P/x/+//8P/w//H/
8//0//X/9f/y//L/8v/y//H/8v/y//L/9P/0//P/8//x//H/8f/y//P/9P/1//X/8//z
//P/8//x//H/8v/z//T/8//z//T/8v/y//P/9P/2//b/9f/1//X/9P/0//T/8v/z//T/
9P/1//X/9v/3//P/8//z//T/9v/3//f/9v/1//X/9f/2//T/9P/1//X/+f/3//f/9v/1
//T/8//y//T/9P/1//b/9v/3//f/+P/6//7/AwAFAAgACQALAAwADAAOABEAEQARABAA
EAAQABAAEQARABEAEgASAA8ACQAHAAcABwAJAAgABwAGAAIAAAABAAEA///8//r/+P/3
//n/9//2//b/+P/5//n/+f/2//X/9f/0//X/9f/2//b/9v/2//b/9f/2//X/9P/0//f/
9//1//P/8//0//v/AwALABQAHAAeACQALwA7AEQATwBdAGgAcAByAGoAWABMAD0AHAAD
APn/8//r/9//1f/V/9z/3v/j/+3/8//2//b/9P/0//P/8//w/+3/6//t/+//7//v//H/
8f/y//H/7//u/+3/7v/v//D/8f/x//L/8v/y//L/8v/y//L/8//z//X/9f/z//P/8//z
//T/9f/1//b/9v/4//j/+P/1//X/9f/1//j/+v/6//r/+f/4//f/9v/3//f/+P/6//j/
+f/6//r/+f/6//r/+f/6//z//v///////v/9//z//f///wEAAwAEAAUABQAGAAYABwAH
AAgACgAOABEAFQATABQAEwASABUAFgAZABsAGwAcABwAGwAbABsAGwAbABwAHgAgACIA
HwAcABoAGQAaABoAGQAZABkAGAAWABUAFQASABAAEAAQAA8ADwAOAA0ACwAJAAcABwAG
AAYABgAEAAQABAACAAIAAQAAAAAAAQACAAMABAABAAAA/v/8//z//f///wAA/v/+//7/
/v/9//3//f/9//3//f/+//7//P/8//v/+f/6//v//v/////////+//7//P/8//v/+//8
//7/AAABAP///v/9//n/+v/8//3////+//7//v/9//z//P/8//z///8AAAAAAAD///7/
/P/7//z//f/+/wAA/v/+//7//f/7//v/+//7//3//f/+/////f/7//r/+v/8//z//f/+
//z//P/7//v/+//6//r/+v/8//3//v/+//3/+//6//n/+P/5//r//P/6//v/+//6//n/
+f/5//r//P/8//3//f/8//v/+v/4//f/+P/6//z//P/8//z//P/6//j/+P/6//z//P/8
//z/+//6//r/+v/8//3//f/+/wEABAAIAAkACgAJAAkACAAMABAAFQAXABYAFAATABIA
FgAXABcAFwAYABgAFQAPAAoACQAIAAkACgALAAwACgAFAAUABAABAAAA/v/8//v//f/7
//r/+v/4//n/+f/5//r/+f/5//j/9f/1//b/9v/2//b/9v/1//f/9//3//j/8//z//P/
8//1//j//f8DAAcADgAUABoAIAArADkARABLAFcAYgBqAGwAZgBaAE4ARwAyABUAAwD7
/+//4f/V/9P/2P/g/+X/6//x//L/8P/w//L/8f/x//L/8//z//P/8f/v/+//8f/x//L/
9P/z//P/8//x//H/8f/x//P/9P/0//T/8v/y//L/8v/x//H/8//z//X/9f/1//X/8//z
//L/8v/z//b/9//4//X/9f/1//X/9f/2//X/9P/1//b/9//4//b/9f/1//b/+P/5//r/
+v/7//z//P/7//r/+v/6//n//f/+////AAD///////////7//////wAABAAHAAkADAAL
AAwADAANAA4AEAAQABAAEAAQABIAEwAUABYAFwAXABkAGQAZABkAFwAYABkAGgAcABoA
GQAZABcAFgAUABMAFQAUABIAEQARAA4ADAAMAAgABwAHAAYABwAHAAcABwADAAIAAgAC
AAIAAgACAAAAAgABAAAAAAD///7//f/8//3//v/+//7/+//7//z//P/8//z//P/8//3/
/f/9//3/+//7//z//P/+//7//f/7//n/+f/7//v/+//7//r/+v/6//r/+f/5//f/+P/5
//n//P/8//z/+f/5//r/+v/7//r/+v/6//n/+f/6//v//P/7//z//P/8//z//P/7//v/
+f/5//n/+v/7//z//f/9//v/+//7//v/+f/5//r/+//+//3//f/+//3//P/8//z//P/8
//v/+//9//z//P/8//v/+//7//r//P/7//v/+//5//n/+f/6//z//f/9//z//f/9//3/
/v/7//r/+v/5//r/+//8//z/+f/4//j/+P/3//b/9f/0//b/+P/6//z/+//6//v/+//7
//v//P/7//r/+f/4//b/9v/3//j//P/9//3//v/9/wAABAAFAAoACwANAA4ADAAOABEA
EQARABAAEAAQABIAEwATABMAEwASAA4ABwAEAAUABgAJAAsACwALAAgAAwADAAIA//8A
AP7//P/7//r/9//1//T/9f/3//j/+f/2//X/9f/0//X/9f/2//b/+f/6//v/+//5//f/
9f/0//H/9f/3//X/9//6//3/AQAHABAAFAAYACAAKwAzADoARQBRAFgAXgBiAFwAUgBM
AD0AHgADAPn/8//r/+P/3//d/97/4v/n/+v/7f/w//L/8v/y//H/7//u/+3/7f/t/+//
7f/v//H/8f/y//D/7//v/+//7//v/+//7//x//L/8v/y//H/8P/v/+7/7v/v//L/8//x
//H/8f/x//P/8//y//L/9P/2//b/9v/y//H/8P/v//H/9P/1//b/9P/0//T/9P/0//P/
8//0//L/8//0//T/9//4//j/9//5//r/+//7//r/+v/6//r//P/9//7////+//////8A
AAAAAQABAAIAAwAGAAgACwAKAAwADAAMAAwADAAOAA8AEAASABMAEwASABEAEAAPABIA
FAAWABgAFgAUABMAEwASABIAEQARABEAEAAOAA0ACwAIAAYABgAGAAUABQAEAAIAAQAA
AP///f/8//z//P/+//7//v/8//z/+//6//r/+v/6//r/+v/6//r/+f/4//f/9//4//j/
+P/4//j/+P/1//X/9f/1//b/9//5//r/+f/4//b/8//z//P/9f/1//b/9//3//j/9v/2
//X/9f/3//j/+f/5//r/+v/6//f/9P/0//P/8//2//j/+v/7//n/+P/3//b/+P/6//v/
/P/7//r/+P/3//f/9//3//j/+f/6//v/+//6//n/+P/3//n/+f/6//v/+//5//j/+P/2
//b/9//4//r/+v/5//n/9//2//b/9v/2//f/+P/4//n/+f/6//v/+P/3//b/9v/4//n/
+f/4//b/9f/0//T/9f/2//j/+f/3//f/9//2//D/8P/1//z//P/7//r/+f/4//f/9v/2
//b/+v/7//v//P/8//7/AQABAAYABwAJAAoACwAOABIAEwATABIAEgASABIAEwATABMA
FAAUABEACwAHAAcABwAJAAkACQAJAAYAAwADAAIA//8AAP7//P/7//r/9//1//T/8v/z
//P/8//z//P/9P/0//H/8f/y//L/9v/2//b/9f/y//H/8P/w//H/8f/z//X/8f/y//X/
+f///wYADgAWABoAHQAnADIAOwBDAFAAXABkAGgAZABUAEkAOgAZAPv/8//x/+n/4//d
/9r/2v/f/+P/5//s//D/8v/y/+//7//u/+v/6f/p/+v/6//r/+3/7f/u//D/7//v/+//
7f/t/+3/7f/v//D/8P/w//H/8v/z//T/8P/v//D/7//x//H/8f/x/+//7//u/+7/7v/w
//D/8P/y//P/9P/1//X/9v/1//T/9P/0//T/9P/y//H/8f/y//P/9f/3//j/+P/4//f/
9f/3//j/+f/5//r/+v/6//r/+f/5//n/+f/7//3//v8AAAAAAQABAAIAAgAEAAUABwAK
AAwADAAMAAoACgAMAA0AEAASABMAEwARABEAEQARABEAEgATABQAFQAUABQAFQATABIA
EAAPABAAEAAPAA8ADwAMAAoACgAGAAUABQAEAAQAAwACAAEA/f/8//z//P/8//z//P/6
//r/+f/4//j/+P/4//j/+P/6//r/+f/4//X/9f/2//b/+P/4//j/+P/2//X/9P/z//P/
8//0//T/9v/2//X/8//x//H/8//z//X/9f/0//T/8v/y//H/8f/y//T/9v/3//b/9v/2
//P/8//0//T/9f/4//j/+P/3//b/9v/2//b/9f/2//b/9v/4//j/9//3//X/9f/1//b/
+P/4//j/9//2//X/9P/z//T/9f/3//n/+f/3//b/9v/1//T/9P/0//b/9v/1//X/8//y
//L/8v/y//P/9P/0//T/8//z//P/7//v/+//8P/x//P/9P/0//H/8f/x//L/8v/y//P/
8//z//P/8//y//D/8P/x//L/8v/y//L/8v/y/+//7v/u/+7/8P/x//H/8v/z//b/+v/7
//z//f///wAAAwAGAAoACwAIAAYABQAEAAcACQAKAAsADAAMAAkAAwD9//3//f///wEA
AQABAP7/+f/5//j/9f/2//T/8v/x/+//7f/s/+z/6//r/+r/6f/r/+v/7P/s/+r/6f/p
/+j/7P/s/+z/6//q/+n/6P/o/+X/5f/l/+X/5f/o/+//9f/3//z/BAAMAA4AFwAlADIA
OwBHAFIAWgBeAGAAVgBIAD8ALgANAPP/6f/h/9X/y//D/8b/zv/T/9n/3//i/+T/5P/k
/+P/4f/i/+H/4f/h/+H/3//d/9//3//g/+L/4f/h/+H/4P/f/97/3f/f/+D/4P/g/+D/
4P/g/+D/3f/d/9//3//g/+H/4v/j/+H/4f/g/+D/4P/i/+L/4v/h/+H/4f/h/+D/4v/i
/+L/5P/k/+T/5P/j/+H/4P/g/+L/4//k/+T/5f/m/+b/5f/j/+T/5f/l/+f/6P/p/+r/
5//n/+f/5//p/+v/7P/u//D/8f/x//L/8P/y//P/9f/3//r/+//8//v/+v/7//v//v8A
AAEAAQABAAEAAQABAAEAAgADAAQABgAEAAMAAwAAAAAA/////////v/8//v/+//4//b/
9v/0//P/8//y//L/8f/w/+//6//q/+r/6v/q/+r/6v/o/+j/5//m/+b/5v/m/+b/5v/o
/+j/5//m/+P/4//k/+T/5P/k/+T/5P/j/+P/4//j/+H/4f/i/+L/4//k/+T/4//h/+H/
3//f/w==
         </WaveFormData>
      </LeadData>
      <LeadData>
         <LeadByteCountTotal>10000</LeadByteCountTotal>
         <LeadTimeOffset>0</LeadTimeOffset>
         <LeadSampleCountTotal>5000</LeadSampleCountTotal>
         <LeadAmplitudeUnitsPerBit>4.88</LeadAmplitudeUnitsPerBit>
         <LeadAmplitudeUnits>��V</LeadAmplitudeUnits>
         <LeadHighLimit>2147483647</LeadHighLimit>
         <LeadLowLimit>268435456</LeadLowLimit>
         <LeadID>V1</LeadID>
         <LeadOffsetFirstSample>0</LeadOffsetFirstSample>
         <FirstSampleBaseline>0</FirstSampleBaseline>
         <LeadSampleSize>2</LeadSampleSize>
         <LeadOff>FALSE</LeadOff>
         <BaselineSway>FALSE</BaselineSway>
         <ExcessiveACNoise>FALSE</ExcessiveACNoise>
         <MuscleNoise>FALSE</MuscleNoise>
         <LeadDataCRC32>3756017999</LeadDataCRC32>
         <WaveFormData>
CAAIAAgACAAKAAoACgAKAAgACAAIAAgACgAKAAoACgAKAAoACgAKAAgACAAIAAgACgAK
AAoACgAIAAgACAAIAAoACgAKAAoACgAKAAoACgAKAAoACgAKAAwADAAMAAwACgAKAAoA
CgAKAAoACgAKAAkACAAHAAYABQAEAAMAAgACAAIAAgACAP///v/9//z/+v/6//r/+v/4
//j/+P/4//b/9v/2//b/9v/2//b/9v/2//b/9v/2//f/+P/5//r//P/8//z//P/8//z/
/P/8//7//v/+//7//v/+//7//v8AAAAAAAAAAP7//v/+//7//v/+//7//v/+//7//v/+
//7//v/+//7//v/+//7//v/+//7//v/+//7//v/+//7/AAAAAAAAAAD+//7//v/+/wAA
AAAAAAAAAgACAAIAAgABAAAA///+////AAABAAIAAAAAAAAAAAAAAAAAAAAAAAAAAAAA
AAAAAAAAAAAAAAAAAAAAAAAAAP7//v/+//7/AAAAAAAAAAD+//7//v/+//7//v/+//7/
AAAAAAAAAAD///7//f/8//7//v/+//7//v/+//7//v/+//7//v/+/wAAAAAAAAAA///+
//3//P/9//7///8AAP7//v/+//7//v/+//7//v8AAAAAAAAAAP7//v/+//7//v/+//7/
/v8AAAAAAAAAAP7//v/+//7/AAAAAAAAAQAAAP///P/7//z//f8AAAQABAAGAAYABwAJ
AAkACQAKAAwADQANAAsACAAFAAMAAQABAAAA///+//z/+v/4//j/+v/5//n/+v/6//v/
/f/9//3//v//////AQABAAEAAgABAAIAAgACAP//////////AQABAAIAAgAAAAAAAAAA
AAEAAQACAAMAAwADAAMAAwD//wAAAgAKABMAHAAhACIAJAAuADoAPwA9ADwAQgBCADcA
IwAIAOT/t/+P/2r/VP9O/07/UP9W/17/aP92/4X/lf+k/7H/vP/H/9D/2P/e/+X/6//w
//f//f///wEAAgABAAEAAwADAAMABQAHAAgACQAHAAYABgAGAAgACAAIAAgACgAKAAoA
CgAIAAgACAAIAAkACgAMAA0ADAALAAoACQAKAAoACgALAAsACwALAAoACgAJAAkACQAL
AAsADAANAA0ADQANAAwADAAMAA0ADgAOAA4ADgANAA0ADQANAA0ADQAOAA8AEAAQAA8A
DwAPAA0ADQANAA0AEAAQAA8ADgAMAAwADAAMAA0ADQANAA0ACQAIAAcABgAGAAcABwAI
AAYABQAEAAMAAAD+//3//P/+//7//v////3//P/8//z//P/8//z//f8AAAEAAQABAP//
AAABAAEAAgADAAQABAAEAAUABgAGAAUABQAFAAUABQAFAAYABgAGAAUABQAFAAcABwAH
AAgABgAFAAMAAgAEAAQABAAEAAQABAAFAAUABQAFAAQABAAHAAcABwAHAAYABgAGAAUA
BAAEAAQABQAFAAUABQAFAAMAAwADAAMABQAFAAUABgAGAAYABQAFAAUABQAEAAQAAgAD
AAMAAwABAAEAAQABAAEAAQACAAIABAAEAAQAAwADAAMAAwAEAAIAAwADAAIAAQABAAEA
AQABAAEAAQABAAMAAwADAAMAAgACAAIAAwADAAMAAwADAAEAAAAAAAAAAwADAAMAAwAB
AAAAAAAAAAAA/////wAAAAAAAAAAAAD//////////wEAAQABAAEAAAAAAP//////////
///////////////////9//z//P/8//z//P/9//3//f/7//v/+//7//3/AAACAAQABAAF
AAUABQAFAAYABgAHAAcABQAEAAEA///7//v/+v/5//r/+v/4//b/9P/0//P/8//2//b/
9//5//n/+f/6//v/+f/5//n/+f/7//3///8AAP7//f/9//3//f/9//3//v/+//7//v/+
//z//P/7//v//f/9//3//f/9//v//P/+/wQACwASABkAHAAgACoANgA5ADcANAA2ADgA
LQAXAP7/3P+3/5H/bv9S/0j/Sv9M/1D/WP9g/2z/ff+L/5r/p/+y/73/yP/Q/9b/3f/j
/+r/7//1//n//f/+//3/+//9//3//f/9////AAABAAEAAAAAAAAAAAAAAAAAAAACAAIA
AgACAAIAAgACAAIAAgACAAMAAwADAAMAAwADAAAAAAAAAAEABQAFAAUABAAEAAMAAwAD
AAUABQAGAAcABwAHAAcABgAGAAYABwAIAAgACAAIAAcABwAHAAcABwAHAAgACQAKAAwA
CwALAAsACQAJAAkACQAMAAwACwAKAAgACAAIAAgABwAHAAcABwAHAAYABQAEAAEAAQAA
AAAAAgABAAAA//8AAP7//f/8//v/+v/5//n/+f/4//j/+P/2//b/9v/3//r/+//7//v/
+//8//3//f/+////AAAAAP7///8AAAAA//////////8BAAEAAgACAAAA////////AQAB
AAEAAgABAAEAAAAAAAAAAAAAAAAAAAAAAAEAAQABAAEAAAAAAAEAAQABAAEAAgACAAIA
AQAAAAAAAAABAAEAAQABAAEAAQABAAEAAQABAAEAAQACAAIAAgABAAEAAQABAAAAAAAC
AAMAAwADAP///////////////wAAAAAAAAAAAAD///3//f/9//7/AAABAAEAAAD/////
///////////////////////////+//7//v///wEAAQABAAEAAQAAAAAAAAD/////////
/wEAAAAAAAAAAAD/////AAD+//7//v/+//////////////////////8AAAAA////////
//////////8BAAEAAQAAAP7//v/+//7/AQABAAEA//////////8BAAIABAAGAAYACAAJ
AAoACwALAAoACgAJAAcABgADAAEA//////7//f/8//z/+v/4//r/+v/5//n/+f/4//j/
+f/7//v//P/9//3//f/9//3//P/9//7//v8AAP////////7//f/8//z//v/+//7//v/+
//7//f/9//v/+//7//v//f/9//7/AgAIAA0AFAAbACIAKgA2AEIARQBBAEIAQgA6ACUA
CQDk/7j/i/9j/0T/Mv8u/zD/OP9A/0r/XP9w/4X/lf+g/63/uP/B/8r/0v/a/+P/6f/u
//P/9f/5//v//P/9////AQABAAEA//8BAAIAAwAFAAQABAAEAAQABAAEAAQABAAEAAQA
BAAFAAYABwAIAAYABgAHAAcACQAJAAkACQAIAAgACAAJAAkACQAJAAgACgAJAAkACQAJ
AAkACgALAAsACwALAAoACgAKAAsADAALAAoACQAHAAgACQAKAAsACQAKAAsADAAMAAsA
CwALAAsACwALAAsADAAMAAsACgAJAAoACwAMAAoACQAIAAcABwAGAAUABAAFAAUABAAE
AAIAAQAAAP//AAD+//3//P/7//r/+f/5//v/+v/6//r/+v/6//r/+//8//3//f/9////
AAABAAEAAQABAAEAAAAAAAEAAgACAAMAAwADAAMAAQABAAIAAgAEAAMAAwADAAEAAQAB
AAIAAwADAAIAAgACAAIAAgACAAAAAAABAAEAAwADAAIAAgADAAMAAwADAAQABAAEAAMA
AgACAAIAAwADAAMAAwADAAUABQAFAAUAAwADAAMABAAGAAYABQAFAAcABwAGAAYABAAF
AAUABQAFAAUABQAFAAMAAwAEAAQABgAGAAYABQAFAAUABQAGAAQABQAFAAQABQAFAAUA
BQADAAMAAwADAAUABQAFAAUABAAEAAQABQAFAAUABQAFAAUABAAEAAQAAwADAAMAAwAF
AAQABAAEAAQAAwADAAQAAgACAAIAAgACAAMABAAFAAMAAwADAAMABAAEAAMAAwADAAMA
AwADAAEAAwAEAAIAAgACAAIAAQABAAEA//8AAAEAAgAFAAYACAAKAAoACwALAAsACwAM
AAwADQANAAkACAAFAAMAAwADAAIAAQAAAAAA/v/8//z//P/7//v//v/+////AQAAAP//
/////wEAAQABAAEAAgADAAQABAACAAEAAQABAAIAAwAEAAYABAAEAAQABAAEAAQAAwAD
AAMAAwADAAMAAwADAAQACAAOABUAHgAlACoAMAA6AEYASQBJAEwATgBGADEAEwDu/8D/
j/9n/0r/PP84/zz/Qv9K/1b/Zv96/43/nf+s/7n/xP/L/9T/2v/g/+f/7f/0//n///8B
AAEAAgAFAAMABQAFAAUABQAHAAgACQAJAAgACAAIAAgACAAIAAgACgAKAAoACgAKAAoA
CgAKAAoACgALAAsACwALAAsACwAMAAwADAANAA8ADwAPAA4ADAALAAsACwALAAsADAAN
AAsACwALAAoADAAMAA0ADgAOAA4ADgANAA0ADQANAA0ADQAOAA8AEAAOAA0ADQANAA8A
DwAPAA8AEAAQAA8ADgAMAAwADAAMAAsACwALAAsABwAGAAUABAADAAMAAgACAAQAAwAC
AAEAAAD+//3//P/8//z//P/9//v/+v/6//r//P/8//z//f8AAAEAAQABAAEAAgADAAMA
BAAFAAYABgAEAAUABgAGAAUABQAFAAUABwAHAAgACAAGAAUABQAFAAcABwAHAAgABwAH
AAYABgAGAAYABgAGAAgACAAJAAkABwAHAAYABgAJAAkACQAJAAgACAAIAAcACAAIAAgA
CQAJAAkACQAJAAcABwAHAAcACQAJAAkACgAKAAoACQAJAAkACQAIAAgACgALAAsACwAH
AAcABwAHAAkACQAKAAoACAAIAAgABwAJAAkACQAKAAoACwALAAoABwAHAAcABwAJAAkA
CQAJAAcABwAHAAcABgAGAAYABwAJAAkACQAJAAcABgAGAAYABwAHAAcABwAHAAYABgAG
AAYABQAFAAYABgAGAAYABgAFAAUABQAFAAcABwAHAAcACAAIAAcABwAHAAcABwAHAAcA
BwAHAAcABQAEAAQABAAEAAQABwAHAAcABQAFAAUABQAHAAoADAAOAA4ADwAPAA8ADwAQ
ABAAEQARAA0ADAAJAAcABQAFAAQAAwACAAIAAAD+/wAAAAD//////v/+////AQADAAMA
BAAFAAUABQAFAAUACAAJAAoACgAIAAcABwAHAAcABwAHAAgACgAKAAoACgAIAAgABwAH
AAkACQAJAAkACwALAAwADgASABkAIgApAC4ANgBCAEwASwBLAE4ATgBEADEAFQDu/77/
kf9p/07/Qv9C/0b/Tv9Y/2T/dv+I/5n/p/+y/73/yP/R/9r/4v/o/+3/8f/2//n//f//
/wMABAAFAAMABQAFAAUAAwAFAAYABwAJAAgACAAIAAgACAAIAAgACgAKAAoACgAKAAoA
CgAKAAoACgALAAsACwALAAsACwAKAAoACgALAAsACwALAAoADAALAAsACwAJAAkACgAL
AA0ADQANAAwACgAKAAsADAAOAA4ADgANAA0ADQANAA0ACwAMAA0ADgAOAA0ADQANAAsA
CwALAAsADgAOAA0ADAAKAAoACgAKAAkACQAJAAkACQAIAAcABgADAAMAAgACAAAA///+
//3//P/6//n/+P/4//j/+P/5//v/+v/6//r//P/8//z//f8AAAEAAQABAP//AAABAAEA
AgADAAQABAAGAAcACAAIAAcABwAHAAcACQAJAAoACgAIAAcABwAHAAUABQAFAAYABwAH
AAYABgAGAAYABgAGAAYABgAHAAcABwAHAAYABgAHAAcABwAHAAgACAAIAAcACAAIAAgA
CQALAAsACwALAAkACQAJAAkACQAJAAkACgAKAAoACQAJAAcABwAGAAYAAwADAAIAAQD/
//////////3//f/+//7/AAAAAAAA///9//3//f/+//z//f/9//z//f/9//3//f/7//v/
+//7//3//f/9//3/+v/6//r/+//9//3//f/9//3//P/8//z//P/7//r/+f/7//r/+v/6
//r/+f/5//r/+v/6//r/+v/5//n/+f/5//n/+f/5//n/+v/6//n/+f/5//n/+f/5//n/
+v/6//r/+v/6//r/+f/4//X/9v/3//j/+//9//7////+/wAAAQACAAMABAAEAAUABQAB
AAAA/f/7//v/+//6//n/9//2//P/8P/x//L/8v/z//b/9v/3//n/+P/3//f/9//4//n/
+v/7//r/+//8//z//P/7//v/+//7//v/+//8//r/+v/6//r//P/8//v/+//7//v/+//7
//n/+f/8/wAABgANABIAFwAYABwAKgA4AD0AOQA6AD4APAAtABkA+v/U/6v/g/9g/0z/
SP9M/07/Uv9Y/2T/dP+F/5f/pP+x/7r/w//M/9L/2P/h/+f/7P/z//n/+//7//z/+//9
/////////wEAAwAEAAUABAACAAEAAAACAAIAAgACAAQABAAEAAQABAAEAAQABAAEAAQA
BQAFAAUABQAFAAUABwAIAAkACwAMAAsACgAIAAYABQAFAAUABwAHAAgACQAHAAcABwAG
AAYABgAHAAgACAAIAAgABwAJAAkACQAJAAkACgALAAwACgAJAAkACQALAAsACwALAAwA
DAALAAoABgAGAAYABgAHAAcABwAHAAUABAADAAIAAQABAAAAAAAAAP///v/9//z/+v/5
//j/+v/6//r/+//6//j/9//2//f/+P/5//v//P/9//3//f/9//7///////7///8AAAAA
AAABAAIAAgADAAMAAwADAAUABQAGAAYABAADAAMAAwADAAMAAwAEAAMAAwACAAIABAAE
AAQABAADAAIAAgABAAEAAQAAAAAAAwADAAMAAwACAAIAAgABAAAAAAAAAAEA////////
/////////////////////wAA/v/+//3//f///////v/+//7//////////f/9//3//f/9
//3//v/+//z//P/8//v//f/9//3//v/+///////+//3//f/9//3////////////9//3/
/f/9//z//P/8//3/+//7//v/+//9//z//P/8//3//f/9//3/+//6//r/+v/8//v/+//8
//z//P/8//z/+//7//v/+//9//v//f/9//z/+//6//n/+P/7//v/+//5//f/9//3//n/
/P/+/wAAAAADAAMAAwADAAQABAAFAAUAAwACAP///f/7//v/+v/5//b/9v/0//L/8v/y
//H/8f/y//L/8//1//X/9f/2//f/9//3//f/9//4//n/+v/6//r/+f/5//n/9//3//f/
+P/6//r/+v/6//r/+v/5//n/+f/5//n/+f/7//v//P/8//7/AwAMABMAFgAaACIALAA3
ADkANAAyADQALwAdAAgA8P/P/6f/gv9e/0r/Rv9I/0r/UP9Y/2T/c/+D/5D/nf+q/7X/
wP/K/9T/2f/f/+b/7f/x//X/9//4//v/+//9//3//f/7//3//v///wAAAAABAAIAAgAC
AAIAAgACAAIAAgACAAQABAAEAAQAAgACAAMAAwAFAAUABQAFAAQABAAEAAUABQAFAAUA
BAAGAAUABQAFAAMAAwAEAAUABwAHAAcABgAEAAQABQAGAAYABgAGAAUABwAHAAcABwAF
AAYABwAIAAkACQAKAAsACQAJAAkACQAIAAgABwAGAAUABgAHAAgABQAFAAUABQAFAAQA
AwACAAEAAQAAAAAA/v/9//z/+//8//r/+f/4//f/9v/1//X/9f/0//T/9P/0//T/9P/1
//b/9//3//f/9f/2//f/9//2//f/+P/4//r/+//8//z/+//7//v/+//7//v//P/8//z/
+//7//v/+//7//v//P/9//3//P/8//r/+v/6//r//P/8//3//f/9//3//P/8//3//f/9
//3//v/+//7//f/+//7//v/////////////////////////9//3//f/+/wAAAAD/////
//////7//v/+//////////7///8AAAEA/////wAAAAAAAAAAAAD///3//f/9//7//v//
/////v////////////3//f/9//3////////////+//7//v//////////////AQAAAAAA
AAD//////////wEAAAAAAAAAAAD/////AAD+//7//v/+///////////////9////AAD+
//7//v/+//////////3/////////AQAEAAYACAAIAAcABwAHAAcACAAIAAkACQAHAAYA
AwABAAEAAQAAAP///P/8//r/+P/4//j/9//3//r/+v/7//3/+//7//z//f/9//3//f/9
/wAAAQACAAIAAAD///////8AAAEAAgAEAAIAAgACAAIAAgACAAEAAQABAAEAAQABAAEA
AQACAAgADgAXAB4AJQAqADAAPABGAEUAQQBCAEQANgAfAP3/1v+q/3//Xf9A/zL/Mv84
/0D/Rv9Q/2D/dP+J/5n/qP+1/8L/y//Q/9j/3v/n/+3/9P/7////AQABAAIAAwABAAMA
AwADAAUABwAIAAkACQAIAAgACAAIAAgACAAIAAoACgAKAAoACAAIAAgACAAJAAoADAAN
AAsACwALAAsACgAKAAoACwANAA0ADQAMAAoACQAJAAkACwALAAwADQANAA0ADQAMAAoA
CgALAAwADAAMAAwACwALAAsACwALAAsADAANAA4ADAALAAsACwANAA0ADQANAA4ADgAN
AAwACAAIAAgACAAJAAkACQAJAAUABAADAAIAAwADAAIAAgACAAEAAAD///7//P/7//r/
+v/6//r/+//5//j/+P/4//r/+v/6//v//P/9//3//f/7//z//f/9/wAAAQACAAIAAAAB
AAIAAgABAAEAAQABAAEAAQACAAIAAAD///////8BAAEAAQACAAIAAQD///7/AAAAAAAA
AAAAAAAAAQABAP/////+//7/AAABAAIAAwADAAIAAQD//wAAAAAAAAEAAQABAAEAAQAB
AAEAAQABAAMAAwADAAQAAgACAAEAAQABAAEAAAAAAAIAAwADAAMAAQABAAEAAQADAAMA
BAAEAAIAAgACAAEAAQABAAEAAgACAAMAAwACAAEAAQABAAEAAQABAAEAAQABAAEAAQAB
AAAAAAAAAAEAAQABAAEAAQD///7//v/+/wEAAQABAAEAAQAAAAAAAAAAAP////8AAAAA
AAAAAAAA/f/9//3//f/+////AAABAAAAAAD///////////////8BAAEAAQD+//7//v/+
//7//f/9//3/+//9//3//f///wAAAgAEAAQABwAHAAcABwAIAAgACQAJAAcABgADAAEA
/f/9//z/+//6//r/+P/2//j/+P/3//f/9v/2//f/+f/5//n/+v/7//v/+//7//v/+v/7
//z//P/+//3//f/9//v/+//7//z//v/+//7//v/8//z/+//7//v/+//7//v//f/9//7/
AAAEAAsAEgAbACAAJgAyAD4AQwBBAEAAQgA8ACkADQDq/8D/j/9j/0T/Mv8q/yz/Nv8+
/0r/Wv9u/4P/kf+e/6v/tv+//8j/0v/a/+P/5//q/+//8//1//f/+v/7//v//f/9//3/
+//9//7///8BAAAAAAAAAAAAAAAAAAAAAAAAAAAAAAACAAIAAgACAAAAAAABAAEAAwAD
AAMAAwACAAIAAgADAAQAAwACAAAAAQABAAIAAwABAAEAAgADAAMAAwADAAIABAAEAAUA
BgAEAAQABAADAAUABQAFAAUAAwAEAAUABgAIAAcABwAHAAUABQAFAAUABgAGAAUABAAD
AAQABQAGAAQAAwACAAEAAQAAAP///v/9//3//P/8//v/+f/3//X/9f/0//T/9P/z//L/
8f/x//L/8v/z//T/9P/0//T/9f/2//f/9//3//n/+v/7//v/+v/7//z//P/+////AAAA
AP3//f/9//3//f/9//7//v//////AAABAAAA///+//7/AQABAAAAAAAAAAAAAAAAAP7/
/v//////AQABAAAAAAD//////////wAAAAAAAP//AAAAAAAAAQABAAEAAQABAAMAAwAD
AAMAAQABAAEAAgADAAQABAAFAAMAAwACAAIAAgADAAMAAwADAAMAAwADAAEAAQACAAIA
BAAEAAQAAwABAAEAAQACAAIAAwADAAIAAwADAAMAAwACAAEAAAD//wAAAQACAAMAAAAA
AAAAAQABAAEAAQABAAMAAgACAAIAAQABAAEAAQADAAIAAgACAAAA/////wAAAAAAAAAA
AAAAAAEAAgADAAEAAQABAAEAAAAAAP///////////////wEAAQABAAEAAQABAAEAAQD/
//7//v/+//7//v/+/wEAAQABAP///f/9//3///8CAAQABgAGAAkACQAJAAkACAAIAAkA
CQAJAAgABQADAAEAAQAAAP///v/+//z/+v/4//j/9//3//j/+P/5//v/+//7//z//f//
/////////wAAAQACAAIAAAD///////8BAAEAAQACAAIAAgACAAIAAgACAAEAAQABAAEA
AQABAAEAAQAAAAIACgATABoAIQAiACYAMgA+AD8AOwA8AEAAOgAtABkA+v/S/6n/g/9g
/0z/Rv9K/1L/WP9g/2z/ev+J/5n/pv+x/77/yf/Q/9b/3v/l/+n/7v/1//v//f////7/
AQD//wEAAQABAAEAAwAEAAUABwAGAAYABgAEAAQABAAEAAgACAAIAAgABgAGAAYABgAG
AAYABwAHAAcABwAHAAcABAAEAAQABQAJAAkACQAIAAgABwAHAAcABQAFAAYABwAJAAkA
CQAIAAYABgAHAAgACgAKAAoACQAJAAkACQAJAAkACgALAAwACgAJAAkACQAHAAcABwAH
AAoACgAJAAgABAAEAAQABAAFAAUABQAFAAMAAgABAAAA/f/9//z//P/8//v/+v/5//r/
+P/3//b/9P/0//T/9f/1//T/9P/0//T/9P/0//X/9v/3//f/9//3//j/+f/5//r/+//8
//z//v///wAAAAD9//3//f/9//////8AAAAA/v/9//3//f/9//3//f/+///////+//7/
/v/+//7//v8AAAAAAQABAP/////+//7///////////8BAAIAAwADAAAAAAAAAAEAAQAB
AAEAAQABAAEAAQABAAEAAQABAAIAAAAAAP///////////v/+/wAAAQABAAEA/f/9//3/
/f/9//3//v/+//7//v/+//3//f/9//3//v8AAAEAAQAAAP7//f/8//v//f/9//3//f/9
//3//f/9//z//P/8//3//f/9//3//f/9//z//P/8//3//f/9//3//f/8//z//P/8//v/
+//8//7//v/+//7/+//7//v/+//7//v/+//7//z/+v/7//3//v/9//z/+//6//v/+//7
//n/+f/5//n/+//8//7/AAAAAAMAAwADAAMAAgACAAMAAwADAAIA///9//n/+f/4//f/
9v/2//T/8v/y//L/8f/x//L/8v/z//X/9f/1//b/9//3//f/9//3//j/+f/6//r//P/7
//v/+//5//n/+f/6//r/+v/6//r/+v/6//n/+f/7//v/+//7//v/+//6//r//v8FAAwA
EwAYABwAIgAsADcANwAyADIANAAvAB0ACADs/8v/qf+G/2L/SP9G/0r/TP9S/1r/Yv9x
/3//kP+f/6r/t//C/8r/0P/Z/+H/6P/t//H/9f/5//r/+//7//3//f/9//3///8AAAEA
AwACAAIAAgACAAIAAgACAAIAAgACAAIAAgACAAIAAgACAAIAAwADAAUABQAFAAUAAgAC
AAIAAwAFAAUABQAEAAYABQAFAAUAAwADAAQABQAHAAcABwAGAAQABAAFAAYACAAIAAgA
BwAJAAkACQAJAAgACAAIAAgACQAJAAoACwAJAAkACQAJAAoACgAJAAgACAAIAAgACAAF
AAUABQAFAAQABAAEAAQAAQABAAAAAAACAAEAAAD///7//P/7//r/+P/4//j/+f/5//j/
+P/4//b/9v/2//f/+P/5//n/+f/7//z//f/9//z//f/+//7//v///wAAAAD/////////
/wEAAQACAAIAAAD///////////////8AAAMAAwACAAIAAAAAAAAAAAAAAAAAAQABAAEA
AQAAAAAA//////////8CAAIAAgABAAIAAgACAAMAAwADAAMAAwADAAMAAwADAAEAAQAB
AAIABAAEAAMAAwADAAMAAgACAAIAAwADAAMAAwADAAMAAwABAAEAAgACAAQABAAEAAMA
AQABAAEAAgAAAAEAAQAAAAAAAQACAAMAAgABAAAA//8AAAEAAgADAAAAAAAAAAEAAQAB
AAEAAQABAAAAAAAAAAEAAQABAAEAAwACAAIAAgAAAP////8AAAIAAgACAAIAAQABAAEA
AQABAAEAAQABAAIAAgADAAEAAgABAAAA///+/wEAAQABAP//////////AQACAAQABgAG
AAkACQAJAAkACAAIAAkACQAJAAgABQADAP/////+//3//P/8//r/+P/6//r/+f/5//n/
+P/4//n/+//7//z//f/9//3//f/9//7///8AAAAAAgABAAEAAQD///////8AAAAAAAAA
AAAAAAAAAP/////9//3//f/9/wMAAQAAAAIACAANABQAGwAiACYALgA8AEMAQQA6ADoA
NgAnAA0A7v/I/5//ef9W/zr/Lv8u/zb/PP9G/1L/Zv95/4v/lv+j/7D/u//E/87/1v/d
/+X/6v/v//P/9f/5//r//f/9//////////7////////////+//7//v///wAAAQACAAMA
AgABAAAAAgACAAIAAgAAAAAAAQABAAMAAwADAAMAAAAAAAAAAQABAAEAAQAAAAIAAQAB
AAEAAAD///////8BAAEAAQAAAP7//v///wAA/v/+//7//f/+////AAABAAAAAAAAAAAA
AgABAAEAAQD//////////wAAAAD///7//f/+////AAD+//3//P/7//v/+v/5//j/9f/1
//T/9P/y//H/8P/v//D/7v/t/+z/6//q/+n/6f/p/+j/6P/o/+j/6P/o/+n/6P/p/+n/
6f/r/+z/7f/t/+3/7f/t/+z/7v/v//D/8P/t/+3/7f/t/+v/6//s/+z/7f/t/+7/7//u
/+3/7P/s/+3/7f/s/+z/7P/s/+z/7P/q/+r/6//r/+v/6//q/+r/6//r/+v/6//q/+z/
7v/t/w==
         </WaveFormData>
      </LeadData>
      <LeadData>
         <LeadByteCountTotal>10000</LeadByteCountTotal>
         <LeadTimeOffset>0</LeadTimeOffset>
         <LeadSampleCountTotal>5000</LeadSampleCountTotal>
         <LeadAmplitudeUnitsPerBit>4.88</LeadAmplitudeUnitsPerBit>
         <LeadAmplitudeUnits>��V</LeadAmplitudeUnits>
         <LeadHighLimit>2147483647</LeadHighLimit>
         <LeadLowLimit>268435456</LeadLowLimit>
         <LeadID>V2</LeadID>
         <LeadOffsetFirstSample>0</LeadOffsetFirstSample>
         <FirstSampleBaseline>0</FirstSampleBaseline>
         <LeadSampleSize>2</LeadSampleSize>
         <LeadOff>FALSE</LeadOff>
         <BaselineSway>FALSE</BaselineSway>
         <ExcessiveACNoise>FALSE</ExcessiveACNoise>
         <MuscleNoise>FALSE</MuscleNoise>
         <LeadDataCRC32>1303642078</LeadDataCRC32>
         <WaveFormData>
DAAMAAwADAAPABAAEQASABAAEAAQABAAEwAUABUAFgAYABgAGAAYABgAGAAYABgAGwAc
AB0AHgAgACAAIAAgACMAJAAlACYAJwAoACkAKgAtAC4ALwAwADIANAA2ADgAOQA6ADsA
PAA/AEAAQQBCAEMARABFAEYARgBGAEYARgBHAEgASQBKAEkASABHAEYARQBEAEMAQgBA
AD4APAA6ADcANAAxAC4ALAAqACgAJgAjACAAHQAaABcAFgAVABQAEQAQAA8ADgALAAoA
CQAIAAgACAAIAAgABQAEAAMAAgAEAAQABAAEAAIAAgACAAIAAAAAAAAAAAACAAIAAgAC
AAEAAAD///7/AAAAAAAAAAAAAAAAAAAAAP7//v/+//7///8AAAEAAgABAAAA///+////
AAABAAIAAgACAAIAAgACAAIAAgACAAMABAAFAAYABQAEAAMAAgADAAQABQAGAAYABgAG
AAYABAAEAAQABAAFAAYABwAIAAcABgAFAAQABgAGAAYABgAEAAQABAAEAAQABAAEAAQA
BgAGAAYABgAFAAQAAwACAAMABAAFAAYABAAEAAQABAACAAIAAgACAAQABAAEAAQAAgAC
AAIAAgAEAAQABAAEAAIAAgACAAIAAgACAAIAAgAEAAQABAAEAAIAAgACAAIAAgACAAIA
AgACAAIAAgACAAAAAAAAAAAAAQACAAMABQAEAAMAAgABAAQABAAFAAYABwAJAAkACQAH
AAcABwAHAAsACwANAA0ACgAJAAgACAAKAAsACwALAAoACQAIAAcABAADAAIAAgAEAAUA
BgAGAAUABAADAAAAAAD+/wAAAAAAAAEAAQABAP7//f/9//3//v///wEAAgABAAAA///9
//7///8AAAEA/////wAAAAD+/wAABQAPACEANQBJAFwAeQCaALQAwwDIAMgAxQCuAIkA
ZwBAAPv/m/87/+b+pv6S/p7+qv60/sv+6P4D/x//O/9W/2z/gf+T/6X/sf+7/8n/2P/h
/+z/9//9//7/AAAAAAEAAQACAAQABgAIAAsADAALAA0ADQANAAsADAANAA4AEAARABEA
EgASABEAEAAPABAAEgATABUAFAAVABYAFgAYABgAGAAYABoAGgAbABwAGgAaABsAGwAe
AB8AIAAhAB8AIQAiACMAJQAlACYAJwAoACoAKwAsACwALQAsACwALgAxADMANQA4ADoA
PAA9ADwAPQA+AD8ARABGAEgASgBKAEoASgBKAE4ATwBRAFMAUwBSAFEAUABRAFAAUABQ
AE4ATgBNAE0ASQBHAEQAQQA+AD4APAA7ADgANAAwACsAKgAmACMAIAAgAB4AHAAaABcA
FQASABEADwAPAA8ADwAOAA0ADAAJAAoACAAHAAcABwAIAAgACAAFAAQAAgABAAMAAwAE
AAYABQAEAAEAAAAAAAAA/////wEAAgADAAMAAAAAAP7//v8AAAAAAQADAAEAAQABAP//
/v/+////AAAAAAMAAwADAAIAAAD///7///8AAAIABQAEAAIAAAD//wEAAQABAAIAAwAE
AAQABAAAAP///////wEAAQABAAEAAgACAAEAAAD/////////////AAABAAEA/v/9//z/
+//9//3//f/+//z//P/7//r/+v/5//n/+v/8//z//P/8//r/+f/3//X/9//4//j/+f/3
//f/9//2//f/9//3//f/+P/4//j/+P/2//b/9f/1//f/9//3//j/9v/1//X/9f/1//T/
9P/0//b/9//4//j/9P/y//L/9P/0//T/9P/1//X/9f/1//P/9P/0//X/9v/3//n/+f/3
//f/9//3//f/+f/5//v/+//6//n/+P/4//j/+f/5//v/+v/5//j/9f/y//H/8P/y//L/
8//0//T/9P/0//T/8f/u/+v/7P/v//D/8v/z//L/8P/u/+3/7//v/+//8P/w//D/8P/w
/+3/7f/t/+3/7//v/+//8P/u/+7/8P/1////DQAfADMASABhAIIAnACpAKwAqgCnAJYA
dQBVADIA9/+h/0P/8P6s/oz+lP6i/q7+wf7c/vn+Ef8r/0L/WP9v/4P/k/+h/63/u//G
/9H/3P/l/+3/8v/0//T/9v/1//X/9v/5//r//P/8//3//////////f/+////AAACAAMA
AwAEAAMAAwADAAMABQAGAAYABwAIAAkACgAKAAkACAAHAAYACQAKAAwADgAMAAwADQAN
AA4ADwAQABEAEQATABQAFQAVABUAFgAXABoAHAAdAB4AHQAfAB8AIAAjACUAJgAnACgA
KgAsAC0ALgAvADAAMQA1ADgAOwA+AD0APgA/AEAAQQBBAEIAQwBGAEYARgBGAEMAQgBC
AEIAQQBCAEIAQwA+AD0AOwA5ADUANAAxAC8ALQAqACcAIwAhABwAGAAUABQAEgAQAA4A
CwAJAAYABQAEAAMAAgABAAEAAQABAP///P/6//n/+f/7//z//P/8//n/+P/2//X/9f/1
//b/+P/4//j/9v/2//T/9P/z//P/9P/2//j/+f/2//b/9P/0//T/9P/1//f/9//3//f/
9f/1//T/9P/0//b/+f/5//n/+f/4//j/+P/4//j/+f/7//3//P/7//v/+f/5//n/+v/9
//7//v/+//z/+//7//v/+//7//v/+//8//z/+//6//f/9//3//f/+f/6//v/+//4//f/
9v/1//f/9//3//j/+P/4//f/9v/0//P/8//0//X/9v/3//j/9f/1//T/8//z//T/9P/1
//X/9f/1//T/8f/x//H/8f/z//T/9f/2//T/9P/z//P/8//z//P/9P/0//P/8//z//H/
8P/w//D/9P/1//b/9P/0//P/8v/x//D/8//z//P/8//1//b/9v/3//b/9//5//n/+//7
//v/+//5//v/+//9//3//P/7//r//P/8//3//f/7//r/+f/4//n/9v/1//T/8//y//L/
8v/0//T/9P/0//L/8P/u//D/7v/u/+//7//w//D/8P/x//D/7//u/+7/8P/w//D/8P/v
/+//7//v/+3/7f/t/+7/8P/y//L/9/8BAA8AIwA5AFAAbQCQAKwAuQC+AMAAuQCgAH8A
XwA4APP/k/8t/9j+mP58/ob+lv6k/r3+3v4B/yH/Of9O/2T/d/+H/5n/p/+z/8H/zP/V
/9z/4//l/+r/7v/w//X/9f/2//j/+P/4//n/+P/7//3//f/9//3//v///wAAAAABAAEA
AgAFAAUABQAFAAMABAAEAAUACAAJAAoACgAIAAgACAAIAAoACgALAAwADQAOABAAEQAR
ABEAEQARABMAFQAWABcAFwAXABgAGQAYABoAGwAcAB8AIQAhACIAIQAjACQAJQAoACoA
LAAtADAAMQAyADMANAA2ADgAOgA9AD4APwBAAEAAPwA/AD8AQgBCAEIAQgBDAEIAQgBC
AD4APgA9AD0APAA7ADkANwAyADAALAApACkAJgAjAB8AHgAaABcAFAASABAADgAMAAsA
CQAGAAUAAgABAAAA///9//3//f/7//v/+v/6//v/+f/6//r/+v/6//r/+f/5//f/9//4
//r/+v/6//j/+P/6//r/+f/5//j/+P/4//f/9//4//f/+P/2//b/9//5//n/+f/5//f/
9//2//b/9v/z//X/9P/z//T/9P/1//b/9f/0//T/9f/3//b/9f/1//X/9f/1//b/9v/2
//X/9P/1//X/9v/3//X/9f/1//X/9v/2//X/9P/1//X/9f/1//T/9P/0//P/9f/1//X/
9f/0//P/8v/y//T/9P/z//L/8v/x//H/8v/w//D/8P/w//D/8f/x//H/7//w//D/8f/x
//H/8f/w//H/8f/x//H/8P/w//D/8P/y//L/8f/x//D/7//u/+7/8P/v/+//7//v/+7/
7v/u/+z/7f/w//D/8P/w//D/7//v/+//7//v//D/8P/x//T/9f/3//f/9f/1//X/9f/3
//n/+f/7//n/+P/3//b/+P/4//n/+f/5//j/9//2//P/8P/v/+7/7//w//L/9P/z//L/
8f/w//D/7v/s/+7/8P/w//H/8f/v/+7/7f/t/+//7//v//D/7v/u/+7/7v/t/+3/7f/t
/+//7//v//D/7v/u//D/9/8BABMAKQA/AFYAcwCUAKwAtwC+AMAAuQCeAHcAVQAoAN3/
ef8V/8L+iv56/oj+lP6i/rv+3v7//h3/Of9S/2r/f/+P/5//qf+1/7//zP/X/+D/6f/t
//D/9P/0//b/9f/1//b/+P/6//3//v/9////////////AAABAAIABAAFAAUABgAGAAUA
BAADAAQABgAHAAkACAAJAAoACgAKAAoACgAKAA4ADgAPABAADgAOAA8ADwASABMAFAAV
ABQAFQAVABUAFwAXABgAGQAcAB4AHwAgAB8AIQAhACIAJQAnACgAKQAqACwALgAvADIA
MwA0ADUAOAA6ADwAPgA+AD4APgA+AEAAQQBDAEUARQBEAEMAQgBDAEIAQgBCAEIAQgBB
AEEAPQA7ADgANQAzADIALwAtACkAJgAjAB8AIAAcABkAFgAWABQAEgAQAA4ACwAHAAUA
BQAFAAUABQAEAAMAAgD//wAA/v/9//3///8AAAAAAAD9//z/+v/5//r/+//9/wAA///+
//v/+v/8//z/+//7//v//P/9//3/+v/6//j/+P/6//r/+//9//v/+//7//n/+P/4//n/
+v/8//////////7//P/7//r/+//8//7/AQD///7//f/9/////////wAA//8AAAAAAAD+
//3//f/9//7///8AAAEAAQAAAP7//P/8//3//v//////AAABAAEA/v/9//z/+//9//3/
/f/+//z//P/7//r//P/7//v//P/8//z//P/8//r/+f/3//X/9v/4//n/+//6//n/+P/2
//f/9//3//f/+v/6//r/+v/5//j/9v/1//f/9//3//j/+P/3//f/9//3//b/9v/2//j/
+f/6//r/9v/0//b/9v/2//b/+f/5//n/+f/5//r/+v/7//z//f//////////////////
/wEAAQADAAUABAADAAIAAAAAAAEAAQD///7//f/8//3/+v/5//j/9v/2//f/+P/6//r/
+v/6//j/9v/0//b/9v/2//f/9//3//b/9f/1//X/9f/1//b/+P/4//j/+P/1//X/9f/1
//f/9//3//j/+P/6//z///8LAB0AMwBLAGgAiQCoALoAwQDEAMIAswCQAG8ATQAYAMP/
W//7/q7+gv6C/pD+nv6y/s/+8P4T/y//R/9g/3j/if+b/63/u//H/8//2P/h/+r/8f/z
//j//P/+/wAA/////wAAAQACAAQABAAHAAkACQAJAAcACAAJAAoADAANAA0ADgANAA0A
DQANAA0ADgAOAA8AEgATABQAFAASABIAEgASABYAFgAXABgAGAAYABkAGQAaABsAHAAd
AB0AHwAgACEAHwAfACAAIQAjACYAKAAqACkAKwArACwALQAvADAAMQA2ADgAOgA7ADoA
OwA8AD0AQABCAEQARgBHAEgASQBKAEkASQBKAEsATABMAEwATABJAEgASABIAEYARgBF
AEUAQAA/AD0AOwA3ADYAMwAxADEALgArACcAJAAgAB0AGgAZABgAFwAWABUAEwAQAA8A
DgANAAwACwANAA0ADQALAAoACAAHAAcABwAIAAgACAAHAAYABAADAAMAAwAEAAYABgAG
AAQABAACAAIAAQABAAMABAAFAAUABAAEAAIAAgACAAIAAwAFAAMAAwADAAEAAQAAAAAA
AAACAAUABQAFAAUABAAEAAQAAgACAAMABQAGAAYABgAHAAUABQAFAAYACQAKAAoACgAI
AAcABwAHAAcABwAHAAcACgAKAAkACAAFAAUABQAFAAUABgAHAAcABgAFAAQAAwADAAMA
AwAEAAYABgAFAAQAAgABAAEAAgACAAIAAgACAAMAAwACAAEA//8AAAAAAQABAAEAAQAA
AP//////////AAAAAAAAAAAAAAAA//////3//f/9//7/AAD////////9//z//P/8//7/
AAD+//7//v/+//3//f/9//3///8AAAAAAQAAAAEAAwADAAMAAwADAAMABQAHAAcACQAH
AAYABQAEAAUABgAIAAkACAAGAAQAAgABAP7//f/8//3//v8AAAIA///+//3//P/7//r/
+f/8//r/+v/7//v/+f/4//f/9//4//n/+v/8//v/+v/5//j/+P/5//r/+//5//n/+f/6
//b/+P/8/wMADQAfADEARQBcAHkAmgC0AMMAxgDGAL0AogB7AFkALADh/4P/J//S/pr+
jv6c/qb+sv7J/ub+Bf8l/0H/Wv9w/4P/k/+h/63/uf/H/9T/3//s//X/9//6//r/+v//
////AAACAAUABgAIAAgACAAJAAgABwAIAAoADAAOAAwADQANAA4ADQANAA0ADQAOABAA
EQATABEAEQARABAAEQASABMAFAAUABQAFQAWABYAFgAXABcAGQAbAB0AHwAcAB0AHQAd
AB4AHwAhACMAIgAkACUAJgAnACkAKQAqAC0ALwAwADEAMwA0ADUANQA4ADkAOgA7AD4A
QABCAEQAQwBEAEUARgBJAEkASgBLAEsASgBJAEgASABIAEkASgBGAEYARQBFAEAAPwA9
ADsAOQA4ADUAMwAwACwAKAAjACQAIAAdABoAFgAUABIAEAAPAA0ACgAJAAgABwAGAAUA
BAADAAIA//////7//v////7//v/9//z/+//6//j/9//5//n/+v/8//n/+P/1//T/9v/2
//X/9f/z//T/9f/1//T/9P/y//L/9P/0//X/9//2//X/9P/x//L/8v/z//T/8v/1//X/
9f/z//L/8v/y//P/9P/2//n/+P/2//T/8//1//X/9f/2//b/9v/1//T/9P/z//P/8//1
//X/9f/1//X/9P/y//D/8P/x//L/8//x//L/8//z//D/7//u/+3/7v/v//D/8v/x//D/
7v/s/+7/7f/t/+7/7f/s/+v/6v/r/+v/6v/p/+v/7P/s/+3/7P/r/+r/6P/p/+n/6f/p
/+j/6P/o/+j/5v/m/+X/5f/p/+n/6f/o/+b/5P/k/+T/5P/n/+f/5//n/+X/5v/m/+f/
6P/p/+v/6//t/+3/7f/t/+v/7f/t/+//7//u/+3/7P/s/+z/7f/t/+3/7P/r/+r/6//o
/+f/5v/k/+T/5f/m/+j/6P/o/+j/5P/i/+D/4v/i/+L/4//j/+X/5P/j/+P/4v/h/+D/
4P/h/+L/4//k/+H/4f/h/+H/4f/h/+H/4v/k/+T/5v/n/+v/9f8FABkALABDAGQAhACX
AKAAngCbAJIAeQBVADgAEwDN/3H/GP/I/oz+fP6M/pr+p/7A/t3++f4T/yr/QP9V/2n/
ff+P/53/qf+0/8H/yv/R/9n/3v/i/+T/6f/p/+r/7P/s/+z/7f/s/+7/8f/y//P/8f/y
//P/9P/y//P/8//0//f/9//3//f/9f/2//b/9//6//v//P/8//r/+v/6//r//P/8//3/
/v8AAAAAAQABAAEAAQABAAEAAgAFAAcACQAHAAcACAAJAAwADgAPABAAEQATABMAFAAT
ABUAFgAXABsAHgAhACMAIgAjACQAJQAoACoALAAuADEAMgAzADQANQA1ADYANwA6ADoA
OgA6ADkAOAA4ADgAOAA4ADcANwA0ADMAMQAvACkAKAAlACMAIwAgAB0AGQAWABIADwAM
AAoACAAGAAQAAQD///z/+//2//X/9P/z//P/8//z//H/8P/u/+3/7f/r/+z/7P/s/+z/
7P/r/+v/6f/p/+r/7P/s/+z/6v/q/+r/6v/p/+n/6f/q/+v/6//s/+z/6v/q/+j/6P/p
/+v/7P/t/+7/7f/t/+z/7P/s/+z/7//v/+//8f/w//D/8P/u/+7/7//x//P/8v/x//H/
8f/x//H/8v/x//L/8v/y//P/8//0//X/9P/z//L/8f/0//T/8//y//H/8f/x//H/8f/y
//P/8//0//P/8v/x/+//7//v//D/8v/y//H/8P/w/+//7//w//D/8P/w//D/8P/x//H/
8f/w//D/7//v//D/8f/y//L/8f/x//H/8f/w//D/8P/w//H/8v/y//P/7//v/+//8P/y
//L/8v/y//H/8f/x//H/8f/y//L/8//2//f/+f/5//f/9//3//f/+f/7//v//f/7//r/
+f/4//r/+v/7//v/+//6//n/+P/1//L/8f/w//H/8v/0//b/9f/0//P/8v/y//D/7v/w
//D/8P/x//H/7//u/+3/7f/u/+//8P/y//D/8P/w//D/7//v/+//7//x//H/8f/y//D/
8P/w//n/BQAZAC8AQwBcAHkAmACuALkAvgDAALcAngB7AFsAKgDb/3X/Ff/G/o7+gP6S
/qD+sP7L/ur+C/8n/z//Vv9u/4P/k/+h/6v/t//D/87/2f/k/+3/8f/y//L/9P/1//X/
9v/4//r//P///wAAAAABAAAA/////wAAAQACAAQABQAFAAYABQAFAAUABQAGAAgACQAL
AAsACwALAAoACgAKAAoACgAOAA4ADwAQAA4ADgAPAA8AEgATABQAFQATABUAFgAXABkA
GQAaABsAHgAgACEAIgAhACMAIwAkACYAKQArAC0ALgAwADIAMwA0ADUANgA3ADwAPgBA
AEIAQgBCAEIAQgBGAEcASQBLAEsASgBJAEgASQBIAEgASABIAEgARwBHAEMAQQA+ADsA
OQA4ADUAMwAvACwAKQAlACQAIAAdABoAGgAYABYAFAASAA8ACwAJAAcABwAHAAcABgAF
AAQAAQACAAAA////////AAAAAAAA///+//z/+//9//3//v8AAP7//v/8//z//P/8//v/
+//7//z//f/9//z//P/6//r//P/8//3////+//3//P/5//j/+P/5//r/+v/9//3//f/9
//z//P/8//7//v///wEA///+//3//f/9//3//f/+////AAAAAAAA/v/9//3//f//////
//////7//v/9//z//f/9//3//f///wAAAQABAP7//f/8//v//f/9//3//v/8//z/+//6
//z/+//7//z//P/8//z//P/5//n/+P/3//j/+v/7//3/+//7//v/+v/5//n/+f/5//z/
/P/8//z/+//6//j/9//5//n/+f/6//j/9//3//f/+f/4//j/+P/6//v/+v/4//b/9v/2
//b/9//3//f/9//3//j/+P/5//j/+f/7//v//f/9//3//f/7//3//f///wEAAAD///7/
/v/+///////9//z/+//6//r/+P/4//j/9//2//b/9v/4//j/+P/4//b/9P/y//T/8v/y
//P/8//0//T/9P/1//T/8//y//L/9P/0//T/9P/z//P/8//z//P/8//z//T/9v/4//j/
/f8FABEAJQA7AFIAbwCSAK4AvQDEAMQAvwCoAIUAZQBAAP//n/83/97+nP5+/oT+lP6k
/rv+3P4B/yH/O/9S/2b/e/+P/53/rf+7/8f/0P/Z/+D/5//t//L/9P/4//v/+//8//7/
/f/+/wAAAAADAAUABQAFAAMABAAFAAYABgAHAAcACAALAAsACwALAAkACgAKAAsADAAN
AA4ADgAOAA4ADgAOABAAEAARABIAFAAUABUAFQAVABUAFQAVABcAGQAaABsAGwAbABwA
HQAeACAAIQAiACMAJQAlACYAJQAnACgAKQAuADAAMgAzADIAMwA0ADUAOgA8AD4AQABD
AEQARQBGAEQAQwBDAEMARgBGAEYARgBHAEYARgBGAEIAQgBBAEEAQAA/AD0AOwA1ADQA
MQAvAC8ALAApACUAJAAgAB0AGgAYABYAFAASABMAEQAOAA0ACgAJAAgABwAHAAcABwAF
AAQAAgABAAEA//8AAAAAAAAAAAAA//////3//f/+/wAAAgACAAAAAAAAAAAA//////3/
/v////////8AAP//AAD///7//v///wEAAQABAP///v/+////AAD+/wEAAQABAAMAAgAC
AAIAAAAAAAEAAwAFAAQAAwADAAMAAwADAAQAAgACAAEAAAABAAEAAgADAAEAAQABAAEA
AwAEAAQABAABAAEAAQABAP//AAABAAEAAQABAAEAAQD///////8AAAIAAgABAAAAAAD/
////AAD+//7//v/+///////+//3/+//8//z//f/////////+//3//f/9//3//P/8//z/
/P/9//7//v////7//f/8//z//v/9//3//f/7//r/+v/6//r/+//8//z/+//8//3////7
//n/+P/6//r/+v/6//3//f/9//3/+//8//z//f8AAAEAAwADAAEAAQABAAEAAQADAAMA
BQAFAAQAAwACAAIAAgADAAMAAwACAAEAAAD///z/+//6//r/+v/7//z//P/8//z//P/6
//j/9v/4//j/+P/5//n/+f/4//f/9//3//f/9//4//r/+v/6//r/+f/5//n/+f/5//n/
+f/6//r/+v/8////CwAdADEARwBgAH0AngC2AL8AwADAALkAnAB3AFcAKgDf/3//If/Q
/pj+jP6a/qb+tv7N/ur+B/8j/z3/VP9q/3//k/+j/6//u//F/9D/2//m/+//9f/2//j/
/P/+//3//f/+/wEAAgAEAAQABwAJAAkACQAHAAgACQAKAAsADQAOABAAEAAPAA4ADQAP
ABAAEAARABIAEwAUABQAEgASABIAEgAWABYAFwAYABgAGAAZABkAGAAZABoAGwAdAB8A
IAAhACAAHwAfAB8AIQAkACYAKAAnACkAKQAqACsALQAuAC8AMgA0ADYANwA4ADkAOgA7
AD4AQABCAEQAQwBEAEUARgBJAEkASgBLAEwATABMAEwASQBIAEgASABIAEgARwBHAEIA
QQA/AD0AOwA6ADcANQAzADAALQApACYAIgAfABwAHAAaABgAFgATABEADgANAAsACwAL
AAsACQAJAAkABwAEAAIAAQABAAMABAAEAAQAAwACAAAA//8BAAEAAgAEAAIAAgAAAAAA
AAAAAP///////wAAAQABAP7//v/8//z//v/+////AQABAAEAAQD//////v/+//7/AAAD
AAMAAwABAAAAAAAAAAIAAgADAAUAAwACAAEAAQABAAEAAQACAAUABgAGAAYAAgABAAEA
AQABAAEAAQABAAQABAADAAIA//////////8BAAIAAwADAAAA///+//3//f/9//3//v/+
//7//f/8//r/+f/5//r//P/8//z//P/7//v/+v/5//n/+v/6//v/+//7//v/+v/5//n/
+f/5//r/+v/6//r/+f/4//b/9f/3//f/9//4//r/9//3//n/+v/5//j/9//2//n/+f/5
//n/+P/4//f/9//6//v//f/9//v/+//7//v/+f/7//v//f////7//f/8//r/+v/7//v/
/f/8//v/+v/5//b/9f/0//T/9P/1//b/9v/2//b/9v/y//D/7v/w//L/8v/z//P/8f/w
/+//7//v/+//7//w//L/8v/y//L/7//v/+//7//v/+//7//w//D/8P/w//H/9/8DABMA
JQA6AE8AbgCOAKMAqgCqAKcAogCHAGUARgAhAN//hf8s/9z+nv6M/pr+qP61/sz+5/4D
/xv/NP9I/1//df+J/5n/o/+v/77/y//S/9v/5f/q/+7/8P/x//H/8v/0//P/9P/2//b/
+f/7//v/+//7//z//f/+//7//////wAAAQABAAEAAQD//wAAAAABAAQABQAGAAYABAAE
AAQABAAIAAgACQAKAAoACgALAAsACgALAAwADQAPABEAEgATABEAEQASABMAFgAYABkA
GgAZABsAGwAcAB0AHwAgACEAJgAoACoAKwAqACsALAAtADAAMgA0ADYAOQA6ADsAPAA9
AD0APgA/AEIAQgBCAEIAQQBAAEAAQAA/AEAAQABBAD4APQA7ADkANQA0ADEALwAtACoA
JwAjACAAHAAZABYAFAASABAADgANAAsACAAHAAIAAQAAAP///////////f/6//j/9//3
//f/+P/4//j/+f/4//b/9f/z//P/9P/2//j/+P/2//b/9P/0//P/8//z//T/9f/1//b/
9v/0//T/8v/y//P/9f/3//f/9//1//X/9P/0//T/9v/5//n/+f/5//j/+P/4//f/9v/2
//f/+P/4//j/+f/5//n/+f/6//n/+v/6//r/+v/5//n/+f/3//f/9//3//r/+v/5//j/
9//3//f/9//1//b/9//3//f/9//3//f/9f/1//X/9v/4//j/9//2//T/8//z//T/9P/0
//T/9P/1//X/9P/z//H/8v/y//P/9f/1//X/9P/x//H/8f/x//L/8v/y//L/9P/0//P/
8//y//H/8P/w//T/9f/1//P/8v/w//D/8P/w//H/8f/x//H/8f/y//L/8//y//P/9f/1
//b/9//4//n/+P/5//j/+f/7//r/+f/4//b/9v/3//f/9//2//X/9P/1//L/8f/w/+7/
7v/v//D/8v/y//L/8v/y//D/7v/w/+7/7v/v/+//8f/w/+//7//t/+3/7f/u/+7/7v/u
/+7/7f/t/+3/7f/r/+v/6//s//D/8P/w//P/+/8HABkALQBEAF8AgACeALEAuAC4ALcA
qgCLAGsATAAbAMn/Zf8K/7z+iP6C/pT+pP61/tb+9f4T/y3/Qv9Y/23/gf+T/6H/r/+7
/8T/z//W/9//5f/q/+7/8v/1//X/9v/4//j/+P/5//j/+//9//3//f///wAAAQACAAAA
AQABAAIABQAFAAUABQADAAQABAAFAAYABwAIAAgACAAIAAgACAAIAAgACQAKAAsADAAO
AA8ADwAPAA8ADwARABMAFAAVABUAFQAWABcAFgAYABkAGgAdAB8AHwAgAB8AIQAiACMA
KAAqACwALQAuAC8AMAAxADIANAA2ADgAOwA8AD0APgA9AD0APgA/AEIAQgBCAEIAQQBA
AEAAQAA+AD4APQA9ADwAOwA5ADcAMQAwAC0AKwApACYAIwAfAB4AGgAXABQAEAAOAAwA
CgALAAkABgAFAAAA///+//3//f/9//3/+//6//j/9//3//b/9v/1//T/9f/0//L/8f/v
/+//8P/y//L/8v/w//D/8P/w/+//7//t/+7/7//v/+//8P/v//D/7v/u/+//8f/v/+//
8f/x/w==
         </WaveFormData>
      </LeadData>
      <LeadData>
         <LeadByteCountTotal>10000</LeadByteCountTotal>
         <LeadTimeOffset>0</LeadTimeOffset>
         <LeadSampleCountTotal>5000</LeadSampleCountTotal>
         <LeadAmplitudeUnitsPerBit>4.88</LeadAmplitudeUnitsPerBit>
         <LeadAmplitudeUnits>��V</LeadAmplitudeUnits>
         <LeadHighLimit>2147483647</LeadHighLimit>
         <LeadLowLimit>268435456</LeadLowLimit>
         <LeadID>V3</LeadID>
         <LeadOffsetFirstSample>0</LeadOffsetFirstSample>
         <FirstSampleBaseline>0</FirstSampleBaseline>
         <LeadSampleSize>2</LeadSampleSize>
         <LeadOff>FALSE</LeadOff>
         <BaselineSway>FALSE</BaselineSway>
         <ExcessiveACNoise>FALSE</ExcessiveACNoise>
         <MuscleNoise>FALSE</MuscleNoise>
         <LeadDataCRC32>1044440330</LeadDataCRC32>
         <WaveFormData>
AAAAAAAAAAACAAIAAgACAAIAAgACAAIAAwAEAAUABgAGAAYABgAGAAcACAAJAAoACwAM
AA0ADgAOAA4ADgAOABEAEgATABQAFgAWABYAFgAYABgAGAAYABoAHAAeACAAIgAiACIA
IgAlACYAJwAoACkAKgArACwALAAsACwALAAtAC4ALwAwAC8ALgAtACwAKwAqACkAKAAl
ACQAIwAiAB8AHgAdABwAGQAYABcAFgAUABIAEAAOAA0ADAALAAoACQAIAAcABgAFAAQA
AwACAAIAAgACAAIAAQAAAP///v/+//7//v/+//z//P/8//z//P/8//z//P/8//z//P/8
//r/+v/6//r//P/8//z//P/6//r/+v/6//r/+v/6//r//P/8//z//P/7//r/+f/4//n/
+v/7//z//P/8//z//P/8//z//P/8//3//v///wAA/v/+//7//v8AAAAAAAAAAAAAAAAA
AAAAAAAAAAAAAAACAAIAAgACAAAAAAAAAAAAAAAAAAAAAAAAAAAAAAAAAP7//v/+//7/
AAAAAAAAAAD///7//f/8//7//v/+//7//P/8//z//P/8//z//P/8//z//P/8//z/+v/6
//r/+v/8//z//P/8//z//P/8//z//P/8//z//P/+//7//v/+//z//P/8//z//v/+//7/
/v/8//z//P/8//z//P/8//z//v/+//7//v/9//z/+//6//z//v///wAA//8CAAQABAAD
AAQABQAIAAoADAAMAAwACgAKAAkACQALAA0ADQANAAoACAAGAAMAAQABAAEAAQADAAMA
AwADAAIAAAD+//v/+f/6//v//P/6//v/+//7//r/+f/5//n/+//7//v/+//5//n/+P/4
//r/+v/6//r/+v/6//r/+v/2//j//P8EABMALABEAF8AhQCwANUA8QAHARkBHQELAekA
ygCeAFgA9f+H/yH/1/65/rb+uv7B/tP+6/4E/xr/NP9O/2X/ef+N/5z/qP+0/8D/zv/Z
/+L/7P/y//T/9f/2//j/+v/7//3/AAABAAQABQAGAAYABgAGAAcABwAHAAkADAANAA4A
DgANAAwACwAKAAsADQAOABEADwAPAA8ADwAQABEAEgAVABQAFQAWABcAFwAWABYAFgAZ
ABsAHAAeAB4AHgAdABwAHAAdAB8AIgAjACQAJgAnACYAJgAmACcAKgAsAC4AMAAyADQA
NgA3ADgAOQA7AD0AQABBAEIARABDAEUARQBFAEkASgBMAE4ATgBNAE0ATABOAE0ATQBN
AEsASwBKAEkARgBFAEIAPwA+ADwAOwA6ADgANQAxACwALAApACgAJwAjACEAIQAeAB0A
GwAZABgAFwAYABgAGQAYABYAFQATABIAEQARABEAEQARABEAEAAOAA4ADgANAA0ADQAO
ABAAEAAPAA4ADAANAAsACwAMAAwADQANAA0ACwALAAoACAAJAAsADQAPAA4ADQALAAoA
DAAMAAwADAANAA0ADgAOAAwADAAMAAwADgAOAA8ADwANAA4ADgAOAA4ADgAOAA4AEAAR
ABIAEgARABAADgANAA4ADwARABIAEQARABAADwARABEAEQARABEAEQARABEADgANAA0A
DQAPAA8ADwAQAA4ADQANAA0ADQANAAwADAAMAAwADAAMAAgACAAIAAkACwAMAAwACwAJ
AAgACAAHAAcACAAIAAgACgAKAAoACgAGAAYABgAHAAkACgAKAAoABwAHAAcABwAHAAYA
BgAHAAcABwAIAAgABgAFAAYABgAGAAYABgAIAAgACAAIAAYABgAIAAkACgALAA4AEAAQ
AA4ADgAOABAAEgAUABQAFAAUABQAEwARABEAEwATABUAFAASABAACwAJAAkACQALAAsA
CwALAAsACwAKAAkABgACAAEAAAABAAIABAAFAAMAAgABAAEAAwADAAMAAwADAAMAAwAC
AAAAAAAAAAAAAgACAAIAAgAAAAIAAgAEAAwAGwAyAEwAZwCLALgA3wD7ABEBIwEtAR8B
AQHiALoAeAAXAKP/N//h/rP+rv60/r3+zf7n/gD/GP8w/0r/Y/93/43/nv+s/7j/xP/Q
/9v/5v/u//b/+v/9//7//P/+////AQACAAMABgAHAAgACAAIAAgACQAJAAkACwAMAA0A
DgAOAA4ADgAOAA4ADgAPAA8AEQARABEAEQARABEAEQARABMAFAAVABYAFwAVABQAFAAU
ABcAGQAaABwAHQAeAB4AHgAdAB0AHgAgACEAIgAkACUAJgAmACYAJwAoACoALAAuAC8A
MAAxADEAMgAzADUANwA8AD0APgBAAEAAQQBAAD8AQQBCAEQARgBHAEcASABIAEYARQBF
AEUARQBFAEQAQwA/AD8APQA7ADkANgA0ADIALwAtACoAJgAiAB8AHgAdAB0AGwAbABgA
FQATABEAEAAQABAADwAPAA0ADAAMAAsACAAHAAcABwAHAAcABwAGAAMAAgABAP///P/7
//v//P/7//v/+//6//n/9//3//j/+P/5//n/+f/3//f/9v/0//T/9f/2//f/9//3//b/
9v/2//b/9v/2//f/9//4//j/+P/4//j/+P/4//j/+f/5//n/+v/6//r/+P/4//j/+P/6
//v//P/8//r/+v/5//n/+//7//z//P/7//v/+v/5//n/+f/5//n/+//7//v/+//4//f/
9//3//n/+f/5//r/+v/5//n/+f/4//f/9f/0//X/9v/3//j/9P/0//T/9f/1//b/9v/1
//X/9P/0//P/8f/y//L/8v/0//T/9P/0//L/8v/y//P/8f/y//L/8v/z//P/8//z//H/
8P/w//H/8//1//T/9P/y//D/8P/w//D/8f/y//P/9P/y//L/9P/1//T/9f/4//r/+//6
//v//P/9//7////+//7//v/+//3//f/9//////////7//P/6//n/9//3//f/9f/1//X/
9f/3//f/9v/1//P/8P/w//D/7v/u/+//7//x//D/7//v/+3/7f/t/+3/7//v/+//7v/u
/+7/7v/u/+z/7P/s/+z/7v/w//D/8v/4/wcAHAA4AFUAfQCqANEA7wALAR8BJQETAfUA
1ACqAGQA/f+H/yP/2f6x/qr+sP65/sv+5f4A/xz/NP9K/2H/c/+F/5T/ov+u/7z/xP/N
/9b/3P/g/+b/6f/q/+v/7v/w//P/8//z//X/9f/4//j/+P/4//n/+f/5//v/+v/7//z/
/P/9//7///8AAP7//////wEAAwADAAMAAwADAAMAAwAFAAQABQAGAAcACQAIAAgACAAI
AAkACQAKAAsADAAMAAwADQANAA4AEAAPABAAEgATABYAFgAWABcAFgAYABoAHAAfACAA
IQAhACIAIwAlACcAKQApACkAKgAtAC8ALwAvAC4ALgAvADAAMwAzADQANAAyADEAMQAx
AC8ALwAuAC0ALQAtACsAKQAlACIAIAAeAB4AHQAbABgAFgATABIAEQAPAA0ADQAKAAsA
CQAHAAYAAgACAAEAAQABAAAAAAD///7//f/9//3/+//7//v/+v/5//r/+//7//j/9//3
//j/9//3//f/9v/3//X/9f/2//T/9f/1//X/9//3//b/9P/y//P/9P/1//X/9f/0//T/
9P/0//T/9P/1//X/9v/2//b/9v/2//b/9v/2//f/9//5//r/+v/6//j/+P/4//j/+P/5
//r/+v/8//z/+//7//n/+f/6//r/+//7//r/+f/5//n/+f/5//f/9//3//f/9//3//j/
+f/3//f/9//4//j/9//3//f/9//3//b/9v/2//b/9v/2//b/9v/2//f/9f/2//b/9f/3
//b/9v/1//P/9P/0//T/9P/0//T/9P/z//T/9f/3//b/9v/1//T/9f/1//X/9f/z//L/
8v/z//H/8//0//T/9P/0//T/8v/y//L/8v/0//T/9v/3//j/+f/8//7//P/6//r/+v/+
/wAAAgACAAAAAAAAAP//AQABAAMAAwABAAAA/v/8//n/9//3//f/+f/5//n/+f/3//f/
9v/1//X/8v/y//L/8v/y//P/8//x//D/7//v//H/8f/x//H/7//v/+//7v/w//D/8P/w
//D/8P/w//D/7v/u//D/9P/8/w0AJAA+AFkAgwCuAM8A7QAJARsBGwEFAeMAwgCSAEgA
3f9t/w//0f61/rL+tv69/s/+6f4E/x7/OP9S/2n/e/+N/5r/pv+w/7z/xv/R/9r/4P/k
/+j/6f/q/+r/7P/t/+//8P/x//T/9f/0//T/9P/0//f/9//3//n/+P/5//r/+v/6//r/
+v/6//z//f/9/////f/9//3//f////////8BAAAAAQACAAMAAwACAAIAAgAFAAcACAAK
AAoACgAJAAgACQAJAAoADAANAA4AEAARABAAEAAQABEAFAAWABgAGgAZABoAGwAbABwA
HQAfACEAIgAjACQAJgAlACcAJwAnACoAKgArACwALAArACsAKgAqACkAKQApACkAKQAo
ACcAIwAjACEAHwAfABwAGgAYABcAFQASAA4ADQALAAsACwALAAkACQAGAAUAAwABAAAA
AAAAAP/////9//z//P/7//r/+f/5//n/+f/5//n/+P/2//b/9v/1//X/9f/2//j/+P/3
//b/9P/1//P/8//0//T/9f/1//X/8//z//L/8P/y//P/9P/1//P/8//y//L/9P/0//T/
9P/1//X/9v/2//T/9P/0//T/9v/2//f/9//1//b/9v/2//b/9v/2//b/+P/5//r/+v/4
//j/9//3//n/+f/6//r/+v/5//f/9f/3//f/9//3//n/+f/5//n/9v/1//X/9f/3//f/
9//4//b/9f/1//X/9f/1//T/9P/2//b/9v/2//T/9P/0//X/8//0//T/8//z//L/8v/x
//H/8v/y//L/8v/y//L/8v/w//D/8P/x//H/8v/y//L/8f/x//H/8f/x//D/8P/x//H/
8f/y//L/8P/u//D/8P/w//D/8v/y//L/8v/w//D/8v/z//T/9f/4//r/+v/4//j/+P/6
//z//v/+/wAAAAAAAP///////wEAAQAAAP7/+//4//X/8//z//P/8//z//P/8//1//X/
9P/z//H/7v/u/+7/7v/u/+//7//v/+7/7f/t/+3/7f/t/+3/7f/t/+3/7P/s/+z/7P/s
/+7/7v/u/+7/7v/u//D/8v/6/w8AKABCAGMAjQC0ANEA6wADAREBBwHrAMsAqABwABwA
r/9D/+/+vf6v/rD+tv7D/tf+8f4K/yT/PP9U/2v/ff+P/57/qv+2/8D/xv/P/9j/3v/i
/+b/6f/q/+j/6v/r/+3/7v/v//L/8//0//T/9P/0//X/9f/1//f/+P/5//r/+v/6//r/
+v/6//j/+f/5//v//f/9//3//f/9//3//f////7///8AAAEAAwACAAIAAgABAAMABAAG
AAcACAAIAAgABwAHAAgACgALAAwADgAPABAAEAAQABEAEAASABQAFgAZABoAGwAbABsA
GwAcAB0AIAAhACIAJAAjACUAJQAlACQAJAAlACYAJwAnACgAKAAmACUAJQAlACMAIwAi
ACEAHQAdABsAGQAZABYAFAASABMAEQAOAAoACgAHAAYABQAEAAMABAACAAEA///9//z/
/P/8//v/+//9//z//P/7//j/9//3//f/+f/5//n/+P/2//b/9v/1//T/8//z//T/9f/1
//X/9P/z//H/8f/y//L/8//z//P/8f/x//D/7v/w//H/8v/z//P/8//y//L/8P/w//D/
8P/z//P/9P/0//T/9P/0//T/9P/0//X/9f/1//b/9v/2//b/9v/2//b/+P/5//r/+v/4
//j/9//3//f/9//4//j/+f/5//j/9//3//f/9//3//n/+f/5//n/+P/3//f/9//1//X/
9f/2//j/9//3//f/9f/1//T/9P/1//b/9//4//b/9v/2//f/9f/2//b/9f/1//T/9P/z
//P/9P/0//T/9v/2//b/9v/0//T/9P/1//X/9v/2//b/9//3//f/9//3//b/9v/3//f/
+P/4//j/+P/4//b/9v/2//b/+P/4//r/+//8//3/AAACAAIAAAAAAAAAAgAEAAYABgAE
AAQABAADAAYABwAKAAsACgAIAAUAAgD///3//f/9/////////////v/9//v/+f/4//b/
9//4//b/9v/3//f/9//2//X/9f/3//f/9//3//X/9f/1//T/9v/2//b/9v/0//T/9P/0
//L/9P/4//z/BAAXAC4ARgBjAIkAtADXAPMACQEZARcB/QDbALoAigA+ANn/bf8L/8f+
sf6y/rb+vf7P/un+Av8e/zj/UP9n/3n/i/+Y/6T/sv++/8r/1f/g/+j/7P/u/+//8P/x
//T/9v/5//r/+//+///////+//3//P/+////AAADAAIAAwAEAAQABAAEAAQABAAGAAcA
BwAJAAcABwAHAAcACAAJAAoADQANAA0ADQANAA8ADgAOAA4ADwARABIAFAATABQAFAAU
ABUAFQAWABgAGQAaABwAHQAeAB4AHgAfACIAJAAmACgAJwAoACkAKQArAC0AMAAzADQA
NQA2ADgAOQA7ADsAOwA+AD4APwBAAD8APwBAAEAAQgBBAEEAQQA9AD0APAA7ADcANwA1
ADMAMwAwAC4ALAAqACcAIwAeAB0AGwAbABsAFwAVABUAEgARAA8ADQAMAAwADAALAAsA
CgAIAAcABQAGAAUABQAFAAMAAwADAAIAAgACAAIAAQACAAEAAQACAAIAAQAAAP7//v/9
//7/AAD//////v/9///////+//z//v///wAAAQD//////v/+//7//v/+//7//////wAA
AAD+//7//v/+////AAACAAMAAQACAAIAAgAEAAQABAAEAAIAAwAEAAQABAAEAAMAAwAD
AAMABAAEAAQAAwABAP//AAABAAIAAwADAAMAAwADAAAA////////AQABAAEAAgABAP//
/v/9///////+//7//P/8//z//P/8//z//P/9//3//v/+//3//f/8//z/+//7//z//P/8
//z//P/8//z/+v/6//r/+//9//z//P/8//r/+v/6//r/+v/8//z//P/8//r/+v/8//3/
/v///wIABAAGAAQABAAEAAQABgAIAAgACAAIAAgABwAHAAcACQAJAAkACAAGAAQAAQD/
/////////////////wEAAQAAAP//+//4//j/+P/4//j/+f/5//n/+P/3//f/9f/1//X/
9f/3//f/9//2//b/9v/2//b/9P/0//T/9P/4//j/+P/6//z/BQAYADIASwBpAJYAwwDl
AP0AEQEfAR8BBwHmAMgAnABLAOH/bf8F/7n+nP6i/qn+tf7L/ub+AP8Y/zD/R/9d/3P/
iP+Y/6b/tP/C/83/1v/e/+b/7P/t//L/8v/0//X/9//2//f/+v/7//7//v/+//7/////
////AQAAAAEAAgACAAQABAAEAAQABAAFAAUABwAIAAkACgALAAkACQAJAAsADAANAA4A
DwARABAAEAAQABAAEQARABIAEwAUABQAFAAVABUAFgAYABcAGAAaABsAHgAeAB4AHwAe
ACAAIgAkACcAKAApACkAKgArAC0ALwAyADMANAA2ADkAOwA7ADsAPAA8AD0APgBBAEEA
QgBCAEAAPwA/AD8APwA/AD4APQA7ADsAOQA3ADMAMAAuACwALQArACgAJAAhAB0AGwAZ
ABcAFQAVABIAEAANAAoACAAEAAQAAwADAAMAAgACAAEA/v/9//3//f/9//3//f/8//z/
/P/8//v/+v/5//n/+v/7//v/+//6//n/9//3//j/9v/3//f/9//5//n/+P/2//T/9f/2
//f/+f/5//j/+P/2//b/9v/2//n/+f/6//r/+v/6//r/+v/4//j/+f/5//v//P/8//z/
/P/8//z//P/6//v//P/8//7//v/9//3/+//7//z//P///////v/9//3//f/9//3//f/9
//3//f/8//v/+//7//n/+f/5//r//P/7//v/+//5//n/+P/4//j/+P/4//j/9//4//n/
+//6//r/+f/3//j/+P/5//n/9//4//j/+P/4//j/+P/4//f/+P/5//v/+f/4//j/+v/6
//r/+v/6//j/+P/4//j/+P/4//r/+//+////AgAEAAIAAAAAAAAAAwAGAAkACgAHAAYA
BQADAAUABQAHAAcABwAGAAQAAgD///3//f/9/////////////f/9//z/+//7//j/+P/4
//b/9v/3//f/9//2//X/9f/3//f/9//3//X/9f/1//T/9P/0//T/9P/0//T/9P/0//L/
8v/0//j/BAAVADAASgBnAJEAwADjAP8AGQEtAS8BGQH5ANgApABOAN//bf8P/8v+rf6w
/rj+w/7X/vH+DP8m/0D/Vv9t/4H/kf+e/6r/tP/A/8z/1f/g/+j/7P/u/+//8P/u//D/
8f/z//b/9//6//v/+v/6//r/+v/7//v/+//9//z//f/+//7//v/+//7//v8AAAEAAQAD
AAMAAwADAAMAAwADAAMABQAGAAcACAAJAAkACAAIAAgACQALAAwADgANAA4ADgAOAA8A
DwAQABIAEwAUABYAFwAWABYAFgAXABoAHAAeACAAHwAgACEAIQAkACUAJwApACoAKwAs
AC4ALwAxADEAMQA0ADQANQA2ADUANQA2ADYANgA1ADUANQAzADMAMgAxAC8ALwAtACsA
KwAoACYAJAAhAB8AHAAYABcAFQAVABUAEwARABEADgALAAkABwAGAAYABgAFAAUAAwAC
AAIAAQAAAP////////////////7/+v/6//r/+f/5//n/+v/8//z/+//6//j/+P/3//j/
+v/6//v/+//7//n/+f/4//b/+P/5//r/+//6//n/9//2//b/9v/2//b/9f/1//b/9v/2
//b/9v/2//j/+P/5//n/9//4//j/+P/4//j/+P/4//j/+f/6//r/+v/6//n/+f/7//v/
/P/8//v/+//6//n/+f/5//n/+f/7//v/+//7//j/9//3//f/+f/5//n/+v/4//f/9//3
//f/9//2//b/9v/2//b/9v/y//L/8v/z//X/9v/2//X/8//y//L/8f/z//T/9P/0//T/
9P/0//T/8P/w//D/8f/z//T/9P/0//P/8//z//P/8//y//L/8//1//X/9P/0//L/8v/y
//L/8v/y//L/8v/y//L/9P/1//T/9f/4//r//P/6//r/+v/8//7/AAAAAAAAAAAAAP//
/////wEAAQABAAAA/v/8//v/+f/5//n/+P/3//b/9f/2//f/9//3//P/8P/w//D/8P/w
//H/8f/x//D/7//v/+3/7f/t/+3/7//v/+//7v/u/+7/7v/u/+7/7v/u/+7/7v/w//D/
8v/4/wMAGAA0AE8AdQCiAMkA6QADARkBHwENAe8A0gCoAGYAAwCP/yn/3f6x/qr+sP65
/sn+4f7+/hb/MP9I/1//cf+D/5T/ov+u/7r/xP/L/9T/2v/g/+T/5//o/+r/7P/t/+//
7//v//H/8f/0//T/9P/0//X/9f/1//f/9v/3//j/+P/6//r/+v/6//j/+f/5//v//f/9
//3//f/9//3//f////7///8AAAEAAwACAAIAAgABAAMABAAGAAUABgAGAAYABwAHAAgA
CgAJAAoADAANABAAEAAQABEAEQASABMAFAAXABgAGQAZABgAGQAbAB0AIgAjACQAJgAn
ACkAKQApACgAKAApACoAKwArACwALAAqACkAKQApACkAKQAoACcAJQAlACMAIQAfABwA
GgAYABgAFwAVABIAEgAPAA4ADQANAAsACwAIAAkABwAFAAQAAAAAAP////////7//v/9
//z/+//7//v/+//7//v/+v/5//r/+//7//j/9//3//j/+//7//v/+v/5//f/9//4//b/
9//3//f/+f/5//j/9v/0//X/9v/3//n/+f/4//j/+P/4//j/+P/3//f/+P/4//j/+P/4
//j/+P/4//n/+f/7//z//P/8//r/+v/6//r/+P/5//r/+v/8//z/+//7//v/+//8//z/
/f/9//z/+//7//v/+//7//v/+//7//v/+//7//z//f/8//v/+v/6//v/+//8//3/+//7
//r/+v/6//r/+v/6//r/+v/6//v/+v/6//n/9//4//j/+f/5//n/+v/6//r/+P/4//j/
+P/3//j/+f/7//r/+v/5//j/+f/5//n/+f/3//b/9v/3//f/9//4//j/+v/7//v/+//5
//j/9v/4//j/+P/4//r/+v/6//r/+P/4//r/+//+////AgAEAAQAAgACAAIABAAGAAgA
CAAGAAYABgAFAAUABQAHAAcACQAIAAYABAD///3//f/9//3//f/9//3///////7//f/7
//j/+P/4//j/+P/5//n/+f/4//f/9//3//f/9//3//f/9//3//b/+P/4//j/+P/4//j/
+P/4//b/9v/4//z/BgAXAC4ASgBnAI0AuADZAPUACQEZARUB/wDfAL4AjAA+ANf/af8J
/8n+sf6y/rj+w/7T/u3+Bv8e/zb/Tv9l/3n/i/+c/6j/tP/A/8r/1f/e/+b/6v/u//H/
8v/y//T/9f/3//r/+//+////AAAAAAAAAAD///////8BAAQABQAGAAYABgAGAAYABgAG
AAcABwAJAAkACQAJAAkACQAJAAkACwAMAA0ADgAPAA8ADgAOAA4ADQAPABAAEgAVABYA
FgAWABMAEwAUABYAGAAaAB0AHwAeAB4AHgAfACAAIgAkACYAJwAoACkAKQAqACsALQAv
ADIAMwA0ADYANQA3ADcANwA5ADoAPAA+AD0APQA+AD4APgA9AD0APQA7ADsAOgA5ADcA
NwA1ADMAMQAuACwAKgApACcAJAAgAB4AGwAaABkAFwAVABUAEgARAA8ADQAMAAoACgAJ
AAkACQAIAAgABwAEAAMAAwADAAMAAwADAAIAAAAAAAAA//8AAP////8AAP////////7/
///9//3//v/+//////////3//f/8//r/+v/7//z//f///////v/+//7//v/+//7/////
/wAAAAAAAAAAAAAAAAIAAgADAAMAAgACAAEAAAACAAIAAgACAAQABQAGAAYABAAEAAMA
AwADAAMABAAEAAUABQAEAAMAAwADAAMAAwAFAAUABQAFAAQAAwADAAMAAwADAAMABAAE
AAMAAwADAAEAAQAAAAAAAgACAAIAAgAAAAAAAAABAAAAAAD///3////+//7//f/9//7/
/v/+/wAAAAAAAAAA/P/8//z//f/9//7//v/+//3//f/9////AAD9//z/+//6//z//P/8
//z/+v/6//z//f/+////AgAEAAQAAgACAAIABAAGAAgACAAKAAoACgAJAAcABwAJAAkA
CgAKAAkACAADAAEAAQABAAEAAQABAAEAAQABAAAA///9//r/+v/6//r/+v/7//v/+f/4
//f/9//5//n/+f/5//v/+//7//r/+P/4//j/+P/4//j/+P/4//r/+v/2//j//v8JABoA
MgBNAG0AlADDAOUA/wATASMBJQERAfAA0ACkAFkA7/95/w//v/6g/qL+rf63/sv+5v7+
/hb/MP9J/2H/d/+M/5z/qP+0/8L/z//Y/+L/7P/y//X/+P/2//j/+f/7//z//f8AAAEA
BAAEAAQABAAHAAcABwAJAAgACQAKAAoACgAKAAoACgAKAAsACwANAA8ADwAPAA8ADQAN
AA0ADwASABMAFAAVABcAFgAWABYAFQAXABgAGgAdAB4AHgAeAB0AHQAeACAAIQAiACQA
JQAmACYAJgAnACgAKgAsAC4AMQAyADMAMwA0ADUANwA5ADwAPQA+AEAAQwBFAEUARQBG
AEYARwBIAEoASwBNAE4ATABLAEsASwBKAEsASwBLAEkASQBHAEUAQwBAAD4APAA7ADkA
NgAyAC4AKwAqACkAJgAjACIAHgAbABkAFwAWABIAEgARABEAEQAQABAADwAMAAsACwAL
AAkACQAJAAgACAAIAAgABwAGAAUABQAGAAcABwAHAAYABQADAAMABAAEAAUABQAFAAUA
BQAEAAIAAgADAAQABQAFAAUABAAEAAIAAgACAAIABQAFAAYABgAGAAYABgAGAAYABgAH
AAcACQAKAAoACgAIAAgACAAIAAgACQAKAAoACgAKAAkACQAHAAcACAAIAAsACwAKAAkA
BwAHAAcABwAJAAkACQAJAAoACQAJAAkACAAHAAYABgAIAAcABwAHAAYABQADAAIABAAE
AAQABAACAAIAAgADAAEAAgACAAEAAgACAAMAAwACAAIAAQAAAAIAAgACAAIAAgACAAIA
AwACAAIAAQAAAAMAAwADAAEAAAD+//7//v/+/wAAAAAAAAAA/v/+/wAAAQACAAMABgAI
AAoACAAIAAgACQAKAAsACgAMAAwADAALAAkACQALAAsADQAMAAoACAAFAAMAAwADAAEA
AQABAAEAAwADAAIAAQD///z//P/8//r/+v/7//v//f/8//v/+//5//n/+f/5//n/+f/5
//j/9v/2//b/9v/0//T/9P/0//j/9v/2//j//P8HABoAMgBNAG8AngDHAOcAAwEbASkB
IwEHAeoAyACQADcAw/9T//X+t/6g/qj+sf69/tf+8v4K/yL/Ov9P/2P/d/+I/5b/pP+u
/7r/w//M/9T/2v/e/+P/5P/m/+j/6f/r/+v/6//t/+3/8P/w//D/8P/x//H/8f/z//L/
8//0//T/9f/2//f/+P/2//f/9//5//v/+//7//v/+f/5//n/+//6//v//P/9//7//v//
/wAAAAABAAEAAgAFAAYABgAGAAcABwAIAAoACgAKAAsACwAOAA4ADgAPAA4AEAASABQA
FwAYABkAGQAYABkAGwAdACAAIQAiACQAJQAnACcAJwAoACgAKQAqAC0ALQAuAC4ALAAr
ACsAKwApACkAKAAnACYAJwAmACUAIQAeABwAGgAbABkAFgASABAADQAMAAsABwAFAAUA
AgADAAEA///+//v/+v/4//f/9//2//b/9f/y//H/8f/x/+//7//v/+7/7v/u/+7/7f/s
/+v/6//s/+3/7f/t/+z/6//p/+n/6v/o/+n/6f/p/+v/6//q/+j/5v/n/+j/6f/p/+n/
6v/q/w==
         </WaveFormData>
      </LeadData>
      <LeadData>
         <LeadByteCountTotal>10000</LeadByteCountTotal>
         <LeadTimeOffset>0</LeadTimeOffset>
         <LeadSampleCountTotal>5000</LeadSampleCountTotal>
         <LeadAmplitudeUnitsPerBit>4.88</LeadAmplitudeUnitsPerBit>
         <LeadAmplitudeUnits>��V</LeadAmplitudeUnits>
         <LeadHighLimit>2147483647</LeadHighLimit>
         <LeadLowLimit>268435456</LeadLowLimit>
         <LeadID>V4</LeadID>
         <LeadOffsetFirstSample>0</LeadOffsetFirstSample>
         <FirstSampleBaseline>0</FirstSampleBaseline>
         <LeadSampleSize>2</LeadSampleSize>
         <LeadOff>FALSE</LeadOff>
         <BaselineSway>FALSE</BaselineSway>
         <ExcessiveACNoise>FALSE</ExcessiveACNoise>
         <MuscleNoise>FALSE</MuscleNoise>
         <LeadDataCRC32>2462886951</LeadDataCRC32>
         <WaveFormData>
CgAKAAoACgALAAwADQAOABAAEAAQABAAEgASABIAEgAUABQAFAAUABQAFAAUABQAFgAW
ABYAFgAYABgAGAAYABoAGgAaABoAHAAcABwAHAAeAB4AHgAeAB8AIAAhACIAJAAkACQA
JAAlACYAJwAoACkAKgArACwALAAsACwALAAuAC4ALgAuAC4ALgAuAC4ALAAsACwALAAr
ACoAKQAoACcAJgAlACQAIgAiACIAIgAhACAAHwAeAB0AHAAbABoAGQAYABcAFgAVABQA
EwASABAAEAAQABAADgAOAA4ADgAOAA4ADgAOAA4ADgAOAA4ADAAMAAwADAAKAAoACgAK
AAgACAAIAAgACAAIAAgACAAGAAYABgAGAAQABAAEAAQABAAEAAQABAACAAIAAgACAAIA
AgACAAIAAgACAAIAAgACAAIAAgACAAQABAAEAAQAAgACAAIAAgAEAAQABAAEAAIAAgAC
AAIABAAEAAQABAAEAAQABAAEAAQABAAEAAQABgAGAAYABgAEAAQABAAEAAIAAgACAAIA
AgACAAIAAgACAAIAAgACAAIAAgACAAIAAAAAAAAAAAD+//7//v/+//7//v/+//7//P/8
//z//P/+//7//v/+//z//P/8//z//P/8//z//P/+//7//v/+//z//P/8//z//P/8//z/
/P/6//r/+v/6//r/+v/6//r/+v/6//r/+v/5//j/9//3//n/+v/6//z//f8AAAAAAQD/
//////8BAAQABQAHAAcABQAEAAQABAAGAAgACQAJAAkABwAEAAEA////////AAD+//7/
/v/+//7//P/7//j/+P/2//b/9v/0//T/8//z//L/8v/y//L/8v/y//L/8v/w//D/8P/v
//H/8v/y//L/8P/w//D/7//v/+3/7//y//z/EAAoAEQAawCVALkA2AD7ABQBGAEDAeUA
xACbAGQAGgDI/37/Sv8s/yD/H/8f/yX/Lv84/0T/Uv9k/3X/g/+R/57/qP+v/7n/wv/K
/9D/2P/c/93/3f/g/+D/4P/h/+L/4//k/+T/5f/l/+T/5P/j/+b/5v/m/+b/6P/o/+n/
6f/o/+j/6f/p/+n/6f/q/+v/6f/r/+v/7P/u/+7/7v/u/+3/7v/u/+//7v/u/+7/7v/w
//H/8v/y//L/8v/y//P/9P/0//T/9P/1//b/9//3//X/9v/3//f/+P/4//n/+v/8//3/
/f/9/////////wEAAgADAAUABgAFAAYABwAHAAoACwAMAAwACgALAAsADAAMAAwADAAM
AAwADAAMAAoACAAHAAYABQAHAAUABAAEAAIAAAD9//v/+//5//j/9//2//X/9P/y//L/
8f/w/+//8P/v/+//7//r/+v/6v/q/+f/5//n/+b/6P/o/+j/5//l/+X/5P/k/+T/5P/k
/+T/5P/k/+P/4v/g/+D/4P/g/+D/4P/g/9//3f/d/9z/3P/e/97/3v/e/9z/3P/c/9v/
2v/a/9r/2v/c/9z/3P/c/9r/2v/a/9r/2//b/9v/2//b/9z/3P/c/97/3v/e/9//3v/e
/97/3v/c/9z/3P/c/9//3//f/9//4P/g/+D/4P/e/93/3f/d/9v/2//b/9v/2f/Z/9n/
2f/Z/9j/2P/Y/9f/1//X/9b/1//X/9f/1//V/9X/1f/V/9X/1P/U/9T/0//T/9T/1P/U
/9T/1P/U/9T/1P/U/9T/1P/U/9T/1P/S/9L/0f/R/9P/0//T/9P/1P/U/9T/0//T/9P/
0//T/9H/0v/S/9L/0v/S/9T/0v/S/9L/0v/S/9L/0v/S/9H/0f/S/9L/1P/V/9j/2P/b
/9v/2//b/9v/3P/d/9//3//f/97/3v/e/97/4P/h/+H/4f/f/9z/2f/X/9f/1//a/9r/
2v/a/9j/2P/W/9X/0P/Q/87/zv/P/9D/0f/R/8//zv/O/87/0P/Q/9D/0P/O/87/zv/O
/83/zf/O/87/zv/O/87/zv/P/8//z//P/9L/3v/w/wgAJgBPAIEAqwDOAPcAGAEmARkB
+wDaALEAdAAkAMj/bv8u/wb/9v71/vf+/f4I/xb/JP8y/0L/Vf9l/3X/gv+M/5f/of+q
/7L/uv/A/8b/y//N/87/zv/O/8//0P/T/9T/1P/V/9T/1P/V/9X/1v/W/9b/1v/X/9j/
2v/b/9z/3P/d/93/3//f/+D/4f/h/+P/4//k/+T/5P/k/+T/5//o/+j/6f/o/+j/6P/o
/+n/6//t/+7/8P/w//D/8f/y//L/8v/y//X/9v/3//f/9//4//n/+f/8//z//f/+/wAA
AQABAAEABQAFAAUABwAKAAsADQAOAA0ADgAPAA8AEAARABIAEgAUABUAFQAWABQAFAAU
ABQAFgAWABYAFAAUABMAEgARAA8ADQAMAAwACwAKAAgABwAFAAMAAgABAAIAAQAAAP7/
/v/9//z/+//8//v/+//7//n/+f/4//j/9f/1//X/9P/2//b/9v/1//X/9f/0//T/9P/0
//T/9P/0//T/8//y//T/9P/0//T/9P/0//T/8//z//P/8v/y//L/8v/y//L/8v/y//L/
8f/w//D/8P/w//L/8v/y//L/8v/y//L/8v/z//P/8//z//P/9P/0//T/9P/0//T/9f/2
//b/9v/2//j/+P/4//j/+f/5//n/+f/4//j/+P/4//j/9//3//f/+f/5//n/+f/5//n/
+f/5//n/+P/4//j/+f/5//n/+P/3//f/9//3//n/+f/5//n/+f/4//j/+P/3//f/+P/4
//j/+P/4//j/+P/4//j/+P/4//j/+P/4//j/+P/3//f/9//3//f/9//6//r/+v/5//n/
+f/5//n/+//6//r/+v/6//j/+P/4//j/+v/6//r/+v/7//v//P/8//7///8CAAIABQAF
AAUABQAFAAYABwAJAAkACQAIAAgACAAIAAoACwALAAsACQAGAAUAAwADAAMAAgACAAIA
AgAEAAQAAgABAAAAAAD+//7//v/+//7//f////7//v/+//z//P/8//z//v/+//7//v/9
//3//v/+//z//P/8//z///////3//f8AAAoAGgAyAE4AdwClAMsA7gAVATIBOgErAREB
8gDLAJQASADw/6T/bv9M/zz/N/81/zv/Rv9S/17/bv+A/4//n/+r/7j/wv/J/9P/2v/g
/+b/7P/w//P/9f/2//j/+P/5//r/+//8//z//f/+//7///////7//v/+//7//v/+////
//8CAAIAAwADAAMAAwAEAAUABQAHAAcACAAIAAgACAAIAAkACgAKAAsACgAKAAoACgAK
AAsADAAMAA4ADgAOAA8ADgAOAA4ADgAPABAAEQARABEAEgATABMAFAAUABUAFgAYABkA
GQAZABsAGwAbAB0AHAAdAB8AIAAhACIAIwAjACQAJQAmACYAKAApACkAKgAoACgAKAAo
ACgAKAAoACYAKAAnACYAJQAjACEAIAAgACEAIAAeAB0AHQAbABoAGQAYABcAFgAUABQA
EwASABEADgANAA0ADQANAA0ADAAMAAkACQAJAAgACAAIAAgABwAJAAkACAAIAAcABgAF
AAQABgAGAAUABAAEAAQABAAEAAQABAAEAAMABQAFAAQABAACAAIAAgACAAIAAgACAAEA
AgACAAIAAgACAAIAAgACAAQABAAEAAQAAwADAAMAAwADAAQABAAEAAQABAAEAAUABgAG
AAYABgAGAAYABgAGAAcABwAHAAcACAAIAAgACAAIAAcABwAHAAcABwAHAAcACQAJAAkA
CQAJAAgACAAIAAkACQAJAAgABwAHAAcABwAHAAcABwAHAAcABgAGAAYABQAFAAYABgAG
AAYABgAGAAQABAAEAAQABAAEAAQABAAGAAYABQAFAAMAAwADAAMABgAGAAYABQAFAAUA
BQAFAAUABAAGAAYABgAGAAYABgAGAAYABgAHAAcACAAIAAoACwAOAA4ADwAPAA8ADwAT
ABQAFQAXABUAFQAUABQAFgAWABgAGQAXABcAFQASAA8ADQANAA0ADgAOAA4ADgAOAA4A
DAALAAoACgAIAAgACAAIAAgABwAFAAQABAAEAAYABgAGAAYABAAEAAQABAADAAMABAAE
AAQABAAEAAQAAwADAAMAAwAIABQAKAA+AFoAgwCtAM8A8gAXATABMAEbAf8A4AC5AH4A
MgDg/5z/bP9Q/0T/P/8//0X/Tv9Y/2b/eP+K/5v/q/+3/8D/yP/P/9n/4v/o/+7/9P/2
//n/+//8//z//P/9//7///8AAAAAAQACAAIAAwADAAIAAgACAAIABAAEAAUABQAEAAQA
BQAFAAcABwAIAAkABwAJAAkACgAKAAoACgAKAAsADAAMAA0ADAAMAAwADAAOAA8AEAAQ
ABAAEAAQABEAEgASABIAEgATABQAFQAVABUAFgAXABcAGAAYABkAGgAaABsAGwAbAB8A
HwAfACEAIAAhACMAJAAjACQAJQAlACgAKQAqACoAKAApACkAKgAqACoAKgAqACoAKgAq
ACgAKAAnACYAJQAlACMAIgAiACEAIAAeAB0AHQAbABoAGQAaABkAGAAWABQAEwASABEA
EgARABEAEQANAA0ADAAMAA0ADQANAAwADAAMAAwACwALAAsACgAKAAoACgAKAAoACgAK
AAkACAAIAAgACAAIAAgACAAIAAcABwAHAAYABgAGAAYABgAGAAYABgAGAAUABAAEAAQA
BAAGAAYABgAGAAQABAAEAAQABQAFAAUABQAFAAYABgAGAAYABgAGAAcACgAKAAoACgAI
AAgACAAIAAsACwALAAsACwAKAAkACAAKAAkACQAJAAsACwALAAsACQAJAAkACQAJAAgA
CAAIAAcABwAHAAYABwAHAAcABwAHAAcABwAHAAUABAAEAAQABQAFAAYABgAEAAQABAAE
AAQABAAEAAQABgAGAAYABgAGAAYABQAFAAUABQAFAAUABAAEAAQAAwAFAAUABQAFAAUA
BgAGAAYABAACAAQABAAEAAQABAAEAAQABAAFAAUABgAGAAoACwAOAA4ADQANAA0ADQAP
ABAAEQATABMAEwASABIAFAAUABYAFwAWABUAEgAOAAwACwAMAA0ADAAMAAwADAAMAAwA
CgAJAAYABgAEAAQABgAGAAYABQAFAAQABAAEAAQABAAEAAQABAAEAAQABAADAAMABAAE
AAQABAAEAAQABQAFAAUABQAIABYALABGAGYAjwC1ANUA9gAXASgBIAEHAekAyACbAFwA
EADA/4T/Xv9I/0D/P/9B/0f/Uv9c/2r/fP+O/5//rf+5/8T/zv/V/93/4v/o//D/9P/4
//v//f/8//z//P/9//7///8AAAAAAQACAAIAAwADAAIAAgACAAIABAAEAAUABQAGAAYA
BwAHAAcABwAIAAkACQALAAsADAAMAAwADAAMAA0ADgAOAA8AEAAQABAAEAAQABEAEgAS
ABIAEgASABMAEwASABEAEAATABQAFQAVABUAFgAXABcAGAAYABkAGgAcAB0AHQAdAB0A
HQAdAB8AHgAfACEAIgAhACIAIwAjACQAJQAmACYAJgAnACcAKAAmACYAJgAmACYAJgAm
ACQAJAAjACIAIQAhAB8AHgAeAB8AHgAcABsAGwAZABgAFwAYABcAFgAUABQAEwASABEA
EAAPAA8ADwAPAA8ADgAOAAsACwALAAoACgAKAAoACQAHAAcABgAGAAYABgAGAAYABgAG
AAUABAAEAAQABAAEAAQABAAEAAMAAQABAAAAAAAAAAAAAAAAAAAAAAAAAP///v/+//7/
/v/+//7//v/+//7//v/+//7//f/9//3//f///wAAAAAAAP7//v/+////AAAAAAAAAAAC
AAIAAgACAAEAAQABAAEAAgACAAIAAgACAAEAAQABAAEAAQABAAEA///////////9//z/
/P/8//////////7//f/9//3//f/9//3//f/9//v/+v/6//r/+f/5//r/+v/6//r/+v/6
//j/+P/4//j/+v/6//r/+v/4//j/9//3//f/9//3//f/+P/4//j/9//3//f/9//3//f/
+P/2//b/9v/2//b/9v/2//b/+f/5//r/+v/6//v//v/+////////////AQACAAMABQAD
AAMAAgACAAMABAAHAAkACAAHAAQAAAD9//v/+//7//z//P/8//z/+v/6//j/9//2//b/
9P/0//L/8v/y//H/8f/w//D/8P/w//D/8P/w//D/8P/w//D/7//v//D/8P/v/+7/7f/s
/+3/7f/v/+//9P8AABIAKgBIAHMAnQDBAOIAAwEaARQB+wDbALoAjQBSAAgAtv9w/z7/
Jv8c/x3/Hf8j/zD/Ov9I/1j/aP95/4f/k/+c/6b/sf+5/8L/yv/S/9j/2v/b/9v/3P/e
/97/3//g/+P/5P/k/+X/5f/k/+T/4//i/+L/4v/i/+L/4v/j/+P/5v/m/+f/5//n/+f/
6P/p/+j/6f/o/+j/6v/q/+r/6v/p/+r/6v/r/+z/7P/s/+z/7v/v//D/8P/v/+7/7f/t
/+7/7v/u/+7/7//w//H/8f/x//L/8//z//T/9P/1//b/9v/3//f/9//7//v/+//9//z/
/f///wAAAQACAAMAAwAEAAUABgAGAAQABQAFAAYABgAGAAYABgAEAAQABAACAAIAAQAA
AP///f/7//r/+v/3//b/9P/z//P/8f/w/+//7P/r/+r/6P/o/+f/5v/l/+T/4//j/+P/
4//j/+L/4v/f/9//3//e/9z/3P/c/9v/3f/d/9z/3P/c/9z/3P/c/9v/2v/Y/9b/2P/Y
/9j/2P/W/9b/1v/V/9P/0//S/9L/1P/U/9T/1P/U/9T/1P/T/9T/1P/U/9T/0v/S/9L/
0v/S/9L/0v/S/9X/1f/V/9X/1f/W/9b/1v/W/9b/1v/X/9b/1v/W/9b/1v/W/9b/1v/X
/9f/1//X/9f/1v/V/9T/1v/V/9X/1f/V/9X/1f/V/9P/0//T/9P/1f/U/9T/1P/U/9P/
0v/Q/9H/0f/R/9H/z//P/8//z//P/87/zv/O/8//z//Q/9D/zv/O/87/zv/Q/9D/0P/Q
/87/zv/O/87/zv/O/83/zf/P/8//zf/N/87/zv/O/87/zv/O/87/zv/O/83/zf/O/87/
0v/T/9b/1v/X/9f/1//X/9f/2P/Z/9v/3f/d/9z/3P/a/9r/3P/d/9//3//d/9r/1//V
/9X/1f/W/9b/1v/W/9b/1v/U/9P/zv/O/8z/zP/M/8z/zP/L/83/zP/M/8z/yv/K/8r/
yv/M/8z/zP/M/83/zf/O/87/zP/M/8z/zP/N/83/z//R/9D/1P/i//j/EgA1AGUAlQC8
AOEACAEiASMBCwHsAMsAmgBWAAAAoP9M/xT/9v7v/u/+8/7+/gz/Gv8m/zT/R/9Z/2f/
eP+E/5H/m/+m/67/tv+8/8L/xf/H/8j/zP/M/83/zv/P/9D/0P/R/9T/1P/V/9X/1P/U
/9T/1P/W/9b/1//X/9j/2P/Z/9n/2//b/9z/3f/d/9//3//g/+D/4P/g/+D/4f/i/+L/
4//k/+T/5P/k/+T/5f/m/+b/5//o/+n/6//s/+z/7P/s/+3/7v/v/+//8f/y//P/8//y
//L/8//0//j/+f/5//n/+//7//v//f8AAAEAAwAEAAUABgAHAAcACAAJAAoACgAMAA0A
DQAOAAwADAAMAAwADgAOAA4ADAAOAA0ADAALAAkABwAGAAYABQAEAAIAAQD///3//P/7
//v/+//7//r/+f/3//X/8//y//H/8f/x//H/8f/w//D/7f/t/+3/7P/u/+7/7v/t/+//
7//u/+7/7v/u/+7/7v/w//D/7//u/+7/7v/u/+7/7v/u/+7/7f/t/+3/7P/s/+z/7P/s
/+z/7v/u/+7/7f/s/+z/7P/s/+7/7v/u/+7/7v/u/+7/7v/v/+//7//v/+//8P/w//D/
8P/w//D/8f/0//T/9P/0//T/9P/0//T/9f/1//X/9f/2//b/9v/2//b/9f/1//X/9//3
//f/9//3//f/9//3//f/9v/2//b/+f/5//n/+P/3//f/9//3//n/+f/5//n/+f/4//j/
+P/3//f/+P/4//r/+v/6//r/+P/4//j/+P/4//j/+P/4//r/+v/5//n/+f/5//n/+v/6
//r/+v/6//r/+v/6//r/+//7//z//P8AAAEABAAEAAUABQAFAAUACQAKAAsADQALAAsA
CgAKAAwADAAOAA8ADQANAAsACAAHAAUABQAFAAgACAAIAAgABgAGAAQAAwAAAAAA/v/+
//7//v/+//3////+//7//v/+//7//v/+//z//P/8//z//f/9//7//v/+//7//v/+////
/f/9////BAAQACYAPgBeAIsAtwDbAAABJQE+AUABKwEPAfAAwwCEADAA2v+S/2L/Rv84
/zX/N/8//0r/VP9i/3T/iP+Z/6f/s/+8/8T/zf/V/97/5v/u//L/9P/3//f/+P/4//j/
+f/6//3//v/+/////v/+//////8AAAAAAAAAAAIAAgADAAMAAgACAAMAAwAEAAUABwAJ
AAcACQAJAAoACgAKAAoACgANAA4ADgAPAA4ADgAOAA4AEAARABIAEgASABIAEgATABQA
FAAUABQAFwAYABkAGQAZABoAGwAbAB4AHgAfACAAIAAhACEAIQAjACMAIwAlACYAJwAp
ACoAKQAqACsAKwAuAC8AMAAwADAAMQAxADIAMAAwADAAMAAyADIAMgAwAC4ALQAsACsA
LQArACoAKgAnACYAJAAjACMAIQAgAB8AIAAfAB4AHAAaABkAGAAXABgAFwAXABcAEwAT
ABIAEgATABMAEwASABIAEgASABEADwAPAA4ADgAOAA4ADgAOAA4ADgANAAwADgAOAA4A
DgAOAA4ADgANAA0ADQAMAAwADAAMAAwADAAMAAwADAALAAoACgAKAAoACgAKAAoACgAK
AAoACgAKAAsACwALAAsACwAMAAwADAAMAAwADAANAA4ADgAOAA4ADgAOAA4ADgARABEA
EQARABAAEAAQABAAEgARABEAEQARABEAEQARABEAEQARABEAEwASABIAEgARABEAEQAQ
AA8ADwAPAA8ADwAPAA8ADwAPAA4ADgAOAA8ADwAQABAADgAOAA4ADgAOAA4ADgAOAA4A
DgAOAA4ADgAOAA0ADQAPAA8ADwAPAA8ADgANAAsADQANAA0ADQAPAA4ADgAOAAwADAAM
AAwADAAMAAwADAANAA0ADgAOABAAEQAUABQAFQAVABUAFQAZABoAGwAdABsAGwAaABoA
GgAaABwAHQAdAB0AGwAYABcAFQAVABUAFAAUABQAFAAWABYAFAATAA4ADgAMAAwADAAM
AAwACwALAAoACgAKAAgACAAIAAgACgAKAAoACgAJAAkACgAKAAgACAAIAAgACQAJAAkA
CQAMABIAIgA6AFYAewCnAM0A8AAVATIBPAEtARMB9gDTAJ4AVgAAALT/fv9c/0r/Q/9D
/0n/Uv9c/2j/ev+M/53/q/+5/8T/zv/X/+H/5v/u//T/+P/8////AQACAAYABgAHAAgA
BwAIAAgACQAMAAwADQANAAwADAAMAAwADAAMAA0ADQAOAA4ADwAPAA8ADwAQABEAEQAT
ABMAFAAUABQAFAAUABUAFgAWABcAGAAYABgAGAAYABkAGgAaABoAGgAaABsAHAAcABwA
HAAdAB4AHwAfAB8AIAAhACEAIgAiACMAJAAmACcAJwAnACkAKQApACsALQAvADIANAA1
ADYANwA3ADYANwA4ADgAOgA7ADsAPAA8ADwAPAA8ADwAPAA8ADoAPAA7ADoAOQA5ADcA
NgA2ADcANgA0ADMAMwAxADAALwAwAC8ALgAsAC4ALQAsACsAKgApACkAKQApACkAKAAo
ACcAJwAnACYAJgAmACYAJQAnACcAJgAmACQAJAAkACQAJgAmACUAJAAkACQAJAAkACQA
JAAkACMAJAAlACUAJgAkACQAJAAkACYAJgAmACUAJAAkACQAJAAkACQAJAAkACQAJAAk
ACQAJQAlACUAJQAlACYAJgAmACYAJgAmACcAJgAmACYAJgAmACYAJgAmACUAJQAlACUA
KAAoACgAKAAoACcAJwAnACcAJwAnACcAJwAnACcAJwAlACQAJAAkACcAJwAnACYAJQAl
ACUAJQAjACMAIwAjACUAJAAkACQAIQAhACIAIgAiACIAIgAiACQAJAAkACQAJAAkACQA
JAAkACQAIwAjACMAIwAjACMAJAAkACQAIwAhACEAIQAhACEAIgAiACIAJAAkACQAJQAj
ACMAIgAiACIAIgAiACIAIgAiACIAIwAjACQAJAAoACkALAAsACsAKwArACsALwAwADEA
MwAyADEALwAuADAAMAAyADMAMQAxAC8ALAApACcAJwAnACoAKgAqACoAKgAqACgAJwAi
ACIAIAAgACAAIAAgAB8AHwAeAB4AHgAcABwAHAAcABwAHAAcABwAHQAdAB4AHgAcABwA
HAAcAB0AHQAdAB0AIgAuAEQAXgB+AKUAzQDxABIBMwFIAUYBLQEPAfAAwQCEADgA5v+g
/3D/Vv9K/0v/T/9T/17/av92/4T/lv+n/7f/xf/Q/9j/4f/p//D/9v8AAAYACAALAA0A
DgAOAA4ADwAQABMAFAAUABUAFAAUABUAFQAUABQAFAAUABYAFgAXABcAFgAWABcAFwAZ
ABkAGgAbABkAGwAbABwAGgAaABoAGgAbABwAHAAdAB4AHgAeAB4AHgAfACAAIAAiACIA
IgAjACMAIgAhACAAIwAkACUAJQAlACYAJwAnACYAJgAnACgAKgArACsAKwAtAC0ALQAv
ADAAMQAzADQAMwA0ADUANQA2ADcAOAA4ADgAOQA5ADoAOAA4ADgAOAA2ADYANgA0ADQA
MwAyADEAMQAvAC4ALgArACoAKAAnACcAJQAkACMAIAAfAB4AHAAaABkAGAAXABgAFwAX
ABcAFQAVABQAFAARABEAEQAQABAAEAAQAA8ADQANAAwADAAMAAwADAAMAAoACgAJAAgA
CAAIAAgACAAIAAgACAAHAAUABQAEAAQAAgACAAIAAgAEAAQABAADAAIAAgACAAIABAAE
AAQABAACAAIAAgACAAUABQAFAAUAAwAEAAQABAAGAAYABgAHAAgACAAIAAgACAAIAAgA
CAAHAAcABwAHAAgACAAIAAgABgAFAAUABQAHAAcABwAHAAUABQAFAAUABQAEAAQABAAH
AAcABwAGAAMAAwADAAMAAwADAAMAAwABAAAAAAAAAP////8AAAAAAAAAAAAAAAAAAAAA
AAAAAAAAAAAAAAAA/v/+//3//f/9//3//f/9//z//P/+////AAD///7//f/8//z//P/8
//z//f/9//7//v8AAAEABAAEAAMAAwADAAMABQAGAAcACQALAAsACgAKAAgACAAKAAsA
DQANAAsACAAFAAMAAwADAAQABAAEAAQABAAEAAIAAQD8//z/+v/6//j/+P/4//f/9//2
//b/9v/2//b/9v/2//b/9v/2//b/8//z//T/9P/0//T/9P/0//X/9f/z//P/9v/6/wYA
HAA4AFsAiQC7AOQACQEyAVABVQE/AR4B/QDMAIoAMgDQ/3j/Ov8c/xP/Ef8V/x7/LP84
/0b/WP9p/3v/i/+c/6j/s/+9/8j/0P/Y/97/5v/r/+3/8P/w//D/8f/y//P/9P/0//X/
+P/4//n/+f/6//r/+v/6//z//P/9//3//v/+////////////AAABAAEAAwADAAQAAgAC
AAIAAgAFAAYABgAHAAgACAAIAAgACAAJAAoACgAMAAwADAANAA4ADgAOAA4AEQASABMA
EwARABIAEwATABYAFgAXABgAHAAdAB0AHQAfAB8AHwAhACIAIwAlACYAKQAqACsAKwAs
AC0ALgAuAC8AMQAyADQANAA0ADQANAA2ADYANgA0ADYANQA0ADMAMQAvAC4ALgAtACwA
KgApACkAJwAmACUAIgAhACAAHgAcABsAGgAZABgAFwAXABcAFwAXABYAFgAVABUAFQAU
ABIAEgASABEAEwATABIAEgASABIAEgASABQAFAATABIAEgASABIAEgASABIAEgARABMA
EwASABIAEgASABIAEgAUABQAFAATABIAEgASABIAEwAUABUAFgAWABYAFgAWABcAFwAX
ABcAGQAaABoAGgAaABoAGgAbABwAHAAcABwAHAAcABwAHAAdAB0AHQAdACAAIAAgACAA
IAAfAB8AHwAhACEAIQAhACMAIwAjACMAIQAgACAAIAAjACMAIwAiACEAIQAhACEAIwAj
ACMAIwAjACIAIgAiACMAIwAkACQAJAAkACQAJAAkACQAJAAkACYAJgAmACYAJgAmACUA
JQAlACUAJQAlACgAKAAoACcAJgAmACYAJgAmACgAKAAoACgAKQApACoAKgAuAC8AMgAy
ADUANQA1ADUANQA2ADcAOQA7ADsAOgA6ADwAPAA+AD8APwA/AD0AOgA5ADcANwA3ADgA
OAA4ADgAOgA6ADgANwA2ADYANAA0ADQANAA0ADMAMwAyADIAMgAyADIAMgAyADIAMgAy
ADIAMwAzADQANAAyADIAMgAyADUANQA1ADUAOAA+AEwAYgB8AKMA0wD9ACIBSwFwAYIB
fwFpAUwBKQH6ALQAWgAEAL7/jv9y/2v/a/9v/3j/hP+Q/57/sv/B/9P/4f/u//j/AQAL
ABIAGgAgACYALAAxADMANAA2ADYANwA4ADkAOgA6ADsAPAA8AD0APQBAAEAAQABAAEAA
QABBAEEARABEAEUARQBDAEMARABFAEcASQBJAEoASABIAEgASABLAEwATABNAE4ATgBO
AE4ATABNAE4ATgBPAFAAUQBTAFIAUgBSAFIAUwBUAFUAVQBXAFgAWQBZAFoAWgBbAFwA
XgBfAF8AXwBhAGEAYQBjAGQAZQBnAGgAaQBqAGsAawBsAG0AbgBuAG8AcQByAHQAcgBy
AHIAcgB0AHQAdAByAHQAcwByAHEAcQBvAG4AbgBtAGwAagBpAGkAZwBmAGUAZABjAGIA
YABiAGEAYABfAFwAWwBbAFsAWwBbAFoAWgBXAFcAVwBWAFYAVgBWAFUAVwBXAFYAVgBU
AFQAVABUAFYAVgBVAFQAVABUAFQAVABUAFQAVABTAFUAVQBUAFQAVABUAFQAVABUAFYA
VgBVAA==
         </WaveFormData>
      </LeadData>
      <LeadData>
         <LeadByteCountTotal>10000</LeadByteCountTotal>
         <LeadTimeOffset>0</LeadTimeOffset>
         <LeadSampleCountTotal>5000</LeadSampleCountTotal>
         <LeadAmplitudeUnitsPerBit>4.88</LeadAmplitudeUnitsPerBit>
         <LeadAmplitudeUnits>��V</LeadAmplitudeUnits>
         <LeadHighLimit>2147483647</LeadHighLimit>
         <LeadLowLimit>268435456</LeadLowLimit>
         <LeadID>V5</LeadID>
         <LeadOffsetFirstSample>0</LeadOffsetFirstSample>
         <FirstSampleBaseline>0</FirstSampleBaseline>
         <LeadSampleSize>2</LeadSampleSize>
         <LeadOff>FALSE</LeadOff>
         <BaselineSway>FALSE</BaselineSway>
         <ExcessiveACNoise>FALSE</ExcessiveACNoise>
         <MuscleNoise>FALSE</MuscleNoise>
         <LeadDataCRC32>988767150</LeadDataCRC32>
         <WaveFormData>
8v/y//L/8v/0//T/9P/0//T/9P/0//T/9v/2//b/9v/2//b/9v/2//b/9v/2//b/+P/4
//j/+P/4//j/+P/4//n/+v/7//z//P/8//z//P/+//7//v/+////AAABAAIABAAEAAQA
BAAFAAYABwAIAAkACgALAAwADgAOAA4ADgAPABAAEQASABIAEgASABIAFAAUABQAFAAS
ABIAEgASABAAEAAQABAADgAOAA4ADgANAAwACwAKAAkACAAHAAYABQAEAAMAAgABAAAA
///+//7//v/+//7//P/8//z//P/8//z//P/8//r/+v/6//r/+v/6//r/+v/6//r/+v/6
//r/+v/6//r/+v/6//r/+v/6//r/+v/6//j/+P/4//j/+P/4//j/+P/2//b/9v/2//j/
+P/4//j/+P/4//j/+P/4//j/+P/4//r/+v/6//r/+P/4//j/+P/6//r/+v/6//r/+v/6
//r/+v/6//r/+v/8//z//P/8//r/+v/6//r/+v/6//r/+v/6//r/+v/6//r/+v/6//r/
/P/8//z//P/6//r/+v/6//r/+v/6//r/+v/6//r/+v/6//r/+v/6//r/+v/6//r/+v/6
//r/+v/6//r/+v/6//r/+v/6//r/+v/6//r/+v/8//z//P/8//r/+v/6//r/+v/6//r/
+v/6//r/+v/6//r/+v/6//r//P/8//z//P/8//v/+v/5//v//P/8////AAACAAIAAwAD
AAMAAwAFAAYACQAJAAkACQAIAAgACQAJAAsACwALAAsACgAHAAUAAwADAAQABAAFAAUA
BAAEAAEAAAD///z//f/7//v/+//5//n/+f/4//j/+P/3//f/9//3//f/9//3//f/9//3
//n/+f/5//n/9v/2//b/9v/1//X/8//1//z/CQAZAC4ASgBqAIIAmwC4AM8A1gDNAL8A
rQCUAHYASgAVAOn/yP+r/5X/if+H/4f/h/+I/43/lv+h/6z/tv/B/8j/zf/S/9j/3P/f
/+X/6f/t/+z/7P/u/+7/7v/v//D/8v/z//T/9P/y//L/8v/y//X/9f/1//X/9f/2//b/
9v/1//X/9f/1//f/9//3//j/+P/4//j/+P/7//v/+//7//v//P/8//z/+//7//v/+//7
//v//f/9//3//f/9//7/AAAAAAAAAAAAAAIAAgACAAEAAQABAAEAAgADAAMABAAGAAgA
CQALAAkACwALAAwADQAOAA8AEAARABIAEwAUABYAFwAYABkAGQAZABgAGAAaABoAGgAa
ABsAHAAcABwAGgAaABkAGAAYABgAGAAWABYAFgAUABMAEgARABAADwAOAA4ADAALAAkA
CQAIAAcABgAGAAUABQADAAIAAQABAAAAAAAAAAAAAAAAAP/////+//7//v/9//3//f/+
//7//f/9//z//P/6//r/+v/6//z//P/8//v/+f/5//n/+f/7//v/+//7//n/+f/4//j/
9v/2//b/9v/4//j/+P/4//r/+v/6//r/+v/7//v/+//7//v/+//7//3//v/+////AAAA
AAEAAgACAAEAAAAAAAIAAgACAAIABAAEAAQABAACAAIAAgADAAEAAQAAAAAAAQABAAEA
AQD//wAAAAAAAAIAAgACAAIAAQABAAEAAQACAAIAAgACAAAAAAAAAAAAAAABAAEAAAAA
AAAAAAAAAAAAAAAAAAAAAgACAAIAAgABAAAAAAD//wEAAQABAAEA////////////////
/v/+//7///8AAAAAAAD+//7//v/+//7//v/+//////////////8AAAAAAwAEAAYABgAJ
AAkACQAJAAkACgANAA0ADQANAAwADAANAA0ADwAPABEAEQAQAA0ACQAHAAcACAAKAAsA
CwAKAAgABwAGAAUAAAD///3//f////////////z//P/8//v//f/9//3//f/7//v/+//7
//v/+//7//v/+//6//r/+v/6//v/+f/5//n//v8JABkAMABOAHIAkACrAMwA6wD6APcA
6QDXALwAmABqAC8A9//Q/6//k/+H/4P/g/+F/4j/jf+U/5//qv+0/7//yP/N/9T/2v/e
/+P/5//t/+//8v/0//T/8v/y//P/9P/0//X/9v/2//b/9v/2//b/9//3//f/9//5//r/
+v/6//n/+f/5//n/+f/5//n/+v/6//r/+v/6//v/+//7//v/+//8//z//P/9//3//f/9
//////8BAAEA////////AAAAAAAAAAAAAAIABAAEAAQABQAFAAUABQAGAAcABwAIAAkA
CgAKAAsACwANAA0ADgARABIAEwAUABMAFAAVABYAFgAXABgAGQAaABsAGwAcABwAHAAc
ABwAHQAeAB4AHgAeAB4AHQAcABwAHAAcABoAGgAaABgAFwAUABMAEgARABAAEAAOAA0A
CwALAAoACQAIAAgABwAHAAUABAADAAMAAAAAAAAAAAACAAIAAQABAAAAAAAAAP///f/9
//7//v/9//3//P/8//z//P/8//z//v/+//7//f/7//v/+//7//v/+//7//v/+//7//r/
+v/4//j/+P/4//r/+v/6//r/+v/6//r/+v/6//v/+//7//v/+//7//v/+f/6//r/+//9
//z//P/8//v/+//7//z//v/+//7//v/8//z//P/8//z//P/8//3//f/9//z//P/7//v/
+//7//v//P/8//z//P/8//z//P/7//v/+//7//r/+v/6//r/+v/6//r/+v/6//v/+//6
//r/+v/6//r/+P/4//j/+P/4//j/+P/4//j/+P/5//n/9//3//f/9//5//n/+f/5//n/
+f/4//j/+P/5//j/+P/4//b/9v/2//b/9v/3//f/9//5//n/+v/6//v//P/+//7/AQAB
AAEAAQABAAIABQAFAAcABwAGAAYABQAFAAcABwAJAAkACAAFAAMAAQABAAIAAAABAAEA
AAAAAP///v/9//r/+f/3//f/9//3//f/9//2//b/9v/1//X/9f/1//X/9f/1//X/9f/1
//X/9f/1//X/9P/0//T/9P/1//P/8//z//j/AQARACYARABiAHwAlwC2ANEA3ADVAMsA
vQCqAIgAXAAlAPf/1v+5/6H/kf+J/4n/i/+K/4//mv+l/67/uP/B/8r/z//U/9j/3P/h
/+P/5//p/+z/7v/u//D/8P/x//L/8P/x//L/8v/y//L/8v/y//P/8//z//P/8//0//T/
9P/1//X/9f/1//X/9f/1//b/9v/2//b/9v/3//f/9//3//f/+P/4//j/+f/5//n/+f/5
//n/+//7//3//f/9//7//P/8//z//P/8//7//v/+/wEAAQABAAEAAAABAAEAAgADAAQA
BAAFAAUABwAHAAgACQAKAAsADAANAA4ADwAQAA4ADwAQABEAEgATABMAFAAWABYAFgAW
ABUAFgAWABYAGAAYABcAFgAUABQAFAASABQAFAASABEAEAAPAA4ADQAKAAoACAAHAAcA
BwAGAAUAAgACAAEAAQABAAAA//////7//v/+//7//P/8//v/+//8//z//P/7//v/+//8
//z/+//7//r/+v/6//r/+v/6//r/+v/6//n/+//7//v/+//5//n/+f/5//n/+f/4//j/
+P/4//j/+P/4//j/+P/4//j/+P/4//j/9v/3//f/9//5//n/+f/5//n/+v/6//v/+//6
//r/+v/7//v/+//8//r/+v/6//r/+v/6//r/+v/6//r/+v/7//v/+//6//r/+//7//v/
+//5//r/+v/6//r/+v/6//r/+f/5//n/+f/4//j/+P/4//j/+P/4//j/+P/5//n/+P/4
//j/+P/4//j/+P/4//j/+P/4//j/+P/4//j/+f/5//f/9//3//f/+f/5//n/+f/5//n/
+P/4//j/9//4//j/+P/4//j/+P/5//n/+f/5//n/+v/6//3//v8AAAAA//////////8D
AAQABwAHAAUABQAEAAQABwAHAAkACQAJAAkACAAFAAMAAQABAAIAAgADAAMAAgAAAP//
/v/9//z/+//5//n/+f/5//n/+f/2//b/9v/1//f/9//3//f/9//3//f/9//3//f/9//3
//f/9v/2//b/9v/z//P/8//1//z/BwAXAC4ASgBmAH4AlwC4AM0A1ADLAL8ArwCYAHYA
SgAVAO3/zv+z/53/kf+L/4n/if+K/4//mv+p/7L/vP/F/8z/0f/U/9r/3v/j/+X/6f/r
/+z/7v/w/+7/7v/v//D/8v/z//T/9P/y//L/8v/y//P/8//z//P/9f/2//b/9v/1//X/
9f/1//f/9//3//j/9v/2//b/9v/3//f/9//3//n/+v/6//r/+f/5//n/+f/5//n/+//7
//n/+f/5//r//P/8//z//P/8//7//v/+////////////AgADAAMABAADAAQABAAFAAUA
BwAHAAgACQAKAAsADAALAAwADQAOAA8AEQATABUAFAAVABUAFgAWABYAFgAWABUAFgAW
ABYAFgAWABUAFAAWABYAFgAUABQAFAASABEAEAAPAA4ADQAMAAwACgAJAAcABwAGAAUA
BAAEAAMAAwADAAIAAQABAAAAAAAAAAAA/v/+//3//f/8//z//P/7//3//f/+//7/+//7
//r/+v/8//z//P/8//z//P/8//v/+//7//v/+//7//v/+//7//n/+f/4//j/+v/6//r/
+v/6//r/+v/6//j/+P/4//j/+v/7//v/+//7//v/+//7//n/+v/6//v//f/8//z//P/8
//v/+v/6//z//P/8//z/+v/6//r/+v/8//z//P/9//3//f/8//z/+//7//v/+//7//z/
/P/8//r/+v/6//r/+//7//v/+//8//z//P/8//r/+v/6//r/+v/7//v/+v/6//r/+v/6
//r/+v/6//r/+v/6//r/+v/4//j/+f/5//v/+//7//v/+f/5//n/+f/5//n/+P/4//j/
+f/6//r/+v/4//j/+P/4//j/+v/7//v/+//7//v//P/8////AAACAAIAAQABAAEAAQAF
AAYACQAJAAkACQAIAAgACQAJAAsACwAJAAkACAAFAAMAAQABAAIAAgADAAMAAgACAAEA
AAD///z/+//5//n/+f/5//n/+f/4//j/+P/3//f/9//3//f/9//3//f/9//3//f/9//3
//f/9v/2//b/+P/3//f/8//1//7/CwAfADYAVABuAIQAnwC8AMsAygC/ALMAowCGAGIA
NAADAN3/wv+p/5X/jf+L/4n/if+M/5P/oP+r/7b/wP/J/87/1f/Y/9z/4P/j/+f/6//t
/+7/8P/y//D/8P/x//L/8v/z//T/9P/2//b/9v/2//X/9f/1//X/9f/2//b/9v/3//f/
9//3//f/9//3//j/+P/4//j/+P/3//f/9//3//f/+P/4//j/+f/5//n/+f/5//n/+//7
//v/+//7//z/+v/6//r/+v/8//7//v/+////////////AAABAAEAAgADAAQABAAFAAUA
BwAHAAgACQAKAAsADAANAA4ADwAQABAAEQASABMAEgATABMAFAAUABQAFAAUABUAFgAW
ABYAFAAUABMAEgASABIAEgAQABIAEgAQAA8ADgANAAwACwAKAAoACAAHAAcABwAGAAUA
BAAEAAMAAwADAAIAAQABAP7//v/+//7//v/+//3//f/8//z//P/7//v/+//8//z//f/9
//z//P/6//r/+v/6//r/+v/6//n/+f/5//n/+f/5//n/+f/5//n/+f/4//j/+P/4//j/
+P/4//j/+P/4//j/+P/4//j/9v/3//f/9//5//n/+f/5//f/+P/4//n/+//6//r/+v/5
//n/+f/6//j/+P/4//j/+v/6//r/+v/4//j/+P/5//n/+f/4//j/+f/5//n/+f/5//r/
+v/6//r/+v/6//r/+f/5//n/+f/6//r/+v/6//r/+v/6//r/+v/7//v/+v/6//r/+v/6
//r/+v/6//r/+v/6//r/+v/4//j/+f/5//f/9//3//f/+f/5//n/+f/5//n/+P/4//r/
+v/6//r/+v/6//j/+f/5//n/+//7//z//P/9//7/AAAAAAEAAQABAAEAAwAEAAcABwAH
AAcABgAGAAkACQALAAsACwALAAoABwADAAEAAQACAAQABQAFAAQAAgABAAAA///+//3/
+//7//n/+f/5//n/+P/4//j/9//5//n/+f/5//n/+f/5//n/9//3//f/9//3//b/9v/2
//T/9f/3//f/+f8AAAsAGwAyAFAAcACKAKUAxADXANgAzQC9AKkAjgBqAEAACwDf/8D/
o/+R/4n/hf+H/4n/jP+R/5z/p/+y/7r/wf/I/8//1v/a/97/4//p/+3/7//w//D/8P/y
//L/8//0//T/9f/2//b/9v/2//b/9v/3//f/9//3//X/9v/2//b/+f/5//n/+f/5//n/
+f/6//j/+P/4//j/+//7//v/+//7//z//P/8//3//f/9//3//////wEAAQD///////8A
AP7//v/+//7///8CAAMABAAFAAUABQAFAAYABwAHAAgABwAIAAgACQALAA0ADQAOAA0A
DgAPABAAEwAUABUAFgAWABcAGAAZABgAGQAZABoAHAAcABwAHAAbABwAHAAcABwAHAAb
ABoAGgAaABoAGAAWABYAFAATABQAEwASABEADgAOAAwACwAJAAkACAAHAAgACAAHAAcA
BQAEAAMAAwACAAIAAgACAAAAAAD/////AAAAAAAA////////AAAAAP/////+//7//v/+
//7//v/8//z//P/7//v/+//7//v//f/9//3//f/7//v/+v/6//r/+v/6//r/+P/4//j/
+P/6//r/+v/6//v//f/+/////f/9//3//f/7//z//P/9//3//P/8//z//f/9//3//v8A
AAAAAAAAAP7//v/+//7/AAAAAAAAAQD//////v/+//3//f/9//3//f/+//7//v/+//7/
/v/+//3//f/9//3//P/8//z//P/8//z//P/8//z//f/9//z/+v/6//r/+v/8//z//P/8
//r/+v/6//r/+v/6//v/+//9//v/+//7//r/+v/6//r/+v/6//v/+//7//v/+//8//z/
/f/+/wAAAAADAAMAAwADAAMABAAHAAcACQAJAAgACAAHAAcACQAJAAsACwAKAAcAAwAB
AAEAAgACAAMAAwACAAQAAwACAAEA/P/7//n/+f/3//f/9//3//j/+P/4//f/9f/1//X/
9f/1//X/9f/1//X/9f/1//X/9f/0//T/9P/2//f/9//1//P/9P/9/wkAGgA2AFoAfACX
ALQA1QDuAPMA6wDbAMoArACEAE8AEQDe/7n/m/+H/33/e/9//4L/hf+K/5P/nP+o/7P/
vv/F/8z/1P/Y/93/4f/l/+n/6v/s/+7/7v/u/+//8P/w//H/8v/y//T/9P/0//T/8//z
//P/8//z//T/9P/0//X/9f/1//X/9f/1//X/9v/4//j/+P/4//f/9//3//f/9//4//j/
+P/5//n/+f/5//n/+f/7//v/+//7//v//P/8//z//P/8//z//v/+//7/AQABAAEAAQAA
AAEAAQACAAUABgAGAAcABQAHAAcACAAJAAoACwAMAA0ADgAPABAAEAARABIAEwAUABUA
FQAWABYAFgAWABYAFwAYABgAGAAYABgAFwAWABQAFAAUABIAFAAUABIAEQAOAA0ADAAL
AAwADAAKAAkABQAFAAQAAwAAAAAA/////////v/9//3/+v/6//r/+v/6//r/+f/5//r/
+v/6//n/9//3//j/+P/5//n/+P/4//j/+P/4//j/9v/2//b/9f/1//X/9f/1//X/9f/1
//X/9//3//b/9v/0//T/9P/0//b/9v/2//b/9v/2//b/9v/2//f/9//3//n/+f/5//n/
+f/6//r/+//7//r/+v/6//v/+//7//z/+v/6//r/+v/8//z//P/8//r/+v/6//v/+//7
//r/+v/7//v/+//7//n/+v/6//r//P/8//z//P/7//v/+//7//r/+v/6//r/+v/6//r/
+v/6//v/+//6//z//P/8//z/+v/6//r/+v/6//r/+v/6//z//P/9//3/+//7//3//P/8
//z//P/8//r/+//7//v//f/9//7//v///wAAAgACAAMAAwADAAMABwAIAAsACwAJAAkA
CAAIAAkACQALAAsACwALAAoABwAFAAMAAwAEAAYABwAHAAYABAADAAIAAQD+//3/+//7
//v/+//7//v/+v/6//r/+f/5//n/+f/5//f/9//3//f/+f/5//n/+f/7//r/+v/6//j/
9//3//f/+f8AAA0AHQAyAFIAcgCIAKUAxADbAOAA2wDPAMEApgCCAFAAGwDx/9L/s/+d
/5H/i/+L/4v/jP+V/6D/q/+2/8L/yf/O/9P/2P/c/+D/5f/p/+3/7f/u/+7/7v/w//D/
8f/y//L/8//0//T/9v/2//b/9v/1//X/9f/1//X/9v/2//b/9//3//f/9//5//n/+f/6
//j/+P/4//j/+f/5//n/+f/7//z//P/8//v/+//7//v/+//7//3//f/7//v/+//8//7/
/v/+//7//v8AAAAAAAABAAEAAQABAAQABQAFAAYABQAGAAYABwAHAAkACQAKAAsADAAN
AA4ADwAQABEAEgAUABUAFgAXABYAFwAXABgAGgAaABoAGgAZABoAGgAaABoAGgAZABgA
GgAaABoAGAAWABYAFAATABQAEwASABEAEAAQAA4ADQAJAAkACAAHAAgACAAHAAcABQAE
AAMAAwACAAIAAgACAAIAAgABAAEA/v/+//7//f/9//3//v/+//3//f/8//z//v/+//7/
/v/+//7//v/9//3//f/9//3//f/9//3//f/9//3//P/8//z//P/8//z//P/8//z//P/8
//z//P/8//z//f/9//3//f/9//3//f/7//z//P/9//3//P/8//z/+//7//v//P/+//7/
/v/+//z//P/8//z//P/8//z//f/9//3//P/8//3//f/9//3//f/+//7//v/8//z//P/8
//v/+//7//v//P/8//z//P/8//z//P/8//z//f/9//z//P/8//z//P/8//z//P/8//7/
/v/+//7//f/8//z/+//9//3//f/9//v/+//7//v//f/9//z//P/+//3//P/8//z//P/8
//z//P/9//3//f/9//3//v/+////AAACAAIAAwADAAMAAwAFAAYACQAJAAsACwAKAAoA
CQAJAAsACwALAAsACgAHAAcABQAFAAYABAAFAAUABAAGAAUABAADAAAA///9//3/+//7
//v/+//6//r/+v/5//n/+f/5//n/+f/5//n/+f/5//n/+f/5//n/+P/4//j/+P/5//f/
9//3//r/AwATACgAQgBiAHwAlQCyAMsA1gDTAMcAuwCoAIoAYAArAP3/3P+//6P/lf+P
/43/jf+O/5P/nP+p/7L/vv/H/87/0//Y/97/4v/j/+f/6//t//D/8v/y//T/9P/1//b/
9P/1//b/9v/4//j/+P/4//n/+f/5//n/+f/6//r/+v/7//v/+//7//n/+f/5//r//P/8
//z//P/7//v/+//7//v//P/8//z//f/9//3//f/9//3//////////////wAAAAAAAAAA
AAAAAAIAAgACAAMAAwADAAMABAAFAAUABgAJAAoACgALAAoACwAKAAoADQAOAA8AEAAR
ABIAEwAUABQAFQAWABcAGAAZABkAGgAaABoAGgAaABsAHAAcABwAHgAeAB0AHAAaABoA
GgAYABkAGgAZABkAFgAVABQAEwASABIAEAAPAA8ADwAOAA0ACgAKAAkACQAJAAgABwAH
AAYABgAGAAYABgAGAAUABQAGAAYABgAFAAMAAwAEAAQABAAFAAUABgAGAAYABgAGAAQA
BAAEAAMABQAFAAUABQAFAAUABQAFAAUABQAEAAQABAAEAAQABAAEAAQABAAEAAQABAAE
AAQAAgADAAMAAwAFAAUABQAFAAUABgAGAAcABQAEAAQABAAFAAUABQAGAAQABAAEAAQA
BgAGAAYABgAEAAQABAAFAAcABwAGAAYABwAHAAcABwAFAAYABgAGAAgACAAIAAgABQAF
AAUABQAGAAYABgAGAAYABgAGAAYABgAHAAcABgAIAAgACAAIAAgACAAIAAgACAAIAAgA
CAAIAAgACQAJAAcABwAHAAcABwAHAAcABwAFAAUABAAEAAYABwAIAAgACAAIAAgACAAH
AAcACAAIAAgACAAIAAYABwAHAAcABwAHAAgACAANAA4AEAAQABEAEQARABEAEwAUABcA
FwAVABUAFAAUABUAFQAXABcAFwAXABYAEwARAA8ADwAQABIAEwATABIAEgARABAADwAM
AAsACQAJAAcABwAHAAcACAAIAAgABwAFAAUABQAFAAcABwAHAAcABwAHAAcABwAHAAYA
BgAGAAYABQAFAAUABwAOABsALwBGAGQAgACYALUA0gDnAOgA3QDRAL8AogB8AE4AGwDz
/9L/s/+f/5n/l/+X/5n/nP+h/6r/tf/A/8r/0//a/9//5P/q/+7/8f/1//n/+//8//7/
/v8AAAAAAQACAAQABQAGAAYABgAGAAYABgAHAAcABwAHAAkACgAKAAoACQAJAAkACQAL
AAsACwAMAAwADAAMAAwACwALAAsACwANAA4ADgAOAA0ADQANAA0ADQANAA8ADwARABEA
EQASABAAEAAQABAAEQAUABUAFgAVABUAFQAVABYAFwAXABgAGQAaABoAGwAbAB0AHQAe
AB8AIAAhACIAIwAkACUAJgAmACcAKAApACoAKwArACwALAAsACwALAAtAC4ALgAuAC4A
LgAtACwALAAsACwAKgAqACoAKAAnACgAJwAmACUAIgAiACAAHwAdAB0AHAAbABoAGgAZ
ABkAFwAWABUAFQAUABQAFAAUABQAFAATABMAEgASABIAEQAPAA8AEAAQABEAEQAQABAA
DgAOAA4ADgAQABAAEAAPAA0ADQANAA0ADQANAA0ADQANAA0ADAAMAAwADAAMAAwADgAO
AA4ADgAOAA4ADgAOABAAEQARABEAEAAPAA4ADQAOABAAEQATABUAFAAUABQAFQAVABUA
FgAVABQAEwASABMAFAAVABYAFAAUABQAFQAXABcAFgAWABUAFQAVABUAEwAUABQAFAAW
ABYAFgAWABMAEwATABMAFAAUABQAFAAUABQAFAAUABIAEwATABIAFAAUABQAFAASABIA
EgASABQAFAAUABQAEgASABMAEwATABMAEwATABEAEQATABcAFgAUABQAFAAUABIAEwAT
ABMAEwATABQAFAAZABoAHAAcABsAGwAbABsAHQAeACEAIQAiACMAIwAkACMAIwAlACUA
JgAnACcAJQAiAB8AHgAeAB4AHwAfAB4AHwAfAB8AHwAaABkAFwAXABcAFwAXABcAFAAU
ABQAEwATABMAEwATABUAFQAVABUAFQAVABUAFQAVABQAFAAUABYAFQATABMAEwAUABsA
KQA8AFYAegCcALcA1AD3ABQBHwEVAQcB9ADWAK4AeQA5AAQA3/+//6n/n/+b/53/oP+l
/6r/sf+8/8r/1f/g/+n/7v/0//j//f8BAAUACQAOABIAEgAQABAAEQASABIAEwAUABQA
FQAWABcAGAAZABkAGQAZABkAGgAaABoAGQAZABkAGQAbABsAGwAcABwAHAAcABwAHQAd
AB0AHQAfACAAIAAgAB8AHwAfAB8AHwAfACEAIQAjACMAIwAkACQAJAAkACQAJgAoACgA
KAAnACcAJwAnACoAKwArACwALQAuAC4ALwAvADEAMQAyADUANgA3ADgAOQA6ADsAPAA8
AD0APgA/AEIAQwBDAEQARABEAEQARABFAEYARgBGAEgASABHAEYARABEAEQAQgBEAEQA
QgBBAEAAPwA+AD0APAA8ADoAOQA3ADcANgA1ADIAMgAxADEAMQAwAC8ALwAsACwALAAs
ACwALAArACsAKgAqACoAKQApACkAKgAqACsAKwAqACoAKAAoACgAKAAoACgAKAAnACcA
JwAnACcAJwAnACcAJwApACkAKAAoACYAJgAmACYAKAAoACgAKAAqACoAKgAqACgAKQAp
ACkAKwArACsAKwArACwALAAtAC0ALAAsACwALQAtAC0ALgAuAC4ALgAuADAAMAAwADAA
LgAuAC4ALwAvAC8ALgAuAC4ALwAwADEALwAwADAAMAAwADAAMAAwADEAMQAxADEAMAAw
ADAAMAAwADAAMAAwADAAMQAxADAAMgAyADIAMgAwADAAMAAwADAAMAAwADAAMAAwADEA
MQAxADEAMQAxADMAMwAzADMAMgAyADIAMgAyADAAMQAxADEAMwAzADQANAA1ADYAOAA4
ADsAOwA7ADsAOwA8AD8APwBBAEEAQABAAEEAQQBDAEMARQBFAEQAQQA/AD0APQA+ADwA
PQA9ADwAPQA9AD0APQA6ADkANwA3ADUANQA1ADUANAA0ADQAMwAzADMAMwAzADUANQA1
ADUAMwAzADMAMwA1ADQANAA0ADYANQAzADMAMwA2AD0ASwBeAHoAnAC4ANEA8gARASQB
JQEdARMBAgHmAL4AiQBRACgABwDp/9X/zf/J/8n/yv/N/9b/4f/s//j/AQAIAA8AFAAa
AB4AIwAlACkAKwAuADAAMAAyADIAMwA0ADQANQA2ADYAOAA4ADgAOAA3ADcANwA3ADcA
OAA4ADgAOwA7ADsAOwA7ADsAOwA8AD4APgA+AD4APQA9AD0APQA/AEAAQABAAEEAQQBB
AEEAPwA/AEEAQQBCAEMARABGAEQARABEAEQARABGAEYARgBJAEkASQBJAEoASwBLAEwA
TQBOAE4ATwBPAFEAUQBSAFMAVABVAFYAVwBYAFkAWgBcAF0AXgBfAGAAYQBhAGIAYgBi
AGIAYgBjAGQAZABkAGYAZgBlAGQAZABkAGQAYgBkAGQAYgBhAGAAXwBeAF0AXABcAFoA
WQBZAFkAWABXAFQAVABTAFMAUwBSAFEAUQBQAFAAUABQAE4ATgBNAE0ATgBOAE4ATQBN
AE0ATgBOAE8ATwBOAE4ATgBOAE4ATgBOAE4ATgBNAE8ATwBPAE8ATQBNAE0ATQBPAE8A
UABQAA==
         </WaveFormData>
      </LeadData>
      <LeadData>
         <LeadByteCountTotal>10000</LeadByteCountTotal>
         <LeadTimeOffset>0</LeadTimeOffset>
         <LeadSampleCountTotal>5000</LeadSampleCountTotal>
         <LeadAmplitudeUnitsPerBit>4.88</LeadAmplitudeUnitsPerBit>
         <LeadAmplitudeUnits>��V</LeadAmplitudeUnits>
         <LeadHighLimit>2147483647</LeadHighLimit>
         <LeadLowLimit>268435456</LeadLowLimit>
         <LeadID>V6</LeadID>
         <LeadOffsetFirstSample>0</LeadOffsetFirstSample>
         <FirstSampleBaseline>0</FirstSampleBaseline>
         <LeadSampleSize>2</LeadSampleSize>
         <LeadOff>FALSE</LeadOff>
         <BaselineSway>FALSE</BaselineSway>
         <ExcessiveACNoise>FALSE</ExcessiveACNoise>
         <MuscleNoise>FALSE</MuscleNoise>
         <LeadDataCRC32>1100180612</LeadDataCRC32>
         <WaveFormData>
AgACAAIAAgACAAIAAgACAAQABAAEAAQABAAEAAQABAAEAAQABAAEAAQABAAEAAQABgAG
AAYABgAGAAYABgAGAAgACAAIAAgACgAKAAoACgAMAAwADAAMAA4ADgAOAA4AEAAQABAA
EAARABIAEwAUABUAFgAXABgAGgAaABoAGgAbABwAHQAeACAAIAAgACAAIgAiACIAIgAi
ACIAIgAiACAAIAAgACAAHgAeAB4AHgAdABwAGwAaABkAGAAXABYAEwASABEAEAAOAA4A
DgAOAA0ADAALAAoACgAKAAoACgAIAAgACAAIAAgACAAIAAgACAAIAAgACAAGAAYABgAG
AAYABgAGAAYACAAIAAgACAAGAAYABgAGAAQABAAEAAQABgAGAAYABgAEAAQABAAEAAQA
BAAEAAQABAAEAAQABAAEAAQABAAEAAYABgAGAAYABAAEAAQABAAGAAYABgAGAAYABgAG
AAYABgAGAAYABgAIAAgACAAIAAYABgAGAAYACAAIAAgACAAGAAYABgAGAAQABAAEAAQA
BQAGAAcACAAGAAYABgAGAAgACAAIAAgABgAGAAYABgAEAAQABAAEAAYABgAGAAYABAAE
AAQABAAEAAQABAAEAAQABAAEAAQABAAEAAQABAAGAAYABgAGAAQABAAEAAQABgAGAAYA
BgAEAAQABAAEAAQABAAEAAQABgAGAAYABgAEAAQABAAFAAUABQAGAAgABwAKAAoACgAK
AAoACgAMAA8AEAASABIAEQARABIAEgASABQAFQAVABUAFQATABAADgAOAA8ADwAQABAA
DwAOAAwACwAJAAYABwAGAAUABQACAAIAAgACAAAA////////AAABAAIAAwABAAEAAAAA
AAIAAgACAAMAAQAAAAAAAAD///7/+//7/wAACAATAB8AMQBDAFMAYgB3AIwAlQCVAJYA
kgCJAHsAZwBJAC8AGwABAOf/2v/T/83/yf/F/8f/zP/S/9j/3//l/+j/6f/t/+7/8P/y
//b/9//6//n/+f/5//n/+f/5//n/+//8//3//f/7//v/+//7//v//P/8//z//P/9//3/
/f/9//3//f/9//3//v/+/////f/9//3//v/+//7//f/9//7//v/+//7//v/+//7//v/+
//////8AAAIAAgACAAIAAgADAAMAAwACAAIAAwADAAMAAwADAAMABgAGAAYACAALAAwA
DAAMAAsACwALAAwADAANAA4ADwAQABAAEAATABMAFAAWABcAFwAYABkAGQAbABsAGwAc
AB0AHgAeAB4AHQAcABsAGgAaABoAGgAaABoAGQAXABYAFgAVABMAEgATABIAEgAQAA0A
DAALAAkACgAJAAkACQAFAAUABAADAAIAAgACAAIAAgACAAIAAQD///7//v/+//7//v/+
//7//v/+//7//f/7//v/+//7//3//f/9//3//f/8//z//P/+//7//v/+//z//P/7//v/
+f/6//r/+f/7//z//P/8//z//P/8//z//v/+//7//v/9//3//f/9//////////////8A
AAAAAAD///7//f/8//3//v///wAAAAAAAAAAAAD+//7//v/+//z//P/8//z//v/+//7/
/v/+//7//v/+//7//v/+//7//f/9//3//f////////////3//f/9//3//f/9//3//f/7
//v/+//6//r/+//7//v//f/9//3//f/7//v/+v/6//z//P/8//z/+v/6//r/+v/6//r/
+f/5//j/+P/4//j/+P/4//b/+P/4//j/+P/6//r/+v/6//v/+//7//z//f/9/////v8A
AAAAAAAAAAIAAwAEAAYABgAFAAUABgAEAAQABgAHAAgACQAKAAkABAACAAIAAwAFAAYA
BgAFAAIAAgABAP//+//5//f/9f/2//b/9//4//b/9v/1//X/9f/1//X/9f/1//X/9f/0
//T/9P/0//T/9//3//b/9v/0//X/9P/x//H/8v/4/wMADwAjADcASQBcAHUAjgCdAKEA
ogCeAJUAhQBvAE8ALwAZAP3/4f/Q/8v/xf/B/73/vf/C/8j/zv/V/9n/3v/h/+P/5P/m
/+j/7P/t/+7/7//x//H/8f/x//H/8f/x//L/8//z//H/8f/x//H/8f/y//L/8v/0//X/
9f/1//P/8//z//P/9f/2//b/9//1//X/9f/2//b/9v/1//X/+P/4//j/+P/2//b/9v/2
//j/+f/5//r/+v/6//r/+v/6//v/+//7//z//P/9//3//f/9//3//f8AAAAAAAACAAEA
AgACAAIAAwADAAMABAAIAAkACgALAAoACgAKAA0ADQAOABAAEQATABQAFQAVABUAFQAV
ABYAFQAWABYAFgAYABgAGAAYABYAFgAWABYAGAAXABUAFAASABEADwAOAA8ADgAOAAwA
CwAKAAkABwAGAAUABQAFAAMAAwACAAEAAAAAAAAAAAAAAAAAAAD//////v/+//7//v/+
//7//v/+//7//v/9//v/+//7//v//f/9//3//f/9//z//P/8//z//P/8//z//P/8//v/
+//5//r/+v/5//v//P/8//z/+v/6//r/+v/8//z//P/8//3//f/9//3//f/9//3//f/9
//7//v/+//7//v/+//7//v/+//7//v8AAAAAAAAAAP7//v/+//7//v/+//7//v/+//7/
/v/+//7//v/+//7//v/+//7//v/9//3//f/9/////////////f/9//3//f/9//3//f/9
//3//f/9//z//P/9//3//f/9//3//f/9//3//f/8//z//P/8//z//P/+//7//v/+//z/
/P/7//v//v/+//7//v/8//r/+v/6//r//P/8//z//P/9//3//f/+//7///8CAAIABAAE
AAQABAAGAAcACAAKAAoACQAJAAoACgAKAAwADQALAAsACwAJAAgABgAGAAcABQAGAAYA
BQAGAAYABQADAAAA///+//3//f/8//z//P/8//z/+//7//n/+f/5//n/+//7//v/+v/6
//r/+v/6//n/+f/4//j/+v/7//r/9//3//j//v8HABMAJQA5AEkAWgBxAIYAkQCVAJgA
mACRAIMAbQBPADUAIQALAPH/3v/T/8//y//D/8X/yv/S/9b/2//h/+b/6f/r/+z/7v/w
//L/8//y//X/9f/1//f/9//3//f/9f/2//f/9//3//f/9//3//f/+P/4//j/9v/3//f/
9//5//n/+f/5//n/+v/6//v/+//7//v//P/8//z/+//7//z//P/8//z//v/+//7//v/8
//3//f/+//7//v/+//7//v////////8AAAAAAQABAAEAAQABAAEAAgACAAIABAAFAAYA
BgAGAAcABwAHAAgACAAJAAoACwAMAAwADAAPAA8AEAASABMAEwAUABUAFQAXABcAFwAY
ABcAGAAYABgAGgAaABoAGgAZABgAFwAWABcAFwAWABYAFgAVABMAEgAPAA4ADgAMAA0A
DAALAAkACAAHAAcABwADAAMAAgABAAAAAAAAAAAAAAAAAAAA//8BAAAAAAAAAP7//v/+
//7//v/+//7//f////////////3//f/9//3////+//7//v/8//z//P/8//7//v/9//3/
/f/+//7//f/9//7//v/+//z//P/8//z//P/8//z//P/9//3//f/9//3//f/9//3//f/+
//7//v/+//7//v/+//7//v/+//7//v/+//7//v/+//7//v/+//7//v/+//7//v/+//7/
/v/8//z//P/8//7//v/+//7//f/9//3//f/9//3//f/9//3//f/9//3//f/9//3//f/9
//3//f/8//z//f/9//3/+//7//v/+//9//3//P/8//z//P/8//z//P/8//z//P/8//z/
+//7//r//P/8//z//P/8//z/+v/6//r/+v/9//3//f/+/wAAAQAEAAQAAgACAAIAAgAG
AAcACAAKAAgABwAHAAgACgAKAAwADQALAAsACwAJAAYABAAEAAUABwAIAAgABwAFAAQA
AgD///7//f/8//v//f/8//z//P/6//r/+f/5//v/+//7//v/+f/5//n/+P/4//j/+P/4
//n/+f/4//j/+P/3//b/9f/1//r/AAALABcAKwA7AEkAWgBxAIQAjQCPAJAAjACDAHUA
XQBBACkAGQD//+f/2P/P/8n/w/+//8H/yP/Q/9b/2//h/+b/5//n/+r/7P/u//D/8f/y
//P/8//1//P/8//z//P/9f/2//f/9//1//X/9f/1//X/9v/2//b/9v/3//f/9//3//f/
9//3//f/+P/4//n/+f/5//n/+v/6//r/+f/5//r/+v/6//r/+v/6//r/+v/6//v/+//8
//z//P/8//z//P/9//3//f/+//7/////////////////AAAAAAAAAgADAAQABAAEAAUA
BQAFAAYACAAJAAoACwAMAAwADAAPAA8AEAASABMAEQASABMAEwAVABUAFQAWABcAGAAY
ABgAGAAYABgAGAAYABgAGAAYABYAFQATABIAFAATABEAEAAPAA4ADgAMAAsACgAJAAcA
BgAFAAUABQADAAMAAgABAAAAAAAAAAAAAAAAAAAA///9//z//P/8//7//v/+//7//v/+
//7//f/9//3//f/9//3//f/9//3//f/8//z//P/8//z//P/8//z//P/7//v/+//8//z/
+//9//7//v/+//z//P/8//z//P/8//z//P/9//3//f/9//3//f/9//3//f/+//7//v/+
//7//v/+/wAAAAAAAAAA/v/+//7//v/+//7//v/+//7//v/+//7//v/+//7//v/+//7/
/v/+//7//v/+//7//f/9//3//f/9//3//f/9//3//f/9//3//f/9//3//f/9//3//f/8
//z//f/9//3//f/9//3//f/9//3//P/8//7//v/+//7//P/8//z//P/8//z/+//7//7/
/v/+//7//P/8//z//P/8//z//P/8//z//P////////8AAAAAAQAEAAQABAAEAAQABAAG
AAcACAAKAAwACwALAAwADAAMAA4ADwANAA0ADQALAAgABgAGAAcABwAIAAgABwAGAAYA
BQADAAAA///+//3//f/8//z//P/8//z/+//7//v/+//7//v//f/9//3//P/6//r/+v/6
//v/+//6//r//P/7//r/9//3//z/BAAPAB8AMwBDAFEAZAB5AIgAjQCNAI4AigB/AG8A
VQA5ACMAEQD3/9//1v/R/8v/xf/D/8f/zv/S/9r/4f/l/+j/6//v//D/8P/y//L/8//2
//f/+f/5//f/9//3//f/9//4//n/+f/7//v/+//7//n/+v/6//r/+v/7//v/+//7//v/
+//7//v//P/8//3//f/9//3//v/+//7//f/9/wAAAAAAAAAAAAAAAAAAAAAAAAEAAQAC
AAAAAAAAAAAAAAABAAEAAQACAAIAAwADAAMAAwADAAMABgAGAAYACAAJAAoACgAKAAkA
CQAJAAoADAANAA4ADwAQABAAEAATABMAFAAWABcAFwAYABkAGQAZABkAGQAaABsAHAAc
ABwAGgAaABoAGgAaABoAGgAaABwAGwAZABgAFgAVABMAEgATABIAEgAQAA8ADgANAAsA
CgAJAAkACQAHAAcABgAFAAQABAAEAAQABAAEAAQAAwABAAAAAAAAAAIAAgACAAIAAgAC
AAIAAQABAAEAAQABAAEAAQABAAEA///+//7//v/+//7//v/+//7//v/9//3/+//8//z/
+//9//7//v/+//z//P/8//z//P/8//z//P/9//3//f/9//3//f/9//3//f/+//7//v/+
//7//v/+//7//v/+//7//v/+//7//v/8//z//P/8//7//v/+//7//P/8//z//P/8//z/
/P/8//7//v/+//7//f/9//3//f/7//v/+//7//n/+f/5//n/+//7//v/+//9//3//f/8
//r/+//7//v/+//7//v/+//7//v/+v/6//r/+v/6//r/+v/6//r/+v/6//r/+f/5//z/
/P/6//r/+v/6//r/+v/6//r//P/9//7/AAABAAEAAwACAAIAAgACAAIABAAFAAYACAAI
AAcABwAIAAoACgAMAA0ADAALAAoABwAEAAIAAgADAAUABgAGAAUAAgACAAEA///+//3/
/P/7//n/+P/4//j/+P/4//f/9//5//n/+f/5//f/9//3//b/+P/4//j/+P/3//f/9v/2
//b/9//2//X/9f/6/wAACQAVACkAOwBLAF4AdQCIAI8AjwCOAIoAfQBtAFcAOwAhAAsA
7//Z/8z/x//D/7//vf/B/8b/zP/S/9f/2//e/+H/5f/o/+j/6P/s/+//7v/v//H/8f/x
//H/8f/x//H/8v/z//P/8f/x//H/8f/z//T/9P/0//P/8//y//H/8//z//P/8//z//T/
9P/1//X/9f/1//b/+P/4//f/9//2//b/9v/2//b/9v/2//b/+P/5//n/+v/6//r/+v/6
//j/+f/5//n/+v/6//v/+//9//3//f/9//7//v/+/wAAAAAAAP///v8AAAEAAgAEAAQA
BQAGAAcACAAIAAgACwALAAwADgAPAA0ADgAPAA8AEQARABEAEgATABQAFAAUABMAEgAR
ABAAEgASABIAEgASABEADwAOAA4ADQALAAoACQAIAAgABgAFAAQAAwABAP7//f/9//3/
/f/9//z/+//6//r/+v/6//j/+P/4//f/+f/4//j/+P/2//b/9v/2//b/9v/2//X/9f/1
//X/9f/z//P/8//z//P/8v/y//L/9P/0//T/9P/y//L/8f/x//H/8v/y//H/8f/y//L/
8v/y//L/8v/y//P/9P/1//b/9f/1//X/9f/1//X/9f/1//P/9P/0//T/9P/0//T/9P/2
//b/9v/2//T/9P/0//T/9v/2//b/9v/2//b/9v/2//T/9P/0//T/9v/2//b/9v/1//T/
8//y//L/8//0//X/9f/1//X/9f/z//P/8//z//X/9f/1//X/9P/z//L/8P/x//P/9P/1
//P/8//z//P/8f/x//D/8P/0//T/9P/0//T/8//y//H/8P/w//D/8P/w//P/8//z//T/
9v/3//r/+v/6//r/+v/6//r/+//8//7//////wAAAgABAAAAAQABAAMAAwADAAEA/v/8
//z//f/9//7//v/9//z//P/7//n/9v/1//T/8//z//L/8v/y//L/8v/x//H/7//v/+//
7//v/+//7//u//D/8P/w//D/7//v/+7/7v/w//H/8P/v/+v/6v/u//X///8RACcAOwBM
AF8AeACNAJcAmgCaAJcAiwB5AF8APQAhAAkA7f/S/8f/wf+9/7n/t/+6/77/wv/J/8//
1v/Z/9v/3v/g/+L/5v/l/+b/6f/p/+n/6f/p/+n/6f/p/+r/6//r/+z/7f/u/+//7f/u
/+7/7v/s/+3/7f/t/+//7//v/+//7//w//D/8f/x//H/8f/y//L/8v/x//H/8v/y//L/
8v/y//L/8v/y//L/8//z//T/9P/0//T/9P/0//X/9f/1//b/9v/3//f/9//3//f/9//6
//r/+v/8//3//v/+//7//f/9//3//v8AAAEAAgADAAQABAAEAAcABwAIAAoACwANAA4A
DwAPAA0ADQANAA4ADwAQABAAEAAQABAAEAAQAA4ADgAOAA4ADwAPAA4ADgAMAAsACQAI
AAkACAAIAAYABQAEAAMAAQD+//3//f/9//3//f/8//v/+P/4//j/+P/4//j/+P/3//n/
+P/4//j/+P/4//j/+P/4//j/+P/3//X/9f/1//X/9f/1//X/9f/1//T/9P/0//T/9P/0
//T/9v/2//X/9f/z//T/9P/z//X/9v/2//b/9v/2//b/9v/2//b/9v/2//n/+f/5//n/
+f/5//n/+f/5//r/+v/6//r/+v/6//r/+v/6//r/+v/8//z//P/8//r/+v/6//r//P/8
//z//P/8//z//P/8//r/+v/6//r//P/8//z//P/7//v/+//7//v/+//7//v/+//7//v/
+//7//v/+//7//v/+//7//r/+v/7//v/+//7//v/+//7//3//f/8//z/+v/8//z//P/8
//z//P/8//z//P/8//z//f/9//3//v8AAAEABAAEAAQABAAEAAQACAAJAAoADAALAAkA
CAAIAAoACgAMAA0ADQANAA0ACwAKAAgACAAJAAcACAAIAAcABgAGAAUAAwACAAEAAAD/
//3//P/8//z//P/8//v/+//7//v/+//7//v/+//7//r/+v/6//r/+v/7//v/+v/6//r/
+f/4//f/9//6/wIADQAbAC8AQQBPAGIAeQCMAJUAmQCaAJoAjwB/AGcASQAzAB0AAQDp
/9r/0//N/8f/w//H/87/1P/c/+P/6f/q/+v/7f/u//D/8v/0//X/9v/1//X/9f/1//X/
9f/1//f/+P/5//n/+f/5//n/+f/5//r/+v/6//r/+//7//v/+f/5//n/+f/7//z//P/9
//v/+//7//z//P/8//v/+//+//7//v/+//7//v/+//7//v//////AAAAAAAAAAAAAAAA
AQABAAEAAgACAAMAAwADAAMAAwADAAQABAAEAAYABQAGAAYABgAJAAkACQAKAAoACwAM
AA0ADgAOAA4AEQATABQAFgAXABcAGAAZABkAGQAZABkAGgAbABwAHAAcABoAGgAaABoA
HAAcABwAHAAaABkAFwAWABYAFQATABIAEQAQABAADgANAAwACwAJAAgABwAHAAcABQAF
AAQAAwACAAIAAgACAAIAAgACAAEAAQAAAAAAAAAAAAAAAAAAAAAAAAAAAP//////////
/////////////////v/+//7/AAAAAAAAAAAAAAAA////////AAAAAP////8AAAAAAAD+
//7//v/+/wAAAAAAAAAAAAD///7//f//////////////AAAAAAAA/v/+//7//v8AAAAA
AAAAAP7//v/+//7/AAAAAAAAAAAAAAAAAAAAAAAAAAAAAAAAAgACAAIAAgAAAAAAAAAA
AP///////////////////////////////////////////////////v/+/////////wEA
AQABAAEA//////7//v8AAAAAAAAAAP7//v/+//7//v/+//3//f8AAP7//v/+//7//v/+
//7//v/+//7//v////////8AAAAAAQAEAAQABgAGAAYABgAIAAkACgAMAAwACwALAAwA
DAAMAA4ADwANAA0ADQALAAoACAAIAAkABwAIAAgABwAIAAgABwAFAAIAAQAAAP/////+
//7//v/+//7//f/9//v/+//7//v/+//7//v/+v/6//r/+v/6//v/+//6//r//P/7//r/
+f/3//j//v8JABUAJQA5AEkAWgBvAIIAjQCRAJQAlACNAIMAbwBRADUAIwALAPH/3v/V
/8//yf/F/8X/yv/Q/9b/3f/j/+b/6f/r/+7/8P/w//D/8//0//X/9f/3//f/9//3//f/
9//4//n/+f/5//n/+f/5//n/+v/6//r/+P/5//n/+f/7//v/+//7//v//P/8//3//f/9
//3//v/8//z/+//7//z//P/8//z//v/+//7//v/8//3//f/+//7//v/+//7//v//////
//8AAAAAAQABAAEAAQABAAEAAgACAAIABAAFAAYABgAGAAcABwAHAAgADAANAA4ADwAQ
ABAAEAATABEAEgAUABUAFQAWABcAFwAXABcAFwAYABsAHAAcABwAHAAcABwAHAAaABoA
GgAaABwAGwAZABgAGAAXABUAFAATABIAEgAQABEAEAAPAA0ADAALAAsACwAJAAkACAAH
AAYABgAGAAYABAAEAAQAAwAFAAQABAAEAAQABAAEAAQABgAGAAYABQADAAMAAwADAAMA
AwADAAMABQAEAAQABAACAAIAAgACAAIAAgABAAEAAQACAAIAAQABAAIAAgACAAIAAgAC
AAIAAAAAAAAAAAABAAEAAQABAAEAAQABAAEA//8AAAAAAAACAAIAAgACAAAAAAAAAAAA
AgACAAIAAgAAAAAAAAAAAAIAAgACAAIAAgACAAIAAgAAAAAAAAAAAAIAAgACAAIA////
//////////////////////////////////////8BAAEAAQAAAP7/////////AQABAAEA
AQABAAEAAAAAAAAAAAAAAAAAAAAAAAAAAAD+//7//f/9/wAAAAAAAAAA/v/+//7//v//
////AAD+//7//v/+//7//v/+//7/////////AAACAAMABgAGAAYABgAGAAYACgALAAwA
DgAMAAsACwAMAAoACgAMAA0ADQANAA0ACwAKAAgACAAJAAkACgAKAAkACAAIAAcABQAC
AAEAAAD///3//P/8//z//v/+//3//f/9//3//f/9//v/+//7//r//P/8//z//P/7//v/
+v/6//r/+f/4//f/+f/8/wQADwAdADEAQQBRAGQAewCMAJMAlQCWAJIAhQBzAFkAPQAn
AA8A8f/b/9L/z//J/8X/xf/F/8r/zv/W/9v/4f/k/+f/6f/q/+r/7P/w//H/8v/z//P/
9f/1//X/9f/1//X/9v/3//f/9//3//f/9//3//j/+P/4//j/+f/5//n/+f/5//n/+f/3
//j/+P/5//v/+//7//z/+v/6//n/+f/8//z//P/8//z//P/8//z//v//////AAAAAAAA
AAAAAP7/////////AgACAAMAAwABAAEAAQABAAAAAAAAAAIABQAGAAYABgAHAAcABwAI
AAgACQAKAAsADAAMAAwADwARABIAFAAVABUAFgAXABcAFwAXABcAGAAZABoAGgAaABgA
GAAYABgAGgAaABoAGgAYABcAFQAUABYAFQATABIADwAOAA4ADAAJAAgABwAFAAUABQAG
AAcAAwADAAIAAQAAAAAAAAAAAAAAAAAAAP/////+//7//v/8//z//P/8//7//v/+//3/
/f/9//3//f/7//v/+//7//v/+v/6//r/+P/4//j/+P/6//r/+f/5//n/+v/6//n/+f/6
//r/+v/6//r/+v/6//z//P/8//z/+//7//v/+//7//v/+//7//3//v/+//7//v/+//7/
/v/8//z//P/8//3//v///wAA/v/+//7//v/+//7//v/+//z//P/8//z//v/+//7//v8A
AAAAAAAAAP7//f/8//v//f/9//3//f/9//3//f/9//v/+//7//v//P/9//7//v/8//3/
/f/9//3//f/9//3/+//7//r/+v/6//r/+v/6//j/+P/8//7//v/9//z/+//6//r/+v/6
//r/+//7//v//P/+////AgACAAAAAAAAAAAAAgADAAQABgAIAAcABwAIAAgACAAKAAsA
DAANAA4ADQAJAAYABQAFAAcACAAIAAcACAAIAAcABQABAP///f/7//3//P/8//z/+v/6
//n/+f/5//n/+f/5//v/+//7//r/+P/4//j/+P/7//v/+v/6//r/9//2//X/9f/2//j/
AQANAB0AMQBFAFYAaQCCAJkApQCmAKgApQCbAIkAbwBNAC8AFwD5/+D/0//L/8f/w/+/
/8D/xv/M/9X/2//i/+X/5//o/+r/7P/u/+//8v/1//f/+f/3//f/9//3//b/9v/2//X/
9//3//f/9//3//j/+P/4//j/+f/5//n/+//7//v/+//5//r/+v/7//v/+//7//z//P/8
//v/+//+//7//v/+//7//v/+//7//v//////AAACAAIAAgACAAAAAQABAAEABAAEAAUA
BQADAAMAAwADAAYABgAGAAgACQAKAAoACgALAAsACwAMAA4ADwAQABEAEgASABIAFQAV
ABYAGAAZABsAHAAdAB0AHQAdAB0AHgAfACAAIAAgACAAIAAgACAAIAAgACAAIAAgAB8A
HQAcAB4AHQAbABoAGQAYABgAFgAVABQAEwARAA4ADQANAA0ADQANAAwACwAIAAgACAAI
AAYABgAGAAUABwAGAAYABgAGAAYABgAGAAYABgAGAAUAAwADAAMAAwADAAMAAwADAAUA
BAAEAAQABAAEAAQABAAEAAQAAwADAAMABAAEAAMAAwAEAAQABAAEAAQABAAEAAQABAAE
AAQABwAHAAcABwAHAAcABwAHAAcACAAIAAgACAAIAAgACAAIAAgACAAIAAgACAAIAAgA
CAAIAAgACAAKAAoACgAKAAoACgAKAAoACAAIAAgACAAKAAoACgAKAAkACQAJAAkACQAJ
AAkACQAJAAkACQAJAAkACQAJAAkACwALAAsACgAIAAkACQAJAAsACwALAAsACwALAAoA
CgAIAAgACAAIAAoACgAKAAoACgAKAAoACgAKAAoACgAKAAoACwALAAsADAAMAA0AEAAQ
ABIAEgASABIAEgATABQAFgAYABcAFwAYABYAFgAYABkAGwAbABsAGQAWABQAFAAVABUA
FgAWABUAFAAUABMAEQAQAA8ADgANAAsACgAKAAoACgAKAAkACQAJAAkACQAJAAkACQAJ
AAgACAAIAAgACAAJAAkACAAIAAoACwAIAAcABwAGAAoAEwAfAC8AQwBVAGYAewCQAJ8A
qQCsAK4ArQChAI8AdQBVAD0AJQAHAPL/5//f/9v/1//V/9j/3v/k/+v/7//0//f/+f/8
//7//v/+////AAABAAMABQAFAAUABQAFAAUABgAHAAcABwAHAAcABwAHAAgACAAIAAgA
CQAJAAkACwALAAsACwAJAAoACgALAAsACwALAAwACgAKAAkACQAMAAwADAAMAA4ADgAO
AA4ADAANAA0ADgAQABAAEAAQAA4ADwAPAA8AEAAQABEAEQATABMAEwATABIAEgASABQA
FQAWABYAFgAXABcAFwAYABgAGQAaABsAHgAeAB4AIQAfACAAIgAjACMAJAAlACUAJwAn
ACcAKAAnACgAKAAoACoAKgAqACoAKgAqACoAKgAsACsAKQAoACgAJwAlACQAIwAiACIA
IAAfAB4AHQAbABoAGQAZABkAFwAXABYAFQASABIAEgASABIAEgASABEAEwASABIAEgAQ
ABAAEAAQABAAEAAQAA8ADwAPAA8ADwAPAA8ADwAPABEAEAAQABAADgAOAA4ADgAOAA4A
EQARAA==
         </WaveFormData>
      </LeadData>
   </Waveform>
</RestingECG>
