# Supplementary material for: Detection of Left Atrial Enlargement Using a Convolutional Neural Network-Enabled Electrocardiogram
Source: Front Cardiovasc Med. 2020 Dec 17;7:609976. doi: 10.3389/fcvm.2020.609976 (PMC7773668; doi:10.3389/fcvm.2020.609976)
Supplement: Supplementary file 3 [file Data_Sheet_3.ZIP › normal2/1802017174_4982_0000000K.XML]

<?xml version="1.0" encoding="Windows-1252"?>
<!DOCTYPE RestingECG SYSTEM "restecg.dtd">
<RestingECG>
   <PatientDemographics>
      <PatientID>1802017174</PatientID>
      <PatientAge>65</PatientAge>
      <AgeUnits>Years</AgeUnits>
      <Gender>Female</Gender>
      <PatientLastName>yuanximei</PatientLastName>
   </PatientDemographics>
   <TestDemographics>
      <DataType>Resting</DataType>
      <Site>1</Site>
      <AcquisitionDevice>MAC55</AcquisitionDevice>
      <Status>Unconfirmed</Status>
      <Priority>Normal</Priority>
      <AcquisitionTime>09:04:04</AcquisitionTime>
      <AcquisitionDate>03-09-2017</AcquisitionDate>
      <CartNumber>1</CartNumber>
      <AcquisitionSoftwareVersion>009C</AcquisitionSoftwareVersion>
      <XMLSourceVersion>MAC5000 v1.0</XMLSourceVersion>
   </TestDemographics>
   <RestingECGMeasurements>
      <VentricularRate>74</VentricularRate>
      <AtrialRate>74</AtrialRate>
      <PRInterval>140</PRInterval>
      <QRSDuration>78</QRSDuration>
      <QTInterval>400</QTInterval>
      <QTCorrected>444</QTCorrected>
      <PAxis>87</PAxis>
      <RAxis>68</RAxis>
      <TAxis>10</TAxis>
      <QRSCount>12</QRSCount>
      <QOnset>223</QOnset>
      <QOffset>262</QOffset>
      <POnset>153</POnset>
      <POffset>188</POffset>
      <TOffset>423</TOffset>
      <ECGSampleBase>500</ECGSampleBase>
      <ECGSampleExponent>0</ECGSampleExponent>
   </RestingECGMeasurements>
   <Diagnosis>
      <Modality>Resting</Modality>
         <StatementCount>4</StatementCount>
         <LabelText>12SL ��ϳ���</LabelText>
      <DiagnosisStatement>
         <StmtText>�������</StmtText>
      </DiagnosisStatement>
      <DiagnosisStatement>
         <StmtText>��</StmtText>
      </DiagnosisStatement>
      <DiagnosisStatement>
         <StmtFlag>ENDSLINE</StmtFlag>
         <StmtText>�ںϲ�</StmtText>
      </DiagnosisStatement>
      <DiagnosisStatement>
         <StmtFlag>ENDSLINE</StmtFlag>
         <StmtText>�ٽ� ECG</StmtText>
      </DiagnosisStatement>
   </Diagnosis>
   <Waveform>
      <WaveformType>Rhythm</WaveformType>
      <WaveformStartTime>0</WaveformStartTime>
      <NumberofLeads>8</NumberofLeads>
      <SampleType>CONTINUOUS_SAMPLES</SampleType>
      <SampleBase>500</SampleBase>
      <SampleExponent>0</SampleExponent>
      <HighPassFilter>16</HighPassFilter>
      <LowPassFilter>150</LowPassFilter>
      <ACFilter>NONE</ACFilter>
      <LeadData>
         <LeadByteCountTotal>10000</LeadByteCountTotal>
         <LeadTimeOffset>0</LeadTimeOffset>
         <LeadSampleCountTotal>5000</LeadSampleCountTotal>
         <LeadAmplitudeUnitsPerBit>4.88</LeadAmplitudeUnitsPerBit>
         <LeadAmplitudeUnits>��V</LeadAmplitudeUnits>
         <LeadHighLimit>2147483647</LeadHighLimit>
         <LeadLowLimit>268435456</LeadLowLimit>
         <LeadID>I</LeadID>
         <LeadOffsetFirstSample>0</LeadOffsetFirstSample>
         <FirstSampleBaseline>0</FirstSampleBaseline>
         <LeadSampleSize>2</LeadSampleSize>
         <LeadOff>FALSE</LeadOff>
         <BaselineSway>FALSE</BaselineSway>
         <ExcessiveACNoise>FALSE</ExcessiveACNoise>
         <MuscleNoise>FALSE</MuscleNoise>
         <LeadDataCRC32>640156285</LeadDataCRC32>
         <WaveFormData>
AAAAAAAAAAD+//z/+v/4//n/+v/7//z/+v/6//r/+v/4//b/9P/y//T/9v/4//r/9//2
//X/9P/3//j/+f/6//n/+P/3//b/9P/0//T/9P/1//b/9//4//j/+P/4//j/9//2//X/
9P/y//L/8v/y//L/8v/y//L/9P/0//T/9P/2//j/+v/8//3//v///wAA/P/6//j/9v/4
//j/+P/4//r//P/+/wAA/v/8//r/+P/6//r/+v/6//j/+P/4//j/+//8//3//v/8//z/
/P/8//r/+v/6//r/+v/6//r/+v/3//b/9f/0//j/+v/8//7/+//6//n/+P/6//r/+v/6
//z//v8AAAIAAQAAAP///v/+//7//v/+/wAAAAAAAAAA/f/8//v/+v/9/wAAAwAGAAUA
BAADAAIABAAEAAQABAADAAIAAQAAAP///v/9//z/+//6//n/+P/1//T/8//y//T/9v/4
//r/9//2//X/9P/y//L/8v/y//L/+v/+//b/7v/y//b/8P/q/+z/+P8EAAgAEAAeACQA
KAAwADgAQABUAFgAQgAgAAQA6v/M/7r/vP/A/7z/tv+y/67/rv+0/7j/sv+w/7b/uP+0
/7T/sP+o/6z/sP+u/7L/vP/A/8T/zv/U/9j/4P/i/+T/6P/q/+z/7v/y//T/9v/4//b/
9v/2//b/+f/6//v//P/6//r/+v/6//v//P/9//7//P/8//z//P/+//7//v/+//z//P/8
//z///8AAAEAAgD///7//f/8////AgAFAAgABAACAAAA/v8BAAIAAwAEAAcACAAJAAoA
DQAOAA8AEAANAAwACwAKAA8AEgAVABgAGgAcAB4AIAAjACQAJQAmACoALAAuADAAMwA0
ADUANgA4ADgAOAA4ADYANgA2ADYAMwAyADEAMAAvAC4ALQAsACkAKAAnACYAIgAgAB4A
HAAaABgAFgAUABIAEgASABIADwAMAAkABgAGAAYABgAGAAMAAAD9//r/+//8//3//v/8
//r/+P/2//n/+v/7//z//P/8//z//P/7//r/+f/4//j/+P/4//j/9P/y//D/7v/y//b/
+v/+//z/+v/4//b/9P/0//T/9P/y//L/8v/y//P/9P/1//b/9P/y//D/7v/x//T/9//6
//b/9P/y//D/8v/0//b/+P/1//T/8//y//T/9v/4//r/+P/4//j/+P/3//b/9f/0//X/
9v/3//j/9//2//X/9P/2//b/9v/2//j/+P/4//j/+P/4//j/+P/2//b/9v/2//T/9P/0
//T/9f/2//f/+P/8//7/AAACAP7//P/6//j/+f/6//v//P/6//j/9v/0//X/9v/3//j/
+f/6//v//P/4//b/9P/y//b/+P/6//z//P/8//z//P/6//r/+v/6//r/+v/6//r/9//2
//X/9P/3//r//f8AAPv/+P/1//L/9//6//3/AAD+//7//v/+//3//P/7//r//f/+////
AAAAAAAAAAAAAAIAAgACAAIAAgACAAIAAgAEAAQABAAEAAcACAAJAAoABAAAAPz/+P/4
//j/+P/4//b/9v/2//b/+P/4//j/+P/6//r/+v/6//f/9v/1//T/8v/6//r/+P/6//z/
9P/u//D/9v/8//r/8v/y//7/CgAQABQAHAAqADIAOgBGAFYAWgBMAC4AEAD2/9T/uv+y
/7D/rP+u/7j/uv+2/7D/rv+s/6z/rP+u/6z/rv+u/67/sP+y/7T/uv/C/8L/xP/K/8z/
0v/c/+L/5v/q/+z/7v/w//H/8v/z//T/+P/6//z//v/+//7//v/+//7//v/+//7/AAAA
AAAAAAD9//z/+//6//v//P/9//7/AgAEAAYACAAFAAIA///8////AAABAAIABAAEAAQA
BAAFAAYABwAIAAoACgAKAAoABwAGAAUABAAHAAoADQAQABIAEgASABIAEgASABIAEgAY
ABwAIAAkACQAJAAkACQAKQAuADMAOAA2ADQAMgAwADUAOAA7AD4APQA8ADsAOgA2ADQA
MgAwAC4ALgAuAC4AKgAoACYAJAAlACYAJwAoACQAIgAgAB4AGgAYABYAFAATABIAEQAQ
AAwACgAIAAYABQAEAAMAAgAAAAAAAAAAAAAAAAAAAAAA/v/+//7//v8AAAAAAAAAAP3/
/P/7//r/+//8//3//v/8//r/+P/2//n/+v/7//z/+v/6//r/+v/4//j/+P/4//r/+v/6
//r/9//2//X/9P/2//j/+v/8//r/+P/2//T/9f/2//f/+P/7//z//f/+//v/+v/5//j/
+v/8//7/AAD+//z/+v/4//n/+v/7//z//f/+////AAD+//z/+v/4//v//P/9//7//v/+
//7//v/9//z/+//6//z//v8AAAIAAAD+//z/+v/7//z//f/+//7//v/+//7//P/8//z/
/P/+/wAAAgAEAAEAAAD///7//f/8//v/+v/8//z//P/8//z//P/8//z//v8AAAIABAAB
AAAA///+/wAAAAAAAAAA/f/8//v/+v/8//z//P/8//7//v/+//7//P/8//z//P/6//r/
+v/6//z////8//r/+v/4//b/9//9/wAA//8AAP/////+//z//P/9//3/+////wAAAAAB
AAMAAwACAPz/+f/5//z//v8BAAQABgABAP3/AgABAP7///8DAAQABQAFAAUABQAHAAcA
BwAHAAcACQAJAAcABwAJAA0ACwADAAMAAQD+//7//v/+//7//v/9//z/+//6//f/9//5
//r/+P/2//j/+P/3//f/9//1//v/BAAAAPj/9v/2//L/7//x//P/8v/4/wQABgAJAA4A
GwApADMAOgBGAEwASgBAACsAFwAAAOP/0f/S/9X/0//a/+3/+v/6//n//P/4//X/+P/5
//r/+v/2//j/+v/7//n/+P/6///////////////6//f/+f/8//r//P/+//7//v/+//7/
/v/+//v/+P/1//v//P/+/wAAAgD9//z//P/9//z/+//5//j/+//9//7/AAAAAAEABAAC
AP////8BAAMA///8//7/AAD+//z//v/+/wAAAgAGAAoACQAHAAIAAAACAAAA/f8AAAYA
CgALAAoABwAJAAoACgAMAA4AEwAaABoAFQATABMAGAAZABYAFwAcACIAIAAgACEAIAAe
AB0AHwAdAB0AHwAgACEAIwAlACUAJAAjACAAGAAXABcAFwAdAB4AGwAaABkAFQAPAA4A
DwAPAA0ADAAOAAwADgAPAAcAAwD+//n//v8DAAQAAwABAPz/+//6//r/+P/2//b/+f/+
/wIA/v/7//3//f/8//n/9v/2//v//f8AAP7/+v/4//j/+P/4//v//f/+////AAABAP//
AgD+//z/+v/z//P/9v/4//n/+P/+/wAA/P/7//z//P/7//f/+P/0//L/+f/6//r/+f/7
//v/+v/6//j/9P/0//v//v/8//r/+f/y//L/9v/4//n/+v/7//z//v/7//n/9//6//3/
/P/8////AAABAAEA+v/5//r//v/9//j/9//+/////////////v/9//z/+/8AAAEAAgD/
//7//P/7//v/+v/3//f/+f/8//f/+v8CAAMA+//2//H/8v/1//n/+P/6//r/+//+//v/
+//6//f/+P/7/////v/9/wEAAAD5//3//v/7//r/+f/4//v/+P/2//r//f/+/wIABgAC
APz/+P/2//f/9//2//b/+f/5//f/+f/9//7/AAAEAAMAAwD+//v/+v/8//3//f8DAAYA
AgAAAAUABAABAAAAAwADAAMAAwAAAP//AAD//wAAAQACAAMAAwABAAEABQAMAAsABAAF
AAIA/v/9//z/+v/6//r/+f/6//n/+P/1//P/9f/2//b/9P/2//b/9f/3//f/9f/1/+7/
8P/6/wIA/P/6//v/8//x//b/+P/8/wQACwAOABEAHQA1AEQARABGAEYAPAAnAA8A+P/l
/8//xP/R/9v/3P/p//L/8P/v//D/7v/r/+7/9f/6//7//v/5//j/9v/x//P/9v/8//3/
+//7//v/9v/z//X/+P/2//b/+P/4//j/+P/4//j/+P/5//j/9/////r/+v/6//r/9v/2
//f/+f/7//v/+v/6//r/+//7//z//v///wIAAAD8//v//P/9//n/9v/4//r//v/+/wIA
BAD///z/+//6/wAAAQD//wAABAACAP//AgAEAAYABQACAAIABwALAA4ACgAIAAkADAAT
ABEAEgAVABYAFQAQAA8AFwAeAB0AHgAiACIAIQAhACQAIQAgACEAIwAjACQAJQAjACIA
IQAeABgAFwAXABcAGQAYABMAEAASABEADgAQABMAEwARABAADgAIAAYAAwABAP///P/5
/wAABQAGAAUAAgD8//r/+P/6//r/+v/8//v//v8AAPr/+v/9//7//v/7//j/+P/9//z/
/v/7//b/+f/6//v//P/9//3//P/7//3//f/6//z//v/+//7/+f/2//j/+f/5//f//v8B
AP7/+f/4//b/8//0//j/9//4//r/+v/5//f//P/9//3//v/+//r/+v8BAAEA/v/7//n/
9f/2//v//v/+//7//v/+//v/9//0//H/+P/9//7/AAD///7//f/7//n/+f/7/wAAAQD8
//v/AgAAAP///v/9//3//f/9//3/AQABAAEA/f/7//j/9v/1//j/+f/9/wMABQD9//3/
AgAGAAEA///9//r/+//9//r/+f/4//j/+v/9////AAD///v//f8AAP7//P8BAAEA+//7
//7//v/7//n/+f/8//3/AQADAAIA/P/8//z//P/8/////P/6//7/AAAAAAMABgAEAAAA
/v/+//3//f/8//z//f/9//v//f/7//r/+v/8/wAAAQD9//v//f8AAAIAAwAEAAYAAQD+
/wIAAgAAAAAABgAHAAgACQAIAAcACAAHAAUABQAFAAUABgAFAAYACwAMAAkAAAD///7/
/P/9//7///8AAAEAAQD///3/+//3//j/+//9//7/+//8//v/+f/6//v/+v/7//T/+P/0
//T/+P/2//P/9//7//r/9P/2/wQADQAYACkAMQA1ADwARABIAE4ATAAxABEAAgDx/9f/
0P/Z/9//5P/t//L/9P/5//z/8v/p//L/+P/8/////v/5//j/9v/x//T/+P///wEAAQAB
AAEA/P/4//n/+//4//n//P/9//7/AgACAAIAAgABAP7/+/8BAPz//P/8//z/+//8//7/
AQD+//3/+//6//3///8AAAIABAAFAAgABgACAAEAAgADAAEA/v8AAAIAAAD+/wAAAAAA
AAAAAgAEAAcABwAEAAQABwAGAAQACAALAA4ADgAMAAkACwAMAAwADAAMAA8AFAAZABcA
GAAbABoAGQAUABMAGwAiACEAIgAkACQAIwAjACkAJwAnACkAJwAlACQAIwAnACgAKQAo
ACEAHwAeAB0AIwAkACEAIAAdABkAEwASABUAFQATABIAEQAMAAsACQAIAAcABQADAAUA
BwAFAAEABAACAAQABgAEAAIAAAAAAP7/AAABAPr//P8BAAQABgABAP7//v8DAAUACAAG
AAIAAAAAAAAAAAAAAAEAAQABAAEAAQD+/wAAAgACAAIA/f/8//7///////3/AgADAP7/
/f/+//7//f/9/wIAAgAEAAUAAgD+//n/+//7//r/+v/7//j/+f8BAAIAAAD+//3/+//8
/wEABAACAAIAAgACAAEA/f/6//f//P8BAAIABAADAAIAAQD///3///8DAAoABgD+//r/
/v/9//3//f/9////AQADAAUABQADAAEA+//+//7///8BAAEAAQAEAAkABwD9//v//v8D
AP///v/9//7/AQAFAAQAAQAAAAAAAgAAAAEAAQD///f/+/8AAP7/AgAEAAQABAAEAAMA
/v/6//z//v/+/wEABAACAP7//P/8//7//////wAAAgADAAIABQAFAAQABAAGAAkACQAE
AAEAAAACAAMAAwADAAQA/v/6/wMABgAHAAoACwAJAAcABQAJAAsADwARABAADwAOAA0A
CgAHAAYACQAOAA0ABgAHAAMAAAAAAAAAAAAAAAAA///+//3//P/5//n/+//8//z/+//+
///////+//3/+v/5//z/+v/8/wAA/v/6//n/9f/v//b/BgASABoAHwAgACMALQA7AEgA
TABQAFQAQAAbAP//7v/X/8f/zP/d/+n/8v/3//T/8v/3//r/+v///wAAAQACAAIA/v/+
//7//f/5//n//P8CAAMAAAD///7/+P/3//v/AAAAAP3//v/9//z/AAAAAAAAAAACAAAA
/v8FAAEAAAD///7/+v/6//v//f///wEAAgAEAAUABQAEAAQAAwADAAUAAgACAAMABgAJ
AAUAAgAEAAYAAwAAAAEAAAACAAIABAAGAAsADQAMAA4ADwAMAAgACgAMAA4ADQAKAAoA
DQAPABAADgAOABEAFgAaABcAFwAZAB4AHwAcAB0AIQAmACMAIgAkACQAIwAjACkAJwAn
ACkAKwArACwALQAqACgAJgAiAB4AHwAhACMAIgAgABoAFgAWABMADgAOAA8ADwANAAwA
DQAKAAsACwAIAAcABQADAAYACQAIAAUABAAAAAAAAAD///z/+f/4//r//v8BAPz//f8B
AAMABAD+//r/+f/9//7/AgABAP7/AAAAAAAAAAACAAMAAwADAAAA///7//z///8AAAEA
/f/2//b/9f/z//j/AgAIAAgAAQAAAP7/+//1//b/8v/w//b/+P/5//n/AAABAAEAAgAB
APz/+/8BAAUABAADAAMA/f/8////AAD///7//f/8/wAA////////AAADAAIAAgAEAAQA
BAADAPz/+//8/wAAAAD6//j//v8AAAEAAgADAAEA//8BAAEAAgABAAAA///+//3//P/7
//r//P/+/wAAAgABAAAA///+/wAAAAAAAAAA///+//3//P/+//7//v/+////AAABAAIA
AQAAAP///v8BAAIAAwAEAAcACAAJAAoABwAGAAUABAAEAAQABAAEAAUABgAHAAgACAAI
AAgACAAGAAQAAgAAAP3//P/7//r//P/8//z//P/9//7///8AAP///v/9//z/+f/4//f/
9v/4//z/AAD6//L/+P8AAPz/9P/0//j/+v8AAAgACgAMABIAFgAgADIAPAA+AEAASABO
AEQAKAAMAPD/0P++/8L/yv/E/7z/uv+6/7r/wv/M/8T/tv+y/7j/vv/C/8b/wv++/77/
vv+6/7b/vP/I/87/1v/e/+b/6P/o/+z/7v/w//L/9//8/wEABgAEAAIAAAD+/wAAAAAA
AAAAAgACAAIAAgADAAQABQAGAAgACAAIAAgABgAEAAIAAAABAAIAAwAEAAQABAAEAAQA
BAAEAAQABAAGAAgACgAMAAoACAAGAAQACAAKAAwADgAPABAAEQASABAAEAAQABAAEgAU
ABYAGAAWABYAFgAWABkAHAAfACIAJQAoACsALgAwADAAMAAwADUAOAA7AD4APAA6ADgA
NgA3ADgAOQA6ADcANgA1ADQANAA0ADQANAAxADAALwAuACwAKgAoACYAJQAkACMAIgAd
ABoAFwAUABQAFAAUABQAEAAOAAwACgAHAAQAAQD+/wAAAgAEAAYAAwACAAEAAAD+//7/
/v/+/wAAAAAAAAAA/v/8//r/+P/7//z//f/+//z//P/8//z/+f/4//f/9v/4//r//P/+
//z/+v/4//b/9//4//n/+v/5//j/9//2//f/+P/5//r//P/8//z//P/8//z//P/8//z/
/P/8//z//v/+//7//v/7//r/+f/4//r//P/+/wAA/f/8//v/+v/7//z//f/+////AAAB
AAIAAQAAAP///v/8//z//P/8//z//P/8//z//v8AAAIABAAAAP7//P/6//j/+P/4//j/
+f/6//v//P/9//7///8AAAIAAgACAAIAAAD+//z/+v/7//z//f/+/wEAAgADAAQAAwAC
AAEAAAD///7//f/8//7/AAACAAQAAgAAAP7//P8AAAQACAAMAAgABgAEAAIABAAEAAQA
BAAHAAgACQAKAAcABAABAP7/+v/4//b/9P/1//b/9//4//j/+P/4//j/+f/6//v//P/6
//j/9v/0//j/9v/8//7/9v/y//r/+v/4//j/9P/2/wAACgAQABQAIAAqADIAPgBGAEgA
SgBCACgACgDw/9L/vP+8/8D/vP+8/7r/sP+0/7z/tP+w/7b/uP+0/7T/uP+2/7T/sP+s
/7D/tv+6/7z/xv/S/9r/4v/g/9j/4v/m/+r/7v/y//b/+P/6//z//P/8//z//P/+//7/
/v/+//7//v/+//7/AAAAAAAAAAAAAAAAAAAAAP3//P/7//r/+//8//3//v8AAAAAAAAA
AAIAAgACAAIAAwAEAAUABgAFAAQAAwACAAUABgAHAAgACgAKAAoACgAMAA4AEAASAA8A
DgANAAwADwASABUAGAAaABwAHgAgACQAJgAoACoALAAsACwALAAuAC4ALgAuADEANAA3
ADoAPQA+AD8AQAA9ADoANwA0ADMAMgAxADAALAAqACgAJgAkACQAJAAkACEAIAAfAB4A
GwAaABkAGAAUABIAEAAOAAoACAAGAAQAAgACAAIAAgD///7//f/8//3//v///wAA///+
//3//P/7//r/+f/4//r/+v/6//r//P/8//z//P/5//b/8//w//X/+P/7//7//f/8//v/
+v/3//b/9f/0//f/+P/5//r/+f/4//f/9v/3//j/+f/6//n/+P/3//b/9f/0//P/8v/1
//j/+//+//v/+v/5//j/+//8//3//v/8//r/+P/2//r//P/+/wAA///+//3//P/6//j/
9v/0//j/+v/8//7//v/+//7//v/8//z//P/8//n/+P/3//b/+P/6//z//v/8//z//P/8
//r/+P/2//T/+P/6//z//v/7//r/+f/4//f/9v/1//T/+P/6//z//v/8//r/+P/2//r/
/P/+/wAA/f/6//f/9P/5//z///8CAAAA/v/8//r/+P/4//j/+P/6//z//v8AAAEAAgAD
AAQAAQAAAP///v///wAAAQACAAUABgAHAAgABwAGAAUABAAAAP7//P/6//n/+P/3//b/
+P/4//j/+P/6//r/+v/6//j/9v/0//L/8P/w//D/8P/0/+7/8v/+/wAA8v/s//D/8P/u
/+7/7P/u//T/+v8AAAgAGAAuADoAPABEAFQAWABMADgAHgAEAOj/yP+w/6r/sv+4/7j/
tv+u/6b/qP+m/6D/pP+u/7L/sv+u/7D/sv+s/6j/qP+m/6j/uv/I/8j/1P/g/97/3v/k
/+j/7P/w//H/8v/z//T/9f/2//f/+P/5//r/+//8////AAABAAIA///+//3//P/+//7/
/v/+//z//P/8//z///8AAAEAAgD///7//f/8//7//v/+//7/AAACAAQABgADAAIAAQAA
AAMABAAFAAYABgAGAAYABgAKAAwADgAQABMAFAAVABYAFAAUABQAFAAWABgAGgAcACIA
KAAuADQAMgAwAC4ALAAvADIANQA4ADYANAAyADAANAA2ADgAOgA6ADoAOgA6ADYANAAy
ADAALgAuAC4ALgApACYAIwAgAB0AHAAbABoAGQAYABcAFgAUABIAEAAOAAsACAAFAAIA
AgACAAIAAgAEAAQABAAEAAEAAAD///7/+//4//X/8v/2//r//v8CAAEAAAD///7//f/8
//v/+v/2//T/8v/w//P/9P/1//b/9//4//n/+v/5//j/9//2//j/+P/4//j/+P/4//j/
+P/2//b/9v/2//j/+P/4//j/9f/0//P/8v/1//b/9//4//v//P/9//7//f/8//v/+v/7
//z//f/+//3//P/7//r/+f/4//f/9v/6//z//v8AAP7//P/6//j/+//8//3//v/+//7/
/v/+//3//P/7//r//f/+////AAD9//r/9//0//j//P8AAAQAAQAAAP///v///wAAAQAC
AAAA/v/8//r/+v/6//r/+v/8//z//P/8//z//P/8//z//P/8//z//P/8//z//P/8////
AAABAAIAAgACAAIAAgAAAP7//P/6//z//v8AAAIABAAEAAQABAACAAIAAgACAAUACAAL
AA4ACwAKAAkACAAFAAQAAwACAAIAAgACAAIA///+//3//P/6//r/+v/6//j/+P/4//j/
9v/2//b/9v/3//j/+f/6//7/+P/0//j/9P/w//b/+P/0//r//v/8//z//v8EAA4AHgAw
AEAAQgBEAE4AWABOADoAJAAIAOT/yv/A/8L/wP+6/7L/sP+2/7z/wv+8/7T/uP+6/7L/
rv+2/7j/tv+4/77/wP++/8D/xv/G/8L/yP/W/+L/8P/4//b/9v/2//b/9//4//n/+v/7
//z//f/+/wAAAAAAAAAAAQACAAMABAADAAIAAQAAAAMABAAFAAYAAwACAAEAAAABAAIA
AwAEAAUABgAHAAgABQACAP///P8AAAIABAAGAAkACgALAAwADAAMAAwADAAOAA4ADgAO
AA4ADgAOAA4AEQAUABcAGgAaABoAGgAaAB8AIgAlACgAKAAoACgAKAAsAC4AMAAyADMA
NAA1ADYANgA2ADYANgA2ADYANgA2ADQANAA0ADQAMwAyADEAMAAvAC4ALQAsACgAJgAk
ACIAIQAgAB8AHgAbABgAFQASABIAEgASABIADwAOAA0ADAAKAAgABgAEAAQABAAEAAQA
AgACAAIAAgAAAP7//P/6////AgAFAAgABgAEAAIAAAD9//r/9//0//f/+v/9/wAA/f/6
//f/9P/1//b/9//4//j/+P/4//j/+v/6//r/+v/7//z//f/+//7//v/+//7//P/8//z/
/P/7//r/+f/4//j/+P/4//j//P/+/wAAAgABAAAA///+/wAAAAAAAAAAAgACAAIAAgD/
//7//f/8//7//v/+//7//v/+//7//v///wAAAQACAP///v/9//z/+v/6//r/+v/8//7/
AAACAP7//P/6//j//P/+/wAAAgD///7//f/8//v/+v/5//j/+//+/wEABAACAAAA/v/8
//3//v///wAAAQACAAMABAADAAIAAQAAAAIABAAGAAgABAACAAAA/v8AAAIABAAGAAUA
BAADAAIABAAGAAgACgAJAAgABwAGAAMAAAD9//r//P/8//z//P/+//7//v/+//v/+v/5
//j/+v/6//r/+v/4//j/+P/4/wIA/P/0//j/+v/2//b/+P/2//b/+v/8/wAACAAMABIA
HAAiACwAPgBKAFAAVgBQADgAFgD+/+r/0P/C/8T/xP+8/7j/uP+2/7T/tP+0/7b/sv+s
/7j/xv/C/8D/wv+8/7j/uP+6/7r/wP/K/9b/2v/c/+b/9P/3//j/+f/6//v//P/9//7/
AAAAAAAAAAAAAAAAAAAAAAAAAAAAAAAA/v/+//7//v8BAAIAAwAEAAQABAAEAAQABAAE
AAQABAACAAIAAgACAAUABgAHAAgACgAKAAoACgAIAAgACAAIAAoADAAOABAADQAMAAsA
CgAMAA4AEAASABUAFgAXABgAGwAcAB0AHgAfACAAIQAiACUAKAArAC4ALwAwADEAMgA2
ADgAOgA8ADoAOgA6ADoAOwA8AD0APgA7ADoAOQA4ADoAOgA6ADoANQAwACsAJgAnACgA
KQAqACYAJAAiACAAHAAaABgAFgAUABQAFAAUABAADgAMAAoABwAGAAUABAAIAAoADAAO
AAoACAAGAAQAAwACAAEAAAACAAIAAgACAAEAAAD///7///8AAAEAAgD+//z/+v/4//n/
+v/7//z//f/+////AAD+//7//v/+//v/+v/5//j/+f/6//v//P/+//7//v/+/wAAAAAA
AAAA/v/+//7//v///wAAAQACAAAA/v/8//r//P/+/wAAAgAFAAYABwAIAAMAAAD9//r/
AAAEAAgADAAIAAQAAAD8//7/AAACAAQAAwACAAEAAAABAAIAAwAEAAUABgAHAAgABQAC
AP///P///wAAAQACAAUABgAHAAgABAACAAAA/v/9//z/+//6//7/AAACAAQABgAGAAYA
BgADAAIAAQAAAAAAAAAAAAAAAQACAAMABAAEAAQABAAEAAQABAAEAAQABwAIAAkACgAI
AAgACAAIAAoACgAKAAoACAAIAAgACAALAAwADQAOAAsACgAJAAgABAACAAAA/v/+//7/
/v/+//v/+v/5//j/+//8//3//v/6//j/9v/0//j/+v/8//7//P/8//7//P/8//r/+v/+
/wAAAAAKAA4ACAAKABwALgA0ADwASgBWAFoAWABGACoABADk/9D/xP++/8b/yP+8/7b/
uP+4/7b/tv+4/7j/tv+2/7T/tv++/8D/uv+y/7T/vv/I/8r/yP/K/9L/5P/u/+7/8v/1
//b/9//4//z/AAAEAAgABAACAAAA/v8BAAQABwAKAAgABgAEAAIABQAGAAcACAAIAAgA
CAAIAAYABgAGAAYACAAIAAgACAAHAAYABQAEAAcACAAJAAoACgAKAAoACgALAAwADQAO
ABEAEgATABQAFAAUABQAFAASABIAEgASABUAGAAbAB4AHwAgACEAIgAmACgAKgAsACsA
KgApACgALQAyADcAPAA6ADoAOgA6AD0APgA/AEAAPwA+AD0APAA6ADoAOgA6ADsAPAA9
AD4AOQA2ADMAMAAvAC4ALQAsACgAJgAkACIAHwAeAB0AHAAYABYAFAASABAAEAAQABAA
DwAOAA0ADAALAAoACQAIAAcABgAFAAQABAAEAAQABAACAAIAAgACAAQABAAEAAQABAAE
AAQABAADAAIAAQAAAP7//v/+//7/AAAAAAAAAAAAAAAAAAAAAAIAAgACAAIAAgACAAIA
AgAAAP7//P/6//j/+P/4//j//P/+/wAAAgADAAQABQAGAAMAAgABAAAAAgACAAIAAgAC
AAIAAgACAAAAAAAAAAAAAwAEAAUABgAGAAYABgAGAAMAAgABAAAAAQACAAMABAACAAAA
/v/8////AgAFAAgABgAGAAYABgAGAAYABgAGAAQABAAEAAQAAQAAAP///v8BAAIAAwAE
AAIAAAD+//z///8CAAUACAAGAAYABgAGAAUABAADAAIAAgACAAIAAgABAAAA///+/wEA
AgADAA==
         </WaveFormData>
      </LeadData>
      <LeadData>
         <LeadByteCountTotal>10000</LeadByteCountTotal>
         <LeadTimeOffset>0</LeadTimeOffset>
         <LeadSampleCountTotal>5000</LeadSampleCountTotal>
         <LeadAmplitudeUnitsPerBit>4.88</LeadAmplitudeUnitsPerBit>
         <LeadAmplitudeUnits>��V</LeadAmplitudeUnits>
         <LeadHighLimit>2147483647</LeadHighLimit>
         <LeadLowLimit>268435456</LeadLowLimit>
         <LeadID>II</LeadID>
         <LeadOffsetFirstSample>0</LeadOffsetFirstSample>
         <FirstSampleBaseline>0</FirstSampleBaseline>
         <LeadSampleSize>2</LeadSampleSize>
         <LeadOff>FALSE</LeadOff>
         <BaselineSway>FALSE</BaselineSway>
         <ExcessiveACNoise>FALSE</ExcessiveACNoise>
         <MuscleNoise>FALSE</MuscleNoise>
         <LeadDataCRC32>4045956237</LeadDataCRC32>
         <WaveFormData>
CAAIAAgACAALAAwADQAOAAwACgAIAAYABgAGAAYABgAEAAQABAAEAAQABAAEAAQABAAE
AAQABAAGAAYABgAGAAYABgAGAAYABAAEAAQABAAEAAQABAAEAAcACAAJAAoABwAEAAEA
/v8BAAIAAwAEAAQABAAEAAQAAQAAAP///v8EAAgADAAQAA4ADAAKAAgABgAGAAYABgAJ
AAoACwAMAAkACAAHAAYACQAKAAsADAAIAAYABAACAAMABAAFAAYACQAKAAsADAAIAAYA
BAACAAYACAAKAAwACgAIAAYABAAEAAQABAAEAAYACAAKAAwACwAKAAkACAAMABAAFAAY
ABUAFAATABIAFAAWABgAGgAbABwAHQAeABsAGgAZABgAGQAaABsAHAAaABoAGgAaABsA
HAAdAB4AHQAcABsAGgAVABIADwAMAAwADAAMAAwACAAEAAAA/P/9//7///8AAAIAAgAC
AAIA///+//3//P/+//7//v/+//7/AAD6//T/9v8AAAYAAgD+/wAABAACAPz//v8IABYA
JgA6AFQAbgCCAIgAfABmAFIAQgAyACAAFAAOAAIA8P/m/+T/5v/s//L/9P/y//L/7P/k
/+L/3P/S/9L/0v/U/9b/0v/K/9D/4P/o/+T/6P/2/wAA/v/8//r/+P/2//b/9v/2//n/
+v/7//z/+//6//n/+P/5//r/+//8//3//v///wAA/v/8//r/+P/8//7/AAACAP7//P/6
//j/+v/8//7/AAD+//7//v/+////AAABAAIAAAAAAAAAAAD+//7//v/+/wAAAgAEAAYA
BAAEAAQABAAEAAQABAAEAAcACgANABAADQAMAAsACgALAAwADQAOAA8AEAARABIAEAAQ
ABAAEAAVABgAGwAeABwAGgAYABYAGQAaABsAHAAaABoAGgAaABkAGAAXABYAGgAcAB4A
IAAbABgAFQASABMAFAAVABYAFAAUABQAFAAPAAwACQAGAAoADAAOABAADAAKAAgABgAD
AAIAAQAAAAMABAAFAAYABQAEAAMAAgAEAAYACAAKAAUAAgD///z//P/8//z//P8BAAQA
BwAKAAcABAABAP7/AAAAAAAAAAD///7//f/8//3//v///wAA/v/+//7//v/9//z/+//6
//7/AgAGAAoABwAEAAEA/v/+//7//v/+/wIABAAGAAgABgAEAAIAAAABAAIAAwAEAAIA
AAD+//z//f/+////AAACAAIAAgACAAEAAAD///7/AQACAAMABAABAP7/+//4//z//v8A
AAIAAQAAAP///v///wAAAQACAAQABAAEAAQAAgAAAP7//P/8//z//P/8//3//v///wAA
///+//3//P/+//7//v/+/wAAAAAAAAAAAgACAAIAAgAAAAAAAAAAAP3//P/7//r//v8A
AAIABAACAAIAAgACAAAAAAAAAAAABAAIAAwAEAAOAAwACgAIAAwAEAAUABgAFgAUABIA
EAATABQAFQAWABMAEgARABAAEgASABIAEgAVABYAFwAYABQAEAAMAAgABgAGAAYABgAC
AAAA/v/8//r/+v/6//r//f/+////AAD+//z/+v/4//r/+v/6//r//v/8//j/9v/4//j/
+P/+/wIABAACAPr/+v8AAP7//P8AAAQAEgAiADAAPgBWAGwAeAB2AGgAWABIADIAHAAM
AAAA8v/s/+r/6P/q/+r/6P/o/+z/6P/g/9r/1v/S/9L/2P/W/9L/1P/Q/8r/zv/Q/9L/
3P/q//D/9P/y//L/8v/y//H/8P/v/+7/8//2//n//P/5//j/9//2//r//P/+/wAA/v/8
//r/+P/2//b/9v/2//r//P/+/wAA/P/6//j/9v/5//r/+//8//r/+v/6//r//P/8//z/
/P8AAAIABAAGAAMAAAD9//r//f/+////AAABAAIAAwAEAAQABAAEAAQABAAEAAQABAAH
AAgACQAKAAsADAANAA4AEAASABQAFgATABIAEQAQABUAGAAbAB4AGgAYABYAFAAVABYA
FwAYABYAFgAWABYAFgAWABYAFgAZABwAHwAiABwAGAAUABAAEgAUABYAGAAWABQAEgAQ
AA0ADAALAAoADAAMAAwADAAJAAgABwAGAAkACgALAAwACQAIAAcABgAEAAQABAAEAAQA
BAAEAAQAAQAAAP///v///wAAAQACAAEAAAD///7//v/+//7//v8CAAQABgAIAAMAAAD9
//r//P/+/wAAAgACAAIAAgACAAAA/v/8//r///8CAAUACAAFAAQAAwACAAAAAAAAAAAA
AgAEAAYACAAHAAYABQAEAAUABgAHAAgABQAEAAMAAgAEAAQABAAEAAEAAAD///7/AQAC
AAMABAAEAAQABAAEAAEAAAD///7/AAACAAQABgACAAAA/v/8//7//v/+//7/AAACAAQA
BgAEAAIAAAD+////AAABAAIAAAD+//z/+v/7//z//f/+/wAAAAAAAAAA/v/+//7//v8B
AAIAAwAEAAEAAAD///7//P/8//z//P///wAAAQACAAAA/v/8//r//v8AAAIABAABAP7/
+//4//f//v/9//v//f/6//b/+f/9//7//v///wIABQABAP///f/9//r//P8AAAYACQAM
AA4ADQAPAA4ACwAJAAgADAAVABcAEwARABMAEwAPAA8AEAARABUAGAAXABQAFAAWABQA
EwAVABYAGAARAA8ADAALAAkABwADAAEAAQAAAAAAAQD///z//P/4//f/+v/5//j/+P/4
//f/9f/2//j/+f/z//T/9P/z////CQAGAPz/9f/v/+3/8f/8/wIAAAAAAAQA+v/t//H/
AAAPACQARABfAHUAiwCZAJMAfgBnAE8AMgAXAAsABQDx/9b/zP/O/8v/zP/U/97/6P/o
/+v/7v/t/+n/6f/s/+3/8P/y//b/9//z//H/7//u/+7/8f/x/+7/8f/y//P/9P/y//L/
8//z//T/8//z//L/7//v//L/9//y//L/8v/y//H/7P/s/+3/7f/v//L/8//2//j/+v/7
//L/7P/y//P/9P/5//3//P/4//P/8//z//P/8v/0//f//f/+//r/+v/1//L/8//1//r/
/v////z/+v/6//3//f/7//v/AgAJAAoACwALAAkABAACAAAAAgALABEAFAAQAA4ADAAL
AAsACAAGAAcACQANAA8AFwAZABMAEQAPABEADAAMAA0ADwARABMAEQARAA8ADgANAAsA
DgAOAA4ADQAHAAUABgAJAAkACAAEAAMABAADAAQAAwD+//n/+v/5//7/+f/5//n/+P/2
//n//P/8//7//f/7//j/8//y//L/8P/z//T/9//7//r/9f/3//f/+P/5//n//P/+//7/
+v/6//r/+f/0/+7/7//1//n//f/+////+v/4//X/9//3//f/9//5//n//v8BAPr/9//6
//z//v/+/wAA/f/9//3/+v/2//X/9f/0//j//P/5//j/+f/4//r//f/9//r/+v8CAAQA
AAD+//v/+f/7//7//P/5/wAAAwABAPf/9v/5//r/+v/8//3//v/7//r/+f/7//v/+//7
//j//P////z/+v/0//L/+P/6//b/+f/9//7//v/4//X/7//u//L/9P/3//n//f////7/
+//6//v/+P/5/////v8BAAQAAgD///v/9v/z//L/8f/w//v//P/8//3/+v/2//n//P/5
//f/9v/4//3/+f/3//f/9f/y//T/+v8DAAkADwASAAwACwAHAAUAAwAEAAoAEQAWABMA
EgAVABMADQALAAwAEAAVABkAFwARAA4ADQANAA8AEgAUABYADwANAAoACQAJAAcAAwAD
AAcACAAKAAgAAQD5//T/7//y//f/+P/5//n/+f/4//L/8v/z//P/8f/3//r//P/9//P/
7v/w//f/+f/5//3//v8AAAAA/v/4//L/8f/z//7/EQAuAEoAYwB3AIkAlwCTAIAAbwBd
ADoAEwAFAPn/3//M/8b/xP/H/87/0v/W/97/4//p/+//8f/r/+v/7v/v/+3/7v/x//H/
8P/v/+7/7v/y//X/9f/y//H/8P/v/+7/7v/w//P/9f/z//H/8P/u/+v/6//u//P/8f/y
//P/9P/u/+j/5//n/+3/8f/2//n/+v/8//7////2/+7/8v/x//H/9f/4//b/9//z//T/
9f/1//T/9v/5//z//P/3//b/9f/0//f/+//9/wAAAAD8//z//P//////+v/5////BQAG
AAcABwAFAAAA/P/4//j/BgAPABUAFAAOAAwACwALAAwADAAPABMAFQATABcAFQAQAA8A
DgARABAAEAARABMADwANAAcAAwAHAAwAEQAVABUAFAATABEABwADAAIAAwAFAAYABAAF
AAMAAQABAP///P/5//z//f8AAPv/+//7//f/9P/2//j//v8CAAMAAwD9//f/9f/0//X/
+f/7///////8//X/9f/1//b/9//3//v//v////z/+f/4//b/8P/u//H/+f///wAAAAAA
APr/9v/z//X/9f/2//f/+v/7//3////3//P/+f/8////AAAAAP3//f/9//z/+P/3//f/
+/8AAAUAAwD///3/+f/4//r/+f/1//T//P8AAP7//v/8//n/+v/8//7/+/8CAAUAAwD5
//j/+//+//7/AAABAAEA/f/7//n/+P/3//b/9f/3//7/BAAEAP3/9v/z//j//f/6//7/
AwADAAIA+//3//D/8P/1//j/+P/5//z//f/7//f/9f/1//b/+f8BAAIAAAACAP//+//0
//b/9v/1//j//P/9//3//v/4//D/8P/y//T/9v/4//7//v/9//3/+v/2//n//P/9//3/
/v8CAAIA+//2//P/9//2//r/AgAEAAUABgAEAAMAAwAAAP//BAAIABEAGwAZABEACwAJ
AAsACQALABAAEQAVABgAFQANAAoACQAJAA0AEgAWABoAEAALAAUAAQADAAMAAQADAAIA
AgADAAAA+//1//L/7//y//f/+P/5//f/9//2//D/8v/1//f/9//5//r/+v/5/+n/6P/q
//P//f/5//X/+v8AAPr/8P/y//r/9f/z/wYAHwAyAEAAUQBtAIUAkwCPAIAAbQBXADYA
FQD//+3/2f/K/8b/yv/R/9T/1P/W/97/5P/p/+7/7//r/+v/7v/v/+7/7v/w/+//8P/x
//L/9P/0//X/8//u/+7/7v/u/+7/8f/2//z/AQD+//n/9f/w/+7/7//z//n/+P/4//j/
+P/0/+7/7f/t//P/9//8////+//6//n/9//z/+7/9f/3//X/+f/8//r/9v/x//H/8f/2
//j//f8DAAUAAgD6//b/+P/4//z/AQAHAAoACgAGAAAA/v////3///8BAAoAEwARAA8A
DAAHAAUABAADAAYADwAVABgAFAASABAADwAPABQAFgAbACEAGwAVABUADwAQABUAGgAj
ABwAGgAZABkAGwAbABcAFQAVABYAFwAXABUAFAATABEACwAJAAoADQAOAA4ACwALAAgA
BQAEAAEAAwAFAA0AEwARAAcAAgD9//7//P///wIABQAIAAgABwAAAPv/+v/6//7/AwAG
AAsABgAAAPb/8//5//7/AwAHAAQABAACAPz///8AAAAA/P/5//3/BgANAAwACAAEAPr/
+//7/wAAAwAEAAUACAAJAAoACQD+//f//v8CAAYACAAGAAEA///9/wAAAAADAAcABgAK
AA4ACwAGAAUAAgACAAUABQACAAIABAAEAP7/+v/+////BAAKAAgABQAMAA8ACQD7//b/
9f/8/wAABgALAAcAAQD9//n/+//9////AQADAAgADAAKAAUA/v/7/wAABAAAAAMABwAF
AAQA/f/5//f/+v8CAAgABQAFAAcABwACAP3/+v/5/wEAAwACAP7//v/+//7//v/+/wUA
BAACAAEA/v/6//3/AAD///3//P/+/wUAAwADAAUAAwAAAAIACAANAA8AEQAQAA8ADwAM
AAsACAAIAA0AEwAWABMAEgAVABUAEQARABQAEwAXABoAFwATABIAEwAVABQAFgAXABgA
EwARAA4ADQAJAAcAAwADAAcACAAKAAgAAwD9//r/9//1//n/+f/5//3///8AAPz/+f/5
//j/9f/4//r/+//7//3//P/6//n/9f/1//n//P/6//z/AgAGAAIA//8DAA4AIQA4AFYA
cwCVAKUAlwB5AGYAVQA9ACAADwAHAPn/4f/U/87/yv/P/9r/4v/u//T/9P/1//b/8//x
//H/9P/1//b/+P/8//3/9v/z//D/7v/y//f/+f/4//X/9P/z//L/9P/2//n/+//9//v/
+v/4//T/8//1//n/9v/2//b/9v/2//T/9//7//r/+//9//3//f/+///////6//T/+v/7
//v///8CAAAA/P/3//f/9//2//b/+f/9/wUACAAGAAgABAAAAAAAAQAEAAYABQAAAAEA
AgAGAAcAAgABAAcADQAPAA8ADgALAAoACAAGAAgAEgAZAB0AGgAUABIAEQARABQAFAAX
ABsAHQAbAB8AHQAXABUAEwAVABQAFgAZAB0AGwAbABcAFQAUABQAFAATABUAFgAXABcA
EAANAA0ADwAQABAADQANAAkABwAHAAUAAwABAAUABwALAAUABAADAP7/+v/7//z/AAAE
AAUABQABAP3//f/+//7/AQACAAUACAAGAAAAAQD//wAAAQABAAIABAAEAAAAAAAAAP//
+v/0//X/+////wYACAAKAAYAAQD9//7//f/7//v//f/9/wEAAwD7//f//v8CAAYACAAJ
AAcACAAJAAkABgAGAAcABQAIAAsABwACAAEA/v/+/wIAAwABAAIACAAKAAYABAABAP//
AQAEAAQAAQAIAAsACgD///3///8BAAIABQAHAAsABwAFAAEA/v/+//7//v/+/wIABAAG
AAgABgAEAAIAAAAAAAAAAAAAAAMABAAFAAYAAwACAAEAAAAGAAoADgASABEAEAAPAA4A
EAASABQAFgAXABgAGQAaABkAGAAXABYAFwAYABkAGgAXABYAFQAUABUAFgAXABgAFgAU
ABIAEAALAAgABQACAAQABAAEAAQA///8//n/9v/5//z///8CAAAAAAAAAAAA+//4//X/
8v/6/wAACgAOAP7/7v/w//j/+v/2//r/BAAMAAwABgAAAPr/+P8GACAAPABUAGoAfACK
AIIAagBUAEIALgAeABQAEAAKAPz/7v/m/+D/4v/s/+z/5v/o/+r/6v/q/+j/3v/U/9L/
0P/U/9z/3P/W/9L/2P/e/+L/6v/w//H/8v/z//T/9v/2//b/9v/3//j/+f/6//n/+P/3
//b/9f/0//P/8v/3//r//f8AAP3//P/7//r//P/8//z//P/5//j/9//2//b/9v/2//b/
+f/8////AgD///7//f/8//z//P/8//z//v/+//7//v///wAAAQACAAUABgAHAAgABQAE
AAMAAgAFAAYABwAIAAYABgAGAAYACQAMAA8AEgAQABAAEAAQABMAFAAVABYAFgAWABYA
FgAWABYAFgAWABMAEgARABAAFQAYABsAHgAcABoAGAAWABoAHAAeACAAHgAcABoAGAAV
ABQAEwASABUAFgAXABgAFAAQAAwACAAKAAoACgAKAAoACgAKAAoABwAGAAUABAAHAAgA
CQAKAAYABAACAAAAAQACAAMABAAEAAQABAAEAAMAAgABAAAAAwAEAAUABgACAAAA/v/8
/wAAAgAEAAYAAwACAAEAAAD+//7//v/+/wAAAgAEAAYABQAEAAMAAgADAAQABQAGAAYA
BgAGAAYABgAGAAYABgAGAAYABgAGAAUABAADAAIABQAGAAcACAAFAAQAAwACAAMABAAF
AAYACAAKAAwADgAIAAQAAAD8/wEABAAHAAoACQAIAAcABgAEAAIAAAD+////AAABAAIA
AgACAAIAAgAFAAYABwAIAAYABgAGAAYABQAEAAMAAgAHAAoADQAQAA4ADgAOAA4ADwAQ
ABEAEgAQABAAEAAQABMAFAAVABYAFwAYABkAGgAYABgAGAAYABYAFgAWABYAEwASABEA
EAAQABAAEAAQAA0ADAALAAoABQAAAPv/9v/4//r//P/+//z/+v/4//b/9v/2//b/9v/3
//j/+f/6//z/9P/4//r/+v/+/wYABgAAAAAA/P/4//z/AAAAAAYAFAAiADIARABWAGYA
cgBuAF4AWABSADgAHAAQAAoA/v/2//D/6P/s//D/7P/o/+r/5P/e/9z/3P/c/9z/2v/U
/9L/zv/G/8L/yv/U/97/6P/u/+7/8P/u/+7/7v/u//L/9P/2//j/+v/6//r/+v/4//b/
9P/y//b/+P/6//z/+//6//n/+P/5//r/+//8//n/+P/3//b/9f/0//P/8v/1//j/+//+
//z/+v/4//b/+v/8//7/AAD9//z/+//6//j/+P/4//j//P/+/wAAAgAEAAQABAAEAAEA
AAD///7/AwAGAAkADAAJAAgABwAGAAkADAAPABIAEAAOAAwACgALAAwADQAOABMAFgAZ
ABwAGwAaABkAGAAaABoAGgAaABcAFgAVABQAFAAUABQAFAAWABgAGgAcABgAFgAUABIA
FAAUABQAFAARABAADwAOABAAEAAQABAADQAMAAsACgAFAAIA///8/wEABgALABAACwAG
AAEA/P/9//7///8AAAEAAgADAAQAAgAAAP7//P/+//7//v/+//z//P/8//z//v/+//7/
/v8AAAIABAAGAAMAAAD9//r//f8AAAMABgADAAIAAQAAAAIAAgACAAIAAQAAAP///v//
/wAAAQACAAUABgAHAAgABgAEAAIAAAABAAIAAwAEAAcACAAJAAoABgAEAAIAAAAAAAAA
AAAAAAMABAAFAAYACAAIAAgACAAHAAYABQAEAAIAAAD+//z/AQAEAAcACgAHAAQAAQD+
//7//v/+//7/AAACAAQABgADAAAA/f/6//3/AAADAAYABAACAAAA/v///wAAAQACAAMA
BAAFAAYAAwACAAEAAAAHAAwAEQAWABEADgALAAgADAAOABAAEgAUABYAGAAaABkAGAAX
ABYAGAAYABgAGAAVABQAEwASABQAFAAUABQAEgAQAA4ADAAHAAQAAQD+/wIABAAGAAgA
BAAAAPz/+P/6//z//v8AAP3//P/7//r/9v/0//L/8P8AAPz//P8GAAgA/P/y//D/9P/+
/wYABgAEAAAA/P/0//T/AAAWACoAQABcAHQAfgB+AHIAVgA8ADAAJAAUAAgABAD8//L/
5v/e/9r/2P/Y/+D/7P/y/+z/7P/o/9z/0P/K/8b/xv/I/8z/2P/a/9b/3P/k/+j/6v/u
//D/8v/0//H/8P/v/+7/8v/0//b/+P/5//r/+//8//r/+P/2//T/+P/6//z//v/7//j/
9f/y//P/9P/1//b/+P/4//j/+P/3//b/9f/0//j/+v/8//7//P/8//z//P/7//r/+f/4
//r//P/+/wAA/P/6//j/9v/8/wAABAAIAAQAAgAAAP7/AQACAAMABAAEAAQABAAEAAcA
CgANABAAEAAQABAAEAAPAA4ADQAMAAwADAAMAAwAEQAUABcAGgAWABQAEgAQABMAFgAZ
ABwAGAAWABQAEgASABIAEgASABUAFgAXABgAFQASAA8ADAAPABAAEQASAA0ACgAHAAQA
BgAGAAYABgAGAAYABgAGAAUABAADAAIAAgACAAIAAgABAAAA///+//7//v/+//7//P/8
//z//P/5//b/8//w//T/+P/8/wAA/v/8//r/+P/4//j/+P/4//n/+v/7//z/+f/4//f/
9v/5//z///8CAP3/+P/z/+7/9P/4//z/AAAAAAAAAAAAAP7//P/6//j//P/+/wAAAgD/
//7//f/8//3//v///wAA/P/6//j/9v/4//r//P/+//z//P/8//z/+f/4//f/9v/6//z/
/v8AAP3//P/7//r/+v/6//r/+v/9//7///8AAP///v/9//z//P/8//z//P/+//7//v/+
//v/+P/1//L/9P/2//j/+v/5//j/9//2//b/9v/2//b/9//4//n/+v/6//r/+v/6/wAA
BAAIAAwACQAIAAcABgAGAAYABgAGAAkACgALAAwADQAOAA8AEAAOAA4ADgAOAA4ADgAO
AA4ADAAKAAgABgAIAAgACAAIAAEA/P/3//L/9v/4//r//P/5//b/8//w/+7/7v/u/+7/
7v/u/+7/7v/s/+z/7P/s//j/9v/0//T/6v/i/+b/8P/2//b/+v/+//z/9v/0//T/+P8I
ABwAMABGAGAAdAB4AGoAUAA8ACwAHgAQAAYAAAD4/+r/4P/g/+L/3v/a/9r/2v/c/+L/
5P/e/9T/zv/K/8r/yv/I/8z/0v/S/87/0P/U/97/5P/k/+b/6P/q/+z/7P/s/+z/7P/q
/+r/6v/q/+7/8P/y//T/8P/u/+z/6v/s/+7/8P/y//D/8P/w//D/7v/s/+r/6P/r/+7/
8f/0//P/8v/x//D/8P/w//D/8P/v/+7/7f/s//D/8v/0//b/+P/4//j/+P/2//T/8v/w
//T/9v/4//r/+f/4//f/9v/3//j/+f/6//7/AAACAAQAAQAAAP///v8BAAIAAwAEAAIA
AgACAAIAAwAEAAUABgAJAAoACwAMAAgABgAEAAIABwAKAA0AEAAOAAwACgAIAAkACgAL
AAwADQAOAA8AEAALAAYAAQD8/wIABgAKAA4ACgAGAAIA/v8AAAAAAAAAAP///v/9//z/
+v/4//b/9P/2//j/+v/8//n/+P/3//b/+P/4//j/+P/2//b/9v/2//b/9v/2//b/9v/2
//b/9v/y//D/7v/s//H/9P/3//r/+f/4//f/9v/0//T/9P/0//b/+P/6//z/+//6//n/
+P/6//r/+v/6//j/+P/4//j/+P/4//j/+P/5//r/+//8//r/+P/2//T/9v/4//r//P/6
//r/+v/6//f/9v/1//T/+P/6//z//v/8//r/+P/2//f/+P/5//r/+f/4//f/9v/0//T/
9P/0//X/9v/3//j/+P/4//j/+P/4//j/+P/4//j/+P/4//j/+v/6//r/+v/8//7/AAAC
AAIAAgACAAIABQAGAAcACAAKAAoACgAKAA0ADgAPABAADgAOAA4ADgAMAAwADAAMAA4A
DgAOAA4ADgAOAA4ADgAIAAQAAAD8//z//P/8//z/+f/2//P/8P/y//L/8v/y//T/9P/0
//T/8P/u/+z/6v/s/+7/8P/y//D/7P/u//D/8v/w/+7/8P/6/wIAAAD0/+7/8v/u//L/
/P8MACIAOgBSAGQAcAByAGgAUgBCADYAJgAQAAAA+P/q/97/3P/e/97/3v/e/97/2P/S
/9T/2P/W/9z/4v/a/87/0P/M/77/uv/G/9D/1v/c/+b/7P/t/+7/7//w/+7/7P/q/+j/
7P/u//D/8v/w/+7/7P/q/+z/7P/s/+z/7P/s/+z/7P/s/+z/7P/s/+//8v/1//j/9f/y
/+//7P/u//D/8v/0//L/8v/y//L/8P/w//D/8P/y//T/9v/4//b/9P/y//D/8//2//n/
/P/5//j/9//2//f/+P/5//r//P/+/wAAAgD///z/+f/2//r//v8CAAYABAAEAAQABAAG
AAYABgAGAAgACgAMAA4ACwAKAAkACAAMAA4AEAASABEAEAAPAA4ACgAIAAYABAAJAA4A
EwAYABEADAAHAAIABwAKAA0AEAAPAA4ADQAMAAcABAABAP7///8AAAEAAgABAAAA///+
////AAABAAIAAQAAAP///v/8//r/+P/2//r//P/+/wAA/v/8//r/+P/2//b/9v/2//P/
8v/x//D/8//2//n//P/+//7//v/+//z/+v/4//b/9//4//n/+v/6//r/+v/6//r/+v/6
//r//P/+/wAAAgABAAAA///+//z//P/8//z//P/8//z//P/+//7//v/+//3//P/7//r/
/P/+/wAAAgABAAAA///+/wAAAAAAAAAA/f/6//f/9P/6//7/AgAGAAEA/v/7//j/+f/6
//v//P/8//z//P/8//z//P/8//z//f/+////AAD8//j/9P/w//b/+v/+/wIAAgACAAIA
AgABAAAA///+/wIABAAGAAgABgAEAAIAAAAGAAoADgASABAAEAAQABAADgAOAA4ADgAR
ABIAEwAUABMAEgARABAAEgASABIAEgAPAA4ADQAMAAoACAAGAAQAAgAAAP7//P/4//b/
9P/y//X/9v/3//j/9v/2//b/9v/z//D/7f/q/+//9P/5//7/9P/u//D/8v/0//r//v8E
AAAA/v8CAPz/8v/0/wIAEAAgADIARABcAHIAfABwAFoAQgA0AC4AIAAOAAIA9P/m/+D/
3v/a/97/6P/q/+b/3v/c/9r/2v/e/97/1P/G/8T/xv/K/8z/zv/Q/9L/4P/u//D/8v/w
//D/8P/w/+7/7v/u/+7/7//w//H/8v/y//L/8v/y//T/9P/0//T/9P/0//T/9P/y//L/
8v/y//T/9v/4//r/9//0//H/7v/w//L/9P/2//f/+P/5//r/9//0//H/7v/0//j//P8A
AP7//P/6//j/+v/8//7/AAD9//z/+//6//z//v8AAAIABQAGAAcACAAFAAQAAwACAAQA
BAAEAAQACAAKAAwADgANAAwACwAKAA8AEgAVABgAFQASAA8ADAAQABIAFAAWABgAGAAY
ABgAEwAQAA0ACgAOABIAFgAaABcAFAARAA4ADwAQABEAEgAQAA4ADAAKAAgABgAEAAIA
BgAIAAoADAAHAAQAAQD+/wEAAgADAAQAAwACAAEAAAD9//z/+//6//z//v8AAAIA/v/8
//r/+P/6//r/+v/6//r/+v/6//r//P/8//z//P/9//7///8AAP3//P/7//r//P/+/wAA
AgAAAP7//P/6//n/+P/3//b/+v/+/wIABgADAAAA/f/6//z//v8AAAIA///+//3//P/+
//7//v/+/wEAAgADAAQAAAD+//z/+v/9/wAAAwAGAAQAAgAAAP7/+//6//n/+P/5//r/
+//8//r/+v/6//r//f/+////AAACAAIAAgACAP7//P/6//j/+v/8//7/AAD///7//f/8
//r/+v/6//r/+//8//3//v/8//r/+P/2//n//P///wIA///8//n/9v/3//j/+f/6//z/
/v8AAA==
         </WaveFormData>
      </LeadData>
      <LeadData>
         <LeadByteCountTotal>10000</LeadByteCountTotal>
         <LeadTimeOffset>0</LeadTimeOffset>
         <LeadSampleCountTotal>5000</LeadSampleCountTotal>
         <LeadAmplitudeUnitsPerBit>4.88</LeadAmplitudeUnitsPerBit>
         <LeadAmplitudeUnits>��V</LeadAmplitudeUnits>
         <LeadHighLimit>2147483647</LeadHighLimit>
         <LeadLowLimit>268435456</LeadLowLimit>
         <LeadID>V1</LeadID>
         <LeadOffsetFirstSample>0</LeadOffsetFirstSample>
         <FirstSampleBaseline>0</FirstSampleBaseline>
         <LeadSampleSize>2</LeadSampleSize>
         <LeadOff>FALSE</LeadOff>
         <BaselineSway>FALSE</BaselineSway>
         <ExcessiveACNoise>FALSE</ExcessiveACNoise>
         <MuscleNoise>FALSE</MuscleNoise>
         <LeadDataCRC32>16287028</LeadDataCRC32>
         <WaveFormData>
+v/6//r/+v/5//j/9//2//j/+v/8//7//f/8//v/+v/4//j/+P/4//v//P/9//7/+//6
//n/+P/5//r/+//8//7//v/+//7//f/8//v/+v/+/wAAAgAEAAAA/v/8//r/+//8//3/
/v/8//z//P/8//r/+v/6//r/+//8//3//v/7//r/+f/4//n/+v/7//z/+v/6//r/+v/4
//j/+P/4//n/+v/7//z/+v/4//b/9P/2//j/+v/8//r/+v/6//r/+f/4//f/9v/4//r/
/P/+//v/+P/1//L/9P/2//j/+v/5//j/9//2//b/9v/2//b/+v/8//7/AAD+//z/+v/4
//r//P/+/wAA/v/+//7//v/6//j/9v/0//b/9v/2//b/8f/u/+v/6P/q/+r/6v/q/+n/
6P/n/+b/6P/o/+j/6P/s/+7/8P/y//H/8P/v/+7/8v/0//b/+P/1//T/8//y//L/8v/y
//L/9P/2//j/+v/2//T/8v/w//b//P/8//r//P/+//z//P8AAAYADAAQABAADgAKAAIA
+v/w/+r/7P/u/+z/9v8GABAAHAAyAEIAQgBCAEwAWABkAG4AeAB+AIgAkACWAJ4AqACu
ALQAtACwAK4AqgCmAKgAqgCmAKAAlAB+AF4APAAiABIADgAKAAYAAgABAAAA///+//r/
9v/y/+7/7//w//H/8v/x//D/7//u/+3/7P/r/+r/7f/u/+//8P/u/+z/6v/o/+v/7P/t
/+7/7f/s/+v/6v/p/+j/5//m/+n/6v/r/+z/5//k/+H/3v/g/+L/5P/m/+T/4v/g/97/
2//a/9n/2P/Y/9j/2P/Y/9T/0P/M/8j/xv/G/8b/xv/B/77/u/+4/7X/sv+v/6z/rv+u
/67/rv+p/6b/o/+g/6P/pP+l/6b/pv+m/6b/pv+n/6j/qf+q/67/sv+2/7r/u/+8/73/
vv/E/8j/zP/Q/9L/1P/W/9j/2v/c/97/4P/l/+j/6//u/+3/7P/r/+r/7//y//X/+P/2
//b/9v/2//b/9v/2//b/+P/6//z//v/8//r/+P/2//f/+P/5//r/+f/4//f/9v/2//b/
9v/2//r//P/+/wAA/f/6//f/9P/3//r//f8AAP3//P/7//r/+P/4//j/+P/6//z//v8A
AP3/+v/3//T/9v/4//r//P/7//r/+f/4//b/9v/2//b/+P/6//z//v/7//j/9f/y//T/
9v/4//r/+v/6//r/+v/5//j/9//2//j/+v/8//7/+//4//X/8v/1//b/9//4//r/+v/6
//r/+f/4//f/9v/5//r/+//8//n/+P/3//b/+f/6//v//P/6//r/+v/6//j/+P/4//j/
+//8//3//v/6//j/9v/0//j/+v/8//7//P/8//z//P/7//r/+f/4//v//P/9//7//P/6
//j/9v/4//r//P/+//7//v/+//7/AAAAAAAAAAACAAQABgAIAAYABAACAAAAAgACAAIA
AgD+//z/+v/4//X/8v/v/+z/7v/w//L/9P/w/+7/7P/q/+7/8P/y//T/9P/0//T/9P/y
//L/8v/y//f/+v/9/wAA/P/6//j/9v/6//z//v8AAP///v/9//z/9P/0//j//v8CAAQA
BAACAAIAAgAGAAgACgASABoAHAAWAA4ABAD8//L/7v/y//T/9v/8/woAGAAkADYASABS
AFIAWgBoAHIAdgB8AIQAigCUAKAArgC4ALwAvgC6ALYAtgC0ALAAsACyALIArACeAIoA
bABIACwAHAAXABQAEQAOAAoACAAGAAQA///8//n/9v/4//r//P/+//z/+v/4//b/9P/0
//T/9P/2//b/9v/2//P/8v/x//D/8//0//X/9v/0//L/8P/u//D/8P/w//D/8P/w//D/
8P/u/+z/6v/o/+n/6v/r/+z/6P/m/+T/4v/g/+D/4P/g/9//3v/d/9z/2P/W/9T/0v/Q
/9D/0P/Q/8r/xv/C/77/u/+6/7n/uP+1/7T/s/+y/67/rP+q/6j/qf+q/6v/rP+p/6j/
p/+m/6j/qv+s/67/sf+0/7f/uv+7/7z/vf++/8P/yP/N/9L/0//U/9X/1v/Z/9z/3//i
/+b/6P/q/+z/7f/u/+//8P/0//b/+P/6//n/+P/3//b/+P/4//j/+P/7//z//f/+//r/
+P/2//T/9//6//3/AAD///7//f/8//z//P/8//z//f/+////AAD+//z/+v/4//z//v8A
AAIA///+//3//P/+//7//v/+////AAABAAIA///8//n/9v/5//z///8CAP7//P/6//j/
+f/6//v//P/9//7///8AAP7//P/6//j//P/+/wAAAgAAAP7//P/6//j/+P/4//j/+v/8
//7/AAD8//r/+P/2//n//P///wIA///+//3//P/6//r/+v/6//v//P/9//7/+//6//n/
+P/6//z//v8AAP3//P/7//r/+v/6//r/+v/9//7///8AAP///v/9//z//v8AAAIABAAD
AAIAAQAAAAAAAAAAAAAAAwAEAAUABgAEAAIAAAD+/wAAAgAEAAYAAwACAAEAAAACAAIA
AgACAAMAAQAAAAAA//8AAAEABAAHAAgABQAFAAMAAQD//wIABgAGAAcABgAKAAoADAAN
AAcABQAIAAkADwARABIAEwAOAAsACgAKAAoACgAGAAMAAwACAAAA///6//j/+f/5//v/
/f/8//j/9v/0//P/9v/4//z//f/9////AgAEAAQAAgACAAIAAQAFAAcACAAGAAEAAAD/
////BAAHAAcABQAFAAYABAACAP7/AQABAAQACAAKAAoADgATABQAEwAUABkAGAAaAB8A
IwAfAB0AIQAiACAAHgAgACIAGQAMAAgACgADAPb/7f/n/+z/9P/4//z/AQAEAAMAAQAE
AAYABgAJAAwACQAIAAcABQAEAAMABAAJAAwACgAIAAgABwAGAAcABQAHAAcABgAIAAoA
CgAKAAYABQAHAAgADQANAA4ADgANAAoACAAIAAYABwAKAAkACwANAA0ADwALAAoACQAL
AAwADgALAAsADAALAAoACwAKAAoACgALAA0ADQAMAA4ACgAJAAoACwANABAAEAAOAA0A
CwAJAAkACAAMAA4ADgAQABIAEgASAA8ADQAMAAsADgAQABEAEgARAA4ACwANAAwACwAL
AAsADwAPABAADwAMAAoACQALAA8AEQARABAADwANAA4AEQARABAAEQARABcAFgASABIA
EQAOAAsADQATABUAEwARABMAEAAPAA8ADQANAA4ADwAPABAADwAOAAsACQAJAAcACgAM
AA4ADwAPAA0ACwALAAoACgALAAkACgAMAA0ADAAGAAUABQAGAAoADgAOAA4ADAAKAAoA
CgALAAoACQAKAA4ADgAOABAADQALAAoACgANABAAEAAPAA8ADAAMAAwACQAKAAoACwAP
ABAADwAPAAwACgAKAAwADwAPAA4ADQAKAAkABwAHAAgACgAMAAsADQANAAsACAAJAAkA
CQAKABAAEgAPAA8ADAALAAwADQALAAoADAAMAA4ADQAPAA8ACAAHAAgACQALAA4ADwAN
AAsACAAIAAgABwAGAAgACQALAAwADAAMAAgABgAHAAgACAAJAAoACgAIAAgACgANAAsA
CQAMAAoADQAOAA0ACwAHAAYABgAJAAcACAAJAAoACwAMAAcABQAEAAQACAAKAA4ADgAN
AAgABgAFAAEA//8CAAcACgAMAAwADAAIAAgABwAFAAYADAAQABUAFAASABAADAAMAAwA
DQAQAA4ACgAHAAQA///7//j/9v/5//3/AAABAP///P/2//X/9v/2//r//v8CAAMAAwAD
AAMAAgD//wAAAwAGAAgACgAJAAkABgACAAIAAgADAAYACQAJAAcABgAGAAMAAAACAAUA
BwAKAA4AEAAMAAoADQAQABMAGAAdAB4AHgAfAB8AHQAbAB0AJAAmACIAIgAiABcABgD+
//7/+f/0//P/8f/0//j/+v/6//3/AAADAAcACAAKAAoADQANAAkABwAFAAQABAAEAAYA
CwAOAAwACgAIAAUAAgABAAQACQAMAA4ADAAMAAoACAADAAMABgAIAAwADQAPABAACwAI
AAYABgAJAAsADwAPAA0ADQALAAsACgAKAAoADQAQABIADwAPAAoABwAEAAMABwAKAA0A
EQAQAA0ACQAIAAcABwAJAAsADwASABIAEAAMAAkABgAFAAgADgASABQAEwASAA8ADAAL
AAsADAANAA8AEAAQABAADgAKAAYABwALAA0AEAATABEADQAKAAUABQAGAAgADQARABMA
EwASAA0ACQAIAAkADQAOABEAEwAWABQADwAOABAADgAMAA8AEQATABEADwANAAoACQAJ
AAsADQAQABMAEAAOAAoABgAGAAcACgALAAkACgALAAsABwAFAAMAAwAFAAgADAANAAsA
CgAIAAQAAQABAAIABAAIAAwADAAMAAYABAAEAAQACAAIAAgACgAKAAgABgAGAAUABQAG
AAgACwAOAA4ADQAJAAYABgAGAAgACgALAA0ACwAKAAcABQAEAAQABgAKAA0ADQAMAAsA
BgAFAAMAAwAGAAoADgAPAA0ACwAHAAIABAAFAAYACAAMAA4ACwALAAUAAwADAAMABgAI
AA0AEAANAAkACAAFAAMAAwAFAAcACgAMAAwACQAEAAAA///+////AAAEAAcABQAEAAIA
AAD+//7/AQAEAAQABQAGAAYAAAD8//r/+f/8//3/AwAEAAQABAACAP///P/8//3/AQAD
AAIAAQAAAP3//f/7//v/AAAEAAMACAAFAAQAAwACAP7/+//5//j//f8AAAUABgADAP7/
/P/7//v/+/8AAAcABAAEAAIAAAAAAAAA///9/wAABgAKAA8ADAAKAAgABAADAAQABgAK
AAgAAgD9//j/+P/1//P/8v/z//f/+v/7//f/8v/q/+f/6v/s//L/+P/5//n/+P/3//j/
+P/2//j/+//+/wAAAgAAAP//+//2//n//P8AAAYABQADAP///P/8//n/9v/4/wEAAwAC
AAQAAgACAAIAAwAKABEAGAAdABwAGAATAA8ADQARAB8AKAAqACYAHgAUAAUA8P/q//D/
8//s/+f/5//m/+b/5P/m/+v/8v/5/wEAAgAEAAQABwADAP3/+f/1//n//P///wQAAwAE
AAAA/P/9//v/+f/5//7/AwAGAAgABAACAP7/+v/7//3/AgAGAAUAAwACAAAA/v/8//v/
/P/+/wEABgAHAAMAAQD9//v//v8AAAIABwAGAAYAAQD//////f/7//v///8CAAUACQAF
AAEA/P/6//v//f8BAAUABAAGAAUAAgAAAP///v///wEABgAJAAoABgAEAAAA/P/+/wEA
BQAJAAcABgAEAAIAAwAAAP3///8BAAMABgAJAAcAAwAAAPv//f/+/wAABQAGAAcABgAE
AAQAAQABAAMABwAIAAsADQANAAgAAAD8////AAABAAcABwAHAAMA//8BAP7//f/9////
AQAEAAcAAgAAAPz/+P/6//v//v////z//P/8//v/+//5//f/9//7//7/AgADAP7//P/5
//T/8//1//j//P/7//7//f/8//r/+P/4//j/+//8//3/AAD+//r/9v/0//f/+f/8/wAA
//8AAP7/+//6//j/+f/6//v//v8AAAMA///8//f/8//1//j//f8EAAIAAQD///3/+//7
//r/+////wIABQAFAAIA///6//T/+P/7//7/AgACAAIA/f/7//r/+f/6//v//f/+/wIA
BAACAP3/+//3//f/+f/9/wEA/v/+//z/9//4//b/9//4//n/+v/+/wEA/f/6//b/8v/0
//b/+/8AAP3//f/9//z/+v/4//j/+f/7//v/AAAAAPr/9v/2//n/+v/7//z//f/+//n/
9//2//b/9v/4//z//P/9//r/+v/7//f/9f/4//3///8CAAMABAABAAAA/v/7//v/AAAD
AAcABwAGAAUAAgD8//r/+f/6//3/+v/4//b/9P/x/+//7v/s/+//8f/x//P/8P/q/+n/
5v/m/+r/7v/z//X/9v/3//j/+P/2//j/+P/6//v//P///////P/4//f/9v/2//j//P/9
//z//P/6//f/9P/2//P/9//+/wAAAAACAAQABQAIAAkADgAPABIAFAAXABUAFQAVABcA
GgAYABQAFgAYAAkA/P/6//j/7f/m/+H/3//k/+r/7v/w//X/9v/z//P/9//6//v///8C
AP///v/9//n/+P/3//j//f8AAP7//P/7//n/9//3//n//f///wAAAgACAAAA/v/5//n/
/P/+/wEAAQACAAIA///8//r/+v/7//3/AQABAAIAAwACAAMA///+//3///8BAAQAAgAD
AP///f/7//v/+v/8//7/AQACAAEA//8AAPv/+//9////AwAGAAYABAAAAP3/+v/5//n/
/v8BAAIAAwAEAAMAAgAAAP///////wEAAgACAAIA///8//n/+//6//v//f///wIAAQAB
AP///f/8//z///8DAAUABQAEAAQAAQABAAMABAAEAAYABwAMAAoABQAEAAMAAAD9////
BAAHAAYABQAFAAIAAQABAAAAAQADAAUABAAEAAIAAAD8//v//P/7//z//v8AAAEA/f/7
//n/+f/6//z//////wEAAgACAAAA/P/7//v//P8AAAQABAAEAAAA/v/+//7//v/+//7/
AAAEAAIAAAAAAP7//f/9//7/AAAEAAUABQACAP7//f/8//7/AAABAAMABQAEAAEA///9
//z//f8AAAIAAwADAAMAAAD///3//f/8//7/AAD//wAAAQAAAP7//v/9//z//P8BAAQA
AgADAP3/+//7//v/+//8/wAAAgADAAEAAgABAP3/+//7//v//v///wAAAQACAP///v/9
//z//v/+//7//v/+//7//v/+//7//v/+//7/AAACAAQABgADAAIAAQAAAAMABgAJAAwA
CQAIAAcABgAEAAIAAAD+/wAAAAAAAAAA+//4//X/8v/z//T/9f/2//P/8v/x//D/8v/y
//L/8v/2//j/+v/8//v/+v/5//j/+//8//3//v/+//7//v/+//z//P/8//z//f/+////
AAAAAPz/+v/6//z/AAAEAAQAAgACAAQACgAOABAAFgAaABoAFgAOAAYA/P/0//L/8P/w
//r/BgAQAB4AMAA+AD4APgBIAFYAYgBsAHQAfgCIAI4AlACaAKIAqgC0ALgAtgC0ALYA
sACuAK4ArgCqAKIAkgB6AFgAOgAkAB4AGAASAAwADAAMAAwADAAHAAQAAQD+//v/+v/5
//j/+v/6//r/+v/4//b/9P/y//T/9v/4//r/+P/2//T/8v/0//T/9P/0//b/9v/2//b/
8//w/+3/6v/t//D/8//2//P/8P/t/+r/6v/q/+r/6v/s/+z/7P/s/+f/5P/h/97/4P/g
/+D/4P/b/9j/1f/S/8//zv/N/8z/yf/I/8f/xv/C/77/uv+2/7j/uP+4/7j/tf+y/6//
rP+r/6r/qf+o/6r/rP+u/7D/sP+w/7D/sP+0/7j/vP/A/8L/xP/G/8j/zP/O/9D/0v/X
/9r/3f/g/+H/4v/j/+T/6P/s//D/9P/y//L/8v/y//T/9v/4//r//f/+////AAD///7/
/f/8////AAABAAIA///+//3//P/9//7///8AAAEAAgADAAQAAQAAAP///v8BAAIAAwAE
AAEAAAD///7/AAAAAAAAAAABAAIAAwAEAAEAAAD///7/AAACAAQABgADAAIAAQAAAP7/
/v/+//7///8AAAEAAgD+//z/+v/4//z//v8AAAIAAAD+//z/+v/8//z//P/8//3//v//
/wAA/f/8//v/+v/9//7///8AAP3//P/7//r//P/8//z//P/9//7///8AAPz/+v/4//b/
+P/6//z//v/9//z/+//6//v//P/9//7/AQACAAMABAABAAAA///+/wMABgAJAAwACgAI
AAYABAACAAIAAgACAP///v/9//z/+f/2//P/8P/z//T/9f/2//T/8v/w/+7/8P/w//D/
8P/y//T/9v/4//b/9v/2//b/+v/8//7/AAD///7//f/8//z//P/8//z//P/8//z//P/7
//r/+f/4/wIAAgAEAAIAAAAAAP7//P8EABAAGAAaABwAGgAUAAwABAD8//j/9v/4//r/
/P8CAAgADAASACoASABSAFQAXABoAG4AcgB2AH4AiACWAKIArgC2ALwAvAC4ALYAtACw
ALAAsAC0ALQArgCgAIwAbgBMADAAIAAbABgAFQASAA4ACgAGAAIAAAD+//z/+v/8//z/
/P/8//j/9v/0//L/9P/0//T/9P/2//b/9v/2//T/8v/w/+7/8P/y//T/9v/y//D/7v/s
/+3/7v/v//D/7v/u/+7/7v/s/+r/6P/m/+n/6v/r/+z/5//k/+H/3v/h/+L/4//k/+D/
3v/c/9r/1//U/9H/zv/O/87/zv/O/8n/xP+//7r/uP+4/7j/uP+1/7L/r/+s/6n/qP+n
/6b/qf+q/6v/rP+q/6j/pv+k/6f/qv+t/7D/s/+0/7X/tv+6/7z/vv/A/8b/yv/O/9L/
1P/U/9T/1P/a/97/4v/m/+n/6v/r/+z/7v/u/+7/7v/x//T/9//6//j/+P/4//j/+v/6
//r/+v/7//z//f/+//z//P/8//z//f/+////AAD+//z/+v/4//v//P/9//7/AAAAAAAA
AAD9//z/+//6//z//v8AAAIA///+//3//P/9//7///8AAP7//v/+//7//f/8//v/+v/8
//7/AAACAP7//P/6//j/+//8//3//v/8//z//P/8//v/+v/5//j/+//8//3//v/6//j/
9v/0//b/+P/6//z/+v/6//r/+v/5//j/9//2//r//P/+/wAA/P/6//j/9v/3//j/+f/6
//j/+P/4//j/9v/2//b/9v/5//r/+//8//v/+v/5//j/+f/6//v//P/+//7//v/+//3/
/P/7//r//P/+/wAAAgD///7//f/8//7/AAACAAQABAAEAAQABAACAAAA/v/8//r/+v/6
//r/9v/y/+7/6v/r/+z/7f/u/+z/7P/s/+z/7v/u/+7/7v/y//T/9v/4//j/+P/4//j/
+v/6//r/+v/7//z//f/+//v/+v/5//j/+//8//3//v/8//b/8v/2//r//v8AAAAABAAI
AAwADAAOABAAEAAQAA4ADgAIAAAA+v/4//T/7v/y/wIAEgAeADIASgBWAFQAUgBYAGQA
bgB2AIQAkACaAKQAqACuALIAtAC4ALwAvAC4ALIArgCuAKwAqACeAJIAfgBgAEQALgAk
ABwAFAAMAAgABgAEAAIAAQAAAP///v/8//r/+P/2//f/+P/5//r/+P/2//T/8v/1//b/
9//4//X/9P/z//L/8f/w/+//7v/x//L/8//0//D/7v/s/+r/7f/u/+//8P/v/+7/7f/s
/+n/6P/n/+b/6P/o/+j/6P/k/+L/4P/e/9z/3P/c/9z/2v/Y/9b/1P/P/8z/yf/G/8j/
yP/I/8j/w/++/7n/tP+z/7L/sf+w/67/rv+u/67/qv+o/6b/pP+m/6j/qv+s/6r/qv+q
/6r/rf+w/7P/tv+6/7z/vv/A/8P/xv/J/8z/0P/U/9j/3P/e/97/3v/e/+L/5v/q/+7/
7//w//H/8v/z//T/9f/2//r//P/+/wAA/f/8//v/+v/9//7///8AAAAAAAAAAAAA/f/8
//v/+v/7//z//f/+//3//P/7//r//v8AAAIABAADAAIAAQAAAP///v/9//z//v8AAAIA
BAADAAIAAQAAAAIAAgACAAIAAQAAAP///v/8//z//P/8////AAABAAIA///+//3//P//
/wAAAQACAAIAAgACAAIA/v/8//r/+P/8//7/AAACAP7//P/6//j/+//8//3//v8AAAAA
AAAAAP7//P/6//j/+v/8//7/AAD8//r/+P/2//r//P/+/wAA/v/+//7//v/9//z/+//6
//z//v8AAAIAAAD+//z/+v/7//z//f/+/wAAAAAAAAAA/v/+//7//v8CAAQABgAIAAcA
BgAFAAQABQAGAAcACAAHAAYABQAEAAEA/v/7//j/+//8//3//v/6//b/8v/u//H/8v/z
//T/8v/y//L/8v/0//T/9P/0//f/+P/5//r/+P/4//j/+P/6//z//v8AAP7//v/+//7/
/f/8//v/+v/9/wAAAwAGAP7/+v/4//r//v8CAAQABAAIABIAEgAQABIAFgAWABIADgAK
AAQA/v/4//T/8P/y//z/CgAaADAASABWAFAASgBQAFgAYABwAIAAjgCYAKIAogCiAKYA
qgCwALIAsgC0ALYAtACwALAAqgCiAJgAhgBsAFAAOgAmAB8AGAARAAoACQAIAAcABgAC
AAAA/v/8//v/+v/5//j/+v/6//r/+v/2//T/8v/w//T/9v/4//r/+f/4//f/9v/0//L/
8P/u//L/9P/2//j/9v/0//L/8P/y//L/8v/y//D/8P/w//D/7f/s/+v/6v/r/+z/7f/u
/+n/5v/j/+D/4v/i/+L/4v/g/97/3P/a/9X/0v/P/8z/yv/K/8r/yv/G/8L/vv+6/7j/
uP+4/7j/tf+0/7P/sv+v/67/rf+s/7D/sv+0/7b/tv+2/7b/tv+6/7z/vv/A/8X/yP/L
/87/0v/U/9b/2P/c/+D/5P/o/+b/5v/m/+b/6v/u//L/9v/3//j/+f/6//r/+v/6//r/
/f8AAAMABgADAAIAAQAAAAEAAgADAAQABAAEAAQABAACAAIAAgACAAMABAAFAAYAAwAC
AAEAAAADAAQABQAGAAYABgAGAAYAAwACAAEAAAADAAYACQAMAAkABgADAAAAAwAEAAUA
BgAGAAYABgAGAAMAAgABAAAAAgAEAAYACAAEAAIAAAD+/wEAAgADAAQAAgACAAIAAgAB
AAAA///+/wIABAAGAAgABgAEAAIAAAABAAIAAwAEAAIAAgACAAIAAAAAAAAAAAADAAQA
BQAGAAQAAgAAAP7/AQACAAMABAAEAAQABAAEAAMAAgABAAAAAwAGAAkADAAKAAgABgAE
AAYACAAKAAwADgAOAA4ADgAMAAoACAAGAAYABgAGAAYAAgD+//r/9v/3//j/+f/6//j/
+P/4//j/9//2//X/9P/4//r//P/+//z//P/8//z//v8AAAIABAAEAAQABAAEAAMAAgAB
AAAAAwAEAAUABgADAAIAAQAAAAQABAAEAAgADgAMAAYABAAEAAgAEAAaAB4AIgAkABwA
EgAIAAIA/P/6/wAAAAAAAAgAEgAYACYAPABIAEgATgBcAGYAbgB0AHwAhgCQAJYAoACq
ALYAvgDAAMAAvAC2ALAAsAC2ALwAuACwAKQAjABqAEoAMgAqACQAHgAYABUAEgAPAAwA
BwAEAAEA/v8BAAIAAwAEAAIAAAD+//z//P/8//z//P/+//7//v/+//z/+v/4//b/+P/6
//z//v/8//r/+P/2//T/9P/0//T/9f/2//f/+P/1//L/7//s/+//8P/x//L/8P/u/+z/
6v/p/+j/5//m/+T/5P/k/+T/4f/e/9v/2P/W/9b/1v/W/9H/zv/L/8j/xP/C/8D/vv+8
/7z/vP+8/7f/tP+x/67/sP+y/7T/tv+0/7T/tP+0/7b/tv+2/7b/uv++/8L/xv/H/8j/
yf/K/8//1P/Z/97/4P/g/+D/4P/l/+j/6//u//H/9P/3//r/+f/4//f/9v/7//7/AQAE
AAIAAgACAAIABQAGAAcACAAKAAoACgAKAAcABgAFAAQABgAIAAoADAALAAoACQAIAAgA
CAAIAAgACwAMAA0ADgAMAAoACAAGAAgACgAMAA4ACwAKAAkACAAGAAYABgAGAAgACgAM
AA4ADAAKAAgABgAKAAwADgAQAA0ACgAHAAQAAgACAAIAAgAEAAYACAAKAAgABgAEAAIA
BAAGAAgACgAHAAYABQAEAAQABAAEAAQABwAIAAkACgAGAAQAAgAAAAIABAAGAAgABgAG
AAYABgAEAAQABAAEAAcACAAJAAoABwAGAAUABAAHAAgACQAKAAcABgAFAAQABgAGAAYA
BgAIAAoADAAOAA0ADAALAAoADQAQABMAFgASABAADgAMAAoACAAGAAQABgAGAAYABgAD
AAAA/f/6//v//P/9//7/+//6//n/+P/5//r/+//8//7/AAACAAQAAwACAAEAAAACAAQA
BgAIAAcABgAFAAQABAAEAAQABAAGAAgACgAMAAoACAAGAAQABgAKAAwADgAOAAwADAAQ
ABQAGAAiACYAJAAiABoADgAGAAAA/P/8//z/AAAMABoAIgAwAEoAWABaAFgAYABuAHoA
hACIAI4AnACkAKgAsAC6AMQAyADKAMYAwAC6ALgAugDAALwAsACkAJYAeABSADYAJgAh
AB4AGwAYABYAFAASABAADAAIAAQAAAABAAIAAwAEAAMAAgABAAAA/v/+//7//v///wAA
AQACAAAA/v/8//r//f/+////AAD///7//f/8//r/+v/6//r/+v/6//r/+v/2//T/8v/w
//L/9P/2//j/9v/0//L/8P/t/+z/6//q/+z/7P/s/+z/6P/k/+D/3P/b/9r/2f/Y/9P/
0P/N/8r/yP/G/8T/wv/A/8D/wP/A/73/uv+3/7T/tf+2/7f/uP+4/7j/uP+4/7v/vP+9
/77/w//G/8n/zP/O/87/zv/O/9L/1v/a/97/4v/k/+b/6P/s/+7/8P/y//f/+v/9/wAA
AgACAAIAAgAGAAgACgAMAAoACgAKAAoACgAKAAoACgANAA4ADwAQAA0ADAALAAoADAAO
ABAAEgARABAADwAOAA4ADgAOAA4ADwAQABEAEgAPAA4ADQAMABAAEgAUABYAFQAUABMA
EgAQABAAEAAQABEAEgATABQAEQAQAA8ADgAPABAAEQASABIAEgASABIAEQAQAA8ADgAP
ABAAEQASAA8ADgANAAwAEAASABQAFgAUABIAEAAOAA4ADgAOAA4ADwAQABEAEgAPAA4A
DQAMAA4AEAASABQAEwASABEAEAAQABAAEAAQABIAEgASABIADwAOAA0ADAAOABAAEgAU
ABMAEgARABAAEgASABIAEgAVABYAFwAYABQAEgAQAA4AEAASABQAFgATABIAEQAQAA8A
DgANAA==
         </WaveFormData>
      </LeadData>
      <LeadData>
         <LeadByteCountTotal>10000</LeadByteCountTotal>
         <LeadTimeOffset>0</LeadTimeOffset>
         <LeadSampleCountTotal>5000</LeadSampleCountTotal>
         <LeadAmplitudeUnitsPerBit>4.88</LeadAmplitudeUnitsPerBit>
         <LeadAmplitudeUnits>��V</LeadAmplitudeUnits>
         <LeadHighLimit>2147483647</LeadHighLimit>
         <LeadLowLimit>268435456</LeadLowLimit>
         <LeadID>V2</LeadID>
         <LeadOffsetFirstSample>0</LeadOffsetFirstSample>
         <FirstSampleBaseline>0</FirstSampleBaseline>
         <LeadSampleSize>2</LeadSampleSize>
         <LeadOff>FALSE</LeadOff>
         <BaselineSway>FALSE</BaselineSway>
         <ExcessiveACNoise>FALSE</ExcessiveACNoise>
         <MuscleNoise>FALSE</MuscleNoise>
         <LeadDataCRC32>1795301857</LeadDataCRC32>
         <WaveFormData>
CAAIAAgACAAGAAQAAgAAAAEAAgADAAQAAgAAAP7//P/6//r/+v/6//3//v///wAA/f/8
//v/+v/6//r/+v/6//r/+v/6//r/+v/6//r/+v/9//7///8AAP3//P/7//r//P/8//z/
/P/8//z//P/8//z//P/8//z//P/8//z//P/7//r/+f/4//n/+v/7//z/+v/6//r/+v/6
//r/+v/6//z//P/8//z/+f/4//f/9v/3//j/+f/6//j/+P/4//j/+P/4//j/+P/5//r/
+//8//r/+P/2//T/9//4//n/+v/4//j/+P/4//r/+v/6//r//f/+////AAD///7//f/8
////AAABAAIAAAAAAAAAAAD9//z/+//6//r/+v/6//r/9//0//H/7v/w//D/8P/w/+7/
7v/u/+7/7v/u/+7/7v/w//L/9P/2//P/8v/x//D/8v/0//b/+P/1//T/8//y//L/8v/y
//L/8//0//X/9v/0//L/8P/u//T/+P/2//T/9v/6//z/AAAKABQAIAAqADAAOABAAEQA
SABOAFgAZgBsAGQAXgBWAD4AJgAgACQAKAAwADoARABOAFgAWgBiAG4AcgBwAHAAcgBu
AGYAWgBKADwALgAkACQAKAAsACwAKgAgABAAAgD4//b/9v/2//b/9v/4//j/+P/4//T/
8v/w/+7/8f/y//P/9P/z//L/8f/w/+7/7v/u/+7/7//w//H/8v/v/+7/7f/s/+//8P/x
//L/8P/w//D/8P/v/+7/7f/s/+3/7v/v//D/7P/q/+j/5v/o/+r/7P/u/+3/7P/r/+r/
6f/o/+f/5v/k/+T/5P/k/+D/3v/c/9r/3P/c/9z/3P/Z/9b/0//Q/87/zP/K/8j/yf/K
/8v/zP/I/8b/xP/C/8X/xv/H/8j/yv/K/8r/yv/N/87/z//Q/9X/2P/b/97/4f/i/+P/
5P/o/+z/8P/0//f/+P/5//r//f/+////AAACAAQABgAIAAQAAgAAAP7/AAACAAQABgAE
AAIAAAD+//z//P/8//z//f/+////AAD9//z/+//6//r/+v/6//r/+P/4//j/+P/4//j/
+P/4//v//P/9//7//P/6//j/9v/4//r//P/+//3//P/7//r/+v/6//r/+v/9//7///8A
AP7//P/6//j/+f/6//v//P/6//r/+v/6//r/+v/6//r//f/+////AAD8//r/+P/2//f/
+P/5//r/+v/6//r/+v/4//j/+P/4//v//P/9//7//P/6//j/9v/4//j/+P/4//r/+v/6
//r/+f/4//f/9v/3//j/+f/6//j/+P/4//j/+v/6//r/+v/4//j/+P/4//j/+P/4//j/
+f/6//v//P/6//j/9v/0//b/+P/6//z/+v/6//r/+v/5//j/9//2//n/+v/7//z/+f/4
//f/9v/5//r/+//8//r/+v/6//r/+//8//3//v8BAAIAAwAEAAEAAAD///7///8AAAEA
AgD+//z/+v/4//T/8v/w/+7/8P/y//T/9v/0//L/8P/u/+//8P/x//L/8v/y//L/8v/y
//L/8v/y//T/9v/4//r/9v/0//L/8P/z//T/9f/2//b/9v/2//b/8P/w//L/9P/4//r/
+v/4//j//v8GAAoAEAAeACwANAA2ADgAPgBEAEoAVABkAHIAcABsAGYAVAA6ACoALAA0
ADoARABQAFgAWgBeAGYAcAB4AHwAgACEAIAAdgBmAFQASAA8AC4AKgAuADIAMgAsACIA
FAACAPb/9v/3//j/+f/6//j/+P/4//j/9v/0//L/8P/z//T/9f/2//P/8v/x//D/8P/w
//D/8P/y//L/8v/y//H/8P/v/+7/7//w//H/8v/w/+7/7P/q/+v/7P/t/+7/8P/w//D/
8P/u/+z/6v/o/+n/6v/r/+z/6v/o/+b/5P/k/+T/5P/k/+P/4v/h/+D/3v/c/9r/2P/Y
/9j/2P/Y/9P/0P/N/8r/yP/I/8j/yP/F/8T/w//C/8D/vv+8/7r/vf++/7//wP++/77/
vv++/8L/xP/G/8j/zP/O/9D/0v/U/9b/2P/a/97/4v/m/+r/7P/u//D/8v/2//j/+v/8
//7/AAACAAQABAAEAAQABAAFAAYABwAIAAUABAADAAIAAgACAAIAAgAEAAQABAAEAAAA
/v/8//r//f/+////AAD+//7//v/+/wAAAAAAAAAAAgACAAIAAgD///7//f/8////AAAB
AAIA///+//3//P/9//7///8AAAEAAgADAAQAAgAAAP7//P/+/wAAAgAEAAIAAAD+//z/
/f/+////AAACAAIAAgACAP///v/9//z//v8AAAIABAACAAAA/v/8//z//P/8//z///8A
AAEAAgD///7//f/8//7/AAACAAQAAQAAAP///v/8//z//P/8//3//v///wAA/f/8//v/
+v/9//7///8AAP///v/9//z//P/8//z//P/9//7///8AAP3//P/7//r//f/+////AAD9
//z/+//6//z//P/8//z//f/+////AAD+//z/+v/4//v//P/9//7//f/8//v/+v/6//r/
+v/6//v/+P/5//r/+f/5//r/+//+//7//f/+//z/+v/4//r//f/9//3//P/+/wEAAwAF
AAMAAQACAAIABQAGAAcABwAEAAMAAwAEAAYABAABAAAA/f/7//n/+v/1//T/9P/1//n/
/P/6//b/9P/y//H/8f/z//X/9v/3//j/+f/5//r/+P/4//f/9v/5//v//P/8//f/9f/0
//X/+P/7//z/+//6//n/+P/2//T/9//4//j/+v/7//v/AAAKABQAFwAcACYALAAyAEYA
WwBoAHkAkACeAJoAgABlAEEADADM/6X/lf+T/5j/ov+1/8//4//t//T//P8CAAMAAAAA
AAAA/f/9//7//f/7//r/+P/4//v//P/9/wAA/v/8//3//P/7//7///8AAP///f///wEA
AwADAP///v/9//7/AAADAAQABQAEAAMAAgABAAAAAgAEAAMABQAGAAcABwAEAAQAAwAD
AAYABwAHAAcABgAHAAgACgAHAAgACAALAA4ADAANAA8ADgAPAA8AEAASABUAFwAXABYA
FgAYABgAGQAbAB4AHwAkACUAKAApACgAKQAqACwAMQA1ADcAOgA7ADsAOwA9AD0APgBA
AEEAQwBFAEcASABGAEIAQABBAEMARABFAEYARABBAD8APwA9ADoAOQA5ADoANQAyAC0A
KQAkACEAIAAhACEAHgAeABwAGAAVABUAEgARABIADwAOAA0ADAALAAgABwAGAAUABgAH
AAgACAAHAAYABAAEAAEAAQACAAEABAAFAAQAAwAAAP///v/+/wIABQAFAAQABAADAAMA
AwACAAEAAQAAAAMABAADAAQAAQAAAP//AAACAAMABAAEAAUABAADAAMAAwADAAIAAwAG
AAYABgAEAAEAAAABAAIABAAGAAQAAgAAAAAA/////wAAAwADAAMABAAEAAMAAwACAAMA
AgADAAUABQAFAAQABAADAAMAAwACAAEAAgACAAMABAAEAAQAAQD+//3//v8CAAYABQAD
AP///f///////v/9//3///8BAAEAAgADAAAA/v/+//3//f/9/wAA/v/+//7///8AAP//
//////3//v///wAA/v/8//v//P/7//v//P/+//7//v/+//r/+v/6//r//f///wEAAQD/
//z/+//6//j/9v/4//z//f/+//7//v//////////////AgAEAAQAAgACAAEAAAABAAEA
AgAEAAIA///+//r/9v/y//H/7v/v//H/9P/2//j/9f/w/+//7v/u/+//8//1//b/9//3
//f/9v/2//f/+P/4//j/+P/5//n/+P/0//P/8//1//f/9//3//X/9P/1//T/8v/y//f/
9v/4//z//f/7//r/AAAIABEAHAAmAC4ANgBEAFMAYgBzAIoAmgCUAHgAWQA1AAAAxP+b
/4v/i/+W/6j/vf/V/+X/6//u//b//P8BAAQABQAEAAAA///9//v/+P/2//T/9P/3//j/
+//+//z/+v/4//b/9P/2//v//v///////f/9//3/+//4//j/+P/6//z///8AAAEA///9
//v/+f/7//7/AQABAAIAAgACAAEA//8AAAAAAQAEAAUABQAFAAAA///+//7/AQAEAAYA
CwAKAAYABQAFAAUABwAIAAoADgARABMAEwAPAA4ADwAOABMAFwAcAB8AIAAfACAAHwAh
ACMAJQAoACwALwAwADIAMQAxADEAMwA5ADwAQABDAEAAPwA+ADwAPQA8AD0AQQBCAEIA
QgBCAD0AOQA2ADUANwA0ADMAMwA0AC8ALAAnACQAIAAeAB4AHgAdABkAGAASAA4ACwAL
AAoACwAOAA0ACAAFAAIA///+////AAABAP////////7//f/8//r/+v/8//3///////3/
/f/7//n/9//3//f/+P/8///////+//v/+f/4//f/+P/5//v//P/6//r/+P/4//r/+v/6
//z//P/9//7//v/7//r/+f/5//r/+//7//3//f/8//v/+P/4//j/+v/8/wAAAgAAAP7/
+v/6//n/+f/7////AAABAP7//P/5//f/+f/7//v//f/////////+//v/+f/4//f/+v/7
//7/AAD///7//P/6//b/9P/0//b/+f/8//r/9//z//H/8//z//T/9f/3//v//f/7//r/
+f/2//b/+P/5//n/+f/8//r/9P/y//H/8P/y//X/+P/5//n/+f/5//b/9f/1//f/9//3
//j/+P/2//P/8//z//H/+f/4//j/+v/4//j/+P/4//L/8v/y//L/9f/3//n/+f/3//T/
8//y//P/8v/1//r/+P/4//f/9v/3//f/9//3//j//P///wAA///+//z/+v/8//3///8C
AP//+//5//T/8//w//D/7v/w//H/8//0//P/7//p/+f/6f/q/+z/8f/w//D/8P/v//H/
8P/w//H/9P/0//T/9P/y//H/7//q/+3/7//z//f/9//1//H/7v/v/+7/7P/s//P/9P/0
//b/9f/1//T/+v8GABMAHAAmAC4AMgA6AEsAXABzAJIAogCcAIIAXwAzAPb/tv+N/33/
f/+M/57/tf/J/9P/1//e/+j/7v/1//z//v/+//v/+//3//P/7v/q/+7/8P/1//j/+P/6
//f/9P/0//L/8P/y//b/+v/8//3/+//5//f/8//0//b/+P/8//r/+//6//n/+f/5//n/
+f/5//z///////v/+v/5//f/+f/8//7/AQD//////v/9//3//f/9//7/AAACAAMABwAE
AAAA/////wAAAwAFAAgACAALAA0ADQALAAwADwAQABIAFQAZABsAHAAbABwAGwAfACMA
JwAsAC4ALwAuAC4AMAAxADIANQA6ADwAPwBBAEAAPwA+ADwAPQA8AD0AQQBAAEAAQABA
ADwAOQA3ADcAOAA2ADYANwA0AC0AKAAhACEAHgAdAB4AGwAZABQAEgAQAAwACQAJAAkA
CQALAAkABgADAAAA/f/8//3//v////z/+//6//j/+P/4//f/+P/6//v//f/9//r/+f/2
//P/8v/z//T/9v/2//n/+f/4//b/9f/1//X/9//3//j/+P/1//T/8f/w//L/9P/2//r/
9//3//f/9v/2//b/9v/3//r/+//7//3/+//4//X/8P/y//T/+P/8//3//v/7//j/9//4
//j/+f/8//////////3/+v/2//P/9f/5//v////8//v/+v/4//f/9//4//n/+f/5//v/
/P/7//r/+P/2//f/9v/3//r/+v/8//n/9f/0//P/9v/3//f/9//4//v/+P/1//P/8f/y
//T/+P/7//r/+f/7//j/9f/0//T/9P/1//f/+f/5//f/9f/1//b/9v/4//j/+P/4//T/
9P/0//T/8//1//f/9//4//b/9v/2//T/8v/0//j/+v/8//3//v/8//v/+v/5//v//v8A
AAAAAgACAAEAAAD8//v/+//8//v/+f/5//b/8//w//D/7v/s/+3/7//w//T/8f/s/+v/
6f/o/+j/6//u//D/8v/z//P/8v/y//P/9P/0//T/9P/1//X/9P/w/+3/7f/v//H/9P/1
//T/9P/y//D/7f/s/+3/8P/2//b/9f/3//z/BAAMABMAHAAoADAAPABOAF8AcACFAJoA
ngCIAGYASQAbANr/pP+J/4P/if+U/6b/vf/R/9//5f/u//T/+P/1//T/9//4//b/9//4
//f/9f/0//P/8v/0//T/9//6//j/9v/4//b/9P/2//j/+v/6//n/+v/7//z/+//4//j/
+P/6//3//////////f/7//n/9//4//z/AAABAAAAAAAAAP///f/+//7///8BAAMABAAF
AAEAAQABAAIAAAACAAMABwAIAAYABwAJAAcACQAKAAwAEAATABUAFQARABAAEQAQABIA
FQAZABsAHgAfACIAIwAjACUAJwAqADAAMwA0ADYANQA1ADUANwA4ADoAPQA/AEAAQQBC
AEIAQAA+AD4AQQBCAEIAQgBCAEAAPQA7ADsAOAA0ADIAMQAxAC0AKwAnACIAHgAcABwA
HgAdABkAGAAUABAADQANAAsACwANAAsACwAJAAcABQABAAEAAQABAAEAAQABAAAA///+
//z//P/8//3//////wEAAQD///3/+f/5//n/+v/+/wEAAQAAAP7//f/9//3//P/7//v/
+v/8//z/+v/6//r/+v/6//z//v///wAAAAD9//z/+//7//z//f/9////AQAAAP///P/6
//r//P/+/wIABAACAAAA/P/8//v/+//6//3//f/9/wAAAAD//////f/9//v/+//+////
AAAAAPv/+f/4//f/+f/5//v//P/9//7//v/+//r/+P/4//j//P/8//z//P/8//r/+v/6
//r//P/8//z//P/6//r/+v/6//r/+v/6//r//f/+////AAD///7//f/8/wAAAgAEAAYA
AwACAAEAAAD9//z/+//6//z//P/8//z/+f/2//P/8P/x//L/8//0//P/8v/x//D/8P/w
//D/8P/z//T/9f/2//X/9P/z//L/8//0//X/9v/2//b/9v/2//X/9P/z//L/8//0//X/
9v/2//b/8v/w//T/+P/6//j/9v/4/wIADgAWACAALAA2ADwAQABEAEoATABSAFwAXgBU
AEwARAAwABoAFAAaACAAJgAyAEAATABWAFoAYgBuAHQAcgBwAHIAcgBwAGgAWABIAEAA
NAAsACwAMgA0ADIALAAgAA4A/v/4//b/9v/2//b/+f/6//v//P/6//j/9v/0//L/8v/y
//L/9P/0//T/9P/z//L/8f/w//P/9P/1//b/8//y//H/8P/w//D/8P/w//H/8v/z//T/
8v/w/+7/7P/w//L/9P/2//L/8P/u/+z/7P/s/+z/7P/u/+7/7v/u/+z/6v/o/+b/5//o
/+n/6v/m/+T/4v/g/9//3v/d/9z/2//a/9n/2P/U/9L/0P/O/9D/0P/Q/9D/zf/M/8v/
yv/K/8r/yv/K/83/zv/P/9D/0f/S/9P/1P/Z/9z/3//i/+b/6P/q/+z/7v/w//L/9P/3
//r//f8AAAIAAgACAAIABAAGAAgACgAJAAgABwAGAAgACAAIAAgABgAGAAYABgADAAIA
AQAAAAAAAAAAAAAA///+//3//P/8//z//P/8//7//v/+//7//f/8//v/+v/9//7///8A
AP3//P/7//r//P/8//z//P/9//7///8AAP///v/9//z///8AAAEAAgD///7//f/8//z/
/P/8//z//f/+////AAD+//z/+v/4//v//P/9//7/+//6//n/+P/6//r/+v/6//z//P/8
//z/+//6//n/+P/6//r/+v/6//n/+P/3//b/+P/4//j/+P/5//r/+//8//r/+P/2//T/
9v/4//r//P/7//r/+f/4//r/+v/6//r/+//8//3//v/+//7//v/+/wIABAAGAAgABgAE
AAIAAAAAAAAAAAAAAP3//P/7//r/+P/2//T/8v/z//T/9f/2//X/9P/z//L/8P/w//D/
8P/z//T/9f/2//X/9P/z//L/9f/2//f/+P/2//b/9v/2//T/9P/0//T/9P/0//T/9P/y
//L/8v/y//r/+v/6//r/+P/4//b/+P8CABIAHgAkACwAMgA0ADgAPABEAE4AWABkAG4A
bABmAFoAPAAeABgAKAAyADgAQgBMAFQAVgBYAF4AbAB2AHoAfAB8AHgAbgBeAEwAQAA0
ACgAJAAqADAAMAAsACIAFAAEAPj/9v/3//j/+f/6//j/+P/4//j/9f/0//P/8v/z//T/
9f/2//X/9P/z//L/8v/y//L/8v/0//T/9P/0//H/8P/v/+7/8f/y//P/9P/y//D/7v/s
/+3/7v/v//D/8P/w//D/8P/t/+z/6//q/+v/7P/t/+7/7P/q/+j/5v/n/+j/6f/q/+f/
5v/l/+T/4P/e/9z/2v/c/9z/3P/c/9f/1P/R/87/zP/M/8z/zP/K/8j/xv/E/8T/xP/E
/8T/xf/G/8f/yP/H/8b/xf/E/8j/yv/M/87/0f/S/9P/1P/Z/9z/3//i/+b/6v/u//L/
9P/0//T/9P/3//r//f8AAAEAAgADAAQAAgACAAIAAgADAAQABQAGAAUABAADAAIAAAAA
AAAAAAD+//7//v/+//z//P/8//z//P/8//z//P/5//j/9//2//n/+v/7//z//f/+////
AAD9//z/+//6//3//v///wAA///+//3//P/9//7///8AAP7//v/+//7//f/8//v/+v/8
//7/AAACAAAA/v/8//r//P/8//z//P/8//z//P/8//r/+v/6//r/+//8//3//v/8//r/
+P/2//n/+v/7//z/+v/6//r/+v/5//j/9//2//n/+v/7//z/+f/4//f/9v/3//j/+f/6
//r/+v/6//r/+P/4//j/+P/6//r/+v/6//j/+P/4//j/+v/6//r/+v/8//z//P/8//r/
+v/6//r//f/+////AAD+//7//v/+/wAAAAAAAAAAAQACAAMABAADAAIAAQAAAP///v/9
//z/9//0//H/7v/x//L/8//0//P/8v/x//D/8P/w//D/8P/y//T/9v/4//j/+P/4//j/
9//2//X/9P/1//b/9//4//X/9P/z//L/8//0//X/9v/2//D/7v/y//j/+P/4//j//P8E
AA4AFgAcACQALAAwADoARABMAFIAWgBoAHIAcABqAGgAXABEADQANgA8AD4AQgBKAFIA
WgBgAGoAeACCAIgAhgCEAIIAfAByAGYAWgBKADgALgAuADIAMgAwACwAJAAWAAgAAgD+
//z/+v/4//r/+v/6//r/+v/6//r/+v/3//b/9f/0//X/9v/3//j/9//2//X/9P/1//b/
9//4//X/9P/z//L/8P/w//D/8P/x//L/8//0//H/8P/v/+7/7//w//H/8v/x//D/7//u
/+3/7P/r/+r/7P/s/+z/7P/p/+j/5//m/+T/5P/k/+T/4f/g/9//3v/a/9j/1v/U/9b/
1v/W/9b/0v/O/8r/xv/E/8T/xP/E/8L/wv/C/8L/v/++/73/vP+//8D/wf/C/8X/xv/H
/8j/yv/M/87/0P/U/9b/2P/a/9//4v/l/+j/7f/w//P/9v/4//j/+P/4//v//v8BAAQA
BAAEAAQABAAGAAYABgAGAAgACAAIAAgABgAEAAIAAAABAAIAAwAEAAIAAgACAAIA///+
//3//P/+//7//v/+//z//P/8//z///8AAAEAAgACAAIAAgACAAEAAAD///7/AQACAAMA
BAACAAIAAgACAAQABAAEAAQAAQAAAP///v/+//7//v/+/wEAAgADAAQAAwACAAEAAAAC
AAIAAgACAAAAAAAAAAAA/f/8//v/+v/8//7/AAACAAAA/v/8//r//f/+////AAAAAAAA
AAAAAP///v/9//z//f/+////AAD9//z/+//6//3//v///wAA///+//3//P/6//r/+v/6
//v//P/9//7/+//6//n/+P/5//r/+//8//z//P/8//z/+v/6//r/+v/+/wAAAgAEAAIA
AgACAAIAAgACAAIAAgACAAIAAgACAAAA/v/8//r/+//8//3//v/5//b/8//w//P/9P/1
//b/9P/0//T/9P/0//T/9P/0//b/9v/2//b/9v/2//b/9v/4//j/+P/4//b/9v/2//b/
9f/0//P/8v/0//b/+P/6//j/8v/w//L/9P/4//r/+v8CABIAGgAcACYALgA0ADwARABM
AFIAWgBiAGwAagBiAFwATgA6AC4AMgA6ADoAPABEAEwAVABiAG4AeACGAI4AhgCAAH4A
fAB0AGoAWgBQAEgAPAA2ADgAOAA2ADIAKgAeABAABgAAAP7//P/6//j/+f/6//v//P/6
//j/9v/0//T/9P/0//T/9v/2//b/9v/z//L/8f/w//P/9P/1//b/9f/0//P/8v/x//D/
7//u//H/8v/z//T/8f/w/+//7v/w//D/8P/w//L/8v/y//L/7//u/+3/7P/t/+7/7//w
/+z/6v/o/+b/5//o/+n/6v/n/+b/5f/k/+D/3v/c/9r/2v/a/9r/2v/X/9T/0f/O/8z/
zP/M/8z/yv/K/8r/yv/I/8j/yP/I/8r/zP/O/9D/0//U/9X/1v/a/9z/3v/g/+P/5v/p
/+z/8P/y//T/9v/5//z///8CAAIAAgACAAIABgAIAAoADAAKAAoACgAKAAgACAAIAAgA
CgAKAAoACgAHAAYABQAEAAQABAAEAAQAAgACAAIAAgABAAAA///+////AAABAAIA///+
//3//P/+/wAAAgAEAAQABAAEAAQAAwACAAEAAAACAAQABgAIAAYABAACAAAAAwAEAAUA
BgAEAAQABAAEAAEAAAD///7/AgAEAAYACAAGAAQAAgAAAAIAAgACAAIAAgACAAIAAgAB
AAAA///+/wEAAgADAAQAAQAAAP///v8AAAAAAAAAAP7//v/+//7//P/8//z//P///wAA
AQACAP///v/9//z///8AAAEAAgAAAAAAAAAAAP7//v/+//7/AgAEAAYACAAGAAQAAgAA
AAIABAAGAAgACAAIAAgACAAGAAYABgAGAAUABAADAAIA///8//n/9v/4//j/+P/4//r/
+v/6//r/9//2//X/9P/2//j/+v/8//v/+v/5//j/+//8//3//v/8//z//P/8//v/+v/5
//j/+f/6//v//P/7//r/+f/4//z/+v/6/wAABAAAAPz//v8CAAoAGAAkAC4AOABAAEQA
RABIAFIAWABiAG4AbgBgAFgASgAuABwAIAAqADAAOABIAFIAWgBgAGQAbgB4AHwAfAB8
AIIAgAB4AGgAWABIADgALgAyADoAPAA6ADgALAAaAAoAAAD+//7//v/+/wAAAAAAAAAA
/v/8//r/+P/5//r/+//8//v/+v/5//j/+P/4//j/+P/6//r/+v/6//n/+P/3//b/9//4
//n/+v/5//j/9//2//b/9v/2//b/+P/4//j/+P/2//T/8v/w//P/9P/1//b/9P/y//D/
7v/w//D/8P/w/+//7v/t/+z/6f/o/+f/5v/k/+T/5P/k/+L/4P/e/9z/2f/Y/9f/1v/U
/9T/1P/U/9L/0P/O/8z/zv/Q/9L/1P/U/9T/1P/U/9f/2P/Z/9r/3v/g/+L/5P/m/+j/
6v/s//L/9v/6//7//v/+//7//v8BAAQABwAKAA0ADgAPABAADQAMAAsACgALAAwADQAO
AAsACgAJAAgACgAKAAoACgAIAAgACAAIAAYABAACAAAAAQACAAMABAACAAIAAgACAAIA
AgACAAIAAwAEAAUABgADAAIAAQAAAAMABAAFAAYABQAEAAMAAgACAAIAAgACAAMABAAF
AAYAAwACAAEAAAACAAQABgAIAAYABAACAAAA/v/+//7//v8BAAIAAwAEAAEAAAD///7/
AQACAAMABAABAAAA///+/wAAAAAAAAAAAgACAAIAAgD///7//f/8////AAABAAIAAAAA
AAAAAAAAAAAAAAAAAAEAAgADAAQAAQAAAP///v8BAAIAAwAEAAIAAgACAAIAAgACAAIA
AgAFAAYABwAIAAYABgAGAAYACAAKAAwADgALAAoACQAIAAcABgAFAAQAAgACAAIAAgD+
//z/+v/4//n/+v/7//z/+f/4//f/9v/3//j/+f/6//3//v///wAA/v/8//r/+P/6//z/
/v8AAP3//P/7//r/+v/6//r/+v/7//z//f/+//3//P/7//r//P8AAAAAAAACAAIABAAO
ABYAIAAsADgAPABCAEYASgBQAFgAYABuAHQAbgBsAGQASgA0ADQAOgA+AEAASABUAGAA
ZgBoAHAAfgCEAIIAggCEAIQAfABwAFwASgA6ADAAMAA6ADwANAAyAC4AIAAMAAAA/v//
/wAAAQACAAIAAgACAAIA/v/8//r/+P/5//r/+//8//r/+v/6//r/+P/4//j/+P/5//r/
+//8//n/+P/3//b/9//4//n/+v/4//j/+P/4//b/9v/2//b/+P/4//j/+P/2//T/8v/w
//L/9P/2//j/9f/0//P/8v/v/+7/7f/s/+3/7v/v//D/7f/q/+f/5P/i/+L/4v/i/9//
3P/Z/9b/0//S/9H/0P/O/87/zv/O/8z/yv/I/8b/x//I/8n/yv/L/8z/zf/O/9H/0v/T
/9T/1//a/93/4P/j/+T/5f/m/+r/7v/y//b/+P/6//z//v8CAAQABgAIAAoADAAOABAA
DgAOAA4ADgAQABAAEAAQAA8ADgANAAwACgAKAAoACgAKAAoACgAKAAgABgAEAAIABQAG
AAcACAAGAAYABgAGAAYABgAGAAYABwAIAAkACgAJAAgABwAGAAcACAAJAAoACgAKAAoA
CgAIAAgACAAIAAkACgALAAwACgAKAAoACgAKAAoACgAKAAoACgAKAAoACQAIAAcABgAH
AAgACQAKAAkACAAHAAYACQAKAAsADAAJAAgABwAGAAYABgAGAAYACAAIAAgACAAFAAQA
AwACAAQABgAIAAoACAAIAAgACAAGAAYABgAGAAgACAAIAAgABwAGAAUABAAFAAYABwAI
AAYABgAGAAYABgAGAAYABgAJAAoACwAMAAgABgAEAAIABQAGAAcACAAHAAYABQAEAAIA
AgACAA==
         </WaveFormData>
      </LeadData>
      <LeadData>
         <LeadByteCountTotal>10000</LeadByteCountTotal>
         <LeadTimeOffset>0</LeadTimeOffset>
         <LeadSampleCountTotal>5000</LeadSampleCountTotal>
         <LeadAmplitudeUnitsPerBit>4.88</LeadAmplitudeUnitsPerBit>
         <LeadAmplitudeUnits>��V</LeadAmplitudeUnits>
         <LeadHighLimit>2147483647</LeadHighLimit>
         <LeadLowLimit>268435456</LeadLowLimit>
         <LeadID>V3</LeadID>
         <LeadOffsetFirstSample>0</LeadOffsetFirstSample>
         <FirstSampleBaseline>0</FirstSampleBaseline>
         <LeadSampleSize>2</LeadSampleSize>
         <LeadOff>FALSE</LeadOff>
         <BaselineSway>FALSE</BaselineSway>
         <ExcessiveACNoise>FALSE</ExcessiveACNoise>
         <MuscleNoise>FALSE</MuscleNoise>
         <LeadDataCRC32>2950257357</LeadDataCRC32>
         <WaveFormData>
BgAGAAYABgACAAAA/v/8////AAABAAIA/v/8//r/+P/2//b/9v/2//n/+v/7//z/+v/4
//b/9P/2//b/9v/2//b/9v/2//b/9P/0//T/9P/2//j/+v/8//r/+P/2//T/9//4//n/
+v/6//r/+v/6//r/+v/6//r//P/8//z//P/5//j/9//2//n/+v/7//z/+v/6//r/+v/6
//r/+v/6//r/+v/6//r/+P/2//T/8v/1//b/9//4//b/9v/2//b/9v/2//b/9v/3//j/
+f/6//j/9v/0//L/9P/2//j/+v/5//j/9//2//j/+P/4//j/+v/8//7/AAD9//z/+//6
//z//v8AAAIAAAAAAAAAAAD+//7//v/+//7//v/+//7/+//4//X/8v/z//T/9f/2//T/
9P/0//T/8v/y//L/8v/z//T/9f/2//T/8v/w/+7/8f/y//P/9P/y//D/7v/s/+z/7P/s
/+z/7//w//H/8v/w/+7/7P/q/+7/9P/0//L/9P/2//b/+P/+/woAGgAmACwAOABIAFYA
aACAAJgAtADGAMQAuACeAG4APAAaAAgACAASABgAGgAgACQAIAAiACoALAAoACoALgAs
ACoAIAAOAAAA9P/q/+r/7v/0//j//P/4//T/7P/o/+j/6v/q/+r/6v/s/+7/8P/y/+//
7P/p/+b/6P/q/+z/7v/t/+z/6//q/+r/6v/q/+r/7f/u/+//8P/t/+z/6//q/+v/7P/t
/+7/7P/s/+z/7P/q/+r/6v/q/+3/7v/v//D/7f/q/+f/5P/o/+r/7P/u/+3/7P/r/+r/
6f/o/+f/5v/n/+j/6f/q/+b/5P/i/+D/4//k/+X/5v/i/+D/3v/c/9n/2P/X/9b/2f/a
/9v/3P/Y/9b/1P/S/9P/1P/V/9b/2P/Y/9j/2P/a/9r/2v/a/97/4P/i/+T/5v/m/+b/
5v/r/+7/8f/0//b/9v/2//b/+f/6//v//P/+/wAAAgAEAAAA/v/8//r//v8AAAIABAAC
AAAA/v/8//r/+v/6//r/+//8//3//v/8//r/+P/2//j/+P/4//j/9//2//X/9P/2//b/
9v/2//f/+P/5//r/+P/2//T/8v/2//j/+v/8//n/+P/3//b/9v/2//b/9v/4//r//P/+
//r/+P/2//T/9//4//n/+v/4//j/+P/4//j/+P/4//j/+//8//3//v/6//j/9v/0//b/
+P/6//z/+//6//n/+P/2//b/9v/2//n/+v/7//z/+f/4//f/9v/2//b/9v/2//j/+P/4
//j/9v/2//b/9v/3//j/+f/6//f/9v/1//T/9//4//n/+v/5//j/9//2//T/9P/0//T/
9//4//n/+v/4//b/9P/y//T/9v/4//r/+f/4//f/9v/0//T/9P/0//f/+P/5//r/+P/2
//T/8v/0//b/+P/6//j/+P/4//j/+f/6//v//P///wAAAQACAP///v/9//z//v8AAAIA
BAABAAAA///+//v/+P/1//L/9v/4//r//P/4//b/9P/y//T/9P/0//T/9P/0//T/9P/z
//L/8f/w//L/9P/2//j/9P/y//D/7v/x//L/8//0//L/8v/y//L/7P/s/+7/8v/2//j/
+P/2//T/+P/+/wAABgAWACYAMAA0ADwATABgAHYAjgCsAMYAzADEALIAigBWACwAFgAS
ABoAIgAoACoAKAAmACgALAAwADIANgA8ADoANAAmABYACAD+//T/8P/y//j//P/+//r/
9v/u/+j/6P/q/+z/7v/w//L/8v/y//L/8P/u/+z/6v/u//D/8v/0//H/8P/v/+7/7v/u
/+7/7v/u/+7/7v/u/+3/7P/r/+r/7f/u/+//8P/u/+z/6v/o/+v/7P/t/+7/8P/w//D/
8P/u/+z/6v/o/+n/6v/r/+z/6v/o/+b/5P/l/+b/5//o/+b/5v/m/+b/5P/i/+D/3v/f
/+D/4f/i/9//3P/Z/9b/2P/Y/9j/2P/V/9T/0//S/9D/zv/M/8r/zf/O/8//0P/N/8z/
y//K/87/0P/S/9T/1v/Y/9r/3P/d/97/3//g/+X/6P/r/+7/7//w//H/8v/2//j/+v/8
////AAABAAIAAgACAAIAAgADAAQABQAGAAQAAgAAAP7///8AAAEAAgACAAIAAgACAP7/
/P/6//j/+v/8//7/AAD///7//f/8//7//v/+//7//v/+//7//v/8//z//P/8////AAAB
AAIAAAD+//z/+v/7//z//f/+////AAABAAIAAAD+//z/+v/+/wAAAgAEAAIAAAD+//z/
//8AAAEAAgACAAIAAgACAAAA/v/8//r//f8AAAMABgACAAAA/v/8//z//P/8//z///8A
AAEAAgD///7//f/8//7/AAACAAQAAQAAAP///v/8//z//P/8//3//v///wAA/f/8//v/
+v/9//7///8AAP3//P/7//r/+//8//3//v8AAAAAAAAAAP3//P/7//r//f/+////AAD/
//7//f/8//z//P/8//z//f/+////AAD+//z/+v/4//v//P/9//7//f/8//v/+v/8//z/
/P/8//7//P/7//v/+P/4//v/+//+//7//f/+//3/+v/6//z//f/9//7//f///wIABAAF
AAIAAgAEAAYACAAJAAkACAAFAAQABAAHAAoACgAKAAYABQADAAEAAQD8//n/+//8/wAA
BAABAP//+//4//f/+P/4//v//f/9//3//f/+//7//P/6//j/9//6//v//P/6//b/9P/z
//P/9v/6//v/+v/7//r/9//3//P/9v/4//j/+//9//3/AQAJABAAEAAWACQAKwAwAEcA
ZAB8AJwAxADhAOgA2wDAAJgAUwD+/7f/hf9t/23/df+C/5j/rf+3/8L/zv/Y/97/5f/q
/+z/7v/x//P/8v/z//T/8//z//T/9v/5//z/+v/6//v/+f/4//j/+f/7//z/+v/7//3/
/v/9//v/+v/7//z///8AAAIAAwACAAAA/v/+//z//f8AAP//AQADAAUABgADAAIAAgAC
AAUABQAFAAQABAAFAAYACAAFAAYABwAJAAwACwAMAA0ADAANAA0ADwATABUAFgAWABYA
FgAYABgAGAAbAB0AHwAiACUAKAArACwALAAtAC0ANAA3ADoAPgA/AD8APQBDAEEAQwBG
AEcASQBLAEsATABKAEgARgBHAEoASwBKAEsASgBHAEQARwBGAEIAQAA/AD8AOwA3ADUA
LwArACYAJQAoACcAJQAjACAAHAAYABgAFwAVABQAEwATABIADwAOAAkACAAHAAkACgAL
AAwADAAIAAYABQAFAAMAAwADAAIABAAGAAYABQAAAP////8AAAMABgAHAAYABgAFAAUA
BwAGAAUABAADAAYABwAHAAcABQADAAQAAwAEAAYACAAJAAcABgAFAAUABwAHAAYABwAJ
AAoACQAJAAcABgAGAAcACwALAAoACAAGAAQABAAFAAQACAAKAAcACQAKAAkACAAFAAcA
BgAHAAgACQAKAAoABwAFAAcABwAGAAMABgAHAAoACgAJAAgAAwACAAEAAwAGAAcACAAG
AAIAAAACAAIAAQD+/wAAAgAEAAMABAAEAAAAAAAAAP///////wAAAAD+//7///8AAP7/
AAADAP//AQACAAMAAQD8//v//f/9//3//v8AAAAAAAAAAP3/+//6//n/+/8AAAIAAwD/
//z/+//5//j/+P/6//7/AQADAAMAAwACAAIAAQABAAIABQAIAAkACAAGAAMAAQABAAIA
BgAKAAgACAAEAAIA/f/6//n/9//2//r//f8AAAAA+//3//T/9P/0//b/+P/7//3//f/8
//n/+f/4//j/+v/6//v/+//7//v/+P/1//T/9P/1//f/+f/4//X/8//0//H/8f/x//b/
9v/4//v//f/5//f/+/8CAAoAGAAkAC0ANgBHAGAAeACWAMAA4QDoANUAuACMAEcA8P+n
/3X/Xf9l/3f/iP+c/6v/s/+8/8T/zv/a/+n/7v/w//L/9f/z//D/7//u/+7/7//x//T/
9//6//j/+P/2//P/8f/w//T/+f/9//7/+//7//r/9//2//b/+P/6//7//v///////f/6
//f/9v/5//v///////////////7//P/8//3//v8AAAEAAgACAP7//f/8//z///8CAAUA
CQAGAAMAAgABAAMABQAGAAkADQAPABAAEAANAAwADQAMABIAFwAbAB8AHQAdAB0AHQAi
ACQAJwApAC0ALwAxADQAMwAzADEANwA7AD8ARABHAEQAQwBAAD4APwBAAEEARQBHAEcA
RQBFAD8AOwA3ADkAOwA4ADcANwA2ADEALAApACYAIwAfAB8AIQAfABwAGQAUABAADAAM
AA0ADQAOAA8ACQAGAAEA/v/9//7///8DAP////////7//P/6//n/+f/8//3//v/+//3/
/P/5//X/9f/1//b/+P/6//z//P/6//b/9f/1//f/+f/5//n/+f/5//n/+P/3//f/9//6
//v/+//8//3//f/7//r/+f/5//r/+//7//3////+//v/+f/5//r//P///wEAAQAAAP7/
+v/4//j/+f/7/wAAAwABAP///v/7//j/+v/9//3///8BAAEAAQAAAPz/+f/6//n//P/7
/wAAAwACAAAA/f/6//b/9v/2//n//f/9//3/+v/3//T/9f/0//f/9v/6//7//v/7//r/
+P/0//b/+P/5//r/+//9//7/+f/2//T/8v/0//j//f/7//r/+v/6//f/9f/1//j/+f/5
//n/9//3//P/8//y//D/+P/4//r//P/7//r/+f/4//X/8//y//H/8//4//r/+//3//T/
8//x//D/8v/2//z/+//7//n/9//6//r/+f/5//v///8DAAUAAgAAAP3/+//8//7/AwAI
AAUABAD///z/+//4//f/9f/0//j/+//+//z/9f/v/+r/6v/s//D/9P/0//X/9P/y//P/
8//y//L/9P/0//X/9f/0//P/7//r/+7/8P/z//f/9v/0//D/7f/t/+v/7P/t//L/9P/0
//P/8//x//H/9/8AAAwAFgAiACsALgA5AE4AagCQAMAA4QDoANsAvgCMAEUA8P+n/3P/
Xf9n/3v/iP+Y/6P/p/+w/77/yv/a/+X/6v/s/+7/8f/v/+r/5//k/+j/6//v//T/8v/0
//H/8P/v/+3/7P/s//D/9f/5//r/9//1//L/7f/u//D/9P/4//j/9v/1//P/8//y//H/
8v/0//f//P/9//n/9//1//L/9P/2//n//P/8//v/+v/4//n/+f/5//r//P/+/wAAAwAA
AP3//P/7//7/AQADAAcACAAJAAkACAAHAAgACwAMAA8AEwAWABkAFwAXABcAFwAcACAA
JQApACsAKwArACwALgAvAC4ANQA4ADsAPwBBAD4APQA6ADgAOwA8AD0AQQBBAEEAPwA/
ADoANwA0ADcAOAA2ADYANwAxACsAJQAhACAAHwAdAB8AHwAbABYAEQAPAAwACQAKAAwA
CwALAAsABwAEAP///P/7//z//f8BAPz/+//6//j/+P/2//X/9f/3//n/+//8//r/+P/0
/+//8P/x//P/9v/2//j/+P/2//T/8//z//X/9//3//f/9//0//P/8f/v//H/8//4//v/
+P/4//j/9//3//b/9f/1//n/+//8////+//4//P/7//x//T/+P/9//7//f/7//j/9//2
//f/+f/6//7/AAD9//n/+P/1//L/9v/7//3/AQD///3/+//4//j/9//6//v/+f/3//v/
/f/8//r/9//0//X/9v/3//v/+v/5//j/9P/1//T/9//4//j/9v/5//z/+v/1//L/7v/w
//T/+P/7//j/9//3//b/9f/0//T/9P/1//j//P/5//T/9P/0//X/9P/1//b/9//4//X/
8//y//H/8P/0//X/9f/2//T/9P/z//D/8P/y//b/+P/7//z//f/9//z/+v/5//r//f8A
AAEAAwACAAAA///9//z//v8AAAEAAgD///7/+f/2//X/8//x//T/9v/4//r/9f/x/+7/
6v/q/+z/7v/y//X/9v/2//P/8//y//L/8v/y//P/8//1//X/8v/v/+z/7P/t/+//8//0
//P/8//x/+3/7P/r/+r/7v/y//X/8//1//n//f8CAAgAFAAiACsAOgBRAGwAiACwANIA
4wDcAMEAoABqABkAxv+H/2X/Yf9v/3v/jP+e/63/t//C/8z/1P/a/9//6P/q/+z/7//w
/+7/7v/u/+v/6//s/+7/8f/0//L/8v/x/+//7v/u/+//8//2//b/9v/3//f/9f/z//L/
8//0//f/+P/6//v/+f/2//P/8v/0//f//P/9//3//f/9//z/+//6//r/+v/+////AAAA
AP7//f/8//z/+v/8//7/AQACAAEAAgADAAMABQAGAAkACwANAA4ADgAKAAoADAAMAA8A
EwAWABkAGwAdAB8AIQAjACQAJgAnACwALwAyADYANQA1ADMAOQA4ADsAPwBBAEIAQwBC
AEIAQQBAAD8AQQBFAEUAQwBDAEAAPQA6AD0APAA4ADYANQAzAC8AKwApACUAIQAcABsA
HgAdABsAGQAWABIADgAOAAwACwALAAsACQAIAAUABAABAAAA//8BAAEAAQABAAAA/v/8
//v/+//6//v//P/8//3//v/9//v/9//3//j/+v/+/wAAAAD+//r/+f/5//v/+f/5//n/
+f/7//v/+v/5//f/9//6//v//P/+/wAAAQD9//z/+//7//7//////wEAAwACAP///f/7
//z//v8BAAUABQAEAAIAAAD+//7//////wIAAwD//wAAAgACAAIA/v////3//f8AAAEA
AgACAPz/+f/6//n/+//5//3///8AAAAA///+//z/+v/6//n//P/+//7//v/+//v/+v/5
//j/+f/6//v//P/7//r/+f/4//r/+v/6//r//f/+////AAD///7//f/8////AgAFAAgA
BgAEAAIAAAAAAAAAAAAAAAEAAgADAAQAAQD+//v/+P/5//r/+//8//n/+P/3//b/9v/2
//b/9v/3//j/+f/6//j/9v/0//L/8//0//X/9v/2//b/9v/2//X/9P/z//L/8//0//X/
9v/0//T/8P/w//T/+P/6//j/9P/2//7/CgASAB4ALAA2AEAATABaAGwAfgCUAKoAuAC0
AKQAjABiADQAFAAIAAgAEgAcACQAKgAsACoALgA0ADgAMgAwADIANgA4ADIAIgAUAAwA
AAD4//j/+v8AAAQABAACAPr/8v/s/+7/7v/u/+7/8v/0//b/+P/2//T/8v/w//D/8P/w
//D/8v/y//L/8v/w//D/8P/w//L/9P/2//j/9v/0//L/8P/y//L/8v/y//T/9P/0//T/
8v/w/+7/7P/v//L/9f/4//T/8v/w/+7/8P/w//D/8P/y//L/8v/y/+//7v/t/+z/7v/w
//L/9P/w/+7/7P/q/+j/6P/o/+j/6P/o/+j/6P/k/+L/4P/e/9//4P/h/+L/3//e/93/
3P/a/9r/2v/a/93/3v/f/+D/4P/g/+D/4P/j/+b/6f/s/+3/7v/v//D/8//0//X/9v/6
//z//v8AAAAAAAAAAAAABAAGAAgACgAHAAYABQAEAAYABgAGAAYABAAEAAQABAABAAAA
///+/wAAAAAAAAAA/f/8//v/+v/8//z//P/8//z//P/8//z/+//6//n/+P/7//z//f/+
//3//P/7//r//P/8//z//P/+//7//v/+//z//P/8//z///8AAAEAAgABAAAA///+//z/
/P/8//z//f/+////AAD9//z/+//6//3//v///wAA/f/8//v/+v/8//z//P/8//7//v/+
//7//f/8//v/+v/8//z//P/8//v/+v/5//j/+v/6//r/+v/8//z//P/8//n/+P/3//b/
+f/6//v//P/5//j/9//2//n/+v/7//z//v/+//7//v/+//7//v/+/wIABAAGAAgABgAE
AAIAAAACAAIAAgACAAIAAgACAAIAAAD+//z/+v/7//z//f/+//v/+v/5//j/9//2//X/
9P/3//j/+f/6//f/9v/1//T/9f/2//f/+P/1//T/8//y//L/8v/y//L/8v/y//L/8v/x
//D/7//u//j/+P/4//j/9v/0//L/9P/8/woAFgAgACoAMAAyADwATgBiAHwAmACyAMYA
zADCAKYAdgA8ABwAFAAWABwAJgAoACoAKAAkACYALgA0ADYANgA6ADgAMgAkABYACAD8
//L/7v/0//r//v8AAPz/+P/w/+z/7P/u//D/8v/0//L/8v/y//L/8f/w/+//7v/x//L/
8//0//H/8P/v/+7/7//w//H/8v/y//L/8v/y//H/8P/v/+7/8P/y//T/9v/y//D/7v/s
/+7/8P/y//T/8v/y//L/8v/v/+7/7f/s/+//8P/x//L/8P/u/+z/6v/t/+7/7//w/+//
7v/t/+z/6v/o/+b/5P/l/+b/5//o/+T/4v/g/97/3v/e/97/3v/b/9r/2f/Y/9b/1v/W
/9b/1//Y/9n/2v/X/9b/1f/U/9f/2P/Z/9r/2//c/93/3v/i/+T/5v/o/+3/8P/z//b/
9v/2//b/9v/5//z///8CAAIAAgACAAIAAgACAAIAAgADAAQABQAGAAMAAgABAAAAAAAA
AAAAAAD+//7//v/+//z//P/8//z//P/8//z//P/6//j/9v/0//f/+P/5//r/+//8//3/
/v/7//r/+f/4//r//P/+/wAA///+//3//P/9//7///8AAP7//v/+//7//P/8//z//P/+
/wAAAgAEAAAA/v/8//r//f/+////AAD+//7//v/+//z//P/8//z//f/+////AAD8//r/
+P/2//j/+v/8//7//P/8//z//P/7//r/+f/4//r//P/+/wAA/P/6//j/9v/5//r/+//8
//r/+v/6//r/+v/6//r/+v/8//z//P/8//v/+v/5//j/+f/6//v//P/8//z//P/8//r/
+v/6//r//P/+/wAAAgABAAAA///+/wEAAgADAAQABgAGAAYABgAEAAQABAAEAAYABgAG
AAYAAgD+//r/9v/5//r/+//8//v/+v/5//j/9v/2//b/9v/3//j/+f/6//j/+P/4//j/
+P/4//j/+P/6//r/+v/6//j/9v/0//L/9f/2//f/+P/2//D/7v/0//b/+P/4//j/+v8C
AAgADAAUACAAKAAwAD4AUABkAHgAkgCsAMIAyADEALoAnABqAEAAKAAgACAAJgAmACoA
LAAuADQAPABCAEIAPgA8ADwAOgA0ACwAHgAQAAAA9v/0//b//P8AAAIABAACAPz/+P/2
//T/8v/w//P/9P/1//b/9v/2//b/9v/1//T/8//y//X/9v/3//j/9f/0//P/8v/1//b/
9//4//X/9P/z//L/8f/w/+//7v/x//L/8//0//H/8P/v/+7/8P/y//T/9v/z//L/8f/w
/+7/7v/u/+7/7//w//H/8v/v/+7/7f/s/+z/7P/s/+z/6//q/+n/6P/m/+T/4v/g/+P/
5P/l/+b/4f/e/9v/2P/X/9b/1f/U/9T/1P/U/9T/0f/Q/8//zv/P/9D/0f/S/9L/0v/S
/9L/1v/Y/9r/3P/d/97/3//g/+P/5v/p/+z/8P/y//T/9v/2//b/9v/2//n//P///wIA
AgACAAIAAgACAAIAAgACAAMABAAFAAYABAACAAAA/v///wAAAQACAAAAAAAAAAAA/f/8
//v/+v/7//z//f/+//3//P/7//r//f/+////AAD+//7//v/+//z//P/8//z//v8AAAIA
BAADAAIAAQAAAAEAAgADAAQAAQAAAP///v/+//7//v/+/wEAAgADAAQAAwACAAEAAAAC
AAIAAgACAAIAAgACAAIAAAD+//z/+v/+/wAAAgAEAAAA/v/8//r//f/+////AAAAAAAA
AAAAAP3//P/7//r//f/+////AAD+//z/+v/4//z//v8AAAIAAQAAAP///v/9//z/+//6
//3//v///wAA/v/8//r/+P/7//z//f/+//z//P/8//z//P/8//z//P8AAAIABAAGAAQA
BAAEAAQABgAGAAYABgAIAAgACAAIAAcABgAFAAQABgAGAAYABgABAP7/+//4//r//P/+
/wAA/f/8//v/+v/6//r/+v/6//r/+v/6//r/+P/4//j/+P/5//r/+//8//v/+v/5//j/
9//2//X/9P/2//j/+v/8//j/8v/y//T/9v/6//z//P8CABAAFgAaACQALgA0AEAAUgBm
AHwAkgCqAL4AxAC8AK4AkABkAEAAKgAkACQAJgAqACwAMAA2ADwARABOAFIASAA+AD4A
PgA8ADQAJAAaABIABgAAAP7/AAACAAYACAAGAAQA/v/4//X/9P/z//L/9P/2//j/+v/3
//b/9f/0//T/9P/0//T/9f/2//f/+P/2//T/8v/w//T/9v/4//r/+f/4//f/9v/1//T/
8//y//X/9v/3//j/9f/0//P/8v/z//T/9f/2//T/9P/0//T/8//y//H/8P/z//T/9f/2
//T/8v/w/+7/7//w//H/8v/x//D/7//u/+z/6v/o/+b/5//o/+n/6v/n/+T/4f/e/97/
3v/e/97/3P/c/9z/3P/b/9r/2f/Y/9r/3P/e/+D/4v/i/+L/4v/k/+b/6P/q/+z/7v/w
//L/9P/2//j/+v/+/wAAAgAEAAIAAgACAAIABQAIAAsADgAMAAwADAAMAAsACgAJAAgA
CQAKAAsADAAJAAgABwAGAAYABgAGAAYABAAEAAQABAADAAIAAQAAAAMABAAFAAYABAAC
AAAA/v8BAAIAAwAEAAQABAAEAAQAAwACAAEAAAAEAAYACAAKAAYABAACAAAAAwAEAAUA
BgAGAAYABgAGAAMAAgABAAAAAwAGAAkADAAIAAYABAACAAMABAAFAAYABgAGAAYABgAF
AAQAAwACAAUABgAHAAgABgAEAAIAAAABAAIAAwAEAAIAAgACAAIAAAAAAAAAAAADAAQA
BQAGAAIAAAD+//z//v8AAAIABAACAAIAAgACAAAAAAAAAAAABAAGAAgACgAIAAYABAAC
AAYACAAKAAwADAAMAAwADAAKAAoACgAKAAwADAAMAAwABwAEAAEA/v///wAAAQACAAQA
BAAEAAQAAQAAAP///v///wAAAQACAP///v/9//z///8AAAEAAgABAAAA///+//3//P/7
//r/+//8//3//v/7//r/+f/4//r/+v/6/wAABAAAAPz//P8AAAYAEgAiADAAOgBAAEgA
UgBiAHoAkgCqAMYAzgDAAKwAigBWACoAFgASABgAJAAsADAANAAyADAANAA8ADwAOgA+
AEQARABAADYAIgASAAQA/P8AAAQABgAKAAwACAACAPz/9v/2//b/9v/2//f/+P/5//r/
9//2//X/9P/3//j/+f/6//n/+P/3//b/+P/4//j/+P/6//r/+v/6//n/+P/3//b/+P/6
//z//v/7//r/+f/4//j/+P/4//j/+f/6//v//P/4//b/9P/y//T/9v/4//r/+P/2//T/
8v/z//T/9f/2//b/9v/2//b/8//y//H/8P/y//L/8v/y//D/7v/s/+r/6f/o/+f/5v/m
/+b/5v/m/+L/4P/e/9z/3v/g/+L/5P/i/+L/4v/i/+P/5P/l/+b/6f/q/+v/7P/v//D/
8f/y//f/+v/9/wAA/v/+//7//v8CAAQABgAIAAsADAANAA4ACwAKAAkACAAKAAwADgAQ
AA4ADAAKAAgACgAKAAoACgAIAAgACAAIAAYABAACAAAAAwAEAAUABgADAAIAAQAAAAIA
AgACAAIAAwAEAAUABgADAAIAAQAAAAMABAAFAAYAAwACAAEAAAACAAIAAgACAAUABgAH
AAgABQAEAAMAAgAEAAYACAAKAAgABgAEAAIAAAAAAAAAAAADAAQABQAGAAQAAgAAAP7/
AAACAAQABgADAAIAAQAAAAIAAgACAAIABAAEAAQABAACAAAA/v/8//7/AAACAAQAAgAC
AAIAAgAAAAAAAAAAAAMABAAFAAYABAACAAAA/v8BAAIAAwAEAAIAAgACAAIAAgACAAIA
AgAEAAYACAAKAAcABgAFAAQABwAKAA0AEAAOAAwACgAIAAoACgAKAAoACgAKAAoACgAH
AAQAAQD+/wEAAgADAAQAAQAAAP///v8AAAAAAAAAAAEAAgADAAQAAQD+//v/+P/6//z/
/v8AAP3//P/7//r/+P/4//j/+P/7//z//f/+//v/+v/5//j//P8AAAAAAAAAAP7/AAAI
AA4AGAAoADQAOgBEAFIAXgByAIoAogC+AM4AzgDEAKwAfABMAC4AIAAgACQAKAAuADQA
NgAyADYAQABCADwAOgBAAEQAQAA2ACQAEgAEAPj/+P8AAAYAAgAGAAoACAD8//b/9P/2
//j/+v/8//7//v/+//7/+v/4//b/9P/2//j/+v/8//v/+v/5//j/+P/4//j/+P/5//r/
+//8//n/+P/3//b/9//4//n/+v/5//j/9//2//j/+P/4//j/+P/4//j/+P/2//T/8v/w
//P/9v/5//z/+v/4//b/9P/z//L/8f/w//P/9P/1//b/8v/w/+7/7P/u/+7/7v/u/+r/
6P/m/+T/4//i/+H/4P/e/97/3v/e/9v/2v/Z/9j/2f/a/9v/3P/c/9z/3P/c/93/3v/f
/+D/4//m/+n/7P/u/+7/7v/u//L/9P/2//j/+//8//3//v8AAAIABAAGAAgACgAMAA4A
DQAMAAsACgANAA4ADwAQAA8ADgANAAwACwAKAAkACAAKAAoACgAKAAgABgAEAAIABAAG
AAgACgAJAAgABwAGAAQABAAEAAQABwAIAAkACgAHAAYABQAEAAYACAAKAAwACgAKAAoA
CgAIAAgACAAIAAkACgALAAwACgAKAAoACgAMAAwADAAMAAwADAAMAAwACgAKAAoACgAM
AAwADAAMAAkACAAHAAYACAAKAAwADgAMAAoACAAGAAgACAAIAAgACgAKAAoACgAHAAYA
BQAEAAYACAAKAAwACwAKAAkACAAIAAgACAAIAAgACAAIAAgABwAGAAUABAAHAAgACQAK
AAkACAAHAAYACAAIAAgACAAJAAoACwAMAAgABgAEAAIABAAGAAgACgAHAAYABQAEAAMA
AgABAA==
         </WaveFormData>
      </LeadData>
      <LeadData>
         <LeadByteCountTotal>10000</LeadByteCountTotal>
         <LeadTimeOffset>0</LeadTimeOffset>
         <LeadSampleCountTotal>5000</LeadSampleCountTotal>
         <LeadAmplitudeUnitsPerBit>4.88</LeadAmplitudeUnitsPerBit>
         <LeadAmplitudeUnits>��V</LeadAmplitudeUnits>
         <LeadHighLimit>2147483647</LeadHighLimit>
         <LeadLowLimit>268435456</LeadLowLimit>
         <LeadID>V4</LeadID>
         <LeadOffsetFirstSample>0</LeadOffsetFirstSample>
         <FirstSampleBaseline>0</FirstSampleBaseline>
         <LeadSampleSize>2</LeadSampleSize>
         <LeadOff>FALSE</LeadOff>
         <BaselineSway>FALSE</BaselineSway>
         <ExcessiveACNoise>FALSE</ExcessiveACNoise>
         <MuscleNoise>FALSE</MuscleNoise>
         <LeadDataCRC32>215753250</LeadDataCRC32>
         <WaveFormData>
+v/6//r/+v/3//b/9f/0//b/9v/2//b/8//y//H/8P/u/+7/7v/u/+//8P/x//L/7//u
/+3/7P/q/+r/6v/q/+r/6v/q/+r/6P/o/+j/6P/q/+z/7v/w/+3/7P/r/+r/6//s/+3/
7v/w//D/8P/w//D/8P/w//D/8v/y//L/8v/w//D/8P/w//P/9P/1//b/9P/0//T/9P/0
//T/9P/0//T/9P/0//T/8//y//H/8P/x//L/8//0//L/8v/y//L/8P/w//D/8P/x//L/
8//0//L/8P/u/+z/7f/u/+//8P/u/+7/7v/u//D/8P/w//D/8//0//X/9v/0//T/9P/0
//X/9v/3//j/+P/4//j/+P/2//b/9v/2//j/+P/4//j/9v/0//L/8P/x//L/8//0//L/
8v/y//L/8P/w//D/8P/y//L/8v/y/+//7v/t/+z/7v/u/+7/7v/s/+r/6P/m/+j/6P/o
/+j/6f/q/+v/7P/p/+j/5//m/+j/7v/s/+r/6v/u/+z/6v/s//b/BAASACAANABSAHQA
mADCAOoAFAEuAS4BFAHgAI4AMgDm/7r/tv/G/8r/xP/G/8j/xv/I/9D/0v/O/9L/1v/Y
/9j/0v/I/8D/vP+4/7r/vv/E/8z/0P/S/9b/2P/a/97/3//g/+H/4v/k/+b/6P/q/+n/
6P/n/+b/6f/q/+v/7P/q/+r/6v/q/+z/7P/s/+z/7v/u/+7/7v/s/+z/7P/s/+7/7v/u
/+7/7v/u/+7/7v/u/+7/7v/u/+//8P/x//L/7//u/+3/7P/v//L/9f/4//b/9v/2//b/
+P/4//j/+P/6//z//v8AAAAAAAAAAAAABAAGAAgACgAKAAoACgAKAAwADAAMAAwADgAQ
ABIAFAASABIAEgASABQAFAAUABQAEgASABIAEgARABAADwAOABAAEAAQABAADQAMAAsA
CgAKAAoACgAKAAcABgAFAAQABAAEAAQABAAEAAQABAAEAAEA/v/7//j/+//8//3//v/8
//r/+P/2//T/9P/0//T/9f/2//f/+P/3//b/9f/0//L/8v/y//L/8f/w/+//7v/v//D/
8f/y//T/9P/0//T/8f/w/+//7v/w//L/9P/2//X/9P/z//L/8v/y//L/8v/1//b/9//4
//X/9P/z//L/8//0//X/9v/0//T/9P/0//X/9v/3//j/+f/6//v//P/6//j/9v/0//X/
9v/3//j/+P/4//j/+P/2//b/9v/2//f/+P/5//r/9//2//X/9P/y//L/8v/y//P/9P/1
//b/9P/0//T/9P/2//b/9v/2//T/9P/0//T/9v/2//b/9v/0//T/9P/0//T/9P/0//T/
9f/2//f/+P/1//T/8//y//P/9P/1//b/9P/0//T/9P/y//L/8v/y//P/9P/1//b/9f/0
//P/8v/z//T/9f/2//b/9v/2//b/9//4//n/+v/9//7///8AAP///v/9//z//f/+////
AAD+//7//v/+//z/+v/4//b/+P/6//z//v/8//r/+P/2//b/9v/2//b/9v/2//b/9v/z
//L/8f/w//P/9P/1//b/9P/y//D/7v/w//D/8P/w//D/8P/w//D/7v/s/+7/8P/0//b/
9P/0//L/9P/2//T/9v8GABoAJgAyAEgAaACMALAA2AACASIBLAEeAfYAsgBaAAYA0v/I
/9T/2v/Y/9b/1P/S/9L/1v/a/97/4v/k/+T/4P/Y/9L/zP/I/8T/wv/G/8r/0v/U/9j/
3P/e/+D/4v/k/+b/6P/q/+3/7v/v//D/7//u/+3/7P/u//D/8v/0//L/8v/y//L/8P/w
//D/8P/w//D/8P/w//D/8P/w//D/8v/y//L/8v/w//D/8P/w//H/8v/z//T/9v/2//b/
9v/1//T/8//y//P/9P/1//b/9P/0//T/9P/3//j/+f/6//v//P/9//7//v/+//7//v8A
AAIABAAGAAQABAAEAAQABgAIAAoADAAOAA4ADgAOAA0ADAALAAoACwAMAA0ADgANAAwA
CwAKAAwADAAMAAwADAAMAAwADAAKAAoACgAKAAoACgAKAAoACQAIAAcABgAIAAgACAAI
AAYABgAGAAYABAAEAAQABAACAAIAAgACAP///v/9//z//v/+//7//v/+//7//v/+//r/
+P/2//T/9v/4//r//P/7//r/+f/4//r/+v/6//r/+v/6//r/+v/4//j/+P/4//n/+v/7
//z/+f/4//f/9v/4//j/+P/4//v//P/9//7/+//6//n/+P/7//z//f/+//v/+v/5//j/
+//8//3//v8AAAAAAAAAAP7//P/6//j//P/+/wAAAgD///7//f/8//r/+v/6//r/+//8
//3//v/9//z/+//6//3//v///wAA///+//3//P/7//r/+f/4//n/+v/7//z/+f/4//f/
9v/5//r/+//8//v/+v/5//j/+v/6//r/+v/6//r/+v/6//n/+P/3//b/+f/6//v//P/5
//j/9//2//j/+P/4//j/+f/6//v//P/5//j/9//2//j/+P/4//j/9v/2//b/9v/2//b/
9v/2//f/9//3//j/9f/1//T/9f/4//j/9//6//j/+P/3//f/+f/4//f/+P/8//3///8A
AP7//v8BAAIABAAEAAQAAwABAAAA//8DAAUABQAEAAIAAgACAAAAAQD+//3//P/+/wQA
BQADAAAA/v/7//r/+f/4//r/+//7//3/+//6//r/+f/4//X/8//0//X/9v/2//H/8P/w
//H/9P/3//f/9f/1//X/8//x/+//8v/0//T/8//1//T/+v/+/wIA//8EABMAHgArAEgA
bwCUAMIA9gAeATcBQAE1AQoBuwBYAPf/qv+H/4f/jf+N/5b/pv+x/7n/wv/M/9b/3v/k
/+f/6v/t//D/7v/t/+7/7P/t//D/8f/z//X/8//z//P/8//z//P/8v/0//P/8v/1//b/
9//2//T/8//1//X/9//5//r/+//5//f/9f/1//T/9f/2//X/+P/5//v//P/5//j/+P/4
//v/+//7//r/+//8//3//v/9//7//v///wAA//8AAAIAAgADAAQABgAEAAcACgAKAAkA
CwALAAsACQAOABMAEwAWABgAGwAdAB0AHgAgACEAJgAqAC8AMwA0ADQANAA3ADcAOQA9
ADwAPgA/AEEAQwBAAD4APQA+AEAAQABAAD4APQA7ADkAOQA4ADUAMwAyADEALQAqACgA
IQAdABsAGwAcABwAGQAXABQAEgAQAA0ADAALAAoABwAGAAYABQAEAAAA///+//3//f/+
/wEAAAD///7//v/7//j/+P/5//j/+//8//z/+//5//f/9v/2//r//P/8//z/+v/4//j/
+P/4//j/+P/4//r/+//8//7//f/6//n/+v/8//z//v8AAPz//P/8//v/+//9//3//v//
/wAA//////7//f/9//7/AAAAAAAA/v/+//7//P/8//3/////////AQABAP/////+//7/
/v///wIAAgACAAEAAgABAAEAAQD+//3//P/8//7///8AAAEA+//6//r/+//9////AAAB
AP7//P/7//v/+f/2//n//P/9//z//f/8//n/+P/4//n/9//3//n/+f/4//n/+P/4//f/
+f/7//r/+//6//r/9//0//T/9v/2//T/9v/2//b/9v/2//f/9v/2//b/9//3//n/+f/3
//T/9f/0//T/8//z//b/9//4//v//f/9//7//v/+//7/AQACAAIAAAAAAP///v8AAAAA
BQAHAAUABAACAAEA/v/7//v/+f/6//v///8DAAMAAAD8//v/+f/5//n/+v/8//3//f/9
//v/+v/6//r/+v/4//f/9//5//n/+P/1//L/8v/z//T/9f/1//P/8//z//H/7//v//T/
9P/2//f/+f/2//T/9P/4//3/CAAXACIAMQBKAG0AlgDEAPgAJAE9AUQBNQEKAbkAVADv
/5z/df99/43/j/+Y/6T/q/+x/77/yP/U/+T/6P/r/+7/8f/v/+z/6v/q/+r/6//u/+//
8//1//P/8//v/+//7//v//P/9v/2//b/9P/0//T/8v/v/+//8v/z//X/9//4//n/9//1
//P/8//1//f/+f/5//n/+f/6//r/+v/6//v//P/9//3//f/8//v/+v/5//j/+f/8//7/
AQAAAP3//P/8/wAAAQACAAQABgAJAAwADAAIAAkACAAHAAgADgAUABUAFgAWABcAFwAc
AB4AIQAjACUAKAAsAC8AMAAwADAAMwA3ADsAQQBCAD8APQA8ADsAOwA8AD4AQgBCAEIA
QgBAADwAOQA2ADUANAAxAC8ALgAvACsAKAAmACEAHQAbABsAGQAYABQAEQAOAAwACgAH
AAkACQAJAAcAAgAAAP3/+v/6//v//P/9//r/+v/8//r/+f/4//j/9f/2//j/+//8//v/
+v/4//X/9P/z//P/9P/4//r/+v/6//b/9P/0//T/9v/2//b/9v/3//f/9//4//b/9P/0
//b/+P/4//r//P/4//j/+P/3//f/+f/5//r/+v/6//j/9//3//f/+P/6//7//v/+//z/
+v/6//j/+P/6//3//v////7//f/6//n//P/8//z//f8AAAAAAAD///3/+//6//n//P/9
//7/AAD+//3//P/7//f/9v/2//f/+v/7//v/+//4//b/9f/1//b/9P/4//z//v/8//z/
+v/2//b/9//5//n/+f/7//v/9v/1//L/8P/y//X/+P/4//n/+P/4//X/9P/0//b/9v/0
//X/9f/z//H/8f/x//D/9v/2//b/+P/2//b/9v/2//T/8v/x//D/8v/z//b/9//1//L/
8//y//T/8//z//b/9f/0//X/9f/1//b/9v/2//f/+//9//7//f/8//r/+P/6//r///8B
AP///v/8//v/+//5//r/+f/5//n//P////z/+P/z//H/8P/x//L/9P/0//X/9f/1//P/
8v/y//L/9P/y//H/8f/w/+//7f/p/+r/7P/v//L/8//x/+3/6//s/+v/6v/r//D/8P/y
//P/8//w/+7/8P/2//v/BgATACAAKQA6AFsAggCyAOwAGAEzATwBMQEGAbsAXAD7/6j/
f/+D/5H/k/+Y/6D/o/+t/7r/xv/U/+D/5v/p/+z/7//s/+j/5f/k/+f/6f/t/+//8P/x
/+7/7f/p/+n/6f/p/+7/8v/z//T/8f/w/+//7P/s/+3/8f/z//P/8//y//H/8//x/+//
7//w//P/9v/3//T/8//z//L/8//0//b/+P/4//f/9v/0//b/9v/2//b/+P/6//v//f/8
//n/+P/4//z//f/+/wAAAAADAAYABgAFAAcABwAHAAcADAARABEAEgASABMAEwAZABwA
IAAjACMAJAAmACcAKQAqACsALwAyADUAOgA6ADgANwA3ADcANgA2ADcAOgA8ADwAPAA6
ADUAMwAxADEAMgAxADEAMgAvACkAJAAgAB4AGwAaABsAGgAYABMADwAOAAwACgAHAAcA
BwAHAAUAAwACAAAA/v/9//3//f/9//n/+P/5//b/9v/2//f/9f/3//j/+v/6//n/+P/2
//P/9P/z//P/9P/2//j/+P/4//b/9P/0//T/9P/0//T/9P/0//P/8v/y//X/9P/1//j/
9//2//f/+P/4//j/+P/3//n/+//7//z/+f/4//X/8//2//f/+f/8//3//P/7//j/+v/6
//j/+P/5//v/+//7//r/+f/2//X/+P/6//z////+//z/+v/3//n/+f/6//v/+f/5//n/
+v/5//n/+f/5//b/9v/3//n/+f/5//j/9//2//b/9//5//n/9v/5//z/+f/2//X/8v/y
//T/9//7//r/+f/6//n/9//3//X/9P/0//f/+v/6//f/9v/2//f/9P/2//b/9v/2//P/
8v/y//L/8//z//X/9f/2//T/9v/2//T/8//z//b/9//4//v//f/7//z//P/8//r//f/+
//7/AAAAAP///v/8//z/AQADAAUABAACAAEA/v/7//v/+f/5//n//P///////P/4//f/
8//z//P/9P/4//n/+f/5//f/9v/2//b/9P/y//H/8f/y//P/8//x/+7/7v/v//D/9f/1
//P/8//x/+//7f/t/+z/7v/y//P/8//y//L/9v/4//3/CgAbACgAOwBaAIEArADeAAwB
KgE5ATABEQHWAHsAFgC9/4j/gf+P/5H/kf+c/6r/s/+9/8j/0v/Y/97/5v/p/+z/7//x
/+7/7P/s/+v/6//t/+3/7//x/+//7//t/+3/7f/t/+//8v/y//L/9P/0//T/8v/x//H/
9P/1//b/9//3//f/9f/z//H/8f/z//X/9//3//f/9//4//j/9v/2//f/+P/7//v/+//6
//j/+P/4//j/9v/4//n/+//+//3//v8AAAIAAwAEAAYABAAHAAoACgAFAAcABwAHAAcA
DAARABEAFAAWABkAGwAcAB4AIQAjACcAKgAuADEAMgAyADIANQA3ADkAPQA8AD0APQA+
AD8APAA8AD0AQABAAEAAQAA+AD0AOwA5ADkANwAzADAALgAtACkAJgAkAB0AGQAXABcA
GAAYABUAEwAOAAwACgAHAAcABwAHAAUAAwACAAAA/v/7//v/+//7//r/+v/8//r/+f/4
//j/9f/1//b/+P/4//r/+v/5//f/9v/1//X/9v/2//j/+P/4//b/9P/0//T/8v/y//L/
8v/1//X/9f/2//b/9P/0//b/+P/4//r//P/5//j/9//1//X/9//3//j/+f/6//n/+f/3
//f/+P/6//7//v/+//z//P/8//r/+v/6//v/+v/5//z//f/8//3/+//6//n/+f/8//z/
/P/7//n/9//2//X/9//3//f/+P/7//v/+//7//f/9v/0//X/+P/2//b/9v/2//b/9v/2
//b/+P/4//j/+P/3//b/9f/0//b/9v/2//b/+f/6//v//P/6//r/+v/6//z//v8AAAIA
///+//3//P/9//7///8AAAAAAAAAAAAA/f/8//v/+v/7//z//f/+//v/+v/5//j/9v/2
//b/9v/2//b/9v/2//P/8v/x//D/8P/w//D/8P/w//D/8P/w/+7/7v/u/+7/7v/u/+7/
7v/w//D/7v/s/+7/8v/w/+7/7P/s//D/+P8AAA4AHAAoADwAVgB2AJoAwgDqAA4BKAEm
AQoB2ACMADIA6P++/7r/yP/Q/9D/0v/S/87/0P/W/9r/2P/Y/9z/4P/k/+L/1v/O/8r/
yP/C/8L/xv/O/9T/2v/e/+D/4P/g/+H/4v/j/+T/6P/q/+z/7v/t/+z/6//q/+z/7P/s
/+z/7v/u/+7/7v/u/+7/7v/u//H/8v/z//T/8v/w/+7/7P/u/+7/7v/u//H/8v/z//T/
8f/w/+//7v/y//T/9v/4//X/9P/z//L/9P/0//T/9P/3//j/+f/6//j/+P/4//j/+v/8
//7/AAACAAIAAgACAAUABgAHAAgACgAMAA4AEAAQABAAEAAQABMAFAAVABYAFgAWABYA
FgAVABQAEwASABMAFAAVABYAFQAUABMAEgASABIAEgASABEAEAAPAA4ACwAKAAkACAAI
AAgACAAIAAYABAACAAAAAgACAAIAAgAAAP7//P/6//j/+P/4//j/+P/4//j/+P/3//b/
9f/0//T/9P/0//T/8f/w/+//7v/w//D/8P/w/+7/7v/u/+7/7P/s/+z/7P/t/+7/7//w
/+//7v/t/+z/7v/u/+7/7v/v//D/8f/y//D/8P/w//D/8//0//X/9v/0//T/9P/0//L/
8v/y//L/8//0//X/9v/1//T/8//y//P/9P/1//b/9P/0//T/9P/0//T/9P/0//b/9v/2
//b/9P/0//T/9P/0//T/9P/0//L/8v/y//L/9P/0//T/9P/0//T/9P/0//H/8P/v/+7/
7//w//H/8v/w//D/8P/w//L/8v/y//L/9P/0//T/9P/2//b/9v/2//j/+v/8//7/+//6
//n/+P/6//r/+v/6//z//P/8//z/+//6//n/+P/6//r/+v/6//j/+P/4//j/9f/0//P/
8v/z//T/9f/2//P/8v/x//D/8P/w//D/8P/v/+7/7f/s/+r/6v/q/+r/6v/q/+r/6v/q
/+r/6v/q//D/8P/w//D/7v/u/+z/6v/u//b//v8IABYAIAAsAEQAaACOALgA4AAGASQB
LgEeAewAnAA+APL/yv/A/87/1P/Q/87/zv/K/8r/0v/Y/9r/3P/g/+D/3P/W/87/xv/A
/77/vv/C/8j/zv/S/9T/2P/c/9z/4P/i/+T/5v/o/+n/6v/r/+z/7P/s/+z/7P/t/+7/
7//w/+//7v/t/+z/7v/u/+7/7v/w//D/8P/w/+7/7v/u/+7/8f/y//P/9P/x//D/7//u
//H/8v/z//T/9v/2//b/9v/z//L/8f/w//P/9P/1//b/9P/0//T/9P/2//j/+v/8//7/
/v/+//7//v/+//7//v8CAAQABgAIAAgACAAIAAgACwAMAA0ADgAOAA4ADgAOAA8AEAAR
ABIAEwAUABUAFgAUABIAEAAOABAAEAAQABAADwAOAA0ADAAMAAwADAAMAA4ADgAOAA4A
DAAKAAgABgAIAAgACAAIAAcABgAFAAQAAwACAAEAAAAAAAAAAAAAAP7//v/+//7//f/8
//v/+v/4//j/+P/4//j/+P/4//j/+P/4//j/+P/2//T/8v/w//H/8v/z//T/9f/2//f/
+P/1//T/8//y//X/9v/3//j/+P/4//j/+P/6//r/+v/6//r/+v/6//r/+P/4//j/+P/6
//z//v8AAP3//P/7//r/+//8//3//v/8//z//P/8//z//P/8//z//f/+////AAD9//z/
+//6//v//P/9//7//P/8//z//P/7//r/+f/4//v//P/9//7/+//6//n/+P/6//r/+v/6
//j/+P/4//j/+P/4//j/+P/4//j/+P/4//j/+P/4//j/+P/4//j/+P/6//r/+v/6//r/
+v/6//r/+//8//3//v/+//7//v/+//7//v/+//7/AQACAAMABAACAAIAAgACAAQABAAE
AAQAAQD+//v/+P/7//z//f/+//v/+v/5//j/9v/2//b/9v/4//j/+P/4//b/9v/2//b/
9f/0//P/8v/z//T/9f/2//P/8v/x//D/8P/w//D/8P/y/+z/7P/w//T/8v/y//L/8v/2
//r//P8CAA4AHAAoAD4AYACCAKgA1AD8ABoBJgEgAQQBygB2ACQA6v/S/9b/3v/a/9b/
1v/W/9j/3v/k/+j/5v/m/+T/4v/g/97/2P/Q/8j/xP/G/8j/0P/W/9z/5P/q/+r/6v/o
/+j/6P/o/+r/7P/u//D/8f/y//P/9P/z//L/8f/w//P/9P/1//b/9P/0//T/9P/1//b/
9//4//f/9v/1//T/8v/y//L/8v/0//T/9P/0//T/9P/0//T/9//4//n/+v/5//j/9//2
//b/9v/2//b/+f/6//v//P/8//z//P/8//7//v/+//7///8AAAEAAgACAAIAAgACAAUA
CAALAA4ADQAMAAsACgAMAAwADAAMAA0ADgAPABAADwAOAA0ADAAOAA4ADgAOAAwADAAM
AAwACgAKAAoACgAIAAgACAAIAAkACgALAAwADAAMAAwADAAKAAgABgAEAAUABgAHAAgA
BQAEAAMAAgACAAIAAgACAAIAAgACAAIAAAD+//z/+v/8//z//P/8//r/+v/6//r/+f/4
//f/9v/2//b/9v/2//T/9P/0//T/9//4//n/+v/4//j/+P/4//b/9v/2//b/+f/6//v/
/P/6//r/+v/6//z//P/8//z/+//6//n/+P/4//j/+P/4//v//P/9//7//P/8//z//P/+
//7//v/+//z//P/8//z/+f/4//f/9v/4//r//P/+//z/+v/4//b/9//4//n/+v/8//z/
/P/8//n/+P/3//b/9//4//n/+v/3//b/9f/0//f/+P/5//r/+P/4//j/+P/3//b/9f/0
//b/9v/2//b/9P/0//T/9P/1//b/9//4//b/9v/2//b/9v/2//b/9v/4//r//P/+//7/
/v/+//7//v/+//7//v8AAAAAAAAAAAAAAAAAAAAAAgACAAIAAgD+//z/+v/4//v//P/9
//7/+//6//n/+P/4//j/+P/4//f/9v/1//T/9P/0//T/9P/0//T/9P/0//L/8v/y//L/
8f/w/+//7v/x//L/8//0//L/7v/s/+7/8P/y//T/8v/2//7/AgAIABIAHgAqAD4AXgCC
AKgA0AD2ABYBJAEaAfoAvgByACQA7P/U/9j/3v/e/9j/2P/c/+D/5v/u//D/6v/i/+L/
5v/m/+L/2v/Y/9b/zv/I/8r/zv/U/9j/3v/k/+r/7P/q/+r/6v/q/+r/7f/u/+//8P/u
/+7/7v/u//D/8P/w//D/8v/y//L/8v/w//D/8P/w//P/9P/1//b/9f/0//P/8v/w//D/
8P/w//P/9P/1//b/9P/0//T/9P/1//b/9//4//j/+P/4//j/+P/4//j/+P/7//z//f/+
//3//P/7//r//v8AAAIABAAGAAYABgAGAAYABgAGAAYACgAMAA4AEAAPAA4ADQAMAA8A
EAARABIAEgASABIAEgAQABAAEAAQABAAEAAQABAAEAAQABAAEAAQABAAEAAQAA4ADgAO
AA4ADgAOAA4ADgAOAA4ADgAOAAoACAAGAAQABQAGAAcACAAFAAQAAwACAP///v/9//z/
/v/+//7//v/9//z/+//6//r/+v/6//r/+P/4//j/+P/3//b/9f/0//X/9v/3//j/9f/0
//P/8v/z//T/9f/2//b/9v/2//b/8//y//H/8P/0//b/+P/6//j/9v/0//L/9P/2//j/
+v/8//z//P/8//n/+P/3//b/+P/6//z//v/7//r/+f/4//v//P/9//7//P/8//z//P/6
//r/+v/6//v//P/9//7//f/8//v/+v/6//r/+v/6//j/+P/4//j/+P/4//j/+P/5//r/
+//8//n/+P/3//b/9//4//n/+v/6//r/+v/6//j/+P/4//j/+v/8//7/AAD9//z/+//6
//z//v8AAAIAAgACAAIAAgAEAAQABAAEAAQABAAEAAQAAAD+//z/+v/7//z//f/+/wAA
AAAAAAAA///+//3//P/8//z//P/8//n/+P/3//b/+P/4//j/+P/3//b/9f/0//L/8v/y
//L/9P/0//T/9P/z//L/8f/w//T/8v/w//b/+v/2//L/9P/0//b/AAAMABgAJAAyAEQA
XgCCAKwA1AD+ACQBNAEkAf4AvgBqABQA2P/C/8r/2P/a/9j/2P/W/9T/1v/e/97/3v/g
/+j/6v/q/+T/2v/Q/8j/xv/K/8z/0P/Y/97/4P/g/+b/5v/n/+j/6f/q/+3/7v/v//D/
7v/u/+7/7v/x//L/8//0//L/8v/y//L/8//0//X/9v/4//j/+P/4//f/9v/1//T/9f/2
//f/+P/2//b/9v/2//b/9v/2//b/9//4//n/+v/5//j/9//2//j/+v/8//7//f/8//v/
+v/9//7///8AAAEAAgADAAQABQAGAAcACAALAAwADQAOABAAEAAQABAAEgASABIAEgAV
ABYAFwAYABcAFgAVABQAFQAWABcAGAAWABYAFgAWABQAFAAUABQAEgASABIAEgASABIA
EgASABIAEgASABIADgAMAAoACAAKAAoACgAKAAoACgAKAAoABgAEAAIAAAACAAIAAgAC
AP///v/9//z//v/+//7//v/9//z/+//6//f/9v/1//T/9f/2//f/+P/2//b/9v/2//T/
9P/0//T/9f/2//f/+P/3//b/9f/0//X/9v/3//j/9v/2//b/9v/4//j/+P/4//n/+v/7
//z/+//6//n/+P/7//z//f/+//v/+v/5//j/+P/4//j/+P/5//r/+//8//v/+v/5//j/
+//8//3//v/7//r/+f/4//r/+v/6//r//P/8//z//P/6//j/9v/0//X/9v/3//j/+P/4
//j/+P/2//b/9v/2//f/+P/5//r/+f/4//f/9v/4//j/+P/4//b/9v/2//b/+P/4//j/
+P/7//z//f/+//3//P/7//r//P/+/wAAAgD///7//f/8//3//v///wAAAgACAAIAAgAA
AP7//P/6//z//P/8//z/+//6//n/+P/6//r/+v/6//r/+v/6//r/9v/0//L/8P/y//L/
8v/y//D/8P/w//D/7v/u/+7/7v/v//D/8f/y//H/8P/v/+7/8P/0//T/8v/y//L/8P/0
//b//v8OAB4AKAA6AFYAdACYAMIA6AAOASYBJgEQAeAAjgA4APb/0P/M/9T/1v/S/9b/
1v/S/9L/3P/e/9r/2v/g/+T/5P/g/9b/zP/E/8D/wv/K/87/zv/S/9z/5P/i/+D/5P/m
/+j/6v/s/+3/7v/v//D/7f/s/+v/6v/t/+7/7//w/+7/7v/u/+7/7v/u/+7/7v/v//D/
8f/y//D/8P/w//D/8v/y//L/8v/y//L/8v/y//L/8v/y//L/8v/y//L/8v/w//D/8P/w
//T/9v/4//r/+f/4//f/9v/4//j/+P/4//z//v8AAAIAAAAAAAAAAAABAAIAAwAEAAYA
BgAGAAYABwAIAAkACgAMAAwADAAMAAsACgAJAAgACwAMAA0ADgAOAA4ADgAOAAwADAAM
AAwADgAOAA4ADgALAAoACQAIAAgACAAIAAgABgAGAAYABgAEAAQABAAEAAQABAAEAAQA
AwACAAEAAAAAAAAAAAAAAP///v/9//z/+//6//n/+P/4//j/+P/4//X/9P/z//L/8//0
//X/9v/0//T/9P/0//T/9P/0//T/9v/2//b/9v/1//T/8//y//P/9P/1//b/9v/2//b/
9v/0//T/9P/0//b/9v/2//b/+P/4//j/+P/4//j/+P/4//r/+v/6//r/+P/4//j/+P/6
//r/+v/6//j/+P/4//j/+//8//3//v/8//r/+P/2//b/9v/2//b/+P/4//j/+P/3//b/
9f/0//X/9v/3//j/9v/2//b/9v/0//T/9P/0//b/9v/2//b/9P/0//T/9P/2//b/9v/2
//T/9P/0//T/9P/0//T/9P/1//b/9//4//b/9P/y//D/8//0//X/9v/1//T/8//y//D/
8P/w/w==
         </WaveFormData>
      </LeadData>
      <LeadData>
         <LeadByteCountTotal>10000</LeadByteCountTotal>
         <LeadTimeOffset>0</LeadTimeOffset>
         <LeadSampleCountTotal>5000</LeadSampleCountTotal>
         <LeadAmplitudeUnitsPerBit>4.88</LeadAmplitudeUnitsPerBit>
         <LeadAmplitudeUnits>��V</LeadAmplitudeUnits>
         <LeadHighLimit>2147483647</LeadHighLimit>
         <LeadLowLimit>268435456</LeadLowLimit>
         <LeadID>V5</LeadID>
         <LeadOffsetFirstSample>0</LeadOffsetFirstSample>
         <FirstSampleBaseline>0</FirstSampleBaseline>
         <LeadSampleSize>2</LeadSampleSize>
         <LeadOff>FALSE</LeadOff>
         <BaselineSway>FALSE</BaselineSway>
         <ExcessiveACNoise>FALSE</ExcessiveACNoise>
         <MuscleNoise>FALSE</MuscleNoise>
         <LeadDataCRC32>1087161655</LeadDataCRC32>
         <WaveFormData>
8P/w//D/8P/s/+r/6P/m/+n/6v/r/+z/6v/o/+b/5P/i/+L/4v/i/+X/5v/n/+j/5f/k
/+P/4v/k/+T/5P/k/+P/4v/h/+D/4P/g/+D/4P/i/+T/5v/o/+X/5P/j/+L/4//k/+X/
5v/m/+b/5v/m/+j/6P/o/+j/6v/q/+r/6v/p/+j/5//m/+j/6v/s/+7/7f/s/+v/6v/s
/+z/7P/s/+3/7v/v//D/7v/s/+r/6P/q/+r/6v/q/+r/6v/q/+r/6P/o/+j/6P/p/+r/
6//s/+j/5v/k/+L/5P/m/+j/6v/p/+j/5//m/+f/6P/p/+r/7P/u//D/8v/v/+7/7f/s
/+//8P/x//L/8P/w//D/8P/y//L/8v/y//P/9P/1//b/8v/w/+7/7P/u//D/8v/0//L/
8v/y//L/8P/w//D/8P/y//L/8v/y/+7/7P/q/+j/6f/q/+v/7P/q/+j/5v/k/+T/5P/k
/+T/5//o/+n/6v/m/+T/4v/g/+j/7P/q/+j/6P/q/+b/4v/i/+j/9P8EABIAKABGAGYA
igCwANYA/gAaASABDAHaAIoALgDi/7L/pv+u/7D/qv+s/67/rv+u/7L/sv+y/7b/uv++
/8L/wv+8/7b/sv+y/7T/uP++/8j/zv/Q/9b/2v/a/97/4f/i/+P/5P/o/+r/7P/u/+z/
6v/o/+b/6v/s/+7/8P/v/+7/7f/s/+z/7P/s/+z/7//w//H/8v/v/+7/7f/s/+//8P/x
//L/8v/y//L/8v/w//D/8P/w//L/9P/2//j/9v/0//L/8P/1//j/+//+//z//P/8//z/
/v/+//7//v8CAAQABgAIAAgACAAIAAgADgASABYAGgAcABwAHAAcAB8AIAAhACIAJQAo
ACsALgAtACwAKwAqACsALAAtAC4ALQAsACsAKgAoACYAJAAiACIAIgAiACIAHwAcABkA
FgAUABQAFAAUABAADgAMAAoABwAGAAUABAAEAAQABAAEAAAA/P/4//T/9v/4//r//P/6
//j/9v/0//L/8v/y//L/8//0//X/9v/z//L/8f/w//L/8v/y//L/8f/w/+//7v/w//D/
8P/w//P/9P/1//b/8//w/+3/6v/t//D/8//2//P/8v/x//D/8P/w//D/8P/y//T/9v/4
//b/9P/y//D/8//0//X/9v/0//T/9P/0//X/9v/3//j/+f/6//v//P/6//j/9v/0//f/
+P/5//r/+P/4//j/+P/2//b/9v/2//n/+v/7//z/+v/4//b/9P/0//T/9P/0//X/9v/3
//j/9//2//X/9P/1//b/9//4//f/9v/1//T/9//4//n/+v/5//j/9//2//T/9P/0//T/
9//4//n/+v/2//T/8v/w//T/9v/4//r/+f/4//f/9v/1//T/8//y//T/9v/4//r/+P/2
//T/8v/0//b/+P/6//j/+P/4//j/+f/6//v//P///wAAAQACAP///v/9//z//v8AAAIA
BAACAAIAAgACAAAA/v/8//r//v8AAAIABAACAAAA/v/8//z//P/8//z/+v/6//r/+v/3
//b/9f/0//f/+P/5//r/9v/0//L/8P/z//T/9f/2//T/9P/0//T/8P/w//L/9v/6//r/
+v/2//T/8v/y/+z/7v/8/xAAHgAsAEIAYACEAKYAygD0ABQBIgEWAe4AqgBSAAAAzP+8
/8L/xv/C/8D/vv+8/7r/vP/A/8T/yv/O/9D/zv/K/8T/wv/A/77/vv/C/8r/0v/W/9j/
3P/g/+L/5v/q/+z/7v/w//P/9P/1//b/8//y//H/8P/0//b/+P/6//n/+P/3//b/9v/2
//b/9v/2//b/9v/2//T/9P/0//T/9//4//n/+v/3//b/9f/0//f/+P/5//r/+//8//3/
/v/7//r/+f/4//v//P/9//7//P/8//z//P/+/wAAAgAEAAUABgAHAAgACgAKAAoACgAP
ABIAFQAYABgAGAAYABgAGwAeACEAJAAnACgAKQAqACkAKAAnACYAKAAqACwALgAsACoA
KAAmACYAJgAmACYAJQAkACMAIgAgAB4AHAAaABgAGAAYABgAFQASAA8ADAAKAAoACgAK
AAkACAAHAAYABAACAAAA/v/+//7//v/+//z/+v/4//b/+P/4//j/+P/6//r/+v/6//b/
9P/y//D/8v/0//b/+P/3//b/9f/0//b/9v/2//b/9v/2//b/9v/z//L/8f/w//H/8v/z
//T/8v/w/+7/7P/u/+7/7v/u/+//8P/x//L/7v/s/+r/6P/r/+7/8f/0//D/7v/s/+r/
7f/u/+//8P/y//L/8v/y/+7/7P/q/+j/7f/w//P/9v/z//D/7f/q/+r/6v/q/+r/7P/s
/+z/7P/p/+j/5//m/+j/6v/s/+7/7P/q/+j/5v/k/+T/5P/k/+f/6P/p/+r/5//m/+X/
5P/n/+j/6f/q/+f/5v/l/+T/5v/m/+b/5v/o/+j/6P/o/+X/5P/j/+L/5f/m/+f/6P/m
/+T/4v/g/+H/4v/j/+T/5v/m/+b/5v/k/+L/4P/e/9//4P/h/+L/4f/g/9//3v/g/+D/
4P/g/+H/3//g/+H/3//e/97/4P/k/+P/4//l/+P/4v/i/+L/4//j/+T/4//l/+f/6f/r
/+r/6f/s/+3/8P/v//D/7//s/+r/7P/w//P/8//z//P/8//x//H/8f/w/+//7v/x//j/
+v/6//f/8v/w/+7/7f/w//D/8v/v//D/7//v//D/7v/r/+j/5v/o/+n/6v/q/+T/4v/h
/+L/5P/n/+f/5P/j/+L/3//f/9v/3P/f/+D/4//j/+L/4//m/+T/3//g/+7/+v8JACcA
TgBxAJcAxQDqAAQBFgEXAfkAswBbAAIAvP+V/4//jv+K/4//m/+k/6r/sf+3/77/w//G
/8r/zf/R/9f/0P/R/9f/1P/T/9P/1f/X/9r/2P/X/9b/1v/V/9b/1v/Y/9n/2f/b/9z/
3P/d/9n/2P/Z/93/4P/h/+D/3//e/93/2//Z/9n/2v/b/9r/3f/c/93/3v/Z/9j/2P/Y
/9r/3P/c/9j/2f/a/9v/2v/X/9j/2v/c/93/3P/b/9//3v/f/97/3v/g/+P/5f/l/+L/
4//j/+T/5v/n/+j/6P/s/+//8P/0//P/8v/0//f//f8AAAEABAAHAAcABwALAAsADAAO
AA8AEQASABIAFAAQAA4ADAALAA0ADgAQAA0ACwAJAAkACAAGAAMAAgABAAQA///7//n/
8v/v/+v/6v/u/+3/6//r/+j/4//e/9v/2f/Z/9n/2P/X/9b/1//W/9L/0f/Q/8//0P/S
/9f/1v/T/9P/zv/O/8v/zf/O/83/zf/R/9P/0//O/8v/yv/L/8//0v/R/9H/z//O/87/
zv/O/87/z//P/9L/0//T/9P/0P/O/83/z//S/9P/1f/V/9X/0f/R/9H/0f/T/9P/0//V
/9b/1f/V/9L/0f/T/9X/2f/Z/9n/2P/W/9b/1P/U/9j/2//b/9v/3v/f/93/3f/a/9v/
2v/b/97/3//g/9//3v/d/93/3v/b/9r/2//d/93/3//f/9//3P/a/9n/2//e/+H/4v/g
/93/2//b/93/2v/X/9n/3P/d/9v/3v/h/9v/2f/a/9v/2f/Z/9z/2v/X/9n/2//d/9v/
3f/f/93/3//f/97/2//W/9j/2//a/9v/3P/e/97/3v/e/9n/2f/Z/9n/3P/e/+L/4v/e
/9v/2v/Z/9r/2v/a/97/4P/j/+T/5f/k/+P/4v/h/+P/5//p/+v/5//n/+X/5P/k/+b/
6v/t/+3/7f/t/+z/6P/m/+T/4//k/+X/6v/u/+z/6v/l/+P/5P/j/+P/5//o/+v/6f/o
/+P/4f/g/+D/4P/g/+H/4//h/+H/4P/b/9r/2v/c/97/4f/h/97/3f/c/9n/2f/Z/+D/
4f/i/+X/5f/g/93/3P/c/9//7P/4/wQAFQAtAE4AcwCbAMkA8gAUASYBJQEDAb8AZQAI
ALr/k/+T/5z/mv+d/6X/qP+s/7P/u//I/9X/2P/c/9//4//k/9r/2P/b/9v/2//c/9//
4//m/+T/4//h/+D/3v/e/+L/5v/p/+v/6v/o/+X/4//g/+D/4v/n/+r/6//q/+n/6P/n
/+X/4//n/+r/7f/u/+7/7P/s/+z/7P/s/+3/7v/w//L/8v/u/+3/7P/r/+j/6v/u//P/
+P/1//L/7//x//D/8//0//b/9//7//7////6//n/9//2//3/AQAFAAgACAAJAAgACgAO
AA4AEQAVABoAHAAcAB4AHwAfAB8AIwAnACwAMgA3ADQAMgAvAC4ALwAwADEAMwA1ADYA
OAA1AC4AKwAqACgAJwAlACUAJQAnACEAHAAZABMAEQAOAA4AEQAPAAwACwAHAAMA///9
/wAAAQACAAIA/v/6//j/9P/y//P/9P/1//X/9v/6//j/9f/1//D/8P/x//X/+P/5//b/
9//2//P/8f/v/+//8f/2//j/9v/1//H/8P/w//D/8v/y//P/8//z//P/8v/x//H/8P/w
//P/9P/1//f/9//1//H/8f/x//T/9//4//n/9//2//P/8f/z//P/9v/5//v/+//7//r/
9//2//P/8v/3//v//P/9//r/+f/1//P/9f/3//f/+f/9//3//f/7//f/9f/0//T/9//4
//v////8//v/+P/1//P/8v/y//X/9//5//n/9v/0//H/8P/x//L/8f/1//r/+f/1//b/
9//z//P/9v/5//n/+f/8//r/8v/x//D/7//x//X/+f/5//r/+f/3//P/7//y//b/9v/3
//n/9//1//H/8f/x//H/+P/6//n//P/7//r/+f/4//P/8//z//P/9f/4//3//v/4//X/
9P/z//X/9v/3//z/+//7//n/9//5//n/+f/5//r///8CAAUAAAD///z/+v/7//7/AwAH
AAYABQAEAAIAAQAAAP////8BAAEABQAIAAYAAgD7//f/+P/5//v/AQD//wEA/v/8//r/
+f/5//r/+//6//r/+//5//f/9P/t//D/8v/2//r/+//5//T/8f/x/+//8P/x//j/+f/6
//n/9//0//P/9P/2//v/BAAQABoAIwAzAFAAdQCjANUAAgEgATQBMwERAdEAfQAoANz/
tf+1/7r/tv+1/7f/uv++/8f/0//g/+v/7v/y//X/+f/6/+7/6v/r/+3/7//y//f/9v/4
//X/8//x//D/7v/u//P/+P/8////+//4//T/8f/z//T/9//9//z/+//4//X/9//3//b/
9f/5//z///8AAP7/+v/4//b/9v/4//v//v/9//7//f/4//r/+v/6//j/+f/8/wAABAAC
AP7/+v/7//3/AQADAAYABAAHAAkACQAGAAcABwAIAAwADwASABQAEgATABIAFAAYABoA
HwAlACYAJgAkACQAKAApACoALwAzADYAOgA9ADoAOAA1ADQANwA4ADkAOwA5ADoAPAA5
ADUAMwAzADIAMgAxADIAMwAxACkAIgAdAB0AHQAcAB4AHQAZABQAEQAQAA0ACgAJAAoA
CwAMAAwABwAEAAMAAAAAAAEAAgADAP///v8AAPz//P/9//n/+v/7////AgADAP3//f/7
//f/+P/3//j/+//+/wAA/v/9//3//P/8//z//P/8//3//f/6//n/9//1//n/+v/8/wEA
AAD//////f////v/+//7//3/AQADAAUAAQD+//n/9f/5//v/AAAFAAUAAwABAP7//v/+
//z//P8AAAMAAwADAAAA///7//n//f8BAAMABwAFAAMAAQD9//3//f/+/wAA/v/+/wAA
AwAAAP///P/5//n/+v/8/wEAAQABAP//+v/8//v//P////3/+//+/wIA/f/3//b/9f/1
//f//P8BAAAA//8BAP7/+//7//v/+//5//3/AQABAPz/+//7//v/+v/7//z//f/+//n/
+f/5//n/+P/6//7//v/9//v/+//7//j/+P/4//z//v8BAAIAAwABAAEAAQABAAAAAwAE
AAUABAAFAAQABAAAAAIABgAJAAsACwALAAoABgAEAAIAAQABAAEABQAIAAgABgABAP//
/P/7//v///8CAAUAAwACAP///f/8//z/+f/4//j/+f/7//v/+v/1//T/9P/2//j//P/9
//v/+//5//X/9P/z//T/9//6//v/+f/4//f/9v/0//f/BAASACAANwBVAHgAnwDLAPMA
FAEqAS4BGwHpAJcAPQDs/7j/r/+1/7L/rv+3/7//xv/M/9P/2f/e/+P/6f/u//L/9//8
//L/8P/z//L/8f/x//P/9//6//j/9//1//T/8v/y//P/9v/4//n/+v/6//n/+f/3//b/
9//7//7////+//3/+//5//b/8//1//j/+//8//7//P/8//z/+P/4//n/+v/9/wAAAQD+
//z//P/8//r/+P/6//3/AAABAAAA//8DAAMABQAFAAYABgAJAAsACwAHAAcABgAGAAoA
DQAQABIAFAAXABgAHAAdABwAHgAhACcAKgArAC4ALQAtAC0AMQAxADQAOAA7AD0APAA6
ADoAOAA4ADgAOQA7ADwAPgA7ADkANwA3ADYAMQAtACsAKQArACUAIAAdABkAFwAUABQA
GQAXABQAEwAPAAsABwAFAAUABQAFAAQABAACAAIAAAD7//v/+//7//3//v8CAAAA+//7
//b/9v/2//n/+//7//v//f/9//v/9//1//X/9//8//7//P/7//f/9v/2//b/9P/0//X/
9f/3//f/9v/1//T/8v/x//P/9//5//z//f/8//f/9v/1//b/+f/6//v//P/8//r/+f/4
//f/+f/7//////////7//P/8//r/+v/7//3//P/7//7////9//3/+v/7//r/+///////
///9//n/9//2//b/9v/2//j/+//6//v/+v/5//f/9P/y//X/+P/4//j/+P/4//b/9v/2
//b/9//4//n/+v/4//b/9P/y//T/9P/0//T/9v/4//r//P/7//r/+f/4//z//v8AAAIA
///+//3//P/+//7//v/+/wEAAgADAAQAAgAAAP7//P/9//7///8AAP///v/9//z/+v/6
//r/+v/6//r/+v/6//b/9P/y//D/8v/y//L/8v/y//L/8v/y//H/8P/v/+7/7//w//H/
8v/w/+7/6v/q/+7/9P/0//L/7v/s/+z/8P/2/wAADAAcADIAUABwAJQAugDgAAYBIgEo
ARIB4ACWADwA6v+6/67/tv+6/7j/uP+6/7b/uP+6/7z/vP+8/8D/xv/M/87/yP/C/8D/
vv+6/7r/vv/I/87/1P/a/+D/4v/g/+H/4v/j/+T/6f/s/+//8v/v/+7/7f/s/+3/7v/v
//D/8v/y//L/8v/x//D/7//u//D/8v/0//b/9P/y//D/7v/w//D/8P/w//L/9P/2//j/
9v/0//L/8P/z//b/+f/8//n/+P/3//b/9//4//n/+v/8//7/AAACAAIAAgACAAIABwAK
AA0AEAAQABAAEAAQABQAFgAYABoAHQAgACMAJgAmACYAJgAmACsALgAxADQAMgAyADIA
MgAyADIAMgAyADQANAA0ADQAMgAwAC4ALAAqACoAKgAqACcAJAAhAB4AHAAaABgAFgAV
ABQAEwASAA8ADAAJAAYACAAIAAgACAAEAAIAAAD+//z//P/8//z//P/8//z//P/5//j/
9//2//f/+P/5//r/+P/2//T/8v/0//T/9P/0//T/9P/0//T/8//y//H/8P/z//T/9f/2
//X/9P/z//L/8v/y//L/8v/z//T/9f/2//X/9P/z//L/9v/4//r//P/7//r/+f/4//j/
+P/4//j/+//8//3//v/7//r/+f/4//r//P/+/wAA/f/8//v/+v/8//z//P/8//3//v//
/wAA/f/8//v/+v/8//z//P/8//n/+P/3//b/+P/4//j/+P/6//r/+v/6//j/9v/0//L/
9P/2//j/+v/3//b/9f/0//X/9v/3//j/+f/6//v//P/6//r/+v/6//7/AAACAAQAAgAA
AP7//P/9//7///8AAAEAAgADAAQAAQAAAP///v8BAAIAAwAEAAEAAAD///7//P/8//z/
/P/9//7///8AAPz/+v/4//b/+P/4//j/+P/1//T/8//y//L/8v/y//L/8v/y//L/8v/w
//D/8P/w//j/+P/4//j/9v/0//D/7v/u//T//P8EABIAHAAoAEIAZACIALAA2AD+ABwB
KgEeAe4AngA+APL/yP+6/8L/xP/A/7z/vP+2/7b/vP/A/8T/yv/M/87/zP/I/8T/wP+8
/7z/vv/C/8j/zv/U/9b/2v/e/+L/5P/o/+r/7P/u//D/8P/w//D/8P/w//D/8P/y//T/
9v/4//X/9P/z//L/8//0//X/9v/4//j/+P/4//f/9v/1//T/9v/4//r//P/6//j/9v/0
//b/+P/6//z//f/+////AAD///7//f/8//7/AAACAAQAAwACAAEAAAAFAAgACwAOAA4A
DgAOAA4ADgAOAA4ADgASABYAGgAeAB4AHgAeAB4AIwAmACkALAAsACwALAAsAC8AMAAx
ADIANQA2ADcAOAA1ADIALwAsAC4ALgAuAC4AKgAoACYAJAAjACIAIQAgACAAIAAgACAA
HAAYABQAEAASABIAEgASABAADgAMAAoABwAGAAUABAAGAAYABgAGAAMAAgABAAAA/v/+
//7//v/8//z//P/8//z//P/8//z//P/8//z//P/6//j/9v/0//f/+P/5//r//P/8//z/
/P/5//j/9//2//n/+v/7//z/+//6//n/+P/5//r/+//8//z//P/8//z/+//6//n/+P/8
//7/AAACAAAA/v/8//r/+//8//3//v/+//7//v/+//z//P/8//z///8AAAEAAgD+//z/
+v/4//r//P/+/wAA///+//3//P/6//r/+v/6//z//v8AAAIAAAD+//z/+v/9//7///8A
AP///v/9//z//v/+//7//v/+//7//v/+//3//P/7//r//f/+////AAAAAAAAAAAAAP7/
/v/+//7/AQACAAMABAACAAIAAgACAAQABAAEAAQABgAGAAYABgAEAAQABAAEAAcACAAJ
AAoABQACAP///P/+/wAAAgAEAAMAAgABAAAA/v/+//7//v8AAAAAAAAAAP///v/9//z/
+//6//n/+P/6//r/+v/6//n/+P/3//b/+P/4//j/+P/4//T/8v/2//r/+v/6//r/+v/8
//z/+v/+/wgAFgAkADwAXgCCAKQAzADwAA4BHAEcAQIBxgByACIA5v/I/8b/yP/C/77/
vv/A/8T/yv/O/9D/zv/O/8z/zP/O/9L/0v/M/8b/xP/E/8b/zv/W/97/6P/u//D/8v/x
//D/7//u//L/9P/2//j/+f/6//v//P/7//r/+f/4//v//P/9//7//f/8//v/+v/7//z/
/f/+//3//P/7//r/+P/4//j/+P/7//z//f/+//3//P/7//r//P/+/wAAAgAAAAAAAAAA
AAAAAAAAAAAAAwAEAAUABgAEAAQABAAEAAYACAAKAAwADQAOAA8AEAARABIAEwAUABgA
HAAgACQAIgAiACIAIgAkACYAKAAqAC0ALgAvADAALQAsACsAKgArACwALQAuACwAKgAo
ACYAJAAkACQAJAAiACAAHgAcABoAGgAaABoAGQAYABcAFgARAA4ACwAIAAoACgAKAAoA
CAAGAAQAAgABAAAA///+/wAAAAAAAAAA/P/6//j/9v/5//r/+//8//v/+v/5//j/9f/0
//P/8v/z//T/9f/2//X/9P/z//L/9f/2//f/+P/3//b/9f/0//L/8v/y//L/9P/2//j/
+v/5//j/9//2//j/+P/4//j/9f/0//P/8v/y//L/8v/y//T/9v/4//r/+f/4//f/9v/3
//j/+f/6//n/+P/3//b/8//y//H/8P/z//b/+f/8//n/9v/z//D/8v/0//b/+P/4//j/
+P/4//b/9P/y//D/8//0//X/9v/y//D/7v/s//D/8v/0//b/9f/0//P/8v/x//D/7//u
//H/8v/z//T/8v/w/+7/7P/v//D/8f/y//D/8P/w//D/7v/u/+7/7v/w//L/9P/2//T/
9P/0//T/9v/2//b/9v/4//j/+P/4//j/+P/4//j/+f/6//v//P/5//b/8//w//L/9P/2
//j/9//2//X/9P/y//L/8v/y//H/8P/v/+7/7P/s/+z/7P/u/+7/7v/u/+3/7P/r/+r/
6P/m/+T/4v/m/+j/6v/s/+j/4v/i/+T/5v/q/+z/6v/s//D/8P/y//r/BgAUACoATABw
AJQAugDgAPwADAEGAeoAsABiABQA2v++/7j/uv+0/7D/sP+2/7r/wP/G/8j/wv+8/7z/
vv/C/8L/wP/C/8L/vP+2/7b/uv/A/8b/0P/Y/+D/4v/g/9//3v/d/9z/3//i/+X/6P/m
/+b/5v/m/+j/6P/o/+j/6v/q/+r/6v/n/+b/5f/k/+b/6P/q/+z/6v/q/+r/6v/p/+j/
5//m/+n/6v/r/+z/6//q/+n/6P/q/+z/7v/w//D/8P/w//D/8P/w//D/8P/y//T/9v/4
//f/9v/1//T/+f/8////AgAEAAQABAAEAAUABgAHAAgADAAQABQAGAAWABYAFgAWABoA
HAAeACAAIAAgACAAIAAfAB4AHQAcAB4AHgAeAB4AGwAaABkAGAAXABYAFQAUABIAEAAO
AAwACQAIAAcABgAFAAQAAwACAP3/+v/3//T/9v/2//b/9v/0//L/8P/u/+v/6v/p/+j/
6f/q/+v/7P/q/+j/5v/k/+b/5v/m/+b/5f/k/+P/4v/h/+D/3//e/9//4P/h/+L/4P/e
/9z/2v/d/97/3//g/+D/4P/g/+D/3f/c/9v/2v/e/+D/4v/k/+L/4P/e/9z/4P/i/+T/
5v/m/+b/5v/m/+X/5P/j/+L/5P/m/+j/6v/o/+b/5P/i/+X/5v/n/+j/5v/m/+b/5v/k
/+T/5P/k/+f/6P/p/+r/6P/m/+T/4v/k/+T/5P/k/+L/4v/i/+L/4P/g/+D/4P/j/+T/
5f/m/+P/4P/d/9r/3P/e/+D/4v/g/+D/4P/g/97/3v/e/97/4v/k/+b/6P/m/+T/4v/g
/+T/5v/o/+r/6v/q/+r/6v/o/+j/6P/o/+v/7P/t/+7/6//o/+X/4v/k/+b/6P/q/+z/
7P/s/+z/6f/o/+f/5v/o/+j/6P/o/+T/4v/g/97/3//g/+H/4v/h/+D/3//e/93/3P/b
/9r/2//c/93/3v/b/9r/2f/Y/9z/3P/c/+D/5v/g/9z/3P/a/9j/4P/s//b/AAAOACIA
PgBgAIgAsgDcAAIBFgEMAegAqABSAPr/vP+g/6L/qv+q/6b/pP+i/6D/ov+m/6b/qv+w
/7b/vP+8/7r/tP+s/6b/pP+q/67/sv+6/8D/wv/G/8z/zP/P/9D/0f/S/9T/1v/Y/9r/
2P/Y/9j/2P/a/9z/3v/g/93/3P/b/9r/3f/e/9//4P/i/+L/4v/i/+H/4P/f/97/4f/i
/+P/5P/j/+L/4f/g/+L/4v/i/+L/5f/m/+f/6P/m/+T/4v/g/+P/5v/p/+z/6v/q/+r/
6v/s/+7/8P/y//X/9v/3//j/+f/6//v//P///wIABQAIAAoACgAKAAoADAAOABAAEgAU
ABYAGAAaABgAGAAYABgAGgAcAB4AIAAdABwAGwAaABcAFgAVABQAEwASABEAEAAMAAoA
CAAGAAYABgAGAAYAAQD+//v/+P/2//b/9v/2//T/9P/0//T/7//s/+n/5v/p/+r/6//s
/+j/5v/k/+L/5P/k/+T/5P/i/+L/4v/i/9//3v/d/9z/3//g/+H/4v/h/+D/3//e/9z/
3P/c/9z/3f/e/9//4P/f/97/3f/c/93/3v/f/+D/3//e/93/3P/e/97/3v/e/+H/4v/j
/+T/4f/g/9//3v/i/+T/5v/o/+b/5P/i/+D/4P/g/+D/4P/j/+T/5f/m/+X/5P/j/+L/
5f/m/+f/6P/l/+T/4//i/+L/4v/i/+L/4//k/+X/5v/k/+L/4P/e/+H/4v/j/+T/4v/i
/+L/4v/g/+D/4P/g/+P/5P/l/+b/4//i/+H/4P/h/+L/4//k/+L/4v/i/+L/4v/i/+L/
4v/l/+b/5//o/+f/5v/l/+T/5v/o/+r/7P/q/+j/5v/k/+f/6P/p/+r/7P/s/+z/7P/o
/+b/5P/i/+T/5v/o/+r/6f/o/+f/5v/m/+b/5v/m/+j/6P/o/+j/4//g/93/2v/b/9z/
3f/e/93/3P/b/9r/2P/Y/9j/2P/a/9r/2v/a/9n/2P/X/9b/2P/e/97/3P/a/9j/1v/W
/9b/3P/q//r/BgAaADQAUAB0AJoAwADkAP4ABAHyAMAAcAAaANb/rP+i/6b/pP+g/6L/
ov+e/6D/pv+o/6b/pv+s/7L/tP+0/7D/pv+i/6D/pP+s/7D/sP+2/8L/yP/I/8j/yv/M
/87/0P/S/9X/1v/X/9j/1f/U/9P/0v/W/9j/2v/c/9v/2v/Z/9j/2P/Y/9j/2P/Z/9r/
2//c/9n/2P/X/9b/2f/a/9v/3P/a/9r/2v/a/9z/3P/c/9z/3v/e/97/3v/d/9z/2//a
/93/4P/j/+b/5f/k/+P/4v/k/+T/5P/k/+f/6v/t//D/7v/u/+7/7v/x//T/9//6//z/
/P/8//z//v8AAAIABAAGAAgACgAMAAkACAAHAAYACAAKAAwADgANAAwACwAKAAkACAAH
AAYABAAEAAQABAABAP7/+//4//f/9v/1//T/8v/w/+7/7P/p/+j/5//m/+T/5P/k/+T/
4v/g/97/3P/e/97/3v/e/9z/2v/Y/9b/1P/U/9T/1P/W/9b/1v/W/9T/0v/Q/87/0f/S
/9P/1P/T/9L/0f/Q/9D/0P/Q/9D/0f/S/9P/1P/S/9D/zv/M/87/0P/S/9T/0//S/9H/
0P/Q/9D/0P/Q/9H/0v/T/9T/0v/S/9L/0v/U/9T/1P/U/9b/1v/W/9b/1P/U/9T/1P/W
/9b/1v/W/9P/0v/R/9D/0v/U/9b/2P/W/9T/0v/Q/9D/0P/Q/9D/0v/S/9L/0v/R/9D/
z//O/8//0P/R/9L/0f/Q/8//zv/O/87/zv/O/87/zv/O/87/zf/M/8v/yv/L/8z/zf/O
/83/zP/L/8r/zP/M/8z/zP/O/87/zv/O/8z/yv/I/8b/x//I/8n/yv/J/8j/x//G/8X/
xP/D/w==
         </WaveFormData>
      </LeadData>
      <LeadData>
         <LeadByteCountTotal>10000</LeadByteCountTotal>
         <LeadTimeOffset>0</LeadTimeOffset>
         <LeadSampleCountTotal>5000</LeadSampleCountTotal>
         <LeadAmplitudeUnitsPerBit>4.88</LeadAmplitudeUnitsPerBit>
         <LeadAmplitudeUnits>��V</LeadAmplitudeUnits>
         <LeadHighLimit>2147483647</LeadHighLimit>
         <LeadLowLimit>268435456</LeadLowLimit>
         <LeadID>V6</LeadID>
         <LeadOffsetFirstSample>0</LeadOffsetFirstSample>
         <FirstSampleBaseline>0</FirstSampleBaseline>
         <LeadSampleSize>2</LeadSampleSize>
         <LeadOff>FALSE</LeadOff>
         <BaselineSway>FALSE</BaselineSway>
         <ExcessiveACNoise>FALSE</ExcessiveACNoise>
         <MuscleNoise>FALSE</MuscleNoise>
         <LeadDataCRC32>1535556381</LeadDataCRC32>
         <WaveFormData>
9v/2//b/9v/y//D/7v/s/+//8P/x//L/7//u/+3/7P/q/+r/6v/q/+3/7v/v//D/7//u
/+3/7P/q/+r/6v/q/+j/6P/o/+j/5v/m/+b/5v/o/+r/7P/u/+z/6v/o/+b/6f/q/+v/
7P/u/+7/7v/u//D/8P/w//D/8P/w//D/8P/v/+7/7f/s/+7/8P/y//T/8v/y//L/8v/y
//L/8v/y//T/9P/0//T/8//y//H/8P/y//L/8v/y//D/8P/w//D/7v/u/+7/7v/v//D/
8f/y//D/7v/s/+r/7P/u//D/8v/x//D/7//u//D/8P/w//D/8v/0//b/+P/1//T/8//y
//P/9P/1//b/9P/0//T/9P/0//T/9P/0//X/9v/3//j/9f/0//P/8v/1//b/9//4//b/
9v/2//b/9v/2//b/9v/4//j/+P/4//T/8v/w/+7/8P/w//D/8P/u/+z/6v/o/+b/5v/m
/+b/6f/q/+v/7P/q/+j/5v/k/+r/8P/u/+r/6v/s/+j/4v/g/+T/7v/6/wgAGgA0AFAA
bgCMAK4AzgDoAPIA5gDAAIAANgDy/8L/sP+w/6z/pP+k/6b/pv+o/6r/qv+q/6z/sP+0
/7j/uP+2/7T/tP+y/7b/uv/A/8j/zv/S/9b/2v/c/+D/4f/i/+P/5P/o/+r/7P/u/+v/
6v/p/+j/6v/s/+7/8P/v/+7/7f/s/+z/7P/s/+z/7//w//H/8v/v/+7/7f/s/+//8P/x
//L/8v/y//L/8v/w//D/8P/w//T/9v/4//r/+P/2//T/8v/3//r//f8AAAAAAAAAAAAA
AQACAAMABAAIAAoADAAOABAAEAAQABAAFgAaAB4AIgAlACYAJwAoACsALAAtAC4AMwA2
ADkAPAA7ADoAOQA4ADkAOgA7ADwAOQA4ADcANgAyADAALgAsACsAKgApACgAIwAgAB0A
GgAXABYAFQAUABEADgALAAgABQAEAAMAAgACAAIAAgACAP3/+v/3//T/9f/2//f/+P/2
//T/8v/w//D/8P/w//D/8f/y//P/9P/x//D/7//u/+7/7v/u/+7/7v/u/+7/7v/s/+z/
7P/s/+//8P/x//L/8P/u/+z/6v/u//D/8v/0//H/8P/v/+7/7v/u/+7/7v/x//L/8//0
//L/8P/u/+z/7//w//H/8v/y//L/8v/y//L/8v/y//L/9f/2//f/+P/0//L/8P/u//H/
8v/z//T/9P/0//T/9P/0//T/9P/0//X/9v/3//j/9v/0//L/8P/w//D/8P/w//L/8v/y
//L/8P/w//D/8P/y//L/8v/y//D/8P/w//D/8//0//X/9v/0//T/9P/0//P/8v/x//D/
8f/y//P/9P/y//D/7v/s/+7/8P/y//T/8v/y//L/8v/x//D/7//u//D/8v/0//b/9P/y
//D/7v/w//L/9P/2//T/9P/0//T/9v/2//b/9v/5//r/+//8//n/+P/3//b/+f/6//v/
/P/+//7//v/+//z/+v/4//b/+v/8//7/AAD9//z/+//6//j/+P/4//j/9v/2//b/9v/z
//L/8f/w//P/9P/1//b/8//w/+3/6v/t/+7/7//w//D/8P/w//D/7P/s/+7/8v/0//b/
9P/y/+7/7v/q/+T/5P/w/wIADgAaACwATABqAIYApADIAOYA9gDyANQAmgBQAAoA1v/A
/77/vP+2/7L/sv+w/67/rv+w/7b/vP/A/8D/vv++/7z/vP+6/7r/vP/A/8b/zv/S/9T/
2v/c/97/5P/o/+r/7P/u//H/8v/z//T/8f/w/+//7v/x//T/9//6//n/+P/3//b/9v/2
//b/9v/2//b/9v/2//T/9P/0//T/9//4//n/+v/5//j/9//2//j/+v/8//7///8AAAEA
AgD///7//f/8////AAABAAIAAgACAAIAAgAEAAYACAAKAAsADAANAA4AEQASABMAFAAY
ABwAIAAkACYAJgAmACYAKwAuADEANAA3ADgAOQA6ADgAOAA4ADgAOgA8AD4AQAA+ADwA
OgA4ADcANgA1ADQAMwAyADEAMAAtACoAJwAkACMAIgAhACAAGwAYABUAEgAQABAAEAAQ
AA4ADAAKAAgABQAEAAMAAgACAAIAAgACAP7//P/6//j/+f/6//v//P/+//7//v/+//r/
+P/2//T/9//4//n/+v/4//j/+P/4//r/+v/6//r/+v/6//r/+v/3//b/9f/0//X/9v/3
//j/9//2//X/9P/1//b/9//4//n/+v/7//z/+P/2//T/8v/1//j/+//+//r/+P/2//T/
9v/4//r//P/+//7//v/+//v/+v/5//j/+//+/wEABAABAP7/+//4//j/+P/4//j/+f/6
//v//P/5//j/9//2//j/+v/8//7/+//6//n/+P/3//b/9f/0//f/+P/5//r/9//2//X/
9P/3//j/+f/6//f/9v/1//T/9f/2//f/+P/6//r/+v/6//n/+P/3//b/9//4//n/+v/3
//b/9f/0//b/9v/2//b/+f/6//v//P/6//j/9v/0//X/9v/3//j/9v/2//b/9v/2//b/
9v/2//b/9P/z//P/8//0//T/9f/5//n/+f/7//r/+f/3//b/9//2//X/9P/2//n/+//9
//z/+//+////AQACAAAAAQD///z/+//+/wEAAQABAAEAAwABAAEAAQD+//3//P///wQA
BgAFAAQAAQAAAP3//P/9/wAAAAD///3//P/8//r/9//2//X/9P/1//b/9//2//H/8P/w
//H/9f/4//b/9f/0//T/8//x/+3/8P/x//P/9f/2//X/9f/3//L/7P/v//r/BQASACwA
TQBsAIsArQDMAOUA+wAFAfIAvwB5ADQA9//Q/8P/vf+5/7//yP/O/9H/1f/Y/9//5P/n
/+j/6f/s//D/7v/u/+//7v/u/+//8P/y//T/9P/0//X/8v/x//H/8v/z//T/8v/1//f/
9//3//L/8//y//T/9//4//n/+v/4//b/8//z//H/8v/1//T/9//5//v//f/6//j/9v/0
//f/+P/4//f/+P/5//r/+f/2//f/+v/8//7//f///wIA//8AAP//AQAEAAUACAAIAAYA
BQAEAAQABgAIAAwADAAQABQAFgAZABkAGQAbABsAIQAlACoALgAuAC0ALQAxADEAMgA1
ADcAOwA8AD4APwA8ADkANwA4ADkAOQA5ADgANwAyADEAMAAwAC0AKwAqACwAJgAiAB4A
GgAVABEAEwAYABYAFAAQAAwACgAHAAYAAwACAAEA/////wAAAQAAAPz/+//6//n/+v/8
//3//f/6//r/9//3//X/9//4//j/+f/6//r/+//0//P/8v/z//f/+v/7//r/+P/2//b/
9v/2//b/9v/3//r/+f/4//n/9v/1//T/9f/4//j/+f/7//n/9f/1//X/9f/3//f/+f/7
//3//f/8//r/+v/4//n//P/8//z/+v/3//b/9v/2//b/+f/6//r//P/9//z/+v/7//r/
+f/5//3//f/8//z//P/6//r//P/7//r/+//6//z//P/8//r/9f/z//X/+P/6//7////8
//f/9v/2//j/9//0//f/+P/6//r//P/7//j/9//2//f/9v/2//f/9//1//b/9//4//f/
9//5//j/+f/5//j/9P/y//H/8//0//T/9v/3//j/+f/6//f/9f/0//T/+P/5//v/+//2
//P/8v/x//H/8P/w//T/9//4//n/+v/6//n/+P/3//f/+//9//7//v/7//v/+v/6//r/
/v8BAP//////////+//7//v/+f/6//v/AAAEAAQAAQD+//z//P/6//r//f8CAAIAAQD+
//v/+f/1//T/9v/2//b/9v/2//b/9P/x/+7/7v/v//H/9P/y//H/8P/w/+//7f/t//L/
9f/1//f/9v/x/+3/6//q/+r/8//+/wkAFgAsAEcAZgCHAKkAzADpAP8ABQHuAL0AeQAw
AOv/xP+9/7//vf+9/8T/xP/H/8v/0v/b/+b/6v/s/+7/8v/y/+7/7P/r/+n/6v/s/+7/
8P/y//L/8v/v/+z/6//r//D/8//2//b/8//z//H/7//t/+//7//y//X/9v/3//j/9v/0
//H/8f/0//b/+v/6//n/+f/5//n/9v/2//b/9v/3//j/+P/3//b/9f/0//H/8//3//3/
AgD///v/+v/6//r//P/8////AQADAAcACAAFAAMAAQAAAAQACAAOABAAEQASABEAEQAT
ABUAGQAbACAAIwAnACoAKAAnACcAKwAxADQAOQA9ADoAOAA3ADUANQA1ADYAOgA9AD0A
PQA8ADYAMAAuACwALgArACkAKAAqACQAIAAcABgAEwAPABEAFAASABAADAAIAAYAAwAC
AAEAAgADAAMA/v/8//r/9v/2//f/+P/5//n/+v/6//n/+P/4//X/9f/3//n/+v/6//n/
+P/2//X/8//z//P/9f/4//r/+v/4//b/9P/0//T/9P/0//T/9f/3//X/8//z//X/9f/1
//f/9v/2//f/+f/3//P/8//z//X/9//3//n/9//3//X/8v/0//b/9v/5//r/+v/6//j/
9f/0//T/9P/3//v//f/+//z/+//4//T/+P/4//j/+f/9//3//P/8//n/9v/1//b/+f/6
//3//v/9//z/+//4//X/8//1//j/+f/8//z/+P/0//L/8f/y//P/8v/3//r//P/6//r/
9//3//f/9//5//j/+P/5//n/8//y//H/8P/0//X/+P/4//f/9//2//L/8//z//b/+P/4
//j/+P/3//T/8//y//D/+P/4//f/+P/2//b/9v/2//T/8//z//T/+P/5//v/+//4//X/
9P/z//T/9P/1//r/9//2//X/9P/1//X/9f/1//j//f8AAAIAAAD7//n/9v/2//j//v8D
AAIAAQAAAP///////////f//////AwAGAAQA///6//b/+P/4//r///////7//P/4//f/
9//1//b/+P/4//j/+P/1//T/8f/t/+7/8P/z//f/+P/0//H/7v/v/+//7v/v//T/9f/1
//f/9P/z/+//7//u//L/9f8AAAsAEgAeADcAVgB7AKUAzADnAP8AAwHuALsAewA4APf/
0v/J/8n/xf/D/8T/xP/H/8v/1P/f/+r/7v/w//L/9v/y/+z/6P/l/+f/6v/u//L/8f/y
//H/8P/x/+7/7f/t//P/9//7//z/9//1//H/7f/u//H/8v/2//X/9P/z//L/8//y//D/
8f/0//b/+v/6//f/9f/z//H/9P/2//j/+v/4//j/9//1//f/9//3//X/9v/5//7/AgAA
APv/+f/4//v//v///wMAAgADAAYABgAEAAMAAgACAAUACAANAA4ADwAQAA8ADwATABcA
HQAhACEAIQAiACIAJQAlACYAKwAwADIANgA5ADYANAAzADEAMwAzADQAOAA3ADcANwA2
ADMALgAtACwALwAtACwALAAqACIAHAAWABcAFQAUABkAGAAUABAACgAJAAgABgAGAAYA
BgAGAAUAAQAAAP///P/8//3//v////3//P/6//f/+f/6//j/+f/7//3//v/+//z/+v/3
//X/8v/z//T/9//6//z//P/6//j/9v/2//b/+P/4//j/+f/5//X/8f/v//H/8//1//n/
+f/4//j/+f/7//f/9//3//n/+//7//3/+f/3//P/7v/y//b/+P/9//3//P/7//j/+f/4
//j/+P/4//v//P/8//r/+f/2//L/+P/6//z////9//v/+P/2//b/9v/4//z/+v/6//z/
/P/7//r/+f/2//b/9f/4//z/+v/8//v/9v/2//b/9//6//j/9v/6//z/+v/2//T/7//z
//X/9//7//v/+v/6//n/9P/0//T/9P/2//f/+v/6//f/9//2//j/9v/4//j/+P/4//T/
8//z//T/9P/1//f/9//3//X/9f/1//X/9P/0//j/+f/6//v//P/6//n/+P/3//f/+//9
//7/AAD9//3//P/4//j//P///wAAAQACAAMAAAD///7/+//5//n//f8AAAIA///8//r/
+P/2//b/+f/+//7//f/6//r/+f/2//b/9f/0//P/8v/z//T/8//x/+7/7v/v//H/9f/0
//T/9P/z//H/7v/t/+7/8f/1//X/8v/z/+//6//o/+r/8f/+/w0AIAA8AFsAegCbALsA
2ADxAPsA9QDQAJEASQAEANX/xP/D/7//u//B/8j/yv/N/8//1P/Z/97/5v/o/+r/7v/x
/+7/7f/t/+z/7P/t/+7/7v/w//D/8P/v/+z/6//r/+7/8f/0//T/9f/1//P/8f/t/+//
7//y//b/9v/2//b/9f/y/+7/7f/w//L/9v/2//X/9f/1//X/8//y//H/8P/0//b/9//3
//X/9f/1//P/8f/z//f/+v/7//n/+v/8//r//P/8/////v///wIAAgAAAP///v/+/wMA
BgALAAwAEAASABIAEwAVABcAGwAdAB4AIQAlACgAKAAnACcAKwAsAC4AMgA1ADcANgA2
ADUAMgAxADEANAA3ADcANwA2ADUAMAAvAC4ALAAnACMAIAAhABwAGQAWABIADQAJAAsA
DwAOAA0ACgAIAAYAAwACAP///v/9//v/+f/6//v/+v/1//X/9f/1//f/+P/4//f/9P/0
//H/8f/x//P/9P/0//b/9v/1//X/7//v/+//8f/y//T/9P/y//L/8P/w//D/7v/u/+7/
7//z//H/7//v/+7/7f/s/+3/8f/y//T/9//2//H/8P/v//D/8//0//f/9//3//X/8v/x
//L/8f/z//b/9v/2//T/9f/0//T/9P/y//X/9v/2//r/+//6//j/9//2//X/9f/3//f/
9v/2//P/8P/v//D/8v/y//T/9P/1//b/9//2//P/7//v//D/9P/0//T/9P/0//T/9P/0
//T/9v/2//b/9v/z//L/8f/w//D/8P/w//D/8//0//X/9v/1//T/8//y//b/+P/6//z/
+f/4//f/9v/4//j/+P/4//r//P/+/wAA///+//3//P/8//z//P/8//r/+v/6//r/+P/4
//j/+P/4//j/+P/4//T/8v/w/+7/8P/w//D/8P/u/+7/7v/u/+3/7P/r/+r/7f/u/+//
8P/u/+z/6v/o/+z/8v/y//D/7P/o/+b/6P/s//T//v8MAB4AOABUAHIAkACyANIA6gD2
AOgAxgCKAEAA+v/I/7T/sv+w/6z/rP+s/6r/qv+w/7D/rv+w/7T/uP++/8L/vv+6/7r/
uP+2/7b/vP/E/8r/0P/Y/97/4v/i/+P/5P/l/+b/6f/s/+//8v/x//D/7//u/+7/7v/u
/+7/7//w//H/8v/w//D/8P/w//L/9P/2//j/9f/0//P/8v/y//L/8v/y//X/9v/3//j/
9f/0//P/8v/3//r//f8AAP3//P/7//r/+//8//3//v8BAAIAAwAEAAYABgAGAAYACgAO
ABIAFgAWABYAFgAWABkAHAAfACIAJwAqAC0AMAAyADIAMgAyADcAOgA9AEAAQABAAEAA
QABAAEAAQABAAEAAQABAAEAAPQA6ADcANAAzADIAMQAwACsAKAAlACIAHgAcABoAGAAW
ABQAEgAQAA0ACgAHAAQAAgACAAIAAgD+//z/+v/4//b/9v/2//b/9v/2//b/9v/0//L/
8P/u//D/8P/w//D/7//u/+3/7P/u/+7/7v/u/+7/7v/u/+7/7f/s/+v/6v/t/+7/7//w
/+7/7P/q/+j/6v/q/+r/6v/r/+z/7f/u/+z/7P/s/+z/7//w//H/8v/x//D/7//u//D/
8P/w//D/8//0//X/9v/0//L/8P/u//D/8v/0//b/9f/0//P/8v/0//T/9P/0//b/9v/2
//b/9f/0//P/8v/0//T/9P/0//P/8v/x//D/8v/y//L/8v/0//T/9P/0//H/8P/v/+7/
7//w//H/8v/v/+7/7f/s/+//8P/x//L/9P/0//T/9P/y//L/8v/y//b/+P/6//z/+P/2
//T/8v/z//T/9f/2//f/+P/5//r/+f/4//f/9v/5//r/+//8//v/+v/5//j/9v/2//b/
9v/4//j/+P/4//T/8v/w/+7/8P/w//D/8P/v/+7/7f/s/+r/6v/q/+r/6v/q/+r/6v/p
/+j/5//m/+7/7v/w//D/7v/q/+j/5P/k/+j/7v/y//z/BgASACgARABkAIYAqADGAOQA
9gDuAMgAiAA6APj/zv+4/7b/tP+u/6z/qv+m/6T/qP+s/7D/tv+6/7r/uv+4/7b/tP+0
/7L/tP+4/8D/xv/K/8z/0P/Y/9z/3v/i/+T/5v/o/+r/6v/q/+r/6v/q/+r/6v/t/+7/
7//w/+//7v/t/+z/7f/u/+//8P/w//D/8P/w/+7/7v/u/+7/8P/y//T/9v/0//L/8P/u
//D/8v/0//b/9//4//n/+v/3//b/9f/0//j/+v/8//7//f/8//v/+v/+/wIABgAKAAwA
DAAMAAwADgAOAA4ADgASABYAGgAeAB8AIAAhACIAJwAqAC0AMAAxADIAMwA0ADcAOAA5
ADoAPQA+AD8AQAA7ADgANQAyADAAMAAwADAALQAqACcAJAAhACAAHwAeABwAHAAcABwA
FwASAA0ACAAIAAgACAAIAAYABAACAAAA/v/8//r/+P/4//j/+P/4//X/9P/z//L/8P/w
//D/8P/y//L/8v/y//D/8P/w//D/8P/w//D/8P/t/+z/6//q/+v/7P/t/+7/7//w//H/
8v/v/+7/7f/s/+3/7v/v//D/7v/u/+7/7v/w//D/8P/w//D/8P/w//D/7v/u/+7/7v/w
//L/9P/2//P/8v/x//D/8f/y//P/9P/0//T/9P/0//T/9P/0//T/9f/2//f/+P/0//L/
8P/u//D/8v/0//b/9f/0//P/8v/x//D/7//u//D/8v/0//b/9P/y//D/7v/v//D/8f/y
//D/8P/w//D/8P/w//D/8P/y//L/8v/y//D/8P/w//D/8v/y//L/8v/z//T/9f/2//b/
9v/2//b/+P/6//z//v/8//z//P/8//7//v/+//7///8AAAEAAgAAAAAAAAAAAAMABAAF
AAYAAwAAAP3/+v/8//7/AAACAAAAAAAAAAAA/v/+//7//v8AAAAAAAAAAP3//P/7//r/
+f/4//f/9v/4//j/+P/4//f/9v/1//T/9v/2//b/9v/2//D/7v/y//b/9v/2//T/9P/4
//b/8v/y//r/CAAWACwASgBoAIYAqADIAOIA8gD2AOQAtABsACgA8P/O/8T/wv+4/7L/
sv+0/7j/vP++/8D/wv/A/77/vv/C/8b/yP/E/8D/wP/C/8b/zv/U/9r/5v/s//D/8v/x
//D/7//u//L/9P/2//j/+v/6//r/+v/5//j/9//2//j/+v/8//7//P/8//z//P/9//7/
//8AAP///v/9//z/+v/6//r/+v/9//7///8AAP7//v/+//7/AQACAAMABAACAAIAAgAC
AAQABAAEAAQABgAIAAoADAAMAAwADAAMAA4AEAASABQAFwAYABkAGgAdAB4AHwAgACYA
KgAuADIANAA0ADQANAA2ADgAOgA8AD4AQABCAEQAQwBCAEEAQABCAEIAQgBCAD4APAA6
ADgANgA0ADIAMAAuACwAKgAoACcAJgAlACQAIgAgAB4AHAAYABQAEAAMAA4ADgAOAA4A
CgAIAAYABAACAAIAAgACAAQABAAEAAQAAAD+//z/+v/7//z//f/+//7//v/+//7/+//6
//n/+P/4//j/+P/4//f/9v/1//T/9v/4//r//P/7//r/+f/4//b/9v/2//b/9//4//n/
+v/6//r/+v/6//z//P/8//z/+f/4//f/9v/4//j/+P/4//v//P/9//7//P/8//z//P/8
//z//P/8//r/+v/6//r/+P/4//j/+P/8//7/AAACAP///P/5//b/+f/6//v//P/+//7/
/v/+//z/+v/4//b/+P/4//j/+P/3//b/9f/0//b/+P/6//z/+//6//n/+P/3//b/9f/0
//f/+P/5//r/9//2//X/9P/1//b/9//4//j/+P/4//j/9v/2//b/9v/4//r//P/+//v/
+v/5//j/+f/6//v//P/8//z//P/8//7//v/+//7/AQACAAMABAABAP7/+//4//r//P/+
/wAAAAAAAAAAAAD///7//f/8//v/+v/5//j/9//2//X/9P/2//b/9v/2//X/9P/z//L/
8f/w/+//7v/x//L/8//0//L/7P/q/+z/7v/y//L/8P/y//b/9P/y//j/AgAQACQARABk
AIIApADEAN4A7gDwANoAqgBsACgA8P/Q/8L/vP+0/6z/rP+y/7j/uv++/8L/vv+4/7j/
vP++/8D/wP/E/8b/wv++/77/wv/G/87/2P/i/+r/7v/q/+n/6P/n/+b/6//u//H/9P/z
//L/8f/w//H/8v/z//T/9v/2//b/9v/z//L/8f/w//T/9v/4//r/+P/4//j/+P/1//T/
8//y//P/9P/1//b/9v/2//b/9v/4//r//P/+/wAAAAAAAAAA/v/+//7//v8AAAIABAAG
AAYABgAGAAYACwAOABEAFAAVABYAFwAYABoAHAAeACAAJgAqAC4AMgAwADAAMAAwADMA
NgA5ADwAPgA+AD4APgA9ADwAOwA6ADoAOgA6ADoANwA2ADUANAAyADAALgAsACgAJgAk
ACIAIAAeABwAGgAXABYAFQAUAA8ADAAJAAYABgAGAAYABgAEAAIAAAD+//z/+v/4//b/
9//4//n/+v/3//b/9f/0//X/9v/3//j/9f/0//P/8v/x//D/7//u//H/8v/z//T/8v/w
/+7/7P/t/+7/7//w//D/8P/w//D/7//u/+3/7P/u//D/8v/0//H/8P/v/+7/8v/0//b/
+P/2//b/9v/2//T/9P/0//T/9//4//n/+v/3//b/9f/0//X/9v/3//j/+P/4//j/+P/2
//b/9v/2//n/+v/7//z/+f/4//f/9v/2//b/9v/2//T/9P/0//T/9P/0//T/9P/1//b/
9//4//T/8v/w/+7/8P/y//T/9v/0//T/9P/0//L/8v/y//L/9P/2//j/+v/3//b/9f/0
//j/+v/8//7//f/8//v/+v/6//r/+v/6//3//v///wAA/P/6//j/9v/5//r/+//8//7/
/v/+//7//f/8//v/+v/8//z//P/8//j/9v/0//L/8//0//X/9v/1//T/8//y/+//7v/t
/+z/7//w//H/8v/v/+7/7f/s/+7/7v/u//T/+P/y/+7/7v/q/+j/7P/2//z/BAAQACQA
PABaAHwAoADCAOYA+gD4AN4ArgBoAB4A4v/A/7b/tv+0/67/rv+s/6j/qv+s/6z/sP+2
/77/wv/E/8b/xP++/7j/uP++/8L/xP/M/9T/1v/a/+D/4v/l/+b/5//o/+r/7P/u//D/
7//u/+3/7P/u//D/8v/0//L/8v/y//L/9P/0//T/9P/2//b/9v/2//X/9P/z//L/9P/2
//j/+v/5//j/9//2//f/+P/5//r/+//8//3//v/7//r/+f/4//v//v8BAAQAAwACAAEA
AAAEAAYACAAKAAwADgAQABIAEwAUABUAFgAbAB4AIQAkACYAKAAqACwALgAwADIANAA3
ADoAPQBAAD4APgA+AD4APwBAAEEAQgA/AD4APQA8ADkAOAA3ADYAMwAyADEAMAArACgA
JQAiACAAIAAgACAAGgAWABIADgANAAwACwAKAAgACAAIAAgAAwAAAP3/+v/8//z//P/8
//n/+P/3//b/9//4//n/+v/4//j/+P/4//b/9P/y//D/8//0//X/9v/z//L/8f/w/+7/
7v/u/+7/8f/y//P/9P/z//L/8f/w//L/8v/y//L/8P/w//D/8P/w//D/8P/w//P/9P/1
//b/8//y//H/8P/0//b/+P/6//j/9v/0//L/8v/y//L/8v/1//b/9//4//f/9v/1//T/
9v/4//r//P/5//j/9//2//b/9v/2//b/+P/4//j/+P/1//T/8//y//X/9v/3//j/9//2
//X/9P/y//L/8v/y//X/9v/3//j/9f/0//P/8v/z//T/9f/2//T/9P/0//T/9P/0//T/
9P/3//j/+f/6//j/+P/4//j/+//8//3//v/8//r/+P/2//n/+v/7//z//f/+////AAD+
//z/+v/4//v//P/9//7//P/8//z//P/8//z//P/8//7//v/+//7/+//4//X/8v/0//T/
9P/0//P/8v/x//D/7v/u/+7/7v/w//D/8P/w/+7/7v/u/+7/8P/2//b/9P/y/+7/6v/o
/+j/7P/4/wYAEAAkADwAVAB0AJIAsADSAOoA9ADqAMQAggA6APz/0P++/7r/tP+u/7D/
sP+s/6z/sv+y/7D/sv+4/77/wv/E/8L/vv+4/7j/vv/E/8j/yP/O/9r/4v/i/+L/5P/m
/+j/6v/s//D/8v/0//b/8//y//H/8P/z//T/9f/2//X/9P/z//L/8v/y//L/8v/1//b/
9//4//f/9v/1//T/9//4//n/+v/4//j/+P/4//j/+P/4//j/+f/6//v//P/6//r/+v/6
//3/AAADAAYABAAEAAQABAAFAAYABwAIAAsADgARABQAFgAWABYAFgAZABwAHwAiACUA
JgAnACgALAAuADAAMgA0ADYAOAA6ADkAOAA3ADYAOAA6ADwAPgA9ADwAOwA6ADcANgA1
ADQAMwAyADEAMAArACgAJQAiACAAHgAcABoAFgAUABIAEAANAAwACwAKAAkACAAHAAYA
BAACAAAA/v8AAAAAAAAAAP7//P/6//j/9v/2//b/9v/3//j/+f/6//j/9v/0//L/9f/2
//f/+P/3//b/9f/0//T/9P/0//T/9v/2//b/9v/z//L/8f/w//L/9P/2//j/9v/2//b/
9v/0//T/9P/0//X/9v/3//j/+P/4//j/+P/6//r/+v/6//z//P/8//z/+v/6//r/+v/8
//z//P/8//v/+v/5//j/+v/8//7/AAD+//z/+v/4//j/+P/4//j/+v/6//r/+v/5//j/
9//2//n/+v/7//z/+//6//n/+P/4//j/+P/4//j/+P/4//j/9//2//X/9P/2//b/9v/2
//b/9v/2//b/9v/2//b/9v/5//r/+//8//j/9v/0//L/9f/2//f/+P/3//b/9f/0//P/
8v/x/w==
         </WaveFormData>
      </LeadData>
   </Waveform>
</RestingECG>
