# Supplementary material for: Detection of Left Atrial Enlargement Using a Convolutional Neural Network-Enabled Electrocardiogram
Source: Front Cardiovasc Med. 2020 Dec 17;7:609976. doi: 10.3389/fcvm.2020.609976 (PMC7773668; doi:10.3389/fcvm.2020.609976)
Supplement: Supplementary file 3 [file Data_Sheet_3.ZIP › normal2/1802017177_5003_00000015.XML]

<?xml version="1.0" encoding="Windows-1252"?>
<!DOCTYPE RestingECG SYSTEM "restecg.dtd">
<RestingECG>
   <PatientDemographics>
      <PatientID>1802017177</PatientID>
      <PatientAge>76</PatientAge>
      <AgeUnits>Years</AgeUnits>
      <Gender>Male</Gender>
      <PatientLastName>wangbaoquan</PatientLastName>
   </PatientDemographics>
   <TestDemographics>
      <DataType>Resting</DataType>
      <Site>1</Site>
      <AcquisitionDevice>MAC55</AcquisitionDevice>
      <Status>Unconfirmed</Status>
      <Priority>Normal</Priority>
      <AcquisitionTime>09:37:56</AcquisitionTime>
      <AcquisitionDate>03-09-2017</AcquisitionDate>
      <CartNumber>1</CartNumber>
      <AcquisitionSoftwareVersion>009C</AcquisitionSoftwareVersion>
      <XMLSourceVersion>MAC5000 v1.0</XMLSourceVersion>
   </TestDemographics>
   <RestingECGMeasurements>
      <VentricularRate>85</VentricularRate>
      <AtrialRate>85</AtrialRate>
      <PRInterval>160</PRInterval>
      <QRSDuration>92</QRSDuration>
      <QTInterval>382</QTInterval>
      <QTCorrected>454</QTCorrected>
      <PAxis>69</PAxis>
      <RAxis>70</RAxis>
      <TAxis>35</TAxis>
      <QRSCount>14</QRSCount>
      <QOnset>223</QOnset>
      <QOffset>269</QOffset>
      <POnset>143</POnset>
      <POffset>183</POffset>
      <TOffset>414</TOffset>
      <ECGSampleBase>500</ECGSampleBase>
      <ECGSampleExponent>0</ECGSampleExponent>
   </RestingECGMeasurements>
   <Diagnosis>
      <Modality>Resting</Modality>
         <StatementCount>2</StatementCount>
         <LabelText>12SL ��ϳ���</LabelText>
      <DiagnosisStatement>
         <StmtFlag>ENDSLINE</StmtFlag>
         <StmtText>�������</StmtText>
      </DiagnosisStatement>
      <DiagnosisStatement>
         <StmtFlag>ENDSLINE</StmtFlag>
         <StmtText>���� ECG</StmtText>
      </DiagnosisStatement>
   </Diagnosis>
   <Waveform>
      <WaveformType>Rhythm</WaveformType>
      <WaveformStartTime>0</WaveformStartTime>
      <NumberofLeads>8</NumberofLeads>
      <SampleType>CONTINUOUS_SAMPLES</SampleType>
      <SampleBase>500</SampleBase>
      <SampleExponent>0</SampleExponent>
      <HighPassFilter>16</HighPassFilter>
      <LowPassFilter>150</LowPassFilter>
      <ACFilter>NONE</ACFilter>
      <LeadData>
         <LeadByteCountTotal>10000</LeadByteCountTotal>
         <LeadTimeOffset>0</LeadTimeOffset>
         <LeadSampleCountTotal>5000</LeadSampleCountTotal>
         <LeadAmplitudeUnitsPerBit>4.88</LeadAmplitudeUnitsPerBit>
         <LeadAmplitudeUnits>��V</LeadAmplitudeUnits>
         <LeadHighLimit>2147483647</LeadHighLimit>
         <LeadLowLimit>268435456</LeadLowLimit>
         <LeadID>I</LeadID>
         <LeadOffsetFirstSample>0</LeadOffsetFirstSample>
         <FirstSampleBaseline>0</FirstSampleBaseline>
         <LeadSampleSize>2</LeadSampleSize>
         <LeadOff>FALSE</LeadOff>
         <BaselineSway>FALSE</BaselineSway>
         <ExcessiveACNoise>FALSE</ExcessiveACNoise>
         <MuscleNoise>FALSE</MuscleNoise>
         <LeadDataCRC32>3728627163</LeadDataCRC32>
         <WaveFormData>
4v/i/+L/4v/n/+r/7f/w/+z/6v/o/+b/5P/i/+D/3v/h/+T/5//q/+z/7P/s/+z/6//q
/+n/6P/p/+r/6//s/+n/6P/n/+b/5P/k/+T/5P/m/+b/5v/m/+j/6v/t//D/7//o/+X/
5P/l/+j/6v/r/+n/6v/u/+3/6//q/+r/6//p/+n/6v/s/+v/6f/n/+b/6f/t//D/8f/u
/+7/7//v//H/7//v/+z/6P/n/+f/5//i/+H/4v/h/+P/5//s//D/7f/s/+v/6v/q/+n/
5v/l/+j/6P/o/+j/5v/k/+L/4P/i/+b/6v/w/+//7f/r/+n/5//k/+L/4P/i/+T/5f/l
/+v/6v/c/9T/0v/S/9v/4v/n//v/DAATABwALwBEAEkASwBNAEgAPQA2AC0AHwAKAPj/
7v/u/+j/3f/V/9D/y//F/8P/xf/L/9D/1P/b/+D/3P/V/9j/3f/d/93/4P/h/+L/4//g
/+H/3v/d/+D/5P/j/+P/5v/r/+7/8f/u/+v/5f/g/+b/6f/p/+z/6//r/+X/5//r/+n/
6f/p/+n/6P/m/+T/4v/g/+P/6P/p/+f/6//u/+r/5//l/+X/6P/n/+f/6P/r/+v/7P/s
/+n/6P/m/+X/6v/u//H/8//u/+3/5v/j/+n/6//r//D/7//v//D/7//w//D/8P/x//D/
7f/v//H/8//0//X/9f/3//r//f/7//z//P/8//z/+P/2//T/8P/3//r/+//9//j/9v/3
//P/9P/x//D/7v/w//D/8P/v/+3/6//p/+n/6f/q/+3/7v/r/+v/6P/o/+n/6f/q/+7/
6//p/+j/6P/n/+X/4v/g/+H/5P/o/+v/6f/o/+f/5v/o/+X/5v/n/+b/6v/q/+v/6P/o
/+T/4P/g/+L/4v/m/+P/3v/e/97/3P/f/+f/6P/j/+P/4//j/+X/5v/n/+j/5f/i/+L/
5//k/+P/4v/i/9//2//a/9b/3v/n/+v/7v/q/+X/4f/e/9//4P/o/+7/7f/n/+r/6//s
/+3/7f/u/+r/6f/q/+z/5v/m/+T/5P/k/+T/5v/m/+b/5//n/+j/4//i/+X/5v/p/+v/
6v/m/+X/5//o/+j/6f/r/+v/6P/n/+f/5v/n/+f/5//r/+z/8P/z//H/7v/s/+v/7f/v
/+3/7f/o/+T/4//j/+H/3f/b/9v/4P/j/+j/7v/q/+j/5v/k/+X/5//o/+f/5f/m/+b/
5v/i/+D/3v/c/9//4P/j/+b/5f/j/+D/3f/e/9//3//g/+P/4v/j/+X/6//p/+T/5P/i
/97/5P/p/+j/6//x//j/AwAYAC0APABFAE0AUQBQAEcAPAAtABsADAD8/+7/5P/e/9n/
0f/I/8n/zf/N/8//1f/Y/9j/0//U/9j/2//c/9//4f/j/+L/4f/g/9//4f/l/+X/5//l
/+j/5v/l/+L/4//i/+H/5P/n/+f/6P/o/+f/4//i/+b/6f/m/+v/7//t/+3/7f/t/+z/
6v/o/+j/5v/p/+7/7P/p/+z/7v/u/+3/7f/v//H/7//u/+7/7P/r/+v/6v/q/+r/6f/p
/+7/8v/1//f/9f/1/+//7f/x//P/8//4//f/9//4//f/+v/6//r/+//7//n//P////3/
/P/7//n/+/8AAAUABQABAAAA///+/wAAAgAEAAQABQAGAAUABQABAAAAAgD//wIA///+
//z/+//6//n/9//5//f/9f/1//f/+P/7//z/9//1//D/7v/x//H/8v/2//L/7//t/+z/
8f/z//T/9v/w//D/8f/x//D/8P/w//D/7//r/+v/6//u//L/8v/z//T/9v/0//L/7v/u
/+z/7v/w/+7/8f/0//L/8//5//j/8P/v/+7/7f/w//D/8P/w/+//7P/s//H/7//v/+//
8P/z//P/9v/2//T/9f/x/+z/7v/v//H/9P/x/+7/8v/0//L/7f/x//P/9f/1//T/9P/x
//H/8//2//T/9P/y//H/8P/w//H/8//x//P/8f/x//P/9P/0//T/8P/z//L/8f/1//L/
8f/w//D/8P/u//H/8f/z//L/7//u//D/8P/w//D/8P/v/+7/7f/t//P/+P/3//r/+v/4
//j/9//3//T/9P/3//P/8v/y//P/9f/y//H/8f/1//f/+P/5//j/+P/7//3////+//7/
///9//3/+f/3//b/9P/1//f/+P/3//j/+//5//X/8//y//P/9P/1//b/9P/1//X/8//z
//T/9P/0//b/+P/6//z/+//4//f/9v/4//n/+f/5//j/9//1//T/9v/0//T/9f/7//3/
/v/6//b/8v/q/+v/+P8DAAcADgAbACoANwBCAEkATwBXAFoAUwBMAEUAMwAcAAwA/P/u
/+r/7f/p/+D/3//h/9//2//d/+L/5P/l/+r/7P/v//T/9f/v/+v/7v/v//D/8f/w//P/
8v/z//b/+v/5//n/+v/9//7//////////P/6//z/+//3//b/+P/7//j//f/+//v/+v/5
//r/+v/5//j/8//u/+7/8P/y//H/9v/6//f/9f/0//X/+f/3//b/9v/5//n/+v/6//n/
+P/2//X/9P/2//f/9//4//v/+P/5//n/+f/3//r//v///wEAAQAAAP7//P/7//v/+f/8
////AgAEAAYABwAEAAYACAAFAAMAAgABAAAAAQACAAMAAgAJAAwADQAPAAoACgANAAsA
CgAFAAIA/v///wAAAQABAP///f/7//v/+f/4//n/+P/5//n/9v/2//f/9//4//z/+v/5
//n/+v/5//n/+P/4//T/9P/1//X/9f/0//P/8v/v/+v/6//r//D/9v/4//v//v8AAP7/
/P/5//j/9f/2//T/8v/1//j/9P/1//v/+v/5//v//f////7//P/6//j/9v/y//H/9f/4
//v//v8CAAEA/f/8//j/+P/9//3//P/9//v/+v/6//b/9P/5//z/+v/1//n/+//5//P/
9v/4//b/9//4//n/+v/5//j/9//3//X/9P/t/+r/8P/0//r////9//r/+v/9//z//P/9
////AAD8//r/+f/4//n/+f/5//z//P///wEA///+//7////9/////f/9//n/9P/y//H/
9f/1//f/+//4//X/9P/0//D/7v/s/+r/7v/z//f/+f/1//T/8v/w//L/9P/2//j/9v/0
//T/9P/z//P/8v/x//P/9f/2//j/9f/w/+3/6//t//n/+v8AAP7/9P/y//f/+v8DAA0A
FgAfADIARQBOAFEAVQBZAFQASQBCADkAKQAaAAwA/P/u/+T/3//f/97/2f/X/9n/4f/r
/+z/5P/j/+b/6v/3//b/8f/z//X/8//z//P/8//x//X/9f/3//X/+P/2//X/9P/1//T/
8//4//v/+//8//z/+//3//b/+P/7//j//f/8//n/+P/3//r/+v/5//j/9//2//r/AAD9
//f/9//2//T/8//z//X/+v/5//n/+v/7//v//P/8//z//P/7//v/+P/4//f/9f/5////
//8DAAEA///7//z//v///wEAAQABAAAA//////3/+//+/wEABAAGAAgACQAHAAoADQAL
AAoACgAKAAoABgAEAAIA/v8FAAgACQALAAgACAALAAkACQAFAAMAAAAAAAAAAAD/////
/f/7//v//P/8//7//v/5//f/8v/w//P/8//0//j/+P/3//f/+P/7//v/+v/6//b/9v/3
//f/9v/2//b/9v/3//P/8//z//L/9P/y//H/9P/4//j/+P/0//T/8v/0//f/9v/6//7/
9//1//j/9P/v/+//7//v//L/9P/2//j/+f/2//b/+//5//f/9f/0//L/7//v/+z/8v/5
//v//P/6//f/9f/0//T/9P/7/wAA/v/5//3////9//v/+P/2//b/9//6//7//P/8//r/
+f/4//b/9f/1//T/9//2//f/9//4//j/+P/z//f/9//3//r/+P/4//j/9v/2//T/9//6
//3//f/7//r/9//0//L/+P/8//r/+v/6//r//P/8//z//f/8//z/9v/0//n/+v/9////
/v/6//n/+//4//b/9f/1//v/+v/7//3//P/9//3//f/7//r//P/9//7//v///wEABQAJ
AAkACwAIAAQAAwADAAEA/f/7//v//f/7//v//P/8//z//P/8//3///8AAP///P/8//v/
+v/8//z//P/8//v/+P/3//b//P///wEAAwACAAEA///+/////v///wEA/f8BAPr/+P/+
//r/+P/7//7/AwALABgAKQA2AEMAVABlAGsAawBoAGcAYABTAD0AKAAYAAoAAgAAAPv/
7//o/+n/5f/n//H/9f/y/+7/6//y//r/+f/4//v/AQADAAIAAQAAAP///v8BAAAAAQAD
AAYABAADAAAAAQAAAP//AgADAAEAAAACAAEA/f/8//3////7////BQAHAAsADwANAAwA
CgAIAAcABAAGAAoACQAFAAcACAAGAAUABQAHAAsACQAIAAgABgAFAAUABAAHAAgACAAJ
AAkACgAKAAkACQALAAcABwAKAAsACgAOAA0ADQAOAA0ADgAOAA4ADwAPAA0AEAATABQA
FAAUABMAFQAYABsAGQAWABQAEgAQABUAGAAbABwAHQAcABkAFwAVABYAGgAZAB0AGwAb
ABoAFgAUABIADwARABEAEQATAA4ADAAMAAoACQAJAAYABgAJAAkACgAOAAkABwAGAAYA
CAAJAAkACgAEAAQABQAFAAUABAADAAIAAQD9//3//f8AAAQABAAFAAkADAALAAoABgAE
AAAAAAACAAAAAwAGAAEAAQAGAAQA//8BAAMABQAHAAYABQAEAAUAAgACAAcABgAFAAQA
BAADAP///v/6//z/AQABAAAAAgABAAEAAgACAAAABQAIAAcAAQAEAAUAAQAHAAoACAAG
AAQAAgADAAQABQAHAAQABAD+//z/AAAAAAIAAwAHAAYACAANAAgABgAFAAUABwAEAAMA
AwAEAAUABQAFAAQABAAHAAkACgAKAAsADQAKAAsACAAHAAgABgAHAAkABQABAP////8B
AP////8AAAEAAgADAAQAAgABAP//+//+/wAAAQACAAIAAgACAAIAAQD+//3//P///wEA
AgADAAAA///9//z//f/8//3////5//f//v8KAAoA/v8AAAUACAANABcAHAAlADIAPQBK
AFsAawB3AIAAfwB6AHUAaQBUAEAAMgAiABAAAwD9//j/8f/t/+n/6//z//j/9P/x//r/
AAD3//L/9f/3//f/+v/7//z//f/7//////8BAAEABAACAAEA//8BAAEAAQAAAP//+//4
//v/+//4//j//P8BAAAABwAIAAUABAADAAYABgAFAAQAAAD8//3/AAADAAEABQAIAAYA
BQAFAAcABgADAAEAAAADAAUACAAKAAgABgADAAEABgAKAA0ADwAMAAsABAABAAQABQAE
AAgACQAJAAoACQAIAAYABAADAAUABQAKAA8ADAAKAAgABQAHAAoADQALAAgACAAIAAgA
CgAKAAoACAAMAA4ADgAPABAAEgAXABcAFgARAA4ACgAMAAwADAALAAgABQACAAEABAAG
AAoADAAKAAkABQAEAAMAAQAAAAIAAQABAAIABAACAAEA///+//3//v8AAAEAAQAAAP//
/v////v/+//7//7/AgACAAMAAgACAP7/+v/4//j/9v/4//n/+P/8/wAA+v/5//3/+v/6
//3/AAADAAEA/v/7//j/+f/2//b/+//9////AQAEAAQAAQABAP7//v8DAAMAAgAAAP3/
+//6//r/+P/9/wAAAgD9/wEAAwABAP///P/6//n/+f/7//7//P/8//r/+f/6//r/+//9
//v//f/7//v/7f/0//n//P///wIAAAD+//z/+//6//z/+P/4//7/AgAIAA0ACQAEAAIA
AwABAAAAAAABAAIA/v/8//v//v////////8BAAIABgAJAAgABgAFAAUABQAHAAUABQAE
AAAA//////7/+//6//v//f/7//v//P/7//r/+f/4//r//f///////P/8//v/+v/6//r/
+v/6//r/+P/4//j/+//9//7//////////v/+//z/+v/6//v//f/7//r/9P/w//T//v/9
//T/8f/3/wIAGQAwADsATABhAGMAWQBWAFMARAA9ADUAJgAYAAgA9v/o/+P/4//i/+X/
5f/j/+X/6//u/+z/4//i/+j/8//8//n/9f/1//L/8f/w/+//8v/3//j/+//9/wAA/v/9
//n/+f/3//X/+v///wEABAAEAAEA+//4//j/+//4//3/AQD///////////7//P/6//v/
+v/+/wQAAgD9//7//v/9//3//v8BAAEA/f/6//j/+//9/wAAAgACAAIAAQABAAAAAAD/
//3///8BAP3//f/8//v/+P/6/wAAAwAHAAkACQAIAAcABwAJAAcACgANAAwADAAMAAsA
DQAQABMAEQANAAwACwAKAAsACgAJAAYACgAMAAwADQALAAwAEAAPABMAEQARABAADQAK
AAcAAwAFAAMAAQABAP///v////7//f/9//r/+v/7//v//P8AAPr/9//1//T/+P/5//n/
+v/6//z///8BAAAA/v/8//r/9//z//P/8//3//z//f///wAAAgAAAP7//P/8//r//P/6
//b/9//4//X/9//+//7/+//9////AQAAAP7//P/6//n/9v/2//v//P/9//7/AAACAP//
///8//v//f/6//b/9//3//j/+v/0//D/8//0//n/9//+/wMAAwADAAIAAgD8//n/+P/4
//v//P/7//v//v/4//P/7//q//H/9v/7/wAAAgAEAAYACQAIAAgAAgAAAAIAAgAEAAUA
BAAAAP//AQD///7//v///wMAAAD//////v////////8AAAAAAwAFAAUABAAEAAUABgAJ
AAgACQAFAAAA/v/9//v/+f/5//v/+//5//n/+v/+/wAAAgAEAAAA///9//n/+//8//z/
/P/5//j/9//2//T/8v/y//L/9f/3//j/+f/8//3//f/+//z/+v/6//v/+f/7//z/+v/0
//D/7v/r//D/8//1//7/EwAuAEEATABTAFUAWwBeAFcATgBFADcAKAAYAAYA/P/y/+v/
5f/g/9v/2//h/9//3f/g/+L/3f/Y/9z/5f/o/+//9//7//j/9//2//X/8v/1//T/9f/3
//r/+P/3//b/9//2//X/8//z//D/7v/y//P/8f/y//b/+f/2//v/+//5//n/+f/8//z/
+//6//n/9v/4//z//P/5//z//v/8//v/+//9/wEA///+//7//v/9//3//P///wAAAAAB
AAMABgAIAAkACQALAAcABwAHAAcABQAIAAgABwAHAAUACgAMAA4AEQAQAA0ADwARABAA
EAAQAA8ADwASABUAEwAQABAAEAAQABMAFAAVABQAFwAYABcAFwAUABQAFwAVABgAFQAU
ABIAEAAQABAADwAQAA8ADgAPAAwACgAKAAgACgANAA0AEAAPAA0ADAAOAAsACQAIAAgA
DAANAA0ADgAJAAgACAAHAAgACAAIAAgACAAFAAYABwAGAAgABgAFAAQABgAEAAIAAwAE
AAMABgAIAAYACQAMAAUABQAKAAgAAgADAAQABQAHAAgACQAKAAsACAAIAA0ACgAJAAgA
CAAJAAcACAAGAAcACwAKAAgACgAJAAkACgAHAAQACAAKAAgAAQADAAMABgAJAAsADgAJ
AAkACwAOAA4ADgAMAAsACgAIAAcABwAEAAcABgAHAAkAEgAPAA4ADQAMAAoACgAKAAsA
DAAOAAoACgAOAA4AEAARABEADgAOABEADQAMAAwADQARAA4ADQANABAAEQARABEAEAAQ
ABMAFQAVABQAFAAVABMAFQATABMAEgAOAA0ADQAPAA0ADQAPAAwACQAIAAgACwAOABEA
FAARAA8ADAAHAAkADAAOABAAEAAQABAAEAAPAAwACwAKAAwADQANAA0ADwAPAA4ADgAM
AAoACgALABEACwAKAAgAAAD8/wQADwAUABkAHQAkADUARABPAGIAdwCDAIEAegBxAGYA
XwBNADAAHAASAAoA/P/9////+v/5//v/9//z//H/7v/y//n/AAAKAA0ACAADAAMAAQAF
AAcACQALAAsADwAPABEADwAQAAwACQALAA8AEQATAA8ADQAIAAQACQAJAAYABgANABMA
EwAbABsAFwAVABMAFAAUABMAEgANAAoADAAQABIADwASABQAEAAPAA8AEQATABEAEAAQ
ABIAEwAVABYAFQAUABIAEQASABQAFQAVABMAFQARABEAEwATABEAFAAYABkAGwAbAB0A
HAAbABsAGQAVABYAFwAbABwAHQAdAB0AIAAjACEAIwAkACUAJgAkACIAIAAcACEAJAAl
ACcAIgAiACUAIwAhAB0AGwAYABkAGgAbABsAGQAXABUAFQAWABYAGAAYABcAFwAUABQA
EQAPAA4AEAAOAA0ADQAOABAAEQARABIAEAAQABEAEQASABIAEgASABEADQANAA0AEQAW
ABcAGQAXABYAEQAMAAwADgAOABIAEgAQABMAFgAPAA8AFAASAA8AEQATABUAFwAWABUA
FAATABAAEAAVABQAEwASABIAEQANAAwACAAOABUAFwAYABQAEQAPAA4ACgAIAA0AEAAU
ABcAEQAFAAIACQAOABMAGAAYABgAGAAZABcAGAATABIAEgASABQAFQAVABIAEgAVABMA
EgASABMAGAAWABYAFwAUABMAEQAPABIAFAAZAB0AHwAeAB4AHwAbABsAFwAVABYAFAAV
ABcAEgANAAoACQALAAkACQAKAA8AEgAVABgAFAARAA0ABwALABAAFAAYABUAFAATABIA
EQAOAA0ADAASABUAFwAZABcAFQASABAAEgAQABAAEQARAA0ACAAGAAwAFAAYABsAHgAj
ACkANgBDAFIAYQBwAHsAgwB/AHYAbQBgAE0AOQAqABoADgAKAAYAAwD7//L/8//5//v/
/f////z/+P/3//r/AgARABoAEQANABEADwAPAA8ADwAPABMAEwAVABcAGgAYABcAFwAZ
ABkAGQAaABsAGQAYAB0AHQAaABoAGQAZABMAFQAYABcAGAAZAB0AHgAeAB4AHQAaABwA
IAAeABsAHgAgAB0AGwAaABsAHQAbABoAGgAYABUAEwAQABkAIAAmAC0ALAAsACsAKQAm
ACcAIgAhACUAJwAnACwALAArACsAKQArACoAKQApACwALQAzADkANQAyAC8AKwAtADIA
NwA3ADQAMgAwAC4AMAAwADAALgAwADIAMgAzAC8ALgAwAC0ALwArACkAJgAoACgAKAAn
ACYAIwAgAB8AHwAgACMAJAAiACEAHQAcAB0AHQAeACIAHgAbABkAGAAbAB0AHgAgABwA
HAAdAB0AHgAeAB4AHgAgAB0AHgAfAB0AHgAbABkAHAAeABwAGgAcAB4AHgAiAB0AGAAY
ABgAEQARABYAFAATABcAGwAfAB0AGgAXABQAGAAYABsAIwAgAB0AGgAYABgAFQAVABIA
FwAdAB4AHgAXABcAHgAhACIAIwAkACEAHgAbABkAHAAgAB4AIAAfABwAGwAZABwAGgAb
AB8AIAAgACEAIwAhABwAGQAXABkAGwAcAB0AHgAeACEAIwAhACAAIAAhACMAJQAjACMA
HgAaABkAGQAbABsAHQAhAB4AGwAaABoAFgAUABIAEAATABUAFgAVABcAGAAYABgAGAAY
ABgAGAAYABYAFgAWABYAFwAXABcAFwAXABYAFgAWABQAFAAVABUAGQAWABAADgAQABIA
FwAcAB8AKwA+AE0AWABdAGYAewCLAI0AhgB7AGoAVQBBADAAJAAgABoADgAJAAcABAAH
AAcA///7/wMAAgD+/wcAEAAOAAkADgAXAB8AHQAaABkAGAAXABUAGQAZABsAGgAcABkA
FwAZAB0AHwAhAB8AHwAcABoAGwAbABgAGAAYABkAFAAXAB0AHwAjACcAJgAkACEAHgAc
ABoAHQAiACAAHQAgACIAIgAhACEAIwAjACEAIAAgAB8AHwAgACAAIQAiACIAIwAiACIA
IQAfACEAJQAjACUAKQApACcAKgAqACsALQAtAC8ALgAtAC0AKwAnACgAKQAuADAAMgAz
ADUAOAA7ADkANQA0ADMAMgAzADQANQA0ADYANgA0ADMAMgAyADUAMwAwACsAKAAkACcA
KgAtAC8ALQArACkAKQAlACQAJQAkACUAJQAiACIAIAAfAB8AIgAjACMAJAAmACQAIwAh
ACAAFwAUABIADwAZACAAJwAuACoAIwAgAB0AHQAgAB8AHwAeACAAHgAcABwAHAAaABwA
HAAaAB0AIAAZABkAHgAcABkAGwAdAB8AIQAiACMAJAAfABoAGAAbAB0AHQAdAB4AIgAh
ACMAIgAiACMAIgAfAB4AHQAcABwAHAAcAB0AIAAiAB4AHgAlACgALQAxAC8AKgAoACkA
KAAoACkAKwAsACgAJgAlACgAKQApACkAKQAoACoAKwAuAC4ALwAxADMANwA3ADkAMgAq
ACUAIQAnACkALQAzADEALwAvADAAMgAyADIAMgA2ADsAPwBBAEAAQAA/AD4AQABAAEAA
QABBAEAAQQBCAEMAQwBCAEEAQwBDAEIAQgBBAD4APQA9AD8APQA4ADgAPgBEAEQAPwBC
AEcATQBWAGcAeACHAJIAmQCbAJcAkgCPAIAAZwBXAEwAOgAqABwAFgATAAkABAAJAA8A
DQAJAAUABAAGAAcACgAOABEAFAATABMAEQAPAA8ADwAPAA8AEwATABUAEAAQAAsABwAJ
AAsACwALAA4ADwANAAwADAALAAcABgAFAAcAAwAHAAQA/f/4//P/+v8AAAUACgAFAAIA
BAAIAAMA/f/9//z//v///wEABQAEAAEA///+//3//f/+//7/AAAAAP/////9//7//v/9
////AQD9//3//v/9//r//P/9//3//v/9/////v/9//3/+//5//z///8CAAIAAgABAAAA
AgAEAAEA///+//3//P/7//r/+f/2//X/9P/x/+//7v/w//X/9f/4//X/9P/y/+7/7P/q
/+f/5f/j/+H/4f/i/+L/5P/k/+T/5f/j/+T/4//h/+D/4v/g/9//3//g/9//3//e/97/
1//W/9b/1f/Y/9j/2P/Y/9j/1f/W/9f/1v/a/9r/2//b/9z/2f/W/9L/0P/M/8z/zv/O
/9P/2P/S/9H/1f/S/83/z//R/9P/1f/U/9P/0v/O/8r/yf/N/8//z//P/9D/zv/L/8v/
yP/G/8X/xf/I/8r/yv/K/8r/yP/G/8T/w//G/8r/yP/K/8r/yP/I/8f/x//E/8T/x//F
/8T/xP/F/8n/xv/F/8X/xv/H/8f/x//G/8b/yf/L/8j/xv/F/8X/x//L/8v/zf/I/8L/
v/+9/7//vf+9/7//vP+5/7j/uP+2/7b/tv+2/7b/t/+3/7X/tf+2/7b/tv+0/7T/tP+0
/7b/tP+0/7T/sv+x/6//rf+w/7H/sf+y/6//rP+r/6v/sf+1/7L/rP+u/7T/rv+p/6z/
sf+5/8L/0f/e/+v/9P///wEA///+//v//v8FAPP/1P/G/7r/qv+e/5n/lf+U/5P/l/+b
/5v/l/+W/5j/nf+e/6D/of+k/6X/qf+n/6X/pf+l/6X/o/+n/6f/qf+o/6r/p/+l/6P/
pf+l/6X/qP+p/6f/pv+k/6H/m/+Y/53/o/+j/6v/rf+r/6v/q/+r/6r/qP+m/6f/pv+q
/7D/rv+p/6r/qv+q/6n/qf+r/6v/qf+o/6j/q/+r/6z/rP+s/6z/q/+r/6n/qv+q/6n/
q/+t/6n/qf+u/6//rv+y/7L/s/+1/7X/tP+y/7D/r/+x/6//sv+1/7j/uv+8/73/uf+6
/7v/t/+3/7j/uf+6/7r/uv+6/7j/uv+6/7j/t/+y/7L/tf+z/7b/s/+y/7D/rv+u/67/
rf+u/63/rP+t/6j/pv+m/6T/pv+n/6X/pv+l/6P/ov+k/6H/n/+e/57/of+j/6T/pv+i
/6L/o/+j/6X/pv+n/6j/pf+h/6H/of+f/6L/of+h/6H/ov+f/5z/nv+g/6D/pP+l/6T/
qP+s/6P/n/+g/5r/mv+d/6D/o/+k/6T/pP+k/6H/nv+e/6P/pf+n/6n/rP+s/6n/qf+m
/6z/of+b/6L/qP+o/6j/qP+o/6f/pv+l/6X/qv+u/6z/rv+s/6r/qv+p/6n/pv+m/6n/
p/+m/6b/p/+r/6j/p/+n/6j/qf+p/6n/qP+o/6v/rf+u/67/r/+x/6//sf+v/6//qv+m
/6X/pf+k/6H/oP+h/6X/pf+n/6r/qf+o/6f/pv+o/6n/qf+n/6T/pP+j/6L/pf+o/6v/
rv+r/6j/p/+m/6b/p/+n/6f/pP+j/6H/oP+j/6L/o/+l/6X/o/+e/5j/lv+Y/5b/m/+i
/6n/t//G/8X/0P/n//b/+f/9/wMABAD///T/3f/B/6r/nv+e/57/nP+X/5H/lP+X/5H/
if+N/4//jP+K/5H/lv+W/5v/nv+h/6H/n/+e/53/nP+b/5v/n/+f/6H/ov+m/6X/pf+m
/6n/qv+r/6r/qf+l/6L/pP+j/5//nv+h/6X/o/+p/6n/pf+j/6H/pf+m/6b/pv+j/6D/
ov+m/6X/of+j/6T/pf+l/6b/qf+q/6f/pf+k/6b/p/+p/6r/p/+m/6T/o/+i/6T/pf+l
/6f/q/+p/6v/r/+v/63/sP+1/7f/uv+7/7f/tP+x/6//sf+v/7L/tf+y/7D/rv+r/67/
sv+2/7X/tv+4/7r/vP+5/7b/s/+u/7T/uP+6/73/uP+4/7v/uf+2/7H/rv+q/6z/rP+s
/6v/rv+v/7D/s/+v/6z/q/+o/6n/q/+q/6z/qv+p/6n/rP+q/6n/qf+q/6n/qf+o/6j/
pP+k/6X/pf+o/6j/qP+o/6X/of+h/6H/oP+k/6T/pf+j/6L/nf+Y/5n/nP+d/6L/ov+g
/6P/pv+c/5n/m/+W/5j/n/+m/63/q/+o/6X/ov+f/5r/mP+b/5//of+j/6b/pP+h/6H/
nv+e/6P/o/+i/6P/of+g/6D/nv+c/6H/pP+k/5//o/+l/6H/n/+c/5r/mP+Z/5z/oP+h
/6L/of+h/5z/mv+Z/5n/lv+Z/5j/mf+f/6L/pP+m/6H/o/+h/5//ov+g/6D/oP+e/6L/
ov+l/w==
         </WaveFormData>
      </LeadData>
      <LeadData>
         <LeadByteCountTotal>10000</LeadByteCountTotal>
         <LeadTimeOffset>0</LeadTimeOffset>
         <LeadSampleCountTotal>5000</LeadSampleCountTotal>
         <LeadAmplitudeUnitsPerBit>4.88</LeadAmplitudeUnitsPerBit>
         <LeadAmplitudeUnits>��V</LeadAmplitudeUnits>
         <LeadHighLimit>2147483647</LeadHighLimit>
         <LeadLowLimit>268435456</LeadLowLimit>
         <LeadID>II</LeadID>
         <LeadOffsetFirstSample>0</LeadOffsetFirstSample>
         <FirstSampleBaseline>0</FirstSampleBaseline>
         <LeadSampleSize>2</LeadSampleSize>
         <LeadOff>FALSE</LeadOff>
         <BaselineSway>FALSE</BaselineSway>
         <ExcessiveACNoise>FALSE</ExcessiveACNoise>
         <MuscleNoise>FALSE</MuscleNoise>
         <LeadDataCRC32>3266335697</LeadDataCRC32>
         <WaveFormData>
8P/w//D/8P/w//D/8P/w//H/8v/z//T/8P/s/+j/5P/p/+z/7//y//T/9v/4//r/9f/w
/+v/5v/q/+7/8v/2//L/8P/u/+z/6v/q/+r/6v/t//D/8//5//b/9v/1//X/9v/y//X/
+f/6/////v/9//z/+//8//3///8BAAMACAAHAAQAAwACAAUABgAFAAYABwAHAAgACwAI
AAMAAgAAAP//AAAAAPv/9P/w/+//6//q/+3/8P/x//L/9v/4//j/9v/0//H/7v/x//D/
7v/v/+7/7f/q/+b/5v/l/+T/5f/p/+z/8P/0//T/8P/q/+v/6//s/+3/7v/k/+P/4v/o
//L/9f/r/+T/4P/X/9z/6f/z/wcAIgA1AD8AUwBsAH8AjwCkALwA0QDXAM8AtQCRAHAA
SwAlAA4AAAD4//v/AQABAP3/+//+/wAA/v8AAAUA///7//z/+f/w/+n/5//i/+L/3//g
/97/4//h/+H/5P/k/+T/6v/t//H/9v/0//D/7f/p/+n/6f/p/+X/5f/n/+v/7//q/+j/
5//p/+j/5f/k/+D/4f/k/+j/7P/p/+j/5f/i/+L/4v/k/+j/6P/o/+j/6P/n/+f/5v/l
/+j/6P/n/+f/6//t/+z/6//r/+r/6v/n/+r/7f/v//P/8v/z//L/7//3//r//f8BAPz/
9//0//n///8AAAQACQAJAAsACgAJAAwADQAOABAADgAOAA0ADAAJAAkADQAMAAsACgAO
AA0ACwAJAAUA//8BAAEAAAD+//3///8BAAMA//8AAPn/9v/3//f/+P/7//r/+//8//n/
8//w//L/8v/y//H/8f/z//D/7P/r/+//7v/x//T/9//3//X/8//z//H/9f/z//D/7v/x
//L/8//x/+7/6v/s/+r/6f/p/+n/7f/w//L/9P/v/+z/5//m/+3/8v/3//z/9f/0//T/
8P/1//L/8P/x/+z/6f/k/+H/5//u//L/9f/y//D/6//r/+v/6//s/+z/7f/v//P/9v/2
//T/9v/4//b/8//x/+7/9v/4//T/8v/w/+7/8P/v/+//7v/z//X/8v/2//b/9//6//f/
+P/3//b/9//4//n/+v/7//z//P/6//r/AAACAAQABAACAP///f/8/wEAAQD9//3/+v/3
//b/9P/q/+b/5f/n/+r/5//o/+n/6//q/+7/8P/t/+z/6//p/+j/6P/m/+P/4P/j/+T/
4//l/+X/5P/j/+D/4P/f/9//3v/h/97/2f/d/93/3v/f/+D/4P/h/+L/8P/w/+v/5//i
/9z/3f/k/+n/9f8HABQAHQArAD0AVABpAIMApADAAM8A0wDBAJsAdQBaAD0AGwAGAAAA
/v/9//v/9//x/+3/8v/4//z//P/9//v/9//y/+v/5P/f/+D/3P/d/9v/3v/e/+X/5f/g
/+D/3f/a/9v/2//c/97/4f/g/+D/3//d/93/3f/Z/9z/3//k/+n/4//g/97/3//i/+P/
5v/m/+L/4P/f/97/3P/e/97/3v/g/+D/4v/m/+L/4P/e/9z/4P/j/+X/5//l/+L/3v/b
/+L/5//p/+v/6f/o/+j/5f/j/+X/5v/p/+3/8f/z//P/9P/0//T/9f/z//P/9f////3/
+v/6//v//f////7//f8BAAMABQAIAAYABgAFAAQAAgADAAgACAAHAAYACgAJAAUAAwD/
//n///8BAAIAAgD5//f/9f/z//b/+v/2//b/9f/z//L/8//x//H/8f/t/+r/6v/v//L/
8P/v/+//8f/v/+z/7P/x/+//7//v/+//7P/n/+L/3//m/+//8v/0/+3/7f/r/+n/6//q
/+j/7P/s/+3/7//x//D/8P/v/+7/7f/s/+n/6v/p/+j/5//m/+X/6P/s/+z/8f/u/+z/
7f/t/+3/6//r/+3/8P/w/+//7P/s/+n/6//q/+n/6f/o/+v/7f/x//T/8f/s/+v/6v/u
/+//8f/y/+//6v/p/+r/6v/q/+r/6v/r/+z/7v/w/+v/6//s/+f/6v/r/+v/6v/l/+P/
4//k/+b/5//n/+n/7f/t/+3/7f/i/+L/4v/i/+L/4v/n/+f/6P/o/+z/7f/p/+z/8P/1
//z//f/7//f/8//x//P/8//z//P/+f/8//3/AAAAAP7//P/4//3///8CAAYABgADAPz/
+f/6//f/9v/0//H/8P/y//f/8//t/+v/6f/p/+j/7P/u/+n/6P/n/+X/4//i/9//2//e
/+P/5v/n/+b/5f/j/+H/5P/m/+f/6f/m/+f/4v/b/+D/4f/j/+X/6P/o/+n/6v/g/+L/
4//h/+D/4v/l/+r/9f/7//3/CAAXACUAPwBaAHEAjQCuAMQAzwDXANEAswCLAHAAVwA1
ABgACgAAAPn/9//9//3//f8AAAIA/v/6//X/7//t//D/8f/w/+3/6v/k/+P/3//a/9b/
2f/V/9v/4v/m/+r/6P/l/+P/4v/l/+T/5P/j/+P/4//j/9//3f/d/9//4f/g/+D/4f/l
/+P/3//d/9j/2P/Y/9n/2v/d/+D/4f/i/9z/2P/W/9b/2v/e/+L/5v/i/+H/3//d/9//
4P/g/+H/5P/l/+P/4f/h/+D/4P/d/+D/5f/p/+//7//v/+3/6f/s/+z/7P/t/+v/6//t
//f/+P/2//f/+f///wMABAAFAAAA/f/6//j/+//+/wAAAgAFAAkAEQAUAA0ACAAIAAMA
BQAHAAcABQAFAAMAAAD8//v//f///wEA//8AAPn/9v/y/+//7f/t//L/9//8//3/9P/w
//H/8P/x//H/8v/1//P/8P/w//X/7v/r/+j/5f/p/+n/6f/r/+z/8f/w/+7/7v/z//b/
+f/2//T/8f/0/+//7f/s/+v/7//0//j//P/4//b/8v/y//P/9P/1//b/8P/y//X/9P/3
//T/8v/z//f/+f/5//v/+v/6//f/8//2//j/9//7//r/+f/5//j/9P/z//T/9P/8//r/
+v/4//L/8v/y//L/8v/2//f/+f/6//b/8//r/+r/8v/5/wIABQAGAAUABAAFAAQAAwAC
AAEABwAKAAsADgAOAAwACgAGAAgABwAHAAgACwALAAcABwACAP3/+v/2//H/8P/y//f/
+v/3//j/+f/1//D/8P/u/+r/6v/q/+n/6v/s/+z/6//p/+3/7//v//D/7//t/+v/6v/q
/+n/6f/r/+//7f/p/+r/6f/p/+n/6f/o/+j/6P/u//L/7f/t/+r/5P/l//T/AwANABcA
IAAnADsAVQBoAIEApwDMAOAA6QDpANMApwCBAGoATwAvABgADgAMAAcA+//z//P/AwAS
ABYAEgAOAAsACQAFAPb/7f/0//X/9f/y//T/8//u/+r/7f/p/+n/7P/s/+z/7v/t/+3/
7v/u/+z/6//p/+z/7//y//H/7v/t/+7/7//r/+r/6v/t/+7/7f/u/+z/6P/o/+n/6v/t
//D/8f/y/+z/5v/i/+D/5P/o/+z/8P/y//P/8//z/+//7P/o/+X/7P/v/+//7//y//L/
8//x//D/8f/x//P/+P/7//z/+//7//j/9f/z//X/9//7/wcACAAGAAcACQANABEAEgAT
ABIAEwAUABYAEgAOAAkABAAKAA8AGAAcABcAEgASAA0ADgAPAA4ACwANAA0ADAAKAAIA
AQAAAP//AgAGAAIAAgD9//f/8v/v//P/9//7//v/+f/4//z//v/7//f/9P/z//T/9P/3
////+f/3//X/8//2//X/9P/1//P/9//1//L/8v/1//b/9//4//j/9//8//f/9f/0//P/
9f/2//b/9v/0//T/8v/0//T/9P/0//T/9f/6/wAAAgD///j/8v/v/+//7//t/+3/8//6
//7/AQD6//b/7//t//L/9//9/wIA///9//3//P/6//b/9v/2//j/+f/7//z/9//y//H/
8v/1//b/9//4//X/8v/w/+7/8P/z//f/9f/3//f/9v/0/+//7f/t/+7/8f/z//T/9//2
//X/9P/z//D/7//u/+7//f/+//n/9v/z//D/8//z//T/9P/4//n/9f/4//r//f8CAAEA
AgABAAAAAQD+//v/+P/1//v/AAADAAgADAAMAAwACgAFAAEA/v/8/wUACQAJAA0ADQAL
AAsACgABAP7//v8BAP//+//7//v/9f/w//D/7v/w//T/+P/7//j/9v/y/+3/7P/v//D/
7//y//P/8//z/+7/6v/l/+H/6f/z//f/+f/2//P/8f/v//H/8v/0//b/+v/+//H/6//u
/+z/7f/0////CwAVACYAMQA5AEcAXgB5AJMAtADSAOUA6wDdALkAiwBqAE8ALwAeABgA
DgAHAAcAAwABAAkAEAASABIAEgATABMACQD+//n/9v/3//b/8v/z//H/8v/w//X/8//w
//L/8f/w//H/8f/y//T/8f/u/+z/6f/r/+v/6//n/+X/5//r/+//8f/y//T/+f/7//n/
+f/2//L/8P/v/+7/7//y//P/9P/0//L/8v/0//P/8v/x//D/8f/z//T/9f/0//L/7//t
//P/9//4//n/9//2//b/8//x//P/9P/3//r//f/+//3//v/8//r/+f/6//v//v8JAAwA
CgALAA0ADgAPAA0ACwAMAA0ADgAQABMAFAAUABQAEwATABcAFgAWABQAFwAVABcAFwAV
ABEAFAAVABUAFAAOAA0ADAALAAsADgAJAAgACAAFAAMAAwABAAEAAQD9//v/+v/+/wAA
///9//z//f/8//r/+/8BAPz/+//6//n/9f/x/+3/6//y//v//v8AAPz//f/8//v/+//6
//j//P/7//v//P/9//v/+v/4//b/+P/6//r//v/7//r/+f/4//b/+v///wAAAQD8//j/
9//2//X/8v/x//b//P///wEA/P/6//X/9f/5//v//v8AAP3//f///wAA8P/0//z//f/+
////AAABAP///v/8//v/+//2//j//P8BAAgACQAIAAUAAgABAAUABwAJAAsACwAKAAcA
BgAIAAgACAAGAAkACwAOABIAEQAPAAkABwAKAAkACgAKAAAA/P/7//3/+f/z//H/7//x
//L/+P/8//b/9P/y/+//7//w/+//7f/r/+//8f/x//D/7//t/+v/7P/u/+//8f/w//H/
7P/l/+n/6//u//H/8f/w//D/8P/i/+L/8f8HAAoA/v///wYABQALABkAJgA7AE8AXQBu
AIUAmQCwAMwA5QD3AAUBBQHnAL4AowCHAGAAQAAuAB8AFwAVAA8ADQAQAA4ABAD8/wEA
CwAJAAIAAQAAAPn/8//s/+r/5f/n/+b/7P/r/+n/7P/s/+z/6P/l/+P/4v/k/+T/5f/l
/+D/3f/a/9P/2f/f/+f/7//s/+r/6f/r/+n/5f/j/97/3v/g/+P/5v/j/+T/4//i/+L/
4v/k/+j/5v/k/+L/4P/g/+H/4f/h/+T/5P/j/+P/5f/n/+b/5f/j/+L/4v/f/+H/4//k
/+f/5//n/+X/4f/l/+b/5//p/+b/5f/m/+//7//s/+z/7f/w//P/8//z//H/7//t/+z/
8f/2//r//v/8//v//v/8/wAABAANABEADgANAAoABQAEAAMAAQD+//v//f///wEAAQAE
AP///v/+//v/+f/5//v//f////3/9v/0//f/+P/5//n/+v/9//n/9P/y//X/9P/1//b/
9//5//f/9f/1//T/9//0//D/8P/1//j/+//2//L/7f/u//D/8f/z//X/9P/0//P/8v/y
//L/8P/y//X/9v/3//j/8f/w//D/7P/y//L/8//3//j/+f/4//n/+P/4//X/8f/0//b/
9f/5//b/8//x/+7/7v/v//L/9P/2//T/9v/4//T/8f/v/+z/7v/u//L/+P/0//L/8P/u
/+3/7P/s/+z/5P/s/+7/8P/y//T/9f/z//L/8P/0//X/8f/0//n///8HAAkACwAJAAcA
BwAEAAMAAgABAAQABgAGAAgADQAOAA8ADgALAAkACAAIAA4ADwAMAA0ACQAFAAMAAAD5
//b/9v/5//n/9f/1//X/8v/u/+//7v/u//D/8v/z//L/8v/w/+3/7P/v//D/7//v/+//
7v/t/+v/6v/o/+f/6//x//H/7//w/+//7//v/+7/7v/v//D/9v/0/+3/4//c/+D/6f/w
//X/+////woAIwA3AD8AWAB/AJ8AtgDSAOUA5wDbALsAjwByAFkANwAeABIADAANAA8A
BwD5//n/AgAIAAoABgADAAkADQAEAPf/8P/t/+3/6P/o/+X/5f/k/+r/6f/p/+z/7P/s
/+r/6f/p/+r/7P/s/+3/7f/v/+//7//r/+j/6f/s/+//6//q/+r/7f/u/+3/7v/s/+n/
6P/o/+j/6f/s/+3/7v/u/+z/7P/u/+n/5v/j/+D/5//t//L/9//z//D/7P/p/+7/8f/x
//H/8f/w//D/7f/p/+n/6P/p//P/+/8BAAUAAwD+//n/9f/6//3/AgAPAAwACAAHAAcA
CgANAA0ADQARABMAFQAYABMAEAAMAAgADAAPABYAGAAWABQAFwAVABMAEwARAA0AEAAR
ABEAEAAIAAcABgAFAAcACgAFAAQABAABAP/////8//3//v/7//f/9v/6//z/+P/1//P/
8//2//j//f8HAAEA///9//v/+P/z/+7/6//x//v///8CAP3//f/7//n/+//6//j//P/4
//X/8//x//P/9v/4//r//v8AAAAABAABAP7/+//4//f/+v/+//7/AgAAAP//AQD+//3/
+v/5//z/AAABAAEA///+//r/+//6//n/+f/4//z///8EAAgABgACAAIAAgAAAP/////+
//7/+v/6//z//P/6//j/9v/w//P/9v/5//z/AgAFAAkADAANAA0ACAAKAAkACQALAAcA
CwALAAsADQAMAAsACgAJAA4AEAAQABIAFwAYABkAGAAUABEADwAOABUAFwAVABcAFAAR
ABAADgAGAAIAAQADAAMA////////+f/0//T/8v/1//r///8DAP7//P/4//P/8f/1//f/
9//5//n/+P/3//L/7v/p/+X/7P/1//j/+f/5//n/+v/7//v/+v/6//r/AgD+//n/8//s
/+b/4//m//X/AQAHABYALwBFAFMAYgB3AI8AtADYAOsA9QDvANEApwCEAGcARwAqABoA
FgATAA8ACwAFAAMABAAMABQAEgAPAAsABQD8//n/+v/9//3/+v/8//v/+P/2//v/+f/1
//b/9P/y//T/9f/3//r/9P/u/+n/4//p/+3/8f/x/+//8f/1//n/9f/y//D/8f/0//X/
+P/4//L/8P/v/+7/8P/0//b/+P/2//T/9P/2//L/8P/u/+z/8P/z//X/9//2//T/8f/v
//j//f///wEA///+//7/+//4//n/+f/7//7/AQACAAEABAAEAAQABQAIAAkADAAXABYA
EgARABEAEAARAA8ADQAQABMAFgAaABkAGAAWABQAFQAXAB0AHgAcABoAHQAbABoAGQAW
ABEAFQAXABgAGAARAA8ADQALAAgACgAEAAIABQAHAAoADwAMAAsACgAFAAIAAgAHAAoA
CAAFAAMAAwADAAAAAAAFAAMAAwADAAMAAgD///z/+//9/wMAAwACAP3//f/7//n//P/8
//v/AAACAAMABQAHAAQAAgD///z///8AAP//AgABAAAA///+//7/AgAHAAgACAAEAAEA
AQD+//3/+v/5//3/AgAEAAUAAQAAAPz//f/+////AQACAP3/+//7//r//P/8/wAABAAG
AAcACQAKAAUAAAD//wAA/v/+//7//v/9//z//P/8//j/AgACAAIAAgACAAQAAwADAAIA
AQABAPz//v8FAAsAEwAVABAACwAGAAMABQAHAAkACwAMAA4ADgAQABEAEAAPAAwAEQAT
ABYAGgAYABUADgALAAsACQAJAAgAAwAAAAAAAwAAAPv/+v/5//r/+P/7//z//P/8//z/
+//4//j/9v/z//b/+//+/////P/5//X/8f/1//j/+v/9//n/+f/z/+v/8v/1//n//f/7
//r/+v/6//L/7v/t/+//8v/y//n/BAAJAAkACwAWACkAOwBTAHQAmQC7AMoA0gDXANkA
zQCrAIUAbgBTADEAFAAGAAQABQAHAAsADQAPAA4ADgAMAAgABwAJAAkAAgD///7/+f/5
//T/9P/x//P/8v/4//f/9P/2//X/9P/0//P/8//0//b/9P/z//H/8P/v/+7/6f/u//P/
+v8BAP3//P/8////+v/1//L/7P/u//D/8//2//X/9v/1//T/8P/u/+7/8P/z//b/+f/8
//j/9//1//P/9//4//j/+f/7//3//P/7//v/+v/6//f/+v/9////AwADAAMAAQD9/wUA
CAALAA8ACQAFAAMACQAKAAgACQALABEAFwAaAB0AGwAbABsAHAAcABwAGwAaABgAGQAe
AB4AGwAYABoAFwAaABsAGgAXABUAEwAQAAwACQALAA0ADwAMAA4ACAAGAAUAAwACAAMA
BQAHAAkABwD+//r/+//6////AQAEAAkABwAEAAQACQAEAAMAAgABAAUABQAFAAcABQAJ
AAcABAADAAUABQAFAAMAAgAAAAQAAAD///////8DAAYACAAKAAUAAgD9//z/AQAEAAcA
CgAFAAYACAAGAAcAAgD+//3///8BAAEAAwACAAQAAwABAAMABAACAAUAAwABAAAA/v/7
/wMAAQD6//r///8EAAkADgAOAAsACQAGAAsADwAOABQAEQARABMADwASABEAEAARABMA
EwATABMAEwAUABMAFAAXABgAGQAYABYAFQAVABYAGwAbABcAFwAUABEAEAAOAAUAAgAC
AAUABQABAAEAAQD9//j/+P/2//j//P8AAAMA///8//f/8f/z//n//f///wAAAQABAAEA
+//4//T/8f/2//3//v/9/wAAAQADAAUAAQD+//z/+v/+//7//f/5//r/+v/9/wIACQAV
ACcANgBBAFMAZwB4AJEArwDKANoA5wDhALsAlQB7AFwANwAfABgAGAAWABUAFQAXABcA
FQAMAAQABgAKAAsAEQAfACAADwAAAP3/+//2//b/8//3//j/AAABAP7/AAD///7/AQAB
AAIABAADAAAA/v/7//z//f/+//v/+f/7////AwD8//j/9f/1//v//f8BAAIAAAAAAAEA
AgAAAAAA/v/8//z//P/+/wIA///8//n/9v/z//P/8v/x//r/AgAJABEAEgARAA0ACQAL
AAoACgAHAAUABwAIAAsADwARABEADwAQABAAEAARABIAEwAWACEAJAAiACMAJQAmACcA
JQAjACQAJQAmACgAKAAoACcAJgAkACMAJgAkACQAJAApACkAJgAjAB4AFwAcAB8AIQAi
ABwAGwAaABkAGAAaABQAEgATABMAFAAXABMAEQAPAAkABgAGAAsADgAQABEAEwAXABIA
DAAJAAsACwANAA8AEQAOAAsACAAHAAkADwAPAA4ACwANAA0ADQAMAAoABwAKAAwADQAP
ABEADQAKAAYAAgAHAAwADwAWABIAEAAOAAwACwAOABIAEgAUABAADQANAAkABwADAAEA
CAAOABEAEwAUAA4AEAASABIAEgASABMAEwAUABQAFgAXABMAFgAVABUAFwATABgAGQAa
AB0AGgAZABgAFwAaABwAHAAeACIAIgAiACAAHgAdAB0AHgAjACMAHwAfABwAFwAUABAA
DAAMAA8AFQATAA8ADwAPAAsACAAKAAoABwAGAAUAAwADAAQAAwABAAIABwAKAAsACAAF
AAEA/f///wAAAAABAAMABwAFAAEAAQD///7//f8AAAIABQAIAAYABgD///f/9P/4/wMA
EgAdACMALQA4AD8ASQBTAGwAnQDNAOgA9AD1AOEAuwCVAHsAZgBTADsAJgAeABwAFwAV
ABMAEQAXACAAJAAgACIAHwATAAUAAAAFABIAFQARAAwADAAJAAUAAAACAP3//v8CAAMA
BAAFAAUABgAIAAYAAgD///v//v8BAAQAAwD9//n/9//1//z/AgAJABMAEAALAAgAAgD/
//7//v/+/wAABAAGAAgABQACAAEAAgAFAAYABwAIAAcABwAGAAUABAAEAAMAAwAHAAkA
CAAHAAkACAAIAAUACgAPABMAGQAYABkAGAAVABYAFgAWABcAFwAXABkAIwAjACAAIAAh
ACYAKwAtAC8ALQAtAC0ALgAsACwAKwAqACoAKwAwADAAKgAmACcAIwAlACUAIwAfACMA
JQAmACYAHwAfAB8AHwAhACQAHwAeABgAEwAPAA0AEAATABYAFQASABIAFwAaABYAEwAR
ABEADQAIAAYACQANABMAGQAfAB0AGQAVABMAFAAZABgAFgARABEADwANABEAEgASABgA
EwARABAADwARABIAEgASABIAEgAQABIAFAAUABQAFAAPABIAFgAWABcAEgAOAA0AEAAT
ABQAFwAZABoAGgAVABIADwAMABEAEwAWABgAGAAXABEAEgAYAB8AKAArACkAJwAlACUA
IwAhAB8AHQAiACQAJAAmACYAJgAmACQAIwAhACAAIAAlACcAJQAnACMAHwAdABoAEQAO
AA4AEQAUABEAEgATAA4ACgALAAoACgAKAAoACQAKAAoACAAFAAcACwANAA0ACwAJAAYA
AwAFAAYABgAHAAYACQAGAAEAAAD///////8DAAQABgAIAAYA/P/z/+//9v8CAAkAEAAX
ACEAKQAyADsASQBdAHoAmQC5ANgA7AD1AOMAtwCVAIMAcABPADEAIgAeABYAEQAPAA8A
DwAPABQAGAAaABoAFwAPAAcAAgD9//z///8AAPz//f/7//j/9v/7//n/9v/4//f/9v/4
//f/9//4//b/9P/z//H/9P/3//r/+f/1//P/8//z/+7/6v/n/+f/7//z//n//P/3//b/
9v/2//P/9P/z//L/8//y//P/9v/4//j/+P/4//j/+f/5//n/9v/0//H/7//1//n/+v/7
//n/+P/4//X/+P/7//3/AQACAAMAAgD//wEAAAD/////AgADAAYAEQAOAAoACQAJAAwA
DwAPAA8AEAARABIAFAARAA4ACgAGAAkACwARABIADgAMAA8ADQAQABEAEAANAAwACwAJ
AAYA///9//v/+f/+/wQAAgAEAP//+//4//f/+f/7//3/+//5//j//P/+//z/+f/3//f/
9//0//T/+f/y//H/8P/v//L/8f/w//H/8//5//n/+P/x//H/7//t//D/8P/v//T/8f/v
/+7/7f/v//L/9P/2//b/9v/0//b/8//y//H/8P/w//T/+f/6//n/9P/w/+//8f/x/+//
7//3//T/7v/o/+r/6v/q/+r/7v/v//H/8v/0//X/8f/0//b/+f/+//3////9//v/+//5
//f/9f/z//v/AAADAAgABwAGAAUAAgAEAAMAAwAEAAUABQABAAEA/v/7//r/+P/y//D/
8f/1//L/7f/s/+v/6P/k/+X/5P/k/+T/5P/j/9//3v/b/9f/2f/f/+P/5f/i/9//2//X
/9v/3v/g/+P/4f/j/9//2f/Y/9f/1//X/9r/3P/f/+L/5P/c/9P/z//U/9r/2//c/+f/
7//z//z/CwAVACMAOgBZAHMAigCkALkAzwDZALkAgwBmAFsAPwAcAAQA+P/z//H/7//x
//P/8P/y//j/+v/z/+3/5//g/93/4v/j/+P/3v/e/9v/1v/S/9X/0f/S/9b/1//Y/9b/
0//R/9D/0f/Q/9D/z//M/8v/yv/F/8b/yf/O/9P/0//U/9b/2//Y/9X/1P/Q/8//0P/S
/9T/0v/U/9T/1P/O/8r/yP/I/8v/zv/R/9T/0f/R/9D/z//O/87/zf/N/9D/0//T/9P/
0f/O/8z/x//N/9P/2P/f/97/3//e/9v/3f/c/9v/2//f/+H/5f/x/+//6v/o/+f/6P/r
/+v/6//u/+//8P/y//D/8P/v/+7/7//x//f/+P/x/+z/7P/n/+r/7f/u/+3/7f/t/+z/
6v/j/+P/4//j/+X/6P/j/+L/3v/b/9n/2f/c/9//4v/h/9n/1v/Y/9j/2v/Z/9n/2//c
/9r/2//h/9v/2f/X/9X/2P/X/9b/1//X/9v/2f/W/9L/0//S/9H/1//a/9z/5P/e/9v/
2f/X/9X/1v/W/9b/2P/Y/9b/2P/Y/9j/2P/Y/9f/2v/e/97/4v/e/9v/2//d/93/2//b
/+P/3P/U/9P/1v/Y/9r/3P/e/9//3//g/+D/4v/j/9//4v/l/+n/7//v/+v/5//j/+H/
4v/j/+T/5f/q/+7/8P/0//P/8P/t/+j/7P/t/+//8v/x/+//6f/n/+j/5f/k/+L/2v/W
/9X/1//V/8//zf/L/8//0v/a/+D/2P/U/9D/y//L/8z/y//J/8n/zf/P/8//0P/P/83/
y//O/9D/0f/T/9D/0f/M/8X/yf/J/8r/y//O/87/z//Q/8r/xv/B/7//wv/G/8v/1P/b
/93/5f/0/wEADwArAEoAZwCDAKAAtAC7ALsAowB1AE0APAArAA0A8v/k/97/4f/j/93/
3f/n/+z/5v/g/+L/2//N/8v/0P/X/9r/1//Q/8j/xf+//7z/uv+//73/wv/K/8//1P/O
/8n/xf/C/8X/xP/E/8P/xf/F/8X/wf++/7//wv/F/8T/xP/F/8n/x//D/8H/vP+9/77/
wP/C/8H/wv/B/8D/vP+6/7r/vP+//8L/xf/I/8X/w//A/73/v//A/8D/wf/D/8P/wP+9
/8D/wP/B/7//xP/J/83/0//T/9P/0f/N/9D/0P/Q/9H/0v/T/9b/4f/d/9b/0v/P/9f/
3f/g/+P/4//j/+P/5P/j/+L/4P/e/9//4f/n/+j/4//g/+L/3//h/+H/3//b/9j/1f/R
/8z/zf/R/9X/2f/X/9j/0f/O/83/y//K/8v/zv/R/9T/0//M/8j/yf/I/8n/yf/K/83/
y//I/8j/zf/G/8X/xP/D/8X/xf/F/8f/xf/H/8P/vv+8/7//wP/B/8P/xP/E/8r/xv/D
/8H/v/+9/77/vv++/8H/xP/F/8r/yf/I/8f/xv+//8D/wv/A/8X/wv/A/8H/xf/H/8f/
yf/G/8b/w/+//8L/xP/D/8f/xf/F/8b/xv/C/8H/wv/C/8X/xP/H/8r/xv/D/8H/vv/C
/8L/xv/M/8n/yP/H/8b/wv/A/7//vv/F/83/1v/Z/9X/0f/M/8b/yv/N/9L/2P/a/9v/
0//P/w==
         </WaveFormData>
      </LeadData>
      <LeadData>
         <LeadByteCountTotal>10000</LeadByteCountTotal>
         <LeadTimeOffset>0</LeadTimeOffset>
         <LeadSampleCountTotal>5000</LeadSampleCountTotal>
         <LeadAmplitudeUnitsPerBit>4.88</LeadAmplitudeUnitsPerBit>
         <LeadAmplitudeUnits>��V</LeadAmplitudeUnits>
         <LeadHighLimit>2147483647</LeadHighLimit>
         <LeadLowLimit>268435456</LeadLowLimit>
         <LeadID>V1</LeadID>
         <LeadOffsetFirstSample>0</LeadOffsetFirstSample>
         <FirstSampleBaseline>0</FirstSampleBaseline>
         <LeadSampleSize>2</LeadSampleSize>
         <LeadOff>FALSE</LeadOff>
         <BaselineSway>FALSE</BaselineSway>
         <ExcessiveACNoise>FALSE</ExcessiveACNoise>
         <MuscleNoise>FALSE</MuscleNoise>
         <LeadDataCRC32>1628674191</LeadDataCRC32>
         <WaveFormData>
AgACAAIAAgAEAAYACAAKAAcABgAFAAQABAAEAAQABAAGAAgACgAMAAkACAAHAAYABwAI
AAkACgAJAAgABwAGAAYABgAGAAYABgAGAAYABgAGAAYABgAGAAcACQALAA0ACgAKAAoA
CQALAAsACgAKAAwADQANAA0ADAALAAoACQAKAAoACgALAAkABgADAAEABAAFAAQABAAD
AAMABAAEAAIAAQD+//z//v8AAAYACQAGAAcABgAEAAcACAAJAAkACwALAAsADAALAAkA
BQADAAUABwAJAAsACwAJAAcABQAGAAcACQALAA0ADgAOAA8ADgALAAcABAAJAAsACwAN
AA8AEAASABMAGAAZABoAHAAaABQAEQALAAMA+//z/+P/0v+//6//pf+Z/5P/nv+q/7D/
tv++/8L/wP+8/73/wv/G/87/2P/i/+n/8P/0//f/+P/4//r//P/+/wIABAAGAAgADAAL
AAsACgAIAAkACgALAAwADgASABQAFgAUABEADQAIAAoADAANAA8ADQANAA4ADgAQABAA
EAAQABIAEQARABIADwAPAA4ADQANAA8AEQATABIAEQAPAAwADwARABIAEgASABMAFAAU
ABEAEQAQAA4AEQAUABcAGgAaABcAFAARABMAFAAUABUAFgAXABgAGQAWABUAFAARABIA
EwAUABYAFAASABIAEgASABEAEQAOABAAEAAQAA4ADAAJAAcABAAIAAoACgAMAAkABwAH
AAYABAADAAIAAgAEAAgACwAOAAwADAAIAAUACAAJAAgADAAKAAoACQAHAAYABgAHAAgA
CQAHAAkACgAIAAcABAADAAUABwAJAAsACQAIAAgABwAIAAcABwAIAAgACQALAAwACQAI
AAcABgAHAAgACQAKAAYABQAFAAMABQAFAAcACQAJAAkACQAJAAoACQAHAAQABwAJAAsA
DgALAAkABwAGAAYABQAEAAIABAAIAAsADQAKAAcABAAAAAMABQAHAAoABwAGAAUABQAI
AAgABwAGAAgACAAIAAgAAgACAAQABAAEAAQABQAFAAYABwAEAAMAAwADAAUACQALAAwA
CQAIAAgABwAHAAcABwAHAAkABwAGAAUABAADAAEA//8BAAMABQAFAAEA///+//7//P/9
//3/+//7//z//f8CAAAA//8AAP//AgAEAAYACAAGAAUABAADAAIAAwADAAEAAgADAAQA
BQACAAMAAgABAAQABAAEAAUABAADAAMAAgABAAMAAwACAAUAAwAEAAcABQAHAAgAEAAX
ABwAHQAaABQADgAKAAUA///9//v/9f/p/9r/xf+t/53/kf+R/57/rv+4/7z/wP++/7j/
tv+5/77/xP/M/9b/4v/p/+z/6P/n/+z/8P/0//r/AAAEAAIAAgACAAQABgAHAAcABgAH
AAgACQAKAAgACAAGAAQABwAJAAoACgAKAAoACQAJAAcABwAIAAgACwAMAA0ADgALAAkA
CAAIAAkACwAMAA0ACwALAAsACwAKAAsACwAKAA0ADwAQABAADAALAAoACAAJAAsADAAM
AA4ADgAOAA4ADgANAAwACwAOABAAEQATABAADwAOAA0ADwAPAA8ADQALAAsACwAMAAkA
BgAFAAQABQAFAAYABAABAAAA///8//////8AAAAA/v/+//z//P/6//n/+v/6//7///8A
AAIA//8AAAAAAAACAAQAAgABAAIAAwACAAYABAAEAAMAAQADAAQABgAIAAQAAQACAAIA
BQAFAAMAAwADAAMAAwADAAMAAgACAAEABAADAAMABAACAAMABQAGAAYABgAGAAYABgAG
AAYABgADAAMABAADAAcABwAJAAsABwAFAAMAAQAEAAUABQAEAAUABQAFAAYABgAFAAQA
BAAGAAcACAAIAAYABgAFAAMAAwADAAMAAgABAAEAAQACAAIAAgACAAMABwAIAAgACAAE
AAIAAAD+/wEAAgAEAAUABgAFAAMAAwACAAEAAgACAAQABAADAAMAAgABAAAA//8AAAAA
AAABAAEAAQABAAIAAgAAAP7//f8DAAQAAwACAAEAAAD///3//P/7//7/AQAFAAkABQAF
AAMAAAABAAIABAAFAAUABQAFAAUAAwABAAAA//8CAAMAAwADAAAA///+//v//P/7//v/
/P/6//v/+//5//j/+P/4//z/AAABAAQABQACAAAA/v/8//z//f/+////AAABAAEA///+
//3//P/7//3/AQADAAUAAwAAAP3/+//8//3///8AAAEAAwADAAIAAQD9//z//f8DAAcA
DAAQABMAFAATABAAEAAMAAoABwABAPv/9//r/9v/zP+9/63/of+X/5H/mP+o/67/sP+0
/7j/uv+8/73/wv/G/8r/0v/Y/93/5P/q/+//8v/0//b/9P/0//b/+P/6//z/AAAFAAcA
CAAIAAcABgAFAAQABwAKAAsADAAMAAsACQAGAAgACAAHAAcACwANABAAEgAQAA4ADAAK
AAsACwAMAA4ADQANAAwACwALAAsACwALAAwADQANAAwACwALAAoACAAJAAsADQAOAAwA
DQANAAwADAAMAAwADAARABEAEQARAA8ADgAMAAsADQAPABEAEwARAA8ADQAJAAcABwAH
AAgACQAIAAkACgAGAAUABQACAAIAAgACAAAA/v/9//3//P/9//7//f/+//3//f///wAA
/f/7//n/+P/6//7/AQAEAAMABAABAP////////3/AAACAAQABQAFAAMAAgACAAIAAQD/
/wEAAgABAAEA////////////////AgACAAMAAwAAAP3/+//6//z///8DAAYABgAGAAYA
BgACAAIAAgACAAIAAwAFAAUABAABAAAA//8AAAEAAgADAAMAAwACAAAAAQABAAEAAgAE
AAUABgAIAAUAAwABAP7/AQAEAAYABwAFAAUABQAEAAEAAQABAAIABAAEAAQABQAEAAAA
//8AAAIABQAGAAcACAAFAAMAAgABAP////8AAAEABAAHAAgACAAFAAQABAADAAYABwAI
AAkABgADAAEA//8BAAEAAAD//wAAAQACAAEA/v/7//n/+P/6//3///////z//P/8/wAA
AwADAAUABQAEAAQABAAEAAIAAQAAAP//AwAFAAYABQACAAEAAAD//wAAAwAEAAUABwAG
AAUABQADAAEAAAD+/wIABQAGAAYAAwD///7//////wUADgAWABsAHAAZABQADgAIAAIA
////////+//v/93/yv+z/53/kf+N/4//nP+q/7L/tv+4/7L/rP+u/7X/vP/E/9D/3P/g
/+P/5P/k/+n/8P/2//b/9v/6//7//P/8//z//v8DAAUABgAGAAYABgAGAAYABQAGAAUA
BAAGAAcABwAGAAYABgAFAAUABwAJAAwADgANAAwACwAKAAkABwAGAAYACAALAA0ADwAM
AAsACgAJAAgACQAJAAgACQALAAwADAAKAAsADAAMAAwADQANAAwACgAKAAoACgAOAA8A
EAARAA8ADgAMAAsADQANAA0ADQAPAA8ADwANAAgABwAGAAYACQAIAAkACgAIAAcABwAE
AAIAAgACAAAAAgABAAEAAAD///7/+//6//3//f///wAAAgABAAAAAAD+/wAAAQACAAMA
BgAFAAUAAwABAP3//v/+/wAAAQABAAAAAAABAAIA///9////AAADAAMAAQABAAAA///+
//3///8AAAIAAwAFAAMAAgACAP////8AAAAAAwAEAAUABgABAAAA///+////AQAEAAUA
BQADAAMAAwABAAEAAQABAAYABwAHAAYAAgABAAAAAAABAAEAAQACAAEA///9//r/+//+
/wAAAQADAAMAAwACAAEAAQABAAIAAgACAAIAAwACAAIAAQAAAP7//v/+//7///8AAAIA
AwAAAP///f/9//7///8CAAQAAgACAAEAAQD//////////wAAAAAAAAEA/v/9//z//P8A
AAAAAAABAP///////////v8AAAAAAAAAAAAAAAD////////9//3//v///wIABQAGAAYA
AwACAAIAAQABAAEAAQABAAQAAwADAAMAAQABAAAA///9//3//f/7//j/9//3//j/+f/7
//z/+//7//z//f8CAAEA//////3//f/+////AAD9//3//f/9//7///////3//f/9//3/
/f/7//3//f/9/////v/9//3//f/9//7//v///wEAAQAAAAEA//8AAAMA/f///wAABgAT
ABwAGwAYABIADAAGAAMA//////v/8//j/9D/u/+n/5f/i/+J/5T/pP+s/7L/tP+w/6z/
qP+r/7T/wP/M/9j/4P/j/+T/4v/j/+b/7P/w//b/+v/8//z//P/8//7///8BAAIAAgAF
AAYABwAIAAYABgAEAAIABQAHAAgACAAHAAYABAADAAIAAwAFAAYACAAKAAwADgALAAkA
CAAIAAkACwAMAA0ACQAJAAkACQAKAAsACwAKAAsADQAOAA4ACwALAAsACgALAA0ADgAO
AAwADAAMAAwADgANAAwACwANAA4ADgAPAA4ADQAMAAsADQAPABEAEQAOAA0ADAAMAAoA
CAAIAAgACAAJAAsACgAGAAQAAgD+/wAAAQADAAQAAQAAAP3//P/7//v//f/+/wEAAQAB
AAIA//8AAAAAAAABAAQAAwADAAMAAwABAAQAAwAEAAQAAwACAAIAAwAEAAAA/f/+//7/
AgADAAIAAwACAAEAAAD//////v/+//3/AAD/////AAD9//3//v/+////AAABAAIAAAAA
AAAAAAAAAAEAAwADAAUAAwADAAMAAAD///7//f8CAAMAAwACAAEAAQABAAIAAgABAAAA
AAABAAEAAQAAAP3//v/+//3/AAABAAIAAgABAAEAAQACAAAAAAAAAAEABAACAAIAAQAA
AP///v//////AAABAAAA/////////v////7//P8AAAIABQAHAAUAAwABAP//AAD/////
/////////v/9//z/+//6//f/+P/5//v//v/7//v/+v/3//f/+P/5//7/AAABAAQABQAD
AAIAAQAAAAIAAwAEAAUAAwABAP7/+f/7//3///8BAAEAAwADAAMAAgAAAP7//f///wEA
BAAGAAMAAwABAP7/AQD//wAAAwABAP//AgAGAAsAEAAVABgAFgAUAAwA///1/+//5f/h
/93/0v/D/7P/of+R/4n/iv+U/6j/uP/C/8z/0v/S/83/zv/Q/87/0v/e/+X/6v/s/+3/
8P/y//L/9P/2//r//P/+/wAABAAGAAcABwAGAAYABgAGAAYABwAKAAsADAALAAkABgAC
AAMABAAEAAUACAAJAAsADAALAAoACQAIAAoACwANABAADAALAAkABwAIAAkACgALAAoA
CwALAAoACQAJAAgABgAJAAsADQAOAAsACwAKAAgACgAMAA4AEAASABEAEAAPAA0ADAAK
AAkACwANAA8AEQAPAA0ACwAHAAcACQALAA4ADAAIAAYABAACAAEAAQD+////AAABAAAA
/v/7//n/9v/5//r/+f/6//z//f8AAAIAAQD///3//P/+/wAAAQACAAEAAgD///3/AAAD
AAQACgAGAAYABQADAAEAAAAAAAAAAQABAAUACAAHAAUAAQD//wAAAQACAAMAAwACAAIA
AQABAP///v/+/wEAAwAGAAgABgAEAAIAAAABAAIAAwAEAAQABQAHAAcABgADAAIAAQAD
AAUABwAJAAcABQACAP7/AAABAAIABAAFAAUABQAGAAYABQAEAAIAAwAGAAgACQAHAAUA
AwAAAAIAAwAEAAYABgAGAAYABwAHAAYABAACAAQABAAEAAQAAQAAAAAA//8CAAMAAwAF
AAQAAwAEAAQA+v/+/wAAAgAEAAYABQADAAIAAQD/////AAABAAUACQALAAwACQAIAAgA
BwAIAAkACgALAAkABwAGAAUAAwADAAIAAQACAAMABAADAAEA///+//7///8BAAIAAQAC
AAIAAgAGAAUAAwADAAEAAgACAAIAAgAAAP///v/9/wEAAwAEAAMAAwADAAMAAwACAAMA
AgABAAQABAAEAAUABAADAAMAAgAFAAcABwAGAAgABQAFAAcAAwADAAgAEAAXABwAHwAY
AA4ABgD+//n/+f/9//n/8f/p/9j/wf+p/5f/jf+L/5j/qv+2/7j/vP+6/7L/sP+3/8D/
xP/O/9r/4v/n/+r/5v/l/+7/9v/4//z/AgAEAAEAAAD//wAABAAHAAkACgAKAAoACgAK
AAcACAAHAAYACQALAAwADAALAAoACAAHAAgACQALAAwADQAOAA8AEAANAAsACgAKAA0A
DwAQABEADQANAA0ADQAOAA8ADwAOAA4ADwAPAA4ADAANAA4ADgAPABEAEgASABEAEAAP
AA4ADwAPAA8ADwAPABAAEAARABEAEQARABEAEQARABEADwALAAsACwAMAAoACAAIAAgA
BwAHAAgABgAEAAQABAACAAUABQAGAAYABAACAP7//P//////AQACAAMAAwADAAQAAwAE
AAQABAAHAAoACQAJAAgABwAEAAYABgAIAAkACQAJAAgACAAIAAQAAQACAAIABgAHAAYA
BwAHAAcABwAHAAcABgAGAAUABwAFAAQABAACAAMABQAGAAkACgALAAwACQAIAAcABgAF
AAUABgAFAAgABwAIAAkABgAFAAQAAwAGAAcABwAGAAMAAwADAAQABQAFAAUABgAIAAcA
BgAEAAIABAAFAAUABgAHAAgACAAEAAMAAgACAAQABAAEAAUABwAIAAgACAAFAAQAAwAC
AAMABAAGAAcABgABAP//+//6//3/AAADAAYABwAHAAgACQAGAAUABQAFAAYACQAKAAoA
CQAIAAgABwAHAAcABwAHAAkABwAGAAUABAADAAEA//8CAAMABAADAP///f/8//z//f//
/wAA///+//7//v8CAAAA//8AAP//AQACAAMABAABAAEAAQABAAMABQAGAAUABwAHAAcA
BwAFAAUAAwABAAIAAgACAAMAAwADAAQABAAHAAkACQAIAAoABwAHAAkABQAHAAoAEgAZ
ACAAHwAaABQADAAGAAMABQAHAAUA/f/x/9z/yf+z/6H/l/+R/5b/qv+2/7j/uv+4/7T/
sP+1/7z/xP/O/9r/5P/p/+r/6v/p/+7/8v/4//7/AgAGAAgACAAIAAoACwANAA4ADgAP
ABAAEQASABAAEAAOAAwADwAPAA4ADAAMAAwACwALAAoACwANAA4ADwAQABEAEgARAA8A
DgAOAA8AEQASABMADwAPAA8ADwAOAA8ADwAOAA8AEQASABIADwAPAA8ADgAQABEAEQAQ
ABIAEgASABIAEwATABMAEwAVABYAFgAXABQAEwASABEAFAAVABYAFQARABEAEQASABEA
DgANAAwADAALAAsACAAFAAQAAwAAAAMAAwAEAAQAAwACAP///v//////AQACAAMAAwAD
AAQAAwAEAAQABAAGAAgABgAFAAQAAwAAAAIAAgAEAAUABQAGAAYABwAIAAQAAQACAAIA
BQAHAAcACQAGAAUABAADAAQABAAFAAUACAAHAAcACAAFAAUABgAGAAgACAAIAAgABAAE
AAQABAAEAAUABwAHAAoACQAKAAsACAAHAAYABQAIAAkACQAIAAUABQAFAAYABQAFAAUA
BgAHAAcABwAGAAQABAADAAEAAwAFAAcACAAGAAUABAAEAAEAAAD/////BAAGAAcACAAF
AAQAAwACAAMABAAGAAcABAADAAEAAQAAAP//AAAAAAgADAAKAAgABgAEAAIAAQABAAEA
AgADAAUABwAEAAUABAACAAUABgAIAAkABwAHAAcABwAFAAMAAgABAAMAAwACAAEAAAD/
//7/+//9//3//v8AAP3//f/8//n/+f/6//v/AAADAAMABQAFAAAA/v/8//r//f///wEA
AwABAAEAAAD9//3//f/9//3//v8BAAIAAwACAAAA/v/9//7///8BAAIAAgADAAIAAAAA
AP3//f///wUACQAKAA4AEQAQAA8ADgAOAAoABgADAP//+f/v/+P/1//G/7H/of+X/5H/
lf+e/6L/qP+u/7L/sP+u/7L/uf/A/8T/yP/O/9L/2f/g/+j/7f/0//b/9v/2//b/9P/2
//j/+v/+/wMABQAGAAYABQAEAAMAAgADAAYABwAIAAcABQACAP7///8AAAAAAQAFAAcA
CgAMAAkACAAHAAYACAAHAAcACAAFAAUABAADAAQABQAGAAcACAAJAAkACAAGAAcABwAG
AAkACwANAA4ACgAJAAcABAAHAAgACQAKAA0ADQANAA0ACwAKAAgABwAJAAsADQAPAA4A
DQAMAAkABQAFAAUABgAIAAYABgAGAAQAAwADAAAAAwAEAAUABAABAP///v/8////AAD/
/wAA/////wEAAgD///3/+//6//z/AAADAAYABAAEAAAA/f/+/////v8CAAIABAAFAAUA
AgAAAP///v/+//3/AAACAAEAAQD/////AAABAAIAAwACAAIAAwADAAIA///9//z//v8B
AAUACAAGAAQAAgAAAP//AAABAAIAAgADAAUABQADAAEAAQABAAMAAwADAAMABAADAAEA
/v/+////AAACAAUABQAFAAYAAwABAP///P///wIABAAFAAIAAQAAAP7/////////AAAE
AAQAAgD9//r//P/+/wAAAgADAAMABAAFAAQAAwADAAMABAAHAAgACAAGAAYABwAHAAUA
AwABAP//AgADAAUABwADAAEA/v/7//7///8AAP///f/7//r/+v/6//v/+//5//r//P/+
/wQAAQD//////f/+//7//v/+/////////////v/9//v/9//6//3/AAADAAEAAQD///3/
///+//3//f/+////AQACAAEAAwADAAIABQADAAQABwADAAUACAAQABcAHAAbABgAEgAM
AAQA/f/1//P/7//l/9v/zP+7/6f/m/+V/5n/qP+2/77/xP/G/8L/wP/C/8H/wv/K/9b/
3v/i/+X/6P/q/+v/7v/0//j//P8AAAQAAgACAAIABAAFAAUABAACAAYACAAKAAwACgAK
AAgABgAHAAcABgAEAAcACAAIAAkACAAHAAcABgAIAAgACAAIAAgABwAHAAgACAAJAAkA
CQAIAAkACgALAAoACQAHAAQABgAJAAsADAAIAAcABgAEAAcACwAOABAAEAAQABAAEAAQ
AA0ACgAHAAoADAANAA8ADAALAAoACQAJAAkACQAHAAgACQAKAAwACQAGAAUABAADAAMA
BAACAAEAAAD///z//P/7//v/+v/7//z/+//8//z/+//8//z//v///wAAAgABAAIAAgAC
AAIABAACAAEABAAFAAQACAAGAAYABQADAAQABAAFAAYAAwABAAMABAADAAMAAQABAAIA
AwAEAAUAAwACAAIAAQADAAMABAAGAAUABQAGAAYABgAGAAYABgAGAAYABgAGAAUABQAG
AAUABgAFAAYABwAHAAcABwAHAAgABwAFAAIABAAFAAYACAAFAAMAAQAAAAMAAwADAAIA
AgAEAAUABQD//wEABAAFAAYABwAIAAUAAwACAAEABAAFAAcACQAIAAkACAAGAAYABgAH
AAcACgALAAwADQAMAAkABwAFAAcABwAGAAUAAgABAAAA/f/8//v/+//8////AQACAAEA
/v/+//7/AgAGAAcACgALAAkACAAHAAYABAADAAIAAQAEAAcACQAJAAcABQADAAEAAgAF
AAYABwAHAAYABQAFAAQAAwADAAIABgAJAAoACgAJAAUABAAFAAUACwAUABwAIQAeABkA
FAAQAAwACgAHAAUA///z/+X/2f/G/6//n/+Z/5f/n/+y/7r/vv/C/8D/uP+0/7r/w//O
/9b/4P/m/+b/6f/q/+z/8f/2//r//v8EAAgACAAFAAQAAwAEAAkACwAMAAwACwAKAAkA
CAAIAAoACgAKAA0ADQAMAAoACQAIAAYABQAGAAcACQAKAAsADAANAA4ADQALAAoACgAL
AA0ADgAPAAsACwALAAsADgAPAA8ADgAMAA0ADQAMAAwADQAOAA4AEQATABQAFAAQAA4A
DAAKABAAEQASABMAFAAUABMAEwARABEAEQARABEAEQARAA8ACwAJAAcABgAIAAgACgAM
AAoACQAJAAYABAAEAAQAAgAEAAMAAwACAP///v/7//r//v///wIABAAEAAMAAgACAAIA
BAAFAAYABwAKAAkACQAIAAcABAAGAAgACgALAAsACAAGAAUABAAEAAMABgAIAAsACwAJ
AAkABgADAAAA/f8DAAYACgANAAsACQAIAAgABwAHAAgACAAJAAoACwAMAAgACAAIAAgA
CgALAA0ADQAMAAkACAAHAAcABwAHAAcACgALAAsACgAGAAUABAAEAAYABwAIAAoADAAL
AAoACAAEAAQABgAJAAoACwAMAAkABwAGAAUABwAHAAgACQAKAA0ADgAOAAsACgAKAAkA
CwALAAsACwAIAAUAAwABAAMAAwACAAEAAwADAAMAAQD///3//P/8////AQACAAEA/v/8
//r//P8AAAEABAAFAAIAAgACAAIA/v/9//z/+//+///////9//v/+//7//v/+f/7//v/
+//8//z//P/9//v/+f/4//b/+P/7//z//P/8//n/+f/7//v//f8EAA4AEwAUABEADAAE
AP7//P/5//f/9f/x/+f/1//C/63/m/+T/5H/mf+s/7j/wP/C/77/tv+0/7j/vf/G/9D/
3P/i/+b/6f/o/+r/7f/2//z/AgAGAAYACAAHAAYABQAGAAoADQAPABAADwAOAA0ADAAK
AAwADAAMAA8AEQASABIAEgASABEAEQASABMAFQAWABIAEAAOAAwAEAARABMAFgAZABsA
HAAdABcAFQATABEAFQAXABgAGAAYABkAGQAYABYAFwAYABgAGwAdAB4AHgAcABoAGAAW
ABsAHQAfACEAHwAeABwAGwAaABkAGAAXABoAGwAcABsAGAAXABYAFgAZABgAGQAaABcA
FQAUABAADwAOAA0ACgAMAA0ADwAQAA0ADAAJAAgACwANABEAFAAWABUAFAAUABMAFAAU
ABQAFgAYABYAFQAVABUAEwAWABgAGgAbABsAGQAYABgAGAAWABMAFAAUABYAFwAWABcA
FAATABIAEQAUABQAFQAVABYAFQAVABYAFQAVABYAFgAWABYAFgAWABIAEgASABIAEwAV
ABgAGQAbABkAGQAZABYAFQAUABMAFgAXABcAFgATABMAEwAUABcAFwAXABgAGAAXABYA
FAASABIAEwAWABgAGAAYABgAFgATABEADwARABMAFgAZABgAGQAYABYAFAAUABUAFQAW
ABcAGAAZABcAFQAUABMAFQAVABQAEwARABEAEQAPAAwACwALAAwADgAPAA8ADQAKAAoA
CgAOABIAEwAWABcAEwASABEAEAAPAA8ADwAPABMAFQAWABUAEgARABAADwASABUAFgAX
ABcAFgAVABUAFAATABMAEgAVABcAFwAWABUAEQAQABEAFQAZABwAIAApACwAKQAkACAA
HAAYABUAFQATAA0ABQD3/+b/0/+9/63/pf+n/6r/tP++/8T/xv/G/8T/xP/J/87/1v/g
/+j/6P/r//L/9v/5//7/BAAGAAgADAAOAA4ADgAOABAAFAAXABkAGgAZABgAFwAWABYA
GAAYABgAGgAbABsAGgAWABQAEQAPABMAFQAYABoAGAAYABgAGAAaABkAGQAaABwAHQAd
AB0AGAAXABYAFQAXABkAGgAaABoAGwAbABoAGAAZABoAGgAbAB0AHgAeABwAGgAYABYA
GgAbABwAHQAaABoAGQAZABcAFwAXABcAGgAbABwAGwAWABUAFAAUABcAFgAXABgAFQAT
ABIADgAOAA4ADgAMAA8ADwAQABAADQAMAAkACAALAAsADQAOAA4ADQAMAAwADgAQABEA
EgAUABYAFAATABEADwALAAwADgASABUAFwATABIAEgASABAADQAOAA4AEgATABIAEwAR
ABEAEQARABQAFAAVABUAFAARAA8ADgAQABEAEwAUABYAFgAWABYAEgASABIAEgAUABUA
FwAXABQAEQAQAA8ADwAPAA8ADwASABMAEwASABAADwAOAA4AEQATABUAGAAWABMAEAAM
AAwADAAPABEAFAASABIAEgASABAADwAPAA8AEgATABUAFwAVABUAEwAQABEAEgAUABUA
FAATABIAEQARAA8ADgANAA4ADwAPAA8ADAALAAoABwAHAAcACAAKAAwADQANAAsACQAI
AAcACgANAA0ADwAPAA4ADgAOAA4ADwAPAA8ADwAPAA8ADgALAA0ADQANAA0ADgARABIA
EwAQAA4ADAALAA4ADwARABIAEwAVABUAFAATAA8ADgAPABcAGwAeACIAJQAiAB8AHgAe
ABgAFAATABMADQADAPf/6f/W/8P/s/+p/5//nf+k/67/tP+6/8D/wv/E/8j/0f/Y/9b/
2v/i/+j/7f/w//T/+/8AAAIABAAIAAoACgAKAAoACgAMABEAEwAUABQAFAAUABQAFAAW
ABgAGAAYABgAFwAVABIAEwAUABQAFQAYABkAGwAcABkAFgATABAAEgATABUAGAAWABcA
FwAXABMAEwATABMAFQAXABgAGAAWABcAFwAWABcAGQAbABwAGQAZABgAFgAUABQAFAAU
ABkAGwAdAB8AGwAaABgAFwAZABkAGQAZABsAGwAbABkAGQAZABkAGgAZABYAFQAUABAA
DwAPAAwADwAQABEAEAANAAsACgAIAAoACgAIAAgACwALAA0ADgALAAkABwAGAAcACgAM
AA4ADAAOAAwACwALAAsACQAMAA0AEAASABMADgAMAAsACgAMAAsADgAQABAADwAMAAsA
CwALAAsACwANAA4AEAARABAADQALAAoACwANABAAEgAPAA4ADQAMAAoACgAKAAoADQAP
ABIAEwARAA0ACwAJAAwADwASABUAFAATABEADgALAAsACwAMABAAEQASABQAEQAPAA0A
CgALAA4AEAARABEAEQARABAADgANAAwADAAPABAAEQATABEAEAAOAAwADQAOAA8AEAAO
AA4ADwAPABAADwANAA0ADgAPABIAFAATABIAEAAPAA8ADwAPAA8ADQAMAAsACwAHAAkA
CQAKAA==
         </WaveFormData>
      </LeadData>
      <LeadData>
         <LeadByteCountTotal>10000</LeadByteCountTotal>
         <LeadTimeOffset>0</LeadTimeOffset>
         <LeadSampleCountTotal>5000</LeadSampleCountTotal>
         <LeadAmplitudeUnitsPerBit>4.88</LeadAmplitudeUnitsPerBit>
         <LeadAmplitudeUnits>��V</LeadAmplitudeUnits>
         <LeadHighLimit>2147483647</LeadHighLimit>
         <LeadLowLimit>268435456</LeadLowLimit>
         <LeadID>V2</LeadID>
         <LeadOffsetFirstSample>0</LeadOffsetFirstSample>
         <FirstSampleBaseline>0</FirstSampleBaseline>
         <LeadSampleSize>2</LeadSampleSize>
         <LeadOff>FALSE</LeadOff>
         <BaselineSway>FALSE</BaselineSway>
         <ExcessiveACNoise>FALSE</ExcessiveACNoise>
         <MuscleNoise>FALSE</MuscleNoise>
         <LeadDataCRC32>912754002</LeadDataCRC32>
         <WaveFormData>
/P/8//z//P///wAAAQACAP///v/9//z//P/8//z//P///wAAAQACAP///v/9//z//f/+
////AAD///7//f/8//z//P/8//z//P/8//z//P/8//z//P/6//7/AAACAAQAAQABAP//
/f8AAAIAAwACAAQABAAEAAQABAADAAIAAQABAAIAAgAEAAEA/v/8//z/AAABAAIAAwAA
AAAAAQADAAMAAgD///v//v///wAAAQAAAP///v/9/wAAAQACAAEAAwACAAIABAACAAAA
/P/6//3//v///wAA///9//z/+///////AAACAAMAAwADAAUAAwABAPz/+v8AAAAAAgAE
AAUABwAFAAcACwAPABgAJgAuADoASwBbAGwAfwCPAJMAhwBsAE8AMgANAOj/z/+0/5j/
hv99/2//X/9U/1n/ZP9v/4D/kv+n/7v/xv/O/9T/2P/b/+D/5v/q//H/+P/5//3/AAAA
AAAAAgAAAAEAAgAEAAYACgALAAwADgAMAAoACAAGAAgACgALAA0ACgAKAAsACwANAA0A
DQANAA8AEAARABEADgAOAA0ADAAOABEAEwAWABUAFAATABEAEwAUABUAFgAYABgAGgAc
ABwAHAAaABgAHAAgACQAJwAlACYAJgAkACkAKwAtAC8ANAA1ADcANwA5ADgAOAA3ADoA
OwA8AEAAPwA9ADwAPAA+AD4APAA5ADwAOwA8ADsAOAA1ADMAMAAwADAAMAAvACwAKgAn
ACYAJAAhAB8AGwAdABwAHAAdABkAFwAVABEAEwATABIAEwAQAA8ADQAMAA0ADAALAAoA
CgAKAAsACwAKAAgABQADAAQABQAGAAgABgAGAAYABgAHAAcABwAIAAYABgAGAAgABwAF
AAQABAAGAAYACAAKAAcABwAEAAEABAAFAAYABgAFAAUABgAHAAUABQAFAAUABwAHAAYA
CQALAAcAAwABAAAAAAD/////AQAFAAcACQAFAAMAAQD+/wIAAwAFAAgABQAEAAMAAwAF
AAQABAADAAUABQAFAAUA/v/+/wAAAAAAAAAA//8AAAEAAgD/////AAD//wEAAwAGAAgA
AwAEAAMAAgAEAAUABQAFAAcABQAEAAIAAQD///3//P8BAAMABAAFAAQAAAD///////8A
AAAA/v/8//3//v////z/+//6//n//f///wEAAwD+//3/+//6//z//P/8//r/+//8//3/
/v/7//v/+v/6//7////+//7/+//7//r/+f/5//v/+//4//v/+v/7//7//P/9////BQAN
ABMAFwAeACIAJgAwAEMAUwBmAH8AkwCZAI8AdABNACgACQDo/9H/vv+i/4r/ef9r/1v/
Uv9V/17/af96/5D/o/+z/77/xP/G/8z/1f/e/+b/7v/z//b/9f/3//j/+P/6//7//v//
/wAAAgAEAAMAAQD///7/AgAEAAYACAAGAAYABQAFAAUABgAIAAkACgALAAwADQAKAAoA
CgAJAAoADAANAA4ADAANAA0ADgANAA4ADwAPABMAFAAVABYAEwASABMAFAAYABoAGgAa
ABwAHgAgACEAIAAiACMAIgAnACkAKwAtAC0ALQAuAC0AMQAyADQANQA3ADcANwA6ADcA
NQA0ADQANwA4ADcANQAyAC8ALgArACsAKwAsACwAKAAmACQAIQAgAB4AGwAaABwAGwAb
ABkAFQASABAADwAQAA8ADgALAAwACwAJAAkABgAFAAMAAgADAAQABQAGAAEAAAAAAP//
AQACAAIAAwAAAP///v/+//3//P/7//r/+//7//v//P/8//z//P/+/wAA/////wAAAAD+
//7//v/7//3//P/7//3///8BAAIA///9//z/+//8//3//v///wAA///9////AgD///z/
+//+/wAAAQADAP/////9//v//f/9//3//P/8//v/+//8//z//P/8//3//v/+///////8
//v/+v/5//v//P/8//3/+v/5//n/+f/3//f/+P/4//n/+//8//3/+v/7//r/+P/6//r/
+v/4//r/+v/6//r/9//2//X/9f/4//z/+//6//n/+P/1//T/8//y//b/+f/9/////P/7
//v/+v/5//z//f/+//z//f/9//3//f/7//r/+P/7//v/+//8//z/+//5//f/+v/4//n/
+//6//r/+f/2//P/8//z//P/9v/3//j/+f/3//X/8//x//D/8f/x//L/9P/0//T/8v/w
//D/8P/w//P/9f/2//j/9v/1//L/8P/x//P/9P/1//f/+f/5//b/9P/y//L/9P/6//3/
AQADAAcABwALAA4AFgAcACYANQBDAFAAYwBvAHEAbQBaADUAEADz/9b/v/+s/5b/fv9t
/2P/Yf9e/1v/Yv9p/3T/gv+V/6X/sv++/8r/0v/X/9r/3P/e/+P/6v/r/+//8v/0//b/
+v/6//j/+P/5//r//f///wEABAAEAAIAAAD+////AAAAAAEABAAGAAkACwAJAAcABQAD
AAQABgAIAAkACAAIAAcABgAIAAkACQAKAAsADAANAA0ADAAMAAwADAAPABAAEwAWABYA
FgAUABIAFQAWABcAFwAbAB4AIAAgAB8AHwAfAB8AJQAnACoAKwArACoAKgApACkAKQAp
ACwALQAtAC4AMAAvAC4AKwAnACgAJwAoACcAJAAjACMAIgAhACAAHwAdAB0AHAAaABoA
FgATABEADQAPAA4ADgAPAAwACwAKAAcABAADAAEAAQADAAMAAgACAP///v/9//z/+//8
//7///////7//P/7//n/+f/5//r//P/8//z//P/5//f/9f/0//j/+v/8/wAA///9//z/
/P/6//j/+P/4//n//f/+/////v/9//z/+v/6//v//f////7//f/8//v//P/7//n/+/8A
AP///v////3//P/6//n//P///wAAAQD////////+//z/+//7//z//v/+//7////7//j/
+v/7//r//f/+////AAD9//z/+//6//j/+f/7//v//v///wEAAgD//wAA///+////AQAC
AAMAAgD///3/+v/6//n/+P/4//z//f/9//3//P/4//f/9//6//z//f/8//f/9//3//f/
+f/5//n/+f/5//n/+f/5//b/9f/z//L/9v/4//r/+v/3//b/9f/0//X/9//4//r/+f/5
//f/9v/1//X/9P/z//b/+f/6//j/9v/0//T/9v/0//v/AQALAA8AEQARABQAGAAcACYA
NwBJAGIAdwCBAH8AbwBSACsACgDr/9D/u/+o/5D/fv9x/2P/V/9S/1f/Yv9v/4L/mP+p
/7P/uv++/8b/0P/Z/97/5P/q/+v/7v/t/+//8P/z//b/+//8//r/+v/7//z//P/7//r/
+v/9//7///8AAP7//v/9//3//v8AAAMABQAEAAMAAgABAP//AAABAAEABAAGAAcACAAH
AAcABgAGAAUABgAHAAcACQAKAAsADAAMAAwADgAQABIAFAAUABQAFAAUABQAEwAYABwA
HwAgACEAIQAhACEAJAAlACcAJwAsACwALQAtACwAKwAqACwALgAvADEANAAyADIAMAAt
ACsAKQApACcAJgAlACUAJAAgAB4AHAAZABsAGgAYABgAFQATABIADwAMAAoACQAJAAkA
CQAJAAcAAwABAP7//f/9//3//P/8//z//P/8//z/+P/4//n/+f/8//z/+//7//j/9//2
//b/9//4//n/+v/6//n/+P/4//f/9v/1//b/+P/5//v//v/8//j/9v/0//X/+f/6//v/
+//7//v/+v/5//n/+v/7//7///8AAAEA///9//r/+/////3/+//7//v/+v/4//f/+P/7
//z//f/////////+//3/+//6//r/+//8//3////+//z/+//5//n/+f/5//n/+//8//z/
/f/7//n/+P/3//j/+f/7//z/+v/7//v/+//4//n/+P/2//n/+v/7//r/9//2//X/9P/3
//j/+f/7//n/+f/5//j/9v/4//r/+v/6//r/+P/4//j/+P/2//f/+f/5//z//f///wAA
+//8//v/+v/6//v/+//7//7//f/9//z/+//5//f/9v/4//n/+f/5//n/9v/2//f//P/+
/////v/9//3//f/9//r/+f/4//f/+f/5//n/+f/3//f/9v/2//b/9v/2//T/9v/2//b/
9v/0//X/9f/2//n/+f/3//b/9v/3//f/9//5//v/+//4//n/+P/5//z/9v/5//v/AQAL
ABEAEwAWABwAIgAqADsATwBkAHsAjQCTAIkAbgBPAC4ADwDs/9P/uv+e/4j/d/9l/1P/
Rv9J/1j/af98/5D/o/+x/7r/wP/E/8z/1f/c/+T/7P/x//T/8//1//b/+P/6//7//v//
/wAAAgAEAAIAAQAAAAAABQAGAAcACAAFAAQAAgABAAEAAgAEAAUABwAJAAsADQAKAAoA
CgAJAAoADAANAA4ADQANAAwADAANAA4ADwAPABMAFAAVABYAFQAUABUAFgAaABwAHAAc
ABsAHAAdAB0AHQAgACIAIgAlACcAKQArACsAKwAsACsAMQAyADQANQA0ADMAMgA0ADUA
NQA2ADgAOgA6ADgANQAyAC8ALgArAC4ALwAxADIALQAqACcAIwAjACIAIAAgACAAHwAf
AB0AGQAWABQAEwAVABUAFQATABAADwANAA0ACwALAAoACgALAAoACQAIAAMAAgACAAEA
BQAGAAYABwADAAMAAwAEAAMAAgABAAAAAQABAAEAAgABAAAA//8AAAMAAwAEAAYABAAC
AAIAAgACAAUABQAFAAcABwAHAAYAAgABAAEAAQAEAAUABgAHAAYABQADAAUABgADAAAA
//8BAAIAAgADAAAAAQAAAP//AgADAAQABAACAAEAAQACAAAAAAAAAAEAAwAEAAQAAQAA
AP///v///wAAAQACAAEAAQACAAEAAAD//////v8AAAQABgAIAAYABQADAAEAAgABAAEA
AAD+//3//P/8//3//f/8//v//f/8//7/AQABAAAA/v/6//j/+f/6//v/+//7//v/+//5
//n/+f/5//r/+//7//z/+//4//X/8P/0//b/+P/6//j/+f/5//r/+P/3//T/8v/0//f/
+f/7//n/+f/3//L/9P/0//b/+v/6//n/+/8BAAUACQAPABYAHAAiACYAJwA1AEQAUwBl
AHsAhwCEAHUAWgA5AB4ABwDw/+L/0P+7/6f/l/+G/3f/dP95/37/hv+X/6f/sv+8/8T/
zP/R/9T/2P/e/+P/6v/r/+//8v/0//b/+v/6//j/+P/5//r//v///wAAAgACAAAA/v/8
//7//v/9//3//f/+/wAAAQD//////////wAAAgAEAAUAAwACAAAA/v8AAAMABQAIAAcA
CAAJAAkACQAIAAcABgAIAAoADgASABEAEAANAAoADQAQABMAFQAUABYAFwAWABcAFwAX
ABcAHQAfACIAIwAjACIAIgAhACIAIwAkACgAJgAjACEAIAAiACIAIAAdAB4AHQAeAB0A
GQAXABYAFAAVABQAEwARABQAFAATABQAEQAPAA4ACwANAAwADAANAAsACQAHAAMABgAH
AAcACQAGAAUAAwACAP///v/9//z//P/+/wEAAwACAAAA/f/7//z//f/+/wAA///+//3/
/P/8//v/+v/6//3//v///wIA///9//z//P/9//z//f/+//z//////////P/7//r/+P/5
//v//v8BAP///f/7//n/+//7//r//f8BAP///f/9//7//v/9//3///8BAAEAAQD///3/
+//4//v/+//8//7//v/+//7////9//z//P/7//v/+//7//v/+//6//j/9//4//n/+//9
//r/+f/5//j/7v/y//T/9v/4//r/+P/4//j/+P/2//f/+f/5//v//f8AAAIA/f/+//3/
/P/9////AAABAP///f/8//r/+v/5//j/+P/7//3//v////7/+v/5//n//f/+//7//P/7
//v/+//7//r/+f/4//f/9//3//f/9//z//P/8v/y//f/+P/5//j/9v/2//b/9v/0//X/
9f/2//j/+f/4//j/+P/5//n/+f/7//3//f/6//z/+v/6//z/9P/1//v/AwALABEAFwAY
ABYAGAAeACsAPwBUAGcAeQCBAHcAXAAzAAwA7f/U/8H/sv+g/4j/d/9p/13/Vv9X/2D/
af94/4z/of+x/7r/vv/C/87/2f/e/+b/7P/v//D/7//x//L/9f/4//3//v8AAAAAAQAC
AAEA///9//z/AAACAAQABgAFAAQAAgABAAEAAgAEAAUABgAHAAgACQAGAAYABgAFAAgA
CgALAAwACwALAAoACgANAA4ADwAPAA4ADgAOAA4ADAAMAA4AEAATABYAFwAYABgAGAAY
ABcAGQAcAB4AHgAgACEAIgAjACYAJwApACkALgAuAC8ALwAuAC0ALAAuAC4ALQAtAC4A
LwAwAC8ALQArACkAKQAnACcAJwAoACgAJQAiAB8AGwAbABoAGAAYABgAFwAXABUAEQAO
AAwACwANAA0ADQALAAgABwAFAAUAAwADAAIAAgACAAIAAgACAP3//P/8//v//f/+//7/
//////////8AAP///v/9//z//v/9//z//P/6//r/+v/8//////8AAAIA///8//v/+v/4
//v/+//7//7///8AAAAA/v/9//3//f8AAAEAAgADAP///f/6//v/AAD///7///8CAAIA
AQABAP7////+//3/AAABAAIAAgABAP///v/+/wAAAAAAAAEAAwACAAIAAQD+//3//P/7
////AAAAAAEAAAD7//n/9//2//r//P/+/wAA//8AAAEAAgD/////AAD//wAAAQADAAQA
AQACAAEAAAACAAMAAwADAAQAAwADAAIAAQD///3//P///wEAAgADAAIA/v/9//3/AQAC
AAIAAAD9//3//f/9//z/+//6//n/+//7//v/+//5//n/+P/4//v//P/9//z//P/8//z/
/P/7//v/+v/6//v/+//5//j/+v/7//v/+//9///////8//3//P/9/wAA/P/9////BwAN
ABEAEQAUABgAHAAiADEARwBgAHUAhwCRAI0AeABVADIAFQD0/9n/yP+w/5b/h/93/2X/
WP9X/17/a/98/5D/o/+z/77/xP/I/87/1//g/+j/7v/1//f/9//6//z//P/+/wIAAgAD
AAQABgAIAAYABQAEAAQACAAIAAgACAAIAAgABwAHAAUABgAIAAkACgALAAwADQAMAAwA
DAALAAwADgAPABAADgAPAA8AEAAPABAAEQARABQAFAAUABQAEwASABMAFAAYABoAGgAa
ABsAHAAdAB0AHQAgACIAIgAlACcAKQArACsAKwAsACsAMAAyADUANwA1ADUANQA4ADcA
NQA0ADQANgA2ADQAMQAwAC0ALAApACsAKwAsACwAKQAmACMAHwAfAB4AHAAcABwAGwAb
ABkAFQASABAADwAPAA8ADwANAAsACQAGAAUABwAHAAYABgAHAAYABQAEAAEAAAAAAP//
AwAEAAQABQACAAEAAAAAAP7//v/+//7/AQABAAEAAgAAAP7//P/8//3//f/+/wAA/v/8
//z//P/8/////////wAAAQACAAIA/v/9//3//f8AAAEAAgADAAAA///9////AQD///3/
/f///wAAAAABAP7////+//3/AAABAAIAAgABAP///v/+//3//P/7//v//f/+/wAAAQD+
//3//P/7//3//v/+/////P/7//v/+//5//n/+v/6/wAABAACAAAA/v/8//r/+v/6//r/
/P/9///////+//3//f/8//v//v///wAA/v////////////3//P/6//z/+//6//r/+//7
//r/+f/8//r/+//9//z//P/7//j/9//3//f/9//5//n/+f/5//f/9f/z//H/8//1//b/
+P/3//b/9f/y//T/9P/0//T/9f/3//j/+v/5//f/8//w//P/9f/2//f/+P/5//j/9P/0
//L/8v/0//z//////wEAAwAFAAkAEAAaACIANABHAFkAagB7AIsAjQB9AGAAQQAkAAEA
4v/H/6b/iv96/23/W/9N/0z/V/9i/2v/ev+K/5n/qf+2/8D/yv/U/9v/3P/g/+D/4//p
/+v/8P/0//b/+P/8//z/+f/4//j/+P/7//3///8CAAAA/v/8//r//P/8//v/+//9/wAA
BAAHAAQAAwACAAEAAwAEAAUABQAEAAQAAwACAAQABQAFAAYACQAKAAsACwAKAAoACgAK
AA0ADgARABQAEgASABAADgASABQAFgAXABsAHgAgACAAHwAfAB8AHwAkACcAKwAtAC0A
LAAsACsALQAtAC0AMAAxADEAMgA0ADMAMgAvACsALQAtAC8ALwArACkAKAAmACUAJAAj
ACEAIwAiACAAIAAdABkAFgARABIAEgATABUAEgAPAAwABwAIAAcABQAFAAUABQAEAAQA
AQAAAP///v/9//7/AAABAAEAAAD+//3//P/9//7/AAAAAAAAAAAAAP///f/7//r//P/+
/wAABAABAP///v/+/////v///wAAAgAFAAUABQAEAAMAAgAAAAAAAQADAAUAAgABAAAA
/////////v8BAAUAAwABAAEAAQAAAP7//f/+/wEAAgADAAIAAQAAAP7/AAD/////AAAC
AAQAAgD9//j/+//8//3//v/+/wAAAgAEAAMAAwAEAAMABQAFAAYABgAEAAYABgAGAAQA
AwABAP//AQABAAIAAgAAAP3/+v/4//z///8BAAMAAgD+//3//f/9//7//v/8//z//f/+
////+//5//f/9f/3//f/9//3//b/9//3//j/+P/2//T/8P/0//b/+P/6//f/9//2//b/
9//3//X/9P/1//f/+P/5//r/+//6//b/+P/4//r//v/6//v//f8DAAsAEQAbACAAJAAq
ADoASQBZAG4AhQCRAJEAgQBeADMADgDt/9L/vf+m/47/fP9t/2P/Wf9W/1n/Xv9t/4L/
lP+j/63/uP++/8T/zP/X/97/5P/q//H/9P/z//X/9v/1//b/+f/4//v//P/+/wAAAAD/
//7//v8AAAAAAAAAAAEAAgACAAMAAQAAAAAA//8AAAEAAgADAAMABAAFAAUABwAIAAgA
CAAKAAsACwAMAAsACgAJAAcACgAMAA4AEAAMAAoACgAKABAAFAAWABgAGwAcAB0AHQAb
ABwAHAAaAB4AIQAkACcAJwAnACgAJwAsACwALQAtADAAMQAyADYANAAxAC8ALgAvADAA
LwAtACsAKQApACcAJAAjACMAIgAhACAAHwAdABwAGgAXABYAGAAXABcAFQATABAADgAN
AAwACwAKAAcACQAJAAgACQAHAAUAAgAAAAAAAAAAAAAA/f/8//z/+//+//7//f/9//z/
/f/+/wAA/v/8//r/+P/7//v/+//8//r/+v/6//z//P/7//v//P/+//z//P/8//r//f/9
//3//v///wAAAAD/////AAABAAAA///+//3///////7/AQABAP3/+f/3//r//P/9////
/f/////////7//v/AAABAAIAAwAEAP///v/9//z//f///wIAAwACAAEAAQAAAP7/AAAA
AAAAAwAFAAYABwAFAAEA/v/6//v/+//7//z//P/9//3//f/9//r/+v/7//7/AAABAAAA
/P/7//r/+f/8//3//v////7//f/8//v/+P/3//X/9P/6//z//v/+//z/+v/4//b/9//5
//r//P/7//v/+f/4//b/9//3//f/+v/9//7//P/6//j/+P/6//j/AQAJAA8AEQARABUA
GgAgACwAPgBTAGkAfgCLAJEAjwB5AFQAMQAUAPP/2P/B/6b/iv96/2n/V/9L/1D/Xf9s
/33/kP+g/6v/tf+8/8L/zP/U/93/5P/s//L/8//0//P/9f/2//r//P8AAAAA/v/+////
AAABAAEAAQACAAYABgAGAAYAAwACAAAA//8BAAIABAAFAAYABwAIAAkACAAIAAgABwAJ
AAoACgAKAAkACQAIAAgACgAMAA4ADwAOAA4ADgAOABAAEAASABQAFwAaABsAHAAbABoA
GQAXABsAIAAkACYAJgAnACgAKQAqACsALQAtADIAMgAzADMAMQAvAC0ALgAyADMANQA4
ADUANAAxAC0ALwAtAC0AKwAsACsAKwAqACQAIAAcABcAGgAaABkAGgAXABUAFAARABIA
EAAPAA8ADwAPAA8ADQAJAAcABAADAAQABQAFAAYABAACAAAA/v/+//7//////wAAAAD/
////+f/3//X/9P/4//z/AAAEAAEA///9//z//P/8//z//v8AAP////8AAP///P/7//r/
/f8BAAIAAwAAAP///v/8//v/+//8//3/AAABAAIAAwD///3/+v/7/wAA///+////AgAC
AAEAAQD7//3/AAACAAIAAgACAP///v/9//z//v///wEAAQACAAMABQAGAAMABAADAAIA
BAAFAAUABQACAP///f/6//r/+f/4//j//P/9//3//f/7//j/+P/5//3//v/+//z/9v/1
//T/8//0//X/9v/3//X/9f/1//X/8f/v/+z/6v/t/+7/7//u/+3/7P/r/+r/6v/r/+v/
7P/u/+//7v/u/+v/6//q/+n/7f/v/+//7P/q/+j/6P/q/+r/7//1//v/AQAFAAkADAAO
ABgAKgBBAFUAagB9AIkAgwBtAEwAJwAIAOv/0P+//6j/jv92/2P/Vf9L/0z/Vf9i/3P/
iP+Y/6X/r/+2/77/yP/S/9v/5P/q/+7/8f/y//H/8//0//f/+v///wAA///+//7//v//
//////8AAAUABgAHAAgABwAGAAQAAwAEAAYACQALAAkABwAFAAMABQAIAAsADQAPABIA
FAAWABIAEQAPAA4AEAASABQAFQAWABYAFgAWABYAFgAYABoAHgAgACAAIAAgACAAIAAf
ACMAKAAsAC4ALwAvAC8ALwAxADEAMgAxADUANgA4ADkAOAA3ADYAOAA6ADkAOQA6ADkA
OAA1ADEAMQAvAC8ALQAuAC0ALQAsACkAJgAjAB8AIQAiACIAJAAhAB8AHgAbABgAFgAV
ABUAFgAVABQAEQAQAA8ADQANAA4ADwAPABAADQAMAAsACgAGAAYABwAHAAoACgAJAAkA
BAADAAIAAgADAAQABQAGAAgABwAGAAYABAAEAAQABgAGAAUABQAGAAQAAgACAAIABAAH
AAcABwAJAAkACQAIAAYABQAFAAUABgAHAAgACQAHAAUAAgADAAgABwAGAAcABgAGAAUA
BQADAAMABQAGAAgACAAIAAgABQAEAAMAAgAFAAcACgALAAoACQAJAAgABAAGAAYABgAH
AAkACgALAAoABwAFAAIABAADAAIAAgACAAMAAwADAAMAAAAAAAEABAAGAAcABgAAAP//
/v/9////AQADAAUAAgABAAAA///9//3//P/8/wEAAgADAAIA///+//3//P/9////AAAC
AAEAAQD///7//P/9//3//f8AAAMABAACAP///P/7//z//v8DAAcACwATABcAFQAUABgA
HgAmADUARwBYAGkAdwB/AH0AagBLACYACwD0/9n/wv+s/5T/f/9x/2X/YP9f/2T/cf+A
/5D/nf+r/7r/xP/K/9L/2//i/+b/7P/v//H/8f/0//b/+//+/wMABAADAAIAAgACAAMA
AwADAAQACAAIAAgACAAEAAIA///9/wAABAAJAA0ADAALAAoACQAJAAoACwALAAsADAAM
AAwACwALAAoACgAMAA4AEAARABAAEAAQABAADgAOABAAEgAVABgAGQAaABgAGAAYABcA
GgAeACEAIgAjACMAIwAjACgAKQArACsAMAAwADEAMQAuAC0ALAAuADEAMQAyADQAMgAw
ACwAJwAoACcAKAAnACgAJwAnACYAIQAeABsAFwAaABoAGQAaABcAFQAUABEAEgAQAA8A
DwAQAA8ADgALAAgABQABAP//AQADAAQABgAEAAIAAAD+//r/+v/7//v//f/+//7////8
//v/+v/6//v//P/9//7//f/7//n/+P/6//r/+v/8//z/+//7//z/+v/4//j/+P/5//3/
/v////7//f/8//r/+f/5//r/+//8//3//v////v/+f/2//f//f/9//3////9//z/+v/5
//f/9//7////AAD///7//f/8//r/+v/6//r//f///wIAAwABAP///v/8//v//v///wAA
//////7//f/9//v/+v/4//n/+f/5//r/+//7//r/+f/6//j/+f/7//v//P/8//r/9P/z
//L/8f/y//P/9P/1//P/8//z//P/8v/z//P/9P/0//T/9P/y//D/8P/w//D/8//1//b/
+P/3//X/8f/u//H/8//0//X/9v/3//b/8v/w/+7/7v/w//j/+//9/wEAAwADAAMADAAU
ABoAJgA5AE0AXgBrAHcAeQBrAFIAMQASAPH/0P+1/5r/gv9y/2v/Yf9Z/1T/Xf9m/23/
fP+O/53/qf+0/77/xv/M/9H/2P/e/+D/4//n/+f/6v/s//D/8v/2//b/9v/2//f/+P/7
//v/+//8//3//P/7//r//P/8//v/+//8//7/AQADAAAA///+//3/AAACAAQABQAEAAQA
AwACAAIAAwADAAQABgAIAAoACwAJAAgABwAGAAkACgANABAADwAQAA8ADgAPABAAEQAR
ABUAGgAeACAAIQAhACEAIQAmACcAKQApACoAKgArACsALQAtAC0AMAAuAC0ALQAuACsA
KgAnACMAJwAnACkAKQAmACMAIQAeAB4AHAAaABcAGAAYABcAGAAVABEADgAJAAkACAAI
AAkACAAHAAYAAwACAAEA/////wEAAQAAAAAA/v/8//r/+P/5//r//P/9//v/+v/4//f/
9//3//f/+P/6//r/+v/6//n/9//1//T/9f/2//f/+v/5//f/9v/2//b/9P/0//T/9f/5
//r/+//3//X/8//w//P/9f/4//v/+P/3//b/9f/y//H/7//x//f/9//3//n/9//2//T/
8//0//f/+P/5//f/9//3//b/9f/z//L/8v/1//b/9//5//j/9v/1//P/9f/1//X/9f/0
//T/8//z//T/8//z//P/9P/1//f/+P/3//f/9v/1//X/9//3//b/8//y//H/7v/u//L/
9P/2/w==
         </WaveFormData>
      </LeadData>
      <LeadData>
         <LeadByteCountTotal>10000</LeadByteCountTotal>
         <LeadTimeOffset>0</LeadTimeOffset>
         <LeadSampleCountTotal>5000</LeadSampleCountTotal>
         <LeadAmplitudeUnitsPerBit>4.88</LeadAmplitudeUnitsPerBit>
         <LeadAmplitudeUnits>��V</LeadAmplitudeUnits>
         <LeadHighLimit>2147483647</LeadHighLimit>
         <LeadLowLimit>268435456</LeadLowLimit>
         <LeadID>V3</LeadID>
         <LeadOffsetFirstSample>0</LeadOffsetFirstSample>
         <FirstSampleBaseline>0</FirstSampleBaseline>
         <LeadSampleSize>2</LeadSampleSize>
         <LeadOff>FALSE</LeadOff>
         <BaselineSway>FALSE</BaselineSway>
         <ExcessiveACNoise>FALSE</ExcessiveACNoise>
         <MuscleNoise>FALSE</MuscleNoise>
         <LeadDataCRC32>2591539662</LeadDataCRC32>
         <WaveFormData>
9v/2//b/9v/6//z//v8AAPz/+v/4//b/+P/4//j/+P/6//z//v8AAPz/+v/4//b/+f/6
//v//P/6//j/9v/0//X/9v/3//j/+P/4//j/+P/3//b/9f/y//f/+f/8/wAA/v/9//r/
+P/8//3//f/9//7///8BAAIAAQD9//v/+//+////AgAFAAIAAAD+//v///8AAAAAAAAA
AAAAAAACAAMA///6//T/9P/3//r//P/4//j/+P/z//b/9//4//f/+P/5//f//P/6//f/
8v/v//L/9P/2//j/9P/0//P/8f/z//P/8//1//n/+f/5//n/+P/2//T/8P/2//r/+//9
//v/9v/x/+z/7v/1/wsAKABAAF0AgQCkAMUA8QAnAVMBbwGBAYUBdwFRAR0B4QCiAGEA
IwDi/6v/if96/37/hf+G/4v/mf+u/7//zP/S/9j/2P/X/9n/2v/e/+b/7P/u//D/8//z
//T/9f/y//P/8//0//X/+f/8////AQABAP7/+v/0//n/+v/7/wAA/P/8//3//P/+//7/
+//7//3//v///wEA///+//z/+v/9//7/AQAGAAIAAgADAAIAAwADAAQABAAFAAcACgAO
AAoACgAHAAMABwALAA8AFQATABUAEwATABcAGAAZABsAIAAiACQAKAApACgAJwAlACgA
KwAuADQANQA1ADMAMQAzADMAMwAxADIANAA2ADgANQAyAC8AKwAwADAAMAAyAC4ALAAq
ACgAJwAjACEAHgAfAB8AIAAiAB8AGwAWABEAEAARABIAFQARAA8ADAAJAAkABwAHAAcA
BwAIAAkACwAHAAQAAQD8//////8BAAMAAQAAAAEAAAABAAEA/////wAAAgAEAAYABAAC
AP//+//+/wAAAwAGAAMAAQAAAP7/AQACAAAAAQADAAMABAAEAAMAAQD///3//f8AAAEA
BgAFAAIAAQD+//v/+v/4//b/+f/+/wIABwADAAAA/P/2//v//P8AAAcABgADAAAAAQAB
AP/////+/wAAAQADAAQA+v/4//n/+v/7//z//P/+////AQD//////v/7/wAAAwAFAAYA
BAADAAIAAgACAAUAAwADAAcABQADAAMAAAD///////8DAAYACAAJAAUAAgABAAAA//8B
AP7/+v/4//f/+f/7//b/9P/0//T/9v/4//r//P/2//X/9P/w//L/8//z//H/8//0//b/
+P/1//L/8f/v//P/9f/1//X/8//z//H/7//t//D/8P/w//L/8v/0//f/8f/v/+7/8f/2
//z/BQAVACgAOgBTAHcAmgC/APMAKQFTAW8BfQF5AWUBRQEVAd0AqABvACsA4v+l/4P/
dP94/3//hP+N/53/rv+7/8T/xP/E/8b/zf/T/9r/4v/o/+j/6P/o/+n/6v/s/+7/7P/w
//H/8//1//L/8P/u/+v/8f/0//b/9v/2//T/8v/0//H/8v/0//T/9//4//b/9//1//T/
8//z//b/+P/5//r/+v/4//j/+v/3//j/+v/6//7///8BAAIA/v/9//3//v8BAAQABAAD
AAUABwAJAA0ACgANAAwADQAQABIAFAAXABYAFgAWABgAHQAgACMAJQAoACkAKgAuACwA
KwAoACUAKQArAC0ALQApACgAJwAmACgAKAAoACcAJwAkACEAIAAcABoAGAAWABkAFwAX
ABYAEwAPAAwACgAMAAsACQAHAAQAAwACAAMAAQD///z/+f/8//v//P/9//j/9v/0//P/
9f/2//f/9v/1//P/8//z//D/7v/u/+z/8P/x//D/8f/v//D/8f/y//T/9P/z//H/8f/w
//D/8P/s/+v/6//q/+3/8P/w//P/8f/v/+7/7P/w//H/8v/z//H/8v/x//T/8//y//P/
8v/2//j/+f/6//X/9P/y//H/8f/y//L/8P/w/+7/7//z//P/8f/v//H/8//z//X/9v/z
//H/8P/u//L/8v/y//L/8P/u/+7/7v/s/+z/6v/q/+z/7v/y//H/7P/q/+v/6f/r/+v/
6//q/+v/6v/p/+n/6P/n/+b/5P/s//D/7f/s/+v/6v/m/+T/4f/f/+P/6f/u//H/8P/v
/+3/6v/s/+3/7v/w/+7/8f/v/+//7//t/+v/6//v//H/9P/3//P/8v/w/+3/7//u/+//
8P/w//P/8f/u/+j/5f/l/+X/5v/o/+z/8P/p/+b/4//g/9//4f/j/+L/5P/l/+X/4//g
/97/3f/c/+D/4v/m/+n/5v/l/+L/3//g/+P/5P/l/+P/5v/m/+b/4//g/9//3//p/+3/
7v/t/+r/6P/r//n/DgAkAEEAZQCGAKUAzQD3ABkBNQFLAUsBOwEjAfcAvwCGAE0ADQDG
/43/c/9q/2z/d/98/33/g/+Q/53/qv+2/8D/yP/L/83/zP/M/8z/0P/S/9T/1//b/+D/
5f/m/+P/4f/g/9//4v/m/+r/7f/v/+7/7P/o/+r/6P/m/+j/6v/u//P/9v/y//D/6//p
/+z/7v/w//P/8//y//D/7v/w/+7/7v/w//H/9P/4//r/9//1//T/8v/0//f/+/8AAP//
AAD+//v//f/9//3///8DAAkACwAPAA4ADAAKAAkAEAAUABgAHgAfAB4AHQAbABsAGwAb
AB4AIwAnACkAKwApACcAJQAhACMAJAAlACYAJQAkACMAIQAiACAAHgAeAB4AHgAeAB4A
GQATAA8ACgANAA0ADgAQAA0ACwAIAAUA///9//v/+//8//3//f/9//v/9//1//P/8v/0
//b/+f/3//b/9f/y/+//7f/t/+3/7//w//P/9P/w/+3/6P/l/+r/7v/y//b/9f/0//L/
7//t/+z/7P/s/+//8f/0//b/8//y/+7/7f/v//H/9P/2//b/9f/0//P/8P/w/+7/8P/1
//b/+f/6//f/9P/w/+z/8P/0//f/+//4//j/9//0//P/8P/w//P/9//3//f/+//z/+//
7//w//L/9P/2//j/+v/3//b/9P/z//P/9f/2//X/+f/7//z//P/4//f/9v/2//r/////
/wEAAQD9//n/9//3//f/+P/5//z//v//////+v/2//T/8v/2//v/+//6//X/8f/w/+//
7//w//P/9v/1//T/8//y/+3/6//p/+T/7P/v//H/8f/v/+z/6v/o/+n/6v/t/+//8f/x
/+//7f/p/+n/5//l/+f/7P/u//D/6//o/+f/5//l/+n/8P/3//j/9v/7/wkAGgAuAEsA
cQCYAMUA9wAjAUMBVwFfAVUBPwEfAe0AtQB+AEEA//+4/4P/af9k/27/ef+A/43/nf+s
/7X/uP+6/8D/yP/T/9f/3P/i/+L/4f/g/9//3//k/+j/7P/s/+z/6//r/+v/6v/q/+r/
6f/w//L/8//y//D/7v/s/+7/7//y//b/+P/3//b/8v/x//D/8P/w//H/9v/4//n/+v/3
//T/8//0//T/9v/5//r/+//7//z//P/6//v//f8AAAMABgAGAAUAAwADAAMABQAJAA8A
EQAVABUAFAATABMAFAAWABgAHAAgACIAJAAlACIAIQAgACIAJwArAC0ALwAvAC8ALwAt
ACkAKAAnACYAJwAoACkAKQAmACIAHgAcAB4AHgAeAB4AHQAZABcAFAASAA8ADQAMAA8A
DwAOAA0ABwADAP///f///////v/9//3/+//7//v/9v/2//b/9//5//r/+//6//b/8//y
//H/8//0//f/+P/4//f/9P/z//D/8P/w//D/9v/4//n/+f/1//L/8P/u//H/8//2//j/
9v/2//P/8//x//H/8v/y//f/+f/7//3/9//2//P/9P/2//b/+P/4//f/9v/0//L/8v/0
//X/9//4//r/+//6//j/9P/z//X/+f/5//n//f/5//f/9//2//T/8//z//L/9//4//n/
+v/1//L/8f/w//L/9P/0//b/9P/0//b/8//u/+7/8f/x//T/9f/2//b/8//w/+3/6//v
//H/8//0//L/8f/w/+//7f/u/+//8P/x//L/8v/y//H/8f/v//H/8v/x//b/+f/7//z/
9//1//P/8v/0//f/9f/1//r/+f/4//n/9//1//T/8//2//j/+f/5//b/9P/0//T/+f/9
//z/+v/3//X/9v/3//L/8P/w//D/7//w//H/8v/t/+3/7f/q/+7/7//v/+3/7//u/+7/
7v/r/+r/6//r/+z/7f/s/+v/6f/r/+v/6//t//D/8P/w/+//7v/v//H/6f/r/+j/6//0
//j//f8JABoALABFAGkAkAC5AOkAHQFJAWUBdQF3AWkBSwEfAesAsAB1ADMA6v+n/3v/
aP9q/3f/gv+N/53/rv+5/77/wP/C/8b/y//T/9r/4v/m/+X/5P/j/+P/5f/o/+v/6v/t
/+3/7v/v/+3/7P/r/+n/7//y//T/9P/x/+7/6//s/+r/7P/v//D/9P/2//X/9//0//L/
8P/v//T/9v/3//j/9v/0//T/9v/0//b/+f/6//3//f/+//7//P/7//v//P/+/wIAAwAD
AAEAAQABAAMAAwAHAAcACQAMAA4AEAATABIAEgASABQAGgAcAB4AHwAdAB0AHQAgACMA
JQAlACUAKAApACoAKQAkACIAIAAeACMAJgApACsAKAAkACAAHgAcABwAHAAcAB0AGwAb
ABoAFwATABAADgARABEAEAAPAAsACQAHAAcABAADAAEA//8AAP//AAABAPz/+v/4//f/
+//8//3//P/5//f/9//3//b/9P/0//L/9P/1//T/9f/y//L/8v/y//b/+P/5//n/9//2
//b/9v/0//X/9//4//n/+v/4//n/9f/z//L/8P/2//f/+P/5//j/+P/2//j/+P/2//b/
9P/1//b/9v/2//L/8v/x//H/8//2//j/+P/3//T/9P/3//b/9f/0//f/+f/5//j/9f/0
//P/8v/z//T/9P/1//T/9//5//n/+P/3//X/8v/0//f/+v/+//v/+//2//P/+P/3//b/
9//3//f/+P/5//b/9v/1//P/9f/2//n//P/7//v/9v/w/+7/7f/v//H/8P/w//L/9P/u
/+z/6v/o/+n/6//t/+z/6//p/+b/4f/j/+T/5v/o/+r/6v/s/+3/6f/n/+P/3//k/+n/
7P/v/+z/7P/p/+b/5v/m/+j/6//v/+//8P/x//L/8P/z////EgAqAEEAVwB4AJ0AuwDl
ABkBSQFpAYUBjwGFAW0BRwESAdkApQBsACUA4f+y/5j/j/+U/5H/j/+Y/6X/sP+6/8D/
yP/J/8f/xv/I/8z/0f/U/9f/2//d/+D/4//i/+D/3//f/9//4f/k/+f/6f/o/+b/4//e
/+L/4v/i/+b/5P/m/+n/6v/p/+j/5P/j/+f/6P/p/+v/6P/m/+P/4P/k/+b/6v/w/+3/
7v/w//D/7v/r/+n/5v/q/+3/8f/2//P/8v/u/+n/7P/v//L/9//2//n/+P/5//f/9v/1
//X/+v/+/wIACAAIAAYABAABAAQABwAKABAAEAAPAAwACQAJAAkACQAHAAoADAAOABAA
DAAKAAgABQAIAAgACAAKAA0ADgAPABAADgAJAAYAAgAFAAUABgAIAAQAAQD9//n/+//9
////AwABAP///P/5//f/8//x/+//8f/0//f/+//4//b/9P/w//H/8f/z//X/9f/0//X/
9P/y//H/7v/t/+//8v/1//j/9v/0//H/7f/v//D/8v/0//L/8//1//b/8//y/+7/7f/w
//P/9//6//n/9f/x/+3/7P/u/+7/8v/0//T/9v/2//P/8v/w/+7/8f/0//b/+f/1//L/
7v/o/+z/7P/v//X/9v/1//T/9//0//H/8P/u//D/8f/z//T/8//w/+3/6v/t/+7/8f/0
//D/8P/u/+7/4v/k/+j/6v/s/+7/7v/u/+3/7f/r/+3/7v/t//P/9//6//z/9//1//P/
8v/1//n/+P/5//r/9//0//P/8//z//T/9f/3//r//P/9//r/9v/0//L/9f/5//j/9v/0
//H/8f/x/+7/7P/s/+z/6v/q/+r/6v/k/+P/4v/e/+T/5//p/+n/5//m/+b/5v/l/+T/
5f/l/+f/6f/p/+n/5v/n/+b/5f/n/+r/6v/q/+r/6P/o/+n/3//f/+L/6f/u//L/+/8H
ABIAHgAzAFUAgACpANMABwExAUkBUwFNATsBHwHzAL8AjgBZABsA0P+P/2n/XP9g/2v/
dP9//4//oP+t/7T/tP+2/77/yf/P/9j/3v/e/93/3P/b/9v/3v/i/+b/5v/p/+n/6v/r
/+f/5v/l/+P/6f/s/+7/7v/s/+r/6P/q/+n/6v/s/+z/7v/w/+//8f/w/+7/7P/r/+//
8v/0//b/9f/y//H/8v/y//T/9//4//r/+f/5//j/9//3//j/+v/+/wIAAwADAAEAAQAB
AAMAAgAHAAgACwANAA4ADwARABIAFAAWABoAHwAgACEAIQAfAB8AHwAiACUAJwAnACcA
KgArACwAKwAnACYAJQAkACcAKAApACkAKAAkACAAHgAcABwAHAAcABwAGQAYABYAEwAP
AAwACgAMAA0ADQANAAgABQACAAEA//////7//f/9//v/+//7//X/9P/z//P/9//4//n/
+P/3//X/9f/1//P/8v/z//L/8//z//H/8f/w//D/8P/w//T/9v/3//f/9v/0//P/8v/x
//H/8v/y//T/9v/1//f/9P/z//P/8v/3//n/+//9//f/9v/z//T/+P/4//r/+v/6//r/
+f/4//X/9v/2//f/+v/8//3//P/6//b/9f/3//n/+f/5//3//v/9//7//v/6//f/9f/y
//b/+P/6//z/+v/0//D/7P/q/+//8v/1//j/+f/6//r/+//4//n/+f/3//r//f///wAA
/f/7//n/+P/5//3//P/9/wAA///+/////f/7//r/+f/7//7/AAABAP7/+v/4//b/+f/9
//z/+v/3//X/9v/3//T/8v/y//L/8f/y//P/9P/v/+//7//s//L/8//z//H/8//y//L/
8v/v/+7/7//v//D/8f/w/+//7f/v/+//7//w//T/9f/2//b/9P/0//X/7//t//D/8//2
//j/+/8DABQAJAA3AFkAhgCxAN0AEQE/AV8BcQF1AWkBUQErAfcAwgCHAEcAAAC3/4X/
bv9u/3n/hP+L/5n/qv+3/8D/wv/E/8j/zf/V/97/5v/s/+3/7P/r/+v/7f/w//P/8v/1
//X/9v/3//X/9P/z//H/9//4//j/9v/2//T/8v/0//L/9P/3//j/+//8//r/+//5//j/
9//3//r//P/9//7//v/8//z//v/7//z//v/+/wEAAQACAAIAAAD/////AAAEAAgACQAJ
AAsACwALAA0ACwAPAA8AEQAUABYAGAAbABoAGgAaABwAIQAkACcAKQApACkAKQAsACwA
LQAsACsALgAvADAALwAsACoAKAAmACkAKgArACsAKQAmACMAIgAgACAAIAAgACIAHwAe
ABwAGQAVABIAEAARABEAEAAPAAoABwAEAAMABQAFAAQAAwAFAAMAAwADAP7//P/6//n/
/P/+/wAAAAD+//v/+v/5//n/+P/5//j/+v/7//r/+//3//b/9f/0//n/+v/6//n/9//2
//b/9v/2//f/+f/6//3//v/8//3/+f/3//b/9P/6//v//P/9//r/+v/4//r/+//6//v/
+v/7//z//P/8//r/+v/5//n//P/+/////v/9//r/+v/9//v/+f/3//n//P/9/wAAAgD9
//v/+v/4//v//P/9//7/+v/4//j/+P/1//b/9f/2//7/AgD+//z/+v/4//b/9v/1//X/
+f/9/wAAAQD+//3/+//4//n/+//9/wAA//8BAP7//f/9//v/+f/5//z//f///wEA/v/+
//3/+//8//z//v8AAP//AQD+//r/9v/z//P/8//1//b/+f/8//b/8v/u/+r/6//v//P/
9P/0//P/8f/t/+3/7P/s/+z/7//w//P/9f/z//H/7f/p/+z/7//w//H/7//y//L/8v/u
/+z/7P/t//f/+f/2//P/8P/u//f/CwAkAD4AXwCHAKoAzwD9AC8BVQFvAXsBewFpAUUB
EQHTAJAATQAJAMb/kf95/3j/hP+J/4j/jf+X/6T/s/++/8j/0v/a/93/3f/a/9r/3P/i
/+T/5v/p/+r/7v/y//L/8P/t/+v/6f/s//D/9P/3//b/9P/x/+z/7f/s/+v/7v/w//T/
+f/8//r/+P/z//H/9P/2//j/+//5//j/9v/0//f/9v/3//r/+v/8////AAD///3//P/6
//7/AQAFAAoABgAGAAMA//8BAAMABQAJAAsAEQATABcAFgAUABIAEQAYABwAIAAmACUA
JAAjACEAIgAjACQAKAAtAC8ALwAvAC4ALQAsACkAKwAuADEANAAwAC4ALAApACwAKgAo
ACgAKAAoACgAKAAjAB0AGQAUABYAFwAZABwAGAATAA0ABwAGAAUABAAFAAUABQAEAAMA
AAD7//j/9f/0//b/+P/7//j/9v/0//D/8v/x//L/8//y//L/9P/0//L/7//q/+f/6f/s
/+//8v/w/+7/6//n/+n/6P/o/+j/6v/r/+3/7v/q/+j/4//h/+X/5//q/+z/6//p/+f/
5f/j/+T/4//m/+r/6v/s/+z/6f/m/+L/3v/i/+b/6f/t/+n/6P/m/+L/4v/g/+H/5f/r
/+v/5//h/9r/3P/e/+D/4v/j/+b/6P/r/+j/6f/p/+f/6f/r/+z/7P/t/+3/7f/u/+r/
6//n/+X/6v/r/+z/7//s/+n/5//l/+n/7P/u/+//7P/q/+r/6v/p/+v/6P/k/+T/4//l
/+f/4f/e/93/3P/b/9z/3f/e/97/3//g/97/3f/b/9j/0//X/9r/3v/i/97/3P/c/9v/
3f/d/9v/2f/a/93/3v/f/97/4P/f/97/3//g/+P/5//h/9v/2v/b/97/6v///xMAJgA8
AFsAewCaAMUA+wApAUkBYwFpAVMBNwEJAc0AlQBkACkA4f+m/4X/df9w/3L/c/94/4X/
k/+i/63/tv+4/7j/uv/D/8n/zP/S/9r/2v/a/9r/2//b/9z/3f/a/9//4f/k/+f/5P/k
/+T/4//m/+b/5f/i/+b/5v/m/+r/5f/k/+T/4v/k/+b/5f/n/+j/6P/o/+n/6f/q/+r/
6v/s/+z/7v/y/+7/7v/v/+7/8P/x//P/9P/w/+//7//w//X/+v/8//3/AAABAAIABQAD
AAUAAwADAAgACgAMAA8ADwAQABEAFAAVABYAFwAXABsAHQAfACQAIwAjACEAHwAiACMA
JAAjACAAIAAgACAAHwAeAB0AGwAeABwAGgAaABYAFAASABAAEwARABEAEAAOAAsACQAI
AAYABQADAAEAAQABAAEAAwD///3/+v/3//j/9//4//n/9f/0//P/8//0//T/9P/y//T/
8//0//X/8v/w//D/7v/w//H/8P/x//D/8P/w//D/8f/w/+7/6//t/+7/8P/y/+//7//w
//D/8//0//L/8//1//X/9v/2//b/9f/0//P/8//2//f//P/5//b/9f/y//X/9v/2//b/
9P/2//f/+f/x//L/+P/6//z//v8AAPr/+P/1//P/9//7//7//////////v/8//n/+f/5
//r//P8BAAEAAwABAP3/+f/3//r/+//9/////f/+//7//f/7//j/9//2//v////+//z/
9//z//L/8f/x//L/9f/4//P/8v/x//D/7P/r/+r/5v/t//H/9P/1//L/7v/r/+j/6f/q
/+3/7//x//H/7//t/+r/6//q/+n/6//w//L/9P/v/+z/6//r/+n/7//0//X/9v/6/wcA
FwAqAEQAawCTALoA5wAVAT0BXQFxAXEBZQFLASEB6QCzAHgANQDr/6j/f/9v/3T/gv+J
/5D/nf+r/7b/u/++/8D/xv/O/9X/2//i/+j/5v/m/+T/4v/h/+f/7P/x//L/7//t/+z/
6//r/+z/7f/t//P/9P/0//L/7//s/+n/6v/s/+7/8f/y//P/9P/y//P/8v/y//L/8//3
//j/+P/4//X/8v/x//L/9f/4//z//v/8//v/+//6//j/+f/7//7/AgAGAAcABwAFAAMA
AQABAAQACwAOABMAEgASABIAEwAUABYAGAAcACAAIgAkACUAIQAfAB0AHgAjACcAKQAr
ACoAKQAoACUAJAAkACQAJAAlACYAJwAnACQAHgAYABQAGAAaABwAHgAcABcAFAAQABEA
DwAOAA4ADwAPAA4ADQAIAAUAAgABAAMAAwACAAEAAAD9//z/+//4//j/+P/5//z//P/8
//r/9f/x/+//7f/y//b//P8AAP3/+//3//X/8//0//X/9v/5//r/+v/5//b/9P/z//L/
9P/3//v//v/7//r/9v/1//X/9f/2//b//P/9//7////6//j/9P/0//n/+v/9//7////+
//z/+v/y//b//P/9//7///8AAPv/+v/4//f/+v/9//////8DAAUABgAGAAMAAQD///7/
AQAFAAQABQADAP//+//5//v/+//8//3//v8AAAEAAQD+//r/+P/2//v////+//z/9f/x
//D/7//v//D/8//2//H/8P/v/+7/6f/n/+X/4P/n/+n/6v/p/+f/5P/i/+D/4v/i/+T/
5f/n/+f/5f/j/+H/4f/f/93/3//k/+b/6P/l/+L/4f/h/93/3//i/+X/6P/u//v/CwAa
ADIAWQCDAKYA1QAJATUBUQFlAWkBWwFFAR0B5QCxAHwAOwDt/6b/ef9r/27/fP+F/47/
mf+l/7D/tf+4/77/xv/M/9X/3//k/+b/5P/j/+L/4f/h/+f/7P/x//L/8f/v/+7/7f/t
/+7/7//v//X/+P/6//r/+f/2//P/9P/2//j/+//8//r/+P/z//H/9P/2//j/+/8BAAQA
BgAIAAMA/v/7//r//f8AAAQABgAIAAcABwAGAAQABQAHAAoADgASABMAEwARAA8ADQAN
ABAAFwAaAB8AHgAeAB4AHwAhACIAIwAmACwALgAwADEALgAtACwALgAyADUANgA3ADYA
NQA0ADEALgAuAC4ALgAvADAAMQAxAC0AKAAjACAAIwAmACkALAApACUAIwAgABwAGQAX
ABYAGAAXABUAEwAPAA0ACwALAA4ADwAPAA8ADgALAAoACQAFAAQAAwADAAUABgAHAAYA
AgD///7//f///wAAAwAEAAQAAwAAAP///v/+//7//v8BAAIAAgABAAAA/v/9//z//f//
/wIABAAGAAYAAwADAAIAAQABAAAABAAFAAYABwACAAAA/P/8/wEAAgAFAAYABgAGAAUA
BAAAAAAAAQAEAAUABgAHAAgABAACAP///f8AAAUACQALAAkACQAIAAYABQAFAAUABgAI
AA0ADQAPAA0ACQAFAAMABgAHAAkACwAJAAoACgAJAAYABAAEAAQACQANAAwACgAEAP//
/f/7//3//v8BAAQAAAD+//z/+v/1//X/9f/y//j/+//9//3/+//4//b/9P/1//b/+f/7
//v/+//5//f/9v/3//b/9f/4//z//f/+//j/9P/y//H/9f/7//7///8CAAIA//8FABYA
KgBBAGUAjACxANcAAQEpAUcBWQFfAVcBSQEvAfkAugCBAEMA+P+x/4P/cv92/4P/jv+V
/53/pv+v/7r/xP/K/87/2f/f/+L/5P/i/+b/5v/m/+f/7f/y//f/+P/3//X/9P/z//P/
9P/1//X/+//8//z/+v/2//L/7v/u//H/9v/8/wAA/f/8//j/9//6//r/+v/7////AAAA
AAAA/f/6//n/+v/8/wAABQAIAAUAAwACAAAA/v///wEABAAIAAwADQANAAwACwAKAAsA
DwAVABcAGwAbABoAGQAZABoAHAAeACIAKAAqACwALQAqACkAKAAqAC4AMQAyADMAMAAv
AC4AKwAsACwALAAsAC0ALgAvAC8ALQAoACMAIAAjACQAJQAmACMAHwAdABoAGQAXABYA
FgAYABcAFQATAA0ACQAFAAMABwAJAAoACwAJAAUAAwABAP7//v/+////AQACAAMAAgAA
AP3//P/7////AAADAAQAAQD///v/+f/7//z//f/+/wIAAgABAP///f/8//z//P///wEA
BAAGAAMAAgD+//3//f/9//7//v8CAAMABAAFAP///v/7//z/AAACAAYACAAEAAIA///8
//r//P8BAAMACAAGAAYABgAGAAMAAgAAAP//BAAJAA0ADwANAAsACAAEAAYABwAIAAoA
CAALAAkACQAKAAcABAADAAUABwAKAA0ACwAKAAgABQAFAAQABQAGAAgACwAJAAYA///7
//r/+f/7//z///8CAPz/+v/4//b/9v/3//j/9v/6//v/+//5//j/9v/1//T/+P/6//7/
AQD9//v/9//z//b/+f/6//v/+//+//7//v/5//b/9f/1////AwACAAEA/P/4//3/DwAm
AD4AXQCHAK4A0wD9ACsBUQFpAXcBdQFlAUMBDQHNAI4ATQALAMb/lf+B/37/iP+R/5L/
lf+h/67/uf/E/8z/1P/a/93/4f/k/+b/5v/q/+r/6v/r//D/9P/4//j/9//1//T/8//1
//j/+//9//3//P/6//b/9//2//X/+P/7//7/AgAEAAEA/v/4//X/+f/8////AwADAAIA
AAD+//7//P/8//7/AQAEAAgACgAIAAUAAwAAAAQABwALABAADwAQAA4ACwALAAsACwAN
ABAAFwAaAB8AHgAcABoAGQAfACIAJQAqACoAKgAqACkAKwArACsALgAzADUANQA1ADEA
LwAtACkAKwAuADEANAAwAC4ALAApACsAKAAlACQAJwAoACkAKgAmAB8AGgAUABcAFwAY
ABoAFwAVABIADwANAAsACQAJAAwADQANAA0ACQAFAAMAAQAAAAIABAAHAAUABAADAAAA
AQD///////8CAAQACAAKAAYAAwD+//v//f8AAAMABgAHAAYABAABAAEAAAAAAAAAAwAF
AAgACgAFAAIA/P/5//3/AQAGAAoACQAHAAUAAwD+//7//P/+/wIABAAIAAoABwAEAAAA
/P/+/wIABQAJAAgACAAHAAQAAQD+//7/AQAEAAUABgALAAcAAwABAP7///8BAAQABgAG
AAYABgAGAAQAAgACAAIABQAIAAkADAAKAAgACAADAAQABgALAA0ACgAJAAgABgADAAgA
CwANAA==
         </WaveFormData>
      </LeadData>
      <LeadData>
         <LeadByteCountTotal>10000</LeadByteCountTotal>
         <LeadTimeOffset>0</LeadTimeOffset>
         <LeadSampleCountTotal>5000</LeadSampleCountTotal>
         <LeadAmplitudeUnitsPerBit>4.88</LeadAmplitudeUnitsPerBit>
         <LeadAmplitudeUnits>��V</LeadAmplitudeUnits>
         <LeadHighLimit>2147483647</LeadHighLimit>
         <LeadLowLimit>268435456</LeadLowLimit>
         <LeadID>V4</LeadID>
         <LeadOffsetFirstSample>0</LeadOffsetFirstSample>
         <FirstSampleBaseline>0</FirstSampleBaseline>
         <LeadSampleSize>2</LeadSampleSize>
         <LeadOff>FALSE</LeadOff>
         <BaselineSway>FALSE</BaselineSway>
         <ExcessiveACNoise>FALSE</ExcessiveACNoise>
         <MuscleNoise>FALSE</MuscleNoise>
         <LeadDataCRC32>4059883456</LeadDataCRC32>
         <WaveFormData>
BgAGAAYABgAJAAoACwAMAAkACAAHAAYABAAEAAQABAAHAAgACQAKAAkACAAHAAYABgAG
AAYABgAFAAQAAwACAAIAAgACAAIAAgACAAIAAgACAAIAAgACAAMABAAFAAYABgAFAAMA
AQAGAAcACAAJAAkACQAJAAkACAAIAAcABgAKAAsACgALAAoACAAGAAcACQAKAAkACgAJ
AAkABwAJAAcABgAFAAEA/////wAAAQD////////+//7//v/+//7//f/8//z//P/8//n/
9v/1//f/+P/4//j/9//2//X/8//1//b/+P/7//r/+v/4//r/+f/4//b/9P/2//f/+v/4
//b/9P/s/+T/5P/t/wIAIAA8AF4AiwC2ANwAEQFPAYMBrAHPAecB5wHLAZQBRgHyAKUA
VAAFAMz/sP+l/6b/qf+p/6r/tP/C/8//1f/a/93/2//b/9z/3v/f/+T/5f/m/+f/6v/p
/+n/6P/n/+j/6f/r/+3/7//x//L/9P/x//D/7v/s/+//8P/x/+//7//v/+3/6//t/+3/
7f/t/+7/7v/u/+7/7f/s/+3/7P/u/+//7//u/+3/7f/t/+//8P/v/+7/7//y//L/8f/x
//L/8f/z//L/9P/2//f/+f/6//r/+v/5//z//v/+//7/AAACAAUABgAHAAgACAAHAAoA
CgALAA4AEQAQABQAFQAVABQAEgARABQAGAAZABoAFwAWABUAEwAUABUAFwAaABgAFQAT
ABEAEAAOAAwACAAHAAgACAAHAAYABAAAAP7//f/9//z//P/7//n/9//1//X/9f/1//P/
8f/w//D/8f/x/+3/6v/o/+j/6P/o/+j/6P/p/+r/6v/s/+v/6v/q/+j/6f/p/+n/6P/n
/+b/5f/o/+f/6P/p/+f/5v/k/+P/5v/n/+j/6f/o/+f/5v/m/+f/5//n/+b/5//n/+f/
6P/n/+X/4//i/+H/3//d/9z/4f/j/+b/6P/k/+L/4P/e/+L/4v/k/+n/5//m/+X/5P/m
/+b/5f/k/+T/5P/j/+P/3//g/+D/4P/g/+D/4v/i/+L/4v/h/+L/4v/h/+L/5f/m/+f/
5f/l/+X/5f/n/+f/6P/o/+b/5//n/+X/5f/m/+b/5v/q/+z/7f/s/+v/6f/o/+X/5v/l
/+P/4f/f/9z/2//b/9r/2f/Y/9f/2v/b/9z/3f/b/9n/1//W/9b/2f/X/9X/1//X/9j/
2P/X/9b/1f/U/9T/1f/V/9b/1P/U/9P/0P/S/9T/1P/T/9X/1v/W/9b/1P/S/87/zP/M
/87/1//s/wQAHABAAGkAkAC6AO8AKQFbAYYBqwG/AbsBowFsAR4BzgCHADgA4/+s/5T/
i/+M/43/j/+Q/5j/pP+t/7P/tP+z/7f/u/++/8L/xf/I/8j/yP/I/8r/yv/L/8v/y//M
/83/z//R/9D/z//N/8z/z//S/9T/1v/V/9T/0//P/8//0f/R/9H/0f/R/9H/0f/Q/9D/
0P/Q/9H/0v/V/9b/1P/V/9X/1P/W/9f/2P/b/93/2//Z/9n/2//a/9j/1//a/9v/3//g
/+P/5P/k/+X/5f/m/+f/5//q/+z/7P/s/+r/7P/v//D/9//6//z//f8AAAAAAQAEAAQA
AgAFAAUACAAIAAcABwAGAAgABwAGAAgACAAIAAcABQAFAAYACAAGAAMAAQD//wAAAAAA
AP7/+v/6//n/9//3//b/8//y//L/8f/v/+7/7P/r/+r/6f/o/+n/6v/p/+b/5P/j/+P/
5//l/+T/5P/i/+D/3v/c/9z/3f/e/97/3//f/9//4P/i/+P/4//j/+P/4//j/+P/4//h
/+H/4f/f/97/3P/b/+D/4f/i/+P/4f/h/+H/4v/h/+H/4f/g/+D/4f/i/+T/5//n/+f/
6P/r/+v/6//s/+v/6f/o/+b/5v/m/+b/5v/m/+T/5P/n/+b/5v/m/+b/6P/o/+f/5v/m
/+b/5f/l/+n/6f/n/+f/5v/l/+T/5P/k/+P/4v/j/+f/6P/p/+n/6P/n/+b/5f/l/+T/
5P/k/+H/4f/e/+H/4//i/+H/4f/p/+r/6f/o/+f/5v/l/+T/4//i/+T/6P/r/+3/6v/r
/+r/6f/s/+3/7v/v/+3/7f/u/+7/7v/v/+//7f/w//L/8//0//b/9v/1//L/9P/z//P/
8f/z//P/8v/x/+//7P/r/+v/7f/t/+3/7f/r/+n/5//l/+b/5f/k/+T/5v/p/+f/5f/j
/+P/5P/k/+f/6P/p/+r/6f/p/+j/6P/n/+j/6P/m/+f/6P/n/+X/5f/m/+b/5v/s/+7/
7P/o/+T/4v/n//j/EAAqAE4AewCmAMwA/QA1AWcBlAG/AdcB2wHLAZwBTgH8ALMAYgAJ
AMr/sP+n/6b/q/+r/6b/qP+0/7//x//Q/9X/1//Z/9r/2v/b/9z/3f/e/9//4v/h/+P/
5P/l/+f/5//o/+n/7f/v//D/8v/y//L/8f/w//L/8v/y/+//8v/1//b/9//0//P/8v/x
//H/8v/z//T/8f/w//H/8P/z//X/9v/2//f/+f/7///////9//v/+/8AAAAA////////
//8CAAIAAwAEAAQABQAGAAgACgALAA0ADgANAAwADgASABcAGgAdAB4AHgAdAB4AHgAf
ACIAKAAoAC0ALwAtACwAKgApACsALgAuAC4ALgAuAC4ALQAtAC8AMgA2ADQAMQAvAC0A
KgAoACYAIgAjACQAJAAjACEAIAAdABwAGAAXABUAFAAUABMAEgARAA8ADwAPAA0ADgAO
AA8AEQASAA8ADQAMAAsACgAJAAgACAAJAAoACgAJAAcABQAEAAYACQALAA0ACwALAAsA
CwAJAAcABwAHAAkACgAKAAsACwALAAsACwANAA0ADQAOAA8ADwAPAA4ADQANAA0ADgAR
ABEAEQASABAADwAOAA4AEAARABMAFAAUABQAFAAUABQAEgASABUAFAAUABQAFAAUABIA
EwAUABQAFQAWABcAGAAXABYAFQAUABMAFAAUABMAFgAZABoAGwAZABkAGQAZABoAGwAd
AB4AHQAdABwAGQAbABwAHAAcAB8AIAAgAB4AHQAbABoAFwAaABsAGwAbABUAEgARABEA
EgATABQAFQAUABMAEgARAA8ADQALAAoADQARABAADwAMAAsACwAKAAwADAAMAAwADQAN
AAwADAAMAAwACwAIAAwADgAOAA0ACwAKAAgABgAIAAoACgAKAAYABAANACIAPABWAHoA
pwDUAAYBPwF3AaUBzgHvAfsB9QHXAZwBSAH0AKsAWAAFAND/vP+3/7z/v/+//8b/0v/e
/+f/6f/s/+//8//5//j/+v/9//7//v/+//7/AAABAAMABAAFAAMAAwAEAAUABQAFAAQA
BAAHAAgACAAIAAgACAAIAAUABwAJAAkACQAHAAcABwAHAAYABgAGAAYACAAIAAoACgAJ
AAkACAAGAAQABQAGAAkACgAJAAgACQAMAAwACwALAAsACwAOAA4AEAAQAA8ADwAUABYA
GAAZABoAGgAYABYAFwAaAB4AIAAiACQAJQAlACUAJAAkACYAKwAsADIANQAzADIAMAAv
AC0AMAAwADAALgAuAC4ALQArACsALAAuACwAKwArACsAKgAoACYAIgAeAB4AHQAbAB0A
HAAZABgAFQATABAADgAMAAsACgAJAAkACQAJAAcABQAEAAQABQAHAAUABAAEAAEAAAD/
//7/AAABAAIAAgAAAP///v/+//v/+//6//n//P/9//7////8//n/+P/3//n/+v/6//v/
+//7//v/+//5//n/+f/6//7///8AAAAA/f/9//3//v/+//3//P/8//r/+f/4//j/+v/7
//3//v/8//z//P/8//z/+v/6//3//v/+//7//v////7//P/6//r/+v/5//n/+//7//n/
+f/2//X/9P/0//X/9f/1//f/9v/2//b/9f/z//P/8//z//P/8v/y//L/7//v/+z/7//y
//L/8v/z//L/8f/w/+//7v/w//D/8P/w//D/7v/u/+7/7v/s/+7/7//v//D/8//0//X/
8v/x//D/7//v/+//8P/w//P/9f/2//X/8//0//T/9P/1//b/9v/0//b/9f/1//P/+P/5
//n/+f/1//L/8f/x/+7/7f/s/+v/7P/r/+r/6f/o/+f/5v/m/+T/5//l/+P/4//j/+T/
5P/k/+T/5P/k/+H/4f/g/+D/4v/k/+X/5P/k/+b/5v/l/+X/5v/m/+b/4v/i/97/2v/a
/9z/4f/y/woAIgBAAGsAlgDAAPMALQFjAY4BswHJAc0BuQGKAUIB8ACjAFQA//++/5z/
jf+O/5X/mf+e/6b/tP+9/8P/xP/D/8X/yf/K/87/0//U/9L/0v/S/9T/0//V/9b/1//Z
/9n/2v/b/9r/2f/X/9b/2P/a/9v/3P/b/9r/2f/V/9f/2f/Z/9n/2//d/9//4f/d/9z/
2//a/9z/3P/e/97/3P/d/93/3P/c/93/3v/h/+P/4f/f/9//4P/g/9//3//j/+P/5v/m
/+T/5P/j/+P/5f/m/+f/5//s/+7/7v/u/+3/7v/w//D/9P/2//f/9//3//b/9v/4//z/
/P8BAAMABQAEAAIAAQD+/wAA///+/wIABAAGAAcABAADAAMABAACAAEAAQABAAEAAAD/
//z/+P/4//f/9f/3//b/8//y//D/7//t/+z/6v/p/+j/5//j/+P/4//h/97/3P/b/9v/
4P/f/9//4P/d/9z/2//a/9f/1//X/9b/1//X/9f/2P/Y/9n/2f/Z/9r/2//c/93/3P/Z
/9j/1//a/9r/2f/Z/9r/2f/Y/9f/1v/V/9T/1P/W/9f/2P/Y/9n/2f/Z/9r/2v/Z/9j/
2P/Y/9f/1v/W/9b/1f/V/9T/1f/W/9f/2P/Y/9b/1v/Z/9r/2v/a/9r/2P/W/9j/1v/W
/9b/1v/Y/9j/2P/Y/9b/2P/Z/9n/2P/Z/9j/1//a/9v/3P/d/9z/2//b/9r/3P/d/93/
2//d/97/3v/e/+D/4P/f/9z/3f/d/97/3f/d/9v/2P/V/9P/0v/T/9X/1f/V/9X/1f/S
/9H/0P/P/87/zf/M/8z/yf/L/8j/xf/H/8n/zP/O/8z/zP/M/8z/yf/J/8j/yP/M/87/
z//O/83/zv/N/8v/zf/O/87/zv/S/9T/1v/Y/9b/zv/N/9j/7v8KACgARwByAKIAyQD7
ADcBbAGZAcUB5wHtAd4BuAFwARsB0ACHADIA6P+9/6b/n/+f/5z/mP+c/6P/qf+u/7P/
uf+5/7b/tv+3/7j/u/+8/73/wP/B/8P/xP/F/8X/xf/G/8f/yf/J/8j/yP/H/8j/yP/I
/8r/yv/K/8f/yf/L/8v/y//J/8n/yf/J/8j/yP/I/8j/x//G/8f/xv/K/83/z//Q/8//
z//P/9H/0P/N/8r/yf/P/9D/0P/R/9H/z//Q/87/0P/Q/8//z//S/9T/1v/X/9b/1v/U
/9L/1f/Y/9z/3v/h/+L/4v/h/+P/5P/m/+r/6v/o/+v/6//r/+r/6P/n/+r/7v/v//D/
8P/w//D/7//w//H/8//2//r/+//9/////v/8//r/9v/1//b/9v/1//P/8v/v/+7/7//x
//L/9P/z//H/7//t/+r/6f/o/+X/5v/m/+f/6f/r/+n/6P/o/+r/6v/q/+r/6P/p/+r/
6v/o/+f/5v/m/+j/6f/p/+n/5//n/+f/5//o/+f/6P/p/+r/6v/p/+n/6v/p/+j/5//p
/+v/7f/w/+3/6//p/+b/5//n/+f/6P/q/+v/7P/u/+7/7f/s/+z/7f/t/+7/7v/q/+j/
5v/k/+j/6P/q/+//8v/y//L/8v/z//L/8P/u//D/8P/v/+//8P/v/+z/6//s/+3/7v/w
/+//7f/r/+v/4v/k/+b/6P/q/+z/7v/u/+7/7v/w//L/8//z//b/+f/6//v/+v/5//j/
9//6//v//f/+//v/+//6//f/+P/6//v//P8AAAIAAwACAAAA//////3/AAABAAEAAQD9
//r/+f/5//j/9//2//X/9P/z//L/8f/v/+3/6//q/+z/8f/x//H/7//v//D/8P/w//D/
8P/w//L/8//z//T/9f/2//b/9P/0//b/9v/1//T/9P/z//L/8P/u/+7/7v/s/+z/9/8I
ABwAMgBQAHsArgDcAA8BSwGDAbAB0QHnAesB1QGiAVoBCgG/AG4AFQDO/67/o/+k/6v/
rf+u/7j/xP/R/9f/2P/Z/9//5f/m/+r/7f/s/+r/6v/q/+z/7//x//L/8//1//X/9v/3
//T/8//x//D/9f/4//r//P/6//r/+v/3//b/9//2//X/9//5//v//f/8//z//P/8//7/
/v8AAAAA/v///////v8AAAEAAgAFAAUAAwABAAEABAAEAAMAAwAGAAcACwAMAAoACgAJ
AAkADAAOABAAEQASABQAFAAUABcAGgAeACAAIgAkACUAJQAlACQAJAAmACwALAAxADMA
NAA0ADMAMwAzADYANgA2ADYANgA2ADUAMwAzADQANgA1ADMAMgAxADEAMAAvACwAKQAo
ACYAIwAkACQAIgAiAB8AHQAaABgAGAAXABYAFQATABMAEwARAA0ADAAMAA0AEQAPAA4A
DgAOAA4ADgAOAA0ADQANAAwADAALAAoACgAMAA0ADQANAA8ADwAPAA8ADgALAAoACQAI
AAgABwAHAAoACwAMAA0ACwALAAsADAAOAA8AEAAQAA0ADQANAA4AEAARABIAFAAUABMA
EgASABEAEQASABIAEwAUABUAFgAVABIAEQATABYAFgAWABYAGAAYABcAFgAVABQAEgAR
ABQAFQAUABUAFAARAA4ADAAKAAwADgAQABIAEwAUABUAFgAVABYAFgAVABcAGQAZABkA
GAAXABYAFQAXABcAGAAYABoAGwAbABkAFwAYABgAGAAcAB4AHwAeAB0AGwAaABcAGgAb
ABsAGwAVABIAEQARABAADwAOAA0ADQANAA0ADQAMAAsACgAKAAwADwANAAsACwALAAwA
DAAKAAoACgAKAAcABwAGAAYACQAKAAoACAAMAA4ADgANAA4ADgANAAwACgAIAAgABgAE
AAAAAQAMACIAOgBWAIEAsgDkABMBTQGFAbIB2wH3Af8B8wHOAYwBOgHrAJwARQD2/8j/
uf+2/7v/v//C/8j/1P/f/+f/6P/p/+v/7//w//T/+f/+//7//v/+/wAA//8BAAIAAwAF
AAUABgAHAAYABQADAAIAAQACAAIAAgAEAAQABAABAAEAAwADAAMABQAFAAUABQACAAIA
AgACAAMABAAHAAgABgAHAAcABgAEAAUABgAJAAkABwAFAAUABgAGAAUABQAJAAkADAAM
AAwADAALAAsADQAOAA8ADwASABQAFAAUABIAFAAXABgAHAAeAB8AHwAgACAAIQAkACUA
JAAoACkAKQAoACYAJQAkACYAJQAkACUAJgAnACcAIwAjACQAJgAkACMAIwAjACEAIAAf
ABwAGQAYABYAEwATABIADwAOAAoACQAHAAYACAAHAAYABQAFAAUABQADAAAA/v/9//3/
AQD///7//v/8//r/+P/2//b/9//4//j/+v/5//j/+P/1//X/9P/z//X/9f/1//X/8//x
//H/8f/0//T/8//z//X/9f/1//X/9P/z//L/8v/1//X/9f/0//P/8//z//T/8//z//P/
9P/2//X/9P/0//T/8//z//L/8//0//X/9v/2//T/9P/3//b/9P/y//D/9f/2//b/9v/1
//T/8v/x//X/9f/z//P/8P/v/+7/7v/u/+3/7P/t//D/9P/x//D/7//u/+z/7P/s/+z/
7f/w//L/8//y//P/8v/x//P/8//z//P/8f/x//L/8v/y//P/8//x//H/8v/y//L/8//0
//T/8v/0//P/8//x//L/8f/v/+3/6//o/+f/5//p/+n/6f/p/+X/4//h/9//4f/h/+H/
4v/h/+P/4P/d/93/3f/e/97/4P/g/+D/4P/d/93/3P/c/9//4P/g/97/3v/g/+D/3//e
/97/3f/c/+D/4P/c/9b/0v/S/93/9P8QACwAUAB7AKQAzgADAT8BcwGeAb0BywHDAaMB
ZgESAb4AcQAiANf/qP+S/5H/lv+X/5X/mP+g/6j/s/+7/8D/xf/L/83/zP/I/8n/yP/L
/8z/zf/Q/9H/0//U/9X/1P/T/9P/0//U/9X/1f/W/9T/1P/T/9L/0P/Q/9D/zf/R/9X/
1//Z/9j/1//W/9X/1f/W/9f/2P/V/9T/1f/U/9b/1//X/9b/1P/V/9b/2f/b/9n/1//X
/9v/3P/c/93/3f/b/9z/2v/d/97/3v/f/+L/5P/m/+f/5//o/+f/5v/p/+z/8P/y//P/
9P/0//P/9P/0//X/+P/+//7/AwAFAAUABAACAAEAAgAGAAcACAAFAAQAAwABAAEAAwAG
AAoACQAHAAYABQACAAAA/v/6//v//P/8//v/+f/2//H/7v/u/+3/6//q/+r/6f/o/+f/
4//j/+P/4f/h/+D/4P/h/+H/3//e/97/4P/g/+D/4P/g/+H/4v/i/+H/3//d/9z/3f/f
/+D/4f/e/93/3P/b/9z/2//c/93/3v/e/93/3f/e/93/3P/b/93/3f/d/97/3f/d/93/
3P/d/93/3f/e/9//3//f/+D/3v/d/9z/3P/e/9//4f/i/+H/4P/f/97/3v/c/9z/3//g
/+D/3v/a/9j/2//c/93/3v/h/+L/4//k/+P/5P/k/+P/5f/n/+f/5//l/+X/5f/l/+T/
4//j/+L/5f/n/+j/5//k/+T/4//i/+b/6P/p/+j/5v/l/+X/4//l/+X/5P/j/+H/3v/d
/93/2//Z/9f/1f/V/9X/1f/V/9X/1f/V/9b/1P/V/9H/zf/R/9P/1v/Y/9f/1v/V/9T/
0f/R/9D/0P/S/9T/1f/U/9b/2P/Y/9f/2P/Y/9f/1v/S/9D/zP/K/8r/0v/l//7/FgAy
AFoAfwCkANYADQFBAW0BlgGvAa8BnQFvASABzgCKAEMA8v+5/6D/lP+P/5D/j/+R/5b/
oP+o/6//tf+2/7X/uf/B/8b/xv/H/8r/yP/I/8j/yv/J/8v/zP/N/9D/0f/T/9X/1P/T
/9H/0P/R/9L/0v/S/9P/1P/V/9P/0//T/9H/z//Q/9H/0v/T/9T/1P/U/9T/1P/U/9b/
1v/Y/9n/2f/Y/9f/1//X/9n/2v/Z/9j/2f/a/9j/1f/T/9r/3f/j/+b/5v/m/+X/5f/m
/+b/5v/l/+n/7P/t/+7/7P/u//H/8v/0//b/9//3//v//P/+/wIAAwACAAYABwAJAAgA
BgAFAAMABgAGAAYABgAGAAYABQADAAMABAAGAAMAAQAAAP//AQAAAP///P/4//j/9//1
//X/9P/x//D/7//v/+7/7v/r/+n/5//l/+T/5f/m/+X/4v/g/9//3//j/+H/4P/g/+H/
4P/f/97/3f/d/93/3P/e/93/3P/c/9r/2//b/9v/2//b/9v/2//b/9n/2f/Z/9z/3P/b
/9v/3//f/9//3//h/+H/4f/i/+L/4f/g/97/4P/h/+L/5P/j/+H/3//e/9//3//f/+D/
4f/h/+L/4v/g/+D/5P/m/+b/5v/m/+P/4v/h/+D/4//m/+j/6f/m/+f/5v/l/+f/5//n
/+f/6P/p/+v/7P/p/+n/6P/l/+b/6P/p/+r/7P/s/+v/6P/o/+f/5//l/+n/6f/o/+f/
4f/e/93/3f/e/9//4P/h/97/3f/c/9v/2f/X/9X/1P/W/9v/2//b/9j/1//X/9b/1v/W
/9b/1v/X/9f/1v/W/9X/1v/W/9T/2P/a/9r/2f/W/9b/1f/U/9T/1v/U/9L/zv/S/+P/
/P8UADQAXgCJALIA4AATAUUBdwGgAbcBuwGpAXkBLAHcAJQARQD0/7f/lv+I/4v/kv+T
/5f/nv+o/7L/tf+3/7r/v//B/8P/xP/K/8//zv/N/8z/y//M/83/z//Q/9H/z//P/9D/
0f/R/9H/0P/Q/9H/0v/S/9L/0P/Q/9D/zf/P/9H/0f/R/9L/0//U/9X/1P/U/9T/1P/U
/9T/1v/W/9X/1f/U/9L/0//V/9f/2//b/9n/1//X/9r/2v/Z/9n/3f/d/+D/4P/f/97/
3P/b/9//4v/l/+f/6P/q/+r/6v/s/+7/8f/y//T/9v/3//f/9f/0//T/9v/7//z/AgAF
AAQAAgD///3///8CAAIAAgACAAIAAgABAP7//f/9//7//v/9//3//f/8//r/+P/0//T/
9P/z//H/8v/y//D/8P/t/+v/6P/m/+b/5f/k/+P/4f/h/+H/3//f/97/3v/f/+H/3//e
/97/2//Y/9X/0v/X/9v/3//i/+H/3//d/9z/2v/b/9v/2//b/9v/2//b/9r/1//W/9X/
2f/a/9r/2//c/9v/2v/Z/9n/2f/Z/9r/3P/d/97/3v/a/9n/2P/Y/9r/2//c/97/3//f
/9//4P/Z/9v/4P/g/+D/4P/g/9//3v/d/9z/3f/g/+L/4//m/+n/6v/r/+j/5//m/+X/
5//n/+j/6P/m/+X/4//f/+D/4v/j/+T/5//o/+j/5v/l/+P/4v/f/+P/4//i/+H/2v/W
/9T/0//W/9f/2P/Z/9f/1f/T/9H/z//N/8v/yv/M/8//zf/L/8n/yf/K/8r/yf/I/8f/
xv/G/8f/x//I/8j/yP/H/8T/yP/K/8r/yf/G/8b/xf/E/8T/wv++/7z/vP/E/9X/7P8C
ACAATAB5AKAA0AAJAT8BawGUAbEBuQGrAX8BNAHiAJwATwD4/7H/kP+I/4n/kP+T/5P/
mv+i/6z/sf+x/7b/u/+//8H/xv/I/8v/yv/K/8r/yv/M/8//0f/S/9P/0v/R/9H/0f/S
/9P/0//U/9f/2v/c/97/3P/c/9z/2f/a/9v/2v/Z/9b/1f/U/9P/1//a/93/4P/j/+T/
5//o/+T/4//h/97/4f/j/+X/6f/r/+n/5//n/+j/6P/n/+f/6v/r/+//8P/u/+7/7f/t
//H/9P/3//n/+v/8//z//P/+/wAAAwAEAAoADAANAA0ADQAMAAwADgASABIAFwAZABcA
FgAUABMAEwAWABYAFgAYABgAGAAXABMAEwAUABYAFwAXABgAGQAXABYAFQASAA4ADAAJ
AAUABwAGAAMAAgADAAMAAgACAAQAAwACAAEA/f/9//3/+//5//j/+P/5//n/9//2//b/
9//2//X/9P/2//f/+P/4//j/9//2//b/9f/1//T/8//0//X/9v/3//X/8//z//P/9f/2
//b/9//7//v/+//7//v/+//7//z//f/9//3//P/5//n/+f/6//z//f/+/wAAAgABAAAA
AAABAAEAAAACAAIAAgACAAIA///+//3//P8AAAQABwAJAAgACQAIAAcACQAJAAkACQAK
AAsADQAOAAsACwAKAAcACQAKAAoACgANAA4ADgAMAA4ADQANAAsADgAPAA8ADwAIAAQA
AgABAAMAAwADAAMAAAD///7//f/8//v/+v/6//z////9//v/+//7//z//P/+//7//v/+
//v/+//6//r//f/+//7//P///wIAAwADAAAA/v/7//j/+P/8//z/+v/6//r/+f8CABoA
NABSAHkAqADSAAEBNwFvAZwBwwHhAe8B7QHSAY4BMgHjAJYAPQDq/7z/r/+y/7n/vf++
/8T/yP/R/9v/4P/j/+X/6//u/+7/7//w//L/8v/y//T/+P/7//3////+//3//f/9//z/
+//5//j/+v/8//3//v/9//z/+//3//3/AQADAAUABAADAAIAAQABAAIAAwAEAAIAAgAE
AAQAAgADAAMAAgADAAUABwALAAsACQAHAAcACQAIAAYABQAKAAsADwAQABAAEAAPAA8A
FAAWABgAGQAbABwAGwAaABoAHAAfACAAJQAoACoAKwArACoAKgAsADAAMAA1ADcANQA0
ADIAMQAyADYANwA4ADoAOgA6ADkANQAzADIAMgA0ADMAMwAzADMAMgAxAC4ALAAsACsA
KQApACgAJQAkACEAHwAcABoAGwAbABsAGwAZABkAGQAXABUAFAAUABUAFwAVABQAFAAT
ABIAEQAQABIAEwAUABQAEwARAA8ADgAOAA8ADwAPAA8ADwAPAA8AEAAPABAAEQAVABYA
FgAXABcAFQATABEAEwATABMAFAAXABcAFwAWABQAEwASABIAFQAXABkAHAAZABcAFQAU
ABUAFQAWABgAGgAaABoAGgAaABkAGAAXABYAGAAcAB8AIQAeAB8AHgAdAB8AHwAfAB8A
HwAfACAAIAAgACEAIQAfACEAIgAiACIAJAAkACMAIAAgAB8AHwAdACEAIQAgAB8AGAAU
ABIAEQATABMAEwATABIAEQAQAA8ADgANAAwADAAKAA0ACwAJAAsACwAMAAwADwAQABEA
EgAQAA8ADQAMAA8AEAAQAA4ADgAQABAADwAMAAwACwAKABAAEAAMAAYAAAD8/wUAHAA2
AFQAeACnANQAAAE1AW8BowHQAfMBBQL/AeMBpgFQAfoArQBcAAkA1P/C/7//xP/H/8P/
xP/O/9r/4f/n/+z/8f/x//P/9v/6//3//P/8//z//P/+////AQACAAMAAwADAAQABQAF
AAUABAAEAAQABAADAAIABAAEAAQAAQAEAAcACAAJAAYABQAEAAMABQAGAAcACAAHAAYA
BwAGAAQABQAFAAQABQAHAAkADQALAAkABwAHAAwADAALAAsADAALAA0ADAAKAAoACQAJ
AA8AEgAVABcAGAAYABYAFAAVABgAHAAeACEAIgAiACEAJAAkACUAKAApACgALAAtACsA
KgAoACcAKgAuAC8AMAAtACwAKwApACkAKQAqACwAKgApACkAKQAnACQAIQAcABsAHAAc
ABsAGQAYABUAFAASABEADwAOABAADwAOAA0ACQAJAAkABwAGAAYABwAJAAgABQADAAIA
AgACAAIAAgAEAAUABgAGAAMAAQD///7///8BAAIAAwACAAEAAAD//wEA////////AgAC
AAEAAQABAP///f/7//3///8BAAQAAgABAAAA/v/7//v/+//8/wAAAQACAAQAAwABAP//
/v//////AAAAAP7//v/+//7//P/6//r//f8AAAAAAAAAAAEAAAD+//z//v/+//3//f//
/////f/9//3//f/9//7/AQABAAEAAwACAAIAAgABAAMAAwADAAMAAwACAAIAAgABAAUA
BgAHAA==
         </WaveFormData>
      </LeadData>
      <LeadData>
         <LeadByteCountTotal>10000</LeadByteCountTotal>
         <LeadTimeOffset>0</LeadTimeOffset>
         <LeadSampleCountTotal>5000</LeadSampleCountTotal>
         <LeadAmplitudeUnitsPerBit>4.88</LeadAmplitudeUnitsPerBit>
         <LeadAmplitudeUnits>��V</LeadAmplitudeUnits>
         <LeadHighLimit>2147483647</LeadHighLimit>
         <LeadLowLimit>268435456</LeadLowLimit>
         <LeadID>V5</LeadID>
         <LeadOffsetFirstSample>0</LeadOffsetFirstSample>
         <FirstSampleBaseline>0</FirstSampleBaseline>
         <LeadSampleSize>2</LeadSampleSize>
         <LeadOff>FALSE</LeadOff>
         <BaselineSway>FALSE</BaselineSway>
         <ExcessiveACNoise>FALSE</ExcessiveACNoise>
         <MuscleNoise>FALSE</MuscleNoise>
         <LeadDataCRC32>2081537440</LeadDataCRC32>
         <WaveFormData>
+v/6//r/+v/9//7///8AAP3//P/7//r/+P/4//j/+P/7//z//f/+//3//P/7//r/+v/6
//r/+v/5//j/9//2//b/9v/2//b/9v/2//b/9v/2//b/9v/1//j/+f/6//3/+v/5//j/
+f/7//3//f/9//3//f/9//3/+//7//v/+//7//z//f////z/+//7//z//v///wAAAQD/
//////////3//f/7//j/9P/1//f/+P/2//T/8//y//X/9P/0//P/8//y//L/8//w/+//
7v/t/+3/7f/t/+7/7f/s/+v/6f/s/+3/7//y//H/8f/y//L/7//u/+z/6//t/+//7//x
//D/7P/j/9n/2f/d/+//CQAiAEAAZwCLAKwA2QAPAT4BYwGDAZwBowGNAVsBEgHEAH4A
OQD3/9D/v/+2/7X/t/+4/7n/vv/J/9L/1v/Z/9v/2v/Y/9r/2v/c/93/4P/g/9//3//e
/9//4P/f/9//3//h/+H/4v/k/+b/6f/n/+b/5P/j/+X/5f/l/+P/4v/h/+L/4f/h/+H/
4f/h/+H/4v/i/+H/3//f/+D/4P/h/+L/4v/i/9//3v/e/9//4f/h/+D/4P/g/+D/4P/h
/9//3v/d/93/4P/i/+P/5P/j/+P/4v/j/+X/5//p/+r/7P/t/+7/7//t//D/9P/1//f/
9//4//j/+v/+////AAD//////////wIABQAGAAUABQAEAAQAAwADAAQABQAGAAMAAgAB
AAAA/f/6//n/9//4//f/+P/2//L/8f/u/+z/6//r/+r/6v/p/+f/5f/j/+T/4//j/+D/
4f/e/97/4P/d/9v/2f/X/9f/1//W/9b/1P/V/9f/2//a/9r/2f/X/9X/2P/Z/9n/2P/X
/9b/1f/W/9f/1v/X/9f/1v/W/9X/2P/Z/9n/2v/X/9f/1//X/9f/1//a/9r/1//X/9f/
2P/X/9T/0//T/9H/0P/P/83/z//S/9X/2P/U/9T/0//S/9X/1f/W/9j/1//W/9b/1f/V
/9j/1v/V/9X/1P/T/9P/0P/Q/9L/0v/S/9L/0//T/9P/0//U/9P/0v/R/9X/1f/X/9f/
1f/V/9X/1f/X/9f/1//X/9f/1v/W/9b/1f/V/9X/1v/a/9v/2//b/9n/1//X/9f/1f/V
/9X/0//Q/8v/y//M/8r/yf/I/8j/yv/M/8z/zf/J/8n/yP/I/8v/y//L/8v/y//L/8v/
y//L/8r/yf/I/8n/yP/H/8f/xf/F/8T/xP/E/8T/xP/D/8b/x//I/8n/yf/E/8D/vf+7
/7v/w//T/+f//v8cAEEAYwCIALUA6QAWATsBXwF2AXcBZQE1AeoAngBcABUA0/+q/53/
mP+X/5f/mP+Z/6D/p/+u/7L/s/+z/7T/tv+4/7z/vv+//8D/wP+//7//vv+//8D/v//A
/8H/xP/F/8L/wv/C/8P/xf/I/8r/zf/K/8n/yP/F/8f/x//J/8n/yf/J/8n/yf/I/8j/
x//F/8f/yf/M/87/zv/O/83/zP/L/8r/yv/L/8v/y//K/8r/yP/I/8j/yf/N/87/z//R
/9T/1v/X/9j/2f/Z/9j/2f/c/93/3v/e/97/3//g/+H/4v/m/+v/7f/u/+//8f/y//P/
9v/2//b/+P/5//r/+//6//v/+v/3//r/+v/7//v/+v/6//r/+v/1//T/8//y//T/8v/y
//H/7//t/+3/6v/r/+v/6f/o/+j/5//l/+T/4v/h/+D/3//f/9//4P/e/9v/2P/Y/9r/
2//b/9v/2//Z/9f/1P/S/9D/0f/T/9f/2v/a/9n/1//V/9j/2f/Z/9v/2//b/9v/2//b
/9n/2f/X/9b/1v/V/9j/2f/Z/9r/2//b/9v/2//Z/9n/3P/c/9v/2//b/9z/3f/c/93/
3//j/+T/5f/l/+P/4v/h/+D/3v/g/+H/4v/g/9//3//g/+D/4P/h/+H/4f/k/+L/4f/j
/+L/4f/h/+P/5P/l/+f/5P/j/+H/3//d/93/4P/g/+P/5f/o/+n/5v/k/+T/5P/i/+L/
4f/g/93/3f/d/93/3//f/9//4P/k/+b/5P/k/+T/5P/j/+P/4//j/+b/5//o/+n/6f/n
/+f/5f/n/+n/6//t/+3/7f/t/+3/7f/s/+z/7P/u/+//8P/y//L/8//z//P/9f/z//P/
8//z//P/8//x/+//6//s/+7/7P/r/+r/6v/o/+j/5v/l/+X/5f/k/+T/5v/n/+j/6f/n
/+f/5//n/+n/6v/r/+z/6f/o/+f/5//m/+f/5//o/+b/5v/m/+X/5//n/+f/5//p/+z/
6v/l/+H/3//j/+//AwAaADoAXwCDAKgA0wADAS4BWwGFAaABpwGdAXMBKgHcAJQASwD/
/9D/w//C/73/vf++/7v/vv/J/9D/1P/d/+P/4v/i/+T/4v/k/+X/6P/o/+f/5//k/+X/
5v/l/+X/5f/n/+f/6f/s/+//8//y//L/8f/x//P/8//z//H/8v/z//b/9//0//P/8v/x
//L/9P/1//X/8//x//D/7v/w//L/8//0//b/9v/3//n/+f/5//j/+P/6//r/+v/7//v/
+v/5//n/+//8//z//P/+//////8BAAIAAwAEAAQACQALAA0ADwAOABAAEwATABUAFQAW
ABYAHAAgACEAIgAiACEAIAAfACEAIwAjACEAIgAiACMAIwAkACYAKAAqACYAJgAmACYA
IgAeABwAGQAaABkAGgAYABcAFwAVABQAEQAPAAwACgAIAAcABgAFAAYABQAFAAIAAwAC
AAQACAAHAAcABwAHAAQAAwABAAAA/////wAAAwACAAAA/f/5//v/AAADAAUAAwADAAMA
AwABAAEA/////wEAAgAEAAUAAwADAAIAAgACAAMABAAFAAUABQAIAAgABgAFAAQABAAH
AAYABwAJAAkACAAHAAUABwAIAAkACgAIAAoACwAMAAoACQAJAAoACgAKAAsACwALAAoA
CgAJAAoACwAMAA0ADgALAAsACwALAAoACQAIAAcADAANABAAEQAQAA8ADgANAA4ADwAQ
ABEAEAAOAA0ADAAPAA8ADwAQABAAEQARABEADwANAA0ADQAOAA8AEAAPAAoABQAFAAYA
BwAHAAcACAAHAAYAAwABAP7//f/7//r//v///wAAAQD///3/+//5//v//P/9//7////+
//3//f/7//v/+v/6//z//P/8//v/+v/5//j/9//5//r/+P/1//H/7//1/wUAGwAyAFIA
dwCfAMwA+wArAVIBeQGZAaoBpwGRAVsBDAG+AHwANwD1/87/xf/C/8H/wf/C/8f/0v/Z
/97/4P/h/+P/6P/q/+j/6P/s/+3/7P/s/+v/6//r/+3/7//v/+7/7f/u/+3/7P/s/+z/
7f/t/+7/7v/v/+3/7f/t/+v/7f/t/+//7//t/+3/7f/t/+v/7P/s/+v/7P/t/+//8P/w
//D/7//u/+z/6v/p/+n/6v/r/+v/7P/s/+z/7P/t/+z/7P/s/+3/7f/u/+7/7v/y//P/
8//1//X/9f/1//T/+P/5//r/+//7//7/AgADAAEAAQACAAIACQAOABAAEgARABEAEQAR
AA8AEQARAA8AEAAQABEAEQAQABAAEAAQAA4ADgAOAA4ACwAIAAcABQABAP/////8//3/
/f/7//r/9f/z//D/7v/u/+3/7P/r/+v/6//s/+r/6f/m/+b/6P/p/+n/6f/p/+b/5f/j
/+L/4v/j/+X/6f/p/+j/5v/j/+L/5P/k/+P/5P/l/+b/5//k/+P/4P/f/+H/4v/k/+X/
5f/l/+T/5P/j/+P/4//j/+X/5f/o/+j/5f/l/+X/5v/m/+T/5P/l/+X/5P/j/+H/4//k
/+X/5v/k/+b/5//o/+f/5f/k/+T/5v/m/+f/5//m/+j/5f/j/+X/5P/j/+P/5P/k/+T/
5f/k/+P/4f/f/9//3//i/+L/4f/h/+L/4f/g/97/3v/e/9//4P/g/+D/3v/d/9z/2//c
/93/3v/g/9//3v/d/9z/3P/c/9z/3P/c/9z/2//b/9v/2//b/9v/2//b/97/3//i/+P/
4P/f/97/3f/d/93/3f/d/97/3v/f/+D/3//f/9//4P/g/+H/4f/h/+L/4f/i/+P/5P/l
/+b/5f/i/93/3f/e/93/2//Z/9j/2P/Y/9b/1f/V/9X/1P/U/9f/1//X/9f/2v/b/9z/
3f/g/+D/4P/g/9//3v/d/93/4P/h/+H/4v/i/+L/4v/h/+P/4//j/+P/3//g/9r/1f/X
/9f/2f/n//v/EAAqAE8AcwCYAMMA9wAmAU0BbwGIAY8BgQFbARYBxgCCAD8A+f/I/7P/
qP+l/6v/sP+z/7r/w//I/8z/zf/N/87/0P/Q/9T/1v/X/9f/1v/U/9P/0//V/9f/1//X
/9f/2f/Z/9f/1v/V/9X/1v/Y/9n/2//a/9n/2P/V/9X/1f/X/9f/2v/b/9z/3f/c/9z/
2//Z/9v/2//c/9z/2v/a/9n/2P/Z/9j/2P/Z/9r/2//b/9z/2//a/9n/2f/c/9z/3P/d
/9v/3P/c/9z/3f/d/9z/3f/g/+H/4v/i/+P/4//j/+P/5f/o/+z/7f/r/+v/7P/s//L/
9v/3//j/+f/5//n/+f/4//n/+P/1//r//P///wEA///+//3//P/6//r/+v/6//v/+P/3
//X/8f/v/+//7P/t/+3/6//q/+j/5//l/+T/5P/j/+L/4f/e/93/3f/a/9n/1v/W/9j/
2//b/9v/2//Y/9f/1f/U/9H/0f/S/9X/1v/W/9X/0//V/9j/2f/Z/9v/2//b/9v/2f/Z
/9f/1//W/9b/1//X/9f/1//W/9b/0//T/9P/0//U/9X/2f/a/9f/1//X/9j/2P/W/9b/
1//Y/9j/2P/X/9b/1v/W/9b/1v/Y/9n/2v/a/9n/2f/a/9r/2v/b/9v/2f/a/9r/2f/Y
/9f/1v/X/9f/1//X/9n/2f/Z/9n/2v/Z/9r/2f/a/9v/3P/d/9v/2//b/9v/3P/c/93/
3v/f/9//3//g/+H/4f/g/9//4f/f/9//3//e/93/3P/Z/9j/1f/X/9r/3P/b/9r/2v/a
/9r/2P/X/9P/0//S/9L/0v/R/9D/z//S/9P/1P/V/9T/1P/U/9T/0f/Q/8//z//R/9P/
1P/W/9P/0v/R/8//0v/T/9T/1f/X/9j/2v/b/9X/zf/P/9n/6f8CAB4AOwBhAIoArwDZ
ABABPwFnAZIBswG/AbUBkAFMAfgAsQBvACQA6//Q/8P/u/+2/7P/sv+1/7r/vv/B/8X/
yP/K/8b/xP/E/8X/yP/I/8f/x//I/8v/zv/P/8//z//R/9H/0P/Q/9D/0f/P/9D/0P/R
/9P/0//T/9H/0//T/9X/1f/T/9P/0//T/9H/0v/S/9H/0P/P/8//zv/T/9b/2P/a/9f/
1v/W/9f/1P/T/9H/0P/T/9T/1f/X/9b/1P/S/9H/0//U/9T/1P/Y/9n/2f/b/9v/2//b
/9r/3P/d/97/3//d/+D/5P/l/+j/6f/r/+z/7v/w/+//7v/v/+//7//v//D/8//0//P/
+P/4//n/+f/5//r/+//8//3/AAADAAYAAwAAAP///f/8//v//P/6//n/+f/3//b/9v/3
//f/+P/3//X/8//x/+//7f/s/+j/6v/o/+n/7P/v/+//7//v//H/8f/w//D/7f/t/+7/
8f/v/+7/7P/p/+v/7v/v/+//7v/t/+z/6//s/+3/7P/t/+7/7v/v/+//7f/t/+z/7P/t
/+//8f/z//D/7//x//D/7f/t/+3/7v/v/+7/7//x//T/9P/0//P/8v/y//L/8v/v/+7/
7P/q/+3/7//y//b/9//4//r/+//6//z/+f/3//n/+P/3//f/9v/2//b/9//4//n/+f/5
//b/9f/3//b/7P/s/+7/8P/y//T/9P/1//b/9//7//v/+//7//7///8CAAMAAAD///7/
/f8AAAEAAgADAAEAAAAAAAAAAQABAAEAAgAHAAkACgALAAsACQAJAAkACgALAAwACwAG
AAEAAQACAAAA///+//7//P/8//r/+f/1//X/9P/0//f/+f/7//3/+//7//v/+//6//r/
+v/6//v//P/9/////v//////AAD+//7//v/9//3//f/9//3/+//4//j/9f/x//H/+/8J
ABsALgBIAGsAlwDCAO0AIQFUAX0BnwG4Ab0BrwGDATwB7gCoAGMAFwDk/9P/zv/N/8//
0v/T/9r/4//u//T/8//z//j//P/8//7/AAD///3//P/6//n/+//9//////8BAAEAAwAD
AAEAAAD/////AQAEAAYACQAIAAcABgADAAIAAQACAAEAAwAFAAcACQAJAAoACgAJAAsA
CwAMAAwACgAKAAkACAAJAAgACAAJAAsACwAKAAoADAAMAAwADQAQABAAEAARAA8AEAAQ
ABAAEgATABMAFQAWABcAGAAYABsAHQAfACEAIQAkACgAKQAnACcAKAAoACwAMAAxADIA
NgA3ADgAOQA3ADkAOQA3ADoAOgA7ADsAOgA6ADoAOgA4ADgAOAA4ADcANAAzADEALQAr
ACsAKAAoACkAKAAoACMAIQAeABwAGgAZABgAFwAYABcAFwAUABMAEAAQABIAEwATABMA
EwATABMAEgASAA8ADwAQABMAEwASABAADQANABAAEQARABMAEwATABMAEgARAA4ADQAM
AAwADQANABAAEQARABIAEQARABEAEQATABMAFgAWABQAEwASABIAFQAUABUAFwAWABYA
FgAVABQAFAAUABQAFgAYABkAGgAXABUAFAAUABUAFgAYABkAFwAaABgAFwAWABQAEgAR
ABMAFAAVABcAFwATABAADQAMAA4AEAASABQAFAAVABYAFwAYABcAFgAVABcAFwAZABkA
GAAXABYAFQAXABcAFwAXABkAGAAYABgAFwAXABcAGAAcAB0AHQAdABsAGQAZABkAGwAb
ABsAGQAWABEAEQASAA8ADQALAAoADAAMAAoACQAJAAkACAAIAAsACwALAAsACQAJAAkA
CQAIAAgACAAIAAUABAADAAMABgAHAAcACAAKAAoACgAJAAsACwALAAsACQAGAAQAAQD9
//f/9/8BABUAKABAAGMAkQC6AOUAFQFGAW0BkwGwAb0BtwGXAVoBDAHCAH8ANwD4/9n/
0v/P/9H/0v/V/9r/4//s//D/8f/x//L/8v/0//j//P////7//v/9//3//f///wEAAQD/
////AQABAP7//v/+/////f/+//7////////////9//////8BAAEAAQABAAEAAQD//wAA
AAD//wEAAQACAAIAAgACAAEAAAD///7//v////3//f/8//z//P/8//z//f/+//7//v//
/wEAAgACAAIAAwADAAIAAwAGAAcACAAIAAgACQAKAAsADAAQABUAFwAXABcAGAAYABkA
HAAcABwAHQAdAB0AHQAbAB0AHQAbAB8AIAAiACMAIAAgACAAIAAeAB4AHgAeAB0AGgAZ
ABcAFQATABMAEAANAA0ACwAKAAcABQACAAAAAQABAAEAAQACAAEAAQD+//3/+v/6//z/
/f/9//3//f/6//n/9//2//X/9f/2//n/+v/6//n/9//0//b/9v/1//X/9f/1//X/9f/1
//P/8//2//b/9//3//f/9//2//b/8//z//P/8//0//X/+f/6//j/9//2//b/+P/2//b/
9//4//j/+P/3//b/9v/2//b/9v/4//n/+v/4//f/9//4//f/9v/2//X/+P/8//v/+//6
//j/9v/1//j/+P/4//n/+P/3//X/8//y//H/8//y//b/+v/3//b/9f/0//P/8//z//P/
9//3//f/9//4//f/+P/3//n/+f/5//n/9//3//f/9//3//b/9v/2//n/+f/5//r/+v/7
//v/+//9//v/+//7//n/+f/5//f/9P/v/+//8P/y//H/8P/w/+3/7P/p/+f/5//p/+r/
7P/q/+n/6P/n/+f/5//n/+f/6v/q/+r/6v/p/+j/5//n/+b/5//n/+j/6P/o/+j/5//n
/+f/5//n/+n/6P/k/93/1//X/+H/9f8LACIAQgBnAIsAsADdABMBQAFnAYcBlgGTAXkB
QwHyAKQAYgAfAOP/wP+1/7T/tf+1/7T/tf+6/8H/yv/Q/9P/1//c/9z/2v/Y/9b/1//a
/9r/2f/Z/9v/3f/f/9//3P/b/9z/2//d/97/3//h/9//3v/c/9v/2f/Z/9n/1//b/93/
4f/j/+L/4f/g/9//3//g/+D/3//e/93/3f/c/93/3v/e/97/3f/c/9z/3f/f/9//3v/e
/9//4P/h/+P/4v/g/97/3f/e/+D/4f/i/+b/5//n/+n/6f/p/+n/6P/r/+3/7//x//D/
8v/1//X/9f/1//b/9v/9/wIABAAGAAkACQAJAAkACwANAA0ACwALAAoACgAJAAkACgAL
AAwACgAKAAoACgAGAAIAAAD9//7//f/+//z/+f/3//P/8P/u/+3/6//q/+r/6f/o/+f/
5v/l/+X/4v/j/+D/4P/i/+H/4f/h/+H/4//j/+L/4v/g/+H/4//n/+b/5P/h/93/3v/i
/+T/5f/k/+P/4v/h/+P/4//h/+H/4v/i/+P/4//h/+H/4P/g/+H/4f/h/+H/4f/h/+T/
5P/h/+H/4f/i/+T/4v/i/+P/4//i/+H/3//g/+L/5P/m/+P/5P/k/+T/5P/j/+P/5P/k
/+b/5f/f/97/4f/i/+P/5P/m/+f/6P/p/+n/6f/p/+n/6//r/+3/7f/r/+v/6//r/+n/
6f/p/+n/7P/s/+3/7v/u/+3/7P/s//D/8f/x//H/7//t/+3/7f/t/+3/7f/r/+r/5f/l
/+b/5P/h/97/3P/d/97/3f/d/9z/3f/d/97/3f/b/9n/1//Z/9v/3f/f/9//3v/d/9z/
2//a/9n/2f/c/93/3f/e/97/3v/e/93/3//f/9//3//Z/9T/0P/N/8v/0//j//f/CwAk
AEYAaQCLALQA5QATAToBYQF/AYQBdwFNAQMBsgByADAA7f/D/7b/sf+s/6v/qf+s/7H/
uP+7/8D/xP/F/8X/yP/O/9L/0v/S/9P/0v/S/9H/0f/R/9P/1f/V/9b/1//a/9v/2f/Y
/9f/1//V/9b/1v/X/9n/2f/Z/9f/1v/V/9b/1f/V/9X/1f/V/9b/2P/Z/9n/2f/Z/9r/
2v/b/9z/3P/c/9n/2P/Y/9n/2//b/9r/2v/X/9b/1f/V/9n/3P/f/+P/4f/i/+L/4v/h
/+H/4P/h/+X/5//p/+r/6v/r/+z/7f/t//D/9P/1//b/9//5//r//f8AAAAAAAABAAEA
AQABAAEAAwADAAEAAgACAAMAAwACAAIAAgACAP///v/9//z//f/6//n/9//z//H/8f/u
/+3/7f/r/+r/6v/p/+f/5v/l/+P/4f/f/+D/3//f/9z/2//Y/9j/2v/b/9v/2//b/9r/
2f/X/9b/0//T/9T/1//W/9b/1f/T/9H/1P/V/9X/0//T/9P/0//T/9P/0f/R/9T/1P/V
/9X/1//X/9b/1v/W/9f/2P/Z/9j/1//Z/9j/2f/Z/9n/2v/Z/9b/1f/V/9b/1v/W/9X/
1f/W/9f/2P/Y/9j/2v/c/9z/3P/c/9r/2f/Y/9f/2v/b/9z/3f/c/9v/3P/b/93/3f/d
/93/3v/f/+D/4f/g/97/3f/c/9//3//f/+D/4P/h/+H/4f/f/93/3f/d/97/3//g/9//
2v/V/9X/1v/X/9f/1//Y/9f/1v/T/9H/zf/N/8z/zP/Q/9H/0v/T/9H/z//N/8v/zv/O
/87/zv/O/87/zv/P/8//z//O/87/0P/Q/9D/z//N/83/zf/N/8v/zP/I/8P/wf/D/9H/
5f/7/xYAOgBhAIUArADXAAMBMgFbAXMBegFvAUMB+wCuAGoAJgDj/7X/oP+Z/5r/m/+d
/6L/p/+w/7X/tv+4/7n/u/+8/77/wP/C/8j/xf/F/8T/wv/B/8P/xf/H/8f/xv/F/8b/
xf/E/8T/xP/F/8P/xP/E/8X/w//D/8P/wf/B/8H/w//D/8X/x//J/8v/yP/I/8f/xf/H
/8f/yP/I/8b/xv/F/8T/xv/G/8f/yf/J/8n/yP/I/8j/yP/I/8n/zP/M/8z/zf/K/8r/
yf/I/8v/zf/O/9H/1P/V/9b/1v/W/9f/2P/Z/9v/3v/i/+P/4v/h/+H/4P/l/+r/7P/u
/+3/7f/t/+3/7f/v/+//7f/w//D/8f/x/+7/7P/q/+j/6P/o/+j/6P/l/+L/4f/f/97/
3f/e/9z/3f/d/9v/2v/X/9X/0v/Q/9L/0f/Q/8//zv/N/83/yv/K/8j/yf/M/8z/y//K
/8n/x//F/8L/wP/B/8X/yv/R/9D/zv/L/8f/xf/I/8n/yf/J/8n/yf/J/8f/x//F/8X/
x//I/8r/y//J/8n/yP/I/8n/yf/J/8n/y//L/87/zv/L/8n/x//G/8n/yP/J/8v/zv/O
/87/zf/K/8z/0P/O/87/zv/O/8v/y//L/8v/z//P/8//z//T/9X/2f/b/9j/1//W/9X/
1f/V/9X/1f/T/9L/0v/S/9P/0//T/9T/1v/X/9f/1//V/9P/0//T/9P/0//T/9H/zf/H
/8b/xv/J/8n/yf/K/8r/yv/I/8f/xP/D/8H/wP/D/8P/w//D/8D/v/++/73/vf+8/7v/
uv+7/7z/vf+//73/vf+8/7z/vf++/7//v/+9/73/vf+9/7v/tv+y/63/r/+1/8P/1f/p
/wQAKABPAHUAngDPAAEBKgFRAXEBfAFzAU0BAwG2AHQAMADn/7H/nv+Z/5r/nf+f/6L/
pf+s/7P/uP+4/7v/vf/A/8L/xP/G/8b/x//I/8j/x//H/8n/y//N/83/yv/J/8r/yf/L
/8z/zf/P/9H/1P/W/9n/1//X/9f/1f/T/9P/1f/V/9P/0f/P/83/0P/U/9f/2f/b/93/
4P/i/9//3v/c/9r/2//c/97/4f/h/+H/4P/g/9//3v/d/93/3//g/+H/4//h/+L/4v/i
/+f/6f/q/+3/7v/v//D/8P/0//X/9v/3//r//v8DAAUAAwADAAQABAAIAAwADQAOAA4A
DQAMAAsADQAPAA8ADQAQABAAEQARAA4ADgAOAA4ADwAQABEAEgAPAAwACwAJAAQAAQAA
APz/+//7//n/+P/4//n/+f/6//z/+//6//n/+P/3//f/9P/z//D/8P/y//H/8f/x//H/
8v/x/+//7v/s/+3/7//z//P/8v/w/+3/7P/u/+7/7f/u/+//8P/x/+//7//t/+3/8P/w
//H/8f/0//X/9f/2//X/9f/1//X/9//3//r/+v/2//X/9P/0//f/9v/3//n//P/8//z/
+//8//z//P/8//z//P/8//z/+v/5//j/9//8////AgAFAAUABQAHAAcABwAHAAcABwAH
AAcABwAHAAYABAADAAIABQAFAAUABgAKAAsACwALAAwACwAMAA0ADwAPAA8ADQAJAAMA
AgACAAAA///+//7//P/8//r/+f/5//n/+P/4//n/+f/5//n/+//7//v/+//+//7//v/+
//v/+v/5//n//P/9//3//v///wAAAQABAP3/+//5//f/9f/4//b/9f/z//P/8//7/w0A
JAA+AF8AiQCwANkACQE4AWMBhwGkAbUBtQGfAWABCAG8AHkALQDs/83/yv/L/8//0v/V
/9j/2//g/+j/6//t/+7/8P/w//L/9P/z//X/9v/2//f/+f/7//3//f/8//v//P/7//j/
+P/4//n/+//8//z//f/8//v/+v/3//r//f8CAAUABAADAAIAAQADAAQABAADAAIAAQAB
AAAAAAAAAP///v///wAAAgAFAAUABQAEAAQAAwACAAEAAQADAAQABQAHAAUABgAGAAYA
CQALAAwADwAOAA8AEAAQABAAEQASABMAFAAYAB0AHwAfAB8AIAAgACIAJgAnACgAJwAn
ACcAJwAoACsALAArAC4ALgAvAC8AKwAqACkAKAAoACgAKAAoACkAJgAlACMAIQAfAB8A
HAAZABkAFwAWABIAEQAPAA4ADwAPAA8ADwAOAA0ADQAKAAkABgAGAAgABwAHAAcABwAI
AAcABQAEAAQABQAHAAsACAAGAAMA/////wIAAwADAAEAAQABAAEAAgADAAIAAwAFAAYA
CAAJAAYABQADAAIAAgADAAQABQAHAAcACgAKAAYABQAEAAQABgAGAAgACwAKAAgABgAD
AAQABAAGAAgACgAKAAoACgAKAAcABwAHAAcADAANAA4ADwAOAA0ADgANAA0ADQANAA0A
DQANAA0ADQANAAwADAAMAA0ADQANAA4AEAARABEAEQARAA8ADwAPAA8ADwAPAA0ABwAB
AAAAAAACAAEAAAAAAAAAAAD+//3/+//7//r/+v/5//n/+f/5//f/9//3//f/+//8//3/
/v/8//r/+P/3//j/+f/5//r/+v/6//r/+f/4//f/9v/1//n/9v/y/+v/5f/h/+f/+/8T
ACoARgBvAJkAvgDrAB0BSgFzAZUBqAGnAZMBWwEKAboAeAAzAPH/zP/D/8D/wf/D/8D/
v//G/8//1P/Y/93/3//g/+D/4v/k/+b/5f/l/+T/4v/h/+P/5f/n/+f/5//n/+n/6f/m
/+b/5v/n/+b/5v/l/+X/5//n/+f/5f/n/+f/6f/p/+j/5//m/+X/5//o/+j/5//m/+X/
5f/k/+P/5P/k/+T/5P/k/+X/5//l/+X/5P/k/+T/5P/k/+X/5P/k/+T/5f/k/+T/4//i
/+X/5//o/+v/6//r/+v/6v/t/+//8f/z//H/9P/4//n/+//7//z//P///wIAAgACAAEA
AQABAAEAAgAFAAYABQAFAAQABAADAAIAAgACAAIAAgACAAIAAgD+//r/+P/1//X/8//z
//D/7//v/+3/7P/o/+f/5f/k/+X/5f/l/+X/4v/h/+H/3v/e/9z/3f/g/97/3f/c/9v/
2//b/9r/2v/a/9v/3f/h/+D/3v/b/9f/1//a/9v/2//b/9v/2//b/9v/2//Z/9n/2v/a
/9v/2//Y/9f/1f/U/9f/2f/b/93/2v/Z/9v/2v/Y/9f/1v/W/9j/2P/a/93/2//a/9n/
1//X/9j/2f/a/9j/2v/b/9z/2f/X/9b/1v/Y/9j/2f/Z/9f/2v/Y/9f/2f/Y/9f/1//Y
/9j/2P/Z/9n/2f/Y/9f/2f/Z/9z/3P/a/9v/3f/d/97/3P/c/9z/3f/e/97/3v/b/9//
3//f/w==
         </WaveFormData>
      </LeadData>
      <LeadData>
         <LeadByteCountTotal>10000</LeadByteCountTotal>
         <LeadTimeOffset>0</LeadTimeOffset>
         <LeadSampleCountTotal>5000</LeadSampleCountTotal>
         <LeadAmplitudeUnitsPerBit>4.88</LeadAmplitudeUnitsPerBit>
         <LeadAmplitudeUnits>��V</LeadAmplitudeUnits>
         <LeadHighLimit>2147483647</LeadHighLimit>
         <LeadLowLimit>268435456</LeadLowLimit>
         <LeadID>V6</LeadID>
         <LeadOffsetFirstSample>0</LeadOffsetFirstSample>
         <FirstSampleBaseline>0</FirstSampleBaseline>
         <LeadSampleSize>2</LeadSampleSize>
         <LeadOff>FALSE</LeadOff>
         <BaselineSway>FALSE</BaselineSway>
         <ExcessiveACNoise>FALSE</ExcessiveACNoise>
         <MuscleNoise>FALSE</MuscleNoise>
         <LeadDataCRC32>3736572342</LeadDataCRC32>
         <WaveFormData>
BgAGAAYABgAJAAoACwAMAAsACgAJAAgACAAIAAgACAALAAwADQAOAAwADAAMAAwACgAK
AAoACgAKAAoACgAKAAoACgAKAAoACgAKAAoACgAMAAwADAALAAwADQAPABAAEQAPAA4A
DAAPABAAEQASABIAEgASABQAFAAUABQAEgATABQAFgAXABgAFwAWABcAGgAbABwAHgAc
ABsAGwAbABkAGQAYABUAFAATABQAFAATABMAEwATABYAFQAVABUAFAATABMAFAARABAA
DgANAA8ADwAPAA4ADAAMAAwACwAMAA4ADwARABIAEgASABIAEQAQAA8ADQANAA8AEQAR
ABEADAAEAP3/+v/+/wwAIQA0AEsAaACFAJ8AwgDtABUBPgFgAXIBegFvAUoBEAHSAJ4A
aQA3ABkADAAEAP/////+//7/AAAHAA4ADwAQABMAEAANAA8ADwAOAA8AEAAQABEAEgAS
ABEAEAAQABEAEwAVABYAGAAZABoAGwAZABgAFgAVABYAFwAYABgAFgAVABYAFgAXABYA
FQARABEAEQASABQAEgARABEAEQAQABEAEgATABIAEQATABMAFAAUABQAFQAVABcAGAAa
ABkAGgAaABgAGgAbABwAHgAeAB4AHgAeACEAJAAmACcAJwAoACkAKgAsAC0AMAAyADQA
NAA1ADYAOgA8AD4APwBAAEEAQQBBAEQARQBHAEoASABHAEcARgBHAEgASQBKAEgASABI
AEcARQBDAEEAPwBAAEEAQgBCAD4APQA8ADkAOgA4ADgAOQA2ADUANAA0ADQANAAyADEA
MAAwADEAMgAwAC8ALQArACoAKgArAC4ALAAsACwALAAsACwALAAtACsAKwArACoAKQAo
ACcAJgAmACcAJgAnACYAJQAlACQAJQAmACgAKQAnACYAJwAmACoAKgApACgAJwAnACgA
KQAmACUAJAAkACMAIgAhACAAIgAmACgAKQAmACUAJAAhACIAJAAoACoAKQAoACcAJQAn
ACUAJQApACcAJwAoACgAJAAkACQAJAAkACQAJQAlACUAJgAkACcAJwAoACkAKgArACwA
LAAsACwALAAsACwALAAsACoAKgAqACsAKQArACsAKwAuAC8AMAAxADEAMAAuAC0AKwAr
ACsAKgAnACUAIwAjACAAHwAfAB8AIgAjACIAIgAfAB4AHQAdAB4AHgAeAB0AHQAdAB0A
HQAaABoAGgAaABkAGAAYABcAFQAWABYAFgAWABYAFgAWABYAFwAYABkAGwAXABIADgAL
AAoADgAcACsAPABTAG4AiwCnAMoA8QAVATYBUgFoAWwBXwE8AQIBxgCSAF8AKwANAAIA
/v/5//f/9v/2//r//f8EAAcACAAFAAYABQAFAAcACgALAAsACgAKAAoACgAJAAgACAAK
AAsADAAMAAwACwAKAAkACwAMAAwADQAMAAsACgAIAAkACQALAAwADQAMAAsABwAEAAMA
AwAEAAUABQAGAAcABQAFAAUABQAEAAMABQAFAAUABAADAAMAAQADAAQABgAFAAgACgAK
AAsADQAPABIAEgASABIAEgASABQAFQAVABUAFgAXABgAGgAbAB4AIAAiACIAIwAkACUA
JgAnACcAKAApACkAKQAnACcAKAAqACkAKQAqACoAKAAoACgAKAAjACIAIQAfACAAHwAe
AB0AGwAbABsAGgAWABUAFAARAA8ADAALAAsACAAHAAYABgAIAAgABgAFAAIAAAD///7/
//////7//f/5//j/+P/6//n/+P/3//b/9f/0//P/8//1//X/9f/0//T/9P/0//T/8//z
//H/8f/w/+//7//u/+z/7P/t/+3/6//q/+v/6v/q/+r/6f/o/+j/6f/r/+3/7f/t/+3/
7v/u/+7/7v/u/+v/7P/r/+n/6f/p/+n/5//m/+b/6P/o/+j/6P/o/+f/6f/n/+f/6//q
/+n/6f/o/+f/5v/l/+T/4P/f/97/3f/b/9z/3f/d/97/3v/g/+H/3//i/+L/4v/f/97/
3P/b/9j/1f/W/9b/1v/X/9b/1P/Y/9r/2P/Y/9j/2P/V/9X/1f/W/9b/2f/Z/9r/1//W
/9X/1P/W/9j/2v/c/9v/2v/Z/9j/1P/U/9T/1f/X/9n/2f/Z/9r/2f/Y/9f/1//W/9T/
0//V/9X/1f/U/9P/0f/P/8//zv/N/83/zf/M/8v/yP/G/8X/xP/D/8P/xP/E/8T/w//B
/8H/wf/B/8D/wP/A/8D/vf+8/7z/u/+7/7z/vP+8/7r/uv+6/7r/uf+5/7n/uf+7/7v/
uP+0/6//rv+w/7r/yf/a//H/DAApAEUAaACNAK8A0gD0AAoBEgENAfAAuAB6AEQADQDV
/7P/qv+m/5v/l/+Y/5T/lP+b/6D/pf+q/6//rv+t/63/rf+u/6//r/+u/67/rv+t/6v/
qf+o/6j/qf+q/6r/rv+v/7D/sf+w/7D/r/+v/6//r/+v/67/q/+r/63/rv+w/67/rP+n
/6f/p/+o/6r/p/+l/6T/o/+j/6X/p/+p/6n/qf+s/63/r/+u/63/rf+v/7H/sv+0/7L/
tP+1/7T/tP+1/7b/uP+4/7j/uP+4/7r/vP+9/73/v//C/8X/yP/H/8f/yf/K/8r/yv/L
/8z/z//S/9X/1//X/9f/1v/V/9X/1f/W/9j/2P/X/9f/1v/Z/9r/2//c/9j/2P/Y/9f/
1f/T/9H/z//P/8//z//O/8z/y//K/8f/xv/C/8D/v/+8/7v/uv+6/7r/uv+4/7f/tv+2
/7f/uP+5/7n/uP+3/7X/tP+0/7b/tP+0/7T/tP+x/7D/r/+v/7D/sf+y/7L/sv+y/7L/
sv+x/7H/r/+v/6//r/+w/7D/sP+w/7H/sf+y/7L/tP+0/7b/tv+1/7T/tf+1/7b/t/+5
/7n/uf+6/7j/uP+4/7j/uf+8/73/vf+//7//v/+9/7z/vP++/77/wP/A/8D/v//D/8H/
wf/B/8D/wf/C/8P/xP/D/8P/w//E/8H/w//C/8L/xP/G/8j/yv/K/8r/yv/K/8z/zP/M
/8z/zP/M/8z/zf/N/8//z//P/9P/0//T/9P/0v/S/9H/0f/S/9P/1P/U/9H/z//N/83/
zf/N/87/z//P/8//zf/M/8n/yP/H/8f/y//M/83/zf/M/8v/yv/J/8v/zP/N/87/z//O
/87/zf/L/8z/zP/M/87/zv/O/87/y//L/8v/y//N/8//zv/M/8n/xP/I/9b/5//6/xEA
LgBNAG8AlgC5ANkA+gAYASYBKAEdAfYAuAB8AEwAGQDp/8v/xP/A/7v/u/+6/77/xv/P
/9L/0f/S/9P/1v/X/9X/1//a/9v/2f/Y/9j/2P/b/9v/2//c/9z/3f/e/97/3f/d/93/
3f/f/+D/4P/h/+H/4f/h/+D/4f/h/+P/5P/l/+T/4//f/9//3//g/+L/4//j/+T/5f/j
/+P/4//j/+L/4f/j/+P/5f/m/+f/6f/p/+v/7P/u/+3/8P/y//L/8//z//P/9P/5//r/
+//8//v//P/8//v//v8AAAIABAAGAAcACgAMAAwADAANAA4AEwAWABkAGwAaABsAGwAb
ABkAGQAaABwAHAAbABsAGgAcABwAHAAcABoAGgAaABkAGQAXABUAEwARABEAEQAQAA8A
DwAPAA0ADAAIAAYABQAEAAMAAgACAAUABgAFAAUAAwACAAIAAgAFAAUABAADAAEAAAAA
AAIAAgACAAIAAgADAAIAAQABAAAA///+//z//f/+////AAD9//3/+//7//v/+//8//z/
/P/8//3//f/6//r//P/8/wAAAAD///7//////wAAAQAAAP///v/+//z//P/8//z///8C
AAMAAwADAAMAAwABAAAAAAACAAIAAwAEAAUABQAFAAMAAwAHAAYABQAFAAQABAAEAAQA
BAADAAMAAwADAAEAAgADAAMAAwACAAMAAwABAAQABAAEAAYABgAFAAUAAwABAAMABAAF
AAcABwAGAAYABgAGAAYABwAIAAgACAAIAAgABQAFAAUABgAEAAcABwAIAAsADAANAA4A
DQAMAAsACgAMAAwADAAMAA4AEAASABUAFQAXABcAFwAbABsAGwAbAB0AHgAeAB8AIAAh
ACIAIgAhAB8AHQAdABsAGQAYABcAFwAXABUAFAAUABQAFAAVABUAFAATABEAEQARABEA
EQARABIAEwAUABIAEAAPAA0ADgAQABEAEgAQABAAEAAQABEAEQARABEADQAPAAgABAAD
AAQABgASACEAMABFAGAAfQCZALoA4QAHASYBRAFeAWQBXwFEAQ4B0ACcAGkAMwAPAAAA
+v/1//X/+P/4//z/AwAIAAkACAAHAAgACQAHAAkADAALAAkACAAIAAgACwALAAsADAAO
AA8AEAAQABAADwAOAA0AEAAQAA8ADwANAA0ADQAMAAsACwANAA4AFAAUABQAEQAOAA0A
DQAOABAADwAPAA8ADwAPAA8ADwAPAA8AEgATABUAFAATABMAEQATABQAFgAVABgAGgAa
ABsAGwAbABwAHgAeAB4AHgAgACIAIwAjACEAIgAjACQAKAApACwALgAsACwALQAuADIA
NAA2ADcAOAA5ADkAOQA4ADcANwA4ADsAPQBAAEIAQQBAAD8APgA9AD4APwA/AD8APQA7
ADkANQA1ADUANAAxADEAMQAvAC8ALAArACsAKgApACgAKAAoACgAJgAlACIAIAAfAB4A
IAAhACEAIQAeABwAGwAcABoAGAAWABQAFgAWABYAFwAZABkAGQAYABkAGgAbABwAGgAZ
ABYAFQATABMAFAAUABAAEAARABEADgAOABAAEAAQABAADwAOAA8ADwAQABEAEQARABEA
EgASABIAEgASABAAEgASABEAEwATABMAEQAQABAAEgASABAAEAAQAA8ADQANABAADwAO
AA0ADAALAAsACwAMAAsADQAMAAwADAAMAAwADAAPABAAEQASABEAEAAPAA4ADAAMAAwA
DQALAA0ADQANAA0ADQANAA0ADgAOAA0ADQAKAAkACAAGAAQAAwACAAMAAgABAAEAAQAA
AP///P/6//f/9v/1//X/9f/0//P/8f/y//P/9P/1//P/8v/x//D/7f/s/+z/6//r/+z/
7P/s/+n/6P/n/+b/5//p/+v/7f/v/+//8v/2//H/5v/m/+7/+/8OACMAOgBXAHcAlAC1
AN8ABAEkAUYBZAFvAWoBUAEaAdoAoQBvADUACgD4/+3/4f/c/9j/1P/V/9j/2f/Y/9n/
3v/f/93/2//a/9f/2f/Y/9j/2P/c/93/3v/g/97/3//g/+D/3//f/9//3//f/97/3P/b
/9v/2//b/9r/2f/Z/9v/3P/d/9z/2//X/9j/1//X/9j/1//V/9T/0//T/9X/1//Z/9j/
1//Z/9n/1//U/9H/z//Q/9P/1f/Y/9X/1v/W/9T/1P/V/9b/2P/b/9z/3f/e/93/3v/e
/93/3//g/+H/4v/h/+H/4//k/+b/5v/n/+j/5//o/+n/6f/q/+v/6//r/+z/7f/v//L/
8//z//T/9P/y//L/8v/y//X/+P/7//3/+//5//f/9f/1//X/9f/0//L/8f/w/+3/8P/u
/+7/7//r/+n/5//m/+P/4v/f/93/3v/e/9//4P/j/+P/4v/h/+D/4P/h/+T/4f/g/9//
3v/b/9r/2f/Z/9n/2f/Z/9j/1//W/9X/1P/V/9X/0//T/9P/0//U/9T/0f/Q/9D/z//P
/9D/0//U/9X/1P/S/9D/0f/R/9L/0//T/9P/0//U/9T/1P/U/9T/0//U/9P/0f/N/8v/
yf/F/8b/yP/M/87/z//Q/9H/0f/P/83/zf/R/9D/z//P/87/zP/M/8z/zP/N/83/zf/N
/8n/yP/H/8X/vv++/8H/wv/D/8T/w//D/8P/xP/G/8n/yf/K/83/zv/P/9D/zv/M/8r/
yP/I/8j/yP/I/8f/yP/J/8v/zf/P/8//z//R/9H/0f/R/9H/0P/O/83/zv/P/9D/0P/M
/8n/xv/F/8L/wf/B/8H/wP+//7z/uv+5/7j/t/+3/7r/uv+6/7n/uP+3/7b/tf+y/7L/
sv+y/7T/tP+1/7X/s/+0/7T/tP+z/7L/sf+w/6//r/+v/6//rf+r/6j/pv+h/6D/pv+w
/7v/yv/d//b/GQA5AFgAfwCnAMYA5AD6AAIB+wDeAKYAaAA0AAEAx/+h/5T/jv+J/4n/
iP+G/4r/kf+Y/5v/mP+X/5r/n/+f/53/oP+d/5r/mP+X/5b/mP+Z/5r/nP+c/53/nv+e
/5z/m/+a/5n/nP+e/5//of+f/5//n/+e/5z/m/+c/5z/n/+e/53/mf+Y/5f/l/+Y/5r/
mf+Z/5n/l/+X/5f/l/+X/5f/mv+b/5v/mv+Z/5n/m/+d/57/oP+f/6L/pP+k/6P/o/+j
/6T/pf+m/6f/qP+o/6r/q/+r/67/sP+y/7T/tf+1/7f/uP+4/7j/uf+6/73/wP/D/8X/
x//J/8r/y//L/8v/zP/O/83/zf/O/87/zv/O/87/zv/M/8z/zP/L/8n/x//F/8P/v/+/
/7//vv+//7//v/+9/7z/uP+2/7X/tP+z/7L/sv+0/7T/sv+x/6//rv+u/67/sf+x/7D/
r/+w/7D/sf+0/7H/sP+v/67/rf+s/6v/q/+s/63/rv+u/7D/sP+w/7D/rf+t/6v/q/+p
/6n/qv+q/6v/rP+u/6//rP+s/67/rv+x/7L/sv+y/6//r/+w/7H/tP+1/7b/uP+2/7b/
tv+2/7b/uP+4/7f/uv+7/7z/u/+5/7j/uf+4/7v/vP+9/73/v/+9/73/wf+9/7v/uv+4
/7n/uv+7/7z/u/+3/7X/s/+y/7T/tv+4/7r/vP+9/77/wP+9/7//vv++/8D/wP/A/8D/
wP/A/8D/wP/C/8L/wv/C/8P/xP/F/8f/xf/H/8f/x//L/8v/y//L/8r/yv/J/8n/yv/L
/8z/zP/J/8f/xf/F/8P/wf/A/7//wf/B/7//vv++/77/vv+//8D/wP/A/7//v/+//7//
v/++/77/vv++/73/vP+8/7v/vv/A/8H/wv/C/8L/wv/C/8P/w//D/8P/wf+//77/uv+1
/7L/sP+4/8f/1v/n/wIAJwBHAGoAjwCzANQA9AAOARgBGQEEAdYAmABiAC0A9//J/7L/
rP+p/6X/pv+m/6j/rf+0/7X/tv+1/7b/t/+3/7n/vP+//7//vv++/77/v/+//7//wP/A
/8H/wv/C/8L/wf/A/7//vv++/73/vf++/7//wP/A/7//v//B/8L/xf/E/8P/v//A/7//
v//A/8L/wf/B/8H/v/+//7//v/+9/73/wP/B/8H/wP+//7//wP/D/8X/yP/H/8r/zP/M
/8z/zf/O/9D/0v/S/9L/0v/V/9j/2v/b/93/3v/f/+D/4//l/+n/7P/u/+7/7//w//H/
8v/z//P/9P/1//X/9f/1//X/9v/4//r/+//9//7/AAAAAAAAAAAAAAAAAAD//wEA///9
//v/+f/5//n/+P/3//f/9//1//X/8v/x//H/8v/z//T/9v/4//j/9v/1//X/9P/0//T/
9v/3//f/9//1//T/9P/2//b/9v/2//b/9//2//X/9f/0//P/8v/w//D/8P/w//D/7//v
/+3/7f/v/+//8P/w//D/8P/x//H/7//u/+//7v/y//L/8f/w/+//7//w//H/8f/x//H/
8v/y//L/8v/y//L/9P/0//P/9v/3//j/9//4//j/+v/6//n/+P/3//X/+f/5//v/AQD+
//3//f/8//7//v/+//7//f/9//3//f/+/wAAAgADAAoAEAANAAwACwAKAAkACQAJAAoA
CgANAA0ADgAQABAAEAAQABIAEgASABIAEgASABIAEgASABIAEgATABUAFwAXABcAGwAb
ABsAGwAeAB4AHQAdAB0AHQAdABwAGwAZABcAFwAXABcAGAAZABgAFwAUABIAFQAWABcA
GQAZABgAFwAVABUAFQAVABUAFAAUABQAFAATABIAEgARAA8AEAAQABAAEgASABIAEgAP
AA8ADwAPABEAEQAMAAYAAQACAAgAFgAnADoATwBsAIkApQDIAPMAGQE4AVIBYgFkAVUB
KgHuALAAfgBPACEACQAAAP7//f/7//r/+P/6/wEABgAJAAwAEQAUABMADwANAAwACwAO
AA4ADwAQABEAEQARABIAEAARABIAEgAUABUAFgAXABYAFgAVABUAFAATABIAEAATABUA
GQAcAB4AHAAaABUAFQAVABYAGAAVABMAEgARABIAEwAUABUAEwATABYAFwAXABYAFQAV
ABYAGQAbAB4AGwAcABwAGgAdAB8AIQAkACUAJgAnACgAKAAqACsAKwAsAC4AMAAyADEA
MQAzADQANAA0ADUANgA6AD4AQgBFAEYARwBHAEcASABJAEsATgBNAEsASgBIAEgASABI
AEgARABEAEQAQwBBAD8APQA7ADoAOwA8ADwAOQA3ADUAMQAxAC4ALQAtAC4ALQAsACwA
LAAsACoAKQApACgAKAAoACkAKQAoACcAJgAmACcAKgAqACoAKgAqACcAJgAlACUAJwAn
ACcAJgAjACIAIQAgACEAIQAfAB8AHwAfACAAIAAeAB4AHwAfABwAHAAeAB4AIAAgAB8A
HgAdAB0AHgAfAB8AHwAfACAAHwAeAB0AHAAdACAAIQAhAB8AHwAfAB0AHAAcAB4AHgAc
AB4AHAAZABYAGQAaABsAHAAdAB0AHQAeABwAHwAfACAAHgAeAB4AHgAgACAAIAAgAB8A
HgAdABwAHQAeAB8AIQAeAB8AHgAdACAAIQAiACMAIwAiACAAHwAfAB8AHwAeABsAGQAX
ABcAEwARABAADwAQABEAEAAQABIAEgASABMAEgAQAA4ACwANAA8AEQATABAAEAAQABAA
DQAMAAwACwAMAA4ADwAQABAAEAAQABAAEQARABEAEQANAAkABAAAAP//BAAQACAALwBC
AFsAdgCRALMA2gD7ABsBPgFYAV4BWAE7AQABwACQAF4AKQAJAAEA/v/2//P/8//0//b/
+v/7//7/AQACAAEABAAJAAsACQAIAAsACQAIAAgACAAJAAkACQAKAA0ADwARABIAEQAR
ABEAEQAQABAADwAPABIAEwAUABQAEgARABIAEgAVABQAEwAPABEAEQASABQAFAATABMA
EwASABMAFAAVABQAEwAVABUAFwAWABUAFQAUABUAFQAWABsAIgAoACwALQAtAC0ALgAw
ADAAMAAwADUAOAA6ADsAPQA+AD8AQABCAEMARgBIAEkASgBMAE4AUABSAFQAVQBWAFcA
VwBXAFcAVwBYAFoAWQBZAFoAWgBYAFgAWABYAFYAVgBWAFUAVQBTAFEATwBNAE0ATQBM
AEoASQBIAEUARQBCAEEAQQA+AD0APAA8ADwAPAA6ADkAOQA4ADgAOAA6ADsAOwA7ADsA
OgA6ADwAOwA6ADkAOAA4ADgAOAA5ADkAOQA5ADgANgA2ADYANgA1ADUAMwAzADQANQA3
ADgANgA2ADcANwA4ADgAOgA6ADsAOgA4ADYANwA3ADgAOQA4ADcANgA2ADYANgA2ADYA
OAA6ADoAOQA3ADcAOgA8ADwAPAA8ADkAOQA5ADoAPAA/AD8AQAA/AD4APQA8AD4APgA+
AD4AQgBCAEIAQgA+AD4APgA/AD8AQQBBAEEAQQBBAEEAQQBCAEIAQQBBAEMAQwBDAEIA
PQA7ADkAOQA5ADkAOgA7ADkAOQA3ADYAMwAyADEAMQA1ADYANwA3ADQAMwAyADEAMAAw
ADAAMAAxADAAMAAvAC0ALgAuAC4AMAAwADAAMAAtAC0ALQAtACkAKQAmACIAHwAiACwA
PABLAGAAewCaALUA0QD0ABcBPQFiAXgBgAF8AV0BIgHoALQAggBPAC0AGwAWABIAEQAT
ABQAGAAeACEAIgAhACIAIwAkACMAIwApACwAKwAqACgAJwAmACkAKQApACoAKgArACwA
LAAtAC0ALQAtAC4ALgAtAC0ALQAtAC0ALAArACsALQAuADQANAA0ADEALgAtAC0ALgAu
AC0ALQAtACsAKwArACsALQAtADAAMQAvAC4ALQAtAC8AMQAyADQANQA4ADoAOgA4ADcA
NgA2ADoAPAA+AEAAQABCAEMAQwBFAEYARwBIAEgASQBMAE4ATABMAE0ATgBTAFYAWQBb
AFsAWwBaAFkAWwBbAFwAXgBdAF0AXgBeAF0AXABbAFoAWgBaAFoAWQBZAFcAVQBTAFIA
UwBUAFQAUwBTAFMAUQBPAEwASwBLAEwASwBKAEoASgBKAEgARwBGAEYARwBIAEcARwBG
AEUAQgBAAD8AQABFAEgASwBOAEwASgBIAEcARwBHAEcARgBEAEQARABEAEMAQwBBAEEA
QgBDAEUARgBCAEIAQwBDAEIAQgBEAEQASABIAEcARgBEAEMAQwBDAEUARQBFAEYARwBI
AEkASgBGAEgATABMAEwATABMAEgARwBGAEYARgBJAEkASgBNAE4ATwBQAE8ATgBNAEwA
TABMAEwATABJAEgARwBHAEcASQBJAEkASwBLAEsASwBKAEoASQBJAEcARwBHAEYAQgA/
ADwAOwA9AD0APgA/AD4APQA6ADgANgA0ADIAMQAyADIAMgAxAC8ALQArACkAJgAmACYA
JgAoACgAKQApACYAJgAlACQAJgAmACYAJgAlACUAJQAlACEAHQAYABIAEQAYACQAMAA9
AFIAbwCMAKkAyQDuABMBMwFUAXABfAF4AV0BJAHmALIAgABJAB8ADwAKAAYABQAJAAoA
DAASABcAGAAXABgAGwAaABkAGwAbABwAGwAZABgAGAAYABkAGQAZABoAGQAZABkAGAAb
ABsAGwAbAB0AHgAeAB8AHwAfAB8AHgAcABsAHAAcABoAFgASAAsADgARABUAGgAcABsA
GwAbABcAFQATABEAFAAVABkAGwAaABgAFgAVABQAFQAVABYAFQAYABoAGgAXABcAFwAY
ABwAHgAgACIAIwAkACQAIwAhACIAIwAkACcAKQAtADAALgAuAC8AMAAwADIANAA1ADMA
MwAyADEAMwAzADQANgA3ADcAOAA4ADcANgA1ADQAMgAyADIAMQAvAC0AKwApACQAIQAe
ABoAFwAVABMADwARABAAEQATABQAEwASABIADwAOAAsACQAFAAQABAAEAAQAAwABAP//
+//6//r//P/6//r/+v/6//b/9P/y//H/8P/v/+7/7P/u/+7/7v/u/+3/7f/r/+v/6//r
/+z/7P/q/+r/6//r/+j/6P/q/+r/7P/s/+v/6v/m/+X/5f/l/+P/4//j/+T/5P/k/+T/
5P/k/+D/3v/e/9z/3P/c/9z/2v/Z/9j/2P/Z/93/3v/g/93/3P/b/9r/2v/a/9r/2v/Z
/9j/1//W/9L/0v/S/9P/1f/X/9f/1//Z/9n/2f/Z/9z/3P/b/9v/2//b/9v/2v/U/9H/
zv/N/8z/y//L/8v/yv/J/8b/xP/B/8D/v/+//8D/wP/A/7//wP/B/8L/w//C/8L/wv/C
/8D/vv+9/7v/uf+6/7r/uv+8/7z/vP+8/7n/t/+1/7P/r/+v/6z/qP+n/6b/pP+o/7X/
xv/b//T/EwAzAFIAdQCbALwA2gDyAAIBBwH6AMgAggBKABcA3/+t/5b/lP+R/4//kP+S
/5D/kf+U/5f/mv+b/5z/nf+d/5//nv+d/5//nv+e/57/nf+d/53/nv+c/53/nv+e/53/
nf+d/53/nf+c/5r/mf+W/5X/lP+S/5X/l/+b/57/nv+c/5r/lf+W/5X/lf+W/5X/k/+S
/5H/j/+P/4//j/+R/5H/lP+V/5f/lv+V/5X/k/+V/5b/mP+X/5r/nP+c/5n/mf+Z/5r/
n/+g/6H/ov+k/6b/p/+n/6X/pv+n/6j/q/+t/7H/tP+0/7T/tf+2/7j/uv+8/73/vP+9
/73/vf+//7//wP/C/8P/w//E/8T/wf/A/7//vv++/77/vv+9/7v/uf+3/7X/s/+z/7P/
sv+w/6//rv+r/6r/pv+k/6P/o/+j/6P/pP+k/6T/ov+h/53/nP+c/5z/nf+d/5z/m/+a
/5r/m/+e/57/nv+e/57/nP+a/5j/l/+X/5f/l/+W/5b/lv+W/5b/lv+X/5b/l/+Z/5n/
mv+a/5f/lv+W/5X/lf+W/5n/mv+e/57/nf+c/5n/mf+a/5v/nv+f/6D/ov+h/6D/n/+e
/57/oP+i/6P/pv+m/6b/pv+m/6X/pf+l/6b/qf+t/67/sP+u/67/rv+u/67/rv+u/67/
rv+u/67/rv+t/67/r/+x/7H/s/+z/7P/tf+1/7X/tf+4/7j/t/+3/7f/t/+3/7b/sv+v
/6z/q/+r/6v/rP+t/6//r/+t/6z/rf+s/6v/q/+s/6z/rP+r/63/rf+t/63/rv+w/7L/
tP+1/7T/tP+z/7X/tv+2/7b/tv+2/7b/tv+1/7X/tf+1/7n/uf+0/7D/q/+o/67/vP/P
/+D/+f8YADkAVwB4AJ8AwwDkAAIBFAEYAQsB5ACmAGgAOAAHANf/u/+0/7L/sf+x/67/
rP+w/7f/uv+9/8L/xf/E/8P/xf/J/8r/yf/J/8j/yP/I/8z/zf/O/9D/0//V/9f/2P/Z
/9n/2f/Z/9r/2v/Z/9n/2v/b/9z/3P/c/93/4P/i/+T/4v/g/9v/3P/d/9//4v/g/9//
3//f/9//3//f/9//4P/h/+X/5//p/+j/5//n/+n/6//s/+7/7f/w//L/8v/z//P/8//0
//r//P/+/wAAAgAEAAUABQAIAAoADAAOABIAEwAWABgAGQAaABwAHgAgACIAJAAlACYA
JwAnACcAKgArAC0AMAAwAC8ALwAuAC4ALgAuAC4ALQAuAC8ALwAuACsAKAAlACYAJwAo
ACgAKgArACwAKwAtACoAKQApACsAKwArACwALAAsACoAKQAqACoAKwAsACsAKwAqACkA
KgAqACsALgAuAC4ALgAuACsAKgApACkAKwArACsAKgAqACoAKgAqACsAKwApACkAKwAr
ACwALAApACgAKAAnACgAKgAuADAAMQAwAC4ALAApACkAKgArAC0ALwAxADQAMgAyADIA
MgAyADQANAAzADQANQA2ADUANAA0ADYANgA3ADgAOQA5ADsAOQA5AD0AOwA7ADwAPAA+
AD4APgA+AD8APwA/AD8AQQBCAEMAQwBDAEIAQwBDAEUASABIAEgASQBKAEoASwBNAE8A
TwBQAA==
         </WaveFormData>
      </LeadData>
   </Waveform>
</RestingECG>
