# Supplementary material for: Detection of Left Atrial Enlargement Using a Convolutional Neural Network-Enabled Electrocardiogram
Source: Front Cardiovasc Med. 2020 Dec 17;7:609976. doi: 10.3389/fcvm.2020.609976 (PMC7773668; doi:10.3389/fcvm.2020.609976)
Supplement: Supplementary file 3 [file Data_Sheet_3.ZIP › normal2/1802017178_4996_0000000Y.XML]

<?xml version="1.0" encoding="Windows-1252"?>
<!DOCTYPE RestingECG SYSTEM "restecg.dtd">
<RestingECG>
   <PatientDemographics>
      <PatientID>1802017178</PatientID>
      <PatientAge>70</PatientAge>
      <AgeUnits>Years</AgeUnits>
      <Gender>Female</Gender>
      <PatientLastName>lvshaohuan</PatientLastName>
   </PatientDemographics>
   <TestDemographics>
      <DataType>Resting</DataType>
      <Site>1</Site>
      <AcquisitionDevice>MAC55</AcquisitionDevice>
      <Status>Unconfirmed</Status>
      <Priority>Normal</Priority>
      <AcquisitionTime>09:13:34</AcquisitionTime>
      <AcquisitionDate>03-09-2017</AcquisitionDate>
      <CartNumber>1</CartNumber>
      <AcquisitionSoftwareVersion>009C</AcquisitionSoftwareVersion>
      <XMLSourceVersion>MAC5000 v1.0</XMLSourceVersion>
   </TestDemographics>
   <RestingECGMeasurements>
      <VentricularRate>53</VentricularRate>
      <AtrialRate>53</AtrialRate>
      <PRInterval>142</PRInterval>
      <QRSDuration>72</QRSDuration>
      <QTInterval>470</QTInterval>
      <QTCorrected>441</QTCorrected>
      <PAxis>36</PAxis>
      <RAxis>17</RAxis>
      <TAxis>34</TAxis>
      <QRSCount>9</QRSCount>
      <QOnset>229</QOnset>
      <QOffset>265</QOffset>
      <POnset>158</POnset>
      <POffset>209</POffset>
      <TOffset>464</TOffset>
      <ECGSampleBase>500</ECGSampleBase>
      <ECGSampleExponent>0</ECGSampleExponent>
   </RestingECGMeasurements>
   <Diagnosis>
      <Modality>Resting</Modality>
         <StatementCount>2</StatementCount>
         <LabelText>12SL ��ϳ���</LabelText>
      <DiagnosisStatement>
         <StmtFlag>ENDSLINE</StmtFlag>
         <StmtText>����Ķ�����</StmtText>
      </DiagnosisStatement>
      <DiagnosisStatement>
         <StmtFlag>ENDSLINE</StmtFlag>
         <StmtText>�ٽ� ECG</StmtText>
      </DiagnosisStatement>
   </Diagnosis>
   <Waveform>
      <WaveformType>Rhythm</WaveformType>
      <WaveformStartTime>0</WaveformStartTime>
      <NumberofLeads>8</NumberofLeads>
      <SampleType>CONTINUOUS_SAMPLES</SampleType>
      <SampleBase>500</SampleBase>
      <SampleExponent>0</SampleExponent>
      <HighPassFilter>16</HighPassFilter>
      <LowPassFilter>150</LowPassFilter>
      <ACFilter>NONE</ACFilter>
      <LeadData>
         <LeadByteCountTotal>10000</LeadByteCountTotal>
         <LeadTimeOffset>0</LeadTimeOffset>
         <LeadSampleCountTotal>5000</LeadSampleCountTotal>
         <LeadAmplitudeUnitsPerBit>4.88</LeadAmplitudeUnitsPerBit>
         <LeadAmplitudeUnits>��V</LeadAmplitudeUnits>
         <LeadHighLimit>2147483647</LeadHighLimit>
         <LeadLowLimit>268435456</LeadLowLimit>
         <LeadID>I</LeadID>
         <LeadOffsetFirstSample>0</LeadOffsetFirstSample>
         <FirstSampleBaseline>0</FirstSampleBaseline>
         <LeadSampleSize>2</LeadSampleSize>
         <LeadOff>FALSE</LeadOff>
         <BaselineSway>FALSE</BaselineSway>
         <ExcessiveACNoise>FALSE</ExcessiveACNoise>
         <MuscleNoise>FALSE</MuscleNoise>
         <LeadDataCRC32>737826518</LeadDataCRC32>
         <WaveFormData>
CAAIAAgACAAHAAgABQAFAAoADAANAAwACAAHAAcABgAEAAQABAAEAAcACQALAAwABwD+
//r/9f/1//T/8f/y//L/8v/y//T/8//y/+//7v/x//X/+P/5//b/8//x/+7/8v/z//P/
9P/0//T/9P/0/+//7//0//r///8GAAwAEgAcACcAOQBVAGwAhAChALoAxQDGALwAngBx
AD8AFQD9//P/9P/5//r/9v/z//P/8//1//r//v/+//7//P/8//r/9v/0//T/9P/z//X/
9v/4//z/+v/2//T/8v/0//f/+f/7//f/9v/0//L/9P/0//P/8//0//X/9v/3//f/9v/1
//T/9v/6//n/+//2//T/8//y//X/9f/2//b/+P/6//v//P/4//f/9f/0//f/+//+/wEA
/v/6//f/9f/2//b/9//5//r/+//9//7//f/7//n/+P/7//7/AAADAAAA/v/8//r//P/9
//3//P///wAAAgADAAMAAgAAAP//AgAFAAkADAAKAAkABwAFAAQABQAGAAgACwAMAA0A
DwAMAA0ADgAPABAAEwAUABUAFAAWABUAFAAYAB0AHgAfACIAIgAjACYAJAAiACIAIAAi
ACUAJwAoACgAJwAnACYAJgAnACcAKAArACwALAAsACoAJwAkACAAIgAjACAAIAAeABoA
FQAQABAADgANAAsACwAJAAoACwAGAAEA///9////AgACAAMA/v/9//z/+v/4//j/+f/5
//r/+f/5//j/+f/3//b/9P/4//r//P/8//r/9//1//P/9v/2//b/9f/3//j/+f/6//X/
8//x//H/9P/5//n/+//5//f/9v/0//T/9P/0//X/9//4//r//P/3//X/8//y//j/+v/8
//z/+//6//n/+P/3//j/+P/4//j/+P/2//b/9v/2//X/9f/5//v/+//9//v/+P/1//P/
9f/3//f/9f/4//n/+v/8//j/9f/z//P/9//4//r/+v/4//b/9P/z//b/9v/2//b/9//4
//r//v/7//f/9P/0//j/+P/6//z/+P/3//b/9v/2//b/9v/1//b/+P/5//r/9//1//P/
8f/z//X/+P/6//b/9f/0//T/9P/z//P/8//2//f/+P/5//D/8//0//b/9v/2//b/9v/2
//b/9v/1//T/8//y//X/9v/3//j/9f/0//P/8v/0//b/+P/6//n/+P/3//b/8//y//H/
8P/1//j/+//+//r/9v/y/+7/8P/y//T/9v/0//T/9P/0//L/8v/y//L/9P/2//j/+v/2
//T/8v/w//T/9v/4//r/+P/4//j/+P/3//b/9f/0//X/9v/3//j/9v/0//L/8P/z//T/
9f/2//b/9v/2//b/9f/0//P/8v/2//T/9v/4//j/9f/y/+//9P/2//r/+f/4//f/9//4
//T/8//z/+//8v/1//r//f/7//r/+P/3//n/+v/8//7//v/+/wAABAABAAMABAAEAAgA
CAAIAAkABQACAAAA/v8BAAIABAAFAAMAAgABAPr/9v/z//L/8P/v//L/9f/4//b/9v/0
//L/8f/y//P/9f/0//H/8P/v/+7/7v/v/+//8v/0//b/+P/y/+z/6f/p//L/+v/9/wAA
CAAOABIAGwAtAEMAXAB2AI0AngCpAKgApACQAGcAOQAVAAMA9//0//v//P/2/+//8//3
//f/9v/6//7/+v/4//j/9v/y//T/9P/0//P/9P/0//X/+P/2//L/8P/u//D/8//1//f/
9v/2//X/9P/2//b/9f/1//f/9//3//f/9v/0//L/8P/y//b/9f/3//X/9P/0//T/8//z
//T/9P/3//j/+P/4//b/9f/z//L/9P/3//n/+//6//j/9//3//f/9v/2//f/+v/7//3/
/v/7//n/9//2//n/+v/6//v/+f/4//f/9v/6//v/+//6//3//v8AAAEAAQAAAP7//f8A
AAEAAwAEAAMAAwACAAEABAAFAAYACAAKAAoACgALAAcABwAHAAcACgAPABIAFQASABQA
EwASABMAFwAXABcAGwAcAB4AIgAgAB4AHgAcAB8AIwAmACgAJgAlACUAJAAkACUAJQAm
ACkAKgAqACoAJwAjAB8AGgAcAB0AGgAaABgAFgATABAADgAMAAsACQAJAAcACAAJAAYA
AQD///3//v8AAP/////8//v/+v/4//r/+v/7//v/+f/3//b/9P/2//X/9f/0//f/+P/5
//j/9//1//T/8//2//b/9v/1//X/9v/3//j/9f/z//H/8f/1//n/+P/5//f/9f/0//L/
8v/y//L/8//2//b/9//4//X/8//x//D/9P/2//j/+P/3//b/9f/0//f/+P/4//j/+v/6
//j/+P/1//T/8v/x//X/9//3//n/+P/2//T/8//z//X/9f/z//b/9//4//r/9//1//T/
9f/3//j/+v/6//j/9v/0//P/9v/2//b/9v/3//j/+v/+//r/9f/x//D/8//0//f/+v/3
//X/8//y//P/9P/1//X/9v/4//n/+v/3//X/8//x//X/9//6//z/+f/3//X/9P/0//P/
8//z//b/9//4//n/8P/t//D/9P/2//j/+v/5//j/9//2//X/9P/z//L/8//0//X/9v/z
//L/8f/w//P/9P/1//b/9P/0//T/9P/0//T/9P/0//j/+v/8//7/+f/2//P/8P/z//T/
9f/2//T/9P/0//T/9v/2//b/9v/4//j/+P/4//b/9P/y//D/8v/0//b/+P/2//T/8v/w
//L/8v/y//L/9P/2//j/+v/3//T/8f/u//L/9P/2//j/+P/4//j/+P/1//T/8//y//T/
9v/4//r/9//0//H/7v/y//T/9v/4//b/9v/y//L/8f/z//L/8f/z//b/+P/8//f/9P/x
/+//8v/0//f/+//2//X/9P/1//f/+v/8//3/AAABAAEAAgD+//z/+v/6/wIABAAJAA0A
DQAMAAkABgAFAAUABAAEAAYABgAGAAcABAADAAEA///8//z/+//8//n/9P/z//L/7//u
/+//7v/y//L/9P/2//X/8//v/+3/7v/w//H/8//z//L/8v/y/+z/7P/s//P/9//2//b/
+//6//r/AAAKABkAMQBTAG4AgACPAKIAsQC2ALgAsgCZAG8APwAbAAEA8v/x//b//P//
////AQABAPz/9P/y//L/9P/2//b/9P/3//j/+f/5//f/9P/y//L/9P/0//b/+P/1//X/
9P/z//P/9P/0//T/9f/2//b/9//z//H/7//t//L/9P/2//j/9//4//T/8//0//T/9f/2
//n/+f/6//r/+P/2//P/8P/0//f/+f/8//n/+f/4//f/9f/0//T/9f/3//j/+v/9//n/
9//2//T/9//5//v//v/9//z/+v/5//j/+P/4//j//P///wEAAgD+//z/+//5//3/AAAC
AAUABAADAAMAAgAAAAEAAQABAAQABwAKAA4ADAAKAAgABwAJAAsADQAPABEAEwATABMA
EQAUABQAFAAYAB0AHgAfAB0AHAAcAB4AIAAiACYAKAAmACcAJwAmACUAJQAmACYAKgAt
AC8AMgAuACwAKQAmACgAKQAqACoAKQAnACEAHgAeABwAGQAWABUAFAAUABMADgAJAAcA
BQAHAAUABgAHAAQABAABAP///f/9//3//P/9//7/AAABAP3/+f/2//L/+f/7//7/AAD9
//z/+//4//j/9//3//f/+v/8//7////7//j/9f/y//T/9//6////+//7//b/8//z//P/
9P/0//f/+P/5//v/+f/2//T/8v/1//f/+f/8//z/+v/4//T/8v/y//L/8v/2//j/+f/6
//j/9v/y//D/9f/4//r//f/6//n/9v/1//f/9v/1//X/+f/7//v/+f/2//X/9P/0//b/
9//5//3/+v/4//f/9P/0//T/9P/1//j/+v/8//7/+//4//b/9v/5//n/+v/+//r/9v/0
//L/9P/1//b/+P/6//r/+v/5//f/9v/0//L/8//1//f/+f/4//f/9//2//X/9f/1//b/
+P/5//v//f/5//f/9f/z//b/+f/+//z//P/8//z/+P/2//T/8v/1//j/+//+//v/+P/1
//L/9P/2//j/+v/8//z//P/8//n/9v/z//D/8//2//n//P/6//j/9v/0//X/9v/3//j/
+P/4//j/+P/1//T/8//y//X/+P/7//7/+v/4//b/9P/1//b/9//4//j/+P/4//j/9//2
//X/9P/4//r//P/+//z/+v/4//b/9//4//n/+v/8//z//P/8//j/9v/0//L/9f/4//v/
/v/6//j/9v/0//f/+P/5//r//P/8//z//P/4//b/9P/u//H/9P/6//3/+f/3//b/9P/4
//f/+P/5//n/+v/6//v/+//3//X/8//4//v/AQAGAAQAAwAAAPz///8AAAEAAgAFAAoA
CwAPAA4ADAAJAAQABwAJAAwADgAMAAoACAAGAAcABwAHAAYABQD+//z/+f/2//L/7P/q
/+3/8P/z//j/9v/0//D/7v/x//P/9P/z//T/9f/3//j/9v/z/+//7P/v//L/9f/4//X/
7f/s//L/9/8AAAoAFgAkADcATwBlAHwAlACtAMIAzQDOAMYApABpADEABwDv/+n/8P/7
/wQAAgD5//f/9//x/+7/8v/0//j/+P/6//r/+P/2//T/8v/v//H/8v/0//j/9//0//P/
8v/y//P/8//z//b/+P/5//r/9v/0//H/7//z//X/9//5//j/9v/0//L/9P/2//P/8//1
//b/+P/6//j/9f/z//D/8//2//j/+v/4//f/9f/0//T/9f/1//X/+P/4//n/+//5//b/
9P/z//f/+f/8//7//v/9//z//P/6//r/+f/5//v//P/9//7//P/7//n/9v/5//z/AAAD
AAQABAADAAMAAAD//////v8CAAUABwAJAAcABQADAAIABAAGAAgACwALAA0ADwARAA8A
EQARABEAFAAYABkAGgAZABsAGQAXABoAHAAfACQAIwAiACMAIgAlACcAKAAoACsAKwAs
ACwAKgApACcAJgApACoAKgAqACgAJQAiAB4AIQAhAB0AHAAeABwAGQAWABIADgALAAcA
BgAFAAcACQAGAAEA///9//7//v/7//n/+f/7//3//v/6//j/9//1//X/9f/2//b/9v/1
//X/9P/0//T/9P/y//X/9f/2//f/9v/0//L/7//w//L/9P/2//L/8f/w//H/8//1//L/
8f/y//P/9f/2//T/8v/w/+//8//0//b/+P/0//P/8v/y//T/9P/0//L/8//0//X/9v/1
//T/8v/w//L/9P/0//b/9P/0//P/8//1//X/8//z//b/9v/2//f/9//3//X/8f/0//X/
9v/4//X/8//y//P/9f/0//T/8v/1//b/9//5//b/9P/y//D/8//0//b/+v/4//X/8//0
//b/9P/0//T/9P/1//b/+P/1//L/7//r/+//8v/0//b/8v/x//D/7//y//P/9f/2//b/
9//4//r/9//z//D/7f/w//P/9v/5//j/8//y//H/8P/v/+7/8v/0//b/+P/1//T/8//y
//T/9P/0//T/9P/0//T/9P/y//D/7v/s/+//8v/1//j/9v/0//L/8P/x//L/8//0//P/
8v/x//D/8v/y//L/8v/0//b/+P/6//f/9P/x/+7/7//w//H/8v/z//T/9f/2//L/8P/u
/+z/7//y//X/+P/2//T/8v/w//H/8v/z//T/9v/2//b/9v/z//L/8f/w//L/9P/2//j/
9f/0//P/8v/0//T/9P/0//L/8v/y//L/8v/u/+7/7v/z//X/9//5//b/9P/0/+//8f/x
//L/9P/0//X/9//1//T/8//0//P/+f/8//7/AQD9//r/+P/2//n/+v/9/wIAAgAFAAcA
CAAFAAIA///9/wEAAgAEAAYAAgAAAP///f8AAAIABAAAAPz/+f/4//b/8f/w/+//7v/v
//L/8//0/+//7v/t/+3/7//v//H/8//z//L/8v/x/+3/7P/r/+r/9v/4//f/8//u/+z/
7f/y//r/BAAUACcANwBHAFoAcACDAJYAowCsALYArACJAFcAJQADAPH/7P/v//b//P8B
AAEA/f/3//D/6P/s//L/9f/4//n/+P/1//T/8//x//P/8v/y//T/9f/0//X/9v/z//H/
7v/r/+//8v/0//b/9f/0//L/8f/z//P/8//z//X/9v/3//j/9P/0/+//7f/v//L/9v/6
//n/9//2//T/9v/2//X/9P/1//f/+P/6//b/9f/z//H/9f/2//j/+//6//j/9//3//X/
9f/2//b/+P/5//r//P/6//j/9f/z//f/+v/9/wAA//////7//P/6//r/+//7//7/AAAB
AAMAAAD//////v8CAAUABwAJAAgABwAGAAYACQAKAAsADQANAA8AEQATABAADwAMAAkA
DgAUABcAGgAbAB0AGwAZABsAHAAeACIAIwAkACcAKAAlACUAJAAiACcAKQAsAC4ALQAt
ACwALAAsACwAKwAqACwAKwAqACgAJQAjAB0AGgAdABwAGgAYABUAEgAQAA0ACwAJAAoA
CwAKAAcABwAHAAIAAAD7//f/+P/7//7/AAD///7//v/9//v/+f/4//b/+v/7//3//v/6
//j/9v/y//b/9//5//v/+f/4//f/9f/0//T/9P/0//b/9//4//v/9//3//L/7//y//X/
+f/8//r/+P/2//X/9f/0//T/9P/2//f/+P/6//j/9v/0//D/9P/2//j/+v/4//j/9//2
//j/+P/2//b/+f/6//r/+//4//f/9P/z//b/+P/6//3//f/9//v/9//3//f/9//4//r/
+f/5//v/+P/2//X/8v/1//j/+/////3/+v/3//T/9f/0//T/9v/5//n/+v/+//z/+P/2
//T/9v/3//j/+v/5//j/9//1//f/+P/4//j/+P/5//r/+//5//f/9v/0//X/9//5//z/
+f/3//b/9f/4//n/+v/7/wAA///6//j/9v/0//L/9P/2//j/+v/4//j/+P/4//f/9v/1
//T/9//4//n/+v/3//b/9f/0//b/+P/6//z/+//6//n/+P/2//b/9v/2//n/+v/7//z/
+P/2//T/8v/0//b/+P/6//j/+P/4//j/9//2//X/9P/4//r//P/+//r/+P/2//T/9//4
//n/+v/4//j/+P/4//f/9v/1//T/9v/4//r//P/6//j/9v/0//f/+P/5//r/+P/4//j/
+P/3//b/9f/0//j/+v/8//7/+//4//X/8v/2//j/+v/8//n/+P/3//b/9v/y//L/8v/3
//n/+//9//r/+P/4//P/9P/1//f/+v/3//f/+P/1//f/9//5//n///8CAAQABwADAAAA
/v/8/wAAAgAGAAwACwANAA4ADgANAAoABwAFAAkACgAMAA4ACgAIAAcABQAGAAYABgAA
APz/+f/4//b/8P/w//D/8P/y//b/+P/6//T/8v/w/+//8v/x//L/8//y//L/8//z//L/
8v/y//L/+v/6//X/8f/y//L/8f/4/wYAEgAgADcATwBnAH4AkgCnALwAyQDOAMoArgB7
AEEAGwAFAPX/8v/5/wAAAgABAP//+f/3//T/9P/2//r/+//+/////v/7//j/9f/x//L/
8v/z//b/+f/4//n/+v/4//f/9f/z//X/+P/6//z/+v/4//X/8//0//X/9v/3//r/+v/6
//r/+P/4//P/8f/0//b/+f/8//r/+f/5//j/9v/2//X/9P/3//n/+v/8//r/+f/3//X/
+v/8////AwD+//r/9//1//b/9//5//r//v///wAAAgD///z/+P/1//v//v8BAAQABAAD
AAEA/v8AAAAAAQABAAQABgAHAAkABQADAAIAAAADAAcACgANAAwACwAKAAoACgAKAAoA
CwAMAA8AEgAVABMAEwARAA8AFAAaAB0AIAAfACEAHwAdACAAIAAhACQAJQAmACkAKgAp
ACkAKAAmACoALQAxADQAMAAvAC0ALAAuAC4ALQAsAC4ALQAsACoAJwAlAB8AHAAfACAA
IAAgABoAFgATAA8ADAAJAAkACQAKAAkACwANAAgABgABAP3//f///wEAAgD+//z/+//5
//r/+//9//7//////wAAAAD8//r/+P/0//j/+////wMA///8//n/9f/2//b/9v/2//b/
9//4//v/+P/5//X/8//3//n//P/+//z/+v/4//f/9//2//b/9v/2//f/+P/6//n/+P/3
//T/9//4//n/+v/5//j/9v/0//X/9v/1//b/+f/6//r/+//5//f/8//x//X/9v/3//n/
+v/7//r/9//3//f/9//4//n/+f/6//3/+v/4//f/9P/4//r//P////z/+v/4//b/9//2
//b/+P/7//v//P8AAPz/+P/2//T/9v/5//z/AAD9//r/9//z//T/9v/3//j/+P/5//r/
+//5//f/9v/0//f/+f/7//7//P/5//f/9f/1//X/9f/1//7//f/6//n/+P/3//b/9//4
//n/+v/5//j/9//2//T/9P/0//T/+P/6//z//v/7//j/9f/y//b/+P/6//z/+f/4//f/
9v/4//j/+P/4//r/+v/6//r/9//2//X/9P/3//j/+f/6//r/+v/6//r/+P/2//T/8v/0
//b/+P/6//b/9P/y//D/8v/0//b/+P/4//j/+P/4//X/9P/z//L/9f/4//v//v/7//j/
9f/y//T/9v/4//r/+f/4//f/9v/0//T/9P/0//b/+P/6//z/+v/4//b/9P/4//r//P/+
//v/9v/1//T/9v/1//T/8//3//j/+//5//X/8//y//L/9P/3//v/+//6//n/+v/5//r/
/P/9////AwAEAAYACAAFAAIAAQACAAUACQAMAA4ADQAKAAcABQADAAIAAgACAAQABgAJ
AAsACAAGAAQA/P/8//v//P/8//X/9P/z//L/8v/0//T/9P/z//T/9f/3//P/7//t/+v/
7//y//b/+f/1//T/8//y/+r/7v/1//f/+P/+/wEAAgAIAAwAEgAlAD0AUwBqAIQAmwCu
ALcAuAC0AKYAhQBXACsACwD3//L/8f/u//D/9f/5//3//f/8//r/+P/2//X/9v/1//L/
9P/2//j/+f/2//T/8//0//f/9v/3//j/9v/3//f/9//2//b/9f/0//f/+P/4//n/+P/3
//b/9f/2//b/9v/2//j/+v/3//f/8//y//L/8v/1//f/+v/8//n/+P/2//T/9//5//r/
/P/5//n/+P/3//X/9P/0//X/+f/6//z////9//v/+v/4//v/+//7//z//f/+//7////+
//z/+v/4//3/AQAEAAYAAgAAAP///f8BAAIAAgADAAQABQAHAAgABgAFAAMAAQAEAAcA
CgAOAAsACgAJAAkACgANABAAEwARABMAEwATABIAFAATABIAGQAfACEAIwAgAB4AHQAe
ACAAIAAiACIAJAAnACkAKgAoACcAJwAmACgAKwAtADAALgAsACkAJgAnACcAJwAmACYA
JQAgAB4AGwAYABQAEAARABIAFAAVABAACwAJAAcABgADAAMAAwAEAAQAAQD///z/+//6
//j/+//8//7////6//f/9f/y//b/9//5//r//P/8//z/+v/2//P/8f/v//T/9v/4//n/
9f/0//P/8v/z//P/8//1//X/9//0//P/8//z//T/9P/2//j/+v/9//r/9v/z//D/8v/z
//T/9v/6//r/+v/4//b/9P/y//D/9f/4//r//P/6//j/9P/y//X/+P/6//3/+//7//n/
+f/4//b/9P/z//b/+f/6//n/9v/1//T/9P/1//X/9v/5//v/+v/6//j/9f/0//P/8//2
//j/+v/8//f/9P/y//L/8//z//T/+P/6//j/+P/4//T/8//y//L/9f/4//v//f/6//j/
9f/y//L/8//0//X/9f/1//b/9v/y//H/8P/w//T/9f/3//n/9//1//P/8f/y//X/+P/6
//r/+v/6//j/9v/0//L/9f/2//f/+P/3//b/9f/0//L/8v/y//L/8//0//X/9v/z//L/
8f/w//T/9v/4//r/9//2//X/9P/0//T/9P/0//X/9v/3//j/9v/0//L/8P/0//b/+P/6
//j/9v/0//L/9P/0//T/9P/1//b/9//4//b/9P/y//D/9P/2//j/+v/3//b/9f/0//T/
9P/0//T/9f/2//f/+P/2//T/8v/w//L/9P/2//j/9//2//X/9P/2//b/9v/2//f/+P/5
//r/9v/0//L/8P/z//b/+f/4//f/9v/4//f/9v/1//X/9P/4//f/+P/5//f/9v/0//P/
9//3//n/+//8//v//f/+//v/+//5//b/+//+/wEABAACAAQAAgADAAcACgAMAAwACAAH
AAcABgAEAAQABAAEAAYABwAIAAgABAD8//n/9f/2//b/9P/2//X/9P/z//T/8v/y//D/
8P/y//P/8//x/+7/7f/t/+z/8f/z//T/9v/0//L/8P/u/+3/7f/0//r/AQAIAAgACgAQ
AB8ANwBRAGgAggChALgAvwC8ALYAogB7AE8AJQALAP3//P/7//r/+P/3//f/9//3//j/
/v/+//r/+P/4//b/8v/1//b/9//3//f/9v/2//j/9v/y//D/7v/y//X/9//5//f/9v/0
//L/9f/2//b/9//1//X/9f/1//P/8v/x//D/9P/4//f/+f/2//T/8//y//b/9//5//r/
+P/4//f/9v/z//P/8v/y//b/+f/7//3/+f/2//T/8//2//b/9//5//v/+//8//z/+f/3
//X/9P/4//r/+//9//z/+v/4//b/+//9//7//v/+//7//////wAAAAD/////AQADAAYA
CAAGAAUAAwABAAMABQAHAAoACAAIAAgACQAIAAkACgALAA4AEwAWABkAFQAWABQAEgAX
ABsAGwAbAB4AHgAfACIAIAAgACIAIgAnACsALgAwAC4AKwApACYAKAApACkAKgAtAC4A
LgAuACsAKQAnACQAKAApACYAJgAkACAAGwAWABYAFAATABEAEAANAA0ADQAKAAUAAwAB
AAIABAADAAMA///9//v/+P/6//z///8BAP///f/8//r/+//5//j/9v/4//r//P/8//j/
9f/z//H/9f/2//f/9//4//j/+P/4//T/8//y//P/9f/5//j/+f/2//P/8f/u//L/9P/2
//n/+//6//r/+v/3//X/8//y//b/+P/6//r/9//2//X/9P/1//b/9v/2//j/+v/6//z/
+//6//j/9//5//v/+//9//v/+P/1//P/9v/5//r/+f/7//v/+//8//n/9//2//f/+f/6
//z//P/5//j/9//3//n/+v/7//z/+//6//r//P/5//f/9v/4//z//P/+/wAA+//5//f/
9v/5//r/+//7//3//v/+//7/+v/5//j/9//5//v//v8AAPz/+//6//r/+//7//z//f/9
//3//f/9//b/9//6//z//v8AAAIAAAD+//z/+v/6//r/+v/6//3//v///wAA/P/6//j/
9v/5//z///8CAAAA/v/8//r/+v/6//r/+v/9//7///8AAP3/+v/3//T/9//6//3/AAD9
//z/+//6//n/+P/3//b/+P/6//z//v/6//j/9v/0//b/+P/6//z/+//6//n/+P/2//b/
9v/2//j/+v/8//7/+v/4//b/9P/4//r//P/+//z/+v/4//b/9//4//n/+v/7//z//f/+
//v/+P/1//L/9v/4//r//P/7//r/+f/4//j/+P/4//j/+f/6//v//P/1//T/8//1//n/
+//9/wAA/P/8//f/9P/1//X/9v/2//n/+//5//n/+P/5//j/+v///wEABAAFAAMAAgAB
AAAAAgAEAAgACAANAA8AEAAQAAsACAAGAAUABgAIAAoADAALAAsACgAJAAcABQD9//r/
+v/6//n/9v/0//L/8P/u//P/9P/1//T/8f/w//D/7//w//H/8v/0//b/9//3//b/9P/y
//D/7v/y//X/9//4//r/+//6//7/BgAWAC0ASQBlAIAAlgCrAMAAyQDMAMYAsACHAFMA
JQAFAPX/8P/z//j//P///wMAAQD9//r/9v/w/+7/8f/0//X/9P/3//j/+f/5//f/9P/y
//L/9f/0//X/9v/z//P/8v/x//P/9P/0//T/9//4//j/+f/3//X/8//x//X/9v/3//j/
9//4//T/8//0//T/9f/2//j/+f/7//z/+v/4//X/8v/0//f/+f/8//n/+f/4//f/+P/4
//n/+//5//j/+P/5//j/9//3//b/+//9////AgAAAP7/+//5//z//P/8//z///8BAAIA
AgAAAP7//f/7/wAAAgADAAUAAgABAAEAAAADAAUABgAHAAkACwANABAADgAMAAoACQAN
ABEAFQAZABcAFwAVABMAEwAWABYAFgAaAB8AIAAhACEAIAAgACIAJAAmACoALAArACsA
KgAoACoAKwAtAC4AMAAxADEAMgAwAC4AKwAoACsALQAvADAALQArACUAIgAiACAAHQAa
ABoAGAAXABUAEAALAAkABwAKAAkACwANAAgABgABAP3//P/9//7//v///wAAAgADAP//
+//4//T/+f/7//7/AAD9//z/+//4//j/9//3//f/+f/6//v/+//4//b/9P/y//X/9//5
//3/+//7//b/8//0//X/9//4//j/+P/4//n/9//0//L/8P/y//X/+P/8//z/+v/4//T/
8v/y//L/8v/1//j/+v/8//r/+P/0//L/9//6//z////8//n/9P/x//T/9P/0//X/+P/7
//z/+//4//X/8v/w//P/9f/4//3/+f/2//T/8P/z//T/9f/3//r/+v/6//r/9//0//L/
8v/2//f/+f/+//v/+P/3//b/9v/3//j/+v/6//r/+v/5//f/9v/0//L/8//1//f/+f/2
//X/9f/0//X/9f/1//b/+P/3//f/9//1//P/8f/v//r//f/6//b/9P/y//D/8P/w//D/
8P/y//T/9v/4//X/8v/v/+z/7v/w//L/9P/y//L/8v/y/+//7v/t/+z/7v/w//L/9P/y
//D/7v/s/+//8P/x//L/8v/y//L/8v/v/+7/7f/s//D/8v/0//b/8//w/+3/6v/t/+7/
7//w/w==
         </WaveFormData>
      </LeadData>
      <LeadData>
         <LeadByteCountTotal>10000</LeadByteCountTotal>
         <LeadTimeOffset>0</LeadTimeOffset>
         <LeadSampleCountTotal>5000</LeadSampleCountTotal>
         <LeadAmplitudeUnitsPerBit>4.88</LeadAmplitudeUnitsPerBit>
         <LeadAmplitudeUnits>��V</LeadAmplitudeUnits>
         <LeadHighLimit>2147483647</LeadHighLimit>
         <LeadLowLimit>268435456</LeadLowLimit>
         <LeadID>II</LeadID>
         <LeadOffsetFirstSample>0</LeadOffsetFirstSample>
         <FirstSampleBaseline>0</FirstSampleBaseline>
         <LeadSampleSize>2</LeadSampleSize>
         <LeadOff>FALSE</LeadOff>
         <BaselineSway>FALSE</BaselineSway>
         <ExcessiveACNoise>FALSE</ExcessiveACNoise>
         <MuscleNoise>FALSE</MuscleNoise>
         <LeadDataCRC32>2586081702</LeadDataCRC32>
         <WaveFormData>
+P/5//3/AAAHAAkADAANAAwACgAHAAYABgAFAAIA//8CAAMABAACAPz/+//7//r/+//5
//n/9v/0//P/7//s/+3/7v/v/+//8f/x/+7/7v/r/+r/6v/p/+r/7P/t/+7/7v/r/+v/
7P/r/+v/6//r/+//9P/4//3/AQALABIAGAAhACcAJwArADAAOgBTAHkAlACTAIMAbABL
ACcAFAADAO//8f/5//j/+/8GAA0ACwAEAAAA/v/8//n/+v/6//n/+f/5//n/+P/1//X/
9v/2//b/+P/4//f/9v/z//P/9P/z//T/9v/3//f/9v/2//f/9//0//H/8P/x//X/+P/7
//7/+//4//X/8v/0//T/9P/1//b/9//4//n/+P/4//j/9//5//n/+f/5//n/+//7//v/
+v/5//j/9//4//j/+f/8//j/+v/6//r//P/7//v/+v/4//j/+P/5//v//P/9//7//f/+
//7//v/9//z/+//7/wAAAQACAAQAAgAEAAQABAADAAMAAwAEAAYABgAEAAYABAAFAAcA
BwAJAA0AEAATABAAEAAPAA0ADwARABIAEwAXABoAGwAcABwAHQAeAB8AIAAgACEAIQAi
ACEAIQAjACcAKAAnACgAKgArACwALAArACoAKQAnACkAKQApACoAKAAnACMAIQAhACAA
HgAdABgAFQATABIADAAMAAsACgALAAoACAAHAAUABAACAAAA/f/8//v/+v/8//z//P/6
//f/9f/0//T/+P/5//r/+//4//X/9P/z//b/+P/5//r/+v/5//j/9v/0//X/9f/1//b/
9//4//r/+v/6//v/+//6//r/+//7//n/+f/6//r/+v/5//n/+//9//3///8CAAAA///+
//3/AAABAAMABAADAAIAAQAAAP3//f/9//3/AQACAAQABQAAAP/////+//////////7/
/v/+//7//f/9/////////wEA///+//7//v/+//z//P/8//z//P/9//3//f/9//v//P/+
///////+//7//f/6//r/+v/6//n/+v/7//z/AAD8//v/+v/5//v//P/8//z/+//8//3/
/v/7//v//f/9//v/+//7//v//P/9//3//v/////////+//X//f8EAAAA/v/8//r/+v/6
//r/+v/7//z//f/+//z/+v/4//b/+P/6//z//v/7//r/+f/4//v//P/9//7//P/8//z/
/P/+//7//v/+//7//v/+//7//P/6//j/9v/3//j/+f/6//z//P/8//z/+//6//n/+P/6
//r/+v/6//j/+P/4//j/+f/6//v//P/6//r/+v/6//f/9v/1//T/9v/4//r//P/5//j/
9//2//f/+P/5//r//P/6//r/+//6//r/+f/3//j/+f/7//z/+//7//z//P/8//z/+//7
//v/+//6//n/9v/5//r/+f/+/wAAAQABAP7/////////BQAIAAwADQASABMAFAAUABAA
EAARABEAEQAPAA8ADwAOAAoABQADAAMAAgABAP//AAD+//7////7//j/9//2//f/9//4
//n/8//y//H/8P/x//H/8f/y//P/9P/3//X/8v/y//L/8f/1//n//f/+//7/AQAFAAsA
FAAaACMALQAzADUAOgBEAF0AgwCkAK0ApQCSAGcANwAcAAsA+//7/wcACgALABIAFQAP
AAwABgACAAIA///+//7//f/9//3//f/8//n/+P/4//f/9v/5//r/+v/6//f/9//4//f/
+P/6//v/+//6//r/+//7//n/9//3//n//P/8//z//P/6//r/+v/6//r/+v/6//v//f/9
//3//f/9//z/+//5//v/+//7//v/+//9//3//f/+////AAABAAAA/v/9//7/+//+////
AAACAAEAAQAAAP///v/9//3/AQACAAMABAADAAQABAAEAAIAAgACAAMABwAHAAcACAAH
AAgABwAGAAkACwANABAADwAOAAsADAAKAAsADQANABAAEwAVABcAFgAYABkAGQAcAB0A
HQAdAB4AIAAgACAAIAAhACIAIwAmACgAKwAtACwAKwArAC0AMAAwAC4ALgAuAC8AMAAw
ADEAMAAvAC0ALQAtAC0ALgAtACsAJgAjACUAJgAmACcAHwAbABgAFgAQABAADwAOAA4A
DgANAA0ACgAIAAUAAgADAAIAAQAAAAIAAgACAAAA/P/5//f/9v/6//v//P/9//z/+f/4
//f/+v/8//3//v/9//3//f/8//v/+//6//n/+P/5//r//P/7//r/+v/5//z//P/9//3/
/f/9//7//v/+//3//f///wAA//8AAAIAAAD///7//f/+////AQACAAAAAAAAAAAA/f/9
//3//f///wAAAgADAAAA//////7//////////v/+//7//v/9//3/////////AQD///7/
/v/+//7//P/8//r/+v/6//v//f/9//3/+//7//z//P/7//n/+v/6//j/+P/4//j/9//4
//n/+v/+//v/+//7//v/+f/6//r/+v/6//r/+v/6//f/9//5//n/+v/7//z//f/6//n/
9//2//f/9//3//b/+f/7//z/+v/6//r/+v/5//j/9//2//f/+P/5//r/+P/4//j/+P/5
//r/+//8//r/+P/2//T/9//4//n/+v/6//r/+v/6//j/+P/4//j/+v/6//r/+v/5//j/
9//2//f/+P/5//r/+v/6//r/+v/3//b/9f/0//j/+v/8//7//P/6//j/9v/2//b/9v/2
//n/+v/7//z/+//6//n/+P/6//r/+v/6//j/+P/4//j/+v/6//r/+v/6//r/+v/6//j/
+P/4//j/+f/6//v//P/6//r/+P/4//n/+f/6//r/9//3//f/+P/4//f/9//4//v//P/9
//3/+v/5//j/9v/3//f/+//9//7/AQADAAQAAAD//wAAAAADAAcACgAOAA8AEQARABEA
EAAOAA4ADwARAA8ADQANAAwACwAHAAIABAAFAAUABQABAAEA/v/9//3/+v/4//j/9//2
//T/8//z//D/8P/w//H/8//0//X/8//y//H/8v/w//H/8//1//v/+//3/+//7v/0//3/
BQATABoAGgAdACUAJwArADYAQgBTAG8AjgCZAJEAfABZACkACgD///f/9/8BAAYABwAK
AA0ACQAEAAIAAAD+/wEA/v/+//3//f/7//v/+v/3//n/+v/6//r/+f/4//b/9P/2//f/
+f/5//v//P/8//v/9//2//b/9f/4//f/+P/7//v/+v/5//j/+P/4//j/+P/7//z//f//
//z/+//6//n/+//8//3//f/8//v/+v/5//v//f/9//3/+//7//v/+//5//j/+P/6//j/
/P/+/wAA///9//z/+v/9//7///8BAAAAAAAAAAAA/v/+//3//P/+/wAAAgAFAAQAAwAC
AAIABQAIAAkACgAJAAkACQAKAAsACgAHAAgACwANABAAEQAOAA8ADwAPABIAFAAVABUA
GAAZABkAGQAaABwAHAAcACEAIwAlACcAJwAmACYAJQAlACUAJgApACwALAAqACoAKQAp
ACkAKAArACwALQAtACwAKwAqACoAKQApACYAJQAnACYAJAAjAB0AGQAWABQAEgAUABUA
FgARAA4ACgAHAAgACAAHAAYABQAEAAMAAgABAAAA///8//7//f/9//7//v/9//z/+//9
//v/+//7//v//P/8//z/+//7//v/+v/9////AAABAPz/+//6//r/+v/6//v/+//9//7/
AAABAP7//f/9//z//////wAAAwACAP///v/+/wEAAQABAAEAAQABAAIAAgAAAAAAAAAA
AAEAAQABAAEAAQAAAAAA////////AAAAAAAAAQACAAIA///+//3/+//9/wEAAwAFAAMA
///8//r//f/+//3//v/+//7//v////3//f/9//v/+//8//z/+//5//r/+v/4//z//P/8
//v/+//7//v//v/5//n/+f/5//z//v///wAA/f/8//v/+v/3//f/+f/5//v/+//7//v/
+f/5//j/+P/8//3//v/+//3/+f/y//T/9v/4//r/+P/4//j/+P/2//b/9v/2//j/+v/8
//7/+//6//n/+P/2//b/9v/2//f/+P/5//r/+v/6//r/+v/8//z//P/8//r/+v/6//r/
+P/4//j/+P/5//r/+//8//n/+P/3//b/+P/6//z//v/6//j/9v/0//X/9v/3//j/+v/6
//r/+v/3//b/9f/0//X/9v/3//j/9//2//X/9P/y//L/8v/y//T/9v/4//r/9v/0//L/
8P/x//L/8//0//b/9v/2//b/9P/0//T/8v/y//P/8//0//H/7//u/+3/8v/0//X/9//2
//b/9v/2//P/8//z//P/8//z//T/+f/5//f/9//2//j/+f/7/////////wIABAAIAAkA
CwALAA0ADAAKAAoACQAHAAMA//8CAAMABAACAPz/+//7//r/9//1//X/8v/z//P/8P/u
/+z/7P/s/+v/7f/t/+r/6v/s/+z/7f/t/+//8P/w//D/8f/t/+z/7P/s/+v/6v/p//H/
+P/4//v/BwAPABAADgAXACEAJQAtADwASgBfAHkAhAB/AG8ATgAhAAkAAgD1/+3/8f/1
//b//f8CAAUACQAIAAAA9v/w/+3/7v/u/+3/7f/v//H/8v/x//D/8P/v/+7/8P/w/+//
7v/u/+//8f/x/+//7v/s/+n/7P/u//H/8//w/+3/7P/t//D/8P/w//D/8f/y//P/9P/z
//L/8f/x//H/8f/x//H/8v/y//L/8f/x//H/8f/x//H/8//z//P/8f/x//H/8f/0//T/
9f/4//T/9v/2//b/+f/5//r/+v/5//j/9//3//f/9v/1//T/+P/6//v//P/7//r/+f/5
//3//f/9//7//v8AAAAAAAD///////8AAAMABAADAAYABQAFAAYABQAHAAkACgALAAwA
DgAPAA8ADgAPAA8ADwAVABgAGQAaABgAFwAWABUAGQAaABwAHQAgACEAIwAnACcAJgAj
ACIAIwAlACcAKAAmACQAIgAfACEAIQAhACIAJQAlACIAIQAfABwAGAAVABIAEQARABIA
CwAKAAgABgAFAAQAAgABAP///v/8//r/+//6//n/+P/5//r/+//6//f/8//w/+7/8v/z
//T/9f/z//H/8f/x/+//8P/w//D/8//1//f/+P/2//X/8//x//H/8f/x//L/8v/y//P/
8//0//T/9f/1//f/+f/8//7/+v/3//X/9f/3//X/9f/2//n/+f/5//n/9//3//j/+P/7
//z//f/+//v/+f/3//X/+f/6//z//f/5//n/+v/6//n/+f/5//j/+P/4//j/9//1//f/
9//3//X/8//y//L/9f/2//X/9v/0//T/9P/1//f/9//3//X/8//0//T/8//z//T/9P/y
//b/9v/2//X/8//z//P/9v/x//H/8f/x//P/9P/0//T/8P/w//D/8P/y//P/9v/3//T/
8//y//H/8//z//L/8v/x//H/8f/w//P/9f/2//X/9P/z//L/8P/w//D/8P/z//T/9f/2
//P/8v/x//D/8v/y//L/8v/w//D/8P/w/+7/7v/u/+7/8f/y//P/9P/z//L/8f/w//L/
8v/y//L/9P/0//T/9P/z//L/8f/w//L/8v/y//L/8P/w//D/8P/y//L/8v/y//D/8P/w
//D/7v/u/+7/7v/v//D/8f/y//H/8P/v/+7/7//w//H/8v/0//T/9P/0//D/7v/s/+r/
7v/w//L/9P/z//L/8f/w//D/7v/u/+//8f/y//L/8f/w/+//7//u//D/8f/z//T/8f/w
/+7/7f/u/+//7//v//H/9f/3//f/+P/4//f/9f/2//n/+//9////AAACAAEABQAFAAUA
BAAGAAgACwANAAcAAwABAP//AgAAAP3//f/7//r/+f/3//n/9v/1//X/8v/w//D/8P/u
/+v/6f/n/+f/6P/p/+r/6//r/+v/7P/r/+r/6//n/+j/6v/s/+3/7f/t/+v/6v/s//H/
/f8JAAwADgATABkAHQAhAC4APgBRAGsAigCZAI8AfgBjADUAEgAJAP//9//7//z/+/8A
AAUABwAGAAQAAAD+//v/+f/4//b/9f/1//X/9P/x//D/8P/v/+7/7v/u/+3/7P/v//H/
9P/1//T/9P/z//H/8v/y//P/8//1//P/8//1//T/9P/0//T/9f/2//f/+P/3//b/9f/1
//f/9//3//f/+P/4//j/9//1//X/9f/1//f/+f/5//n/+P/3//b/9f/4//j/+f/8//f/
+v/7//z//P/7//v/+v/8//z//P/9//v/+v/5//j/+//+/wAAAgD///7//f/9////////
/wAAAwAGAAcACAAIAAcABgAGAAkACgAJAAwADAANAA8ADwAOAA8ADwAPABEAFAAWABcA
FQAVABQAEwAXABoAGwAcACAAIQAiACMAIgAiACMAIwAmACcAKQAtACsAKgAnACYAKQAr
AC0ALgAwADAAMAAvAC0AKwApACgAKgArACkAKQAmACQAIQAfAB0AGwAaABoAFgAWABUA
FAAPAAwACAAFAAcACAAIAAgABQAEAAMAAgADAAQABQAEAAEA///+//7//v/9//z/+//+
//3//v////3//P/6//j/+v/7//z//P/+//////////z/+//6//r/+//8//7////9//z/
/P/7//z//f///wAA/v/9//3////9//v/+//8/wAAAQACAAMAAAD//////v///wAAAQAC
AAEAAQABAAEA///+//7//f/9////AgAEAAEAAQABAAAAAAAAAAAA///8//3//P/7//z/
+//7//z/AAAAAP7//v/8//z//P/9//3//f/9//v/+f/6//r/+f/5//r/+v/4//3//v//
/////P/7//r//P/7//v/+//7//v//P/8//z/+P/4//j/+P/4//n//P/9//v/+f/3//X/
9v/3//f/+P/7//v/+//6//n/+f/4//n/+v/7//z/+f/4//f/9v/4//j/+P/4//r/+v/6
//r/9//2//X/9P/4//r//P/+//v/+v/5//j/9v/2//b/9v/3//j/+f/6//n/+P/3//b/
+f/6//v//P/5//j/9//2//b/9v/2//b/9//4//n/+v/5//j/9//2//n/+v/7//z/+v/4
//b/9P/0//T/9P/0//f/+P/5//r/9//2//X/9P/1//b/9//4//b/9v/2//b/9v/2//b/
9v/3//j/+f/6//f/9v/1//T/9//4//n/+v/5//j/9//2//b/9P/0//X/9v/4//n/+f/4
//f/9//2//f/9//4//j/9v/2//X/9f/z//P/8v/x//L/9//6//v//P/8//v/+f/9/wEA
BAAHAAgACgANAA0ADgANAAwACgAJAAoADAANAAgABQAEAAMABAACAP/////+//z/+v/3
//f/9P/z//P/8f/w//H/8v/w/+//7//v/+//8P/x//L/7//t/+v/6v/r/+z/7//t/+//
8v/1//f/6//n/+//9P/6/wMADQATABYAGgAfACUAJQApADYASABhAH0AjACBAG0AUgAp
AAUA+v/7//v/9//5/wAABQAGAAMAAwAGAAIA/P/6//v/9//2//T/8//0//X/9f/z//P/
9P/0//T/9P/0//P/8v/z//X/+P/5//b/9v/1//P/8//0//b/9//3//X/9f/3//j/+P/4
//j/+P/4//j/+P/2//T/8v/x//X/9//5//v/+f/4//f/9f/1//X/9f/1//j/+//8//3/
/P/7//r/+f/6//r/+//+//r//P/8//z//P/7//v/+v/8//z//P/9//7//v/+//7///8A
AAAAAAD+//7//v///wEAAQABAAIAAgAEAAQABAAEAAMAAgACAAYACAAIAAwACQAJAAoA
CQAJAAsADAANAA8AEgAUABUAEwATABIAEQAVABgAGQAaABsAGwAbABsAGgAaABsAGwAg
ACEAIwAnACcAJgAjACIAJAAlACYAJgAnACYAJQAjACAAHwAeAB4AIQAjACIAIwAgAB4A
GwAZABYAEwARABAADAAMAAsACgAKAAgABQADAAIAAgABAAAA/v/8//r/+P/6//r/+v/4
//n/9//2//b/9f/1//X/9f/3//f/+f/7//j/+P/3//b/+f/5//n/+P/1//X/9P/z//P/
8//z//T/9v/2//f/9//3//b/9v/1//j/+f/7//z/+v/5//n/+//4//X/9P/0//f/+f/7
//3/+v/5//n/+P/7//z//f/+//z/+//6//n/+P/4//n/+f/5//n/+v/6//j/9//2//T/
9v/4//r/+//5//n/9//1//b/9f/1//b/+f/6//n/+v/5//j/9//3//j/+f/6//n/+P/4
//f/9f/3//j/+P/2//j/+P/4//f/9P/z//L/9P/z//X/9//5//b/9v/1//T/8v/y//L/
8v/z//P/9f/1//T/8//y//H/8//1//b/+P/1//P/8f/u/+//8f/0//b/9v/2//b/9f/0
//P/8v/0//T/9P/0//T/9P/0//T/8v/y//L/8v/y//L/8v/y//D/8P/w//D/8P/w//D/
8P/z//T/9f/2//L/8P/u/+z/7v/w//L/9P/y//L/8v/y//L/8v/y//L/8v/y//L/8v/w
//D/8P/w//L/8v/y//L/8P/w//D/8P/w//D/8P/w//L/8v/y//L/9P/0//T/9P/y//L/
8v/y//H/8P/v/+7/7//w//H/8v/0//T/9P/0//P/8v/x//D/8//0//X/9v/0//L/8v/z
//H/8v/y//H/8//z//T/9P/x//H/8v/y//L/8v/x//H/8//z//L/8f/z//f/+f/5//v/
/P/8//v/+P/5//n/+f8AAAQACQALAAwACwAKAAgABgAGAAcABwAHAAUABQAFAAMAAAD8
//v//v/+//7//f/8//j/9v/1//L/8P/w//D/8f/x//L/8//t/+z/6//q/+7/7//w//L/
8f/w//H/7f/r/+z/7f/t/+//7//v//D/9P/3/wEACwASABYAHwAjACMAIwAoADIASwBt
AIoAlwCPAHgAUQApABQACQD5//P//f/+//3/BgANAA0ACAAAAPj/+P/5//r/+v/5//n/
9//1//L/7f/v//L/9P/2//T/9P/z//L/8f/x//L/8f/0//b/9//3//P/8v/y//H/8//z
//X/+f/3//b/9f/0//b/9v/2//b/9v/2//b/9//2//X/9P/z//f/+P/5//n/+f/5//n/
+f/2//f/9v/1//b/9//4//n/+P/2//X/9v/2//r//P/+//z/+//7//r/+P/4//j/+f/8
//z//P/8//3//v/+//7/AAAAAAAAAQAAAP///v/+////AgADAAQABQAFAAUABgAFAAQA
AQACAAUABwAKAAsACQALAAwADQAMAA4ADwAPABMAFQAWABcAGQAaABkAGAAbAB0AHwAh
ACEAIAAgAB8AIwAjACQAJwAqACoAKAAoACYAJQAkACIAJgAoACoAKwAoACcAJgAmACUA
JQAiACEAIgAiACEAIQAaABcAFQAUABIAEgARABAADQAKAAYAAwAEAAQAAwACAAMAAgAB
AAAA/P/6//j/9P/2//X/9f/2//n/+f/5//n/9//1//X/9f/1//b/9v/2//X/9f/1//T/
9//5//r/+//2//X/9P/0//X/9v/4//n/+v/6//v/+//5//n/+v/6//r/+f/5//v/+f/3
//f/+P/7//v/+//7//z//f///wAA/f/8//v/+v/6//v//P/9//7//v///////f/9//7/
/v/////////+//z/+v/4//X/9//7//3////+//v/+f/4//j/+P/2//b/9//4//n/+//5
//n/+f/3//f/+P/4//f/+f/6//r/+P/3//b/9f/z//X/9f/1//j/8//z//P/8//0//b/
9//4//b/9v/2//b/8//z//X/9f/2//f/+P/5//b/9f/z//L/9v/3//j/+P/5//f/9P/2
//b/9v/2//j/+P/4//j/9v/0//L/8P/z//T/9f/2//j/+P/4//j/9v/0//L/8P/0//b/
+P/6//n/+P/3//b/+P/4//j/+P/2//b/9v/2//X/9P/z//L/9P/2//j/+v/3//b/9f/0
//T/9P/0//T/9v/2//b/9v/1//T/8//y//P/9P/1//b/9P/0//T/9P/0//T/9P/0//X/
9v/3//j/9v/0//L/8P/0//b/+P/6//j/9v/0//L/9f/2//f/+P/4//j/+P/4//b/9v/2
//b/+P/4//j/9v/0//X/9f/2//j/9//3//f/9//2//T/8//y//L/8v/y//X/9//5//v/
9//1//T/9//5//n/+//8//7//f/9/////v///wMABgALAA0AEAARAA4ADAAJAAgACwAL
AAkABwAJAAkACQAGAAAA//////7//v/9//7//P/6//n/9f/y//P/9P/1//X/8//z//D/
8P/u/+7/7//v//L/9P/1//b/9//z//L/8v/x//H/8f/x//X/+v8AAP//AQALABYAHAAj
ACkALQAxADQAPgBXAHkAkgCZAJUAgABVACsAEgABAPf/9//9/wAABQAQABUAEQAMAAYA
AAD8//v/+//8//z//f/7//v/+v/3//f/+P/4//j/+f/6//r/+v/3//f/+P/3//r//P/9
//3//P/8//3//f/8//n/+P/5//z//P/8//z/+//6//n/+P/7//z//f////3//f/9//3/
/v/+//7//f/9//3//f/9//v//f/9//3//v///wAAAQAAAP7//f/+//3/AAABAAIAAAD/
/////v/9//z/+//7//7/AAACAAQABAAEAAMAAgADAAQABQAHAAkACQAJAAoACQAKAAkA
CAALAA0ADwASABIAEAAMAAwADgAPABEAEQATABUAFgAXABcAGAAYABcAGwAdAB4AHwAh
ACIAIQAgACEAIQAhACEAJAAmACkAKwAqACkAKQArAC8AMAAvADAALQAtAC0ALAAwADAA
MAAvADAALwAuAC4ALgAtACkAJwAoACgAJwAnACIAHwAdABwAGAAYABcAFgAUABIADwAN
AAoACgAJAAgACgAKAAoACgAIAAYABAAAAAAA/////wAA//////////////3//f/9////
AAAAAAAAAQABAAEAAAD//////v/9//3///8BAAQAAgAAAP///f8AAAAAAQABAP////8A
AAAAAQABAAIABQAHAAUABQAGAAQAAwACAAEABAAFAAcACAAHAAYABQAEAAUABQAFAAUA
CAAIAAkACQAFAAUABgAGAAUABQAFAAQABgAGAAYABQADAAUABQAFAAYABQAFAAYABwAG
AAMAAgAEAAQABAAFAAUABQAFAAMAAQACAAIAAQACAAQABQAEAAUABAADAAEABAAFAAYA
CgAFAAUABQAFAAMABAAEAAQAAwAEAAUABgACAAEAAgABAAIAAwAEAAUABwAHAAYABgAE
AAMAAgAAAP//BwAIAAUABAADAAIABQAGAAcACAAFAAQAAwACAAIAAgACAAIAAwAEAAUA
BgAEAAQABAAEAAUABgAHAAgABwAGAAUABAADAAIAAQAAAAMABAAFAAYABQAEAAMAAgAE
AAQABAAEAAQABAAEAAQABAAEAAQABAAFAAYABwAIAAUABAADAAIAAwAEAAUABgAHAAgA
CQAKAAgABgAEAAIAAwAEAAUABgAFAAQAAwACAAQABAAEAAQABQAGAAcACAAFAAQAAwAC
AAUABgAHAAgABQAEAAMAAgAFAAYABwAIAAgACAAIAAgABQAEAAQAAwAGAAgACQALAAgA
CAAHAAUAAwAEAAQABAAGAAUABQAFAAMAAgABAAEABwAJAAkACwAKAAoACQAJAA4AEAAS
ABcAGAAcAB0AHwAeAB0AGwAYABoAGwAbABkAFQAVABUAFQAUABAADwAPAA4ADQALAAsA
CAAHAAcABAACAAIAAgACAAAA///+//r//f/+////AQABAAEAAgACAAEAAgD+//3///8B
AAIAAwABAAEABAAKAA8AGQAlACwAMgAzADMANQA7AEYAUABpAIkAnACZAIcAaABBAB8A
EAAHAAcADQATABYAGwAaABcAEwAQABAAEgASAA0ADAAMAAsACwANAA0ADAAJAAsADAAM
AAwACgAIAAUAAgAEAAcACwANAAsADAAMAAsACAAIAAkACQAKAAkACgANAA0ADAALAAoA
CwAMAA0ADgAMAAwADAANAAsACwALAAsADQAOAA8ADwANAA0ADQANAA8AEQARABEAEQAR
ABEAEQAQAA4ADQAOAAwAEAASABQAEgARABEAEAARABIAEwAVABMAEgARABAAEQASABIA
EgATABQAFQAXABcAFwAXABgAFgAYABgAGAAaABsAHAAeACAAIAAeACAAIgAjACUAJQAj
ACMAIgAhACQAJgAnACcAKAApACkAKQArACwAKwAqAC8AMQAzADUANQA0ADQAMwA3ADcA
OAA7ADwAPAA6ADoAOQA5ADkAOAA8AD4AQABBAD4AOwA4ADYAOQA7ADoAOwA7ADoAOAA3
ADEALQAqACgAJwAoACgAKAAlACIAHgAbABwAHAAbABoAGQAYABcAFgAUABQAFAASABIA
EQARABIAEQARABEAEQATABEAEQARABEAEgASABIAEAAPAA4ADAANAA8AEAARAA8ADwAP
ABAAEgASABMAEwAUABQAFQAVABIAEQARABAAEwATABQAFwAVABMAEwAUABcAFwAXABcA
FAATABMAEgAUABQAFAAUABYAFwAYABkAGQAYABgAFwATABMAFAAUABUAFQAVABQAFgAW
ABYAFQAVABcAFwAXABUAEwASABIAFAAUABIAEgASABIAEgATABEAEQARAA8AEgAUABUA
FQAUABQAEwAQABMAFAAVABUAFQAVABUAGAATABMAEwATABMAFAAUABQAEAAQABAAEAAQ
ABEAFAAVABMAEwATABMAEwATABIAEgAUABUAFgAWABcAFQASABAAEAAQABAAEQASABMA
FAATABIAEQAQABIAFAAWABgAFgAWABYAFgAYABgAGAAYABUAFAATABIAFAAUABQAFAAX
ABgAGQAaABkAGAAXABYAGAAYABgAGAAaABoAGgAaABkAGAAXABYAFwAYABkAGgAZABgA
FwAWAA==
         </WaveFormData>
      </LeadData>
      <LeadData>
         <LeadByteCountTotal>10000</LeadByteCountTotal>
         <LeadTimeOffset>0</LeadTimeOffset>
         <LeadSampleCountTotal>5000</LeadSampleCountTotal>
         <LeadAmplitudeUnitsPerBit>4.88</LeadAmplitudeUnitsPerBit>
         <LeadAmplitudeUnits>��V</LeadAmplitudeUnits>
         <LeadHighLimit>2147483647</LeadHighLimit>
         <LeadLowLimit>268435456</LeadLowLimit>
         <LeadID>V1</LeadID>
         <LeadOffsetFirstSample>0</LeadOffsetFirstSample>
         <FirstSampleBaseline>0</FirstSampleBaseline>
         <LeadSampleSize>2</LeadSampleSize>
         <LeadOff>FALSE</LeadOff>
         <BaselineSway>FALSE</BaselineSway>
         <ExcessiveACNoise>FALSE</ExcessiveACNoise>
         <MuscleNoise>FALSE</MuscleNoise>
         <LeadDataCRC32>878460147</LeadDataCRC32>
         <WaveFormData>
CQAKAAoACgAHAAYABAACAAAA/f/8//z///////z/+P/3//f/9v/1//j/+v/6//r/+P/7
//3///8BAAEAAQABAP///v/+//7//v/+//7//v8AAAAAAAAAAP7//v/+//7//P/6//z/
/f///////////wEA//8AAAIABQAJABQAHQAkACcAKQAkAB0AEAD7/9j/rv+S/33/bv9o
/3D/ev9+/4H/kv+j/6//uf/C/87/2//o//H/9v/5//z//v///////////wAA///+/wIA
BAAEAAQAAgACAAIAAgAEAAUABgAHAAcABgAGAAcABwAHAAgACAAIAAkACQAJAAcABwAH
AAcACQAJAAoACwALAAsACwAJAAkACgALAAsADAAMAAwADAAKAAoACgAKAAwADgAPABAA
DQANAA0ADQAMAAwADAANAA8AEAARABEADwAOAAwACwANAA4ADgAOAA4ADQAMAAwACgAK
AAsACwAOAA4ADgAOAAsACgAJAAkACQAJAAoACgAMAAwADAALAAoACQAIAAcACQAJAAkA
CQAIAAYABQAFAAYABgAGAAcABgAEAAMAAAABAAEA///////////+//z/+//6//n/9f/2
//j/+f/6//n/9//1//L/8v/z//T/9v/4//j/+//7//r/+P/3//n//P/9////AgAAAAAA
AAAAAAIAAgACAAIABgAHAAcACAAHAAcABgAFAAcABwAHAAYACAAIAAgABwAEAAQABAAE
AAYABgAGAAcABwAGAAYABwAFAAUABQAFAAcACAAIAAgABgAGAAYABgAIAAgACQAJAAcA
BwAHAAcABwAHAAcABwAHAAcABwAGAAYABgAGAAcACgAKAAoACgAIAAgABwAGAAgACAAJ
AAkACAAHAAYABQAGAAYABgAGAAcABwAHAAcABgAEAAMAAQABAAIABgAHAAMAAwADAAEA
AQABAAEAAgAEAAQABAADAAAAAAABAAEAAwADAAQABAACAAAA/v/9//7///8AAAEAAQAB
AAEAAAAAAAAAAAD//wEAAQABAAIAAgAAAAAAAAD+//7//v/8/wAAAQABAAAA/v/+//7/
/v8AAAEAAQAAAP///v/9//z//P/8//z//f////7//v///wMAAAD8//7//v/+//7//P/8
//z//P/9//7///8AAP7//v/+//7//P/8//z//P/+//7//v/+//7//v/+//7//P/8//z/
/P/9//7///8AAP///v/9//z//v/+//7//v/+//7//v/+//7//v/+//7//v/+//7//v/+
//7//v/+//7//v/+//7//v/+//7//v/+//7//v/+//7//v/+//7//P/8//z//P/9//7/
//8AAP7//v/+//7//////////////////////////v/9//z//v/+//7//v/+//7//v/+
///////+//7/AQABAAEAAQD+//3//f/+/wEAAgAEAAYABAAEAAMAAgACAAAA/v/7//r/
+v/7//v/+P/0//T/9f/1//X/9v/4//r/+v/4//v/+v/7//r/+f/6//v//P/8//r/+v/6
//r/+v/6//r/+v/6//r/+v/6//r/+v/6//j/+v/7//v/+//5//n/9//5//r//v8BAAcA
DgAXAB4AHwAfABwAFwAOAP3/2P+s/47/d/9k/17/aP90/3j/ff+Q/6H/rf+z/7j/xP/T
/+L/7f/y//X/9v/4//n/+f/5//z//v/+//7/AAACAAIAAgAAAAAAAAAAAAIAAwAEAAUA
AwACAAIAAwADAAMABAAEAAYABwAHAAcABgAFAAQAAwAEAAUABwAJAAcABwAHAAUABQAG
AAcABwAKAAoACgAKAAgACAAIAAgACwAMAAwADAAJAAkACQAJAAgACAAIAAkACgAMAA4A
DwANAAwACgAJAAoADAANAA4ADQALAAkACAAKAAoACwALAAwADAAMAAwACwAKAAkACQAJ
AAkACgAKAAgACAAIAAcACAAJAAoACwAJAAkACQAJAAYABAADAAMAAwAEAAUABwAFAAQA
BAACAAEAAQD///////////7//P/8//z//P/5//v//P/8//z/+v/5//j/9v/3//f/9//4
//r/+v/9//3/+//6//r//f//////AAACAAAAAAAAAAAAAgACAAIAAgACAAMAAwAEAAMA
AwACAAEAAwADAAMAAgAAAAAAAAD//wAAAAAAAAAABAAEAAQABQADAAIAAgADAAUABQAF
AAUABAAEAAMAAgAEAAQABAAEAAUABgAIAAkACAAHAAYABQAHAAcABwAHAAUABQAFAAQA
BgAGAAYABwAGAAYABgAGAAYABgAFAAQABAAEAAUABQAHAAcABwAHAAQABAAEAAQAAwAD
AAMAAwABAAAAAAD//wAAAAADAAMAAQABAAEA//////////8AAAAAAAAAAP///v/+////
////////AAAAAP///v/9//3//f/9//3//f8BAAEAAQAAAP3//P/7//n//P/9//7/AAD+
//z//P/8//z//P/8//r//v///////v/8//z//P/8//7///////7//v/+//7//v/8//z/
/P/9//7//v///wEA/f/6//z//v/+//7//v/+//7//v/+//z//P/8//z//f/+////AAD+
//7//v/+//7//v/+//7//v/+//7//v/9//z/+//6//v//P/9//7//P/8//z//P/9//7/
//8AAP7//v/+//7//P/8//z//P/+//7//v/+//3//P/7//r//P/8//z//P/8//z//P/8
//z//P/8//z//v/+//7//v/8//z//P/8//z//P/8//z//P/8//z//P/7//r/+f/4//v/
/P/9//7//P/8//z//P/8//v/+//7//v/+//7//v/+f/6//r/+v/8//z//P/8//v/+v/5
//j/+f/7//z//P/6//v/+//7//3//f/9//7/AAAAAAAAAQAAAAAAAAD//////v/9//z/
+P/2//X/9f/z//D/7P/s/+//7//v//D/8P/w//D/7v/y//X/+P/5//n/+f/5//n/9f/0
//P/8v/1//b/9//4//b/9v/2//b/+P/4//j/+P/2//j/+f/5//f/9//5//n/+f/8//7/
//8BAAgAEwAeACEAIQAiABsAEAD//9j/pP9+/2v/WP9O/1L/XP9k/2//hP+V/5//q/+4
/8b/1f/i/+n/7v/x//L/9P/1//X/9f/5//z//f/+////AAD///7/AAAAAAAAAAAAAAEA
AgADAAEAAAAAAAEAAwADAAQABAACAAMAAwADAAMAAwADAAMAAwADAAQABQAFAAUABQAD
AAMABAAFAAUABgAGAAYABgAIAAgACAAIAAkACgAKAAoABwAHAAcABwAHAAgACQALAAoA
CgAKAAkACgAKAAkACQALAAwADAAMAAwACwAKAAoADAAMAA0ADQANAAwACwAKAAoACgAK
AAsACwALAAwADAAKAAoACgAJAAsACwALAAsACgAJAAgABwAJAAgACAAJAAYABgAGAAcA
BwAGAAYABAAEAAUABAAFAAMAAwACAAAAAgACAAIA/////wAAAAAAAP7//f/8//r//P/9
//7/AAD///7/AAD//////v/+/wEAAwADAAQABgAFAAQAAwACAAMABAAFAAYABgAFAAMA
AgADAAMAAgABAAMAAwADAAIAAAAAAAAA/////wAAAQACAAMAAgABAAEAAQAAAAAAAQAB
AAEAAQABAAEAAgACAAIAAgACAAIAAgAAAAAAAQABAAIAAwAEAAUABQAFAAUABQADAAMA
AwACAAMABAAFAAcABQAEAAMAAgADAAQABAAEAAQABAAFAAUAAwADAAMAAwAEAAQABAAE
AAMAAwADAAMABQAEAAQAAwACAAIABQAFAAEAAQABAP//AAABAAIABAADAAIAAQD//wAA
AAABAAEAAQABAAIAAgD///7//f/9/////////////////////v8AAAAAAAD/////////
/wAAAAD+//7//v/+//7//v/8//z//f/9//z//v/+//7//v/8//3//f/8//z//P/8//z/
/f/+////AQD+//z/+//7//3//P/8//7//v/+//7//f/8//v/+v/8//z//P/8//r/+v/6
//r//P/8//z//P/8//z//P/8//r/+v/6//r/+//8//3//v/8//z//P/8//z//P/8//z/
/P/8//z//P/7//r/+f/4//n/+v/7//z//P/8//z//P/8//z//P/8//7//v/+//7/+//6
//n/+P/7//z//f/+//z//P/8//z//P/8//z//P/8//z//P/8//r/+v/6//r/+//8//3/
/v/8//z//P/8//z//P/8//z//f/+//7////+//3//P/7//3//f/+//7//f/8//v/+v/8
//z//P/8//z//P/9//3//P/8//3//f////////////7/AAAAAAAAAQACAAIAAgABAAAA
/v/8//j/9f/0//T/9v/3//X/8v/w//H/8f/x//D/8v/y//L/8f/1//j/+//6//n/+P/3
//j/+P/5//r/+P/4//j/+P/6//r/+v/6//r/+v/6//r/+f/2//f/9//4//n/+v/7//3/
/f/8//z/AQAHABAAHQAkACMAIQAcAA8AAADj/7b/lv9+/2v/Yv9k/2z/cP9y/4H/lP+j
/6//u//I/9T/4f/o/+//9P/1//b/+v/7//v/+//6//z//P/8//7/AAAAAAAAAgACAAIA
AgACAAMABAAFAAcABgAGAAcABgAFAAUABAAFAAcACAAJAAkACQAJAAkABwAHAAgACQAJ
AAkACQAHAAUABgAHAAcACAAIAAgACAAKAAoACgAKAAoACgAJAAgACAAJAAoACwAIAAgA
CAAJAAsADAANAA0ACgAKAAkACQAJAAoACgAKAAwACwAKAAoACQAIAAgABwAKAAoACgAK
AAoACgAKAAsACAAHAAcABgAJAAoACwALAAgABwAGAAUABwAHAAcABwAIAAYABQAFAAMA
AgABAAEAAwACAAIAAAD9//3/+//7//3//f/8//r/+v/6//r/9//1//b/9v/2//j/9//2
//T/8//z//P/9P/0//T/9//3//n/+P/4//v/+f/5//r//P/9//7///8AAP7//v/+//7/
/v//////AAABAAEAAAD///////////7//v/+//7//f/6//r/+v/6//3//v///wEA/v/8
//v/+//7//v/+//7//z//v///wAA///+//3//P/+//7//////wEAAQABAAEA/v/9//z/
+//+////AAAAAP7//v/+////AgACAAIAAgAAAAAA///+//7//v//////AQABAAEAAQD+
//7//v/+/////////////f/8//z/+//6//r//f/9//7///8AAP///v/9//z//P/+//7/
/v/9//r/+v/7//v/+//7//z//P/7//r/+f/5//f/9//3//f/+//7//v/+v/6//r/+v/5
//n/+f/5//r/+v/4//j/+P/4//j/+P/2//j/+f/5//j/+P/4//j/+P/2//f/9//2//j/
+P/4//j/9v/2//b/9//4//j/+f/7//n/9v/2//b/9v/2//b/+P/4//j/+P/4//j/+P/4
//j/+P/4//j/9v/2//b/9v/0//T/9P/0//X/9v/3//j/9v/2//b/9v/4//j/+P/4//j/
+P/4//j/+P/4//j/+P/4//j/+P/4//b/9v/2//b/+P/4//j/+P/2//b/9v/2//T/9P/0
//T/9f/2//f/+P/2//b/9v/2//b/9v/2//b/9v/2//b/9v/0//T/9P/0//b/9v/2//b/
9v/2//b/9v/0//T/9P/0//X/9f/1//X/9P/z//L/8f/0//T/9P/0//L/8v/y//L/9P/0
//T/9P/z//P/8v/y//P/8//z//P/9f/1//b/+P/2//b/9//4//r/+v/5//j/9v/0//L/
7//t/+z/7P/r/+v/6P/p/+v/6v/p/+n/6v/r/+z/6//v//D/8f/w/+//7//v/+//7v/u
/+7/7v/u/+7/7v/u/+7/8P/w//D/8P/w//D/8P/u/+7/7//v/+//8//z//H/7//u//D/
8f/z//r/BwASABkAHQAcABUABgD3/9j/rP+K/3P/YP9W/1z/aP9q/2n/eP+N/5n/pf+0
/77/yf/W/93/3v/f/+T/5//p/+r/6//u//D/8P/w//D/8v/y//L/8//0//X/9v/1//X/
9f/1//b/9v/3//n/9//3//j/+P/2//f/9//3//j/+f/6//v/+v/5//n/+f/5//n/+f/3
//f/+P/5//n/+v/6//r/+v/4//j/+P/4//f/+P/4//j/+P/5//r/+//6//r/+v/7//r/
+v/6//n/+f/6//r/+//6//r/+f/4//v/+//7//z/+v/6//v/+//7//r/+f/4//j/+P/4
//n/+P/3//f/9v/4//j/+P/3//X/9f/1//X/9f/1//X/9f/2//T/8//z//D/8P/w//H/
8f/w//D/7v/r/+v/6f/p/+v/6//q/+j/6v/q/+r/5//m/+b/5f/k/+b/5f/k/+L/4//j
/+P/5P/l/+T/5v/l/+f/5v/m/+n/5//n/+j/6v/r/+z/7f/u/+7/7v/u/+7/7f/t/+z/
7P/v/+//7v/t/+v/6//r/+r/6//s/+3/7f/s/+z/7P/s/+7/7v/u/+//7v/s/+v/6//p
/+n/6f/p/+v/7P/s/+z/7P/s/+z/7P/s/+z/7f/t/+//7//v/+//7v/t/+z/6//u/+//
8P/w/+//7v/t/+3/7P/s/+z/7P/t/+7/7v/u/+z/7P/t/+3/7//v/+//7//s/+z/7P/s
/+n/6f/p/+n/7P/s/+3/7f/q/+r/7f/t/+3/7f/t/+v/6f/p/+n/6v/s/+z/7P/r/+r/
6v/r/+v/6v/p/+n/6P/o/+j/6P/p/+n/6f/p/+n/6v/p/+j/5v/n/+j/6f/p/+f/5//n
/+j/6v/o/+j/6P/o/+j/6P/m/+j/6f/p/+j/6v/q/+r/6v/n/+f/5v/k/+X/5v/n/+j/
6P/o/+j/6f/n/+b/5v/n/+n/6v/m/+b/5v/m/+b/6P/o/+j/6P/m/+b/5v/m/+j/6P/o
/+j/6v/q/+r/6v/o/+j/6P/o/+r/6v/q/+r/6P/o/+j/6P/q/+r/6v/q/+v/7P/t/+7/
7f/s/+v/6v/s/+z/7P/s/+z/7P/s/+z/6v/q/+r/6v/r/+z/7f/u/+z/7P/s/+z/7v/u
/+7/7v/u/+7/7v/u/+z/7P/s/+z/7f/u/+//8P/u/+7/7v/u//D/8P/w//D/8P/w//D/
8P/u/+7/7v/u//H/8v/z//T/8v/y//L/8v/y//L/8v/y//P/8//z//P/8f/x//H/8f/z
//T/9f/2//T/9P/0//T/9P/0//T/9P/3//f/9v/2//X/9f/1//X/+P/5//v//v/8//z/
/f/+/wAAAAD///7/+v/4//b/8//0//T/9f/1//P/8P/x//P/8f/x//L/9P/1//b/9f/5
//v//f/9//3//////////v8AAAAAAAAAAP7//v/+//7///8AAAEAAgACAAIAAgAAAAIA
AwADAAMABwAJAAkABwAIAAgACwATAB4AKwA0ADcAMwAsAB8ADgDt/8D/mP+C/3P/aP9k
/2z/cv94/4v/nv+t/7n/yf/W/+L/6//y//n/AAADAAYACAAJAAkACQAKAAwADAAMABAA
EgASABIAFQAWABcAGAAVABUAFQAVABYAFgAXABkAGQAZABoAGgAcAB0AHQAdAB8AHwAf
AB8AHwAfACAAIQAjACMAIwAhACEAIgAjACMAJAAkACQAJAAlACYAJwAoACcAKAAoACgA
KAApACoAKwAsACwALAAtAC0ALgAvAC8AMQAyADIAMwAyADIAMQAwADMAMwAzADQANgA2
ADcANwA2ADYANgA2ADcAOAA5ADsAOQA5ADoAOgA7ADwAPQA9AD8APwA/AD8AQQBBAEEA
QQBDAEIAQgBDAEAAQABAAEEAQwBCAEIAQABBAEEAPwA/AD8APwA+ADwAPQA+AD8APQA8
ADwAOwA6ADsAOwA7ADoAOQA5ADkAOgA7ADoAPAA7AD0APAA8AD8APAA7ADsAPAA+AD4A
PgA+ADwAPAA8ADwAPQA9ADwAPAA9AD0APAA7ADoAOQA4ADYAOAA4ADgANwA2ADYANgA2
ADYANgA2ADcANwA2ADYANwA1ADMAMQAvADIANAA1ADYANAA0ADQANAA0ADQANQA1ADUA
NQA1ADUANQA1ADUANQA2ADcAOAA4ADgAOAA4ADkAOAA4ADgAOAA5ADoAOgA6ADkAOAA4
ADcAOQA5ADkAOQA4ADgAOAA4ADUANQA1ADUANwA2ADYANQAxADAAMgAxADAAMQAyADEA
LwAvAC8AMAAuAC4ALgAtAC4ALgAvAC8ALAArACsAKgAsACwALAAtACwAKwAqACkAKwAr
ACsAKgAqACoAKgApACYAJQAkACQAJQAkACUAJgAmACYAJgAkACMAIwAiACAAIQAiACMA
JAAjACMAIgAgACAAIAAgACAAHwAeAB0AHQAdABwAHAAdAB0AIAAgAB0AHAAbABoAGgAa
ABoAGgAcABwAHAAcABsAGgAZABgAGQAaABsAHAAZABgAFwAWABgAGAAYABgAFgAWABYA
FgAWABYAFgAWABYAFgAWABYAFQAUABMAEgAUABQAFAAUABQAFAAUABQAEgASABIAEgAS
ABIAEgASAA8ADgANAAwADQAOAA8AEAAPAA4ADQAMAAoACgAKAAoADAAMAAwADAAKAAoA
CgAKAAoACgAKAAoADAAMAAwADAALAAoACQAIAAgACAAIAAgACAAIAAgACAAJAAkACQAJ
AAgABwAGAAUABgAGAAYABgAIAAgACAAIAAYABgAGAAYABwAHAAYABgAFAAUABQAFAAMA
AwAEAAYABwAIAAoADAAMAAwACwAKAAYABAACAP///P/8//3//f/6//b/9v/3//j/+f/7
//7//f/8//n/+////wEAAQABAP////////7//v/+//7//v8AAAAAAAAAAP3//P/7//r/
/P/8//z/+v/+//////////3////9//3//v8CAAMABwAQABkAHgAhACUAJAAfABIA///i
/7b/lP9//2z/Zv9s/3j/fv99/4j/mf+l/7H/uv/G/9X/4v/r//D/8f/0//j/+f/5//n/
+v/8//z//P/9//7//f/8//7//v/+//7/AAABAAIAAwACAAAA/////wAAAQADAAQAAwAD
AAIAAQADAAMAAwADAAMAAwAEAAUABwAHAAcABQAHAAgACQAJAAkACAAHAAYABgAGAAYA
BgAFAAYABgAGAAMAAwADAAMAAwAEAAUABwAGAAYABgAFAAQABAADAAMABQAGAAYABgAE
AAMAAgACAAQABAAFAAUABQAEAAMAAgADAAIAAQABAAMAAwAEAAQAAQAAAP///f/+////
AAABAP//////////AAD+//3//f/8//z//P/9//z/+v/5//b/9v/3//b/9//2//X/8//w
//L/8v/y/+//8f/y//L/8v/v/+3/6//o/+j/6f/q/+z/6//q/+z/6//t/+z/7P/v//H/
8f/y//T/8v/y//L/8v/z//T/9f/2//f/9//2//b/9f/1//T/8//1//X/9f/0//T/9P/0
//P/9f/2//f/+P/5//j/9//3//f/9v/2//f/9//3//f/9//2//b/9f/0//b/9v/2//b/
9v/2//f/9//3//f/9//3//f/9//3//f/9//3//f/9v/4//j/+P/5//n/+P/3//b/9v/2
//X/9P/2//b/9//3//X/9f/1//X/9v/2//b/9v/1//X/9f/1//X/9P/0//P/8v/y//X/
9f/z//P/8//x//P/8//z//T/8//y//H/7//w//D/8f/x//P/8//0//T/8f/w/+//7//w
//H/8v/z//L/8f/w/+7/7v/u/+7/7f/u/+//8P/y//H/7v/t/+z/7f/u/+//7v/u/+//
7//u/+7/7v/u/+7/7v/v/+//7v/s/+z/7P/s/+z/7P/s/+3/6//q/+r/6//r/+r/7P/u
/+7/7v/u/+z/7P/s/+z/7v/u/+7/7v/s/+z/7P/s/+r/6v/q/+r/7P/s/+z/7P/q/+r/
6v/q/+z/7P/s/+z/7P/s/+z/7P/q/+r/6v/q/+r/6v/q/+r/6P/o/+j/6P/p/+r/6//s
/+r/6v/q/+r/6v/q/+r/6v/q/+r/6v/q/+n/6P/n/+b/6f/q/+v/7P/r/+r/6f/o/+b/
5v/m/+b/5//o/+n/6v/p/+j/5//m/+j/6P/o/+j/5v/m/+b/5v/m/+b/5v/m/+j/6P/o
/+j/5//m/+T/4//l/+X/5f/l/+X/5f/m/+b/5v/m/+b/5v/o/+j/6P/o/+b/5v/n/+f/
5v/m/+f/5//n/+f/5//n/+b/6P/o/+j/6v/s/+3/7v/s/+r/5//k/+T/4f/g/+D/4//j
/+D/3P/a/9v/2//b/9z/3v/e/97/2v/d/9//4f/j/+P/4//j/+H/4P/g/+D/4P/g/+D/
4P/i/+L/4v/i/+D/4P/g/+D/4v/g/+L/4//h/+H/4f/h/9//4f/i/+T/6f/t//T//f8G
AAkABwAEAP3/8P/d/7b/jP9u/1X/Qv88/0L/Tv9U/13/cv+D/43/mf+i/67/vf/I/8//
1P/Z/9z/3P/d/93/3f/e/+D/4P/g/+L/5P/k/+T/5P/k/+T/5P/m/+f/6P/p/+j/5v/l
/+X/5v/n/+n/6v/o/+n/6f/p/+f/5//n/+f/6f/p/+r/6//p/+n/6f/n/+f/6P/p/+n/
7P/s/+z/7P/q/+r/6v/q/+v/7P/s/+z/6f/p/+n/6f/p/+r/6//t/+z/7P/s/+v/6v/q
/+n/6f/r/+z/7P/s/+r/6f/o/+j/6v/q/+v/6//q/+r/6v/q/+n/6P/n/+f/6f/p/+r/
6v/o/+j/6P/n/+j/6f/q/+v/6v/p/+j/5//m/+T/4//j/+P/5P/l/+f/5P/i/+H/3v/e
/9//3v/f/9//3//e/9z/2v/a/9r/1//Y/9r/2//c/9r/2f/Y/9b/1f/V/9X/1v/Y/9j/
2//b/9n/2P/Y/9v/3f/d/97/4P/f/97/3f/c/97/3v/e/97/3v/f/9//4P/g/9//3f/b
/9z/3f/e/97/3P/c/9z/2//c/9z/3P/c/93/3P/b/9v/2f/Y/9j/2f/a/9v/3P/d/9z/
3P/b/9r/2v/a/9r/2v/c/9z/3f/d/9z/2//a/9n/2v/b/9z/3f/b/9v/2//a/9z/3P/c
/93/3P/c/9z/3P/a/9r/2f/Y/9n/2v/c/93/3P/b/9r/2f/a/9r/2v/a/9n/2f/Z/9n/
1//W/9b/1f/W/9b/2f/Z/9X/1f/V/9P/1f/V/9X/1v/W/9b/1v/V/9L/0v/T/9P/0//T
/9T/1P/T/9L/0f/R/9P/0//T/9P/1P/T/9L/0P/Q/9D/0P/P/9H/0f/R/9L/0P/O/87/
zv/Q/9D/0P/O/9D/0f/R/9D/z//O/83/zP/O/8//z//O/8z/zP/M/8z/zv/O/87/z//P
/87/zv/P/83/zP/M/8z/zP/M/8z/zP/M/8z/zP/K/8r/yv/K/8r/yv/K/8r/yf/I/8f/
xv/H/8j/yf/K/8f/xv/F/8T/xv/G/8b/xv/I/8j/yP/I/8b/xv/G/8b/xv/G/8b/xv/E
/8T/xP/E/8T/xP/E/8T/xP/E/8T/xP/C/8L/wv/C/8T/xP/E/8T/wv/C/8L/wv/B/8D/
v/++/8H/wv/D/8T/w//C/8H/wP/A/8D/wP/A/77/vv++/77/vv++/77/vv++/77/vv++
/7z/vP+8/7z/v//A/8H/wv/b//T/DQAmADIAPgBKAFUAWgBdAGAAYwBlAGUAZQBmAGkA
agBrAGwAbABsAGwAbABsAGwAbABtAG4AbgBvAHEAcABvAG4AbQBuAHAAcwB0AHIAcwB0
AHQAcgBxAHAAbgBuAGwAaQBoAGYAZwBnAGQAYgBiAGMAYwBjAGQAZgBmAGQAYgBlAGcA
aQBpAGkAaQBnAGcAZgBmAGcAaABpAGoAaABoAGgAaABoAGgAaABoAGgAaABmAGgAaABn
AGYAZQBlAGcAaQBqAGoAbwB1AHwAhwCOAJEAjwCKAH0AbgBXACwAAgDk/9H/xv/E/8z/
1P/W/+P/+P8HABEAHwAsADwASQBQAFMAVgBZAFwAYABhAGEAYQBkAGYAZgBmAGcAaABn
AGYAZwBoAGkAagBnAGcAZwBnAGkAaABoAGkAawBrAGwAbABrAGsAagBpAGsAawBrAGsA
aQBpAGoAawBtAG0AbQBrAGsAbABtAG0AawBqAGkAaABpAGoAawBsAGsAbABsAGwAawBr
AGsAawBrAGwAbQBvAGwAbABsAGsAawBsAGwAbQBrAGwAbABsAG4AbQBsAGwAbgBuAG8A
bwBtAGwAawBqAGwAbABsAG0AawBrAGwAbABsAGwAbABrAGsAawBrAGsAawBrAGsAawBq
AGgAZwBnAGYAZgBmAGcAaQBoAGgAZgBnAGcAZQBlAGMAYwBiAGAAYQBiAGMAYQBfAGAA
YABgAGAAXwBeAFwAXABdAF4AYABfAF4AYABfAGAAYABhAGUAYwBjAGQAZgBmAGYAZgBm
AGQAZABkAGQAZABlAGUAZgBnAGcAZgBlAGUAZQBlAGQAYgBiAGIAYQBhAGIAYwBkAGMA
YgBhAGEAYQBgAGAAYQBiAGMAZABlAGUAZgBmAGYAZwBoAGkAagBnAGYAZgBlAGYAZwBo
AGkAaQBpAGkAaQBnAGcAZwBmAGcAaABpAGsAagBqAGoAagBsAGwAawBqAGgAaABpAGkA
aQBpAGkAaQBoAGgAaABoAGUAZQBlAGUAZgBmAGcAZwBkAGQAZwBnAGcAZwBnAGUAZwBn
AGcAaABnAGYAZQBjAGMAZABmAGcAZQBlAGYAZgBmAGYAZgBnAGkAaQBpAGkAagBpAGgA
ZgBmAGYAZgBlAGMAYwBjAGQAZgBkAGQAZABmAGYAZgBkAGQAZQBlAGQAZgBmAGYAZgBn
AGkAagBqAGsAbABtAG4AbwBwAHEAcwByAHAAbwBvAG8AcABwAHAAcABwAHAAcABwAHAA
cAByAHIAcgByAHEAcABvAG4AbgBuAG4AbgBwAHAAcABwAHAAcABwAHAAcgByAHIAcgBw
AHAAcABwAHIAcgByAHIAcABwAHAAcABuAG4AbgBuAG8AcABxAHIAcQBwAG8AbgBvAHAA
cQByAA==
         </WaveFormData>
      </LeadData>
      <LeadData>
         <LeadByteCountTotal>10000</LeadByteCountTotal>
         <LeadTimeOffset>0</LeadTimeOffset>
         <LeadSampleCountTotal>5000</LeadSampleCountTotal>
         <LeadAmplitudeUnitsPerBit>4.88</LeadAmplitudeUnitsPerBit>
         <LeadAmplitudeUnits>��V</LeadAmplitudeUnits>
         <LeadHighLimit>2147483647</LeadHighLimit>
         <LeadLowLimit>268435456</LeadLowLimit>
         <LeadID>V2</LeadID>
         <LeadOffsetFirstSample>0</LeadOffsetFirstSample>
         <FirstSampleBaseline>0</FirstSampleBaseline>
         <LeadSampleSize>2</LeadSampleSize>
         <LeadOff>FALSE</LeadOff>
         <BaselineSway>FALSE</BaselineSway>
         <ExcessiveACNoise>FALSE</ExcessiveACNoise>
         <MuscleNoise>FALSE</MuscleNoise>
         <LeadDataCRC32>3921164751</LeadDataCRC32>
         <WaveFormData>
AwADAAQABQAFAAYABgAGAAYAAwABAAEAAwADAP7/+f/0//P/8//y//T/9//4//n/9f/1
//b/9v/4//b/9v/2//X/9P/z//P/8f/x//D/8P/x//L/8//0//L/8v/y//L/8P/w//H/
8f/z//T/9P/1//X/9P/0//r/AwATACcAOgBLAFsAaAByAHYAdgBnADsABgDk/8T/mf9w
/1L/RP89/0b/Yf98/4//n/+q/7n/yv/a/+f/7f/y//b/+v/7//v//P/8//3//f/8////
AQACAAIAAAABAAEAAgAFAAUABQAGAAUABQAFAAUABQAGAAYABgAIAAgACQAJAAcABgAF
AAUABgAHAAkACgAJAAkACQAJAAkACQAKAAoADAANAA0ADQANAAwACwAKAA0ADQAOAA4A
DgAPAA8ADwANAA4ADgAOABAAEQATABQAEwASABIAEQAVABUAFQAWABQAFQAVABUAFAAW
ABUAFAAVABYAFwAZABcAFwAXABcAGQAaABoAGwAdAB4AHwAfABwAHQAcABsAHwAgACEA
IgAhACAAIAAhACMAJAAkACUAIwAkACQAJAAiACMAJAAlACcAJwAnACcAJAAjACMAIgAj
ACUAJgAmACMAIwAkACQAIgAiACMAIwAlACYAJwAoACcAJgAlACQAJgAlACQAIQAhACAA
HwAcABoAGQAXABMAFAAUABMAEgAPAAwACgAKAAoABwAGAAYABwAGAAcABgAFAAQAAwAC
AAUABQAEAAMAAQD/////AgACAAEAAQABAAMAAwADAAIAAAABAAIAAgAEAAUABQAFAAIA
AgACAAMABgAGAAYABgAEAAQABAAEAAIAAgACAAMABAAFAAYABwAFAAQABAAEAAIAAwAD
AAMAAwADAAMAAwABAAEAAQABAAIAAwAFAAYAAwACAAAA//8AAAEAAgADAAAAAAAAAP7/
/P/8//3//f/+////AAABAP///v/9//z//v/9//3//f/7//r/+v/6//z//P/8//z/+//6
//r/+v/4//j/+P/4//r/+v/6//r/+v/4//j/+P/4//f/9v/z//j/+f/6//v/+v/5//j/
9//5//n/+f/4//f/9v/1//X/9f/1//X/9f/1//b/9//4//j/9f/0//b/9v/2//b/9v/2
//b/9v/2//b/9v/2//b/9v/2//b/9f/0//P/8v/0//T/9P/0//b/9v/2//b/9f/0//P/
8v/1//b/9//4//X/9P/z//L/9P/0//T/9P/2//b/9v/2//T/9P/0//T/9v/2//b/9v/2
//b/9v/2//b/9v/2//b/+P/4//j/+P/3//b/9f/0//b/9v/2//b/9f/0//P/8v/z//T/
9f/2//b/9v/2//b/9f/1//X/9f/0//X/9v/3//b/9v/1//T/9v/2//b/9v/2//b/9f/1
//T/9f/1//T/9f/3//n/+//6//j/+P/3//r/+//8//3//f/9//z//P/+//7//v/7//r/
+//8//3/9v/x/+//7//w//D/8f/z//T/9f/0//X/9f/0//P/8P/y//L/8f/w/+3/7f/t
/+3/7P/s/+z/7P/u/+7/7v/u/+3/7P/r/+r/7f/t/+7/7v/t/+v/6//s/+z/8v/9/wsA
GQAuAD8ASwBYAGQAbABuAGMAOwAEAOD/wP+X/3D/Vv9K/0P/Sv9n/4D/kf+b/6T/r//A
/9L/3//p/+z/8P/y//P/8//0//P/9f/2//b/+f/7//z//P/6//v/+//8/////////wAA
AAD///7//f///wAAAAAAAAIAAgADAAMAAQAAAP////8AAAEAAwAEAAMAAwADAAMAAwAD
AAQABAAGAAcABwAHAAYABgAGAAYACQAJAAoACgAIAAkACQAJAAkACgAKAAoADQANAA4A
DgAMAAwADQANABEAEQARABIAEQARABAADwAPABIAEgASABMAFAAVABcAFgAVABQAEwAX
ABgAGAAZABgAGAAYABcAGAAbABwAHQAeAB4AHgAeABwAHAAdAB8AHwAgACAAIQAhACIA
IgAiACAAIQAiACMAJQAlACUAJQAjACMAJAAkACQAJQAlACQAIwAjACQAJAAiACIAIwAj
ACUAJgAnACgAJwAmACUAJAAlACUAJQAjACAAHgAcABgAFgAVABMADwAOAA4ADQAMAAsA
CAAGAAYABgADAAIAAgACAAAAAAD+//z//P/8//z//v/////////9//v/+//+/wAA////
/////f/9//3//P/8//3//v/+/wAAAQABAAEA/v/+//7///8CAAIAAgACAAAAAAAAAAAA
AAAAAAAAAQABAAEAAQABAAEAAAAAAAAAAAABAAEAAQABAAEAAQABAAAA///+//3//P/9
////AAD///7//P/7//3//f/9//3/+v/6//r/+P/6//r/+//7//n/+f/5//n/+P/4//j/
+P/6//n/+f/5//j/9v/1//T/9P/0//T/9P/2//b/9//4//X/9P/z//L/8//0//X/9v/2
//T/9P/0//P/8//z//H/9f/1//X/9f/z//P/8//z//T/9f/2//b/9v/2//b/9//1//X/
9f/1//X/9v/3//j/8v/x//L/8//0//X/9v/0//T/9P/0//T/9P/0//T/9v/2//b/9v/1
//T/8//y//P/9P/1//b/9v/2//b/9v/1//T/8//y//X/9v/3//j/9//2//X/9P/0//T/
9P/0//T/9P/0//T/8v/y//L/8v/z//T/9f/2//P/8v/x//D/8f/y//P/9P/0//T/9P/0
//P/8v/x//D/8f/y//P/9P/y//L/8v/y//L/8v/y//L/9P/0//T/9P/x//D/7//u//H/
8v/z//T/8v/y//L/8v/y//P/8//z//X/8//z//P/8v/x//H/8P/x//L/8//0//P/8v/x
/+//8P/y//T/9f/y//L/8//0//X/9v/2//j/+f/7//v/+//7//z//f/9/wAAAAAAAAAA
/f/7//v/+//6//T/7v/r/+z/7v/v//H/8v/x//D/7f/u//D/8f/y//D/8P/w/+//7f/r
/+r/6f/q/+r/6//s/+r/6v/q/+r/6//s/+3/7v/u/+//7//w/+z/7f/v/+//8P/y//b/
/f8HABUAKgA/AE0AWABkAG4AcABlAD0AAgDa/8L/nf9w/07/Qv87/0D/V/9w/3//k/+m
/7X/yP/Y/+P/5//q/+7/8P/x//H/8v/2//n/+//8//z//f/9//z//v//////AAABAAEA
AQACAAEAAQABAAEAAwAEAAQABAADAAIAAgABAAIAAgACAAMABQAFAAYABgAFAAUABQAF
AAUABQAGAAYABgAHAAcABwAJAAoACwAMAA0ADQAOAA4ADAANAA0ADQAPABAAEAAQABAA
DwAPAA4AEAAQABEAEQAVABUAFQAWABYAFwAXABcAGQAcABwAHAAbABoAGQAZABoAGwAc
AB0AHQAeAB4AHwAfACAAIQAhACMAJQAlACUAJQAkACMAIgAlACYAKAArACkAKgAqACsA
KQAqACoAKgArAC0ALwAxAC8ALwAvAC8AMQAxADIAMgA0ADUANQA0ADEAMQAyADIANQA2
ADgAOQA3ADYANQA0ADQANAA0ADQANAAzADIALwArACoAKQAmACQAIwAhAB0AGgAYABUA
EgATABAADgAOAA4ACwAKAAoABgAEAAQAAgAEAAQABAAEAAMAAwACAAEAAwABAAEABAAC
AAEAAQABAAEAAQABAAAAAgADAAQABAABAAEAAAD//wEAAgADAAUABAAEAAQABAACAAIA
AgACAAQABAAEAAUABAADAAIAAQACAAIAAwAEAAQABQAFAAUABQAFAAUABQAFAAUABQAF
AAEAAQACAAIABAAEAAMAAwADAAMAAwADAAIAAgACAAAAAgACAAMAAwABAAEAAQABAAIA
AgACAAIAAgABAAEAAQD///7//v/+/wAAAAAAAAAA/f/8//z//P/+//7//v/+//z//P/8
//z//P/6//r/+v/7//v/+//5//n/+f/5//n/+//7//v/+//7//v/+//6//j/+P/4//n/
+v/7//z//f/7//r/+f/4//r/+//8//z//P/8//z/+//6//n/+P/5//r/+//8//r/+v/6
//r/+v/6//r/+v/6//r/+v/6//j/+P/4//j/+f/6//v//P/6//r/+v/6//r/+v/6//r/
+v/6//r/+v/5//j/9//2//n/+v/7//z/+v/6//r/+v/6//r/+v/6//v//P/9//7/+//6
//n/+P/7//z//f/+//z//P/8//z/+v/6//r/+v/8//z//P/8//v/+v/5//j/+f/6//v/
/P/6//r/+v/6//r/+v/6//r/+//8//7////+//3/+v/5//r/+//8//7//f/8//v/+v/6
//r/+v/6//r/+//9/////v/8//v/+////wEAAwAEAAMAAwAEAAMABQAFAAYABwAHAAgA
CAAIAAYAAwABAAEAAgADAP//+//3//f/+P/4//f/+f/5//n/+f/5//r/+v/5//b/9f/0
//T/9P/0//X/8//z//L/8v/0//T/9P/0//T/9P/0//T/8v/y//P/8//2//b/9f/1//f/
9v/2//z/CQAbADEASABbAGUAcAB2AHYAbgBRABsA7v/U/7D/hf9e/0b/Ov85/0z/a/+C
/5f/qf+4/8f/1v/g/+n/8f/2//b/+f/7//z//v/+///////+/wEAAwAEAAQAAgADAAMA
BAAFAAUABQAGAAkACQAJAAkACAAIAAcABgAHAAgACgALAAoACgAKAAsACQAJAAoACgAN
AA0ADQANAAwACwALAAoADAANAA0ADQAOAA4ADgAOAA0ADQAOAA4ADwARABIAEwASABIA
EQAQABIAEwAVABYAFgAWABcAFwAYABcAFgAWABgAGQAZABkAGAAaABkAGAAZABoAGwAd
AB0AHQAdAB0AHgAeAB0AHQAgACIAJAAlACMAIwAhAB8AIgAiACIAIgAkACQAJQAnACYA
JgAlACUAJgAoACkAKgApACkAKQApACsAKwArACsAKQApACoAKgApACkAKAAmACgAKQAr
ACwAKQAoACgAJwApACoAKwAsACwALAAsACwAKwApACcAIwAiACIAIgAgAB0AGwAYABMA
EgASABEAEAARAA4ADAAMAAoABwAGAAYABgAEAAQAAgABAAAA///+/wEAAQAAAP/////9
//3/AAD+//3//f/9//7///8AAAAA/////////v8AAAEAAQABAAAAAAAAAAEA///+//3/
/P/+/wAAAgAEAAMAAgABAAEAAgADAAQABQAEAAIAAQAAAAAAAQABAAEAAgADAAQABQAE
AAMAAgABAAEAAQACAAIAAgACAAEAAQD//////////wEAAgADAAIAAQAAAAAA//8BAAEA
AQABAP7//v/+//7//P/7//v/+//9//z//P/8//v/+v/5//j/+v/6//v//P/6//r/+v/6
//j/+P/4//j/+f/4//n/+v/5//n/+f/3//v/+//7//v/+f/5//n/+f/3//f/9//2//f/
+P/5//v/+P/3//b/9f/3//j/+f/6//r/9f/0//T/9P/0//T/9f/2//f/+P/2//b/9v/2
//b/9v/2//b/9v/2//b/9v/1//T/8//y//X/9v/3//j/9//2//X/9P/2//b/9v/2//b/
9v/2//b/9v/2//b/9v/4//j/+P/4//b/9v/2//b/+P/4//j/+P/2//b/9v/2//X/9P/z
//L/9f/2//f/+P/3//b/9f/0//b/9v/2//b/9v/2//b/9v/0//T/9P/0//X/9v/3//j/
9v/2//b/9v/2//b/9v/2//f/9//3//f/8//z//P/8//0//b/9//4//f/9v/1//T/9v/2
//X/9f/2//f/9//2//T/9f/2//f/+v/6//z//f/9//3//f/9/wAAAQABAAIAAgACAAIA
///8//v/+v/5//f/8//y//P/8//y//L/8//0//X/9P/1//T/9P/0//L/8P/w/+//7v/u
/+//8P/x/+7/7v/u/+7/7v/u/+7/7v/w//D/8P/w//D/7//v/+7/8//z//P/8v/y//T/
+f8BABMAKgA/AFMAYgBwAHQAdABtAEsAFgDs/87/qf9+/2D/Tv9B/0D/Vf9y/4X/l/+q
/7n/xv/W/9//4//m/+z/8f/z//T/9v/3//n/+v/6//n/+//8//z//f///wAAAgACAAEA
AAAAAAMAAwADAAMAAwAEAAQABAADAAIAAgABAAEAAgADAAUABAADAAMAAgAFAAUABQAF
AAUABQAGAAYABgAHAAcABwAIAAgACAAIAAcABwAIAAgACgALAAsACwALAAwADAAMAAwA
CwALAAoADQAOABAAEQASABEAEAAQABIAEwATABMAEQAUABQAFAASABIAEgATABYAFwAY
ABkAGAAYABcAFwAZABoAGwAbABsAHQAdAB0AHAAcABwAHAAeAB4AHwAhACAAIAAfAB8A
IAAiACMAJAAiACMAJAAlACUAJQAlACUAJwAnACgAKAAlACUAJAAiACIAIwAlACYAJgAm
ACcAJwAoACgAKAAoACoAKgAqACoAKAAnACYAIwAiACIAIgAgAB4AHQAbABcAEwASABAA
DgAPAAwACgAKAAkABQADAAIAAQAAAAEAAAD+//7//v/+///////+//3////9//3/AAD9
//v/+v/5//z//f/+//7//P/9//7//v/8//3//f/9////AAABAAMAAQAAAP///v8BAAIA
AwAEAAMAAgABAAEAAQABAAEAAQADAAIAAgACAAEAAQAAAP//AQABAAEAAQABAAEAAQAB
AP3//f/+//7///8AAAAAAQAAAP///v/9//3//v////7//P/8//3//f/7//v/+//7//v/
/P/9//7/+//5//j/9//4//j/+f/6//j/+P/4//j/+f/4//j/+P/6//r/+v/6//n/+P/3
//b/9//2//f/+P/3//f/9//1//f/9//3//f/+f/5//n/+f/4//f/9v/0//X/9v/3//n/
9//3//f/9//2//b/9v/2//r/+f/2//X/9P/z//L/8//0//X/9v/2//b/9v/2//T/9P/0
//T/9v/2//b/9v/0//T/9P/0//X/9v/3//j/9//2//X/9P/y//L/8v/y//P/9P/1//b/
9f/0//P/8v/z//T/9f/2//T/9P/0//T/8v/y//L/8v/z//T/9f/2//X/9P/z//L/9P/0
//T/9P/0//T/9P/0//L/8v/y//L/8//0//X/9v/1//T/8//y//P/9P/1//b/9v/2//b/
9v/0//T/9P/0//X/9v/3//j/9//2//X/9P/0//T/9P/0//f/9//3//f/8//z//P/8//1
//b/9v/2//T/9P/0//T/9P/0//P/8//2//f/9//2//T/9f/2//f/+//8////AQACAAEA
AAD//wIAAwADAAQAAgACAAIA///7//v/+//7//j/8//x//H/8P/w//H/8//z//P/8f/x
//L/8v/y//D/7v/u/+3/7P/s/+3/7v/v/+3/7P/r/+r/7P/s/+z/7P/u/+7/7v/u/+3/
7f/u/+7/7//v/+//7v/w//T///8RACUAPABPAF0AZgBsAGwAZABDAA0A4v/G/6r/f/9W
/0D/Nv83/0j/Zf96/4//of+0/8X/0v/a/+H/6//w//L/9v/3//f/+P/3//n/+v/6//v/
/f/+//7///8BAAIABAAEAAMAAgACAAQABQAGAAcABQAGAAYABgAEAAQABQAFAAYABgAG
AAcABQAFAAYABgAJAAkACQAJAAkACQAKAAoACAAJAAkACQALAAwADQAOAA4ADQANAAwA
DgAPAA8ADwARABIAEgASABMAEwAUABQAFQAWABgAGQAYABcAFgAWABcAGQAaABsAGwAe
AB4AHgAcABwAHAAdAB4AHwAgACEAIgAiACEAIQAiACQAJgAnACUAJwAnACcAKAAoACgA
KAArACwALgAxAC4ALgAtAC0AMAAyADMANAA0ADUANgA3ADUANQA1ADUANgA3ADkAOgA5
ADkAOAA2ADgAOQA7ADwAOgA6ADsAOwA6ADoAOgA6ADwAPAA8ADwAOQA3ADUAMQAxADAA
LwAsACkAJwAkAB8AGwAaABgAFgAYABYAFQAWABQADwAMAAoACwAKAAsACgAIAAgACAAI
AAcABwAGAAUABgAFAAYACgAIAAUAAwABAAQABQAGAAYABgAHAAgACAAGAAcABwAHAAgA
CAAIAAkACAAIAAgACAAKAAoACgAKAAoACgAKAAsACQAJAAkACQAMAAwADQAOAAsACwAK
AAkACgALAAwADQALAAsACwALAAcABwAIAAgACQAKAAoACwAIAAcABgAFAAcACAAJAAgA
BwAGAAYABQAFAAUABQAFAAYABgAGAAYABQADAAIAAQACAAIAAwAEAAMAAgABAAAAAQAA
AAAAAAACAAIAAgACAAEAAAD///7/AAD+//7//v8BAAEAAQD//wAA///+//3//v///wAA
AQD////////+/wAAAAAAAAEA///////////+//7//v/+/wAAAwACAP///v/9//z//v/+
//7//v/+//7//v/+//z//P/8//z//v/+//7//v/9//z/+//6//v//P/9//7//f/8//v/
+v/8//z//P/8//7//v/+//7/+//6//n/+P/5//r/+//8//z//P/8//z/+v/6//r/+v/8
//z//P/8//v/+v/5//j/+f/6//v//P/6//r/+v/6//j/+P/4//j/+f/6//v//P/6//r/
+v/6//r/+v/6//r//P/8//z//P/7//r/+f/4//n/+v/7//z/+v/6//r/+v/9//3//f/9
//n/+f/5//n/9//4//j/+P/5//r/+//8//r/+v/5//n//P/9//3//P/6//v//P/9//z/
/P/+////BAAFAAYABwAGAAcABwAIAAoACgAKAAcABAADAAIAAQD8//f/9f/1//f/+P/6
//3//P/7//j/9//6//r/+v/4//b/9v/1//T/8//z//P/8//0//T/9P/0//P/8v/x//D/
8P/w//D/8P/y//P/9f/2//H/8f/x//L/9v/8/wMADwAjADYARQBVAGYAdgB8AHwAcwBP
ABYA6v/M/6X/ev9a/0j/P/9C/1X/cP+F/5f/pP+1/8b/2v/n/+//8P/y//X/9//4//r/
/f///wAAAAAAAAEAAQAAAAAAAQABAAIABQAFAAUABgAGAAUABAADAAYACAAJAAoABwAG
AAYABQAGAAYABgAHAAkACQAKAAoACQAJAAkACQALAAsADAAMAAwADQANAA0ADAAMAAwA
DAAPAA8AEAAQAA8ADwAOAA0ADgAQABEAEgARABEAEgASABIAEgATABMAFwAXABcAGAAW
ABcAFwAXABkAHAAcABwAGwAaABkAGQAbABsAGwAbAB8AIAAgACEAHgAeAB4AHQAeACEA
IgAjACIAIgAiACIAJAAkACUAJwAnACgAKAApACYAJgAlACQAJQAnACkAKwAqACkAKAAn
ACkAKQAqACoAKgArACsAKgAnACcAKAAoACgAKAApACkAKQAoACcAJgAnACgAKQAqACwA
KwAqACcAIwAiACEAHgAeAB8AHwAdABkAGAAWABQAEwAQAA4ADgAOAAsACgAKAAgABgAG
AAQABQAGAAcACAAIAAcABQADAAUAAwADAAYACAAHAAcABwAEAAMAAgAAAAEAAwAFAAYA
BAAFAAUABQAGAAYABgAHAAgACAAIAAgABgAGAAYABgAHAAgACQALAAoACQAIAAcABwAG
AAYABgAIAAkACQAJAAcABwAHAAcACQAJAAkACQAFAAUABgAGAAgACAAHAAcABwAHAAcA
BwAEAAQABAACAAQABAAFAAUABAADAAIAAQACAAIAAgACAAQAAwADAAMAAgAAAP///v//
/wAAAQACAP///v/+//7//P/8//z//P/9//7///8AAP///P/7//r//P/9//7//f/9//3/
/f/9//3//f/9//3//f/9//3//P/6//r/+v/7//3//f/9//3//P/8//z//P/6//n/+v/8
//z//P/8//r/+v/6//r//P/8//z//P/8//z//P/8//r/+v/6//r//P/8//z//P/6//r/
+v/6//z//P/8//z//P/8//z//P/7//r/+f/4//n/+v/7//z/+//6//n/+P/5//r/+//8
//z//P/8//z/+v/6//r/+v/8//z//P/8//v/+v/5//j/+f/6//v//P/6//r/+v/6//j/
+P/4//j/+//8//3//v/7//r/+f/4//v//P/9//7//f/8//v/+v/4//j/+P/4//r/+v/6
//r/+P/4//n/+f/7//v/+f/5//v/+//7//z/+v/6//r/+v/8//z//P/8//r/+f/5//n/
+//6//r/+//+////AAAAAAEAAQACAAEAAgADAAUABwAGAAYABQAEAAUAAwACAAMAAwAD
AP7/+f/1//X/9v/2//n/+//7//v/+P/3//f/9v/3//b/9//4//X/9P/z//P/8f/x//D/
8P/x//L/8//0//L/8v/y//L/9P/0//X/9f/2//b/9f/1/+//8v/0//r/BQATACMAOABL
AFsAZABuAHYAdgBnADsACADi/8L/mf9s/1D/Qv8//0r/Zf9+/5H/of+u/73/zv/e/+n/
7//2//z//f/9//z//P/7//3//v/+/wEAAwAEAAQAAgADAAMABAAHAAcABwAIAAgABwAG
AAUABwAIAAgACAAKAAoACwALAAgACAAIAAkACgALAA0ADgAOAA0ADAALAAsACwAMAAwA
DgAPAA8ADwAPAA4ADQAMAA4ADwARABIAEAARABEAEQATABQAFAAUABMAEwAUABQAFAAU
ABUAFQAZABkAGQAaABgAGQAZABkAGwAeAB4AHgAgACAAIAAhACAAHwAeAB0AIAAiACMA
JQAkACQAJAAjACUAJwAnACcAKAAoACgAKAAmACYAJwApACoALAAtAC8ALQAuAC4ALgAu
AC8AMAAxADMAMwAzADMAMQAxADIAMgA0ADUANQA0ADEAMQAyADIAMgAyADMAMwA1ADYA
NwA4ADcANgA1ADQANgA1ADQAMQAtACwAKwAoACYAJQAjAB8AHwAeABwAGgAYABQAEQAQ
ABIADwAOAA4ACgAIAAgABgAGAAYABgAGAAcABwAGAAUAAwABAAEABAAFAAUABgAHAAUA
BQAFAAQABAAFAAYABgAIAAkACQAJAAYABgAGAAcACgAKAAoACgAIAAgACAAIAAoACgAK
AAsACwALAAsACwAJAAgACAAIAAkACwAMAA0ADAALAAoACQAJAAkACQAJAAoACwANAA4A
DQAMAAoACQALAAsACwALAAgACAAIAAYABgAGAAcABwAHAAcABwAHAAQABAAEAAQABQAF
AAYABwAFAAQABAAEAAYABgAGAAYABQAEAAQABAACAAIAAgACAAQABAAEAAQAAgAAAAAA
AAABAAEAAQD//wIAAwAEAAUAAgABAAAA//8CAAMABAAEAAMAAgABAAEAAwADAAMAAwAE
AAQABAAEAAIAAQAAAAIAAgACAAIAAgACAAIAAgAAAAAAAAAAAAIAAgACAAIAAAAAAAAA
AAABAAIAAwAEAAMAAgABAAAAAAAAAAAAAAABAAIAAwAEAAMAAgABAAAAAgACAAIAAgAA
AAAAAAAAAAAAAAAAAAAAAgACAAIAAgAAAAAAAAAAAAIAAgACAAIAAgACAAIAAgABAAAA
///+/wEAAgADAAQAAQAAAP///v8AAAAAAAAAAAAAAAAAAAAA/v/+//7//v8AAAAAAAAA
AP7//v/+//7/AAAAAAAAAAAAAAAAAAAAAP7//v/+////AQABAAEA///9//3//f/9/wAA
AAAAAAAAAAAAAAAAAAAAAP////8AAAMAAwACAAIAAgACAAIAAgAFAAgACgANAAsACwAL
AAwACwALAAwADAANAA4ADAALAAgABwAGAAAA/P/7//z//v/+////AQABAAAA/f/8//z/
/v/+//z//P/6//n/+P/3//j/+f/6//r/+P/4//j/+P/4//j/+P/4//r/+v/6//v/+v/6
//n/9//5//v//v8AAAQADQAdADEARgBZAGcAcAB2AHgAdABfACsA+P/Y/7z/k/9q/1D/
RP9D/1L/a/+C/5P/pf+6/83/3v/q/+//8//4//z//v//////AAADAAUABgAGAAUABwAI
AAgACQALAAwADgANAA0ADQAOAA8ADwAPAA8AEQASABIAEgARABAAEAAPAA8AEAARABMA
EQARABIAEgAVABUAFQAVABcAFwAYABgAFwAXABYAFQAXABgAGQAaABkAGQAaABoAGgAb
ABsAGwAcAB4AHwAgACAAHwAfAB4AHwAgACIAIwAjACMAIwAkACYAJwAnACcAKQAsACwA
LAArACoAKQApACwALQAuAC8ALwAwADAAMQAxADIAMwAzADQANwA4ADkAOAA4ADgAOAA6
ADoAOwA9AD0APgA+AD8APwBAAEAAQABBAEMARQBHAEYARQBEAEMARABFAEcASABGAEcA
RwBGAEUARQBGAEYARwBIAEoASwBJAEgARwBGAEkASgBLAEwASgBJAEgARQBDAEIAQQA+
ADoAOQA3ADMALwAuACwAKgArACgAJgAmACQAIQAgACAAHgAcABwAGgAaABoAGgAaABoA
GQAXABUAFgAVABYAGgAaABkAGQAZABcAFwAXABYAGAAZABoAGgAZABkAGAAXABcAGAAZ
ABsAGgAaABoAGgAaABoAGgAaABwAHAAcAB0AGwAbABsAGwAcABwAHQAeAB0AHQAcABsA
GwAbABsAGwAdAB0AHQAdABkAGQAaABoAGwAcABwAHQAcABsAGgAZABoAGgAaABgAGgAa
ABsAGwAaABkAGAAXABcAGAAZABoAGAAXABcAFwAXABYAFgAWABgAGAAYABgAFwAWABYA
FgAYABgAGAAYABcAFgAVABQAFgAUABQAFAAVABUAFQATABMAEwATABMAFQAVABUAFQAV
ABUAFQAUABQAFAAUABUAFQAVABUAFQATABIAEQAQABIAEwAUABIAEgASABIAEAAQABAA
EAARABIAEwAUABMAEgARABAAEAAQABAAEAAQABAAEAAQAA4ADgAOAA4ADwAQABEAEgAR
ABAADwAOAA8AEAARABIAEAAQABAAEAAPAA4ADQAMAA0ADgAPABAADwAOAA0ADAAOAA4A
DgAOAA==
         </WaveFormData>
      </LeadData>
      <LeadData>
         <LeadByteCountTotal>10000</LeadByteCountTotal>
         <LeadTimeOffset>0</LeadTimeOffset>
         <LeadSampleCountTotal>5000</LeadSampleCountTotal>
         <LeadAmplitudeUnitsPerBit>4.88</LeadAmplitudeUnitsPerBit>
         <LeadAmplitudeUnits>��V</LeadAmplitudeUnits>
         <LeadHighLimit>2147483647</LeadHighLimit>
         <LeadLowLimit>268435456</LeadLowLimit>
         <LeadID>V3</LeadID>
         <LeadOffsetFirstSample>0</LeadOffsetFirstSample>
         <FirstSampleBaseline>0</FirstSampleBaseline>
         <LeadSampleSize>2</LeadSampleSize>
         <LeadOff>FALSE</LeadOff>
         <BaselineSway>FALSE</BaselineSway>
         <ExcessiveACNoise>FALSE</ExcessiveACNoise>
         <MuscleNoise>FALSE</MuscleNoise>
         <LeadDataCRC32>4184255595</LeadDataCRC32>
         <WaveFormData>
AQACAAMABAACAAMABgAGAAgABgAFAAUABgAEAAAA/P/2//T/8v/x//P/9//5//r/9//2
//X/9P/1//T/8v/y//D/7//t/+3/7P/r/+r/6f/s/+3/7v/u/+3/7f/s/+v/6//r/+z/
7P/v/+//7v/u/+7/7f/v//f/BgAZADIASABfAHQAiACcAK4AuwDAAKsAigBvAE0AGADX
/57/dP9a/1D/Yf96/4v/mv+p/7n/yv/a/+T/7P/x//X/9v/2//b/9v/1//f/9v/1//f/
+v/7//z//P/7//r/+v/8//z//f/9//3//f/9//3//f/+//7//v8AAAEAAQABAAAA///+
//3/AAACAAQABQADAAQABQAFAAUABQAFAAYACQAJAAkACQAJAAgABwAHAAgACgALAAwA
CgAKAAsACwAKAAsACwALAA0ADwAQABIADwAPAA4ADgAQABEAEwAUABIAEwAUABQAEwAU
ABUAFQAWABcAGQAbABsAGQAXABYAGAAdAB8AIQAgACIAIgAiACMAJAAkACMAJQAnACgA
KgAoACcAJwApAC0ALgAwADIAMgAyADIAMQAvADIAMwA0ADUANgA4ADkAOAA3ADYANQA4
ADoAOwA8ADkAOQA4ADcANwA3ADgAOgA+AD4APgA+ADwAOwA6ADkAOwA7ADoANgA0ADIA
LwAuACkAJwAkAB8AHgAdABsAGwAXABQAEgARABEADgAMAAgABgAFAAYABwAEAAMAAQD/
/wIAAQACAAMA///9//z//P/9//3//v/+//7//v8BAAEA/f/8//z/+//+//7//v////3/
/f/8//v//P/+////AAD8//z//P/+//3//P/7//r//f//////AQD////////+//7///8B
AAIAAQAAAP///v/+//7//v/9////AAABAAIAAAD+//z/+f/8//3///8AAP7//f/8//r/
+P/4//f/9//6//r/+//9//r/+f/3//b/9//4//n/+f/2//T/9v/2//b/9v/2//T/9v/2
//b/9P/y//L/8v/z//T/9f/2//f/8//z//P/8//y//L/8f/w//L/9P/0//b/9f/0//L/
8P/y//L/8v/x/+7/7v/u/+//7//v/+//7//x//H/8f/x//H/7v/s/+//8P/x//L/8P/w
//D/8P/u/+7/7v/u//D/8P/w//D/7//u/+3/7P/u/+7/7v/u//D/8P/w//D/7f/s/+v/
6v/s/+7/8P/y//D/7v/s/+r/6//s/+3/7v/u/+7/7v/u/+z/7P/s/+z/7f/u/+//8P/v
/+7/7f/s/+3/7v/v//D/8P/w//D/8P/v/+7/7f/s/+3/7v/v//D/7f/s/+v/6v/t/+7/
7//w//D/8P/w//D/7//v/+7/7P/u/+//8P/x/+7/7f/t/+z/7v/u/+7/7v/u/+z/7P/s
/+z/7P/s/+z/7//w//L/8//w//D/8P/v//P/9f/2//j/9//4//j/+f/8//z//P/6//z/
/f/9//z/9//y/+//7v/w//H/8f/z//X/9P/y//L/7//u/+z/6v/r/+z/6//r/+b/5f/k
/+P/5f/l/+X/5f/l/+T/5P/l/+T/4//i/+H/5f/m/+j/6f/m/+T/4v/j/+f/8f8AABEA
JAA8AFUAagB8AJQAqgC7AMIArQCMAG8ATQAaAN3/pP94/1j/Tv9h/3b/hf+S/5//q/++
/9D/3v/m/+v/7f/u/+7/7v/u/+z/7//v/+//8f/0//X/9v/2//X/9P/0//f/+P/6//v/
+v/5//j/9//3//j/+P/4//n/+//8//3/+v/5//j/9//6//z//v////7//v/+//3//f/9
//3//v8AAAEAAgADAAEAAAD/////AQAEAAYACAAHAAYABgAFAAQABQAFAAUACQALAAwA
DgALAAsACgAKAA4ADwARABIADwAPAA8ADgAPABAAEQARABIAEwAVABcAFgAVABQAFAAX
ABsAHAAdAB0AHgAdABwAIAAiACMAIwAkACUAJQAmACYAJQAlACcAKQAqACwALgAtAC4A
LwAvAC8AMgAzADQANgA2ADcANwA3ADcANwA3ADkAOgA6ADoAOAA5ADkAOQA5ADkAOgA8
AEAAQABAAEAAPwA9ADsAOQA6ADsAOwA4ADMAMAAsACoAJAAjACEAHQAbABkAFgAVABEA
DgAMAAsACwAIAAYAAgABAP////////7//f/7//n//P/7//z//f/7//n/+P/4//v/+//8
//z/+f/4//r/+f/4//j/+f/5//z//P/8//3//P/7//n/9//6//z//f/+//z//P/8//7/
/f/8//v/+v/8//3//P/9//3//f/9//z//f/9//7//v/+//7//v/+//z//P/8//v//f/+
////AAD9//z/+//5//r/+//9//7//P/7//r/+P/6//r/+f/5//v/+v/6//v/+P/3//X/
9P/3//j/+f/5//f/9P/1//T/9P/0//T/8v/1//b/9//2//T/8v/w/+//8v/z//T/9f/x
//H/8f/x/+//8P/w//D/8f/y//H/8v/y//L/8f/w//P/9P/1//X/8v/y//L/8//x//H/
8f/x//L/8//0//X/7//s/+z/7//w//H/8v/y//L/8v/y//D/8P/w//D/8f/y//P/9P/z
//L/8f/w//L/8v/y//L/8v/y//L/8v/v/+7/7f/s/+7/8P/y//T/8f/w/+//7v/v//D/
8f/y//D/8P/w//D/7v/u/+7/7v/x//L/8//0//L/8P/u/+z/7f/u/+//8P/w//D/8P/w
/+//7v/t/+z/7//w//H/8v/x//D/7//u//D/8P/w//D/8P/w//D/8P/t/+z/6//q/+z/
7v/w//L/7//u/+3/7P/u/+7/7//v//D/7//v/+//7v/t/+z/7P/v//D/8f/y/+//7v/r
/+r/7f/w//H/8v/w//D/8P/x/+//8P/y//T/9//4//n/+f/5//n/+f/4//r//v///wAA
/P/7//v/+v/2//L/7v/s/+3/7v/w//H/8P/v/+3/6v/t/+7/7//v/+7/7P/s/+r/5v/j
/+L/4f/k/+X/5v/n/+b/5f/j/+L/5v/n/+j/6f/p/+r/6v/r/+X/5v/o/+r/6//v//P/
/P8HABgAMABLAGIAdgCMAKIAsQC4AKcAhABnAFMALADx/7T/iP9o/1b/Xf9u/3v/jv+l
/7n/zP/c/+T/5v/p/+v/7P/s/+z/7P/v//P/9P/1//X/9v/1//T/9v/3//j/+v/4//j/
+f/5//r/+f/4//f/+v/8//3//v/7//v/+v/5//r/+//8//3/+//8//3//f/7//z//f/9
/wAAAQACAAQAAgABAAAA//8DAAQABQAHAAcACAAIAAgABwAGAAYABQAJAAsADAANAAsA
CwAKAAoADAANAA0ADgARABEAEgASABAAEQASABIAFAAWABgAGQAYABcAFwAXABsAGwAb
ABwAHAAfAB8AHwAeACAAIAAgACMAJgAoACkAJwAnACYAJgAqACsALQAxADEAMAAwADAA
MQAyADMAMwA0ADgAOgA8ADsAOgA6ADkAPAA9AD4APwBBAEIAQgBCAEEAQQBAAD8AQQBD
AEYASgBIAEYARABCAEQARQBGAEcARgBFAEMAPgA4ADYAMwAyAC8ALwAuACsAJAAfABkA
FQAVABQAFAAVABEADgAMAAgABwAFAAUABQAHAAcABgAFAAQAAQAAAP///////wAAAgAA
AP/////+//z//P//////AAAAAAEAAQAAAP7//P/7////AQACAAMAAgACAAEAAAD8//z/
/P/+////AAABAAIAAgABAP7//f///wEAAwAEAAMAAwAEAAQAAgACAAIAAgAEAAQABAAD
AAEAAAD///7/AQACAAMAAwABAAEAAgACAP////////7///8AAAAAAQD+//z/+//7//z/
/f/9//7//P/8//z/+//6//j/+v/6//z//P/8//r/+f/4//f/9P/3//j/+f/7//r/+f/4
//f/9f/1//X/9f/3//j/+P/4//f/9v/z//L/9f/2//b/9v/2//b/9v/1//T/9P/0//X/
9v/3//j/+f/2//X/9P/z//X/9v/4//b/9v/2//b/9f/0//P/8v/1//b/9//4//f/9v/1
//T/9P/0//T/9P/0//T/9P/0//P/8v/x//D/8v/0//b/+P/3//b/9f/0//T/9P/0//T/
9v/2//b/9v/z//L/8f/w//L/9P/2//j/9f/0//P/8v/0//T/9P/0//b/9v/2//b/8//y
//H/8P/y//T/9v/4//X/9P/z//L/9P/0//T/9P/2//b/9v/2//X/9P/z//L/9f/2//f/
+P/3//b/9f/0//b/9v/2//b/9//4//n/+//4//b/9P/z//T/9f/2//f/9//2//X/9P/2
//b/9v/0//X/9v/5//r/9//2//X/9P/3//n//P8AAAAA///+//3//v8AAAIABAAGAAcA
CgAKAAcABAACAAEAAgACAAAA/v/5//j/9//3//f/+f/5//j/9//4//n/+v/3//T/8P/u
//D/8f/x//P/8P/v/+7/7f/v/+//7//u//D/8f/x//H/8P/v/+//7v/x//H/8P/w//L/
8f/1//3/DAAhADwAWABxAIIAlACmALIAuQCyAJUAegBjADsAAgDB/4r/Zv9Q/1b/bf+C
/5f/rP+9/8n/1v/g/+j/8P/z//X/+P/4//j/+P/3//n/+P/3//r//P/8//z//f/9//3/
/v/+//7//////wIAAwAEAAUAAgACAAEAAAADAAUABgAHAAYABQAEAAMAAQACAAMAAwAE
AAYACAAJAAgABwAGAAYACQAJAAkACQAKAAoACgALAAkACgAKAAoACwAMAA4ADwANAA0A
DAALAA0ADwAQABIAEgATABMAFAATABMAFAAUABYAFwAYABgAFgAWABYAFQAYABkAGwAd
AB0AHQAdAB4AHAAfAB8AHwAjACYAJwAoACYAJgAlACMAJwApACoALAAtAC0ALgAxADEA
MAAwADAANAA2ADgAOQA3ADgANwA2ADcAOAA6ADsAOwA7ADsAOwA5ADoAOgA6AD0APwBA
AEEAPwA9ADwAPAA/AEAAQQBCAEEAQQBBAEEAQAA/AD0AOAA3ADYANAA0AC4AKwAnACEA
HwAdABoAGQAWABQAEwATABEADgAMAAgABgAFAAYABwAFAAMAAAD9/wAA//8AAAEA/v/9
//3//v/8//v/+//6//v//P8AAAEA/f/8//z/+//8//z//P/9//7//////////P/8//v/
+v/8//7/AAAEAAEAAAD///7/AgADAAIAAwABAAEAAQAAAP////8AAAAAAwAEAAUABgAD
AAIAAQD//wAAAAAAAAAAAAAAAAAA///9//3//v/+/wAAAQACAAIA///+//z/+//8//z/
/f////7//f/7//r/+P/4//j/9//5//j/+//8//n/+P/3//T/9v/4//r/+v/3//b/9f/1
//P/8//z//P/9P/1//b/9//0//T/8//y//P/9P/z//T/8//0//T/9P/y//L/8v/x//H/
8v/z//X/8v/x//D/7//y//P/9P/1//X/8P/w/+7/7v/u/+7/8f/y//P/9P/z//L/8f/w
//L/8v/y//L/8v/y//L/8v/v/+7/7f/s/+7/8P/y//T/8f/w/+//7v/w//D/8P/w//D/
8P/w//D/7v/u/+7/7v/v//D/8f/y//H/8P/v/+7/7//w//H/8v/w//D/8P/w/+//7v/t
/+z/7//w//H/8v/v/+7/7f/s/+7/7v/u/+7/8P/w//D/8P/v/+7/7f/s/+//8P/x//L/
7//u/+3/7P/u/+7/7v/u/+7/7//v/+7/7P/r/+r/6f/s/+3/7//w/+3/7P/r/+r/6//q
/+v/7P/u/+7/7v/u/+z/7P/t/+3/8P/y//T/9f/1//X/9P/0//f/+P/4//n//v/+//7/
/P/4//f/9f/y//L/8P/w//L/8P/v/+3/7f/w//D/7//w/+7/7v/t/+z/6f/o/+X/4//k
/+X/5v/n/+T/4//i/+H/4//i/+L/4//l/+X/5f/l/+X/5P/k/+P/6P/q/+r/5//n/+v/
8v///xYAMgBPAGwAggCUAKYAswC6AK8AjgBzAFkAMADz/7b/hP9c/0T/Tf9m/3f/iv+j
/7X/xP/Q/9j/2v/d/+P/6f/q/+v/7P/s/+//7//v/+7/8P/w//D/8v/z//T/9v/1//T/
9P/z//b/9//4//n/9//4//j/+P/2//f/9//3//j/+f/6//v/+P/4//j/9//4//r//P/9
//v/+//7//z//f/9//3//f8AAAAAAAABAAAAAAD///7/AQACAAQABQAFAAUABAADAAMA
AwACAAIABQAHAAgACgAIAAcABwAGAAkACwANAA4ADgAOAA4ADQANAA0ADgAPABIAEwAU
ABYAFAAVABMAEQAVABgAGQAaABoAHAAdAB0AHAAdAB0AHgAhACEAIgAlACMAIgAiACIA
JQAoACsALQAsAC4ALgAuAC4ALgAvAC8AMQAzADUANwA1ADQAMgAwADEAMwA0ADUAMwAz
ADQANgA2ADYANgA2ADgAOQA6ADsAOQA3ADQALgAuAC4ALQAuACkAJwAkAB8AGwAXABIA
DwAQAA4ADQANAAgABAABAPz/+//7//3////8//v/+f/3//n/9//3//f/+P/3//f/+P/1
//P/8v/w//D/8v/3//n/9f/0//T/8//1//T/8//z//X/9//4//n/9//2//T/8v/0//b/
+P/8//n/+P/3//b/+f/5//f/9//6//v//P/8//r/+f/5//j/+f/6//v//P/7//r/+f/3
//b/9v/2//b/9//4//n/+f/4//f/9//2//j/+f/6//r/9//2//T/8//1//T/9P/1//f/
9//2//b/8//y//H/7//w//D/9P/2//P/8v/x/+7/8P/w//D/7v/v//D/8f/z//H/7//t
/+v/6//t/+//8f/u/+7/7f/s/+7/7v/s/+z/7//w//D/8P/t/+z/6//p/+v/7P/t/+//
7f/t/+3/7f/r/+v/6//r//H/8P/u/+v/6v/p/+j/6//s/+3/7v/s/+z/7P/s/+r/6v/q
/+r/6//s/+3/7v/r/+r/6f/o/+v/7P/t/+7/7f/s/+v/6v/o/+j/6P/o/+v/7P/t/+7/
7P/q/+j/5v/p/+r/6//s/+r/6v/q/+r/6P/o/+j/6P/r/+z/7f/u/+v/6v/p/+j/6v/q
/+r/6v/q/+r/6v/q/+j/6P/o/+j/6f/q/+v/7P/r/+r/6f/o/+n/6v/r/+z/6v/q/+r/
6v/o/+j/6P/o/+v/7P/t/+7/6//q/+n/6P/q/+r/6v/q/+z/7f/t/+z/6v/p/+j/5//q
/+v/7f/u/+v/6v/p/+j/6f/o/+n/6v/s/+z/7P/s/+r/6v/r/+v/7//y//X/9//1//X/
9P/0//b/+P/5//v//P/8//z/+v/4//f/9f/y//H/7v/t/+7/6//r/+r/6//s/+z/6//s
/+r/6v/p/+j/5P/k/+L/4f/i/+P/5P/l/+L/4f/g/9//4P/g/+H/4//j/+P/4//j/+P/
4v/i/+H/5v/m/+b/5//p/+///P8PACYAQgBdAHIAggCSAJ4ApQCcAIEAaABTADUAAAC/
/4b/ZP9Q/1D/Y/90/4n/oP+z/8P/zv/U/9r/4v/l/+n/7P/s/+z/7P/q/+3/7f/t/+z/
7v/u/+7/8P/x//L/9P/z//L/8v/x//b/9//4//n/+P/4//f/9v/2//f/9//3//n/+f/5
//n/9//4//n/+f/7//z//f/9//v/+//7//z/+//7//v/+//9//7///8BAAAAAAD///7/
//8AAAIAAwAEAAUABQAFAAYABwAHAAgACQALAAwADgANAAsACgAIAAsADQAPABAADwAQ
ABEAEQATABMAFAAVABgAGQAaABwAGQAbABoAGQAcACAAIgAkACUAJgAmACUAKQArACwA
LgAwADEAMwA3ADYANAAzADIANQA4ADsAPQA9AEAAQQBCAEIAQgBDAEMARgBJAEwATwBN
AE4ATgBOAFMAVwBaAF0AWwBbAFwAXgBiAGIAYgBiAGcAawBvAHMAcwBzAHIAbgBvAHAA
cAByAGsAaQBmAGEAXwBbAFYAUwBSAFAATwBPAEgAQgA9ADYANAAzADQANQAzADEALgAr
ACsAKQApACkAJwAlACQAJAAhAB0AGgAWABUAFgAaABsAGAAWABUAEwARABAADwAPABAA
EQARABEAEAAQAA8ADgAPABAAEQAUABIAEAAOAAwADQANAAsACwAMAA0ADgAOAAoACQAJ
AAgACwAMAA0ADgANAAwACwAJAAgACAAIAAgACQAKAAsACwAJAAcABgAEAAUABwAJAAoA
CQAIAAYABQAFAAQABAAFAAcABwAGAAYAAwACAAEA//8AAAAABAAGAAMAAgABAP7//v/+
//7//P/9//7///8BAP///f/7//n/+P/5//r/+//6//r/+f/4//b/9v/0//T/9v/4//n/
+v/5//j/9//1//X/9v/3//n/+P/3//b/9f/1//X/9f/1//n//P/6//f/9v/1//T/9f/2
//f/+P/2//b/9v/2//T/9P/0//T/9f/2//f/+P/3//b/9f/0//b/9v/2//b/9f/0//P/
8v/0//T/9P/0//X/9v/3//j/9v/0//L/8P/x//L/8//0//b/9v/2//b/9f/0//P/8v/z
//T/9f/2//P/8v/x//D/8//0//X/9v/1//T/8//y//D/8P/w//D/8f/y//P/9P/x//D/
7//u/+//8P/x//L/8v/y//L/8v/x//D/7//u//H/8v/z//T/8//y//H/8P/x//P/9P/0
//L/8f/w/+//7f/t/+7/7v/v//D/8f/y//D/7v/u/+7/8v/y//L/8v/w//D/8f/x//D/
8v/0//X/+P/7//3/AAD+//7//f/9/wEAAgADAAIAAAD///3/+v/2//L/8P/w//H/8//0
//f/9P/y/+//7v/v//D/8P/w/+7/7v/s/+v/5//n/+f/5//o/+n/6v/r/+j/5v/l/+X/
5//n/+f/5//q/+r/6//r/+b/5v/o/+n/7//1/wAAEQAmADwAUQBqAIIAmgCuAL0AwgC1
AJAAbwBRACYA5/+s/4D/Xv9K/1P/Zv93/4z/n/+x/8b/2v/k/+r/6//r/+7/7v/u/+7/
8f/1//b/9//3//j/9//2//f/9//3//j/+f/6//z//f/+//3//P/7//7/AAABAAIA////
//7//f/9//3//f/9//7/AAACAAMAAgACAAIAAQACAAMABAAGAAYABQAEAAMABgAGAAYA
BwAHAAgACAAIAAYABgAHAAcACQALAAwADQALAAsACgAKAAsADQAOABAAEwATABQAFAAT
ABMAEwASABQAFgAYABkAGAAXABcAFwAZABkAGQAaABwAHwAfAB8AHwAgAB8AHgAhACQA
JgAnACcAJwAmACYAKQApACoALQAuAC4ALwAwAC4ALgAuAC0ALgAyADQANgA1ADQANAAz
ADYANwA4ADkAOQA6ADoAOgA5ADkAOAA3ADgAOQA7AD4APAA6ADgANgA6ADsAPAA9AD8A
PwA+ADoANAAyAC8ALgAtAC0ALAApACMAHwAaABcAGAAWABUAFQARAA4ADAAIAAMAAQAB
AAEAAgADAAMAAwACAP///v/9//7//f/9//7/AAD//////v/7//r//P/7//v//P/+////
/f/8//v/+//8//3//f/9////AAAAAAAA/P/8//z//v8BAAIAAwAEAAQAAwAAAP//AAAB
AAIAAgADAAMABAAEAAMAAgABAAAAAwAEAAUABQABAAAA///+////AAABAAEAAwADAAQA
BAAAAP///v/8////AAAAAAEA/v/8//v/+//9//3//P/8//7//v/+//3/+//4//n/+P/7
//z//f/8//n/+P/3//T/9v/2//b/9//4//n/+v/7//j/9//2//X/9v/4//n/+v/5//j/
9f/0//X/9v/2//b/+P/4//j/9//0//T/9P/1//f/9//3//f/9f/1//X/9f/z//T/9P/1
//b/9//4//X/9P/z//L/9f/2//f/+P/2//b/9v/2//T/9P/0//T/9f/2//f/+P/1//T/
8//y//P/9P/1//b/9v/2//b/9v/1//T/8//y//X/9v/3//j/9f/0//P/8v/z//T/9f/2
//b/9v/2//b/9P/0//T/9P/1//b/9//4//X/9P/z//L/9f/2//f/+P/2//b/9v/2//X/
9P/z//L/9f/2//f/+P/2//T/8v/w//P/9P/1//b/9P/0//T/9P/0//T/9P/0//X/9v/3
//j/9f/0//P/8//0//T/9P/1//X/9f/1//X/9P/0//T/9P/1//b/9//2//X/9P/1//T/
9v/2//b/9v/3//f/+P/6//r/+//8//3/AAACAAQABgADAAMABQAEAAUABAAEAAUABAAC
AP7/+v/2//b/9v/3//j/+//8//z/9//2//X/9P/0//T/8//0//D/7//t/+3/7f/t/+3/
7f/u/+//8P/w/+3/7f/s/+v/7v/v//H/8v/x//H/8P/w/+z/7//z//v/CgAbAC4ARABf
AHQAhgCaALAAvwDEALEAkAB1AFUAJADj/6b/fP9i/1r/af98/43/oP+x/7//0P/g/+j/
7v/1//v//P/6//j/9v/4//v/+//7//7/AAAAAAAAAAD///7//v///wAAAgADAAQAAwAC
AAEAAwAEAAQABAAGAAcABwAHAAYABQAEAAMABgAIAAoACwAKAAoACgAJAAkACQAJAAoA
DQANAA0ADQANAAwACwALAA4AEAARABIAEQAQABAADwASABMAEwATABIAEwATABQAEgAT
ABMAFAAYABkAGwAcABsAGwAbABoAHQAeAB8AHwAhACEAIgAjACIAIQAgACAAIwAnACgA
KQAnACgAJwAmACkALAAuAC8AMAAxADEAMgAxADEAMgA1ADcAOAA6ADwAOgA6ADoAOQA6
AD4AQABCAEQARABFAEUARQBFAEUARQBGAEgASQBKAEkASQBIAEcARwBHAEgASgBNAE4A
TwBQAE4ATQBMAEsATABNAE0ASgBGAEQAQQBAADoAOQA3ADMAMgAvACsAKQAlACIAIAAf
AB8AHAAaABYAEQAPAA8ADwAPAA8ADgANAA8ADQANAA0ACwAJAAgACAAKAAsADQAOAAkA
CAAKAAkACgAKAAsACwANAAwACwALAAsACwAKAAkACgAMAA0ADgALAAoACQAKAAsADAAN
AA4AEQARAA8ADwAPAA8ADwAOABAAEQATABQAEQAQAA8ADgAQABAAEAAPAA8AEAARABIA
EQAQAA8ADQAOAA8AEQASABAADwAOAAwADQAOAA4ADwAPAA4ADgAPAA4ADQALAAoACwAM
AA0ADQAKAAgACgAKAAwADAAMAAoACgAKAAoACAAGAAYABgAHAAkACQAJAAkABQAFAAUA
BQAHAAgACAAIAAkACgAJAAoACAAIAAcABgAJAAoACwALAAcABgAFAAUABgAHAAgACQAJ
AAkACQAJAAcABgAGAAcACAAJAAoACAAIAAgACAAGAAYABgAGAAcACAAJAAoABwAGAAUA
BAAHAAgACQAKAAcABgAFAAQABAAEAAQABAAHAAgACQAKAAkACAAHAAYABwAIAAkACgAJ
AAgABwAGAAYABgAGAAYABwAIAAkACgAHAAYABQAEAAcACAAJAAoACAAIAAgACAAHAAYA
BQAEAAcACAAJAAoABwAGAAUABAAFAAYABwAIAAYABgAGAAYABAAEAAQABAAFAAYABwAI
AAcABgAFAAQABQAGAAcACAAGAAYABgAGAAYABgAGAAYACQAJAAgABwAGAAUABAADAAYA
CAAJAAoACQAIAAcABgAGAAYABgAIAAoACgAKAAoACQAJAAgACAALAA4AEAASABEAEQAS
ABMAFAAUABUAGAAZABoAGQAZABYAFAARAAwACwAKAAsADAAMAAsADAALAAoACAAIAAgA
CgAJAAgABgAFAAIAAAD9/wAAAQACAAMAAgABAAAA///+//7//////wAAAQACAAQAAQAB
AAAA/v8CAAYACQANABEAHgAvAEQAXgB3AIwAoACwAMAAywDGAK0AjAB1AFcAKADp/7L/
jv92/3L/f/+Q/6H/uP/N/+H/8v/8/wAAAgADAAcACgAKAAoACgALAA8AEAARABEAEgAR
ABAAEgATABQAFgAVABQAFAATABUAFQAVABUAFgAYABkAGgAZABkAGAAXABgAGQAaABsA
GQAaABsAGwAdAB4AHwAfACEAIQAhACIAIAAfAB4AHQAhACIAIwAlACQAJAAjACIAJAAk
ACUAJQAnACkAKgArACoAKQAnACYAKAArAC0AMAAuAC0ALQAsAC0ALwAxADIANAA2ADgA
OQA3ADUANAAzADcAOQA7AD4APQA/AD4APQA+AEAAQABAAEMARgBIAEkASABJAEkASgBN
AE0ATgBRAFAAUABRAFIAUwBUAFUAVQBYAFwAXgBgAF0AXABcAFsAXQBfAGEAYwBhAGIA
YgBiAGAAYQBhAGEAYgBjAGUAaABoAGYAZABiAGUAZwBpAGsAagBpAGcAYgBfAF4AXABc
AFYAVQBTAE8ASwBHAEIAPwA/AD4APgA/ADwAOAA1ADAALwAtAC0ALQArACsAKgApACgA
JQAkACMAJQAlACYAKAAoACcAJwAmACIAIgAlACUAJQAmACgAKQAoACYAJAAjACcAKQAq
ACsAKgAqACkAKAAoACgAKAAqACwALAAsACwALAArACgAJwArAC0ALwAwAC4ALQAtACwA
LAAsACwALAAuAC4ALgAtACoAKgAqACoALQAuAC8ALwAsACsAKwAqACsAKwArACoAKwAs
ACwALQAqACgAJwAnACgAKQApACoAKQAoACcAJQAlACQAJwAoACoAKgAqACgAJgAmACYA
JAAlACYAJwApACgAJwAmACUAJQAlACUAJQAnACgAKAAoACcAJgAjACIAJAAmACcAKAAm
ACYAJgAlACYAJgAmACcAKQApACkAKQAmACUAJAAjACUAJgAmACYAJgAmACYAJQAkACMA
IgAjACQAJQAmACUAJAAjACIAJAAkACQAJAAkACQAJAAkACIAIgAiACIAJQAmACcAKAAl
ACQAIwAiACMAJAAlACYAJAAkACQAJAAiACIAIgAiACMAJAAlACYAIwAiACEAIAAiACIA
IgAiAA==
         </WaveFormData>
      </LeadData>
      <LeadData>
         <LeadByteCountTotal>10000</LeadByteCountTotal>
         <LeadTimeOffset>0</LeadTimeOffset>
         <LeadSampleCountTotal>5000</LeadSampleCountTotal>
         <LeadAmplitudeUnitsPerBit>4.88</LeadAmplitudeUnitsPerBit>
         <LeadAmplitudeUnits>��V</LeadAmplitudeUnits>
         <LeadHighLimit>2147483647</LeadHighLimit>
         <LeadLowLimit>268435456</LeadLowLimit>
         <LeadID>V4</LeadID>
         <LeadOffsetFirstSample>0</LeadOffsetFirstSample>
         <FirstSampleBaseline>0</FirstSampleBaseline>
         <LeadSampleSize>2</LeadSampleSize>
         <LeadOff>FALSE</LeadOff>
         <BaselineSway>FALSE</BaselineSway>
         <ExcessiveACNoise>FALSE</ExcessiveACNoise>
         <MuscleNoise>FALSE</MuscleNoise>
         <LeadDataCRC32>4050493159</LeadDataCRC32>
         <WaveFormData>
9//4//n/+////wAAAwADAAUABQAEAAQAAQAAAPv/9//1//X/9f/z//X/+P/4//f/8//y
//L/8f/x/+//7//v/+z/6f/m/+T/5v/m/+b/5f/n/+f/6P/o/+j/6P/o/+j/6f/p/+n/
6v/p/+n/6f/p/+3/7f/u//T/AQAWAC4ARgBfAHgAlQC1ANUA9QASASYBLAEmAQwB0QB5
AB0A3f+2/5v/mf+i/6v/tf/B/9H/3f/l/+v/7v/v//D/8//z//L/8v/x//D/7//u/+7/
7v/v/+//7//w//D/8P/w//D/8P/w//D/8f/x//H/8f/y//L/8v/y//P/8//y//D/8f/x
//H/9P/2//f/+P/3//f/9//2//f/9//4//j/+P/4//j/+f/3//f/+P/4//r/+v/7//v/
+f/6//r/+v/4//r/+v/6//3//v8AAAEAAgACAAEAAAADAAMAAwAEAAMAAwAEAAQAAwAE
AAQABQAHAAcACQAKAAkACQAJAAoADQAQABEAEgATABUAFgAXABcAFwAWABUAGAAaABwA
HwAfAB8AHwAfACEAIwAkACUAJQAmACgAKgApACkAKwArAC4ALwAyADMAMQAyADIAMQAz
ADQANQA2ADQANAA1ADYANwA3ADcANwA4ADsAOQA5ADkAOQA5ADkANwA2ADYAMwAyADAA
LwAsACYAIwAgABsAGQAYABYAFAAQAA0ACwAIAAUAAgAAAAAA///9//3//P/6//f/9v/0
//b/9v/0//P/8v/x//H/8f/v/+//7//t/+7/8P/x//H/8P/v/+//7v/w//D/8P/w/+7/
7v/v/+//8P/y//P/9P/y//L/8v/z//L/8f/w/+//8//0//X/9//1//X/9f/1//P/9P/0
//T/9f/1//X/9f/1//b/9v/0//b/9v/3//f/9f/1//X/8//1//b/9v/2//T/9P/0//L/
8P/w//D/8P/x//L/8//z//H/8P/v/+//7//v/+//7v/s/+z/7P/s/+3/7v/t/+7/7P/t
/+3/7f/s/+v/6//r/+v/6//r/+v/6v/q/+r/6f/n/+f/5//n/+r/6v/q/+n/6f/p/+n/
6f/n/+f/5//m/+T/5P/l/+X/5f/l/+X/4//l/+b/5v/m/+j/5v/k/+f/6P/p/+r/6f/o
/+f/5v/o/+j/6P/o/+b/5v/m/+b/5v/m/+b/5v/o/+j/6P/o/+j/6P/o/+j/5//m/+X/
5P/n/+j/6f/q/+f/5v/l/+T/5v/m/+b/5v/o/+j/6P/o/+b/5v/m/+b/6P/o/+j/6P/m
/+b/5v/m/+j/6P/o/+j/6v/q/+r/6v/o/+j/6P/o/+j/6P/o/+j/5v/m/+b/5v/o/+j/
6P/o/+r/6v/q/+r/6P/o/+j/6P/p/+n/6f/p/+f/5//n/+f/6f/p/+r/6v/o/+f/5//n
/+j/6P/o/+j/6v/q/+r/7f/r/+r/6//q/+7/8P/y//T/9P/1//b/9v/6//v//P/9//7/
/v/9//z/9f/x//H/8f/z//H/8f/0//b/9f/z//L/8P/v/+7/6//q/+n/6f/n/+P/4v/i
/+L/4v/h/+H/4f/i/+L/4v/i/+L/4v/j/+P/4//k/+X/5f/l/+X/5f/n/+r/8v8DABQA
JgBAAGEAfgCdAMEA6wARATIBSgFWAVgBRAEPAbcATwD5/77/nf+Z/57/pf+v/7v/x//V
/+H/6f/u/+//8P/v/+//7v/u/+z/7P/s/+z/7f/u//D/8f/v//D/8P/w//L/8v/y//L/
8P/x//H/8f/z//T/9P/0//L/8//z//L/8v/z//P/8//3//j/+P/4//b/9//4//j/9//3
//j/+P/6//r/+v/7//n/+f/6//r//P/8//3//f/9//7//v/+//z//v/+//7/AAAAAAEA
AQADAAQABAAEAAUABQAFAAYABQAFAAYABgAHAAgACAAJAAsACwANAA4ADQANAA0ADgAQ
ABIAEgASABEAEwAUABUAFwAZABoAGwAbABwAHQAfAB4AHwAgACEAJAAlACUAJQApACoA
LAAuAC0ALQAvAC8AMQAxADMAMwAyADQANQA1ADgAOAA4ADgAOAA4ADkAOgA7ADsAOwA7
AD4AQQA/AD8AQAA/AD4APQA9ADwAPAA5ADYAMgAvACoAJwAlACMAHwAeABwAGQAWABQA
EQAPAAwABwAEAAIAAgABAP/////+//v/+f/5//j/+v/6//j/9//2//X/9f/1//f/9//3
//X/8//0//T/8//1//X/9v/2//b/9v/2//b/9f/0//T/8//0//b/9//4//b/9v/2//f/
9//3//f/9//4//j/+P/5//n/+f/5//n/+f/6//r/+v/9//3//f/9//v//P/8//r//P/8
//3//f/7//v/+//5//r//P/9//7//f/8//v/+P/6//r/+v/6//r/+v/6//n/+f/4//f/
9//5//n/+f/4//b/9v/2//b/9v/2//T/9P/2//f/9//3//X/8//y//H/8//z//P/8//y
//L/8v/x//H/8f/x//H/8v/y//L/8f/x//H/8f/x//P/8//z//L/8P/w//H/8f/v/+//
7//t/+//8P/w//D/6v/q/+r/6//s/+3/7v/s/+z/7P/s/+z/7P/s/+z/7v/u/+7/7v/s
/+z/7P/s/+z/7P/s/+z/7v/u/+7/7v/t/+z/6//q/+v/7P/t/+7/7P/s/+z/7P/u/+7/
7v/u/+7/7v/u/+7/7v/u/+7/7v/u/+7/7v/u/+3/7P/r/+r/7P/s/+z/7P/u/+7/7v/u
/+z/7P/s/+z/7P/s/+z/7P/s/+z/7P/s/+z/7P/s/+z/7v/u/+7/7v/t/+z/6//q/+v/
7P/t/+7/7P/s/+z/7P/s/+z/7P/s/+z/6//r/+v/6//r/+v/6//r/+v/6//s/+v/6v/o
/+f/6P/q/+v/7P/s/+z/7P/s/+3/7v/u//D/8P/x//L/8//0//X/9//5//z/////////
/f/8//z/+//6//X/8f/x//P/8//x//H/8//y//D/7f/v//D/8P/w/+3/7P/r/+v/6P/l
/+P/4v/k/+T/4//j/+X/5v/m/+b/6P/o/+j/6f/r/+v/7P/t/+v/6//r/+3/7f/w//b/
//8MACAAOABTAG4AhwClAMcA6QAKASABKgEuASQB+wCxAFEA/f/K/7H/pf+m/6v/t//J
/9X/4f/r/+//8P/x//T/8//z//L/8v/0//T/9P/0//T/9P/1//X/9f/2//b/9v/2//b/
9v/2//b/9//3//f/9//4//j/+P/2//f/9//2//j/+f/5//n/+f/6//r/+v/8//3//v/+
//3//f/+//7/AAAAAAAAAQABAAEAAgACAAIAAgADAAMAAwAEAAQABAAGAAgACAAIAAgA
CAAJAAkACQAKAAoACgANAA0ADQAOABEAEQASABIAEwAUABQAFQATABMAFQAWABkAGQAZ
ABoAGAAaABoAGgAbAB0AHgAfACIAIwAjACMAIwAkACUAJwAqACsALAAtACwALQAtAC0A
LQAuADAAMgA1ADUANwA3ADkAOQA7ADsAOgA8AD0APQBAAEAAQABAAD4APgA/AEAAQgBD
AEQARQBEAEcARQBFAEcARwBHAEcARwBGAEYAQwBBAD4APAA4ADUAMwAxAC0AKAAmACMA
IAAeABsAGQAWABUAEgAQABAADQALAAsACgAJAAcABwAGAAYABgAEAAMABAADAAMAAwAD
AAMAAwABAAEAAgACAAEAAQABAAIAAgAAAAAAAAAAAAIAAgADAAMAAQACAAIAAgAAAAAA
AAABAAEAAQABAAEAAgACAAIAAwADAAMAAwADAAUABgAGAAYABQAFAAUABQAFAAYABgAE
AAQABAAFAAUABQAFAAUAAwADAAQABAAEAAIAAgACAAAAAgACAAIAAgAAAAAAAAD//wEA
AAD//////////////v/+//7//v/+//7//v/8//z/+v/7//v/+//8//v/+//7//v/+//7
//v/+v/6//r/+f/5//n/+f/5//r/+v/6//n/+f/5//n/+f/5//n/+f/4//b/9v/3//f/
+P/5//r/+f/3//j/+P/4//r/+v/4//r/+v/6//r/+f/4//f/9v/4//j/+P/4//j/+P/4
//j/9v/2//b/9v/2//b/9v/2//b/9v/2//b/+P/4//j/+P/2//b/9v/2//b/9v/2//b/
9v/2//b/9v/0//T/9P/0//b/9v/2//b/9v/2//b/9v/2//b/9v/2//b/9v/2//b/9v/2
//b/9v/2//b/9v/2//T/9P/0//T/9P/0//T/9P/0//T/9P/0//T/9P/0//T/9v/2//b/
9v/0//T/9P/0//T/9P/0//T/9v/2//b/9v/0//T/8//z//H/8f/x//H/8f/x//H/8f/0
//T/9P/z//P/8//0//T/8v/y//L/8v/0//f/+P/4//n/+P/4//j/+v/8//7/AQABAAIA
BQAFAAQAAwABAAAAAAAAAPz/+f/5//n/+f/3//X/+P/4//f/9//2//b/9f/z/+//7f/r
/+z/6//q/+r/6P/o/+j/5//n/+f/6P/o/+j/6P/o/+j/5//n/+f/6P/p/+n/6f/p/+v/
7//0//7/DwAgADQAUABrAIIAnQC7ANkA9wAQARwBIAEQAegAnwBBAPP/xf+m/5n/nf+m
/7H/v//N/9n/4//n/+3/8v/z//D/8f/x//D/8P/w//D/8P/w//D/8P/x//H/7//w//D/
8P/y//L/8v/y//L/8//z//P/8f/y//L/8v/0//X/9f/0//T/9f/1//X/9f/2//b/9v/2
//f/+P/4//f/9//4//j/+P/4//j/+f/5//n/+v/6//r/+v/7//v/+//8//z//P/6//z/
/P/8//7//v//////AQACAAIAAgADAAMAAwAEAAMAAwAEAAQABQAGAAYABwAJAAkACwAM
AA8ADwAPABAADgAQABAAEAATABUAFgAXABcAFwAWABUAGQAaABsAHQAeAB8AIAAhACIA
IwAjACMAJwAoACoALAArACsALQAtAC8ALwAxADEAMQAyADIAMQAyADIAMgAyADMANAA2
ADgAOAA3ADYANQA3ADsAOgA7AD0APQA9AD0AOwA6ADoANwA1ADIAMAAsACcAJQAjAB8A
GgAYABUAEgASAA8ADQAKAAkABgAEAAQA///9//3//P/6//f/9v/0//b/9v/0//P/9P/z
//P/8//x//H/8f/v//H/8v/y//H/7//v//D/8P/y//L/8v/y//L/8v/z//P/8v/y//H/
8P/x//L/8//1//X/9f/1//X/+P/4//j/+f/4//f/9v/1//f/+P/4//j/+f/5//n/+f/5
//r/+v/4//b/9v/3//f/9//3//f/9f/3//j/+P/4//r/+v/6//j/9//2//X/9P/2//b/
9v/1//P/8v/x//H/8f/x//H/8P/w//D/8P/w//D/8P/u/+7/7//x//L/8//x/+//7v/t
/+3/7f/t/+3/7P/s/+z/6//t/+3/7f/t/+7/7v/u/+3/6//r/+v/6//r/+v/6//q/+z/
7P/t/+3/7P/r/+r/5//o/+r/6//s/+r/6P/o/+j/6P/o/+j/6f/q/+v/7P/q/+r/6v/q
/+r/6v/q/+r/6P/o/+j/6P/m/+b/5v/m/+f/6P/p/+r/6P/o/+j/6P/o/+j/6P/o/+j/
6P/o/+j/6P/o/+j/6P/q/+r/6v/q/+j/6P/o/+j/6P/o/+j/6P/o/+j/6P/o/+b/5v/m
/+b/5//o/+n/6v/p/+j/5//m/+j/6P/o/+j/5v/m/+b/5v/m/+b/5v/m/+j/6P/o/+j/
5v/m/+b/5v/m/+b/5v/m/+b/5v/m/+b/4//j/+P/4//l/+X/5f/l/+X/5f/m/+b/5v/l
/+X/5f/k/+T/5P/k/+b/5v/m/+n/6P/o/+r/6v/t/+7/7//w//H/8//1//b/+//7//v/
+//5//j/9v/0//L/7//w//H/7//t/+3/8P/w/+//7f/s/+z/6//q/+f/5v/l/+X/4//h
/+D/4P/g/97/3f/d/93/3v/e/97/3v/g/+D/4f/h/+H/4v/j/+P/5f/l/+P/4//k/+r/
9f8EABgAMgBRAHIAjwCtANEA8wAWATABPAFCATQBBwG5AFcAAQDG/5//k/+Y/53/qf+7
/8n/0//d/+P/5P/n/+r/6//r/+r/6v/q/+r/6v/q/+j/6P/p/+n/6//s/+z/7P/s/+z/
7P/s/+7/7//v/+//7f/u/+7/7v/w//H/8f/w//D/8f/x//H/8f/y//L/8v/0//X/9v/2
//X/9f/2//b/+P/4//j/+f/3//f/+P/4//r/+v/7//v/+//8//z//P/8//7//v/+//z/
/P/9//3/AQACAAIAAgADAAMAAwAEAAcABwAIAAgABwAIAAgACQAJAAkACwAMAA8ADwAP
ABAAEAASABIAEgATABUAFgAXABoAGwAbABsAGwAcAB0AHwAeAB8AIAAhACIAIwAjACMA
KAAqAC0AMAAvAC8AMQAxADMAMwA1ADUANgA4ADkAOQA4ADgAOAA4ADoAOgA7ADwAOwA7
ADsAOwA+AEEAPwA/AEEAQQBBAEEAPwA+AD4AOwA6ADgANwA0ADEALwAtACkAJQAiAB4A
GgAaABcAFQASAA0ACgAIAAgABgAFAAYABgADAAEAAQAAAAAAAAD+//3//P/7//v/+//5
//n/+f/3//n/+v/6//n/9//3//j/+P/2//b/9v/2//f/+P/6//v/+v/6//n/+P/5//r/
+//9//z/+//6//n//P/8//z//f/9//3//f/9//3//v/+//7//////////////wAAAAD+
//z//P/9//3//////////f/9//7//v/+/wAAAAAAAP7//P/8//z//P/8//z//P/7//3/
/P/7//v/+v/5//j/9v/4//j/+P/4//b/9v/0//T/9P/1//X/9f/2//X/9f/1//P/8//z
//P/8v/y//L/8f/x//H/8f/x//T/9P/0//P/8//z//P/8//x//H/8f/w//D/8P/x//H/
8f/x//H/7//v//D/8P/w//T/8v/w//D/8P/w//D/8v/y//L/8v/w//D/8P/w//D/8P/w
//D/8P/w//D/8P/w//D/8P/w//H/8v/z//T/8//y//H/8P/w//D/8P/w//L/8v/y//L/
8f/w/+//7v/w//D/8P/w//D/8P/w//D/7v/u/+7/7v/w//D/8P/w//D/8P/w//D/8P/w
//D/8P/w//D/8P/w/+//7v/t/+z/7v/u/+7/7v/u/+7/7v/u//D/8P/w//D/7v/u/+7/
7v/u/+7/7v/u//D/8P/w//D/7v/u/+7/7v/u/+7/7v/u//D/8P/w//D/7//v/+//7//x
//H/8f/x/+//7//w//D/8v/x//H/8f/w//D/8P/w//L/8v/y//X/9v/2//j/+P/5//r/
+//8////AQADAAQABgAFAAQAAwACAAIAAQAAAP3/+f/5//n/9//1//X/+P/4//f/9f/0
//T/8//y/+//7v/t/+3/6//r/+r/6v/q/+j/5//n/+f/6v/q/+r/6v/q/+r/6//r/+n/
6v/r/+v/6//r/+3/7//0//z/CQAcADAASgBnAH4AlwC1ANMA7QAGARQBGAEOAe4ArwBT
AP3/zf+0/6P/o/+q/7X/xf/T/93/4//p/+//9P/1//b/9f/1//T/9P/0//T/9P/0//T/
9P/1//X/9//4//j/+P/3//b/9f/0//X/9//4//n/9//4//j/+P/4//n/+f/4//j/+f/5
//n/+f/6//r/+v/6//v//P/8//v/+//8//z//P/8//z//f//////AAAAAAAAAAABAAEA
AQACAAIAAgACAAQABAAEAAQABAAFAAUABwAIAAgACAAHAAcABwAIAAsACwAMAAwADQAO
AA4ADwANAA0ADwAQABEAEQARABIAEgAUABQAFAAVABcAGAAZABoAGwAbABsAHQAeAB8A
IQAiACMAJAAlACQAJQAlACUAKQAqACwALgAvAC8AMQAxADEAMQAzADMANAA2ADcANwA3
ADYANQA0ADUANgA4ADoAOQA5ADkAOQA6AD0AOwA7AD8APwA/AD8APQA8ADwAOQA5ADYA
NAAwACsAKQAnACMAIAAeABsAGAAYABUAEwAQAAsACAAGAAYABAADAAQABAABAP/////+
//7//v/8//v//P/7//v/+//6//n/+P/1//b/+P/5//n/9//3//j/+P/4//j/+P/4//j/
+P/5//n/+//8//z//P/6//r/+v/7//v/+//7//v/+v/6//r/+//9//3//f/9//v//P/8
//z//f/9//3//f///wAAAAD+//3//P/8//v//f/9//3/+//5//r/+v/6//z//P/8//r/
+P/4//j/+P/4//j/+P/3//f/9v/1//X/9f/1//X/9P/2//b/9v/2//T/9P/y//L/8v/z
//P/8//0//P/8//z//P/8//z//P/8v/y//L/8f/x//H/8f/x//D/8P/w/+//8f/x//H/
8f/x//H/8f/w//D/8P/x//H/7//v/+//7f/v//D/8P/w//D/8v/y//H/8P/v/+7/8P/w
//D/8P/u/+7/7v/u/+7/7v/u/+7/8P/w//D/8P/u/+7/7v/u//D/8P/w//D/7//u/+3/
7P/t/+7/7//w//D/8P/w//D/7//u/+3/7P/s/+z/7P/s/+7/7v/u/+7/7v/u/+7/7v/u
/+7/7v/u/+z/7P/s/+z/7v/u/+7/7v/s/+z/7P/s/+z/7P/s/+z/7v/u/+7/7v/u/+7/
7v/u/+z/7P/s/+z/7v/u/+7/7v/s/+z/7P/s/+7/7v/u/+7/7v/u/+7/7v/w//D/8P/w
/+7/7f/s/+v/6//r/+v/6//r/+v/7P/s/+z/6//r/+v/7v/u/+7/7v/u/+7/7v/x//D/
8P/y//L/9P/2//j/+v/5//v//f/+/wMAAwADAAMAAAAAAP///v/5//X/9f/1//f/9f/1
//j/9v/1//P/8v/0//P/8v/v/+z/6//r/+n/5//m/+b/5v/m/+X/5f/l/+T/5P/k/+T/
5v/m/+f/5//n/+j/6f/p/+n/6f/n/+f/7P/0/wEAEgAqAEAAWQB0AJEArwDRAO8AEAEo
ATIBMAEeAe0AmQA5AO//wP+f/5P/mv+j/6//vf/L/9n/5f/t//D/7f/s/+//7//u/+7/
7//w//H/8v/w//D/8f/x//H/8v/y//L/8v/y//L/8v/y//P/8//z//X/9v/2//b/9f/1
//T/8v/z//X/9v/3//n/+v/6//r/+v/7//z//P/5//n/+v/6//r/+v/6//v/+//7//z/
/P/6//r/+//7//3//v/+//7//v8AAAAAAAD+//7//////wEAAgACAAIABQAFAAUABgAH
AAcACAAIAAsADAAMAA0ADAALAAwADAAPAA8ADwAQABIAFAAUABQAFAAVABUAFQAYABkA
GQAZABsAHAAdAB8AIAAhACIAIwAkACUAJQAlACUAJgAoACoALQAtAC8ALwAtAC0ALwAv
ADIANAA1ADUANgA2ADYANgA2ADYANwA4ADkAOQA5ADkAOQA7ADgANwA6ADsAPAA9AD8A
PgA+ADsANwA0ADIALgAuAC0ALAApACUAIgAeABoAGAAVABMAEAALAAgABgAGAAEA////
//7////9//3//P/6//r/+P/3//j/9//3//f/9//3//f/9f/z//T/9P/z//X/9f/2//b/
9P/0//T/9P/2//b/9//3//f/+P/4//j/+v/6//r/+//9//3//f/9//z//P/8//3//f/9
//3//f///wAAAAAAAAEAAQABAAEAAQACAAIAAAD+//7//////wEAAQABAP////8AAAAA
AAD+//7//v/8//7//v/+//7//P/8//z/+//9//z/+//7//v/+//7//r/+v/6//r/+v/8
//z/+v/6//n/+f/4//f/+P/3//f/9//5//n/+f/5//f/9v/1//P/9P/1//b/9//4//j/
+P/3//X/9f/1//X/9//3//f/9v/2//b/9//3//f/9//3//X/9f/2//b/9v/2//b/9v/2
//b/9v/2//b/9v/2//b/9v/2//b/9v/2//b/9v/2//b/9v/2//b/9v/2//b/9v/0//T/
9P/0//T/9P/0//T/9P/0//T/9P/y//L/8v/y//T/9P/0//T/9P/0//T/9P/2//b/9v/2
//T/9P/0//T/9P/0//T/9P/2//b/9v/2//X/9P/z//L/8//0//X/9v/0//T/9P/0//L/
8v/y//L/8//0//X/9v/1//T/8//y//T/9P/0//T/9P/0//T/9P/0//T/9P/0//T/9P/0
//T/8v/y//L/8v/0//T/8//z//P/8//z//P/8//z//P/8//y//L/8v/x//P/8//0//T/
8v/y//L/8v/0//f/+P/4//j/+P/5//r//f/+////AQABAAIABQAFAAUABQAEAAQABQAE
AP//+//5//n/+f/3//n//P/8//v/9//2//b/9f/2//P/8v/x/+//7f/r/+r/6v/q/+r/
6f/r/+v/7P/s/+r/6v/q/+r/7f/t/+3/7v/t/+3/7f/t/+v/7//0//r/CQAYACoAQgBh
AH4AlwC1ANkA+QAYAS4BOgE4ASAB6QCVADMA6//C/6n/of+o/7H/vf/L/9n/5f/r/+//
8v/3//j/+P/3//X/9P/0//T/9P/0//b/9v/3//f/9f/2//b/9v/2//b/9v/2//T/9f/1
//X/9//4//j/+P/6//v/+//6//j/+f/5//n//f/+//7//v/8//3//v/+//3//f/+//7/
AAAAAAAAAQD/////AAAAAAIAAgADAAMAAQACAAIAAgAEAAYABgAGAAQABAAFAAUABwAI
AAgACAAJAAkACQAKAAsACwAMAAwADQAOAA4ADwAPAA8AEQASABMAEwATABQAFgAYABgA
GAAYABkAGQAZABwAHQAdAB0AHwAgACEAIwAiACMAJAAlACgAKQApACkAKQAqACwALgAv
AC8AMQAxADMAMwA1ADUANAA2ADcANwA6ADoAOgA6ADgAOAA5ADoAOwA7ADsAOwA9AEEA
QABBAEIAQQBAAD8AQQBAAEAAPQA7ADgANgAyAC8ALQArACcAJgAkACEAHgAaABcAFQAS
ABEADgAMAAwABwAFAAUABAADAAEAAQAAAP7//v/8//v/+v/5//n/+f/6//v//P/7//n/
+v/6//n/+f/5//r/+v/6//r/+v/6//r/+v/7//v//f/+//7//v/9//z/+//7//z//f/+
/////v/+//7//////////////wAAAgADAAQABAADAAIAAQABAAIAAgAAAAIAAgADAAMA
AQABAAEA/////wAAAAAAAP7//v/+//z//v/+//7//v/+//7//v/9//3//P/7//v/+//7
//v/+v/8//z//P/8//z//P/6//r/+P/5//n/+f/4//f/9//3//f/9//3//f/9v/2//b/
9f/3//f/9//3//r/+v/6//n/+P/3//b/9f/3//f/9//2//T/9P/1//X/9//3//f/9f/3
//j/+P/4//j/9v/2//b/9v/2//b/9v/2//b/9v/2//b/9v/2//T/9P/0//T/9P/0//T/
9P/2//b/9v/2//X/9P/z//L/9P/0//T/9P/2//b/9v/2//T/9P/0//T/9P/0//T/9P/y
//L/8v/y//L/8v/y//L/9P/0//T/9P/y//L/8v/y//T/9P/0//T/8v/y//L/8v/w//D/
8P/w//H/8v/z//T/8v/y//L/8v/w//D/8P/w//L/8v/y//L/8v/y//L/8v/y//L/8v/y
//L/8v/y//L/8v/y//L/8v/y//L/8v/y//D/8P/w//D/8P/w//D/7//x//H/8f/x//P/
8//z//P/8f/y//L/8v/x//H/8f/y//L/8v/y//L/8v/y//X/9v/4//r/+v/7//r/+//8
//3///8BAAIABQAHAAcABwAGAAUAAwABAPv/+P/5//r/+//3//f/+v/6//n/9//2//b/
9f/0//H/8P/v/+//7f/r/+z/7P/s/+z/6f/p/+n/6v/q/+r/6v/q/+z/7f/t/+3/7f/t
/+z/6//r/+3/8f/2//z/CQAaAC4ARgBjAHoAkQCtAMkA5QAAARABFgEOAfAAtwBhAAsA
1/+6/6f/o/+o/7P/wf/P/93/5//t/+//8P/x//L/8//z//L/8v/y//L/8v/y//L/8v/z
//P/8//0//T/9P/y//L/8v/y//T/9f/1//X/9f/2//b/9v/0//X/9f/0//b/9//3//f/
+P/4//f/9v/3//n/+//8//n/+f/6//r/+v/6//r/+//9//3//v/+//z//P/9//3///8A
AAAAAAD+/wAAAAAAAAAAAAABAAEAAwAEAAQABAAFAAUABQAGAAkACQAKAAoACwAMAAwA
DQALAAsADQAOABEAEQARABIAEgAUABQAFAAVABcAGAAZABoAGwAbABsAGwAcAB0AHwAg
ACEAIgAjACQAJQAlACUAJwAoACoALAAvAC8AMQAxAC8ALwAxADEAMgA0ADUANQA2ADYA
NgA2ADYANgA3ADgAOQA5ADkAOQA5ADsAOAA3ADoAOwA8AD0APQA8ADwAOQA5ADYANAAw
AC0AKwApACUAIgAgAB0AGgAYABUAEwAQAA8ADAAKAAoABQADAAMAAgABAP/////+//z/
/P/6//n/+v/5//n/+f/5//n/+f/3//f/+P/4//f/9//3//j/+P/2//b/9v/2//j/+P/5
//n/9//4//j/+P/4//j/+P/5//n/+f/5//n/+v/6//r/+//9//3//f/9//v//P/8//z/
/f/9//3//f/9//7//v/8//z//P/9//3//f/9//3/+//5//r/+v/6//z//P/8//r//P/8
//z//P/6//r/+v/5//n/+P/3//f/9f/1//X/9P/1//b/9//4//j/+P/2//b/9P/1//X/
9f/2//X/9f/1//P/8//z//P/9P/0//T/8//x//H/8f/x//L/8v/y//H/8f/x//H/8f/x
//H/8f/w//L/8v/z//P/8//z//P/8f/w//D/7//u/+7/7v/u/+z/7P/s/+z/7P/s/+z/
7P/q/+r/6v/q/+r/6v/q/+r/6P/o/+j/6P/o/+j/6P/o/+j/6P/o/+j/6v/q/+r/6v/p
/+j/5//m/+j/6P/o/+j/5//m/+X/5P/k/+T/5P/k/+b/5v/m/+b/5f/k/+P/4v/k/+T/
5P/k/w==
         </WaveFormData>
      </LeadData>
      <LeadData>
         <LeadByteCountTotal>10000</LeadByteCountTotal>
         <LeadTimeOffset>0</LeadTimeOffset>
         <LeadSampleCountTotal>5000</LeadSampleCountTotal>
         <LeadAmplitudeUnitsPerBit>4.88</LeadAmplitudeUnitsPerBit>
         <LeadAmplitudeUnits>��V</LeadAmplitudeUnits>
         <LeadHighLimit>2147483647</LeadHighLimit>
         <LeadLowLimit>268435456</LeadLowLimit>
         <LeadID>V5</LeadID>
         <LeadOffsetFirstSample>0</LeadOffsetFirstSample>
         <FirstSampleBaseline>0</FirstSampleBaseline>
         <LeadSampleSize>2</LeadSampleSize>
         <LeadOff>FALSE</LeadOff>
         <BaselineSway>FALSE</BaselineSway>
         <ExcessiveACNoise>FALSE</ExcessiveACNoise>
         <MuscleNoise>FALSE</MuscleNoise>
         <LeadDataCRC32>4128325145</LeadDataCRC32>
         <WaveFormData>
AgADAAUABwAIAAkADAANAA8ADwAPAA8ADQALAAcABAADAAIAAQAAAAMABQAHAAgABAAB
AAAA/v////3/+v/5//b/9P/y//H/8P/w//D/8P/x//L/8//0//L/8v/y//L/8v/z//P/
8//0//T/8//z//X/8//1//z/CgAeADEARgBeAHgAmAC8AOUAEAE5AWABeQF8AWIBKQHF
AFcADQDn/8z/wv/I/83/0//b/+T/6//y//b/+v/8//z/+v/6//n/9//2//X/9P/z//X/
9v/2//b/9f/0//P/8v/z//T/9v/3//X/9f/0//T/9//4//j/+P/4//j/+P/4//b/9v/2
//j/+f/7//z//v/9//z/+v/5//v//P/+//7///////3//f/9//3//f/+////////////
////////AAAAAAAA///+/wAAAQACAAMAAAABAAIAAgADAAQABQAGAAQABAAGAAcABwAH
AAcABgAHAAgACwAMAAsACgAKAAoADwASABMAFAAWABYAFgAYABYAGAAYABgAHAAeAB8A
IQAgACEAIgAiACQAJQAoACoALQAuAC4AMAAxADIANAA1ADcAOQA7AD0AOgA6ADoAOgA+
AD8AQQBEAEQARABEAEQAQwBFAEUARQBIAEkASQBJAEYARQBEAEMAQwBDAEMAQAA+ADwA
OQA2ADAALQApACQAIwAjACAAHgAbABgAFAARABAADgALAAkABwAGAAYABQABAAAAAAD/
/wAAAAD///7/+//6//r/+v/6//n/+f/4//r/+//7//v/+P/3//f/9v/3//f/+P/5//j/
+P/4//j/+v/7//z//f/5//n/+v/7//r/+f/4//j//f///wEAAwACAAEAAQABAAEAAQAB
AAIAAAAAAAAAAQD/////////////AQADAAUAAgABAAEAAAAAAAEAAwAEAP//AQABAAAA
/v/+//3//f/+////AAABAAAA/f/8//v//P/7//v/+//6//r/+v/7//z//P/7//v/+v/5
//n/+f/0//T/9P/3//n/+f/5//j/9v/1//T/9P/1//X/9P/y//X/9v/3//b/8//0//T/
8//y//L/8v/y//D/8P/x//H/8//z//P/8f/z//L/8v/z//L/8P/u//H/8v/z//T/8//y
//H/8P/y//L/8v/y//L/8v/y//L/8P/w//D/8P/x//L/8//0//T/9P/0//T/8//y//H/
8P/z//T/9f/2//T/8v/w/+7/7//w//H/8v/y//L/8v/y//D/8P/w//D/8f/y//P/9P/y
//L/8v/y//T/9P/0//T/9v/2//b/9v/0//T/9P/0//T/9P/0//T/8v/y//L/8v/z//T/
9f/2//T/9P/0//T/8v/y//L/8v/0//T/9P/z//L/8//y//H/8v/y//P/9P/2//T/9P/0
//T/8//z//L/9f/1//X/9f/0//P/8//y//f/+P/5//v//P/9//3//f8CAAMAAwADAAQA
BQAGAAUA///8//z//P/8//z//P/9/wAAAAD9//v/+P/2//T/8f/x//H/8P/w/+z/6//p
/+j/6v/q/+r/6v/q/+r/6v/q/+j/6P/o/+n/6v/r/+3/7v/r/+n/6f/r/+//9v8EABYA
JwA8AFoAegCcAMgA+QAqAVcBggGjAbABoAFrAQsBjwArAO3/zP/C/8b/yf/N/9P/3P/l
/+7/9P/4//j/9v/1//T/8v/v/+//7//v/+//8f/y//L/8v/w//D/8P/w//L/8v/z//P/
8//z//L/8v/z//T/9P/0//T/9P/0//T/8//y//H/8v/0//X/9f/2//T/9P/z//P/8//0
//b/9v/5//n/9//3//f/9//3//j/+v/7//z//f/7//v/+//8//v//P/8//z//P/9//7/
///9////AQACAAQABAAEAAQAAwACAAMAAwAEAAUABgAGAAgACAAKAAoACAAIAAkACgAO
ABAAEAAQABAAEAAQABIAFQAYABkAGgAbABwAHAAdABwAHQAeAB4AIAAhACQAJgAnACgA
KAAqACsALAAuAC8AMgAzADQANQAzADQANQA2ADgAOQA7AD4APAA8ADwAPAA9AD8APwA/
AEIAQwBDAEMAQAA/AD4APQA+AD0APAA4ADMAMAAsACgAJQAjACAAHAAaABkAFQASAA4A
DAAJAAcABAACAP///f/7//r/+v/5//f/9v/2//X/9v/2//X/9P/y//D/7//u/+//7//w
//D/7f/t/+z/6//q/+v/7f/u//D/7//v/+//7//u/+3/7P/u/+//8P/x/+//7//w//H/
8f/x//H/8v/x//H/8f/x//H/8f/y//P/9f/1//X/9v/2//b/9v/3//X/9f/1//X/9P/1
//b/9//1//X/9v/2//b/9//5//r/9f/3//f/9v/2//b/9f/1//X/9f/1//X/9f/z//P/
8//z//P/9P/1//P/8v/x//H/8v/y//H/8f/x//H/8v/z/+//7v/t/+//8f/x//H/8P/s
/+v/6v/q/+z/7f/t/+z/7P/s/+z/6v/o/+r/6//r/+v/7P/t/+7/7f/s/+z/6//r/+v/
6//p/+r/6v/r/+3/5v/k/+b/5//o/+n/6v/o/+j/6P/o/+b/5v/m/+b/5//o/+n/6v/p
/+j/5//m/+j/6P/o/+j/5v/m/+b/5v/k/+T/5P/k/+X/5v/n/+j/5//m/+X/5P/l/+b/
5//o/+b/5v/m/+b/5v/m/+b/5v/o/+j/6P/o/+X/5P/j/+L/5f/m/+f/6P/m/+b/5v/m
/+T/5P/k/+T/5v/m/+b/5v/k/+T/5P/k/+b/5v/m/+b/5P/k/+T/5P/j/+L/4f/g/+P/
5P/l/+b/5f/k/+P/4v/k/+T/5P/k/+T/5P/k/+T/4f/h/+P/4//l/+X/5P/k/+P/4v/f
/97/3//h/+L/5P/i/+P/4//j/+P/5f/l/+b/6P/q/+r/6v/p/+v/7f/u//H/9P/1//X/
9f/1//X/9f/x/+3/6v/q/+z/7P/s/+z/7P/s/+v/5//o/+n/6f/p/+X/4v/h/9//3f/b
/9r/2P/Z/9r/2//c/9z/3P/c/9z/3f/e/9//4P/f/9//3//g/97/3//j/+P/5f/n/+z/
8v/8/w0AIgA8AFoAdgCaAMMA7AAVAToBVwFoAWIBPQHzAIkAJQDt/9D/vv+4/73/x//R
/9r/4//q/+z/6v/q/+j/6P/o/+f/5f/o/+n/6v/r/+n/6v/q/+r/7P/s/+z/7P/r/+r/
6v/p/+n/6f/o/+j/6//s/+z/7P/r/+r/6f/o/+r/6v/q/+z/6v/r/+v/7P/u/+7/7f/t
/+3/7v/w//D/8f/x/+//7//w//H/8v/0//P/8//z//P/8//z//P/9P/3//j/+P/4//X/
9f/1//X/9f/3//n/+v/6//r/+v/6//z//P/+/////v///wAAAAD+//7/AAAAAAEAAgAE
AAYABwAIAAcABgAGAAYABgAIAAkADAANAA4ADgAOAA0ADQAOABEAFAAWABYAFQAWABYA
FQAWABYAGAAbABwAHgAfAB4AHwAgACEAIgAkACYAKAAnACcAKAAqACgAKAAoACgAKgAt
AC4ALwAvAC8ALgAtAC8ALwAvAC8ALgAtACwAKAAkACIAHwAcABoAGQAXABQADwANAAgA
BAADAAIAAAD///z/+v/3//X/8f/w//D/7//u/+7/7//v/+3/7P/q/+j/6v/q/+v/7P/q
/+n/6f/o/+j/6f/p/+n/5//n/+j/6P/n/+X/5P/j/+X/5v/n/+j/6P/n/+b/5f/j/+P/
5P/l/+X/5f/l/+b/5v/l/+T/4//k/+X/5//p/+f/5//n/+j/5v/m/+b/5//o/+n/6v/r
/+f/5//n/+f/6f/p/+r/6v/o/+f/5//m/+P/5f/l/+T/5v/m/+X/5f/k/+P/4v/h/+L/
4f/i/+P/4P/f/9//3//e/97/3v/f/+D/4P/f/9//3P/b/9v/2//Z/9r/2//f/97/3f/c
/9r/2v/Z/9j/2P/a/9v/2//a/9j/2P/Y/9b/2P/a/9v/2//Y/9j/2P/Y/9b/1v/X/9f/
2v/b/9z/2//Z/9j/2P/Z/9r/3P/c/9r/2v/a/9r/1//W/9X/1P/X/9j/2f/a/9n/2P/X
/9b/2P/Y/9j/2P/W/9b/1v/W/9b/1v/W/9b/1//Y/9n/2v/Z/9j/1//W/9b/1v/W/9b/
1v/W/9b/1v/V/9T/0//S/9P/1P/V/9b/1v/W/9b/1v/W/9b/1v/W/9b/1v/W/9b/1f/U
/9P/0v/T/9T/1f/W/9X/1P/T/9L/1P/U/9T/1P/S/9L/0v/S/9D/0P/Q/9D/0f/S/9P/
1P/T/9L/0f/Q/9D/0P/Q/9D/0v/S/9L/0v/P/87/zf/M/87/zf/N/8//zv/N/8z/yv/L
/8z/zf/M/87/zv/P/8//zf/M/8z/y//M/83/0P/R/9H/0P/R/9D/0f/T/9b/2f/a/9v/
3v/f/9z/2//a/9n/2v/Z/9b/1P/S/9L/0v/S/9L/0//U/9T/0f/P/8//zv/K/8f/w//B
/8L/wv/C/8P/wf/A/7//vv/A/8D/wP/A/8D/wP/A/8D/v/+//77/vf+//8D/wP/B/8H/
w//F/87/3v/u/wEAHAA4AFIAcACUALcA3gAFASYBNwEuAQgBvQBRAPP/v/+h/5D/jv+Y
/5//q/+z/7r/vf/A/8T/yP/G/8b/xP/E/8P/wf/B/8H/wf/B/8H/wv/C/8L/wf/A/7//
vv/A/8D/wf/B/8L/w//D/8T/w//C/8D/vv/B/8L/w//E/8L/wv/C/8T/wv/D/8P/xP/E
/8T/w//D/8L/wv/D/8L/xf/F/8P/w//F/8X/xf/G/8b/xf/E/8P/xf/F/8X/xv/E/8T/
w//C/8T/xf/G/8f/xf/H/8n/yv/K/8r/yv/K/8j/yP/K/8v/y//L/8v/yv/L/8z/z//Q
/9D/0P/R/9L/0//U/9P/0v/V/9b/1//a/9n/2v/Z/9j/2v/c/93/3//f/+H/4//k/+T/
4//k/+T/6P/q/+v/7v/u/+7/7//v//H/8//1//f/9f/2//f/+P/3//f/+P/6//v//P/9
//7//P/9//z/+//9////AAABAAEAAQABAAEA/v/9//z/+P/0//L/7//s/+j/5f/h/9z/
2f/Z/9b/1P/S/9D/zf/L/8j/xv/D/8H/v/++/77/vf+4/7b/tf+z/7P/tP+0/7T/s/+y
/7L/sv+y/7H/sf+w/7L/s/+z/7P/r/+v/7D/sP+y/7H/sf+x/7H/sP+v/67/rf+t/63/
rf+t/6//sv+1/7T/s/+y/7L/tf+1/7X/tf+y/7H/sf+x/7P/s/+z/7T/tv+2/7b/t/+1
/7X/tf+1/7T/tf+2/7f/tv+1/7X/tP+1/7X/tv+2/7b/uf+6/7r/uf+4/7b/tf+3/7f/
t/+3/7X/s/+z/7P/s/+z/7T/tf+2/7b/tv+3/7b/tv+1/7X/t/+3/7j/uf+2/7b/tv+5
/7n/uf+5/7j/t/+3/7f/uP+6/7v/u/+6/73/vv+//77/vf++/77/vf+7/7z/vf++/7//
wP/C/8P/wf+//73/uf+8/7z/vf+//7z/uv+6/7j/uP+4/7j/uv+8/77/wP/B/8L/w//E
/8f/yP/J/8r/yP/I/8j/yP/G/8b/xv/G/8f/yP/J/8r/x//G/8X/xP/G/8b/xv/G/8T/
xP/E/8T/xf/G/8f/yP/M/87/0P/S/8//zv/N/8z/zf/O/8//0P/O/87/zv/O/8r/yP/G
/8T/x//I/8n/yv/H/8b/xf/E/8b/yP/K/8z/zP/M/8z/zP/K/8r/yv/K/8z/zv/Q/9L/
0f/Q/8//zv/Q/9D/0P/Q/87/zv/O/87/zf/M/8v/yf/M/8//0P/R/9H/0P/Q/9D/0//S
/9P/1P/U/9P/0//S/9H/0f/R/9H/0//T/9T/1P/W/9b/1v/X/9r/3f/f/+H/5v/n/+f/
5//l/+X/5f/j/+H/4P/i/+T/4f/g/9//3//j/+T/4v/h/+H/4P/f/93/2v/Z/9f/1v/W
/9f/1//Y/9b/1v/W/9b/1//Y/9n/2v/a/9r/2v/b/93/3f/e/97/4//l/+P/4//j/+j/
8P/+/xEAKgBIAGoAjACuANcAAAEtAVYBewGQAYoBXwEPAZ0AMwDx/8z/uP+4/7//x//V
/97/4//o/+r/6v/q/+7/8P/w/+//7f/t/+3/7f/t/+3/7v/u/+7/7//w//H/8v/w//D/
8f/x//L/8//z//T/8//0//T/9P/2//b/9v/2//j/+P/4//r/9//3//b/9v/5//r/+v/7
//v//P/+//7/AQABAP////8AAAEAAgAEAAQAAwACAAEAAgADAAQABgAFAAYABgAGAAcA
BwAHAAcACQALAA0ADgANAAwACwAKAA0ADgARABMAEwATABMAEgASABIAFAAUABUAFgAY
ABoAGQAaABkAGAAbABwAHQAgACAAIgAiACIAIwAkACQAJQAlACcAKQAqACsAKwAtAC4A
MwA2ADgAPAA8ADwAPQA9AEAAQQBCAEMARQBGAEcASABHAEcASABKAEsATABNAE4ATQBP
AE8ATwBQAFEAUQBRAFIAUwBUAFUAUwBRAE8ASgBJAEgARgBEAD8APQA6ADYAMgAxAC0A
KgAoACYAIwAhAB4AHAAZABcAFgAWABcAFwAUABIAEQAPABAAEAAPAA4ADwAOAA4ADgAN
AAsACgAIAAoACwALAAsABwAHAAgACAAKAAkACQAJAAsADAANAA4ADgANAAwACwALAA0A
EAATABIAEQAQABAAEQARABEAEQATABMAFAAVABMAEwATABQAFgAWABYAFwAVABUAFQAV
ABMAEwATABMAFQAVABYAFgATABMAFAAUABIAFQAWABYAFQAUABIAEQASABMAFAAVABcA
FQAVABUAEwARABAADwAPABAAEQATABMAEgAQAA8AEAAPAA8ADwANAA4ADwATABAADwAO
AAwADQANAA0ADgAPAA8ADgAMAA4ADgAOAAwADAAOAA8ADwAMAAwADAAMAA4ADgAPAA8A
DQANAA0ACwANAAwADAANABIAEAAOAA0ADAALAAoACwAMAA0ADgAMAAwADAAMAAwADAAM
AAwADgAOAA4ADgAMAAwADAAMAA0ADgAPABAADQAMAAsACgAMAAwADAAMAA0ADgAPABAA
DgAMAAoACAAJAAoACwAMAAoACgAKAAoACgAKAAoACgAMAAwADAAMAAoACgAKAAoADAAM
AAwADAAMAAwADAAMAAoACgAKAAoACwAMAA0ADgANAAwACwAKAAwADAAMAAwADAAMAAwA
DAAKAAoACgAKAAsADAANAA4ADQAMAAsACgAMAAwADAAMAA4ADgAOAA4ADAAMAAwACwAM
AA8AEAARABAADgANAAwADQAMAA0ADgANAA0ADgAOAA0ADQANAA0AEAARABMAFAAUABQA
FAAVABkAGwAcAB0AHgAfAB8AHwAfAB8AHwAdABsAGAAYABgAFQAUABMAEwAVABYAFAAT
ABEAEAAPAA0ADAALAAkACAAIAAkACQAKAAcABgAFAAQABgAGAAYABgAGAAYABgAHAAcA
BwAIAAgACwALAA0ADQARABYAIAAyAEUAXAB6AJYAsgDUAPkAHAFBAWIBdQFyAVYBFQGv
AEsAEwD5/+T/3v/k/+3/+f8DAAgACwAOABAAFAAWABQAFgAWABUAEwARABEAEQARABEA
EgASABIAFAAUABQAFAASABIAEwATABQAFQAVABYAFQAWABYAFgAYABgAGAAYABgAGAAY
ABoAGAAZABkAGgAcABwAGwAbABkAGgAcABwAHQAdABsAGwAcAB0AHgAgAB8AHwAfAB8A
IAAhACIAJAAkACQAIwAiACMAIwAjACMAIwAlACcAKAAnACYAJQAkACYAJgAoACkAKAAp
ACoAKgAqACoALAAsAC4ALgAvADAALwAwAC8ALgAxADIAMwA2ADQANgA2ADYAOQA6ADoA
OwA7AD0APwBAAD8APwBBAEIARABGAEcASgBMAEwATQBNAEwATQBOAE8AUQBSAFMAVABU
AFMAUwBUAFcAWABZAFoAWgBbAFoAWQBaAFsAWwBbAF0AXQBdAF0AWwBZAFcAUgBTAFIA
UABOAEkARwBEAEAAPAA7ADcANAA0ADIALwAtACgAJgAjACEAIgAiACMAIwAgAB4AHQAb
ABoAGgAZABgAGQAYABgAGAAXABUAFAASABMAFQAWABcAEwATABQAFAAUABMAEwATABQA
FAAUABQAFQAVABUAFQAVABUAFgAXABUAFQAVABYAFgAVABQAEwAUABUAFwAZABgAFwAW
ABYAGAAYABgAGQAXABcAFwAXABUAFQAVABUAFQAVABYAFgAUABMAEwASABIAFQAWABYA
FQAUABIAEQATABMAEwATABUAEwATABMAEAAPAA8ADwAPABAAEQATABMAEgAQAA8AEAAP
AA8ADwAOAA4ADgARABAADwAOAAwACwALAAsADAANAA0ADAAKAAoACgAKAAgACAAKAAsA
CwAIAAgACAAIAAoACgALAAsACgAJAAgABQAHAAYABgAHAAoACgAKAAcABgAFAAQABgAG
AAYABgAGAAYABgAGAAQABAAEAAQABgAGAAYABgAFAAQAAwACAAMABAAFAAYABQAEAAMA
AgAEAAQABAAEAAYABgAGAAYABQAEAAMAAgACAAIAAgACAAIAAgACAAIAAgACAAIAAgAE
AAQABAAEAAEAAAD///7///8AAAEAAgAAAAAAAAAAAAAAAAAAAAAAAgACAAIAAgABAAAA
///+/wAAAAAAAAAAAAAAAAAAAAD+//7//v/+/wAAAAAAAAAA/v/+//7//v///wAAAQAC
AP///v/9//v/+f/7//v/+//8//z//f/+//z/+v/6//r//P/9////AAD/////////////
//8AAAAABQAGAAcACQAKAAsACwALAA8AEQASABMAEgARABAADQAJAAYABgAGAAgACAAI
AAkACAAIAAUAAwAFAAQAAwABAPz/+//5//j/9//3//b/9v/2//b/9v/2//P/8v/x//D/
8v/y//L/8//1//X/9v/2//P/8//z//X/+f8CAAoAGgAvAEIAWgB4AJoAvgDnABABOQFi
AX8BhgF4AUsB8wCDACsA+f/W/8b/xv/N/9P/3f/m//H/+P/+//7//P/6//z//P/7//n/
+v/7//z//f/6//r/+f/4//r/+v/6//r/+v/6//v/+//9//3//P/8////AAAAAAAA///+
//3//P/9//7///8CAAIAAwADAAQAAgACAAEAAQADAAQABgAGAAUABQADAAMABQAFAAUA
BgAFAAUABQAFAAUABQAFAAYACQAKAAoACgAHAAcABwAHAAkACwANAA4ADgAOAA4ADgAO
AA4AEAARABQAFQAWABYAFQAUABUAFAAWABYAFwAYABoAHAAcABwAGgAaABoAHAAfACIA
IwAkACMAJAAkACUAJgApACwALgAtAC0ALwAwAC8AMAAwADIANwA4ADoAOwA7ADsAOwA7
ADwAPgBAAEIARQBFAEYASABGAEYARgBGAEkASwBLAEsASwBLAEoASQBKAEsATABNAE4A
TQBMAEgARABCAD8APAA7ADkANgAyAC0AKwAmACIAIAAeABsAGQAWABQAEQAPAAwACgAJ
AAcABgAGAAcABwAEAAQAAwACAAEAAAAAAAAAAAD//////v/9//3//P/7//r/+//9//7/
/P/7//v/+//+//7//v/+/////////////////wAAAQADAAMAAwAEAAQAAwACAAEAAQAB
AAIAAwAFAAUABQAGAAYABgAGAAcACQAJAAkACQAGAAUABAADAAUABQAGAAYABQAFAAYA
BgABAAMAAwACAAQABAADAAMAAgABAAAA//8AAP//AAABAAIAAQABAAEA/v/+//7///8A
AAAA//////3/+//6//n/9//4//n//f/9//3//f/8//j/9//2//b/+f/7//z//P/6//r/
+v/4//j/+v/7//v/+v/6//r/+v/4//j/+f/5//v/+//7//n/9//2//b/9//4//j/+P/6
//r/+v/6//n/+P/3//b/+P/4//j/+P/4//j/+P/4//j/+P/4//j/+v/6//r/+v/5//j/
9//2//j/+P/4//j/9v/2//b/9v/2//b/9v/2//j/+P/4//j/9//2//X/9P/1//b/9//4
//b/9v/2//b/9v/2//b/9v/4//j/+P/4//f/9v/1//T/9f/2//f/+P/2//b/9v/2//X/
9P/z//L/9f/2//f/+P/1//T/8//y//P/9P/1//b/9P/0//T/9P/0//T/9P/0//T/9P/0
//T/8//y//H/8P/y//L/8v/y//L/8f/x//P/8//z//P/8v/0//T/9P/y//H/8P/w/+//
8v/y//P/8//z//P/9f/1//T/9P/2//b/9//5//z/////////AQABAAMAAwADAAMAAQD/
//v/+P/4//j/+P/4//r/+//8//z/9//1//X/9P/1//P/8P/v/+v/6v/p/+n/6P/o/+j/
6P/q/+r/6v/q/+j/6P/o/+j/6f/r/+z/7f/s/+z/6//r/+n/6//v//j/BAASACMANgBS
AHIAjgCyAN0ACAEzAVwBeQF+AWoBNQHbAGkAFQDr/9D/xP/E/8n/z//Z/+T/6//u//L/
9P/4//j/9f/0//L/7//x//H/8f/x//H/8v/y//L/8P/w//D/8P/y//L/8//z//H/8f/w
//D/8//0//T/9P/0//T/9P/0//L/8v/y//T/9v/3//f/+P/2//b/9f/1//X/9v/4//j/
+f/5//f/9//1//X/9f/2//n/+f/5//n/9//3//f/+P/7//z//P/8//v/+//7//v/+f/7
//3//v///wAAAQACAAEAAAABAAEABAAFAAYABgAIAAgACgAKAAkACAAIAAgACwAOAA8A
EAAOAA4ADgAQABMAFgAXABgAGQAaABoAGwAZABsAHQAeACEAIQAjACQAIwAkACQAJgAp
ACoALAAtAC4ALwAwADEAMQAyADMANAA3ADcAOAA6ADgAOAA4ADgAOQA7ADsAOwA9AD8A
QABBAEAAPwA+AD0APQA9AD0AOgA4ADYAMwAwAC0AKwAoACQAIQAhAB4AHAAZABYAEgAP
AA0ADAAKAAkABgAEAAMAAQABAAAAAAD///z//P/7//r/+f/4//j/+P/5//n/+v/6//n/
+f/4//f/9f/1//b/9v/4//f/9//3//b/9v/2//b/+f/5//n/+f/2//X/9f/1//j/+f/6
//z/+//7//v/+//7//v//P/9//7///8AAAIAAQAAAP////////////////7///8AAAEA
AAD//////v/+////AQACAP3///////7/AAAAAP////////////////3/+//7//v//P/7
//v/+//6//r/+v/7//z//P/7//v/+v/5//n/+f/2//b/9v/5//n/+f/5//j/+P/3//b/
9v/2//f/9//2//f/+P/5//j/9//4//j/9//1//b/9//4//X/9P/0//P/9P/1//b/9f/1
//T/9P/1//T/9P/0//b/9v/2//b/9P/0//T/9P/y//L/8v/y//T/9P/0//T/8//y//H/
8P/z//T/9f/2//P/8v/x//D/8v/y//L/8v/z//T/9f/2//X/9P/z//L/9P/0//T/9P/y
//L/8v/y//D/8P/w//D/8v/y//L/8v/w//D/8P/w//L/8v/y//L/8P/w//D/8P/u/+7/
7v/u/+//8P/x//L/8f/w/+//7v/w//D/8P/w/+7/7v/u/+7/7v/u/+7/7v/u/+7/7v/u
/+7/7v/u/+7/8P/w//D/8P/u/+7/7v/u//D/8P/w//D/7v/u/+7/7v/s/+z/6//r/+7/
7//w//H/7v/u/+7/7v/s/+z/7P/t/+3/7v/u/+//7f/t/+3/7//w//L/8//2//b/9v/3
//n/+f/6//v//v8BAAEAAQABAAAA///8//f/9f/2//f/+P/3//b/9v/2//j/9f/z//P/
8v/x/+//7P/p/+f/5v/l/+b/5v/n/+j/5v/m/+b/5v/k/+T/5P/k/+b/5v/n/+f/5f/m
/+b/5f/n/+n/7f/v//b/AAAOAB8ANgBSAGwAiACqAM0A8gAVATYBSQFGAS4B9QCZADMA
9//Z/8T/uv+8/8H/y//X/+L/6f/s/+r/6v/q/+r/6v/q/+n/5//n/+f/5//n/+X/5v/m
/+b/5//o/+n/6v/p/+j/6P/n/+j/6f/p/+r/6f/q/+r/6v/o/+j/6P/o/+n/6v/r/+7/
7f/t/+z/7P/t/+7/7v/v/+//8P/y//L/8v/x/+7/7f/u/+//8P/y//L/8f/w/+//8f/x
//H/8v/z//T/9P/0//H/8f/x//H/8v/1//j/+v/5//j/9//2//j/+P/6//v//P/9//7/
/v/9//z//f/8////AAACAAQAAwAEAAMAAgADAAQABQAIAAcACgALAAwACwAMAAwADQAP
ABEAEwAUABMAEwAVABYAFwAYABgAGgAdAB4AIAAhAB8AHwAfAB8AIAAiACQAJgAlACUA
JgAoACgAKAAoACgAJwApACkAKQApACkAKAAnACoAKwAsAC0ALAArACoAJgAmACQAIQAe
AB0AGwAYABQADgANAAkABgAGAAQAAQD///r/+P/1//P/8f/w//D/7//t/+z/7P/r/+n/
6P/m/+T/5P/k/+X/5v/m/+X/5f/k/+L/4//j/+P/4//j/+T/5P/i/+H/4f/h/+T/5P/k
/+T/4//j/+P/4//i/+P/5f/n/+X/5f/l/+b/5f/l/+X/5f/m/+f/6f/r/+j/5//m/+b/
6P/o/+j/6f/p/+n/6f/p/+f/5//n/+f/6f/p/+r/6v/o/+f/5//m/+X/5//n/+b/6P/o
/+f/5//m/+X/5P/j/+X/4//j/+P/4P/f/9//3//f/+D/4f/j/+L/4v/h/+H/4P/f/9//
3//d/97/3//j/+D/3//e/9z/2//b/9v/3P/c/93/3f/c/9r/2v/a/9j/2v/c/93/3f/a
/9r/2v/a/9z/3P/d/93/2//b/9v/2f/X/9b/1v/X/9j/2P/Y/9b/1v/W/9b/1P/U/9T/
1P/W/9b/1v/W/9X/1P/T/9L/0P/Q/9D/0P/Q/9D/0P/Q/87/zv/O/87/z//Q/9H/0v/P
/87/zf/M/87/zv/O/87/zP/M/8z/zP/M/8z/zP/M/87/zv/O/87/zP/K/8j/xv/H/8j/
yf/K/w==
         </WaveFormData>
      </LeadData>
      <LeadData>
         <LeadByteCountTotal>10000</LeadByteCountTotal>
         <LeadTimeOffset>0</LeadTimeOffset>
         <LeadSampleCountTotal>5000</LeadSampleCountTotal>
         <LeadAmplitudeUnitsPerBit>4.88</LeadAmplitudeUnitsPerBit>
         <LeadAmplitudeUnits>��V</LeadAmplitudeUnits>
         <LeadHighLimit>2147483647</LeadHighLimit>
         <LeadLowLimit>268435456</LeadLowLimit>
         <LeadID>V6</LeadID>
         <LeadOffsetFirstSample>0</LeadOffsetFirstSample>
         <FirstSampleBaseline>0</FirstSampleBaseline>
         <LeadSampleSize>2</LeadSampleSize>
         <LeadOff>FALSE</LeadOff>
         <BaselineSway>FALSE</BaselineSway>
         <ExcessiveACNoise>FALSE</ExcessiveACNoise>
         <MuscleNoise>FALSE</MuscleNoise>
         <LeadDataCRC32>1814287713</LeadDataCRC32>
         <WaveFormData>
/v/+/wAAAgADAAUACAAKAAwACwALAAsACwAJAAcABQADAAMAAgACAAIAAwAEAAQAAAD+
//7//P/8//r/+f/4//T/8//x/+//8P/w//D/8P/x//L/8//0//L/8v/y//L/8v/y//P/
8//0//T/8//z//f/9//6/wAACQAWACUAMwBIAGMAgACgAMcA8AAZAUgBZgFqAVgBKAHS
AGwAKQAIAO//5P/m/+n/6//y//f/+v/+/wEAAQACAAEA/v/+//3//P/6//n/+P/2//b/
9//3//f/+f/5//n/+f/5//n/+f/6//n/+f/3//n/+f/5//n/+f/3//f/+P/4//n/+f/5
//n/+//8//3//f/8//z/+//6//v//P/+/////f/9//3//f/7//z//P/8//7/////////
/////wAAAAD///7//f/9/wAAAQACAAMAAwADAAMAAgAFAAUABQAFAAMABAAFAAUAAwAD
AAQABAAGAAcABwAJAAgACAAIAAkACwAMAA0ADwAPABIAEgASABAAEQATABUAGAAZABoA
GwAcAB0AHgAfACIAIwAkACUAKAApACoAKwAqAC0ALgAwADMANAA1ADYANQA2ADgAOQA8
AD0APwA/AD8AQABAAEEAQQBCAEMARABFAEUARQBEAEIAQgBAAEAAPwA+ADsAOQA2ADQA
MgAvACoAJwAlACAAHgAcABoAFwAUABEADwANAAsABwAHAAUAAwADAAIAAQAAAP///v/9
//v/+//5//n/+f/4//j/9//3//f/9//2//b/9//5//r/9//2//X/9P/2//X/9f/1//b/
9v/2//b/+f/5//n/+f/3//f/9//4//j/+P/4//j/+//8//3////+//3//P/7//r/+v/6
//r/+//7//v/+//5//r/+v/6//r/+//8//7//P/8//z//P/8//z//P/8//7//v/+//3/
/P/7//r/+f/6//r/+//7//r/+v/4//j/9v/2//b/9v/2//b/9v/2//j/+P/4//f/9v/1
//T/8//z//L/8v/z//X/9f/0//T/8f/x//H/8f/x//H/8f/x//L/8//z//T/8//y//L/
8f/x//H/8f/x//D/8P/w//H/7//v/+//7//v/+//7v/u//D/7v/u//D/8P/w//D/7v/u
/+7/7v/v//D/8f/y//H/8P/v/+7/7P/s/+z/7P/u/+7/7v/u//D/8P/w//D/7//u/+3/
7P/v//D/8f/y/+//7v/t/+z/7v/u/+7/7v/w//D/8P/w/+7/7v/u/+7/7v/u/+7/7v/w
//D/8P/w//D/8P/w//D/8v/y//L/8v/w//D/8P/w/+7/7v/u/+7/7v/u/+7/7v/v//D/
8f/y//L/8v/y//L/8v/y//L/8f/x//H/8f/x/+//7//v/+//8f/x//L/8v/x//H/8f/x
//H/8v/y//L/9P/0//T/9v/1//X/9P/0//b/+P/5//r/+f/6//r/+////wIAAwADAAUA
BQAFAAMA///9//3//f/+//7//v///wIAAgAAAP7/+//4//b/8v/x//D/8P/x/+7/7f/s
/+z/7P/s/+z/7P/s/+z/7P/s/+z/7P/s/+z/7f/t/+7/7v/r/+v/7f/v//L/+P8BAA4A
GQArAEQAYwCCAKYA0wAAAS8BYAGGAZQBigFgAQ4BoABDAA4A8f/k/+L/5f/l/+j/7//0
//b/9//5//j/9//0//T/8//y//H/8f/x//D/8v/z//P/8//z//P/8//z//P/8//z//T/
9f/1//P/9f/1//X/9f/1//P/8//0//T/8//z//P/8//1//b/9//3//X/9v/2//b/9v/2
//f/9//3//f/9//3//f/+P/4//j/+v/7//v/+//7//v//P/8//z//P/8//3//f/9//3/
/f/8//3//v/+//////////////8AAAEAAQADAAMABAAEAAQABQAFAAcABgAGAAYABwAI
AAgACAAJAAkADAAMAAwADQAPABIAFQAVABUAFQAVABgAGQAaABsAHAAdAB4AHwAiACMA
JAAlACgAKwAsAC4ALQAuAC8AMAAxADIANAA1ADgAOQA7ADsAOQA6ADoAOwA9AD4APwBA
AD8APwA/AD4APgA+ADwAPAA5ADgANQAzAC8ALAApACUAJAAhAB8AGgAYABYAFAARABAA
DQALAAkABwADAAMAAQD//////v/9//z/+//6//n/+f/5//f/9//3//b/9v/1//f/9//3
//b/8//z//T/9P/2//b/9v/2//b/9f/1//X/9P/0//T/9P/3//f/9//3//X/9f/1//b/
9v/2//b/9v/2//b/9v/3//n/+f/5//n/+P/4//j/+P/7//v/+//7//n/+v/6//r/+f/5
//n/+v/8//z//P/8//z//P/8//z//P/8//z/+//7//v/+//7//j/+P/5//n/+v/6//j/
+P/4//j/+P/4//j/+P/4//j/+P/4//j/9//5//n/+f/5//j/9v/1//X/9//3//b/9v/z
//P/8//z//P/8//z//P/8//z//L/8v/y//L/8//z//X/9f/1//X/9P/0//T/9f/1//X/
9f/1//P/8//y//L/8P/w//D/8f/y//P/9P/z//L/8f/w//D/8P/w//D/8P/w//D/8P/w
//D/8P/w//L/8v/y//L/8v/y//L/8v/x//D/7//u//D/8P/w//D/8P/w//D/8P/y//L/
8v/y//D/8P/w//D/8P/w//D/8P/w//D/8P/w/+7/7v/u/+7/8P/w//D/8P/w//D/8P/w
//D/8P/w//D/8P/w//D/8P/u/+7/7v/u//D/8P/w//D/8P/w//D/8P/u/+7/7v/u//D/
8P/w//D/7v/u/+7/7v/w//D/8P/w/+//7//v/+//7//v/+//7//v/+//7//w/+7/7f/t
/+3/7//v//D/8P/w//D/8P/w//L/8v/z//P/9P/1//b/9v/2//j/+v/7////AgAEAAQA
AQABAAEAAQD///3/+//7//v/+v/6//r/+f/6//r/+P/4//j/9v/1//L/8P/u/+3/7f/s
/+v/6v/s/+z/7P/s/+r/6v/q/+r/6//s/+3/7v/s/+3/7f/u/+7/7//x//H/8f/y//b/
/f8GABMAIwA4AE8AaACGAK0A0gD5ACQBSAFcAVoBPAH8AJwAQwAUAP3/7P/i/+X/6f/w
//X/+P/6//v/+f/4//f/9v/2//X/9P/0//X/9v/2//T/9f/1//X/9//3//f/9//1//X/
9f/2//f/9//1//f/9//3//f/9//1//X/9v/2//f/9//3//f/9//4//n/+f/5//r/+v/6
//r/+v/7//v/+//7//v/+//8//7///8AAP7//////////f/9//7//v8AAAAAAAABAAEA
AQABAAEAAAABAAIAAgAFAAUABQAFAAcACAAJAAkACQAJAAoACgAIAAkACQALAA4ADgAO
AA8ADwAOAA0ADQANABAAEAAQABIAEwAVABcAFwAXABcAFwAaABsAHAAdABwAHQAeAB8A
IAAhACIAIwAkACcAKAAqACsALAAtAC4ALwAwADIAMwA0ADUANwA3ADUANgA2ADcAOAA6
ADwAPgA9AD0APQA8ADwAPAA6ADoAOQA4ADUAMwAyADAALgArACoAJwAlACAAHAAaABgA
FQAWABMAEQAPAA0ACQAJAAcABQAFAAQAAwACAAEAAAD//wEAAQD////////+//7//f/7
//v/+//6//v/+//8//z/+v/6//r/+v/6//n/+f/5//z//P/8//z/+//7//v/+//5//n/
+f/6//r/+v/6//r/+v/6//r/+//7//v/+//7//r/+v/6//r//f/9//3//f/7//z//P/8
//v/+//7//z//P/8//z//P/8//z//P/8//r/+v/6//n/+//7//v/+//6//r/+//7//r/
+v/4//j/+P/4//j/+P/2//b/9v/2//b/9v/2//X/9f/1//X/9f/3//b/9v/3//X/9f/0
//T/9f/1//X/9f/z//P/8//z//P/8//y//L/8v/y//P/8//z//P/8//z//L/8v/y//P/
9P/1//b/9//1//X/9P/0//j/+P/4//b/9v/2//b/9P/0//T/9P/2//b/9v/2//T/9P/0
//T/9v/2//b/9v/0//T/9P/0//T/9P/0//T/9v/2//b/9v/0//T/9P/0//b/9v/2//b/
9P/0//T/9P/y//L/8v/y//P/9P/1//b/9P/0//T/9P/2//b/9v/2//T/9P/0//T/8v/y
//L/8v/0//T/9P/0//T/9P/0//T/9P/0//T/9P/0//T/9P/0//T/9P/0//T/9P/0//T/
9P/0//T/9P/0//T/9P/0//T/9P/0//T/9P/0//P/8//z//P/8//z//P/8f/x//H/8f/0
//T/8//z//P/8//z//T/8v/y//L/8v/0//b/9v/3//b/9v/2//b/9//4//v//v/9////
AgAEAAIAAQABAAEAAwABAP///f/9//3//P/8//z//f/+//7//P/6//r/+P/1//L/8P/u
/+//7//u/+3/6//q/+n/6P/r/+z/7f/u/+z/7P/s/+z/6v/q/+v/6//u/+7/7f/t/+3/
7//0//z/BwAUACEAMwBOAGMAfgCgAMMA6gAVATwBUAFKASgB6gCKADQACQDy/9//3P/g
/+X/6//w//P/9v/2//n/+//4//X/9P/0//P/8v/x//H/8f/w/+7/7//v/+//7f/t/+3/
7f/u/+//8P/y//P/8//x//P/8f/x//H/8f/y//P/9f/2//P/8//z//P/8//0//X/9f/z
//T/9P/0//T/9P/1//X/9f/1//X/9f/1//b/9v/2//b/9//3//f/9//3//j/+P/4//j/
+P/5//v/+//7//v/+v/7//z//P/9//3//f/9//v//P/9//3/+//7//z//P/+//////8B
AAIAAgACAAMABAAEAAQABQAGAAoACwAMAAsACwAMAA0ADgAPABAAEQAUABUAFgAXABYA
FwAYABkAHgAfACAAIQAgACMAJAAmACkAKgArACwAKwAsAC4ALwAuAC8AMQAxADMANAA0
ADUAMwA0ADUANgA5ADkAOQA4ADgAOAA2ADYAMwAyAC8ALQAoACYAJAAhABwAGQAXABIA
EgAQAA4ACwAMAAkABwAFAAMA//////3/+f/5//j/9//0//P/8v/x//P/8//x//H/8f/w
//D/7//x//H/8f/w/+3/7f/u/+7/7P/s/+z/7P/u/+3/7f/t/+z/7P/s/+z/7f/t/+3/
7f/u/+//8P/y//H/8P/v/+7/7//w//H/8//y//H/8P/v//D/8P/w//D/8//z//P/8//z
//T/9P/0//X/9f/1//b/9f/0//P/8v/0//T/9P/0//T/9P/0//P/8//z//P/8//y//L/
8//z//L/8v/w//D/8P/w//D/8P/u/+7/7v/u/+7/7v/u/+3/8P/x//L/8//y//D/7//v
/+//7//u/+7/7f/t/+3/7f/t/+3/7f/t/+3/7f/s/+z/6//q/+r/6f/r/+v/6//r/+v/
7P/t/+//7P/r/+r/6f/q/+v/6//s/+r/6P/o/+r/6v/q/+r/7P/s/+z/7P/q/+r/6v/q
/+z/7P/s/+z/6v/q/+r/6v/o/+j/6P/o/+n/6v/r/+z/6v/q/+r/6v/q/+r/6v/q/+j/
6P/o/+j/6f/q/+v/7P/s/+z/7P/s/+v/6v/p/+j/6v/q/+r/6v/q/+r/6v/q/+j/6P/o
/+j/6f/q/+v/7P/q/+r/6v/q/+r/6v/q/+r/6P/o/+j/6P/q/+r/6v/q/+z/7P/s/+z/
6v/q/+r/6v/s/+z/7P/s/+r/6v/q/+n/5//n/+f/5//o/+n/6v/r/+v/6//s/+z/6//r
/+v/6//p/+r/6v/q/+r/6v/q/+z/7P/t/+3/7v/v//D/8P/w//L/9P/1//f/+v/8//z/
+//7//v/+//5//j/9//4//n/9v/2//b/9//6//r/+P/2//T/8v/x/+7/6v/o/+f/5//o
/+f/5v/m/+T/5P/k/+T/5v/m/+b/5v/k/+T/5P/k/+X/5f/m/+b/6f/p/+f/5f/m/+r/
8//+/w0AHQA0AFMAcACOALMA3AAJATgBYgF4AXQBUgEOAagASQASAPH/3v/c/93/3f/m
/+3/8P/w//H/7//u/+//8P/w/+//7v/r/+v/6//q/+z/7f/t/+3/7f/t/+3/7f/r/+v/
6//s/+//7//t/+//7//v/+//7//x//H/8v/y/+//7//v/+//7//w//H/8f/z//T/9P/0
//T/9P/1//X/9//3//f/9//2//b/9f/0//b/9//3//f/9//3//j/+P/4//j/+P/5//n/
+f/5//n/+v/7//z//P/9//3//f/9//3//v///////////wAAAAAAAAEAAQADAAYABgAG
AAcABgAGAAYABwAJAAwADAAMAAwADQAPABEAEgATABQAFQAUABUAFgAXABoAGwAcAB0A
IQAjACUAJwAmACkAKgAsAC0ALgAvADAAMQAyADQANQA2ADcAOQA5ADkAOgA6ADsAOQA6
ADsAPAA/AD8APwA+AD4APgA8ADwAOwA6ADcANQA0ADIAMAAtACgAJQAjAB4AHAAaABgA
FQASAA8ADQALAAkABQAFAAMAAwADAAIAAQD+//3//P/7//3//f/7//v/+f/4//j/9//3
//f/9//2//f/9//4//j/9v/2//b/9v/4//f/9//3//j/+P/4//j/+P/3//b/9f/4//n/
+v/8//v/+v/5//j/+v/6//r/+//7//v/+//7//r/+v/6//r//f/9//3//f/9//7//v/+
//v/+//7//z//v/+//7//v/+//7//v/+//7//v/+//3/+//7//v/+//7//z//v////z/
/P/6//r/+P/4//j/+P/6//r/+v/6//j/+P/4//f/9//3//f/9//3//b/9v/3//f/9//2
//b/9f/1//X/9f/1//X/9f/1//f/9//2//b/9v/2//f/9//1//X/9f/1//b/9v/2//f/
9//3//f/9//3//f/9v/2//j/9v/0//L/8v/y//L/8//0//X/9v/0//T/9P/0//b/9v/2
//b/9P/0//T/9P/0//T/9P/0//b/9v/2//b/9f/0//P/8v/z//T/9f/2//b/9v/2//b/
9f/0//P/8v/z//T/9f/2//X/9P/z//L/9P/0//T/9P/2//b/9v/2//T/9P/0//T/9P/0
//T/9P/0//T/9P/0//L/8v/y//L/9P/0//T/9P/y//L/8v/y//T/9P/0//T/9P/0//T/
9P/y//L/8v/y//T/9P/0//T/8v/y//L/8v/y//L/8v/y//T/9P/0//P/8//z//P/8//1
//X/9f/1//X/9f/2//b/9f/1//X/9f/z//T/9P/0//T/9P/0//b/+P/5//n/+v/7//z/
/P/8/wAAAgADAAUABgAIAAgABwAJAAkACQAHAAQAAQAAAP///v/+//7///8AAAAA/v/8
//r/+P/3//T/8//y//L/8//y//H/8P/w/+7/7v/u/+7/7v/u/+7/7v/u/+7/7v/u/+//
7//w//D/8//z//P/8//4//7/BQAQAB8AMwBMAGMAfACcAL8A4gAJATABRAFCASwB9gCc
AEIAEwD+/+v/4v/i/+f/7//2//f/9v/4//n//f/8//v/+P/4//f/9v/1//X/9f/0//b/
9//3//f/9//3//f/9//3//f/9//4//n/+f/3//n/+f/5//n/+f/5//n/+v/6//f/9//3
//f/9//4//n/+f/5//r/+v/6//r/+v/7//v/+//7//v/+//7//z//P/8//z//f/9//3/
/f/9//7//v/+//7//v//////////////AgADAAQABAADAAMAAwADAAMABAAFAAUABQAF
AAYABgAGAAcABwAJAAoACgAKAAsACwAKAAkACQALAA4ADgAOAAwADQAPABEAEgATABQA
FQAWABcAGAAZABoAGwAcAB0AIgAjACQAJQAkACcAKAAqACkAKgArACwALwAwADIAMwAz
ADMANAAzADQANgA3ADkAOAA4ADgAOAA5ADkAOQA4ADkAOgA5ADoANwA2ADMAMQAwAC4A
LAApACgAJQAjAB4AGgAYABYAEwAUABEADwANAAsABwAHAAUABQAFAAQAAwACAAEAAAD/
///////9//3////+//7//f/7//v/+//6//r/+//9//7//f/8//v/+v/6//n/+f/5//r/
+v/6//r/+//7//v/+//5//n/+f/6//r/+v/6//r/+v/6//r/+//9//3//f/9//z//P/8
//z//f/9//3//f/9//7//v/+//v/+//7//z//v/+//7//v/9//z/+//6//z//P/8//v/
+//7//v/+//8//z//f/9//z//P/6//r/+P/4//j/+P/5//r/+//8//v/+v/5//f/+f/5
//n/+f/5//j/+P/5//n/+f/4//j/9//3//f/9//3//f/9//3//f/9//2//b/+P/4//n/
+f/3//f/9//3//b/9v/2//f/9f/1//X/9f/3//f/9v/2//j/+P/6//n/+P/3//b/9v/2
//b/9v/2//b/9v/2//b/9v/2//b/9v/2//b/9v/0//T/9P/0//X/9v/3//j/9//2//X/
9P/2//b/9v/2//j/+P/4//j/9v/2//b/9v/0//T/9P/0//T/9P/0//T/9v/2//b/9v/2
//b/9v/2//X/9P/z//L/8//0//X/9v/0//T/9P/0//b/9v/2//b/9P/0//T/9P/0//T/
9P/0//T/9P/0//T/9v/2//b/9v/0//T/9P/0//T/9P/0//T/9v/2//b/9v/4//j/+P/3
//b/9f/0//P/8//z//P/8//z//P/9P/0//P/8//z//P/9P/2//f/+P/3//b/9f/2//b/
9//3//j/+//8//z//P/+/wAAAQADAAgACgAKAAkABwAHAAcABQABAP///////wAAAAAA
AAEAAgACAAAA/v/+//z/+//4//b/9P/z//P/8v/x//D/8P/w//D/8P/w/+7/7v/u/+7/
7v/u/+7/7v/x//H/8v/y/+//8f/x//H/9P/6/wEADgAfAC0AQABbAHoAmAC9AOQADQE8
AWABbAFkAUIB9gCQAD8AFgD5/+T/4P/j/+f/7P/z//j/+v/7//v/+P/5//r/+v/5//j/
+f/5//n/+P/3//f/9v/1//X/9f/1//X/9f/1//X/9v/3//f/9f/3//f/9//3//f/9f/1
//b/9v/2//f/+P/5//n/+v/7//v/+//8//z//P/8//z//f/9//3//f/9//3//P/8//v/
+v/6//v/+//7//3//f/+//7/AAAAAAAAAQD//////////wAAAQACAAIAAwADAAMAAwAF
AAYABwAHAAcABwAIAAgABgAHAAcACQAMAAwADAANABAAEAAQABEADwASABIAEgASABMA
FQAXABgAGQAaABsAHQAfACEAIwAiACMAJAAlACcAJwAnACcAKgAtAC4AMAAxADIAMwA0
ADcAOAA6ADsAOgA7AD0APQA/AEAAQABBAEMARABFAEYARgBFAEQAQgBDAEQAQwBEAEUA
RABBAD8AOgA4ADYAMwAwAC0AKwAmACIAIAAeABsAGAAVABMAEQANAAkACQAHAAUABQAE
AAMAAgABAAAA/////////f/9//3//P/8//v/+//7//v/+v/3//f/+P/4//j/+P/4//j/
+P/3//f/9//6//r/+v/6//v/+//7//v//f/9//3//v/8//z//P/8//z//P/8//3/////
//////8AAAAAAAAAAAMAAwADAAMAAQACAAIAAgABAAEAAQACAAQABAAEAAQAAgACAAIA
AgAAAAAAAAD//wEAAQABAAEA/v/+//////8AAAAA/v/+//7//v/+//7//P/8//z//P/+
//7//v/9//z/+//6//n/+//6//r/+//9//3//P/8//n/+f/5//n/+//7//v/+//7//v/
+v/6//r/+v/7//v/+f/5//n/+f/4//j/+P/5//n/+f/5//n/+f/5//j/+P/4//j/+P/4
//j/+P/4//b/9v/2//b/+P/4//j/+P/6//r/+v/6//j/+P/4//j/+P/4//j/+P/4//j/
+P/4//j/+P/4//j/+P/4//j/+P/4//j/+P/4//j/+P/4//j/9v/2//b/9v/4//j/+P/4
//b/9v/2//b/9v/2//b/9v/4//j/+P/4//b/9v/2//b/9v/2//b/9v/2//b/9v/2//T/
9P/0//T/9//4//n/+v/5//j/9//2//j/+P/4//j/9v/2//b/9v/2//b/9v/2//j/+P/4
//j/9v/2//b/9v/2//X/9f/1//f/9//3//f/9//3//f/9//4//j/9//3//X/9f/1//b/
+P/4//j/+P/4//r/+v/7//n/+v/7//z//v/+/wAAAgABAAMABgAIAAoACQAJAAkABwAF
AAMAAQADAAMAAgACAAIAAwAEAAQAAAD+//7//P/9//r/+P/2//P/8//y//H/8P/w//D/
8P/y//L/8v/y//D/8P/w//D/8f/y//T/9f/0//T/8//z//H/8//2//z/BwASAB0ALwBG
AGEAegCaAMEA6AATAUIBZAFsAV4BNAHoAIIANwAUAP3/7P/q/+3/7//2//v//v/+////
//8CAAEA/v/+//3//P/7//v/+//6//r/+//7//v/+f/5//n/+f/7//v/+//8//v/+//5
//v//f/9//3//f/9//3//v/+//3//f/9//3//f/+/////////wAAAAAAAAAAAAABAAEA
/////////////wAAAAAAAAAAAQABAAEAAQABAAIAAgAEAAQABAAFAAMAAwADAAMABAAF
AAYABgAJAAkACQAJAAcACAAJAAkACwALAAwADAAMAA0ADQAPAA4ADgAOAA8AEgASABIA
EwARABQAFAAUABUAFwAaAB0AHQAdAB0AHQAcAB0AHgAfACEAIwAlACcAKQApACkAKQAs
AC8AMAAyADMANAA1ADYANwA4ADoAOwA8AD0APwA/AD8AQABAAEEAQQBCAEMARABHAEcA
RwBGAEQARABCAEIAQwBCAD8APQA6ADgANgAzADIALwAtACgAJgAkACIAHwAcABkAFwAV
ABUAEQARAA8ACwALAAoACQAJAAkACQAJAAgABwAEAAMABQAEAAQAAwADAAMAAwACAP//
//8AAAAAAAAAAAAAAAACAAEAAQABAAIAAgACAAIAAQABAAEAAQD///////8AAAEAAgAD
AAQAAgACAAIAAwADAAMAAwADAAUABgAHAAgACAAHAAYABQAFAAYABgAGAAcABwAHAAgA
CAAIAAgACAAIAAgACAAIAAYABgAGAAUABwAHAAcABwAGAAYABwAHAAYABgAEAAQABAAE
AAQABAAEAAQABAAEAAYABgAGAAUAAwADAAMAAwADAAIAAgADAAMAAwACAAIAAwADAAMA
AwADAAMAAwADAAUABQAEAAQAAgACAAMAAwADAAMAAwADAAIAAgACAAMABQAFAAUABQAF
AAUABAAEAAQABAAEAAQABAAEAAQABAAEAAQABAAEAAQABAAEAAIAAgACAAIAAgACAAIA
AgAEAAQABAAEAAMAAgABAAAAAQACAAMABAAGAAYABgAGAAQABAAEAAQABAAEAAQABAAC
AAIAAgACAAQABAAEAAQABAAEAAQABAAEAAQABAAEAAQABAAEAAQABAAEAAQABAACAAIA
AgACAAQABAAEAAQAAgACAAIAAgACAAIAAgACAAIAAgACAAIAAgACAAIAAgACAAIAAgAC
AAIAAgACAAIAAgACAAIAAgACAAIAAgACAAIAAgACAAIAAgACAAEAAQABAAEAAQABAAMA
AwADAAMAAQACAAIAAQABAAEAAQABAAIAAgACAAIAAgACAAQABAAHAAcACAAJAAgACAAI
AAoADgAPABEAFAAWABYAFQAVABMAEwARAA8ADwAPAA8ADgAMAAwADQAOAA4ADAAKAAoA
CAAHAAQAAgAAAP/////+/////v/+//7//v/+//7//v/+//7//v/+/wAAAAAAAAEA//8A
AAAA//8BAAEAAwAGAAwAEwAgAC0APwBWAG8AhgCiAMMA5gANATQBTAFOAToBDAG6AGAA
KwASAP//9P/0//X/+/8EAAsADgAMAAsACQAIAAkACAAIAAcABgAHAAcABwAGAAYABwAH
AAcACQAJAAkACQAIAAcABgAGAAkACQAHAAkABwAHAAcABwAHAAcACAAIAAkACQAJAAkA
CQAKAAsACwAMAA4ADwAQAA8ADgAOAA0ACwALAAsACwAMAA4ADwAQAA4ADwAPAA8ADwAP
ABAAEAAQABAAEAARABEAEQARABEAFAAVABYAFgAVABUAFQAVABcAGAAZABkAGQAZABoA
GgAYABkAGQAbAB4AHgAeAB8AIgAiACIAIwAjACYAJgAmACQAJQAnACkAKgArACwALQAu
AC8AMAAxADAAMQAyADMAOAA5ADoAOwA8AD8AQABCAEEAQgBDAEQARQBGAEgASQBKAEsA
TQBNAE0ATgBOAE8ATQBOAE8AUABPAE8ATwBOAE8AUABPAFAAUQBQAE0ASwBJAEgARwBF
AEIAPwA9ADgANgA0ADIALwAuACsAKQAnACcAIwAjACEAHwAfAB4AHQAcABsAGgAZABkA
GQAXABcAFwAWABYAFQAXABcAFwAWABUAFQAWABYAFgAWABYAFgAWABUAFQAVABYAFgAW
ABYAFwAXABcAFwAXABcAFwAYABgAGAAYABgAGgAaABoAGwAbABsAGwAbABoAGgAaABoA
HQAdAB0AHQAdAB4AHgAeAB0AHQAdAB4AIAAgACAAIAAfAB4AHQAcAB4AHgAeAB0AHQAd
AB0AHQAcABwAHQAdABwAHAAaABoAGgAaABoAGgAcABwAHAAcABwAHAAcABsAHQAdAB0A
HQAdABwAHAAdAB0AHQAcABwAGwAbABsAGwAZABkAGQAZABkAGQAYABgAGgAaABsAGwAb
ABsAGwAbABsAHAAdAB8AHgAdABwAGwAbABsAGgAaABwAHAAaABoAGgAaABoAGgAaABoA
GgAaABoAGgAaABkAGAAXABYAGAAYABgAGAAWABYAFgAWABYAFgAWABYAFwAYABkAGgAZ
ABgAFwAWABgAGAAYABgAFgAWABYAFgAYABgAGAAYABgAGAAYABgAFwAWABUAFAAVABYA
FwAYAA==
         </WaveFormData>
      </LeadData>
   </Waveform>
</RestingECG>
