# Supplementary material for: Detection of Left Atrial Enlargement Using a Convolutional Neural Network-Enabled Electrocardiogram
Source: Front Cardiovasc Med. 2020 Dec 17;7:609976. doi: 10.3389/fcvm.2020.609976 (PMC7773668; doi:10.3389/fcvm.2020.609976)
Supplement: Supplementary file 3 [file Data_Sheet_3.ZIP › normal2/1802017179_5006_00000018.XML]

<?xml version="1.0" encoding="Windows-1252"?>
<!DOCTYPE RestingECG SYSTEM "restecg.dtd">
<RestingECG>
   <PatientDemographics>
      <PatientID>1802017179</PatientID>
      <PatientAge>72</PatientAge>
      <AgeUnits>Years</AgeUnits>
      <Gender>Female</Gender>
      <PatientLastName>lijingzhi</PatientLastName>
   </PatientDemographics>
   <TestDemographics>
      <DataType>Resting</DataType>
      <Site>1</Site>
      <AcquisitionDevice>MAC55</AcquisitionDevice>
      <Status>Unconfirmed</Status>
      <Priority>Normal</Priority>
      <AcquisitionTime>09:51:47</AcquisitionTime>
      <AcquisitionDate>03-09-2017</AcquisitionDate>
      <CartNumber>1</CartNumber>
      <AcquisitionSoftwareVersion>009C</AcquisitionSoftwareVersion>
      <XMLSourceVersion>MAC5000 v1.0</XMLSourceVersion>
   </TestDemographics>
   <RestingECGMeasurements>
      <VentricularRate>59</VentricularRate>
      <AtrialRate>59</AtrialRate>
      <PRInterval>176</PRInterval>
      <QRSDuration>76</QRSDuration>
      <QTInterval>420</QTInterval>
      <QTCorrected>415</QTCorrected>
      <PAxis>92</PAxis>
      <RAxis>-17</RAxis>
      <TAxis>52</TAxis>
      <QRSCount>10</QRSCount>
      <QOnset>214</QOnset>
      <QOffset>252</QOffset>
      <POnset>126</POnset>
      <POffset>164</POffset>
      <TOffset>424</TOffset>
      <ECGSampleBase>500</ECGSampleBase>
      <ECGSampleExponent>0</ECGSampleExponent>
   </RestingECGMeasurements>
   <Diagnosis>
      <Modality>Resting</Modality>
         <StatementCount>4</StatementCount>
         <LabelText>12SL ��ϳ���</LabelText>
      <DiagnosisStatement>
         <StmtFlag>ENDSLINE</StmtFlag>
         <StmtText>����Ķ�����</StmtText>
      </DiagnosisStatement>
      <DiagnosisStatement>
         <StmtText>�±��ļ�����</StmtText>
      </DiagnosisStatement>
      <DiagnosisStatement>
         <StmtFlag>ENDSLINE</StmtFlag>
         <StmtText>�����䲻ȷ��</StmtText>
      </DiagnosisStatement>
      <DiagnosisStatement>
         <StmtFlag>ENDSLINE</StmtFlag>
         <StmtText>�쳣 ECG</StmtText>
      </DiagnosisStatement>
   </Diagnosis>
   <Waveform>
      <WaveformType>Rhythm</WaveformType>
      <WaveformStartTime>0</WaveformStartTime>
      <NumberofLeads>8</NumberofLeads>
      <SampleType>CONTINUOUS_SAMPLES</SampleType>
      <SampleBase>500</SampleBase>
      <SampleExponent>0</SampleExponent>
      <HighPassFilter>16</HighPassFilter>
      <LowPassFilter>150</LowPassFilter>
      <ACFilter>NONE</ACFilter>
      <LeadData>
         <LeadByteCountTotal>10000</LeadByteCountTotal>
         <LeadTimeOffset>0</LeadTimeOffset>
         <LeadSampleCountTotal>5000</LeadSampleCountTotal>
         <LeadAmplitudeUnitsPerBit>4.88</LeadAmplitudeUnitsPerBit>
         <LeadAmplitudeUnits>��V</LeadAmplitudeUnits>
         <LeadHighLimit>2147483647</LeadHighLimit>
         <LeadLowLimit>268435456</LeadLowLimit>
         <LeadID>I</LeadID>
         <LeadOffsetFirstSample>0</LeadOffsetFirstSample>
         <FirstSampleBaseline>0</FirstSampleBaseline>
         <LeadSampleSize>2</LeadSampleSize>
         <LeadOff>FALSE</LeadOff>
         <BaselineSway>FALSE</BaselineSway>
         <ExcessiveACNoise>FALSE</ExcessiveACNoise>
         <MuscleNoise>FALSE</MuscleNoise>
         <LeadDataCRC32>2234552127</LeadDataCRC32>
         <WaveFormData>
+//8//z//P/+//z//P/+//7//P/6//r/+v/5//3/AAD///z//f/+//z//P/8//z//P/+
/wIAAQD6//f/9v/1//b/9v/2//T/8v/x//H/8v/y//T/8f/v//T/9f/1//b/9P/1//P/
8P/x//L/8v/z//L/8v/y//L/8//z//L/8v/y//L/8v/w/+z/6P/s//H/9f/7/wUAFQAn
ADwATgBXAGcAgACMAIQAcgBcADQACgDu/+H/2P/Y/93/6P/u/+r/6v/t/+z/6v/o/+j/
7f/x//T/8v/w/+z/6//s/+7/7v/v//D/8f/w/+//7v/x/+7/7v/u/+3/7v/w//L/9v/1
//L/8f/z//P/8//z//L/7//u/+7/7//v/+//7//u/+7/7v/u/+//7//v//H/8//1//X/
8//z//L/8f/w//L/8v/y//L/8v/z//T/8//3//T/8f/z//X/+f/5//P/8//z//L/8f/z
//X/+P/3//b/9v/3//n/+v/3//j/9v/z//T/9f/2//f/+P/5//v//f8AAAIAAgADAAMA
AwADAAUAAgAEAAMAAgADAAIAAwAHAAoACgAJAAkABwAJAAoACwALAAsACwAKAAUAAwAF
AAgACQAJAAYABQAFAAUABQAFAAYABQAGAAUAAgACAAAAAAD9//v/+P/2//j/+P/3//j/
9//2//X/8P/z//T/9f/2//H/8f/x//H/7P/u//H/8//y//D/7f/s/+3/7P/s/+z/6f/o
/+j/5//t/+//8//5//b/8//u/+v/7P/w/+//7//x//H/8f/x//D/7v/t/+z/7P/r/+v/
8P/w//D/8f/x/+3/6//q/+z/7v/w//P/+v/0//L/7//t/+//8f/z//b/9//4//f/9//5
//n/9v/2//X/9//0//b/9v/2//T/9P/5//v/+P/3//T/9P/1//b/+P/6//v/+v/6//r/
+//+//v/+//6//n/+//6//z////8//r/+P/1//j/+v/7//z//P/6//r/+//8//v/+f/4
//r/+//8//7//P/5//f/9//4//n/+f/6//n/+f/5//3//v/+//z/+v/6//r/+v/8//v/
+P/3//b/+f/8//z//v/7//3//v/9//v/+f/4//f/+f/5//b/9P/4//3/+//6//v//P/8
//3//P/7//r/+f/1//r//P/6//v/+//6//f/9//6//z//f/7//3////+//v/+v/5//j/
9v/2//b/9v/6//z//v8AAP7//P/6//j/+//8//3//v/7//r/+f/4//n/+v/7//z//P/8
//z//P/5//j/9//2//j/+P/4//j/+v/6//r/+v/6//r/+v/6//z//P/+//v//P/7//v/
/f//////AAAAAAIAAgAAAAAAAQACAAEAAAACAAAA/f////7//v/8//7/AgAEAAYACAAF
AAIAAQACAP//+//5//n/+f/5//j/9//0//P/8//0//b/9v/4//X/9f/3//f/9v/z//L/
9P/z//P/9P/1//X/9f/0//T/9P/2//n/+f/4//b/9v/2//b/8P/y//b/+P/7//////8L
ABsAJwA4AFAAZQB3AIwAlgCKAHQAXAA4AA4A+P/t/+L/4v/p/+z/5v/k/+r/7//u//D/
9v/2//f/+//8//b/8v/z//P/9f/4//P/8//z//P/9f/1//X/+f/3//j/+f/5//b/9v/2
//j/9v/0//T/9//1//X/9f/0//D/8P/x//P/+P/5//r/+v/5//j/9//3//X/9f/3//n/
+v/7//r/+//4//f/9v/4//n/+v/7//z/+f/4//X/9//1//P/9v/5//z//f/4//n//P/8
//z///8AAAIAAAD+//v/+//8//z///8CAAIAAQABAAEAAQABAAEAAQACAAMAAgAEAAQA
BQAJAAkACQALAA0AEAAQABAAEgAQABAAEwATABIAEAAPABEAFQAYABsAFwAVABMAEAAP
AA8AEwAYABYAFQARAA8ADAALAAoACQAKAAkACgAJAAkACgAJAAoACwALAAoACgAHAAYA
BAAEAAIAAgACAP7/AQACAAMABAD+//3//P/7//T/9v/5//v//v/+//3//v/8//r/+f/4
//r//P///wEA/v/7//r/+//7//v/+f/5//v//v/8//v/+f/5//n/+f/6//r/+//8//j/
9//3//z/+//6//r/+f/5//n/+v/+//z//P/9/wIAAQAAAP7//f/8//v/+v/6//r//P/8
//3//v////3//v/+////+//8//7//v/8//z//v////v/+f/6//z///8CAAUABgAGAAQA
AAD+//3//v///wEAAgADAP///P/8//3/+//8//3//f///wAAAAAAAAAA/v/+////AQAB
AAAAAAD+//3//P/8//////8AAAMAAgABAP///v/6//n/+P/7/wEAAgABAAAA/v/+//7/
AAAEAAIAAgACAAQABAABAAAA//8BAAIAAQABAAEAAgADAAMAAwAAAP7/AAAFAAMAAgAB
AAAA/v/9//3//f/9//3/+f/+/wAA/v8AAAEAAQD///3/AAACAAMAAwAHAAMA/v/8//z/
/P/8//3//v///wAAAgACAAIAAgD///7//f/8/wAAAgAEAAYABAACAAAA/v/+//7//v/+
/wAAAAAAAAAAAgACAAIAAgACAAIAAgACAAIAAgACAAIAAgACAAIAAgABAAAAAQD9//3/
/f/+/wEAAgADAAUABgAIAAgABgAGAAkADAANAA4ADgAKAAUABQAGAAYABAAGAAwADgAQ
ABIADwAKAAcABgAFAAMAAwAFAAIAAQD///3/+//7//z//v8AAAAAAgD///v/+//5//b/
+v/8/wEAAwABAAAA///9/////v/+//7///8DAAQABAABAP7/+//4/wIABAD+//j/+f//
/wcADwAZACkAQABYAGsAcwB+AIgAggBqAFwASgAmAAgA9f/i/97/5f/u//T/8P/u//n/
AgAAAPz/+v/3//f/+v/6//r/+v/7//7/AgD9//3//f/9/////////wMAAAAAAAAA///8
//z//P/+//z/+v/6//3/AAABAAIAAgACAAIAAwAFAAUAAwABAP7//f/8//v/+////wEA
BQAJAAYABQACAAEA////////AgADAAQABQAGAAQABAACAAUAAQD//wIABQAIAAkABAAF
AAYABgAGAAkACAAKAAgABgAHAAcACAAIAAoADgAPAA8ADwAPAA8ADwAOAA0ADQANAA8A
EgATABUAFAATABIAEwAWABoAGwAcABgAFAASABMAFwAYABgAGQAcAB8AIQAjACAAHwAe
ABwAGQAXABkAHAAcABsAFwAVABUAFQAVABUAGAAXABgAFwATABIADwAOABAAEQARABIA
EAAOAAsACgAIAAgACAAEAAQABAAEAAQAAwADAAMAAwD//wIABgAJAAYABAABAAAA///+
//7//v8BAAIABAAFAAMA///9//3/AQABAP////8BAAQAAgABAP//////////AAAAAAEA
AgD///3//P8AAAIAAgADAAMA/v/9//3/AAABAAIABAAKAAUABAACAAEAAQABAAEAAgAD
AAQAAwADAAQABQADAAQABwAJAAYACAAKAAoACAAIAAgACQAFAAMABQAGAAgACgAHAAYA
BAAAAAAAAgAFAAoACQAJAAgABwAFAAIAAgADAAYACAAKAAsACgAIAAUAAgAEAAIAAgAD
AAgACQAJAAoABwADAP///P8CAAUACQAPAAsACQAGAAQAAQABAAEABQAIAAgABgAEAAQA
BAAEAAYACwAKAAsADAAIAAYAAQD+////AwAGAAcACAAHAAcABwAJAAkABgAEAAMABwAE
AAIAAgACAAEAAQADAAUABwAJAAQACAAJAAYABwAHAAYAAwADAAYACAAJAAcACwAHAP7/
AAAAAAAAAAACAAQABgAIAAUABAADAAIABQAGAAcACAAHAAYABQAEAAcACAAJAAoACgAK
AAoACgAHAAQAAQD+/wMACAANABIADwAOAAgABAAEAAUACAAJAAkACgAKAAoACQAGAAUA
BgALAA4AEQAWABEADQAOAA4ADwAOABEAFAATABIAEQAQAAwADAAOAAsACgAJAAoACwAK
AAgABgACAAMAAwAEAAYABgAIAAUAAwAEAAMAAQAAAAIABQAFAAQAAgACAAEAAQADAAQA
BQAGAAgABwAFAAQABAAEAAQAAgACAAQABgAJAAcABwAPABcAHwAuAEgAXwBtAHYAhACM
AHgAWgBAACIABgD5//T/7v/r/+z/7v/s/+z/9f/+/wQABgAEAAEAAwAAAPz//v/+////
AgAGAAUABQAFAAUAAwABAP//AQACAAQABgAHAAIAAAD+//7/AgACAAQACQAIAAcABgAE
AAIAAgADAAUACQAJAAkACAAFAAIA///9/wEAAwAHAAsACgAJAAYABQAEAAMAAgAEAAUA
BgAHAAgACgAKAAgACwAIAAUABwAJAAkACQADAAMABwAIAAkADQAQABIAEAAOAAoACQAJ
AAgADAAQABEAEQAPAA8ADwAPAA8ADwAQABEAEAASABIAEwAWABcAGAAbABsAHgAeAB4A
HAAaABoAHQAbABoAGAAXABoAHQAfACEAIQAhACEAIAAgAB8AIgAmACUAIwAeABsAGgAb
ABwAHQAfAB0AHQAbABgAGAAWABYAEwATABIAEgARABAADgAOAAwADAAMAAgACQAKAAsA
DAAIAAcABgAFAAQACAANABEADgAMAAkACAAJAAgACAAIAAgACAAJAAkACQAHAAcACQAL
AAsACQAJAAgACgAHAAUABwAHAAcABwAIAAgACQAKAAUAAwACAAYABwAIAAoACwAHAAUA
BAAGAAQABAAFAAoACAAIAAcABwAFAAUABQAGAAkADAANAA8ADQANAAoACgANAA8ADAAO
AA0ADAAJAAgACwANAAoACQAJAAoADAAOAAwADAALAAgABgAGAAcACgANAA8AEAARAA4A
CgAJAAkADAAOABAAEQAOAAwACQAGAAYABAAEAAUACgALAAsADAAOAA0ADAAMAAkABwAG
AAcABwAHAAYABgAHAAkACwARABEAEAANAAoABwAGAAUABgAKAAoADAAOAA0ADAAIAAYA
CAALAA0ADQAMAAsACwALAAoACQAFAAIABwANAAwADAALAAoACAAHAAcABwAHAAcABwAM
AA4ADAAKAAkABwADAAYACgANAA8ABwAFAAkACAAIAAgACAAIAAkACgALAAwACgAIAAYA
BAADAAIAAQAAAAMABgAJAAwACQAIAAcABgAIAAgACAAIAAoACgAKAAoADAAMAAwADAAL
AAoACQAIAAsADAANAA4ADQAMAAsADAAIAAYABAADAAcACQALAA4ADAAMAAwACgAJAAoA
CwAKAAsADgANAAsADQAOAA4ADAARABQAFQAWABUAFAARABAAEwARAA4ADQALAAkABwAE
AAUAAgABAAEAAgAEAAQABgADAAEAAwADAAAAAAAAAAMABgAGAAcACAAGAAUAAwACAAAA
AAADAAMAAwAEAAUABgAGAAYABAAGAAoADQANABMAGQAfAC0ARgBaAG8AgwCUAKAAngCK
AG4AUAAwABIA/f/y//L/9f/2//j/+v/+/wEABgAEAAAAAAAFAAcABgAGAAYABQAFAAcA
CgAFAAUABQAFAAcABwAHAAsACgAKAAoACQAHAAYABQAGAAcABgAHAAsACQAHAAUAAgAB
AAIABAAHAAsACwALAAoACwAKAAkACQAHAAcACQALAAkACQAHAAcABwAHAAcACgANAA4A
DwAQAA4ADAAIAAkACgAJAA0AEQASABEACgAJAA4ADgAOABEAEQASAA8ADAAJAAkACgAK
AAwAEAARABEAEQARABEAEQAPAA0ADAALAA8AFAAXABsAHAAbABoAGwAaABwAGwAaABwA
GgAaAB0AIAAgAB8AHwAeAB8AHwAfAB8AHwAfAB4AGwAZABsAHgAhACEAHgAdABoAGQAY
ABcAFQATABMAEQAPAA4ACwAKAA0ADwAQABIAEAAOAAsACgAKAAoACgAGAAYABgAGAAYA
AQABAAEAAQAAAAQACQANAAkABgACAAAA///+//7//v8AAAAAAQABAPz/9//0//P/+v/9
//7/AQADAAgACAAJAAYAAwAAAP3////+//7//v/8//v/+/8AAAAAAAABAAEAAAD/////
AgAAAP7//f8AAP7//v/9//3/+//7//v//P///wIAAwAFAAcABwAEAAQAAQABAPz//P8A
AAIAAgAEAAMAAwD+//v//P/+/wEABAAEAAQAAwAAAP3//P/8//7//v/////////+//z/
/f////3//v///////v/+//3//P/+//z//P/9/wAA///9//z//P/7//r/+v/9//3//v8B
AP///f/6//j/9//3//f/+//+//7//P/6//r/+v/6//z//v/8//z//P/6//r/9//2//b/
+f/7//v/+//7//z//f/6//n/9f/y//b/+//5//j/+P/4//f/9//3//f/9//3//b//P//
//7/+//5//b/8f/y//b/+f/7//v//f/5//L/9P/0//T/9P/0//T/9P/0//b/9v/2//b/
9v/2//b/9v/3//j/+f/6//n/+P/3//b/+P/4//j/+P/2//T/8v/w//L/9P/2//j/+P/4
//j/+P/3//b/9f/0//b/+P/6//z/+v/6//r/+v/7//7//P/8//j/9//4//f/+P/6//v/
/P////7///8CAP///P/5//j/+f/5//7/AgAAAP7/AAACAAEAAAD///7///8AAAMAAQD7
//f/9f/z//T/9P/0//L/8//z//T/9v/0//b/8//x//b/9//3//j/9f/1//L/7v/y//T/
9f/3//P/8v/x//D/9f/1//T/9P/2//b/9v/0/+z/7P/0//f/9////w8AIwAzAEIAUgBj
AHcAigCOAHwAZABKACoABgDw/+P/2P/W/93/4v/o/+7/8v/1//j/8v/q/+r/6//t//L/
9v/4//X/8//z//T/8f/x//H/8f/x//H/8f/1//H/8P/v/+3/7//w//H/9P/y//D/8P/z
//L/8f/w/+7/7v/u/+//8f/w/+//7v/s/+//8P/x//P/8f/v/+//7//x//H/7//v//H/
8//1//r/9//0//H/7v/x//L/8f/1//L/7//x//P/9//3//H/8f/2//b/9v/5//n/+v/3
//T/8//z//T/9P/1//j/+P/3//b/9f/0//P/+P/7////AwABAAIAAQABAAEAAQABAAMA
AgAEAAMAAgAGAAYACAANAAwADAALAAsACAAJAAkACQAKAAsADAAMAAcAAwADAAQABwAJ
AAgACQAIAAkACgALAAgAAwAAAPv//v8AAAAAAgD+//3/+//6//n/+P/2//b/9//4//n/
9v/1//T/8//y//D/8f/y//P/7P/u//H/8//2//b/9f/2//T/8v/x//D/7//u/+7/7f/x
//H/8//3//b/8//u/+v/7v/y//H/8f/0//X/9v/3//X/8v/w/+7/8P/x//P/+v/2//T/
8//x/+//7//w//T/8//y//L/9v/1//T/8v/x//H/8f/x//L/8f/y//H/8f/0//X/8//0
//X/9//0//b/9P/y/+7/7P/y//f/9//5//b/9v/3//j/9f/0//L/7v/w//L/9f/6//n/
+f/4//f/9f/y//L/8//z//T/9f/1//j/+P/3//b/9f/y//H/8f/3//f/9v/2//b/9f/0
//T/8f/v/+7/7//y//P/8//0//L/8//0//n/+f/4//X/8v/0//T/9P/2//f/9P/z//L/
9P/0//H/8P/u//H/8//z//D/7//v/+//8f/z//L/8v/y//X/8f/u//D/8v/z//X/9f/1
//X/9f/x//T/9P/w//P/9f/2//X/9P/2//f/9//v//H/8f/y//T/9P/0//T/8f/w/+//
7v/y//T/9v/4//X/9P/z//L/9P/0//T/9P/3//j/+f/6//j/9v/0//L/9P/0//T/9P/z
//L/8f/w//L/9P/2//j/+P/4//j/+P/6//r/+v/6//v/9//1//P/8//1//X/9f/4//r/
/P/+//7//v8AAAIA///+/////P/5//v//P/8//v//v8BAAIA///+//3/+v/9/wAA/v/7
//j/9//2//X/9v/1//L/8f/v//D/8v/y//T/8f/v//H/8v/y//P/9P/2//X/8//y//T/
9f/3//j/9f/0//P/9f/z//L/8v/y//b/+P/0//L/7v/k/+P/8/8FAA0AFQAlADYAQgBR
AGMAcgB8AH4AdgBgADoAFAD2/+H/1v/W/93/5v/o/+T/5P/r/+7/7P/q/+r/7f/v//T/
9v/y/+7/7f/u//D/7//x//P/9f/1//X/9f/5//L/8P/u/+v/7v/w//L/9v/0//L/8v/1
//j/+f/6//r/+P/4//n/+//5//f/9f/y//X/9v/3//n/9f/z//P/8//0//X/9P/1//j/
+f/6//7/+f/2//P/8P/z//b/9//9//n/9//6//3/AQABAPv/+//9//z/+//9//7/AAD+
//z//P/9////AAD9//7//P/5//z//f/+////AQABAAIAAwADAAQAAwADAAYABwAIAAsA
CwAOAA4ADgAQAA4ADgARABIAEgARABEADwAPAA4ADQAOAA8AEAAQAAsACQALAA4AEAAR
AA8ADwALAAsACwALAAkABwAHAAUABQAGAAUABgACAAEA///+//3//P/6//r//f/+////
/P/5//b/8//w//L/9//8/wEA+f/4//j/9//3//b/9P/0//H/8P/w//D/8P/w//H/8f/z
//P/9f/5//n/9//z//H/8f/0//L/8f/y//P/9P/1//X/9P/0//T/8v/x//H/9v/5//r/
/P/9//r/+f/5//z/+//6//r//v/8//z/+//7//7///8AAAIAAwAEAAMAAwAFAAUAAgAC
AAMABQACAAQABgAGAAQABAAKAA0ACwALAAgACAAJAAoADQAOAA4ADAAIAAgACQAMAAgA
BwAFAAMABgAGAAkADQAIAAYABAABAAYACAAJAAoACQAGAAUABQAGAAUAAwACAAIAAQAA
AAAAAgADAAUACQAJAAkACAAIAAcABwAHAAsADAAKAAYAAgADAAQABQAIAAkABgAFAAQA
BQAGAAQABAAEAAcACQAJAAUAAwACAAEABAAFAAMAAgABAAUAAgAAAAMABAAEAAUABAAD
AAIAAQD+/wIAAwAAAAIAAwADAAEAAAACAAMAAwD7/wMABwAEAAIAAgACAAIAAgACAAIA
AgAEAAQABAAEAAMAAgABAAAAAgACAAIAAgACAAIAAgACAAAAAAAAAAAAAgAEAAYACAAE
AAIAAAD+/wAAAAAAAAAABAAIAAcACAAGAAUABgAFAAMABAAEAAQAAgAAAAAAAgAIAAoA
DAAQAAwACQALAAwACQAGAAcACAAJAAoACwAMAAgACAAKAAcAAQD///////8AAAAAAAD+
//r/+f/5//r//f8AAP7//f///////v/+//7/AQABAAAA///+//z/+//6//r/+v/6//7/
/////wAA/f/8//v/+P/y//T//P////3///8HAA8AGwAqADoASQBhAHQAgACAAHAAVAA8
ACIACADx/+b/5P/j/+L/4v/k/+b/6f/u//L/8v/2//v/+f/0//j/+P/1//X/9//6//j/
+f/6//v/9//1//P/9f/0//b/+P/5//j/+P/4//r/+f/2//X/9//6//v//P/8//f/9v/2
//f/+//7//v/+v/7//r/+f/5//b/9f/2//f/+//9//3////9//v/+f/6//z//P/8//z/
/P/8//r//f/8//v///8DAAMAAQD5//f/+v/6//r//f8CAAYABgAGAAUABQAGAAYABQAG
AAQAAQACAAMABAAFAAcABwAIAAkACgAMAAwADQAPAA8ADwARABAAEgARABAAEAAOAA4A
EQAQABAADwAPABEAFQAYABsAGQAZABkAGAAXABUAFwAaABkAGQAWABUAEgARABAADwAS
ABEAEgARAAwACgAGAAQABwAJAAoADAALAAoACAAIAAYABgAGAAIABAAEAAQABAAAAP//
/v/9//b/+P/7//3///8AAAAAAgAAAP7//f/8//z//P/9//3//P/5//j/+f/9//3/+//7
//3/AAD+//3/+//7//v/+//7//r/+v/6//b/9f/1//r/+f/4//j/9//2//f/+f/+//z/
/P/9/wIAAQAAAP7//f/7//v/+//8//z//v/+////AQABAP7//v/9/////P/+//7//v/8
//z//f/9//j/9f/3//r//v8CAAMABAAEAAIA/f/8//z//v/8//3//f/9//3/+v/6//v/
/f/+//////8CAAIAAQAAAP///P/7//v//f/9//z//P/6//n/+P/4//v/+//8/////f/9
//z//P/4//f/9v/5//z//P/6//j/9v/2//b/+P/7//r/+//8//3//v/8//z/+f/7//z/
+//7//v//P/9//r/+f/1//L/9//9//z//P///wAAAAABAP3/+//5//f/9//8//7//P/4
//f/9f/x//X/+v/+/wEABQD/////AAD9//z/+//6//z//P/8//z/+//6//n/+P/5//r/
+//8//z//P/8//z/+//6//n/+P/8//7/AAACAAAA/v/8//r/+P/4//j/+P/5//r/+//8
//r/+v/6//r/+//8//3//v8AAAAAAAAAAP7//v/+//7///8AAAEABAABAAAA/////wEA
AQABAAIAAgACAAIAAAACAAQABgAGAAYACAAGAAMAAwAEAAQAAgAEAAYABgAGAAgACAAG
AAYACAAFAAEA//8AAAEAAgACAAAA/P/6//n//P/+//7/AAD7//n/+//7//v//P/9/wEA
///+//7//v/7//v/+v/6//z//P///////P/6//j/9v8EAAgABAD+/wIABQD//wMAEQAd
ACkAPABSAGUAdwCGAI4AigB0AFwARAAoAAwA8//q/+z/8f/y//j//P/6//3/BAAEAAIA
/v/7//3//v8AAAAA/f/9////AgD//////////////////wMAAQACAAMAAwD///7//f/+
/////v///wMABQAFAAUABAD///7//v///wMABQAHAAgABAACAAAA////////AQADAAAA
///8//v//v///wAABAAGAAYABgAGAAQABAACAAUAAwABAAQABwAKAAsABgAHAAkACAAH
AAkACQAKAAcABAAFAAUABgAGAAcACgAKAAkACQAJAAkACQAHAAcACAAJAAwAEAASABUA
FgAVABQAFQAWABoAGwAcABsAGAAXABkAGQAYABYAFQAZAB0AIAAjACAAHwAeABwAGQAX
ABkAHAAbABsAGAAXABcAGQAbAB0AHQAbABsAGQAWABQAEAAOAA4ADwAPABAADQAMAAoA
CgAKAAoACgAGAAcACAAJAAoABwAHAAcABwAEAAYACQALAAsACgAIAAgABQAEAAQABAAE
AAQABQAFAAIA///+////AwAFAAUABwAEAAYAAwABAP/////////////+//7//v/+////
AQAIAAUABAAEAAMAAgADAAUACgAIAAYABQAIAAYABgAFAAUAAgABAAAAAAADAAYABwAJ
AAoACwAJAAoACAAJAAUABgAGAAYABAAEAAUABwAEAAMABAAGAAkADAAMAAwACwAIAAUA
BAAEAAYACAAJAAkACQAGAAIAAQABAAMABAAFAAUACAAIAAcABgAGAAQABAAFAAsACwAK
AAoACQAHAAUABAACAAEAAQADAAYABwAHAAgAAgABAAAAAwAHAAgABwAGAAYABgAGAAgA
BwAEAAMAAgAAAAAA/f/8/wAABQAJAAsACQAHAAYABQAFAAUAAgAAAAQACQAHAAYABQAE
AAIAAQABAAEAAQABAP//BAAGAAQAAQABAAAA/f/9/wAAAgADABcAEwAFAP7///8AAAEA
AgAEAAQABAAEAAEAAAD///7///8AAAEAAgAEAAYACAAKAAgABgAEAAIABAAEAAQABAAE
AAQABAAEAAYABgAGAAYABgAGAAYABgAGAAYABgAGAAYABgAGAAYABgAGAAgABQAIAAkA
CwAPAA0ADQAOAA4ADAAMAAoACgAMAA4ADgAOABAADgALAA0AEAASABIAFgAUABIAEAAO
ABEAEAARABQADgAJAAYABQAEAAMAAQD/////AQAEAAgABwAGAAcAAwD//wEAAQAAAAIA
BAAJAAsABwAGAAUAAwAFAAQABAAEAAQABwAHAAYABQAEAAMAAgAOAAYAAAAAAP////8H
ABcAKwBDAFoAbgB7AIUAlACYAIwAfgBqAEQAIAAOAAEA8P/s//P/9v/8/wQABgAHAAgA
AgD+//7///8BAAIA+v/4//3/AQAHAA4ACAAHAAYABQAHAAcABwALAAcABgAFAAMABAAE
AAQABgAEAAIAAgAFAAYABwAIAAgACAAIAAkACwALAAsACwAKAAoACgAKAAsACAAHAAgA
CQAGAAUAAgABAAQABwAKABAADwAOAA0ADAALAAoABwAJAAoACQANABEAEAAPAAgABwAL
AAwADQARABAAEgAQAA4ADgAPABEAEgARABQAFAATABEAEQARABEAFAAVABcAGQAZABoA
GQAZABsAGwAbAB0AHwAiACIAIgAhAB4AHQAfACIAJAAlACcAJQAlACQAIwAkACUAJgAm
ACIAHwAgACIAJAAlACMAIwAiACMAJAAlACQAIQAgAB0AHAAcABoAGgAXABcAFgAWABMA
EgAQABAAEgAUABYAFAAUABQAFAAUAA4ADQAMAAsABQAGAAgACQAKAAoACQAKAAwADgAR
ABQADwAMAAoABwAGAAMAAgADAAcACQAJAAsACAAKAAcABQAIAAkACgALAAoACAAHAAYA
BQAFAAYADAANAA4AEAARAAwACQAHAAgACQAKAAwAEgAMAAoABwAFAAcABwAHAAgADQAQ
ABEAEwAQAA0ABwAEAAgADQANABIAEgASABAAEAASABMADwANAA4AEAATABYAFQAUABIA
DgAOAA4ADwASABAAEQARABEADQAKAAoACwANAA4ADwAPAA4ADgANAAwADgAOABAAEwAT
ABEADgAMAA4ADwAQABIAEgARABEAEwASABEADwAOAAsACwALAA8AFAAUABIAEAAQAA4A
DgAQAA==
         </WaveFormData>
      </LeadData>
      <LeadData>
         <LeadByteCountTotal>10000</LeadByteCountTotal>
         <LeadTimeOffset>0</LeadTimeOffset>
         <LeadSampleCountTotal>5000</LeadSampleCountTotal>
         <LeadAmplitudeUnitsPerBit>4.88</LeadAmplitudeUnitsPerBit>
         <LeadAmplitudeUnits>��V</LeadAmplitudeUnits>
         <LeadHighLimit>2147483647</LeadHighLimit>
         <LeadLowLimit>268435456</LeadLowLimit>
         <LeadID>II</LeadID>
         <LeadOffsetFirstSample>0</LeadOffsetFirstSample>
         <FirstSampleBaseline>0</FirstSampleBaseline>
         <LeadSampleSize>2</LeadSampleSize>
         <LeadOff>FALSE</LeadOff>
         <BaselineSway>FALSE</BaselineSway>
         <ExcessiveACNoise>FALSE</ExcessiveACNoise>
         <MuscleNoise>FALSE</MuscleNoise>
         <LeadDataCRC32>3217531520</LeadDataCRC32>
         <WaveFormData>
BgAGAAgACAAGAAYABQACAAQABQACAAIA///+//7//v//////AAABAP////8BAAEAAAD+
//7//f/6//r/+//7//n/+P/3//X/9f/1//X/9f/0//P/8//0//L/8v/y//L/9P/0//T/
8//x//H/9f/1//b/9v/0//L/9P/1//X/8//z//T/8//y//j/+f/5//z/+//3//X/9//7
/wUADQAPABcAIgAmACEAFgANAAMA/f/7//b/6f/X/87/0P/X/9//5//v//D/8//3//b/
8f/z//f/+//7//v/+//5//r/+P/3//b/9f/1//b/9v/2//f/+P/2//f/9v/2//b/9f/3
//n/+//9//n/9v/1//T/9f/4//b/8//2//j/+v/+//3/+v/2//P/9v/2//j//f/6//f/
+P/3//f/+P/4//j/+//7//z//v/7//v//v/7//v/+v/7/////f/+//r//P/9//3//f/9
/wAAAQD//wAAAAADAAIAAQACAAIAAgACAAMAAgACAAMABQAHAAkACwAOABAAEgASABEA
EwATABEAFAAVABYAFwAWABUAFAAXAB0AHQAdAB4AIAAhACMAJAAiACEAIQAdAB4AHQAg
ACEAIAAgAB8AHgAgACAAHgAdAB4AHgAcABgAFQATABEADgAOAAsACQAKAAYABAACAAEA
AgADAAMAAgACAAEA//8AAPv/+//5//b/9//5//v//f/6//f/9f/z//X/8//x//D/8v/y
//L/8//3//X/9v/3//f/+P/5//n/9//3//f/9v/5//r/+//7//n/9//3//f/9P/z//P/
9P/4//v//v8CAP3/+v/4//b/+f/6//z////7//r/+f/5//n/+v/6//v//v/+////AAAB
AAAA///+/wAAAAAAAAAAAgAAAP///////////v/9/////////wAAAgACAAIAAgD+//7/
AAAAAP7//f8BAAMAAgABAAAA//8BAAEAAwADAAIAAQAAAAEAAQABAP////8AAAAAAgAC
AAIAAgABAAAAAAAAAAMAAwAAAP////8CAAMAAwAAAP7/AQADAAQABgAFAAIAAAD9////
AAABAAEAAQACAAIAAwADAAQAAwACAAIAAQD+//z//f/9//v/+f/9/wEA//8AAAAAAAAA
AAEAAQAAAP///P/+//7///////7//v/9//z///8BAAIAAgACAP///P/6//v//P/9//7/
/P/8//z//P/6//r/+v/6//3//v///wAA/v/+//7//v/+//7//v/+/wAAAAAAAAAA///+
//3//P/9//7///8AAAAAAAAAAAAABAAGAAgACgALAAwADQAOAA0ADAANAA0AEQARABAA
DAAKAAgACAAKAAwADAAMAAsABgAFAAUAAQD///7//f/9/wEAAgACAAMAAQABAAEAAwAB
AAAA/v/+//3/+f/4//j/9f/1//b/9//6//n/+v/7//j/9v/0//P/9f/2//f/+P/2//b/
9v/2//T/8//y//X/+P/4//n/+P/0//T/9f/1//X/+P/6//r/+P/4//f/9f/4//n/9//5
////AQABAAkAEQAXACAAJgAhABgAFQARAAkAAQD4/+P/0//S/9b/3f/n//H/8//y//P/
8//y//H/+f8BAAMA///+//3/+v/6//f/9//3//f/+P/6//v//P/7//r/9v/1//j/+v/8
//3//f/9//3//f/5//b/9f/0//r//v/9//v/9//2//X/9v/6//r/+f/5//n/+P/5//3/
+//5//v/+//8//7///8AAP3/+//6//r//P/9/wEA///8//r/+v/9/wAAAgD//wIABAAF
AAYABwAGAAUAAQAAAAEABQAFAAUACQAKAAsADAAKAAgABwAHAAsADQAPABEADgAOAA4A
DAAPABUAGQAbABwAHQAeAB8AHQAdAB0AIQAnACcAJwAoACgAJwAnACYAKAApACsAKQAp
ACcAKQApACkAKAAmACQAJgAmACQAIwAgACAAHgAaABsAGwAbABoAGQAVABIAEgAMAAoA
CAAHAAkACwAMAAwACAAFAAEAAAD//wEAAQAAAAEAAQABAAEA/f/7//r/+f/9//3//f/+
/wAAAAAAAAEAAwD///7//f/8//z//P/7//n/+//9//7/AQACAAMAAwACAP///v/9//3/
/f/+/wAA///9//v/+v/7//z//v8AAAMABAAGAAkABAACAAAA///9//7//v///wIAAgAD
AAQAAwACAAEAAAACAAIAAgACAAAA/v/9//3/AAABAAEAAQACAAMABAAGAAQABAAEAAQA
///+/////v/7//n//P/9/wAAAQACAAMAAQD//////f/8//v/+v/7////AQABAAMAAQAA
AAEAAAAAAAAA///+/wAAAAADAAMAAAD/////AgACAAEA/f/6//j/9//1//T/+v/8////
AQACAAIAAgABAP3//P/6//n//P/+//7//v/+//3/+v/4//3//////////f////v/+v/4
//j/+P/5//3//v////7/+//4//b/8//2//j/+f/6//z//f/9//z/+v/3//b/+P/7//z/
/f/+//z//P/8//z//v/+//7//v/9//z/+//6//n/+P/3//b/+P/6//z//v/7//r/+f/4
//v//P/9//7//f/8//v/+v/9//7///8AAAIABAAGAAgABwAGAAUABAAGAAYACAAJAAwA
DQANAAoABwAEAAMABAAHAAgACQAJAAUAAwACAP3//v/+//7///////7//P/7//z//f/+
/wEAAwACAAAAAAD8//f/9f/0//T/9f/3//n/+//5//n/+f/4//b/9P/z//b/9v/2//b/
9P/0//T/9P/1//f/+f////z/+v/5//b/9v/2//f/9//z//b/+P/4//j/9P/x//H/8v/1
//v////7//f/+f8DAA0AFQAcACQAJQAcABUAFQAPAAcA/v/v/+P/3v/o//H/8f/z//v/
+P/x//P/+P/3//v/BQAHAAEA///9//n/+P/4//n/+v/7//n/+v/6//r/+P/4//X/9f/6
//z//v////v/+f/3//X/+f/6//3/AAACAAQAAQD9//v/+v/5//r//f/+//7////8//j/
9v/3//r/+f/8//3//P/8//v/+v/8//v/+//8////AQAGAAUAAAD8//r/+////wIAAAAE
AAMAAwADAAMAAQABAP7//v8CAAcACAAJAAgABgAEAAIACAAKAA0AEQAPAA8ADwAPABAA
EgAUABQAEwAXABkAGQAbABsAGwAbABoAGQAYABsAIgAjACQAJgAkACMAIwAiACUAJwAq
ACkAJAAhACIAIQAlACYAJgAmACMAIgAfAB0AHAAcABoAFgAYABkAGgAaABgAEwAPAA4A
DgAOAA4ADwAOAA0ACwAIAAYAAwD///7//f8BAAMABAACAAEAAAD///7//f/9//3////9
//v/+v/8//z//P/9////+//6//n/9f/0//P/8f/z//f/+//+/wAAAAAAAP///f/7//v/
+//8//3///8CAP//+//3//T/+P/6//3/AAABAAIABAAHAAIAAAD+//3//v8AAAEAAwAA
APz/+f/2//z//v8AAAIAAAAAAAAAAAAAAP7//f/9/wEAAwAEAAUAAgD///z/+v/7//z/
/f/+//3//v8BAAIA/P/5//v/+//+////AAABAAAA/f/8//n/+//7//v//f/+//3/+v/5
//v//P///wAA/f/8//r/+P/6//r//f/9//7//f/9/wAAAAD///v/+P/5//n/+P/4//v/
/P/+/////f/8//v/+f/5//r/+v/7//r/+v/4//b/+P/3//T/8v/5//3///8BAPz/+//0
//D/8//2//n//f/9//z/+//4//j/+P/5//n/+v/8//3//v/8//v/+f/2//z//f/6//r/
+v/6//r/+v/3//b/9f/0//b/+P/6//z/+//6//n/+P/6//z//v8AAP///v/9//z//P/8
//z//P/9//7///8AAAMABAAFAAYABwAKAAwADwAOAAwABwAEAAIAAgAEAAQAAgACAAEA
/v///wEA//8AAAAAAAABAAIAAAD/////////////AQABAAAA/v/+//3/9v/0//P/8f/0
//b/+P/5//X/9f/1//X/9P/z//P/9P/2//b/9v/2//T/8v/w/+3/7//x//f/+f/4//j/
9v/0//L/8//z//H/9//6//v//P/6//n/8f/w//f///8DAAEA9//1/wEADQATAB4AJgAp
ACIAGQARAA0ABwD+//P/6f/g/9z/3//h/+f/7//y//H/8//0//f//f8DAAUAAwD///3/
+f/4//r/+//8//3/+//8//z//P/8//z/+f/5//v//P/9//3////////////+//z//P/8
////AgAAAP3/+v/6//r//P///wAAAAABAP3/+v/5//v//P/7//7///8BAAIAAgACAAAA
/f/7//r//f8BAAgACQAGAAIAAAABAAIABAABAAQACAAJAAoACwAIAAcAAwACAAQACQAK
AAsADgAOAA4ADgAOAA4ADwARABIAEwAUABUAEwAUABUAFAAWABsAHgAfAB8AHwAfAB8A
IQAhACEAJQAnACcAJwAoACcAJwAoACgAKQArAC4ALQArACkAKwArACwALAArACoAKwAs
ACsAKwApACgAJQAgACAAIQAiACIAHgAZABUAFAASABIAEgATABMAEwASABAADAAJAAUA
BAAEAAcACAAIAAcABwAHAAcABgAFAAUABQAHAAUAAwACAP///v/9//3/AgABAAMABQAC
AAIAAgABAP//AQADAAQABAAEAAQAAwADAAEAAQABAAMABQAIAAwACQAHAAUABAAEAAQA
BQAGAAgACAAJAAsABgAEAAIAAQAEAAYABwAJAAcABgAGAAYACgAKAAoACgAMAAwADAAM
AAkABgAEAAMABwAJAAoACwAIAAcABgAGAAkACgALAAwACgAKAAwADAAEAAEAAwADAAgA
CQAKAAsACAAFAAQAAQACAAMABAAHAAkACQAHAAcABAACAAIAAAADAAYACAAKAAcABAAE
AAEAAQABAAIABgAJAAkABgAEAAEAAQAAAAAAAwAEAAYABwAEAAQABAADAAIAAgABAAEA
BAAGAAYABgAEAAMAAAD+/wMABQAFAAUAAwAFAAEAAAACAAIAAgADAAQABAAEAAIAAAAA
AAEAAQADAAQABAAEAAMAAwACAAAA/v///wIABgAGAAYABgAGAAUABAADAAIAAwAEAAUA
BgAEAAIAAAD+/wAAAAAAAAAAAgACAAIAAgABAAAA///+/wAAAgAEAAYABQAEAAMAAgAF
AAYABwAIAAoADAAOABAADwAOAA0ADgAQABMAFAAUABAADgAMAAwADAAMAAwADAALAAgA
BwAHAAIAAAD///7/AgAEAAUABQAEAAMAAgABAAUABQAEAAIABQAFAAIAAgABAP///v/+
/wEAAQD//////v/9//v/+f/6//z//f/+//3//P/7//r/+P/3//f/9//8//3//f/+//v/
+P/3//f/+f/3//r//P8AAPr/9v/3//f/+P/9/wUABwAFAAEAAwALABUAHQAkACgAJwAk
AB0AFwARAAkAAgD1/+f/3P/c/+P/7f/z//X/8v/z//X/9v/3//v/AQAHAAcABAABAPz/
+v/7//v/+//7//7/AAABAAIA///+//r/+f/9//7///////3//f/9//3//P/6//r/+v//
/wIAAAD9//r/+v/6//z///8AAAAAAQD+//z//P////3/+//9//3//v8AAAEAAgACAAEA
AQACAAAAAQAFAAMAAgAAAAAAAwAEAAYAAwAGAAcABwAHAAcABQAFAAIAAgAEAAkACgAL
AAoACgAKAAoADgAOAA8AEQARABEAEQARABIAFAAWABYAGgAfACIAIwAhACEAIQAhACEA
IQAhACUAKwArACsALAArACkAKAAmACgAKwAvAC8AKwApACsAKwArACoAKAAmACkAKgAp
ACkAIwAgABsAFAAXABkAGwAcAB0AGQAWABYAEgAQAA4ADQAQABEAEQAQAAwACQAFAAQA
AgAFAAYABgADAAMAAwADAAAA////////AwABAP///v/7//r/+f/5//7/+//7//v/+//8
//3//f///wEAAwAEAAIAAgACAAEA///7//n/9//5//v//v8CAAIAAQAAAAAA/v/+////
AAAAAAAAAQADAAAA/v/8//v//v8AAAEAAwADAAIAAgACAAIAAgACAAIABAAEAAQABAAD
AAAA/v/9////AQACAAMAAgABAAAAAAD///7//f/8//v//P///wAA+//5//z//f/9//3/
/f/9//3/+//7//n/+//7//v//f8BAAEA//////3//P/9//z/+v/6//n/+P/4//j/+//7
//j/9//3//r//P/9//v/+v/4//f/9f/0//f/+P/6//v/+P/4//j/9//4//j/9//3//r/
/P/8//z/+f/3//P/8P/0//f/+P/5//f/+f/1//T/9P/0//T/9f/4//j/+P/2//b/9v/3
//f/9//4//j/+P/3//f/9v/0//T/9f/2//b/+P/4//j/+P/1//T/8//y//X/9v/3//j/
9v/2//b/9v/1//T/8//y//X/9v/3//j/9f/0//P/8v/z//T/9f/2//j/+P/4//j/9//2
//X/9P/2//j/+v/8//v/+v/5//j//f8AAAMABgAEAAYABwAJAAgABgABAP7//f/+/wEA
AgABAAAA/v/6//r/+//4//j/9//2//b/9v/3//f/+P/5//n/+f/7//v/9//0//P/8f/x
//L/9P/1//P/8v/x/+//8P/x//L/8//y//H/8f/y/+//7v/t/+z/7//w//H/8f/w/+//
8v/x//D/8P/u/+z/7//x//L/8f/w//D/7v/s//D/9f/3//j/9//5//f/9f/z//f/BQAT
AB0AJgAqAB8ADgABAP3/+//7//T/3//R/9D/1P/b/9//3//j/+z/8f/v/+7/8//1//X/
9//3//T/8//w//D/8f/x//H/8f/x//L/8v/y//X/9v/0//X/9f/0//P/8f/0//X/9v/3
//T/8v/y//L/8v/0//H/7f/v//D/8f/0//X/9P/y//H/8v/w//D/8//1//P/9f/1//P/
9P/0//T/9f/1//b/+P/3//f/+v/3//j/9v/2//n/+P/6//f/+v/4//f/9v/1//n/+//6
//z/+v/9//z/+//9//7///8AAAAAAAABAAMABgAHAAgACQAMAA4AEAAQAA8AEQARAA8A
EAARABIAEwAWABcAGAAdAB4AHQAcABwAHgAfACEAIgAfAB8AIAAdABwAGwAeAB8AIgAi
ACEAIAAeAB4AHAAbABwAHAAaABYAEQAPAA0ACgALAAkACAAKAAkACAAHAAcAAwABAP7/
+v/7//v/+v/8//f/+f/5//j/+P/5//r/+//8//v/+//7//v/9//z//D/8//0//X/9//4
//X/9f/1//L/8v/y//H/8v/1//j/+v/6//r/+v/5//r/+f/6//v/+f/3//b/9v/5//n/
+f/6//r/+v/7//z/+f/4//j/+f/7//z//f////3//P/6//n/+//6//r/+v/6//r/+v/6
//j/+P/4//j/+//6//r/+//7//v/+v/5//v/+//7//z//P/8//z//P/8//z//v/+//r/
+f/9/////f/7//n/9//5//n/+//7//n/+f/5//v//P/7//j/9//4//r//v8AAPv/+P/0
//D/8//0//j/+f/5//n/+v/+//z/+//3//T/9f/3//j/+v/4//b/9f/z//X/9v/3//f/
+P/4//f/9//1//b/9f/0//f/+f/5//r/+v/5//b/8//2//n/9v/2//b/9v/2//f/9v/2
//b/9P/3//j/+v/7//n/+P/2//T/+P/5//n/+P/y//H/8v/0//b/9v/2//b/9P/0//T/
9P/2//b/9v/2//j/+v/8//7/+v/4//b/9P/0//T/9P/0//b/+P/6//z/+v/4//b/9P/2
//j/+v/8//3//v///wAAAgACAAIAAgAEAAYACAAKAAkABwAGAAMABgAEAAQABAAGAAgA
CAAIAAUAAwD///3//v/7//v//P/6//v//P/8//z//f/+/////P/9//z/+v/3//b/9P/v
//P/9v/4//v/+f/3//T/7//x//H/8f/w//D/8f/z//T/8f/w/+//7v/x//L/8v/z//L/
9f/0//L/8//y//H/8v/w/+//7P/u//T/9P/y//b/+f/3//b/9//1//H/8f/z//n/AQAL
ABcAIAAgABsAFAANAAkACQAJAAQA+//v/+T/3v/b/9v/4//v//L/8//1//T/9f/1//f/
9//5//n/+f/3//j/9//3//f/9//0//T/8//y//X/9v/0//X/9P/y//D/7f/y//X/+P/7
//r/+P/4//j/9//4//T/7//x//T/9//8//z/+v/3//X/9v/0//T/9//5//f/+f/5//f/
+P/4//j/+f/5//r//P/5//f/+P/z//b/9v/4//3/AAACAP//AgD///3/+//5//7/AQAB
AAQAAAABAP7/+////wAAAQACAAQABAAFAAcABgAHAAgACQAMAA4AEAAQAA8AEQARAA8A
EgAVABgAGwAbABsAGwAfACEAHwAdABwAIAAhACMAJAAiACEAIQAdAB0AHQAhACMAJAAk
ACMAIgAfAB4AGwAZABsAHAAbABgAFAATABIAEAASAA8ADQAOAAsACgAJAAkACAAHAAUA
AgADAAMAAgAEAP3//f/7//j/+P/5//r/+//6//n/+f/5//n/9//1//T/9v/4//r//f/8
//f/9f/z//X/9v/3//f/9f/3//n/+v/4//j/+P/3//n/9//3//f/9v/1//X/9v/6//v/
/P/+//z/+v/5//j/9//2//b/9//4//j/+P/5//b/9v/1//X/+P/4//n/+v/7//r/+f/4
//f/9v/1//T/9v/2//f/+f/3//f/9v/1//j/+f/6//z/+v/6//r/+v/3//b/9//2//T/
8//3//n/+P/3//b/9f/2//X/9v/1//X/9f/1//f/+P/3//T/8//y//L/9P/0//H/8P/u
/+z/8P/y//f/+f/3//X/9P/2//X/9f/y//D/8P/x//H/8v/y//D/7//t/+7/8P/y//P/
8P/w/+//7//w//L/8v/y//T/9f/0//T/9P/1//T/8//1//f/8//y//H/8P/v/+//7v/s
/+r/5v/r/+7/8v/1//L/8v/x//D/8//z//L/8P/0//X/9P/y//D/8P/w//D/8//0//X/
9v/z//L/8f/w//L/8v/y//L/9P/0//T/9P/x//D/7//u/+//8P/x//L/9f/2//f/+P/4
//j/+P/4//v//P/9//7//v8AAAEAAwAGAAYAAwACAP///v////7/AAAAAP///P/9//3/
+f/4//b/9v/3//j/+v/5//n/+f/5//n/+//7//j/9v/2//X/7//u/+7/7f/v//D/8f/x
//D/8f/y//P/8f/v/+7/7v/v//D/8f/y//L/8v/y//H/7v/t//D/7//x//L/8f/w/+7/
7//v/+3/8v/0//T/9P/y/+//7//s/+v/7//1//n/+//9/wEABQANABYAHgAjAB4AEwAN
AA8ADwAEAPX/5f/c/9b/0//Z/+X/6//s//H/8//w/+//7//z//n//f/8//v/+P/4//b/
9f/0//P/9f/2//b/9v/0//T/8f/x//X/9v/3//f/+f/5//n/+f/3//T/8//y//b/+v/5
//f/9P/0//T/9v/4//j/9//3//b/9P/0//f/9f/z//X/9f/4//r/+//8//r/+f/5//r/
+P/5//3/+//7//r/+/////7//v/5//r///8BAAMABQACAAEA/f/8////AwADAAMABgAG
AAYABgAHAAYABgAHAAsADQAPABEAEQASABMAEgARABUAFwAXABcAFwAXABcAFQAVABUA
GQAfAB8AHwAgACEAIQAiACIAJAAlACcAJQAkACMAJgAnACcAJgAkACIAIwAkACMAIwAg
ACAAHgAaABcAFwAXABYAFwATABAAEAANAAwACwALAA0ADQAMAAoACAAFAAEAAAD9////
///+/////////////P/7//v/+//+//3//P/8//v/+v/5//n//v/7//v/+//8//z//P/7
//r/+//8//z//P/8//z/+//5//f/9//3//n/+f/6//z//v/9//z//P/9//7/AAACAAQA
BAAFAAcAAgAAAP7//f/9//7//v///wEAAAAAAAAA///+//3//P/+/wAAAgAEAAIA/v/7
//n//P/9//3//f////////8AAAAAAAAAAAAA//8AAAMABAD8//n/+//7//3//f/9//3/
AAD//wAA///8//v/+v/7///////9//3/+//6//v/+v/5//r/+v/6//j/+P/7//v/+f/3
//b/+P/6//v/+f/4//j/+f/5//r/+//6//r/+f/4//j/+P/3//b/9v/1//X/9//6//v/
/P/6//n/9v/0//X/9//3//f/+v/9//r/+v/4//j/+P/5//z//P/8//r/9//2//b/9f/2
//j/+f/6//v/+//6//j/8v/z//r//v/+//7//v/+//v/+v/5//j/+f/6//v//P/8//z/
/P/8//n/+P/3//b/+f/6//v//P/7//r/+f/4//j/+P/4//j/+P/4//j/+P/4//j/+P/4
//r/+v/6//r/+f/4//f/9v/5//z///8CAAMABAAFAAYACAAIAAgACgANAA8ADwAOAAkA
BgADAAIABQAGAAcACAAHAAQAAwADAP3//P/8//z//f/+//7//f/8//v/+v/5//z//f/9
//z//v/9//n/+P/2//X/9f/2//f/9//1//X/9f/1//T/8//1//b/9v/2//b/9v/2//b/
9P/z//P/8//3//f/9v/2//L/8P/w//H/8v/x//X/+P/6//j/9v/z//P/9v/5//v////9
//3/AQAJAAsAEQAcACQAIQAYAA8ABwAFAP3/8v/n/9f/1P/Y/9//6f/v/+//7v/x//H/
8P/1//v///8BAAEA/f/7//f/9v/3//f/9//3//j/+v/7//z/+f/4//T/8//1//b/9//3
//X/9f/1//X/9f/0//X/9v/7//7//P/5//X/9P/z//T/+f/6//r/+//5//b/9f/3//X/
8//1//X/9//4//j/+P/2//X/9f/2//n/+/8AAP///f/6//n/+//+/wAA/f8AAAMAAwAD
AAMAAQD///r/+P/7/wEAAwAFAAUABAADAAIABAAEAAUABwAJAAsADQAPAA4ADgAOAAwA
DwAVABkAGwAbABsAGwAbABkAGQAZAB0AIQAhACEAIgAiACEAIQAgACEAIwAmACUAIQAf
ACEAIQAkACQAIwAiACQAJAAiACEAHQAcABkAFAAVABcAGQAaABgAEwAPAA4ACQAIAAcA
BwAFAAUABAACAP///f/6//r/+v/9//7//v/8//v/+v/5//n/+f/6//v//f/7//n/+P/3
//b/9f/1//n/9//4//n/9//2//X/8//z//X/9//4//b/9v/2//X/9P/x//D/7//z//X/
+P/8//r/+f/4//j/+P/4//n/+v/8//z//f////v/+v/5//n/+v/8//3////+//z/+//6
//z//P/8//z//P/8//z//P/6//j/9//3//r/+//7//v/+//7//v//P/6//r/+v/6//j/
+P/6//r/9//1//j/+f/7//v/+//7//n/9//3//X/9//3//f/+f/8//3//P/9//r/+P/4
//b/+P/6//v//P/4//b/9//1//X/9f/2//r/+//7//j/9v/0//P/8f/w//T/9v/5//v/
+f/4//f/9f/2//b/9f/1//b/+P/4//j/9v/1//L/8P/0//f/+P/5//f/+f/1//T/9P/0
//T/9f/2//b/9v/0//L/8v/z//P/9P/2//f/+P/4//f/9f/y//L/9f/0//T/9P/0//T/
9P/z//L/8f/w//L/9P/2//j/9v/2//b/9v/2//b/9v/2//b/9v/2//b/9f/0//P/8v/1
//b/9//4//f/9v/1//T/9P/0//T/9P/3//r//f8AAP7//v/+//7///8AAAMABQAFAAUA
BAAAAAAA/v/+/wAAAAAAAAAA///5//f/9v/x//P/9v/5//3//P/6//f/9f/3//f/9//5
//n/+P/2//b/8v/t/+v/6v/t/+//8v/1//L/7//u/+3/7//u/+3/7f/u/+7/7v/u/+3/
7P/r/+r/6//t/+//9f/x/+7/7P/o/+f/6P/q/+v/7P/w//P/9P/s/+j/6//t/+z/7f/1
//n/9//1//n/AQAJAA8AGAAeABkAEAALAAEA+//1/+r/2f/R/9L/1P/b/+P/5f/j/+b/
6//t/+7/8//7//3/8//t/+//7//t/+7/7//x//P/9f/z//L/8P/u/+//8P/u/+//8f/y
//P/8//x/+//7f/r/+7/7v/w//L/9P/2//P/7//u/+7/7v/w//T/9P/z//P/8f/u/+3/
7//x/+//8f/x//D/8P/v/+7/7//v//D/8v/0//X/+f/3//T/8v/y//X/+P/6//f/+v/5
//f/9f/z//b/9//1//b/+P/9//7////+//z/+v/4//z//v8BAAUABAADAAIAAQAEAAYA
CAAIAAsADwARABEAEAAPAA4ADQAPABEAEwAZABsAGQAXABYAGQAZABoAGgAbAB0AIAAf
ABoAFwAYABcAGQAaABoAGgAYABgAFgAVABYAFgAUABAADQANAA0ADAAKAAUAAQAAAAAA
AAAAAAEA//////7//P/7//n/9v/2//X/9//3//b/8//x/+//7f/t/+3/7v/v//H/7//t
/+z/6v/q/+r/6//s/+n/6f/p/+b/5v/m/+X/5v/p/+z/7v/r/+r/6f/n/+n/6f/r/+3/
7f/t/+7/8P/v/+3/6//q/+v/7P/u//D/7f/s/+z/7f/p/+j/5//n/+j/6v/r/+3/7P/q
/+n/6P/s/+z/7P/s/+v/6v/p/+j/6//q/+r/6//s/+3/7f/t/+v/6//r/+z/7f/u/+//
8P/q/+j/6P/m/+T/4//n/+n/6f/p/+n/6f/o/+X/5P/h/+L/4//k/+f/5//n/+X/5f/m
/+b/6P/o/+b/5v/l/+T/4v/g/+H/3//i/+P/5f/q/+r/6f/l/+L/4//j/+L/4v/m/+b/
5f/j/w==
         </WaveFormData>
      </LeadData>
      <LeadData>
         <LeadByteCountTotal>10000</LeadByteCountTotal>
         <LeadTimeOffset>0</LeadTimeOffset>
         <LeadSampleCountTotal>5000</LeadSampleCountTotal>
         <LeadAmplitudeUnitsPerBit>4.88</LeadAmplitudeUnitsPerBit>
         <LeadAmplitudeUnits>��V</LeadAmplitudeUnits>
         <LeadHighLimit>2147483647</LeadHighLimit>
         <LeadLowLimit>268435456</LeadLowLimit>
         <LeadID>V1</LeadID>
         <LeadOffsetFirstSample>0</LeadOffsetFirstSample>
         <FirstSampleBaseline>0</FirstSampleBaseline>
         <LeadSampleSize>2</LeadSampleSize>
         <LeadOff>FALSE</LeadOff>
         <BaselineSway>FALSE</BaselineSway>
         <ExcessiveACNoise>FALSE</ExcessiveACNoise>
         <MuscleNoise>FALSE</MuscleNoise>
         <LeadDataCRC32>2526922747</LeadDataCRC32>
         <WaveFormData>
CQAIAAcABwAIAAYABQAEAAEA/v/8//j/+v/6//r/+v/7//v/+//8//r/+f/2//X/+f/6
//7////+///////+//7//////////P/8//3//f///wAAAQACAAMAAgADAAUAAwABAP//
//8CAAMAAwAEAAQABAAEAAUABQAFAAQABAADAAEA///+//v/AQAJABAAEAAQABIAFgAa
ABsAFwATAA0AAQD5/wMAEQASAAgA+f/o/9n/z//I/7//v//I/9L/1v/Z/9//4v/l/+z/
9P/5//3/AgADAAMAAwACAAAA//////////8DAAUACAAKAAsACwALAAoACQAJAAkACQAI
AAkACQAIAAUABQAFAAUABgAHAAgACQAIAAgACQAJAAkACQAJAAoACQAIAAgABwAHAAYA
BQAEAAYABgAGAAUABwAHAAcABwAIAAgACQAJAAYABQAFAAUABQAFAAUABAAFAAUABgAG
AAUAAwACAAEAAgABAAEAAQD///3//P/7//v/+//7//n//v///wAAAAD+//7//f/9//7/
/f/9//v/9v/0//L/8P/v//D/7//w/+7/7v/u/+7/7v/u/+3/7P/s/+z/7P/q/+n/6f/o
/+f/6v/r/+z/7f/v//D/8f/x//D/8f/z//P/9P/0//T/9P/y//b/9v/4//b/9//3//j/
+//+/wEAAwAAAAAA///8////AAABAAIAAwACAAMAAgAEAAQAAgACAAIAAwADAAMABAAD
AAIAAQADAAUABAAGAAMAAwADAAIAAgACAAMABQAHAAUABAAEAAIAAgAAAP//AAACAAMA
AgAAAAEAAwAFAAMAAwADAAIAAAD/////AAD//////////wAAAgAFAAcABAACAAEAAAAB
AAQABQAGAAEAAQABAAEAAAAAAP///v/9//7///8BAP///v////7/AQACAAMABQADAAIA
AAD///7//v8AAAEABAAGAAcABgAFAAQABAADAAIAAgACAAUABQAFAAUAAwABAAMABQAF
AAMABAAFAAUAAgABAP7//f/+////AwAFAAYABgAGAAcABAADAAUABAADAAMAAwADAAUA
BQAEAAQABAAFAAUABQAEAAMABAAHAAQAAgABAAAABAAEAAQABAAFAAUABQAGAAcABwAG
AAQABQAHAAgACQAJAAcABQAEAAYABQAEAAQABAAEAAQABQAHAAkACAAGAAQABAAEAAQA
AQAAAP///v8AAAIABAAGAAgACAAIAAgACgAKAAoACgAIAAgACAAIAAcABgAFAAQABQAG
AAcACAAHAAYABQAEAAQABAAEAAQABwAIAAkACgAMAAwADAAMAA8AEAARABEADQAJAAcA
BgAKAAsACwALAAkABwAEAAIA/f/7//n/+P/3//j/+f/6//j/9//3//f/+//9//7//f/9
//7//v8BAP7//f/+//7/AAAAAAEAAQABAAAAAAABAAEAAgACAAIAAAAAAP7//v/+//3/
/P/7////AQADAAQAAQAAAP///v8BAAMABQAGAAYABgAFAAQA/v///wMACwASABAACgAK
AA4AEgAVABMADwAJAAEA//8HAA8ADgAGAPn/5v/Z/8//xP+7/7v/wv/K/9L/1//d/+T/
6//u//D/9f/5//r/+f/9////AAAAAAEAAQABAAEAAQABAAIAAgAGAAcACAAIAAkACQAJ
AAkABwAJAAoACgALAAsACwALAAoACQAIAAcABAAEAAUABQAFAAUABQAGAAYABgAHAAcA
BgAGAAYABgAEAAQABAADAAUABQAFAAUACAAIAAkACQAHAAUABAADAAYABwAIAAgABgAF
AAUABAAGAAUABQAFAAMAAQAAAP///v/9//3//f/8//3//v/9//3//f/9//z/+//6//j/
9//5//n/+v/5//b/9v/2//b/9P/0//L/8v/w//D/8P/w//D/8P/v/+7/7v/u/+7/7P/r
/+v/6v/p/+3/7f/t/+3/7f/u/+//7//v//H/9P/1//b/9v/2//b/9v/6//r//P/9////
AAACAP//AAABAAEAAwAEAAQAAgAFAAYABwAIAAYABAAEAAIABQAGAAUABgAFAAUABAAD
AAcABwAHAAcABwAHAAQABAAEAAUABgAGAAcACAAKAA0ACgAHAAUABAAGAAYABAADAAMA
BAAEAAIA/////wAAAQAFAAcACQAKAAoACQAJAAoACgAJAAgABwAEAAQABQAFAAUABAAE
AAQABAAGAAYABgABAAEAAQABAAQABgAHAAgAAgACAAIAAwAGAAYACAAIAAkACgALAA0A
CgAIAAUAAwADAAQABwAJAAYABgAFAAIABAAEAAUABQAGAAgACgAPAA0ACwAJAAUABwAJ
AAsACwAKAAoACgAJAAkACQAHAAcABQAFAAgACQAHAAYABQAFAAMAAwAGAAYABQAFAAUA
BQAGAAcABwAIAAgACQAJAAkACQAHAAcACQAIAAYABQAEAAYABgAGAAYABwAHAAcACAAH
AAcABgAEAAIAAwADAAMABQAFAAUABgAHAAcABwAIAAoACgAKAAsACQAHAAoACAAHAAYA
BQAEAAUABgAHAAgABgAGAAYABgADAAIAAQAAAAQABgAIAAoACAAGAAQAAgADAAQABQAG
AAkACgALAAwACgAIAAYABAAIAAoADAAOAA0ADAALAAoADAAOABAAEgAQABAAEAAPAA0A
CwALAAwADQANAAwACwAMAAsACQAIAAUAAwABAAAA/f/8//v/+v/8//v/+//7////AQAC
AAEA//8AAAAAAwAAAP//AAAAAAIAAgADAAMAAQAAAAAAAQADAAQABAAEAAUABgAFAAYA
BwAHAAcABwAHAAcABwAGAAYABgAGAAYABQAFAAUABAAGAAYABQAEAAgABwALABMAFgAU
ABAAEAASABYAHQAfABsAEwAFAPn/+/8LABQAEgAJAPz/8f/l/9j/y//F/8r/1P/e/+H/
5f/q/+3/7v/y//P/9f/6/wMABQAHAAgACAAFAAUABQAFAAYABwAJAAoADgAPABAAEAAM
AAsACgAJAAkACwAMAAwADAANAA4ADwANAA0ADQANAAoACgALAAsACgAJAAgACAAKAAoA
CwALAAoACgAKAAoACgAKAAoACQAMAA0ADgAPAA0ADAAMAAsACwALAAwADQALAAsACwAK
AAcABwAIAAgACQAJAAoACwAJAAcABgAFAAYABQAFAAUAAQABAAEA///////////+////
AAAAAAEA///9//z/+f/6//r/+v/6//f/9v/z//L/8P/w//D/8P/y//L/8f/w/+7/7v/u
/+z/7v/v/+//7//v/+3/6//p/+j/6P/o/+f/6//x//j//f/9//z/+//6//j//P/8//7/
/v//////AAD+/wAAAgADAAQABgAHAAYABQAEAAMAAgAFAAYACQAKAAYABAAAAP7/AAAD
AAUABwAKAAsADAANAAoACQAFAAQABwAJAAsADAAJAAgACAAJAAsACQAIAAgACgAKAAgA
BwAHAAgACAAGAAMAAwAEAAUABgAHAAgACAAFAAMAAgACAAYABwAIAAkABwAGAAYABQAF
AAQABAAEAAQABgAGAAYAAwADAAMAAwABAAIAAgACAP//AAABAAMABAAEAAYABgAEAAIA
AAD//wAAAAD//////v/+/wAAAQADAAQABAACAAMABAAGAAcAAgAAAP7///8BAAEAAQD/
/wEAAwAFAAUAAAAAAAAA//8AAAEAAAABAAAA//8BAAEAAwACAAEAAQABAAEABAAEAAIA
AQAAAP//AAABAAEAAgACAAMAAwADAP///f/9////AAAAAAEAAgACAAIAAgACAAAA///+
//7//f/9//z/+v/8////AQADAAcABwAHAAgABgADAAAA/v///wAAAQADAAUAAwAAAPz/
/P/8//z//P///wAAAQACAP///v/9//z/AAACAAQABgAGAAYABgAGAAUABAADAAIABAAE
AAQABAAGAAYABgAGAAYABgAGAAYABAAEAAMAAQACAAMABQAHAAYABAACAAEAAQD+//z/
+v/7//r/+v/4//b/9v/2//b/9P/z//L/8v/1//f/9//5//n/+P/6//n/+//9//7//v/8
//3//f/9//r/+v/7//v//v/+//7//v/7//j/9//3//n/+//9/wEA/v/9//v/+v/7//z/
/f///wAAAQABAAIAAQD///3//P/9/wEABwAIAAgACgAMAA4ADAARABcAFQANAAUA9//v
//n/CAAOAAkA/P/x/+n/3v/T/8v/xv/E/8j/0f/b/+b/6//u//D/9//7//j/+f/7//3/
/v/+/////////////v/9//3//P///wEAAwAEAAIAAQAAAP//AAADAAUABgADAAMAAwAD
AAMAAwADAAMABQAGAAgACQAEAAEA/v/8/wAAAgAFAAcACgAKAAoACgAHAAQAAQD9////
////////AgACAAMAAwAEAAMAAwADAAIAAQAAAP7/AAABAAMABAACAAEAAQABAP3/+//6
//n/+v/7//3////8//v/+v/3//n/+f/5//j/+f/6//r/+//3//X/9P/x//L/8v/y//L/
7f/s/+n/6P/m/+b/5v/m/+n/6v/q/+r/5v/m/+b/5P/k/+X/5f/l/+X/5f/l/+X/5//o
/+n/6f/q/+3/8f/z//L/8P/u/+z/7v/y//L/9P/0//X/9f/2//f/+v/9/////f/+//7/
/P/7//r/+f/4//7/AAAEAAYABQAEAAEAAAACAAMAAwADAAcABwAHAAcABAADAP///v/+
////AAAAAAMABAAGAAkABgADAAEAAAABAAIAAQABAAMABAAEAAIAAQABAAIAAwABAAEA
AQAAAP////8AAAIAAQABAAEAAQABAAIABAAFAAMAAgACAAIAAgAEAAQABAABAAEAAQAB
AAMABAAEAAQA///+//3//f/+//7/AAAAAAAAAAAAAAEA///+//z/+//9//7/AQADAAIA
AgABAP7/AAAAAAEAAQACAAIAAgAFAAIAAQAAAP3///8BAAMAAwABAAIAAwADAAMAAwAB
AAEA/////wIAAwABAAAA/////wEAAQAEAAQAAQABAAEAAQABAAEAAAAAAAEAAwAEAAUA
BQADAAMABQAFAAQABAAEAAQABAAEAAQAAwADAAMABAAEAAMAAQD+//z//f/9//3/AQAB
AAEAAgACAAEAAAAAAAIABAAGAAkABQABAPz//P///wAAAQACAAUABgAHAAgABQAEAAMA
AgAEAAQABAAEAAYABgAGAAYAAwACAAEAAAABAAIAAwAEAAMAAgABAAAAAgAEAAYACAAK
AAoACgAKAAkACAAHAAYACQAKAAsADAANAAsACQAJAAsADQAOAA4ACwAJAAUAAAD8//r/
+f/4//r/+P/4//j/+v/6//n/+f/5//r/+//7//n/+f/6//r/+//7//v//f///wAAAQAD
AAIAAQD///7//////wAAAAAAAAAAAAD+//z//f/9//3/AAADAAQABQACAAIAAgACAAEA
AQAAAP///v/+//7//f8AAAAAAwALABEAFAAUABIAEAAOAAwAEQAXABcADwAHAP//AQAH
AAYAAAD5/+z/3//X/9D/xf/B/8T/yP/M/9H/1f/Y/9v/4v/w//n//f8AAAMABAAFAAUA
BAAFAAUABQAFAAQAAwADAAIABgAHAAgACAAJAAkACQAJAAcACQAKAAoABgAFAAQAAwAD
AAMAAwADAAUABgAIAAkABgAFAAQABAAEAAQABQAFAAgACAAIAAgACAAIAAgABwAIAAkA
CgALAAsACgAKAAkABgAFAAUABQAGAAcACAAIAAUAAwACAAAABAAFAAcACQAGAAUABQAF
AAIAAQABAAEAAAABAAIAAQAAAP///v/8/wAAAgADAAUAAwABAAAA/f/6//r/+v/6//n/
+P/1//T/8//y//H/8P/x//L/8v/y/+7/7v/u/+z/6v/r/+v/6//v/+//7//v/+3/7v/v
/+//7v/v//H/8f/1//b/9//4//n//v///wIAAgADAAMABAACAAIAAgABAAMABgAIAAgA
BgAGAAYABgAHAAYABwAGAAkACgAJAAoABwAHAAYABQAFAAUABQAFAAMAAwAAAAAAAwAF
AAcACAAKAAoACwANAAoABwAFAAQAAgACAAAA//8CAAQABQAEAAUABwAKAA0ADAALAAoA
CAAFAAMAAgACAAYABwAIAAkABwAGAAYABQAHAAYABgAGAAQABgAGAAYABQAFAAUABQAH
AAgACAAIAAIAAgACAAMABAAEAAYABgAEAAQABAAFAAUABAACAAEAAQACAAUABwAGAAYA
BQACAAIAAgADAAMAAwAEAAUACQAIAAcABgADAAMABQAHAAcAAgACAAIAAQACAAMAAgAD
AAEAAQAEAAUAAwACAAEAAQADAAMABgAGAAUABQAFAAUAAwADAAIAAgAEAAUABQAFAAEA
/////wEAAgACAAMABAAEAAQABAAEAAMAAwADAAQABQAFAAQAAgACAAMAAwADAAUABQAF
AAYABgAFAAQABAACAAIAAgADAAkABwACAAAA/f/8//v/+v/9/wAAAwAGAAYABgAGAAYA
BAAEAAQABAACAAIAAgACAAQABAAEAAQAAgACAAIAAgAEAAQABAAEAAQABAAEAAQAAgAC
AAIAAgAEAAQABAAEAAYACAAKAAwADAAMAAwADAAOAA4ADQALAAsADQAQABMAEAAMAAgA
BQAFAAIAAAD+//z/+v/5//b/9//4//n/+v/7//v/+//8//n/9//z//H/9v/4//3////+
///////+////AQACAAMAAwAEAAYABwAHAAYABQAEAAUABAAFAAcABAADAAIAAwABAAEA
AAAAAAMABAAFAAcABQADAAAA/v8AAP///v/+/wcADQANAAwADgAOAA4AEAAYABsAGQAR
AAcA///9/wMACQAKAAYA+f/q/93/0//K/8P/xf/M/9T/2v/d/9//4v/l/+r/8v/5//3/
/v/9////AQACAAIAAwADAAMAAwAGAAkADQAQAA4ADQAMAAoACwALAAsACwALAA0ADgAO
AAsACwALAAsACQAJAAkACQAIAAgACQAJAAkACQAJAAoABwAGAAYABQAJAAoACwAMAAwA
DAAMAAsACgAJAAgABwAJAAoADAANAAwACwALAAsACQAJAAkACAAHAAcACAAIAAUAAwAC
AAEABAAFAAcACQAFAAMAAgABAAIAAwAEAAMABwAHAAcABgAEAAIA///9//7//f/9//v/
+v/6//r/+v/3//b/8//y//T/9v/4//r/+P/2//P/8P/u/+7/7v/s/+r/6//r/+v/7v/v
//D/8f/0//b/+P/5//b/9//5//n/+P/4//j/+P/6//7//v8AAAIAAwADAAQABgAIAAoA
CwAIAAgABwAEAAUABgAHAAgACgAKAAwADAAJAAgABQAEAAUABwAIAAkACgAJAAgABwAI
AAkABwAIAAYABwAIAAgABgAGAAcACQALAAsADAAOAA0ADAAJAAcACAAKAAsACgAKAAsA
DQAPAA4ADQAMAAoACQAJAAoADAAKAAkACAAHAAYABgAHAAcACAAIAAkACgAIAAoACgAK
AAgACQAKAAsACgAKAAkACAAGAAgACgANAA0ADAANAAwADAAMAAwADQAQABAADwAPAAoA
CAAIAAcACAAKAAsACgAMAAwADQANAAwADAAMAA8ADQANAA0ACwAIAAkACgAJAAgACgAM
AA0ADwAPAA0ADQALAAsADgAPAA8ADgANAA0ADAALAA0ADAAOAA8AEAARAA8ADwAOAA4A
DQANAAwACwANAA0ADwATABEADgAMAAoADgAOAA4ADgAPAA8ADwAQABAADwANAAoADAAN
AA0ADQAPAA8ADwAQABAADwAOAA4ADQAMAAsACwANAA8AEgAUABIAEgASABIADgAMAAoA
CAAMAA4AEAASABAAEAAQABAADgAOAA4ADgAMAAwADAAMAAkACAAHAAYABwAIAAkACgAN
ABAAEwAWABMAEgARABAAEgASABIAEgAUABYAGAAaABoAGQAXABUAFAAUABQAEwAQAA8A
DwANAAsACgAJAAkABQAEAAEAAAACAAIAAgABAP////8AAAEAAwABAAEAAgAFAAkACgAL
AAsACgAIAAYACAAJAAoACgAKAAsACwAMAAkACAAHAAYABgAIAAsADQAKAAkACgAJAAkA
CAAIAAgACgAKAAsACwAJAAgACAAIAA8ADgAOAA0AEQAXABoAFAAOABIAGAAaABsAHwAf
ABcADQAHAAkAEwAaABQACQD8/+//5f/c/9X/0//Y/+D/4P/f/+P/7P/v//L//P8FAAcA
DAAPAA4ADwAPAA4ACgAJAAgABwAGAAUABQAEAAcACQALAAwACwALAAsACwAOABEAEwAU
ABMAEwATABMAEQARABEAEQAQABAAEQARABIAEQAQABAADQAMAAwACwAPABAAEQASABIA
EgASABEADwANAAsACQAIAAgACQAJAAwADQAPABEADwAPAA8ADgAPAA8AEAAQAA4ADQAN
AA0ADQANAA4ADwALAAkACAAHAAUABQAFAAMABQAFAAUABAACAAAA/f/7//z//f//////
//8AAAEAAgD9//z/+f/4//r/+v/6//r/+P/2//P/8P/w//L/9P/0//P/8//y//H/8P/v
/+7/7f/w//L/9P/1//f/+f/8//3/AAAAAAAAAAD+/wIAAgAEAAYABwAHAAgACAAKAAwA
DQALAAwADAAKAAgACAAIAAgACQAIAAkACAAMAA4ADgAQABIAEwATABMAEgARABAADwAQ
ABEADwAQAA4ADwAQABAADwAOAA4ADwAQAA8ADwAQAA4ADgAMAAsACQAKAAoACAAGAAcA
CQALAAwADQAOAA4ADAALAAsADAALAAsACwALAAgACAAJAAkACQAIAAgACAAFAAYABQAE
AAMAAwADAAMAAwAEAAQABAACAAQABgAJAAcABgAHAAYABAAEAAQABQAIAAgABwAHAAQA
BAAGAAcABAACAP//+v/2//T/8//x/+7/7v/u//H/8//z//P/8f/u/+//8P/v/+//8P/x
//H/8f/x/+//7//t/+3/8P/x//H/8P/v/+//6//p/+r/6P/q/+v/7P/t/+//7//u/+7/
6//r/+r/6f/q/+n/6v/t/+v/6v/q/+r/6v/q/+r/6v/q/+v/7P/u/+z/6//p/+b/6P/p
/+n/6f/r/+v/6//s/+7/7f/s/+z/6f/o/+f/5//p/+f/6P/s/+7/7v/u/+7/7P/s/+z/
7P/q/+r/6v/q/+j/6P/o/+j/6v/q/+r/6v/s/+z/7P/s/+n/6P/n/+b/6P/q/+z/7v/s
/+z/7P/s/+7/7v/u/+7/8v/0//X/9f/x//H/8v/z//D/7v/s/+v/6f/m/+T/4v/f/97/
3v/c/93/3v/f/+D/3//f/9//4P/j/+P/4f/h/+D/3v/f/93/3v/h/+P/5P/m/+n/6//t
/+7/7v/v/+//7//u/+3/7P/p/+b/5f/l/+b/5//o/+v/7f/t/+z/7P/q/+r/6v/r/+n/
6f/o/+j/5v/l/+T/5P/n/+3/8f/y//b/+P/4//r/+P/5////AQD7//P/6//p//H/+v/+
//v/7v/f/9f/0P/D/7n/tP+2/7z/xf/J/87/0//Y/9z/4f/l/+b/5//p/+v/7P/s/+3/
7//x//P/8v/x//H/8P/v/+//7//u/+7/7//w//H/8f/z//T/9P/1//X/9f/1//L/8f/w
/+//8v/0//f/+f/4//f/9v/2//X/9P/0//P/9P/0//T/9P/2//b/9v/1//X/9f/1//X/
9P/0//X/9f/z//H/8P/v//D/8f/y//L/7//v//D/8P/u/+3/7f/t/+//7//w//H/7//t
/+z/6//t/+//8f/x//D/7//u/+z/7P/s/+v/6//p/+f/5v/j/+L/4v/i/+L/3//e/9v/
2v/a/9r/2v/a/9r/2v/Z/9j/1v/W/9b/1P/W/9n/2//d/9//3//f/9//3v/e/97/3f/b
/93/4P/h/+D/4P/g/+D/3v/i/+L/5P/m/+n/6//u/+v/7P/t/+3/7f/u/+7/7P/s/+z/
7P/s/+7/7v/w//D/8//0//P/9P/z//P/8v/x//X/9//5//v/+v/5//X/9P/y//P/9P/0
//T/9P/1//f/9f/z//L/8v/y//L/8P/v/+z/7P/r/+j/6//t//D/8//2//f/+P/4//b/
9f/1//b/+P/5//r/+//3//b/9v/1//P/8v/y//L/8P/y//L/8v/v/+//7//v//H/8v/y
//L/7f/s/+v/6//u/+7/8P/w//L/9P/2//n/9v/0//H/7//s/+z/7v/v//D/8v/z//L/
8P/w//H/8f/w//D/8P/z//L/8f/w/+3/8P/z//b/9//0//T/9P/z//H/8f/v/+//8P/x
//X/9//1//L/7//t/+7/7//z//T/8f/x//H/8f/z//P/8v/y//L/8//z//P/7//t/+3/
7//z//T/9v/4//f/9v/1//T/8//z//P/9P/3//f/9v/0//P/8//y//H/9f/1//X/9v/0
//P/8v/y//H/8P/v/+//8//1//T/9v/0//T/9P/0//b/9v/2//b/9v/2//b/9v/0//T/
9P/0//X/9v/3//j/9v/0//L/8P/w//D/8P/w//D/8P/w//D/8f/y//P/9P/1//b/9//4
//X/9P/z//L/9f/2//f/+P/6//r/+v/6//r/+v/6//r//P/+/wAAAgD///3/+//7//v/
+//6//j/9//3//X/8v/x//D/8P/w/+//7P/r/+r/6P/o/+f/5//q/+z/7v/v/+r/6f/p
/+j/7v/v//D/8//z//L/8f/x/+7/7f/r/+r/7f/v//L/9P/0//T/9P/y//H/8f/w/+//
8P/z//T/9f/z//L/8f/w//P/9f/2//f/9v/2//b/9f/q/+r/8f/7/wEA/v/+/wAAAAAE
AAYACwANAAUA///5/+//7//3//b/7P/j/9j/yf+//7j/r/+r/67/uP/A/8f/y//S/9n/
3v/k/+f/6f/q/+3/8f/z//T/9P/z//P/8//z//P/8//0//T/9P/1//b/9v/z//P/8//z
//P/9f/2//b/9f/1//X/9f/2//f/+P/5//j/+P/5//n/9v/1//T/9P/3//j/+v/7//v/
+v/5//j/9v/2//b/9f/1//X/9f/1//f/+P/6//v/+P/3//f/9//1//X/9f/0//P/8//0
//T/9v/1//X/9f/y//H/8f/x//H/8f/y//P/7//v/+//7f/t/+3/7f/s/+//8P/w//H/
7//t/+z/6f/m/+b/5v/m/+X/5P/h/+D/3v/e/97/3v/f/+D/4P/g/9z/2v/Y/9T/1//Z
/9r/2//d/93/3f/d/9v/3P/d/93/3f/f/+L/4//l/+b/5//o/+b/6v/q/+z/6v/r/+v/
7P/q/+z/7v/v//D/8v/z//L/7//u/+3/7P/w//L/9v/4//b/9v/0//T/8//z//L/8f/0
//X/9v/3//f/9//0//T/8//z//P/8v/0//T/9f/3//X/8//y//L/8v/y//D/7//x//L/
8v/w//H/8//2//n/9v/1//T/8v/v/+3/7P/s/+//8f/z//X/9v/2//f/9//1//T/9P/0
//P/9P/z//L/8P/x//L/8//x//L/8v/y/+z/7P/s/+3/8f/y//X/9v/z//L/8f/x/+//
7v/s/+v/7P/s/+7/7//t/+7/7v/s/+3/7v/w//H/8P/w//D/8//z//P/8//x//P/9f/3
//f/8f/w/+//7f/u/+//7v/v//H/8f/0//X/8//y//H/8f/w/+//8f/w/+3/7f/t/+3/
7//v/+7/7v/v//H/8v/z/+7/6//q/+v/7f/u//D/8v/z//L/8f/w/+//7//v//D/8//z
//L/8P/v/+//7v/t//D/8f/y//T/8v/x//D/8P/y//L/8v/z/+v/5//m/+b/5//o/+n/
6v/s/+7/8P/y//D/8P/w//D/7v/u/+7/7v/s/+z/7P/s/+z/7P/s/+z/7f/u/+//8P/v
/+7/7f/s/+7/7v/u/+7/8P/w//D/8P/y//L/8v/y//X/9v/3//j/+P/4//j/9//z//H/
8f/y//P/8//y//H/7//t/+r/6P/n/+f/5//o/+T/5P/k/+T/4v/h/+H/4f/g/+H/4f/f
/9//4P/g/+P/5P/l/+j/6v/q/+r/6//r/+v/6v/q/+v/6v/q/+n/6P/o/+j/5v/m/+v/
7f/v//H/8f/v/+3/6v/q/+r/6v/q/+r/6f/o/+b/6f/q/+r/6v/q/+3/8f/x//L/8v/0
//r//v8CAAcABQABAPf/6//n/+//9f/0/+z/3f/G/7f/rf+o/6P/o/+o/7T/vv/B/8f/
zP/R/9L/2P/h/+f/5v/p/+v/7f/u/+7/6//p/+f/5f/m/+f/6f/q/+7/7//w//D/7f/t
/+3/7f/t/+//8P/w/+7/7f/s/+v/7v/v//D/8f/u/+7/7//v/+v/6f/n/+b/6P/q/+3/
7//t/+z/6//q/+v/7P/t/+3/6//r/+v/6//u/+7/7//v/+7/7f/t/+3/6//r/+v/6v/n
/+X/5P/i/+P/4//k/+X/5f/l/+b/5//n/+f/6P/p/+T/4//i/9//4v/j/+T/5P/h/+D/
3v/d/93/3f/e/93/3v/e/97/3v/Z/9j/1f/U/9b/1v/W/9b/1P/U/9P/0v/N/8z/y//I
/8v/z//S/9X/0//P/8v/x//K/87/0v/V/9X/1//a/9v/2f/Y/9f/1v/Y/97/4P/k/+L/
4f/f/97/4P/i/+T/5f/l/+b/5v/k/+b/5v/m/+b/6P/o/+r/6v/o/+b/4v/g/+L/4//j
/+P/5f/l/+X/5f/j/+H/3P/a/97/4//o/+z/6f/o/+j/6f/n/+X/5P/k/+b/5v/k/+P/
5f/m/+b/5P/m/+f/6f/r/+j/5//m/+T/4v/h/+H/4v/j/+P/4//j/+L/4v/j/+P/4v/g
/9//3v/e/+D/4P/g/9//3//f/9//4f/i/+L/4v/g/+D/4P/h/+L/4v/k/+T/4v/g/97/
3f/e/97/3f/d/9r/2v/c/93/3f/e/97/3P/d/97/4P/h/93/3P/b/93/2//b/9v/2f/X
/9n/2//b/9r/2v/a/9n/2//d/93/3//b/9n/2v/Z/9v/2v/Z/9n/2f/Z/9z/3P/V/9f/
2//d/w==
         </WaveFormData>
      </LeadData>
      <LeadData>
         <LeadByteCountTotal>10000</LeadByteCountTotal>
         <LeadTimeOffset>0</LeadTimeOffset>
         <LeadSampleCountTotal>5000</LeadSampleCountTotal>
         <LeadAmplitudeUnitsPerBit>4.88</LeadAmplitudeUnitsPerBit>
         <LeadAmplitudeUnits>��V</LeadAmplitudeUnits>
         <LeadHighLimit>2147483647</LeadHighLimit>
         <LeadLowLimit>268435456</LeadLowLimit>
         <LeadID>V2</LeadID>
         <LeadOffsetFirstSample>0</LeadOffsetFirstSample>
         <FirstSampleBaseline>0</FirstSampleBaseline>
         <LeadSampleSize>2</LeadSampleSize>
         <LeadOff>FALSE</LeadOff>
         <BaselineSway>FALSE</BaselineSway>
         <ExcessiveACNoise>FALSE</ExcessiveACNoise>
         <MuscleNoise>FALSE</MuscleNoise>
         <LeadDataCRC32>2391789023</LeadDataCRC32>
         <WaveFormData>
BgAGAAUABAAFAAcACAAIAAUABAABAAAAAQACAAIAAwAAAP////////3///////7///8A
AAAAAQABAAEAAQAAAAEAAQABAAAA//////7//f/7//v/+//7//z//P/9//7//v/9//z/
+v/7//z////+//3//P/8//z//P/8//z//P//////AAABAAMACQARABkAIQAwAEcAYwCF
AKMAqwCbAIcAbABNADEAFgDx/8D/iv9T/yv/H/8n/zb/Sf9m/4L/mP+q/7v/wv/H/9P/
4P/n/+7/+P/5//j/+v/5//n/+//9////AAD+//7//v///wMAAwADAAQABgAGAAYABQAE
AAQABAADAAUABQAFAAUABQAFAAUABQAHAAkACgALAAwADQANAA4ACwALAAsACgAMAA0A
DQALAA0ADQANAA4ADQANAAwACwANAA4ADgAOAAwADQAOAA4AEAASABIAEgASABIAEwAT
ABMAEgARABAAEgASABIAEgAQABEAEgASABMAFAAVABYAFQAVABUAFQAUABMAEgARABIA
EwAUABUAEgARABEAEAASABIAEAAQAA0ADAALAAsACQAKAAoACAAIAAgABwAIAAcABwAE
AAQABgAHAAUABgAFAAYABgAGAAUABgAGAAYACAAKAAoACgAIAAYABgAIAAgACQAJAAkA
BQAEAAQABQADAAMAAwACAAQAAwACAAEAAQACAAIAAAD//wAAAQABAAAA///9//z/+f/5
//j/9v/6//z//v/+//v/+//9//3///////7//f/9//3//v/+//3//P/7//r/+//9////
AQD//////////wMAAwADAAIAAQABAAIAAgD+//3//f/9//7///8AAAEAAAD///7//f8A
AAEAAgADAAEAAQABAAAAAQABAAEAAwAFAAQABAAFAAQAAgD///7/AgACAAIAAQABAAIA
AgACAAEAAQAAAP///////wAAAAD8//r/+P/2//b/9f/1//X/9f/1//X/8//x//P/8//z
//X/9v/1//X/8//z//P/8//1//X/9f/1//P/8//z//P/8v/x//D/8v/z//T/9f/0//D/
8v/y//L/8v/y//T/9P/y//D/8P/x//H/8v/y//P/9f/z//P/8//y//H/8P/v/+7/7//v
/+3/7P/t/+7/8P/w/+//7v/u/+7/7f/t/+3/7f/s/+v/6//s/+3/7f/u/+7/7v/u/+7/
7v/u/+7/7v/s/+z/7P/s/+r/6v/q/+r/6//s/+3/7v/s/+z/7P/s/+z/7P/s/+z/7v/u
/+7/7v/s/+z/7P/s/+z/7P/s/+z/7v/u/+7/7v/v//D/8f/y//P/9P/0//X/9P/y//H/
8v/y//L/8v/x//L/8v/z//P/8f/w/+//7P/t/+z/7f/t/+z/6v/o/+f/5//n/+n/6f/p
/+r/6//r/+r/6v/q/+r/7P/s/+v/6v/m/+b/5//n/+f/5//n/+f/5//n/+b/5v/o/+n/
6f/p/+j/6P/o/+r/5v/m/+b/5//o/+j/6P/o/+j/6P/n/+f/5//t//f/AQAJABEAHAAx
AFEAbwCJAJMAhwB1AFoANwAVAPT/yf+a/2b/Nf8T/wn/D/8e/zP/Tv9m/3z/kv+j/6z/
t//D/87/0//a/97/3f/f/+L/4v/j/+X/5//p/+r/6f/o/+f/5//r/+v/6//s/+7/7v/u
/+3/6//s/+3/7f/w//H/8v/z//H/8f/x//H/8f/z//T/9f/1//X/9P/0//L/8//0//T/
9f/3//j/9//2//X/9P/0//b/9//3//f/9f/2//b/9v/0//X/9v/2//f/+v/7//z/+//6
//r/+f/9//7///8AAP7//v/+//7//P/9//7//v8AAAAAAAAAAP7//f/8//v//P/9//7/
///9//3//f/9//n/+f/6//r//f/+//3//v/8//r/+P/3//n/+v/6//j/9f/0//L/8v/x
//H/7v/u//L/8//x//L/8v/y//H/8P/z//T/9P/0//L/9P/0//T/9v/0//T/9v/4//n/
+f/5//b/9P/z//P/9P/1//b/9v/2//X/9P/z//H/8v/y//D/7P/s/+z/6//s/+3/7f/u
//D/8f/x//D/7//u/+3/6v/r/+v/7f/t//H/8f/w/+//7v/t/+3/7P/s/+z/7P/s/+3/
7f/t/+3/6//r/+v/6//u/+//8P/w/+7/7f/t/+z/7P/t/+//8f/x//H/8f/x//H/8f/x
//H/8//z//P/8//x//H/8f/w//H/8f/x//P/8//y//L/8//1//T/8v/y//X/9v/3//f/
9v/2//X/9P/3//n/+v/7//r/+f/5//j/9f/0//P/8v/z//P/9P/1//X/9f/1//P/8//1
//X/9f/2//b/9P/z//X/9f/1//X/9v/3//j/+f/4//f/9v/1//f/9//3//r/9v/2//b/
9P/y//T/9P/0//b/9v/4//j/9P/y//L/8//1//b/9v/3//X/8//z//P/8f/x//H/8f/z
//X/9v/1//H/8f/x//L/8//z//P/9P/y//H/8f/x//P/8v/x//H/9P/1//P/7v/u/+7/
7v/u//D/8P/w//D/7v/u/+7/7v/u/+7/7v/u/+z/7P/s/+z/6v/q/+r/6v/s/+z/7P/s
/+z/7P/s/+z/7P/s/+z/7P/v//D/8f/y//H/8P/v/+7/7//w//H/8v/y//L/8f/x//L/
8v/z//b/9P/0//T/8//w//D/8f/x//P/9P/1//T/9P/y//L/8f/z//L/8f/x//P/8//1
//X/8//y//H/7//v//D/8f/y//T/9P/z//L/8v/y//P/8//z//P/8//z//P/8//y//L/
8//1//b/9//1//T/8//0//T/9P/0//X/+f/6//v//P/6//r/+f/5//3///8LABcAHQAf
ACYAOwBZAHkAmwCzALMAnQB8AFsAPQAgAPv/0P+c/2n/Qf8t/yv/Mv9B/1j/dP+O/6j/
u//I/8//1f/g/+n/7P/w//P/9v/6//v//f/8//3//v/+//z//P/8//3/AQABAAEAAgD/
//7//f/7//3//v/////////////////9//3//f/9//3///8AAAEA//////7//v/+////
AAAAAAAAAQABAP//AQABAAEAAgAEAAUABQAFAAMABAAEAAQABgAHAAgACAAGAAgACAAI
AAoACgALAAsADQAOAA8AEAANAAwACwAKAAsADQAPABAADgAOAA4ADgANAA0ADQANABAA
EQASABMAEgARABAADwANAA0ADgAOAAwADAAKAAoADAAMAAwADQALAAwADAAKAAcABgAE
AAQABgAHAAUABgAHAAcABAAEAAQABAADAAIABQAGAAYABgAIAAoACgAKAAoACAAIAAoA
CAAJAAkACQAJAAgACAAJAAkACQAJAAgABwAFAAMAAQADAAQABAACAAAAAAAAAP//////
//7//v8AAAEAAQAAAP///v/9//r//P/9/wAAAQACAAEA///9//////8AAAAA/v/+//7/
/v///////////wEAAQABAAEAAAD///7//P/8//3///8AAAEAAQACAAMAAQABAAEAAQAA
AP///v/9//7///8AAAEA/////////v8AAAEAAgAFAAMAAAD+//3///8AAAAAAgADAAIA
AQD///3//v/+//7///8BAAIAAwAAAP/////+////AAABAAIAAQD///7//f/9//3//f/7
//z///8AAAEAAQAAAP3/+//8//3//v///////////////f/9//3//f/9//3//f8AAP3/
/P/7//j/9//6//v//P/8//z//v/+//7//P/8//3/+//8//z//f/7//n/+f/5//r/+//8
//3//v///////f/5//n/+f/6//3//f/9//7//P/7//v/+//7//r/+f/5//j/+f/9//z/
/P/8//z//P/9//7///8AAP7//v/+//7/AAAAAAAAAAAAAAAAAAAAAAIAAgACAAIABAAE
AAQABAACAAIAAgACAAMABAAFAAYABgAFAAUABQAEAAQABgAGAAkACgAKAAoABwAHAAYA
BAAGAAYABAAEAAIAAgABAAEAAAD///////8BAAMAAwACAAAAAAD/////AAABAAIAAgAE
AAMAAgAAAP7/////////AAABAAIAAwACAAAA///+/wAAAQACAAIAAAAAAAIAAAACAAIA
AwAEAAUABgAHAAgABQADAAIAAQAFAA0AGQAhACUALAA1AEsAaQCNAKsAtwCnAIoAaQBJ
AC4AFQDu/77/j/9l/0n/Q/9I/03/XP90/4z/ov+5/8r/1f/b/+T/7//0//b/+//9/wAA
AAABAAQABQAGAAYABQAEAAMAAwAGAAcACAAKAAgACAAIAAcABwAIAAkACQALAAsACwAL
AAkACQAJAAkACgANAA8AEQAQAA8ADQAMAAwADQAOAA4AEAARABEADwARABEAEQASABIA
EwATABMAEQASABIAEgAUABUAFgAWABYAGAAYABgAFgAWABcAFwAZABoAGwAcABkAGAAX
ABYAFwAZABsAHAAaABoAGgAaAB0AHQAdAB0AHgAfACAAIQAeAB0AHAAbABsAGwAcABwA
HAAcABoAGgAXABYAFQAVABYAGAAZABgAFwAWABQAFAAXABcAFAAUABQAEwAPAA4ADwAQ
ABAAEAASABQAFQAWABUAFgAVABQAFgAUABQAFgAUABUAFQAVABUAFAAUABUAFQAVABUA
FAASABEAEAAPAA8AEAAQAA4ADgAOAA4ADQALAAsACgAKAAsADQAOAA4ACwAKAAkABgAG
AAcACgALAAsACwAKAAkACwALAAwADAAOAA4ADgAOAAsACwALAAsADQANAA0ADQANAA0A
DQAMAA0ADQAOAA4ADQANAA4ADwAOAA0ADAALAAwADQAOAA8ADwAPAA8ADwAPAA8ADwAO
ABAAEQASABUAEwAQAA4ADQAOAA4ADQAOAA4ADgAOAA0ADQAOAA4ADgAOAA8ADwAPAAwA
CwALAAoACwAMAA0ADgAOAA0ADQANAA0ADQANAAsACwANAA0ADQAOAA4ADAALAAwADQAO
AA8ADQANAA0ADQAKAAkACAAHAAkACQAJAAwADAAMAAwACgAKAAwADAAMAAwADAAOAA4A
DAAKAAoACwALAAwADAANAAsACQAJAAkACwALAAsACwAKAAsACwAJAAkACQAJAAoACQAJ
AAkACgAMAAsACwALAA0ADAALAAsADgARAA0ACgAIAAgACAAIAAsADAANAA4ADQAMAAsA
CgALAAwADQAOAA0ADAALAAoACAAIAAgACAALAAwADQAOAA0ADAALAAoADAAMAAwADAAN
AA4ADwAQAA4ADgAOAA4AEAAQABAADwAPAA8ADgAOABAAEAAQABAADwAOAA4ADwAPAA4A
DgAOAA4ADgAMAAwACgAJAAcABQAFAAUABQAHAAcABgAGAAYABwAHAAgACQAMAAwADAAL
AAgABgAGAAcABwAHAAcABwAHAAcABwAGAAQABAAFAAUABwAGAAYABgAHAAQAAwACAAQA
BgAHAAgABgAGAAYABQAFAAUABwARAB8AJwArADQARwBjAH0AmwCtAKcAlQB8AF8APwAg
APn/zv+c/2X/O/8n/yn/Nv9H/2D/eP+Q/6j/u//I/9H/2//k/+v/7v/0//n/+//+//7/
//8AAAEAAgACAAAAAAAAAAEAAwADAAMABAAEAAQABAADAAUABgAHAAcACQAJAAkACQAH
AAcABwAHAAgACwANAA8ADAALAAkACAAIAAkACgAKAAwADQANAAsACwALAAsADAANAA8A
EAARABAAEAAPAA4ADAANAA4ADgAQABQAFgAYABYAFAATABEAFAAUABQAFAAWABYAFgAW
ABQAFQAWABYAGAAYABgAGAAXABcAFwAXABkAGQAZABkAFwAXABcAFwAWABcAGQAaABgA
GAAWABYAFAASABAADwAQABIAEwASAA8ADgAMAAwADwAPAAwADAALAAsACAAIAAcACAAI
AAgACgAMAA0ADgAMAA4ADgAOABAADgAOABAADwAPAA4ADQAJAAgACAAJAAoACwAMAAwA
CwAJAAcABQADAAQABAACAAIABAAGAAcABgAFAAMAAgAEAAUABQAEAAIAAgACAAAA////
/wEAAQACAAEA///9//3//f/+//7///8AAAEAAgABAAEAAQABAP//////////AgADAAQA
BAABAAEAAgACAAMAAwAEAAUABAADAAIAAQADAAMAAwADAAEAAQABAAEAAQABAAEAAAAC
AAMABAAHAAQAAgABAAEAAwACAAAAAAAAAAAAAAD///3//v/+//7///8BAAIAAwABAP//
/v/8//z//P/8//z//v/9//3//f/7//v/+//5//r//f/+/////P/6//b/8//0//X/9v/3
//n/+f/5//n/9//3//f/9//5//n/+f/8//n/+P/3//T/9P/2//b/9v/2//b/+P/4//b/
9P/0//X/9//4//j/+f/2//P/8v/x//P/8//z//P/8v/z//P/8f/v/+//7//w//L/8//0
//b/9f/z//L/8f/x//D/7//v//T/8//1//T/8//y//H/8P/x//L/8//0//L/8P/u/+z/
7v/w//L/9P/z//L/8f/w//D/8P/w//D/8f/y//P/9P/z//L/8f/w//L/8v/y//L/8P/w
//D/8P/x//L/8//0//X/9v/3//j/9//2//X/9P/3//f/+P/5//j/+P/6//r/9//2//T/
8v/z//X/9v/2//X/9P/x//D/8P/w/+//7//u/+3/7f/t/+z/7f/s/+r/7f/u/+7/7//u
/+//8P/w//D/7//u/+z/7v/v/+//7//t/+3/7f/t/+//7v/u/+7/7f/t/+3/7P/q/+r/
7P/q/+3/7v/w//L/8P/u/+z/6v/t/+3/7v/v//f///8HAA0AFwAoAD8AXwB/AJUAlwCJ
AHEAUgAxABEA7v/H/5b/Yv8x/xH/C/8V/yj/Qf9e/3j/jv+k/7H/uP+9/8n/1v/f/+b/
7P/t/+7/8P/v/+//8P/x//L/8v/1//b/9//5//j/9//2//b/9//4//n/+f/5//r/+//7
//v/+//7//v//P/9//7////8//3//f/9//7//////wAAAAABAAIAAgACAAMAAwABAAMA
AwADAAQAAgADAAMAAwABAAIAAgACAAMABQAHAAgABgAIAAgACAAIAAgACQAJAAgACAAI
AAgACQAKAAsADAALAAsACwAKAAsADAANAA4AEQARABEAEQAOAA0ADAALAAwADQAOAA8A
CwALAAwADAALAAoABwAGAAgACAAIAAkACAAIAAcABAAEAAQAAwAEAAMAAwAAAAAA////
//z//P/+/wAAAQACAAEAAgACAAIABAAGAAYABgAGAAQABAAGAAQABQAFAAUABAAEAAUA
BwAEAAMAAgAAAAEAAQABAAEAAAAAAP///P/8//z//P/7//z//f/9//7//f/9//z/+v/8
//z//P/6//f/9//5//n/+f/5//j/9//4//n/+//8//z//P/8//z/+//7//v/+//7//v/
+//7//3//f/9//z//P/9////AAD+//3//f/9//3//f/9//3/////////////////////
/wAAAQACAAIA////////AQD///7//v///////v/8//z//v/+//7//f8AAAIAAwAEAAIA
AQD///3//f/9//7//v/8//z//P/8//z/+//7//v//f///wEAAQD//////f/7////AAD/
/////f/9//3//f///////////wEAAQABAAEA/v/9//z//v/9//7////+//z//v/+//7/
/f/8//3//P/7//r/+//9//3//v/+////AQD////////9//3//f/9//z//f/9//v/+//9
////AgAAAP///v/+//7//f/9//3/+//6//n/+f/6////AQAAAAIAAgACAAIA///+//3/
/P/+//7//v/+//7//v/+//7/AAAAAAAAAAAAAAAAAAAAAP3//P/7//r/+//8//3//v/+
//7//v/+/wAAAAAAAAAAAgACAAIAAgABAAAA///+/wAAAwAGAAgABgAGAAQAAgAAAP//
/v/+/wAAAQABAAIA///8//v/+P/6//v//f/+//r/+f/4//f/+//7//r/+v/8//v/+//8
//z//P/7//r/+//6//j/+P/5//n/+f/5//n/+f/5//n/+P/4//j/+f/4//f/9f/0//f/
+v/5//r/+f/5//n/+P/2//b/9v/2//n/+//9////BQAPABcAGwAgADMAUwBzAJEAqwCt
AJUAdgBXADUAFAD1/9D/nP9l/zn/I/8h/yz/Of9U/3D/hP+Y/63/uv/B/8n/1v/l/+z/
8v/3//b/+P/3//f/9//3//f/9v/4//j/+P/5//n/+f/5//r/+v/6//r/+f/7//z//f/9
//3//f/9//3//v///wAAAQD//wEAAgADAAUABQAEAAQAAgADAAQABAAEAAUABQADAAQA
BQAGAAgABwAHAAYABQAHAAgACAAIAAUABQAFAAQABgAIAAgACAAJAAoADAANAA0ADAAL
AAoADQAOAA8AEAAPAA8ADwAOAA4ADgAOAA4AEQARABEAEQAPAA8ADwAPABEAEQARABEA
DAALAAsACgANAA4ADQAOAA4ADgAOAA8ADAAMAAsACAAIAAgABwAIAAYABQABAAAAAQAB
AP7//v8AAAIAAwAEAAQABAADAAIAAwAGAAcACAAFAAIAAQACAAQABwAJAAsACwAKAAoA
CwALAAsACwAKAAcABQADAAEAAwAEAAQAAgABAAIAAwADAAUABQAEAAQAAgABAP///P/+
/wAAAgACAP////8BAAEAAQABAAAA//8AAAEAAwAEAAEAAAD///7//v///wAAAQD///3/
+//5//3//f/9//z//f/9//7//v/8//v/+//7//7///8AAAEAAAD///7//f/9//3//f/9
//3//f/9//z/+f/5//n/+//9//z//P/9//z/+v/3//b/+P/4//j/9//6//z//f/+//3/
/f/8//v/+P/3//f/9v/3//j/+f/6//j/9//3//f/+P/5//r/+f/4//n/+P/3//r//P/8
//3/+//5//f/9f/3//f/9//3//n/+f/5//n/9//3//f/+v/4//j/+P/2//X/+P/5//r/
+P/4//r/+v/5//j/+f/7//r/+v/5//n/+v/5//r/+//5//n/+f/5//z//f/9//v/+P/3
//b/9v/4//n/+v/8//z/+//7//v/+v/4//b/9f/4//n/+f/8//r/+v/6//r/+P/4//j/
+P/6//r/+v/6//n/+P/3//b/+P/4//j/+P/6//r/+v/6//n/+P/3//b/9//4//n/+v/8
//z//P/8//7//v/+//7//v/9//3//f/6//r//P/8//3//v/+//7//f/9//z/+v/6//r/
+P/4//f/+P/4//n/9v/1//X/9f/3//n/+f/4//f/9v/0//P/9//5//v//P/6//n/+P/2
//T/9f/1//X/9v/3//j/+f/2//T/8//y//b/9//4//j/+P/4//r/+P/3//b/9v/2//j/
+P/4//j/9v/1//X/9f/9/wUACwATABkAHgAnAD0AWwB5AJsArQCjAIIAYwBFACoADQDo
/7j/hf9Z/z3/Nf84/z//TP9i/3r/kv+p/7r/xf/L/9b/4f/m/+j/6f/t//D/8P/x//T/
9f/2//b/+P/4//j/+f/7//v/+//8//r/+v/6//n/+f/6//v/+/8AAAEAAgADAAEAAQAB
AAEA//8BAAIAAwADAAMAAgACAAIAAwAEAAQABAAFAAUAAwABAAEAAQACAAIAAwADAAMA
BQAGAAYABgAGAAcACAAIAAgACgAKAAoACAAIAAkACQAKAAoACgAKAAwADAAMAAwADAAN
AA4ADgAPABAAEQASABIAEQAQAA8AEQARABEAEQAQAA8ADgANAA0ADQAOAA4ADwAQAA8A
EAAMAAoACAAHAAgACgALAAoACQAIAAYABgAFAAUAAgACAAQABQADAAQABAAEAAMAAgAF
AAYABgAGAAYACAAIAAgABwAEAAMABAAGAAcABwAHAAMAAgACAAMABQAFAAUABAAEAAMA
AgABAP//AAAAAP7//v/+//7//f/9//3//P/8//7///////7//v/+//7//P/5//n/+//7
//3//f/8//v/+f/5//r/+v/8//z//P/8//v/+//7//v/+f/5//n/+f/8//3//v/+//r/
+f/5//j/+P/5//v//f/7//v/+//7//v/+//7//v//f/9//3//f/6//n/+P/2//j/+f/6
//3//f/8//z//f/7//r/+P/4//z//P/8//v/+f/6//r/+v/7//3//v////v/+f/4//b/
9//4//n/+v/6//n/+f/5//j/9//2//P/9P/3//j/+f/4//j/9v/1//X/9f/1//X/9//3
//f/9//2//X/9P/z//X/9f/1//j/+P/4//j/9v/y//T/9P/0//b/9v/4//j/9f/y//H/
8f/x//L/8v/z//T/8//0//X/9f/1//X/9f/4//n/+f/3//P/8//z//T/9//3//f/+P/4
//f/9//3//X/9P/z//P/9P/1//X/9P/y//L/8v/y//X/9v/3//j/+P/4//j/+P/3//b/
9f/0//X/9v/3//j/9f/0//P/8v/0//T/9P/0//T/9P/0//T/8v/y//L/8v/z//T/9f/2
//X/9P/z//L/9P/2//j/+v/4//j/+P/4//f/9v/1//T/9//4//n/+f/4//f/9f/0//f/
+P/5//r/9//2//b/9//3//b/9v/2//b/9v/0//T/8f/x//D/7//w//H/8v/1//L/8P/v
/+7/7v/v//H/8//y//L/8v/x/+7/7P/s/+3/7//v/+//7//t/+3/7f/s/+r/6v/r/+v/
7P/s/+3/7v/v/+z/6//q/+3/7v/u/+7/7P/s/+z/6//n/+f/7f/5/wUADQATAB4AMwBR
AG8AjQCXAIsAeQBiAEEAIQACANv/rv96/0f/H/8L/w3/HP8v/0j/Yv96/5L/pf+w/7f/
wf/O/9X/1v/a/9//4//m/+b/5//o/+n/6v/q/+z/7P/s/+3/8f/x//H/8v/x//D/7//t
/+//8P/x//H/8//z//P/8//z//P/8//z//P/9f/2//f/9f/1//T/9P/0//X/9v/2//f/
+f/6//n/9v/1//T/9P/3//n/+v/7//r/+v/5//j/+f/7//3//v/7//z/+//6//j/+P/5
//n/+//8//3//v/+//7//v/+////AQADAAQAAwACAAEAAAADAAMAAwADAAEAAQABAAEA
AQABAAEAAQABAAEAAgACAAIAAgAAAAAA/f/8//v/+//9//7//v/8//n/+P/2//b/9//3
//T/9P/1//X/8v/y//L/8v/x//D/8//0//T/9P/0//b/9v/2//n/+P/5//z/+v/7//v/
+//2//T/8//z//b/9//4//j/9v/1//T/8//x//L/8v/w/+//8P/x//H/8P/v/+3/7P/u
/+//7//u/+z/7P/s/+r/6//r/+3/7f/v/+//7v/t/+3/7f/u/+7/7v/u/+7/7v/r/+v/
6//r/+z/7f/u/+//8P/v/+7/7P/p/+n/6v/q/+z/7f/v//H/8P/v/+7/7f/t/+3/7f/t
/+3/7f/t/+3/7f/t/+3/7P/s/+3/7v/x/+//7v/u/+//8P/w/+//8P/w//D/8P/v/+3/
7v/u/+7/7v/v/+//7//u/+3/7f/s/+7/7v/u/+7/7v/t/+3/7f/r/+v/6//p/+v/7f/t
/+3/7P/s/+r/6f/q/+v/7P/t/+z/6//q/+n/6f/p/+n/6f/p/+n/6f/s/+r/6v/q/+j/
6f/s/+3/7v/s/+z/7v/u/+n/5v/l/+X/5v/o/+n/6//p/+f/5//n/+n/6f/p/+n/6v/r
/+v/6f/l/+X/5f/m/+n/6f/p/+r/6P/n/+f/5//q/+r/6v/r/+b/5f/l/+T/5P/k/+T/
5P/m/+b/5v/m/+T/5P/k/+T/5f/m/+f/6P/n/+b/5f/k/+L/4v/i/+L/5f/m/+f/6P/m
/+T/4v/g/+P/5P/l/+b/6P/o/+j/6P/m/+b/5v/m/+f/6P/p/+r/6f/o/+b/5f/m/+b/
5//q/+j/6P/o/+f/6P/o/+n/6f/o/+j/6P/m/+X/4v/h/9//4P/g/+D/4f/f/9//4f/h
/+D/4P/g/9//3f/e/9//4P/g/+D/3//e/97/3v/f/9//3f/d/93/3f/b/9v/2v/a/9z/
3f/d/93/3P/c/9z/3v/d/97/3//h/+H/4P/f/97/4P/g/9//3//f/+X/7//5/wEABwAS
ACkASQBpAIMAiwB/AGcARgAjAAMA4P+1/4j/WP8l///+8/79/g7/I/88/1j/cv+K/5n/
pP+t/7f/wP/H/8r/0P/V/9n/3P/c/93/3f/d/93/3P/e/97/3v/f/9//3//f/+D/4v/i
/+L/4f/i/+T/5v/n/+b/5f/k/+P/5P/l/+b/5//m/+f/5//n/+X/5f/k/+T/5v/p/+z/
7v/t/+3/7P/p/+n/6f/p/+r/6P/p/+n/6f/r/+z/7P/s/+7/7//w//D/7//w/+//7v/w
//D/8f/x//D/8P/w//D/8P/w//D/8P/x//P/9f/2//T/9P/0//T/9f/1//X/9f/3//f/
9//3//b/9f/0//P/8v/z//X/9v/1//T/8f/w//D/8P/w//H/7//w//D/7v/t/+z/6v/q
/+3/7f/q/+r/6P/n/+P/4v/k/+b/5//o/+f/6P/o/+j/6v/s/+z/7P/v/+7/7//y/+7/
7f/r/+n/6P/o/+n/6//p/+n/6f/o/+j/5//m/+X/6P/q/+v/6v/m/+T/4v/f/9//3//e
/97/3v/f/9//3v/g/+D/4P/e/9//3//h/+H/4P/f/93/2//e/9//4f/i/+D/4P/g/+D/
3v/d/9z/2//c/93/3v/f/9//3//f/97/3//f/+D/4P/f/9//4P/h/+D/3//e/93/3v/f
/+D/4f/g/9//3v/d/97/3//g/+D/3//f/9//4f/g/97/3f/d/97/3v/d/97/3v/e/97/
3f/d/97/3v/e/93/3f/c/9v/3P/b/9v/2v/b/9z/3f/e/9v/2f/Y/9f/2f/Z/9n/1//Z
/9v/2//b/9r/2P/U/9H/0//V/9f/2f/X/9f/1//X/9X/1f/V/9X/0//T/9P/1v/S/9T/
1v/U/w==
         </WaveFormData>
      </LeadData>
      <LeadData>
         <LeadByteCountTotal>10000</LeadByteCountTotal>
         <LeadTimeOffset>0</LeadTimeOffset>
         <LeadSampleCountTotal>5000</LeadSampleCountTotal>
         <LeadAmplitudeUnitsPerBit>4.88</LeadAmplitudeUnitsPerBit>
         <LeadAmplitudeUnits>��V</LeadAmplitudeUnits>
         <LeadHighLimit>2147483647</LeadHighLimit>
         <LeadLowLimit>268435456</LeadLowLimit>
         <LeadID>V3</LeadID>
         <LeadOffsetFirstSample>0</LeadOffsetFirstSample>
         <FirstSampleBaseline>0</FirstSampleBaseline>
         <LeadSampleSize>2</LeadSampleSize>
         <LeadOff>FALSE</LeadOff>
         <BaselineSway>FALSE</BaselineSway>
         <ExcessiveACNoise>FALSE</ExcessiveACNoise>
         <MuscleNoise>FALSE</MuscleNoise>
         <LeadDataCRC32>2747962901</LeadDataCRC32>
         <WaveFormData>
FAAUABQAEwAVABUAFQAVABMAEwAQAA8AEAAQABEAEQAPAA4ADgAOAA4ADgANAA0ADQAN
AA0ADQANAA4ADgAOABAAEAAOAA0ADAALAAoACQAIAAgACAAHAAkABwAJAAkABwAHAAcA
BgAIAAkACQAJAAcABwAHAAgACQAKAAsACwALAAsADAAMAA4AFgAdACMALQA8AFAAaQCF
AJ8AsQC1ALIAogCJAGkAQQASAN//pv9r/z//Lf8v/zr/Sf9h/37/kv+l/7b/wf/K/9j/
5P/q//X//f8AAP//AQACAAQABAAEAAUABgAHAAcABwAHAAcACgAKAAoADAAMAAsACwAJ
AAsACwAMAAwADQANAA0ADQANAA0ADQAOAA4ADgARABIAEgARABEAEQAQABAAEAAQABAA
EAAQAA8ADwAQABAAEAAQABEAEQATABMAEwATABIAFAAUABQAFAAVABUAFQAXABcAFwAY
ABYAFwAXABcAFwAYABgAGAAbABsAGwAdAB8AHgAeAB4AHQAdAB0AHQAbABwAHAAcAB4A
HgAfAB8AHAAcAB0AHQAfAB4AHgAfAB0AHQAaABoAGgAbABsAGwAdABsAGgAZABcAFwAX
ABQAGAAYABcAFQAVABUAFgAWABUAFgAWABYAGAAaABoAGgAYABgAGAAYABYAFgAVABUA
FgAWABYAFgAUABQAFAATABQAEwASABEAEwAUABQAEgASABIAEgARABAADwAOAAoACAAJ
AAoACgAMAA0ADgANAAsADAANAA0ADQANAA0ADQANAA0ADQAPAA0ADAALAAsADAANAA4A
EAAQABAAEQARABEAEwARAA8ADwAQABAAEAAPAA8ADwAPABEAEQAQAA8ADQANAA0ADQAO
ABAAEgATABEAEQARABEAEQARABEAEQATABMAEwATABIAEQAQAA8AEQAQAA8ADwAOAA4A
DgANAA4ADgAPAA8AEQASABIAEQAPAA4ADgAPAA8ADgAOAA8ADwAOAA4ADwANAA0ADQAM
AAwADQAPABAADgAOAA4ADgAOAA4ADgAOABEAEQAPAA8ADQAMAAwADQAOAA8AEAARAA4A
DgAOAA0ADQANAA4ADgAMAAwADAAMAAwADAAMAAwADwAPAA4ADgAOAA4ADgAOAA0ADQAN
AAwADQANAA4ADgANAA0ADQANAA0ADAAMAAwADAAMAAwACwALAAsACwAMAAwADAAMAAwA
DAAMAAwADAALAAoACQAIAAoACgAKAAoADAAMAAwADAAKAAoACgAKAAgACAAIAAgACAAI
AAgACAAKAAoACgAKAAoACgAKAAoADAAMAAwADAANAA4ADwAQABEAEgATABQAEwASABEA
EAASABIAEgASABEAEQARABEAEAAPAA4ACgALAAoACgALAAkABwAGAAYACAAIAAgABwAH
AAcABwAHAAUABQAGAAYACAAIAAgABgADAAMAAwADAAMABAAEAAQAAwADAAEAAwADAAMA
AwADAAQABAAFAAUAAwADAAMAAwAEAAQABAAEAAUABQAFAAYABAAIABAAFwAfACkANABI
AGEAewCRAKMAqQCoAJgAewBZAC8AAgDP/5j/Z/9B/y//L/84/0v/Y/94/4z/of+0/8H/
zP/Y/+L/6v/z//n/+P/5//v//P/+/wAAAAABAAIAAQABAAEAAQADAAYABgAGAAYABgAF
AAUABQAHAAcACAAIAAkACQAJAAsACwALAAsACAAIAAgACwAMAAwACwALAAsACgAKAAoA
DAAMAAwADAAJAAkACgAKAAwADAANAA0ADQANAA0ADQANAA4ADQAMAA8AEQASABMAEQAR
ABEAEgAUABUAFQAVABMAFAAUABQAFQAVABUAFwAXABYAFgAWABcAFwAXABcAFwAYABgA
GAAYABgAGQAZABYAFgAXABcAGAAYABkAGwAZABkAFgAWABgAGQAZABkAGAAVABMAEQAR
ABEAEQAOABEAEgASABEADwAPABAAEAARABIAEgASABAAEgASABIAEgASABIAEgAUABQA
EwATABIAEgASABIAEAAQABAADwAQAA8ADgANAAsADAAMAAoACAAIAAgABwAJAAkACQAG
AAYABwAIAAgABwAHAAcABQAFAAYABwAHAAgACQAKAAsACgAJAAgACQAJAAgABwAHAAcA
BwAHAAgABgAGAAcABwAJAAsACQAHAAcACAAIAAgACgALAAwADQALAAsACgAJAAkACQAJ
AAkACwAMAA0ADQANAA0ADQANAAsACwALAAsACQAJAAkACQAJAAkACQAJAAsACgAJAAkA
CAAIAAgABwAHAAgACgALAAoACgAJAAcABQAEAAQABQAHAAYABgAHAAcABgAGAAcABQAF
AAUABAAEAAUABwAIAAYABgAGAAYABgAGAAYABgAFAAUAAwADAAUABAAEAAUAAwADAAMA
AwABAAIAAwADAAMAAwAEAAQAAgACAAIAAgAEAAQABAAEAAQAAwABAAAAAAAAAAAAAAAC
AAMABAAEAAEAAQACAAIAAQABAAEAAQABAAAAAAAAAAIAAgACAAEAAwABAAEA/v8AAAAA
AAAAAAAAAAAAAAAAAAAAAAAAAAAAAAAAAAAAAP7//v/+//7/AAAAAAAAAAD+//7//v/+
/wAAAAAAAAAA/v/+//7//v///wAAAQACAAIAAgACAAIAAgACAAIAAgAEAAQABAAEAAYA
BgAGAAYABgAGAAYABgADAAMAAwADAAUABQAFAAIA///+//7///////3//P/8//z//P/8
//v/+f/5//n/+f/3//f/+P/4//r/+v/6//j/9//3//f/9//3//j/+P/4//f/9//1//f/
+f/5//n/+f/2//b/9//3//f/9//3//f/+v/6//r/+v/5//n/+f/6//r//P8CAAsAEQAX
ACAANABNAGkAgwCbAKcApACUAHsAXwA5AAwA3f+q/3P/R/8v/yf/Kv83/03/ZP98/5P/
pv+1/77/xv/Q/9z/4//p/+7/7//x//L/9P/0//T/9f/2//n/+f/5//n/9//6//r/+v/4
//j/9//3//n/+//7//z//v/////////9//3//f/9//z//P/8/////v/+//3//f////7/
/v/+/wAAAAAAAAAA/////wAAAAACAAIAAwADAAEAAQABAAEABAAGAAYABgAFAAUABAAD
AAUABQAFAAYABgAHAAcABwAGAAYABQAEAAcABwAHAAkACQAIAAgACAAJAAkACQAJAAsA
DAAMAAwACgAKAAsACwAKAAoACwALAAsACgAKAAsADQANAAoACgAIAAkACQAJAAcABQAE
AAMABQAFAAUAAgAGAAYABQADAAMAAwAEAAQAAwAEAAQABAAGAAgACAAIAAYABgAGAAYA
CAAIAAcABwAGAAYABgAGAAgACAAIAAcABQADAAEA//8AAAIAAwACAAAAAAAAAP//////
/////P/+////AAAAAP3//f/9//v//f/+///////9//3//f/9/////////wEA///+//3/
/f////////8AAAAAAAABAAEA//8BAP///f///wAAAAAAAAAAAQACAAMAAwADAAIAAQAB
AAEAAQABAAMABAAFAAUAAwADAAMAAwAFAAUABQAFAAMAAwADAAMABQAFAAUABQAFAAQA
AwADAAQABAAEAAMABAAEAAUABQAEAAQAAwABAAIAAgADAAUABAACAAEAAQABAAAAAAAB
AAMAAwADAAIAAQABAAIAAgAAAAAAAAAAAAIAAgACAAIAAQABAP////////7//v//////
/////////f/+////////////AAAAAP7//v/+//7//P/8//z//P/9//3//P/8//7//v/+
//7//////////v/7//v//P/8///////////////+//7//v/8//z//P/7//n//f///wAA
///+//3//P/+//7//v/+//z//P/8//z//v/+//7//v/+//7//v/+//7//v/+//7/AAAA
AAAAAAAAAAAAAAAAAAEAAgADAAQABAAEAAQABAAGAAYABgAGAAgACAAIAAcABgAFAAQA
AwAFAAUAAgABAAAAAAABAAEA/f/8//z//P/9//7//v////////////////8AAAAAAAAA
AAAA/v/9//3//f/9//3/AAAAAAAA///+//v//P/7//3//f/9//z/+v/7//v/+//8//3/
/v8AAAIAAgACAAEA/v/9//3//P8AAAYADwAVAB0AKAA2AEsAZwCHAKUAtwC6AK4AmQB5
AFUAMAD//8b/i/9V/zP/J/8q/zP/Q/9Y/3L/if+e/7H/wP/K/9T/4v/r/+//9P/3//n/
+v/8//z//P/9//7//f/9//3//f/+/wIAAwAEAAQABAADAAMAAwAFAAUABgAGAAcABwAH
AAcABwAHAAcACAAIAAgACwALAAoACAAHAAkACAAIAAgACgAKAAoACgAJAAkACgAKAAoA
CgALAAsACwALAAsACwAKAAwADAAMAA4ADwAPAA8ADwAPAA8AEAASABMAEwATABIAEgAR
ABAAEwATABMAFQAVABQAFAAUABUAFQAVABUAFgAYABkAGgAXABYAFgAVABYAFgAXABcA
FwAWABYAFwAVABUAEgASABQAFQAVABUAFQATABIAEQATABMAEwAQABAAEAAPAA0ADQAN
AA4ADgARABIAEgASABEAEgARABAAEgASABIAEgAQABAADwAPABEAEgATABQAEgASABIA
EQAOAA0ADAALAAwADgAPAA4ADAAMAAwACwALAAsACwAIAAoACwAMAAwACgAJAAgABQAH
AAgACQAJAAkACQAJAAkACQAJAAkACwALAAoACQAJAAcABwAHAAgACgAKAAsACwAJAAsA
CQAHAAgACgALAAwACwALAAsACwAJAAkACAAHAAgACQAKAAsACwAMAA0ADQANAA0ADQAN
AA8ADwAPAA8ADQANAA0ADQANAA0ADQANAA0ADAALAAsADAAMAAwACwAKAAoACwALAAkA
CgAKAAkACQAIAAgACQALAAoACgALAAkACAAIAAkACQAJAAkACAAJAAkACgAKAAwADAAM
AAwADAAMAAwADAAKAAkABgAFAAYABgAHAAkACQAJAAkACQAJAAoACwALAAkACQAKAAoA
CAAIAAgACAAIAAgACAAIAAkACQAIAAgABgAGAAYABgAJAAkACQAIAAkACQAKAAoACgAJ
AAgABwAJAAgACAAIAAoACgAKAAkACwALAAsACAAGAAYABgAGAAgACAAIAAgABgAGAAYA
BgAHAAgACQAKAAkACAAHAAYACAAIAAgACAAIAAgACAAIAAYABgAGAAYACAAIAAgACAAL
AAwADQAOAA4ADgAOAA4AEAAQABAAEAAQABAAEAAQAA4ADgAOAA4ADgANAA0ADQANAA0A
DQANAAoACQAIAAgABwAHAAUABAAEAAQABAAEAAUABQAFAAUABwAHAAcACAAIAAgACAAI
AAQAAwADAAMAAwADAAQABAAEAAMAAwABAAMAAwADAAMAAwACAAIAAwADAAMAAwADAAMA
BAAEAAQABAADAAMAAwAEAAQABgAOABcAHwAlADAARgBdAHMAiwCjAK8ArgCkAI0AbQBF
ABYA5/+w/3f/R/8v/yv/Mv9B/1f/bv+E/5n/rP+9/8j/0v/a/+T/6//z//j/+//9//7/
AAD+//7///8AAAMAAwADAAMAAQAEAAQABAAEAAQAAwADAAUABwAHAAgABgAHAAcABwAH
AAcABwAHAAgACAAIAAsACwAKAAgABwAJAAgACAAIAAoACgAKAAoACQAJAAoACgALAAwA
DgAPAA0ADQANAA0ADQAOAA0ADAAPABEAEgATABAADwAOAA4AEAARABEAEQARABIAEgAS
ABUAFQAVABcAFwAWABYAFgAXABcAFwAXABcAGAAYABgAGAAYABkAGQAaABoAGwAbABkA
GAAYABkAFwAXABQAFAAVABcAGAAZABgAFQATABEAEwATABMAEAAQABAADwANAA8ADwAQ
ABAAEwAUABQAFAASABQAFAAUABYAFgAWABYAFQAUABIAEQAQABAAEAAQABEAEgATABMA
EAAPAA4ADQALAAwADAAKAAsADAANAA0ACwALAAsACAAKAAsADAAMAAkACQAJAAcABQAG
AAcABwAHAAcABwAHAAcABwAHAAkACQAIAAcABwAJAAkACQAKAAgACAAJAAkACwANAAsA
CQAJAAoACgAKAAoACwAMAA0ACwALAAoACQALAAsACwALAAkACgALAAsACQAJAAkACQAK
AAsADAANAAsACwALAAsADQANAA0ADQALAAoACQAJAAoACgAKAAkACQAKAAwADQAKAAoA
CQAHAAkACAAIAAkACQAIAAgACQALAAoACgALAAsACwALAAoABgAFAAUABAAGAAYABgAG
AAgACAAIAAgABwAHAAUABQAHAAYABgAHAAUABQAFAAUAAwAEAAUABQAFAAUABgAGAAQA
BAAEAAQABgAGAAYABgAFAAUABAAEAAQABAAEAAQABQAFAAUABAABAAEAAgACAAUABQAF
AAUAAwACAAIAAgAEAAQABAADAAUABQAFAAQABAAEAAQABAAEAAQABAAEAAMAAgABAAAA
AQACAAMABAACAAIAAgACAAIAAgACAAIABAAEAAQABAADAAIAAQAAAAEAAgADAAQABAAE
AAQABAAGAAYABgAGAAgACAAIAAgACAAIAAgACAALAAwADQAOAA4ADgAOAA4ADQAMAAsA
CQALAAsACwALAAkACQAGAAUABAAEAAUABQAFAAQABAAEAAIAAgABAAEAAwADAAMAAwAD
AAQABAAEAAIAAgAAAP//AQABAAEAAQAAAAAAAAD//wEA//8BAAEA/////////v/+////
/////wEAAQABAAIAAQAAAP///f/+////AQACAAYADAATABkAJwA4AEwAZQB/AJMAowCp
AKIAkABxAEkAHwD0/7//hv9V/zP/Jf8r/zr/Tf9l/37/kv+j/7T/v//I/9T/4v/s//P/
9//4//f/+f/6//z//P/8//3//v8BAAEAAQABAP//AgACAAIABAAEAAMAAwADAAUABQAG
AAUABQAEAAMABAAFAAYABwAEAAQABAAHAAgACAAHAAcABwAGAAYABgAIAAgACAAIAAcA
BwAIAAgACAAIAAkACQAHAAcABwAHAAoADAAMAAwADAANAA0ADQANAA0ADQAOAA0ADQAM
AAsADQAOAA4ADgANAA0ADQAPABEAEAAQABAAEQARABEAEQAPABAAEAAQABEAEgAUABUA
EgASABMAEwARABAAEAARABIAEwARABIAEQARABAADwARAA8ADgANAA0ADQANAAoACgAK
AAkABwAIAAkACwAMAAsADAAMAAwADAAOAA4ADgAOAA4ADgAOAA4ADgANAA0ADQAOAA8A
EAANAAwACwAJAAkACQAJAAkABwAIAAgABgAEAAQABAADAAUABQAFAAIAAAABAAIAAgAD
AAMAAwABAP//AAABAAEA//////////8AAAEAAgAFAAUABAADAAMAAwADAAMABAAEAAQA
BQAFAAUABwAFAAMABQAGAAYABgAFAAUABQAFAAUABQAEAAMABQAFAAUABQAFAAYABwAH
AAkACQAJAAkABwAHAAcABwAFAAUABQAFAAUABQAFAAUABwAGAAUABQAIAAgACAAHAAUA
BAAEAAMAAwAEAAQAAwADAAIAAgADAAMAAgACAAMABQAEAAQABQAEAAMAAgAAAAAAAQAD
AAQAAwACAAEAAAAAAAAAAAAAAAMAAwABAAEAAQAAAAAAAQABAAEAAQABAP//AAABAAEA
/////wAAAAAAAAAAAAAAAAAAAAAAAAAAAQABAAAAAAAAAAAAAAAAAAAA///+//z//v//
/wEAAgACAAEAAAD//////v/+//7//P/8//z/+////wEAAwACAAQABAAEAAQAAQAAAP//
/v/+//7//v/+/wAAAAAAAAAAAgACAAIAAgAAAAAAAAAAAP///v/9//z//f/+////AAAC
AAIAAgACAAIAAgACAAIABAAEAAQABAAGAAYABgAGAAkACgALAAwACQAIAAcABgAEAAQA
AwADAAQABQAGAAcABgACAAAA/v8AAAEAAQD///z//P/8//z//f/9//7////9//3//f/9
//7//v/+//7//v/8//v/+//7//v/+//8//r/+v/5//n/+f/7//v/+//7//v/+v/6//v/
+//7//v/+f/5//r/+v/6//r/+f/5//3/AAAAAAIABgAPABcAGwAiADQATwBpAIMAnwCr
AKgAnACFAGMAOwAQAOX/sP93/0n/L/8r/zD/O/9R/2j/fP+N/6L/sf+8/8b/1v/i/+n/
8f/2//X/9//4//r/+f/4//j/+P/5//n/+f/5//n//P/8//z//P/8//v/+//7//3//f/+
/wAAAQABAAEA//////////8AAAAAAAADAAIAAgABAAEAAQAAAAAAAAACAAIAAgACAAMA
AwAEAAQAAgACAAMAAwADAAMAAwADAAMABAADAAIAAwAFAAYABwAJAAkACQAKAAkACQAI
AAcACAAKAAsADAAMAAsACgALAA0ADAAMAAwACwALAAsACwALAAwADAAMAA4ADgAPAA8A
DQAMAAwACwANAAwADAANAA8ADwAMAAwACwALAAoACQALAAkACAAHAAYABQAEAAAAAgAC
AAEA//8BAAEAAgACAAEAAgACAAIAAwAGAAcACAAHAAYABQAEAAcACAAIAAkACAAIAAgA
CAAKAAoACgAJAAcABQADAAEAAQACAAIAAAACAAIAAgABAAMAAwADAAAA/////////v//
///////9//3//v////////////////8BAAEAAQADAAIAAAD+//3/////////AAD9//z/
/P/7//z////+//3//f/+//7//v/9//3//f/9//7//////////f/9//3//f/9//7/////
//3//f/9//3//f/9//3//f////////////7//f/8//v//f/8//v/+//+//7//v/9//z/
/P/9//3//P/8//v/+f/7//r/+v/7//v/+v/6//v/+//6//r/+//5//n/+f/4//n/+//+
/wAA/v/8//r/+P/6//r/+v/6//v/+//5//n/+//6//r/+//5//n/+f/5//n/+v/7//v/
+//7//z//P/6//r/+v/6//r/+v/6//r//f/9//z//P/6//r/+v/6//3//f/9//z/+f/5
//r/+v/9//3//f/9/////v/+//7//f/8//v/+f/9//3//f8AAP7//v/+//7//v/+//7/
/v/+//7//v/+//z//P/8//z//v/+//7//v/+//7//v/+//z//P/8//z//f/+////AAAC
AAIAAgACAAMABAAFAAYABgAGAAYABgAEAAQABAAEAAYABgAGAAUAAwADAAMAAwABAAEA
/v/9//3//v8AAAEA///+//7//v8AAAAA//////7//f/8//v//P/+////AAAAAAAA/v/9
//3//f/9//3//v/+//7//f/7//n/+//7//3//f/9//z//P/9//3//f/9//3//f/+//7/
/v/+//3//f/9//7//v8CAAgADwAVAB0AJAAyAEsAZQCBAKEAuQC+ALAAnQCDAGEAOAAJ
AND/k/9b/zf/Kf8s/zP/Qf9Y/27/hf+c/6//vv/K/9b/4P/p/+3/8P/y//X/9//6//z/
/P/9//7/AQABAAEAAQABAAQABAAEAAIAAgABAAEAAwAFAAUABgAIAAkACQAJAAkACQAJ
AAkACAAIAAgACwAKAAoACQAJAAsACgAKAAoACgAKAAoACgALAAsADAAMAAoACgALAAsA
DQANAA0ADQAMAA4ADgAOABAAEQARABEAEQARABEAEgAQABEAEQARABMAFAAUABQAFQAV
ABUAFwAZABgAGAAYABcAFwAXABcAGQAaABoAGgAZABgAGAAXABgAGAAZABkAGQAYABgA
GQAYABcAEwASABMAFQAWABcAFwAVABQAEwATABMAEwAQABIAEgARAA8ADwAPABAAEAAR
ABIAEgASABIAFAAUABQAEwASABEAEAARABIAEgATABAAEAAQABAAEgASABIAEQASABEA
EAAPAA0ADgAOAAwACgAKAAoACQAKAAsADAAKAAwADQAOAA4ACwALAAsACQAHAAgACQAJ
AAkACQAJAAkACQAJAAkACwALAAoACQAJAAkACQAJAAoACgAKAAsACwANAA8ADQALAAsA
DAAMAAwADgAPABAAEQAPAA8ADgANAA4ADwAQABEADwAQABEAEQAQAA8ADgANAA4ADwAQ
ABEADwAPAA8ADwAPAA8ADwAPABAAEAAQABEAEAAQABAADwAPABAAEgATABAAEAAPAA0A
DwAOAA4ADwANAAwADAANAA0ADAAMAA0ADwAPAA8ADgANAA0ADgAOAAwADAAMAAwADgAO
AA4ADgANAA0ACwALAA0ADAAMAA0ADQANAA0ADQAMAAwADAALAAsACwAMAAwACAAIAAgA
CAAKAAoACgAKAA0ADQAMAAwADAAMAAwADAAPAA8ADwAOAAsACwAMAAwADQANAA0ADQAN
AAwADAAMAAoACgAKAAkACwANAAsACgAKAAoACgAKAAwADAAMAAwADgAOAA4ADgAMAAwA
DAAMAA4ADgAOAA4ADAAMAAwADAAMAAwADAAMAAwADAAMAAwADAAMAAwADAAOAA4ADgAO
AA0ADAALAAoADQAOAA8AEAASABIAEgASABAAEAAQABAAEQASABMAFAASABIAEgASABQA
FAAUABQAEgARABEAEQATABMAEwATABAADwAOAA4ADwAPAA0ADAAOAA4ADgAOAAwACwAK
AAkACgALAAwADgANAAwACwAKAAgABwAHAAcACQAJAAoACgAKAAkACQAHAAcABwAHAAcA
CAAIAAkACwAJAAkACQAJAAkACgAKAAoACgAJAAkACQAEAAYACgASABsAIwArADgATABl
AH0AlwCpAK8ArACkAI0AbQBFABYA5f+u/3f/S/81/y//OP9J/13/dv+O/6P/tv/D/8z/
2P/m/+7/8//5//7///8BAAIABAAEAAQABQAGAAUABQAFAAUABgAKAAsADAAKAAoACQAJ
AAkACwALAAwADAANAA0ADQANAA0ADQANAAwADAAMAA8AEAAQAA8ADwAPAA4ADgAOABIA
EgASABIADwAPABAAEAASABIAEwATABMAEwATABMAFAAWABYAFgAVABUAFAATABMAEwAT
ABQAFgAXABcAFwAXABgAGAAYABsAGwAbAB0AGwAaABoAGgAdAB0AHQAdABsAHAAcABwA
HgAeAB8AHwAeAB4AHwAfAB8AHgAeAB8AHwAfABwAHAAcAB0AHQAdAB0AGwAaABkAGwAb
ABsAGAAYABgAFwAVABMAEwAUABQAFQAWABYAFgAYABoAGgAaABwAHAAcABwAGgAaABkA
GQAXABYAFQAUABUAFgAXABcAFgAVABQAEwATABQAFAASABIAEgASABEADwAPAA8ADAAM
AA0ADgAOAA0ADQANAAsACwAMAA0ADQAPAA8ADwAPAA0ADQANAA8ADwAOAA0ADQANAA0A
DQAOABAAEAARABEAEAARAA4ACwALAAwADAAMAA0ADwARABMAEwATABIAEQARABEAEQAR
AA8AEAARABEAEQARABEAEQARABEAEQARABEAEQARABEAEwATABMAEwATABIAEQARABAA
EAAQAA8AEAAQABEAEQAPABAAEAAPABEAEAAQABEADwAOAA4ADwANAAwADAANAA8ADwAP
AA4ADQANAA4ADgAQABAAEAAQAA8ADgANAAwADgAPAA4ADwAPAA4ADgAPAA0ADQANAA0A
DQAOAA8ADwAPAA8AEAAQAA0ADAALAAoACwAMAA0ADgANAA0ADAAMAA4ADgAOAA4ADQAN
AA0ADAALAAsADAAMAA8ADwAPAA8ADwAOAA4ADgAQABAAEAAPAAsACQANAAwADgAOAA4A
DgAOAA4ADgAOAA4ADgAOAA4AEAAQABAAEAAOAA4ADgAOAA4ADgAOAA4AEAAQABAAEAAN
AAwACwAKAAwADgAQABIAEgASABIAEgAUABQAFAAUABUAFgAXABgAFgAWABYAFgAYABgA
GAAYABgAGAAYABgAGQAZABkAGQAXABcAFwAUABIAEAAPAA8AEAAPAA8AEAAQABAAEAAP
ABEAEQARABEADwAPABAAEAAQABAAEAAOAA0ADQANAA0ADQAOAA4ADgANAA0ACwANAA0A
DQANAA0ADAAMAA0ADQAPAA8ADwAPAA4ADgAOAA4ADwAPAA8AEAAMABIAGgAjACsAMwBA
AFYAbwCHAJ8AsQC1AK4AnACBAF0AMwAGANX/pP9x/0n/Of87/0b/Wf9v/4b/nv+z/8T/
0f/c/+T/7v/4////BQAIAAkACwAMAA4ADAAMAA0ADgAPAA8ADwAPAA8AEgASABIAFAAU
ABMAEwATABUAFQAWABUAFQAUABMAFgAXABgAGQAWABYAFgAZABkAGAAWABUAGAAYABkA
GgAaABoAGgAaABcAFwAYABgAGgAaABsAGwAdAB0AHQAdAB4AIAAgACAAHgAfAB8AHwAf
AB8AHwAgACAAIQAhACEAIQAiACIAIgAkACUAJgApACkAKAAoACgAKQApACkAKQApACoA
KgAqACoAKgArACsAKgAqACsAKwApACgAKAApACoAKwApACoAKAApACkAKQApACcAJgAl
ACYAJwAoACYAJwAmACQAIQAjACMAJAAkACMAJAAkACQAJgAoACgAKAAqACoAKgAqACkA
KAAmACUAJgAmACYAJgAmACYAJgAlACQAIwAiACEAJAAmACcAJgAiACAAHgAbAB0AHQAd
ABoAGgAbABwAHAAdAB0AHQAbABsAHAAdAB0AHQAdAB0AHQAfAB8AHwAhAB8AHgAdAB0A
HQAdAB0AHgAeAB4AHwAfAB8AIQAfAB0AHwAgACAAIAAgACEAIgAjACEAIQAgAB8AIQAh
ACEAIQAfACAAIQAhACMAIwAjACMAIQAhACEAIQAhACEAIQAhACIAIwAkACUAIwAiACEA
IQAiACIAIgAhAB4AHgAfAB8AIQAiACIAIQAjACIAIgAjACAAHgAdAB0AHwAeAB4AHwAg
ACEAIgAiACAAHwAfAB4AHwAgACEAIgAgACAAIAAgACEAIQAfAB8AHwAeAB4AHwAfAB8A
IQAfAA==
         </WaveFormData>
      </LeadData>
      <LeadData>
         <LeadByteCountTotal>10000</LeadByteCountTotal>
         <LeadTimeOffset>0</LeadTimeOffset>
         <LeadSampleCountTotal>5000</LeadSampleCountTotal>
         <LeadAmplitudeUnitsPerBit>4.88</LeadAmplitudeUnitsPerBit>
         <LeadAmplitudeUnits>��V</LeadAmplitudeUnits>
         <LeadHighLimit>2147483647</LeadHighLimit>
         <LeadLowLimit>268435456</LeadLowLimit>
         <LeadID>V4</LeadID>
         <LeadOffsetFirstSample>0</LeadOffsetFirstSample>
         <FirstSampleBaseline>0</FirstSampleBaseline>
         <LeadSampleSize>2</LeadSampleSize>
         <LeadOff>FALSE</LeadOff>
         <BaselineSway>FALSE</BaselineSway>
         <ExcessiveACNoise>FALSE</ExcessiveACNoise>
         <MuscleNoise>FALSE</MuscleNoise>
         <LeadDataCRC32>1691972810</LeadDataCRC32>
         <WaveFormData>
AgACAAIAAgADAAQABQAGAAMAAQABAAAA//////////////////////3//f/9//3//f/9
//z//P/+//7//////wAAAAAAAP7/+//8//3/+v/6//r/+v/6//v/+v/6//z/+//6//n/
+P/4//n//P/7//r/+f/5//j/+v/7//v/+//8//z//P/8/wAAAgAGAAwAFAAgAC8AOwBN
AGEAcQB9AIMAgABuAE4AKgAFAOL/v/+b/3//bv9o/2j/bv9//5L/ov+v/73/xv/N/9j/
3//m/+7/9f/4//f/9v/4//f/+f/5//r/+v/8//z//P/9//z//P/9//3//////////v/9
//7//f/8//z//f/9//3/////////////////AQABAAEAAQABAAEA//////////8AAAAA
///+/wAAAQABAAEAAQACAAIAAgACAAIAAwADAAMABAAEAAQAAwAEAAUABQAFAAYACAAJ
AAgABwAGAAUACAAIAAgACAAKAAoACgALAA0ADQANAA0ADgAOAA4ADgAOAA8AEAAQABIA
EwAVABUAFAATABQAEwAVABUAFQAVABMAEwATABMAFAAVABUAFQAVABUAFAAUABIAEgAS
ABEAEgASABIAEgAQABEAEQARAA8ADwAPAA8AEQAQABAADgALAAsADQANAAsACQAIAAcA
CAAHAAgACQAJAAgABwAGAAUAAwACAAEAAwADAAIAAgACAAIAAgAAAAAA///+//7//f/8
//z/+//+//////8AAP7//v/+//7//v/+//7///8BAAEAAQABAP/////+//7//v//////
AAACAAQAAgACAAMABAAEAAMAAQABAAIAAgABAAEAAQADAAUABQAFAAMABQACAAEAAQAC
AAQABgAHAAYABgAGAAYABQAFAAUABgAGAAYACAAIAAYABAACAAIABQAGAAYABQAFAAUA
BQADAAMAAwAFAAUABQAFAAYABgADAAIAAQABAAMAAwAEAAQABAAEAAQABAABAAEAAQAB
AAMAAwADAAIAAgACAAIAAgACAAIAAwAEAAQABAAEAAMAAQAAAAAAAQACAAMAAwADAAIA
AwADAAIAAAACAAIAAQACAAIAAgADAAIAAAD///7/AQACAAMABAADAAIAAgADAAEAAgAC
AAAAAgACAAIAAgABAAIAAgACAAIAAQABAAEAAQABAAEAAAAAAAIAAQACAAIAAgACAAIA
AAAAAAAAAAD+//7//v/+/wAAAAAAAAAAAgACAAIAAgAAAAAAAAAAAAAAAAAAAAAAAAAA
AAAAAAAAAAAAAAAAAAIAAgACAAIABAAEAAQABAAGAAYABgAGAAcACAAJAAsACgAJAAgA
BgAIAAgACAAIAAYABgAGAAYABAADAAEAAQACAAEAAQABAP///f/9//3//f/9//3//f//
///////+//z//P/8//3////+//7//v/7//j/+f/6//n/+v/7//z/+v/5//j/+P/6//r/
+v/6//r/+f/5//v/+f/5//n/+v/6//r/+//7//3//P/8//z/+v/8/wAABgAOABYAIAAr
ADsASQBXAGcAdQB7AHYAYgBEACAA/f/e/73/nf+F/3T/bP9u/3j/hf+U/6L/r/+9/8j/
0f/a/+P/6v/w//X/9P/2//b/+f/5//n/+f/6//r/+v/6//r/+//8//z//f/9//3//f/9
//z//P/+//7//v/+/////////////////////f/9//////8BAAEAAQABAP//////////
AgACAAEAAAD+/////////wEAAgACAAIAAgACAAMAAwACAAIAAQAAAAIABAAGAAcABAAE
AAUABQAGAAcACAAJAAgACAAIAAgACAAIAAgACQALAAsACwALAAwADAAMAAwADAANAA4A
DgAOAA8AEQARAA8ADwARABEAEgATABQAFQAVABUAFQAVABYAFwAXABcAFgAVABMAEgAS
ABIAEgARABIAEgASABIAEQARABAADwAPAA8ADwAPAA0ADAAMAAoACwALAA0ADQANAAsA
CgAJAAkABwAHAAcABgAGAAYABgAFAAMAAgABAAEAAQAAAAAA/v/+//7//P/+//3//P/8
//z//P/9//3/+//7//r/+v/8//z//P/8//3//v///wEAAAD///7//f///////v/+/wAA
AQABAAIAAQACAP///v8BAAIAAgABAAEAAQACAAIAAQABAAEAAwABAAEAAQD//wQAAgAC
AAMAAQACAAMAAwACAAIAAgACAAMAAwADAAQAAQAAAAEAAAABAAAA//8AAAEAAgACAAEA
AAD///7/+//8//3/AAABAAAA//////7/+//6//n/+f/7//v//P/8//r/+v/6//r/+f/5
//n/+f/7//v/+//6//j/+P/4//j/+P/4//n/+v/4//j/+P/3//f/9v/2//f/9//3//b/
9f/z//X/9v/2//T/9v/2//X/8v/y//L/8//1//T/9P/0//T/9P/0//T/8//y//L/8//1
//b/9v/0//L/8v/y//L/8f/y//L/8v/0//P/8//z//X/9f/1//T/9v/2//P/8P/w//D/
8P/w//H/8v/z//T/8v/y//L/8v/w//D/8P/w//L/8v/y//L/8v/y//L/8v/w//D/8P/w
//L/8v/y//L/9P/0//T/9P/1//b/9//4//j/+P/4//j/9v/2//b/9v/4//j/+P/5//r/
+//8//z//P/8//z//P/6//r/+v/6//z/+//5//n/9v/1//X/9f/1//P/8//z//X/9f/1
//X/8//z//P/8v/w//D/8P/x//P/8v/y//L/8f/w//P/9v/z//L/8f/w//L/8f/w//D/
8v/y//L/8v/y//H/8f/z//H/8f/x//L/8//0//b/9//1//T/9P/0//T/8v/4//7/BAAK
ABIAHwAtAD0ATQBhAHEAdwB0AGYATgAqAAUA6P/L/6v/k/+A/3L/aP9u/3v/iv+c/6//
uf/E/83/1P/b/+T/6v/v//D/8P/w//P/8//1//X/9v/2//b/9v/2//f/+P/4//n/+f/5
//n/+f/4//b/+P/4//j/+//9//7////+//3//P/7//n/+f/7//v/+//7//v/+//7//v/
+//7//7//v/9//z//P/9//3//f///wAAAAAAAP7//v//////AQACAAIAAgADAAQABQAF
AAYABgAHAAcABQAFAAUABQAGAAYABgAGAAgACAAIAAkADQANAA0ADQAMAAwADAAMAA0A
DwARABIAEgATABUAFQATABMAFQAVABQAEwASABEAFAAVABYAFwAXABcAFgAVABcAFwAW
ABYAFQAUABMAEQAUABQAFAAUABIAEwATABMAEQARABEAEQASABIAEwASAA8ADwARABEA
EQAPAA4ADQAQAA8AEAARAA8ADgANAAwACQAHAAYABQAIAAkACQAKAAgACAAIAAYACAAH
AAYABgAGAAYABwAHAAUABQAEAAQABgAGAAYABgAEAAQABAAFAAYABwAIAAkABwAHAAYA
BgAGAAcABwAIAAoADAAKAAoACwAMAAwACwANAA0ADgAOAA0ADQANAA8ADgANAAwACQAM
AAoACgALAAwADgAQABEADgAOAA4ADgAPAA8ADwAQAA4ADgAQABAAEwASABEAEgARABAA
DgALAAwADQAOAA0ADQANAA8ADwANAA0ADgAOAA8ADgANAA0ACwALAAwADAAOAA4ADgAO
AA0ADQANAA0ADQANAA0ADAAMAAwADAAMAA0ADgAQABIAEQAQAA8ADQALAAoACgALAAwA
DQANAA0ADQAPABAAEAAOABAAEAAPAA0ADAALAAsADQAMAAwADAAMAAwADAAMAA0ADAAM
AA0ADQAOAA4ADAAMAAwADAAMAA8AEAAQABAADgANAA0ADQANAA0ADQAMAAoADgARABAA
DwAOAA0ADAAOAA4ADgAOAAwADAAMAAwADgAOAA4ADgAQABAAEAAQABAAEAAQABAAEAAQ
ABAAEAAQABAAEAAQABMAFAAVABYAFAAUABUAFQAXABcAFgAWABYAFgAWABYAFAAUABQA
FAAWABUAFgAWABIAEQAQAA8ADQANAA0ADQAPAA8ADwAPAA8ADwAOAA4ADAAMAA0ADQAO
AA4ADgAMAAoADAAOAAwADgAOAA4ADgAMAAoACQAKAAoACgAKAAoACQAJAAsACQAKAAsA
DQAOAA4ADwAPAA8ADQAMAAsACgAOABIAGAAaACAALAA5AEUAVwBtAIMAlwClAKgAnACA
AFwAOQAUAO3/xf+d/4L/dv90/3j/ff+K/57/sf/B/87/2f/i/+3/9v/4//3/BAAFAAYA
CgALAAsACwAMAAwADAAMAAwADQAOAA4ADwAPAA0ADQANAAwADgAQABAAEAAOAA8ADwAP
AA0ADQANAA0ADgAPABIAEwARABEAEQARAA8ADwAPAA8AEgASABEAEAAQABEAEQARAA8A
EAAQABAAEAAQABEAEQARABIAEgASABMAFAAVABUAEgASABMAEwAUABUAFgAXABcAFgAV
ABQAGAAYABgAGQAaABkAGAAXABoAGgAaABoAHAAdAB4AHgAbABsAHAAbAB0AHQAfAB8A
HwAfAB8AHwAdAB0AHQAdAB4AHwAfAB8AHwAfAB4AHgAeAB4AHgAdAB0AHAAbABoAGAAZ
ABkAGQAbABsAGwAbABoAGAAXABQAFAAVABgAGQAXABUAFAATABUAEwATABMAEgASABIA
EgAPAA0ADAALAAwADQANAA4ADQAMAAsACAAKAAkACAAIAAoACgALAAsACQAJAAgACAAI
AAgACAAIAAgACAAIAAkABwAHAAcABwAJAAkACAAIAAgACQAJAAoACAAKAAgACAAJAAoA
CgAJAAkACQAKAAoACQAJAAkACwAKAAkACAAFAAkACAAJAAsACwAMAA0ADQAKAAoACgAK
AAsACwALAAwACwAKAAsACgAMAAoACAAIAAkACgAKAAkACQAJAAkABwAFAAUABwAHAAUA
BQAGAAYABwAGAAUABQAFAAUABgAGAAQABAAEAAQAAwADAAMAAwADAAMAAwACAAQABAAE
AAQAAgACAAMABAABAAAA///9//7//v///wEAAQABAAAA/////wEAAgACAP7/AAAAAP//
AAAAAAAAAQD///7//v/+/wAAAAAAAAAA/f/8//z//f///wAAAAD+//7//v/+//7//v/+
//3//P/+//3//f/9//////////7//v/+//3//P/8//z//P/8//7//v/+//7//P/8//z/
/P/+//7//v/+//z//P/8//z//P/8//z//P/8//z//P/8//r/+v/6//r//P/8//z//P/9
//7///8AAAAAAAAAAAAAAQACAAMABAAFAAUABQAFAAIAAgACAAIAAgACAAIAAgACAAIA
AQD//////v/9//3//f/9//v/+//7//v/+//7//v/+//7//v//P/8//z//P/9//3//P/8
//r/+P/2//j//P/6//r/+v/4//j/9//2//b/+P/4//j/+P/4//f/9//5//f/9//3//r/
+v/6//v/+v/5//f/9v/4//j/+P/+/wQACgAQABwAKwA3AEEAUQBlAHcAfwCAAHIAVgAw
AAsA6v/H/6P/hf90/2r/Zv9s/3v/iv+Y/6f/tf/C/8v/0v/b/+L/6P/t//L/8v/y//X/
9f/1//X/9v/2//b/9v/2//f/+P/4//n/+f/5//n/+f/4//j/+v/6//r/+v/7//v/+//5
//n/+f/5//r/+//+/////v/9//z/+//9//3//f/9//7//v/9//z//P/9//3//f///wAA
AAAAAP7//v////////8AAAAAAAADAAQABQAFAAMAAgACAAEAAgADAAQABQAGAAYABgAG
AAgACAAIAAkACwALAAsACwAKAAoACgAKAAwADQAOAA4ADgAPABEAEQATABMAFQAVABMA
EwATABMAEwATABMAEwAWABcAFwAXABUAFQAUABQAFAAUABQAEwATABIAEQAQABAAEQAR
ABEAEQARABEAEQAPAA4ADgAMAA0ADQAPAA8ADQALAAoACQAJAAcABwAHAAgACAAIAAgA
BQADAAIAAQABAAEAAAAAAAIAAgACAAAAAAD///7//v/+//7////////////+//7//P/8
//z//P/8//z//P/9//3//f/9//3//f/9//z//P/8//3//f/+//7/AAD+//7/AQACAAIA
AQD/////AAAAAAEAAQABAAMAAQABAAEA//8CAAAAAAABAAEAAgADAAMAAgACAAIAAgAD
AAMAAwAEAAMAAgADAAIABAACAAAAAAABAAIAAgABAAEAAQABAP//AQABAAMAAwAAAP//
///+//7//v/+/////////wAAAAAAAAAAAAAAAAEAAQABAAEA/v/9//z/+v/8//z//P/8
//z//P/9//7//P/8//z/+//6//r/+//9//v/+//6//n/9//5//r/+v/6//z//P/7//r/
+v/6//v/+//6//r/+v/6//r/+v/6//v/+v/6//v/+//8//z/+v/4//j/+P/4//v//P/8
//z/+v/5//n/+f/5//n/+f/4//z/+v/5//r/+P/4//j/+P/6//r/+v/6//n/+P/3//b/
9//4//n/+v/4//j/+P/4//j/+P/4//j/+v/6//r/+v/5//j/9//2//f/+P/5//r/+P/4
//j/+P/5//r/+//8//7//v/+//7//v/+//7//v///wAAAgADAAUABQAEAAQAAwACAAEA
AAAAAAAAAAAAAP///f/9//z/+//7//v/+//7//v/+//7//n/+f/5//n/+f/5//j/+P/4
//j/+f/5//b/9v/2//T/9P/2//j/9v/2//b/9v/2//f/9v/2//j/+P/4//j/+P/1//X/
9//1//f/9//4//j/9//3//b/9f/1//b/9//4//z//v8AAAgAFAAgAC0APQBLAFsAawB3
AHkAbgBWADQAFAD1/9L/rf+P/3X/ZP9i/2j/cv+D/5T/ov+v/7v/xv/N/9T/3//o/+7/
8f/w//D/8P/z//P/8//z//T/9P/2//b/9v/3//f/9v/2//X/9v/3//j/+P/4//r/+v/6
//n/+f/4//f/+f/5//n/+f/3//f/+f/5//v/+//7//v/+f/5//n/+f/8//z/+//6//r/
+//7//v/+//8//z//P/6//r/+//7//3//v/+//7//f/+///////+//7/////////////
////AQACAAMABAADAAIAAQABAAUABQAFAAUACAAIAAgACAAGAAcACAAIAAgACQALAAsA
CwALAA0ADQALAAsACwALAAwADQAOAA8ADwAPAA4ADQANAA0ADAAMAAwADAAMAAsACwAK
AAkACAAKAAsACwALAAoACQAIAAcABwAGAAYABAAFAAUABwAHAAcABQAEAAMABQADAAMA
AwADAAIAAQAAAAEA///+//3/+//7//r/+v/6//r/+v/4//r/+f/4//j/9//2//b/9f/3
//f/9v/2//T/9P/0//T/9P/0//T/9f/3//f/9//3//n/+f/4//j/9v/3//f/+P/4//r/
+P/4//n/+v/6//n/+//7//z//P/5//n/+f/7//n/+f/5//f//P/6//r/+//5//r/+//7
//z//P/8//z/+//7//v//P/6//r//P/8//z/+v/4//j/+f/6//r/+f/6//v//P/7//j/
9//4//f/9f/1//b/9v/3//b/9f/1//P/8//0//T/9f/2//f/+P/0//P/8v/x//L/8//0
//T/8//y//H/8P/x//L/9P/2//T/9P/0//P/8//y//L/8//z//P/8v/x/+//8f/y//L/
8P/y//L/8f/x//L/8//1//X/9P/0//T/9f/0//P/8v/y//L/8//1//P/9P/0//L/8v/y
//L/8v/1//b/9v/2//T/8//z//P/8//z//P/8v/y//T/9//4//j/+P/4//j/9//2//X/
9P/3//j/+f/6//j/+P/4//j/9//2//X/9P/1//b/9//4//f/9v/1//T/9f/2//f/+P/5
//r/+//8//z//P/8//z//v/+//7//v///wAAAQACAAMABQAGAAcABgAEAAMAAgAAAAAA
AAAAAAIAAgACAAEA//////7//f/////////9//r/+f/4//f/+v/7//z//f/9//z//P/8
//r/+//7//r/+v/6//j/9v/2//j/9v/2//b/9v/2//X/9f/2//n/+v/6//r/+v/5//f/
+f/3//f/9f/2//b/9v/1//X/9f/0//z//v/6//z/AgAEAAgADgAUACEANQBBAE8AYwBx
AHcAeABuAFIAMAAPAPD/zf+n/4v/dv9w/3D/cv99/47/nP+n/7X/wP/L/9L/3f/m/+z/
8f/2//j/+P/7//v/+P/3//f/9v/2//b/9v/3//j/+P/5//n/+f/5//n/+P/6//z//P/8
//3///8AAAEAAQABAAEAAQD/////AQABAAMAAwADAAMABAAFAAYABwAHAAYABAACAAQA
BQAFAAUABwAIAAgACAAHAAYABgAFAAcACAAIAAgACQAKAAsACwAMAAwADQANAAsACwAL
AAsADwAQABEAEgARABAADwAPABEAEQARABEAFAAUABQAFAASABMAFAAUABUAFwAaABsA
GgAZABoAGQAaABsAHAAdAB0AHQAdAB0AHQAdABwAGwAZABkAGAAYABgAGAAYABcAGAAY
ABgAGAAYABkAGQAZABcAFwAXABcAGAAYABkAGAAXABcAGQAZABgAFwAXABcAFwAVABUA
FQAYABgAGAAYABQAEQAPAA0ADwAPAA4ADgAOAA4ADgAMAA0ADQANAA4ADAAMAA0ADQAN
AA0ADAAMAAwADAAMAAwADgAOAA4ADwAPAA8ADwAPAA0ADQAMAAwADgAPAA8AEAAOAA4A
CgAIAAoADAANAA0ADwAPABAAEAAOAA0ADAANAA0ADQANAAsADgAMAAwADQANAA4ADwAP
AA4ADgAOAA4ADQANAA0ADgAOAA4AEAAQABIAEAAOAA4ADwAQABAADwANAA0ADQALAA0A
DQAPAA8ADQANAA4ADgANAAwACwALAAsACwAMAAwADgAOAA4ADgAKAAkACAAHAAoADQAQ
ABIADgAMAAoACAAJAAoADAAOAAwADAAMAAsACwAKAAoACwAKAAsACwALAAkACwAMAAwA
CgAMAAwACwAMAAwADAANAAsACgAKAAoADgAQABIAFAAPAAwACgAJAAoADAANAAwACgAK
AAoACgANAA4ADgAOAA4ADQANAA0ACwALAAsACgAMAA4ADwAQAA8ADgANAAwADgAOAA4A
DgAMAAwADAAMAAoACgAKAAoACwAMAA0ADgAQABAAEAAQAA0ADAALAAoADQAOAA8AEAAQ
ABAAEAAQABMAFAAVABYAFgAWABcAFwAXABcAFgAWABYAFgAWABYAFgAWABYAFgATABEA
EQAQAA8ADwAPAA8ADQANAA0ADQAOAA8AEAARABAADwANAAwADgAOAA8ADwAOAA4ADgAM
AAoADAAOAAwADAAMAAwADAAJAAgACAAKAAwADAAMAAwADQANAA8ADQALAAsADAAMAAwA
DQANAA0ADAAMAAwADAAOABAAFAAYACAAKgA3AEkAWQBpAIEAlwCjAKQAnACMAGoAQQAa
APP/yf+j/4b/ev94/3r/f/+M/5z/rf+//87/2f/k/+v/8v/4////BAAFAAYACgALAAsA
CwAMAAwADAAMAAwADQAOAA4ADwAPAA8ADwAPAA4AEAASABIAEgAQABEAEQARABEAEQAR
ABEAEQARABMAEwAVABUAFQAVABUAFQAVABUAFAAUABMAEgAUABUAFQAVABMAFAAUABQA
FAAUABUAFQAVABYAFgAWABUAFgAXABcAGAAYABkAGQAXABcAFwAXABoAGgAaABoAHAAc
ABwAHQAfAB8AHwAfAB4AHgAeAB4AIAAhACIAIgAhACEAIgAhACIAIwAmACcAJwAnACcA
JwAkACMAIgAhACMAJQAmACcAJwAnACYAJgAkACQAJAAjACQAJAAkACQAIgAjACMAIwAj
ACMAIwAjACMAIgAiACAAHQAdAB8AHwAfAB0AHAAbABsAGQAZABkAGgAaABoAGgAZABcA
FgAVABUAFQAUABQAEgASABIAEAASABEAEAAQABAAEAARABEADwAPAA4ADgAQABAAEAAQ
ABAAEAAQABEADwAPAA8ADwARABEAEAAQAA4ADwAPABAAEAASABAAEAATABQAFAATABIA
EQARABAAEgATABQAFwAWABUAFAARABYAFAAUABUAEwAUABUAFQASABIAEgASABIAEwAU
ABYAFQAUABUAFAAUABIAEAAQABMAFAAUABMAEwATABMAEQATABMAFQAVABIAEQARABAA
DwAOAA0ADQAPAA8AEAAQAA4ADgAOAA4ADwAPAA8ADwANAA0ADQAMAAoACgAKAAoADAAM
AA0ADgANAAwACwAJAAgACAAJAAsACgALAAsACwAKAAsACwAKAAgACgAKAAkABgAGAAYA
BwAHAAYABgAGAAoACgAKAAoABwAGAAYABwAJAAoACgAIAAYABgAGAAYABwAIAAgACAAI
AAcABwAHAAYABQAEAAIABAAGAAcABgAEAAQABAAEAAYABgAGAAYABgAGAAYABgAEAAQA
BAAEAAYABgAGAAYABAAEAAQABAAEAAQABAAEAAQABAAEAAQABAAEAAQABAAGAAYABgAG
AAUABAADAAIAAwAEAAUABgAHAAgACQAKAAgACAAIAAgACQAKAAsADAAMAAsACgAJAAkA
CgALAAwACgAKAAoACgAKAAoACQAHAAUABAADAAMAAwADAAEAAQADAAMAAwADAAIAAQAA
AP//AAAAAAAAAAD//////v/+//7//P/6//z/AAD+//7//v/+//7//f/8//r//P/8//z/
/P/8//v/+//9//v/+//7//z//P/8//3//f/9//z//P/4//j/+v8CAAYACgAUACAALQA7
AEkAWQBpAHMAewB8AHAAUgAsAAkA5v/D/6P/if90/2r/aP9u/3v/jP+e/6//u//G/83/
1v/j/+j/6v/v//T/9v/2//n/+f/5//n/+v/6//r/+v/6//v//v/+///////9//3//f/8
//z//v/+//7//v////////////////////////8BAAEAAQABAAEAAQABAAEAAQABAAQA
BAADAAIAAQABAAAA//8AAAIAAwAEAAQABAAFAAUABwAIAAgACAAIAAgACAAHAAYABgAH
AAcACQAJAAkACQAKAAoACgAKAAwADAAMAA0ADwAPAA8ADwAQABAAEAAQABIAEwAUABQA
EgATABUAFQAXABcAGQAZABcAFwAXABcAGQAZABkAGQAaABsAGwAbABsAGwAaABoAGgAa
ABoAGQAZABgAFwAWABYAFwAXABcAFwAXABcAFwAXABYAFgAUABQAFQAYABkAFQATABIA
EQAQAA0ADAALAA0ADgAPABAADwANAAwACwANAA0ADAAMAAwADAAMAAoACAAHAAYABgAG
AAYABwAHAAcABwAGAAYACAAIAAgACAAIAAgACAAJAAkACQAJAAkACQAJAAgACAAIAAkA
CQAKAAoADAAKAAoACwAMAAwACwAJAAkACgAKAAwADQAOABEADwAPAA8ADQAOAAwADAAN
AAsADAANAA0ADgAOAA4ADgAPAA8ADwAQAA4ADgAQABAAEQAQAA8AEAAPABAAEAAPAA8A
DwAPAA0ADQANAA8ADwANAA0ADgAOAA8ADgANAA0ADQANAA4ADgAMAAwADAAMAAwADQAO
AA8ADwAPAA8ADgAOAA4ADgAOAAwADAANAA4AEAAQABAADwANAAwADAANAA4ADwAPAA8A
DQAPABAAEAAQABIAEgARAA8ADgANAA0ADgAOAA8AEAARABAADwAOAA8ADgAOAA8ADwAQ
ABAADgAOAA4ADgAOAA8AEAAQABAAEAAPAA8ADwAQABEAEgASAA4ADAAPAA4ADgAOAA4A
DgAOAA4ADgAOABAAEAAQABAAEAAQABAAEAAOAA4ADgAOAA4ADgAOAA4ADwAQABEAEgAR
ABAADwAOAA8AEAARABIAEgASABIAEgAUABQAFAAUABcAGAAZABoAGAAYABgAGQAZABkA
GQAYABgAGAAYABgAGgAaABoAGgAYABcAFQAVABIAEQARABEAEgARABIAEwARABEAEQAR
ABMAEwATABIAEAAQABAAEQARABAAEAAQABAADgAQABIAEAAQABAAEAAQAA8ADgAOABIA
EgASABIAEAAPAA8AEQAQABEAEgAUABMAEgASABEAEwASABIAEgAOABIAGgAgACYALgA2
AEUAUwBfAHEAgQCLAI0AhgByAFQAMAARAPL/1f+3/53/iv+G/4r/kv+f/7D/wP/P/9v/
6P/t//L/+/8GAAwADwASABIAEgAVABUAFAATABMAEgAUABQAFAAVABYAFgAXABcAGQAZ
ABkAGAAYABoAGgAaABgAGQAZABkAGgAbABwAHQAbABsAHQAdABsAGwAbABsAHAAdAB4A
HwAgACAAHwAeAB4AHwAfAB8AHwAgACAAIAAiACIAIwAjACUAJgAmACYAJQAmACcAJwAm
ACYAJwAnACkAKQApACkAKgAqACoAKgAtAC4ALwAxADIAMQAwAC8AMQAyADMANAAyADMA
NAA0ADQANQA3ADcAOQA5ADsAOwA7ADsAOwA7AD0APQA9AD0APgA/AD8APwA9AD0APAA8
AD8AQABBAEEAPgA8ADoAOAA5ADsAPAA9ADwAOwA6ADkAOwA6ADoAOAA5ADkAOwA7ADcA
NQA0ADMANQAzADMAMwA0ADQANAA0ADUAMwAyADEAMgAzADMANAAwAC4ALAAoACkAKQAp
ACoAKgAqACsAKwApACkAKAAoACkAKgArACwAKgAqACoAKwAtAC0ALQAtAC8ALwAuAC4A
LQAtACwALAAtADAALwAwADEAMgAyADEAMQAxADIAMgAvAC8ALwAxAC8ALwAvAC0AMgAw
ADAAMQAvADAAMQAxADIAMgAyADIAMwAzADMANAAyADIANAA0ADcANgA1ADYANAA0ADMA
MQAyADMANAAzADEAMQAzADMAMQAxADIAMgAzADQANQA3ADQAMwAzADIAMgAyADIAMgA0
ADUANgA3ADQAMwAyADAAMgA0ADYAOAA2ADYANwA4ADgAOAA4ADcANwA2ADYANwA2ADkA
OwA7AA==
         </WaveFormData>
      </LeadData>
      <LeadData>
         <LeadByteCountTotal>10000</LeadByteCountTotal>
         <LeadTimeOffset>0</LeadTimeOffset>
         <LeadSampleCountTotal>5000</LeadSampleCountTotal>
         <LeadAmplitudeUnitsPerBit>4.88</LeadAmplitudeUnitsPerBit>
         <LeadAmplitudeUnits>��V</LeadAmplitudeUnits>
         <LeadHighLimit>2147483647</LeadHighLimit>
         <LeadLowLimit>268435456</LeadLowLimit>
         <LeadID>V5</LeadID>
         <LeadOffsetFirstSample>0</LeadOffsetFirstSample>
         <FirstSampleBaseline>0</FirstSampleBaseline>
         <LeadSampleSize>2</LeadSampleSize>
         <LeadOff>FALSE</LeadOff>
         <BaselineSway>FALSE</BaselineSway>
         <ExcessiveACNoise>FALSE</ExcessiveACNoise>
         <MuscleNoise>FALSE</MuscleNoise>
         <LeadDataCRC32>2281085079</LeadDataCRC32>
         <WaveFormData>
LQAtAC0ALQAvAC8ALwAvAC0AKwArACoAKQApACoAKgAoACgAKAAoACcAJwAmACYAKQAp
ACcAJwAjACUAJQAlACUAJQAkACMAHgAfAB4AHQAbABsAGwAbABwAHAAcABwAGgAbABsA
GwAdAB0AHQAcABsAGgAbABoAGgAaABoAGgAbABsAGgAaABsAGwAcACAAKwA5AEYAUwBm
AHoAkACiALAAtACmAIUAXQA5ABgA9f/U/7v/rP+l/6X/q/+6/8r/0v/c/+b/7v/y//n/
AAADAAsAEAASABAAEQARABAAEAAQABEAEQATABMAEwAUABIAEgATABMAEQASABIADwAP
ABIAEgASABIAEwATABIAEgATABQAFAAUABQAFQAWABYAFgAWABYAEwASABIAFAAUABQA
EgASABUAFQAUABQAFAAUABUAFQATABQAFAASABIAEgASABMAEwAWABYAFgAWABYAFwAa
ABkAGAAWABUAGAAZABkAGQAaABoAGgAcAB8AHwAfAB8AHwAgACAAIAAfACAAIgAiACQA
JQAoACgAJAAmACgAKgArACsALAAsACwALQAtAC0ALAAvAC8ALwAwADAALwAuACwALAAs
ACsALQAtAC0ALQAqACoAKgAqACcAJgAlACQAJAAiACEAIAAcABwAHQAdABsAGAAWABUA
FwAWABUAFQASABIAEgASABAADgALAAkACwALAAwADQAMAA0ACgAIAAgABwAFAAUABQAE
AAQAAwAFAAYABwAGAAQABgAGAAUABgAGAAgACAAIAAkACQAIAAcABwAHAAgACQAJAAgA
CAAKAAsACwALAAwADAAMAAwACgALAA0ACwAKAAoADAAMAA4ADgAOAAsACQALAAsACwAM
AAwADQAPAA8ADwAPAA8ADQANAA4ADgAPAA0ADQAOAAwACwAKAAoADAAMAAsACwANAA0A
DAAJAAoACQAJAAoADAAMAAwADAAKAAoACQAHAAcACAAKAAwACwAMAAsACgAJAAcABgAG
AAkACQAJAAcABwAHAAYABgAJAAkABwAKAAoACgAHAAUABQAEAAQABQAGAAgACQAJAAUA
BwAHAAYAAwAFAAUABAABAAMACAALAAkABgADAAEAAwADAAQACAAHAAYABgAGAAUABQAE
AAMABAAFAAUABgAGAAUABAAEAAIAAgACAAIAAgACAAIAAgAAAAAAAAACAAIAAgACAAIA
AgACAAIAAgABAAAA///+/wAAAAAAAAAAAgACAAIAAgAAAAAAAAAAAAAAAAAAAAAAAAAA
AAAAAAD+//7//v/+//7//v/+//7/AAAAAAAAAAACAAIAAgACAAQABAAEAAUABAADAAIA
AQABAAEAAQABAAEAAQABAAEAAQABAP/////+//3//f/+//7//P/8//z//P/9//3//P/+
///////9//z/+f/6//n/+f/5//n/+P/2//P/9P/z//T/9f/2//f/9f/0//T/9P/y//L/
8//z//P/8//z//P/8P/w//D/8v/y//L/8v/y//T/8//z//L/8P/x//P/+P/+/wkAEQAe
AC0APABMAF4AcgB+AIAAcgBRACsACQDo/8v/rv+Z/4r/gf+F/43/mP+i/67/uP/E/8r/
0P/X/9z/4f/n/+r/6v/p/+v/7P/s/+z/7P/t/+3/7P/r/+r/6v/q/+r/6//r/+v/7P/s
/+n/6f/s/+z/7P/u/+//7//u/+7/7//w//D/7P/s/+3/7v/s/+z/7P/s/+n/6P/o/+r/
7P/s/+r/6v/p/+n/6P/o/+r/6v/r/+v/6f/q/+r/6P/p/+j/5//n/+j/7P/t/+7/6//q
/+r/7P/s/+z/6//r/+z/7f/t/+3/7v/u/+7/8P/x//H/8f/x//P/9P/0//T/8//0//b/
9v/2//f/+v/6//b/+P/6//z//v/9//3//P/+/////////wAAAwADAAMAAgACAAEAAAAA
AAAAAAD//////////////P/8//z//P/6//r/+v/6//j/9v/1//T/9P/0//X/9f/0//L/
8f/x//H/8P/v/+//7v/u/+7/7v/w/+7/6//p/+r/6f/p/+n/6P/p/+b/5P/m/+X/4//j
/+T/5P/l/+X/5P/k/+T/4v/i/+T/5P/j/+P/5P/n/+j/5v/n/+f/5v/l/+X/5f/m/+f/
5//m/+b/5v/n/+f/5//q/+r/6v/q/+n/6f/q/+f/6P/o/+r/6v/o/+j/6P/l/+f/6f/p
/+n/5//m/+b/5//n/+f/5//n/+f/5//o/+j/5//l/+X/5v/o/+f/5v/m/+j/6P/n/+f/
6P/n/+X/4f/j/+P/5P/m/+T/5P/k/+T/4v/i/+H/3//g/+D/4f/i/+H/4v/h/+D/3v/d
/93/3v/f/9//3//d/9v/2//a/9r/3f/d/9v/3v/e/97/2//Z/9v/2v/a/9v/2v/a/9n/
1//W/9n/2v/a/9j/2//c/9z/1v/X/9v/3f/b/9r/2f/Z/9r/2f/Z/9z/2//a/9r/2v/Z
/9n/2P/X/9n/2f/Y/9j/1//X/9f/2P/W/9b/1v/W/9j/2P/Y/9j/2P/a/9j/1P/U/9T/
1P/U/9b/1v/W/9b/1v/W/9b/1v/U/9T/1P/U/9T/1P/U/9T/1P/U/9T/1P/U/9T/1P/U
/9T/1P/U/9T/1P/U/9T/1P/V/9b/1//Y/9j/2P/Y/9j/2P/Y/9j/2P/Y/9j/2P/Z/9r/
2//c/93/3//f/9//3//f/9//3//f/+H/4f/f/9//3P/b/9v/3P/a/9j/2P/Y/9n/2//c
/9z/3P/d/93/2//Z/9f/2f/Z/9n/2f/Z/9j/2P/X/9r/2//Z/9n/2f/Z/9v/2v/a/9r/
3P/c/93/3f/f/9//3//f/9z/3P/c/97/3//g/+H/4v/k/+P/4//i/+D/3//h/+b/6v/z
//3/CgAbACoAOgBQAGYAdgB6AHAAWQAxAAkA7P/T/7r/pf+W/4f/g/+H/5D/nP+s/7r/
wP/I/9D/1f/a/+H/5f/o/+j/6f/r/+z/7P/s/+z/7f/t/+3/7f/t/+7/8P/w//H/8f/x
//L/8v/v//H/9P/0//T/9f/3//j/+P/2//f/+P/4//b/9v/3//j/+P/4//j/+P/5//j/
+P/6//z//P/6//r/+//7//r/+v/+//7/////////AAAAAP7/AgACAAIAAwADAAYABgAG
AAYABgAHAAoACAAIAAcABwAGAAcABwAHAAkACgALAA4ADwAPAA8ADwAPABAAEAAQABIA
FAAXABgAGAAZABwAHAAcAB4AIAAiACEAHwAeABwAHgAhACMAJQAlACcAJgAlACgAKAAn
ACYAJAAkACQAIwAlACUAJQAlACQAJAAkACQAJAAkACQAJAAjACIAIgAiAB4AHgAfAB8A
HgAcABsAGwAcABwAHAAdABoAGgAaABoAGAAWABMAEQASABMAFQAXABUAFwAVABQAFAAT
ABEAEQASABIAEwATABIAEgASABAAEgAUABQAEwASABIAFAAUABYAFwAXABYAFQAVABUA
FgAXABcAFgAWABcAGQAaABsAHAAcABwAHAAeAB8AIQAfACAAIAAiACIAIQAgAB8AGwAb
AB0AHQAdACAAIAAhACMAIwAjACMAIwAlACUAJgAmACUAIwAjACQAJQAlACUAJgAkACQA
IwAjACYAJwAnACUAJAAjACMAJAAmACYAJgAmACgAKAAnACUAIgAiACMAJAAmACgAKAAo
ACYAJQAlACYAKQApACkAJwApACkAKAAoAC0ALQArAC4ALwAuACoAJwApACgAKAApACkA
KgAqACkAKAArACwALAApACsAKwAqACYAJwArAC0AKwAqACkAKQAoACcAJwAqACgAKAAp
ACoALQAtACwAKwArACsAKgAqAC0ALQAtAC4ALAAsACwALAAsACwALAAsACoALAAuAC4A
LQAsACsAKgAsACwALAAsACwALAAsACwALgAuAC4ALgAwADAAMAAwADAAMAAwADAAMAAw
ADAAMAAwADAAMAAwADEAMgAzADQANAA0ADUANQA1ADUANQA1ADUANQA1ADUANwA3ADcA
NwA5ADcANwA2ADQAMwAzADIAMgAyADIAMgA1ADUANAA0ADUANQAzADMALwAxADEAMQAy
ADMAMwAzAC8AMQAxADEAMwAzADMAMwAxADAALwAuAC4ALwAvAC8ALwAvAC8ALgAwADAA
MgAyADIAMgAyADIALwAvAC4ALgAxADUAOAA4AD8ATQBYAGcAegCOAKgAwgDYAOQA3gDD
AJkAcQBMACkAAgDd/8b/vf+7/7//xP/Q/97/7P/4/wQADAATABgAHwAhACQAKgArAC0A
LgAuADAAMAAxADEAMAAvAC4ALgAwADAAMQAxADEAMgAyAC8AMQA0ADQANAAzADMAMgAw
AC4ALwAwADAALwAwADIANAAzADIAMQAwAC8ALgAuADAAMgAyADAAMAAxADEAMAAwADEA
MAAwAC8AMQAyADIAMAAyADIAMgAzADIANAAzADIAMwAyADIANAA2ADYANQA1ADUANQA0
ADMANgA2ADYAOAA4ADcANgA1ADcAOAA4ADgAOwA8AD4APgA7ADsAPQA8ADwAPgBAAEIA
QAA/AD8APgBAAEEAQQBBAEAAQwBDAEMARgBGAEUARABEAEQARABDAEIAQQBAAD8APgA+
AD4APgBAAEAAQABAAD0AOgA4ADYANgA2ADcANwA1ADIAMAAvADEAMAAvAC8ALgAuAC4A
LgAtACoAJgAjACQAJQAnACkAKAApACYAJAAmACUAIwAjACIAIgAjACMAIQAgAB8AHAAd
ACAAIQAhACIAIgAkACQAIwAjACIAIAAhACEAIQAiACEAIQAgACAAHgAfAB8AHwAiACIA
IgAiACEAIQAiAB8AIAAgACIAIgAgACAAIAAdAB0AHwAfAB8AIQAgACAAIQAfAB8AHwAf
AB8AHwAgACAAHQAbABsAHAAcABsAGgAaABsAHAAcAB0AHwAfAB4AGwAaABkAGQAaABoA
GgAaABoAGgAaABkAFwAYABgAGQAaABoAGgAYABYAFgAVABUAFgAVABUAFQATABQAFQAV
ABYAGAAXABQAFgAXABYAEgAPABAAEAARABMAEwAUABQAEwARABMAEwASABEAEwATABIA
DQAPABQAFwAWABQAEgARABIAEQARABQAEwASABIAEgARABEAEAAPAA8ADwAOAA4ADwAP
AA8AEAAOAA4ADgAOABAAEAAQABAAEAASABIAEAAQABAAEAAQABIAEgASABIAEQAQAA8A
DgAQABAAEAAQABAAEAAQABAAEAAQABAAEAAQABAAEAAQAA4ADgAOAA4ADAAMAAwADAAN
AA4ADwAQABAAEAAQABAAEgASABIAEgATABMAEwATABMAEwATABMAEQARABEAEQATABMA
EwARABEAEAAPAA8ADgAOAAwADAAMAAwADQANAAoACgALAAsACgALAAoADQAPAA8ADwAP
AA0ACwAIAAkACwALAAsACwAKAAkABwAGAAYABgAGAAcABwAHAAcABwAHAAYABgAGAAoA
CgAKAAoACQAIAAYABQAIAAgABwAJAAwAEgAZACUANgBDAE4AXgB2AI4AngCmAJ4AgQBZ
ADMAFADz/9D/t/+m/53/mf+f/6z/uP/A/8r/1P/e/+j/7f/y//f/+/8CAAYABgAHAAcA
BgAEAAQABQAFAAUABQAFAAYABgAGAAcABwAHAAgACAAFAAcACgAKAAoACAAJAAkACAAI
AAkACgAKAAkACgAMAA4ADQAMAAsACgALAAoACgAMAAwADAAKAAoACwALAAoACgAOAA4A
DwAPAA4ADgANAAoADAAMAAwADQAOABIAEwAUABIAEAAPABAAEgASABEAEQASABMAEwAT
ABQAFAAUABYAGQAZABkAGQAZABoAGgAaAB0AHgAgACAAHgAfACIAIgAiACQAJgAoACYA
JQAlACQAJAAlACUAJQAoACsAKwArACoAKgApACgAKgAqACoAKQAmACUAJAAjACIAIgAi
ACIAIgAiACIAIgAgAB4AHQAcABwAHAAdAB0AGQAWABQAEwATABIAEQARABIAEgASABIA
EAAOAAsACQAIAAcABwAHAAkACwAJAAgABgAFAAMAAwAEAAQABQAFAAQABAAEAAIAAgAE
AAQAAwACAAIABAAEAAQABQAFAAQAAwADAAMABAAFAAUABAAEAAQABQAFAAUABgAGAAYA
BgAEAAUABwAFAAYABgAIAAgACAAIAAgABQAFAAcABwAHAAcABgAGAAcABwAHAAcABwAH
AAcACAAIAAcABQAFAAYABgAFAAQABAAEAAQAAwADAAUABQAEAAEAAQABAAIABAADAAIA
AQAAAAAAAAD///3//v/+////AAAAAAAA/v/8//z/+//7//z//P/7//r/9//5//n/+P/4
//n/+f/3//r/+v/6//f/9f/2//b/9//5//j/+P/3//X/8f/z//P/8v/w//P/9P/0//D/
8f/1//f/9f/0//P/8//y//H/8f/0//L/8v/z//T/8//z//L/8f/x//H/8P/w//P/8//z
//T/8v/y//L/8v/w//D/8P/w//L/8P/u//D/7v/u/+7/7v/v//D/8f/y//H/8P/v/+7/
7//w//H/8v/w//D/8P/w/+7/7v/u/+7/7//w//H/8v/x//D/7//u/+7/7v/u/+7/7v/u
/+7/7v/w//D/8P/w//L/8v/y//L/9P/0//T/9P/1//b/+P/5//n/+f/5//n/+P/3//b/
9f/3//f/9//3//X/8//z//L/8f/x//L/8v/x//L/8//0//T/8//x//D/8f/x/+//7//t
/+//7//v/+3/7f/s/+v/6//t/+3/7f/t/+3/7f/t/+z/7P/s/+z/7P/t/+3/7f/r/+v/
6//q/+z/7P/u/+7/7f/s/+v/6v/q/+v/6//s/+3/7f/u//T/AQANABoAKwA8AE4AYgBy
AHwAegBkAD0AGwD9/9r/uf+e/4f/dv91/3v/hf+S/57/qP+y/7z/xP/I/8//2P/f/+P/
5v/k/+T/5f/l/+T/5P/k/+X/5f/n/+f/5//o/+f/5v/m/+X/5//o/+j/5f/n/+r/6v/q
/+n/6f/o/+b/6P/p/+r/6v/n/+b/5v/m/+f/6P/p/+r/6f/o/+j/6v/q/+r/6P/o/+v/
6//q/+r/6v/q/+v/6//p/+r/6v/o/+v/7P/t/+//7v/w/+//7v/v/+7/7v/w//D/8P/v
/+//8f/z//T/9f/0//T/9P/2//X/9f/1//X/+f/6//r/+v/5//r//P/8//z//f8AAAAA
/v8AAAIABAACAAEAAQAAAAMABQAGAAcABQAHAAYABQAGAAYABQAEAAYABgAGAAUAAgAB
AAAA/////wAAAQACAAEAAAD///7//P/6//n/+P/2//b/9//3//f/9P/y//H/8//y//H/
8f/v/+7/7f/s/+7/7P/p/+f/6P/n/+f/5//l/+f/5f/k/+X/5f/k/+X/5f/k/+T/4//j
/+T/5f/k/+L/5P/k/+P/4//k/+f/6P/q/+v/6//q/+f/5//n/+j/6f/p/+j/6P/q/+v/
6//r/+r/6v/q/+r/7P/t/+//7f/q/+r/7P/s/+r/6v/q/+f/6P/r/+z/7f/r/+r/6v/r
/+3/7f/t/+3/7f/t/+7/7v/r/+n/6f/q/+r/6f/o/+j/6v/q/+n/6f/s/+3/7f/r/+j/
5//n/+j/6P/o/+j/6P/q/+r/6f/n/+b/5v/n/+j/6v/s/+z/7P/n/+X/5P/k/+f/5//n
/+X/5f/l/+T/5P/n/+f/5f/o/+r/6v/n/+X/5f/k/+T/5f/l/+b/5v/l/+P/5f/l/+T/
4f/j/+P/4v/g/+P/6f/t/+z/6v/o/+f/6P/n/+f/6v/q/+r/6//s/+v/6//q/+n/6f/p
/+j/6P/r/+v/6//s/+r/6v/q/+r/7P/s/+z/7P/q/+z/7v/w//D/8P/w//D/7v/u/+7/
7v/v//D/8f/y//L/8v/y//L/8f/w/+//7v/x//L/8//0//H/8P/v/+7/8f/y//P/9P/1
//b/9//4//j/+P/4//j/+v/6//r/+v/7//z//f/+/wEAAwAEAAUAAgABAAAA///9//3/
/f/9//7///8AAAEA//////7//f///wAAAAD+//v/+v/5//n/+v/6//v//f/+//3//v/9
//3//f/9//3//f/8//v/+f/5//n/+f/5//f/9//3//b/+P/4//j/+P/7//v/+//7//v/
+//6//r/+f/6//n/+P/2//b/9v/1////AAD+////AwAEAAYACwATACIAMwBCAFIAaAB6
AIYAkgCMAG8ASQApAAwA6f/I/6//nv+X/5f/mf+k/7L/vv/G/9D/2P/e/+X/7v/z//n/
/P8AAP//AQACAAIAAQAAAAAA//////////8AAAIAAgADAAMAAwAEAAQAAQACAAYABwAI
AAgACQAJAAgACgALAAwADAAKAAoACwAMAAwADAAMAAwADgAOAA8AEgAQABAADgAOAA8A
DwAOAA4AEAAQABEAEQARABIAEgAQABIAEgASABMAEwAWABYAFgAWABYAFwAaABgAGAAX
ABcAGQAbABwAHQAcABwAHAAeAB8AHwAfAB8AIQAiACIAIgAhACIAJAAkACYAJwAqACoA
JgAoACoALAAvAC8AMAAwADIAMwAzADMAMwA1ADQAMwAyADIAMQAwADAAMAAwAC8ALgAt
ACwAKwArACwALQAuAC0ALAArACoAKgAqACsALAAoACgAKQApACkAJgAkACMAIwAiACEA
IQAhACIAIwAkACMAIAAcABkAGQAZABoAGwAZABsAGQAYABsAGwAaABsAGwAaABoAGQAZ
ABoAGwAaABgAGgAaABkAGQAaAB0AHgAeAB8AHwAeABsAGwAbABwAHgAfAB8AIAAdAB0A
HAAbAB4AHgAeAB4AIAAhACMAIQAfAB4AHwAeAB8AIAAhAB8AIQAjACMAIwAjACIAIgAj
ACMAIwAjACMAJQAlACYAJgAnACUAJQAmACgAJwAmACYAJgAmACUAJQAnACcAJgAjACMA
IwAkACYAJAAkACQAJAAlACYAJgAlACQAJAAlACYAJgAoACgAKAAjACEAIAAgACUAJwAp
ACkAJgAlACMAIgAlACUAIwAmACYAJgAjACEAIgAiACMAJQAjACQAJAAjACIAJQAmACYA
IwAlACUAJAAhACMAKAArACoAKAAmACUAJgAnACkALgArACgAJgAkACUAJQAkACMAIwAj
ACIAIgAmACcAKAAqACkAKAAnACYAJAAkACQAJAAkACYAKAAqACkAKAAnACYAJwAoACkA
KgAoACgAKAAoACYAJgAmACYAKAAoACgAKAApACoAKwAsACsAKgApACgAKwAsAC0ALgAu
AC4ALgAuAC8AMAAxADIAMgAyADMAMwAzADMAMwAzADEAMQAxADEAMgAzADQANQA0ADEA
MAAuAC0ALQAuAC4ALAAsACwALAAuAC8ALwAwADAALwAsACsAKgAtAC4ALwAvAC8ALgAt
AC0ALwAvAC8ALQAtAC0ALQAqACoAKgAqACsALQAuAC8ALwAvAC8ALgAsACwALgAuAC4A
LgAuAC4ALwAvAC4ALgAvADEAMgA0AD0ARwBUAGUAeACIAKIAvADOANoA3gDNAKcAeQBS
ACsABADh/8j/vf+9/7//xP/O/9r/6P/0//7/BgAPABQAGQAfACIAKAArAC0ALgAuAC4A
LgAvAC8ALwAvAC8AMAAwADAAMQAxAC8AMAAwAC0AMAA0ADUANgA1ADUANAAyADIAMwA0
ADQAMAAwADEAMgAyADIAMgAyADMAMgAyADQAMgAyADAAMAAzADMAMgAyADIAMgAzADMA
MwA0ADQAMgA0ADQANAA1ADMANgA2ADYANwA2ADYAOAA2ADYANQA1ADgAOQA5ADkAOgA6
ADoAPAA9AD0APQA9AD4APgA9ADwAPwBAAEIAQgBBAEEAQwBCAEIARABGAEgASABHAEcA
RgBEAEUARQBFAEgASwBLAEsASgBKAEkASABIAEgASABHAEcARwBHAEcARgBGAEYARgBF
AEQAQwBCAEIAQAA/AD4AOwA6ADoAOQA4ADYANQA1ADUANAAzADMAMgAyADIAMgAwAC4A
KwApACkAKQAqACsAKQArACkAKAAoACcAJQAlACgAKAApACkAJgAmACYAJAAkACYAJgAl
ACQAJAAmACYAJAAlACUAJAAlACUAJQAmACcAJwAmACYAKAApACkAKQAqACoAKgAqACkA
KQAqACcAJwAoACsALAArACoAKQAlACcAKQApACkAKQAoACgAKQAnACcAJwAnACcAJwAo
ACgAJwAlACUAJgAkACMAIgAiACMAJAAkACUAJQAlACQAIQAhACEAIgAkACMAIgAhACAA
IAAgAB8AHQAeAB4AHwAgAB8AIAAfAB4AHAAbABsAHAAfAB8AHwAdABsAGwAaABoAHQAd
ABsAHgAfAB4AGgAXABkAGAAYABkAGQAaABoAGQAXABkAGQAYABYAGQAaABoAFAAVABkA
GwAYABYAFAATABMAEwAUABgAFwAWABYAFgAXABcAFgAVABMAEwASABIAFQAVABUAFgAW
ABYAFgAWABMAEgARABAAEgAUABQAFgAUABQAFAAUABQAFAAUABQAFAAUABQAFAASABIA
EgASABQAFAAUABQAFAAUABQAFAAUABQAFAAUABQAFAAUABQAFAAUABQAFAAWABYAFgAW
ABUAFAATABIAEwAUABUAFgAXABgAGQAaABgAGAAYABgAGQAaABsAHAAbABsAGwAbAB0A
HQAdAB0AHAAbABoAGQAbABsAGwAZABkAGAAXABcAFgAWABQAFAAVABYAGAAZABUAFAAU
ABMAEgATABIAFQATABMAEwATABAADwANAA8AEAARABIAEwATABMAEgASABIAEgASABMA
EwATABMAEwATABIAEgASABQAFAAUABQAFAAUABMAEwAOAA4ADwAVABgAHAAlADMAQABN
AFwAbACCAJIAngCqAKIAhQBdADcAFgD1/9r/w/+w/6f/p/+v/7b/xP/Q/9z/5v/w//T/
+/8EAAcACQAMAA4ADwARABIAEgAQABAAEQARABMAEwATABQAFgAWABcAFwAVABYAFgAT
ABMAFgAWABYAFgAXABcAFgAWABcAGAAYABYAFgAXABgAGAAYABgAGAAXABYAFgAYABgA
GAAWABYAFwAXABYAFgAaABoAGwAbABsAHAAcABoAHgAeAB4AHwAeACAAHwAeAB8AHgAe
ACAAIgAiACEAIQAiACMAIwAjACQAJAAkACYAJwAnACcAJwAnACgAKAAoACkAKgAsACwA
LgAvADIAMgAwADIANAA2ADYANQA1ADQANQA3ADgAOQA4ADsAOwA7ADoAOgA5ADgAOgA6
ADoAOQA6ADkAOAA3ADQANAA0ADQANAA0ADQANAAyADAALwAuAC0ALgAwADEALQAqACgA
JwAmACQAIgAhACMAJAAlACYAJAAiAB8AHQAfAB8AIAAhAB8AIQAfAB4AHgAdABsAGwAa
ABoAGwAbABwAHAAcABoAGgAcABwAGwAcABwAHgAeABwAHQAdABwAHAAdAB4AIAAgAB8A
HQAcAB4AHwAfAB8AHgAeAB4AHgAdAB0AHgAbABsAHAAfACAAIAAgACAAHQAbAB0AHQAd
AB8AHgAeAB8AIQAhACEAIQAhACEAIgAiACEAHwAfACAAIwAjACMAJAAiACIAIQAhACMA
IwAiAB8AIAAfAB8AIAAgACAAIAAgACIAIgAhAB8AHgAeAB8AIAAfACAAHwAeAB0AHQAe
ACAAHwAfAB8AHQAeAB8AHwAgACEAIQAfACIAJgAmACMAIQAjACIAIgAjACMAJAAkACMA
IwAlACUAJAAiACUAJgAmACEAIQAkACUAJwAmACUAJQAiACEAIQAkACIAIgAjACQAJQAl
ACQAIwAjACMAIgAiACUAJQAlACYAJAAkACQAJAAmACYAJgAmACQAIAAkACQAJAAkACQA
JAAkACQAJAAkACYAJgAmACYAKAAoACgAKAAmACYAJgAmACYAJgAmACYAJwAoACkAKgAp
ACgAJwAmACcAKAApACoALAAsACwALAAuAC4ALgAuADEAMgAzADQAMgAyADIAMwA1ADUA
NQA1ADcANwA3ADcANwA3ADcANwA5ADkANwA3ADUAMwAyADIAMwAyADMANAA0ADUANQA0
ADQANQA1ADMAMwAxADMAMwAzADMAMwAyADEALwAxADEAMwAzADMAMwAyADAALwAuAC8A
MAAyADMAMQAxADEAMQAzADQANQA4ADYANgA2ADYAOAA3ADcANgA0ADUAOQA+AEQATwBZ
AGYAcwCCAJYAqgC6AMQAwgCwAJEAbwBPADAAFQD8/+X/0v/P/9X/2//m//L/AAAKABQA
HgAiACUAKgAzADkAOgA8ADsAPQA+AD4APAA8AD0APQA9AD0APQA+AD4APgA/AD8AQQBC
AEIAPwBBAEQARABEAEMAQwBCAEAAQQBDAEUARgBEAEQARQBGAEQARABEAEQARgBGAEcA
SgBKAEoASABIAEcARwBGAEYASABIAEkASQBKAEwATQBMAE8AUABRAFMAUgBUAFMAUgBR
AFAAUABSAFQAVABTAFMAVABVAFUAVQBZAFoAWwBeAF0AXQBdAF0AYQBiAGIAYgBhAGIA
ZABkAGQAZQBoAGgAaABqAGwAbgBuAG0AbQBsAG8AcQByAHMAcgB1AHUAdQB0AHQAcwBy
AHUAdgB3AHcAdQBzAHEAbwBwAHAAcABwAG8AbgBtAGwAbABqAGkAaABoAGgAaQBpAGcA
ZABiAGEAYwBiAGEAYQBiAGIAYgBiAGQAYgBfAF0AXgBfAGEAYwBfAF8AWwBYAFsAWwBa
AFsAXABcAF0AXQBcAFwAXABaAFwAXgBeAF0AXgBeAGAAYABiAGMAYwBiAGMAYwBjAGQA
ZABjAGEAYABhAGMAZABlAGgAaABoAGgAaABpAGsAaQBoAGgAagBqAGoAagBqAGcAaQBr
AGsAawBtAGwAbABtAG8AbwBvAG8AcQBxAHIAcgBxAG8AbwBwAHIAcwB0AHYAdQB0AHIA
cQB2AHcAdwB1AHQAcwBzAHQAdAB0AHQAdAB3AHgAeAB3AHQAdAB1AHYAeAB6AHoAegB5
AHkAegB8AHwAewB6AHcAeQB7AHwAfgCBAIEAfwCCAIQAhACBAH8AgACAAIEAgwCFAIYA
iACJAA==
         </WaveFormData>
      </LeadData>
      <LeadData>
         <LeadByteCountTotal>10000</LeadByteCountTotal>
         <LeadTimeOffset>0</LeadTimeOffset>
         <LeadSampleCountTotal>5000</LeadSampleCountTotal>
         <LeadAmplitudeUnitsPerBit>4.88</LeadAmplitudeUnitsPerBit>
         <LeadAmplitudeUnits>��V</LeadAmplitudeUnits>
         <LeadHighLimit>2147483647</LeadHighLimit>
         <LeadLowLimit>268435456</LeadLowLimit>
         <LeadID>V6</LeadID>
         <LeadOffsetFirstSample>0</LeadOffsetFirstSample>
         <FirstSampleBaseline>0</FirstSampleBaseline>
         <LeadSampleSize>2</LeadSampleSize>
         <LeadOff>FALSE</LeadOff>
         <BaselineSway>FALSE</BaselineSway>
         <ExcessiveACNoise>FALSE</ExcessiveACNoise>
         <MuscleNoise>FALSE</MuscleNoise>
         <LeadDataCRC32>3235789207</LeadDataCRC32>
         <WaveFormData>
4v/g/+D/4P/j/+P/4//j/+P/4v/g/93/3//f/9//3//d/93/3v/f/93/3f/d/93/3v/d
/93/3f/a/9r/2v/a/9r/2//c/9r/1//X/9b/1f/X/9f/1//W/9b/1v/W/9b/1v/V/9T/
0//W/9f/2P/Y/9X/1f/X/9f/2P/Y/9b/1v/W/9b/1v/W/9T/0v/V/9r/4v/v//z/BgAX
AC4ARABZAG0AegB0AFkANAAUAPX/1f+4/6D/kf+N/43/kv+f/6n/sP+1/77/wv/G/8n/
zf/O/9L/2P/a/9j/2P/W/9T/1P/V/9X/1f/X/9b/1f/V/9b/1//W/9X/1//X/9b/1v/U
/9X/1f/V/9T/1P/V/9X/1P/T/9P/0//R/9L/1P/U/9b/1v/W/9X/0//T/9P/1f/T/9X/
1f/T/9X/1f/W/9f/1//X/9f/1//X/9j/2f/a/9v/2//c/93/3v/f/9//3v/f/+D/4v/l
/+L/4f/h/+D/4//j/+H/4f/i/+T/5P/l/+n/6f/p/+n/6//t/+7/8P/u/+//8P/v//L/
8//0//X/9P/3//r/+//8//3//v///wEAAQABAAEAAQADAAMAAQACAAQABgAIAAYABgAF
AAUABwAGAAYAAwACAAIAAgABAP/////+//3//f/7//v/+//2//b/9v/1//L/8f/w/+//
7v/u/+7/7v/s/+z/6f/o/+j/5//o/+r/6P/o/+r/6v/p/+n/6f/n/+X/5f/l/+X/4f/g
/9//4f/j/+T/4//k/+L/4//n/+n/5//n/+f/5P/m/+f/5//o/+f/5//n/+X/5v/n/+j/
6f/p/+n/6v/q/+r/7P/s/+z/6f/p/+v/6//q/+r/6v/q/+z/7f/v//H/8P/u/+3/7v/v
//D/8f/y//T/9P/z//P/8v/y//L/8v/z//T/9P/1//T/9P/1//H/8//0//T/9P/y//L/
8v/y//H/8f/x//D/8v/y//P/9P/z//H/8P/v//D/8P/x//P/8f/x//L/8v/x//H/8f/w
//L/8v/z//P/8v/x//D/7//z//P/8f/x//L/8v/x//H/7//v/+//7//x//L/8//0//L/
8v/y//D/7//w//T/9f/0//T/9P/0//T/8//v/+7/8v/x//L/8//y/+//8P/v/+//7//v
/+//7v/u/+7/8P/u/+3/6//u//L/7v/u/+7/7//w//D/7v/u/+3/7P/u/+7/7v/u/+7/
7P/s/+z/7P/r/+r/6f/o/+r/6v/q/+r/7P/s/+z/7P/q/+r/6v/q/+j/6P/o/+j/6v/q
/+r/6v/o/+j/6P/o/+r/6v/q/+r/7P/s/+z/7P/u/+7/7v/u//H/8v/z//T/8v/y//L/
8v/0//T/8v/y//T/9f/1//X/8//0//T/8//z//P/8//z//X/8//z//T/9//3//f/9//5
//j/9//3//X/9P/0//T/9v/1//X/9f/w//D/8f/x//P/8//z//P/8v/y//L/8v/w//H/
8f/x//P/8//z//P/8f/v/+7/7//x//L/8v/w//L/8v/y//L/8P/u//D/8//4/wAACQAU
ACQAMwBEAFgAbQB/AIgAgABlAEQAJgAJAO3/1v/C/7P/rf+v/7b/v//F/8z/0//a/+D/
5P/n/+3/7v/y//b/9v/2//j/+P/4//j/+f/5//n/+f/4//f/9//5//v/+//7//v/+//6
//r/+v/7//v/+//8//z//f/9//7//f/9//3/+v/6//v/+v/6//r/+v/5//n/+f/5//v/
/f///////f/7//v//P/9/////////////P/8//z//P/7//v//P/9/wIAAwADAAIAAgAC
AAMABQAFAAUABgAGAAcABwAFAAUACAAKAAoACwANAA0ADQANAA8AEQASABQAEwAVABcA
FwAYABkAGgAbABoAHQAgACEAIgAjACQAJQAlACUAJQAlACkAKwArACkAJwAoACkAKgAo
ACgAJwAnACkAKAAoACUAIgAiACIAIQAfAB8AHgAdABwAGQAYABcAFAAUABQAEwARABEA
EQARABAAEAAQABAAEAAQAA0ADAALAAkACQAKAAkACAAJAAgABgAHAAgABwAHAAcABwAH
AAUABgAHAAsACwAKAAcABgAGAAcACwANAA8ADwAPAAwACgALAAsADAALAAsACwAJAAoA
CwAMAA0ADQANAA4ADgAQABIAEgASAA8ADwARABEAEgASABIAEgAPAA8AEAARAA8ADgAO
ABAAEAAQABAAEAAQABAADwAPABIAEgASABIAEAAQAA8ADwAPABAAEgAPABAAEgATABQA
EwASABEAEAASABMAFAAUABIAEgATABQAEgARABEAEQASABIAEwAVABQAEwATABIAEwAT
ABMAEgASABIAEwATABMAEwATABMAFQAVABMAEwAUABQAEwATABEAEQARABEAEAAQABAA
EAASABIAEgAQAA8AEAAUABUAEgASABIAEgAVABUAEgASABQAEQAQAA8AEQAPABEAEQAR
ABEAEQARABAAEAAQABIAEgARAA8AEgAUABAAEAAQABMAFAAUABIAFAATABIAEAAOAA4A
DgAOAA8AEAARABIAEAAQABAAEAASABIAEgASABIAEgASABIAEAAQABAAEAAQABAAEAAQ
ABIAEgASABIAEgASABIAEgATABQAFQAWABgAGAAYABgAGAAYABgAGAAWABYAFgAWABcA
GAAZABoAGwAcABsAHAAcAB0AHQAdAB0AHgAeAB0AGgAZABgAFwAXABUAFQAWABgAGQAa
ABsAGQAYABcAFwAVABQAFAAUABIAEQARABEADwAQABIAEwATABMAEwATABQAFAAUABQA
FAAVABUAFQATABMAEwATABIAEQARABMAFAAWABcAFgAWABYAFgAWABQAEgAUABcAGAAc
ACcAMgBCAFEAYAB4AI8AnwCqAKoAlQBwAEwANQAdAAQA8P/h/9X/0f/U/93/5f/w//n/
/v8CAAgABwAJAA4AEgAUABQAFgAYABgAGAAYABkAGQAZABkAGAAXABcAFwAZABkAGQAZ
ABkAGAAYABYAFwAXABcAGQAaABwAHQAaABkAGQAZABkAGgAcABwAHAAcABwAGwAbABsA
GwAdAB0AHwAfAB0AGwAbABwAHQAdAB0AHQAdAB4AHgAeAB4AHgAfACEAIwAlACUAJAAi
ACQAJAAlACcAJgAlACUAJAAlACUAIwAjACgAKgAqACsAKwArACsAKwArAC0ALgAwADMA
NQA3ADcAOQA5ADkAOQA6AD0AQABBAEAAPwA+AD0AQABBAEIAQwBDAEUARQBDAEEAQgBD
AEQARABEAEMAQwBDAEIAQgA/AD4APgA+AD0APQA9ADwAOwA6ADcANgA1ADIAMgAyADEA
LgAtACwAKwAqACoAKgAqACgAKAAlACQAIQAfAB8AIAAiACIAJAAkACEAIQAhAB8AHQAd
AB0AHQAcABwAHAAfAB0AHAAZABgAGgAbAB8AIQAeAB0AHAAYABkAGwAcAB4AHgAdABwA
GQAaABsAHAAdAB8AHwAgACAAHgAgACAAIAAhACEAIwAjACIAIgAiACIAHwAfACAAIQAh
ACAAIAAiACMAJAAlACYAJAAkACMAIwAmACYAJgAmACQAJAAjACMAJQAmACgAJQAjACQA
JAAkACQAJAAkACQAIQAhACEAIAAiACIAIwAkACQAIwAjACMAHwAeAB4AHwAgACEAIwAk
ACEAIQAhACAAIAAgACEAIQAhACEAIQAhACMAIwAhACEAIgAiACEAIQAgAB8AHgAdAB0A
HgAfACAAIgAiACIAIAAeAB4AIQAhACAAIAAgACAAIwAjACAAIAAiAB8AHgAdAB4AHQAg
ACEAHwAfAB8AHwAeAB4AHgAgACIAIQAfACIAIgAeAB4AHgAfACAAIAAeAB4AHwAiACAA
HgAeAB4AHgAgACAAIAAgAB4AHgAeAB4AIAAgACAAIAAgACAAIAAgACAAIAAgACAAIAAg
ACAAIAAgACAAIAAgACEAIgAjACQAJAAkACQAJAAmACYAJgAmACgAJgAmACYAJwAnACcA
JwAoACgAJwAlACUAJQAlACUAIwAjACQAJQAnACcAJwAnACQAIwAjACMAIgAiACIAIgAh
ACEAIQAeAB4AHwAfAB8AIQAhACEAIAAfAB4AHQAcAB8AHwAfAB8AHQAdAB0AHAAcAB0A
IAAhACIAIgAgACAAHwAeAB0AHAAcAB4AHwAgACYAMwA8AEgAWQBsAIgAowC5AMwA0AC7
AJgAdABTADMAEADw/9v/z//P/9T/1//f/+j/8//8/wIACgANAA8AEgAWABgAHgAeACAA
IAAgACIAIwAjACMAIgAgAB4AHQAhACMAIwAjACMAIwAiACIAJAAlACUAJQAkACQAJQAl
ACQAIwAjACMAJQAmACgAKAAmACYAJgAlACUAJQAlACcAJwApACkAJwAnACcAKAApACkA
KQApACkAKgAqACoAKgArACsALAAtAC4ALwAvAC4ALgAuAC8AMQAzADMANAA0ADQAMwAw
AC8AMgA0ADQANQA3ADcANwA3ADcAOQA6ADwAPwBBAEMAQwBBAEEAQQBBAEIARQBIAEkA
SQBJAEkASQBLAEsASwBLAE0ATwBPAE0ATwBQAFEAUgBQAFAATwBPAE0ATABMAEkASgBK
AEoASQBLAEsASgBJAEcAQwBBAD8APgA+AD4APQA6ADkAOAA3ADgAOAA4ADgANgA2ADMA
MgAvAC0ALQAuAC4ALgAwADAAKwArACsAKQArACsAKwArACkAKgArAC8ALAAqACYAJAAl
ACcALAAvAC0ALQAtACoAKgArACsALAAtAC0ALQArACsAKwArACsAKwArACwALAAsAC4A
LgAuAC0ALQAvAC8ALAAsACwALAAtAC0ALgAvAC8ALgAuADAAMAAwADAAMAAwADAALwAv
ADAAMAAwADAAMAAwAC8ALwAtAC4AMAAtAC8AMAAwADAAMAAwADAAMAAtAC0ALQAsAC4A
LgAvADAAMAAvAC8ALwAvAC4ALgAvAC4ALQAtACwALQAtAC0ALAAsACwALQAtAC8ALwAv
AC8ALwAvAC0ALQAqACoAKQApACsAKwArACsAKgAqACoAKgAsACwALAAqACoAKgAtAC0A
KgAqACoAKgArACsAKAAoACsAKQApACkAKQAnACkAKQApACkAKQApACgAKAAoACoAKAAn
ACUAKAAqACYAJgAmACkAKgAqACgAKAArACoAJgAmACYAJgAmACcAKAApACoAKQAoACcA
JgAoACgAKAAoACYAJgAmACYAJgAmACYAJgAkACQAJAAkACQAJAAkACQAJAAkACQAJAAl
ACYAJwAoACYAJgAmACYAJwAoACkAKgAqACoAKgAqACgAKAAoACYAJgAmACcAJwAlACUA
JgAmACcAJQAlACUAJQAlACMAIwAiACMAIwAjACEAIQAgAB8AIAAhACEAIgAiACIAIQAh
AB8AHAAcAB0AHQAdAB0AHQAcABoAGQAYABoAGgAbABsAHQAdAB0AHQAdABwAGwAbABsA
GwAcABwAGAAYABgAGAAaABoAGAAaAB0AIAAkAC8APABIAFEAZAB+AJUApwC0ALYAnwB8
AFwAPwAhAAIA7P/d/9X/0//Y/+H/5//s//X//P8EAAgACQANABAAEgAWABgAFgAYABgA
GAAWABcAFwAXABkAGAAXABcAFwAZABkAGQAbABsAGgAaABgAGQAZABkAGgAaABsAGwAY
ABcAFwAXABkAGgAcABwAGgAaABoAGQAZABkAGQAbABkAGwAbABkAGQAZABoAGwAcAB0A
HgAfAB4AHgAeAB4AHQAdAB4AHwAgACEAIQAgAB8AHgAeAB8AIQAhACIAIgAlACUAIwAj
ACQAJgAmACcAKQApACkAKQAnACkAKgAsACsALQAvAC8AMAAxADIAMwAyADUAOAA5ADcA
NwA3ADcANwA3ADcANwA7AD0APQA7ADkAOgA7ADwAPAA8ADsAOwA6ADgANwAzADIAMgAy
ADEAMQAxADAALwAuACsAKgApACYAJgAmACUAIgAhACAAHwAcABwAHAAcABwAHAAZABgA
FQATABMAFAATABIAEwASABAAEQASABEADwAPAA8ADwAOAA4ADgARABEAEAANAAwACwAL
AA4ADwANAA0ADQAKAAoACwALAAwACwALAAsACQALAAsACwALAA0ADQAOAA4ADgAQABAA
EAAOAA0ADgANAA4ADgAOAA4ADQANAA4ADwANAAwADAAOAAwADAAMAAwADAAMAAsACwAN
AA4ADwAQAA8ADgAMAAsACwAMAA4ACwAJAAoACgAKAAoACgAKAAoACwALAAsACgAHAAYA
BgAGAAYABQAFAAUABQAEAAQABQADAAMABAAEAAQABQAGAAYAAwACAAIAAQABAAEAAQAB
AAMAAwABAAEAAgACAAEAAQABAAEAAQABAP///v/9//z//P/8//z/+v/7//z/AAABAP//
/v/9//z//f/9//r/+v/9//v/+//7//v/+f/7//v/+f/5//n/+f/4//j/+P/6//z/+//5
//z//f/4//f/9v/3//j/+P/2//z/+f/4//j/9v/2//b/9v/2//b/9v/2//X/9P/z//L/
8//0//X/9v/0//T/9P/0//L/8v/y//L/9P/0//T/9P/y//L/8v/y//L/8v/y//L/8v/y
//L/8v/0//T/9P/0//T/9P/0//T/8v/y//L/8v/z//T/9f/2//b/9v/2//b/9f/y//H/
8P/z//P/8//z//L/8v/x/+//7//v/+//7//v/+//8P/x//D/7//u/+3/7v/t/+3/7f/s
/+z/7P/s/+n/6f/p/+b/6P/p/+n/6f/p/+n/6f/o/+j/6P/o/+j/6f/p/+n/6f/n/+f/
5//m/+f/5//p/+n/6f/o/+X/5P/l/+b/5//o/+j/5v/l/+r/9P8BAAwAHAAtAEAAVABp
AHcAfABuAE0AMAAWAPX/1f/A/6r/mf+V/5v/pP+t/7X/vP/D/8r/0P/S/9X/2f/e/+L/
5P/i/+H/4v/h/+D/4P/h/+H/4f/i/+L/4v/j/+T/5f/k/+P/5f/l/+T/5P/k/+X/5f/l
/+P/4v/i/+H/4f/h/+L/4//i/+L/4//i/+T/5P/k/+P/4f/h/+H/4//j/+X/5f/j/+X/
5f/m/+f/5f/l/+X/5f/m/+b/5v/m/+b/5//p/+v/6//r/+r/6P/o/+j/6f/r/+n/6f/q
/+r/7P/t/+z/7f/v//D/7//v//H/8f/x//H/8f/z//T/9v/2//f/+P/3//n/+f/5//n/
+P/7//7////+//3//P/7/wAAAQACAAMAAgADAAIA//8BAAIAAwAEAAMAAgAAAP///f/8
//z/+f/6//r/+v/5//f/9//2//X/9P/x//D/7//s/+z/7P/r/+r/6f/o/+f/6P/o/+j/
6P/n/+b/4v/g/+D/3//g/+L/4P/g/+L/4v/f/9//3//d/97/3//g/+H/3f/c/9v/3f/e
/97/3P/c/9v/2//e/9//3f/d/93/2v/b/93/3v/g/+D/3//e/9v/3f/d/93/3f/f/9//
4P/g/97/4P/g/+D/4P/h/+T/5f/i/+L/4v/i/+P/4//k/+X/5f/k/+T/5v/m/+b/5v/m
/+j/6P/n/+f/5v/m/+b/5v/m/+b/5f/l/+X/5v/o/+X/5f/m/+b/5v/n/+j/6f/q/+j/
5//m/+T/5v/m/+f/6P/o/+f/5//n/+b/5v/n/+n/6//r/+z/7P/o/+f/5v/k/+X/5v/o
/+n/6P/n/+b/5f/p/+n/5//n/+j/6P/n/+f/5f/l/+X/5f/l/+b/5//o/+b/5v/m/+T/
4v/i/+X/5f/m/+b/5v/m/+j/6f/n/+j/6f/n/+f/5//p/+f/6f/p/+f/5//n/+f/5f/m
/+f/6v/q/+n/5//q/+z/6P/o/+j/6f/q/+r/6P/q/+n/6v/s/+z/7P/s/+z/6//q/+n/
6P/q/+r/6v/q/+v/7P/t/+7/7P/s/+z/7P/s/+z/7P/s/+v/6v/p/+j/6//s/+3/7v/u
/+7/7v/u//D/8P/w//D/8v/y//L/8v/0//T/9P/0//b/+P/6//z/+v/4//b/9P/0//T/
9P/1//j/+f/6//z/+f/3//T/8//0//X/9v/1//T/9P/0//P/9P/1//b/9v/3//f/9//2
//X/9P/z//H/8f/x/+7/7v/v/+//7//v/+3/7f/s/+z/7f/u/+//8f/x//H/8f/x//H/
8f/w/+//7f/v/+//8P/u/+z/7P/s//T/9v/0//T/9v/3//j//P8DAA4AHgArADoAUgBn
AHcAhgCKAHMATgAuABUA9//a/8T/s/+r/63/sP+5/8P/yv/P/9T/2v/e/+H/5//u//D/
9P/4//f/+P/3//b/9f/1//T/8//1//T/8//z//P/9f/1//X/9//3//b/9v/4//n/+f/5
//j/+P/5//n/+P/3//f/9//3//j/+v/6//r/+v/6//n/+//7//v//f/7//3//f/7//v/
+//8//3/+//7//v/+//7//z//f/+//3//f/+////AgADAAMAAgAEAAQABQAHAAYABQAF
AAQABwAHAAUABQAIAAoACgALAAsACwALAAsADQAPABAAEgARABMAFQAVABYAFwAYABkA
GQAbAB0AHQAeAB8AIAAhACUAJQAlACUAJAAlACQAIQAjACQAJQAmACQAJAAjACMAIQAg
ACAAHQAeAB4AHgAdABsAGwAaABkAGwAZABkAGQAVABQAEwARABEAEQARABEADwAOAA0A
DAAOAA4ACwAKAAUAAwADAAQAAgACAAQABAABAAEAAQD//wEAAQABAAEA/P/8//z///8A
AAAA/v/+//3//f8AAAEA/////////P/9////AAACAAIAAQAAAP3////////////9//3/
/v/+//7/AAAAAAAA/////wEAAQD+//7//v/+//////8AAAEA///+//7/AAAAAAAAAAAA
AAAAAAD/////AAAAAAAAAAABAAIAAgADAAEAAgAEAAEA//8AAAAAAAAAAAAAAAAAAAEA
AQABAAAAAAAAAAEAAgAAAP////////3//P/8//3//////wAAAAD+//3//P/6//3//v8A
AAEAAAD///7//f///////f/9//z//P/7//v//f/9//3//f/8//z//P/8//z//P/8//r/
+v/6//3//f/8//z//P/8//3//f/6//r//v/9//7////+//v//P/7//v/+//7//v/9v/2
//b/+P/7//v/+v/+/wAA/P/8//z/+//8//z/+v/6//v//P/+//7//v/+//7//v/+//7/
/v/+//7//v/+//3//P/7//r//P/8//z//P/+//7//v/+//3//P/7//r//f/+////AAAA
AAAAAAAAAAEAAgADAAQABAAEAAQABAAEAAQABAAEAAYABAAEAAQABQAFAAUABQAEAAQA
AwABAAMAAwADAAMA/////wAAAQADAAMAAwADAAEA///+//3//v/+//7//v/////////8
//z//f/9//3//f/9//3//P/6//r/+v/6//z//f/+/////////////v/7//v//f/9/wAA
AAD+//7/AAAAAAAAAAAAAAAA///+/wYADwAaACoANwBIAGIAfQCTAKQAsACpAIgAXgA5
ABcA9P/W/8H/s/+x/7b/u//D/8r/1f/e/+L/6P/v//H/9P/2//r//P/+/wAAAAAAAAAA
AQABAAEAAwACAAEAAQABAAMAAwADAAMAAwACAAIAAwAFAAYABwAGAAYABwAHAAYABQAF
AAUABQAGAAgACAAIAAgACAAHAAcABwAHAAkABwAJAAkABwAJAAkACgALAAkACQAJAAkA
CgAKAAoACgAJAAkACgALAAwADQANAAwADAAMAA0ADwAPAA8AEAAQABIAEwASABMAFQAW
ABUAFQAZABkAGQAZABcAGQAaABwAHQAfACEAIQAhACEAIQAhACIAJQAoACkAKwArACsA
KwArACsAKwArAC8AMQAxAC8ALwAwADEAMgAyADIAMQAxADMAMgAyAC8ALgAuAC4ALQAr
ACsAKgApACoAJwAmACUAIQAgAB8AHQAdAB0AHQAdABsAGgAZABgAGAAYABUAFAATABEA
EQASABEAEAARABAADwAPAA8ADQANAA0ADQANAA0ADgAPABMAEgAQAAwACgAKAAsADwAR
ABAADwAOAAoACgALAAsADAANAA0ADQALAA0ADQANAA0ADwAPABAAEAAQABIAEgASABAA
DwAQAA8AEQASABMAFAASABEAEQARABEAEAAQABIAEgASABIAEgASABIAEQARABMAFAAV
ABYAFAAUABMAEwARABIAFAARABMAFAAUABQAEgASABIAEgASABMAFAAUABMAEgASABIA
EgARABEAEQARABAAEAARAA8ADwAQABAAEQARABEAEAAQABAAEQARAA4ADQAMAAsADgAP
AA4ADwAOAA4ADQANAA0ADQANAA0ADgAOAA4ADgAOAA4ADgAMAAwADAAPAA8ADQAMAAsA
CgANAA0ACgAKAA0ACwALAAsACwAJAAsACwAMAA0ADgAPAAoACgAKAAwADgANAAsADgAQ
AAwADAAMAAoACgAJAAYACAALAAwADAAKAAoACgAKAAoACgAKAAoACgAKAAoACgAIAAgA
CAAIAAoACgAKAAoACQAIAAcABgAIAAgACAAIAAYABgAGAAYABgAGAAYABgAIAAgACAAI
AAcABgAFAAQABQAGAAcACAAKAAoACgAKAAgACAAIAAgACgAKAAoACgAIAAgACAAIAAoA
CgAKAAgACAAIAAkACQAJAAkACgAKAAcABQAFAAUABQAFAAMAAwAGAAcABwAHAAYABQAD
AAEAAgADAAMABAADAAIAAAD///3/+v/6//v//f/9//3//f/9//z//P/8//r/+v/7//v/
+//7//v/+//5//j/9//3//n/+f/6//r/+P/4//j/+P/y//L/8v/4//n/+v8AAAsAGAAi
AC8AQgBWAGkAewCKAIoAcQBOADAAEwD1/9z/yv+3/63/rf+y/7n/wf/I/8//1v/c/97/
4//p/+r/6v/q/+z/7P/u/+7/7v/t/+3/7P/r/+v/6v/p/+n/7f/v/+//7//u/+3/6//q
/+r/6//r/+v/6v/q/+v/6//s/+v/6//r/+r/6v/r/+r/6v/q/+r/6f/r/+v/6//t/+v/
7f/t/+v/6v/p/+n/6f/r/+v/6//r/+r/6v/q/+r/6//r/+z/7f/t/+3/7P/q/+r/6v/r
/+3/6//r/+z/7P/t/+3/6//r/+7/8P/w//H/8f/x//H/8f/x//P/9P/2//b/9//4//f/
+f/5//n/+f/4//v//v//////////////AQABAAEAAQABAAMAAwABAP//AAABAAIAAgAC
AAEAAQD///7//v/7//r/+v/6//n/+P/3//X/8//y/+//7v/t/+v/7P/t/+3/6P/n/+b/
5f/h/+D/3//e/+D/4P/d/9z/2f/X/9f/2P/W/9b/2P/Y/9X/1f/V/9P/0f/R/9H/0f/Q
/9D/0P/T/9P/0v/P/87/zP/N/9H/0//R/9H/0f/O/87/z//P/9D/z//P/8//zf/P/8//
z//P/9H/0f/S/9L/0f/S/9H/0P/O/83/zv/N/8//0P/R/9L/z//P/9D/0f/P/87/zv/Q
/8//zv/N/8z/zv/O/83/zf/O/87/zv/O/83/zP/K/8n/y//M/87/y//J/8r/yv/K/8j/
yP/I/8j/yf/J/8n/yP/G/8b/x//I/8j/x//H/8f/xf/E/8T/xf/D/8P/xP/E/8P/w//D
/8L/wv/C/8P/w//B/8H/wf/B/8H/wf+//7//wP/A/7//v/+9/73/vf+9/77/vv++/77/
vv++/77/vP+8/7z/v/+//7z/uv+4/7b/uP+5/7f/uP+5/7f/t/+3/7j/t/+6/7v/u/+7
/7v/u/+6/7r/uv+8/7r/uf+3/7r/vP+4/7j/uP+5/7r/uv+4/7b/sf+y/7T/tP+0/7T/
tP+0/7T/tP+0/7T/tP+0/7T/tP+0/7T/tP+z/7L/sf+w/67/rv+u/67/r/+w/7H/sv+w
/67/rP+q/63/rv+v/7D/rv+u/67/rv+u/67/rv+u/6//sP+x/7L/sv+y/7L/sv+y/7L/
sv+y/7T/tP+y/7L/tP+1/7X/tf+z/7T/tP+z/7P/s/+z/7P/tf+z/7P/tP+z/7P/s/+z
/7P/sv+x/7H/r/+u/67/rv+v/6//sP+x/7D/sP+x/7H/sf+x/7H/sf+u/67/rv+u/7D/
sf+x/7H/sf+x/7H/sf+z/7P/tP+3/7b/tv+1/7L/tP+0/7T/tP+w/7D/sv+z/7j/wP/J
/9T/4P/v/wIAGAArADcAPgA0ABkA/P/g/8P/rf+a/4T/df9x/3X/fP+B/4n/kv+Z/6D/
qP+s/6v/rf+0/7r/uv+8/7r/vP+8/7z/u/+7/7r/uf+6/7r/uv+7/7r/u/+6/7n/uf+5
/7j/uP+5/7v/vP+9/7v/uv+6/7n/u/+7/7z/vf+8/7z/vf+8/7r/uv+6/7n/vP+9/77/
wf+//8H/wf+//77/vf+9/73/v/+//7//v//B/8L/w//E/8X/xf/G/8f/yf/J/8j/xv/E
/8T/xf/H/8n/yf/K/8r/yf/J/8f/x//M/87/zv/P/9D/z//O/83/zv/R/9P/1v/W/9f/
2P/X/9n/2f/Z/9n/2P/b/97/3//f/9//3//f/+P/4//j/+P/5f/n/+f/5f/j/+T/5f/m
/+f/6P/o/+n/5v/k/+P/3//h/+L/4//j/+D/3//d/9v/2//Z/9n/2f/Y/9j/2P/X/9P/
0f/P/83/zP/M/8z/zP/M/8z/yf/I/8b/xf/G/8j/yv/K/8z/zP/G/8X/xP/B/8P/w//D
/8P/wP/A/8D/w//D/8L/v/++/8D/wf/F/8f/xv/F/8T/wP/B/8P/xP/G/8X/xf/F/8P/
w//D/8P/w//F/8X/xv/G/8b/yP/I/8j/xf/F/8f/x//G/8b/xv/G/8X/xf/G/8f/yf/I
/8j/yv/K/8r/yv/K/8r/yv/J/8n/zP/M/8z/zP/K/8r/yf/J/8r/zP/P/83/zP/M/8v/
yv/K/8r/yv/K/8n/yf/J/8j/yP/I/8n/yv/K/8n/yf/J/8b/xP/D/8P/xP/F/8f/yP/H
/8f/x//G/8X/xP/E/8P/xv/H/8j/yf/K/8n/xv/F/8X/xv/G/8f/xf/F/8X/xf/E/8b/
yP/I/w==
         </WaveFormData>
      </LeadData>
   </Waveform>
</RestingECG>
