# Supplementary material for: Detection of Left Atrial Enlargement Using a Convolutional Neural Network-Enabled Electrocardiogram
Source: Front Cardiovasc Med. 2020 Dec 17;7:609976. doi: 10.3389/fcvm.2020.609976 (PMC7773668; doi:10.3389/fcvm.2020.609976)
Supplement: Supplementary file 3 [file Data_Sheet_3.ZIP › normal2/1802017180_4995_0000000X.XML]

<?xml version="1.0" encoding="Windows-1252"?>
<!DOCTYPE RestingECG SYSTEM "restecg.dtd">
<RestingECG>
   <PatientDemographics>
      <PatientID>1802017180</PatientID>
      <PatientAge>65</PatientAge>
      <AgeUnits>Years</AgeUnits>
      <Gender>Female</Gender>
      <PatientLastName>liumiaoling</PatientLastName>
   </PatientDemographics>
   <TestDemographics>
      <DataType>Resting</DataType>
      <Site>1</Site>
      <AcquisitionDevice>MAC55</AcquisitionDevice>
      <Status>Unconfirmed</Status>
      <Priority>Normal</Priority>
      <AcquisitionTime>09:10:45</AcquisitionTime>
      <AcquisitionDate>03-09-2017</AcquisitionDate>
      <CartNumber>1</CartNumber>
      <AcquisitionSoftwareVersion>009C</AcquisitionSoftwareVersion>
      <XMLSourceVersion>MAC5000 v1.0</XMLSourceVersion>
   </TestDemographics>
   <RestingECGMeasurements>
      <VentricularRate>72</VentricularRate>
      <AtrialRate>72</AtrialRate>
      <PRInterval>132</PRInterval>
      <QRSDuration>72</QRSDuration>
      <QTInterval>384</QTInterval>
      <QTCorrected>420</QTCorrected>
      <PAxis>51</PAxis>
      <RAxis>48</RAxis>
      <TAxis>16</TAxis>
      <QRSCount>12</QRSCount>
      <QOnset>222</QOnset>
      <QOffset>258</QOffset>
      <POnset>156</POnset>
      <POffset>204</POffset>
      <TOffset>414</TOffset>
      <ECGSampleBase>500</ECGSampleBase>
      <ECGSampleExponent>0</ECGSampleExponent>
   </RestingECGMeasurements>
   <Diagnosis>
      <Modality>Resting</Modality>
         <StatementCount>2</StatementCount>
         <LabelText>12SL ��ϳ���</LabelText>
      <DiagnosisStatement>
         <StmtFlag>ENDSLINE</StmtFlag>
         <StmtText>�������</StmtText>
      </DiagnosisStatement>
      <DiagnosisStatement>
         <StmtFlag>ENDSLINE</StmtFlag>
         <StmtText>���� ECG</StmtText>
      </DiagnosisStatement>
   </Diagnosis>
   <Waveform>
      <WaveformType>Rhythm</WaveformType>
      <WaveformStartTime>0</WaveformStartTime>
      <NumberofLeads>8</NumberofLeads>
      <SampleType>CONTINUOUS_SAMPLES</SampleType>
      <SampleBase>500</SampleBase>
      <SampleExponent>0</SampleExponent>
      <HighPassFilter>16</HighPassFilter>
      <LowPassFilter>150</LowPassFilter>
      <ACFilter>NONE</ACFilter>
      <LeadData>
         <LeadByteCountTotal>10000</LeadByteCountTotal>
         <LeadTimeOffset>0</LeadTimeOffset>
         <LeadSampleCountTotal>5000</LeadSampleCountTotal>
         <LeadAmplitudeUnitsPerBit>4.88</LeadAmplitudeUnitsPerBit>
         <LeadAmplitudeUnits>��V</LeadAmplitudeUnits>
         <LeadHighLimit>2147483647</LeadHighLimit>
         <LeadLowLimit>268435456</LeadLowLimit>
         <LeadID>I</LeadID>
         <LeadOffsetFirstSample>0</LeadOffsetFirstSample>
         <FirstSampleBaseline>0</FirstSampleBaseline>
         <LeadSampleSize>2</LeadSampleSize>
         <LeadOff>FALSE</LeadOff>
         <BaselineSway>FALSE</BaselineSway>
         <ExcessiveACNoise>FALSE</ExcessiveACNoise>
         <MuscleNoise>FALSE</MuscleNoise>
         <LeadDataCRC32>2950447692</LeadDataCRC32>
         <WaveFormData>
9v/2//b/9v/2//b/9v/2//f/+P/5//r/9v/0//L/8P/y//T/9v/4//X/9P/z//L/8v/y
//L/8v/1//b/9//4//b/9P/y//D/8f/y//P/9P/0//T/9P/0//L/8v/y//L/9f/2//f/
+P/1//T/8//y//X/9v/3//j/9v/2//b/9v/0//T/9P/0//X/9v/3//j/9f/0//P/8v/1
//b/9//4//b/9v/2//b/9P/0//T/9P/3//j/+f/6//f/9v/1//T/9f/2//f/+P/2//b/
9v/2//X/9P/z//L/9f/2//f/+P/1//T/8//y//P/9P/1//b/9P/0//T/9P/y//L/8v/y
//X/9v/3//j/9v/0//L/8P/z//T/9f/2//T/9P/0//T/8v/y//L/8v/z//T/9f/2//P/
8v/x//D/8f/y//P/9P/0//X/9f/1//H/8P/w//D/8f/z//T/9v/z//X/8f/u//H/8//0
//X/9f/3//f/9v/2//b/9v/4//v/+//7//7/+//6//f/9v/6//7/AAACAAQABwAJAAgA
BgAGAAQAAwAEAAgACgALAAUAAgD+//r/+P/z//T/9f/y//L/8v/x//D/7v/u/+7/8P/x
//T/9f/0//L/7v/r/+z/7v/w//P/8f/w/+//7v/r/+r/7v/y//T/9P/3//z/AQAJABsA
LgBCAFwAcQB6AIIAiACJAIMAfwBzAGAAVABKADQAHAAKAP//+f/0//T/9v/4//j/+P/5
//b/9f/w/+7/7//t/+7/8P/w//D/8v/y//D/7v/s/+v/7f/v//L/9f/y//D/7P/q/+3/
7f/u/+//7//x//H/8//u/+7/7v/u//D/8f/y//T/8//0//D/7v/v//D/8f/y//T/9v/3
//f/9P/x//D/7//y//P/9f/4//n/+P/2//X/9//2//b/9//5//z//f/+//v/+v/5//j/
+v/8/wEABQAFAAQAAwABAAQABgAKAA4ADgARABIAFQAUABQAEwATABYAGgAeACIAIQAi
AB4AGgAcAB0AHQAdACAAIAAhACMAIAAdABoAFgAXABcAGAAYABQAEAALAAUABAAEAAMA
AwADAAMAAwADAP///f/5//f/+P/6//z//v/9//r/9//1//X/9v/3//j/+v/6//v/+//4
//X/9P/y//T/9v/6//z/+v/5//f/9P/0//X/9v/3//f/+f/5//j/9v/0//L/8P/x//T/
9v/3//f/9v/1//H/8//y//L/8//2//j/+f/6//f/9P/x/+//8f/z//f/+v/4//b/8//w
//L/8//1//b/9v/2//b/+f/0//P/8v/y//P/9P/2//n/+P/3//P/8f/0//X/9v/3//X/
9f/3//f/9f/z//L/8P/z//X/9//4//X/9P/z//D/8f/y//T/9f/2//f/9//3//P/8P/u
/+z/7//y//b/+v/4//b/9P/w/+//8P/y//T/9P/1//X/9v/1//P/7//u/+//8v/z//X/
9f/0//L/8P/w//D/8f/0//T/9v/2//b/8//x//D/7//x//P/9v/4//X/8f/u//D/8P/w
//D/9P/1//b/9f/z//L/8f/w//L/8//1//b/9//0//L/8v/x//H/8f/y//f/+P/4//b/
9f/0//X/9f/4//n//f/+//3/+v/5//n/+v/7//z///8EAAgACQAKAAgABgAFAAUACgAL
AAsACQAKAAgABgAAAPj/9v/0//L/8//0//T/8v/v/+7/7f/t/+7/8f/y//T/9P/y//H/
8P/t/+z/7P/s//T/+P/0//H/8P/u/+7/7v/s//H/+v8DAA8AGwAoADgATABhAHgAigCW
AJsAnQCXAI0AegBkAFQARAA0ACIAFQAHAP7/+P/4//b/8v/w//f/+P/5//b/9v/0/+//
7f/s/+3/7v/x//L/7//u/+3/7f/r/+v/7P/t/+//8P/v//D/7//t/+z/6//s/+//8P/z
//D/8P/w//D/8P/v/+7/7v/x//T/8v/y/+//7v/t/+z/7f/w//L/8//z//H/8f/x//H/
8f/y//T/+P/4//f/9//2//T/8//z//X/+P/5//r//P/8//z//P/5//j/+v/7////AgAF
AAcABQAEAAUABgAKAA0ADgARABEAEgASABMAFAAWABgAGgAfACIAIAAeAB0AHQAcABsA
HgAeAB8AIQAfAB0AGwAYABQAEwATABIAEwASABAADQAIAAYAAwABAP///////////f/9
//v/+//5//j/9//2//n/+P/3//f/9P/0//T/9P/1//b/+P/5//n/9//3//b/9f/0//X/
9P/3//n/+v/6//T/8//y//H/9P/3//j/+P/5//j/9//2//X/9v/2//X/+P/4//j/9f/z
//L/8v/z//X/9v/2//b/9//2//X/9f/0//P/9P/0//X/9v/2//b/9P/z//P/8v/2//b/
9v/5//j/9//2//b/9f/0//T/9f/6//v/+f/5//j/9//2//X/9v/3//r/+//6//n/+f/4
//X/9f/1//T/9//4//n/+P/1//T/9P/z//X/9//4//n/9//2//b/9v/0//T/9f/2//f/
+P/5//j/8//y//L/8v/1//f/+P/6//r/+f/2//b/9f/2//X/9f/3//j/+P/4//b/9P/z
//T/9v/4//j/+P/4//f/9//3//T/8//z//L/9v/3//j/+f/0//P/8//z//P/9f/2//b/
/f/6//X/8v/0//T/9P/0//j/+f/6//n/9f/0//P/8v/0//X/9//4//v/+P/2//b/9v/1
//T/9P/6//z//f/8//n/+P/5//n/+//7//7//v8AAP7//v///////////wEABwAMAA4A
EAAOAAwACwALABAAEQARAA8ADgAMAAoABAD6//j/9v/0//X/9v/2//T/8f/w/+//7//x
//P/8//0//b/9P/z//L/8P/u/+3/7P/2//b/9v/z/+7/7P/s/+7/7v/x//z/BwAPAB0A
MgBEAFQAbQCEAJQAngClAKcAoQCVAH4AagBYAEYAMgAgABMABwD+//r/+P/2//L/8v/3
//n/+f/1//T/8f/t/+z/7P/v//D/8//0//P/8v/x//H/7v/t/+3/7f/w//L/8v/0//H/
7//u/+3/7//x//H/8//y//L/8v/y//L/8f/w//D/8//2//T/9P/x//D/7//u//D/8v/z
//P/9P/z//T/9f/0//P/8//0//f/+P/4//n/+P/2//X/9f/3//r/+//8//z//P/8//z/
+v/6//3///8CAAQABgAHAAYABgAIAAoADgARABIAFQAVABYAFgAXABcAGAAZABoAIAAk
ACMAIgAhACEAIAAfACIAIgAjACUAIwAhAB8AHAAZABcAFgAUABcAFgAUABEADAAKAAcA
BQADAAMAAwADAAEAAQD/////+//6//n/+P/7//r/+f/5//f/9v/1//T/9v/2//f/9//4
//f/+P/4//f/9v/3//b/9//5//r/+v/0//P/8v/x//X/9//3//b/9//2//X/9P/y//T/
9f/1//n/+v/7//n/9v/0//P/8//3//j/+P/4//n/+P/3//f/9P/z//T/9P/3//j/+P/4
//X/9f/2//b/9v/2//b/+f/4//f/9v/2//b/9v/3//n//P/9//v/+//4//f/9v/1//f/
9//5//n/+//7//z//P/5//n/+f/4//n/+v/7//r/9//2//b/9f/4//n/+f/5//n/+P/4
//j/9//2//b/9v/5//r/+//6//f/9v/2//b/9v/3//f/+P/5//n/9//4//f/+P/3//f/
+//8//z//P/4//b/9f/2//j/+v/6//r/+P/3//f/9//1//X/8v/0//f/+P/5//r/+P/3
//b/8//1//b/9//4//f/9//4//j/+f/2//T/9P/2//f/+P/6//r/+v/5//b/9//4//v/
/f/9//3/AAAAAP7//P/8//3/AwAFAAcACwAMAA4ADQAMAA0ADAAMAA0ADgAPAA8ADQAJ
AAYAAwD8//f/+P/5//r/+P/2//P/7v/u//D/8v/1//P/9f/1//b/9f/y//D/7v/w//L/
9f/4//T/8P/u//P/9v/0//T/+P/6//f//v8JABUAIQA2AEwAZAB9AIwAjgCSAJcAkwCH
AHcAaABeAFAAOAAgABAAAQD5//b/9v/6//z//P/8//3/+//5//P/8P/z//H/8v/0//T/
9P/2//b/9P/y//D/7//x//P/9v/5//j/9v/y//D/8v/z//X/9//2//f/9v/3//L/8v/y
//L/9v/3//j/+v/6//r/9f/y//X/9v/3//j/9v/4//n/+f/3//X/9f/1//f/+f/8/wAA
/v/8//n/9//5//r//P////3/AAABAAIAAQAAAP///v8AAAIABwALAAoACgAKAAkADAAM
AA4AEAASABUAFgAZABgAGAAXABcAGgAeACIAJgAlACYAIgAeAB8AIQAiACMAJAAkACUA
JwAkACEAHgAaABsAGwAcABwAGAAUAA8ACQAIAAgABwAHAAcABwAHAAcAAwABAP3/+//9
//7///8AAAAA/P/4//X/9//4//n/+v/6//r/+//7//r/9//2//T/9//4//v//P/6//n/
9//0//P/9f/3//n/+v/7//r/+P/2//T/8v/w//P/9v/4//n/9//2//X/8f/0//T/9f/3
//f/+P/4//j/9f/0//P/8//2//f/+v/8//r/+P/1//L/9P/1//f/+P/4//j/+P/7//f/
9f/z//L/9v/4//v////+//v/9f/x//P/9f/3//n/+f/5//v/+//5//f/9v/0//f/+f/7
//z/+v/4//b/8v/1//b/+P/5//r/+//7//v/9v/0//P/8v/2//j/+//+//r/+P/2//L/
8v/0//f/+v/5//n/+P/4//b/9f/y//L/9f/4//n/+//4//b/8//w//L/8v/z//b/9v/4
//j/+P/y//P/9P/1//b/9//4//f/9//3//X/9P/0//T/9P/2//f/+f/6//v/9v/y//D/
8//1//f/+v/6//r/+f/2//j/+P/6//v//f/9/wAAAAD9//r/+f/5//7/AQAEAAkADAAO
AA0ADAALAAgABgAFAAkACwAMAAsACAAEAAAA+P/0//b/+P/6//f/9v/0//D/8P/w//D/
8f/z//X/9f/2//P/8P/u/+z/7v/w//P/9v/w//D/8v/v/+r/7v/u/+7/9v///wQACwAV
ACMANABKAGAAdwCEAIYAigCPAIkAfQBtAGAAUABCADIAHgAMAAEA+f/0//L/9P/4//j/
+P/7//j/9//y//D/8P/t/+3/7v/x//L/9f/2//P/8P/t/+v/7f/v//L/9f/1//T/8f/w
/+7/7f/t/+3/7v/x//L/9f/x//D/7//u//D/8f/y//T/8//0//D/7v/w//D/8P/w//P/
9v/4//n/9//z//H/7//x//P/9v/6//n/+P/2//X/9//2//b/9//4//z//v8AAP7//P/6
//j/+//8/wAAAwAEAAQABAADAAYABgAIAAoADgARABIAFQAUABQAEwATABcAGgAdACAA
IAAiAB8AHAAcAB0AHQAdACAAIAAhACMAIAAdABoAFgAVABUAFgAWABUAEgAOAAkACAAG
AAMAAQACAAMABAAFAAAA/f/4//X/9v/4//r//P/9//r/9//1//T/9P/0//T/9//4//r/
+//4//X/9P/y//X/9v/5//r/+f/5//j/9v/1//X/9f/1//n/+//7//r/9v/0//L/8P/x
//T/9v/3//f/9v/1//H/8//y//L/8//3//j/+P/4//b/9P/y//H/8v/z//b/+P/4//j/
9//2//P/8//0//T/9//4//n//f/3//X/8//y//P/9P/2//n/+f/5//b/9f/3//f/9//3
//f/9//5//n/9f/z//L/8P/y//X/+P/6//f/9v/1//L/8v/y//P/8//1//f/+P/5//b/
9P/z//L/8//0//b/+P/2//b/9v/0//L/8v/z//T/9v/3//f/+P/1//P/7//u//H/9P/1
//f/9//2//T/8v/z//L/8v/0//T/9v/2//b/8v/w//L/8v/y//L/9v/3//j/9//0//L/
8P/u//H/8//2//j/+v/2//P/8v/z//P/8//0//j/+v/7//r/+P/2//b/9f/4//n//f/+
//z/+v/6//v//f/9//3///8GAAoACwAMAAoACAAHAAcADAANAA0ACwALAAoACQAEAPz/
+v/4//b/+P/4//f/9P/x//D/7//v//D/8//0//b/9P/y//H/8P/u/+7/7//w//b/9P/0
//P/7P/q/+7/7v/u//P/+P///wkAFQAgACwAQABVAG4AhgCWAJsAnwCfAJkAjAB2AGIA
UgBCAC4AHQARAAgA/v/2//L/9P/0//X/+P/5//b/9v/z/+//7v/u//D/8P/y//L/8f/w
/+//7//u/+3/7f/t/+//8P/v//D/7//t/+z/6//s/+//8P/z//D/8P/w//D/7//v/+//
8P/0//b/8//y/+//7v/t/+z/7//y//T/9f/z//H/8f/x/+//7//w//L/9f/2//b/9//2
//T/8//z//X/+P/5//r//P/8//z//P/7//r//P/9/wAAAgAEAAUAAwACAAMABAAJAA0A
DwATABEAEgASABMAEgAUABYAGAAdACAAHgAcABoAGwAbABsAHQAeACAAIwAhAB8AHQAa
ABgAFwAXABYAGAAWABMADwALAAgABAABAAQABQAGAAcAAwABAP3/+//4//j/+P/4//z/
+v/4//f/9P/0//T/9P/1//b/+P/5//n/9//3//b/9f/0//X/9P/3//n/+v/6//b/9f/0
//P/9//5//n/+P/3//b/9f/0//L/9P/1//X/+f/6//v/+f/3//T/8v/x//T/9v/3//j/
9//2//X/9f/0//P/9P/0//f/+P/4//j/9v/1//X/9P/4//j/+P/7//r/+f/4//j/9//2
//b/9//6//v/+f/5//b/9f/0//P/9P/1//j/+f/6//n/+f/4//f/9//3//b/+f/6//v/
+v/2//T/8//x//T/9//5//v/9//2//b/9v/1//T/9P/0//b/+P/6//r/9f/0//T/9P/2
//f/9//4//j/9//0//T/8v/0//T/9f/3//j/+P/4//b/9P/z//T/9v/4//j/+P/4//f/
9//3//b/9f/1//T/+f/7//n/9//0//P/8v/x//D/9f/3//n/+f/1//T/8//y//X/9f/2
//b/+//4//b/9v/0//P/8v/y//j/+v/7//r/+P/4//r/+//7//v//v/+/////v///wEA
AQABAAEAAwAKAA4ADwAQAA8ADAAKAAkACgALAAsACQALAAoACQAEAPv/+P/1//L/9f/2
//b/9P/x//D/7//v//H/8//z//T/9v/0//P/8v/x//D/8P/w//L/9P/2//X/8P/u/+7/
7v/u//P/+v8HABkAJwA0AEYAWgBtAH4AjACWAJ0AowCdAIsAdABeAEwAOAAmABQACwAF
AAAA+v/2//T/8v/y//X/+P/5//b/9v/1//H/8P/w//D/8P/y//L/8v/y//L/8//x/+//
7v/t//D/8v/y//T/8f/v/+7/7f/v//H/8f/z//L/8v/y//L/8v/x//D/8P/1//j/9v/2
//P/8v/x//D/8v/0//X/9f/2//X/9v/3//X/8//y//L/9//4//j/+f/4//b/9f/1//f/
+v/7//z//f/+////AAD9//z//v///wQABgAIAAkACAAIAAoADAAMAA8AEAATABYAGAAZ
ABsAGQAaABsAHAAhACQAIgAgAB8AHwAeAB0AHgAeAB8AIQAgAB8AHgAcABkAFwAWABQA
FQAUABIADwAMAAoABwAFAAQAAwACAAEAAQABAP/////7//r/+f/4//3//P/7//v/+P/4
//j/+P/3//b/9v/1//j/9//4//j/9//2//f/9v/3//n/+v/6//X/9f/1//X/9f/3//f/
9v/4//j/+P/4//b/9v/1//P/9//4//n/9//1//T/9P/1//b/9v/1//T/9v/2//b/9//0
//P/9P/0//f/+P/4//j/9v/1//X/9P/2//b/9v/5//n/+f/5//r/+P/2//X/9f/6//v/
+f/5//b/9f/0//P/9f/1//f/9//5//n/+v/6//j/9//2//T/9v/4//r/+v/3//b/9v/1
//T/9f/1//X/9//4//r//P/5//b/9P/y//X/9v/3//b/9P/0//X/9v/0//X/9f/2//n/
+f/3//j/9P/0//D/8f/y//P/9P/3//f/9//1//L/8v/y//L/9P/1//f/+P/6//b/8//y
//X/9f/1//b/+f/6//r/+P/3//b/9//3//r/+////wAA/f/6//n/+f///wEAAwAHAAkA
DAAMAAwACQAGAAQAAwAIAAsADQANAAgABAAAAPj/8//0//X/9v/0//T/8//w/+7/7v/u
/+//8P/z//T/9v/z//D/7v/s/+//8P/y//T/+v/y/+7/7f/q/+z/8P/y//T/+f8AAAcA
EQAbACwAPgBUAGkAfACEAIoAjQCNAIMAdQBkAFQARgA2ACQAFAAFAPn/9v/2//T/9P/2
//j/+//6//n/9P/y//D/7f/t/+7/8P/y//b/+P/z//D/7f/r/+7/7//x//P/8v/y//D/
8P/u/+3/7f/t//D/8//0//f/8//y//H/8P/z//P/8//0//T/9v/z//L/8P/w//D/8P/x
//T/9v/3//T/8f/w/+//8v/z//X/+P/4//j/9//3//X/9P/0//X/+P/8//7/AAD+//z/
+v/4//v//P8AAAMAAwAEAAUABQAEAAQABgAIAAsADwARABUAFAAUABMAEwAWABgAGgAc
AB0AIAAeABwAGgAbABsAGwAdAB4AIAAjAB4AGwAYABQAFQAVABYAFgAVABIADgAJAAYA
BAABAP//AgADAAQABQD///3/+f/3//f/+P/5//r//P/6//j/9//2//b/9v/2//f/+P/6
//v/+P/1//T/8v/z//T/9//4//b/9//3//b/8v/x//D/7//0//f/+P/4//b/9P/y//D/
8f/0//b/9//2//b/9v/z//H/8P/w//H/9v/4//n/+v/2//T/8v/x//L/8//2//j/+P/4
//f/9v/0//P/8//y//X/9v/3//v/9v/1//T/9P/1//b/+P/7//r/+f/1//P/9f/1//X/
9f/2//f/+v/7//f/9f/0//L/8//1//f/+P/4//j/+P/2//T/9P/1//X/9//5//r/+//3
//b/9v/2//j/+P/5//r/+P/4//j/9v/y//L/8//0//X/9//4//r/9//1//H/8P/z//b/
9//5//7/+v/4//b/9P/y//T/9f/2//X/9v/2//b/9v/2//X/9f/0//j/9v/1//b/9v/1
//T/9P/5//r/+v/4//n/+v/9/////f/7//z/+v/+//7/AAADAAQAAwACAAMACAAMAA0A
DgAQAA4ADQANAA4ADQALAAcACgAKAAoABgD8//r/+P/2//T/9P/z//D/8P/y//T/9//0
//P/8P/u//L/8v/z//T/8f/w//D/8P/w//L/9P/3//j/8v/w//L/8P/t//D/+/8HABUA
JAAyAEIAUwBoAHoAiACRAJcAnQCbAJAAfABmAFAAPgAsABkADQAGAAQA/v/6//j/9P/x
//L/8//w//D/8//x//L/9P/x//D/8f/w//D/8P/w//H/7v/t/+3/7f/x//L/8f/y//D/
7//v/+//7v/v/+7/7//u//D/8v/0//L/8f/w//D/9P/2//P/8v/y//L/8v/y//H/8v/y
//H/9P/z//T/9f/0//P/8//0//b/9v/1//X/9v/2//f/+f/3//j/9//2//j/+v/8//7/
/P/6//v/+////wAAAQABAAQABAAGAAgABwAJAAkACwAPABIAFAAXABUAFgAXABgAGwAe
ABwAGgAdAB8AIAAhACAAHgAdAB0AHwAfAB8AHgAZABcAFgAUABUAFAASAA8ADgAMAAkA
BwAFAAMAAQD///7////+////+//6//n/+P/7//r/+f/5//r/+v/6//r/+P/2//X/8//3
//f/+f/6//b/9P/0//L/8//1//b/9v/0//X/9v/3//b/9//2//T/9f/2//f/+P/1//b/
9v/1//T/9P/0//H/8//0//b/+f/3//b/9P/y//X/9v/3//n/9//1//X/9P/1//b/9v/2
//f/9//4//j/9v/0//L/8//y//P/9P/2//X/9P/0//X/9//3//T/8//0//X/9v/3//T/
8//0//P/9P/1//f/+P/1//X/9f/0//b/9v/2//T/9f/2//j/+f/2//X/8//x//L/9P/3
//r/+P/2//X/9P/2//b/9v/0//L/8v/z//T/8v/z//P/9P/3//f/9f/2//b/8v/y//D/
8f/y//P/9P/2//f/+P/3//X/9P/z//L/9f/1//b/9v/2//L/7//u//H/8//1//j/+v/6
//n/9v/2//b/+P/5//r/+////wAA/f/6//n/+f///wEAAwAHAA0AEAAQABAADwAMAAoA
CQAOAA8ADwANAAsACAAFAP7/+f/4//f/9v/0//T/8//w/+z/7P/s/+3/8P/z//T/9v/0
//D/7f/q/+v/7P/u//D/9P/y//D/7f/q/+r/7P/w//L/9f/6////BQARACIAMABEAGEA
egCMAJoAowCjAJ0AlQCEAHIAYgBQADwAKAAXAAkA/v/4//T/8v/0//b/+f/4//f/8v/w
/+7/6//r/+z/7f/u//H/8v/w/+7/7P/r/+3/7f/u/+//8v/y//D/8P/t/+v/6v/p/+z/
7//w//P/7f/s/+v/6v/s/+3/7v/w//L/9P/x//D/7//u/+3/7P/v//L/9P/1//T/8f/w
/+//8f/x//L/9P/2//b/9f/1//T/8v/x//H/9P/4//r//P/5//j/9//2//j/+P/7//3/
AQACAAMAAwABAAAAAQACAAYACwAOABMAEgASABEAEQATABYAGQAcAB0AIAAeABwAGgAb
ABsAGwAfACAAIgAlACAAHQAaABYAFwAXABgAGAAWABQAEQANAAgABgADAAEAAgADAAQA
BQD///3/+f/3//j/+P/4//j//P/6//j/9//0//T/9P/0//f/+P/6//v/+P/1//T/8v/0
//T/9v/2//j/+f/5//j/8v/x//D/7//y//X/9v/2//X/9P/z//L/9P/2//f/9//4//j/
+P/1//T/8v/x//H/9P/2//f/+P/2//T/8v/x//L/8//2//j/9v/2//X/9P/x//H/8v/y
//X/9v/3//v/9v/1//T/9P/0//T/9f/3//v/+//4//f/9v/1//T/8//0//X/+P/5//f/
9f/0//L/8//1//f/+P/4//j/+P/2//T/9P/1//X/+P/5//n/+f/1//T/9P/0//X/9v/4
//r/+P/4//j/9v/z//L/8v/y//P/9f/2//j/9//1//H/8P/w//L/9v/7//r/+f/4//f/
9v/0//P/8v/v//H/9P/3//r/9//1//T/8v/4//b/9f/2//X/9f/1//b/+P/4//f/9P/2
//j//P////v/+f/6//j//P/8//7/AQADAAMAAwAFAAcACgAKAAoADgAOAA8AEQAPAA0A
CgAFAAYABgAGAAIA+f/4//f/9v/1//T/8v/u/+7/8P/y//X/8f/x/+//7v/w//D/8f/y
//D/8P/x//L/8P/s/+z/8//4//b/9P/0//D/7f/u//f/BQAXACwAQABUAGcAeACEAIgA
jQCVAJUAkQCCAGwAVgBAACgAFAAFAP3/+v/+//7/+v/4//b/8//z//P/7//u//D/7//x
//T/8v/w//D/7v/v//D/8f/z//H/8f/y//P/8f/w/+3/7P/v/+//8P/x//D/8f/w//H/
7//w//H/8v/z//P/8//0//T/9P/v/+z/7//y//X/+P/1//T/8v/v//P/8//1//f/9v/1
//X/9v/1//T/8v/x//T/9v/5//3/+f/6//n/+P/7//z//f/+//7//v8BAAMAAgACAAIA
AQAEAAYACgAOAAwADQAMAA0ADwASABQAFwAXABgAGQAaABoAHAAZABYAGgAdAB8AIQAe
ABwAGwAbABwAGwAaABgAFgAVABUAFAASABAADQAJAAkACAAGAAUAAwABAP///f/9//3/
+//7//j/+P/4//j/+f/2//P/8f/y//T/9v/4//X/9P/0//P/9P/z//T/9P/y//L/9P/0
//T/9f/1//T/8//1//f/+f/3//X/8f/s/+//8P/x//L/8P/y//P/8//x//D/7//r/+7/
8P/z//f/9v/0//H/7v/v//D/8f/z//H/8f/z//T/8//y//D/7v/v//H/9P/2//b/9P/y
//P/8//z//P/9P/0//T/9f/3//b/9f/x/+//8v/z//T/9f/y//H/8v/x//P/8//0//T/
8v/z//T/9P/x//D/7//s//D/8v/1//f/9P/z//H/7//w//D/8f/y//L/8v/z//T/8v/w
/+7/6v/s/+7/8f/0//H/8f/w//D/8f/x/+//8P/0//T/8v/w/+7/7P/w//H/8v/x//D/
8P/w//D/8P/v/+//7v/y//D/7//w//D/7//u/+7/8//0//T/8v/0//T/9v/3//X/8//0
//L/9v/2//j/+//8//v/+v/7/wEABAAEAAQABwAGAAYABwAGAAUAAwD//wAAAAAAAPz/
8v/w/+7/7P/t/+7/7v/s/+z/7P/s/+3/6//r/+n/6P/q/+r/6//s/+r/6P/n/+b/6v/q
/+7/7//u/+7/6v/m/+b/6f/u//f/AwATACQANgBGAFUAZgB4AIIAiQCPAI8AhQB0AGAA
UAA8ACQAEgAFAP3/9v/2//T/8P/s/+z/7f/u/+//7P/s/+7/6//r/+z/6f/o/+n/6P/q
/+r/6v/r/+j/5//n/+f/6v/q/+j/6P/q/+n/6f/p/+j/6f/o/+n/6f/q/+v/7P/q/+n/
6P/o/+z/7v/r/+r/6v/q/+r/6v/o/+r/6//r/+7/7f/u/+//7P/r/+v/7P/v//D/8P/x
//H/8P/w//H/8P/y//L/8v/1//b/9//4//X/9P/2//f/+v/8//7////+//7/AAACAAMA
BQAFAAcACQAMAA4AEQAQABAAEAAQABQAGAAXABYAFgAXABcAFwAVABQAFAAVABcAFwAX
ABYAEgAPAA0ACgALAAoACAAFAAMAAgAAAP///P/7//r/+f/5//n/9//3//P/8v/x//D/
8v/0/w==
         </WaveFormData>
      </LeadData>
      <LeadData>
         <LeadByteCountTotal>10000</LeadByteCountTotal>
         <LeadTimeOffset>0</LeadTimeOffset>
         <LeadSampleCountTotal>5000</LeadSampleCountTotal>
         <LeadAmplitudeUnitsPerBit>4.88</LeadAmplitudeUnitsPerBit>
         <LeadAmplitudeUnits>��V</LeadAmplitudeUnits>
         <LeadHighLimit>2147483647</LeadHighLimit>
         <LeadLowLimit>268435456</LeadLowLimit>
         <LeadID>II</LeadID>
         <LeadOffsetFirstSample>0</LeadOffsetFirstSample>
         <FirstSampleBaseline>0</FirstSampleBaseline>
         <LeadSampleSize>2</LeadSampleSize>
         <LeadOff>FALSE</LeadOff>
         <BaselineSway>FALSE</BaselineSway>
         <ExcessiveACNoise>FALSE</ExcessiveACNoise>
         <MuscleNoise>FALSE</MuscleNoise>
         <LeadDataCRC32>1254011579</LeadDataCRC32>
         <WaveFormData>
+P/4//j/+P/4//j/+P/4//b/9P/y//D/8v/0//b/+P/1//T/8//y//T/9P/0//T/9f/2
//f/+P/0//L/8P/u//L/9P/2//j/9v/0//L/8P/z//T/9f/2//b/9v/2//b/9P/0//T/
9P/3//j/+f/6//f/9v/1//T/9f/2//f/+P/4//j/+P/4//b/9v/2//b/+f/6//v//P/5
//j/9//2//f/+P/5//r/+v/6//r/+v/3//b/9f/0//b/+P/6//z/+v/4//b/9P/1//b/
9//4//j/+P/4//j/9v/0//L/8P/0//b/+P/6//b/9P/y//D/8f/y//P/9P/1//b/9//4
//b/9P/y//D/9P/2//j/+v/2//T/8v/w//P/9P/1//b/+P/4//j/+P/2//T/8v/w//H/
8v/z//T/8//y//H/8P/y//L/8v/z//X/9v/2//j/9v/z/+7/6//t//H/9P/2//b/9f/0
//P/9P/2//r//P//////BAAGAAUAAgABAP7/AQAFAAsAEwAVABkAFgATABQAFAAWABkA
GQAZABgAEQANAAoABwAFAAkACwANAA4ACgACAPv/9P/x/+7/7v/w/+7/7v/u//D/7f/q
/+j/5v/q/+z/7//y/+7/7v/q/+j/6//q/+v/7P/z//H/7//t/+z/8P/9/w4AHQAoADYA
RwBeAHwAnwC+ANcA4wDiANIAugCgAIAAXQBGADMAHwAUABMAEAAJAAMA+f/z//H/7v/v
//H/8f/w//H/7v/u/+3/6//o/+b/5v/k/+b/6v/t/+//7f/r/+j/5f/o/+n/6f/q/+r/
6//q/+n/5//m/+b/5v/o/+v/7f/w/+7/7v/n/+T/5v/o/+v/7f/q/+v/7f/p/+r/6f/o
/+j/6v/r/+3/8P/v/+3/6v/m/+r/7P/u//D/7//w//D/7//v/+7/7v/u//H/8v/2//r/
9v/0//L/8P/y//T/+P/8//z//v////7//////wAAAAACAAUACwAOAAwADAALAAoADQAO
ABAAFAAUABYAFAASABIAEAAQABEAFQAYABoAHAAaABcAEwAMAA8ADgAQABMAEAAQAA8A
DAAHAAUAAgABAAQABQAGAAcABAACAP7/+v/7//z//v8AAAAA///+//3//f/6//r/+v/8
//3//v/+//v/+f/4//T/9v/4//v//v/+//3//P/6//j/9//2//b/+f/8//3//v/6//j/
9v/z//P/9f/4//r/+f/7//r/+f/6//j/+P/4//v//P/8//7//P/7//j/9v/3//n//P//
//7//v/+//7//v/9//r/+v/9//7/AQADAP///f/6//b/+f/7//3/AAABAAIAAQD+//v/
+P/4//n//P/+/wAAAwD///z/+v/3//j/+f/7//3///////7//P/6//j/9//2//f/+f/7
//7//P/6//f/9P/1//f/+v/9//3/+//6//j/+P/1//X/9f/3//r/+//9//v/+f/2//P/
9v/3//n/+//5//v/+v/5//j/+P/0//T/9v/5//v//P/7//n/9v/x//f/+f/8//r/+v/6
//r/9//2//b/9f/5//r//f/+//z/+P/2//X/9//4//j/+f/6//v//P/9//z//f/8//3/
//8GAAoADgAMAAwACgAKAAgACgAOABQAHgAfACAAIAAbABoAGgAaAB0AHwAbABoAFQAS
ABAADwAQABEAEQASAAwABwACAP3/9f/y//H/8P/x//L/9f/0//D/7//u/+7/7v/v//D/
8P/y//D/8P/w/+7/7v/s/+//9f/3//v/+v/6////CAATACAALgA7AFQAcgCTALQAzwDd
AOIA3gDMALIAnAB9AFgAQwAxABwADQAIAAcABQAFAAUA///4//X/8v/x/+//7//w//L/
8//z//D/7v/u/+z/6v/s/+3/7f/u/+//7//v/+z/6//p/+j/7P/v//D/8f/u/+z/6//q
/+z/7f/t/+7/8v/0/+//7v/r/+r/6v/p/+r/7f/x/+//7P/r/+r/6v/r/+v/7P/u//D/
8f/x//D/7f/s/+v/6v/v//L/9P/1//L/8P/v/+7/8P/w//P/9v/2//b/9v/2//T/9P/2
//j//f8AAAIAAgAAAP/////+/wEAAwAIAAoADAAOAA8AEAAPAA4ADgAQABMAGAAZABoA
FwAUABMAEwAUABYAFwAYABkAGQAYABQAEgAOAA0ADQAQABIAEwASAA4ACwAHAAUABwAH
AAcABwAHAAYAAwAAAP7//P/7//r//f///wEAAwD///z//P/8//z//f/+//7//////wAA
/v/7//r/+v/6//z//f/+//7//P/7//r/+v/6//z//P/8//3//v//////+v/5//n/+P/7
////AAABAP///P/7//r/+//8//z//v8BAAEA///+//r/+f/5//n/+//+/wEABAADAAEA
/f/8//z//P/+////AQABAAAA/v/7//v/+//8////AgADAAIA///8//z//f/9//7///8B
AAEAAAAAAP//+v/5//n/+f///wEAAgACAAEA/v/8//r//P/9//7/AAACAAIAAQAAAPr/
+f/5//n//v///wEAAgAAAP3//f/9//z//v/+//////////7//f/6//n/+f/5//v///8A
AAEA/v/+//r/+v/7//3//v/+/wEAAQAAAP3//P/7//v/+//+/wAAAQABAPz/+//8//v/
/P/8//7/AAAAAAAAAAAAAP7//P/7//n/+//8////AAD9//r/+f/5//v//P/8//3/////
///////9//////8BAAMACgAOABIADgAOAAwADAALAA4AEwAaACIAIwAkACQAIQAgACAA
IAAjACUAIQAgABoAFgATABEAEgATABMAFAAPAAsABwADAPz/+P/2//T/9//4//v/+v/3
//X/8//y//T/9f/2//b/+P/2//b/9v/0//L/8v/1//f/+f/7//7/AAAFAAwAFwAkADQA
QwBUAHQAmwC+ANUA3wDiANoAxgCuAJYAeQBYAEMAMQAcAA8ADAAJAAcABwAHAAMA/v/5
//b/9f/z//P/9P/2//f/9//2//T/9P/y//D/8v/z//P/9f/1//T/8//x//H/8P/w//L/
9f/2//f/9P/y//H/8P/u/+//7//w//X/+P/0//T/8f/w//D/7//w//P/9//1//L/8f/w
//D/8f/x//L/9P/3//f/9v/0//P/8v/x//D/8//2//j/+f/1//T/9P/0//b/9v/5//z/
/v/+//7//v/6//j/+P/4//3/AgAGAAgABQAFAAYABgAFAAcADAAOABEAEgASABIAEAAQ
ABEAFAAXABwAHQAeABsAGAAXABcAFwAYABgAGAAaABsAGwAYABYAEgARABEAFAAWABcA
FgASAA8ACwAJAAkACQAJAAkACwAKAAcABAACAAAA///+/wAAAQACAAMAAQD+//7//v/8
//3//v/+//////8AAP7/+//6//r/+v/8//3//v/+//7//f/8//z/+v/8//z//P/9//7/
//////r/+f/5//j/+////wAAAQD+//z//P/8//v//P/8//7/AAABAAAAAAD8//v/+//7
//3/AAADAAYAAwABAP3//P/+//7/AAABAAIAAwADAAIA////////AAADAAYABwAGAAMA
/v/8//v//P/+/wAAAwAEAAQABQAFAP///f/8//v///8BAAIAAgAAAP7//f/8//z//f/+
/wAAAQACAAIAAgD8//v/+//7//7///8BAAIA/v/7//v/+//+/wAAAAABAAEAAQAAAP//
/P/7//v/+//9/wEAAgADAAEAAAD7//r/+f/7//z//P8DAAMAAAD8//v/+v/5//j/+v/8
////AQD///7////+/////P/7//v//v8AAAEAAwAAAP3/+v/3//3/AwAHAA0ACwAOAA4A
DgAMAAwACgAKAA8AFAAbACQAJgAjACAAHAAeACAAIwAmACUAIwAbABYAFQAUABQAFQAV
ABUAFAAUAAwABQD+//f/9v/2//j/+v/3//b/9//0//P/8//z//T/9v/3//j/+P/3//T/
8//y//b/+v/8///////5//P/9v/6/wUAFAAlADIAPABNAGQAfgClAMoA2wDlAOgA2AC6
AJ4AgABjAEoAOQApACAAHQAWAA8ACQABAPv/9//2//f/+P/5//n/+//4//b/8//v/+//
7v/v/+7/8f/0//b/9//0//P/8f/v//L/8//z//T/8//z//H/7//v/+7/7v/u//D/8//1
//j/9//2/+7/6v/u//D/8//1//L/8//1//H/8v/x//D/8P/y//P/9f/4//X/8//w/+z/
7//y//X/+P/4//j/9//1//P/8v/y//L/9f/2//r//v/6//j/9v/0//f/+v///wQAAgAC
AAEA/v8AAAEAAwAEAAcACQAOABAADQAMAAoACAALAA4AEgAYABcAGAAVABIAFAASABIA
EwAWABgAGQAaABcAFQASAAwADwAOABAAEwAPAA4ADAAIAAYABQADAAMABgAHAAgACQAH
AAQA///6//v//P/+/wAA///9//v/+f/6//j/+f/6//z//f/+//7//P/5//f/8v/0//b/
+f/8//v/+f/3//T/9v/1//T/9P/0//b/9v/2//T/8v/w/+3/8P/z//f/+v/4//n/9//1
//b/9P/0//T/9//4//j/+v/5//f/8//w//L/9f/5//3/+v/6//r/+v/4//f/9P/0//f/
+P/7//3/+//5//b/8v/z//X/9//6//n/+v/5//b/9//0//T/9f/2//j/+v/9//v/+P/2
//P/8v/z//X/9//3//f/9v/0//b/9P/z//L/9P/1//b/+P/1//T/8v/w//H/8//2//n/
+P/3//f/9v/y/+//7//v//P/9v/3//n/9f/z//D/7f/w//H/8//1//P/9f/0//P/8v/y
/+7/7v/3//n/+v/2//T/8v/w//H/8v/0//X/9P/0//b/9v/0//D/7v/t//L/9P/1//f/
9P/z//L/8f/z//f/+f/9//3/AgAEAAYAAwACAP///v8DAAgADwAYABsAGQAXABQAFQAW
ABgAGgAZABcADwAKAAoACAAHAAcACgALAAsADAACAPv/9P/t/+r/6v/s/+7/7v/u//D/
7v/r/+n/5//m/+n/6//t/+7/7P/o/+b/5P/k/+r/8v/x/+//7//t/+z/9P///w4AHwAq
ADYASwBoAIYAqQDIANMA2QDcAM4AsgCYAHwAWQA+AC0AGQAMAAsACgAFAP///f/5//H/
6v/p/+n/6f/o/+n/6f/q/+r/6f/m/+T/5P/i/+T/6P/r/+3/6//p/+b/4//m/+f/5//o
/+f/6f/p/+n/5v/k/+P/4v/k/+f/6f/s/+r/6v/j/+D/4//k/+b/5//n/+n/7P/p/+f/
5f/j/+L/5v/n/+n/7P/s/+v/6f/m/+f/6P/p/+r/6v/s/+3/7f/p/+j/6P/o/+r/7P/x
//b/8v/w/+7/7P/t/+7/8f/0//f/+v/8//z/+v/5//n/+P/8////BQAIAAcABgAEAAIA
BAAGAAkADgAPABIAEQAQAA0ACgAJAAkADQAQABIAFAATABEADgAIAAkACAAKAA0ACgAK
AAkABgADAAEA/v/9/wAAAQACAAMAAQD+//n/9P/2//b/9//4//f/9//3//f/8//w//D/
8P/y//X/+P/6//j/9f/z/+7/8P/y//X/+P/3//f/9//2//X/8//x//D/8//2//f/+P/2
//T/8v/v//D/8f/z//T/8v/1//X/9f/z//D/7//u//P/9v/4//z/+f/3//P/8P/x//P/
9v/5//f/+P/5//r/+f/3//P/8v/3//j/+//9//v/+f/2//L/9P/1//b/+P/6//z//P/6
//j/9P/z//P/9P/2//j/+//4//b/9f/z//H/8f/y//P/9v/3//f/9v/1//L/8P/u//H/
8//1//j/9v/0//H/7v/t/+//8v/1//X/9f/2//b/8//v/+7/7f/x//T/9f/3//T/8//x
/+//7//v//D/8f/y//X/9f/1//P/8v/t/+z/8//2//b/9v/2//b/9P/y//H/7//y//L/
9P/0//P/8P/v/+//8f/y//L/8//1//X/9f/1//P/9f/1//f/+v8AAAMABgAEAAQAAgAC
AAIABAAIAA4AFwAXABcAFgASABIAEwAUABkAGwAXABYAEAAMAAkABwAKAAsACwAMAAcA
AwD///v/9P/w/+7/7P/t/+7/8f/w/+3/6//p/+j/6v/r/+z/7P/w/+7/7v/u/+j/5v/o
/+n/6f/t//P/8v/w//P/+v8FABIAIgAtAD4AVgB1AJYAtQDLANYA2gDWAMIAqACNAGgA
RQAvABwACwAGAAcABQABAP3/+f/y/+v/7P/r/+n/6f/q/+z/7f/t/+n/5v/l/+L/5P/m
/+f/5//p/+n/6P/n/+T/4//h/+D/5P/n/+j/6f/m/+T/4//i/+T/5f/l/+b/6v/s/+f/
5v/j/+L/4v/h/+T/5//r/+n/5v/l/+T/5P/l/+X/5v/o/+v/6//q/+j/5//m/+X/5P/p
/+z/7v/v/+r/6P/n/+b/6f/q/+7/8v/w//D/8P/w/+z/7P/u//D/9f/4//r/+v/3//f/
+P/4//v//f8CAAQABQAGAAYABgAEAAQABQAIAAsAEAARABIADwAMAAsACwAOABAAEQAS
ABMAEwASAA4ACwAIAAgACQALAAwADAAKAAUAAwAAAP////////////8BAAAA/f/6//b/
9P/z//L/9//5//v//f/6//b/9f/0//T/9f/2//b/9v/1//X/8v/x//D/8P/w//T/9f/2
//b/9f/z//H/8P/w//L/8v/y//P/9P/1//X/8//z//T/9P/0//f/9//3//X/8v/x//D/
8//0//T/9v/5//n/9//2//T/8//z//P/9P/2//j/+v/5//f/8//y//X/9v/5//v/+//7
//r/+P/1//X/9f/2//r//P/8//r/9//0//T/9f/3//j/+f/7//v/+v/6//n/9v/1//X/
9f/4//n/+f/4//j/9v/1//T/9P/1//b/+P/4//j/9//2//P/8//0//X/+f/5//r/+v/3
//P/8v/x//L/9P/0//X/9v/3//f/9//1//P/8v/x//X/+f/6//v/+f/4//P/8v/z//X/
9v/2//n/+f/4//X/8//x//L/8//0//X/9v/3//j/9v/0//P/8f/0//T/9v/2//f/9P/z
//P/8v/y//H/8f/0//X/9v/3//f/+f/5//v//f8CAAQABgAGAAYABAAEAAQABgAKABAA
GgAbABwAHAAYABYAFQAUABYAFwASABAADAAKAAkACQALAAsACgAKAAYAAQD8//f/8f/u
/+3/7P/t/+7/8f/w/+7/7f/s/+z/6f/p/+n/6P/s/+z/7v/w/+z/6P/o/+n/6f/t//H/
9v/8/wMACAATACAAKAA3AFIAdgCZALwA1QDbANoA0AC2AJwAhABlAEwAPQApABQACwAG
AP///f/7//v/+//6//P/7//t/+r/6f/q/+z/7f/t/+r/6P/o/+b/5f/m/+b/5f/p/+v/
7P/t/+r/6f/n/+b/5f/n/+f/5//o/+j/6f/q/+f/5//m/+b/6//u/+r/6v/p/+j/6P/n
/+n/6//u/+v/6v/p/+j/6P/n/+f/6P/q/+7/7//v/+7/7P/q/+j/5v/q/+z/7f/t/+z/
7P/t/+7/6//q/+z/7v/w//L/9P/2//L/8P/w//D/9P/4//v//P/7//v//P/8//z//f8B
AAIABgAIAAkACgAHAAYABgAIAAoADgAOAA4ADgAMAAwADQAMAAwACwAKAA0ADwAQAA4A
CwAIAAgACQALAAwADAAKAAUAAwAAAP///f/9//3//f8AAAAA/v/8//j/9v/1//T/9v/3
//j/+f/3//T/9P/0//P/8//z//L/9P/1//f/9v/0//L/8f/w//L/8//0//T/9P/z//L/
8v/w//L/8v/y//P/9P/1//X/8v/x//H/8P/x//X/9v/3//b/9P/0//T/9P/0//P/9P/2
//f/9v/2//T/8//z//P/9f/2//f/+P/5//n/9//4//f/9v/3//f/+v/7//v/+v/2//X/
9P/0//b/+P/4//b/+P/2//f/+f/3//b/9f/1//j/+P/5//n/9P/z//P/8//0//X/9f/0
//X/9P/0//T/8//z//P/9P/1//b/9v/2//L/8f/x//H/8//z//T/9P/z//H/8v/z//H/
8v/x//H/+f/7//j/9v/0//L/8P/w//D/8f/x//P/9P/3//j/9f/w/+3/6//w//L/8//1
//T/8//y//H/8//3//n//f/9/wIABAAGAAMAAgD///7/AQAGAA0AFgAbABkAFwAUABQA
FAAVABYAFQAVAA8ADAAKAAgABwAHAAoACwALAAwAAwD7//P/6//p/+j/6f/q/+z/7P/u
/+z/5//l/+P/4v/k/+f/6v/s/+z/6v/q/+r/5v/k/+b/6f/r/+//7//u//D/9/8CABEA
IAAqAD0AWAB0AJcAuADNANcA2ADOALgAngCIAGcATAA3ACEAEAAHAAQAAwADAP3/9f/z
/+7/5//n/+f/5v/n/+n/6v/q/+n/5v/k/+T/4v/j/+b/6P/p/+j/5//l/+P/5f/l/+T/
5P/l/+f/5//n/+T/4v/h/+D/4v/l/+f/6v/q/+r/4//g/+H/4v/k/+X/5//p/+z/6f/n
/+X/4//i/+T/5f/n/+r/6P/n/+X/4v/j/+T/5f/m/+j/6v/r/+v/5//m/+b/5v/p/+r/
7v/y/+//7v/t/+z/7P/s/+7/8P/z//b/+P/4//X/9f/2//b/+v/9/wMABgAFAAQAAgAA
AAEAAgAEAAgADAAQABAAEAAMAAgABgAFAAgADAAPABIAEAAPAA0ACAAJAAYABgAHAAUA
BgAGAAQA///9//r/+f/8//3//v////3/+v/1//D/8f/y//T/9v/4//n/+v/7//f/8v/w
/+7/8P/z//b/+P/1//P/8v/u//D/8P/x//L/8//z//P/8v/x/+//7f/s/+7/8v/0//b/
9f/0//P/8f/v/+//8P/w//L/9f/1//X/8//w/+//7v/y//T/9f/4//j/9//0//L/8//z
//T/9f/3//j/+f/6//n/9//z//L/9v/4//z////8//v/+f/2//X/9f/1//b/+f/8//3/
/P/4//T/8//z//T/9v/4//v/+v/4//f/9f/0//P/8//z//n/+//8//z/+v/2//P/8P/y
//X/+P/8//r/+P/1//L/8v/z//X/9//5//n/+v/6//f/8//y//H/8//2//f/+f/3//f/
9v/1//L/9P/1//b/9//4//X/9P/0//P/8v/y//T/9P/1//T/9f/3//T/8v/v/+3/8P/z
//b/+f/5//v/+//9//v/AAACAAQABAAGAAYACAAHAAgACwAQABoAGwAcABwAGQAYABgA
GAAZABkAEwAQABEAEAAQABEADgANAAsACgAHAAMA///7//X/8v/x//D/7v/u//D/7v/t
/+3/7f/u/+v/6//r/+r/7f/s/+3/7v/y/+7/6P/p/+v/6f/t//T/+v/9/wQADQAYACIA
JwA0AFIAdwCcAL8A1wDgAOIA3ADGAKwAkwByAFEAPwAsABUACgAFAAEA/f/7//3//P/3
//P/8f/u/+3/6//s/+z/6//s/+z/7v/u/+v/6v/o/+X/5//p/+r/6//r/+v/6v/q/+j/
6f/o/+f/5//o/+r/7P/q/+n/5//m/+r/7v/r/+z/6//q/+r/6f/o/+n/6//n/+r/6//s
/+7/6//p/+j/6P/r/+3/7v/u/+3/7P/r/+r/6//s/+z/6//r/+z/7v/w/+3/7P/u//D/
8f/y//P/9P/y//L/9P/2//b/+P/5//j/+f/7//7/AAD+////AwAEAAYACAAJAAoACAAI
AAkADAAMABAAEAAQABMAEgATABUAFAAUABMAEgAUABUAFQASABMAEAAQABEADgAOAA0A
CgAJAAkACAAJAAUAAwABAP//AgACAAAA/v////7//v/+//z/+//6//n/+v/4//n/+v/3
//f/9//2//n/+f/6//j/9v/2//f/+P/4//f/9v/0//b/9//4//r/9v/2//T/8v/0//b/
+P/5//b/9f/1//T/9P/3//f/9//5//j/+f/6//n/+P/2//b/+P/5//j/+P/3//f/+P/5
//j/+P/4//j/+v/7//r//P/6//j/+P/3//n/+//8//z/+f/5//n/+v/7//z/+//4//r/
+P/5//v/+f/4//f/9//6//r/+//7//j/9//3//f/+f/5//j/9v/5//j/+P/4//X/9f/1
//b/9//4//j/+P/1//X/9v/3//b/9f/1//T/9v/1//f/+f/2//b/9P/z//f/+f/8//z/
+f/4//f/9v/0//T/9f/1//j/+P/6//r/9//y/+//7f/w//L/8//1//X/9f/1//X/9v/5
//r//f8AAAYACQAMAAgABgACAAAABAAIAA4AFgAbABsAGwAaABYAFgAXABgAGgAbABYA
FAAQAAwACQAHAAkACwAMAA4ABwABAPv/9f/y//D/8P/w//D/8P/y//D/7P/r/+r/6v/r
/+3/7//w//H/7v/t/+z/6P/o/+z/7//x//P/8//0//L/9f/8/wkAGAAoADcARABaAHkA
mgC5AM0A2gDcANAAuACcAH8AWAA7ACkAGgAPAAwACwAJAAMA/f/3//L/8f/u/+3/6//r
/+z/7v/v/+//6//o/+f/5P/n/+r/7P/t/+z/6//p/+f/6f/p/+j/6P/r/+3/7f/t/+j/
5v/l/+T/5//p/+r/7P/t/+7/6P/m/+T/5P/l/+X/6P/r/+//7f/p/+f/5f/k/+j/6f/r
/+7/7v/t/+v/6P/p/+r/6//s/+z/7v/v/+//7P/q/+n/6P/q/+z/8f/2//P/8v/x//D/
7v/u//D/8v/1//j/+v/6//f/9//4//j//P///wUACAAGAAYABQAEAAQABAAFAAgADAAQ
ABAAEAAOAAoACAAHAAsADgAQABIAEgARAA8ACgALAAgACAAJAAsADAAMAAoABgADAP//
/f/+////AAABAAAA/v/6//b/9v/2//f/+P/7//v/+//7//j/9P/z//L/8//1//f/+P/2
//X/9f/y//D/8P/x//L/9P/1//b/9v/1//P/8f/w//P/9v/3//j/9f/0//P/8f/x//H/
8v/y//T/9//3//f/9f/y//H/8P/y//T/9f/4//n/+f/3//b/9P/z//P/8//0//b/+P/6
//f/9f/x//D/9P/2//r//f/6//n/9//0//X/9f/1//b/+v/8//z/+v/3//L/8P/v//L/
9P/2//n/+P/2//X/8//w/+//7//v//T/9//5//r/+P/0//H/7v/x//P/9f/4//j/+P/3
//b/8v/x//H/8f/1//X/9v/2//P/7//u/+3/7//y//P/9f/1//X/9P/x//D/8v/y//L/
8v/y//L/8//z//H/8P/x//D/8//y//P/9f/1//T/8v/x//H/8f/x//H/8//3//n//f/5
//z//P/8//7/AAAAAAIAAAACAAYADAAVABUAFQAUABMAFAAWABgAFgAVAA4ACgALAAoA
CgALAAgABwAFAAQA/v/5//T/7//s/+z/7v/w/+z/6v/q/+b/6P/p/+r/7P/q/+n/6P/m
/+b/5P/k/+T/7v/q/+j/5//l/+P/5f/s//T/+/8CAAsAGAAgACkAOgBSAHUAngDDANcA
2gDWAMIAogCIAGsATAA7AC8AHAANAAgA///5//H/7//x//L/8f/v/+3/6v/p/+f/5v/k
/+H/4v/i/+T/5P/j/+T/5P/j/+P/4//i/+H/4//j/+L/4v/h/+H/3//d/97/4P/j/+b/
4v/h/9//3v/h/+T/4P/g/+H/4v/k/+X/4v/j/+X/4f/j/+P/4//k/+P/4f/g/+D/4//j
/+L/4P/i/+L/4v/i/+P/5P/k/+P/4//k/+b/6P/m/+T/5f/m/+f/6P/p/+r/6v/q/+z/
7v/u/+7/7f/q/+z/7//z//b/9f/1//j/+P/3//j/+P/4//r//P///wQAAgAEAAIAAAAB
AAAAAQADAAIAAgABAAAAAwADAAIA/v8AAP7///8BAP3//P/6//b/9v/3//f/+f/3//X/
8//x//P/8v/v/+z/7P/s/+3/7v/t/+v/6f/n/+n/6P/q/+z/6v/p/+j/5v/m/+X/5f/i
/+X/5v/o/+r/6f/n/+X/4v/k/+X/5v/o/+b/5v/k/+L/5P/k/+T/4//k/+X/5//o/+X/
5//m/+X/5//m/+f/6P/n/+b/5P/k/+b/5//m/+b/5v/n/+n/6//n/+b/5f/k/+j/6f/o
/+r/6v/o/+j/5//p/+n/6P/m/+f/6f/r/+7/6//q/+f/4v/m/+b/6f/t/+n/6P/n/+f/
5//m/+b/5f/j/+P/5P/l/+b/5f/j/+D/5P/k/+X/5v/k/+P/4v/i/+T/5P/j/+L/4P/h
/+P/5f/j/+H/4P/e/+D/3//h/+P/4v/i/+D/3//d/+L/5P/k/+T/5P/h/+D/4P/f/97/
3v/g/+D/4f/g/+H/4//h/+D/3v/d/+D/4f/i/+P/4//l/+X/5//p/+7/8P/y//L/8v/w
//D/7v/w//T/+v8EAAUABgAGAAMAAgACAAIABQAFAP///P/8//r/+f/5//b/9f/z//L/
7//r/+f/4//c/9r/2v/a/9n/2P/Z/9b/1//X/9f/2P/W/9X/1P/S/9f/1v/X/9j/2P/U
/9L/0f/R/9X/1//c/+L/6f/w//X//v8KABUALABKAG0AlAC5AMkAygDEALAAlAB8AGUA
RgAvAB8ACgD5//D/6f/l/+P/4//j/+L/3//c/9n/1f/T/9H/0v/S/9H/0//S/9P/0v/Q
/9D/z//N/8//0f/S/9P/0P/P/83/zP/N/8//z//P/9D/0P/R/9L/zv/N/8v/yv/O/9L/
z//Q/8//zv/O/83/zP/N/8//y//O/8//0P/S/9H/z//O/87/0P/R/9H/0P/Q/9D/0P/Q
/8//0P/Q/8//z//Q/9L/1P/S/9D/0f/S/9X/1v/X/9j/1P/U/9b/2P/Y/9r/2//a/9v/
3f/g/+L/4f/h/+T/5P/o/+r/6//s/+r/6v/r/+7/7//y//H/8P/x//D/8f/z//H/8v/y
//L/9f/1//T/8P/v/+z/7P/t/+z/7P/r/+j/6f/p/+j/6f/l/+P/4f/f/+H/4v/h/+D/
4//e/w==
         </WaveFormData>
      </LeadData>
      <LeadData>
         <LeadByteCountTotal>10000</LeadByteCountTotal>
         <LeadTimeOffset>0</LeadTimeOffset>
         <LeadSampleCountTotal>5000</LeadSampleCountTotal>
         <LeadAmplitudeUnitsPerBit>4.88</LeadAmplitudeUnitsPerBit>
         <LeadAmplitudeUnits>��V</LeadAmplitudeUnits>
         <LeadHighLimit>2147483647</LeadHighLimit>
         <LeadLowLimit>268435456</LeadLowLimit>
         <LeadID>V1</LeadID>
         <LeadOffsetFirstSample>0</LeadOffsetFirstSample>
         <FirstSampleBaseline>0</FirstSampleBaseline>
         <LeadSampleSize>2</LeadSampleSize>
         <LeadOff>FALSE</LeadOff>
         <BaselineSway>FALSE</BaselineSway>
         <ExcessiveACNoise>FALSE</ExcessiveACNoise>
         <MuscleNoise>FALSE</MuscleNoise>
         <LeadDataCRC32>151512220</LeadDataCRC32>
         <WaveFormData>
DgAOAA4ADgAQABAAEAAQABAAEAAQABAADwAOAA0ADAANAA4ADwAQAA8ADgANAAwADgAO
AA4ADgAPABAAEQASABEAEAAPAA4AEAAQABAAEAAQABAAEAAQABIAEgASABIAEgASABIA
EgARABAADwAOAA4ADgAOAA4ADgAOAA4ADgAQABAAEAAQAA8ADgANAAwADgAOAA4ADgAQ
ABAAEAAQAA8ADgANAAwADAAMAAwADAAOAA4ADgAOAAwADAAMAAwADQAOAA8AEAANAAwA
CwAKAAoACgAKAAoADAAMAAwADAAKAAoACgAKAAwADAAMAAwACgAKAAoACgALAAwADQAO
AA0ADAALAAoACQAIAAcABgAJAAoACwAMAAkACAAHAAYABwAIAAkACgAKAAoACgAKAAgA
CAAIAAgACgAKAAoACgAIAAgACAAIAAgABwAHAAcABwAIAAgACAAKAAoACQAJAAoACgAK
AAsADAALAAoACQAJAAoACgAKAAoADQANAA0ADQANAA0ADAAOAA4ADgAKAAMA+//2//L/
8v/0//b/9//3//f/9//4//n/+v/7//z/AQAEAAcABwAFAAUABQAFAAYACAAJAAoACQAJ
AAsACwAKAAkACAAGAAcACAAJAAoACwALAAwADAANABEAEgAXAB4AIQAfABYABADx/+H/
0f+4/57/gP9j/0z/Nv8r/yn/Mf85/0f/X/91/4n/nf+2/83/3v/s//j//v8DAAUACAAK
AAoACgAMAAsADQAPABAAEQASABIAEgASABAAEQASABIAFAAVABYAFgAUABQAFAAUABUA
FQAVABUAFQAVABUAFQAUABQAFAAUABYAFgAVABUAFAATABEAEAAQABEAEgATABYAFgAW
ABUAEwATABMAEgASABIAEgASABAADwAPAA8AEAAQABAADwAPAA8ADwAOAA4ADQANAAwA
DgAOAA4ADgANAAsACQAHAAgACAAIAAcABAAEAAMAAQACAAAAAAD9//3//v/+//z/+f/4
//f/9v/3//b/9v/2//b/9v/2//b/9//3//f/+P/6//z//P/9//z//P/8//z//v/+////
AAADAAQABAAEAAIAAgACAAIABAAGAAYABgAEAAQABAADAAUABQAFAAYABAAEAAQABAAG
AAQABAAFAAUABgAGAAYABAAEAAMAAwADAAMABAAEAAQABAAEAAQABAADAAMABAAEAAUA
BgAGAAQABAAEAAQAAwADAAMAAwAFAAUABgAGAAUABQAGAAYABgAGAAYABgAFAAMAAgAB
AAIAAgADAAQAAgADAAMAAwADAAMAAwADAAMAAgACAAMAAQABAAAAAAABAAIAAwAFAAMA
AwACAAIAAwACAAIAAwADAAMABAAEAAIAAQABAAEAAwADAAQABAADAAIAAAD//wAAAQAC
AAMABQAFAAYABgAFAAQAAwABAAMAAwADAAQAAwACAAEAAAAAAAAAAAAAAAIABAAEAAQA
AwACAAEA//8AAAEAAgADAAEAAgACAAIAAwACAAIAAgADAAQABAADAAMAAwACAAIAAgAC
AAIAAgACAAIAAgABAAEAAQABAAQABAAEAAQAAwABAAAAAAACAAIAAwAFAAcABwAHAAcA
BgAGAAYABgAKAAsADAANAAwACwAJAAgACQAKAAcABAD///v/+P/2//X/9P/y//H/7//v
//D/8//0//X/9v/7/wAAAwADAAMABQAFAAUABQAEAAQABAAFAAcACQAJAAkACAAHAAUA
BAAGAAYABgAHAAsACgAIAAcACQAKAA8AGAAfACEAHgAQAPv/5//X/77/oP+E/2X/SP8w
/yP/Hf8d/yH/Kf8//1n/cf+J/6T/vf/S/+L/7v/2//v/AQAGAAgACQAKAA0ADQANAA8A
EAARABMAFAAVABYAFQAVABUAFAAWABcAGAAYABYAFgAWABYAGQAZABkAGQAbABsAGwAb
ABoAGgAaABoAHAAcABsAGwAbABsAGgAaABcAFwAXABcAGQAaABsAGwAZABkAGQAYABgA
GAAYABgAGAAXABcAFwAXABYAFQATABUAFQAVABQAFAATABMAEgASABIAEgASABQAEwAS
ABEADgAOAA4ADQAOAA4ADQALAAgABgAGAAMAAwAEAAQAAgABAAAA///+//v/+v/6//r/
/P/8//z//P/7//v/+//8//z//v/+//////8AAAEAAgACAAIAAwAEAAcACAAIAAgABgAG
AAYABgAIAAoACgAKAAwADAAMAAsACQAJAAkACgAMAAwADAAMAAoACAAIAAkACQAKAAoA
CgAKAAoACQAJAAcABwAIAAgACAAIAAgACAAKAAkACQAKAAoACwAMAAwADAAMAAwADAAL
AAsACwALAA0ADQAOAA4ACwALAAwADAAOAA4ADgAOAA4ADQANAA0ACwAKAAoACgALAA0A
DgAPAA0ADQANAA0ADQAMAAwADQAPAA8ADgAOAAwADAAMAA0ADwAPAA4ADgANAAwADAAN
AA8ADwAQABAADgANAA0ADQALAAsADAAMAA0ADgAOAA8ADgANAAwACwANAA0ADgAOAA4A
DgAOAA0ADQANAA0ADgAQABAAEAAQAA4ADgAOAA4ADgAQABAAEAAQABAAEAAPAA0ADQAN
AA0ADgAQABEAEgARABAAEAAQAA8AEAAQAA8ADwAPAA8ADwANAA0ADQAOAA4ADwAPAA8A
EQAPAA0ADgAQABAAEAAQABAAEAAQABAADQANAA0ADQAQABAAEAAQABAADwAPABAADgAO
AA8AEQATABMAEwATABIAEgASABIAFwAXABcAFwAVABUAFAAUABYAFgASAA4ACAAFAAMA
AgABAAAA/v/9//v/+//8/////v///wAABQAJAA0ADgAPAA8ADwAPAA8ADgAOAA4ADwAP
ABEAEQARABMAEwASABIAFAAUABQAFQAXABgAFgAVABUAFgAZACIAKwAtACgAGAADAPH/
4f/M/6z/jP9v/1T/Pv8v/yn/K/8v/zv/T/9p/33/k/+u/8n/3P/u//z/BAAJAA0AEAAS
ABUAFgAZABkAFwAZABoAGwAcABwAHAAcAB4AHwAgACAAIgAjACQAJAAkACQAJAAkACQA
IwAiACEAIgAjACQAJQAkACQAJAAkACQAJAAjACMAJQAlACQAJAAhACEAIQAhACQAJAAk
ACMAIQAhACEAIAAgACAAIAAgACAAHwAfAB8AIgAiACIAIQAhACEAIQAgAB4AHQAdABwA
HAAcABwAHAAcABsAGgAZABoAGgAaABkAFgAWABUAEwASABAAEAANAAsADAAMAAoACwAK
AAkACAAFAAQABAAEAAQABAAEAAQAAwADAAMABAAEAAYABgAHAAkACgALAAwACgAKAAsA
DAAPABAAEAAQABAAEAAQABAAEAASABIAEgASABIAEgARAA8ADwAPABAAEgASABIAEgAS
ABAAEAARABEAEgASABIAEgASABEAEQARABEAEgASABAAEAAQABAAEgARABEAEgASABMA
FAAUABQAFAAUABQAEQARABEAEQARABEAEgASABEAEQASABIAEgASABIAEgASABEAEQAR
ABEAEAAQABAAEgATABMAEwARABEAEQARAA8ADgAOAA8ADwAPAA4ADgAOAA4ADgAPABEA
EQAQABAADQAMAAwADQANAA0ADgAOAA4ADQANAA0ACwALAAwADAAMAAwACwALAAoACQAI
AAcACQAJAAoACgAMAAwADAALAAoACQAIAAgACgAKAAoACgAIAAgACAAIAAgACgAKAAoA
DAAMAAwACwAKAAkACAAHAAkACgAKAAoABwAGAAYABgAFAAYABgAIAAYABgAGAAYABgAG
AAYABgAGAAcACAAJAAcABgAFAAQABAADAAMABAAGAAYABwAJAAcABwAHAAcACQAKAAsA
DAAOAA0ADAALAAsACwAKAAoADAAMAAgABAD7//f/9P/y//L/8v/x//H/8f/x//L/9f/3
//n/+/8BAAIABQAFAAUABAADAAIAAQAFAAYABwAJAAcACQAJAAkABwAHAAYABgAIAAgA
CAAJAAUABgAIAAsAEQASABUAHgAjACEAGAAIAPP/4//R/7z/nv+C/2X/TP80/yn/J/8x
/zv/R/9d/3P/hf+b/7T/x//Y/+r/9v/+/wEAAwAEAAQABQAGAAkACQAKAA0ADwARABEA
EAAPAA4AEAARABIAEgARABEAEQAQABIAEgASABIAFAAVABYAFwAUABMAEgARABAAEAAQ
ABAAEgASABEAEQARABEAEAAQABAAEQASABMAEwASABEADwAPAA8ADwAOAA8AEAARABIA
EQAPAA4ADQAQABAAEAAPAA0ADQANAAwADgANAA0ADAAMAAwADAAMAAsACQAHAAUABgAG
AAYABQAEAAQAAwABAP7//P/8//n/+v/8//3//P/5//j/9//2//f/9v/2//b/9f/0//P/
8v/z//P/8//0//b/+P/4//n/+f/6//v//P/9//7/AAACAAIAAgABAAAAAgACAAIAAgAC
AAQABAAEAAQABAAEAAMABAAFAAYACAAGAAYABgAGAAYABAAEAAUAAwAEAAQABAACAAIA
AQABAAMAAwAEAAQAAgACAAIAAgADAAMABAAGAAcACQALAAwACQAIAAcABgAHAAcABwAH
AAcABwAIAAgABwAHAAgACAAKAAoACgAKAAgABwAHAAcABwAGAAYABgAEAAUABQAFAAUA
BQAFAAUABwAGAAYABwAFAAUABAAEAAYABgAGAAcABQAFAAQABAADAAIAAgADAAUABQAG
AAYABQADAAIAAQAEAAUABwAIAAYABgAFAAUABQAFAAUABQAFAAUABgAGAAQABAAEAAMA
BAAFAAYACAAGAAYABgAGAAQABAAEAAQABAAGAAYABgAEAAQABAADAAUABQAFAAUAAwAE
AAQABAABAAAABAAGAAYABgAGAAQABAAEAAQAAwADAAMAAwAEAAQABAAEAAQAAwADAAQA
BAAEAAUABwAFAAUABQAFAAYABgAGAAYACQAJAAkACQAHAAcABgAGAAgACAAEAAAA9//z
//D/7v/w//D/7//v//H/8f/y//X/9P/1//b/+/8AAAMAAwADAAEAAQABAAEAAgACAAIA
AwADAAUABQAFAAcABwAGAAYACAAIAAgACQAHAAYABgAHAAkADgAVABwAHwAbABAA/v/p
/9n/x/+w/5L/dv9d/0L/LP8l/yf/Lf81/0X/Xf9z/4f/of+6/83/3v/q//L/+P/9/wEA
BAAGAAUABgAJAAkACQALAAwADQAQABAAEAAQAA8ADwAPAA4ADwARABMAFAASABIAEgAS
ABQAFQAWABcAFQAVABUAFQAUABQAFAAUABYAFgAVABUAFQAVABQAFAAVABUAFQAVABQA
FAAUABMAEQARABEAEAARABIAEwAUABIAEQARABEAEgASABIAEQARABEAEQAQAA4ADQAN
AAwADQAOAA8AEAAOAA0ADAALAAoACgAKAAkACAAIAAcABQACAAAAAAD9//3//v/+//z/
+//6//n/+P/5//j/+P/4//j/+P/4//j/9//3//f/+P/6//z//P/9//7//v/+//7/AAAA
AAEAAgADAAQABAAEAAIAAgACAAIABAAGAAYABgAGAAYABgAFAAUABQAFAAYACAAIAAgA
CAAIAAYABgAHAAkACgAKAAoACQAIAAYABQAHAAcACAAIAAgACAAIAAgACAAHAAcACAAG
AAcACAAIAAgACAAIAAgACAAJAAoACwAJAAkACgAKAAcABwAIAAgACgAKAAoACgAIAAcA
BwAHAAkACAAIAAgACgALAAsACwAJAAkACQAJAAsACgAKAAsACQAJAAgACAAKAAoACgAL
AAkACQAIAAgABwAGAAYABwAJAAkACgAKAAgABwAHAAcABwAHAAgACAAGAAYABQAFAAcA
BwAHAAcABwAHAAgACAAGAAYABgAFAAYABwAIAAoACAAIAAgACAAGAAYABgAGAAcACgAL
AAwACwAKAAkABwAJAAkACQAJAAkACgAKAAoABQAEAAUABgAHAAgACgAKAAoACgAHAAcA
BwAHAAoACgAKAAoACAAHAAcACAAIAAgACQALAA0ADQANAA0ADgAOAA4ADgATABMAEwAT
ABIAEQAPAA4ADwAQAA0ACgADAP///P/6//n/+P/2//X/9f/1//b/+f/4//n/+v///wQA
BwAHAAcABwAHAAcABwAIAAgACAAJAAsADQANAA0ACwALAAoACgAKAAoACgALAA0ADgAO
AA0ADQAOABEAFgAdACMAJAAcAAsA9//l/9D/uP+Y/3v/Xv9C/y3/I/8f/yH/Jf8x/0v/
Zf95/5L/rf/E/9b/6P/y//n//f8CAAYACAAKAA4ADwAPABEAEgATABUAFgAXABgAFgAX
ABgAGAAYABkAGgAaABoAGgAaABoAGQAZABkAGQAaABsAHAAdABoAGgAaABoAHAAcABsA
GwAbABsAGgAaABkAGQAZABkAGgAaABoAGQAZABkAGQAYABoAGgAaABoAGgAZABkAGQAa
ABoAGgAZABsAGwAbABoAGAAXABcAFgAUABQAFAAUABUAFQAVABUAFAAUABQAEwAUABQA
EwARABAADgAOAAsACgAKAAkABgAHAAYABQAEAAMAAgACAAIAAgACAAIAAgABAAEAAQAC
AAAAAgACAAMAAwAEAAUABgAEAAQABQAGAAgACgALAAwADAAMAAwADAAMAA4ADgAOAAwA
DAAMAAsADQANAA0ADgAOAA4ADgAOAA4ADAAMAA0ADQAOAA4ADgAOAA4ADQANAAsACwAM
AAwADgAOAA4ADgAOAA0ADQAOAA4ADwAQABAADgAOAA4ADgANAA0ADQANAA8ADwAQABAA
DQANAA4ADgAOAA4ADgAOABAADwAPAA8ADwAOAA4ADgAOAA8ADwAPAA8ADwAPAA8ADwAO
AA4ADwARABEAEAAQAA8ADgANAA0ADgAPAA8AEAANAAwADAANAAsACwAMAAwADgANAA0A
DQAMAAsACwAKAAsADAAMAA0ADwAPAA8ADwAPAA8AEAAQAA4ADgAOAA0ACwALAAsADAAO
AA4ADgAOAAwADAAMAAwADAAOAA4ADgAOAA4ADgANAAsACwALAAsADQAOAA4ADgANAAwA
DAAMAA0ADgAOAA0ADwAPAA0ADQAMAAoACgAKAAoACgAKAAoACgAJAAkACQAJAAsADAAN
AA4ADgANAA0ADgANAAwADAANAA4ADwAQABEAEAAQABAAEAATABMAEwATABMAEwASABIA
EAAQAAwACAACAP///f/8//r/+v/5//n/+f/5//r//f8AAAEAAgAHAAgACwALAAsADQAN
AA0ADQAMAAwADAANAA8AEQARABEADwAPAA4ADgAQABAAEAARABEAEAAQABEAEQASABcA
HgAnACkAIgASAP//6//Z/8T/qP+I/23/VP8+/y//Lf8x/zX/P/9X/2//hf+d/7j/zf/e
/+z/+P8AAAMABwAKAA4ADwAQABMAEwASABMAEwATABYAFgAWABYAGAAZABoAGgAZABkA
GQAYABgAGAAYABgAGwAbABsAGwAbABsAGwAbABoAGgAaABoAHAAcABsAGwAdAB0AHAAc
ABkAGQAZABkAGgAaABoAGQAZABkAGQAYABYAFgAWABYAFwAXABgAGQAXABYAFQATABQA
FQAWABYAFgAVABUAFAATABIAEQAQABIAEQAQAA8ADAAMAAwACwALAAwADAALAAoACAAI
AAUABAAEAAMAAAABAAAA///+//v/+v/6//r/+v/6//r/+v/5//n/+f/6//r//P/8//3/
//8AAAEAAgACAAIAAwAEAAcACAAIAAgABgAGAAYABgAGAAgACAAIAAoACgAKAAkABwAH
AAcACAAKAAoACgAKAAgABgAGAAcACQAKAAoACgAMAAwACwALAAoACQAJAAgACgAKAAoA
CgAKAAkACQAKAAgACQAKAAoADAAMAAwADAAJAAkACQAJAAsACwAMAAwACQAJAAoACgAK
AAoACgAKAAwACwALAAsACQAIAAgACAAIAAkACQAJAAkACQAJAAkACAAGAAUABQAHAAkA
CgAMAAoACgAKAAsACwALAAoACgAJAAgACAAJAAcABwAIAAgACgAJAAkACQAHAAcACAAI
AAoACgAJAAkACQAJAAkACQAHAAcACAAIAAgACAAIAAcABQAFAAUABgAIAAgACAAIAAYA
BgAGAAYABgAIAAgACAAIAAgACAAGAAYABgAGAAcABwAHAAcACgAKAAoACgAIAAcABwAI
AAgACAAJAAsACQAJAAkACQAKAAoACgAKAA8ADwAPAA8ADQANAAwADAAMAAwACAAEAP3/
+f/2//T/9v/2//X/9f/1//X/9v/5//j/+f/6////AwAHAAgACQAHAAcABwAHAAgACAAI
AAkACQALAAsACwAJAAkACAAIAAoACgAKAAsADQAOAAwADQANABAAFQAcACEAIQAaAAwA
9//l/9X/vv+k/4b/bf9U/zz/L/8r/zH/Of9D/1f/b/+B/5n/tP/L/9r/6v/0//z/AQAF
AAYACgAKAAoADAALAA0ADwAQABEAEgASABIAEgAQABEAEgASABIAEwAUABQAFAAUABQA
FAAVABUAFQAVABUAFQAVABUAEwASABEAEAATABQAFAAVABMAEwASABIAEQARABEAEQAU
ABQAFAATABIAEQAQAA4AEAAQABAAEAAOAA0ADQANAA4ADgAOAA0ADwAPAA8ADgAMAAsA
CwAKAAwADAAMAAwACgAJAAgABwAGAAYABgAFAAIAAgABAP//AAD+//7/+//9//7//v/8
//v/+v/5//j/9//2//b/9v/2//b/9v/2//P/8//z//T/9f/4//n/+//8//z//P/8//7/
/v///wAAAwAEAAQABAADAAIAAQAAAAIABAAEAAQAAgACAAIAAQACAAMABAAGAAQABAAE
AAQABAACAAIAAwAFAAYABgAGAAQABAADAAMAAQABAAIAAgAEAAQABAAEAAIAAQABAAIA
BAAFAAYABgAEAAQABAAEAAEAAQABAAEABAAFAAcACAAFAAUABgAGAAYABgAGAAYABAAD
AAMAAwADAAIAAgACAAIAAwADAAMAAwADAAMAAwAFAAQABAAFAAQAAwABAAAAAQACAAMA
BQADAAMAAgACAAEAAAAAAAEAAwADAAQABAACAAEAAQABAAEAAQACAAIABAAEAAMAAwAC
AAEAAAD//wIAAwAFAAYABAAEAAQAAwADAAMAAwAEAAQABAAEAAQAAgACAAIAAgACAAQA
BAAEAAIAAgACAAIAAgACAAQABAAEAAQAAQABAAEAAQACAAIAAgACAAQAAwADAAQAAwAC
AAIAAwAFAAUABQAFAAYABgAGAAYACQAJAAkACQALAAsACgAKAAoACgAGAAIA/f/5//b/
9P/y//L/8f/x/+//7//w//P/9v/3//j//f/+/wEAAQABAAEAAQABAAEABAAEAAQABQAD
AAUABQAFAAcABwAGAAYABQAEAAMAAwAHAAgACAALAAsACAAJAAwAEwAZABwAFgAHAPP/
4f/O/7b/mP93/1j/Pv8p/x3/G/8d/yH/K/9D/1//df+M/6n/wv/W/+b/7v/z//n//v8C
AAQABgAKAAsACQALAAwADQAOAA4ADgAOABAAEQASABIAEAARABIAEgATABQAFQAWABYA
FQAUABMAFQAVABUAFQAWABYAFgAWABcAFgAUABMAFAAVABUAFgAVABUAFQAVABQAFAAU
ABMAEwATABMAEgASABIAEgASABQAEwATABMAEgASABIAEQARABEAEQAQABEAEQASABIA
EAAQABAAEAASABEAEAAPAAwADAAMAAsADAAMAAsACQAKAAgACAAFAAQABAADAAAAAAAA
AAAAAAD9//z//P/8//r/+v/6//r/+//7//v//P/7//z/+//7//3//v///wAAAAAAAAEA
AgADAAQABAAEAAYABgAGAAYABAAGAAYABgAHAAgACQAJAAcABwAHAAgABgAGAAYABgAI
AAYABgAHAAUABgAGAAYABwAIAAgACQAIAAcABwAGAAYABgAGAAYACAAHAAcACAAHAAcA
BwAGAAYABgAGAAYABwAHAAcABwAHAAcACAAIAAkACQAKAAoACAAIAAgACAAJAAkACgAL
AAkACAAIAAgACAAJAAkACQAJAAkACQAJAAcABgAGAAcACAAJAAkACgAIAAgACAAJAAkA
CQAIAAgACQAIAAgACQAIAAcABwAGAAcABwAIAAkACQAJAAoACgAIAAgABwAHAAkACQAJ
AAkABwAHAAgACAAKAAoACgAJAAcABwAHAAgABgAGAAYABgAHAAgACQAKAAgACAAIAAgA
CAAIAAgACAAIAAgACAAIAAkACQAJAAkACgAKAAoACgAJAAcABgAGAAcACAAKAA0ACwAL
AAsACwAOAA4ADgAOABEAEQARABEADwAPAA4ADgAPABAADQAKAAEA/f/6//j/9v/2//X/
9f/3//f/+P/7//r/+//8/wEABgAJAAkACQAJAAkACQAJAAgACAAIAAkACgANAA4ADwAN
AA0ADAAMAA4ADgAOAA8ADwAOAA4ADwAPABAAFQAaACEAJwAmAB4ACwD1/+X/0v+4/5z/
f/9e/0L/Mf8n/yX/Kf8x/0H/Wf9x/4X/nP+3/87/4P/w//z/AQAFAAgADAAPABAAEwAT
ABMAFQAWABcAGgAaABoAGgAYABkAGgAaABoAGwAcABwAHAAcABwAHAAdAB0AHQAdAB8A
HwAfAB8AHAAcABwAHAAfACAAIAAhAB8AHwAeAB4AHQAdAB0AHQAgACAAIAAfAB0AHQAd
ABwAHQAeAB8AIAAeAB0AHQAdABwAHAAcABsAGwAbABsAGgAYABcAFwAWABkAGgAbABwA
GgAZABgAFwAUABQAFAATABQAFAATABEAEAAOAA4ACwANAA4ADgAMAAkACAAHAAYABQAE
AAQABAAGAAYABgAGAAMAAwADAAQABAAGAAYABwAHAAgACQAKAAoACgALAAwADwAQABAA
EAASABIAEgASABAAEgASABIAEgASABIAEQATABMAEwAUABYAFgAWABYAFQASABEAEQAT
ABQAFAAUABQAFAATABMAEgARABEAEAASABIAEgASABIAEQARABIAFAAVABYAFgAUABQA
FAAUABMAEwATABMAFQAVABYAFgAUABMAEwASABQAFAAUABQAFgAVABUAFQAVABQAFAAU
ABQAFQAVABUAFQAVABUAFQAVABQAFAAVABMAEwASABIAEgASABIAEwATABMAEgASABEA
EAAQABEAEwATABQAFAASABEAEQARAA8ADwAQABAAEQASABIAEwARABEAEQARABEAEQAS
ABIAEgASABIAEQARABEAEQASABQAFAAUABQAEAAQABAAEAAQABIAFAAWABQAEwASABEA
EAASABIAEgASABMAEwATABMAEQAQAA8ADgAPAA8AEAASABAAEAARABMAFQAVABUAFQAY
ABgAGAAYABoAGQAYABcAGQAZABgAGAAWABYAEgAOAAcAAwAAAP7/AAAAAP/////9//3/
/v8BAAQABQAGAAsADAAPAA8ADwARABEAEQARABAAEAAQABEADwARABEAEQATABMAEgAS
ABIAEgASABMAEwAUABYAGQAbABoAHQAiACcAKQAmAB4ADwD9/+v/2P/A/6T/h/9u/1b/
Qf83/zn/P/9J/1n/b/+D/5n/sv/L/+D/8P/8/wQACQALAAwADgARABIAFQAVABgAGwAd
AB8AHwAeAB0AHAAeAB8AIAAgAB4AHwAgACAAIAAgACAAIAAhACEAIQAhAB8AHwAfAB8A
HwAgACEAIgAjACIAIAAfAB8AHwAeAB4AHwAfAB8AHwAfAB4AHQAbABwAHQAeAB4AHAAc
ABwAHAAeAB0AHQAdAB4AHgAeAB0AGwAbABsAGgAcABsAGwAaABkAGAAXABYAGAAXABYA
FQAWABYAFgAVABIAEgARAA8ADwAOAA8ADQAMAAwACwAIAAUABAADAAIAAgACAAMABAAC
AAIAAgACAAEAAQABAAIAAAACAAIAAwAIAAoADAAOAAwADAANAA4ADgAOAA0ADAANAA4A
DwAQABAAEgASABIAFAAUABQAEwARABEAEQASABIAEgASABIAEgAQABAAEQAPABAAEAAQ
ABIAEgARABEAEwATABQAFAASABIAEgASABIAEQARABIAFAAVABYAFgAWABYAFgAWABUA
FQAVABUAFQAVABYAFgAXABcAGAAYABUAFAATABIAEwATABQAFQAVABQAFAAUABIAEwAT
ABMAFQAVABUAFQAVABQAFAAVABMAEwASABIAFAAUABQAFQATABMAEgASABIAEgATABUA
EwATABQAFAAUABMAEwATABMAEwAUABQAFAAUABMAEwAVABUAFQAVABMAEwAUABQAFAAU
ABQAEwAUABUAFgAYABcAFgAVABQAFAAUABQAFAASABQAEgASABIAEgATABQAFQAWABUA
FQAVABUAFAAUABQAFAAUABMAEwAUABQAFAAVABcAGQAZABkAGQAYABgAGAAYABkAGQAZ
ABkAGwAbABoAGgAaABoAFgASAAsABwAEAAIAAgACAAEAAQADAAMABAAHAAgACQAKAA8A
EAATABMAEwATABMAEwATABQAFAAUABUAEwAVABUAFQAXABcAFgAWABYAFgAWABcAFwAY
ABoAGwAdABwAHQAiACkALQAsACIAEQD///H/2v++/6D/g/9o/1D/O/8z/zX/O/9F/1f/
bf+B/5f/sv/L/+D/8v8AAAYACQANABAAFAAWABgAHAAdABsAHQAeAB8AIAAgACAAIAAi
ACMAJAAkACQAJQAmACYAJgAmACYAJgAmACUAJAAjACUAJQAlACUAJgAmACYAJgAnACYA
JAAjACQAJQAlACYAIwAjACMAIwAkACQAJAAjACUAJQAlACQAIwAiACEAIAAiACEAIQAh
ACIAIgAiACEAIQAhACEAIAAhACEAIgAiAB8AHgAdABwAHQAdAB0AHQAcABwAHAAbABoA
GgAZABcAFgAUABQAEQAPABAAEAAOAA8ADgANAAwACQAIAAgACAAIAAgACAAIAAgACQAK
AAwACwAMAAsACwAPABAAEQASABIAEgATABQAEwAUABQAFAAVABYAFwAYABYAGAAYABgA
GgAaAA==
         </WaveFormData>
      </LeadData>
      <LeadData>
         <LeadByteCountTotal>10000</LeadByteCountTotal>
         <LeadTimeOffset>0</LeadTimeOffset>
         <LeadSampleCountTotal>5000</LeadSampleCountTotal>
         <LeadAmplitudeUnitsPerBit>4.88</LeadAmplitudeUnitsPerBit>
         <LeadAmplitudeUnits>��V</LeadAmplitudeUnits>
         <LeadHighLimit>2147483647</LeadHighLimit>
         <LeadLowLimit>268435456</LeadLowLimit>
         <LeadID>V2</LeadID>
         <LeadOffsetFirstSample>0</LeadOffsetFirstSample>
         <FirstSampleBaseline>0</FirstSampleBaseline>
         <LeadSampleSize>2</LeadSampleSize>
         <LeadOff>FALSE</LeadOff>
         <BaselineSway>FALSE</BaselineSway>
         <ExcessiveACNoise>FALSE</ExcessiveACNoise>
         <MuscleNoise>FALSE</MuscleNoise>
         <LeadDataCRC32>3324471002</LeadDataCRC32>
         <WaveFormData>
AAAAAAAAAAACAAIAAgACAAAAAAAAAAAA/v/+//7//v8AAAAAAAAAAP///v/9//z//f/+
////AAACAAIAAgACAAAAAAAAAAAAAgACAAIAAgAEAAQABAAEAAYABgAGAAYABAAEAAQA
BAAEAAQABAAEAAYABgAGAAYABAAEAAQABAAGAAYABgAGAAQABAAEAAQAAgACAAIAAgAE
AAQABAAEAAIAAgACAAIAAgACAAIAAgAAAAAAAAAAAAAAAAAAAAAAAAAAAAAAAAD+//7/
/v/+/wAAAAAAAAAAAAAAAAAAAAD///7//f/8//7//v/+//7//f/8//v/+v/7//z//f/+
//z//P/8//z/+v/6//r/+v/7//z//f/+//3//P/7//r/+v/6//r/+v/6//r/+v/6//r/
+v/6//r//P/8//z//P/7//r/+f/4//r/+v/4//r/+v/6//r/+v/4//j/9//3//n/+f/5
//z/+//8//z//P/+/wAAAQACAAIAAwACAAIAAgACAAMABAAHAAgACAAIAAQAAgABAAAA
AAD+//n/8//w//D/8f/0//X/9v/2//f/+f/5//v/+P/0//L/8v/y//T/9P/0//T/9P/0
//X/9f/0//T/9P/0//X/9f/1//X/9f/1//b/+P/5//3/BAAPABkAHwAfABkACAD6//T/
7f/h/8//t/+c/4r/gP91/3L/dv9m/1P/W/9l/1//Zf9+/5v/tP/L/+D/7P/x//T/9//7
//3//P/7//z///8BAAIABAAEAAUABQAEAAYABgAHAAcABwAIAAgACQAJAAgABwAGAAcA
CAAJAAoACgAKAAkACQAJAAkACQAJAAwADAAMAA0ADQANAA0ADQANAA0ADgAPAA4ADgAO
AA8AEQARABEAEQATABQAFAAVABYAFQAVABUAFgAYABoAHAAdAB0AHwAgACMAJAAmACgA
KgAuAC8AMgAyADUANwA5ADwAQQBGAEoASwBNAE4AUgBUAFYAWQBaAFoAXQBdAF4AXgBd
AFwAWwBdAF0AXABcAFoAWQBVAFEAUABNAEoARwBCAD4AOgA4ADEALQApACUAIgAfAB4A
HAAXABQAEQAOAA0ACgAJAAcABwAGAAYABQADAAEA/////wAA///////////9//z//P/8
//v/+//7//v/+//7//v/+f/5//n/+f/6//r/+v/6//r/+v/6//v/+//7//v/+//7//z/
/P/9//v/+//7//v//f/9//////////////////7//v/+//7/AAABAAEAAgAAAP7//v//
/wAAAQACAAUAAwACAAIAAgACAAIAAgACAAIAAgACAAIAAAD///////8BAAEAAQABAP//
///+//7///////7//v/+//7//v/+//v/+//7//v//f/9//z//P/8//z//P/7//r/+v/7
//v/+//7//v/+//3//f/+P/4//n/+f/6//r/+P/4//j/+P/3//j/+f/7//n/+f/5//n/
+f/4//j/+P/6//r/+v/6//n/+f/4//f/+f/5//r/+v/6//v/+//6//j/+P/4//j/+P/4
//j/+P/4//j/+P/4//b/+P/4//j/+P/4//j/+P/3//f/9//3//f/+v/7//z//P/8//3/
/v/+//7///8DAAMABAAEAAMAAwADAAMABgAGAAYABAAAAP///v/+//3/+f/0//D/7v/v
//L/8//y//L/8//1//b/+f/3//b/8v/y//L/8v/y//L/8v/y//L/8//z//L/8v/y//L/
8//1//X/9f/1//X/9v/2//X/9//6/wUAEQAbAB8AHQAOAPr/7P/h/83/uf+n/5b/hv9+
/3n/dv94/2z/Uf9J/1f/Wf9T/2T/g/+g/7n/0P/g/+f/7v/z//n/+v/6//r//P/8//3/
/f/+/wEAAwAEAAQABAAEAAUABQAHAAgACAAJAAoACgAKAAoACgAKAAoACgALAAwADAAN
AAsACwALAAsADgAOAA4ADwAPAA8ADwAPAA8ADwAQABEAEgASABIAEwATABMAEwATABcA
GAAYABkAGQAZABoAGwAdAB4AHwAgACMAIwAlACYAJwAoACoALAAuADIAMwA2ADkAPQBA
AEMAQwBHAEsATgBTAFUAVgBaAFoAXABfAGAAYgBlAGUAZgBnAGcAZwBnAGUAZQBkAGQA
YwBjAGAAXQBaAFcAVABRAEwASABEAEIAPQA5ADUAMQArACcAJQAiAB8AHAAZABYAEQAO
AA0ACwAJAAgACAAHAAUAAwABAAEAAAD///////8BAP///v/+//z/+//7//v/+//7//v/
+//7//v/+//7//r/+v/6//r//P/8//z//f/7//v/+//7//v//P/8//3//f/9//3//f/7
//v//f/9/////////////v/+//7//v8AAAEAAQACAAQAAgACAAMAAQABAAEAAwADAAIA
AgACAAIAAgACAAIABAAEAAQABAAEAAMAAwADAAEAAQABAAEAAwADAAIAAgABAAEAAAAA
AAAAAAAAAAAA/////////////////v/+//7//v/+//3//P/8//3//f/9//3//f/9//v/
+//8//z/+f/5//r/+v/8//z//P/8//j/+P/4//n/+//7//v/+//7//r/+v/6//j/+P/4
//j/+//7//r/+f/5//n/+v/6//j/+f/5//j/+v/6//n/+f/4//n/+f/5//r/+//7//v/
+//5//f/+P/6//r/+v/6//r/+v/6//r/+P/2//j/+P/6//r/+v/6//j/9//3//f/9//3
//r/+//6//r/+v/7//7//v/+////AwADAAQABAACAAMABAAFAAYABgAGAAQAAgABAAAA
AAAAAPv/9f/w/+7/7//y//P/8v/y//P/9f/2//n/9//2//L/8v/y//L/8v/y//L/8v/y
//P/8//y//L/8v/y//P/9f/1//X/9f/3//b/+P/3//n//P8FABUAIQAnACUAFgAAAPL/
6f/X/7//qf+Y/4j/fv93/3L/cP9k/0f/Qf9R/0//Tf9i/4H/nv+7/9D/4P/p//D/9f/5
//z//P/8//7//v//////AAADAAUABgAGAAYABgAHAAcABwAIAAgACQAKAAoACgAKAAgA
CAAIAAgACgAMAA0ADwANAA0ADQANAA4ADgAOAA8AEQARABEAEQAPAA8AEAARABQAFAAU
ABUAEwATABMAEwAVABYAFgAXABkAGQAaABsAHQAeAB8AIAAjACMAJQAmACcAKAAqACwA
LgAyADMANgA6AD0APwBBAEEARQBJAEwAUQBTAFQAWABYAFoAXQBeAGAAYwBjAGQAZQBl
AGUAZQBkAGMAYQBgAGAAYQBfAF0AWABVAFIATwBMAEgARABCAD8AOwA3ADMALgApACYA
IgAfABwAGQAWABMAEAAPAA0ACQAIAAgABwAHAAUAAwADAAAA////////AQD///7//v/+
//3//f/9//3//f/9//3//f/9//3//f/6//r/+v/6//z//P/8//3/+//7//v/+//9//7/
/v///////////////f/9//////8BAAEAAQABAAIAAgACAAIAAgADAAMABAAEAAIAAgAD
AAEAAQABAAMABQAEAAQABAAEAAQABAAEAAQABAAEAAQABAADAAMAAwADAAMAAwADAAMA
AwACAAIAAQABAAAAAAAAAAAAAAAAAP///////////f/9//z//P/9//7///////3//P/8
//v/+//7//v/+//6//v//f/+//z/+//7//r//P/8//z//P/4//j/+P/5//n/+f/5//n/
+f/4//j/+P/4//j/+P/4//v/+//6//n/9//3//j/+P/4//n/+f/4//b/9v/2//b/9v/2
//b/9v/4//b/+P/4//b/9v/2//b/+P/3//f/9//3//f/+v/7//r/+v/6//v//v/+//7/
////////AAAAAAIAAwAEAAUABgAGAAYABAAAAP///v/+//r/9f/v/+r/7P/t//D/8f/0
//T/9f/3//X/9//0//L/8P/w//D/8P/y//L/8v/y//D/8f/x//D/8P/w//D/8f/x//H/
8f/x//P/9P/0//f/+/8CAA0AGwAhACEAHQASAAIA+v/z/+P/zf+1/5z/hv94/3H/bv9u
/1z/Sf9T/1v/Vf9b/3j/lf+u/8n/3v/q/+//8v/1//f/+P/4//j/+v/+//////8AAP//
AQACAAIAAgACAAMAAwADAAQABAAFAAQABAAEAAQABQAGAAcACAAIAAgABwAHAAcABwAH
AAcACgAKAAoACwAJAAkACQAJAAoACwANAA8ADwAOAA0ADQAPAA8ADwAPABEAEgASABMA
FAATABMAEwAUABYAGAAaABwAGwAcABwAHwAgACIAJAAmACoAKwAuAC8AMQAyADMANwA7
AD8AQgBFAEcASABMAEwATgBRAFIAVABXAFcAWABWAFUAVABTAFQAVQBVAFYAVABTAE8A
SwBJAEcARQBDAD4AOgA2ADQALwArACcAIwAgAB0AHAAaABYAEgAOAAoACAAGAAYABQAD
AAIAAgABAP///f/7//v/+//7//z//f/7//n/+P/4//j/9//3//f/9//3//f/9//1//X/
9f/1//X/9v/3//j/9v/2//b/9//3//f/9//3//f/+P/4//n/9//3//f/9//4//n//P/9
//v/+//7//v//P/8//z//P/8//3//f/+//z/+v/6//v//f/9//3////9//z//P/8//z/
/P/8//z//v/+//7//v/8//v/+//7//3//f/9//3/+//7//r/+v/7//v/+v/6//r/+v/6
//r/9//3//f/9//4//n/+f/6//n/+P/3//X/9v/2//f/9//3//f/9//3//X/9f/2//b/
9//3//j/+P/3//b/9f/0//T/9P/0//X/9f/1//X/9f/z//L/8v/y//T/9P/0//T/9f/1
//T/8//z//X/9v/0//T/9P/0//T/9P/0//T/9P/y//T/9P/0//T/9P/0//T/8//z//P/
8//z//b/9//2//b/9v/3//r/+v/6//v/+//7//z//P/8//3//v///wIAAgACAAAA/P/7
//r/+v/2//H/6//m/+n/6//v//H/8P/w//H/8//z//X/8v/w/+7/7v/u/+7/7v/u/+7/
7v/u/+//7//u/+7/7v/u/+//8f/x//H/8f/v//D/8v/z//f/AAANABUAGwAbABEAAADy
/+z/4//V/8P/q/+S/4D/dP9v/3L/cP9a/03/Wf9f/1n/Zf+C/53/tv/L/97/6v/t//D/
9f/3//j/+P/4//r//P/9//3//v///wEAAgACAAIAAgADAAMAAwAEAAQABQAEAAQABAAE
AAYABgAGAAYABQAGAAYABwAHAAcABwAHAAoACgAKAAsACQAJAAkACQAKAAsADQAPAA8A
DgANAA0ADQANAA0ADQARABIAEgATABQAEwATABMAFAAWABgAGgAdAB0AHwAgACEAIgAk
ACYAKAAsAC0AMAAwADMANQA3ADsAPwBDAEYASQBLAEwAUABQAFIAVQBWAFgAWwBbAFwA
WwBbAFsAWwBbAFsAWgBaAFcAVwBUAFEATgBLAEgARQBCAD4AOgA4ADMALwArACcAIwAf
AB0AGgAXABQAEQAOAAsACAAHAAUABQAEAAQAAwD///3/+//7//v/+//8//3//f/7//r/
+v/6//n/+f/5//n/+f/5//n/9//3//f/9//4//j/+P/4//j/+P/4//n/+f/5//n/+f/5
//r/+v/7//v/+//7//v/+//7//3//f/9//3//f/9//7//v/+//7/AAABAAEAAgACAAAA
AAABAAEAAQABAAMAAQAAAAAAAAACAAIAAgACAAIAAgACAAIAAAD///////8BAAEAAQAB
AP/////+//7///////7//v8AAAAAAAAAAP3//f/9//3//f/9//z//P/+//7//v/9//r/
+v/7//v/+//7//v/+//5//n/+v/6//v/+//8//z/+v/6//r/+v/4//j/+P/5//v/+//7
//v/+f/4//j/+P/6//r/+v/6//n/+f/4//f/9//2//j/+P/4//j/+P/4//j/+P/2//T/
9v/2//j/+P/4//j/+P/3//f/9//3//f/+v/7//z//P/8//3//v/+//7///8DAAMABAAE
AAIAAwAEAAUABgAGAAYABAACAAEAAAAAAP//+//2//L/8f/x//P/8//0//T/9f/3//n/
+//4//b/9v/2//b/9v/0//T/9P/0//T/9f/1//T/8v/y//L/8//1//X/9f/1//X/9v/2
//f/9//6/wEACwAXAB8AJQAeAAoA+P/r/93/yf+1/6L/kP+E/33/dv92/3b/Zf9L/03/
Wf9V/1b/b/+O/6v/xv/Y/+P/7P/z//f//P/8//z//v8AAAEAAQACAAUABwAIAAgABgAG
AAcABwAJAAoACgALAAoACgAKAAoACgAKAAoACgANAA4ADgAPAA0ADQANAA0AEAAQABAA
EQARABEAEQARABEAEQASABMAFgAWABYAFwAWABUAFAATABcAGAAYABkAGQAZABoAGwAd
AB4AHwAgACUAJQAnACgAJwAoACoALAAuADIAMwA2ADoAPQA/AEEAQQBFAEkATABQAFMA
VQBaAFoAXABfAGAAYQBlAGYAaABnAGcAZwBnAGcAZwBmAGYAZwBnAGQAYQBeAFsAWABV
AFIATgBKAEgAQwA/ADsANwAyAC0AKgAmACQAIgAgAB4AGgAWABQAEQANAAwADAALAAkA
BwAFAAUABAADAAMAAwADAAEAAAAAAAAA//////////////////////////////7//v/+
//7/AAAAAAAAAQD/////////////AAAAAAEAAQABAAEAAQAAAP//AAD//wAAAQACAAMA
AgACAAIAAgACAAMAAwAEAAYABAAEAAUABQAFAAUABwAHAAYABgAGAAQABAAEAAQABgAG
AAYABgAGAAUABQAFAAMAAwADAAMABQAFAAQABAADAAMAAgACAAIAAgACAAIAAwADAAMA
AwABAAEAAAAAAAIAAgACAAEA/v/+//////////////////3//f/+//7//f/9//7//v8A
AAAAAAAAAPz//P/8//3//f/9//3//f/9//z//P/8//z//P/8//z//f/9//z/+//7//v/
/P/8//z//f/9//z//v/+//3/+//6//r/+v/6//r//P/8//z//P/6//j/+v/6//r/+v/6
//r/+v/5//n/+f/5//n//P/9/wAAAAAAAAEAAAAAAAAAAQAFAAUABgAGAAYABwAIAAkA
CgAKAAoACAAIAAcABgAGAAEA+//0/+7/7//x//X/9//4//j/+f/7//n/+//4//b/9P/0
//T/9P/y//L/8v/y//P/9f/2//b/9v/2//b/9//1//X/9f/1//f/+P/8//v/+/8AAAsA
GQAjACcAJwAaAAoA/v/z/+P/zf+z/57/jP+A/3X/dP90/2L/S/9J/1f/U/9V/3D/kf+q
/8P/2P/m/+3/8v/3//n//v/+//7/AAAAAAEAAQACAAMABQAGAAYABgAGAAcABwAHAAgA
CAAJAAwADAAMAAwACgAKAAoACgANAA4ADgAPAA0ADQANAA0ADgAOAA4ADwAPAA8ADwAP
AA0ADQAOAA8AEgASABIAEwATABMAEwATABMAFAAUABUAGQAZABoAGwAaABoAGgAaAB4A
HwAiACQAJQAmACgAKgArAC4ALgAwADQANwA5ADsAPAA/AEIARABJAEsATABQAFAAUgBV
AFYAVABXAFcAWABbAFsAWwBbAFoAWQBXAFYAVwBXAFQAUQBPAE0ASwBJAEQAQAA8ADoA
NwAzAC8AKwApACUAIwAgAB0AGgAXABQAEQAOAA0ACwAHAAYABgAFAAQAAwACAAMAAAD/
//////////3//P/8//7//f/9//3/+//7//v/+//9//3//f/9//r/+v/6//r//P/8//z/
/f/7//v/+//7//v//P/8//3////////////9//3//////wEAAQABAAEAAAAAAAAAAAAC
AAMAAwAEAAQAAgACAAMAAQABAAEAAwADAAIAAgACAAIAAgACAAIAAgACAAIAAgAEAAMA
AwADAAIAAQAAAP//AQABAAAAAAD//////v/+//7//v/+//7////////////+//3/+//6
//r/+v/6//n/+v/6//v/+//5//n/+f/5//n/+f/6//r/9//3//j/+P/4//j/+P/4//b/
9v/2//f/9f/1//b/+P/4//j/+P/2//b/9v/2//b/9P/2//b/9v/2//b/9v/2//X/9f/1
//X/9f/4//n/+v/6//r/+//8//z//P/9//3//f/+//7//v///wAAAQACAAIAAgAAAP7/
/f/8//z/+P/z/+3/6P/p/+v/7//x//D/8P/x//P/9f/3//T/8v/v/+7/7f/s/+7/7v/u
/+7/7v/v/+//7v/s/+z/7P/t/+//7//v/+//8f/w//D/8//3//z/BwARABkAGwAXAAoA
+v/w/+v/3//P/7n/oP+K/3z/c/9w/3L/ZP9P/1H/Xf9b/1//dv+R/6r/w//W/+T/6f/s
/+//8//2//b/9v/4//j/+f/5//r/+//9//7//v/8//z//f/9////AAAAAAEAAAAAAAAA
AAACAAIAAgACAAEAAgACAAMAAQABAAEAAQAEAAQABAAFAAMAAwADAAMABQAFAAYABwAI
AAgACAAJAAcABwAHAAcACwAMAAwADQANAA0ADgAPAA8AEAARABIAFQAVABcAGAAXABgA
GgAcACAAJAAlACgAKAArAC0ALwAxADUAOQA8AD0APwBAAEQARgBIAEsATABOAFEAUQBS
AFEAUQBRAFEAUQBRAFAAUABPAE8ATABJAEYAQwBAAD0APAA4ADQAMgArACcAIwAfABsA
FwAVABIAEAAOAAwACgAFAAIAAQD//////v/+//3/+f/3//X/9f/2//X/9f/1//X/8//y
//L/8v/x//H/8f/z//P/8//z//H/8f/x//H/8P/w//D/8P/w//D/8P/x/+//7//v/+//
8P/y//P/9f/z//P/8//z//P/8//1//X/9//3//f/9//2//b/9v/2//j/+f/5//r/+v/4
//j/+f/5//n/+f/7//n/+P/4//j/+P/4//j/+P/6//r/+v/6//j/9//3//f/+f/5//n/
+f/3//f/9v/2//X/9f/0//T/9v/2//b/9v/z//P/8//z//P/8//y//L/8v/y//L/8f/w
//D/8f/x//H/8f/x//H/7//v//D/8P/x//H/8v/y//D/8P/w//D/7v/u/+7/7//x//H/
8f/x//H/8P/u/+7/7v/u//D/8P/w//D/8P/u//D/8P/w//D/8P/w//D/7//v/+//7f/t
//D/8f/0//T/9P/1//b/9v/2//f/+f/5//r/+v/6//v//P/9//7//v/+//z//P/7//r/
+v/6//X/7//q/+f/5//p/+n/7P/s/+3/7//v//H/7v/s/+r/6v/q/+r/6v/q/+r/6v/o
/+n/6f/o/+n/6v/r/+3/6//r/+v/6//t/+7/7v/v/+//8P/1////CwATABcAFAAEAPL/
5f/Z/8X/sf+c/4r/fv93/3L/cv92/2X/S/9F/1H/Tf9O/2X/hv+j/7z/0P/b/+L/5//t
//L/8v/y//T/9v/3//f/+P/5//v//P/8//z//P/9//3//f/+//7///8CAAIAAgACAAAA
AAAAAAAAAQACAAIAAwAFAAUABQAFAAQABAAEAAUABgAHAAgACQAHAAcACAAJAAoACgAK
AAsADQANAA0ADQANAA4ADgAPABMAEwAUABUAEwAUABUAFgAZABkAGwAcAB4AIAAjACYA
JwAqACoALAAwADMANQA3ADkAPQBBAEQASQBLAEwAUABUAFYAWQBaAFgAWwBbAFwAXwBf
AF8AXwBfAF8AXgBeAF8AXwBcAFkAVwBVAFMAUQBNAEgAQwBAADwAOQA2ADMALgApACYA
IgAdABoAFwAUABEADgANAAsABwAGAAYABQAFAAMAAQABAP7//f/9//3//f/7//r/+v/8
//v/+//7//r/+f/4//f/+P/5//r/+//4//j/+P/4//j/+P/4//n/+f/5//n/+f/3//j/
+P/5//v/+//7//v/+f/5//v/+//9//3//f/9//7//v/+//7//P/9//3//v////7///8B
AP///////wEAAQAAAAAAAAACAAIAAgACAAAAAAAAAAAAAgABAAEAAQABAAEAAQABAP//
///+//7//v//////AAD+//7//v/+/////////////f/9//z//P/8//z//P/7//z//P/9
//3//P/7//r/+f/4//n/+//8//n/+f/6//r/+v/6//r/+v/6//r/+v/7//f/9//3//j/
+v/6//r/+v/4//j/+P/4//j/9v/4//j/+P/4//j/+P/4//f/9//3//n/+f/8//3//v/+
//7///8AAAAAAAABAAMAAwAEAAQABAAFAAYABwAJAAoACwAKAAYABQAEAAQAAgD9//f/
8v/w//H/9P/1//T/9P/1//f/+f/7//j/9v/y//L/8v/y//L/8v/y//L/9P/1//X/9P/z
//L/8f/x//P/8//z//P/9f/0//T/9f/1//r/AQAPABsAIwAlAB4ADAD6//H/4f/L/7f/
pP+S/4T/ff90/3L/bv9X/0P/S/9R/0n/Uv9x/5D/q//G/9r/5f/s//H/9//4//j/+P/6
//7//////wAAAQADAAQABAACAAIAAwADAAQABgAHAAkACAAIAAgACAAIAAgACAAIAAsA
DAAMAA0ADAALAAoACQANAA4ADwARAA8ADwAPAA8ADwAPABAAEQASABIAEgATABEAEQAR
ABEAFQAWABYAFwAXABcAGAAZABoAHAAeACAAIQAhACMAJAAlACYAKAAqAC4AMgAzADYA
NgA5ADsAPQA/AEMARwBKAE8AUQBSAFYAVgBYAFsAXABdAGEAYgBkAGMAYwBjAGMAYwBj
AGIAYgBjAGMAYABdAFoAVwBUAFEAUABMAEgARgA/ADsANwAzAC8AKwApACYAIwAgAB0A
GgAVABIAEQAPAA0ADAAMAAsABwAFAAMAAwAEAAMAAwADAAUAAwACAAIAAQD///7//f//
/////////////////////v/+//7//v/+//7//v////3//f/9//3///8AAAAAAQABAAEA
AQABAAEAAQADAAMAAwADAAMAAwACAAIAAgACAAMABQAGAAgABgAEAAQABQAFAAUABQAH
AAcABgAGAAYABAAEAAQABAAGAAYABgAGAAQAAwADAAMAAwADAAMAAwAFAAUABAAEAAEA
AQAAAAAAAgACAAIAAgD////////////////+//7/AAAAAAAA///8//z//f/9////////
////+//7//z//P/7//v//P/8//z//P/8//z/+v/6//r/+//7//3//f/9//z/+v/6//r/
+v/8//z//P/8//z/+v/8//z/+//6//n/+P/7//v//P/9//r/+f/7//v//f/+////AQAC
AAIAAgADAAQAAwADAAIAAwAFAAcACQAIAAgACAAGAAYABQAEAAQAAgD9//f/8v/x//H/
8//z//X/9v/4//v/+v/7//f/9P/y//L/8v/y//T/9P/0//T/8v/z//P/8v/z//T/9f/3
//b/9f/0//P/9f/4//r/+//9//7/BQARAB0AIwAlACIAFAAIAAEA+f/n/83/sP+a/4j/
ff90/3T/cv9b/03/V/9b/1X/ZP+D/6D/uf/S/+L/7f/w//P/9f/5//r/+//+/wAAAQAB
AAIAAQADAAQABAAGAAYABwAHAAUABgAGAAcACAAIAAgACAAIAAgACAAIAAkACgAKAAsA
DQANAA0ADQANAAwACwALAA0ADQANAA0ADQANAA4ADwAOAA4ADgAPABEAEQARABEAEQAS
ABIAEwAVABUAFgAXABcAGAAZABoAGwAbAB0AHgAhACIAJAAmACcAKgAqACwALgAxADMA
NQA3ADsAPwBCAEUARwBIAEwATABOAFEAUgBSAFUAVQBWAFcAVwBXAFcAVwBXAFYAVgBV
AFUAUgBPAE0ASwBJAEcARABAADwAOgA2ADMAMAAtACkAJQAjACAAGwAYABUAEgAQAA4A
DgANAAoACAAHAAUABQADAAEAAQAAAP///////////f/8//z//v/9//3//f/8//v/+v/5
//v/+//7//v//P/8//z//P/6//r/+v/7//z//f/+/////f/+//7/////////////////
//8BAAEAAQABAAEAAQAEAAQABAAEAAMAAwACAAIABAACAAIAAwABAAEAAQADAAMAAgAC
AAIABAAEAAQABAACAAIAAgACAAIAAQABAAEAAQABAAEAAQABAAEAAAAAAAEAAQAAAAAA
/v/+//7//v/9//3//f/9//3//f/8//z/+v/6//r/+f/6//r/+//7//n/+f/5//n/9//3
//j/+P/5//n/+v/6//r/+v/6//r/+v/6//r/+//5//j/+P/4//j/+P/6//r/+v/6//j/
9v/4//j/+P/4//j/+P/6//n/+f/5//f/9//6//v//v/+//7///8AAAAAAAABAAMAAwAE
AAQABAAFAAYABwAGAAYABgAEAAQAAwACAAIAAAD7//X/8P/w//H/9P/1//j/+P/5//v/
+v/7//f/9P/0//T/9P/0//T/9P/0//T/8v/z//P/8v/y//L/8v/z//P/8//z//P/9f/2
//j/+f/5//z/AwANABkAIQAjABoACAD6//P/5//V/7//qP+W/4j/f/96/3z/eP9d/03/
Wf9f/1n/Zv+F/6L/u//S/+L/6//u//P/+f/+//7//v8AAAAAAQABAAIAAwAFAAYABgAG
AAYABwAHAAcACAAIAAkACgAKAAoACgAIAAgACAAIAAsADAAMAA0ADQANAA0ADQAMAAwA
DAANAA4ADwAQABEAEAAPAA8ADwASABIAEgATABUAFQAVABUAFgAWABUAFQAZABkAGgAb
ABkAGgAbABwAIQAhACMAJAAnACgAKgAsAC0AMAAwADIANgA5ADsAPQA9AEEARQBIAE0A
TwBQAFQAVgBYAFsAXABaAF0AXQBeAGAAYQBiAGMAYQBhAGAAYABfAF8AXABZAFcAVQBT
AFEATABIAEQAQgA+ADsAOAA1AC8AKwApACYAIwAgAB0AGgAZABYAFQATABAADgANAAsA
CwAJAA==
         </WaveFormData>
      </LeadData>
      <LeadData>
         <LeadByteCountTotal>10000</LeadByteCountTotal>
         <LeadTimeOffset>0</LeadTimeOffset>
         <LeadSampleCountTotal>5000</LeadSampleCountTotal>
         <LeadAmplitudeUnitsPerBit>4.88</LeadAmplitudeUnitsPerBit>
         <LeadAmplitudeUnits>��V</LeadAmplitudeUnits>
         <LeadHighLimit>2147483647</LeadHighLimit>
         <LeadLowLimit>268435456</LeadLowLimit>
         <LeadID>V3</LeadID>
         <LeadOffsetFirstSample>0</LeadOffsetFirstSample>
         <FirstSampleBaseline>0</FirstSampleBaseline>
         <LeadSampleSize>2</LeadSampleSize>
         <LeadOff>FALSE</LeadOff>
         <BaselineSway>FALSE</BaselineSway>
         <ExcessiveACNoise>FALSE</ExcessiveACNoise>
         <MuscleNoise>FALSE</MuscleNoise>
         <LeadDataCRC32>1457944694</LeadDataCRC32>
         <WaveFormData>
+v/6//r/+v/8//z//P/8//r/+v/6//r/+P/4//j/+P/6//r/+v/6//n/+P/3//b/+P/4
//j/+P/6//r/+v/6//j/+P/4//j/+f/6//v//P/8//z//P/8//7//v/+//7/AAAAAAAA
AAAAAAAAAAAAAAEAAgADAAQAAgACAAIAAgACAAIAAgACAAQABAAEAAQAAQAAAP///v//
/wAAAQACAAEAAAD///7//v/+//7//v/+//7//v/+//3//P/7//r//P/8//z//P/7//r/
+f/4//r/+v/6//r/+v/6//r/+v/5//j/9//2//j/+P/4//j/9v/2//b/9v/2//b/9v/2
//j/+P/4//j/9//2//X/9P/1//b/9//4//b/9v/2//b/9P/0//T/9P/2//b/9v/2//X/
9P/z//L/8//0//X/9v/1//P/8v/w//H/8f/y//X/9f/1//X/9f/z//P/8f/x//H/8v/1
//j/+P/4//f/9v/4//r//P///////v/+//3//v/+/wAAAQAFAAkADAANAAoACQAJAAgA
CAAFAP//9//0//T/9P/2//j/+P/4//j/+f/7//n/9v/w/+3/7P/s/+7/7f/s/+v/7f/u
/+//7//u/+3/6//q/+3/7v/v//L/8f/y//H/8P/w//T//f8GAA8AFgAdACQAKAAyAEQA
VQBkAHAAdwB4AHgAcQBiAFAAOAAOAN//x/+v/4X/a/93/5D/q//A/9X/4//s//H/8//y
//H/8f/x//H/8//1//f/+f/5//n/+f/4//j/+P/4//j/+P/5//v//P/7//r/+P/3//f/
+P/6//3//P/9//3//P/7//v/+//7//7/AAAAAAIAAAD///////8BAAEAAQADAAIAAwAD
AAMAAwADAAMAAwAFAAgACgANAA0ADAAMAAsADAAOABIAFAAVABcAGQAaAB4AHgAgACMA
KAArAC4AMgA0ADYAOAA7AEEARgBNAFMAWABbAFwAXwBjAGYAagBrAG8AcwB1AHYAdwB3
AHYAdQB3AHgAeAB4AHUAdABxAG4AaABkAGEAXABZAFUAUQBNAEcAQQA7ADMAMAAsACoA
KAAkACEAHQAXABQAEAANAAoACQAJAAgABwADAAIAAQD+/wAA/v/+//7//v/8//v/+//6
//n/+P/4//r/+//7//z/+f/3//b/9P/1//T/9f/4//b/9v/2//X/9f/1//X/9v/4//j/
+v/6//n/+P/3//b/9//4//n//P/9//3//f/+//z//P/8//z///8AAAEAAgABAP///v/9
//7///8BAAMAAwADAAMAAwABAAEAAQABAAMAAwADAAMAAQAAAAAAAAACAAIAAgACAAAA
///9//z//f/9//3//f/+//7///////v/+f/4//b/+P/4//j/+P/4//j/9//2//X/8//y
//D/8f/z//T/9f/0//L/8f/v/+//8P/y//P/8v/y//L/8v/w//D/8P/x//P/8//z//P/
8v/x/+//7f/v/+//8P/w/+7/7//v/+7/7f/t/+z/7P/t/+3/7f/u/+z/6//q/+r/6v/q
/+r/6v/r/+v/7P/q/+n/6v/p/+v/6//r/+v/6f/n/+f/5v/m/+j/6v/r/+7/7v/u/+//
7//v//D/8P/x//P/9P/2//X/9v/2//b/+f/7//v/+//7//z//P/8//v/9f/t/+j/6P/o
/+r/7P/s/+z/7P/t/+//7f/q/+b/5f/k/+T/5P/h/+D/3//f/+L/4//j/+P/4f/g/+D/
4P/g/+D/4v/i/+b/5v/m/+b/5v/n/+7/9/8AAAkAEgAYAB4ALAA5AEIATgBfAG4AeAB/
AH4AcgBcADgAAQDX/7//m/9v/2f/ev+T/6z/wf/P/9j/3//j/+b/5//n/+f/5//n/+f/
5//n/+n/6//t/+7/7P/s/+z/7P/s/+3/7//w//D/8P/v/+//7P/s/+3/7//w//H/8f/w
//H/8f/x//H/8P/y//L/9P/2//X/9f/1//P/8//z//X/+P/5//n/+f/5//n/+f/5//z/
/v///wEAAgACAAMAAwADAAQABwAIAAsADQAPABAAEgASABQAFwAaAB0AIAAkACkALAAv
ADMANAA4AD4AQwBLAE8AUQBVAFcAWgBeAF8AYQBlAGcAaABrAG0AbgBvAG0AbgBuAG4A
bgBuAGwAagBmAGIAXwBaAFYAUQBMAEcARAA/ADoAMwAtACgAJQAiAB0AGwAYABMAEAAM
AAkABgAGAAUAAwABAAAAAAAAAP7//f/6//n/+P/6//j/9//3//b/9f/0//T/8v/z//P/
9P/2//X/9f/0//L/8P/w//L/8//0//X/9f/z//P/8//0//T/9P/2//b/+P/4//j/+P/3
//b/9f/2//n/+f/5//r/+v/6//r/+v/7//z//f/+/wAA/////////f/9//7///8BAAEA
AQABAAEAAQABAAEAAQABAAEAAQACAAIAAwAEAAMAAgABAAAAAAABAAEAAgABAAEAAQAB
AP7//v//////AAD//////v/8//z//P/8//7//v/9//z//P/7//v/+v/6//v/+//7//3/
/P/8//v/+P/4//n/+f/6//r/+v/6//j/+P/4//n/+f/5//n/+f/7//v/+v/5//f/9//4
//j/+v/7//v/+v/5//n/+P/4//n/+f/5//r//P/7//r/+v/4//j/+P/3//n/+f/6//r/
/P/7//f/9v/4//j/+P/4//j/+f/5//r/+P/3//j/9//4//n/+v/7//n/9//3//b/9v/4
//r/+//+//7//v////7///8BAAIABAAFAAUABgAEAAYABwAIAAsADQANAA0ADQAOAA4A
DgANAAcA///6//j/+P/6//z//P/8//z//f8BAP///P/4//X/9P/0//T/8f/w/+//7//y
//P/8//z//H/8P/w//D/8P/w//L/8v/0//b/9v/0//T/9/8AAAkAFAAfACgAMAA2AEAA
UQBcAGQAcwCCAIwAjQCKAHgAYAA4AAEA2f/D/53/d/91/4z/pf+8/9H/3//o/+//8//0
//f/9//3//f/9f/1//X/9f/3//n/+//8//z//P/8//z//P/9////AAACAAIAAQABAP//
/v/+////AgADAAMAAgABAAEAAQABAAAAAgACAAQABgAFAAUABQADAAMAAwAFAAgACQAJ
AAkACQAJAAkACQAKAAwADQAPABAAEAARABEAEQASABUAFgAZABsAHQAeAB4AHgAgACMA
JgApACwAMAA2ADgAOgA9AD8AQgBHAEsAUQBVAFcAWwBfAGIAZgBnAGkAbQBvAHAAdAB1
AHUAdQB0AHQAcwByAHQAdAByAHAAbABoAGUAYABdAFkAVQBRAE4ASQBEAD0ANgAwACwA
KAAlACMAIAAbABcAFAASABAADAALAAkABwAGAAYABgAEAAEA/v/9//z//v/8//v/+//8
//v/+v/6//j/+f/5//r//P/7//v/+v/5//b/9f/2//j/+P/4//f/9//3//f/+P/4//j/
+v/6//r/+v/6//r/+P/4//j/+v/9//3//f/+/wAAAAAAAAAA//8AAAEAAgAEAAMAAwAD
AAIAAQABAAEAAwADAAMAAwABAAEAAQABAAMAAwADAAMAAQAAAAAAAAD+//7//v/+////
///+//7//f/9//3//f/6//r/+//7//z/+//7//r/+f/4//f/9v/3//j/+P/4//j/9//3
//b/9P/1//X/9f/2//b/9//3//X/9P/0//P/9v/2//b/9v/0//T/9P/1//X/9f/1//X/
9//3//b/9f/0//P/8//y//P/9f/2//b/8//z//L/8v/z//P/8//0//T/9P/0//T/8//z
//L/8v/z//P/9f/1//P/8//z//P/9f/z//P/8v/0//b/+P/5//n/+P/3//f/+P/5//v/
/P/8//3//f/+/wAAAgADAAQACQALAAsACwAKAAoACQAIAAUA///3//L/9P/0//b/+P/4
//j/+P/5//n/9//0//D/6//q/+r/6v/q/+r/6v/r/+r/6//r/+v/6//q/+r/6v/s/+z/
7v/u//D/8P/w//D/9P/7/wQAEQAaACEAKgAwADoASgBbAGgAcgB7AH4AegBxAGIATAAy
AAIA0/+7/6H/d/9l/3X/jv+l/77/0//h/+r/7//x//D/7//v/+//7//x//P/9f/3//f/
9//3//b/9v/2//b/9v/4//n/+//8//v/+v/4//f/+f/6//z//////////v/8//v/+//7
//v//v8AAAAAAgABAP///v/9//7///8AAAMAAwADAAIAAQADAAMAAwADAAYACAAJAAsA
CQAIAAgABwAKAAwAEAASABQAFQAWABYAGgAaABwAHwAkACcAKgAuADEAMgAzADUAOQA+
AEUASwBPAFMAVQBZAFsAXgBiAGMAZwBrAG0AbgBvAG8AbgBtAG4AcABxAHIAbwBuAGsA
aABmAGIAXwBaAFUAUQBNAEkARAA/ADoAMwAxACwAKQAmACAAHQAZABMAEQAOAAwACgAK
AAkABwAFAAEAAAD///z//f/8//3//v/8//r/+f/5//j/9//2//b/+P/5//n/+v/5//f/
9v/0//X/9P/1//j/9v/2//b/9f/z//P/8//0//b/9v/4//j/9//2//X/9P/3//j/+f/8
//v/+//7//z//P/8//z//P///wAAAQACAAEA///+//3//v///wEAAwABAAEAAQABAP//
////////AQABAAEAAQAAAP7//f/8//7//v/+//7//f/9//z//P/7//v/+//7//r/+v/7
//v/+f/3//b/9P/1//b/9//4//b/9v/1//T/9v/1//X/9P/2//f/9//3//b/9P/z//H/
8f/y//T/9f/1//T/8//y//D/8P/w//H/8//z//P/8//y//H/7//t/+7/7//x//L/8v/z
//P/8v/v//H/8v/y//L/8v/y//H/8f/w//D/7//v//H/8f/x//H/8f/x/+//7f/t/+z/
7f/w//P/9f/0//T/9P/1//j/+f/7//z/+v/7//v//P/8//7///8AAAUABwAHAAcABQAG
AAYABgACAPv/8v/s/+//8P/z//b/9P/0//T/9f/5//f/9P/w/+v/6v/q/+r/6//q/+n/
6f/q/+v/6//r/+n/6P/o/+j/6//s/+//8P/u/+7/7v/u//L/+/8GAA0AFgAfACQAKgA2
AEYAVQBkAHAAdwB6AHgAbwBgAFAAMgAAANX/wf+h/3n/a/9//5j/r//E/9X/4//s/+//
8f/0//T/8//y//H/8v/z//T/9f/2//f/+P/4//b/9v/2//b/+P/5//v//P/6//r/+f/5
//r/+v/7//3//P/9//3//P/9//3//f/9//7/AAAAAAIAAAD///////8AAAEAAgAFAAQA
BQAFAAUAAwADAAMAAwAFAAgACgANAAwADAANAA0ADwAQABMAFAAXABkAGwAcAB4AHgAg
ACMAJwArAC8ANAA2ADgAOgA9AEIARgBMAFEAVwBbAF0AYQBjAGYAagBrAG8AcwB1AHYA
dgB3AHcAdwB3AHgAeAB4AHYAdgB0AHIAbQBoAGQAXgBdAFkAVQBRAEsARQA/ADcANQAw
AC0AKgAnACUAIgAdABgAFAARAA4ADQANAAwACwAJAAgABwAEAAQAAgACAAIABAACAAEA
AQD+//3//P/8//7//////wAA///9//z/+v/7//r/+//+//7//v/+//3/+//7//v//P/+
//7/AAAAAP7//v/+//7/AAAAAAAAAgADAAMAAwAEAAIAAgACAAIABQAGAAcACAAGAAUA
BQAFAAcABwAIAAkACQAJAAkACQAHAAcABwAHAAgACQAKAAsACQAIAAgACAAIAAgACAAI
AAkACQAIAAgABgAFAAQAAwADAAQABgAHAAQAAwADAAIAAgACAAIAAgAEAAQAAwACAAEA
///+//z//f///wAAAQD///7//v/9//7//v//////AAAAAAAAAAD8//z//P/9////////
/////f/9//z/+//9//3//v/+//7///////7/+//6//z//P/8//z//f/9//z//P/5//n/
+//7//3//f/9//3//f/7//v/+v/6//z//v///wAAAAAAAAEAAQABAAIAAgAFAAcACAAK
AAkACgAKAAoADwARABEAEQAPABAAEAAQAA4ACQACAP7//P/8//7/AAD+//7//v///wIA
AQD///z/+f/4//j/+P/1//T/8//z//T/9f/1//X/9f/0//T/9P/0//T/9v/2//j/+P/6
//j/+P/5/wAACQASABkAJAAqADAAOABFAFAAWABpAHoAiACRAJQAjAB+AGYAOQADAOP/
yf+f/33/gP+Z/7L/yf/Z/+b/7//1//j/+//7//v/+//7//v/+//7//7///8AAAAA/v/+
//7//v8AAAEAAwAEAAQABAADAAMAAgACAAMABQAIAAkACQAIAAcABwAHAAcABgAIAAgA
CgAMAAsACwALAAkACQAJAAsADgAPAA8ADwANAA0ADQANAA4AEAARABMAFAAUABUAFQAT
ABQAFwAYAB0AHwAhACIAJAAkACYAKQAqAC0AMAA0ADoAPAA+AEEAQwBGAEsATwBXAFsA
XQBhAGUAaABsAG0AbwBzAHUAdgB5AHsAfAB9AHsAfAB8AHwAfgB+AHwAegB4AHQAcQBs
AGkAZQBhAF0AWgBVAFAASQBEAD4AOgA2ADMAMQAuACkAIgAeABsAGAAWABUAEwARAA4A
DgAOAAwACwAIAAcABgAIAAYABQAFAAQAAwACAAIAAgADAAMABAAGAAUABQAEAAIAAAAA
AAIABAAEAAQAAwABAAEAAQACAAAAAAACAAIAAgACAAIAAgAAAAAAAAACAAUABQAFAAYA
BAAEAAQABAAFAAYABwAIAAoACQAJAAkABwAHAAgACQALAAsACwALAAkACQAJAAkACQAJ
AAkACQALAAoACgAKAAgACAAIAAgACAAJAAkACgAHAAcABwAHAAYABgAHAAcABgAFAAUA
BAADAAIAAQAAAAIAAgABAAAAAAD//////v/8//3//f/9//3//P/8//v/+P/4//n/+f/8
//z//P/8//r/+v/6//v/+f/5//n/+f/7//v/+v/5//f/9//4//j/+P/5//n/+P/3//f/
9v/2//X/9f/1//b/+v/5//j/9v/0//L/8v/y//L/9P/1//X/9v/0//P/9P/z//P/8//z
//P/9f/z//P/8v/x//L/8//z//X/9v/3//n/+P/5//v//P/8//3//f/+/wAAAgADAAQA
BQAHAAcABwAJAAoACgAKAAQA/f/0/+7/8P/w//L/9P/2//b/9v/3//b/8//v/+r/6P/o
/+n/6v/o/+b/5P/j/+X/5//o/+n/6f/o/+j/6P/m/+b/6P/o/+r/7P/s/+z/7P/x//j/
AwAMABUAIAAqADYARABRAFoAZABrAHQAeAB1AGgAWgBCABQA2/+5/6P/e/9f/2v/iP+h
/7b/yf/X/97/4//n/+j/6//r/+v/6//q/+v/7P/t/+//8f/z//T/9v/2//b/9v/z//P/
9P/0//X/9v/2//f/9f/0//T/9f/2//f/9//2//X/9f/1//X/9P/2//b/+P/6//n/+f/5
//f/9//3//n/+v/7//v/+//9//3//f/9//3//v/+////AQACAAQABQAEAAQABgAGAAsA
DQAPABAAFAAUABYAGQAbAB0AHwAiACgAKgAsAC8AMQA0ADkAPQBBAEUARwBLAE4AUgBX
AFkAWgBdAF4AXgBiAGMAYwBjAGIAYgBhAGAAYgBiAGAAXgBbAFgAVgBSAE4ASQBEAD8A
PAA3ADIAKwAnACIAHwAcABcAFQASAA0ACQAGAAQAAgAAAP///f/7//z//P/8//r/+f/2
//X/9P/0//L/8f/x//H/8f/x//L/7//v/+7/7v/v/+//8P/w/+7/7P/s/+7/7v/u/+7/
7f/t/+3/7f/u/+z/7P/u/+7/8P/w//D/8P/w//D/8P/y//P/8//z//T/9v/2//b/9v/1
//b/9//4//r/+f/5//n/+P/3//f/9//5//n/+f/5//n/+f/5//n/9//3//f/9//4//j/
+f/6//f/9v/1//T/9P/1//X/9v/1//X/9f/1//P/8v/y//H/8//z//T/9P/x//D/7//u
/+7/7v/t/+z/7f/t/+7/7v/t/+3/7P/r/+z/7P/t/+3/6v/q/+v/6//s/+z/7P/s/+z/
7P/s/+3/6//r/+r/7P/s/+z/7P/r/+v/6v/q/+n/6f/r/+v/6//r/+v/6//r/+n/6f/o
/+r/7P/u/+//8P/w//D/8f/w//H/8//0//T/9f/1//b/9v/4//n/+v/9//////////3/
/v/+//7/+f/z/+v/5v/p/+r/7f/w/+7/7v/u/+//7//t/+r/5v/j/+L/4v/i/+P/4v/h
/+H/5P/l/+X/5f/k/+L/4f/g/+L/4v/k/+T/5v/m/+T/5P/o/+3/9v8BAAoAEwAaAB4A
JgA2AEcAVABgAGsAcABuAGUAWABGAC4ABADR/7X/of97/2H/af+C/5v/sv/F/9P/3v/j
/+X/6P/n/+f/5//n/+j/6f/q/+v/7v/v//D/8P/t/+z/6//q/+z/7f/v//D/7v/u/+3/
7f/u/+7/7//x//L/8//z//L/8f/x//H/8f/0//b/9v/4//b/9f/1//X/9f/1//X/9//4
//n/+f/5//f/9//3//f/+v/8//3///8AAAAAAQABAAEAAgAFAAYACQALAA0ADgAOAA4A
EAATABgAGwAeACIAJgAoACoALQAyADYAPABBAEUASQBLAE8AUQBUAFgAWQBfAGMAZQBm
AGYAZwBnAGcAaQBqAGoAagBoAGgAZgBkAF4AWgBXAFIAUQBNAEkARQA+ADkANAAtACcA
IgAfABwAGwAZABYAEQAMAAgABQACAAIAAQD///3/+//6//n/9v/2//T/9P/0//b/9P/z
//P/8P/v/+7/7v/w//H/8f/y//D/7//v/+7/7v/s/+z/7v/w//D/8P/v/+3/7f/t/+7/
8P/w//L/8v/w//D/8P/w//D/8P/w//L/9f/1//X/9v/0//T/9P/0//f/+P/5//r/+v/5
//n/+f/5//n/+v/7//3//f/9//3//P/7//r/+f/6//v//P/9//v/+v/6//r/+v/6//r/
+v/7//v/+v/6//f/9//3//f/9v/2//f/9//2//X/9f/0//T/9P/0//T/9P/0//P/8v/y
//H/8f/w//L/8//z//P/8f/w//D/7//w//D/8f/x//L/8v/y//L/7v/u/+7/7//x//H/
8f/x//H/8P/v/+7/7f/s/+7/7//v//D/7f/t/+//7//v/+//7//v//H/7//v/+7/7f/u
/+//7//x//L/8//1//T/9f/3//j/9v/3//f/+P/5//z//v8AAAIAAwACAAEAAgAEAAUA
BgAFAP//9//y/+//7v/v//D/8f/y//P/9f/1//P/8P/s/+v/6v/q/+r/6//q/+n/6f/p
/+n/6P/n/+n/6P/o/+j/5//m/+f/5v/o/+r/6v/s/+z/6//u//f//v8HABAAGgAiACwA
OQBEAE4AWQBoAHQAfQCCAIAAdABeADUA+//V/7n/j/9r/2z/hf+i/7n/y//W/93/4f/k
/+b/5//o/+n/6v/r/+z/7f/t/+3/7f/s/+3/7v/v//D/7v/v//H/8v/z//T/9P/1//T/
9P/1//f/9//3//b/9P/0//X/9v/3//f/+P/3//j/+f/5//r/+//7//v/+//9//z//f/9
//3////////////+/wAAAQADAAYABgAHAAcABwAIAAsADAAOAA8AEAAQABUAFgAZAB0A
HQAfACEAJAAqACwALgAxADQAOAA+AEMASABLAEwATwBTAFgAXgBhAGQAZwBoAGgAbABt
AG0AbQBvAHAAcABwAHAAcABuAGwAawBoAGYAYgBeAFkAVABPAEsARwBDAD0ANwAyAC8A
LAAmACMAHwAZABUAEgAQAA4ACwAJAAYAAwACAAIAAgAAAP7//P/8//z/+v/4//f/9//3
//f/9//4//X/9f/0//T/9f/1//b/9v/2//T/9P/2//T/9P/0//P/9P/1//b/+P/1//T/
9f/0//b/9v/2//b/9v/2//b/+P/3//f/9//4//n/+v/7//z/+v/6//r/+v/9//3//v//
//3//f/+//////////////8BAAEAAQABAAAA///+//3//v/+////AAAAAAAAAAAAAP3/
/f/8//z//P/9//7////9//z//P/7//v/+//8//z/+v/6//r/+v/5//j/9v/0//f/9//4
//j/9//3//b/9f/3//b/9v/1//T/9P/1//X/9f/0//P/8v/x//L/8//1//P/8f/x//L/
9P/0//T/9P/z//P/8v/y//H/8f/z//P/8//z//P/8//x/+//7//u//D/8v/0//X/9v/2
//b/9//2//f/+f/6//z//f/9//7//P/+////AAAEAAcACAAJAAcACAAIAAgABQD///f/
8v/y//L/9P/2//X/9P/z//P/9v/1//P/8P/t/+z/7P/s/+n/6P/n/+f/6v/r/+v/6//q
/+j/5//m/+j/6P/q/+r/7v/s/+z/6v/s/+3/9P///woAEwAcACIAKAA0AEMATgBaAGkA
eACCAIkAhgB6AGYARgATAOH/xf+p/33/af92/5H/qv/B/9P/3v/l/+v/7v/t/+3/7f/t
/+z/7f/u/+//8v/z//T/9P/y//L/8v/y//P/9f/4//r/+P/4//f/9//2//b/9//5//r/
+//7//r/9//3//f/9//6//z//P/+//7//f/9//3/+//7//v//f8AAAEAAQABAP//////
////AgAEAAUABwAGAAYABwAHAAcACAALAAwADwARABMAFAAUABQAFgAZAB4AIQAkACgA
KgAsAC4AMQAyADYAPABBAEcASwBNAFEAUQBUAFgAWQBfAGMAZQBmAGgAaQBpAGkAaQBq
AGoAagBsAGwAagBoAGYAYgBfAFoAWQBVAFEATQBIAEMAPgA3ADMALgArACgAJQAjACAA
GwAWABIADwAMAAwACwAJAAcABQAEAAMAAAAAAP7//v/+/wAA/v/9//3/+//5//f/9v/3
//n/+v/8//r/+f/5//j/9v/0//T/9v/4//j/+P/3//f/9//3//j/+P/4//r/+v/6//r/
+v/6//r/+v/6//z//f/9//3//v/8//z//P/8////AAABAAIAAAD////////9//3//v//
/wAAAQACAAMAAgABAAAA//8BAAEAAQABAAEAAAAAAAAA/v/+//7//v/+//////8AAP7/
/f/8//v/+//8//7////8//v/+//6//j/+P/4//j/+f/6//r/+v/4//f/9//2//j/+f/5
//n/9//2//b/9f/0//T/9f/1//b/9v/2//b/9P/0//T/9f/z//X/9//3//j/9//2//X/
9P/1//X/9P/0//X/9f/3//f/9P/z//L/8f/0//P/9P/0//P/9P/1//X/+P/4//j/+f/6
//v//f/+//3//f/8//z//f8AAAIABAAHAAkACQAJAAkACgAKAAoABwABAPn/9P/z//L/
8//0//f/+P/5//v/+v/3//P/7v/t/+z/7P/s/+3/7P/r/+v/6f/p/+j/5//q/+r/6//s
/+v/6v/r/+r/6v/q/+7/8P/y//X/+v8DAAwAFQAeACgAMgBCAFUAZgBwAHUAeAB8AHcA
bgBcAEoALgD7/83/t/+X/23/Zf9+/5v/tP/L/93/6P/t/+//7v/w//H/8v/z//T/9f/2
//f/+P/5//r/+v/9//7///8AAP3//f/+//7//v/+//3//f/+//7///8BAAEAAQAAAP7/
AAABAAIAAwACAAQABAAGAAQAAwADAAMABgAHAAgACwALAAsACgAJAAsACwALAAsADAAO
AA8AEQAQABAAEQARABMAFAAXABgAGgAbABwAHAAfACAAIwAnACkAKwAtADAANAA2ADgA
OwBAAEQASgBPAFIAVQBWAFkAXgBiAGcAaQBsAG8AcABwAHIAcwBzAHMAdQB2AHYAdgB0
AHQAcgBwAG8AbABqAGYAYQBdAFkAVQBRAE0ASQBDAD8AOgA3ADQAMAAtACkAIwAgAB4A
HQAcABgAFwAVABMAEAAQABAADgAOAAwADAAMAAsACAAGAAUABwAHAAcACAAGAAcABwAI
AAgABwAHAAYABwAGAAcACgAHAAYABQADAAYABwAIAAoACAAIAAoACgAKAAoACgAKAAsA
DAANABAAEAAPAA4ADgARABIAEwAUABQAFAAUABQAFgAVABUAFQAVABUAFgAXABcAFwAX
ABcAGQAZABkAGQAXABcAFwAXABcAFgAWABYAFgAWABYAFgATABMAEgASABIAEwAUABUA
EwASABIAEQAQAA8ADwAOAA8AEAARABIAEQAQAA4ADAAPAA8AEAAQAA4ADwAPAA8ADQAM
AAwACwANAA4AEAARAA8ADgANAAwADQAOAA8AEQARAA4ADAAMAAwADAAOAA8ADwAQAA4A
DQAOAA0ADQANAA0ADQAOAA0ADgAOAA0ADgAPAA8AEQASABMAFQAUABUAFwAYABgAGQAZ
ABoAHAAeAB8AIAAhACMAIwAjACUAJgAmACYAJQAfABcAEgARABAAEQASABUAFgAXABkA
GAAVABEADAALAAoACgAKAAsACgAJAAkACAAJAAkACQALAAoACgAKAAgACAAKAAoADAAQ
ABAAEgASABUAGAAhACoAMwA8AEQASgBaAGsAeACAAIsAlACaAJ8AmgCOAHwAXgAnAPn/
4f+//5P/h/+e/7v/0v/p//n/AgAHAAsADgAQABEAEgATABIAEwAUABUAFAAVABYAFgAX
ABgAGQAaABgAGQAbABwAHQAeAB4AHwAcABwAHQAfAB4AHwAfAB4AHgAfACAAIQAhACIA
IQAiACMAIwAkACUAIwAjACMAJQAmACcAJwAnACgAKQAqACsAKwAsACwALQAvADAAMgAz
ADEAMgA1ADYAOQA7AD0APgBCAEIARABHAEkASwBNAFAAVQBYAFsAXwBgAGQAagBvAHQA
dwB4AHsAgACEAIkAiwCNAJEAkwCUAJgAmQCZAJkAmQCaAJoAmgCYAJgAlgCUAJMAkACO
AIoAhQCBAH0AeQB1AHEAbQBnAGMAXgBbAFgAVABRAE0ARwBFAEIAQAA+ADsAOQA2ADMA
NAAyAA==
         </WaveFormData>
      </LeadData>
      <LeadData>
         <LeadByteCountTotal>10000</LeadByteCountTotal>
         <LeadTimeOffset>0</LeadTimeOffset>
         <LeadSampleCountTotal>5000</LeadSampleCountTotal>
         <LeadAmplitudeUnitsPerBit>4.88</LeadAmplitudeUnitsPerBit>
         <LeadAmplitudeUnits>��V</LeadAmplitudeUnits>
         <LeadHighLimit>2147483647</LeadHighLimit>
         <LeadLowLimit>268435456</LeadLowLimit>
         <LeadID>V4</LeadID>
         <LeadOffsetFirstSample>0</LeadOffsetFirstSample>
         <FirstSampleBaseline>0</FirstSampleBaseline>
         <LeadSampleSize>2</LeadSampleSize>
         <LeadOff>FALSE</LeadOff>
         <BaselineSway>FALSE</BaselineSway>
         <ExcessiveACNoise>FALSE</ExcessiveACNoise>
         <MuscleNoise>FALSE</MuscleNoise>
         <LeadDataCRC32>1156934095</LeadDataCRC32>
         <WaveFormData>
8v/y//L/8v/y//L/8v/y//D/8P/w//D/7v/u/+7/7v/u/+7/7v/u/+z/7P/s/+z/7v/u
/+7/7v/s/+z/7P/s/+z/7P/s/+z/7v/u/+7/7v/u/+7/7v/u/+//8P/x//L/8v/y//L/
8v/y//L/8v/y//X/9v/3//j/9v/2//b/9v/3//j/+f/6//j/+P/4//j/+P/4//j/+P/4
//j/+P/4//X/9P/z//L/8//0//X/9v/0//T/9P/0//P/8v/x//D/8v/y//L/8v/x//D/
7//u//D/8P/w//D/7v/u/+7/7v/u/+7/7v/u/+7/7v/u/+7/7P/s/+z/7P/q/+r/6v/q
/+v/7P/t/+7/7f/s/+v/6v/r/+z/7f/u/+3/7P/r/+r/6P/o/+j/6P/p/+r/6//s/+z/
7P/s/+z/6v/q/+r/6v/o/+n/6f/p/+j/6P/o/+j/5//n/+f/5//p/+n/5//n/+j/6P/o
/+r/6f/q/+v/7P/v//D/8f/y//L/8v/x//D/8v/y//T/9f/7////AQABAAAAAAAAAAIA
AAAAAPn/8v/t/+3/7f/u//L/8//z//P/8v/w/+7/7P/m/+P/4P/f/+H/4f/h/9//3//g
/+D/3//d/93/3f/d/97/3//g/+H/4f/h/+H/4f/i/+T/5v/p/+v/8v///xYANQBZAIUA
twDuACMBWgGHAaYBsAGjAX8BUQEQAcYAfwA8APD/uP+q/7L/vv/J/9P/3f/h/+L/4v/f
/97/3v/c/9v/3f/d/93/3v/d/9z/2//a/9v/3P/d/93/2//b/9v/3P/a/9r/2v/a/9z/
3f/d/97/3f/d/93/3f/f/9//3//g/+D/4f/h/+H/3//f/9//3//h/+H/4f/h/+D/4P/h
/+H/4//j/+P/4//k/+T/5v/m/+b/5v/n/+j/6v/s/+3/7v/v//D/8v/z//P/9P/2//n/
+//+/wAAAgAEAAcACQALABAAEwAYAB4AHwAiACUAKQAuADEANAA4AD0AQABDAEQARQBG
AEUARwBKAEsASwBMAEwASwBJAEgARQBEAEEAPwA7ADgANQAzAC4AKQAmACAAHgAcABkA
FgASAA4ACgAFAAUAAwAAAP/////9//r/+f/2//T/8v/x//P/8//x//H/8P/v/+//7//w
//D/8P/w//D/7//v/+//7f/t/+3/7f/t/+z/7P/s/+z/7P/s/+v/6//r/+v/6//r/+v/
6//r/+v/6//r/+v/7f/u/+7/7v/t/+3/7f/t/+3/7f/u/+7/8P/x//L/8v/x//H/8f/x
//P/9P/1//X/9f/2//b/9v/2//b/9v/2//b/9v/3//f/9//2//b/9v/4//j/+P/4//f/
9v/1//P/9P/0//T/9P/y//L/8v/y//D/8P/v/+//8v/y//L/8v/w/+//7v/u//D/8P/w
//D/8P/v/+//7//v/+7/7v/u/+//7//w//D/7//u/+3/6//t/+3/7f/t/+3/7f/t/+3/
6//r/+v/6v/r/+z/7f/v/+3/7f/t/+3/7P/s/+z/7P/s/+z/7P/s/+z/7P/s/+z/7P/s
/+z/6//r/+v/6v/s/+z/7P/t/+3/7f/t/+3/6//p/+n/6v/s/+z/7v/v/+7/7//w//H/
8v/z//T/9f/4//j/+P/4//b/+P/5//3/AQADAAMABAAEAAQABgAGAAYA///4//P/8//z
//T/9v/3//f/9//2//X/9P/z//D/6//o/+f/5//n/+f/5f/l/+b/5v/l/+X/5f/l/+X/
5f/l/+X/5f/n/+n/6f/p/+j/6P/q/+3/7//y//v/DAAnAEUAZQCLALgA7QAmAVkBggGc
AaMBjQFjASgB4gCZAFoAGADa/7j/uP/C/8v/1f/f/+P/6P/o/+n/5v/m/+T/4//h/+H/
4f/i/+L/4v/i/+L/4v/i/+L/4f/j/+P/4//k/+T/5P/k/+T/4//j/+L/4v/l/+X/5f/l
/+X/5f/l/+b/6P/p/+n/6f/n/+f/5//n/+f/5//n/+f/6P/o/+n/6f/p/+n/6f/p/+z/
7P/u/+7/7v/u/+//8P/w//L/8//0//P/9P/2//f/9//4//r//f/9/wAAAgAEAAYACQAL
AA0AEQATABcAHAAfACIAJQApACwALwAyADYAOQA8AD8AQABCAEQARABHAEgASQBJAEoA
SwBLAEoASgBHAEYAQwBBAEEAPgA7ADkAMwAvAC0AKAAkACIAHwAcABkAFgATAA8ADQAL
AAgABwAFAAMAAAD///7//P/6//n/+f/5//f/9//4//f/9//3//T/9P/0//T/9v/1//X/
9f/1//X/9f/1//P/8v/y//L/9P/0//T/8//z//P/8//z//X/9f/1//X/8//z//P/8//z
//T/9P/0//X/9f/1//X/8//z//T/9P/0//X/9v/2//f/9//3//f/9//4//n/+f/5//r/
+v/6//r/+v/6//r/+v/6//v/+//7//r/+v/6//r/+v/6//r//P/8//z/+//4//j/+P/4
//r/+v/6//r/+P/4//f/9//4//j/+P/4//r/+f/4//j/9v/2//b/9v/2//X/9f/1//X/
9P/0//T/8//z//T/9P/2//b/9v/1//P/8//z//P/9f/1//X/9f/1//X/9f/0//L/8v/y
//P/9f/1//X/9f/y//L/8v/y//T/9P/0//T/9P/0//T/9P/y//L/8//1//P/8//0//T/
9P/y//L/8v/0//T/9P/0//P/8//z//L/8v/y//L/8//1//X/9f/1//P/8f/x//L/8v/y
//T/9f/2//f/+P/5//r/+//8//3/AAAAAAAAAAD+/wAAAQAFAAkACwALAAwADAAMAA4A
DgAQAAkAAgD9//v/+//8//7//f/9//3//P/7//r/+f/2//P/8P/v/+//7//v/+3/7f/u
/+7/7f/t/+3/7f/t/+3/7f/t/+3/7//x//H/7//u//D/8v/1//f//v8JABoAMQBLAGkA
kQC+AO0AIAFTAXgBigGJAW8BPQEEAb4AewBAAAYA1P++/8D/yv/T/93/5f/r/+7/8P/v
/+z/7P/q/+n/6f/p/+n/6v/s/+z/7P/s/+r/6v/q/+n/6//r/+v/7P/s/+z/7P/s/+v/
6//q/+r/7f/t/+3/7f/t/+3/7f/u/+7/7//v/+//7//v/+//7//t/+3/7f/t//D/8P/x
//H/7//v/+//7//y//L/9P/0//L/8v/z//T/9P/2//f/+P/5//r//P/9//v//P/+/wEA
AQAEAAYACAAKAA0ADwARABMAFQAZAB4AIQAkACcAKwAtAC8AMQA0ADcAOgA9AD4AQABC
AEIARQBGAEcARwBIAEsASwBKAEoASABGAEIAPwA+ADwAOgA5ADUAMQAvACoAJgAkACEA
HgAdABoAFwATABEADwAMAAsACQAHAAQAAwACAAAA/v/9//v/+//5//n/+f/5//r/+//4
//j/+P/4//r/+f/5//n/+f/5//n/+f/3//b/9v/2//b/9v/2//X/8//z//P/8//0//X/
9v/3//X/9f/1//X/9f/2//b/9v/3//f/9//3//f/9//4//j/+P/5//r/+v/5//n/+f/5
//n/+v/7//v//f/+//7//v/9//z/+//6//v//P/+///////+//7//v/+//7//v/+//7/
/v/+//3/+v/6//r/+v/8//z//P/8//r/+v/5//n/+P/4//j/+P/6//n/+P/4//f/9v/1
//T/9P/z//P/8//0//T/9f/2//P/8//0//T/9P/0//T/8//z//P/8//z//P/8//z//P/
9f/1//X/9P/z//L/8f/x//L/8//0//X/8//y//H/8P/y//L/8v/w/+7/7v/u/+7/7//v
/+//7v/w//D/8P/x//H/8f/x//H/8//x//H/8v/x//D/8f/x//L/8//0//X/9v/3//j/
+f/6//r/+v/6//z//v///wMABwAJAAkACgAIAAgACgAKAAgAAQD6//X/9f/1//b/+P/7
//v/+//6//f/9P/x/+z/6//o/+f/5//n/+f/5f/l/+T/5P/j/+P/5f/l/+X/5f/l/+X/
5f/n/+f/5//n/+r/7P/u/+3/8f/6/wcAHgA7AF0AgwCvAOIAFwFOAXkBlAGaAYkBYQEt
AeoAngBdAB4A3v+0/67/tv/A/8v/1//d/+H/4v/i/+H/4P/g/97/3f/f/9//3//g/9//
3v/d/9z/3v/e/97/3f/d/93/3f/e/97/3v/e/97/3//f/97/3v/d/93/3f/d/9//3//f
/+D/4P/h/+H/4f/h/+H/4f/h/+H/4f/h/+H/4v/i/+P/4//j/+P/4//j/+T/5P/m/+b/
5P/k/+X/5v/n/+r/7P/u/+3/7v/w//H/8//0//b/+f/3//r//P/+/wIABQAHAAkADQAP
ABMAGAAbAB4AIQAlACgAKwAuADIANQA4ADsAPAA+AEAAQABDAEQARQBFAEYARQBFAEQA
RABDAEIAPwA9ADoANgAyAC8ALQApACcAIgAcABoAFwAUAA8ADAAJAAUABQADAAAA///9
//v/+P/3//b/9P/y//H/8//z//H/8f/w/+//7//v/+z/7P/s/+z/6v/p/+n/6f/p/+n/
6f/p/+v/6v/q/+r/6v/q/+r/6f/o/+f/5v/l/+f/5//n/+f/5//n/+f/5//o/+r/6//s
/+z/6//q/+n/6v/r/+3/7v/u/+//8P/w/+//7//v/+//8P/y//T/9f/0//T/8//y//L/
8v/y//L/8v/y//P/8//x//D/8P/w//L/8v/y//L/8P/w//D/7//v//D/8f/y//H/8P/v
/+7/7P/s/+v/6//s/+z/7P/s/+r/6f/o/+j/6v/q/+r/6v/o/+f/5//n/+n/6P/o/+j/
5//n/+j/6P/n/+b/5f/j/+X/5f/l/+X/5f/l/+X/5f/l/+X/5f/k/+X/5v/n/+n/5v/l
/+T/4//k/+b/6P/n/+b/5f/k/+P/4//j/+L/5P/k/+T/5f/j/+P/4//j/+X/4//j/+T/
5P/k/+b/5//o/+n/6v/r/+z/7f/u/+//7v/u/+7/7v/v//L/9P/5//v//f/9//7//P/8
//7//v/8//X/7v/p/+r/6//t//D/8f/x//H/8P/u/+z/6v/m/+H/3v/d/93/3//f/93/
3f/e/97/3f/d/93/3f/d/93/3//f/9//4f/f/+H/4f/g/+L/5v/p/+v/9P8HAB4APwBj
AI8AwQD4ADEBZgGRAagBqgGZAXMBPQH6AK4AawAmAN7/sP+q/7T/wP/N/9f/3//j/+L/
4v/f/9z/3P/a/9n/2//b/9v/3P/c/9z/3P/c/9z/3P/c/9v/2//b/9v/3P/c/9z/3P/c
/9//3//e/97/3f/d/93/3f/f/9//3//g/+D/4f/h/+H/4f/h/+H/4f/j/+P/4//j/+L/
4v/j/+P/4//j/+P/4//m/+b/6P/o/+j/6P/p/+r/7P/u/+//8P/v//D/8v/z//P/9P/2
//n/+//+/wAAAgAEAAcACQALAA4AEQAWABwAHwAiACUAKQAsAC8AMgA2ADkAPAA/AEAA
QgBEAEQARwBIAEkASQBKAEkASQBIAEgARQBEAEEAPwA9ADoANwA1AC8AKwApACQAIAAe
ABsAGAATABAADQAJAAcABQACAAEAAQD///z/+//6//j/9v/1//f/9//1//X/9P/z//P/
8//y//L/8v/y//T/8//z//P/8v/x//D/7//x//D/8P/w/+7/7v/u/+3/7//v/+//7//x
//H/8f/x/+//7//v/+//8f/y//L/8v/x//H/8f/x//P/8//0//T/9P/1//b/9v/1//X/
9f/1//f/+P/5//n/9//4//j/+P/6//r/+v/6//r/+v/7//v/+f/4//j/+P/6//r/+v/6
//j/+P/4//f/9v/2//b/9v/4//j/+P/4//b/9v/1//X/9v/2//b/9v/2//X/9P/0//T/
9P/0//T/9P/z//P/8//x//D/8P/w//D/8f/z//T/8v/y//L/8f/x//H/8f/x//P/8//z
//P/8f/x//H/8P/y//L/8v/z//H/8f/x//H/8P/w//L/8v/y//L/8f/x//H/8P/w//D/
8P/x//H/8f/x//H/8f/v/+//8P/w//D/8v/z//T/9f/2//f/9v/3//j/+f/7//z//f/+
//3//v/+/wEABwAJAAkACgAIAAgACgAKAA0ABwABAP3//P/7//v//P/9//3//f/8//v/
+v/5//b/8f/u/+3/7f/t/+3/6//r/+r/6v/p/+n/6f/p/+n/6f/r/+v/6//t/+3/7f/t
/+z/7P/u//H/9f/2//n/CAAbADUAUwB1AJwAyQAAATUBZgGKAZ0BmQF7AUoBCgHDAH4A
QAACAM7/vP/A/8v/1f/f/+X/6v/s/+v/6v/q/+j/5//n/+f/5//o/+j/6P/o/+j/5v/m
/+b/5f/n/+f/5//o/+b/5v/m/+b/5//n/+b/5v/p/+n/6f/p/+f/5//n/+j/6P/p/+n/
6f/p/+n/6f/p/+f/5//n/+f/6v/q/+v/6//p/+n/6f/p/+z/7P/u/+7/7P/s/+3/7v/u
//D/8f/y//P/9P/2//f/9//4//r//f/9/wAAAgAEAAQABwAJAAsADQAPABMAGAAbAB4A
IQAlACYAKQAsADAAMwA2ADkAOgA+AEAAQABDAEQARQBFAEYASQBJAEgASABHAEYAQwBB
AEAAPgA8ADsANwAzADEALAAoACYAIwAgAB8AHAAZABUAEgAPAAsACQAHAAUAAgABAAAA
/v/8//v/+//7//n/+f/6//n/+f/5//b/9v/2//b/+P/3//f/9//3//f/9//3//f/9v/2
//b/9v/2//b/9f/1//X/9f/1//X/9f/1//X/8//z//P/8//z//T/9P/0//X/9f/1//X/
9f/1//b/9v/2//f/+P/4//f/9//3//f/9//4//n/+f/7//z//P/8//r/+v/6//r//P/8
//3//f/9//z//P/8//z//P/8//z//P/8//z/+//6//r/+v/6//r/+v/6//r/+v/6//n/
+f/4//j/+P/4//r/+f/4//j/9//2//X/9P/0//P/8//z//X/9P/0//T/8f/x//L/8v/0
//T/9P/z//P/8//z//P/8//z//P/8//z//P/8//y//D/8P/w//H/8//z//P/8//y//L/
8v/y//L/8v/y//L/8v/y//L/8P/u/+7/7v/u/+7/8f/x//H/8P/u/+7/7v/v//H/8f/x
//H/8f/v/+//8P/w//D/8v/z//L/8//0//X/9v/3//j/+f/6//r/+v/6//r//P/9/wEA
BQAHAAcACAAKAAoADAAMAAsAAwD7//X/9//3//j/+v/7//v/+//6//b/9P/y/+7/7f/q
/+n/6f/o/+f/5P/j/+X/5v/m/+f/5//n/+f/5//n/+f/5//p/+n/6f/p/+j/6P/s/+//
8f/4/wUAGAAzAFMAdwChANAAAQE0AWUBiAGUAYsBawE7AfoArABnACoA7P++/7D/uP/E
/83/1//b/+H/5P/m/+f/5P/k/+L/4f/h/+H/4f/i/+L/4v/i/+L/4P/g/+D/3//f/9//
3//g/+H/4v/j/+T/4v/h/9//3v/g/+H/4v/j/+H/4f/h/+L/5P/l/+X/5f/l/+X/5f/l
/+T/4//i/+H/5P/k/+X/5f/l/+X/5f/l/+T/5P/m/+b/6P/o/+n/6v/o/+r/6//s/+//
8P/y//P/8f/y//T/9//5//z//v8AAAIABQAHAAkACQALAA8AFAAXABoAHQAhACYAKQAs
ADAAMQA0ADcAOAA6ADwAPAA/AD4APwA/AEAAQQBBAEAAQABBAEAAPQA7ADcANAAxAC8A
KwAnACUAIAAeABwAGQAWABUAEgAPAAsACAAFAAEA///9//v/+P/3//j/9v/0//P/8f/x
/+//7//w/+//7//v/+7/7v/u/+7/7P/r/+v/6//t/+3/7f/t/+v/6v/q/+r/6v/q/+r/
6f/n/+f/5//n/+f/5//n/+f/6f/p/+n/6f/p/+r/6v/q/+v/6//r/+v/6//r/+z/7P/s
/+3/7v/u/+//7//v/+//7//w//H/8f/z//T/9P/0//L/8v/y//L/8P/w//H/8f/z//L/
8v/y//D/8P/w//D/8f/y//P/8//w//D/8P/w/+7/7v/u/+7/7v/u/+3/7f/t/+z/6//q
/+z/6//q/+r/6v/q/+r/6v/q/+n/6f/p/+v/6v/q/+r/5//n/+j/6P/m/+b/5v/l/+X/
5f/l/+X/5f/n/+b/5v/m/+b/5v/l/+X/5f/k/+T/5P/k/+X/5f/l/+X/5f/l/+P/4//k
/+T/5P/m/+f/5v/n/+j/6f/s/+3/7v/v//D/8P/w//D/8P/y//P/9//7//3//f/+//z/
/P/+//7//P/1/+7/6f/q/+v/7f/w/+//7//v/+7/6v/o/+b/4v/d/9r/2f/Z/9r/2//a
/9v/2v/a/9n/2f/Z/9n/2f/Z/9v/2//b/93/2//b/9v/3P/g/+T/5f/l/+z/+/8QACsA
TwB3AKcA3AAVAUwBfwGeAaoBnQF9AU0BDgHCAHsAOADw/7j/pP+q/7b/w//N/9P/2f/c
/9r/2f/Y/9j/1v/V/9X/1f/V/9b/1v/W/9b/1v/U/9T/1P/T/9X/1f/V/9b/1P/U/9T/
1P/X/9f/1v/W/9f/1//X/9f/1//X/9f/2P/Y/9n/2f/Z/9n/2f/Z/9n/2//b/9v/2//c
/9z/3f/d/9v/2//b/9v/3P/c/97/3v/g/+D/4f/i/+L/5P/l/+b/5//o/+r/6//r/+z/
7v/x//P/9v/4//r/+v/9////AQAEAAcADAASABUAGAAbAB8AIgAlACgALAAxADQANwA4
ADgAOgA6AD0AQABBAEEAQgBBAEEAQABAAD0APAA5ADcANQAyAC8ALQAnACMAIQAcABgA
FgATABAADQAKAAcAAwD///3/+v/5//n/9//0//P/8v/w/+7/7f/t/+3/6//r/+r/6f/p
/+n/5v/m/+b/5v/o/+f/5//n/+X/5f/l/+X/5f/k/+T/5P/m/+b/5v/l/+P/4//j/+P/
5f/l/+X/5f/j/+P/4//j/+X/5v/m/+b/6f/p/+n/6f/n/+f/6P/o/+r/6//s/+z/7f/t
/+3/7f/t/+7/7//v/+//8P/w//D/8P/w//D/8P/y//L/8//z//L/8P/v/+7/8P/w//D/
8P/w//D/8P/v/+7/7v/u/+7/7v/u/+7/7v/s/+z/6//r/+7/7v/u/+7/7P/r/+r/6v/q
/+r/6v/q/+r/6f/p/+n/6f/o/+j/6P/p/+n/6v/q/+r/6v/q/+n/5//n/+f/5//o/+n/
6v/r/+v/6P/m/+b/5v/m/+j/6f/q/+r/6P/o/+j/6f/r/+v/6//r/+n/5//n/+j/5v/m
/+j/6f/s/+3/7v/v//D/8f/y//P/9P/0//T/9P/2//j/+f/9////AQABAAIABAAEAAYA
BgAIAAEA+v/1//T/8//z//T/9//3//f/9v/2//T/8v/u/+n/5v/l/+X/4//j/+H/4f/i
/+L/4f/h/+P/4//j/+P/4//j/+P/5f/l/+X/5f/m/+b/5P/n/+v/7v/z//7/EQAtAE0A
cQCWAMUA/gA1AWYBjgGjAaMBiwFcARwB0wCIAEYABADM/7T/uv/F/8//1//h/+b/5v/l
/+b/5v/k/+P/4f/h/+H/4v/i/+L/4v/i/+L/4v/i/+H/3//f/9//4P/h/+L/4//k/+P/
4//i/+L/4//j/+P/4//l/+X/5f/m/+X/5f/k/+P/5f/l/+X/5f/l/+X/5f/l/+b/5v/n
/+f/5//n/+f/5//o/+j/6v/q/+z/7P/t/+7/7P/u/+//8P/v//D/8v/z//X/9v/4//v/
+f/8//7/AAACAAUABwAJAAkACwAPABQAFwAaAB0AIQAkACcAKgAuADEANAA3ADgAPAA+
AD4AQQBCAEMAQwBEAEcARwBGAEYARwBGAEMAQQBBAD4AOwA5ADcAMwAxACwAKAAmACMA
IAAbABgAFQARAA8ADQAKAAkABwAFAAIAAQABAAAA//////7//f/6//n/+P/3//f/9//2
//b/9v/2//T/8//z//P/9P/1//b/9//1//T/9P/0//T/9P/0//P/8//z//P/8//z//P/
8//z//X/9f/1//X/8//0//T/9P/1//X/9f/1//X/9f/2//b/9P/1//b/9v/5//n/+f/5
//f/+P/5//n/+f/6//r/+v/8//z//P/8//r/+v/7//v//f/8//z//P/6//r/+v/6//r/
+v/6//n/+v/6//r/+v/4//j/+P/4//f/+P/4//n/+f/4//f/9v/4//f/9v/2//b/9v/2
//b/9v/1//X/9f/3//b/9v/2//P/8//0//T/9v/2//b/9f/z//P/8//z//P/8//x//T/
9P/0//T/9P/z//P/8//y//L/8v/y//P/8//z//P/8//z//H/8f/y//T/9P/2//f/9v/3
//j/+f/6//v//P/9//7//v/+//7//v8AAAEABQALAA0ADQAOAAwADAAOAA4AEAAJAAIA
/f/9//3//v8AAP////////7//v/8//r/9v/z//D/7//v/+//7//t/+3/8P/w/+//7//u
/+3/7P/r/+3/7f/t/+//7//t/+3/7v/u//D/8//3//j///8MACEAOwBbAH8ApgDTAAgB
OwFmAYIBjQF9AVcBIAHeAJcAVgAeAOb/wv+6/8T/zf/X/+H/6f/s/+z/7f/q/+r/6P/n
/+f/5//n/+j/6P/o/+j/6P/m/+b/5v/l/+b/5//o/+r/6P/o/+j/6P/p/+n/6P/o/+n/
6f/p/+n/5//n/+f/6P/q/+v/6//r/+n/6f/p/+n/6//r/+v/6//s/+z/7f/t/+v/6//r
/+v/7P/s/+7/7v/w//D/8f/y//D/8v/z//T/9f/2//j/+f/4//j/+f/7//3/AAACAAQA
BAAHAAkACwANAA8AEwAYABkAHAAfACMAJQAnACkALAAxADQANwA4ADgAOgA6AD0AQABB
AEEAQgBDAEMAQgBCAEEAQAA9ADsAOwA4ADUAMwAwAC0ALAAoACQAIgAfABwAGwAYABUA
EQANAAsACAAHAAcABQACAAEAAAD+//z/+//9//3/+//7//r/+f/5//n/9//2//X/9P/1
//X/9v/3//X/9f/1//X/9f/0//T/9P/0//T/9P/z//P/8//z//P/9f/1//X/9f/1//X/
9f/1//X/9v/2//b/9f/1//X/9f/1//X/9v/2//b/9//4//j/9//3//f/9//3//j/+f/5
//f/+P/4//j/+v/6//r/+v/6//r/+//7//v/+v/6//r/+v/6//r/+v/6//r/+v/5//j/
+P/4//j/+v/6//r/+v/4//j/9//3//b/9v/2//b/9v/1//T/9P/2//b/9v/2//j/9//3
//f/9v/0//P/8v/x//H/8v/y//L/8v/y//H/7//v/+//7//x//P/8//z//L/8f/w/+//
7v/x//H/8f/w//D/8P/w//H/7//v/+//7//x/+//7//w/+//7v/v/+//8f/z//X/9//2
//f/+P/5//j/+P/4//j/+f/8//7/AwAFAAcABwAIAAoACgAMAAwACgADAPz/9//3//f/
+P/6//3//f/9//z/+f/2//P/7v/r/+j/5//n/+f/5//l/+X/5P/k/+P/4//k/+X/5v/n
/+X/5f/l/+f/5//n/+n/6v/q/+z/7//x//T//f8OACcARQBnAI8AvADtACABUwF+AZQB
lQF/AVUBHgHWAIsATAAMAND/sP+y/8D/yf/T/9v/4//m/+b/4//j/+T/4//j/+H/4f/h
/+L/4v/i/+L/4v/k/+T/5P/j/+L/4f/g/+D/4P/g/+D/4P/j/+P/4v/i/+P/4//j/+P/
5f/l/+X/5v/k/+X/5f/l/+P/4//j/+P/5P/l/+b/5//m/+b/5//n/+f/5//n/+f/6P/o
/+r/6v/q/+r/6//s/+r/7P/t/+7/7//w//L/8//1//b/+P/7//v//v8AAAIAAgAFAAcA
CQALAA0AEQAWABkAHAAfACMAKAArAC4AMgA0ADYAOAA4ADoAPAA8AD8AQABBAEEAQgBD
AEMAQgBCAEIAQgBAAD8APAA4ADQAMQAwAC0ALAAoACMAIAAcABgAFwAUABEADQANAAsA
CAAHAAMAAQD+//3//v/8//r/+f/3//f/9f/1//T/8//z//P/9P/0//T/9P/y//H/8f/x
//H/8f/x//H/8f/w//D/8P/w//D/8P/v//H/8f/x//H/7//v/+//7//w//H/8v/z//H/
8v/y//L/8//z//P/8//0//X/9//4//b/9//4//j/+//7//v/+//5//r/+//7//v//P/8
//z//v/+//7//v/8//z//f/9//3//P/8//z//P/8//z//P/6//r/+v/5//r/+v/6//r/
+P/4//j/+P/4//j/9//3//j/+P/4//j/9v/1//T/9P/2//b/9v/2//T/8//z//P/8//y
//L/8v/y//P/9f/2//T/9P/0//P/9f/1//X/9f/z//T/8v/y//L/8v/1//X/9f/0//L/
8v/y//P/9f/1//X/9f/1//P/8//0//L/8v/0//X/9v/3//j/+f/6//v//P/9/wAAAAAA
AAAAAAACAAMABwAJAAsACwAMAA0ADgARABIAEgALAAQA///9//3//v8AAAMAAwADAAIA
/v/8//r/9v/z//D/7//v/+//7//t/+3/7v/u/+3/7f/v/+//7//v/+3/7f/t/+//8f/z
//P/8v/y//T/9f/3//z/BQAWACsASwBvAJkAxgD7ADABZwGWAbIBtwGlAX0BRAH8ALEA
bgAsAOr/wv/A/8r/1f/f/+n/7//y//L/8//y//L/8P/v/+3/7f/t/+7/7v/u/+7/7v/w
//D/8P/v/+3/7f/t/+7/8P/w//D/8P/v/+//7v/u//H/8f/x//H/8//z//P/9P/y//P/
8//z//P/8//z//P/8//z//P/8//2//b/9//3//f/9//3//f/9v/2//j/+P/5//r//P/+
//3//v/+//7/AQACAAQABQAFAAYACAALAAsADgAQABIAFAAXABkAGwAdAB8AIwAoACsA
LgAxADUAOAA7AD4AQgBDAEYASQBKAE4AUABQAFMAVABVAFUAVgBXAFcAVgBWAFUAVABR
AE8ATwBMAEkARwBEAEEAQAA8ADYANAAxAC4ALQAqACcAIwAhAB8AHAAbABkAFwAUABMA
FAASAA==
         </WaveFormData>
      </LeadData>
      <LeadData>
         <LeadByteCountTotal>10000</LeadByteCountTotal>
         <LeadTimeOffset>0</LeadTimeOffset>
         <LeadSampleCountTotal>5000</LeadSampleCountTotal>
         <LeadAmplitudeUnitsPerBit>4.88</LeadAmplitudeUnitsPerBit>
         <LeadAmplitudeUnits>��V</LeadAmplitudeUnits>
         <LeadHighLimit>2147483647</LeadHighLimit>
         <LeadLowLimit>268435456</LeadLowLimit>
         <LeadID>V5</LeadID>
         <LeadOffsetFirstSample>0</LeadOffsetFirstSample>
         <FirstSampleBaseline>0</FirstSampleBaseline>
         <LeadSampleSize>2</LeadSampleSize>
         <LeadOff>FALSE</LeadOff>
         <BaselineSway>FALSE</BaselineSway>
         <ExcessiveACNoise>FALSE</ExcessiveACNoise>
         <MuscleNoise>FALSE</MuscleNoise>
         <LeadDataCRC32>2037560378</LeadDataCRC32>
         <WaveFormData>
8v/y//L/8v/z//T/9f/2//X/9P/z//L/8P/w//D/8P/y//L/8v/y//D/8P/w//D/8P/w
//D/8P/u/+7/7v/u/+7/7v/u/+7/7//w//H/8v/y//L/8v/y//T/9P/0//T/9P/0//T/
9P/2//b/9v/2//j/+P/4//j/+P/4//j/+P/5//r/+//8//v/+v/5//j/+v/6//r/+v/4
//j/+P/4//b/9v/2//b/+P/4//j/+P/4//j/+P/4//b/9v/2//b/+P/4//j/+P/2//T/
8v/w//H/8v/z//T/9P/0//T/9P/0//T/9P/0//T/9P/0//T/8//y//H/8P/y//L/8v/y
//T/9P/0//T/8//y//H/8P/z//T/9f/2//X/9P/z//L/8f/w/+//7v/x//L/8//0//T/
9P/0//T/8//y//H/8P/u/+7/7v/v//H/8P/w//D/7v/v/+//7//x//H/8P/w/+7/7v/u
/+7/8v/z//P/9P/3//j/+f/6//j/+P/3//b/9//4//v//v8CAAUACAALAAsACwAKAAsA
CQAJAAQA///7//v/+//8//7//v/+//7/+//5//b/8//x/+7/7P/r/+n/6f/p/+j/6v/q
/+r/6v/o/+j/6P/o/+r/6v/q/+r/6f/p/+n/6f/r/+z/7P/t/+3/8P/7/xIAMgBWAIEA
twDzAC4BZwGUAbIBwAG4AZwBcwE/AfsAtwB6ADoAAwDp/+L/5P/o/+3/7//x//H/7//s
/+v/6v/n/+X/5v/n/+n/6v/p/+j/5//k/+X/5v/n/+j/5v/m/+b/5v/k/+T/5f/l/+f/
6P/o/+f/5f/m/+b/5v/o/+j/6P/o/+v/6//r/+v/6f/p/+n/6f/r/+v/6//r/+v/7P/s
/+z/7P/s/+z/7f/u/+//7//v/+//8P/w//D/8v/0//X/9v/5//n/+//8//3//v///wEA
BAAGAAcACQAJAAsADQAPABIAFgAbAB8AIgAlACkALAAvADIANQA4AD0AQABDAEUARQBH
AEkASwBOAE8AUABTAFIAUQBQAE4ASwBJAEcARQBBAD8APQA6ADUAMAAqACUAIgAhAB8A
HQAYABYAEwAQAA0ACwAIAAcABwAFAAQAAwACAP///P/8//7//v/8//v/+//7//v/+//5
//n/+f/5//v/+//7//v/+v/5//j/9v/4//j/+P/4//b/9v/2//X/9v/2//b/9v/2//f/
9//3//b/9f/z//L/9P/1//b/9//2//b/9v/2//b/9v/3//f/+f/6//r/+//5//n/+P/4
//r/+//9/////f/9//3//v8AAP////////7//v/+//7///////7//v/+//7///////7/
/f/8//r//P/8//3////9//3//f/9//r/+f/5//n/+//7//v/+//7//v/+//7//r/+v/6
//r/+v/6//r/+v/5//n/+f/5//n/+f/5//n/+f/5//n/+f/6//r/+v/6//j/+P/4//j/
9v/2//X/9f/3//f/9//4//b/9v/2//b/9f/1//b/9v/2//b/9v/1//X/9f/2//b/9v/2
//b/9P/0//X/9f/0//T/9P/0//X/9f/1//X/8//y//L/8v/z//T/9f/4//n/+f/6//v/
+v/7//z//f8AAAAAAAAAAP//AAABAAMABwAJAAsADAALAAsADQANAA8ACgAFAAEAAwAD
AAQABgAGAAYABgAFAAMAAAD9//n/9v/0//P/8f/x//H/8P/w//D/8P/w//D/7v/u/+7/
7v/u/+7/7v/v//H/8f/v/+//8P/w//H/8//0//v/DAAkAEIAZQCLALsA9gAxAWYBkAGq
AbIBpgGDAVMBGQHXAJgAXAAnAAEA8P/s/+7/8f/z//X/9f/1//b/8//y/+//7f/r/+v/
7P/s/+7/7v/u/+z/6v/q/+r/6v/s/+z/7P/s/+z/7P/t/+3/6//s/+z/6//t/+7/7v/u
/+z/7P/s/+z/7//v/+//7//v/+//7//v/+3/7f/t/+3/7f/u/+7/7v/u/+7/7v/v//D/
8f/x//H/8f/y//L/8v/y//T/9f/2//f/9//5//r/+f/6//v//f8AAAIAAwAFAAcACQAL
AA0ADwASABYAGQAcAB8AIwAmACcAKgAtADAANQA4ADsAPQA/AEEAQwBFAEQARQBGAEkA
SQBJAEkASABHAEUAQwBBAD8APQA7ADgANAAwACsAJwAjACEAHgAbABgAFgATABAADQAL
AAgABwAHAAUABAADAAQAAQD+//7//P/8//r/+f/5//n/+f/5//f/9//3//f/9//3//f/
9//3//f/9//2//b/9v/2//b/9v/2//b/9f/2//b/9v/2//b/9//3//f/9//3//b/9v/1
//X/9f/1//j/+P/4//j/9//2//b/9f/3//j/+P/5//n/+f/4//j/+f/5//r/+//7//v/
+//8//r/+f/5//n//P/8//z//P/9//3//P/8//r/+v/7//v/+//7//v/+v/7//r/+v/7
//v/+//7//v/+v/5//n/+f/5//n/+f/5//v/+//7//v/+P/4//j/+P/6//r/+v/6//f/
9//3//f/9//3//f/9//5//n/+f/5//b/9v/2//b/+P/4//j/+P/6//r/+f/5//f/9//3
//j/+v/6//r/+v/3//f/+P/4//j/+P/4//f/9//3//f/9//2//f/9v/1//X/9v/2//b/
9//1//X/9v/2//b/9v/2//T/9P/1//X/9P/0//T/9P/1//X/9f/1//P/8v/y//L/8//0
//X/+P/3//f/+P/5//r/+//8//3/AAAAAAAAAAD+/wAAAgAFAAUABwAJAAoADQANAA8A
DwARAAwABwADAAEAAQACAAQAAgACAAIAAQABAP7/+//3//T/8v/x/+//7f/t/+z/7P/u
/+7/7v/u/+z/7P/s/+z/7P/s/+z/7f/v/+//7f/r/+z/7P/v/+//9P/9/wwAJABAAF8A
iQC7APAAJwFcAYIBmAGcAYoBYwEvAfUAswB4AEIAEQD1/+r/6P/o/+v/7//x//P/8//y
/+//7v/r/+n/5//n/+j/6P/q/+r/6v/o/+b/5v/m/+b/6P/o/+j/6P/o/+j/6f/p/+f/
6P/o/+f/6P/q/+v/7P/r/+r/6f/o/+n/6f/p/+n/6f/p/+n/6f/p/+n/6f/p/+n/6v/q
/+r/6P/o/+j/6f/s/+3/7f/t/+v/7P/s/+z/7P/u/+//8P/x//H/8//0//P/9P/1//f/
+P/6//v//f///wEAAwAFAAUACAAMAA8AEgAVABkAHAAdACAAIwAmACsALgAxADMAMwA1
ADcAOQA4ADkAOgA9AD8APwA/AD4AOwA5ADcANQA0ADMAMgAwACwAKAAjAB8AGQAXABQA
EQAQAA4ACwAIAAUAAwAAAP///f/7//r/+f/4//X/8v/y//D/8P/u/+3/7//v/+//7//t
/+3/7f/t/+3/7f/t/+3/7//v/+//7v/s/+z/7P/s/+z/7P/s/+v/6v/q/+r/6v/s/+3/
7f/t/+3/7f/s/+z/6//r/+v/6//s/+z/7P/s/+z/7P/t/+3/7f/u/+7/7//v/+//7v/u
/+3/7f/u/+//8f/x//H/8v/w/+//7//v//H/8v/z//T/8//z//L/8v/y//L/8//z//P/
8//z//L/8f/w//D/8f/z//P/8//z//L/8f/x//H/8P/v/+7/7f/v/+//7//v/+z/7P/s
/+z/7P/s/+z/7P/u/+//8P/x/+7/7f/s/+v/7f/t/+3/7f/s/+z/7P/s/+z/7P/s/+z/
7v/u/+3/7f/q/+n/6P/o/+n/6v/r/+z/6f/p/+r/6v/q/+z/7P/q/+j/6P/o/+j/6P/o
/+n/6f/q/+r/6v/q/+v/6//r/+v/7P/s/+3/7v/t/+z/6//s/+v/6//s/+3/8P/x//L/
8//0//T/9P/0//b/+P/6//3///8BAAMABAADAAMABQAFAAMA/v/5//X/9//3//j/+v/8
//z//P/7//b/8v/u/+n/5//m/+b/5f/j/+P/4v/i/+D/4P/g/+D/4f/i/+P/5P/i/+L/
4v/j/+X/5f/l/+f/6P/o/+n/6f/u//v/EAAsAE4AeQCrAOMAHAFXAYYBoAGqAaIBggFV
ARsB1QCVAFoAHgDx/9//2v/c/+D/5f/l/+f/5//l/+T/4//i/9//3f/f/9//4P/g/97/
3v/e/9z/3P/c/9z/3P/c/9z/3P/c/97/3v/f/9//3//g/+D/3//e/97/3f/c/93/3v/f
/+D/4f/h/+H/4f/f/9//3//f/9//3//f/9//3//g/+D/4P/i/+L/4v/j/+L/4//j/+P/
4f/i/+L/4v/l/+j/6v/s/+z/6//s/+z/7//w//H/8//0//b/9//5//n/+//9////BAAI
AA0AEQAUABcAGwAeAB8AIgAlACgALQAwADMANQA2ADcAOAA5ADsAPQA/AEMAQQBBAEEA
QAA9ADsAOQA3ADMAMQAvACwAKAAkAB8AGwAXABUAEgAPAAoACAAFAAIAAAD///3//f/5
//f/9v/1//T/8f/u/+7/8f/y//H/8f/w/+//7v/t/+v/6//r/+v/6f/p/+n/6f/r/+v/
6//q/+v/7P/t/+7/7P/s/+z/6//p/+j/5//m/+j/6f/p/+n/6f/p/+j/6P/q/+v/7P/t
/+z/7P/s/+z/7v/u/+//7//v//D/8P/x/+//7//u/+7/8P/x//P/9f/z//P/8//0//T/
8//z//P/9P/0//T/9P/z//P/8v/y//T/9P/1//X/8//z//P/8v/x//D/8P/x/+//7//v
/+//7v/t/+3/7f/u/+//8P/x/+7/7f/s/+v/6//s/+3/7v/s/+z/7P/s/+v/6//r/+v/
6//r/+v/6//p/+n/6f/p/+r/6v/q/+r/6v/q/+r/6v/q/+r/6f/p/+v/6//r/+z/6v/q
/+r/6v/p/+v/7P/q/+r/6v/q/+j/6P/p/+n/6P/o/+j/6P/p/+n/6f/p/+n/6P/o/+j/
6v/q/+r/7P/t/+3/7v/v//D/8f/y//P/9P/0//T/9P/2//j/+v/9////AQADAAQAAwAD
AAUABQADAP7/+f/1//j/+f/7//7//P/8//z/+//5//b/8//v/+r/6P/n/+X/5//n/+b/
5v/m/+b/5v/m/+b/5v/m/+b/6P/o/+j/6f/n/+f/5//n/+j/6v/r/+v/8v8BABgAOgBg
AIsAwQD/ADoBcQGcAbIBugGuAY4BYQEnAeUAowBkACYA+f/j/+D/4v/m/+n/7f/x/+//
7f/q/+f/5v/j/+H/4v/j/+X/5v/k/+T/5P/i/+L/4v/i/+L/5P/k/+T/5P/k/+T/5f/l
/+X/5v/m/+X/5f/m/+b/5v/m/+b/5v/m/+f/5//n/+f/5//n/+f/5//p/+n/6f/p/+n/
6v/q/+r/6P/o/+j/6f/s/+3/7f/t/+3/7v/u/+7/8P/y//P/9P/z//P/9f/2//f/+P/5
//v//f8AAAIABQAFAAcACQALAA8AEgAWABkAHAAfACMAJgApACwALwAyADcAOgA9AD8A
PwBBAEMARQBIAEkASgBNAE0ATQBNAEwASgBHAEQAQQA/AD0AOwA4ADQAMAArACcAIwAh
AB4AGwAaABgAFQASAA0ACwAIAAcABgAFAAUABQACAP///P/8//3//v/9//3//f/9//3/
/f/7//v/+//7//v/+//7//v/+f/5//n/+P/6//r/+v/6//j/+P/4//f/+P/4//j/+P/4
//n/+f/5//f/9//2//b/+f/5//n/+f/4//j/+P/4//r/+v/7//v/+//8//z//f/9//3/
/P/8//////8AAAEA////////AAAAAP///////wIAAgACAAIAAQABAAAAAAACAAIAAwAD
AAEAAQABAAAA///+//7///8BAAEAAQABAP7//f/9//3//f/9//3//f/9//3//f/9//z/
/P/8//z//P/8//z//P/7//v/+//7//3//f/9//3/+//7//v/+//6//r/+v/6//z//P/8
//z/+//6//j/9//4//n/+v/8//z//P/8//z/+f/4//r/+v/6//r/+v/6//v/+//4//j/
+P/4//v/+//7//v/+f/4//j/+P/6//r/+v/8//v/+//8//3//v///wAAAQAEAAQABAAE
AAMABAAFAAcACwANAA8AEAAPAA8AEQARABQAEAAMAAkACAAHAAcACAAIAAgACAAHAAYA
BAACAP//+v/4//f/9f/1//X/9P/0//T/9P/0//T/8v/y//L/8v/0//T/9P/1//X/9f/1
//X/9P/2//f/+f/4//v/BAAYADIAUQBzAJ0A0AAJAUIBdAGaAawBrgGZAXEBOwH/ALwA
gABJABkA/P/y//L/8//1//f/+f/5//j/9//2//P/8f/v/+//8P/w//D/8P/w/+7/7v/u
/+7/7v/u/+7/7v/u/+7/7v/v/+//7f/u/+7/7f/u//D/8f/y//H/8P/v/+7/8f/x//H/
8f/v/+//7//v/+//7//v/+//7//w//D/8P/u/+7/7v/v//L/8//z//P/8//0//T/9P/0
//b/9//4//f/9//5//r/+//8//3///8AAAIAAwAFAAcACQALAA0ADQAQABQAFwAaAB0A
IQAkACUAKAArAC4AMwA2ADkAOwA9AD8AQQBDAEYARwBIAEsASwBLAEsASgBLAEkARwBF
AEUAQwBBAD4APAA4ADMALwArACkAJgAjACIAIAAdABoAFgATAA8ADQALAAkACAAHAAYA
AwAAAAAAAAAAAP7//f////////////v/+//7//v//f/9//3//f/9//3//f/8//r/+v/6
//r/+v/6//r/+f/4//j/+P/4//j/+f/5//n/+f/5//j/+P/5//n/+f/5//r/+v/6//r/
+P/4//n/+f/5//r/+v/7//n/+f/4//j/+//7//z//f/9//3//f/+//z/+//7//v//P/8
//z//P/7//v/+v/6//z//P/9//3//f/9//3//P/5//j/+P/5//v/+//7//v//P/7//v/
+//5//n/+f/5//v/+//7//v/+P/4//j/+P/4//j/+P/4//X/9f/1//X/8//z//P/8//1
//X/9f/1//T/9P/0//T/9P/0//T/9P/0//T/8//z//H/8f/x//L/8v/y//L/8v/z//P/
9P/0//L/8v/y//H/8//1//P/8f/w//D/8P/w//D/8P/w//H/8f/u/+7/7v/u//H/8f/x
//H/8f/w//D/8P/w//D/8P/y//P/8//0//X/9P/1//b/9//4//j/+P/4//j/+v/8////
AQADAAUABgAHAAcACQAJAAgAAgD8//f/+f/5//r//P/8//z//P/7//f/9P/x/+3/6v/o
/+f/5f/j/+P/4v/i/+T/5P/k/+T/5v/m/+b/5v/m/+b/5v/n/+X/5f/l/+X/5P/m/+f/
5//q//X/CAAkAEYAawCZAM8ABgE7AW4BkgGkAaIBigFhASkB5QChAGgALgD//+X/3v/e
/+D/4f/j/+P/5//p/+b/5f/k/+H/3//d/93/3v/e/+D/4P/g/97/3P/c/9z/3P/c/9z/
3P/c/97/3v/f/9//3v/e/93/2//d/97/3v/e/9z/3P/c/9z/3//f/9//3//f/9//3//f
/97/3f/c/9v/3P/e/9//4P/e/97/3v/f/97/3//f/9//4P/i/+P/5P/j/+T/5P/k/+b/
5//q/+z/7P/s/+z/7f/w//L/8//1//f/+f/7//3//f8AAAQABwAMAA8AEwAWABsAHgAh
ACQAJQAoACsALQAvADEAMwA1ADUANQA1ADcANwA3ADcANgA2ADUANAAzAC8ALQArACgA
JAAgABsAFwAVABMAEAANAAwACgAHAAQA///9//r/+f/1//P/8v/x//H/7//t/+7/7P/s
/+r/6f/p/+n/6f/p/+n/6f/p/+n/6f/p/+n/6f/p/+n/6f/o/+b/5v/m/+b/5v/m/+b/
5f/k/+T/5P/k/+T/5f/l/+X/5f/l/+T/5P/l/+X/5f/l/+b/5v/m/+b/5v/m/+f/5//p
/+r/6v/r/+v/6//q/+r/6f/p/+r/6//t/+3/7f/u/+7/7f/t/+3/7f/s/+v/6v/u/+//
7//w/+//7v/u/+3/7//v/+//7v/r/+r/6v/r/+v/6//r/+v/7P/r/+v/6//q/+n/6P/n
/+f/5//n/+f/6P/o/+j/6P/m/+b/5v/m/+b/5//o/+n/5//n/+f/5//l/+X/5f/l/+b/
5v/m/+b/5P/k/+T/5v/m/+b/5v/m/+b/5//n/+b/5v/m/+b/5f/l/+X/5f/l/+T/5P/k
/+L/4v/i/+T/5//n/+j/6f/q/+v/7P/t/+7/7v/u/+7/8P/y//T/9//3//n/+//8//3/
/f///////f/4//P/7//x//H/8v/0//L/8v/y//H/7f/q/+f/4//g/97/3f/b/97/3//f
/+D/3v/e/97/3v/c/9z/3P/c/97/3v/e/9//3//f/93/3f/g/+T/5f/h/+T/8f8EACAA
RABvAKEA2QAYAVUBhgGmAbYBsAGWAWsBNQHvAK0AcAAyAP3/3//Y/9r/3P/f/+H/4//j
/+H/3v/f/97/2//Z/9v/2//c/9z/2v/a/9r/2P/W/9b/1v/W/9j/2P/Y/9j/2P/Y/9n/
2f/b/9z/3P/b/9v/3P/c/9z/3P/c/9z/3P/d/93/3f/d/9v/2//b/9v/3f/d/93/3f/f
/+D/4P/g/97/3v/e/9//4P/h/+H/4f/j/+T/5P/k/+T/5v/n/+j/6f/p/+v/7P/t/+7/
7//x//T/9v/3//n/+//9////AQADAAYACgANABAAEwAXABoAHwAiACUAKAArAC4AMQAz
ADMANQA3ADkAPAA9AD4AQQA/AD8APwA+ADsAOQA3ADUAMwAxAC8ALAAoACQAHwAbABUA
EwAQAA0ADAAKAAcABAD///3/+v/5//n/9//2//X/9P/x/+7/7v/w//D/7v/t/+v/6//r
/+v/6f/p/+n/6f/r/+v/6//r/+n/6f/p/+j/6P/o/+j/6P/q/+r/6v/p/+j/6P/o/+j/
6P/p/+n/6f/n/+f/5v/m/+n/6f/p/+n/7P/s/+z/7P/q/+r/6//r/+3/7v/u/+//7//v
/+7/7v/v/+//8P/x//H/8f/x//L/8v/x//H/8f/0//T/9P/0//T/8//x//D/8f/y//T/
9f/z//P/8//y//P/8v/y//P/8//z//P/8//w/+//7//v//H/8f/x//H/7//v/+//7//w
//D/8P/w//D/8P/w//D/7//v/+//7//v/+//7//v/+//7//v/+//7P/s/+z/7P/t/+7/
7//w//D/7v/s/+z/7P/s/+3/7v/w//H/7v/u/+7/7v/x//H/8f/x//H/8P/w//D/7v/u
/+7/8P/x//H/8v/z//T/9f/2//f/+P/4//j/+P/4//r//P///wEAAwAFAAYACQAJAAsA
CwANAAgAAwD///7//f/9//7/AAAAAAAA//////z/+f/1//D/7v/t/+v/6//r/+r/6v/o
/+j/6P/o/+n/6v/r/+z/6v/q/+r/6//v/+//7f/t/+z/7P/t/+3/7v/x//r/DAAqAEkA
bQCVAMgAAwE+AXABlgGsAbABoQF5AUcBBwHEAIQASwAXAPj/7v/s/+3/7//x//H/8f/u
/+//7v/r/+n/6f/p/+r/6v/q/+r/6v/o/+j/6P/o/+j/6P/o/+j/6P/q/+r/6//r/+r/
6v/p/+f/6f/q/+r/6v/q/+r/6v/q/+n/6f/p/+n/6//r/+v/6//r/+v/6//r/+v/7P/s
/+z/7P/s/+z/7f/s/+3/7f/t/+//8P/w//D/7v/w//H/8v/z//P/9f/2//f/+P/5//v/
+v/8//3///8DAAUABwAJAAkADAAQABMAFAAXABsAHgAjACYAKQAsAC8AMgA1ADcAOwA9
AD8AQQBCAEMARABHAEkASQBJAEgASQBHAEUAQwBBAD8APQA6ADkANgAyAC8AKwApACYA
IwAeABwAGQAWABMAEQAOAA0ACQAHAAYABQAFAAMAAQACAAAAAAD+//3//f/9//3//f/9
//3//f/9//v/+//7//v//f/9//3//P/6//r/+v/6//r/+v/6//n/+v/6//r/+v/4//n/
+f/5//v/+//6//r/+f/5//n/+f/6//r/+v/6//r/+v/7//v/+f/6//r/+//9//3//P/8
//v/+//8//3//f/9//3//v8AAP////////7//v/+//7/AQABAAAAAAAAAAAAAQABAP//
//////7////+//7////9//3//f/9//3//f/+/////f/9//3//f/7//v/+//7//z//P/8
//z/+v/6//r/+v/7//v/+//7//n/+f/5//n/+f/5//n/+f/6//r/+v/6//j/+P/4//j/
+v/6//r/+v/4//j/+f/5//j/+P/4//j/9//3//f/9//3//b/9v/2//f/+P/5//z//P/7
//v/+//+////AAABAAIAAgACAAIAAAACAAQABwALAA0ADwAQABEAEQATABMAEwAOAAkA
BQAFAAUABgAIAAYABgAGAAUABQACAP//+//2//T/8//x//H/8f/w//D/8v/y//L/8v/w
//D/8P/w//L/8v/y//P/8//z//P/8f/y//L/9f/3//b/+/8GABoANABVAHsApwDcABMB
SgF4AZYBogGaAX0BTwEXAdcAmABeACsABQDy/+7/8P/x//P/9f/3//f/+P/2//T/8P/t
/+3/7f/u/+7/7v/u/+7/7P/s/+z/7P/s/+7/7v/u/+7/7P/s/+3/7f/t/+7/7v/t/+3/
7v/u/+7/7P/s/+z/7P/v/+//7//v/+3/7f/t/+3/7f/t/+3/7f/t/+7/7v/u/+z/7P/s
/+3/7v/v/+//7//v//D/8P/w//L/9P/1//b/9//3//n/+v/4//j/+P/5//z//v///wEA
AwAFAAcACQAJAAwAEAATABQAFwAbAB4AHwAiACUAKAAtADAAMwA1ADUANwA5ADsAPAA9
AD4AQQBBAEEAQQBAAD8APQA7ADkAOAA3ADYANAAyAC4AKQAlACMAIQAeABsAGgAYABUA
EgANAAsACAAHAAUAAwACAAEAAgD///z//P/+//7//P/7//n/+f/5//n/9f/1//X/9f/2
//f/+P/5//f/9//3//b/9v/2//b/9v/0//T/9P/z//P/9P/1//b/9v/3//f/9//3//f/
9v/2//X/9f/1//X/9P/0//T/9P/0//T/9f/1//b/+P/5//v/+f/5//j/+P/3//f/+P/5
//n/+f/5//r/+P/3//f/9//6//r/+v/6//v/+//6//r/+v/6//v/+//7//v/+//6//n/
+P/4//n/+//7//v/+//5//f/9v/1//f/9//3//f/9//3//f/9//2//b/9v/2//j/+P/4
//j/9v/1//T/8//z//P/8//z//P/8//z//P/8v/y//L/8v/0//T/9v/2//b/9P/0//T/
9P/0//T/9f/1//T/9P/0//T/8//z//P/8//1//T/9P/0//L/8v/y//T/9//3//j/+f/4
//n/+v/7//r/+v/6//r//P/+/wAAAwAHAAkACwAMAA8ADwARABEADwAKAAUAAQD/////
AAACAAQABAAEAAMA///8//n/9f/0//L/8f/v/+3/7f/s/+z/6v/q/+r/6v/r/+z/7f/u
/+7/7v/u/+//7//v/+//8f/w//L/8//z//L/+f8GACAAQABlAI8AwQD4AC8BZgGSAaoB
sAGkAYEBUQEVAc8AjgBSABsA9f/o/+j/6v/t/+//8//z//P/8P/w//D/7v/t/+v/6//s
/+z/7P/s/+z/6v/r/+z/7f/u/+v/6v/p/+j/6f/q/+z/7f/r/+z/7P/r/+3/7v/u/+7/
7v/u/+7/7v/t/+3/7f/t/+3/7f/t/+3/7v/v//D/8f/v//D/8P/w//D/8P/w//H/8v/z
//P/8//z//T/9P/0//L/9P/1//b/+f/5//v//P/9//7///8BAAIABAAFAAcACQALAA0A
DwARABQAGAAbAB4AIQAlACgALQAwADMANgA4ADoAPAA9AD8AQQBDAEUASABJAEoATQBN
AE0ATQBMAE0ASwBJAEcAQwBBAD8APAA9ADoANgAzAC4AKwAnACMAIAAeABsAGAAXABUA
EgARAA0ACwAKAAkACgAHAAQABAAEAAQAAgABAAMAAwADAAMAAwADAAMAAwABAAEAAQAB
AAEAAQABAAAAAAAAAAAAAAD+//7//v/9//3//v///wAA/v////////8AAAEAAQACAAEA
AQABAAEAAAAAAAAAAAADAAQABgAHAAUABgAGAAcACQAJAAgACAAJAAkACgALAAkACQAJ
AAoACwALAAwADQANAAwACwAKAA0ADQAMAAwADAAMAA0ADQAMAAsACgAIAAgACAAJAAsA
CQAJAAkACQAKAAkACQAJAAsACwALAAsACQAJAAkACQAIAAgACAAIAAgACAAIAAgABwAH
AAcABwAJAAkACQAJAAcABwAHAAcACAAIAAgACAAIAAgACAAIAAgACAAIAAgACQAJAAYA
BgAGAAYACAAJAAoACwAJAAgACAAIAAgACAAIAAoADQANAA4ADwAQABEAEgATABQAFAAU
ABQAFgAYABoAHQAdAB8AIQAiACUAJQAnACcAJwAiAB0AGQAXABcAGAAaABsAHAAdAB0A
GQAWABMADwAMAAoACQAHAAcABwAGAAYABgAGAAYABgAIAAgACAAIAAYABgAGAAcACQAJ
AAsACQAKAAoACwALAAwAEwAiADgAWAB9AKcA2QASAUsBhAGwAcwB1gHMAa0BfQFBAf0A
vACAAEUAGwAKAAgACAALAA0ADwARABEAEAAPAA4ACwAJAAkACQAKAAoACAAIAAgABgAI
AAgACAAIAAgACAAIAAgACAAIAAkACQAJAAoACgAJAAoADAANAA4ADgAOAA4ADgANAA0A
DQANAA8ADwAPAA8ADgANAAwACwAMAA4ADwAQABAAEAAQABEAEAARABEAEQAUABYAFwAY
ABYAGAAZABoAGwAbAB0AHgAfACAAIQAjACIAJAAlACcAKwAtAC8AMQAxADQAOAA7AEAA
QwBHAEoASwBOAFEAVABXAFoAXQBfAGIAZQBoAGsAagBrAGwAbwBvAG8AbwBuAG8AbQBr
AGkAaQBnAGUAYgBhAF4AWgBXAFMAUQBOAEsASABGAEMAQAA/AD0AOgA5ADUAMwAyADEA
MgAxAA==
         </WaveFormData>
      </LeadData>
      <LeadData>
         <LeadByteCountTotal>10000</LeadByteCountTotal>
         <LeadTimeOffset>0</LeadTimeOffset>
         <LeadSampleCountTotal>5000</LeadSampleCountTotal>
         <LeadAmplitudeUnitsPerBit>4.88</LeadAmplitudeUnitsPerBit>
         <LeadAmplitudeUnits>��V</LeadAmplitudeUnits>
         <LeadHighLimit>2147483647</LeadHighLimit>
         <LeadLowLimit>268435456</LeadLowLimit>
         <LeadID>V6</LeadID>
         <LeadOffsetFirstSample>0</LeadOffsetFirstSample>
         <FirstSampleBaseline>0</FirstSampleBaseline>
         <LeadSampleSize>2</LeadSampleSize>
         <LeadOff>FALSE</LeadOff>
         <BaselineSway>FALSE</BaselineSway>
         <ExcessiveACNoise>FALSE</ExcessiveACNoise>
         <MuscleNoise>FALSE</MuscleNoise>
         <LeadDataCRC32>772217661</LeadDataCRC32>
         <WaveFormData>
CgAKAAoACgANAA4ADwAQAA8ADgANAAwACgAKAAoACgAMAAwADAAMAAoACgAKAAoACgAK
AAoACgAIAAgACAAIAAgACAAIAAgACgAKAAoACgAKAAoACgAKAAsADAANAA4ADAAMAAwA
DAAOAA4ADgAOABAAEAAQABAAEAAQABAAEAARABIAEwAUABMAEgARABAAEQASABMAFAAS
ABIAEgASABAAEAAQABAAEAAQABAAEAASABIAEgASABAAEAAQABAAEgASABIAEgAQAA4A
DAAKAAsADAANAA4ADgAOAA4ADgAMAAwADAAMAA0ADgAPABAADQAMAAsACgAMAAwADAAM
AAwADAAMAAwACwAKAAkACAAKAAwADgAQAA0ADAALAAoACQAIAAcABgAIAAoADAAOAA4A
DgAOAA4ADQAMAAsACgAIAAgACAAIAAkACQAJAAoACAAJAAkACAAKAAoACgAKAAgACAAI
AAkACAAIAAkACgAMAA4AEAASAA8ADwAOAA0AEAARABMAFgAbAB8AIQAjACMAJAAkACQA
IgAiAB8AGgAWABYAFwAYABkAGQAZABkAFwAUABAADQAJAAcABAADAAMAAwAEAAQABAAE
AAQABAAEAAQABAAEAAQABAAEAAQABAADAAIAAQABAAMABQAFAAMABQANACAAOQBVAHkA
pwDZAAsBPAFjAX8BjAGOAX4BYgE+ARAB2wCpAHgASAAqABsAFgAQAA0ADAAMAA0ACQAF
AAMAAgAAAP////8AAAEAAgABAAAA///9//7//f/+///////////////+//7//v/+/wAA
AQABAAEA//////////8BAAEAAQABAAMABAAEAAQAAgACAAEAAQADAAMAAwADAAIAAwAD
AAMAAgACAAIAAgACAAMABQAFAAMAAwAEAAQABgAGAAcACAAJAAoACgAMAA4ADgAOABAA
EQAUABUAFwAaABsAHAAfACIAJAAnACoAKwAuADAAMQA3ADsAPQA/AEAARABFAEcATABN
AE8AUQBSAFMAVABVAFUAVQBUAFMAUgBQAEwASwBIAEUARABCAD8AOwA4ADMAMAAwAC4A
LQArACgAJAAfAB8AHQAbABkAFwAXABYAFAASABIAEgARABEAEQAQAA8ADwAPAA8ADwAP
AA8ADwAPABEAEQAQABAAEAAQAA8ADgAQAA8ADgANAAsACwALAAsADgAOAA0ADAAMAAwA
DAAMAAoACAAIAAkACQAJAAoACgAMAAwADAANAAsACwALAAsADQAOAA4ADgAMAAwADAAM
AA4ADwAPABEADwAPAA8ADgAQABAAEAAQAA8ADwAPABAAEAAQAA8ADwARABEAEgASABEA
EAAOAAwADQANAA4AEAAPAA8ADwAPAAwACwAKAAoADAANAA4ADwAOAA4ADQANAAsACwAL
AAsADAAMAAwADAAKAAsACwAKAAwADAAMAAwACgAKAAoACgALAAsACwALAAkACQAKAAoA
CAAIAAYABgAHAAgACQAKAAkACQAJAAgABgAHAAcABgAGAAYABwAHAAYABgAGAAYABgAG
AAYABAAEAAQAAwAFAAUABgAGAAcABwAGAAYABAAEAAQABAAGAAYABwAIAAgACQAKAAsA
CwALAAsACgAMAA0ADgAPAA4ADgAPABIAFQAWABcAGAAYABkAGgAaABsAGQAVABQAFAAV
ABYAFwAXABcAFwAVABQAEAANAAkABQACAAEAAAD//////v/+//7//v/+//7//P/8//z/
/P/+//7//v///wEA///9//3//f/9//3//f/9/wMAEgAlAD0AVwB5AKEA0QAEATMBVwFu
AXoBdgFgAT4BGAHpALcAiABeADoAIQAUAA4ACQAIAAYABQADAAMA///+//z/+//5//j/
9//2//j/+P/4//f/9//1//X/9f/3//f/9//3//j/+P/4//j/9//3//b/9f/3//f/9//3
//X/9f/1//X/9//4//j/+P/4//j/9//3//X/9f/1//X/9v/3//f/9//2//b/9v/2//b/
9//5//n/+f/5//r/+v/6//r/+//8//3//v/+/wAAAAAAAAAAAgABAAQABQAHAAgACQAK
AA0ADgAQABMAFgAZABwAHgAfACEAJQAnACkALAAwADEAMwA2ADcAOQA7ADoAOwA8AD0A
QABBAEEAQQBBAEAAPQA9ADoANwA2ADQAMAAtACsAJwAhACAAHQAbABoAGAAVABEADwAN
AAsACQAJAAkACAAGAAUABAADAAEAAgABAP///f////////////3//f/9//3//f/9//z/
/P/7//z//P/8//z/+//6//n/+//7//v/+//6//r/+f/4//n/+v/7//z//P/6//r/+//5
//n/+v/6//z//P/8//3//P/7//r/+f/5//r/+v/6//r/+v/6//r/+v/7//v//f/9//3/
/f/8//z//P/8//z//f/9//3//v8AAAAA//////3//f/+//7/AAAAAP///v/+//3//f/+
/////////////v/9//z//P/9//3//f/9//7//v/9//3//f/9//3//f/8//z//P/8//z/
/f/9//z/+v/6//r/+v/8//z//P/8//n/+f/5//n/+//7//z//P/6//r/+P/4//j/+P/4
//j/+//7//v/+v/5//n/+P/2//j/+P/5//n/+P/4//j/+P/4//j/9//2//f/9//3//j/
+P/4//b/9v/4//j/+P/4//j/+P/4//f/9f/1//b/9v/3//f/9v/2//b/9v/2//b/9v/2
//f/+P/2//f/+P/5//r/+//8//z////////////9//7/AAAEAAcACAAJAAoADAANAA4A
DgAQAA0ACAAGAAQABQAGAAcABQAFAAUAAwACAP7/+//3//X/8v/x//D/7f/t/+z/7P/u
/+7/7v/u/+z/7P/s/+z/7P/s/+z/7f/t/+3/7f/r/+v/7f/t/+3/7//3/wQAFwAtAEcA
aQCVAMEA8gAfAUMBVgFeAVYBOgEYAfAAwQCPAGQAPgAeAAsAAAD6//X/8v/y//P/8//x
/+3/7P/q/+n/5//m/+X/5P/l/+b/5//n/+f/5f/l/+X/5f/l/+X/5f/m/+b/5v/m/+T/
5f/l/+X/5//n/+f/5//l/+X/5f/l/+P/5P/k/+T/5P/k/+P/4//l/+X/5f/l/+T/5f/l
/+X/5P/k/+T/5P/k/+X/5//n/+X/5f/m/+b/5v/m/+f/6P/p/+r/6v/s/+z/7P/s/+7/
7f/w//H/8//2//f/+P/7//r//P///wIAAwAGAAgACQALAA8AEQATABUAGgAcAB8AIAAh
ACMAJQAkACUAJgAnACoAKwArACsAKQAoACUAJQAjACEAIQAgABwAGQAXABMADgAMAAgA
BQAGAAQAAQD9//3/+//5//f/9f/1//T/8v/x//D/7//t/+z/6//p/+f/6P/p/+r/6//r
/+v/6//r/+3/7f/s/+z/6//s/+z/7P/s/+v/6v/p/+v/6//r/+v/6//q/+j/5v/o/+r/
7P/u/+7/7P/s/+3/6//r/+z/7P/u/+7/7v/v/+3/7f/t/+3/7//w//D/8P/w//D/8P/w
//D/8f/x//P/8//z//P/8v/w//D/8P/w//L/8//0//b/9v/2//X/9f/z//P/9P/0//X/
9v/2//b/9f/z//L/8v/0//X/9v/3//b/9f/0//T/9P/z//L/8f/z//T/9P/1//T/8//y
//H/8v/y//L/8v/1//f/+P/4//X/9P/z//L/9P/0//T/9P/z//P/8//z//P/8//0//T/
9v/2//T/9P/z//L/8f/w//L/8//0//T/9P/1//X/9P/0//b/9f/0//T/9P/0//T/9P/0
//T/8//z//P/9P/0//f/9//2//b/+P/4//j/+P/2//b/9//4//f/9//3//f/+//9////
AAD//////////wAAAgAFAAoACwAMAA0ADgAQABEAEgASABIADwAKAAgACgALAAwADQAN
AA0ADQALAAcAAgD+//n/+f/2//X/9P/z//P/8v/y//L/8v/y//L/9P/0//T/9P/0//T/
9P/1//X/9f/1//f/9//3//f/9//7/wUAFAAtAEcAZwCRAMUA9wAsAVMBbQF6AXgBZgFG
AR4B7gC7AIkAXAA0ABwADQAGAAIAAQD+//7////7//f/9f/0//L/8f/z//T/9f/2//P/
8v/x/+//8f/v/+//7//v/+//7//v//L/8v/y//L/8P/x//H/8f/v/+//7//v//D/8f/y
//P/8//0//T/9P/y//L/8f/x//P/8//z//P/8//z//L/8f/x//L/8//0//T/9f/3//f/
9v/1//X/9P/3//j/+v/8//z//P/7//z//f/+////AgABAAQABQAHAAYABwAIAAsADgAS
ABcAHAAfACIAJAAlACcAKwAtAC8AMgA2ADcAOQA7ADsAPAA9AEAAQQBCAEMARABFAEUA
RQBEAEIAPgA9ADoANwA2ADQAMgAvAC0AKQAjACIAHwAdABoAGAAVABEAEAAPAA4ADQAJ
AAkACAAGAAYABgAGAAUABQAFAAQAAwABAAEAAQABAP////////////////7//v///wAA
AAAAAAIAAQAAAP////////////////7//P/6//v//P/9//7//P/6//r/+//8//3///8A
AP7//v/+////AQABAAEAAQADAAQABAAEAAMAAgABAAAAAQADAAQABwAFAAUABQAEAAIA
AgACAAIABQAFAAUABgAGAAYABQAFAAUABQAGAAYABgAGAAUABAACAAEAAQACAAEAAQAB
AAEAAAD///7//v8CAAMABAAFAAMAAgAAAP//AQABAAEAAQD+//7//v/+//7///////7/
AAAAAAAAAAD+//7//v/+//3//f/9//3//////wAAAAD+//7//P/8//3//v///wAAAQAB
AAEAAAD+////AAD+//7//v/+//7//v/+//3//f/9//7//v///////v/+//z//P/8//z/
/f/+/wAAAgAAAAEAAgADAAYABwAIAAgABwAHAAcABwAJAAoADAAQABUAFgAXABgAGQAZ
ABkAGAAYABUAEAAOABAAEQASABMAEQARABEADwAMAAgABQABAP///P/7//r/+//7//r/
+v/6//r/+v/6//r/+v/6//r//P/8//z//f/7//v/+//7//n/+//7//n///8NACAAOwBZ
AH0AqQDdAA8BQAFjAXcBggGCAW4BTgEoAfgAxQCTAGQAOgAgABMADAAIAAcACAAIAAUA
AQD///v/+v/4//f/+P/4//j/+P/4//j/+P/3//f/9f/1//X/9f/1//X/9f/4//j/+P/4
//j/+f/5//n/9//3//f/9//3//f/9//3//n/+v/6//r/+P/4//f/9//5//n/+f/5//j/
+f/5//n/+P/4//j/+P/6//v//f/9//v/+//8//z//v/+////AAD//wAAAAACAAIAAgAC
AAQABwAKAAsADQAOAA8AEAATABYAGAAbAB4AIQAkACYAJwApAC0ALwAxADMAOAA6AD0A
PgA/AEEAQwBGAEcASABJAEgASQBJAEkASABGAEIAQQBAAD0APAA6ADcAMwAwACsAKQAo
ACUAIwAgAB4AGwAXABcAFQATABEAEAARABEAEAANAAwACwAJAAkACQAIAAcACQAJAAkA
CQAHAAcABwAHAAcABwAGAAYABgAGAAUABAAFAAUABQAFAAUABQAFAAUABgAGAAUABAAG
AAYABgAGAAQAAgACAAMABQAFAAYABgAEAAQABAAFAAUABQAFAAUABwAIAAgACAAIAAgA
CAAIAAgACQAJAAsACwALAAsACgAKAAoACgAKAA0ADQANAA4ADQAMAAoACQALAAsADAAM
AAoACgAJAAgACAAHAAcACAALAAsACwALAAgABwAGAAYABwAHAAcABwAKAAoACQAJAAcA
BwAHAAcACAAIAAgACAAGAAcABwAGAAYABgAGAAYABAAEAAQABAAFAAUABQAFAAUABQAG
AAYABAAEAAIAAgAEAAQABAAEAAcABwAHAAYAAgACAAQABAAEAAQABAAEAAQAAwADAAMA
BAAEAAUABQAEAAQABAAEAAQABAAEAAQABQAGAAQABQAGAAcACAAJAAoACgAMAA0ADgAP
AA4ADgAPABIAFwAYABkAGgAaABsAHAAcAB0AGwAXABYAFAAVABYAFwAXABcAFwAVABUA
EgAQAA0ACgAGAAQAAgD//////v/+/wAAAAAAAAAA/v/+//7//v/+//7//v///wEA////
//3//f/9/wEAAQD9////CAAZAC0ARQBhAIMArwDiABMBPQFeAXABdgFsAVABLgEFAdMA
ogB2AFAALwAgABYAEQAMAAgABwAHAAUAAwACAAAA///8//z//P/8//z//P/8//v/+//5
//n/+f/5//n/+f/5//j/+P/4//j/+P/5//n/+f/7//v/+//7//n/+f/5//n/+//8//z/
/P/6//r/+f/5//n/+f/5//n/+v/7//v/+//6//r/+v/6//r/+//9//3//f/9//7//v/8
//z//f/+/wEAAgACAAQABAAEAAQABgAFAAgACQALAAoACwAMAA8ADgAQABMAFgAbAB4A
IAAhACMAJwApACsALgAyADMANQA2ADcAOQA7AD4APwBAAEEARABFAEUARQBDAEIAPwA/
AD0AOwA7ADoAOAA1ADMALwArACoAJwAlACQAIgAfABsAFwAVABMAEQAPAA8ADgAMAAoA
CgAKAAkACgAJAAcABQAFAAUABQAFAAMAAwADAAMABQAFAAQABAADAAQABAAEAAQAAwAC
AAEAAwADAAMAAwACAAIAAQAAAAIAAgACAAIABAACAAIAAwABAAEAAgACAAQABAAEAAUA
BAADAAIAAQABAAIAAgACAAEAAAD///7/AAABAAEAAwADAAMAAwACAAIAAgACAAIAAwAD
AAMABAACAAIAAQABAAEAAQACAAIABAAEAAMAAgAAAP////8AAP//////////AAD///7/
/v/9//3//f/9/wAAAAD//////f/9//3//f/8//z//P/8//r/+//7//r/+v/6//r/+v/6
//r/+v/6//n/+f/5//n/+f/5//r/+v/6//r/+P/4//b/9v/2//b/+f/5//n/+P/3//f/
9v/0//T/9P/1//X/+P/4//b/9v/0//T/9P/0//T/9v/2//b/9f/z//P/9P/0//X/9f/0
//T/9P/0//T/9P/2//b/9//4//j/+f/6//v/+//7//v/+v/9//3//f/9//v//P/+/wIA
BwAIAAkACgAKAAsADAAMAAoABwACAAAAAAABAAIAAwADAAMAAwABAPz/+P/1//H/7//s
/+v/6v/p/+n/6P/o/+j/6P/o/+j/6v/q/+r/6v/o/+j/6P/p/+f/5//p/+n/6f/p/+f/
5f/p//P/AgAZADUAUQB3AKMA1QAEATEBUQFiAWgBXgFAARoB6gC5AIcAWgAyABQABQD8
//T/7//s/+r/7f/t/+v/6f/o/+b/5f/k/+T/5P/k/+T/5P/k/+P/4f/f/9//3//f/9//
3//f/+H/4v/j/+T/4//j/+L/4f/h/+H/4f/h/+H/4f/h/+H/4//k/+T/5P/k/+T/4//j
/+L/4f/g/9//4f/j/+T/5f/k/+T/5P/k/+L/4//l/+X/5v/n/+n/6v/n/+b/5v/m/+r/
7P/t//D/7v/u/+7/8P/x//T/9f/3//j/+f/6//3//v8AAAMABgALAA4AEAARABcAGwAd
AB8AHgAiACMAJQAqACsALQAvAC8ALwAvAC8AMgAzADMAMwA1ADQAMQAxACwAKQAoACYA
IgAfAB0AGQAWABYAFAATABIAEAANAAkABwAFAAMAAQD9//3//P/6//z//P/8//v/+v/5
//f/9f/z//P/8//z//X/9f/1//X/9//3//b/9v/1//b/9v/2//b/9f/0//P/8//z//P/
8//y//L/8f/w//L/8v/y//L/9P/y//L/8//z//P/9P/0//b/9v/2//f/9f/1//X/9f/2
//j/+f/6//j/+P/4//j/9v/3//f/+f/6//v//P/8//z//P/8//z/+v/5//j/+P/6//z/
/f////z/+//7//r/+//8//z//P/6//n/+f/6//n/+f/5//n/+v/5//j/+P/3//f/9//3
//b/9v/1//X/9v/3//j/+f/3//b/9f/0//X/9//4//j/+P/4//j/+P/2//b/9v/2//X/
9f/1//X/8//1//b/+P/4//j/+P/2//b/9v/1//P/8//0//T/9f/1//T/9P/0//T/9P/0
//T/9P/1//b/+P/5//r/+//6//v//P/8////////////AQACAAQACAAJAAoACwAMAA4A
DwAQABAAEAANAAgABgAGAAcACAAJAAcABwAHAAUAAAD8//n/9f/z//D/7//u//D/8f/x
//L/8P/w//D/8P/v/+7/7f/s/+7/7v/u/+//7//v/+3/7f/v//H/8f/v//H/+/8MACUA
PwBfAIcAuQDrACABTQFrAXoBfAFsAVABKAH4AMUAlQBoADoAGgALAAQA/P/5//j/9v/1
//P/8f/x//D/7v/t/+z/7P/s/+z/6v/q/+r/6f/p/+f/5//n/+f/5//n/+f/6P/o/+j/
6P/q/+v/6//r/+3/7f/t/+3/7f/t/+3/7f/r/+z/7P/s/+z/7P/r/+v/6//r/+v/6//s
/+3/7f/t/+z/7P/s/+z/7v/v//H/8f/x//H/8v/y//T/9P/1//b/9f/2//b/+P/4//j/
+P/6//3/AAABAAMABAAFAAYACQAKAAwADwASABUAGAAaABsAHwAjACUAJwAqAC4ALwAx
ADIAMwA1ADcAOQA7AD0APwA+AD8APwA/ADwAOgA2ADUAMwAxADEAMAAsACkAJwAjAB8A
HgAbABkAGAAWABMADwANAAsACQAHAAcABwAGAAQAAwACAAEA/////////v/9//v/+//7
//v/+f/5//n/+f/6//v/+//8//z//P/7//r/+v/5//j/9//5//n/+f/5//j/+P/3//b/
+P/4//j/+P/4//b/9v/3//f/9//4//j/+v/6//r/+//5//n/+f/5//v//P/8//z//P/8
//z//P/8//3//f////////////7//v/+//7//v////////8AAP7//v/9//3//v///wEA
AgAAAAAA///+/wAA/////wAAAQABAAEAAQD+//3//P/8/////////////v/+//3//f/9
//3//f/9//7//v/+//7//f/9//z/+v/7//z//f/+//7//v/+//7/+//7//v/+//9//3/
/v/+//z/+v/6//r/+v/6//v//P/9//3/+//7//z//P///////v/+//z//P/8//z//P/8
//3//v/+////AAABAAIAAwAEAAQABwAHAAcABwAFAAYACAAMAA8AEAARABIAFgAXABgA
GAAYABUAEAAOAAwADQAOAA8AEAARABIAEQAOAAoABwADAAEA/v/9//z/+//7//r/+v/4
//j/+P/4//r/+v/6//r/+P/4//j/+f/9//3/+//7//v/+f/5//n/+f/7/wIAEQApAEMA
XwB/AKsA3AANATsBXgFwAXgBcgFYATYBDQHZAKgAfABSADEAHgAWAA8ACAAEAAMAAQD/
/////v/8//v/+f/4//f/9v/2//b/9v/1//f/9f/1//X/8//z//P/8//1//b/9//4//f/
9//2//X/9f/1//X/9f/1//X/9f/1//X/9v/2//b/+P/4//f/9//3//f/9//3//b/9//3
//f/9v/2//b/9v/2//f/+f/5//v/+//8//z/+v/6//v//P/7//z//P/+/wAAAAAAAAIA
AgAEAAQABQAIAAkACgANAAwADgARABQAFQAYABoAGwAfACMAJQAnACgALAAtAC8ANAA1
ADcAOQA6ADsAPAA9AEAAQQBBAEEAQQBAAD0APQA6ADcANgA0ADMAMQAwAC0AKQAoACUA
IwAhAB4AGgAVABUAEwARAA8ADQANAAwACgAMAAwADAALAAgABwAFAAMAAwADAAMAAwAD
AAMAAwADAAMAAwACAAIAAwAEAAQABAACAAEAAAD//wEAAQABAAEAAgACAAEAAAAAAAAA
AAAAAAAA/v/+/////////wAAAAAAAAAAAAABAAEAAQABAAEAAAAAAP///v///wAAAQAC
AAAAAQABAAMAAwADAAMAAgAEAAQABAAEAAQAAwACAAIABAAEAAMAAwADAAMABAAEAAQA
BAADAAIAAgABAAEAAgADAAMAAwADAAQAAwACAAIAAQABAAEAAQAAAAAA/////wEAAQAB
AAEAAAAAAAAAAAACAAMAAwACAAAAAAAAAAAAAAAAAAAAAAD////////////////+/wAA
AAAAAAAAAAAAAAAAAAD///////8AAAAA//////7//v/+//7//v/+/wAAAAABAAIAAAAB
AAIAAwAEAAUABgAGAAcABwAHAAcABQAGAAgADAAQABIAFAAWABYAFwAYABgAGgAXABIA
EAAOAA8AEAARABEAEQARAA8ADAAIAAUAAQD///z/+//6//n/+f/4//j/+v/6//r/+v/5
//j/9//2//j/+P/4//n/+//5//f/9//3//f/+f/5//f/+/8EABUAKwBFAGMAhwCzAOQA
FQE/AVoBaAFoAVYBNgEQAeMAsQCEAFwAOAAfABQADAAHAAIAAAABAP///f/5//j/9v/1
//T/9P/0//T/8v/y//L/8f/z//H/8f/x//P/8//z//P/8v/y//L/8v/w//H/8f/x//H/
8f/x//H/7//v/+//7//w//L/8//0//L/8v/x//H/8f/x//H/8f/y//P/8//z//L/8v/y
//L/8P/x//P/8//x//H/8v/y//T/9P/1//b/9//4//j/+v/5//j/9//4//n//P/9////
AgADAAQABwAHAAgACgAMAA0AEAASABMAFgAZABoAGwAfACQAJgApACsAKwAsAC0ALgAv
ADAAMQAyADMAMwAzADEAMAAtAC0AKwApACkAKAAkACEAHwAbABkAGAAVABMAEAAOAAsA
BwAFAAMAAQD///3//f/8//r/+P/4//j/9//3//f/9v/1//P/8//z//P/8v/x//D/7//w
//H/8f/y//H/8v/y//L/8v/x//D/7//u/+3/7P/r/+7/7v/t/+z/7//w//H/8v/w/+7/
7v/v/+//7//w//D/8P/w//D/8f/v/+//7//v//D/8v/z//T/8v/y//L/8v/w//H/8f/z
//H/8f/x//D/8P/w//D/8P/y//P/9P/2//T/9P/z//P/8//z//T/9P/2//b/9f/0//L/
8f/x//L/9f/1//X/9f/y//H/8P/w//H/8f/x//H/9P/0//P/8//x//H/8f/x//H/8v/z
//T/8//z//L/8P/y//L/8v/y//L/8v/y//L/8f/x//H/8f/z//P/9P/2//b/9f/0//P/
8v/y//L/8v/x//P/8//0//T/9P/z//H/8P/x//L/8//0//L/8v/z//T/9f/3//n/+//6
//v//P/8//z/+//6//n/+v/8////BAAHAAgACQAKAA4ADwAQABAADgALAAYABAAEAAUA
BgAHAAkACQAJAAcAAgD+//v/9//3//T/8//y/+//7//u/+7/7P/s/+z/7P/v//D/8f/y
//L/8v/y//P/8f/x//P/8//z//P/8f/x//H/9f8AABUALwBNAHEAmwDLAPwALQFTAWoB
cgFuAVoBOAEOAd0AqwB6AE4AKgAVAAwABgABAP7//P/7//n/9//3//b/9P/z//D/8P/w
//D/8P/w//D/7//y//H/8v/z//D/7//u/+3/7//w//H/8v/w//H/8f/x//P/8//z//P/
8//z//P/8//x//L/8v/y//T/9P/z//P/9f/1//X/9f/2//f/9//3//b/9v/2//b/9v/3
//n/+f/3//f/+P/4//b/9v/3//j/+v/8//3/AAACAAIAAgAEAAMABgAHAAkADAANAA4A
EQAQABIAFQAYABsAHgAgACEAJQApACsALQAuADIAMwA1ADYANwA5ADsAPQA/AEEAQwBE
AEUARQBFAEMAQgA/AD8APgA7ADoAOAA3ADUANAAxACwAKgAmACMAIgAgAB0AGQAaABkA
GAAXABQAEwARAA4ADgAOAA4ADQAMAAsACQAHAAkACQAJAAkACwALAAsACwAJAAkACAAI
AAkACgAKAAoADAALAAoACQAHAAcABwAHAAoACgAJAAgABgAGAAYABgAJAAgACQALAAkA
CQAKAAoACgAKAAoACwAOAA8AEAARAA4ADgANAAwADQAOAA8AEAAQABEAEQATABMAEwAT
ABIAFAAUABQAFAAUABMAEgASABMAFAAUABUAFwAXABgAGAAXABYAFAASABQAEwATABQA
FAATABIAEQARABEAEQASABUAFQAVABUAFAAUABMAEwATABMAEwATABIAEgASABIAEgAT
ABMAEgAUABQAFAAUABQAFAAUABQAFQAVABUAFQAVABQAFAAUABQAFAAWABYAFgAVABMA
EwAUABQAFwAXABYAFgAUABQAFAAUABQAFAAVABYAGAAZABoAGwAaABsAHAAcAB4AHwAg
ACEAIQAiACQAKAAtAC4ALwAwADIAMwA0ADQANAAxACwAKgAqACsALAAtAC8ALwAvAC0A
KAAkACEAHQAbABgAFwAWABUAFQAUABQAFAAUABQAFAAWABYAFgAWABYAFgAWABcAGQAZ
ABsAGQAZABkAGQAXABcAHQAoADsAVwB1AJUAvQDtAB4BTwF5AZIBngGcAYoBagFCARMB
3wCwAIIAWgBDADYALgApACYAJAAlACUAIwAhACAAHgAdABoAGgAaABoAGgAaABoAGQAb
ABkAGQAZABkAGQAZABkAGgAaABoAGgAYABkAGQAZABoAGwAcAB0AHQAdAB0AHQAdAB4A
HgAeAB4AHgAdAB0AGwAbABsAGwAdAB8AIAAhAB4AHgAeAB4AIAAhACMAIwAlACUAJgAm
ACQAJAAlACYAKQAqACoALAAsACwALAAuAC0AMAAxADMANgA3ADgAOwA8AD4AQQBEAEUA
SABKAEsATwBTAFUAVwBYAFwAXQBfAGMAZQBoAGsAagBrAGwAbQBuAG8AbwBvAG8AbgBr
AGsAaQBnAGcAZgBlAGMAYgBfAFkAWABVAFMAUgBQAE0ASQBJAEcARQBDAEEAQQBAAD4A
QABAAA==
         </WaveFormData>
      </LeadData>
   </Waveform>
</RestingECG>
