# Supplementary material for: Detection of Left Atrial Enlargement Using a Convolutional Neural Network-Enabled Electrocardiogram
Source: Front Cardiovasc Med. 2020 Dec 17;7:609976. doi: 10.3389/fcvm.2020.609976 (PMC7773668; doi:10.3389/fcvm.2020.609976)
Supplement: Supplementary file 3 [file Data_Sheet_3.ZIP › normal2/1802017181_4999_00000011.XML]

<?xml version="1.0" encoding="Windows-1252"?>
<!DOCTYPE RestingECG SYSTEM "restecg.dtd">
<RestingECG>
   <PatientDemographics>
      <PatientID>1802017181</PatientID>
      <PatientAge>71</PatientAge>
      <AgeUnits>Years</AgeUnits>
      <Gender>Female</Gender>
      <PatientLastName>liyueping</PatientLastName>
   </PatientDemographics>
   <TestDemographics>
      <DataType>Resting</DataType>
      <Site>1</Site>
      <AcquisitionDevice>MAC55</AcquisitionDevice>
      <Status>Unconfirmed</Status>
      <Priority>Normal</Priority>
      <AcquisitionTime>09:22:00</AcquisitionTime>
      <AcquisitionDate>03-09-2017</AcquisitionDate>
      <CartNumber>1</CartNumber>
      <AcquisitionSoftwareVersion>009C</AcquisitionSoftwareVersion>
      <XMLSourceVersion>MAC5000 v1.0</XMLSourceVersion>
   </TestDemographics>
   <RestingECGMeasurements>
      <VentricularRate>70</VentricularRate>
      <AtrialRate>70</AtrialRate>
      <PRInterval>140</PRInterval>
      <QRSDuration>88</QRSDuration>
      <QTInterval>388</QTInterval>
      <QTCorrected>419</QTCorrected>
      <PAxis>44</PAxis>
      <RAxis>8</RAxis>
      <TAxis>3</TAxis>
      <QRSCount>12</QRSCount>
      <QOnset>216</QOnset>
      <QOffset>260</QOffset>
      <POnset>146</POnset>
      <POffset>197</POffset>
      <TOffset>410</TOffset>
      <ECGSampleBase>500</ECGSampleBase>
      <ECGSampleExponent>0</ECGSampleExponent>
   </RestingECGMeasurements>
   <Diagnosis>
      <Modality>Resting</Modality>
         <StatementCount>3</StatementCount>
         <LabelText>12SL Õï¶Ï³ÂÊö</LabelText>
      <DiagnosisStatement>
         <StmtFlag>ENDSLINE</StmtFlag>
         <StmtText>ñ¼ÐÔÐÄÂÉ</StmtText>
      </DiagnosisStatement>
      <DiagnosisStatement>
         <StmtFlag>ENDSLINE</StmtFlag>
         <StmtText>µçÑ¹·ûºÏ×óÐÄÊÒÖÐ¶È·Ê´óµÄ±ê×¼£¬²»³ýÍâÊÇÕý³£±äÒì</StmtText>
      </DiagnosisStatement>
      <DiagnosisStatement>
         <StmtFlag>ENDSLINE</StmtFlag>
         <StmtText>ÁÙ½ç ECG</StmtText>
      </DiagnosisStatement>
   </Diagnosis>
   <Waveform>
      <WaveformType>Rhythm</WaveformType>
      <WaveformStartTime>0</WaveformStartTime>
      <NumberofLeads>8</NumberofLeads>
      <SampleType>CONTINUOUS_SAMPLES</SampleType>
      <SampleBase>500</SampleBase>
      <SampleExponent>0</SampleExponent>
      <HighPassFilter>16</HighPassFilter>
      <LowPassFilter>150</LowPassFilter>
      <ACFilter>NONE</ACFilter>
      <LeadData>
         <LeadByteCountTotal>10000</LeadByteCountTotal>
         <LeadTimeOffset>0</LeadTimeOffset>
         <LeadSampleCountTotal>5000</LeadSampleCountTotal>
         <LeadAmplitudeUnitsPerBit>4.88</LeadAmplitudeUnitsPerBit>
         <LeadAmplitudeUnits>¦ÌV</LeadAmplitudeUnits>
         <LeadHighLimit>2147483647</LeadHighLimit>
         <LeadLowLimit>268435456</LeadLowLimit>
         <LeadID>I</LeadID>
         <LeadOffsetFirstSample>0</LeadOffsetFirstSample>
         <FirstSampleBaseline>0</FirstSampleBaseline>
         <LeadSampleSize>2</LeadSampleSize>
         <LeadOff>FALSE</LeadOff>
         <BaselineSway>FALSE</BaselineSway>
         <ExcessiveACNoise>FALSE</ExcessiveACNoise>
         <MuscleNoise>FALSE</MuscleNoise>
         <LeadDataCRC32>1702454262</LeadDataCRC32>
         <WaveFormData>
9P/0//T/9P/2//b/+P/5//r//f///wEAAwADAAMAAwAAAAAAAAAAAAEAAQD///7////9
//7/AQABAAAA///+//3/9v/0//P/8f/u/+3/7v/t/+z/6v/p/+v/7P/u//D/7v/u/+7/
8P/v/+//7v/v//D/7//t/+r/6v/s/+v/5//n/+j/7f/4/wsAHQA1AFMAbQCKALEA1gD3
ABwBPQFUAWEBVwE5AR8BAAHYAKYAdQBVAEEANAAoABYACgAEAPv/9f/y//L/8v/w/+7/
7v/x/+//7f/t/+7/7P/q/+r/6P/q/+v/7f/v/+3/7f/u/+7/7//u/+z/6v/q/+v/7P/w
/+3/6//q/+j/6f/r/+v/7f/s/+7/7//v/+3/7v/u/+3/7v/v//D/8f/v//D/7//v//D/
8P/x//L/8P/x//H/8//0//T/8//y//P/9P/1//f/9//5//n/+v/9//3//v8BAAAAAQAD
AAUABgAHAAcABwAIAAoADQAQABEAEwASABIAFAAUABYAGQAaABoAGwAaABgAGAAYABcA
GAAWABgAGAAYABgAGQAZABsAGQAXABYAFAATABEADwAPAA8ADAAIAAgABwAGAAYAAwAA
AP7//P/7//z/+f/5//f/9//3//f/9v/1//X/8//2//b/9//4//X/8//z//H/8f/y//T/
9f/z//P/9P/2//f/9v/0//P/9f/0//X/9v/0//P/8//y//T/8//z//P/8f/x//L/8//z
//P/8//w//H/8//2//n/9//2//T/8v/1//b/9v/3//T/9P/0//T/9v/2//b/9v/0//X/
9v/4//X/9P/3//b/9//2//f/+P/2//f/9//3//b/9v/0//T/9f/2//f/+P/2//b/9v/3
//n/+P/3//f/8//z//b/9v/0//T/9P/x//T/9v/3//j/9//2//b/9v/4//X/9f/0//L/
8//1//X/9f/1//X/8//z//P/8//z//T/9P/0//T/9f/0//X/9v/z//L/8f/y//L/8f/x
//H/9P/z//T/9//0//T/8//y//P/8//z//P/8f/z//T/9P/2//P/9P/2//b/9v/2//b/
9P/z//P/8//z//T/9v/3//f/9v/1//P/9P/0//b/+P/5//v//P/7//r/+f/4//z//f/+
/wEAAgADAAIAAQACAAMAAwAEAAYABgAHAAcABAACAAEA/f///wEABAAEAAIAAgD+//b/
8//x//D/7v/u//D/8P/w/+3/7f/s/+z/7v/w//H/8v/w//L/8P/v/+3/7f/u/+//8//0
//D/7P/t/+v/3//a/+X/9P8FABsANQBRAG0AiACtANQA+QAgAUUBYgFvAWUBSQErAQYB
2gCoAH0AYQBNADgAKgAeAA4AAgD7//f/8v/w//L/9P/0//b/8//v/+3/7f/u//D/8P/y
//L/7f/r/+r/6f/s/+3/7//w//L/8v/x//D/6//r/+v/7v/t/+3/7v/u/+//7//t/+3/
7v/w//H/8f/v//D/8P/v//H/8f/x//H/8v/0//T/9f/z//L/8v/y//T/9f/1//f/+v/6
//n/+P/2//b/9v/3//j/+//8//7//v/9//3///8CAAMABQAHAAkACQAIAAcACgAMAA8A
EgAUABcAFwAYABgAFgAWABcAGQAaABwAHAAeAB4AHgAdABsAGAAZABgAGwAcAB4AHwAc
ABkAFgAUABMAEwASABEAEQARAA4ACgAHAAUAAwACAAUABAAEAAQAAQAAAPv/+f/5//n/
+f/5//j/9//3//X/9f/0//T/9P/1//X/9//3//T/8v/x/+//8P/x//P/9v/2//b/9f/1
//T/8v/y//L/8//z//T/9P/z//H/8P/v//L/8//1//f/9//3//f/9P/z//P/9P/1//X/
9v/2//b/9P/0//P/8//1//b/9//4//j/+P/4//j/9//3//f/+P/2//b/+v/6//n/9v/1
//T/9P/1//X/9f/2//b/9P/0//L/8v/y//L/8//0//X/9//2//T/8v/x//D/8f/1//b/
9f/0//P/7//u/+7/7f/s/+3/7v/w//L/7//r/+r/6P/q/+v/7f/t/+//7//v/+3/7P/r
/+r/6f/r/+z/7f/u/+3/6v/p/+j/6v/q/+r/7P/s/+v/6//r/+n/5//n/+n/6v/s/+3/
7v/s/+v/7P/r/+z/7v/u/+7/7v/t/+r/6P/n/+n/6f/q/+z/7v/v/+//7//u/+7/7f/u
/+3/7f/u/+7/7P/s/+z/7P/w//H/8v/1//r//f/+/////P/7//n/+P/5//r//P/9//n/
+P/4//X/9//5//z//P/7//r/9f/s/+f/5f/k/+L/4//m/+f/6P/n/+f/5v/m/+n/6v/q
/+r/6//u/+3/7f/p/+n/6v/r/+f/5v/o/+z/6f/f/93/4P/p//z/EQApAEMAYQB7AJoA
uQDUAPEAEAEpATIBJQEPAfkA1QCsAH4ATAAzACkAIQAaAAwA/v/6//T/7f/p/+b/6v/w
/+7/6v/m/+X/5P/j/+T/5v/n/+j/6//s/+j/5//n/+f/6f/p/+r/6v/s/+z/6//q/+X/
5f/l/+j/6//r/+z/7P/p/+n/5//n/+r/7P/t/+3/7f/u/+7/7f/r/+v/6//r/+7/8P/w
//H/7//u/+7/7v/t/+3/7P/t//P/9P/0//T/8v/y//L/8//3//v//f8AAP///f/8//3/
/P/9////AQAGAAcABwAHAAcACAAKAAwADwATABQAFgAUABIAEgATABUAFgAYABgAGgAa
ABoAGQAXABQAFQAUABQAFAAVABUAFQATABEAEAARABEAEAAPAA0ADQAKAAYABAABAP7/
/P/9//z//P/8//r/+v/2//X/8//z//P/8//0//P/8//x//D/7v/t/+z/7P/t//D/8f/t
/+z/7P/r/+3/7f/u//D/8v/y//H/8f/u/+z/7P/s/+//7//w//D/7v/t/+3/7f/v/+//
8P/x//P/8//z//D/7f/t/+7/7//x//L/8v/y//L/8v/x//H/8f/y//P/9P/0//T/9P/0
//H/8f/x//L/8v/y//b/9v/z//D/7//u//D/8f/x//H/9P/0//L/8v/w//D/8P/w//L/
8v/y//P/8f/w/+//7//r/+v/7v/u/+//8P/x/+//7f/u/+7/7v/u/+7/7//w//D/7f/t
/+z/7P/t/+//7//x//H/8f/v/+3/7f/t/+3/8P/w//D/8P/w/+7/7v/u/+3/7P/r/+z/
7f/t/+7/7//t/+v/6//t/+//8P/w//D/8P/v/+7/7f/p/+7/8P/w//D/8P/u/+z/6//r
/+v/6//s/+7/7//v/+7/7f/r/+z/7P/u//H/8f/y//L/9P/0//T/9P/4//n/+v/9//3/
/////////f/9//z//P/+//7///////v/+v/6//f/9//5//z//P/+//7/+v/y/+7/6//p
/+b/6P/q/+r/6v/r/+v/6v/q/+r/6v/p/+j/6f/s/+v/6//n/+f/6P/p/+v/5v/m/+r/
5//f/9v/3v/l//b/EQApAEEAXQB7AJoAvQDeAP8AJAFHAVwBVwE/ASUBCQHeAK4AfgBd
AEsAOQAoABoADAACAPj/8//t/+z/7v/u/+z/7v/w/+v/5//l/+X/5v/n/+j/6//s/+j/
5//n/+f/5v/l/+X/5P/p/+r/6v/q/+f/5//n/+r/6//r/+z/7P/p/+n/5//n/+b/6P/p
/+n/6v/s/+3/7f/r/+v/6//r/+7/8P/w//H/8P/u/+3/7P/u/+//7//x//b/9v/1//T/
8//y//H/8f/z//f/+f/8//r/+f/5//v//P/9////AQAEAAUABQAFAAcACAAKAAwADwAT
ABQAFgAUABIAEgATABUAFgAYABgAGgAaABoAGQAWABQAFgAWABgAGAAZABkAGQAXABUA
FAASABEADwANAA0ADQAKAAYABQADAAEAAAACAAAA///+//z//P/4//f/9//3//f/9//4
//f/9//1//X/9P/0//T/9P/1//j/+f/1//T/9P/z//P/8//0//b/9v/2//X/9f/0//L/
8v/y//X/9f/2//b/9P/z//P/8//1//X/9v/3//f/9//3//T/8f/x//L/8//2//j/+f/6
//j/+P/3//f/9v/2//b/9v/4//j/+P/4//f/9//3//j/+v/6//7//v/7//j/9//2//j/
+f/5//n/+v/6//j/+P/2//b/9v/2//f/+P/5//v/+f/4//f/9//z//P/9v/2//j/+P/4
//X/8//0//T/9P/0//T/9f/2//j/9f/1//T/8f/x//L/8f/0//X/9v/1//f/9//3//f/
+P/4//j/+P/2//T/9P/0//P/8v/x//L/8//z//T/9f/0//H/8P/x//P/9v/4//r/+f/3
//X/8//x//P/9P/0//j/9f/2//T/9P/0//T/9v/0//P/8//z//P/9P/2//b/9f/z//H/
9P/2//f/+v/4//f/9//2//n/+v/7//z//f/9//3///8AAAEAAAD//wEAAwAEAAYABAAE
AAUABQAFAAQABAABAP//AQAEAAQABgAGAAIA+v/3//X/9P/y//H/8v/x//D/8f/x//D/
8P/x//L/8v/y//H/8v/v/+3/7f/v//L/9f/z//L/7v/s/+3/7//r/+j/6//2/wcAGQAt
AEcAYQB+AKMAzADvABQBOQFUAWcBaQFVATcBFgH0AMgAlQBrAFUAQgAyACAAEgAIAAMA
/f/4//T/8P/s/+z/7v/x//D/7//w//L/8f/w//H/8P/w/+//7//v/+//7//w//D/8f/w
/+7/7P/s/+3/7v/y//D/7//v/+7/7//v/+3/7f/u//D/8f/x/+//8P/w/+//8P/x//L/
8//x//L/8f/x//T/9P/1//b/9v/3//f/+f/5//j/9v/0//b/+P/6//3/+//9//3//v8A
AP////8BAAIAAwAFAAcACQAJAAgABwAJAAwAEAAUABMAFQAUABQAFwAWABcAGQAdAB4A
IAAgAB4AHAAaABcAGgAaAB4AIAAdABwAHAAbAB0AGwAZABgAFQAVABQAEwATABMAEAAM
AA4ADQAMAAwACQAGAAQAAgABAAIA/////////////////f/7//r/9//5//j/+P/4//X/
9f/3//f/9//2//b/9f/3//f/+P/6//j/9v/z//H/9P/0//b/+P/4//f/9//2//b/9f/1
//X/9//3//j/+f/6//n/+P/0//b/9//5//v/+P/4//f/9v/3//j/+P/5//n/+v/7//z/
+//6//n/+P/4//n/+v/8//n/+P/7//r/+P/2//b/9v/4//n/+f/5//j/+P/2//b/+f/6
//v//P/5//j/9//3//n/+P/3//f/9//3//r/+v/5//j/9//z//T/9v/3//j/9v/2//f/
+P/6//f/9//2//b/9//5//n/+P/3//b/8//2//f/+P/5//f/9v/1//T/9f/0//X/9v/4
//j/+P/6//j/9f/z//H/9P/z//T/9//2//b/9f/0//X/9f/1//X/9f/3//j/+P/0//H/
9P/1//b/9//4//j/9v/1//X/8//z//T/9v/5//n/+P/3//f/+P/4//r//f/9//7//v/8
//z//P/8//z//f/+/wEABAAHAAgACQAHAAcABgAGAAgACAAJAAkABwAGAAYAAwABAAMA
BgAGAAgACAAEAPz/+P/1//P/8P/u//D/8P/w//D/8f/x//L/8f/y//L/8v/z//b/9f/1
//H/8f/y//P/8f/w/+7/8P/1//H/6f/k/+X/8P8DABcALQBLAG8AigCnAMoA7QAUATkB
WAFvAXEBXQFBASAB+ADGAJMAbQBZAEgAOAAmABYACAABAP3/+P/2//T/+P/6//b/8//z
//H/8f/y//D/8P/y//L/8v/x//H/8f/v/+//8P/w//T/9P/z//L/7v/t/+z/7v/w//H/
8//0//P/8//x//H/8P/y//P/8//1//b/9v/1//P/8//z//P/9P/2//b/9//3//b/9v/2
//T/9f/1//f//P/8//v/+v/4//j/+P/5//r//f/+/wAAAgABAAEAAwAEAAUABwAJAA4A
DwAPAA8ADgAOAA8AEAATABcAGAAaABoAGAAYABkAGwAcAB4AHgAhACIAIwAjAB8AHAAd
ABwAHgAeAB8AHwAdABsAGQAYABkAGQAYABcAFQAVABIADgANAAsACQAIAAoACAAHAAYA
BAAEAAAA///9//3//f/9//7//f/9//v/+f/4//j/+P/5//n/+//7//f/9v/2//X/8//z
//T/9v/6//r/+f/5//b/9P/0//T/9//3//j/+P/4//f/9//3//X/9f/2//f/+//7//v/
+P/1//X/9v/3//f/+P/4//j/+v/6//n/+f/2//b/9v/2//f/+P/5//r/9//3//f/+P/6
//r//v/+//3/+v/5//j/9//3//b/9f/5//r/+f/6//f/9v/1//T/9v/2//b/9//3//b/
9f/1//P/8//2//b/+P/4//j/9f/z//T/9P/0//L/8v/z//T/9f/z//T/9P/z//P/9P/z
//T/9f/2//X/9P/z//L/8f/0//T/9P/0//X/9P/1//b/9f/0//P/9P/2//X/9f/1//T/
8f/w//H/8//0//T/9P/0//P/8v/x/+n/7f/0//L/9P/0//T/9P/0//T/8v/x//H/8//z
//T/9v/2//X/8//x//H/8v/y//T/9P/z//P/8v/y//L/8v/y//X/9//5//3//f/9//v/
+f/7//v/+v/6//r/+v/7//v/+P/2//X/8f/z//f//P/+//z/+v/0/+r/6P/n/+f/5v/o
/+r/6v/q/+f/5//m/+b/5//o/+j/6P/n/+j/5f/j/+L/4//l/+f/6f/o/+b/5v/n/93/
1f/W/+H/7v8FAB0AMwBNAGkAhgCpANAA8QAQASsBPgE5ASMBDQHxAMoAnABoAEMALwAj
ABYACgD+//b/8v/v/+//7P/q/+b/5P/i/+D/4f/g/9//4P/i/+T/5P/m/+b/4v/h/+H/
4f/k/+X/5//o/+f/5v/k/+L/4P/h/+L/5v/l/+X/5v/m/+P/4//h/+H/4//m/+j/6f/n
/+j/6P/n/+f/5//n/+f/6v/s/+z/7f/r/+r/6v/q/+z/7f/t/+//8f/w/+7/7P/t/+7/
7//x//T/9//4//r/+P/3//f/+f/8//3///8BAAIAAwADAAMABQAGAAgACgAPABMAFAAW
ABUAEgARABEAFQAWABgAGAAYABgAGAAXABcAFgAZABoAGgAaABsAGwAYABUAEgAQABAA
EQARABEADwAPAAwACAAIAAcABgAGAAQAAgABAAAA/v/+//r/+f/3//f/9//3//T/8//z
//H/8f/w//D/8P/x//H/8//z/+//7v/u/+3/7v/v//H/9P/1//T/8v/x//L/8P/w//D/
8f/x//L/8v/y//H/8f/x//P/8//0//X/9P/z//L/7v/u/+//8f/z//P/9P/0//T/8v/y
//H/8f/z//T/9f/2//T/9P/0//T/8//z//P/9P/2//b/+v/6//X/8v/x//D/8//1//b/
9//1//T/8f/w//L/8v/y//L/8v/y//L/8//x//D/7//v/+7/7//z//T/8//y//H/7f/t
/+7/7v/u//D/8P/x//L/8f/t/+z/6v/t/+//8v/z//D/7//u/+v/6//r/+v/6//t/+7/
7//w/+//7P/r/+r/7f/u/+//8v/x/+//7v/t/+v/6f/p/+v/6//s/+z/7P/q/+n/6P/n
/+r/7f/v//D/7//t/+z/6//n/+r/7f/u/+//8P/v/+z/6v/p/+f/5//o/+r/7f/t/+z/
6//r/+z/7P/u/+//7//w//D/8P/w//D/8P/y//P/9P/3//n/+//7//v/+//7//r/+v/4
//j/+f/5//n/+P/4//X/8//1//j/+P/6//r/9v/u/+3/6//q/+j/5v/o/+j/6P/n/+f/
5v/m/+X/5v/m/+b/6P/q/+j/5//j/+P/5P/l/+X/5v/o/+j/5f/h/9f/1v/h//L/AwAZ
ADMAUQBrAIgArQDQAPEAFgE9AVYBXwFTAT0BHwH4AMoAlgBrAE8APwAwACIAEAAAAPj/
8//r/+r/7P/s/+r/6P/k/+n/5f/j/+P/5P/m/+b/6P/o/+T/4//j/+P/5f/l/+b/5v/q
/+r/6f/o/+T/4//i/+T/5//n/+j/6P/l/+X/4//j/+b/6P/p/+n/6//s/+z/6//q/+n/
6P/n/+n/7P/t/+//7f/s/+z/7P/s/+3/7f/v//T/9P/z//L/8f/w/+//7//y//X/9v/4
//b/9f/1//f/+v/7//3///8EAAUABQAFAAQABAAFAAYACgAPABEAFAAUABIAEgATABQA
FAAVABQAFgAWABYAFQAUABIAFAAUABYAFgAXABcAFwAVABMAEgAPAA8ADgANAA0ADQAK
AAYABQADAAEAAAABAAAAAAAAAP3//P/3//X/9f/1//X/9f/2//X/9f/z//P/8v/y//L/
8f/x//P/8//x//D/8P/v/+3/7f/u//D/8//0//T/9f/y//D/8P/w/+//7//w//D/8P/v
/+//7//x//H/8v/z//X/9f/1//L/8f/x//L/8//x//L/8v/y//L/8v/x//H/8f/y//P/
9P/2//b/9v/2//L/8f/w//D/8f/y//f/+P/3//T/8//y//T/9f/1//X/9//4//f/+P/1
//T/8//y//T/9P/0//X/9P/y//D/7//u/+//8//0//b/9v/2//P/8P/w/+//7v/v//D/
8v/0//b/8//z//L/8P/x//P/8//z//P/8//x/+//7//v/+//8f/y//P/9P/y//D/8P/w
/+7/7v/u//D/8v/x//H/8f/x/+//7//x//P/9P/0//T/9P/z//L/8f/w//H/8f/w//H/
8f/y//P/8//x/+z/7P/v//D/8f/y//D/7v/t/+3/7//v//D/8v/1//X/9P/z//H/8v/y
//T/9v/3//n/+v/4//j/+P/4//j/+f/6//3/AQADAAMAAwABAAEAAAAAAAIAAgADAAMA
AwACAAIA///9////AgACAAIAAgD+//b/8f/v/+7/7P/u//D/8P/w/+7/7f/r/+r/7f/u
/+7/7v/s/+7/7P/r/+v/6//s/+3/6//u/+z/7v/v/+3/4//c/93/5v/5/w0AIwA9AFkA
cgCVALoA2QAAASsBTgFnAWsBWwFDASIB9gDGAJMAaQBTAEYANgAkABIABAD7//X/8v/y
//D/8P/0//L/7f/s/+v/7P/u//D/8P/y//L/7v/t/+3/7f/t/+3/7v/u/+7/7v/t/+z/
6f/p/+n/7P/t/+3/7v/u/+v/6//p/+n/7P/u/+//7//x//L/8v/x//D/7//u/+3/7v/w
//D/8f/y//L/8//0//H/8f/w//H/9v/2//X/9P/0//T/9P/1//f/+//9/wAA/v/9//3/
///+////AQADAAgACQAJAAkABwAIAAoADAAPABMAFAAWABYAFAAUABUAFwAYABoAGgAa
ABoAGgAZABoAGAAaABoAGgAaABsAGwAbABkAFwAWABUAFQAUABMAFQAVABIADgANAAsA
CQAIAAYABAADAAIAAAAAAPz/+//5//n/+f/5//n/+f/6//n/+P/2//X/9P/0//X/+P/5
//X/9P/0//P/8f/x//L/9P/0//T/8//z//T/8v/y//L/9f/1//b/9v/z//H/8P/v/+//
7//w//H/9f/3//n/+P/2//X/9f/1//X/9v/2//b/9v/2//X/9f/z//T/9f/2//j/+P/4
//j/8//z//P/9P/0//T/+P/4//b/9P/0//T/8v/z//P/8//3//j/9//4//X/9P/z//L/
9P/0//T/9f/1//T/8//z//H/8f/0//T/9v/2//b/8//1//b/9v/2//T/9P/1//b/9v/z
//P/8v/w//H/8//z//X/9f/1//P/8v/x//D/7//w//D/8P/w//L/8P/w//D/8v/y//L/
9P/2//X/9f/1//L/7//u/+//7//w//D/8P/y//H/8P/v/+7/7//v/+7/7//v//D/8f/v
/+3/7v/w//D/8P/w//D/8P/y//D/7//v/+//7//w//L/9f/1//T/8//y//L/8f/y//X/
9f/2//b/9P/0//T/9P/3//n/+///////AQABAAEA//////7//v8AAAAAAQABAP7//P/7
//f/+P/7////AAD+//7/+v/y/+//7f/s/+r/7P/u/+7/7v/r/+v/6v/q/+z/7v/v//D/
7v/w/+7/7f/r/+v/7P/t//H/8P/w//D/6//l/9//3P/j//L/BQAbADMATwBpAIgAqQDM
AO0AEgEzAUgBTQE/ASEBBQHiALIAfgBZAEMANQAmABgADAAAAPj/8//t/+r/8P/y//D/
8v/0/+//7f/r/+v/7P/s/+z/7v/u/+z/6//r/+v/6//r/+z/7P/v//D/8P/w/+z/6//q
/+z/7f/t/+7/7v/v/+//7f/t/+7/8P/x//H/8f/y//L/8f/v/+//7//v//H/9P/1//f/
9v/0//P/8v/y//P/8//1//j/+P/3//b/9v/2//b/9//4//v//P/+//7//f/9////AAAB
AAMABQAIAAkACQAJAAcACAAKAAwAEQAVABYAGAAYABYAFgAXABcAGAAaABoAGgAaABoA
GQAaABgAGgAaABwAHAAdAB0AHAAZABYAFAAVABUAFAATABUAFQASAA4ACwAJAAcABgAH
AAYABgAGAAEAAAD7//n/+//7//v/+//6//n/+f/3//X/9P/0//T/8//z//X/9f/z//L/
8v/x//P/8//0//b/9v/2//X/9f/0//L/8v/y//X/9f/2//b/9v/1//X/9f/z//P/9P/1
//n/+f/5//b/8//z//T/9f/3//j/+P/4//b/9v/1//X/9//4//n/+v/4//j/+P/4//X/
9f/1//b/+P/4//z//P/3//T/8//y//P/9f/2//f/9v/2//T/9P/2//b/9v/2//j/+P/4
//n/+P/2//T/8//y//P/9//4//j/+P/4//X/9P/0//P/8v/0//T/9f/2//X/8f/w/+7/
8P/x//P/8//1//X/9f/z//H/8f/x//H/8//0//X/9v/2//T/9P/0//L/8v/y//T/9P/z
//P/8//z//H/8f/z//X/9v/2//b/9P/z//L/8f/x//P/9P/0//T/8//z//P/8//0//L/
8v/y//L/9f/0//T/9f/0//P/8//0//f/9//2//X/9f/2//b/+P/5//n/+v/6//r/+v/6
//r/+//7//v//f8AAAMABAAFAAMAAwACAAIAAgACAAMAAwACAAIAAwABAAAAAQADAAIA
BQAGAAMA/P/4//X/8//w/+7/8P/w//D/8P/x//H/8v/y//L/8f/w//L/9P/y//H/7f/t
/+7/7//r/+7/8v/y//H/7//n/+L/6f/2/wcAHQA3AFMAbwCQALUA1gD3ABwBPwFWAWEB
WwFBASUBAgHUAJ4AcQBZAEkAOAAoABwAEgAGAP3/9//0//D/8v/4//b/9P/3//X/8//z
//T/8//y//P/8v/x//H/8v/z//L/8f/x//D/8//0//T/9P/x//H/8f/0//P/8//0//T/
9P/1//T/9f/1//b/9v/1//b/+P/5//n/+P/3//b/9f/0//b/9v/3//r/+v/7//z/+v/7
//v//f8CAAIAAQAAAAAAAAAAAAEAAAADAAQABgAJAAkACgANAAwACwALAAsADwARABIA
EwASABIAEwAUABcAGwAcAB4AHwAeAB8AIQAgACAAIQAgACIAJAAmACcAJAAiACQAJAAk
ACQAJQAlACUAIwAhACAAHgAdABsAGQAaABsAGQAWABUAEwARABAADgAMAAsACgAJAAoA
BwAHAAUABQAFAAUABgAFAAUAAwACAAAA///+//v/+//9//3//f/8//z/+//5//n/+v/8
//7//v/9//3/+v/4//j/+P/6//v//f/+//7//f/9//3/+//7//z//f/////////8//v/
+//8//3//f/+//7//v8AAAAA//////7//v/+//7///8AAAEAAgD///////8AAAAAAAAE
AAQAAgAAAAAAAAAAAAEAAQABAAEAAAD9//z///8AAAEAAgAAAAAAAAABAAMAAgABAAEA
/f/9/wAAAAABAAIAAwABAAAAAAD///7//v/+////AAABAP//AAAAAP////8AAP//AAAB
AAIAAQAAAP///v/9//7//v/+//7/AAD+//7//v/+//7//v8AAAEAAQACAAMAAQD/////
AQAAAAAA///+/////////////P/9//3//P/+////AQADAAIAAQD///7///8AAAIABAAE
AAQABAAEAAIAAQABAAAA/////wAAAwADAAIAAQABAAIAAgAEAAcABwAIAAgABgAGAAYA
BgAKAAsADAAPABEAEwATABMAFQAVABQAFAASABIAEwATABEAEAAQAA0ADwARABQAFAAS
ABIADgAGAAMAAQAAAP7/AAACAAIAAgD//////v/+/wEAAgACAAIAAAACAAAA////////
AAABAAEAAgAEAAQA///7//f/9P/3/wAADwAlAD0AVQBxAIoArwDWAPkAHgFFAWQBeQF7
AWUBSQEsAQQB1AClAIEAZQBSAEYAOAAkABQADQALAAYABgAGAAYABAAGAAUAAwABAAEA
AgACAAIABAAEAAAA/////////////wAAAAAAAAAA///+//3//f/9/wAAAwADAAQABAAD
AAMAAQABAAQABgAHAAcABQAGAAYABQAFAAUABQAFAAgACgAKAAsACgAIAAcABgAIAAkA
CQALAAwADAALAAoACwAMAA0ADwAQABMAFAAWABMAEQAQABEAFAAVABcAGQAcAB0AHQAd
AB0AHgAgACIAJQApACoALAAsACoAKgArAC8AMAAyADIAMgAyADIAMQAuACwALgAuADAA
MAAxADEAMQAvAC0ALAAsAC0ALQAtAC0ALQAqACYAIwAhAB8AHgAgAB4AHQAcABoAGgAW
ABUAFQAVABUAFQASABEAEQAPAA8ADgAOAA4ADgAPABIAEwAPAA4ADgANAA0ADQAOABAA
EQAQAA4ADQAPAA4ADwAQABEAEQASABIAEAAPAA8ADwARABEAEgATABUAFQAVABIAEgAT
ABUAFwAWABYAFQAUABIAEgARABEAEwAUABUAFgAYABgAGAAYABUAFQAVABYAFgAWABoA
GgAZAA==
         </WaveFormData>
      </LeadData>
      <LeadData>
         <LeadByteCountTotal>10000</LeadByteCountTotal>
         <LeadTimeOffset>0</LeadTimeOffset>
         <LeadSampleCountTotal>5000</LeadSampleCountTotal>
         <LeadAmplitudeUnitsPerBit>4.88</LeadAmplitudeUnitsPerBit>
         <LeadAmplitudeUnits>¦ÌV</LeadAmplitudeUnits>
         <LeadHighLimit>2147483647</LeadHighLimit>
         <LeadLowLimit>268435456</LeadLowLimit>
         <LeadID>II</LeadID>
         <LeadOffsetFirstSample>0</LeadOffsetFirstSample>
         <FirstSampleBaseline>0</FirstSampleBaseline>
         <LeadSampleSize>2</LeadSampleSize>
         <LeadOff>FALSE</LeadOff>
         <BaselineSway>FALSE</BaselineSway>
         <ExcessiveACNoise>FALSE</ExcessiveACNoise>
         <MuscleNoise>FALSE</MuscleNoise>
         <LeadDataCRC32>1744362768</LeadDataCRC32>
         <WaveFormData>
///+//7/AAD///7//P/6//3/AgAGAAwACwAMAAsACQAIAAYABgAEAAEA///+//7/+//6
//n/+P/5//n/+f/7//f/9v/2//X/9f/0//L/8f/v/+//7//w//H/8f/x//H/8f/x//L/
9P/y//P/8v/y//D/8v/z//P/9f/3//P/8P/0//r///8IABEAFAAUABkAIgArAD4AWABz
AJYAtgDAAMQAzQDOAL8ApgCRAIMAdgBpAF8AWwBRAEUAOgAvACEAGQAWABIADgAGAPz/
9//0//H/7//u/+3/7f/s/+z/7f/s/+z/6//r/+7/7v/s/+z/6v/q/+v/6//q/+r/6f/n
/+r/6f/p/+r/6P/p/+j/6P/r/+v/6//r/+v/6//s/+z/7P/t/+n/5v/m/+j/6v/t/+r/
6f/r/+r/6v/r/+z/6//t/+7/7v/v/+7/7f/s/+v/7v/v//D/8f/w//H/8f/z//T/9f/1
//b/+P/6//r//f/+//7//f/8//7/AAAEAAYABwAHAAgACQAMAAwACwAKAAoACwANAA4A
DQAMAAoACAALAAwADgAQAA0ADgANAA0ADwANAAwACgAKAAoACQAJAAkACAAFAAQABwAG
AAMABAADAAEA///9/wAAAAD+//7//f/9//3////+//3//P/5//v/+//7//z/+//8//z/
/P/+//z/+//7//v/+//7//z//P/7//r/+P/6//v//P/+//3//P/7//v//f/9//z/+//9
//3//v////7//v/+//3//v/+//7////8//3//v/+/wAAAAD///3//f/+////AQD///7/
/f/8//////8AAAEAAAD//wAA///////////9//z//P/8//z/+//8//z//P/8//z//f//
//3//f/8//z//P/8//z/+//6//r/+v/7//n/+//7//v//P/8//z//f/7//r/+v/5//v/
/P/8//v/+f/5//r/+v/3//n/+P/1//n/+f/6//z//P/8//v/+v/6//n/+f/4//j/+P/4
//r/+P/4//j/+P/7//r/+//8//v/+v/4//b/9//3//j/+f8BAP3/+v/4//j/+P/4//r/
+v/8//z/+v/5//n/9v/6//z//f///wAAAAAAAAAAAwADAAMAAgACAAQABQAGAAQABAAE
AAYABwAKAAsADgAQABEAEAAOAAsACAAFAAMAAgACAAIAAgAAAAAA///9//v/+//6//r/
/f/9//z/+v/1//P/8//z//P/9P/3//f/9//3//X/8//y//L/8//1//f/+P/4//j/8//1
//P/8f/5//z/+v/8/wMACAALAAwADAATAB4ALQBAAFgAawCGAKIArACqALcAyADFALAA
mQCHAHoAbwBhAFUATwBNAEQAOQAvACMAGAAQAAwABgAAAP//+v/3//X/9P/z//L/8P/v
/+//7//w//D/8f/x//D/7f/s/+7/7v/v/+//7//w//D/7//s/+n/5//m/+r/7f/u//D/
7//t/+v/6f/p/+n/6v/q/+3/8f/w//D/7f/s/+v/6//s/+3/8f/y//D/7//u/+v/7P/u
/+//8f/z//P/8//z//L/8f/w/+//8v/1//f/+//6//n/9//2//b/+P/4//v/AAACAAMA
BAACAAIABAAEAAYABwAJAAsACgAKAAkACAAJAAsADgAQAA8AEAAQABAADwAOAA4ADgAO
ABAAEAARABAADQALAAgACgAKAAkACQAIAAgABgAGAAYABAAAAAAAAgADAAQABQADAAIA
///+//v/+//7//3//////////f/6//n/+P/4//r//P/9//7//P/6//n/+f/7//v/+//8
//3//f/9//z/+//5//f/9v/5//r/+//9//3//f/8//v//f/9//7////9//7///////v/
+v/5//n//P///wIABAADAAIAAAD9//3//v///wEAAAAAAAAAAAD///3//P/7//z//f8A
AAEA/v/9//z/+f/5//r/+//8//3//v/+//7//P/6//n/+f/8//3//f/+//3//P/7//n/
9v/2//b/9//1//f/9//3//P/8v/x//H/8v/y//P/8//x//L/8v/x//D/8f/z//T/9P/3
//f/9f/y/+//7f/s//D/8v/z//T/8//x//D/7v/w//D/8P/y//L/8v/y//L/8v/w//D/
8P/v//D/9P/0//L/8f/w/+//7v/u/+7/8P/w//D/7//v/+z/8f/0//b/+f/7//r/+f/4
//j/9//2//T/9v/4//n/+v/7//z//f8AAAEABAAFAAgABwAHAAUAAgABAP7/+//5//j/
+P/4//j/+P/4//f/9f/x//H/8P/w/+//7//u/+z/6//p/+n/6f/r/+z/7//v/+//7//t
/+v/6P/o/+n/6//s/+7/7//w/+//6//r/+3/6//q//D/9v/7/wQACQAGAAgAFQAmAD0A
VgBuAIcApACyALIAugDJAMQAqwCYAIsAewBsAGMAXQBXAEkAPwA4AC0AIQAVAAoABgAE
APz/8v/r/+z/6//r/+z/7f/q/+j/5//n/+f/6P/o/+n/6f/o/+X/5P/i/+L/4//j/+T/
5v/n/+f/5f/j/+L/4v/h/+P/4//k/+X/5f/l/+X/5f/l/+b/5v/o/+v/6f/o/+T/5P/k
/+X/5f/l/+j/6P/n/+f/5//l/+X/5v/m/+f/6//r/+v/6//t/+3/7f/t/+7/7//v//H/
8//z//L/8v/y//T/9P/3//r//P/9//7//v/+/wAAAAAAAAEAAwAFAAYABgAFAAQABAAF
AAcACAALAAwADAAMAAgABgAFAAQABQAIAAkACwANAAsACgAIAAYABgAFAAUABgAGAAQA
BAADAAAA+//6//z//f/+///////+//v/+v/3//f/9//5//n/+f/5//f/9P/z//L/8v/0
//b/9//4//r/+P/3//f/9v/1//T/9P/2//f/+P/4//b/9f/0//T/9f/2//f/+f/7//v/
+v/5//f/9//4//n/+//8//3//f/4//b/9P/z//T/9//6//z//v/+//3/+//5//j/9//3
//v//P/9//7/+//5//j/9//3//f/+f/5//v/+//7//n/9v/2//b/9v/4//r/+//8//n/
9v/0//P/9v/3//f/+P/2//b/9v/1//T/9P/0//X/9//5//n/+f/1//T/8//z//b/9v/3
//f/9//4//j/9//0//P/8//y//T/9//3//X/8//x//D/8P/y//T/9f/2//T/8//z//L/
8P/w//D/8v/z//T/9f/2//T/8v/y//L/8//0//T/9P/0//b/8//y//H/8P/w//D/8v/y
//T/8//z//D/8P/y//P/9f/4//j/+P/4//f/9//3//b/+P/6//v//P/+//7//v8AAAAA
AgACAAQABwAHAAUAAgABAP7/+//5//j/+P/4//j/+P/4//f/9f/z//P/8v/y//P/8//y
//D/7f/r/+v/6//r/+z/7//v/+//7//t/+v/6v/q/+v/7f/t/+7/7v/u/+3/6f/p/+3/
7f/u//D/+P/9/wYAEwAQAAwAFwAkADUATgBmAIEAoAC0ALoAuAC/AMQAswCYAIcAeQBw
AGUAVwBLAEEAOQAyACcAHwAXABIADAAAAPT/8P/x/+z/7P/r/+v/6//q/+j/5//n/+f/
6P/o/+n/6P/m/+L/4P/i/+L/4//j/+T/5v/n/+f/5f/j/+L/4v/h/+P/4//k/+L/4f/g
/9//4f/h/+L/4v/m/+n/5//m/+L/4v/i/+P/4f/h/+T/5P/l/+X/5f/j/+X/5v/m/+f/
5//n/+f/5//p/+n/6f/p/+v/7f/u//H/8f/x//D/8P/x//L/8f/z//b/+P/5//r/+v/6
//z//P/9//3//v///wMABAAEAAQAAwADAAQABAAGAAgACQAKAAgABgAFAAQABAAGAAYA
BwAJAAcABgAEAAEAAAD+//3///8AAP//AAD+//z/+P/4//f/9//3//f/+v/6//j/+P/1
//X/9f/3//n/+f/5//f/9v/1//T/9P/0//b/9//4//r/+P/3//f/9f/1//X/9v/5//n/
+f/4//b/9f/0//T/9//4//n/+//7//v/+v/5//j/9//3//f/+P/6//z//f/9//z/+//7
//n/+//9//7//v/+//3/+//5//j/9//3//v//P/9//7//f/7//r/+f/3//f/+f/5//r/
+//8//v/+P/4//j/+P/7//z//P/8//r/+P/3//f/+P/5//n/+v/4//j/+P/3//T/9P/0
//X/9//5//n/+f/1//T/8//z//b/9v/3//f/9v/2//X/8//z//P/9P/0//X/+f/6//n/
9//1//T/9P/z//T/9P/0//T/8//z//L/8v/y//L/9P/2//b/9v/2//b/9P/0//T/8//0
//T/9P/2//X/9f/1//P/7//y//T/9P/0//T/9P/0//b/9v/1//P/8v/u//H/9P/2//n/
+//6//n/+P/8//3//v/+//z//v///wAA///+//3//v8AAAQABgAKAAgABwAEAAAAAwAC
AAEAAQD///7//f/8//v/+v/4//X/9f/3//j/+v/5//f/9P/w/+//7//x//P/8P/w//L/
8f/x//H/7//t/+3/7v/w//P/8P/w/+//7v/v//H/8f/z//X/9P/y//T/+f8AAAsAFAAU
ABUAHgApADYATABjAHoAngC0ALYAvwDMAMcArgCTAIkAgABpAF0AYQBTAEMAPAAvAB0A
GQAUAAwACgAGAP7/9//0/+//7f/s/+v/6v/q/+v/7f/r/+z/7P/t/+z/6v/m/+T/5//o
/+r/6//p/+j/5v/j/+X/5f/m/+j/6P/p/+j/6P/m/+X/5P/j/+b/5//p/+r/6v/r/+f/
5P/l/+b/5//p/+n/6f/s/+z/6f/p/+n/5//o/+r/6//t/+7/7f/s/+v/7P/t/+7/7//v
//H/8v/1//P/8//y//L/9f/4//n//f/8//z/+//6//3//v8BAAIAAgADAAUABwAGAAYA
BQAEAAUABwAKAAwADAAMAAsACgAKAAoACwAMAAsADAALAAsACQAHAAYABAAGAAgACQAL
AAkACAAFAAQABQAEAAEAAgABAAEAAQABAAEAAAD9//z//f/9//3////8//v/+v/3//f/
9//3//j/9v/4//n/+v/5//b/9P/z//T/9f/2//j/+P/3//b/9P/3//f/9//4//j/+P/4
//n/+f/5//j/9//4//n/+//9//r/+v/6//n/+v/6//r/+//5//v//f/+//z//P/7//n/
+//8//3////+//z/+v/4//v/+//8//3/+//7//3//f/8//v/+v/3//n/+v/7//z/+v/6
//n/+P/3//b/9v/3//b/9//3//j/9v/2//b/9f/1//b/9//5//b/9//2//X/9v/2//b/
9//2//b/9//3//X/9v/2//X/9v/3//n/+v/3//n/+P/1//b/9f/1//b/9//4//j/+P/2
//X/9f/0//X/9v/3//r/9//2//X/9P/3//b/9//4//j/+P/3//b/9v/1//X/9f/5//f/
+P/4//j/+P/4//n/+P/5//j/+v/5//n/9v/3//j/+P/5////AAABAAIAAwADAAMAAgAB
AAIAAgACAAQABAAEAAYABwAKAAsADgAPAA8ADQAKAAkABgADAAEAAAAAAAAAAAACAAIA
AQD///z/+//5//j/+f/5//j/9v/z//H/8f/x//H/8v/1//X/9v/3//b/9f/y//L/8//1
//f/+P/4//j/9//z/+//8//5//r/+v8AAAUACgAPABAADAAPAB4AKwA4AE4AZwCAAJwA
rgCuALMAxADJALYAnwCNAIIAcwBnAF0AVQBLAEIAOQAvACcAHgAWAA4ACAACAPv/+v/6
//n/+f/5//X/8v/w/+//7//w//D/8f/z//L/7//u/+3/7P/s/+v/7f/u/+7/7f/v/+3/
7P/s/+v/7f/t/+7/7//v/+//7//u/+3/7f/s//D/8//x//D/7v/u/+7/7//t/+3/8P/w
//D/8f/y//H/8P/w/+//7//x//H/8f/x//H/8f/x//H/8f/z//T/9//4//n/+f/6//r/
/P/8////AQACAAIAAgABAAAAAQAAAAAAAQADAAUACQAKAAoACgAKAAsADQAOAA8AEAAQ
ABAADgAMAAsACgAMAA4ADgAPABIAEQARABAADAAKAAcABQAHAAgABwAIAAoACAAEAAQA
AwADAAMAAwADAAIA///+//v/+//7//3//v///wAA///8//v/+v/6//r//P/9//7//P/6
//n/+f/3//f/9//4//r/+//8//z//P/7//r/+v/7//z//f/////////+//3//P/7//v/
+//8//7/AAABAP///v/9//3/+//9////AAAAAAAA///9//z//P/8//3//v/+//7//v8A
AP////////////8BAAEA/////////f/6//r/+v/6//3//v/+//7//P/6//n/+f/6//v/
+//8//7//v/+//3/+f/4//f/9//4//v//P/9//r/+P/2//X/+P/4//n/+f/5//r/+v/5
//f/9//4//j/+v/9//3/+//6//f/9f/0//X/9v/2//b/+P/3//f/9v/1//T/8//0//X/
9v/3//j/9v/0//T/9P/z//T/9P/0//L/9f/5//X/9P/2//b/9v/2//b/9v/4//j/9//1
//T/8P/z//b/+P/7//v/+v/5//j/+f/5//n/+P/6//z//f/+//3//P/7//z//v8CAAQA
CAAHAAcABQACAAAA/P/4//X/9f/2//f/+P/2//b/9f/z//L/8//z//T/8v/x/+//7P/q
/+n/6v/r/+3/7v/x//H/7v/t/+r/5//p/+r/7P/v/+7/7v/t/+z/5f/l/+n/7//x//D/
8P/0//f/+v8DAAYABgANAB4ALwBCAFwAcQCKAKAAqACsAL8AygC5AKAAjQB9AG4AYwBd
AFUATQBFAD4AMwAlABcADgAIAAQA/v/6//X/8v/t/+v/6v/p/+j/5v/l/+X/5//o/+j/
6f/o/+b/4v/g/+P/5P/m/+f/5v/m/+X/4//j/+H/4P/g/+P/5f/l/+b/5P/j/+L/4f/i
/+P/5f/m/+f/6f/m/+T/4v/i/+L/4//l/+X/6P/o/+X/5f/l/+P/5P/m/+f/6f/q/+n/
6P/n/+n/6f/p/+n/7f/v//D/8//w/+//7f/s/+//8v/z//f/9//4//j/+P/6//r//P/8
/wAAAQADAAUAAwACAAAA/v8BAAMABgAIAAcACAAIAAgABwAGAAYABgAIAAoACgALAAoA
BwAFAAIABAAGAAcACQAIAAgABgAGAAQAAgD+//7/AAABAAIAAwAAAP7/+v/4//j/+f/6
//3/+//7//v/+f/6//n/+P/4//r//P/9//7//f/6//j/9//4//n/+v/8//v/+//7//r/
+v/5//j/+P/6//z//v8BAAAA///9//v//f/9//7////9//7///////3//P/7//v//P//
/wIABAACAAAA/f/5//v//P/9///////+//3//P/+//3//f/9//////8BAAEAAAD///7/
+//8//z//P/8//v//P/8//z/+v/4//f/9//5//v//P/+//v/+v/5//f/9f/2//f/+f/3
//n/+f/5//f/9v/1//X/9//4//r/+//6//r/+f/3//f/9//4//j/9v/5//n/9//3//X/
9P/0//b/+P/5//r/+P/3//f/9v/4//j/+P/6//j/+P/4//j/9v/0//T/9P/2//j/+f/6
//j/9//3//f/9v/3//n/+v/6//r/+f/4//f/9v/2//b/+P/4//r/+f/5//b/9//4//j/
+f/9//7///8AAP////////7//v8AAAEAAgAEAAQABAAGAAUACAAJAAwADwAPAA0ACgAI
AAQAAAD9//7//v/+//7//v/+//3/+//3//f/9v/2//r/+//7//r/9P/x//D/7//x//L/
9f/1//X/9f/z//H/8P/w//H/8//z//T/9P/0//X/8f/z//X/9//4//r/AAAJABAAEwAS
ABQAGwAmADMASgBkAH0AmgC2ALwAuADFANAAxQCqAJMAgwB2AGkAXQBVAE0AQwA2AC8A
JwAdABgAEgAGAPz/+P/1//j/9v/1//X/9f/w/+7/7f/t/+3/7v/u/+//8f/w/+3/7P/r
/+r/6v/p/+z/7v/v/+//7P/p/+f/5v/n/+n/6f/q/+v/6//r/+v/6f/p/+r/6v/s/+//
7f/s/+r/6v/q/+v/6//r/+7/7v/t/+3/7f/r/+v/7P/s/+3/8f/x//H/8f/w/+//7v/t
//H/8//0//f/+f/5//j/+P/4//r/+v/9////AAAAAAAAAAAAAAIAAgAEAAUABwAJAAoA
CgAJAAgABgAHAAkACgAMAA4ADwAQAA0ADAAMAAwADgAQABAAEQAPAA0ADAAKAAgACAAH
AAcACgAKAAgACAAGAAQAAAAAAAEAAQABAAEAAwACAP///v/7//v/+//9//7///8AAP//
/f/7//n/+P/6//z//f/+//3/+v/4//f/+P/5//r//P/////////+//v/+f/3//b/+f/6
//v//f///////v/9//z/+//7//v//P/+/wAAAQD9//z/+//7//v//f///wAAAgACAAEA
///8//z//P/9/wAAAAAAAAAA/v/9//3//f/9//3//////wEAAQABAP///v/+//7//v//
/wAAAAAAAPz/+v/5//n/+v/7//v//P/+//7//v/9//j/+P/4//n/+f/7//v/+//5//j/
9//3//r/+v/7//v/+//8//z/+//4//f/9//2//f/+//8//v/+f/3//b/9v/5//r/+v/6
//j/9//3//b/9P/0//T/9v/5//r/+//8//v/+P/3//b/+f/6//r/+v/6//n/+f/5//X/
9f/2//b/+v/8//j/+P/4//j/+P/4//f/9v/3//b/9//3//j/9v/2//j/+f/7/wAAAAAA
AAAAAQABAAEAAAAAAAIAAwAEAAIAAgACAAQABQAIAAkADAAPAA8ADQAKAAcABAABAP//
AAAAAAAAAAACAAIAAQD///z/+//5//j/+//7//r/+P/1//P/8//z//H/8v/1//X/9v/3
//b/9f/z//L/8v/z//X/9v/2//b/8//z//H/9f/5//r/+v/+/wMACAAPABQAEgARABoA
JQA4AE4AYQB8AJwAtAC2ALMAwADNAMAAowCPAIIAdQBnAF8AWQBNAEYAPwAzACkAIAAY
ABAACAAAAPv/+P/5//n/+v/7//j/9v/1//X/8//0//T/9f/1//T/8f/w/+7/7v/v/+//
7//w//D/7//v/+3/7P/s/+v/7f/t/+7/7//v/+//7//t/+3/7v/u//D/8//x//D/7P/s
/+z/7f/t/+3/8P/w//H/8f/x/+//7f/u/+7/7//y//P/9P/1//P/8//z//P/9f/3//j/
+//9//3//P/8//z//v/+/wEAAwAEAAQABAACAAIABAAEAAYABwAJAAsADgAOAA0ADAAL
AAsADAAMAA4AEAARABIADwAOAA4ADgAQABIAEgATABMAEQAQAA4ADgAOAA0ADQAQABAA
DgAOAA0ACgAFAAQABQAFAAUABQAHAAYAAwACAP///////wEAAgADAAQAAwAAAP///v/+
//z//v///wAAAQAAAAAAAQD+//3//P/8//7///8AAAAA/v/9//z//P/9//7///8BAP//
///+//3//v///wEAAwADAAQABQAFAAIAAAD+//3///8BAAMABAAGAAYABQADAAEAAAD/
////AgACAAIAAgAAAP///////wAAAQAEAAUAAwADAAMAAQAAAAAAAAAAAAEAAgACAAIA
/v/8//v/+//8//3//f/+/wAAAAAAAP///P/8//z//f/+/wEAAgADAP7//P/6//n//P/8
//3//f/9//7//v/9//n/+f/6//r//P///////f/7//n/+P/4//n/+v/6//r/+//7//z/
/P/7//r/+f/6//r/+v/6//r/+v/4//j/+P/5//r/+v/6//r/+f/5//n/9f/1//b/9v/4
//r//P/+//z/+f/4//f/9v/6//r//P/8//z/+//7//j/+v/8//3///8AAAAAAAAAAP//
//////7//v8AAAEAAgADAAQABQAIAAkADAANABAADwAPAA0ACgAJAAYAAwABAAAAAAAA
AAAA///+//z/+f/5//n/+P/4//v/+//6//j/8//x//H/8f/z//T/9//3//n/+f/3//X/
8v/y//P/9f/z//T/9P/0//X/8//x//H/8f/y//T/9v/7/wAABwAMAAoACwAWACcAPABU
AGsAiACgAKgAqAC7AMoAvwCsAJkAiQB8AHMAZQBZAFMASwBEADsALQAfABIADgAKAAIA
AAD///r/9v/1//X/9f/v/+z/6v/p/+v/7P/s/+3/7//u/+v/6v/q/+r/6//r/+n/6v/q
/+n/6f/n/+b/5v/o/+v/7P/u/+z/6//q/+n/5//n/+j/6P/s/+//7f/s/+r/6v/q/+v/
6//r/+7/7v/r/+v/6//p/+n/6v/q/+v/7//v/+//7//u/+3/7P/r/+//8f/y//X/9//3
//b/9v/4//r/+v/9//3//v/+//7//v/+/wAAAAAEAAUABwAJAAgACAAHAAYABAAFAAcA
CAAKAAwADQAOAAwACgAJAAgACQAMAA0ADwANAAsACgAIAAoACgAJAAkACgAKAAgACAAG
AAQAAAAAAAMAAwADAAMABQAEAAEAAAD9//3//f////////////3//P/7//r/+v/6//z/
/f/+//7//P/7//v/+//7//v//P/9//3//f/8//z/+//6//r//P/+/wAAAwACAAEA///9
//3//f/+//////8AAAEAAQD9//z/+//7//z///8CAAQAAgACAAEA///+//7//v///wAA
AAAAAAAA/v/9//3//f//////AQABAP////////3/+v/6//r/+v/8//7///8AAP7//P/7
//v//P/9//3//v/+//7//v/9//j/+P/4//n/+//9//3//f/5//j/9//3//j/+P/5//n/
+f/6//r/+f/3//f/+P/4//r//f/9//v/+f/3//b/9v/4//r/+//8//r/+f/5//j/9v/2
//b/+P/6//r/+v/6//r/+P/4//j/+f/6//r/+v/4//f/9//3//X/9f/2//b//P/+//v/
+v/5//j/+f/4//n/+P/6//n/+f/2//b/+P/5//v//v/+//7//v8AAAEAAgACAP//AAAA
AAAAAQACAAMABgAHAAoACwAOAA8ADwANAAoACwAIAAUAAwABAAAA///+////AAAAAP//
/f/9//z//P/7//v/+v/4//b/9f/2//f/9v/2//j/9//3//f/9f/z//D/8P/x//P/8//0
//T/9P/v//X/9//z//P/9P/0//7/CQAOABEAFAAUABcAJAAxAEIAXAB3AJYAtAC4ALQA
vwDMAMMArACTAIMAegBzAGkAWwBNAEUAPgAxACMAIQAcABIADgAIAPz/8f/0//P/8//0
//X/8v/w/+//7//u/+7/7f/t/+//7v/r/+r/6P/o/+n/6f/r/+z/7P/r/+v/6f/o/+j/
5//p/+n/6v/s/+v/6v/p/+j/5//n/+b/6P/r/+n/6P/o/+j/6P/p/+f/5//q/+r/7P/t
/+7/7f/s/+z/6//r/+//7//v/+//7//v/+//7//w//H/8f/z//T/9f/1//b/9//4//f/
+f/7//z//P/8//3//v8BAAIAAwADAAQABQAHAAgACAAIAAYABwAJAAoACwAMAAwADAAN
AAwADAAMAAoADAAMAA0ADwANAAwACgAIAAgABwAHAAgACAAGAAYABgAEAAAAAAABAAEA
AQABAAQABAACAAIA/v/9//z//f/9//3//f/7//v/+//7//z/+f/6//r/+v/9//z//P/9
//v/+//7//z//f/9//3//P/9//3//f/+//z//P/8//3/AAABAAEAAQAAAP//////////
AAABAAEAAAAAAAAAAQAAAAEAAgACAAMABAAEAAMAAAAAAAAAAQAEAAQABAAEAAQAAwAD
AAMAAQABAAMAAwAFAAUABQADAP///v/9//z///8CAAQABgAGAAQAAwADAAEAAQAAAAAA
AQACAAMAAwD+//7//v///wEAAwADAAMAAwACAAEAAQABAAAAAAD//wAAAgADAAMA////
/wAAAAD+/wEAAQD//wAA/////wAA/v/+//3//P/+////AQACAAEAAAD//wAAAgACAAIA
AgAEAAIAAgACAAAAAAD///7/AAD/////////////AAAAAAIAAgACAAIABgADAAIAAAAA
AAAAAAACAAIABAAEAAIAAQABAP7/AgAEAAUABwAKAAoACgAKAAkACQAJAAgACQAMAA4A
EAAOAA4ADgAQABMAFgAXABoAGwAbABkAFgATABAADQALAAwADAAMAAwACgAKAAkABwAF
AAUABAAEAAcABwAGAAQAAQD///////8BAAIABQAFAAQAAwAAAP3//v/+////AQABAAIA
AgACAP///////wMABQAEAAYACgAPABIAFQAcAB4AIwAsADcASABgAHcAjgCsAMIAwgDD
ANQA2QDIAK0AlwCMAIEAcQBlAGEAWwBQAEUAOQAvACYAIAAYABAACgAJAAwACQAHAAYA
BQABAP7//P/7//z//v///wEAAAD+//r/+P/6//r/+//7//v//P/8//v/+//5//j/+P/7
//3//f/+//z/+//6//n/+//7//z//P/+/wEA///+//r/+v/6//v//P/9/wEAAgD/////
///9////AAAAAAEABQAFAAUABQAEAAMAAgABAAUABwAIAAsACQAJAAgACAAKAAwADAAP
ABEAEgASABIAEgASABQAFAAYABkAGwAdAB4AHgAdABwAHgAfACEAIgAhACIAIgAiACAA
HgAdABwAHgAiACQAJwAmACMAIQAeACAAIAAfAB8AHgAeABwAHAAaABgAFAAUABYAFwAY
ABkAFwAWABMAEgATABMAEwAVABUAFQAVABMAEAAPAA4ADgAOABAAEQASABIAEAAPAA8A
DwAPAA8AEAASABMAFAAUABMAEQAPAA4AEAASABQAFwAVABUAFAATABMAEwAUABUAFwAY
ABkAGQAWABQAEgARABMAFQAXABgAFgAWABUAEwATABQAFQAXABgAGAAYABgAFQATABIA
EQAVAA==
         </WaveFormData>
      </LeadData>
      <LeadData>
         <LeadByteCountTotal>10000</LeadByteCountTotal>
         <LeadTimeOffset>0</LeadTimeOffset>
         <LeadSampleCountTotal>5000</LeadSampleCountTotal>
         <LeadAmplitudeUnitsPerBit>4.88</LeadAmplitudeUnitsPerBit>
         <LeadAmplitudeUnits>¦ÌV</LeadAmplitudeUnits>
         <LeadHighLimit>2147483647</LeadHighLimit>
         <LeadLowLimit>268435456</LeadLowLimit>
         <LeadID>V1</LeadID>
         <LeadOffsetFirstSample>0</LeadOffsetFirstSample>
         <FirstSampleBaseline>0</FirstSampleBaseline>
         <LeadSampleSize>2</LeadSampleSize>
         <LeadOff>FALSE</LeadOff>
         <BaselineSway>FALSE</BaselineSway>
         <ExcessiveACNoise>FALSE</ExcessiveACNoise>
         <MuscleNoise>FALSE</MuscleNoise>
         <LeadDataCRC32>1951573437</LeadDataCRC32>
         <WaveFormData>
FwAXABgAGAAXABYAEwAPAA8ACwAIAAYAAwACAAAA///8//z//P/8//z//P/8//z//P/8
//v/+//7//r/+v/9//7/AQADAAQABgAGAAcABwAGAAQAAwACAAMABAAFAAYABQAFAAUA
BwAHAAcABwAHAAcABwAFAAYACQARAB0ANQBVAHMAhgCXAKEApQCZAIAAYwA7AAQA0P+j
/2r/Lv/+/tf+vP6x/rD+wv7k/gv/K/9B/1b/bP+A/5H/pv+4/8X/z//Y/+D/6v/w//X/
+/8AAAEAAwAFAAcABgAHAAcACAAJAAoACwAOAAwADgAOAA4ADwAPAA8ADwASABIAEgAT
ABIAEQAQABAAEQASABMAFAAUABQAFAAUABMAFAAUABQAFgAWABYAFgAWABYAFgAXABcA
FgAWABYAGAAYABgAGAAXABcAFwAXABkAGQAZABgAFwAXABYAFQAYABgAGAAXABkAGQAZ
ABkAGQAYABcAFgAXABUAFAAVABIAEgASABIAEwASABIAEgARAA8ADgAMAAoACgAIAAcA
BgAFAAQABAAFAAQABAAEAAUABQAFAAQABAAEAAQABAADAAMAAwADAAQABQAGAAcACAAI
AAcABgAIAAkACQAIAAYABwAIAAgABgAGAAYABwAJAAoACgAKAAcABgAGAAUABwAHAAcA
BwAJAAkACQAJAAcACQAHAAcACQAJAAkACgAIAAgACAAIAAcABwAHAAcACQAJAAoACgAK
AAsACwAKAAwACwALAAsACgAKAAoACgAKAAoACgAKAAoACgAKAAoACgAKAAkACQAJAAkA
CQAJAAkACgAKAAoADAAMAAsACwALAAoACgALAAkACQAIAAgACwALAAoACgAJAAgACAAH
AAgACQAKAAoACgAKAAoACgAIAAgACAAIAAsACwALAAoACAAIAAgACAAIAAgACAAIAAgA
CAAIAAgABgAHAAcABwAJAAkACAAIAAYABwAHAAcACAAHAAgACQAHAAgACAAIAAYABgAG
AAYABgAHAAgACQAJAAoACgALAAsACwAKAAoACAAIAAgACAAIAAoACAAKAAoACgAKAAoA
CQAJAAkACQAJAAkACgALAAwADAAOAA4ADwAQABEAFAAVABkAGQAaABoAGQAYABcAEwAR
AA0ACgAIAAUABAAAAP///v/+//7//v/+//7//P/8//z//P/9//3//f/8//r//f/+/wEA
BQAGAAYABgAJAAkACQAIAAcABgAFAAQABgAGAAcABwAJAAsACQAJAAcABwAHAAcABwAK
AAsADwAZACsARQBhAHwAjwCZAKEAnwCIAGkASQAaAOL/tf+I/1D/Hv/5/tz+yf7C/sj+
4P4D/yP/Pf9U/2j/ev+N/6D/sP+//8v/1P/e/+j/8v/5////AAD//wEAAwAFAAcACQAK
AAwACgAKAAoADAAOABAAEAAQABMAEwATABMAEgASABIAEwAVABUAFQAWABQAFAAUABQA
FAAUABQAFAATABQAFAAUABUAFgAXABgAGAAYABgAGQAXABYAFgAWABQAFAAUABQAFgAX
ABgAGQAXABcAFwAWABYAFwAXABcAFgAWABYAFQAVABUAFQAVABQAFAAUABQAFgATABEA
EQASABIAEgASABAADgANAAwADAALAAsACgAIAAgABgAFAAYABQAEAAQAAwACAAIAAgAB
AAEAAQAAAAAAAAAAAAAAAQABAAEAAQABAAEAAQABAAUABgAGAAYABgAHAAcABgAEAAUA
BgAGAAgACAAIAAkACAAIAAcABgAGAAYABwAHAAcABwAHAAcABwAHAAcABwAJAAsACQAJ
AAcABwAHAAgACAAIAAgACAAHAAcABwAHAAkACQAKAAoACgALAAsACgAIAAcABwAHAAgA
CAAIAAgABgAGAAYABgAIAAgACAAIAAgACAAHAAcABwAHAAcABwAHAAgACAAIAAgACAAH
AAcABQAEAAQABQAHAAcABgAGAAkACQAIAAgACAAIAAkACQAHAAcABwAGAAQABAAEAAQA
BgAGAAYABgAFAAUABQAEAAYABgAGAAYABAAEAAQABAAGAAYABgAGAAYABwAHAAcABQAF
AAQABAAEAAUABQAFAAUAAwADAAMAAwAEAAQABAAGAAYABgAGAAMAAwADAAMAAwAEAAQA
BQAHAAUAAgACAAIABAAEAAQABAAGAAUABQAFAAQAAwACAAIABQAGAAYACAAMAA0ADgAP
AA8ADwASABEAEgASABEAEAALAAcABQABAP///v/8//z/+v/5//j/+P/2//b/9v/2//b/
9v/2//b/9//3//f/9v/3//v//f8BAAEAAgACAAIAAgABAAAA/v8AAAAAAAAAAAEAAgAE
AAUAAwAFAAMAAwABAAEAAQABAAUABgAJABEAIQA5AFUAawB8AIUAjQCLAHkAWAA3AA8A
3v+2/5H/Yv84/xr/Bf/0/un+6P76/hT/Mf9L/1//cP+A/5D/m/+q/7r/y//T/9j/4v/s
//D/9f/5//z//f///wEAAwAFAAcACAAKAAwADAAMAA4ADQAOAA0ADAANAA0ADQANAA4A
DgAOAA8ADwAPAA8AEAAOAA4ADgAOAAwADAAMAAwADgAQABEAEgAQABAAEAAQABIAEgAS
ABMAEQAQABAAEAAQABAAEAAQABEAEQARABEAEQARABEAEAARABMAFAAVABUAFAATABEA
DwAPAA8ADwAOAA4ADgAOABAADQALAAsACgAKAAoACgAIAAYABQAEAAIAAQABAAAAAQAC
AAEAAQD+//3//P/8//n/+P/4//j/9//3//f/9v/4//j/+P/4//v/+//7//v/+//7//v/
+////wAAAAAAAAIAAwADAAIAAAABAAIAAgACAAIAAgADAAIAAgABAAAAAAAAAAEAAQAC
AAMABAAFAAMAAwADAAMAAwAFAAMAAwADAAMAAwAEAAYABgAGAAYAAwADAAMAAwADAAMA
BAAEAAQABQAFAAQAAgABAAEAAQACAAIAAgACAAQABAAEAAQABAAEAAQABAACAAIAAQAB
AAMAAwADAAMAAwAEAAQABAAEAAQAAwADAAUABAAEAAUABQAFAAQABAADAAMAAgACAAIA
AgADAAMABQAFAAUABAADAAIAAQAAAAMABAAFAAYABQAFAAUABAAEAAQABAAEAAIAAgAC
AAIABAAEAAQABAAEAAUABQAFAAMAAwACAAIABAAFAAUABQAFAAMAAwADAAEAAgACAAIA
AgACAAIAAgABAAEAAQABAAIABAAFAAcABQAFAAQABAAAAAAAAgACAAIAAgAEAAMAAwAD
AAMAAwADAAQABQAGAAYACAAIAAkACgALAAwADQARABEAFAAUABMAEgAPAAsACQAFAAIA
AAD9//z/+P/3//b/9v/4//j/+P/4//r/+v/6//r/9//3//f/9v/3//v//f8BAAEAAgAC
AAIAAQABAAEAAAAAAAAAAAAAAAAAAAABAAEAAwAFAAMAAwABAAEAAQABAAEAAgAHABEA
IQA5AFcAcQCEAJUAowChAIsAbABNAB0A5v+2/4X/TP8Y//L+z/68/rX+vP7S/vT+Ff8x
/0n/Xv9y/4b/l/+o/7j/w//N/9j/4v/o/+7/9//7//7//f///wEAAwADAAUABgAIAAgA
CAAIAAoACQAKAAkACAAKAAsADAANAAwADAAMAA0ADwAPAA8AEAAQABAAEAAQAA4ADgAO
AA4AEQASABIAEgASABIAEgASABIAEgASABMAEwASABIAEgASABIAEgASABUAFQAVABUA
EwATABMAEgATABUAFgAXABYAFgAWABUAEwATABMAEwAUABQAFAAUABQAEQAPAA8ADgAO
AA4ADgAOAAwACwAKAAgABwAHAAYACAAIAAYABQAEAAMAAgACAAEAAAAAAAAAAQABAAEA
AAAAAAAAAAAAAP//////////AQABAAEAAQADAAQABAAEAAIAAwADAAIABAAFAAYABgAG
AAYABgAHAAUABgAGAAYABgAGAAcABwAFAAUABQAFAAUABQAFAAUABwAJAAcABwAFAAUA
BQAGAAgACAAIAAgACQAJAAkACQAIAAcABwAGAAYABwAHAAYABwAHAAgACQAKAAoACgAK
AAoACgAKAAoACAAIAAgACAAIAAgABwAHAAkACQAJAAkACQAKAAoACgAIAAgABwAHAAkA
CAAIAAkACQAJAAgACAAJAAkACAAIAAgACAAJAAkACQAJAAkACAAGAAYABgAGAAgACAAI
AAgABwAHAAcABgAEAAQABAAEAAUABgAHAAgABgAGAAYABgAGAAcABwAHAAkACQAIAAgA
CAAJAAkACQAJAAcABwAHAAYABgAFAAQABgAGAAYABgAFAAUABQAFAAcACAAIAAkACQAJ
AAgACAAIAAgACAAIAAgACgAKAAgACAAIAAgACAAHAAcABwAFAAUABQAGAAcACAAIAAoA
DQAPABEAEwATABMAFgAVABgAGAAXABYAFQARAA8ACwAHAAQAAAD+//7//f/8//z//v/+
//7//v/8//z//P/8//v/+//7//r/+P/7//z///8DAAQABAAEAAUABQAFAAQAAgACAAIA
AgAEAAQABQAFAAQABQACAAEAAgADAAQABQAFAAQABwALABUAJwBBAGEAeACLAJkAowCj
AI4AcQBTACQA7P+7/4j/TP8U/+n+yP61/q7+tP7M/vP+F/81/0r/XP9y/4f/mv+u/73/
x//Q/9r/4P/m/+//9//8////AQADAAUABQAHAAgACgAKAAoACgAMAAwADgAOAA4ADQAN
AA0ADQAQABAAEAARABEAEQARABIAEgASABIAEgAUABQAFAAUABMAFAAUABQAFAAUABQA
FAAUABQAFAAVABUAFAAUABQAFgAWABYAFgAWABUAFAATABQAFQAWABYAFgAXABcAFwAX
ABYAFQATABQAFQAWABcAFgAWABYAFgAYABUAEwATABIAEgASABIAEgAQAA8ADgAOAA0A
DQAMAAoACgAIAAcABwAHAAcACAAFAAQABAAEAAEAAQABAAAAAQACAAMABAADAAMAAwAD
AAUABQAFAAUABQAGAAYABgAGAAcABwAGAAQABQAGAAYABAAEAAQABQAGAAgACQAKAAYA
BgAHAAcABQAFAAUABQAHAAcABwAHAAUABwAFAAUABgAHAAgACgAIAAgACAAIAAcABwAH
AAcACQAJAAoACgAIAAkACQAIAAoACQAJAAkACgAKAAoACgAIAAgACAAIAAoACgAKAAoA
CAAIAAcABwAHAAcABwAHAAcACAAIAAgACAAIAAcABwAJAAgACAAJAAcABwAGAAYACQAJ
AAgACAAGAAYABwAHAAcABwAHAAYACAAIAAgACAAIAAgACAAIAAkACQAJAAgABgAGAAYA
BgAIAAgACAAIAAoACgAKAAoACQAJAAgABwAJAAkACAAIAAYABwAHAAcACQAHAAcABwAH
AAgACAAIAAgACAAIAAgABwAHAAcABwAFAAYABgAHAAcABwAGAAYACAAIAAgACAAGAAYA
BgAHAAgACQAKAAoACQAJAAkABwAHAAcACAAJAAoACgAMAA4ADwAQABEAEgATABcAFwAY
ABgAFwAWABMADwANAAkACAAGAAMAAgD///3/+//6//r/+v/6//r//P/8//z//P/5//n/
+f/4//j/+//8//////8AAAAAAAACAAMABAAEAAQABAAEAAQABAAEAAUABQAFAAcABQAF
AAUABQAFAAUABQAEAAUACQATACEAOQBXAHAAgwCVAKEAoQCSAHcAWQAsAPT/wf+S/1z/
Jv/9/tz+xf68/r7+0v7x/hX/Mf9K/17/dP+F/5j/qv+5/8X/0P/a/+L/7P/z//v/AAAB
AAMABQAHAAUABwAIAAoACgAKAAoADAAKAAwADAAMAA8ADwAPAA8ADgAOAA4ADwARABEA
EQASABQAFAAUABQAFAAUABQAFAAVABYAFgAWABQAFAAUABQAFQAWABcAGQAYABYAFQAU
ABYAFgAWABYAFwAXABcAFwAWABUAFAASABMAFQAWABcAGAAYABgAFwAWABUAFAATABQA
FAAUABQAFQATABIAEwAQABAAEAAQAA4ADAALAAoADAALAAsACgAKAAoACAAHAAQAAwAC
AAIAAQAAAAAAAAD////////+/wAAAAAAAAAAAQABAAEAAQABAAEAAQABAAEAAgACAAIA
BAAFAAUABAAEAAUABgAGAAgACAAIAAkACAAIAAcABgAGAAYABwAHAAkACQAJAAkABwAH
AAcABwAHAAkABwAHAAcABwAHAAgABgAGAAYABgAHAAcABwAHAAUABQAGAAYACAAJAAkA
CAAGAAUABQAFAAgACAAIAAgACAAIAAgACAAIAAgACAAIAAYABgAFAAUABQAFAAUABQAH
AAgACAAIAAYABgAFAAUABQAEAAQABQAHAAcABgAGAAcABwAGAAYABgAGAAcABwAHAAcA
BwAGAAQABAAEAAQABAAEAAQABAAFAAUABQAEAAQABAAEAAQABgAGAAYABgAEAAQABAAE
AAQABQAFAAUABwAHAAYABgAGAAcABwAHAAcABQAFAAUABQAGAAYABgAIAAgACAAIAAUA
BQAFAAUABQAGAAYABwAHAAcABgAGAAQABgAIAAYABgAGAAYABgAGAAQAAwADAAMABAAF
AAYACAAHAAgACAAKAAoACwAMAA0AEAARABUAFQAVABQAEgAQAA8ACwAJAAUAAAD+//v/
+v/4//f/9v/2//b/9v/2//b/9v/2//b/9v/3//f/9//2//b/+f/6//3///8AAAAAAAAB
AAEAAQAAAAAAAAAAAAAAAAAAAAEAAQABAAMAAQABAP//////////AQAAAAUACwAXACsA
RQBfAHQAgwCRAJcAjQByAFEALQD8/87/qf+A/1L/Kv8T/wT/8/7k/ur+BP8f/zn/Uf9m
/3b/hP+T/6L/sv/B/8//1v/e/+b/7P/v//X/+P/6//3/AAADAAMABQAGAAgABgAGAAYA
CAAJAAwADQAOAA0ADQANAA0ADAAMAAwADQANAA0ADQAOAAwADAAMAAwADQAOAA8AEAAP
ABAAEAAQABAAEAAQABAAEAAQABAAEQARABAAEAAQABAAEAAQABAADwAPAA8ADwAPAA8A
DwAOAA4ADwAPAA8ADgAOAA4ADQAOAA8AEAARABEAEAAPAA4ADgALAAkACQAIAAgACAAI
AAgABgAFAAQABAADAAMAAgAAAAAA/v/9//7//f/8//z//f/8//z//P/6//n/+P/2//j/
+P/4//j/+f/5//n/+f/7//v/+//7////AAAAAAAA/v///////v8AAAEAAgACAAQABAAE
AAUABQAGAAYABgAGAAYABwAHAAUABQAFAAUABwAHAAcABwAGAAcABAADAAUABQAFAAYA
BgAGAAYABgAFAAUABQAFAAcABwAIAAgABwAHAAYABAAGAAUABQAFAAYABgAGAAYABAAE
AAQABAAGAAYABgAGAAQABAADAAMAAQABAAEAAQACAAQABQAGAAYABgAFAAUABQAEAAQA
BQAFAAUABAAEAAUABQAEAAQABgAGAAcABwAHAAcABwAGAAYABgAGAAYABgAGAAYABgAH
AAcABwAGAAcACAAJAAoACQAIAAcABgAIAAgACAAIAAYABwAHAAcABwAHAAYABgAGAAcA
BwAHAAcABQAFAAUABgAIAAkACgAIAAgACAAIAAcABwAHAAcABwAIAAgACQAHAAcABgAG
AAgACAAIAAgACgAKAAsACwAIAAgACgAKAAoACgAKAAkACQAJAAkACQAJAAoACwAMAAwA
DgAQABEAEgATABQAFQAZABkAGgAaABkAGAAVABEADwALAAgABgADAAIA/v/9//z//P/+
//7//v/+//7//v/+//7/+//7//v/+v/7////AQAFAAcACAAIAAgACAAHAAYABAAEAAQA
BAAEAAQABAAFAAUABwAJAAcABwAFAAUABQAFAAkACgANABMAIwA5AFcAcQCGAJUAowCp
AJsAgABjADkAAADK/5n/Xv8m//j+0f66/rH+sv7C/uT+C/8r/0P/WP9u/4L/k/+k/7b/
w//N/9j/4v/q//D/9//9/wIAAQADAAUABwAFAAcACAAKAAwADAAMAA4ADAAOAA4ADgAP
AA8ADwAPABIAEgASABMAEQARABEAEgASABIAEgASABIAEgASABIAFQAWABYAFgAUABQA
FAAUABYAFgAWABcAFwAWABYAFgAUABQAFAAUABcAFwAXABcAFwAXABcAFgAWABcAFwAX
ABgAGAAYABcAFwAXABcAFwAYABgAGAAYABgAFQATABMAEgASABIAEgASABAADwAOAA4A
DQANAAwADAAMAAoACQAIAAcABgAGAAcABgAGAAYABQAFAAUABAACAAIAAgACAAMAAwAD
AAMAAwADAAMAAwAFAAYABgAGAAYABwAHAAYABgAHAAgACAAIAAgACAAJAAgACAAHAAYA
BQAGAAgACQAHAAcABwAHAAUABQAFAAUABwAJAAcABwAFAAUABQAGAAYABgAGAAYABQAF
AAUABQAHAAcACAAIAAgACQAJAAgACAAHAAcABwAKAAoACgAKAAgACAAIAAgACAAIAAgA
CAAKAAoACQAJAAcABwAHAAcACQAKAAoACgAKAAoACQAJAAkACAAIAAkACQAJAAgACAAJ
AAkACAAIAAgACAAJAAkACQAJAAkACAAGAAYABgAGAAYABgAGAAYABwAHAAcABgAIAAgA
CAAIAAYABgAGAAYACAAIAAgACAAKAAsACwALAAoACQAHAAYACAAJAAkACQAJAAcABwAH
AAUABgAGAAYACAAIAAgACAAHAAcABwAHAAcACAAIAAkACQAJAAgACAAIAAgACAAIAAgA
CAAJAAkABgAGAAYABgAIAAgACAAIAAYABQAFAAUABwAHAAcACAALAAwADAAOAA4ADwAQ
ABEAEgATABcAFwAaABoAGQAYABUAEQAPAAsACAAGAAMAAgD+//3//P/8//z//P/8//z/
/P/8//z//P/7//v/+//6//z///8AAAMABAAEAAMAAgAEAAUABgAGAAYABgAGAAYABAAE
AAUABQAFAAcABQAFAAUABQAFAAUAAwAGAAcADQAVACEANwBVAHAAhQCVAKEApQCaAH8A
XwA2APz/yf+c/2j/LP///tr+v/60/rb+xv7n/g//Lf9E/1j/bv+D/5b/pv+3/8P/zv/Y
/+D/6P/z//f/+v/8////AgAFAAUABwAIAAoACgAKAAoADAALAAwACwAKAAwADQAOAA8A
DgAOAA4ADwAPAA8ADwAQABAAEAAQABAAEAAQABAAEAATABQAFAAUABQAFAAUABQAFAAU
ABQAFQATABIAEgASABIAEgASABIAFQAVABUAFQAVABUAFQAUABQAFQAVABUAFgAWABYA
FQAVABUAFQAVABYAFgAWABYAFAARAA8ADwAQABAAEAAQABIAEAAPAA4ADAALAAsACgAI
AAgABgAFAAUABQAFAAYABwAGAAYABgAEAAMAAgAAAAAAAAAAAAAAAQABAAEAAQD/////
/////wMABAAEAAQABAAFAAUABAAGAAcACAAIAAYABgAGAAcABwAIAAgACAAIAAgACQAJ
AAcABwAHAAcABwAHAAcABwAJAAsACQAJAAcABwAHAAgACAAIAAgACAAHAAcABwAHAAcA
BwAIAAgACgALAAsACgAIAAcABwAHAAgACAAIAAgACAAIAAgACAAIAAgACAAIAAoACgAJ
AAkACQAJAAkACQAJAAoACgAKAAgACAAHAAcABwAGAAYABwAJAAkACAAIAAcABwAGAAYA
BgAGAAcABwAJAAkACQAIAAgACAAIAAgACAAIAAgACAAIAAcABgAEAAQABAAEAAQABQAG
AAcACAAGAAYABgAGAAYABwAHAAcABQAFAAQABAAFAAcACAAJAAsACQAJAAkABwAIAAgA
CAAIAAgACAAIAAUABQAFAAUAAwAEAAQABQAHAAcABgAGAAgACAAIAAgACAAIAAkACQAI
AAYABgAGAAYABgAGAAYABgAGAAUABQAFAAcABwAHAAgABwAIAAgACgAMAA0ADgAPABIA
EwAXABcAFgAWABUAFAAPAAsACQAFAAQAAgD///7/+v/5//j/+P/6//r/+v/6//r/+v/6
//r/+//7//v/+v/6//3//v8BAAEAAgACAAIAAwADAAMAAgAAAAAAAAAAAAAAAAABAAEA
AQADAAEAAQABAAEAAQABAAMABAAHAAsAEwAlADsAVQBuAIEAjQCVAJMAfgBbADsAEgDe
/7P/jP9e/zL/F/8I//f+5v7o/vz+F/8v/0n/YP9w/4D/kf+g/6z/vf/J/9T/3v/m/+z/
8//5//z//f///wEAAwAFAAcACAAKAAgACAAIAAoACgAMAAwADAANAA0ADQANAAwADAAM
AA0ADwAPAA8AEAAQABAAEAAQABAAEAAQABAAEQASABIAEgAQABAAEAAQABAAEAAQABEA
EQAQABAAEAAQABAAEAAQABMAEwATABMAEQARABEAEAAQABEAEQARABIAEgASABEADwAP
AA8ADwASABIAEgASABAADQALAAsACgAKAAoACgAKAAgABwAGAAYABQAFAAQAAgACAAAA
//8AAP///v/+//3//P/8//z/+//7//v/+v/4//j/+P/4//v/+//7//v/+f/5//n/+f/9
//7//v/+//7///////7/AAABAAIAAgAEAAQABAAFAAQABAADAAIAAwAEAAYABwAFAAUA
BQAFAAUABQAFAAUABwAJAAcABwAFAAUABQAGAAQABAAEAAQAAwADAAMAAwADAAMABAAE
AAQABQAFAAQABAADAAMAAwAEAAQABAAEAAQABAAEAAQAAgACAAIAAgAEAAQAAwADAAEA
AQABAAEAAQACAAIAAgACAAIAAQABAAMAAgACAAMABQAFAAQABAAFAAUABAAEAAYABgAH
AAcABAADAAIAAAACAAIAAgACAAQABAAEAAQAAwADAAMAAgAEAAQABAAEAAIAAgACAAIA
AgACAAIAAgADAAUABgAHAAYABQADAAIABAAFAAUABQAFAAMAAwADAAMABAAEAAQABAAE
AAQABAABAAEAAQABAAMABAAEAAUABQAFAAQABAAEAAQABAAEAAIAAgADAAMAAgAEAAQA
BAAEAAQABgAFAAUABQADAAMAAwAEAAUABgAGAAgACgALAAwADQAOAA8AEwATABYAFgAV
ABQAEAALAAgAAwABAAAA/v/+//z/+//6//r/+P/4//j/+P/6//r/+v/6//f/9//3//b/
9P/3//j/+/8AAAIAAwAEAAIAAQAAAP7/AAAAAAAAAAAAAAAAAQABAAMABQADAAMAAQAB
AAEAAQABAAIABQALABkALwBLAGcAfACNAJsAoQCZAIAAYQBBAAoA0v+l/3D/Nv8G/+P+
yP69/rj+xP7g/gX/Jf89/1T/av98/4//oP+w/73/x//Q/9z/5v/s//P/+f/+////AQAD
AAUAAwAFAAYACAAIAAgACAAKAAoADAAMAAwADwAPAA8ADwAOAA4ADgAPAA0ADQANAA4A
EAAQABAAEAAQABAAEAAQAA8AEAAQABAAEgASABIAEgASABIAEgATABUAFAAUABQAFAAU
ABQAFAATABMAEwATABMAEwATABIAEgATABMAEwAUABQAFAATABEAEQARABEAFAAUABQA
FAAUABEADwAPAA4ADgAOAA4AEAAOAA0ADAAKAAkACQAIAAoACgAIAAcABgAFAAQABAAF
AAQABAAEAAMAAwADAAIAAQAAAP///v8BAAEAAQABAAEAAQABAAEAAQACAAIAAgADAAUA
BgAGAAQABQAGAAYABgAGAAYABwAFAAYABgAGAAQABAAFAAUABQAFAAUABQAFAAUABQAF
AAcACQAHAAcABQAFAAUABgAGAAYABgAGAAUABQAFAAUABQAFAAYABgAGAAcABwAGAAgA
BwAHAAcABgAGAAYABgAGAAYABgAGAAYABgAGAAYACAAIAAcABwAHAAcABwAHAAUABgAG
AAYACAAIAAcABwAFAAQABAAFAAUABQAEAAQABwAHAAYABgAGAAYABwAHAAcABwAHAAYA
BgAGAAYABgAEAAQABAAEAAUABQAFAAQABAAEAAQABAAGAAYABgAGAAYABgAGAAYABgAH
AAcABwAFAAUABAAEAAQABQAFAAUABwAFAAUABQAFAAYABgAGAAQABAAEAAQABQAFAAUA
BQAFAAYABgAHAAUABQAEAAQAAgACAAIAAgAEAAQABQAFAAYABgAGAAYABgAFAAYABgAG
AAYABgAGAAUABQAFAAUABQAFAAYABwAIAAgACgAKAAsADAANABAAEQAVABUAFgAWABUA
FAARAA0ACwAHAAYABAABAAAA/f/7//n/+P/6//r/+v/6//r/+v/6//r/9//3//f/9v/2
//n/+v/9/wEAAgACAAIAAwADAAMAAgACAAIAAgACAAEAAAAAAP//AQADAAEAAQABAAEA
AQABAAMABAAHAAsAEQAfADkAVwByAIMAkQCfAKMAkgB3AFcAKADw/7//jv9U/xz/7/7K
/rP+rP6w/sT+6f4P/y3/RP9a/3D/g/+W/6b/t//D/87/2P/g/+j/8f/3//r/+f/7//3/
//8BAAMABAAGAAYABgAGAAgACAAKAAoACgALAAsACwALAAsACgAJAAkACgALAAwADgAM
AAwADAAMAA4ADgAOAA4ADwAQABAAEAAPAA4ADQAMAA0ADgAPABEADwAOAA4ADgAOAA4A
DgAOABEAEQARABEADwAPAA8ADgAQABEAEQARABIAEgASABEADwAPAA8ADwAQABAAEAAQ
ABIADwANAA0ADgAOAA4ADgAMAAoACQAIAAoACQAJAAgACAAIAAYABQACAAEAAAAAAP//
/v/+//7//f/9//3//P/8//z//P/8//v/+//7//v/+//7//v/+////wAAAAAAAP7/////
//7//v///wAAAAACAAIAAgADAAIAAgABAAAA//8AAAIAAwACAAEAAAD/////////////
AQADAAEAAQD///////8AAAAAAAAAAAAA//////////8BAAEAAgACAAIAAwADAAIAAAD/
//////8CAAIAAgACAAAAAAAAAAAAAgACAAIAAgACAAIAAQABAAEAAQABAAEAAQACAAIA
AgAEAA==
         </WaveFormData>
      </LeadData>
      <LeadData>
         <LeadByteCountTotal>10000</LeadByteCountTotal>
         <LeadTimeOffset>0</LeadTimeOffset>
         <LeadSampleCountTotal>5000</LeadSampleCountTotal>
         <LeadAmplitudeUnitsPerBit>4.88</LeadAmplitudeUnitsPerBit>
         <LeadAmplitudeUnits>¦ÌV</LeadAmplitudeUnits>
         <LeadHighLimit>2147483647</LeadHighLimit>
         <LeadLowLimit>268435456</LeadLowLimit>
         <LeadID>V2</LeadID>
         <LeadOffsetFirstSample>0</LeadOffsetFirstSample>
         <FirstSampleBaseline>0</FirstSampleBaseline>
         <LeadSampleSize>2</LeadSampleSize>
         <LeadOff>FALSE</LeadOff>
         <BaselineSway>FALSE</BaselineSway>
         <ExcessiveACNoise>FALSE</ExcessiveACNoise>
         <MuscleNoise>FALSE</MuscleNoise>
         <LeadDataCRC32>2816858820</LeadDataCRC32>
         <WaveFormData>
AwADAAMABAAGAAYABgAFAAMAAQAAAP/////+//7//f/7//r/+f/5//f/9//1//L/9P/z
//L/8v/v/+//7//w//P/8//0//T/9v/2//b/9f/z//L/8f/w//L/8v/y//L/8P/w//L/
8v/0//T/9P/0//X/9f/0//X/+v8HABkANQBfAI0AtgDXAOkA6gDUAKkAdQBCAAoA1v+t
/5D/d/9e/0f/Qv9E/zv/Nv9A/0H/Nv84/0j/Xv9y/4L/kv+i/6//uf/C/83/1f/d/+b/
7P/w//D/8f/z//T/8v/0//X/9v/5//r/+v/6//v//P/9//3//v////////8BAAIAAwAD
AAEAAQACAAIAAwAEAAQABAAGAAcACAAJAAgACAAIAAgACgALAAsADAALAAwADQAOABAA
EAARABEAEAARABIAEgAUABUAFgAXABgAGgAcAB4AHgAfACAAIQAjACQAJQAmACcAKQAp
ACwAMAAwADIAMwA0ADUANgA4ADYANwA4ADgAOAA5ADkAOgA6ADoAOAA4ADUANQAzADIA
MAAwAC4ALQAsACsAJwAmACYAJQAiACAAHQAcABsAGQAWABUAFAARABIAEAAOAAwACwAK
AAgABwAHAAYABAADAAIAAQABAAAA/v/+//7//P/+//3//P/8//r/+v/6//r/+v/6//r/
+f/7//v/+//7//n/+v/6//r//P/8//z//P/8//z//f/+//z//P/8//z//v/+//7////9
//7//v/+/wEAAQABAAEAAQABAAEAAgADAAMAAwADAAQABAAEAAUAAwADAAMAAwAFAAQA
BAAEAAIAAgADAAMAAwADAAMAAwABAAEAAQABAAEAAQABAAEAAgABAAEAAQD//////v/+
/wAAAAAAAP7//v/+//7////9//z//P/8//3//f/+/////v/9//z/+//9//z//P/7//v/
+//8//z//P/8//z//P/7//v/+//7//r/+v/7//v//f/9//3//f/8//z//P/8//z/+//6
//n/+v/5//j/+P/3//j/+P/5//v/+//6//n/+f/5//n/+v/6//r/+v/6//r/+v/6//r/
+v/6//r/+v/6//v/+//8//3//v//////AAACAAMABgAHAAkACQAJAAoACgAKAAgABwAH
AAUABgAFAAQAAgABAP/////+//v/+//7//v/+f/2//b/9f/2//b/9f/1//X/9v/3//f/
+P/4//j/+P/4//f/9v/2//T/9P/0//T/9v/2//b/9v/4//j/+P/4//j/+P/3//f/+P/7
//7/BQATAC0ASwB1AKQAywDlAPAA6ADHAJMAXgAoAOz/wf+k/43/eP9j/1D/Sv8//y7/
Lv81/yz/MP9E/1j/bP+A/5D/nP+r/7f/wP/L/9f/3//o//D/8v/y//P/9f/2//j/+v/7
//z/+//8//z//P///wAAAQABAAIAAwADAAMAAwAEAAUABQAHAAcACAAIAAcACAAIAAgA
CAAJAAoACwAMAAwADAAMAAwADQANAA4ADwAQABEAEgASABIAEwATABQAFQAWABYAGAAZ
ABoAGwAbABwAHQAeACAAIQAiACMAIwAkACUAJgApACsAKwAuADAAMAAyADMAMgAzADQA
NgA4ADkAOgA6ADcANwA2ADYANgA2ADQANAAzADMAMQAwAC0ALAApACcAKQApACYAJgAi
ACEAHgAcABcAFgAVABMAFAATABIADwAOAAwACgAIAAoACgAJAAkABwAGAAQAAwACAAEA
AQAAAAAAAAAAAP7//P/7//r/+v/8//z//P/8//r/+v/6//n/+//7//v/+//9//7//v/+
//z//P/8//z//P/8//3//v/8//z//P/8//7//v/+//////8AAAAAAAD//////////wEA
AQABAAIAAwADAAMAAwACAAIAAgADAAMAAwADAAMAAwACAAIAAgAEAAQABQAFAAMAAwAD
AAMAAgABAAAA//8BAAEAAQABAAAA////////AQABAAAAAAD+//7//v/8//z//P/8//3/
/f/8//z//P/7//n/+P/3//n/+f/5//n/+f/4//j/9//3//f/+P/4//j/+P/4//j/9//3
//f/9//2//b/9//3//X/9f/1//X/9v/2//b/9v/3//f/9//3//b/9f/0//T/9//4//j/
+f/3//X/9P/z//T/9v/2//b/9v/2//b/9v/2//T/9P/1//X/+P/5//r/+//5//r//P/9
//z//f//////AQACAAIAAgABAP///v/7//v/+//7//r/+f/3//f/9v/z//P/8//z//H/
7v/u/+3/7v/u/+3/7f/v//D/8f/x//L/8v/y//L/8P/v/+7/7v/u/+7/7v/u/+7/7v/u
/+7/8P/w//D/8P/w//D/7//v//D/8//6/wsAIQA/AGUAkwC6ANkA6wDsANIAnQBnADQA
AADc/8X/sv+l/5r/i/+A/3D/V/9K/z7/K/8s/0L/Vv9o/3z/iP+U/6L/r/+5/8L/zf/V
/93/5P/q/+z/7P/t/+//8P/y//T/9f/2//f/+P/4//j/+f/6//v/+//8//3//f/9//v/
/P/9//3//////wAAAAABAAIAAgACAAIAAwAEAAUABgAGAAYABgAEAAUABQAGAAkACgAL
AAwACgAKAAsACwAOAA8AEAAQABIAEwAUABUAFQAWABcAGAAcAB0AHgAfAB8AIAAhACIA
JQAnACcAKgAqACoALAAtAC4ALwAwADIANAA1ADYANgAzADMAMgAyADAAMAAuAC4ALQAt
ACsAKgAlACQAIQAfAB0AHQAaABoAGAAXABQAEgAPAA4ADQALAAwACwAKAAcABgAEAAIA
AAAAAAAA/////wEAAAD+//3/+v/5//n/+P/6//r/+v/4//j/9//2//b/9v/2//b/9v/2
//b/9v/1//X/9f/1//X/9f/2//b/9v/2//b/9v/2//j/+P/5//r/+v/6//r/+v/4//j/
+P/5//v//P/8//z/+//7//v/+//9//3//f/+//3//f/9//3//P/8//z//f/9//3//f/9
/////v/+//7//P/8//3//f/9//3//f/9//v/+//7//v/+//7//v/+//6//n/+f/5//v/
+//6//r/+P/4//j/9v/4//j/+P/5//n/+P/4//j/+P/3//f/9//3//f/9//3//f/9v/2
//X/9f/1//b/9v/2//b/9v/2//X/9f/1//X/9P/0//X/9f/1//X/9f/1//T/9P/0//T/
9f/1//X/9f/0//P/8v/y//X/9v/2//f/9f/1//T/8//z//T/9P/0//T/9P/0//T/9P/0
//T/9P/1//X/9v/3//j/+f/3//j/+v/7//7///8BAAEAAQACAAIAAgAAAP/////9//7/
/f/8//r/+f/3//f/9v/1//X/9f/1//P/8P/w/+//7v/u/+3/7f/v//D/8f/x//L/8v/y
//L/8P/v/+7/7v/w//D/8P/w/+7/7v/u/+7/8v/y//L/8v/w//D/7//v//D/8//8/w0A
IwBBAGsAlwC8ANsA6wDmAMQAkQBfACoA9P/I/6n/kP99/2r/V/9S/07/Qf8+/0D/Nf8u
/z7/Uv9k/3j/iP+W/6T/rf+3/8L/zf/V/93/5v/s/+7/7v/v//H/8v/0//b/9//4//n/
+v/6//r/+v/6//r/+f/8//3//f/9//3//v///////////wAAAAABAAIAAgACAAAAAQAC
AAMABQAGAAcACAAIAAkACQAKAAsADAANAA4ADgAOAA8ADwAOAA8AEAAQABMAFQAXABkA
FwAYABkAGgAeAB8AIAAhACMAJAAlACYAJwApACkALAAwADAAMgAzADIAMwA0ADYANgA3
ADgAOAA5ADkAOAA4ADgAOAA2ADYANQA1ADMAMgAvAC4AKwApACkAKQAmACYAIgAhAB4A
HAAbABoAGQAXABQAEwASAA8ADgAMAAoACAAGAAYABQAFAAMAAgAAAP///v/9//3//P/8
//z//P/6//z/+//6//r/+v/6//r/+v/6//r/+v/5//f/9//3//f/+f/6//r/+v/4//j/
+P/4//r/+v/7//z//P/8//z//P/8//z//P/9////AAAAAAAA//////////8BAAEAAQAC
AAEAAQABAAEAAgACAAIAAwADAAMAAwADAAMAAgACAAIAAgACAAMAAwADAAMAAwADAAEA
AQABAAEAAQABAAEAAQAAAP/////////////+//7/AAAAAAAA/v/8//z//P/9/////v/+
//7//P/7//v/+//9//3//f/9//v/+v/6//n/+f/5//r/+v/8//z//P/8//n/+f/5//n/
+v/6//v/+//7//v/+//7//j/+P/4//j/+f/5//n/+f/4//f/9v/2//f/+P/4//n/+f/5
//j/9//5//n/+f/6//r/+v/8//v/+v/5//j/+v/6//r/+v/6//r/+//7//v/+//7//v/
/P/+/wEAAwACAAMABQAFAAcACAAIAAgACAAHAAcABQAEAAMAAgAAAP///f/9//z/+//7
//v/+//5//b/9v/1//T/9P/z//P/8//0//X/9f/2//b/9v/2//b/9f/0//T/8v/y//L/
8v/z//T/9f/2//f/9v/1//T/9v/2//X/9f/2//X/9v/9/w0AJwBHAHMAoADHAOMA7gDm
AMcAlQBiAC4A9P/F/6T/hf9u/1f/RP9E/0X/OP86/0H/Ov84/0L/UP9o/37/iv+a/6v/
tf/A/8v/0f/b/+L/6P/u//D/8f/z//T/9v/4//n/+v/7//z//P/8//3//v///////v//
//////8BAAIAAwADAAMAAwAEAAQABQAGAAYABgAIAAkACgALAAoACgAKAAoADAANAA0A
DgANAA4ADwAQABIAEgATABMAFAAVABYAFgAWABcAGAAZABsAHAAdAB4AHgAfACAAIQAl
ACYAJwAoACcAKQApACwALgAuADAAMQA0ADUANgA4ADgAOQA6ADoAOwA7ADoAOgA6ADoA
OAA4ADUANQAzADIAMgAyADAALwAuAC0AKQAoACgAJwAkACIAIQAgAB8AHQAbABkAFwAT
ABQAEgAQAA4ADQAMAAoACQAJAAgABgAFAAQAAwADAAIAAAAAAAAA/v////////8AAP7/
/v/+//7//v/+//7//f////////////3//v/+//7/AAAAAAAAAAAAAAAAAQACAAAAAAAA
AAAAAgACAAIAAwABAAIAAgACAAMAAwADAAMABQAFAAUABgAFAAUABQAFAAYABgAGAAcA
BQAFAAUABQAHAAYABgAGAAQABAAFAAUABQAFAAUABQAHAAcABwAHAAYABQAEAAMABAAD
AAMAAwABAAEAAAAAAAIAAgACAAAAAAAAAAAAAQD///7//v/+//////8AAAEAAAD///7/
/f////7//v/9//3//f/+//7//P/8//z//P/9//3//f/9//r/+v/7//v//f/9//3//f/8
//z//P/8//v/+//7//v//P/7//r/+v/7//z//P/9//v/+//6//n/+v/7//z//v/8//j/
+v/6//r/+v/6//z//P/8//z//P/8//3//f/8//3//v///wEAAgAEAAUABgAHAAkACQAJ
AAoACgAKAAoACQAJAAcACAAHAAYABAACAP///v/8//3//f/9//3/+//4//j/9//0//T/
8//z//X/9v/3//f/9v/2//b/9v/4//f/9v/2//b/9v/2//b/9v/2//b/9v/4//j/+P/4
//b/9v/1//X/+P/5//r/AQAPACMAQQBpAJQAuwDbAOwA7ADRAKUAdAA+AAAAz/+q/43/
dv9j/07/Rv9B/zL/Lv81/zD/MP9A/1T/av9+/4z/nP+p/7X/vv/J/9P/3f/m/+z/8P/0
//X/9//4//j/+v/7//z//f/+//7//v///wAAAQABAAIAAwADAAMAAwAEAAUABQAFAAUA
BgAGAAkACgAKAAoACQAJAAkACQAMAAwADAAMAAwADQANAA4ADwAQABEAEgASABIAEwAT
ABQAFQAWABYAFgAXABgAGQAZABoAGwAcAB4AHwAgACEAJQAmACcAKAAoACkAKAAqAC4A
LgAwADEANAA1ADYAOAA2ADcAOAA4ADcANwA2ADYANgA2ADQANAAzADMAMQAwAC0ALAAp
ACcAJwAnACQAJAAiACEAHgAcABsAGgAZABcAFgAVABQAEQAQAA4ADAAKAAoACgAJAAkA
BwAGAAQAAwACAAEAAQAAAAIAAgACAAAAAAD///7//v/+//7//v/+//7//v/+//3//f/9
//3//f///wAAAAAAAP7//v/+//7//P/8//3//v8AAAAAAAAAAAAAAAAAAAEAAQACAAIA
AgABAAEAAQABAAEAAQABAAIABQAFAAUABQACAAIAAgADAAUABQAFAAUABAACAAEAAAAC
AAIAAwADAAEAAQABAAEAAQABAAEAAQADAAMAAwADAAEA///+//3///////7//v/+//7/
/v/8//z//P/8//3/+//6//r/+v/6//n/+f/5//v/+//7//v/+//6//r/+f/3//f/+P/4
//j/+P/4//j/9//3//f/9//2//b/9//3//n/+f/5//n/9v/2//b/9v/3//f/9//3//b/
9f/0//T/9f/2//b/9//3//f/9v/1//X/9f/3//b/9v/2//b/9v/2//T/9P/0//T/9v/2
//f/9//2//f/+P/5//n/+v/8//3//v///wEAAQD//wAAAAAAAAAA//////3//P/7//r/
+P/3//X/9f/0//P/8//z//P/8f/u/+7/7f/u/+7/7f/t/+3/7v/v/+//7v/u/+7/7v/u
/+3/7P/s/+z/7P/s/+z/7v/u/+7/7v/w//D/8P/w/+7/7v/t/+3/8P/x//b/AQARACsA
SwB1AKIAyQDlAPAA5AC9AIMASAASAOb/yf+y/5//kv+D/3b/aP9P/zz/NP8n/yL/Mv9I
/1z/bP9+/4z/mv+n/7P/vv/J/9P/2f/e/+T/6P/q/+v/7f/u/+//8v/0//b/9f/2//b/
9v/5//r/+//7//r/+//7//v/+//8//3//f//////AAAAAP//AAAAAAAAAgADAAQABQAF
AAQAAwACAAQABQAFAAYABwAIAAkACgAIAAgACQAJAAwADQAOAA4ADgAPABAAEQATABQA
FQAWABYAFwAYABkAGQAaABsAHAAfACEAIQAkACQAJAAmACcAJgAnACgAKgAsAC0ALgAu
AC0ALQAsACwALAAsACoAKgAnACcAJQAkACMAIgAfAB0AGwAbABgAGAAUABMAEAAOAAwA
DAAMAAsACAAHAAYAAwAEAAIAAAD+////AAAAAAEAAQAAAP7//f/9//3//v/+//7//v/+
//z//P/7//r/+v/8//z//P/8//r/+v/6//n/+//7//v/+//7//z//P/8//r/+v/6//r/
+//8//7/AAD///7//f/8//3//v///wEA//8AAAAAAAD//////////wAAAQACAAQAAwAD
AAMAAwACAAIAAgADAAMAAwADAAMAAwACAAIAAgACAAIAAwADAAEAAQABAAEAAQABAAEA
AQD//////////wAA//////////////7//v/+//7//v/8//7//v/+/////f/8//z//P/+
//3//f/9//3//f/9//3//f/8//z/+//9//3//v/+//z//P/8//z/+//7//v/+//8//z/
/f/9//v/+//7//v//P/8//z//P/7//v/+//7//z/+//6//r/+//8//z//f/9//3//P/7
//v/+//7//z//P/8//z//P/6//r//P/8//z//P/8//z//P/8//z//P/9//3//v///wAA
AQADAAQABgAHAAgACQALAAsACQAKAAoACgAKAAkACQAHAAYABQAEAAIAAQD//////v/9
//3//f/9//v/+P/4//f/9v/2//X/9f/3//j/+f/5//r/+v/6//r/+P/3//b/9v/2//b/
9v/2//b/9v/2//b/+P/4//j/+P/4//j/9//3//r/+/8CAA0AIQA9AGUAkQC4ANcA6wDq
ANIApwB1AEIACADU/6//kP95/2b/Uf9K/1D/R/8+/0T/Q/86/0D/UP9m/3r/iv+W/6b/
sf+7/8b/0f/Z/+P/7P/w//T/9P/1//f/+P/4//r/+//8//v//P/8//z//f/+//////8A
AAEAAQABAAMABAAFAAUABQAFAAYABgAHAAgACAAIAAgACQAKAAsADAAMAAwADAAMAA0A
DQAOAA8AEAARABIAEgASABMAEwASABMAFAAUABgAGQAaABsAGwAcAB0AHgAgACEAIgAj
ACUAJgAnACgAKQArACsALgAyADIANAA1ADQANQA2ADgAOgA7ADwAPAA7ADsAOgA6ADoA
OgA4ADgAOQA5ADcANgAzADIALwAtAC0ALQAqACoAKAAnACQAIgAfAB4AHQAbABoAGQAY
ABUAEgAQAA4ADAAMAAwACwALAAkACAAGAAUABAADAAMAAgACAAIAAgAAAP7//f/8//z/
/P/8//z//P/+//7//v/9//v/+//7//v//f/+//7//v/8//z//P/8//z//P/9//7//v/+
//7//v/+//7//v///wEAAgACAAIAAQABAAEAAQADAAMAAwAEAAMAAwADAAMABAAEAAQA
BQAFAAUABQAFAAUABAAEAAQABgAGAAcABwAFAAUABQAFAAMAAwADAAMAAwADAAMAAwAC
AAEAAQABAAMAAwACAAIAAgACAAIAAAD+//7//v///wEAAAAAAAAA/v/9//3//f//////
/////////v/+//3/+//7//z//P/+//7//v/+//3//f/9//3//P/8//3//f/7//v/+//7
//z//P/8//z//f/9//3//f/8//v/+v/6//v//P/8//3//f/9//z/+//5//n/+f/6//r/
+v/6//r/+v/6//f/+v/8//z//P/8//r/+v/6//r/+v/6//v/+//8//3//v//////AAAC
AAMABgAHAAkACQAJAAoACgAKAAgABwAHAAUABgAFAAQAAgD///3//f/8//v/+//7//v/
+//4//j/9//0//T/8//z//X/9v/3//f/9v/2//b/9v/2//X/9P/0//b/9v/2//b/9P/0
//T/9P/4//j/+P/4//j/+P/3//f/9v/1//j///8NAB0AOQBhAI4AtQDVAOoA7ADVAKkA
dgBCAAYA0f+s/43/dP9f/0r/Qv9D/zb/Lv83/zj/NP88/07/ZP94/4j/mP+l/7H/vP/H
/8//2f/i/+j/7P/u/+//8f/y//T/9v/3//j/+f/6//r/+v/7//z//f/9/wAAAQABAAEA
//8AAAEAAQADAAMABAAEAAMABAAEAAQABAAFAAYABwAIAAgACAAIAAoACwALAAwACwAM
AA0ADgAOAA4ADwAPABIAEwAUABQAFAAVABYAFwAXABgAGQAaABwAHQAeAB8AIQAiACMA
JAAlACcAJwAqACwALAAuAC8ALgAvADAAMgAyADMANAA0ADQANQA1ADYANAA0ADIAMgAx
ADEALwAuAC0ALAApACcAKQApACYAJgAiACEAHgAcABkAGAAXABUAFAATABIADwAOAAwA
CgAIAAoACgAJAAkABwAGAAQAAwACAAEAAQAAAAAAAAAAAP7//v/9//z//P/8//z//P/8
//z//P/8//v/+//7//v/+//7//z//P/8//z//P/8//z/+v/6//v//P/+//7//v/+//z/
/P/8//3///8AAAAAAAD//////////wEAAQABAAIAAgABAAAA//8AAAAAAAABAAMAAwAD
AAMAAQAAAAAAAAACAAIAAwADAAEAAQABAAEA//////////8BAAEAAQABAP7//f/9//3/
/f/9//z//P/+//7//v/8//r/+v/6//v/+//6//r/+v/6//n/+f/5//n/+f/5//n/+f/4
//j/9//3//f/+P/4//j/+P/4//j/9f/1//X/9f/0//T/9f/1//f/9//3//f/9v/2//b/
9v/3//f/9//3//b/9f/0//T/9f/2//b/9//1//X/9P/z//P/8//z//T/9v/2//b/9v/0
//L/8//z//T/9P/0//T/9P/y//L/8v/y//L/8v/z//P/9v/3//j/+f/5//r//P/9//7/
//8BAAEA//8AAAAAAAAAAP/////9//7//f/8//r/+P/1//T/8v/z//P/8//z//H/7v/u
/+3/6v/q/+n/6f/p/+r/6//r/+z/7P/s/+z/6v/p/+j/6P/o/+j/6P/o/+j/6P/o/+j/
7P/s/+z/7P/q/+r/6f/p/+r/6//w//f/BQAbADkAYQCOALcA1wDqAOYAyQCTAFoAJADw
/8//uP+j/5T/h/94/2r/Vf88/zL/J/8c/yT/Ov9O/2T/dv+G/5D/nf+r/7T/v//J/9H/
2P/e/+L/5v/n/+n/6v/s/+7/7//w//H/8v/y//L/8f/y//P/8//2//f/9//3//X/9v/3
//f/+f/5//r/+v/5//r/+v/6//r/+//8//3//v/+//7//v8AAAEAAQACAAEAAgADAAQA
AgACAAMAAwAGAAcACAAIAAoACwAMAA0ACwAMAA0ADgAQABEAEgATABUAFgAXABgAGQAb
ABsAHgAgACAAIgAjACIAIwAkACYAJgAnACgAKAAnACcAJgAmACYAJgAkACQAIwAjACEA
IAAbABoAFwAVABMAEwAQABAADgANAAoACAAFAAQAAwABAAIAAQAAAP3//P/6//j/9v/4
//j/9//3//f/9v/0//P/9P/z//P/8v/0//T/9P/y//D/7//u/+7/7//w//H/8v/w//D/
8P/v/+//7//v/+//7//w//D/8P/w//D/8P/w//D/8P/x//L/8v/y//L/8v/0//T/9P/1
//X/9v/2//b/9f/1//X/9f/1//X/9f/2//X/9f/1//X/9P/0//T/9f/3//f/9//3//X/
9P/0//T/9P/0//X/9f/z//P/8//z//P/8//z//P/8//z//P/8//y//H/8f/x//P/8//y
//L/8P/w//D/7v/u/+7/7v/v//H/8P/w//D/8P/v/+//7//v/+//7//v/+//7v/u/+3/
6//r/+z/7P/u/+7/7v/u/+v/6//r/+v/7P/s/+3/7f/r/+v/6//r/+z/7P/s/+z/7//v
/+//7//s/+v/6v/q/+3/7v/u/+//7f/t/+z/6//r/+v/6//s/+7/7v/u/+7/7v/s/+z/
7P/s/+z/7v/u/+7/7v/s/+z/7f/t/+7/7//w//H/8f/y//T/9f/2//f/+f/5//n/+v/6
//r/+P/3//f/9f/2//X/9P/y//P/8f/x//D/7f/t/+3/7f/t/+r/6v/p/+j/6P/n/+f/
5f/m/+f/5//q/+r/6v/q/+j/5//m/+b/6P/o/+j/6P/o/+j/6P/o/+r/6v/q/+r/6v/q
/+n/6f/q/+v/8P/5/wsAJwBJAHMAngDBANcA3ADQAKcAcwBEAA4A2v+z/5j/gf9u/1v/
Tv9M/0H/Mv82/zP/Jv8s/z7/Uv9m/3r/iP+Y/6P/q/+0/8H/yf/R/9r/4P/k/+b/5//p
/+r/6v/s/+3/7v/v//D/8P/w/+//8P/x//H/9P/1//X/9f/1//b/9//3//X/9f/2//b/
+f/6//r/+v/4//n/+v/7//7//v/+//7//v//////AAD//wAAAQACAAQABAAFAAUABAAF
AAYABgAIAAkACgALAA0ADgAPABAAEAARABIAEwAXABgAGQAaABsAHQAdACAAIgAiACQA
JQAmACcAKAAqACoAKwAsACwALQAtACwALAAsACwAKgAqACkAKQAnACYAJQAkACEAHwAd
AB0AGgAaABkAGQAXABYAEgAQAA4ACwAMAAsACgAHAAYABAACAAAA///+//z/+//7//r/
+P/3//b/9f/1//T/8v/y//L/8P/y//H/8P/w//D/8P/w//D/7v/u/+7/7f/t/+3/7f/t
/+//8P/w//D/8P/w//D/8P/w//D/8f/y//L/8v/y//L/8v/y//L/8//z//T/9P/0//X/
9f/1//X/8//z//P/9P/3//f/9//3//b/9v/2//f/9f/1//X/9f/3//b/9v/2//b/9v/3
//f/9//3//f/9//1//X/9f/1//X/9f/1//X/9v/1//X/9f/0//P/8f/w//H/8v/z//L/
8P/w//D/8f/x//D/8P/w//D/7//v/+//7//v/+//7//v/+7/7v/t/+3/7f/u/+7/7v/u
/+7/7v/t/+3/7f/t/+r/6v/r/+v/6//r/+v/6//q/+r/6v/q/+v/6//r/+v/7P/r/+r/
6v/r/+z/7P/t/+3/7f/s/+v/6f/p/+n/6v/q/+r/6v/q/+r/6v/p/+n/6//q/+r/6v/q
/+r/6v/o/+j/6P/o/+r/6v/r/+v/6v/r/+z/7f/v//D/8v/z//T/9f/3//f/9//4//j/
+P/2//X/9f/z//T/8//y//D/7f/r/+v/6v/r/+v/6//r/+f/5P/k/+P/5P/k/+P/4//h
/+L/4//j/+T/5P/k/+T/5v/l/+T/5P/i/+L/4v/i/+L/4v/i/+L/5P/k/+T/5P/i/+L/
4f/h/+L/4//m/+3/+/8PAC8AWQCGAKsAyQDaANgAuwCLAFYAIADm/7X/kv91/1z/R/8w
/y7/L/8g/yD/J/8m/yL/LP9A/1T/aP94/4b/kf+f/6r/tf+//8n/0P/W/9r/3P/d/9//
4P/i/+T/5f/m/+X/5v/m/+b/5//o/+n/6f/q/+v/6//r/+v/7P/t/+3/7//v//D/8P/w
//D/7//u//D/8f/y//P/9P/0//T/9P/0//X/9f/2//f/+P/5//r/+P/4//n/+f/8//3/
/v/+/wAAAQACAAMAAQACAAMABAAIAAkACgALAAsADAANAA4AEQATABMAFgAWABYAGAAZ
ABgAGQAaABwAHgAfACAAIAAhACEAIAAgACAAIAAeAB4AHwAfAB0AHAAZABgAFQATABMA
EwAQABAADgANAAoACAAFAAQAAwABAAAA///+//v/+v/4//b/9P/0//T/8//z//L/8P/t
/+v/6v/p/+n/6P/o/+j/6P/m/+b/5f/k/+T/5P/k/+T/5P/j/+L/4f/f/+H/4f/h/+H/
4f/i/+L/4v/g/+D/4P/g/+L/4v/j/+T/4v/i/+L/4v/i/+L/4v/j/+X/5v/m/+b/5f/l
/+X/5f/l/+X/5f/m/+X/5f/l/+X/5v/m/+b/5//n/+f/5//n/+f/5v/m/+b/5v/m/+f/
5//l/w==
         </WaveFormData>
      </LeadData>
      <LeadData>
         <LeadByteCountTotal>10000</LeadByteCountTotal>
         <LeadTimeOffset>0</LeadTimeOffset>
         <LeadSampleCountTotal>5000</LeadSampleCountTotal>
         <LeadAmplitudeUnitsPerBit>4.88</LeadAmplitudeUnitsPerBit>
         <LeadAmplitudeUnits>¦ÌV</LeadAmplitudeUnits>
         <LeadHighLimit>2147483647</LeadHighLimit>
         <LeadLowLimit>268435456</LeadLowLimit>
         <LeadID>V3</LeadID>
         <LeadOffsetFirstSample>0</LeadOffsetFirstSample>
         <FirstSampleBaseline>0</FirstSampleBaseline>
         <LeadSampleSize>2</LeadSampleSize>
         <LeadOff>FALSE</LeadOff>
         <BaselineSway>FALSE</BaselineSway>
         <ExcessiveACNoise>FALSE</ExcessiveACNoise>
         <MuscleNoise>FALSE</MuscleNoise>
         <LeadDataCRC32>3256017082</LeadDataCRC32>
         <WaveFormData>
BwAIAAgACAAKAAoACgAKAAgACAAJAAkACwAJAAkACAAFAAUAAwADAAEA///+//v//f/7
//v/+//4//j/+P/5//v/+//7//v//f/9//v/+//5//f/9v/2//j/+P/4//j/9v/2//f/
9//5//n/+f/5//v/+//5//n//v8GABAAIAA4AFMAbQCGAJgAnwCZAIwAewBrAFsATABI
AE4AUgBMAD4APwBCACkAAgDq/9D/sP+g/6D/q/+1/7v/w//H/8v/z//X/97/5P/o/+3/
8f/0//L/8//z//P/8f/z//T/9f/3//f/9//3//j/+P/4//j/9//3//j/+P/6//r/+//7
//n/+f/6//v//f/9//3//f/9//3///////3//v/+//7/AAABAAEAAQACAAIAAwAEAAQA
BAAEAAUABQAHAAcACAAHAAgACQAJAAwADAAMAA4ADwAQABEAEwAUABUAFQAXABgAGQAa
ABsAHgAgACAAIQAkACUAJgAnACcAKAApACoAKwArACwALQAsACwALAAsACoAKQApACcA
KAAmACUAJAAhACAAHwAeAB4AHAAaABkAFwAXABYAFQATABIAEAAPABAADQAMAAwACwAK
AAkACAAJAAgABwAHAAYABQAFAAUABAACAAEAAAACAAIAAAAAAP7//v////////////7/
/f//////////////AAAAAAAAAAAAAAAAAAABAAEAAQABAAAAAAABAAEAAQABAAIAAwAD
AAMAAwADAAUABQAFAAYABAAEAAQABQAHAAcABwAHAAkACQAKAAoACAAIAAgACAAKAAoA
CgAKAAoACgAJAAkACQAJAAkACAAIAAgACAAIAAYABgAGAAYABwAHAAYABgAGAAYABQAE
AAQABQAFAAQAAwADAAMAAwABAAEAAQAAAAIAAgACAAIAAQABAAEAAQABAAEAAQAAAAAA
AAAAAAAAAAAAAAAA///+//7///////3//f/9//3///////////////7//v////3//f/9
//3//v/9//3//f/+//7//v/+///////+//3//f/9//3//f/9//3//P/+//7//v/+//7/
/v/9//3//////wAAAAAAAAAAAQABAAIABAAFAAYACQAKAAsADAAKAAoACgAKAAoACgAK
AAoADQANAA0ACwALAAoABwAHAAUABQAFAAMAAgD//////f/9//3//P/8//z//f/9//3/
/f/9//3//f/7//v/+v/5//n/+v/6//r/+P/4//j/+P/7//v/+//7//v/+//7//v//f/9
//7/BAAOABwALABFAGMAfgCSAJ8AoQCWAIMAcwBjAFAASABMAFAATgBAADUANAAfAPT/
2P/C/6b/mP+c/6X/r/+7/8H/xf/J/83/0//a/+L/6P/t//P/9P/y//P/8//z//X/9//4
//n/9//3//f/9//6//r/+v/6//v/+//8//z//P/8//3//f/9//3//v//////////////
/////wEAAQABAAIAAgACAAAAAQABAAEABAAEAAUABgAGAAYABgAHAAUABwAHAAgACQAK
AAsACwAMAAwADAAOAA8AEAARABMAFAAVABUAFwAYABkAGgAbAB4AIAAgACEAIgAjACQA
JQAnACgAKQAqACoAKQApACkAKAAoACgAKAAqACkAKQAnACQAIgAhACAAIQAgAB8AHgAa
ABgAFgAVABMAEwASABEAEQAQAA4ADQAMAAkACAAIAAgACAAIAAgACQAIAAcABwAEAAMA
AwADAAMAAgACAAIAAAAAAP7//v8AAAAAAQABAP/////+//3///////////8BAAIAAgAC
AAIAAgACAAIAAQABAAEAAQACAAIAAwADAAMAAwAEAAUABwAHAAcABwAFAAUABQAGAAYA
BgAGAAcABwAHAAcABwAHAAcACAAIAAgACAAIAAgABgAGAAYABgAIAAgABwAHAAcABwAH
AAYABAAEAAQABAAGAAYABgAGAAMAAwACAAIABAAEAAMAAgACAAMAAwACAP//////////
AQABAAEAAAD///7//f/8//3//f/9//3/+//7//v/+v/8//z//P/8//z//P/8//v/+v/6
//v/+//5//n/+f/5//f/9//3//f/+f/4//j/+f/5//n/+f/5//j/9//3//f/+P/4//j/
+P/3//f/9v/1//b/9v/2//b/9v/4//j/9//3//f/9//4//j//P/8//3//f/8//7///8A
AAAAAAAAAAAAAgACAAIAAgACAAIAAgACAAMAAwADAAEAAQAAAP3//f/7//v/+//5//b/
8//z//H/8f/x//D/8P/x//P/9P/1//P/8//z//P/8f/x//D/7//t/+7/7v/u//D/8P/w
//D/8f/x//H/8f/x//H/8f/x//H/8f/4/wQAEgAiADgAVQBxAI4AogCrAKUAlACFAHkA
bQBoAG4AdgB+AH4AdgBzAFwAKwD+/9L/ov+O/5T/nP+l/63/s/+3/7v/v//F/8v/1P/c
/+D/4//l/+j/6v/r/+v/6//r/+3/7v/v/+//7//v/+//8P/w//D/8P/x//H/8v/y//L/
8v/z//P/8//z//T/9f/1//X/9f/1//X/9f/3//f/9//4//j/+P/4//n/+f/5//z//P/9
//7//v/+//7////9//////8AAAEAAgADAAMABgAGAAYACAALAAwADQAPABAAEQARABMA
FAAVABYAFwAaABwAHAAdACAAIQAiACMAJQAmACcAKAAqACkAKQApACkAKAAnACYAJgAl
ACUAIwAgAB4AHQAcABkAGAAXABYAFAASABAADwALAAsACgAJAAkACAAGAAUABAABAAAA
AAAAAAAAAAAAAAEAAAD//////P/7//v/+//7//r/+v/6//r/+v/4//j/+P/4//n/+f/5
//n/+P/3//f/9//3//f/+f/6//r/+v/6//r/+v/6//3//f/9//3//v/+///////9//3/
/v//////////////////////AAAAAAAAAAABAAEAAQABAAEAAQABAAIAAgACAAIAAgAC
AAIAAgACAAIAAgACAAEAAQABAAEAAQAAAAAAAAAAAAAAAAAAAAAAAAD//////v/+//7/
/v/9//z//P/9//3//P/7//v/+//7//v/+//7//r/+v/6//r/+v/7//v/+//7//n/+f/5
//j/+P/4//j/+P/6//r/+v/5//b/9v/3//f/9//3//f/9//3//f/9//3//f/9v/2//f/
9//3//f/9//4//f/9//3//j/+P/4//j/+f/5//j/9//1//b/+P/4//j/+P/4//j/9//3
//f/9//4//j/+v/6//v/+//8//7///8AAAEAAgADAAQABAAEAAQABAAEAAQABAAEAAUA
BQAFAAMAAwACAP/////9//3//f/7//r/9//3//X/9f/1//T/9P/2//f/9//3//X/9f/1
//X/8//z//L/8f/x//L/8v/y//L/8v/y//L/9f/1//X/9f/z//P/8//z//P/9f/8/wYA
EgAiADoAUwBvAIgAmgCfAJUAhAB1AGkAWQBQAFAAWABeAFgATABNAEQAHQD4/9z/uP+e
/5r/oP+p/7P/u//B/8P/xf/L/9P/2v/e/+T/6f/t/+7/7v/v/+//7//v//H/8v/z//X/
9f/1//X/9P/0//T/9P/1//X/9v/2//b/9v/3//f/9//3//j/+f/5//n/+f/5//f/9//5
//n/+//8//z//P/8//3//f/9//7//v///wAAAgACAAIAAwABAAMAAwAEAAcACAAJAAkA
CAAIAAgACgANAA4ADwARABQAFQAVABcAGAAZABoAGwAeACAAIAAhACIAIwAkACUAJwAo
ACkAKgAsACsAKwArACoAKgAqACoAKgApACkAJwAmACQAIwAiACEAIAAfAB4AHAAaABgA
FwAVABUAFAATABEAEAAOAA0ADgALAAoACgAIAAgACAAIAAUABAADAAMAAgABAAEAAQAD
AAIAAgACAAAAAAD+//7//v/+/////////////v/9//3//f/9//3///8AAAAAAAD+//7/
/v/+////////////AAAAAAEAAQABAAEAAgADAAUABQAFAAUAAwADAAMABAAGAAYABgAH
AAcABwAHAAcABwAHAAgACAAIAAgACAAIAAYABgAGAAYACAAIAAcABwAHAAcABwAGAAgA
CAAIAAgACAAIAAgACAAFAAUABAAEAAYABgAFAAQABAAFAAUABAABAAEAAQABAAMAAwAD
AAIAAAAAAAAAAAABAAEAAQABAP////////7//v/+//7//v8AAAAAAAD///7//v//////
///////////9//3//f/9//3//P/8//3//f/9//3//f/8//v/+//7//z//P/8//z/////
//7//f/9//3//f/9/////f/+//z//P/8//z//P/8//v/+//9//3//v/+/////v/+//3/
//8CAAQABgAFAAYABwAIAAgACAAIAAgACgAKAAoACgAJAAkACQAHAAcABgADAAMAAwAD
AAMAAQD+//v/+//5//v/+//6//r/+P/5//n/+f/7//v/+//7//n/+f/4//f/9f/2//b/
9v/4//j/+P/4//f/9//3//f/+f/5//n/+f/5//n/+v8AAAgAFgAoAD8AWwB2AI4AmwCd
AJQAhQBzAGMAUgBGAEgATgBOAEIANwA6ADMADgDu/9j/uv+m/6D/of+t/7f/vf/F/8n/
y//R/9r/4P/i/+n/7f/w//L/8//z//P/8//1//b/9//1//X/9f/1//j/+P/4//j/9//3
//j/+P/6//r/+//7//v/+//8//3//f/9//3//f/9//3///////3//v/+//7/AAABAAEA
AQACAAIAAwAEAAIAAgACAAMAAwAFAAUABgAFAAYABwAHAAoACgAKAAwADQAOAA8AEQAS
ABMAEwAVABYAFwAYABkAGgAcABwAHQAgACEAIgAjACUAJgAnACgAKAAnACcAJwAqACoA
KgAqACgAJwAnACUAJgAkACMAIgAfAB4AHQAcABsAGgAZABkAFwAXABYAFQATABIAEAAP
ABAADQAMAAwACgAKAAoACgAJAAgABwAHAAYABQAFAAUAAwACAAIAAgAEAAQAAgACAAIA
AgADAAMAAQABAAAA//8BAAEAAQABAP//AAAAAAAAAgACAAIAAgADAAMAAwADAAIAAgAD
AAMABQAFAAYABwAFAAUABQAFAAcABwAHAAgACAAIAAgACQAHAAcABwAHAAkACQAKAAoA
CAAIAAgACAAKAAoACgAKAAoACgAJAAkACQAJAAkACAAKAAoACgAKAAkACAAHAAYABwAH
AAYABgAGAAYABQAEAAQABQAFAAQAAwADAAMAAwABAAEAAQAAAAEAAgADAAQAAQABAAEA
AQABAAEAAQAAAAIAAgACAAIAAQAAAP///f/9//7/AAABAP//////////////////////
//7//v//////////////AAD////////+//7//v/+//3//f/8//v//P/9//7////9//v/
/P/8//z//P/8//7//v/9//3//f/9//7//v8AAAAAAQABAAIABAAFAAYABwAIAAkACgAK
AAoACgAKAAoACgAKAAoACwALAAsACQAHAAYAAwADAAMAAwADAAEAAAD9//3/+//7//v/
+v/6//j/+f/5//n/+f/5//n/+f/5//n/+P/3//f/+P/4//j/+P/4//j/+P/5//n/+f/5
//n/+f/5//n/+f/5//r/AAAMABYAJgA7AFUAcACIAJcAmwCWAIcAdwBnAFQARgBEAEYA
SABAADEAMAAlAAAA3P/I/7L/oP+c/6X/sf+7/7//xf/L/83/0f/a/+L/6P/t//H/9P/0
//X/9f/1//X/9//4//n/+f/5//n/+f/6//r/+v/6//v/+//8//z/+v/6//v/+//9//3/
/v///////////////f/9//////8BAAIAAgACAAIAAwADAAMAAgACAAMABAAEAAQABAAF
AAUABwAHAAgACQAKAAsACwAMAAwADAAOAA8AEAARABMAFAAVABUAFwAWABcAGAAZABwA
HgAeAB8AIgAjACQAJQAlACYAJwAoACgAJwAnACcAKAAoACgAKAAoACcAJwAlACQAIgAh
ACAAHwAeAB0AHAAaABgAFgAVABMAEwASABEAEQAQAA4ADQAOAAsACgAKAAgACAAIAAgA
CQAIAAcABwAEAAMAAwADAAUABAAEAAQAAgACAAAAAAAAAAAAAQABAAEAAQAAAP//////
//////8BAAIAAgACAAAAAAAAAAAAAQABAAEAAQACAAIAAwADAAMAAwAEAAUABQAFAAUA
BQAFAAUABQAGAAYABgAGAAcACQAJAAkACQAHAAcACAAIAAgACAAIAAgABgAGAAYABgAG
AAYABQAFAAUABQAFAAQABAAEAAQABAAEAAQABAAEAAEAAQAAAAAAAgACAAEAAAAAAAEA
AQAAAP///////////////////v/8//z//P/8//3//f/9//3//f/9//3//P/6//r/+v/6
//z//P/8//v/+v/6//v/+//5//n/+f/5//n/+f/5//n/+f/4//j/+f/5//n/+f/5//j/
9//3//f/9v/2//b/9v/3//f/9v/1//X/9f/3//f/9v/2//b/9v/2//b/9v/1//X/9f/1
//b/9v/4//j/+f/5//r//P/9//7//f/+////AAAAAAAAAAAAAAAAAAAAAAAA////////
/f/9//z/+f/5//f/9//3//X/9P/x//H/7//x//H/8P/w//D/8f/x//H/7//v/+//7//v
/+//7v/t/+v/7P/s/+z/7v/u/+7/7v/v/+//7//v/+//7//v/+//7//x//b//v8GABQA
JgBBAF0AegCUAKMAoQCUAIMAcQBfAFYAWABgAGYAaABiAFsAUAAnAPj/0v+s/5L/kP+Y
/6H/qf+x/7f/u//B/8X/y//U/9r/3v/h/+X/5v/o/+n/6f/p/+v/7f/u/+//7//v/+//
7//y//L/8v/y//H/8f/y//L/8v/y//P/8//1//X/9v/3//X/9f/1//X/9f/1//f/9//3
//j/+P/4//j/+f/5//n/+v/6//v//P/6//r/+v/7//3//////wAA//8AAAEAAQACAAIA
AgAEAAUABgAHAAkACgALAAsADQAOAA8AEAARABIAFAAUABUAFgAXABgAGQAdAB4AHwAg
AB4AHQAdAB0AHgAeAB4AHgAcABsAGwAZABgAFgAVABQAEwASABEAEAAMAAoACAAHAAcA
BwAGAAUAAwACAAAA//////3//f/+/wAAAAAAAAAA///+//3//f/9//3//v///////v/+
//7//v/+//z//P/+//7///////3//f/8//v//f/9//3//f/9//7//v/+//7//v/+//7/
AQABAAEAAQAAAAAAAQABAAEAAQACAAMAAwADAAMAAwADAAMAAwAEAAYABgAGAAcABwAH
AAcABwAFAAUABgAGAAYABgAGAAYABgAGAAYABgAIAAgABwAHAAUABQAFAAQABAAEAAQA
BAAEAAQABAAEAAMAAwACAAIAAgACAAEAAAAAAAEAAQAAAAEAAQABAAEA/////////v/+
//7//v/+/////////////f/9//3//P/+//7//v/+//7//v/+//3//P/8//3//f/9//3/
/f/9//3//f/9//3//f/8//z//f/9//3//f/9//z/+//7//v//v/+//7//v/9//3//P/7
//3//f/9//3/+//7//z//P/7//z//v/+//7//v/8//z/+//7//v/+//8//z//v/+////
//8AAAIAAwAEAAcACAAJAAoACAAIAAgACAAIAAgACAAIAAkACQAJAAcABwAGAAMAAwAB
AAEAAQD///7/+//7//n/+f/5//j/+P/6//v/+//7//v/+//7//v/9//3//b/9f/3//j/
+P/4//j/+P/4//j/+f/5//n/+f/3//f/9//3//n/+f/+/wYAEgAgADYATwBrAIQAlgCd
AJkAigB5AGsAWQBKAEYATABUAE4AQABBAEQAJwAAAOT/yv+u/6D/pP+t/7f/v//D/8f/
yf/N/9X/3P/i/+b/7f/v//L/8P/x//H/8f/x//P/9P/1//X/9f/1//X/9v/2//b/9v/1
//X/9v/2//j/+P/5//n/+f/5//r/+//7//v/+//7//v/+//9//3//f/+//7//v/+////
/////wAAAAABAAIABAAEAAQABQADAAUABQAGAAcACAAJAAkACgAKAAoADAANAA4ADwAR
ABAAEQARABMAFAAVABYAFwAcAB4AHgAfACAAIQAiACMAJQAmACcAKAAoACcAJwAnACgA
KAAoACgAKAAnACcAJQAkACIAIQAgAB8AHgAdABwAHAAaABgAFwATABMAEgARABEAEAAO
AA0ADAAJAAgACAAGAAYABgAGAAUABAADAAMAAgABAAEAAQADAAIAAgACAAEAAAD9//z/
/v/+/////////////v/9//v/+//7//v//f/+//7//v/+//7//v/+/////////////v/+
////////////AAABAAMAAwADAAMAAwADAAMABAAEAAQABAAFAAUABQAFAAUABQAFAAYA
BgAGAAYABgAGAAYABgAGAAYACAAIAAcABwAHAAcABwAGAAQABAAEAAQABgAGAAYABgAD
AAMAAgACAAQABAADAAIAAgADAAMAAgABAAEAAQABAAEAAQABAAAA/v/+//7//v//////
//////3//f/9//z//P/8//z//P/+//7//v/9//z//P/9//3/+//7//v/+//9//3//f/9
//v/+v/6//v/+//7//v/+//8//v/+//7//z//P/8//z//f/9//z/+//5//n/+f/5//n/
+f/6//r/+f/5//n/+P/6//r/+v/6//r/+v/5//n/+f/5//r/+v/8//z//f/9//7/AAAB
AAIAAwAEAAUABgAIAAgACAAIAAYABgAGAAYACQAJAAkABwAFAAQAAQABAAEAAQABAP//
/v/7//v/+f/3//f/9v/2//b/9//3//f/9f/1//X/9f/1//X/9P/z//X/9v/2//b/9P/0
//T/9P/3//f/9//3//f/9//3//f/9f/1//j//v8GABAAHgAzAE0AaACCAJMAmQCUAIUA
dQBlAFIAQgA+AEIARgA+AC8ALAArAAwA5P/Q/7r/pP+a/5//qf+1/73/w//H/8n/z//W
/9r/4P/n/+n/7P/u/+//7//v/+3/7//w//H/8//z//P/8//y//L/8v/y//T/9f/3//j/
9v/2//f/9//3//f/+P/5//n/+f/5//n/+f/5//v/+//7//z//P/8//z//f/9//3//P/8
//3//v/+//7//v//////AQABAAIAAwAEAAUABQAGAAYABgAIAAkACgALAA0ADgAPAA8A
EQAQABEAEgATABgAGgAaABsAGgAbABwAHQAfACAAIQAiACQAIwAjACMAIgAiACIAIgAi
ACEAIQAfACAAHgAdABwAGwAaABkAGAAYABYAFAATAA8ADwAOAA0ADwAOAAwACwAKAAcA
BgAGAAYABgAGAAYABQAEAAMAAwAEAAMAAwADAAMAAgACAAIAAgACAAAAAAD+//7/////
///////+//3//f/9//3//f/9//7//v/+//7//v/+//7///////////8CAAIAAwADAAIA
AQABAAEAAgADAAQABQAFAAUABQAGAAQABAAEAAUABQAFAAUABQAFAAUABgAGAAYABgAG
AAYABAAEAAQABAAGAAYABQAFAAUABQAFAAQAAgACAAIAAgAEAAQABAAEAAEAAQAAAAAA
AAAAAP///v/+///////+//3//f/9//3//f/9//3//P/8//z//P/8//v/+//7//v//f/9
//3//P/6//r/+v/6//r/+v/6//n/9v/2//f/9//5//n/+f/5//n/+f/5//n/+f/4//j/
+f/5//n/+f/5//b/9f/1//X/+P/4//j/+P/3//f/9v/1//X/9f/1//X/9//3//j/+P/3
//X/9f/3//j/9v/2//b/9v/2//b/9f/1//X/9f/2//b/+v/6//v/+//6//z//f/+/wEA
AgADAAQAAgACAAIAAgACAAIAAgACAAUABQAFAAMAAgAAAPz/+//7//v/+//5//b/8//z
//H/8f/x//D/8P/y//P/8//z//P/8//z//P/7//v/+7/7f/t/+7/7v/u/+7/7v/u/+7/
8f/x//H/8f/v/+//7//v//H/8f/y//r/AgAQACAANwBTAHAAjACfAKMAnACJAHkAaQBa
AFgAXgBkAGYAYgBbAFQANQAEANz/tv+U/4r/kP+b/6X/sf+5/7v/vf/B/8f/zv/W/9z/
4f/j/+b/5v/n/+f/5//p/+v/7P/t/+3/7f/t/+3/7v/u/+7/7v/v/+//8P/w//D/8P/x
//H/8f/x//L/8//x//H/8f/x//H/8f/z//P/9f/2//b/9v/4//n/+f/5//j/+P/5//r/
+v/6//r/+//7//3//f/+/wEAAgADAAMAAgACAAIABAAFAAYABwAJAAoACwALAA0ADgAP
ABAAEQAWABgAGAAZABoAGwAcAB0AHQAeAB8AIAAgAB8AHwAfACAAIAAgACAAHgAdAB0A
GwAYABYAFQAUABMAEgARABAADgAMAAoACQAFAAUABAADAAMAAgAAAP//AAD9//z//P/8
//z//P/8//3//P/7//v//P/7//v/+//7//r/+v/6//j/+P/2//b/+P/4//n/+f/5//n/
+P/3//f/9//3//f/+f/6//r/+v/4//j/+P/4//v/+//7//v//P/8//3//f/9//3//v//
////////////////////AAAAAAAAAAABAP///////////////wAAAAACAAIAAgACAAAA
AAAAAAAAAAAAAP/////////////+//z//P/8//z//v/+//7//v/9//3//P/8//z//P/7
//r/+v/7//v/+v/5//n/+f/5//f/9//3//b/+P/4//j/+P/3//f/9//3//X/9f/1//T/
9P/0//T/9P/2//b/9v/1//T/9P/1//X/9f/1//X/9f/1//X/9f/1//X/9P/0//X/9//3
//f/9//0//P/8//z//b/9v/2//b/9//3//b/9f/z//P/8//z//X/9f/2//b/9f/0//T/
9P/0//T/9v/2//X/9f/1//X/9v/2//j/+P/5//n/+v/8//3//v///wAAAQACAAIAAgAC
AAIAAgACAAIAAgADAAMAAwABAAEAAAD9//3/+//7//v/+f/6//f/9//1//X/9f/0//T/
8v/z//P/8//1//X/9f/1//H/8f/w/+//8f/y//L/8v/w//D/8P/w//P/8//z//P/8//z
//P/8//z//X/+P8AAAoAGAAsAEMAXwB6AI4AlwCZAIwAewBvAGEAUgBOAFIAWgBaAFAA
SQBMADMABgDo/8r/qv+a/5z/pf+v/7n/v//F/8f/x//P/9b/3P/i/+X/6f/s/+z/7f/t
/+3/7f/v//D/8f/z//P/8//z//L/8v/y//L/8//z//T/9P/2//b/9//3//X/9f/2//f/
+f/5//n/+f/3//f/+f/5//n/+v/6//r//P/9//3//f/8//z//f/+/wAAAAAAAAEA//8B
AAEAAgAFAAYABwAHAAgACAAIAAoACQAKAAsADQAOAA8ADwARABQAFQAWABcAGgAcABwA
HQAeAB8AIAAhACMAJAAlACYAKAAnACcAJwAoACgAKAAoACgAJwAnACUAJAAiACEAIAAf
AB4AHQAcABsAGgAZABkAFQAVABQAEwARABAADgANAA4ACwAKAAoACQAIAAcABgAFAAQA
AwADAAQAAwADAAMAAQAAAAAAAAACAAIAAAAAAP7//v////////////7//f/9//3//f/9
////AAAAAAAAAAAAAAAAAAABAAEAAQABAAIAAgADAAMAAwADAAQABQAFAAUABQAFAAUA
BQAFAAYABgAGAAYABwAHAAcABwAHAAcABwAIAAgABgAGAAYABgAIAAgACAAIAAgACAAH
AAcABwAHAAcABgAGAAYABgAGAAYABgAGAAYABwAHAAYABgAFAAQAAgAAAAIAAwADAAIA
AQABAAEAAQABAAEAAQAAAAAAAAAAAAAA///////////////////+//7//v/+//7//v/+
//7//f/8//z//f/9//3//f/9//3//f/9//3//f/9//z//P/9//3//f/9//3//P/7//v/
+//8//z//P/8///////+//3/+//7//v/+//7//v//P/8//v/+//7//v//f/+//z//v/+
//7//v/8//z/+//7//3//f/+//7/AAAAAAEAAQAAAAIAAwAEAAcACAAJAAoACgAKAAoA
CgAKAAoACgAKAAsACwALAAkABwAGAAMAAwADAAMAAwABAAAA/f/9//v/+//7//r/+v/4
//n/+f/5//n/+f/5//n/+f/5//j/9//3//j/+P/4//b/9v/2//b/+f/5//n/+f/3//f/
9//3//f/+f/8/wIACgAWACYAOwBXAHIAigCbAJ8AmACHAHUAZQBWAEoARgBMAE4AQgA1
ADgAMwAQAOz/1v+8/6b/oP+n/7H/uf/B/8X/x//L/9P/2v/g/+b/6//v//L/8v/z//P/
8//z//X/9v/3//f/9//3//f/+P/4//j/+P/3//f/+P/4//j/+P/5//n/+//7//z//f/7
//v/+//7//v/+//9//3///8AAAAAAAD+/////////wAAAAABAAIABAAEAAQABQADAAUA
BQAGAAkACgALAAsADAAMAAwADgAPABAAEQATABIAEwATABUAGAAZABoAGwAcAB4AHgAf
ACAAIQAiACMAJwAoACkAKgAqACkAKQApACwALAAsACwALAArACsAKQAoACYAJQAkACMA
IgAhACAAIAAeABwAGwAXABcAFgAVABUAFAASABEAEAANAAwADAAMAAwADAAMAAkACAAH
AAcACAAHAAcABwAHAAYABgAGAAQABAACAAIABAAEAAUABQADAAMAAgABAAMAAwADAAMA
AwAEAAQABAACAAIAAgACAAUABQAFAAUABAAEAAUABQAHAAcACAAJAAcABwAHAAcABwAH
AAcACAAIAAgACAAJAAkACQAJAAkACQAJAAoACgAMAAwADAAMAAoACgAKAAoADAAMAAsA
CwALAA==
         </WaveFormData>
      </LeadData>
      <LeadData>
         <LeadByteCountTotal>10000</LeadByteCountTotal>
         <LeadTimeOffset>0</LeadTimeOffset>
         <LeadSampleCountTotal>5000</LeadSampleCountTotal>
         <LeadAmplitudeUnitsPerBit>4.88</LeadAmplitudeUnitsPerBit>
         <LeadAmplitudeUnits>¦ÌV</LeadAmplitudeUnits>
         <LeadHighLimit>2147483647</LeadHighLimit>
         <LeadLowLimit>268435456</LeadLowLimit>
         <LeadID>V4</LeadID>
         <LeadOffsetFirstSample>0</LeadOffsetFirstSample>
         <FirstSampleBaseline>0</FirstSampleBaseline>
         <LeadSampleSize>2</LeadSampleSize>
         <LeadOff>FALSE</LeadOff>
         <BaselineSway>FALSE</BaselineSway>
         <ExcessiveACNoise>FALSE</ExcessiveACNoise>
         <MuscleNoise>FALSE</MuscleNoise>
         <LeadDataCRC32>934352987</LeadDataCRC32>
         <WaveFormData>
AgACAAIAAQADAAQABAAEAAQABQAGAAYABwAIAAkACAAHAAYABAAEAAIAAQD9//r/+f/5
//r//P/6//j/+P/4//r/+//7//r/+f/5//n/+P/3//f/9v/1//X/9v/3//j/9v/2//f/
9//3//f/9//2//j/+P/2//b/+//+/wAABgASACAALwBBAE4AVABWAFgAXABiAG0AeQCI
AJ4AsQCvAKMAowClAIgAVAAwABcAAgDy/+z/7P/u/+7/7//s/+T/4v/m/+n/7P/t/+3/
8P/w/+7/7v/u/+7/7f/t/+z/6//t/+z/7P/s/+7/7v/u/+7/7f/u/+7/7v/w//D/8P/w
/+3/7f/u/+7/8P/w//D/8f/v/+3/7f/u/+7/7//v/+//7//w//D/7//v//D/8P/w//H/
8f/x//H/8f/x//H/8//x//L/8v/y//T/9f/1//f/9f/1//X/9//4//j/+f/6//v/+//8
//3//v///wAAAQABAAEAAwAEAAUABgAHAAgACgAKAAoACgALAAsACwAMAAoACwALAAoA
CwAKAAkACAAGAAYABgAGAAYABQAEAAMAAgACAAEAAQABAAAA///+///////+//7//P/7
//v//P/8//z/+//7//v/+//7//z/+v/6//r/+v/7//v/+f/5//j/+P/3//b/+P/4//j/
+P/6//n/+P/4//f/+P/5//n/+f/5//j/+P/3//f/9//4//j/+P/4//j/+v/6//v//P/6
//r/+v/6//z//P/8//3//P/8//z//P/+//7//v/+//7//v/////////+//7//v8AAP//
//////7//v/+//7/AAD//////f////7//v////7//f/8//v//f/8//r/+v/5//n/+f/5
//v/+//7//v/+//7//v/+//6//n/+P/1//b/+P/5//r/+P/4//j/+P/4//j/9//2//b/
9v/3//f/9f/1//X/8//1//X/9f/1//f/9//3//f/9//3//f/9//2//X/9f/0//T/9P/0
//P/9f/0//T/9f/z//P/8//z//X/9f/0//T/9f/1//X/9f/1//P/9P/0//T/9P/0//b/
9v/2//b/9P/0//T/9P/1//b/9v/2//j/+f/5//n//f///wAAAAD+//3//f/+//7//v8A
AAEAAAAAAAAAAAACAAAA///+//z//P/7//v/+v/4//b/9f/z//T/9P/y//L/8v/y//P/
9f/0//P/8//y//D/7//v/+//7//u/+7/7v/u/+7/7v/x//H/8f/x//H/8P/w//D/8v/y
//P/9P/6/wAACAAUACUANwBEAE4AUABQAFAAVgBdAGUAcgCIAJsAmwCLAIMAhwB0AEQA
HAAFAPL/5v/i/+L/5P/q/+v/6P/k/+D/4P/j/+b/5//n/+r/6P/m/+b/5v/m/+f/6f/q
/+v/6f/o/+j/6P/q/+r/6v/q/+v/7P/s/+z/6v/q/+r/6v/p/+n/6v/q/+z/7P/s/+3/
7f/r/+v/7P/s/+3/7f/t/+v/7P/s/+v/7f/u/+7/7v/x//H/8f/x/+//7//v//H/8f/y
//L/8v/w//H/8f/z//X/9f/1//f/+v/6//v//P/7//v//P/9//z//f/+////AQABAAMA
BAAHAAgACQAKAAoACgAKAAoACQAJAAkACgAMAA0ADQAMAAkACAAHAAYACAAIAAgACAAF
AAMAAQD/////AAAAAAEAAQAAAP///v/9//3//P/8//7//f/9//7/AAAAAP/////+//3/
/P/8//7//v/+//7/+//7//n/+f/5//r/+v/6//z//P/8//z//v/9//z//P/7//z//f/9
//3//f/8//z//f/9//3//v/+//7//v/+/wAAAAABAAIAAgACAAIAAgABAAAA/////wEA
AgADAAQABgAGAAYABgAEAAQABQAFAAcABgAGAAYABgAFAAUABQAEAAQABAAEAAcABwAI
AAcABQACAAAA//8CAAMABAAFAAMAAgAAAAAAAwADAAMAAwADAAMAAwADAP//////////
AQABAAEA///9//7//v/+//7//v/+//7//P/8//v/+v/7//z//v////////////3/+//7
//v/+//7//v/+//7//v/+//7//v//f/9//7//v/8//z//P/7//v/+v/6//v/+//7//v/
+//5//n/+v/6//r/+v/6//r/+v/8//z//P/8//v/+v/5//j//P/+////AAABAAEAAAD/
////AQACAAIAAwADAAQABgAFAAQABQAFAAcACAAJAAoACAAGAAUABAACAAIAAQABAP7/
/P/6//n/+v/8//3//P/7//r/+f/5//n/+P/3//f/9//2//b/9//3//f/9v/2//b/9v/2
//b/+f/5//n/+f/5//j/+P/4//r/+P/7/wQACAAMABYAJAA5AE8AYABmAGwAcgB+AJAA
oQCvAMQA3ADnAOEA4QDjAMcAjgBaAC4ACQD4//L/9P/2//b/8P/r/+b/4v/i/+b/6//w
//H/7//u//D/7v/u/+7/7v/v//H/8v/z//H/8P/w//D/8v/y//L/8v/x//L/8v/y//D/
8P/w//D/8P/x//P/9P/y//L/8v/z//X/8//z//T/9v/3//f/9//0//T/8//x//T/9v/3
//j/9//3//f/9//3//f/9//5//v//P/8//z//P/9//3///8BAAEAAQADAAQABAAFAAYA
BQAFAAYABwAIAAkACgALAAwADQAQABIAEwAUABUAFgAYABgAGAAYABcAFwAXABgAFgAX
ABcAFgAVABQAEwASABIAEgASABIADgANAAwACwAKAAoACQAJAAoACgAKAAoABwAHAAYA
BgAIAAcABwAIAAgACAAHAAcABQAFAAUABgAGAAYABgAGAAMAAwABAAEAAwAEAAQABAAE
AAQABAAEAAQAAwACAAIAAQACAAMAAwADAAMAAgACAAUABQAFAAYABAAEAAQABAACAAIA
AwAEAAIAAgACAAIAAAAAAAAAAQACAAIAAgACAAQABAAEAAQABgAGAAcABwAFAAQABAAE
AAYABQAFAAUABgAGAAYABgAEAAMAAwABAAMAAgACAAMAAwADAAMAAwADAAIAAAAAAAEA
AQABAAEAAQABAAEAAQD///////////3//f/9//v/+//8//z//P/8//z//P/8//r/+v/5
//j/9v/2//f/9//5//n/+f/3//f/9//3//f/9//3//f/9//3//f/9//3//X/9f/2//b/
+P/4//j/9//3//b/9v/3//f/9//3//f/9//3//b/9v/1//b/9v/2//b/9v/2//b/9v/2
//b/9v/2//b/9//4//j/+P/6//v/+//7//v//f/+//7//v/9//3//v/8//z//v///wAA
AAAAAAAAAAD+//3//P/8//z/+//7//b/9P/y//H/7//w//D/7v/v//D/8f/z//H/8P/v
/+//7//u/+7/7//v/+//7v/u/+7/7v/u/+7/7//v/+//7//t/+z/7P/s/+z/7P/x//j/
/P8AAAoAGAApAD8ATgBUAFQAVgBeAGgAcwCBAJQArgC9ALMAqQCtAKMAdABCACAABQDy
/+r/5v/o/+r/6v/n/+D/2v/c/+D/4//k/+X/5//o/+b/5v/m/+b/5v/o/+n/6f/p/+n/
6P/o/+j/5v/m/+b/5v/p/+r/6v/q/+j/6P/o/+j/6f/p/+r/6v/q/+r/6v/r/+n/5//n
/+j/6v/r/+v/6//p/+r/6v/p/+n/6v/q/+r/6//r/+v/6//p/+n/6f/r/+3/7v/u/+7/
7P/t/+3/7//v/+//7//x//T/9P/1//b/9//3//j/+f/8//3//v////////8BAAIAAQAC
AAMABAAGAAYABgAGAAcABwAHAAgACAAJAAkACAAHAAYABQAEAAQABAAEAAQAAgABAAAA
///+//7//f/9//z//P/8//z/+f/5//j/+P/6//n/+f/6//j/+P/3//f/9//3//f/+P/4
//j/+P/4//f/9//1//X/9//4//j/+P/2//b/9v/2//b/9f/0//T/9//4//n/+f/3//f/
9v/2//f/9//3//j/+v/6//r/+v/6//r/+//8//7//v/+//7//P/8//z//f/+//7//v/+
//7//v/+//7//v/+//////8BAAAAAAAAAAAA////////AAAAAAAAAAAAAP/////9////
/v/+//////////////////7//P/8//3//f/9//3/+//7//v/+//5//n/+f/5//v/+//7
//n/9//4//j/+P/4//j/+P/4//j/+P/3//b/9v/2//f/9//3//f/9//1//f/9//3//f/
9//3//f/9//3//f/9//3//X/9f/2//b/+P/4//j/9//1//T/9P/1//X/9f/1//X/9f/1
//T/9P/1//X/9f/1//f/9f/4//b/9v/2//b/9v/2//b/9v/2//b/9v/2//X/9v/2//b/
+f/7//z//f/+///////+/wAA/////wAAAgACAAQABQAFAAQAAwACAAQAAgABAAAA/v/+
//3//f/8//r/+P/3//f/+P/4//b/9P/0//T/9f/3//b/9f/1//P/8v/y//P/8//z//L/
8v/0//T/9P/0//P/8//z//P/8//y//L/8v/y//L/8f/2//r/AAAGABIAIwAzAEYAUgBU
AFIAVABYAGEAawB4AIoAoQCpAJ0AlQCbAJAAYgA0ABkABAD2/+r/5P/o/+r/6f/o/+T/
3v/g/+X/6P/n/+n/6v/s/+z/7P/s/+z/6v/r/+v/6//t/+z/7P/s/+z/7P/s/+z/6//s
/+z/7P/u/+7/7v/u/+3/7f/u/+7/7v/u/+7/7//v/+3/7f/u/+3/7f/s/+v/7f/u/+7/
7f/t/+7/7v/u/+//7//v/+//7//v/+//8f/v//D/8P/w//L/8//z//X/9f/1//X/9//4
//j/+f/6//v/+//8//3//P/9//7/////////AQACAAMABAAFAAYABgAGAAYABgAJAAkA
CQAKAAkACQAIAAYABgAGAAYABgAEAAQABAAEAAQAAwACAAEAAAAAAP/////+//7//v/+
//3//f/8//z//P/7//v//P/8//z/+//7//v/+//7//z/+v/6//r/+v/7//v/+f/5//f/
+P/4//j/9v/2//b/9v/4//f/9v/2//X/9v/3//f/+f/5//j/+P/5//n/+f/6//j/+P/4
//j/+f/6//z//v/9//z/+//6//z//P/8//3//v/+//7//v/+//7//v/+//7//v//////
///+//7//v8AAP///////wAAAAAAAAAAAAD//////f/+//7///8BAAAA///+//3////+
//z//P/7//v/+//7//v/+//7//v/+f/5//n/+f/5//n/+f/3//n/+v/6//r/+P/4//j/
+P/4//j/9//2//b/9v/3//f/9//3//f/9f/3//f/9//3//X/9f/1//X/9f/1//X/9f/1
//X/9v/2//T/9P/0//P/9f/0//T/9f/1//X/9f/1//X/9f/0//T/9f/1//X/9f/x//H/
8v/0//T/9P/0//T/9P/0//T/9P/0//T/9P/1//b/9v/2//j/+f/5//n/+//9//7//v/+
//3//f/+//7//v8AAAEAAgACAAIAAgAAAP7//f/8//r/+v/5//n/+P/2//T/8//z//T/
9P/y//L/8v/y//P/8v/w/+7/7f/u/+7/7//x/+//7//u/+7/7v/u/+7/7v/x//H/8f/x
/+//7v/u/+7/8P/w/+//9P/6/wAABAAQABsAKwA8AEgATABMAE4AUgBZAGEAagB4AI0A
lwCNAIEAgwB8AFAAIgAJAPj/7P/m/+j/6v/q/+n/5v/g/9z/3v/j/+j/6f/n/+j/5v/m
/+b/5v/m/+j/6f/p/+n/5//m/+b/5v/m/+b/5v/m/+f/6P/o/+j/6P/o/+j/6P/n/+f/
6P/o/+j/6P/o/+n/5//l/+X/5v/n/+n/6v/r/+n/6v/q/+n/6f/q/+r/6v/r/+v/6//r
/+3/7f/t/+//7f/u/+7/7v/s/+3/7f/v//H/8f/x//P/8v/y//P/9P/3//f/+P/5//z/
/f/+/////f/9////AAABAAIAAwAEAAQABAAEAAQABQAFAAUABgAIAAkACQAIAAUABAAD
AAIABAAEAAQABAAAAP///v/9//z//P/7//v//P/8//z//P/7//v/+v/6//v/+//8//7/
/P/8//v/+//5//n/+f/6//r/+v/6//r/+f/5//f/9//5//r/+v/6//r/+v/6//r/+v/5
//j/+P/5//r/+//7//n/+f/4//j/+//7//v//P/+//7//v/+//z//P/9//7/AAAAAAAA
AAAAAAAAAAABAAAAAAAAAAAAAAAAAAAAAAACAAIAAwADAAMAAgACAAIAAgABAAEAAQAC
AAIAAgACAAQAAwADAAEA///+//7///8BAAEAAQABAAEAAAD+//7/////////////////
//////3//f/9//3//f/9//3/+//5//r/+v/6//z//P/8//z//v/+//3//P/5//j/+P/3
//n/+//9//3//P/7//r/+f/5//n/+f/5//n/+f/5//n/9//3//j/+P/6//r/+v/5//n/
+P/4//n/9//3//f/9//3//f/9v/2//f/+f/7//v/+v/6//r/+v/6//n/+P/3//b/+P/4
//j/+P/5//r/+v/6//z//f/9//3///8BAAIAAgAAAP////8AAAIAAgAEAAUABgAGAAYA
BgAGAAQAAwACAP7//v/9//3/+v/4//b/9f/2//j/+f/4//j/+P/4//n/+P/2//T/8//1
//T/9P/1//X/9f/0//T/9P/0//T/9P/1//X/9f/1//X/9P/0//T/9P/0//f//P/+/wIA
DAAaACsAPwBSAFwAXgBgAGQAbgB5AIkAnACyAMUAxwC9AL0AtQCKAFQALAAPAPz/9P/y
//L/8v/y//H/7P/m/+T/5v/p/+7/7//v/+z/7P/s/+z/7P/s/+7/7//v/+//7f/s/+z/
7P/u/+7/7v/u/+3/7v/u/+7/7v/u/+7/7v/v/+//8P/w/+7/7v/u/+//8f/v/+//8P/u
/+//7//v//H/8v/y//H/8f/y//L/8v/y//H/8P/v//D/8f/y//X/8//0//T/9P/0//X/
9f/3//n/+f/5//v/+v/6//v//P/9//3//v////7///8AAAEAAQABAAMABAAHAAgACQAK
AAgACAAIAAgACwALAAsADAALAAsACgAIAAcABgAFAAQABAAEAAQABAAAAP///v/9//7/
/v/9//3//v/+//7//v/9//3//P/8//3//f/+/wAA/v/+//3//f////////8AAAAAAAAA
AAAA//////3//f///wAAAAAAAP7//v/+//7/AAD///7//v/9//7////////////+//7/
AQABAAEAAgAAAAAAAAAAAAIAAgADAAQAAgACAAIAAgACAAIAAgADAAQABAAEAAQABAAE
AAQABAAEAAQABQAFAAMAAgACAAIAAgABAAEAAQAEAAQABAAEAAQAAwADAAEAAwACAAIA
AwACAAEAAAD//wEAAAD+//7////////////9//3//f/9//3//f/9//3//f/9//3/+//7
//z//P/8//7//v/+//7//P/8//v/+v/6//r/+//7//v/+//7//n/+f/5//n/+f/7//v/
+//7//n/+f/5//n/+f/5//r/+v/6//r/+v/5//n/+P/4//n/+f/5//n/+f/5//n/+P/4
//n/+f/5//n/+f/5//n/+f/4//r/+v/6//r/+v/6//r/+v/6//r/+v/6//r/+//8//z/
/P/+/////////wEAAwAEAAQABAADAAMABAAEAAQABgAHAAgACAAIAAgABgAEAAMAAgAC
AAIAAQABAP7//P/6//n/+f/6//r/+P/6//r/+v/7//n/+P/3//f/9f/0//T/9f/3//f/
9v/2//T/9P/0//T/9f/1//X/9f/1//T/9P/0//b/9v/5//7/AgAIABAAHAAtAEEATgBU
AFYAWABcAGIAbQB5AIYAngCzAK8AoQCjAKUAhABQACoAEQAAAPL/7v/u//D/8P/t/+j/
4v/g/+T/5//o/+v/7f/u/+7/7P/s/+z/7P/q/+v/6//r/+3/7P/s/+z/6v/q/+r/6v/p
/+r/6v/q/+z/7P/s/+z/7f/t/+7/7v/s/+z/7P/t/+//7f/t/+7/7v/v/+//7//t/+7/
7v/t/+3/7v/u/+7/7//v/+//7//v/+//7//x//H/8v/y//L/8v/z//P/9f/1//X/9f/3
//j/+P/5//r/+f/5//r/+//+////AAABAAEAAQADAAQABQAGAAcACAAGAAYABgAGAAcA
BwAHAAgACAAJAAkACAAHAAYABQAEAAQABAAEAAQAAgABAAAA///+//7//f/9//7//v/+
//7/+//7//r/+v/8//v/+//8//r/+v/5//n/+f/5//n/+v/8//z//P/8//n/+f/3//f/
9//4//j/+P/4//j/+P/4//b/9f/0//T/9//4//n/+f/5//n/+P/4//f/9//3//j/+v/6
//r/+v/4//j/+f/6//z//P/8//z/+v/6//r/+//8//z//P/8//7//v/+//7//v/+////
//8BAAAAAAAAAP7//f/9//3//v/+//7//v8AAP/////9//3//P/8//3//f/9//3//f/9
//z/+v/6//v/+//7//v/+//7//v/+//5//n/+f/5//n/+f/5//f/9//4//j/+P/4//j/
+P/4//j/+P/3//b/9v/2//f/9//3//f/9//1//f/9//3//f/9//3//f/9//3//f/9//3
//f/9//4//j/+P/4//j/9//1//T/9P/1//X/9f/1//X/9f/1//T/9P/1//X/9f/1//X/
9f/1//X/9P/0//P/9P/2//b/9v/2//T/9P/0//T/9P/0//T/9P/1//b/9v/2//j/+f/5
//n/+//9//7//v8AAP////8AAP///v//////AgACAAIAAgAAAP7//f/8//z//P/7//v/
+P/2//T/8//x//L/8v/w//L/8v/y//P/8f/w/+//7//x//D/8P/x/+//7//u/+7/7v/u
/+7/7v/x//H/8f/x//H/8P/w//D/7v/w//P/9v/6//z/AgAMABkAKQA8AEoATgBOAEwA
UABXAF8AaAB2AI0AnQCVAIcAiQCGAGIAMAATAAIA9P/q/+b/6P/q/+v/6v/m/+D/3v/h
/+T/5f/n/+j/6P/m/+b/5v/m/+b/5//n/+f/6f/o/+j/6P/m/+b/5v/m/+j/6v/r/+z/
6//q/+n/6P/n/+f/6P/o/+j/6P/o/+n/6f/n/+f/6P/o/+n/6f/p/+n/6v/q/+n/6f/q
/+r/6v/p/+n/6f/p/+v/6//r/+3/7f/u/+7/7v/u/+//7//x//H/8f/x//P/9P/0//X/
9v/1//X/9v/3//r/+//8//3/+//7//3//v/9//7///8AAAAAAAAAAAAAAQABAAEAAgAC
AAMAAwACAAMAAgABAAAAAAAAAAAAAAAAAP///v/9//r/+v/5//n//P/8//z//P/6//n/
9//2//j/9//3//j/+P/4//f/9//5//n/+f/6//j/+P/4//j/9//3//X/9f/3//j/+P/4
//j/+P/4//j/9v/1//T/9P/1//b/9//3//X/9f/0//T/9v/3//j/+v/6//r/+v/6//n/
+P/4//j/+f/6//v//P/8//z//P/9//z//P/8//z//v/+//7//v/+//7///////3//P/8
//z//v/9//3//f/+//7//v/+/wAA//////3//f/8//z//f/9//3//f/9//v/+v/4//j/
+f/5//n/+f/6//v//P/9//n/+f/5//n/+//7//v/+f/3//j/+P/4//j/+P/4//j/+v/6
//n/+P/2//b/9//3//n/+f/5//f/9//3//f/9//5//n/+f/5//f/9//3//f/9f/1//b/
9v/4//j/+P/3//f/9v/2//f/+f/5//n/+f/3//f/9v/2//X/9f/1//X/9//3//f/9//4
//b/9//5//j/+P/4//j/+P/2//b/9v/2//b/9v/2//b/+f/6//r/+v/6//v/+//7////
AQACAAIAAAD/////AAACAAIABAAFAAYABgAGAAYABgAEAAMAAgAAAAAA//////r/+P/2
//X/9//4//j/9v/2//b/9v/3//f/9v/1//X/9f/0//T/9f/z//P/8v/y//P/9P/1//b/
9f/1//X/9f/1//T/9P/0//j/9v/z//b//P8AAAgAFAAjADUASABYAF4AXgBgAGgAcwB9
AI4ApgC7AL0AsQCvAK8AlABgADQAEwD8//D/7P/q/+z/8P/z/+7/5v/e/97/5f/q/+3/
7f/u/+z/6v/q/+r/6v/s/+3/7f/t/+3/7P/s/+z/7v/u/+7/7v/v//D/8P/w/+7/7v/u
/+7/7f/t/+7/7v/u/+7/7v/v//H/7//v//D/8v/z//P/8//x//L/8v/x//P/9P/0//T/
9f/1//X/9f/1//X/9f/3//f/+P/4//j/9v/3//f/+f/5//n/+f/7//z//P/9//7/AQAB
AAIAAwAGAAcACAAJAAcABwAJAAoACwAMAA0ADgAOAA4ADgAOAA8ADwAPABAAEAARABEA
EAANAAwACwAKAAoACgAKAAoACgAJAAgABwAEAAQAAwADAAQABAAEAAQAAwADAAIAAgAE
AAMAAwAEAAYABgAFAAUAAwADAAMABAAGAAYABgAGAAMAAwABAAEAAQACAAIAAgAEAAQA
BAAEAAQAAwACAAIAAQACAAMAAwADAAMAAgACAAUABQAFAAYABgAGAAYABgAGAAYABwAI
AAgACAAIAAgACAAIAAgACQAKAAoACgAKAAgACAAIAAgACAAIAAkACQALAAoACgAKAAgA
BwAHAAcACgAKAAoACgAKAAkACQAHAAcABgAGAAcABwAHAAcABwAHAAYABAAEAAUABQAF
AAUAAwADAAMAAwADAAMAAwADAAMAAwADAAEAAQACAAIAAgACAAIAAgACAAAAAAD///7/
AAAAAAEAAQABAAEAAQD////////////////////////9//3//f/9//3//f/+//7/AAAA
AAAA///9//z//P/9//////////////////7//v/9//3//f/9/////////////v/+//z/
/P/8//z//v/+//7//v/8//z//P/8////AAAAAAAAAgADAAMAAwAFAAcACAAIAAgABwAH
AAgABwAGAAcABwAKAAoACgAKAAoACAAHAAYABAAEAAMAAwACAAAA/v/9//3//v/+//z/
+v/6//r/+//9//z/+//7//n/+P/4//n/+//7//r/+v/4//j/+P/4//v/+//7//v/+//6
//r/+v/6//z//f8AAAYACgASABwALQA/AE4AWgBcAFwAYABqAHcAgQCQAKYAvQC/ALEA
rQCxAJYAYgA4AB0ABgD4//L/8v/0//b/9//y/+r/5v/m/+v/8P/x/+//8P/y//L/8v/y
//L/8f/x//D/7//w//D/8f/y//D/8P/w//D/8f/y//L/8v/y//L/8v/y//H/8f/y//L/
9P/0//T/9f/0//H/8P/w//L/8//z//P/8//0//T/8//z//T/9P/0//f/9//3//f/9//3
//f/+f/5//r/+v/6//r/+//7//3/+//7//v//f/+//7///8AAAEAAQACAAMABgAHAAgA
CQAJAAkACwAMAAsADAANAA4AEAAQABAAEAARABEAEQASABIAEwATABIAEQAQAA8ADgAM
AAwADAAMAA0ADQANAA0ACwAKAAgABwAIAAgACAAIAAcABwAGAAYABgAFAAUABgAGAAYA
BQAFAAUABQAFAAYABAAEAAQABAAFAAUAAwADAAMABAAEAAQAAgACAAIAAgACAAEAAAAA
AAMABAAFAAUAAwADAAIAAgAFAAUABQAGAAYABgAGAAYABgAGAAcACAAIAAgACAAIAAgA
CAAIAAkACAAIAAgACAAKAAoACgAKAAoACgALAAsACwAKAAoACgAMAAsACwALAAoACgAK
AAoADAALAAsACQAJAAgACAAJAAkACQAJAAkACgAKAAkACgAKAAkACAAHAAkACQAJAAkA
BwAHAAcABwAFAAUABQADAAUABgAGAAYABAAEAAQABAAGAAYABQAEAAIAAgADAAMABQAF
AAUAAwADAAMAAwADAAMAAwADAAMAAQABAAEAAQABAAEAAgACAAIAAgACAAEAAwACAAIA
AwABAAEAAQABAAMAAwACAAIAAQABAAEAAQABAAEAAQABAAAAAAABAAEAAQABAAIAAgAC
AAIAAgACAAIAAgACAAQABAAEAAQABQAGAAYABgAIAAkACQAJAAsADQAOAA4ADAALAAsA
DAAMAAwADgAPABAAEAAQABAAEAAOAA0ADAAMAAwACwALAAgABgAEAAMAAwAEAAQAAgAA
AAAAAAABAAMAAgABAAEAAQAAAAAAAQD//////v/+//7//v/+//7///////////////7/
/v/+/wAAAAADAAYACAAMABIAHgAtAD0ATgBcAGIAYABiAGQAawB1AIAAkgCpALUAqwCf
AKMAnAByAEIAJwAUAAQA+v/4//r/+v/5//b/8P/s/+7/8//2//f/9//4//r/+P/4//j/
+P/4//n/+f/5//n/+P/4//j/+P/4//j/+P/5//r/+v/6//j/+P/4//j/+f/5//r/+v/4
//j/+P/5//v/+f/5//r/+v/7//v/+//5//r/+v/5//r//P/9//7//f/9//3//f/9//3/
/f///wEAAgACAAIAAAABAAEAAwADAAMAAwAFAAYABgAHAAgACwALAAwADQAOAA8AEAAR
AA8ADwARABIAFQAWABcAGAAYABgAGAAYABsAGwAbABwAGgAbABsAGgAbABoAGQAYABgA
GAAYABgAFgAVABQAEwASABIAEQARABIAEgASABIADwAPAA4ADgAPAA8AEAASABAAEAAP
AA8ADwAPAA8AEAASABIAEgASAA8ADwANAA0ADQAOAA4ADgAMAAwADAAMAA4ADQAMAAwA
DQAOAA8ADwANAA0ADAAMAA8ADwAPABAADgAOAA4ADgAQABAAEQASABAAEAAQABAAEgAS
ABIAEwAUABQAFAAUABYAFgAWABYAFAAUABUAFQAXABYAFgAWABQAEwATABMAFgAWABYA
FgAYAA==
         </WaveFormData>
      </LeadData>
      <LeadData>
         <LeadByteCountTotal>10000</LeadByteCountTotal>
         <LeadTimeOffset>0</LeadTimeOffset>
         <LeadSampleCountTotal>5000</LeadSampleCountTotal>
         <LeadAmplitudeUnitsPerBit>4.88</LeadAmplitudeUnitsPerBit>
         <LeadAmplitudeUnits>¦ÌV</LeadAmplitudeUnits>
         <LeadHighLimit>2147483647</LeadHighLimit>
         <LeadLowLimit>268435456</LeadLowLimit>
         <LeadID>V5</LeadID>
         <LeadOffsetFirstSample>0</LeadOffsetFirstSample>
         <FirstSampleBaseline>0</FirstSampleBaseline>
         <LeadSampleSize>2</LeadSampleSize>
         <LeadOff>FALSE</LeadOff>
         <BaselineSway>FALSE</BaselineSway>
         <ExcessiveACNoise>FALSE</ExcessiveACNoise>
         <MuscleNoise>FALSE</MuscleNoise>
         <LeadDataCRC32>3624117786</LeadDataCRC32>
         <WaveFormData>
BQAFAAYABgAGAAYABgAGAAgACQAKAAsADgAOAA4ADAAMAAsACgAJAAgABgAEAAEAAgAB
AAEAAQABAAEA/////wEAAAD//////f/8//z//P/6//n/+P/3//j/+f/6//v/+f/5//r/
+v/8//z//P/7//v/+//5//n/+v/9//3//f8BAAkAFAAkADQAPgBHAFIAYAB0AI8AqwDF
AOgABwEQAQwBEAEQAesAsQB+AFgANwAhABMADwAMAAcAAwD9//X/8v/y//T/8//z//P/
8//1//P/8v/y//L/8f/w/+//7//x//H/8f/w//D/8P/w//D/7v/v/+//7//x//H/8f/x
/+//7//v//D/8v/y//L/8f/x//H/8f/y//D/8P/x//H/8v/y//L/8v/w//D/8f/y//L/
8v/y//L/8v/y//P/9P/0//T/9f/1//X/9f/1//b/9v/3//j/+P/5//n/+v/7//v/+//8
//7///8AAAIAAgAFAAUABgAHAAYACAAKAAoADAANAA4AEQAPABAAEAARAA8AEAAQABAA
EQARAA8ADwANAA0ADQANAAwACgAKAAkACAAHAAYABgAEAAQAAwACAAQAAgACAAIAAAAA
AAAAAAAAAP7//v/+//3//f/+//7//P/8//v/+//8//v/+//6//j/+P/5//n/+f/5//n/
+f/7//v/+//7//n/+P/4//j/+P/4//n/+f/5//n/+v/6//r/+v/6//r/+v/6//z//P/6
//v/+//6//v/+//8//7//P/8//3//v/+//3//f/+//7//v/+///////+//7/////////
/v/+////////////AAD//////v8AAP////////7//f/8//v/+//8//z//f/8//z//P/8
//7//f/9//z/+//7//v/+//5//n/+f/5//v/+//7//r/+v/6//r/+v/6//r/+v/5//n/
+f/5//n/9//3//f/9v/2//b/9v/2//b/9v/2//b/9v/2//b/9v/2//X/9f/1//b/9v/2
//b/9v/0//T/9f/z//P/9P/0//T/9P/0//P/9f/1//X/9f/z//P/9P/0//T/9P/0//T/
9P/0//T/9P/0//T/9P/z//X/9f/1//X/9v/2//b/+v/7//v/+//6//r/+v/6//z//P/+
////AAABAAIAAgACAAAAAAD//wAA//////7/+//5//j/9//3//f/9//3//X/9f/1//T/
8//z//P/8v/y//L/8f/x/+//7//v/+//7//v/+//7//y//L/8v/y//L/8f/x//H/8//z
//L/8//1//f/9//9/woAGAAmADQAPQBGAFIAZAB7AJMAqwDMAO0A+ADyAO4A8gDXAJ8A
bABGACkAFQALAAUABAADAP//+f/x/+z/6v/s/+//7//v//H/7//r/+r/6v/q/+z/7P/s
/+3/6//r/+v/6v/q/+r/6v/q/+z/7f/t/+3/6//r/+v/6//t/+3/7f/u/+7/7v/u/+3/
7f/t/+3/7v/s/+z/7f/t/+7/7v/u/+7/8P/w//H/8v/y//L/8v/y//D/8P/x//L/8v/y
//P/8//x//H/8f/y//T/9f/2//b/+f/5//r/+//7//v//P/+//3//v8AAAAAAwADAAQA
BQAGAAgACgAKAAsACwALAA0ADQAOAA4ADwARABIAEgASAA8ADwANAA0ADwAPAA8ADwAN
AAoACQAHAAgABwAGAAYABgAGAAUABAACAAAAAAAAAAIAAgACAAIAAAD+//7//v/9//3/
/v/+//7//v/9//3//P/7//v/+v/6//r/+//7//v/+//7//v/+//7//v/+//7//r/+v/6
//r/+v/7//v/+//7//z//P/8//z//P/8//7//v8AAAAAAAABAAEAAAD+//3//f/+/wAA
AAABAAIABAADAAMABAACAAIAAgADAAMAAgACAAMAAwADAAIAAgADAAMAAwADAAQAAwAD
AAIAAQD///7//f/+////AAABAAAAAAD/////AAAAAAAAAAAAAP/////+//v/+//7//v/
/f/9//3//f/7//v/+//6//z//P/8//z/+//6//n/9//4//n/+v/7//v/+//7//r/+P/4
//j/+P/6//r/+v/6//j/+P/4//j/+v/5//n/+f/4//j/+P/4//j/9v/2//f/+f/5//r/
+v/4//j/+P/3//b/+P/4//j/+P/4//j/+P/4//b/9v/2//b/+P/7//z//f/8//z/+//6
//z//f/9//3/AAAAAAAAAAD+//7/AAABAAMABQAHAAgABwAEAAMAAQAAAP/////+//3/
+//6//n/+//7//v/+//5//n/+f/4//X/9f/1//T/9P/0//P/8//z//P/8//z//X/9f/1
//X/9v/2//b/9v/2//X/9f/1//f/8//2//v/+f/3//v/BQAUACoAPgBMAFsAbgCIAKYA
xwDlAAUBKgE9ATwBPgE+AR4B3QCdAGYANgAdABMADQALAAYA/f/3//H/6//q/+r/7P/v
/+//7//v/+3/7f/s/+z/7P/u/+7/7v/v/+3/7f/t/+z/7v/u/+7/7v/s/+3/7f/t/+3/
7f/t/+3/7//v/+//8P/u/+7/7v/t/+//7//v//D/8v/y//P/8//x//D/7//u/+//8P/y
//T/9P/0//T/9P/y//L/8//0//b/9v/3//f/9//3//f/+P/8//3//v/+//////8AAAEA
AQABAAIABAAFAAYACAAIAAoACwANAA8AEgAUABYAFgAXABcAFwAZABcAGAAYABkAGQAa
ABoAGgAZABkAFwAXABUAFQAVABUAEgAQABAADwAOAA0ADAAMAAwADAALAAoACAAGAAYA
BgAGAAYABgAGAAYABAAEAAQAAQABAAIAAgACAAIAAQABAAAA//////7//v/+////////
//////////3//f/9//3//f/8//z//P/8//z//f/9//////8AAAAAAAAAAAAAAAAAAAAA
AgACAAIAAwADAAIAAgABAAEAAgAAAAAAAQACAAIAAQABAAIAAgACAAIAAwADAAIAAgAD
AAMAAwACAAIAAwADAAMAAwAEAAMAAwACAAIAAQABAAEAAQABAAEAAQAAAAAA/////wAA
AAAAAAAA/v/9//3//P/7//v/+//7//3//f/9//3//f/9//3//P/8//z//P/8//r/+v/6
//n/+//7//v/+//9//3//f/8//r/+v/6//r/+v/6//r/+v/6//r/+v/6//r/+f/5//n/
+v/6//r/+v/6//j/+P/5//v/+//8//z/+v/6//r/+f/5//j/+v/6//r/+v/4//j/+P/4
//r/+v/6//r/+//9//3//f/9//7//v/+/wAAAQABAAEAAgACAAIAAgACAAIABAAFAAYA
BwAIAAgACAAGAAYABQAEAAMAAwACAAEA///+//3/+//7//v/+//6//v//P/8//n/+f/5
//j/+P/4//f/9//3//f/9//3//X/9f/1//X/+P/4//j/+P/2//X/9f/1//X/9//4//v/
/f/7////BwAUACgAOgBGAE8AXgBwAIYAowC9AN0AAAEZARwBGAEcAQwB2QCbAGwARAAp
ABsAEQANAAoABQD9//f/8f/u//L/9P/z//P/8//z//P/8f/w//D/8P/w//D/8P/x//H/
8f/x//D/7v/u/+7/7v/v//H/8v/z//H/8f/x//H/8//z//P/9P/y//L/8v/x/+//7//v
//D/8P/w//H/8f/w//D/8P/w//L/8v/z//T/8v/y//L/8v/y//L/8//0//b/9v/3//f/
9f/1//X/9v/4//n/+v/6//3//f/+/////////wAAAgADAAQABgAGAAUABQAGAAcACAAK
AAwADAANAA0ADQAPABEAEgASABMAEQASABIAEgARABEADwAPAA8ADwAPAA8ADgAMAAwA
CwAKAAkACAAIAAYABgAFAAQAAgAAAAAAAAAAAAAAAAAAAP7//P/8//z/+//7//z//P/8
//z/+//7//z/+//7//r/+v/6//v/+//7//v/+//7//n/+f/5//n/+//6//r/+v/4//j/
+f/5//n/+f/6//r/+v/6//r/+v/6//r//P/8//r/+//7//r/+v/5//n/+v/8//z//f/+
//z/+//7//z//P/8//z//f////7//v/////////+//7//f/9//3//f/+//3//f/8//7/
/f/9//3//f/9//3//f/8//z/+//7//r/+v/6//r//P/7//v/+v/5//n/+f/5//n/+f/5
//n/9//3//f/9v/4//j/+P/4//b/9v/2//X/9f/1//X/9f/3//f/9//2//b/9v/2//b/
9v/2//b/9v/2//b/9v/2//T/8//z//P/9P/0//T/9P/0//L/8v/z//P/8//0//T/9P/0
//T/8//1//X/9f/1//X/9f/2//T/9P/0//T/9P/0//T/9P/0//T/9P/0//T/9f/0//P/
9P/2//f/+P/4//n/+f/5//r/+v/6//r//P/8//7////+////AAAAAAIAAAAAAP///v/9
//3//P/7//n/+P/3//f/9//3//f/9f/1//X/9P/1//X/9f/0//L/8v/x//H/8f/x//H/
8f/z//P/8//z//L/8v/y//L/9P/z//P/8//x//H/8P/z//X/9f/3//3/BgAUACYANAA9
AEQAUABgAHUAjwCpAMgA6QD8APwA/AACAfEAwQCIAFwAOwAjABMABwAEAAMA/f/3//H/
6v/q/+z/6//r/+3/7f/r/+r/6v/r/+z/6//q/+n/6f/p/+n/6f/o/+j/6P/o/+j/6P/p
/+n/6f/p/+n/6f/p/+v/6//r/+z/6v/q/+r/6f/r/+v/6//s/+v/6v/q/+n/6v/q/+r/
6v/q/+r/6//s/+z/7P/s/+z/7P/s/+3/7v/u/+7/7//v//H/8f/x//L/8//z//P/8v/z
//P/9P/1//X/9f/2//j/9//4//r/+v/9//3//v///wAAAgAEAAQABQAFAAUABwAHAAgA
CAAJAAcACAAIAAgACQAJAAcABwAHAAcABwAHAAgABgAGAAUABAADAAIAAgACAAIAAQAA
AAAA/v/+//7//P/8//z//P/8//r/+v/6//n/+f/6//r/+P/4//f/9//3//f/+P/4//j/
+P/5//n/9//3//f/9//3//f/9//3//f/9v/2//b/9v/2//f/9//3//f/+P/4//j/+P/4
//j/+v/6//z//P/7//v/+v/4//r/+f/5//r/+v/6//v//P/8//v/+//8//z//P/8//3/
/f/8//z//f/9//3//P/8//v/+//7//v/+//7//z//P/+//3//f/9//v/+//7//v//P/8
//v/+//6//r/+v/6//r/+f/5//j/+f/5//n/+f/3//f/9//3//n/+f/5//j/9v/2//b/
9v/0//T/9P/z//X/9f/1//X/8//z//P/8v/0//T/9P/0//L/8v/y//L/9P/0//T/9P/0
//P/8//z//T/9P/0//T/9P/y//L/8//x//H/8v/y//L/8v/y//H/8//z//P/8//x/+//
8P/y//L/8v/y//L/8v/y//L/8v/y//L/8v/z//X/9f/1//X/9v/2//b/+v/7//v/+//6
//r/+v/6//r/+v/8//3/AAABAAIAAgAAAP7//v/9//z/+//7//r/+f/3//b/9f/1//X/
9f/1//P/8//z//L/7//v/+//7v/v//D/8P/x/+//7//v/+//7//v/+//7//w//D/8P/w
//D/7//v/+//7f/v/+7/8f/1//f/9//7/wIADgAeACwANQA+AEoAWgBtAIMAmwC0ANUA
7ADsAOgA6gDfAK0AdABMADEAGwANAAcABgADAP3/9//v/+j/6P/q/+3/7f/r/+v/6//p
/+j/6P/o/+j/6P/o/+n/6f/p/+n/6P/o/+j/6P/o/+j/6f/p/+n/6f/p/+n/6f/p/+n/
6f/q/+r/6v/q/+n/6f/p/+n/6v/s/+z/7f/t/+r/6v/q/+r/6v/q/+v/7P/s/+z/7P/s
/+z/7P/t/+7/7v/u/+//7//v/+//7//w//L/8//0//T/9f/1//b/9//3//f/+P/6//v/
/P/+//7//////wAAAQACAAQABgAGAAcABwAHAAkACQAKAAoACwANAA4ADgAOAAsACwAJ
AAkACQAJAAkACQAIAAYABgAFAAQAAwACAAIAAgACAAEAAAACAAAAAAAAAAAAAAAAAAAA
AAD+//7//v/7//v//P/8//z//P/7//v//P/7//v/+v/6//r/+//7//v/+//7//v/+f/5
//n/+f/7//r/+v/6//j/+P/5//n/+f/5//r/+v/7//z//f/+//3//P/9//z//v//////
/v8AAP////8AAP7//v///wAAAAD/////AAAAAAAAAAABAAEAAAAAAAEA//////7//v8B
AAEAAQABAAIAAQABAAAA/v/9//3//f////////////z//P/7//v//P/8//z//P/+//3/
/f/8//v/+//7//v/+//7//v/+//5//n/+f/4//r/+v/6//r/+P/4//j/9//3//f/9//3
//j/+f/6//r/+f/4//f/9v/2//b/9v/2//j/+P/4//j/9v/1//X/9f/4//j/+P/4//b/
9P/0//X/9f/1//b/9v/2//b/9v/1//X/9f/3//n/+P/2//b/9v/2//T/9P/0//T/9P/0
//T/9P/1//f/9//3//f/+P/4//j/+v/7//v/+//6//r/+v/6//z//P/+////AAABAAIA
AgACAAAAAAD///z/+//7//r/+f/3//b/9f/3//f/9//3//f/9//3//b/9P/z//L/8P/y
//L/8f/x//H/8f/x//H/8//z//P/8//y//L/8v/y//D/7//v/+//7//x//L/9f/1//P/
9f/9/woAGgAsAD4ASwBWAGgAfgCbALcA1wD6ABUBHgEcAR4BEgHhAJ8AaABAACUAFwAP
AAkABgABAPv/9f/v/+r/6v/u/+//7//v/+3/6//p/+j/6P/o/+r/6v/q/+v/6//r/+v/
6v/s/+z/7P/s/+z/7f/t/+3/6//r/+v/6//t/+3/7f/u/+z/7P/s/+v/7f/t/+3/7v/u
/+7/7//v/+7/7v/u/+7/7v/u/+//8P/u/+7/7v/u//D/8P/x//L/8P/w//H/8f/x//H/
8f/y//T/9f/2//b/9f/1//b/9//5//n/+v/8//3//v8AAAAAAQABAAIAAwAEAAYACAAI
AAkACQAJAAsACwAMAAwADQALAAwADAAMAAsACwAJAAkACQAJAAkACQAIAAYABgAFAAQA
AwACAAIAAgACAAEAAAAAAP7//v/+/wAAAAAAAAAA/v/8//z//P/9//3//v/+//z//P/7
//v//P/7//v/+v/6//r/+//7//v/+//7//v/+//7//v/+//7//r/+v/6//r/+v/7//v/
+//7//z//P/8//z//P/8//z//P/+//7//v///////v8AAP////8AAAAAAAABAAIAAgAB
AAEAAgAAAAAAAAABAAEAAAAAAAEA//////7//v8BAAEAAQABAAAA//////7/AAD/////
///9//3//f/9//z//P/7//v//P/8//z//P/8//v/+//6//v/+//7//v/+f/5//n/+f/5
//n/+f/4//r/+v/6//r/+v/6//r/+f/5//n/+f/5//n/+f/5//j/+P/4//j/+P/4//j/
+P/4//j/+P/4//j/+P/3//f/9//4//j/+P/4//j/9v/2//f/+f/5//r/+v/4//j/+P/3
//n/+f/5//n/+f/5//n/+f/3//j/+P/4//j/+P/4//j/+P/4//j/+P/4//j/+f/7//v/
+//9//7//v/+//7//////////v/+//7//v8AAAAAAgADAAQABQAGAAYABgAEAAQAAwAC
AAEAAQAAAP///f/8//v/+f/5//n/+f/5//n/+f/4//f/9//3//b/9P/0//P/8//z//P/
8//z//P/8//z//P/9P/0//T/9P/0//P/8//z//X/9f/4//n/+f/5//v/AwAOACAALgA6
AEUAUABeAHIAiwClAMEA5AADAQoBBgEKAQgB4wClAHIASgAtABsADwAJAAgAAQD7//X/
7//q/+z/7v/t/+3/7//v/+//7f/s/+z/7P/q/+r/6v/r/+v/6//r/+r/6v/q/+r/6v/q
/+v/6//r/+3/7f/t/+3/6//r/+v/7P/q/+r/6v/p/+v/6//r/+z/7P/s/+3/7f/s/+z/
7P/s/+z/7P/t/+7/7v/u/+7/7v/u/+7/7//w//D/8P/x//H/8f/x//H/8v/y//P/9P/0
//X/9f/2//f/9//3//j/+v/7//z//v/+//////8AAAEAAgAEAAYABgAHAAcABwAJAAcA
CAAIAAkACwAMAAwADAAJAAkABwAHAAcABwAHAAcACAAGAAYABQAEAAMAAgACAAIAAgAB
AAAAAAD+//7//v/8//z//P/8//z/+v/6//r/+f/5//r/+v/6//r/+f/5//j/9//3//b/
+P/4//n/+f/3//f/9//3//X/9f/1//X/9v/2//f/+P/2//b/9//3//X/9f/2//b/+P/4
//j/+P/2//b/+P/4//r/+//7//r/+v/5//n/+v/6//r/+//8//z/+//7//z//P/8//z/
/f/9//z//P/9//3//f/8//z//f/9//3//f/+//3//f/8//z/+//7//v/+//7//v/+//6
//r/+f/5//r/+v/6//r/+v/5//n/+P/5//n/+f/5//f/9//3//f/9//3//f/9v/4//j/
+P/4//j/+P/4//f/9//3//f/9//3//f/9//2//b/9v/2//b/9v/2//b/9v/2//b/9v/2
//b/9f/1//X/9v/2//b/9v/2//T/9P/1//P/8//0//T/9P/0//T/8//z//P/8//z//X/
9f/1//X/9f/z//P/9P/0//T/9P/0//L/8v/y//L/9P/0//T/9P/1//f/9//3//f/+P/4
//j/+v/7//v/+//8//z//P/8//z//P/+////AgADAAQABAACAAAAAAD///7//f/9//z/
+//5//j/9//3//f/9//3//X/9f/1//T/8f/x//H/8P/y//L/8f/x//H/8f/x//H/8f/x
//H/8f/y//L/8v/y//L/8f/x//H/7//x//L/9f/3//f/9//7/wIADgAeAC4ANwBAAEgA
VgBrAIEAmQC0ANUA8AD0AO4A8gDtAMMAiABcAD0AJQATAAsACAAFAP//+//1/+7/7P/s
/+3/7f/v/+//7f/t/+z/7P/s/+r/6v/q/+v/6//r/+v/6v/o/+j/6P/o/+n/6//s/+3/
6//r/+v/6//r/+v/6//s/+z/7P/s/+v/6//r/+v/7P/s/+z/7f/t/+r/6v/q/+r/7P/s
/+3/7v/s/+z/7P/s/+7/7v/v//D/8v/y//P/8//z//P/8//0//T/9f/2//b/9//3//j/
+f/5//n/+v/8//3//v8AAAAA/////wAAAQAAAAIABAAEAAcABwAHAAkACQAKAAoACwAL
AAwADAAMAAsACwAJAAkACQAJAAkACQAKAAgACAAHAAYABQAEAAQABAAEAAMAAgACAAAA
AAAAAAAAAAAAAAAAAAD+//7//v//////AAAAAP7//v/9//3//v/9//3//P/8//z//f/9
//3//f/9//3/+//7//v/+//9//z//P/8//r/+v/7//v//f/9//7//v8AAAAAAAAAAP//
/v////7/AAABAAEAAAACAAEAAQACAAIAAgADAAQABAADAAMABAAEAAQABAAFAAMAAgAC
AAMABQAFAAQABAAFAAUABQAFAAYABQAFAAQABAADAAMAAwADAAMAAwADAAIAAgABAAEA
AAAAAAAAAAABAAEAAgACAP/////////////////////////////+//7//v/+//7/AAAA
AAAA///9//3//f/9//////////7//v/+//7//v/+//7//v/+//7//v/+//7//v/9//3/
/f/+//7//v/+//7//P/8//3//////wAAAAD+//7//v/9//3//f/9//3//f/9//3//f/9
//3/+/////7//v/+//7//v/8//z//P/8//7//v/+//7///8BAAEAAQABAAIAAgACAAYA
BwAHAAcABgAGAAYABgAGAAYACAAJAAwADQAOAA4ADAAKAAoACQAKAAkACQAIAAYAAwAB
AP//AQABAAEAAQD////////+//3//f/9//z//P/8//v/+//5//n/+f/5//n/+f/5//n/
+v/6//r/+v/6//n/+f/5//v/+//8//v/+//7//3/AwAMABwALgBCAE8AWgBoAH4AmQCz
AM8A8gARARwBGgEaARoB9wC5AIAAUgAxAB8AFQAPAAwACwAHAP//9//w/+7/8v/1//X/
9//3//X/8//y//L/8v/y//L/8v/z//H/8f/x//D/8v/y//L/8v/y//P/8//z//H/8f/x
//H/8f/x//H/8v/y//L/8v/x//P/8//z//T/9P/0//X/9f/2//b/9v/2//b/9v/3//j/
9v/2//b/9v/2//b/9//4//r/+v/7//v/+//7//v//P/8//3//v/+//////8AAAEAAgAD
AAUACAAJAAoADAAMAA0ADQAOAA8AEAASABQAFAAVABUAFQAXABcAGAAYABkAGQAaABoA
GgAZABkAFwAXABUAFQAVABUAFgAUABQAEwAQAA8ADgAOABAAEAAPAA4ADAAKAAoACgAK
AAoACgAKAAwACgAKAAoABwAHAAgACAAIAAgABwAHAAQAAwADAAIABAAEAAUABQADAAMA
AwADAAMAAwADAAMAAwACAAIAAgACAAIAAwADAAMAAwAEAAQABAAEAAQABAAEAAQABgAG
AAYABwAHAAYACAAHAAcACAAIAAgACQAKAAgABwAHAAgACgAKAAoACwALAAoACgALAAsA
CwAKAAoACwALAAsACwAKAAkACQAIAAgABwAHAAcABwAHAAcABwAGAAYABQAFAAYABgAG
AAYABAADAAMAAgADAAMAAwADAAMAAwADAAMAAwADAAMAAgACAAIAAgACAAAAAAAAAP//
//////////8BAAEAAQAAAP7//v/+//7/AAAAAAAAAAD+//7//v/+//7//f/9//3/AAAA
AAAAAAD+//z//P/9//////8AAAAAAAAAAAAA///9//3//f/9///////////////+//7/
/v/+//7/AAAAAAAAAAD+//7//v/+////AQABAAEAAwAEAAQABAAGAAcABwAHAAYABgAG
AAYABAAEAAYABwAKAAsADAAMAAwACgAKAAkACAAHAAcABgAFAAMAAgABAAEAAQABAAEA
/////////v/+////AAAAAP///v/8//v//f/9//3//f/9//3//f/9//7//v/+//7//v/9
//3//f///////v8BAAMAAwAFAAkAFAAkADQAQgBNAFgAZgB8AJcAsQDNAO4ADwEcARgB
GgEaAfkAvQCGAF4APQAnAB0AFwASAA8ACwAFAP3/9v/2//j/+f/5//n/+f/5//f/9v/2
//b/9P/0//T/9f/3//f/9//2//b/9v/2//b/9v/3//f/9//3//f/9//3//f/9//3//j/
+P/4//j/9//3//f/9//4//j/+P/5//n/+v/6//r/+v/4//j/+f/6//z//P/8//z//P/8
//3//v/+//7//////wEAAQABAAIAAwADAAMAAgAFAAUABgAHAAcABwAIAAoACwAMAA4A
DgAPAA8AEAARABIAFAAWABYAFwAXABcAGQAZABoAGgAbABsAHAAcABwAGwAbABkAGQAZ
ABkAGQAZABoAGAAYABcAFgAVABQAFAASABIAEQAQABAADgAOAA4ADAAMAAwADAAOAAwA
DAAMAAsACwAMAAwACgAKAAkACQAKAAkACQAIAAgACAAJAAkACQAJAAkACQAHAAcABwAH
AAgACAAJAAoACAAIAAkACQAJAAkACgAKAAoACgAKAAoACAAIAAoACgAKAAsACwAKAAwA
CwALAAwACgAKAAsADAAOAA0ADQAOAA4ADgAOAA8ADwAOAA4ADwAPAA8ADgAOAA0ADQAN
AA0ADQANAA4ADgAOAA0ADQANAA0ADQANAA0ADgAOAA0ADQAMAAwADAAMAA4ADQANAAwA
DQANAA0ADQALAAsACwALAA0ADQANAAwACgAKAAoACgAMAAwADAALAAsACwALAAsACwAL
AAsACgAKAAoACgAKAAoACgAKAAoACgAKAAoACgAKAAkACQAJAAoACgAKAAoADAAKAAoA
CwAJAAkACgAKAAwADAAMAAsACwALAAsACwALAAsACwALAAsACwALAAsADQALAAwADAAM
AAwADAAMAAwADAAMAA4ADgAOAA4ADQAPAA8ADwAPABAAEAAQABIAEwATABMAFAAUABQA
FAAUABQAFgAXABgAGQAaABoAHAAaABoAGQAYABcAFwAWABUAEwASABEAEQARABEAEQAP
AA8ADwAOAA0ADQANAAwADAAMAAsACwALAAsACwALAAkACQAJAAkADAAMAAwADAAKAAkA
CQAJAAsADQAOAA8ADwAPABEAFQAeACoAOgBMAFcAXgBoAHYAiwClAL0A3AD9ABYBFgES
ARYBDQHbAKIAeABZAD8ALwAnACQAHwAbABMACwAGAAYACAAJAAkACQAJAAkABwAGAAYA
BgAGAAYABgAHAAUABQAFAAQABgAGAAYABgAGAAcABwAHAAcABwAHAAcABwAHAAcACAAG
AAYABgAFAAcABwAHAAgACAAIAAkACQAIAAgACAAIAAoACgALAAwADAAMAAwADAAMAAwA
DQAOABAAEAARABEADwAPAA8AEAASABMAFAAUABMAEwAUABUAFgAXABkAHAAbABwAHgAe
AB8AHwAgACEAIgAkACYAJgAnACcAJwApACsALAAsAC0ALQAuAC4ALgAtAC0AKwArACsA
KwArACsALAAqACoAKQAoACcAJgAmACgAKAAnACYAJAAiACIAIgAkACQAJAAkACQAIgAi
ACIAIQAhACIAIgAkACQAIwAjACIAIQAhACAAIAAgACEAIQAfAB8AHwAfACEAIQAhACEA
IwAiACIAIgAgACAAIQAhACEAIQAiACIAIgAiACIAIgAkACQAJgAmACYAJwAnACYAJgAl
ACUAJgAoACgAKQAqACoAKQApACoAKAAoACgAKQArACoAKgArACsAKwAqACoAKwArACsA
KwAsAA==
         </WaveFormData>
      </LeadData>
      <LeadData>
         <LeadByteCountTotal>10000</LeadByteCountTotal>
         <LeadTimeOffset>0</LeadTimeOffset>
         <LeadSampleCountTotal>5000</LeadSampleCountTotal>
         <LeadAmplitudeUnitsPerBit>4.88</LeadAmplitudeUnitsPerBit>
         <LeadAmplitudeUnits>¦ÌV</LeadAmplitudeUnits>
         <LeadHighLimit>2147483647</LeadHighLimit>
         <LeadLowLimit>268435456</LeadLowLimit>
         <LeadID>V6</LeadID>
         <LeadOffsetFirstSample>0</LeadOffsetFirstSample>
         <FirstSampleBaseline>0</FirstSampleBaseline>
         <LeadSampleSize>2</LeadSampleSize>
         <LeadOff>FALSE</LeadOff>
         <BaselineSway>FALSE</BaselineSway>
         <ExcessiveACNoise>FALSE</ExcessiveACNoise>
         <MuscleNoise>FALSE</MuscleNoise>
         <LeadDataCRC32>3243763263</LeadDataCRC32>
         <WaveFormData>
+v/7//v/+//7//v/+//7//v//P/+////AwADAAIAAQD+//7//v/+//v/+v/5//f/+P/2
//b/+P/3//b/9P/z//T/8v/y//H/8v/y//H/8f/w/+//7v/t/+//7//v/+//7f/t/+7/
7v/u/+3/7f/t/+//7f/r/+v/7f/u/+z/6v/s//L/9/8DABAAGgAjAC8APwBUAHEAjQCq
AMwA6gD2APYA/gD8AN8ArwCDAGIARgAxACIAGgATAAoABAD9//X/8P/u/+7/7f/q/+n/
6v/p/+j/6P/n/+b/4//i/+H/4P/i/+L/4v/i/+T/4//j/+P/4f/i/+L/4v/i/+L/4v/h
/9//3//g/+D/4v/i/+L/4v/i/+L/4v/i/+D/4f/h/+H/4f/h/+H/4f/h/+H/4f/i/+T/
4//j/+P/4f/i/+L/4v/g/+L/4v/i/+T/5f/l/+X/5P/l/+b/5v/p/+n/6f/q/+j/6v/r
/+z/6//s/+3/7v/w//D/8v/z//H/8v/0//b/+P/5//v//P/8//3//f/9//7//v/9//z/
/P/8//v/+//7//v/+//7//v/+//7//n/+P/3//b/9v/0//T/8//y//P/8v/x//H/7//v
/+7/7v/t/+z/7P/r/+v/6//r/+r/6P/o/+f/5//o/+j/6P/o/+X/5f/l/+T/5v/m/+b/
5v/m/+b/5v/m/+T/5P/k/+X/5f/k/+T/5P/k/+T/5f/l/+X/5f/l/+X/4//k/+T/5P/l
/+X/5f/l/+f/5//n/+f/5f/l/+X/5f/m/+b/5v/m/+b/5v/m/+b/5v/m/+b/5//n/+b/
5v/m/+b/5v/m/+b/5v/m/+b/5v/k/+T/5f/l/+P/4//j/+P/5f/k/+T/5P/j/+P/4//j
/+X/5f/l/+T/4//j/+P/4//i/+H/4P/f/+D/4f/i/+P/4f/g/+D/4P/i/+H/4f/h/9//
3//g/+D/3//e/97/3v/g/+D/4P/g/+D/3//f/9//4P/g/+H/4v/g/+D/4P/g/+D/4P/g
/9//3//f/9//4f/h/+D/3//e/+D/4f/h/9//3//h/+H/4f/h/+L/4P/i/+L/4v/i/+L/
4v/i/+L/4v/i/+L/4v/j/+P/5P/k/+P/5P/k/+X/5//o/+n/6//p/+n/6f/p/+v/6//t
/+7/8P/x//P/8//0//P/8v/y//D/8P/v/+7/7f/r/+r/6P/o/+r/6v/q/+n/6f/o/+b/
5v/l/+T/5P/l/+X/5f/l/+P/4//j/+P/5f/l/+X/5f/m/+b/5v/l/+f/5//n/+f/6f/p
/+n/6P/q/+j/5v/o//H/+/8IABIAHQApADcASgBhAH0AmgC4ANgA5gDkAOgA7ADXAKkA
ewBaAEAALwAiABgAEwAOAAgA///3//L/7v/u/+//7v/t/+7/6//o/+j/5//m/+j/6P/o
/+j/5v/m/+b/5v/n/+f/6P/p/+n/6v/q/+r/6P/o/+j/5//p/+n/6v/q/+r/6v/q/+r/
7P/s/+z/7P/s/+3/7f/t/+3/7f/t/+3/7f/t/+3/7v/w/+//7//v/+//8P/w//D/8P/y
//L/8v/y//P/8//z//b/9//4//j/+f/5//n/+v/6//z//f/+////AAABAAIABAAEAAYA
BwAJAAoADAAOAA0ADQAOAA4AEAARABEAEQATABQAFAAUABQAFAATABMAFQAVABUAFQAT
ABMAEwARABIAEQAQABAADgAOAA0ADAALAAoACQAJAAsACwAKAAoACQAIAAgABwAFAAUA
BQAEAAUABgAGAAcABgAGAAYABgAFAAUABQAEAAQABAAEAAQABgAGAAYABgAGAAYABgAH
AAcABgAGAAYACAAIAAkACQAHAAcABwAHAAkACgAKAAoADQANAA0ADQAMAAsACgAJAAoA
CwAMAA0AEAAQABAAEAAQABAAEAAQABAAEAAQABEAEQAQABAAEAASABIAEgASABIAEgAS
ABIADgAOAA8ADwARABEAEQARABEAEAAQABAAEQARABEAEQARABEAEQAQAA8ADwAPAA8A
DwAPAA8ADwAPAA8ADwAPAA8ADgAOAA4ADgANAA0ADQANAA0ADgAOAA8ADgAOAA4ADgAO
AA4ADgAQAA8ADwAPAA4ADgAPABAADgAOAA4ADgAQABAAEAAPAA8ADwAPABEAEwASABEA
EAAQABEAEQAPAA4AEAAQABAAEAASABIAEgASABEAEAAPAA4AEgATABUAFgAWABYAFQAV
ABYAFgAWABcAGQAZABkAGQAZABkAGwAcACAAIQAjACMAIAAfAB4AHgAeAB4AHQAcABsA
GQAYABYAGAAaABoAGgAZABkAGAAWABQAEwASABIAEwATABMAEwATABMAEwATABUAFQAV
ABUAFgAWABYAFQAVABUAFQAVABUAEwAVABgAFAAQABIAFgAjADUARgBSAGEAdwCRALAA
0QDvABABMgFEAUgBTAFOATQBAQHLAJ0AdgBgAFMASgBCADsAMgAqACMAGwAWABYAGAAZ
ABYAFQAUABMAEgASABEAEAASABIAEgASABIAEgASABIAEgARABEAEQATABQAFAAUABIA
EgASABEAEwATABQAFAASABIAEgASABQAFAAUABQAFgAXABcAFwAVABUAFQAVABcAFwAX
ABgAFgAVABUAFQAVABYAFgAWABgAGgAaABoAGgAbABsAGwAeAB8AIAAgACEAIQAhACIA
IgAkACUAJgAnACgAKQAqACwALAAuAC8AMQAyADQANgA1ADUANgA2ADYANwA3ADcAOQA6
ADoAOgA4ADgANwA3ADcANwA3ADcANQA1ADUAMwAyADEAMAAwAC4ALgAtACwAKQAoACcA
JwAlACUAJAAkACUAJAAkACMAIgAhACAAHgAeAB4AHQAdABoAGgAaABoAGQAZABkAGAAY
ABgAGAAYABYAFgAWABYAFgAWABYAFwAXABYAFgAWABYAFgAXABcAFwAXABcAFwAXABgA
GAAYABcAFwAXABcAFwAXABcAFwAXABcAFwAXABYAFgAWABYAFgAWABYAFgAWABYAFgAX
ABcAFgAWABYAFgAWABYAFgAWABYAFgAWABQAFAAVABUAEwATABMAEwARABAAEAAQABEA
EQARABEADwAPAA8ADgANAA0ADQANAA0ADQANAA0ADQANAA0ADQALAAoACgAKAAoACQAJ
AAkACQAJAAoACgALAAoACgAKAAkACAAHAAYACAAHAAcABwAGAAYABwAIAAcABgAFAAQA
BAAEAAQAAwADAAMAAwAFAAcABgAFAAQABAAFAAUAAwADAAQABAAEAAQABAACAAIAAgAC
AAIAAgACAAIAAwADAAQABAADAAQABAAFAAYABgAGAAcABwAHAAcABwAHAAcACQAKAAoA
CwANAA0ADAALAAoACgAKAAoACQAIAAcABQAEAAIAAAACAAIAAgADAAMAAgAAAP7//f/8
//z/+f/5//n/+f/5//n/+f/5//n/+f/5//n/+v/6//r/+f/3//f/9//3//f/9//5//r/
+P/0//b/+v8DABMAIgAsADcARQBbAHQAjwCrAMoA7AAEAQoBDAEQAQYB2wCpAH8AXABE
ADUAKAAgABkAEAAIAAEA+f/0//T/9v/z//D/8f/w/+//7P/s/+v/6v/s/+z/7P/s/+z/
7P/s/+z/6v/p/+n/6f/p/+r/6v/q/+j/6P/o/+f/6f/p/+r/6v/o/+j/6P/o/+b/5v/m
/+b/6P/p/+n/6f/o/+f/5v/l/+f/5//n/+j/6P/n/+f/5//n/+j/6P/o/+j/6v/q/+r/
6P/p/+n/6f/q/+v/7P/s/+3/7f/t/+7/7v/w//H/8v/z//T/9f/2//b/9v/4//n/+f/6
//z//v/9//3//v/+/wAAAQABAAEAAQACAAIAAgACAAIAAQABAAEAAQABAAEA////////
/f/8//v/+v/6//j/+P/3//b/9f/0//P/8//z//P/8v/y/+//7v/u/+3/7f/t/+3/7P/u
/+7/7f/t/+r/6v/q/+r/6//r/+v/6v/q/+r/6v/q/+j/6P/o/+j/6P/o/+j/6f/p/+j/
6P/o/+j/6P/p/+n/6f/p/+n/6f/p/+r/6v/q/+v/6//r/+v/6f/p/+n/6f/r/+v/6//r
/+z/7P/s/+z/7P/s/+z/7P/s/+z/7P/t/+3/7P/s/+z/7P/s/+z/7P/q/+r/6v/q/+r/
6v/r/+v/6//r/+v/6//p/+j/6P/o/+n/6f/p/+n/5//n/+f/5v/l/+X/5f/l/+f/5//n
/+f/5f/l/+X/5f/n/+b/5v/m/+b/5f/l/+X/4//j/+T/5P/k/+T/5f/m/+T/5P/k/+T/
5v/l/+X/5f/k/+T/5f/m/+X/5P/j/+L/4//k/+X/5f/j/+P/4//l/+f/5v/l/+T/5P/l
/+X/4//j/+X/5f/l/+X/5v/m/+T/5P/k/+T/5P/k/+T/5P/k/+T/5P/k/+P/4//k/+T/
5//o/+j/6f/q/+r/6v/r/+v/6//r/+v/7f/t/+//8P/x//H/8v/x//L/8f/w//D/8P/w
/+//7v/t/+v/6v/o/+j/6v/q/+r/6f/p/+j/5v/o/+f/5v/m/+X/5f/l/+X/4//j/+P/
4//l/+X/5f/l/+T/5P/k/+P/4//j/+P/4//j/+P/4//k/+b/5P/k/+b/7f/3/wQADgAX
ACEALwBAAFcAcwCQAK4AzgDiAOYA6ADuAOMAuwCNAGgASgA1ACQAFAANAAgAAAD5//H/
6v/o/+r/5//k/+P/4v/h/+L/4v/h/+D/3v/e/97/3v/e/97/3v/e/+D/3//f/9//3f/e
/97/3v/e/97/3v/d/9//3//g/+D/3v/e/97/3v/g/+D/4P/g/9//3//e/93/3//f/9//
3//f/9//3//g/+D/3//f/9//3//g/+D/4P/e/+D/4P/g/+L/4//j/+P/5P/l/+b/5v/l
/+X/5f/m/+b/6P/p/+r/6//s/+3/7v/w//D/8v/z//H/8v/0//b/9//3//j/+P/6//v/
+//7//z//P/7//r/+//8//z//f/7//v/+//7//v/+//7//n/+v/5//j/+P/2//b/9f/0
//P/8v/x//H/7//v/+7/7v/v/+7/7v/t/+3/7f/t/+z/7P/s/+v/6//s/+z/7P/s/+v/
6//r/+r/6P/o/+j/6P/q/+r/6v/q/+j/6P/o/+n/6//q/+r/6v/q/+r/6//r/+n/6f/p
/+n/6v/s/+3/7v/u/+3/7P/r/+v/6//r/+v/7f/t/+3/7f/s/+z/7P/s/+7/7v/u/+7/
7P/s/+z/7f/t/+z/7P/s/+z/7P/s/+z/7P/s/+z/7P/s/+z/7f/t/+v/6//r/+v/6//q
/+r/6v/p/+n/6f/p/+n/6f/p/+j/6f/p/+n/6f/n/+f/5//n/+n/6f/p/+n/5//m/+b/
5v/o/+f/5//n/+f/5//o/+j/5f/k/+T/5P/m/+b/5v/m/+b/5f/l/+X/5P/k/+X/5v/m
/+b/5v/m/+b/5v/m/+X/5f/l/+X/5//n/+b/5f/k/+T/5f/l/+P/4//l/+X/5f/l/+L/
5P/k/+T/5P/k/+T/5P/k/+T/5P/k/+T/5P/l/+X/5v/m/+f/6P/o/+n/7P/s/+z/7f/r
/+v/6//r/+v/6//t/+7/8P/x//P/8//y//H/8P/w/+7/7v/t/+z/7f/r/+r/6P/o/+r/
6v/q/+n/6f/o/+b/5P/j/+L/4v/i/+P/5P/l/+X/5f/l/+X/5f/l/+X/5f/m/+b/5v/l
/+P/4//j/+P/5f/l/+P/5P/o/+j/5v/o/+v/8/8AAAwAFQAfAC0APgBTAG0AiACiAMIA
2gDcAN4A5ADbALMAgwBeAEQAMQAiABoAFQAOAAYA/f/1/+7/7P/q/+v/6v/p/+j/5//k
/+T/4//i/+T/5P/k/+T/5P/k/+T/5P/k/+P/4//j/+X/5v/m/+b/5P/k/+T/4//l/+X/
5v/m/+b/5v/m/+b/5v/m/+b/5v/o/+n/6f/p/+f/5//n/+f/6f/p/+n/6v/q/+n/6f/p
/+v/7P/s/+z/7P/u/+7/7v/u/+//7//v//D/8f/y//L/9f/1//X/9v/2//j/+f/6//v/
/P/9//7//v/+/wAAAQABAAIABAAGAAcABwAIAAgACgALAAsACwAPABAAEAAQAA4ADgAN
AA0ADwAPAA8ADwANAA0ADQALAAwACwAKAAoACgAKAAkACAAJAAgABwAHAAcABwAGAAYA
BwAGAAYABQADAAMAAwACAAQABAADAAMAAgACAAIAAgADAAMAAwACAAIAAgACAAIAAAAA
AAAAAAACAAIAAgADAAMAAgACAAIAAgACAAMAAwAEAAUABgAHAAUABgAGAAYABwAHAAcA
BwAJAAkACQAJAAkACQAJAAkACgAKAAoACgAKAAoACgAKAAwADAAMAA0ACwAKAAoACgAM
AAwADAAMAAwADAAMAAwACgAKAAsACwAMAA0ADgAPAA0ADAAMAAwADQANAA0ADQANAA0A
DQAMAAsACwALAAsACwALAAsACwALAAsACwALAA0ADAAMAAwADAALAAsACwAJAAkACgAK
AAwADAANAA4ADAAMAAwADAAMAAsACwALAAwADAANAA4ADAAMAAwADAAOAA4ADgANAAsA
CwALAA0ADQAMAAsACgAMAA0ADQALAAsADQANAA0ADgAOAA4ADgAOAAwADAAMAAwADgAO
AA4ADgANAA0ADgAOAA8AEAAQABEAFAAUABQAFQAUABMAEgARABIAEwAWABgAGAAZABsA
GwAaABkAGAAYABYAFgAVABQAEwARABAADgAQABIAEgASABEAEQAQAA4ADgANAAwADAAL
AAsACwALAAsACwALAAsACwALAAsACwAMAAwADAALAAsACwALAAsACQALAAsADAAKAAgA
BgAKABMAHQAuAD4ASQBXAGsAhAChAL8A4AAAARwBJAEmASoBIgH5AMUAlwB0AFwATQBC
ADoAMQAoACIAGQATAAwACgAKAAsACgAJAAYABQAEAAQAAwACAAIAAgACAAIAAAAAAAAA
AAACAAEAAQABAAEAAgACAAIAAAAAAAAA//8BAAEAAgACAAAAAAAAAAAAAAAAAAAAAAD+
////////////////////////////AAD+//3//f/9//3//v/+//7//P/+//7//v/+////
/////wAAAQACAAIAAwADAAMABAAEAAYABwAIAAkACgALAAwACgAKAAwADQAPABAAEgAU
ABMAEwAUABQAFgAXABcAFwAYABgAFwAWABYAFgAVABUAFQAVABUAFQATABMAEwARABIA
EQAQABAAEAAQAA8ADgALAAoACQAJAAsACwAKAAoABwAGAAYABQAFAAUABQAEAAQABAAD
AAMAAAAAAAAAAAABAAEAAQAAAAAAAAAAAAAAAAAAAAAAAAAAAAAAAAABAP///v/+//7/
AAAAAAEAAQD//////////wEAAgACAAIAAgABAAAA/////////////wEAAQABAAEAAAAA
AAAAAAACAAIAAgACAAIAAgACAAMAAQAAAAAAAAACAAIAAgACAAAAAAAAAAAAAAAAAAEA
AQD//////////////v/+//7//f/9//3//f/9//3//f/8//v/+//7//v/+//7//v/+//5
//n/+f/5//v/+v/6//r/+v/5//n/+f/5//n/+v/6//n/+P/4//j/9v/2//b/9v/4//f/
9//3//b/9v/3//j/+P/4//j/+P/4//j/+P/3//X/9f/1//f/+f/4//f/9v/2//f/9//1
//X/9//3//f/9//2//b/9v/0//b/9v/2//b/9v/0//T/9P/0//b/9v/2//b/9//3//j/
+P/3//j/+P/5//r/+v/6//v/+f/5//n/+f/7//v//f/+/wAAAQADAAMAAAD///7//v/+
//7//f/8//v/+f/4//b/9v/4//j/+P/3//f/9v/0//b/9f/0//T/8f/x//H/8f/x//H/
8f/x//H/8f/x//H/8v/y//L/8f/x//H/8f/x//P/8f/z//T/8v/w//D/9P/9/wkAFgAg
ACkANwBHAFwAdwCTAK4A0ADuAPgA+AD+AP4A3wCtAIEAYABIADUAJgAeABkAEAAIAP//
9//0//L/8v/x//D/7//u/+//7P/s/+v/6v/q/+r/6v/q/+j/6P/o/+j/6P/n/+f/5//n
/+j/6P/o/+r/6v/q/+n/5//n/+j/6P/o/+j/6P/o/+j/6P/o/+j/6P/p/+n/6f/n/+f/
5//n/+f/5//n/+j/6v/p/+n/6f/n/+j/6P/o/+j/6v/q/+r/6v/r/+v/6//s/+3/7v/u
/+//7//v//D/8P/y//P/9P/1//b/9//4//b/9v/4//n/+f/6//z//v/9//3//v/+//7/
////////AQACAAIAAgACAAIAAQABAAMAAwADAAMAAQABAAEA//8AAP///v/+//7//v/9
//z/+f/4//f/9//3//f/9v/2//X/9P/0//P/8//z//P/8v/0//T/8//z//D/8P/w//D/
8f/x//H/8P/y//L/8v/y//H/8P/v/+7/8P/w//D/8f/v/+7/7v/u/+7/7v/v/+//7//v
/+//7//v//D/8P/w//H/8f/x//H/8f/x//H/8f/z//P/8//z//L/8v/y//L/9P/0//T/
9P/y//L/8v/z//P/8v/y//L/9P/0//T/9P/0//T/9P/0//D/8P/x//H/8f/x//H/8f/x
//D/8P/w//H/8f/x//H/8f/x//H/8P/v/+//7//v/+3/7f/t/+3/7f/t/+3/7f/v/+7/
7v/u/+7/7f/t/+3/6//r/+z/7P/s/+z/7f/u/+z/7P/s/+z/7P/r/+v/6//s/+z/7f/u
/+3/7P/r/+r/7P/s/+z/6//r/+v/6//t/+3/7P/r/+r/7P/t/+3/6//p/+v/6//r/+v/
6v/q/+r/7P/s/+n/6v/s/+z/7P/s/+r/6v/q/+r/6v/q/+r/6v/r/+v/7P/s/+3/7v/u
/+//8P/w//D/8f/x//H/8f/x//H/8f/z//T/9v/3//n/+f/4//f/9v/2//b/9v/1//T/
8//x//D/7v/u//D/8P/w/+3/7f/s/+r/6v/p/+j/6P/p/+n/6f/p/+n/6f/p/+n/6f/p
/+n/6f/o/+j/6P/n/+f/5//n/+f/5f/n/+f/6v/s/+r/6P/o/+3/9f8CAA4AFwAhACsA
OgBPAGkAhACgAMAA2gDgAOAA5gDjAL8AjwBoAFAAOQAmABwAFwAOAAgAAQD3//D/7P/q
/+n/6v/p/+j/5//k/+T/4//i/+L/4v/i/+L/4v/i/+L/4v/i/+H/4f/h/+P/5P/k/+T/
4v/i/+L/4f/j/+P/5P/k/+L/4v/i/+L/4v/i/+L/4v/k/+X/5f/l/+P/4//j/+P/4//j
/+P/5P/k/+P/4//j/+X/5v/m/+b/5v/o/+j/6P/m/+f/5//n/+r/6//s/+z/7f/t/+3/
7v/u//D/8f/y//P/9P/1//b/9P/0//b/9//5//r//P/+//3//f/+//7/AAABAAEAAQAD
AAQABAAEAAQABAADAAMAAwADAAMAAwADAAMAAwABAAIAAQAAAAAAAAAAAP///v/9//z/
+//7//3//f/8//z/+//6//r/+f/7//v/+//6//r/+v/5//n/+P/4//j/+P/3//f/9//2
//b/9v/2//b/9v/2//b/9v/2//b/9v/3//f/9v/2//b/9//4//r/+//7//v/+//7//n/
+v/6//r//P/9//7/////////////////////////AAAAAAAAAAAAAAAAAAAAAAAAAAAA
AAEAAQAAAAAAAAACAAIAAgACAAQABAAEAAQAAgACAAMAAwADAAMAAwADAAEAAAAAAAAA
AQABAAEAAQADAAMAAwACAAEAAQABAAEAAQABAAEAAQABAAEAAQABAAMAAgACAAIABAAD
AAMAAwABAAEAAgACAAMAAgACAAIAAgACAAIAAgAEAAMAAwADAAIAAgADAAQABAAEAAQA
BAAGAAYABgAFAAMAAwADAAUABwAGAAUABAAEAAUABQADAAUABwAHAAcABwAGAAYABgAG
AAYABQAHAAgACAAIAAgACAAGAAYABgAGAAgACAAIAAgACwALAAwADAALAAwADAANAA4A
DgAOAA8ADwAPAA8ADwAQABEAFAAWABgAGQAbABsAGAAXABYAFgAWABYAFQAUABMAEQAQ
AA4ADgAQABAAEAARABEAEAAOAA4ADQAMAAwACwALAAsACwALAAsACwALAAsACwALAAsA
DAAMAAwACwALAAsACwALAA0ADQANAAwACgAIAAYACAARAB0ALAA6AEcAUwBjAHoAlwCz
ANAA8gASAR4BHgEkASQBBQHVAKUAgABkAFMARgA8ADcAMAAqACMAGQAQAA4ADgAPABAA
DwAQAA0ACgAKAAkACAAIAAgACAAIAAgACAAIAAgACgAJAAkACQAJAAoACgAKAAoACgAK
AAkACQAJAAoACgAKAAoACgAKAAoACgAKAAoADAANAA0ADQANAA0ADQANAA8ADwAPABAA
EAAPAA8ADwAPABAAEAAQABIAFAAUABQAEgATABMAEwAUABUAFgAWABkAGQAZABoAGgAc
AB0AHgAhACIAIwAkACIAIgAkACUAJwAoACoALAAtAC0ALgAuAC4ALwAvAC8AMQAyADIA
MgAwADAALwAvAC8ALwAvAC8AMQAxADEALwAsACsAKgAqACwALAArACoAJwAmACUAJQAl
ACUAJAAkACMAIgAiACEAIQAhACEAIAAeAB4AHQAdABoAGgAaABoAGwAbABsAGgAaABoA
GgAaABgAGAAYABgAGAAYABgAGQAXABYAFgAWABYAFgAXABcAFwAXABcAFwAXABgAGAAY
ABkAGQAZABkAGQAZABkAGQAZABkAGQAZABgAGAAYABgAGgAaABoAGgAYABgAGAAZABkA
GAAYABgAGAAYABgAGAAWABYAFgAWABQAFAAVABUAFQAVABUAFQAVABQAFAAUABMAEwAT
ABMAEQARABEAEAAPAA8ADwAPAA8ADwAPAA8ADwAPAA8ADwAPAA4ADgAOAA4ADQANAA0A
CwALAAwADAANAAwADAAMAAoACgAKAAoADAALAAsACwAIAAgACQAKAAgACAAIAAgACgAK
AAoACQAJAAkACQALAAsACgAJAAgACAAJAAkABwAFAAcABwAHAAkACAAIAAgACAAIAAYA
BgAGAAYACAAIAAgACAAGAAYABgAGAAcABwAIAAgACQAKAAoACwAMAAwADAANAA0ADQAN
AA0ACwALAA0ADgASABMAFQAVABQAEwASABIAEAAQAA8ADgAPAA0ADAAKAAgACgAKAAoA
CQAJAAgABgAIAAcABgAGAAMAAwADAAMABQAFAAUABQADAAMAAwADAAYABgAGAAUAAwAD
AAMAAwAFAAUABQAGAAYABgAGAAYADQAZACYAMgA9AEkAVwBuAIsApQDCAOQAAgEQARAB
FgEYAf0AzQCfAHoAXgBLAD4ANgAtACgAIAAZABEACAAGAAYABQAEAAMAAgABAAAAAAD/
//7//v/+//7//v/+//7//v/+//7//f/9//3//f/+//7//v/+//7//v/9//3//f/+//7/
AAAAAAAAAAD+//7//v/+//7///////////////////////////8AAAIAAQABAAEA//8A
AAAAAAAAAAIAAgACAAIAAwADAAMAAgADAAQABAAHAAcABwAIAAgACgALAAwADQAOAA8A
EAAQABAAEgATABMAFAAWABgAGQAZABoAGgAaABsAGwAbAB0AHgAeAB4AHgAeAB0AHQAd
AB0AHQAdAB8AHwAfAB0AGgAZABgAGAAYABgAFwAWABUAFAATABMAEwATABIAEgARABAA
EAAPAA8ADwAPAA4ADgAOAA0ADQAMAAwADAAMAAsACwALAAoACgAKAAoACgAKAAoACgAK
AAwADAAMAA0ADQAMAAwADAAMAAwADQANAA0ADQANAA0ADQAOAA4ADgAPAA8ADwAPAA0A
DQANAA0ADQANAA0ADQAOAA4ADgAOAA4ADgAOAA4AEAAQABAAEQARABAAEAAQAA4ADgAO
AA4AEAAQABAAEAAMAAwADQANAA0ADQANAA0ADwAOAA4ADgANAA0ADQANAA8ADwAPAA4A
DQANAA0ADQALAAsACwALAA0ADQANAA0ADQAMAAwADAAMAAsACwALAAkACQAKAAoACwAK
AAoACgAKAAoACgAKAAoACQAJAAkACAAIAAkACgAKAAoACgAKAAoACgAKAAkACQAJAAkA
CwALAAoACQAIAAoACwALAAkABwAJAAkACQALAAoACgAKAAoACgALAAsACwALAAoACgAK
AAoACgAIAAgACAAIAAkACgALAAwADQANAA4ADgAPABAAEAARABAAEAAQABEAEQARABEA
EQARABEAEwAUABQAFQAXABcAGAAXABYAFgAWABYAFQAUABMAEQAQAA4AEAASABIAEgAP
AA8ADgAMAAwACwAKAAoACwALAAsACwAJAAkACQAJAAkACQAJAAkACgAKAAoACQAJAAkA
CQAJAAsACwALAA4ADAAKAAoACgARABkAJAAyAD0ARwBTAGIAeQCVALIAzgDuAAgBCgEM
ARQBCwHjALMAjgByAF0ATABAADkAMgAqACEAGQAUABAAEAAPAA4ADQAMAA0ACgAKAAkA
CAAKAAoACgAKAAgACAAIAAgACAAHAAcABwAHAAgACAAIAAgACAAIAAcACQAJAAoACgAI
AAgACAAIAAgACAAIAAgACgALAAsACwAJAAkACQAJAAsACwALAAwADAALAAsACwALAAwA
DAAMAA4AEAAQABAADgAPAA8ADwAQABEAEgASABMAEwATABQAFgAYABkAGgAbABwAHQAe
ABwAHAAeAB8AIQAiACQAJgAlACUAJgAmACcAKQAqACsAKwAsACwALAAsACwAKwArAC0A
LQAtAC0ALQAtAC0AKwAqACkAKAAoACoAKgApACgAJwAmACUAJQAnACcAJgAmACUAJAAk
ACMAJQAlACUAJAAkACQAIwAjACIAIgAiACIAIQAhACEAIAAgACAAIAAgACIAIgAiACIA
IgAiACIAIwAjACIAIgAiACIAIgAjACMAIwAjACMAIwAlACYAJgAmACcAJwAnACcAJwAn
ACcAJwApACkAKQApACoAKgAqACoAKgAqACoAKgAsACwALAAtAC0ALAAsACwALgAuAC4A
LgAuAA==
         </WaveFormData>
      </LeadData>
   </Waveform>
</RestingECG>
