# Supplementary material for: Detection of Left Atrial Enlargement Using a Convolutional Neural Network-Enabled Electrocardiogram
Source: Front Cardiovasc Med. 2020 Dec 17;7:609976. doi: 10.3389/fcvm.2020.609976 (PMC7773668; doi:10.3389/fcvm.2020.609976)
Supplement: Supplementary file 3 [file Data_Sheet_3.ZIP › normal2/1802017182_5000_00000012.XML]

<?xml version="1.0" encoding="Windows-1252"?>
<!DOCTYPE RestingECG SYSTEM "restecg.dtd">
<RestingECG>
   <PatientDemographics>
      <PatientID>1802017182</PatientID>
      <PatientAge>70</PatientAge>
      <AgeUnits>Years</AgeUnits>
      <Gender>Female</Gender>
      <PatientLastName>liuyuezhen</PatientLastName>
   </PatientDemographics>
   <TestDemographics>
      <DataType>Resting</DataType>
      <Site>1</Site>
      <AcquisitionDevice>MAC55</AcquisitionDevice>
      <Status>Unconfirmed</Status>
      <Priority>Normal</Priority>
      <AcquisitionTime>09:24:54</AcquisitionTime>
      <AcquisitionDate>03-09-2017</AcquisitionDate>
      <CartNumber>1</CartNumber>
      <AcquisitionSoftwareVersion>009C</AcquisitionSoftwareVersion>
      <XMLSourceVersion>MAC5000 v1.0</XMLSourceVersion>
   </TestDemographics>
   <RestingECGMeasurements>
      <VentricularRate>54</VentricularRate>
      <AtrialRate>54</AtrialRate>
      <PRInterval>178</PRInterval>
      <QRSDuration>94</QRSDuration>
      <QTInterval>424</QTInterval>
      <QTCorrected>402</QTCorrected>
      <PAxis>38</PAxis>
      <RAxis>-12</RAxis>
      <TAxis>-38</TAxis>
      <QRSCount>9</QRSCount>
      <QOnset>225</QOnset>
      <QOffset>272</QOffset>
      <POnset>136</POnset>
      <POffset>191</POffset>
      <TOffset>437</TOffset>
      <ECGSampleBase>500</ECGSampleBase>
      <ECGSampleExponent>0</ECGSampleExponent>
   </RestingECGMeasurements>
   <Diagnosis>
      <Modality>Resting</Modality>
         <StatementCount>5</StatementCount>
         <LabelText>12SL Õï¶Ï³ÂÊö</LabelText>
      <DiagnosisStatement>
         <StmtFlag>ENDSLINE</StmtFlag>
         <StmtText>ñ¼ÐÔÐÄ¶¯¹ý»º</StmtText>
      </DiagnosisStatement>
      <DiagnosisStatement>
         <StmtFlag>ENDSLINE</StmtFlag>
         <StmtText>²»ÍêÈ«ÐÔÓÒÊøÖ§´«µ¼×èÖÍ</StmtText>
      </DiagnosisStatement>
      <DiagnosisStatement>
         <StmtText>ST¶ÎÓë</StmtText>
      </DiagnosisStatement>
      <DiagnosisStatement>
         <StmtFlag>ENDSLINE</StmtFlag>
         <StmtText>T ²¨Òì³££¬¿É¿¼ÂÇÎª²à±ÚÐÄ¼¡È±Ñª</StmtText>
      </DiagnosisStatement>
      <DiagnosisStatement>
         <StmtFlag>ENDSLINE</StmtFlag>
         <StmtText>Òì³£ ECG</StmtText>
      </DiagnosisStatement>
   </Diagnosis>
   <Waveform>
      <WaveformType>Rhythm</WaveformType>
      <WaveformStartTime>0</WaveformStartTime>
      <NumberofLeads>8</NumberofLeads>
      <SampleType>CONTINUOUS_SAMPLES</SampleType>
      <SampleBase>500</SampleBase>
      <SampleExponent>0</SampleExponent>
      <HighPassFilter>16</HighPassFilter>
      <LowPassFilter>150</LowPassFilter>
      <ACFilter>NONE</ACFilter>
      <LeadData>
         <LeadByteCountTotal>10000</LeadByteCountTotal>
         <LeadTimeOffset>0</LeadTimeOffset>
         <LeadSampleCountTotal>5000</LeadSampleCountTotal>
         <LeadAmplitudeUnitsPerBit>4.88</LeadAmplitudeUnitsPerBit>
         <LeadAmplitudeUnits>¦ÌV</LeadAmplitudeUnits>
         <LeadHighLimit>2147483647</LeadHighLimit>
         <LeadLowLimit>268435456</LeadLowLimit>
         <LeadID>I</LeadID>
         <LeadOffsetFirstSample>0</LeadOffsetFirstSample>
         <FirstSampleBaseline>0</FirstSampleBaseline>
         <LeadSampleSize>2</LeadSampleSize>
         <LeadOff>FALSE</LeadOff>
         <BaselineSway>FALSE</BaselineSway>
         <ExcessiveACNoise>FALSE</ExcessiveACNoise>
         <MuscleNoise>FALSE</MuscleNoise>
         <LeadDataCRC32>2698064281</LeadDataCRC32>
         <WaveFormData>
AAAAAAAAAAD///7//f/8//3//v///wAA/f/8//v/+v/8//z//P/8//n/+P/3//b/+P/4
//j/+P/6//r/+v/6//f/9v/1//T/9P/0//T/9P/0//T/9P/0//P/8v/x//D/9P/2//j/
+v/5//j/9//2//b/9v/2//b/9f/0//P/8v/w//D/8P/w//L/9P/2//j/9f/0//P/8v/0
//b/+P/6//j/+P/4//j/+v/6//r/+v/8//z//P/8//v/+v/5//j/+//8//3//v/+//7/
/v/+//3//P/7//r//P/+/wAAAgD///7//f/8//z//P/8//z/+v/6//r/+v/4//j/+P/4
//r/+v/6//r/+P/4//j/+P/7//z//f/+//z//P/8//z/+//6//n/+P/7//z//f/+//v/
+v/5//j/+P/4//j/+P/6//r/+v/6//r/+v/6//r/+v/6//r/+v/5//j/9//2//f/+P/5
//r/+v/6//r/+v/3//b/9f/0//j/+v/8//7/+//4//X/8v/2//j/+v/8//n/+P/3//b/
+P/4//j/+P/5//r/+//8//n/9v/z//D/9P/2//j/+v/6//r/+v/6//f/9v/1//T/9//4
//n/+v/4//j/+P/4//r/+v/6//r/+f/4//f/9v/2//b/9v/2//j/+P/4//j/9//2//X/
9P/1//b/9//4//b/9v/2//b/9//4//n/+v/4//j/+P/4//b/9P/y//D/8//2//n//P/5
//j/9//2//f/+P/5//r/+f/5//3//f/7//z//v/7//r//P/8//z//P///////v/+//3/
/f///wMAAwAFAAcABAABAAAA/f8AAAEABQAGAAUABQAHAAcABwAFAAMAAAAFAAYABgAE
AP7/+v/1/+//8v/0//X/+P/5//n/+P/3//f/9v/1//X/+P/5//n/9v/1//f/9v/z//X/
9f/2//b/9P/z//P/8//1//X/9f/3//r/+v/6//v/8P/r/+T/2v/W/9z/5v/y/wEAGQA4
AFcAcACNALIA2gDzAPoA/QD5AO0A0wCgAGgAQQAjAAcA9P/n/97/2f/R/8f/xf/N/9r/
4f/k/+L/3f/a/9j/1v/i//P/8//t//D/8//y//H/8v/y//H/8f/w//D/8P/w//H/8v/y
//D/8v/1//T/8//0//T/9P/0//b/9P/y/+//7P/s/+7/8f/z//L/8f/y//L/8//0//T/
8//x//P/8//z//b/9v/z//P/9//z//H/8f/x//H/8P/w//P/9P/0//X/8//y//P/9f/2
//b/9//0//L/8v/0//b/9P/y//L/8P/y//L/8//0//T/9P/0//T/9v/3//f/9v/5//r/
+//9//r/+v/3//L/9P/0//X/9//7//v/+//7//r/+//7//v/AgAGAAkADAAHAAUABAAB
AAMABAAEAAMAAQABAAAA/v///wEABgAHAAYABgAFAAUABgAFAAMA/v/7//z/AQD///3/
/////////P/8//7//P/7//v//P/9//r/+f/6//f/9//4//j/+P/3//j//P/5//T/9v/3
//f/9//3//j/+f/3//b/9f/0//T/8f/y//X/9f/3//f/+P/2//P/8//z//P/8v/z//X/
9f/0/+3/8v/0//b/9P/w//L/9f/1//X/9P/0//L/7P/v//D/8P/x//H/8f/x//H/7//t
//H/9P/w//D/8//z//H/8v/y//L/9v/1//L/9v/2//b/9P/2//j/9//3//f/9f/1//f/
9//4//L/7f/t/+//8//3//v/9//4//b/8//0//X/9f/2//X/9//2//X/8v/y//P/9f/3
//b/9v/6//r/+f/1//T/+v/6//X/8v/y//X/9v/3//j/9P/x/+3/8P/x//X/+P/x//L/
8f/v//D/8P/w//H/8v/z//P/8//1//X/+f/7//f/9v/2//b/8//w//X/9f/u/+7/8v/z
//H/8f/y//P/8//t/+7/8P/x//L/8//0//P/8v/x//D/8v/y//L/8v/0//T/9P/0//H/
8P/v/+7/8f/y//P/9P/y//L/8v/y//L/8v/y//L/9P/0//T/9P/x//D/7//u//L/9P/2
//j/9v/2//b/9v/0//T/9P/0//T/9P/0//T/8v/y//L/8v/z//T/9f/2//b/9v/2//b/
+P/4//j/+P/3//b/9f/0//b/9v/2//b/9v/2//b/9v/0//T/9P/0//b/9v/2//b/9P/0
//T/9P/0//T/9P/0//f/+P/5//r/+v/6//n/+f/9//3//f/+/wEA///9/wAA/f/8//z/
///+//7//v/9//3///////3//v///wAAAQAFAAUABQAFAAUABAACAAEAAwADAAMAAQAB
AP7/AAAAAAEAAAAAAAIA/v/7//r/+P/0//T/9v/3//n/+f/5//j/9//3//j/+f/5//b/
9v/5//n/9//3//f/9v/2//T/8//0//X/9v/3//f/+f/5//j/9/////z/9f/s/+b/5P/e
/9z/5P/z/wcAJgBHAGoAiwCuANQA9QAKARMBGQEPAfkA0gCWAFcAMQARAPD/2//S/9f/
3//Z/9H/0//U/9P/2v/W/9X/4P/q/+j/5v/l/+H/4//s//X/9v/3//r/+P/3//f/9v/y
//D/7v/t//T/9v/2//r/+v/2//L/8P/x//L/8//2//f/+P/4//j/9f/0//T/8//2//f/
+v/8//j/9v/z/+//8v/1//b/9//4//j/9f/1//j/9f/0//X/+P/5//n/+v/5//j/9v/1
//X/9v/5//3////+//7/+v/2//T/9P/0//f/+P/7//z/+v/4//f/9v/3//j/+f/6//3/
//8AAAAA/f/8//v/+//7//7//v/8//z//P/9////AgADAAQABQAHAAkACgALAAwADAAL
AAoADAANAA8ADwAOAA4ADQALAAwADQANAAwACgALAA8ADwAOAA4ADQANAA0ADQAMAAgA
BQAGAAsACQAIAAsADAANAAkACAAJAAYAAgABAAEAAQACAAMABgAFAAIAAgABAAAA/f/+
/wIA///6//z//f/9//n/+f/6//v//v/+//7//v/5//X/9f/3//n/+//7//z//v/7//v/
+//5//b/9f/1//n/+v/1//z/+//8//n/9P/2//n/+f/5//r//P/8//j/+v/6//n/+f/7
//v/+//7//v/+/8BAAYAAAD+/////f/7//z//P/8//7/+//2//j//f/+//3/AAD///3/
/P/7//v/+//9//3/AgAAAP//AwD+//3//P/7//r//v//////AQADAAQABgACAAMAAQD/
//n/+P/4//n/+//6//r//v8BAAEA/v/+/wEAAAD6//b/+P/7//z//f/+//z/+//5//f/
9//6//z/+v/8//z/+//3//T/8f/v//P/9f/2//f/+f/5//3////2//L/7//s/+3/7P/z
//X/7P/s//D/8f/z//P/9P/1//3/9//u/+7/7f/s/+v/6v/r/+z/7f/u/+3/7P/r/+r/
6v/q/+r/6v/r/+z/7f/u/+v/6v/p/+j/7P/u//D/8v/w/+7/7P/q/+r/6v/q/+r/7P/s
/+z/7P/p/+j/5//m/+n/7P/v//L/7//s/+n/5v/o/+j/6P/o/+r/6v/q/+r/6v/q/+r/
6v/p/+j/5//m/+j/6P/o/+j/6v/q/+r/6v/s/+z/7P/s/+v/6v/p/+f/6f/v//H/8//w
//D/6//m/+j/6P/o/+n/7v/w//H/8v/v/+//8f/x//H/8//1//f/8//z//H/7//x//b/
+P/5//b/9//2//X/8//x/+7/8P/y//P/8v/y/+//7f/q/+n/5v/k/+T/5v/p/+n/6f/p
/+j/5//n/+j/6v/r/+n/6v/r/+n/5f/j/+X/6P/q/+r/6P/n/+b/5f/l/+X/5//n/+7/
7//p/+b/4//c/9D/xv/M/9b/3v/x/wcAIABHAGwAfwCYAL4A3QDuAPkA/QDzAN8AtABy
ADsAHwADAOL/zf/Q/8//w/+//7//u/+6/8v/1v/S/8//1P/W/9T/1v/X/9v/3f/g/+b/
5v/m/+j/5v/l/+X/5P/k/+b/6P/r/+3/7P/p/+r/6f/m/+P/4v/m/+j/6v/u/+v/6v/o
/+b/5f/m/+j/6f/n/+X/5f/k/+f/6v/s/+3/6//t/+3/7f/s/+r/5f/j/+f/5f/l/+f/
6P/p/+n/6v/q/+r/6f/p/+j/6P/q/+3/6//q/+r/5v/m/+j/7P/w/+7/7P/s/+r/7P/s
/+3/7v/w//D/8P/w/+//7//u/+z/7f/u/+//8f/w//L/8f/u//H/8v/0//f/+//7//v/
+//6//v/+//7//3//v/+//7//P/9/////////wAAAAD//wIABQAHAAgABAABAAEA/f/8
//z/+//7/wAAAQABAP7/+P/4//z/+f/5//3///8BAPz/+v/6//b/9f/1//b/9//1//X/
9//1//f/+P/4//j/9P/0//f/8//u/+7/7f/r/+z/7//z//f/9//2//X/9P/x/+3/7f/v
/+//8f/x//L/7//r/+r/6f/s/+z/7v/x//L/8P/o/+z/7P/u/+z/6P/r/+//8P/x/+//
8P/v/+r/7P/s/+v/6//v/+//7//v/+v/6f/t//D/7//w//T/9f/x//D/7v/s//P/8//x
//b/9f/0//H/8v/z//P/9P/1//P/8//1//X/9v/y/+//8f/w//H/8v/z/+//8v/y//H/
8P/v/+3/7P/v//P/9P/1/+//7v/u/+//8f/w//D/9P/z//P/8P/w//X/9v/y//D/7v/x
//L/8//0//D/7f/p/+3/7//0//j/8//0//P/8f/v/+7/7f/t/+//8f/y//P/8P/v//L/
8//y//L/8//0//H/7v/z//P/6v/q/+7/7//y//P/9f/3/+//7f/s/+z/8P/y//T/9v/1
//T/8//y//H/8P/v/+7/7//w//H/8v/x//D/7//u/+//8P/x//L/8//0//X/9v/z//D/
7f/q/+7/8P/y//T/8f/w/+//7v/v//D/8f/y//T/9P/0//T/8v/y//L/8v/z//T/9f/2
//T/8v/w/+7/7//w//H/8v/y//L/8v/y//T/9P/0//T/9v/2//b/9v/0//L/8P/u//D/
8P/w//D/8P/w//D/8P/w//D/8P/w//P/9P/1//b/9f/0//P/8v/0//T/9P/0//b/9v/2
//X/9P/3//b/9f/3//r/+P/2//b/9v/2//f//f/+//7//v/9//3///////z/+//6//n/
+v/9//7////9/wAAAAD///3//////////v/9//v//v/8//v/+P/2//b/9f/z//P/8v/w
//D/8v/2//f/+P/5//f/9f/0//T/9P/z/+//7v/y//P/8v/z//H/8v/y//D/8f/x//H/
8f/v/+//8f/x/+z/6f/p/+7/7//q/+D/2v/g/+L/5v/z/wUAIABDAGYAhQCmAMoA6QD4
APsA+QDzAOUAwgCKAFMAKwAJAO7/2//S/9P/0//T/8//y//O/9f/1P/K/9f/5P/k/+T/
5P/j/+H/3f/e/+b/6P/q/+7/7f/t/+7/7v/u/+7/7v/v//D/8P/u//D/9P/y//D/8P/t
/+z/6//s/+3/7v/u/+7/6//q/+r/6f/t/+//8//2//T/8v/v/+v/7f/v/+//7//1//b/
9P/1//P/7f/p/+f/7f/v//D/8v/x//D/7v/t/+//8P/z//f/9//2//b/8v/u/+z/7P/s
//D/8v/2//j/9f/0//T/9P/z//L/8f/w//P/9f/2//b/9v/2//b/9//5//z//P/6//n/
+P/4//n/+f/5//n/+f/9////AAABAAAAAAD///7/AAADAAcACQAHAAgACAAHAAUABQAE
AAIAAwAFAAoACwAHAAYABAADAAYABwAHAAQAAAAAAAQAAQD+/////v/9//7/AAAEAAQA
/f/7//r/+f/7//v//f/7//v//P/8//z/+v/6//3/+f/4//r/+//7//j/9//3//f/+f/6
//v//P/3//P/8//1//X/9//3//j/9v/z//P/8//y//D/8P/x//b/9v/w//b/9v/4//b/
8v/w//P/8//z//b/+P/4//T/8//y//D/7//z//P/8//z//P/8f/1//j/9v/2//n/+f/3
//j/+P/4//r/9//y//T/+f/6//n//P/7//n/+P/3//P/8//1//X//P/6//n//f/6//n/
+P/3//b/+v/7//v/+P/3//X/9P/2//n/+f/5//j/+P/5//v/+P/2//X/+P/6//v/+f/6
//7//v/5//b/8//1//X/9f/7//r/+v/5//j/9//5//r/+P/6//r/+f/5//j/9//3//f/
9//2//X/9v/3//z////5//j/+P/4//f/9P/5//n/9P/0//j/+f/3//f/+P/5//v/9f/2
//j/+P/4//j/+P/6//r/+v/6//j/+P/4//j/+v/6//r/+v/7//z//f/+//r/+P/2//T/
9//4//n/+v/4//j/+P/4//b/9v/2//b/+v/8//7/AAD+//z/+v/4//r/+v/6//r/+v/6
//r/+v/6//r/+v/6//j/+P/4//j/9v/2//b/9v/6//z//v8AAP7//P/6//j/+P/4//j/
+P/7//z//f/+//r/+P/2//T/9//6//3/AAACAAEAAQAFAAEA///+//7//f/6//z//P/+
////AwAEAAcACAAIAAkACgAJAAYABQAEAAMAAgADAAEAAQABAAQABwAHAAgACwANAA0A
CwAJAAMABAADAAEA/P/6//r/+f/5//v//P/8//n/+v/6//n/+//7//r/+f/7//z//f/9
//z//P//////+//7//v//P/6//j/9//3//n/+f/5//n/+f/5//j/9//5//b/7//s/+b/
4v/k/+r/8v/9/xMAOgBhAHgAlQDAAOYA/QAEAQcBBwH7ANMAnABoADsAFwD1/97/3f/c
/9P/z//T/9X/0//Y/9//2v/W/93/5P/m/+j/7P/r/+f/6f/y//T/8v/w//D/8v/z//X/
9v/0//T/9P/1//r/+v/4//r/+//4//X/9P/0//T/9P/2//j/+P/3//b/9P/0//X/9f/z
//P/9f/2//j/+P/3//X/9//5//n/+f/+//7/+//7//v/9//1//X/+v/7//v//P/6//r/
+f/5//f/9v/3//n/+//6//r/9v/0//T/9v/4//z//P/+//7////+//7//v/9//z/+//6
//3///8AAAAA///+//3//f///wIAAgAAAAEAAgAEAAcABgAFAAQAAwAGAAcABwAHAAkA
CgAKAAoACwANABAAEQAPABAAEAAPAA0ADQAMAAoADAANABEAEQAOAAwACQAHAAoACwAL
AAgABQAGAAsACQAFAAcABwAHAAgACAAKAAgAAwABAAAA//8AAAEABAADAAMABAAEAAQA
/f/6//r/8//z//j//P////z/+//7//v//P/8//z//P/3//P/8//1//X/9//3//j/+f/3
//j/+f/1//L/8f/x//b/9v/w//b/9//6//n/9v/z//X/9P/z//f/+v/7//j/+P/4//f/
9//3//f/9//3//b/9f/6//7/9//2//j/9//5//z//v8AAAIA///6//z//f/8//n/+v/8
//v/+//7//v/+//9//3////8//r//f/7//v/+//7//f/+v/6//n/9//3//b/9v/3//v/
/P/9//n/+P/4//n/9v/0//P/9v/5//n/9v/2//v//P/4//b/9P/1//T/8//5//j/+P/3
//f/9//6//z/9v/2//T/8f/z//T/9f/3//f/9//2//X/9f/1//n/+//2//T/8//y//L/
8P/2//f/8v/y//b/9//3//f/+P/5//n/AQACAPr/9v/0//L/8P/y//L/8v/y//T/9P/0
//T/9P/0//T/9P/3//j/+f/6//f/9v/1//T/9P/0//T/9P/2//b/9v/2//X/9P/z//L/
9P/2//j/+v/3//T/8f/u//D/8v/0//b/9P/0//T/9P/0//T/9P/0//T/9P/0//T/8v/y
//L/8v/y//L/8v/y//D/8P/w//D/8f/y//P/9P/2//b/9v/2//X/9P/z//L/8//z//T/
+f/5//n/+v/8//v/+P/6//r/+P/5//3//v/9//z/+v/5//v/+//5//n//P/9//7/AQD+
//3//P/+/wAA/////wEA//////3/+//6//z//P/7//r/+v/8//3/+f/3//T/8P/z//b/
+P/5//b/9f/z//H/8P/w//D/7//t/+7/8v/z//P/8//z//T/9f/0//T/9f/z//H/7//t
//D/8f/x//H/7//u//H/6v/e/9T/1P/g//D/+/8DAB4ARQBiAH0AoADGAO0A/gD3APkA
9QDdAKoAcAA/ABsA///o/93/2v/X/9H/z//J/7//vv/H/87/1P/d/9j/0v/W/9r/2f/b
/93/4P/k/+T/5P/m/+X/4//i/+D/4P/i/+T/5//n/+b/4//k/+T/4P/c/9r/3//i/+X/
6v/m/+T/4f/e/97/4P/j/+X/4//j/+X/5v/j/+L/4P/d/9//4f/h/+H/4//i/97/3f/h
/9//3//h/+T/5f/l/+b/5P/i/9//3f/h/+T/6f/v/+r/5v/j/9z/3f/g/+X/6v/q/+j/
6P/m/+X/5P/k/+T/5v/m/+b/5v/m/+f/5//m/+j/6P/o/+n/6f/s/+z/6v/r/+z/7v/x
//H/8f/x//H/7v/t/+v/6f/t//D/8v/0//T/9f/3//f/9v/2//X/8//z//P/8v/w/+7/
7//z//P/9P/0//P/8//3//f/9v/y/+v/6v/t/+n/6v/t/+7/7//t/+z/7f/q/+n/6f/q
/+v/6P/n/+j/5f/o/+r/6//s/+b/5v/p/+X/4P/i/+P/4//j/+P/5P/l/+b/5v/m/+b/
5f/h/+H/4//k/+f/6P/q/+f/4f/e/9v/3v/e/+D/4//k/+T/3v/k/+L/4v/e/9j/2v/f
/+H/4//j/+T/4//e/+H/4v/i/+P/4//j/+P/4//f/93/4f/k/+H/4v/m/+f/5P/k/+P/
4v/m/+X/4v/m/+j/6P/m/+j/5v/l/+X/5f/l/+X/5//n/+j/5P/h/+P/4//l/+f/6f/m
/+j/5//l/+f/5//m/+b/5//r/+z/7f/n/+b/5v/n/+r/6v/r//D/7v/r/+X/4v/n/+j/
5P/i/+T/5//o/+n/6f/m/+T/4f/k/+X/6f/s/+b/6P/o/+f/5//m/+X/5f/n/+n/6v/r
/+n/5//p/+n/5//m/+b/5v/m/+T/6v/r/+X/5v/r/+3/6//p/+j/5//n/+P/4P/k/+f/
6P/p/+r/6v/q/+r/6v/n/+b/5f/k/+b/6P/q/+z/6P/m/+T/4v/n/+r/7f/w/+3/7P/r
/+r/6f/o/+f/5v/o/+r/7P/u/+v/6P/l/+L/5v/o/+r/7P/s/+z/7P/s/+r/6v/q/+r/
6v/q/+r/6v/o/+j/6P/o/+v/7P/t/+7/6//q/+n/6P/l/+T/4//i/+X/6P/r/+7/7P/s
/+z/7P/s/+z/7P/s/+z/7P/s/+z/7P/s/+z/7P/s/+z/7P/s/+v/6v/p/+j/6//s/+3/
7v/u/+7/7v/u/+z/6//u/+3/7//w//L/7//t//D/8f/y//H/9f/2//b/+f/5//r//f/5
//X/8//x//T/9f/4//n/9//1//b/9P/2//f/+v/7//3/+//5//b/9//2//T/8P/x//L/
8v/x/+//7v/s/+z/7v/v/+//7//s/+r/6P/n/+n/6//s/+r/6v/t/+3/6//o/+f/5//m
/+j/6f/r/+3/6v/p/+j/6f/p/+j/5//n/+z/5f/e/9j/0v/Q/9r/5v/1/w0ALgBNAGoA
hQCoAMYA2QDqAPkA9wDpANEAogBoADUADwDv/9r/zf/G/7//v//F/8X/w//G/8X/xv/M
/9H/1v/a/+D/5v/n/+H/2f/c/+L/4v/i/+T/5f/l/+b/5v/m/+b/5v/n/+f/5P/f/97/
4v/i/+L/5P/m/+b/5v/o/+n/6v/q/+r/5f/k/+T/4//l/+X/5//o/+f/5v/k/+H/4//l
/+X/5f/q/+r/5//n/+j/4//g/9//5f/n/+j/6v/o/+j/5//n/+X/5P/l/+f/6P/o/+n/
5v/j/+L/4//k/+j/6v/u//D/7f/s/+z/7P/s/+z/7P/s/+v/6//q/+j/6P/o/+j/6f/r
/+7/7v/s/+7/7v/v//H/8//z//P/8//z//P/8v/x//H/8v/y//L/9P/1//f/9//1//T/
8v/v//H/8//0//T/8//z//b/9f/x//D/7v/t//H/8f/w/+z/5v/k/+b/4f/j/+f/6f/r
/+j/6P/q/+j/5P/j/+P/4//h/+H/4//h/93/3P/a/9j/2P/a/9//3f/a/9z/3f/d/9n/
1//W/9X/1v/W/9b/1v/T/8//z//R/9P/1f/V/9b/2f/X/9j/2f/X/9T/0//T/9n/2v/V
/9z/2v/a/9b/0P/R/9X/1v/X/9b/2P/Y/9T/0//S/9D/z//T/9X/1//Z/9T/0f/U/9b/
0//U/9j/2f/c/97/3//g/+D/3f/Y/9r/3//g/9//4v/l/+X/5v/n/+f/5//p/+n/7f/q
/+j/6//r/+v/6//r/+n/7P/s/+v/7f/t/+z/7P/p/+v/6v/p/+n/6v/s/+//7P/q/+n/
7P/u/+//7f/u//H/8P/q/+b/6v/v//L/9f/2//T/8//x//D/7//x//L/8f/0//X/9f/x
//D/7//v//D/8f/x//H/8//z//f/+f/z//L/8v/y//L/8P/2//f/8P/w//T/9f/z//P/
9P/1//f/9//4//b/9P/0//T/9P/2//j/+v/8//n/+P/3//b/9P/0//T/9P/2//b/9v/2
//P/8v/x//D/9P/2//j/+v/5//j/9//2//T/9P/0//T/9P/0//T/9P/2//b/9v/2//j/
+P/4//j/9f/0//P/8v/z//T/9f/2//f/+P/5//r/9//2//X/9P/2//b/9v/2//P/8v/x
//D/9P/2//j/+v/8//z//P/8//j/9v/0//L/8//0//X/9v/1//T/8//y//T/9v/4//r/
+f/4//f/9v/2//X/9f/5//v//f8AAAQA///6//r/+P/6//v///8AAAIAAgABAAEAAQAB
AP////8BAAEAAQADAAUABQAFAAgABwAFAAQABQAIAAkACAAHAAAAAAD+//v/+v/4//j/
9//3//f/9v/0//T/9v/3//f/9f/1//T/8//2//j/+v/7//b/9v/5//n/9f/1//X/9v/2
//T/8//z//X/9f/1//X/9f/1//T/8//5//b/7//o/+L/3v/e/+T/9P8NACUAQgBlAIoA
rQDMAOYA+QAKAQsB/wDvANUAnABgADcAFwD1/+D/2//Y/9X/1f/R/8v/z//S/9P/2P/g
/+X/6v/y//D/4v/j/+3/5f/e/+f/6v/t//L/8v/x//H/8P/v//D/8f/z//j/+P/2//j/
+f/2//P/8v/w//D/8P/y//P/9P/0//T/8//0//b/9//0//P/9P/0//T/9P/z//H/7//x
//H/8f/3//j/9v/3//j/8//w/+//9P/1//X/9v/0//T/8//z//D/8P/y//X/8//y//L/
7v/u/+7/8P/y//j/+v/+/wAA/P/6//n/+P/5//r/+//8//z//f/9//z/+f/4//f/9//5
//7/AAAAAP3//P/8//3/AQADAAUABwAHAAcABgAFAAUABgAGAAYACAALAA8AEQAQABAA
DwANAA0ADQAMAAoADAANABEAEQAOAAwACQAHAAsADQAOAAwABwAGAAkABQAFAAcABwAH
AAUABAAFAAIAAQABAAIAAwADAAMABQADAAAAAAD///7/+//8/wAA/f/7//7/AAABAP3/
+//6//n//f/+////AAD9//n/+f/7//r/+//6//r//P/5//n/+f/6//j/+P/5//7//v/4
//7/+//8//n/9P/3//v//P/9//3//v/9//j/9v/2//X/9f/6//v//P/9//r/9//6//z/
+v/6//3//f///wAAAAAAAAAA/f/4//r/AAACAAIABgACAP///f/7//r/+//+////AwAA
AP7/AQD9//3//f/9////BAAGAAcABQADAAAA/v/8//////////3//P/8//3/+//6//r/
/v8BAAMAAgAEAAUAAgD6//T/9//7//3///8AAP7//f/7//r/+f/7//z/+v/+/wAAAQD9
//z/+//7//v/+//6//n/+f/5//3////5//j/+P/4//r/+P/+////9v/2//r/+//7//v/
/P/9////AwAEAPb/9P/0//T/9P/3//j/+f/6//n/+P/3//b/+f/6//v//P/+//7//v/+
//z/+v/4//b/+P/6//z//v/7//r/+f/4//n/+v/7//z/+//6//n/+P/1//T/8//y//X/
+P/7//7/+//6//n/+P/6//r/+v/6//n/+P/3//b/9v/2//b/9v/4//j/+P/4//f/9v/1
//T/9//4//n/+v/4//f/9//7//n/+f/6//z//P/6//3//v/7//v//v/+/wAAAAD/////
//////3//f/9//3//f///wEAAQABAAQAAgD///3//f8AAAMABAAFAP//AAD///3/+P/2
//b/9f/2//f/9//2//X/9v/2//X/8//z//L/8f/z//T/9f/1//H/8P/y//H/8//1//f/
+v/3//L/7v/r/+3/7f/t/+3/8P/x//H/8f/n/+T/4//g/+L/5P/e/9r/4v/v/wEAGAA1
AFIAbwCOAK4AyQDcAOcA6QDhAMsArACCAFEAHwD7/+T/2f/S/8n/x//J/8v/yf/G/8n/
zP/M/8n/zP/Y/97/1v/R/9v/4//g/+T/4v/g/+D/5f/n/+r/7P/n/+b/5f/l/+b/5P/g
/+D/5f/k/+P/5P/m/+b/5v/o/+v/7P/s/+z/5//m/+b/5f/l/+X/5//o/+b/5v/l/+P/
4//l/+X/5f/q/+r/5//n/+f/4//h/+H/5v/n/+f/6P/m/+b/5f/l/+H/4P/h/+P/5v/o
/+v/6v/m/+b/6P/q/+r/6P/o/+b/6P/o/+n/6v/p/+j/5//m/+r/6//r/+r/6v/q/+r/
6//p/+z/7P/q/+v/7P/u//H/8P/v/+7/7f/w//P/9f/3//j/+P/3//b/9P/z//P/8f/2
//r//f////3/+//4//T/8P/v//H/7//x//L/8v/z//j/+f/5//b/9P/2//z/+//p/+//
8//v/w==
         </WaveFormData>
      </LeadData>
      <LeadData>
         <LeadByteCountTotal>10000</LeadByteCountTotal>
         <LeadTimeOffset>0</LeadTimeOffset>
         <LeadSampleCountTotal>5000</LeadSampleCountTotal>
         <LeadAmplitudeUnitsPerBit>4.88</LeadAmplitudeUnitsPerBit>
         <LeadAmplitudeUnits>¦ÌV</LeadAmplitudeUnits>
         <LeadHighLimit>2147483647</LeadHighLimit>
         <LeadLowLimit>268435456</LeadLowLimit>
         <LeadID>II</LeadID>
         <LeadOffsetFirstSample>0</LeadOffsetFirstSample>
         <FirstSampleBaseline>0</FirstSampleBaseline>
         <LeadSampleSize>2</LeadSampleSize>
         <LeadOff>FALSE</LeadOff>
         <BaselineSway>FALSE</BaselineSway>
         <ExcessiveACNoise>FALSE</ExcessiveACNoise>
         <MuscleNoise>FALSE</MuscleNoise>
         <LeadDataCRC32>3518150583</LeadDataCRC32>
         <WaveFormData>
AAAAAAAAAAADAAQABQAGAAMAAgABAAAAAQACAAMABAADAAIAAQAAAP///v/9//z/AAAC
AAQABgACAAAA/v/8//3//v///wAA/v/+//7//v/8//z//P/8//7//v/+//7//v/+//7/
/v8AAAIABAAGAAQABAAEAAQAAwACAAEAAAADAAQABQAGAAUABAADAAIABAAEAAQABAAF
AAYABwAIAAoACgAKAAoADQAOAA8AEAAMAAoACAAGAAkACgALAAwADAAMAAwADAAKAAoA
CgAKAAsADAANAA4ADQAMAAsACgAIAAgACAAIAAkACgALAAwACwAKAAkACAAKAAoACgAK
AAgABgAEAAIABAAGAAgACgAKAAoACgAKAAkACAAHAAYACQAKAAsADAAKAAgABgAEAAcA
CAAJAAoACAAGAAQAAgAEAAQABAAEAAYACAAKAAwACAAGAAQAAgADAAQABQAGAAYABgAG
AAYABgAGAAYABgAIAAgACAAIAAYABgAGAAYABAAEAAQABAAGAAYABgAGAAQABAAEAAQA
BwAIAAkACgAJAAgABwAGAAUABAADAAIABQAGAAcACAAGAAYABgAGAAgACAAIAAgABgAE
AAIAAAADAAYACQAMAAoACAAGAAQAAgACAAIAAgAEAAYACAAKAAgABgAEAAIAAwAEAAUA
BgAFAAQAAwACAAQABAAEAAQABwAIAAkACgAHAAYABQAEAAQABAAEAAQABQAGAAcACAAG
AAYABgAGAAoADAAQABMAEQAPAA4ADAAOABAAEgAVABQAEwATABEADwAPAA0ADQAPAA4A
DwASABEAEAAOAAwADwAQABEAEgARABAAEAAPAAsABgAEAAMABAAFAAcACQAIAAoACwAG
AAAA////////AQABAAAAAAD///7/+//4//n/+////wMAAgAAAP3/+f/8//3///8AAP//
/v/9//z//P/7//r/+P/9//7/AAADAAIAAQAAAAAABQAKAAsACQAKAAYAAAD6//f/+P/+
/wMACwARACIAQABaAGkAdABqAEoALgAoACYAGwAOAAAA8//l/9v/2f/d/93/3P/g/+L/
5v/o/+L/3P/e/97/3v/r//r/+v/y//L/+P/4//f/9//7//v//P/9//r/+f/3//X/9v/3
//n//P/7//v//f/9//z/+v/5//j/+f/6//v//P/6//f/9f/y//T/9v/4//r/+f/6//r/
+v/7//r/9//1//n/+//9////+//5//b/9P/3//j/+f/6//j/+f/5//v/+P/2//j/+P/6
//z//v8AAP3//f/8//v/+//7//3//f/7//v//P/8//3//f/8//z//f8AAAMABgAGAAIA
/v/7//7///8AAAEA///+/wAA//8BAAAAAAAAAAMAAwAEAAcABQAIAAgABwAGAAYABgAG
AAYABQAGAAYABAACAP///f8AAAMABgALAAoACQAHAAYACAALAAsABQAEAAYABQADAAEA
AQABAAEABAAFAAYABwAFAAQAAgD+////AAABAAMAAgABAAEAAAABAP7/AQD+/wIAAQAC
AAMAAAD+//3//P///////f/+//v/+//7//3//f/9//3//f/+////AAABAP7//P/7//r/
/f/9//7/BAAFAAQAAgD//wEAAgACAAIAAgAGAAQAAwABAAAAAAD7//v///8CAAUAAwAD
AAQABgAFAAQAAwABAAEABQAHAA0ACwAIAAQAAgAEAAYACQALAAoACgAMAA0ADAALAAgA
BQAGAAUAAgADAAUABgAHAAYACAAHAAcABwAFAAYABgAFAAMABQAFAAUABgAEAAUABwAG
AAUABAADAAUABQAFAAYABgAGAAUABQADAAMAAgABAAIAAwAEAAUAAwACAAQAAAD9////
AAACAAEAAQADAAIAAAD///3//P///wIABwALAAkABQADAAEAAAAAAAEAAQD+/wEABAAE
AAMAAAD///7/BwAFAAQAAgD///7//f/8//7/AAACAAQAAgACAAIAAgAAAP7//P/6//z/
/v8AAAIAAQAAAP///v8BAAIAAwAEAAEAAAD///7//v/+//7//v/+//7//v/+//7//v/+
//7///8AAAEAAgABAAAA///+//7//v/+//7/AAAAAAAAAAD9//z/+//6//z//v8AAAIA
AQAAAP///v/9//z/+//6//3//v///wAA/v/8//r/+P/7//z//f/+//z//P/8//z/+v/6
//r/+v/7//z//f/+//7//v/+//7/AwAFAAgACQAMAAwACgAKAAoACwAMAA0AEQARABEA
EQAMAAkABQAAAAMABgAHAAgACQAIAAgACAAIAAgACAAIAAkACQAGAAIA/v/9//n/9//6
//v//f8CAAcABAAAAP///P/7//r/+f/5//r/+//8//n/9v/0//P/9v/5//v//P/5//f/
9//3//f/9v/1//T/9f/2//f/9//0//L/9P/0//b/+f/8//3///8EAAEA/v///wMACAAI
AAQAAgD9//T/8P/t/+//9/8KACYARgBbAGoAbgBWADAAIAAgAB0AFgAMAP3/6f/Z/9f/
2//f/9z/3P/e/+D/4v/g/9z/3v/i/+D/3//g/+D/5v/y//j/+P/3//f/+P/3//f/9//3
//f/9v/1//T/8//z//T/9//3//n/+f/3//b/9v/2//j/+P/4//j/+P/3//f/9v/0//T/
9P/0//f/+P/4//j/+P/4//b/9f/z//P/8//z//f/+f/6//z/+v/4//b/9P/3//n/+v/9
//z/+v/8//z/+f/4//f/9v/4//n/+f/5//f/9f/1//P/9f/3//r//P/5//n/+P/4//j/
+v/8//7/AAD+//z/+//4//f/9v/1//f/+P/8//3//v/+////AAACAAEAAQADAAUACAAI
AAcAAwACAAEAAAADAAMABQAGAAQAAgD///3//f/9//3///8EAAUABQAGAAQABQADAPv/
/v8CAAMAAwAFAAUABQAFAAMAAQD///3/AAACAAMAAgD+//7//v///wEAAQACAAIA///8
/////P/8//n/+P/3//j/+v/9/wAA/f/7//f/9v/2//f/+P/7//v/+//7//v/+//7//v/
+//8//z//f/+//z/+f/3//r//v/+//3/+//8//7///8AAP//AgD///3/AAACAAUAAwD+
/////////wAAAQADAAYABAAEAAQAAwD//wEAAQAFAAUABAACAAIAAAAAAAEAAQACAAIA
BAAFAAcABwAFAAMABQAFAAMABQAHAAgACQAIAAQAAQD///3/AAAEAAcACQAGAAcABgAF
AAEA/P/6//n//f///wEAAwACAAEAAAAAAAIAAgABAAEA//////7//f/8//v/+v/5//z/
/v8DAAIA/P/7//n/+P/3//f/+f/4//j/+f/5//r/+P/4//r/+//7//n/+f/5//P/8v/y
//H/7//z//f/+P/6//j/+P/4//X/8f/0//r/+f/4//f/9v/0//L/8P/u/+//8P/x//L/
8P/w//D/8P/v/+7/7f/s/+7/8P/y//T/8f/w/+//7v/x//L/8//0//L/8v/y//L/8f/w
/+//7v/w//L/9P/2//T/9P/0//T/8v/y//L/8v/w//D/8P/w/+7/7v/u/+7/8P/y//T/
9v/z//D/7f/q/+7/8P/y//T/9P/0//T/9P/y//L/8v/y//b/+v/9/wEAAAAAAP///P/8
//z//f/+//7////+//3//v/9//7//v///wAAAwAEAAEA///9//z//f/+////AAACAAMA
AwAAAPr/9//1//D/8P/x//L/9P/4//v/+P/0//X/9f/1//X/8v/w/+//7v/w/+7/7P/r
/+//8//3//r/9v/z/+//7f/u//D/8f/y//L/8v/y//L/7v/s/+n/6v/u//H/9f/5//X/
8f/w//P/+P/9//v/+v/8//z/9P/v/+r/6v/1//3///8OACgAPgBRAGAAYgBIACwAIgAk
ABsADgAEAPP/3//X/9P/z//V/9b/0P/Q/9z/4v/Y/9L/1P/Y/9r/3//k/+j/5P/m/+z/
7P/r/+v/7//x//T/9//0//P/8f/v//D/7//v//D/8f/x//P/8//x//D/8P/w//P/9P/1
//b/9P/x/+//7P/q/+r/6v/q//D/9P/3//r/+f/2//H/7f/u/+//8P/x//D/7//t/+z/
8P/w//D/8P/y//P/8//1//H/7v/v/+7/8f/y//P/9P/z//P/8v/x//D/7//w/+//8f/z
//b/+P/0//P/8f/w/+//8v/1//j/9//0//H/7//x//H/8f/x//T/9v/7//3/+v/4//f/
9v/4//n/+/////3//v/8//n/+P/4//j/+P/6//v//v8AAAIAAAD9//v//f/9//3/////
//3/+v/4//v///8AAPv//f8AAAAA///+//3//P/7//z//f/+/////f/8//r/9v/1//b/
9//5//z//f///wAA/P/4//r/9v/3//X/9f/1//X/9v/4//r//P/7//j/+P/3//f/9//5
//b/9f/0//P/9P/1//b/9//5//j/+P/4//f/9f/0//j//P/8//v/+f/4//j/9//2//n/
/v/9//3/+//6//r/9f/0//f/+f/7//z//f///wIA///+//3/+//6//3//v8DAAEAAAD+
//7//v/+//////8BAAIABQAHAAUAAwD///v//v////7/AQABAAAA///8//z/+//7//v/
/f/+//7//f/7//3//f/9//7//P/9/////v/9//z/+//6//n/+P/4//z//v///wEA///9
//r/9//4//n/+v/7//v//P8AAP7/+f/5//j/+P/6//v//v/+//r/+f/3//b/+f/6//3/
//////3//f/9//j/+P/5//n/9v/5//z//P/8//r/+v/6//f/+//+//7//v/+//7//v/7
//r/+f/4//r/+v/6//r/+P/4//j/+P/6//r/+v/6//r/+v/6//r//P/8//z//P/6//r/
+v/6//n/+P/3//b/+v/8//7/AAD9//z/+//6//z//P/8//z//f/+////AAD+//z/+v/4
//n/+v/7//z//P/8//z//P/8//z//P/8////AAABAAIAAAD+//z/+v/7//z//f/+//3/
/P/7//r/+v/6//r/+v/9//7///8AAP3//P/7//r//f/+////AAAAAAAAAAAAAAEABAAG
AAkACgAMAA0ADAAKAAgABwAGAAkADQAPABEADwANAA0ADAAIAAgACgAKAAoACQAIAAgA
BgAGAAYABgAHAAkACgAIAAMAAQAAAPz//P/9//7/AAAGAAkABgACAP3/+//5//f/+f/6
//z//v////7//f/9//z//f/+//7//v/9//v/+//6//r/+f/4//v//P/9//7/+//6//j/
+v/4//n/+//9//v/+/8AAAUABAAFAAMABgAMAAgAAAD9//r/9v/3//v/AQASADIAUgBl
AHAAbABWADYAIgAgABsAEAAIAP3/8f/l/9//3f/d/9r/2P/Y/+L/6v/o/+j/7P/s/+j/
5f/o/+z/7v/0//r/+v/5//n/+v/5//n/+f/7//3//v////v/+f/4//j/+v/7//7////9
//z//P/8//n/+P/3//b/+f/5//r/+v/6//r/+v/6//n/+v/6//r//v/+//z/+//7//v/
+//7//n/+f/4//j/+v/6//r/+v/8//3//f////7//P/+//7//f/8//v/+v/8//3//f/9
//3//f//////AQABAAIAAgAAAP///f/8//j/+v/8//7/BAAEAAQABQADAAMAAwADAAIA
AgAFAAUABQAEAAQABAACAAEAAQADAAYACgALAAsACQAIAAcABgAJAAkACwAMAA0ADAAK
AAkACAAHAAYABwAKAAsACwAMAAkACwAKAAMABAAIAAkACQAHAAcABwAHAAUABQAFAAUA
BgAIAAkACAAFAAQAAwADAAYABwAJAAoABwAEAAcABAAFAAMAAwADAAMABAAGAAgACAAH
AAQABAADAAMAAwAFAAUABQAFAAUAAQD///3/+//9//7/AAACAAEA///+/wIABAAEAAMA
AQAEAAYABwAIAAUACAAFAAMABgAIAAsACQAEAAUABQAFAAcABwAIAAoACwAMAA0ADQAH
AAcABQAHAAkACgAKAAwACgAKAAsACwAIAAgACgALAAsACwAJAAcACQAJAAcACQAKAAoA
CgAIAAYABQAFAAUABwAIAAgABwAHAAkACQAJAAcABAAEAAUABgAHAAgACQAGAAUABAAE
AAgACAAHAAcABwAHAAYABQAFAAUABQAFAAUABgAKAAgAAQABAAAAAAACAAMABgAGAAUA
BQAEAAQAAwACAAMAAwAGAAUABgAHAAEAAAAAAP///v8BAAQABAAEAAIAAgACAP/////+
//7/AgAEAAYACAAFAAQAAwACAAQABAAEAAQABgAGAAYABgAFAAQAAwACAAMABAAFAAYA
AwACAAEAAAABAAIAAwAEAAIAAgACAAIAAgACAAIAAgAFAAYABwAIAAUABAADAAIAAwAE
AAUABgAIAAgACAAIAAUAAgD///z//v8AAAIABAAEAAQABAAEAAQABAAEAAQABgAGAAYA
BgADAAIAAQAAAAEAAgADAAQABwAIAAkADAAPABEAEQASABEADgANAAwACwAKAAkACQAP
ABMAFwAZABYAFAARABAAEgASABIAEQAQABAAEAAQAAwACgAIAAcADAAMAAsADQAKAAYA
BAADAAEAAgAGAAkACAAEAAMAAwACAAEAAAD+/wEAAgADAAIA/f/7//r/+////wAAAAD/
/wAAAQACAAQAAgAAAP7//P/+/wAAAQACAP//AAD//////v////7//f8OAA8ADAAJAAMA
AAAAAAAAAAD5//b/AgAJAAEABwAiAEQAXABvAHwAdgBcAEQAOgA2ACsAHAAIAPX/6//t
/+n/4//j/97/2P/e/+b/6P/o/+7/7v/u//D/7f/q/+T/5v/w//j/+v/7//3//v/9//3/
/f/9//3//P/7//z/+//7//z//P/7//z/+//8//z//f/+//v/+v/5//j/+//7//z//P/7
//r/+f/4//v//P/8//z/AAAAAP7//f/7//v/+//7//z//f/9//7//v/+//7//v/7//v/
+v/7//v/+v/9//7/+//6//n/+P/5//v//P/9/wAAAQAEAAUAAwABAAAA/v///wEAAgAE
AAAAAAAAAAAABAACAAAA//8BAAEAAQABAP//AAAEAAUABQAEAAQABAADAAEAAAABAAIA
BgAHAAcACQAKAAsADAALAAkACQAIAAwADAALAAsACAAHAAYABwAJAAkACAAIAAgACwAL
AAUABwAKAAoACQAKAAsADAANAAsACQAHAAUABgAIAAkACAAIAAgACAAJAAcABQAEAAIA
BAACAAYABAAEAAEAAAD/////AAACAAQABAADAAAAAAD8//v/+v/7//7/AQAEAAcABQAD
AAEA///9//z//P/8//3//f/+/wQABQAEAAIA//8AAAIAAwAEAAIABgAEAAMABAAGAAkA
BwADAAUABgAHAAUABQAGAAgACgAKAAoACQAIAAsADAARABIAEgARABIAEAAOAA0ACwAJ
AAgACQAJAAsADQANAA0ADQALAAcABwAJAAoACwAKAAwACwALAAsACQAIAAYAAwAGAAsA
DgARAA0ACAAGAAUABwAHAAcABwAIAAcABgAGAAYABgAFAAUABgAHAAcABwAGAAUABAAD
AAQABgALAAoABAADAAEAAAAAAAEABAAEAAYABwAHAAgABgAEAAQAAwAFAAMAAwADAAMA
BAAGAAcAAQADAAUABAAIAAgACgAMAAUABQAGAAIABAAEAAQABAACAAIAAgACAP///v/9
//z///8CAAUACAAFAAQAAwACAAMABAAFAAYABQAEAAMAAgABAAAA///+/wAAAgAEAAYA
BQAEAAMAAgAAAAAAAAAAAAEAAgADAAQAAQAAAP///v8AAAIABAAGAAQAAgAAAP7/AQAC
AAMABAADAAIAAQAAAP///v/9//z///8CAAUACAAGAAQAAgAAAAIABAAGAAoACwANAA0A
DgAMAAoACgAKAAwADgAQABMAEAAPAA4ACwANAAwACgAKAAoACgAKAAkACgAKAAoACgAN
AA4ADwARAA0ACAACAP//AgAAAAAAAQD//wAABAAHAAUAAgACAAMAAwADAAMAAgABAAAA
///8//r/+f/5//v/+//8//z/+//3//f/9//4//z//v8AAAIAAQAAAP7//P/4//r/+v/7
////AQABAAEA+P///woADwANAAwACgAIAAAA9f/u//L/9//5/wUAGgA2AFgAcQB0AG4A
WAA8ADAALgAnABoADAD7/+n/3//f/9//3//c/9b/2P/c/9r/3P/i/97/2v/c/+P/7P/w
/+z/7v/z//L/8P/v//P/8//0//X/9f/1//T/8//w/+//7//w//D/7//w/+//7//u/+7/
7v/w//D/8P/w/+7/7f/t/+z/7f/u/+//8P/w//D/7//u/+7/7P/o/+X/6f/r/+3/7//u
/+3/6//q/+3/7v/v//D/7//v/+7/7//v/+7/8f/y//D/8P/w//D/7v/v/+//7//t/+3/
7//v//H/8f/y//L/7v/t/+v/6v/s//D/9P/4//j/9P/w/+3/7v/v//D/8f/y//T/+f/7
//n/9v/0//L/9P/z//P/9f/0//b/9f/z//X/9v/3//j/9//3//n/+v/2//L/7f/p/+3/
7//x//X/9f/1//T/9P/0//f/9//x/+//8v/y//H/7//v/+//7//y//P/9P/1//L/8v/x
/+7/6v/q/+r/6//u/+//8f/y//D/7P/u/+r/7//t/+3/7f/r/+r/6v/q/+v/6//p/+r/
7P/t/+7/8f/u/+3/7P/r/+v/6//r/+v/6//q/+r/6v/o/+f/5//s/+7/7v/t/+v/6f/q
/+r/6v/t//L/8f/x//D/8P/x/+3/6//t/+7/7//x//H/8v/0//P/8v/x/+//8P/z//T/
+f/4//b/8//y//T/9P/1//X/9v/2//j/+f/3//X/8f/t//H/8//z//f/9v/2//b/9P/z
//H/8P/v//L/9P/1//X/9f/3//f/9//4//b/9//5//n/+f/5//n/9P/x/+7/7P/w//L/
8//1//T/8//x/+//8P/x//L/8//x//L/9v/0//H/8f/w//D/8f/z//f/+P/0//P/8f/w
//H/8v/1//f/9v/z//L/8f/v//D/8v/z//L/9f/4//j/9f/y//H/8P/1//X/9P/4//f/
9v/1//T/8v/y//L/8v/1//b/9//4//f/9v/1//T/8//y//H/8P/y//T/9v/4//f/9v/1
//T/9f/2//f/+P/1//T/8//y//P/9P/1//b/9P/0//T/9P/1//b/9//4//n/+v/7//z/
+f/2//P/8P/y//T/9v/4//r/+v/6//r/9v/0//L/8P/x//L/8//0//b/9v/2//b/9//4
//n/+v/4//j/+P/4//b/9v/2//b/+f/6//v//P/6//j/9v/0//b/9v/2//b/+f/6//v/
/P/+//7/AAABAAUABQAGAAYAAwACAAEAAQAEAAcACwANAAwACwAIAAcABwAGAAcACgAJ
AAgABgAEAAMAAgABAAAAAQACAAQABQACAP7//f/9//r/+f/5//n//P8AAAMAAAD6//n/
+f/5//v/+//6//r//P/8//r/+P/1//P/8//z//j/+v/7//v/+f/3//b/9P/2//b/9v/2
//j/9//2//T/9f/0//T/9f/6//v//P/+/wEAAAD/////AgAEAAYAAgD7//r/+v/3//X/
AQAcADgATgBlAHwAcABIACoAIgAeABEAAgD8//P/3//P/8v/zf/V/9T/1v/c/+D/3v/e
/+L/4v/i/+T/7f/0//L/8v/2//r/+P/1//P/8//z//T/9f/4//n/+f/5//X/8f/u/+z/
8P/z//j/+//5//j/+P/4//j/+P/4//j/+v/5//n/+P/3//b/9f/0//f/+P/4//j/+v/6
//j/9//1//X/9f/1//b/9//3//j/+f/4//f/9v/4//v//f8BAPv/+P/5//j/+P/4//j/
+P/4//n/+f/5//n/+f/7//v//v///wEAAgD//////v/+//r/+v/6//r////+//3//f/8
//v/+v/5//r//P8BAAMAAQAAAAAAAAD///3//P/9////AgACAAEA///+//3//P/9//3/
//8AAAAA/v/7//n/+f/5//n/+//9//3//P/8//n/+f/2/+3/8P/0//X/9f/3//f/9//3
//X/9f/1//X/9//4//j/9v/y//D/7v/t/+3/7f/u/+7/7f/q/+3/6v/r/+n/6f/p/+r/
6v/r/+z/6v/n/+L/4P/i/+P/5P/n/+f/5//n/+f/5//n/+f/5//o/+j/6f/q/+j/5//n
/+z/7P/s/+v/6f/r/+z/7P/s/+n/7P/p/+f/6P/q/+3/6//p/+v/7P/t/+v/6//s/+7/
8P/w//D/7//u//H/8v/3//f/9v/0//T/8v/w/+//7f/u//D/9P/3//f/9//1//P/9P/z
//D/8f/1//b/9//2//P/8f/w/+//8f/y//L/8f/v//H/8f/x//L/8P/x//P/9P/1//b/
9//z//H/7//u//L/8v/x//H/9P/1//X/9f/z//P/8//z//P/9P/4//b/8//z//L/8v/w
//H/9P/0//X/9f/0//T/8v/y//T/9f/4//f/+P/5//T/8v/x/+//7f/x//X/9v/0//L/
8v/y//H/8f/y//b/+P/4//j/+P/1//T/8//y//T/9P/0//T/8v/y//L/8v/w//D/8P/w
//L/8v/y//L/9P/0//T/9P/1//b/9//4//X/9P/z//L/8f/w/+//7v/x//T/9//6//j/
9v/0//L/8//0//X/9v/2//b/9v/2//P/8v/x//D/9P/2//j/+v/4//b/9P/y//T/9P/0
//T/9v/4//r//P/7//r/+f/4//r/+v/6//r/9//2//X/9P/1//b/9//4//n/+v/7//z/
+//6//n/+v/9/wEAAwAGAAYABAAEAAQABwAIAAkACwAJAAkACQAHAAUABAACAAIABQAG
AAcABwAFAAQAAwACAAMABAAFAAcABwAEAAAA///9//r/+f/5//n/+v/+/wEA/f/4//b/
9f/2//f/+P/4//r/+v/6//j/8//x//D/8f/3//r//P/9//j/9//2//b/+P/4//j/+P/4
//j/9//2//T/9v/2//f/+v/9//7///8AAAEAAAD/////AAACAAAA/v/7//r/9v/1//v/
EQAsAEAAUgBnAHAAWAAyACIAJAAgABMACgACAPH/3f/X/9f/1//X/9j/3P/g/+T/6P/o
/+j/6P/o/+T/5f/u//j/9P/y//b/9v/1//X/9f/1//b/9//4//n/+f/5//j/9//3//j/
+v/7//7////9//r/+P/2//n/+v/7//z//f/9//7//v/8//r/+P/2//j/+v/7//z//f/8
//n/9//6//v//P/9///////+//7//P/6//j/9v/4//v//f8BAPz/+v/8//z//P/8//z/
/P/+/////////wEAAQADAAMAAwADAAQABAADAAMAAgACAAAAAgAEAAYABgAEAAIAAQD/
/////////wEAAgAGAAcABwAGAAYABgAEAAMAAwAFAAcACgAKAAkACQAKAAsADAAPAA8A
EQASAA8ADAAIAAUABgAHAAgACwALAAsACgAKAAkACwAKAAMABwAMAA4ADwANAAsACQAH
AAcABwAHAAcACgAMAA0ADAAJAAgABwAHAAkACQAKAAoACAAEAAYAAgAGAAUABgAHAAgA
CAAJAAoACQAHAAMAAgADAAUABwALAAkABwAFAAMAAwADAAMAAwAFAAYACAAKAAkABwAG
AAoADAAMAAsACQAHAAgACAAIAAYACgAIAAcACAAKAA0ACwAHAAkACgALAAsACwAMAA4A
DAAMAAwACwALAA0ADQARABMAEgAQABAADgAOAA8ADwAQABAAEgATABIAEQAOAAsAEAAR
ABAAEwAUABQAFAASABEADwAOAA0AEAASABMAEwARABEADwANAA0ACgAKAAsADQAPABEA
EwAPAA0ACwAKAA0ADgAOAA8ADQANAAwACwANAA0ADQANAAwADAAPAAwACQAJAAgACAAK
AA0AEgAUABAADwANAAwACgAKAAwADQAPAA0ADQANAAkACAAIAAcABgAJAAwADAAKAAgA
CAAIAAkACwAIAAYACAAIAAgACAAIAAgACAAIAAkACgALAAwACgAKAAoACgAMAAwADAAM
AA4ADgAOAA4ACgAIAAYABAAIAAoADAAOAAwADAAMAAwACQAIAAcABgAGAAYABgAGAAUA
BAADAAIABQAIAAsADgAMAAwADAAMAAsACgAJAAgACwAMAA0ADgAMAAoACAAGAAkACgAL
AAwADAAMAAwADgAOAA8ADgAOABMAFAAXABoAGAAWABQAEwAUABUAFgAVABcAFgAUABQA
FQAUABMAEQASABQAFgAYABUAEgAPAA0AEAAOAAsACwAMAAoACgALAAkACAAKAAsACgAI
AAkACwAKAAkACAAGAAYABgAGAAQABAADAAMABQAEAAQAAwABAAIAAwAEAAYABQAEAAMA
AgADAAQABAAEAAEAAgABAAEAAQADAAMAAwAAAAMABgAHAAcACAAGAAYACAAHAAgACAAJ
AAkACQAQACoASABjAHgAhAB4AFoASABEADsAKgAcAA0A/f/x/+n/5f/n/+T/3v/a/9z/
4v/k/+b/6P/s/+z/5//o/+7/9P/2//r/+v/5//n//v///wEAAwABAAEAAAD//wAA////
/wAA/v/9//7//f8BAAIABAAGAAUABAADAAIAAgABAAEAAAABAAIAAwAEAAIAAAD9//r/
AAACAAIAAwACAAEAAAD////////+//7/AwAEAAUABgACAAEA/////////v8BAAIABAAE
AAQABAAEAAUABQAFAAMAAwAFAAUAAgABAAEAAAADAAUABgAIAAIAAgACAAIABQAEAAMA
AwAEAAUABgAHAAQABAAHAAcACgAKAAsADAAJAAcABgAHAAcACgAKAAkACAAIAAgACAAK
AAsADgAQABAADgALAAkABgADAAAA//8DAAUABgAIAAoADwARAA0ADAAOAA0ACwANAA8A
DQANAA==
         </WaveFormData>
      </LeadData>
      <LeadData>
         <LeadByteCountTotal>10000</LeadByteCountTotal>
         <LeadTimeOffset>0</LeadTimeOffset>
         <LeadSampleCountTotal>5000</LeadSampleCountTotal>
         <LeadAmplitudeUnitsPerBit>4.88</LeadAmplitudeUnitsPerBit>
         <LeadAmplitudeUnits>¦ÌV</LeadAmplitudeUnits>
         <LeadHighLimit>2147483647</LeadHighLimit>
         <LeadLowLimit>268435456</LeadLowLimit>
         <LeadID>V1</LeadID>
         <LeadOffsetFirstSample>0</LeadOffsetFirstSample>
         <FirstSampleBaseline>0</FirstSampleBaseline>
         <LeadSampleSize>2</LeadSampleSize>
         <LeadOff>FALSE</LeadOff>
         <BaselineSway>FALSE</BaselineSway>
         <ExcessiveACNoise>FALSE</ExcessiveACNoise>
         <MuscleNoise>FALSE</MuscleNoise>
         <LeadDataCRC32>238209672</LeadDataCRC32>
         <WaveFormData>
+v/6//r/+v/4//j/+P/4//n/+v/7//z/+//6//n/+P/6//r/+v/6//r/+v/6//r/+v/6
//r/+v/7//z//f/+//z//P/8//z//P/8//z//P/9//7///8AAP3//P/7//r//f/+////
AAD+//7//v/+//7//v/+//7/AAAAAAAAAAD+//7//v/+/wAAAAAAAAAA///+//3//P/+
//7//v/+////AAABAAIAAQAAAP///v8AAAAAAAAAAP///v/9//z//v/+//7//v/+//7/
/v/+//z//P/8//z//f/+////AAD9//z/+//6//3//v///wAAAAAAAAAAAAD///7//f/8
//7//v/+//7//P/8//z//P/9//7///8AAP7//v/+//7//P/8//z//P/9//7///8AAP7/
/v/+//7//v/+//7//v8AAAAAAAAAAP7//v/+//7/AAAAAAAAAAD///7//f/8//3//v//
/wAAAAAAAAAAAAD+//7//v/+////AAABAAIAAQAAAP///v8AAAAAAAAAAAIAAgACAAIA
AQAAAP///v///wAAAQACAP///v/9//z//f/+////AAACAAIAAgACAAAAAAAAAAAAAgAC
AAIAAgAAAAAAAAAAAAAAAAAAAAAAAgACAAIAAgAAAAAAAAAAAAIAAgACAAIAAAAAAAAA
AAD+//7//v/+/wEAAgADAAQAAQAAAP///v8BAAIAAwAEAAEAAAD///7/AAAAAAAAAAAC
AAIAAgACAAIAAgACAAIABQAEAAcACgAHAAcABwAHAAcABwAIAAgABwAHAAcABwABAP3/
+f/3//b/9//4//n/9//4//j/+//9//z//P/5//n/+P/4//n/9//3//f/+P/5//r//f/+
//7///////7/AAD/////AAAAAAAAAAAAAP///v/9//z//f/+////AAD/////////////
/v/9//3/AAACAAAAAAAAAP/////+//3//v8AAAMABgAGAAsAEgAeACUAIwAhAB0AFQAD
APL/5//W/7b/mf+J/3//ef97/4P/j/+d/6//xv/b//D/BQAYAB8AHAAWABUAGAAgACMA
IwAmACQAIAAeABcAEQAQABMAEAAMAA0ADQANAAsACwAKAAkABgAFAAgACAAJAAoACQAI
AAcABgAIAAgABgAGAAcABwAHAAgABgAGAAUABQAGAAYABgAGAAUABQAFAAYABgAGAAQA
BAAFAAYABwAJAAkACAAFAAQABQAGAAcACAAHAAcABgAFAAUABQAFAAUABwAHAAcABwAH
AAYAAwACAAQABgAJAAsACAAHAAcABgAIAAgABwAHAAkACQAKAAoACAAIAAgACAAJAAoA
CwAMAAoACwALAAsACgAKAAoACgAKAAoACgALAAkACQAHAAcACQAJAAoACwALAAoACQAI
AAcABgAGAAYABgAEAAQABAADAAIAAAD//wEAAgADAAUAAwACAAEAAAACAAIAAgACAAIA
AgACAAMAAgADAAMAAgACAAMABQAGAAMAAwACAAEAAwABAAEAAgAEAAQABAAEAAMAAwAC
AP//AAACAAMABAAEAAQAAwABAAMAAgABAAEABQAGAAYABgAFAAQAAwACAAIAAwAFAAYA
BQAGAAcABwAHAAcABwAGAAgACAAJAAsACgAIAAYABQAHAAgACQAKAAkACAAHAAYACAAI
AAkACQAJAAoADAANAAwACwAJAAcABwAIAAkACgAIAAgACQAJAAkACQAHAAcACQAJAAkA
CQAGAAUABAACAAQABQAHAAoACAAHAAUABAAGAAYABQAFAAUABgAGAAcABgAEAAIAAQAD
AAQABgAHAAcABgAFAAMABAAEAAQAAwADAAUABgAGAAQAAwABAAAAAAABAAMAAwAAAAAA
AQABAAEAAQABAAEAAQABAAEAAgAAAAAA/v/+/wEAAgAEAAUABAACAAAA//8CAAIAAQAB
AAIAAwAEAAQAAwABAAAAAAACAAIAAgACAAAAAAAAAAAAAgACAAIAAgACAAIAAgACAAIA
AgACAAIABAAEAAQABAABAAAA///+//7//v/+//7/AAAAAAAAAAD///7//f/8//3//v//
/wAA///+//3//P/8//z//P/8//3//v///wAA///+//3//P/9//7///8AAP7//v/+//7/
/P/8//z//P/+//7//v/+//z//P/8//z//v/+//7//v/8//z//P/8//r/+v/6//r/+//8
//3//v/9//z/+//6//v//P/9//7/AAAAAAAA/v8AAAIAAgADAAcACQAKAAsACwAKAAgA
BwAFAAUAAQD9//n/9//1//X/9f/1//X/9v/4//v/+//6//j/9f/1//T/8v/z//P/8//1
//b/9v/2//j/+P/5//v//f/+///////9//7//v/+//7//v/+//7//P/8//z//P/8//z/
/f/9//////////7/+//7//z//v/+//7//////wAAAAD+//7//f///wAAAgAJABQAHAAh
ACEAHQAZABUADQD6/+3/4v/K/6f/if95/3H/cf95/4f/lf+t/8j/3//w/wMAFgAjACgA
LAArACQAIgAnACUAIgAiACIAJAAnACcAIAAZABIAEAAPAA0ADQALAAsADQANAAsACwAJ
AAgACAAIAAoACgAKAAoACgAKAAgACAAIAAcABgAGAAcACAAIAAkABgAGAAYABgAJAAkA
CQAKAAgACAAGAAYABgAGAAYABwAKAAoACAAIAAYABgAGAAYACAAJAAkACQAJAAkACQAJ
AAcABwAHAAcACAAIAAYABgAIAAgACQAJAAcABwAIAAgACgAKAAkACQAHAAcACAAIAAkA
CgALAAwACwAKAAkACAAKAAsACwALAAkACAAHAAYACAAIAAgACQALAAsACQAJAAcABQAE
AAMABgAGAAYABgADAAIAAgACAAIAAAAAAAAAAgACAAEAAQD+//7//v///wIAAgACAAIA
AAAAAAAAAAAAAAAAAAABAAAAAQABAAAA/////wAAAAABAAMABAAFAAUAAwADAAQAAgAC
AAIAAgAEAAUABQADAAEAAgACAAIABAAGAAcABwAFAAQAAwADAAMABAAEAAQABQAGAAcA
CAAFAAUABgAGAAcACAAJAAkABwAHAAcABgAEAAQABQAHAAgACAAIAAkABwAGAAUABAAI
AAgACAAIAAcABgAGAAUABQAGAAgACQAJAAkACAAHAAQABAAEAAQABAAEAAUABQADAAMA
AQABAAEAAQABAAEAAgADAAQABAAEAAMAAwAEAAUABQAEAAQABAAEAAMAAwADAAQABAAF
AAUABAADAAMAAQAAAAAA//8BAAIAAwADAAIAAgACAAEA//8BAAIAAgAEAAMAAQAAAP7/
//8BAAEAAgACAAMAAwD///////////3//f/9//7/AAAAAP7//v/+//7//////////v/9
//3/AAAAAP/////+////AAAAAP////8AAAAA/f/8//v/+v/7//z//f/+//3//P/7//r/
/P/8//z//P/8//z//P/8//r/+v/6//r//P/8//z//P/8//z//P/8//z//P/8//z//P/8
//z//P/6//r/+v/6//z//P/8//z/+//6//n/+P/4//j/+P/4//r/+v/6//r/+P/4//j/
+P/6//r/+v/6//r/+v/6//r//P/8//z//P/8//z//P/8//7//v/+//7//f8AAAMABAAE
AAQABAADAAMABAAEAAMABAAFAAYAAwD9//n/9//1//X/9f/1//X/9P/0//f/9//2//b/
8//z//T/9P/1//X/9P/z//P/8v/1//j/+f/7//v//P/8//z/+f/5//r/+v/7//z//f/+
//z//P/8//z//v/+//7////9//3//f/9//z/+//7//z//v/8//z//f/9//7//v/8//7/
//8BAAIAAgAHAA4AGAAfACMAHwAbABkADwD8/+3/4P/E/6H/hf97/3X/df99/4n/mf+x
/8j/3//2/w8AIAApACwAKgAjAB4AGgAfACUAJgAkACQAJAAjAB8AGAATABAADAAJAAsA
CwAJAAkABwAHAAUABQAFAAQABAAEAAQABAAEAAQAAgACAAAAAAACAAMABAAGAAQABAAD
AAMAAgACAAIAAgABAAEAAQACAAQABAACAAIABAAEAAQABQAFAAQAAQAAAAIAAgACAAIA
AgADAAMAAwABAAEAAQABAAMAAwADAAMAAgACAAAAAAAAAAAAAQABAP////8AAAAAAgAC
AAEAAQADAAMABAAEAAMAAgABAAAA/v/+//7//v8AAAEAAQABAAAAAAAAAAAAAgACAAIA
AwACAAEA/v/9//3//f/+/////v/+//7//v/9//z//P/8//3//P/9//7//f/8//r/+f/6
//r/+v/7//7//v/+//7//f/8//v/+v/7//z//f/////////+//z/+//7//z//P/+////
//////3/+//7//z//f/+////AAD9//3//P/5//z//v///wAA//8AAAAA///+//z/+v/5
//7/AAABAAIAAQAAAP///v/+////AQACAAEAAgADAAMAAQABAAEAAAABAAIABAAHAAUA
BAADAAMAAgACAAIAAgAGAAYABgAGAAMAAgACAAEAAwAEAAYABwAEAAMAAQD/////AAAB
AAIAAgACAAMAAwABAAEA/////wMAAwADAAMAAQABAAEAAAAAAP////8AAAEAAQAAAAAA
/v/+//3//f/+/wAAAQADAAEAAAD/////AAAAAAEAAQAAAAAAAAD///7//v/+//3//v8B
AAMABAADAAEA/v/8//3///8CAAMAAAAAAAEAAQD9//3//f/9/////////wAA/v/+//z/
/P/9//7/AAABAP///v/9//3//f/8//r/+f/7//3///8AAPv//f/+//7//v/+//7//v/+
//7//v/+//3//P/7//r//f/+////AAD///7//f/8//z//P/8//z//v/+//7//v/8//z/
/P/8//z//P/8//z//P/8//z//P/8//z//P/8//7//v/+//7//P/8//z//P/+//7//v/+
//z//P/8//z//P/8//z//P/+//7//v/+//z//P/8//z//v/+//7//v/8//z//P/8//z/
/P/8//z//v/+//7//v/9//z/+//6//3//v///wAA///+//3//P/8//z//P/8//7/AAAC
AAQAAQACAAMAAgADAAQABQAFAAcACAAIAAcABwAHAAcAAwABAP3/+//5//b/9f/0//P/
9//4//z//f/6//r/9//3//b/9v/3//f/+f/5//r/+v/5//r/+f/5//3//v/+//7//f/9
//7//v8AAAAAAAAAAAIAAgACAAIA///+//3//f/+////AAABAAAA/////wAAAAD+//7/
//8BAAIAAgAAAP7///8DAAQACAAPABgAIAAnACUAHwAbABkADQD8//H/5v/M/6n/j/9/
/3P/cf99/4n/l/+r/8L/1//q//v/EAAhACQAHgAbAB4AIgAlACEAIgAkACQAJgAlACEA
HAAZABYAEAANAA0ADQALAAsADgAPAA4ADwAOAAwACwAKAAwADAAMAAwADgAOAAwADAAL
AAsACwAMAAwADAALAAsACAAIAAgACAAKAAsADAAOAA4ADgAMAAwACgAKAAoACwAOAA4A
DAAMAAsACgAJAAgACQALAAwADQALAAsACwALAAkACQAJAAkADQAOAA0ADgANAAwADAAL
AA0ADQAOAA4ADAAMAAsACwAKAAkACQAIAAkACgALAAwADAAMAAwADAAOAA8ADwAPAAwA
DAAMAAwACgAKAAoACwAMAA0ADAANAAoACQAJAAkACgAKAAoACgAJAAgACAAIAAgABgAG
AAYACAAIAAcABwAEAAQABAAFAAQABAAEAAQABAAEAAQABAACAAIAAgADAAQABQAFAAQA
AQABAAIAAgACAAMAAwADAAUAAwADAAQAAwACAAEAAAABAAMABAADAAIAAgABAAAAAwAE
AAQAAwAFAAQAAwADAAQABAADAAIABAAEAAQABAABAAEAAgACAAUABgAHAAcABwAHAAcA
BgAIAAgACQALAA0ADAALAAsACAAIAAgACAAIAAgACAAIAAkACAAIAAcABQAGAAgACQAL
AAsACgAJAAgACAAIAAgACAAIAAkACQAJAAkABwAHAAgABwAGAAUACAAJAAoACgAIAAcA
BwAIAAcABwAGAAYACAAIAAcABwAGAAYABQAFAAcABgAFAAUABAAEAAUABQAGAAYABgAF
AAYABgAGAAUABAAFAAUABAAHAAcABgAGAAQABQAHAAcABgAGAAcABwAFAAUABQAFAAMA
AwADAAQABgAGAAQABAACAAIAAwADAAQABAAEAAUABAAEAAMAAwADAAMAAwACAAUACQAI
AAQABAAEAAQABAAGAAYABgAGAAYABgAGAAYABAAEAAQABAAFAAYABwAIAAcABgAFAAQA
BgAGAAYABgAIAAgACAAIAAYABgAGAAYABwAIAAkACgAJAAgABwAGAAgACAAIAAgACAAI
AAgACAAGAAYABgAGAAcACAAJAAoACQAIAAcABgAIAAgACAAIAAoACgAKAAoACAAIAAgA
CAAJAAoACwAMAAsACgAJAAgACwAMAA0ADgAOAA4ADAAOAA8ADgAOAA4AEAARABIAFAAS
ABEAEQARABEADQAJAAUABQADAAMAAwABAAEAAgACAAMAAwACAAIAAQABAAAAAAD/////
/////wEAAgADAAYABAAFAAcACAAIAAgABwAHAAYABgAGAAYABgAGAAYABgAIAAgACAAI
AAYABwAHAAcACQAJAAgABwAGAAYABwAEAAYABwAHAAgABgAEAAQABQAFAAYADAAVACAA
KgAvACsAJQAfABUACQD6/+//4P/G/6P/jf+B/3n/e/+N/5//s//N/+z/AwAYACsANgA5
AD4AQAA7ADQANAA1ADMAMgAwAC4ALAAtAC8ALAAnACQAHgAZABgAFwAUABMAEwATABEA
EQARABAAEAAQABAAEAAQABAAEgASABAAEAAQAA8ADgAOABAAEAAPAA8ADgAOAA4ADgAN
AA0ADQAOABAAEAAOAA4ADAAMAAwADQAPABAADwAQAA4ADgAOAA4ADAANAA0ADQAPAA8A
DwAPAA0ADQANAA0ADgAOAAwADAAMAAwADQANAA8ADwAQABAAEAAQAA8ADwANAA0ADgAO
AAwADAAMAAwADAAMAAwADAAMAA0ADQANAA4ADgAOAA4ACwAKAAkACQALAAsACQAJAAgA
BwAHAAcACAAIAAgACAAHAAYABgAGAAQAAgACAAIAAwAEAAQABQACAAIAAgADAAIAAgAC
AAIABQAGAAcACAAHAAYABQAFAAYABwAHAAYABQAFAAYABgAGAAcABwAHAAgABwAIAAoA
CQAIAAcABgAHAAkACgAJAAkACgAKAAoACQAKAAoACQALAAoACQAJAAsADAAMAAwADAAM
AAwADAAJAAkACgAKAAsADAANAA0ADwAPAA8ADgALAAoACgALAAwADAAMAA0ADAAMAAwA
DAAMAAwADAAMAA0ADAAMAAsACAAIAAkACQAKAAsACwALAAgACAAIAAgABgAGAAcABwAG
AAcABgAHAAgABwAGAAUABgAHAAgACAAIAAcABwAIAAkACQAIAAgACAAIAAcABwAFAAYA
BgAHAAkACAAHAAcABgAGAAcABwAGAAYABgAFAAUABgAHAAcABAAFAAUABAAFAAUABAAE
AAQABQAHAAcABQAEAAQAAwAEAAUABgAHAAYABQAEAAQABgAGAAQABAACAAIAAwADAAUA
BAADAAMABgAGAAUABQAEAAUABgAGAAMABQAIAAgABgAGAAYABgAFAAQAAwACAAMABAAF
AAYABAAEAAQABAAFAAYABwAIAAgACAAIAAgABQAEAAMAAgADAAQABQAGAAQABAAEAAQA
BgAGAAYABgAEAAQABAAEAAIAAgACAAIABAAEAAQABAACAAIAAgACAAMABAAFAAYABAAE
AAQABAACAAIAAgACAAQABAAEAAQABAAEAAQABAAEAAQABAAEAAQABAAEAAQABgAGAAQA
BgAIAAgACQAKAAoACQAIAAgACwALAAwADQAMAAcAAgD9//3/+//7//v/+//7//z//P/+
//3/+//6//n/+f/4//j/+//7//v/+//7//r/+f/6//v//f8AAAIAAQAAAP7//f///wAA
AQACAP///v/9//z//v/+//7//v8AAAEAAQABAP/////+//3//v8AAAMAAgABAAEAAAAA
AAAA/v/+////AQAEAAgADQAWABwAIwAjAB8AGwAbAA8A+v/r/97/wv+f/4n/g/97/3f/
hf+T/6H/t//O/+X/+v8PACAALQA0AC4AJQAgACAAJQAlACQAJAAoACYAIwAfABgAFwAW
ABAADQALAAsACQAJAAgABwAEAAMABAAEAAUABgAEAAQABAAEAAIAAgAAAAAAAgADAAQA
BgAFAAQAAgABAAIAAgACAAIABQAFAAUABgADAAIA///+////AAABAAMAAgACAAAAAAAC
AAIAAgACAAQABQAFAAUABAADAAIAAQAEAAUABgAHAAUABAABAAAAAgACAAMAAwAFAAUA
BgAGAAUABAACAAEAAgADAAUABgAEAAQABAAEAAQABAAEAAQABQAHAAgACQAGAAYABgAG
AAgACAAIAAkACAAHAAQAAwAEAAMAAwADAAYABgAGAAYABAACAAEAAAACAAAAAAAAAAAA
AAD/////AAAAAAAAAQAAAAAAAAAAAP///v/9//z///8AAAEAAwADAAMAAgAAAP3//f/+
//7//v/////////9//v/+//8//3//v///wAA//////7/+//7//z//P/8//3//v/+//3/
/f/8//v/+////wAAAAAAAP///v/9//z//P/9////AAD//wAAAQABAP////////7/AAAA
AAEAAwABAAAA/////wAAAAAAAAAAAgACAAIAAgABAAAAAAD//wEAAgAEAAUAAgABAP//
/f/9//7///8AAAIAAgADAAMAAAD///z/+/////////////3//f/9//z//v/9//3//v/9
//3//P/8//z//P/7//v//P/+////AQAAAP7//P/7//z//P/9//3//P/8//z/+//6//r/
+v/5//v//f/+//7//f/7//j/9v/4//n/+//7//z//P/9//3/+f/5//n/+f/7//v/+//8
//r/+v/4//j/+v/6//v/+//9//z/+//7//v/+v/4//f/+f/7//3//v/9//n/+P/4//r/
+v/6//r//P/8//z//P/6//r/+v/6//z//P/8//z/+//6//n/+P/6//r/+v/6//z//P/8
//z/+//6//n/+P/5//r/+//8//r/+v/6//r/+v/6//r/+v/8//z//P/8//r/+v/6//r/
/P/8//z//P/6//r/+v/6//z//P/8//z/+v/6//r/+v/4//j/+P/4//v//P/9//7//P/8
//z//P/8//z//P/8//7//v/+//7//f/8//v/+v/7//z//f/+//3//P/7//r/+//8//3/
/v///wAAAQACAAAA/v8AAAIABAAFAAYABwAJAAkACgAKAAgABwAGAAUAAwD///v/+f/2
//X/9P/z//X/9v/2//n/+//6//r/9//1//T/9P/1//f/9//3//j/9v/2//j/+P/7//3/
/v/+//z/+//7//z//P/8//z//P/8//z//P/8//z//P/8//z////////////9//z/+//7
//7/AAD+//7/AQABAAIAAgD+//7///8BAAQACgARABgAIAAnACcAHwAbABcABwD2/+v/
3P+8/5n/g/97/3f/ef+F/5X/pf+1/8z/3//y/wUAFgAdAB4AHAAdACIAJgApACUAIAAg
ACQAJAAhAB8AHgAbABYAEAANAA8ADwANAA0ADwAPAA0ADQAMAAoACQAIAAoACgAKAAoA
CgAKAAgACAALAAsACwAMAA4ADgANAA0ACQAIAAcABgAJAAkACQAKAAoACgAIAAgACAAI
AAgACQAKAAoACAAIAAgACAAIAAgACAAJAAkACQAHAAcABwAHAAcABwAHAAcACQAKAAkA
CgAJAAgACAAHAAgACQALAAwADAAMAAsACwALAAsADAAMAA4ADgAOAA4ADQAMAAsACgAL
AA0ADgAPAAwADAAMAAwADAAMAAwADQAPAA8ADQANAAoACQAJAAkADAAMAAwADAALAAoA
CgAKAAoACAAIAAgACAAIAAcABwAEAAQABAAFAAUABAADAAIABAAEAAQABAACAAIAAgAD
AAIAAwADAAIA/////wAAAAACAAMAAwADAAEA/////wAA///+//3//P/9////AAD///7/
/v/9//z//f/+//7//f////7//f/9//7//v/9//z//f/+////AAD9//3//v/+/wEAAgAD
AAMAAQABAAEAAAACAAIAAwAFAAMAAgABAAEAAAAAAAAAAAACAAIAAgACAAMAAgACAAEA
//8AAAIAAwAEAAUABQAFAAQABAAEAAQAAwACAAIAAQABAAEA/////wEAAQABAAEAAwAD
AAMAAgD///3//P/8//7//////wAA///+//z/+//5//r/+v/7//z//P/8//3/+v/6//v/
+//+//7//v/9//z//P/8//v/+f/7//z//P/9//3//P/8//v/+//8//v//P/8//3//f/5
//n/+f/5//v/+//7//z//v/+//z//P/6//r/+//7//3//P/7//v/+v/6//n/+f/4//n/
+v/6///////+//z/+v/6//r/+v/7//z//f/+//z//P/8//z/+v/6//r/+v/8//z//P/8
//v/+v/5//j/+v/8//7/AAD+//7//v/+//z//P/8//z//v/+//7//v/8//z//P/8//z/
/P/8//z//v/+//7//v/+//7//v/+//7//v/+//7//P/8//z//P/9//7///8AAP7//v/+
//7//v/+//7//v8AAAAAAAAAAP7//v/+//7/AAAAAAAAAAD+//7//v/+/wAAAAAAAAAA
AgACAAIAAgACAAIAAAACAAUABgAIAAoACwALAAsADAAMAAsACwALAAkABQABAP3/+//5
//n/+f/6//v//f/+/wAA///9//z/+f/5//j/+P/7//v/+//7//r/+v/6//z//f///wIA
BAADAAIAAAD//wAAAAAAAAAAAgACAAIAAgACAAIAAgACAAMABQAGAAcABQAFAAQAAwAB
AAIABAACAAQABQAFAAYABAACAAIAAwAFAAgAEAAXAB4AJAAnACUAIQAfABUABQD0/+n/
1v+2/5P/f/93/3f/f/+L/5v/r//H/9z/7/8EABkAJAApACoAJgAjACYAKgArACcAKAAo
ACoAKgAjAB0AHgAdABgAEgAPABEAEQAPAA8AEQARAA8ADwANAAwADAAMAA0ADgAPABAA
DwAOAAsACgANAA0ADQAOABAAEAAPAA8ADgAOAA4ADgARABEAEQASABEAEAANAAwADgAO
AA4ADwASABIAEAAQAA4ADgAOAA4ADgAPAA8ADwANAA0ADQANAA0ADQANAA0ADwAQAA8A
EAANAAwADAALAA4ADwARABIAEAAQAA8ADwAPAA8AEAAQABAAEAAQABAAEAAQABAAEAAS
ABMAEwATABIAEgASABIAEgASABIAEwATABMAEQARAA4ADQANAA0ADwAQABEAEgAPAA4A
DgAOAA4ADAAMAAwADAAMAAsACwAIAAgACAAJAAwADAAMAAwADAAMAAwADAAKAAoACgAL
AA4ADwAPAA4ADAALAAsACgALAA0ADgAPAA8ADQANAA4ADgAOAA4ADgAPABEAEgARABAA
EAAPAA4AEQASABIAEQARABAADwAPABEAEgASABIAFAAUABQAFAAQAA8ADwAOABAAEgAU
ABUAFQAVABUAFAASABIAEwAVABcAFgAVABUAEgASABIAEgAWABYAFgAWABMAEgASABEA
EwAUABYAFwAXABcAFgAVABIAEgASABIAEwAUABYAFwAVABUAEwATABMAEwATABMAFQAV
ABUAFAASABEAEQASABUAFQAUABQAFgAWABUAFQAUABQAEwATABQAFAAUABUAEgASABMA
EwAUABQAFAATABIAEgASABEAEQATABQAFAAWABUAEwASABEAEQASABEAEQASABQAFQAR
ABEAEQARABEAEQARABIAEwAUABMAFAATABIAEgARABIAEgASABMAFAAUABMAEwASABMA
FAAUABkAFQASABAAEAAQABAAEAARABIAEwAUABIAEgASABIAEwAUABUAFgAWABYAFgAW
ABUAFAATABIAFAAUABQAFAAUABQAFAAUABQAFAAUABQAFgAWABYAFgAVABQAEwASABQA
FAAUABQAFgAWABYAFgAUABQAFAAUABQAFAAUABQAEgASABIAEgAVABYAFwAYABcAFgAV
ABQAFgAWABYAFgAXABgAFwAaABoAGgAbABwAHwAfAB8AIAAgAB8AHwAfACEAHQAZABUA
FQATABMAEwASABEAEQAQABUAFQAUABQAEQARABAAEAAPAA8ADwAPABIAEgASABQAEgAT
ABUAFgAZABoAGgAbABsAGgAZABgAGAAYABgAGAAaABoAGgAaABgAGQAZABkAGgAbABsA
GwAZABoAHAAaABgAGQAZABoAGwAaABsAHQAXABYAGAAdACYAMAA7AEEAQQA5ADUAMQAk
ABUACgD6/93/vf+l/5n/k/+X/6f/uf/N/+b/AQAcADMARgBRAFAAUgBVAFIATABHAEUA
RABCAEIAQAA/AD0APgA/ADwANgAxAC0AKwAnACUAJQAlACMAIwAjACIAIgAiACAAIAAg
ACAAIgAiACAAIAAhACEAIQAiACIAIgAhACEAIgAiACIAIgAiACEAIAAgACIAIgAgACAA
HgAeAB4AHwAgACAAHgAeACAAIAAgACAAIAAhACEAIQAjACMAIwAjACIAIQAgAB8AIwAk
ACMAJAAiACIAIwAjACIAIQAhACAAIQAiACIAIwAiACEAIQAgACAAIAAgACAAIgAiACIA
IgAhACEAIAAfAB8AIAAhACIAIgAiACIAIwAhACEAHwAfAB8AHwAgACEAIQAgAB8AHgAg
ACAAIQAiACAAHgAeAB4AHgAeAB0AHQAdAB4AHwAhACQAJAAkACQAJgAmACYAJgAoACQA
IAAjAA==
         </WaveFormData>
      </LeadData>
      <LeadData>
         <LeadByteCountTotal>10000</LeadByteCountTotal>
         <LeadTimeOffset>0</LeadTimeOffset>
         <LeadSampleCountTotal>5000</LeadSampleCountTotal>
         <LeadAmplitudeUnitsPerBit>4.88</LeadAmplitudeUnitsPerBit>
         <LeadAmplitudeUnits>¦ÌV</LeadAmplitudeUnits>
         <LeadHighLimit>2147483647</LeadHighLimit>
         <LeadLowLimit>268435456</LeadLowLimit>
         <LeadID>V2</LeadID>
         <LeadOffsetFirstSample>0</LeadOffsetFirstSample>
         <FirstSampleBaseline>0</FirstSampleBaseline>
         <LeadSampleSize>2</LeadSampleSize>
         <LeadOff>FALSE</LeadOff>
         <BaselineSway>FALSE</BaselineSway>
         <ExcessiveACNoise>FALSE</ExcessiveACNoise>
         <MuscleNoise>FALSE</MuscleNoise>
         <LeadDataCRC32>3452415212</LeadDataCRC32>
         <WaveFormData>
AgACAAIAAgABAAAA///+//7//v/+//7/+//6//n/+P/4//j/+P/4//b/9v/2//b/9v/2
//b/9v/4//j/+P/4//f/9v/1//T/9v/2//b/9v/4//j/+P/4//f/9v/1//T/9f/2//f/
+P/4//j/+P/4//j/+P/4//j/+v/6//r/+v/4//j/+P/4//n/+v/7//z/+v/6//r/+v/7
//z//f/+////AAABAAIAAgACAAIAAgAEAAQABAAEAAIAAgACAAIAAwAEAAUABgAEAAQA
BAAEAAIAAgACAAIAAwAEAAUABgADAAIAAQAAAAEAAgADAAQABAAEAAQABAADAAIAAQAA
AAAAAAAAAAAAAAAAAAAAAAACAAIAAgACAAAAAAAAAAAA/v/+//7//v8AAAAAAAAAAP//
/v/9//z//v/+//7//v8AAAAAAAAAAP7//v/+//7//v/+//7//v/9//z/+//6//v//P/9
//7//v/+//7//v/8//z//P/8//7//v/+//7//f/8//v/+v/8//z//P/8//7//v/+//7/
/f/8//v/+v/7//z//f/+//3//P/7//r//P/8//z//P/+//7//v/+//3//P/7//r/+//8
//3//v/+//7//v/+//z//P/8//z//f/+////AAD///7//f/8//7//v/+//7//P/8//z/
/P/8//z//P/8//3//v///wAA///+//3//P/9//7///8AAP///v/9//z//v/+//7//v/+
//7//v/+/wAAAAAAAAAAAgADAAUABwAHAAcABwAHAAcABwAIAAgACgALAAwADAALAAcA
BQADAAIAAgACAAEA/////wAAAAADAAMAAgABAAAA///+//7//f/9//v/+//9//7/AAAB
AP7//f/9//z/+//7//v//P/6//v/+//7//j/+P/4//j/+f/6//v//P/7//r/+v/5//n/
+P/4//j/+f/5//n/+v/6//n/9//2//n/+f/6//v/+P/0//b//f8JABgAJQA1AEoAXgBr
AHwAjwCVAIoAfgByAF8ARgAsABUA8P+4/4D/Zv9l/2//gf+Y/6P/pP+n/63/vP/O/9r/
4f/r/+3/7v/v//D/7//z//r/+v/6//z//f/+//7//v/+//3//P/7//z//f/+/wAA////
/////v/+/////v//////////////AAAAAAAA/v8AAP////8AAP////8AAAEAAQAAAP7/
/v8CAAIAAgACAAEAAQAAAP//AQADAAMAAwABAAEAAQABAAMAAgACAAIAAwADAAMABAAD
AAMAAgABAAQABgAIAAkABwAGAAcABgAIAAgACAAJAAsADQANAAwADAAMAA8AEAASABUA
GAAVABMAFAAVABYAFgAXABkAHAAcAB4AHgAeABwAHQAdAB4AHwAhACQAJQAiACEAIAAf
AB4AHQAdAB0AHAAbABsAGgAXABYAFQAVABUAFQAVABYAFQATABEADgAQABAADwAOAA0A
DAALAAsACQAIAAgABgAIAAcABwAHAAQAAwABAP/////+////AAAAAAAAAAAAAP///v/9
//r/+v/7//3//v/9//z/+//6//z//P/6//r/+//7//v//P/6//r/+v/6//n//P/9//7/
///+//3//f////////////////8BAAEA/////////f/+////AgADAAIAAQACAAEAAQAC
AAQABgAEAAUABgAGAAgABwADAAIAAwAEAAYACAAIAAgABgAFAAcABwAIAAkACAAIAAgA
BQADAAMAAwACAAMABgAIAAkABwAGAAMAAwAFAAQAAwADAAQABgAGAAYAAgAAAP////8B
AAIABAAFAAQAAgD///7//v/+/wAAAAAAAAEAAQAAAP3/+//6//n/+//9/wEAAQD9//3/
/P/6//r/+v/8//z//P/8//z//P/8//r/+v/6//v//f/9//3/+v/3//b/9v/5//v/+//7
//r/+v/6//r/+v/4//f/+P/5//r/+//8//r/+v/6//r/+v/6//r/+v/4//j/+P/4//j/
+P/4//j/+v/6//r/+v/4//j/+P/4//b/9v/2//b/9//4//n/+v/3//b/9f/0//f/+P/5
//r/+f/4//f/9v/2//b/9v/2//j/+P/4//j/9//2//X/9P/1//b/9//4//j/+P/4//j/
9v/2//b/9v/4//j/+P/4//f/9v/1//T/9f/2//f/+P/2//b/9v/2//T/9P/0//T/9v/2
//b/9v/1//T/8//y//X/9v/3//j/+P/4//n/+f/4//n/+v/7//3///8AAAEAAQAAAP//
///+//7//v/7//r/+f/3//b/9f/z//P/8//0//T/9f/1//L/8f/w/+//7P/s/+3/7f/r
/+v/7P/s/+3/7f/t/+3/7v/u/+z/6//p/+j/5//n/+n/6f/o/+j/5//m/+X/5P/i/+L/
4v/i/+X/5f/j/+L/4P/g/+H/4f/h/+L/4//j/+L/4v/i/+H/4f/j/+D/3v/i/+v/8//8
/wMAEQAgADgATwBeAHEAhQCGAHQAXgBNADYAHAAFAOj/vP+G/2L/V/9Z/2X/fP+N/5T/
nf+j/6L/pv+2/7//v//F/8z/0f/W/9v/2//a/9r/2v/c/9//4P/g/+D/4f/h/+H/4f/f
/9//3//g/+D/4f/i/+L/3//f/93/3f/d/93/3f/d/97/3v/e/9z/2v/Z/9n/2v/d/93/
3v/f/97/3P/Z/9j/2P/Y/9j/2P/b/9v/2v/Z/9j/2f/Y/9f/2f/Z/9n/2f/Z/9j/2P/Y
/9f/1//X/9j/1//X/9b/1f/V/9b/1//X/9b/1v/Y/9j/2v/a/9r/2//b/93/3f/c/93/
3v/i/+T/4v/j/+T/3//i/+T/5v/o/+b/5//p/+z/7P/u/+7/7v/v//H/8v/0//H/8f/y
//H/8P/x//L/8//w/+//7//v//D/7//v/+7/7//u/+3/7f/s/+v/6v/q/+v/6//r/+r/
6P/o/+f/5v/l/+T/4//j/+H/4P/g/97/3P/b/9v/2//d/93/3P/b/9r/2P/Y/9j/1v/W
/9b/1v/Y/9j/2P/W/9X/1f/W/9b/1//Y/9n/2v/Y/9j/1v/W/9n/2f/Z/9r/3P/c/9z/
3P/a/9z/3P/c/+D/4P/g/+H/3//f/9//3//h/+H/4//j/+b/5//o/+f/5f/l/+f/5//o
/+n/7P/t/+z/7P/t/+7/7v/v//D/8P/z//P/8P/w/+7/7v/v//D/8v/y//D/7//t/+3/
7v/v/+7/7v/u/+v/7P/t/+7/7v/t/+7/7v/t/+3/7P/p/+n/6f/o/+f/5//m/+b/5P/i
/9//3P/a/9n/1//W/9b/1f/W/9b/1f/W/9L/0v/U/9T/0//T/9L/0P/Q/8//z//P/87/
z//S/9H/0f/R/9D/zv/M/8z/zv/O/8//0P/R/9L/0v/Q/9D/0P/P/9H/0f/R/9L/0f/S
/9T/1f/X/9f/1//W/9b/1v/W/9T/1P/R/9D/zv/M/8r/yP/J/8r/y//M/8z/zP/M/8z/
z//Q/9H/0v/T/9T/1f/W/9b/1v/W/9b/1//Y/9n/2v/c/9z/3P/c/9z/3P/c/9z/3v/e
/97/3v/f/+D/4f/i/+T/5P/k/+T/5P/k/+T/5P/k/+T/5P/k/+b/5v/m/+b/5v/m/+b/
5v/m/+b/5v/m/+b/5v/m/+b/6P/o/+j/6P/p/+r/6//s/+7/7v/u/+//8v/0//b/+P/4
//j/+P/3//n/+v/6//r//P/+////AAD7//r/+f/3//f/9//2//f/9v/2//X/9f/1//T/
8//y//P/8v/y//P/8f/v/+//8P/y//X/9//5//f/+P/4//b/9f/0//T/9P/3//f/9//2
//b/9v/2//b/+P/4//j/+P/2//f/9//1//b/9v/2//f/9//3//j/+f/5//j/+P/4//n/
+//9//r/+P/6////BwASAB8ALQBAAFoAbwB+AJEAoQCgAIwAegBrAFYAPgAlAAYA1v+g
/37/df95/43/pP+z/7b/u/+7/77/xP/U/+P/6f/t//L/9//6//v/+//8//7//v8AAAUA
BgAGAAYABwAHAAcABwAJAAkACQAKAAgACQAKAAoABwAHAAUABQAIAAkACgALAAoACgAK
AAgACgAJAAkACgAJAAkACgALAA0ADAAKAAoADAAMAAwADAALAAsACgAJAAkACwALAAsA
CwALAAsACwALAAoACgAKAAwADQAOABAADgAPAA8ADwAPABAAEQARABAAEAASABIAEgAS
ABIAEwAVABcAFwAWABQAFAAXABgAFgAZABwAGQAcAB4AIAAiACIAIwAlACgAKAAqACoA
KgAoACkAKQAqACwALQAvAC8ALwAvAC8ALwAuAC0ALQAtAC0ALQAuAC4AKgAoACYAJQAk
ACMAIgAiACQAIwAiACAAHgAeAB0AHAAcABwAHAAdABwAGgAZABYAGAAXABcAFwAVABUA
FAATABAADgAOAA4ADwAQABEAEgAQAA4ADAAIAAoACwANAA4ADgAOAA4ADgANAAwACQAI
AAoACwAMAA4ADQAMAAsACgAJAAwADQAOAA4ADgAOAA8ADQANAA0ADQAPAA8AEQARAA8A
DwAPAA0ADQANAA8ADwARABEAEwATABIAEgATABQAFgAXABgAGAAYABcAEwASABMAFAAW
ABgAGgAaABgAFwAVABUAFgAXABgAGAAYABUAFQAVABUAFAAUABYAFwAXABcAFgATABMA
EwASABEAEQAUABYAFgAWABQAEgARABEAEAAQABEAEQARABAADgAOAAwADAAOAA4AEAAR
ABEAEAAOAAsACQAHAAkACwAPAA8ADQANAAwACgAIAAgACgAKAAoACgAKAAoACgAIAAgA
CAAJAAsACwALAAwACQAIAAgABgAHAAYABQAHAAgACQAKAAYABgAHAAgACAAIAAgACAAI
AAgACAAIAAcABgAFAAQABQAGAAcACAAHAAYABQAEAAYABgAGAAYABgAGAAYABgAFAAQA
AwACAAQABAAEAAQABgAGAAYABgAGAAYABgAGAAgACAAIAAgABwAGAAUABAAGAAYABgAG
AAUABAADAAIAAgACAAIAAgADAAQABQAGAAUABAADAAIAAgACAAIAAgAAAAAAAAAAAAIA
AgACAAIAAgACAAIAAgAAAAAAAAAAAAEAAgADAAQAAwACAAEAAAACAAIAAgACAAMABAAF
AAcABQAGAAcACAAJAAoACwALAA0ADgAOAA4AEQASABIAEgAPAA4ADQALAAkABwAEAAMA
BAAGAAcACQAHAAYABQAEAAEAAAAAAAEAAgABAAIABAADAAMAAgABAAMABAAEAAIA///+
//7//v8BAAEAAQAAAAIAAgACAAIAAQAAAP///v8AAAEAAQD///7//v/+/////f/9//7/
//8AAAAAAQACAP3//f////7//P8AAAcADwAaACMALQBAAFoAbQB8AJMAowCiAJAAgABv
AFQAOgAlAAwA3P+g/3j/a/9v/3v/kv+l/6z/r/+z/77/zv/a/9//5//v//L/9//8//3/
/f8AAAAA/v/+/wEAAgACAAIABAAFAAYABwAFAAUABQAGAAYABwAIAAgACQAJAAcABwAH
AAcABwAHAAgACAAIAAYABgAFAAUABgAHAAcACAAJAAkACAAGAAYABgAGAAYABgAJAAkA
CAAHAAQABQAEAAMABAAFAAYABwAHAAYABgAGAAUABQAFAAYABwAJAAoACwAIAAgACAAH
AAcACAALAAwADAAMAAwADQAMAA0ADAAKAAsADAAQABIAEAATABYAEwAUABYAGAAaABkA
GQAaABwAGgAcABwAHAAdAB8AIAAiACEAIQAiACEAIAAhACIAIwAiACEAIQAhAB4AHQAd
ABwAHQAcABsAGwAYABcAFgAWABYAFQAUABIAEAAQAA8ADgALAAoACQAJAAsACgAKAAgA
BwAFAAQAAwAFAAUABAADAAQAAgACAAIAAQAAAP///v///wAAAQAAAP7//f/9//z//v/+
//7//v8AAAAA/v/+//7//f/8//z//P/8//z//P/5//r/+f/4//z//P/8//3/+//7//v/
+//9//3//////wEAAQABAP///f/9//////8BAAEAAwADAAIAAgADAAQAAgADAAQABAAH
AAcABAAEAAQABAAFAAYACAAIAAYABQAFAAUABgAHAAUABAADAP//AQADAAUABgADAAQA
BAADAAUABAABAAEAAgACAAIAAwABAAIAAQAAAP///v/+///////+//7//f////7//P/8
//z//P/+//7//P/9//3//P/+//3//f/9//z//f8AAP///f/9//z/+v/6//r//P/8//v/
+v/5//j/+f/4//n/+v/4//n/+P/3//n/9//3//j/9//5//n/+f/5//j/9//2//r//P/5
//j/+P/4//j/+P/4//j/+P/4//r/+v/6//r/+P/4//j/+P/5//r/+//8//v/+v/5//j/
+v/6//r/+v/6//r/+v/6//j/+P/4//j/+f/6//v//P/7//r/+f/4//n/+v/7//z//P/8
//z//P/8//z//P/8//7//v/+//7//f/8//v/+v/8//z//P/8//z//P/8//z/+v/6//r/
+v/6//r/+v/6//j/+P/4//j/+//8//3//v/+//////8AAAEAAgADAAQABwAHAAcACAAI
AAgACQAKAAoACgAHAAYABwAFAAQAAwD///////8AAAAAAQABAAAAAQAAAP///v/+////
///9//7/AAABAAMAAQABAAEAAgAEAAIAAQAAAP7//v/////////+//7//v8AAAAAAAAA
AP7//v/+////AQD///7//v/9//3//P/7//3///8AAAAA/v/+//3//f/7//r//P8CAA0A
FwAgACkANQBIAF4AdQCGAJkAqQCkAI4AfABpAFIAOAAhAAAAzv+k/5T/k/+b/7H/xP/H
/8z/0//V/9b/3v/o/+//7//z//j//f8EAAkACQAKAAoACgAKAAsADAAMAAwADQANAA0A
DQAPAA8ADwAQAA4ADwAQABAAEQARAA8ADwAQAA8ADgANAA4ADgAOAAwADAALAAsADAAM
AAsACwALAAwADAALAAwADAAMAAwADAAOAA8ADwAPAA0ADwAPAA8ADQANAA0ADQAOAA4A
DwAQABEAEQARABIAEgATABMAEwARABIAEwATABQAFAAWABYAFgAWABYAFwAXABkAGQAY
ABgAGAAbABwAGgAdACAAHQAfACAAIQAiACIAIwAlACgAJQAmACUAJAAnACkAKgAsACsA
KwAsACsAKwArACsAKwAqACkAKQApACgAJwAnACYAJwAmACUAJQAiACEAIAAgACAAHwAe
ABwAHwAgACAAIAAdABwAGwAbAB0AHAAcABoAGAAXABcAFwAXABcAFgAVABUAFAAVABYA
FQAUABMAEgAUABQAFAASABEAEQASABIAEAAQABAAEAASABIAEAAQABEAEQARABIAEgAS
ABIAEgAOABAAEAAQABQAFAAUABUAFwAXABcAFwAUABMAFAATABQAFQAWABUAFQAVABcA
FwAVABUAFwAXABgAGAAZABoAFwAXABcAFgAaABsAGQAaABgAGAAZABoAGgAaABgAFwAa
ABsAHQAfAB0AHAAbABcAGgAbABwAHAAbABwAHAAbABsAGgAXABcAGQAYABcAFwAXABgA
FwAWABUAFAAUABUAFQAUABQAEwAVABQAEgASABEAEgAVABYAEwATABIAEAASABEAEQAR
AA8AEQAVABUAEQARABAADgANAA4AEQASABAAEAAQABAAEgAQABAAEAAQABEAEAAPABAA
DQAMAAwADQAPAA8ADwAPAA4ADQAMAAoADAANAAwACgAKAAoACgAJAAgABwAGAAgACAAI
AAgACAAIAAgACAAKAAoACgAKAAgACAAIAAgABgAGAAYABgAHAAgACQAKAAgACAAIAAgA
CgAKAAoACgAIAAgACAAIAAgACAAIAAgACgAKAAoACgAIAAgACAAIAAoACgAKAAoACAAI
AAgACAAHAAYABQAEAAYABgAGAAYABgAGAAYABgAGAAYABgAGAAYABgAGAAYACAAJAAkA
CgANAA4ADwAQAA4ADQAMAAwADwAQABIAFAARABAADAAKAAkABwAGAAUABAAFAAYACAAH
AAcABgAEAAMAAgABAAAAAAABAAEA///9//7//v///wEAAQABAAIAAQD+//z/+v/7//z/
/v////z/+v/5//j/+f/6//v//P/+//7//v////3/+//6//r/+//9//7////+//3/+//4
//r/+v/5//n/+//6//r//P///wUAEAAdACsAPgBYAGsAdgCLAJkAlgCEAHYAbQBWADoA
IwAGANL/mP92/3H/df+D/5r/q/+y/7P/s/+0/77/zv/V/9n/4f/q/+3/7v/v/+//8v/2
//T/9v/3//j/+P/4//j/9//2//X/9v/3//j/+v/5//n/+f/4//X/9f/z//P/9v/3//j/
+f/5//j/9//0//b/9f/1//b/9//3//j/+f/2//T/8f/w//P/9P/1//b/9f/1//T/8//1
//f/9//3//r/+//8//3//P/6//n/+P/8//3//v8AAP3//f/8//v//f/+//////8AAAAA
AgACAAEAAAD/////AwAFAAUABAAGAAYACQAKAAkACwANAAkADAAOABAAEgAQABEAEwAW
ABcAGgAbABwAGwAbABoAGgAaABsAHQAdAB0AHQAdAB0AGgAZABkAGQAYABcAFwAWABUA
FAATABMAFAATABIAEgAQAA8ADgAMAAsACgAIAAYABgAGAAYABwAGAAQAAwAAAP7//f/9
//3///////7//f/8//r/+v/6//z//P/8//z/+v/6//r/+P/3//f/+P/4//r/+v/6//r/
+f/4//X/9P/2//f/+P/6//n/+P/3//b/9v/4//j/+P/4//j/+P/5//f/9//3//f/+P/5
//z//f/7//v/+//5//j/+f/8//3/+//7//3//f/8//z//f/+/wAAAQACAAIABAADAP//
/v8AAAAAAQACAAMABAADAAMAAgABAAEAAQACAAIAAgD///////////7//v8AAAEAAQAB
AAAA/f/9//3//P/7//v//v8AAAAAAAD+//z/+//7//z//P/9//3/+//6//j/+P/2//b/
+P/4//r/+//7//r/+f/3//b/9f/z//X/+f/5//n/+f/4//b/9P/0//b/9v/4//j/+P/4
//b/9P/0//T/8//1//X/9f/1//P/8//0//L/8//y//H/9f/2//f/+P/4//T/8//0//b/
9v/2//b/+P/4//j/+P/2//b/9v/2//f/+P/5//r/9//2//X/9P/1//b/9//4//r/+v/6
//r/+f/4//f/9v/3//j/+f/6//j/+P/4//j/+v/6//r/+v/8//z//P/8//r/+v/6//r/
/P/8//z//P/6//r/+v/6//z//P/8//z/+v/6//r/+v/6//r/+v/6//3//v///wAA///+
//3//P/+//7//v/+/wAAAAAAAAAA/v/+//7//v/+//7//v/+//3//P/7//r//P/8//z/
/P///wAAAQACAAEAAQACAAMABAAFAAYABwAHAAcACAAIAAgACQAKAAoADAAJAAgABwAC
AAAA/v/7//3//f/+//7///////7//f/8//v/+v/6//z//f/8//3//f/8//z/+//9//3/
/v/+//r/+f/4//j/+v/7//v/+//4//j/+P/4//j/+P/4//j/+v/6//v/+//3//b/9v/2
//n/+f/5//r//f/9//z//P/6//n/+f/5//j/+P/8/wMADQAaACcANQBIAF4AbQCAAJkA
oQCaAIgAeABpAFIAOAAhAAAAxv+M/2z/Zf9r/33/kv+d/6L/qf+z/8L/0P/a/9//4f/l
/+7/9f/4//n//f/+//z/+v/6//3//v/+//7/AQABAAEAAQAAAP///v/+/wAAAQACAAIA
AQABAP////8DAAMAAwADAAUABgAHAAYABQADAAIAAgADAAMABAAFAAUABAACAAIABAAE
AAQABAAFAAUABAADAAMABQAFAAUABwAHAAcABwAHAAYABgAGAAUABQAFAAYABwAJAAoA
CwAKAAoACgAJAAkACgANAA4ADgAOAA4ADwAPABEAEQAQABIAEgAVABYAFAAXABoAFwAa
ABwAHgAgAB8AHwAgACIAIgAkACQAJAAlACcAKAAqACcAJwAoACcAKAApACoAKwAoACcA
JwAnACYAJQAlACQAJQAkACMAIwAhAB8AHQAcABoAGQAYABYAGAAYABcAFgATABIAEQAR
AA8ADgAOAAwACwAJAAgABwAJAAkACAAHAAQAAgACAAIAAgACAAIAAgACAAIAAgAAAP3/
/f/+//7//v/+//7//v/+//7//P/8//3//f/9//7/AAAAAAAAAAD8//7//v/+/wIAAgAC
AAMAAQABAAEAAQABAAEAAwADAAMAAwADAAEA/////wEAAQABAAEAAwADAAIAAgADAAQA
AgADAAQABAAJAAkABgAGAAYABgAHAAgABgAGAAQAAwAFAAUABgAHAAcABgAFAAEAAgAD
AAQABAACAAIAAQD//wAAAAD+/////f/8//v/+//6//z//P/8//3//P/8//3//f/8//z/
+//8//z/+//8//j/+P/6//r/+f/5//j/9v/4//f/9//3//T/9f/4//f/9//3//b/9P/y
//L/9P/0//T/9P/0//T/9v/0//T/9P/0//X/9P/z//P/8f/x//L/8v/z//L/8f/w//D/
8P/w//b/9P/z//L/8P/w//D/8P/y//L/8v/y//D/8P/w//D/8P/w//D/8P/y//L/8v/y
//H/8P/v/+7/8f/y//P/9P/z//L/8f/w//D/8P/w//D/8P/w//D/8P/u/+7/7v/u/+7/
7v/u/+7/8P/w//D/8P/w//D/8P/w//D/8P/w//D/8P/w//D/8P/w//D/8P/w/+7/7v/u
/+7/8P/w//D/8P/y//L/8v/y//D/8P/w//D/8f/y//P/9P/y//L/8v/y//T/9P/0//T/
9v/2//b/9v/2//f/9//4//v//P/9//7/////////AAACAAIAAwAEAAQABAABAAAA/v/7
//n/9//3//f/9//4//b/9//3//b/9f/0//P/8v/y//P/8//x/+//8P/w//H/8//z//P/
9P/z//D/7v/s/+7/7v/v/+//7//u/+7/7v/u/+7/7v/u/+7/7v/u/+//7f/r/+r/6v/s
/+3/7f/t/+7/7//v/+7/7P/s/+v/6//r/+r/7v/0//n/AQAMABsAKQBAAFYAZwB6AI0A
kwCGAHIAXgBJADAAGAD9/9D/lv9q/1r/Xf9r/3//jv+X/57/n/+l/7L/wP/I/83/0//b
/+D/4//i/+P/5//s/+r/6P/q/+//8P/w//D/8f/x//H/8f/v/+//7//w//H/8//1//b/
8//z//H/8f/z//P/8//z//b/9v/2//T/8v/x//H/8v/1//X/9v/3//f/9v/0//T/+P/4
//j/+P/7//v/+v/5//j/+f/4//f/+f/5//n/+f/5//j/+P/4//n/+f/5//r//P/9//3/
/f/8//z//P/7//z//v8CAAQAAgACAAIAAwADAAUABQAEAAYABgAJAAoACQALAA0ACQAK
AAwADgAQAA4ADwARABQAFgAYABgAGAAaABsAGwAcABsAGwAcABsAGwAbABsAGwAYABcA
FwAXABgAFwAXABYAEwASABEAEQAPAA0ACwAKAAwACwAKAAgACAAIAAcABgADAAIAAQAB
AAEAAAAAAP7//f/7//r/+f/6//v/+//7//r/+P/4//j/+P/4//j/+P/5//r/+//6//n/
+f/6//r//P/8//z//P/6//r/+P/4//n/+f/5//r//P/8//z//P/4//r/+v/6//3//v//
/wEAAQABAAEAAQABAAEAAwADAAUABQAFAAMA/////wEAAQAEAAUACAAJAAcABgAGAAYA
CAAJAAoACgANAA0ACgAKAAoACgALAAwADwAQAA8ADwAOAA0ADQANAAwADAAMAAkADAAN
AA4ADgANAA4ADgANAA4ADgAMAA0ADQAMAAsACwALAAwACwAKAAkACAAIAAkACQAIAAgA
BwAKAAoACQAKAAgACAAKAAoACgALAAsACgAKAAkACQAJAAYABwAKAAkACQAJAAgABgAE
AAQABgAGAAYABgAGAAYACAAGAAYABgAGAAcABgAFAAcABQAFAAYABQAHAAcABwAIAAgA
CAAIAAoACAAFAAQABAAEAAQABAAHAAgACQAKAAkACAAHAAYABwAIAAkACgAMAAwADAAM
AAsACgAJAAgACgAKAAoACgAKAAoACgAKAAwADAAMAAwADAAMAAwADAALAAoACQAIAAkA
CgALAAwADgAOAA4ADgAOAA4ADgAOAA4ADgAOAA4ADAAMAAwADAAPABAAEQASABAAEAAQ
ABAAEgASABIAEgASABMAEwAUABUAFgAXABgAGwAbABsAHAAcABwAHQAeAB4AHgAbABoA
GwAZABgAFwATABMAEwAUABYAFwAXABYAFQAUABMAEgASABMAEwARABMAFAAUABUAEwAT
ABMAFAAVABQAFAAUABIAEgATABMAEwASABIAEgAUABQAFAAUABIAEgASABMAFAATABMA
FAAUABUAFQAVABQAFQAVABQAFQAWABYAFwARABAAEAASABcAIQAuADsARQBQAGQAfQCS
AJ8ArwC8ALYAngCHAHIAWgBHADYAFgDo/8L/s/+1/8H/1v/n/+r/7f/z//L/8P/y//n/
//8BAAQACwAQABMAGQAeAB4AHAAeAB0AHAAaABgAGgAbABwAHQAdAB0AHQAeAB0AHQAd
ABwAHAAdABwAHQAdAB0AHQAdAB8AIAAhACAAIAAfAB8AIAAgAB8AHwAfACEAIAAeAB4A
HgAeAB4AHgAhACEAIAAfAB0AHwAfAB8AHwAfAB8AHwAhACAAIAAgACAAHwAeAB4AIAAh
ACEAIQAfACAAIQAhAB4AHgAgACAAIQAiACMAJQAkACUAJAAiACQAJAAnACgAKAArAC4A
KwApACoAKwAsAC0ALwAyADYANAA2ADYANgA2ADcANwA4ADgAOQA7ADsAOQA5ADkAOQA6
ADsAPQA/AD0AOwA6ADgANwA2ADUANQA1ADUANQA2ADcANwA3ADYAOAA4ADcANgA3ADIA
LQAvAA==
         </WaveFormData>
      </LeadData>
      <LeadData>
         <LeadByteCountTotal>10000</LeadByteCountTotal>
         <LeadTimeOffset>0</LeadTimeOffset>
         <LeadSampleCountTotal>5000</LeadSampleCountTotal>
         <LeadAmplitudeUnitsPerBit>4.88</LeadAmplitudeUnitsPerBit>
         <LeadAmplitudeUnits>¦ÌV</LeadAmplitudeUnits>
         <LeadHighLimit>2147483647</LeadHighLimit>
         <LeadLowLimit>268435456</LeadLowLimit>
         <LeadID>V3</LeadID>
         <LeadOffsetFirstSample>0</LeadOffsetFirstSample>
         <FirstSampleBaseline>0</FirstSampleBaseline>
         <LeadSampleSize>2</LeadSampleSize>
         <LeadOff>FALSE</LeadOff>
         <BaselineSway>FALSE</BaselineSway>
         <ExcessiveACNoise>FALSE</ExcessiveACNoise>
         <MuscleNoise>FALSE</MuscleNoise>
         <LeadDataCRC32>308459048</LeadDataCRC32>
         <WaveFormData>
+P/4//j/+P/3//b/9f/0//b/+P/6//z/+f/4//f/9v/3//j/+f/6//r/+v/6//r/+f/4
//f/9v/5//r/+//8//n/+P/3//b/9v/2//b/9v/3//j/+f/6//f/9v/1//T/9//4//n/
+v/5//j/9//2//j/+P/4//j/+v/6//r/+v/5//j/9//2//j/+v/8//7//f/8//v/+v/9
//7///8AAAIABAAGAAgABwAGAAUABAAHAAgACQAKAAkACAAHAAYABwAIAAkACgAMAAwA
DAAMAAkACAAHAAYACQAKAAsADAAIAAYABAACAAMABAAFAAYABgAGAAYABgADAAIAAQAA
AAEAAgADAAQAAQAAAP///v8AAAAAAAAAAAAAAAAAAAAA/f/8//v/+v/9//7///8AAP3/
/P/7//r//P/8//z//P/+//7//v/+//3//P/7//r/+//8//3//v/7//r/+f/4//n/+v/7
//z//v/+//7//v/7//r/+f/4//v//P/9//7/+//6//n/+P/6//r/+v/6//v//P/9//7/
/P/6//j/9v/6//z//v8AAPz/+v/4//b/+f/6//v//P/+//7//v/+//v/+v/5//j/+//8
//3//v/9//z/+//6//r/+v/6//r/+//8//3//v/7//r/+f/4//v//P/9//7//f/8//v/
+v/6//r/+v/6//v//P/9//7/+//6//n/+P/8//7/AAACAAAA/v/8//r/+//8//3//v8A
AAAAAAAAAP7//v/+////AQADAAYACwAKAAkACAAGAAgACQAJAAkACwAMAA8AEQAPAAsA
CQAGAAUABQAFAAYAAwADAAIAAQACAAMAAgACAAEAAQAAAAAA/f/8//z/+//+/wAAAwAF
AAEA///9//n/+//6//v/+//7//z//P/8//n/9//2//X/9v/4//r//f/6//r/+f/4//j/
+P/3//j/+//8//z//P/7//r/+P/2//j/+f/7//3/+f/1//P/9/8BAA8AIAA1AE0AZwCF
AKcAywDkAPIA/QADAfkA3QCyAH0APwDv/53/Y/9N/07/XP9u/3r/f/+B/4n/lv+m/7X/
wv/N/9H/0//X/9f/1//f/+f/7P/w//X/+P/5//r/+v/5//f/9P/y//b/+P/6//3//f/8
//r/+P/6//v/+//7//3//////////f/8//r/+f/7//v//P/9//7//f/+//3//P/8//z/
/P/9//7///8AAAAA/v/7//n/+v/7//3////8//v//P/5//v/+//7//r//P/8//7////8
//v/+v/5//z//P8AAAIAAQABAAAA//8AAAAA/v/+/wEAAwAEAAUAAwADAAMAAwAGAAcA
CAAJAAcABwAHAAYACAAJAAkACAAKAAoADAANAAsACgAJAAcACgAKAAwADwANAAwACwAJ
AAsACAAGAAYACAAHAAcABwAEAAMA///+/wQAAwADAAUAAwACAAIAAQADAAMAAQABAAIA
AwAFAAgABgAFAAQAAAACAAQACAAKAAgABwAFAAIAAgABAAEAAQAEAAUABgAHAAcABQAC
AP3/AAACAAIABgAEAAMAAQD//wAAAAD//wAAAAACAAMAAwACAP7//f/8/wAAAAACAAQA
BAAEAAMAAQADAAIAAQABAAIAAwAFAAkABQADAAEA//8CAAQABgAHAAQABQAFAAYABQAG
AAgACQALAAsADAANAA4ADAAKAAgADAAMAA0ADwAOAA8ADwAOAA4ADgAOAA4AEAAQABEA
EgARAA8ADAAJAAwADgANAA8ADQANAAwACwALAAsACwAJAAkACgALAA8ADwAKAAYABAAF
AAYACAAKAAkACAAGAAQABQAFAAUABAAEAAUABwAJAAcABQABAP//AgADAAQABgAFAAQA
AgD///7///8BAAIAAgACAAIABAADAP///v/8//7/AAADAAUAAgAAAP7//P/+//////8A
AAIAAwADAAMA/v/8//v//v///wAAAQACAAEAAAD///7//v/+//7//v/+//7//v/+//3/
/P/7//r//f/+////AAD9//z/+//6//r/+v/6//r/+//8//3//v/8//r/+P/2//j/+v/8
//7/+//6//n/+P/6//r/+v/6//v//P/9//7//P/6//j/9v/4//r//P/+//3//P/7//r/
+v/6//r/+v/8//z//P/8//n/+P/3//b/+f/6//v//P/7//r/+f/4//j/+P/4//j/+f/6
//v//P/5//j/9//2//r//P/+/wAA/v////////8AAAMABAAFAAcACAAJAAsACgAJAAkA
CAAMAA0ADQALAAkACAAFAAMAAQAAAAAAAQADAAMAAwADAAAA/v/8//v//P/8//v/+v/4
//f/9//4//r/+//7//v//P/7//v/+v/3//X/9P/0//f/+P/5//n/+P/3//X/9P/y//P/
8//0//b/9v/1//T/8f/w//D/8P/x//L/9f/2//P/8v/y//H/7//x//P/8f/z//n//f8B
AAgAFQApAEMAZQCHAKkAygDeAOMA3wDVAL0AmABtADsA+/+z/3n/V/9K/07/YP9w/3n/
hf+N/4z/kv+f/6j/q/+z/73/w//L/9X/2f/Z/9j/2v/d/+P/5f/n/+j/7f/t/+z/7P/p
/+j/5//n/+z/7v/v//D/8P/v/+3/6//r/+3/7f/t//D/8P/v/+//7f/r/+r/6f/s/+3/
8P/x/+3/7P/r/+r/6v/q/+r/6v/t/+7/7v/v/+3/6//q/+n/6v/r/+7/7f/r/+v/6//q
/+r/6v/s/+3/7f/t/+3/7f/q/+j/6v/q/+3/7//w//H/8v/y//D/8P/y//P/8//z//b/
9//4//n/9//1//P/8f/z//X/9//4//f/9//2//T/9v/2//j/+f/8//z//P/7//n/9v/1
//X/9v/4//r/+//4//T/8f/w//L/8f/x//H/8f/x/+7/7v/v/+v/6P/n/+v/7P/u/+//
7v/t/+r/6f/r/+v/7P/u/+//7//v/+z/7P/s/+7/7v/y//X/9//4//j/9//3//f/9//3
//f/9//5//n/+P/1//P/8v/v//D/8//1//b/9//0//L/7//u/+7/8P/x//H/9P/y//P/
9P/y//D/8P/w//P/9v/4//n/9//2//X/9f/3//f/+P/7////AQADAAUACAAMABAAEwAZ
AB8AJAAqACoAKgArACsALAAtAC8AMQA2ADgAOgA8ADsAOAA2ADUANQA3ADgAOAA0ADIA
MAAuACsAKgAqACoAKgArACsAKwAnACYAIgAhACQAJQAlACUAIQAhACEAHwAfACAAIQAl
ACcAJAAiACIAIgAiACMAJAAqACwALQAuACsAKQAnACQAIAAfAB8AHwAdABsAFwAVABAA
DQAKAAgABwAGAAQAAQD7//n/+P/2//P/8v/x//L/8v/v/+//7v/p/+j/6P/n/+b/5v/m
/+b/4//j/+L/4v/f/9//3v/d/+D/3v/d/9z/2v/Y/9b/1P/W/9b/1v/W/9P/0v/R/9D/
zv/O/87/zv/Q/9D/0P/Q/83/zP/L/8r/y//M/83/zv/M/8z/zP/M/8r/yv/K/8r/y//M
/83/zv/O/87/zv/O/8//0P/R/9L/0P/Q/9D/0P/Q/9D/0P/Q/9H/0v/T/9T/0v/S/9L/
0v/T/9T/1f/W/9b/1v/W/9b/2P/Y/9j/2P/b/9z/3f/e/97/3v/f/9//4v/k/+j/6v/o
/+j/5//m/+n/6f/p/+r/7P/w//P/9f/w/+//7f/p/+n/6f/q/+z/7P/r/+r/6f/q/+n/
6f/p/+v/6v/q/+n/5f/k/+L/4f/m/+r/7f/v/+7/7f/q/+j/5v/m/+X/5f/n/+j/6f/q
/+f/5//n/+b/5//o/+r/6//p/+j/5//l/+b/5P/k/+X/6P/o/+j/6v/o/+f/5v/m/+n/
6//t/+v/5//l/+n/7f/1/wYAFwAtAEsAbQCNAK8AzgDiAOkA6QDjAM0AqgB7AEMA/f+x
/3H/T/9I/1T/aP92/33/f/+D/4T/iv+X/6j/s/+5/8H/x//L/83/z//T/9b/2P/d/+L/
5f/o/+r/7P/r/+n/6P/p/+r/6//t/+//8P/w//D/7v/t/+v/6f/r/+//8f/z//H/8P/u
/+3/7f/t/+7/7//v/+//8f/x//D/8P/w//D/8f/y//P/9P/0//L/7//t/+3/7f/u/+//
8f/x//P/8f/v/+//7//u//H/8v/1//f/9P/z//L/8f/z//L/9f/2//X/9//4//n/+f/4
//X/9P/2//n/+//9//v/+//7//v//f/9//3//f/+////AAAAAP7///////7/AQACAAUA
BwAFAAQAAwABAAMAAgADAAUAAwAEAAUABQADAAAA/v/+/wEAAQACAAMAAQD///r/+P/7
//n/+P/5//v//P/+/////P/7//j/9//5//v//v8CAAIAAQAAAPz/+//8////AAD//wEA
AgACAP///f/8//v//f///wEAAwABAP///P/3//r//P/8/wAAAQABAAAA///8//r/9//2
//j//P///wEAAQD8//r/+P/7//r/+//8//z//v///////v/8//r/+f/8//3///8DAAAA
///+//3///8AAAEAAQADAAUABgAIAAUABAAEAAMABQAHAAoADQAOAAwACgAIAAsACgAK
AAsADQAPABAAEAANAAwACwAKAA0ADgAQABIAEAAPAA0ACwALAAwACgALAA4ADwAPAA8A
DAALAAoABwAIAAoADAARABEADAAIAAYABgAGAAcACAAKAAoACQAIAAYABQAEAAIAAwAF
AAgACwAJAAcAAwABAAQABQAGAAgACAAIAAcABQABAAEAAgACAAMABAAFAAgABwADAAIA
AAABAAIABAAFAAQABAAEAAQAAgABAP///v8AAAMABQAHAAIAAAD//wAAAwAEAAUABgAG
AAYABgAGAAMAAgABAAAAAgAEAAYACAAFAAQAAwACAAQABAAEAAQABAAEAAQABAADAAIA
AQAAAAEAAgADAAQAAgACAAIAAgACAAIAAgACAAQABAAEAAQAAwACAAEAAAADAAQABQAG
AAMAAgABAAAAAgACAAIAAgADAAQABQAGAAMAAgABAAAAAQACAAMABAADAAIAAQAAAAIA
AgACAAIABAAEAAQABAADAAIAAQAAAAIABAAGAAgABQAEAAMAAgAEAAQABAAEAAcACAAK
AAsACgAKAAwADAAPABAAEAAQABEAEQARABIAFAAWABcAFwAVABUAFAARAA4ACwAJAAgA
DAANAA4ADwAMAAkABwAFAAUABAAEAAMAAwAEAAQABQADAAQABAADAAQABQAEAAQAAAAA
AP////8CAAIAAgACAAMAAwADAAIA///+//7//f///wAAAQABAP7//P/8//3//P/8//z/
/v////////8AAPn/+f/7//3/+////wMACQAPABgAJQA5AFcAeQCdAMUA6AD8AAMBAwH7
AOMAugCPAF0AGQDH/4H/W/9Q/1L/ZP94/4P/if+R/5z/qv+1/7z/xf/L/9H/2f/j/+n/
7f/v//D/8P/x//P/9f/3//j//v//////AAD9//z/+//7//7/AAABAAIAAwADAAIAAQD/
/wEAAQABAAMABAAEAAUAAwABAAAA//8CAAMABgAHAAQABAAEAAQAAgACAAIAAgAHAAgA
CAAJAAYAAwABAP//AQADAAcABwAFAAUABQAEAAIAAgAEAAUACAAJAAoACwAHAAQABQAE
AAYACQALAA0ADQAMAAkACAAHAAcABgAFAAkACwANAA8ADgANAAwACwAPABEAEwAUABMA
EwASABAADwAOAA8ADwARABIAEwATABEADgANAA0ADwAQABEAEQARAA4ADAAMAAwACwAL
AAsADAANAAsADAALAAcABAADAAUABgAIAAkACQAJAAcABwAFAAUABgAIAAoACwAMAAoA
BwAGAAcABgAJAAsADAAMAAwACwALAAsACgAJAAgABwAMAA0ADQALAAcABgADAAQABwAJ
AAoACwALAAoACAAIAAcACAAIAAcACgAIAAkACgAJAAYABQAEAAgACgALAAsACQAIAAcA
BwAHAAcACAALAA0ADQANAA0ACgAKAAoACQALAA0ADgAQAA4ADgAPAA8ADQANAA4ADwAT
ABQAFQAWABQAEgARABEAFQAXABgAGAAUABQAFAAUABEAEAAQABAAFAAXABkAGwAXABYA
EgARABQAFQAVABUAFQAVABUAEwARABAADwARABQAEgARABIAEAAOAA0ADAAQABAADwAO
AA0ADQANAAwACQAJAAoACwAOAA8ADgAPAA4ADQAMAAwADgAOAA0ACwAJAAkACgAKAAYA
BgAGAAgADAAJAAkACAAEAAQABQAFAAgACAAIAAgACQAJAAgACAAHAAcABgAFAAwADgAL
AAgABgAGAAYABgAIAAgACAAIAAgACAAIAAgABgAGAAYABgAHAAgACQAKAAcABgAFAAQA
BQAGAAcACAAIAAgACAAIAAcABgAFAAQABwAIAAkACgAIAAYABAACAAUABgAHAAgACAAI
AAgACAAHAAYABQAEAAcACAAJAAoABwAGAAUABAAFAAYABwAIAAgACAAIAAgABwAGAAUA
BAAHAAgACQAKAAcABgAFAAQABwAIAAkACgANAA0ADQAOABAAEAAQABAAEQASABQAFQAT
ABQAFAAWABcAFwAVABUAFgATABEADwANAAwADAALAAwADQAOAA0ACwAJAAgABgAGAAUA
BAAEAAQABQAHAAoACAAHAAYABQAGAAYABQAGAAIAAQABAAAAAgACAAEAAQACAAIAAwAE
AAQAAwADAAIABAADAAIAAAD////////+/wAAAgACAAEA/v/+//3//f/3//X/9////wkA
EQAbACQAMQBFAF8AgwCpAMsA7gACAQUB/wDtAMsAngBvADkA8f+x/4n/c/9w/3z/iv+Q
/5X/m/+h/6b/rv+7/8L/w//F/8v/0//b/+P/6f/t//D/8P/z//b/9//4//j//P/9//3/
/v/+//7//v//////AAAAAAAAAgADAAMAAwAAAAEAAAD//wEAAgACAAMAAAD/////////
////AQABAAMABAAFAAYAAwACAAEAAAAFAAYABgAHAAUAAwACAAEAAQABAAMAAQACAAMA
BAAEAAMAAgADAAMABQAFAAUABQACAAAAAgACAAUABwAIAAkACgAKAAgACAAGAAcABwAH
AAoACwAMAA0ACwALAAsACwAMAA0ADgAOAA8AEQASABIADwAOAA8ADwATABQAFQAVABQA
EgASABMAEQASABMAEwAUABIAEQASABEADwAOAA0ADgAPAA0ADgAPAAsACAAHAAYABgAH
AAcACQALAAsADQAKAAkACQAKAA0ADQANAAoACAAIAAoACgAJAAsADAAMAA0ADQAOAA8A
DQALAAkABwAMAA0ADQALAAoACgAIAAoACwALAAoACQAKAAoACQAKAAcACAAIAAcACgAI
AAkACgAHAAQAAwACAAYACAAJAAkACgAKAAoACwAJAAcABgAHAAgACQAKAAsACwAMAA0A
DQALAA0ADgAQAA8AEAASABMAEQAPAA4ADQATABQAFQAWABQAEgARABEAEQATABQAFAAV
ABYAFwAYABYAFAATABIAFgAXABcAFwAUABQAEQARABAAEQARABEAEAARABIAEQAPAA4A
DQAPABIAEAAPABAADQAMAAwADAAMAAwACwAKAAoACwAMAAwACgAJAAkACQALAAsACQAJ
AAkACQAJAAoACQAIAAYAAwADAAUACAAKAAcABgAFAAYACQAHAAgACAAEAAQABQAFAAYA
BgAGAAYABgAHAAcACAAHAAcABgAFAAYACgALAAwACQAIAAcABgAEAAQABAAEAAYABgAG
AAYABAAEAAQABAAFAAYABwAIAAYABgAGAAYABAAEAAQABAAFAAYABwAIAAUABAADAAIA
AwAEAAUABgADAAIAAQAAAAAAAAAAAAAAAQACAAMABAADAAIAAQAAAAMABAAFAAYABQAE
AAMAAgABAAAA///+/wEAAgADAAQAAwACAAEAAAADAAQABQAGAAYABgAGAAYABwAHAAcA
CAANAA4ADwAQAA4ADAALAAkADQAQABIAFgAVABMADwANAA4ACwAJAAcABwAIAAoACwAK
AAkACAAFAAUABQAGAAYABAADAAIAAgABAAEAAgAEAAYABwAIAAkABAACAP///v8AAAEA
AwAEAAEAAAD+//3////+//7//v8BAAEAAgACAAEA///9//r//f///wEAAgD//wAA///9
//7//v/9//3//////////////wMACwAaACsAQwBjAIMAoQDDAOQA+AD9AAMBAQHpAMAA
kwBbABEAwf+D/2P/Wv9i/3b/iP+R/5P/lf+W/57/rf+4/73/yf/T/9n/2//d/9//5f/q
/+z/7//1//f/+f/6//v/+f/2//T/9v/4//r//f/+//7//f/8//r/+f/3//X/+f/9////
AQAAAP7/+//5//n/+f/6//v//////wEAAQD8//r/+P/2//j/+v/8//7//f/8//r/+f/5
//n/+v/7//3//f////3/+v/5//j/9v/6//z/AAADAP///f/7//n/+f/4//v//P/9////
AAABAP///v/7//r//P///wEAAwADAAMAAwADAAMAAwADAAMABgAHAAgACAAHAAcABgAE
AAcACAALAA0ADAAKAAgABQAHAAYABwAJAAkACgALAAsACAAEAAEAAAADAAMABAAFAAQA
AwD///7/AQD///7///8AAAAAAQABAP7//f/6//n/+//9/wAABAACAAEAAAD8//v//P//
/wAAAQADAAQABAABAP///v/9/wAAAQACAAMAAgABAP//+//8//z/+v/8/wAAAQABAAEA
/v/8//n/+P/7//7/AAABAAAA/P/7//r/+//6//v//P/8//7///////7//P/6//n/+//9
/wAABQACAAEAAAD/////AAABAAEAAQADAAQABgADAAIAAgABAAQABQAHAAkACgAIAAYA
BAAHAAYABgAHAAsADQAOAA4ACQAIAAcABgAHAAgACgAMAAwACwAJAAcABwAIAAYABwAI
AAkACQAJAAYABQAEAAEABAAGAAgADQANAAgABAACAAIAAgADAAQABAAEAAMAAgD/////
///+////AQAEAAcABQADAP///f////////8AAAEAAgACAAEA/f/9//7//v///wAAAQAE
AAMA///+//z/+//8//7///8CAAIAAgACAP///f/6//j//P///wEAAwACAP7/+//6//v/
/P/9//7/AAAAAAAAAAD///7//f/8////AAABAAIA///+//3//P/9//7///8AAAIAAgAC
AAIAAAD+//z/+v/8//7/AAACAP///v/9//z//v/+//7//v///wAAAQACAP///v/9//z/
/f/+////AAD+//7//v/+//7//v/+//7/AAAAAAAAAAD9//z/+//6//z//v8AAAIAAQAA
AP///v8AAAAAAAAAAAAAAAAAAAAA///+//3//P///wAAAQACAP///v/9//z//f/+////
AAADAAQABQAHAAYABQAFAAcACQALAA0ADgAMAA0ADQANAA4ADgAQABEAEwARABEAEAAK
AAcABAACAAMABQAGAAcABwAHAAUABAADAAMAAgACAAIAAgADAAMAAAAAAAEAAQACAAMA
BAADAAEA/v/9//v//f/+//7//v/+//3//f/9//r/+v/6//v//P/+////AAD9//z/+v/6
//v//P/8//z///8AAAAAAAD///3//P/7//v//f///wMACwATACAAMQBJAGcAiQCvANcA
9AAEAQkBBwH7AOMAugCJAFMABwCx/3H/U/9O/1r/av92/4H/if+T/6L/sP+7/8D/w//J
/9P/3f/j/+v/7//x//L/8P/x//X/9//5//r///////7//v/7//r/+f/5//3//v/+//7/
//////7//f///wEAAQABAAMABAAEAAUAAQD///7//f8AAAEABAAFAAMAAgABAAAAAgAC
AAIAAgAEAAQAAwADAAAA////////AgADAAYABQAEAAMAAgAAAAAAAAACAAMABQAFAAUA
BQADAAAAAQAAAAIABQAHAAkACQAIAAUABAAGAAcABwAHAAoACwAMAA0ADAALAAoACQAN
AA8AEQASAA8ADwAOAAwADgAOABAAEQAUABQAFAATABEADgANAA0AEAASABQAFQAUABAA
DQAMAAwACwALAAsADQANAAoACgALAAcABAADAAQABAAFAAUABQAFAAMAAwADAAMABAAG
AAcABwAHAAQAAAAAAAIAAgAFAAcACAAIAAYABQAFAAUAAwADAAMAAwAHAAcABgADAAAA
AAD+/wAAAgADAAMAAwADAAIAAAAAAP7/AAABAAEABQACAAIAAgAAAP7//v/+/wIABAAF
AAUAAwACAAEAAQADAAMABAAHAAcABwAHAAcABAAEAAQAAwAEAAcACQAMAAgACAAJAAkA
CwALAAwADQASABIAEgASABAADgANAA0ADwARABIAEgAOAA4ADgAOAA8ADgAOAA4AEAAR
ABEAEQANAAwACAAHAAsADQAOAA8ACgAJAAgABQAGAAYABgAJAA0ACgAIAAgABgAEAAMA
AgAGAAYABQAEAAEAAQABAAAAAQABAAIAAwAFAAUAAwADAAAA///+//7/AQACAAIAAQD+
//3//f/8//z//P/8//7/AgD//////v/6//r/+//7//7//v/+//7//P/7//n/+P/4//n/
+f/5/wAAAAD9//z/+//6//n/+P/7//z//f/+//3//P/7//r/+v/6//r/+v/7//z//f/+
//z/+v/4//b/+v/8//7/AAD///7//f/8//r/+v/6//r//P/8//z//P/7//r/+f/4//n/
+v/7//z/+v/6//r/+v/6//r/+v/6//z//P/8//z/+//6//n/+P/5//r/+//8//v/+v/5
//j/+v/6//r/+v/7//z//f/+//z/+v/4//b/9//4//n/+v/5//j/9//2//j/+P/4//j/
+//8//3//v/+//3//P/8/wIABAAGAAgABgAGAAcABwAHAAgACAAKAAwADQAMAA0ACQAF
AAIA//8BAAIABAAFAAQAAwACAP///v/9//3//P/9//3//f/+//r/+f/5//r//P/9//7/
///8//r/9//2//f/9//4//j/+v/6//n/+f/4//b/9f/0//j/+f/7//z/+//5//f/9P/0
//X/9v/2//j/+v/6//n/9//2//T/8//1//f/+//9/wEABQAPAB4ALwBJAGsAjQCxANMA
7AD2APMA6QDVALMAiABVABUAyf+F/1v/Tf9S/2T/cv98/4f/jf+T/57/rP+z/7j/wf/J
/9H/1//d/9//5f/r/+j/6P/r//H/8//1//b/9//3//b/9v/0//T/9P/1//r//P/9//7/
/P/7//n/9//3//n/+f/5//v//P/8//3/+//5//j/9//8//3/AAABAP7//P/6//j/+//8
//3//v8AAAAA//////3/+//6//n/+//7//3/+//6//n/+P/2//f/+P/7//3//f/9//3/
/f/7//j/+f/4//v///8CAAUABAACAP7//P/9////AAABAAIAAwAEAAUAAwADAAMAAwAH
AAkACwAMAAkACQAIAAYACAAIAAoACwAMAAwADAALAAkABgAFAAUACAAKAAwADQAMAAgA
BQAEAAQAAwADAAMAAwADAAAAAAABAP3/+v/5//v//P/+/////f/9//v/+//7//v//P/+
/wEAAQABAP7/+v/6//z//P///wEAAgACAP///f/8//v//f/9//3//f8AAAEAAQD///3/
/P/5//r//v/////////7//r/+P/4//j/+v/7//v////8//z//P/7//j/9//2//n//P/+
/////f/8//v/+//7//v//P///wEAAQABAAEA/v/+//7//f8AAAMABQAIAAMAAgACAAEA
BAAFAAcACQALAAoACQAIAAYABAADAAMABwALAA4AEAALAAoACQAIAAkACAAIAAgACgAL
AAsACwAJAAgABAADAAcACQAKAAsACAAHAAYAAwACAAIAAgAFAAkABgAEAAQAAgAAAP//
/v8BAAIAAgACAP////////7//////wAAAQADAAMAAQABAP///f/7//r//P/+///////7
//v//P/8//r/+v/6//z/AAD9//3//P/4//j/+f/5//z//P/8//z/+//7//r/+v/8//3/
/f/9/wIA/v/7//j/+P/4//j/+P/6//z//v8AAP3//P/7//r//P/8//z//P/+//7//v/+
//z/+v/4//b/+f/6//v//P/7//r/+f/4//n/+v/7//z//P/8//z//P/6//j/9v/0//f/
+P/5//r//P/8//z//P/8//z//P/8//7//v/+//7/+//6//n/+P/6//z//v8AAP3//P/7
//r/+//8//3//v8BAAEAAQACAAQABAAEAAQABwAIAAoACwAKAAoACQAKAAsACwAJAAkA
CwAJAAgABwADAAIAAgABAAIAAwAEAAMAAgABAAEAAAD+//3//P/8//z//f///wIAAAD/
//7//f/9//7//v8AAPz/+//7//r/+v/6//n/+f/6//r/+//8//r/+f/5//j/+//7//v/
+v/4//n/+v/6//j/+v/6//n/+//8//z//f/1//P/8//z//f/AQANABoAJQAzAEsAbQCR
ALEA0ADwAAMB/wD1AN8AwACbAHEAOwD5/7f/i/94/3T/gv+Q/5X/mf+f/6T/pv+p/7T/
uf+7/8H/yf/P/9X/3//p/+7/7v/x//P/8//z//L/+P/5//n/+v/6//r/+v/7//r/+v/5
//j//P/9//3//f/8//3//P/7//7//v/9//3//v/9//3//f/+//3//v/9//3//v///wAA
/f/8//v/+v/+//7//f/9//7//f/9//3//f/9/////f/+////AAAAAP7//P/8//v//v//
/wAAAQACAAAAAgACAAEAAQAAAP//AwAEAAMABAABAAEAAAD//wIAAwAEAAUABwAHAAcA
BwAFAAUABQAEAAYACQALAAwACgAKAAwADQAOAA4ADgANAA4ADAAMAA0ADAAMAAwACwAP
AA4ADgAQAA0ACwAKAAkACQAJAAYABgAJAAcABgAHAAgACAAJAAkACgALAAoACwANAAcA
AAAEAA==
         </WaveFormData>
      </LeadData>
      <LeadData>
         <LeadByteCountTotal>10000</LeadByteCountTotal>
         <LeadTimeOffset>0</LeadTimeOffset>
         <LeadSampleCountTotal>5000</LeadSampleCountTotal>
         <LeadAmplitudeUnitsPerBit>4.88</LeadAmplitudeUnitsPerBit>
         <LeadAmplitudeUnits>¦ÌV</LeadAmplitudeUnits>
         <LeadHighLimit>2147483647</LeadHighLimit>
         <LeadLowLimit>268435456</LeadLowLimit>
         <LeadID>V4</LeadID>
         <LeadOffsetFirstSample>0</LeadOffsetFirstSample>
         <FirstSampleBaseline>0</FirstSampleBaseline>
         <LeadSampleSize>2</LeadSampleSize>
         <LeadOff>FALSE</LeadOff>
         <BaselineSway>FALSE</BaselineSway>
         <ExcessiveACNoise>FALSE</ExcessiveACNoise>
         <MuscleNoise>FALSE</MuscleNoise>
         <LeadDataCRC32>2271043022</LeadDataCRC32>
         <WaveFormData>
8v/y//L/8v/z//T/9f/2//n/+v/7//z//P/8//z//P/9//7///8AAAAAAAAAAAAAAAAA
AAAAAAACAAIAAgACAAAAAAAAAAAA/v/+//7//v8AAAAAAAAAAP///v/9//z//v/+//7/
/v8AAAAAAAAAAAAAAAAAAAAAAgACAAIAAgAAAAAAAAAAAAMABAAFAAYABAAEAAQABAAF
AAYABwAIAAsADAANAA4ADgAOAA4ADgAPABAAEQASABAAEAAQABAAEQASABMAFAASABIA
EgASABIAEgASABIAEgASABIAEgAPAA4ADQAMAA0ADgAPABAADgAOAA4ADgAMAAwADAAM
AAoACgAKAAoACAAIAAgACAAKAAoACgAKAAgACAAIAAgACAAIAAgACAAIAAgACAAIAAYA
BgAGAAYABgAGAAYABgAIAAgACAAIAAYABgAGAAYABgAGAAYABgAEAAQABAAEAAYABgAG
AAYACAAIAAgACAAGAAYABgAGAAgACAAIAAgABwAGAAUABAAFAAYABwAIAAgACAAIAAgA
BgAGAAYABgAHAAgACQAKAAcABgAFAAQABQAGAAcACAAIAAgACAAIAAYABgAGAAYACAAI
AAgACAAKAAoACgAKAAgACAAIAAgACgAKAAoACgAIAAgACAAIAAoACgAKAAoACAAIAAgA
CAAGAAYABgAGAAcACAAJAAoACAAIAAgACAAJAAoACwAMAAsACgAJAAgACgAKAAoACgAM
AAwADAAMAAwADAANAA0ADgAPABIAFQATABMAFAAUABQAFQAXABcAFwAXABgAGQAXABYA
FgAWABUAFQAUABMAEQARABEAEgAUABUAFQAUABIAEAAOAA0ADQAMAAwACwALAA0ADwAP
AA0ACwAKAAgACQAIAAYABgAHAAcABwAHAAUABAAEAAUABwAHAAYABgAFAAUABQAFAAUA
BQAGAAcACAAIAAgACAAGAAcABwAHAAkACQAJAAkABQACAAAAAAAFAA0AHQAvAEYAZgCT
AMMA9AAfAU0BdQGMAYkBZgEjAdUAigA5AOH/nv96/23/b/98/4X/i/+Q/5j/pf+z/8D/
yf/R/9T/1v/a/93/3v/m/+//8v/1//j/+f/7//v//P/8//v/+v/5//z//f/9//7//v/+
//7//v///////////////////////////////v/9//3//P/8/////////wAA/v/+//3/
/P/+//7//v/+//3//f/7//v//P/8//3//f/7//v/+//6//z//P/8//v/+f/6//r/+v/4
//j/9//2//n/+v/8//3//P/7//v/+v/6//n/+f/5//v/+//7//v/+f/5//r/+v/8//z/
/P/8//r/+v/6//r/+v/5//n/+f/5//n/+f/4//j/9//2//b/9v/2//f/+f/4//f/9v/1
//X/9P/0//T/8//y//L/8v/y//H/8P/w//T/9f/0//f/9v/2//b/9f/3//j/+P/4//r/
+v/8/wAAAwACAAQAAwADAAUABwAIAAgACQAJAAkACQAJAAkACgANAA0ADQANAAsACwAK
AAgACgALAAsACwALAAsACgAJAAkACQAHAAkACAAJAAkACQAIAAcABgAFAAcABwAIAAgA
BgAGAAYABwAHAAYABgAGAAcACAAIAAgACAAIAAcABgAHAAcACAALAAsACwAKAAkADAAN
AA4ADwAPABEAEgATABEAEQARABEAEwATABUAFgAVABUAFQAVABYAFwAXABcAGQAZABkA
GwAYABYAFQAUABYAFwAYABkAGAAXABcAFgAWABYAFAAUABYAGAAYABgAFQAVABQAFAAU
ABQAFQAWABQAEwATABMAFQATABMAEwASABIAEwATABIAEgARABAAEAAQABAAEAAOAA4A
DwAPABAADwAPAA8ADwARABEAEQARABAADgANAA4ADgAPABEADgALAAoACQANAA4ADgAP
AA4ADgAOAA4ADgANAAsADAAOAA4ADgAOAAwADAAMAAwADAAMAAwADAAMAAwADAAMAAwA
DAAMAAwADgAOAA4ADgAMAAwADAAMAAoACgAKAAoADAAMAAwADAALAAoACQAIAAkACgAL
AAwACwAKAAkACAAIAAgACAAIAAoACgAKAAoACQAIAAcABgAIAAgACAAIAAgACAAIAAgA
BgAGAAYABgAGAAYABgAGAAQABAAEAAQABgAGAAYABgAGAAYABgAGAAUABAADAAIABAAE
AAQABAACAAIAAgACAAMABAAFAAYACQAJAAkACQAJAAsACwALAA0ADgAPABEAEgARABAA
DwAOAA8ADwAOAA4ADgAMAAsACQAHAAcABwAHAAgACAAJAAcABgAEAAIAAAD//////v/+
//3//f///wMAAwACAAEAAQAAAP///v/6//r/+//7//v/+//7//r/+v/7//v/+//4//j/
+f/5//n/+f/4//f/9f/1//b/9v/3//j/+f/7//n/+f/5//n/9//7//v/+P/2//r//f//
/wUAFQAmAD4AYQCNALgA5QANAS8BRAFHATAB/QC1AHIAMQDp/6z/gv9t/2f/bv97/4H/
iv+U/5X/mf+k/63/s/+6/8D/xP/L/9T/2P/X/9j/2//g/+X/5//n/+j/6//r/+v/6//r
/+v/6v/q/+v/7P/t/+7/7//v/+//7//t/+3/7f/t/+3/7f/t/+z/6//r/+r/6v/r/+v/
6//s/+v/6v/o/+b/6P/o/+j/6P/r/+v/6f/p/+j/6P/p/+n/5//n/+f/5v/o/+j/6P/n
/+f/6P/o/+j/5v/m/+X/5P/m/+b/5//n/+X/5f/m/+b/6P/n/+f/5//l/+X/5f/l/+b/
5//p/+r/6f/o/+f/5v/m/+b/5v/m/+T/4//j/+P/5f/l/+X/5P/l/+X/5f/m/+P/4v/i
/+P/4//j/+P/4//f/97/3v/e/9//3v/e/97/3v/d/9z/3P/b/9v/2f/b/9z/3v/g/+H/
4//k/+T/5P/m/+b/6P/s/+3/7P/u/+3/7f/v//H/8v/x//P/9P/1//f/9//3//j/9//3
//f/9//5//n/+P/2//T/9f/1//X/9v/3//f/9//1//X/8//1//T/9f/1//X/9v/1//T/
8//z//P/9P/0//b/9v/2//f/9//2//b/9v/5//r/+v/6//3//v/+//7//P/7//v//f8A
AAEAAQABAAMAAwADAAMABQAHAAgACQALAAsACwALAAkACQALAAwADQANAA0ADQALAAsA
CgAJAAsACwALAA0ADQAMAAwADAALAAsACwALAAsACwAMAAwACgAKAAgACAAIAAoACgAK
AAkACQAIAAgABQAEAAQABAAGAAUABQAFAAUAAwADAAMAAgACAAMAAwAEAAQAAwACAAIA
AgACAAIAAgACAAMAAwAAAP////////3/////////AAAAAP/////9//z//P/9/////f/9
//3//v/+//3//f/+//7//v/+//7//f///wAA/f/8//v/+v/8//z//P/8//r/+v/6//r/
/P/8//z//P/+//7//v/+//z//P/8//z//v/+//7//v/8//z//P/8//z//P/8//z//P/8
//z//P/+//7//v/+/wAAAAAAAAAA/v/+//7//v/+//7//v/+/wAAAAAAAAAA/v/+//7/
/v/8//z//P/8//3//v///wAAAAAAAAAAAAACAAIAAgACAAMABQAGAAcABwAJAAsACwAJ
AAoACgAKAAkACwALAAsADAAOABAAEQAOAA4ADgAMAA0ACwAJAAkABwAHAAgACAAJAAkA
CAAGAAYABAADAAMAAAAAAP////8CAAUABgAGAAMAAwACAAEA/v/8//z//f//////////
/wAAAAABAAEAAQAAAAAAAQD////////+//3//f/9//7//v/+//7//v//////////////
AQABAP///v/8//z//f8DAA8AIQA0AFAAeQCnANYAAQEvAVUBbAFxAVwBJQHbAJAASwD/
/7r/jP93/3f/gP+J/43/kv+Y/53/of+s/7v/w//G/8z/0P/V/9r/3v/h/+T/5//q/+//
8f/x//L/9f/1//X/9f/2//f/9//4//j/+P/4//j/9//3//f/9//5//n/+f/5//n/+f/5
//j/9//3//b/9v/3//f/9//4//r/+v/5//j/+v/6//r/+v/6//n/9v/1//b/9v/3//f/
9//3//f/9v/0//T/9P/z//X/9v/2//b/9v/2//X/9P/0//T/9f/1//P/8//0//T/9v/1
//X/9f/3//f/9//3//X/9f/2//b/9P/0//T/9P/2//b/9v/2//b/9f/1//X/9//3//f/
9v/0//P/8v/y//H/8P/w//H/7//v/+//7//t/+z/7P/s/+z/7P/t/+7/7f/r/+n/6P/p
/+n/5//p/+r/7P/u/+//8P/w/+//7v/y//L/9P/4//n/+P/6//n/+f/7//3//v///wEA
AgADAAEAAQABAAIABQAFAAUABQAEAAMAAQD+/wEAAwAEAAUABAAFAAUABQACAAEA/v//
/wAAAQABAAEAAAD///7//f//////AAAAAAAAAAAAAAEA///+//7//v8BAAIAAgACAAEA
AgACAAIABAADAAMABQAGAAcABwAHAAcABwAHAAcACQALAAwADQALAAsACwALAA0ADQAP
ABAAEQARABEAEQARABEAEAAPABEAEQARABMAEQAQABAAEAARABEAEQARAA8ADwAQABAA
DgAOAAwADAAOABAAEAAQAA0ADQAMAAwACwAKAAoACgAKAAkACQAJAAkABwAHAAcACAAI
AAkACQAGAAYABQAEAAUABgAHAAgACAAIAAkACQAGAAUABQAFAAUABwAHAAcABgAGAAUA
BQAHAAYABgAHAAcABQAFAAUABAAEAAMAAwAFAAYABwAIAAQABQAFAAQABgAGAAYABgAE
AAQABAAEAAIAAgACAAIAAwAEAAUABgAEAAQABAAEAAQABAAEAAQABgAGAAYABgAEAAQA
BAAEAAQABAAEAAQABAAEAAQABAAEAAQABAAEAAQABAAEAAQABAAEAAQABAAGAAYABgAG
AAQABAAEAAQABAAEAAQABAAGAAYABgAGAAQABAAEAAQABAAEAAQABAAEAAQABAAEAAIA
AgACAAIABAAEAAQABAACAAIAAgACAAQABAAEAAQAAgACAAIAAgAEAAQABAAEAAcACQAK
AAsACQALAA0ADQANAA4ADgAOAA8AEQARABEAEwAUABUAFQAUABQAFAASABAADQAKAAkA
CgALAA0ADgANAA0ADAAKAAYABAADAAMAAwAEAAQABQAGAAcABgAEAAMAAwACAAEAAQAA
AAEAAwADAAMAAwADAAQABAAFAAUABAACAAEAAQABAAEAAQAAAAEAAQABAAIAAAAAAAAA
AAADAAMAAwADAP////8DAAMAAAD+/wAAAQAFAA0AGwAwAEwAcwCjANYAAwEvAVcBcAF3
AWABKQHhAJoAUQD//7L/gv9r/2f/cP9//4f/jv+U/53/qf+y/7n/w//K/87/1P/b/+D/
4v/l/+j/6//s/+//8f/x//L/9//3//f/9//3//f/9v/2//j/+P/4//j/+//7//v/+//5
//n/+f/5//n/+f/5//j/9//3//b/9v/5//n/+f/6//r/+v/5//j/+P/4//j/+P/7//v/
+f/5//f/9v/2//X/9//3//f/9v/0//T/9P/z//H/8v/y//L/9P/0//P/8v/y//L/8//z
//P/8//0//T/9P/z//P/8//y//H/8P/v//H/8f/y//L/8v/y//L/8v/0//T/9P/0//L/
8f/x//H/8P/v/+7/7P/u/+3/7P/s/+v/6v/q/+v/6f/p/+n/6f/p/+j/6P/o/+f/5v/m
/+b/5v/l/+T/5P/j/+P/4f/j/+X/5v/n/+f/6f/q/+r/6v/r/+r/6//u//H/8P/y//H/
7f/v//H/8v/z//X/9v/3//n/+f/5//r/+v/5//j/9//4//n/+f/4//f/9//2//X/+P/5
//n/+f/4//n/+P/7//n/+f/4//f/+P/3//b/9f/1//X/9v/2//j/+P/4//n/9//2//b/
9v/3//j/+P/4//v//P/8//z//P/7//v//f/8//3//f/9//3//f/9//3//f///wAAAQAD
AAMAAwADAAMAAwAFAAYABwAHAAcABwAJAAkACAAHAAcABwAHAAkACgAKAAsADAAKAAkA
CAAHAAcABwAIAAgABwAIAAcACAAFAAYABQAEAAUABQAEAAQAAwACAAIAAgAEAAMAAwAD
AAMAAQABAAEAAAAAAAEAAQABAAIAAgACAAIAAgACAAIAAAAAAAEAAQAAAP////////v/
/f/9//3//v/+//3//f/9//z//P/9//7//f/+/////v/+//3//f/8//z//P/8/wAAAQD/
//z//P/8//z//P/8//z//P/8//z//P/8//z//v/+//7//v/+//7//v/+//3//P/7//r/
/P/8//z//P/+//7//v/+//z//P/8//z//f/+////AAD///7//f/8//7//v/+//7/AAAA
AAAAAAD///7//f/8//z//P/8//z/+v/6//r/+v/7//z//f/+//z//P/8//z/+v/6//r/
+v/8//z//P/8//r/+v/6//r/+//8//3///8AAAEAAgAFAAUABQAFAAYABAAEAAUABwAJ
AAkACQAKAAkACQAIAAgACgAIAAcABQABAAEAAQABAAIAAgADAAMABAACAAAA/v/7//v/
+v/6//r/+//+/wEAAAD+//z/+//6//n/+P/2//b/9//3//f/9f/1//T/9P/3//f/9//2
//j/+f/5//n/9//2//X/9f/3//j/+P/4//j/+P/5//n/+P/3//b/9f/1//P/8v/2//j/
/f8DAA8AIQA0AFAAfQCvANwADQE9AV8BbgFnAT4B+QCxAHAAJQDd/6r/iv95/3f/gP+F
/4v/kP+W/5v/of+s/7P/tf+4/8D/wv/J/9D/1v/Z/9z/3f/g/+X/5//n/+j/6//r/+v/
6//u/+//7//w//D/8P/w//D/8f/x//H/8f/w/+//7v/t/+//7//v/+7/7f/t/+z/7P/s
/+v/6v/q/+v/7P/s/+z/6//q/+n/6P/q/+v/6v/r/+j/6P/p/+n/5//n/+f/5v/m/+b/
5v/l/+X/5v/m/+b/6P/o/+f/5v/l/+T/5P/j/+T/5f/n/+j/6P/n/+f/5//l/+X/5f/l
/+X/5f/m/+b/5P/k/+T/5P/m/+b/5v/m/+j/5//n/+f/5v/l/+T/4v/j/+P/4//k/+P/
4v/i/+P/4//j/+P/4//j/+L/4v/i/9//3v/e/97/3//f/9//4P/f/9//3f/f/93/3v/f
/9//5P/m/+f/6P/o/+j/6v/u//H/8P/y//H/7//x//P/9P/1//f/+P/5//v/+//7//z/
+//7//v/+//8//3//f/8//z//f/9//3//P/9//3//f/9//3/+//9//z//f/9//3//v/9
//z/+//5//n/+v/6//v//P/9////AQAAAAAAAAD//wAAAAAAAAEAAgACAAIAAwADAAQA
BwAGAAcABwAHAAsACwALAAsADAANAA0ADQAOAA8AEAARAA8ADwARABIAEQARABEAEQAU
ABUAFQAVABMAEwATABUAFwAWABYAFgAVABUAFQAVABMAEwAUABQAEgASABAAEAAQABIA
EgASABMAEwASABIADwAOAA4ADgAMAAsACwALAAwACwAMAA0ADQAMAAwACwAMAAwACwAK
AAwADAAMAAwACwAKAAoACQAKAAkACQAJAAcACQAJAAkACgAKAAkACQAJAAgACAAJAAkA
BwAHAAcACgAKAAkACQAIAAgACAAIAAgACQALAAoACAAIAAgACAAGAAYABgAGAAQABAAE
AAQABgAGAAYABgAGAAYABgAGAAgACAAIAAgABgAGAAYABgAGAAYABgAGAAYABgAGAAYA
CAAIAAgACAAGAAYABgAGAAYABgAGAAYACAAIAAgACAAIAAgACAAIAAgACAAIAAgACAAI
AAgACAAHAAYABQAEAAYABgAGAAYABgAGAAYABgAGAAYABgAGAAgACAAIAAkACwALAAsA
DQAPAA8ADwAQAA4ADgAPABEAEgATABQAFgAWABUAEwASABIAEAAPAA0ADQANAA0ADQAM
AAwADQANAAwACgAIAAYABgAHAAcACAAFAAUABwAJAAsACgAJAAkACAAHAAYABAAGAAcA
BwAHAAQAAwABAAAAAwADAAMAAgAEAAUABQAFAAUABAADAAMABQAGAAYABgAFAAQABAAD
AAMAAwADAAMAAwADAAQAAgACAAMABwATACUAOABYAIMAsQDeAA8BOwFjAX4BhwFqAS8B
5QCgAFUAAwC8/5D/e/93/4D/jf+V/5j/nP+f/6f/sv+9/8H/yP/Q/9T/2f/a/97/5f/q
/+3/8P/x//P/8//0//X/9f/1//X/+P/5//n/+v/6//r/+v/6//r/+f/4//f/+P/5//r/
+//5//n/+f/4//f/9//2//b/+f/5//n/+v/5//j/9v/0//X/9v/3//j/9//3//X/9f/2
//b/9//3//f/9//3//b/9P/0//T/8//2//j/+f/6//f/9v/0//L/9P/0//X/9f/3//f/
+P/4//f/9f/0//P/9P/1//b/9//3//f/+P/4//b/9v/2//b/+P/4//j/+P/4//f/9//3
//f/9//3//b/9P/z//L/8v/x//D/8P/x//P/8//z//P/8P/u/+3/7P/r/+r/6v/q/+r/
6f/o/+j/6//r/+n/6//r/+z/7f/t/+3/7v/u/+7/8v/y//T/+P/5//j/+v/5//f/+f/7
//z//f///wAAAQABAAEAAQACAAUABQAFAAUAAwADAAIAAAAAAAEAAQABAAQABQAFAAUA
AQABAP//AQACAAMAAwADAAIAAQAAAP//AQABAAIAAgAAAAAAAAABAAEAAAAAAAAAAQAC
AAIAAgADAAQABAAEAAQAAwADAAUABgAHAAcABwAHAAcABwAHAAkACwAMAA0ACwALAAsA
CwANAA0ADwAQABEAEQARABEADwAPAA4ADQAOAA8AEAATABMAEgASABIAEQARABEAEQAP
AA8AEAAQABAAEAAOAA4AEAASABIAEgAPAA8ADgAOAA8ADgAOAA4ADAALAAsACwALAAkA
CQAJAAwADAANAA0ACgAKAAkACAAIAAgACAAIAAoACgALAAsACgAJAAkACQAHAAkACQAJ
AAgACAAHAAcABwAGAAYABwAIAAcACAAJAAkACAAGAAUABwAIAAkACgAKAAkABwAIAAgA
CAAIAAgACAAIAAgACAAIAAgACAAIAAoACgAKAAoACQAIAAcABgAIAAgACAAIAAgACAAI
AAgABgAGAAYABgAIAAgACAAIAAYABgAGAAYABgAGAAYABgAHAAgACQAKAAgACAAIAAgA
CAAIAAgACAAIAAgACAAIAAgACAAIAAgABgAGAAYABgAGAAYABgAGAAcACAAJAAoACAAI
AAgACAAKAAoACgAKAAgACAAIAAgABgAGAAYABgAIAAgACAAIAAYABgAGAAYACAAIAAgA
CAAJAAoADAANAA0ADQAPABEAEwATABQAFAAUABUAFwAXABUAFQAWABcAGQAYABgAGAAV
ABMAEAANAA8ADwAPABAAEgATABMAEgAQAA4ADAALAA0ADAAMAAsACgALAAwACwAKAAkA
CQAIAAkACAAGAAYABwAHAAcABwAFAAQABAAFAAUABQAEAAQABQAFAAUABQAEAAMAAwAD
AAQABAAEAAQABgAHAAcABwAFAAUABQAFAAUABAAEAAQACQARAB8ALwBGAGYAkwDDAPIA
IQFNAXEBggGBAWIBIwHXAJIARQDv/6j/gP9z/3P/fP+D/43/lv+e/6n/t//A/8f/y//Q
/9j/3v/j/+r/8P/z//T/9f/2//n/+//7//z//////////////////v/+//7//v/+//7/
AQABAAEAAQACAAMABAAFAAUABQAFAAQAAQABAAAAAAADAAMAAwAEAAIAAgABAAAAAgAC
AAIAAgABAAEA/////wAAAAABAAEAAQABAAEAAAAAAAAAAAD/////AAAAAAAAAgACAAEA
AAD+//7//////wAAAQADAAQAAgABAAEAAQABAAEAAQABAAEAAQACAAIAAgACAAIAAgAE
AAQABAAEAAMAAQAAAP//AQABAAEAAAACAAEAAAAAAP3//P/8//3//f/9//3//f/7//r/
+v/6//n/+P/4//j/+v/5//j/+P/4//f/9P/1//P/9P/1//X/9//4//j/+P/6//r//P8A
AAMAAgAEAAMA//8BAAMABAAHAAkACgALAAsACwALAAwADAALAAoACQAKAAsACwAKAAgA
CQAJAAkACAAJAAkACQAJAAkABwAJAAkACQAIAAcABwAHAAcABwAHAAcACAAIAAgACAAI
AAkABwAGAAYABgAHAAgACAAIAAkACgAKAAoACgAJAAkACwAMAA0ADQANAA0ADQANAA0A
DQAPABAAEQASABMAFAAVABMAEwAVABYAFQAVABUAFQAXABcAFgAVABUAFQAVABcAFwAW
ABYAFgATABMAEwATABMAEwAUABQAEgASABAAEAAOABAAEAAQABAAEQARABIADwAOAA4A
DgAOAA0ADQANAA0ACwALAAsADAAMAA0ADQAMAAwACwAKAAgACAAIAAgACgAKAAsACwAI
AAcABwAHAAYACQAKAAsADAAMAAsACwAJAAgACAAJAAkABwAHAAcABgAGAAUABQAGAAYA
BgAGAAoACQAJAAgABgAGAAYABgAIAAgACAAIAAYABgAGAAYABgAGAAYABgAGAAYABgAG
AAUABAADAAIABQAGAAcACAAGAAYABgAGAAQABAAEAAQABgAGAAYABgAGAAYABgAGAAYA
BgAGAAYABgAGAAYABgAGAAYABgAGAAYABgAGAAYABgAGAAYABgAGAAYABgAGAAQABAAE
AAQABgAGAAYABgAGAAYABgAGAAUABAADAAIAAwAEAAUABgAEAAQABAAEAAQABAAEAAQA
BQAGAAcACQAJAAkACQALAA0ADQANAA4AEAAQABEAEwARABEAEQASABMAEwASABIAEAAO
AA0ACwAKAAsADAANAAwADAANAA0ADAAKAAgABgAHAAcABgAGAAMAAwAFAAcABwAGAAUA
BQACAAEAAAD+//7///////////////7//v/////////+/wAAAQABAAEAAAD+//z/+//9
//7//v/+//7//v///////f/9//3//f////3//v/+/wAAAQALABkAKwBEAGgAkwDBAOoA
FQE9AVUBWAFJARwB1QCLAEYA/f+1/4L/bP9r/3H/eP+B/4v/jv+S/53/qf+y/7n/v//E
/8r/zv/R/9T/3P/h/+L/4//m/+f/6f/p/+r/7f/t/+3/7f/s/+3/7f/u/+//8P/x//L/
8v/x//D/7//v/+//7//v/+//7//v/+7/6//r/+r/6v/t/+3/7f/u/+3/7P/q/+j/6v/q
/+r/6v/t/+3/6//r/+j/6P/p/+n/5//n/+f/5v/m/+b/5v/l/+f/6P/o/+j/6v/q/+n/
6P/n/+b/5v/l/+b/5//p/+r/6P/n/+f/5//n/+f/5//n/+X/5f/m/+b/6P/o/+j/6P/o
/+j/6P/o/+b/5f/l/+X/5//n/+f/5v/k/+P/4v/i/9//3v/e/9//4f/h/+H/4f/f/97/
3v/e/9v/2v/a/9r/2v/Z/9j/2P/Z/9n/1//Z/9f/2P/Z/9n/3f/e/97/3v/e/97/4P/k
/+f/5v/o/+f/4//l/+f/6P/r/+3/7v/v/+3/7f/t/+7/8P/x//L/8//1//X/9P/y//D/
8f/x//H/8f/x//D/7//v/+//7f/v/+7/7//v/+//7//v/+//7//t/+3/7v/u//D/8P/w
//H/8f/w//D/8P/v//D/8P/w//H/8v/y//L/8v/x//H/8//1//f/+P/5//n/9//1//P/
9//5//r/+//7//v/+//7//n/+f/7//z//v///wAAAQD//////v/9//3//f/9////AQAA
AAAAAAD+//3//P/7//v/+//8//z/+//8//v//P/7//z/+//6//r/+//7//z/+v/4//f/
9v/3//f/+P/5//n/9//3//f/9v/2//f/9//4//j/9//2//X/9P/z//L/9P/0//X/9f/2
//X/9f/1//P/9f/1//X/9P/0//P/8//x//D/8P/x//L/8f/y//P/9v/2//X/9f/2//b/
9v/2//j/9f/x//D/8v/y//L/8v/z//T/9f/2//X/9P/z//L/8//0//X/9v/2//b/9v/2
//X/9P/z//L/8//0//X/9v/2//b/9v/2//j/+P/4//j/9v/2//b/9v/1//T/8//y//P/
9P/1//b/+P/4//j/+P/4//j/+P/4//j/+P/4//j/9//2//X/9P/1//b/9//4//j/+P/4
//j/+v/6//r/+//9//3//f///wMAAwADAAQAAgACAAMABQAHAAcABwAIAAcABwAGAAYA
BwAGAAYABQAFAAUABQAFAAUABAAEAAMABAACAAAA/v/9//3//P/8//3//f///wEAAQAA
AP////8AAP///v/8//r/+//7//v/+//7//r/+v/7//v/+//6//r/+//7//v//f/8//v/
+//5//r/+v/6//r/+v/7//v//P/9//7////5//f/+P/2//T/9////wsAGwAsAEQAZwCZ
AMoA9wArAVsBfAGJAX4BVwEdAdoAlwBJAPT/tP+R/3//gP+J/4//lv+c/6H/of+m/6//
t/+6/8D/yP/N/9L/2v/j/+b/6f/s/+3/7//v//D/9P/1//b/9//4//n/+f/6//r/+v/6
//r/+//7//v/+//9//3//f/9//3//f/9//z//f/9//z//P/7//v/+//8//z//P/7//r/
+v/6//r/+v/7//v/+f/5//r/+v/7//v/+//7//v/+v/8//z//P/7//r/+v/5//j/+//8
//z//P/8//z//f/9//v/+//8//z//v/9//3//f/8//v/+v/5//n/+f/6//r//P/8//z/
/P/7//r/+f/4//n/+f/6//v/+//7//v/+v/6//n/+P/4//f/9v/2//f/9f/1//X/9f/2
//b/9//4//b/9P/z//L/8P/v/+7/7v/w//H/8P/z//X/9v/3//f/9//4//j/+P/+//r/
9v/8/w==
         </WaveFormData>
      </LeadData>
      <LeadData>
         <LeadByteCountTotal>10000</LeadByteCountTotal>
         <LeadTimeOffset>0</LeadTimeOffset>
         <LeadSampleCountTotal>5000</LeadSampleCountTotal>
         <LeadAmplitudeUnitsPerBit>4.88</LeadAmplitudeUnitsPerBit>
         <LeadAmplitudeUnits>¦ÌV</LeadAmplitudeUnits>
         <LeadHighLimit>2147483647</LeadHighLimit>
         <LeadLowLimit>268435456</LeadLowLimit>
         <LeadID>V5</LeadID>
         <LeadOffsetFirstSample>0</LeadOffsetFirstSample>
         <FirstSampleBaseline>0</FirstSampleBaseline>
         <LeadSampleSize>2</LeadSampleSize>
         <LeadOff>FALSE</LeadOff>
         <BaselineSway>FALSE</BaselineSway>
         <ExcessiveACNoise>FALSE</ExcessiveACNoise>
         <MuscleNoise>FALSE</MuscleNoise>
         <LeadDataCRC32>399680182</LeadDataCRC32>
         <WaveFormData>
8P/w//D/8P/w//D/8P/w//T/9v/4//r/+f/4//f/9v/3//j/+f/6//r/+v/6//r/+P/4
//j/+P/5//r/+//8//v/+v/5//j/+P/4//j/+P/6//r/+v/6//f/9v/1//T/9f/2//f/
+P/2//b/9v/2//f/+P/5//r/+v/6//r/+v/4//j/+P/4//v//P/9//7//P/8//z//P//
/wAAAQACAAUABgAHAAgACAAIAAgACAALAAwADQAOAAwADAAMAAwADQAOAA8AEAAQABAA
EAAQAA4ADgAOAA4AEQASABMAFAASABAADgAMAA0ADgAPABAAEAAQABAAEAAPAA4ADQAM
AA4ADgAOAA4ADQAMAAsACgALAAwADQAOAAwADAAMAAwADAAMAAwADAANAA4ADwAQAA8A
DgANAAwADAAMAAwADAANAA4ADwAQAA8ADgANAAwADgAOAA4ADgANAAwACwAKAAwADAAM
AAwADgAOAA4ADgANAAwACwAKAA0ADgAPABAADQAMAAsACgALAAwADQAOABAAEAAQABAA
DwAOAA0ADAAPABAAEQASAA8ADgANAAwADQAOAA8AEAASABIAEgASABEAEAAPAA4ADwAQ
ABEAEgASABIAEgASABIAEgASABIAFAAUABQAFAASABIAEgASABMAFAAVABYAFQAUABMA
EgASABIAEgASABMAFAAVABYAFQAUABMAEgATABQAFQAWABMAEgARABAAEQASABMAFAAV
ABYAFwAYABgAGAAYABgAGwAcAB4AIQAfAB8AHgAdAB8AHwAfAB8AIgAiACQAJQAjACEA
IQAhACEAIgAiACIAIQAhACAAHwAgACIAIwAiACEAHwAfAB4AGwAaABoAGgAbABwAHwAi
AB4AGwAZABUAFgAWABcAGAAWABYAFgAWABUAFAATABIAFQAUABUAFwAUABQAEwASABIA
EQASABMAEwAVABUAFQAUABQAEwASABMAFAAWABcAFQAPAAgAAwAFAA0AGwAuAEQAZQCU
AMkA+gAsAWcBogHJAdMBugF4ASUB3gCWAEQAAQDX/7z/rf+q/6z/sP+1/7n/w//N/9j/
4//p/+z/6v/t/+3/7//2//z/AAAEAAcABwAJAAoACwANAAsACQAHAAsADQAOABAADwAO
AA8ADgAOAA0ADgAQABAAEQASABMAEQAQAAwACgAMAAsADQAPAA8ADgAQABEADgANAAwA
DAANAA4ADwASABMADwAMAAoADAANAA4AEAAOAA8ADgANAA0ADQAMAAwADQANAA4AEAAP
AA4ADAAKAA0ADQARABMAEQARABEADwARABAADgAMAAsADAAOAA8ADQAOAA8ADgAOAA0A
DgAPAA4ADgAOAA4AEAAPAA4ADAAMAA0ADwARAA8ADgANAAwADgAPABEAEwAQAA8ADwAP
ABEAEQAPAA4AEAAQABAADwAPAA4ADQANABEAFAATABQAEwAVABQAEwAYABoAGAAYABsA
GwAaABsAHAAcABwAHAAfACAAIQAjACIAIgAiACMAIQAhACEAIgAlACMAJAAlACQAJAAj
ACEAIgAjACYAKAAlACQAIwAiACEAIQAiACQAJQAlACUAJQAkACIAHwAeACAAIAAhACMA
JAAjACIAIQAhACAAIQAkACYAJwAnACYAIwAiACEAHwAgACEAJAAnACcAJgAkACAAIwAl
ACgAKwAtAC8ALgAuADAALQAqACoALQAvADMAOAA3ADYANAAxADMAMgAyADMANAA3ADgA
OAA1ADMAMQAvADEAMwA2ADsAOgA3ADUANAA2ADUANQA2ADYAOgA6ADkANgA0ADMAMwA2
ADcAOQA8ADsAOQA2ADUANgA0ADUANwA5ADoAOQA4ADYAMwAyADIAMwA1ADYAOgA5ADcA
NgA1ADMANAA2ADcANQA2ADgAOAA3ADUANAAzADYANwA6AD4APAA6ADcALwAyADIANAA2
ADkAOgA5ADgANQA0ADIANgA4ADgAOAA4ADcANgA1ADQANQA2ADcAOAA4ADgAOAA4ADYA
NgA2ADYAOAA4ADgAOAA3ADYANQA0ADQANAA0ADQANQA2ADcAOAA3ADYANQA0ADcAOAA5
ADoANwA2ADUANAA0ADQANAA0ADUANgA3ADgANwA2ADUANAA1ADYANwA4ADYANgA2ADYA
NAA0ADQANAA2ADYANgA2ADQANAA0ADQANQA2ADcAOAA2ADYANgA2ADQANAA0ADQANgA2
ADYANgAzADIAMQAwADQANgA4ADoAOAA4ADgAOAA3ADkAOgA7ADwAPQA+AD8APgA9AD0A
PAA+AD8APwA9ADsAOwA6ADoAOQA4ADgAOQA5ADkAOQA6ADgANgA1ADMAMwAyADEAMAAu
AC4ALgAuADIANAAyADEAMwAxAC8ALgArACoAKQAoACkAKgArACwAKgAqACoAKAAmACcA
JwAoACYAJgAlACMAIgAhACAAIQAiACMAJAAmACQAJAAiACIAIwAnACcAIwAiACEAHwAb
AB8ALgBAAFkAgACxAOIAEAFBAXQBmwGrAZ4BbAEhAdgAmABWABcA6f/K/7X/sP+0/7j/
w//J/8v/y//S/9v/3f/k/+r/7f/z//v//v/8//r/+v///wIABQAHAAkACwALAAsACwAI
AAcABQAEAAcACAALAAwACQAHAAcACAAHAAcABwAHAAgACAAFAAQAAgD///////8BAAIA
BgAJAAMAAQD///7//v/+//7/AAACAP///f/8//v/+f/3//b/9//5//n/+f/4//f/9f/0
//P/8//0//b/9f/0//L/8P/u/+v/7P/r/+n/6//t/+3/6//q/+j/5v/m/+b/5//n/+f/
6P/p/+j/4//h/+H/4f/g/+D/4P/g/9z/2f/W/9L/0v/T/9X/1//W/9b/1v/W/9H/z//O
/83/z//P/9D/0f/P/83/yf/G/8j/yP/I/8f/x//G/8X/xf/F/8T/v/+8/77/w//F/8f/
yP/I/8T/wv/F/8X/xP/F/8b/xv/G/8b/xf/E/8P/w//H/8j/yf/L/8n/yf/J/8r/yv/H
/8f/x//F/8b/xv/F/8P/wf/B/8D/wv/C/8L/wv+//73/vP+8/7v/u/+7/7v/vf+8/7r/
uv+6/7j/t/+3/7v/u/+7/7v/vP+6/7r/vP+9/7//wP/A/8L/wv/C/8H/vv+9/77/v//D
/8T/xP/C/8H/wf/C/8P/xv/J/8n/yv/N/8v/yf/K/8j/x//I/8r/zf/O/87/zf/K/8j/
x//H/8j/y//M/8z/zf/N/83/zf/L/8v/zP/P/9D/z//P/9D/z//N/8z/zP/N/9D/z//N
/87/zP/L/8v/yP/H/8f/yP/K/8n/x//H/8X/wv/C/8P/xf/G/8X/xP/F/8P/w//E/8L/
w//D/8b/xv/F/8X/xf/A/8D/wf/B/7//wP/C/8L/w//B/8D/v/+9/73/v//C/8H/wv/C
/73/v/++/7//wP/D/8T/w//C/8X/wv/C/8L/wf/A/7//vv+//8D/wf/C/8H/wP+//77/
wP/A/8D/wP/C/8L/wv/C/8D/wP/A/8D/wf/C/8P/xP/C/8L/wv/C/8L/wv/C/8L/xP/E
/8T/xP/E/8T/xP/E/8X/xv/H/8j/x//G/8X/xP/G/8b/xv/G/8j/yP/I/8j/xv/G/8b/
xv/H/8j/yf/K/8r/yv/K/8r/zP/M/8z/zP/N/87/z//Q/9D/0P/Q/9D/0f/T/9b/2P/Y
/9f/1v/V/9f/1//X/9j/2//e/+D/4f/e/93/3P/a/9v/2//b/9z/3P/b/9r/2f/c/9z/
2v/Z/9n/2f/Y/9f/1f/U/9P/0v/U/9j/3P/c/9j/1//U/9H/0P/Q/9D/0P/T/9T/1f/W
/9T/1P/U/9T/0//U/9b/1//X/9b/1f/T/9P/0//T/9P/1f/V/9X/1f/W/9b/1v/U/9j/
2//d/9v/1f/Q/83/yf/L/9f/6P/+/xsARgB5AKwA2gARAUoBcwGHAXwBSgH7ALAAbAAk
AN3/q/+O/3v/eP96/37/f/+D/4X/if+S/5//p/+q/67/s/+3/7f/uv++/8D/xP/H/8z/
z//R/9P/1P/T/9L/0f/S/9P/0//U/9T/1P/W/9b/1f/T/9P/1P/W/9f/2P/Z/9n/2P/U
/9L/1f/T/9T/1f/V/9T/1v/X/9X/1f/V/9b/2P/Y/9j/2v/b/9f/1P/S/9X/1f/V/9b/
1f/X/9f/1//U/9P/0f/Q/9H/0//W/9r/2v/Y/9X/0v/U/9P/1v/X/9b/1//Y/9f/1f/U
/9L/0P/S/9T/1//Z/9j/2P/Y/9b/1P/T/9T/1f/V/9b/1//Y/9j/1//W/9T/0//V/9j/
2//Z/9j/1//W/9f/1//Y/9n/1//X/9j/2f/X/9f/1f/U/9b/2P/a/9v/2v/Y/9b/1f/Y
/9r/2P/Y/9r/3f/d/93/3//g/93/3P/g/+H/4f/j/+T/5P/k/+T/6P/o/+j/6f/p/+r/
6//t/+z/6//q/+r/7P/r/+3/7//t/+z/6v/n/+j/6f/s/+7/7P/s/+z/7P/o/+f/5//o
/+v/6//r/+v/6f/o/+b/5v/n/+b/5v/n/+n/6f/p/+n/6P/m/+b/6P/r/+3/7v/u/+3/
7P/r/+n/6//r/+3/7//y//L/8f/u/+3/7f/u/+//9P/3//f/+P/4//X/8v/y//P/9f/5
//7//v/+//3/+//8//r/+f/5//z///8AAAAA///9//v/+f/7//v//P///////f/8//z/
/f/7//r/+v/8/wAAAAD///z/+v/5//n/+//7//z//v/8//v/+f/5//n/9v/2//f//P/+
//7//v/6//f/9v/2//f/+f/6//7//P/7//v/+//2//b/9//3//n/+v/8//z/+f/3//b/
9f/3//f/+f/8//v//P/8//f/+P/2//b/9v/8//7//v/+//v/+v/4//r//P/8//z//P/8
//z//P/8//v/+v/5//j/+//8//3//v/9//z/+//6//z//P/8//z//P/8//z//P/6//r/
+v/6//v//P/9//7//v/+//7//v/+//7//v/+/wAAAAAAAAAA/v/+//7//v8AAAAAAAAA
AP///v/9//z//f/+////AAACAAIAAgACAAAAAAAAAAAAAgACAAIAAgAAAAAAAAAAAAAA
AAAAAAAAAgACAAIAAgAAAAAAAAAAAAEAAgADAAQAAwACAAEAAAABAAIAAwAEAAUABgAH
AAgABgAHAAkACgALAAsACwALAA0ADQANAA4AEAASABMAEwARABEAEQAQAA8ADQALAAoA
DgAPABAAEQARABAADQALAAkACQAIAAcABwAIAAkACgAHAAgACQAGAAcABwAFAAMAAgAC
AAIAAgAEAAQABAAEAAQABAAEAAQAAQAAAAAA//8BAAIAAwADAAEAAQABAAEAAQABAAEA
AQADAAQABQAEAAAA//8DAAMAAQD+//v/+f/5////CgAeADsAZACbANIAAgE5AXIBmwGr
AaABbgElAd4AmgBOAAUA0f+u/5f/kP+W/5z/o/+p/6//t/+8/8H/y//Q/9L/2f/h/+X/
5v/o/+r/6P/r/+3/7//w//H/9v/3//j/+f/4//f/9f/0//j/+P/6//r/+//5//n/+v/5
//n/+f/5//z//P/5//j/9v/z//P/8//2//b/+f/7//b/9f/0//T/9P/0//T/9v/5//f/
9v/2//X/8//x//D/8//1//X/9f/y//H/7//u/+3/7f/u//D/9P/0//P/8v/v/+3/7//v
//H/8//1//X/8//y//D/7v/s/+z/7f/t//D/8v/0//T/7//t/+3/7f/v//D/8f/y//D/
7//u/+z/6f/p/+r/6//u/+7/7v/u/+r/6f/p/+n/6f/p/+r/6//p/+n/5//m/+b/5v/m
/+X/5v/m/+b/5//n/+j/5f/k/+X/6f/q/+v/7f/u/+v/6v/s/+v/6f/p/+3/7v/v//D/
8f/w/+//7//x//L/8//1//X/9f/1//b/9P/x//H/8f/0//b/9//3//P/8f/x//D/8v/y
//L/8v/y//H/8f/y//L/8f/w/+//8P/w/+//8P/u/+z/6//r//H/8f/x//H/8P/u/+7/
8P/w//H/8f/w//D/8P/w/+//7v/t/+7/7//y//L/8f/u/+7/7//x//P/9f/3//b/9v/5
//f/9f/2//T/9f/4//z//f/+//7//f/+//z/+//7//v//f/9//z//f/9//3//f/8//v/
+//9//3/+//6//r/+v/5//n/+v/7//7//f/7//3//P/8//3/+//5//j/+P/5//n/+P/5
//n/9v/2//f/9//4//f/9v/4//f/+P/6//n/+f/4//r/+v/5//n/+f/2//b/9//3//b/
9v/3//b/9v/1//X/9f/0//P/9P/2//X/9v/2//H/8f/w//H/8v/0//T/8v/w//f/+v/2
//L/8P/w//D/8P/w//D/8P/w//D/8P/w//D/8P/w//D/8P/y//L/8v/y/+//7v/t/+z/
7f/u/+//8P/w//D/8P/w/+7/7v/u/+7/7//w//H/8v/w/+7/7P/q/+3/7v/v//D/8P/w
//D/8P/v/+7/7f/s/+3/7v/v//D/7//u/+3/7P/u/+7/7v/u/+z/7P/s/+z/6v/q/+r/
6v/r/+z/7f/u/+v/6v/p/+j/6v/s/+7/8P/w//D/8P/x//H/8v/z//P/8//z//P/8//z
//T/9P/2//f/9//1//X/9f/0//T/8//w//D/8f/x//L/8//1//b/8v/x/+//7//s/+v/
6v/q/+3/7v/v//L/8v/w/+//7//t/+v/6v/q/+n/6P/n/+b/6P/o/+j/6P/q/+r/6P/o
/+f/5//o/+j/6v/p/+f/5//n/+f/6f/p/+n/6f/q/+r/6f/m/+X/5f/l/+P/4//i/+P/
4//n//H/AAAUADMAZACdANAABgFFAXwBmwGfAXwBNAHnAKgAZAAcAOX/u/+a/4X/gP+C
/4j/jf+T/5f/nf+m/63/rf+s/7D/tf+7/8P/yP/M/87/zv/N/83/z//Q/9H/1v/X/9j/
2f/a/9v/2//c/93/3P/d/9z/3f/b/9v/3P/b/9v/2//b/97/3v/b/9r/2f/V/9T/0//U
/9T/1//Z/9j/2f/a/9z/2f/Y/9f/2P/c/9n/1//W/9T/0//S/9L/0v/T/9L/0f/R/9H/
0P/Q/9H/0f/S/9T/1P/U/9P/0v/P/83/z//P/9H/0//V/9X/1f/U/9L/0P/O/87/z//P
/87/0P/S/9L/zf/L/8v/y//L/8z/zf/O/8//z//P/87/yf/J/8r/y//P/9D/0f/S/9D/
z//P/8//0f/R/9L/0//R/9H/z//O/87/zv/O/83/z//Q/9H/0//T/9T/0f/Q/9D/0//T
/9P/2f/c/9v/3P/c/9v/2f/Z/93/3v/f/+D/4v/i/+L/4//l/+b/5//p/+v/6//r/+z/
6//n/+b/5f/m/+j/6f/p/+n/6f/r/+z/6v/q/+r/6v/p/+n/6v/s/+z/6//q/+n/6//q
/+j/6P/m/+T/4//j/+j/6f/q/+v/7f/s/+3/8P/x//H/8P/u//D/8P/w/+//8P/x//T/
9//4//j/9//0//X/9//6//3//P/9//v/+v/9//3//f8AAP////8BAAQABAAEAAMAAQAC
AAIAAwAFAAMABQAFAAQABwAHAAcABwAFAAUABgAJAAkABwAGAAYABgAFAAUABgAGAAgA
BgADAAUABAAEAAUAAgABAAEAAgACAAEA/////wAA/v///wEAAAAAAP7//P/8//v//P/+
//7//////wIAAQD///7//f/9//7/AAABAP///v/+//z//v/9//3//f/7//v//f8AAP//
AAAAAPv//P/8//7/AAACAAIAAAD+////AAACAAIAAQAAAP///v/8//z//P/8//7//v/+
//7//P/8//z//P/9//7///8AAAAAAAAAAAAA///+//3//P/+//7//v/+//z//P/8//z/
/f/+////AAD+//7//v/+//7//v/+//7/AAAAAAAAAAD+//7//v/+/wAAAAAAAAAA/v/+
//7//v/9//z/+//6//v//P/9//7//P/8//z//P/+//7//v/+//7//v/+//7/AAAAAAAA
AQAFAAYABwAHAAYABQAEAAMABQAIAAoADgAMAAsACAAHAAcABgAGAAUABgAGAAcABwAF
AAUABgAGAAYABQADAAMAAgABAAAAAAAAAAAAAAACAAYABAADAAMAAAD9//v/+v/9//7/
//8AAP3//P/7//r//P/8//r/+v/9//3//v/+//z/+//5//n//P/9/wAAAQD+//3//f/8
//7//P/8//3/////////+v/z/+//8f/9/w4AJABHAHQApwDYAAgBQQF6AaUBuQGoAXAB
JQHeAJgASgAFANP/sv+f/5z/oP+m/6n/qf+r/6//uv/D/8f/zP/U/9f/2f/b/97/4v/o
/+r/7f/v//H/8v/z//T/8//y//H/9P/1//X/9v/3//b/9//2//T/8f/w//D/8//1//f/
+f/3//b/8v/w//H/7//w//H/8v/y//X/9//x/+//7f/s/+//8P/x//T/9f/x/+7/7P/t
/+3/7f/u//H/8//z//P/8f/v/+z/6v/r/+3/8P/0//T/8v/v/+z/7P/r/+7/7//t/+//
8f/x/+//7v/s/+r/7P/u//H/8//y//L/8v/w/+7/7f/u/+//7//w//H/8v/y//H/8P/u
/+3/7//y//X/9P/y//D/7v/t/+3/7v/v//H/8f/y//P/8P/v/+z/6v/r/+z/7f/t/+3/
7P/r/+v/7v/w/+7/7v/u//H/8f/x//H/8v/v/+7/8v/z//P/9f/2//b/9v/2//r/+v/6
//v//f/+////AQAAAP///v/+/wEA//8AAAEAAAAAAP///f/7//v//f/+/wAAAAAAAAAA
/P/7//v//P////////////7//P/5//j/+//6//r/+//+//3//P/7//r/+P/4//r//f//
/wAAAAD9//z/+//5//v/+//9/////v/+//3/+v/7//v//P/9/wAAAwADAAQAAgD///z/
/P/9////AwAIAAcACAAIAAcABAACAAEAAQAEAAcACAAIAAgABwAGAAUABQAFAAYACQAJ
AAcABgAGAAUAAwACAAIABgAKAAoACQAGAAQAAwADAAUABQAGAAgABwAFAAIAAQADAAAA
AAABAAQABgAGAAYABAABAAAAAAAAAAEAAQAEAAQAAwADAAMAAAAAAAEAAQABAAIABAAE
AAMAAQAAAP///////wEABAAFAAYABgABAAAA/v/+//7/AgAEAAQABAADAAAA/v/+/wAA
AAAAAAAAAAAAAAAAAAD+//7//v/+/wEAAgADAAQAAQAAAP///v///wAAAQACAAIAAgAC
AAIAAAAAAAAAAAABAAIAAwAEAAMAAgABAAAAAAAAAAAAAAABAAIAAwAEAAMAAgABAAAA
AQACAAMABAADAAIAAQAAAAIAAgACAAIAAgACAAIAAgAAAAAAAAAAAAIABAAGAAgABwAG
AAUABAAGAAYABgAGAAgACAAIAAgABwAGAAUABAAGAAYABgAGAAUABAADAAIABQAGAAcA
CAAJAAoACwAMAAoACgALAA0AEAARABEAEQAPAA8ADwAPAA4ADgAQABEAFAATABQAFQAS
ABAADQAKAAsADQAOAA8ADwAQABAADgANAAsACwAKAAoACgALAAwACwAKAAsADAAMAAsA
CwAJAAUABAAEAAQABgAGAAYABgAEAAQABAAEAAQAAgACAAMABAAGAAcACAAFAAMAAwAD
AAUABwAHAAcACQAKAAoACgAGAAYABwAHAAcABQACAP///f8BAA0AHAAyAFcAhgC7AOwA
HgFXAYoBpwGxAZwBXgETAdIAjgBAAPv/zf+w/5//mP+c/6T/q/+z/7v/w//K/8//0f/U
/9z/5f/p/+//9P/2//b/9v/3//n/+//8//3/AQABAAEAAQAAAP///f/8/wAAAAACAAIA
AQD/////AAACAAMABAAFAAYABgADAAIAAAD9//3//f8AAAAAAwAFAAAA///+//7//v/+
//7/AAACAP///f/8//7//f/8//z//f/////////+//3/+//6//n/+f/6//z//v/+//3/
/P/7//n/+//7//3///8BAAEAAQAAAP7//P/9//7/AAABAAEAAgADAAIAAQD///////8A
AAIABAAGAAUAAwABAP7//v///wEAAwAEAAQABAAEAAAA////////AAABAAMABQADAAMA
AQAAAAAAAAAAAP//AAAAAAAAAQABAAIA///+//7/AQABAAEAAgAEAAIAAgAEAAUABQAH
AAkACgALAAwADQAMAAsACwAOABAAEgAVABQAEwASABIAEgAPAA8ADwAQABIAEwATABAA
DwAQABAAEgASABIAEgAQAA8ADwAQAA8ADwAPAA8AEAAQAA8AEAAQAA4ADQANABEAEQAR
ABEADgAMAAwADgAQABEAEQAQABAAEAAQAA8ADQANAA8AEQATABQAFAASABEAEQASABMA
FAAXABcAGAAaABkAGAAaABgAGQAcACAAHgAeAB0AGwAcABoAGQAZABgAGwAcABwAHgAd
ABwAGwAaABkAGQAbAB0AGwAaABoAFwAVABQAFAAVABgAFwAVABcAFgAWABcAFgAVABUA
FgAYABcAFQAVABMAEAAQABEAEgAUABQAFAAVABMAEwAUABMAEwASABQAFgAVABUAFQAQ
ABAAEQARABEAEgAUABQAFQATABIAEQAPAA8AEQAUABMAFAAUAA8AEAAOAA4ADgARABIA
EQAQABUAFAAUABIAEQAQAA8ADgARABIAEwAUABMAEgARABAAEAAQABAAEAARABIAEwAU
ABEAEAAPAA4AEQASABMAFAASABIAEgASABAAEAAQABAAEAAQABAAEAAOAA4ADgAOABAA
EAAQABAAEAAQABAAEAAQABAAEAAQABAAEAAQABAADgAOAA4ADgAPABAAEQASABEAEAAP
AA4ADgAOAA4ADgAQABAAEAAQAA0ADAALAAoACwAMAA0ADgANAAwACwAKAAoACgAKAAoA
CwAMAA0ADgAMAAwADAANABAAEgAUABUAFAATABIAEQATABQAFAAWABcAFwAVABUAEwAS
ABIAEQAQABAAEQARAA8ADwAQABAADAALAAkACQAJAAkACQAKAAcABgAFAAYACgAIAAcA
BwADAAEAAAAAAAAAAAAAAAAAAgACAAIAAgAAAAAA/v/+/wAAAQADAAQAAwABAP7//f//
////AQABAAEAAQACAAIAAQD+//3//f///wEAAQD+//n/9f/7/wkAHAA0AFsAjAC9AOgA
HAFTAXoBiwGFAVwBEgHHAIYARAD+/8f/p/+W/4//jv+U/5z/of+l/63/tf+6/73/w//I
/8z/0f/V/9f/3P/g/+D/4P/h/+X/5//o/+n/7P/r/+r/6f/o/+f/5f/k/+f/6P/r/+z/
6P/l/+T/5P/i/+P/5P/l/+b/5v/j/+L/4v/f/9//3//i/+L/5f/n/+H/3//d/9z/3P/c
/9z/3v/g/93/2//a/9n/1//V/9T/1P/V/9T/0//Q/8//zf/M/8z/zf/P/9L/0f/Q/87/
zP/K/8f/yP/H/8f/yf/L/8v/yP/G/8P/wP/A/8D/wf/B/8D/wP/A/77/vf+7/7v/u/+9
/77/v//A/73/u/+5/7b/tv+3/7n/u/+5/7j/t/+2/7P/sf+w/6//sP+x/7P/tf+z/7P/
sf+w/7D/sP+w/6//r/+u/63/rf+t/67/q/+q/6r/rf+t/63/rv+w/67/rv+v/6//rv+v
/7H/sv+z/7T/s/+y/7H/sf+z/7T/tf+3/7b/tf+0/7T/t/+1/7b/t/+1/7b/tv+1/7T/
s/+0/7T/sv+y/7L/sv+w/6//r/+w/7H/sf+x/7H/s/+y/7D/sP+u/6z/q/+r/6//r/+v
/6//rP+q/6r/rP+u/6//r/+u/7D/sP+w/6//rf+t/6//sf+z/7T/tP+y/7D/r/+v/6//
sP+z/7P/tP+1/7P/sf+y/7H/sf+z/7b/uP+6/7v/u/+4/7b/tf+1/7X/t/+3/7b/t/+3
/7f/t/+1/7P/sv+z/7X/s/+y/7L/s/+x/7D/sP+x/7T/s/+x/7H/sP+w/7H/r/+t/6z/
rP+t/63/rP+t/63/qv+q/6v/rf+u/63/rP+s/6n/qP+o/6b/pf+j/6T/pf+l/6b/p/+k
/6T/pf+l/6P/pP+m/6b/o/+h/6D/n/+e/53/nv+g/6H/ov+i/53/n/+e/5//oP+j/6T/
o/+i/6f/ov+e/5r/nP+c/5z/nP+f/6D/of+i/6H/oP+f/57/oP+g/6D/oP+e/57/nv+e
/5v/mv+Z/5j/m/+c/53/nv+c/5z/nP+c/57/nv+e/57/nf+c/5v/mv+X/5b/lf+U/5b/
mP+a/5z/nP+c/5z/nP+a/5r/mv+a/5r/mv+a/5r/l/+W/5X/lP+W/5j/mv+c/5v/mv+Z
/5j/mv+a/5r/mv+a/5r/mv+b/5v/nP+d/53/nv+f/6D/of+g/6D/n/+g/6H/of+f/5//
oP+g/6H/of+e/57/n/+f/5//n/+g/6D/nv+d/5v/m/+Y/5f/lv+W/5b/lv+W/5j/mP+W
/5X/lf+W/5X/lf+W/5X/lP+T/5L/kv+S/5L/kv+T/5T/k/+U/5L/kf+R/5D/kf+R/5D/
kf+R/5H/k/+T/5P/k/+U/5T/lf+U/5X/l/+P/43/i/+K/4f/hf+J/5H/nv+w/8n/8P8n
AGQAmgDVABgBTwFtAW4BTAEPAcYAhAA4AOH/l/9m/0P/Mv8w/zT/N/8//0H/Q/9I/0//
U/9U/1j/Xf9j/2n/cP94/3z/fv9//3//gf+C/4P/iP+J/4r/i/+L/4v/iv+K/4v/iv+L
/4r/i/+L/43/kP+P/4//j/+P/5D/kP+N/4z/jv+L/4v/i/+L/4r/jP+N/4z/i/+K/4r/
iP+I/4j/iv+O/4v/if+I/4r/if+I/4j/h/+J/4n/if+L/4v/iv+K/4b/hf+F/4b/iP+I
/4f/hv+G/4X/iP+J/4b/h/+I/4f/if+I/4b/hP+C/4L/g/+D/4P/hP+F/4T/gv+B/4L/
g/+A/4D/gP+A/4H/gf+B/4D/f/9//4D/gf+B/4D/f/9+/3z/e/97/3v/ev95/3n/ef98
/33/fP98/3v/ev95/3f/d/92/3X/df94/3r/eP94/3j/e/97/3v/fv+A/37/fv+A/3v/
d/97/w==
         </WaveFormData>
      </LeadData>
      <LeadData>
         <LeadByteCountTotal>10000</LeadByteCountTotal>
         <LeadTimeOffset>0</LeadTimeOffset>
         <LeadSampleCountTotal>5000</LeadSampleCountTotal>
         <LeadAmplitudeUnitsPerBit>4.88</LeadAmplitudeUnitsPerBit>
         <LeadAmplitudeUnits>¦ÌV</LeadAmplitudeUnits>
         <LeadHighLimit>2147483647</LeadHighLimit>
         <LeadLowLimit>268435456</LeadLowLimit>
         <LeadID>V6</LeadID>
         <LeadOffsetFirstSample>0</LeadOffsetFirstSample>
         <FirstSampleBaseline>0</FirstSampleBaseline>
         <LeadSampleSize>2</LeadSampleSize>
         <LeadOff>FALSE</LeadOff>
         <BaselineSway>FALSE</BaselineSway>
         <ExcessiveACNoise>FALSE</ExcessiveACNoise>
         <MuscleNoise>FALSE</MuscleNoise>
         <LeadDataCRC32>3142803674</LeadDataCRC32>
         <WaveFormData>
AgACAAIAAgD///7//f/8//7/AAACAAQAAQAAAP///v///wAAAQACAAIAAgACAAIAAQAA
AP///v///wAAAQACAP///v/9//z//v/+//7//v8AAAAAAAAAAP7//P/6//j//P/+/wAA
AgABAAAA///+/wAAAAAAAAAAAQACAAMABAABAAAA///+/wIABAAGAAgABQAEAAMAAgAF
AAYABwAIAAoADAAOABAADwAOAA0ADAAOABAAEgAUABEAEAAPAA4ADwAQABEAEgAUABQA
FAAUABEAEAAPAA4AEAASABQAFgASABAADgAMAA8AEAARABIAEgASABIAEgAQAA4ADAAK
AA0ADgAPABAADQAMAAsACgALAAwADQAOAA4ADgAOAA4ADQAMAAsACgANAA4ADwAQAA0A
DAALAAoACgAKAAoACgALAAwADQAOAA0ADAALAAoACwAMAA0ADgALAAoACQAIAAkACgAL
AAwADgAOAA4ADgALAAoACQAIAAoADAAOABAADgAMAAoACAAJAAoACwAMAA4ADgAOAA4A
CwAKAAkACAAMAA4AEAASABAADgAMAAoADQAOAA8AEAASABIAEgASAA8ADgANAAwADwAQ
ABEAEgARABAADwAOAA4ADgAOAA4ADwAQABEAEgAPAA4ADQAMAA4AEAASABQAEQAQAA8A
DgAOAA4ADgAOABEAEgATABQAEQAQAA8ADgAQABIAFAAWABQAEgAQAA4ADwAQABEAEgAT
ABQAFQAWABUAFAATABIAFAAWABoAHQAeABwAGQAXABgAGQAaABsAHQAeACAAIQAeAB0A
HAAZABsAHAAdAB8AHQAcABsAGgAbABwAHQAdAB0AHAAcABwAGwAYABcAFAAWABkAHQAh
ABwAGAAWABMAEgASABMAEgAUABUAFgAWABQAEgAQAAwAEAARABMAFgATABMAEgARABIA
EAAQABAAEgATABMAFQAUABEADwANABEAEgAUABcAEwAMAAQA/P/8/wAACwAaAC4ASABt
AJcAvwDpACEBXAGGAZgBkgFsATIB/ADFAIYATAAkAAEA5P/W/9H/z//O/9D/0//Y/+D/
6//y//T/8f/z//H/7//0//z/AQADAAgACQAKAAoACwAJAAYABAADAAcACQALAA0ADQAM
AAoABwAIAAkACgAJAAsADQAOAA4ADQAMAAkACAAKAAkACwAOAA8ADQAMAAoACwALAAkA
CQAKAAwADgAQAA0ACgAHAAYABQAHAAoADQALAAsACgAHAAkACQAIAAQACAAJAAsADAAJ
AAcABAACAAIABQAMABEADgANAAoABQAGAAcABgAFAAkACgANAA4ADQALAAkABQAHAAkA
DAAOAA4ADQAMAAoACwAKAAoACwANAA0AEAARAA8ADwAOAAwADAAPABIAFwAXABcAFwAQ
ABMAEgARABIAFAAVABYAGAAXABQAEQAQABUAFwAZABsAGQAZABcAFwAXABcAGAAZABkA
GgAbAB8AHwAbABgAFQAXABkAHAAfAB8AHwAdABkAGQAXABgAGgAdAB0AHQAeAB4AGgAV
ABEAEwAVABkAHgAcABwAGAAUABEAEgAUABcAFwAYABkAGwAYABQAEAAMAA4AEgAXABoA
GgAYABQAEgASABAAEgAWABcAGgAbABwAGwAYABQAEQATABYAGgAfAB0AHAAaABQAFgAY
ABsAHgAfACIAIQAkACAAHQAZABkAHAAeACMAJwAnACUAIwAgACAAHwAfACAAIwAjACYA
JgAjACEAHgAbAB0AIAAjACkAJgAlACQAIgAiACEAIQAgACQAJgAnACgAKAAkACAAHQAe
ACAAIgAmACUAJAAiAB8AHwAfAB4AHQAhACQAJQAlACMAIQAdABoAGwAbAB8AIwAhACAA
HwAdABsAGwAcAB4AHAAeACAAIQAgAB0AGgAZABoAHAAfACMAIQAeABsAGAAbABoAGwAb
ABsAHQAfACAAGAAYABgAGgAbABwAHQAeAB0AHAAbABoAGgAaABoAGgAcABwAHAAcABsA
GgAZABgAGwAcAB0AHgAbABoAGQAYABgAGAAYABgAGwAcAB0AHgAcABoAGAAWABgAGgAc
AB4AGwAaABkAGAAWABYAFgAWABkAGgAbABwAGgAYABYAFAAWABgAGgAcABsAGgAZABgA
FwAWABUAFAAWABYAFgAWABUAFAATABIAFQAWABcAGAAXABYAFQAUABIAEgASABIAFAAU
ABQAFAASABAADgAMAA8AEgAVABgAFwAWABMAEgASABMAFgAWABYAFwAYABkAFwAVABMA
EgAUABUAFQAVABMAEQARABAADQANAA4ADgAQABAAEAAQAA0ACwAKAAgACgAKAAoACAAH
AAQAAwADAAUABwAEAAIABAADAAEAAAD+//r/+P/3//n/+v/7//z/+v/4//j/9//2//b/
9f/1//X/9f/0//L/7//u/+3/7f/w//P/9v/1//L/8f/x//D/7v/x//H/7v/u/+z/5v/e
/93/5v/2/wgAKwBXAIMAqQDVAAoBNAFKAUoBLgH6AMIAjwBcACIA9P/R/7D/nv+Z/53/
pP+q/6n/pv+q/63/sP+0/7f/u//B/8f/yP/G/8P/w//G/8n/zP/O/9H/0//S/9L/0//P
/83/y//J/87/0P/R/9H/z//P/8//zf/O/8//z//O/9D/0P/O/87/zP/J/8n/yv/O/8//
0f/S/8//zf/J/8f/xf/G/8f/yP/J/8j/x//I/8T/w//D/8P/xv/H/8f/xf/D/8P/wv++
/77/v//B/8L/wv/B/7//vv+7/7v/v//B/7//wf/B/7//vv+//77/vf/A/8D/wv/C/8X/
x//J/8n/yf/J/8r/yv/M/83/zv/O/8r/yP/H/8f/yP/J/83/z//S/9P/0//S/87/zf/M
/83/zv/R/9T/0P/O/8z/yv/K/8r/y//M/87/0P/O/8z/zP/K/8n/yP/H/8v/z//R/9X/
1P/T/9P/0//R/9L/0//X/9r/1//V/9P/0v/R/9H/0f/U/9f/2P/X/9j/1f/V/9b/1v/V
/9T/1P/Z/9b/0v/P/8z/y//M/87/0v/U/9L/0P/N/8z/zP/N/83/zP/L/8v/zv/M/8r/
yP/F/8b/yP/I/8z/zP/K/8r/yf/G/8f/yv/L/87/z//Q/9P/0v/Q/8//zP/M/83/z//S
/9T/1f/S/9L/0v/T/9T/1P/Y/9j/3P/c/9v/2f/b/9j/2P/b/93/3//f/9//3v/b/9n/
2P/Y/9n/2f/c/9z/3//f/97/3f/a/9r/2v/d/+D/4f/i/+L/3//d/9z/2v/c/97/3//g
/+L/4P/e/93/2P/Y/9j/2v/c/97/3//f/97/3f/b/9n/2f/c/93/3f/e/9//3v/e/9v/
2f/b/93/4P/g/+D/3//c/9v/2//c/9r/3P/e/9//4f/f/93/3f/b/9r/2v/b/97/3v/e
/97/3v/c/9z/2//Z/9v/3f/e/+D/4P/g/+D/3v/c/9r/2P/b/9z/3f/e/93/3P/b/9r/
3P/c/9z/3P/f/+D/4f/i/+H/4P/f/97/4f/i/+P/5P/i/+L/4v/i/+L/4v/i/+L/4//k
/+X/5v/l/+T/4//i/+X/5v/n/+j/5//m/+X/5P/m/+b/5v/m/+f/6P/p/+r/6f/o/+f/
5v/o/+j/6P/o/+j/6P/o/+j/6v/q/+r/6v/t/+7/7//w/+7/7v/u/+z/7//y//T/+P/3
//X/9P/z//P/8//z//P/9//6//z//f/6//n/9v/1//b/9//5//z/+f/4//f/9v/4//j/
9//3//j/+P/4//j/8//y/+//7v/x//X/+f/4//X/9P/y/+//7P/s/+r/6v/u//D/8f/y
//H/8P/t/+z/7v/v//H/8v/w/+//7v/s/+z/7P/s/+z/7//v//H/8//w/+7/7P/r//D/
8v/1//X/7v/o/+L/2v/Y/+H/7v8AABoAPwBrAJMAuQDrACQBUAFqAXABVgEgAeYAswB6
ADwACgDn/8z/vP+5/7f/tP+0/7P/sv+4/8X/zP/O/9H/1f/X/9f/2P/a/9v/3f/i/+f/
6v/s/+//7v/s/+v/6//t/+3/7f/t/+3/7v/u/+3/6//r/+v/6f/u//H/8//0//H/8P/t
/+z/7f/r/+z/7v/v/+//8P/w/+//7//t/+3/7v/w//L/9P/x/+7/6//q/+n/6//u//H/
8P/x//H/7//t/+3/7P/o/+z/7//z//b/8//x/+7/7P/q/+v/8P/z//L/8//y/+//7//v
/+3/6//x//L/9f/2//T/8//y/+//8P/x//P/9P/2//f/+P/4//j/9v/1//X/+P/5//3/
///+//3/+//4//f/+f/7//////8BAAMA/v/+//z/+v/6//z///8CAAYABAAAAPz/+v/8
//3//v///wEAAwADAAUAAQD///7//f8AAAIABAAJAAkABQACAP//AQABAAIAAwAFAAcA
BwAFAAIA/////wAABAAFAAYACAAJAAQA/v/5//v//f8BAAYABwAIAAUAAgD7//r/+v/7
//7/AAACAAUAAgD+//r/9v/5//z/AAACAAMAAgD///7//v/6//r//P8BAAQABQAGAAQA
AgD///3//v8AAAMABwAHAAgACAAEAAIAAgADAAQACAAMAAwAEAAMAAkABQAFAAYACAAN
ABEAEgARABAADgANAAsACgAKAA4ADwATABQAEQAPAAwACQALAAwADQARABEAEQARABAA
DQALAAoACAANABAAEgAUABQAEAAMAAkACQAKAAsADgANAA4ADgANAAwACwAJAAcACgAO
ABAAEQAPAA0ACQAGAAcABwALAA8ADgAOAA4ADQAIAAcABwAIAAkADAAPABEADgALAAgA
BwAJAAoADAAPAA4ADgAOAA4ADQAKAAkABwAJAA0AEQAUAAwACAAGAAYACQAKAAsADAAM
AAwADAAMAAkACAAHAAYACAAKAAwADgALAAoACQAIAAoACgAKAAoADAAMAAwADAAJAAgA
BwAGAAkACgALAAwACgAKAAoACgAKAAoACgAKAAsADAANAA4ACwAKAAkACAALAAwADQAO
AAsACgAJAAgACgAKAAoACgALAAwADQAOAAsACgAJAAgACwAMAA0ADgANAAwACwAKAAwA
DAAMAAwADgAOAA4ADgALAAoACQAIAAwADgAQABIADwAOAA0ADAAOAA4ADgAOABAAEgAU
ABQAEQASABIAFAAVABUAFgAXABcAFwAXABcAGAAaABsAGwAdAB0AGwAbABcAFQAUABQA
FgAYABoAHAAbABoAGAAXABYAFgAWABYAFQAWABUAFgAVABUAFQAQABEAEgASABEAEAAQ
AA4ADgARABIAEgASABQAFAASABIADgANAA0ADAAQABEAEgASAA8ADgANAAwACwALAA0A
DwAQABAAEAARAAoACgANAA0ADgAOAAgAAgAAAAEABgAWADAAUwCBALEA2wANAUQBbgGC
AYQBbAE8AQgB2QCgAGIALgAFAOT/0P/L/83/0P/U/9n/3P/e/9//5v/q/+v/8f/3//v/
/P/+//3/+//6//7/AAABAAMABQAGAAgACwAJAAcABQADAAYACAAJAAkACQAJAAkABwAI
AAkACQAIAAsADAALAAwACwAHAAYABgALAAsADAAMAAsACwAJAAkACAAIAAgACAAKAAoA
CgAMAAYABQAFAAUABwAJAAoACQAHAAcABgACAAMAAwAEAAQABwAHAAYABgACAAEABAAF
AAcACQAJAAcABwAHAAUAAwAEAAIAAgAAAAQABQAGAAUABAADAAMAAgAGAAcACAAIAAYA
BAADAAMAAgABAAMAAwAFAAcACAAIAAMAAwADAAUABwAJAAsABgAIAAYABAAEAAMAAwAD
AAQABQAEAAMABAAEAAMAAgABAAMABQAFAAcABAADAAMAAwAAAAAAAAADAAcABQAEAAMA
AgABAAEAAQADAAUABQADAAIA/////wAA///9//v/+v8AAP7/+//5//f/9f/1//b/+P/6
//j/9v/y//L/8//1//P/8v/x//H/9P/y//D/7v/r/+z/7v/u//D/8P/u/+7/7f/q/+v/
7v/t/+7/7f/s/+7/7v/t/+3/7P/s/+3/7//v//D/8P/s/+v/7P/u//D/7//y//H/9P/0
//P/8f/z//D/8P/z//X/+f/5//n/+P/2//X/9f/2//f/9f/2//T/9v/3//f/9//z//L/
8f/z//L/8//0//T/8v/x//H/8P/x//L/8v/y//f/9v/1//X/8f/w/+//8P/x//L/8v/x
//D/7//t/+v/7P/u/+7/7f/v//H/8f/y/+7/6//s/+3/8P/w//D/7//u/+3/7f/u/+z/
7P/s/+v/7v/t/+z/7f/p/+j/6P/p/+z/7P/s/+z/7P/q/+r/6f/o/+n/6v/q//D/9P/y
/+z/6//q/+n/6P/p/+r/6//s/+z/7P/s/+z/6v/q/+r/6v/r/+z/7f/u/+v/6v/p/+j/
6f/q/+v/7P/s/+z/7P/s/+r/6v/q/+r/7f/u/+//8P/s/+r/6P/m/+n/6v/r/+z/7v/u
/+7/7v/r/+r/6f/o/+v/7P/t/+7/6//q/+n/6P/r/+z/7f/u/+z/7P/s/+z/6//q/+n/
6P/r/+z/7f/u/+z/6v/o/+b/6v/s/+7/8P/y//D/8P/y//D/8v/x/+//8P/x//L/8//x
//H/8v/0//X/9f/1//X/9f/1//T/8//x//L/8v/y//P/9P/1//b/9P/z//H/8P/w//D/
7v/u/+//8P/y//X/9P/w/+3/7P/u/+3/7f/u/+r/6P/n/+b/6P/o/+j/6P/n/+j/6P/p
/+n/6P/o/+f/6P/o/+f/6P/m/+b/5//n/+n/6//p/+j/5f/l/+T/5P/h/+H/4P/g/97/
3P/c/+P/8P8AABYAQQBzAJ8AzwALAUQBagF2AWgBOAEAAdIAmwBgAC4AAgDV/7b/pv+j
/6P/qP+s/6//sv+6/73/vP+6/7v/v//F/83/0P/U/9X/0//U/9X/1v/W/9f/2f/a/9z/
3//h/+H/4f/h/+H/4v/i/+H/4//j/+P/4f/g/+H/4f/g/+P/5P/j/+T/4//f/97/3v/f
/9//4P/g/+P/5f/l/+f/5P/k/+T/5P/l/+T/4//k/+D/3//f/9//3v/f/9//3f/g/+H/
4f/e/9//3//g/+D/4f/h/+D/4P/c/9v/3v/f/+H/4//j/+H/4f/j/+P/4//j/+L/4//i
/+b/5//o/+f/5f/l/+b/5v/m/+f/6P/o/+r/6v/r/+3/6//p/+r/6f/t/+//8P/w/+//
7//v//H/8//1//f/8v/1//T/8//0//P/8//z//T/9v/2//b/+P/4//f/9v/1//L/8//y
//P/9P/1//f/+f/3//b/9f/3//v/+f/4//f/9v/1//X/9f/3//n/+f/3//n/9//4//r/
9//1//P/8v/3//b/9P/z//P/8//1//j/+P/4//T/8P/u//D/8//3//f/9v/1//X/+P/2
//T/8v/v//D/8v/y//b/9v/0//T/9f/0//f//P/6//r/+P/2//r/+v/5//n/+//8//7/
AQACAAIAAQD8//7/AAADAAYABQAGAAMABAAFAAUABAAHAAYABgAJAAsADAALAAoACAAJ
AAkACgAMAAsACQAKAAgACwALAAoACQAKAAoACgANAAwACwAKAAgABwAHAAgACAAIAAgA
BwAGAAkACAAHAAcABAAEAAQABgAGAAYABQADAAUABQAEAAMAAQACAAEA//8CAAMAAgAC
AAMAAQADAAUABAACAAAA/f/8//3///8CAP7//v/+//3/////////AQD+//7///8BAAEA
AAD///7/AQAAAAEAAQD+////AAAAAP7/AgAEAAQAAQAAAP///v/8//z//P/8//7//v/+
//7//f/8//v/+v/9//7///8AAAAAAAAAAAAA///+//3//P/9//7///8AAP3//P/7//r/
/f/+////AAD+//7//v/+//z//P/8//z///8AAAEAAgD///7//f/8////AAABAAIAAAAA
AAAAAAD///7//f/8////AAABAAIAAQAAAP///v8BAAIAAwAEAAQABAAEAAQABgAEAAQA
BgAJAAwADAALAAgABwAGAAUACQALAA4AEgARAA8ADQALAAsACwAKAAkACgAMAA0ADgAN
AAwACwAKAAoACwALAAwADAAMAAoACgAIAAgACQALAA4ADAALAAwACAAFAAMAAgACAAQA
BwAKAAYABAACAAAAAQACAAIAAwAGAAYABwAHAAYABAABAAAAAwAEAAYABwAHAAcAAwAA
AAAAAQABAAIABQAHAAQA/v/0/+7/7P/1/wIAFAAyAFkAgwCrANMABwE+AW4BiAGIAWgB
NgEAAckAjABQACAA+f/a/8r/yf/L/8r/xv/D/8T/yv/R/9b/3v/j/+f/5//l/+b/6v/t
/+3/8v/2//j/+f/7//n/9v/0//P/9v/3//j/+f/5//r/+v/5//j/9//2//P/+P/7//3/
/v/9//z/+f/4//r/9//3//j/+//7//z//P/4//f/9P/z//b/+P/6//z/+v/4//b/9v/0
//X/9//5//j/+f/5//f/9v/1//P/7v/0//f/+//+//r/9//z//D/8P/x//b/+f/3//n/
+f/3//P/8//x/+//9f/2//n/+v/6//n/+P/1//f/9//4//j/+v/7//z//P/4//b/9f/1
//f/+f/+/wEA/v/9//v/+P/4//n/+v/9//7/AQAEAAAA///8//n/+P/7//3///8CAAEA
/v/7//r//P/9//7//////wEAAQADAP3/+//6//n//P/+/wAABQAHAAMAAAD9//////8A
AAEAAQADAAMAAQAAAP3//f/+/wAAAQACAAQABAAAAPv/9//5//n/+//+//7/AAD+//z/
+f/4//j/+f/9//7///8BAAAA/P/4//T/9f/4//z//v////7/+//6//r/9v/2//j/+//+
////AAD+//z/+f/3//n/+v/8//////8AAAAA/P/8//z//f/+/wAABAAEAAgABAABAP3/
/f/+/wAABQAJAAkACQAJAAgABQADAAIAAgAHAAcACgAKAAkABwAEAAEAAwAEAAUACQAJ
AAkACQAIAAUAAwACAAAABQAIAAoADAAMAAgABAABAAEAAgADAAYABgAGAAUAAwAAAP//
/f/7//7/AgAEAAUAAgABAP7//P/8//v//v8BAAIAAgACAAEA/v/9//3//v8AAAIABAAF
AAQAAQD+//3//v/+////AQACAAIAAgACAAEA/v/9//v//f8BAAUACAAEAAAA/P/8//3/
/v///wAAAgACAAIAAgABAAAA///+/wEAAgADAAQAAQAAAP///v///wAAAQACAAIAAgAC
AAIA///+//3//P/+/wAAAgAEAAEAAAD///7/AAAAAAAAAAABAAIAAwAEAAEAAAD///7/
//8AAAEAAgABAAAA///+/wAAAAAAAAAAAAAAAAAAAAD///7//f/8//7/AAACAAQAAwAC
AAEAAAACAAIAAgACAAMABAAFAAYABAACAAAA/v8BAAIAAwAEAAEAAAD///7/AQACAAMA
BAAFAAYABwAIAAQABAAGAAcADAAMAAsACwAJAAkACQAJAAkACgAMAA0ADgAPABAADwAM
AAoACAAHAAkACgALAAwADAAMAAwACwALAAoACgAKAAsACgALAAoABwAHAAgACQAHAAYA
BwAHAAMAAgACAAAAAgADAAQABAACAAIAAgAAAP7//f/9//7///8BAAIAAwAAAP7//v/+
//7//////wEABAADAAMAAwACAAAA/////wEAAAD8//b/8v/y//n/BAAUADQAWwCJALEA
3QATAUQBZAF0AXABUAEcAewAuwB+AEIAEgDt/9D/vv+5/73/wv/G/8v/0P/U/9X/1v/Y
/93/5f/n/+3/8P/y//H/7//u//L/9P/1//f/+P/4//n/+//4//f/9v/1//j/+v/7//v/
+f/5//n/9//5//v//P/8//7//v/8//z/+f/1//T/9P/4//n/+//8//n/+f/3//f/9//4
//n/+v/8//r/+P/4//P/8//0//X/+P/5//n/9//1//X/9P/w//H/8f/y//L/8//z//L/
8v/s/+v/7v/v//L/9f/2//X/8//z//H/7//w//D/8v/y//X/9f/1//P/8v/x//H/8P/z
//X/9//4//T/8v/x//H/8//z//b/9//6//v/+//6//X/9f/1//f//P///wIA/v/+//z/
+v/6//j/+f/6//z//f/8//v//P/8//v/+v/5//n/+//7//3//P/7//v/+//5//r/+///
/wEA///+//3//P/7//v/+////wEAAQD//wAA/f/9//7//v/9//z//P8CAAAA/f/7//r/
+f/6//z/AAACAAAA/v/7//r/+v/7//z//P/8//3/AAD+//z/+v/5//r//P/8/wAAAAD+
//7//P/4//j/+v/8//7//v/+/////v/8//v/+v/6//v//f8BAAIAAgD+//7//v///wAA
//8CAAEABAAGAAUAAwAFAAIAAgAFAAcABwAHAAcABgAFAAMAAgACAAMAAwAGAAYACAAH
AAUAAwABAAAA//8BAAQABQAGAAYAAQD///7//P/8//7///8AAAMAAgABAAEA/f/8//v/
/P///wAAAAD///z/+//5//f/+f/8//3//f/+/////v/+//z/+f/6//v//v/+//7//f/4
//f/9//4//j/+v/8//3////9//v/+//5//j/+P/5//z//P/8//z/+//4//f/9f/z//X/
9//4//7//v/8//r/9//2//X/9P/3//j/+f/6//n/+P/3//b/9P/0//T/9P/1//b/9//4
//X/9P/z//L/9v/4//r//P/5//j/9//2//b/9v/2//b/+P/4//j/+P/3//b/9f/0//f/
+P/5//r/+P/4//j/+P/4//j/+P/4//r/+v/6//r/+f/4//f/9v/3//j/+f/6//n/+P/3
//b/9v/2//b/9v/3//j/+f/6//j/9v/0//L/9f/2//f/+P/1//T/8//y//L/8v/y//L/
9f/2//f/+P/3//T/8//0//f/+v/6//n/+P/3//b/9f/1//X/9v/4//v/+//7//v/9v/1
//P/8f/z//T/9P/0//P/8v/x//D/7//v/+7/7v/w//D/7v/u/+n/6P/o/+n/7f/q/+j/
6P/m/+P/4f/g/97/3v/f/+D/4v/i/+L/4v/f/97/3P/b/97/3v/f/9//3v/c/9n/2P/Y
/9j/2f/Z/93/3//d/9z/2P/X/9X/1P/Z/9v/2v/W/87/yP/K/9H/4P/2/xYAQwBtAJMA
vwD1AB4BNAE4ASYB9gC6AIoAWQAeAOj/xP+n/5L/iP+L/5H/kv+U/5n/nP+e/5//ov+m
/6v/sf+z/7X/uP+8/7v/uf+8/8D/wv/D/8X/xf/E/8T/xf/D/8H/v/+9/8L/xP/F/8X/
w//B/7//u/+7/73/vv++/77/vv+8/7z/u/+3/7b/tv+6/7v/vf++/7v/uf+1/7P/sf+y
/7P/tP+0/7L/sP+w/6r/qf+p/6n/qf+p/6j/pf+i/6H/n/+a/5r/m/+d/57/nv+d/5v/
mv+U/5P/lv+X/5j/m/+c/5v/lv+V/5L/j/+Q/5D/kv+S/5H/j/+N/4n/iP+H/4f/hv+K
/4v/jP+M/4j/hP+B/3//ff99/4D/gf+B/4H/gP9+/3X/cf9t/2v/cP9z/3b/cv91/3T/
c/90/3H/cf9x/3L/cf9u/2v/av9p/2n/af9p/2v/b/9x/3X/df91/3b/d/96/3z/fv+D
/4j/h/+H/4f/hf+F/4b/h/+K/43/jv+N/43/i/+M/47/kf+T/5X/mP+Z/5b/kv+P/47/
jf+O/5D/kv+U/5L/kP+O/47/j/+R/5L/kv+S/5P/lf+U/5P/kv+Q/5L/lf+W/5v/nP+b
/5z/nP+Y/5j/mv+b/57/n/+g/6P/ov+g/5//n/+g/6L/pf+q/6z/rf+q/6f/pv+m/6b/
qP+s/6z/sP+w/6//rf+v/63/rv+y/7X/uf+7/73/vv+9/7v/uv+6/7v/u/++/77/wf/B
/8D/v/+8/7z/vP+//8L/w//E/8T/w//D/8T/xP/G/8j/yf/K/87/zP/K/8n/xP/E/8T/
xv/K/8z/zf/N/87/zf/L/8n/y//O/8//z//Q/9H/0P/Q/83/y//N/8//0v/U/9b/1//U
/9P/0//U/9T/1v/Y/9n/2//Z/9f/1//U/9T/1f/X/9v/3P/d/97/3v/c/9z/2//b/93/
3//g/+j/5P/g/9z/3v/e/97/3v/h/+L/4//k/+P/4v/h/+D/4f/i/+P/5P/m/+b/5v/m
/+L/4P/e/9z/4f/k/+f/6v/p/+j/5//m/+f/6P/p/+r/6v/q/+r/6v/n/+b/5f/k/+f/
6v/t//D/8P/w//D/8P/w//D/8P/w//L/8v/y//L/8f/w/+//7v/z//b/+f/8//r/+v/6
//r/+v/6//r/+v/7//r/+//+//7/AAD///3/AQADAAUABwAGAAUABQAGAAcABwAHAAcA
BwAJAAoACwAKAAoACQAIAAkACgALAAwACQAJAAgACAAIAAgABgAGAAUABgAIAAsACwAI
AAYABgAHAAcACAAKAAYABgAHAAgACAAIAAgACAAJAAoACgALAAkACAAIAAcACQAKAAoA
DAALAAoACgAJAA0ADwANAAwADQAPABAAEgAJAAcABgAGAAQAAAAAAAUAEAAeADAATwB/
ALcA5QAZAVoBlAG2AcIBtAGOAV4BKwHuAKgAaAAzAAQA5P/V/9P/1P/W/9n/2v/e/+P/
5v/m/+f/6f/v//f//v8IAAsADQAMAAsADAAMAA0AEAASABUAGQAXABcAFwAXABgAGAAX
ABUAGAAbAB4AHwAgACEAIQAgACIAIgAgACAAIgAfAB8AIAAiACEAIQAgACAAIQAgACEA
IAAgACAAIAAjACIAIQAiACIAIwAlACcAJwAnACYAIwAlACcAKAAmACYAJQAlACQAJwAn
ACYAJgAkACUAKgAtACoAKwAqACcAKAArACwALQAuACwALAAqACwALQAuAC0ALgAvADEA
MgAyADEAMAAuADAAMgA1ADkANwA3ADoAOwA8AD0APQA8ADsAOwA7AD0APgA/AEAAOgA9
AD4APwBCAEAAPwA+AD4AQAA+ADwAPABAAEEAQgBDAEEAQwBDAEUARQBFAEYARwBHAEIA
OwA/AA==
         </WaveFormData>
      </LeadData>
   </Waveform>
</RestingECG>
