# Supplementary material for: Detection of Left Atrial Enlargement Using a Convolutional Neural Network-Enabled Electrocardiogram
Source: Front Cardiovasc Med. 2020 Dec 17;7:609976. doi: 10.3389/fcvm.2020.609976 (PMC7773668; doi:10.3389/fcvm.2020.609976)
Supplement: Supplementary file 3 [file Data_Sheet_3.ZIP › normal2/1802017183_5001_00000013.XML]

<?xml version="1.0" encoding="Windows-1252"?>
<!DOCTYPE RestingECG SYSTEM "restecg.dtd">
<RestingECG>
   <PatientDemographics>
      <PatientID>1802017183</PatientID>
      <PatientAge>70</PatientAge>
      <AgeUnits>Years</AgeUnits>
      <Gender>Female</Gender>
      <PatientLastName>yiguifang</PatientLastName>
   </PatientDemographics>
   <TestDemographics>
      <DataType>Resting</DataType>
      <Site>1</Site>
      <AcquisitionDevice>MAC55</AcquisitionDevice>
      <Status>Unconfirmed</Status>
      <Priority>Normal</Priority>
      <AcquisitionTime>09:28:22</AcquisitionTime>
      <AcquisitionDate>03-09-2017</AcquisitionDate>
      <CartNumber>1</CartNumber>
      <AcquisitionSoftwareVersion>009C</AcquisitionSoftwareVersion>
      <XMLSourceVersion>MAC5000 v1.0</XMLSourceVersion>
   </TestDemographics>
   <RestingECGMeasurements>
      <VentricularRate>82</VentricularRate>
      <AtrialRate>82</AtrialRate>
      <PRInterval>158</PRInterval>
      <QRSDuration>86</QRSDuration>
      <QTInterval>390</QTInterval>
      <QTCorrected>455</QTCorrected>
      <PAxis>59</PAxis>
      <RAxis>-19</RAxis>
      <TAxis>24</TAxis>
      <QRSCount>14</QRSCount>
      <QOnset>212</QOnset>
      <QOffset>255</QOffset>
      <POnset>133</POnset>
      <POffset>193</POffset>
      <TOffset>407</TOffset>
      <ECGSampleBase>500</ECGSampleBase>
      <ECGSampleExponent>0</ECGSampleExponent>
   </RestingECGMeasurements>
   <Diagnosis>
      <Modality>Resting</Modality>
         <StatementCount>2</StatementCount>
         <LabelText>12SL ��ϳ���</LabelText>
      <DiagnosisStatement>
         <StmtFlag>ENDSLINE</StmtFlag>
         <StmtText>�������</StmtText>
      </DiagnosisStatement>
      <DiagnosisStatement>
         <StmtFlag>ENDSLINE</StmtFlag>
         <StmtText>���� ECG</StmtText>
      </DiagnosisStatement>
   </Diagnosis>
   <Waveform>
      <WaveformType>Rhythm</WaveformType>
      <WaveformStartTime>0</WaveformStartTime>
      <NumberofLeads>8</NumberofLeads>
      <SampleType>CONTINUOUS_SAMPLES</SampleType>
      <SampleBase>500</SampleBase>
      <SampleExponent>0</SampleExponent>
      <HighPassFilter>16</HighPassFilter>
      <LowPassFilter>150</LowPassFilter>
      <ACFilter>NONE</ACFilter>
      <LeadData>
         <LeadByteCountTotal>10000</LeadByteCountTotal>
         <LeadTimeOffset>0</LeadTimeOffset>
         <LeadSampleCountTotal>5000</LeadSampleCountTotal>
         <LeadAmplitudeUnitsPerBit>4.88</LeadAmplitudeUnitsPerBit>
         <LeadAmplitudeUnits>��V</LeadAmplitudeUnits>
         <LeadHighLimit>2147483647</LeadHighLimit>
         <LeadLowLimit>268435456</LeadLowLimit>
         <LeadID>I</LeadID>
         <LeadOffsetFirstSample>0</LeadOffsetFirstSample>
         <FirstSampleBaseline>0</FirstSampleBaseline>
         <LeadSampleSize>2</LeadSampleSize>
         <LeadOff>FALSE</LeadOff>
         <BaselineSway>FALSE</BaselineSway>
         <ExcessiveACNoise>FALSE</ExcessiveACNoise>
         <MuscleNoise>FALSE</MuscleNoise>
         <LeadDataCRC32>4249833057</LeadDataCRC32>
         <WaveFormData>
8P/w//D/8P/z//T/9f/2//T/9P/0//T/9v/2//b/9v/2//b/9v/2//b/9v/2//b/9//4
//n/+v/5//j/9//2//f/+P/5//r/+P/4//j/+P/2//b/9v/2//f/+P/5//r/+f/4//f/
9v/4//j/+P/4//j/+P/4//j/9v/2//b/9v/3//j/+f/6//n/+P/3//f/+f/5//n/+f/5
//r/+v/6//n/+f/5//j//P/+/wAAAQAAAAAAAAD//wMABAAEAAQABQAEAAEAAQAAAP//
/v/+////AAABAAAA////////AAACAAAA/f/3//b/9f/y//L/8f/w/+//7v/v//D/8P/x
//D/7//u/+3/7//v/+//7//x//H/8f/x/+//7f/s/+3/7v/t/+n/5f/l/+j/8P/7/xAA
KQBDAF4AeACPAKIAqQCqAKYAmQCFAGYAPgAcAAsAAgD0/+b/6//2//3/+P/z/+//7v/u
/+7/7P/s/+z/8P/w//L/7//v//D/8P/u/+7/7//v//H/7//v//D/7v/u/+7/7v/w//D/
8P/w//D/8f/x//H/7//v//D/8P/x//L/8//1//L/8f/w/+//8P/x//P/9P/0//T/9P/0
//P/8//z//T/9f/1//b/+P/4//f/9v/1//j/+f/5//n/+f/6//r/+v/5//n/+v/5//v/
/P/9/wAA//8BAAEAAAADAAQABgAHAAoACwAMAA4ADwAOAA8ADwARABMAFQAWABQAFQAW
ABYAGQAZABkAGQAYABgAGAAYABgAFwAUABIAEgATABIAEgARAA0ADAAJAAkABwAHAAcA
BQAEAAMAAQAAAP7//P/7//v/+v/6//v/9//2//X/8//1//X/8//z//T/9P/1//X/9P/z
//H/8P/x//H/8f/y//L/8f/x//D/8f/x/+//7//w//D/8P/x//H/8P/v/+7/8f/x//L/
8//y//H/8f/w//L/8v/y//L/8v/y//L/8v/x//H/8f/x//L/8//0//X/8//z//P/9f/1
//T/9P/1//f/9//3//f/9v/2//X/9P/1//b/9//4//b/9v/2//f/9//3//f/9v/4//j/
+P/4//f/9//2//T/9//3//j/+f/4//f/9//2//b/9v/2//X/+f/5//j/9v/0//T/9P/0
//f/+P/6//v/+v/5//j/9//6//r/+v/8////AAAAAAEAAQABAAAA//8BAAMABAAHAAcA
BgAFAAMABAABAAEAAQABAAEAAgACAAAAAAD+//7/AAACAAUABgADAP//+P/0//X/8v/y
//L/8v/y//L/8v/w/+//7//v//D/8f/y//P/8v/x//D/7//v/+//7//v//H/8P/t/+j/
4//f/+P/6f/0/wIAFwAwAEkAYwB+AJgAqwC4ALsAtACkAI8AbwBEACAACgABAPr/9P/4
/wUACAD9//T/7//v//D/8P/y//L/8v/w/+7/7P/s/+v/6//s/+z/7v/u/+//7//t/+v/
6//s/+3/7v/v//D/7v/u/+7/7v/u/+//7//v//H/8f/y//L/7//u/+3/7f/u/+//8P/x
//H/8f/y//L/8P/w//D/8P/y//P/9P/2//X/8//y//L/9P/1//b/9//2//f/9//3//f/
+P/4//j/+f/7//7///////7//f/+/wAAAwAEAAQABQAGAAgACQAIAAkACgAMABAAEAAS
ABMAEwATABMAEgATABUAFwAYABcAFwAXABcAFgAWABYAFgAZABkAFwAWABQAEwAQAA4A
EAANAA0ACwAIAAUABAADAAEAAAD///3////+//3//f/6//j/9//3//j/+P/4//f/9//3
//X/9f/0//T/9f/1//f/9//2//b/9f/z//H/8P/z//P/9P/0//P/8//x//H/8P/w//D/
8f/0//T/9P/0//P/8f/w/+//8P/x//P/9P/y//L/8v/y//L/8v/y//L/9P/1//b/9//2
//X/9P/z//X/9f/1//f/9//2//b/9//1//X/9f/1//b/+P/5//r/+f/4//f/9v/3//j/
+f/7//n/+f/5//j/+P/4//j/+P/6//v/+//6//j/9//3//f/+f/5//r/+v/4//j/+P/3
//f/9//4//j/+P/6//j/+P/4//j/9v/2//f/9//6//v//P/9//3//P/7//z//v8AAAEA
AwACAAMAAwADAAIAAwADAAUABwAIAAkACQAHAAMAAgABAAMAAwAEAAQABAAEAAIAAgAB
AAIABAAEAAQAAQD7//j/9f/y//L/8v/z//T/9f/2//b/9f/1//X/8//z//P/8//1//X/
9f/1//P/8//z//P/8//0//P/8v/t/+f/5//r//T/BAAbADYAVQBxAIwApgC5AMAAwQC6
AKwAlwB5AFAAKgAUAAkA/v/2//r/BwAMAAUA/P/7//n/9v/0//T/8v/0//b/9v/2//b/
9P/z//P/8v/y//L/8//z//X/8//z//T/8//y//H/8P/x//L/8//0//P/8//y//H/8//z
//T/9P/2//b/9v/3//b/9f/0//P/9f/1//b/9v/0//T/9P/0//X/9f/1//b/9//3//j/
+v/4//f/9v/1//n/+//8//3/+//8//z//P/8//3//////wIAAgACAAQAAwAFAAUABAAG
AAgACwANAAwADQAOABAAEAAQABIAEwAWABcAGAAYABYAFwAYABgAGwAbABsAGwAYABgA
GAAYABkAGQAXABYAFwAXABUAFAATAA8ADgALAAsACQAJAAkABQAEAAMAAQABAAAA////
/wAA/v/9//3/+//6//n/9//4//n/+P/5//b/9v/3//f/9//3//b/9v/4//f/9v/2//b/
9f/1//T/9P/1//T/9f/y//L/8v/z//T/9P/0//T/9v/1//X/9f/0//P/8//y//T/9P/0
//T/8v/y//L/8v/z//P/8//z//X/9f/1//X/9P/z//L/8//0//T/9f/3//X/9f/1//X/
9f/2//b/9v/4//j/+P/4//f/9v/1//X/9v/3//j/+P/2//b/9v/2//b/9//3//b/+P/3
//f/9//2//X/9f/0//X/9v/3//f/+f/2//b/9v/2//b/+P/4//n/+f/3//f/9//3//j/
+P/4//r//P/+////AQABAAEAAAD//wEAAwAEAAcABwAGAAUAAwACAP///////wEAAQAC
AAIAAQAAAP3//P/+/wAAAwAEAAEA/f/2//L/8//w//D/8P/y//L/8v/y//H/7//u/+3/
7v/v//D/8f/w/+//7v/t/+3/7f/t/+3/8f/w/+3/6P/j/9//3//n//D//v8TAC4ARwBh
AHwAmACvALwAwQC8AKwAlQB1AEwAJAAKAP//9v/u//D//f8CAP3/8v/r/+v/7P/u/+7/
7v/w//D/8P/u/+z/6//r/+z/7P/t/+7/8P/x//D/7f/s/+z/7v/u/+7/7v/u/+7/7v/u
/+3/7f/s/+v/7v/v//H/8v/x//D/7//v/+//7//v/+//8f/x//L/8v/w//D/8P/w//P/
8//z//T/8v/x//H/8v/1//X/9f/1//b/9//3//f/9f/2//b/9v/3//n//P/9//3//P/7
//z//f8BAAMABAAFAAYACAAJAAgACQAKAAwAEAAQABIAEwATABMAEwASABQAFQAWABYA
GQAZABkAGQAWABYAFgAWABkAGQAXABYAFAATABAADgAQAA0ADQALAAoABwAGAAUAAQAA
AP///f////7//f/9//v/+P/2//X/9v/2//b/9f/3//f/9f/1//P/8v/y//H/8v/z//P/
9P/z//H/7//u//H/8f/y//L/8//z//H/8f/u/+7/7v/v//H/8v/z//T/8//x//D/7//x
//H/8v/y//T/9P/0//T/8//y//H/8P/y//P/9P/1//T/8//y//H/8v/z//T/9//3//b/
9v/3//X/9f/1//X/9//4//j/+P/3//b/9f/0//b/9v/2//f/9f/1//X/9P/0//T/9P/0
//b/9//3//b/9P/z//P/8//1//X/9v/2//b/9v/2//X/8f/y//T/9P/0//T/9v/2//f/
9//2//X/9P/z//X/9v/3//r/+v/6//n/+f/6//v/+//7//7//////wEAAAAAAAAA////
//3//v////3//f/+//7/AAAAAP7//v///wAAAgACAP7/+//1//L/8v/w//H/8v/x//D/
7//u//D/7//v/+//7//v/+//7//t/+3/7f/t/+7/7//w//H/7f/s/+3/6v/n/+X/5//p
/+z/8v///xAAKQBBAFoAdgCTAKgAswCyAKwAnQCHAGgAQAAeAA0ABAD2/+r/6//2//n/
8v/r/+v/7v/w//L/8P/u/+z/7P/s/+z/7f/t/+7/7v/s/+z/7f/t/+//7f/t/+7/7//w
//H/8v/v/+7/7f/s/+3/7//w//H/7//v//D/8P/w//D/8P/x//P/8//z//P/8f/x//L/
8v/0//T/9P/0//P/8//z//T/9P/z//P/9P/2//f/+P/5//f/9//2//X/9v/4//n/+v/4
//n/+//7//r/+v/6//z//f8BAAMABAAEAAQABQAFAAcACQALAA4ADgAOABAAEQAQABEA
EgASABUAFwAZABoAGAAXABYAFQAVABYAFwAYABcAFwAVABQAEwATABEAEAASAA8ADwAN
AAsABwAFAAMAAgACAAIAAQD///7//f/9//z/+v/5//n/+v/6//r/+f/4//f/9P/z//P/
9P/2//f/9f/1//T/9P/0//P/8v/y//P/8//0//T/8f/x/+//7//v//D/8f/z//P/8v/x
//D/8P/v/+//7//w//H/8//0//P/8v/x//D/8f/y//P/9P/z//P/8//z//H/8f/x//H/
8v/z//T/9//0//L/8f/x//T/9f/2//f/9f/2//b/9v/2//b/9v/2//j/+P/4//n/+P/3
//b/9P/1//b/9//4//b/9//3//b/9v/1//X/9f/2//f/+f/6//n/+P/3//X/9//5//r/
+v/6//r/+v/5//j/+P/3//j/+f/6//v/+v/6//r//P/9//7//v///wIAAwADAAMAAQAB
AAAAAQADAAQABQAFAAIA////////AQABAAIAAgACAAIAAAAAAP//AAACAAIAAQD///r/
+P/2//L/8f/w//L/8v/y//L/9P/z//P/8//x//H/8f/x//P/8//z//P/8f/x//H/8f/x
//L/8//w/+3/6f/p/+3/9P8AABUAMABLAGUAggCeAK8AtgC3ALAAoACNAG0ARgAkABIA
BwD4/+7/9P///wQA///4//f/9//2//T/8v/w//D/8v/0//b/9v/z//P/9P/0//P/8v/y
//H/8v/x//L/9P/x//D/7//u//H/8v/z//T/8v/z//P/8//x//H/8v/y//P/9P/1//f/
9v/1//T/8//0//X/9//4//b/9v/2//b/9f/1//X/9v/3//f/+P/6//r/+f/4//f/+v/7
//v/+//7//z//P/8//r/+//9//3///8AAAEABAABAAMAAwACAAQABgAJAAsADAANAA4A
EAAQABAAEgATABUAFwAZABoAGQAZABkAGAAbABsAGwAbABoAGgAaABoAGgAZABYAFAAU
ABUAFAAUABMADwAOAAsACwAJAAkACQAHAAYABQADAAIAAAD+//3//f/8//z//f/7//r/
+f/3//j/+f/4//n/+P/4//n/+f/3//f/9v/2//j/9//2//b/9f/1//b/9v/3//f/9f/1
//b/9v/2//f/9//2//X/9P/2//X/9f/1//T/8//z//L/8//0//X/9v/0//T/9P/0//X/
9f/1//X/9//3//f/9//2//X/9P/1//b/9v/3//n/+f/5//n/+f/3//j/+P/4//n/+v/7
//z/+f/4//f/9//4//n/+v/6//r/+v/6//r/+P/5//n/+P/7//v//P/9//r/+f/5//j/
+v/6//r/+f/9//v/+v/4//j/+v/6//r/+v/6//r/+//7//n/+f/5//n/+//8//3/AAD/
/wAAAAABAAIAAwADAAMABgAHAAcACQAIAAgACAAHAAgABQAFAAUAAwADAAQABAAEAAQA
AgACAAUABgAIAAgABQABAPr/9v/2//T/9f/2//T/9P/0//T/9P/z//P/8//1//X/9f/1
//T/8//y//H/8v/z//T/9f/1//L/7//s/+n/5//p/+3/9v8EABcALgBHAGEAfgCcALMA
wgDFAMAAsgCbAH0AVgAwABYADQAGAP7//v8JAAwABQD6//f/9//6//r/+v/4//j/9P/0
//T/8v/z//P/9P/0//L/8v/z//P/8//x//H/8v/z//T/9f/2//X/9P/z//L/9P/1//X/
9f/1//X/9v/2//T/9P/0//X/9v/3//j/+f/4//f/9//2//j/+P/4//j/+f/5//n/+v/4
//f/9//4//r/+//8//3//f/9//z/+//9//7//v/+//7///8BAAEAAAAAAAAAAgADAAcA
CQAKAAoACgALAAsADgAPABAAEgASABIAFAAVABQAFQAWABYAGQAbAB0AHgAcABsAGgAZ
ABsAHAAdAB4AHQAdABsAGgAXABcAFQAUABYAEwATABEADgALAAoACQAJAAgABwAFAAUA
BAADAAMAAQD+//z/+//9//7///////z/+//4//f/9//4//r/+//7//v/+v/6//j/9//2
//b/+f/5//r/+v/3//f/9f/1//X/9v/3//n/+P/4//j/+P/2//X/9f/1//b/9//5//r/
9//2//X/9P/2//b/9v/2//f/9//3//f/9f/1//X/9f/2//f/+P/7//r/+P/3//f/+f/5
//n/+f/5//r/+v/6//j/+P/4//j/+f/6//v//f/8//v/+v/4//n/+v/7//z/+v/7//v/
+v/6//n/+f/5//v/+//8//z/+//6//n/9//4//n/+//8//7//v/8//r/+v/6//r/+v/7
//z//v////7//f/8//v//v/+//7/AAABAAIAAgADAAIAAwADAAMABQAHAAgACwALAAoA
CQAHAAgABQAFAAUABQAFAAYABgAEAAQAAgACAAQABgAJAAoABwADAPz/+P/5//b/9v/2
//b/9v/2//b/9f/z//L/8f/y//P/9P/1//T/8//y//H/8//z//P/8//3//T/8f/u/+n/
5f/l/+3/9v8EABcALgBHAGEAfgCcALUAxADLAMYAtgCjAIUAXAAyABYACwAEAPr//P8H
AAwABwD8//f/9f/2//j/+P/4//j/9v/0//L/8P/x//H/8v/y//T/9P/1//X/9P/x//D/
8P/z//T/9f/2//T/9P/0//T/8v/z//P/8//0//X/9//4//f/9v/1//X/9//3//f/9//1
//X/9v/2//b/9v/2//b/+f/5//n/+v/4//f/9//4//v/+//7//v/+v/7//v/+//7//z/
/P/8//3///8CAAMAAwACAAEAAgAEAAcACAAIAAcACAAKAAsADAANAA4AEAAUABQAFgAX
ABYAFwAYABgAGQAbAB0AHgAdAB0AHQAdABoAGgAaABoAHQAdABsAGgAXABcAFQAUABUA
EwAUABMAEAANAAwACwAJAAgABwAFAAcABgAFAAUAAwAAAP7//f/9//7///////7//f/6
//n/+P/4//n/+f/7//v/+v/6//j/9//2//b/+f/5//r/+v/3//f/9f/1//T/9P/0//X/
+P/4//j/+P/3//X/9P/z//T/9f/3//j/9v/2//b/9v/0//T/9P/0//f/9//3//f/9f/1
//X/9f/2//f/+P/7//r/+P/3//f/9//3//f/9//5//r/+v/6//n/+P/3//b/9//4//n/
+//5//n/+f/4//j/+P/4//j/+v/7//v/+v/4//f/9//3//n/+f/6//r/+P/4//j/9//1
//X/9v/2//r/+v/6//n/+P/3//b/+P/4//n/+f/5//n/+f/5//j/+P/4//r//P/+////
AQAAAAEAAQABAAIAAwADAAUACAAIAAgABwAFAAEAAAD//wAAAQADAAQAAwACAP///v8B
AAIABAAEAAQAAQD7//j/9v/y//H/8P/y//L/8v/y//D/7//v/+//8f/x//H/8f/x//H/
8f/x/+//7//v/+//8//w/+//7v/r/+f/5f/n/+z/+v8PACgAQwBbAHYAjgClALQAuwC6
ALAAnQCDAFoALgAQAAMA+v/u/+z/9/8CAAEA+P/x/+3/7v/u/+7/8P/y//b/9v/y//D/
7f/t/+7/7v/w//D/8f/x//D/7f/s/+z/7P/s/+z/7P/u/+7/7v/u/+3/7f/s/+v/7f/t
/+7/7v/t/+z/6//r/+n/6f/p/+n/6v/r/+3/7v/t/+z/6//q/+z/7f/u//D/7v/t/+3/
7v/v/+//7//v//H/8//0//X/9P/0//P/8v/0//X/9//3//j/+P/4//r/+v/9//7//v8A
AAIABQAHAAcABwAHAAgACwAMAA8AEQASABMAFAAUABIAEwAUABQAFwAXABcAFwAVABQA
EwASABUAFQATABIAEQARAA8ADgAOAAsACwAJAAkABwAHAAcABAACAAAA/f////7//f/9
//z/+v/5//n/9v/2//b/9f/3//f/9f/1//P/8v/y//H/8//z//L/8v/y//H/8P/w/+//
7//w//D/8P/x//D/8f/v/+7/7f/t/+//8P/x//L/8v/x//H/8f/v/+//8P/w//L/8v/y
//L/8f/w/+//7v/w//H/8v/z//P/8//z//P/8//z//P/9f/3//b/9v/3//b/9f/0//P/
9P/2//f/+P/2//b/9v/2//T/9P/0//X/9v/3//j/+P/1//T/8//y//P/9f/2//b/9v/1
//X/9f/z//P/9P/0//b/9v/2//X/8//x//L/8v/0//b/9v/2//b/9f/0//T/8//1//X/
9f/1//j/+P/4//r/+v/6//n/+f/7//3//v/////////+////AgACAAIAAQACAP//////
//z/+//7//r//f/+//3//v/+//7////+//7/+//1//L/8v/w//H/8v/x//D/7//u//D/
7//v/+//7f/t/+3/7f/t/+3/7f/t/+//7//v/+//6//q/+v/7P/p/+f/5//p/+z/8v/9
/xAAJwBBAFwAeACRAKIArQCsAKQAlwCDAGIAOgAaAAkA/v/u/+T/5//w//P/8P/t/+v/
7P/w//D/7P/s/+z/6v/u//D/7//v//D/8P/t/+z/7P/r/+z/6//s/+7/7v/u/+7/7v/s
/+z/7P/s/+3/7//w//H/8P/v/+//7v/w//D/8P/x//H/8f/x//H/7//v//D/8P/x//L/
8//0//L/8f/w//D/8f/x//L/9P/1//X/9f/1//T/9f/1//X/9v/4//n/+v/5//n/+v/5
//v//P/9/wAA/v8BAAIAAgADAAQABgAHAAoACwAMAA4ADwAOAA8ADwASABMAFAAUABQA
FQAWABYAFwAXABcAFwAXABgAGQAaABkAFwATABAAEgATABIAEgAQAA0ADQALAAoABwAG
AAUABAAEAAQAAwAAAP7//P/7//v/+v/6//v/+P/4//j/9//3//f/9f/1//b/9v/3//f/
9v/1//P/8v/0//P/8v/y//P/8//0//T/8f/x/+//7//x//L/8//1//P/8v/x//D/8f/x
//L/8//x//H/8v/y//D/8P/w//D/8//0//X/9v/2//X/9P/z//T/9f/2//f/9//3//f/
+f/4//b/9f/1//j/+f/6//v/+v/6//n/+P/6//r/+v/6//j/+P/4//n/+f/5//n/+P/6
//r/+v/6//n/+f/4//b/9//3//j/+f/3//f/+P/4//b/9v/2//X/+f/5//r/+v/3//b/
9f/0//X/9v/4//n/9//3//f/9//4//j/+P/6//3//v/+//////////7//f8AAAEAAQAD
AAQABAAEAAMAAAD9//3//f/+////AQACAAEAAAD9//z///8AAAIAAgACAP//+f/2//P/
8P/w//D/8f/y//P/9P/x/+//7v/t/+7/7//w//H/8f/x//H/8f/w/+//7v/t//H/8v/x
/+7/5//j/+P/5f/s//j/CwAkADsAUQBqAIQAmQCqAK8AsACmAJUAewBWACwAEAADAPr/
8P/u//n/BAABAPj/7//r/+7/7v/u/+7/8P/y//L/8P/u/+v/6//s/+z/7f/u//D/8f/v
/+3/7f/u/+7/7v/u/+7/8P/w//D/8P/u/+//7//v//D/8f/z//T/8//y//H/8f/x//H/
8f/x//P/8//0//T/8v/y//L/8v/1//X/9f/2//T/8//z//T/9f/1//X/9f/4//n/+f/5
//j/+P/3//b/9//5//z//f/8//z//P/+//7/AQACAAIABQAGAAgACQAJAAkACQAKAA0A
DgARABMAFAAVABYAFgAWABcAGAAYABsAGwAbABsAGQAYABcAFgAYABkAGAAYABUAFQAT
ABIAEgAPAA8ADQANAAsACwALAAgABgAEAAEAAwACAAEAAQD+//z/+//7//r/+v/6//n/
+//7//n/+f/3//b/9v/1//b/9//3//j/9v/1//T/9P/1//X/9v/2//f/9//1//X/8//y
//H/8f/0//T/9P/0//L/8f/x//H/8f/x//L/8v/0//T/9P/0//P/8v/x//D/9P/1//b/
9//2//X/9P/z//P/8//z//X/9v/2//f/+f/2//X/9P/z//T/9v/3//j/+P/4//j/+P/2
//b/9v/3//n/+f/5//j/9//2//X/9P/1//f/+P/4//j/9//3//f/9f/1//b/9v/4//j/
+P/3//X/9f/0//b/+P/6//r/+v/6//n/+P/4//f/+f/5//n/+f/6//r/+v/8//v//P/8
//3///8BAAIAAwADAAMAAgADAAYABgAGAAUABAABAAEAAQAAAP/////+/wEAAgABAAIA
AgACAAMAAgACAP//+f/2//X/8v/y//L/8f/w/+//7v/v/+//8P/x//D/7//u/+3/7//v
/+//7//v/+//7//v/+3/7P/r/+j/5//n/+f/6//w//7/FQAsAEUAYwCCAJ4AsQC6ALsA
sgCiAI0AbwBKACYAEgAJAP7/9P/2/wEABAD9//j/9f/1//b/9P/y//D/8P/w//D/8P/y
//H/8f/y//L/7//u/+7/7f/w/+//8P/y//H/8P/v/+7/8P/w//D/8P/y//P/8//z//L/
8f/x//D/8f/y//P/9f/0//P/8v/x//H/8f/y//L/8//0//X/9v/2//X/9P/0//X/9f/2
//j/+P/3//b/9f/2//f/9//3//n/+v/6//r/+P/5//v/+//+//7//v8AAP7/AQACAAIA
AwAEAAYABwAKAAsADAAOAA0ADAANAA0AEQATABUAFgAWABcAGAAYABcAFwAXABcAFwAY
ABkAGgAaABkAFgAUABQAFQAUABQAEgAPAA8ADQAMAAkACAAHAAcABgAFAAMAAgAAAP7/
/f/9//z//P/9//r/+v/6//n/+f/5//f/9//4//j/+f/5//j/9//1//T/9//3//f/+P/4
//f/9//2//X/9f/z//P/8//0//X/9//1//T/8//y//P/8//0//X/8//z//T/9P/0//T/
9P/0//b/9v/2//b/9P/z//L/8f/y//P/9P/1//P/8//z//X/9f/0//T/9f/3//f/9//3
//b/9v/1//T/9f/2//f/+P/2//b/9v/3//f/9//3//b/+P/4//j/+P/2//f/9//2//j/
9//3//f/9//3//j/+P/2//b/9v/1//n/+//6//n/+P/3//b/+P/4//n/+f/5//n/+f/5
//j/+P/4//r//v8AAAEAAwABAAEAAAD//wIAAwADAAUACAAIAAgABwAFAAEAAAD//wAA
AQADAAQAAwACAP///v8BAAIABAAEAAIA///5//b/8//w//D/8P/y//L/8v/y//D/7//v
/+//7//v/+//7//x//H/8f/x//D/7//u/+3/8f/y/+//7P/n/+H/3//l/+7//P8RACwA
RwBjAH4AmACvALwAwQC+ALAAnQCBAFgALAAQAAUA/P/y//T/AQAKAAUA+v/z//P/8v/w
//D/8P/y//L/8v/y//D/7v/t/+3/7P/t/+7/8P/x/+//7f/t/+7/7v/u/+7/7v/w//D/
8P/w/+//7//u/+3/7v/v//H/8v/w//D/8P/x/+//7//v/+//8P/x//P/9P/z//L/8f/w
//L/8//0//b/9v/1//X/9v/2//X/9P/z//X/9//4//n/+P/4//f/9v/3//n//P/9//z/
/P/8//7//v8BAAIAAgAFAAYACAAJAAkACQAJAAoADQAOABEAEwAUABUAFgAWABYAFwAY
ABgAGQAZABkAGQAWABYAFgAWABkAGQAXABYAFQAVABMAEgASAA8ADwANAA4ACwAKAAkA
BQAEAAMAAQADAAIAAQABAP7//P/7//v/+P/4//j/9//4//n/+P/5//b/9v/3//f/+f/5
//j/+P/4//f/9v/2//b/9f/1//T/9P/1//T/9f/z//L/8f/x//T/9P/0//T/9P/z//P/
8//x//H/8v/y//P/9P/1//b/9f/0//P/8v/0//X/9v/3//X/9f/1//X/8//z//P/9f/2
//b/9//5//j/9//2//X/9//4//j/+P/2//b/9v/2//b/9v/2//f/+f/5//n/+P/2//b/
9v/2//j/+f/5//j/+P/3//f/9//3//f/+P/4//r/+v/6//n/9//3//b/9v/4//r/+v/6
//r/+P/4//n/+f/5//n/+f/5//v//P/9/wAAAAAAAP////8BAAMABAAFAAUABQAEAAUA
BgAGAAYABQAGAAMAAwADAAAA//////7/AQACAAEAAgACAAIAAwACAP//+//0//D/8v/w
//H/8v/x//D/7//u//H/8f/y//P/8v/x//D/7//v/+//7//v/+//7//v/+//7f/s/+n/
5v/j/+P/6f/z//z/DAAjAEAAWwB7AJoAsgDFAMoAwwCyAJ4AgQBbADAAFgAKAAEA9v/y
//r/AQD+//X/8v/x//P/9P/0//D/7v/u/+7/7P/s/+7/7//v//D/8P/v/+7/7v/t/+7/
7f/u//D/8P/w//D/8P/u/+7/7v/u//D/8f/x//H/8P/v/+//7v/v//D/8f/z//H/8f/x
//H/8f/x//L/8v/z//T/9f/2//T/8//y//L/8//z//T/9v/3//f/9//3//j/+f/5//n/
/f/8/w==
         </WaveFormData>
      </LeadData>
      <LeadData>
         <LeadByteCountTotal>10000</LeadByteCountTotal>
         <LeadTimeOffset>0</LeadTimeOffset>
         <LeadSampleCountTotal>5000</LeadSampleCountTotal>
         <LeadAmplitudeUnitsPerBit>4.88</LeadAmplitudeUnitsPerBit>
         <LeadAmplitudeUnits>��V</LeadAmplitudeUnits>
         <LeadHighLimit>2147483647</LeadHighLimit>
         <LeadLowLimit>268435456</LeadLowLimit>
         <LeadID>II</LeadID>
         <LeadOffsetFirstSample>0</LeadOffsetFirstSample>
         <FirstSampleBaseline>0</FirstSampleBaseline>
         <LeadSampleSize>2</LeadSampleSize>
         <LeadOff>FALSE</LeadOff>
         <BaselineSway>FALSE</BaselineSway>
         <ExcessiveACNoise>FALSE</ExcessiveACNoise>
         <MuscleNoise>FALSE</MuscleNoise>
         <LeadDataCRC32>584402305</LeadDataCRC32>
         <WaveFormData>
BgAGAAYABgAFAAQAAwACAAQABAAEAAQABQAGAAcACAAFAAQAAwACAAUACAALAA4ADAAK
AAgABgAHAAgACQAKAAwADAAMAAwACgAIAAYABAAGAAgACgAMAAoACAAGAAQABgAGAAYA
BgAHAAgACQAKAAYABAACAAAABAAGAAgACgAIAAgACAAIAAsADAAPAA4AEQASABMAFAAU
ABMAEgASABYAFQAXABYAEwAUABQAEwAVABUAGAAYABkAGgAdAB8AHgAcABoAFwAbABgA
GAAXABIADgAMAAgACgAJAAkACgALAAkABwAFAAIA/v/7//f/+f/4//n/+f/1//T/9P/z
//P/8//z//P/9P/0//X/9v/0//P/8//u//T/9//5//j/9//4//3/BQARACMAOQBSAGcA
fACOAJwApACjAJ0AigBXABUA3v/A/6f/j/95/2j/XP9e/23/fv+P/53/q/+8/8z/3f/m
/+//9P/1//X/9f/z/+//7P/t/+3/7P/w//L/9P/2//X/8//y//D/8//z//L/8v/1//b/
+P/5//b/9P/z//H/8//1//f/+P/1//T/8//y//T/9f/1//X/9//3//f/9//1//P/8f/w
//L/9P/2//f/9v/1//X/9P/0//b/9v/2//f/+P/5//r/+f/3//X/9P/3//n/+//9//3/
/P/9//z//P////////8DAAQABgAHAAUABAAEAAQABgAIAAsADQANAAwADQAOAA4ADwAP
AA4AEQASABMAFAARAA8ADwANABAAEQASABQAEAAPAA4ADgAQAA4ADAALAAwADAAMAA4A
CwAIAAUAAAADAAUABwAGAAEAAAD+//3//f/9//3//P/9//z/+//7//n/9//1//P/9//3
//j/+v/2//X/9P/0//T/9P/0//P/9f/2//b/9//1//T/8v/x//T/9v/2//j/9//3//b/
9v/2//f/+P/4//v//P/9//7/+v/5//j/9v/7//3///8BAP7//v/9//3//v/+//7//v8B
AAEAAgAEAAAAAAD///3/AQACAAQABQAEAAMAAwAEAAIAAgABAAAAAwADAAQABQABAAAA
///9/wAAAgADAAUAAwACAAEAAAABAAEAAQABAAQAAwAEAAUA/v/+/wEABAAHAAoADQAQ
AA8AEAANAAwADgAOAA4AEAASABQAFwAaABUAEwAOAAwAEAATABUAFwAVABYAFAASABMA
FgAYABoAHAAcABsAGwAUABAACwAGAAYACAAIAAoABgAFAAUABAADAAAA/f/8//v/+//6
//r/9v/0//H/7v/w//P/9f/3//T/8//y//H/8v/y//L/8v/1//f/9P/0/+//7f/w//f/
AgARACEAMQA/AFEAYgB1AIwAogCwALQArQCTAFgADQDV/7L/nP+L/3v/bf9g/2D/av95
/4T/k/+l/7v/0P/k//H/9v/1//D/6//p/+f/6f/t//D/8//1//b/9P/y//D/7v/w//H/
8//0//X/9f/0//T/8f/w//D/7//w//L/9f/3//T/8//y//D/8f/y//P/9P/0//X/9f/1
//T/8//y//H/8//1//f/+v/4//b/9P/x//L/8//1//b/9v/4//j/+P/3//b/9f/0//f/
+f/7//7//f/7//n/9//7//z///8AAAAAAwADAAMAAwACAAIAAQAFAAgADAAQAAwACgAJ
AAcACwAMAA8AEgAQABEAEQAQAA8ADgANAAwAEAARABQAFQARAA8ADQAMAAwADQAOABAA
EAAOAAwACwAIAAYABAAEAAcACAAJAAgABQADAAEA/P/9//7//v////////////7//P/6
//j/9//5//v//f////3/+f/2//T/9v/3//j/+v/6//r/+v/5//f/9v/0//P/9v/4//n/
+//5//j/9f/0//X/9//4//r/+v/7//z//P/5//j/9//2//r//f8AAAIA///9//v/+f/8
//7///8BAAIAAgACAAIAAQD///7//v8AAAQABwAJAAcABAACAP//AAABAAMABgAGAAYA
BQAEAAMAAQAAAP//AQAEAAcACQAGAAQAAQD//wEAAgADAAQABQAFAAUABQADAP///f/7
//7/AgAFAAgABQACAAMABAAFAAYACgAOAA4AEAANAAwACwAMAA4AEAATABYAFQAVABIA
EgASABEADwANAA8AFAAWABgAFQAWABYAFgAYABgAFwAXABQAEgAPAAwABwAGAAMAAgAF
AAcACgAMAAcAAgD9//r/+f/5//j/+P/4//j/9//2//X/9f/0//P/9f/3//n/+//3//b/
9f/0//f/+f/2//b/+//9//z///8EAA0AGQAtAEUAWQBuAIMAlgCiAKgApACfAIcAUgAP
AN3/vP+i/4n/c/9j/1b/Wv9s/4P/lP+h/7H/v//Q/+D/7f/0//f/+P/5//f/8//v/+3/
7v/x//P/9P/1//b/9//4//f/9f/0//L/9v/3//f/+P/2//b/9//3//T/9P/1//X/+P/5
//r/+v/4//b/9P/y//T/9//5//v/+v/5//j/9//1//X/9f/2//n/+v/7//v/+f/3//b/
9P/3//r/+//8//r/+v/6//r/+f/5//n/+v/9////AQADAAAA/v/+//z//v8DAAUABwAG
AAYABwAHAAgACAAJAAoADQAOABAAEQAOAAwADAAMAA4AEQATABQAEwASABEAEAAPAA8A
EQARABIAEwAUABYAEQAPAA0ADAAPAA4ADQANAAoACAAGAAYABAAEAAQAAgAFAAcACQAI
AAQAAgD///3//v///wAAAAD///7//f/9//v/+//7//v//v/9//3//v/5//f/9f/0//f/
+P/5//n/+P/4//f/9//2//b/9f/1//n/+v/5//r/9//3//b/9v/3//n/+//8//r/+v/6
//r/+P/5//r/+v/9////AQADAAAA/v/7//n//f/+////AAAAAP////8AAP//AAAAAP//
AgACAAMAAwAAAP////8AAAMABAAEAAQAAwABAAAA///9//7//////wAAAgADAAUAAAD+
//z/+v/9////AQADAAEA/////////P/+/wMABgAJAAwACgAMAAoACgAJAAgABwAIAAsA
DgASABYAEAAPAAsACgAPABEAEgATABIAFAATABIAEgAUABUAFgAXABgAGAAZABIADgAJ
AAQABQAGAAUABgACAAEAAQAAAP3/+v/3//b/9v/3//f/+P/0//L/7//s/+7/8f/z//X/
8v/x//D/7//u/+7/7v/u//L/9f/z//T/7//t/+7/8/8AAA0AGwArADsASwBYAGkAgACU
AJwAnACXAIUAUgAJAM//rv+Y/4f/ef9p/1z/WP9m/3n/hv+N/53/sf/G/9z/6//y//X/
8v/t/+n/6f/r/+//8P/z//X/9v/0//L/8P/u//D/8f/z//T/9//3//b/9v/0//L/8f/v
//L/9P/3//n/9v/1//T/8v/0//T/9P/0//b/9//3//f/9v/1//T/8//2//f/+P/6//f/
9v/1//P/9f/1//b/9v/4//r/+v/6//f/9v/1//T/9//5//v//v/8//v/+v/5//z//P/+
//7///8DAAQABQADAAIAAgABAAYACAALAA4ACwAKAAoACQALAAwADwASABIAEwATABIA
EQAQAA8ADgAQABEAFAAVABMAEQAPAA4ADQANAA0ADgASABAADgANAAsACAAFAAQABgAI
AAoACgAHAAUAAwD+//7//v/9//3//v///wAAAAD8//r/+P/3//r/+//8//3/+v/3//X/
9P/1//X/9f/2//f/+P/5//n/9v/0//H/7//x//T/9v/5//n/+P/1//T/9P/1//X/9v/3
//n/+//8//n/+P/3//b/+P/7//7/AAAAAP///v/9//v//P/8//3///8AAAEAAgABAP//
/v/+////AgAEAAUABAACAAEA//8BAAEAAgAEAAYABgAFAAQAAgD///3/+//9/wAAAwAF
AAMAAgAAAP///v/+//7//v8AAAEAAgADAAAA/f/8//v/BAAIAAgACAAIAAgABQAGAAMA
AgAFAAgACwAQAA4ADgAPABAADwAPAAwADAAQABEAEQARAA4AEAAPAA4AEgAWABkAHAAa
ABgAFQATABEAEAAOAAwADAAMAAoACgAHAAUABAACAAEAAAD//wAA+//5//b/9P/0//T/
8//y//P/9f/2//f/8//x/+//7f/w//L/9P/2//T/9f/x//D/7//v//L/9f/6/wMADQAV
AB8ALwBEAF0AdgCOAKIAqgCnAJsAgABLAAcA1P+8/6v/mf+H/3L/YP9a/2P/cv+D/5X/
qf++/9L/4f/o/+v/7P/r/+3/8//3//f/9f/1//T/8v/x//D/7//u//P/9f/4//r/9//1
//L/8P/z//T/9v/3//b/9v/3//f/9v/1//T/8v/0//b/+P/6//j/9//1//P/9v/3//j/
+f/3//f/9//4//f/9v/1//P/9//5//z//v/6//r/+P/2//n/+v/7//z//f/9//3//v/8
//v/+v/5//7/AAAEAAYAAgADAAEA//8DAAQABgAHAAcACAAKAAwACgAKAAsACwAOABAA
FAAYABQAEwARAA4AEAASABQAFgAWABUAFgAVABIAEQAQABAAEQATABUAGAAXABIADQAJ
AAwADAAMAA4ADAAMAAwACgAGAAUABAAAAAIABAAFAAcAAwABAP///P/8//z//P/9//3/
/f/9//3//P/5//f/9v/4//n/+v/8//r/+P/2//P/9f/2//b/9//3//j/+P/5//f/9v/z
//L/9v/5//v//v/6//n/+P/2//j/+v/8//7//P/9//7//v/+//3//P/7//3/AAACAAUA
BAACAAAA/v//////AAACAAIABAAFAAUABAACAAEA//8DAAUACAAMAAgABgADAAAAAgAD
AAUABwAGAAYABgAFAAMAAgAAAP//AgAEAAYACAAFAAMAAQD//wIAAQACAAMACgAKAAgA
BgAGAAYABgAKAA4ADgAQAA8ADgANAA4ADwAQABIAFAAUABUAEwAUABIAEQAPAA0ADwAU
ABYAGAAXABgAGAAYABYAFgAVABUAEgASABEAEAALAAgAAwAAAAIABQAJAAwABgACAP7/
/P/6//n/9//2//X/9v/2//b/9P/z//H/7//z//X/9//5//X/9P/z//L/8f/z//D/8P/5
//v//P/9/wAABwATACUAOwBTAGoAfwCUAKIAqACoAJ8AhwBSABEA3//C/6r/k/97/2f/
XP9c/2r/f/+Q/5//r/+//87/3v/n/+7/8//2//f/9//1//H/7//u/+//7//u//L/9P/2
//j/9//1//T/8v/1//X/9P/0//b/9v/3//f/8//y//L/8f/z//X/9//4//X/9P/z//L/
8//1//b/9//3//f/9//3//T/8//y//L/9P/2//j/+f/2//X/9f/0//b/+P/4//j/+v/6
//r/+v/4//f/9v/2//v//f///wEAAAD+//7//P/+/wEAAQABAAMABAAGAAcABwAGAAYA
BgAKAAwADwARABAADgAOAA4AEAARABEAEAASABIAEgASABEADwAPAA0ADwARABMAFgAT
ABEADwAOABIAEAAOAA0ADgAMAAoACgAIAAYABAAAAAMABQAHAAYAAQAAAP7//f//////
///+/////v/9//3/+//5//f/9f/4//n/+//+//v/+f/3//b/9//4//n/+f/6//r/+f/5
//f/9v/0//P/9v/4//j/+v/3//f/9v/2//j/+f/6//r//P/8//z//P/6//n/+P/2//v/
/f///wEA///+//z/+//+//7//v/+/wAA/////wAA/f/+//7//f8BAAIABAAFAAMAAQAA
AAAAAQACAAIAAgAEAAMAAwADAAAAAAAAAP//AAACAAMABQABAAAA///+/wEAAQABAAEA
AwABAAEAAQD8//z//f8AAAYACQAKAAsADAAJAAoABwAGAAgACgAMABAADgAOAA8AEAAN
AA0ACgAKAA8AEQASABMADwAQAA4ADAAOABIAFQAYABYAFgAVABUADgAMAAkABgAGAAgA
CAAKAAUAAwACAAAA///+//3//v/7//n/9v/0//L/8v/x//D/8//1//b/9//z//H/7//t
/+7/8P/y//T/9P/1//H/8P/r/+3/8v/7/wYAEQAfACkANQBHAFwAcQCKAKIAsgCyAK0A
lwBiABcA3f++/6j/lf+D/3H/Yv9Y/2D/c/+C/5H/pf+9/9L/5v/x//T/8f/u/+v/7f/v
//P/9//2//f/9//2//T/8v/w/+7/8f/z//b/+P/2//X/8//y//T/9P/1//X/9f/2//j/
+f/3//X/8//w//T/9v/4//r/+P/3//X/8//0//X/9v/3//n/+f/5//r/9//2//X/8//3
//n//P/+//z//P/6//j/+v/6//r/+v/9//3//f/+//z/+//6//n//P/+/wIABAACAAMA
AQD//wMABAAGAAcACQAKAAwADgALAAoACgAJAAwADgASABYAFAATABEADgARABIAEwAU
ABUAFQAXABcAFAARAA4ADAAOABEAFAAYABYAEgAOAAsACwAKAAkACgAMAAwADAAKAAYA
BQAEAAAAAgAEAAUABwAFAAMAAQD+/////v/9//3////////////8//n/9//2//n/+//9
/wAA/P/6//j/9f/3//j/+P/5//n/+v/6//v/+f/4//X/9P/4//v//f8AAPz/+//6//j/
+f/6//v//P/+////AAAAAP///f/7//n/+//+/wAAAwABAAAA///+/wAA/////wAAAgAE
AAUABQACAAAA///9////AQAEAAgABQAEAAIAAAABAAEAAgADAAUABgAHAAcAAwACAAAA
//8CAAQABgAIAAUAAwABAP//AAD//wAAAQACAAQABQAGAP3//f///wQACAAKAAwADgAN
AA4ACwAKAAsADAANABAAEQASABQAFgAQAA8ACwAKAA4AEQATABUAEwAUABIAEAASABQA
FQAWABcAGAAYABkAEgAOAAkABAAGAAgACAAKAAcABQAEAAIAAAD+//z//P/8//v/+f/4
//P/8v/w/+7/8v/1//f/+f/3//X/8//x//H/8v/z//T/9f/3//T/9P/v/+3/8P/3/wIA
DwAdACsAOQBHAFgAaQCAAJQAogCqAKUAkwBkABsA3f+6/6T/kf+B/3H/Yv9c/2L/c/+E
/4//of+3/87/5P/z//j/9f/y/+3/6//r/+3/8f/y//X/9//4//b/9P/y//D/9P/1//f/
+P/3//f/9v/2//X/9P/0//P/9P/2//n/+//5//f/9f/y//T/9v/4//r/+f/5//j/9//1
//X/9f/1//j/+f/6//z/+v/4//b/8//2//f/+f/6//n/+v/5//j/9v/2//b/9v/5//v/
/f8AAP///f/7//n//f/+/wEAAgAAAAMAAwADAAMAAgACAAEABQAIAAwAEAAMAAoACQAH
AAsADAAPABIAEAARABEAEAAOAA4ADgAOABIAEwAWABcAEwARAA8ADgAQABEAEgAUABQA
EgAQAA8ADQAKAAcABgAIAAoADAAMAAkABwAFAAAAAAACAAMABQADAAMAAwACAP7//P/6
//n//P/9//7////+//v/+f/4//r/+//8//7//f/8//v/+f/4//j/9//3//r//P/9////
/v/8//j/9v/4//v//f8AAP////////7//f/8//v/+v/8////AgAEAAEA///9//v//v8A
AAEAAwADAAIAAQAAAAAA/////wAAAQAEAAYABwAFAAIAAAD9/wAAAQADAAYABAAEAAMA
AgAAAP///////wIABAAGAAcAAgAAAP3/+//8//7/AAACAAEAAQABAAEAAAD9//z/+///
/wIABAAGAP///f/8/wAAAgAEAAYACQAMAAsADAAKAAgABgAGAAsADgASABYAEgARAA0A
DAAOAA8ADwAPABAAFAAVABYAEwAUABQAFAAXABgAGAAZABMAEAAMAAgABgAGAAQABAAE
AAUABwAIAAIA/v/6//j/+P/5//n/+v/1//T/8v/w//L/8//z//P/9P/1//b/9//0//L/
8P/u//H/9f/0//b/9f/v/+7/8f/4/wUAFQAlADUARQBYAGcAdgCGAJQAmgCbAI8AaAAn
AOn/wv+o/5P/gf9x/2T/Xv9o/3n/iP+P/5v/rf/A/9T/5//y//n/+P/3//P/7//r/+n/
6//v//L/9P/0//T/9P/0//T/8//z//L/9f/3//j/+v/3//T/8v/v/+//8P/y//P/8//z
//P/8v/v/+7/7f/s/+//8f/y//P/8P/v/+7/7f/v//H/8//2//P/8v/x/+//7f/t/+7/
7v/w//T/9v/4//X/9P/z//L/9P/1//b/+P/5//n/+f/5//n/+P/5//j/+////wAAAQD/
//7//v/9/wIABAAHAAoADAAMAA0ADQANAAwADQAOABEAEwAUABQAEQAQAA8ADgARABEA
EwATABIAEQAQABAADgANAAwADAAQABAAEAARAA4ACgAGAAQABQAGAAcABgAFAAUABQAC
AP///v/8//v//f///wEAAgD///z/+f/3//j/+f/6//v/+f/3//b/9v/0//P/8v/y//b/
+P/6//v/9v/0//H/7//y//T/9f/3//r/+v/4//j/9//3//b/9v/5//v//f/+//v/+v/5
//j/+f/7//3//v8BAAEAAQABAAAAAAD/////AwAEAAUABgAEAAEA///+////AgAEAAUA
BwAGAAYABQACAAEAAQACAAUABgAGAAYABAABAP///f///wIABQAHAAYABgAFAAUAAgAA
AP7//P///wEAAwAFAAIA///+//3//P/+/wEABgAIAAUABAADAAIABAAIAAgACgALAAwA
DQAQAA8ADgAOAA4ADwARABAAEgARABEAEAAPAA0AEAAQABAAFAAYABsAHgAaABgAFQAT
ABEAEgASABIADQAMAAkACAAHAAcACAAIAAgABgAEAAQA/f/5//T/8P/w//L/8//0//T/
9f/1//X/9P/z//L/8f/y//T/9v/4//b/9f/v/+z/7//z//j/+/8AAAMABQAPAB0AMQBI
AF8AdgCIAJgAoACdAJMAfABHAAcA2P+8/6f/k/9//2r/XP9c/2n/ev+P/6H/sf/C/9L/
3f/k/+n/7v/x//P/9f/1//P/8f/x//D/7v/v//D/8f/y//X/9f/2//b/9P/z//H/8P/z
//T/9v/3//X/9P/0//P/9v/3//j/+P/2//b/9v/2//X/9f/0//P/9f/3//n/+//4//f/
9v/2//j/+P/4//f/+f/5//r/+v/4//j/9v/0//j/+v/8//7//f/7//n/+P/6//v//P/9
/wAAAAACAAIA//8BAAAA//8EAAYACQALAAkACAAIAAgACwAMAA4ADwASABIAFAAWABUA
FQAUABIAFgAYABoAHAAZABcAFwAVABYAFQAUABQAFAAVABYAGAAXABQAEQAPABAAEAAQ
ABIAEAAOAAwACAAIAAkACgAIAAgACAAHAAcABQADAAEA/v///wAAAQADAP///f/7//n/
+v/5//n/+v/7//v/+//8//r/+P/2//P/9f/4//r//f/7//r/+P/3//r/+v/4//j/+v/7
//v//P/5//n/+f/4//z//v8AAAIA/////////v8AAAEAAgADAAUABgAGAAcABQAEAAMA
AgAGAAcACQAMAAoACgAJAAcACAAIAAkACQAJAAkACgAMAAoACAAFAAIABQAHAAoADQAJ
AAgABwAFAAUABgAGAAcACAAIAAgACAAFAAMAAQD//wMAAwAFAAcABAAAAP//AAAEAAYA
CAAKAA0AEAAPABAADQAMAAsADAAPABIAFgAaABUAEwAOAAwADwARABIAEwATABYAFgAW
ABUAFgAWABYAGAAaABsAHQAWABIADQAIAAgACAAGAAYABwAHAAgACAAEAAAA/P/6//v/
+//6//r/9v/0//H/7v/v//H/8v/z//T/9f/2//f/9P/y//D/7v/x//X/9P/2//P/7//u
//H/+v8FABUAJwA3AEkAWgBrAH4AkgCiAKoAqwChAHwAOQDz/8b/rP+X/4P/cf9m/2L/
aP91/4L/jf+Z/6v/wP/W/+f/9P/3//b/8f/t/+v/6f/r/+7/8f/z//T/8v/y//L/8v/x
//H/8v/y//T/9f/1//b/9P/y//H/7//w//L/9f/3//b/9f/0//L/8v/y//L/8v/1//f/
+P/5//f/9f/z//H/8//1//f/+v/5//j/9//1//P/8//0//T/9//6//v//P/6//j/9v/0
//j/+f/6//z/+//7//v/+//7//r/+//6//z/AQADAAUABAACAAEA//8EAAYACQAMAAoA
CgALAAsACgAKAAwADgARABMAFAAUABIAEAAOAAwAEAARABQAFQASABEAEAAQAA0ADQAN
AA4AEwASABEAEQANAAoABwAGAAkACgALAAoACAAHAAYAAgD+//7//f/9////AQADAAQA
///8//n/9//5//v//f////3/+//6//r/9//3//f/+P/5//r/+//7//f/9v/0//P/9v/4
//n/+//6//r/+P/4//f/9//2//b/+f/7//3//v/6//j/9v/0//b/+f/8//7//f/9//3/
/f/7//z//P/9/wEAAgADAAQAAQD///7//v///wIABAAFAAMAAgACAAEA/////wAAAgAF
AAYABgAGAAQAAQD///3/AAACAAQABQACAAIAAQABAP7//v/+//7/AgADAAQABQADAP//
/f/7//7/BAAHAAwADAAJAAgABwAGAAcACgAJAAoADQAOAA8AEgAPAA4ADgAOAA8AEQAQ
ABIAEgARAA8ADQANABAAEAAQABMAFgAYABoAGAAWABMAEQAOAA4ADQAMAAcABgADAAIA
AwADAAQABAACAAAA/v/+//n/9//0//L/8v/0//X/9v/z//P/8v/x//P/8//z//P/8//0
//X/9v/z//P/7v/s//P/9//6////BgANABUAIwA3AE8AagCBAJYAqgCyAK4ApQCNAFYA
DwDd/8D/rP+V/33/Zf9U/1L/Xv91/4j/m/+v/8H/0v/e/+f/6v/r/+z/7//z//P/8//z
//H/8f/w/+7/8f/y//P/9P/z//P/9P/0//T/8//x//D/8v/0//f/+f/2//T/8//x//L/
8//0//T/9v/2//b/9v/1//X/9P/z//b/9//4//n/9f/z//H/8P/y//T/9v/3//X/9f/2
//b/9f/2//X/9P/2//j/+v/8//n/9//1//T/+P/5//r/+//8//z//v/+//v//f/8//v/
AAACAAUABwAGAAQAAwACAAQABgAJAAsADAAMAA4AEAAPAA8ADgAMAA4AEAASABQAEQAP
AA8ADQAOAA8AEAASABEAEQARABIAEgAOAAoABwAJAAoACwAOAAsACAAFAAAAAQADAAUA
BAACAAIAAQABAP7//f/8//r//f/+////AQD9//v/+f/3//r/+f/5//r/+f/5//n/+v/5
//j/9//1//b/+P/5//v/9//2//T/8//3//j/9//4//j/+f/5//r/9//3//f/9v/4//r/
/P/+//z/+//6//j//P/9//7////9//7//v////3//P/7//r//v///wEABAAAAAAA///9
/wAAAAABAAEAAQABAAIABAABAAAA/v/8/wAAAQADAAUAAQAAAP///f///wAAAAABAAAA
AAAAAAAA/v/9//z/+///////AQADAAAA/v/+/wAAAgAEAAYACQAMAAsADAAKAAgABgAG
AAkADAAQABQADgANAAkACAAMAA0ADQANAA8AEgASABIADwAQABAAEAASABQAFQAXAA8A
DAAIAAQAAgACAAAAAAACAAMABQAGAAEA/P/3//T/9P/1//X/9v/x//D/7v/s/+7/7//v
/+//8P/x//L/8//v/+7/7f/s//D/8//x//L/8//x/+7/8f/6/wUAFQAlADkATQBgAG8A
gACSAJ4AoACfAJEAYgAZAN3/vP+i/4f/c/9j/1j/VP9i/3f/hv+R/5//sf/E/9j/6f/0
//f/9P/v/+v/6f/n/+f/6v/t/+//8P/y//L/8v/y//H/7//u/+z/7//x//L/9P/y//D/
7//t/+7/8P/z//X/8//z//P/8v/x//D/7//u//H/8//0//X/8//x/+//7f/w//H/8v/0
//T/9P/0//P/8v/x//H/8P/y//b/+P/6//j/9v/0//L/9v/3//j/+v/7//v/+//7//n/
+P/5//j/+v///wEAAwACAAAA///9/wAAAgAFAAgACAAIAAkACQAJAAgACQAKAAwADwAR
ABIAEAAOAAwACgAMAA0AEAARABAADwAOAA4ADAALAAoACgAPAA4ADQANAAoABgACAAAA
AwAEAAUABAADAAMAAwAAAP3//P/6//n//P/9//7//v/6//j/9v/1//b/9//4//n/+f/3
//b/9v/0//P/8v/y//X/9v/3//f/8//y//D/7//w//L/8//1//b/9v/0//T/8//z//L/
8v/0//f/+v/8//r/+P/2//T/9f/3//n/+v/7//v/+//7//j/+P/3//f/+v/8//7/AAD+
//v/+f/4//n//P/+///////+//7//f/8//v/+//8//7/AAABAAIAAAD9//v/+f/6//z/
/v///wAAAAD//////f/8//v/+v/+////AAABAP//+//5//f/+v/+/wMABgAIAAUABAAD
AAIABAAGAAQABAAHAAgACQAMAAkACAAIAAgACAALAAsADgAPAA8ADgANAAsADgAOAA4A
DwASABQAFgASABAADQALAAgACAAHAAYAAQAAAP3//P/7//v//P/8//r/+P/2//b/8f/v
/+z/6v/s/+7/7//w/+//7//u/+3/7f/t/+3/7f/v//D/8f/y//D/7//p/+b/6//x//b/
//8IABEAGQAnADkATwBmAH0AkACcAJwAlAB/AFMAEADV/7f/pP+Q/33/af9T/0j/Tv9k
/3f/hv+Z/7H/x//Y/+L/5f/m/+X/5v/n/+n/6//t/+v/6f/p/+j/5v/n/+j/6f/q/+z/
7f/v//D/7//t/+r/6P/q/+z/7//x/+3/7P/s/+v/7P/t/+7/7v/w//D/8P/w/+7/7f/r
/+n/6//t/+//8f/v/+3/6//q/+3/7v/v/+//8f/x//L/8v/w//D/7v/s//D/8v/0//b/
8//t/w==
         </WaveFormData>
      </LeadData>
      <LeadData>
         <LeadByteCountTotal>10000</LeadByteCountTotal>
         <LeadTimeOffset>0</LeadTimeOffset>
         <LeadSampleCountTotal>5000</LeadSampleCountTotal>
         <LeadAmplitudeUnitsPerBit>4.88</LeadAmplitudeUnitsPerBit>
         <LeadAmplitudeUnits>��V</LeadAmplitudeUnits>
         <LeadHighLimit>2147483647</LeadHighLimit>
         <LeadLowLimit>268435456</LeadLowLimit>
         <LeadID>V1</LeadID>
         <LeadOffsetFirstSample>0</LeadOffsetFirstSample>
         <FirstSampleBaseline>0</FirstSampleBaseline>
         <LeadSampleSize>2</LeadSampleSize>
         <LeadOff>FALSE</LeadOff>
         <BaselineSway>FALSE</BaselineSway>
         <ExcessiveACNoise>FALSE</ExcessiveACNoise>
         <MuscleNoise>FALSE</MuscleNoise>
         <LeadDataCRC32>3297700245</LeadDataCRC32>
         <WaveFormData>
/P/8//z//P/9//7///8AAP7//v/+//7//P/8//z//P/9//7///8AAP3//P/7//r/+//8
//3//v/8//z//P/8//r/+v/6//r/+//8//3//v/9//z/+//6//v//P/9//7//P/8//z/
/P/8//z//P/8//7//v/+//7//P/8//z//P/9//7///8AAAEAAwAFAAcABwAIAAgABwAK
AAsACgAKAAUAAwAAAP/////7//n/+P/2//T/9P/z//H/8v/y//L/8//0//X/9//2//b/
9f/0//T/8v/y//P/9P/1//X/9f/z//T/9v/5//3//f/8//z/+//6//n/+P/5//r/+//8
//z//P/9//3/+v/6//v/+//8//3//v////3/+f/4//r//v8DAAoAEwAXABcAEwANAAQA
/v/2/+n/2P/H/7j/r/+n/6H/mP+Q/5H/mv+i/6X/qP+s/6r/oP+b/6b/tP/D/8//2P/f
/+X/6//t/+//8//2//n//P/9//////////7//f/8//3//v8AAAEAAQACAAIAAwACAAEA
AAD//wAAAQACAAMAAQABAAEAAQADAAMAAwADAAEAAQABAAEAAQABAAEAAAACAAIAAgAC
AAAAAQABAAEAAgACAAIAAgABAAEAAAAAAP7//f/9//3//v///wAAAQD+//z/+//6//z/
/f/9//3/+v/6//n/+f/4//j/+P/2//f/9//4//f/9f/z//L/8P/y//H/8f/w/+//7v/u
/+7/6//r/+r/6v/q/+v/7P/t/+z/6//q/+r/7P/s/+3/7v/v/+//8f/x//L/9P/0//b/
+f/6//v//f/9//z//P/8//7/////////AQABAAEAAQD//////////wAAAQACAAMAAgAB
AAAA//8CAAIAAgABAAEAAgACAAIAAAAAAAEAAQACAAMABAAFAAQABAADAAIABQAFAAUA
BQAFAAUABQAGAAQABAAEAAQABgAHAAkACgAJAAgABwAGAAcACAAJAAoACAAJAAkACQAG
AAYABgAGAAcACAAJAAoACQAGAAUABAAHAAcABwAGAAYABgAGAAUABQAFAAUABQAHAAcA
BwAGAAQABAAEAAQABAAEAAQABQAHAAYABgAGAAQABAAEAAQACQAJAAkACgAKAAoACgAK
AAwADgAQABMAFAAUABMAEwARAA8ADgALAAkABgAFAAUA///9//z/+v/5//r/+v/7//z/
/P/8//z/+v/6//v/+//+//7//v/8//j/+P/5//r//f/9//3//f/+/wAAAwAFAAMAAgAC
AAIAAwAEAAUABgAFAAQAAwACAAQABQAFAAQAAgADAAMAAwABAAEAAQABAAUABgAIAAoA
DwAWABsAHQAbABkAFQAQAAYA8v/d/8j/uf+q/6H/mf+T/4j/hP+H/5D/lv+Z/57/nv+c
/57/q/+6/8T/zf/V/97/5f/t//X/+//9/wEAAgABAAEAAQACAAEAAwAEAAUABgAGAAYA
BwAHAAUABgAGAAcACQAJAAkACQAHAAcABwAHAAkACQAJAAkACQAJAAkACQAHAAcABwAH
AAgACQAKAAoACQAIAAcABgAIAAkACQAJAAYABgAGAAYABwAHAAYABgAHAAcACAAJAAgA
BwAGAAUABgAGAAcACAAGAAcABwAHAAYABgAFAAUABgAGAAYABAACAAEAAQD///////8A
AAAA/v/9//3//P/7//r/+v/6//v/+//6//r/+P/3//b/9f/3//f/9//4//j/+P/5//r/
+f/5//v/+//8//7//v8AAP7//v/+////AgACAAMABAADAAMAAgABAAEAAQABAAEAAwAD
AAMAAwACAAEAAAD//wEAAQABAAEAAAAAAAAA/////wAAAAAAAAIAAgADAAMAAQABAAEA
AQADAAQABAAEAAMAAwADAAMABQAFAAUABgAGAAYABgAGAAUABQAGAAYACAAIAAgACAAI
AAgACAAIAAYABwAHAAcABwAIAAkACgAHAAYABQAEAAcABgAHAAgABwAHAAcABgAGAAYA
BgAFAAcABwAHAAcABgAFAAQAAgADAAQABQAGAAQABAAEAAUAAwACAAIAAgAEAAQABAAE
AAQAAwACAAIABQAIAAkACgALAAwACwAMAA0ADwASABIAEQARABEADwAOAAsABwAEAAMA
AwAAAP/////+//v/+v/4//f/+f/6//v//P/8//z//f/9//z//P/8//r/+f/6//z//v/+
//3//P/7//3/AAAEAAcABQAEAAQABAAEAAQABAAEAAYABgAGAAYABQAFAAQAAgADAAUA
BgAHAAUABQAFAAUAAwAEAAgADgAVABwAIQAhAB0AGwAVAA4ABgD2/+P/0P+9/67/of+X
/4v/gv9+/4X/kP+W/5v/nv+e/5j/mv+n/7b/xP/P/9v/4v/p/+//8//1//n//f8AAAEA
AgADAAUABQAEAAQABAAEAAUABgAIAAkACAAIAAcABwAJAAkACQAJAAkACQAJAAkABwAH
AAcABwAJAAkACQAJAAcABwAHAAcACQAJAAkACAAIAAgACAAIAAYABwAHAAcABwAIAAkA
CgAIAAcABQAEAAUABQAGAAcABwAHAAcABwAFAAQABAAEAAUABwAIAAkABgAGAAUABQAG
AAYABgAEAAYABQAFAAMAAAD//////v8AAP/////+//v/+v/6//r/+//7//r/+v/5//n/
+f/5//f/9//3//j/+f/6//z//v/8//v//P/7//7/AAAAAAIAAAAAAAAAAQAAAAAAAQAC
AAQABQAFAAUAAwADAAMAAwAFAAUABQAFAAUABQAFAAUABAADAAIAAQADAAQABQAFAAMA
BAAEAAQABgAGAAcABwAHAAcABwAHAAUABgAGAAYACQAJAAkACQAHAAcABwAIAAoACgAK
AAoACwALAAwADAAKAAoACgAKAAsADAANAA4ADAANAA0ADQAOAA4ADgAOAA4ADgAOAA4A
DgAMAAwADAANAA0ADQAMAAoACgAKAAkACwALAAsACwANAA0ADQAMAAsACgAJAAgACQAK
AAsADQALAAoACgAKAAwADAAMAAwAEQAQABAAEAAQABAAEwAUABUAFwAYABgAFwAXABUA
EwASAA8ADgAMAAwADQAHAAUABAACAAAAAAD/////AgACAAIAAgAAAAAAAQABAAIAAgAC
AAAA/v/+////AAABAAEAAQABAAIABAAHAAkABwAGAAYABgAHAAgACQAKAAgACAAIAAgA
CAAJAAkACAAKAAsACwALAAoACQAIAAcACwAMAA4ADgATABoAHwAfAB0AHQAbABYADgD8
/+X/0v/B/7L/q/+n/53/kP+O/5P/mv+g/6H/pv+o/6b/pv+t/7z/yv/T/9v/5P/r//P/
+f///wEAAwAEAAUABQAFAAYABQAHAAgACQAKAAgACAAJAAkACQAKAAoACwANAA0ADQAN
AAwACwAKAAkACgALAAwADQALAAsACwALAAkACQAJAAkACgALAAwADAALAAoACQAIAAoA
CwALAAsADAAMAAwADAAMAAsACQAIAAkACQAKAAsACgAJAAgABwAIAAgACQAKAAgACQAJ
AAkABgAGAAUABQAIAAgACAAGAAQAAwADAAEAAgABAAEAAAD+//3//f/8//n/+P/4//j/
+P/5//n/+v/4//f/9v/1//f/9//3//j/+P/4//n/+v/7//v//f/9/wAAAgACAAQAAgAC
AAIAAwAGAAYABwAIAAgACQAJAAkABwAHAAcABwAJAAkACQAJAAcABwAHAAcACQAJAAkA
CQAKAAoACgAJAAcACAAIAAgACgAKAAsACwAKAAkACAAHAAgACgALAAwACwALAAsACwAJ
AAkACQAKAAsADAANAA4ADAALAAsACgALAAwADQAOAA4ADgAOAA4ADQANAAwACwALAAwA
DQAOAA0ADAALAAoADAAKAAoACgAJAAkACQAIAAgACAAIAAcACAAJAAoACwAKAAkACAAG
AAgACAAIAAgACAAIAAgACQAHAAYABgAGAAgACAAIAAgABwAGAAgACAAIAAgADAAOABAA
EwASABIAEQARABIAEQARAA8ADQAKAAkACQADAAEAAAD+//7//v/9//3/+//6//n/+P/5
//r//P/9//7//v/+//z/+P/4//n/+v/8//3//v////3//v8AAAEAAwACAAIAAgACAAIA
AgACAAIAAgACAAIABAAFAAUABAADAAMAAgABAAMAAwADAAMABwAGAAYABgAHAA4AFwAb
AB0AHQAZABAABgD8/+3/2v/J/7z/s/+t/6n/nv+Q/4//mP+e/6H/qv+y/7L/rP+n/6z/
uP/F/9H/2v/f/+n/8f/1//f/+f/6//v//v///wEAAQAEAAQABAAEAAIAAgADAAMABQAG
AAYABwAFAAUABQAFAAUABQAFAAUABwAHAAcABwAGAAUABAADAAQABQAGAAcABQAFAAUA
BAAEAAQABAAEAAYABwAHAAcABQAEAAMAAgAFAAUABAAEAAIAAQABAAEAAQABAAEAAQAD
AAIAAgACAP/////+//3//f/+//7///////7//f/6//j/9//3//X/9v/1//X/9P/z//H/
8P/u/+7/7v/v//D/7f/t/+z/7P/r/+v/6//r/+3/7f/t/+7/7P/s/+3/7v/w//H/9P/1
//T/9v/2//j/+v/6//r/+//9//7/AAACAAEAAQAAAP//AAABAAIAAwABAAEAAQABAAEA
AQABAAEAAwADAAMAAwADAAIAAQD//wAAAgADAAQAAgACAAMAAwADAAMAAwADAAUABgAG
AAYABgAFAAQAAwAEAAUABgAIAAYABgAGAAYABQAFAAYABgAIAAgACAAIAAcABgAFAAQA
BgAHAAcABwAEAAQABAAEAAQABAAEAAQABgAEAAQABAAEAAMAAgAAAAEAAgADAAMAAwAD
AAMAAwADAAMAAwACAAQABAAEAAQAAwACAAEAAQACAAIAAwAEAAQABAAEAAQAAwAFAAYA
BwAIAAkACgALAAwADQAPABIAEgARABEAEQAPAA4ACwAIAAQAAgABAAAA//////7/+//6
//j/9//5//r/+//8//z//P/9//3//f/8//v/+P/5//r//P/+//3//f/9//3//v8AAAMA
BQAFAAQABAAEAAIAAgACAAIAAwAEAAUABgAFAAUABAACAAQABQAFAAUAAwADAAMAAwAB
AAIABAAIABEAGgAhACEAGwAXABEACgACAPL/3//M/7//sP+p/6H/l/+M/4r/k/+c/6L/
p/+q/6b/oP+e/6f/tv/E/8//2f/i/+n/7//z//X/9//7//7///8AAAEAAwADAAMAAgAB
AAAAAQACAAQABQADAAQABAAFAAUABQAFAAUABgAHAAgACQAIAAcABgAFAAcABwAHAAcA
BwAHAAcABwAFAAUABQAEAAUABgAHAAgABwAHAAYABQAHAAgACQAKAAoACQAHAAYACAAH
AAcABwAJAAkACQAJAAgABgAFAAQABgAHAAcABwAGAAYABQAFAAUABAADAAAAAgABAAEA
///8//v/+//6//z/+//7//r/9//2//b/9v/1//X/9P/0//X/9f/1//X/8//z//P/9P/2
//b/9//4//f/9//5//n/+v/8//z//v///wAAAQADAAMAAgACAAIABAAFAAUABQADAAMA
AwADAAUABQAFAAUABwAHAAcABwAGAAUABAADAAYABgAGAAUABQAGAAYABgAEAAQABQAF
AAcABwAHAAcABQAGAAYABgAJAAkACQAJAAkACQAJAAoACAAIAAgACAALAAsADAAMAAoA
CgAKAAoACwAMAA0ADgAMAA0ADQANAAwADAAMAAwADgAOAA4ADgANAAoACQAIAAsACwAL
AAoACgAKAAoACQAHAAcABwAHAAkACQAJAAgABgAGAAYABgAIAAgACAAJAAcABgAGAAYA
BgAGAAYABgAJAAkACQAKAAgACgAKAAoACgAOABAAEgAVABQAFAATABMAEwARABAADQAL
AAgABwAHAAEA///+//z/+//8//z//f/9//z/+//6//z//P/9//3//v/+//7//P/4//j/
+f/6//z//f/+//////8AAAIAAwAFAAQABAAEAAQABAAEAAQAAgACAAIAAgADAAUABgAG
AAUABQAEAAMAAwADAAMAAwAHAAYABgAKAA0AFAAbAB8AHwAfAB0AFgAOAPz/4//O/7//
sv+l/53/lf+I/4D/gf+K/5D/l/+e/6L/oP+e/6f/tv/A/8v/1f/e/+n/8f/5//3///8B
AAAAAQACAAMABQAFAAgACAAIAAgABwAGAAYABQAHAAgACAAJAAkACQAJAAkABwAHAAcA
BwAJAAkACQAJAAgABwAGAAUABgAHAAgACQAJAAkACQAIAAYABgAGAAYABwAJAAoACwAJ
AAgABwAGAAkACQAIAAgACAAHAAcABwAHAAcABwAHAAgACAAJAAoACQAJAAgABwAHAAgA
CAAJAAgACAAIAAYABgAFAAUAAwADAAMABAAEAAMAAQAAAP7//v/+////AAD9//3//P/8
//n/+f/5//n/+v/7//z//v/7//r/+v/6//z//f8AAAEAAAACAAIABAACAAIAAgADAAYA
BgAHAAgABwAHAAYABQAHAAcABwAHAAUABQAFAAUABQAFAAUABQAHAAcABwAHAAcABgAF
AAMABAAGAAcACAAGAAYABwAHAAcABwAHAAcACAAKAAsADAAMAAsACgAJAAoACwAMAA4A
DgAOAA4ADgANAA0ADgAOABAAEAAQABAADgAOAA4ADgAQABEAEQARABAAEAAQABAADgAO
AA4ADgAPAA4ADwAQABAADwAOAAwADQAOAA8ADwANAA0ADQANAAsACwALAAoADAAMAAwA
DAALAAoACQAJAAsACgAKAAoACgAKAAoACgAJAAkACQAKAA0ADAANAA4ADgAOAA4ADgAQ
ABIAFAAXABYAFgAVABUAFQATABIADwAPAAwACwALAAUAAwACAAAA/v/+//3//f/+//7/
/v/+//z//P/9//3/AAAAAAAA/v/6//r/+//8/////////////v8AAAMABQAFAAQABAAE
AAUABgAHAAgABwAGAAUABAAGAAcABwAGAAYABwAHAAcABQAFAAUABQAJAAoADAAMABEA
GAAdACEAIQAfAB0AGAAQAAAA5//S/7//sP+l/53/lf+K/4D/gf+K/5L/lf+c/6D/nv+e
/6f/tv/E/83/1f/e/+f/8f/5//3/AQADAAQAAwAEAAUABwAHAAkACgALAAwACgAKAAsA
CwALAAwADAANAA8ADwAPAA8ADgANAAwACwAMAA0ADgAPAA0ADQANAA0ADQANAA0ADQAP
AA8ADwAOAAwADAAMAAwADgAPAA8ADwAMAAwADAAMAA0ADQAMAAwADgANAA0ADQALAAsA
CwALAAwADAANAA4ADQANAAwACwAJAAoACgALAAwADAAMAAoACgAJAAkABwAHAAcACAAI
AAYABQAFAAQAAwACAAIAAgADAAMAAgACAAAA///+//3//v///wAAAgAAAAAAAQACAAMA
AwAFAAUABgAIAAgACgAJAAgABwAHAAoACgALAAwACwALAAoACQALAAsACwALAA0ADQAN
AA0ADAALAAoACQAKAAsADAANAAwADAAMAAsACwAMAAwADAAOAA4ADwAPAA0ADQANAA0A
DgAQABEAEgASABEAEAAPABEAEQARABIAEgASABIAEgASABEAEQAQABEAEgATABQAEgAS
ABIAEgAQABEAEQARABEAEgATABQAEwASABEAEAARABAAEQASABEAEQARABAAEAAQABAA
DwAQABEAEgATABAADwAOAAwADQAOAA8AEAAOAA4ADgAPAA8ADgAOAA4ADwAQABEAEgAQ
AA8ADgAOABEAEgAUABIAEgASABIAFQAWABcAGQAcABwAGwAbABoAFwAVABEAEAAOAA4A
DwANAAsACgAIAAUABAACAAEABAAEAAQABAADAAIAAgABAAIAAgACAAAA/v/+////AAD/
/////////wEABAAIAAsACgAIAAcABgAGAAYABgAGAAYABgAGAAYABAAFAAUABAAFAAcA
CAAJAAgABwAGAAUABwAIAAoADgARABYAHQAdABsAGQAXABIADAACAO//2v/H/7b/rf+p
/6P/mP+S/5f/ov+m/6f/qv+s/6j/pP+p/7b/xv/T/9v/4v/n/+//9f/7////AwAGAAcA
BwAHAAgABwAIAAgACAAIAAoACgALAAsACAAIAAcABwAJAAkACQAJAAcABwAHAAcABQAF
AAUABQAGAAcACAAJAAgABwAGAAUABQAFAAUABAAEAAQABAAEAAIAAwADAAMAAwAEAAUA
BgAEAAMAAQAAAAIAAQABAAEAAQABAAEAAQD///7//v/+////AQACAAMA///+//z/+//+
//7//v/8//v/+f/4//X/9v/1//X/9P/0//P/8//y/+//7v/u/+7/7//v/+7/7v/t/+3/
7f/t/+3/7f/t/+7/8P/w//H/8v/x//H/8//z//X/+P/5//z//P/8//z//f8AAAAAAQAC
AAIAAwADAAMAAQABAAEAAQACAAMABAAFAAMAAwADAAMAAwADAAMAAwAGAAYABgAFAAQA
BAADAAIAAwAEAAYABwAGAAUABAADAAUABgAGAAYABwAHAAcABwAFAAUABQAGAAcACAAJ
AAoACgAJAAkACAAIAAgACAAIAAgACAAIAAgABwAHAAYABQAHAAgACQAKAAkACAAHAAYA
BgAEAAQABAAFAAUABQAEAAIAAgACAAEAAgADAAQABQADAAMAAwACAAQABAAEAAQABgAG
AAYABwAEAAIAAQAAAAEAAgADAAQABwAFAAMAAgACAAUABgAHAAgACQAKAAsADQAQABAA
DwAPABIAEQARAA8ACgAGAAQAAwAAAP/////+//z//P/7//v/+f/4//f/9v/3//j/+v/7
//v/+v/5//b/9v/2//f/+P/5//n/+f/5//f/+P/6//v//v/+////AAD///7//f/8//7/
/v/+//7//v///////v/8//3//f/9//7///8AAAEA///+//z//v8FAAoAEwAZABkAFQAR
AAgAAAD2/+f/1P/D/7j/r/+r/6f/nv+S/5P/nP+k/6X/qv+y/7L/qP+j/6r/tv/F/9H/
2v/h/+n/7f/x//P/9f/2//n//P/9//////8AAAAAAAAAAAAAAAABAAEAAwAEAAQABQAD
AAMAAwADAAMAAwADAAMAAQABAAEAAQABAAEAAQABAAMAAwADAAMAAQABAAEAAAACAAIA
AgACAAAAAQABAAEAAAAAAAAAAAABAAEAAAAAAP7//f/9//3//v///wAAAQD///7//v/+
//3//f/8//v/+f/6//r/+//5//j/9//0//b/9f/1//P/8P/v/+//7v/s/+v/6//q/+v/
6v/q/+r/6P/n/+X/5P/m/+f/6P/p/+f/5//n/+j/6P/o/+n/6v/s/+3/8P/x//H/8v/x
//L/9f/2//f/+f/4//j/+f/6//r/+//7//v//P/9//7////9//3//f/9//7///8AAAEA
//////////8AAAAAAAD//wAAAgADAAQAAwACAAIAAQADAAMAAwADAAMABAAEAAQAAwAD
AAMAAwAFAAUABQAGAAUABAADAAIABQAFAAYABgAEAAQABAAEAAQABAAEAAQABgAHAAcA
BwADAAIAAQAAAAEAAgADAAQABAACAAIAAgADAAMAAwACAAQABAAEAAMAAQABAAEAAQAC
AAMABAAEAAIAAgACAAIAAgACAAIAAwAFAAQABAAEAAIAAgACAAIAAwAFAAcACAAIAAgA
CAAIAAkACgALAA0AEQASABIAEwASAA8ADQAJAAkABgAFAAUAAQD///7//P/4//j/9//3
//r/+v/6//r/+P/4//n/+f/6//r/+v/4//b/9v/3//j/+f/5//n/+f/8//7/AQADAAEA
AAAAAAAAAgACAAIAAgACAAIAAgACAAIAAwADAAIABAAFAAUABQAEAAMAAgABAAMABgAG
AAgADQASABkAGwAZABcAFQAQAAoA/v/r/9b/w/+0/6v/pf+h/5j/kv+X/57/ov+j/6b/
qv+m/6D/p/+2/8T/zf/X/9z/4//p//H/9//7////AgADAAMAAwAEAAMABAAEAAQABAAG
AAYABwAHAAUABgAGAAcACAAJAAoACwAKAAkACAAHAAcABwAHAAcACQAJAAkACQAIAAcA
BgAFAAYABwAIAAgABgAGAAYABgAGAAcABwAHAAYABgAGAAYABgAFAAMAAgAFAAUABgAH
AAYABQAEAAMAAwACAAIAAgAEAAUABQAFAAAAAAD/////AgACAAIAAAD///3//P/5//r/
+f/5//j/+v/5//n/+P/2//T/8//y//L/8//z//T/8f/x//H/8f/x//H/8f/y//T/9P/1
//b/9v/1//b/9f/3//r/+//+//z//P/8//3//v/+////AAAAAAEAAQABAP//////////
AAABAAIAAwABAAEAAQABAAMAAwADAAMABAAEAAQAAwABAAIAAgACAAMABAAGAAcABgAF
AAQAAwAFAAYABgAGAAcABwAHAAcABQAFAAUABgAHAAgACQAKAAkACQAKAAoACgAKAAoA
CgALAAwADQAOAA0ADQAMAAsACwAMAA0ADgANAAwACwAKAAwACgAKAAoADQANAA0ADAAK
AAoACgAJAAoACwAMAA0ADAALAAoACAAKAAoACgAKAAoACgAKAAsACgAIAAcABgAHAAgA
CQAKAAkACQAJAAgACgANAA4ADwAQABMAFAAVABcAFgAWABUAFQAWABUAFQATAA4ACgAI
AAcABQADAAIAAAD+//7//f/9//z//P/8//z///8AAAIAAwABAAAA///8//3//v8AAAIA
AQABAAEAAQAAAAIABQAHAAgACAAJAAoACQAIAAcABgAIAAgACAAIAAgACQAJAAgABwAH
AAYABQAGAAcACAAJAAcACAAIAAoAEwAcACMAJQAjAB8AGQAQAAYA9P/h/9D/w/+0/6f/
nf+T/4j/gv+H/5T/nP+h/6b/pv+g/6D/qf+4/8T/0f/b/+T/7f/1//n/+//9////AgAD
AAYABwAJAAkACAAIAAgACAAKAAoACwALAA0ADgAOAA8ADgANAAwACwAMAA0ADgAPAA0A
DQANAA0ADQANAA0ADQAPAA8ADwAPAA4ADQAMAAoADQAOAA8AEAAPAA8ADgANAA4ADgAO
AA4ADwAPAA4ADgAMAAsACwALAAwADQAOAA8ADQAMAAwADAAMAA0ADQANAAsADAAMAA0A
DQAMAAsACAAJAAkACgAJAAgABwAHAAYABgAFAAUABAAFAAQABAAEAAIAAQD///7//v//
/wAAAQAAAP///v/+/wAAAAABAAIAAwADAAUABQAFAAYABQAGAAcACAAJAAsACwAKAAoA
CgAIAAkACQAJAAsACwALAAsACgAJAAgABwAIAAkACgALAAkACQAJAAkACgAKAAoACQAL
AAwADAAMAAsACgAKAAkACgALAAwADQALAAwADAAMAAsACwALAAsADAANAA4AEAAPAA4A
DQAMAA4ADwARABIAEQAQAA8ADgAQABAAEAAQABIAEwATABMAEQAQAA8ADgAPABAAEQAS
ABEADgANAAwADQANAA0ADAAOAA4ADgANAAwACwAKAAkACwALAAsACgAIAAgACAAIAAgA
CAAIAAkACwAKAAoACgAIAAgACAAIAAsADQAOABAAEAAQABAADwAQABEAEwAWABYAFQAV
ABMAEQAQAA0ACwAIAAcABwADAAEAAAD+//z//P/7//v//f/+////AAD///7//v/9/wAA
AAAAAP7//P/8//3//v///////////wIABAAHAAkABwAGAAYABgAIAAgACAAIAAoACgAK
AAoACQAJAAgABgAHAAkACgALAAkACQAJAAkACQAKAAwAEgAXABwAIwAjACEAHwAdABgA
EgAEAO3/2P/F/7T/p/+d/5X/iv+E/4n/kv+Y/53/oP+i/6D/nv+p/7r/yP/T/93/5v/r
//H/+f/9/wEABQAIAAkACQAJAAoACQAKAAoACgAKAAwADAANAA0ADAAMAAsACwANAA0A
DQANAA0ADQANAA0ADQANAA0ADQAPAA8ADwAPAA0ADQANAA0ADgAPABAAEAAOAA4ADgAO
AA4ADwAPAA8AEAAQABAAEAAQAA8ADQAMAA0ADQAOAA8ADQANAA0ADQAPAA4ADgAOABAA
EQARABEADAAMAAsACwAOAA4ADgAMAAwACwALAAkACgAJAAkACAAKAAkACQAIAAYABAAD
AAIAAgADAAMABAABAAEAAQABAP///////wAAAgACAAMABAAEAAMABAADAAUACAAJAAwA
CgAKAAoACwAKAAoACwAMAA4ADwAPAA8ADgANAAwACwAMAA0ADgAPAA0ADQANAA0ACwAL
AAsACwAOAA4ADgANAAsADAAMAAwADQAOABAAEQAPAA8ADwAPAA8AEAAQABAAEwATABMA
EwASABEAEAAQABEAEgATABQAFAATABMAEgASABIAEgASABMAFAAVABYAEwATABIAEQAT
ABQAFQAWABQAFAAUABQAEgAQABAAEAATABMAEwASABAAEAAQAA8AEQARABEAEQAPAA8A
DwAOAA4ADgAOAA4AEAAQABAAEQAQAA4ADQAMAA0ADgAPABAAEQARAA8AEAAQABMAFAAV
ABYAGQAaABsAHQAdABwAGgAZABoAGQAZABcAEgAOAAwACwAJAAcABgAEAAMABAAEAAUA
BAAEAAQABAAFAAYACAAJAAcABgAFAAIAAQACAAQABgAHAAcABwAHAAgACgANAA8AEQAQ
ABAAEAAPAA4ADQAMAA4ADgAOAA4ADgAPAA8ADgAMAA0ADQANAA4ADwAQABEAEQAQABIA
FgAdACYAKwArACkAIwAdABQABgDw/93/zv/B/7b/r/+l/5f/jv+O/5f/oP+m/6v/sP+u
/6r/rv+5/8b/0v/d/+f/8v/7/wEABQAHAAcACQAKAA0ADgAPABEAEQAQABAAEAAQABAA
EAARABEAEgAUABUAFwAWABUAFAATABUAFQAVABUAFQAVABUAFQATABMAEwATABUAFQAV
ABUAEwATABMAEgAUABQAFAAUABMAEwASABEAEgASABIAEgATABMAEgASABAADwAPAA8A
EQATAA==
         </WaveFormData>
      </LeadData>
      <LeadData>
         <LeadByteCountTotal>10000</LeadByteCountTotal>
         <LeadTimeOffset>0</LeadTimeOffset>
         <LeadSampleCountTotal>5000</LeadSampleCountTotal>
         <LeadAmplitudeUnitsPerBit>4.88</LeadAmplitudeUnitsPerBit>
         <LeadAmplitudeUnits>��V</LeadAmplitudeUnits>
         <LeadHighLimit>2147483647</LeadHighLimit>
         <LeadLowLimit>268435456</LeadLowLimit>
         <LeadID>V2</LeadID>
         <LeadOffsetFirstSample>0</LeadOffsetFirstSample>
         <FirstSampleBaseline>0</FirstSampleBaseline>
         <LeadSampleSize>2</LeadSampleSize>
         <LeadOff>FALSE</LeadOff>
         <BaselineSway>FALSE</BaselineSway>
         <ExcessiveACNoise>FALSE</ExcessiveACNoise>
         <MuscleNoise>FALSE</MuscleNoise>
         <LeadDataCRC32>2164801187</LeadDataCRC32>
         <WaveFormData>
BAAEAAQABAAFAAYABwAIAAgACAAIAAgABgAGAAYABgAHAAgACQAKAAcABgAFAAQABgAG
AAYABgAEAAQABAAEAAMAAgABAAAAAgACAAIAAgABAAAA///+//7//v/+//7//P/8//z/
/P/7//r/+f/4//n/+v/7//z/+f/4//f/9v/5//r/+//8//z//P/8//z//f/9//z//P/+
/wAAAQACAP////////7/AAD///7//f/8//v/+v/6//j/+P/4//j/+f/4//j/+P/3//b/
9f/0//T/8f/x//H/8v/0//T/9v/y//L/8v/z//T/9f/z//L/7//t/+z/7P/u/+7/7f/t
/+3/7f/t/+7/7P/s/+3/7f/t/+7/7v/v/+3/6//p/+r/7//z//r/CgAeAC4AQABcAIAA
mgCeAI4AgwB1AFkALQACANL/m/9a/xb/3/67/qX+o/6w/rr+zv7y/h7/Qv9c/3b/k/+q
/7z/yP/Q/9b/3P/h/+f/7P/t/+//8f/y//L/8f/x//T/9v/3//f/+P/5//n/+v/5//n/
+f/6//z//f/+//7//P/8//3//v8AAAAAAQACAAMAAwADAAMABAAEAAMAAwAEAAYACAAJ
AAkACQAJAAkACgAMAA8AEQAQABEAEQATABQAFAAWABcAGwAeAB8AIQAfACAAIgAjACcA
KgAsAC4AMQAyADUAOAA6ADwAPgA/AEUARwBJAEsASQBMAFAAUABSAFMAUwBTAFMAUgBR
AFEATwBNAEsASwBMAEoASABFAD8APQA6ADgANgA2ADQAMgAwAC0AKQAnACQAIQAeABwA
GwAZABcAFAAQAA0ACgAHAAcABgAFAAUAAgAAAP7//f/8//z/+//6//z//P/7//r/+P/2
//X/9P/2//X/9f/1//T/9P/0//T/8v/y//P/8//0//f/+P/5//j/+P/4//j/+f/8//7/
//8AAAAAAgACAAIAAwAEAAQABgAHAAkADAALAAsACgAKAA0ADQANAA4ADwAPAA8ADwAN
AA0ADQANAA8ADwAPAA8ADgANAAsACgALAAsADAAMAAwACwALAAsACgAHAAYABAAHAAgA
CAAJAAUABAADAAEAAQACAAIAAwACAAEAAQABAAAA/v/9//z/AAACAAMAAgAAAAAAAAAA
AAIAAgACAAUABwAGAAYABwAHAAYABQADAAQABQAFAAYABAACAAAA/v/+//7///8AAP7/
/v/+//z/+P/3//b/9v/3//j/+f/4//P/8//z//T/+P/4//r/+P/4//j/+f/5//f/9P/y
//D/8f/x//L/8v/w/+//7//v//H/8f/y//L/8P/x//H/8P/u/+3/7f/t//H/8//2//f/
/f8KACAANgBQAHQAmACwAK4AngCOAH0AWwArAPf/wv+G/0P/+P7A/pv+h/6J/pv+rv7Q
/vz+KP9E/1r/dv+S/6n/uv/I/9T/3v/k/+j/6//r/+z/7f/v//H/9P/2//f/+f/4//r/
+//7//r/+//7//z/////////AAD////////+////AAACAAQABAAEAAUABgAHAAcABwAH
AAsADAAMAA0ADAAMAAwACwANAA8AEQATABIAEgATABMAFAAVABUAFwAZABoAHQAfAB8A
IgAjACUAKAAqAC0ALwAvADIANAA2ADsAPAA/AEIARwBKAE0ATwBQAFEAUgBTAFYAWgBf
AGAAXwBfAF4AXQBdAFwAWwBbAFsAWQBXAFcAUwBQAE0ASQBGAEUAQwBCAD4APAA4ADQA
MAAtACkAJwAmACMAIAAeABoAFwAUABAADgANAAwACwAIAAYABAADAAQAAgAAAP//AAAA
AP///v/7//r/+P/2//b/9v/3//j/9v/1//X/9f/0//T/9P/0//b/9v/3//f/9v/3//b/
9f/2//j/+v/8//r//P/9//3//v/+/wAAAAAEAAUABgAGAAUABQAGAAgACQALAAwADgAN
AA0ADQAOAA8ADwAPAA8AEAARABIAEwASABEAEAAPABEAEQAQABAAEAAPAA8ADgAMAAsA
CwALAA0ACwALAAoACQAIAAYABQAFAAYABwAHAAYABgAFAAUABAADAAMAAwAFAAQABAAE
AAMAAgACAAEAAwAEAAYABgAGAAYABAAEAAQABwAIAAgACQALAAoACgAKAAkABwAHAAYA
BgAHAAYABQAEAAIAAAD///7///8AAAEAAAD9//v/+f/4//j/+P/4//b/9P/1//b/+P/5
//j/+f/2//f/+P/6//v/+f/2//T/8v/x//H/8v/y//P/8//0//X/9P/z//P/8v/0//X/
9f/0//T/8//z//P/8f/z//b/+f8DABIAJgA6AFIAdgCaALQAtgCmAJgAhwBhAC0A8f+0
/3T/Mf/o/rT+k/6B/of+l/6s/s7++P4i/0D/Wv98/5z/sf/A/8z/1v/c/+L/6P/t//H/
8v/z//X/9//4//j/9//3//v//v8AAAEAAQABAAAAAAABAAEAAQACAAQABQAGAAYABAAE
AAUABgAHAAgACgAMAAwACwAKAAkADQAOAA4ADwAPABAAEQARABAAEQASABMAFAAWABkA
GwAbABsAGgAbAB0AHgAhACMAIwAmACcAKQAoACoALQAvADIANgA5ADwAPwBAAEMARgBJ
AEwATwBRAFYAVwBYAFkAVwBaAF4AXgBiAGMAYwBjAF8AXgBdAF0AWwBZAFcAVwBUAFIA
UABNAEkARwBEAEIAQQBAAD0AOgA3ADMALgArACoAJwAkACIAHwAdABsAGAAUABEADgAL
AAsACgAJAAkABgAEAAIAAQAAAAAA///+//7//v/9//z/+f/4//j/+P/5//n/+v/7//j/
+P/4//j/+P/4//n/+f/5//v/+//7//n/+v/7//z//f8AAAIAAwACAAIABAAEAAYABwAI
AAgACwALAAwADgAMAA0ADQAOABAAEQASABQAFAATABIAEQARABEAEQARABMAEwATABMA
EgARAA8ADgAPAA8AEAAQAA8ADQAMAAsADQALAAsACgAKAAoACQAJAAYABgAGAAUABQAG
AAYABwAFAAMAAgABAAMAAgACAAIABgAGAAUABAADAAIAAwAEAAUACQALAAoACgALAAkA
CAAHAAUABgAHAAcACAAFAAQAAwACAP///v/+//7/AAAAAAAA/v/7//n/9//2//f/+P/5
//j/8//z//P/9P/2//b/+P/2//b/9v/3//f/9f/y//D/7v/u/+//8f/y//D/7//v/+//
7//v//D/8P/w//H/8f/w/+7/7f/t/+3/7//x//L/9f/5/wQAGAAsAEAAYACMALIAvgCs
AJoAiwBtAD0ACQDQ/47/Sf8C/8L+mf6H/oX+k/6m/sD+6P4U/zr/VP9s/4r/o/+0/8L/
0P/Y/97/5P/n/+f/6P/p/+v/7f/x//L/8v/z//T/9v/3//f/+P/5//n/+v/9//3//f/+
//3//f/9//z//v/+////AAAAAAAAAQACAAEAAQABAAEABAAGAAcACQAGAAYABgAFAAcA
CQALAA0ACwAMAA4ADwAOAA8ADwARABMAFAAXABkAGAAaABoAGwAdACAAJAAnACkALAAu
ADAAMQAyADUAOAA9AEAAQwBFAEYARwBIAEkASwBOAFIAUgBTAFMAUgBRAE8ATgBNAE0A
TABLAEoASwBHAEQAQQA9ADwAOwA5ADgANQA0ADEALgAqACcAIwAhAB8AHQAbABoAFgAT
ABAADAAKAAkACAAHAAYABAACAAEA/v/8//r/+f/6//r/+f/4//f/9v/0//L/8v/y//P/
9P/y//H/8f/x//D/8P/w//D/8f/y//T/9f/y//P/8v/x//T/9v/4//r/+v/8//3//f/8
//z//v/+/wIAAwAEAAQABAADAAMABAAFAAcACAAKAAsACwALAAwADAALAAoACQAMAA0A
DgAPAAwACwAKAAkACQAJAAgACAAIAAcABwAGAAQAAwADAAMABAADAAQABAABAAAA/v/9
//7//v/+//3//v/+//3//f/7//n/+P/3//j/+P/5//r/+P/2//j/+P/4//j/+f/6//v/
///+//z/+//7//3//v///////f/9//z//P/5//j/9//2//j/+P/5//r/9//2//X/8v/x
//H/8f/y//L/8v/y//D/6//r/+v/7P/w//D/8v/w/+3/7P/s/+v/7P/q/+n/6P/l/+X/
5v/m/+b/5f/l/+X/5v/n/+n/6v/p/+n/6P/m/+j/5//n/+f/6f/n/+j/5//r//L/AAAU
ACgAPgBcAIAAnACgAJAAgQB5AGEAOwAOANz/of9c/xT/1/6v/pn+l/6m/rb+yv7s/hb/
OP9Q/2j/h/+i/7T/wv/M/9D/1P/X/9v/4P/h/+P/5f/o/+r/6//t/+3/7v/u/+3/7//x
//L/9P/0//P/8v/y//L/8//0//T/9v/2//f/+P/3//b/9v/2//j/+f/6//v/+//8//z/
/f/9//7//////wAAAQACAAMAAgACAAMAAwAFAAcACAALAAoACgAMAA0ADQAQABEAEwAV
ABgAHAAfAB4AIAAhACIAJgAoACwAMAAyADQANgA3ADoAOwA8AD0APgBCAEcASABHAEcA
RgBFAEYARgBGAEcAQwBBAD8APwA+ADwAOgA3ADYANQAzADIALQAsACkAJgAlACMAIAAf
ABwAGQAWABQAEQAPAA0ACgAIAAcABgAFAAMAAAD9//v/+//6//n/+f/2//b/9f/0//L/
8v/x//D/8P/w//H/8v/x/+//7v/t/+3/7v/v//D/7v/u/+//7//t/+//7//v//D/8v/0
//b/8//0//T/8//1//b/+f/6//r/+//8//z//f/9//7/AAACAAMAAwAEAAQAAwACAAIA
BAAFAAYABwAFAAUABQAFAAUABQAFAAUABwAHAAYABgAFAAMAAgAAAAEAAQACAAMAAQD/
/////v8AAAAA/////wAAAAAAAP///f/8//r/+f/7//v//P/9//v/+v/6//r/+P/6//r/
+//8//3//v/8//z//P///wEAAAAAAAEAAgACAAIAAQAAAP///f/8//z//P/8//z/+f/4
//j/+P/6//r/+v/4//b/9f/0//T/8v/y//L/8P/w//H/8v/0//X/9P/1//L/9P/0//X/
9f/1//L/8P/u/+v/6//s/+z/7v/t/+3/7f/r/+v/7P/s/+7/7//v/+7/7v/t/+3/7f/r
/+v/7P/x//n/CgAeADIARgBmAIwApgCmAJgAjAB/AGEAMwADAM7/kv9N/wb/zv6r/pf+
mf6n/rT+zP70/iD/Pv9W/3T/lP+t/7z/yP/Q/9b/3P/i/+X/6f/u/+//8f/z//L/8v/x
//H/8//2//j/+f/4//n/+f/6//v/+//7//z//v///wAAAAD+//7///8AAAIAAgADAAQA
AwADAAMAAwAFAAYABgAHAAkACgALAAsACgALAAwADQAOABAAEwAVABQAFQAVABcAGAAY
ABoAGwAeACIAJAAnACcAKAAqACsALwAyADQANgA5ADoAPQBAAEQARgBIAEkATQBPAFEA
UwBSAFQAVwBWAFgAWQBZAFkAVwBWAFUAVQBRAE8ATQBNAE4ATABKAEcAQQA/ADwAOgA5
ADgANQAyAC4AKwAnACUAIgAfABwAGgAZABcAFQASAA4ACwAIAAUABQAEAAMAAwAAAP7/
/P/7//r/+v/5//j/+v/6//n/+P/2//T/8//y//P/8//0//X/8v/y//L/8v/y//L/8//z
//X/9//3//f/9v/2//b/9v/4//r/+//7//z//P/+//7//v///wAAAAACAAMABQAIAAcA
BwAGAAYACQAJAAkACgALAAsACwALAAsACwALAAsADQANAA0ADQAMAAsACQAIAAkACQAK
AAoACAAHAAcABwAHAAUABQAEAAYABgAFAAUAAwACAAEA/////wAAAAABAP7//f/9//3/
/f/8//z//P/+/wAAAQD///7//v/+//7//v///wAAAQAFAAMAAgACAAMABgAGAAYABQAF
AAUABAAEAAEAAAD///7////+//7//v/9//z/+//4//j/9//2//b/+P/4//j/9v/x//H/
8f/y//X/9v/5//j/9//2//b/9f/1//L/8P/u/+//7//w//D/7v/t/+3/7f/u/+//8f/y
//H/8f/w/+7/7//v//D/8f/x//H/8v/z//f/BAAaADIATABwAJYAsgC4AKgAlgCJAGsA
PQAHAM7/kv9N/wL/wv6X/n/+f/6R/qj+yP7w/hz/Ov9Q/2z/iv+l/7j/yP/U/9z/4P/m
/+f/6f/s/+3/7//x//X/9v/2//f/9//4//j/9//5//v//P/+/////////wAA/v///wAA
AAABAAIABAAGAAUABAAEAAQABwAHAAcABwAJAAoACgALAAkACgALAAsADQAPABEAEwAS
ABIAEwATABUAFwAYABsAHAAcAB4AHwAfACIAIwAlACcAKgAuADEAMgA0ADUANgA8AD4A
QgBGAEoATABOAE8AUgBTAFQAVQBYAFwAYQBiAGIAYQBfAF0AXgBeAF4AXwBbAFkAVwBX
AFQAUgBQAE0ASgBJAEcARgBCAEAAPAA4ADgANQAxAC8AKgAnACQAIgAdABsAGQAWABQA
EwASABEADQAKAAcABQAFAAQAAwADAAAAAAD///7//P/8//v/+v/8//z//f/+//v/+f/4
//f/9//4//n/+v/4//j/+f/5//f/+f/5//n/+//8//3//v/8//7//////wIAAgAEAAQA
BAAFAAYABgAHAAcACAAKAAwADQANAA4ADQANAA0ADgARABEAEQARABEAEQARABEADwAP
AA8ADwAQABEAEQASABEADwAOAAwADQANAA4ADwANAAsACwAKAAgACAAHAAcABwAIAAkA
CQAHAAYABAADAAMAAwAEAAUAAwACAAIAAgABAAAAAAD//wMABAAEAAIAAgACAAIAAgAD
AAQABQAJAAcABgAGAAcACAAIAAgABwAJAAkACAAIAAUABAADAAIAAwACAAIAAgACAAIA
AgAAAP3/+//5//j/+v/6//r/+P/0//P/8v/y//b/9v/4//b/9v/2//f/9//1//L/8P/u
/+7/7//x//L/8P/v/+//7//x//H/8v/y//L/8//z//L/8P/v/+//7//z//X/9P/1//n/
BAAYADAASABqAJIAtAC+AK4AnACLAG0APQAFAMz/jv9N/wL/vv6V/n3+ef6H/qD+wP7q
/hb/OP9Q/2z/jP+l/7j/yP/U/9z/5P/o/+v/6//s/+3/7//x//b/+P/5//v/+//8//z/
+//+//////8AAAMAAwADAAQAAwADAAMAAgADAAQABgAIAAcABgAGAAYACQAJAAkACQAN
AA4ADgAPAA4ADgAOAA0ADwARABMAFQATABQAFgAXABgAGQAZABsAHgAeACAAIQAiACQA
JAAlACcAKgAuADEAMQA0ADYAOAA9AD4AQQBEAEcASgBNAE8AUgBTAFQAVQBWAFoAXwBg
AGEAYQBgAF8AXQBcAFsAWwBaAFkAWABZAFUAUgBPAEsASgBJAEcARgBBAEAAPQA6ADgA
NQAxAC8ALgArACgAJgAgAB0AGgAWABYAFQAUABMAEQAOAAsACQAIAAYABAADAAQABAAD
AAIAAQAAAP7//P/8//z//f/+//z/+//7//v/+v/6//r/+v/8//z//f/9//v//f/9//3/
/v8AAAIABAADAAQABAADAAYABgAIAAgADAANAA4ADgAMAAsACwAMAA8AEQASABQAFAAT
ABIAEgAVABUAFQAVABcAFwAXABcAFgAVABQAEwAVABUAFAAUABIAEQARABAADgANAA0A
DQAPAA0ADQAMAAsACgAIAAcABwAIAAkACQAHAAYABAADAAIAAQABAAEAAwACAAIAAgAB
AAAAAAD//wEAAgAEAAIAAgACAAIAAgACAAIABQAGAAYABwAJAAkACAAHAAUABwAHAAYA
BgAGAAYABgAGAAQAAgABAAAAAgACAAIAAAD9//v/+f/4//r/+v/6//j/9f/1//X/9v/3
//b/9//0//X/9v/4//n/9//0//L/8P/x//H/8v/y//D/7//v/+//7f/t/+7/7v/v//H/
8v/y//H/7//u/+3/7//x//L/9f/5/wIAEgAmADYAUAB4AKAAtgCyAJ4AkQB5AE8AHQDo
/6r/af8k/+T+tf6Z/o/+mf6o/rr+2P4E/y7/TP9k/4L/nf+y/77/yv/U/9z/4v/n/+n/
6v/r/+3/7//z//T/9P/1//T/9v/3//f/9//3//b/9v/6//v//P/+//3//f/9//z//P/8
//3//v8AAAAAAQACAAIAAQAAAP//AQACAAIAAwABAAIAAwADAAYABwAIAAkACQAKAAwA
DQANAA0ADAANAA8AEAATABUAFgAYABgAGQAYABoAHQAfACMAJgAoACoAKwAsAC8AMgA1
ADgAOwA9AD4APwBAAEEAQwBGAEoASgBMAE0ATQBNAEkASABHAEcARgBFAEQARQBDAEAA
PQA5ADYANQAzADIAMQAwAC0AKgAqACcAIwAhAB8AHQAbABoAFQATABEADgANAAsACQAH
AAYABAACAAEA/v/8//r/+f/6//r/+f/4//b/9v/1//T/8//y//L/8v/0//P/8//z//H/
8P/v/+7/8f/y//T/9f/z//X/9f/1//X/9v/3//j/+v/8//3//f/9//z//f/8////AQAD
AAQAAwADAAQABgAGAAcABwAIAAkACQAJAAoACgAJAAgABwAIAAkACgALAAoACQAIAAcA
BQAFAAQABAAGAAUABQAEAAMAAQAAAP//AAD//wAAAAD+//7//f/9//z//P/8//v//P/8
//v/+//4//f/9//3//n/+P/4//j/+v/4//X/9f/0//X/9v/3//j/+v/6//r//f/7//r/
+v/7//3//v///////v/9//v/+v/7//r/+f/4//n/+P/4//j/9//2//X/8v/z//P/8//0
//P/8v/x/+7/7f/t/+3/7v/w//D/8v/w/+//7v/u/+3/8P/u/+3/7P/o/+f/5//m/+b/
5f/l/+X/5//n/+j/6P/m/+f/5//m/+f/5//o/+n/5//l/+L/5f/r//L/AAAWACgAPABa
AHwAlgCaAIoAfQBzAFkAMQAIANr/of9e/xr/4f63/qP+of6s/rr+yv7q/hb/PP9U/27/
i/+m/7j/wv/M/9D/1P/Z/93/4f/j/+b/6f/r/+z/7P/t/+z/7v/v/+//8f/z//T/9v/0
//P/8v/y//P/9f/3//j/9v/2//f/+P/2//b/9//4//r/+//8//3//P/8//v/+//8//7/
AAABAAEAAQABAAEAAQACAAQABQAIAAkACQALAAsACgALAAsADwASABMAFQAUABYAGQAb
ABsAHgAgACIAJwAoACsALgAxADIAMwAzADgAOQA6ADsAOwA+AEIAQgBDAEMAQgBBAEIA
QgBCAEMAPwA9ADsAOwA8ADoAOAA1ADIAMQAvAC4AKwAqACcAJAAlACMAIAAfABoAFwAU
ABIAEAAPAA4ADAAJAAcABQADAAIAAAD+//3//f/8//v/+//3//b/9P/y//P/9P/0//T/
8//y//L/8v/w/+//7//v/+//8P/x//L/8f/w//D/7//x//P/8//z//P/9P/1//b/9P/2
//f/9//5//r//f/+//3//f/9//z/AAABAAMABgAEAAUABQAGAAYABQAEAAQABgAHAAgA
CQAGAAUABAADAAQABQAGAAcABQAFAAQABAAEAAMAAwACAAMAAwAEAAUABAABAAAA/v//
/wAAAAABAP7//v/+//3//P/8//v/+//7//v//P/9//z/+v/5//j/+v/8//3//v/8//z/
/P/8//z//P/8////AAAAAAEAAwADAAIAAQD////////+//7////+//3//P/5//j/+P/4
//n/+v/7//r/9//1//P/8v/z//T/9f/0/+//7//v//D/8v/y//T/8v/0//T/9f/1//P/
8P/u/+z/6//r/+z/7P/s/+v/6//r/+n/6f/q/+r/6//t/+7/7v/t/+v/6v/p/+v/7f/w
//P/9/8AABAAIgA2AFIAeACaAKoAngCMAIEAawBDABMA5v+0/3f/Mv/y/sH+o/6V/p3+
qv68/tz+DP82/1D/Zv+A/53/sP++/8r/1P/a/+L/5//n/+j/6f/r/+3/8f/y//L/8//0
//b/9//3//b/9//3//j/+v/7//z//v/8//3//v/+/wAAAAABAAIAAgACAAMABAADAAMA
AwADAAYACAAJAAsACgAKAAoACQAKAAsADAANAA8AEAASABMAEwATABIAEwAXABgAGwAd
AB4AIAAgACEAIgAkACcAKQArAC4AMAAyADMANAA3ADoAPwBCAEUARwBIAEkASgBLAE0A
UABUAFQAVgBXAFcAVwBVAFQAUwBTAFIAUQBQAFEATwBMAEkARQBDAEEAPgA8ADsAOgA3
ADQAMAAtACkAJwAlACMAIQAgABwAGQAWABIAEQAPAA0ACwAKAAgABgAFAAIAAAD+//3/
/f/+//7//v/7//r/+P/2//f/9v/2//b/+P/3//f/9//0//T/9P/0//b/9v/3//f/9v/3
//b/9f/3//j/+f/6//r//P/9//3//P/8//7//v8BAAMABQAGAAYABQAFAAYACAAJAAkA
CgANAA0ADQAOAA4ADQAMAAsADAANAA4ADwANAA0ADQANAA0ADQAMAAwADgANAA0ADAAK
AAkACQAJAAoACQAKAAoACQAIAAYABQAEAAQABAADAAMABAAEAAUAAwABAAAA//8AAAAA
AQACAAIAAAD///3//v8BAAIAAwAEAAQABAAEAAcABQAEAAQABQAIAAgACAAHAAYABQAD
AAIAAgACAAIAAgD///7//v/+//z//P/8//r/+v/5//j/+P/3//b/9f/y//D/8f/y//T/
9v/2//j/9v/0//T/9f/1//b/9P/z//L/8P/v/+//7v/w/+//7//v/+//7//w//D/7v/v
/+//7v/v/+//8P/x/+//7f/u//P/+/8KACIAOABQAHIAlACqAKoAmgCOAIEAYwAxAPv/
wv+E/zv/8P66/pf+hf6L/p3+sv7Q/vj+Iv88/1T/cv+U/63/vv/M/9b/2v/e/+L/5f/p
/+7/7//x//P/8//0//T/9f/2//j/+f/5//z//f/9//7//v/9//z//P/9////AQACAAAA
AAABAAIAAgACAAMABAAHAAcABwAHAAgACAAHAAcACAAKAAwADQAMAA0ADgAPAA8AEAAS
ABMAFgAXABcAGQAYABgAGgAbAB4AIgAkACcAJwAoACoAKwAvADIANAA2ADsAPAA/AEIA
RgBIAEoASwBPAFEAUwBVAFUAWABcAFwAXABdAF0AXQBcAFwAXABdAFoAVwBUAFMAVABS
AFAATQBHAEUAQgBAAD0APAA5ADYANgAzAC8ALQAnACMAHwAcABsAGQAXABQADwANAAsA
CQAIAAYABAADAAMAAgABAAEA/f/8//r/+P/5//r/+v/6//f/9v/2//b/9v/1//X/9f/2
//b/9v/2//X/9P/0//P/9P/3//j/+f/3//j/+f/6//j/+v/7//v//f/+/wEAAgADAAMA
AwACAAQABQAHAAoACAAJAAkACgALAAsACwAMAA4ADwAQABEAEAAPAA4ADQAOAA8AEAAR
AA8ADwAOAA4ADgANAA0ADAAOAA0ADQANAAwACQAIAAYABwAIAAgACQAGAAYABgAFAAQA
BAADAAMABAADAAMAAwACAAAA///+/wAABAAEAAQABAAEAAQAAgACAAIABQAGAAYABwAJ
AAkACAAHAAUABwAHAAYABgAFAAQAAwACAP///v/+//7/AAAAAAAA/v/6//n/+P/4//r/
+v/6//j/8//z//P/9P/0//T/9v/0//X/9v/4//n/9//0//L/8P/x//H/8v/y//L/8f/x
//H/7//v//D/8P/x//P/9P/0//P/8f/w/+//7//x//T/+f/9/wgAGgAwAEYAaACQALIA
vACuAJ4AjwBvAD0AAwDG/4j/R//8/rz+k/59/nv+i/6g/r7+6P4U/zj/Uv9u/47/p/+4
/8b/0P/Y/97/5v/r/+3/7//v//D/8f/z//T/9P/1//j/+v/7//v/+v/7//v//P/+////
AAACAAAAAQACAAIAAgACAAMABAAGAAYABwAIAAgABwAGAAUACAAKAAsADQALAAwADQAN
AAwADQAOAA8AEAASABUAFwAXABcAFgAXABsAHAAfACEAIgAkACQAJQAmACgAKwAtADAA
NAA3ADoAPAA8AD4AQABHAEoATQBPAFIAUwBUAFUAVQBYAFwAXABeAF8AXwBfAFsAWgBZ
AFkAWABXAFYAVwBVAFIATwBLAEkARwBEAEIAPwA+ADsAOAA1ADEALAApACcAJQAjACIA
HQAbABkAFgATABEADwANAA4ADAAKAAkABwAEAAEA/////wAAAAAAAP7//v/9//z/+//6
//r/+v/8//v/+//7//n/+P/3//b/+f/6//z//f/7//3//f/9//v//P/9//7///8CAAQA
BQAFAAQABQAEAAcACQALAAwACwALAAwADgAOAA8ADwAQABMAEwATABQAFAATABIAEQAS
ABMAFAAVABMAEwATABMAEQARABAAEAASABEAEQAQAA8ADQAMAAsADAALAAwADAAKAAoA
CQAJAAYABgAGAAUABQAGAAYABwAFAAMAAgABAAIAAgADAAQABAAEAAMAAQACAAMABAAF
AAYABwAIAAkADQAMAAoACQAJAAsADAANAA0ACgAJAAcABgAHAAYABQAEAAUABAAEAAQA
AwACAAEA/v/9//3//f/+//3//P/7//j/9v/3//j/+v/6//r//P/6//j/+P/5//n/+v/4
//f/9v/z//P/9P/0//b/9f/1//X/9f/1//b/9v/0//X/9f/0//X/9f/2//f/9//1//b/
+/8FABoAMgBGAGQAjACyAMIAuACkAJYAfQBTAB0A4f+e/1j/D//K/pr+g/6B/o/+pf7A
/uL+DP8u/0r/ZP+E/6L/uf/K/9b/3P/g/+T/6P/p/+v/7//x//T/9//4//j/9//3//j/
+v/7//v//f///wAAAgAAAP///v/+////AQADAAQABAAEAAUABgAEAAQABQAGAAkACQAJ
AAkACgAKAAkACQAKAAwADgAPAA8ADwAPAA8ADwAQABIAEwAWABcAFwAZABgAGAAaABsA
HQAgAA==
         </WaveFormData>
      </LeadData>
      <LeadData>
         <LeadByteCountTotal>10000</LeadByteCountTotal>
         <LeadTimeOffset>0</LeadTimeOffset>
         <LeadSampleCountTotal>5000</LeadSampleCountTotal>
         <LeadAmplitudeUnitsPerBit>4.88</LeadAmplitudeUnitsPerBit>
         <LeadAmplitudeUnits>��V</LeadAmplitudeUnits>
         <LeadHighLimit>2147483647</LeadHighLimit>
         <LeadLowLimit>268435456</LeadLowLimit>
         <LeadID>V3</LeadID>
         <LeadOffsetFirstSample>0</LeadOffsetFirstSample>
         <FirstSampleBaseline>0</FirstSampleBaseline>
         <LeadSampleSize>2</LeadSampleSize>
         <LeadOff>FALSE</LeadOff>
         <BaselineSway>FALSE</BaselineSway>
         <ExcessiveACNoise>FALSE</ExcessiveACNoise>
         <MuscleNoise>FALSE</MuscleNoise>
         <LeadDataCRC32>3836194468</LeadDataCRC32>
         <WaveFormData>
AgACAAIAAgAEAAYACAAKAAwADAAMAAwACgAKAAoACgANAA4ADwAQAA0ADAALAAoADAAM
AAwADAAKAAoACgAKAAgACAAIAAgACAAIAAgACAAFAAQAAwACAAQABAAEAAQAAwACAAEA
AAD///7//f/8//3//v///wAA/f/8//v/+v/7//z//f/+/wAAAAAAAAEAAAAAAAAAAAAB
AAIABQAGAAUABAADAAIAAwADAAMAAgACAAIAAgABAAEAAgACAAIAAQACAAIAAgAAAP//
/v/9//z/+f/5//n/+f/6//r//f/5//j/+P/4//j/9//3//X/8P/u/+3/7P/u/+7/7v/u
/+7/7v/u/+7/7P/t/+3/7f/t/+7/7//w/+7/7P/q/+r/7v/y//v/CgAiAD4AXgCLAMAA
+AAlAUYBYgFyAWEBMwHhAHwAGQC8/1z/Bv/B/pX+iv6V/qX+vf7g/gr/L/9O/27/jP+m
/7j/wv/K/87/0//Y/93/4P/i/+X/6f/o/+r/6f/p/+z/7f/t/+7/8f/x//H/8v/y//H/
8P/w//H/8//0//X/8//0//T/9f/3//j/+P/5//f/9//4//n/+f/5//r/+//9//7//v/+
//7//v/9//3//////wEAAwADAAMABAAEAAMABAAGAAcACwAMAAwADQANAA0AEAASABYA
GAAYABsAHAAeACAAIgAiACUAJwApAC4AMAAzADYANwA3ADcANwA5ADsAPAA9AD0APQA9
AD0AOgA4ADgANgA3ADYANgA0ADAALQAqACcAKAAmACQAIwAfAB0AHAAZABUAEwARAA8A
DwAMAAwACQAHAAUABAAAAAAA///9//v//P/8//r/+f/4//b/9f/z//X/9f/2//b/8//y
/+//7f/u/+//7//v/+z/7P/s/+z/6//q/+r/6v/r/+v/7P/t/+3/7P/s/+3/7//w//H/
9P/0//X/9f/4//f/+P/5//v//P/+////AgAAAAAAAAABAAMAAwAEAAUABwAHAAcACQAI
AAgABwAGAAcACAAIAAkACAAHAAcABgAHAAcABgAGAAYABQAFAAYABQAEAAEAAAABAAEA
AgACAAEAAAD///7/AAD///3//f/8//z//P/8//r/+f/5//j//P/8//3//v/8//z//P/8
//7//v///wAAAAAAAAAAAAD+/wAAAAAAAAEAAgADAAMAAgABAP///v8AAAAA/////wAA
AAAAAP7//f/7//n/9//4//n/+v/4//P/8//z//P/9v/2//n/9//2//b/9v/1//H/8P/t
/+v/6//s/+3/7v/s/+z/7P/s/+z/7P/s/+z/7f/t/+3/7P/q/+r/6v/q/+z/8P/y//T/
+P8HACAAPgBkAJoA1QAMATgBXQF6AYQBcAE5Ad0AcQAIAKf/Rv/w/rD+h/6B/o7+pf7F
/vH+Fv80/1H/cP+O/6T/tP/A/8r/0P/W/9v/3v/d/93/3v/g/+P/5P/o/+n/6//q/+v/
6//s/+3/7f/t/+7/8f/x//H/8v/x//H/8P/v//D/8v/z//X/8//0//T/9f/1//X/9v/3
//j/+f/7//3//P/8//v/+v/8//7///8BAP////8BAAMAAwADAAQABAAHAAgACgALAAwA
DAALAAsADgAPABMAFgAWABgAGAAbAB4AIAAiACQAJwArAC4AMQAyADIAMwA0ADkAOwA9
AD8APgA/AD8APwA/AD8APwA/AEAAPgA+ADwAOQA2ADQAMAAwAC8ALgAtACkAJgAjACEA
HQAbABoAFwAXABUAEwARAA4ACgAJAAUABQAFAAYABAAAAP///f/7//z//P/6//n/+f/4
//j/9//0//P/8//y//T/9P/y//H/7//v/+7/7f/s/+z/7P/s/+7/7v/v//D/7//t/+z/
6//u/+7/7//x//D/8P/w//L/9P/1//X/+P/5//r/+//9//v//P/8//7/AQACAAMABQAF
AAUABgAHAAcABwAHAAkACwAMAAwADAALAAoACAAHAAgACQALAAwACwALAAoACgAIAAcA
BwAIAAgACAAGAAYABAADAAMAAgAEAAQABAAEAAIAAQD//////v/+//7//v//////AAAA
AP3//P/8//v//f8AAAEAAgADAAQAAwACAAIAAgAEAAQABAAEAAQABgAGAAYABAAEAAQA
AwAEAAUABQAGAAMAAgAAAP//AQACAAMAAgAAAP///v/9//3//f/9//r/+P/5//r/+//7
//r//P/5//r/+v/6//n/9f/0//H/7//u/+7/7v/u/+//8P/x//L/8f/w/+//7v/w//H/
8v/y//D/8P/w//D/7v/u//L/+v8CABEAKABGAGoAmgDTAAgBNgFbAXYBgAFoASsBywBX
AO7/k/82/+j+rP6L/of+lv6r/sv+8/4Y/zj/V/96/5r/rv+8/8b/zv/S/9j/3f/i/+X/
5//o/+r/7f/s/+7/7f/t/+//8f/y//T/9P/z//L/8v/z//P/8//0//b/9//3//f/9f/2
//b/9//4//r/+//9//z/+//7//v//f/9//7//////wAAAAAAAP//AAAAAAEAAgADAAYA
CQAIAAcABwAGAAkACgAMAA0ADQAOAA4ADwARABEAFAAWABkAHAAdACEAIwAkACUAJgAq
AC0ALwAxADUANgA4ADoAOwA7ADsAOwA9AD8AQABBAEAAPwA+AD0AOgA4ADgANgA1ADQA
NAAyADAALQAqACcAJwAmACUAJQAfAB0AHAAZABcAFQATABEAEQAOAA4ACwAJAAcABgAC
AAMAAwACAAEA///+//v/+f/7//r/+v/5//r/+f/5//j/9//2//P/8f/0//X/9f/1//P/
8v/x//D/8P/w//H/8v/0//P/8//z//P/8v/y//P/9v/2//b/+P/2//f/9//6//v//P/9
////AQACAAIABAAEAAQABAAFAAgACQALAA0ADAALAAoACwALAAwADAAMAA4ADgANAA0A
DAALAAsACgAKAAsACwAMAAsACQAIAAgACAAIAAYABgAFAAUABgAGAAUABAADAAIABAAD
AAEAAQD+//7//v/+/wAA//////7/AgACAAAAAAAAAAAAAgACAAMABAAGAAYABgAGAAUA
BgAFAAQABQAGAAcABwAGAAUAAwACAAIAAgABAAEAAwAEAAUABAABAP///f/7//3//f/9
//r/9//3//f/9//4//j/+//5//j/+P/4//f/9f/0//H/7//w//D/8P/w/+7/7v/u/+7/
8P/w//D/8P/x//H/8f/w/+7/7v/u/+7/8P/y//T/+P/+/wkAIAA6AFoAiADFAP4ALAFL
AWQBcgFkATEB2QBrAAAAof9K//b+tP6N/oP+jv6h/r/+5f4K/yz/Tf9q/4j/ov+0/8D/
zP/S/9j/3f/g/9//3//g/+L/5f/m/+r/6//t/+z/7f/t/+7/7//v/+//8P/z//P/8//0
//P/8//y//H/8//0//T/9f/1//b/9v/3//X/9f/2//f/+f/5//r/+//6//r/+f/4//r/
/P/9/////f/9////AQD/////AAAAAAIABAAHAAkACgAKAAkACQAMAA0AEQAUABQAFgAW
ABkAGgAcAB4AIAAlACkALAAvADAAMAAxADIANgA3ADgAOQA4ADkAOQA5ADcANwA3ADcA
NwA2ADcANgAxAC4ALAAoACgAJwAmACUAIgAgAB4AHQAZABcAFgATABMAEQAPAA0ACQAG
AAYAAwAEAAMAAwAAAP7//f/7//n/9v/2//T/8//1//T/9P/z//H/7//u/+z/7f/u/+3/
7f/r/+v/6v/p/+j/6P/o/+j/6f/q/+z/7v/t/+v/6v/p/+v/7P/u//H/9P/0//T/9v/0
//X/9f/4//r//P/+/wEA/v/+//3//v8AAAIABAAHAAcABwAIAAkACAAHAAYABwAIAAoA
CwAMAAsACgAIAAcACQAJAAoACgAJAAkACAAIAAYABQAFAAYACAAIAAYABgADAAEAAAD+
/wAAAAAAAAAAAgABAP/////9//z/+//6//v/+//8//z/+v/6//r/+v/6//r//f/+/wAA
AgD///7//f/8//3/AAABAAIAAgACAAIAAQD//////v/+////AAAAAAEAAQAAAP///P/9
//3//f/9//v/+//7//j/8//z//P/8//1//b/+v/5//X/9P/z//H/8P/w/+7/7f/q/+r/
6v/q/+r/6v/q/+r/6//s/+3/7v/s/+v/6v/o/+r/6v/q/+r/7P/s/+r/6v/u//X/BAAc
ADoAXgCNAMQA+gAlAUYBZgF6AXEBRQH1AIwAIQC8/1z/AP+5/o3+gv6P/qH+uf7c/gL/
Jf9E/2L/hP+g/7T/wv/I/8z/0f/S/9X/2P/a/93/4f/i/+b/5//p/+n/6f/o/+j/6v/r
/+z/7v/t/+3/7f/u/+z/7f/t/+3/7v/w//H/8//y//L/8f/x//L/8//1//f/9f/1//b/
9//1//b/9v/2//j/+v/7//3/+v/5//r/+//9//3//v/+////AAACAAMABQAGAAYABwAK
AAsADwASABMAFAATABUAGgAcAB4AIAAiACUAJwApAC0ALgAwADIANgA3ADgAOQA4ADkA
OQA5ADwAPQA+AD8APQA6ADkANgA2ADQAMwAwAC8ALQArACkAJwAkACEAHwAeAB0AHQAb
ABgAFQASAA8ADQAKAAoABwAGAAUABQACAP7//f/7//n/+f/6//n/+f/2//T/8//x//L/
8f/x//D/8v/y//D/7//u/+3/6//p/+r/6v/q/+r/6P/o/+n/6v/q/+n/6f/p/+z/7P/t
/+//7//u/+3/7v/v//H/8v/2//b/9v/2//f/9//4//j/+v/9//7///8BAAAA////////
AQADAAUACQAIAAgABwAGAAgACAAHAAcACQAJAAoACgAHAAcABgAGAAgABwAHAAgABwAG
AAMAAgABAAEAAgACAAQABAAEAAQAAQD///z/+//9//7///8AAP///f/8//r/+v/8//7/
AAAAAAAAAAD///7//v/+/wAAAAAAAAAAAAACAAIAAgAAAAAAAAD//wAAAQABAAIAAAAA
AP////8CAAIAAgAAAAAA///+//3//P/7//r/9v/2//f/+P/5//n/+P/6//f/9v/2//b/
9f/1//T/8f/v/+3/7P/r/+r/6//s/+3/7v/t/+z/6//q/+z/7f/u/+7/7P/s/+z/7P/o
/+r/7P/y//r/CwAkAEAAYgCSAMsAAgEwAVUBdAGCAXQBPQHlAHcADgCt/07/+v66/pH+
if6W/qn+w/7n/g7/MP9P/3D/kP+q/7j/wv/K/87/0v/Z/9z/3//j/+T/5v/p/+b/6P/n
/+f/6f/r/+z/7v/t/+3/7f/u/+//7//v//D/8f/z//T/9f/0//T/8//z//X/9v/2//f/
9//3//j/+f/3//f/+P/5//r//P/9//7//v/+//3//f//////AQADAAMAAwAEAAQABQAG
AAgACQANAA4ADgAPABAADwARABIAFQAYABkAHQAeACAAIgAkACYAKQArAC0AMAAyADUA
OAA5ADkAOQA5ADsAPQA+AD8APQA9AD0APQA8ADoAOgA4ADgANgA1ADIAMAAtACoAJwAn
ACYAJQAlACAAHQAbABcAFQATABEADwAPAAwADAAJAAcABQAEAAAA//////7//f/8//z/
+v/5//f/9v/2//X/9f/1//b/9v/z//L/7//t//D/8f/x//H/7v/u/+7/7v/s/+z/7f/u
/+//7//w//H/8f/w//D/8f/z//T/9f/4//b/9//3//r/+f/6//v//f8AAAIAAwAGAAQA
BAAEAAUACAAJAAsADQALAAsACwANAAsADAAMAAwADQAOAA4ADwAOAA0ADQAMAAwADQAN
AA4ADgANAA0ADgAMAAwACgAKAAsACwAMAAwACQAIAAcABgAHAAcABgAHAAQABAAEAAQA
AgABAAEAAAAGAAYABwAFAAQABAAEAAQABAAFAAYACAAKAAgACAAIAAgACAAKAAoACgAM
AAwADAALAAkACQAIAAgACgAKAAkACQAJAAgABwAEAAYABQAEAAMABQAFAAUAAgD9//3/
/f/9////AAAEAAMAAQAAAP///f/9//z/+f/3//b/9v/2//b/9f/0//P/8v/1//b/9//4
//f/9//3//b/9v/2//b/9v/4//j/9v/4//7/CQAgAEAAZgCYANEACgE4AVsBeAGKAYAB
UQH7AI8AIgDB/2D/BP++/pH+hf6S/qn+yf7v/hb/NP9P/27/jv+o/7r/yP/S/9r/3v/f
/+L/4//l/+b/6P/r/+3/8P/w//H/8f/x//D/8P/y//P/9P/2//X/9f/1//b/9P/1//X/
9f/2//j/+f/7//r/+v/5//n/+v/7//3/////////AAABAP//AAAAAAAAAgAEAAUABwAG
AAUABgAHAAkACQAKAAoACwAMAA4ADwAPABAAEAARABQAFQAZABwAHQAeAB0AHwAkACYA
KAAqACwALwAxADMANQA2ADgAOgBAAEEAQgBDAEIAQwBDAEMARQBFAEUARQBCAEAAQAA+
ADwAOgA5ADYANgA1ADQAMwAvACwAKQAnACQAIwAjACEAHwAdABsAGQAVABIAEgAPABAA
DwAPAAwACQAHAAQAAQABAAIAAQABAP///v/+//3/+v/5//n/+P/7//z/+//7//r/+f/3
//X/9v/2//b/9v/0//T/9f/2//T/8//z//P/9f/2//j/+//7//r/+f/6//z//f/9/wAA
//8AAAEAAwADAAQABAAGAAkACgALAA0ADAALAAsACwAMAA0ADgARAA8AEAAQABAAEAAQ
AA8ADwAQABEAEwAUABIAEQAPAA4ADwAPABAAEgAQABAADgAOAAwACwALAAoACwAMAA0A
DgALAAkABgAFAAUABgAHAAgACAAHAAcABgAFAAQABAADAAcACAAJAAYABgAGAAYABgAH
AAgACgAMAAoACgAKAAoACgAMAAwADAAOAA4ADgANAAsACwAKAAoADAAMAAsACwAKAAoA
CgAIAAYABQAEAAMABAAFAAYABAD//////////wIAAgAFAAMAAAAAAAAA///9//z/+f/3
//f/+P/5//r/+f/4//f/9v/3//j/+f/6//v/+//7//r/+P/4//j/+P/6//z//P8AAAQA
DwAiAD4AYgCSAMkAAAEwAVMBbAF6AXABRQHzAIUAGgC9/2L/Cv/G/pn+if6U/qv+y/7z
/hj/Ov9X/3T/kv+s/77/zP/W/97/5P/n/+r/6//s/+z/7f/v//D/9P/1//f/9v/3//f/
+P/7//v/+//8//3//f/9//7//P/9//3//f/+/wAAAQADAAEAAgACAAMAAwADAAQABQAH
AAcACAAJAAgACAAHAAYACAAKAAsADQALAAsADQAPAA8ADwAQABAAEwAUABYAFwAYABgA
FwAXABoAGwAfACIAIwAkACMAJQAoACoALAAuADIANQA3ADkAOgA6ADsAPABCAEMARABF
AEQARQBFAEUARQBFAEUARQBGAEQARABCAD4APAA7ADgAOAA3ADYANQAzADAALQArACkA
JwAmACMAIgAhACAAHwAcABgAFwATABMAEwAUABIADgANAAsACQAIAAgABgAFAAcABgAG
AAUAAwABAAAA/v///wAA//////3//f/8//v/+v/6//r/+v/8//z//f/+//z/+//7//v/
/f/+/wAAAwADAAIAAQACAAQABQAFAAgACQAKAAsADQAMAAwACwAMAA4AEAASABUAFAAT
ABMAEwATABMAEwAVABUAFgAWABYAFQAUABIAEQATABMAFAAUABIAEQAPAA4AEAAPAA8A
EAAQABAADgAOAAsACQAIAAYACAAIAAgACAAGAAUAAwADAAIAAgACAAIABAADAAMAAgD/
//7//v/9////AAACAAAAAAAAAAAAAAAAAAEAAgADAAQABQAGAAMABAADAAIABAAEAAQA
AwAFAAUABAAEAAIAAgABAAEABAAEAAQAAgABAP///f/7//3//f/9//r/9f/1//X/9f/0
//T/9//1//X/9v/3//f/9P/y/+7/6//s/+z/7P/s/+z/7P/s/+z/6v/q/+r/6v/s/+3/
7v/u/+3/7P/r/+r/6v/s//D/9P/4/wEAFAAsAEoAcAClAN4AEgE3AVIBZgFiAT8B8wCN
ACAAwf9o/xT/zP6b/of+iv6Z/rH+0f72/hr/Pf9c/3r/lv+s/7j/wv/K/9D/1//a/9v/
3f/e/+D/4//j/+b/5v/n/+j/6f/p/+r/6f/p/+n/6v/t/+3/7f/u/+z/7f/t/+3/7f/u
/+7/7//x//L/8v/z//L/8f/x//H/8//z//T/9f/1//b/9v/2//f/+P/4//n/+//7//3/
///8//v/+//6//z//v8BAAMAAwAEAAQABQAHAAcACgAMABAAEgASABUAFwAYABkAGgAd
ACEAJAAnACgAKAApACoALgAvADAAMQA0ADUANQA1ADQAMwAyADEAMQAwADEAMAAsACoA
KQAmACUAIwAhAB8AIAAeABwAGwAXABUAFAARABAADwAOAA0ACQAGAAYAAwAAAP/////8
//3//f/8//v/+f/4//X/8//1//T/9P/z//D/7//v/+7/7v/u/+z/6//t/+3/7P/r/+j/
6P/o/+j/6f/q/+z/7v/s/+v/6//r/+3/7v/w//P/9v/2//b/+P/2//f/9//6//3//v//
/wEAAQACAAIABAADAAQABQAHAAkACQAKAAsACgAJAAgACQALAAwADAAMAAoACgAJAAkA
BwAHAAgACAAJAAkACAAIAAcABQAEAAQABQAGAAUABgACAAEAAQAAAAAAAAAAAAAAAgAB
AP/////9//z/+//6//z/+//7//r//v/6//n/+f/4//n/+v/7//z//P/8//3//v/8//z/
/P/8//3/AAABAAIAAQAAAP///f///////v/+/wAAAAD//////v/+//7//P/9//3//f/9
//z/+//6//b/9f/1//X/9f/4//j/+//5//X/9P/z//H/8v/y//D/7//r/+r/6f/o/+r/
6v/q/+r/6v/q/+r/6v/p/+n/6f/o/+v/7P/t/+7/7P/o/+j/6v/w//n/CAAiAEAAYACN
AMIA+AAhAUIBYAFyAWMBMQHjAH4AFwC4/1r/AP+5/o/+hP6P/qH+t/7a/gL/J/9I/2b/
iP+k/7T/wP/I/8z/z//S/9f/2v/c/9//4//j/+b/5v/n/+j/6f/p/+r/7P/t/+7/8P/u
/+3/7P/s/+3/7//w//H/7//w//D/8f/x//L/8v/z//X/9f/2//f/9v/1//X/9f/3//j/
+P/4//f/+P/4//n/9//3//n/+//8//3///8AAAAAAAABAAEABAAGAAcACQAJAAkADAAO
ABIAFAAUABcAHAAeACAAIgAjACUAJgAnACoALAAvADIANAA1ADYANwA4ADkAOQA5ADoA
OwA8AD0AOQA2ADUAMgAzADIAMgAwAC0AKwApACcAJAAiACAAHwAcABsAGwAZABYAEwAQ
AA0ADAAKAAsACQAGAAUABQACAAAA///9//v/+//8//v/+//4//b/9f/z//P/8//0//T/
8//y/+//7f/t/+3/7P/r/+v/7P/t/+7/7f/s/+z/7P/t/+3/7v/v//D/8P/x//P/8v/y
//L/9P/1//f/+P/8//z//P/8//3//v8AAAEABAADAAQABQAHAAUABQAGAAcACAAJAAoA
DQAMAAwACwAKAAsADAAMAA0ACwALAAwADAALAAsACgAKAAwACwALAAwACwAKAAcABgAF
AAUABgAGAAQABAAEAAQAAgABAP///////wAAAQACAP///f/8//r//v8AAAEAAAAAAAAA
AAAAAP7//v///wAAAQACAAMABAADAAQAAwACAAMABAAFAAUABQAFAAQABAACAAIAAQAB
AAQABAAEAAIAAQD///3/+//8//3//v/8//n/+f/5//n/+P/4//v/+f/5//r/+//7//j/
9v/y/+//8P/w//D/8P/u/+7/7v/u/+7/7v/u/+7/8P/x//L/8v/v/+7/7f/s/+7/8P/y
//b/+v8DABQALgBOAHgArwDqABwBQwFiAXoBegFXARUBtQBOAOv/jP8u/+D+pf6H/or+
m/6x/tP+/P4k/0P/YP+A/5z/rv+6/8b/zv/U/9v/4P/h/+H/4v/k/+f/6f/s/+z/7f/u
/+//7//w//D/7//u/+7/8P/x//L/9P/y//P/8//z//X/9v/2//f/+f/6//r/+//6//n/
+f/5//r/+//9/////v/+//3//P///wAAAAABAAEAAQADAAUAAwADAAQABAAGAAgACwAN
AA4ADgANAA0AEQARABQAFgAaABwAHAAfACEAIgAjACQAJwArAC4AMQAxADIANAA2ADwA
PQA+AD8AQgBDAEMAQwBCAEEAQAA/AD8APgA/AD4AOgA4ADcANAAzADEALwAtAC4ALAAq
ACkAJAAhAB8AGwAaABkAGAAXABQAEAAPAAsACgAJAAkABgAGAAUAAwABAP///v/7//n/
+v/6//v/+//5//f/9v/0//b/9v/0//P/9f/1//T/8//w//D/8P/w//L/8v/z//T/8//x
//D/7//w//D/8f/z//b/9v/2//j/9//3//b/+P/6//z//v8BAP//AAAAAAIAAwAEAAUA
BwAJAAkACgALAAoACQAIAAkADAAOAA8AEAAPAA4ADAALAA0ADQAOAA4ADwAPAA4ADgAN
AAsACgAKAAsADAALAAwACAAHAAcABgAGAAYABgAGAAgABwAFAAUAAgACAAIAAgADAAMA
BAAEAAQAAgABAP//AgADAAQABQAGAAYABgAHAAgABgAGAAYABgAIAAoACgAKAAkACAAH
AAUABgAHAAcACAAGAAYABQAFAAQABAAEAAIAAwADAAMAAwACAAEAAAD8//r/+//8//3/
/P/8/////f/6//r/+v/5//j/+P/2//X/8//y//H/8P/x//L/8//0//T/9P/0//T/8//z
//P/8v/z//T/9f/2//L/8P/y//b//v8PACoASABuAJ4A1wAMAToBXwF+AZABgAFJAe0A
fQASAK3/Sv/0/rb+j/6J/pj+r/7N/vP+GP82/1P/dP+W/7D/wP/M/9T/1v/Y/93/4P/l
/+n/6v/s/+//7v/w/+//7//w//H/8f/y//X/9f/1//b/9v/1//T/9P/1//f/+P/5//f/
+P/4//n/+f/6//r/+//9//3//v////3//f/+////AAACAAMABAADAAQABAAFAAUABQAH
AAkACwALAAwADAAMAAwADQANABAAEgATABUAFQAVABgAGgAcAB4AHgAhACYAKAAqACwA
LAAvADEAMwA2ADgAOwA+AEEAQQBBAEEARABFAEUARQBHAEcARwBHAEUAQgBBAD4APQA8
ADwAOgA3ADUAMwAxADAALgAsACsAKQAnACYAIwAgAB0AGgAXABYAFAAVABMAEQAPAA4A
CgAKAAkABwAFAAYABgAEAAMAAgAAAP///f/9//3//v/+//z//P/6//n/+f/5//j/9//4
//j/+P/4//f/9v/2//b/9//3//j/+f/5//j/+P/5//r/+v/6//z//v//////AgAAAAAA
AAABAAQABgAHAAoACgAKAAoACwANAA0ADgAPABAAEQASABUAEgASABEAEAATABQAFAAV
ABQAEwATABIAEwATABIAEgASABEAEQASABAAEAAOAA4ADwAPABAAEAAPAA4ADQAMAAwA
CwAJAAkACQAKAAsADAALAAkACAAGAAoADAAOAAwADAAMAAwACgAKAAsADAANAA4ADwAQ
AA4AEAAQABAAEgASABIAEQARABEAEAAQAA8ADgAMAAsADQAOAA8ADgANAAsACQAHAAkA
CQAJAAYAAwADAAMAAwACAAIABQADAAQABAAEAAMA///+//v/+f/6//r/+v/6//r/+v/6
//r/+P/4//j/+P/6//v//P/8//v/+v/5//j/+P/6//7/AgAIABMAJgBCAGQAkgDLAAYB
NAFZAXYBhgF6AUkB8wCDABYAuf9c/wj/xP6X/ov+lP6p/sn+8f4Y/zr/Wf94/5j/sP/A
/8z/1P/c/+L/5//s/+//8P/w//H/8//z//b/9v/3//r/+//7//z//P/7//r/+v/8//3/
/v8AAP7///////////8AAAAAAQACAAQABQAHAAYABQAFAAUABgAHAAkACwAKAAoACQAI
AAkACgAKAAsADAANABAAEwAQAA8ADwAOABAAEgAVABcAFwAYABgAGQAdAB0AIAAiACYA
KAAoACsALQAuAC8AMAAzADcAOgA9AD0APgBAAEIARABFAEYARwBKAEsASwBLAEoASQBI
AEcASABGAEYARABCAEAAPwA8ADsAOQA3ADUANgA0ADIAMQAsACkAJwAjACQAIwAiACEA
HQAaABoAFwAUABMAEwAQAA8ADwAOAA0ACgAKAAgABwAJAAgACAAHAAQAAwADAAIAAgAC
AAAA//8AAAEAAQABAP///v/9//z//v/+////AAAAAP///////wAAAAABAAMABgAGAAYA
CAAHAAcABgAIAAsADAANAA8ADwAQABAAEgATABQAFQAXABkAGQAaABsAGgAZABgAGQAa
ABwAHQAeAB4AHgAdAB0AGwAbABwAHAAdAB0AHAAcABsAGQAYABgAGgAaABgAGAAWABUA
FQAUABIAEgASABIAEwATABIAEwARABAADwAOAA8ADwAQABAAEgAQAA8ADQAQABEAEgAT
ABQAFAAUABUAFgAUABQAFAAUABUAGAAZABoAFwAWABUAEwAVABUAFAAUABYAFgAVABUA
FQAUABMAEAARABEAEQARABAADwAOAAoACQAJAAkACQAKAAoADQALAAgACAAIAAcABgAG
AAQAAwABAAAA///+////AAABAAIAAgACAAIAAgABAAEAAQAAAAEAAgADAAQABAAEAAYA
DAAYAC0ASgBsAJQAygADATIBVAFtAYABfAFSAQMBlQAlAMb/bf8W/9D+pP6V/p/+tP7R
/vX+Ff82/1T/c/+U/7T/yv/Y/+T/6P/q/+7/8f/y//X/+P/6//3/AQD//wIAAgADAAIA
AwADAAQABgAHAAgACgAIAAcABgAGAAcACQAKAAsACQAKAAoACwALAAwADAANAA4ADwAR
ABMAEgARABEAEQATABQAFAAUABMAFAAUABUAEwATABUAFwAYABkAGwAcABwAHAAdAB0A
HwAiAA==
         </WaveFormData>
      </LeadData>
      <LeadData>
         <LeadByteCountTotal>10000</LeadByteCountTotal>
         <LeadTimeOffset>0</LeadTimeOffset>
         <LeadSampleCountTotal>5000</LeadSampleCountTotal>
         <LeadAmplitudeUnitsPerBit>4.88</LeadAmplitudeUnitsPerBit>
         <LeadAmplitudeUnits>��V</LeadAmplitudeUnits>
         <LeadHighLimit>2147483647</LeadHighLimit>
         <LeadLowLimit>268435456</LeadLowLimit>
         <LeadID>V4</LeadID>
         <LeadOffsetFirstSample>0</LeadOffsetFirstSample>
         <FirstSampleBaseline>0</FirstSampleBaseline>
         <LeadSampleSize>2</LeadSampleSize>
         <LeadOff>FALSE</LeadOff>
         <BaselineSway>FALSE</BaselineSway>
         <ExcessiveACNoise>FALSE</ExcessiveACNoise>
         <MuscleNoise>FALSE</MuscleNoise>
         <LeadDataCRC32>1260065023</LeadDataCRC32>
         <WaveFormData>
/P/8//z//P/+/wAAAgAEAAQABAAEAAQABgAGAAYABgAHAAgACQAKAAcABgAFAAQABQAG
AAcACAAHAAYABQAEAAIAAgACAAIAAwAEAAUABgAEAAIAAAD+/wAAAAAAAAAA///+//3/
/P/6//r/+v/6//z//P/8//z/+f/4//f/9v/5//r/+//8//z//P/9//3//v/9//v/+v/+
////AAACAAEAAAD///7/AAABAAEAAQACAAIAAwADAAIAAgACAAIAAgACAAMAAwABAAAA
///9//3//P/6//r/+v/7//z//v/6//r/+P/3//b/9//1//T/8P/t/+v/6f/q/+v/7P/t
/+3/7f/t/+3/7P/s/+v/6v/r/+z/7f/u/+z/6v/p/+n/7f/z//n/BgAdADwAZACcAN4A
JQFpAacB4AEEAgMC0gFoAdUASgDa/3f/Iv/m/sD+tf67/sf+3f77/h7/PP9Z/3f/lv+q
/7r/wv/J/83/0v/X/9v/3P/g/+L/4//i/+L/4//j/+X/5v/n/+j/6f/q/+r/6v/o/+r/
6v/q/+v/7f/u/+//7v/u/+3/7f/u/+//8f/z//H/8f/x//H/8f/y//L/8v/0//b/9v/2
//P/8//y//H/8//1//b/+P/4//j/+P/6//n/+f/6//n//P/+////AgABAAAAAAABAAMA
BwAJAAoACgANAA4ADwAOABEAEgAVABYAGAAbAB4AHwAgAB8AIQAkACYAJwAoACcAJwAo
ACgAJgAlACMAIgAkACMAJAAlACAAHwAdABsAGwAbABgAGAAWABQAFAAUABEADgAKAAkA
CgAJAAgACQAFAAMA///9//7//v/9//3/+//6//r/+f/3//b/9f/0//X/9f/1//X/8v/v
/+3/6//s/+3/7P/t/+z/6//q/+r/6f/o/+j/5//n/+j/6v/r/+r/6f/o/+j/6v/s/+3/
7v/v//H/8f/y//L/8//0//X/9//4//v//v/9//z//P/8//7/AAACAAMABAAEAAUABQAD
AAQABAAFAAYACAAJAAoABwAGAAUABAAFAAYABgAHAAYABgAHAAcABQAEAAMAAQAEAAQA
BAAFAAMAAgAAAP////8AAAAAAAAAAAAAAAD///7//f/8//v///8BAAEAAgABAAAA///+
////AQACAAUAAwACAAIAAwABAAEAAgACAAUABgAHAAgABgAFAAQAAgADAAUABgAIAAgA
CAAIAAcABQAEAAIAAAADAAQABAADAP///P/7//r//v8AAAMAAgABAP7//P/5//f/9P/y
//D/8v/z//T/9f/0//P/8v/x//P/8//z//P/9P/0//T/9P/z//L/8f/u//L/9f/3//n/
/f8JACAAQQBuAKwA8gA4AXkBtQHpAQQC+gG/AUwBtAApALz/Yv8V/9z+vP60/r3+z/7v
/hH/Mf9M/2T/gf+b/67/vP/I/9D/1//b/+D/4f/h/9//4v/j/+P/6P/q/+3/7//v/+7/
7f/s/+3/7v/u/+7/8P/y//L/8v/x//H/8P/v//D/8v/z//X/8//z//T/9f/z//P/8//z
//T/9v/3//j/9//4//f/9v/5//v//P/9//3//f/8//z//P/8//z//v8AAAEAAwADAAIA
AgABAAIABQAGAAgACwAKAA0ADgAOAA4AEQASABMAFQAZABsAHwAeAB4AHwAgACMAJgAn
ACsAKQAqACoAKgApACkAKgAqACsAKwAqACoAJgAjACIAIQAiACMAIwAjACAAHwAbABoA
GAAWABYAFgAWABQAEQARAA4ACwAIAAcABwAHAAUABQADAAIAAAD///3//P/8//v/+//8
//3//v/5//f/9f/z//X/9f/2//f/9v/1//L/8f/w/+//7v/u//D/8P/x//H/7//u/+7/
7f/u/+//8P/y//H/8v/y//L/8//1//X/9v/6//v//P/9//v/+v/7//z//f/+/wAAAgAB
AAIAAwADAAQABAAFAAUABgAIAAkACwAIAAgABwAGAAcACAAJAAoACAAIAAcABwAIAAgA
CQAJAAoACgAKAAkACAAGAAQAAwAFAAYABgAHAAQABAADAAIAAgACAAIAAQACAAMABAAF
AAIAAQAAAP//AgAEAAUABgAHAAgABQAFAAQABQAGAAYABwAJAAcABwAIAAgACAAIAAgA
CAALAAsACwAKAAcABwAGAAYACQAKAAsACwAIAAgABwAGAAQABAADAAEAAQAAAAEAAgAC
AAIAAwAAAAEAAAAAAP///f/6//j/9v/z//P/8//z//T/9f/2//f/9v/1//T/8//1//b/
9//4//b/9v/2//T/8v/1//n///8HABMAKgBLAHYArADuADABbwGrAdsB8gHkAaUBKAGO
AAcApP9S/w3/3P7C/rz+xf7X/vX+Ff8z/07/bP+L/6n/vP/I/9D/1P/Z/93/4v/n/+v/
6f/s/+3/7f/t/+7/8P/x//P/9P/1//b/9v/2//X/9P/0//b/9v/2//j/+f/5//n/+P/4
//f/9//4//n/+//9//z/+//6//n/+v/8//3//v/+/wAAAAAAAP/////+//3///8BAAIA
BAABAAAA//8AAAEAAwAGAAcABwAIAAgACgAIAAgACQALAA8AEwAVABYAFwAZABkAGQAa
AB0AHgAhACMAJAAmACgAKQAqACkAKwAsAC4ALwAwAC4ALQAtACwALgAtACsAKgArACkA
KQApACQAIwAhAB8AHwAhACAAIgAdABoAGQAYABgAFgATABMAEwARAA8ADwANAAsABwAF
AAgACAAHAAcABAACAAEA//8AAAAAAAAAAAAA///+//3/+//5//j/9//4//n/+P/5//b/
9f/0//T/9P/0//X/9f/2//b/9//3//b/9f/0//T/9v/4//n/+v/6//v/+v/6//7///8A
AAEAAgACAAQABgAEAAQABQAGAAkACgALAAsACwAKAAoACQALAAwADAANAA0ADgAOAA4A
DQAMAAsACgALAAwADAANAAsACgAKAAkACgAKAAoACQALAAoACQAJAAkACAAGAAUABwAI
AAgACAAHAAYABQADAAUABQAFAAUACQAIAAYABgAGAAYABgAHAAcACQAJAAgACAAJAAcA
BwAIAAgACwAMAA0ADgAMAAsACgAIAAgACQAJAAoACwAMAA0ADQALAAoACAAGAAcACAAI
AAcABQACAAEAAAABAAIABAACAAQAAgABAP///v/6//f/9P/2//f/+P/5//j/9//2//X/
9f/1//X/9f/4//j/+P/4//f/9v/1//L/9v/3//v///8DAA0AIgA/AGYAnADeACQBYQGV
AcMB4AHaAaUBNgGeABUAsP9e/xX/4P7A/rT+uf7L/uf+Cf8n/0T/YP97/5f/rv+8/8j/
1P/Z/9//4v/l/+X/5P/m/+b/5f/o/+r/7f/v/+7/7v/u/+7/7//w//D/8P/x//T/9f/2
//P/8//y//H/8v/0//X/9//1//X/9v/3//X/9f/1//X/9v/4//n/+v/3//j/9//2//j/
+f/5//n/+P/5//n/+v/6//r/+v/8//3///8CAAMAAAAAAP//AAADAAQABgAJAAgACwAM
AAwADgARABIAEwAVABkAGwAfABwAHAAdAB4AIgAkACQAJwAlACYAJgAmACUAJQAmACYA
JwAnACYAJgAiAB8AHgAdABwAHQAdAB0AGQAZABYAFgASABAAEAAQAA8ADgAMAA0ACAAF
AAIAAQABAAEA/////////v/8//v/9//2//b/9f/2//b/9v/2//P/8f/v/+3/7v/t/+3/
7f/r/+v/6f/p/+j/5//m/+b/6P/o/+n/6f/m/+b/5//n/+r/6//s/+7/7//w//D/8P/x
//P/8//0//f/+f/7//3//f/8//3//v///wAAAgAEAAMABAAFAAUABQAEAAQAAwAEAAYA
BwAJAAgACAAHAAYACAAIAAgACAAIAAgABwAHAAUABAAEAAMAAwAEAAUABQAEAAIAAAD/
/wAAAAD//////v/+//3//P/6//r/+v/5//r/+//8//3/+f/4//j/+P/4//j/+//9//7/
AQD+//z/+//7//z//f///wAAAAAAAAAAAAAAAP///v/8////AQACAAQAAwACAAEA////
/wAAAAAAAP7//v/9//v/+P/2//b/9v/4//r//f/8//v/+P/2//P/9P/y//H/8P/t/+3/
7f/t/+v/6//r/+v/7f/t/+3/7f/t/+z/6//q/+z/7P/s/+r/8P/t/+n/6f/t//P/AgAb
ADwAZgCeAOAAIwFjAaEB2gECAgUC1gFsAdcARgDQ/2v/Fv/Y/rb+q/6z/sP+2/75/hj/
NP9P/2v/iv+k/7b/wv/J/83/0P/R/9H/1P/Y/9r/2//e/+D/4//l/+X/5P/j/+L/5P/m
/+f/6P/n/+j/5//m/+T/5f/l/+X/5v/o/+n/6//q/+n/6f/p/+r/6//s/+3/7P/s/+v/
6v/q/+z/7P/s/+7/7//v/+//7//v/+7/7v/v//D/8f/0//L/8//1//X/9//4//j/+v/7
//z//v8BAP//AQABAAAABQAJAAsADQANAA8ADwARABMAFAAWABgAHAAeAB4AIQAfACAA
IAAgACQAJQAnACgAJwAlACIAIAAfAB0AHQAdAB0AHQAcABsAGAAXABMAEgARABAAEQAS
AA8ADAAIAAcABQADAAEAAQACAAEA/v/9//r/+P/1//P/9P/0//X/9f/z//L/8f/w/+7/
7f/s/+v/6//r/+z/7f/p/+f/4//h/+P/4//j/+T/4//i/+L/4f/i/+L/4//j/+X/5f/l
/+b/5v/m/+X/5P/m/+n/6v/s/+z/7f/u/+//8P/w//L/9P/1//b/+P/6//r/+v/6//n/
/f/+/wAAAQAAAAAA////////AAAAAAAAAgACAAIAAgAAAAAA////////AAACAAMAAQAA
AP///f////7//f/9/wAAAAD//////f/8//r/+P/5//r/+//7//n/+f/5//n/9//5//z/
/v/+//7//v/9//3//P/9/////v/+////AQABAAIAAgABAAAA///+/wIAAwAEAAQAAQAB
AAAAAAABAAIAAwADAAIAAgABAAAA///+//z/+f/5//j/+f/6//n/+v/8//r/+v/4//f/
9f/1//L/8P/u/+z/6//q/+n/7P/t/+7/7//u/+3/7P/r/+3/7v/v//D/7v/u/+7/7P/q
/+v/7f/z//v/CQAgAEEAagCiAOYALAFvAa8B5wEIAgICyQFUAboALQC+/2D/Ff/g/sL+
uP7B/s/+5/4F/yP/QP9e/33/m/+w/77/yP/M/8//0//Y/93/3//h/+T/5f/l/+b/5v/n
/+f/6f/q/+v/7P/s/+z/6//q/+r/7P/s/+z/7f/v//D/8f/u/+7/7f/t/+7/7//x//P/
8f/x//H/8f/x//L/8v/y//P/9v/3//j/9//3//b/9f/4//n/+f/6//r/+v/6//z/+v/7
//3//f8AAAIAAwAGAAUABAAEAAUACAALAAwADAAMAA8AEAARABIAFQAWABkAGgAcAB8A
IgAhACIAIQAjACYAKAApACoAKgApACkAKAAoACcAJQAkACQAIwAkACUAIAAfAB0AGwAc
AB0AGwAcABgAFgAWABYAEgAQAA0ADQAMAAsACgALAAcABQABAP//AgACAAEAAQD+//z/
+//5//j/+P/4//j/9//3//f/9//1//P/8v/x//L/8//y//P/8P/v/+7/7v/s/+z/7f/t
/+7/7v/v/+//7v/t/+z/7P/u//D/8f/y//H/8//z//T/9P/1//b/9//5//r//f8AAP3/
/P/8//z//v8AAAIAAwAEAAQABQAFAAMABAAEAAUABwAIAAgACAAHAAYABQAEAAcACAAI
AAkABgAGAAcABwAEAAQABAADAAQABAAEAAUAAwACAAAA//8BAAIAAgACAAAAAAAAAP//
/f/9//3//f8BAAEAAQABAP7//v/+//7//v8BAAMABAAHAAQAAgABAAEAAgADAAUABgAI
AAgACAAIAAgABwAGAAQABQAHAAgACgAIAAgACAAHAAYABgAFAAQABgAGAAUAAwABAP7/
/f/8//7/AAADAAIAAQD+//z/+f/6//j/9//2//X/9f/1//X/9P/z//L/8f/0//X/9v/3
//f/9v/1//T/9v/2//b/9P/4//f/9//5//v/BQAcAD0AaACiAOQAKAFnAaEB1QH2AfgB
ywFkAc4APwDO/3D/If/k/sD+uP6//tH+7/4R/y//SP9g/3v/l/+w/8L/zv/Y/9v/3//g
/+H/4f/i/+b/6P/p/+z/7v/x//P/8f/w/+//7v/w//L/8//0//L/9P/0//T/8v/z//P/
8//1//b/9v/3//b/9f/1//X/9v/3//j/+f/5//r/+v/6//j/+v/6//r/+//9//7////9
//3//P/8//3//v///wIAAAABAAMAAwADAAQABAAGAAcACAAKAA0ACwANAA0ADAARABUA
FwAZABgAGwAcAB8AHQAeACAAIgAmACgAKAArACkAKgAqACoALQAtAC4ALgAsACsAKQAo
ACcAJQAlACUAJAAlACUAJQAiACEAHQAcABsAGgAbABwAGAAWABMAEwARAA8ADQANAA0A
DQALAAsACAAGAAMAAQACAAIAAwADAAEAAAD///7//P/7//r/+f/7//v//P/9//r/+f/2
//X/9f/1//X/9v/0//T/9f/1//P/8v/y//H/9P/1//b/+P/2//b/9f/0//f/+f/5//r/
+v/7//z//f/8//z//v8AAAEAAgAEAAYABgAGAAYABQAHAAgACgALAAsADAAMAA0ADAAM
AAsACgALAAwADQAOAA0ADAAKAAkACQAKAAwADQAKAAoACgAJAAkACAAHAAcACgAKAAkA
CQAHAAYABAACAAMABAAFAAUAAwADAAMAAwABAAEAAQABAAYABwAHAAYABAAEAAQABAAF
AAcACAALAAkACAAIAAkACQAJAAoACgALAAwADQAOAAwACwAKAAgACgALAAsADAAMAAwA
DAALAAoACgAJAAgACgAKAAkABwADAAAA///+/wAAAgAFAAQAAgAAAP///f/9//r/+P/2
//b/9//4//n/+P/3//b/9f/2//f/+P/5//r/+v/6//r/+P/4//j/9v/6//3//f///wMA
CwAeADsAZACYANgAHAFXAY0BuwHaAdoBsQFOAb4AMQDI/3L/Jf/q/sb+uv6//tH+7/4T
/zH/Sv9m/4H/m/+y/8L/zv/Y/93/4//m/+f/6f/n/+r/6//r/+7/8P/z//X/9f/0//P/
8v/z//T/9P/0//X/+P/5//r/9//3//b/9f/4//r/+//9//z/+//7//v//f/9//3//f//
/wAAAAAAAP3//v/9//z///8BAAIAAwADAAMAAgACAAQABAAEAAYACAAJAAsACwAKAAoA
CQAKAA0ADgAQABMAEwAVABUAFAAWABkAGgAbABwAHwAgACMAIgAiACMAJAAnACoAKwAv
AC4ALgAtACwALQAtAC4ALgAwAC8ALQAsACoAJwAmACUAJAAlACUAJQAhACEAHgAeAB4A
HAAcABwAHAAaABcAFwAUABEADgANAA0ADQALAAsACQAIAAYABQADAAIAAgABAAIAAgAC
AAIA///9//v/+f/7//v//P/9//z/+//4//f/9v/1//T/9P/2//b/9//3//T/9P/1//X/
+P/5//r//P/8//z/+//6//3//////wAAAgADAAQABQAFAAQABQAGAAcACAAKAAwADAAM
AAwACwAMAAwADQANAA4AEAARABMAEAAQAA8ADgAPABAAEQASABAAEAAPAA8ADgAOAA8A
DwAQABAAEAAPAA0ADAALAAsADgAOAA0ADQAKAAoACQAIAAgACAAIAAcACQAJAAkACQAI
AAcABgAFAAYACQAMAAoACgAKAAoACQAJAAgACQAKAAoACwANAAwACwALAAoADAAMAAwA
DAAPAA8ADwAOAA0ADQAMAAwADwAQABEAEQANAAwACgAIAAoACgAJAAcABgAEAAQABAAE
AAQABQACAAUABAAEAAMAAAD8//n/9v/2//f/+P/5//n/+f/5//n/+P/3//b/9f/3//j/
+f/6//f/9v/1//L/9P/3//v///8DAAsAHAA3AFgAhgDEAAYBSQGDAbUB2gHgAb8BZAHY
AEUA1P+A/zP/+P7O/rz+u/7H/t3++/4Z/zj/Vv9x/4//qP+6/8T/zv/V/9v/4v/l/+f/
5f/o/+n/6f/p/+r/7P/t//D/8P/w//D/8P/w/+//7v/v//L/8//0//P/8//y//H/8f/y
//L/8//1//X/9v/3//T/8//y//H/9P/2//f/+P/3//j/9//2//b/9//3//f/+f/7//z/
/v/8//r/+P/4//v//f8AAAEA//8AAAAAAgACAAIAAwAFAAgACwAMAAwADAAPABAAEQAT
ABcAGQAdABwAHAAdAB4AIAAiACIAJQAnACgAKAAoACYAJQAlACQAJQAlACQAJAAiAB8A
HgAdABsAGwAaABkAGAAZABcAGAATABAADwAOAA8ADgAMAA0ACgAHAAQAAwACAAEA/v/9
//7//v/9//3/+v/4//f/9f/0//T/9P/0//L/8f/w/+//7P/r/+v/6//s/+3/7P/t/+v/
6f/n/+b/5//o/+r/6//q/+r/6//r/+3/7f/t/+7/8P/y//P/9P/0//X/9P/0//f/+f/7
//3//P/8//7/AAAAAAAAAQACAAUABgAHAAcABgAGAAcABwAIAAoACwANAAwADAALAAoA
CAAIAAgACAAJAAoACgALAAcABgAGAAUABQAGAAcABwAFAAQAAwADAAIAAgABAAEAAgAC
AAEAAAD///7//f/7//z//f/+///////9//v/+//6//z//P/8//z//P/9//3////9//z/
/P/9//7///8BAAIAAAAAAAAAAAABAAEAAQAAAAIAAwADAAQAAwACAAEA//8BAAIAAgAC
AP///v/8//n/+v/4//j/+P/7//z//v/8//v/+P/2//P/9P/y//H/8P/s/+v/6v/p/+v/
6//r/+v/7f/t/+3/7f/r/+r/6f/o/+v/7P/t/+z/7P/p/+n/6//v//X/BAAdAEAAagCg
AOAAJQFnAaMB3gECAgECzgFgAcsAQgDO/2v/GP/a/rb+rf61/sX+2f71/hb/NP9P/2//
jv+o/7j/wv/J/8v/zP/N/9P/1f/a/93/3//g/+D/4f/h/+L/4v/i/+L/5f/m/+b/5v/l
/+b/5f/k/+f/6f/q/+v/6f/q/+r/6//p/+n/6v/r/+3/7f/t/+3/6//s/+z/7P/u//D/
8P/w/+//7//u/+3/7P/t/+3/7v/v//D/8f/0//P/8//0//P/9v/4//n//P/6//r/+//9
//z///8AAAAABQAJAAsADQALAA0ADQAPABEAFAAYABwAHQAeAB0AHwAhACIAIgAiACQA
JQAnACgAJQAjACAAHgAgAB8AIAAhABwAGwAZABcAFQAVABIAEgARABAAEQASAA0ACgAG
AAUABAADAAIAAwAAAP///P/7//n/+P/2//X/9P/0//X/9f/y//D/7v/s/+3/7f/t/+3/
6v/p/+n/6f/n/+f/5f/l/+f/5//n/+j/5f/k/+T/4//j/+T/5v/n/+f/5//n/+j/6f/q
/+r/6v/u//H/8v/0//P/8//z//P/9f/2//n//P/6//r/+//8//3//v//////AQACAAQA
BQAEAAQAAwADAAYACAAJAAoACQAIAAcABgAGAAYABQAFAAUABgAIAAkABwAGAAUAAwAE
AAQABAAFAAUABAACAAEAAAAAAP///v8AAAAAAAD///7//f/8//v//f/9////AgABAAAA
///+//z//f/9////AAAAAAEAAwACAAEAAQAAAAEAAgADAAQAAwADAAMAAgAAAAEAAQAC
AAMABAAFAAUAAwACAAAA/v///wAAAAD///z/+v/6//r/+//8//7//P/9//z//P/7//r/
9v/z//D/8f/x//H/8f/v/+//7//v/+//7//v/+//8f/y//P/9P/x//D/7//s/+7/8f/z
//f/+f///xAAKwBQAIQAxAAOAVMBkwHNAfwBDALxAaIBHgGJAAwApP9L/wT/0P64/rf+
wf7V/vX+Gf84/1T/b/+J/6L/tP/A/8r/0f/X/9z/4f/h/9//4v/j/+P/5//o/+r/6//u
/+7/7v/u/+7/7v/t/+z/7//y//P/9P/z//P/8v/x//P/9P/0//X/9f/1//b/9//2//X/
9P/z//b/+P/5//r/+f/6//n/+P/6//v/+//7//z//f/9//7//f/8//v//P/9////AgAD
AAEAAgACAAQABgAGAAcACQAMAA8AEAAQABEAEwATABMAFwAbAB0AIQAfACAAIgAkACYA
KAAoACsALQAuAC4ALgAtAC0ALgAuAC8ALwAuAC4ALAApACgAJwAlACUAJAAjACIAIwAh
ACIAHQAaABkAGAAZABgAFgAXABQAEQAOAA0ADgANAAoACQAJAAgABgAFAAEAAAAAAP//
//8AAAEAAgD///3/+//5//r/+f/5//n/+//7//n/+f/3//X/8//y//P/9P/2//f/9f/0
//T/8//z//P/8//0//X/9v/2//b/9v/3//b/9v/5//v//f///////v///wAAAgACAAMA
BAAHAAgACQAJAAkACAAIAAcACgAMAA0ADwANAA4ADgAOABAAEAAQABAAEgASABEAEQAP
AA4ADgANAA0ADgAPAA8ADgAMAAoACQAKAAoACQAJAAkACgAKAAoACQAIAAcABQAGAAcA
CAAJAAkABwAFAAUABgAJAAoACwAMAAoACwALAA0ACwAKAAoACwAOAA8AEQASAA8ADgAN
AAwADgAPABAAEAAOAA8ADwAQAA4ADgAOAA0ADwAQABAAEAANAAwACgAHAAcABgAHAAgA
BwAIAAoACAAHAAQAAgD//wEAAAAAAAAA/P/7//r/+f/6//v//P/9//3//f/9//3//P/8
//z//P/9//7////+//z/+//7////BwAVAC4ATwB8ALQA+AA6AXsBuQHxARICDgLXAWQB
yAA5AMb/aP8d/+j+yv7E/sv+3f75/hn/Nf9Q/2z/i/+n/77/zv/Y/97/4f/j/+b/6f/r
/+7/8v/0//X/9P/0//X/9f/4//j/+P/4//v//P/8//z/+f/6//n/+P/7//3//v////7/
/v/9//3//////wAAAQADAAMAAwADAAIAAgABAAAAAQAEAAUABgAEAAUABQAFAAYABwAH
AAgACgAKAAoADAALAAsADAALAAwADgAPABIAEAAQABEAEwAUABcAGAAYABwAHwAgACEA
IQAjACMAJQAoACoALQAwAC8AMAAvADEAMwA0ADQANAA3ADcAOAA4ADcANQAyADAAMgAx
ADIAMwAwAC8ALQArACsAKwAoACgAKAAmACYAJgAhAB4AGgAZABoAGQAYABkAFgAVABIA
EQARABAADgANAAwADAANAA0ACQAIAAcABgAHAAcABwAHAAQAAwADAAMAAwADAAEAAQAB
AAEAAQACAP///v/+//3//f/+/wAAAQAAAP///v/+////AAAAAAAAAwAFAAUABgAFAAUA
BQAFAAkACgANABAADwAOAA4ADgARABIAEwATABYAFgAXABcAFgAWABUAFQAWABgAGQAa
ABkAGAAXABYAGAAYABcAFwAXABgAGgAbABcAFgAVABMAFgAWABYAFwAXABYAFAATABIA
EgARABAAEQASABMAEwASABEAEAAPABEAFQAWABQAFAAUABQAEgATABMAFQAWABYAFwAZ
ABgAFwAXABYAFwAYABkAGgAZABkAGQAYABYAFwAXABgAGQAaABsAGwAXABYAFAASABMA
FAAUABMAEgAQABAAEAAQABAAEQAOAA8ADgAOAA0ACwAIAAYABAAFAAUABQAFAAUABQAF
AAUAAwADAAMAAwAHAAgACQAKAAcABgAFAAIABAAFAAkADQARAB0AMABLAHIApgDoACwB
awGnAdcB9gH2AccBXAHIADsA0P96/zH/+P7W/sj+zf7b/vn+Hf87/1j/dP+T/6//xP/Q
/9r/4v/p/+3/8v/3//n/+P/6//r/+f/7//z//v///wEAAgADAAQABAAEAAMAAgADAAYA
BwAIAAYABwAHAAcABwAIAAgACQALAAsADAANAAwACwAKAAkADAAOAA8AEAAPABAADwAO
AA4ADwAPAA8AEgATABMAFAATABIAEQASABUAFwAaABsAGQAaABoAHAAcABwAHQAfACEA
JQAnACgAJwApACkAKQArAC8AMQA1ADMANAA2ADgAOAA6ADoAPQA/AEAAQABAAEAAPwA/
AD4APwA/AD4APgA7ADkAOQA5ADcANwA2ADUANAA1ADMANAAxAC4ALQAsACsAKgAoACkA
JwAlACMAIwAgAB8AHAAbAB4AHgAdAB0AGgAYABcAFQAVABYAFwAYABQAEwASABEAEAAP
AA8ADwARABEADwAPAAwACwAKAAoADAAMAA0ADQAKAAoACwALAA0ADQANAA4AEAASABMA
FAAUABUAFAAUABgAGQAaABsAGgAaABwAHgAeAB4AHwAgACMAJAAlACUAJQAkACQAIwAk
ACYAJwApACcAKAAoACgAJgAmACYAJgAnACgAKAApACcAJgAmACUAJQAmACcAJwAlACQA
IwAjACIAIgAhACEAIwAkACQAJAAjACIAIQAfACAAIQAiACMAIwAjAB8AHwAgACMAJAAl
ACYAJgAnACcAKQAoACYAJQAlACYAJwApACoAKQAoACcAJgAnACcAJwAmACcAKQAqACwA
KwAqACkAJwAnACgAKAAoACUAJAAiAB8AHwAeAB8AIAAhACIAJAAiACEAHgAcABkAHAAa
ABkAGAAWABUAFAATABQAFQAWABcAGQAZABkAGQAZABgAFwAWABcAGAAZABgAGgAZABsA
HwArAD8AXgCFALYA8gAyAW4BoQHRAfMB+AHSAXMB4ABQAOP/kP9E/wn/6P7a/t7+8f4N
/yn/Q/9d/3j/lv+1/9H/5P/y//r//v///wEABAAFAAcACgAOABAAEQASABIAEwATABQA
FAAUABQAFgAYABkAGgAZABoAGQAYABoAGwAbABsAGwAcABwAHQAbABsAHAAdAB4AHwAg
ACEAHwAgACAAIAAiACQAJAAkACIAIwAjACMAIgAjACMAJAAlACYAJwAqACkAKQAqACkA
KwAuAA==
         </WaveFormData>
      </LeadData>
      <LeadData>
         <LeadByteCountTotal>10000</LeadByteCountTotal>
         <LeadTimeOffset>0</LeadTimeOffset>
         <LeadSampleCountTotal>5000</LeadSampleCountTotal>
         <LeadAmplitudeUnitsPerBit>4.88</LeadAmplitudeUnitsPerBit>
         <LeadAmplitudeUnits>��V</LeadAmplitudeUnits>
         <LeadHighLimit>2147483647</LeadHighLimit>
         <LeadLowLimit>268435456</LeadLowLimit>
         <LeadID>V5</LeadID>
         <LeadOffsetFirstSample>0</LeadOffsetFirstSample>
         <FirstSampleBaseline>0</FirstSampleBaseline>
         <LeadSampleSize>2</LeadSampleSize>
         <LeadOff>FALSE</LeadOff>
         <BaselineSway>FALSE</BaselineSway>
         <ExcessiveACNoise>FALSE</ExcessiveACNoise>
         <MuscleNoise>FALSE</MuscleNoise>
         <LeadDataCRC32>2480344263</LeadDataCRC32>
         <WaveFormData>
7P/s/+z/7P/u//D/8v/0//T/9P/0//T/9v/2//b/9v/4//r//P/+//v/+v/5//j/+f/6
//v//P/6//r/+v/6//j/+P/4//j/+f/6//v//P/6//j/9v/0//X/9v/3//j/9//2//X/
9P/z//L/8f/w//H/8v/z//T/8f/w/+//7v/x//L/8//0//T/9P/0//X/9P/0//P/8//0
//b/+P/5//b/9v/1//T/9f/3//j/+f/5//n/+f/7//n/+v/6//r//f/9//3//v/6//n/
+P/3//T/9f/1//b/9v/2//f/+f/1//T/8v/w//H/8v/w/+//6//o/+b/5P/m/+b/5v/m
/+X/5f/m/+b/5f/m/+X/4//k/+b/6P/q/+X/4//j/+P/5v/p/+3/9f8IACQASgCBAMIA
CwFWAZ4B4AELAhMC7AGIAfYAZgD1/5v/U/8l/wj/+v73/v7+D/8r/0T/XP90/4z/ov+0
/77/xP/I/8n/zf/T/9f/2v/b/9z/3f/e/97/3v/d/+D/4f/h/+L/4//j/+P/5P/j/+P/
4//k/+f/6P/p/+r/5//m/+b/5v/p/+r/6//t/+v/6//r/+v/6v/r/+v/6//s/+3/7v/w
/+//7v/t/+7/7//w//H/8//x//H/8f/y//D/8f/x//P/9v/3//j/+v/3//j/9//4//v/
/f/+//////8BAAEABAAFAAcACAAJAA0ADwARABQAEgAUABMAFAAZABoAGwAdABwAHAAd
AB4AHAAcABwAGwAdAB0AHQAeABwAGgAYABQAFQAVABUAFQAVABIAEgASAA0ADQALAAoA
CQAJAAkACAADAAIAAAD+//7////8//z/+f/4//f/9v/1//T/8//y//L/8v/y//T/8v/w
/+3/6//s/+3/7P/r/+v/6//q/+r/6f/o/+f/5//o/+f/5//o/+f/5v/l/+T/6P/q/+v/
7P/q/+v/7P/t/+v/7f/t/+7/8P/y//X/+P/3//j/9v/0//b/+P/5//r/+v/7//z//v/8
//z//P/8////AAACAAMAAgAAAP///f///wAAAQABAAEAAQACAAIAAQAAAP///v///wAA
AQABAP7//f/8//v//P/9//3//v/8//v/+//8//v/+v/4//f//P/+/////v/9//z/+//6
//v//P/+/wAAAAD//////////////v/9/wEAAgADAAQABAADAAIAAQACAAMABgAHAAYA
BgAGAAYAAwACAAIAAQACAAMABAABAP7//P/7//r//f///wIAAQD+//z/+v/4//b/8//x
/+//8f/y//P/9P/x//D/7//t/+7/8P/x//L/8v/y//H/8P/u/+7/7v/t//H/8//1//T/
9f/9/w8ALgBaAJQA2QAiAWUBqgHiAQQCBQLXAWwB2gBOAOT/kf9R/yH/A//4/vr+B/8k
/0P/W/9u/4L/mP+s/7r/xv/O/9b/2v/f/+H/4f/h/+D/4f/i/+P/5v/o/+r/6//s/+v/
6f/o/+v/6//r/+z/7//v/+//8P/v/+7/7f/s/+//8P/y//T/8f/w/+//7//v/+//7//v
//H/8//0//X/9P/z//L/8v/z//T/9f/4//f/9v/1//X/9//3//f/+P/6//v/+//9//z/
+//6//r//f8AAAEABAADAAMAAgABAAUABwAHAAoADQAPABAAEQARABEAEQASABQAGAAZ
ABwAHAAcABwAHQAeAB4AHwAgACIAIgAiACEAHwAdABsAGgAbABwAHQAcABoAGQAYABcA
FwAUABQAFAATABMAEQAQAA0ACwAJAAYABQAGAAYABgADAAMA///+//3//P/7//r//P/8
//z//P/5//b/8//y//X/9v/2//f/9v/1//L/7//x//H/8P/w//L/8v/y//P/8v/v/+3/
7P/v//D/8f/y//L/8v/x//D/8P/x//L/8//1//f/9//4//f/9v/2//b/+P/8//3//v/9
//7//v/+//7///8AAAIABAAEAAQABAADAAIAAgABAAMABAAGAAcABAAEAAQAAwADAAMA
BAAEAAYABgAGAAYAAwACAAEA//8CAAMABAAFAAQAAwABAAAAAAD/////AAACAAIAAQAB
AP///v/+//7/AAACAAQABAAEAAQAAQAAAAAAAAADAAMABAAFAAQABQAFAAUABAAEAAQA
BAAIAAkACgALAAkABwAHAAUACQAKAAsADAAKAAgABwAFAAUABQAFAAEAAgACAAMABAAB
AAEAAgD//wEAAAD///7//P/5//f/9f/0//T/9P/0//X/9v/3//f/9P/0//P/8v/3//j/
+P/4//f/9v/1//P/8f/z//f//P8BAAsAHQA6AGIAmADZAB4BYQGkAdwB/AH5AcMBUgG6
ADIAzv+F/0v/If8J//7+/v4N/yj/Q/9Z/3L/iv+i/7j/yP/Q/9b/2P/a/9//5f/p/+3/
7f/t/+3/7f/u/+7/7v/t//L/8//z//T/8v/x//D/8P/z//P/8//0//b/9v/2//b/9f/0
//T/9P/1//b/9//5//j/9//2//X/+P/5//n/+f/5//n/+f/6//n/+P/3//j/+//8//3/
///+//3//P/8//7//////wEAAQABAAEAAgAAAAIAAgAEAAcACQAKAAsADAANAAwADgAR
ABMAFAAVABgAGQAaABwAHAAeAB0AHgAhACIAIwAlACMAIgAiACIAIgAiACIAIQAiACEA
IAAgAB8AHgAdABoAHQAdAB0AHQAcABgAFwAWABUAFQATABIAEgARABAADgALAAoACAAG
AAgACQAGAAYABAACAAAA/v/+//7//v/+//3//P/7//z/+f/4//b/9f/4//n/+P/3//b/
9f/z//L/8v/y//L/8//1//P/8v/y//P/8v/x//D/9P/2//f/+P/1//X/9f/1//f/+f/5
//r//P/8//3//v/8//7//f/8//7/AAABAAIAAQABAAEAAgAEAAQABAAEAAQABAAFAAUA
AwACAAIAAQADAAQABQAFAAQAAwADAAIABAAEAAQABAAEAAQABAADAAAA///+//3/AAAB
AAEAAgD///3//P/8//7//v/9//3/AgACAAEAAAD///7/AAAAAAEAAgAEAAMAAwADAAMA
AwACAAEABQAGAAcACAAGAAUABAADAAUABQAHAAcACgAKAAoACgAGAAQAAwABAAQABQAG
AAMAAAD+//3//P/+////AQD//wAA/v/8//r/+f/1//L/7//v//D/8f/y//H/8P/v/+3/
7//w//D/8P/0//T/8//y//H/8P/v/+3/8f/z//X/+P/5/wEAEQAsAFIAhgDJAA4BTwGM
AcIB6AHtAcMBXAHIAD4A2P+L/0v/G////vD+8P77/hj/Nf9P/2T/ev+O/6T/tv/C/8z/
1P/a/93/4f/h/+H/4P/h/+L/4//n/+j/6f/p/+v/6//q/+r/6f/p/+n/6v/s/+3/7v/w
/+3/7P/r/+r/6//s/+7/8P/u/+7/7v/v/+3/7f/t/+3/7//x//L/8//y//H/8P/w//L/
8v/y//T/8v/y//L/8//x//H/8f/y//X/9//4//v/+P/3//b/9v/5//z//f8AAAAAAQAB
AAEAAQADAAMABgAIAAsADQAPAA4ADwAQABIAFQAYABgAGgAaABoAGgAbABoAGgAbABwA
HgAeAB4AHQAbABkAFwAWABgAGAAYABYAFgAVABQAEwASAA4ADQAMAAoACwAKAAoABwAF
AAMAAAD//wAAAAAAAP7//f/4//b/9f/0//P/8v/0//T/9P/0/+//7P/p/+j/6f/q/+r/
6//p/+n/5//l/+P/4//i/+L/4//k/+X/5//l/+P/4v/i/+f/6P/p/+r/6f/q/+r/6v/q
/+v/7P/t//D/8//0//b/8//y//L/8v/0//j/+f/6//v//P/8//z/+//7//v//P/9//7/
//8AAP///v/+//3///8AAAIAAwAAAAAAAAD///7//f/9//z//f/+////AAD7//r/+f/3
//j/+f/6//v/+//7//r/+v/4//f/9//4//r/+v/5//n/9v/0//T/9P/0//T/9//4//r/
/P/7//n/+P/3//n/+//8//3//P/8//z//P/7//v/+//7//7///8CAAMAAQAAAP///v/+
//7///////////////v/+f/4//j/+P/5//v//v/9//n/9v/z//D/8f/v/+7/7f/q/+r/
6v/q/+j/6P/o/+f/6v/s/+3/7v/u/+z/6f/m/+j/6P/o/+f/6//r/+f/5v/n/+v/9f8K
ACgAUACHAMgACwFOAZQB1gEHAhMC8AGQAf4AbAD3/5n/T/8d/wD/9P71/v7+E/8v/0b/
Wv9u/4T/nv+y/8D/yv/O/8//z//P/9H/1f/X/9n/2//f/+D/4f/h/+D/3//d/9z/4P/h
/+L/5P/j/+P/4//k/+T/5P/k/+T/5v/m/+f/6P/l/+T/4//j/+T/5f/m/+f/5//n/+b/
5f/n/+f/5//o/+n/6v/r/+7/6//q/+n/6f/q/+v/7P/u/+3/7f/s/+3/7//v/+//8P/x
//T/9f/4//j/9//1//P/9//7//3/AgACAAMAAwADAAYABwAIAAoADQAQABAAEgARABAA
DwAPABIAFAAXABoAGQAYABcAFQAUABMAEgASABQAFAAUABIAEQAPAA0ACwAOAAwADQAO
AAgABwAEAAIAAAD///7//P/8//z/+//6//j/9//y//D/8v/y//L/8v/v/+7/7f/s/+z/
6v/o/+j/6v/q/+n/6f/n/+X/4f/d/+D/4f/h/+L/4f/g/9//3//h/9//3v/e/+L/4v/i
/+L/4v/i/+H/4P/j/+X/5//p/+f/6f/p/+r/7P/s/+3/7v/w//T/9f/2//T/9P/z//L/
9f/3//n//P/7//r/+f/4//r/+v/7//v//v/+///////8//z//P/7//z//f///wAA///+
//3//P/8//z//P/7//z//f/+/////P/7//n/+P/5//n/+v/8//v/+v/4//f/9v/4//r/
+//8//3//v/7//r/+v/6//v/+//8//3//v////////////7//f/8/wAAAQACAAMAAAD/
/wAA//8BAAIAAwAEAAMAAgACAAEAAAD///7/+f/8//z//f/+//3//f/+//v//P/6//j/
9v/2//P/8f/v/+3/7P/r/+r/7f/u/+//7//s/+z/6//q/+3/7v/u/+7/7v/u/+7/7f/p
/+n/6//w//X///8TADAAWACOANEAGAFdAaYB5AEOAhEC4wF4AeIAUgDk/5H/U/8n/w3/
AP8A/wn/IP87/1H/aP+A/5j/sP/C/8z/0P/S/9T/1//d/+H/4f/k/+X/5v/n/+b/5v/m
/+X/6v/r/+v/7P/s/+v/6v/q/+v/6//r/+z/7f/u/+//8P/t/+z/7P/s/+3/7v/v//H/
7//v/+//7//u/+//7//v//L/8//0//b/8//y//H/8v/z//T/9f/3//X/9f/1//b/9v/3
//f/+f/6//v//P/+//3//v/9//7/AQADAAQABQAFAAcABwAKAAkACwAMAA0ADwARABMA
FgAWABgAFwAYABsAHAAdAB8AHgAeAB8AIAAgACAAIAAfAB8AHwAfACAAHQAcABsAGAAZ
ABkAGQAZABcAFAAUABQADwAPAA0ADAALAAsACwAKAAUABAACAAAAAgADAAAAAAD+//z/
+v/4//j/+P/4//j/+f/4//f/+P/2//T/8f/v//L/8//y//H/8P/v/+3/7P/s/+z/7P/t
/+7/7f/t/+7/7f/s/+v/6v/s/+7/7//w/+7/7//w//H/8f/z//P/9P/1//b/+P/6//n/
+v/4//b/+v/8//3//v/8//3//v8AAP7//v/+//7/AQACAAQABQAEAAIAAQD//wAAAgAE
AAUAAwADAAQABAADAAIAAQAAAAEAAgADAAMAAAD///7//f8AAAEAAQACAAEA///+//7/
/P/8//v/+/8CAAIAAQD+//7//v/+//7//v///wAAAgAEAAMAAQAAAP//AQADAAQABQAG
AAYABgAGAAYABQAEAAMABAAFAAgACQAJAAgABwAGAAcABgAGAAUABwAHAAcAAwAAAP7/
/f/8////AQAEAAMAAQD+//v/+P/6//f/9f/z//T/9P/0//T/8//y//H/7//y//T/9f/2
//f/9v/0//L/9P/0//T/8//1//X/9f/0//X//f8PACwAVgCMAM0AEAFRAZABygH0Af8B
3wGEAfYAaAD2/6H/Xf8p/wn//P78/gv/Jv9D/1n/bP+A/5T/qv+8/8z/1v/c/+D/4//j
/+P/4f/j/+X/5//p/+3/7v/v/+//7v/t/+v/6v/u/+//8P/y//L/8f/w//D/8P/w//D/
8P/x//L/9P/2//P/8v/x//H/9P/1//b/9//3//f/9v/1//X/9f/1//b/9//4//n//P/5
//j/9//3//r/+//8//7//P/9//3////9//3//f/+////AgADAAYABQAFAAQAAwAIAAsA
DAAQABAAEQARABEAEgATABQAFgAYABwAHQAgAB8AHgAdAB0AHwAgACIAJAAiACIAIgAh
ACAAHwAeAB4AHwAgACEAIAAfAB0AGwAZABwAGgAbABwAFwAXABUAFAAQAA8ADgAMAAsA
DAAMAAwACAAHAAIAAAABAAIAAwAEAAMAAgABAAAA/v/8//r/+v/9//7//v////3/+//3
//P/9v/3//f/+P/3//b/9f/1//X/8//y//L/9f/2//f/+P/2//b/9f/0//X/9//5//v/
+v/7//r/+v/6//r/+//8////AgACAAIAAAAAAP///v///wEAAwAGAAQABAAEAAQABAAE
AAUABQAHAAgACgALAAkACAAHAAUABgAHAAkACgAIAAgACAAIAAQABAAEAAMABgAHAAgA
CQAHAAUAAgAAAAMAAwAEAAYABAAEAAMAAwAAAAAAAQACAAYABgAGAAQAAgACAAIAAgAF
AAYACAAKAAgABwAHAAcABgAHAAcABwAJAAoACwAMAAoACQAIAAcACAAJAAwADQAOAA4A
DgAOAAsACgAKAAkACwALAAsABwAEAAIAAQAAAAMABQAIAAcABAACAAAA/v/+//v/+f/3
//f/+P/5//r/9//2//X/8//2//j/+f/6//r/+v/5//j/9v/2//b/9f/7//3//f/8//3/
AwARACwAUgCIAMUACAFHAYQBugHgAesBywF0AewAYAD0/6P/X/8t/wv//P76/gn/Jv9D
/1v/cv+E/5j/rv/C/87/2P/g/+b/6f/p/+n/6f/o/+n/6v/r//D/8v/0//X/9P/z//H/
8P/z//P/8//0//b/9//4//r/9//2//X/9P/3//j/+v/8//v/+v/5//n/+//7//v/+//8
//3//f/9//z/+//6//r//f/+////AgABAAAA/////wEAAQABAAIABAAFAAUABwAGAAUA
BAAEAAcACgALAA4ADQANAAwACwANAA8ADwASABUAFwAYABkAGQAZABkAGgAcACAAIQAk
ACUAJAAjACMAJAAkACUAJgAoACgAKAAnACUAIwAhACAAIQAiACMAIgAhAB8AHQAbABwA
GgAbABwAGwAbABkAGAATABEADwAMAA0ADgAOAA4ADAALAAYABAAFAAQAAwACAAIAAgAC
AAIA/v/8//r/+v/7//z//P/9//z/+//4//X/9f/1//T/9P/2//b/9v/3//b/8//x//D/
9P/2//j/+v/4//j/9//2//j/+f/6//v//f//////AAD///7//v/+/wEABAAEAAQABAAE
AAMAAgAEAAUABgAIAAoACgAKAAoABwAGAAYABQAHAAgACgALAAkACAAHAAUABwAHAAgA
CAAIAAgACAAIAAQABAAEAAMABAAFAAYABwAGAAUAAwACAAIAAQABAAIABAAEAAMAAwAB
AAAAAAAAAAAABAAGAAUABAADAAIAAgACAAMABAAFAAUABgAHAAUABQAEAAMABQAGAAcA
CAALAAsACwALAAoACQAKAAkADQAOAA8AEAAMAAoACQAHAAkACQAJAAUAAwACAAIAAgAB
AAEAAgD//wAAAAAAAAAA/f/5//b/8//z//T/9f/2//T/9P/0//P/8f/y//L/8v/1//b/
9v/2//P/8v/x/+//8f/z//f/+v/9/wEADQAiAEQAcgCvAPQANwF4AbQB4gHxAdsBigEE
AXIA/v+r/2f/M/8P//z+9v77/g7/K/9F/1z/dP+K/6D/tP/C/8z/0v/W/9v/4f/j/+P/
4v/j/+T/5f/n/+j/6f/p/+3/7f/s/+z/7P/r/+r/6v/s/+3/7v/w/+3/7P/r/+r/7P/s
/+3/7v/w//D/8P/x/+//7f/r/+n/7f/v//D/8f/w/+//7v/u//D/8P/w//L/9P/0//T/
9f/y//H/8P/w//P/9f/2//n/9//3//f/+P/4//r/+v/8/wAAAQABAAEAAgADAAIABAAI
AAsADQAPAA8ADwAPABAAEQAUABQAFgAZABoAGwAdAB0AHAAcABwAHAAcABwAGwAYABcA
FgAWABYAFgAWABQAFQAVABUAFQAUABAADwAOAA4ADwAOAA4ACQAHAAUAAgD+//7//f/8
//7////8//z/+P/2//T/8v/0//T/9P/0//L/8P/u/+7/7P/s/+v/6//r/+v/6f/n/+b/
5f/j/+L/5P/m/+j/6//p/+f/5v/m/+j/6P/o/+j/6v/s/+3/7v/t/+3/7f/t//D/8//0
//b/9P/0//X/9v/3//r/+v/6//3//v/+//7//f/9//3//v///wAAAQACAAAAAAABAAEA
AAAAAAEAAQABAAIAAwADAAAA//////7/AAAAAAAAAAD8//z//P/7//v/+//7//v//f/9
//z//P/5//f/9v/2//f/+P/4//n/+v/4//f/9P/2//j/+P/4//j/+P/4//n/+v/4//f/
9//3//v//f/+/////f/8//v/+v/9//3//f/9//3//f/////////+//3//P///wAAAgAD
AAAA///+//n/+//6//r/+v/8//3////9//n/9v/z//D/8f/v/+7/7f/p/+j/5//m/+j/
6P/o/+f/6f/q/+r/6v/p/+j/5v/k/+b/6P/q/+v/5//l/+P/5v/p/+3/9/8MACoAUgCH
AMgADQFQAZgB2gEJAhEC5gGCAfAAZADx/5X/T/8d/wL/9v71/v7+Ef8p/0D/Vv9s/4b/
oP+2/8L/yP/K/83/zf/N/9H/1f/X/9n/2//c/9z/3P/b/9//3//e/97/4f/h/+H/4v/h
/9//3f/c/9//4P/h/+L/4P/g/+H/4v/g/+D/4P/h/+L/4//k/+X/5f/l/+T/4//k/+X/
5v/o/+f/5v/l/+b/5P/k/+T/5f/o/+n/6v/s/+v/6//q/+v/7P/t/+7/8P/v//D/7//w
//L/8//z//P/+P/7//z/AAD+/////////wIABQAIAAwADAAOAA0ADgASABIAEgATABcA
GAAaABwAGgAYABYAEwAVABUAFQAWABUAFAATABAAEAAPAA4ADQAQAA4ADwAQAAoACQAG
AAQAAwADAAMAAgD///7//P/6//f/9//z//L/8v/y//L/8v/w/+7/7P/q/+v/6v/p/+r/
6f/o/+b/5f/j/+P/4f/f/+L/4//j/+T/4v/g/97/3f/g/9//3//g/+D/4P/g/+D/4f/i
/+L/4v/l/+f/6f/r/+r/6//q/+r/7f/u//D/8v/x//T/9P/0//X/9v/2//b/9//5//v/
/v/7//r/+f/4//r//P///wEAAAAAAAEAAQAAAAAAAAD//wAAAQADAAQAAQAAAP///v//
/wAAAQABAP///////////f/9//z//P/9//3//v8AAP7//P/5//f//P/8////AAD///7/
/f/8//z//P/9//7/AAD//////////////v/9////AAABAAIAAQABAAEAAQABAAEAAwAD
AAUABgAHAAgABAACAAEA//8CAAMABAABAP///v/+//7//v///wEA//8AAP7//P/6//n/
9f/y/+//7//w//H/8v/w//D/8P/v/+3/7v/u/+7/8f/y//L/8v/x//D/7//t/+//8f/1
//b/9f/5/wMAGgA+AHAAsQD4AD8BhgHIAfwBFQIDAr4BQAGuAC4Ay/99/0P/G/8E//z+
Af8S/y//Tf9k/3j/jv+i/7b/wP/K/9L/1v/b/+H/4//j/+L/4//k/+X/6f/q/+v/6//v
/+//7v/u/+z/6//q/+r/7v/v//D/8v/w//D/8P/w//D/8P/x//L/9P/0//T/9f/0//P/
8v/x//X/9//4//n/+P/3//b/9v/2//b/9v/4//r/+v/6//v/+v/5//j/+P/7//3//v8B
AP7//f/8//z//v8AAAAAAgAFAAcACAAJAAoACwAKAAwAEAATABUAFwAXABcAFwAYABsA
HgAeACAAJAAkACQAJQAkACQAJQAmACcAKAApACkAJwAlACMAIgAkACQAJAAiACQAIwAi
ACEAHgAaABkAGAAYABkAGAAYABMAEQAPAAwADAAMAAsACgALAAsABwAGAAMAAgABAAAA
AQACAAMABAABAP7/+//6//z//P/7//v//f/9//v/+f/2//X/8//y//P/9P/1//f/9v/z
//H/8P/0//T/9P/0//X/9v/2//b/9f/1//X/9f/4//v//P/+//3//P/8//z//f8AAAAA
AAADAAQABAAEAAMAAwADAAQABQAGAAcACAAGAAYABwAHAAgACAAJAAkACQAKAAsACwAI
AAcABwAGAAkACgALAAwACAAIAAgABwAHAAcABwAHAAkACQAIAAgABQADAAIAAgAFAAYA
BgAHAAYABAADAAAAAgAFAAYABwAIAAYABgAHAAgABgAFAAUABQAJAAsADAANAAsACgAJ
AAgADAANAA4ADwAOAA0ADgANAA4ADgAOAA4ADgAOAA8ADwAMAAsACgAFAAYABgAHAAgA
CAAJAAsACQAGAAQAAgAAAAEA///+//3/+f/4//f/9v/5//r/+//7//n/+v/6//r/+v/6
//n/+P/7//z//f/9//n/9//3//r///8LAB8APgBmAJwA3wAgAWUBrAHqARQCGQLvAYYB
7gBeAOz/l/9Z/y3/E/8I/wr/F/8u/0n/X/9y/4b/oP+6/8z/1v/e/+D/4v/j/+X/5//r
/+3/7//x//P/8v/y//L/8f/1//X/9P/0//f/9//3//j/+P/3//b/9v/5//r/+//8//v/
+v/6//r/+v/6//r/+//8//3//v////3//f/8//v//P/9//7/AAD+//7//v8AAAAAAAAA
AAEAAwADAAMABAADAAMAAgADAAYABwAIAAoACQAKAAkACgAMAA0ADQANABEAEwATABYA
FgAXABcAFwAbAB0AHwAiACIAJAAjACQAKAAoACgAKQAsACwALQAuACsAKgApACcAKQAp
ACkAKgApACgAJwAkACYAJQAkACMAJAAiACMAJAAeAB0AGgAYABkAGQAZABgAEwASABAA
DgAPAA8ACwAKAAwADAAMAAwACgAIAAYABAAEAAQABAAGAAUABAACAAEAAwADAAEA//8B
AAEAAAAAAP3//P/7//v//v/9//3//v/9//z/+//6//3//v/+//7/AAABAAIAAwAAAAEA
AAAAAAMABAAGAAgABgAIAAcABgAJAAoACgAKAAwADQAOABAADQAMAAsACgANAA4AEAAR
AA8ADgAOAA0ADQAOAA8ADwARABEAEgASABEAEAAPAA4ADwAQABEAEQAQAA8ADgANAA0A
DQAMAAwADgANAA0ADgANAAwACgAJAAwAEAASABAAEAAQABAADgAOAA8AEAARABEAEgAT
ABMAEwASABEAFAAUABQAFAAVABUAFQAVABQAEwAUABMAFQAWABcAGAAWABQAEwARABIA
EwAUABEADwAOAA4ADgAMAA0ADwANAA8ADgANAAwACQAFAAIA/////wAAAQACAAIAAgAC
AAEAAAAAAP///v8DAAQABAAEAAEAAAD///3///8BAAUACAALABEAHQA4AFwAkADPABQB
WQGYAdIB+AEBAt0BfgHwAGQA+P+p/2v/Of8Z/wr/Bv8P/yr/Sf9j/3r/kP+o/77/zv/a
/97/5P/q/+3/8//3//n/9//3//f/9//5//r/+//7//7//////wAAAAD///7//v8AAAEA
AgAEAAMAAgABAAAAAgACAAMABAAGAAYABgAHAAYABQAEAAMABQAHAAgACQAHAAcABwAI
AAgACAAIAAoADAAMAAwADQAMAAsACgAKAAsADQAOABEAEAAPAA4ADgAQABIAEgAUABgA
GQAZABkAGgAbABoAHAAeACEAIwAlACUAJQAlACYAKQAsACwALgAyADIAMgAzADEAMAAw
ADAAMwA0ADUANQAzADEALwAuAC4ALgAuACwALQAtAC0ALQAqACYAJQAkACQAJQAkACQA
IAAfAB4AHAAaABoAGQAYABkAGQAVABQAEQAQAA8ADgAPABAAEQASAA4ADAAKAAoACgAK
AAkACQALAAsACQAHAAYABQADAAIAAwAEAAUABwAFAAMAAgACAAQABAAEAAQABgAIAAkA
CgAHAAcABwAHAAgACwAMAA4ADAAMAA0ADgANABAAEAAQABIAFAAVABYAEwATABMAFAAX
ABgAGQAaABkAGAAYABcAFgAWABcAFwAZABoAGwAbABgAFwAXABYAFwAYABkAGgAWABYA
FgAVABMAEwATABMAFAAVABUAFgAVABMAEgASABMAFAAUABUAFgAUABEAEgASABUAFgAX
ABgAGAAYABkAGgAXABUAFAATABYAGQAbAB0AHAAaABgAFgAYABkAGgAbABsAGwAdAB0A
HQAcABsAGgAcABwAHQAdABoAGQAYABMAFQAUABQAFAAUABUAFwAVABMAEAANAAoADQAL
AAoACQAHAAYABQAEAAUABgAHAAcACQAKAAoACgALAAoACAAGAAkACgALAAsACwAJAAcA
DAATACUAPwBkAJQA0AAPAUwBiQHCAewB/AHhAYsBAAFuAP7/rP9r/zf/Gf8L/wr/Fv8v
/0r/X/9x/4T/nv+4/87/4P/q//D/8v/y//P/8//1//f/+//9////AQACAAIAAgABAAMA
AwACAAIABAAFAAYACAAGAAUABAAEAAUABgAHAAgACAAIAAkACgAIAAgACAAJAAsACwAL
AAsACwALAAoACQAMAA0ADgAQAA8ADgANAA4ADAAMAAwADQAOAA8AEAASABEAEQAQABEA
EwAVAA==
         </WaveFormData>
      </LeadData>
      <LeadData>
         <LeadByteCountTotal>10000</LeadByteCountTotal>
         <LeadTimeOffset>0</LeadTimeOffset>
         <LeadSampleCountTotal>5000</LeadSampleCountTotal>
         <LeadAmplitudeUnitsPerBit>4.88</LeadAmplitudeUnitsPerBit>
         <LeadAmplitudeUnits>��V</LeadAmplitudeUnits>
         <LeadHighLimit>2147483647</LeadHighLimit>
         <LeadLowLimit>268435456</LeadLowLimit>
         <LeadID>V6</LeadID>
         <LeadOffsetFirstSample>0</LeadOffsetFirstSample>
         <FirstSampleBaseline>0</FirstSampleBaseline>
         <LeadSampleSize>2</LeadSampleSize>
         <LeadOff>FALSE</LeadOff>
         <BaselineSway>FALSE</BaselineSway>
         <ExcessiveACNoise>FALSE</ExcessiveACNoise>
         <MuscleNoise>FALSE</MuscleNoise>
         <LeadDataCRC32>152772475</LeadDataCRC32>
         <WaveFormData>
7v/u/+7/7v/w//L/9P/2//j/+P/4//j/+P/4//j/+P/7//z//f/+//v/+v/5//j/+//8
//3//v/8//z//P/8//r/+v/6//r/+//8//3//v/7//r/+f/4//n/+v/7//z/+//6//n/
+P/2//b/9v/2//f/+P/5//r/9//2//X/9P/3//j/+f/6//r/+v/6//v/+f/5//n/+f/6
//z//f/+//3//f/8//v//P/9////AAAAAAAAAQACAAIAAgABAAEABAAEAAUABgACAAEA
AAD///z//f/9//7//v/+////AAD+//z/+f/2//X/9v/2//X/7//t/+z/6//s/+3/7f/u
/+7/7v/u/+7/7f/t/+z/6//u/+//7//w/+z/6P/o/+j/7f/w//P/+f8DABUALwBUAIMA
twDuACUBVgF4AYQBbAEqAcgAZgAZAN//sP+P/3r/av9f/1//bP9//47/m/+s/7z/yv/V
/9j/2f/a/9v/3f/f/+X/5//n/+j/6v/p/+f/5f/k/+b/6P/q/+z/6v/r/+z/7P/r/+r/
6v/p/+v/7P/u/+//7P/r/+r/6f/s/+7/7//w/+//7v/t/+3/7f/s/+z/7f/u/+3/8P/x
/+7/8P/v/+3/8P/x//P/9P/z//L/8v/y//D/8f/x//H/8//1//f/+v/6//j/9//2//r/
+//8//3//f/9////AAD+/wAAAAABAAMABwAKAAwADQAOAA4ADAAQABIAEwAVABMAFAAW
ABgAGAAXABcAFwAaABsAGwAcABgAFwAVABIAEgATABQAEwARABEAEAAQAA0ADQALAAoA
CgAJAAkACgAHAAQAAQD//wEAAAD//////v/7//r/+v/4//f/9v/0//X/9v/4//n/9//1
//L/8P/w//H/8f/y//D/7//v/+//7f/s/+z/7P/u/+//8P/x/+//7//t/+z/7//v//D/
8f/u/+7/7//z//H/8f/w//D/8v/0//f/+v/4//j/9v/1//j/+f/7//z/+f/5//r/+//8
//z/+//7//3//f8BAAMAAAD///3/+//+//////8AAAAAAAABAAEAAQAAAP7//f//////
AAABAAAA/v/8//r//P/9//3//v/8//z//f/9//z/+//6//n//f///////v/8//z//P/8
////AAACAAMAAQABAAEAAQABAAAA///+/wEAAwAFAAcABAAEAAMAAgADAAUABwAJAAgA
CAAJAAkABgAGAAYABQAGAAcACAAFAAQAAgABAAAAAwAFAAcACAAFAAEA/f/6//j/9//1
//L/9P/1//b/9//2//T/8//y//X/9v/3//j/9//3//f/9//2//T/8//y//j/+v/6//n/
+P/9/wkAHQA9AGcAnADNAP8ALgFXAXIBdgFeARoBuABaABAA2f+t/4r/cf9i/1z/Zf97
/5D/of+u/7n/xP/S/9z/4f/m/+n/7v/x//H/8f/v/+3/7f/u//D/9P/1//b/+P/3//b/
9f/0//T/9f/2//b/9//4//r/+//3//b/9v/1//f/+f/7//3/+v/6//n/+P/6//r/+v/7
//z//P/9/////P/5//r/+f/8/wAAAQABAAAA//////7//v/+////AAABAAMABAAFAAIA
AQAAAAAAAwAEAAYACAAIAAcABgAFAAgACQAMAA4AEAASABIAEwASABMAEwASABYAGgAd
AB4AHAAcABsAGwAdAB4AIAAiACQAIwAjACMAIAAfAB0AHAAeACEAIwAkACIAIQAgAB0A
GwAbABoAGgAbABsAGQAYABQAEQAPAA4AEAAQABAAEQAPAAwACQAHAAkABwAHAAgACgAJ
AAgABgAEAAIAAQD//wEAAwAEAAYABAADAAEAAAAAAP///////wEAAAAAAAAA/v/9//z/
+//8////AAACAAEA///+//3//v/+////AwADAAMAAgACAP///v/+//7///8CAAMABQAD
AAMABAAEAAMAAwAEAAUACAAIAAcABwAGAAMABAADAAcACQAKAAsACgAJAAcABgAIAAgA
CQAJAAwADAALAAsACQAHAAYABQAHAAgACQAKAAcABwAGAAYABgAGAAcABwAJAAkACQAJ
AAQABQAEAAMABwAKAAwADAAMAAwACQAIAAgABwAKAAsADAANAA0ADAALAAoACwALAAsA
CwAMAA4ADwAQAA0ADQANAA0AEQASABQAFQARABAADwANAA0ADQANAAkACgAKAAsADAAL
AAsACwAKAAkABwAFAAQAAgABAP///P/7//v/+//7//z//P/9//7/+//6//n/+P/6//v/
/P/9//v/+v/6//r/+P/4//z/AQAGAAsAFwApAEUAaQCYAMsA/QAwAVsBdAF2AVYBCAGi
AEQA/v/N/6X/hv9z/2T/XP9j/3X/iP+X/6j/uf/K/9r/4v/l/+b/5f/k/+n/7f/v//H/
7v/t/+3/7v/s/+v/6v/q/+3/7v/v//D/7v/t/+z/6v/s/+z/7f/t/+z/7P/t/+3/7P/r
/+r/6f/s/+7/7//w/+3/7P/r/+v/7P/s/+3/7//v/+3/7//v/+7/8P/v/+3/7//x//T/
9v/0//L/8f/w//H/8//0//X/9//3//f/+P/3//b/9v/2//r/+//8//3/+//7//3//v8A
AAIAAgADAAUABwAIAAgACAAKAAsACgAOABAAEQATABAAEAARABIAEwATABQAFQAVABUA
FAAUABEAEQAQAA4ADwARABMAEwAOAA0ACwAKAAsACwAJAAgABgAFAAUABgACAAAA/v/9
/////v/9//3/+v/3//b/9v/3//f/9//2//f/9v/2//X/8v/x/+//7v/w//H/8f/y/+//
7f/s/+v/7f/s/+z/7P/r/+v/6//r/+j/6f/o/+j/6v/r/+3/7//r/+r/6v/t/+//7//u
/+7/7//w//L/9P/x//L/8f/x//T/9f/3//j/9P/z//P/8//4//j/9//3//n/9//5//n/
9//3//b/9f/4//n/+f/6//f/9v/2//X/9//4//j/+f/6//n/+f/5//f/9v/1//T/9v/3
//f/+P/1//T/9P/z//X/9f/1//X/+//6//n/+P/3//b/9//4//r/+//7//v/+//7//n/
+P/3//b/+f/7//3////8//z/+//6//z//f/+////AgACAAMAAwABAAAA///9////////
//v/+P/2//X/9P/1//f/+f/6//b/8//w/+7/7P/r/+n/5v/o/+n/6v/r/+j/5v/l/+T/
5f/m/+f/6P/n/+f/5//n/+X/5P/k/+T/6P/q/+z/7f/u//H/+/8NACkATwCAALEA4QAO
ATcBVAFcAUQBBAGiAEQA/P/F/5n/eP9f/07/RP9L/2H/eP+H/5T/o/+w/7z/yP/P/9T/
1//a/9//3//f/9//3v/d/93/3v/i/+P/5P/m/+X/5P/j/+L/4v/j/+T/5P/l/+b/6P/p
/+X/5P/k/+P/5v/n/+j/6f/n/+j/6P/o/+f/5v/l/+X/6P/o/+n/6//o/+X/5v/l/+b/
6v/r/+v/6//r/+z/7P/q/+r/6//s/+3/7//w//H/7v/t/+z/7P/x//L/9P/2//X/9f/1
//X/9P/1//j/+v/7//7///8BAP//AQACAAIABwAKAAwADAAMAAwACwALAAsADAAOABAA
EwATABQAFQATABEADgAMAA0ADwAQABAADQANAA0ACwAIAAcABQAEAAQABQAEAAQAAAD9
//v/+v/6//r/+v/7//r/+P/2//X/9P/x//D/8P/y//H/8P/u/+z/6v/p/+f/6P/p/+n/
6v/n/+f/5v/m/+T/4//j/+P/5v/m/+f/6P/k/+P/4v/h/+L/5f/m/+j/6P/n/+f/5//m
/+b/5//r/+7/7//v//D/7v/s/+v/6v/t//D/8f/z//H/8f/y//L/7//v//D/8f/2//b/
9f/1//T/8f/y//H/8//1//b/9//1//X/9P/0//T/9P/1//X/9//4//j/+f/2//P/8f/v
//H/8v/z//T/8//z//L/8v/u/+7/7//v//H/8f/x//H/6//q/+v/7P/t/+7/8f/y//T/
9f/y//H/8P/v//P/9P/1//b/9f/1//X/9f/0//T/8//y//T/9//6//3/+v/4//f/9f/2
//j/+v/7//n/+f/5//X/8//y//L/8v/1//f/+f/6//X/8f/t/+r/7P/r/+n/5v/j/+P/
4//j/+P/4v/i/+L/5f/m/+f/6P/l/+P/4f/f/+D/4P/h/+L/5v/k/+L/3//g/+P/6//5
/w8AKQBOAHsAqQDYAAsBPgFkAXYBaAEqAcwAaAAVANP/ov+B/2r/XP9X/1n/aP95/4b/
j/+a/6r/vP/J/9L/1f/W/9X/0//R/9P/1v/X/9n/3P/f/9//3//g/93/3P/b/9r/3P/f
/+L/5P/j/+L/4v/h/+D/4P/h/+H/4f/h/+H/4f/g/+D/3//e/+H/4v/j/+X/5P/i/+H/
4f/i/+H/5P/l/+X/6P/o/+f/5P/j/+P/4v/k/+b/6f/s/+n/6f/o/+f/6f/p/+n/6v/s
/+z/7f/u/+7/7f/s/+v/7v/x//b/+v/5//r/+f/5//v//f/+//7/AwAGAAgACAAIAAgA
BwAHAAkADAAQABQAEQAPAA4ADQAPAA8ADgAOABAAEQARABAADgANAAwACQAJAAsADAAO
AAsACQAFAAIA///9//z//P/9//z/+//7//f/9P/x/+//8v/x//L/9P/x/+//7f/q/+v/
6v/q/+n/6f/p/+j/6P/k/+P/4f/g/+L/4//l/+f/5P/i/+H/4P/h/+H/4f/h/+P/5f/l
/+b/4//h/+D/3//g/+L/5f/r/+r/6f/n/+b/6P/o/+n/6v/s/+7/7v/v/+7/7f/t/+z/
7f/v//L/9f/2//T/8f/v//D/7//y//P/9v/3//f/9//2//X/8//y//P/9P/2//f/9//2
//T/8//z//P/9P/1//b/9v/2//b/9P/z//H/8P/w//L/9f/3//T/8//y//H/7//x//b/
+P/4//j/+P/3//b/9v/1//b/9//4//n/+P/4//j/+P/3//f/9//3//r//P/9//7/+//7
//v/+////wAAAgADAAAAAAAAAP///P/7//r/9f/3//j/+v/8//v/+//7//r/+f/3//X/
9P/0//P/8f/u/+z/6//q/+n/7P/s/+3/7v/r/+r/6f/o/+z/7f/u/+//7f/s/+z/7P/m
/+b/6v/t//T/+/8FABkANQBbAIgAuQDvACQBUwFyAXgBXgEYAbIAUAAGAM//p/+K/3X/
Zv9c/1//b/+A/4//nP+t/77/zv/Y/93/3P/b/9r/3f/h/+X/5f/n/+f/6P/q/+j/5//m
/+b/6P/q/+z/7v/r/+v/6//q/+r/6v/r/+v/6//s/+7/7//s/+v/6v/p/+z/7v/v//D/
7//u/+3/7f/t/+z/7P/t//D/7//y//P/8f/y//D/7f/v//H/9P/2//X/9P/0//T/8v/z
//P/8//2//f/+P/6//n/+P/4//j//P/9//7/////////AQACAAIABAAEAAUABgAJAAsA
DAAMAA4ADwAOABEAFAAWABkAGAAYABkAGgAYABcAFwAXABgAGQAZABoAFwAXABYAFAAW
ABcAGAAXABQAEwARABAADQANAAsACgAIAAcABwAIAAQAAgAAAP//AQAAAP/////+//v/
+v/6//z/+//6//j/+v/6//v/+//4//f/9f/0//b/9//3//j/9//1//T/8//z//L/8v/y
//L/8//0//X/8//z//H/8P/z//P/9P/1//P/8v/y//X/9f/1//T/9P/1//b/+P/6//f/
+P/3//f/+v/7//3//v/7//v//P/9//7//v/9//3//////wMABQAEAAMAAQD//wIAAwAD
AAQAAwACAAIAAQACAAIAAQABAAEAAQACAAMAAQAAAP///v///wEAAgAEAAAAAAABAAEA
//////////8FAAUAAwABAAAAAAAAAAAAAAACAAQABwAJAAYABQAEAAMABQAGAAcACAAJ
AAkACQAJAAgACAAHAAYACAALAA4AEQAQAA4ADQALAAsADAANAA0ADQANAA0ACQAIAAYA
BQAEAAcACQALAAwACQAFAAEA/v///////v/8//v/+//7//v/+f/4//j/+P/6//z//v8A
AP///f/7//n/+v/6//v//P8AAP7//P/7//z/AQALACEAPwBnAJQAwwDvAB4BSQFmAXQB
ZgEsAdAAbgAgAOP/s/+O/3X/Zv9g/2f/e/+Q/53/qP+z/8D/0P/e/+f/7P/x//L/8//x
/+//7//x//H/8v/0//b/9//4//r/9//2//X/9P/3//n/+//8//v/+v/6//n/+P/4//n/
+f/8//3//v////3//P/6//j/+//8//3////+//z/+//7//v/+f/7//v//f8AAAAA///8
//v/+//6//3//v8AAAIAAQABAAAA//////////8AAAMABAAGAAgABgAFAAQAAwAHAAkA
DQAQAA8AEAAPAA8ADwARABIAEgAXABoAHAAcABwAHAAbABsAHgAgACMAJgAlACMAIgAh
ACEAIQAgACAAIgAjACMAIgAeAB0AHAAZABkAGwAcAB4AHAAbABgAFgATABEAEAAQABAA
EAAQABEADQAKAAcABQAIAAcACAAKAAkABwAFAAIAAwACAAIAAQAEAAUABQAGAAIAAQD/
//7//////wAAAQD///7//v/+//3//f/9//3///8BAAEAAgD///3//P/7//3//v8AAAUA
BAADAAEAAAD+//7///8AAAEABAAFAAcABAADAAMAAgAEAAUABwAJAAsACgAIAAcABwAF
AAcABwAJAAsADAANAAoACQAHAAYACQAKAAwADQANAAwACgAJAAgABwAHAAcACgAKAAoA
CgAGAAUAAwACAAMABAAGAAcABgAFAAQAAwABAAMAAwADAAkACgAHAAYABAAEAAQABAAH
AAgACgALAAkACQAJAAkACgAKAAoACgAMAA0ADgAPAA0ADAAKAAgACwANAA8AEQARABAA
EAAPAAwADAAMAAsADAANAA4ACwAIAAYABQAEAAcACQALAAwACAAFAAIAAAAAAP///f/6
//r/+//8//3/+v/4//f/9v/5//r/+//8//z/+//6//n/9//2//b/9v/8//z//P/7//r/
//8HABsANwBdAIoAuQDnABIBOQFWAWABUgEcAcAAYAAWAN3/r/+K/2//Xv9W/13/c/+K
/5n/pP+x/77/zP/Y/+H/6P/r/+7/8f/x/+//7//t/+3/7v/w//T/9f/2//j/9//2//X/
9P/2//f/+P/4//j/+P/5//n/9//2//b/9f/4//n/+v/7//j/+P/3//b/9//4//n/+//9
//z//P/9//z/+f/6//n/+v/+///////+//3//f/8//7//v///wAAAAABAAEAAQD/////
//8AAAUABgAIAAoACAAHAAYABQAIAAkADAAOAA4AEAAQABEAEAARABEAEAAUABgAGwAc
ABwAHAAbABsAGwAcAB4AIAAiACEAIQAhACAAHwAdABwAHwAhACIAIgAeAB0AHAAZABkA
GQAYABgAFwAXABUAFAAPAA0ADAAMAAwADAAMAA0ACgAIAAYABQAHAAUABQAGAAYABQAE
AAIAAAD+//3/+//+//////8AAP7//f/7//r/+v/5//n/+f/5//j/+P/4//X/9f/1//X/
+P/7//z//v/7//n/+P/3//j/+P/5//3//f/9//z//P/7//r/+v/6//v//v///wEA/v/9
//3//P/8//3///8BAAIAAgABAAEA///9//////8BAAMABAAFAAIAAQD///7/AAAAAAEA
AQAEAAQAAwADAAEA///+//3///8AAAEAAgAAAP///f/8//z//P/9//3////////////6
//v/+v/5//3/AAAAAP///v/9//z//P/8//3//f8AAAEAAgADAAEAAAD///7/AAABAAIA
AwADAAQABAAEAAMAAwADAAMABwAIAAoACwAHAAYABQADAAUABQAFAAEAAQAAAAAAAAD+
////AAAAAAEA///9//z/+v/3//P/7v/u/+//8P/x/+//7v/u/+7/7P/s/+z/7P/w//H/
8v/z//D/7v/t/+z/7v/w//T/9//4//n/AQANACUARwByAKMA0wAEATEBUgFiAVgBKAHQ
AG4AHgDj/7P/kP91/2D/Uv9P/13/dP+H/5b/o/+y/8D/zv/V/9j/2f/e/+P/5//p/+n/
5//l/+T/5P/n/+f/5//o/+r/6v/q/+r/5//n/+f/5v/p/+r/7P/t/+v/6v/q/+n/6f/p
/+n/6f/r/+z/7P/s/+n/6P/n/+f/6v/q/+v/7f/s/+n/6v/p/+v/7v/u/+3/7//v//D/
8P/t/+z/7P/s/+//8f/y//P/8f/x//H/8v/y//L/8//0//j/+f/6//v/+//7//3//v//
/wIAAwAFAAQABQAFAAQABwAKAAwADAAQABIAEwAVABMAEgASABIAEwATABQAFQAUABMA
EQAQABAAEQARABAAEQARABEADwAMAAsACQAIAAoACwAKAAoABgADAAEAAAD9//z/+//7
//3//P/7//v/+f/1//P/8v/z//P/8//y/+//7v/u/+3/7//v/+7/7v/r/+v/6v/q/+f/
5f/k/+P/5//o/+r/7P/q/+n/6P/n/+f/6f/p/+r/7f/t/+7/7//r/+r/6v/t//D/8f/x
//L/8P/w//H/8v/y//T/9P/1//f/9//4//j/9f/1//b/9//7//z//P/9//z/+f/6//n/
+v/7//v/+//9//3//P/8//n/+P/4//f/+//8//z//f/7//n/+P/3//j/+P/4//j/+f/5
//j/+P/z//L/8v/x//T/9f/2//f/9//1//X/8//y//P/9P/1//b/9P/0//X/9f/1//X/
9f/1//n/+v/7//z/+//5//f/9f/2//j/+f/6//r/+//8//3/+//6//r/+f/7//7/AQAD
AAAA///+//n/+v/6//v//P/8//3//v/+//n/9f/x/+7/8P/x//H/8P/t/+v/6f/n/+n/
6P/o/+j/6P/o/+j/6P/n/+f/5//n/+n/6v/s/+7/6v/m/+T/5//o/+3/9f8BABUAMQBU
AIEArwDkABkBSgFwAXwBZgEkAcIAZAAXANn/qv+L/3b/Zv9d/1//av95/4b/k/+i/7T/
xv/V/9r/2//a/9n/2f/Z/93/3v/f/+H/5P/k/+P/4v/i/+P/5P/l/+b/6P/p/+r/6v/o
/+b/5f/j/+X/5v/o/+n/6P/n/+b/5f/n/+j/6P/o/+n/6v/r/+3/6//o/+b/5f/o/+f/
6v/r/+j/6v/p/+f/5//n/+j/6P/r/+z/7v/w/+7/7f/r/+n/7f/v//H/9P/z//L/8v/y
//P/8//z//P/9//5//3/AAD9//7//f/9////AwAGAAgACAAKAAsACgANAA4ADgAPABAA
EgAVABgAFQATABIAEQATABUAFgAYABUAFQAUABIAEQARABEADwAQABEAEQASAA8ADQAJ
AAYABgAFAAUABgACAAAA/v/9//7//P/6//n/+v/5//r//P/4//X/8v/u/+//8P/y//P/
8v/x/+//7v/t/+3/7P/s/+3/7f/u/+//7P/q/+n/6P/q/+v/7P/t/+z/7f/s/+z/7P/r
/+v/6//s/+7/8f/3//X/8//w/+7/8P/y//X/+P/2//j/+P/5//n/+f/6//r//P/9////
AQAAAP7/+//5//3//f8BAAMAAwADAAIAAQABAAEAAAAAAAEAAgAEAAUABAACAP///f/+
////AQADAAEAAAD///7//f/9//z//P/9//7/AAABAP///f/7//n//f///wEAAgABAAAA
///+//7//v//////AQABAAEAAQD///7//f/8////AQADAAUABAAEAAMAAgACAAMABAAF
AAgACAAJAAkABwAGAAUAAwAGAAcACAAFAAQAAgABAAAAAAABAAIAAgABAP///f/8//n/
9//0//D/8v/z//T/9f/z//L/8v/y//D/8P/w//D/9P/1//b/9//1//L/8P/u//L/9P/4
//n/+P/5//3/CwAlAEkAdgCpAN0AEAFBAWYBegFyAUoB9gCUAEAA///L/6L/hf9u/2D/
Xf9p/4D/k/+i/6//uv/G/9L/2f/c/9//5P/p/+v/7f/r/+j/5//n/+j/6v/r/+z/7v/w
//D/8P/w/+3/7f/t/+z/7v/w//P/9f/z//L/8v/x//P/8//z//P/8//0//T/9P/x//D/
7//v//H/8v/0//f/9v/z//T/8//z//b/9v/1//f/9//4//j/9f/0//T/9P/3//n/+v/7
//r/+f/4//j/+v/6//v//P/+////AAABAP////8BAAIABAAIAAoADQAMAA0ADQAMAA8A
EgAUABQAFwAYABgAGQAYABgAGQAaAB0AHQAeAB8AHgAdABsAGgAcAB0AHQAcABsAGwAb
ABkAFQAVABQAFAAUABUAFAAUABAADQALAAoACwAKAAkACQAIAAYABAADAAEA/////wAA
AQABAAEAAAD+//z/+//5//v/+//6//r/+//7//r/+v/5//f/9v/1//j/+P/5//r/9v/1
//T/8//z//X/9f/2//j/9//3//f/9f/0//T/9//6//v/+//8//n/+P/4//j/+v/8//z/
/f/9//3//v/+//v/+//8//3/AQACAAIAAwABAP//AQABAAQABQAFAAUABgAHAAcACAAF
AAQABAADAAcACAAIAAkABQADAAIAAQAEAAQABAAEAAUABQAEAAQAAAAAAAEAAQAEAAUA
BgAHAAUAAwD/////AAACAAQABgAIAAYABgAHAAcABQAFAAUABQAJAAoACwAMAAoACQAI
AAcACgAMAA0ADgANAA0ADQANAAwADAANAA0ADwAQABEAEQAPAA0ACwAFAAgACAAJAAoA
CAAJAAoACgAGAAMAAAD+/wEAAQAAAP7/+v/5//j/9//6//r/+//8//r/+v/6//r/+f/5
//n/+f/8//z//f/+//j/9v/2//n//v8HABUAKQBHAGsAmADHAPcALAFbAXoBhgFwASoB
xABgABIA1/+t/5D/e/9u/2j/bf9//5D/m/+o/7X/xv/a/+b/7f/w/+//7P/r/+v/7//x
//T/9f/3//r/+P/3//b/9v/4//j/+P/4//r/+//8//z/+f/4//j/9//4//r//f////z/
+//6//n/+//8//z//P/+//7//v////7//P/7//v//v/9/wAAAQD+/wAA///9//7///8B
AAIABAAEAAUABgADAAMAAgABAAMABQAHAAoACgAIAAcABgAIAAkACgALAAwADQAQABIA
DwAQAA8ADwARABUAGAAaABsAHAAcABoAHgAgACEAIwAjACQAJgAoACUAIwAiACEAIwAl
ACYAKAAnACcAJgAkACUAJQAlACMAIwAjACIAIgAeAB0AGgAYABcAFwAYABoAFgAUABIA
EQARABAADwAPABEADwAPABAADQALAAkABgAHAAgACgALAAoACQAHAAYABgAHAAcACAAI
AAcABwAHAAQAAgABAAAAAQADAAUABwAFAAUAAwACAAQAAwADAAMABAAEAAUACQAGAAUA
AwACAAUABgAIAAoABwAIAAcABwAJAAkACgAKAAoACwANAA8ADgAMAAkABwAJAAkADQAP
AA0ADQAMAAsADAANAA0ADgAQABAAEQARABAADgALAAkACgALAA0ADwANAAwACwAKAAsA
CwAKAAoACQAKAAwADQAKAAkACAAHAA0ADwAQAA4ADgAOAA4ADAAMAA0ADQAQABEAEgAT
ABEAEAAPAA4AEAARABIAEwARABIAEgASABAAEQASABMAFQAWABgAGQAVABQAEwARABQA
FQAWABMAEgAQAA8ADgAMAA0ADgAOAA8ADQALAAoABwAFAAIA/v8AAAEAAgADAAMAAgAC
AAIAAQAAAP///v8CAAMABAAFAAIAAAD///7/AAACAAQABwAIAAsAEwAjAD0AYwCQAMMA
9QAkAU0BagF0AWABJAHEAGIAGgDj/7n/lv99/2z/YP9j/3f/jv+f/67/v//O/97/5v/r
/+z/7//y//f/+//9//3/+v/5//n/+v/9//3//f/+/wAAAAAAAAAA/////////v///wAA
AgADAAAAAAABAAEAAQABAAEAAQACAAQABQAGAAMAAgABAAEABAAEAAUABwAGAAMABAAD
AAEABAAEAAMABAAFAAcACAAFAAQABAAEAAcACQAKAAsACgAJAAgACAAKAAoACwAMAA4A
DwAQABEAEAAPABAAEAATABYAFwAZABcAGQAaABoAGwAeACAAIAAiACQAJQAnACQAJAAl
ACYAKQApACoAKwAqACkAJwAmACYAJwAnACYAJgAnACgAJwAiACEAHwAeACAAIQAgACAA
GwAZABgAGAAXABYAFQAVABUAFAATABMAEAANAAwADAAPAA8ADwAOAAsACgAKAAkACQAJ
AAgACAAIAAkACQAKAAgABQADAAEABAAEAAUABgADAAMAAwADAAMABQAFAAYABwAHAAgA
CQAHAAYABgAJAAsACwAKAAoACAAIAAkACgAKAAwADAANAA8ADwAQABAADAALAAsACwAP
ABAAEAARAA8ADQAPAA8AEAARABEAEQASABMAEwAUABEAEAAQAA8AEQASABIAEwARAA8A
DgANAA4ADgAOAA4ADgAPAA8AEAANAAwADAALAA4ADwAQABEAEQAPAA0ACwAMAA8AEAAR
ABIAEgASABMAEwASABEAEAAPABMAFAAVABYAFQATABEADwASABQAFQAWABYAFwAYABkA
GQAYABgAFwAZABoAGwAbABcAFQATAA0AEAAQABEAEgASABMAFAAUAA8ACwAHAAQABwAH
AAYABAAAAP///v/9/wAAAAABAAIA///+//3//P/7//n/9//1//j/+P/5//r/+P/0//T/
9//+/wsAHQA3AFkAgQCuANkABwEwAVMBYgFYASQBxABeAA4A0v+j/4H/av9b/1T/WP9r
/33/iv+T/6D/r//C/9T/3v/l/+j/5//m/+X/5f/l/+f/6P/p/+v/7v/u/+3/7P/s/+z/
7P/s/+z/7f/v//H/8v/v/+7/7v/t/+3/7v/w//H/8P/v/+7/7f/r/+z/7P/s/+7/7v/u
/+//7v/s/+v/6//t/+3/8f/z//D/8v/x/+//7f/t/+7/7v/v//D/8v/0//H/8f/w/+//
8//1/w==
         </WaveFormData>
      </LeadData>
   </Waveform>
</RestingECG>
