# Supplementary material for: Detection of Left Atrial Enlargement Using a Convolutional Neural Network-Enabled Electrocardiogram
Source: Front Cardiovasc Med. 2020 Dec 17;7:609976. doi: 10.3389/fcvm.2020.609976 (PMC7773668; doi:10.3389/fcvm.2020.609976)
Supplement: Supplementary file 3 [file Data_Sheet_3.ZIP › normal2/1802017185_5015_0000001H.XML]

<?xml version="1.0" encoding="Windows-1252"?>
<!DOCTYPE RestingECG SYSTEM "restecg.dtd">
<RestingECG>
   <PatientDemographics>
      <PatientID>1802017185</PatientID>
      <PatientAge>81</PatientAge>
      <AgeUnits>Years</AgeUnits>
      <Gender>Female</Gender>
      <PatientLastName>luoyutang</PatientLastName>
   </PatientDemographics>
   <TestDemographics>
      <DataType>Resting</DataType>
      <Site>1</Site>
      <AcquisitionDevice>MAC55</AcquisitionDevice>
      <Status>Unconfirmed</Status>
      <Priority>Normal</Priority>
      <AcquisitionTime>10:26:56</AcquisitionTime>
      <AcquisitionDate>03-09-2017</AcquisitionDate>
      <CartNumber>1</CartNumber>
      <AcquisitionSoftwareVersion>009C</AcquisitionSoftwareVersion>
      <XMLSourceVersion>MAC5000 v1.0</XMLSourceVersion>
   </TestDemographics>
   <RestingECGMeasurements>
      <VentricularRate>72</VentricularRate>
      <AtrialRate>72</AtrialRate>
      <PRInterval>152</PRInterval>
      <QRSDuration>86</QRSDuration>
      <QTInterval>392</QTInterval>
      <QTCorrected>429</QTCorrected>
      <PAxis>47</PAxis>
      <RAxis>37</RAxis>
      <TAxis>69</TAxis>
      <QRSCount>12</QRSCount>
      <QOnset>226</QOnset>
      <QOffset>269</QOffset>
      <POnset>150</POnset>
      <POffset>200</POffset>
      <TOffset>422</TOffset>
      <ECGSampleBase>500</ECGSampleBase>
      <ECGSampleExponent>0</ECGSampleExponent>
   </RestingECGMeasurements>
   <Diagnosis>
      <Modality>Resting</Modality>
         <StatementCount>2</StatementCount>
         <LabelText>12SL ��ϳ���</LabelText>
      <DiagnosisStatement>
         <StmtFlag>ENDSLINE</StmtFlag>
         <StmtText>�������</StmtText>
      </DiagnosisStatement>
      <DiagnosisStatement>
         <StmtFlag>ENDSLINE</StmtFlag>
         <StmtText>���� ECG</StmtText>
      </DiagnosisStatement>
   </Diagnosis>
   <Waveform>
      <WaveformType>Rhythm</WaveformType>
      <WaveformStartTime>0</WaveformStartTime>
      <NumberofLeads>8</NumberofLeads>
      <SampleType>CONTINUOUS_SAMPLES</SampleType>
      <SampleBase>500</SampleBase>
      <SampleExponent>0</SampleExponent>
      <HighPassFilter>16</HighPassFilter>
      <LowPassFilter>150</LowPassFilter>
      <ACFilter>NONE</ACFilter>
      <LeadData>
         <LeadByteCountTotal>10000</LeadByteCountTotal>
         <LeadTimeOffset>0</LeadTimeOffset>
         <LeadSampleCountTotal>5000</LeadSampleCountTotal>
         <LeadAmplitudeUnitsPerBit>4.88</LeadAmplitudeUnitsPerBit>
         <LeadAmplitudeUnits>��V</LeadAmplitudeUnits>
         <LeadHighLimit>2147483647</LeadHighLimit>
         <LeadLowLimit>268435456</LeadLowLimit>
         <LeadID>I</LeadID>
         <LeadOffsetFirstSample>0</LeadOffsetFirstSample>
         <FirstSampleBaseline>0</FirstSampleBaseline>
         <LeadSampleSize>2</LeadSampleSize>
         <LeadOff>FALSE</LeadOff>
         <BaselineSway>FALSE</BaselineSway>
         <ExcessiveACNoise>FALSE</ExcessiveACNoise>
         <MuscleNoise>FALSE</MuscleNoise>
         <LeadDataCRC32>3139656925</LeadDataCRC32>
         <WaveFormData>
+f/5//v//P/8//7//v/+/wAA/v/+//7/AAABAAAA//8CAAMAAwADAP////8CAAIABAAE
AAMAAwAEAAMAAgACAAAA/f/7//n/+f/2//X/9v/1//T/8//0//T/9P/0//T/9v/3//b/
9//1//P/8f/w//P/8//0//X/9P/x//L/8f/x//L/8//5//n/8P/l/+P/5v/r//f/CQAh
ADsAUgBiAHYAhgCLAIgAhAB8AGoAUQA3ACQAFAAFAPv/9f/0//D/8P/w/+7/7//z//H/
7//t/+//8f/1//j/+f/3//b/9P/y//P/9P/0//T/9f/1//X/9P/z//P/8v/x//X/9v/2
//f/8//z//X/9f/3//f/9v/0//b/9f/2//j/9f/0//T/9f/4//n/+f/5//j/+P/3//b/
9f/2//b/9v/5//j/+f/6//v/+f/2//T/+f/6//v/+//6//r//P/8//z/+//7//r//f/+
////AAD///7//P/6//7/AAABAAIAAgACAAMAAwAEAAYABQAEAAUABgAIAAkACQAKAAkA
CAAKAAoACQAJAAsACwALAAsACQAJAAkACQAKAAwADQANAAsACQAHAAUACAAJAAgACAAH
AAUABQAGAAUAAwABAP7/AAAAAP/////8//z/+//5//r//P/9//7/+//6//n/+P/3//f/
+P/4//n/+v/6//v/+f/4//f/9v/4//n/+P/5//j/+f/5//n/9//2//b/9f/4//f/+P/5
//f/9f/0//L/9P/5//n/+f/3//f/9//3//f/9v/2//X/9//4//n/+//7//n/9//1//n/
/P/7//r/+P/5//n/+v/4//j/+v/6//r/+v/7//z/+//7//r/+f/7//v/+//6//r/+v/6
//r/+P/4//v/+//9//v//P/9//r/+f/6//r/+//7//v/+//5//j/+P/6//n/+f/6//r/
+f/4//n/+v/3//f/+P/1//f/+//7//3//f/8//z/+//5//j/+P/4//n/+v/6//v/+P/4
//j/9//6//3/+//7//z/+v/4//j/+P/4//j/+P/5//r/+//5//j/+P/3//r/+v/7//z/
/P/9/wEAAQD+//3//f/8////AAABAAMAAQAAAP7//v8BAAIAAwACAAIAAgAHAAkACAAH
AAYABQAFAAUABAAFAAcABgAFAAQABQAFAAQAAwAEAAQAAwABAP3/+//5//T/9P/2//j/
+v/4//j/9v/0//X/9v/2//f/9//3//f/9//0//T/8//x//X/9//5//n/8//x//P/8P/t
//H/8f/s/+n/6f/s//P/+/8JACMAPQBUAHIAigCWAJkAlgCMAH4AaABPADUAJAAYAAsA
AQD3/+7/6v/q/+z/8P/1//n/9//1//H/8f/3//X/8P/z//T/9v/3//j/9//2//T/8v/0
//X/9v/2//f/9//2//X/9P/0//P/8//z//X/+f/7//v/+f/2//L/9f/1//f/+v/4//j/
+f/7//r/+f/3//X/+P/6//v//P/7//r/+P/2//n/+P/5//r//P/7//n/+P/4//j/+P/3
//j/+v/+/wAA///9//z/+v/9//7///8AAAAAAAD///7//f/+//7//v8AAAIABQAHAAUA
BgAEAAIAAgAEAAcACQAJAAoACQAIAAgACAAHAAcACgALAAwADQALAAkABwAFAAgACgAL
AAsACgAJAAgABwAHAAcABQAEAAYABQAGAAgABQADAAEA/v8AAAAA//////3//v/+//3/
+//6//j/9v/4//r//P/+//v/+f/4//b/9//4//j/+f/5//j/9//2//X/9f/z//P/9f/3
//j/+f/1//T/9P/z//b/9f/2//f/9f/1//b/9v/0//f/9f/z//b/9//4//n/+P/2//X/
8//1//b/9//5//n/+f/5//n/+f/6//f/9P/3//n/+v/8//r/+P/4//b/9//4//r//P/7
//v/+v/5//f/9//3//b/+f/6//v//P/5//j/+v/5//v/+f/6//v/+v/5//r/+v/6//n/
+P/3//r/+v/7//7//f/7//r/+P/5//j/+f/6//n/+f/6//f/9//5//f/9//5//r//P/9
//r/+P/3//b/+f/6//r/+//6//r/+v/5//X/9//6//r/+//8//3//v/7//n/9//1//j/
+P/5//n/+f/4//j/+P/4//n//f/9//7///8BAAIA/v/8//r/+f/8//7///8CAAAAAAAA
AP7//v/+/wMABQAHAAcABwAHAAUAAwAAAP//AwAEAAUABgAEAAMAAQD///7//v/9//v/
/P/7//r/9v/y//L/8v/y//T/9v/2//b/9P/0//P/8//z//P/8//z//X/9v/2//X/9P/z
//L/7//z//f/+f/4//X/7//p/+T/3//j/+7/+f8HAB8ANwBJAF4AeACMAJgAnQCaAI4A
fgBiAEEAIwAOAAIA+//3//P/8P/u/+r/6P/o/+n/6f/r//H/8f/x//P/8//y//H/7//w
//D/8P/y//T/9f/2//X/8//x/+7/8P/x//H/8f/0//T/8//z//D/7//w/+//8//1//b/
9v/z//H/8f/y//L/8v/z//X/9//3//b/9f/0//T/8//y//X/+P/6//z/+f/2//X/9P/5
//n/+P/4//r/+v/6//n/9//2//f/9v/5//v//v8AAP3//P/7//r//f/+//7//v8BAAIA
AgACAAEAAAAAAP//AwAIAAoADAAHAAYABgAFAAcACgALAAwADgAOAA0ADQAKAAkACAAH
AAoACwAMAA0ADAAMAAsACQAJAAkACQAJAAsACwAJAAgABAABAAAAAAADAAMAAwACAP//
/v/8//v/+//8//z/+//6//r/+f/4//j/+P/4//j/+P/5//v//P/5//j/9v/1//b/9v/2
//b/+f/5//f/9//3//f/9v/1//X/9v/4//n/9//1//X/9f/3//f/+P/4//n//f/8//v/
+P/3//b/9f/3//j/+v/7//n/+P/3//f/+f/5//n/+f/8//7//P/6//n/+f/4//j/+f/6
//3//v/7//r/+v/6//r/+//7//v//f/9//3//P/7//r/+f/4//n/+v/+/////P/5//n/
+f/7//v//f/+//7//f/8//v/+v/4//f/+P/6//v//f/+//z/+v/6//r/+v/7//3/+//9
/////f/9//v/+v/6//n//P/8//3//v/9//z/+v/5//X/+v/8//7//v/+//7/+v/5//j/
9//7//z//v////3//P/8//z/+v/7//////8AAAEAAwAEAAAA/v/8//v///8AAAAAAgAE
AAQABAACAAIAAgAHAAkACgALAAwADQAKAAcAAwABAAUABgAHAAgABgAFAAMAAQAAAAAA
///9//3//f/9//r/9f/0//P/8v/z//b/9//4//j/+P/3//f/8//z//P/8//0//b/9//3
//T/8//y/+//8f/1//n/+v/1//H/6//m/+H/5f/s//P/AwAZACsAQQBaAHIAhACUAJsA
mACQAIIAagBLAC0AGAAIAAEA+//3//T/8P/u/+r/6P/r/+3/6//v//P/8//z//X/9P/x
/+//8P/w//D/8v/0//X/9v/0//P/8v/w//L/8//z//P/9v/2//X/9f/x//H/8//z//j/
+f/5//j/9f/z//P/9P/2//b/9//5//n/+f/4//f/9v/2//X/9P/3//j/+P/4//j/9v/2
//b/+f/5//j/+P/8//z//P/7//j/+P/6//r/+//7//z//P/6//r/+v/6//3//v/+//7/
AQACAAIAAgAAAAAAAQABAAUACAAIAAgABQAEAAQAAwAEAAYABgAGAAoACgAJAAkACAAH
AAYABQAIAAkACgALAAgACAAHAAUABQAFAAUABQAGAAcABgAGAAIA///+//7/AQABAAEA
AAD9//z/+v/5//v//P/8//v/+//8//z//P/6//j/9v/0//b/9//5//r/9//2//T/8//0
//T/9P/0//b/9//2//f/9f/1//T/8//1//b/+P/5//f/9f/1//X/9f/1//b/9v/4//v/
+f/3//b/9f/0//P/9v/2//f/9//3//b/9f/1//n/+f/5//n/+v/8//r/+P/2//f/9//4
//r/+v/8//z/+v/4//f/9v/2//f/9//3//n/+f/5//j/9v/2//b/9v/3//j//P/9//n/
9f/0//P/9P/1//j/+v/6//n/+P/3//X/9P/0//b/+P/5//v//P/5//b/9f/0//T/9f/3
//X/9//5//f/9//3//b/9v/1//n/+v/6//j/+P/4//j/9v/1//T/8//1//b/+P/5//b/
9P/z//L/9P/1//n/+f/5//n/+v/6//n/+P/3//f/+f/6//r//P/6//r/+v/4//r/+v//
/wEAAQABAAEAAQAAAP///f/9/wIAAgACAAIA/v/9//v/+f/7//z//P/7//r/+f/4//T/
8P/w//D/8P/x//T/9f/2//P/8v/w/+//8P/x//L/8//y//L/8f/v/+//7//v/+3/9f/5
//f/9P/v/+v/6f/o/+X/5f/o/+3/9/8FABcAJwA6AFQAbAB+AIkAkACMAHwAZgBRADUA
HAAQAAcA///7//b/8P/q/+b/5v/n/+v/7//x//H/8f/x/+3/6v/r/+7/8P/x//L/8v/y
//H/8P/w/+//7v/s/+//8f/y//P/8f/w/+7/7f/s/+3/8P/x//T/9f/1//T/8f/v/+//
8P/x//L/9P/3//T/8//x/+//8P/y//P/9P/3//j/+P/4//X/8v/x//D/9P/1//X/9v/4
//j/+P/3//b/9v/4//j/+f/5//r/+v/4//j/+P/4//r//P/9//7//P/8//v/+v/7//z/
/v///wEABAAEAAQAAQAAAAAA//8BAAQABQAGAAcABgAEAAMABQAFAAUABQAHAAcABwAH
AAQABAADAAEABAAFAAYABwAEAAMAAAD+//7//f/+/wAAAgABAAAA/v/8//r/9//1//j/
+v/7//v/+f/4//b/9P/2//b/9v/2//X/9f/2//b/8v/y//H/8f/1//b/9//4//b/9f/y
//H/8v/z//P/8//0//T/9f/1//P/8f/x//H/8v/z//X/9v/z//X/8v/v//H/8f/x//H/
8//0//b/9//0//L/8P/v//T/9f/2//f/9f/2//P/8P/x//P/9P/2//j/+P/6//r/9v/0
//P/8v/1//f/+P/5//j/9//2//T/9P/0//T/9P/0//T/9//3//T/8f/x//H/8v/z//b/
+P/3//X/8//x//P/8v/y//T/9//3//j/+P/z//D/7//u//H/8//2//X/9P/1//L/8f/y
//L/8//z//T/9P/1//b/8v/u/+//8P/z//T/9f/2//T/8//y//H/8v/y//P/8//0//T/
9f/2//P/8//2//X/+P/5//v//P/5//j/9//3//f/+P/4//r//P/8//z/+v/5//j//P/9
/wAAAQACAAMAAQD///z/+//+//7//v/+//7//////////P/6//f/8//0//X/9v/0/+//
7v/t/+z/7P/u/+7/7v/w//D/7//v/+v/6//r/+v/7P/u/+//7//t/+3/7f/r/+n/6//v
//D/7//t/+n/5P/d/9v/5P/x////FQAtAEMAWABsAH4AjACLAIQAgAB0AFgAOwAlABYA
BgD3/+//7//s/+j/5v/o/+b/5//p/+n/5//n/+n/7//x/+7/7f/s/+z/6//q/+v/7P/s
/+z/7v/t/+z/6v/r/+v/6v/p/+z/7v/v//H/7f/r/+v/6f/u/+//7//u/+//7f/t/+7/
7f/s/+z/7f/w//H/8f/x/+7/7v/t/+z/7//w//D/8P/y//D/8P/w//H/8f/w//D/9P/0
//T/8//w//D/8v/y//X/9f/2//b/9v/2//b/9v/2//b/9f/0//b/+P/5//r/+P/4//n/
+f/7//7//v/+//7//v///////f/+//3//P///wAAAAABAAEAAQABAAEAAQABAAEAAQAB
AAIAAgABAAAA///+//3//v////7//v/7//n/+f/6//z/+//6//j/9//2//T/8//y//L/
8f/v//H/8v/y//L/7//u/+3/7P/u/+//8f/y//D/8P/v/+//7//u/+3/7P/v//H/8f/z
//L/8f/v/+3/7f/u//D/8f/x/+//7//v/+3/7f/u/+7/7//z//L/8f/w/+//7v/t/+//
8P/y//P/8//y//H/8f/x//H/8f/x//T/9v/0//L/8f/x//D/8P/x//L/9f/2//X/9P/0
//T/8//z//L/8f/y//P/9P/0//P/8v/x//D/8f/y//b/9//4//X/9f/1//L/8f/y//L/
9f/1//X/9f/0//L/8f/y//P/8//0//T/8//y//P/9P/y//P/9f/z//b/+f/4//n/9//2
//b/9f/3//b/9v/2//j/+v/5//P/8v/z//T/9f/2//b/9//4//n/9//2//b/9f/4//j/
+f/6//n/+f/8//v/+//7//z//P/+//7//v///////v/8//z//v8AAAIAAgD///7/AgAD
AAUABQAFAAUABgAFAAMAAwAFAAQAAwACAAQABQAFAAUAAQAAAP7/+//6//n/+P/0//X/
9v/3//j/9v/2//T/8v/1//b/9v/3//P/8//z//P/8f/y//L/8f/z//P/8//x//P/7//v
//L/9f/3//H/6P/l/+n/7P/1/wcAHwA3AE0AZgCAAJQAnACdAJYAiAB4AF4AQQArABwA
EAABAPf/8f/s/+r/6v/u//L/8//x//P/8//t/+3/8f/x//T/9//2//b/9f/0//T/9P/z
//L/9P/1//b/9v/1//X/9P/z//X/9v/2//f/9//3//n/+f/7//v/+v/4//r/+f/6//z/
+P/2//X/9f/2//f/9//3//f/+P/4//j/9//4//j/+P/7//r/+//8//3/+//4//b/+//8
//3//f/+//7/AAAAAP///f/8//r//P/+/wAAAgAAAAAA///+/wAAAgADAAQABAAEAAUA
BQAGAAgABwAGAAYACAALAA0ACgAKAAgABgAJAAoACgALAA0ADQANAA0ADAALAAoACQAL
AA4AEAARAA8ADQALAAkACwALAAkACAAJAAcABwAIAAcABQADAAAAAQACAAIAAwABAAAA
/v/7//v//P/8//z//P/8//z//P/7//v//P/8//v//P/8//3//P/6//j/9v/6//v/+v/7
//z//f/9//3/+f/4//j/9//6//n/+v/7//r/+f/5//j/+v/9//v/+f/7//v/+//7//n/
+P/4//f/+//8//3////9//v/+f/3//v//v/9//z//P/9//3//v/7//r/+//6//z//P/9
//7/+//7//r/+f/8//3//v/+//7//v/+//7/+//6//z/+//9//v//P/9//z/+//8//z/
/v/9//z/+//9//z//P/+//z/+//7//r/+v/6//z//v/8//v/+//3//j/+//6//v//P/8
//3//f/8//r/+f/4//z//v8AAP3//P/7//r/+//7//v/+//8//z//f/9//z/+v/5//j/
+//9/wIAAwAAAP/////+/////v/9//3/AQACAAIABAADAAIAAQD+/wAAAAAFAAcABwAH
AAcABwAGAAUAAwADAAgACAAIAAgABAADAAEA//8CAAQABQAFAAIA///8//b/9v/2//b/
9v/3//r/+//8//r/+P/1//P/8//1//f/+f/4//j/9//1//X/9f/1//P/+f/5//n/+P/1
//H/6//q/+v/7//0////CwAXACcAPQBYAHAAhACSAJsAlgCMAHwAZABDACcAGAASAAkA
AQD7//T/8P/w/+r/5v/t//X/+f/5//f/9f/1//P/8v/z//T/9v/3//j/9//4//j/+P/3
//X/8//w//X/9//4//n/+f/4//b/9f/0//X/+P/5//v/+//6//j/9//1//X/9v/3//j/
+v/9//r/+f/3//X/9v/4//n/+v/9//7//v/+//v/+P/3//b/+v/7//v//P/8//z//P/7
//z//P/+//7//////wAAAAD///7//f/8/wAAAgADAAQABAAEAAMAAgACAAIAAwADAAcA
CgAKAAoABwAGAAYABQAHAAoACwAMAAwADAALAAsADQANAA0ADQANAA0ADQANAAwADAAL
AAkADAANAA4ADwAMAAsACAAGAAYABQAGAAgABgAFAAQAAgABAAAA/v/9/wAAAgADAAMA
///+//z/+v/7//z//f/+//v/+//8//z/+v/6//n/+f/7//z//f/+//z/+//4//f/+v/7
//v/+//6//r/+//7//r/9//2//X/9//5//z//v/7//3/+v/3//j/+f/6//v//P/8//3/
/f/7//r/+f/5//3//f/9//3//P/+//z/+v/8//3//f/+//7//v8AAAAA/v/8//v/+v/7
//3//v////7//f/8//r/+//8//3//v/+//7/AQABAP//+//6//n/+v/7//7/AAD9//v/
+f/3//r/+v/7//7//f/9//7//v/6//j/+P/4//v//f8AAP///P/9//r/+f/8//z//f/9
/////v/+//7//f/8//r/+f/6//z//v////7////7//n/+v/6//v//P/9//7//P/7//r/
+f/8//z//f/9//3//P/8//z/+v/7//////8CAAMABQAGAAIAAAD+//3/AQACAAIABAAG
AAYABgAEAAEAAAAEAAUABwAJAAsADQAJAAcABAADAAgACAAIAAgACAAJAAkACQAFAAQA
AgD///////////z/+P/4//j/+P/4//r/+v/6//r/+v/5//n/9f/1//X/9f/2//j/+f/5
//j/9//2//P/8//3//n//P/5//P/7//s/+f/4//s//v/CwAdADUASwBeAHQAiACYAJ0A
mgCOAH4AagBNADEAHAAMAP//+//3//L/8v/y//T/9P/v/+//8//3//n/9//5//v/+P/1
//P/9P/0//T/9v/4//n/+v/4//f/9v/0//T/9f/1//X/9//4//j/+f/2//X/9v/1//r/
+//7//r/+//5//n/+v/5//j/+P/5//r/+//7//v/+P/4//f/9v/5//z//v8AAP///P/7
//r/+//7//r/+v/9//7///////3//P/9//z//v///wEAAgAAAAAAAAAAAP//AAAAAAAA
AwAGAAgACgAIAAYABQADAAYACgALAAwACgAKAAsACwALAAwACwAKAA8AEAAQABEADgAN
AAwACwAOAA8AEAARAA8AEAAQAA8ADQANAA0ADQAOAA8ADgAOAAoABwAGAAYABwAHAAcA
BgADAAIAAAD///7//v/9//v/+//8//z//P/5//j/9//2//b/9//5//r/+P/4//f/9//2
//b/9v/2//n/+f/3//f/9f/1//T/8//1//b/+P/5//j/9f/0//P/8//z//T/9P/2//n/
9//1//T/8//y//H/9f/2//j/+f/4//b/9P/z//X/9f/1//X/+P/6//j/9v/1//X/9P/0
//X/9v/5//r/+f/4//j/+P/6//v/+//7//3//f/9//z/+v/6//r/+v/7//z/AAABAAAA
/f/9//3//P/7//z//P/9//3//f/9//z/+v/5//r//P/9////AAD9//r/+f/4//b/9//5
//f/+P/7//r/+//5//j/+P/3//r/+v/7//z//P/8//v/+//7//z//f/9////AQD+//3/
+//6//r/+//8//3//f/+/////f/+//z//P/8//z//P/+////AAABAAAA/v/9//v//f/+
/wAAAgACAAMABwAHAAYABQAFAAQABgAGAAYABwAHAAYABAAEAAYACAAKAAoACQAIAAwA
DQANAA0ADQANAA8ADwAOAA8AEAAOAAwACgAMAA0ADQANAAoACgAJAAcABQADAAEA/P/8
//7/AAACAP7//v/8//r//f/+//7////9//3//f/9//z//P/7//n/+//9///////7//X/
9f/2//f//f/9//b/7//v//L/+/8JABcALwBHAF4AdgCMAJoAnwCcAJQAhABwAFsAPQAm
ABoACwD9//f/8v/u//T/+P/0//f/+//5//X/8//z//f//f/8//v/+//8//z//P/7//r/
+P/2//r/+//8//z/+//7//r/+f/6//r/+f/5//j/+f/8//3//v/9//v/+P/6//n/+v/8
//v/+v/6//v//f/9//z/+//9//7//v/+//7//v/9//z////+////AAACAAEA///+/wIA
AgACAAEAAAAAAAIAAgACAAEAAQAAAAMABAAFAAYABAAEAAMAAgAFAAYABgAGAAcACAAK
AAsACwAMAAoACAAKAAwADwARAA8AEAAPAA4AEQASABIAEwATABMAEwATABIAEQAQAA8A
EgAUABUAFQAUABMAEgARABMAEwARABAAEAAPABAAEgAPAA0ACwAIAAkACgAKAAsACQAI
AAYAAwAEAAQAAwACAAMABAAFAAYAAgABAAEAAAD//wAAAAABAAEAAAD///7/AQABAP//
///+//////////z//P/9//3//v/9//7////+//3//f/8//r//f/7//n//P/9//7////+
//z/+//5//v//P/9/////v/9//z/+//6//z/+v/4//v//f/+/wAA/v/8//z/+v/8//z/
/f/+//z//f/9//3//f/9//3//P/+//7//v/+//v/+v/8//v//P/7//3////9//v/+//6
//z/+//6//n/+v/6//v//v/9//v/+v/4//j/+P/6//z/+f/5//r/9//5//v/+f/5//r/
+v/7//v/+P/2//X/9P/3//j/+P/5//j/+P/4//f/9//5//b/9f/2//b/9//5//j/9//1
//T/+P/5//n/+v/5//j/9v/1//H/9v/5//r/+P/4//j/+P/1//X/9f/1//j/+P/5//n/
+P/2//X/9P/2//f/+//7//v/+//8//z/+f/4//f/9//5//r/+v/8//r/+v/6//j/+v/6
////AQADAAMAAwADAP///f/6//n///8AAAEAAgD+//3/+//5//n/+v/6//n/9v/1//T/
8P/s/+z/7P/s/+3/8P/x//L/8f/w/+7/7f/s/+3/7v/v/+//8P/w/+//7f/t/+3/6//t
//H/9f/0/+v/6f/n/97/1//d/+j/8f/9/w8AJQA7AFQAcACKAJoAowCgAJYAhABsAE0A
KQAQAAIA+f/z/+//7P/q/+b/4v/c/93/5f/r/+3/7//v/+//8f/w/+v/7f/u/+7/7v/x
//L/8v/y//D/7//u/+z/7//x//L/8//y//L/8f/x/+3/7f/v/+//9P/1//X/9P/x/+//
7//w//L/8v/z//X/8//z//L/8f/x//L/8v/y//T/9v/3//j/9//0//P/8v/2//f/9//4
//j/+P/4//f/+P/4//r/+v/9//3//v/+//z/+v/4//b/+//+/wAAAgACAAIAAQAAAP7/
/v//////AgAGAAcACAAFAAQABAADAAcACgALAAwADQAMAAoACQAJAAkACQAJAAoACwAM
AA0ACgAKAAkABwAIAAkACgALAAsACwAJAAgABQADAAMABAAGAAUABAACAP///v/8//v/
/P/+///////9//z/+v/4//j/+P/4//j/+f/5//r/+v/3//b/9P/z//f/+P/5//r/+P/3
//T/8//y//P/8//z//X/9v/4//n/9//1//X/9f/2//f/+f/6//n/+//4//X/9f/1//X/
9f/3//j/+v/7//j/9v/0//P/+P/5//r/+//6//z/+v/4//b/9//3//j/+f/6//3//v/6
//j/9//2//f/+f/6//v/+//7//v/+v/4//j/+P/4//n/+v/+////+//3//b/9f/3//n/
/f8AAP///f/7//n/9//2//b/+P/6//v//f/+//v/+P/3//b/9//5//z/+//5//v/+f/5
//j/+P/5//n/+v/6//v//P/5//j/9v/1//f/+P/5//n/9//5//b/9f/0//T/9f/3//j/
+f/5//r/+v/5//f/9v/3//r//P/8//v/+v/5//j/9//3//f/9//6//r/+//7//r/+P/3
//b/+f/7/wAAAQAAAP/////+//3//P/7//v///8AAAAAAgD///7//f/6//3//v8EAAcA
BwAHAAcABwAGAAUAAwADAAgACAAIAAgABAADAAEA//8BAAIAAgABAP///f/7//b/9P/0
//T/9P/1//j/+f/6//f/9v/0//P/8v/z//T/9f/1//b/9v/1//P/8//z//H/+//9//v/
+P/1//H/7f/o/+X/6//w//f/AQARACMANwBOAGgAhACWAJsAnACUAIQAaABJAC0AGAAO
AAUAAQD9//T/6v/o/+j/5P/l/+3/8//1//X/9//z//H/8P/v//D/8v/z//T/9f/2//b/
9v/0//P/8v/w//X/9//4//n/9//2//T/8//y//P/9v/3//n/+f/4//b/9f/z//P/9P/3
//j/+v/9//r/+f/3//X/9//4//j/+P/5//r/+v/6//j/9v/2//b/+v/7//v//P/9//z/
+//5//r/+v/8//z//f/9//7//v/9//z/+//6//z//v///wAAAAAAAP///v/+//7/////
/wMABgAGAAYAAgACAAMAAwAFAAgACQAKAAoACAAFAAMABQAFAAUABQAHAAcABwAHAAQA
BAADAAEAAwAFAAcACQAGAAUAAgAAAAEA/////wAAAgABAAAA/v/8//r/9//1//j/+v/7
//v/9//2//T/8v/0//T/9P/0//P/8//0//T/8P/w/+//7//x//L/8//0//L/8f/u/+3/
7v/v/+//7//v//D/8v/z//D/7f/s/+v/7v/v//H/8v/x//P/8P/t/+7/7//w//H/8v/y
//P/8//y//D/7v/t//L/8//0//X/9f/2//P/8P/w//H/8f/y//T/9P/2//b/8//y//L/
8v/z//X/9v/3//b/9f/0//L/9P/0//T/9P/0//T/9//3//T/8f/x//H/8v/z//b/+P/1
//P/8f/v//D/8P/x//T/9f/1//b/9v/z//D/7//u//H/8//2//X/9P/1//L/8f/y//L/
8//z//X/9P/0//T/8//y//D/7//y//T/9v/3//T/9f/x/+//7//w//L/9f/1//X/9P/0
//L/8f/v/+7/8v/0//X/9//0//b/8v/w//D/8P/x//P/8//0//X/9v/0//L/8v/y//r/
+v/8/w==
         </WaveFormData>
      </LeadData>
      <LeadData>
         <LeadByteCountTotal>10000</LeadByteCountTotal>
         <LeadTimeOffset>0</LeadTimeOffset>
         <LeadSampleCountTotal>5000</LeadSampleCountTotal>
         <LeadAmplitudeUnitsPerBit>4.88</LeadAmplitudeUnitsPerBit>
         <LeadAmplitudeUnits>��V</LeadAmplitudeUnits>
         <LeadHighLimit>2147483647</LeadHighLimit>
         <LeadLowLimit>268435456</LeadLowLimit>
         <LeadID>II</LeadID>
         <LeadOffsetFirstSample>0</LeadOffsetFirstSample>
         <FirstSampleBaseline>0</FirstSampleBaseline>
         <LeadSampleSize>2</LeadSampleSize>
         <LeadOff>FALSE</LeadOff>
         <BaselineSway>FALSE</BaselineSway>
         <ExcessiveACNoise>FALSE</ExcessiveACNoise>
         <MuscleNoise>FALSE</MuscleNoise>
         <LeadDataCRC32>4051793111</LeadDataCRC32>
         <WaveFormData>
EwAPAA8ADwAPAA8AEQARAAwADAANAA0ADQAMAAsABwACAP//+//6//n/+P/2//L/8v/y
//P/8//y//L/8v/y//L/8f/w//H/8P/v/+7/6//s/+z/7P/s/+z/7P/s/+z/6//s/+z/
6v/p/+r/6f/o/+v/7P/u//D/8f/y//L/8//z//D/7f/o/+T/5P/o//L/+/8GABQAKAA7
AEwAXgB4AJUArACuAJ8AgwBnAFMARQA7ADQAKwAjABsAEQAGAAQACAAHAAoAEgAZABkA
FAARAA0ABQD9//j/8v/v/+//7//w//L/8f/x//H/7//u/+7/7v/w//D/8P/v/+//7//v
/+//7v/u/+3/7P/v//H/8//1//T/8v/w/+//8P/x//P/9P/y//L/8v/y//X/9f/1//X/
8//z//P/8//0//T/9f/1//X/9v/2//f/9f/0//T/9v/2//f/9//3//n/+f/7//v//P/8
//3//f8BAAIAAwADAAIAAgADAAIABAAGAAgACgAJAAoACwAMABAAEQATABQAFQAXABkA
GgAYABkAGAAZABwAHQAeAB8AHgAeAB0AHAAdACAAIQAiACMAIgAgAB8AHQAbABkAFwAW
ABUAEgAQAAwADAALAAkABQAEAAMAAgACAAEAAAAAAP///P/6//n//P/8//r/+v/3//f/
9v/2//X/9f/0//T/9//3//f/+P/4//f/9v/0//b/9v/2//b/+P/4//f/9//2//f/9//2
//j/+f/5//n/9//2//b/+P/5//n/+f/5//v/+v/6//r/+f/5//j/9//6//v//P/9//3/
/P/7//r//P/8//3//f/9//z//P/8//n/+f/8//z//v/9//z//P/6//r/+//7//v/+//7
//n/+//7//v/+//5//n/+f/5//v/+//6//n/+f/5//j/+P/4//j/+P/4//r/+f/5//n/
+f/4//f/9v/4//j/+P/3//X/9f/2//b/+P/4//j/+P/4//j/9//1//X/9f/1//T/9//6
//v/+//7//v/+//7//n/+//8//v/+v/5//j/9f/1//T/8P/z//f/+v/+//3/+v/7//v/
/f/+/wIABAAGAAgADAANAA8AEQATAA8AEQARAA8ADwAPAA8ADAAMAA0ADQAMAAoACgAF
AAMAAQD9//z/+P/2//b/8v/y//L/8//z//T/9P/2//b/9f/z//H/8f/x//H/8P/t/+v/
6v/s/+z/7P/s/+z/7P/t/+7/7P/q/+r/7P/t/+7/7//w//H/8v/y//L/7//v//H/8P/v
/+z/6v/o/+z/9v///wwAHAAuAEEATgBiAH4AmQCmAKIAjwBvAFMAQwA7ADEAKAAjABkA
EwANAAQAAgAGAAcACgAUABkAFwAUABEACwAFAP//+P/2//L/8f/w//D/8v/z//X/9//2
//T/8//y//L/8v/y//H/7//v/+//7//y//T/9f/2//X/9f/1//X/9f/0//P/8//z//P/
9P/0//T/9P/0//T/8//z//P/8//1//X/9f/1//T/9P/1//X/9//4//j/+f/5//j/+P/6
//j/+f/5//n/+v/7//7///////7//v/9/wEAAgADAAMABwAIAAoACgAJAAoACwAMAA0A
DgAPABAAEQARABIAEgASABMAFAAUABUAFwAXABkAGQAZABkAGQAXABgAGAAYABgAGgAa
ABoAHAAcABsAGwAYABcAFgAVABMAEQANAAoACQAKAAoACQAGAAQAAgAAAAEA///9//z/
/v/8//v/+//6//r/+P/4//n/+f/4//j/9//3//b/9v/3//f/9//4//n/+f/5//j/9v/2
//b/9v/4//j/9//3//b/9//3//b/9P/1//X/9f/3//b/9v/4//f/9//3//f/+f/4//j/
+P/2//f/9//3//n/+f/5//n/+f/4//f/9v/2//b/9//3//r/+v/7//z/+f/5//z//P/6
//n/+P/4//j/+P/5//n/9//3//f/9f/2//f/+P/5//j/9//2//X/9//3//b/9f/3//f/
9v/2//b/9v/2//b/+P/3//f/9//2//b/9v/2//b/9v/2//X/9f/1//b/9v/0//T/9P/0
//X/9v/2//X/9f/1//X/9P/0//b/9v/1//f/9//1//b/9P/0//T/9P/2//f/9//0//T/
9f/1//b/9f/y//P/8//5//7/BgAMAAwADAAOAA0ADwARABMADwAMAAsACAAHAAsACwAI
AAgABwAHAAYABAAAAPv/+f/3//X/9v/0//T/8v/u/+7/7v/v/+//8P/w//D/8P/v/+3/
6//r/+v/6//r/+n/6P/o/+j/6P/o/+j/6v/q/+v/7P/q/+j/6P/q/+r/6v/q/+r/6//s
/+z/7P/r/+v/6f/o/+n/5v/g/9z/5v/4/wEADgAiADIAQQBUAGoAhACbAKAAkgB1AFkA
RwA7AC8AJwAiABsAEQAJAP//+P/6//z///8IABIAFQATABAACwAFAP//+f/y//D/7//v
/+//8P/u/+3/7f/t/+7/7v/v//D/7//u/+3/6//r/+v/6//r/+3/7v/u/+7/7f/t/+3/
7f/u/+7/7v/v/+3/7f/u/+7/7v/u/+7/7v/y//P/9P/1//T/8//y//H/9P/0//X/9f/1
//b/9v/3//b/9P/z//T/9v/5//v//f/7//n/+f/3//r//P///wEAAgACAAIAAQABAAIA
BAAEAAYACAAKAAwACwAMAA0ADgAQABEAEwAUABIAEwAUABQAFwAZABkAGwAbABsAGwAb
ABkAGgAaABoAGgAcABwAHAAZABgAFgAVABQAEwASABEAEgARAA4ADAAIAAgABwAFAAQA
BAAEAAQAAgD///z/+v/4//b/9f/1//n/+v/5//r/+v/7//v//P/8//v/+f/4//r/+f/4
//j/9//3//f/9v/4//j/+P/4//j/+P/3//f/+P/5//n/+P/3//f/9v/1//b/9v/3//r/
+//7//v/+//6//j/9//2//f/+f/6//v/+f/5//n/+f/8//z//P/8//v/+v/6//n/+f/4
//j/+P/3//f/+v/6//j/9//2//b/+f/6//z//f/9//3//f/7//r/+f/4//f/9//3//f/
9//5//n/+P/3//f/9//2//b/9v/2//b/9v/2//X/9f/1//j/+P/4//j/+P/4//j/9//3
//f/+P/4//b/9v/2//b/9v/2//X/8//3//f/9//2/+z//P/+//z/+v/4//b/9P/1//X/
8v/y//P/8//0//b/9P/2//f/+P/6////AgAFAAYACQAJAA0ADwARAA0ADQANAAsACwAN
AA0ACgAKAAkACQAIAAYABgABAP///f/6//r/9//2//b/8v/y//L/8f/x//L/8v/w/+7/
6//n/+j/6f/q/+v/6//p/+j/6P/o/+j/6P/o/+r/6v/r/+z/6f/m/+X/5v/o/+r/7P/u
/+7/7v/t/+z/7f/p/+v/6v/n/+j/5v/o/+7/9v///wgAFgAmADcASABaAHQAjwCaAJQA
fQBhAEsAPwA3ADEALgArACEAEwAHAAIAAgAEAAcAEAAYABsAGQAUAA0ABwADAP3/9P/w
/+//7//v//D/7v/t/+3/7f/v/+7/7v/u//D/8P/w/+//7f/t/+3/7f/t/+7/7v/u/+z/
6//q/+n/7v/w//L/9f/y//H/8f/w//L/8v/y//L/8f/x//H/8f/x//H/8f/x//T/9P/1
//X/9f/2//b/9//1//T/9P/2//b/9//3//f/9//3//n/+f/4//j/+f/5//z//v8AAAEA
AQACAAQABAAFAAYABwAIAAcACAAJAAoADgAPABEAEgAQABEAEgASABYAGQAaAB0AHAAb
ABoAGQAZABoAGgAaABwAHgAeAB4AGgAYABUAEwAUABMAEgARABIAEQAOAAwACAAIAAcA
BQAEAAQABAAEAAIA///8//r//P/6//n/+f/4//j/9v/2//P/8//y//L/9f/1//T/9P/2
//X/9P/0//T/8//y//D/8f/y//P/9P/y//L/8f/x//P/9f/2//b/9P/1//X/9f/1//T/
9P/2//f/9//3//f/9f/0//T/9P/0//X/9f/1//P/8//z//P/9P/0//T/9P/3//j/+v/7
//j/9v/1//T/9f/1//j/+P/4//f/9v/2//T/9P/1//X/9//3//f/9f/3//f/9//3//f/
9//3//f/9f/1//T/8//x//H/8P/w//X/9v/3//j/9f/z//L/8f/z//T/9f/2//X/9P/z
//H/8v/z//X/9v/0//T/9P/0//D/8P/w//D/8P/w//D/8v/z//P/8P/w//H/8f/y//L/
8P/y//P/8//0//j/+v/9//7/AQABAAcACwAPAA0ACwALAAkACQANAA0ACgAKAAsACwAK
AAgACAADAAEA///6//r/9//2//L/7v/u/+7/7f/t/+7/7v/u/+7/7f/r/+f/5//n/+f/
5//l/+T/5P/i/+L/4v/i/+L/4v/j/+T/5v/m/+j/7P/p/+j/5//m/+f/6P/o/+j/5//n
/+f/6P/n/+b/5P/k/+L/5P/r//b/BAAUACcAOABMAGoAiQCaAJ4AmQCDAGMAUQBHAD0A
MgArACEAFQAJAP7//P8AAAUACAAOABUAFQAMAAcAAwD///v/9v/y//D/7//u/+7/7P/p
/+f/5f/p/+r/7P/u/+v/6v/p/+f/6f/p/+n/6f/n/+j/6P/o/+n/6f/p/+n/6v/q/+r/
6//p/+n/6v/q/+z/7P/s/+z/7f/t/+3/7f/r/+v/6//r/+r/6v/r/+v/6//s/+z/7f/w
//D/8f/0//L/8//z//P/9f/1//f/9//6//r/+//7//r/+v/6//n/+//8//7//v8BAAIA
AwAEAAcACAAJAAoADAANAA8AEAAOAA8AEAAQABMAFQAVABcAFQAVABUAFQAUABQAEwAS
ABYAGgAcAB4AHAAaABcAFQAWABUAFAATAA8ADQAJAAYABQAGAAYABQAFAAQAAwACAAAA
/f/6//j/+v/4//f/9//2//b/9P/0//P/8//y//L/9f/1//T/9P/0//P/8v/y//P/8//z
//L/8v/y//L/8v/0//T/8//z//T/9f/1//T/8f/x//D/7//x//D/8P/y//P/8//z//P/
8//y//L/8v/0//X/9f/1//P/8//z//P/9v/2//b/9v/2//b/9//3//X/9P/0//T/9f/1
//j/+P/2//X/9P/0//b/9v/3//f/9f/1//X/8//z//P/8//z//P/8//z//P/8f/x//D/
7//v/+//7v/u//H/8v/z//T/8v/x//H/8f/z//T/9f/2//X/9P/z//H/8f/x//L/8v/y
//L/8v/y//T/9P/z//H/8f/x//H/8P/u/+7/7v/u//D/8f/x/+7/8P/x//H/8v/w/+7/
8P/x//b/+P/9/wAA//8AAAMAAwAJAAsADQAJAAcABwAFAAUACQAJAAYABgAHAAcABgAE
AAAA+//5//f/9v/2//P/8v/u/+r/6v/q/+r/6f/p/+j/7P/u/+//7//q/+n/6P/n/+f/
5f/k/+T/4v/i/+L/4v/k/+T/5f/m/+b/5P/k/+b/5P/k/+T/5P/l/+b/5v/m/+f/5//l
/+T/4f/e/9z/3v/m//D/+/8IABgAKgA9AEoAWAB6AJ8AogCSAH0AXwBHADsAMwArACQA
HQAVAA0AAwD8//z//P///wYAEAATAA8ACgAFAP3/9f/x/+z/5v/n/+f/5//o/+r/6f/p
/+n/6P/m/+X/5P/m/+b/5v/l/+P/4//j/+P/5f/m/+b/5v/n/+f/5//n/+f/5v/l/+X/
5v/n/+n/6v/p/+j/5//m/+n/6f/p/+n/6f/p/+n/6f/r/+z/7v/v//H/8v/y//P/8P/u
/+3/7v/w//H/8f/x/+//7//x//H/8v/y//P/8//1//b/9//3//j/+P/5//j/+//8//3/
/v///wAAAQACAAQABQAHAAgACAAJAAoACgALAA0ADQAPABEAEQARABEAEQASABIAEgAQ
ABIAEgASABEAEAAOAA0ADAALAAoACQAKAAkABgAEAAIAAgABAP/////+//3//P/5//f/
9f/0//L/8P/v/+//8P/w/+7/7v/v/+//7v/u/+3/7f/s/+z/7v/t/+z/7P/t/+3/7f/s
/+7/7v/u/+7/7v/u/+3/7f/s/+3/7f/s/+7/7//v/+//7P/q/+n/6v/u//H/9P/3//T/
8v/x//D/8P/x//H/8f/z//P/8//z//L/8v/y//L/8v/y//P/8//z//L/8v/y//L/8//3
//j/9//1//P/8v/y//L/8//z//H/8f/x/+//7//v/+//7//v/+//7//v/+//7//u/+3/
7//v/+7/7v/u/+7/7v/u/+7/7f/t/+3/7v/u/+7/7v/w//D/8P/v/+//7//w//D/8v/y
//L/8v/v/+7/7P/p/+n/8//1//r/+v/3//b/9f/0//H/8f/w/+z/7f/v//D/8v/w/+7/
8P/x//X/+P/+/wIABQAGAAkACQAMAA0ADgAJAAsACwAJAAkACQAJAAYABgAFAAUABAAC
AAIA/f/7//n/9v/2//P/8v/y/+7/7v/u/+7/7f/t/+z/7v/u/+3/6//r/+v/6//r/+n/
5//m/+b/6P/o/+j/6P/o/+j/6f/q/+j/5v/m/+j/6P/o/+j/6P/n/+j/6P/o/+v/6f/n
/+j/6f/o/+L/3v/m//j/CwAYACIAMAA/AEwAYgB+AJMAmACGAGUAVwBNADkALQApACQA
GwATAAkA/f/4//7/AAADAAoAEAARAA8ADAAJAAMA/f/1/+7/7P/t/+3/7f/u/+7/7f/t
/+3/7f/s/+z/7P/s/+z/7P/r/+v/6//r/+v/7f/u/+7/7v/v/+//7//v/+//7v/t/+3/
7//v//D/8P/w//D/8P/w/+//7//v/+//8v/z//T/9f/1//T/9P/z//P/9P/0//X/8//y
//L/9P/3//n/+v/7//r/+f/6//n/+v/6//v/+//9//7/////////AAACAAIABQAGAAcA
CAAKAAwADgAQABAAEQATABQAEwATABMAEgATABUAFQAXABgAGQAaABsAGQAaABoAGgAc
AB4AHgAeABwAGgAXABUAFAATABIAEQAQAA8ADAAKAAoACgAJAAcAAwACAAEAAAAAAP//
/v/+//3/+v/4//f/+f/6//n/+v/7//v/+v/6//n/+f/4//j/+P/3//b/9v/2//X/9P/y
//X/9v/3//j/+v/6//n/+f/3//f/9v/0//b/9//3//f/9v/0//P/9P/4//n/+v/7//v/
+v/6//r/+v/7//v/+//7//v/+//7//v/+v/5//j/+v/6//v/+//7//r/+v/6//v/+//+
//7//P/7//r/+v/6//r/+//7//v/+//7//n/+f/5//n/+f/5//n/+f/5//r/+//7//v/
+P/3//X/9P/4//j/+P/4//f/9f/0//P/9v/4//r//P/5//j/9//1//X/9f/2//b/+P/4
//j/+P/4//j/9//1//X/8//y//P/9P/1//b/9v/3//f/9P/y//P/8//0//X/9P/3//n/
+//8/wAAAgAFAAYACQAJAA0ADwARAA0ADQANAAsACwAOAA8ADQAOAA8ADwAOAAwACgAF
AAMAAQD8//z/+f/4//T/8P/w//D/8//z//T/9P/y//L/8f/v/+7/7//w//H/8P/t/+v/
6v/p/+j/5//m/+n/6v/s/+7/7v/s/+z/7v/w//D/8P/w/+7/7v/t/+z/7f/v/+//7v/t
/+r/6P/o/+z/8v/7/wgAGAAqAD0AUABmAIIAmQCiAJwAiQBrAFcASwBBADcAMAApAB0A
DwAFAAAABAAKAA0AEgAYABkAFQAUAA0A/f/7/wcAAAD0//P/8//z//T/9P/z//P/8//x
//D/8P/w//L/8v/y//H/8f/x//H/8f/x//L/8v/y/+7/7f/s/+v/7v/w//L/9f/z//P/
9P/0//T/9P/0//T/8//z//P/8//1//X/9f/1//b/9v/3//f/9v/2//X/9f/3//b/9v/4
//b/9//3//f/+f/5//v/+//+//7/////////AAABAAEABAAGAAkACgAKAAoACgAKAAwA
DgAQABIAEwATABQAFAASABMAFAAUABYAGQAaAB0AGwAbABsAGwAdAB4AHgAeABwAHgAe
AB4AHQAcABoAGQAaABkAGAAXABUAEwAPAAwADAAMAAsACQAHAAYABQAEAAMAAQD///7/
///+//7///////7/+//6//v/+//6//r/+//7//r/+v/6//n/+P/4//n/+f/5//j/+P/4
//j/+P/2//b/9f/1//j/+f/5//j/9v/3//f/9//5//j/+P/6//n/+f/5//n/+//6//r/
+v/6//v/+//7//n/+f/5//n/+//8//3//v/8//z//f/9/////v/+//7/+//7//7//v8A
AP///v/+/wAAAAABAAEA/////////f/9//3//f/9//r/+f/4//f/+v/7//v/+//7//v/
+v/6//r/+v/6//r/+v/5//n/+f/6//r/+v/6//j/+P/4//f/+f/5//r/+v/4//j/+P/4
//r/+v/5//f/+//7//v/+v/5//r/+f/3//n/+f/5//n/+//6//j/+P/4//j/+v/7//v/
+P/4//n/+f/6//r/+P/6//v//v8AAAUACAAJAAoADQANABEAEwAVABEADwAPAA0ADQAN
AA0ACgAKAA0ADQAMAAoABgABAP///f/7//z/+v/6//b/8v/y//L/9f/1//b/9v/4//j/
9//1//L/8f/w/+//8P/v/+//8P/u/+7/7v/u/+z/7P/t/+7/8P/w//L/9v/1//T/8//y
//P/9P/0//T/8//z//H/8P/v/+z/7P/u//T//v8HABIAHgAyAEUAVgBsAIgAnwCmAJ4A
hQBjAE0AQwA7ACsAIAAjACEAEwAHAAQABAAEAAkAEAAYABsAGQAWABEACQADAP//+v/2
//f/9//3//j/9//1//T/8//1//T/9P/0//b/9v/2//X/9P/z//L/8f/y//T/9f/2//X/
9f/1//X/9P/0//T/9f/1//X/9v/2//b/9v/2//b/9//3//f/9//3//f/9//3//b/9v/3
//f/+f/6//r/+//5//j/+P/6//v//f/+/////f/9//////8AAAAAAQABAAMABAAFAAUA
BQAGAAgACAALAAwADQAOAA8AEAARABIAFAAVABcAGAAaABsAHAAcABsAHQAdAB8AIAAh
ACIAIwAhACIAIgAiACAAIgAiACIAIwAiACAAHwAcABsAGgAZABoAGQAWABQAEQAQAA4A
CwAJAAgABwAGAAUAAwABAAAA/v/8//v/+//8//z/+v/6//f/9//2//b/9//3//b/9v/3
//f/9//4//f/9//3//b/9v/2//b/9v/0//T/8//z//b/9//3//b/9v/3//f/9//3//b/
9v/4//f/9//3//f/9//2//b/9v/2//f/9//3//f/9//3//f/9v/2//b/9v/4//j/+f/5
//f/9v/2//b/9//3//r/+v/8//v/+v/6//r/+v/7//v//f/9//3/+//5//n/+f/5//v/
+//7//v/+//7//r/+f/3//f/9v/2//r/+v/6//r/+P/3//f/9//4//j/+P/4//j/+P/4
//f/9f/1//b/9v/0//T/9P/0//b/+P/5//n/+//7//v/+v/4//r/+v/5//n/+f/5//n/
+//7//v//P/6//n/+f/7//v/+//8//z//P/8//z//P/6//v/+//4//n/+//8//7//P/6
//z//f8CAAQACQAMAA8AEAATABMAFgAXABgAEwATABMAEQARABEAEQAOAA4ADQANAAwA
CgAIAAMAAQD///7//v/7//r/+P/0//T/9P/3//n//P/+//z//P/7//n/9//3//f/9//1
//P/8v/y//T/9P/0//T/8v/y//P/9P/2//T/9P/2//b/9v/2//b/9f/2//b/9v/5//f/
9//4//f/8v/u//D/9P/+/wkAFgAkADQARwBYAGoAggCdAKoApgCPAG8AVQBFADsAMwAs
ACUAGwATAA0ABgAEAAQABQAKABQAGwAbABgAFQAPAAkABQD+//D/8v/z//T/9v/4//n/
+//9//z/+v/5//j/+v/6//r/+f/3//f/9//3//X/9v/2//b/9v/3//j/+f/4//j/+P/5
//n/+f/6//r//P/8//z//P/7//v/+//7//z//f/+///////+//7//f///wAAAAABAAEA
AAAAAAIAAAABAAEAAQADAAMABQAFAAUABAAEAAMABwAIAAkACQAJAAoADAAMAA8AEAAR
ABIAFQAWABcAGAAZABkAGgAaABsAHQAfACAAHwAhACEAIwAjACMAIwAjACMAJAAkACQA
JAAmACYAJgAnACYAJAAjACQAIwAiACEAIAAfABwAGgAYABgAFwAVABEAEAAPAA4ADwAN
AAsACgAKAAgABwAHAAYABgAEAAQABQAFAAQABAADAAMAAgACAAIAAQAAAAAAAQABAAEA
AAD+//7//v/+/wAAAAD//////v///////v/+/////////////v/+/wAA////////////
//7//v/+//3//f/8//v//f///wEAAwADAAIAAQAAAP7//v/////////+//7//v/9//3/
AAAAAAAA///+//7/AAAAAAEAAQAAAP///v/7//3//f/9//3/+//7//v/+//7//v/+v/5
//n/+f/4//j/+P/4//j/+P/6//n/+f/5//j/+P/4//j/+P/4//j/9//3//f/+P/4//b/
9v/2//b/+P/4//f/9f/1//X/9f/0//L/9P/0//P/9f/1//X/9f/z//P/8//0//b/9f/1
//f/9v/1//X/9v/2//b/9f/1//T/8//x//L/9P/0//T/9P/2//f/9//0//L/8//z//T/
8v/w//L/8//4//r///8CAAMABAAHAAcACwANAA8ACwAIAAcABAADAAYABwAFAAYACQAJ
AAgABgACAP3/+//5//j/+P/1//T/8P/s/+z/7P/t/+3/7v/u/+7/7v/t/+v/6f/p/+n/
6f/r/+n/6P/o/+j/6P/o/+j/6v/q/+v/7P/q/+j/6P/q/+j/6P/o/+j/6//s/+z/7P/r
/+n/5//o/+f/4v/i/+b/6v/y//v/AgAQACAAMQBAAFAAZgB9AIoAigB3AFcARQA9ADcA
LwAqACcAGwANAAEA+v/8/wIACQAQABYAGQAVABAADwAJAAEA+//4//b/8//z//P/9P/z
//H/8P/v//D/8P/x//L/7//u/+3/6//t/+//8f/z//H/8v/y//L/7//v/+//7//y//L/
8v/z//H/8f/y//L/8v/y//L/8v/z//P/8//z//P/8//z//P/9f/2//j/+f/4//j/9//3
//n/+P/4//r/+v/7//v/+//7//v//f/9//7//v//////AAAAAAAA//8DAAYACgAMAAsA
DAANAA4ADQAOAA8AEAAUABUAFwAYABgAGQAaABoAGwAdAB0AHwAhACEAIQAhACEAIgAi
ACIAIAAiACIAIgAjACIAIAAfACAAHwAeAB0AGgAZABYAFAAUABQAEwARABIAEgASABIA
EAANAAoACAAIAAYABQAFAAgACAAGAAYABAADAAEAAAACAAMAAwAEAAMAAQD///7/////
/////v///wAAAQACAAIAAgABAAEAAgADAAMAAgAAAAEAAQABAAEAAAAAAAIAAwADAAMA
AwABAAAAAAAAAAIAAwADAAMABAAFAAYABwAIAAgACAAIAAYABgAHAAcABwAGAAYABgAH
AAcACgAKAAgABwAGAAYACAAIAAkACQAJAAkACQAHAAkACQAJAAkACQAJAAkACQAHAAcA
BgAFAAcABwAGAAYABgAGAAYABgAEAAMAAwADAAYABgAGAAYABAAEAAQAAwAFAAUABgAG
AAYABgAGAAYABAAEAAMAAQAGAAcACAAIAAUABgAFAAMABQAFAAUABQAFAAUABQAGAAQA
AwADAAUABQAFAAYACAAHAAYABAAGAAYABgAGAAYABAAFAAUAAgAEAAUABQAGAAgABgAI
AAkACwAMABAAEgAUABYAGgAbAB0AHwAhAB0AGwAbABkAGQAdAB0AGgAaABsAGwAaABgA
GAATABEADwAOAA4ACwAKAAcAAgABAAAAAwADAAQABAACAAIAAQD////////////////9
//z//P/8//z//P/8//7//v///wAA/v/8//z//v/+//7//v/+////AAAAAAAA//////3/
/v/9//z/+P/4//r/AAAJABQAIgAyAEUAWABsAIIAnQCuAKoAlwB7AGMAWQBPAEMAOgA1
AC8AJQATAAgACgASABsAIAAiACUAJwAkAB8AGwATABEADgAIAAYABQAEAAQABAADAAMA
AwAFAAQABAAEAAIAAgACAAEAAwADAAMAAwADAAQABAAEAAMAAwADAAMABAAEAAQABQAD
AAMABAAEAAYABgAGAAYABwAHAAcABwAFAAUABQAFAAgACAAJAAkABwAIAAgACQALAAoA
CgAMAAwADQANAA0ACwALAA0ADQAQABAAEQARABEAEgATABMAFQAWABgAGAAXABgAGQAa
AB0AHgAfACAAIgAjACUAJgAmACcAKAAoACcAKQApACsAKwArACsAKwAtAC4ALgAuAC4A
MAAwADAALQAsACoAKQAqACkAKAAnACYAJQAiACAAHAAcABsAGQAZABgAFwAWABMAEQAP
AA4AEAAOAA0ADQAMAAwACgAKAAkACQAIAAgACQAJAAgACAAIAAcABgAGAAkACQAJAAgA
CAAIAAgACAAGAAYABQAFAAYABwAHAAYACAAJAAkACQAJAAgACAAKAAkACQAJAAkACwAK
AAoACgAMAA0ADQANAAwACwAKAAkACwAMAA0ADgAOAA4ADwAPAA0ADAAMAAwADAANABEA
EgAQAA8ADgAOAA4ADgAPAA8ADwAPAA8ADQANAA0ADQANAA8ADwAPAA8ADwAPAA4ADQAP
AA8ADgAOAA8ADgANAAwADgANAA0ADQAOAA4ADgAOAAwADAAMAAsADQANAA4ADgAMAAwA
DAAMAAwADAALAAkADQANAA0ADAAKAAwADAALAAsACwALAAsADQANAA0ADgAMAAsACwAN
AA0ADQAOABAADgAOAA0ADQAOAA8ADwAPAA4ADQAOAA4ADwAQAA8ADgARABIAFQAYAB4A
HwAjAA==
         </WaveFormData>
      </LeadData>
      <LeadData>
         <LeadByteCountTotal>10000</LeadByteCountTotal>
         <LeadTimeOffset>0</LeadTimeOffset>
         <LeadSampleCountTotal>5000</LeadSampleCountTotal>
         <LeadAmplitudeUnitsPerBit>4.88</LeadAmplitudeUnitsPerBit>
         <LeadAmplitudeUnits>��V</LeadAmplitudeUnits>
         <LeadHighLimit>2147483647</LeadHighLimit>
         <LeadLowLimit>268435456</LeadLowLimit>
         <LeadID>V1</LeadID>
         <LeadOffsetFirstSample>0</LeadOffsetFirstSample>
         <FirstSampleBaseline>0</FirstSampleBaseline>
         <LeadSampleSize>2</LeadSampleSize>
         <LeadOff>FALSE</LeadOff>
         <BaselineSway>FALSE</BaselineSway>
         <ExcessiveACNoise>FALSE</ExcessiveACNoise>
         <MuscleNoise>FALSE</MuscleNoise>
         <LeadDataCRC32>3489393964</LeadDataCRC32>
         <WaveFormData>
DgAPAA8ADwALAAoABwADAAAA/f/8//v/+f/2//T/8//1//b/9//5//r/+//7//v/+f/6
//r/+v/7//v/+//8//3//f/+//7/AwAFAAUABgAEAAQABAAEAAMAAwAEAAQABwAJAAoA
CwAKAAsACwAKAAoACwALAAsACAAIAAgACAAIAAkADQAPABUAHQAkACQAIQAdABwAEwAE
APL/3f/J/7f/pf+a/5X/k/+L/4v/k/+Z/5j/m/+m/7H/vP/K/9f/3v/g/93/2v/b/9//
5v/t//P/+f///wQACAALAAsACgAKAAkACgAKAAkACgALAA0ADgANAA0ADQAMAA4ADgAP
AA8AEQAQABAAEAAPAA8ADgANAA4ADwAQABEAEAAPAA4ADQAPAA8ADwAPAA8ADwAOAA4A
DAAMAAwADAAOAA4ADgAOAA0ADQAOAA4ADgAPAA8ADwAQABEAEQASABAAEgASABIAEwAT
ABMAEwASABEAEQARABQAFQAVABcAFwAWABYAFgAWABUAFQAWABgAGAAYABgAFQAUABMA
EwAVABUAFQAUABIAEQAQABAAEAAQABAAEAARABAADwAOAAwADAALAAsACQAJAAgACAAI
AAYABQAFAAUAAwADAAQABwAHAAcABwAEAAMAAwADAAMABAAEAAQABgAGAAYABQACAAIA
AgADAAcABwAFAAUABAAEAAQAAwAFAAYABgAHAAgACAAIAAgABQAEAAQABQAHAAgACQAJ
AAcABgAFAAUABwAHAAgACQAIAAgACAAIAAcABwAHAAcACQAKAAsACwAIAAgABgAFAAcA
CAAIAAgACAAIAAcABgAEAAQABAAFAAgACAAHAAcABQAFAAQAAgAEAAQABAAFAAcABwAG
AAYABAAEAAMAAwAGAAcABwAFAAMAAwADAAIAAgACAAIAAwAFAAUABQAEAAIAAgABAAEA
BAAFAAUABQADAAIAAQABAAMAAwAEAAYABgAFAAQAAwADAAMABAAFAAcABwAHAAYAAgAC
AAIAAgACAAIABAAEAAcABQAGAAQABAAEAAQABAAFAAcACAAHAAYABQAEAAQABAAEAAMA
BAAFAAcACwAKAAkACAAHAAsADAAMAA0ADQANAAsACgAHAAMA/v/7//z/+//6//j/9//3
//f/+P/8////AQADAAEAAQABAAIAAgACAAIAAQACAAIABAAFAAUABgAJAAsADQAOAA4A
DgAMAAwADQANAA4ADgAOAA8AEQARABIAEwASABAADwAPABEAEQAQABAAFAAUABAAEQAR
ABUAGwAlACwALgApACcAJAAZAAoA+P/l/9H/v/+x/6b/p/+j/5v/mf+d/6H/ov+n/7L/
u//I/9j/4//m/+b/4f/g/+X/7f/y//n//f///wUADAASABMAEwASABIAEQASABIAEQAR
ABEAEgASABIAEwAUABQAEgASABMAEwARABAAEAAQAA4ADwAPAA8ADQANAA0ADQALAAsA
CwALAAkACQAJAAkACQAJAAgACAAGAAYABgAGAAYABgAGAAYABQAFAAYABgAFAAUABAAD
AAUABQAEAAQAAwAEAAMAAgADAAMAAwADAAQAAwADAAMAAQABAAAAAQADAAIAAgACAAIA
AQABAAIAAgACAAIAAgABAAAA//////3//f/9//z//v/9//z//P/6//r/+v/6//n/+P/3
//b/9P/0//P/8//y//H/7//u//D/7v/t/+3/7f/r/+v/7P/r/+v/6//r/+z/6//r/+v/
6f/q/+r/6v/q/+r/6v/p/+j/6P/o/+n/6f/p/+f/5//o/+j/6P/n/+X/5v/m/+f/6v/q
/+r/6v/n/+b/5v/n/+f/6P/p/+n/6f/o/+f/5//l/+X/5v/n/+j/6P/o/+j/5f/l/+X/
5f/l/+b/5//n/+b/5v/k/+P/4//k/+T/5P/m/+b/5f/k/+P/4v/h/+H/4P/g/9//3//g
/+H/4f/g/+H/4P/f/9//3//f/97/3v/e/97/3f/d/97/3//f/93/3//f/9//3v/c/9z/
3P/d/9//3//f/97/3P/c/9v/2//c/93/3f/d/9//3v/d/93/3P/b/9v/3P/d/93/3f/d
/9v/2//c/93/2//b/9v/2v/b/9z/3f/e/9z/3P/c/9z/3v/e/97/3v/b/9v/3P/c/9z/
3P/c/9z/3f/e/9//3//e/93/3f/f/+H/4f/h/+H/4//k/+T/5f/l/+X/4//i/9//2//W
/9P/0P/P/87/zP/O/8//0P/S/9H/0//U/9X/1//X/9f/2P/Y/9j/2P/X/9T/1P/W/9f/
2v/c/+D/4//h/+L/4v/i/+T/5P/l/+X/5v/m/+b/5//l/+X/5v/n/+n/6P/o/+n/6f/p
/+j/6P/o/+r/6v/t/+//9f/7/wUABgAAAP3//f/4/+//4P/M/7f/o/+P/4P/fv+B/4H/
ff+D/4v/i/+K/43/lv+h/7D/wP/J/8z/yP/B/8D/w//J/87/1//f/+X/6f/s//D/7//v
/+7/7v/u//D/8f/x//P/8//0//T/9P/1//b/9v/3//j/+v/7//r/+P/3//b/+P/5//n/
+f/5//n/+f/5//n/+f/5//n/+//7//v/+//6//n/9//2//j/+P/4//j/+P/4//j/+P/3
//f/+P/4//n/+//8//3//P/7//n/+P/6//z//P/8//v/+//7//v//P/7//v/+//8//3/
/f////7//P/7//r//P/7//v//P/+//7//v/+//v/+v/5//n//P/9//7//v/8//v/+v/6
//z//P/8//z/+f/4//f/9v/2//b/9f/1//f/9//2//b/9v/0//P/8//1//P/8//0//P/
8//z//P/8v/x//H/8f/y//T/9f/2//X/9P/z//H/8f/y//P/9f/1//X/8//z//T/9P/0
//P/9P/2//f/+f/4//b/9P/y//T/9P/1//f/9//4//n/+f/5//j/9//3//f/9//4//n/
+f/4//f/9v/2//f/+P/5//b/9v/2//X/9P/0//L/8f/y//T/9f/2//T/9P/z//L/8v/y
//L/8//0//T/8//z//H/8f/w/+7/8P/w//D/8f/v/+//7v/u/+//8P/w//H/8f/x//D/
7f/v/+//7//u//D/8P/w//H/8P/v/+7/7P/u/+7/7f/t/+z/7f/t/+3/6//q/+n/6f/q
/+v/7f/w/+//7f/r/+n/6f/p/+r/6//p/+n/6f/o/+z/6P/m/+f/6P/p/+r/6//r/+z/
7P/r/+r/6f/o/+n/6v/r/+v/6v/p/+n/6//s/+3/7v/v//H/8v/y//P/8v/x/+7/7P/r
/+f/4v/f/9z/2//a/9j/1//X/9f/2P/Z/9v/3P/d/9v/2//b/9z/3P/c/9z/2//Y/9j/
2v/b/9//4P/j/+X/5P/k/+P/4v/i/+L/4//j/+T/5P/k/+X/4//j/+T/5f/l/+T/5P/l
/+P/4//i/+L/4P/g/97/4f/l/+n/7f/1//j/9P/z//P/8v/n/9j/xP+t/5X/gf9z/2z/
a/9r/2n/a/9z/3X/dv97/4b/kf+e/6z/uf+8/7z/t/+w/7H/tf+6/8H/y//R/9X/2P/c
/9v/2//a/9r/2v/c/93/3f/d/93/3v/e/9z/3f/e/97/4P/g/+H/4f/e/9z/2//a/9v/
3f/e/9//3f/d/93/3f/d/93/3f/d/93/3f/d/93/2//b/9r/2v/c/9z/3P/c/9r/2v/a
/9r/1//X/9j/2P/a/9v/2//b/9n/2f/Y/9j/2v/c/9z/3P/b/9v/2//b/9j/1//X/9f/
2v/b/9v/3f/c/9r/2f/Y/9v/2//c/97/3f/c/9v/2v/Z/9j/1//X/9X/1f/V/9T/1f/V
/9X/1v/U/9T/1P/U/9H/0P/P/87/zv/O/83/zf/N/83/zP/M/8z/yv/J/8n/y//J/8n/
yv/J/8n/yf/J/8r/yf/J/8n/yf/K/8r/yv/I/8j/yP/H/8f/yP/J/8v/zP/L/8j/x//K
/8r/yv/J/8z/zv/P/9H/0f/Q/8//zv/Q/9D/0f/T/9P/1P/V/9X/1f/U/9P/0//U/9X/
1//Z/9j/2P/Y/9j/2v/b/9z/3f/a/9r/2v/Z/9n/2v/Z/9n/2v/c/93/3v/d/9z/2v/Y
/9n/2v/b/93/3P/c/9v/2//b/9v/2v/Y/9v/3P/d/9//3v/d/9v/2v/b/9z/3P/d/9z/
3f/d/9v/2//b/9v/2v/b/9z/3f/f/9z/2//a/9j/2v/a/9n/2f/a/9v/2//b/9n/2P/X
/9f/1//X/9j/2v/a/9n/2P/X/9n/2//c/9v/2v/Z/9j/1f/V/9b/1v/Y/9j/2P/Y/9b/
1v/W/9X/1f/V/9b/2f/b/9v/2//b/9r/2v/Z/9n/3P/d/9z/3P/Z/9X/0P/N/8v/yf/H
/8T/xf/F/8X/xv/E/8X/xf/F/8f/x//H/8j/yP/I/8j/x//I/8j/yv/L/8z/zP/O/8//
zf/O/87/zv/P/9D/0v/T/9L/0v/S/9P/0f/R/9L/0//V/9T/1P/V/9P/0//S/9L/1P/U
/9b/1f/X/9f/2f/h/+r/7v/t/+3/7P/n/9r/yv+1/5v/g/91/2r/Zf9l/2P/Xf9h/2n/
bP9t/3j/hf+S/6L/sf+4/7r/tf+y/7H/tf++/8f/z//V/9v/3v/g/+L/4//j/+T/5v/q
/+3/7//s/+v/6//q/+v/7f/v//D/8v/y//P/8//1//T/9P/0//b/9//3//f/9f/1//X/
9f/2//f/+P/5//n/+f/5//n/9//3//b/9v/5//r/+//8//r/+v/6//r/+//7//z//P/6
//v/+//7//v/+//6//r/+//+////AAAAAP///v/9//////8AAAEAAAABAAEAAwABAAAA
AAAAAAEAAQACAAQAAwACAAEAAAAAAAAAAAABAAEAAQABAAAAAgABAAAAAAACAAIAAgAC
AP7//P/6//j/+f/6//r/+//7//v/+v/6//r/+P/3//f/+f/3//f/+P/4//f/9v/1//X/
9f/2//f/9//4//j/+P/2//b/9v/1//f/+P/5//v//P/7//j/9//6//r/+v/5//v//P/8
//3//P/8//z//P/+//7///8BAAAAAAAAAP//AAAAAAAAAQADAAMABAAFAAMAAgABAAAA
AAABAAIAAwACAAIAAgABAAIAAgAAAP//AQACAAIAAgAAAAAA///+////AAABAAMAAwAC
AAAA//8BAAEAAAD+/wAAAAAAAAEA//////7//v///wAAAAABAAEAAQAAAP3//v///wAA
AAACAAIAAgADAAIAAQAAAP7/AAAAAP///////////v/9//7//v/+/////////wAAAgAB
AP///f/7//z//f///wEA//////3//v/+//7//v/+//3//f/+//7//P/8//z//P/9//7/
//////7//f/9////AQABAAEAAQADAAQABAAFAAMAAwABAAAA///7//b/8//w/+//7v/s
/+3/7f/t/+7/8f/z//T/9f/z//P/8//0//b/9v/2//X/8//y//P/8//2//j//P//////
AAAAAAAA/v/+//////8BAAIAAwAFAAQAAwADAAMABQAEAAQABQAHAAcABgAGAAQABgAG
AAcACwAPABUAGwAeABoAFwAVABAABQD2/+T/0/+7/6X/l/+U/5X/j/+J/4//l/+X/5T/
nf+m/7H/wv/S/9v/3v/c/9f/2P/d/+H/6P/x//f//f8DAAgACgAJAAkACAAIAAgACgAL
AAsADQANAA4ADgANAA0ADQAMAA4ADgAPAA8AEQAQABAAEAAOAA8ADwAPABEAEQARABEA
DwAPAA8ADwARABEAEQARABEAEQAQABAAEAAQABAAEAASABIAEgASABAADwAPAA4AEQAT
ABQAFQATABMAEgASABIAFAAUABQAFwAXABcAFwAUABMAEwATABYAFwAXABkAFwAWABYA
FgAUABMAEwAUABYAFgAWABYAEwASABEAEQASABMAFAAUABMAEQAPAA4AEAAQABAAEAAP
AA4ADQAMAAgACAAHAAcACQAJAAgACAAHAAQAAgABAAEA/////wAAAQABAAEAAQAAAP//
/////wEAAgACAAIABAAEAAQAAwACAAIAAgADAAcABwAFAAUABQAEAAMAAQADAAQABAAF
AAQABAAEAAQABQAEAAQABQAFAAYABwAHAAUABAADAAMABAAFAAcACQAHAAYABQAEAAUA
BQAFAAUABQAGAAcABwAFAAQAAQD//wIABAAFAAYABAAEAAMAAgACAAIAAgADAAIAAgAB
AAEAAQABAAAA/v8CAAIAAgADAAIAAQD///7/AAAAAP////8AAAEAAQD//wEAAQABAAAA
AAAAAAAAAQD////////+//7//v/9//3/AAABAAEAAQAAAP7//P/7//3//f/+/wAA/v/9
//z/+//9//3//v///wEA/f/9//z/+v/6//r/+v/6//r/+//9//7//P/8//z//P/8//z/
/P/7//3//f/+/wEAAAD///7//f8AAAIAAwAFAAIAAQD+//z/+f/1//D/7f/u/+3/7P/q
/+n/6f/p/+r/7P/v//H/8//y//H/8P/w//L/8v/y//H/8P/w//L/8//1//b/+f/7//3/
/v/+//7//P/8//3//f/+//7//v///wEAAQACAAMAAwACAAIAAwAEAAUABQAGAAYABAAE
AAUABwANABkAIwAmACIAHQAXABAABQD2/+T/0f+9/6v/nf+c/53/k/+N/5X/n/+f/6D/
q/+2/8H/0v/g/+f/6P/k/9//4P/l/+v/8v/3//v///8HAAwAEAARABEAEAAQAA8AEAAQ
AA8AEQARABIAEgASABMAFAAUABIAEgATABMAFQAUABQAFAARABEAEAAPABAAEQASABMA
FQAVABUAFQATABMAEwATABMAEwASABIADwAOAA0ADAAPABAAEQASAA8ADwAQABAADgAP
AA8ADwAPAA8ADgAOAAwADgAOAA4ADwAPAA8ADwAOAA0ADQANAA0ADQAMAA0ADgAOAA8A
EAANAAsACgAKAAwADAAMAAwACwAKAAkACQAJAAkACQAIAAoACQAIAAgABwAGAAUABAAD
AAIAAQAAAAAAAAD//////f/9//z//P/+//z/+//7//r/9//2//b/+P/5//r/+//4//f/
9//3//X/9v/2//b/+P/4//j/9//0//T/9P/1//f/9//1//X/9P/0//T/8//z//T/9P/1
//b/9v/2//b/8//y//L/8//1//b/9//3//f/9v/1//X/9f/1//b/9//2//b/9v/2//P/
8//z//P/8//0//X/9f/0//T/8v/x//H/8v/y//L/9P/0//P/8v/y//L/8v/z//L/8v/x
//H/8//z//L/8P/x//D/7//v//H/8f/w//D/8v/y//H/8f/x//H/8P/t/+3/7f/t/+z/
7v/u/+7/7//v/+//7//u//D/8P/v/+//7v/v/+//7//w//D/8P/x/+//7//w//L/9P/z
//L/8f/v/+//8P/x//P/9f/0//L/8v/y//L/7//v//D/8P/x//L/8//0//P/8v/x/+//
8P/x//P/9//3//f/9//3//f/+P/4//n/+v/7//r/+v/2//H/6//n/+j/5//m/+T/4f/h
/+H/4v/j/+X/5v/n/+n/6f/p/+r/6P/o/+j/5//o/+j/6v/r/+3/7v/x//P/8//0//T/
9P/1//b/+P/5//j/+P/4//n/+f/5//r/+//9//z//P/9///////+//7/AAAAAAAA//8B
AAUACwATABgAGAAZABcAEgAJAPr/5P/J/7P/pf+X/47/kf+P/4f/if+T/5X/lP+f/6z/
t//I/9j/4f/i/+D/2//a/9v/4f/q//X//f//////BAAKAAsACwAKAAoACwAOABAAEQAR
ABEAEgASABQAFQAWABYAFAAUABUAFQAXABYAFgAWABkAGwAcAB0AGgAZABgAFwAYABkA
GgAbABkAGQAZABkAGwAbABoAGgAcABwAHAAcABoAGgAaABoAGgAbAB0AHgAcAB0AHQAd
AB8AHwAeAB4AHgAgACAAIAAgAB8AHgAdAB0AHQAeAB8AHgAfAB8AIQAjACIAIgAiACAA
HwAfACAAIgAiACIAIgAiACIAIgAjACIAIQAgAB4AIAAfAB4AHgAgACAAIAAgAB4AHAAa
ABgAFwAYABgAGQAXABcAFgAWABcAFgAWABcAGQAXABcAGAAYABcAFgAVABUAFQAWABcA
FwAYABgAGAAYABgAGAAXABcAGAAZABsAHAAbABgAFwAbABwAHQAdAB4AIAAhACMAJgAm
ACYAJgAoACgAKQArACoAKgAqACkAKgAqACoAKwApACkAKgArACoAKgAqACoAKgArACwA
LQAsACwALAArAC0ALgAtAC0AKwAsACwALAAuAC4ALQAsAC4ALgAuAC8ALgAuAC0ALQAv
AC8ALgAsAC0ALAArACsALAAtAC0ALgAwADAALwAvAC4ALwAvAC0ALwAvAC8ALgAuAC4A
LgAvAC0ALQAtACwALQAuAC4ALwAvAC8ALgAtAC4ALgAuAC8ALQAtAC4AMAAuAC0ALAAr
ACwALQAvADEAMAAvAC4ALAArACwALQAuACwALAAuAC4AKwAsAC0ALgAvADAALQAtAC4A
LgAsACwALAAsAC0ALgAvAC8ALQAtAC4AMQAzADMAMwAzADUANgA2ADcANQA1ADMAMgAx
AC0AKAAlACIAIQAgAB4AHwAfAB8AIAAfACEAIgAjACMAIwAjACQAJgAmACYAJQAkACQA
JgAnACkAKgAtAC8ALwAwADAAMAAwADAAMQAxADQANAA0ADUAMgAxADEAMQAyADIAMwA1
ADUANQA0ADQANAA0ADQANQA5AD8AQwBJAE4ATABJAEcARgA7ACwAGAADAO//2//L/8b/
yf/H/7//wf/J/83/zv/N/9T/4//0/wIADQAQAAwABwAIAAsADwAWAB0AJQArADEANgA2
ADUANQA0ADQANgA4ADkAOQA5ADkAOgA6ADgAOQA6ADoAOwA8AD4APwA9ADwAPAA8ADwA
PQA9AD0APwA/AD8APwA9AD0APQA9AD8APwA/AD8APQA9ADwAPAA+AD4APgA+AD4APgA+
AD4AOwA7ADwAPAA+AD8APwA/AD0APQA8ADwAPAA+AD4APgBBAEEAQQBBAD4APQA9AD0A
QABBAEEAQwBBAEAAQABAAEIAQQBBAEIAQgBCAEIAQgA/AD4APQA9AD8APwA/AD4APAA7
ADoAOgA8ADwAPAA8ADsAOgA5ADgANAA0ADMAMwA1ADUANAA0ADIAMAAvAC8AMQAvAC8A
MAAvAC8ALwAvAC4ALQAtAC0ALwAwADAAMAAuAC4ALgAtAC4ALgAuAC8AMQAxAC8ALwAv
AC4ALQArACwALgAvADEAMQAwAC8ALgAvAC4ALgAvAC0ALgAvAC8ALwAuAC0ALQAvAC8A
MAAxADEAMAAvAC4ALwAvAC8ALwAvADAAMQAxAC4ALgAsACsALAAuAC8AMAAuAC4ALQAs
AC4ALgAuAC8AMAAwAC8ALwAtAC0ALAAqAC4ALgAuAC8ALQAtACwALAAsACwAKwArACwA
LQAtACsAKQApACkAKAApACoAKwAtACwAKwAqACgAKgAqACkAKQAqACsAKwArACkAKAAn
ACcAKQApACoALAAsACsAKgApACcAJwAoACkAKQApACkAKAAmACYAJgAmACcAKAArACwA
KwArACkAKAAoACkAKQAqACwALAAqACgAKAAoACgAKAApACkAKgAqACgAKAAoACgAKgAq
ACoAKQApACkAKgAtACsAKwArACsALwAwADAAMQAvAC8ALQAsACkAJQAgAB0AHgAdABwA
GgAXABcAFwAYABsAHQAeAB8AHwAfAB8AIAAeAB4AHgAdAB4AHgAgACEAIQAiACUAJwAp
ACoAKgAqACgAKAApACkAKgAqACoAKwAtAC0ALgAvAC4ALAArACsALQAtACwALAAsACwA
LAAtAC0AMQA3AEEARgBGAEMAPQA4ADEAJAAUAAMA7//d/8//xv/F/8X/wf+//8P/yf/K
/8v/0v/b/+j/9v///wIAAgD//wAAAwAJABAAFQAZAB8AIwAqADAAMQAxADAAMAAtAC4A
LgAtAC8ALwAwADAAMAAxADIAMgAwADAAMQAxADIAMgAzADQAMwAzADIAMQAzADMAMwAz
ADEAMQAxADEAMQAxADEAMQAyADMAMwA0ADMAMgAxADAAMgAyADIAMgAxADEAMgAyADAA
MQAxADEAMwAzADIAMgAxADIAMQAwADEAMQAxADEAMgAxADEAMQAxADEAMAAxADMAMgAy
ADIAMAAvAC8AMAAyADIAMgAyAC8ALgAtAC0ALwAvAC8ALgAwAC8ALgAuACwALAAsACwA
KwAqACkAKAAoACgAJwAnACYAJQAjACIAIwAiACIAIwAhAB8AHwAgACEAIQAhACEAIgAh
ACEAIQAfACAAIAAgACIAIgAiACEAHgAeAB4AHwAhACEAHwAfACAAIAAgAB8AHQAeAB4A
HwAiACIAIgAiAB8AHgAeAB8AIQAiACMAIwAhACAAHwAfAB0AHQAeAB8AIgAiACIAIgAg
AB8AHgAdAB8AIAAhACEAHgAeABwAGwAbABwAHAAcAB8AIAAgACAAHwAeAB0AHQAcABwA
GwAbABsAGwAaABgAGAAYABgAGQAbABsAGgAaABgAGAAXABcAFgAXABcAFQAXABcAFwAW
ABYAFgAWABcAGQAZABkAGAAXABYAFAATABYAFwAXABcAFwAWABUAFQAVABUAFgAYABgA
FwAWABUAEwATABQAFQAXABcAFwAWABQAFAAUABQAEwASABMAEgAUABUAFAAUABMAEwAS
ABIAEgASABIAEgASABIAEgASABAAEQARABIAEgASABIAEgAQAA8ADwAOAA8AEAARABIA
EAAQABAADwANAA0ADgARABIAEwAUABUAFgAWABUAFQAVABUAEwASAA0ACQAEAAEAAgAB
AAAA/v/7//v/+//8//v//f/+////AQABAAEAAgAAAAAAAAD///7//v8AAAEABAAGAAoA
DQAMAAwACwAKAAoACgALAAsACgAKAAoACwAJAAkACgALAAwADAANAA8ADgANAAsACgAM
AA4ADgAPABMAFQAXAB8AJgAmACMAIwAgABUABADy/9v/xf+x/6P/mv+b/5//m/+d/6X/
q/+s/7P/vP/H/9L/4P/r/+7/7P/n/+D/3f/j/+z/8f/5////AwAGAAgACQAJAAgACAAK
AAwADQANAAwACwALAAoADAANAA4ADgAMAAwADQANAAwACgAJAAgACQALAAwADQAMAAsA
CgAJAAkACQAJAAkACwALAAsACwAJAAkACAAIAAoACgAKAAoACQAIAAcABgAFAAUABgAG
AAYABwAHAAcABQAFAAQABAAGAAgACAAIAAgABwAGAAUABgAFAAUABQAEAAUABQAHAAUA
BAAEAAQABgAFAAUABgAFAAQAAwACAAMAAgABAAEAAQABAAEAAAAAAP///v/+//7//v/+
//7//f/8//v/+v/4//j/9//3//f/9//2//b/9P/y//H/8f/z//H/8f/y//H/8f/x//H/
8v/x//H/8f/x//L/8v/y//H/8P/v/+3/7f/u/+//8f/y//H/7v/t/+7/7v/u/+3/7f/u
/+7/7//v/+7/7f/s/+3/7P/s/+3/7P/s/+z/6//t/+z/6//r/+v/6//s/+3/6//q/+n/
6P/o/+n/6v/r/+j/6P/o/+f/5v/m/+T/4//j/+T/5P/k/+L/4v/h/+D/4v/i/+L/4//h
/+D/3v/d/9//3//e/9z/3v/e/97/3//d/93/3P/c/97/3v/d/93/3P/d/93/2//b/9v/
2//a/9z/3P/c/93/2//b/9v/2v/c/9z/2//b/9v/2//a/9n/2//a/9n/2f/Z/9n/2v/c
/9v/2f/X/9X/1v/X/9n/2//a/9n/2P/W/9b/1v/W/9b/1v/W/9j/2P/Y/9f/1P/S/9P/
1f/W/9j/1//W/9X/1P/W/9b/1v/W/9b/1v/W/9b/0//T/9T/1P/U/9T/1P/U/9L/0v/S
/9H/0f/R/9L/1f/X/9f/1//X/9f/2P/Y/9n/2//b/9n/2P/V/9H/zP/J/8b/xf/E/8L/
wf/B/8H/wv/B/8P/xP/F/8f/x//H/8j/xv/G/8b/xf/G/8b/yP/J/8v/zP/P/9H/z//Q
/9D/0P/R/9L/1P/V/9T/1P/U/9X/1f/V/9b/1//Z/9j/2P/Z/9f/1//W/9b/2P/Y/9r/
2//b/9//4//r//L/8v/x//H/8P/n/9j/xv+x/5f/gf9z/2z/bf9x/23/bf91/3n/eP99
/4j/kf+c/6z/t/+6/7j/tf+w/7H/tf+8/8X/zf/R/9X/2P/a/93/3f/c/9z/3f/g/+L/
4//h/+H/4v/i/+T/5f/m/+b/5P/k/+X/5f/l/+T/5P/k/+X/5//o/+n/6P/n/+b/5f/n
/+f/5//n/+f/5//n/+f/5//n/+b/5v/n/+j/6f/q/+n/6P/n/+b/5//n/+j/6P/m/+f/
5//n/+X/5f/k/+T/5v/o/+j/6P/o/+f/5v/l/+f/5//o/+n/6P/p/+n/6//q/+j/5//m
/+f/5//o/+r/6P/o/+j/6P/o/+j/6P/p/+n/6f/p/+j/5v/l/+T/5P/l/+b/5//o/+X/
5P/j/+L/4//k/+T/5f/l/+X/5P/k/+L/4P/f/9//4P/f/+D/4v/h/+H/4f/h/+H/4f/i
/+P/4//k/+T/5P/i/+L/4v/h/+P/5P/l/+f/6P/n/+T/4//m/+b/5v/l/+X/5v/m/+f/
5v/m/+b/5v/o/+j/6f/r/+r/6v/q/+n/6v/q/+r/6//r/+v/7P/t/+3/7P/r/+r/6v/r
/+z/7f/r/+z/7f/t/+7/7v/s/+v/7f/u/+7/7v/u/+7/7f/s/+7/7v/u/+//7//u/+z/
6//s/+3/7f/s/+z/7P/s/+3/7f/t/+z/7P/t/+7/7v/v/+//7//u/+v/7P/t/+7/7v/u
/+7/7v/v/+//7//v/+7/7//w//D/8f/x//H/8P/v//D/8P/w//H/8f/x//L/9P/z//H/
7//t/+7/7//x//P/8f/x//H/8P/v//D/8f/y//D/8P/y//L/8//z//H/8P/y//P/8//0
//L/8v/y//L/9P/0//T/9P/y//P/9f/1//X/9f/0//P/8//z//L/9v/2//b/9v/1//b/
+P/5/w==
         </WaveFormData>
      </LeadData>
      <LeadData>
         <LeadByteCountTotal>10000</LeadByteCountTotal>
         <LeadTimeOffset>0</LeadTimeOffset>
         <LeadSampleCountTotal>5000</LeadSampleCountTotal>
         <LeadAmplitudeUnitsPerBit>4.88</LeadAmplitudeUnitsPerBit>
         <LeadAmplitudeUnits>��V</LeadAmplitudeUnits>
         <LeadHighLimit>2147483647</LeadHighLimit>
         <LeadLowLimit>268435456</LeadLowLimit>
         <LeadID>V2</LeadID>
         <LeadOffsetFirstSample>0</LeadOffsetFirstSample>
         <FirstSampleBaseline>0</FirstSampleBaseline>
         <LeadSampleSize>2</LeadSampleSize>
         <LeadOff>FALSE</LeadOff>
         <BaselineSway>FALSE</BaselineSway>
         <ExcessiveACNoise>FALSE</ExcessiveACNoise>
         <MuscleNoise>FALSE</MuscleNoise>
         <LeadDataCRC32>1593629176</LeadDataCRC32>
         <WaveFormData>
zP/M/8z/zP/L/8r/yf/H/8b/w//B/8H/wP+//77/vf+9/73/vv/B/8P/w//C/8L/wf/B
/8D/vf+//7//v/++/7//vv++/77/w//F/8X/xP/E/8T/xf/G/8b/yP/J/8n/y//K/8r/
yv/M/8z/zv/P/8//z//P/87/zP/M/8z/zP/M/8v/0P/U/9r/4v/o/+v/7v/6/wsAHQAp
ACkAHAAMAPj/5P/K/7H/jP9c/zX/Gf/9/uH+3f7v/gT/Ff8s/0P/Uf9c/2f/df+F/5T/
o/+s/7X/v//J/9P/2//e/97/4P/h/+D/4P/j/+L/5P/l/+f/6P/n/+j/5//o/+j/6v/q
/+n/6v/s/+7/8P/t/+3/7f/r/+v/6//s/+3/6v/p/+n/6//q/+n/6P/p/+n/6P/o/+j/
5//o/+f/5//o/+f/6P/p/+f/5//q/+v/6v/s/+3/7f/w//L/9P/1//T/9v/5//r/+//8
////AgACAAIABAAGAAgACAAJAAwAEQARABIAFAAVABUAFgAXABsAHgAfACAAIAAfACAA
HwAhACIAIwAkACIAIgAiACUAIwAjAB8AHQAbABoAGgAZABQAEgAOAAwACAAFAAEA/f/6
//f/9v/1//H/7v/t/+z/6//p/+b/5P/h/93/2//Z/9n/2f/Y/9f/1//W/9X/1f/T/9L/
0f/Q/9P/0//R/9L/z//P/8//0P/Q/9H/0f/R/9L/0P/R/9P/1P/T/9T/1P/V/9X/1v/X
/9T/1P/U/9X/1f/V/9X/1f/V/9T/1f/X/9X/2P/Y/9j/2P/Z/9r/2//Z/9j/2P/b/9v/
2//b/9v/2//b/9r/2v/Y/9n/2f/b/97/3v/d/97/3f/b/9r/2v/c/93/3P/c/9z/3f/e
/+D/3f/c/9v/2v/b/9v/2//b/9r/2f/Z/9n/2//c/9z/2v/c/93/3v/d/9r/2//b/9r/
3P/b/9n/2f/X/9f/1//X/9b/1//X/9b/1f/W/9f/2f/W/9X/1f/U/9X/1v/W/9f/1P/S
/9L/0//U/9X/1v/W/9n/2P/W/9T/1P/U/9T/1f/Y/9v/3//d/9z/2//a/9z/3P/c/9z/
3//h/+X/6v/q/+n/6P/n/+n/6//s/+7/8P/w//D/8P/w/+//6//n/+X/5f/m/+f/5P/j
/+H/3//h/+X/5//p/+f/5v/l/+X/4//h/+D/3//f/97/4f/i/+L/4v/k/+X/5v/m/+f/
6P/o/+j/5//o/+f/5//n/+b/6f/q/+v/7P/s/+v/6f/n/+j/6P/p/+r/7v/s/+r/6f/q
//D/9v/+/wYACQAQAB4AMwBBAEkARQA6ACoAHgAMAPL/1f+s/3b/S/8p/wf/7/7v/gP/
Fv8r/0b/Wf9h/2r/d/+J/53/rv+7/8T/y//R/9n/5f/r/+7/7v/w//H/7//u//D/7v/x
//H/8v/y//T/9v/2//j/9//4//f/9f/1//b/9//4//j/+f/6//n/+f/5//r/+//7//v/
/P////z/+//6//v//f/+/wAAAgAAAAIAAgADAAUAAwADAAMABAAFAAkACwAJAAoACgAJ
AAwADgAQABEAEQASABQAFAAVABYAGQAcAB4AHgAgACIAIwAiACIAJAAoACkAKwAuADEA
MQAyADMANgA4ADgAOAA7ADsAPQA9ADoAOgA6ADoAOQA6ADsAPwA+AD0AOAA1ADMAMgAy
ADEALgAsACgAJgAhAB0AGAATABEADwAPAA8ACgAGAAQAAgD///3/+v/4//f/9f/1//X/
9P/z//H/7//u/+7/7v/v/+3/7P/r/+r/6//r/+n/6v/q/+v/7P/u/+v/6//q/+n/6//q
/+z/7//u/+3/7v/u//D/7//v/+//7//w//H/8//y//H/8P/v//H/8P/x//P/8P/y//H/
8P/w//H/8v/z//P/8v/y//X/8//z//P/8//z//P/8v/y//H/8f/w//H/8f/w/+7/7v/w
/+//7//w/+7/7f/q/+j/6v/r/+z/7v/t/+z/6//q/+z/6//q/+n/6v/r/+3/7//s/+z/
6//o/+n/6//t/+3/6v/r/+v/6v/s/+v/6f/p/+r/6//s/+3/6//r/+r/6P/o/+r/7P/v
/+z/6//r/+r/6v/q/+n/6f/q/+j/6P/p/+b/5f/k/+b/6P/o/+j/6P/k/+T/5P/l/+T/
5P/k/+T/5v/m/+b/5v/j/+P/5f/o/+z/7f/u/+//7//v/+7/7v/u/+7/7v/u/+7/7f/p
/+X/4f/f/97/3f/e/9//3//f/93/3//f/9//3v/e/97/3//h/9//3v/d/9r/2P/a/9r/
3P/e/+L/5f/j/+L/4v/i/+X/5v/m/+j/5//n/+f/5v/m/+b/5v/m/+r/6//r/+v/6f/o
/+j/6P/o/+j/6v/t//D/9P/6/wIABAABAAwAHAAxAEEASwBFADYAIgAOAPr/4v/F/5z/
bP9J/yn/Bf/v/vX+Cf8a/zP/Tv9f/2n/cv95/4f/l/+o/7X/wv/N/9f/4f/p/+3/7f/s
/+3/7f/v//D/9P/0//X/9f/2//b/+P/6//r//P/+/wAAAAD///z//P/8//z///8BAAMA
AwACAAEAAQABAAEAAQACAAUABQAFAAUABwADAAIAAgACAAUACAAJAAsACwAJAAkACQAJ
AAkADAANABAAEgATABMAEgASABIAEQATABYAGgAcABsAGgAbABwAGgAaABwAHgAiACIA
IwAmACgAJwAnACgAKwArACwALQAwADIAMgAyADIAMQAyADEAMwA0ADUANgAzADIAMQAz
ADMAMwAvAC0AKgAoACcAJQAhACAAHQAcABsAGQAWABMADQAJAAcABQADAAAA///+//v/
+f/2//T/8f/v/+//7//w//H/8f/x/+z/6v/o/+f/6v/q/+r/6v/s/+v/6P/o/+b/5//o
/+r/7P/t/+3/7f/s/+j/5//n/+v/6//t/+7/7v/t/+3/7f/u/+7/7v/v//H/8f/x//H/
7v/s/+z/7f/v//L/8v/y//H/8f/x//H/7//u/+7/8f/z//P/8//z//D/7//t/+z/7f/v
//D/8//x//D/7v/u/+7/7f/t/+7/7//v/+3/7P/p/+n/6f/q/+v/7P/t/+7/7v/t/+z/
6//q/+n/6f/p/+r/7P/t/+z/6f/p/+n/5//n/+n/6v/q/+r/6f/n/+f/5f/l/+X/5f/n
/+n/6v/q/+b/5v/m/+f/6f/p/+r/6v/q/+r/6f/p/+r/5P/i/+X/5v/n/+j/5v/m/+b/
5//o/+j/6P/o/+r/6v/q/+r/6f/p/+v/7v/w//H/8v/z//P/8//y//L/8P/w//D/8P/y
//H/7f/p/+b/5f/l/+X/5//n/+b/5f/j/+X/5f/l/+L/4v/i/+P/5P/j/+P/4//g/97/
4P/g/+H/4v/l/+f/5//m/+b/5v/p/+r/6v/s/+v/6//r/+r/7P/s/+z/7P/u/+//7//v
/+3/7P/s/+z/6v/s/+r/7f/y//b/+v8AAAIAAwAKAB4AMQBDAE0ASQA4ACIADAD2/+L/
yf+i/3T/Uf81/xH/+f77/hP/KP87/1T/Z/9x/3j/f/+J/5v/rv+9/8b/0//d/+X/7f/x
//D/8P/y//P/9f/2//r/+v/7//v//P/8//z//v/+/wAAAgAEAAQAAwAAAAAAAAAAAAMA
BQAHAAcABAADAAMAAwAFAAUABgAJAAkACQAJAAsACQAIAAgACAALAA4ADwARABEADwAP
AA8ADwAPABIAEwAWABgAGQAZABgAGAAYABcAGgAcAB8AIAAgACAAIgAkACIAIgAkACYA
KQAqACwAMAAyADEAMQAyADcANwA4ADkAOAA6ADoAOgA5ADkAOwA7ADoAOgA6ADoANgA2
ADYAOQA5ADkANQAzADAALgAtACsAJwAmACMAIgAiAB8AGwAXABMADwANAAsACAAGAAYA
BgADAAEA/v/8//v/+f/5//n/+f/5//j/9//1//T/8//z//T/9P/0//T/9P/z//D/8P/w
//H/8v/0//b/9//3//f/9v/y//H/8f/1//X/9//4//j/9//3//f/9v/2//b/9//7//v/
+//7//n/9v/1//X/9//6//r/+v/5//n/+f/5//n/+P/4//v//f/9//3//f/7//n/9v/0
//b/9//3//n/9//2//T/9P/0//P/8//0//f/9//1//T/8f/x//H/8v/0//T/9P/0//L/
8f/w/+//7//v//D/8f/z//T/9P/y//D/7//u/+v/7f/v//D/8P/w/+//7f/t/+v/6//r
/+v/7v/v/+//7v/s/+z/7P/t/+3/7//w/+7/7v/u/+7/6v/q/+r/6//t/+7/7//w/+//
7v/t/+z/6//r/+3/8P/z//X/9//5//b/9f/z//L/9f/2//f/+P/3//X/8P/r/+j/5//n
/+f/6f/p/+j/5//k/+X/5P/j/+X/5v/n/+n/5//l/+T/4//k/+L/5P/k/+P/5P/n/+n/
5//m/+b/5v/q/+z/7f/w//D/7//u/+z/6v/q/+r/6v/t/+//8P/x//D/7v/t/+z/8P/w
//L/8f/y//L/9P/6/wIABQAKABgAKQA5AEUASQA+ACYAEAAAAO7/1/+4/47/X/8//yP/
Bf/5/gn/IP8z/0z/Y/9v/3b/e/+D/5X/qP+5/8j/1f/d/+H/5//t//H/8v/1//f/+v/8
/wEAAgABAP///v/8////AgADAAYABwAIAAcABQAGAAYABgAGAAkACwANAA0ACwAJAAgA
BwAIAAkACwAPAA0ADQANAA8ADQAMAAwADAAPABIAEwAVABMAEQARABEAEwATABYAFwAW
ABgAGQAZABkAGgAbABsAHgAgACMAJAAiACIAJAAmACcAKAArAC4ALgAuAC8AMgAzADMA
NAA2ADoAOwA9AD8APwBAAD8APgBAAEEARABFAEMAQgBBAEAAPgA+AD4AQQBDAEMAPwA9
ADkANgA0ADEAMQAwAC0ALAAoACUAIQAdABkAFQATABEADgAMAAwADAAIAAUAAQD+//7/
/f/+/////v/9//v/+f/3//b/9f/1//j/+P/4//j/9v/1//L/8v/0//X/9v/4//b/9//3
//f/9//0//T/9f/3//f/+f/6//n/9//2//X/9//4//n/+//7//v/+//7//r/+P/4//n/
+//+//7//v/8//v/+v/5//v/+v/6//3//f/9//3//f/6//n/9//2//f/+f/6//3//P/6
//f/9v/3//f/+P/6//n/+f/3//b/9f/1//X/9v/4//j/+P/4//f/9f/z//H/8v/z//X/
9//1//b/9v/0//P/8//z//H/8//1//b/9v/0//P/8f/x//P/8//z//P/9P/1//X/9P/w
//D/8P/x//P/8//0//T/9P/y//H/8v/y//L/8v/y//L/8v/y//P/8f/w/+//7v/x//L/
8//0//H/8f/z//b/+P/5//r/+//7//v/+v/6//r/+v/6//r/+//7//j/9f/x/+//7v/t
/+3/7f/s/+v/7f/v/+//7//s/+z/7P/t/+7/7f/t/+3/6//o/+n/6P/r/+z/7//x//H/
8P/w//D/7//w//D/8v/0//X/9v/2//X/9P/z//L/9v/3//f/9//3//b/9v/2//T/9P/0
//f//P8AAAQACAAMAA8AFgAoADsASQBPAEsAQAAuABYA/v/o/8v/mv9o/0n/Lf8J//X+
//4X/yj/P/9a/23/d/+A/43/nf+v/7z/xf/Q/9v/5//x//v///////7/////////AAAE
AAQABwAHAAgACAAHAAgABwAIAAwADgAOAA0ADgAOAA4ADgANAA8AEQARABEAEQASABMA
EgARABEAEwAVABUAFQAXABUAFAAUABQAEwAWABcAGQAaABkAGgAbABoAGQAbABsAHQAg
ACIAIwAhACIAIwAjACQAJgApACoAKwAsAC8AMgAwADAAMgA0ADcAOAA6AD4APwA/AEAA
QgBFAEUARgBHAEkATABNAE4ATgBNAE4ATQBNAE4ATwBQAEsASgBJAEsASwBLAEcARQBE
AEIAQQA/ADoAOAA0ADIAMgAvACsAJwAhAB0AGwAZABQAEAAOAAwACgAJAAcABgADAAEA
AQABAAMAAwACAAEAAQAAAP/////+//7//v/+///////9//7//f/9//3//v/+////////
/wEA/v/+////AAD//wAAAAADAAMABAAFAAMAAgABAAEABAAFAAYABwAFAAIAAQABAP//
AgACAAIAAgADAAQABQACAAAA//8BAAMAAwADAAMABAADAAEAAAD+//////8BAAEAAAD+
//7//v/9//3//v8AAAEAAAAAAP3//f/9//7//v/+//7//v8AAP///v/9//v/+//8//3/
/f/+//7//P/5//n/+f/3//n/+//8//z//v/9//v/+//6//n/+P/3//n/+//8//z/+P/4
//j/+f/5//n/+v/6//z/+v/5//f/8v/0//T/9P/0//T/9v/4//v/+f/4//f/9v/3//j/
+f/6//n/+f/7//7///////////8AAAEAAQACAAEAAAD///7/AAD///v/9//2//X/9f/1
//T/8//x/+//8f/1//f/+f/2//T/8v/x//L/8f/x//H/7v/s/+7/7v/t/+7/8f/z//T/
9P/1//b/9v/2//X/9v/3//f/9//2//f/+P/5//r/+f/5//j/9//4//j/+f/6//j/+P/2
//n/+v8AAAoAFAAYABkAIAAuAD8ATwBTAE0AQgAwABwAAgDs/8//mv9m/0f/K/8J//3+
C/8j/zb/S/9g/23/df+A/4//of+z/8D/y//W/93/5f/t//f//f/8//z//v////7//v8B
AAAABAAFAAcACAAGAAgACAAKAAsADAALAAkACwAMAA0ADgANAA0ADQALAA0ADQAOAA8A
DwAPABAAEwARABEAEQATABQAFAAVABYAFQAWABUAFQAYABcAGAAZABkAGQAcAB0AHgAg
ACEAIQAjACQAJQAlACMAJAAmACYAKQAqAC0AMAAuAC4AMAAyADQANAA1ADgAPgA/AEEA
RABEAEMAQwBDAEUASABJAEoASQBJAEsASwBIAEgASABIAEgASABIAEsASABHAEIAPwA+
ADwAOwA5ADUANAAxADAALAApACUAIQAeABsAGgAZABQAEAAOAAwACgAJAAcABgADAAEA
AQABAAAA///9//v/+v/6//r/+//7//r/+f/4//v/+//5//r/+f/5//n/+v/4//n/+f/5
//r/+P/5//v/+//5//n/+P/7//v//P/9//z//P/8//3///////////8AAP7//v////z/
/v/9//z//P/9//7///////7//v8BAP////////////////7//v/8//3//f///////v/8
//z//v/9//3//v/+//3/+v/4//j/+f/6//z/+//6//n/+P/5//n/+f/5//f/9//4//n/
9//4//j/9v/2//f/+P/3//b/9//3//b/+P/3//X/9f/3//f/9//3//b/9//3//b/9f/2
//f/+f/2//X/9f/0//j/+P/6//n/+P/3//b/8v/y//L/8//1//b/9//4//f/9v/1//T/
9f/1//f/+v/8//3//v////3//f/8//z//v/+//7//v/7//n/9P/v/+//7//w//H/7//v
/+7/7f/t/+//7//v/+//8P/x//P/8v/v/+3/6//s/+r/7P/s/+3/7v/x//P/8//y//L/
8v/1//b/9v/4//j/9//2//T/9f/2//f/+P/4//n/+f/5//n/+P/4//j/+v/6//z/+//6
//7/BgAMABAAEwAgADAAQQBPAFUATwA6ACYAFgACAOr/0/+q/3j/U/81/xP///4H/yH/
OP9P/2j/d/97/4D/i/+Z/6v/uv/L/9r/5f/p/+3/9f/7//7//v8AAAEAAwAEAAgACAAH
AAcACAAIAAkADAANABAAEQASABEADwAQABAAEAAQABMAFQAXABcAEwARABAADwASABMA
FQAZABgAFwAWABcAFwAWABYAFgAZABwAHQAfAB0AGwAbABsAHgAfACMAJQAlACYAJgAl
ACcAKAApACkALAAuADEAMgAxADAAMQAyADMANAA3ADoAOgA6ADsAPgBBAEEAQgBEAEcA
RwBIAEkASgBMAEwATABPAE8AUQBRAE8ATgBNAEwASgBKAEoATQBNAE0ASQBHAEIAQAA/
AD0APQA8ADkAOAA1ADEALAAnACUAIQAfAB0AGwAYABcAFgARAA8ADAAKAAsACQAJAAkA
CAAHAAUAAwADAAIAAQABAAQABAAEAAQAAwABAP3//P/9////AQAEAAIAAwADAAMAAwAA
AAAAAQAFAAUABwAIAAcABQAEAAMAAwAEAAUABwAHAAcABwAHAAgABgAGAAcACQAMAAwA
DAAKAAkACAAHAAgACAAJAA0ADAALAAoACQAKAAkABwAGAAgACQAJAAsACgAIAAUABAAG
AAUABQAGAAUABQADAAIAAwADAAMABAAEAAQABAAEAAQAAwACAAEAAwADAAQABQAEAAQA
AwAAAAEAAQABAP//AQADAAQABAACAAEA/////wAAAQACAAMAAwADAAIAAAAAAAAAAAAB
AAEAAQACAAIAAQAAAP7//f/+//7/AAADAAEAAQABAAAA/f/+////AAABAAIA/v/+//7/
///+//7//v/+////AAABAAIA/////wEABAAGAAcACAAJAAkACQAIAAgACAAIAAgACAAK
AAkABQABAPz/+//7//v/+//7//r/+f/7//3//f/9//z//P/8//3//f/7//r/+f/2//T/
9v/2//j/+v/+/wEA///+//7//v/9//7//v8AAAIAAwAEAAQAAQAAAP///v8BAAMABAAF
AAMAAgACAAIAAgACAAQABQAKABAAFAAYABoAHwAmADYASwBdAGMAXwBQAD4ALAAUAP7/
4/+2/4T/X/9B/yH/C/8J/x3/NP9N/2b/d/+D/4r/lf+l/7f/xv/T/97/6f/1////CQAL
AAsACgALAAsADQAOABIAEgATABMAFAAUABQAFgAWABgAGgAcABwAGwAaABoAGgAaABkA
GwAdAB0AHQAdAB4AHwAdAB0AHgAhACMAIwAjACUAIwAiACIAIgAjACYAJwApACsAKQAp
ACkAKQApACwALQAwADIAMwAzADEAMgAzADMANAA2ADkAOgA8ADwAPgBAAD4APgBAAEIA
RwBIAEoATgBQAE8ATwBQAFQAVQBXAFkAWgBcAFwAXABcAFsAXABbAFsAXABdAF4AWwBa
AFkAWwBbAFsAVwBVAFMAUgBSAFEATABKAEYARABEAEEAPQA5ADUAMQAvAC0AKQAmACUA
JAAhAB8AHAAaABcAFQAVABUAFQAVABQAEwAPAA4ADQANAA4ADgAOAA4AEAAPAAwADAAL
AAsACwAMAA4ADwAPAA8AEQAOAA4ADwAQAA8AEAAQABIAEQARABEADgAOAA4ADwATABMA
EwATABQAEgASABMAEQAUABQAFAAVABUAFQAVABMAEgASABUAFwAXABcAFwAWABUAEwAS
ABQAFQAVABcAFwAWABQAFAASABEAEQASABYAFwAWABYAFAATABIAEgAUABQAFAAUABYA
FQAUABMAEgARABEAEQATABQAFAASABAADwAOAAsACwANAA4ADgAOAA0ACwALAAkACQAJ
AAkACwANAA4ADgAKAAoACgALAAkACQAKAAoADAAMAAsACwAIAAYABgAHAAoACwAMAAwA
DQAMAAoACgAJAAsADQANAA8ADwANAAoACgAKAAoACgALAAwADQAPAA4ADAAKAAgACQAK
AAsADAAMAA0AEAAUABQAEwASABEAFAAVABUAFgATABIAEQAQAA4ADQAJAAUAAQD///7/
/f/5//f/9P/x//P/9f/1//X/8//y//H/8f/u/+v/6f/n/+b/5P/m/+b/5P/k/+b/5//p
/+j/6P/o/+b/5v/l/+b/5v/l/+T/4v/k/+T/5P/k/+T/4//h/9//4P/g/+H/4v/g/+D/
3v/d/97/4v/o//L/+P/5//z/CAAXACkAMwAzACwAHgAOAPz/4v/H/6L/cv9J/yf/B//r
/uX+8/4G/xn/NP9H/1H/XP9p/3n/jf+c/6n/tP+9/8X/zf/X/+H/4v/i/+T/5f/j/+L/
5P/i/+T/5f/n/+j/6P/q/+r/7P/t/+7/7f/r/+3/7v/v//D/8P/x//L/8f/z//P/9P/1
//P/8//0//f/9f/1//X/9//4//j/+f/6//j/+v/6//v//P/7//z//f/9//3/AAABAAEA
AgACAAEABAAGAAgACQAHAAgACgAKAAwADAAOABAADgAOABAAEgATABIAEgAUABkAGQAa
ABwAHgAdAB0AHQAfACIAIwAkACUAJQAnACcAJAAkACQAJAAjACQAJQApACgAJwAiAB8A
HQAcABwAGwAXABYAEwASAA4ACwAHAAMAAgD///7//f/4//T/8v/w/+7/7f/r/+r/6f/n
/+f/5//k/+P/4f/f/+D/4P/g/+H/4P/e/9z/2v/d/93/2//c/9z/3f/e/+D/3f/d/9z/
2//e/9z/3f/f/97/3f/e/97/3//f/+D/4f/g/+D/4P/h/+L/4f/g/9//4f/g/+H/4//g
/+L/4f/g/+L/4//k/+X/5P/i/+H/4//h/+H/4f/h/+L/4//j/+T/4//j/+L/4//j/+L/
4P/g/+L/4f/h/+L/4f/h/9//3v/g/+H/4v/k/+H/4P/f/97/4P/f/97/3f/d/93/3v/f
/93/3v/e/9z/3v/f/+D/3//c/93/3f/c/93/3f/c/93/3f/d/93/3f/d/93/3P/a/9n/
2v/b/93/3P/b/9v/2v/b/9z/3P/d/9v/2P/X/9f/1//X/9f/1v/Y/9j/1//Y/9f/1//X
/9X/1//X/9f/2P/X/9b/1//Y/9T/1P/W/9b/2P/Y/9j/2P/U/9T/1P/V/9j/2P/Y/9j/
1v/W/9b/1v/X/9f/2f/c/97/3//g/+H/3//f/97/3v/f/+D/4f/i/+L/4f/d/9n/1v/V
/9X/1f/V/9X/1P/T/9H/0//T/9P/0//U/9X/1//W/9P/0f/P/87/zP/O/87/0P/S/9b/
2f/X/9b/1v/W/9n/2v/a/9z/2//b/9v/2v/a/9r/2v/a/97/3//f/9//3v/c/9v/2v/c
/97/4P/h/+T/6P/s//L/+P/5//7/DgAjADEAOwA7ADAAHAAGAPL/2v/B/6L/dP9L/y3/
C//v/u/+Bf8e/zH/SP9b/2P/aP9r/3P/g/+a/63/uP/F/83/0//b/+P/5P/k/+b/5//p
/+r/7v/u/+7/7f/t/+z/7f/w//H/9P/0//b/9v/1//L/8v/y//L/9f/3//n/+f/2//X/
9f/1//X/9f/2//n/+f/5//n/+//5//j/+P/4//n//P/9/////f/7//v/+//9//3/AAAB
AAIABAAFAAUAAwAEAAUABQAIAAoADQAOAA0ADAANAA4ADwAQABMAFgAYABgAGQAcABwA
GwAbABwAIAAhACMAJQAkACYAJgAmACkAKQArACsAKgAqACoAKgAnACYAJQAnACkAKQAl
ACMAIgAgAB8AHQAdABwAGQAYABgAFQARAA0ACQAFAAMAAQD+//z//P/8//n/9//0//L/
8f/v/+//7//t/+3/7P/r/+f/5v/l/+X/5//o/+n/6v/o/+f/5P/k/+T/5f/m/+j/6P/p
/+n/6f/r/+j/6P/p/+v/6//t/+7/7P/r/+v/6//r/+z/7f/v//H/8f/x//H/7v/s/+z/
7f/v//L/8v/y/+//7//v/+//7//u/+7/8f/x//H/8f/x//D/7//t/+z/7f/v//D/8//y
//D/7f/s/+7/7f/t/+7/8f/x/+//7v/r/+v/6//s/+z/7P/s/+z/7v/t/+z/6//r/+v/
7P/t/+3/7v/u/+z/6f/p/+n/5//o/+v/7f/u/+z/6//p/+n/6//r/+v/6//s/+3/7f/s
/+j/6P/o/+n/6//r/+z/7P/r/+r/6P/n/+n/6P/p/+v/6v/r/+z/7P/p/+j/5v/m/+j/
6//u/+//7f/r/+n/6P/o/+r/6v/s/+z/7P/s/+z/6P/o/+j/6f/s/+z/7P/s/+v/6v/p
/+j/6P/p/+z/8P/y//P/9P/1//T/8//x//D/8f/y//P/9P/y//H/7f/p/+b/5f/l/+X/
5//n/+b/5f/k/+X/5P/j/+P/5P/l/+f/5v/j/+H/3//f/97/4f/i/+P/5P/n/+n/5//m
/+b/5v/p/+r/6v/s/+3/7f/t/+z/7v/u/+7/7v/u/+//7//v/+3/7P/s/+z/7v/w//D/
7//w//T/+P8AAAYACQAOACAAMwBBAEsATQBAACgAEgAAAOz/1/+2/4r/Yf9B/x//Af/9
/hH/KP87/1T/Z/9v/3L/d/+D/5P/pP+3/8b/0//Z/9//5//t/+//8P/z//X/+f/6//7/
/v/8//v/+//6//v//v///wIAAwAEAAMAAQACAAIAAgACAAUABwAJAAkABgAFAAUABQAF
AAUABgAJAAcABwAHAAkACQAIAAgACAAJAAwADQAPAA4ACwAKAAkADAANABEAEwATABQA
FAATABEAEgATABMAFgAYABsAHAAbABoAGwAcAB0AHgAhACQAJgAmACcAKgAsACsAKwAs
ADEAMQAyADMAMgA0ADQANAA4ADkAPAA9ADwAPAA8ADwAPAA8ADwAPwA/AD8AOwA5ADgA
NgA1ADMAMwAyAC8ALgAsACkAJQAhAB4AGwAaABkAFwAUABMAEgAPAA0ACgAIAAcABQAF
AAUAAgABAP///f/7//r/+f/5//z//P/8//z/+//5//X/9P/2//f/+P/6//r/+//7//v/
+//4//j/+f/9//3///8AAP3/+//6//n/+v/8//7/AQACAAEAAAD//wAA/v/+////AQAE
AAQABAABAAEAAQABAAEAAAAAAAMAAQABAAEAAQACAAEA///+/wAAAQABAAMAAgAAAP3/
/P/9//3//v8AAP/////9//z/+//7//v//P/8//z//P/8//v/+f/3//X/9v/3//n/+//5
//r/+v/4//f/9//3//X/9v/5//v//P/5//f/9P/z//T/9f/2//f/+P/5//n/+P/0//T/
9P/1//X/9f/2//b/9v/2//X/9f/1//T/9f/3//f/9//3//b/9f/0//L/8v/1//f/+f/5
//f/9f/z//L/9P/0//b/+P/2//b/9v/2//X/9P/0//T/9f/2//f/+P/2//f/9//4//r/
/P///w==
         </WaveFormData>
      </LeadData>
      <LeadData>
         <LeadByteCountTotal>10000</LeadByteCountTotal>
         <LeadTimeOffset>0</LeadTimeOffset>
         <LeadSampleCountTotal>5000</LeadSampleCountTotal>
         <LeadAmplitudeUnitsPerBit>4.88</LeadAmplitudeUnitsPerBit>
         <LeadAmplitudeUnits>��V</LeadAmplitudeUnits>
         <LeadHighLimit>2147483647</LeadHighLimit>
         <LeadLowLimit>268435456</LeadLowLimit>
         <LeadID>V3</LeadID>
         <LeadOffsetFirstSample>0</LeadOffsetFirstSample>
         <FirstSampleBaseline>0</FirstSampleBaseline>
         <LeadSampleSize>2</LeadSampleSize>
         <LeadOff>FALSE</LeadOff>
         <BaselineSway>FALSE</BaselineSway>
         <ExcessiveACNoise>FALSE</ExcessiveACNoise>
         <MuscleNoise>FALSE</MuscleNoise>
         <LeadDataCRC32>2429427869</LeadDataCRC32>
         <WaveFormData>
HgAeAB4AHAAaABoAGgAaABkAFwAWABYAEwASAA8ACgAKAAkACgALAAsACgAIAAcABgAF
AAQAAQADAAQABAAEAAMAAgABAAEABQAIAAgABwAFAAUABQAGAAQABgAGAAUABgAIAAkA
CgALAAwADAAMAAwADAAMAAwACgAKAAoACgAKAAoADAAPABAAFAAeACUANABNAG8AlgC9
ANAA2QDiAOwA7gDaALMAcQAaAM3/iv9B/wD/5f74/hT/Kf8//1v/cP9//5L/p/+9/83/
2v/l/+z/9f///wcACgAIAAYABAACAP7//f/7//f/9P/1//X/9v/z//P/8v/y//H/8v/z
//L/8//z//P/8//y//D/7//s/+//8P/y//P/8P/w/+//8P/x//L/8//0//b/9v/3//f/
9f/0//b/9v/4//n/+f/5//r/+v/7//z//f///wAAAAAEAAQABgAHAAkACQAIAAsADQAO
ABAAEwATABQAGAAcAB0AHwAgACIAJQAnACoALQAuADEAMgAzADcAOQA6ADwAPQA+AD4A
PQA9AD4AQABCAEAAPgA9AD0AOwA5ADgANwA4ADQAMgAvACwAKQAmACMAHgAbABgAEgAQ
AAsACAADAP3/+//5//f/9P/x/+7/6f/m/+T/4v/h/+D/4P/g/+D/3f/b/9v/2//Y/9f/
1//X/9n/2f/X/9T/0//T/9T/1v/V/9X/1v/W/9X/1P/V/9j/1//X/9j/2f/Z/9r/2v/a
/9f/1//X/9j/2f/Z/9r/2//d/9z/2//b/9r/2v/a/9z/3//f/97/3f/d/9z/3P/d/93/
3f/d/93/3//c/9z/2//b/9v/2//b/93/3v/e/93/2v/b/9r/2f/Z/9n/2f/Z/9n/2v/c
/93/3P/b/9n/1//Y/9n/2P/X/9f/1//X/9f/1//X/9f/1f/X/9f/1f/U/9L/0//T/9L/
0//U/9X/1P/T/9L/0v/S/9P/0//U/9T/1f/T/9P/0v/R/9H/0f/S/9P/0//T/9T/0v/Q
/8//z//N/8//0f/R/9T/1P/S/9D/0P/Q/9D/0f/S/9P/1P/T/9L/0f/R/9H/0f/R/9H/
0v/W/9r/3f/c/97/3v/d/+H/4v/i/+L/5P/i/+L/4v/i/+L/3//d/97/3v/c/9z/2f/U
/9L/z//Q/9H/0v/S/9D/z//P/8//z//N/8z/zP/N/8z/zP/M/8v/y//M/87/0P/P/8//
z//P/9D/0P/S/9D/z//P/9D/0f/S/9T/1v/V/9T/0//S/9T/1P/U/9T/2P/W/9T/1P/U
/9X/2v/e/+b/7/8CAB0AQQBoAIcAmgClALIAwgDCAKoAewAvANj/i/9G///+xP61/sz+
4v75/hP/Kf84/0n/XP9z/4v/nf+o/7H/uP+9/8f/0//a/97/3v/e/97/3P/f/+H/4f/h
/+P/5P/m/+b/5//n/+j/5v/o/+r/6v/r/+v/6//r/+v/7P/u/+7/8P/w//H/8f/z//T/
9P/2//T/9P/0//T/9f/2//j/+f/6//r//f/+//7/////////AgACAAMABAAGAAcABwAG
AAkACgANAA8AEAARABEAFQAYABgAGQAbAB0AHgAiACYAJgAnACcAKAAtAC8AMgA1ADgA
OwA8AD0AQgBDAEMARABGAEgASQBJAEgASABJAEoATABKAEkASQBJAEcARgBFAEYAQgBA
AD0AOQA3ADUAMwAsACkAJgAgAB8AGwAZABUAEAANAAoABwAGAAMAAAD7//v/+v/5//n/
9v/0//L/8P/t/+v/6//r/+r/6f/p/+n/6f/p/+f/5P/k/+X/5//q/+j/5//n/+b/5//m
/+f/6v/o/+f/5//n/+j/6v/r/+z/7v/v//D/8v/y//H/8f/x//T/9P/0//X/9v/2//b/
+P/7//v/+v/5//v/+v/6//v/+//7//v/+//+//z//f/9//v/+//7//v//P/8//v/+f/7
//3//f/9//r/+f/4//f/9//4//r/+//7//v/+v/5//v/+//5//f/+P/5//r/+//6//n/
+P/1//j/+f/4//j/9//3//b/9P/2//b/9v/0//T/9P/1//b/9v/1//X/9P/0//P/9P/0
//L/8//0//b/9v/1//T/9P/1//T/9P/1//P/8f/z//T/9P/0//T/9P/y//L/8v/y//L/
8v/y//P/8//z//P/8//x//T/9//5//3/AAABAAEAAQACAAIAAgAEAAIAAgACAAIAAgD/
//3/+//6//f/9v/2//L/8f/v/+//7//v/+7/7P/r/+v/6//t/+v/6v/q/+f/5v/m/+b/
6P/p/+v/7v/s/+v/6//r/+3/7v/u//D/8P/v/+//8P/u/+7/7//w//L/8v/y//L/8P/w
//D/8P/y//L/8v/0//b/9//6/wIABgAPACQAQwBnAIwAqQC4AMEAyADOAMQAogBpAB0A
0P+N/0r/Bf/W/tf+7v4C/xn/M/9H/1r/af96/4//o/+z/8D/yf/U/93/5//t//L/8v/y
//L/8v/0//f/+f/5//n/+//8//7//v//////AAACAAQABgAGAAQAAwACAAEABQAGAAgA
CAAIAAgACQAJAAkACgAKAAwADQAOAA8AEAAPAA4ADgANABAAEAATABQAFAAVABUAFQAW
ABYAFwAYAB0AHwAgACAAIQAgACEAIQAlACcAKAAtACwALAAtAC8AMQAyADYAOgA9AD8A
QABCAEQARQBHAEkATABPAFAAUQBUAFUAVQBWAFYAWABZAFkAWQBaAFwAXgBcAFoAWQBZ
AFsAWQBYAFcAVABQAE4ASwBJAEcARQBDAEEAPwA9ADgAMgAtACoAJQAjACEAHwAdABgA
FQASAA0ACwAKAAkACQAKAAoACgAKAAQAAQAAAP//AQABAAIAAwABAAEA///8//v/+//8
//7/AQABAAIAAgD+//z//P/+/wEAAQACAAMAAQACAAIAAgADAAMAAwAEAAUABQAGAAcA
BQAEAAMAAwAFAAYABwAKAAoACQAHAAUABwAGAAYABwAJAAkACQAJAAkABgAGAAUABgAH
AAgACQAGAAYABQADAAMABQAFAAUABgAFAAQAAwABAAAAAAD//wAAAQABAAEAAQABAP//
/f/7//v/+//7//3//f/9//v/+f/5//f/9v/2//f/9//2//b/9v/2//T/8//y//L/8v/z
//P/9P/0//P/8f/x//D/8P/x//L/9P/y//H/8P/w//T/8P/s/+3/7v/v//D/8P/w//D/
8P/w//D/8P/x//P/8//z//P/8f/0//f/+f/8/wAAAgADAAMABAAEAAQABgAEAAQABAAG
AAYAAwABAAAAAAD+//7//v/6//n/9//3//f/9//2//L/8f/x//H/9P/z//P/9P/y//D/
7//u/+7/7//x//T/9P/z//P/8//1//b/9v/4//r/+f/5//r/+v/6//v//P/8//z//P/8
//z//P/8//z/+v/8//z//P8AAAUABgAKAA4AGQAsAEsAbQCSAK8AvgDBAMYAzADGAK4A
fwA3AOr/qf9o/yH/6v7j/vz+Fv8r/0X/Xf9s/3n/iP+b/6//w//Q/9n/5P/v//n///8C
AAQABAAEAAQABgAJAAsACwALAA0ADgAQABEAEwAUABYAFgAYABoAGgAXABcAFwAXABsA
HAAeAB4AHAAcAB0AHQAeACAAIQAkACUAJgAnACgAJgAmACcAJwApACoALgAwADAAMQAx
ADEANAA0ADUANgA7AD0APgA+AD8APgA/AD8AQwBFAEYASwBOAE4ATwBRAFEAUgBWAFoA
XQBfAGAAYgBkAGUAZwBpAG8AcwB1AHcAeAB5AHkAegB8AH4AfwB/AH4AfgB/AIAAgAB+
AH0AfQB9AHsAegB5AHYAcgBwAG0AawBpAGcAZQBhAF8AXQBYAFQATwBMAEcAQwBBAD8A
PQA4ADUAMgAtACwALAAsAC0AKwAqACkAKAAmACMAIgAhACEAIQAiACMAIQAhAB8AHAAe
AB8AIQAkACUAJQAmACYAIgAgACAAIgAkACUAJwApACcAKAAoACgAJwAnACcAKAArACsA
LAAtACsAKgApACkAKwAsAC0AMAAvAC8ALgAtAC8ALgAuAC8AMQAxADEAMQAwACwAKwAp
ACoAKwAsAC0ALgAuAC0AKwApACsAKwArACwAKwAqACkAKAAoACkAKQAoACkAKQApACcA
JwAlACMAIwAjACMAIwAlACUAJQAjACIAIQAeABwAHQAfACAAIAAgACAAIAAeAB0AHAAc
ABwAHQAdAB4AHgAbABkAGQAYABoAGwAeAB0AHAAbABoAGAAYABgAGAAaABoAGgAbABoA
GQAYABcAFgAYABoAGwAeACIAJAAlACQAJAAjACIAJQAkACUAJgAlACQAIAAdABoAGgAY
ABgAFwAUABQAEwARAA8ADQAKAAoACQAJAAkABwAFAAQABAADAAIAAgACAAIAAwAFAAgA
BQADAAIAAQACAAQABQAIAAYABQAFAAYAAwACAAIAAgAFAAYABwAIAAcABgAFAAQABgAG
AAYABgAGAAUABAAGAA4AFQAiADsAWwB8AKEAvADFAMQAygDQAMgAqQBzACQA0f+O/0n/
Av/Z/uT+Av8Z/zH/Tf9e/2v/eP+L/6P/t//K/9n/4P/n/+3/8//6//3//v///wAAAwAH
AAoACwAIAAkACQAKAA0ADwAQABIAEAASABQAFAATABMAEwATABUAFgAYABgAFwAWABYA
FQAXABgAGAAaABkAGgAbABwAGgAaABsAGwAeAB4AIQAiACAAIQAhACEAJAAkACUAJgAn
ACkAKgAqACoAKgAsAC0AMgAzADMANwA2ADYANwA5ADsAPABAAEQAQwBFAEYASABLAE0A
UABTAFYAWQBaAFsAXQBdAFwAXABgAGIAYwBjAGIAYgBjAGQAZABiAGEAYQBjAGEAYABf
AF0AWABVAFEATwBNAEsASQBDAEEAPwA6ADYAMQAuACkAJwAlACMAIQAdABkAFQAPAA8A
DgANAA0ACwAKAAkACAAEAAEAAAD//wEAAQACAAMAAgABAP7/+v/6//v//f8AAP////8A
AAAA/v/8//z//v8BAAEAAgADAAAAAAD///7//v///wAAAgADAAMABAAFAAUABAADAAMA
BgAGAAYACAAIAAcABQADAAUABAAEAAUABwAHAAcABwAGAAIAAQD//wIAAwAEAAUABAAE
AAMAAQABAAMAAwADAAIAAQAAAP///v/+///////+//////////7//f/6//f/+P/5//r/
+//7//v/+//5//f/9//1//T/9f/3//j/+P/2//b/9v/0//T/9P/1//b/9f/1//b/9v/z
//H/8f/w//L/8//0//b/9v/z//L/8v/y//L/8v/y//D/8P/w//D/7v/u/+7/7//x//H/
8f/x/+//8v/1//f/+//+//////8BAAIAAgACAAAA/v/+//7/AAAAAP3/+//5//j/9f/0
//L/7v/t/+v/6//r/+v/6v/m/+X/5f/l/+b/5f/l/+b/4v/g/9//3v/f/+H/5P/o/+j/
5//n/+f/5f/m/+b/6P/q/+n/6f/q/+n/6P/o/+j/6v/q/+r/6v/q/+r/6v/q/+r/6v/q
/+r/7P/t//D/8v/4/wUAGgA5AF8AhgCjALAAvQDGAMoAvgCkAGsAFQC+/33/Ov/v/sD+
x/7i/vj+Ef8t/0P/VP9l/3j/j/+j/7H/vP/F/87/1//h/+v/7v/u/+7/7v/u//D/8//1
//X/9f/3//j/+v/4//n/+f/6//z//v8AAAAAAQABAAEAAQACAAIAAwACAAMABAAGAAcA
BgAGAAUABgAJAAoACwAMAAwADAANAA0ADgAOABEAEgASABMAEwATABIAEgATABQAGQAb
ABwAHAAeAB4AIAAhACIAIwAjACcAKQAqACwALwAvADAANAA4ADsAPQA+AEAARABFAEcA
SQBMAE8AUABRAFYAVwBXAFgAWQBaAFoAWQBaAFoAWwBcAFkAVgBUAFMAUwBRAFAATwBO
AEoASABFAEAAPQA6ADcAMwAxAC8AKgAlAB8AGwAVABAADQAKAAcABgADAAAA+//3//b/
9f/1//L/8v/y//L/8P/t/+z/6//p/+n/6v/r/+3/7f/r/+j/5f/l/+b/6P/p/+n/6v/q
/+j/5v/m/+j/5//n/+j/6f/r/+z/7P/s/+n/6f/p/+r/7P/t/+//8f/w/+7/7P/r/+7/
7v/u//D/8//z//L/8f/v/+7/7v/v//P/8//z//P/8//w//D/7//x//H/8f/x//D/8P/v
/+3/6//t/+3/7f/v/+//7//v/+z/7P/t/+3/7v/v/+//7//x//H/7//t/+3/7f/t/+3/
7//v/+//7f/t/+3/6//q/+z/7f/t/+z/7v/u/+7/7P/r/+r/6v/q/+3/7f/u/+7/7f/r
/+v/6v/q/+v/7P/u//D/7f/u/+z/6P/q/+r/6v/q/+v/7P/t/+7/7P/s/+z/7f/v/+//
7//v//D/9P/4//v//P/+//7//f8BAAIAAgACAAEA/v/9//z//f/+//z/+//4//j/9v/2
//L/7v/t/+v/7P/t/+7/7v/r/+n/6P/n/+r/6f/p/+r/6f/o/+j/6P/m/+f/6f/s/+7/
7f/t/+3/7f/u/+7/8P/y//H/8f/y//L/8v/z//T/8//y//H/8P/x//L/8//0//T/9P/0
//T/9v/5/wAACAAQABsAMABNAHEAlgCvALoAxQDQANIAxACiAGkAEQC+/3//Pv/7/tj+
5f4A/xb/Kf9D/1X/Yv91/4r/o/+3/8X/0P/Z/+D/5//x//n//v8AAAAAAAAAAAAAAwAF
AAUACAALAA0AEAAPAA8ADgAOAA4AEAASABIAEgATABQAFQAVABQAFAASABMAFAAWABcA
GAAaABsAHgAeAB4AHgAeACEAIgAkACUAIwAiACQAJAAmACcAJwAnACoAKgArACwALwAx
ADIAMgA0ADQANgA3ADkAOQA4ADsAPwBAAEIARQBFAEYASgBOAFEAUwBUAFYAWwBdAGAA
YwBlAGcAZwBnAG0AbwBwAHIAcgB0AHUAdQByAHIAcwB0AHYAdABzAHMAcQBvAG4AbQBs
AGgAZgBjAF8AXQBbAFkAUwBRAE8ASgBIAEMAQAA7ADcANQAzADEALgArACgAIwAhACAA
HwAfAB0AHAAbABoAFwAVABUAFQAVABUAFgAXABcAFwAVABIAEQARABIAFAATABMAFAAU
ABMAEgATABYAFAATABMAEwAVABYAFgAWABUAFQAVABYAGQAZABoAGwAdABwAGwAbABsA
GgAZABoAHQAdABwAGwAdABwAHAAdAB4AHQAcABsAFgAQAA0ACQAEAAEA/v/7//j/+P/3
//X/9P/1//T/8//x/+//7f/r/+j/6P/p/+n/5//n/+b/5f/l/+X/4//h/+P/4//j/+P/
4v/h/+D/3f/e/9//3v/e/93/3f/c/9r/3P/c/9z/2v/b/9r/2v/a/9v/2//c/9z/3f/b
/9v/2v/Z/9n/2f/a/9z/3f/e/93/3P/b/9r/2P/Y/9j/2P/Z/9r/2//d/9z/2//a/9n/
2v/e/+L/5f/l/+j/6f/p/+n/6v/q/+r/7P/q/+r/6v/p/+j/5P/h/+H/4v/h/+L/3v/a
/9n/1//V/9X/1f/U/9T/0//T/9P/0v/P/83/zP/N/8z/zP/M/8r/y//N/9D/z//N/8z/
y//O/9D/0f/U/9P/0f/Q/9D/0f/S/9T/1v/U/9T/1P/U/9T/1P/U/9T/1P/W/9j/1v/W
/9f/3P/i/+j/8/8KACkASQBuAIsAmACbAKIArACkAIoAWwARALr/c/8w/+X+sv6z/tD+
6v4D/x//M/8+/0n/XP9x/4X/lf+k/7P/vP/B/8X/y//S/9b/1v/W/9b/2P/b/93/3f/d
/9//4P/i/+T/5f/l/+b/5P/m/+j/6P/n/+f/5//n/+r/7P/v//D/7//u/+7/7f/u//D/
8f/0//P/9P/1//b/9P/0//X/9f/4//j/+//8//v/+//6//n/+//8//7/AAABAAMABAAE
AAYABgAIAAkADgAPAA8AEwASABIAEwAVABkAGgAeACIAIgAjACMAJAAnACkALAAvADAA
MwA0ADUAOAA5ADkAOgA8AD4APwA/ADwAPAA9AD4APgA8ADsAOwA8ADsAOwA7ADkANAAx
AC0ALQArACkAJwAgAB0AGgAUABEADQALAAcAAwABAP///f/4//X/8v/t/+3/7P/r/+v/
5//m/+X/5P/h/9//3//f/+H/4f/i/+P/4P/f/9z/2P/a/9v/3f/g/9//3//g/+D/4P/e
/97/4P/f/9//4P/h/9//4P/g/+D/4P/h/+L/5P/j/+P/5P/l/+f/5v/l/+X/6P/o/+j/
6v/q/+n/5//l/+b/5v/n/+n/6v/p/+j/5//o/+b/5//n/+n/6f/p/+n/5v/m/+X/4//l
/+f/5//n/+T/4//i/+H/4v/i/+P/4//k/+X/5f/l/+P/4//h/9//4f/h/+H/4f/h/+H/
4f/f/9//3//d/9z/3v/f/9//3v/c/9z/3P/a/9v/3P/e/+D/4P/f/9//3v/d/9v/2//a
/9z/3f/e/+D/3v/d/9z/3P/d/9z/3P/d/9z/3f/e/93/2v/a/9v/3P/d/97/3P/c/9z/
3P/a/9r/2v/b/9z/3f/e/9//3f/g/+P/5f/n/+r/6//r/+3/7v/u/+7/7v/s/+z/7P/t
/+7/7P/r/+n/6P/l/+T/5P/g/9//3f/d/93/3f/c/9r/2f/Z/9n/2//Z/9j/2P/V/9T/
1P/U/9b/1//Z/9z/3P/b/9v/2//b/9z/3P/e/+D/3//f/+D/3//e/97/3v/g/+D/4P/g
/+L/4v/i/+L/4P/g/+L/4v/m/+X/6P/s//L//f8SAC8AVQB+AJsAqACxALwAwgC6AJwA
aQAZAMT/f/88//X+xP69/tL+7v4H/yH/N/9I/1n/av+B/5X/o/+w/7v/xP/P/9n/4f/k
/+X/5P/j/+L/5P/n/+n/6f/r/+3/7v/w/+//7//u/+7/8P/y//T/9P/x//H/8f/x//P/
9P/2//b/+P/4//n/+f/3//j/+P/6//3//v///wAA/v/+//////8AAAAAAwAEAAYABwAH
AAcABgAGAAcACAAMAA8AEQASABMAEgATABMAGAAZABkAHQAgACAAIQAjACQAJAAnACoA
LAAvADEANAA2ADcAOQA7AEAAQwBEAEUASABJAEkASgBKAEwATQBNAE0ATgBQAFIAUQBO
AEwASwBMAEsASwBLAEwASABGAEMAQAA9ADoANwAzADEALwAqACQAHwAcABcAEwARAA8A
DQAKAAcABAD///3//P/7//v/+P/4//j/+P/0//H/8P/v/+//7//w//H/8f/x/+//7P/r
/+v/7P/u//H/8f/y//L/8P/u/+7/8P/v/+//8P/x//H/8v/y//L/7//v/+//8P/z//P/
9P/1//P/8v/x//H/9P/0//T/9v/1//X/9P/z//P/8v/y//P/9//3//f/9//1//L/8v/x
//P/8//z//P/9P/0//P/8f/v//H/8f/x//P/8//z//P/8f/w//D/7//w//H/8f/x//H/
8f/v/+3/7f/t/+3/7f/v/+//7//t/+3/7f/r/+r/7P/t/+3/7P/s/+z/7P/q/+v/6v/q
/+r/7f/t/+7/7v/t/+v/6//q/+j/6f/q/+z/7P/r/+r/6v/q/+j/5//n/+n/6//t/+3/
7f/s/+v/6P/o/+n/6f/r/+7/7f/r/+r/6P/o/+j/6P/p/+r/6//s/+r/6v/q/+v/7f/t
/+3/7f/v//L/9f/3//j/+v/6//n//P/+////AAD+//z//P/8//7//v/7//n/+P/4//b/
9v/z/+7/7P/p/+v/6//r/+r/6v/p/+n/6f/n/+X/5P/k/+X/5P/k/+T/4v/j/+X/6P/q
/+n/6f/p/+f/6P/o/+r/7P/r/+v/7P/s/+z/7f/u/+z/7P/s/+z/7v/u/+7/7v/u/+7/
7v/s/+7/7//y//j/AAAJABgAMQBRAHYAmQCuALkAxADQAM4AtACFAD0A6v+h/17/Gf/e
/sv+2v7y/gX/If83/0j/W/9y/4v/of+x/77/x//O/9X/3//p//L/8v/y//L/8v/x//P/
9P/z//X/9//4//r/+v/7//v//P/6//z//v/+//7///8AAAEAAgACAAMAAgADAAQABgAH
AAcACAAIAAoACgAKAAoACgALAAwADgAPAA4ADgARABIAFAAVABUAFQAWABYAFwAYABkA
GwAcABwAIAAgACIAIwAjACMAIgAlACcAKAAqAC0ALQAuADIANgA1ADcAOAA6AD0APwBC
AEUARgBJAEoASwBPAFEAUgBUAFQAVgBXAFcAWABYAFkAWgBcAFoAWQBZAFkAVwBWAFUA
VQBSAFEATwBNAEsASQBHAEEAPwA9ADgANwAzADEALQAoACUAIgAfAB0AGwAZABUAEwAS
ABEAEQAOAAwACgAIAAcABQAFAAUABAADAAMAAwADAAMAAQD+//////8AAAIAAAD/////
/v/+//7/AAAEAAIAAQABAAEAAwAEAAQABAADAAMAAwAEAAQAAwADAAMABAAEAAQABQAF
AAQAAwAEAAYABwAHAAcABQAEAAQABQAFAAUABQAFAAYABAAFAAUABQAFAAUABQAFAAYA
BgAFAAMABQAFAAUABAADAAIAAQACAAIAAwADAAEAAQAAAP//AQABAP///f/9//3//f/9
//v/+//7//n//P/9//z//P/5//n/+P/2//f/+P/5//j/+f/4//j/+P/4//f/9//2//b/
9f/2//b/9f/1//X/9v/3//f/9//4//j/9v/1//X/8//1//f/9//4//j/+P/2//X/9f/0
//X/+P/5//n/+P/3//j/+P/4//b/9v/2//b/+P/4//j/+P/2//b/9v/2//j/+P/4//n/
9//3//f/9//3//r//f///wMABgAHAAcABwAIAAgACAAKAAgACAAIAAgACAAFAAMABAAE
AAIAAgD+//r/+f/3//X/9f/1//T/9f/1//b/9//2//P/8f/w/+//7v/u/+7/7//x//T/
+P/3//X/9P/z//X/9v/2//j/+P/3//f/+P/2//b/9//4//v//P/9//7//f/8//v/+v/8
//z//v/+/wAAAQACAAYADgAXACgAQwBjAIQAoQCyALkAvAC+ALwAogBzADMA7P+p/27/
Kf/y/un+Av8a/y3/R/9b/2b/c/+C/4//pf+7/8z/2f/i/+n/8f/5/wAABAAEAAQABAAG
AAkACwALAAoACwALAAwADAANAA0ADgAQABIAFAAUABEAEQARABEAFQAWABgAGAAWABYA
FwAXABcAGAAYABoAGQAaABsAHAAcABwAHQAdACAAIAAjACQAJAAlACUAJQAmACYAJwAo
ACkAKwAsACwALAAsAC4ALwA0ADUANQA5ADgAOAA5ADsAPwBAAEQASABHAEkASgBMAEwA
TQBPAFEAVQBZAFsAXQBfAF8AXgBeAGIAZABlAGUAZABkAGUAZgBlAGIAYABfAGEAXwBe
AF0AXgBaAFgAVQBVAFMAUQBPAE0ASwBJAEQAQAA7ADgAMwAwAC8ALgAtACwAKQAmACEA
HwAeAB0AHQAaABoAGgAaABYAEwASABEAEgATABUAFwAWABUAEgAOAA4ADwARABQAEwAT
ABQAFAAUABIAEgAUABcAFwAYABkAGAAYABcAFgAWABcAGAAaABsAGwAcAB0AGwAaABkA
GQAbABwAHQAgACAAHwAdABsAHQAcABwAHQAfAB8AHwAfAB8AHAAcABsAHQAdAB0AHQAa
ABoAGQAXABkAGwAbABsAHAAbABoAGQAYABgAGQAZABkAGQAYABcAFwAXABUAEwATABMA
EwATABMAEwATABEAEwATABEAEAASABMAEwASABAAEAAQAA4ADgAOAA8AEAAPAA8AEAAQ
AA0ACwALAAoACgALAAwADgANAAsACQAIAAkACAAIAAkACwANAA8ADwANAAwACwAIAAkA
CwAMAA8ADgANAAsACAAKAAoACwAMAAoACgAKAAoACAAIAAgACAAKAAoACgALAAoACQAI
AAcABwAKAA0ADwATABYAFwAXABcAGAAYABgAGgAYABgAGAAWABYAEwARAA4ADgAMAAwA
DAAIAAcABQAEAAMAAgAAAP////8AAAEAAAD9//v/+v/7//r/+v/6//r/+//9/wAA///9
//z/+//9//7//v8AAAAA/////wAAAAAAAAEAAgACAAIAAgACAAAAAAAAAAAAAgACAAQA
AgACAAMABAAKABIAGQAqAEUAZQCGAKUAvADDAMYAyADIALgAjQBLAAAAu/96/zH/8P7b
/vT+EP8l/zv/Uf9c/2X/dv+L/5//sf/C/9H/3P/j/+n/8f/4//z//P/8//z//f8BAAQA
BQADAAUABgAIAAgACQAJAAoACAAKAAwADAALAAsACwALAA8AEAASABIAEQAQABAADwAR
ABIAEgAUABMAFAAVABYAFAAUABUAFQAYABgAGwAcABoAGwAbABsAHQAeACAAIgAkACUA
JQAkACUAJAAlACUAKQArACwAMQAvAC4ALgAvADMANAA4ADwAPAA9AD0APgBAAEEAQwBF
AEgASwBMAE0AUABRAFEAUgBUAFYAVwBXAFYAVgBXAFgAWABWAFUAVQBWAFUAVQBVAFIA
TgBMAEkASQBHAEUAQwA/AD0AOwA2ADQALwAsACcAJAAjACIAIQAdABkAFQAPAA8ADgAN
AA0ACQAIAAcABgAEAAEAAAD//wEAAQACAAMAAAD///z/+P/4//n/+//+//7//f/9//z/
/P/6//r//P//////AAABAAAAAAD///7//v///wAAAgABAAEAAgADAAUABAADAAMABgAG
AAYACAAHAAcABgAFAAcABgAGAAcABwAHAAcABwAJAAYABgAFAAYABwAIAAkABgAGAAUA
AwAFAAcABwAHAAYABQAEAAMABAAEAAUABQAEAAUABQAFAAMAAwABAP//AAABAAIAAwAB
AAEAAQD//wEAAQD///7///8BAAIAAgABAAAA///8//3//v8AAAIAAQABAAIAAgABAP//
///+/wAAAQACAAQAAgABAAAAAAABAAAAAAABAP//AQADAAMAAwACAAEA/v8BAAMABAAH
AAYABQADAAAAAgAEAAUABgAEAAQABAAFAAMAAwADAAMABQAFAAcACQAKAAoACgAJAA8A
FAAYAA==
         </WaveFormData>
      </LeadData>
      <LeadData>
         <LeadByteCountTotal>10000</LeadByteCountTotal>
         <LeadTimeOffset>0</LeadTimeOffset>
         <LeadSampleCountTotal>5000</LeadSampleCountTotal>
         <LeadAmplitudeUnitsPerBit>4.88</LeadAmplitudeUnitsPerBit>
         <LeadAmplitudeUnits>��V</LeadAmplitudeUnits>
         <LeadHighLimit>2147483647</LeadHighLimit>
         <LeadLowLimit>268435456</LeadLowLimit>
         <LeadID>V4</LeadID>
         <LeadOffsetFirstSample>0</LeadOffsetFirstSample>
         <FirstSampleBaseline>0</FirstSampleBaseline>
         <LeadSampleSize>2</LeadSampleSize>
         <LeadOff>FALSE</LeadOff>
         <BaselineSway>FALSE</BaselineSway>
         <ExcessiveACNoise>FALSE</ExcessiveACNoise>
         <MuscleNoise>FALSE</MuscleNoise>
         <LeadDataCRC32>1448755122</LeadDataCRC32>
         <WaveFormData>
CgALAAsACgAHAAYABwAGAAQABAAFAAUAAwACAAIA/v/7//n/+v/7//r/+f/3//b/9f/0
//P/8f/w//H/8f/y/+//7v/t/+z/7//x//L/8f/t/+3/7v/w/+7/7//v//D/8P/w/+7/
7v/x//P/8//z//X/9f/1//X/9P/z//L/8f/x//P/8v/x/+z/6v/s//f/DAArAFYAiQC9
AOsAFwFMAX4BnQGaAWgBAwGPADkA7P+b/1j/Of8//07/WP9i/3D/ff+K/5v/r/++/8r/
0f/Y/9z/3//j/+n/7f/u//H/8v/y//H/8v/y//L/8//2//f/+P/2//f/9//4//f/+P/5
//n/+//7//v/+//5//n/+f/4//n/+v/7//3/+//8//z//P////////8BAAEAAQACAAIA
AAAAAAIAAgADAAQABAAEAAcACAAJAAkACwAMAA0ADQAPABEAEwATABIAFAAVABYAGgAa
ABwAHQAeAB8AIAAjACUAJwApACsALQAtADAAMgAyADMANQA3ADkAPQA+AEEAQABAAEEA
QQBDAEQARQBFAEMAQwBCAEIAQgBBAEEAQQBDAEAAPgA8ADcANwA0ADIALgAtACsAKAAn
ACUAIgAfABsAGQAWABUAFAASAA8ADAAJAAcABQAFAAQAAwACAAAA/v/+//3//P/7//r/
+f/4//n/+f/4//j/9v/2//X/9f/3//f/9//3//n/9//5//n/9//3//f/9//4//j/+P/5
//f/9//3//n/+f/5//n/+f/7//r/+v/7//v/+//8//z//f/9//3//f/7//v/+//7//7/
/v/+//7//v/+//7//f/7//3//f/9///////+//7//P/8//z//P/8//z/+//7//z/+//7
//v/+v/5//n/+P/6//v/+v/7//r/+v/5//f/9//3//f/9//3//f/9v/2//b/9f/0//P/
9f/z//P/9P/y//L/8v/y//X/9f/1//T/9P/0//T/9P/z//T/8//y//P/8//0//X/8v/w
/+//7v/w//D/8f/x//T/8v/y//D/8P/w//D/8v/z//T/9f/0//L/8f/y//L/8v/x//H/
8//2//r//v////////8AAAEAAgADAAUABQAEAAQABAAEAAQAAQAAAAIAAQABAAAA/v/6
//b/8//0//X/9f/1//L/8P/v/+7/7v/t/+v/6//s/+z/7P/s/+v/6v/r/+v/7P/r/+r/
6//q/+z/7P/t/+3/7v/u/+7/7f/u//D/8//w/+//7v/t/+//7//v/+//8f/v/+3/6//q
/+f/5v/m/+z/+f8QADEAWgCJALkA4wAPAUABbgGFAXQBLgG/AFcACwDE/3v/SP85/0H/
Tv9Y/2T/cP95/4j/mf+t/8D/yv/R/9b/2v/b/9//5//r/+v/7f/t/+z/6//s/+z/7P/s
/+7/7v/u//D/8f/x//L/8f/y//P/8//z//P/8//z//T/9f/2//b/+P/4//j/+f/5//r/
+v/6//n/+f/5//v//f/9//7//v/+//7/AAAAAAEAAgACAAIABQAGAAcABwAIAAgACAAH
AAgACwAOAA8ADwAQABAAEAAUABQAFgAXABoAGwAcAB8AIAAhACIAIwAnACcAKgAsACwA
LQAvADEANAA3ADcAOQA8ADwAPQA9ADsAPAA9AD0APQA9ADwAPAA8ADsAOwA7AD0AOgA4
ADYAMwAzADAALgArACkAJgAiACAAHwAdABsAFgATAA8ADQALAAoACAAGAAUAAwABAAEA
///9//v/+P/4//j/9//2//X/9P/z//L/9P/z//H/8P/y//L/8f/x/+//7//v/+//8P/v
//L/8//y//H/8P/v//L/8v/y//P/8f/x//H/8//x//H/8f/x//L/8v/z//X/8//z//T/
9P/1//X/9f/1//f/9//3//f/9v/2//b/9v/3//j/+f/5//b/9//2//X/9//3//b/9v/4
//j/+P/4//f/9v/0//P/9f/1//b/9//2//X/9f/0//X/9f/z//P/8//0//T/8//x//H/
8f/x//D/8f/x//L/8v/x//D/7//w/+//8P/y//L/8v/y//L/8v/x//D/7v/v//D/8f/y
//H/8v/x//D/8P/v/+//7//x//D/8P/w/+7/7v/v//L/8v/y//L/8v/v/+//7//v//H/
8P/w//L/8v/y//H/8f/y//T/9//6//7///8AAAIAAgACAAIAAwADAAIAAgACAAYABgAD
AAIAAQD///7//P/+//r/9v/z//H/8f/w/+//7//u/+7/7v/w/+//7f/t/+r/6v/q/+r/
7P/s/+7/7//t/+v/6f/p/+z/7v/u/+//7f/u/+7/7v/q/+r/6//t/+7/7//w//H/7//v
/+//7//v/+//8f/x//D/7f/q/+7/8v///xwAPwBmAJUAwwDpABMBPAFcAWUBPgHmAHsA
JwDn/6L/Y/9A/z//Sf9U/2D/av94/4X/kv+h/7P/wv/M/9X/2v/e/+H/5//r/+3/6//t
/+3/7P/u//D/8f/y//D/8v/y//L/8v/z//P/9P/3//j/+f/5//j/9//2//X/9//5//v/
/P/8//z//P/9//3//v/+//7/AQABAAEAAwACAAEAAQAAAAIAAgAEAAQAAwAEAAQABAAH
AAgACQAJAAkACgALAAsACQALAA0ADQAPABIAFAAWABYAFgAYABkAGgAbABwAHwAjACUA
JwApACkAKQAsAC4AMAAxADMANQA2ADkAOQA7ADoAOgA7ADsAPQA+AD8APwA9AD0APAA8
AD4APQA9AD0APAA4ADUAMgAwADEALwAuAC4ALQArACgAJAAhAB0AGQAYABcAFQAVABEA
DgAKAAYABQADAAEAAQABAAEAAQAAAPz//P/7//r//P/8//z//P/6//n/9//2//j/+P/3
//f/9f/1//X/9f/y/+//8P/v//D/8f/y//P/8f/w/+//7//x//H/8f/z//P/8//z//P/
8f/w//D/8f/z//P/9P/0//T/8//y//H/8f/x//H/8f/0//T/9P/0//L/8v/y//H/8//1
//X/9f/z//P/8v/y//L/8v/y//L/8v/y//H/8f/u/+3/7f/t/+//7//w//D/8f/x/+//
7//u/+7/7f/r/+3/7f/t/+3/6//r/+r/6v/r/+v/6//r/+v/6f/p/+r/6P/o/+j/6P/r
/+v/6//q/+j/6P/o/+j/6v/s/+z/7P/s/+v/6//r/+3/6P/k/+b/5v/m/+b/5//n/+f/
5//n/+b/5v/o/+r/6v/p/+n/6P/q/+3/8P/2//f/+P/6//j/+P/4//n/+f/4//j/+P/6
//r/9//2//j/9//3//b/+P/0//D/7f/r/+v/6v/p/+f/5v/m/+b/6P/n/+X/5f/i/+L/
4v/i/+D/4P/i/+P/5f/j/+H/4f/i/+T/5P/l/+f/6P/o/+j/5v/m/+f/6f/n/+f/5//n
/+n/6f/p/+n/5f/n/+n/5//m/+X/4v/e/+T/9f8QADEAWgCJALUA2QD7ACYBSgFbAUYB
AAGVADsA+f+0/23/QP81/0H/Tv9Y/2b/cv99/4j/mf+p/7j/xP/L/9D/1v/f/+X/5//n
/+b/5//m/+T/4v/k/+X/5v/p/+z/7f/u/+7/7//v//D/8f/y//P/8//x//H/8f/x//T/
9f/2//b/9P/0//T/9f/3//j/+P/4//f/9//3//n/+f/5//r/+v/8//z//v/+////AAAA
AAAAAQACAAMAAwAHAAgACQAJAAYABwAIAAcACQAMAA4AEAASABIAFAAVABYAFwAYABsA
HgAhACQAJwAnACcAKgAsADAAMQAzADUANAA3ADcAOQA6ADoAOwA7AD0APgA/AD8APQA9
ADwAPAA7ADkAOAA3ADUAMgAwAC4ALQAtACoAKAAnACcAJgAkAB8AHQAaABcAFQATABAA
DwAKAAgABQACAAMAAQD/////AAD///7//P/5//j/9v/0//b/9v/2//b/9v/1//P/8v/y
//L/8f/x//P/8//z//P/8f/v//H/8f/0//X/9v/3//b/9v/2//f/9f/1//X/9//5//n/
+f/5//j/9v/1//X/+P/5//v//P/9//3//f/9//3//f/9//3//v/+//7//v/9//z/+//5
//v//f/9//3//f/9//z//P/8//z//P/8//7//v/9//3/+v/5//n/+f/7//v//P/8//j/
9//0//P/8f/y//L/8f/v/+//7//v/+v/6//q/+r/7f/t/+3/7f/r/+n/6f/q/+r/6v/q
/+r/7f/t/+3/7P/o/+j/6P/o/+j/6v/s/+z/7P/s/+z/6f/p/+n/6f/r/+r/6v/s/+v/
6v/o/+f/5v/o/+v/7v/1//f/+f/8//v/+v/5//n/+v/6//v//P/9//z/+P/2//f/9//4
//j/+v/2//L/7//t/+v/6P/l/+T/5P/l/+b/5v/l/+P/4//i/+L/4v/i/+L/4v/k/+X/
4//h/9//3//i/+T/5P/l/+X/5v/m/+b/4f/g/+D/4f/k/+X/5v/n/+X/5f/l/+X/5//l
/+X/5//o/+X/3v/a/9r/4//4/xkAPABpAJsAzQDzAB4BTAF1AYABYAELAZsAQQD2/6f/
Wv8x/zH/RP9Q/1j/ZP9v/3b/hf+X/6r/uv/F/87/0v/V/9f/2f/b/97/4f/i/+L/5f/o
/+r/7P/p/+r/6f/o/+n/6//s/+7/7f/u/+//7//t/+3/7f/t/+//8f/z//T/8//y//H/
8f/y//T/9f/2//n/+f/5//v/+P/3//f/9v/3//j/+//8////AAAAAAAAAQACAAMAAwAF
AAYABwAHAAYABwAIAAcACQAMAA4AEAAQABAAEgATABYAFwAYABsAHAAdAB4AHwAkACUA
KQAsADAAMQAzADUANQA3ADYANwA6ADoAOwA7AD0APgA/AD8APgA9ADsAOgA7ADsAPAA9
ADoANgAzADAALQAtACoAKAAmACUAIwAgAB8AHQAaABcAFQATABAADwAKAAgABQACAAMA
AQD//////P/7//r/+P/2//b/9f/0//T/9P/0//T/8//x/+7/7P/t/+7/7v/v/+3/7f/t
/+3/7f/r/+3/7f/u/+//8P/x//H/8P/v/+//7//v/+//8f/x//H/8f/x//H/8P/w//H/
8v/z//X/9v/0//P/8v/x//L/8//0//X/9P/0//T/9P/y//L/8v/x//L/9f/2//f/9f/1
//T/9P/2//b/9v/2//T/9P/z//P/9P/z//P/8//z//P/9P/0//H/8f/v/+//8f/y//L/
8f/x//H/8f/x/+//7//u/+7/7//v/+//7//v/+3/7f/u/+7/7v/u/+7/7f/t/+3/7P/q
/+r/6v/q/+r/7P/s/+z/7P/r/+v/7P/s/+z/7P/s/+v/6//r/+v/6//q/+r/7P/u/+7/
7f/t/+z/7v/x//T/+P/5//r//P/+//7//v////3//P/8//z/AAAAAP3//P/6//n/+f/4
//j/9P/w/+3/7f/t/+z/6//o/+b/5f/k/+f/5//m/+f/4//i/+H/4P/i/+L/5P/l/+b/
5f/k/+X/5f/m/+X/5f/n/+j/6P/o/+T/5P/l/+f/5//n/+f/5//n/+f/5//n/+f/6f/p
/+n/6P/l/+D/3v/i//X/EAA3AGYAmQDHAPEAIwFQAXIBfQFeAQgBkQAxAO3/ov9Z/y7/
L/89/0r/VP9g/27/ef+I/5v/rf+8/8T/yf/Q/9b/2f/f/+X/5//m/+f/5v/k/+T/5v/n
/+j/6v/s/+z/7P/q/+v/6//s/+3/7v/v/+//8f/x//H/8f/w//H/8v/y//T/9P/0//X/
9P/0//P/8v/1//X/9f/3//X/9f/2//b/+P/4//r/+v/7//z//P/8//v//P/9//3/AAAC
AAQABQADAAUABwAHAAgACgALAAwADgAOABAAEQASABMAFAAXABkAGwAdAB8AIwAjACYA
KAAqACsALQAvADIANQA1ADcANgA2ADcANwA5ADoAOwA7ADgANwA1ADQANgA1ADUANQA1
ADIAMAAuACsAKwAoACYAJgAlACMAIAAcABkAFQARAA0ACwAIAAcABgAEAAEA/v/7//n/
9//3//f/9//3//b/9P/0//P/8v/y//L/8v/y//L/8f/v/+7/7P/s/+v/6//t/+3/7f/t
/+3/6//t/+3/7f/t/+3/7f/w//D/8P/x//D/7//u/+//8v/z//T/9f/y//D/7//v/+//
7//w//D/8v/z//T/9f/z//P/8//z//b/9v/2//b/9v/2//b/9f/z//X/9f/1//X/9f/0
//T/9P/0//T/9P/2//b/9f/1//L/8f/x//H/8f/x//L/8v/z//P/8f/x/+//8P/w/+//
8P/x//L/8//w/+//7f/s/+3/7f/t/+3/7//t/+3/7v/s/+z/7P/s/+7/7//w//D/7P/s
/+z/7P/u//D/8P/w//L/7f/t/+v/6v/q/+r/6v/q/+v/6//r/+v/6f/o/+j/6v/q/+r/
6f/p/+3/8P/0//j/+//7//v//P/9//7///8BAP7//P/7//r//f/+//z//P/8//v/+//6
//f/8v/t/+n/6v/r/+v/6//o/+b/5f/k/+f/5//m/+f/5P/k/+T/5P/i/+L/5P/l/+f/
5f/j/+P/5P/m/+b/5//p/+r/6v/q/+b/5v/n/+n/5//n/+f/5//n/+f/5//n/+f/5//n
/+f/6P/n/+b/7P/0/wUAHAA/AGoAmwDFAOkAFwFCAWABYQE2AdoAZQAPANP/kP9T/zj/
P/9N/1T/WP9k/3D/e/+K/5//sf/A/8j/z//W/9T/1f/b/+H/5f/j/+X/5f/k/+L/5P/l
/+b/6P/s/+7/8P/t/+3/7P/s/+3/7v/v/+//8P/x//L/8//x//H/8f/w//D/8P/w//H/
8v/0//X/9v/1//X/9f/3//r/+//9//7/+v/4//j/9v/4//r/+//8//7/AAACAAMABwAI
AAkACQAHAAkACwALAAsADAAMAAwADwAQABMAFQAVABUAFQAXABsAHQAfACEAJAAlACkA
LAAtAC0ALgAvADEANQA2ADkAOAA4ADkAOQA4ADgAOAA3ADgAOQA5ADoAOgA5ADkAOQA3
ADQAMgAwACsAKwAoACYAJAAjACEAHgAdABsAGAAVABMAEQAOAA0ACgAIAAUAAgABAP//
/f/9//r/+f/4//b/9v/2//X/9P/0//T/9P/0//X/9f/0//T/8//y//D/7//x//H/8f/x
/+//7f/v/+//7f/t/+3/7f/x//L/8//1//P/8//z//X/9f/1//X/9f/3//b/9v/3//b/
9f/1//T/9//3//f/9//3//f/9//3//b/9v/2//b/+P/6//z//f/7//v/+f/3//n/+f/4
//j/+P/4//j/+P/6//r/+f/5//j/9//3//f/9v/1//X/9P/0//X/9P/1//X/9v/2//X/
9f/1//X/9f/1//X/9P/0//P/8//z//P/8//x//H/8v/w//D/8P/w//P/8//z//L/8P/w
//D/8P/v//D/7//u//L/8//y//L/8v/y//L/7//v/+//7//w//D/8f/0//P/8v/w/+//
8v/0//f/+v8AAAEAAgAEAAMAAgABAAEAAwACAAIAAgADAAIA/v/8//3//f/+//7//v/6
//b/8//x//H/8P/v/+7/7v/v//D/7f/r/+j/5//n/+j/6f/q/+r/6v/s/+3/7P/p/+b/
5f/p/+z/7f/v/+7/7v/t/+z/7f/u//D/8//y//H/8P/v/+//7//v/+//8//z//X/8//y
/+3/6P/q//D///8cAD8AaACXAMUA7QAZAUgBcgGDAW4BJAG3AFMACQC+/3H/QP87/0v/
Wv9k/3D/fP+B/4z/nf+v/77/yv/T/97/5P/l/+X/6f/t/+//8f/x//D/7v/w//H/8v/y
//T/9P/0//X/9//4//r/+v/6//r/+f/5//n/+f/5//z//f/+//7//P/8//z//f/+/wAA
AQACAAEAAQABAAMAAwADAAQABAAEAAQABgAGAAYABgAFAAQABgAIAAoACwALAAwADQAN
AA8AEQATABMAFgAYABkAGgAbABoAGwAbAB0AHwAhACUAJgAnACgAKQAsAC0AMQA0ADYA
NwA5ADsAOgA9AD0APwBCAEIAQwBDAEIAQgBCAEEAQwBDAEIAQgBCAEEAQQBBAEAAPAA5
ADYANAA1ADMAMgAuAC0AKwAoACUAIwAgAB0AGwAZABYAFQASABAADQAKAAsACQAHAAcA
BgAFAAQAAgAAAAAA///+//7//v/+//7//f/7//j/9v/3//j/+P/5//n/+f/5//n/+//5
//v/+//7//v/+//7//v/+v/5//n/+//7//v//f/7//v/+//7//3//P/8//3//////wAA
AAAAAP///v/9//7///8AAAEAAAAAAAAAAAAAAAAAAAD//wEAAwADAAMAAQABAAAAAAAC
AAIAAgACAAEAAAD+//3//v/9//3//f//////AAAAAP3//f/7//v/+//8//z/+//7//v/
+//7//n/+f/4//j/+//7//v/+//6//f/9v/2//j/+P/4//j/9//3//f/9v/2//b/9v/2
//b/+P/4//j/9v/1//X/9f/3//b/9v/2//T/9P/1//X/8v/0//b/9v/2//b/8//z//P/
8//x//D/8P/y//T/9P/z//P/8v/0//f/+v/+////AAACAAIAAgACAAMAAwACAAIAAgAE
AAQAAQAAAP7//f/9//z//v/6//b/8//z//P/8v/x/+//7v/u/+7/8P/v/+3/7f/q/+r/
6v/q/+r/6v/s/+3/7f/r/+n/6f/o/+r/6v/r/+3/7v/u/+7/6v/q/+v/7f/v/+//7//v
/+3/7f/t/+3/7f/t/+//7//s/+n/5v/k/+r/+/8UADcAZACXAMUA7QAXAUYBagF1AVgB
CAGXADkA8/+q/2f/PP8x/zv/TP9a/2T/cv9//4z/nf+v/77/yP/P/9b/3P/h/+f/6//t
/+z/7f/s/+r/6v/s/+3/7v/w//L/8v/y//D/8f/x//L/9f/2//f/9//2//X/9P/z//T/
9f/2//b/+P/4//j/+f/5//r/+v/6//v/+//7//3//f/9//7//v/+//7/AAAAAAEAAgAC
AAIAAQACAAMAAwAGAAgACgALAAoACwAMAAsADgAQABEAEgAUABQAFgAXABgAGQAaAB0A
IQAjACUAJwAnACcAKgAsADAAMQAzADUANgA5ADkAOwA6ADoAOwA7AD0APgA/AD8APQA9
ADwAPAA+AD0APQA9ADsAOAA2ADQAMwAzADAALgAuAC0AKwAoACQAIQAdABkAFwAVABIA
EQAQAA4ACwAIAAUAAwABAAEAAgABAAAA/v/6//r/+f/4//b/9v/2//b/+P/3//X/9P/y
//L/8f/x//L/8//0//X/9P/x//L/8f/z//P/8//z//T/9P/0//X/9P/z//L/8//1//X/
9f/1//X/9P/0//X/9f/1//b/9v/3//f/9//3//X/9f/1//X/+P/4//j/+P/2//b/9v/1
//X/9//3//f/9//3//b/9v/2//b/9v/2//f/+P/4//n/9v/1//X/9f/z//P/9P/0//X/
9f/z//P/8f/y//L/8f/z//P/8//z//H/8f/w//D/8f/x//H/8f/x/+//7//w/+7/7v/u
/+7/8f/x//H/8P/u/+7/7v/u/+z/7v/u/+7/8P/v/+//7//v/+7/7v/u/+7/7v/v/+//
7v/u/+z/7v/u/+7/7v/v//D/8P/v/+z/7P/s/+z/7P/s/+3/7v/v/+3/7P/s/+7/8P/w
/+//7//y//T/9//6//3//f/9//7///8AAAEAAwACAAAA///+/wAAAAD9//z//P/7//v/
+v/5//T/7//r/+7/7//v/+//7f/s/+z/7P/q/+n/5//n/+j/6P/o/+j/5v/m/+j/6f/q
/+n/6P/p/+j/6v/q/+v/6//s/+z/7P/s/+z/7f/v/+7/7f/s/+v/7P/t/+7/7//t/+3/
7f/t/+z/6f/m/+b/6v/3/w4AKQBOAIEAsQDZAAMBMAFaAW8BXAEWAakARQD9/7j/df9E
/zP/Of9E/07/XP9o/3P/gv+Z/63/vv/K/8//1P/Y/93/4f/n/+3/7f/v/+//7v/t/+7/
7v/u/+7/8P/w//D/8P/x//H/8v/x//L/8//z//X/9f/1//X/9P/1//b/9v/4//j/+P/5
//f/+P/4//j/+f/5//n/+//8//3///8AAP7//v8AAAAAAQACAAIAAgADAAQABQAFAAUA
BgAHAAcACAALAA4ADwANAA4ADgAOABEAEgAVABcAGAAZABoAHQAeAB8AIAAhACUAJQAo
ACoAKgArAC0ALwAyADUANQA3ADoAOgA7ADsAOQA6ADsAOwA8AD0APQA+AD4APQA9AD0A
PwA8ADoAOAA1ADUAMgAwAC4ALQArACgAJwAlACIAHwAcABkAFQATABIAEAANAAoACwAJ
AAcABwAFAAMAAQD+//7//v/9//z/+//6//n/+P/6//n/9//2//T/9P/z//P/8f/x//H/
8f/0//P/9v/3//b/9f/0//P/9v/2//b/9//1//X/9f/3//X/9f/1//X/9//2//b/9//1
//X/9v/2//j/+f/6//v/+v/5//j/9//4//j/+P/4//r/+v/6//n/+P/5//j/9//4//n/
+f/6//r/+v/6//r/+f/4//b/9f/1//X/9v/3//X/9f/2//b/9//3//X/9f/1//b/9v/1
//P/8//z//P/8v/z//P/9P/y//H/8P/v//H/8f/z//b/9P/0//T/9P/z//P/8//y//H/
8v/z//T/8f/y//H/8P/z//P/9P/1//P/8v/y//L/8P/w//H/8f/y//L/8P/y//H/8P/v
/+//8v/y//P/8//y//T/8v/w//D/8v/x//D/8v/y//L/8v/v/+//7//v//H/8P/w//L/
9P/0//P/8//y//T/9//6//7///8AAAIAAAAAAAAAAQADAAIAAgACAAIAAgD///7/AAD/
/////v/9//j/8//v//H/8f/w/+//7//u/+7/7v/t/+v/6P/n/+j/6P/o/+j/6f/q/+3/
7//u/+v/6P/n/+b/6P/o/+n/6v/s/+3/7v/q/+r/6//t/+7/7//w//H/7//v/+//7//x
//P/8//z//L/6//m/+j/7v/7/xIAMQBWAIEAqQDNAO0AEAEwAUEBKgHkAIMALwDx/7T/
d/9M/0f/U/9e/2j/dP98/3//iv+b/6v/uP/I/9P/2v/e/+H/5f/p/+3/7f/v/+//7v/w
//L/8//0//P/9P/z//L/8P/x//H/8v/0//b/+P/5//n/+f/5//n//P/9//7//v/8//z/
/P/9//v//P/8//z//f/9//3/////////AAAAAAIAAgAEAAQAAwAEAAQABAAHAAgACQAJ
AAoACgAKAAkACQALAA0ADQAPABIAFAAWABcAFgAXABcAGgAbABwAHwAgACEAIgAjACUA
JQAoACoALAAtAC8AMQAxADMAMgAzADUANgA4ADkAOQA6ADsAOwA5ADkAOAA4ADoAOQA5
ADkAOAA0ADEALgAuAC8ALQAsACoAKQAnACQAIQAfABwAGQAYABcAFQAVABQAEgAPAAwA
DQALAAkACQAHAAUAAwAAAP7//v/9//z//v/+//7//v/8//v/+f/4//r/+v/5//n/+//7
//v/+//5//f/+f/5//v/+//7//v//P/8//z//f/9//3//f///wEAAQABAAEA///+//7/
//8AAAEAAwAEAAMAAwADAAMAAwADAAMAAwAEAAQABAAEAAQABAAEAAMABQAHAAcABwAG
AAUAAwACAAMABAAFAAYABgAGAAUABQAEAAMAAwADAAMAAwAEAAQAAwADAAEAAQADAAQA
BAADAAMAAwADAAMAAQABAAAAAAADAAMAAwADAAEA/////wAAAAAAAAAAAAADAAMAAwAC
AAAAAAAAAAAA/v8AAAAAAAD+//3//f/9/////v/+//7/AAAAAAEAAQAAAAAA/v8AAAIA
AgACAAMAAQAAAAAA///+/wAAAAACAAEAAAD///7///////////8BAAAAAAACAAEAAAD+
//3/AAACAAUACAAKAAsADAAOAA4ADgAOAA8ADwAOAA4ADgAQABAADQAMAAwACwALAAoA
CgAGAAIA/////////v/9//3//P/8//z/+//5//b/9f/2//b/9v/2//b/9v/4//n/+f/3
//X/9f/4//r/+v/7//n/+v/6//r/+v/6//v//f/7//v/+//7//v/+//7//v//f//////
///8//n/9P/0//j/AwAaADkAXgCJALUA3wAHATABWAFzAWwBMAHJAGcAHwDa/43/Uv9B
/1H/YP9s/3j/gv+F/4z/mf+t/77/zP/X/+L/6P/p/+3/8f/z//T/9//4//j/+v/8//3/
/v/9//7//f/8//7//////wAA//8AAAEAAQABAAEAAQABAAQABQAGAAYABAAEAAQABQAH
AAgACAAIAAkACQAJAAsACQAJAAoACgAMAAwADgAOAA4ADgANAAwADgAQABIAEwAUABQA
FAATABMAFQAXABcAGgAcAB0AHgAfAB4AHwAfACIAIwAkACcAJwApACsALQAtAC0AMAAy
ADYANwA5ADsAOgA9AD0APwBCAEIAQwBDAEMARABFAEUAQwBDAEIAQgBDAEMARABFAEQA
QAA9ADoAOgA7ADkAOAA2ADUAMwAwAC0AKwAoACUAJQAjACAAHwAaABgAFQASABMAEQAP
AA8ADAALAAoACAAGAAYABQAEAAQABAAEAAQAAgABAP///v8AAAAA////////////////
/f/7//3//f/+////AAABAAEAAAD/////AQABAAEAAwADAAMAAwADAAUABAAEAAUABwAH
AAgACAAIAAcABgAFAAcABwAHAAcACAAIAAgACAAIAAgACAAHAAcACQAJAAkACAAHAAUA
BAAGAAYABgAGAAYABgAFAAUABgAFAAUABQAFAAUABgAGAAMAAwABAAEAAwAEAAQAAwAB
AAEAAQABAAEAAQAAAAAAAQABAAEAAQD///3//f/+/wAAAAAAAAAA/////////v/8//z/
/P/8//7/AAAAAAAA/v/9//3//f////7//v/+//7//v///////v/+//z//v8AAAAAAAAB
AAAA/v/9//v//f8AAP///v/9/wAAAAD//wAA///+//////8CAAIAAQABAAIAAgACAAgA
DwASAA==
         </WaveFormData>
      </LeadData>
      <LeadData>
         <LeadByteCountTotal>10000</LeadByteCountTotal>
         <LeadTimeOffset>0</LeadTimeOffset>
         <LeadSampleCountTotal>5000</LeadSampleCountTotal>
         <LeadAmplitudeUnitsPerBit>4.88</LeadAmplitudeUnitsPerBit>
         <LeadAmplitudeUnits>��V</LeadAmplitudeUnits>
         <LeadHighLimit>2147483647</LeadHighLimit>
         <LeadLowLimit>268435456</LeadLowLimit>
         <LeadID>V5</LeadID>
         <LeadOffsetFirstSample>0</LeadOffsetFirstSample>
         <FirstSampleBaseline>0</FirstSampleBaseline>
         <LeadSampleSize>2</LeadSampleSize>
         <LeadOff>FALSE</LeadOff>
         <BaselineSway>FALSE</BaselineSway>
         <ExcessiveACNoise>FALSE</ExcessiveACNoise>
         <MuscleNoise>FALSE</MuscleNoise>
         <LeadDataCRC32>2274683307</LeadDataCRC32>
         <WaveFormData>
EAAQABAADwAOAA0ADQAMAA4ADgAPABAAEAAPAA0ACgAJAAcABgAFAAUABAACAAEAAAD/
//7//f////3//P/8//r/+f/4//j/+//7//v/+v/2//b/9//3//b/9//3//j/+P/2//b/
9v/4//r/+v/6//r/+v/6//r/9//2//X/9P/1//f/9//y/+r/4f/Z/+H/9f8SAD0AdwC2
APQANwGFAcsB/AEJAuEBgwEXAb0AZQALAMT/of+Z/5n/mP+b/6X/rP+z/8H/0P/b/+D/
5f/n/+b/6P/q/+3/7//x//H/8f/x/+//7//v//D/8//z//P/8//y//L/8//z//P/8//1
//X/9//4//j/+P/1//X/9f/0//f/9//3//b/9v/2//b/9//4//n/+f/6//3//f/9//v/
+//8//3//f/+/////////wEAAgADAAMABAAFAAUABQAHAAkACgALAAoADAANAA4AEQAR
ABMAFAAUABQAFgAYABkAGgAcAB0AIAAgACAAIAAiACMAJQAnACkALQAwADIAMQAwADEA
MgAzADQANgA5ADgANQA0ADMANQA1ADQAMgA0ADIAMgAyAC8ALgAsACoAJwAmACQAIQAh
AB8AHQAbABkAFgAUABIAEAAPAA4ADQAKAAkABwAFAAUAAwACAAAA//////7//f/6//r/
+//7//z//P/7//v/+P/4//j/+P/6//n/+f/4//n/+f/6//r/+P/4//j/+P/6//r/+v/6
//r/+v/6//z/+v/5//n/+f/6//r//P/8//v/+//8//z////////////9//3//f/+/wAA
AQABAAEAAQABAAIAAgAAAAAAAQABAAIAAgADAAQAAwACAAEAAQADAAMAAgACAAIAAQAB
AAEA//////////8AAAEAAgADAAIAAQD///7//v/+//7//v/+//7//v/+//7//f/8//n/
+f/5//n/+v/5//n/+//9//3//f/9//z//v/9//3//f/8//v/+//7//3//f/9//z/+v/6
//r/+v/6//r/+v/6//7//v/8//z//P/8//z//P/9////AAD8//v/+//6//r/+v/7//v/
/f///wIABAAEAAUABAAEAAYABwAJAAoACgAJAAkACQAKAAoACQAIAAoACgALAAsABwAE
AAAA/f/9//3//v/+//r/+f/5//n/+f/5//n/9//3//j/+f/5//f/9v/2//X/9v/2//X/
9v/2//X/9f/1//P/9P/0//L/8//0//X/+P/3//b/9f/0//b/9v/2//b/+P/2//P/8f/v
/+r/5P/d/93/5//9/xoAQwB5ALIA6gArAW8BrwHWAdEBlwEzAdMAhQA1AOX/sP+d/5n/
mf+Y/53/pf+q/7H/vf/M/9n/3v/f/+P/4v/g/+T/6f/r/+3/7f/t/+3/7P/r/+r/6v/r
/+v/6//r/+7/7v/v/+//7f/t/+//7//t/+7/7v/u/+7/7//w//D/8f/x//H/8P/y//L/
8v/z//P/8//y//L/9f/1//X/8//z//T/9f/1//b/9//3//f/+f/6//v/+//6//v/+//7
//3///8AAAEA//8AAAAAAAABAAEAAwAEAAQABAAGAAgABwAIAAoACwAQABAAEAAQABIA
EwAVABcAFgAZABsAHAAeAB4AIAAiACEAIAAgACEAIQAfAB8AHwAhACEAIAAeAB8AHgAf
ACAAGwAaABgAFgATABIAEAANAA0ACwAJAAcABAAAAP3/+v/3//X/8//x/+//7//u/+3/
6f/n/+b/5P/k/+X/5f/l/+L/4v/j/+P/5P/k/+P/4//i/+L/4v/i/+H/3//e/9z/3P/d
/9//4P/d/9z/2//a/9r/2v/a/9r/2v/a/9r/3P/b/9n/2P/X/9j/2P/a/9r/2v/Z/9n/
2P/b/9v/2//b/9n/2f/Z/9r/2P/Z/9n/2f/a/9v/3f/e/93/3P/c/9v/2//a/9r/2v/a
/9r/2v/b/9r/2f/X/9b/2P/X/9f/1//V/9X/1f/V/9X/1f/V/9X/1f/V/9T/1P/S/9L/
0v/S/9L/0v/S/9L/0v/R/9D/zf/N/83/zf/O/83/zf/P/9H/zv/N/8z/yv/N/83/zv/P
/87/zf/N/83/y//L/8v/yv/K/8r/yv/K/8b/xv/G/8j/yP/I/8j/yP/J/8n/yv/K/8v/
y//M/8z/zv/O/8//z//O/8//0f/S/9f/2f/Z/9r/2f/Z/9r/2v/Y/9f/1//X/9n/2v/a
/9r/2P/Y/9n/2f/W/9T/0f/P/9D/z//P/87/zv/N/83/zf/P/8//z//N/8r/yv/K/8n/
yv/K/8v/y//L/8r/yP/I/8v/y//M/83/y//M/8z/yv/I/8j/yP/K/8v/zP/N/87/zP/M
/8z/zP/Q/9D/0f/R/83/xP++/7n/uf/D/93/AAArAGMAmgDUABMBUwGFAZoBgQEvAckA
dQAtAN3/l/9y/2n/af9r/3D/d/9//4j/kf+f/6r/tf+6/73/v//A/8L/xv/J/8n/yf/J
/8n/yf/K/8v/zP/O/87/zf/M/8v/zP/M/83/zf/N/83/z//P/87/zv/N/8z/zf/P/9H/
0v/S/9H/0P/O/8//0P/R/9P/0v/T/9P/1P/T/9P/0//R/9H/0v/T/9P/1P/V/9X/1f/T
/9T/1f/V/9j/2f/Z/9n/2f/b/9z/3f/g/+L/4//k/+P/4//l/+b/6P/o/+r/7P/w//L/
9f/3//r/+v/6//r//v///wEAAwAEAAcACQAKAAoACgAMAA4AEAAQABEAEwASAA8ADgAN
ABAAEQARABAADgAMAAwADAAMAAwACwAKAAsACgAIAAUAAQD///3/+//7//j/9v/0/+7/
6//o/+X/4f/h/+D/3//f/9//4P/g/93/3f/c/9v/2v/a/9v/2//a/9r/2f/Z/9r/2v/a
/9r/2v/Z/9n/2P/V/9X/1v/W/9f/2P/Z/9r/2P/Y/9j/2P/Z/9r/2//e/+D/3//f/9//
3P/c/97/3v/h/+H/4v/i/+P/4//j/+P/4f/h/+H/4v/k/+X/5f/l/+X/5f/m/+b/5//o
/+r/6//r/+r/6v/q/+j/6P/o/+n/6//r/+r/6v/q/+n/6f/p/+z/7f/u/+//8P/x//L/
8//y//H/7//u/+3/7v/v//D/8P/w//D/8P/v/+//7//t/+3/7f/t/+7/7f/t/+//8f/x
//H/8f/w//D/7//v/+//8P/x//P/9f/z//P/8//y//T/8P/s/+7/7v/u/+7/7//v//D/
8P/v/+//8P/w//D/8P/x//H/8//1//j/+v/9//////8AAP7//f/9//z//v/9//3//f//
/wAAAAAAAAIAAgADAAMAAwACAAAA///9//v/+v/4//T/8//z//P/9P/1//b/9f/0//T/
9P/z//H/8P/w/+//7//u/+z/7P/w//H/8//1//b/+P/5//j/+P/4//j/+v/6//r/+v/6
//r/+v/6//r/+P/6//n/+f/5//L/6P/h/+H/8f8JACwAWQCPAMoA/gA5AXkBswHUAc0B
jQEnAckAfwAtAN//rv+f/5//n/+g/6n/tf+8/8X/z//e/+n/7v/x//P/9v/8/wAAAQD/
//7//f/8//v/+v/5//j/+P/8//3//v///wIAAgADAAMAAwADAAUABQAEAAQAAwACAAMA
BQAHAAgACAAHAAYABAAGAAYABgAHAAUABQAEAAQABwAHAAcABQAIAAoADAANAAwADQAN
AA0ADwAQABEAEQATABUAFgAXABQAFQAVABUAFwAaABwAHgAhACEAIwAkACQAJAAmACgA
KgAsAC8AMQA2ADYANgA2ADgAOQA7AD0APQA/AEAAQABBAEIARQBIAEYARgBHAEkARwBF
AEUARQBFAEUARABCAEEAPgA9ADwAPQA+AD4APgBAAEAAPwA9ADoANwA0ADEAMQAuACwA
KgAlACMAIQAfAB4AHwAfAB8AHQAbABoAGAAWABUAEwARABMAFAAWABcAFgAWABUAFQAU
ABQAFAAUABIAEQARABAADwAPABAAEAATABQAFQAWABQAFAAUABQAFAAUABQAFgAZABkA
GgAbABkAGAAZABgAGwAbABwAHAAeAB8AIAAhAB8AHwAfACAAIgAjACMAIwAhAB8AHgAc
AB8AIAAiACMAJQAkACQAJAAiACIAIgAjACMAIwAiACIAIAAfAB8AHwAgACEAIgAjACIA
IQAgAB8AIQAhACAAIAAgACAAIAAgAB4AHgAeAB4AHwAfAB8AHQAcABsAGgAaABsAGwAd
AB8AIQAhACEAIAAcABkAFwAVABMAFQAYABgAGAAYABgAFQAVABYAFgATABMAFAAUABMA
EgASABEADwARABQAFgAcAB8AIAAiACIAIQAhACAAIgAhACEAIQAfAB4AHAAaABsAHAAe
AB8AIAAeABsAGQAVABMAEgAQABAADwAPAA8ADwAPAA8ADQAOAA4ADgANAAwADAANAA0A
DAAKAAcABgAIAAkACwANAAsADAAMAAoACAAGAAQABAAGAAgACgAMAAwADAAMAAwACgAI
AAsACwALAAYA/P/x/+v/7////x4AQwB1ALIA7gApAW0BtQHwAQ8C+wGtAUEB4wCLAC8A
4P+x/6X/q/+q/63/t/+8/8H/yf/W/+X/7v/z//n//P/6//r/+f/5//r/+//8//3///8B
AAMABgAGAAUABAADAAYABgAHAAcABgAFAAYABQADAAQABAAEAAYABwAIAAgABgAFAAQA
AgAEAAQABAAFAAQABQAFAAYABgAFAAQAAQACAAQABgAHAAYABwAHAAcABwAIAAkACQAI
AAkACQAJAAcACQAKAAsADAAOAA8AEAAPAA8AEQASABIAEgAUABYAFQAWABgAGQAfACAA
IQAiACgAKQArAC0AKwAtAC4ALgAwADAAMgA0ADQANAA1ADcANQAzADMAMwA3ADcANgA0
ADEALgAtACwAKgAqACkAKAAnACYAJAAhACEAHwAdABsAGgAYABcAFgARAA8ADQALAAsA
CwAKAAkABQADAAIAAAD9//3//P/7//r/+v/7//v/+P/4//f/9//3//j/+f/6//j/9//3
//b/9f/1//b/9v/3//j/+f/6//n/+P/3//b/+P/4//j/+v/6//n/+f/5//b/9v/4//j/
+f/5//r/+v/5//n/+f/5//r/+//8//7//P/9//3//f/8//v/+//6//v//P/+///////+
//7//v/+//7//v////3//f/8//z/+v/5//n/+f/7//v/+//7//r/+f/4//f/+P/5//n/
+v/6//r/+v/6//j/+P/4//j/+f/5//n/9//4//f/9v/2//X/9f/3//n/9//3//f/9v/0
//P/8//z//T/9f/3//n/9//3//X/9v/2//b/9v/2//X/9f/2//b/8//z//T/9P/2//b/
9//3//X/9//6//z/AQADAAMABAAFAAUABgAGAAUAAwACAAEAAwAEAAQABAADAAIAAgAB
AAAA/v/7//n/+v/5//n/+P/0//P/8//z//P/8//z//H/7//u/+3/6//r/+z/7v/v//H/
8P/u/+7/7v/t/+3/7f/t/+7/7v/s/+r/6v/q/+z/7P/s/+z/7P/s/+z/7P/s/+z/7P/t
/+//6//m/9z/0//T/+P//f8gAFMAjQDIAAQBSwGPAcEB3AHLAX0BDwGxAGUAEwDF/5j/
jf+P/4//kv+Z/6H/qP+x/7//zP/V/9j/2f/d/97/4P/k/+f/5//l/+X/5f/l/+f/5//n
/+j/6f/p/+n/6f/o/+j/6f/p/+v/6//t/+3/7f/u/+7/7v/u/+//8P/w//P/8//z//L/
8P/w//D/8f/0//X/9f/2//X/9f/1//P/8//0//X/9f/2//f/9//3//X/9v/3//f/+P/5
//n/+f/3//n/+v/7//r//P/9//7//////wEAAgAAAAAAAgAEAAUABgAIAAkADgAOAA4A
DgAUABUAFwAZABoAHQAfACAAHgAeACAAIgAkACQAJQAnACUAIwAjACMAJQAlACQAIgAi
ACAAIAAgAB0AHAAaABgAFwAWABQAEQAOAAsACAAFAAEA/v/8//r/9//1//P/8f/u/+3/
6//p/+r/6f/p/+j/5f/l/+T/4//g/+D/4f/h/+D/4P/f/9//3f/c/9v/2v/c/9v/2//a
/9f/1//Y/9j/1//W/9X/1P/W/9b/1v/W/9T/1P/U/9b/1//X/9j/2f/V/9T/1f/U/9P/
0//U/9T/1f/V/9X/1f/T/9P/0//U/9b/1//X/9f/1//X/9j/2P/Y/9j/2f/Z/9n/2P/Y
/9j/2P/Y/9j/2f/Z/9n/2P/Y/9j/1//X/9f/2f/Z/9n/2f/X/9f/1//X/9X/1f/U/9T/
1f/W/9f/2P/X/9b/1f/U/9X/1f/V/9P/0//T/9P/1P/T/9H/0f/R/9L/0//U/9T/0v/R
/9H/0f/T/9P/1P/V/9f/1f/V/9T/0v/S/9L/0v/S/9L/0//V/9b/0//T/9T/1P/W/9b/
1//X/9j/2//f/+L/4//l/+X/5v/p/+n/6v/q/+j/5//n/+f/6f/q/+r/6v/o/+j/6f/p
/+f/5P/g/93/3f/d/97/3v/c/9v/2//b/97/3//g/9//3P/c/9z/2//Y/9j/2f/Z/9v/
2v/Y/9j/1//X/9j/2f/a/9z/3f/c/9z/3P/c/97/3f/c/9v/2v/a/9r/2v/a/9r/3P/f
/9//3f/Y/9T/0f/V/+P/+/8cAE0AhQC8APYAOwF7AakBuAGZAUEB0QB7ADMA5f+l/4b/
hf+H/4X/hP+L/5P/mv+l/7X/xv/P/9L/1f/X/9b/1v/c/9//4//h/+H/4f/h/9//3//f
/+D/5f/n/+n/6//p/+j/6P/n/+n/6f/r/+v/6//s/+z/7P/p/+n/6f/o/+r/6//s/+z/
7//w//H/8//z//P/8v/y//X/9//5//n/9//2//X/8//3//n/+v/7//z//v8AAAEAAwAF
AAYABwAFAAcACAAJAAkACgAKAAoADgAPABIAFAARABAAEQASABQAFgAZABsAIQAiACMA
JAAmACcAKQArACwALwAxADIAMgAyADQANgA0ADIAMQAxADQAMwA0ADUANwA3ADYANAAy
ADAAMAAwAC4ALgAtACwAKwAqACgAJQAlACMAIQAfAB0AGgAYABYAFQATABEADwANAA0A
DAALAAcABQAEAAIAAwADAAIAAQACAAIAAwADAAMABAAEAAUAAwACAAEAAAACAAEAAQAA
AP3//f/+//7//f/8//v/+v/7//z//f/+/wAAAAAAAAIAAwADAAQABQAEAAQABgAGAAYA
BQAFAAQABgAHAAgACQALAAsACwAMAAwADQANAA0ADgAPABEAEgAQABAAEQARABEAEAAQ
ABAAEgASABIAEwATABMAEgASABIAEQARABEADwAPAA8ADwAQABEAEgATABMAEwASABIA
EgASABIAEgAUABQAFAAUABMAEwATABEAEgARABAAEAAPAA8AEQATABMAEwATABIAEgAR
ABEAEQAOAA0ADQANABMAFwAWABQAFAAUABQAEwATABQAFAAVABUAFgAWABMAEgASABEA
EwAVABgAGgAfACEAIQAiACEAIQAiACIAIgAhACEAIQAgACAAHwAeACAAIAAhACEAHgAc
ABkAFwAWABUAFQAUABMAEwAUABUAEgARABAADQAOAA4ADgANAAwADAANAA0ADAAKAAcA
BgAJAAsADgARABAAEAAPAAwADwAQABEAFAARABAADwAOAA4ADgAOAA4AEgASABMADwAL
AAQA/P/1//X/AwAfAEAAawChANoAFgFZAaMB4wEEAv0BuwFRAe8AnQBDAPH/vP+v/7H/
sf+0/73/w//E/8v/2f/m/+//9P/7/wEABAACAP7/AQADAAUABQAFAAUABQAFAAUABgAH
AAcABwAHAAoACgALAAsACQAJAAsACwALAAwADAAMAAwADQAOAA4ADgANAAwACgANAA4A
DwARABEAEQAQABAAEQARABEADwAPABAAEQARAA8ADwAOAA0AEAASABQAFQAUABUAFQAV
ABcAGQAaABsAHAAeAB8AIAAgAB8AIAAgACEAIgAlACgAJwAoACoAKwAwADAAMAAwADYA
NwA5ADsAOwA9AD4APgBAAEAAQgBEAEMAQgBCAEMARQBDAEMAQwBFAEUARABCAEEAPgA9
ADwAPAA8ADsAOgA4ADYAMwAvAC8ALQArACkAJwAkACIAIAAbABkAFwAVABUAFQAUABMA
EQAPAA4ADAALAAsACgAJAAgACAAJAAkABgAEAAEA//8BAAIAAwAEAAQAAwADAAIAAgAD
AAUABgAEAAQABAAEAAIAAgACAAIAAwAEAAUACAAGAAUABQAFAAQABAAGAAYABwAHAAgA
CAAIAAcABgAFAAYABwAIAAoACAAJAAkACQALAAsADAAMAA4ADgAPAA8ADQAMAAwADAAO
AA4ADgAPAA4ADQALAAoACAAHAAcABwAIAAkACgALAAoACQAIAAcACQAJAAgACAAEAAQA
BAAEAAQABAAEAAQABwAHAAcABQACAAEAAAAAAAMAAwAFAAcABgAFAAQAAgAEAAMAAwAD
AAMAAwAEAAUABAADAAIAAAABAAIAAwAEAAQABAAEAAQABAAEAAUABgAHAAgABQAFAAYA
BgADAAMABAAEAAQABAAFAAUAAwAFAAgACgAPABEAEQASABEAEQASABIAEAAPAA8ADwAS
ABIAEQAQAA4ADgAPAA8AEAAOAAsACQAIAAcABwAGAAIAAQABAAEAAQABAAEA///+//7/
/v/9//7//v///////f/8//r/+v/7//v//P/9////AAAAAP7//f/8//v//P/+//7//v/+
/wAAAAAAAAAA/v/+//3//f/7//T/6v/h/+H/7f8FACgAVwCRAMoAAgFDAYcBvQHWAccB
gQEZAb0AbwAdANX/qP+V/5P/mf+e/6X/q/+0/73/yf/W/9//4v/n/+v/7P/u//L/9f/1
//L/8f/w/+//8f/x//H/8v/z//P/8//z//P/8v/y//H/8//z//X/9f/y//L/8f/w//L/
8//0//T/9f/1//X/9P/y//L/8v/z//T/9f/1//b/9//3//f/9f/1//b/9//3//b/9//3
//f/9v/2//b/9f/4//n/+f/5//b/9//3//f/9//4//j/+P/5//n/+//8//7//v8AAAIA
BQAGAAgACQAMAAwADAAMAA4ADwARABMAEwAVABYAFgAYABgAGgAcABwAHAAdAB8AHgAb
ABoAGQAbABsAGgAYABgAFgAWABYAEgASABEAEAARABAADgALAAcABQADAAEA/f/6//j/
9v/1//P/8f/v/+r/6f/n/+X/5f/j/+L/4P/e/93/2//Z/9j/2P/Z/9n/2P/Y/9f/1//U
/9T/1P/U/9b/1f/V/9T/0P/P/8//zv/M/8z/zP/M/8z/zP/M/8z/y//K/8n/yv/M/8v/
y//L/8j/yP/K/8r/yf/J/8r/yv/L/8v/y//L/8r/yf/I/8j/y//N/87/z//M/8v/y//K
/8r/yv/L/8v/zf/M/8z/zP/K/8r/yv/L/83/zf/M/8z/y//J/8j/x//J/8n/yf/J/8f/
x//H/8f/x//H/8b/xv/H/8j/yf/K/8j/yP/I/8j/yf/J/8n/x//I/8f/xv/G/8T/w//E
/8X/xf/F/8X/xP/G/8X/xf/F/8T/w//D/8P/wf/B/8H/wP+//77/vf+8/7//wP/B/8L/
wv/C/8L/w//D/8P/xP/F/8f/xv/E/8L/wv/C/8L/wv/C/8P/xf/G/8P/w//E/8T/x//I
/8r/y//L/83/0P/S/9P/1f/V/9b/2f/Z/9r/2v/Z/9f/1v/V/9j/2P/X/9b/2P/Y/9n/
2f/X/9T/0P/N/83/zf/O/87/zP/L/8v/y//K/8n/yP/F/8b/xv/G/8X/wv/C/8P/w//E
/8T/w//E/8X/xf/G/8f/xf/G/8b/xP/G/8b/xv/I/8b/xv/G/8b/x//I/8n/yv/K/8r/
yf/H/8X/wP+8/7f/s/+7/8//7P8TAEcAggC8APkAPwF5AZ4BmwFfAfsAmwBNAP//s/+A
/2n/Zf9n/2r/cf95/37/h/+X/6j/tf+6/7//wf/A/8D/wv/F/8v/y//L/8v/y//I/8f/
xv/G/8X/xf/F/8X/xv/G/8f/x//H/8f/yf/J/8r/zP/N/87/zP/N/87/zv/Q/9H/0v/S
/9L/0v/S/9P/0v/T/9P/1P/W/9f/2P/X/9X/1v/X/9f/2v/b/9v/2//a/9r/2v/Z/9z/
3f/d/93/3//h/+L/4//h/+L/4v/i/+X/5f/n/+j/5v/m/+j/6v/p/+r/7P/t//L/8v/y
//L/9P/1//f/+f/8////AQACAAQABAAGAAgABgAGAAcACQAMAAsADAANAA0ADQAMAAoA
DAAKAAoACgAIAAgABwAGAAUABAACAP///f/7//n/9//y/+7/6//o/+j/5//m/+X/5f/l
/+T/4//h/9//3v/c/9z/3f/d/93/2//a/9r/2f/a/9r/2f/Z/9b/1v/W/9b/1v/V/9X/
1P/V/9f/2v/c/9r/2v/a/9r/2//c/93/3v/c/9z/3P/e/9z/2//b/9v/3P/c/97/3v/e
/93/3f/c/+D/4f/i/+P/4v/h/+D/4P/g/+H/4f/h/+P/4//k/+T/4//i/+L/4f/i/+L/
4//k/+b/5v/m/+f/5//n/+b/5v/n/+f/6P/p/+f/5//n/+f/6f/p/+n/6f/p/+n/6P/o
/+j/6P/o/+j/6v/q/+r/6v/r/+v/6//p/+v/6//r/+z/6//r/+3/7//u/+3/7P/q/+v/
6//s/+3/6v/p/+n/6f/q/+v/7P/s/+z/7P/s/+z/7P/s/+z/7P/t/+7/7//x//D/7//v
/+//8P/w//H/8//y//T/9v/2//L/9P/z//L/9P/0//T/9P/y//H/8f/w//H/8f/y//L/
9P/0//X/9f/z//X/+P/6////AQABAAIAAQABAAIAAgAEAAMAAwADAAIAAgABAAAAAQAC
AAQABQACAAAA/f/7//z/+//7//r/+v/5//n/+f/3//f/9//1//b/9v/2//X/9f/2//j/
+f/2//T/8f/w//H/8f/y//P/9f/2//b/9P/2//b/9v/4//r/+v/6//r/+v/6//r/+v/8
//z//f/9//n/8v/q/+H/3//p/wEAIgBLAHsAsADmAB0BWwGRAbIBpwFnAQMBqQBjABkA
z/+k/5n/m/+f/6T/qf+t/7D/t//B/87/2f/k/+3/8f/0//T/9P/3//n/+//7//v/+//9
//3//f/+//3//f/9//3//v/+//////8CAAMABgAHAAYABgAFAAQABgAHAAgACAAHAAcA
BwAGAAYABgAGAAcABgAHAAcACAALAAsACwAJAAoADAAOAA8AEAARABEAEQASABQAFgAX
ABcAFwAWABUAFwAZABoAGwAdACAAIgAkACMAIwAlACYAKQAqAC0AMAAwADAAMQAxADUA
NgA3ADgAPQA/AEIARQBFAEcASABIAEoASgBMAE4ATgBOAE8AUQBPAE0ATQBNAFEAUQBQ
AE4ATABKAEoASgBJAEoASgBKAEkASABGAEMAQAA9ADoANwA2ADQAMwAyAC8ALQArACkA
KAApACkAKQAlACMAIgAgABwAGwAZABcAFwAYABoAGwAYABgAFwAXABkAGgAbABwAHAAb
ABsAGgAZABkAGgAaABwAHAAcABwAHgAeAB4AHgAgACAAIAAiACIAIQAhACEAHgAeACAA
IAAkACUAJwAoACgAJwAmACUAJQAlACUAJgAnACkAKgArACkAKQAqACoALAAsAC0ALQAr
ACoAKgAqACwALAAsAC0ALQAtACwALAAsACsAKwArACsAKwArACsAKQApACkAKQArACsA
KgAqACkAKgArACwAKgAqACoAKgArACsAKwApACoAKQAoACgAJwAnACkAKwArACsAKwAq
ACgAJwAnACcAKQApACoAKwAqACkAKAAmACcAKAApACoAKgAqACoAKgAoACgAKAApACsA
KwAsAC0AKgAoACcAJwAoACgAKAAqACgAKAAoACgAJQAlACYAJgAmACcAKQAqACkAKAAo
ACcAJwApACwALgAzADUANQA2ADUANQA2ADYANgA1ADUANQA2ADYANQA0ADIAMgAzADMA
NAAyAC8ALQAqACkAKQAoACgAJwAnACcAJgAlACQAIQAgACAAIAAfAB4AHgAfAB8AHQAc
ABoAGgAdAB0AHgAfAB8AIAAgAB4AHgAeAB4AIAAgACAAIAAgAB4AHgAeAB4AIAAiACMA
IQAdABgAEAAHAAUADQAjAEAAaQCZANAACAFHAYsByQH0AfsByQFpAQcBuQBnABEA0P+3
/7v/v//C/8v/0f/S/9P/3f/s//n/AAAHAA0AEAAQABAAEQATABMAEwATABMAFAAVABYA
GAAYABcAFgAVABcAGAAaABsAGQAZABsAGwAbABwAHAAcAB4AHwAgACAAHwAfAB8AHgAf
ACAAIQAjACIAIwAjACQAIwAjACMAIQAiACQAJgAnACYAJwAnACcAKAAqACwALQAsAC0A
LQAtAC0ALwAwADEANAA2ADcAOAA4ADcAOAA4ADoAOgA8AD4APwBAAEIAQwBEAEQARABE
AEoASwBNAE8ATgBRAFMAVABWAFYAWABaAFoAWgBbAF0AXQBbAFsAWwBdAF0AXABaAFoA
WABYAFgAVwBYAFgAWABVAFQAUgBPAE0ASwBJAEcARwBEAEIAQAA9ADsAOQA3ADUANQA0
ADMAMQAvAC4ALAArACsAKgApACoAKgArACsAKQAoACYAJQAmACYAJgAmACQAIwAjACIA
IQAhACIAIgAiACIAIgAiACEAIAAfAB4AIAAgACAAIgAiACEAIQAhACIAIgAkACQAJQAl
ACYAJgAlACUAJQAlACcAJwAnACgAKAApACkAKQApACkAKgAqACoAKgArACsAKgAoACcA
JgAoACgAKAApACkAKQAoACgAJgAlACUAJQAnACcAJwAnACUAJQAlACUAJwAnACYAJgAk
ACQAJAAkACQAJAAkACQAJQAlACUAIwAiACEAIAAgACMAIwAlACcAJQAlACUAJAAkACMA
IwAjACUAJQAmACcAJQAlACUAJAAmACYAJgAmACYAJgAmACYAJgAmACYAJwApACkAKgAr
ACoAKAAnACcAKgAsAC4ALgAqACoAKQApACkAKQApACoALgAwADEAMQAzADQANAA0ADgA
PAA+AA==
         </WaveFormData>
      </LeadData>
      <LeadData>
         <LeadByteCountTotal>10000</LeadByteCountTotal>
         <LeadTimeOffset>0</LeadTimeOffset>
         <LeadSampleCountTotal>5000</LeadSampleCountTotal>
         <LeadAmplitudeUnitsPerBit>4.88</LeadAmplitudeUnitsPerBit>
         <LeadAmplitudeUnits>��V</LeadAmplitudeUnits>
         <LeadHighLimit>2147483647</LeadHighLimit>
         <LeadLowLimit>268435456</LeadLowLimit>
         <LeadID>V6</LeadID>
         <LeadOffsetFirstSample>0</LeadOffsetFirstSample>
         <FirstSampleBaseline>0</FirstSampleBaseline>
         <LeadSampleSize>2</LeadSampleSize>
         <LeadOff>FALSE</LeadOff>
         <BaselineSway>FALSE</BaselineSway>
         <ExcessiveACNoise>FALSE</ExcessiveACNoise>
         <MuscleNoise>FALSE</MuscleNoise>
         <LeadDataCRC32>2005204389</LeadDataCRC32>
         <WaveFormData>
GgAaABkAGQAYABgAFwAWABgAGAAYABgAFwAYABQAEgASABAAEQASABEAEAANAAwACwAK
AAkACAAKAAgACAAIAAcABQAEAAIABAAEAAIAAQD+//7//v//////AAAAAAAAAAD/////
////////AAABAAEAAQABAAAA///9//z/+//+//7//f/4/+//5f/f/+L/8f8HACkAVwCN
AMQAAgFJAYoBtgHJAbQBeQE1AfUAsABoAC8ACwD6/+v/4f/c/97/3//i/+n/8//6//v/
/P/6//n/+f/5//v/+v/6//r/+v/5//f/9//4//j/+f/6//v//P/8//v/+v/5//n/+f/6
//r//P/8//z//P/5//j/+P/3//n/+v/6//r/+P/4//j/+P/4//j/+P/5//r/+//9//7/
/f/9//3//P/9//7//v/+//7//v/+//////8BAAEAAQADAAMAAwAFAAMABAAGAAYACAAJ
AAkACwAKAAsADAAMAA8AEQASABMAFAAWABcAGQAZABkAGwAcAB8AIQAjACYAJgAmACYA
KAAqACoAKgArACgAJwAmACUAIwAjACMAIwAkACIAIgAiACEAIAAeAB0AGQAZABgAFQAV
ABMAEQAQAA4ADAAKAAgACgAHAAUAAwAAAP/////+//7//f/7//v/+v/5//j/9//1//X/
9f/1//b/9f/1//T/8v/y//L/8v/y//L/8v/y//T/8v/y//P/8//y//H/8P/y//L/8v/y
//D/8P/w//H/7//v//D/8P/x//H/8f/x/+//8P/x//H/8//z//T/9P/y//L/8v/0//T/
9P/0//X/9f/1//X/9f/1//X/9v/2//n/+f/5//j/9v/2//b/9v/2//b/9v/2//b/9v/2
//b/9f/0//P/8v/0//T/9P/z//P/8//z//P/8//z//T/9P/z//L/8v/x/+//7//w//D/
8v/y//D/8P/u/+//7//v//D/8P/x//L/8v/x//D/8P/v/+7/7v/w//D/8P/v/+//7P/s
/+z/7P/r/+3/7v/v/+//7v/u/+z/7P/s/+z/7v/u/+7/7//u/+3/7P/r/+v/6//r/+v/
7P/v//P/9v/1//X/9f/1//b/9//5//r/+f/5//n/+v/6//r/+v/6//z//P/8//7/+v/4
//b/8v/z//T/9P/0/+//7v/u/+7/7P/s/+z/6v/s/+z/7P/r/+r/6P/n/+b/5f/l/+X/
5v/k/+X/5//o/+f/5v/l/+P/4//j/+P/4//h/+H/4P/f/+D/4P/h/+H/5f/j/+D/4P/d
/9j/z//J/8f/zv/d//P/FQBBAG8AogDcABsBVgF6AX8BXAEdAd8ApwBmACgA+//l/9b/
y//B/8D/vv+//8L/y//V/9z/3f/c/97/2//V/9X/2f/a/9z/3P/c/9v/2v/Z/9n/2P/Y
/9j/2P/Y/9n/2f/Z/9n/1//X/9j/2P/W/9b/1v/W/9b/1v/X/9f/1//Y/9j/2P/a/9r/
2v/a/9j/2P/Y/9n/2//b/9z/3P/a/9v/3P/c/93/3v/e/97/3v/e/97/3//d/9//3//f
/+D/4f/i/+X/4//k/+b/5v/m/+f/5//p/+r/6//s/+z/6//t/+7/7//y//T/9f/3//f/
9//5//r//P/9//7/AAD//wAAAQAEAAQABAAEAAUABwAHAAcABwAHAAcABwAHAAgABgAG
AAYABQAEAAIAAQD+//3/+//3//b/9f/0//T/8f/u/+v/6P/q/+f/5f/j/+L/4f/h/+D/
3P/b/9n/2f/a/9n/2P/X/9f/1//X/9f/1v/V/9X/1P/W/9b/1v/W/9X/1P/T/9L/0//S
/9P/1f/U/9T/1P/U/9b/1v/W/9b/1P/U/9T/1f/T/9P/1P/U/9X/1f/V/9X/1P/U/9T/
0//V/9X/1v/W/9j/2P/Y/9r/2v/a/9r/2//d/93/3f/d/9v/2//c/9z/3f/d/93/3P/e
/97/3v/e/9z/3P/c/9z/3f/e/9//4P/e/97/3v/e/97/3v/e/93/3//f/9//3//d/93/
3v/e/97/3v/f/9//3f/d/97/3v/g/+D/3v/e/+D/4f/h/+H/3//e/97/3v/f/9//3//g
/97/3v/f/+L/4v/i/+H/4f/g/+D/4P/g/9//3//g/+D/4v/i/+L/4v/g/+D/4P/h/+H/
4f/h/+H/3//f/9//3//d/9//4v/k/+j/6f/q/+v/6f/p/+r/6v/r/+v/6//s/+7/7v/u
/+7/7f/s/+v/7P/p/+j/5//k/+L/4v/h/+D/3//e/97/3v/e/97/3v/c/9z/3P/c/9v/
3f/c/9z/3P/a/9n/2P/Y/9j/2f/b/9z/2v/a/9r/2f/Z/9n/2f/Z/9v/3f/e/9//3f/c
/9z/2//d/93/3v/e/9v/1P/N/8f/x//O/+H/+f8fAE8AgQC0APAALQFcAXQBaQE0AfEA
twB/AD4ABADj/9P/yP+//7v/uv+8/7//wv/L/9X/2P/Z/9r/2v/Z/9n/2//b/9r/2P/Y
/9j/1//Y/9n/2//c/9z/3P/c/9z/2//b/9v/2//d/93/3v/e/93/3P/b/9r/3P/c/93/
3f/f/+D/4P/g/+D/4P/g/+D/4v/i/+L/4//h/+H/4v/i/+T/5f/m/+b/5v/m/+X/5P/m
/+b/5v/n/+f/6f/p/+n/6f/p/+n/6//s/+7/8f/y//D/8f/x//P/9v/3//j/+P/6//3/
//8BAAAAAgADAAUABwAHAAkACgAOAA8AEAASABEAEgATABYAFwAYABkAGwAbABsAGwAb
AB0AHQAdAB0AHAAaABoAGgAcABwAGwAbABcAFwAWABMAEAANAAoACAAIAAYABAACAAIA
///9//v/+P/3//f/9v/1//X/9P/1//L/8f/w/+//7//v/+//7//w/+//7//u//D/8P/w
//D/8P/w//D/8P/w/+7/7v/v//D/8P/w//D/7//u/+3/7P/u/+7/7v/v//H/8f/y//L/
8P/v/+7/7f/u//D/8v/z//X/9f/2//b/9f/0//P/9P/2//b/9v/3//X/9f/1//X/9v/3
//n/+v/7//v/+//6//n/+P/3//b/9v/2//b/9v/4//j/+P/4//r/+v/6//r/+v/6//r/
+f/4//f/9v/1//X/9f/2//b/9//2//b/9f/1//X/9v/2//T/9P/y//L/8//1//b/9//4
//j/+f/6//j/9//2//b/+P/4//n//P/6//r/+f/5//z/9v/0//b/9v/2//b/9P/0//T/
9f/2//f/+P/5//v/+//7//v/+f/7//7/AAAAAAEAAgADAAEAAQACAAIAAQABAAEAAgAD
AAQABQAGAAgACAAIAAoACAAIAAgABgAFAAQAAgAAAPz/+v/5//j/+f/6//v/+v/6//r/
+v/5//f/9v/2//b/8v/x//D/8P/x//P/9v/4//n/+v/7//v/+f/5//n/+f/6//v/+//7
//n/+P/4//f/9//3//b/+P/3//L/5//b/9v/5v/5/xMAOQBnAJsAzAACAUMBegGcAZ0B
dgEzAfMAuQB2ADYADQD3/+r/3//Z/9r/3P/f/+D/6f/z//r//f/8//r/+f/9/wEAAQAA
AP7//v/+//3/+//7//z//P/8//z//P/8//3//f/9//3//v///wEAAgACAAIAAgACAAMA
BAAGAAcABgAGAAUABAAEAAQABAAEAAQABAAEAAUABQAFAAYABgAHAAkACwAMAAwADAAL
AAoADQAOAA8AEQAPABEAEQARAA4ADQAMAA0AEAASABUAFgAYABkAGQAbABwAHQAeAB4A
IQAjACQAJQAmACgAKQArAC0ALQAvADAAMAAxADIANAA1ADYANwA6ADoAOgA6ADsAOwA7
ADsAOwA9AD0APQA9ADsAOAA3ADYAOAA4ADcANwA4ADkAOQA3ADQAMQAuACwALAAqACgA
JgAlACEAHgAbABwAGwAbABoAGgAZABcAFwAUABMAEgARABIAEwAUABUAFAATABMAEgAQ
ABAAEAAQAA4ADgAOAA4AEAAOAA4ADwARABIAEwAUABQAFAAUABQAEgASABIAEwAUABUA
FwAYABUAFQAVABUAFwAYABkAGQAZABkAGgAaABoAGgAaABwAHgAeAB4AHwAdABsAGQAX
ABgAGQAbABwAHwAfAB8AHgAcABwAHAAcAB4AHgAeAB4AHQAcABsAGgAaABoAGgAaABcA
FgAVABMAEQARABEAEQAQAA8ADwAOAAwACgAJAAcABwAHAAgACAAGAAYABAAEAAYABwAH
AAcACgAKAAsADAAJAAcABQAEAAQABgAIAAgACAAIAAgACAAIAAgACQAHAAcABwAHAAUA
BQAFAAUABQAHAAoADAAPABEAEwAVABQAEwATABIAEgATABQAFgAUABIAEAAOAA8AEAAR
ABQAFAAUABQAEgARABAADgAMAAcABgAGAAYABAAEAAQAAgADAAQABQAFAAMAAgACAAIA
///9//v/+v/8//3///8AAAIAAgACAAEA///9//v/+f/7//3//v///wEAAAAAAP//AQD/
/wAA/v/9//j/7//l/9//3v/r/wEAHwBHAHkArgDmACUBaAGiAcEBugGLAUcBBQHAAHYA
MwAJAPb/6//h/9z/3v/f/+D/4//r//T/9//4//j/+f/3//X/9f/y//T/9P/0//P/9v/3
//n/+v/5//j/9//2//n/+f/5//n/+P/3//f/9v/2//b/9v/2//j/+P/5//n/+P/4//f/
9v/4//j/+P/4//j/+P/4//n/9//3//j/+P/6//v//P/8//z//P/7//r//P/8//z//f/7
//3//f/9//3//f/9////AQACAAQABAACAAMAAwAFAAYABwAIAAgACQALAAwADQAQABIA
EwAVABkAGQAbABwAGwAbABsAHAAfACAAIQAkACIAIgAiACMAIwAjACMAIwAkACUAJgAn
ACMAIAAfAB4AHgAeAB0AHQAbABsAGgAXABcAFQATABIAEgAQAA4ADAAKAAcABQADAAQA
AwADAAIA///9//r/+f/2//X/9P/z//P/8//z//P/8P/v/+//7v/w//D/8P/w/+7/7v/u
/+7/7P/q/+r/6//u/+7/7v/u/+z/7P/s/+z/7f/u/+//8f/v/+//8P/w/+//7//v/+//
7//w//H/8f/w/+//7//u/+//8P/x//T/8v/y//L/8//x//H/8f/x//T/9f/3//j/9//3
//f/9v/4//j/+P/4//b/9v/2//b/9f/0//P/8v/y//L/8v/y//H/8P/v/+3/7v/v//D/
8f/x//H/8v/y/+//7v/u/+3/7//v//D/8P/u/+7/7P/s/+7/7//v/+//7v/u/+//8P/v
/+3/6//q/+r/6v/r/+7/7P/s/+v/7P/s/+z/7P/s/+r/6v/q/+v/6f/p/+n/6f/r/+v/
6//r/+r/6//t/+7/8v/z//T/9f/3//f/+P/4//b/9f/0//T/9v/2//b/9v/0//T/9P/2
//P/8v/x/+7/7v/u/+3/7P/n/+b/5v/m/+j/6P/o/+b/5f/k/+P/4f/j/+L/4v/i/+P/
4//j/+T/4//j/+T/5P/k/+T/5P/j/+P/4//j/+P/5P/l/+X/5f/j/+L/4v/h/+H/4//k
/+T/4f/c/9H/x//H/9L/5f///ycAWQCLAMIAAgFBAW4BigGHAVgBEQHVAJkAWAAaAPP/
3//U/8n/w//C/8T/xf/I/9H/2f/e/93/2v/c/9v/2//d/93/3P/a/9r/2v/Z/9v/2//c
/9z/3v/e/97/3v/d/93/3f/d/9//3//g/+D/4P/g/+D/4P/g/+D/4f/h/+H/4v/i/+L/
4P/g/+D/4P/i/+L/4v/j/+P/4//k/+T/5v/n/+j/6P/p/+r/6v/q/+j/6P/o/+n/6f/r
/+v/6//r/+v/6//t/+v/7P/u/+7/8P/x//H/8//z//P/8//y//X/9//4//n/+v/8//3/
//8BAAEAAwAEAAgACQAKAAwADQAOAA8AEgAUABQAFAAVABQAEwASABEAEQARABEAEQAQ
AA4ADgAOAAwADAALAAsACwALAAoABwAEAAEA/v/8//j/9v/0//L/8v/v/+3/6//o/+f/
5//m/+X/5f/k/+X/5v/l/+T/4//j/+P/4//j/+T/4//j/+L/4P/g/+D/4P/g/+D/4P/g
/+D/3v/e/9//4P/g/+D/4P/i/+L/4v/i/+D/4P/g/+H/4v/j/+X/5v/k/+P/4v/h/+H/
4v/j/+P/5f/l/+b/5v/k/+T/5P/m/+j/6P/o/+n/5//n/+f/5//n/+f/6P/o/+n/6f/p
/+j/5v/m/+b/5v/o/+j/6P/o/+j/6P/o/+j/6f/q/+v/7P/s/+z/7P/r/+n/6f/p/+n/
6v/r/+3/7v/r/+r/6v/p/+n/6f/q/+r/6v/q/+j/6P/m/+f/5//n/+n/6v/s/+7/7P/r
/+r/6v/q/+r/6//u//D/7P/t/+v/6P/q/+r/6v/q/+v/7P/t/+//7//v/+//7//x//H/
8f/x//H/8//2//j/+f/5//n/+f/6//v//f/+//v/+//7//z//f/+////AAD+//7//v8A
APv/+v/5//b/9v/2//X/9P/v/+7/7v/u//H/8v/z//L/8P/w//D/7//v/+7/7v/u/+3/
7f/t/+7/7P/t/+//8P/y//L/8v/x//H/8f/x//H/8P/x//H/8f/v/+7/7v/t/+3/7//w
//D/7//q/+X/4//l/+7//f8XAD8AbwChANYAFgFTAX4BkgGDAUwBAQHBAIkASgAWAPf/
6f/e/9P/y//M/87/0f/Y/+X/7//y//P/8v/0//H/7//x//P/9v/2//b/9v/1//L/8f/x
//D/8//0//X/9v/2//X/9P/z//X/9f/2//b/+P/4//j/+P/3//b/9v/1//f/+P/4//j/
+P/4//j/+P/4//j/+P/5//r/+//9//7/+//7//v/+v/9//7//v/+//7//v/+////AAAD
AAQABQADAAMAAwAFAAQABAAFAAQABQAHAAgACwAJAAkACQAIAAsADQAOAA8AEQAUABYA
GQAbABsAHQAeACEAIwAlACgAJwAoACkALAArACoAKQApACoAKwAsAC0AKwArACsAKwAq
ACgAKAAoACYAJgAlACUAJAAlACUAIwAhAB8AHQAcABkAFgATABAAEQAPAA4ADQAKAAkA
CQAIAAQAAwABAAEAAgABAAAA///9//3//f/9//7///8BAAIAAAAAAAAAAAD+//7//v/+
//z/+v/6//v/+v/6//r/+v/6//r/+v/6//r/+v/6//v//f/9//7//v/7//v/+//7//n/
+v/7//v/+//7//z//P/+//7//v8AAAAAAAAAAAEAAwADAAMAAwABAAEAAgACAAEAAQAB
AAAAAgACAAIAAgACAAIAAgACAAIAAgACAAIAAAAAAAAAAAABAAIAAwADAAUABQAFAAUA
BAADAAMAAgADAAIAAgABAP////8AAAAAAAAAAP7//v/+/////////wAAAAABAAIAAAD/
//7//v/9//z//P/+/wIABAAGAAQABAAEAAQAAwACAAEAAQADAAMAAwADAAIAAQAAAP//
AQADAAYACAAMAA0ADgAPAA8ADwAQABAADwAPAA8AEAAPAA4ADQAMAA0ADgAPABIADQAM
AAsACAAGAAYABQAEAAQABAAFAAYABAAEAAQAAgACAAIAAgABAP///v/+//7/+v/5//j/
+P/7//3/AAACAAEAAAD///3//v///wAAAQABAAEAAAD///3//P/8//v///////7//P/5
//L/6f/h/93/6P/9/xcAOQBnAJcAzAAMAVEBigGwAbMBjAFJAQcBxwCAAD4AEQD5/+z/
4//f/97/3v/b/9z/5f/v//L/8//2//r/+f/1//H/8f/y//T/9P/0//P/9f/1//b/9v/0
//T/9P/0//X/9f/1//X/9f/1//b/9v/2//b/9v/2//j/+P/5//n/9v/2//X/9P/2//b/
9v/2//b/9v/2//f/9f/1//b/9v/2//f/+P/4//j/+P/3//b/+P/4//j/+f/3//n/+f/5
//v/+//7//3///8AAAIAAgAAAAEAAQADAAQABQAGAAYABwAJAAoACwAKAAwADQAPABMA
EwAVABYAFgAXABgAGgAdAB4AHwAiACQAJAAkACUAJQAlACUAJQAnACcAJwAnACQAIgAi
ACIAIAAgAB8AHwAbABsAGgAXABcAFQATABIADgAMAAoACAAGAAMAAQD///7//f/9//z/
+v/5//f/9//2//X/9P/z//H/8f/x//H/7//t/+z/6v/r/+z/7f/u//D/8P/w//D/8P/u
/+7/7//u/+7/7v/u/+z/7P/s/+z/7P/s/+z/7f/r/+v/7P/s/+v/6//r/+v/7f/u/+//
7//u/+3/7f/s/+3/7v/v//L/8P/w//D/8f/x//H/8f/x//H/8f/y//L/8f/x//H/8P/w
//D/8P/w/+//7v/t/+z/6v/q/+r/6v/r/+z/7f/u/+7/7v/u/+3/7f/t/+3/7f/s/+v/
6//q/+v/6v/q/+n/6f/p/+r/6v/o/+j/5v/m/+f/6f/q/+v/6//q/+r/6v/o/+f/5v/m
/+b/5v/n/+r/6f/o/+b/5f/l/+b/5//o/+b/5//n/+f/4//k/+b/5v/m/+b/5P/k/+T/
5f/j/+P/4//j/+X/5f/l/+X/4//l/+j/6v/s/+3/7v/v//H/8f/y//L/7//v/+//8P/w
//D/8P/w/+7/7v/u//D/7//u/+3/6v/o/+j/5//m/+P/4v/i/+L/5P/k/+T/4v/g/+D/
4P/f/9//3v/e/97/3P/b/9r/2v/Y/9n/2//c/97/3v/e/93/3P/b/9r/2f/c/93/3f/d
/93/3P/c/9v/2//b/9z/3P/Z/9L/yf+//7//yP/b//X/GwBJAHkArADoACkBWgF2AXMB
RgEFAccAjwBOABQA7//V/8b/v/+9/7r/vP+9/8D/yf/T/9r/2f/Y/9r/2f/Z/9n/2//a
/9j/2P/Y/9f/1//X/9j/2P/a/9r/2v/a/9r/2f/Y/9f/2f/Z/9r/2v/Z/9j/1//W/9j/
2P/Z/9n/2f/a/9r/2v/Y/9j/2P/Y/9n/2v/b/93/2//b/9z/3P/a/9v/3P/c/9v/3P/c
/9z/2v/a/9r/2//d/9//3//f/93/3f/d/9//4f/i/+T/5P/k/+X/5f/n/+f/5//n/+b/
6f/r/+z/7f/s/+7/7//x//X/9f/3//j/+P/5//r//P/7//z//f8AAAAAAAAAAAEAAQAB
AAEAAQADAAMAAwADAAIAAAAAAAAAAAAAAP/////+///////9//v/+f/3//b/8v/w/+7/
7P/u/+v/6f/n/+T/4//j/+L/4v/h/9//3//c/9v/2v/Z/9v/2//b/9v/2P/X/9f/1v/W
/9b/1v/W/9j/2P/Y/9j/2P/W/9b/1//X/9b/1f/U/9b/1v/W/9b/1v/W/9b/1//X/9f/
2P/Y/9f/1//X/9f/1//Y/9n/2f/b/9v/3P/c/9v/2v/Z/9r/2//c/93/3//d/93/3f/d
/93/3f/e/97/3//f/9//3v/e/97/3v/e/9//4P/h/+L/4v/i/+L/4v/i/+L/4v/i/+T/
5P/k/+P/4//j/+P/4//l/+X/5v/m/+P/4v/i/+H/4//j/+T/5P/m/+b/5P/k/+T/5f/l
/+X/5v/m/+f/6P/o/+f/5v/m/+b/5v/n/+r/6v/q/+n/6f/o/+j/6P/o/+v/7f/u/+//
7f/s/+z/6//q/+r/6//t/+//7f/r/+z/7P/s/+z/7P/t/+7/7//x/+//7//v/+//8f/x
//H/8f/z//X/+P/6//v/+//7//v//v///wEAAgAAAP///v/+/wAAAAAAAAAAAAAAAAAA
AgD9//z/+//4//r/+v/5//j/8//y//L/8v/w//D/8P/u/+//8P/x//H/7//u/+7/7v/t
/+3/7f/u/+7/7//x//L/9P/0//T/8//1//X/9f/1//X/9f/0//P/9P/0//X/9f/1//X/
8v/y/+//6P/h/9v/2f/e/+3/AQAfAEsAfQCwAOoAKwFiAYgBjQFqAScB6QCvAHIANgAL
APX/5v/b/9P/0v/S/9H/1v/h/+v/8v/1//T/9P/z//P/8//z//j/+P/4//j/9//2//X/
9f/0//T/9P/0//T/8//z//P/8//z//P/9P/0//b/9v/2//b/9v/2//f/9//5//r/+v/6
//r/+v/6//r/+v/6//r/+//8//3///8AAP////////7/AAACAAMABAAEAAQABAAFAAcA
CQAJAAkACgALAAwADwAMAAwADQAMAA4ADwAPABEAEAARABIAEgATABUAFgAXABoAHAAd
AB8AHwAfACEAIgAmACcAKAAqAC0ALgAvADIAMAAwADAAMQAyADMANAA1ADMAMwAzADMA
MwAyADMANAA0ADQAMwAzADEAMQAwAC0ALAArACoAKgAmACQAIgAgACEAHwAeAB0AHAAb
ABsAGgAWABUAEwATABMAEwATABMAEgARABAADwAQAA8ADwAOAAwADAAMAAwACgAKAAoA
CgALAAoACwANAAwADAAMAAwADgAOAA4ADgAOAA4ADgAPAA0ADQAOAA4ADwAPAA8ADwAN
AA4ADwAPABAAEQATABQAEgASABIAFAATABIAEQARABIAEwAUABUAFQAVABYAFgAXABcA
FwAWABYAFgAWABYAFgAWABYAFgAYABgAGAAYABYAFgAWABYAFgAWABYAFQAVABUAFQAV
ABMAEwAUABQAFQAUABQAEwAVABUAFgAWABcAGAAXABgAFgAXABcAFwAYABgAGQAaABwA
GwAaABoAGQAYABgAGgAaABoAGQAZABoAGgAaABoAGgAbABsAGwAbABoAGgAZABYAFgAX
ABkAGwAbAB0AHgAeAB0AHgAeABgAGQAaABoAHAAcABwAHAAaABoAGgAbAB0AHQAdAB0A
HwAfAB8AHwAfACEAJAAmACgAKQAqACsAKgApACkAKAAnACcAJwAoACYAJgAmACYAJwAo
ACkALAArACoAKQAmACQAJAAjACIAIQAgACAAIAAeAB4AHgAcABwAHAAcABsAHQAcABwA
HAAZABcAFQAUABQAFQAXABgAGgAaABoAGQAZABkAGQAZABsAHQAeAB8AHwAeAB4AHQAd
AB0AHgAeABsAFAALAAEA//8GABUALwBRAH0AqwDcABABTQGAAaIBowF6ATcB+wDDAIYA
SAAhABEACAD///v/+v/6//n//v8DAAsAEgAZAB4AHgAdAB0AGwAbAB4AHAAcABwAGwAb
ABsAHAAcABwAHAAcABwAHQAdAB0AHQAeAB8AIQAiACAAIAAgACAAIQAiACQAJQAkACQA
IwAiACIAIgAiACIAJAAkACQAJQAlACUAJgAmACQAJQAmACYAKQAqACoAKgArACwALQAv
AC4ALwAuAC0AKwArACsALQAuADAAMwA0ADQANQA1ADcAOgA7ADwAPAA8AD0APQA9ADwA
PgA/AEEARgBHAEoATABNAE0ATQBOAE8AUABRAFQAVABUAFQAVQBTAFMAUwBTAFUAVQBV
AFUAUgBQAFAAUABSAFIAUQBRAFEAUQBQAE0ASQBHAEUARABEAEIAQAA+ADwAOQA3ADUA
NQA1ADYANgA0ADMAMQAxAC8ALQArACkAKwArACsAKwAqACkAKQAoACgAKAAoACgAKgAq
ACoAKgApACYAJQAlACcAKAApACoALAAsACwALAAsACwALAAtAC0ALQAuAC4AKwArACsA
KwAsAC4AMAAxAC8ALwAwADAAMAAwADAAMgAyADIAMgAzADUANQA1ADUANwA3ADgAOAA4
ADcANgA0ADYANgA2ADYANgA2ADYANgA2ADYANgA2ADYANgA2ADYANgA2ADYANQA1ADUA
NQA1ADUANQA2ADYANQA0ADQAMwAzADMANAA0ADQANAAyADIANAA1ADUANQA2ADYANwA4
ADcANQAzADIANAA0ADUAOAA1ADQAMgAxADIAMgAyADIAMQAzADQANQAzADIAMgAxADEA
MgA0ADcANAAzADQANAAzADMAMwA0ADQANAA0ADQAMgAyADIAMwA1ADUANQA1ADQAMwAy
ADEAMwA1ADgAOgA8AD0APgA/AD8APwBAAEAAQQBBAEEAQgBAAEAAQABAAEAAQABAAEIA
QQBAAD8APAA6ADoAOQA4ADcANgA2ADYANAA0ADQAMgA0ADQANAAzADMAMgAyADIAMgAx
ADAAMAAwADEAMwA0ADIAMgAyADEAMwAzADMAMwAyADMAMwAzADMAMgAyADEAMwA1ADQA
NAAxACwAIwAbABcAGgApAEEAXwCJALkA7AAkAWUBoAHMAdkBvgGBAUEBCQHGAIAASwAx
ACgAHwAXABgAGAAVABIAFwAjACoALQAyADQANQAzADEAMQAwADIAMgAyADEAMgAzADUA
NgA1ADQAMwAyADQANQA2ADcANQA1ADYANgA2ADYANgA2ADcAOAA6ADsAOgA6ADkAOAA5
ADoAOwA8ADwAPAA8AD0AOwA7ADwAPAA8AD0APgA+AD0APgA+AD4AQABAAEAAQQBBAEMA
QwBDAEMAQwBDAEUARwBIAEoASgBJAEkASABJAEsATQBPAFAAUQBTAFQAVQBUAFYAVwBZ
AFsAWwBdAF4AYABhAGIAZABlAGYAZwBqAGoAagBqAGsAawBrAGsAawBrAGsAawBrAGoA
aABoAGgAagBqAGkAaQBnAGcAZgBjAGEAXwBdAFwAXABaAFgAVgBWAFMAUQBPAE4ATQBN
AEwASABHAEUARQBEAEMAQgBBAEEAQQBBAEEAPgA9AD0APAA+AD4APgA+AD4APgA+AD4A
PgA8ADwAPQBAAEAAQABAAD8APgA9ADwAPgA+AD4APwA/AD8AQABAAD8APwA/AD8AQQBC
AEMAQwBDAEMARABEAEYARgBGAEgASABIAEgASQBJAEkASQBJAEsASwBMAEwATABLAEoA
SABJAEoASwBMAEwATABMAEwASgBKAEoASgBMAEwATABMAEoASgBKAEkASwBLAEsASwBJ
AEkASgBKAEsASgBKAEkASwBLAEwATABKAEoASABIAEoASwBLAEsATABMAE0ATgBMAEsA
SgBKAEwATABNAFAATwBOAEwASwBLAEwATQBOAE0ATwBQAFEATwBOAE4ATQBNAE4AUABT
AFAATwBQAFAATwBPAFEAUgBQAFEAUgBSAFEAUQBRAFIAVgBWAFYAVQBWAFYAVwBYAFwA
YABiAA==
         </WaveFormData>
      </LeadData>
   </Waveform>
</RestingECG>
