# Supplementary material for: Detection of Left Atrial Enlargement Using a Convolutional Neural Network-Enabled Electrocardiogram
Source: Front Cardiovasc Med. 2020 Dec 17;7:609976. doi: 10.3389/fcvm.2020.609976 (PMC7773668; doi:10.3389/fcvm.2020.609976)
Supplement: Supplementary file 3 [file Data_Sheet_3.ZIP › normal2/1802017186_5019_0000001L.XML]

<?xml version="1.0" encoding="Windows-1252"?>
<!DOCTYPE RestingECG SYSTEM "restecg.dtd">
<RestingECG>
   <PatientDemographics>
      <PatientID>1802017186</PatientID>
      <PatientAge>67</PatientAge>
      <AgeUnits>Years</AgeUnits>
      <Gender>Female</Gender>
      <PatientLastName>zhujiebing</PatientLastName>
   </PatientDemographics>
   <TestDemographics>
      <DataType>Resting</DataType>
      <Site>1</Site>
      <AcquisitionDevice>MAC55</AcquisitionDevice>
      <Status>Unconfirmed</Status>
      <Priority>Normal</Priority>
      <AcquisitionTime>10:37:22</AcquisitionTime>
      <AcquisitionDate>03-09-2017</AcquisitionDate>
      <CartNumber>1</CartNumber>
      <AcquisitionSoftwareVersion>009C</AcquisitionSoftwareVersion>
      <XMLSourceVersion>MAC5000 v1.0</XMLSourceVersion>
   </TestDemographics>
   <RestingECGMeasurements>
      <VentricularRate>92</VentricularRate>
      <AtrialRate>92</AtrialRate>
      <PRInterval>164</PRInterval>
      <QRSDuration>82</QRSDuration>
      <QTInterval>364</QTInterval>
      <QTCorrected>450</QTCorrected>
      <PAxis>15</PAxis>
      <RAxis>13</RAxis>
      <TAxis>39</TAxis>
      <QRSCount>15</QRSCount>
      <QOnset>225</QOnset>
      <QOffset>266</QOffset>
      <POnset>143</POnset>
      <POffset>182</POffset>
      <TOffset>407</TOffset>
      <ECGSampleBase>500</ECGSampleBase>
      <ECGSampleExponent>0</ECGSampleExponent>
   </RestingECGMeasurements>
   <Diagnosis>
      <Modality>Resting</Modality>
         <StatementCount>5</StatementCount>
         <LabelText>12SL ��ϳ���</LabelText>
      <DiagnosisStatement>
         <StmtFlag>ENDSLINE</StmtFlag>
         <StmtText>�������</StmtText>
      </DiagnosisStatement>
      <DiagnosisStatement>
         <StmtText>����</StmtText>
      </DiagnosisStatement>
      <DiagnosisStatement>
         <StmtText>����ļ�����</StmtText>
      </DiagnosisStatement>
      <DiagnosisStatement>
         <StmtFlag>ENDSLINE</StmtFlag>
         <StmtText>�����䲻ȷ��</StmtText>
      </DiagnosisStatement>
      <DiagnosisStatement>
         <StmtFlag>ENDSLINE</StmtFlag>
         <StmtText>�쳣 ECG</StmtText>
      </DiagnosisStatement>
   </Diagnosis>
   <Waveform>
      <WaveformType>Rhythm</WaveformType>
      <WaveformStartTime>0</WaveformStartTime>
      <NumberofLeads>8</NumberofLeads>
      <SampleType>CONTINUOUS_SAMPLES</SampleType>
      <SampleBase>500</SampleBase>
      <SampleExponent>0</SampleExponent>
      <HighPassFilter>16</HighPassFilter>
      <LowPassFilter>150</LowPassFilter>
      <ACFilter>NONE</ACFilter>
      <LeadData>
         <LeadByteCountTotal>10000</LeadByteCountTotal>
         <LeadTimeOffset>0</LeadTimeOffset>
         <LeadSampleCountTotal>5000</LeadSampleCountTotal>
         <LeadAmplitudeUnitsPerBit>4.88</LeadAmplitudeUnitsPerBit>
         <LeadAmplitudeUnits>��V</LeadAmplitudeUnits>
         <LeadHighLimit>2147483647</LeadHighLimit>
         <LeadLowLimit>268435456</LeadLowLimit>
         <LeadID>I</LeadID>
         <LeadOffsetFirstSample>0</LeadOffsetFirstSample>
         <FirstSampleBaseline>0</FirstSampleBaseline>
         <LeadSampleSize>2</LeadSampleSize>
         <LeadOff>FALSE</LeadOff>
         <BaselineSway>FALSE</BaselineSway>
         <ExcessiveACNoise>FALSE</ExcessiveACNoise>
         <MuscleNoise>FALSE</MuscleNoise>
         <LeadDataCRC32>840126970</LeadDataCRC32>
         <WaveFormData>
CQAKAAoADQANAA0ACQAHAAQAAwAAAPz//v8CAAQAAAD9//n/9f/0//H/8f/y//L/8P/t
/+z/6v/n/+b/5//n/+n/7P/t/+z/6f/l/+H/3P/e/+P/6P/t/+3/6//n/+X/4v/i/+X/
6f/s/+7/7v/r/+T/4v/h/+H/4P/m/+P/3v/e/9//2//Q/8D/rP+n/6r/s//J/+j/DwAz
AFsAigC6ANkA7QD4AO0AzQCqAIYAVQAiAP7/8f/t/+7/9f/5//n/+//4/+z/5P/m/+7/
8P/y//T/8f/v/+n/4v/i/+L/5P/l/+j/6v/q/+f/5//m/+T/4//m/+j/7f/r/+r/6v/p
/+n/6f/q/+v/7f/w//H/8P/s/+j/5f/n/+f/6v/r//L/8v/y//L/9P/0//X/9f/z//T/
8v/w/+3/6//p/+j/6//u//L/9v/7//3//f////v/+v/8//v//f8CAAYABgAHAAcABgAG
AAgACgAMABAAFAAWABcAGAAWABQAFgAXABsAHQAgACEAHQAZABUAEAAIAAgACAAGAAgA
CQAKAAkAAwACAAIAAgAFAAYABQAFAAEA///+//v/9//1//X/9f/7//r/+P/1//H/8P/v
/+//8//3//r/+//5//b/9f/1//L/7//t/+v/7//x//P/9P/u/+3/7P/s//D/8v/0//b/
9//2//f/9//z//T/8//x//T/9f/0//P/8v/y//P/8//0//f/9v/0//X/8v/y//L/8v/z
//T/9f/6//z//v/+//X/7//s//L/+v/8//z//P/8//n/9v/z//L/9f/3//z/AwAJAAwA
CgAIAAcABgAFAAUACAAJAAwACwAKAAoACwANABQAFwAZABoAGwAbABsAFwATABMAEwAR
ABAAEgAWABgADwAHAAAA+f/4//f/9//4//v//P/6//r/+P/2//b/+P/7//z//v/+//v/
+f/2//P/8v/y//X/+P/9//v/+f/1//P/8v/y//X/9//4//r/+v/2//H/7//u//X/+v/4
//f/+v/0/+v/3//Q/8T/uP+v/7L/wf/V/+7/DwA1AFsAigC8AOcAAwEQAQcB6wDIAKIA
bQA4ABYADQAHAP7///8BAP3/+//6//j/+v8AAAIAAAD8//z/9//z//H/7v/y//b/+f/5
//v//P/5//X/9P/y//P/8//3//r/AgABAAEAAgD7//f/8//w//P/9//8///////8//n/
9//5//n//P/9/////P/5//b/9v/2//f/9//7/wAAAgAEAAAA///+//7//f/+/wAAAgAH
AAkACQALAAgABgAHAAUACgAQABUAFgAWABUAEwASABQAFgAYABwAGwAcABwAHAAZABYA
FwAXABwAHwAjACUAIAAdABoAFgAVABgAGwAcABgAFQASAA0ACwAKAAoACgALAAwACwAL
AAUAAwACAP//+//7//3///8AAP7/+//3//X/9P/z//P/9v/5//v/+//3//T/8//z//b/
9//5//v//f/9//3//P/3//X/8//y//X/9v/3//j/9v/0//T/8//z//b/9//3//f/9//1
//P/7//u/+7/7f/x//f/+f/6//r/+P/5//r/9//1//P/8f/y//L/8v/w//H/8f/0//b/
+f/5//v/+//8//n/+P/3//b/+f/4//f/+P/4//f/+f/9////AAD8//j//f8AAAMABwAH
AAUABQABAAQABgAJAA0AEwAVABYAFgAUABEADgAHAAYABwAIAAcAAgAAAAAA/v/8//v/
+//7//v/+//8//7/9//y/+r/5P/n/+j/6//w//D/8P/x//D/8f/x//D/7//s/+z/7//y
//L/7//s/+f/5//o/+r/7//v/+z/6v/m/+X/4//k/+b/7f/q/+T/4//m/+b/4//b/9T/
yv+2/63/rv+x/8H/4P8HADEAYQCSALgAzQDZAOAA1QC3AJYAdABRACoACgD3/+X/3P/h
/+X/5//r//D/8P/w//T/+P/y/+//7v/o/+P/4v/g/+X/6v/o/+X/5P/i/+b/5//r/+7/
6v/p/+z/7v/v/+v/6P/m/+X/5//p/+z/6//r/+z/6//v/+7/7f/t/+z/6//t/+3/7//q
/+X/4P/k/+j/7f/x//H/8v/w/+7/7v/v//D/8v/0//b/+f/8//z/+//4//f/+v/8/wEA
AwACAAIAAQD8/wMABwAKAA4ADQAOAA8AEgAQAA4ACwAIAA0ADgATABcAFQATABIADwAO
AA0ADAAKAAYACAAKAAoACQAHAAUAAQAAAAIABQAIAAUAAgD9//n/9//3//j/9//z//P/
9f/3//n/9v/y/+3/7//y//X/+f/z//H/7v/p/+v/6v/r/+3/7f/t/+7/7//u/+3/7P/q
/+j/6f/q/+z/7P/s/+z/7P/u/+7/8P/x//P/9v/3//f/8//x/+3/6f/r/+7/8v/1//P/
9f/z//D/8//y//T/9v/1//X/9f/1//X/9P/z//D/9P/3//3/AgDv/+f/5v/p/+z/7//y
//X/9P/z//T/8//x//L/9f/7//7//P/6//z//P/8//3//////wEA//8CAAQABwALAAoA
CQAHAAQACgALAAwACQAJAAsADQANAAUAAgABAP7//f/7//r/+f/0//H/7//u//H/9P/0
//b/8v/w//D/8v/v/+7/7v/s/+z/7f/t/+3/6f/o/+r/7P/x/+//7f/p/+b/5P/j/+X/
5//o/+r/6v/r/+v/7v/y/+3/6P/m/+f/6v/q/+P/3//e/9L/vv+t/6j/sf/H/+L/AwAp
AE0AcACWALMAxQDSANkA0wC4AJAAZwA6ABQA+f/p/97/3//r//H/8f/w//D/6P/k/+T/
5P/o/+z/6//r/+r/5v/p/+z/7P/r/+z/7P/t/+v/7P/s/+r/6f/s/+7/8//x//D/8P/s
/+v/6v/q/+v/7f/w//H/8//y//H/8f/u/+3/7//v//P/8P/t/+r/7P/s/+3/7f/s/+7/
7f/s/+3/7//x//T/8//0//b/+P/8//3//P/9//j/9v/3//X//P8CAAcACAAMAA0ADQAO
ABAAEgAUABgAGgAcAB0AHgAbABYAFQATABYAFwAZABkAGAAXABYAFAAOABAAEgASABUA
FQAVABMADAAIAAUAAgAFAAYABQAFAAUABQAGAAUAAAD9//z/+/////7//P/5//b/9P/y
//H/8v/1//f/9//5//j/+f/7//f/9f/0//P/9f/1//X/9P/z//P/8//0//L/8v/y//L/
9v/2//j/+f/2//j/+P/3//j/+f/4//f/+P/4//n/+f/4//v/+v/4//j/9v/3//j/9P/z
//L/8f/2//j/+v/6//v/+//+/wAA+f/3//v//P/8//z//P/8//v/+P/1//T/+f/7/wAA
BwAJAAoABgACAAIAAgACAAMACAALABAAEQAQABAAEQATABgAGwAdAB4AHAAXABIACQAK
AA0AEAARABAAEAASABIACgADAP3/9//5//n/+v/8//v/+v/2//T/9v/2//j//P/7//z/
/v/+//j/9f/x/+3/7v/w//X/+v/5//X/8f/r/+v/6v/q/+3/8//0//b/9v/x/+3/7P/s
//X/+v8AAP3/8v/w/+v/2//O/8T/tP+p/7T/yf/d//r/HwBDAG0AogDSAO8A9wDwANsA
uwCcAHoATQAkAA4ABQD9//j/+//7//P/8f/0//T/9P/4//r/+v/2//b/8f/t/+3/6v/u
//L/8f/x//P/9P/x/+3/7P/q/+r/6//w//T/9f/x/+7/7P/v//P/9//8//n/+f/6//n/
9P/u/+j/4//n/+v/8v/3//j/9P/w/+z/7//w//L/8//z//b/9v/2//L/7//s/+r/8P/2
//3/BAADAAEA/f/7//r/+v/9//3/BAAKAA8AEAARABEAEAAQABAAEgAUABgAFAASAA8A
DAARABQAGwAhAB8AHQAcABkAFAAPAAoABAAHAA4AFQAaABUAEQANAAcAAwACAAIAAgAF
AAYABQAFAAIAAQABAP///P/7//z//f/+//z/+f/1/+7/6v/m/+P/6f/v//T/9//3//T/
8//z//P/8//0//X/8v/x//D/7v/t/+//8f/0//L/8v/y//L/8f/u/+3/6//s//D/8v/z
//X/9f/z//H/8//0//b/9//1//X/8f/s/+z/6v/r/+z/7//z//f/+//3//T/8f/s/+v/
6//u//D/9P/3//j/+//x//D/8P/w//D/8P/0//T/9P/2//X/8//0//f/+//+//z/+v/8
//7/AAADAAQAAwAEAAEAAwAEAAYACQAMAA0ADQAMABIAFQAYABcAFAATABIADwAHAAQA
AwAAAP3/+//6//n/9P/x/+//7v/x//L/8P/w/+//7v/v//L/8v/y//P/8v/z//X/9v/3
/+//7P/s/+z/8f/v/+3/6f/p/+j/6P/r/+3/7v/w//D/8f/v//D/8v/v/+r/5v/h/+D/
4P/j/9//0P+8/6r/of+m/7n/1f/4/x0AQwBzAKAAwgDdAPEA9gDnAM8AtgCUAF8ALAAI
APP/6//u//X///8FAP3/9P/u/+r/5v/m/+j/6//w//D/8f/s/+j/6//u/+z/6//s/+z/
8P/v//H/8v/w/+//8v/0//b/8//x//D/6//r/+v/7P/s/+3/7//v//L/8P/u/+3/7P/r
/+3/7f/2//b/9v/2//L/8P/v/+3/7f/w//D/8P/y//P/9P/2//j/+v/9/wAAAQD///v/
+f/4//j/+//7//7/AgAFAAQACgANAA8AEgANAAwACwAMAA8AEgAUABYAFAASABQAFQAW
ABcAGQAZABgAFwAWABQADAAMAAwACgALAAsACwAJAAQAAgABAAAA/v/+//z/+//6//v/
/f/9//j/9f/0//P/9//2//T/8f/v/+7/7f/t/+v/7f/u/+3/7v/u//D/8//w/+//7//v
//P/9f/3//j/9P/z//L/8v/x//L/8//0//T/8v/y//H/7v/u/+z/6f/q/+v/6v/p/+j/
6P/p/+n/6//v/+//7v/v/+z/7P/s/+v/6//r/+v/7v/w//L/8v/z//H/7P/s/+z/7f/u
/+//8P/y//L/8v/0//H/7//w//P/+P/8//v/+v/6//r/+v/7//v/+//9//v//f/+/wAA
AwAIAAsADQAOABMAEwATAA8ACgAHAAQA///+/wAABAAGAAAA+//3//P/8P/v/+//8P/y
//T/8//0/+z/5v/i/+D/4//m/+r/7P/s/+v/6f/n/+b/5v/p/+z/7f/r/+n/5f/j/+L/
4v/l/+f/6P/q/+r/6P/l/+X/5v/f/+L/5P/d/9j/4P/n/9//0P/E/7j/sf+w/7H/w//i
/wEAHQA7AGIAlADFAN8A6gDnANMAsgCOAGkAPAAWAAEA8//s//P//f/1/+n/6P/q/+j/
6P/s//L/9P/2//P/8f/t/+j/6v/s//D/8f/0//b/9P/x//H/8P/u/+3/8P/y//T/8f/v
/+7/7v/v//D/8v/1//f/+v/7//3/+v/3//X/8v/v/+//7f/2//b/9v/2//T/9P/1//X/
+P/8//3//v/9//3//f/+//z/+v/5//j//f//////AQABAAIABgAHAAcACgAMAAoADgAP
AA8AEAAPABAAEQAUABkAHAAeACAAHQAaABsAGwAeACEAJQAnACQAIQAeABoAFAAUABQA
EgAWABcAGAAXABEAEAAQABAADwAOAAsACQAFAAMAAgD///r/+f/6//v/AAAAAP///f/9
//z/+//7//r//f///////P/4//b/9f/2//f/+f/7//z//f/+//7/+v/5//j/+P/6//z/
/v8AAAQABAAGAAcAAgAAAPz/9//7//3//f/9//v/+v/6//n//P8BAAIAAgABAP7//v/+
////AQADAAUABQAEAAMAAAD9//v//P/8//3/BAAGAAgACgAMAAgABAAAAP7//////wIA
BwANABAADgAMAAgABgAEAAMACAALABAAEQANAAwADAANABYAGwAfACIAIAAdABoAEwAT
ABUAFwAXABYAFgAYABgADwAJAAQA///8//v/+//8//7/AAD//wAA/v/8//z//v/8//z/
/f/8//n/9//0//H/8//4/wAACAAFAP//+f/x//H/8P/w//P/+v/8////AAD8//f/9f/0
//n//P/+//v/9v/y/+3/4//Y/8j/uP+3/8T/0//n/wQAIQA1AFcAjAC6ANUA6wDyAOcA
xwCgAHYASQAkAA4A///1//L/8//3//3//f/2//L/9P/4/wAABgAFAAYAAgD///f/8P/w
//D/9P/3//z/AAD9//f/9P/w//L/8//4//z/AQD///7//v/6//n/+P/4//n/+//+////
/v/6//b/8//z//P/9v/3//3//P/7//r/+v/6//v/+/8BAAYACAAKAAQAAQD+//z//P/+
/wEABAAJAAkABwAHAAUABAAGAAUACwASABgAGgAZABcAFAASABQAGAAcACIAHwAeABwA
GgAcABoAHAAdACEAIwAmACcAJAAhAB4AGgAaACAAJgAqACQAHQAWAA0ACgAKAAsADAAO
ABAAEAARAAwACQAHAAMABAAFAAgACwAOAAwACQAFAAEA/v/7//n//f8BAAQABQAEAAIA
AgADAAAA/////////v/9//z/+v/7//3///8CAAUABgAHAAgABQAAAP3/+f/6//7/AAAB
AP/////9//v//P/8//3//f8BAAUABQAEAP//+v/4//b/+f/7//3///8BAAIAAwACAAEA
AQAEAAYACQAMAAgABgAEAAIABAACAAAAAAABAAEABAAJAAgACAADAP7/AgAEAAYACQAM
AA0AEAAPAAsACgAKAAsAEQAVABgAGgAZABcAFQAPABEAEwAVABUAEgASABQAFAANAAcA
AgD9/wAAAwAHAAwABgAAAPf/8P/y//L/9P/4//f/+P/6//r/9P/x/+3/6f/q/+7/9f/8
//v/9f/v/+f/6P/o/+n/7f/y//T/9//4//P/7//u/+7/9//6//r/9//w/+j/4f/b/9T/
yP++/7v/vv/N/+P/AgAlAEcAbQCcAMoA4wDnAOQA2wDDAKQAfgBLACAADgAJAP3/9v/3
//f/+f/z/+7/8P/4//j/9P/w//L/9P/x/+//7v/q/+3/8P/w/+//8P/w//L/8f/z//T/
9v/3//z/AAD+//X/7f/m/+b/6f/s//D/8//1//j/+f/4//T/8P/t/+//8f/2//n/+//2
//H/7P/w//L/9f/3//v//v/+//7/+//5//f/9v/4//r//f8AAAIAAQD+//3//v8AAAUA
BwALABAAFAAUABEADwAMAAoADwAUABkAIAAdABwAGgAYABkAGAAbAB0AIAAhACMAIwAd
ABkAFQAQAA8AFAAZABwAGQAXABUAEQAQABIAFQAYABQAEAAKAAUAAwABAAAA/f///wEA
BQAJAAgABAD///n//P/+/wAAAwACAAMAAwABAP7/+v/4//f/+//9/wAAAwACAAEAAAD+
//z//f/+/wAA///+//3//P/6//j/+P/3//v/AAADAAUAAQD///v/9//3//j/+v/7//3/
AQABAAAA/v/6//n/+P/8////AgAFAAMAAAD9//j/+f/7/wAABAACAAEA/v/9//v//P//
/wAAAQACAAQAAgAAAAAA///9//7/AQAFAAgABgAEAAEAAAD/////BAAHAAwADQAPABAA
EgAVABcAFwAWABQAGwAdAB8AHQAZABcAFQARAA4ADgAQABAADAAJAAcABQABAP3/+v/4
//z//v/9//7/+v/2//T/9P/1//b/+P/4//j/+f/5//n/8v/u/+3/7P/z//P/8//x//H/
8P/w//P/9P/0//X/9P/0//H/8f/y//H/7v/s/+//9P/2//f/7f/c/8z/uv+r/6j/tf/L
/+L/BQArAE8AegCuANsA8wD+AP8A6wDKAKgAewBGABQA9//v//D/9////wEA/f/4//T/
8v/w//L/8v/y//T/8f/v/+r/5v/p/+z/7f/t/+//8P/z//P/9v/4//H/7f/t/+z/8f/v
/+7/7v/u/+//8P/y//T/9//7//3/+//2//H/7f/q/+f/5//l/+z/7P/s/+z/7//w//L/
8//z//T/8v/w//D/8f/y//T/9P/0//X/9v/6//v/+v/7//3//v8CAAMABQAIAAoACAAH
AAcABgAGAAkADAAPABQAFgAYABkAGgAXABQAFQAVABQAEwATABEAEgATABQAFAAOAA4A
DgAMAA4ADwAQAA8ACgAIAAcABgAIAAgABgAFAAEA///+//v/9f/z//P/8//4//j/9//1
//P/8v/x//H/8v/1//f/9//z//D/7//v//H/8f/y//P/8f/x//H/8P/q/+n/6P/o/+n/
6v/r/+z/7f/s/+3/7f/v//L/8//z//X/9f/z//H/8P/w//H/8f/x//P/8f/u/+//7v/w
//L/7v/t/+z/6//u//D/8v/y/+//7//y//T/9f/1//P/8//3//f/+P/6/+7/5P/q/+z/
7v/w//L/8//y//H/8v/x//H/9P/5//v//P/4//T/9P/0//T/9f/7////BQAHAAUABAAE
AAUACAAJAAkACAAOAA8AEAANAAoACQAIAAUAAgACAAQABAD///v/+P/1//L/8f/x//L/
8v/y/+//7v/n/+L/3//e/+X/6v/w//T/9P/z//H/7//o/+b/5//o/+3/7f/t/+v/6P/m
/+X/5//t/+7/8P/w/+r/5f/j/+L/4//o//D/7//o/+j/5f/Z/8r/vP+w/63/tP/F/+H/
/v8ZAD8AbQCWALoA2wDxAPYA5wDBAJIAZAAzAAoA9v/r/+P/5v/z//v/+f/1/+7/5v/o
/+z/7P/s/+7/8P/t/+v/5f/g/+L/5P/m/+f/6v/s/+7/6//r/+r/5//n/+v/7v/1//P/
8v/y/+z/6//q/+r/6v/r/+3/7f/w/+7/7P/r/+3/7f/w//H/9v/0//L/8P/v/+7/7v/t
//D/9P/1//b/9v/1//T/9P/1//b/+P/6//3//f/7//v/+v/6//3//f///wQACAAIAAwA
DQANAA4ACgAKAAoADAARABQAFgAYABoAGAAaABsAGgAZABkAFwAXABcAFwAWABIAFAAW
ABYAFQATABEADQAIAAYABQAEAAgACgAKAAsABQADAAIA///7//n/+f/5/////v/8//n/
9f/y/+//7f/y//f/+//9//j/9P/y//H/7//v//D/8f/y//P/9P/0/+//7//v//D/8//0
//X/9v/z//D/7//t/+7/8v/0//X/+P/7//z//f/3//T/8v/v//L/9//4//j/+P/2//f/
+P/3//f/9//3//v//P/9//z/9//1//b/9v/6//v/+v/7//v/+f/4//j/9P/4//b/9v/4
//j/+P/4//f/9P/x//D/9P/1//n///8AAAIA///8//r/+v/6//v/AQAFAAsADQAIAAYA
BQAFAAsADwASABQAFAATABIADQANAA8AEQARAA4ADgAQABAACAABAPv/9f/3//f/+P/6
//n/+P/0//L/8//y//P/9v/1//b/+P/4//P/7//q/+X/5//q//D/9v/4//X/8v/t/+n/
6P/o/+v/8//2//r//P/2/+//6//o//P/+P/4//H/6v/o/+X/4f/c/9D/xP+9/7z/wf/N
/+D/+/8XADcAYgCUAMMA3wDqAOsA2QCyAIgAZwBEAB4ADQADAPD/5f/v//P/8//0//L/
7v/w//b/9P/z//T/8P/t/+z/6v/v//T/8//z//X/9v/0/+//7f/q/+z/7//2//z//P/3
//P/8P/u/+//8P/y//X/9//6//v/+f/0/+//6//v//P/+v///wQAAgAAAP7/+v/4//f/
9f/0//b/9f/0//H/7//t/+z/8f/2//z/AgACAAEA/v/9//z//P//////BQAMABIAFAAS
ABEADwAOABAAEgAUABgAGwAcABwAHAAaABYAFgAVABkAGwAeAB8AIAAfAB4AHAAUABQA
FAASABAADwAOAAsACgAKAAsADAAOAA4ADAALAAYAAwABAP3//f///wMABwAMAAoABwAD
APz/+P/0//H/9f/5//z//f/7//j/9//3//r/+//9////+//3//P/7v/s/+3/7v/w//P/
9v/5//z/+v/2//T/8f/z//j/+//9//v/+//5//f/8//y//L/8f/0//n/+v/6//n/9v/2
//b/+v///wQACQAEAP7/+P/w/+3/7f/w//L/9v/5//r//f/9//v/9v/0//j/+P/4//j/
+P/2//T/8v/y//b/9//7/wEABgAIAAUAAgD///z/+f/3//7/AQAGAAcABQAEAAQABQAL
AA0ADgAOABMAEwATAA8ACwAJAAcAAwADAAQABwAIAAMA///8//n/9//1//T/9P/1//b/
9P/0//D/7v/u//D/8f/y//T/9P/y//H/7//t/+z/7P/v//L/9P/x/+7/6f/n/+b/5v/p
/+v/7P/u/+7/6v/l/+P/4v/j/+j/7v/x//L/8P/n/93/0v/I/7j/r/+y/7v/z//w/xkA
OwBbAIIArgDNAN8A6gDlAMcApACAAFUAJgAIAPv/8//2/wUABQD5//H/7v/o/+T/5P/m
/+z/7f/w/+7/7f/o/+T/5//q/+3/7f/v//D/7f/n/+T/4P/j/+f/7//2//z/+f/3//b/
8P/v/+7/7v/t/+3/7v/t/+//7v/t/+3/7P/r/+3/7f/z//L/8f/w//L/8v/z//P/8//2
//b/9v/w/+3/6v/o/+z/8P/1//r/+//7//n/+f/4//j/+//7/wAABgALAAwACgAJAAcA
BgAEAAYACAAMABEAFAAWABgAFQASABMAEwAVABcAGgAbABsAGwAbABoAEAAOAAwACAAN
AA8AEQARAAsACgAKAAoACAAIAAYABQD///v/+P/z//L/8//2//n/+v/4//X/8f/y//L/
8v/z//b/+f/7//v/+P/0//L/8f/x//H/8v/z//X/9f/1//T/8P/v/+7/7v/x//L/8//0
//f/9v/3//f/9v/4//j/9//3//f/9f/z//H/8P/w/+//9f/7//3//v/9//r/+v/6//j/
9//2//X/+f/6//v/+v/4//f/+f/6//v/+//5//n/+f/3//b/+P/2//f/+P/5//r/+//6
//n/+v/5//f/+P/7////AgAAAP7//v/+//7///8EAAcADAANAA8AEAASABUAFQAVABQA
EgAZABsAHQAbABkAGQAZABcAEwASABMAEgAJAAMA/v/5//b/9f/1//b/+//+//7/AAD5
//T/8f/w//X/+P/8//7/+v/5//f/9f/t/+r/6v/q//D/8f/y//H/7//u/+7/8f/3//j/
+v/6//f/8//y//L/7//s/+r/8f/4//z/+f/t/9z/yP+4/6//tP/B/8//5v8RADsAYQCM
AL4A4wDxAPQA6wDVAL4AogBxADoAFAABAPn/9v/9/wMABwAJAAYAAAD8//r/9v/w//D/
8v/v/+3/7P/q/+//9P/3//f/+f/6//j/9f/1//T/8P/v//L/9P/7//v//P/+//n/9//1
//T/+P/7////AQD///r/9f/x//L/8//3//n////+//3//P/4//b/9f/z//b/+v/7//z/
/f/9//3//v/+//7///8AAAUABwAHAAkABQAEAAYABQAMABIAFwAYABcAFwAWABYAEwAU
ABUAGAAdACAAIgAkACEAHgAfAB8AIgAjACUAJQAjACEAHwAcABgAGgAcABwAHwAfAB8A
HQAWABQAEwASABMAFAATABMADAAJAAcAAwABAAEAAwAFAAsACgAIAAUAAQAAAP/////+
/wEAAwADAP///P/7//v//P/9////AQAEAAUABgAGAAEA///9//z//v8AAAIABAAFAAQA
BQAFAAAAAAD+//v//v////7//f/8//z//f/9/wAABQAGAAYAAwAAAAAAAAD/////////
/wQABgAIAAgABgAFAAcACAAJAAkABwAHAAQAAQD///7//v8EAAwAEAAOAAwACgAIAAYA
BAACAAAAAAAHAAsAEgAbABkAFgAOAAYACAAKAAwADwATABUAGQAZABYAFAATABMAGwAf
ACIAJAAlACUAJQAhACEAIwAlACUAHwAeAB8AHgAWAA8ACQADAAQABQAHAAoABgAEAP//
/P/8//z//v8CAAQABgAJAAoABwAFAAIA///+//7/AQAEAAYAAwAAAPv/+f/4//j/+/8B
AAQACAAKAAYAAQD///7/AwAKABIAEwAGAPj/8//t/+b/4P/Y/9H/zv/V/+X/AAAhAEMA
bwCkANQA8wAFAQoBBQHtAMYAmgBtAD4AIgAVAA0ACAANABEADwALAAYA/v/+/wgADAAK
AAgACAADAP//AAD+/wMACAAJAAkACwAMAAsABwAGAAQAAQABAAUACAAJAAUAAgAAAP7/
//8AAAIABQAHAAoACwALAAgABQADAAYABwALAA0ADQAIAAMA/v///wAAAgADAAgADgAR
ABQADwALAAcABAAIAAwAEQAWABUAEwAPAA0ADwASABgAGwAcACAAIwAiAB8AHQAaABgA
HQAiACcALgArACoAKAAmACcAJgApACsALAAtAC8ALwAqACcAJAAgACAAJAAoACoAKAAn
ACYAIwAhACAAIAAgAB8AHgAbABkAFAARAA8ACwAOABEAFgAbABoAFAANAAUABwAKAA0A
EQAPAA8ADgALAAcABAADAAMABQAFAAYABwAHAAcABwAGAAUABwAJAAwACgAKAAoACgAH
AAQAAwABAAMABgAHAAcACQAJAAcABQAHAAgACgALAAsADwAPAA4ACQAEAAIAAAAEAAcA
CgANAA0ADAALAAgACQAJAAwADgANAA0ACwALAAkABwAGAAYACAAKAAoACgAJAAsACwAK
AA0ADgAQABMAFwAXABgAGgAYABcAEwAQABIAFQAYABwAHAAbABoAFwAYABsAHwAkACkA
LAAsACgAIgAdABcAEQATABUAFwAZABQADwAKAAUA//8BAAkAEgAQAA4ADAAKAAUAAAD7
//b/+//+/wEABAACAAAA/v/8////AgAFAAgABgAEAAIAAAD8//r/+P/2//r//P/+/wAA
AQACAAMABAACAAAA/v/8//j/9v/0//L/5f/a/8//xP/U/+L/8P/+/x8AQABhAIIAmwC0
AM0A5gDQALwAqACUAHEATgArAAgABwAGAAUABAACAAIAAgACAP///v/9//z/AAACAAQA
BgABAA==
         </WaveFormData>
      </LeadData>
      <LeadData>
         <LeadByteCountTotal>10000</LeadByteCountTotal>
         <LeadTimeOffset>0</LeadTimeOffset>
         <LeadSampleCountTotal>5000</LeadSampleCountTotal>
         <LeadAmplitudeUnitsPerBit>4.88</LeadAmplitudeUnitsPerBit>
         <LeadAmplitudeUnits>��V</LeadAmplitudeUnits>
         <LeadHighLimit>2147483647</LeadHighLimit>
         <LeadLowLimit>268435456</LeadLowLimit>
         <LeadID>II</LeadID>
         <LeadOffsetFirstSample>0</LeadOffsetFirstSample>
         <FirstSampleBaseline>0</FirstSampleBaseline>
         <LeadSampleSize>2</LeadSampleSize>
         <LeadOff>FALSE</LeadOff>
         <BaselineSway>FALSE</BaselineSway>
         <ExcessiveACNoise>FALSE</ExcessiveACNoise>
         <MuscleNoise>FALSE</MuscleNoise>
         <LeadDataCRC32>3012056161</LeadDataCRC32>
         <WaveFormData>
FAASAA8ADQANAA4ACwAIAAQAAgD+//3/AgAFAAIA///7//r/+P/2//b/9f/z//P/9f/1
//T/9P/v/+3/7P/r/+7/7//w//H/8f/w/+//7v/r/+v/7P/t/+7/7//u/+7/7P/r/+v/
7P/v//P/9P/0//P/8v/v/+3/6v/u/+3/6P/q//T/9v/t/+L/3P/a/+L/8f8DABMAJQA7
AE4AYwB8AJoAqQCWAGsARgA3ACoAFAD4/9z/yf/F/8n/y//R/9j/4P/i/97/3P/i/+j/
6f/r/+7/7v/u/+z/7P/s/+z/6//r/+v/7f/v/+//7//v/+z/7P/s/+z/8P/x//H/8f/x
//H/8P/w//D/8f/y//L/8v/0//T/8v/v/+//7//w//X/9//4//n/9//1//T/9P/0//b/
+P/3//f/9//3//f/+f/6//v/+//+/wAAAgAEAAEAAAD//wEABQAIAAsADgAQABEAEQAR
AA4ADQAMAAoADwATABQAFwAXABYAFgAWABYAFgAYABgAGAAWABYAFAAPAA4ADgANAA8A
EAARABIADwANAAkACQAHAAcACQAHAAgACAAFAAMAAAD/////AAAEAAQAAwACAAEA/P/4
//f/+v/6//r/+//9//v/+//7//n/+P/3//f/+P/5//r/+v/6//r/+v/6//v/+//7//3/
/f/9//3//f/8//v/+//6//v//v///wAA/v/9//z/+//6//v//P/7//3///8BAAMAAgAA
AP///v/+//7//////wUAAwD+//z/AAACAAIAAgACAAIAAAAAAAEABQAJAAoADAARABEA
EQASABIAEQAOAA0ADQAOAA4AEAAUABYAFwAaABwAGgAYABUAEQAQABAADAAGAAMAAgD/
/wIACAAMAAoABAD///3/+v/6//r/+f/3//j/+f/6//r/9//0//L/8f/z//X/9f/1//P/
8//y//H/7v/t/+3/7v/y//P/9P/z//D/8P/v/+//8P/y//X/9f/0//T/9P/y//P/8v/w
//H/9P/0//T/8v/r/+b/3P/Y/+T/+f8FABEAIQAzAEQAVwBwAJAAowCYAHMAUAA/ADIA
HAAEAOz/2f/R/9H/0//V/9T/1v/Y/9b/2v/i/+T/5//r//D/8v/0//H/8P/v/+7/8f/x
//H/8//x//H/8f/x/+7/7v/u/+7/8f/z//T/9f/y//H/7//u/+7/7//w//D/8v/0//T/
8v/z//P/8//0//j/+f/5//n/9//1//T/9P/3//r//f/9//v/+//7//v/+f/6//v/+/8A
AAIABAAGAAQABAAEAAcABgAIAAoADAAMAA0ADQANAAwADQAOAA4ADgARABEAEwATABIA
EgASABQAFgAaABwAGwAYABcAFAARABAAEAAPABEAEgATABQAEQAPAAsACwAJAAkACwAJ
AAoACgAHAAUAAAD/////AAADAAQABAAEAAEA/P/4//f/9//2//X/9f/3//f/+f/7//j/
+P/4//n//P/9//7//v/9//z/+//6//r/+f/4//n/+v/7//z//f/6//n/+f/4//r//v8A
AAIAAQD///3/+//8////AgADAAEAAQABAAEA///8//r/+P/5//r//P/9//3//f/8//z/
AQD//wEAAQAAAAAAAAAAAAAAAgAAAAAAAQADAAcACAAKAAwACwAKAAoADgAPAA4ADwAO
AA4ADQAOABIAFAAVABgAFwAUABEADQAKAAgABwACAAAA/f/8//n/+v8AAAQAAgD///v/
+v/4//n/+v/6//n/9f/z//H/7v/v/+7/7v/v/+//8f/x//H/8//z//L/8f/w/+//7//w
//D/7//u/+v/7P/s/+v/6//q/+z/7//v/+z/7P/s/+r/8f/w//L/8f/u/+z/7P/s/+n/
4v/a/9z/6v/3////DQAdAC0AQgBbAHgAlgCfAIoAYwBGAD0APgAyABoA/v/p/9n/z//J
/8n/yv/M/9T/3P/e/+T/6v/p/+n/7P/s/+z/7P/s/+z/7P/r/+v/6//t/+//7//v/+//
7//w//H/8v/z//P/8v/x//P/8//y//L/7//v/+//7v/u//D/8P/u/+//8f/z//b/9P/x
/+3/6f/t/+//8v/2//T/9v/4//f/+f/5//n/+f/7//z//f/9//3//v///wAAAgAEAAYA
CwAIAAgACAAIAAkACwAMAA0ADwARABMAFAATABMAEAAPABIAEgATABQAEwASABMAEgAT
ABIAEwASABIAEgATABMAEgASABIAEgARAA8ACwALAAkACQALAAkACAAIAAUAAwADAAMA
BAAGAAUABAACAAAAAQD+//z//f/9//z/+//7//v/+f/5//n/+//8//3////7//n/9//0
//L/8v/y//L/9f/3//n//f/9//3//f/9//3//f/+//7//v8AAAAAAAACAAEAAAD/////
AQADAAMAAAD///7//f8AAAAAAQACAAIAAgADAAMABQAFAAQABAABAPv/+P/5//r/+//8
/wAAAAACAAUABgAJAAkACgALAAsACwAMABAAEQAQABEAEAAQAA8AEAAUABYAFwAaABoA
GAAWABMADwAOAA4ACgAHAAUABQADAAAABAAGAAIAAQD//wAAAAD7//r/+P/1//b/9//4
//j/+v/4//f/9//0//X/9P/z//b/9//3//f/9v/1//X/9v/0//P/8v/v//D/8P/v/+//
8P/y//X/9f/0//T/9P/y//H/8P/s/+v/7P/w/+7/7v/x/+7/5v/g/+T/8f8BABMAIwAv
AEAAVwBuAIgAnQCcAH0AXABRAFQASAAuABAA8//f/9H/zf/T/9j/2v/c/97/4v/k/+T/
4//p/+7/8P/y//P/9P/1//b/9f/z//H/8f/z//P/8//z//L/8v/y//L/8v/z//P/8//z
//P/8v/y//D/8f/y//L/9P/4//r/+v/2//X/9P/0//b/9//3//f/+f/3//b/9v/2//j/
+v/5//v//f///wEA/v/+//7//f/+//7//v/+////AAABAAUABgAIAAoADAANAA8AEAAR
ABAAEQASABIAEgAVABUAFwAYABgAGQAaABcAFgAXABYAGAAWABYAFAAUABQAFQAVABgA
GAAYABgAFAARAAwACwAKAAkACgAHAAgACgAJAAkABQADAAIAAgACAAIAAQAAAAEA/v/8
//3/+//6//n/+f/6//n/+v/7//j/+P/4//n/+f/5//n/+P/6//r/+v/6//j/9//2//f/
+f/7//3////+//3//f/8//r//P/8//z//f/9//3//f/6//v//P/7//7///8AAAEAAAD+
//3//P/+//7//////wEAAQAAAAAAAwADAP///v8AAAAAAAAAAAAA/v/+////AgAHAAkA
DAAOAA0ADAAMAAsACwAJAAkADQAOAA4AEAASABQAFQAYABgAFgAUABEADgAMAAsABgAD
AAEAAQD/////BAAHAAQAAAD7//n/9v/1//b/9v/1//P/8//z//L/8v/w/+//7//x//P/
8//z//D/7//t/+v/7f/t/+7/8P/w/+//7v/r/+z/7P/r/+v/7P/u//H/8f/u/+7/7v/s
//H/8P/u/+//9P/2/+7/5v/h/9r/1v/c/+z///8NABsAKwA9AFQAbQCIAJwAowCGAFsA
QgA3ACIACADw/9r/y//L/8//0f/P/87/0v/W/9j/3P/m/+7/7//u//D/7//u/+n/6P/n
/+b/6v/r/+z/7//v/+//7//v/+7/7v/u/+7/8P/x//H/8f/w/+//7f/s/+3/7//x//L/
7//w/+//7P/t/+//8f/0//T/8//x/+//8P/v/+//8P/z//b/+f/5//b/9f/0//P/9P/2
//j/+f/5//r/+//8//7//v/+/wEABAAGAAgACgAJAAkACAAHAAgACQAKAAoADAAPAA8A
EQASABIAEwAUABMAEgATABIAEQAOAA0ACgAKAAwADwARABEAEAAPAA4ACQAHAAMAAwAF
AAUABwAFAAIAAgD///3/+v/5//n/+v/8//z/+//6//b/8P/r/+n/7v/y//b/+//6//f/
9v/1//T/9P/0//X/9f/1//X/9P/0//T/9P/0//f/9//3//n/9//3//f/9//1//X/9v/2
//j/+v/6//r/+v/5//j/9//3//n/+//7//v/+//7//v//v/+////AAD+//z/+//5//b/
9f/z//L/9v/5//z////5//j/+P/4//j/+P/9//z//f//////AQAAAAAAAwADAAMABAAJ
AAsACwANAAsACgAIAAgADAAOAA8AEgAQAA4ADAAJAAkACAAIAAQAAgD///7/+//4//z/
/v/6//n/9//4//j/9P/y/+//6//p/+n/6f/o/+z/7P/t/+//7P/t/+z/6//s/+3/7f/t
/+z/6//r/+z/7P/r/+r/5//p/+r/6v/r/+v/7P/u/+3/6v/q/+r/6P/p/+j/6P/l/+j/
7P/o/+b/5//g/9T/1P/e//X/CQAZACcAOQBSAGkAgACaAKEAhABXADgALQAgAAwA+P/g
/83/x//D/8H/xf/Q/9j/3P/i/+j/5v/m/+f/5//q/+r/6v/p/+r/6//s/+v/6f/n/+f/
6f/p/+n/6f/q/+r/6v/q/+v/6//q/+n/7P/t/+3/7v/t/+3/7f/s/+r/7P/s/+r/6v/r
/+z/7v/y//P/8//z//P/8f/w//D/7f/u/+//7f/x//P/9f/3//X/9v/3//f/9//4//n/
+v/8//z//P//////AAABAAIABQAHAAgACQAJAAkACQAIAAwADwAPABEAEQAQABAAEAAQ
ABAAEgASABQAEgASABAACgAIAAcABQAHAAgACQAKAAgABwAEAAUABAADAAQAAQADAAQA
AgABAPv/+f/4//j/+v/6//n/+P/6//b/8//z//H/8P/v/+//8//z//X/9//1//T/8//z
//H/8f/x//D/8//0//X/9v/2//X/9P/1//b/9//4//n/9//1//T/8v/y//T/9P/0//X/
9f/1//X/8//1//f/9//4//n/+v/7//n/+P/4//j/9v/2//f/9//1//v//P/4//b/+P/4
//j/+P/6//j/+P/5//r//f/9//7/AgADAAQABgAFAAUAAwADAAQABAADAAQABwAKAAwA
EAAOAAwACgAHAAcABgAGAAIAAAD9//z/+f/4//z//v/6//r/9//3//b/8//y//D/7f/t
/+3/7f/s/+v/6P/m/+X/5v/p/+r/6//r/+v/6v/p/+f/5f/k/+T/5//n/+f/5f/l/+b/
5v/n/+f/6P/q/+n/6v/q/+r/6P/l/+T/5P/j/+D/4v/q/+j/4//i/9z/1v/Y/+X/9/8J
ABkAJwA2AEsAYAB8AJcAlAB1AFQARQBEADoAIAAEAOv/1//H/8P/xf/K/9D/1P/W/9j/
2v/e/+P/5//q/+r/6v/o/+j/6P/o/+v/6//r/+3/6//r/+v/6//p/+j/5//m/+r/6//r
/+v/7f/t/+z/7P/s/+3/7v/u/+7/8P/w/+7/7f/t/+3/7v/y//P/8//z//P/8f/w//D/
7//y//X/9f/4//n/+v/7//f/9v/1//P/9v/4//r//P/6//r/+v/9//z//v8AAAIAAwAF
AAYABwAKAAsADAAMAA4AEQARABMAEwASABIAEgAQABAAEgASABUAFAAVABQAEQAQABAA
DwAQABAAEAAQAA0ACwAHAAcABQAFAAcABQAFAAYABAADAP///f/8//z/AAAAAP///v//
//z/+v/7//n/+P/3//f/+f/3//f/9//2//b/9v/3//n/+f/5//j/9//2//X/9P/4//n/
+v/9//3//f/9//3/+v/5//n/+P/5//z//f/+//7//f/8//v/+f/7//3//f/9//3//f/9
//3//P/8//z//P/8//3//f/9//3//P/8/wEAAAD+//7//v/+/wIAAAAAAAEABAAHAAcA
CAANAA8AEQAUABEADQAHAAMABwAIAAgACgAOABAAEQAUABQAEgAQAA0ACwAKAAoABgAE
AAEAAAD9//v/AAADAAAA+//3//b/9P/x//D/7v/r/+3/7//x//L/8f/u/+z/6//r/+3/
7f/t/+3/7f/s/+v/7f/t/+7/8P/x//H/8f/v/+3/7P/q/+n/6v/s/+//7//w//D/8P/u
/+f/5v/q/+3/7P/q/+r/6P/h/9j/0P/S/+D/8f8DABcAJwAxAEQAXQB0AJIAoQCKAF8A
SgBLAEQAKAAKAPL/3f/N/8n/y//P/9b/2v/W/9b/2v/g/+j/6f/r/+7/7v/u/+r/6v/q
/+r/7v/v//D/8//w/+3/6v/n/+f/6P/p/+r/7//x//L/8//w/+//7f/s/+7/7//w//D/
8P/y//L/8P/t/+3/7f/u//P/9f/2//f/9P/x/+//7v/x//T/9//3//X/9f/1//X/9v/4
//r/+//7//z//f/+//z//P/8////AQAEAAcACgAJAAkACAAHAAYABwAIAAgADgATABUA
GQAWABQAEwASABMAFAAXABgAFgAUABQAEgASABIAEwATABIAEgASABIADAAJAAQAAwAF
AAcACwALAAcABgACAP///f/9//7/AAACAAIAAQAAAP7/+v/3//f/+v/6//r/+//7//n/
+f/5//f/9v/1//X/9v/3//j/+P/4//j/+P/4//n/+f/5//v/+//7//v/+//5//n/+v/6
//j/+v/6//r//P/7//r/+f/7//3///////3//f/9//3////+//7//v/+//7///////7/
/f/7//r//f8CAAIAAgACAAIABgAEAAQABQADAAUABAAEAAcABwAHAAgACwALAAkACQAL
AAwADAAOAA8AEAAQABIAFAAUABQAEwAQAA4ADQAIAAIA///+//v//P8CAAYABAAAAPv/
+f/2//j/+v/7//v/9//1//P/8P/y//D/7//v//H/8//z//P/8f/x//D/7//s/+v/6//s
/+v/6//r/+n/6//s/+z/7f/w//L/9f/1//H/8P/v/+z/8f/s/+z/8f/y/+7/7P/q/+n/
4v/a/97/8P///wsAGQApADkATgBnAIgAogCjAIQAXQBEADUAHgAGAPD/2v/R/83/y//J
/83/0v/U/9b/3v/m/+r/7v/x//H/8v/w/+7/7P/s/+z/7P/t/+3/7f/v//H/8f/x//H/
8v/y//L/8v/z//P/8v/x/+//7//u/+7/8f/z//X/9v/0//b/9v/0//H/8f/x//L/8v/z
//P/8//0//P/8//0//f/+v/9//3//P/7//r/+f/5//r/+//7//3//v///wAAAAAAAAAA
AwAHAAoADQAQAA4ADQALAAkACwANAA8AEAAQABMAEwAVABMAEgASABIAEwAUABcAGAAU
ABAADgAKAAsADgASABUAFQAUABMAEgAPAA0ACQAJAAcABwAJAAcABAAEAAEA///+////
AQAEAAQAAgD///z//v/6//f/9//7//z//f////3/+f/3//X/9f/2//f/+f/3//f/9//2
//j/+P/4//j/+f/5//n/+//5//n/+f/5//v//f8AAAIAAAAAAP7//P/+//3//P/7//3/
//8BAAEAAAD///7//f////7//v/+//7//v///////f/9//z//P////////////3//P/6
//r/+v/6/wAAAAACAAUABQAHAAYABgAHAAcABwAIAAsACwAJAAkACQAKAAoADAAOABAA
EQAUABQAEgAQAA0ADQAMAAwACAAGAAMAAgD///3/AAABAPz//P/5//n/+P/1//T/8v/v
//L/8//0//T/8//w/+7/7f/r/+3/7f/t/+7/7//v/+//8P/v/+//8P/v/+//7//t/+7/
7v/t/+3/7P/s/+3/6//t/+7/7//u/+3/6v/o/+f/7P/y//b/9v/x/+r/4P/W/9T/5f/5
/wkAFQAnAD4AUwBuAIoAnwCcAHsAVAA7ACwAGAAEAPD/1f/H/8X/x//L/9L/1v/Y/9z/
3v/c/+D/5//p/+z/7P/s/+r/6v/q/+r/6v/p/+j/6f/s/+3/7v/v/+z/7P/s/+z/7v/v
/+//7//w//H/8f/y//D/8f/y//L/8v/0//T/8v/u/+3/7P/s//H/8//0//X/9//1//T/
9P/0//b/+P/3//f/9//3//f/9f/2//f/9//6//z//v8AAAEAAgADAAcABAAEAAQABAAF
AAcACAAJAAoACwAMAAwADAAPAA8AEQATABIAEgASAA8ADgAPAA4AEgASABQAFAARABAA
EAAPAA0ADAALAAoACgAJAAYABwAHAAcACQAHAAgACAAFAAMA/f/7//r/+v///wAAAAAA
AAAA/P/5//n/+f/4//f/9//3//X/9f/1//T/9P/0//X/9f/1//X/9P/1//b/9//4//b/
9f/0//X/9//3//f/9//3//f/+P/4//r//P/8//z//v/9//z/+//7//3///////3//f/9
//3/+v/4//f/9v/3//j/+v/7//z//f/9//7//P/7//r/+f/7//3///8BAP//9f/2//f/
+P/5//r////+////AQAAAAMAAwAEAAcABwAHAAgABwAHAAUABQAJAAoACgAMAA8AEgAU
ABgAFgASAA4ACQAKAAoACwAIAAMA///9//n/9//8/////P/8//n/+f/4//T/9P/z//H/
8f/x//H/8P/s/+j/5f/j/+f/6//t/+//8P/x//H/8f/t/+v/6v/q/+3/7//x//H/7f/s
/+r/6f/n/+j/6v/p/+n/6v/r/+r/6f/o/+7/7//u//D/8P/u/+v/5v/c/+D/7v/9/wsA
EwAbADEATABjAH4AlgCTAHQAUwBEAEEANgAcAAAA6v/Z/83/zf/R/9f/2v/c/9r/3P/i
/+T/5v/l/+f/6v/q/+r/6P/o/+j/6P/r/+v/6//t/+//7//v/+//7f/s/+v/6v/v//H/
8v/z//P/8//y//L/7//v/+//7v/w//L/8v/w/+//7//v//D/8//1//b/9//5//f/9v/2
//X/+P/7//v/+f/5//n/+f/6//z//v//////AAABAAIAAgACAAIABQAEAAYACAAKAA0A
DwAQABEADwAPAA8ADgAOABEAEQATABQAFAAVABYAFgAWABgAGAAbABoAGwAaABcAFgAW
ABUAFgAWABYAFgARAA8ACwALAAwADQAQAA8ADgAOAAsACQAFAAMAAgACAAQABAADAAIA
BAAAAP3//f///wAAAQADAAIA///+//3/+//6//n/+f/7//v/+//6//r/+v/6//r//P/9
//7/AQABAAEAAQABAAAA//////7///8CAAMABAACAAEAAAD///7///8AAP//AgADAAQA
BQACAAAA///+/wAAAgAFAAcABgAFAAMAAgADAAMAAwADAAUABQAFAAUACQABAPv/+v/7
//z//f/+/wMAAgADAAUABAAHAAcACAAMAA0ADgAQABAADwAMAAsAEAASABMAFgAWABYA
FQAWABoAGgAaABkAFQAUABQAEAAKAAUAAgD9////BgALAAoABAD///3/+v/5//r/+v/5
//f/9//3//b/9v/0//P/8//1//f/9//3//b/9f/z//H/8v/x//H/8v/1//X/9f/z/+//
7v/s/+v/8P/0//n/+//5//j/9//0//H/9v/4//X/9P/y//D/8P/t/+r/4v/a/+L/9f//
/wkAGwArADgASwBoAIgAoQCkAIsAaABVAEoAOAAgAAYA8f/f/9f/1f/T/9L/1P/W/9b/
1v/c/+b/7f/v//L/8v/y//D/8P/w//D/7//v/+//8f/w/+//7v/t/+//8P/x//L/8v/z
//P/8//1//X/9P/0//b/9//4//j/9//4//f/9P/1//X/9f/2//r/+//7//v/+v/3//X/
9P/1//j/+//7//r/+f/4//f/+P/6//z//f///wAAAQACAAAAAAAAAAMABQAIAAsADgAN
AA0ADAALAA0ADwARABIAFgAZABkAGwAYABYAFQAUABUAFgAZABoAGwAaABsAGgAVABQA
FAATABYAFgAWABYAFQATAA8ADwAPAA8AEQAPAAwADAAJAAcABQAFAAYACAAKAAoACQAI
AAUAAAD8//v//v/+//7////+//v/+v/5//r/+v/6//v//f/9//3//P/6//r/+v/6//z/
/f/+/wEA/v/9//z/+//9////AgAEAAMABAADAAIAAgABAAAA/////wEAAwADAAIAAQAA
AP//AgACAAMABAAEAAQABQAFAAQAAwABAAAABAAFAAYABwAJAAcABQADAAYAAwACAAEA
AAAEAAQABgAJAAwADwAPABAAEwATABMAFAATABMAEQARABEAEgASABQAFAAWABcAGgAc
ABoAGAAVABYAFgAXABQADQAJAAcAAwAEAAoADgAMAAcAAwACAAAA/P/8//v/+f/6//v/
/P/8//z/+v/5//n/+f/7//v/+//7//v/+v/5//f/9f/0//T/+P/5//r/+f/2//b/9f/1
//P/9P/2//X/9v/2//b/9P/1//T/9P/3//r/+v/6//j/8//s/+L/3v/s////CwAbAC8A
PQBOAGcAgACYAKsAoAB5AFgASwBAACYADgD2/+H/1f/X/9v/2//c/+D/4v/i/+b/6P/s
//H/9f/4//j/+P/y//D/7v/s/+//8f/z//f/9f/1//X/9f/2//b/9v/2//r/+//7//v/
/f/9//z//P/5//n/+f/4//j/+v/6//j/9f/1//X/9v/5//v//P/9//v/+f/4//j/+//+
/wEAAQD///////////3//v//////AQACAAMABAAGAAYABgAJAAsADgARABQAEgATABMA
EwATABMAEwASABgAHQAfACMAIAAeAB0AHAAaABoAHAAcAB4AHAAcABoAFwAWABYAFQAY
ABoAHAAeABoAFwASABEADwAPABEADwAQABAADQALAAcABQAEAAQABgAGAAUABAAGAAIA
/////wIAAgACAAMAAQD////////+//7//v///wAAAQACAAIA///+//3//P/9//3//f//
/wAAAQACAAMAAQABAAIAAgADAAYABwAIAAYAAwAAAP3///8DAAcACQAHAAcABwAHAAkA
CAAIAAgACAAIAAkACQAHAAcABgAGAAUABQAFAAUABQADAAMAAwAEAAUABgAHAAgACgAI
AAgACQAHAAkACAAIAA4ADwAQABIAEwATABEAEQATABQAFAAWABkAHAAeACIAHwAcABkA
FQAUABQAFQASAAwACQAIAAUAAwAIAAsACAAIAAUABQAEAAEAAAD+//v/+//7//v/+v/8
//r/+f/5//n/+//7//v/+f/5//j/9//z//H/8P/w//T/9f/2//X/9//4//j/+f/5//r/
/P/7//r/+v/6//j/9f/0//L/8//4//7/AAD4//H/8P/o/+b/8v8FABEAGQAnADsAUABn
AIIAmgCpAJwAdwBQAD8ANAAiAAoA8v/f/9P/y//N/9f/4v/m/+b/5v/q/+z/7v/z//T/
9v/1//T/9P/0//T/9P/2//f/+P/7//n/+f/5//n/+P/4//j/+P/6//v/+//7//n/+f/4
//j/+P/5//r/+v/8//7//v/8//3//f/9//7//v/////////8//n/9//2//j//P8AAAEA
AwADAAMAAwABAAIAAwADAAcACAAJAAoACwAMAA0AEQAPABAAEQASABQAFQAVABUAFAAV
ABYAFgAaAB0AHQAfAB0AHAAcABwAHgAeACAAIAAgAB4AHgAcABgAGAAZABkAHAAcABwA
HAAbABkAFQAVABUAFQAXABUAEgASAA8ADQAIAAcABwAIAAsADAAMAAwADgAKAAcABwAF
AAQAAwADAAMAAQABAAEAAgACAAIAAwAFAAUABQAEAAMAAgABAAAAAQABAAEAAwAEAAUA
BgAHAAYABQAFAAQABAAGAAYABgAIAAcABgAFAAMABQAHAAcACAAJAAoACwAKAAgABwAG
AAgACAAJAAkACwALAAoACgAIAAcABgAFAAUABQAFAAUABQAFAAsABwAGAAcACAAJAAoA
CgAIAAgACQANABEAEgAUABMAEQAPAA4AEAARABAAEQAVABYAFgAYABkAGgAaABwAHQAc
ABsAGQAZABgAGAAUAA4ACwAKAAcACAAOABIAEAALAAUAAgD+//7/AAABAAEAAAD///7/
/P/6//j/9//3//j/+//8//3//P/7//n/9//5//n/+v/8//z/+//6//f/9v/2//X/9f/5
//z/AAABAP3//P/7//j/+f/6//z/+//6//r/9v/y//P/8P/q/+j/8v8BAA8AHQAtADkA
SABlAIQAoACtAJ4AewBeAE0APgAoABQAAADr/93/2f/b/93/2v/a/+L/5v/o//D/9v/5
//j/+v/5//j/9//4//n/+v/7//v/+//9//v/+//7//v/+v/6//r/+v/8//3//f/9//r/
+f/3//b/+v/9/wAAAgABAAIAAQD+//3//f/9//7///////7//f////3//P/8/wAABAAI
AAkACAAHAAYABQAHAAoADQAPAAwACgAIAAYABwAIAAkADQAQABQAGAAcABoAGQAXABUA
FwAZABsAHAAcAB8AHwAhACEAIAAgACAAIgAiACQAJAAiACAAIAAeAB8AIAAiACMAJAAk
ACQAJAAfAB0AGQAZABsAGwAdABsAFwAUAA4ACQALAA0AEAAUABUAFAASABAADgAKAAcA
BwALAAwADQAPAA0ACQAHAAUABQAGAAcACQALAAsACwAKAAoACgAKAAoACwALAAsADQAK
AAkACAAHAAgACQALAAwADgAQABAAEAAPAA0ACwAJAAoADQAQABEAEAAPAA4ADQAOAA4A
DwAQABIAEgATABMAEQAPAAwACgANAA0ADQANAA4ADwAQABEAEwATABMAEwATABcAGQAZ
ABsAGwAbABsAGwAcAB0AHgAdABwAGwAbAB0AHwAgACMAJgAnACYAJgAmACUAJQAkACEA
HwAcABoAFwAVABMAEAAPABAAEwASABAAEAAQABEADAAHAAYACAAIAAgACAAIAAUABAAD
AAIABAAEAAQABAAGAAYABgAGAAYABgAGAAYABwAIAAkACgAIAAYABAACAAAAAAAAAAAA
BAAGAAgACgAIAAgACAAIAAUABAADAAIA///8//n/9v8BAAwAFwAiADUASABbAG4AewCG
AJEAnACMAHwAbABcAEYAMAAaAAQA///6//X/8P/z//T/9f/2//j/+P/4//j//P8AAAQA
CAAKAA==
         </WaveFormData>
      </LeadData>
      <LeadData>
         <LeadByteCountTotal>10000</LeadByteCountTotal>
         <LeadTimeOffset>0</LeadTimeOffset>
         <LeadSampleCountTotal>5000</LeadSampleCountTotal>
         <LeadAmplitudeUnitsPerBit>4.88</LeadAmplitudeUnitsPerBit>
         <LeadAmplitudeUnits>��V</LeadAmplitudeUnits>
         <LeadHighLimit>2147483647</LeadHighLimit>
         <LeadLowLimit>268435456</LeadLowLimit>
         <LeadID>V1</LeadID>
         <LeadOffsetFirstSample>0</LeadOffsetFirstSample>
         <FirstSampleBaseline>0</FirstSampleBaseline>
         <LeadSampleSize>2</LeadSampleSize>
         <LeadOff>FALSE</LeadOff>
         <BaselineSway>FALSE</BaselineSway>
         <ExcessiveACNoise>FALSE</ExcessiveACNoise>
         <MuscleNoise>FALSE</MuscleNoise>
         <LeadDataCRC32>1261734954</LeadDataCRC32>
         <WaveFormData>
8v/0//X/9//8//r/+v/4//b/9//4//r//f/////////+//3//f/9/wEAAgADAAMABgAG
AAYABwAGAAQAAwADAAYABwAHAAcABgAEAAQABQADAAQABgAHAAgACQAIAAcABQAEAAMA
BAAHAAgACAAIAAUAAwADAAMABQAFAAgADgASABUAGAAiADQASQBfAG4AewCBAHgAaQBa
AD8AEwDr/93/5v/y/+7/yv+F/1D/Sf9N/0n/U/9w/5D/q/+9/8n/1P/e/+X/6//x//j/
/f8BAAIAAgAAAAEAAwAEAAUABwAJAAoACgAKAAkACAAHAAUABgAHAAgACwALAAkACAAH
AAUABAAEAAUABwAJAAoACAAHAAYABQAFAAYACAAJAAsACwALAAoABgAFAAQABAAGAAoA
DAAOAA0ACwAJAAgACAAIAAoACgAMAAwADAAKAAYABQAFAAQABwAJAAoACQALAAgABgAG
AAUABQAFAAQABwAHAAYABAACAAEAAAD//wEAAgADAAQAAwACAAEAAAD+////AQABAAYA
CAAJAAoABwAGAAUABQAHAAkACgALAAkABwAGAAYABgAGAAgACAAMAAwACgAJAAQAAgAB
AAEABAAEAAQABAAGAAQAAwACAAIAAgAEAAUAAwADAAMAAgADAAIAAgADAAUABQAGAAYA
BgAFAAQABAAEAAQABgAHAAgACQAKAAkABwAFAAQABAAGAAcACAAIAAoACAAHAAQAAwAE
AAQABQAIAAgABwAFAAIAAgACAAIAAgAFAAYABwAIAAcABgAFAAQABAAGAAgACgAMAAsA
CQAIAAYABgAGAAYABgAGAAYAAgD9//f/8f/t/+//7v/x//P/9f/4//b/9v/x//D/8P/w
//P/9f/4//n/+P/3//b/9v/3//n/+v/7//3//f/8//v/+v/6//n/+f/8//7/AAABAP//
/v/8//z//f/9//7/AAADAAMAAwABAP3//P/8//z/AAABAAIAAgACAAEA/////wEAAQAD
AAQABgAKAA0AEgAYACgAPwBXAGgAcwB5AHIAYQBSADsAFQDp/9P/1v/m/+z/3P+j/2D/
R/9L/03/Uf9m/4T/n/+x/73/xv/O/9f/3//p//L/+////wAAAAD+//v/+//6//n//v8B
AAMABAADAAEA///9//3//v///wAA//////3//P/9//3//v8AAAIAAwAEAAQAAQD///3/
+//8//7/AQADAAUABQAFAAQAAAD///7//v///wIAAwAEAAMAAQD///7/AAAAAAIAAgAC
AAIAAgAAAP////8AAAAABAAFAAUAAwABAP7//P/8//z//f/+//7///////7//P/5//n/
+f/5//z//v8AAAIAAAD+//z/+v/8//3//////wEAAgACAAIAAAAAAAAAAQADAAUABgAH
AAUAAwACAAIAAgACAAQABAAIAAgABgAFAAEAAAAAAAEABAAEAAQABAAEAAIAAQAAAAAA
AAACAAMABQAFAAUABAADAAIAAgADAAUABQAGAAYABAADAAIAAgAEAAQABgAHAAkACQAJ
AAcABQADAAIAAgAGAAcACAAIAAYABAADAAAAAQAEAAYACQAIAAgABwAFAAIAAgACAAIA
BwAKAAwACAAGAAMAAgABAAAAAgAEAAYACAAIAAoADAAOAAwACQAFAAIABQAIAAsADgAM
AAoACAACAP//+//3//X/8v/w//L/8//z//b/9P/0//X/9v/4//r/+v/5//n/9//7//3/
//8CAAEAAQAAAP//AQABAAAA//8CAAQABQAHAAUABAADAAEAAwAEAAQABgAGAAUABQAG
AAcABwAHAAUABQAGAAgACgAIAAcABgAEAAYABwAHAAkADQANAAkABgAIAAoADwAYACYA
OABNAF0AagBxAHEAbABjAFwARwAbAO3/0//U/+L/7P/g/7v/iv9v/2//c/9x/3z/jv+f
/7H/wf/Q/97/6f/x//f/+P/5/wAAAgADAAIABAAHAAkACwAJAAkACAAGAAgACQAKAAsA
CQAKAAsADAAMAAsACAAGAAkACQAKAAwACQAJAAkACAAIAAcABgAFAAYACAALAA0ADAAL
AAoACAAHAAkACwAOAAsACgAHAAQABgAHAAgACgAJAAgACQAIAAgACAAIAAYABwAHAAgA
CAAHAAcABgADAAQAAgABAAIAAgADAAQABAADAAMAAgAAAAIAAwAEAAUAAgAAAP7//P/+
//7//v/+//z//f////////8AAAAAAAACAAQABgAJAAcABwAGAAUABwAHAAgACgAKAAoA
DAAMAAsACgAHAAUABwAIAAoADQAMAAoACAAGAAoACgALAAwACwAKAAsACwAKAAkACAAG
AAcACAAKAA0ACwAJAAgABgAIAAkACgAMAAoACgAMAA0ADAALAAoABwAIAAkACwAOAA4A
DQAMAAoACwAKAAoACAAIAAoACwANAAsACgAIAAUACAAKAAwADgALAAYABAAHAAgACQAK
AAwADAAMAAwACQAKAAsADAAPAA8ADgAOAAsACgAJAAgACQAKAAsACAAFAAEA/f/7//n/
9v/3//f/+//+//z//P/5//j/+P/4//z//f//////AQABAAEAAgACAAMAAwADAAUABQAE
AAMAAwAEAAQABQAHAAgACQAJAAoACgAJAAoACgAJAAkACgALAAsACwAJAAcABgAGAAYA
BwAHAAcABgAIAAcABQAFAAUABQAFAAgADAAQABUAGgAgAC4ARQBZAGgAcwB5AHYAaQBe
AE8AKwD7/9f/0v/i//L/7v/P/5z/cf9n/2n/Zf9u/4b/m/+r/7v/yv/Y/+P/7f/x//j/
//8FAAYABgAEAAIAAwADAAMABQAHAAgACAAKAAkACAAHAAYABgAGAAYABwAHAAUABAAG
AAUABQAGAAQABQAGAAYABwAHAAcABwAEAAQABQAFAAgACQAKAAoABQAFAAUABgAGAAgA
CAAIAAkACQAJAAoACAAGAAYABAAFAAYABwAGAAUABQAGAAYABwAHAAYAAwAEAAIAAQAC
AAAA///+//z//v///////v/9//3//f/9//3//P/7//r/+v/6//r/+v/4//n/+//7////
AAAAAAAA/v/+//7///8AAAEAAQABAAIAAQABAAIAAQAAAAEAAAAFAAYABQAFAAMAAgAC
AAMABAAEAAQABAAEAAIAAQAAAP///v//////AgADAAQABAABAAAAAAABAAEAAQACAAIA
AwADAAMABAABAAAAAQABAAQABQAGAAUAAgABAAEAAgADAAMAAwACAAUABAAEAAIAAAAC
AAMABQAGAAYABQADAAAAAAAAAAAA//8AAAIAAgAEAAQABAAEAAIAAgACAAIAAwAGAAkA
DAALAAkABgAEAAYABgAGAAYABAAEAAQAAAD6//X/8P/t/+3/7P/v//H/9f/4//b/9v/0
//T/9f/2//j/+f/7//v/+f/5//n/+v/9////AAABAAAA///9//v//P/+////AQADAAQA
BQAFAAIAAAD9//z///8BAAQACAAGAAUABAABAAAAAAABAAIABgAHAAgACAAGAAUAAwAD
AAMABQAJAAoADAAQABMAGAAkADoAVQBrAHgAfQB7AHAAXwBMAC0AAwDj/9//7P/0/+T/
sv9v/0j/Sf9N/1H/Y/+A/5r/rf+5/8P/0P/c/+f/8f/7/wIABQAFAAQAAgD+////AQAC
AAMABQAHAAgACAAGAAUABAADAAYACAAKAAwACgAJAAYABAAEAAMAAwAEAAcACQALAAwA
CgAJAAgABwAHAAgACgALAAoACQAIAAYABgAHAAgACgAKAAwADAAMAAoACQAIAAgACAAI
AAoACgAJAAgABwAEAAYABwAJAAoADAANAA0ACwAJAAQAAAD+/wIABQAIAAoACgAJAAcA
BAADAAMAAwADAAYABgAGAAYABwAGAAUABAAGAAcACQAJAAgACAAHAAYABgAGAAYABwAJ
AAsADAANAAsABwAEAAIABQAGAAkACgAJAAgABQADAAQABAAFAAcACgAKAAoACgAJAAYA
BAACAAQABgAKAA0ACgAJAAgABgAHAAYABgAHAAsACwAMAAwACQAHAAUABAAHAAgACwAN
AAoACQAIAAUABQAFAAYACAAMAA0ADgAOAA0ACgAIAAQABwAKAAwADwANAAwACgAHAAcA
CAAJAAoADQAOAA4ADgAHAAIABgAIAAoADAANAA4ADwAQAA4ADgAOAA4AEAAPAA0ADAAO
AA4ADgAOAA4ADgAOAAoABwADAP///f/6//b/9v/1//n//P/6//r/+v/6//v//P/+////
AQABAAMAAwADAAQAAgADAAMAAwAEAAUABQAFAAUABgAGAAcACAAIAAgABwAIAAgABwAI
AAcABwAIAAoADQANAA0ACwAJAAgACAAIAAgACQAKAAoACwALAAoACwAHAAUABwAKABAA
FAAbACQAMAA+AFEAYQBwAH0AgQB6AHEAYgA/ABEA7f/f/+b/7v/o/8D/e/9O/03/Uf9R
/13/eP+U/6n/u//N/9z/5v/v//X/+//+/wEABgAIAAkACAAGAAcABwAHAAcACQAKAAoA
DAALAAoACQAHAAgACQAKAA0ADQALAAoADAALAAsADAALAAsACwAKAAsACwALAAsACgAK
AAsACwAMAA0ADgAOAAsACwALAAwACwAMAAsACgALAAsACwAMAAkACAAJAAgACwAMAA0A
DAALAAsADAAMAAwADQANAAsADgAMAAsADAAJAAkACQAIAAoACwALAAoACwALAAsACwAJ
AAgABwAGAAcACAAJAAoABgAFAAUAAwAIAAoACwAMAAwADAAMAA0ADAANAA0ADQAOAA0A
DQAOAAwACgAKAAgADQAOAA0ADQANAAwADAANAA0ADAALAAoACwAKAAoACgAHAAYABwAH
AAgACQAKAAoACQAIAAgACQAJAAkACgAKAAsACwALAAwACQAIAAkACQAMAA0ADgANAAoA
CQAJAAoACgALAAwADAAOAA4ADwAOAAoACgAJAAkACwAMAAwACwAOAAwACgAIAAYACQAK
AAsADAAMAAwADAAMAAsADAANAA4AEAARABEAEgARABAADwAOAA4ADgAOAAoABwADAP//
/f/5//b/9//3//v//v/8//z/+v/6//v//P/9//3//v/9/wAAAQACAAQAAgADAAMAAwAG
AAcABwAHAAcACAAIAAkACgAKAAoACQALAAoACAAIAAgABwAHAAgACgALAAwACwAHAAYA
BgAGAAoACwAMAAwACgAJAAcABwAFAAUABwAMABQAGAAZABwAJAAwAEMAVQBmAHEAfQB6
AG0AYABRAC0A+//V/8z/3P/w/+7/0f+a/2//Y/9l/2P/bv+E/5X/qf+//9L/2v/h/+n/
8f/4////BQAGAAYABAACAAMAAwADAAUABwAIAAgACAAHAAYABQADAAQABQAGAAoACwAK
AAoACAAHAAcACAAGAAcACAAIAAoACQAIAAcABQAGAAgACQALAAsACwAKAAcABwAHAAgA
BgAIAAgACAAIAAcABgAGAAQABAAGAAYABwAIAAkACAAEAAMAAwACAAYABwAHAAUABwAE
AAIAAgABAAEAAQAAAAIAAwADAAIA/v/9//z/+//8//z//P/8//3//v///wAA/////wAA
//8BAAIAAgACAAAAAAAAAAEAAQADAAQABQAHAAUABAAEAAUABgAJAAoADgAOAAwACwAG
AAQAAwADAAgACAAIAAgACQAIAAgACAAGAAYACAAJAAkACQAJAAgABwAGAAYABwAHAAcA
CAAIAAgABwAGAAYABAAEAAYABwAIAAkACgAJAAgABwAHAAgACAAJAAoACgAMAAoACQAG
AAMABAAEAAUACAAIAAcABQAGAAYABgAGAAMABAAGAAYABgAGAAYABgAGAAYABwAKAA0A
EAAOAA0ACwAKAAgACAAIAAgACAAIAAgABAAAAPv/9v/z//L/8P/y//P/9//6//j/+P/2
//b/9//4//r/+//9//3/+//7//v//P/+/wEAAwAFAAMAAwACAAEA//8AAAAAAQAEAAYA
CAAJAAYABAABAAAAAwADAAQABgAJAAkACQAHAAMAAgACAAIABgAHAAgACAAHAAUAAgAB
AAMABQAJAAwADgAQABUAGAAiADgAUQBlAHIAdwB3AGwAWwBMADMACwDj/9H/2P/q/+7/
1v+n/3b/Yf9j/2P/af9+/5T/p/+3/8X/zv/Y/+H/6//z//j//f///wAAAAD+/wAAAQAB
AAEABQAHAAgACAAFAAMAAQD/////AAABAAIABAAFAAQABAACAAEAAQACAAQABQAGAAYA
BQADAAEA//8AAAIABQAHAAUABQAFAAQA////////AAAAAAIAAgACAAAA///+//7/AQAC
AAUABgAEAAQABAACAP////8AAAAABAAFAAUAAwABAP7//P/8//z//f/+//7/AAABAAEA
AAD8//v/+v/5//z//P/8//z/+v/4//b/9P/0//X/9//3//r//P/9//7/+//6//n/+f/+
/wEAAwAFAAQAAQD///7/AAAAAAIAAgADAAIA///9//7//v///wEABAAEAAQABAADAAAA
/v/8//7//v8AAAEAAwADAAMAAgAAAP7//f/9/wAAAQADAAQAAgABAAAAAAAAAAAAAgAD
AAMAAwADAAEAAAD/////AAAEAAUABgAGAAQAAgABAP7/AAACAAMABQAGAAYABQADAAAA
AAAAAAAAAQAEAAQABAAEAAQAAwACAAEAAAACAAYACgAOAAoABwADAAAAAwAEAAUABgAG
AAYABgACAPz/9//y/+//8f/w//P/9f/1//b/8v/w//D/8v/1//j/+P/5//v/+//4//f/
9v/2//n//f8AAAMAAQD///z/+f/7//7/AAADAAMABAAFAAUAAwACAAAAAAACAAMABQAI
AAcABQADAP//AQACAAQABgAHAAcABwAGAAQAAwABAAEABQAHAAkACgAKAAwADwAYACgA
PABTAGcAcgB3AHUAagBbAEoAMQAJAOf/3//s//D/4v+w/23/Rv9J/1H/Uf9h/37/mP+n
/7X/w//O/9z/6//1//v/AAADAAQAAgD///r//v8BAAMABQAGAAcABwAGAAQAAwACAAEA
AgAEAAYACAAIAAcABAACAAQAAwADAAQABgAHAAgACAAGAAUABAADAAUABgAIAAkABgAF
AAQAAgACAAMABAAGAAYACAAIAAgABgAFAAQABAAEAAQABgAGAAQABAAEAAIABAAFAAcA
CAAJAAkACAAFAAQAAAD9//z//v8BAAQABgAEAAMAAQD+//7///8AAAEAAgACAAIAAgD+
//z/+v/4//z///8DAAUABQAEAAIAAAAAAAAAAAABAAEAAwAEAAUABQADAAIAAgAEAAQA
BgAGAAUABAABAP///v/+////AQACAAIAAgACAAAA/v/9//z//f/+/wEAAwABAP///f/6
//v//P/+/wEAAQABAAIAAgACAAEAAAAAAAIAAgAEAAUABAADAAIA//8BAAEAAgAEAAQA
BQAGAAYAAwAAAP7/+v/8/wAAAwAHAAYABAABAP3///8AAAEAAgADAAQABAAEAPv/+v/7
//z//f/+////AAABAAIAAQACAAMABAAFAAUABAAEAAQABAAEAAQABgAGAAYAAgAAAPv/
9v/z/+//7P/t/+3/8f/0//L/8v/x//L/9P/2//X/9f/2//X/9//3//f/+P/4//n/+f/5
//r/+//7//v/+f/6//r/+//7//z//f/9//7//v/9//7//////wAAAgAFAAUABQADAP7/
/P/7//r//v///wAAAAABAAEAAAABAP3/+////wIABgAKAA8AFAAeACwAPQBPAF4AawBz
AHQAaQBaAEUAIQDz/9P/1P/m/+z/3v+p/2T/Rf9F/0n/Tf9e/3r/l/+t/7//zP/U/9v/
4f/p/+7/9f/8//7////+//z//f/9//3//f///wAAAAABAAEAAQABAAAAAAAAAAAAAgAD
AAIAAgACAAEAAQACAAAAAQACAAIAAwADAAMAAwABAAAAAAD//wIAAwAEAAQA////////
AAACAAQABAAEAAQAAwACAAIAAQAAAAEAAAADAAQABQAEAAMAAwAEAAQABAAFAAUAAwAE
AAIAAQACAAEAAQABAAAAAgADAAMAAgD//////////wIAAgACAAIAAgACAAIAAgD/////
AAD//wEAAgACAAIAAgACAAIAAwADAAUABgAHAAgABwAHAAgABgAEAAQAAgAHAAgABwAH
AAMAAgACAAMABQAEAAMAAgADAAIAAgACAP///v//////AwAFAAcACAAFAAQABAAFAAYA
BQAFAAQABgAFAAQABAADAAIAAwADAAYABwAIAAcABQADAAIAAgAFAAcACQAKAAoACAAH
AAQAAwAEAAQABQAHAAgACAAHAAQABAAEAAQABQAGAAYABgAHAAYABQAFAAEAAgAEAAYA
BgAGAAYABgAGAAYABgAGAAgACgAMAA4ADQALAAoACgAKAAoACgAKAAoACgAGAAAA+//2
//P/9P/y//T/9f/5//z/+v/6//X/9P/0//T/9//5//z//f////////8AAAAAAQABAAEA
AwADAAIAAQD//wAAAAABAAQABgAIAAkACAAGAAMAAgABAAEAAgAEAAYABwAIAAcAAwAC
AAIAAgACAAMABAAEAAYABQADAAMAAQABAAMABgAKAA4AEwAaACgAOgBNAF0AagB1AHcA
bABfAEwAKwD9/9f/zf/Y/+j/6v/S/53/bv9h/2H/Xf9l/4D/mP+r/7v/yf/S/97/5//r
//P/+v/9/wEAAgACAAAAAAABAAEAAQAFAAcACAAIAAYABQAEAAMAAwAEAAUABgAJAAkA
BwAGAAUAAwACAAIAAwAFAAcACAAHAAUAAwABAP//AAACAAMABQAHAAkACgAGAAUABAAE
AAQABgAGAAYABgAFAAQABAADAAIAAwACAAUABgAHAAYAAgABAAEAAAAEAAUABQADAAEA
/v/8//z/+v/7//z//P///////v/8//v/+//7//v//v/+//7//v/7//r/+f/4//b/9//5
//n//P/+////AAD8//z//P/9////AQACAAMABAADAAMABAACAAIABAAEAAcACAAHAAcA
BQAEAAQABQAIAAgACAAIAAgABgAFAAQAAwACAAMAAwAGAAcACAAIAAYABAADAAMABwAH
AAgACAAKAAkACAAIAAYABgAIAAkABwAHAAcABQAEAAMAAwAEAAgACQAKAAoACgAIAAcA
BAADAAQABAAFAAcACAAIAAcAAwACAAEAAAACAAQABQAGAAcABgAFAAUAAwAEAAMABAAF
AAYABwAIAAUABAADAAIABQAIAAsADgANAAsACAAGAAgACAAIAAgABgAGAAYAAgAAAPv/
9v/z//P/8v/1//f/+P/6//f/9v/2//b/9//4//z//f///////v/9//z//P/+/wEAAwAF
AAMAAwACAAEA//8AAAAAAQAEAAYACAAJAAgABgADAAIABgAHAAkADAAKAAkACAAFAAMA
AgACAAIABgAHAAgACAAKAAkABwAHAAUACQAPABAADgAMAA8AEgAWACQAPQBXAGoAcwB5
AHgAbQBgAE8ALQABAN//1P/g//L/8P/P/5j/af9h/2f/af90/4z/of+t/7v/xv/Q/9v/
5f/x//r/AQAFAAYABgAEAAQABQAFAAUACAALAA0ADgAMAAkABgADAAYACAAKAAwACwAL
AAkACAAKAAkACQAKAAgACQAKAAoACQAHAAUAAwAEAAYACQALAAkABwAFAAIAAAABAAIA
BAAHAAoACwAMAAoABwAEAAIAAwAEAAcACAAHAAYABQACAAMAAwAEAAQABgAHAAcABQAE
AAAA/f/8////AQADAAQAAgABAP///P/9//3//f/9/wAAAAAAAAAA/P/6//j/9v/4//v/
//8BAAEAAAD+//z/+//8//3///8DAAUABgAHAAUAAwACAAIAAwAEAAcACAAHAAYAAwAB
AAIAAgADAAUACAAIAAgACAAFAAIAAAD+/wEAAgAFAAcABwAHAAcABgAFAAQABAAFAAkA
CQAKAAoABwAFAAMAAgADAAQABwAJAAcABwAHAAUABgAFAAUABgAKAAsADAAMAAkABgAE
AAAAAQAEAAYACQAKAAoACQAHAAQABAAEAAQABwAIAAgACAAFAAIAAQABAAQABAAEAAQA
BAAGAAYABgAGAAgACgAMAA4ADAALAAkACAAIAAgACAAIAAkACgALAAgAAgD9//j/9f/y
//D/8v/z//f/+v/4//j/9v/2//f/+P/7//3/AAABAAAA///+//7/AQADAAQABQAFAAUA
BAADAAEAAgACAAMABgAIAAoACwAKAAgABQAEAAMAAwAEAAYACAAJAAoACQAFAAQABAAE
AAcACQALAAwACwAJAAYABQAHAAcACwAOABAAFAAVABgAIgA0AEsAWwBsAHsAfwB0AGcA
WgBBABkA7//Z/+D/8v/0/9r/o/9o/1P/V/9Z/1//dP+Q/6P/sf/B/9D/2v/l//H/+f8A
AAUABgAGAAUAAgAAAAEAAQABAAUACQAMAA4ACwAJAAcABQAHAAgACQAKAAsACwAJAAgA
BgAFAAUABgAHAAkACwAMAAoACQAIAAcABwAIAAoACwANAA0ADQAMAAgABwAGAAYABwAK
AAsADAAKAAkACAAIAAoACgAMAAwADAAMAAwACgAIAAcABwAGAAkACwAMAAsACQAGAAQA
BAAFAAcACQAKAAsACwAKAAgABQAFAAUABQAGAAYABgAGAAIAAAD+//z///8BAAQABQAH
AAgACAAIAAUABAADAAMABgAJAAsADQALAAkACAAIAAgACAAKAAoADAAMAAoACQAHAAYA
BgAHAAwADAAMAAwACwAIAAYABAAGAAYACAAJAAsACwALAAoABwAEAAIAAQAEAAUABwAI
AAYABQAEAAQABgAIAAwADwANAA0ADQALAAcABQAEAAQACAAJAAoACgAIAAYABQACAAUA
CAAKAA0ADAAMAAsACQAIAAgACAAIAAkACgAKAAoABwAEAAMAAwAEAAcACAAJAAoACgAK
AAoACgAIAAoADAAOABAADwANAAwACgAKAAoACgAKAAoACgAGAAMA///7//n/9//0//X/
9f/5//z/+v/6//f/9v/2//b/+v/7//3//f/+////AAACAAIAAwADAAMABQAFAAQAAwAB
AAIAAgADAAcACAAJAAkABwAGAAQABAAFAAUABgAIAAsACwALAAkABQAEAAQABAAGAAcA
CAAIAAgABwAFAAUAAwADAAcACAAMABAAFQAYACIAMgBJAFsAbAB5AH8AdgBrAF4AQwAb
AO//2//i//D/8P/W/5X/Vv9F/0v/Sf9P/2r/iv+j/7X/w//Q/9r/3//n/+//+P///wUA
BgAGAAQAAgADAAMAAwAFAAcACAAIAAgABwAGAAUAAwAEAAUABgAJAAkABwAGAAQAAwAD
AAQAAgADAAQABAAFAAUABQAFAAMABAAGAAcACQAJAAkACAAEAAMAAgACAAMABgAHAAgA
CAAHAAYABgAGAAYACAAIAAoACgAKAAgABwAHAAgACAAKAAsACwAJAAkABgAEAAQAAgAD
AAQABAAHAAcABgAEAAMAAwADAAMABAAEAAQABAADAAIAAQAAAP7///8BAAEABQAGAAYA
BgADAAIAAQABAAQABwAJAAsACQAHAAYABgAFAAQABQAEAAgACAAGAAUAAwACAAIAAwAE
AAQABAAEAAYABAADAAIAAgACAAQABQAFAAUABQAEAAUABAAEAAUABwAHAAgACAAGAAUA
BAAEAAQABAAGAAcACQAJAAkABwAEAAMAAwAEAAYABwAIAAgACQAIAAgABgAFAAYABgAH
AAoACgAJAAcABAAEAAQABAAFAAYABgAGAAcABgAFAAUAAwAEAAcACAAIAAoACgAKAAoA
CQAIAAcABgAIAAoADAAOAA0ACwAIAAYABwAIAAkACgAMAAwADAAIAAMA/f/3//P/9f/0
//f/+f/5//r/9v/0//T/9P/1//b/+P/5//v/+//7//v/+//8////AwAGAAkABwAFAAIA
//8BAAIAAgADAAQABAAEAAMAAwACAAAAAAADAAUACAAMAAkABwAFAAEAAwAEAAYACAAJ
AAkACQAIAAcABQACAAEABwAJAAkABgAKAAwADQASACAAMgBJAF0AbAB3AHcAbgBfAFQA
PwAXAOv/1//a/+r/8P/a/6n/cP9Z/2H/Zf9l/3T/iv+f/6//u//G/9b/5//x//v/AgAF
AAcABgAEAAAAAQADAAQABQAHAAkACgAKAAcABQADAAEAAwAGAAkADAAKAAkABgAEAAUA
BQAGAAgACAAJAAoACgAJAAcABQADAAQABgAJAAsACgAJAAgABgAGAAcACAAKAAgACgAK
AAoACAAHAAYABgAHAAgACwAMAAoACAAGAAIAAwADAAQABAAJAAsADAALAAoABgADAAIA
BQAHAAkACgAHAAUAAgD+/wAAAQACAAMAAgACAAIAAgABAAAA///+/wEAAwAGAAcABwAG
AAQAAgADAAQABQAHAAcACQAKAAsACQAHAAYABgAIAAoADgAQAA8ADgALAAkABwAGAAYA
BwALAAwADQAOAAwACgAJAAgADAAOABIAFQATABEADwAMAAsACgAKAAsADwAPABAAEAAP
AA0ACwAKAAwADAAOAA8ADgANAAwACQALAAsADAAOAA4ADwAQABAAEAAOAA0ACgANABAA
EgAVABIAEAANAAkACQAKAAsADAAPABAAEAAQAA4ADAAKAAkACwAOABEAFAAVABQAEwAQ
AA8ADwAQABMAEwAUABQAFAASABIADgAOAA4ADQAOAA4ABQADAP7/+//9//3//f/+//3/
//8AAAAAAgABAAAAAAADAAcACgAOAA0ADAAKAAgACwAMAAsADgAMAAwADAAMAAwADAAM
AAwADwAQABEAEgARABAADwAOABAAEAAQABAAEQASABMAFAATABIAEQAQABIAEgASABIA
EQAQAA8ADgAPABAAEQASABgAHAAgACQANABCAFAAXgBmAGwAcgB4AGIATgA6ACYAFwAI
APn/6v/X/8T/sf+e/5b/jv+G/37/j/+e/63/vP/I/9T/4P/s//T/+v8AAAYACgAMAA4A
EAAQAA==
         </WaveFormData>
      </LeadData>
      <LeadData>
         <LeadByteCountTotal>10000</LeadByteCountTotal>
         <LeadTimeOffset>0</LeadTimeOffset>
         <LeadSampleCountTotal>5000</LeadSampleCountTotal>
         <LeadAmplitudeUnitsPerBit>4.88</LeadAmplitudeUnitsPerBit>
         <LeadAmplitudeUnits>��V</LeadAmplitudeUnits>
         <LeadHighLimit>2147483647</LeadHighLimit>
         <LeadLowLimit>268435456</LeadLowLimit>
         <LeadID>V2</LeadID>
         <LeadOffsetFirstSample>0</LeadOffsetFirstSample>
         <FirstSampleBaseline>0</FirstSampleBaseline>
         <LeadSampleSize>2</LeadSampleSize>
         <LeadOff>FALSE</LeadOff>
         <BaselineSway>FALSE</BaselineSway>
         <ExcessiveACNoise>FALSE</ExcessiveACNoise>
         <MuscleNoise>FALSE</MuscleNoise>
         <LeadDataCRC32>744292605</LeadDataCRC32>
         <WaveFormData>
AAADAAQABwAJAAcABQADAAIAAgACAAEAAQABAAEAAAD9//z/+//7//r/+v/6//r/+v/7
//3//v/7//v/+v/7//7//v///////f/7//v//P/6//v/+//9/////v/9//r/+f/4//f/
9//5//v//P/9//v/+f/4//j/+P/5//v//f/+//7/AQAEAA4AHgAzAEkAZwCEAJkAqgC0
AKkAkgB5AGgAXABNACYA1/98/0b/Jv8A/+H+7f4Z/03/ef+W/6j/uP/H/9L/2P/h/+j/
7//z//f/9//1//f/+P/4//j//P/+//////////7//f/9//z//P/+////AAABAAIAAwAA
AP3//P/8//7/AQADAAQAAgABAAEA//8BAAIAAwAFAAgACAAIAAcABQAEAAMAAwAIAA0A
DgAQAA8ADgANAAwAEAARABMAFQAZABoAGgAaABoAGwAcAB4AIwAmACkAKgArACwALgAw
AC8ALwAxADAANQA1ADQAMgAxAC8ALgAuAC8ALwAwADAALgArACkAKAAlACMAIgAgACIA
IgAiACEAHgAZABcAFQAVABUAFQAUABAADQAKAAYABwAHAAcABwAJAAgABgAEAAEA/v/6
//j/+v/7//z//f/9//z/+//6//j/+P/5//v/+//7//r/+v/6//n/+f/6//z//P/9//3/
/f/8//v/+//5//r//P/9////AAABAAIAAAD+//3//P8AAAEAAgACAAIAAgAAAP7//P/9
//7///8CAAIAAQD///v//P/8//z//P/9//7///8AAP///P/7//r//f///wIAAwAEAAQA
AwADAAEAAQABAAIABgAHAAcABQD///v/9//z//X/9v/6//z/AQADAAEA///6//j/9//2
//f/9//3//f/9P/z//L/8f/x//L/8v/y//D/7v/t/+3/7P/s/+3/7f/x//L/8v/z//H/
7//t/+3/7v/u/+//7//z//P/8v/x/+z/7P/s/+z/7//w//H/8f/v/+//7f/s/+z/7v/x
//H/8//2//b/9//4/wAAEgAlADsAVwB0AIcAlACiAJ0AhABpAFgATgBFACwA6/+K/0D/
Gv/6/t3+3f4B/zX/Zf+C/5T/pP+x/7z/xv/R/97/6f/t//H/8f/v/+3/7P/q/+j/7f/w
//L/8//x//D/7//v/+7/7v/w//H/7//v/+//7//x/+//7//w//P/9f/2//b/9f/z//L/
7//y//T/9v/5//z//P/8//v/+f/4//f/9//7//////8AAP7//v/+//7/AgADAAUABwAL
AAwADAAMAAsADQAPABIAFwAaAB0AHgAcABwAHQAeAB4AHwAiACIAJwAnACYAJAAiACEA
IQAiACUAJQAmACYAIwAfABwAGgAYABcAFwAWABcAFgAVABMADwALAAoACQALAAsACwAK
AAYAAwAAAPz/+//7//v/+//7//r/+P/2//P/8v/w//D/8f/x//H/8f/v/+7/7f/s/+7/
7v/v//H/8f/x//D/8P/w/+//7//w//D/8P/x//H/8f/w/+//7//x//L/9P/1//j/+P/4
//j/9v/0//P/8v/2//f/+P/4//b/9v/0//L/8//1//f/+f/4//j/9//1//X/9P/0//b/
+v/8//7//f/6//f/9v/1//T/9//2//f/+P/5//v//v////3//P/6//n//f///wEABAAD
AAMAAgD///7/+//4//X/8v/y//X/9v/5//v/+f/3//j/+P/5//r/9//1//P/8f/0//X/
9v/3//T/9P/z//L/8v/w/+//7//x//L/9P/1//P/8v/w/+//8f/x//H/8//z//L/8v/x
//H/8f/w/+//7v/w//L/9P/z//L/8f/v//H/8//z//T/+P/4//P/8//z//T/+P///wgA
FgAmADcARwBdAHQAhwCaAKwApwCIAGcAUgBIAEMALADt/5r/WP8y/xT//f75/hP/O/9f
/37/mv+u/8H/0P/a/+H/5P/l/+3/8//1//X/9//6//z//v/8//z/+//5//3//v///wEA
AAAAAAIAAwACAAEAAAD//wAA//8AAAIAAAABAAEAAAACAAEAAQD//wMABAAFAAcABgAG
AAYABQAGAAgACgANAAwADQAKAAgACgAMAA4AEAAQABEAEwAVABUAFgAWABYAGgAdACAA
JAAlACYAJwAmACcAKAAqACwALgAvADIAMgAyADEALwAsAC8ALwAwADIAMAAtACsAKAAp
ACcAJgAmACIAIQAhACAAHgAcABoAFwAZABcAGAAZABcAFQATABAAEQARABEAEAAPAA8A
DwAPAA4ADAAJAAYABwAIAAgACgAHAAUAAwABAAMABAAFAAYABAAEAAUABwAEAAMAAQAA
AAIAAwAFAAgACAAGAAUAAwAFAAYABwAJAAcACAAKAAsACwAKAAkACAAKAAoACwAMAA0A
DQANAAwADgAOAAwACgAIAAkACgALAAsACgAIAAUACQAKAAwAEAAMAAoABgAHAAgACQAK
AAsACgALAAwACgALAA0ADQARABIAEgATABAADwAOAA4AEgATABMAEQAQAA0ACgAHAAUA
BAAGAAYACwANAAsACQAHAAYABgAGAAcABwAHAAcABgAFAAQAAwACAAIAAQAAAAMAAgAC
AAMAAQAAAAAA//8BAAIAAgADAAQAAwACAAMAAgACAAMAAwAFAAUABAADAAAAAAAAAAAA
//8AAAEAAQABAAEA///+/wAA/v///wEAAwAGAAoADQAQABoAKgA9AFMAZwB+AJMApAC2
ALkApAB/AGQAWABXAFAAIwDQ/4D/UP8y/xP/A/8T/zv/Y/+E/6D/sv/F/9b/4P/n//D/
+f/+/wMABAADAAMABAAEAAQABAAGAAcABwAIAAgACAAJAAkACAAJAAkACwALAAsACwAL
AAkACQAKAAkACwAMAAwADQANAA4ADQAMAAwADAANABEAEgATABMAEAAQABAAEQARABUA
FQAWABcAGAAZABoAGQAZABoAGwAeACAAIQAiACEAIwAlACgAKQAsAC8AMAAxADIANAA2
ADUANQA3ADYAOwA7ADoAOAA6ADkAOQA6ADkANwA2ADQAMwAxADAAMAAtACsAKgAoACkA
KAAnACUAIwAfAB4AHQAbABsAGwAaABgAFwAWABQAEgARABAADwAQABAADwAOAA0ADAAK
AAoACQAJAAkACQAJAAgABwAGAAQABAAFAAcACAAJAAkACgAIAAcABwAIAAgACAAJAAkA
CgAKAAoACwAJAAgACAAHAAkACgALAAwACwAKAAoACgALAAsACwAKAAwADgAOAA4ADQAN
AA0ADQAOAA4ADQALAAsACgAKAAwACgAOABAAEAANAAwACwAKAAoACAAIAAgACgANABEA
EwATABIAEAAPABEAEQARABIAEgATABMAEQALAAcAAwD/////AAAEAAYACwANAAsACQAH
AAYABgAGAAUABQAFAAUAAwABAP///f/+/wAAAQACAAEA/v/8//v//P/8//3//f/9//7/
/v////7/+//4//f/+v/8////AQABAP///P/5//n/+v/7//z//f/+///////+//3/+v/4
//j/+v/9//3/+//8//z///8GABQALgBJAF8AdwCMAJ8ArgCyAKEAigB1AGYAXABLABgA
vf9m/zr/HP/4/un+A/8z/2P/g/+W/6j/uv/H/9T/4P/t//b/+f/6//v/+P/z//T/9v/3
//j//P/+///////9//z/+//7//3//v8BAAMAAgABAAAA//////3//f/+/wEAAwAEAAQA
BAADAAMAAQAFAAYABwAJAAkACAAHAAUABQAGAAcACQANABEAEQASABAAEAAQABAAEwAV
ABgAGwAaABoAGQAYABwAHwAiACYAKQAsAC8AMAAtACwALAAsADAAMwA4ADoAOwA7ADoA
OAA2ADUANQA2ADgANwA3ADYANAAxAC8ALgAtAC0ALgAuACoAKAAmACMAIQAdABwAGwAZ
ABkAGQAYABIADwAMAAgACgALAAwADQAKAAgABQACAAIAAgABAAIAAwADAAMAAwAAAP7/
/P/6//z//v8BAAUAAgABAP///v8AAP////8AAAIAAgADAAMAAAD+//z/+//+/wAAAwAF
AAQAAgAAAP7//v/+////AAACAAMABAAEAAEAAAD9//r//P///wIABQAFAAQAAgD//wEA
AAAAAAIAAgAEAAQAAwD8//j/+v/8//7/AAADAAIAAwAEAAMAAwAEAAMABgAGAAUABQAH
AAcABwAIAAgACQAJAAcABQADAAEA///7//r//P/8/wEAAwABAP//+//6//r/+v/5//n/
+f/5//n/+f/5//n/9v/2//X/9P/1//T/9P/1//T/9P/1//X/9P/0//P/8//0//P/8v/z
//T/9P/1//X/+f/5//j/9//y//L/8v/y//H/8v/z//P/9f/1//P/8v/w//D/8f/z//X/
+P/6/wEABgAOABwALQBHAGcAggCXAKwAtAChAIQAbQBcAFAAPQASAL//Zv80/xT/7v7Z
/u3+G/9L/3H/jP+k/7j/xf/Q/9r/4f/m/+v/8P/1//b/9f/0//T/8//y//L/9P/1//X/
9//2//X/9f/0//T/9v/3//f/9//3//f/+f/3//f/+P/4//n/+f/4//v/+//8//v//P/8
//z//f8AAAAAAAD///7//v/+//////8DAAMABAAGAAYABgAGAAUABQAGAAcADAAOAA8A
EAATABUAFwAaABsAHgAhACIAJQAmACgAKgArACsALQAsAC8ALwAuACwALgAtAC0ALgAt
ACsAKgAoACgAJwAnACgAIwAfABwAGAAaABoAGgAZABcAEwASABEAEAAPAA4ADAALAAkA
BwAEAAEA///9//v//f/+//7//v/8//r/9//2//b/9f/0//P/9P/0//T/9P/x//D/8P/x
//P/8//y//L/9P/z//P/9P/0//T/9f/1//b/9v/2//f/9P/0//X/9f/3//j/+f/6//f/
9v/2//b/9//3//f/9v/4//r/+v/6//j/9//2//X/9//4//j/9//7//r/+P/0//T/9f/2
//f/+P/4//b/9v/2//b/9//5//n//P/+////AQD///////8AAAAAAQABAP///f/7//n/
9//z//L/9P/0//j/+//6//n/+f/4//j/+P/1//X/9f/1//X/9f/1//X/9P/0//P/8v/z
//L/8v/z//D/8P/x//H/8//0//T/9f/3//X/8//z//H/8P/w/+//9P/1//X/9f/w//D/
8P/w//P/9P/1//X/9f/1//P/8v/w/+7/7//z//v//v/8//3/AAAGABIAIwA5AFEAbACD
AJQAogCnAJIAawBOAEIAQwA6AA8AvP9q/zb/Fv/3/un+/f4j/0v/cP+O/6b/t//C/8z/
1f/e/+n/7v/z//T/8//x//L/8v/y//L/9P/1//X/9//2//X/9f/z//L/8//z//X/9//5
//v/+v/3//b/9v/3//n/+v/6//r/+f/5//f/+f/6//v//f/+//7//v/9//7//v/+////
AAADAAIAAgAEAAQABAAEAAUABQAGAAcACgAMAA0ADgAMAA0ADgAQABUAGAAbABwAHgAe
AB8AIAAhACEAIwAiACYAJwAnACYAJQAjACIAIgAkACMAIwAiACEAHwAeAB4AGgAZABkA
GAAXABYAFQATABMADwAOAA0ADQANAA0ADAALAAkABwAEAAUABQAFAAUABgAGAAUABAAB
AP7/+v/4//r/+//8//3//f/8//v/+v/5//j/+P/5//n/+f/4//j/+v/5//n/+v/6//r/
+//7//3//P/7//v/+//8//7///8BAAIAAwAEAAIAAAD///7/AAABAAIAAgAEAAQAAgAA
AP7///8AAAEABAAEAAMAAQD///7//v8AAP7/AAAAAAAAAAAAAAAA/v/+//7/AAADAAcA
CQAJAAgABgAFAAMAAwADAAQACAAJAAkABwACAP///P/5//b/9v/5//r//v8BAAAA////
//7//v/+//v/+//7//v/+P/3//b/9f/2//j/+f/6//j/9v/1//X/8v/y//P/8//2//j/
+f/7//j/9f/y//H/9P/0//X/9f/3//f/9v/1//D/8P/w//D/8//0//X/9f/0//P/8P/u
//D/8v/1//n/+f/2//j/+/8CABIAJgA9AFMAaQB+AI0AmgCiAJUAeABdAEoARABDACQA
2/+A/0b/Jv8K//P++f4d/0f/bf+K/5z/rP+7/8j/1P/d/+b/6//u//H/8P/t/+7/8P/x
//L/9v/4//n/+f/4//b/9P/z//L/8v/0//X/9v/3//j/+f/3//X/9f/2//n/+//8//z/
+//5//j/9f/4//r//P///wAAAAAAAP///P/8//z//f///wMAAwAEAAIAAgACAAIABQAH
AAoADQAPABAAEAAQAA8AEQATABYAGwAeACEAIgAhACAAIAAgACIAIwAmACYAKgArACsA
KgApACcAJgAmACgAJwAnACYAIwAfABwAGgAYABcAFwAWABYAFgAWABUAEgANAAsACQAM
AA0ADgAOAAgABQACAP7//v///wAAAQAAAP7/+//4//n/+P/2//b/+P/5//r/+//2//T/
8v/w//P/9P/2//n/+f/5//j/+P/3//X/9P/0//j/+P/5//n/+//6//n/+f/5//r//P/9
//3//P/7//r/+f/4//j/+P/7//3///8AAP///v/7//j/+v/7//z//f8AAAAA///9//z/
+v/5//r/+v/+//7//v/+//7//f/6//n/+P/7////BAAHAAQAAgD///3///8BAAMABgAG
AAcABwAFAAAA/f/6//f/+P/6////AgABAAEA/f/5//r/+v/7//z/+f/5//n/+f/2//X/
9P/z//b/+P/5//r/9//0//L/8f/z//T/9v/3//f/+P/4//n/9//1//P/8//1//b/+P/5
//j/9//1//P/8v/0//b/+P/4//j/+P/3//b/9f/y//D/9P/2//n/9//3//b/9v/7/wYA
FAAmAD0AUwBrAIAAkQCiAKgAnwCKAHMAZABYAEMADgCz/17/NP8Y//b+5/7//i3/W/95
/47/oP+y/8P/1P/g/+n/8P/z//T/9f/y/+3/7//y//T/9v/3//j/+P/3//f/9v/1//X/
9//4//v//f/8//v/+v/5//v/+f/5//r/+f/7//z//P/8//v/+//5//3//v///wEA///+
//3/+//9//7///8BAAEABQAFAAYABgAGAAYABgAIAAkACwANAA4ADgANAAwAEAATABYA
GgAbAB4AIQAiACAAIAAhACIAJQAnACsALAAuAC0AKwAoACkAKQAqACwAKgApACkAKAAj
AB8AHAAaABwAHQAfACAAHQAaABcAEwARAA0ADAALAAkACQAJAAgAAwABAP///P/9//3/
/f/9//r/+P/1//L/8v/y//H/8v/z//P/8//z//H/8P/v/+7/7//w//L/9f/z//H/7v/s
/+3/7f/u//D/8v/y//P/8//x//D/7//v//D/8v/1//f/9v/0//L/8P/y//L/8//0//b/
9//4//j/9f/0//H/7v/w//P/9v/5//f/9v/0//H/8v/y//P/9v/0//b/9v/1/+z/6v/t
/+7/7//w//H/8P/x//L/8f/z//b/9//5//r/+v/7//n/+f/5//r//v///////f/8//n/
9v/z//H/8P/y//L/9f/3//X/8//z//L/8v/y/+//7//v/+//7v/t/+z/6//p/+r/6v/q
/+z/6v/p/+n/6P/o/+n/6f/p/+r/6v/r/+3/6//p/+n/6v/q/+v/6//u/+//7//v/+n/
6P/n/+b/6P/q/+z/7f/v/+//7f/s/+j/5v/p/+3/7//w//T/9f/6/wIADgAdADEATQBq
AIEAlgCmAKMAjABxAFoATgBFADAA9/+a/0r/Iv8C/93+1/73/in/V/96/5L/pP+z/7z/
xv/R/9r/4f/m/+v/7P/r/+n/6v/q/+r/6v/s/+3/7f/u/+7/7v/v/+//7v/v/+//8P/x
//L/8//z//H/8f/y//H/8//0//T/9f/1//b/9f/0//T/9P/1//n/+v/7//v/+P/4//j/
+f/7//////8AAAAAAAAAAAAAAAABAAMABQAIAAoACwAMAA8AEQATABYAGAAaABwAHAAd
AB4AIAAiACMAIwAlACQAKAApACkAKAAoACcAJwAoACgAJwAnACYAJQAjACIAIgAfAB0A
HAAaABkAGAAXABUAEwAPAA4ADQALAAsACwAKAAoACQAIAAYAAQD///3/+//+//7//f/8
//n/+P/2//b/9f/1//X/9f/1//T/8//y/+//7v/u/+//8f/z//T/9v/0//P/8//0//T/
9P/1//X/9v/2//b/9//2//b/9//3//n/+v/7//z/+P/2//X/9P/4//n/+v/6//z//P/6
//j/9//3//f/9//7//z//P/7//r/+P/3//j/+P/6//r/+f/7//r/+f/6//X/9f/4//n/
+v/7//z/+v/4//j/+P/5//v//v///wEAAgACAAMAAQABAAEAAgAGAAcABwAFAAIA///8
//n/+v/6//3//v8BAAMAAQD///r/+P/3//b/9//3//f/9//4//f/9v/1//P/9P/0//T/
9v/0//P/8//y//L/8//z//f/+P/4//n/+f/3//X/9f/0//T/9f/1//f/9//2//X/8v/y
//L/8v/z//T/9f/1//X/9f/z//L/8v/y//P/9//5//r//P8BAAoAFgAoAD0AVQBxAIYA
lwCmAKoAlwB2AFkASgBGAD8AFADD/3L/Pv8c//z+6f77/if/Vf95/5L/qP+4/8f/0v/a
/+P/7P/z//f/+//7//n/9//4//j/+P/8//7///////3//P/7//v//v/+/wAAAQADAAMA
AwADAAIA///+//7/AQADAAQABAADAAEAAAD9////AAABAAMABwAIAAkACQAGAAYABgAH
AAcACwALAAwADgAOAA4ADgAPAA8AEAARABQAFgAXABgAFwAXABcAGAAcACAAJAAmACQA
JAAlACYAJwAnACkAKAAtAC0ALAAqACgAJwAnACgAKgApACkAKAAkACEAHwAeABwAGwAb
ABoAGgAaABoAGQAXABMAEgARABEAEQARABAADgANAAwACgAIAAcABgAFAAYABgAFAAQA
AQAAAP7//v8AAAEAAgADAP///v/9//z/+//6//r/+//+//////8AAP///f/8//z/AAAA
AAEAAQADAAIAAQABAP//AAACAAMABgAGAAYABgADAAIAAgACAAYABwAIAAgACAAIAAYA
BAADAAMAAwADAAcACAAIAAcABgAEAAMABAAGAAgACAAHAAYABAACAAIAAQABAAAAAgAD
AAQABQAGAAUAAgABAAAAAgAFAAkACwALAAoACAAHAAcABwAHAAgACgALAAsACQAGAAMA
AAD9//3//v8CAAQABQAHAAUAAwABAAAAAAAAAAEAAQABAAEA///9//v/+f/8//7///8A
AP3/+v/4//f/+P/4//n/+f/9//7//v////3/+//5//n/+//8//7////+//3/+//5//f/
+P/5//r/+//8//3//f/9//3/+//6//j//v8DAAUAAwAAAAAAAQAEAA4AIAA3AE0AYwB4
AIsAnACsAK0AmgB5AF4AUgBRAEgAHQDG/3D/QP8m/wv//f4P/zf/Xf9+/5T/qP+7/8j/
1P/f/+z/9f/5//3//f/7//3//v/+//7/AgAEAAUABQAEAAIAAAD//wEAAgAFAAcABgAF
AAQAAwAFAAMAAwAEAAMABQAGAAYABAADAAMAAQAFAAYABwAJAAcABgAFAAMAAwAEAAUA
BwAMABEAEgAUABIAEAAOAAwAEQATABYAGQAYABgAFwAWABkAGwAdACAAIQAkACcAKAAm
ACYAJwAoACsALQAxADIAMgAxAC8ALAAtAC0ALgAwADAALwAvAC4AKwAnACQAIgAkACUA
JwAoACQAIgAgAB0AHQAZABgAFwAYABkAGgAaABUAEwARAA4ADgAPABAAEQAQAA4ACwAI
AAgACAAHAAgACQAJAAkACQAEAAIAAAD+/wEAAgAEAAcABQAFAAQABAAEAAMAAwAEAAgA
CAAJAAkACAAGAAQAAwAEAAYACQALAAsACgAJAAgACQAIAAgACAANAA8AEQASABAADgAK
AAYABwAJAAsADQAQABAADwANAA0ADAAMAA4ADgAQABAADwAKAAgABgAIAAwACgAKAAoA
CgAMAAoACgAKAAsADQAQABEAEAAQAA8ADwAPAA8ADwAQABQAFQAVABMADgALAAgABQAC
AAIABQAGAAsADQALAAkABwAGAAYABgAGAAcACAAJAAcABQADAAEAAwAEAAQABAACAAAA
//////7//v//////AgAEAAUABwAGAAMAAAD//wAAAAABAAEABAAFAAUABQAAAAAAAAAA
AAIABAAGAAcABAADAAAA/v8AAAAAAwAFAAcABgAGAAcADgAaACoAOwBVAHMAigCZAKoA
uACvAJQAdwBkAFoAUQA2AO3/kv9S/zD/EP/1/vv+H/9N/3X/kP+m/7j/yf/Y/+T/7f/0
//v//P////7/+//7//z//P/8/wAABAAHAAkABgAEAAIAAQAEAAQABgAHAAkACQAJAAkA
BwAFAAUABgAIAAsADQAOAA0ACwAKAAcACwAMAA0ADwAQABAAEAAPAAwADAAMAA0AEQAV
ABUAFgAWABYAFgAWABgAGQAbAB0AIQAiACIAIgAiACMAJAAmACoALgAyADQAMgAyADMA
NAA4ADkAPAA8AEEAQQBAAD4APAA7ADsAPAA8ADsAOwA6ADUAMQAuACwALAAtAC8AMAAv
AC4ALQArACgAIwAhAB8AIgAjACQAJAAfAB0AGwAYABUAFQAVABUAFQAUABIAEAAPAA4A
DAAMAA4ADwAQABEADgAMAAoACAAKAAoACwANAA8ADwAOAA4ACwAJAAgACAALAAwADgAP
AA4ADAAKAAkADAAOABEAEwAUABQAFAAUABAADgANAAwADwARABMAFAATABIADwAMAA8A
EQATABUAFAAUABMAEQAPAA4ADgAQABIAFAAUABMAEAAMAAoADAAMAA0ADgAPABAAEAAO
AA4ADgANAA8AEgATABYAFgAVABUAFAATABIAEgAWABcAFwAVABQAEQAOAAsACQAIAAoA
CgAOABEAEAAPAAoACAAHAAYABwAHAAcABwAHAAcABwAHAAUABgAGAAYABgAEAAMAAwAC
AAIAAwADAAUABgAGAAcABQADAAEAAQAEAAQABQAFAAkACQAIAAcAAgACAAIAAgADAAQA
BQAFAAUABQADAAIA/v8AAAMABwAHAAoADAANABIAHAAsAD8AVwBzAI4AoQC2AMQAuwCg
AIUAcgBkAFcAOgD1/5b/VP80/xD/7f7x/hn/T/99/5j/rP/C/8//2P/i/+3/9v8BAAUA
CQAJAAcABgAGAAUABAAGAAgACQAJAAsACgAJAAkACAAIAAoACwANAA0ADQANAAwACQAI
AAgACQALAAwADAANAA0ADgANAA0ADgAPABEAFAAUABQAEwAQABAAEAARABUAGQAZABoA
GAAYABgAGAAcAB0AHwAhACUAJgAmACYAJwApACsALgAzADYAOQA6ADoAOgA7ADwAPAA9
AEAAQABFAEUARABCAEIAQQBBAEIAQgBBAEEAQAA+ADsAOQA4ADQAMwAzADIAMwAyADEA
LwAsACcAJQAjACQAJQAmACYAIQAfAB0AGgAYABcAFgAVABcAFgAUABIAEAAOAAsACgAL
AAsACwALAAkACAAHAAYABgAGAAcACQALAAsACgAKAAgABwAHAAgACwAMAA4ADwAOAAwA
CgAJAAkACgAMAA0ADwAQABEAEgAOAAwACwAKAA0ADwARABIAEgASABAADgAMAA0ADgAP
ABIAEgARAA8ADwAOAA4AEAAQABIAEgARABIAEAAOAA4ACwAPABAAEQASABIAEgASABIA
EQAOAA0ADAAPABEAFAAVABUAFAASABEAFAAVABYAGAAaABsAGwAZABYAEwAQAA0ADQAO
ABIAFAATABMADwALAAsACgAKAAoACQAJAAkACQAIAAcABgAFAAcACgAMAA4ACwAIAAYA
BQAFAAYACAAJAAgACAAHAAcABQADAAEAAQAEAAYACQALAAsACQAGAAMAAwAEAAUABgAH
AAgACQAJAAgABwAEAAIACAAIAAkACQALAAoACAAJABIAIgA0AEsAYQB3AI4AnwCsALoA
tQCYAHkAaABgAFkAPAD1/5j/VP82/xr/A/8D/yH/Tf93/5T/pv+4/8//4v/u//n/AAAF
AAgACwAKAAcACQAKAAoACgAOABAAEQARABAADgAMAAsADgAQABQAFwAUABMAEgARABIA
EQASABQAFQAXABgAGAAXABUAFAARABYAGAAaAB0AGwAaABkAFwAYABoAHAAfACAAIwAi
ACIAIgAiACIAIgAlACcAKgAtAC0ALAAqACgAKwAtAC8AMgA2ADoAPgBAAD8APgA+AD4A
QQBDAEcASABJAEcARABAAEMAQwBEAEYARABDAEMAQgBCAD8APQA8ADsAOwA8ADwAOgA4
ADYAMwA0ADEAMQAxADEAMQAxADAALAApACYAIgAjACUAJwApACYAJAAhAB4AHwAeABwA
HAAfAB8AHwAfABwAGgAYABYAGgAcAB8AIwAgAB8AHQAcABwAGwAbABwAIAAgACEAIQAf
AB4AHQAdAB4AIAAjACUAIwAiACEAIAAiACIAIwAkACQAJQAmACYAJgAmACQAIgAlACcA
KQArACgAJgAjAB8AIgAiACMAJgAmACgAKAAnACYAJAAiACIAJgApACsALQAsACsAKgAo
ACoAKwAsAC0ALgAxADAALwAvAC4ALAArACwALQAvADIALwAsACgAJAAlACYAJwApACkA
KgArACsAKAAnACQAIwAkACYAKQAtAC4ALQAoACMAJwAlACUAKAAmACYAJgAmACQAJAAk
ACQAJwAoACkAKgApACgAJwAmACYAJgAmACYAKAAoACgAKAAoACgAKAAoACgAKAAoACgA
JgAmACYAJgAnACgAKQAqAC4AMAAyADQAQQBOAFsAaAB9AJIApwC8ALoAugC6ALoApwCU
AIEAbgA4AAQA0P+c/4X/bv9X/0D/Xf96/5f/tP/I/9r/7P/+/wgAEAAYACAAJQAoACsA
LgAwAA==
         </WaveFormData>
      </LeadData>
      <LeadData>
         <LeadByteCountTotal>10000</LeadByteCountTotal>
         <LeadTimeOffset>0</LeadTimeOffset>
         <LeadSampleCountTotal>5000</LeadSampleCountTotal>
         <LeadAmplitudeUnitsPerBit>4.88</LeadAmplitudeUnitsPerBit>
         <LeadAmplitudeUnits>��V</LeadAmplitudeUnits>
         <LeadHighLimit>2147483647</LeadHighLimit>
         <LeadLowLimit>268435456</LeadLowLimit>
         <LeadID>V3</LeadID>
         <LeadOffsetFirstSample>0</LeadOffsetFirstSample>
         <FirstSampleBaseline>0</FirstSampleBaseline>
         <LeadSampleSize>2</LeadSampleSize>
         <LeadOff>FALSE</LeadOff>
         <BaselineSway>FALSE</BaselineSway>
         <ExcessiveACNoise>FALSE</ExcessiveACNoise>
         <MuscleNoise>FALSE</MuscleNoise>
         <LeadDataCRC32>3060834545</LeadDataCRC32>
         <WaveFormData>
BgAJAAsADQANAAsACAAEAAEAAAAAAAAAAgADAAMAAQD+//r/+P/3//f/9//3//f/9//4
//j/+v/4//b/9P/0//X/+P/5//r/9//1//X/9f/0//T/9//3//n/+P/3//T/8f/w//D/
8P/z//b/9//4//T/8v/w//D/8f/y//X/+P/4//X/8v/u/+v/6f/x/wcAJgBIAGYAhwCk
ALcAxwDWAOMA6wDjALYAWADz/6z/bP8j/+3+6/4S/0X/bv+L/57/r/+8/8f/0P/X/+D/
6f/u//H/7//u/+z/7P/s/+3/8f/0//b/9v/2//X/8v/y//D/8v/0//b/+P/4//j/9v/0
//L/8f/x//T/9v/4//r/+v/4//f/9//2//j/+v/7//7/AAAAAP7//P/7//r/+v/+/wIA
BQAIAAQABAAEAAQABgAHAAoADAAQABMAFAAVABQAFQAWABgAHgAiACcAKgArACwALQAu
AC0ALgAwADEANQA1ADQAMgAtACwAKwAqACsALAAtAC0ALQApACkAJgAiACEAHwAdACAA
IAAgAB4AGgAXABMAEgASABMAEwATAA8ADQAJAAUAAwAFAAUABQAHAAYABgAEAP3/+v/5
//j/+//8//z//P/7//v/+f/4//f/9v/5//r/+//7//n/+f/4//f/9//4//r/+//9//3/
/P/8//r/+v/5//r/+f/6//7///8AAAAA/f/7//r/+v/+/wAAAgACAAMAAQD///3/+//8
//z///8EAAQAAQAAAPv/+v/8//3//v8BAAIAAwAEAAAA/v/8//v//v8AAAMABQAHAAcA
BQAEAAIAAgADAAUACQALAAsACwAIAAQAAAD+//3//v8CAAUACQAJAAcABAD9//v/+f/4
//n/+v/8//3/+P/1//H/7//x//H/8f/x//H/7//u/+z/6v/q/+r/6v/t/+7/8f/y//H/
7f/q/+n/6//s/+z/7//x//H/8P/v/+v/6P/n/+f/6v/s/+7/7v/s/+r/6P/m/+j/6//s
/+//8P/w/+//6v/k/+H/4f/n//n/FgA4AFIAawCKAJ8AqwC6AMsA1wDZALoAagD//6r/
av8n/+/+4f4A/zH/Xv93/4j/m/+o/7P/vP/H/9b/4//m/+n/5//m/+P/4v/h/+H/5v/q
/+3/7v/t/+v/5//m/+T/5v/o/+r/6v/q/+r/6P/p/+j/6P/p/+3/7v/v//D/7//s/+r/
6f/r/+7/8f/z//b/+P/4//b/9P/z//L/8v/3//r//P/+//r/+v/6//r//v///wIABAAJ
AAsACwALAAoACwAMAA4AFAAYAB0AIAAeAB4AHgAeACAAIgAlACcAJwAnACYAJAAgACAA
IAAgACIAJAAmACcAIwAdABsAFgAUABUAFQAVABcAFgAVABIADQALAAgACAAJAAsADAAN
AAgABQAAAPv/+P/7//z//f/9//z//P/6//T/8v/y//L/9f/2//b/9v/y//H/7v/s/+7/
7v/y//T/9//3//X/9f/z//H/8P/w//T/9f/3//f/9P/0//L/8v/z//b/9//6//3//f/9
//z/+f/3//b/9v/6//z//v/+//v/+f/3//X/9v/4//n//f/+//7/+//6//f/9v/2//f/
/f8AAAIAAAD8//n/+P/3//b/+f/6//v//f/8//7/AQADAAMAAQD9//r//f8AAAQACQAH
AAcABQADAAIAAAD+//7/+v/6//3//////////f/6//j/+f/6//z/+f/2//T/8f/y//P/
8//1//L/8f/w/+//7f/r/+r/6P/s/+7/8P/y//H/7v/t/+r/7v/t/+3/7//u/+7/7f/v
/+7/7f/r/+n/6f/q/+3/8f/t/+z/6//o/+z/7P/s/+z/9P/z/+7/6f/o/+r/7f/w//L/
9f/1//n/BwAcADQAUABzAJgArQC3AL4AxwDPAM0AqgBYAPn/rv9u/zP/Af/v/gT/K/9M
/2n/hP+f/7T/wf/M/9P/1P/V/93/4//k/+b/6v/s/+7/8f/w//D/7//s//D/8f/w//L/
8P/y//T/9v/z//L/8f/u/+//8P/y//X/8//y//H/8P/z//L/8v/z//T/9v/4//n/+P/6
//r/+P/7//3///8CAAEAAAD+//z//v8AAAIABAAEAAUACAAKAAwADQAMAAsADwATABcA
HAAdAB4AIAAgACEAIgAjACQAJgAoACsALQAsACsAKQAmACYAKAAqACwAKQAmACMAHwAg
AB0AHgAcABcAFwAWABUAEgAQAA4ACgAMAA0ADQAQAAwACwAJAAcACAAJAAgABwADAAUA
BQAFAAMAAAD+//r/+f/6//3/AAD8//r/9//0//X/9//3//j/9//2//n/+v/5//f/8//x
//T/9f/3//r/+P/3//f/9f/4//r/+v/8//r//P/8//7//v/9//z/+v/8//3///8CAAIA
AgACAAAAAgABAAAA///9//7//v8BAAIAAAD7//j//P/+/wEABQABAPr/+P/7//z//f/+
/wAAAAAAAAEAAAAAAAEAAQAGAAcABgAGAAUABAAEAAUABwAJAAkACQAJAAYAAwACAP3/
/P/+////BAAFAAQAAgD8//v/+v/6//r/+v/7//v/+//5//b/9f/y//H/8P/v//L/8f/x
//D/7v/u/+7/7v/u/+7/8P/w//P/8f/w//H/7v/u/+3/7//x//H/8P/v/+z/6v/q/+v/
6//s/+3/7P/t/+z/6//q/+j/5//o/+v/7P/w//P/8P/u/+3/6//x/wEAGgA0AFIAbwCS
AK0AtwC8AMUA0wDdANIAkgAxANb/kP9P/w//7f72/h3/Rv9l/4D/l/+s/7v/xP/L/9T/
3f/k/+n/6f/q/+r/6v/q/+v/7P/u/+//7v/w//H/8P/y/+//8P/x//L/9P/0//T/8v/x
//D/8P/x//L/8v/y//L/9f/0//T/9f/0//T/9P/z//j//P/+//7/+v/5//j/+P/7//7/
AAACAAMABAAFAAYABgAFAAYABgAMAA8AEAARAA8AEQATABYAGgAcAB8AIAAkACYAKAAq
ACgAKAApACkALgAvAC8ALgAsACwALAAsACkAKAAnACUAJgAjACQAIgAcABsAGQAXABgA
GAAYABYAEQAPAAwADAALAAsACgAJAAcABwAFAAMA/v////7//f8AAAAAAQAAAPz/+v/6
//r/+f/6//r/+v/5//n/9//2//P/8v/1//b/+P/5//j/+f/2//X/9f/2//b/9//5//n/
+v/8//z//v/8//z/+v/6//7///8AAAAA/v/9//3//v/9//7////+/wEAAQABAAEA//8A
AAAAAwAGAAYAAwACAP///v/+/////f8CAAQABgADAAIAAQAAAP3//P/7//v//v8CAAcA
CwAKAAkABgAEAAYABgAHAAkACwANAA0ADQAJAAQA///8//z//v8DAAcABwAHAAUAAgAA
AP///v/+//7//v///////P/5//X/8//2//f/+P/5//b/8//x/+7/7//w//H/8v/0//T/
9v/2//T/7//r/+n/7f/w//L/9//1//P/8P/t/+3/7P/t/+//8P/y//T/9P/z//D/7f/q
//D/8f/2//X/8P/s/+v/6P/m/+X/7f8BABkAMgBOAG4AjQCmALkAywDeAOkA7wDfAKAA
NgDV/5L/Tv8J/+f+9/4m/1P/bv+D/5b/qf+2/8P/0v/h/+r/7f/v/+//6v/m/+f/6P/p
/+v/7//y//T/9P/z//H/7f/s/+//8v/1//j/9f/0//P/8P/v/+7/7v/v//L/9P/2//j/
9v/0//P/8//1//j/+//9//z//P/6//b/+P/5//r//P8BAAQABgAIAAUABAADAAIABQAH
AAsADgAOAA8ADgANABAAEwAWABoAIQAkACgAKgAoACYAJAAiACgALAAxADUANgA1ADMA
MAAuAC4ALgAuADAAMAAwAC8AKwAnACcAJAAiACMAIwAjACEAHgAbABYAFAATABEAEgAS
ABMAEwATAA0ACQADAP3//P8BAAQABwAFAAIAAAD8//v/+v/7//z//f/+//7//v/5//f/
8//w//P/9v/9/wIA///9//n/9//3//f/+P/6//7///8BAAEA/v/8//j/9v/4//z//v8C
AAEA///9//r/+//7//z//v8CAAQABgAGAAIA///8//n//f8AAAIABwAIAAYAAQD+//7/
/v///wEAAwAEAAQABAD8//j/+v/8//7/AAABAAIAAwAFAAIAAgADAAMABgAHAAYABgAI
AAgACQALAAsADQANAA0ADgAMAAoACgAGAAQABQAFAAkACQAHAAQAAAD///7//v/8//z/
/f/9//7//f/7//v/+f/3//X/8//2//X/9f/0//T/9P/0//T/8//y//P/8v/0//P/8//1
//P/9P/0//f/+P/5//n/+f/1//L/8f/x//H/8v/z//L/9f/0//P/8v/u/+3/8P/x//T/
9P/3//j/9P/t/+n/8f8JACgASABqAJEArgC7AMkA2ADjAOcA2QCkAEQA5f+g/1z/Ff/p
/vP+Gv9H/2r/hf+g/7P/wP/L/9b/2//i/+f/7f/x//D/8P/v/+7/7f/t/+7/8P/x//D/
8//z//H/8v/x//L/8//0//b/9v/2//T/9f/0//T/9f/1//b/9//4//v/+v/6//v/+f/6
//v/+//+/wAAAAD+//3//f/9//7/AAACAAMABAAFAAYABwAIAAgABwAIAAgADgARABIA
EwAVABcAGQAcAB8AIgAmACgAKwAsAC0ALgAvADAAMgAzADcANwA2ADQANAA0ADQANAAz
ADIAMQAvAC8ALQAvAC4AJgAjAB8AGwAdAB4AHwAeAB0AGwAYABgAFQAVABQAEwASABEA
DgALAAQABQAEAAMABgAGAAcABgACAAAAAAAAAP7//v/9//z//P/9//z//P/5//j/+//8
///////9//3//P/7//v//P/9//3//v/9////AAD//wAA/f/+//3//v8CAAMABAAEAAAA
/////wAAAQACAAMAAgAFAAUABQAFAAMAAgAAAAEABgAGAAMAAgAHAAQAAgD///7///8A
AAEAAgADAAIAAQABAP//AAACAAMACQALAAsADAALAAoACgALAAsADQANAA0ADAAKAAgA
CAAFAAQABgAHAAwADQAMAAoACAAHAAYABgADAAIAAgABAAAA///9//3//P/7//r/+f/6
//n/+f/4//b/9v/2//b/+P/4//r/+v/8//n/9//3//X/9P/y//P/9v/3//f/9//y//D/
8P/x//T/9v/4//j/+P/2//T/8v/w/+3/7v/1//z//v/7//j/9P/x/+3/8f///xgANgBU
AHEAkgCrALUAuAC/AM8A3QDSAJQAMQDW/47/S/8N/+v+9v4f/0j/af+I/6H/sv+9/8j/
z//a/+X/7P/x//H/8v/x//D/7//v/+//8v/0//T/9f/1//P/9P/y//L/8v/y//b/+P/6
//r/9//2//b/9//4//j/+P/4//v/+v/6//v/+//8//3//f8AAAIAAgAAAP///////wAA
AQAEAAYACAAIAAgACAAIAAcABwAJAAoAEAATABQAFQASABMAFAAWABwAIAAlACgAKgAq
ACoAKgApACoALAAtADAAMQAxADAALQAsACsAKgAqACoAKgApACoAJwAoACYAIQAhACAA
HwAfAB4AHQAaABcAFQASABIAEgATABMAEwASABEADgALAAcACQAJAAkADAAMAA0ADAAF
AAIAAQAAAAMABAAEAAQABAADAAAA/v/9//z///8AAAMAAwABAAEAAAD/////AAAAAAEA
AwADAAQABAACAAIAAAACAAIABAAIAAkACgAKAAcABQAEAAQABgAIAAoACgAKAAkACAAH
AAYABgAFAAcADAAMAAkACAAHAAYABgAHAAMABgAIAAgACAAIAAUABAADAAMABwAKAA4A
EQASABEADgAMAAoACgALAA0AEAATABQAFQASAA4ACgAIAAQABAAHAAkADQANAAsACAAG
AAUABAAEAAQABAAFAAUAAgD///v/+f/8//3//v////3/+//6//j/9//2//X/9P/4//r/
/v8AAPz/9//z//H/8v/0//X/+f/5//n/+P/3//L/8P/w//H/8//2//n/+v/5//b/8//w
//D/8//4//v/+v/4//X/8v/w//H/9/8FABsANABSAGwAiQCiALMAvQDKANUA3wDjALYA
WADz/6b/Zv8n//v+9f4W/0P/Zv+B/5b/p/+2/8P/zv/b/+b/7f/v//H/7v/s/+3/7v/v
//H/9f/4//r/+v/3//X/8f/w//L/9P/2//j/+v/6//r/+P/2//T/8//z//b/+P/6//z/
+f/2//T/8//3//r//f////7/AAAAAP7//P/7//r/+v///wIABAAGAAMAAgABAAAAAwAF
AAkADAARABMAEwATABEAEwAVABgAHwAiACYAKAAlACQAIwAiACYAKAArAC0AMAAxADEA
MAArACoAKQAoACkAKgArACsAJgAhACAAHAAZABkAGAAXABgAGAAYABYAEgAPAAsACgAN
AA8AEAARAAsACQAFAAEAAAADAAQABQAEAAIAAQD+//z/+v/6//r//f/+//7//v/5//f/
8//w//L/9P/6//7//v/9//r/+f/2//X/9f/2//r/+//9//3//P/8//r/+v/8//7//v8A
AAEAAQABAAAA/v/9//3//v8BAAQABwAIAAYAAwAAAP3//v8AAAEABQAGAAYAAwACAAAA
/v/9//3/AQAEAAQABAAEAAQAAgAAAP7//f8CAAYACwAPAA4ACwAGAAIABAAGAAkADQAN
AA8ADwAPAAwACAAEAAIABAAGAAsADwANAAsABwACAAEAAQABAAIAAQAAAAAA///8//n/
9f/z//f/+f/7//3/+f/1//L/7v/w//L/9P/2//b/9v/4//j/9//z//D/7//y//T/9f/5
//X/8//w/+3/7v/u//D/8//z//T/9f/0//P/8P/t/+r/8v/1//b/9f/y/+7/6//q/+z/
6//v//3/EwAuAEoAZACDAKIAuQDPAOAA6wDxAN0AnAAwAM//jP9O/w3/6f75/ib/Uf9s
/3//lP+n/7r/y//a/+H/6v/v/+//7//q/+b/6v/s/+7/8f/w//L/8//y//D/7//s/+z/
7//y//X/+P/1//T/8//w//L/8v/z//X/9f/2//f/+P/3//T/8v/x//P/9v/5//v/+f/6
//n/9v/4//n/+v/8//3/AAACAAQAAgACAAIAAgAGAAcACgAMAAwADQAMAAsADQARABUA
GgAdACAAJAAmACUAJAAjACIAJgAqAC8AMwAyADEALwAsAC0ALgAvADAALgAuAC4ALQAp
ACMAIQAcABwAHwAhACMAHwAcABkAFAATABEADgAOAAwADQANAA0ACAAHAAQAAQAAAAMA
BAAFAAIA/v/7//b/9P/0//b/+P/5//r/+v/6//b/9f/y//D/8//0//n//P/6//f/8v/v
//H/8f/y//T/+P/5//v/+//5//j/9f/0//f/+v/7//7//f/7//n/9v/4//n/+//+//7/
AAACAAIA/v/7//j/9f/5//z//v8DAAIAAAD7//j/+v/6//v//f///wAAAAAAAPb/9P/3
//j/+f/6//z//P/8//3//f/+/wAAAQAGAAcABgAGAAUABAAEAAUACQALAAsACwAKAAgA
BgAGAAMAAgAEAAUABwAHAAUAAgAAAP///v/+//3//P/8//v/+v/5//f/9//2//X/9P/z
//X/8//y//D/8P/w//D/8P/w//D/8v/y//T/8f/v/+//7f/u/+7/8f/0//X/9f/1/+//
7P/r/+v/7v/w//L/8v/z//L/8f/w/+z/6//s/+//8v/2//X/9v/0//H/6f/p//f/EgAy
AFIAdQCUAKsAuQDEANEA3wDlAM4AhgAdAMT/hP8////+5f78/iv/WP95/5D/o/+y/73/
xv/P/9j/4//r/+//7v/u/+3/7P/r/+v/7P/u/+//7v/w//H/8P/y/+//8P/x//L/8//0
//X/9P/z//L/8v/z//P/9P/1//b/+f/4//j/+f/2//b/9v/1//j//P/+//7//P/7//r/
+v/9/wAAAgAEAAQABAAEAAQAAwADAAUABgAMAA8AEAARABMAFQAXABoAHAAeACEAIgAk
ACYAKAAqACoAKgArACsAMAAxADEAMAAuAC4ALgAuACwALAAsACsALAApACoAKAAiACEA
HwAdAB0AHAAbABgAFQATABAAEAAOAA8ADwAPAA4ADwAOAA0ABQAFAAMAAQADAAQABgAG
AAAA/v/+//7//v/+//3//P/7//v/+f/4//b/9P/2//b/+//9//3////8//v/+//8//3/
/f/+//3//f/+//3//v/7//z/+//8/wEAAwAFAAYAAQD///7//v8AAAIABAAEAAQAAwAC
AAEAAAAAAP//AQAHAAgABgAGAAQAAgABAAEAAQACAAIAAgAFAAIAAgADAP3//P/+/wEA
AgADAAQAAwACAAEAAQAAAAIABQAHAAwADQAMAAwACwAKAAoACwAPABEAEQARAA8ADAAJ
AAgABgAGAAkACwAPAA8ADQAKAAMAAQD///7/AAAAAAEAAQABAP///P/7//r/+f/4//f/
+P/3//f/9v/0//T/9P/0//f/+P/7//z//P/5//f/9//2//b/9f/3//j/+f/5//n/9P/y
//L/8//0//b/+P/4//j/9v/0//L/8v/z//T/9//6//z/+//6//j/9f/1/wUAHwA8AFYA
dACTAKoAtwC/AMYAzwDbANEAmAA4AN//mP9W/xX/7/75/iT/Uf9w/43/ov+z/8D/yf/S
/93/5v/t//T/9//1//T/8v/y//L/8//1//j/+v/6//r/+f/2//b/9v/4//r//P/9//7/
///+//z/+v/5//n//f/+////AAD+//z/+//7//v//P/9//3/AAAEAAYABgAEAAMAAgAC
AAUACAAKAAwADAAMAAwADAALAAsADQAOABQAFwAYABkAFgAXABgAGgAhACQAKAAqACoA
KgAqACoAKwAsAC4ALwAzADMAMgAwAC0ALAArACoALAAsACwAKwApACUAJQAiAB0AHQAc
ABsAHAAcABwAGgAVABMAEAAQABIAEwATABMAEgARAA4ACwAGAAcABgAFAAgACAAJAAgA
AgAAAAAAAAADAAQABAAEAAAA///8//r/+f/4//v//P///wEAAQADAP///f/8//z/AAAB
AAMAAwAEAAQAAgACAAAAAgACAAQABwAHAAcABgACAAEAAQACAAUACAALAAwACwAJAAcA
BQAEAAQAAwAFAAsADAAKAAoABgAEAAMAAwAGAAgACQAKAAoABgAFAAUAAQAAAAMABgAI
AAgACAAIAAQAAgAAAP//AwAGAAoADQAOAA0ACgAIAAgACAAJAAsADwARABEAEQANAAoA
BwAGAAcACAAMAA8ADwAPAA0ACgAEAAMAAgACAAMABAAGAAcAAgD///v/+f/7//3///8B
AP7/+//5//b/9v/2//b/9v/5//r//f/+//3/+f/2//X/9v/4//n//f/8//v/+f/3//b/
9P/0//X/+P/6//z//P/6//j/9v/0//T/+f8CAAMA/v/6//f/9v/0//P/+f8DABMAKABA
AFoAdQCSAKkAtwC+AMsA2wDlANwAngA1ANL/jv9T/xn/9/4C/yn/UP9t/4L/l/+s/7v/
xv/V/+D/6//w//P/8f/w//L/8v/y//P/9v/6//3//v/7//n/9f/0//X/+P/7//7/+//6
//n/9v/2//b/9//5//v//P/9//7//f/6//j/9//5//z///8BAP//AAD///z//f/9//3/
/v8EAAgACwAOAAgABgAEAAIABgAJAA4AEgASABMAEgARABMAFQAXABoAHQAgACQAJgAl
ACQAIwAiACYAKgAvADMAMgAxAC8ALAArACwALQAuAC4ALgAuAC0AKAAjACIAHgAdAB8A
IAAhAB4AHAAaABYAFQATABAAEAATABUAFgAXABEADwALAAcABgAJAAoACwAIAAYABQAC
AP///v///wAAAQACAAIAAgD9//v/9//0//b/+P/+/wIAAgABAP7//f/8//v/+//8////
AQAEAAUAAQAAAP3//P///wIAAwAGAAgABwAGAAQABAADAAMABAAHAAoADQAOAAsABwAD
AP//AAACAAMABwAMAAwACQAIAAUABAAEAAUACAAKAAsADAAGAAIA//8BAAYABgAGAAYA
BgAHAAYABQAFAAYACAALAA0ADQANAAsACgAKAAoACwANABAAEwAUABUAEgAOAAoACAAE
AAQABwAJAA0ADQALAAgABgAFAAQABAAFAAYACAAJAAYAAwD///3//f/9//3//f/9//v/
+v/4//f/9v/1//T/+f/6//3//v/9//n/9v/1//f/+P/4//v//f/9//z/+//3//T/8//z
//f/+v/9//7/+//4//X/8v/0//X/+P/9//7//P/3//L/8v/x/+//9/8PADAATgBoAIkA
pgC5AMcA0gDfAOkA5wDCAGgA//+w/3L/Lf/5/vH+EP8//2T/f/+W/6v/uv/H/9T/3//o
//H/9f/3//T/8v/x//D/7//v//X/+v/+/wAA/f/7//f/9v/4//r//P/+//7//v/+//z/
+f/4//j/+f/8//7/AAACAAEA/v/8//v//v8AAAIAAwAEAAYABgAEAAIAAQAAAAAABgAK
AA0AEAANAAwACwAKAA4ADwASABQAFwAZABkAGQAXABkAGwAeACQAKAAtADAALwAuAC0A
LAAvADIANgA5AD0APQA8ADoANwA2ADUANAA2ADYANgA1ADAAKwAqACYAJgAnACcAJwAp
ACgAJwAkAB4AGwAXABYAGQAbABwAHQAZABcAEwAPAAsADQANAA0ADQAMAAwACgAEAAIA
AgACAAYACAAJAAoABQADAP///P/9//7/AwAGAAkACQAHAAcAAwABAAAAAAADAAUACAAJ
AAUABAABAAAAAgAGAAgADAANAA0ADQAMAAkABwAGAAYACgAMAA4ADgAMAAkABgADAAYA
CAAJAA0ADgAOAAsACgAJAAgACAAJAA0ADgAOAA4ACgAGAAMAAwAGAAkACgALAAwACwAK
AAkACQAJAAoADAANABIAEwASABIAEQAQABAAEQATABUAFQAVABQAEgAQABAACwAKAAwA
DQASABMAEgAQAAkABwAFAAQABQAGAAgACQAJAAcABAADAAIAAQAAAP//AQD///7//P/6
//r/+v/6//7//v8AAAAA/v/7//n/+f/5//r/+v/9//7/////////+//4//f/9//6//z/
/v/+//7//P/6//j/9P/1//r/+//+//7//f/6//j/9//z//n/DQAsAEwAaACNAKwAvQDJ
ANgA4wDtAOsAyAB0AAsAvP9+/zf/+f7t/g7/Q/9s/4f/nP+x/77/x//Q/9v/6P/z//j/
+//5//j/9//2//X/9f/3//r//P/8//3//f/7//z/+//8//3//v///wAAAQAAAP7//P/7
//v//f/+////AAABAAAAAAABAAEAAgADAAMABQAIAAkACAAEAAMAAgACAAcACgAMAA4A
DAAMAAwADAAMAA0AEAASABYAGQAaABsAGwAdAB8AIgAnACoALgAwADAAMAAwADAAMAAy
ADUANwA6ADsAOwA6ADYANgA2ADYAOAA4ADgANwA1ADEAMQAuACkAKQAoACcAKAAoACgA
JgAgAB0AGQAYABkAGwAcAB0AGgAZABYAEwAOAA8ADgANAA4ADgAPAA4ACQAGAAUABAAF
AAYABgAGAAYABQACAAAA/v/+/wIABAAHAAcABQAFAAIAAQABAAIABgAHAAkACQAGAAYA
BAAEAAIABAAEAAYACgALAAwADAAHAAUABAAEAAgACgAMAAwADQALAAkABwAFAAYABgAJ
AA4ADgALAAoABwAGAAYABwAJAAoACgAKAAwACAAHAAcAAwAGAAkACwAMAAoACgAKAAoA
CAAGAAQAAwAHAAoADgARABAADwAMAAoACwAMAA4AEQAVABcAFwAXABMAEAANAAwADAAO
ABMAFwAVABMADwAKAAcABwAHAAgACAAIAAkACQAFAAMAAAD//wEAAwAFAAcABQABAP7/
+v/7//z//f/+//7//v8AAAAA///7//j/9//7//7/AAAFAAEA///8//n/+P/4//r//f/+
/wAAAgACAP///P/5//b//v///wAA//8AAP7/+f/4//r//f8BAAsAHQA2AE4AZAB/AJ4A
twDBAMwA2wDlAOUAwABmAP3/sP90/zf/B//9/hj/Qf9m/3//kv+n/7z/z//e/+n/8v/3
//n/+//4//b/9//4//n/+////wIABAAEAAEA///7//r//v8CAAYACgAIAAYABAAAAAAA
AAABAAMABQAGAAcACAAFAAIAAAD//wIABgAKAA0ACwAMAAsACAAKAAsADAAOAA8AEgAU
ABYAEgASABIAEgAWABkAHgAiACIAIQAeABsAHQAfACEAJAAqAC4AMwA2ADUANAAzADIA
NgA6AD8AQwBCAD8AOwA2ADYAOAA6ADwAOgA6ADoAOQA3ADMAMwAwADAAMQAxADEALwAs
ACkAJAAlACUAJAAmACYAJwAnACcAIgAfABoAFQAUABkAHAAfAB0AGgAYABQAEgAQABAA
EAASABQAFQAWABEADwALAAgACwAOABUAGgAYABUAEAANAA4ADQANAA4AEQATABYAFwAV
ABQAEQAQABIAFgAYABwAGwAZABcAFAAVABUAFgAYABoAHAAeAB4AGwAZABcAFQAXABoA
HAAhACEAHgAYABQAFgAWABcAGQAbABwAHAAcABoAFgAVABUAGQAcAB8AIwAkACEAHgAZ
ABoAGwAdACIAIwAlACUAJAAiACEAHwAdACEAJAAnACoAJwAkACAAHAAeAB8AIAAiACIA
IQAgAB8AHAAZABcAFQAWABgAGwAfAB4AGwAXABMAFAATABQAFgAUABQAFAAUABEAEAAP
AA4AEAASABQAFgATABIAEQAQABIAEgASABIAFAAUABQAFAATABIAEQAQABEAEgATABQA
EwASABEAEAASABIAEgASABMAFAAVABYAGQAcAB8AIgA5AFAAZwB+AJQAqgDAANYA2QDc
AN8A4gCiAGIAIgDi/7L/hP9W/yj/Q/9e/3n/lP+o/7r/zP/e/+f/8P/5/wIABgAKAA4A
EgASAA==
         </WaveFormData>
      </LeadData>
      <LeadData>
         <LeadByteCountTotal>10000</LeadByteCountTotal>
         <LeadTimeOffset>0</LeadTimeOffset>
         <LeadSampleCountTotal>5000</LeadSampleCountTotal>
         <LeadAmplitudeUnitsPerBit>4.88</LeadAmplitudeUnitsPerBit>
         <LeadAmplitudeUnits>��V</LeadAmplitudeUnits>
         <LeadHighLimit>2147483647</LeadHighLimit>
         <LeadLowLimit>268435456</LeadLowLimit>
         <LeadID>V4</LeadID>
         <LeadOffsetFirstSample>0</LeadOffsetFirstSample>
         <FirstSampleBaseline>0</FirstSampleBaseline>
         <LeadSampleSize>2</LeadSampleSize>
         <LeadOff>FALSE</LeadOff>
         <BaselineSway>FALSE</BaselineSway>
         <ExcessiveACNoise>FALSE</ExcessiveACNoise>
         <MuscleNoise>FALSE</MuscleNoise>
         <LeadDataCRC32>3412111695</LeadDataCRC32>
         <WaveFormData>
DwAQABIAEwAVABMADwAMAAgABwAHAAcACgALAAsABwAEAAEA///9//3//f/8//v//P/7
//v/+//5//j/+f/5//v//f/+/////P/6//r/+//6//n/+v/8//r/+//6//j/9v/1//X/
9f/4//n/+v/6//j/9P/0//T/9f/2//j/+v/5//T/8P/n/9n/zP/M/9z/+P8ZADsAYACG
AKwA1gABASQBOgEvAfcAmgBJABMA1v+N/1f/R/9b/3v/k/+l/7X/xP/O/9X/3P/i/+r/
8v/1//f/9P/y//H/8f/x//L/9P/4//r/+P/6//j/9//3//b/9v/4//n/+//8//3//P/4
//f/9v/2//j/+v/9//7//v/8//z//P/8//3//v///wQABAACAAEA///+//7//f8CAAcA
CAAJAAgABwAGAAUABwAJAAsADgAQABEAEQARABAAEAASABMAGQAeACIAIwAmACYAJQAl
ACQAJgAnACgALAAsACwAKwAnACQAIwAjACYAKAApACkAKAAmACQAIQAeAB4AHwAfACIA
IQAiAB8AHAAZABgAGAAZABkAGQAZABcAFQAQAA0ADgAOAA8ADwAQABAAEQAQAAsABwAF
AAMABwAIAAkACAAJAAkABQAFAAMAAwAGAAcACgAIAAYABgAIAAYABgAHAAkACwANAA0A
CgAIAAcABwAFAAcACgALAA0ADgAOAA0ACwAJAAgACAANAA8ADwAPABEADwANAA0ADQAM
AAsADAASABIADgAOAAkACQAJAAsADAANAA4ADwAQAA8ADAALAAoADAAPABEAFAAUABQA
EwATABEAEQARABMAGAAaABoAGgAZABYAFAASABIAEwAVABgAGwAbABkAFQAPAAwACgAJ
AAsADAANAA0ACAAFAAIAAAABAAEAAQAAAAEAAQD///7/+//6//r//P/9//7/////////
/P/6//r/+//7//v//f8CAP/////9//n/9//2//b/+P/6//z//v/8//r/9v/2//j/+//+
//7//v/9//r/9P/t/9//0v/Q/9z/9v8TAC8ATgB0AJoAwADrABIBKgErAf8ArABXABkA
4P+d/2X/Tf9X/3X/kf+f/63/uv/E/8v/0v/c/+j/8v/2//n/9//2//T/8//y//L/9v/6
//z/+v/6//j/9//3//f/9v/3//f/+P/4//j/9v/2//f/+P/6//n/+v/8//z/+//4//f/
9v/3//n/+//9/wIAAgAAAP///f/8//z/+////wMAAwADAAEAAQABAAEAAgAFAAgADAAO
AA8ADwAPAA4ADgAQABEAGAAcAB8AHwAeAB4AHQAdAB0AIAAiACQAJAAkACQAIwAiACAA
IAAhACQAJgAnACcAIwAgAB0AGQAaABoAGwAbAB0AGwAbABcAFQARAA8ADgASABMAFAAV
ABIADwAJAAUABgAGAAcABwAJAAgACAAGAAEA////////BAAEAAQAAgD/////+//7//3/
/f8AAAEABAACAAAAAAAAAP7//v//////AQADAAMAAgAAAP////8AAAMABwAJAAoACgAJ
AAcABAADAAMABAAJAAsACwALAAgABQACAAEAAwAEAAUACAAMAAwACAAIAAUABQAFAAUA
CgAMAA4ADAAIAAUABAADAAIABAAEAAYACAAIAAsADQAQAA0ADAAKAAkADQAPABEAFQAW
ABYAFAASABQAEgARABAADwAPABAAEgATABMAEQANAAsACgAKAAsACQAIAAcABQAFAAUA
BQAGAAIAAQAAAP7//f/9//v/+v/8//z//f8AAP7//P/6//f/+f/4//j/+v/5//n/+f/7
//v/9//2//P/8v/z//X/+P/1//T/8//y//T/9P/y//T/+v/5//T/8P/u/+3/7v/w/+3/
4//Y/9L/2v/u/wcAJQBMAHYAoADKAPEAFAEmAR8B7QCcAFEAFwDa/5v/Z/9L/0n/X/91
/4n/nf+y/8D/y//U/9r/2v/Y/+D/5f/l/+b/6P/r/+7/8v/w//D/7v/o/+v/7P/u//H/
8P/w//L/8//x//D/7//s/+7/7//w//L/8f/w//D/7v/v/+7/7//w//D/8f/y//P/9P/0
//L/8f/x//L/9P/1//P/9f/z//H/8//1//f/+f/3//n/+//+///////+//3/AQAEAAkA
DQAOABAAEQAPABMAFAAUABUAFAAWABcAGAAYABgAGAAXABcAFgAXABkAFQAUABIADwAQ
ABAAEAAPAA0ADAAMAAsACgAHAAYAAQAEAAMABAAGAAUAAwABAP//AQABAP7//f/+//7/
//////v/+P/2//L/8v/z//b/+f/5//b/8//u//H/8//x//P/8//z//b/9//2//L/7v/s
/+//8P/z//f/9f/1//X/8//1//T/9P/1//T/9f/3//f/+P/4//f/9f/4//n/+//+//7/
/f/6//f/+f/5//n/+//6//r/+v/8//z/+v/0//L/9v/5//z////8//b/8v/1//b/9//4
//v/+v/7//z/+f/7//z//v8BAAIAAgADAAIAAQAAAAEAAgAEAAQABAAGAAQAAwACAAAA
/////wAAAgADAAIA///6//j/9//3//f/+P/5//n/9v/1//T/9P/y//H/8P/u/+7/7//u
/+7/6//q/+r/7P/r/+z/7f/t/+7/7P/r/+z/7P/r/+r/6//w/+3/7f/r/+j/5//n/+j/
5//o/+n/6v/s/+r/5v/m/+T/4//i/+T/5v/p/+r/6P/f/9P/xP++/8j/3P/1/xUAPABk
AIwAtADdAAgBKgE3AR0B1AB5ADUA+v+z/23/Q/8//1P/a/9//4//oP+w/73/xP/K/9L/
2v/h/+X/5P/k/+L/4f/g/+D/4P/k/+b/5P/m/+b/5//p/+n/6P/p/+n/6//s/+3/7P/p
/+n/6f/q/+n/6v/s/+z/7f/s/+3/7v/t/+3/7f/t//P/9P/z//P/8f/w//D/7//x//X/
9f/1//f/+f/7//3/+//7//v//P///wEAAgADAAMABAAHAAkADQAQABIAEQAWABgAGQAb
ABsAHAAcABwAIAAgACAAHwAeABwAHAAdABwAHAAbABkAGAAYABgAFwAUABIAEQAPABEA
DwAPAAsACgAHAAYABgAGAAUABAADAAQAAwD///3/+//6//r/+f/8//z//f/8//r/+f/6
//v//f/8//v/+P/4//n/9v/3//b/9f/3//f/+//6//n/+v/4//b/9v/3//n/+//9//3/
///+//7////7//v//P/7////AAAAAP///v/9//3//v/+/////v/9/wEAAQABAAMAAwAC
AAEAAgAIAAgABAAEAAIAAQAAAP//AAACAAQABgAFAAQAAwACAAEA/v/9//z//v8DAAcA
DAAJAAgABgAFAAYABwAIAAsADgAQABAAEAAOAAoABwAEAAUABwAKAA4ADQANAAsABwAE
AAIAAQABAAMABAAFAAUA///9//v/+v/6//v//P/8//r/+f/2//T/9f/0//T/9v/3//j/
+f/5//b/8v/v/+7/8f/z//X/+f/5//X/9P/x//H/8f/y//T/9f/2//f/+P/2//T/8P/w
//T/9f/4//j/9P/v/+z/5v/b/83/yv/W/+j/AAAdAEEAaACQALwA7gAZATgBRgEvAeUA
hAA7AAEAvP91/03/T/9n/3//j/+d/63/vP/G/9H/3P/o//D/9P/1//X/8P/s/+z/7f/u
//D/8v/2//j/9v/0//L/8f/x//X/9v/5//v/+f/4//f/9P/1//X/9f/2//f/+P/6//r/
+P/2//b/9v/3//n/+//9//7//P/4//X/9//4//r/+////wMAAwADAAIAAQAAAP//AAAD
AAYACgAJAAkACAAHAAoADAAQABMAFgAaAB0AHQAbABoAGAAXABsAIAAkACgAKAAoACgA
JwAmACQAJAAlACUAJgAmACUAIgAgAB4AGwAbABwAHgAfABwAGQAYABMAFAARABAAEAAP
AA8ADwAPAAoABwABAP3/AAACAAUABwAEAAIAAQD+//z/+//8//3/AAAAAAAA/v/8//v/
9v/1//f/+f/+/wEAAQD+//v/+v/7//r/+//9////AQADAAMA///8//r/+f/8////AwAF
AAMAAgAAAP3//f/9//7/AAAFAAcABwAHAAQAAQD+//3/AQACAAMABgAJAAgAAwACAAMA
AwADAAMABgAIAAoACAD///z//v8AAAIABAAGAAYACAAKAAgACQAJAAoADAAMAAsACwAN
AA0ADQAPABIAFAAUABQAFQAUABQAFAAQAA8ADwAQABEAEQAPAAsACAAGAAUABQAFAAYA
BwAHAAYABQAEAAQAAQD///3/+v/6//v/+v/6//r/+v/7//7//f/8//v/+f/6//j/9//4
//f/9//3//n//f/7//z/+//2//X/9f/2//b/9v/2//b/+f/4//X/9v/y//P/9P/2//b/
9f/2//T/6//b/8z/zP/e//z/GwA9AGYAjgC2AOAACwEmATIBIQHjAIgAPQAFAMb/f/9P
/0n/Xf93/4v/nf+x/8L/zv/X/9z/4v/m/+r/7//z//L/8v/w/+//7v/u/+//8v/z//D/
8//y//L/8//y//L/9P/1//j/+P/4//b/9f/1//X/9v/2//b/9//2//j/+P/6//z/+v/5
//j/9//7//z/+//7//r/+v/7//v//P////7//f/+////AAABAP7///8AAAIABQAHAAgA
CQALAAwADwARABMAFgAYABcAHAAeAB8AIQAgACIAIwAkACgAKAAoACcAKAAmACYAJwAk
ACQAIwAhACAAIAAgAB8AGwAYABYAEwAVABUAFwAVABYAEwASABIAEgARABAADwAQAA8A
CwAJAAYABAADAAEAAwAEAAYABgABAP///////wEAAAD///z//f////3////8//v//f/9
/wAA/v/8//z//v/8//z//f/+////AAD//wAAAAABAAMAAQABAAIAAQADAAQABAADAAIA
AQABAAIABAAFAAQAAwAFAAUABQAHAAYABAACAAIABwAIAAUABgAJAAcABQADAAQABgAG
AAYABgAIAAYABgAGAAMABQAGAAgACgAMAA0ADwAOAA0ADAANAA4AEAAQABAAEgAQAA8A
DgALAAsADAAOABAAEQAQAA0ADAAKAAkACQAIAAgACAAHAAQAAwACAAIAAAD///7//P/9
//3/+//6//f/9v/2//j/+//8//3//f/7//j/9v/2//b/9f/0//X/+f/3//j/9//y//H/
8f/y//T/9v/4//r/+P/2//L/8v/w/+//8P/2//z//f/4//D/6f/f/9D/yP/O/+T/AQAf
AEAAZgCOALYA2QD+ACABMQEZAdAAeQA1APj/sf9t/0f/Rf9Z/3H/h/+d/7T/wP/F/8z/
1P/c/+b/6//v/+7/7v/s/+v/6v/q/+z/8P/y//D/8P/u/+3/7f/t/+z/7f/t//H/8v/z
//L/8f/x//H/8v/y//L/8//y//P/8v/z//T/8v/z//T/9f/6//r/+P/3//T/9P/1//X/
9//7//v/+//9//3//f/9//r/+//8//7/AQADAAQABQAEAAQABgAHAA0AEgAWABcAGAAY
ABcAFwAWABgAGQAaAB0AHgAfAB8AGwAYABcAFwAZABoAGgAZABgAGAAYABcAFAASABEA
DwARAA8ADwALAAgABQAEAAQABwAHAAcABwAIAAcAAwABAAAAAAABAAEAAwACAAIAAAD6
//f/9v/1//j/+P/4//b/+P/5//b/9//1//P/9P/z//f/9v/1//b/9P/y//L/8//1//f/
+f/5//r/+P/3//f/9v/3//n/+f/9//7//v/9//r/+f/5//r//f////////////3/+//7
//r/+v/6//z/AAAAAPz//P/7//v/+//7//r/+v/8//z//P/8//z/+v/6//r/+////wIA
BgAEAAQAAwADAAEAAQABAAMACAAKAAoACgAIAAYABQAEAAIAAQABAAIABQAFAAMA///+
//z/+//7//v//P/9//3/+P/1//L/8P/y//P/9P/0//L/8f/u/+z/6f/o/+j/6v/u//D/
8v/z//H/7P/o/+b/6f/p/+n/6//w/+3/7f/r/+j/5//n/+j/6f/q/+v/7P/q/+j/5P/k
/+b/5//s//D/7P/p/+T/3v/V/8n/wP/E/9T/7P8LAC0AUAB0AJwAygD5ACABNgExAfcA
mABFAAkAyv+F/1H/Qf9N/2f/ff+L/5v/qv+2/7//yP/S/9r/3v/g/+P/4f/g/+H/4f/h
/+L/5v/q/+z/6v/p/+b/5P/j/+T/5P/m/+f/6f/q/+v/6v/o/+f/5v/m/+j/6v/t/+7/
6//o/+f/5v/p/+v/7f/v//D/8P/u/+3/6v/q/+v/6//v//P/8//z//H/8f/x//H/8//1
//f/+v/+//////////3//v8BAAMACgAOABEAEQARABAADgANABEAFAAWABgAGwAcAB0A
HQAbABgAFwAXABgAGgAbABsAFwAUABEADQAMAAwADQANAA8ADQANAAkABgADAAIAAgAG
AAcACAAJAAUAAwD+//v/+//8//7////9//z//P/6//n/9//3//f//P/8//z/+v/2//X/
8P/v//L/8//3//n/+v/4//b/9v/0//L/8v/z//f/+f/7//v//P/6//n/+f/5//v//v//
/wAAAAD///3//P/7//v//P8AAAMABAAFAAQAAQD+//3/AAAAAAAAAgAGAAYAAgACAAAA
///+//3/AAAEAAQABAAEAAQAAwAAAP///v8AAAUACQAOAAwACgAHAAUACAAJAAoADQAQ
ABIAEgASABEADgAMAAoADQAPABIAFgATABEADQAHAAUABAAEAAUAAwAEAAUABQAAAP3/
+v/4//n/+//9//7/+//5//X/8v/z//T/9v/6//n/+v/7//v/+f/2//T/9P/2//f/+P/7
//z/9//1//H/8v/z//X/+P/4//j/+P/4//X/8v/t/+z/9P/5//r/+P/0/+//6v/m/+H/
0//K/9L/5P/8/xcANwBeAIoAvADuABkBOAFGASsB3wB8AC8A+f+6/3f/T/9N/2X/ff+L
/5f/qf+4/8j/1//g/+j/7v/y//H/8f/s/+j/6//t/+//8v/x//T/9f/y//L/8P/v/+//
8//0//f/+f/3//b/9f/y//L/8//0//b/9f/2//j/+P/2//T/9P/0//X/9//5//v//P/6
//b/8//1//b/+P/5//n//f/9//3//f/9//3//f///wEAAwAGAAUABQAEAAMABgAIAAwA
DwASABYAGQAZABgAGAAXABcAHAAgACMAJgAlACQAIwAhACMAIgAjACUAIwAkACQAIwAd
ABoAFwATABYAGAAbAB0AGQAVABMADQANAAsACwAMAAoACQAIAAcABAADAP///f///wAA
AgADAP///P/6//b/9P/z//T/9f/4//j/+P/2//P/8//v/+//8v/z//f/+f/4//T/8P/u
//D/8P/y//X/9f/3//n/+f/2//T/8//z//T/9//7//3/+//6//j/9f/2//f/+f/8//3/
/////////P/5//b/9f/4//r//P8AAAAA/v/4//b/+P/5//r/+//8//7/AAD+//X/9P/1
//b/9//4//v/+v/7//z/+//9//7/AAABAAIAAgADAAEAAQABAAMABgAIAAgACAAJAAgA
CAAIAAUABQAGAAgABwAHAAUAAQAAAP7//f/9//v//P/9//3/+//5//f/9v/0//P/8v/w
//D/8f/w//D/7//u/+7/8P/w//D/8P/v//H/7v/s/+z/6//r/+v/7f/z//H/8v/x/+v/
6f/o/+j/6//s/+3/7v/v/+7/6//s/+r/5//q/+z/7v/v/+z/6v/n/9n/yP++/8b/3P/7
/x0AQgBoAIwAtADdAAQBIgEpAQcBuABfAB0A5P+f/1//Qf9H/2H/e/+P/6H/rv+4/7//
yP/Q/9j/4P/l/+n/6P/o/+b/5f/k/+T/5f/o/+n/5v/p/+j/6P/p/+j/6P/q/+v/7f/u
/+//7v/r/+v/6//s/+v/7P/u/+7/8f/w//H/8v/w/+//7v/t//L/9P/0//X/8//y//L/
8f/z//f/9//3//f/9//3//f/9f/3//n//P8BAAMABAAFAAMABAAHAAkADAAOAA8ADQAQ
ABIAEwAVABYAGAAZABoAHgAeAB4AHQAcABoAGgAbABkAGgAaABkAGQAYABcAFQATABIA
EgARABEADwAPAAsADAAJAAgACAAHAAcABwAHAAkACQAGAAUAAQAAAAAA//8CAAIAAwAC
AP3/+//7//v/+//6//n/9v/4//n/9v/3//T/8//1//X/+v/6//r//P/6//j/+P/5//r/
+//8//v/+//6//r/+//4//n/+//7////AAAAAP///P/7//v//P/9/////////wAA///+
/////f/8//v//P8DAAQAAQACAP///////////v8AAAIAAAACAAAAAAD///z/+//8//3/
/v///wAAAAD+//7//v/+/wEAAwAGAAcACAAIAAkABwAHAAcACQAOABAAEAAQABAADgAN
AAwACwALAAwADgAPAA8ADQAJAAUAAgAAAP//AQACAAMAAwABAP///f/8//n/+f/5//j/
9//3//X/9P/z//L/8v/0//f/+P/5//n/+f/2//T/9P/1//X/9f/3//r/9//3//X/8v/x
//H/8v/z//T/9f/2//b/9P/w//D/7v/x//L/9P/2//X/9P/u/+X/1//Q/9b/7P8GACEA
QQBmAIoAsADYAP8AGgEmAQ0ByQB2ADUA+/+4/3f/T/9N/2X/ff+P/5//sf++/8j/z//W
/+D/5v/s//D/8//x//D/7//v/+//8P/w//T/9v/0//b/9P/z//P/9P/0//b/9//6//r/
+v/4//b/9f/0//T/9v/4//v//P/5//b/9f/0//T/9f/2//f//f/+//3//f/6//r/+//7
//3/AQABAAEAAQABAAEAAQD+////AAACAAcACQAKAAsACgAKAAwADQASABYAGQAZABwA
HAAbABsAHAAeAB8AIAAkACQAJAAjACEAHgAdAB0AHwAgACAAHwAcABoAGAAVABIAEgAT
ABMAFQATABMADwAQAA0ADAAMAA8ADwAPAA8AEAAPAAsACQAFAAQABAADAAUABgAIAAgA
BAABAAAA//8EAAQABAACAAEAAQD9//3/+//5//r/+f8AAAAAAAACAAEA/v/9//3///8B
AAMAAwAEAAIAAQABAP//AQAEAAUACAAIAAcABQACAAEAAQACAAYACQAKAAsACwAJAAcA
BwAFAAQAAwAEAAsADAAJAAoACAAHAAYABQAGAAgACgAIAAgABgAGAAUABAABAP7/AgAF
AAYABwAIAAcABAADAAIABQAJAAwAEAANAAwACgAJAAkACQAJAAsAEAASABIAEgAQAA4A
DQAMAA4ADwARABQAEwATABEADQAIAAYABQAFAAYACAAKAAsABgADAAAA/v8AAAEAAgAC
AP7//f/6//j/9//2//b/+P/7//z//f/9//v/+P/2//b/+f/5//n/+//7//f/9v/z//H/
8f/y//T/9f/2//f/+P/4//b/8v/y//D/9f/8//7/+P/z//L/8P/r/9//1v/S/9z/8P8F
AB0APABgAIQArgDZAAQBLAE/AScB4AB9AC8A9v+5/3n/Uf9N/2H/d/+H/5X/pv+0/73/
yP/U/9z/5v/q/+3/6//q/+v/6//r/+z/8P/0//b/9P/z//D/7v/t/+//8P/z//X/9f/0
//P/8P/x//H/8f/y//P/9P/2//b/9P/y//L/8v/0//X/9v/3//f/9v/z//H/8f/y//T/
9f/6////AAABAP3/+//5//f/+f/9/wEABgAHAAcABgAFAAcACAALAA0AEgAWABkAGQAZ
ABgAFgAVABkAHgAiACYAJgAkACIAHwAfAB4AHwAhACMAJAAkACMAHQAaABcAEwAUABYA
GQAbABgAFQAUAA8ADwANAA0ADgARABEAEQARAA4ADQAJAAcABwAIAAoACwAIAAYABQAC
AAEA////////AgACAAIAAAD8//v/9v/1//b/9//7//3//v/8//r/+v/6//j/+P/5//3/
//8BAAEA///8//r/+f/6//3/AQADAAMAAgAAAP3//f/9//7/AAAFAAcABwAHAAQAAQD+
//3///8AAAEABAAIAAgABAAEAAMAAwADAAMABAAGAAgABgADAAAA+//9/wIABAAEAAQA
BAAGAAQABAAEAAQABwAJAAwACgAKAAkACQALAAsACwANABAAEgASABIAEgAQAA8ADgAL
AAsADAAOABEAEQAPAAsACAAGAAUABQAGAAgACgALAAQAAQD+//z//P/9//7//v/8//v/
+P/2//X/9P/0//b/+v/8//7////8//j/9f/0//f/9//3//n//v/7//v/+f/0//P/8//0
//b/+P/6//z/+v/4//T/9P/0//X/+v/8//z/+f/y/+r/4//X/8j/yP/c//r/FQAzAFoA
ggCqANYAAQEmAT4BPQEJAa4AVwAZANr/k/9b/0f/U/9t/4X/k/+l/7j/xP/L/9b/4P/m
/+z/7//x/+7/7P/p/+n/6f/q/+//9P/3//b/9f/y//D/7//y//L/9P/1//b/9v/2//T/
8//z//P/9P/3//j/+v/6//n/9v/1//T/9P/1//b/9//6//r/+P/3//T/9P/1//X/+P/9
//7////9//3//f/9////AQADAAYACAAJAAkACQAIAAgACgALABEAFgAaABsAGgAaABkA
GQAcACAAIwAmACoAKgAqACkAJwAkACMAIwAjACQAJAAjAB8AHAAZABUAFQAWABgAGQAb
ABkAGQAVABMADwANAAwADgAPABAAEQAOAA0ACQAHAAgACAAJAAkACQAIAAgABgABAP//
/////wQABAAEAAIAAAD///r/+f/6//v///8BAAQAAgAAAAAA///8//v/+//+/wEABAAF
AAMAAAD+//3///8BAAQABQAIAAgABwAFAAMAAQAAAAAABQAHAAcABwAGAAMAAAD//wMA
BAAFAAgACgAKAAYABgAEAAMAAgABAAMABgAJAAgABQACAP////8CAAMABAAFAAYABgAE
AAQABAACAAUABwAKAAsADAAMAA0ADAALAAoACwAQABIAEgASABQAEgARABAADgANAA0A
DgARABEADwALAAUAAgAAAP//AAACAAQABQACAAEAAAAAAP7//f/8//r/+f/5//f/9v/1
//T/9P/2//n/+v/7//v/+f/2//T/9P/1//X/9f/3//v/+f/6//n/9P/z//P/9P/1//b/
9//4//r/+P/0//T/7v/x//L/9P/2//f/9P/w/+n/3f/Q/8z/2P/2/xMAMQBYAIAApADM
APkAHAE0ATEBBQGuAFcAGQDe/5f/W/9F/1P/c/+L/5v/q/+8/8b/y//U/97/5v/u//T/
9//1//T/8v/x//D/8P/w//T/9v/0//X/9P/0//X/9f/0//X/9f/4//j/+P/2//P/8//z
//T/9f/2//j/+P/5//j/+f/6//n/+f/5//n//f/+//3//f/7//r/+v/5//3/AQABAAEA
AQABAAEAAQD//wEAAwAGAAoACwALAAsACwAMAA8AEQAUABgAGwAbAB4AHgAdAB0AHQAg
ACIAJAAmACYAJgAlACYAJAAkACUAJQAmACYAJQAkACIAIAAdABoAGgAbABsAHQAbABsA
FwAUABEAEAAQABIAEwAUABUAFAATAA8ADQALAAoACgAJAAoACgALAAoABQADAAMAAwAE
AAQABAACAAMAAwD//////////wIAAwAGAAQAAgACAAIAAAAAAAEABQAHAAkACQAGAAQA
AwADAAEAAwAGAAcACgAKAAkABwAEAAMAAwAEAAkACwALAAsADQALAAkACQAHAAYABQAG
AAsADAAJAAoABwAHAAcABwAKAAwADgAMAA0ACgAJAAcAAgAFAAgACQAMAAwADAAMAAwA
CwAIAAcABgAIAAsADQAQAA0ADAAKAAkADAANAA4AEQASABQAFAAUABQAEgARABAAEQAT
ABYAGgAXABUAEQALAAkACAAIAAkACQAKAAsACwAFAAMAAQAAAAEAAwAFAAYAAwABAP3/
+v/7//r/+v/8//z//P/8//v/+//4//b/9v/5//v//f8BAAAA+//5//X/9P/1//f/+v/7
//z//f/+//z/+P/y//D/+v/7//z//P/8//n/8P/s/+v/5f/a/9r/6P/+/xUALQBMAHQA
ngDGAO8AFgEwASkB9wCeAEkAEQDY/5v/Z/9T/1n/cf+F/5X/of+y/8L/0f/c/+b/7P/w
//H/8//w/+7/7v/v//D/8v/0//j/+v/4//b/9P/z//P/9//4//v//f/7//r/+f/2//f/
9//3//j/+v/8////AAD+//r/+P/2//j/+//+/wEAAgAAAPz/+f/8//7/AQADAAQABwAG
AAUAAwADAAMAAwAFAAkADQASABAADwANAAsADQAOABEAEwAaAB4AIQAhACAAIAAfAB8A
IgAmACkALAAsACoAKAAlACUAJAAlACcAJwAoACgAJwAkACIAIAAdAB8AIAAiACMAIAAd
ABwAFwAYABcAGAAaABsAGwAbABsAGAAVAA8ACwANABAAFAAXABUAEgAQAAwACwAJAAkA
CQAOAA4ADgAMAAkACQAFAAUACQALABAAEwASAA4ACgAIAAoACAAIAAkADQAPABEAEQAN
AAoACAAHAAoADQARABMAEwASABAADQAPAA8AEAASABMAFQAVABUAFQATABEAEQATABQA
FQAYABoAGAASABAAEgATABQAFQAVABYAFwAUABMAEAAPAA0AEgAVABgAGwAcABoAGAAW
ABcAGAAZABoAGgAeACAAIAAeAB0AGgAZAB0AHwAkACcAJQAjACEAHgAdAB4AHwAhACAA
HgAdABwAGwAYABUAEwAVABcAGgAcABwAFgATABAAEgAQAA4AEAAOAA4ADgAOAA0ADAAL
AAoADAAOABAAEgAQAA4ADAAKAAwADAAMAAwADAAMAAwADAAKAAoACgAKAAwADAAMAAwA
CwAKAAkACAAJAAoACwAMAAoACAAGAAQA/f/4//P/7v8DABgALQBCAGgAjgC0ANoA8AAE
ARgBLAHuALIAdgA6AAcA1v+l/3T/gf+O/5v/qP+2/8T/0v/g/+b/7P/y//j/+//+/wEA
BAAEAA==
         </WaveFormData>
      </LeadData>
      <LeadData>
         <LeadByteCountTotal>10000</LeadByteCountTotal>
         <LeadTimeOffset>0</LeadTimeOffset>
         <LeadSampleCountTotal>5000</LeadSampleCountTotal>
         <LeadAmplitudeUnitsPerBit>4.88</LeadAmplitudeUnitsPerBit>
         <LeadAmplitudeUnits>��V</LeadAmplitudeUnits>
         <LeadHighLimit>2147483647</LeadHighLimit>
         <LeadLowLimit>268435456</LeadLowLimit>
         <LeadID>V5</LeadID>
         <LeadOffsetFirstSample>0</LeadOffsetFirstSample>
         <FirstSampleBaseline>0</FirstSampleBaseline>
         <LeadSampleSize>2</LeadSampleSize>
         <LeadOff>FALSE</LeadOff>
         <BaselineSway>FALSE</BaselineSway>
         <ExcessiveACNoise>FALSE</ExcessiveACNoise>
         <MuscleNoise>FALSE</MuscleNoise>
         <LeadDataCRC32>59437540</LeadDataCRC32>
         <WaveFormData>
BwAJAAoADAAOAAsABwAFAP//////////AgAEAAUAAgD8//r/9//1//X/9P/z//P/9v/0
//T/8//x/+//7v/u//D/8f/y//L/7//u/+7/7v/u/+3/7v/v//H/7//u/+v/5v/l/+T/
5P/p/+r/6v/r/+j/5v/k/+T/5P/l/+f/5//m/+H/2//P/7v/qv+m/7L/y//r/wsAMQBb
AIgAuQDtABcBLQEjAe4AnwBgADEA+f+4/4z/fP+E/5T/ov+v/7j/wP/F/8j/y//P/9X/
2//f/9//3v/d/9z/2//b/9z/3//j/+P/4//i/+D/3v/d/9z/3f/e/9//4f/i/+P/4v/f
/97/3f/c/9//4f/j/+P/4//h/+D/3//f/+H/5P/l/+n/6f/o/+b/4v/g/9//3//m/+n/
7P/t/+v/6f/o/+f/6f/p/+v/7f/x//P/8//z/+7/7//v//L/+P/8//7/AAAAAAAAAAAA
AP7///8DAAQACAAKAAgABgACAAEAAAD//wEAAwAFAAYABwAEAAMAAQD/////AAAAAAEA
AgABAP///P/4//X/9P/1//b/9v/0//H/7v/s/+n/5v/m/+f/5//p/+n/6P/l/+L/3P/a
/9n/3f/e/9//3//f/9z/2v/Z/9j/2P/Z/9v/3f/c/9z/2v/Z/9j/1//X/9r/3P/f/93/
2//b/9n/2f/X/9j/2v/b/+D/4P/f/93/2f/Y/9f/1v/a/93/3//f/+D/3//c/9v/2f/a
/9v/3f/f/9//3//d/9f/1//Z/9n/2v/b/9z/3f/e/9v/2f/Z/9n/2P/b/97/4P/k/+L/
4P/d/93/3f/f/+L/5//p/+n/6f/o/+b/4//i/+P/5f/o/+r/7P/s/+n/5f/i/93/3P/b
/9v/3f/e/97/2f/V/9P/0P/R/9H/0P/P/9D/0f/P/8//y//L/8v/zP/Q/9H/0f/R/9D/
zf/M/8z/zP/N/83/z//S/9P/0v/S/87/y//K/8n/zP/Q/9D/z//N/8z/yv/I/8z/zv/P
/9H/0f/O/8v/w/+3/6n/mv+S/5r/sf/N/+n/CQAxAFwAiwDBAO8ACwEJAeAAlwBSAB8A
6f+w/4L/bP9u/3z/jP+X/5z/ov+n/6z/sf+3/8H/zf/T/9P/0v/R/87/y//J/8j/zP/R
/9L/0//S/9D/zv/N/8v/zf/P/9H/0v/S/9L/0P/R/9L/0//U/9f/2f/b/9v/2v/X/9X/
0//U/9f/2//d/+L/4//j/+L/3//c/9r/2f/f/+H/4//j/+D/3//f/9//4v/j/+b/6f/r
/+3/7f/t/+r/6//r/+7/8//4//v//v/8//z//P/8//3///8EAAYABgAIAAYABAADAAMA
AwADAAgACwAOABAADQAIAAUAAQADAAMABAAEAAYABgAEAAEA/f/6//j/+P/7//z//P/6
//j/9P/x/+3/7f/u//D/8f/z//P/8v/v/+3/6P/n/+f/6v/s/+7/7//r/+j/5v/l/+f/
6P/q/+3/7f/s/+z/6v/p/+j/5//n/+r/7P/v/+3/7f/t/+v/6//s/+7/8f/z//j/+P/3
//X/8//y//H/8P/0//f/+f/5//X/8//v/+3/8P/y//T/9//5//n/+f/3//T/8//y//H/
+f/8//3/+//4//X/9P/z//L/9f/1//f/+f/6//3/AAACAAEA/v/7//f/+v/9/wIACAAH
AAcABQADAAQABAADAAQAAwADAAQABAAGAAYAAwD//////f///wEA/v/9//v/+P/3//f/
+f/6//b/9f/z//H/8//z//D/7//v//H/8//2//P/8f/u/+v/7v/t/+7/8P/u/+//7//x
//L/8f/u/+z/7P/t//D/8//w//L/8P/t/+//8P/w//D/+P/4//P/7f/p/+j/6f/p/+P/
0//E/7r/wP/P/+X/AwArAFkAjADFAPsAJwE9ATEB/gC3AHgASQATANz/sP+U/4r/lP+e
/6v/uP/K/9X/3P/h/+P/4f/f/+X/5//o/+n/7f/v//L/9v/z//P/7//r/+//8P/x//P/
8v/z//T/9f/0//T/9P/y//P/9P/1//b/8//z//P/8f/0//P/8//z//X/9//6//v//P/7
//n/9v/4//j/+f/7//z/+//6//f/+f/7//7/AQACAAEAAgADAAQABQAEAAMABgALAA8A
FgAWABgAGAAYABkAGgAbABwAHAAdACEAIgAjACQAIQAeAB8AIQAjACUAIgAhACAAHgAi
ACAAIAAfAB0AHQAeAB4AHAAaABYAEQAUABQAFQAYABcAFgAUABAAEgAQAA8ADQAMAAwA
DQANAAkABwAEAP//AwACAAUACQAGAAQAAgD//wEAAAAAAAEAAQACAAQABwADAAAA/v/6
//7/AAACAAUABAAEAAUAAQAEAAUABAAFAAMABAAGAAcACQAIAAYAAwAHAAoADQAQAA0A
DQAMAAkADAANAAwADQALAAwADQAPAAwACQAGAAEABQAJAA0AEQARAAoABgAHAAgACQAK
AAsACwANAA8ADgAPABAAEAAWABYAFgAVABQAEwAUABYAFgAXABYAFQAWABYAFQAWABQA
EwATABIAFgAYABcAFQATAA8ADwAPAA0ADwAQABAADwANAA0ADAAJAAcABAABAAIAAwAB
AAEA////////AAAAAAEAAQABAAMAAQABAAIAAAD///3//f8AAAEAAAAAAPz/+f/4//f/
+P/8//z/+//8//z/+//6//j/9P/1//X/9//8//3/9//r/9v/xv+6/77/z//n/wkALwBb
AIoAvQD1ACkBTwFZAT4B+wCyAHkARQACAMb/ov+Y/57/qv+3/8L/zP/X/97/4//n/+v/
8f/4//n/+f/5//f/9f/0//T/9v/5//j/9//6//r/+v/7//j/+f/6//v//v/+//7//P/6
//r/+v/6//n/+//9//3//v/9//3//f/6//v//f/9/wIAAwADAAIAAAD+//3//f///wEA
AwADAAYABwAJAAsACwAJAAkACQAMAA8AEAARAA0ADwAQABQAFwAaABsAHAAfACIAJQAo
ACUAJQAoACgAKwAuAC0ALAArACsAKwArACsAKwArACoALQAqACkAJwAlACMAIgAgACMA
JAAjACEAHwAcABoAGgAYABgAFwAUABQAEgARAA8ACwAKAAoACQALAA0ADgANAA4ACgAK
AAsACgAKAAoACQAIAAYABQAFAAMAAgACAAMABgAGAAcABgADAAIAAQABAAQABgAJAAcA
CgALAAoACwAIAAYABQADAAgACgALAAsACAAIAAgACAAHAAkACgAJAAwADQAMAA0ADAAM
AAwADQARABEAEQAPAA0ADQANAA0ACwAQABMAFAATABIAEQAQAA4ACwAKAAkADQARABUA
GAAXABQAEQANABAAEQAUABgAGQAbABsAGwAYABYAEwASABQAFwAbAB4AHwAeABoAFQAV
ABEAEQARABMAFQAWABYAEQANAAsACAAKAAsACwALAAgABwADAAEAAAABAAIABAAEAAUA
BQAFAAIA/f/6//j/+////wIABwAHAAUAAQD+//z/+//8//3/AAAEAAQAAwACAAAA/f/6
//7/AAADAAMA///4//P/7f/d/8v/xv/M/9r/7/8LAC0AUwCBALgA8wApAU8BWwFDAQAB
rwB0AEEAAwDI/6j/ov+q/7b/vv/D/8z/1v/d/+T/7f/3//////8AAP3/+f/1//X/9f/2
//j/+//////////8//r/+P/3//n//f8BAAUABAACAAAA/P/6//r/+v/6//3///8BAAEA
///9//z/+//8////AwAFAAMAAQD+//r/+//8//7/AQAFAAcACQAJAAcABQAEAAMACAAJ
AAwADwANAA0ACwAJAAoADQAPABQAGAAcAB4AIAAeABwAGgAYAB0AIQAoACwAKwAsACkA
JgAlACUAJQAlACgAKQAqACoAKQAkACEAHQAgACEAIwAkACEAIAAdABkAGQAWABQAFAAV
ABYAFgAUAA8ACgAGAAEABAAGAAkACwAJAAcABAD//wEA/v///wEAAQACAAMAAwD+//r/
9//1//n//P8AAAUAAwAAAP7/+v/7//r/+f/5//7/AAADAAEA///9//n/9//6//z///8B
AAEAAAD+//v//P/8//z//P8AAAMABQAFAAIA///6//f/+f/8////AwADAAEA///7//r/
+//8//3///8AAAEAAQD4//L/9v/4//r//P/9//3///8BAP7///8AAAAABAACAAAA/f//
////AQAEAAUABwAHAAcACQAKAAoADAAJAAcABgAEAAYABgADAP///f/5//n/+f/5//v/
/P/8//r/+f/6//r/9v/z/+//6//u/+//7f/t/+z/7f/u//D/7v/t/+v/6f/q/+n/6v/s
/+n/6f/o/+n/7P/t/+z/7P/n/+X/5f/l/+P/5v/l/+P/5v/m/+X/5P/e/+D/4f/j/+P/
4v/j/9//0/+//6r/pP+y/8v/6f8PADkAZwCUAMkA+wAdASsBGQHgAJMAWgApAO//sv+K
/37/hP+Q/5r/p/+2/8L/yf/M/9H/0//V/9n/4P/h/+H/4f/d/9v/2v/a/9z/3//e/93/
3v/e/97/3//e/9//4P/h/+L/4v/i/+D/3v/e/97/3v/d/9//4f/h/+P/4//k/+X/4f/h
/+L/4f/m/+f/5//m/+P/4v/i/+P/5v/n/+j/5//p/+n/6v/r/+n/5//n/+f/6//v//H/
8//x//P/9P/4//n//P/9//7/AgAEAAYACAAGAAcACwAMABAAEgAQAA4ADwAPAA8ADwAN
AA0ADQAMABAADgAOAA0ACQAFAAIA/v8AAAIAAgABAAAA/v/9//7//f/8//r/9v/4//b/
9f/z//D/7v/t/+v/7f/v//D/7//u/+r/6v/r/+r/6v/q/+n/6//q/+r/6//n/+b/5v/n
/+j/6P/p/+j/6f/o/+f/5//p/+r/7P/p/+v/7f/t/+//7f/s/+z/6//v//D/8P/v/+7/
7v/u/+7/7//x//L/8f/0//X/9P/1//H/8P/v/+//9P/1//b/9f/3//X/9f/x//D/8f/y
//P/9P/0//P/9P/1//T/9f/2//b//P/8//z/+//5//n/+//+/wAAAQAAAP//AQAAAP7/
/v/8//3///8AAAMABAACAP///v/7//z//f/8//3//f/8//n/9//3//b/9P/z//H/7//w
//H/7//v/+v/6//r/+z/8P/x//H/8f/w/+3/7P/s/+n/6f/o/+n/7P/t/+z/7P/p/+f/
5//n/+v/8P/x//H/8f/w/+7/7P/o/+j/6f/t//P/9P/v/+f/2//N/7j/qv+u/7//2f/5
/x0ARQByAKMA1wAHAS0BOwEkAeEAmABfACkA6P+s/4z/hP+M/5r/qf+6/8j/z//Q/9H/
1f/b/+P/6f/r/+z/7f/p/+f/5v/m/+n/7f/t/+3/7P/q/+j/5//l/+f/6f/r/+//8P/x
//D/7P/s/+z/7P/r/+3/7//v//D/7//v/+//7f/v//L/8//1//X/9P/y//H/8P/w//H/
9f/3//n/+f/5//n/+v/7//r/+f/6//v/AAADAAQABQACAAMAAwAGAA0AEgAVABgAGgAa
ABoAGgAYABkAHQAeACMAJgAlACQAHwAdABsAGQAcAB0AHgAeACEAIAAhACEAHQAbABoA
GAAaABoAGAAVABEADgAMAAwADwAQABAADgAQAA4ADQALAAkACAAIAAcACgALAAsACQAG
AAAA/v/9/wEAAgADAAMABAACAAEAAQD///7//v///wAAAAABAAAA/f/8//v/+//+/wAA
AwABAAMAAwABAAEAAAAAAAEAAQAHAAgACAAHAAUABAADAAIABAAHAAkACQAIAAcABAAD
AAMABAAFAAcACQAJAAkABwAFAAUABQAFAAMABgAIAAgACAAIAAkABwAHAAcACQANABEA
FAAUABIAEAANAAwACwAMAA4AEgAVABYAFwAWABQAEQAQABAAEQATABQAFgAWABMADwAN
AAkACQAJAAoADQAPABAACwAHAAUAAgAEAAUABQAFAAQAAwD///3/+f/5//n/+v///wEA
AgADAAAA+//4//b/+P/5//n/+////////f/8//f/9f/1//X/9v/6//r/+f/5//j/9v/0
//b/+P/7//3/+//4//P/6f/d/8v/vP+8/8j/3f/5/x0APwBnAJgA1QATAUEBWQFRARoB
yQCEAE8AEwDW/6r/mP+Y/6b/sv+9/8T/zP/T/9r/4f/n/+3/8//2//X/8//x//L/8f/x
//L/9//7//v/+//5//b/8//x//H/8//1//f/+f/6//v/+v/3//b/9f/0//f/+f/7//v/
+P/1//P/8f/0//f/+//9///////+//z/+f/4//j/+f/9////AQABAP7//f/9//3/AQAB
AAMABQAIAAsADAANAAkACwAMABAAFQAaAB0AIAAdABwAGwAaAB0AHwAkACYAKQAsACsA
KgAoACcAJgAlACkAKwAtAC4AKwAmACMAHwAdAB0AHgAeAB8AIAAfAB0AGgAWABMAEgAW
ABgAGQAYABQAEAANAAkACgAKAAsACwALAAsACgAHAAYAAgACAAMABgAIAAoACwAHAAIA
/v/7//3/AAAEAAkABwAGAAYABAAAAP7//P/7/wEABAAIAAcABQAFAAMAAwADAAQABgAH
AAoACgAJAAcABgAGAAYABgALAA8AEgATAA8ADQAJAAcACQAKAAsADQAPAA8ADwANAAkA
CQAJAAkADQAQABAAEAAQABAADgALAAoACQAMABEAFgAaABgAFAAQAAsADQAPABMAGAAb
AB0AHQAdABwAGgAXABYAGgAdACEAJAAjACAAGgATABQAEQASABMAEgATABMAEgANAAkA
BwAEAAYACQALAA0ACQAHAAIA//8AAAEAAgAEAAYABwAHAAcABQABAP///v8BAAMABAAH
AAUAAwD///z//f/9////AQABAAQAAwABAP7//P/5//b//v8CAAUAAwD///j/8f/r/+P/
0f/C/8T/0v/n/wMAJQBLAHsAtADxACcBTQFZAT8B+ACnAGoANwD//8j/pv+e/6b/sP+0
/7v/xv/Q/9v/6P/v//X/+//9//3/+f/0/+//8f/z//b/+v/7//3/+//5//b/9P/y//H/
9P/3//r//f/8//r/+P/0//X/9v/3//j/+f/7//3//f/6//f/9f/z//b/+f/9/////f/7
//j/9P/1//b/+P/7//7///8AAP///v/9//3//f8BAAEAAwAFAAQABQAEAAMAAgAFAAcA
DAAPABIAEwAUABIAEgASABIAFgAZAB8AIgAiACIAHgAaABwAHQAeAB8AHgAfACAAIAAe
ABgAFAAPABIAFQAZABwAGAAWABIADQANAAoACAAIAAgACAAHAAQAAQD+//z/+f/6//z/
//8BAP3/+//4//P/8//w//H/8//z//T/9f/1//H/7v/s/+v/7f/w//T/+f/2//L/7//q
/+v/7P/t/+//8P/y//X/8//y//H/7v/t//D/8v/1//f/9v/0//H/7f/u//D/8v/0//T/
9//5//n/9v/z/+7/6//v//L/9f/5//j/9f/y/+3/7v/v//D/8f/z//T/9f/1/+r/6P/r
/+z/7f/u/+//7//x//P/8v/z//T/9P/4//j/+P/3//b/9f/2//j/+f/7//v/+//+//7/
/f/+//3//f/+//7//v/+//v/9//3//P/8//z//H/8//0//T/8f/v/+//7v/r/+n/5v/j
/+T/5f/j/+P/4f/h/+H/4v/h/+H/4P/f/+H/3//f/+D/3//f/97/3//k/+X/5P/k/9//
2//Z/9f/2P/c/9z/2//e/97/3f/c/9b/1v/Z/9v/3f/c/9n/1f/P/7//qP+a/5z/r//J
/+v/EwA7AGQAkwDFAPMAFQEfAfwAtwBuADkABQDG/5L/dv90/4D/jv+b/6T/qv+v/7T/
t/+7/8H/yf/Q/9H/0f/R/83/y//K/8r/zP/P/87/zf/O/87/zv/P/87/z//Q/9H/1P/U
/9T/0v/O/87/zv/O/83/z//R/9H/0//T/9T/1f/R/9H/0v/R/9b/1//X/9b/1P/S/9H/
0f/X/9n/2//b/9r/2f/Z/9n/2P/X/9j/2f/d/+H/4//l/+L/4//j/+b/6P/q/+r/6v/s
/+7/8P/y//L/8//3//j/+//+//3//P/5//n/+f/5//r/+//8//z//f/6//n/9//0//P/
8//y//T/9P/y/+//7f/q/+j/6P/n/+j/6P/m/+j/5v/l/+P/3//e/97/3f/f/+H/4v/h
/9//2v/Z/9n/2v/a/9r/2f/a/9j/1//X/9T/1P/V/9f/2f/a/9z/3P/b/9r/2f/Z/9v/
3P/e/9v/3f/d/9v/2//Y/9j/2f/Z/97/4P/h/+H/3v/e/97/3v/e/+H/4//j/+P/4//h
/+H/3v/e/97/3//k/+X/5v/l/+P/4//j/+P/5P/k/+T/4//l/+P/5P/j/9//3v/e/+D/
4v/k/+b/5//l/+X/5f/l/+f/6f/q/+7/7v/u/+3/7P/r/+z/7v/z//X/9f/1//b/9v/1
//b/9P/1//f/+P/8//z/+f/1//L/7f/s/+v/7f/v//D/8P/u/+v/6v/o/+X/5f/k/+P/
5f/l/+L/4f/f/9//3//g/+T/5f/l/+X/5P/h/+D/4P/g/+H/4f/j/+f/5//l/+T/4f/f
/9//3//e/+L/4v/h/+H/4P/e/9z/3P/c/93/4f/j/+T/3//Z/8v/t/+o/6r/uv/R/+3/
EQA3AF8AkADHAPcAGQEjAQkBygCFAFAAHQDh/6j/hP9+/4j/lv+g/6n/tP+8/8P/yP/L
/9P/2f/d/+H/4f/g/9//3P/b/9v/3P/f/+P/4//j/+P/4v/h/+H/4f/j/+X/5//q/+r/
6v/o/+X/5P/j/+L/5v/p/+z/7f/q/+f/5f/j/+H/4//m/+f/6//t/+7/7v/r/+r/6v/r
//H/8//1//X/9v/1//X/9f/0//P/9P/1//n//f///wEA/P/9//3/AAAGAAoADAAOAA4A
DgAOAA4ADwARABYAGAAbAB4AHQAcABoAGQAYABcAGgAbABwAHAAcABgAFgATABEAEQAS
ABIAFAAUABIADwANAAoACAAIAAsADAAMAAoADAAKAAkABwAEAAIAAQD//wIAAwADAAEA
/v/6//r/+//+/wAAAgADAP///P/6//n/9//2//b/9//6//z///8AAP3//P/7//v/AAAC
AAUAAwABAAEA////////AAACAAMACAAIAAcABQADAAIAAQAAAAMABwAKAAsADAALAAgA
BwAGAAYABgAHAAsADQAPAA8ACgAJAAgABwALAAwADQANAA4ACwALAAkABwACAAEABgAI
AAoADAAOAAoABwAGAAUACQANABEAFAATABAADQAJAAsACwANABAAFQAXABcAFwAWABQA
EQAQABIAFQAZABwAHAAcABkAFQARAA0ADQANAA4AEQATABQADQAJAAcABAAFAAcACAAJ
AAgABwADAAEA/f/9//3//v8BAAMABAAFAAIA///+//7///8BAAIABQAFAAMA///8//r/
+f/6//v//v8CAAIAAQD///7//P/6//r//v8FAAcAAwD+//v/+f/v/+P/1v/M/87/3f/v
/wcAJwBPAHgArQDpACEBTQFfAUYBAwGyAG8AOwAAAMr/qP+g/6j/sv+5/8D/zP/V/9r/
4f/p//H/+f/7//v/+v/5//r/+f/5//r///8DAAMAAwD///z/+f/3//r//f8AAAMAAQAA
AP///P/8//z//P/8////AQADAAMAAQD///7//f///wEABAAFAAQAAwABAP7//v/+////
AQAGAAkADAANAAoABwAFAAMABwAJAA0AEQASABMAEgARABEAEwAUABgAHAAgACIAJAAj
ACIAIQAgACUAKQAwADQAMgAyAC4AKgAqACsALAAtAC8AMQAzADQAMAAqACYAIQAkACcA
KwAuACwAKgAmACEAIQAeABwAHAAgACIAIwAiACAAHAAZABUAFQAWABgAGQAXABUAEgAN
AA0ACgALAA0ADwAQABEAEQAMAAgABQADAAYACAALAA8ADwAOAA4ADAALAAoACQAJAA4A
EAATABEADgANAAoACQAMAA4AEQATABUAFAASAA8AEAAQABAAEAATABcAGgAbABcAFQAR
AA8AEQASABMAFQAXABcAFwAVABMAEwATABMAFgAYABoAGwAUABEADQAPABQAFQAWABcA
GAAZABcAFwAXABYAGQAcAB4AIAAeABwAGQAZABkAGwAeACMAJQAlACUAIwAiACAAIAAe
AB8AIQAiACYAJgAjAB8AHwAbABsAGwAdAB8AIAAgABkAFQATABAAEAARABEAEQAPAA8A
DAALAAkACQAJAAoADQAPABAAEQAPAAsACQAIAAgACQAJAAsADwAPAA0ADAAHAAUABQAF
AAcADAANAA0ADAAKAAcABAAGAAgACwAPABEADAADAPn/7//d/8j/xP/S/+3/BwAlAE0A
eQCqAOEAGQFHAWEBXQEsAd0AlgBjACcA6P+6/6T/pv+y/8D/yf/U/97/5f/s//P/+f/9
/wMABQAFAAQAAwABAP///v/+/wQACQAKAAsACQAGAAMAAQACAAUACAALAAwADAAMAAoA
BgAGAAYABgAIAAsADgAPAAwACQAHAAUABwAJAAwADQAPAA8ADgAMAAkACAAIAAkADwAR
ABMAEwAQAA8ADwAPABIAEwAWABkAGwAdAB0AHQAZABsAHAAgACUAKgAtADAALwAuAC0A
LAAvADEANgA4ADsAPgA9ADwAOgA5ADgANwA6ADsAPAA8ADoANAAwACsALAAtAC8AMAAx
ADIAMQAvACwAKAAlACQAJgAoACkAKAAlACIAIAAdABwAHAAdAB0AHwAfAB4AGwAZABQA
EwATABYAGAAaABsAGAAUABEADwARABIAFAAXABcAFgAWABQAEgAQAA4ADQARABQAGAAX
ABYAFQASABEAEgAUABcAGQAcABwAGwAZABYAFAASABAAEwAXABoAGwAZABcAEwARABQA
FgAYABsAHQAdAB0AGwAYABcAFgAVABkAGgAbABsAFgAVABEADwAQABIAFAAWABgAGQAX
ABcAFwAXABkAGwAcAB8AHgAdABsAGgAZABoAHAAdAB8AHwAfACIAIgAhACIAHwAfACAA
IAAkACQAIQAdABgAEwASABEAEgAVABcAGAAVABMAEwASAA4ADQALAAkACwALAAgABwAD
AAMAAwAEAAgACQAJAAkABgADAAIAAgAAAAEAAQADAAgACQAIAAgABAABAAAA//8AAAQA
BAADAAUABAACAAAA+P/6////AQABAAAA///5/+//3f/K/8L/yv/j////HQBFAG8AmgDL
AAEBLQFHAUUBHAHPAIoAVQAfAOD/rv+W/5r/qv+4/8H/zP/Y/9//3v/j/+n/8f/5//3/
/f/8//v/9//1//T/9P/1//n/+f/5//n/+P/3//f/9v/3//j/+f/7//z//f/8//f/9v/1
//T/9f/3//n/+f/8//v/+//7//j/+f/7//v///////7//P/6//j/9//3//3///8BAAEA
AAD///////8AAP//AAABAAUABwAHAAcABQAHAAgADAAQABQAFgAYABYAFgAWABYAFQAX
ABwAHgAgACIAIAAeAB8AHwAfAB8AHgAfACAAIAAiAB4AHAAZABcAFwAYABgAGgAaABgA
FQASAA4ACwAKAAwADgAPAA4ADwAMAAoABwADAAIAAgABAAIAAwADAAEA///6//n/+f/5
//r/+//7//v/+P/2//X/9P/0//X/9//4//j/+f/4//f/9v/1//X/+v/8/////f/7//v/
+f/5//n/+v/8//3/AgACAAEA///7//r/+f/4//z///8BAAEAAgABAP7//f/8//z//P/9
/wEAAQABAP//+//7//v/+////wAAAQABAAAA/f/9//v/9//8//3/AAACAAQABAAEAAQA
AAD9//z/+//9/wEABQAIAAcABAABAP3/AAABAAQACAAJAAsACwALAAsACgAIAAgACgAN
ABEAFAATABAACgADAAIA//8AAAEAAwAFAAYABgAAAP3//P/6//v//f/+/////f/7//b/
8//z//P/8//0//X/9f/0//P/8v/v/+7/7v/y//X/9//7//n/9//z//D/7//v//H/8//0
//j/+P/3//X/8v/u/+r/8v/2//f/9//3//L/5//h/93/0//E/8L/yv/d//H/CQArAFUA
hgC7APMAIQE9ATcBBAG1AHIAQwAPANj/rv+Y/5b/nv+o/7H/tv/A/83/2P/h/+n/7//x
//T/8//x/+//8P/v/+//8P/z//f/9//3//T/8v/w/+//8//3//v////+//z/+v/2//X/
9v/3//j/+v/9/wAAAQD+//v/+f/3//r//f8BAAMAAwABAP7/+v/8//7/AQAFAAgACQAK
AAkACAAHAAcABwAMAA0AEAATABMAEwARAA8ADwARABIAFgAdACIAJQAoACUAJAAjACIA
JQApADAANAAyADIALgAqACsALQAvADEAMgAzADQANAAyAC4ALAApAC0ALwAyADQAMAAu
ACoAJQAnACYAJgAoACkAKgAqACgAJQAgABwAFwAbAB4AIgAlACIAIQAfABsAGgAWABYA
FwAaABwAHgAfABwAGAAVABMAFwAaAB4AIwAhAB4AHAAYABgAGAAYABkAHAAeACEAHwAc
ABsAGAAXABkAHAAgACMAJQAkACIAHwAhACIAIwAkACQAJwApACkAKAAnACQAIwAmACgA
KgAtAC0AKwApACUAJgAnACgAKQApACoAKwArACkAJQAkACEAJgAsADAANAAzADIAMAAu
ACwALQAuAC8AMQAzADUANQAyADEAMQAwADUAOQA+AEQAQgA/ADwANwA4ADkAOQA6ADkA
OAA4ADcANQAzADAALQAxADIANAA4ADgAMwAvACsALQArACkAKgAqACoAKgAqACkAKAAn
ACYAKQAqACsALAApACgAJwAmACYAJgAmACYAKAAoACgAKAAnACYAJQAkACUAJgAnACgA
JwAmACUAJAAmACYAJgAmACQAIgAgAB4AEgAIAP7/9P8HABoALQBAAG4AmgDGAPIADwEq
AUUBYAEpAfQAvwCKAFwAMAAEANj/3f/i/+f/7P/2//7/BgAOABIAFgAaAB4AIAAiACQA
JgAkAA==
         </WaveFormData>
      </LeadData>
      <LeadData>
         <LeadByteCountTotal>10000</LeadByteCountTotal>
         <LeadTimeOffset>0</LeadTimeOffset>
         <LeadSampleCountTotal>5000</LeadSampleCountTotal>
         <LeadAmplitudeUnitsPerBit>4.88</LeadAmplitudeUnitsPerBit>
         <LeadAmplitudeUnits>��V</LeadAmplitudeUnits>
         <LeadHighLimit>2147483647</LeadHighLimit>
         <LeadLowLimit>268435456</LeadLowLimit>
         <LeadID>V6</LeadID>
         <LeadOffsetFirstSample>0</LeadOffsetFirstSample>
         <FirstSampleBaseline>0</FirstSampleBaseline>
         <LeadSampleSize>2</LeadSampleSize>
         <LeadOff>FALSE</LeadOff>
         <BaselineSway>FALSE</BaselineSway>
         <ExcessiveACNoise>FALSE</ExcessiveACNoise>
         <MuscleNoise>FALSE</MuscleNoise>
         <LeadDataCRC32>4286138417</LeadDataCRC32>
         <WaveFormData>
GQAbAB0AHQAfABwAGAAVABIAEQAQABEAFgAZABoAFwARAA4ADAAJAAkACgAKAAkADAAJ
AAgACAAEAAMAAwAGAAcACwAJAAoABgAEAAMAAwAEAAUABQAHAAoACAAHAAUAAwABAP//
/v8EAAYABwAIAAMAAQAAAAAAAAADAAYACAAIAAAA+P/r/9z/zf/J/9H/5f/+/xsAOQBa
AH4ArQDcAAUBHQEYAfEAuwCPAGwAQgASAPD/4P/e/+P/6//x//P/9f/2//b/9//6/wEA
BQAJAAkABgADAAEAAQABAAEABQAJAAoACgAHAAUABAAEAAQABAAGAAgADAANAAwACgAG
AAQAAgABAAQACAAKAA0ADAAIAAgACAAGAAgACwALABEADwAOAA0ACQAIAAcACAANABIA
FAAVABMAEQAQABAAEgASABUAGgAgAB0AHAAaABYAFQAaABoAIAAkACkAKgApACkAKQAp
ACgAKgAtAC8AMwA0ADMAMwAuACwAKgApAC4AMgAzADQAMgAwAC4ALgAqACkAKgAqAC0A
LQAtACsAJwAkACEAIAAjACUAJQAlACIAHwAbABsAGQAZABsAGwAdAB4AHgAbABgAFAAQ
ABAAFAAWABcAFwAXABYAFAARAA8AEAAUABYAGQAZABcAFgAVABIADwAQABQAFgAYABkA
FQATABIAEQAPABEAFAAWABoAGQAYABcAFAARABAAEAAWABoAHAAaABoAGQAWABQAEgAU
ABYAGQAdAB0AGgAYABIADwARABQAFgAZABoAGwAcABsAGQAVABQAEwAWABoAHQAfAB0A
HAAaABcAFwAYABoAHgAiACQAJQAiAB8AHQAaAB0AHwAiACUAJgAnACUAIgAdABkAFwAV
ABgAGwAeAB8AGAASAA8ADQANAA0ADgAOAA8ADwALAAkABgAFAAUABgAMAAwADwAMAAoA
BgAEAAMABQAHAAkACgANAA0ACgAIAAQAAwACAAEAAwAHAAkACgAJAAUAAgAAAAAABAAH
AAoACgAIAAIA+v/v/+L/0//L/9H/4f/4/w8AJwBGAGgAkwDGAPMADwEQAfEAvQCNAGgA
QAAUAPL/3v/Y/93/4//n/+f/5//o/+r/6//w//n/BQAHAAcABAABAP3/+//5//f//P8B
AAMABAABAP3/+v/4//j/+P/6//z//f/9//v/+P/3//j/+f/7//3/AAABAAMA///6//n/
+P/5//z/AAABAAYABQAFAAUA///+//3//v8CAAYABwAHAAQAAQD///7/AgACAAUACgAO
AAsACgAIAAUABQALAAwAEgAWABsAHAAaABkAGAAXABcAGgAeACEAIgAiACAAHwAaABoA
GgAbACEAJgAoACoAJAAgABwAGgAYABkAHAAeAB4AHQAcABkAFQASAA8ADgASABUAFgAX
ABQADwAJAAcABAAFAAgACQAMAAwACwAHAAMAAAD9//7/BAAGAAcABwAEAAIA///7//3/
/v8CAAQABQAFAAMAAgABAP7/+//8/wAAAgAEAAUAAgD///3/+//8////AwAGAAkABwAF
AAMAAQD/////AAAGAAoADAAKAAUAAwD///z///8CAAUACQAJAAkABgAEAAEA///+/wAA
BgAJAAwACQAEAAEAAAD///7/AQADAAMABgAFAAgADAAPAAwACQAHAAQABwAJAAwAEAAQ
ABAADgALAA8ADwAQABAAEAAPAA8ADwANAA0ACgAGAAcABwAJAAsACQAHAAUAAQACAAAA
AQADAP7//f/9//z/+f/5//X/8//2//f/+f/8//z/+P/3//D/9f/0//X/9//0//X/9v/2
//b/9f/x/+7/7//z//f/+//4//f/9P/w//T/8//z//T//P/6//P/7P/q/+j/6P/o/+P/
1v/H/7v/u//F/9T/7/8TADoAaACdANIA+QANAQIB3QCrAIMAYgA6ABAA7P/Q/77/u/+/
/8X/zf/Z/+D/5P/l/+L/3f/Z/+H/4//i/+H/4//n/+v/7//s/+v/5//i/+b/5//p/+z/
6f/o/+n/6v/q/+n/5v/i/+X/6P/r/+//6//q/+f/5f/m/+T/5v/o/+j/6v/t/+3/7v/r
/+n/5//o/+r/7P/w/+//7v/q/+X/5//p/+z/8P/v/+7/8P/0//X/8f/v/+z/8f/1////
BAACAAIAAwAAAAIAAwAEAAUABAAGAAkACwALAAoABwAFAAUACAALAA8ADQAMAAgABAAF
AAYABwAKAAYABQAGAAYAAgD///z/9//4//r//P8AAPz/+//4//X/9f/z//D/8f/v/+//
8f/x/+7/7P/p/+P/5//o/+n/7v/t/+r/5v/h/+L/5P/l/+X/4//k/+j/6v/m/+P/3v/a
/97/4P/i/+j/6P/m/+T/4f/j/+P/5P/l/+T/5f/n/+j/6P/l/+L/3//k/+X/6P/s/+r/
6v/o/+L/5f/n/+f/6P/n/+j/6f/r/+n/5//i/97/4P/j/+f/7v/q/+P/4P/j/+T/5f/m
/+n/6f/n/+j/5f/m/+j/6f/s/+3/7//w/+3/6//q/+r/7P/u/+7/7f/w/+//7//u/+7/
7f/t/+3/8f/z//L/8P/s/+n/6P/n/+j/6f/q/+n/5//k/+T/5f/h/9//3v/c/9z/3f/a
/9n/2P/X/9f/2P/a/9r/3f/a/9z/2v/a/9v/2f/Z/9n/2P/d/9//3v/e/9j/1//W/9X/
1P/X/9j/2P/b/9n/2P/Y/9T/0v/T/9T/2P/a/9r/1P/J/7j/pf+Z/5v/qf+8/9n/+/8c
AEQAcQCkANcA/QAKAfcAxwCXAHAASAAWAOb/xv+2/7H/t/+9/8H/xf/K/8z/zf/O/9H/
1//e/9//3f/b/9j/1//W/9X/1f/Z/9r/2v/b/9v/3P/e/9z/2v/a/9r/4P/h/+D/3v/c
/9z/3P/d/93/4P/h/+P/4//g/+H/4v/g/+D/4f/f/+X/5f/m/+f/4//i/+H/4v/l/+j/
6P/n/+j/6f/r/+7/7P/q/+v/7v/1//P/8//y/+//7//1//b/9//6//7//v8AAAMABgAJ
AAUABgAIAAkADwAQAA8ADwAMAAwADAANAA4AEAAPAA4ADgAOAA4AEAALAAkACQAIAAwA
DQAOAA0ACAAGAAQABAADAAMAAQD//wEA///8//3/9v/1//b/9f/4//r/+//5//j/9v/0
//b/9v/2//X/8//0//T/8//x/+//7v/w//D/8//1//X/9v/1//L/7//w//X/9v/3//f/
9//3//j/+f/2//X/9f/0//v/+//7//v/+v/3//b/9v/3//r/+//4//n/+//7//z/+f/6
//v//f8CAAMAAQAAAP3/+//6//z/+P///wIABAACAAIAAgACAP///f/5//j/+/8AAAYA
CwAJAAUAAgD+////AQAEAAgACQAMAA0ADQALAAcABAAAAAUACQAOABMAEgARAA0ACAAH
AAUABQAFAAcACQALAAsABgAAAP3/+//8//3///8AAP3/+//1//H/8v/z//X/+P/7//r/
/P/4//X/8P/t/+v/8P/1//r//v/9//v/9v/y//L/8//0//X/+P/7//z//P/6//X/8f/u
//b/+P/9//7/+P/w/+r/4v/V/8b/wf/J/9P/3//0/w8ALwBUAIYAvQDwABUBIwESAd8A
pwB/AFgAKgAAAOj/3v/c/9v/2//b/93/3//k/+j/7//4/////f/8//n/8//t/+3/7//x
//P/9f/5//r/+v/4//X/8//y//b/+P/8/wAA///9//n/9P/z//T/9f/3//n//P/9////
/P/4//j/+P/6//7/AwAFAAYAAQD9//n/+v/8//7/AgAEAAgACQAJAAYAAwABAAAABAAG
AAsAEgATAA0ACQAEAAcACQARABQAFQAYABwAHAAZABcAFQATABYAHAAjACkAKQAoACUA
IwAhACIAIwAlACcAKgAqACoAJwAkACEAIAAfACEAJQAoACYAIwAgABsAGQAYABcAGAAZ
ABsAGwAbABcAEQAKAAcACAALABAAEwAQAA4ACwAFAAYABgAGAAoADwAQABAADwAKAAgA
BQABAAUACAAOABIADwANAAkABgAIAAgACAAMAA8AEAARABEADAAJAAcABQAHAAsAEAAU
ABMADwALAAcACgAJAAoADAAQABQAFgAUAA8ADQAJAAYACgAOABIAFwAXABUAEAAMAA0A
DQAOABIAFAAXABoAFwAKAAYACQAMAA8AEgAVABcAFwAaABYAFgAXABcAGgAZABkAGAAV
ABUAFgAYABsAHgAfAB8AIgAjACUAJgAjACEAIAAfACAAIQAfABwAGQAXABcAFwAXABkA
GwAbABsAGAAYABkAEgAPAA0ACgAMAA0ACgAJAAkACQAKAAwADgAMAA0ACAAKAAgACAAJ
AAYABwAIAAgADQAPAA4ADgAKAAkACAAHAAcACQAJAAgACwAJAAgACAAAAAAAAQAEAAYA
BgAGAAIA9//i/83/xf/N/+P//v8fAEUAagCQAL0A7AANAR0BEAHnALUAjwBsAD4AEADu
/97/2v/d/+H/6//z//n/+v/6//v/+v/7////BQAHAAYABQACAAEAAAD///7/AQABAAAA
AwADAAQABgAEAAIAAgACAAcABwAFAAIAAAAAAAAAAQAAAAIAAgADAAMAAgAFAAgABQAE
AAQAAQAHAAcACAAJAAQABAAEAAYACAAKAAkABwAHAAcACAAKAAgABgAHAAoAEAAPABAA
EAANAA0AEwAUABYAGAAbABoAHQAfACEAIwAfACAAIgAjACcAKAAnACcAJQAmACcAKQAn
ACgAJgAkACYAJgAmACgAIQAdABsAGAAcAB0AHgAdABsAGgAZABoAFwAXABUAEwAVABMA
EAARAAsACQAJAAcACgAMAA0ACwAIAAYABAAGAAYABgAFAAMABAAGAAcABwAEAAIAAwAC
AAQABQAEAAQAAgAAAP7/AAABAAIAAwADAAUABQAGAAcAAwADAAQABAAKAAkACAAHAAUA
AwADAAQABQAIAAkABgAIAAkACAAIAAMAAgABAAEABQAHAAYABgAKAAcABQAAAAAAAQAC
AAMABAAFAAUAAwAEAAMABAAGAAcACgALAA0ADgAMAAsACwAMAA4AEAAQAA8AEQAPAA4A
DAALAAsADAANABAAEQAPAAwACwAJAAkACQAKAAsADAALAAgABAADAAMA/v/9//3//P/+
/////P/7//n/9//2//b/+v/6//3/+v/8//j/9v/1//L/8//0//T/+P/5//f/9v/y//H/
8P/v//P/9//5//r/+P/1//P/8v/u/+7/7f/y//r//P/2/+z/4f/Q/7v/rf+v/7v/0v/v
/w0ALgBUAIEAsADfAAMBFgEFAdUAoQB6AFAAGgDs/87/wv/B/8f/z//Z/+H/4P/c/9v/
2v/f/+f/7f/v/+7/7f/p/+f/5f/j/+f/6//s/+z/6f/n/+b/5v/l/+T/5f/m/+v/7f/t
/+z/6f/o/+f/5//o/+r/6v/r/+v/6P/p/+r/6f/q/+z/6//x/+//7v/t/+j/6P/o/+r/
7f/w//D/7//w/+//7//w//D/7v/v//L/+f/3//f/9v/y//H/9v/2//z/AAAFAAYABwAH
AAcABwAFAAYACAAJAA4AEAAQABEACgAIAAYABQAJAAwADAAMAAwADAAMAA4ACAAHAAgA
CAAKAAkACAAFAP///P/5//j/+//9//3//f/9//v/+P/5//T/8//0//P/9f/2//b/8//u
/+r/5v/m/+r/7P/t/+3/7f/s/+r/5//k/+T/5//o/+r/6//q/+r/6f/m/+P/5P/p/+r/
6//r/+v/6f/o/+f/5P/l/+f/6P/t/+3/7f/t/+r/5//m/+b/6P/s/+7/7P/r/+v/6f/o
/+X/5v/n/+n/7P/t/+v/6v/o/+f/5//q/+T/5v/n/+j/6f/q/+j/5//k/+T/6P/s//H/
9f/0//H/7//s/+n/6f/q/+z/8f/0//X/9f/0//H/7//s//D/8f/z//X/9f/1//L/7v/q
/+f/5v/l/+r/7f/w//H/6v/k/+H/3//g/+H/4//k/+D/3//a/9f/1v/V/9X/1v/b/9z/
4P/e/9z/1v/S/8//0P/T/9b/2P/b/9v/2P/W/9L/0f/Q/8//0f/V/9f/2P/X/9P/0P/O
/9D/0v/X/9z/2P/S/87/xP+3/6j/mf+Z/6P/s//K/+X/AQAiAE4AhwDCAO8ABwEEAd0A
owBzAEoAGgDs/8r/tv+u/7H/t/+7/73/vf/A/8L/x//M/9H/0//V/9X/0v/P/8//z//P
/8//0v/X/9n/2v/W/9P/0f/Q/9D/0P/S/9T/2P/Z/9j/1v/S/9L/0v/T/9b/2v/c/9//
2f/U/9P/0v/V/9j/3P/d/9//3f/c/9v/2P/Y/9j/2v/g/+T/5f/l/+L/3//d/9z/3//g
/+T/6v/w/+3/7P/q/+f/5//t/+7/8//4//7/AAD9//v/+f/3//r//v8DAAcADAAMAAoA
CQAEAAQABAAFAAoADgAPABAADAAIAAQAAgAAAAEABAAGAAYABQAEAAEA/P/6//j/+P/8
////AAABAPz/9//x/+//7f/v//P/9f/0//T/8//v/+7/7P/q/+z/8v/0//X/9f/v/+z/
6P/j/+f/6v/w//T/8//z//H/8P/t/+r/5//o/+7/8P/y//P/8f/v/+7/7f/v//H/9P/2
//f/9f/z//H/8f/v/+//8P/3//z////+//n/9//z//D/8f/0//f/+//9//3/+v/4//T/
8//z//b/+v/+//7//v/+//7/+//5//X/9P/5//7/BAAJAAYAAQD9//j/+//9/wAABAAH
AAoACwALAAoABwAFAAIABwALABAAFQAQAA0ABwAAAAEAAQADAAUABAAFAAYABQAAAPr/
9//1//b/+f/9/wAA+//5//P/7//y//P/9f/4//r/+v/9//r/+f/0//H/7//x//X/+f/8
//z/+f/z/+7/7v/x//T/9//2//n/+v/6//j/8//v/+z/9P/4//v//P/2//D/6P/i/9v/
yv+//7//yf/V/+r/BwAnAE4AgAC7AO4AEwEfAQ4B2QCfAHcAUgAoAAIA5v/a/9b/1f/R
/8//1f/b/+L/7P/1//j/+//9//v/9//w/+n/7P/v//L/9f/0//f/9//2//T/8f/v/+7/
8v/0//j//P/7//n/9f/w//D/8v/0//f/9//6//v//f/5//T/8//y//T/+P/9////AAD7
//f/8//z//b/+f/+////AgACAAEA///9//z//P///wAABAAKAAwABwAEAAAAAQADAAsA
DgAPABIAFgAWABMAEwATABMAFwAcACIAJwAnACQAHwAbABoAHAAeACEAIQAkACQAJAAg
ABwAGAAWABcAGwAhACYAIQAdABkAEwATABIAEQASABIAEwASABEAEAANAAkACQAIAAsA
EAATAA8ADAAIAAEAAgACAAIABgAHAAgACAAHAAMAAgAAAP3///8CAAgADAAKAAcAAgD+
/wIAAgACAAYABwAIAAkACQAFAAMAAgABAAMABwAMABAAEAALAAYAAQAFAAUABwAKAA0A
EAARAA4ACgAJAAYABAAIAAwAEAAVABIADwAJAAQABgAHAAkADgAPABEAEwAPAAQAAgAE
AAYACAAKAA4ADwAOABAADwAQABIAEwAXABcAGAAYABYAFQAVABYAFwAaABsAGwAdAB0A
HgAeAB8AHwAgACEAIgAjACEAHgAZABcAFwAXABkAGwAdAB0AGwAWABQAEwAOAA0ADQAM
AA4ADwAMAAsACAAHAAcACAAJAAgACgAGAAgABgAGAAcABgAHAAgACAAOAA8ADQAMAAcA
BQADAAEABAAHAAgACAALAAkACAAIAAIAAAAFAAgADAAMAAoABAD9/+7/1//J/8n/2f/w
/w0ALQBOAG4AmQDGAPMAEwEeAQcB1wClAIAAWgAqAAIA6v/i/+H/5//v//P/9f/0//T/
9f/4//3/AwAKAAsACQAHAAQAAwACAAEAAQAFAAYABgAIAAcABwAIAAcABgAHAAgADQAN
AAsACAAGAAYABgAHAAcACgALAA0ADAAKAAwADgALAAoACgAHAA8ADwAQABEADQAMAAsA
DAAOABIAEwATABIAEQARABIAEQAQABIAFgAcABsAHAAcABoAGQAeAB4AHgAgACMAIgAk
ACUAJgAnACUAJgAoACkALwAwAC8ALwArACoAKQApACsALgAuAC4ALwAuAC0ALgApACcA
JwAmACcAJwAnACUAIAAeABwAHAAbAB0AHQAdAB4AHQAbAB0AFwAVABUAEwAWABgAGQAX
ABMAEAANAA4ADwAQABAADwAQABAADwANAAsACgAMAAwADwARABEAEgAQAA4ADAAOABAA
EAAQAA8ADgANAA0ADQAJAAkACgAKAA8ADwAPAA8ADAAJAAgACAAKAA4AEAAOAA8ADwAN
AAwACgAKAAoACwAPABEAEAAQAAsACQAIAAoACwANAA8ACwAMAAsACwANAAUABAAGAAkA
CgALAAwADAALAAgACAAIAAoADQAPABEAEQASABIADgANAA0ADgATABYAFwAXABgAFwAX
ABYAFQAVABYAFwAYABkAFwAUAA4ACwAKAAkADQAPABEAEQANAAgABgAFAAIAAQABAAAA
AAABAP7//f/7//n/+P/4//7//v8BAP7/AAD8//r/+f/3//n/+//8/wAAAQD///7/+v/5
//j/9//6//3//v/+//z/+f/3//b/8v/0//f/+v/+//7/+P/u/+P/0P/B/8P/z//h//j/
FQA1AFYAggC1AOQABQERAf4A0QChAH0AWAAoAPz/3P/Q/9D/1//b/9//4//l/+b/5v/n
/+z/8//5//3//f/6//f/9P/z//L/8f/1//n/+v/6//n/9//2//b/9v/2//j/+v//////
/f/6//X/9P/z//P/9v/6//z////7//b/9f/0//P/9P/2//X/+//7//z//f/4//j/+P/6
//7/AgADAAMAAQD///7//v/+//z//f8AAAYABQAGAAYAAwABAAUABAAIAAwAEQASABEA
EQARABEADwASABYAGQAfACAAHwAfABkAGAAXABcAGwAeAB4AHgAaABgAFgAWABMAEwAV
ABYAGAAXABYAEwAPAAwACQAIAAkACwALAAsACwAJAAYABwAAAP//AAD//wEAAgACAP//
/f/6//f/+P/8//7///////v/+v/4//X/8//y//T/9P/3//n/+f/6//n/9v/z//T/+P/6
//z//f/7//n/+P/3//b/9//5//r////9//v/+f/4//X/9P/0//r//v8AAP7//v/9//r/
+P/3//j/+f/7/wAAAQD///7/+f/3//b/+P/4//v//v/7//v/+f/4//n/8//w//H/9v/5
//r/+//8//r/9//y//D/9f/6/wAABQADAP///P/4//n/+f/6//z///8CAAMAAwACAP//
/f/6//7/AQAFAAkABwAHAAQAAAD7//n/+f/5//3///8BAAEA+v/0//H/7//v//H/9P/2
//L/8f/s/+n/5v/l/+X/5v/s/+z/7//s/+r/5v/k/+P/5v/p/+z/7v/u/+v/5f/g/97/
3//g/+H/5P/n/+j/6P/m/+P/4f/g/+D/5v/t/+7/6v/k/+D/3P/T/8b/uf+x/7P/vf/K
/9v/9f8WADoAawCkANsABQEYAQUB0QCXAGgAQAASAOr/0P/E/8H/wf/B/7//w//G/8r/
z//W/93/4f/i/+H/3f/Z/9j/2f/a/9v/3v/j/+X/5v/h/93/2v/Y/9r/3P/g/+T/5f/j
/9//2v/Z/9r/2//d/93/4P/h/+P/3//a/9n/2P/b/97/4v/j/+X/4f/e/9v/2f/a/9v/
3v/l/+r/7P/t/+n/5f/i/+D/5P/m/+v/8v/0/+//7P/o/+j/6f/w//L/9//6//7//v/7
//n/9//1//r/AAAHAA0ADAAKAAYAAwABAAIAAwAFAAgADAANAA4ACQAEAP///P/9/wEA
BwAMAAkABwAFAAEA/v/8//r/+v/9//////////3/+f/0//P/8v/z//b/9//0//L/7//p
/+n/6P/n/+r/7v/w//H/8f/r/+j/5P/f/+L/5v/t//L/8v/x/+7/7P/s/+r/6P/q/+//
8P/x//H/7v/r/+n/5//p/+3/8v/2//b/8//w/+3/7v/t/+7/8P/2//r//P/6//X/8//v
/+z/7//y//X/+f/5//n/9v/0//P/8//0//j/+v/9/wAA/f/4//P/7f/v//b/+f/6//v/
/P/6//n/9v/2//n//P8AAAMAAwABAAAA/v/7//v//P/+/wIABgAIAAkABwAFAAQAAgAC
AAMABQAHAAgACQAHAAQAAQD///////8DAAUABwAHAAAA+v/3//X/9v/3//n/+v/4//f/
8v/v/+7/7f/t/+7/9f/2//r/+P/1//D/7f/r/+z/7//y//T/+f/5//b/9P/v/+//7//v
//L/9//6//z/+f/1//L/8P/w//L/9//8//z/+P/w/+b/2f/K/7n/s/+9/9P/6v8DACUA
SABwAKMA2gAHASMBIgH/AMcAlQBuAEAADgDs/9j/0P/T/9f/2f/d/+P/5v/o/+3/8v/1
//n/+//7//j/9f/x//H/8f/x//X/+//+/wAA/f/5//b/9P/3//j/+//+///////9//r/
9v/2//b/9//8/wAAAgAFAP//+v/5//j/+f/8/wAAAQADAAEAAAD///r/+v/6//z/AwAI
AAoACwAHAAUABAAEAAgACAALABAAFAARABAADgAMAAsAEAAQABUAGgAgACIAHgAdABwA
GwAeACIAJwArAC4ALgAsACsAJgAmACYAJwAqAC4ALwAwACoAJgAiACAAIAAhACQAJgAn
ACcAJwAlAB8AHAAZABgAHAAfACAAIQAfABsAFgAVABMAEwAVABUAGAAYABcAEwAQAA4A
DAAOABIAFAAVABUAEgAQAA0ACQALAAwAEAASABUAFQATABIAEQAOAAsADAASABQAFgAX
ABQAEQAPAA0AEAATABcAGgAbABkAFwAVABIADwAOAA4AFAAYABoAGAAWABUAEgAQABIA
FgAaAB8AHwAfABwAGgAXABUAFAAWABkAHQAhAB8AGgAXABMAEwAUABgAGgAcAB4AIAAf
ABwAHAAaABwAHwAhACMAIwAkACQAIAAfAB8AIAAhACQAJQAlACgAJwAnACYAJgAnACkA
KwAsAC0AKwAoACMAHwAdABsAHgAhACQAJQAiAB4AHQAdABoAGQAZABgAGAAZABYAFQAS
ABEAEQASABgAGAAbABgAFgASABAADwAPABEAEwAUABoAGwAZABgAEgARABAADwARABUA
FwAYABgAFQATABIADAAOABMAFgAYABgAFAAMAAEA8v/h/9n/3//x/wgAIwBFAGYAigC3
AOgAEQEtATABEQHdAK0AiABeACwABgDw/+z/8//5//v///8FAAYABAAFAAoAEQAXAB0A
HQAaABcAEgARABAADwARABUAFgAWABYAFQAVABYAFAAUABYAGAAcAB0AHAAaABUAFAAT
ABMAFQAYABkAGwAaABgAGgAcABsAHAAeAB0AIwAhACAAHwAbABoAGQAaACAAJAAlACUA
JQAjACIAIgAjACIAJAAoAC0AKwArACoAKQApAC8AMAA1ADgAPAA8ADkAOQA5ADkANwA6
AD4AQQBGAEYARABDAEAAQABAAEEAQwBGAEYARgBGAEQAQgBCAD4APQA+AD4AQQBBAEEA
PwA7ADgANQA0ADcAOQA5ADkAOQA3ADQANQAwAC8AMAAvADEAMgAyAC8AKwAoACUAJgAr
ACwALAArACsAKgAoACUAJAAkACcAKAAqACsAKgAqACkAJgAjACQAKgAsAC4ALwAtACsA
KgApACgAKQArACwAMAAvAC4ALQArACcAJQAkACoALgAwAC4ALQAtACsAKgApACoAKwAt
ADAAMQAvAC4AKwApACgAKgAsAC8AMgAvAC0AKwAqACsAJQAoAC0ALwAyADIAMgAyADIA
MAAtACgAJgAqAC4AMwA3ADQAMQAvACwALAAtAC8AMgA1ADgAOQA5ADcANQA0ADIANwA7
AEAARQBCAD8AOQAyADAALwAwADEAMwA1ADcANwAxACwAKgApACsALQAwADIALgArACQA
HwAhACEAIgAkACUAJAAmACIAIgAeABwAGwAeACMAKAAsACwAKQAjAB4AHwAhACMAJQAk
ACcAKAAoACQAHwAbABgAIgAmACcAJgAmACAAFgAQAAsAAgD3//P/+f8DABIAJQBBAGQA
kADBAPgAKQFDAT4BFQHbAK0AjABkADwAHgAKAP7/+//9//3//f8BAAoAFAAbACAAJQAl
ACcAJQAgABsAGgAbABwAHQAfACMAJAAkACIAHwAdABwAIAAiACYAKgApACcAIwAeAB8A
IAAhACMAJQAoACkAKwAnACIAIQAgACQAKAAtAC8AMAArACcAIwAiACQAJgAqAC0AMAAw
AC8ALQArACoAKgAuADAANQA8AD0ANwAzAC4ALgAvADYAOAA+AEIARwBIAEQAQwBCAEEA
QwBIAE4AUwBTAFAASwBHAEYASABKAE0ATwBSAFIAUgBPAEwASQBIAEoATQBSAFYAUQBN
AEkAQwBEAEQARABGAEcASQBJAEkARAA/ADkANwA4ADsAQABDAEAAPgA7ADUANgA0ADIA
NAA4ADoAOwA7ADcANAAwACsAMAA0ADsAQAA9ADsANwA0ADYANAAyADQANwA4ADkAOQA2
ADMAMQAvADEANQA6AD4APgA7ADgANQA4ADcAOAA6AD0AQABBAD4AOgA5ADYANAA2ADoA
PgBDAEEAPwA6ADYANgA3ADkAPgA/AEEAQwA/ADsANwA0ADMAOAA+AEQASQBHAEUAQgA+
AD0APgA/AEMARQBGAEgAQwBAAD4APQA7AEAARgBMAFMAUgBPAEkAQwBFAEYASABKAEcA
SABHAEYARABCAD4APAA/AEIARgBLAEcAQwA+ADkAOAA3ADgAOgA4ADgAOAA4ADcANgA1
ADQANQA2ADcAOAA1ADQAMwAyADQANAA0ADQANgA2ADYANgAzADIAMQAwADIANAA2ADgA
NQA0ADMAMgAyADIAMgAyADAALgAsACoAHQASAAcA/P8MABwALAA8AGMAigCxANgA9AAQ
ASwBSAEjAf4A2QC0AI8AagBFACAAHQAcABsAGgAdACAAIwAmACoALAAuADAAMQAyADMA
NAAxAA==
         </WaveFormData>
      </LeadData>
   </Waveform>
</RestingECG>
