# Supplementary material for: Detection of Left Atrial Enlargement Using a Convolutional Neural Network-Enabled Electrocardiogram
Source: Front Cardiovasc Med. 2020 Dec 17;7:609976. doi: 10.3389/fcvm.2020.609976 (PMC7773668; doi:10.3389/fcvm.2020.609976)
Supplement: Supplementary file 3 [file Data_Sheet_3.ZIP › normal2/1802017190_5009_0000001B.XML]

<?xml version="1.0" encoding="Windows-1252"?>
<!DOCTYPE RestingECG SYSTEM "restecg.dtd">
<RestingECG>
   <PatientDemographics>
      <PatientID>1802017190</PatientID>
      <PatientAge>66</PatientAge>
      <AgeUnits>Years</AgeUnits>
      <Gender>Female</Gender>
      <PatientLastName>luwenhua</PatientLastName>
   </PatientDemographics>
   <TestDemographics>
      <DataType>Resting</DataType>
      <Site>1</Site>
      <AcquisitionDevice>MAC55</AcquisitionDevice>
      <Status>Unconfirmed</Status>
      <Priority>Normal</Priority>
      <AcquisitionTime>10:01:28</AcquisitionTime>
      <AcquisitionDate>03-09-2017</AcquisitionDate>
      <CartNumber>1</CartNumber>
      <AcquisitionSoftwareVersion>009C</AcquisitionSoftwareVersion>
      <XMLSourceVersion>MAC5000 v1.0</XMLSourceVersion>
   </TestDemographics>
   <RestingECGMeasurements>
      <VentricularRate>76</VentricularRate>
      <AtrialRate>76</AtrialRate>
      <PRInterval>174</PRInterval>
      <QRSDuration>68</QRSDuration>
      <QTInterval>382</QTInterval>
      <QTCorrected>429</QTCorrected>
      <PAxis>54</PAxis>
      <RAxis>48</RAxis>
      <TAxis>37</TAxis>
      <QRSCount>13</QRSCount>
      <QOnset>219</QOnset>
      <QOffset>253</QOffset>
      <POnset>132</POnset>
      <POffset>187</POffset>
      <TOffset>410</TOffset>
      <ECGSampleBase>500</ECGSampleBase>
      <ECGSampleExponent>0</ECGSampleExponent>
   </RestingECGMeasurements>
   <Diagnosis>
      <Modality>Resting</Modality>
         <StatementCount>2</StatementCount>
         <LabelText>12SL ��ϳ���</LabelText>
      <DiagnosisStatement>
         <StmtFlag>ENDSLINE</StmtFlag>
         <StmtText>�������</StmtText>
      </DiagnosisStatement>
      <DiagnosisStatement>
         <StmtFlag>ENDSLINE</StmtFlag>
         <StmtText>���� ECG</StmtText>
      </DiagnosisStatement>
   </Diagnosis>
   <Waveform>
      <WaveformType>Rhythm</WaveformType>
      <WaveformStartTime>0</WaveformStartTime>
      <NumberofLeads>8</NumberofLeads>
      <SampleType>CONTINUOUS_SAMPLES</SampleType>
      <SampleBase>500</SampleBase>
      <SampleExponent>0</SampleExponent>
      <HighPassFilter>16</HighPassFilter>
      <LowPassFilter>150</LowPassFilter>
      <ACFilter>NONE</ACFilter>
      <LeadData>
         <LeadByteCountTotal>10000</LeadByteCountTotal>
         <LeadTimeOffset>0</LeadTimeOffset>
         <LeadSampleCountTotal>5000</LeadSampleCountTotal>
         <LeadAmplitudeUnitsPerBit>4.88</LeadAmplitudeUnitsPerBit>
         <LeadAmplitudeUnits>��V</LeadAmplitudeUnits>
         <LeadHighLimit>2147483647</LeadHighLimit>
         <LeadLowLimit>268435456</LeadLowLimit>
         <LeadID>I</LeadID>
         <LeadOffsetFirstSample>0</LeadOffsetFirstSample>
         <FirstSampleBaseline>0</FirstSampleBaseline>
         <LeadSampleSize>2</LeadSampleSize>
         <LeadOff>FALSE</LeadOff>
         <BaselineSway>FALSE</BaselineSway>
         <ExcessiveACNoise>FALSE</ExcessiveACNoise>
         <MuscleNoise>FALSE</MuscleNoise>
         <LeadDataCRC32>1160578747</LeadDataCRC32>
         <WaveFormData>
AAAAAAAAAAACAAIAAgACAAAAAAAAAAAAAgACAAIAAgAAAAAAAAAAAAAAAAAAAAAAAAAA
AAAAAAD+//7//v/+/wAAAAAAAAAA/v/+//7//v/+//7//v/+/wAAAAAAAAAA/v/+//7/
/v///wAAAQACAAIAAwADAAQABgAGAAYABgAFAAUABgAIAAgACAAIAAgACgANABEAFAAS
ABIAEgARABMAEgARABAADwANAAkACAAGAAQAAAD+//z//f/+/wAA///+//z/+v/8//3/
/f/+//z//P/8//r//P/8//z/+v/6//r/+v/6//r/+v/6//r//P/7//v/+v/6//r/+v/8
//z/+//7//r//f/9//z//P/4//H/6v/p/+3/9P/8/wgAGAAnADMARQBTAGEAaABmAFsA
TQA6ACkAIAAbABoAEwANAAgABwAIAAYAAgD9//r//P/8//v/+//7//z//P/8//z/+//6
//n/+P/4//n/+v/7//r/+v/6//r//P/9//3//f/9//3//f/9//3//P/7//r/+v/7//3/
AAD+//7//v/9//3//f/9//3///8AAAEAAQD//////////wAAAQACAAQAAwADAAIA//8D
AAQABAACAAMABAAGAAcABAADAAIAAwAEAAUABgAHAAcABwAJAAkACgAKAAoACwAMAA4A
EAASABEAEgARABQAFgAXABYAGQAZABkAGgAbAB4AHwAfAB4AHwAiACMAJAAiACEAIgAh
ACEAIgAjACQAJAAkACQAJQAkACMAIQAeABwAHAAdAB0AGQAXABUAEgATABEADwAQAA4A
DgAOAA0ACwALAAsACgAMAAwACgAKAAgACgAHAAUABgAIAAkACAAFAAQAAwADAAUABAAD
AAMABAAFAAYABwAHAAYABAABAAIABQAGAAYABQAEAAMAAgACAAMAAwABAAMAAwADAAMA
AwACAAIAAgAEAAMAAwADAAQABAAGAAQAAgAEAAQAAgACAAUABgAGAAMAAQABAAAAAAAB
AAQABwAFAAQAAgAAAAIAAgACAAEAAQACAAMAAwABAP7//f/8////AAABAAMAAAAAAP//
/f/9//z//P/8//z//P/8//7////+//z/+v/7//z//f////z//P/7//z//P/8//r/+v/8
//3//v/+//7//f/8//v/+//7//v/+//8//v/+v/5//r/+P/6//r//P/+//7//v/+//3/
/P/9//3/AAACAAMABAACAAIAAQABAAQABgAHAAgACwAMAAwADQAOAA4ADgAOABEAEQAR
ABAADQAMAAsACQAFAAQABAACAP///v/8//3/+//8//z//P/9//z/+//7//j/+P/4//j/
+P/2//j/+P/4//b/9v/2//b/9v/2//b/9v/2//b/9f/z//L/8v/y//L/9P/0//P/9f/0
//P/8//0//L/7v/t/+r/5f/l/+z/9P8AAAoAGQAvAEMATwBZAGYAZgBVAEcAOgArAB4A
GwAcABkADwAGAAEAAAD8//r/+f/4//j/+P/3//f/9//1//T/8//y//L/8v/y//L/8//z
//P/8//y//L/8v/y//P/9f/2//f/9P/z//L/8f/z//T/9f/2//P/8//0//b/9v/2//b/
9f/3//f/9//3//X/9v/3//f/9//3//f/9//3//f/9//4//b/9//3//X/+P/6//v/+v/6
//r/+//7//3//f/9////////////////////AQABAAMABAAFAAcABgAGAAYABgAKAAwA
DAAQABEAEQAPABEAEwATABQAFQAYABkAGQAYABoAHAAcABwAHQAdAB8AHwAgACAAIAAg
ACAAIAAgACEAIQAhACAAHgAbABoAGgAZABgAFwAWABQAFAARAA4ADgAMAAwADAALAAoA
CwAMAAwACgAKAAgACAAHAAoACAAHAAcACAAIAAYABgAGAAYABwAHAAYABQAFAAUABQAF
AAUACAAIAAcABQAFAAcABwAGAAYABgAGAAYACAAJAAkABwAHAAcABwAHAAkACAAIAAgA
CAAHAAcABwAGAAYACAAGAAUACAAJAAgABQAHAAcABgAGAAUABgAGAAMAAwAFAAcABgAG
AAUABAAGAAYABgAFAAQABAAEAAMABQAEAAUABgAGAAYABgAHAAYABgAFAAMABgAGAAcA
CAAHAAYABQAGAAoACgAJAAgACAAIAAgACQAIAAgABwAIAAcACAAHAAgABwAHAAcABgAH
AAcABwAHAAcABwAHAAcABwAHAAcABwAIAAoACAAIAAgACAAGAAYACAAJAAoADAANAA4A
DQAMAAoACQALAA4AEAASABMAFAAUABUAFQAWABcAGAAZABkAGQAYABUAFAATABEADQAM
AAwACgAIAAYAAwADAAEAAgACAAIAAwACAAEAAQAAAAAAAAAAAAIAAAACAAIAAAD+//7/
/v/+//7//v/+/wAAAAAAAP/////+//7//v/+/wAAAAD///3//P/7//v//P/8//z/9//w
/+n/6f/q/+7//P8MAB8AMQBHAFsAaQB0AHoAcwBhAFAAPwAyACkAKAAlAB0AEAAJAAgA
BgAEAAMABAACAP7//f/9//3/+//6//n/+P/6//r/+v/6//b/9f/0//P/9v/2//b/9v/0
//X/9f/1//P/8//z//P/9f/2//f/+P/2//X/9f/2//b/9v/2//X/9//3//f/9//1//b/
9//3//j/+f/6//v/+f/5//n/+v/8//3//f/7////AAAAAP7//v/+//////8BAAEAAQAD
AAEAAQABAAEAAgADAAYABwAIAAgACAAJAAcACAAJAAoADQAQABEAFgAWABUAEgATABUA
FQAWABcAHAAdAB0AHAAcAB4AHgAeACEAIQAjACMAIgAiACIAIgAiACIAIgAjACUAJQAk
ACIAHgAcABsAGQAZABkAGQAYABQAEQAOAA4AEAAQABAADwALAAsACwAKAAgACAAGAAYA
CQAMAAoACQAJAAoACgAIAAgACAAIAAkACgAKAAoACwAJAAkACQAJAAoACgAJAAcABwAJ
AAkACAAGAAYABgAGAAgACQAJAAcABAADAAIAAQACAAIAAwAEAAQAAwADAAMAAgACAAQA
AgACAAQABAACAP//AQABAAAAAgABAAIAAgD/////AQADAAMAAgAAAP7/AAAAAAAA///8
//z//P/7//v/+v/7//z/+f/4//f/9//1//b/9v/1//P/8v/y//L/7//u/+3/7v/w//D/
7//u/+7/7v/u/+//7f/u/+7/8P/v//D/7//w//D/8f/y//L/9v/3//j/+f/5//n/+f/5
//z//f/+////BAAAAAAAAAAAAAAAAQACAAUABwAIAAoACwAMAAwADAALAAsADgAQABEA
EgAVABYAFgAXABkAGgAbABwAHQAdAB0AHAAbABoAGQAXABQAFAAVABQADgAMAAkACQAL
AAwADAAMAAsACgAJAAkABgAGAAYABgAGAAQABgAGAAQAAgACAAIAAgACAAIAAgACAAIA
AgABAAEAAAAAAAAAAgAEAAQAAwABAAAA/////wIABAAEAP//+v/3//P/9v/+/woAFgAp
AD8ATwBbAGcAcAByAGkAWwBKADsALgAnACQAIQAZABAADQAKAAgACgAPAAwACAAGAAUA
BQAFAAQABAAEAAQABQAGAAcACAAFAAUABQAFAAcACAAJAAoACgALAAsACwALAAsACwAL
AA4ADgAOAA4ADAALAAsADAANAA4ADwAPAA8ADwAPAA8ADQAOAA8ADwARABEAEQARAA8A
DwAPABAADgAPAA8ADQANAA4ADgAMAAwADAANAA0ADQANAA0ADwAOAA0ADAALAAsACwAN
AA0ADgAOAA4ADwAOAA4ADgAOABAAEgASABYAFgAVABIAEwAXABcAGAAZABoAGwAbABoA
GQAaABkAGAAZABkAGwAbABcAFgAVABQAEgASABIAEwATABMAEgAQAAoACAAHAAUABAAD
AAIAAAD8//n/9v/2//b/9v/2//X/8//z//P/8v/v/+7/6//q/+3/8P/u/+3/7P/s/+v/
6P/q/+r/6v/r/+n/6P/n/+f/5v/l/+T/4//l/+b/5v/l/+L/4//i/+D/4v/i/+L/4v/h
/+H/4P/d/93/3f/d/93/3//e/97/3v/e/93/3f/d/+H/4v/l/+T/5P/m/+b/5P/k/+f/
6P/o/+r/6//u//D/7//v//H/8//2//b/9f/0//f/+P/5//n/+//8//3//f/+//7/AAAC
AAAAAAAAAAEAAgAEAAUABQAHAAYABgAGAAgACAAIAAoADQAOAA4ADgAMAAwADAANAA0A
DgAOABAAEAAQAA4ADgANAA0ADQAMAA8ADwAPAA8ADQALAAkABwAJAA0ADQAKAAoACgAK
AAoACQAIAAkACQALAAwADAAMAAoACgAJAAkACgAMAA0ADgAPABAAEAARABEAEgATABQA
FgAXABgAGAAVABQAEwARAA0ADAAMAAoACAAGAAMAAwAAAAAA///+//7//v/+/////P/8
//z//P/8//r//P/8//r/+P/4//j/9//2//X/9P/2//b/9v/1//T/8v/x//D/7v/w//D/
7//x//D/7//v/+7/7v/u/+v/5v/h/+P/6v/y//z/DgAdAC8AQQBTAGMAbgBwAGUAVwBI
ADkAMAArACwAKwAlABwAFQASABAAEAANAAwADAALAAsADAANAAoACgAKAAoADAAMAAwA
DAANAA0ADQANAAwADAAMAAwADgAPAA8ADwANAA0ADQANAA4ADgAOAA4ACwALAAwADgAM
AAoACAAFAAcABwAHAAcABAAEAAQAAwABAAEAAQABAP///////wAA/v///////f///wAA
AAD+//7//v//////AQABAAEAAwADAAMAAwADAAUABQAHAAcACgAKAAoACwALAAwADQAO
AA4AEAAQABQAFQAVABMAFQAWABUAFQAVABoAGwAbABoAGAAaABoAGgAbABsAHQAdABsA
GgAZABgAGAAYABgAGQAXABcAFgAUABEAEAAQAA8AEAAPAA4ADAALAAkABwAIAAYABgAG
AAUABAAFAAYABgAGAAYABAAEAAYACgAJAAkACQAKAAoACAAIAAgACAAJAAwADAAMAA0A
DAALAAoACQAMAAwACwAJAAcACQAJAAgABwAGAAUABAAEAAUABQADAAIAAQAAAP///f/8
//z//P/7//n/+P/3//X/9P/1//L/7v/w//D/7v/q/+v/6v/o/+n/5//n/+b/4v/h/+L/
4//j/+L/4P/e/97/3v/e/93/2//c/93/3f/f/97/3//g/+L/4v/i/+P/5v/o/+n/6f/t
/+7/8P/y//L/8v/y//T/+P/6//v//P/+//7//v///wEAAgACAAQABQAGAAUABgAIAAkA
CgAKAA4ADwAQABEAEQARABEAEQAVABkAGQAXABoAGgAaABoAGgAaABoAHAAdAB8AIAAg
ACAAHgAeAB0AHQAcAB4AHwAgACEAIgAiACMAJAAkACQAJAAlACUAJQAkACIAIAAeABsA
FQAUABQAEgAOAAwACQAJAAcACAAIAAgACQAIAAcABwAEAAQABAAEAAUABAAHAAgACAAG
AAYABgAEAAQABAAEAAYABgAGAAUABwAGAAYABgAEAAYABgAFAAcABgAFAAUAAgD+//7/
+//0//H/8//6//7/CAAaACsAPwBVAGcAdQB8AHwAcQBdAEoAOwAyAC0ALgArAB8AFgAR
AAwABgAGAAMAAgACAAIAAQABAAEA///+//3//P/9//7///8AAP3//f/9//3//v/+//7/
/v/+//////////3//f/9//3/AAAAAAAAAAD+//3//f/+//3//P/7//n/+v/7//z//f/7
//r/+f/3//X/9f/1//X/9f/1//X/9v/1//X/9P/x//P/9P/0//L/8v/y//P/8//1//X/
9f/3//b/9f/0//P/8f/x//P/8//3//j/+f/7//r/+v/6//r//v8AAAAABAAFAAUAAwAF
AAUABQAGAAcACwANAA4ADgAMAA4ADgAOABEAEQATABMAFAAUABQAFAASABIAEgATABUA
FQAUABIADgAMAAsACQAKAAkACAAGAAUAAwABAAIAAAAAAAAA///+////AAAAAP///v/7
//r/+//+//z/+//7//z//P/6//j/+P/4//n//P/8//z//f/7//v/+//7//7//v/9//v/
/f///////v/+//7//v/+////AQACAAEAAQABAAEAAQADAAIAAgACAAMAAwAEAAUABAAE
AAYABAADAAYABwAGAAUABwAHAAYABwAFAAUABAAFAAUABwAJAAkACAAGAAQABQAGAAcA
BwAGAAYABgAFAAcABgAHAAgABwAGAAUABQAEAAQAAwABAAMABAAGAAgABwAGAAUABgAI
AAgABwAGAAgACAAIAAkABwAIAAgACgAJAAoACQAKAAgACQAKAAoADQANAA0ADQANAA8A
DgAMAAwADAAMAA0ADgARABMAEgASABEAEAASABIAEQARABIAFAAVABYAFgAWABUAFQAZ
ABoAGwAcABwAGwAaABgAFQAUABMAEQAPAA4ADgAMAAcABAAAAP////8AAAAAAAD9//z/
+//7//j/+P/4//j/+P/2//j/+P/1//L/8f/w//H/8v/z//T/8//y//H/7//w//D/8f/y
//H/8v/x/+//8f/w/+//7//0//L/8v/t/+b/4f/j/+j/8v/+/xAAJQA3AEcAUwBfAGYA
ZABbAEsAPgAxACIAGQAaABcACwACAAEAAgAEAAIA///8//r/9v/1//X/9f/1//b/9//4
//f/9v/1//T/8f/x//H/8f/z//T/9f/2//T/8//x/+//8v/z//T/9f/0//T/9P/0//P/
8//0//b/+P/4//j/9//1//X/9f/1//b/+P/6//v/+//7//v/+//7//v/+//8//7/////
//3//f/+//7//P/+/wAAAwAFAAQAAwACAAMAAwADAAMAAwAEAAUACAAJAAoACgAKAAsA
DQAOAA8AEAAPABAADwASABMAEwARABMAGAAZABsAHQAeAB8AHwAeAB8AIgAjACQAJAAj
ACQAIwAjACQAJQAmACgAKAAoACkAJgAlACMAIAAgACAAIQAhAB4AHQAcABoAGQAXABUA
FgAWABYAFgAVABIAEQAQAA4AEAAQAA4ADgAMAA4ACwAJAAkACgAKAAgACgAKAAoACwAI
AAYABAADAAQABQAGAAcABwAGAAQAAQABAAMAAwACAAIAAgACAAIAAAABAAEA//8AAAEA
AgADAAEAAAAAAAAAAgABAAEAAQAEAAQABgAEAAAAAgACAAAAAQAFAAcACAAHAAUABQAE
AAMAAwAFAAcABgAGAAUABAAEAAQABAADAAMABAAFAAUABAACAAIAAgACAAIAAgADAAMA
BAAEAAMAAQAAAAAAAAACAAIAAgAEAAQAAgD///z//f/+////AQD//wAAAAACAP7//v/8
//z//v///wAAAAAAAP///v/9//v/+//7//v///////7//P/8//z//P/+//7/AAABAAMA
BAAEAAQAAgACAAEAAQACAAQABQAGAAcACAAIAAkACwAMAA0ADgARABEAEQAQAA0ADAAL
AAkABgAGAAcABgABAP7/+v/5//v//P/8//z/+//6//n/+f/2//b/9v/2//j/9v/4//j/
9v/0//T/9P/0//T/9P/0//T/9P/0//P/8f/w//D/8P/y//T/9P/z//H/8P/v/+//8P/y
//L/7f/i/9//3//k/+7//P8KABsAMQBFAFUAYQBmAGgAYQBRADwAKwAkACEAIgAdAA8A
BgADAAAA/v/+/////P/6//b/9f/1//X/9P/0//T/9P/2//b/9v/2//P/8//z//P/9v/2
//b/9v/4//n/+f/5//n/+f/5//n/+v/6//r/+v/5//n/+v/8//7//v/+//3/+//7//v/
+//7//z//f/9//7///8AAAEAAAD///7//v///wEAAgABAAEAAgACAAAAAQACAAQABQAF
AAUABQAHAAYABQAEAAMABQAHAAsADQANAAwACwALAAsADAANAA4AEgAUABQAGAAYABcA
FAAVABkAGQAaABsAHgAfAB8AHgAeACAAIAAgACMAIwAlACUAJAAkACQAJAAiACIAIgAj
ACMAIwAiACAAHwAeAB4AHQAcABsAGgAYABQAEQAOAA4ADgAOAA4ADQALAAsACwAKAAgA
CAAGAAYABwAKAAgABwAGAAYABQACAAMABAAFAAcABQAEAAMAAwADAAMAAwADAAYABgAF
AAMAAgADAAIAAAABAAIAAwAEAAIAAwADAAEAAQABAAEAAQADAAIAAgACAAAA////////
AAAAAAIAAAD+/wAAAAD+//z///8AAAAAAAD//wAAAAD+//3//v///wAAAAD///7//v/+
//7//f/7//z//f/9//3//P/9//7//P/8//z//f///wAAAAD///3//P/8//z//v/+//7/
AAAAAAAA///+//z//P/8//3///8AAAAAAgD+//7//P/8//z//f/+//7/AwD////////+
//7//v/+//7/AAAAAAIAAwABAAIAAgACAAQABAADAAMABAAGAAcACAAIAAgABwAHAAwA
DgAQABIAEgARABAADgAOAA4ADgANAAcABgAGAAQAAAD+//v/+//9//7//v/+//z/+v/4
//f/9//4//n/+v/4//b/+P/4//b/9P/0//T/9f/2//f/+P/2//b/9v/1//f/9v/2//b/
9P/2//b/9f/3//b/9f/1//r/9v/0//H/7P/j/93/3v/m//D/AAARACcAOwBPAF8AagB0
AHMAawBaAEcAOAAtACgAJwAhABIACwAMAA4ACAADAAIA/v/6//n/+f/5//j/+P/4//j/
9v/2//b/9v/3//f/9//3//r/+v/6//r/+P/5//n/+f/6//v//P/9//3//P/7//r/+//7
//z//v/+//7//v/9//3//f/9//3///8AAAEAAQAAAP///v/9//3//f/9//7///8BAAIA
AQAAAAAA///8//3//v8AAAEA////////AQD//////////wEAAQADAAMAAgACAAIAAwAF
AAYABwAIAAgACgAKAA4ADgANAAoACwAPAA8AEAARABIAEwATABIAEwAWABcAGAAYABcA
GAAXABgAGAAYABgAGgAaABoAGwAYABcAFQASABIAEgATABMAEAAPAA4ADAAIAAUAAgAC
AAQABAAEAAMAAAD///7//P/+//7//P/8//z//v/7//n/9//4//j/9v/4//j/+P/5//f/
9v/1//X/9v/3//j/+f/4//j/9//1//X/9//3//b/9//4//n/+v/5//n/+P/1//b/9//4
//n/+//6//r/+v/6//n/+f/5//z//P/+//z/+P/6//r/+P/6//3//v/+//v/+f/5//j/
+f/5//v//f8AAAAA///+//z//P/8//v/+//8//3//f/+//z//P/8//r/+v/6//v//f/+
//7//f/7//r/+v/6//z//P/8//7////+//z/+v/8//z//P/9//3//v/+/wAA/f/8//n/
+P/7//3///8AAP/////9//3//P/9//7///8AAAAAAAACAAMAAQACAAIAAgADAAQABAAF
AAUABgAGAAYACAAKAAsADQAPABAAEQASABEAEQARABAAEgASABIAEQAKAAgABwAEAAIA
AAD9//3///8AAAAAAAD+//z/+v/5//n/+v/7//z/+//4//n/+P/6//j/+P/4//j/+P/4
//j/+P/4//j/9//4//j/+f/6//n/+v/5//f/+f/4//f/9//6//j/9P/t/+T/3f/d/+T/
7v/8/w4AIQA3AEkAVwBrAHoAeABvAGEASgA3ACwAIwAiACEAFwAKAAcABgACAAAA///+
//r/+P/3//f/9//0//T/9P/0//L/8v/y//L/8v/z//T/9f/1//T/8//y//D/8f/x//H/
8v/z//T/9f/1//T/8//y//L/8//1//j/9v/2//b/9f/3//f/9//3//f/+P/5//n/+P/3
//b/9f/2//f/+P/6//n/+f/4//X/9//4//j/9v/4//j/+f/5//f/9//3//n/+//7//v/
+//7//v//f/9//z//P/8//3//v8AAAIABAADAAQAAwAGAAgACQAIAAsACwALAAwADQAQ
ABEAEQAQABEAFAAVABYAFAATABQAEwAVABYAFwAYABcAFgAVABUAFQAVABQAEgARABAA
EAAPAA0ACwAJAAYABQADAAEAAgAAAAAAAAD///v/+//7//r/+P/4//b/9v/3//r/+P/3
//X/9v/2//T/9v/2//b/9//3//b/9f/1//f/9//3//f/9//2//T/8f/y//X/9v/2//T/
9P/0//T/9P/1//X/8//2//f/+P/5//j/9v/1//T/9//3//j/+f/5//j/+f/2//b/+P/4
//b/9v/5//r/+v/3//X/9f/0//T/9f/4//v/+v/6//n/+P/4//j/+P/3//X/9v/3//f/
9P/y//L/8v/z//T/9f/3//b/9v/1//P/9f/0//T/9P/0//T/9P/2//f/9v/0//L/9P/0
//T/9f/0//T/8//0//T/9P/y//L/+P/3//b/9v/0//T/9P/0//X/9v/5//v/+//8//z/
/P/8//z/+//7//r//P/9//7///8AAAAAAQADAAQABQAGAAkACQAJAAgACQAIAAcABQAB
AAAAAAD+//r/+P/1//X/9f/2//b/9v/1//T/8//z//L/8v/y//L/9P/y//T/9P/y//D/
8P/w//H/8v/z//T/8v/y//L/8f/z//L/8v/y//L/9P/0//P/8f/w/+//7//u//L/8v/r
/+j/4//h/+L/6v/2/wgAHwAzAEUAVQBhAGgAZgBfAFEAPAArACIAHQAcABcACwAAAP3/
AAD+//r//f/8//r/9v/1//X/9f/0//T/9P/0//T/9P/0//T/8//z//P/8//0//T/9P/0
//P/8//y//H/8v/z//T/9f/2//b/9v/2//T/8//z//T/9f/2//f/9//3//f/9//3//X/
9v/3//f/+f/5//n/+f/3//f/9//4//n/+//8//v//P/8//v/+P/6//r/+//7//3//f/9
/////v/9//z/+//+////AgADAAMAAgABAAEAAwAEAAUABgAGAAgACAAMAAwACwAIAAkA
DAANAA8AEQATABMAEgAQABIAFAAUABQAFQAVABcAFwAYABgAGAAYABgAGAAYABkAFwAX
ABYAFAARABAAEAAPAA4ADQAMAAoACAAFAAIAAgAEAAQABAADAP////////7//P/8//r/
+v/7//7//P/7//n/+v/6//j/+f/6//v//f/8//r/+P/3//n/+f/5//n//P/8//v/+f/4
//n/+P/2//n/+v/7//z/+v/7//v/+f/5//n/+f/5//r/+v/7//z/+v/5//n/+f/8//z/
/v/8//j/+v/6//j/+v/9//7//v////3//f/8//n/+f/7//3//v/+//3//P/8//z//P/7
//n/+v/7//v/+//6//v//P/7//r/+f/5//v//P/8//v/+f/4//j/+P/6//r/+v/8//z/
/P/7//r/+P/4//j/+f/7//z//P/+//v/+v/3//b/9v/5//z//v/8//z//P/8//r/+v/8
//3///8AAAAAAAD+//7//f/9//7/AAABAAIAAwAEAAQABQAFAAYABwAIAAoACwAMAAwA
CQAIAAcABQADAAIAAgAAAP7//P/5//n/+P/4//f/9v/2//b/9v/3//T/9P/0//T/8v/w
//L/8v/z//L/8//0//T/9P/0//T/9v/2//b/9f/z//L/8v/y//D/8v/y//H/8v/y//L/
8//w//D/7P/n/+T/3//h/+b/7v/8/wwAHwAzAEcAVwBlAGwAaABdAE0ANgAnACAAHwAe
ABsADQAGAAMA/v/4//b/9f/2//b/9P/z//P/8//w//D/8P/w//L/8v/y//L/8f/x//H/
8f/w//D/8P/w//H/8//0//X/9P/z//L/8f/z//T/9f/2//X/9f/2//j/+P/4//j/9//5
//n/+f/5//j/+P/4//f/+f/5//n/+f/7//v/+//8//r/+//7//n//f/+//7//P/8//z/
/f/9/////////wEAAQABAAEAAQABAAEAAwADAAUABgAHAAkABwAIAAkACgAMAA4ADgAS
ABMAEwARABMAEwATABQAFQAaABsAGwAaABoAHAAcABwAHwAfACEAIQAgACAAIAAgACAA
IAAgACEAIQAhACAAHgAZABgAGAAXABYAFQAUABIAEgAPAAwADAAKAAoACgAJAAcABwAH
AAYABQAEAAEAAAADAAYABAADAAEAAgACAAAAAAAAAAAAAQADAAIAAQABAP//////////
AgACAAEA/////wEAAQAAAP7//v/+//7///8BAAIAAQD//////////wAAAAABAAIAAgAB
AAEAAQAAAAAAAgAAAP//AgADAAIA//8BAAEAAAACAAEAAgACAAMAAwAFAAcABQAEAAIA
AAABAAIAAwADAAEAAgADAAMAAwACAAMABAACAAIAAgADAAEAAgACAAEAAgACAAMABAAC
AAIAAgAEAAQABAADAAIAAgACAAIAAwABAAIAAgAEAAMABAADAAQABAACAAQABAAEAAQA
BgAGAAgACQAHAAgACAAIAAkACgAKAAsACgAMAA0ADgAPABAAEAARABUAFgAXABgAFwAX
ABcAFgAXABYAFQATAA8ADgAOAAwABgAEAAEAAQABAAIAAgACAAEAAAD/////AAAAAAAA
AAD+//z//v/+//7//P/8//z//v/+//7//v/8//z//P/7//z//P/9//7//f/+//3/+//7
//r/+f/5/wAA/v/4//H/7P/p/+f/6P/y/wAAEgAnADsATQBfAG0AeAB4AHEAYwBOAD0A
NgAzADAAJwAZAA4ACwAKAAgABgAFAAIA/P/8//v/+//7//z//P/8//z/+//6//n/+P/4
//n/+v/7//z//P/8//z/+v/7//v/+//8//3//v////7//v/+//7//f/9//7/AAAAAAAA
AAD///////////////8AAAEAAQABAAEAAQABAP///////wAAAgADAAMAAQACAAIAAQD+
////AAACAAMAAQABAAEAAwADAAMAAwADAAMAAwAFAAUABQAEAAMAAwAEAAYACAAKAAoA
CAAKAA==
         </WaveFormData>
      </LeadData>
      <LeadData>
         <LeadByteCountTotal>10000</LeadByteCountTotal>
         <LeadTimeOffset>0</LeadTimeOffset>
         <LeadSampleCountTotal>5000</LeadSampleCountTotal>
         <LeadAmplitudeUnitsPerBit>4.88</LeadAmplitudeUnitsPerBit>
         <LeadAmplitudeUnits>��V</LeadAmplitudeUnits>
         <LeadHighLimit>2147483647</LeadHighLimit>
         <LeadLowLimit>268435456</LeadLowLimit>
         <LeadID>II</LeadID>
         <LeadOffsetFirstSample>0</LeadOffsetFirstSample>
         <FirstSampleBaseline>0</FirstSampleBaseline>
         <LeadSampleSize>2</LeadSampleSize>
         <LeadOff>FALSE</LeadOff>
         <BaselineSway>FALSE</BaselineSway>
         <ExcessiveACNoise>FALSE</ExcessiveACNoise>
         <MuscleNoise>FALSE</MuscleNoise>
         <LeadDataCRC32>991723572</LeadDataCRC32>
         <WaveFormData>
/P/8//z//P/6//j/9v/0//n//P///wIA///8//n/9v/5//r/+//8//z//P/8//z/+P/2
//T/8v/3//r//f8AAPv/+P/1//L/9f/2//f/+P/6//r/+v/6//j/9v/0//L/9v/6//7/
AgD///7/AAD9/wEAAwAGAAgADAAOAA8AEgAPAA0ACgAHAAsAEAAUABkAFgAXABUAEgAR
ABAAEgATABUAFAAUABQAEQAMAAQA+//8//z/AAAEAP//+//4//T/9P/y//H/8f/y//X/
+P/6//f/8//u/+n/7f/x//X/+f/1//L/7v/p/+v/6v/r/+7/8P/z//T/9f/z/+7/6f/m
/+r/7//0//v/8//r/+P/3//d/9z/3v/i/+f/7P/v//j/BQATACQAPABbAIAAnwCpAKEA
jABqAEwAPgA+AEAAQgA/ADAAGgANAP7/9P/x//L/9//z//X/9//5//P/7//q/+T/5v/p
/+3/8f/w/+//7v/t/+3/6//o/+j/7f/x//b/+v/4//P/7P/n/+r/6//v//P/8f/z//X/
9v/y//D/7v/u//H/8//5//z/+v/2//D/6//w//L/9v/6//r/+f/6//j/9v/1//T/8f/2
//r/AAADAAEA/v/5//P/8//3//v/AAABAP//AAAAAP/////8//z///8EAAkADwANAAoA
BgABAAMABwALABIAEwATABQAFgAVABQAEAAPABEAFwAdACIAIAAgABwAGAAaAB4AHQAh
ACEAIgAjACMAHgAeABwAGgAZAB4AIQAlACIAHwAVAA4AEQASABEAFQAUABMAEQASAA8A
DAAHAAUABAAIAA4AEgAOAAwABwD//wIABQAEAAcABQAHAAgABwAEAAMA/f/8//7/AQAG
AA0ACAAEAAEA/f/+////AwAHAAgABwAIAAYABwAAAP3//P///wIABwALAAkABgABAPj/
/f8AAAEABQAFAAUABQAHAAUAAAAAAP7//f8BAAkAEAAMAAcABAD6//3//////wcABQAF
AAYABgADAAIAAAD6//3/AAAGAAwACQACAP7/+f/5//z///8DAAIAAgAEAAIAAAD9//n/
9v/5//z/AAAIAAUAAwD9//L/9P/2//r//////wEAAAD///7/+P/3//H/8//7////BgAD
AAEA+//z//b/9//5//3//v/9//3////9//v/+P/0/wIABAAFAAEA/P/+//7//v/+/wUA
BwALAA8ADQAMAA4ADgAMAA4ADwAPABIAEwAVABgAFQATABIAEwAXABoAGgAaABkAFwAW
ABQAEgASABIAEAAOAAkABQACAP7//P/7//n//v8AAP7//P/4//X/9P/1//b/9v/1//P/
9f/1//X/9//y/+//7f/s//L/9f/3//b/8P/u/+z/7f/u/+//8f/u/+//8P/x//P/8P/v
/+z/6//x//H/7f/m/97/1v/X/9z/6f/8/w0AHwA0AEgAWQBuAIcAlQCPAIIAcgBeAE4A
QgA8ADQAJwAUAAgAAwAAAAIAAwD8//X/7f/t/+3/7f/u/+//7//u/+z/6//r/+v/7P/r
/+r/6f/s/+3/7f/w/+z/6//r/+r/7v/v/+7/7//w/+3/7f/t/+z/7f/u/+7/7//w//H/
9P/u/+v/7P/q//D/8v/y//P/8v/w//D/8P/w/+//8P/u//H/8//1//X/8f/w//H/7//1
//j/+f/5//f/9//3//j/+f/3//j/+P/8//////8CAPz//P/8//3/AQAEAAYABwAGAAcA
CAAMAAsACwAMAA4AFAAWABUAFwARABEAEQAQABcAHAAdAB4AHgAeABkAGQAZABoAGwAb
AB0AIAAhACIAGgAaABgAFwAaAB0AGQAYABgAFgASABMAEgARAA8AEAASABIAEAARAAcA
BgAHAAYACgAOAA8ADQANAA0ACQAJAAYABwAHAAUACgANAAsADgAGAAMAAgADAAcACAAK
AAsABwAFAAYABwAGAAUABgAEAAsACAAJAAwACAAGAAYABQALAA4ADwAMAAsACgAHAAcA
BwAHAAcACQAMAAoADQAOAAcABQAHAAgACwANABEADgAMAAsACAANAAoACQAJAAgADAAO
AA8ADAAGAAQABQAGAAoACAAJAAkABgAGAAYABwAGAAYACAAGAAoACwALAAwABwAEAAIA
BAAJAA0ADQAIAAgABgAGAAcACAAJAAcABQAMAAoADQALAAYABwAEAAQACAANAA4ADQAL
AAkACAAJAAkABwAGAAcACwANAA4ADgAIAAQABwAIAAkACgAQABEAFAAXABQAEgATABIA
FQAYABoAGwAbABsAHAAeABwAGwAbAB0AIAAiACEAIAAeABsAGQAWABcAGAAZABgAFQAP
AAoABgADAAIAAgABAAYACAAGAAQA/f/5//f/9//8//7///////7//f/8//3/+//5//j/
+P/7//3//v/8//j/9v/0//X/+P/7/////v/7//r/+f/5//X/9f/z//P///////v/8P/k
/9z/3f/g/+n//P8PACEAKgA2AEcAXgB5AI0AmQCUAIAAaABUAEQAOgAyAC8AKAAaABMA
EgAMAAcABAD7//T/8//y//H/9P/3//n/+v/z//H/8P/v/+//7//v/+//8f/x//D/8v/v
/+3/7P/q//H/8//z//X/8f/t/+z/6//q/+3/8P/y//T/9P/0//b/8v/v//D/7v/0//b/
9v/3//T/8v/y//L/8v/z//b/9v/6//v//P/7//j/9v/2//P/+v/+/wAAAQD7//v/+//8
//7//f///wAABQAHAAYACAADAAIAAQABAAgADAAPABEADQANAA0AEAASABMAFQAYAB0A
HgAcAB0AGQAZABkAGAAeACQAJgAoACQAJAAfAB8AHwAiACUAJwAoACoAKgAqACIAIgAg
AB8AJAAnACMAIgAfABwAFwAXABcAFwAWABgAGQAYABUAFQALAAoACwAKAA0AEgAUABMA
EAAPAAoACQAKAA0ADwAPABAAEQANAA4ACAAHAAgACwAOABAAEwAVAA8ACwAKAAkACgAL
AA4ADgASAA4ADgAQAAoACAAIAAcACwAOAA8ADAAKAAgABAADAAUABwAJAA0ADgAKAAsA
CgACAAEABAAGAAkACwAPAAwACAAFAAAAAwADAAMABAAEAAYACAAJAAYAAAD+////AAAG
AAQABQAFAAAA/v/8//v/+//8/////v8AAP///f/8//f/9P/y//T/9//7//v/9v/x/+7/
7f/t//D/8//z//P/9//0//b/8//v//H/7//w//b/+//8//v/+v/3//X/9f/4//n/+///
/wIABQAHAAgAAgD6////AgAFAAgAEAARABQAFwAWABQAFQAUABcAHAAgACMAIQAfAB4A
HgAfACEAJAApAC0ALgAsACoAKAAlACMAIAAiACQAJgAmACAAGQATAA4ADAAMAA0ADQAP
ABAADQAKAAUAAQD/////AwAGAAgACQAGAAMAAAD///3//f/+/wAAAgADAAMAAAD8//r/
+P/5//z///8DAAIA///+//3//f/7//3//f///wkABQD7//D/5P/g/9//6P/7/w4AHQAv
AD4ASABTAHAAjwCnALEArgCcAH4AYgBQAEYAQgA/ADgALgAnACAAGgAXAA4AAwD9////
AQADAAUABwAIAAgAAwABAAAA//8EAAUABgAHAAkABwAEAAQAAQABAAIAAgAIAAsADAAP
AAwABwAFAAMABQAJAA0AEAAQAA4ADAAMAAgABwAKAAoAEAASABIAEwAPAAwACwAKAA0A
DwATABQAEwARAA8ACwAIAAgACgAJAA0AEAARABEACwAJAAcABgAKAAsADwASABEAEQAO
AA4ACQAKAAsADQATABYAGAAZABMAEQAPABAAFAAXABsAIAAhACAAHAAbABcAGQAbABwA
IQAmACcAKAAiACAAGQAXABoAHgAiACUAHwAeABsAGAATABQAEwATABcAGQAUABIADQAI
AAEA//8CAAMAAwAGAAUAAgD9//v/9P/0//b/9v/5//z//P/5//X/8//t/+v/7f/x//T/
9f/1//X/8P/w/+v/6f/p/+v/7//w//L/8//t/+n/6P/n/+r/6//u/+7/8P/q/+j/6P/j
/+L/4//j/+j/7P/u/+z/6P/m/+L/4f/k/+f/6v/v//D/7P/t/+z/5f/l/+n/7P/y//X/
+v/4//f/9f/x//X/9//5//z//v8AAAAA///6//r/+v/9/wAABgAGAAkACwAGAAQAAgAB
AAcACgAPABAAEQAPAAwACgAGAAYABwAMABEAFwAZABYAEwAQAA8ADwATABcAGAAZABsA
FgAWABEADQARABEAFAAXABsAGwAZABQADwALAAkADgAPABEAFQAZABsAFAAMAA4ADgAO
AA4AFQAXABsAHwAcABoAGwAaABwAHgAfAB8AHwAfACAAIgAfAB8AIAAjACYAKAAnACYA
IgAfAB0AGgAbABwAHQAcABgAEwAPAAwACgAIAAcABQAHAAgABQACAP7/+//6//v//f/+
//7//f/9//v/+f/5//X/8//y//L/9//5//r/+P/y//D/7v/v//D/8f/z//D/7//u/+3/
7f/r/+v/6f/p//H/8f/t/+T/2v/U/9P/3P/r//7/EwApADgARgBZAHQAjwChAKUAnACI
AHAAYABUAEwASABDADQAJgAfABwAHAAbABQADQAHAAcABwAHAAkACwAMAAwABgAFAAUA
BQAGAAcACAAJAAsACwAKAAwACQAHAAYABAALAA0ADQAPAAsABwAGAAUABQAHAAkACgAJ
AAgABwAIAAIA//8AAP7/AgAEAAQABQABAP7//f/8//v/+//9//z//v///wAA///8//r/
+v/3//z/AAACAAMA/f/9//3//v//////AgAEAAcACQAIAAoABAAEAAQABQAKAA4AEQAT
AA4ADQAMAA4ADwARABQAGAAbABwAGgAbABcAFwAXABYAGwAgACEAIgAfAB4AGAAXABgA
GgAcAB0AHAAeAB4AHgAWABYAFAATABcAGwAYABgAFQASAA0ADQAMAA0ADQAQABMAEgAP
AA8ABwAGAAcABgAJAA4AEAAPAA0ADQAJAAkACAALAA0ADQAPABEADgAQAAsACQAJAAsA
DwAQABIAEwAOAAsACwALAAsACwANAAwAEQAMAAsADAAGAAQABAADAAcACgALAAgABAAC
AP7//f/7//v/+//9/wAA/P/9//z/8//v/+//7v/w//H/9P/w/+z/6f/k/+f/5P/j/+P/
4v/k/+b/5//k/9//3P/c/9z/4//i/+T/5f/h/+D/3//f/+H/4v/l/+T/6f/r/+z/7v/q
/+r/6//w//X/+//9//r/+f/4//n/+//8/////////wUABAAIAAcAAwAFAAMABAAJAA8A
EQARAA8ADQAMAA0ADwAPABAAEwAhACMAIAAYABQAFQAWABcAGAAhACMAJwArACkAKAAq
ACoALAAuAC8ALwAuAC0ALQAuACkAJwAmACcAKwAuAC4ALgArACcAJAAgACAAIAAgAB4A
GgAVABEADgAKAAgABwAFAAoADAAKAAgAAwD///3//f8AAAIAAwADAAMAAwADAAUAAgD/
//3//P8AAAMABQAEAAAA/v/8//3/AAABAAMAAAAAAAAAAAABAP3//f/7//v////9//n/
9P/s/+T/5f/u//X/BAAbAC8APgBOAGEAeACLAJcAlwCIAHAAXgBSAEgAQgA8AC8AIAAU
AA0ADAAOAAkAAgD7//T/9f/2//f/+f/7//z//P/2//X/9f/1//X/9f/1//X/+P/5//n/
/P/3//X/9P/y//f/+f/5//v/+P/1//X/9f/y//P/9P/0//X/9v/3//r/9P/x//L/8P/z
//T/8//z//H/7v/t/+z/6//r/+3/7P/w//H/8v/x/+z/6v/q/+f/7P/w//L/8//u/+3/
7P/s/+z/6//t/+7/8f/z//L/9P/x//L/8//1//r//P/9//3/+//7//v//v8AAAEAAwAG
AAkACgAIAAkABgAHAAgACAAPABQAFQAWABQAFAAPAA8ADwASABUAFwAXABgAFwAWABAA
EAAOAA0AEgAVABEAEAANAAoABQAFAAQABQAFAAgACwAKAAcABwD9//z//f/8/wAABAAF
AAMAAAD///r/+f/5//v//P/7////AQD+/wAA+f/3//f/+f/7//z//v////v/+f/6//v/
/f/9/////v8DAAAAAQAEAAAA/v/+//3/BAAIAAoACAAHAAYAAwADAAIAAwAEAAcACwAI
AAoACgACAAEABAAGAAkACwAPAAwABwAFAAEABQAEAAUABwAIAAsADAAMAAgABAACAAMA
BAAJAAgACgALAAcABgAFAAUABAAEAAYABAAFAAUABAAEAP///v/+/wIABwALAAsABgAF
AAIAAQABAAMABQAEAAMACgAIAAsACQAFAAcABQAGAAoADwAQAA8ADAAJAAcABwAEAAkA
DgASABQAFgAYABgAFQAUABMAFgAYAB0AIAAgACIAIwAjACAAHQAbABoAHQAhACYALQAq
ACYAHwAYABwAHQAfACAAHgAcABoAFgAOAAcAAQD8////AgAGAAkABAAAAPj/8P/v/+//
8f/1//X/9v/2//X/8f/t/+n/5//r/+3/8P/0//D/7f/p/+L/5P/m/+j/7f/s/+3/7//s
/+b/5P/i/+H/5P/p/+z/8f/p/9//1f/Q/8z/0P/b/+b/8f/+/wsAFwAiADAASQBuAI8A
owCjAJIAdABWADwALgAwADgAOQAsAB4AFQAKAPr/7//s/+v/6f/t//H/9f/z//H/7v/q
/+b/5f/l/+X/6f/r/+3/7//t/+n/5P/i/+X/5//q/+z/7v/t/+r/6f/o/+X/5f/l/+n/
7f/x//T/7v/q/+b/5P/m/+n/8P/0//P/8v/v/+3/7v/s/+z/7P/y//X/+v/8//n/9f/x
/+v/7//0//v///8AAAAA/v/7//f/9//3//j//v///wMABgADAAEA/P/6//3/AgAHAA0A
DAAMAAsACQAFAAUABQAIAA0AEQAWABwAGwAYABIADwARABcAHQAiACQAJgAkACIAIAAg
ABsAGwAhACYAKwAvACcAJAAfABoAGwAgACMAJwAnACcAIAAcABwAGgAWABcAGwAdAB4A
IgAdABgAEQANAAsADgATABYAFQAWABQADwALAAsABwAHAAsADwASABMADwALAAIA/v8A
AAMACAAPAAwACgAJAAcAAgD///////8FAAcACwAMAAkAAAD7//j/+v/+/wQACQAIAAgA
BgAAAAEAAAD9//3/AQAFAAkADwAKAAIA///6//v///8HAA4ADAALAAwABgAFAAMA//8D
AAYACQANABAACwAIAAQA/P/+/wIACQAQABAACgAHAAMAAAAAAAAAAQAFAAgADQAOAAoA
BQD///r//f8AAAQADAAKAAsACAAAAP3/+v/5//n///8FAAgACwAJAAAA/P/z//b//f8A
AAYABAAFAAIA/f/8//n/9//3//3///8CAAcA/f/3//j/+//+/wEABAAJAAkACwANAAwA
CgALAAoADAAQABMAFQASAA8ADQAMAA0ADwASABcAGgAaABcAFAATABEAEAAOABEAEgAT
ABIACgADAP3/+P/6//r/+//7//z//P/4//T/7//t/+3/7//z//b/+P/5//T/8f/u/+3/
7//v//D/8v/z//P/8v/u/+r/6P/m/+f/7P/v//P/8v/s/+r/6P/n/+n/6//r/+3/8f/t
/+n/3P/Q/8z/0//e/+//AgARAB0AKgA4AEsAZAB9AI8AlQCEAGgATgA+ADIALAAqACEA
FgAOAAkAAgAAAPv/8P/p/+X/5//p/+v/7f/v//D/8P/q/+f/5f/j/+n/6//t/+//7//t
/+r/6v/o/+n/6//s//H/8//z//X/8v/t/+v/6f/s//H/9v/6//b/9P/y//L/8P/v//L/
8v/2//j/+P/5//b/8v/w/+7/8v/1//r//P/8//v/+v/3//b/9v/4//f//P8AAAIAAwD9
//v/+f/4//7///8DAAYABwAHAAQABAABAAIAAwAFAAoADgARABMADQALAAkACgAOABEA
FQAaABoAGgAXABcAFQAXABkAGgAfACQAJQAmACIAIAAZABcAGwAgACUAKQAlACQAIQAe
ABoAHAAcAB0AIgAlACEAIAAdABgAEQAPABEAEwAUABgAFwAUAA8ADQAGAAYACAAIAAoA
DgAPAA0ABwAFAP///f8AAAUACQALAAoACQADAAIA/f/9////AwAHAAgACgALAAQA///9
//v///8BAAUABgAIAAIAAAAAAPz//P/+////BAAIAAoACAADAAAA+//5//3/AQAFAAsA
CgAEAAMAAAD5//n//f8AAAMABQAJAAYAAgD///r//f///wEABAAGAAQABAADAP7/+v/6
//3/AAAGAAQABQAFAP///P/5//f/+//+/wMABAAFAAMAAAD+//v/+v/6//7/AgAHAAgA
BAD///r/9//1//z/AQADAAUABwACAAIA/f/4//v/+v/8/wAABQAGAAUAAAD3//X/9//8
/wEABAAHAAoACgAHAAYABQAJAAoADgAQABAAEgATABMAEAANAAsACgANABEAFgAdABoA
GAATAA4AEQARABIAEgAUABQAFAASAAoAAwD9//j//f8AAAQABwAFAAIA+//0//T/8//0
//f/+//8//z/+//3//P/7//t//D/8//3//z/+v/3//P/7P/s/+7/8P/1//j/+f/7//j/
8//w/+3/6//w//X/+P/9//v/7//n/+L/4P/e/+P/7P/1//7/BQANABgAKAA7AFYAeQCV
AJ8AlgB8AFwAQgA0AC4ANAA7ADQAJgAdABIABAD3//b/9f/z//f/+/////3/+//4//T/
8v/x//H/8f/2//n//P////v/9//y//D/9P/3//v//v/+//3/+v/5//j/9f/1//X/+P/9
/wIABgABAPz/9//0//b/+f8AAAQAAwACAP///f/7//j/9//2//z///8EAAYAAwD///v/
9f/5//z/AQADAAMABAADAAEA+//7//v//P8BAAMACAAMAAgABQD///z//f8CAAcADQAO
AA4ADQALAAkACQAJAAwAEgAVABkAHgAcABgAEQANABAAFQAaAB4AIAAiACAAHgAaABoA
FQAVABsAIAAlACkAIwAgABsAFgAVABoAHQAhACEAIQAaABYAEwAQAAsACwAPABEAEgAW
ABEADAAFAAEA//8CAAcACgAJAAoACAADAAAA///6//n//v8DAAcACQAEAAEA+f/2//j/
+/8AAAcABgAEAAMAAQD+//v/+//7/wAAAwAIAAoACQAAAPv/+P/7//7/AwAHAAcACAAH
AAIAAwACAP////8DAAcACwARAA4ABgADAP7//P///wYADAAMAAsADAAGAAEA///7////
BAAHAAsADgAKAAgABQD+/wAAAgAHAAwADAAIAAcABQABAAAA/////wQACAAOABAADAAH
AAEA/P/9/wAABAAMAAsADQALAAQAAwAAAP////8EAAkACwANAAwABAABAPn//P8DAAYA
DAANAA8ADQAJAAAAAQADAAkAEAARABIAEwAUABQADwAMAAkADgASABkAHgAbABoAGAAV
ABUAFQAWABgAGgAdACEAJwAkACAAGQASABgAGwAfACIAHwAcABkAFAARAAsABgACAAQA
BgAJAAsACQAGAP//+P/7//3/AQAHAAQAAgD///v/+v/5//j/+f/7//3/AAAEAAAA/f/5
//L/9v/6//7/BQABAP///v/4//b/9v/2//f/+v/9//7/AQDz/+//6f/o/+j/6v/t//L/
9//+/wcAEwAiADQATwB2AJUAnQCbAIgAZABGADgANAA2AEIAQwA0ACAAEQAEAPr/+f/+
/////f///wEAAwD+//n/8//s/+z/7//z//f/+f/5//n/+f/3//P/7v/s//H/9f/6//7/
+//3//H/7f/x//H/9P/3//f/+f/7//z/+P/0//D/7v/x//X//f8CAP7/+v/0/+//8//0
//f/+v/7//v//f/8//n/9//1//H/9P/4//7/AQD+//z/+P/z//T/9//6//7//v/9////
AAD///3/+P/2//j//v8EAAsACAAGAAMA/////wMABwAOABAAEQATABYAFQASAAwACQAN
ABMAGQAeAB4AHgAaABYAGAAaABcAGQAZABwAHwAhABwAGgAWABIAEgAYABwAIQAeABsA
EQAKAA4ADgAMAA8ADwAPAA4AEAAMAAgAAgD///7/AgAIAAwABgAEAP//9//5//3//f8B
AAAAAQABAP///v/9//f/9v/3//v/AQAJAAUAAAD8//f/9v/3//v/////////AQAAAAEA
+v/3//b/+P/8/wIABwAGAAQAAAD4//r//P/8//////8BAAMABwADAPz/+v/2//j//f8G
AA4ACQAFAAMA+v/8//3//P8DAAMAAwAEAAQAAgAAAP3/9v/4//z/AwAKAAcAAAD8//f/
9v/4//r//f///wAAAwACAP//+//2//L/9v/6////CAAFAAMA/f/y//X/9v/5//3///8B
AAAA//////j/9v/v//P/+////wYA/f/1//P/9v/5//z///8CAAgABwAIAAkACAAIAAsA
DAAOABIAFQAXABMADwAMAAoADAAPABMAGQAYABgAFQASABEADwAOAAwADgAQABIAEgAK
AAMA/f/4//n/+v/8//3//v/+//r/9v/y/+//7v/v//X/+P/6//v/9v/x/+z/6f/t/+//
8v/2//X/9f/0//D/6//q/+n/6//v//P/+P/4//L/8P/u/+3/7//x//H/8//z/+3/5f/a
/9T/1v/X/+D/8f8AAA8AHQAmADIARwBmAIMAlwCfAJYAegBcAEYAOgA2ADYANQAqAB4A
GwASAAYA///4/+//7P/v//L/9f/2//f/9//2//D/7f/r/+n/8P/z//b/+f/3//P/7v/s
/+z/7f/v//D/9v/3//b/9//0/+//7f/r/+7/8//4//z/+f/2//P/8v/x//H/9f/2//v/
/P/7//v/+P/0//L/8P/0//f//P/+//3/+//5//X/9f/2//n/+f/9/wAAAQABAPv/+f/3
//b/+//9/wIABgAEAAMA///+//7/AAACAAUACQAMAA4ADwAJAAcABQAGAAsADwAUABoA
GgAYABMAEQAQABMAFgAYAB4AIgAiACIAHgAcABUAEwAZAB4AIwAnACEAIAAdABoAGAAa
ABoAGwAeACEAHQAcABcAEgALAAkADgARABMAGAAUABAACgAHAAIABAAIAAoACwAOAA4A
CwAHAAUA///9/wAABQAJAAsACQAHAAAA/v/8//3/AAAFAAcACAAKAAsABAD///3/+/8C
AAUACgAMAAsABAABAAAA//8AAAMABQAKAAwADAAIAAQAAgD+//3/AwAHAAsAEQAPAAgA
BgACAP////8DAAYACQALAA8ADAAHAAMA/f///wQABwALAA4ADAAKAAcAAAAAAAAAAwAG
AAoACAAJAAkABAACAAAA//8EAAYACgAKAAYAAwD///z//P/8//3/AgAHAAsACwAGAAAA
/P/6//n///8FAAgACwAKAAQAAwD9//n//f/9/wAACQANAA0ACAAFAAQAAwACAAoACwAO
ABEAEAAQABMAFAARABIAEgARABMAFQAYABwAGAAVABMAEwAYABoAGQAYABYAFQAVABQA
EQAQAA8ADAAMAAkABwAGAAEA/v/8//n//v8AAP7//P/5//f/9//5//j/+P/3//X/9//3
//f/+f/2//P/8f/w//T/9//5//j/9f/0//P/9f/z//P/9P/w//L/9P/2//n/9f/z/+//
7f/t//H/8f/u/+j/4P/f/+D/6f/6/w8AJQA4AE4AZQB+AI8AkwCLAHgAYABQAEoARgBC
ADoAKwAWAAoAAQD+/wAABQACAPv/9P/z//L/8f/x//H/8P/u/+z/7f/v//H/8f/v/+3/
6//v//H/8v/2//L/8f/x//D/9f/1//P/8//0//P/9f/3//X/9f/1//T/9//4//n//P/4
//X/9v/0//n/+v/5//n/+f/4//n/+v/4//f/+P/2//n/+//9//3/+//6//v/+f/+/wAA
AAD///3///8BAAQAAgD//////v8EAAcABwAKAAQABAAEAAUACgAMAA0ADQAMAA0ADgAS
ABEAEQASABQAGgAcABsAHQAYABkAGgAaAB4AIgAiACIAJAAmACMAJQAiACIAIgAhACMA
JgAnACgAIAAgAB4AHQAhACMAHgAcAB4AHAAYABkAFQATABAAEAATABQAEwAVAAwACgAK
AAgABwAKAAoABwAHAAkABwAJAAUABQAEAAEABQAJAAgADAAHAAUABQAHAAgACAAJAAkA
BgAFAAcACQAHAAUABQACAAkABgAHAAoABgAEAAQAAwAIAAoACgAGAAcACAAHAAkACAAH
AAYABwAKAAgACwAMAAQAAwAGAAgACAAJAAwACAAJAAkABwANAAkABwAGAAQABwAKAAwA
CgAFAAQABgAIAAsACAAIAAcABwAIAAkACwAKAAgACAAEAAgACQAJAAoABQAEAAQACAAK
AA0ADAAGAAcABgAHAAkACQAJAAYAAwAKAAgACwAJAAUABwAFAAYAAQAIAAsADgARABQA
FQARAA8ADQARABQAGgAeABwAHgAfAB8AGwAZABgAGAAbAB8AJAArACgAJAAdABYAGQAb
AB4AIAAfAB4AHQAaABQADQAHAAIABwAKAA4AEQAOAAoAAgD6//r/+//+/wMAAwAEAAQA
AwD+//v/+P/3//z///8DAAgABAABAP3/9v/4//r//P8BAAAAAQADAAAA+//4//X/8//4
//3/AAAFAP3/8//r/+T/5P/s//H/+P8BAAwAFQAfACgAOgBVAHYAlQClAKUAjgBqAEwA
QAA8ADoAPgA7AC4AIgAXAAoAAAD7//j/9f/0//n//v8DAAAA///9//r/9v/1//X/9f/6
//3/AAADAAAA+//1//L/9//7/wAABAADAAEA/f/7//v/+f/6//v///8DAAcACgAFAAAA
+//4//r//f8EAAgABgAEAAAA/f/+//z//P/8/wAAAwAIAAoABQABAP3/9//8/wAABgAJ
AAkACAAFAAEA////////AAAGAAcACwAOAAsABwAAAPz///8EAAkADwAPABAAEAAPAAcA
BwAPAA==
         </WaveFormData>
      </LeadData>
      <LeadData>
         <LeadByteCountTotal>10000</LeadByteCountTotal>
         <LeadTimeOffset>0</LeadTimeOffset>
         <LeadSampleCountTotal>5000</LeadSampleCountTotal>
         <LeadAmplitudeUnitsPerBit>4.88</LeadAmplitudeUnitsPerBit>
         <LeadAmplitudeUnits>��V</LeadAmplitudeUnits>
         <LeadHighLimit>2147483647</LeadHighLimit>
         <LeadLowLimit>268435456</LeadLowLimit>
         <LeadID>V1</LeadID>
         <LeadOffsetFirstSample>0</LeadOffsetFirstSample>
         <FirstSampleBaseline>0</FirstSampleBaseline>
         <LeadSampleSize>2</LeadSampleSize>
         <LeadOff>FALSE</LeadOff>
         <BaselineSway>FALSE</BaselineSway>
         <ExcessiveACNoise>FALSE</ExcessiveACNoise>
         <MuscleNoise>FALSE</MuscleNoise>
         <LeadDataCRC32>2341618496</LeadDataCRC32>
         <WaveFormData>
BAAEAAQABAAEAAQABAAEAAIAAgACAAIAAwAEAAUABgAEAAQABAAEAAYABgAGAAYACAAI
AAgACAAFAAQAAwACAAUABgAHAAgABwAGAAUABAAEAAQABAAEAAYABgAGAAYABAAEAAQA
BAAHAAgACgALAAgACAAIAAgACgAKAAsADAAPAA8AEAAQAAsACgAHAAMAAgADAAQABgAD
AAMAAwADAAUABAADAAEAAgAEAAYABwAEAAIAAQAAAAIAAwAFAAYABQAEAAMAAgABAAEA
AAAAAAEAAgADAAUAAgACAAEA//8AAAEAAgAEAAMAAwACAAEAAQABAAAA//8BAAIAAgAD
AAAA///+//z/AQADAAYABwAIAAsAEwAbACMALAA0AEAATABMAEEALQAWAPr/4//S/77/
qP+T/4b/fP96/33/jf+k/7j/wv/P/9r/4P/m/+n/7v/x//P/8//z//T/9v/5//v/+f/5
//n/+P/7//v//P/9//z//f/+//7//P/8//v/+//9//7/AQADAAIAAAD+//v//v/+//7/
///+////AAAAAP7//v/9//z//v///wAAAwABAP///v/8//z//f///wEAAQAAAP/////9
//z/+//6//3///8AAAEA///+//z/+v/7//z//f/+//z//P/9//3/+//5//n/+f/8//3/
/v////3/+//5//b/+P/4//f/+v/5//j/9//2//T/8v/x//D/8P/x//P/9P/y//H/8P/t
/+7/7v/u/+//7v/u/+7/8P/u/+3/7f/t//D/9P/2//r/+f/6//v/+v/7//z//f///wAA
AgADAAQAAwACAAEA//8AAAIABQAHAAcABQAEAAIAAwAEAAUABAAFAAUABQAEAAIAAgAC
AAAAAgADAAUABgADAAMAAwACAAMAAgADAAQAAwADAAMABAACAAIAAgABAAQABAAFAAcA
BAAEAAMAAgADAAMABAAFAAQABAAEAAUAAwACAAIAAQADAAQABgAHAAUABAAEAAMAAgAD
AAIAAwAEAAQABQAFAAQAAwACAAAAAgADAAYABwAEAAQAAwABAAIAAgACAAMAAgACAAMA
BAACAAIAAAAAAAIAAwAFAAgABQAFAAQAAwACAAMAAwAEAAIABAAEAAQAAwACAAEAAAAC
AAMABQAHAAYABQADAAAAAQACAAMABAADAAQABgAHAAEAAQAEAAYACAAKAAoACgAKAAoA
CQAIAAgACgAMAA0ADgANAA4ADwAPAA4ADgAMAAwADAAJAAYABQACAAIAAgADAAUABwAI
AAgABQADAAMABAAFAAUABQAEAAUABgAGAAcABQAEAAMAAgAFAAYABgAHAAUABAADAAIA
AgADAAMABAAFAAUABAAFAAQABAADAAMABQAFAAUABQACAAEAAQACAAIAAwADAAMABAAE
AAQABQAEAAUABgANABcAIQArADIAOgBCAEoASABBADMAHAACAOv/2P/A/6L/i/+A/3r/
ev+B/5X/rP++/8j/0f/Y/97/5v/t//L/9v/5//r/+//6//r/+//7//z//f/+//7/AAD/
///////////////+/wEAAgACAAMAAQAAAAEAAQACAAIAAgABAAMAAgABAAEAAQABAAEA
AAABAAIAAgACAAEAAQABAAMAAwADAAQABAACAAEAAQABAAAAAAAAAAEABAAEAAQABAAD
AAMAAgABAAEAAgACAAIAAgACAAIAAgABAAAAAAD//wIAAQACAAMAAgABAAAA//8BAAEA
AQAAAAEAAAD+/wAA///+//3//P/9//z//P/8//n/+f/6//r/+//7//v/+f/7//r/+f/5
//n/+P/3//j/+f/5//r/+//7//z/+//8//7/AAACAAIABAAEAAQABQAFAAYABgAGAAkA
CgALAAsACQAIAAgABwAJAAkACgAKAAoACgAKAAgACQAJAAkACAAJAAoACwAKAAgABwAH
AAYACAAJAAoACgAMAAoACgAKAAoACQAIAAgACQAKAAsACwAKAAgABwAHAAgACgALAAwA
CgAJAAkACQAIAAgACAAJAAoACgALAAsACQAIAAgABwAKAAoACwALAAsACwAJAAkACAAI
AAkACQAKAAsADAAMAAoACQAKAAkACQAKAAoACQALAAoACQAJAAkACAAIAAgACQAKAAkA
CgAHAAcACAAKAAoACwALAAsACwALAAoACgAJAAoACQAIAAkACgALAAwACgAJAAkACQAK
AAsACwAKAAwADAAMAAwACwAKAAoACQANAA4ADgAOAA4ADgAOAA0ADAAMABAAEgATABQA
EgASABIAEQAUABQAEgASABAADQAKAAkABwAGAAUABQAJAAsADAAMAAoABwAGAAYACQAJ
AAkACAAIAAgABwAHAAYABgAGAAYABwAIAAgACQAGAAYABgAGAAYABwAHAAgACgAJAAcA
BwAGAAYABQAFAAYABwAIAAkABwAFAAQABAAGAAcABwAHAAkACAAHAAcABgAFAAgADQAX
ACEAKQAwADQAPABGAEwARwA7ACoAEgD3/+D/yv+y/5n/hv9+/3z/f/+L/6D/tv/C/8n/
0v/a/+L/7f/0//n/+//7//v/+v/6//v/+//+////AAAAAAAA/////////v///wAAAAAB
AAIAAgADAAEAAAABAAEABAAEAAQAAwABAAAA//////7///8AAAAAAQACAAIAAgAAAP//
/v///wAAAQADAAQAAgABAAEAAQAAAAAAAAABAAIAAgACAAIAAQABAAAA//8AAAIAAwAE
AAIAAgACAAIAAAAAAAEAAQACAAEAAgADAAAA///+//3//v///wAAAAD///7//P/+//z/
/P/8//z//v/8//v/+v/3//f/+P/4//j/+f/6//n/9//2//X/9f/0//T/9P/2//f/9//4
//n/9//4//f/+P/8//7/AAAAAAIAAgACAAMABAAGAAcACAAIAAgACAAHAAQABAAFAAUA
CQAJAAoACgAIAAgACAAGAAYABwAIAAgACQAKAAsACgAGAAUABQAEAAUABwAJAAoACgAI
AAgACAAHAAcABwAIAAkACgALAAsACgAIAAcABwAJAAoACgAKAAYABQAFAAUABgAGAAYA
BwAIAAgACQAJAAcABgAGAAUACAAIAAkACQAFAAUAAwADAAIAAgADAAMABQAFAAUABAAB
AAEAAwADAAUABgAGAAUAAwACAAEAAQAAAAAAAQACAAQABAACAAIAAAD/////AAACAAMA
AwADAAAA///9//z//P/+//7//v8BAAIAAwAEAAIAAQABAAEAAgADAAMAAgACAAIAAgAC
AAEAAgAEAAUACQAKAAgACAAIAAgACQAJAAkACgAMAA4ADwAQABAAEAAQAA8AEgASABAA
EAAQAA0ACgAJAAgACAAIAAkACwANAA4ADgAMAAkACAAIAAkACQAJAAgACgAKAAkACQAJ
AAgABwAGAAcACAAIAAkABwAGAAUABAAFAAcACAAKAAgABwAFAAUABQAGAAYABwAJAAkA
CQAJAAcABQAEAAQABQAHAAgACQAHAAYABQAFAAYACQAMABMAHQAlACsAMAA2ADwASABO
AEsAPQAqABIA9//g/8r/tP+f/47/hv+G/4v/l/+s/77/yP/P/9j/4P/q//P/+P/5//v/
+//7//n/+v/8//3///8BAAMABAACAAEAAQABAAIAAwAEAAQABgAGAAUABQACAAIABAAF
AAgACAAIAAcABQAEAAMAAwAGAAcACAAIAAoACgAJAAgABgAFAAQABQAGAAcACQAKAAcA
BQAEAAMABAAEAAQABQAFAAQAAwACAAEAAQAAAP//AAACAAMABAABAAAA///+//7//v//
///////9//3//f/8//v/+v/5//r/+//8//z/+v/4//X/9v/2//b/9v/2//b/9P/z//L/
8P/v/+//7v/u/+//8P/v/+7/7P/q/+n/6P/o/+j/6v/s/+v/6//r/+v/7P/r/+z/7//y
//X/9v/0//T/9P/1//b/+P/5//r//P/8//z/+//4//j/+f/5//3//f/+//7/+v/6//r/
+P/6//v//P/8//7//v/+//z/+v/5//n/+P/5//v//f/+//3/+v/5//j/+f/5//n/+v/8
//z//P/7//j/9v/1//X/9v/4//n/+v/4//f/9//3//r/+v/6//v//f/8//z/+//4//j/
+f/5//v//P/+/////f/9//v/+//+//7//////wEAAQABAAAA/f/9//////8CAAQABQAF
AAQAAgAAAP//AQACAAQABgAIAAgABgAGAAMAAwAEAAYACAAJAAkACQAFAAUABAAEAAQA
BgAGAAYACAAIAAgACAAGAAUABQAFAAgACQAJAAgABQAEAAMAAgADAAYACAAKAAoACgAK
AAoACgAJAAgACAAKAAwADQAOAA0ADgAPAA8ADgAOAAwADAALAAkABwAHAAUABAADAAMA
BQAHAAgACAAFAAMAAwAEAAUABQAFAAQABQAGAAYABwAFAAQAAwACAAMABAAEAAUAAgAC
AAIAAgACAAMAAwAEAAQAAwABAAEAAAAAAP////8AAAEAAgADAAEA///+//7/AAABAAEA
AQADAAIAAQABAAAA//8EAAsAFQAfACkAMgA4AD4ASABKAEEAMwAeAAYA7f/Y/8L/pv+N
/37/ev96/4H/lf+u/77/yP/R/9j/4P/q//H/+P/9//////////7//v//////AgADAAQA
BAAGAAUABQAFAAUABQAFAAQABQAGAAYABwAEAAQABgAHAAoACgAKAAkACQAIAAcABwAF
AAUABQAEAAUABgAGAAYAAwADAAMABQAFAAUABgAGAAQAAwADAAMAAwACAAEAAQAEAAQA
BAAEAAMAAwACAAEAAwAEAAQABAACAAIAAgACAAAAAAABAAEAAgABAAIAAwACAAEAAAD/
/wEAAQABAAAAAQAAAP7/AAD9//z/+//6//3//P/8//z/+P/3//f/9v/2//f/+P/3//X/
9P/z//P/8//y//H/8v/1//X/9v/3//f/+P/3//j//P/+/wAAAAAAAAAAAAABAAAAAgAD
AAQABQAGAAcABwAEAAQABQAFAAkACQAKAAoACAAIAAgABgAGAAcACAAIAAkACgALAAoA
CAAHAAcABgAHAAkACwAMAAoACAAIAAgACAAHAAYABgAHAAgACQAJAAYABAADAAMABQAG
AAYABgAEAAMAAwADAAMAAgABAAEAAgACAAMAAwD///7//v/9/wAAAAABAAEA//////3/
/f/7//r/+v/5//v/+//7//r/9//3//n/+f/7//z//P/7//z//P/8//3//P/8//3//v8B
AAIAAQACAP////8AAAIABAAFAAUABQAFAAUABAAEAAIABAAEAAQABwAIAAkACgAIAAcA
BwAHAAkACwAMAAwACgAKAAoACgAJAAoADAAPABIAEgASABIAEgASABEAEAAQABIAFAAV
ABYAFQAWABcAFwAYABgAFgAWABYAEwAQAA8ADQAMAAsACwAOAA8ADwAOAAsACQAJAAoA
CwALAAsACgAMAAwACwALAAsACgAJAAgACgAKAAkACQAIAAgACAAIAAoACwALAAwADAAL
AAkACQAIAAgABwAHAAoACwAMAA0ACgAJAAkACgAKAAsACwALAA0ADAALAAsACgALAA4A
FwAfACkAMwA6AD4ARABOAFAARQA1ACAABgDt/9b/vv+g/4n/fv94/3j/g/+Z/7D/wP/M
/9X/3P/i/+r/7//2//r//f/+/////v/+//////8BAAMABQAGAAQAAwADAAMAAgADAAQA
BAAFAAYABgAHAAUABAAFAAUACAAIAAgABwAFAAQAAwADAAMAAwADAAIAAwAEAAQABAAC
AAEAAAABAAEAAQACAAIAAgABAAEAAQABAAAA/////wAAAAAAAAAA//////7//f///wAA
AAAAAP7//v/+//7//f/8//z/+//+//3//v////7//f/8//v//f/9//3//P/9//z/+v/8
//v/+v/5//j/+//6//r/+v/4//f/9//2//f/9//3//X/9f/0//P/8//y//L/8v/0//X/
9f/2//f/9//4//f/+P/8//7/AAAAAAAAAAAAAAEA//8AAAAAAAADAAQABQAFAAMAAgAC
AAEABQAFAAYABgAGAAYABgAEAAMAAwADAAIABQAGAAcABgADAAMABAAEAAQABQAGAAYA
BgAEAAQABAAFAAUABQAGAAcACAAJAAkABwAGAAYABwAJAAoACgAKAAoACQAJAAkACQAI
AAcABwAKAAoACwALAAkACAAIAAcACgAKAAsACwAJAAkABwAHAAYABgAHAAcACAAJAAoA
CgAIAAcACAAHAAkACgAKAAkACQAIAAcABwAGAAYABwAIAAkACgAJAAoACAAHAAcACAAI
AAkACQAJAAkACQAIAAgABgAIAAgACAAJAAoACwAMAAoACQAJAAkACgALAAsACgAQABAA
DgAMAAwADAAMAA4ADwAQABIAEgASABEAEAATABQAFQAVABYAFgAUABQAEQANAAkABwAJ
AAoACwANAAsACwAKAAgACQAHAAcACAAJAAkACQAIAAUABAACAAEABQAGAAcACAAFAAQA
AgABAAIAAgACAAIAAgADAAMABAADAAEA/v/9//7/AAABAAMAAAD///7//f/9//3//v8A
AAAAAQABAAEA///+//3//f8CAAcADAARABcAHQAjACoAMAA6AEYATABDADEAGgD+/+X/
0P+8/6j/l/+K/4L/fv+D/5H/pv+2/8L/zf/Y/+D/6P/v//L/9P/1//T/8//0//b/+f/7
//r/+//8//z/+//5//j/9//5//v//f/+//v/+v/4//f/+f/6//3////+//7//v/9//3/
/P/7//v//v///wAAAAD///7//P/6//z//f/+/wEA/////wAAAAD8//v/+//7//3//v//
/wEAAAD+//z/+v/7//3//v////3//v/+//7//P/8//z//P/9//7/AAABAAAA/f/8//v/
/f/9//3//f/7//v/+//6//n/+P/2//j/+v/6//r/+v/5//b/9P/y//L/8//1//b/8//z
//P/8f/x//D/7//v//L/8v/y//T/8v/x//H/8f/z//b/9//6//r//P/+//7//v/+//7/
//8BAAQABgAIAAcABgAFAAMAAwAEAAYABwAHAAcACAAIAAYABgAGAAQACAAJAAoACgAJ
AAgABwAEAAQABQAHAAgABgAHAAgACAAGAAQABAAEAAYABwAIAAoABwAGAAUAAwAEAAQA
BQAHAAUABgAGAAYABAADAAMAAwAFAAYABwAJAAYABAADAAEAAwAEAAYABwAGAAYABwAH
AAUABQADAAMABQAGAAgACQAIAAcABgAEAAUABQAHAAcABwAIAAgABwAFAAQAAwADAAUA
BgAIAAoABwAGAAMAAgAEAAUABwAKAAkACQAIAAcABQAFAAQABAAGAAgACAAIAAcABgAF
AAQABQAFAAYABwAGAAcABwAGAAQABAAEAAQACQAKAAoACAAIAAgACAAJAAkACQAKAA0A
DgAOAA4ADQAOAA8ADwASABIAEAAQAA4ACwAIAAcABAAEAAQABQAIAAkACQAIAAYAAwAC
AAIABAAFAAYABgAEAAQAAwADAAQABAAEAAQABgAGAAUABQADAAIAAQAAAAMABQAGAAgA
BwAFAAIAAQABAAIAAgADAAUABQAFAAUAAwABAAAAAAABAAMABAAFAAMAAgABAAEAAAAF
AAoAEwAbACUALQAyADgAQgBMAEwAQQAxABwAAADl/8z/sv+Y/4P/ev92/3j/gf+V/6r/
uv/E/83/1v/g/+r/7//0//f/+f/5//n/9//4//r/+//+////AAAAAP7//f/9//3/AAAB
AAIAAgAEAAQAAwADAAEAAAABAAEAAwAEAAUABQADAAIAAQABAAIAAwAEAAQABgAGAAUA
BAABAAEAAQADAAQABQAHAAgABQADAAIAAQADAAQABQAHAAUABAADAAIAAgADAAMAAwAF
AAYABgAGAAIAAgACAAIABAAEAAUABQAFAAMAAwADAAEAAQABAAEAAgADAAQABAABAAAA
/v8AAAAAAAAAAAAAAAD+//3//P/7//v//P/8//3//f/9//v/+f/4//f/9//4//j/+P/6
//r/+f/5//n/+P/6//r//P///wIABQAGAAUABAADAAMABgAIAAkACgAIAAgACAAHAAYA
BgAHAAcACwALAAwADAAIAAgACAAGAAgACQAKAAoACgAKAAoACAAHAAcACAAIAAoACwAM
AAwACQAGAAUABAAHAAcABwAIAAgACAAIAAcABwAGAAYABwAJAAoACgAKAAcABQAEAAMA
BgAGAAYABwAHAAYABgAFAAIAAgADAAMABQAGAAgACQAGAAUAAgABAAMABAAGAAcABwAH
AAcABgAEAAMABAADAAQABgAHAAcABgAEAAIAAQAEAAQABQAGAAYABgAEAAQAAwADAAQA
BgAGAAcABwAHAAUABQAEAAQABgAIAAgACAAGAAYABgAGAAMAAwAEAAUACAAJAAkACAAI
AAYABgAGAAYACAAJAAoADAAMAAwACwAKAA0ADgAPAA8AEQASABEAEgAPAAsABwAFAAUA
BgAHAAkABwAHAAYABAAFAAMAAwAEAAcABwAHAAYABAAEAAMAAwAFAAYABwAIAAcABgAE
AAMABAAEAAQABAAGAAcABwAIAAcABQACAAEAAgAEAAUABwAGAAUABAADAAQAAwADAAQA
BgAHAAcABwAGAAQAAgABAAYACQAMABMAFwAdACMALAAyADoASABUAFUARwAwABQA9f/c
/8b/rv+X/4b/fv94/3f/gf+W/6r/uv/H/9T/3v/o/+//9P/1//f/9//3//j/+v/9////
AAABAAIAAgAAAP///////wEAAwAFAAYABQAEAAIAAQABAAIABQAHAAYABgAGAAUAAwAC
AAEAAQADAAUABwAIAAcABgAEAAIAAgADAAQABwAFAAUABgAGAAQAAwADAAMABQAGAAcA
CQAIAAYABAACAAQABQAFAAUABQAGAAYABgADAAIAAQAAAAMABAAGAAcABgADAAIAAQAD
AAMAAwADAAMAAwADAAIA///+//z//v///wAAAQACAP///P/6//j/+P/5//v//P/7//v/
+//5//f/9v/1//X/+P/4//j/+v/5//f/9v/1//j/+v/6//z//f/+/////v/+//7//v//
/wEABAAGAAgABwAGAAUAAwADAAQABgAHAAcABwAIAAgABAAEAAQAAgAGAAcACAAIAAUA
BAADAAAAAgADAAUABgAEAAUABgAGAAQAAgACAAIABAAFAAYACAAFAAQAAwABAAIAAgAD
AAUABQAGAAYABgACAAEAAQABAAUABgAHAAkACAAGAAUAAwADAAQABgAHAAgACAAJAAkA
BgAFAAIAAQAFAAYACAAJAAYABQAEAAIAAgADAAYABwAHAAgACAAHAAYABAACAAEABQAG
AAgACgAHAAYAAwACAAIAAwAFAAgABgAHAAcABwADAAMAAgACAAMABgAHAAgABQAEAAMA
AgACAAMABQAHAAoACQAHAAQABAAFAAYABwAIAAoACwAMAA4ADAAMAAsACgAOABAAEgAT
ABMAEgAPAA4ADAAJAAYABQAGAAYABgAHAAUABQAEAAIAAwADAAUACAAIAAcABgAEAAQA
BAADAAMABQAGAAcACAAFAAQAAgABAAMABAAFAAYABQAFAAQABAAEAAMAAQABAAIABAAF
AAcABAADAAIAAQADAAMABAAGAAUABQAEAAMAAwACAAEAAQAIAAsADgARABcAHQAlACwA
NAA+AEwAUABHADMAHAAAAOf/0v++/6r/lf+G/3z/eP97/4n/oP+2/8T/z//a/+L/6P/v
//L/8//1//X/9f/4//r//f////3//f/9//z//f/9//7////+////AAAAAP7//v/9//3/
//8AAAMABQADAAIAAQD//wAAAAAAAAEAAAABAAIAAgAAAAAA///+/wAAAQACAAUAAwAB
AAAA/v/9//3//v///wIAAgACAAMAAAD+//z/+v/9////AAABAAAAAAD///7//v/+//7/
/v/+//7///////7/+//6//n//P/9//7////+//3//P/6//v/+v/4//r/+v/6//r/+v/5
//b/9P/y//T/9f/3//j/9P/z//L/7//w//D/8P/x//D/8P/w//L/8P/v/+//7//x//T/
9f/4//n/+v/7//r/+//8//3////+/wAAAQACAAAAAAAAAP//AQACAAQABQAFAAMAAgAA
AP//AAABAAAABAAFAAYABgAFAAQAAwAAAAIAAwAFAAYABAADAAIAAAABAAAAAQACAAUA
BQAFAAYABQAEAAMAAQAEAAQABQAHAAQABAADAAIAAQABAAIAAwAEAAQABAAFAAMAAgAC
AAEAAQACAAQABQADAAIAAgABAAAAAQAAAAEAAgACAAMAAwACAAEAAAD+/wAAAQAEAAUA
AgACAAEA//8AAAAAAAABAAIAAgADAAQAAwACAP///v8AAAEAAwAGAAQAAwABAP//AAAB
AAEAAgACAAQABAAEAAMAAgABAAAABQAHAAgABgAEAAQABAAEAAYABwAIAAoACwAMAAwA
DAALAAwADQANABAAEAAOAA4ADAAJAAYABQAEAAQABAAFAAYABwAHAAYABAABAAAAAAAC
AAMABAAEAAIAAgABAAEABAAEAAQABAACAAIAAQABAP7//v/+//7///8BAAIABAADAAEA
/v/9//7/AAABAAMAAwADAAMAAwABAP///v/+////AQACAAMAAQAAAP////8AAAMACAAR
ABkAIQAnACwAMAA4AEYASgBDADMAHgACAOf/0P+6/6L/jf+A/3r/eP9//4//pv+2/8D/
yf/U/9z/5v/v//T/9v/3//b/9f/1//b/+P/5//z//f/+//7//f/7//r/+f/7//3///8A
AP7//v/9//3//P/8//7///8CAAIAAgABAAAA/v/8//v//v///wAAAAAAAAAA///+//3/
/f/9/////////wAAAAD8//v/+//7//3//v///wEA///+//3//P/6//v/+//7//z//v//
/wAA/P/8//z//P/8//z//f/9//v/+f/5//n/+f/5//n/+f/6//v//P/8//j/9v/z//T/
9v/2//b/9v/0//L/8f/w/+//7//w//D/8f/x//H/7//u/+z/6v/p/+z/7P/s/+7/7v/t
/+3/7f/u//D/8P/y//X/+P/7//z/+v/6//r/+//+/wAAAQACAAAAAAAAAP///v/+////
//8DAAMABAAEAAEAAAD///z///8BAAMABAAEAAQABAACAAEAAQACAAIABAAFAAYABgAD
AAAA///+/wIAAwAEAAYABQAEAAMAAQABAAAAAAABAAIABAAFAAYAAgABAAEAAQAEAAQA
BAAFAAMAAgACAAEAAAAAAAEAAQAEAAQABQAFAAIAAQD+//3///8AAAIAAwADAAMAAwAC
AP////8BAAEAAwAEAAQAAwABAAAA/////wIAAgADAAQAAgACAAAAAAD/////AAACAAIA
AwADAAMA//////7//v///wIAAwAEAAMAAgABAAAA/////wIABAAFAAYABwAIAAYABQAE
AAQABgAIAAkACgALAAwADQANAA0ADAAJAAgACQAHAAUABQABAAAA/////wEAAwAEAAQA
AwABAAEAAgACAAEAAAD+/wEAAgACAAMAAQAAAP///v///wAAAAABAAAAAAAAAAAA////
//7//v8BAAEAAAABAAAAAAD/////AQABAAEAAQAAAP////8AAP/////+//3///8AAAEA
AwACAAEABgANABcAIQArADQAOgBEAEoASAA5ACcAEAD2/9//yP+w/5b/gf90/27/cP99
/5P/rP+8/8j/0f/W/9z/5P/p/+7/9P/3//j/+f/4//j/+f/5//j/+f/6//r/+//7//z/
/f/7//v/+//6//3//v/+/////f/8//3//f/+//7//v/9//7//v/+/////f/9//3//P/9
//7//v/+//v/+//7//3//f/9//7//v/9//3//v////3//P/7//v//v/+//7//v/9//3/
/P/7//v//P/8//z/+//8//3//v/9//z//P/7//7//f/+/////v/9//z/+//7//v/+//6
//r/+v/5//z/+f/4//f/9v/5//j/+P/4//b/9f/1//T/9f/1//X/8//1//T/8//z//H/
8P/v//D/8//z//T/9f/0//b/9v/4//n/+v/7//r/+//8//3//////wAAAAAAAAEAAgAD
AAMAAAAAAAEAAQABAAEAAgACAAEAAgADAAIAAQABAAEAAAABAAIAAwACAAEAAQACAAIA
AAABAAIAAgADAAIAAwAEAAIAAQAAAAAAAQACAAMAAwABAAAAAAABAAMABAAEAAQAAwAD
AAQABQADAAIAAQABAAIAAgADAAMAAQAAAAAA//8AAAAAAQABAAIAAwACAAMAAgAAAP//
/f8AAAEAAgACAP////8BAAEAAQACAAIAAQADAAIAAQABAP///v/+//7/AQACAAEAAgD/
////AAACAAEAAQAAAP//AAABAAEAAgD//wAA///+////AAABAAIAAwAAAAIAAgACAAIA
BAAFAAYACAAIAAgABwAGAAkACgALAAsADAAMAAoACgAGAAMAAAD/////AAABAAMAAQAB
AAAA/v/+//3//v8AAAEAAQABAAAA/v/+//3//f///wAAAQACAAEAAAD+//3//v/+//7/
/v/+//////8AAP7//f/7//v//P/+////AQAAAP///v/9//7//f/9//7/AAABAAEAAQAA
AP7//P/7/wAABQAKAA0AFQAdACUAKgAwADwASgBOAEMALwAUAPb/2f/C/6z/lP9//3T/
cP9w/3X/hf+c/67/vP/J/9T/3P/m/+v/7P/t/+//7//v//L/9P/3//n/+f/5//n/+P/4
//f/9//3//r/+//8//z/+v/6//n/+f/5//r//f////7//v/+//3//f/8//v/+//+////
AAAAAP///v/8//r/+v/7//z////9//3//v/+//z/+//7//v//v/+//7////+//z/+v/4
//n/+//8//3/+//8//z//P/4//j/+P/4//n/+v/8//3//P/5//j/9//4//n/+v/7//v/
+f/3/w==
         </WaveFormData>
      </LeadData>
      <LeadData>
         <LeadByteCountTotal>10000</LeadByteCountTotal>
         <LeadTimeOffset>0</LeadTimeOffset>
         <LeadSampleCountTotal>5000</LeadSampleCountTotal>
         <LeadAmplitudeUnitsPerBit>4.88</LeadAmplitudeUnitsPerBit>
         <LeadAmplitudeUnits>��V</LeadAmplitudeUnits>
         <LeadHighLimit>2147483647</LeadHighLimit>
         <LeadLowLimit>268435456</LeadLowLimit>
         <LeadID>V2</LeadID>
         <LeadOffsetFirstSample>0</LeadOffsetFirstSample>
         <FirstSampleBaseline>0</FirstSampleBaseline>
         <LeadSampleSize>2</LeadSampleSize>
         <LeadOff>FALSE</LeadOff>
         <BaselineSway>FALSE</BaselineSway>
         <ExcessiveACNoise>FALSE</ExcessiveACNoise>
         <MuscleNoise>FALSE</MuscleNoise>
         <LeadDataCRC32>1011594597</LeadDataCRC32>
         <WaveFormData>
/v/+//7//v///wAAAQACAP7//P/6//j//P/+/wAAAgD///7//f/8//r/+v/6//r//P/+
/wAAAgD+//z/+v/4//r//P/+/wAA/f/8//v/+v/6//r/+v/6//z//v8AAAIAAAD+//z/
+v/9/wAAAwAGAAQAAwAEAAQABgAGAAQABgAHAAgACQAMAAgABgADAP//AQAFAAoADwAN
ABAAEgATABEADwAMAAkACgAKAAwADgAJAAUA///5//v//f///wIA/v/9//v/9//5//n/
9f/0//X/9//7//7/+//4//X/8f/y//P/9v/5//f/9//1//P/8//z/+//7v/w//L/9f/5
//f/9P/x/+3/9v/6//3////+//3//P8BABEAKQBDAGkAjwCmAKUAlAB7AF4ARwAnAPP/
t/+B/1X/Mf8e/yr/TP9u/4f/m/+w/8P/z//U/9j/2//e/9//3//f/+L/5f/q/+//7//t
/+v/6P/q/+r/7P/v/+3/7v/x//P/8P/u/+z/6v/s/+//8//5//b/8//w/+3/8P/x//L/
9P/z//T/9//4//X/8//x/+//8v/1//j//f/9//r/9//0//X/9v/4//v/+f/7//3//f/7
//r/+P/2//v//v8BAAYAAwABAP///P/+//7/AAADAAMABQAGAAkABgAFAAQAAQAEAAkA
DgASABAADgANAAoACwAMAA4AEgAUABQAFwAaABoAFQASAA8AEQAUABgAGwAZABcAEwAM
AA8ADwAPABAADgAOABAAEQAPAAwACQADAAYACgAPABMADwAOAA0ABwAIAAcACQAKAAoA
CgALAAwACgAIAAIA/v8CAAUACAAJAAgABQADAPz//v/+//////8AAAEAAQABAAIA/f/7
//b/+f/8/wAABQACAP///v/5//z//P/9//////8AAAEAAwAEAAAA+//4//3///8CAAcA
AwACAAEA/v/+//3//v8AAAEAAgADAAQAAQAAAP7//P/9/wAAAwAJAAUAAgAAAP3////+
/wAAAQABAAMABQAFAAMA///9//n/+//+/wEABQADAAAA/f/6//3//P/9//7//P/+/wAA
AQD///3/+f/2//j/+f/8/wEA/v/8//z/9v/3//j/+P/6//r/+v/8//7//P/6//f/8//0
//n//P////7//f/6//f/+P/3//n/+//8//z//f8BAPX/8//3//r//v8BAAIAAwAEAAAA
/v/8//v/AQAEAAUABgAEAAYABgAGAAUABgAGAAYACAAJAAkACwAKAAkABwAKAA8AEwAS
ABEADAAJAAgABgAFAAQAAwABAAIAAQAAAAEA/P/6//j/9//5//n/+//9//f/9v/1//X/
9v/2//X/9P/2//f/9//3//X/8//z//P/9v/3//j/+f/1//T/9P/0//T/9f/1//T/9v/3
//j/+v/1//P/9P/3//7/CwAfADUASwBnAIcAmgCZAIwAeQBgAEkAKwDz/63/b/9D/yP/
Fv8q/1L/dv+N/5//rv+3/8H/yv/S/9v/5P/n/+n/6//p/+f/5//n/+z/7f/u/+7/7//u
/+//8f/t/+z/7f/t//D/8v/0//b/8//x//D/8f/1//X/9f/1//X/9f/1//b/9f/0//X/
9P/4//n/+v/7//n/9//1//X/+v/6//r/+v/6//r/+//9//v/+//7//n//v8AAAEAAgD/
//7//f/+/wAAAQACAAIABQAEAAUABwADAAMAAgADAAYACQAMAA0ACwALAAsACgAPABAA
EgASABQAFAAVABgAFgAUABUAFgAcABsAHAAdABsAGgAaABkAGwAdAB0AGgAcABsAGgAa
ABgAFgAWABUAFwAYABkAFwATABIAEgARABAAEgAUABEAEAAPABEAEgAPAAwACgAIAAwA
DgAMAAwACAAHAAYAAwAGAAcACQAGAAcABgAGAAUABAADAAEA//8GAAUABwAGAAEAAAAA
AAEAAwADAAUAAwAFAAQABAAFAAMAAgABAAEABgAGAAUABgADAAEAAAABAAQABgAIAAgA
BwAFAAUABgAFAAQAAwACAAUACAAKAAwACAAGAAQABQAGAAYABwAHAAcABgAIAAkABQAF
AAUAAwAHAAcACQAJAAUABAADAAMABgAGAAYABgAIAAYABgAGAAIAAgACAAEAAwAFAAUA
BgACAP///v///wMABAAHAAQABAAEAAMABAACAAAAAAAAAAQABgAHAAcAAwADAAEA//8B
AAMAAwADAAUAAwAEAAUABAACAAEAAwAJAAwACgAKAAoACgAIAAYABAADAAgADAAOABAA
DQAOAA0ADAAMAA4ADwAQABEAEQAQABEADwAPAA4AEgAZAB0AHAAbABUAEQAPAAwADgAO
AA4ADQAMAAkABgAFAAIAAAD+//3/AQABAAMABQD+//z/+v/5//n/+v/6//r//f/9//z/
+//5//f/9//3//n/+//9////+v/4//f/9v/3//n/+v/6//v/+//7//z/9//1//j/+//+
/wUAEwAjADcATwBxAJIAowCiAJcAhgBvAFMAJQDh/5v/Y/87/yD/JP9E/2z/hf+V/6T/
sf+9/8r/1v/h/+f/6f/q/+v/6f/n/+f/5//t/+//8f/y//L/8P/w//H/7v/u//D/8f/z
//T/9f/2//P/8f/w//H/9v/3//j/+f/2//X/9P/0//L/8v/0//T/+P/5//r/+//3//X/
8//z//j/+v/8//7/+//6//r/+//5//v//f/9/wAAAgADAAQAAgAAAP7//v8DAAUABwAI
AAgABgAGAAcABAAFAAUABwAJAAsADQANAAsACwALAAoAEAASABUAFgAVABQAFAAWABcA
FgAYABoAHgAdAB4AHwAcABoAGQAXABwAHwAgAB4AHQAbABkAGAAVABQAFQAVABcAGAAZ
ABcAFAASABEADwARABQAFwAVABIADwAPAA4ADAAMAA0ADgAPABAADQAMAAkABwAFAAEA
BwAJAAwACgAIAAYABQADAAUABQAEAAMACQAHAAgABgABAAAAAAABAAQABQAIAAcABgAE
AAMAAwACAAIAAgADAAgACAAHAAgABAABAP////8BAAQABwAIAAYAAwACAAIAAgACAAIA
AgAEAAYABwAIAAMAAgABAAMABQAGAAgACQAHAAQABAADAAAAAQACAAEABgAFAAYABQD/
//7//f/9/wEAAgADAAQAAQD+//3//P/7//z//f/9/wAAAQAAAAAA/f/5//f/9//6//z/
AAD+//v/+v/4//j/9v/2//j/+v/8//7///////r/+//6//n//f/////////+//v/+//7
//v/+v/6//3/BwAIAAUABAADAAIAAAAAAAAAAQAHAAoACwAMAAcACAAHAAYACQAMAA4A
EAAOAA0ACwALAAwADQANABIAFwAbABoAGQATAA8ADQAKAAsADAANAA0ACAAFAAIAAQD+
//7//v///wIAAQACAAMA/P/6//j/9//8//7///8AAP7//f/7//n/9//3//n/+//8//3/
/v////j/9v/1//T/+P/7//3//v/8//v/+v/6//f/+f/8/wMACgARABsAKwA/AFkAeQCY
AKUApACVAH4AZQBFAA8Azf+P/2P/Qf8u/zj/WP96/4//n/+s/7v/yf/W/+T/6//u/+//
7//v/+z/6//s/+3/8//1//f/+P/1//L/8f/x//P/9P/3//n/+v/6//r/+v/4//f/9//5
//z//f/+/////f/7//n/+P/5//r//f/+/wEAAQABAAEA///9//v/+/8BAAIAAwAEAAIA
AAD///////8BAAMAAwAGAAYABQAEAAIAAAD+//7/AgAFAAgACgAIAAQAAgABAAMABQAG
AAkACwALAAsACQAHAAcABwAGAAwADgARABIADgAMAAsADAAOAA4AEQAUABgAFQAUABMA
DwAOAA4ADQASABUAFgAUABAADQAKAAgACAAIAAoACwANAAwACwAHAAMAAgACAAEABQAI
AAsACQAEAAEAAQAAAAAAAAABAAIABAAEAAAA/v/6//n/+P/1//v//f8AAP7/+v/4//f/
9f/2//f/9//3//v/+f/6//j/8//y//L/8//4//n//P/7//n/9v/0//P/8//0//X/9//8
//r/9//2//P/8f/w//H/8//2//n/+v/3//P/8f/w//L/9P/2//j/+f/6//r/+v/1//T/
8//1//j/+v/9/////P/4//f/9f/3//n/+//7//7//f/+//3/+f/4//f/9//8//7/AAAC
AAAA/P/6//j/+f/8////AQADAAMAAQAAAP7/+//6//v/AAACAAYABAAAAP7/+//6//z/
/P/+/wAAAgACAAEA///6//v/+v/5//7/AQACAAMA///7//r/+f/2//r///8EAAIAAgAC
AAIAAAD+//z/+/8AAAQABgAIAAUABgAFAAQAAgAEAAUABgAJAAkACAAJAAgABwAFAAgA
DgATABMAEwAPAAsACQAGAAQABAAEAAMAAwABAP/////6//j/9v/1//f/9//5//v/9f/0
//P/8//z//T/9P/0//f/9//2//X/8//x//H/8f/0//X/9v/3//L/8P/v/+7/7//x//L/
8v/1//X/9f/2/+//7//y//f//v8HABkALQBBAFsAfQCSAJcAkAB/AGoAVQA3AAMAvf97
/0//L/8e/y7/Vv96/5H/of+u/7f/wf/M/9j/4//r/+3/7v/v/+3/6//r/+v/7//x//P/
9P/2//T/9P/1//L/8v/0//X/9//4//n/+v/3//X/9P/1//j/+f/6//v//P/7//r/+v/3
//b/9//2//r/+//8//3/+//5//f/9//8//z//P/8//3//P/8//3/+//7//v/+f/+/wAA
AQACAAAA/v/8//z///8BAAMABAAGAAQABAAFAAIAAwADAAUABwAJAAsACwAIAAkACgAK
AA8AEAASABIAEgASABMAFgAWABQAFQAWABoAGQAaABsAFwAWABYAFQAZABsAGwAYABkA
FwAVABQAEQAQABEAEQATABQAFQATABAADgANAAsADgAQABIADwAOAAsACwAKAAcABgAG
AAYACgAMAAoACgAHAAUAAwD//wMABQAIAAYABgAEAAMAAQABAAEAAAD//wQAAwAFAAQA
///+//7///8DAAMABQADAAQAAgABAAEA/v/+//7///8FAAQAAgACAAAA/f/7//v//v8A
AAIAAgACAP///v/+//3//P/7//r//f/+//7//v/6//j/9v/3//r/+v/7//v/+f/2//b/
9f/y//P/9P/z//b/9f/2//X/8f/w/+//7//z//T/9f/2//b/9P/0//T/8//0//X/9f/5
//v/+//8//j/9f/0//X/+P/6//7//P/9//z/+v/6//n/+P/5//r//v8AAAEAAQD9//3/
+//5//z///8AAAEAAgD////////8//z///8DAAgACgAKAAoACgAIAAYABAADAAkADAAN
AA4ACgAMAAwADAAKAAwADQAOAA8ADwAOAA8ADgANAAsADgAVABkAGAAXABMADwANAAoA
CAAIAAgABwAGAAUABAAFAAIAAAD+//3//v/9//7////5//j/9//3//f/+P/4//j/+//7
//r/+f/3//X/9f/1//f/+f/7//3/9//2//b/9v/1//f/+P/4//v/+//7//z/9//3//b/
+/8AAAkAHQAxAEUAYQCFAJoAnQCUAIUAcgBbADsABQC7/3n/S/8n/xr/MP9a/3r/kf+j
/7D/u//D/87/1v/f/+f/6f/q/+v/6P/n/+j/6f/t/+//8f/y//L/8P/w//H/7v/u//D/
8f/z//T/9f/2//P/8f/w//H/9P/1//b/9//4//f/9v/2//X/9P/1//T/9v/3//j/+f/3
//X/8//z//f/+P/5//r/+f/4//j/+f/3//f/9//1//j/+v/7//z/+f/4//f/+P/8//3/
/v/+/wAA/v/+/////f/9//z//f8BAAMABQAFAAIAAwAEAAQACQAKAAwADAAMAAwADQAQ
AA8ADgAQABIAGAAXABgAGQAWABQAEwARABUAFwAXABQAFAATABIAEgAPAA4ADwAPABEA
EgATABEADQAMAAwACwAMAA4AEAANAAwACQAJAAgABgAEAAMAAgAGAAgABgAGAAMAAQD/
//v/AAABAAMAAAD///7//v/9//z/+//5//f//v/9/////v/5//j/+P/5//v/+//9//v/
+//6//r/+//6//r/+v/7/wAAAAD//wAA/f/7//r/+//+/wAAAgACAAEA/////wAA///+
//3//P8AAAIAAwAEAP///v/9////AgACAAMAAwACAAAAAQABAP////////3/AQABAAMA
AwD9//z/+//7//7//v/+//7/AAD+//7//v/8//z//P/7//3//////wAA/P/5//j/+f/9
//7/AQD+/////v/8//z/+f/4//n/+v/8//7///////r/+//6//n//f////////8EAAMA
AAD9//z/+//6//3/AAADAAcABgAGAAQAAgACAAQABAAEAAUACAAKAAwACAAFAAEA//8D
AAcACgASABIAEwAPAAsACQAHAAcABgAIAAgACAAHAAIA/f/4//X/9v/4//r//f/7//f/
9f/z//H/8P/v/+//8v/0//X/9v/y/+//6//n/+v/7f/x//X/8f/v/+3/6//o/+j/6f/q
/+3/7//w//D/7v/r/+j/5v/v//X/+v/7//z///8JABsAMwBVAH0AmgChAJYAfwBiAEcA
IwDt/63/d/9N/y3/Gv8o/0r/Zv95/4v/oP+x/8P/zv/U/9n/3P/b/9n/1//Z/9v/3//j
/+X/5f/l/+T/4v/g/+D/4f/j/+b/6//v/+v/6P/l/+L/5f/n/+r/7//w/+//7v/t/+v/
6f/n/+b/6//u//P/9v/y/+//7P/p/+v/7f/v//P/9P/0//T/9P/x//D/8P/x//P/9//7
//3/+v/4//X/8v/0//b/+P/8//z//f/+//7//f/6//n/+f/7////AgAHAAMAAQD///v/
/f8BAAUACAAKAAoACwAKAAgABgAFAAYACgAMABEAFgAVAA8ACwAHAAoADAAPABEAEAAR
ABAADAAJAAcABQAEAAYACAAMAA8ACwAIAAUA//8CAAQABwAJAAgACgAMAAkABAABAAEA
AAAEAAYACQAMAAgABgAAAPz//f///wEAAQACAAMABQACAP///P/6//f//P///wEAAwAC
AP3/+//2//b/+P/7////AAD//wAA/f/6//j/9//3//n//P///wMAAgD+//n/9v/4//n/
+///////AAABAAAA/P/5//j/+P/7//7/AQAEAAAA/v/7//j/+v/8//7/AwADAAIAAgAB
AP3/+v/6//n/+////wMABQADAP///f/5//j/+v/8////AQAAAP///v/7//j/9//2//j/
/P8AAAMA///9//n/9v/3//f/+f/9//7//v8AAPz/+v/4//X/9P/2//j//P8AAPz/+v/3
//P/8//3//n/+//8//3//P/7//n/9f/0//P//v8AAAIAAAD+//z/+v/6//r/+v/7////
AgADAAQAAQACAAEAAAABAAQABgAIAAYABQADAAMABAAFAAUACgAPABMAEgARAAwABwAE
AAAAAwAEAAUABQAAAP3/+v/5//j/+P/4//n/+v/5//r/+//0//L/8P/v//T/9v/3//j/
9v/1//P/8f/v/+//8f/z//T/9f/2//f/8P/u/+3/7P/w//P/9f/2//X/8//x//D/7f/x
//b/+/8AAAkAFwAnADsAWwB/AJYAlwCQAH8AZgBLACkA8f+p/2v/Rf8n/x7/Mv9a/3b/
h/+X/6b/s//D/87/2P/h/+T/5f/l/+X/5P/j/+T/5f/r/+3/7//w/+3/6v/p/+n/6v/s
//D/8//1//T/8//y/+7/7f/t/+//8//1//f/+f/1//P/8f/w//P/9P/3//j/+v/5//j/
9//2//X/9P/1//r//P/+/wAA/P/6//n/+f/6//3/AAABAAIAAgABAAAA///+//3//v8C
AAUACAAKAAgABAACAAEAAgAFAAcACwANAA0ADQALAAoACwAMAAwAEQAUABgAGgAWABQA
EwAUABgAGAAbAB4AIAAdABwAGwAYABgAGQAZAB4AIQAiACAAHQAbABkAGAAaABoAHAAd
AB0AHAAbABcAEwASABIAEQAVABgAGwAZABMADwAOAAwADgAOAA8AEAAQABAADAAKAAgA
BwAGAAMACQALAA4ADAAHAAQAAgD//wQABQAFAAUACAAFAAUAAgD+//7///8BAAQABQAI
AAcABQACAAAA//8BAAIAAwAFAAoACAAFAAQAAQD///7///8DAAYACQAKAAUAAQD///7/
AAACAAQABgAGAAYABQAEAAEAAAD//wEABQAGAAgACQAEAAAA///9//7/AQAEAAUABwAF
AAUAAwD///7//f/9/wMABAAFAAYAAgD+//z/+v/7//7/AQADAAMAAwABAAAA/f/7//v/
/f8AAAIABgAEAAAA/v/7//r/+//8////AgACAAIAAQD///r/+//6//n/AwAFAAUABQAC
AP///v/9//z/AAACAAQABwAIAAgABgAEAAQABgAGAAYACQAMAA4AEAAMAAkABQADAAcA
CwAOABYAFgAXABMADwAOAAsACgAIAAsADAANAA0ACAADAP7/+//+/wAAAgAFAAIA///+
//3/+//6//n/+f/8//7///8AAP7/+//3//P/9f/3//v////8//v/+v/5//X/9P/0//T/
+P/7//3//v/8//n/9v/0//n//f8CAAMAAgD//wEADwAjAD8AZwCSAKkAqACZAIIAZwBP
ACkA7/+r/3f/Uf8w/yT/PP9e/3X/if+i/7f/xf/U/+D/5f/n/+f/5v/l/+f/6f/t//H/
8v/z//T/9P/z//D/7//v//H/9P/5//3/+//4//X/8v/0//X/9//7//v/+//7//v/+f/3
//X/9P/3//r///8CAAAA/f/6//f/+v/7//z///8AAAAAAAAAAP3//P/8//3///8DAAcA
CQAGAAQAAQD+/wEAAgADAAYACAAJAAoACgAIAAQAAgABAAUACQAMABEADwANAAsABwAK
AA0AEAASABMAFAAWABYAFAASABEAEgAWABgAHQAiACAAGwAYABUAFgAYABsAHQAfACEA
IQAeABwAGQAWABQAFgAYABwAHwAbABgAFQAPABEAEgAUABUAFAAWABgAFQARAA0ADAAK
AAwADgARABQAEAAOAAgABAAGAAcACAAHAAgACQALAAgABQACAAAA/f8CAAUABwAJAAgA
AwABAPz//f/+/wAAAwAFAAUABwAFAAEA/v/8//v///8CAAUACQAIAAQA///8//7///8B
AAUABAAGAAgACAAFAAEA///+/wMABgAJAAwACgAIAAUAAgADAAQABQAJAAoACgALAAsA
BgACAAEA//8CAAcADAAPAA4ACQAGAAEAAAACAAQABwAKAAoACgAKAAYAAgAAAP7/AgAG
AAoADQAJAAcAAwAAAAIAAQACAAUABQAGAAkABgAEAAIA///+/wAAAgAGAAoABgAEAAEA
/f/+/wEAAgADAAsACQAFAAEA/v///wAAAQACAAQABgAIAAsACwAKAAcABAAFAAoADQAQ
AA0ADgAOAA4ADAALAAkACQAOABEAEwAaABoAGQATAA0ADQANAA8AEAANAAwACwAJAAQA
AQD+//3/AAACAAQABwACAP3/+v/3//j/+v/8///////+//z/+v/4//f/9f/z//X/9//7
////+v/3//T/8f/y//T/9//6//j/+f/5//j/9v/1//T/9P///wEAAAD9//r/+/8FABkA
MwBXAIMApACrAKAAiwByAFsAPQALAMv/jf9d/zP/Gv8k/0b/Zv9//5f/rv/B/83/1v/c
/93/4P/h/+H/4f/k/+f/7P/x//H/7//t/+r/7P/s/+7/8f/x//L/9f/3//X/8v/v/+z/
7v/x//X/+//5//f/9f/z//P/8//z//T/9//4//v//P/6//f/9P/x//T/9//6///////8
//n/9v/4//j/+f/7//v//f///////v/8//n/9v/5//z///8EAAIAAQAAAP7////+////
AQACAAUABwALAAcABQADAP//BAAJAA4AEgAQAA4ADQAKAAsADAAOABIAFAAUABcAGgAY
ABMAEAANAA8AEgAWABkAGAAXABQADgAPAA8ADwAQABIAEgAUABUAEQAOAAsABQAIAAwA
EQAVABEAEAAPAAkACAAHAAkACgAMAAwADQAOAAoACAACAP7/AAADAAYABwAHAAUABAD+
//3//P/8//v///8BAAIAAwACAP3/+//2//n//P8AAAUAAgD///7/+f/6//r/+//9////
AAABAAMAAgD+//n/9v/7//3/AAAFAAMAAgABAP7////9//3//v8BAAIAAwAEAAIAAAD9
//r/+//+/wEABwAFAAIAAAD9//7//P/9//3///8BAAMAAwACAP3/+v/1//f/+v/9/wEA
AAD+//z/+v/6//j/+P/4//r//P/+////+//5//X/8v/2//f/+v////7//P/8//b/9v/2
//X/9v/3//j/+//+//r/+P/1//H//f///////v/7//r/+f/4//n/+v/7//3/AAACAAIA
AgD9//7//f/8//7/AgAFAAgABQADAAAA//8BAAMABAAKABAAEwARAA8ACwAHAAUAAgAF
AAYABwAHAAMA///7//n/+f/6//v//f/9//v/+//7//b/9P/y//H/9v/4//n/+v/3//X/
8v/v//H/8f/z//X/9//3//f/9//y//D/7//u//H/9f/4//r/+P/1//L/8P/v//P/+P/9
/wAABwARAB8AMwBRAHcAlgCfAJoAiwB0AFkANQD9/7f/e/9P/y//IP8w/1T/cv+F/5X/
ov+x/8H/zv/a/+H/4//j/+L/4f/f/9//4f/j/+f/6f/r/+z/6f/m/+X/5f/o/+r/7v/x
//H/8P/v/+7/7P/r/+v/7f/x//P/9f/3//T/8f/u/+z/7v/w//T/9v/0//P/8v/x/+//
7//v//H/9//4//n/+v/2//T/8//z//b/+f/8//3//f/8//r/+P/4//j/+P/6////AQAD
AAQAAgD+//z/+//+/wEAAwAHAAUABQAFAAMAAQADAAUABgAKAAwADwAQAA0ACgAIAAgA
DQAOABIAFgAXABMAEQAPAAwADAANAA0AEgAVABYAFAARAA0ACQAGAAkACgANAA8ADQAM
AAsABwAEAAQABQAFAAgADAAQAA8ACQAFAAQAAgAFAAYACAAKAAgACAAEAAIA////////
/f8BAAMABgAEAAEA/v/8//n///8BAAIAAwAFAAEAAAD8//r/+v/7//3/AAABAAQAAwD/
//z/+v/5//v//v8BAAUABwAEAAAA/v/8//v/+//9////AgAFAAYAAQD9//v/+v/+/wAA
AgAEAAIAAgABAAAA/P/8//z///8DAAQABgAHAAMA/v/8//n//P///wIAAwACAP///v/7
//j/+P/4//n//f/+////AAD8//j/9v/0//X/+P/7//3/+//7//n/+P/1//P/8//1//j/
+v/+//z/+P/2//P/8v/1//b/+f/8//v/+v/4//X/7//x//X/+v/7//z//f/+//r/+P/2
//X/+f/8//3//v/9/wAAAQACAAAAAAD///7/AgADAAMABQAEAAMAAQAEAAoADQALAAkA
BwAFAAUABAACAAAA/v/7//z/+//6//v/9v/0//L/8f/y//H/8v/z//D/8P/w//H/8f/w
/+7/7P/w//H/8f/x/+//7f/t/+3/7//v/+//7//s/+z/7f/u/+3/7f/s/+r/7v/v//D/
8v/v/+3/7P/r//D//f8TACsAQwBlAIUAkgCNAIAAbwBaAEcAJQDn/5//Y/81/xX/EP8q
/1T/dP+L/5//rv+3/73/xP/K/9H/2v/d/9//4f/e/93/3v/f/+D/4f/i/+L/5P/k/+b/
6f/m/+T/5P/j/+f/6P/p/+r/6P/n/+f/6f/p/+n/6f/p/+r/6//s/+7/6//q/+v/6v/s
/+3/7v/v/+7/7f/s/+3/7v/u/+7/7v/x//L/9P/3//T/8//y/+//8v/0//X/9v/1//T/
8//0//T/9f/2//b/+P/4//r//f/7//v/+v/7//3///8BAAEAAAABAAIAAgAEAAQABQAE
AAcACAAKAA4ACwAIAAgACAAOAA0ADgAPAAwADAANAA0ADgAPAA4ACgANAA0ADQAOAAsA
CAAHAAUACQAKAAsACQAGAAYABwAHAAcACAAJAAUABAADAAUABgACAAAA///+/wAAAgAA
AAAA/v/9//z/+f/7//v//P/4//r/+v/7//v/+//5//b/8//4//f/+f/4//X/9P/0//X/
9v/1//b/8//2//b/9//5//X/9P/z//P/+P/4//f/+P/3//X/9P/1//T/9v/4//j/+v/5
//r//P/6//j/9v/0//j/+v/7//z/+f/4//f/+f/4//j/+f/5//n/+P/6//v/+P/3//b/
8//3//f/+f/5//T/9P/0//X/9//2//X/9P/3//b/9//4//T/9P/0//P/9f/3//f/+P/2
//P/8v/z//T/9P/2//L/8//0//T/9v/y//D/8P/w//L/9P/1//X/+f/0//P/8v/x//D/
9P/2//j/+//8//z/+v/4//f/+v/7//z//v8AAAEAAgAAAP3/+f/3//v///8CAAoACgAL
AAcAAwABAP/////+////AAABAAEA+v/1//D/7f/v//L/9f/5//X/8f/v/+3/6v/q/+r/
6//u//D/8f/y//D/7f/p/+X/6f/r/+//8//v/+3/6//p/+b/5v/n/+j/6v/t/+//8P/u
/+v/6P/m/+3/8//2//X/8v/1////DwAnAEkAdQCWAJsAkAB7AGIARwAlAPH/r/9x/0f/
Kf8Y/yT/Rv9i/3X/i/+e/7H/wf/O/9T/1f/Y/9f/1f/T/9f/2f/d/+H/4//j/+P/4v/g
/97/3v/f/+L/5P/o/+v/6f/m/+P/4P/i/+P/5f/p/+n/6f/p/+n/5v/l/+T/5P/n/+r/
7//y/+7/6//o/+X/5//p/+v/7//w//D/8P/w/+3/7P/s/+3/8P/z//b/9//0//L/7//s
//D/8v/0//j/+f/5//n/+P/3//T/8//z//X/+f/8/wEA/f/7//n/9f/3//v///8CAAcA
BAAAAA==
         </WaveFormData>
      </LeadData>
      <LeadData>
         <LeadByteCountTotal>10000</LeadByteCountTotal>
         <LeadTimeOffset>0</LeadTimeOffset>
         <LeadSampleCountTotal>5000</LeadSampleCountTotal>
         <LeadAmplitudeUnitsPerBit>4.88</LeadAmplitudeUnitsPerBit>
         <LeadAmplitudeUnits>��V</LeadAmplitudeUnits>
         <LeadHighLimit>2147483647</LeadHighLimit>
         <LeadLowLimit>268435456</LeadLowLimit>
         <LeadID>V3</LeadID>
         <LeadOffsetFirstSample>0</LeadOffsetFirstSample>
         <FirstSampleBaseline>0</FirstSampleBaseline>
         <LeadSampleSize>2</LeadSampleSize>
         <LeadOff>FALSE</LeadOff>
         <BaselineSway>FALSE</BaselineSway>
         <ExcessiveACNoise>FALSE</ExcessiveACNoise>
         <MuscleNoise>FALSE</MuscleNoise>
         <LeadDataCRC32>2464954499</LeadDataCRC32>
         <WaveFormData>
/P/8//z//P/+/wAAAgAEAP///P/5//b/+v/8//7/AAD9//z/+//6//j/+P/4//j/+v/8
//7/AAD9//r/9//0//j/+v/8//7//f/8//v/+v/5//j/9//2//r//P/+/wAA/P/6//j/
9v/7//7/AQAEAAAAAgACAAMAAQABAP////8CAAUACAAPAAsACAADAP7/AwAGAAoADwAN
ABAAEQARABEAEAALAAgACQAJAAsADQAIAAMA+f/y//L/9f/3//v/+f/4//b/9P/y//H/
7v/s/+//8f/0//f/9f/x/+z/6P/p/+v/7//z/+//7v/v/+3/6f/p/+b/5f/o/+v/7//0
//H/7v/q/+b/6//w//T/9f/v/+j/4v/h/+//BwAkAE0AfQChALAAswCzALQAtgCiAHAA
LADm/6n/cf9Q/1X/cP+E/5L/oP+z/8L/zP/Q/9L/0v/W/9X/1P/R/9T/2P/d/+P/4P/h
/97/2//d/93/3v/g/+L/5P/l/+j/5P/i/9//3P/f/+P/5//s/+v/6f/l/+H/5P/k/+X/
5//p/+r/7f/u/+z/6f/l/+D/4//n/+z/8v/u/+z/7P/n/+v/6//s/+7/7//w//P/9P/x
/+//7P/p/+7/8v/3//3/+//5//f/8//0//X/9v/4//r//f///wMAAwD+//v/9//9/wEA
BgANAAoACQAIAAQABgAHAAgACAAOAA8AEQAUABIADQAKAAUACQAKABAAFAARABAADgAI
AAkACAAGAAYABwAIAAkADQALAAYAAAD7/wAABAAIAAwACwAKAAkAAwADAAMABQADAAcA
BwAIAAoABwAEAP//+v/8//3/AQAHAAQAAwD///r/+//6//v/+f/7//z//f////v/+P/1
//L/9f/2//r///////v/+P/0//T/8//1//X/9//6//z//v/6//j/9P/x//P/9v/6/wAA
/v/9//r/9//4//j/+f/7//3//v8CAAQAAQD+//r/9P/4//v///8FAAQAAgD+//r/+//7
//v//P/+/wAAAgADAAAA/f/5//P/9//5////BAABAP7/+v/2//j/9v/4//n/+//9//7/
AAD+//v/9f/w//P/9v/6//3/+v/5//f/9P/1//P/9f/2//b/9//7//v/+v/3//H/6//u
//L/9//7//r/+P/3//H/8v/z//L/9P/0//j/+v/9/+//7f/x//X/+v/9//7///8AAPz/
+v/4//r///8DAAQABQADAAMAAwADAAAAAwADAAQACAAKAAsADAAKAAkACQAMABAAEwAU
ABQAEQAOAAsACQAHAAUAAwABAP//AAD//wEA/P/5//b/9P/3//j/9//3//b/9P/z//P/
8f/x//L/8f/0//b/9f/1//H/7//t/+z/8v/z//L/8//w/+//7//v/+3/7v/u/+7/8f/0
//T/9v/w/+n/5f/k/+b/7f///xcALgBPAHMAjwCiAKsAswC6AMAAsgB+AC4A4P+f/23/
Tv9Z/3z/mP+i/6z/tf+8/8L/yP/Q/9j/4f/j/+X/5f/h/+D/4P/h/+H/5f/l/+X/5//n
/+j/6v/n/+b/5P/k/+f/6v/s/+7/6v/p/+j/6P/p/+v/6//r/+z/7P/t/+//6//q/+v/
6v/v//H/8v/y/+//7f/s/+z/7//w//P/8f/0//P/8//0//H/8P/x//D/9f/3//j/+f/1
//T/9P/1//f/+f/7//v//P/9//7/AAD+//3/+//7/wEAAgAFAAcABQADAAIAAwAEAAcA
CgAKAAwADQAOAA4ADgANAA0ADgAVABUAFwAXABYAEgATABIAEQAUABYAFAAUABQAEwAU
ABAADgAMAA0AFAAUABMAEwAPAA4ADQAMAAwADgAQAA0ADwAPABEADwAOAAsACQAIAAwA
DgAOAA4ACQAFAAQABQAEAAcABwAGAAcABgAHAAUABAACAAAA//8DAAQABQAGAAIA/v/9
//3//////wAAAAACAAEAAwADAAAAAAD///7/AgAEAAQABQAAAP7//f/+/wEAAwADAAMA
BAAEAAUABwADAAIABAAEAAgACgALAAoABwAFAAQABQAGAAgACAAIAAkACQAJAAoABgAG
AAYABQAJAAsADAALAAYAAwAEAAQABQAGAAYABgAGAAQABgAHAAQAAwABAAAABAAHAAcA
CAAEAAIAAQD//wEAAwAEAAQABQADAAUABgABAP//AAD9/wIABQAFAAUAAgAAAP///f/+
/wAAAwABAAIAAwACAAQA//8AAP////8HAAoACgAKAAoACgAGAAQAAgAEAAoADwARABMA
DgANAAwACwALAA8AEAASABUAFgAWABYAEgARABEAFAAZAB0AHwAgABoAFgASAA8ADwAP
AA8ADwANAAwACQAJAAMAAQD///7/AgAEAAQABQABAP7//P/7//r/+//9//3//v8AAP//
///7//n/9//2//v//f/9////+//5//j/9//4//r/+//8//3//v/8//z/9v/z//H/8P/w
//P//f8PAB4ANwBdAIUAogC1AMEAzgDYAM4ApgBeAAoAw/+L/2T/X/9+/5z/pv+s/7P/
uv/C/87/2v/k/+r/6//s/+v/6P/m/+X/5f/o/+3/7v/v//H/7//u/+7/7P/s/+v/7P/w
//L/8//0/+//7f/r/+r/7v/x//L/8//0//L/8f/x/+//7v/v/+7/8v/1//f/+P/z//H/
8P/w//T/9v/6//n/+f/3//b/9v/2//b/+P/4//z///8BAAMA/v/8//v/+//+/wEABAAF
AAYABQAEAAQAAgADAAMABQAKAAoADAANAAsACQAIAAkADQARABUAFgAWABUAFAASABMA
EwAUABYAHQAdAB8AHwAdABgAGAAWABgAHAAfAB4AHgAcABkAGAAVABQAEwAVABwAHAAb
ABsAFgAUABIAEAATABYAGQAXABcAFQAVABEAEAAPAA8AEAATABQAEwASAA4ACQAHAAcA
CQANAA4ADgANAAoACQAFAAUABAADAAMABwAIAAkACgAHAAIAAAD//wQABQAHAAgACAAF
AAUAAwABAAIAAgACAAYACAAIAAkAAwAAAP7//v8EAAcACAAJAAgABgAFAAUAAwACAAQA
BAAIAAoACwAKAAUAAwACAAMACAAKAAoACgALAAkABwAGAAQABAAEAAMABwAJAAoACQAF
AAEAAQAAAAUABgAGAAYABAAAAAAA///9//3//P/8/wEAAwACAAIA/P/6//n/9//7//3/
/v/+//3/+f/5//j/9f/1//j/9//9/////v/9//r/+P/3//X/+v/8/////f/+//3/+v/6
//j/+v/6//v/BQAIAAUABAADAAIAAQAAAP//AgAGAAsADQAPAAsACQAHAAUABwANABAA
FAASABIAEQAQAA8ADwAQABQAGQAdAB8AIAAZABQADwALAAwADQAOAA8ACgAIAAQAAwAA
AP///v/+/wEAAgABAAEA+//4//b/9f/3//n//P/9//z//P/5//f/9v/1//T/9P/6//v/
+v/7//b/8//x/+//8//2//j/+v/6//r/9//2//D/8f/x//T/9v/5/wEAEQAkAEEAaQCR
AKwAvQDJAM4A0gDCAJAARgD8/7v/hf9g/2H/gP+a/6T/qP+v/7j/wv/S/97/5v/r/+v/
6//p/+X/5P/k/+X/6f/v//H/8//w/+3/6//q/+r/7P/t//D/8//0//T/9P/x/+//7f/s
//H/9f/3//n/9//0//L/8f/x//L/9f/2//r/+//7//r/9f/z//L/8v/3//r///////z/
+f/3//b/9//4//v//P8AAAEAAQABAPz/+v/5//n//v8BAAQABQABAP///f/8//3///8A
AAMABwAGAAcABwAFAAMAAgADAAYACwAQABIADwANAAsACAAKAAsADQAQABQAEwAUABMA
EQAMAAwACgANABIAFgAWABEADgAKAAgABgAGAAYACQANAAwACgAJAAYABAACAAAABAAI
AAwACwAIAAUABAD//wEAAQACAAQABQAGAAUABAAAAPv/+f/5//v///8AAAAA/f/6//n/
9f/1//b/9//5//r/+v/6//r/9//y//D/7//2//f/+f/6//f/8//y/+//7f/w//L/9P/1
//b/9f/1//H/7v/s/+z/8f/1//f/+f/2//T/8//z//P/9P/4//r//f/+//7//P/3//X/
9P/1//r//v8AAAIA///9//v/+v/6//z//v///wIAAwADAAEA/f/5//n/+P/9/wAAAgAE
AAAA/P/8//v/+//9//7/AAACAAMAAQAAAPz/+v/5//f/+////wIABAAAAPv/+v/4//j/
+f/9//3/AgADAAEA///6//j/9//1//v//v8CAAEA/f/7//f/9v/y//b//P8AAAIAAgAC
AAIA/v/8//r//P8BAAUABgAHAAMAAwADAAMAAgAFAAUABgAIAAoACwAMAAoACQAJAAwA
EQAVABcAGAASAA4ACgAHAAYABQAEAAMAAAAAAP7////6//f/9P/y//T/9v/2//f/8v/w
/+//7//u/+//8f/x//P/9P/y//H/7f/r/+n/6P/t/+//7//x/+3/6//q/+n/6f/q/+r/
6v/u//D/7//w/+j/4//j/+T/5P/p//n/DQAkAEEAZwCJAJwAqwC1AMAAyAC8AI4APgDu
/63/ef9Y/13/gP+c/6T/rP+1/7r/wP/K/9T/3v/l/+f/6f/p/+b/5P/j/+P/5//r/+v/
6//s/+v/6//s/+j/6P/n/+j/6//u//D/8v/v/+3/6//q/+//8f/x//H/8f/w//D/8f/t
/+z/7f/s//H/8//0//T/7//t/+z/7P/u//D/9P/z//X/8//y//L/8f/w//H/8P/1//f/
+P/5//X/9P/0//X/+f/7//3//f/9//3//f/+//3//f/8//3/AwAEAAcACQAFAAMAAgAD
AAUACQANAA4ADwAPAA8ADgAOAA0ADQAOABUAFQAXABcAFQAQABAADgAQABQAFwAWABYA
FAARABAADgAMAAoACwASABIAEQARAA4ADAAKAAgADAAOABAADQAMAAsADAAJAAkABwAG
AAYACgAMAAwADAAHAAMAAgADAAYACQAJAAgACAAGAAYAAwADAAIAAQABAAQABgAIAAoA
BQAAAP7//f8CAAMABQAGAAUAAwAEAAMAAAAAAP///v8BAAQABQAHAAEA/v/8//z/AQAD
AAMAAwAEAAIAAQABAP3//P/+//7/AAACAAMAAgD+//v/+f/5//z//v/+//7//v/9//z/
/P/4//j/+P/3//n/+//8//v/9v/z//T/9P/5//r/+v/6//r/+P/6//v/+f/5//j/+P/8
//////8AAPv/+v/6//n//f///wAAAAAAAP3//v/+//z/+//9//v/AAADAAMAAwAAAP7/
/f/7/wAAAgAFAAMABQAFAAMABAD+//7/AAAFAAwADQAOAA8AEAANAAoABwAIAAwAEQAT
ABUAEQARABEAEQAQABMAEwAUABcAGAAYABgAFAATABMAFgAcAB8AIAAgABkAFgATABEA
EAAPAA4ADQAMAAwACgALAAYAAwAAAP7/AAACAAIAAwD+//z/+//7//r/+//9//3//v8A
AP/////8//n/9v/0//v//f/9/////P/7//v/+//7//z//P/8/wAAAgABAAIA+v/3//P/
8v/y//n/CQAdADIAUQB5AJkArgC7AMcA0gDYAMQAjgA+AOz/rf95/2D/bf+Q/6j/sP+6
/8H/yP/O/9b/3P/m/+7/7//w/+//7f/s/+z/7f/v//P/8//z//T/8//z//T/8P/w/+//
8P/z//b/+P/6//f/9f/z//L/9//5//n/+f/6//j/9//3//P/8v/z//L/9//5//r/+v/3
//X/9P/0//f/+P/7//n/+//5//j/+P/3//b/9//2//v//f/+/////P/6//n/+f/9////
AQABAAMAAwADAAQAAQABAAAAAQAIAAgACgALAAgABwAHAAkACgANABAAEAATABMAEwAS
ABMAEwAUABYAHQAdAB8AHwAdABgAGAAWABkAHAAeABwAGwAaABgAGAAVABQAEwAVABoA
GgAZABkAFgAUABIAEAASABQAFgATABQAEwAUABEAEAANAAsACgANABAAEQASAA4ACQAH
AAcACAALAAsACgAJAAgACQAHAAYABAACAAEABAAGAAgACgAHAAIAAAD//wMAAwAEAAQA
BQADAAQAAwABAAIAAgACAAYACAAIAAkABAACAAEAAgAFAAcABwAHAAkACAAIAAkABQAE
AAYABgAKAAwADQAMAAkABwAGAAcACgAMAAwADAAOAA0ADAAMAAgACAAIAAcACwANAA4A
DQAIAAUABgAGAAcACAAIAAgACAAGAAgACQAGAAUAAwACAAcACQAIAAgAAwACAAIAAQAD
AAUABgAGAAYAAwAEAAQAAAD//wEA//8FAAcABgAFAAEAAAAAAP//AgAEAAcABQAMAAsA
CAAGAAQAAgAAAAMABgAJABAAEAARAA8ADQALAAsACwALAA4AEwAVABgAFQASAA4ACgAN
ABEAFgAeAB0AHQAbABgAFQASAA8ADQAOAA8AEAARAAkABAD9//n/+v/9/wAABAAAAP7/
+v/3//b/9P/z//P/9//5//z//f/3//T/7v/p/+z/7//y//b/9f/z/+//7f/s/+v/6//r
/+//8v/0//b/8v/w/+v/6P/w//P/9f/y/+7/7f/1/wUAHgBDAHMAnQC0AL0AvwDCAMAA
pgBwACgA5P+r/3f/WP9f/3z/jP+U/5z/q/+6/8j/1P/a/97/3//d/9v/1//Y/9r/3f/h
/+H/5f/l/+X/4//f/9z/2v/d/+L/5v/s/+n/5v/i/97/4f/j/+X/6P/p/+v/6//r/+f/
5P/i/+H/5v/q//D/9P/w/+3/6f/k/+f/6f/s//D/7//w//P/8f/u/+v/6f/o/+z/8P/2
//r/+P/1//H/7f/w//L/9f/5//n/+//9//3/+f/3//X/9P/4//3/AQAHAAcAAgD///v/
/f///wIABwAGAAkADAAMAAkABwAFAAIACgANABEAFgAUAA8ADAAHAAsACgAOABAAEAAS
ABMAEAANAAoABgAEAAcACgANABMAEQAMAAYAAQAEAAYACAAKAAoADAAOAAsACAAFAAQA
//8EAAcACwAQAA0ACgAFAAAAAAD//wEABQAEAAcABwAGAAIA/v/8//f//P8AAAQACQAG
AAIA/v/6//z/+v/7//3/AQABAAIAAgD9//n/+P/1//n//v8CAAYAAgAAAPz/+f/5//r/
/P8AAAEAAwADAAMAAQD+//z/+////wIACAAMAAkABgACAPz//v///wEABQAGAAgACAAI
AAQAAQD+//z///8EAAkADQAKAAcAAwD9//3//f8BAAQABQAGAAYABgABAPz/+//5//3/
AQAEAAgABgADAP3/+P/4//r//f//////AQACAAIA/v/5//j/9v/6//3/AwAFAAQAAQD7
//X/9v/4//v//f///wAAAgD///z/+f/0//L//P8CAAQAAgAAAP7//P/6//r/+v/+/wMA
BwAIAAkABQADAAEA//8CAAcACQAMAAoACgAJAAgABgAHAAkADgAUABcAGAAYABEADAAH
AAMABgAHAAgACQACAAAA/P/7//f/9//3//j/+//8//v/+//2//L/7//t//D/8//3//n/
9v/2//P/8f/w/+//7v/u//T/9f/0//X/8P/t/+v/6f/t//D/8v/0//L/8v/v/+7/6P/p
/+n/7P/s//H//f8NACAAPwBpAIsApACzAL8AxgDEAK4AdgAmANj/n/9x/1r/af+K/5r/
nv+k/63/tv/C/87/2P/g/+P/4//j/+H/3//e/97/3//k/+n/6v/r/+j/5f/j/+L/5P/m
/+f/6v/s/+z/6//q/+b/5f/k/+T/6f/t/+//8f/t/+r/6P/n/+n/6v/t/+7/8P/x//H/
8P/t/+v/6v/q/+//8v/3//f/9f/x/+7/7P/u//D/9P/2//j/+f/5//n/9f/0//T/9f/6
//3/AAABAP3/+//5//j/+//9//7/AQAFAAQABQAFAAMAAQAAAAEABgALABAAEgAQAA0A
CgAGAAsADQAQABQAFwAVABUAEwASAA4ADwAOABEAFgAaABoAFQASAA4ADAAOAA4ADgAR
ABYAFAARAA8ACwAKAAkACAAMABAAFAATAA4ACwAKAAUACQAJAAoADAAMAAwACgAIAAMA
///+////AgAHAAkACgAGAAIAAAD7////AAABAAMABQAEAAMAAgD+//r/+f/5/wAAAQAD
AAQA///7//r/9//5//z//v8AAAIAAgAAAP//+v/4//f/+P/9/wEAAwAFAAEA/v/8//v/
/f/+/wIABAAFAAYABgAEAP///f/8//3/AwAGAAcACAAEAAEA/v/8//7/AAACAAMABQAF
AAQAAQD8//n/+v/6////AgAEAAYAAQD8//v/+f/7//3//v8AAAMAAwAAAP7/+f/4//j/
9//8////AQACAP7/+f/4//b/+P/5//3//f8BAAEA/v/7//f/9v/2//X//P8AAAMAAQD+
//z/+v/4//b/+v/8//7/BAADAAUABAADAAEAAQABAAEAAwAJAAwAEAANAAoABgACAAYA
CQANABQAFAAVABQAEgANAAoABwAFAAcACQALAA0ABAAAAPr/9//5//v//f8AAP3//P/5
//f/9P/y//H/8f/0//f/+//9//n/9v/w/+v/7//x//P/9v/2//X/8v/x/+7/7f/t/+3/
8f/0//b/+P/0//L/7f/q//D/8//3//b/8P/p/+f/7/8AABsARQB1AJoArwC3AL4AwAC6
AJ4AYgAYANX/of90/2H/cv+K/5T/mv+n/7j/xv/U/+D/4v/l/+P/4f/d/9//4P/i/+X/
5//r/+v/6//p/+X/4v/g/+P/6P/s//L/7v/s/+n/5v/o/+n/6v/s//H/8//z//P/8P/s
/+n/5//q/+7/9P/4//X/8//w/+z/7v/v//H/9P/1//b/+f/3//X/8f/u/+z/8P/0//r/
/v/8//n/9f/x//P/9P/2//n//f///wEAAQD8//n/9v/0//j//f8BAAcABgACAAAA/f/+
////AQAFAAgACwAOAA4ADAAJAAYAAgAJAA0AEgAYABgAEwAQAAsADQAMABAAEgATABYA
GAAWABIADgAJAAYACQAMAA8AFQAVABAACgAFAAcACAAJAAoADAAOABAADQAIAAUABAD/
/wQABwALABAADQAKAAUAAAD///3//v8BAAQABwAHAAYAAAD8//r/9f/7//7/AQAFAAEA
/v/7//j/+P/2//f/+f/9//3//v/+//n/9f/0//H/9P/6////BAABAP7/+f/1//X/9v/4
//z/AQADAAMAAwD+//r/9//1//j//P8DAAgABAACAP//+v/6//v//f8BAAQABgAGAAYA
AwD///v/+P/7/wAABQAJAAYAAwD///n/+f/5//3/AAAFAAYABgAGAAIA/P/6//f/+v//
/wMACAAGAAMA/f/4//n/+v/8//3///8BAAIAAgD+//n/+P/2//r//f8DAAUAAwABAPz/
9//5//r//P/9/wYABAABAP3/+v/8//z//P/8/wEABAAHAA4ACgAJAAUAAQAEAAcACgAN
AAoADQANAA4ADQAMAAoACAANABEAFgAeABsAGQAVABAAEAAQABAAEQAOAA0ADAALAAUA
AgD9//v//v8BAAQACAAEAAAA+v/1//X/9v/4//v/+//7//z/+//5//j/9P/x//T/9//6
//7//f/5//P/7//x//P/9v/5//n/+v/6//r/9//2//L/8P/8//3/+f/y/+r/5f/r//v/
GAA9AG0AlwCwALkAvQDCAMQAsACAADoA8v+3/4H/Xv9h/3r/jv+a/6j/uf/K/9b/3P/g
/+D/4v/h/+D/3f/g/+T/6f/v/+7/7//s/+n/6v/p/+n/6v/r/+7/8P/0/+//7P/o/+T/
5//r/+//9P/0//P/8P/t/+3/7P/s/+3/8P/y//b/+P/2//P/7//q/+7/8f/1//r/+P/2
//b/8f/y//H/8f/y//T/9v/6//z/+f/3//T/8f/z//b/+v////7//f/8//n/+//7//v/
/P/+/wEAAwAHAAUAAAD9//n///8DAAgADwALAAsACwAIAAkACQAJAAgADwARABQAGAAW
ABEADgAJAA0ADgAUABgAFAAUABMADgAPAA4ADAAMAA8AEAARABUAEwAOAAgAAwAIAAwA
EAAUABMAEgARAAsADAALAAwACQAOAA8AEQAUABAADAAGAAAAAgADAAcADQAJAAkABgAC
AAAA/v/+//v///8CAAUACQAGAAIA/v/6//7//v8BAAUABAABAP///P/9//v//P/7//7/
AgAFAAgAAwAAAPv/9//7//7/AgAIAAYABQACAP//AQAAAAAAAQADAAQACAAKAAYABAAB
APz//v8BAAUACwAJAAgABQACAAIAAQAAAAAAAwAGAAkACwAGAAMA///5//v//f8DAAgA
BgAEAAEA/v////z//f/9//7/AQADAAYAAgD///n/9P/3//r//v8BAAAA///9//r/+v/3
//j/+P/5//v/AAABAP7/+//1/+///P8AAAMABAAAAP7//P/6//v//P/9/wIABgAJAAkA
CQAFAAMAAQD//wEABwAKAA4ACwAKAAgABgAHAAkADAASABcAGQAZABgAEAAMAAgABQAH
AAkACwANAAUAAgD9//v/+//7//v//P/+//7//P/7//X/8v/w/+//8v/1//n/+//3//b/
8v/v//H/8f/x//L/9//3//X/9f/w/+3/6//p/+7/8v/1//j/9v/0/+//7P/q/+3/7//w
//D/8f/5/wcAHAA9AGcAjwCqALkAxQDMAM4AtgB8ADAA5P+p/3f/Wv9n/4b/mv+e/6T/
rf+4/8T/0v/e/+b/6f/n/+X/4f/e/97/3//h/+T/6f/q/+v/6P/l/+P/4v/l/+j/6v/u
/+z/7P/r/+r/6P/n/+b/5v/r/+//8f/z//D/7P/p/+f/6v/s//D/8v/z//P/8v/w/+7/
7f/t/+7/8f/0//n/+f/1//H/7v/s//D/8v/2//j/9//3//b/9f/y//L/8//1//r//f8A
AAEA/v/7//j/9v/6//3///8DAAQAAgACAAEAAAD/////AQAFAAkADQAOAAwACQAGAAIA
CQALAA4AEgAUABEAEAANAAwACAAJAAgACwAQABQAFAAOAAoABQACAAQABgAIAA0ADwAM
AAgABQACAAIAAgACAAYACgAOAA0ACAAFAAQA//8EAAUABwAKAAgACAAGAAQAAQD9//z/
/f///wMABAAEAAAA/P/6//X/+v/8//7/AQD///7//f/8//n/9v/2//f//v///wEAAgD+
//n/9//z//b/+v/9/wAAAAAAAP7//f/6//j/9//4//3/AQADAAUAAgD+//v/+f/6//z/
AQAEAAQABAADAAAA/P/7//v//f8DAAYABwAIAAMA///7//j/+v/+/wIABQADAAMAAgD/
//v/+f/7//z/AAACAAMABAD///r/+f/3//j/+//9/wAA//////z/+v/2//b/9//3//r/
/f///wAA/P/3//b/9P/3//n//v///wAA///7//f/8v/0//X/+v/+/wAAAgAEAAEA/v/7
//z///8DAAQABQAEAAUABgAHAAMABQAEAAQABwAKAAwADgAMAAsACwAOABEAEwATABIA
EAAOAAwACwAIAAUAAgD/////AAD//wEA+//5//f/9v/3//j/9//3//X/9P/0//X/8v/x
//H/7//x//T/9P/1//P/8f/v/+7/8v/z//L/8//x//H/8v/z//H/8P/u/+z/8f/0//T/
9v/y/+v/5f/g/+D/6f/9/xUALgBRAHkAlQCiAKsAtQDCAMYArgBwAB4A0v+T/2P/Tv9j
/4b/mv+m/7T/v//E/8j/zv/S/9j/3//h/+P/4//g/+D/4f/j/+L/5f/k/+P/5//n/+j/
6v/n/+b/5P/k/+j/6v/r/+z/6v/p/+j/6P/q/+v/6v/p/+z/7P/t/+//6//q/+v/6v/v
//H/8v/y//D/7//v//D/7v/u//D/7f/w//H/8//2//T/8v/y//D/8//1//b/9//0//T/
9f/3//b/9//4//f/+f/7//3/AAD+//3/+//7/wAAAAACAAMAAgABAAEAAwADAAUABwAG
AAkACwANAA4ADQALAAoACgARABEAEwATABEADgAQABAAEAASABMAEAASABIAEQASAA8A
DAAJAAkADgAOAA0ADQAKAAoACgAKAAkACgALAAcACAAJAAwACwAKAAcABQAEAAYACAAI
AAgABQABAAAAAQD//wEAAAD+/wAAAAACAAEA/v/8//r/+f/9//7///8AAP3/+v/6//v/
/f/7//r/+P/7//v//v////r/+v/5//j/+v/8//z//f/7//r/+v/8//z//f/8//v//f/+
/wAAAwD+//z//f/8/wAAAgADAAIA/v/9//3//////wAA///+/wAAAQACAAQA///+//3/
+////wEAAgABAP3/+//9//7//v/+//3//P/9//z///8BAP7//f/7//r//f////7//v/6
//r/+//7//r/+//7//r//P/7//7/AAD7//n/+v/3//v//f/8//v/AgD8//v/+v/5//j/
+//+/wEACAAHAAcABAABAAAAAQACAAMABAAJAAsADgAKAAgABQACAAUACQAOABYAFQAV
ABMAEAAMAAoACAAHAAoACwAMAA0ABAAAAPr/9//6//3/AAAEAAEA/v/5//X/9P/y//H/
8f/1//f/+v/7//b/9P/v/+v/7v/x//T/+P/3//X/8f/v/+3/7f/u/+//8f/0//b/+P/0
//L/7f/q//L/9f/3//L/6v/p/+3/+/8SADcAZwCRAKwAtwC9AMIAwACqAHYALADi/6v/
f/9i/2n/gv+Q/5T/ov+x/77/zv/a/+D/4v/k/+H/3v/Z/9v/3v/i/+f/6P/r/+r/6f/m
/+P/4f/g/+T/6P/r//D/7f/q/+b/4v/l/+f/6f/s/+3/7//v/+//6//o/+b/5f/o/+z/
8v/2//T/8f/t/+j/6f/r/+7/8v/x//L/9f/z//L/7//t/+z/8f/0//n//P/6//f/8//v
//D/8v/1//n/+f/7//3//f/7//n/9//2//v///8CAAcABwACAP//+//9////AgAHABAA
DQAKAA==
         </WaveFormData>
      </LeadData>
      <LeadData>
         <LeadByteCountTotal>10000</LeadByteCountTotal>
         <LeadTimeOffset>0</LeadTimeOffset>
         <LeadSampleCountTotal>5000</LeadSampleCountTotal>
         <LeadAmplitudeUnitsPerBit>4.88</LeadAmplitudeUnitsPerBit>
         <LeadAmplitudeUnits>��V</LeadAmplitudeUnits>
         <LeadHighLimit>2147483647</LeadHighLimit>
         <LeadLowLimit>268435456</LeadLowLimit>
         <LeadID>V4</LeadID>
         <LeadOffsetFirstSample>0</LeadOffsetFirstSample>
         <FirstSampleBaseline>0</FirstSampleBaseline>
         <LeadSampleSize>2</LeadSampleSize>
         <LeadOff>FALSE</LeadOff>
         <BaselineSway>FALSE</BaselineSway>
         <ExcessiveACNoise>FALSE</ExcessiveACNoise>
         <MuscleNoise>FALSE</MuscleNoise>
         <LeadDataCRC32>3645818584</LeadDataCRC32>
         <WaveFormData>
DgAOAA4ADgANAAwACwAKAAoACgAKAAoACgAKAAoACgAJAAgABwAGAAkACgALAAwACwAK
AAkACAAGAAYABgAGAAYABgAGAAYABQAEAAMAAgAEAAQABAAEAAQABAAEAAQABgAGAAYA
BgAIAAoADQAPAA0ADQANAA0AEAARABIAFAATABMAFQAVABUAFQAWABYAGgAdAB8AIgAi
ACIAIwAjACYAJQAiACEAHQAbABoAGQAXABMAEAANAA4ADgAOAA0ACQAIAAQAAQADAAQA
BAAFAAIAAgABAP///v/+//3//P/6//v/+//7//j/9//2//T/9f/0//T/9P/z//P/8//1
//P/8//y//H/9f/2//P/7f/m/97/2P/Y/+n///8bAEIAbwCXALUAywDhAPsAEgEGAdIA
hgA3AO7/sv+W/57/tP/B/8H/wf/I/8//1f/a/+H/5P/n/+j/6P/o/+j/6v/q/+v/6f/q
/+r/6v/t/+7/7//x//L/8f/w/+//8//0//X/9v/2//j/+P/5//f/9//4//j/+v/7//3/
/////////v/8//7//v/+//7//P/9//3//v/9//z/+v/4//n/+v/8//3/+v/7//r/+v/6
//n/+f/5//v//P/8//7//v/9//z/+v/8//7/AQADAAMAAgACAAMABAAFAAYABwAHAAkA
CgALAAsACwALAAsADwAQABMAFQAUABQAEwATABUAFQAVABUAGAAYABkAGgAXABYAFAAS
ABMAEwATABMAEAAPAA0ADAAMAAwACwALAAkACgALAAsACgAIAAUABAAFAAUABQAFAAUA
BAACAP7///////7///////////8AAP///f/6//f/9//4//n/+//5//j/+P/4//n/+v/5
//n/+f/6//v//f/7//n/+f/5//v//P/9//7//v///////v8AAAAA////////AAABAAQA
AwABAP///f8AAAEAAgADAAAAAAADAAMABQAFAAQAAwADAAYABgAGAAUAAwACAAAA////
/wAAAQAAAP///////////v/7//v/+//7//v//P/7//r/+f/4//f/+P/5//v/+P/3//j/
+P/4//j/9//3//j/9//3//n/+P/4//f/9f/2//f/+P/5//j/9//3//f/+f/4//X/9f/3
//f/9//5//j/9//1//T/9//4//n//P/7//r/+f/3//f/+f/8//7//P/+//7//v/+////
//8AAAEAAwAFAAYABwAEAAQABAADAAcABwAHAAcACAAIAAkACwAMAA4ADwAQABQAFQAX
ABUADwANAAsACQALAAsACgAHAAIA///+//7//f/7//n/+P/2//X/9f/2//T/8//y//L/
9P/z//L/8v/x//D/8P/x/+//7//v/+//8P/w//D/8P/u/+7/7//v//H/8//z//P/9P/z
//P/8v/v/+v/5v/i/9z/3P/n//v/EwA2AGEAiwCrAMcA2wDxAAQB/gDMAHoAKwDo/7L/
lv+c/7L/uf+1/7X/vP/F/83/1v/b/+D/4//k/+T/5P/i/+T/5P/l/+f/6P/o/+j/5v/m
/+b/5//p/+n/6f/p/+v/7P/t/+7/6//s/+v/6//t/+3/7v/u/+v/6//s/+3/7v/v/+//
7v/w//D/8P/w/+7/7//v//D/8v/y//H/8P/u/+7/7//v/+//8f/x//L/8v/x//H/8f/v
//D/8P/y//X/9f/1//T/9P/0//X/9f/2//b/9//5//r/+//8//3//v////////8CAAMA
BAAFAAYABgAIAAkACQAKAAoACwANAA0ADQANAAwADAANAA4ADwAQABAAEAANAA0ADQAN
AA8ADwAOAA4ADgAOAA0ADQAMAAwADAALAAwADAALAAwACwALAAsACwALAAwADAAKAAkA
CQAIAAkACAAHAAYABgAJAAkACAAHAAUABAADAAMABQAEAAQABAAGAAYABAADAAIAAgAC
AAMABAADAAQABQACAAIAAgACAAEAAwAEAAQABgAGAAUABQACAAIAAgAEAAYABQAEAAMA
AQABAAEAAQABAAIABgAHAAcABwAGAAUAAQAEAAQABAAHAAcACAAIAAYABQAFAAUABwAH
AAgACQALAAoABwAHAAQAAwACAAIABQAGAAcACAAFAAQAAwADAAEAAQADAAQABAAEAAMA
AwAAAP////8BAAMABAAEAAMAAgABAAAA///9//3//v///wAAAAD+/////v/9//z//f//
/////v/+//z//P/8//7//v/+//7//f///wAA/v/+//7//v8BAAEAAgADAAYABwAHAAcA
BgAGAAYABQAJAAkACQAJAAgACAAJAAsADAAOAA8AEAASABMAFQATAA0ACwAJAAcACAAH
AAUAAQD9//n/9//2//T/8//y//L/8f/v/+7/7v/t/+3/7f/u/+//7//v//D/7f/s/+z/
7f/v/+//7//v//D/8P/w//D/7v/u/+//7//w//P/9P/1//P/8f/w/+7/7//t/+z/6P/i
/97/4//v/wEAHgBFAHMAlwCxAMcA3wD0APoA2ACSAEMA/P/E/57/mP+q/7n/t/+1/7j/
v//J/9T/3f/i/+H/4v/i/+L/4P/i/+L/4//m/+j/6f/q/+f/5v/l/+X/6f/p/+n/6f/q
/+r/6v/q/+j/6v/q/+v/7f/t/+7/7v/s/+v/6//r/+7/7//v/+7/8P/w//D/8P/u/+//
7//w//H/8v/y//L/8f/w//D/7//x//P/8//0//T/8//z//P/8//0//T/9v/4//n/+v/6
//j/+P/5//n//v/+////AQABAAEAAQABAAMABQAGAAcACgALAAwADQANAAwADQANAA8A
EAAQABEAEQARABEAEQAQABAAEQASABQAFAATABIAEAAPAA4ADQAPAA8ADgAOAAwADAAL
AAsACQAKAAsACwALAAoACAAIAAYABQAEAAMABQAGAAYABAAEAAMAAQABAAAA///+//7/
//////7//f/5//j/9//3//n/+P/4//j/+P/4//b/9f/0//T/9P/1//b/9f/2//f/9P/0
//T/9P/1//f/+P/4//b/9v/1//X/9P/0//T/9v/3//f/9//3//X/9f/1//X/9f/2//r/
+//5//n/+P/3//f/+v/6//r/+//7//z//P/6//n/+f/5//v/+//8//3/+//6//f/9//1
//X/9f/2//j/+P/4//j/9P/0//T/9f/1//X/9//4//f/9v/0//P/8v/x//H/8//x//L/
8v/x//D/7//u/+3/7//v//D/8f/z//L/7//v/+//7//v//H/8v/z//P/9P/z//L/8f/y
//T/9v/4//n//f/8//r/+v/6//r//P/9////AQACAAMAAwADAAUABgAHAAcACwALAAsA
CwAMAAwADQAPABEAFAAWABgAGAAZABsAGQAVABMAEQAPAA8ADwAOAAsABwADAAEAAAAC
AAEAAAAAAP3/+//6//r/9//3//f/+P/6//n/+P/4//T/8v/x//H/8//z//P/8//x//D/
7//u/+z/7P/t/+3/7v/x//L/8//w/+//7//u/+//7f/q/+T/3P/Y/93/7/8HACgAVwCD
AKcAwwDXAOsAAgECAdYAjgBBAPz/vv+S/5D/pP+x/6//r/+y/7v/xf/Q/9f/2P/X/9j/
2P/Y/9j/2v/a/9v/3P/e/9//4P/f/97/3f/d/+D/4f/i/+P/4v/i/+L/4v/i/+T/5P/l
/+X/5f/m/+b/4//j/+T/5f/n/+n/6v/q/+j/6P/o/+j/6P/p/+n/6v/t/+7/7v/u/+v/
6v/q/+n/6f/r/+v/7P/q/+n/6f/p/+n/6v/q/+z/7f/t/+3/7P/q/+r/6//r//D/8P/x
//P/8f/x//H/8f/1//f/+P/5//3//f/9//3//P/8//7///8BAAIAAgADAAUABQAFAAUA
BAAEAAUABgAIAAgABwAGAAQAAwACAAEAAQABAAAAAAD+//7//f/9//v//P/9//3////+
//z//P/6//n/+P/3//n/+v/6//j/9P/z//H/8f/v/+//7//w//H/8f/w/+//7f/s/+v/
6//s/+z/7f/u/+z/7P/q/+n/5//o/+n/6//s/+v/7P/t/+r/6v/q/+r/7f/v//D/8P/u
/+7/7f/t/+3/7v/v//L/9P/z//L/8f/v/+//7//v//H/8v/2//f/9v/1//P/8f/w//T/
9f/2//n/+f/6//r/+P/3//f/9//4//n/+//9//v/+v/3//f/+P/5//r//P/+//7//v/+
//z//P/8//3//v///wIABAADAAIAAAD//wAA/////wEAAQACAAIAAQD//////////wEA
AQACAAMAAwACAP////////////8BAAEAAQAAAAAA///+//3//v/9/wAAAQACAAAAAAAA
AAAAAQABAAIAAwAFAAcACAAJAAYABgAGAAUACQAJAAkACQAKAAoACwANAA4AEAARABIA
FQAXABoAGQATABEADwANAA4ADQALAAcAAgD///7//v/9//v/+f/4//b/9f/1//b/8//z
//P/9P/3//f/9//4//X/9P/0//X/8//z//P/8//1//T/8//y//H/8P/w/+//8P/z//T/
9f/2//X/9f/0//P/8f/w/+z/5P/i/+3///8XADgAYwCNALEAzQDlAP8AFgEUAeYAmABH
AAIAyv+o/6j/wP/J/8P/wf/I/8//2f/k/+v/7v/v//D/8P/w/+//8P/v/+//8f/y//L/
8v/x//D/7//v//H/8f/x//H/9P/0//T/9P/z//T/8//z//T/9f/3//j/9v/1//X/9f/1
//X/9P/y//T/9P/0//T/8//z//L/8v/z//T/9P/0//L/8v/z//P/8f/z//P/9P/2//X/
9f/1//P/9P/0//b/+f/5//n/+P/4//j/+f/5//z//P/9////AQABAAEAAQABAAMABAAF
AAgACQAKAAsACgAKAAwADQARABIAEgATABQAFQAWABcAFwAWABYAFgAXABgAGAAYABYA
FQAUABMAEwATABIAEgASABIAEQARABAAEAAQAA8AEAAQAA8AEAANAA0ADQANAA0ADgAO
AAwACwALAAoACwAJAAkACQAKAA0ADQAMAAsACQAIAAcABwAIAAgACQAKAAwADAAKAAkA
BwAIAAkACwANAAsACwALAAgACAAIAAgABwAJAAoACgAIAAgABwAHAAYABgAGAAgACAAH
AAYABQADAAMAAwADAAIAAgAFAAUAAwADAAIAAQD//wIAAgACAAUABQAGAAYAAwABAAAA
////////AAABAAEAAAD9//3/+//7//v//P/9//7///8AAPz//P/8//3//////wEAAgAC
AAIAAQABAAAA/////wEAAgAEAAUABQAEAAMAAgABAAIAAwAFAAcACAAIAAYABwAFAAUA
BQAHAAoACwALAAwACwAKAAkACgALAAwADwARABAAEAAQABAAEAARABEAEgATABUAFwAY
ABkAGAAYABgAFwAZABkAGQAZABoAGgAbAB0AHAAeAB8AIAAkACUAJwAlACAAHQAaABcA
GAAXABUAEQAMAAkACAAIAAYABQAEAAQAAgABAAEAAgD+//3//P/8//3//f/9//7//f/8
//z//f/7//v/+//7//z//P/8//z/+v/6//v/+//7//3//f/9//z/+//7//r/9f/z/+7/
6P/i/+L/7f/9/xMAMgBfAIcAqQDDANkA8QACAfgAxAByACMA5P+0/5z/pP+4/7//u/+7
/8L/yf/T/9z/4f/m/+f/6P/o/+j/5//o/+f/5//o/+r/6//s/+z/7P/s/+3/7f/t/+3/
7f/w//D/8P/w/+3/7v/t/+3/7v/v//H/8v/u/+3/7f/t/+7/7//v/+7/7//w//H/8v/x
//H/8P/w//H/8v/y//L/8P/w//H/8f/z//X/9f/2//j/9//3//f/9v/2//X/9v/5//n/
+f/4//b/9v/3//f/+v/6//v//f/+////AAABAAIAAwADAAMABgAHAAgACQAKAAoADAAN
AA8AEAAQABEAEwATABMAEwATABIAEgASABMAFAAUABQAEgARABAADwAPAA8ADgAOAA4A
DgANAA0ACgAKAAoACQAKAAoACQAKAAcABwAHAAcACAAIAAcABAADAAMAAgADAAAA///+
//7///////7//f/9//z/+//7//n/+P/4//j/+f/6//n/+f/4//j/+P/5//v/+f/5//n/
+P/4//j/+P/5//v//P/8//z//P/7//v/+f/6//v//v8AAP///v/9////////////AAAA
AAMAAwADAAMAAgABAP//AgACAAIAAwADAAQABAAAAP////////////8AAAEAAwACAP//
///9//3//f/+/wAAAAAAAAAA/v/+//7////9//3///8AAAAAAAD//////P/7//v//f//
/wAAAAD///7//f/8//v/+//7//z//f////7/+//7//v/+//7//3//v//////AAACAAAA
AAABAAIAAwAEAAYABwAJAAsACwALAAoACQAKAAwADgAPAA8ADwAPAA8AEAAQABEAEwAU
ABYAFwAYABkAGQAaABcAFAATABIAEQAOAA0ACwAHAAQAAQAAAAAAAAD///7//v/6//f/
9f/0//P/8//z//T/8v/x//D/8P/v/+7/7v/v//H/8f/x//H/7v/s/+r/6P/p/+r/7P/t
/+z/7f/s/+v/7P/r/+v/6v/t/+n/5P/c/9T/1v/j//f/EQA2AGUAjwCvAMUA1wDvAAIB
+ADEAHgALQDo/6z/jP+S/6j/sf+v/6//uP/B/8n/zv/R/9T/1//Y/9j/2P/a/9z/3P/d
/9z/3P/b/9r/3P/c/9z/3f/f/9//3//f/9//3v/d/9z/3//i/+P/5f/k/+P/4//i/+P/
4//k/+X/6P/p/+n/6P/m/+b/5v/m/+f/6f/q/+z/6f/o/+b/5P/l/+b/6P/p/+n/6//r
/+z/6v/p/+n/6f/s/+7/7//y//D/7//u/+z/7v/u/+//7//y//L/8//1//P/8//z//P/
9//5//r/+//8//v/+v/5//3//v8BAAMAAwAEAAQABQAFAAUABQAFAAcACAAKAAwACQAI
AAYABAAFAAUABQAFAAUABQAEAAQAAgACAAEAAQACAAQABgAHAAUABAACAAIAAgADAAQA
BQAHAAgACAAGAAQAAwABAAEAAgADAAQABgAGAAUAAwABAAEAAAD/////AQAAAAAAAAD+
//7//P/7//z//v8AAAMAAgD///7//f/9//7///8AAAAAAQABAAAAAAAAAP////8BAAIA
AwAGAAUAAwABAP//AgADAAQABQAEAAQABwAHAAUABQAEAAMABAAIAAkACgAIAAcABwAG
AAUABQAGAAcABwAHAAgACQAIAAYAAgABAAIAAwAEAAYAAwACAAEAAAAAAAAAAAABAAEA
AQADAAQAAQAAAP7//f//////AAADAAAAAAD///3//v///wAAAQD/////AAABAP///v/7
//v//P/9//7/AQAAAP///f/8//7//v/+/wAAAwACAAIAAgACAAIAAgAEAAUABwAJAAgA
CQAJAAkABwAIAAkACQANAA0ADQANAA0ADAAMAA0AEAASABMAFAAUABUAFwAVABEADwAN
AAsACgAJAAcAAwD+//v/+v/6//z/+//6//r/+f/3//b/9v/z//P/8//0//b/9f/0//T/
8f/w//D/8f/x//H/8f/x//H/8P/v/+7/8P/w//H/8f/z//X/9f/1//T/8//z//L/8f/x
/+7/5v/g/+D/6//7/xMAOABjAIsAqwDDANkA7wD+APQAwgByACMA5P+2/5z/ov+2/7v/
tf+3/8D/x//R/9z/4f/k/+P/5P/k/+T/5P/m/+b/5//n/+j/6P/o/+b/5v/m/+f/6//r
/+v/6//r/+r/6f/o/+j/6v/q/+v/7f/t/+7/7v/r/+v/7P/t//D/8f/x//D/7v/u/+7/
7v/s/+3/7f/u/+//8P/w//D/7v/u/+//7//x//P/8//0//L/8f/x//H/8f/y//L/9P/1
//X/9f/0//L/8v/z//P/9//4//r//f/7//v/+//7////AQACAAMABQAFAAUABQAEAAQA
BgAHAAsADAAMAA0ACwALAAsACwAOAA4ADwAQABIAEgARABAADQANAA0ADQANAA0ADAAM
AAoACgAJAAkABwAIAAkACQALAAoACAAIAAUABQAFAAUABwAIAAgABgAEAAMAAQABAAEA
AQABAAIAAwADAAIAAQD///7//f/9/////v/+//7//f/8//n/9//5//r/+//9/////f/9
//3/+//6//n/+P/6//3///8AAP7//v/9//3//f/+////AgAEAAMAAgABAAEAAQABAAEA
AQACAAYABwAGAAUAAwABAAEABAAEAAQABQAFAAYABgACAAEAAQABAAIAAwAFAAcABgAE
AAAA//8BAAEAAQACAAQABAAEAAQAAAAAAAAAAQADAAMABQAGAAQABAADAAMAAwADAAQA
BwAHAAgACAAHAAYABQAEAAMABgAHAAkACwAKAAgABAADAAUABQAFAAcACQAJAAYABgAE
AAQABAAEAAQABgAHAAkACwALAAsACgAJAAoADAAOAA8AEQARABEAEQASABIAEwAVABYA
GAAZABoAGQAZABoAFwAWABUAFAATABAADwANAAkABgADAAIAAgAEAAMAAgACAP7/+//5
//j/+f/5//n/+v/4//f/9v/2//X/9P/0//X/9//3//f/9//2//T/8v/w//L/8v/z//P/
8v/z//L/8f/y//H/8f/w//X/8//u/+j/3v/W/9f/4//3/xAANwBhAIUAoQC1AMsA4gDw
ANoAoABTAAwA0v+o/5j/pv+3/7n/t/+8/8X/zf/W/93/3v/h/+L/4v/i/+P/5v/n/+n/
6P/o/+f/5v/o/+j/6P/p/+n/6f/p/+n/6f/o/+f/5v/p/+z/7f/v/+3/7f/u/+7/7//v
//D/8f/y//P/8//y//D/8P/w//D/8f/z//T/9v/0//T/8//y//T/9P/1//X/9//5//n/
+v/5//f/9v/1//b/+P/5//z/+//7//v/+v/8//z//f/9/wAAAAABAAMAAgABAAAA//8D
AAUABgAHAAgABwAGAAUACAAIAAoACwANAA4ADgAPAA0ADQANAA0ADwAQABIAFAATABIA
EAAOAA8ADwAPAA8ADwAPAA4ADgAKAAoACQAJAAoADAAOAA8ADQAMAAoACgAHAAcABwAH
AAcACAAIAAYABAADAAEAAQADAAMAAwAEAAMAAQD+//v/+v/6//r/+//7//r/+v/6//j/
+P/2//X/9//4//n/+//5//f/9//3//b/9v/2//b/9//5//r/+v/5//j/9v/1//f/+P/5
//z/+v/5//j/9//5//n/+f/5//r/+v/9//3/+v/5//f/9f/2//r/+//8//z/+//7//r/
+v/5//n/+f/5//n/+v/7//r/+P/0//P/9v/3//j/+v/5//j/9//2//b/9v/2//f/9//3
//n/+v/3//b/9P/z//P/8//0//f/9P/0//P/8f/z//P/8//z//X/9f/2//f/9v/0//D/
7//w//H/8v/1//X/8//w//D/8v/1//b/9//4//n/+f/6//v//P/9//3//f8AAAIABAAF
AAQAAwACAAEABQAGAAgACwALAAwADAAMAAwADQAPAA0ADAALAAoACQAFAAMAAAD7//v/
+f/5//r/+v/5//j/+P/1//P/8v/y//L/8//0//b/9f/z//H/8P/w//D/8f/z//H/8f/x
//H/7//u/+3/7P/t/+7/8P/x/+7/7//u/+3/7f/t/+7/7v/v/+3/5v/c/9b/1v/d/+3/
BQAkAE0AdQCTAKcAuwDVAOoA5AC0AGoAHQDc/6j/jv+U/6z/t/+3/7n/wP/H/83/1P/X
/9r/3f/e/97/3v/g/+L/4v/j/+L/4v/h/+D/4//k/+X/5//o/+f/5v/l/+b/5v/m/+b/
6P/q/+r/6//q/+n/6f/o/+r/6//t/+//7f/t/+z/6v/s/+z/7P/s/+z/7f/t/+7/7f/s
/+r/6P/r/+z/7v/v/+7/7//u/+7/8P/v/+//7//v//D/8P/y//L/8f/w/+7/8f/y//T/
9f/3//b/9v/3//f/9//3//f/+//9//7////+//3//P/7//7/AAAEAAcACAAIAAcABwAJ
AAkACQAJAAwADAANAA4ACwAKAAgABgAIAAkACgALAAkACQAIAAgABgAGAAUABQAHAAgA
CQAJAAgABgADAAIAAgADAAQABQAEAAQAAwAAAP/////+////////////AAD+//3/+//5
//r/+v/6//v/+//6//r/+v/8//z/+v/5//v//P/9/////v/7//r/+f/6//z//v8AAP7/
//////7/AAAAAP////8BAAIAAwAGAAMAAQD///3///8BAAMABQACAAIABQAFAAcABwAG
AAUABQAIAAgACAAGAAUABQAEAAUABQAGAAcABQAFAAYABwAHAAYAAwADAAUABQAFAAYA
BQAEAAMAAgADAAQABQAHAAYABQAGAAYABgAGAAUABQAFAAUABgAJAAYABgAFAAMABgAH
AAgACQAIAAcABwAHAAkACAAFAAUACwAJAAkACAAIAAgACAAIAAoACwANAA8AEAARABEA
EQARABIAEwATABUAFQAVABUAFAAUABUAFwAZABwAHgAgACEAIQAiAB8AHAAbABoAGQAW
ABUAEwAPAAoABwAGAAYABwAHAAcACAADAAEAAAAAAP///////wAAAgABAAAAAAD9//z/
/P/9/////////////f/8//v/+v/8//z//f/9//3//////////f/7//r/+P/7//v/9v/u
/+j/5v/t////FwA6AGcAkQCzAMsA4QD7AAwBAgHQAIQAOQD2/8D/ov+q/8D/x//D/8H/
yP/R/9v/5P/p/+z/6//s/+z/7P/u//D/8P/x/+//8P/w//D/8P/w//D/8f/1//X/9f/1
//T/9P/0//T/9v/4//j/+f/5//n/+v/6//f/9//4//n/+//9//7//v/9//z/+//6//z/
/f/9//7//v/+//3//P/8//z//f/9////AQABAAIAAQD///7//f///wAAAAACAAMAAwAD
AAIAAgACAAMAAwAGAAYABwAJAAcABwAHAAcACwANAA4ADwARABEAEQARABIAEgAUABUA
GAAaABsAHQAcABsAGgAZABwAHAAdAB4AHAAcABsAGgAZABkAGQAZABsAGwAaABoAFgAW
ABUAFQAXABgAGQAZABsAGgAYABgAFwAXABcAFwAZABoAGgAYABYAFQATABMAFQAVABUA
FgAWABUAEwARABAAEAAQABEAEwASABIAEgAQABAADgANAA8AEAARABMAEwARABEAEQAO
AA4ADgAOABEAEwAUABQAEgASABEAEQARABIAEwAWABQAEwASABEAEwATABMAEwAUABQA
FwAXABYAFQATABEAEAAUABUAFgAVABUAFgAWABQAEwATABMAFQAVABYAFwAVABQAEQAR
ABMAEwATABQAFAAUABQAFAASABIAEgATABMAEwAVABYAEwASABAADwAPAA8AEAATABEA
EgASABEADwAPAA8ADwAQABEAEwAVABQAEgAOAA0ADwARABMAFgAUABQAFAAUABUAFQAW
ABcAGwAdAB4AHwAeAB4AHgAdACEAIQAhACEAIgAiACMAJQAjACQAJAAkACcAKQAsACsA
JQAjACEAHwAeAB0AGwAXABYAEwASABIAEAAPAA4ADgAMAAsACwAMAAoACQAIAAgACgAJ
AAgACAAJAAgACAAJAAcABwAHAAcACAAIAAgACAAGAAYABwAHAAcACQAJAAkACgAJAAkA
CAADAAEA/P/4//L/9P8DABcALQBQAH0AowC/ANkA8QALARoBBAHGAHQAJQDq/7z/rv++
/9L/1f/R/9P/2v/f/+n/8P/3//r//f/+//7//v/7//z/+//7//z//v///wAAAAAAAAAA
AQACAAEAAAD//wEAAgADAAQAAwAEAAMAAwAEAAUABwAIAAcABwAIAAkACAAJAAkACAAJ
AAoACwAMAAoACwALAAwADQAOAA4ADgAOAA4ADwAPAA0ADwAPABAAEQARABIAEwASABIA
EQASABQAFQAWABYAFgAWABcAFwAYABgAGQAbAB0AHQAdAB0AHgAfAB8AHwAkACUAJgAn
ACgAKAAqACsALAAsACsAKwAsAC0ALgAvAC8ALgAuAC4AMAAwAC8ALgAtAC0ALQAtACsA
KwAqACoAKQAqACoAKwAqACoAKgApACoAKgApACoAJwAnACcAJwAoACgAJwAkACUAJQAk
ACUAIgAhACAAIAAjACMAIgAhAB8AHgAdAB0AGwAaABoAGgAbABwAGwAbABoAGgAaABsA
HQAbABsAGwAaABoAGgAaABkAGwAcABwAHgAeAB0AHQAcABwAHAAeACAAHwAeAB0AHwAf
AB8AHwAgACAAIwAjACQAJQAlACUAIQAkACQAJAAlACUAJgAmACQAIwAjACMAIQAhACIA
IwAlACQAIQAhACAAHwAeAB4AHwAgACEAIgAgACAAIAAhACAAHwAgACAAIQAiACIAIwAg
AB8AHwAhACMAJAAkACMAIQAhACEAIQAhACEAIgAjACQAJAAiACMAIQAgACEAIgAjACQA
JgAnACkAKwArACsAKgApACoALAAuAC8ALwAvAC8ALwAwADAAMQAzADQANgA3ADgAOQA5
ADoANwA2ADUANAAzADAALwAtACkAKAAlACQAJAAmACUAJAAkAB8AHQAcABwAHAAdAB4A
IAAeAB0AHAAcAB0AHAAcAB0AHwAfAB8AHwAdABwAGwAaAB0AHgAgACEAHgAfAB4AHQAd
AB0AHgAeACEAHwAYAA4ACAAIAA8AHwA3AFoAhQCvAM0A4wD3AA8BIAEYAegAnABNABAA
5P/K/87/4v/p/+X/6//0//3/BQAMAA8ADgAPABAAEAAQABIAFgAYABsAGAAYABcAFgAX
ABgAGQAbABwAGwAaABkAGAAYABgAGAAZABwAHQAfAB0AHQAeAB4AHwAfACAAIQAgACEA
IQAgACAAIAAgACAAIgAjACMAJAAiACIAIQAgACIAIgAjACMAIwAlACUAJgAlACMAIgAh
ACQAJgAnACoAKgApACgAJgAoACgAKQApACoAKgArAC0ALQAtAC0ALQAxADMANAA1ADUA
MwA1AA==
         </WaveFormData>
      </LeadData>
      <LeadData>
         <LeadByteCountTotal>10000</LeadByteCountTotal>
         <LeadTimeOffset>0</LeadTimeOffset>
         <LeadSampleCountTotal>5000</LeadSampleCountTotal>
         <LeadAmplitudeUnitsPerBit>4.88</LeadAmplitudeUnitsPerBit>
         <LeadAmplitudeUnits>��V</LeadAmplitudeUnits>
         <LeadHighLimit>2147483647</LeadHighLimit>
         <LeadLowLimit>268435456</LeadLowLimit>
         <LeadID>V5</LeadID>
         <LeadOffsetFirstSample>0</LeadOffsetFirstSample>
         <FirstSampleBaseline>0</FirstSampleBaseline>
         <LeadSampleSize>2</LeadSampleSize>
         <LeadOff>FALSE</LeadOff>
         <BaselineSway>FALSE</BaselineSway>
         <ExcessiveACNoise>FALSE</ExcessiveACNoise>
         <MuscleNoise>FALSE</MuscleNoise>
         <LeadDataCRC32>3016776543</LeadDataCRC32>
         <WaveFormData>
CgAKAAoACgAIAAgACAAIAAgACAAIAAgACAAIAAgACAAHAAYABQAEAAYABgAGAAYABAAE
AAQABAAEAAQABAAEAAYABgAGAAYABQAEAAMAAgAEAAQABAAEAAYABgAGAAYABgAGAAYA
BgAHAAgACgALAAwACwALAAsADgAPABAAEQARABEAEQAQABAAEQARABEAFAAWABkAHAAa
ABoAGwAbAB4AHgAcABsAGQAWABQAFAAQAA0ACwAHAAcABgAHAAgABgAEAAAA/f/+//7/
//////////////////////7//f/9//3//f/9//v/+//5//n/+//6//r/+//7//z//P/8
//z//P/8//v//v/+//v/9v/t/+H/1//T/97/7/8IACsAUgB5AJwAvADbAAEBHwEhAf0A
xQCFAEYAEQD1//f/+//3/+//6//t//D/7//w//D/8v/y//L/8v/w//D/8P/x//H/8P/v
/+7/7f/u/+//8P/y//H/8P/v/+//8f/x//H/8P/w//H/8v/z//P/8v/x//D/8P/x//L/
9P/y//L/8//z//P/8//z//P/9P/0//X/9v/1//T/8//y//X/9v/3//j/9f/2//X/9P/2
//b/9f/1//j/+f/5//r/+v/5//n/+P/7//z//f8AAAAAAAABAAAAAgADAAQABAAIAAkA
DAAMAAsADQAOABAAEgAUABUAGAAWABgAGAAXABsAHAAcABwAHQAdAB8AIAAfAB4AHQAc
AB0AHQAeAB0AGwAcAB0AHQAdABwAGgAYABgAGAAYABkAFgAUABIADgAOAAwACwAKAAgA
CAAJAAkABwAGAAUAAwAEAAQABAAEAAIAAQD///3/AAAAAAEAAgD///7//f/8//3//f/8
//z//v/+//7//v/9//r/+f/3//r/+//8//3//P/8//v/+v/7//v/+//7//v//v///wAA
/v/9//3//f/9//7/AAACAAAAAAD///7///////7//v/+/wAAAQABAP3//f/+//7/////
//////////7//P/7//v//P/8//3//f/9//3//v/+//3//P/6//z/+//8//7/+//6//r/
+v/6//r/+P/2//f/+f/6//v/+v/6//n/9//5//n/+f/5//f/9//3//f/9v/2//T/8//0
//b/9//4//f/9//2//X/9f/2//f/+P/2//f/9//2//T/9//5//n/+P/4//j/+P/4//n/
+f/7//v///8BAAIAAwACAAEAAQABAAQABAAGAAcACQAJAAkACgAKAAwADQAOABEAEwAU
ABQAEAANAAwACAAGAAYABAABAP//+//6//j/9v/2//b/9v/1//X/9P/0//P/8f/w/+//
8P/x//L/8//w/+//7//v/+//7//v/+//7v/v//D/8P/v/+//7v/u//D/8P/w//D/8P/v
/+7/7v/r/+b/3//Z/9H/y//Q/+H/9v8VADoAYQCKAK4A0QDxAA8BFQH1ALcAdQA6AAkA
6//t//X/7//f/9n/2//c/9//4v/m/+j/6P/o/+j/5v/j/+L/4v/h/+L/4//k/+X/5P/j
/+L/4v/i/+L/4v/j/+T/5f/m/+b/5f/l/+X/5f/o/+j/6P/o/+X/5f/l/+b/5v/m/+f/
5//p/+n/6f/p/+f/5v/m/+b/5//o/+n/6v/o/+j/6P/o/+r/7P/s/+z/7f/u/+7/7//v
/+//7v/u//H/8f/y//L/8P/w//D/8v/z//T/9v/2//f/+f/7//z//f/9/////v8AAAMA
BQAIAAgACAAHAAgACQAMAA0ADQARABIAEgASABMAEwAVABYAGAAYABgAGAAYABcAFwAV
ABUAFgAXABcAGQAYABYAFAASABAADgANAA4ADgAOAAwACwAIAAYABAACAAIAAwADAAIA
AgACAAEA///+//3//P/8//3//f/9//z/+v/5//j/+v/6//r/+v/7//v/+v/6//n/+P/3
//b/+f/4//n/+f/5//n/+f/5//n/+v/6//r//f/9//3//f/6//z//P/8//3//f/+////
/f/8//z//P/9//7//v/+/wAAAQABAAIA//8AAAAA////////AAAAAP3//f/9//3//v/+
//3//f/9//7//v////z/+//6//r//P/9//7//v/7//n/+f/6//r/+v/7//z//v/+//z/
+v/4//n/+f/5//v//P/8//v/+f/5//n/+f/5//n/+f/5//z//P/6//n/+P/4//f/9v/6
//v/+//7//r/+v/6//r/+v/7//v/+v/+/wAA/v/+//7//v/9//3//////wAAAQABAAEA
AAD///////8BAAIABQAHAAcABwAHAAgACgAMAA0ADgAQABEAEQAQAA0ACwALAAgACAAI
AAYAAwD///v/+v/4//j/+P/4//j/+P/3//X/9P/y//H/8f/x//L/8//0//X/8v/x//H/
8f/z//P/8//z//L/8//0//T/8//z//L/8v/0//T/9P/0//P/8f/v/+7/7f/s/+n/4//Z
/9H/0v/b/+z/AwAmAE8AdACYALcA1wD3AAUB8QDBAIEARgAVAPX/7f/z//P/6f/f/9v/
3v/h/+b/6v/s/+v/6v/p/+b/5P/k/+X/5f/o/+n/6v/r/+j/5//m/+b/6P/o/+j/6f/p
/+n/6f/o/+b/5//o/+n/7P/s/+z/7P/p/+n/6f/q/+r/6v/r/+v/7f/t/+3/7f/t/+z/
7P/s/+3/7v/v//D/7v/u/+7/7v/u//D/8P/w//H/8v/y//P/8//z//L/8v/0//X/9//4
//b/9v/2//j/+//8//7//v8AAAEAAgACAAIAAwAGAAYACgANAA8AEgARABIAEgAUABUA
GAAZABkAHQAeAB4AHgAeAB0AHgAeACEAIgAjACQAIgAhACEAHwAfACAAIQAhACEAIAAe
ABwAGwAaABkAGQAZABgAFwAUABMAEAAOAAwADAAMAA0ADQALAAoACQAHAAUABAADAAIA
AgADAAMAAwABAAAAAAAAAP7//v/+//7///////7//v/8//z//P/8/////v///////f/9
//3//f///wAAAAAAAP//////////+//+////AAABAAEAAgADAAEAAAAAAAAAAQACAAIA
AgADAAMAAgACAAEAAgACAAEAAQABAAIAAgAAAP///v/9////AAAAAAEA/v/+//3//f/7
//v/+//8//3//f/9//z/+//5//n/+v/6//r/+//8//z//P/6//j/9v/3//f/9//5//r/
+v/5//j/9//2//X/9//3//f/9//6//r/+P/3//X/9v/2//b/+v/7//v/+//5//j/9//2
//n/+//8//z/AAAAAP///v/9//z//v///wIAAwAGAAcABwAHAAcABwAIAAkACwAMAA8A
EQAPAA8ADwAQABQAFgAXABgAGAAZABkAGAAVABMAEwAQABAAEAAOAAsACAADAAEA/v8A
AAAAAAAAAP7//f/7//r/+P/3//f/9//5//n/+f/5//X/8//y//H/8v/z//T/9f/z//P/
8//y//D/8f/x//L/9f/2//f/+P/3//X/8//y//H/8P/r/+P/2f/R/9D/3f/0/xEAOABj
AIwAsgDRAPEAEwEdAQMB0QCVAFgAIQD7//P/+f/1/+n/4f/h/+T/6f/u//L/8v/x//D/
7//s/+z/7P/t/+3/7v/v//D/8f/w/+//7v/u/+//8P/x//P/8//z//P/8v/y//P/9P/1
//b/9v/2//b/8//z//P/9P/1//b/+P/5//n/+f/5//n/+P/4//n/+v/8//z//P/8//r/
+v/6//r/+//+////AAD+//7//f/9//7//////wAAAwADAAQABAADAAIAAQACAAMABAAG
AAYABgAHAAgACAAIAAkADAAMAA8AEQASABQAEwAUABQAFgAZABwAHQAdAB0AHgAeAB4A
HwAfACEAIgAjACQAJQAmACMAIQAgAB0AHwAgACEAIQAfAB4AHAAaABkAGAAXABcAFQAU
ABMAEAAOAAoABwAEAAYABgAHAAcAAwACAAEA///9//z/+//6//r/+//7//v/+v/4//f/
9v/3//j/+f/6//j/9//1//T/9P/0//T/9P/2//T/9P/z//H/8f/x//H/8//0//T/9P/0
//P/8v/x/+3/8P/x//L/8//z//T/9f/z//L/8v/y//b/+P/5//r/+f/5//j/+P/4//r/
+//7//r/+//9//7/+//7//v/+//9//7//v////7//v/9//3//f/9//3//v8BAAEAAQAA
AP///f/9//7///8AAAIABAACAAIAAAD+//7/////////AQACAAIAAQD//////////wEA
AQABAAEAAgACAAAA///9//7//v/+//7//////////f/8//v/+v/7//3/AAAAAAAAAAAA
AAAA/////wEAAQAEAAUABQAFAAQAAwADAAMABAAEAAYABwAHAAcABwAIAAoADAANAA4A
EQATABQAFAAQAA0ADAAIAAgACAAGAAMAAQD9//z/+v/5//j/9//2//b/9f/z//L/8P/v
/+//7//x//H/8f/x/+7/7f/t/+3/6//r/+v/6//r/+v/6//q/+f/5//m/+b/5//o/+n/
6v/o/+f/5v/m/+X/4v/d/9X/y//F/8r/2f/s/wkAMABXAIAApgDHAO0ADQEXAfsAwwCB
AEYAEwDz//H/+f/1/+f/3//d/97/4f/o/+r/7P/s/+z/7P/q/+n/6P/o/+f/6P/p/+r/
6//p/+n/6f/q/+r/6v/q/+v/7f/t/+3/7P/s/+3/7v/v//D/8P/w//D/7//v/+//8P/u
/+7/7//v/+//7//v/+//7//u/+7/7v/v//D/8f/y//H/8P/v/+7/7v/w//D/8P/y//L/
8f/x//D/8f/x//L/9f/1//b/9v/2//b/9v/4//v//P/+//7//v///wAAAAAAAAEABAAE
AAcACQAKAAwADAAMAAsADAAPABIAEwATABcAGAAYABgAGAAXABgAGAAaABoAGgAaABkA
FwAWABMAEwAUABUAFQAXABYAFAASAA8ADgANAA0ADwAOAA0ACgAHAAQAAgAAAAAAAAAB
AAEAAQAAAP///f/6//r/+v/6//r/+//7//v/+f/4//j/+P/4//j/+P/4//n/+f/4//j/
9//2//X/9P/3//b/9//3//b/9f/0//P/8//0//T/9P/1//X/9f/1//L/9P/0//T/9v/1
//X/9f/z//L/8v/y//H/8v/y//L/8//z//L/8v/v//D/8P/v/+7/7//x//L/7v/t/+z/
6//u/+7/7f/t/+z/7P/r/+v/6f/p/+n/6v/t/+3/7f/s/+3/6//r/+z/7P/s/+3/7v/w
//D/7v/s/+z/7f/t/+3/8P/y//P/8//y//H/8P/v//D/8f/y//P/9v/2//T/8//x//L/
8v/y//X/9//4//n/9v/2//b/9v/3//f/+v/6//z//P/8//z//P/7//v//f/9////AQAC
AAMAAgABAAEAAQAEAAQABgAHAAcABwAHAAgACAAKAAsADAAQABEAEQAQAAoABwAGAAIA
AgACAAAA/f/7//f/9v/0//L/8v/y//L/8f/x//D/8P/u/+3/7f/t/+//7//v/+//7v/t
/+3/7f/s/+v/6v/p/+r/6//s/+z/6v/r/+v/7P/s/+z/7P/s/+z/6//q/+r/6f/k/9//
1//P/8v/0P/f//L/DwA0AFsAgACkAMMA5QD/AAEB3wChAF8AKAD9/+n/6//z/+3/3//Z
/9f/2P/d/+D/4P/k/+b/5v/m/+T/4//i/+L/4f/i/+P/5P/l/+T/4//i/+L/4v/i/+L/
4//k/+X/5v/m/+P/4//j/+P/5//o/+n/6v/o/+f/5v/m/+b/5v/n/+f/6P/p/+r/6//p
/+j/6P/o/+r/6v/q/+r/6f/o/+f/5v/m/+j/6P/o/+r/6v/p/+n/6f/p/+j/6P/q/+v/
7f/u/+z/7P/s/+7/7f/u//D/8P/x//P/9f/2//f/9//5//j/+//9//7/AAABAAIAAgAE
AAcACgALAAsADgAQABEAEgAQAA8AEAAQABEAEgATABQAEgARABEADwAPABAAEQARABMA
EgAQAA4ACwAKAAkACQALAAoACQAGAAUAAgAAAP7//v/+//////////7//f/7//f/9v/1
//T/9v/3//f/9//3//b/9v/2//X/9P/z//L/9P/1//X/9v/0//T/9P/0//j/9v/2//X/
9f/1//X/9f/3//j/+P/4//n/+f/5//n/9v/4//j/+P/5//n/+v/7//r/+v/7//z/+//8
//z//P/9//3//P/8//r//P/9//3//P/9////AAD9//3//f/9//z//P/7//v/+//8//z/
/f/7//v/+//8//3//f/9//z/+//5//n/+v/6//r/+//8//7//v/8//r/+f/5//j/9//5
//r/+v/5//n/+f/5//n/+f/5//n/+f/6//r/+P/3//X/9v/2//b/+v/7//v/+//+//7/
/P/+//7//v/+/wEAAQADAAMAAwADAAIAAQADAAMABAAFAAQABAAGAAcABwAHAAcACAAM
AA4ADwAQABEAEQAQAA4ADAALAAwACgAGAAYABAABAP3/+f/4//b/+P/4//j/+P/1//P/
8P/u//D/7//v/+//7f/t/+3/7f/s/+v/6//r/+3/7f/t/+3/6v/p/+j/5v/o/+n/6f/q
/+r/6v/q/+r/6v/p/+j/6P/p/+b/3f/R/8f/w//K/9v/8v8VAD4AZQCMAKoAxwDpAAcB
BwHlAK0AcQA2AAMA5f/l/+3/5//b/9f/2f/e/+H/4v/i/+D/4P/g/+D/3v/h/+L/5P/l
/+T/4//i/+H/4f/h/+H/4v/k/+T/5P/l/+T/4//i/+D/4v/l/+j/6//p/+j/5//m/+f/
5//n/+j/6v/q/+v/6//p/+n/6f/p/+v/7P/u//D/7v/u/+7/7v/w//D/8P/w//D/8v/y
//L/8v/y//H/8f/z//X/9v/4//j/9//3//b/+P/4//j/+v/9//7/AAAAAP7///8AAAAA
AwAFAAkACgAKAAsACwAMAA8AEAAQABIAEwAWABcAFwAXABgAGAAYABoAGwAeACAAHQAc
ABsAGgAbABsAHAAbAB0AHgAfAB8AHgAcABkAFgAYABgAGAAZABYAFAASAA4AEAAOAA0A
DAAMAAwADQANAAoACAAGAAMAAwAEAAUABgAEAAMAAQD//wEAAAAAAAAAAAAAAAAAAAD9
//3//P/8//3//v///wAAAQD+//3/+//8//3//v//////AAAAAAAAAAD///7//f/8/wAA
AgAEAAIAAQABAAEAAgACAAMABAAFAAYABgAGAAMAAwACAAIABAAGAAcABwADAAMABAAE
AAUABQAFAAUABgAGAAUABQACAAIAAQABAAMAAwADAAQAAgABAAAA/v/+//3//v8AAP7/
/v///wAA/v/+//z/+v/7//3//v////3//v/+//3//f/9//3//f/9//3//f/9//3//P/5
//f/+P/6//v//P/7//v/+v/5//r/+v/6//r//f/9//z/+v/6//r/+v/8//3/AAABAAAA
AQABAAEAAQABAAIAAwAEAAQABgAHAAUABQAFAAYACgAMAA0ADgASABMAEwASAA0ACwAL
AAgABgAGAAQAAQD9//n/+P/2//j/+P/4//j/9v/1//P/8v/w/+//7//v//D/8f/y//P/
8f/v/+7/7f/v/+//7//v/+3/7f/t/+z/6v/r/+v/7P/u/+7/7v/u/+z/6//q/+r/6f/m
/+H/1//P/8v/0P/b//D/DwA2AF8AhACmAMUA5QD9AP8A3QChAGEAKgABAOv/7f/z/+n/
2//X/9n/3P/h/+b/5v/m/+T/5P/k/+L/5P/k/+X/5f/l/+X/5f/l/+P/4//j/+T/5f/m
/+f/6f/o/+f/5v/k/+T/5f/m/+f/6v/q/+r/6v/n/+f/5//o/+r/6v/r/+v/6f/p/+n/
6f/o/+j/6f/q/+z/7P/s/+z/6v/q/+r/6v/r/+7/7//w/+7/7v/t/+3/7v/v/+//8P/z
//P/9P/0//P/8v/x//L/9P/2//n/+v/4//n/+v/6//z//f8AAAAAAQADAAQABgAFAAYA
BgAIAAoADgAQABEAEgASABEAEAATABMAFQAWABgAGAAYABgAFgAVABUAEwAVABYAFwAX
ABUAFAASABAADwAOAA0ADQAPAA4ADQAKAAgABAABAP7///8AAAIAAwAAAP7//P/5//j/
+P/4//j/+f/5//j/9//1//T/9P/0//b/9v/2//b/9P/z//H/8P/y//L/8v/y//b/9P/0
//P/8f/x//H/8f/y//T/9f/2//X/9f/1//X/8//2//f/+P/4//f/9//3//T/9P/1//b/
9//4//j/+P/1//X/9P/0//T/9v/3//f/9v/3//n/+v/4//f/9v/1//j/+P/3//f/9v/2
//X/9f/1//X/9f/2//f/9//3//b/9f/z//P/9P/1//b/+P/6//n/+P/1//L/9P/1//X/
9f/1//b/9v/1//P/8//z//P/9P/1//b/9//3//b/8//x//P/9P/0//T/+P/3//f/9//2
//b/9v/2//b/+P/5//z//f/8//3//f/9//////8AAAEAAAAAAAIAAwADAAMAAwAEAAgA
CgALAAwADQANAAwACgAIAAcACAAGAAIAAgAAAP3/+//3//b/9P/1//b/9//4//P/8f/u
/+z/7f/t/+7/7//v/+//7//v/+z/6//r/+v/7f/t/+3/7f/p/+n/6f/o/+r/6//r/+z/
6v/q/+r/6v/s/+v/6v/q/+3/6v/n/9//0//H/8T/y//c//P/EgA3AFwAfgCZALUA1QDr
AOMAuwB/AEQAEwDt/93/5f/r/+H/1//Z/9z/3f/g/+L/4v/g/+D/4P/e/+D/4P/h/+H/
4f/h/+H/4f/h/+H/4f/i/+T/5P/k/+X/5P/j/+L/4P/h/+P/5f/n/+b/5v/m/+b/5//n
/+f/6P/q/+r/6//r/+r/6f/o/+f/6f/q/+z/7v/t/+z/6//q/+z/7P/s/+z/7v/w//D/
8P/v/+7/7P/r/+7/7//v//D/7//v//D/8P/w//D/8P/y//X/9v/4//j/9//3//f/9v/6
//v//v/+//7//////wAAAQACAAIABAAHAAoACwALAAwADAALAAoADgAPABIAFAATABIA
EQAQABIAEQARAA8ADwAQABEAEQAQAA4ACwAIAAoACgAKAAsACgAIAAYAAgADAAAA/v/8
//z//P/9//3/+f/4//f/9f/1//b/9//4//X/9f/0//P/9f/0//T/9P/0//T/9P/0//H/
8f/w//D/8v/y//L/8v/y//D/8P/v//H/8f/x//H/8//0//T/9P/0//P/8v/x//D/9P/2
//j/9v/1//X/9f/0//T/9f/2//f/+P/4//j/9//3//b/9v/3//r//P/9//v/+//8//z/
+//7//v/+//8//z/+//7//j/+P/3//f/+P/5//r//P/7//v/+//6//v/+f/5//r//P/8
//3//v/9//z/+f/2//f/+f/6//v/+v/6//n/9//3//f/9//3//f/9//3//f/9v/2//T/
8//2//j/+f/6//r/+f/3//f/+P/5//r/+//8//3//f////////////7//f8AAAEAAwAF
AAMAAgADAAMABAAFAAYACAAIAAoACwAMAAwADQANAAwACgAJAAoACAADAAIA///7//z/
+f/5//j/+P/4//j/+P/2//X/8//y//P/8//0//X/9P/z//L/8f/y//H/8f/x//H/8f/x
//H/7//v/+//7v/w//H/8f/y//H/8P/v/+7/7//v/+//8P/v/+z/5f/Z/8//y//Q/93/
8v8PADIAVQB2AJIArwDRAO8A8QDTAJ0AXQAmAPn/4f/l/+//6//j/9//4f/i/+X/5v/m
/+T/5v/m/+b/5P/l/+b/6P/p/+j/5//m/+X/5v/n/+j/6v/o/+j/6P/p/+f/5//n/+b/
6P/p/+r/6//r/+r/6f/o/+j/6f/q/+z/7P/s/+3/7f/t/+3/7f/t/+7/7v/v//D/7//u
/+3/7P/t/+7/7//w/+7/8P/w//D/8P/w/+//7//y//P/8//0//P/8//0//T/9f/2//f/
+v/5//r//P/8//z//f/+//7/AgADAAYABgAGAAcABwAIAAoADAANABAAEAASABIAEQAV
ABYAFgAWABkAGQAbABwAGwAaABkAGAAbABsAHAAbABoAGgAaABkAFwAWABQAEgAUABQA
FAAVABIAEAAOAAoADAAKAAkACAAHAAYABgAFAAMAAgABAP//AAAAAAAAAAD+//3/+//5
//v/+v/6//r/+P/4//j/+P/5//n/+P/4//j/+P/4//j/+f/2//X/8//2//f/+P/5//f/
+P/4//j/+f/5//n/+f/5//z//f/+//3/+//6//n/+//8//7/AAAAAAAA///+//7/////
/wAA/v8AAAEAAQD+//3//f/8//z//f/+///////+//z/+//8//z/+//7//v/+//7//z/
+v/5//j/9v/4//f/+P/6//j/+P/5//r/+v/6//j/9v/4//n/+f/5//b/9v/1//P/9v/3
//j/+f/3//f/9//3//j/+P/2//X/+f/4//j/+P/4//j/+P/4//r/+//+////AAABAAEA
AQABAAEAAgADAAQABAAGAAcABwAHAAcACAAMAA4ADwAQABQAFQAVABQAEQAPAA8ADAAM
AAwACgAHAAMA///+//z//v/+//7//v/6//n/9//2//b/9f/1//X/9v/3//j/+f/3//X/
9P/z//X/9f/1//X/8//z//P/8v/w//H/8f/y//T/9P/0//T/8v/x//D/8P/x//D/6f/f
/9f/0f/U/+H/9v8VADwAZQCKAKwAywDtAAkBCwHtALUAeQBAABEA9//3//3/9f/p/+P/
4//m/+n/7v/u/+7/7P/s/+z/6v/q/+r/6//r/+3/7f/t/+3/6//r/+v/7P/u/+7/7v/v
/+3/7f/t/+z/7v/v//D/8f/w//D/8P/w/+//7//v//D/8v/y//P/8//x//H/8f/x//L/
8v/z//T/9v/2//b/9v/2//b/9v/2//j/+v/6//r/+f/4//b/9f/4//n/+f/6//v/+//8
//z//P/8//z//v///wAAAgACAAAAAQACAAIABAAFAAgACAAJAAsADAAOAA0ADgAOABAA
EgAWABgAGQAaABoAGQAYABsAGwAdAB4AHgAeAB4AHgAeAB0AHQAbABwAHgAgACEAHgAc
ABkAFgAXABYAFQAVABUAFAATABAAEQAOAAwACgAMAAwADQANAAoACAAGAAMAAgACAAIA
AgABAAEAAAD//////v/+//7/AAAAAAAAAAD9//3//P/8//7//v/+//7/AAD+//7//f/7
//v/+//7//z//v///wAA///////////7//7///8AAAAA/////////v/+////AAABAAIA
AgACAP/////+//7/AAACAAMAAwADAAMABAAEAAEAAQABAAEABAAEAAMAAwAAAAAA////
/////////wAA/////////v////3//f/+/wAAAAABAAIAAQAAAP3/+v/7//3//v////3/
/v/+//3/+//7//v/+//8//3//v///////v/7//n/+//+/wAAAAAAAAAAAAAAAP////8B
AAEAAwAFAAYABwAFAAUABgAHAAgACAAKAAsACwALAAsADAAMAA4ADwAQABQAFQAVABQA
DwANAA0ACgAIAAgABgADAAMA///+//z/+v/6//r/+v/6//n/9//2//b/9f/1//X/9f/1
//X/9f/2//X/9f/1//P/8//z//P/8v/z//T/9P/y//P/8//0//T/9P/0//T/9v/1//T/
9P/v/+r/4//b/9H/z//a/+v/AAAfAEQAaQCMAK4A0QD1AA0BAwHZAJsAWwAkAP3/7//1
//v/8f/l/+P/4//k/+f/6v/s/+7/7v/u/+7/7P/p/+j/6P/n/+j/6f/q/+v/6//r/+v/
7P/q/+r/6v/r/+z/7f/u/+7/7f/t/+3/7f/u/+7/7v/u/+3/7f/t/+7/7v/u/+//7//w
//H/8v/z//P/8v/y//L/9P/0//T/9P/0//T/9P/0//L/9P/0//T/9f/2//b/9//3//f/
9v/2//n/+f/6//r/+v/6//r//P/7//z//v/+/wAAAQACAAIAAwADAAUABAAGAAkACwAO
AA8AEAAQABIAEgAUABQAEwAWABgAGQAaABoAGQAaABoAHAAcABwAHAAcABsAGwAZABkA
GgAbABsAGwAaABgAFgATABIAEQARABEAEAAPAAwADQAKAAgABgAEAAQABQAFAAMAAgAB
AP///P/8//z//P/9//3//P/7//n/+P/4//j/9v/2//b/9v/3//f/9v/2//T/9P/0//T/
+P/2//b/9f/1//X/9f/1//P/9P/0//T/9v/3//j/+f/0//b/9v/2//f/9//4//n/+P/4
//n/+v/6//r/+f/4//r/+//7//z/+//8//z/+//6//v//f/+//v/+//7//v/+//6//j/
9//5//r/+v/7//j/9//2//b/+f/5//n/+P/3//X/9f/2//T/9P/1//b/+P/4//b/9P/y
//P/8//z//T/9v/3//f/9f/1//X/9f/z//P/8//z//b/9v/0//P/9f/y//P/9P/1//b/
+P/5//z//f/9//3//P/7//3//f/+/////v/+/wAAAQABAAEAAQACAAYACAAJAAoACwAL
AAoACAAIAAcACAAGAAEAAAD9//n/+f/1//T/8v/0//T/9P/0/+//7f/q/+j/6f/p/+r/
6//q/+n/6P/n/+b/5f/l/+X/5//n/+f/5//j/+P/4//i/+T/5f/l/+b/5P/k/+T/5P/k
/+P/4v/i/+P/4P/Z/83/w/+//8L/z//m/wMAKABNAHAAjgCrAMsA5QDnAMkAjwBPABoA
8//d/93/5f/d/9P/0f/T/9b/2//e/9z/2v/Y/9j/2P/W/9n/2v/c/93/3P/b/9r/2f/b
/9v/2//c/9z/3P/c/93/3f/d/93/3P/d/9//4f/j/+H/4P/f/97/3//f/9//4P/i/+L/
4//j/+H/4f/h/+H/5P/k/+X/5v/k/+T/5P/k/+T/5P/k/+T/5P/m/+b/5v/l/+T/4v/h
/+P/5f/m/+j/6P/n/+f/5v/o/+j/6P/q/+v/7P/u/+7/7P/t/+7/7v/x//P/9//4//f/
9//2/w==
         </WaveFormData>
      </LeadData>
      <LeadData>
         <LeadByteCountTotal>10000</LeadByteCountTotal>
         <LeadTimeOffset>0</LeadTimeOffset>
         <LeadSampleCountTotal>5000</LeadSampleCountTotal>
         <LeadAmplitudeUnitsPerBit>4.88</LeadAmplitudeUnitsPerBit>
         <LeadAmplitudeUnits>��V</LeadAmplitudeUnits>
         <LeadHighLimit>2147483647</LeadHighLimit>
         <LeadLowLimit>268435456</LeadLowLimit>
         <LeadID>V6</LeadID>
         <LeadOffsetFirstSample>0</LeadOffsetFirstSample>
         <FirstSampleBaseline>0</FirstSampleBaseline>
         <LeadSampleSize>2</LeadSampleSize>
         <LeadOff>FALSE</LeadOff>
         <BaselineSway>FALSE</BaselineSway>
         <ExcessiveACNoise>FALSE</ExcessiveACNoise>
         <MuscleNoise>FALSE</MuscleNoise>
         <LeadDataCRC32>1607071338</LeadDataCRC32>
         <WaveFormData>
3v/e/97/3v/e/97/3v/e/93/3P/b/9r/2//c/93/3v/d/9z/2//a/9z/3P/c/9z/3v/e
/97/3v/b/9r/2f/Y/9r/3P/e/+D/3f/c/9v/2v/c/9z/3P/c/93/3v/f/+D/3//e/93/
3P/e/+D/4//l/+T/5f/l/+P/5P/l/+f/5//n/+j/6f/s/+r/6f/o/+b/6f/t//L/9//1
//P/9P/z//b/9f/z//L/8f/x/+//7v/r/+b/4v/e/93/3//h/+P/4f/f/9z/2f/Z/9n/
2v/a/9r/2v/c/9z/3P/c/9r/2P/c/93/3//i/9//3//d/9n/3P/b/9v/3P/e/+D/4f/j
/+D/3v/c/9r/4f/k/+D/2v/S/8b/u/+1/7v/yv/e//j/FwA1AFAAbACIAKsAygDXAMoA
rACFAFoANAAdABUADgAAAPT/7//u/+7/6v/m/+T/4f/g/9//3f/c/93/3f/d/97/3f/b
/9n/1P/X/9n/2//f/9z/3P/c/93/3//d/9v/2//c/9//4f/l/+T/4f/d/9j/2v/b/97/
4//i/+P/4//j/+H/3//e/97/4f/i/+X/6f/l/+P/4f/e/+D/4f/k/+n/5v/n/+j/5//m
/+X/5f/k/+f/6v/s/+//7v/r/+j/5f/o/+j/6//x/+//8P/z//L/8v/y//L/8v/z//b/
+v/8//3//f/7//n//P///wIABwAIAAkACgAJAAkACQAJAAgACgAMABAAFQAVABMAEAAL
AA0ADwAQABIAEAASABIAEQAQAA4ADQAJAAgACgANAA8ADAAIAAMA/f/+//3//P/+//z/
+//6//j/9v/1//T/8P/y//P/9P/2//P/8f/u/+v/7f/t/+7/8P/u/+7/7f/t/+3/7f/r
/+r/6v/s/+//8v/w/+7/7P/q/+v/7P/t/+//7P/s/+3/7P/q/+n/6P/n/+n/6//u//H/
8P/v/+7/7f/u/+//8f/z//H/8f/x//H/8//z//H/8P/y//P/9v/6//j/9v/0//H/8f/y
//L/9v/1//X/9P/y//P/8f/w/+7/8f/y//T/9//0//L/8P/t//D/8P/w//T/8v/z//P/
8v/x//D/7f/s/+//8P/0//X/9P/x/+3/6v/r/+3/7f/v//H/8//y//D/7v/s/+v/6f/q
/+z/8f/1//T/8//u/+v/7f/u//D/9P/y//P/8//y/+z/7f/u//H/9P/y//L/8v/y//H/
8f/y//X/+v/7//v/+//6//f/+P/4//v//v//////AAAAAAEAAwAEAAUABgAFAAsADQAO
AA0ACQAGAAQAAwADAAIAAgD+//3/+v/3//f/9P/z//L/8f/z//P/8f/x//D/7v/t/+z/
7//w//H/8v/x//D/8f/x/+7/7v/u/+//8f/x//P/8//x//D/7//w/+//8f/x//D/8v/y
//L/8v/s/+j/4v/c/9X/0//X/+D/8P8GAB8APQBeAIAAogDDAOYA8wDiAMAAlQBqAEgA
NQAzADIAJAASAAUA/v/6//j/+P/4//n/+f/5//j/+P/1//P/8f/w//T/9f/2//T/8//z
//P/9f/y//L/8v/z//X/9f/1//f/9P/1//X/9//7//v/+v/4//n/9//3//n/+P/5//n/
+f/8//v/+//8//n/+P/5//v//P/9//7//v/7//n/+f/7//n/+//9//3//v///wEAAgD/
/wAAAAABAAUABQAFAAUABgAEAAUACQAHAAgACwAKAAoADAAOABAADQAOABAAEAAUABcA
GAAZABsAGwAbAB0AHQAfACEAIQAkACUAJgAmACUAJAAlACcALAAtAC0AKwArACsAKgAq
ACoALAAsACsALQAsACwAKQAlACQAJAAjACUAJAAiAB8AHQAbABkAGgAYABcAFgAUABUA
FQAVABIAEAAPAA4ADgARABEAEAAPAA0ACwAKAAoACwAMAAwADQAOAA8ADgAOAAkACAAI
AAgACwAMAA0ADgANAAwACwALAAoACgALAAoADAANAA4ADwAMAAsACwALAA8ADwAPAA8A
DgANAA0ADQAMAA0ADgAPABEAEwATABQAEAAPABAAEgASABIAEgARABEAEAAOABAAEAAR
ABEAEAASABEAEQAQAA0ADAAMAA0ADwAQABEAEQAQAA4ADAAOAAwADQANAAwADQAOAA0A
DgALAAoADAALAA4ADwAPABAADQANAAsACwALAA0ADAAKAAwADAANAA0ACgAIAAkACQAL
AA0ACwALAAoACgALAA4ADAANAA0ADAAQABIAEAAQABAAEAAOAA0ADQAPABIAEwATABMA
EgAPABAAEAATABYAFwAXABgAGAAZABsAGgAbABwAGwAgACEAIQAfABoAGAAXABcAFgAW
ABcAFAAPAAwACQAJAAgABwAGAAUABwAHAAUABQAEAAIAAQAAAAQABAAEAAQAAAD+//7/
/f/9//7///8BAAQAAwAEAAMA///+//3//v8AAAMABAAEAAEAAAD///7/+P/4//b/8v/r
/+P/4f/m//D/AAAZADcAVgB2AJYAtQDUAOUA3gDGAJ8AdgBUAEEAOQA4ADIAIAAPAAYA
AgAAAAIABAAFAAAA///9//z/+f/3//X/9P/3//n/+//6//f/9//3//n/9//4//n/+//9
//v/+f/5//b/9//3//n//P/9//3//P/5//f/9//5//f/+f/6//v//f/7//r/+v/5//j/
+f/7//z//f/+//7/+//5//n/+//7//3///////////8AAAAA/f/+//7///8DAAMAAwAD
AAMAAAAAAAMAAwAEAAcABgAHAAgACQAKAAkACgAMAAwAEgAVABYAFwAVABUAFQAXABgA
GwAeAB8AIQAhACEAIAAeAB4AIAAjACcAKQAqACkAJQAlACQAJAAjACYAJwAnACcAJgAm
ACMAHQAcABwAGwAdABwAGgAXABQAEQAOAA4ADgANAAwACgALAAsACwAIAAQAAwACAAIA
BAAFAAUABQADAAEAAAAAAAAAAAD/////AQABAP///v/7//r/+v/6////AAABAAIAAAD+
//z/+//5//r//P/8//3//f/9//3/+v/5//n/+f/+////AAABAP7//f/9//3//P/9//7/
//8BAAEA///+//r/+f/6//z//f/+///////7//r/+P/6//n/+//8//z/+//5//j/9v/1
//T/9P/1//f/+P/5//n/9v/0//L/9P/z//X/9v/2//b/9v/0//T/8f/w//L/8f/1//X/
9P/0//D/7//s/+v/7f/v/+7/7P/u/+7/7//v/+v/6v/s/+3/8P/z//L/8//w/+7/7f/u
/+7/8f/z//T/+P/2//P/8v/x//D/8v/z//X/+f/9//3//P/7//r/9//4//j/+v/+/wAA
AQD///7//v///wEAAwAFAAUACgALAAsACQAFAAIAAAD///7//v////z/9//0//H/8f/v
/+//7//v//D/7//s/+v/6f/o/+j/6P/s/+z/7P/s/+n/5v/l/+P/5f/m/+f/6f/r/+n/
6f/n/+X/5P/j/+T/5v/p/+r/6v/o/+b/5P/i/97/3v/c/9j/0f/J/8f/zv/c//L/DwAv
AFQAdgCUALUA1gDlANwAwACdAHgAVAA5ADEALAAeAAoA/f/2//b/9v/6//z//f/4//f/
9f/0//H/8f/x//L/9v/3//j/9v/0//P/8v/z//X/9v/3//n/+//5//f/9//z//X/9v/5
//z//f/9//z/+f/3//f/+f/7//3//v///wEA///+//7//f/8//3///8AAAEAAgACAP//
/f/9////AQADAAUABQAEAAMAAwACAAIABAAFAAcACwALAAsACwAKAAYABQAHAAYACAAM
AAwACwAMAA0ADgANAA4AEAAQABQAFwAYABkAFwAXABcAGQAeACEAJAAlACUAJQAlACQA
IgAiACQAJwArAC0ALgAtACkAKQAoACgAJwAqACsAKwAqACgAJwAjACAAIAAhACEAHwAe
ABwAGQAVABEADQAMAA0ADQANAAwACgAJAAgABAACAAEAAAAAAAIAAwADAAMA///9//z/
/P/9//7//v////3//f/7//r/+P/4//n/+v/8//z//P/8//r/+P/2//X/9v/4//v//P/6
//n/+P/3//b/9f/1//X/+P/5//r/+//5//f/9v/1//n/+//9////AQABAP///v/8//v/
/P/+////AAABAAEAAQAAAP7/AAADAAUABgAGAAUAAwACAAAAAAAAAAEAAwAHAAgACQAJ
AAcABAABAAIABQAHAAgACAAIAAgABgAGAAUABAAGAAUACQAJAAgACAAFAAUAAwADAAYA
CQAJAAgACAAGAAUAAwAAAAAAAwAFAAkACwAJAAkABAACAAEAAgAAAAUACQAMAAsACgAJ
AAgABgAFAAUABwAMAA0ADQANAAwACQAKAAoACQAMAA0ADQAPAA4ADgAPABAAEQASABEA
FgAZABsAGwAVABIAEAAPAA8ADgAOAAoACAAGAAQABQADAAEA///9///////9//3//P/6
//n/+P/8//z//P/8//r/+P/4//f/9P/0//T/9f/4//f/+P/3//P/8v/x//L/8//1//X/
9P/0//T/9P/0/+z/6v/m/+L/2//X/9n/4v/u/wIAHQA5AFoAfACgAMMA5ADzAOgAyACf
AHYAVAA/ADsAOgAwABoACwAEAP7//P/+/wAAAQD//////v/+//r/+f/4//j/+v/7//z/
+v/3//f/9//5//f/+P/5//v//P/7//r/+//4//n/+f/7///////+//z//f/7//v//f/6
//v/+//7//z/+//7//z/+v/4//j/+f/6//v//P/8//v/+f/5//v/+v/7//z/+//9//3/
/v/+//v//P/8//3/AQABAAEAAQABAP7//v8BAAAAAgAGAAYABwAIAAkACgAJAAoADAAM
ABEAEwATABMAEQARABEAEwAVABcAGQAZABsAHQAfACAAHQAcAB0AHwAkACUAJQAjAB8A
HwAeAB4AHgAgACAAHwAhACAAIAAdABkAGAAYABcAGAAYABcAFQAQAA0ACgAKAAoACQAI
AAYABgAHAAgABgAEAAMAAgACAAQABQAFAAUAAwABAAAAAAD//wAAAAABAAQABQAEAAQA
///+//7//v8BAAIAAwAEAAEAAAD//////v/+/////v8BAAEAAQABAP///f/8//v//v//
/wAAAQD///3//P/7//r/+//8//3///////3//P/5//f/9//4//r/+v/6//n/9f/0//L/
9P/z//X/9v/2//b/9f/1//T/8f/w//D/8f/1//b/9//3//b/9P/y//T/8//1//b/9v/3
//j/9//4//f/9v/4//f/+v/7//v//P/7//v/+f/5//v//f/8//r//P/8//3//f/7//r/
/P/9/wAAAwACAAMA///+//7/AAD+////AwAGAAgABgAGAAYABgAGAAUABQAHAAwADQAN
AA0ACwAHAAcABgAIAAwADgAPABEAEAAQABEAEQARABEADwAVABcAGAAXABEADgAMAAsA
CwAKAAoABgAFAAIA//////7//f/8//v/+//7//n/+f/4//b/9f/0//j/+P/4//j/9//2
//f/9//1//T/8//z//b/9f/2//X/8v/y//L/9P/1//f/9//2//b/9v/2//b/8P/s/+j/
4v/b/9X/2//k//D/AgAbADkAWAB4AJgAuwDYAOEA0gCsAIEAXAA8AC0ALQAuACIAEAAD
APr/9v/0//T/9P/3//f/9//2//b/8f/v/+3/7P/w//H/8v/w/+3/7f/t/+//7v/u/+7/
7//y//H/8P/x/+z/7f/t/+//8//z//L/8P/v/+3/7f/v/+z/7f/t/+3/7//v//D/8v/v
/+7/7//x//P/8//z//L/7//t/+3/7//s/+3/7v/t/+7/7//x//L/7//w//D/8f/0//X/
9v/3//X/8v/y//X/9f/2//n/+P/5//r/+//8//v//P/+//7/AgAFAAYABwAHAAcABwAJ
AAsADQAPAA8AEQATABUAFgATABIAEwAVABoAGwAbABkAFwAXABYAFgAWABgAGAAXABkA
GAAYABUAEQAQABAADwARABAADgALAAgABQACAAIAAAD///7//P/8//3//v/8//n/9//1
//T/+P/5//n/+f/5//f/9v/2//X/9P/y//H/8//1//X/9v/z//L/8v/y//b/9v/2//b/
9f/0//P/8//z//T/9v/2//f/9//3//f/9P/z//P/8//2//f/+P/5//n/+f/6//v/+//7
//v/+//9//3/+//6//j/9//4//r/+//8//3//f/7//r/+P/6//r/+//7//r//P/7//v/
+v/4//b/9f/1//j/+P/4//f/9//2//X/+P/2//f/9//2//f/+P/3//j/9f/0//b/9f/5
//n/+P/4//b/9//2//f/+P/5//f/9P/2//b/9//3//P/8v/0//X/+f/7//n/+f////7/
+v/4//j/+P/4//v//f8AAAUAAwABAP7/+//8//v//v8AAAEABAAFAAUABAACAAEAAQAG
AAkADAANAA4ADQALAAcABQAEAAQABQADAAIAAgD+//r/9v/y//H/8v/z//T/9f/x/+//
6//p/+r/6v/r/+z/7P/s/+z/7P/p/+b/5f/j/+b/6P/q/+3/6//n/+X/4f/j/+T/5f/o
/+f/6f/p/+j/5f/k/+P/4v/o/+b/4P/W/8v/w//F/9D/4v/8/xsAOwBaAHYAkgCxAM4A
1wDKAK4AiQBiAD4AJwAfABgACAD4//H/8P/w//L/8P/u/+n/5P/j/+H/4P/h/+P/5f/o
/+f/5f/j/97/3//f/9//4f/j/+T/5f/n/+T/4f/e/93/3f/h/+T/6f/p/+f/5P/g/+D/
3//g/+P/5P/n/+n/6//o/+X/4//i/+T/5v/q/+//7v/t/+z/6v/r/+n/6f/r/+3/7//x
//H/7//t/+z/6v/s//D/8//3//b/9f/0//P/8//w//D/8//2//j//P/8//j/+P/4//j/
+//+/wIABAAEAAUABAADAAQABQAGAAkADgARABQAFQASABEAEAAOABAAEgAWABsAHAAb
ABkAFQAWABcAFwAYABsAHgAfAB8AGwAYABYAEQAQABIAFQAXABUAEgAOAAkACAAFAAIA
AgAEAAUABgAGAAEA///9//j/+v/7//z//v/8//v/+f/3//f/9f/0//T/9v/4//n/+//5
//f/8//w//D/8v/1//j/+f/4//f/9v/1//T/8//z//X/9v/4//j/9//1//P/8f/0//X/
9//5//j/9//2//X/9v/1//X/9f/4//n/+v/7//j/9//0//L/8//1//n//v/9//z/+//5
//n/+P/2//j/+//9//7//v/8//n/9//0//X/9v/4//v/+//6//n/9//2//T/8v/0//f/
+f/6//r/+P/2//L/8P/z//T/+P/5//j/9//1//T/8v/z//L/8//2//n/+f/4//f/9P/y
/+//7//w//T/9//3//f/8//x//H/8P/w//L/+P/5//j/9//2//X/9P/3//f/+P/7////
///+//3//P/5//r/+v/8/wAAAgADAAIAAAD/////AwAFAAcABwAMAA0ADQALAAcABAAC
AAEAAQAAAAAA/P/5//b/8//z//P/8//z//P/9P/z//D/7//u/+z/6//q/+3/7v/v//D/
7f/q/+n/5//n/+j/6f/r/+3/6//r/+n/5v/m/+b/6P/r/+3/7f/s/+r/6P/m/+T/4v/g
/97/2P/R/83/zf/U/+D/9v8RADMAUgByAJIArwDIANEAwgCgAHcAVAA4ACcAIwAiABIA
/v/x/+z/6v/s//D/8v/v/+r/6f/n/+b/5f/l/+X/5v/p/+n/6f/m/+T/4//i/+P/5P/m
/+j/6//p/+f/5f/l/+P/5f/m/+n/7f/t/+z/6v/n/+X/5f/n/+j/6//t/+//7f/r/+r/
6v/o/+j/6v/t/+7/7//w//D/7v/r/+r/6//u//H/9P/1//L/8f/x//D/7//w//D/8f/0
//X/9v/3//b/8v/x//P/9f/4//3//v/8//z//P/8//r//P///wAABAAHAAgACQAIAAcA
BgAHAAwADwASABMAEQARABEAEAAQABAAEgAVABoAGwAbABkAFwAXABYAFgAXABoAGwAb
ABoAGAAXABMAEAAQABEAEQATABIAEAANAAkABQABAAAAAgADAAQABAAAAP///v/6//n/
+f/5//r//f/9//z/+//4//X/8//y//T/9v/3//n/9//3//X/9P/y//L/8//0//j/+P/4
//j/9v/0//L/8f/0//b/+f/6//j/9//2//X/8//z//T/9f/5//n/+f/5//f/9f/0//P/
9f/3//n/+//5//n/9//2//X/9f/3//r//P/8//z/+//4//b/8//0//f/+f/6//r/+f/3
//b/9P/y//L/8//1//j/+P/4//f/9P/y//D/8v/1//f/+P/4//X/9P/x//D/8P/w//P/
8//2//f/9//4//T/8//w/+//9P/3//f/9v/2//T/8//x/+7/7v/x//P/9//3//f/9f/0
//P/8v/x//D/8//1//j//f/8//v/+f/3//j/9//6//z//f8AAAEAAQAAAP7//f/9/wAA
AwAGAAcABwAHAAYAAwABAAAAAAABAP///v/+//r/9f/y/+//7//y//P/9P/1//H/7//r
/+n/6v/q/+v/7P/u/+7/7v/u/+v/6P/n/+X/6P/q/+z/7//s/+n/6P/l/+X/5v/n/+r/
6//t/+3/7P/p/+j/5//m/+r/6v/o/+L/1//N/8f/yP/U/+b///8dADoAVABuAIcApAC7
AL4ArgCLAGYARgArAB0AHAAYAAgA+f/2//b/9v/0//T/8f/t/+v/6P/m/+b/5//o/+r/
6f/p/+n/5v/l/+X/5f/n/+n/6v/r/+3/6v/n/+T/4//k/+f/6f/t/+7/7f/r/+j/6f/n
/+f/6f/q/+3/7//x/+7/6//p/+j/6//s/+//8//y//H/8P/u/+3/6//r/+3/7v/x//T/
9f/x/+//7v/s/+//8v/0//f/+P/3//b/9f/1//L/8v/1//j/+v/+//7/+f/4//f/9v/5
//z/AAACAAIAAwACAAEAAQABAAEAAwAIAAsADgAPAAwACwAKAAgACgAMABAAFQAWABUA
EwAPAA4ADwAPABAAEwAWABcAFwATABAADgAJAAoADAAPABEADgAMAAkABQAEAAEA/v/+
/wEAAQABAAAA+//5//f/8v/0//X/9v/4//j/9//1//P/8f/v/+7/7v/x//L/8v/z//D/
7//s/+r/6//s/+7/8P/x//D/7//u/+v/6v/p/+n/7P/u//H/8v/v/+3/6//p/+z/7f/v
//H/8f/x//H/8f/u/+3/7f/t/+//8f/z//X/8v/x/+7/7P/t/+//8//4//f/9v/1//P/
8f/w/+7/8P/y//X/9//4//T/8f/v/+z/7//w//L/9f/0//T/9P/z//D/7v/s/+7/8P/z
//X/9v/y//D/7P/q/+3/7v/y//P/8v/x/+//7v/s/+3/7P/t//D/8//z//L/7//s/+r/
5//o/+r/7//z//P/8f/v/+3/7P/v//D/8f/y//X/9f/2//n/+f/3//T/8f/1//X/+f/8
//v//P/7//n/+v/6//v//f8BAAMABQAFAAYABQADAP//AAAAAAEAAwD9//r/+P/y//L/
8P/u/+//8f/x//H/8f/t/+v/5//l/+f/6P/q/+z/7P/q/+j/5v/l/+T/5f/l/+X/5v/n
/+n/5v/j/+L/3//g/+L/5P/o/+f/5//l/+L/5P/k/+T/5P/m/+L/2v/Q/8X/v//B/8z/
3v/0/w8AKQBCAFoAcgCTALIAvQC0AJgAcQBMACwAGQAVABQACgD8//X/9P/y//D/7v/s
/+n/6P/n/+X/5P/n/+n/6//u/+3/7f/t/+r/7P/v//L/9//1//b/9//5//7/AQAEAAkA
DAARABUAGwAYABMADQAGAAUAAwADAAUAAQABAAAA///+//v/+f/4//r/+v/8////+v/3
//T/8P/y//H/8v/1//L/8//0//P/8f/v/+7/7P/v//L/9P/3//f/9f/z//H/9v/2//n/
/////wAAAwACAP7//v/+//7///8CAAYACAAIAAcABAABAAIAAwAEAAcACAAJAAoACQAG
AAUABAACAAQABgAKAA8ADwANAAoABQAHAAkACgAMAAwADgAOAA0ACQAGAAQA/////wIA
BgAJAAYAAgD9//f/+P/3//b/+P/4//f/9v/0//D/7//u/+r/7P/t/+7/8P/t/+v/6P/l
/+X/5f/m/+j/6P/o/+f/5//l/+X/4//i/+L/5P/n/+r/6P/m/+T/4v/l/+b/5//p/+f/
6P/q/+r/6f/n/+X/4//n/+n/7P/v/+//7f/r/+n/6v/r/+3/7//u/+//8P/x//D/7//s
/+r/7P/t//D/9P/y//D/7v/r/+v/7P/s//D/7//x//L/8v/x/+//7v/s/+7/8P/z//f/
9P/y//D/7f/u/+7/7v/y//L/8//z//L/7//u/+v/6v/s/+7/8//1//T/8f/t/+r/6v/t
/+7/8f/x//P/8v/w//D/7v/t/+v/8v/0//X/9P/z//L/8f/w//T/9f/3//v//f/9//z/
+//6//f/+P/4//r//v8AAAEAAAD+//3//f8BAAMABQAFAAoACwALAAkABgAEAAMAAwAC
AAIAAwAAAPz/+P/0//P/9f/1//X/9f/y//H/7v/t/+v/6v/q/+r/7//w//H/8v/u/+z/
7P/r/+3/7v/v//H/7//t/+3/6//o/+j/6P/q/+z/7//w//D/7v/s/+r/6P/o/+j/5v/g
/9f/0f/P/9T/4v/2/xUANQBWAHQAkgCzAM4A1wDKAK4AiQBkAEYAMwAvACoAGgAGAPn/
9P/y//T/9v/2//X/8f/v/+z/6v/p/+n/6f/q/+3/7f/t/+r/6P/n/+b/5//o/+r/7P/v
/+3/6//p/+n/5//p/+r/7f/x//H/8P/u/+v/6f/p/+v/7f/v//D/8f/w/+3/6//q/+z/
7P/u//H/8//z//P/8v/v/+3/7f/v//D/8//2//f/9P/z//P/8v/y//T/9f/3//n/+f/5
//n/+f/2//b/+f/6//z/AAAAAP7//v/+//7//v8AAAMABAAHAAkACQAJAAkACQAJAAsA
DwATABcAGQAYABcAFgAUABUAFgAZAB0AHwAfAB4AGwAbABsAGgAaABwAIAAiACMAHwAc
ABoAFQASABIAEwATABQAFAATABEACwAHAAMAAgAEAAUABgAGAAMAAQD///r/+//7//v/
/P///////v/9//r/9//1//T/+P/6//v//f/8//v/+P/2//T/9P/1//b/+v/6//r/+v/4
//b/9P/z//b/+P/7//z/+v/5//j/9//1//X/9v/3//v/+//7//v/+f/3//b/9f/5//v/
/f////z/+//4//b/9v/3//r//v/+//7//v/9//n/+P/2//j/+v/9////AAD+//v/+f/2
//b/9v/3//n//P/8//z/+//5//b/8//0//b/+f/7//z/+v/4//T/8v/0//T/9//3//n/
+f/4//j/8//z//H/8f/2//n/+f/4//b/9P/z//H/8P/y//X/+P/6//r/+v/6//j/9//3
//n//v/////////+//v//P/8//v//v//////AQACAAQABwAFAAUABQADAAkACwAMAAsA
BgAEAAMAAwAAAP7//f/4//f/9v/1//f/9f/z//H/7//w//H/8P/x/+//7v/u/+7/7f/s
/+v/6v/q/+r/7P/t/+v/6v/p/+n/7P/r/+z/6//o/+j/6P/q/+r/6//q/+j/6f/q/+v/
7P/k/97/1v/Q/8v/yf/R/97/7P8AABkAMwBQAG4AkAC1ANAA1QDAAJoAbwBIACwAHwAh
AB4AEAACAPn/9P/u/+r/7P/s/+v/6v/r/+v/7P/n/+X/4//i/+X/5f/l/+L/4v/j/+T/
5//l/+T/4//j/+f/5//n/+n/5P/l/+X/5//p/+n/6P/m/+j/5//o/+v/6f/p/+j/5//r
/+v/7P/u/+z/6v/q/+v/6//r/+v/6v/q/+n/6v/t/+r/6//s/+v/7P/t/+//8P/u/+7/
7f/t//D/8f/y//P/9P/y//P/9//0//T/9v/0//T/9v/4//r/+f/6//z//P/9////////
/wIAAwAEAAcABgAHAAgABwAKAA0AEAASABEAEAARABMAFAAVABUAEwAUABUAFQAWABUA
FgAVABMAEwASABIADwALAAoACgAJAAsACgAIAAUAAwABAP//AAD///3/+//4//j/+f/6
//j/9v/1//T/9P/z//P/8v/x//D/7//v//D/7v/u/+3/7f/w//H/8P/w/+z/7P/t/+7/
8P/w//D/8P/x//D/7//v/+z/7P/t/+z/7v/v//D/8f/w/+//7//v//H/8f/x//H/8f/x
//L/8//x//H/8f/x//P/9f/1//b/8//x//H/8v/0//T/9P/z//L/8v/x//T/8//z//L/
8P/z//P/9P/0//H/8P/w//H/9P/0//T/8//0//L/8P/y//H/8f/w/+7/8f/y//H/8v/v
/+7/8P/v//H/8f/w//D/7v/v/+7/7//w//H/7//s//D/8P/x//H/8P/u/+7/7v/u/+7/
8f/z//b/+//7//n/9v/z//b/9f/4//r/+f/8//3//f/7//r/+v/7//7/AQAEAAUABQAF
AAQAAQABAAAAAAABAP3//P/8//j/8//w/+3/7f/w//H/8v/z/+//7f/p/+f/6v/q/+v/
7P/s/+z/7P/s/+j/5v/m/+X/6P/q/+z/7//t/+n/5//j/+X/5v/n/+r/6v/r/+r/6P/l
/+T/4//i/+b/5v/g/9b/y//F/8X/zP/c//L/EQAvAEoAZAB+AJsAtAC/ALIAlgBvAEwA
MgAfABkAFgAIAPj/7//u/+7/8P/w/+7/6f/l/+P/4P/e/9//4f/j/+b/5P/j/+L/3v/f
/9//3//h/+H/4v/j/+X/5P/h/97/3f/d/+H/5P/p/+n/5//k/+D/4P/f/+D/4//l/+f/
6P/p/+b/4//h/+D/4//k/+f/6//q/+n/6P/m/+X/4//j/+X/5//p/+v/6//o/+X/4//g
/+L/5v/p/+3/7P/r/+r/6f/r/+j/6P/r/+7/8P/0//T/7//u/+3/7P/v//L/9v/4//n/
9//1/w==
         </WaveFormData>
      </LeadData>
   </Waveform>
</RestingECG>
