# Supplementary material for: Detection of Left Atrial Enlargement Using a Convolutional Neural Network-Enabled Electrocardiogram
Source: Front Cardiovasc Med. 2020 Dec 17;7:609976. doi: 10.3389/fcvm.2020.609976 (PMC7773668; doi:10.3389/fcvm.2020.609976)
Supplement: Supplementary file 3 [file Data_Sheet_3.ZIP › normal2/1802017191_5012_0000001E.XML]

<?xml version="1.0" encoding="Windows-1252"?>
<!DOCTYPE RestingECG SYSTEM "restecg.dtd">
<RestingECG>
   <PatientDemographics>
      <PatientID>1802017191</PatientID>
      <PatientAge>81</PatientAge>
      <AgeUnits>Years</AgeUnits>
      <Gender>Male</Gender>
      <PatientLastName>kongmancheng</PatientLastName>
   </PatientDemographics>
   <TestDemographics>
      <DataType>Resting</DataType>
      <Site>1</Site>
      <AcquisitionDevice>MAC55</AcquisitionDevice>
      <Status>Unconfirmed</Status>
      <Priority>Normal</Priority>
      <AcquisitionTime>10:16:27</AcquisitionTime>
      <AcquisitionDate>03-09-2017</AcquisitionDate>
      <CartNumber>1</CartNumber>
      <AcquisitionSoftwareVersion>009C</AcquisitionSoftwareVersion>
      <XMLSourceVersion>MAC5000 v1.0</XMLSourceVersion>
   </TestDemographics>
   <RestingECGMeasurements>
      <VentricularRate>77</VentricularRate>
      <AtrialRate>77</AtrialRate>
      <PRInterval>164</PRInterval>
      <QRSDuration>64</QRSDuration>
      <QTInterval>384</QTInterval>
      <QTCorrected>434</QTCorrected>
      <PAxis>61</PAxis>
      <RAxis>39</RAxis>
      <TAxis>75</TAxis>
      <QRSCount>12</QRSCount>
      <QOnset>226</QOnset>
      <QOffset>258</QOffset>
      <POnset>144</POnset>
      <POffset>199</POffset>
      <TOffset>418</TOffset>
      <ECGSampleBase>500</ECGSampleBase>
      <ECGSampleExponent>0</ECGSampleExponent>
   </RestingECGMeasurements>
   <Diagnosis>
      <Modality>Resting</Modality>
         <StatementCount>3</StatementCount>
         <LabelText>12SL ��ϳ���</LabelText>
      <DiagnosisStatement>
         <StmtFlag>ENDSLINE</StmtFlag>
         <StmtText>�������</StmtText>
      </DiagnosisStatement>
      <DiagnosisStatement>
         <StmtFlag>ENDSLINE</StmtFlag>
         <StmtText>ST ���쳣����������ػ�����</StmtText>
      </DiagnosisStatement>
      <DiagnosisStatement>
         <StmtFlag>ENDSLINE</StmtFlag>
         <StmtText>�쳣 ECG</StmtText>
      </DiagnosisStatement>
   </Diagnosis>
   <Waveform>
      <WaveformType>Rhythm</WaveformType>
      <WaveformStartTime>0</WaveformStartTime>
      <NumberofLeads>8</NumberofLeads>
      <SampleType>CONTINUOUS_SAMPLES</SampleType>
      <SampleBase>500</SampleBase>
      <SampleExponent>0</SampleExponent>
      <HighPassFilter>16</HighPassFilter>
      <LowPassFilter>150</LowPassFilter>
      <ACFilter>NONE</ACFilter>
      <LeadData>
         <LeadByteCountTotal>10000</LeadByteCountTotal>
         <LeadTimeOffset>0</LeadTimeOffset>
         <LeadSampleCountTotal>5000</LeadSampleCountTotal>
         <LeadAmplitudeUnitsPerBit>4.88</LeadAmplitudeUnitsPerBit>
         <LeadAmplitudeUnits>��V</LeadAmplitudeUnits>
         <LeadHighLimit>2147483647</LeadHighLimit>
         <LeadLowLimit>268435456</LeadLowLimit>
         <LeadID>I</LeadID>
         <LeadOffsetFirstSample>0</LeadOffsetFirstSample>
         <FirstSampleBaseline>0</FirstSampleBaseline>
         <LeadSampleSize>2</LeadSampleSize>
         <LeadOff>FALSE</LeadOff>
         <BaselineSway>FALSE</BaselineSway>
         <ExcessiveACNoise>FALSE</ExcessiveACNoise>
         <MuscleNoise>TRUE</MuscleNoise>
         <LeadDataCRC32>2208479575</LeadDataCRC32>
         <WaveFormData>
8v/y//L/8v/1//j/+//+//3//P/7//r//P/8//z//P/5//j/9//2//f/+P/5//r/+//8
//3//v/8//r/+P/2//b/9v/2//b/+P/6//z//v/5//b/8//w//P/9v/5//z//v8AAAIA
BAACAAAA/v/8////AAABAAIAAAD+//z/+v8AAAQACAAMAAgABgAEAAIABQAGAAcACAAG
AAYABgAGAAgACAAIAAgABgAGAAYABgAFAAQAAwACAAUACAALAA4ACgAIAAYABAACAAAA
/v/8////AAABAAIAAAD+//z/+v/8//7/AAACAAIAAgACAAIA///8//n/9v/7//7/AQAE
AAEA/v/7//j/+//8//3//v///wAAAQACAAEAAAD///7///8AAAEAAgD///z/+f/2//b/
9v/2//b/+f/8////AgD+//z/+v/4//v//P/9//7/+//4//X/8v/0//b/+P/6//7/AAAC
AAQAAgAAAP7//P///wAAAQACAP7//P/6//j//P/+/wAAAgAAAAAAAAAAAPr/9v/y/+7/
9f/6////BAACAAAA/v/8//r/+P/2//T/+P/8/wAABAAAAP7//P/6//z//P/8//z//P/8
//z//P/9//7///8AAAEAAwAGAAUAAAD+/wEA///+////BAAHAAEA/v/6//v//v/6//n/
+v8BAAIAAwAGAAsADgAOABEADgALAA8AFAATABMAEgAOABAADwAPAA8ADgAPABAAEwAR
AA4ACwAGAAEAAAACAAAA//8DAAcAAwD9//r/9v/x//b/+f/8////+//7//b/8P/z//n/
/P/8//3//f/9//z//f/5//X/8v/0//b/+/8BAOz/7P/0//7//P/8/wUACQAGAAYACQAR
AB0AKgA8AFEAZABqAGYAZwBqAGIAVwBGADUAKgAeABEACgAAAPT/8f/3//T/9v//////
/f/4//X/9P/3//j/9//5//f/+f/7//j/+P/5//j/9//0//P/9f/4//T/9f/2//X/9v/2
//f/+//9//3////9//f/8f/x//X/9//0//j/+//4//j/+P/2//T/9P/y//X/9P/5//r/
+P/4//b/9v/2//X/9f/0//b/9v/7/////P/9//7/+//9/wAAAgAFAAIA///+//n/9//2
//X/+f/8//3//f/9//j/9f/0//H/9v/5//z/AgABAP//+//5//z//f8AAAMAAwADAAYA
BgADAAMABAADAAIAAwADAAEACAAMAA8AFAASAA8ADAAJAAoACgAJAAkABwADAAEAAAAF
AAYACAAKAAYAAQD///3/AAAAAPz//v8AAAAAAQABAAIAAAAAAAAAAQABAP7//P/8////
+//0//b//f8BAP///P/8//7/AQD+//3//P/5//v//f///wEAAAABAAEAAAD9//z//P/9
////AAADAAQABAD///r/+P/8//r/9//3//3///////7/AAAAAP///v8BAAIABAAFAPz/
9f/v/+n/7//2//z/AwABAAEA///7//z//P/+/wAAAgAEAAQAAwD8//r/+P/3//3////9
/wIAAwACAAEABAAGAAEA/P/+//z/+v///wIA/v/9//n/8f/1//r//v8BAAMAAgACAAMA
BAADAP//+//5//j/+f/7//z/+//8//7/+P8GABQAEAAMAAgABAACAAMABQADAP///v8C
AAEA+f/3//n/+f/5//r/+v///wEA/P/6//r/AQAEAAcADAAOABAADwARABAADQARABYA
FwAXABYAEgASABEAEQARAA8ADwAPABEADwAMAAkABAAAAP7////8//v///8DAP//+//6
//j/9f/z//P/8//z//r/AQADAAQA/f/7//b/7v/z//X/9//4//7/+//4//b/9f/0//b/
+f/2//j/BAAOAAIA9v/5////AgAMABUAGwAjAC4ANAA/AFAAXgBqAHUAcgBmAFsATgA3
ACIAEgADAPT/7v/4///////4//T/+f/3//X/8P/t//D/9//8/////P/3//b/9f/1//b/
+P/4//r/+v/8/wEA/f/0//D/7P/w//L/8//1//n/+f/3//f/+v/3//T/9//4//f/8f/y
//f/9P/0//T/9P/0//b/9v/3//b/+//8//r/+v/4//j/+f/5//r/+v/1//L/9P/1//b/
+f/8//v/9//2//T/8//2//n//v////7//P/6//3/+v/5//f/9f/4//v/AAADAAEAAQAB
AAQAAgD///r/9//5//n/+//9//z//f8BAAIABQAHAAoACwAFAAMAAAD7/wIABgAJAA4A
DgANAAwACwAHAAYABAADAAYABwAKAA4ACgAEAP//+v/9//3/AAADAAgACgAIAAwABQAA
APz/9//7//7/AwAIAAUAAwD+//r/+/////z/9v/4//3////7//v//P///wMAAgABAAAA
/f/6//n/+P/3//n/+//8//z/+//8//7/AQD///7////+/wMAAQD//wAA/v/6//X/8//7
////AQACAP///v/8//r/+v/6//v/+//7//v//P/9//v//P/8//3/+v/7//r/9//6//r/
/P/+/wAAAgACAAEA+//6//n/+f/7//n/8//0//n/+v/7/wAABAABAP7/AgD9//r//v8A
AAEABQAGAAMA/f/6//b/8f/2//b/9//5//3////+//3/+v/4//j/+f////v/9//4//r/
+v/6//r/+v/7//3/+//2//b/+//7//n/+f/9/////v/+//3/AQAFAAAA/v/+/wIAAgAC
AAQABAAGAAUABwAHAAUACgAQABMAFQAWABQAEgARABEAEQAJAAcABQAFAAgACAAIAAYA
///8//z/+P/5//3/AQD9//n/+P/2//P/9f/3//n/+//6//v/9//y//L/9f/1//L/8v/z
//T/9P/4//X/8v/w//T/9v/7/wEABAD4/+z/7v/2//L/5f/n//j/AAAHABMAIQAmACwA
NwBCAEwAWgBjAGQAYgBZAEoAOwAgAAwABwD8//D/8P/3//n/7v/o/+3/9v/7//3/AQD9
//3/+//3//H/6//p/+f/6//w//b/+v/4//b/9v/5//b/8P/v/+7/8v/0//X/9//3//X/
8f/v//f/9//3//3/+//5//L/8v/0//D/7//u/+//8P/z//T/8v/w//T/9P/1//b/9f/2
//z//f///wAA+//2//b/9f/y//P/9P/x/+//8P/w//H/9P/3//z//f/3//T/8f/z//f/
+//+/wEA+//5//n/9//6//3/AAAGAAUAAwD///3//f/7//v/+//8//3/AQACAAAAAQAD
AAMAAwADAAIA//8FAAgACgAOAAoABwAEAAEABAAGAAcACQALAAkACQAKAAcAAgD+//r/
/////wIABQAFAAIA+//6//3/AAAEAAcAAQD8//n/9v/3//f/9P/y//f//f/8//j/+P/9
////+//6//r//P////3//f/9//v/9//3//f/9//4//v//f/+//f/8v/u/+v/7//y//f/
+v/+//v/+P/4//3//P/6//v//v////7//P/6//r/+f/4//j/+P/5//n/+v/5//n/+f/4
//j/9//3//v///8BAAEA/P/4//b/9P/5//7/AQADAPz/+v/4//f/+//7//f/+v/8//r/
+P/6//7/+//4//z/+v/4//3/AAAAAAMAAwD///v/+P/0/+//+f/+/wQACwAIAAMA+//z
//X/+P/9/wMA/f/z/+z/7//w//H/8v/4//3/AwAFAP///P/+//v/+P/5//7/AQD9//z/
+v/9//z/9v/z//L/+//+/wEABgAIAAoACQALAAcAAwAGAAoADAANAA0ACgAJAAcABgAF
AAQABwAKAA8ADgAMAAoABgABAP7//v/6//X/9//5//P/9v/6//3////8//n/9v/z//b/
+f/3//T/9f/5//r/+P/8//3//v/+//3/9//x/+z/7f/u//L/9//+//z/9v/2//j/8P/r
//X/+v/4//3///8DABAAHAAhACoAQgBaAGcAYABSAE0ASgA7ADIAMgAdAAgA/v/w/+f/
7f/2//L/8f/1//f/9v/3//b/+f/6//n/9v/x//D/7//v//D/8v/y//T/8v/y//X/9//0
//b/+P/4//j/9//3//X/8//v/+3/8//z//P/+f/7//v/9v/4//v/+P/4//j/9//2//f/
9v/z//D/8//y//X/9v/1//b/+f/5//r/+v/2//L/8//z//b/+/8AAAEA+f/2//L/7//0
//f//P/9//b/8v/u/+//9P/5//3/AQD9//3///////z/+//6//z/AAABAAAAAQD///v/
+f/3//3/AQAIAAwACAAHAAcABQAEAAUABQADAAQABAADAAQAAwADAAMAAwAFAAYABgAH
AAUAAwADAAQABQAEAAQABAAGAAMAAwADAAMAAgD9//7/AAAAAAEAAQAAAP7//v/+////
///8//r//v8DAAEA/P/6//3//f/3//b/9v/4//v//f///wEAAQD8//v/+v/5//v//f/+
//7/+f/4//j/+f/9//7/AQACAAEA+//1//L/9f/0//L/8//7////AQACAP///P/4//T/
9//6//7/AQAAAP////////r/+P/1//P/9//9/wEAAwAAAPz/+v/4//r//P/8//v/+f/6
//v//f//////+//+//z/+v/4//r//f/5//X/+P/4//j///8EAAEAAQD+//f/9P/0//P/
8f/4//r//f8BAAAA/f/3//H/9P/4//7/BQABAAUADQAEAAAA/P/4//T/9//5//z/+//2
//T/9//1//b/+f8AAAUABQAEAAIABQAFAP7/+v/4/wAAAgAEAAgACQAKAAgACQAEAP//
AQAEAAsADwASABIADwALAAgABQAGAAkADAARAA4ADAAKAAYAAgACAAUABAD+////AAD5
//b/9v/1//P/9//5//v//f/5//n/9P/u//H/9f/2//T/9v/3//j/+P/+//v/+P/2//f/
+P/8/wEA9P/q/+z/8v/2//7/AwALAAgA9P/x/wMAFwAkAC4ALwA4AFIAZgBnAGIAVAA/
ADoAOwAwACYAIQAYAAwAAgD3/+//9P/4/+//9f/3//b/9//0//X/9P/x//P/8f/z//X/
8v/y//P/8v/z//L/8//3//7//v8DAAgA///2/+z/4//o/+v/7P/v//j/+//+/wcAAgD7
/+//6v/x//L/9v/6//f/9v/3//b/+P/2//r/+v/9//7//f/+//z/+f/3//T/9f/0//j/
+//4//n/+v/3//f/+P/4//n/+P/5//z/+//5//j/9//7//3///8AAAEA+//5//n/9//5
//v//f8CAAcABwAFAAUA///5//X/8f/3//3/BgAMAA0ADwASABMADAAJAAUA//8FAAYA
BgAIAAoACwAMAA0ADQAOAA4ADwAKAAMA/v/6////AgAGAAoACQAFAAQAAwABAP7/9//2
//z/AgAJAA8ACwAGAAMAAAADAAMAAAD+/wAAAwD///j/9//7//z/9//5//z/AQAHAAUA
BQAFAAMA/v/9//z/+//+/wEAAwAEAAAA/v/9//3//P/8//7//v////v/9//2//z//P/7
//3/BAAHAAgACAAFAAIA/v/6//z//v8BAAMA///9//z/+//8//7///8BAAMABQAFAAMA
///8//v/+v/+/wAAAAD///z//P/8//3/AQABAP3/AAACAAAA/v8AAAAA+//2//j/+f/4
//7/AgAAAAMAAwD/////AAAAAP/////+//7///8BAAEA/v/7/wQA+P/6//r/+v/6//r/
+v/7//3/+//8//7/BQAHAAEAAQAFAAcAAwACAAAAAwAFAAAA/v/+/wIAAgACAAQACAAM
AA0AEQAPAA0AEgAYABkAGQAYABQAFQAVABYAFwAOAAsACAAHAAsADAANAAwAAAD6//f/
8P/x//f//f/7//3//v/+//3////////////9/////P/4//b/9//1//D/9v/7/wAABAAE
AP//+v/2//T/8v/z//X/+v/+//j/+P/6//z////9//r/AgAZACsAKQAsAD4ASQBMAFgA
ZgBrAG4AagBXAD4ALQAeABAABQACAAYAAgD3//f//P/0/+v/8f/z//L/8//2//3/AgAF
AP//9//z/+//8P/y//X/9v/2//T/9P/3//b/8P/v/+7/8f/0//b/+f/5//n/9//3//7/
/f/8/wEA/v/7//P/8v/3//T/9P/0//P/8v/z//L/8//y//f/+P/4//j/9v/2//v/+//8
//z/9v/y//P/8//1//f/+f/3//b/9v/1//X/+f/7///////5//b/8//1//T/9f/1//X/
9v/5//7/AQD///3/+//8///////9//3//f/7//v/+//6//n/+//6/wAABQALAA8ACwAL
AAoABwAHAAQAAAD+/wQABwAKAA0ACAAGAAMAAQAFAAUABwAKAAgABAABAP7/AAD9//3/
/f/9//z/9//4//v//P/+////AwAEAAcACgAGAAMA/f/4//z/AQD///r/9//5//j/8f/0
//b/+v///wAAAQACAAEA/f/9//3//f/9////AAAAAP3//P/8//3//P/6//r/+P/9//v/
+f/6//r/+P/1//X/+P/5//j/9v/6//z//f/+/wAAAAABAAEAAAD////////6//j/9f/z
//j///8EAAcACQAIAAkACgAGAAIA/P/1//P/9P/1//f/+f/5//X/+P/7//z//f8CAAEA
+//1//b/9f/y//b/+P/7////AAD9//z//P/7//n//f/+/wAAAwAHAP//9P/1/wIAAAAA
AAAAAAD+//3//f/5//n/+v8AAAEAAAABAAYACQADAP7/+P/3//z/+v/7//7/AQAAAP//
AAADAAYABgAJAAkACQAQABgAFwAXABYAEgATABMAFAAVABAADwAOAA8ADwAOAA0ACgAD
AAAAAAD8//b/9//4//H/9P/4//v//f/7//v/+//7//r/+//3//L/9P/3//f/9P/1//X/
9f/0//z/+//6//r/+v/6//3/AQDq/+T/8v/8//7//P///wMABgAEAAsAGwAhACYAMgBF
AFIAVgBgAG0AbABqAGkAVAAzACAAHgAXAAIA9P/4//v/+f/0//T/+//6//n/9f/z//P/
9//5//n/+P/1//b/9//3//j/+v/6//b/8v/w//H/9P/w//H/8v/x//D/7v/t//L/9f/2
//n/+f/1//H/8//2//f/8//2//n/9v/2//b/9f/0//X/9P/2//T/+P/4//b/9v/0//T/
+P/5//v//P/6//j/+//9//b/8//w/+n/7P/w//P/9//5//v///////v/+P/1//f/+//9
//7////7//v//f/9//v/+//7//7/AgADAAIAAwAAAP3//P/7//v/+//+//7/AAADAAcA
CQAFAAUABAABAAQABAADAAQABwAHAAcABwAIAAgABwAHAAYAAwACAAIABgAGAAcACAAG
AAMAAwADAAUABAD//wAABAAGAAkACwAEAP7/+v/2//z//////wAA//8BAPz/9P/0//n/
+//3//j/+v/+/wMA///9//v/9//4//n/+v/7//n/+//8//z/+//6//r/+////wAAAwAE
AAUAAQD9//z/AQAAAP7///8AAP///P/4//r/+v/5//j/+f/6//z//f/9//3//v///wEA
AgACAAMAAQABAP//+//5//b/9f/0//j//P/+////+//6//n/+f///wEA//8EAAIA/v/6
//r/AAD9//r//v/5//T/9v/2//v/AQAEAAMAAgACAAEA//////z/+v/5//3//f/8//z/
/f/+////AAD/////AAD9//z//v8FAAcA/v/7//z/+//8//z/+////wQAAAD//wAAAwAE
AAUACAAJAAoACAAJAAYAAwAHAAwAEAATABUAFAAUABMAEwATAA4ADQAMAA0ADwAOAA0A
CgAEAAIAAwAAAPv//f////n/+v/8//3//f////////////3////8//j/+P/7//v/+P/5
//n/+f/4//7/+//4//b/9f/0//b/+f/6//r/+v/6//j//P////f/8P/2/wEADQAbACIA
JAAvADgANgA+AFUAXABaAGMAZgBTADQAHAATAAYA/P8AAAUA+//w//D/+f/8//3/+//7
//3/AQADAAMA/f/1//H/7f/w//L/9f/2//r/+v/8/wEA/f/2//T/8v/1//j/+v/9//3/
+//3//X/9//z/+//8f/3//n/9v/6//r/9v/1//T/9//4//v//P/8//r//v/+//3//P/5
//j/+//7//z//P/6//j/+//9//n/+f/5//X/9P/2//f/+f/6//v//v/9//3//P/7////
/f/9//z/+//6//v//v////7//f/8//7///////3//f8BAAEAAwAFAAQABQAJAAoACwAN
ABAAEQAKAAcAAwD9/wQABgAHAAoACwALAAsACwAHAAYABAADAAYABQAGAAgABQACAAAA
/v////3//v///wQABgAEAAgABQAEAAQAAwD+//r/+P/2//z//////wAABQAJAAYAAAAA
AAUABwADAP///v///wEABAAFAAYABQD///v/9//z//X/9//4//j/+f/8/wAABQAFAAQA
BQAEAAQAAQD+//7//v/6//X/8//6//3//v/+////AAAAAAAA/v/8//v/+f/6//v//f//
////AAAAAAEAAAABAAAA/f8AAAAAAgAEAAEAAAD9//n/+P/6//z///8FAAUAAQAEAAMA
AAD9//7/BAABAP7/AgD6//T/9f/0//n///8CAAEAAwAEAAQAAwACAP7/+//5/wEABQAG
AAcA9P/s/+//8v/1//j/+v/9/wEAAQD8//z/AQABAAAAAQAGAAkABgAEAAEAAwABAPr/
9v/0//3/AAADAAgABwAIAAYABwAJAAkAEAAYABgAFwAVABAADQALAAoACQAJAAsADQAR
AA8ADAAJAAQAAAD+/////P/9/wEABQABAP///v/8//n/9//3//f/9//5//v/+P/0//j/
//8DAAQAAgD///z/+P/7//f/8//w//T/9v/7/wEA+P/w//D/+P8CAAYAAwADAP7/9v//
/xMAFwAWACIANQBGAEwASgBJAFAAUgBJAD4AMwAmACIAHwAOAPz/9v/3//H/9P8CAAUA
AwABAPz/+f/1//f/9//1//b/9f/4//v/+//8//7//v/9//r/+f/7//r/9P/z//L/9f/2
//b/9//5//n/9//3//j/9f/y//X/+f/5//T/9v/7//r//P/+//v/+P/3//T/+P/4//7/
AAD8//r/9v/0//n/+f/6//r/+v/4//v//f///wEAAwABAPz//P/7//v/+v/7//7//f/6
//j/9v/5//3/AQAEAAcAAQD9//v/9//6//3/AAAGAAcABQABAP/////9//3//f8AAAMA
CQAMAAgABwAHAAUABwAJAAoACQALAAoACAAIAAsACwALAAsADQAOAA4ADwALAAUAAQD+
/wEAAgAEAAYABAABAAEAAQAEAAQAAAACAAAAAAABAAEA/v/8//z//P8CAAUABQAGAAYA
BwABAPj/+f///wIA///8//z//v8BAP////////3/+//7//v/+//9////AAAAAPz/+v/5
//n//f8AAAUACAAFAP3/9f/w//f/+P/4//v///8BAAEAAAACAAQABQAGAAEA/v/8//n/
+v/5//n/+f/+/wIABQAJAAYABwAGAAMAAAD8//r/+P/9/wAAAQABAPr/+P/2//X//v8B
AAAABgADAAAA/f/+/wQAAQD+/wIAAQD+/wIABAACAAMAAQD7//3//v/+//3/AgAEAAcA
CwABAAEAAgD///7//v/+//7//v8AAAEAAwABAP7//v8DAAMA/v/9/wAAAQACAAIAAQAF
AAoABgAFAAYABgAEAAIAAgAIAAwADQARABAADQARABYAFQAVABQAEAASABEAEQARAAsA
CwALAA0AEAASABQAFAAKAAYABQAAAP7/AQAEAP///f/+//7//f/+////AAABAAAAAQD9
//j/+v/9//3/+v/+////AAAAAAQAAQD+//z/+f/4//r//f8GAAgA+v/0//7/AgD7//n/
BgAUABUAEwAVAB4AKgAxAD4ASgBKAFEAbAB+AHMAVAA/ADoALgAXAAgACAAGAPv///8E
APz/9f/6//v/+f/5//v///8BAAEA///7//v/+//4//j/+f/4//v/+v/7/////P/2//X/
9P/4//z///8DAAIAAQD+//3/AgD///z////8//n/8f/w//T/8v/z//T/+P/6//7/AAD+
//z/AAAAAAAAAAD+//7/AAD//////v/5//b/+P/5//z///8CAAEAAQACAAIAAwACAAEA
AgD///3//P/7/////v/9//v/+f/7//3/AQADAAAA/f/6//r/AgAHAAoADwANAAkABwAF
AAQABQAJAAoACQAJAAoACQAIAAkACQAHAAsADAAMAA4ADwAPAA8ADwAMAAwACwALAAwA
CwAMAA4ADAAKAAkACAAKAAcABwAHAAkACAADAAQABAAEAAUABQAGAAYACAAKAAcABQAA
APz/BQANAA4ADAAHAAkACAABAP7//P/8//3/AAABAAIAAQABAAEAAQABAP//AQACAAIA
AQAAAAAAAQABAAAAAQAAAAQAAwACAAQAAwAAAPz/+/8AAAEAAAD+/wMACAAMABAACQAE
AAAA+//+////AQADAAIAAgABAAEAAAABAAAA/f/+//z//P/8/wAAAgACAAEAAAACAAQA
BwAGAAMA/P/8////AAABAAYABgABAPz//v/5//b/+v/8////BQAIAAcAAwACAAAA/f/9
//z//P/9/wEAAwACAAEA/v/+/wAAAwAHAAAAAgACAAIAAgD+//3//f/5//j/+v8BAAMA
AQADAAkADQAJAAgABgAJAAcAAAD8//r//P/8//z//v8GAAwADwAVABAADQARABYAFgAX
ABcAFAAVABUAFgAXABEAEQARABMAEgAQAA4ACgAFAAIAAgD+//n/+//9//f/+f/8//7/
///8//v/+v/5//r//f/7//j/9v/5//n/9v/2//f/+P/4/wAA///+//7/+//6//z////6
/+7/8v/2//z/AgD///n/+v8CABMAJQAvAC4AMAA/AEgASgBWAGkAbgBuAGUAUAA/ADIA
GgADAPr//P8CAAkACwAEAPz//f/7//f/8P/r/+7/9f/6//3//f/5//n/+f/3//b/9v/0
//T/8v/y//X/9//y//L/8v/0//b/9//5//7////+/////v/3//D/7//2//n/9//8//z/
+P/3//b/9//4//v//P/5//T/9f/y//D/8P/u/+7/9v/5//3/AAD6//T/8//x//T/+f/+
////+P/2//P/8f/1//n///8BAP///v/9/wEA/v/7//f/8//2//n//v8BAP3/+//5//r/
/v////7///8CAAEAAgADAAEAAQAEAAQAAQABAAIAAQAAAAEAAQD//wQABgAHAAoACwAL
AAsACwAHAAYABAADAAYABwAKAA4ADQAKAAgABgAEAP///f/7/wQACAAIAA4ACQAGAAQA
AQAAAP7//v/+//z/+//3//T//P8DAAMAAAAAAAUABwADAP///v///wEAAAD///7/+//8
//3//v///wAAAwAFAAYAAQAAAAAAAQD+//z//P/6/wIAAwAEAAgABwACAPz/+f8AAAMA
BAAEAAIAAgABAAAAAAAAAAEAAQD+//v/+f/3//n//P/+/wEAAQADAAMAAQAAAP7//v/+
//z//P/6//f/+/8AAAUACwAKAAcAAAAAAP7//P/6//z/BQAFAAUADAAFAAAAAgACAAEA
AwACAP3//v/+//3/+////wAAAgAFAAcABwAEAAEA/P/6//r/+//7//f//P///wIABQAI
AAQAAQD///n//f8CAAwAEQAHAAMAAwABAAIAAgABAAUACQAGAAYACAAJAAYAAwACAAgA
DgARABcAEAALAA0AEAAVABcAGAAWABgAFwAXABcAEAAPAA4ADwATABQAFQAUAAgAAgD/
//j/+f/9/wEA/f///wAAAAD///7//f/8//v//P////3/+v/4//n/9//y//j/+//+/wAA
AgD9//j/9P/3//j//P8BAAgACAAKAP7/8v/0//X/+/8IABIAEwAdAC0ANAA4AEcAXgBk
AGQAbwB2AHAAXwBKADcALAAcAAsA/v/2//b///8HAAwADAAHAAQAAQD7//f/9v/5//r/
+f/6//f/+P/5//z//v8BAAIAAQD+//3///////r/+v/6//3//v/+/////f/7//f/9f/6
//f/9P/3//7/AwADAAoABwD+//j/8v/3//r///8CAP//+v/7//j/+f/6//n/+v//////
AAAAAP///P/+////BAAJAA4ADwAFAAAA+v/1//j/+/8AAAEAAAD+//z///8DAAUABgAH
AAIAAQACAAEA///9//v//P8EAAcACAALAAsACQAJAAkACAAHAAkACAAJAAsADgAPAAsA
CwAKAAcACwAMAAwADgAPAA8ADwAPABAAEAAPAA8ADwANAA0ADgAQAA4ADQAMAAoABQAD
AAEABAAEAAAAAgADAAQABgAHAAgACAAKAAwACwALAAgABgAGAAcAAQD4//v/AwAIAAcA
AgAAAAAAAQADAAUABwAHAAUABQAFAAUAAAD///3/+v/7//7/AgAHAAYABAAEAAIABQAD
AAEAAgACAP7/+f/3/wEABQAHAAgABgAGAAUABAADAAIAAgABAAMABQAIAAsABgAEAAEA
//8BAAMAAwABAP7//P/8//z///8CAAMAAwACAAQABgAJAAkABwABAAIAAAD+//z//v8F
AAUABQAMAAYAAgAFAAYABgAJAAkABQAAAP7/+//3//7/AAADAAcABgAFAAEA/f8AAAIA
BgALAAkABwAHAAgABgAEAAIAAAD+/wEAAQABAAUACAAJAAoABgAGAAYABwAKAAoABwAH
AAsACQAJAAsADAAMAA4ADwAZABoAGAAYABAADwATABUAGQAbAB0AHQAYABYAFAANABIA
FwAcACEAIQAPAP//9v/2//r//P/+/wAAAgACAAIAAgAGAAgACgAMAAsACgAJAAgAAgD+
//r/9v/6//7/AgAGAAMAAgABAAAA/v/8//r/+P/7//z//f/+//7//v/+//7/AgAEAAYA
CAASAA==
         </WaveFormData>
      </LeadData>
      <LeadData>
         <LeadByteCountTotal>10000</LeadByteCountTotal>
         <LeadTimeOffset>0</LeadTimeOffset>
         <LeadSampleCountTotal>5000</LeadSampleCountTotal>
         <LeadAmplitudeUnitsPerBit>4.88</LeadAmplitudeUnitsPerBit>
         <LeadAmplitudeUnits>��V</LeadAmplitudeUnits>
         <LeadHighLimit>2147483647</LeadHighLimit>
         <LeadLowLimit>268435456</LeadLowLimit>
         <LeadID>II</LeadID>
         <LeadOffsetFirstSample>0</LeadOffsetFirstSample>
         <FirstSampleBaseline>0</FirstSampleBaseline>
         <LeadSampleSize>2</LeadSampleSize>
         <LeadOff>FALSE</LeadOff>
         <BaselineSway>FALSE</BaselineSway>
         <ExcessiveACNoise>FALSE</ExcessiveACNoise>
         <MuscleNoise>TRUE</MuscleNoise>
         <LeadDataCRC32>3328091320</LeadDataCRC32>
         <WaveFormData>
6P/o/+j/6P/r/+z/7f/u//D/8v/0//b/8v/w/+7/7P/u/+7/7v/u//D/8v/0//b/9f/0
//P/8v/0//T/9P/0//P/8v/x//D/8//0//X/9v/0//T/9P/0//f/+P/5//r/AAAEAAgA
DAAJAAgABwAGAAkACgALAAwADwASABUAGAAaABwAHgAgACMAJAAlACYAJwAoACkAKgAp
ACgAJwAmACkAKgArACwAKAAmACQAIgAiACIAIgAiACQAJAAkACQAHgAaABYAEgAOAAwA
CgAIAAoACgAKAAoABwAGAAUABAACAAIAAgACAAQABAAEAAQAAgAAAP7//P/9//7///8A
AP7//v/+//7//v/+//7//v8BAAIAAwAEAAIAAgACAAIAAAAAAAAAAAD+//7//v/+//z/
/P/8//z///8CAAUACAAHAAYABQAEAAIAAgACAAIAAQAAAP///v8AAAAAAAAAAAIABAAG
AAgABgAGAAYABgAEAAQABAAEAAEAAAD///7/AAACAAQABgAEAAQABAAEAAEA/v/7//j/
/P/+/wAAAgACAAIAAgACAP///P/5//b/+f/8////AgD///7//f/8//n/+P/3//b/+v/8
//7/AAAAAAAAAAAAAAIAAwAEAAQABAAJAAsADAAMAA0ADQAMAAsACwALAA4AEwARAA4A
EgAYABkAHAAgACUAKAAtAC8AKwAkACIAIAAiACIAIQAgAB4AHAAaABoAGgAaABoAGgAX
ABQAEgAPAAYAAAD8//n/+//+/wIAAwD7//f/7//m/+r/7//z//b/9f/0//L/8P/y//P/
8//z//X/8//z//T/9f/z/+v/6f/u/+//8P/y/+z/7//u//D/8f/x//X/+f/9//7//P8B
ABAAIAAuAEYAcQCKAIYAhQCOAI4AhwB1AE4AEwDs/+f/4//T/8v/1f/f/+H/5f/q//D/
7//s/+j/7f/v/+//7//v/+3/6//u//D/8P/w//D/7v/u/+n/6//w/+z/6P/p/+3/8P/y
//T/8v/1//P/8//y/+//7v/t//H/8f/w//D/8v/w/+//7v/u/+//8P/y//H/8P/w/+//
9f/3//j/+v/5//X/8f/t//L/8v/1//v/+P/6//3//f/8//3//v////3//v/9//v/+f/5
//n//P/8//7/AQD///7//v8CAAYACAAKAAwADgAOABEAEwAWABkAGgAdAB0AHgAhACQA
JAAlACsAKQApACcAKAAoACgALwAzADcAPgA/ADsANQAwADAALwAsACsAKAAjACAAIQAi
ACAAHQAeABgAFQASABAAEgASAA4ADgALAAkACQALAAoACgAJAA0ACQAGAAAA+////wUA
AgD+////BQAGAAUAAQACAAMABAAEAAQAAQD+/wAAAgAEAAIABAAFAAcABwAEAAIAAQAA
AAQABQAHAAgACQABAAAAAgACAAEA///6/wAABwALAA0ACgAJAAgABwAHAAcACAAIAAIA
AAD8//b/+v/8/wEABgAIAAcABwAGAAYABgADAAYACwAMAAkACgAIAAQAAgACAAQABAAC
AAIABQAHAAgACgAKAAcAAwAAAAAA//////////////3/+//8//r//f8BAAUAAwADAAYA
AwABAAAA/v/7//v//P/8//3//v///wMA+f8DAA4ACgAIAAYABAAFAAUABQAEAAIABQAF
AAQABQAHAAgACAAJAAkACQAMABMAEQAOABIAGQAbAB8AJAAlACYAKQApACgAJAAlACYA
IwAiACAAHgAcABoAGAAYABsAHAAdAB4AFwAQAAoAAwABAP7//f/9//3//P/8//n/9f/1
//H/7P/u/+//7//u//H/9P/2//j/9f/z//D/7f/t/+v/6//s//D/8f/s/+3/7//v/+//
8P/q/+v/9v8AAP3/9f/1//f/9f/0//j/AQAMABYAJABCAGMAfACIAJEAjACEAIEAcQBA
AAkA7P/Z/8v/x//P/93/5//j/+f/9P/2//P/7v/o/+3/7//v/+//8v/x//D/9P/y//D/
7v/s/+//8v/w//X/9f/u/+f/5f/k/+b/5//o/+v/8f/y//X/8//v/+3/6//t/+3/7P/s
//D/8P/x//L/7v/t/+z/7P/v//L/9v/5//j/9//1//T/9v/1//T/8//z//D/8P/z//L/
9P/3//f/8//z//P/8//0//j/+v/7//z//f/+/wIA/v/+////+//+/wAABgAMABAAFAAY
ABwAFAARAA0ACgANABAAFQAXABsAHwAjACQAJgArACgAJwAqACwALQAuADEAMQAxADQA
NwA1ADEALgAuAC0AKgApACoAJwAmACkAJgAgABkAFgAUABMAEgASABUAFgATABQAEAAL
AAgABwAIAAgABwALAAoACAADAP//AAADAP3/9v/3//3//v/9//3/AAADAAYABAACAP3/
+P/5//z////+//3//f/+//3/AAACAAUACAAGAAUABQAEAAUA/f/8//7///////7/+v/9
/wMABgAHAAYABQAEAAMAAAD//////v/+/wAAAAD+/wAAAgAHAAwABQD///r/9P/5//z/
/P8CAAcACAAFAAYAAwD+//v/+v/6//r/+P/4//r/+//7//z/AAABAAEAAgACAAEAAQAB
AAIAAwACAAEA/f/4//j/+f/5//X/8//0//n/+//+/wAA+v/5//n/+P/4//L/7v/4//v/
/P/9//7/+v/5//j/9v/2//v//f/+/wQABwAJAAoACQAJAAkADAATABEADgASABIAEQAS
ABQAFQAYAB0AHwAeABoAGwAcAB4AHgAdABwAHAAaABgAGAATABAADQAKAAwACgAJAAcA
AgD8//j/9f/z//L/8v/v//H/8//x/+7/8P/x//H/8P/v/+7/7P/q/+v/7f/u/+//7f/p
/+f/5v/s/+3/6P/p/+3/7f/t/+7/8P/p/+L/6P/x/+n/2//Z/+P/5P/m/+//AAAOABYA
IgA5AFQAagB1AHgAfAB9AHkAaAAvAOz/0//L/7v/uf/H/8n/yf/T/97/6v/t/+7/7v/u
/+3/6v/n/+X/4f/d/97/4P/i/+T/5v/n/+r/6P/t//D/6v/k/+P/4v/k/+X/5v/m/+n/
5//n/+j/5//o/+n/7v/v/+//8P/t/+j/5P/g/+P/5f/n/+r/6P/o/+n/6f/r/+v/6v/q
//L/9f/4//v/9//w/+z/6//m/+j/6//r/+r/6//s/+3/6//u/+//7//x//H/8f/0//f/
+v/+//3/+P/2//j/+v8AAAQACAAMAAcABwAGAAYACQAKAA0ADQAPABMAFwAYABkAHQAZ
ABcAGgAcAB0AHgAgACEAIgAmACgAJwAkACIAJAAjACAAHwAgAB0AHAAfABsAFgAQAA4A
DAALAAoACgAKAAoABgAGAAgABwAIAAsABgACAP3//f/8//r/9f/x//b//f/7//j/9v/7
//v/+f/2//j/+v/8//r/+v/3//T/9f/4//v/+v/6//v//f/9//r/9v/z//D/8//1//j/
+v/9//f/+P/8/wEAAwAEAAIA//8BAAAA/f////////////z/+//7//r/+f/8//3//P/7
//r//P/+//////8AAAAA/f/8//j/+v///wAA/f/+//3/+v/5//r/+v/6//j/+P/3//f/
9v/2//z//f/9//7//P/7//v/+//7//3//f/9//r/9P/z//P/+v/7//7/BAD///v/+P/0
//L/8//1//b/8v/u/+z/8P/y//T/9v/4//n/+v/6//b/+f/5//j//v8BAAMABAACAAEA
AAACAAkABwAEAAgADQANAA8AEgAWABoAIAAjAB8AGgAaABoAGgAaABkAGAAWABQAEgAS
ABEAEAAPAA4AEAAOAA0ACwAEAP7/+v/3//P/8P/u/+n/7v/z//T/9P/u/+v/5//i/+T/
5v/n/+j/6v/t/+//8f/w/+3/7P/s/+3/7f/n/+f/5f/j/+H/4P/w/+3/7P/y//H/4f/Z
/9//4f/e/+T/5f/q//b/AgAMABkAOgBoAI0AlACIAIUAiwCIAH0AWAARAN//0f/F/7X/
t//H/8//0v/b/93/3f/c/+L/5f/m/+f/5f/j/+H/5P/j/+L/4f/g/+H/5P/i/+f/7f/o
/+P/4//m/+j/6f/q/+n/6//o/+f/5f/j/+P/4//p/+n/6P/o/+j/5v/l/+T/5P/l/+b/
6P/n/+b/5v/l/+f/5//m/+b/6//t/+//8f/s/+b/4//j/+T/6v/x//X/8P/t/+r/5//o
/+z/7v/v/+3/6//p/+r/7v/y//f/9//4//j//P8AAP7//v/+//7//P///wEABAADAAQA
BwAHAAsADwATABQAGQAfAB0AHQAdAB4AHgAeAB0AGwAZABoAIgAjACIAIgAiACEAHgAd
ABwAGQAYABsAHAAaABcAGAAUABEADgAMAA4ADgAKAAoABgADAAIAAwABAAAA/v8BAAEA
AAD8//n/+v////v/9v/3//3//v/9//b/9v/2//b/+//+//7//v/8//z//P/4//b/9//5
//n/+v/6//v//P8AAAEAAwAEAAEA9//0//T/9v/3//f/9P/5////AgADAAEA///9//v/
+//7//z//P/9/wAAAQAAAP3/+v/6//r//P/9////AAABAAAA/P/+/wAA/v/4//b/+f/6
//3/AgAEAAQAAgACAP7/+//3//T/+f/5//j/+P/5//n/+v/7//z//f/8//v/+f/0//T/
9f/7//n/+f/8//v/+f/4//b/9v/3//n/+v/6/wAABAACAP3/+v/3//T/9f/1//X/9P/y
//f/+f/6//7/AQADAAQACQALAA0AEgATAA8ACgAMABIAEwAWABoAGwAeACMAJQAfABgA
FgAUABcAGgAcAB4AHAAYABQAEgATABQAFQAWABUAEgAQAA0ABwACAP///f/4//b/9f/x
//H/8//x/+7/7v/v/+//7v/s/+z/6//q/+n/6f/o/+f/6v/p/+r/7P/v/+//6f/p/+n/
6f/p/+r/7P/r/+T/5P/p/+v/6//3//f/4v/a/+//BgAUABoAGAAnAFwAigCVAJAAggBz
AHUAcgBRABgA7//h/9v/z//H/8v/0//b/9r/4v/j/+L/4P/j/+X/5f/l/+j/5//m/+r/
5v/k/+L/4P/i/+b/5f/r//L/8P/u//H/6v/m/+H/3P/f/+P/4v/j/+n/7f/z//n/9f/v
/+j/4v/m/+b/5//o/+n/6//t//D/7f/s/+z/6//v//H/8v/0//T/8f/u/+v/7P/q/+v/
7//s/+7/8f/x/+3/7f/t/+3/7f/w//H/8f/0//X/9v/6//r//P////3/+//6//3/AAAA
AAIABAAGAAUACQAMABAADAAKAAoABwALABEAFwAaACEAKwAtADEAKwAoACQAIAAhACEA
IQAkAC0ALwAvADAALgAtACoAKQAjAB0AGQAZABsAGgAYABoAFgATABAADgAMAAoABAAC
AAUABQAHAAsACAAGAAMABQADAAIA/v/7//v////6//T/9P/5//n/9//1//j/+//+/wEA
AgAAAP7/+//6//n/9P/4//v///8BAP///P/6//j/+P/3//f/9v/5//P/9P/4//z//f/9
//r//f8DAAYABwADAAEA///9//3//f/+//7//v8AAAAA/v/7//r//P/+/wEAAQACAAIA
/v/8//f/+P/8//z/+P/4//n/+P/5//z//f/8//n/+P/4//n/+f/6//r/+f/3//b/9f/1
//b/9//6//3//v////3/+P/4//n/+v/3//b/+P/7//v//P/8//X/6f/w//L/9P/2//j/
9f/1//X/9P/1//v//v8AAAYACwAPABIADgALAAgACAAPAA0ACgAOAA8ADwARABQAFwAa
AB8AIQAgABwAHQAeABwAHAAbABoAGwAaABkAGgAUABAADAAIAAkACAAIAAcA/f/0/+3/
5//n/+j/6v/p/+z/7//u/+z/7v/v/+//7v/t/+z/6v/o/+X/5f/k/+P/5//n/+n/7P/v
/+//6f/p/+f/5f/j/+L/5v/p/+L/4P/p//H/8//t/+f/6P/w//3/CgAcADIASABbAGoA
eACBAIQAggB7AGUAOAABAOT/2f/N/8n/y//N/9f/3//d/9z/5P/l/+T/4v/m/+n/6v/r
/+j/5f/i/+T/4//i/+H/4P/j/+b/5P/p/+v/5P/d/9v/3//k/+j/7P/r/+3/6v/p/+r/
6f/q/+v/7v/t/+v/6v/q/+j/5//m/+P/4//j/+T/6P/q/+3/7//t/+v/6P/m/+v/7f/v
//H/7//q/+j/6f/n/+r/7v/v/+7/7//w//H/8f/0//X/9f/0//P/8v/0//L/9P/3//X/
9//4//3/AgAEAAYACAAKAAUABQAEAAQACQAMABEAEwARABMAFQAUABwAJQAmACkALAAu
AC8AMAAsACcAIgAgACkAKwArACwAKQAnACMAIQAgAB0AHAAfAB4AGgAVABQADwALAAcA
BAAEAAQAAAAAAAIAAQACAAUABAAEAAMABwAEAAIA/f/5//r////7//b/9f/5//j/9f/0
//b/+P/6//v//P/6//j/+f/8/////v/7//v//P/7//3//P/8//z/+//5//j/9v/6//P/
8//2//r/+//7//j/9f/3//b/8//3//v///8DAAAA//////7/+//8//v/+P/1//T/9v/4
//z///8DAAYACAAIAAUACAAFAAAA9//y//L/8P/w//L/9//4//f/+P/4//n/+f/6//v/
+f/2//T/9P/z//P/8//3//n/+f/5//n/9v/4//v//P/5//j/+v/8//v/9f/0//7/+//6
//n/+P/0//P/8v/w//P/+/8AAAQABQAHAAgACAAGAAUABAAGAAsACQAGAAoADAALAAwA
DgAUABgAHgAhAB8AGgAaABoAHAAcABsAGgAaABgAFgAWABMAEgARABAAEQAOAAwACQAA
APj/8v/t/+v/6v/q/+f/6P/r/+r/6P/q/+v/6//q/+r/6v/p/+j/5v/l/+P/4f/k/+P/
5P/m/+z/7f/o/+n/6v/p/+j/6P/e/+P/6v/m/+H/4//p//H/8//u/+z/9/8CAAgAEgAo
AEUAXgB0AIEAgACCAIkAdQBCAAkA5P/V/8v/wf/F/9H/2f/Z/9f/3v/l/+X/4//g/+X/
5//n/+f/5f/h/93/3v/g/+L/5P/m/+T/5P/f/+H/5//k/+H/4//f/97/3P/a/97/4//j
/+X/5v/l/+b/5//q/+n/5//m/+T/4v/h/+D/4v/l/+j/7P/o/+b/5f/j/+j/6f/p/+r/
7f/t/+3/7f/v/+z/7P/v/+j/5v/l/+H/4v/l/+j/6//v//T/9//5//T/8f/u/+7/8v/2
//v/+//8//z/AAAEAAQABAAEAAQABAAJAA0AEgAPAA4ADwANAA0AEQAVABYAHAAjACIA
IwAhACAAHgAcACAAIQAiACYAKQApACcAJgAkACMAIAAfAB4AGwAaAB0AGwAYABQAFAAR
AA8ADQAMAAsACgAFAAQABQAFAAcACwAEAAAA+//7//v/+v/2//P/9v/7//f/8v/0//n/
+f/3//T/9v/4//r/+v/6//f/9P/y//T/9v/0//f/+f/8//3/+v/4//f/9v/6//v//f/+
/wAA+f/5//z//v///////P/8///////9//n/9//1//P/9v/3//n/+v/7/wAAAwAEAAIA
AAABAAIAAAD//////v/6//b/7//u//X/+P/3//r//P/6//r//P/8//z/+v/6//v/+//6
//r//P/7//n/+P/z//H/8P/v//b/+//+/wEA/f/4//j/+f/6//f/9v/4//b/8f/x//T/
9f/2//f/+P/4//n/+v/6//r///8BAAIAAQABAAAA/v/9//3//f8AAAcABwAGAAwAEQAT
ABcAHAAaABoAHAAbABsAFgAWABYAGAAYABcAFgAWABQAEgASABUAFgAXABgAFAAOAAkA
AwAAAPz/+v/5//P/8P/u/+n/6v/t/+z/6v/s/+3/7f/s/+v/6v/o/+b/6P/p/+n/6f/p
/+f/5//o/+n/6f/j/+P/5P/j/+L/4v/q/+n/5P/o/+n/5//r/+f/4f/g/+T/5//u//b/
/P8MACEANABUAHcAhgCEAIUAiwCCAGMALADz/9X/z//N/8P/u/+7/8n/3P/l/+f/5//m
/+f/6f/p/+n/5v/j/+D/4v/k/+T/5P/k/+X/6P/m/+v/7v/o/+L/4f/k/+b/5//o/+f/
6f/m/+X/5P/h/+D/3//k/+X/5f/m/+b/5P/j/+L/5P/l/+b/6P/r/+z/7v/v/+//7//u
/+7/7//t/+v/6f/t/+z/7v/z/+v/6v/q/+f/6f/r/+3/7//u//D/8P/v/+//7//v//L/
8//2//r/+f/3//b/+f/8//7/AAACAAQAAAABAAEAAgAGAAgADAANABIAFwAcAB4AHgAh
ABwAGQAZABoAGgAaABkAGQAZABwAIQAhAB8AHgAfAB8AHQAdABoAFQASABMAFgAUABEA
EgAOAAsACAAGAAsADAAJAAoACQAHAAcACQABAPz/9v/1//z/AAABAAMABQAJAAQA/v/8
/wEAAQD///v//P/9//7/AAACAAEAAAD6//j/9v/w//L/8//1//X/+P/6//3/AAADAAUA
CAAKAAkA///8//z///////7/+v/6//3//f/7/wAAAwAGAAkABAABAP///P/8//7//v/8
////AAAEAAgABQADAAIAAAAAAAAA/f8AAAIAAAD6//j//P/8//7/AgAFAAYABQAGAAMA
AQD+//z//f/9//z//P/5//f/9v/1//r//f/+////AgAAAAMABwAHAAEA/f/8/wEAAwAG
AAgA8//y//T/9P/0//T/9//5//v//P/9/wMABgAIAAgACQAJAAgACwANAA8AFAAVAA8A
CAAIAA4AEQAWABwAHAAeACIAIwAlACIAJAAmACUAJAAiACAAHAAYABQAEgAVABYAFwAY
ABkAFgAUABEABwAAAPv/9//4//r//f/9//n/+f/1//D/7v/t/+v/6P/s/+7/7//w//H/
8//0//X/8v/v/+7/7v/u/+3/5v/l/+j/6f/q/+z/9v/x/+z/7P/x//H/6//n/+X/5v/u
//v/AAAEABAAIgBBAGQAgACJAIwAlACPAIUAegBXACIA+f/f/9H/zf/J/8X/z//h/+r/
8P/v/+z/6P/p/+n/5//l/+f/5//n/+z/7//w//H/8v/v/+7/6P/p/+z/5v/g/9//5P/o
/+v/7v/q/+v/5//l/+j/5//o/+n/6//r/+r/6v/t/+z/7P/s/+v/6//r/+z/7P/s/+3/
7f/v/+//7v/u/+//7//v/+//7f/q/+r/7f/t//L/+P/7//f/9f/z//H/8//2//f/9//0
//P/8v/0//b/+v///////P/6//z//v8DAAYACQAMAAYABwAHAAgABwAIAAsACwAQABUA
GgAcAB0AIQAdABsAHgAgACEAIgAjACMAIwAmACkAKQAnACYAKAAnACQAIwAhAB0AGwAd
ABsAGAAUABQAEgARABAAEAASABIADgAOAAoABwAGAAcABwAGAAQABwAIAAgABQADAAUA
CQAEAP7//v8DAAMAAQAAAAIABAAGAAQABAABAP7/+//8//3/+v/8////AwAFAAMAAAD+
//z/AQADAAYACAAHAP///v8AAP/////+//r/AAAHAAsADQAMAAsACgAJAAYAAwABAP7/
/f8AAAEAAAABAAIABgAKAAsACwAMAAwABgACAPv/+v8BAAIA//8AAAAA/v/+/wAAAwAE
AAMABAAFAAUABAAEAAQAAwABAAAAAAD///////8BAAMAAwADAP//+v/6//v/AwADAAUA
CgAGAAUABQD8//r/+//8//3//v/+////AAAAAP3/AQACAAIACAALAA0ADgANAA0ADQAQ
ABkAGQAYAB4AHQAbABsAHAAgACQAKgAtACwAKAApACoAJgAkACEAHgAhACAAHwAgAB4A
HAAaABgAGAAWABUAEwANAAgABQADAP///v/+//v/+f/7//n/9v/2//f/9//2//T/8v/v
/+z/7v/x//P/9f/1//P/8//0//b/9f/u/+3/7//v/+//8P/+//f/5v/m//P/9//1//f/
+f/8//z/9//2/wgAGgAmAD0AYAB2AIMAkgCiAKEAkQCAAGkANAD5/+f/4f/L/8H/zf/b
/93/4v/q/+v/6v/o/+n/6//r/+v/7f/t/+3/8v/u/+z/6v/o/+n/7P/q/+//8//u/+n/
6f/s/+7/7//w//H/9f/0//X/8v/v/+7/7f/t/+v/6P/m/+n/6v/s/+7/7P/t/+7/8P/y
//T/9//5//j/9//1//T/9P/z//L/8f/z//D/8P/z//L/9P/3//f/9//5//v//f/6//r/
+P/1//f/9//3//r/+f/6//z/+f/2//b/+v/+////AAABAAIABgANABMAGgAXABYAFwAV
ABkAHQAhACIAHwAhABsAFwAeACQAKQAuAC4ALQAsAC4AMQAxAC8ALgAwAC8ALAArACcA
IwAhACMAJQAiAB4AHgAZABUAEQAOABAAEAAMAAwADQALAAsADQAIAAYAAwAFAAcABgAC
AP//BQANAAwACgAEAAUAAQD7//n//P///wIAAQAAAPz/+P/6//7/AgACAAAA//////3/
/v/+////AAAAAP/////+/wIA/f///wQAAgABAP//+v/6////AQABAAYACQAMAA8ACwAH
AAQAAAD+/wAAAAD+/wEAAgAGAAoABwADAAAA/P/7//r/9v/4////AgABAAQAAQD+//3/
/v8AAAAA/v/+/wAAAQABAAIAAwABAP7//P/6//n/+f/5//3/AQADAAUAAQD8//z//f/8
//f/9P/0//j/+f/7//z/+v/7//3//v8AAPb/9//4//n/+v/5//n/+f/4//X/+f/6//r/
BAALABEAFgATABEADwAQABEADQAIAAoADQANAA8AEgAYABwAIgAlACEAHAAcABwAHAAc
ABsAGgAaABgAFgAWABgAGAAYABgAFAAOAAkAAwD///r/9//1//H/7v/s/+f/6v/t/+z/
6v/r/+3/7v/u/+z/6v/n/+T/5v/p/+v/7f/r/+f/5f/k/+r/7f/q/+3/7//v/+//8P/g
/9H/2P/i/+n/8f/z//H/7f/w//T///8OABIAGAAwAFMAbgB+AIMAggCCAIUAeQBYACMA
8v/Z/8//yf/N/9v/4//h/+H/5v/o/+X/4P/a/+D/4//k/+X/5//n/+f/7P/p/+b/4//g
/97/4P/d/+H/6f/m/+P/5f/l/+b/5v/m/+r/7//v//H/7f/n/+P/3//m/+n/6//u/+7/
7P/r/+r/6P/p/+r/7P/p/+j/6P/n/+f/5f/i/+D/5v/p/+z/7//t/+r/6v/t/+z/7v/x
//H/7//v/+//7//x//T/9f/1//X/9f/1//j/9P/0//X/8f/y//T/+v8AAAAAAgAEAAYA
AwAFAAYACAALAAwADwAPABMAFwAbABwAHAAfABoAFwAZABwAHgAgACQAJQAmACoALgAt
ACoAKAAoACcAJAAjACIAHwAeACEAIQAeABoAGgASAA0ACAAEAAsADgANABAADAAHAAQA
AwD///z/+P/5//r/+v/3//X/+/8BAP7/+v/6///////9//n/+v/7//z/+f/4//T/8P/z
//b/+f/4//v//f8AAAEAAAD+//3//P/8//v/+//6//7/+f/7/wAA//////7/+v/6////
AQABAP//////////AAABAAMABAD+//z/+P/y//f/+v8AAAYABAABAP///P/9//z/+P/6
//z//P/4//j/+//8////BAADAAAA+//4//X/9f/0//T/+v/9////AgD///3//P/7//r/
+//6//n/9//y//L/8//5//f/9//6//3//f/+//7/+f/3//b/9P/s/+j/7P/y//b/+v/+
//v/+f/3//T/+P8BAAcADAALAAkABgACAAQABQAGAAoAEgATABMAGgAZABUAEwASABcA
HAAjACcAIwAcABoAGAAaABoAGQAYABoAGgAaABwAGQAWABMAEAAQAA4ADQALAAMA/P/3
//P/8P/u/+3/6f/r/+//7//u/+z/7f/t/+z/7v/u/+3/7P/r/+v/6v/p/+z/6//s/+7/
7v/t/+b/5f/p/+v/7f/w//b/8//2//L/5//l/+X/6f/t//D/9P/9/wwAGAAgADgAYwB+
AH4AfwCIAIYAgQBvAD4ACwDw/9//y//B/8X/1f/l//H/9f/0//f/8//t/+b/5v/n/+b/
5f/o/+n/6v/w/+7/7v/u/+7/7P/u/+v/7//1//D/6//r/+r/7P/t/+7/6//t/+r/6f/p
/+f/5//n//H/9f/4//z/9//w/+r/5P/o/+v/7v/y/+//7v/u/+3/7f/t/+z/7P/y//P/
9P/1//b/9P/1//n/9//6//7////6//f/9P/x//H/9P/1//X/+f/7//3/AgACAAQABwAF
AAIAAAACAAQABAAGAAgACgAMABEAFQAaABoAGgAcABsAHAAfACIAIgAlACsAKQApACoA
LAAtAC4ALAArACoALAAxADEALwAuADAAMQAwADEALQAnACMAIwAmACQAIQAiABoAFQAQ
AAwADAAMAAgACAAIAAcACAALAAsACgAIAAsADQAOAAwACwAHAAcA/v/0//f///8CAAMA
AAACAAQABgAGAAYAAwAAAAMABgAJAAgABAABAP//+////wIABgAKAAcABQAEAAIABQD/
/wAABAADAAMAAgD+////AwAEAAMABwAJAAsADQALAAkACAAGAAcACgALAAoACAAGAAcA
CAAGAAMAAQD+/wAAAAD9/wAABQAGAAMABAAGAAQABAAGAAgACAAGAAYAAQD///z/+v8B
AAMABAAGAAQAAwADAAMAAwAFAAUABQABAPr/+P/3//3/+//7//7//P/7//v/+v/6//3/
AQAEAAAAAAAAAAMAAgAFAAQAAQD+//z//P/9/wAABwAKAAwADwAQAA8AEwASABEAEQAS
ABgAFwAYABwAGQAaAB0AHgAkACoAKQApACQAIgAgACAAHwAcABkAFwAZABgAFQAVABkA
GgAbABwAGwAGAPj/9v/4//r/+v/6//r/+P/2//T/8v/2//j/+v/8//n/+P/3//b/8v/w
/+7/7P/v//L/9f/4//T/8v/w/+7/8P/w//D/8P/t/+z/6//q/+v/7P/t/+7/8P/w//D/
8P/2/w==
         </WaveFormData>
      </LeadData>
      <LeadData>
         <LeadByteCountTotal>10000</LeadByteCountTotal>
         <LeadTimeOffset>0</LeadTimeOffset>
         <LeadSampleCountTotal>5000</LeadSampleCountTotal>
         <LeadAmplitudeUnitsPerBit>4.88</LeadAmplitudeUnitsPerBit>
         <LeadAmplitudeUnits>��V</LeadAmplitudeUnits>
         <LeadHighLimit>2147483647</LeadHighLimit>
         <LeadLowLimit>268435456</LeadLowLimit>
         <LeadID>V1</LeadID>
         <LeadOffsetFirstSample>0</LeadOffsetFirstSample>
         <FirstSampleBaseline>0</FirstSampleBaseline>
         <LeadSampleSize>2</LeadSampleSize>
         <LeadOff>FALSE</LeadOff>
         <BaselineSway>FALSE</BaselineSway>
         <ExcessiveACNoise>FALSE</ExcessiveACNoise>
         <MuscleNoise>TRUE</MuscleNoise>
         <LeadDataCRC32>3559045151</LeadDataCRC32>
         <WaveFormData>
CgAKAAoACgANAA4ADwAQAA4ADgAOAA4ADwAQABEAEgAUABQAFAAUABQAFAAUABQAFgAY
ABoAHAAYABYAFAASABQAFgAYABoAHQAeAB8AIAAdABwAGwAaAB0AIAAjACYAJAAkACQA
JAAlACYAJwAoACgAKAAoACgAJgAmACYAJgAnACgAKQAqACcAJAAhAB4AHgAeAB4AHgAd
ABwAGwAaABYAFAASABAAEgASABIAEgAQAA4ADAAKAAwADAAMAAwACgAKAAoACgAIAAYA
BAACAAMABAAFAAYAAwACAAEAAAABAAIAAwAEAAYABgAGAAYABAACAAAA/v8BAAIAAwAE
AAMAAgABAAAAAgACAAIAAgAEAAQABAAEAAEAAAD///7/AQACAAMABAADAAIAAQAAAAAA
AAAAAAAAAwAEAAUABgADAAIAAQAAAAMABAAFAAYABAACAAAA/v8BAAIAAwAEAAUABgAH
AAgABQAEAAMAAgAFAAYABwAIAAQAAgAAAP7/AQACAAMABAAGAAYABgAGAAMAAAD9//r/
/v8AAAIABAADAAIAAQAAAP7//v/+//7/AAACAAQABgACAAAA/v/8////AAABAAIAAQAA
AP///v8AAAAAAAAAAAEABAAFAAgABgACAAAA/v8BAAMABQAHAAYABAACAP//AgD/////
/f/+//z//P/6//X/8v/x/+v/6//t/+7/8P/u//D/7//u/+//7//u/+7/7//y//b/+P/2
//X/9//3//n//P/+/wIAAgADAAIAAQAAAP7/+f/2//j/+//9/////v/9//z/+//+/wAA
AgAFAAEAAAAAAP7//f/9//v/+v/8////AgAFAPv//P/6//v/AQAHAAcA///t/9L/qv9/
/2j/Zv9e/0z/N/8j/wz/+/72/v7+Bv8J/x//Uf+E/6f/vv/L/9H/2v/o//f/AQAGAAcA
BgAGAAUAAwAFAAYABgAKAAwADgAQAA4ADwANAAkACQAKAAoACwAMAA0ADgAQABAADwAO
AA0ADwARABMAFQAVABIADwANAA4ADwAQABEAEQARABIAEwAQAA8ADgANAA8AEAASABYA
FgAXABQAEwAVABUAFQAVABcAGQAdACAAHQAbABgAFQAXABoAIAAlACMAJAAiACAAIgAi
ACIAIgAjACYAKAArACkAJwAlACUAKQAsAC0AMAAvAC8AMAAwADIAMQAwAC4ALgAvADIA
MwAvAC4ALAAoACgAKAAoACoAKAAmACQAIQAcABwAHAAaABkAGAAYABgAEwARAA0ACwAM
AA8AEQAQAAwACwAJAAYACAAGAAYABwALAAcACQAJAAgABwAFAAQABgAFAAUAAwACAAQA
AwAAAAIAAgADAAMAAwADAAMABwAFAAMA///8////AQACAAQAAgADAAQAAQD/////////
/wIAAgADAAYAAwABAAAA/v8BAAIAAwADAAEAAgAEAAUABQADAAIAAgADAAQABQAHAAQA
AQD+//v//f8AAAMABgADAAMAAwACAAIAAgAEAAIABAAGAAgACQAGAAMAAAD9/wAAAgAF
AAcABQAEAAYABQACAAIAAgAAAP//AAACAAQAAwAAAPz/+f/8/wAAAAAHAAQAAwAEAAMA
AQAAAP///v/9/wAAAgAFAAMAAgABAAAAAgAHAAgABwAGAAUABAABAAIAAQACAAYABAAE
AAQAAgABAAAA//8EAAYACAAJAAcAAwACAP///v/8//z/+v/5//j/+f/1//L/8f/v/+7/
8f/0//T/9P/x//H/8P/w//D/8v/1//b/+f/5//z//f/7//z//P/+/wEAAwADAAMAAwAC
AP7//P/6//v/+//7/wEAAwAFAAcAAgAAAP7//f/+/wAAAwAEAAMAAwABAAAA////////
//8BAAQACAAHAAUABQABAPn/5//O/6j/f/9o/17/Tv80/xn/Cf8A//n+9P78/gb/D/8n
/1P/fv+Z/7T/y//b/+r/+v///wEABAAEAAQABQAFAAcACwAOABAADwAOAA0ADAAOABEA
EQAPABAAEgATABUAEwARAA8ADgARABMAFQAXABUAFQAVABUAFgAWABYAFwAXABcAFwAX
ABUAFQAWABcAGgAbABwAHQAcABoAGQAaAB0AHwAdAB0AHwAfAB8AHwAcABsAHAAcACAA
IwAlACcAIgAgACEAIQAiACYAJwAoACoAKgAqACoAKQAqACoAKwAtAC8AMQA1ADUANAAx
ADAAMgAzADUANgA4ADcANgA0ADIAMQAyADEAMwA0ADQAMgAtACoAJwAmACcAJgAlACMA
IAAgACAAHgAaABgAFwAWABYAFwAWABcAFAATABEADAAOAA8ADwAOABAADgAOAA8ADwAJ
AAkABwAJAAsADAAOAAsACQAIAAUABwAKAAoACAAJAAgACAAHAAYABQAEAAcACAAJAAgA
CAAGAAUAAwACAAUABwAJAAcACQAJAAkACQAHAAYABgAIAAsACwAMAAwACgAIAAYAAwAF
AAYACAAJAAoACQAJAAoABwAGAAUABQAIAAkACgALAAkACAAHAAYABAAFAAYABgAHAAgA
CwAKAAkACAAHAAUABwAHAAcABwAFAAQABAADAAQABAAHAAcABwAIAAkACAAGAAYABwAI
AAoACgAJAAkABQAEAP//AQABAAEAAwADAAUABgAHAAgAAgACAAEAAQAKAAgABgAGAAMA
AgABAAAA//8CAAMABgAGAAQABAAEAAMAAwADAAMACAAKAAwADQALAAcABgADAAIAAAAA
AP7/+v/4//j/8//x//H/8P/w//T/+P/5//r/9//1//L/8P/w//L/9f/2//n/+f/8//3/
+//8//z//v8CAAUABgAHAAQAAgD9//r//f///wAAAQADAAMAAwADAAAAAAAAAAEAAwAE
AAYABgADAAMAAQAAAAEAAwAFAAcACwAGAAIAAQD//wEAAwADAP//9v/i/8P/pP+Q/4b/
eP9j/0f/Mv8r/yj/Jv8o/yX/Kf9D/3L/o//K/+P/7//0//b/8//1//z/AwAGAAoADQAL
AA0ADgAOAAwACgAIAAYACgAPABEAEQAOAA4ADQANAAsACwALAAwAEAARABIAEwAPAA8A
DwAPABIAEgASABMAEgARABAADwANAA0ADgAPABEAEQARABEAEAAOAA0ADgASABUAFAAV
ABQAEwASABEAEQARABMAFAASABMAEwATAA8ADgAQABEAFAAYABkAGgAZABgAFwAWABgA
GgAbAB0AGwAbABsAHQAcABwAGgAaAB0AHwAiACQAIQAdABkAFAAUABUAGAAZABkAGgAa
ABgAEQAOAAsACgANAA4ADwAPAAoACAAGAAIAAQACAAQABgAFAAUAAwADAAAA///9//j/
+////wIABAABAP7//f/9/wIA//8CAAMAAgABAP///v/8//n/9//z//X/+v/8//z//f/8
//z/+//7//v/+//////////9//z/+f/5//j/+P/6//3/AAD///3/+//5//f/+f/4//j/
+v/7//v//P/8//v/+v/5//f/+P/6//3////+//v/+f/4//r/+v/6//v/+f/5//n/+f/2
//b/9v/2//f/+f/7//z/9//2//f/9P/3//j/+f/5//f/9//3//f/9P/y//H/7//w//L/
9//5//f/9v/1//L/8f/y//T/9v/2//b/9f/1//H/8P/r/+3/8f/z//f/+f/1//T/8//y
//D/8v/z//X/9v/0//D/7v/u/+7/7v/v//L/8//2//f/9P/z//L/8//z//P/8//2//j/
+v/7//j/8//x/+3/8P/w//L/8v/v/+z/6//l/+H/4f/g/+D/4//m/+b/5v/k/+P/4f/g
/+L/5v/r/+7/7f/t//D/8f/w//D/7//w//L/9f/2//f/+P/4//X/9P/0//X/9f/1//X/
9f/1//X/9v/2//b/9//4//r//f/+//n/9//z//D/8v/1//j/+/8BAPr/9v/1//f/9//1
//v//f/2/+j/2f/C/6L/jP+G/3//b/9a/0P/Mv8o/yT/I/8j/yH/MP9f/5T/uf/T/+L/
5v/r/+3/7v/0//j//f8BAAAAAQABAAAA/v/+//7//v8BAAUABgAFAAIAAgABAAEABAAF
AAYACAAHAAcABwAHAAMAAwADAAMACAAIAAgACQAIAAcABgAFAAYABwAJAAsACgAJAAgA
BwAGAAQAAwAEAAgACwAKAAsACgAJAAgABwAIAAkADAAOABAAEQARABEADgAMAA0ADQAQ
ABQAFQAWABQAEgAQAA4AEAAUABcAGwAaABkAGAAZABkAGAAVABQAGQAbAB4AIAAeABsA
GAAUABUAFwAbAB0AHAAcABsAGAAWABQAEgASABMAEgARAA8ACgAKAAoACAAGAAYABwAI
AAcABwAFAAUABQAFAAQAAAACAAUABwAIAAQAAAD+//3/AQD//wMABQADAAMAAgACAAAA
//////3/AAAEAAUABAACAAAA///9/////////wMABQAFAAMAAgABAAEAAAAAAAMABQAH
AAUAAgABAAAA//8DAAQABgAKAAgABQADAAAA/v/+//7//f8BAAQACAALAAkABQACAAAA
AQACAAMABQAFAAUABQAFAAMAAgABAAAAAgAFAAgACgAGAAQABAAAAAEAAgADAAMABQAF
AAUABQACAAIAAwADAAQABAAHAAcAAwACAAEA/v///wAAAgAEAAQABAADAAMAAAAAAPz/
//8CAAMABgAHAAQAAgAAAP7//P8AAAMABwAGAAQAAgACAAAAAAAAAAAA//8CAAMABgAE
AAAA/v/8/wAAAQACAAMABQAGAAcABwAGAAEA///7//7//v8AAAAA+//2//P/6//r/+v/
6v/q/+7/8v/z//T/8v/x/+//7v/v//L/9v/4//b/9f/3//f/+f/8//7/AgACAAMAAgAB
AAEAAAD8//r//v8BAAMABQADAAEA///9////AAABAAMAAQACAAQABAADAAMAAQAAAAMA
BQAHAAkABQACAPr/+f///wMACwARAAkA7v/S/7f/mv+E/37/dv9l/1P/PP8t/yL/Ev8O
/xX/G/8v/2D/k/+0/8v/3f/i/+T/7f/7/wQABwAIAAoACwAJAAkACAAGAAgACgAMAA4A
DwARABAADQANAA4ADgAPABEAEwAVABgAFQARAA0ACQALAA0ADwARABUAFgAXABkAFAAR
AA4ACwAMAA8AEwAXABYAFQAUABMAFAAUABUAGAAYABkAFgAVABUAFQAVABUAFwAZAB0A
IAAcABsAGQAXABcAGAAcAB8AHgAgAB8AHgAeAB4AHgAeACAAJAAnACsAKAAnACYAJwAp
ACoAKQAqACwALQAvADAALgArACgAJAAnACkALQAvACwALAArACgAJwAmACUAJgAkACIA
IAAdABoAGgAaABgAFwAYABoAHAAWABMADgALAA0ADwAQAA4ADgAPAA8ADgAMAAgABgAF
AAoABwAKAAsACAAHAAUABAAHAAcACAAHAAUACAAIAAYAAgAAAP///f8CAAUACAAPAAsA
CQAFAAIAAwADAAIAAgABAAMABQADAAIAAQAAAP//AgACAAMABgACAP///f/6//3/AAAD
AAUAAwAEAAYABwAFAAMAAgACAAUABgAHAAkABwAFAAMAAQACAAIAAgACAAMABQAHAAgA
BAACAAIA/v8BAAQABwAJAAcABQADAAEAAgACAAMAAwAEAAQABwAHAAQAAgAAAPz//f8A
AAQACAAGAAQAAQD//wAAAgAAAAUAAgABAAIAAQAAAAAAAAAAAAAAAAACAAAAAAAAAAAA
/P/+//7/AAAEAAIAAgACAAMAAwADAAMABQAGAAcABwAGAAEA///7//j/9v/2//T/9P/y
//L/7f/r/+v/6v/q/+7/8v/z//T/8f/x//D/8P/v//D/8v/y//X/9//8////+//6//j/
+P/8////AAABAAAAAAD9//z//P/9//3//f8AAAEAAgADAP///v/9//3//v8AAAMABAAD
AAMAAQAAAP//////////BwAIAAAA+//9/wMAAwD3/+P/yv+o/4H/av9k/1j/OP8X/wn/
Bv8D/wL/Cv8Q/w//Kf9X/4T/o/+8/9H/3f/k//L/+//9//z/AQACAAQABQAGAAkACwAM
AAsACgAJAAgADAAPAA8ADQANAA4ADgAPAA4ADQAMAAwAEAARABIAEwAPAA8ADwAPABMA
FAAVABcAFQAVABUAFQARABEAEgATABUAFQAVABUAFAASABEAEgAWABkAGAAZABcAFwAX
ABcAFgAVABYAFgAaAB0AHwAhAB0AHAAeAB8AIAAkACUAJgAkACQAJAAkACQAJgAnACkA
KwAtAC8AMwAyADAALAAqAC0ALwAyADQAMgAxADAALgArACsALQAtADAAMgAzADIALQAq
ACcAJgAlACQAIwAhABwAHAAcABoAFQAUABQAFAAUABUAFAAVAA8ADQAKAAQABwAJAAoA
CgAJAAYABQAFAAkABQAHAAcACAAJAAkACgAIAAUAAwD//wAABAAFAAQAAQAAAAAA////
//////8DAAQABQAEAAQAAAD///3//P8AAAMABgAFAAQAAwACAAEA///+//7/AAABAAEA
AgACAP///v/9//v//P/+/wEAAwADAAEAAAAAAAAAAAAAAAEAAwADAAMAAwAAAP7//P/6
//3/AQAFAAgAAwACAAMAAAD9//z/+//5//v//f///wEA/f/8//z/+//8//7/AwAFAAMA
AgABAP7/+v/6//v//P///wAAAAABAP///v/5//v//v///wIAAwACAAAA/v/8//z//v/+
//7//v/+/wAAAAACAAEA/v/9//z///8BAAMABQADAAIAAQD//wEA//8AAP///P/6//r/
+P/1//L/8f/r/+z/7//x//T/8f/y//D/7v/u/+//7//w//H/9P/4//r/+P/3//n/+f/6
//z//f8AAP/////9//v//f/+//z//P/9////AAABAAEA///9//v//f/+////AQD+//7/
///+////AQABAAIAAgADAAQABQD5//r//v8BAAMABwANAAkA+f/e/7j/j/9w/2T/YP9Q
/zX/G/8M/wH/8v72/gT/Bf8P/z//dv+Z/7D/x//R/9r/6P/3////BgAHAAgACgALAAgA
CQAJAAgACwAMAA0ADgANAA8ADgALAA0ADgAOAA8AEgATABQAFgAUABEADgALAA0ADwAR
ABMAEwASABEAEQAUABUAFgAXABUAFQAWABcAFAATABIAEQATABQAFgAaABkAGQAVABMA
FAAVABYAFwAZABkAGwAcABgAFwAVABMAFgAYAB0AIQAgACIAIQAgACIAIgAiACIAJQAo
ACoALQAqACcAJAAjACcAKgArAC4ALgAtAC0ALAAsACsAKgAoACcAJwApACkAJgAmACUA
IgAgACAAIAAiAB8AHgAdABsAFgAWABYAFAATABIAEgASAA8ADQAJAAcACAALAA0ADAAL
AAsACgAIAAgABgAGAAcACgAHAAoACwAHAAUAAgAAAAQABQAHAAcABQAGAAQAAAAAAAAA
AQABAAMAAwADAAcABAADAAAA/v8AAAEAAQACAAIAAwAEAAEAAwADAAMAAwAEAAQABQAI
AAUAAwACAAAAAgAEAAYABwAEAAQABQAFAAUAAwACAAIABAAEAAQABQAEAAMAAgABAAQA
BgAIAAoACAAHAAYABAAAAAAAAgAAAAMABAAFAAUAAwABAP///f8AAAIABQAHAAQABAAH
AAcABQAEAAMAAAD//wAAAgAEAAMAAgAAAP//AgAEAAIABwAFAAMAAwABAP7/BAAGAAgA
BwAGAAUABAABAAIAAQACAAUABAAFAAYABAADAAIAAQAFAAYABwAHAAgABQAFAAMAAQD+
//3/+v/5//j/+f/1//D/7//t/+z/7f/w//D/8P/w//H/8f/y//D/8P/x//D/8v/z//f/
+f/5//r/+v/8//v//f/9//3///8AAP7//v/7//v/+v/5//3///8BAAMAAQAAAP/////+
//7////+////AQABAAIA/v/9//z/+////wIAAgADAAEA+//7//3/+//0/+7/4f/I/6j/
lP+M/3//Zf9G/zP/MP8u/yz/Lf8r/yv/Rv91/6L/x//h/+z/8P/1//f/+P/7//z//v//
/wAAAwAFAAYAAwACAAEAAAACAAUABQADAAUACAAKAA0ACQAHAAUABAAIAAkACgALAAcA
BQADAAEABgAGAAYABwAIAAkACgALAAcABQAEAAMABAAFAAYABwAFAAQABAAGAAUABwAF
AAUABgAHAAgACQAIAAcACAAIAAgACQAJAAkABQAEAAYABwAGAAgABwAGAAgACgAMAA4A
DAAMAAsACwANAA0ADQAPABAAEAAOAA4ADwAPABAAEAARABEAEQAQAA0ACwALAAkACgAM
AA0ADAAIAAYABAAEAAAA/v/8//n/9//4//n/+P/0//L/8f/w//P/9f/1//f/9P/z//H/
7P/u/+//7//u//H/8P/x//P/9P/v//D/7//w//H/8f/y//L/8f/x/+//7//y//L/8P/x
//D/8P/v/+3/6//p/+v/7v/x//L/9P/x/+//7P/q/+n/6//t/+v/7P/t/+7/7//t/+z/
7P/u//D/7//v/+7/7v/u/+7/7f/s/+z/7f/t//D/7//v//D/7v/s/+r/6f/r/+3/7//x
/+//7v/t/+z/6v/r/+z/7P/r/+z/7//u/+z/6v/o/+X/6f/r/+3/7//s/+z/7f/t/+r/
6P/p/+f/6v/s/+7/7v/o/+b/5f/k/+n/7P/u//H/8P/w/+z/7//t/+3/7//v//H/8v/z
//T/7v/q/+v/7P/t/+7/7f/w//H/9P/z//D/7//u//H/8//1//f/9//4//n/+f/4//P/
8f/t/+7/7v/w//D/6v/m/+T/3f/e/+H/4//m/+X/5v/k/+L/4//j/+L/4v/m/+r/7//y
//D/7f/t/+v/7v/y//X/+v/6//v/+v/5//r/+v/3//b/9//5//r/+//7//n/9//1//f/
+v/9/wEA/v/8//v/+P/5//n/9//2//n/+//9/////f/6//T/8//1//n///////X/6v/c
/8X/pv+S/47/iP93/13/Pv8n/yL/JP8i/yP/If8v/2D/l/+2/83/3//i/+L/6//3//7/
AQACAAQABQAAAP///f/6//7/AAACAAQABAAHAAcABQAEAAQAAwADAAQABQAGAAgABgAF
AAQAAwAEAAUABgAHAAoACgAKAAsACQAJAAkACQAKAAsADQAPAAsACQAHAAUABwAIAAoA
DgAOAA8ADAALAAsACwALAAsADAANABAAEgAQAA8ADQALAAwADgATABcAFAAWABUAFAAS
ABIAEgASABYAGgAdACEAHAAZABYAFQAaABwAHAAeAB0AHQAeAB4AHQAbABkAFgAYABkA
HAAdABkAGAAWABIAEwAUABUAGAAUABIAEAANAAgACAAIAAYABQAGAAgACgAGAAUAAgAB
AAIABQAHAAYABAAFAAUABAACAAAAAAABAAYAAwAGAAcABQADAAAA/v8AAAEAAwADAAEA
BAAEAAIA///+//7//f/+////AAAFAAQAAwAAAP7///8BAAIABAADAAMAAwD//wEAAQAB
AAEABAAEAAUACAAFAAMAAgAAAAEAAgADAAMAAwAEAAYABwAHAAUABAAEAAYABgAGAAcA
BQADAAEA//8CAAQABgAIAAYABwAIAAgABAACAAIA/v8AAAIABAAFAAIAAQAAAP//AAAC
AAUABwADAAIABAADAAIAAgACAAAA//8AAAIABAADAAIAAAD//wAAAgAAAAUAAwADAAUA
BQD+/wAABgAEAAIAAgACAAIAAgD//wAA//8AAAUABAAFAAYABAADAAIAAQAFAAYABwAH
AAgABQAFAAMA///8//v/+P/3//b/9//z//D/7//t/+z/6//u/+7/7v/u/+//7//w/+7/
8P/z//T/9v/3//v//f/8//z/+//8////AQABAAEABAAEAAEAAAD//////v/9/wEAAQAB
AAEA/v/+//7///8BAAIABAAEAAUABQADAAIAAQABAAEAAQALAAoACAAHAAUAAQADAAUA
///w/+T/z/+o/5D/iP9+/2v/T/80/yX/IP8g/yL/I/8h/y3/VP+F/6r/x//d/+r/7v/1
/wEABgAIAAgACQAJAAwADwARABIADwAOAA0ADAAQABMAEwARABMAFAAUABUAFAATABIA
EgAUABUAFgAXABQAEwASABEAFAAUABQAFQAXABcAFwAXABQAEwATABMAFgAXABgAGQAX
ABYAFgAYABoAHQAcAB0AHQAdAB0AHQAbABkAGQAYABsAHQAeAB8AHQAcAB4AHwAhACQA
JAAkACQAJAAkACQAIwAkACQAJQAmACcAKAArACkAKAAlACQAKQArAC4AMAAwAC8ALgAs
ACoAKQAqACkAKwAsACwAKgAkACIAIAAgACEAIAAfAB0AHAAcABwAGgAWABQAEwASABQA
FQAUABUAEAAPAA0ACAAIAAkACQAIAAsACgALAA0ADAAHAAgABwAIAAkACQAKAAkABwAG
AAMABAAIAAkACAAFAAQABAADAAIAAQAAAAMABAAFAAQABAABAAEAAAAAAAEAAwAFAAMA
BAAFAAYABwAFAAIAAAAAAAIAAwAFAAYABQAEAAMAAQD//wAAAgADAAUABQAGAAgABAAC
AAAA//8CAAMABAAFAAIAAgACAAIAAAABAAIAAgACAAIABAACAAAAAAAAAP//AgADAAQA
BQADAAIAAgABAAAAAAADAAMAAwAEAAUABAD///7//v/+/wIABAAFAAcABAACAPz//f//
////AQABAAEAAgADAAQA/f/+//7///8EAAQABAAEAAQABAD//wAA//8AAAQAAgACAAIA
BQAFAAUABQAJAAoACwALAAkABQAEAAEA/f/4//X/8P/x//L/9f/z//D/7//t/+z/7f/w
//D/8P/x//H/8P/w/+7/8P/z//T/9//3//r/+//7//z//P/+//7////+//3///8AAP7/
/v/8//3//f/9/wEAAQABAAEA///+//3//f///wAAAgACAAQABQAEAAQAAgABAAAA///9
//7/AAABAAEAAwAFAPv/5f/U/7z/lf94/3D/Zv9Q/zH/F/8K/wP/AP8I/xL/Ff8f/0f/
dv+X/7D/yf/Z/+b/9v8DAAUAAgABAAAAAAD//wIABwALAA4ACwAKAAkACAAIAAsACwAJ
AAwADgAPABEADgANAAwADAAPABEAEwAVABEAEQARABEAEQAQAA8ADwARABMAFQAXABIA
EQARABEAFAAVABYAFwAVABIAEAAQABMAFQATABMAFAAVABYAFwAWABUAFgAWABcAGQAa
ABsAGAAYABsAHQAbAB4AHgAeAB8AIAAhACIAIAAgAB8AHwAjACUAJwArACsAKgAnACYA
JgAnACkAKgArACsAKwAqACgAJwAoACcAKQAqACoAKAAiACAAHgAeAB0AHAAbABkAGQAa
ABsAGgAVABIAEAAOAA4ADwAOAA8ACwALAAoABgAFAAUABAACAAYABgAIAAsACQADAAMA
AQADAAMAAgACAAAA//////3//f8AAAAA/v8AAAAAAQABAP7//f/8////AAABAAAAAAD9
//3//P/8//7/AQAEAAMABQAFAAUABQADAAAA/v/+/wIAAwAFAAYAAwACAAEA/////wAA
AgADAAQAAwADAAQAAgAAAP7//f/+////AAABAP7//v/+//7//v///wAAAAD//wAAAwAC
AAAA/v/8//n/+//9////AQD9//z//P/7//r/+v/9//3///8AAAEAAAD7//r/+v/6//3/
/v/+////+//6//X/9//3//f/+f/5//v//P/9//7/9v/2//X/9f/2//r//v/8//z//P/8
//f/+P/3//j//P/8//7/AAD+//3//P/7//7/AAACAAMABAABAAEA///6//b/9P/w//D/
8P/y/+//7P/r/+n/6P/r/+7/7v/u/+//7//u/+7/6//s/+7/7v/y//P/9//5//f/9v/0
//T/9//5//n/+f/6//r/9//2//X/9f/0//P/9//5//v//f/6//j/9v/1//b/+P/7//z/
+f/5//f/9v/2//f/+P/5//3//P/8//v/+f/3//X/6//b/8b/pv9//2T/Wv9M/zL/F/8D
//T+6/7q/vL++v7//hX/Qf9w/4//pv+9/8//2v/q//X/9f/2//b/9v/3//f/+f/7//z/
/P/8//z//P/8/wAAAwADAAEAAQACAAIAAwABAAEAAQACAAYABwAIAAkABQADAAEA//8E
AAQABAAFAAgACQAKAAsABwAFAAQAAwAFAAcACQALAAoACAAHAAgABwAJAAcABwAKAAsA
DAANAAsACwANAA4ADwARABIAEwAQAA4ADwAPABAAFAAVABYAFwAYABkAGgAZABoAGgAb
ABwAHQAeACEAIQAgAB0AHAAhACMAJgAoACYAJQAkACIAIAAfACAAHwAgACIAIwAiAB4A
HAAaABoAGQAYABcAFQAUABQAFAASAAwACgAJAAgACAAJAAgACQAGAAUAAwD+//7/////
//7//P/6//r/+//7//f/+f/5//v//f/+/wAA/f/7//r/9//5//z//P/6//r/+v/7//v/
+P/3//b/+f/8//3//P/8//r/+f/3//b/9f/3//n/9//6//v//P/9//z/+v/5//r/+//7
//z//P/5//j/9//1//f/+P/6//v//P/7//v//P/5//j/9//3//n/+//9////+v/4//b/
9P/0//X/9v/2//T/9P/2//T/9P/0//T/8//2//f/+P/5//X/9P/0//P/8P/w//P/8//z
//T/9f/0//L/8v/z//T/+P/4//f/9//0//L/7P/t/+3/7f/v/+//8P/w//D/8P/s/+7/
7//x//L/8v/y//L/7f/r/+r/6P/q/+3/8f/u/+//8f/y//L/7//v//D/8v/z//L/8v/y
/+//7P/p/+X/4f/h/+H/4v/g/9//2//Z/9j/1//X/9n/2v/b/9z/3f/a/9j/1//V/9r/
3v/i/+b/6f/l/+H/3//e/9//4P/h/+L/5f/m/+f/6P/m/+T/4v/g/+L/5P/m/+j/5f/k
/+P/4v/k/+T/5P/k/+X/5v/n/+j/5v/k/+L/4P/j/+T/5f/m/+T/5P/k/+T/2//S/8n/
wP+w/w==
         </WaveFormData>
      </LeadData>
      <LeadData>
         <LeadByteCountTotal>10000</LeadByteCountTotal>
         <LeadTimeOffset>0</LeadTimeOffset>
         <LeadSampleCountTotal>5000</LeadSampleCountTotal>
         <LeadAmplitudeUnitsPerBit>4.88</LeadAmplitudeUnitsPerBit>
         <LeadAmplitudeUnits>��V</LeadAmplitudeUnits>
         <LeadHighLimit>2147483647</LeadHighLimit>
         <LeadLowLimit>268435456</LeadLowLimit>
         <LeadID>V2</LeadID>
         <LeadOffsetFirstSample>0</LeadOffsetFirstSample>
         <FirstSampleBaseline>0</FirstSampleBaseline>
         <LeadSampleSize>2</LeadSampleSize>
         <LeadOff>FALSE</LeadOff>
         <BaselineSway>FALSE</BaselineSway>
         <ExcessiveACNoise>FALSE</ExcessiveACNoise>
         <MuscleNoise>TRUE</MuscleNoise>
         <LeadDataCRC32>1916355749</LeadDataCRC32>
         <WaveFormData>
9v/2//b/9v/6//z//v8AAP///v/9//z//f/+////AAAAAAAAAAAAAAIAAgACAAIABAAG
AAgACgAGAAQAAgAAAAQABgAIAAoADQAOAA8AEAAOAA4ADgAOABMAFgAZABwAHgAeAB4A
HgAhACIAIwAkACcAKAApACoALAAsACwALAAwADIANAA2ADQAMgAwAC4ALgAuAC4ALgAt
ACwAKwAqACYAJAAiACAAHgAeAB4AHgAaABgAFgAUABMAEgARABAADQAMAAsACgAHAAQA
AQD+////AAABAAIA/v/8//r/+P/6//r/+v/6//z//P/8//z/+v/4//b/9P/3//j/+f/6
//j/9v/0//L/9P/0//T/9P/3//j/+f/6//f/9v/1//T/9f/2//f/+P/3//b/9f/0//b/
9v/2//b/9//4//n/+v/3//b/9f/0//X/9v/3//j/9//2//X/9P/1//b/9//4//v//P/9
//7/+//6//n/+P/7//z//f/+//z/+v/4//b/+f/6//v//P/8//z//P/8//j/9v/0//L/
9v/4//r//P/5//j/9//2//T/9P/0//T/9//4//n/+v/2//T/8v/w//L/9P/2//j/9f/0
//P/8v/0//T/9P/0//T/9f/3//r/+P/2//T/8v/0//f/+f/7//n/9//3//X/9f/0//P/
9P/1//b/9//5//f/9v/1//P/9f/3//z//////wAA/v/7//r/+P/4//X/+P/6//7/AQD/
//7//f/7//v/+f/3//f/9f/2//b/9v/0//H/7P/o/+z/7//x//P/8v/w/+7/7P/u//D/
8v/1//H/8f/v/+//8f/v/+3/6//u/+//8f/z/+v/6//t//D/+/8HAA0ACgABAPn/+/8L
ACsAUQBsAIYAogCtAJwAgABeACwA5v+Y/2H/V/9o/3n/iP+X/6n/u//R/9//6f/x//P/
8v/z//P/8P/v/+//7v/w//L/9P/2//b/+P/0//L/9P/0//X/9f/3//X/9//5//j/9//3
//b/+f/6//z///////z/9v/1//n/+v/6//v/+//8//7/AAD8//z/+v/3//j/+v/8/wEA
AQAAAP///v///////v/+/wAAAgAFAAkABQAFAAQAAgADAAYACgAPAA0ADwANAAsADAAN
AA8AEAAUABcAGgAdABsAFwAYABgAHgAgACMAKQAnACkAKQAnACgAKQAqACsALQAwADIA
NgA0ADIAMAAtAC8ALgAuAC8ALQArACsAKAAlACQAIQAfAB4AHwAeAB4AHAAXABMAEQAR
ABIAEAASAA4ACwAJAAQABgAEAAIAAQACAAAAAAABAAAA/f/7//n/+//6//r/+//5//j/
+v/1//X/9v/2//X/9//4//r//P/6//f/9P/w//T/9f/3//v/+//5//f/8//z//P/8//z
//T/9f/2//r/9//0//L/8f/z//T/9f/2//b/+P/3//b/+//4//b/9v/3//j/+//+//n/
9v/z/+//8f/0//f//P/7//z/+//5//f/9//4//n/+v/9//7/AgD7//n/9//1//f/+P/6
//v/+P/5//r/9//5//n/+P/2//j/+f/6//r/9v/0//L/8P/0//T/9f/6//j/+P/4//f/
9f/0//T/8f/y//T/9//4//f/9f/z//L/9P/6//z/+f/4//f/9v/0//P/8//0//X/9v/3
//j/9f/1//T/8//3//f/+f/5//r/+P/2//b/9P/0//T/9f/3//j/+f/5//X/9f/4//n/
+//+//7//f/8//r/+v/3//X/9v/5//v//v/+//7//f/5//X/8f/v//D/8v/z//T/8v/x
/+7/7P/q/+v/6//r//D/8v/0//b/8P/u/+z/6//t/+//7//x//P/8f/v/+3/6//r/+z/
7f/t//H/9f/4//v///8DAAAA+f/7/wkAHwA7AFcAbgCGAJgAnwCaAIYAXgAiANj/kP9d
/0//WP9n/3r/lf+x/8n/3f/l/+X/6//u/+z/7P/r/+z/7f/v//D/7v/u/+7/7v/u//L/
8P/w//P/9P/2//f/9f/x//H/8f/y//P/9f/2//f/9v/2//f/+P/4//X/9//6//r/+f/5
//b/9v/3//j/+f/8//3//f/6//r/+v/9/wAAAAAAAAAAAwADAAIAAgABAAAAAAABAAMA
BwAKAAwABwAGAAYABwALAA8ADwAPABEAEQASABIAEgATABQAFQAZABkAHgAiACMAIgAi
ACUAIwAnACkAKQArACsAKwArACsALAAsAC4AMQAyADMAMwAwACwAKQAnACgAJwAoACYA
JQAkACEAHwAcABsAGAAWABkAFwAWABcAEwAQAAoACAAJAAkACgAIAAoACAAGAAUAAQD+
//3//f8BAAEAAgADAP///P/6//n/+P/4//v/9//3//j/+P/3//b/9v/3//j/+f/5//n/
+P/3//X/9P/1//n/+f/5//f/+P/5//r/+//6//n/+P/6//3//P/8//3/+f/4//f/9v/3
//r/+v/6//7//P/7//z/+//6//v//P/9//7///////z//P/8//7//v8AAAAA///+////
AQADAP7////+/wAA/v///wAAAQD+//z/+//5//r//f8AAP//AAABAAEAAAD9//3//f/8
////AAABAAIA/v/6//f/+P/5//r/+//7//z//P/9//v/+f/4//j/9v/+/////P/8//n/
+P/3//b/9v/3//n//P/7//r/+f/4//b/9//3//f/+//9/wEAAwACAAAA/v/+//z//P/8
//3//P/8//z/+//5//n//P/9/wIABgAHAAcABAAAAP7/+f/7//z///8BAAIAAgACAAEA
/P/5//b/9f/2//j/+f/6//f/9f/x/+7/8f/z//T/9f/2//b/9v/2//L/8v/y//P/8//1
//X/9//2//P/8P/t/+//8f/0//f//f/3//P/8v/z//n/AQAGAAUA/f/9/wcAGQAxAEgA
WgBsAHMAbABaADwAEgDc/5b/T/8x/0L/Y/98/5H/p/+9/8v/0//b/+X/7P/u//L/9f/1
//X/9v/2//P/8v/x//D/9v/8//z//v/8//r/+f/3//n/9//5//v//v///wEAAgD+//z/
+//7////AAD+/wEAAQAAAP7//f/+//7///8AAAAAAgACAAEA///+//3///8FAAYABwAI
AAcABwAGAAYABgAGAAcACQAIAAkACQAIAAYABgAHAAkADgATABQAFQAUABMAEwASABYA
GQAcAB8AHwAdACAAIgAkACQAJQApACoALwAyADMAMgAxADAALwAyADQANQA4ADgAOAA4
ADcAMwAwAC4ALQAvAC8AMQAwAC4ALAAoACUAJAAlACQAJAAiAB8AHQAdABcAFAAOAAwA
DwAPABAADgALAAgABQADAAUABAAFAAcABgADAAEA///8//j/9f/z//b/+P/9//v/+v/6
//n/9//1//b/+P/6//r/+f/4//b/9v/1//X/9//7//v/+//5//f/9f/z//H/8v/z//T/
+P/5//j/+P/5//b/9v/2//b/+f/8//z//P/+//r/9//2//f/+P/7//7//v/+//7//f/4
//j/+P/6//3/AAABAAEA/f/7//r/+f/6//3//v8CAP3//f/9//3/+//4//b/8//1//n/
/f/9//z/+//5//b/9//5//v//P/6//r/+v/6//b/8v/v//D/9f/4//v//f/7//j/9v/x
//P/9P/2//b/+P/1//L/8P/w//D/8P/w//H/8//2//T/9P/0//T/8v/z//P/8//4//n/
/P/9//n/9v/z//L/9v/4//r//f/7//r/+f/3//T/8//1//X/+v/+///////7//j/9//z
//b/+P/8///////+//3/+//4//X/8v/x//L/9P/1//b/9P/z//D/7v/u/+//7//v//D/
8P/w//D/7v/u/+7/7//w//P/9P/3//X/8f/t/+n/6//t//D/8//3//H/6//s/+//8f/z
//7/BQD//+//6f/t//n/DAAkADoATQBaAFYAPgAcAPj/yv+R/03/JP81/17/d/+H/5n/
q/+9/83/2f/j/+b/6//v/+//7//w//D/7//u/+3/7P/x//b/9f/2//X/9P/0//P/9P/z
//b/+f/3//f/+P/4//X/9P/0//X/+f/6//j/+//7//r/+P/3//f/+P/6//z/+v/8//z/
+//5//j/9//5//3//v///wAA//////7//v8AAAAAAQADAAUABwAIAAgABAACAAEAAQAF
AAsADQAPAA0ACwAKAAgADQARABUAGQAZABcAGgAcAB0AHAAcAB8AIAAlACgAKQAnACcA
JwAnACsALgAwADQAMgAyADIAMQAwAC4ALQAtAC8ALQAtACoAJwAmACMAIQAgACEAIAAg
AB4AGwAZABkAFAASAA0ADAANAA0ADgAMAAoABgACAP/////+////AQABAP///v/9//v/
+P/2//X/9//4//z/+f/2//b/9f/z//P/9P/2//j/+v/5//j/9v/0//P/8//1//n/+f/5
//f/9v/1//T/8//1//f/+f/+//r/9v/z//H/8v/y//L/8v/2//r/+//8//3/+P/0//L/
9f/2//n//P/6//r/+v/5//X/9P/z//T/+P/8//7////7//n/+P/3//f/+f/5//z/+//7
//v/+//5//j/+P/3//n/+//9//v/+v/5//f/9P/1//f/+f/6//j/+P/4//j/9f/y//D/
8v/0//b/+P/5//b/9P/z/+//8v/0//f/+P/4//f/9P/0//L/8v/y//L/8v/z//X/+P/2
//T/8v/w//P/9f/2//f/+f/5//v/+//5//b/8//y//T/9v/4//v/+f/2//P/7//u/+//
8//1//j//P/9//3/+//4//f/8//2//j//P////7//P/6//f/9v/1//T/9f/0//T/8//y
//H/7//r/+j/6//v//L/9f/z//D/7f/q/+v/7P/t/+//7//x//H/8//y/+//7P/p/+z/
7f/v//H/7f/r/+f/6P/v//f/AQAMAAkA8//n//P/CQAlAEQAWgB0AI0AlgCGAGoAQAAI
AMb/e/9L/07/Y/90/4X/l/+l/7X/y//d/+X/6//s/+//8f/v/+3/7P/q/+z/7v/w//L/
8//2//P/8v/y//L/8//z//f/9//7////+f/1//L/7v/x//L/9P/3//v//P/6//3/+//4
//T/8f/0//b/+f/8//v//P/7//n/+f/6//v///8AAAAAAAAAAP7//f/7//r//f8AAAQA
CQAGAAUAAwAAAAEAAgAEAAcABwALAAsACwALAAsADAAMABEAFQAZAB0AGwAXABgAGAAb
ABwAHgAjACMAJwApACkAKAAnACYAJQAoACwALwA0ADMAMgAxAC8AMAAuAC0ALQAtACsA
KwAoACcAJgAjACEAIgAjACIAIgAfABkAFAARABIAEgAPABAADwANAAwACAAFAAIA///9
/wAAAAACAAUAAwD///z/+f/6//r/+//9//v/+v/8//f/9P/0//P/8f/1//j//P8AAP7/
+//4//T/9f/1//b/+f/6//n/+P/1//P/8//z//P/9P/1//b/+v/4//T/8f/v//H/9P/3
//r/+f/8//z//P/8//j/9f/0//b/+P/8/wAA/v/8//r/9//3//j/+f/8//v//v//////
+f/3//b/9f/3//v//f8CAP3/+//5//f/+P/4//n/+f/7//3////9//r/+f/3//T/+P/7
//7/AAD8//r/+P/2//f/9v/2//r/+P/4//j/9//3//b/9v/z//n/+P/4//j/+P/4//j/
9v/1//X/9v/3//j/+f/6//r/+//7//v//f/9///////9//r/9//2//T/9P/0//X/+f/6
//v/+//4//f/+f/5//7/AgADAAMAAAD+//7/+//6//r//P/9/wEAAgADAAMA/f/3//H/
7f/v//L/9P/2//b/9f/y//D/8v/z//P/8//2//b/9v/2//H/8P/v/+//8P/z//T/9//3
//X/8//x//D/7//v/+//9//3//X/9P/7/wMACQAEAPn/+/8JAB0AOQBbAHIAggCQAJcA
kgCAAFwAJADY/4j/Wf9T/2L/c/+G/6H/uf/L/93/5//n/+f/7f/u//H/8//0//X/9//4
//b/9P/y//D/8//4//f/+P/4//j/+f/5//j/9f/2//f/+v/7//3//v/8//r/+f/5//3/
/v/8/////v/+//3//f/6//r/+//8//7/AAAAAP///P/8//z///8EAAQABAAEAAMAAwAC
AAIAAAAAAAEAAwAFAAkADAAOAAsACgAKAAsADgATABQAFQAUABMAEwASABIAFQAYABsA
HQAdACIAJgAmACQAIwAlACcAKwAtAC0ALwAvAC8ALwAvADAAMAAyADQANgA4ADkANQAy
ADAALwAtACsAKwAoACcAJgAjACEAHgAdABoAGAAcABsAGwAdABgAFAANAAoACwALAAwA
CgAIAAYABAADAAIAAAAAAAEAAgABAAEAAQD9//r/+P/3//v//P8AAP3/+//6//j/9f/1
//b/+P/6//v/+//7//r/+f/3//b/9//6//v//P/7//n/+f/5//n/+P/3//b/+P/5//j/
+P/5//f/9v/1//T/9//6//r/+v/9//r/+P/4//j/+P/6//z//v/+//7//f/5//j/9//4
//v/AAADAAUAAAD////////7//v/+f/6//n/+//9/////P/6//n/9//6//3/AAD///7/
/f/7//j/9v/3//j/+P/7//z//f/+//v/+P/2//j/+v/8//7///////7/+P/1//b/9//4
//n/+v/5//n/+v/8//v/+v/5//j//P///wEAAwABAP/////9//3//P/7//z//P/8//z/
/f/7//r/+f/3//r//f8DAAcABwAIAAYAAwAEAAIAAgD//wAAAgAGAAkACAAGAAQAAQAB
AP///f/9//v/+v/4//b/9//3//X/9P/3//n/+v/7//r/+P/2//T/9P/2//j/+//3//f/
9f/1//j/9//2//X/9v/3//n/+//t//H/9f/4////CQATABgAEQADAAUAFQAxAFEAbgCI
AJ4AqwCoAJIAbgBAAAIAtP9v/1n/Zv9z/4L/lf+r/7//1f/l/+//9//7//r/+//7//j/
9//3//b/9//4//n/+v/7//7/+//6//r/+v/7//v//f/9/wEABQACAP///f/6//3//v8A
AAMAAwACAP7///8DAAQABAAFAAQABAAFAAYAAwAEAAMAAQACAAQABgALAAwACgAIAAYA
CAAJAAkACgALAAwADgARAA4ADQALAAgACQAMABAAFQAUABcAFgAVABYAFwAZABoAHQAh
ACUAKQAnACMAJAAkACgAKgAtADMAMQAzADMAMQAzADMAMwAzADQANgA3ADoAOAA4ADgA
NwA3ADYANgA3ADYAMwAyAC4ALwAuACsAKQApACkAJwAmACMAHwAcABsAHAAcABkAGgAX
ABUAFAAQABIAEAAOAA0ADwAOAA8AEQAMAAcAAwD//wEAAgAEAAcABAACAAMA/f///wAA
AAD/////AAACAAQAAQD///3/+v/9//3//v8BAAAA///+//v//f/9//3//f8AAAEAAgAG
AAMAAAD+//3///8AAAEAAgABAAIAAAD+/wEA/v/8//z///8AAAMABgADAAIAAQD/////
AgAFAAoACQAKAAkABwADAAEAAAD/////AwAFAAoAAwABAP///f8BAAIABAAFAAQABQAG
AAMAAwADAAIAAAAAAAEAAgACAAEAAAD///7/AQAAAAAABAABAAAA///9//n//v8CAAQA
AwACAAEAAAD+//3//f/+/wAAAgAEAAYAAgABAP///f8AAAEABAAFAAUABAADAAQAAQAA
AP////8BAAIAAwADAAAA//8BAAEAAwAGAAYABQAFAAQABQADAAIAAgAEAAUABwAIAAkA
CQAEAAEA/v/9//z//P/7//r//f/9//v/+v/3//f/9v/1//n/+v/7//z/+P/4//j/+f/4
//n/+P/5//z/+//6//n/9//1//T/8//5//v/+//8//v/+f/9/wQABQD9//f/+/8HABMA
JgA8AEwAVQBWAEwAOgAgAPr/xv+B/z//Kv9F/2T/ff+X/6v/vf/P/9//5//u/+7/8P/x
//P/9f/4//r/9//2//X/9P/2//r/+P/4//r//P///wEA/f/5//n/+f/7//3/AAACAP7/
/P/7//v//v/+//v//f///wAAAAABAP3//P/8//z///8CAAMAAwACAAIAAgAFAAUABAAD
AAIABgAHAAcACAAHAAYABgAHAAcACQAKAAoACAAIAAkACwALAA8ADwAPABIAEwAVABYA
FgAXABgAGQAaABkAHQAgACIAIgAjACcAJgApACoAKQAtAC8AMQAzADEAMgAyADQANwA4
ADkAOQA2ADQAMwAzADIALwAuACoAKgAqACgAJwAiACEAHgAcAB0AGwAaABsAFwAUAA4A
DAAKAAkACQAGAAcABgAFAAUAAQD+//3//f/+//3//f/9//z/+v/5//n/+P/4//v/9//4
//j/9//1//L/8v/z//T/9//3//f/9v/z//H/8P/x//H/8f/x/+//8f/z//X/9//0//P/
8v/0//X/9P/0//X/8v/y//L/8v/y//T/8//y//j/9v/1//b/8//y//P/9P/1//b/9//3
//T/9P/0//b/9v/4//j/9//3//f/+P/5//P/8//x//L/8f/z//X/9//3//b/9v/1//P/
8//z/+//8f/z//T/9P/x/+//7f/q/+7/8P/y//T/9f/y//D/8v/w//D/8P/v//L/8v/z
//H/6//o/+r/6v/q/+r/7P/t/+//8v/v/+7/7f/s/+//8f/y//P/9P/z//T/8//w/+7/
7P/s/+//8P/x//P/8P/u/+z/6f/p/+v/8P/z//L/9P/z//H/7v/s/+z/6f/s//D/9v/7
//f/9P/x/+3/7f/t/+3/7//s/+z/6//q/+z/6//o/+b/6P/p/+n/6f/o/+b/5P/i/+X/
6P/r/+//6v/p/+b/5f/m/+X/5P/j/+X/5//q/+3/5//j/+H/4v/p//H/+f/6//P/5f/d
/+H/7f8DABwAMgBAAEkAQAAmAAoA7v/C/4r/S/8f/zD/W/9u/3v/kf+j/7P/xf/X/+P/
6v/q/+z/7f/p/+f/5v/k/+f/6v/t//D/8f/0//H/8P/v/+7/7v/t//D/7//y//X/8//x
//D/7v/w//D/8f/z//X/9P/w//H/8v/y//H/8f/y//T/9//6//f/9v/z/+//8v/0//b/
+//8//r/+P/2//n/+f/4//j/+f/6//z////8//3//f/8//z//v8BAAUABQAHAAUAAwAD
AAMABAAEAAgADQASABcAFAAPAA8ADgASABQAFwAdABwAHwAgAB8AHwAfAB8AHwAjACYA
KAAsACgAJgAkACEAIwAkACYAKQAmACMAIgAeABsAGgAXABUAFAAVABQAFAASAA0ACQAH
AAcACAAGAAgABQADAAIA/v/+//z/+v/5//r/+P/4//n/9v/z//H/7//y//L/8//1//X/
9P/2//H/7v/u/+3/6//s/+7/8f/0//P/8f/v/+z/7//v//D/8//y//H/8P/t/+v/6//r
/+v/7f/v//H/9v/0//D/7f/r/+3/7v/v//D/7//y//L/8v/1//L/8P/w//L/8v/0//b/
8//y//H/7//u//D/8v/2//b/+P/4//f/8v/x//H/8f/y//X/9v/6//X/8//x/+//8//0
//b/9//0//X/9v/z//X/9f/0//L/9P/1//b/9v/0//L/8P/u//H/8P/w//T/9P/0//T/
8//t/+7/8P/v//D/8P/w//D/8P/u/+3/7f/u//H/8v/z//T/8//z//L/8f/z//P/9f/1
//f/9v/1//b/8//y//H/8f/z//T/9f/1//L/8f/z//P/8//2//b/9f/1//T/9f/z//L/
8v/0//X/+f/6//v/+//3//P/7//t/+3/7v/u/+7/7//v/+3/7P/q/+v/6//r/+z/7P/s
/+z/6P/o/+j/6f/q/+3/7v/x/+//7f/r/+n/5//n/+j/6f/x//H/7f/u/+//8f/3//7/
/f/x/+//9/8FAB0APABQAGIAcwB4AG4AXABEABoA1v+H/0v/Pv9R/2j/e/+R/6f/uf/J
/9v/4//n/+b/5//n/+n/6//u//D/7f/s/+v/6v/u//L/8P/w//L/8v/z//P/8v/v//D/
8f/y//P/9f/2//T/8v/x//H/9P/0//H/8//0//T/8//z//D/8P/x//L/8//2//f/9//2
//b/9v/5//z//P/8//z//f/9//z//P/7//r/+v/7//7/AQADAAQAAQAAAAAAAQABAAUA
BQAFAAgACQALAAwACgALAAwADQAQAA8AEwAWABYAFAATABUAFwAdACEAIwAlACUAJQAl
ACQAJAAjACQAJQAmACcAJwAkACIAIQAhACMAIQAhAB4AHgAeABwAGwAWABUAEgAQABMA
EQAQABEADAAKAAUABAAEAAMAAwAAAAEAAAD/////+//4//f/9//4//f/9//3//X/8v/w
/+//8f/y//b/8//w//D/7//t/+z/7P/t/+7/8P/x//L/8v/v/+3/7P/t/+3/7f/t/+v/
7f/v//H/8//v/+3/6//s/+7/7v/v//H/7//u/+3/7P/t//D/8P/w//b/9P/z//T/8P/u
/+7/7v/x//L/8//z//D/8P/w//L/8v/0//T/8//x//H/8v/z/+//8f/x//T/8v/z//T/
9f/0//L/8f/v//H/8//1//P/9f/1//T/8v/v/+//7//u//L/9P/2//j/9f/w/+z/7P/t
/+7/7//v//L/8v/z//H/7v/u/+//7v/y//L/8v/y//L/8v/u/+3/7f/u/+//8P/x//L/
8v/z//P/8//1//X/9//3//b/9P/y//L/7v/s/+r/6f/t//D/8//1//L/8f/z//P/9f/4
//j/9//4//b/9v/z//H/8v/1//f/+v/6//r/+f/2//P/8P/v/+z/7P/r/+r/7f/t/+v/
6v/p/+n/6P/n/+n/6v/r/+z/6f/o/+f/5//n/+n/6f/r/+3/7f/t/+3/6//p/+j/5//l
/+f/7f/w//P/9//9//r/7//r//f/CQAnAEUAXgByAIgAkQCMAHoAXAAwAPL/pP9j/03/
VP9j/3L/if+l/73/1f/j/+X/5f/o/+b/5v/l/+j/6f/r/+z/6v/q/+r/6v/q/+7/7P/s
/+3/7v/w//H/8P/t/+7/7//y//P/9f/2//P/8v/y//P/8//y/+7/7//z//T/9P/1//P/
8v/y//L/9f/4//n/+f/1//T/8//1//b/9v/2//b/+P/5//n/+v/4//j/+f/7//z///8B
AAIA/v/+////AQABAAUABQAFAAYABwAJAAoACAAJAAoACwAPAA8AFAAYABcAFgAWABkA
FwAbAB0AHQAgACEAIgAjACEAIgAiACQAJQAmACcAJwAlACIAIAAfACEAHwAfABwAHAAc
ABoAGQAUABMAEAAOABEADwAOAA8ADAAKAAUABAABAP///v/6//7//v/+////+//4//f/
9//5//f/9v/1//L/8P/v/+//8P/w//P/7//v//D/8P/v/+z/7P/t/+7/8f/x//H/8P/t
/+v/6v/r/+7/7//w/+//8f/x//H/8f/v/+3/6//s//D/8P/x//P/8f/w/+//7v/t//D/
8P/w//T/8v/x//L/8f/w//H/8v/0//T/9P/z//D/8P/w//L/8v/0//T/8//y//P/9f/3
//P/8//x//L/8//1//f/+f/3//T/8v/v/+//8f/z//H/9f/3//j/+P/0//P/8v/w//P/
9P/1//b/9P/w/+3/7v/t/+7/7//v//L/8v/z//H/7f/s/+z/6v/q/+//8v/w//D/8P/w
/+z/6//r/+z/8P/y//T/9v/0//P/8f/v//P/8//1//X/9//2//X/9v/0//L/8P/v//L/
9P/2//f/8v/x//P/8//3//r/+v/5//r/+P/4//X/8v/y//T/9f/4//r//P/9//j/8//u
/+v/6//s/+z/7P/u/+3/6v/o/+f/5//m/+X/6f/q/+v/7P/n/+b/5f/l/+b/6f/q/+3/
6//p/+f/5f/l/+X/5v/n/+3/7//x//L/8f/z//n/9v/v/+3/+/8RAC0ASwBiAHYAigCT
AIgAdABWACIA2v+O/1X/Rf9S/2H/cP+J/6f/wf/T/9//4f/h/+P/4v/j/+P/5f/l/+b/
5v/m/+b/5v/m/+r/7v/s/+z/6v/q/+v/6//p/+f/6f/r/+z/7f/v//D/7P/q/+n/6f/t
/+7/7P/v//H/8v/y//P/8P/u/+3/7P/u//L/9P/1//H/8P/v//H/9P/0//T/9P/3//f/
9v/2//T/9P/1//f/+f/9/wAAAgD+//z/+//7////AwADAAMABAAFAAcACAAJAAsADQAP
AA8ADQAQABIAEgASABMAFwAYAB0AIAAhACEAIQAhACEAIAAgAB8AIAAhACIAIwAjACAA
HgAdAB0AHQAbABsAGAAZABgAFQATABEAEQAPAA4ADwANAAwADQAIAAYAAQAAAAAA////
//z//P/6//j/9//1//L/8f/x//P/8//0//X/8v/w/+//7//u/+7/8f/t/+3/7v/u/+3/
6v/q/+v/7P/v/+//7//u/+v/6f/o/+n/6f/p/+n/5//p/+v/7f/v/+z/6//q/+z/7//u
/+7/7//s/+z/7P/s/+v/7v/u/+7/8v/w/+//8P/t/+z/7f/u//D/8v/0//X/7//u/+3/
7v/t//D/8f/x/+//7//w//H/7f/v/+//8v/w//H/8v/z//L/8P/v/+3/6//t/+//7f/u
/+//7//u/+3/7f/t/+z/7f/u/+//8P/s/+j/5f/m/+n/6v/r/+v/7f/s/+z/6f/o/+j/
6f/o/+v/6//r/+z/7P/q/+b/4v/m/+j/6P/o/+n/6v/r/+z/6f/p/+v/6//w//D/7//v
/+z/6v/p/+n/6P/q/+v/6//s/+3/7f/t/+3/7f/u//D/9P/0//T/9P/v/+3/6f/l/+n/
7f/x//X/+f/x/+n/4v/e/+D/4P/g/+D/4v/i/+L/4v/h/+D/3//e/+H/4v/j/+T/4v/g
/97/3P/d/97/3//g/+L/4v/i/+L/4P/e/9z/2v/d/97/3//g/+T/5v/o/+r/6P/o/+j/
6P/x/w==
         </WaveFormData>
      </LeadData>
      <LeadData>
         <LeadByteCountTotal>10000</LeadByteCountTotal>
         <LeadTimeOffset>0</LeadTimeOffset>
         <LeadSampleCountTotal>5000</LeadSampleCountTotal>
         <LeadAmplitudeUnitsPerBit>4.88</LeadAmplitudeUnitsPerBit>
         <LeadAmplitudeUnits>��V</LeadAmplitudeUnits>
         <LeadHighLimit>2147483647</LeadHighLimit>
         <LeadLowLimit>268435456</LeadLowLimit>
         <LeadID>V3</LeadID>
         <LeadOffsetFirstSample>0</LeadOffsetFirstSample>
         <FirstSampleBaseline>0</FirstSampleBaseline>
         <LeadSampleSize>2</LeadSampleSize>
         <LeadOff>FALSE</LeadOff>
         <BaselineSway>FALSE</BaselineSway>
         <ExcessiveACNoise>FALSE</ExcessiveACNoise>
         <MuscleNoise>TRUE</MuscleNoise>
         <LeadDataCRC32>395795777</LeadDataCRC32>
         <WaveFormData>
+P/4//j/+P/7//z//f/+//3//P/7//r//P/8//z//P/6//r/+v/6//v//P/9//7///8A
AAEAAgD///7//f/8/wAAAgAEAAYACQAKAAsADAAMAAwADAAMABAAEgAUABYAGQAaABsA
HAAdAB4AHwAgACIAJAAmACgAKgAsAC4AMAAzADQANQA2ADQANAA0ADQANgA2ADYANgA1
ADQAMwAyAC8ALgAtACwAKgAqACoAKgAoACYAJAAiACAAIAAgACAAHQAcABsAGgAWABQA
EgAQABAAEAAQABAADQAMAAsACgAKAAoACgAKAAoACgAKAAoABwAGAAUABAAHAAgACQAK
AAgABgAEAAIABAAEAAQABAAGAAYABgAGAAQABAAEAAQABQAGAAcACAAIAAgACAAIAAoA
CgAKAAoADQAOAA8AEAAPAA4ADQAMAA0ADgAPABAAEAAQABAAEAATABQAFQAWABcAGAAZ
ABoAGQAYABcAFgAZABoAGwAcABkAGAAXABYAGAAaABwAHgAeAB4AHgAeABwAGgAYABYA
GAAaABwAHgAcABwAHAAcABsAGgAZABgAGQAaABsAHAAaABgAFgAUABUAFgAXABgAFgAW
ABYAFgAXABgAGQAaABwAHAAcAB0AHQAbABoAGQAdAB8AIgAkACIAIQAfAB4AHwAgACAA
IQAjACMAJAAkACQAJQAnACkAJwAoACwALwAtAC4AMAAuAC0ALQAsACwALAAtAC8AMQAv
AC4ALgArACgAKAAmACMAIwAkACQAJAAgABwAGgAXABoAGwAcAB0AGwAbABoAGgAcAB4A
IAAiACAAHwAdABsAGwAbABkAGQAcAB0AHwAgABoAHAAcAB8AKgA2ADwAPwBAAEkAZQCS
ANIAEwFJAYABwAHtAfgB6wHJAYMBHwGxAE8ABwDa/8T/vv/C/9X/7/8CAA8AGQAeAB4A
IQAeABwAGwAZABgAFwAXABgAFwAYABgAGQAYABcAFwAXABgAGAAaABkAGQAbABoAGwAc
AB0AHwAgACAAIAAfABsAGgAZABwAHQAeAB8AHwAfABwAHAAbABwAGwAZABoAGgAbAB4A
HgAdABwAGwAbAB0AGwAaAB0AHgAiACMAIgAgAB8AHwAhACUAKAAsACsAKwApACcAKQAr
ACwALQAvADEAMQAwAC4AMAAzADYAOgA7AD0APwA/AEAAQwBFAEgASQBLAE0AUABRAFEA
UgBSAFMAUgBPAE8AUABRAFEAUQBRAE4ATABKAEoASgBIAEoASgBHAEUAQgBBAEAAQABB
AD4AOwA6ADUANQAyADQANAAzAC8AKwAoACYAJAAkACEAHwAeAB0AHgAcABoAGQAYABcA
FgAVABgAGAAWABYAFQAWABcAGAAXABYAFAASABUAFgAWABcAFgAXABcAFwAVABUAFQAW
ABcAGAAZABoAGQAZABkAGgAZABoAGwAcABwAHgAfACIAIgAhAB8AIQAjACMAIwAjAB8A
IAAeABwAHwAfACIAJQAlACQAJAAoACYAJgAlACUAJwApACgAKAAmACgAJgAkACUAJgAl
ACYAJwAnACcAJwAmACYAJgAnACcAJQAlACUAJAAkACMAIAAhACIAJgAtACoAJgApACsA
KgApACYAIQAgACAAJAAnACcAJgAjACIAJAAoACwAKgAoACYAJAAkACQAJAAlACcAJwAo
ACkAKQApACoAKgAsAC0ALQAuAC4ALgAtAC0AMQAxADIAMgA0ADUANwA5ADUANAA2ADcA
OQA6ADwAOgA3ADcANgA2ADMAMQAwAC8ALQAqACgAIwAeABwAGAATABUAFgAWABYAFAAS
ABIAEQAPAA8ADwAPABEAEwAUABYAFAASABAADgAQABEAEQARABMAEwARABEADwAPABAA
EAAOABAAFgAbACAAJAAqAC8AMgBBAGMAlADOAAUBNQFsAaYBzQHcAdEBoQFLAecAgwAl
ANn/sP+g/6T/tv/T/+3//v8FAAkADgAPABEADQAKAAwACwALAAsACAAIAAYABgAHAAkA
CQAJAAsACwAMAAwACwAJAAgACQAMAA0ADgAPABEAEgASABIAFAARABEAEQAVABUAFQAV
ABYAFQARABAAEQAUABUAFQAXABYAFgAYABcAFwAXABcAFgAXABQAEgAPAA4AEAAPABAA
EAARABMAEQARABAAEAATABUAFQAVABUAFwAYABkAGgAbABoAGAAaAB4AIwAoACkAKQAq
ACsAKwAsAC8AMQAwADEAMwA1ADYANwA3ADgAOgA9AD4APQA5ADgANwA1ADYANwA1ADQA
MgAyADIAMAAuAC4AKwApACsALQAvADIAMAAqACQAIAAfACEAIAAkACUAJQAiAB8AHQAa
ABcAFgAWABcAGQAbABgAFgAUABMAEQARABEAEQAUABQAEgASAA4ADgAOAA4ADgAOAA0A
DAAMAAwACwALAAsADQAOAA8ADwAPAA8AEAAQABAAEAAQABIAEwAUABYAEwASABEAEAAQ
ABIAEwAWABYAFQATABUAFQAVABUAFQAVABgAGAAYABgAFQAVABUAFQAUABQAGAAZABoA
GgAbABoAGQAVABIAEAAUABQAFAAWABYAFAAUABMAEwATABMAFAAUABQAFQAXABUAFQAV
ABMAFAAUABIADgAKAAkACwAKAAgADQARABEAEQAPAAsABgAEAAYABwAQAA4ACgAIAAcA
BgAFAAQABAAEAAQABQAFAAUABgAHAAcABwAIAAgACgALAAsADAANAA4ADgAPAA8ADQAM
AAoACgALAA0ADwAMAAwADwARABEAEgAUABIADwAPAA4ADgAMAAsACwALAAsACgAKAAcA
AwACAP//+//6//r/+f/4//f/9P/z//H/9P/1//b/9//2//X/8//y//H/8P/v/+7/8P/x
//H/8f/u/+3/6v/p/+z/7f/v//D/9v/u/+r/6//u//T/+v///wQACQAbAEIAdgCvAOEA
DgFAAWsBggF/AWUBLwHZAG8AAQCt/37/cP9w/3b/jf+n/7b/v//L/9L/2P/f/+D/4v/k
/+P/4//j/97/3P/Y/9b/2//f/+H/4//f/93/3P/a/9z/2//b/93/3//h/+P/5f/j/+L/
4P/e/+P/4f/i/+P/4//h/9//3f/h/+H/3v/e/97/4P/g/9//3v/c/9v/3P/f/9//3//f
/+D/4//i/+L/4P/e/9//3f/c/9r/2f/Z/9f/2f/a/9z/3v/h/+L/4//i/+P/4//j/+f/
6f/p/+j/5v/o/+v/7v/y//P/9f/3//X/9v/5//v/+f/5//r/+//+//////8AAAMABQAF
AAMA///+//3/+//9//3/+v/4//f/9v/1//L/9P/0//H/7//s/+v/6v/q/+j/4v/c/9j/
1v/X/9X/2P/X/9X/0P/L/8z/zP/M/87/y//J/8j/x//E/8D/vP+5/7v/u/+7/7v/vP+8
/7r/uv+2/7b/tv+2/7b/tv+1/7T/sv+y/7H/sf+y/7X/t/+5/7b/s/+w/67/sP+w/7D/
sP+w/7H/sv+0/7D/sP+w/7D/rv+w/7H/tP+z/7H/rv+v/6//r/+v/6//r/+y/7L/sv+y
/6//r/+v/7H/sP+w/7T/s/+y/7D/r/+y/7P/sf+w/63/sP+v/67/q/+q/6f/pv+m/6f/
qP+p/6f/pv+l/6X/p/+l/6X/pf+k/6T/o/+g/5v/mP+Y/5v/m/+a/6D/pf+i/6H/nv+Z
/5r/mv+e/6H/nv+a/5j/mP+Y/5j/mP+Z/5r/m/+d/5z/m/+b/5v/mv+b/53/nv+h/6P/
pP+m/6P/ov+g/5//pP+l/6f/qP+n/6f/qP+p/6T/pP+n/6n/qv+s/6//rv+q/6n/p/+m
/6j/qf+r/63/rf+s/6z/qf+n/6b/o/+f/57/nv+d/5z/nP+a/5r/mf+X/5f/l/+X/5j/
mf+Z/5r/mv+a/5r/mv+c/53/nf+d/5r/mf+W/5X/lv+X/5n/mv+e/5r/lv+X/57/oP+i
/63/tv+z/63/uP/c/w0ARQB6AKwA4QAUATMBLQERAeUAnwBDANf/ev9I/zr/Nv8x/zn/
UP9p/33/jP+U/5v/nP+e/6H/of+i/6P/oP+g/57/nv+i/6X/pv+n/6X/pf+m/6b/qP+p
/6v/r/+u/6//sP+x/6//sP+w/7D/tP+z/7X/t/+5/7n/uf+5/73/vf+6/7r/vP++/77/
vf+7/7r/uv+8/8D/wf/C/8P/w//F/8P/wv/E/8T/x//H/8r/yv/L/83/yv/L/8v/zP/P
/9P/1f/X/9X/1//Y/9n/3f/h/+P/5P/m/+j/6//u//D/8f/z//X/+P/6//7/AQAAAAEA
AwAFAAoADQAPABIAFQAXABcAFQASABIAEgARABEAEQAOAAwADgAOAA4ADAAOAA4ACwAJ
AAcABwAHAAgACAAEAAAA/v/+/////f8AAP7/+//1/+//8f/w/+//8P/u/+3/7f/t/+r/
6P/m/+X/5v/n/+j/6f/p/+j/5f/k/+T/5P/k/+T/5v/m/+X/5P/k/+T/4//j/+X/5//o
/+n/6P/n/+b/5v/p/+r/6//s/+n/6f/p/+r/6f/q/+v/7P/u//L/9f/6//f/9f/y//P/
9v/3//j/+f/5//z//P/8//v/9//2//X/+f/6//z/AgD///7//P/7//3//f/6//j/+v/+
//7//v8AAAAA/v/+/////////////f/8//v/+//9//v/+//7//3//v/+//z/9//0//T/
9//4//b/+/////7//f/6//X/9f/2//v////+//z//P/8//v/+v/5//j/+v/6//r/+//6
//n/+f/5//z//f///wAAAgADAAMABAACAAIAAQABAAYABwAJAAoACAAHAAcABwAEAAQA
BwAJAAwADgARABAADAALAAkACAAKAAsADQAPAA0ADAAMAAkABgAGAAQAAQD+//7//f/8
//r/+P/4//f/+v/7//z//f/6//n/9//2//f/+P/5//r/+v/7//v/+//7//v/+f/5//n/
+f/6//r/+v/4//L/9f/8/wYAEAAbAB4AEwAXADwAdACxAO0AIAFaAZsBxgHRAcMBlwFL
AekAewAbANz/tP+a/5T/n/+x/8b/2//r//b/+v////7//v/7//n/+P/3//j/+v/6//z/
/P/9//z/+//9//3//v/+//////8AAAMA///9//v/+f/6//z//f/+/wMAAQACAAMAAgAB
AAAA//8CAAMAAQACAAMABgAHAAcACQAIAAgACgAJAAkACQAJAAcACQAHAAYACAAKAA8A
EQAQAA4ADQANAA0ADwAQABIAEwAVABUAFQAVABcAGAAZABwAHwAgACAAHgAgACMAJgAo
ACkAKwAtAC8AMAAzADUAMwAzADQANQA5ADsAPAA+AEEAQwBDAEEAPgA+AD4APQA+AD0A
OQA2ADcAOAA5ADgAOQA6ADgANwAxAC8ALQAsAC4ALAAqACoAJQAlACIAJAAjACEAHAAX
ABoAGgAaABwAGAAXABcAFwAXABYAFQAVABQAEwASABEAEAAQAA4ADgAPABIAFQAYABYA
FgAVABQAEgASABEAEQARABMAFAAVABMAEwATABQAFgAWABYAFgAVABUAFQAWABgAGgAc
AB4AHgAgACEAJAAjACEAHgAfACAAIQAiACMAHwAiACIAIgAjACEAIgAjACYAJgAnACwA
KAAmACMAIQAlACcAJgAmACUAKAAnACYAKAAoACYAJgAoACkAKgArACoAKAAmACUAKAAn
ACgAKQAoACgAJwAkACMAIgAkACkAJgAiACUAJwAlACUAIwAfACQAIAAkACIAIgAiACIA
IAAgACAAIQAlACUAJgAnACgAKQArACwAKwArACoAKgAqACoAKQApACkAKQAqACoAKwAt
ADAAMwAuAC4AMQAzADQANgA5ADgAMwAzADIAMgAwAC8ALwAvADEAMgA0ADMAKwAoACMA
HQAfACAAIAAgACAAHgAeAB0AHgAfACAAIQAjACMAIgAiAB8AHgAdABwAHwAhACIAIwAl
ACUAIwAjACAAHwAfAB4AJAAkACIAJQAuADYAPgA/AD4AUQB3AKgA5AAhAVUBhgG4AeEB
9AHtAcMBcQEHAZsAPwD5/87/vv++/9L/6////w4AGwAdACAAIQAlACMAIgAiACEAIQAh
AB0AHAAZABgAGwAdAB0AHQAfAB8AIAAgAB8AHQAcAB0AIAAhACIAIwAhACIAIgAiACcA
JQAmACcAKQApACkAKQAqACkAJQAkACQAJgAmACUAJQAkACQAJgApACkAKQApACcAKQAn
ACYAJAAkACcAJwApACoALAAvAC0ALwAwADIANQA3ADcANwA2ADcANwA3ADkAOwA7ADoA
PQBAAEQASABHAEcASABJAEkASgBNAE8AUABRAFMAVQBWAFcAVwBYAFwAXwBgAF8AXQBc
AFsAWQBYAFcAUwBQAFIAUgBSAFAATgBOAEsASQBKAEsATABOAEsARgBBAD4APgA/AD0A
QABAAD8AOwA3ADkAOAA3ADgANwA3ADgAOQA3ADQAMQAvADAAMQAyADMAMwAyAC8ALgAu
AC4ALgAuAC8AMAAwADAALgAuAC0ALQAvADEAMgAzADIAMQAwADAALwAuAC0ALAAtAC8A
MQA0ADAAMAAwADAAMAAyADMANgA4ADcANQA3ADkAOQA5ADkANwA6ADoAOgAyACcAHwAX
AA4ABAD7//b/8f/u/+r/5//l/+P/3v/a/9v/4P/h/+L/4P/g/97/3v/e/9//4P/h/9//
3v/d/93/3f/b/9v/2//c/97/3//e/93/2v/a/93/2//Y/9z/3//d/93/1//V/9j/2v/a
/9r/2v/Y/9j/2P/Z/9n/2f/a/9v/3f/f/+L/5P/i/+H/3//e/+H/4v/i/+P/4//j/+T/
5P/i/+P/5f/n/+j/6v/v//P/8f/w//D/7P/r/+v/6v/q/+n/6f/q/+v/6f/o/+j/5f/j
/+L/3//b/9j/2P/X/9b/1//W/9f/1//Z/9n/2f/Z/9f/1//W/9b/1//Y/9n/2v/Z/9n/
2P/X/9r/2//a/9v/2f/Z/9r/2v/S/9T/2P/b/+L/7P/2//3//v8BABUAPAB0ALEA5QAc
AVIBgQGcAZsBeQE7Ad8AcwANAMH/jP9w/27/eP+N/6P/uP/J/9P/2P/Z/93/2//a/9n/
1//W/9X/1P/U/9L/0v/T/9X/1f/V/9P/0//U/9T/1//X/9j/2//a/9n/2P/X/9j/2v/b
/9z/3P/Z/9n/2f/c/93/3v/f/+D/3//b/9r/2v/c/9z/2//d/9z/3P/e/97/3f/c/9v/
3P/f/97/3v/e/97/4f/h/9//3P/a/9n/2v/d/9//4v/j/+X/5f/l/+f/6f/q/+v/7//x
//H/8P/v//D/8v/0//f/+f/8/////v/+/wAAAQAAAAEAAwAFAAQABQAFAAYABwAJAAkA
BwAIAAgACAAHAAQAAwD///z//v/+//7//P/8//z/+f/3//P/8//z//T/9P/w/+z/6v/p
/+n/5v/o/+b/5f/h/93/3v/e/97/4P/b/9f/1P/R/9L/0v/S/9P/0P/P/87/zf/M/8z/
yv/K/8j/yP/I/8j/yP/I/8f/xv/G/8b/xf/F/8P/xf/G/8f/xf/F/8X/xv/H/8j/yf/K
/8f/x//H/8j/yP/I/8j/yP/H/8j/yP/K/8j/x//F/8f/yf/J/8n/yf/H/8r/yv/K/83/
y//M/83/zf/M/8z/0P/M/8r/x//F/8j/yf/H/8b/w//G/8X/xP/H/8j/x//I/8f/x//H
/8f/x//G/8X/xf/F/8P/w//D/8H/wv/C/8D/wf/A/8L/x//D/77/wP/B/73/v//B/8L/
wf/A/7//vv+8/7z/vP+9/8H/wf/C/8P/wv/B/8H/wP/C/8P/w//E/8T/xP/D/8P/xP/D
/8P/wv/D/8X/yP/L/8X/xP/G/8f/xf/G/8j/xv/E/8X/xf/G/8T/w//D/8P/xf/E/8T/
wf+//77/u/+3/7X/tP+y/7D/sv+w/7D/r/+s/6v/qv+p/6r/q/+r/6z/qv+q/6r/qv+o
/6n/qf+p/6v/q/+p/6n/qP+n/6f/pv+o/6j/qP+p/6z/rP+w/7n/vP+7/73/0v/6/y0A
YQCUAMQA8QAYASkBIQEFAdEAfwATAKf/XP84/y7/Lv83/0n/Xv91/4f/kv+Y/53/nP+c
/57/n/+h/6P/of+g/53/nP+f/6H/of+h/6T/pf+n/6j/pv+j/6H/of+k/6X/pv+n/6b/
pv+l/6T/pv+j/6P/o/+m/6f/qP+p/6j/p/+j/6L/pf+o/6n/qf+p/6j/qP+q/6j/p/+m
/6X/p/+p/6f/pv+o/6j/q/+r/6v/qv+q/6v/qf+r/6z/rv+x/7P/s/+z/7T/t/+5/7v/
u/+9/73/vP++/8D/w//G/8b/x//J/8v/zf/O/9H/0//X/9n/3P/f/97/3//f/+D/4//l
/+X/4//g/+D/4P/f/93/2//W/9L/0//U/9X/1P/Q/87/yf/F/8T/xf/G/8j/xv/A/7r/
tv+z/7P/sP+y/7P/s/+w/63/q/+o/6X/pP+i/6H/of+h/6D/nv+c/5v/mf+Z/5n/mf+Z
/5j/lf+U/5L/kv+S/5L/k/+U/5T/lP+R/5D/jv+N/4//kf+S/5P/lf+V/5X/lv+W/5b/
lv+W/5b/l/+Y/5r/lv+W/5b/lv+W/5j/mf+c/53/nf+c/5//nf+d/53/nf+d/6D/oP+g
/6D/nf+d/53/nf+c/5z/oP+g/6D/n/+f/57/nf+Z/5b/mf+e/5//oP+g/6D/nv+e/5v/
m/+b/5v/nv+e/57/n/+d/5n/l/+V/5n/nP+e/57/nv+c/53/of+e/5r/nf+f/6D/of+g
/53/mv+Y/5r/mv+a/5r/nP+c/5z/nf+d/53/nv+f/6L/o/+l/6b/p/+n/6b/pv+l/6T/
ov+h/6T/pf+n/6j/pf+l/6b/p/+n/6j/rP+v/63/rv+w/67/qv+p/6f/pv+n/6n/rP+v
/6z/qv+p/6X/pP+k/6L/n/+c/5z/m/+a/5z/mv+a/5n/l/+X/5f/l/+V/5X/lP+U/5f/
mv+d/6D/nP+b/5n/l/+Z/5n/l/+X/5j/mf+b/5z/mv+Y/5b/mf+g/6j/sv+3/7T/r/+3
/9j/CAA/AHkArADeAA0BKAEjAQ8B5wCnAE0A4/+D/1T/SP86/zL/P/9R/2L/e/+P/5r/
oP+l/6T/pP+h/5//nv+d/57/oP+g/6L/pf+n/6f/p/+m/6X/pf+k/6X/pf+m/6n/qP+p
/6r/q/+t/67/rv+u/7D/rf+t/63/sf+x/7H/sf+0/7X/s/+0/7H/sv+x/6//sv+y/7P/
tv+1/7X/tf+1/7f/uf+3/7b/t/+4/7z/vf+//77/vv+//8D/w//F/8j/x//J/8n/yf/L
/83/zv/P/9X/2f/b/9z/2//c/97/4P/j/+X/6P/r/+z/7v/y//X/9f/1//b/9//5//v/
/P/+//3///////3//v8AAAIAAwAAAP//+//4//n/+v/7//r/+v/6//f/9f/w/+//7v/u
//D/7v/s/+z/6//r/+j/6v/q/+n/5f/h/+L/4P/e/97/2v/Z/9n/2f/a/9r/2v/b/9r/
2f/Y/9f/1f/U/9H/0P/R/9L/0//U/9T/1P/T/9L/1P/U/9P/0//S/9P/0//T/9H/0f/R
/9L/1P/W/9j/2v/Z/9n/2f/a/9r/2v/a/9r/3P/e/9//4v/k/+P/4f/j/+P/4//j/+P/
4f/k/+T/5P/n/+X/5v/n/+n/6P/o/+z/6f/o/+b/5f/n/+n/6P/o/+f/6v/p/+j/6f/q
/+n/6v/n/+f/5//n/+b/5v/m/+f/5//l/+X/5f/l/+b/5v/k/+X/5P/m/+v/5//k/+j/
6//l/+f/5//j/+T/5P/k/+T/5P/i/+L/4v/j/+f/5//o/+n/6P/p/+v/7P/t/+3/7P/s
/+3/7v/u/+//8P/v/+//7v/w//H/8//1//L/8v/1//f/9v/2//f/9P/y//P/8//0//H/
8f/y//P/9P/0//X/8//u/+z/6P/j/+T/5P/j/+L/4v/g/+D/3//f/9//3//f/93/3f/c
/9z/3P/c/9z/3P/e/9//3//f/93/3f/b/9v/2v/Z/9n/2P/e/9z/2v/b/+D/5P/s//f/
+P/z////HABGAIMAwwD2ACoBYwGQAZ8BmQF/AUUB4wBzAA0Awv+Q/3r/dP95/4v/ov+3
/8n/1P/V/9n/1//W/9j/1//X/9f/0//S/8//zv/R/9P/0//T/9P/0//U/9T/0v/R/9H/
0//U/9X/1v/X/9b/1v/V/9T/1//V/9b/1//X/9f/1//X/9f/1//U/9T/1//a/9v/2//b
/9r/2v/c/9//3//f/9//3f/f/93/3P/a/9r/3f/d/+D/4P/h/+P/4v/j/+P/5P/j/+X/
5f/l/+f/6f/q/+v/6//t/+3/7P/u//D/8//2//X/9f/2//f/+f/8/wEABQAEAAUABwAJ
AAkACQAIAAgACwANAA0ACwAKAAoACgAJAAkACQAGAAQABgAGAAYABAACAAIA///9//z/
/f/+/wAA/v/6//b/9P/z//P/8P/y//H/8f/u/+v/6v/o/+b/5v/l/+X/5v/n/+T/4v/g
/9//4v/j/+T/5f/k/+L/3v/c/9z/3P/c/9z/3f/e/97/3v/c/9z/2//b/9v/3f/e/9//
4f/h/+H/4v/f/97/3f/c/9//4f/j/+b/4//i/+H/4P/g/+L/4//m/+n/6f/o/+v/6P/n
/+b/5f/k/+j/6f/q/+z/6f/p/+n/6f/o/+j/7P/s/+z/6//r/+3/7f/q/+j/6v/u/+7/
7v/t/+z/6f/o/+j/6f/q/+v/7P/s/+z/7f/s/+n/6P/n/+n/7P/u/+7/6v/m/+X/5//n
/+T/6P/r/+v/6//p/+X/4//i/+X/5//q/+j/5v/m/+b/5v/l/+T/4//j/+X/5f/m/+f/
6v/r/+3/7v/v/+//7v/u/+7/7v/t/+3/6//p/+j/5v/q/+3/8f/1//H/8P/y//P/8//0
//b/9P/x//H/8P/w/+//7//w//H/7//u/+7/6//n/+b/4//f/93/3P/a/9j/2v/Y/9j/
1//X/9f/1//X/9f/1//W/9b/1P/U/9T/1P/U/9X/1f/V/9b/1//W/9f/1P/T/9P/0v/O
/87/0v/X/9z/4v/q/+v/6P/z/xEAPgB8ALcA6QAcAVgBhwGcAZkBfwE/AeMAdQAPAL//
hv9o/2L/bv+H/6H/uP/J/8n/yv/M/8//zP/K/8v/y//M/83/yv/K/8j/yP/J/8v/y//L
/8v/y//M/8z/zv/N/83/z//Q/9H/0v/T/9H/0v/S/9L/0v/P/8//z//S/9P/1P/V/9b/
1f/R/9D/0//W/9f/1//U/9L/0f/S/9X/1f/V/9X/1//Z/9f/1v/W/9b/2f/Z/9r/2v/b
/93/3f/f/+D/4v/j/+X/5f/l/+P/5f/m/+f/6P/p/+j/5v/o/+z/8f/2//X/9f/2//f/
+f/6//3////+////AQADAAIAAwADAAQABQAHAAcABQACAAIAAgABAAEAAQD+//z//v/+
//7//P/7//r/9v/z//T/9f/2//j/+P/0//D/7v/p/+n/5v/o/+v/6//o/+X/5P/i/+D/
4P/e/93/3f/d/9r/2P/W/9X/1//X/9f/1//Y/9j/1v/W/9L/0v/S/9L/1P/U/9P/0v/R
/9D/zv/N/87/0f/T/9X/0//T/9P/1P/T/9L/0f/Q/9P/1f/X/9r/1f/U/9P/0v/S/9T/
1f/Y/9r/2f/X/9n/2P/X/9b/1f/V/9j/2P/Y/9r/1//X/9f/2f/Y/9j/3P/c/9z/2//b
/9n/2f/W/9T/1//c/93/3v/b/9r/1//W/9f/1//X/9f/2//c/93/3//c/9n/2P/X/9n/
2v/a/9j/1f/S/9L/1f/R/87/0v/V/9f/1//V/9H/zv/M/87/z//M/87/0P/S/9L/0v/S
/9D/zv/M/8v/0P/R/9P/1f/U/9P/0//S/9X/1f/U/9T/1f/W/9b/1//V/9P/0v/Q/9L/
1f/Z/93/2P/W/9f/1//Z/9r/3P/a/9n/2f/Y/9j/1P/T/9P/0//W/9b/1//V/87/zP/I
/8P/wv/C/8H/wP/A/77/vv+9/7v/u/+7/7v/vP+9/73/vv+7/7r/uf+4/7r/u/+7/7v/
uf+5/7f/t/+3/7f/uP+4/77/vv++/7//wv/E/8j/zf/S/9v/+/8sAGYAnwDNAP4AOAFl
AXIBZwFHAfsAkwArAM3/g/9W/0T/QP9Q/2v/hf+a/6f/qf+o/6j/q/+o/6b/pf+j/6L/
of+i/6L/oP+g/6H/o/+j/6P/of+h/6L/ov+g/5//n/+h/6L/o/+k/6X/of+g/57/nP+f
/53/nv+f/6L/o/+k/6X/o/+h/5z/mv+d/6D/of+h/5//nv+e/6D/n/+f/5//n/+g/6P/
ov+i/6D/oP+j/6P/pv+m/6f/qf+n/6f/pv+m/6f/qf+p/6n/q/+t/67/r/+v/7H/sf+w
/7D/sv+1/7j/uf+5/7r/u/++/8D/xP/H/8X/xf/G/8f/x//H/8b/xv/J/8v/y//J/8b/
xv/G/8X/xv/F/8H/vv+//8D/wf/A/77/vv+7/7n/uP+5/7r/vP+8/7j/tP+y/7H/sf+u
/7D/sP+v/6v/p/+o/6b/pP+k/6X/pf+m/6f/pv+k/6L/of+h/6H/of+h/6D/oP+e/57/
mv+a/5r/mv+b/5z/nP+c/5r/mv+Z/5n/l/+Z/5r/m/+c/53/nv+g/5//nv+d/5z/nv+f
/6D/ov+e/57/nv+e/57/oP+h/6T/pv+l/6P/pf+k/6P/ov+h/6L/pv+n/6j/pv+h/5//
nf+f/57/nv+i/6D/oP+f/5//n/+f/5z/mv+c/6D/oP+g/5//nv+b/5r/l/+X/5f/l/+a
/5r/mv+b/5n/l/+X/5f/l/+Y/5j/lv+S/47/jf+P/4//jP+Q/5P/kf+R/4//i/+J/4j/
i/+N/4//jv+L/4r/i/+K/4X/gP+B/4P/hP+K/47/jv+N/4r/jP+N/43/jf+L/47/kP+Q
/4//j/+M/4r/jP+M/43/jv+Q/5P/kf+Q/5D/kP+Q/5D/kf+R/5P/kv+N/4v/h/+C/4b/
iP+L/47/jf+J/4L/d/90/3b/dv92/3b/df90/3P/cv9w/3D/cP9w/3H/cv9z/3T/cv9w
/27/bP9u/27/bv9u/27/bv9u/27/bP9q/2j/Zv9n/2j/af9q/27/cP9y/3T/fP+C/4j/
jv+n/w==
         </WaveFormData>
      </LeadData>
      <LeadData>
         <LeadByteCountTotal>10000</LeadByteCountTotal>
         <LeadTimeOffset>0</LeadTimeOffset>
         <LeadSampleCountTotal>5000</LeadSampleCountTotal>
         <LeadAmplitudeUnitsPerBit>4.88</LeadAmplitudeUnitsPerBit>
         <LeadAmplitudeUnits>��V</LeadAmplitudeUnits>
         <LeadHighLimit>2147483647</LeadHighLimit>
         <LeadLowLimit>268435456</LeadLowLimit>
         <LeadID>V4</LeadID>
         <LeadOffsetFirstSample>0</LeadOffsetFirstSample>
         <FirstSampleBaseline>0</FirstSampleBaseline>
         <LeadSampleSize>2</LeadSampleSize>
         <LeadOff>FALSE</LeadOff>
         <BaselineSway>FALSE</BaselineSway>
         <ExcessiveACNoise>FALSE</ExcessiveACNoise>
         <MuscleNoise>TRUE</MuscleNoise>
         <LeadDataCRC32>2539306661</LeadDataCRC32>
         <WaveFormData>
4P/g/+D/4P/k/+b/6P/q/+f/5v/l/+T/5f/m/+f/6P/m/+b/5v/m/+j/6P/o/+j/6//s
/+3/7v/r/+j/5f/i/+b/6P/q/+z/7f/u/+//8P/v/+7/7f/s//D/8v/0//b/9P/0//T/
9P/2//j/+v/8//3//v///wAAAgACAAIAAgAGAAgACgAMAAkACAAHAAYACgAMAA4AEAAO
AA4ADgAOAAsACgAJAAgACwAMAA0ADgAKAAgABgAEAAUABgAHAAgABQAEAAMAAgD///z/
+f/2//n/+v/7//z/+P/2//T/8v/0//T/9P/0//T/9P/0//T/8v/w/+7/7P/u//D/8v/0
//L/8P/u/+z/7f/u/+//8P/y//L/8v/y/+//7v/t/+z/7//w//H/8v/x//D/7//u/+//
8P/x//L/8//0//X/9v/0//L/8P/u/+//8P/x//L/7//u/+3/7P/v//D/8f/y//P/9P/1
//b/9P/y//D/7v/w//L/9P/2//T/8v/w/+7/8f/y//P/9P/y//L/8v/y/+7/7P/q/+j/
6//u//H/9P/x//D/7//u/+z/7P/s/+z/7f/u/+//8P/s/+r/6P/m/+j/6v/s/+7/6//q
/+n/6P/p/+r/6//s/+7/7//w//L/7//s/+r/5//s//H/9f/5//b/9f/y/+//8f/x//D/
8//1//b/+f/7//j/+P/4//f/+v/7//z////+//7//P/3//b/9v/3//j/+v/6//v/+//4
//f/9f/x/+7/7P/q/+v/6v/p/+b/5f/j/9//2v/Y/9r/3P/e/+D/3v/d/9v/2f/c/97/
3//k/+L/4f/e/9v/3f/c/9r/2v/d/97/3//i/9b/1v/Y/93/5v/u//L/9//6/wEAFwBD
AHkArwDeABQBUwGGAZYBkgF4AUEB8wChAFEABADM/7H/oP+Z/6H/tP/B/87/1//c/9z/
2//b/9r/2P/V/9P/0P/Q/9H/1P/X/9b/1f/U/9L/1P/U/9T/1P/U/9L/0v/U/9X/1P/T
/9L/1f/X/9n/2//Y/9b/1P/T/9b/1//X/9b/1//Y/9n/2v/Y/9f/1v/U/9b/2P/c/9//
3P/c/9z/3f/f/93/3P/c/93/3v/h/+L/4P/f/93/2//d/9//4v/m/+X/5v/j/+D/4v/j
/+P/4P/k/+f/6P/q/+n/5//p/+f/6//t//L/9f/0//T/9P/0//X/9v/3//j/+v/9/wEA
BQACAAEAAAD+/wAAAQADAAYABgAFAAQAAwACAAEAAAAAAAEAAgADAAQAAAABAP3/+///
//7//f/9//r/+P/0//T/9v/2//P/8P/x/+//7//x/+7/7f/q/+j/5v/o/+r/6//p/+n/
6f/j/+T/5v/n/+T/5v/m/+f/6P/o/+b/4//f/9//4v/l/+n/5f/l/+b/5P/k/+P/4//j
/+P/5f/n/+n/6v/n/+T/4f/i/+L/5P/l/+P/5f/n/+r/6//r/+f/5v/p/+n/6v/r/+j/
5f/j/+L/4//k/+f/6//q/+n/6v/p/+n/6v/q/+j/6v/s/+7/7v/r/+r/6f/p/+v/6v/q
/+z/6//q/+r/6f/o/+r/7P/p/+b/5//o/+r/6P/l/+X/4v/j/+T/6P/s/+r/6P/m/+b/
5P/o/+j/4//k/+X/5v/p/+b/5f/k/+L/5v/q/+7/7P/q/+j/5v/l/+X/5f/m/+f/6P/q
/+v/6f/p/+j/5//q/+3/7v/v/+7/7f/r/+3/7f/u//H/8//2//j/+v/7//n/9//1//X/
9//6//v/+f/3//b/9v/2//X/9P/0//P/9P/1//X/8//t/+j/4//h/+L/4//i/+P/4f/f
/9z/3P/a/9r/2v/a/9//4f/i/+P/3//c/9j/2P/a/93/3v/f/9//3v/c/9z/2v/a/9r/
3P/e/+D/5P/l/+T/5v/q/+//+P8HACkAVQCDAKkA0AACATkBZAF6AXoBWAEXAckAewAn
ANb/qP+V/5D/m/+x/8L/z//S/9H/1v/W/9X/1f/U/9f/1//Y/9j/1P/R/9D/z//S/9P/
1P/U/9T/1P/U/9T/0//Q/8//0P/V/9b/1//Y/9X/1f/V/9X/1//Y/9n/2//b/9v/2v/Y
/9f/1v/V/9T/2P/b/97/4P/c/9z/3v/f/9//4P/h/+P/4//h/+D/4P/f/97/3//e/+D/
4//l/+f/5P/h/9//3v/h/+b/5//o/+j/6f/p/+b/5v/n/+b/5v/r/+3/8//1//L/8f/z
//P/9P/2//j/+v/6//r/+v/6//v//f8AAAMABwAJAAsADAAIAAUAAwACAAYABwAIAAkA
BwAFAAMAAgABAAAA///+/wAABQAFAAcABgACAP7/+//7//z/+//+//7//v/7//j/9f/x
/+//7//x//P/8//0/+//7v/t/+v/7P/v//L/7//v//D/8P/s/+r/6v/r/+z/8P/w/+//
7f/p/+j/5//n/+j/6//v//D/7v/t/+3/7f/s/+3/7v/v//X/9f/1//X/8v/u/+z/6f/r
/+3/7//y//f/9//z//L/8P/v/+//7//z//P/9P/2//L/8P/w//H/8//z//X/9f/3//j/
+P/2//P/8v/x/+7/8P/y//T/9//z//D/7v/u/+//8P/y//P/9v/4//r/9//y//P/9P/2
//X/9f/4//j/8//u/+z/6v/s/+7/8P/0//T/+P/4//P/8P/v/+7/7//1//X/8//y/+//
7v/t/+z/7//x//P/9v/0//T/9f/1//T/9f/1//X/+v/9//7///8AAP///f//////AAAD
AAUABAAEAAQAAwABAAEAAQADAAUACAAJAAcABAACAAEAAAADAAQABgAHAAcABwAGAAMA
+//2//H/7//y//P/8v/z//D/7f/p/+j/6v/s/+7/8P/v/+//7v/t/+v/6v/o/+r/7f/v
/+//7//u/+z/6f/o/+v/7P/t//D/+v/w/+r/6//s/+7/8v/3//7/BwAdAEEAcQChAMwA
+AAzAW4BlgGkAZYBaQEdAcEAZQAQAMr/rf+k/5//qf++/8X/xv/P/9j/3v/j/+n/7v/w
/+//7//u/+j/5f/k/+P/6P/r/+7/8P/t/+r/5//k/+b/5v/o/+z/8P/w//D/8P/s/+v/
6v/p/+v/7v/x//X/8f/v/+z/6P/q/+z/7v/w//L/8//0//T/8P/u/+7/7f/v//L/9f/5
//r/+f/5//r/+v/6//z//P/6//n/9//1//T/8//z//T/+P/+/wAAAgAAAP///f/4//7/
AQACAAQABwAHAAsACwAJAAkADAANABEAFAAXABoAGAAWABQAEgAUABcAGwAfACIAIwAk
ACQAIQAfAB4AHgAgACEAIgAjAB8AHQAbABoAHgAgACIAJAAjACUAIgAhAB8AGgAVABEA
EwAUABMAFgAUABIADQAIAAoACwAOABMAEAAPAAwACgADAAAA/f/5//z///8CAP//AAAC
AAMAAAD+//7///8AAAIAAgABAP///v/+//7///8AAAMABwAIAAUAAQD+//v/+//9////
AQAFAAUABQAFAAIAAAAAAP//AAADAAYACgALAAkAAwAAAAEAAQACAAMABQAFAAYACAAI
AAYABgAHAAkACQALAAsACAAIAAcABAAIAAoADAAMAAoACgAKAAsACAAEAAEAAAADAAQA
BgAHAAUABgAHAAMAAAADAAYACgAJAAcACAAGAAIA/v/9//z///8CAAUACgAFAAYAAwD7
//z///8CAAcAAwD///z//P/8//z//P///wEAAwAGAAIAAAD///3//f///wAAAQAIAA0A
EAATAA8ACwAGAAUABwAKAA8AEwASABIAEgARAA8ADwAPABEAFQAYABkAFwATABAADgAM
AA8AEAASABMAEQARABAADQAJAAYAAwADAAEAAQD////////9//r/+v/4//j/+P/4//n/
+f/4//f/9//2//T/9v/5//v/+//7//n/9v/y//D/8//0//X/+P/8//b/7v/x//b/+P/6
/wMACAAJAAkAFQA1AGcAnADSAAkBSAGMAcAB1AHJAacBaQEXAbwAYgATAOD/w/+v/6b/
sf/C/8//2v/i/+f/7f/y//H/7//u/+z/6f/n/+f/5//p/+v/7f/u/+v/6v/p/+j/6v/q
/+z/8P/v/+7/7f/s/+j/5//m/+X/6f/s/+//8//w/+//7f/q/+v/7P/t/+7/7f/t/+3/
7P/o/+j/6v/r/+7/8P/y//X/8//v/+z/6v/t/+7/8f/y//L/8//z//P/7//t/+z/7P/x
//b/9//4//T/8//x/+z/8v/3//r//v/+//3/AAD///7//f//////AwAGAAkADAAJAAgA
BwAGAAkADQASABcAFQAVABUAFAAQAA8ADwAQABEAEQARABEADgANAAwADAANAA4ADwAQ
AA8AEQAOAA0ADAAIAAQAAQAEAAYABgAKAAUAAgD8//b/9//3//n//f/8//v/+P/2//D/
8P/w/+//8P/z//b/8//y//L/8f/s/+7/7v/v//D/8P/w/+//7f/s/+z/7P/t/+//8f/0
//T/8f/v/+7/7f/v//H/8//1//b/8//w/+3/7v/s/+z/6//t//H/9f/6//j/9f/u/+r/
7f/v//L/9f/0//P/8//0//H/7v/t/+3/8f/z//f/+f/1//T/8v/u/+//8P/x//D/7v/w
//L/9f/1//L/8P/w//H/8v/0//X/8v/y//L/7f/q/+3/8P/0//L/8f/z//L/7f/q/+r/
6v/r/+z/7f/w/+7/8P/u/+f/6P/r/+7/8//x/+//7f/s/+r/6v/q/+r/7P/t/+7/8P/u
/+z/6//p/+v/7//y//X/9f/3//f/9//0//P/8f/z//b/+P/8////+//6//n/9//5//n/
+f/7//3/AAABAP///P/6//n/+P/7//z//v////z/+//5//X/9P/y//D/8f/v/+3/6f/n
/+X/4//g/+D/5P/m/+j/6v/n/+X/4v/f/+L/4v/h/+T/5f/n/+f/5//l/+T/4v/i/+X/
5v/n/+r/5P/i/9r/3f/k/+r/8v/7//7/9//9/x0AUQCJAL4A7gAnAWoBogG8AbgBlwFX
AQcBtQBiABQA1/+0/6X/n/+o/7X/xP/T/97/4v/j/+X/5v/h/93/2v/W/9b/1//a/93/
2//b/9v/2v/c/9z/3P/c/97/3v/g/+T/4P/c/9j/1P/W/9n/3P/f/+D/4v/k/+f/5P/h
/93/2P/c/97/4P/i/+H/4f/h/+D/3//g/+P/5f/k/+T/5P/l/+T/4f/f/97/4f/k/+n/
7P/o/+f/5f/j/+X/5f/m/+j/5//q/+n/6P/o/+n/6f/m/+z/7//w//L/7//t/+//7f/v
//H/9v/5//j/+v/8//7//f/8//v/+v/+/wEABQAJAAkACQAJAAgABwAHAAgACgAKAAkA
CAAHAAcABwAHAAgACwAMAA0ADgAKAAkAAwD//wIAAgACAAMAAQAAAP3//v/7//r/9v/y
//X/9f/3//v/+f/3//P/8P/w//L/9P/1//P/8//z/+3/7P/s/+v/5v/r/+7/8v/2//T/
8v/v/+v/6f/q/+v/7f/s/+3/7//u/+3/6//q/+n/6f/r/+3/7//w/+3/6v/n/+v/7P/v
//H/8f/z//X/+P/4//X/7v/q/+3/7//y//X/9f/z//L/8v/x//D/8f/z//X/9f/3//f/
8//y//D/7P/v//L/9f/2//L/8v/y//P/8v/w/+//8P/x//L/9P/1//L/8v/y/+3/6v/t
//D/9P/x/+//8P/u/+//7v/w//L/8f/w/+//8P/t//D/7//p//H/7//w/+//7v/t/+z/
6v/r/+z/7v/v//D/8v/z//H/8//0//X/9//5//n/+f/2//X/8//1//X/9v/5//v//P/+
/wAAAQD+//3//P/9/wEABAAFAAMA///+//7//v/7//r/+v/5//v//f/+//3/9f/u/+f/
4//l/+f/5//p/+j/5f/h/+D/4f/i/+P/5P/l/+X/5P/j/+L/4P/d/97/4P/j/+T/5f/l
/+T/4v/i/+H/4P/f/+D/6P/o/+T/4//o/+z/8v/1//r/DQAxAF0AjQC7AOgAFgFLAXoB
lgGYAXoBOwHnAJEAPQDw/7z/p/+e/6X/uf/I/9H/1v/X/9b/2v/b/93/3v/g/9//3//e
/9j/1f/U/9P/1f/X/9n/2v/Y/9j/2P/Y/9b/1P/U/9b/2f/a/9v/3P/a/9n/2P/X/9n/
3P/f/+P/4v/h/9//3P/a/9r/2v/a/97/3//g/+D/3f/c/93/3f/e/+D/4v/l/+T/4f/f
/97/3P/c/97/3v/h/+P/5P/l/+L/4f/h/+L/5f/q/+v/7P/p/+n/6P/k/+f/6f/p/+r/
7f/v//X/9//1//P/9P/z//X/+P/7//7//P/8//z//P/7//3/AAADAAYACQAMAA4ACwAJ
AAgACAAHAAcABwAHAAYABQAEAAQAAgACAAIAAgADAAcABgAHAAUAAAD7//f/+f/6//n/
/P/5//j/9P/w//L/8f/y//X/9v/3//b/9v/v/+7/7f/r/+z/7//y/+//7f/s/+r/5P/l
/+b/6P/q/+3/7v/u/+3/6f/o/+f/5//o/+v/7//w/+3/6//q/+n/5//n/+f/5//r/+v/
6//r/+j/5v/m/+X/5v/p/+z/8P/y//H/7P/q/+v/6//s/+3/7//v//D/8v/u/+r/6P/n
/+r/7f/y//X/8v/y//H/7v/r/+r/6f/m/+n/7P/v//P/8P/s/+n/6P/r/+z/7v/v/+7/
7v/u/+n/5f/l/+X/5v/p/+n/7P/s/+f/5P/k/+T/5v/o/+r/7v/s/+r/5P/h/+T/5//o
/+n/6v/o/+n/6v/s/+n/6P/o/+f/6//v//L/9f/y//H/7v/r/+z/7f/t//H/7//w//P/
9f/z//T/9f/1//j/+//+/wMAAQAAAP3/9//4//j/+f/6//z//P/9//3/+v/5//f/8//x
/+7/6//r/+f/5f/h/9//4v/h/9//4P/i/+L/4v/i/+D/3//d/9v/3//g/+D/5P/h/+H/
3//d/9//4P/g/+L/4v/i/+L/5P/U/9b/3v/j/+j/7v/2//3//v///w8ANQBnAJkAxgD2
AC0BXgF8AYABaAE5AfMAoQBRAAYAyv+p/57/m/+j/7T/xf/S/9n/4P/h/+H/4v/i/+D/
3f/b/9j/1v/V/9b/1//W/9f/2P/Y/9j/2P/Y/9j/2v/a/9z/4P/e/9z/2v/Y/9n/2//d
/9//3f/c/9v/2//d/9//4P/g/97/3v/e/97/3f/d/93/3P/c/97/4v/l/+L/4v/i/+P/
5P/j/+P/5P/n/+j/6//s/+n/5//k/+H/4v/j/+X/6P/o/+z/7P/s/+7/7//v/+z/8f/z
//P/9P/z//H/8//x//T/9//9/wEA/v/+//7//v8BAAIAAwAEAAMABQAIAAsACgALAAwA
DAANAA0ADgAQAA8ADQALAAkACwALAAsADAAOAA4ADgAOAAsADQAKAAkADAAKAAgABwAF
AAQAAQACAAUABgAEAAIAAgABAAIABQABAP3/9//y//L/9v/6//3/+//7//v/9f/z//T/
9P/w//H/8v/0//b/9//2//T/8f/w//L/9P/3//X/9f/2//T/9//3//j/+f/5//v//f//
/////f/7//n/+v/6//z//f/6//v//P/+///////7//r//P/7//v/+//7//v//P/+/wEA
AgAFAAkABgAFAAYABQADAAIAAAD8////AAABAAAA+//6//n/+f/8//z//f8AAP7//v//
/////v8AAAIA///8//3//v8AAP///f/+//z//P/8////AgD+//z/+v/6//r/AAACAAIA
AAD+//z/+v/4//n/+v/8//7/AAADAAUAAgADAAMAAwAGAAkACgALAAgABwAFAAcABAAE
AAYABwALAA4AEQATABEADwANAA0ADAAOAA4ACwANAA4AEAASAA8ADgAOAA0ADgAPAA8A
DQAIAAQAAAD////////9//3////9//r/+v/3//b/9f/0//f/+f/6//v/+P/2//P/9P/0
//X/9P/z//X/9v/2//j/9v/0//L/8v/4//r/+v/9//z/+P/4//3/AAABAAsAIQBJAHkA
qADaAA0BRAF8AaQBsgGlAXsBMwHZAHwAJgDh/7r/rf+r/7L/w//S/9v/5P/o/+n/6//s
//D/8f/z//T/8P/t/+z/6//s/+3/7v/u//H/8v/z//T/8P/s/+r/6v/u//D/8v/0//L/
8f/w/+//7//w//H/8//2//f/9//2//P/8v/x//D/9P/3//r//P/4//j/+v/7//r/+v/6
//v//P/7//v//P/6//r//P/8//z//f/9//3/+v/5//n/+v/9/wIAAwAEAAQABQAFAAIA
BQAHAAcACAALAAsADwAPAA4ADQAPAA8AEQAUABcAGgAeACAAIgAkACMAIwAkACUAKQAr
AC0ALgAqACkAKQAqACgAJwAmACUAJgAnACgAKgAnACQAIQAeACAAJQAlACcAIwAeABkA
FQAVABYAFQAYABsAHAAaABgAFAARABAAEQARABEADwAOAAoACgAKAAkACQALAA0ACQAJ
AAoACgAGAAUABAAEAAQABwAIAAgABwADAAIAAQABAAMABQAIAAgACQAJAAoACwAIAAcA
BgAFAAkACQAJAAkABgAEAAQAAwAFAAcACQAMABEAEQANAAwACwAJAAgABwAMAA0ADwAS
AA8ADAALAAsACQAJAAsACwAMAA4ADwAOAAsACgAJAAYACQAMAA8AEwARAA4ADAAMAAkA
CAAIAAcACwAOABEADwAFAAMAAQAAAAUABwAMAA4ACwAIAAgACAAFAAQAAwAEAAUACgAL
AAcA///8/wAAAgAEAAYABQAFAAUABgAFAAQABAADAAcACwAOABEAEQARAA8ADQAMAAsA
CQALAA0ADgARABMAEQAQAA8ADQARABMAFQAZABkAGgAZABUAEQAQABAAEAAUABYAGQAb
ABYAEwAPAAkABwAGAAUABwADAAEA/f/7//z/+//5//r/+v/6//r/+v/5//f/9P/x//f/
+v/8/wIA/v/9//r/9//1//T/8v/y//X/9v/3//r/8v/u/+7/8f/8/wQACgAJAAgABwAT
AC8AYQCbANYADgFJAYgBugHMAcYBrwF5ASsB0QB2ACgA8f/K/7P/rf+0/8H/1P/n//T/
9//3//j/+P/1//H/7v/q/+r/6//u//H/7//v/+//7v/t/+z/6//q/+v/6v/r/+7/7//u
/+3/7P/u/+//8P/x/+7/7v/u/+//8f/x//D/7v/x//L/8//0//H/7//t/+r/6v/s//D/
8//x//D/7//v//D/7//v//D/8v/y//T/9P/z//P/8v/x//L/8//1//j/9v/4//b/9P/0
//X/9f/y//j//f8AAAQAAAD9//7/+//9////BAAHAAYACAAKAAwACgAKAAoACgANAA8A
EgAVABQAEwASABAAEQATABYAGgAYABUAEgAPAA8ADwAPABAAEgASABIAEgANAA0ACAAF
AAsADAANAA8ADQAMAAkACgAIAAgABQACAAEA/////wEA/v/9//r/+P/3//r//f////z/
/f/+//n/+P/4//f/8v/0//b/+f/8//z/+v/3//P/9P/2//j/+//3//f/+P/2//X/8//y
//H/9P/3//r//f/+//v/+P/1//X/9P/1//X/9f/3//n//P/9//3/+f/4//v/+//8//3/
+//5//j/+P/4//j/+v/9//v/+//9//3//P/8//v/+P/6//z//v/+//v/+v/5//n/+//6
//r//P/7//r/+v/5//j/+v/8//n/9f/3//n//P/7//n/+v/4//n/+P/6//z/+//6//n/
+v/0//j/+v/5//j/9v/2//b/9v/z//P/8//0//f/+P/6//v/+f/7//z//f/9////////
///////+/wEAAAAAAAIAAwAEAAYACAAJAAcABwAHAAkACAAKAAoABwAGAAYABwAIAAcA
BgAGAAUABwAJAAoACQABAPz/9//1//X/9f/z//P/9P/z//H/8v/x//D/7//u//H/8f/w
/+//7v/s/+n/6v/u//H/8v/z//H/8P/u/+7/7f/s/+v/7P/2//b/9P/z//T/9v/6/wEA
BAAFABMAMQBZAI0AxADyACUBZAGeAb4ByAG9AY8BPQHhAIoAMgDn/8L/s/+t/7b/x//W
/+X/7P/r/+v/7P/s/+//7//w//D/6v/n/+b/5f/o/+n/6v/q/+r/6v/q/+r/6f/m/+X/
5v/p/+r/6//s/+j/5//m/+X/5v/o/+r/7f/t/+3/7P/q/+n/6P/n/+b/6//t/+//8P/t
/+z/7f/t/+7/8P/y//X/8//x//D/8P/t/+z/7f/s/+7/8f/z//X/8//x//D/8P/w//T/
9P/0//X/9//4//b/9v/3//b/9v/4//n//v////3/+//8//v/AAAEAAgADAAKAAoACgAK
AAoACwANAA8AEgATABQAFAASABEAEQASABUAFQAVABUAFgAVABQAFAATABIAEQAQABMA
FwAWABcAFgASAA4ACwAMAAwACgAMAA4ADgALAAgABQADAAMABQAGAAcABgAGAAAAAAAA
AP//AAADAAYAAwAAAAAA///6//j/+P/5//r///8AAAAA///6//r/+v/7//v//f8AAAAA
AgABAAEAAQD8//v/+v/5////AQADAAUAAQD+//3/+//9////AQAEAAkACQAFAAQAAQD/
//7//f8CAAMABQAIAAQAAgACAAMAAwADAAUABQADAAQABAACAAQABAAEAAIABAAGAAgA
CwAGAAIA///+////AAACAAMAAgAEAAYAAwD9//3//f/+/wEAAwAIAAoAAwD+//z/+v/7
//z//f8AAAIABgAGAAEA/v/9//z//f8FAAQAAgACAAIAAgAAAP///v/+////AAACAAMA
AwAFAAYABwAJAAsACwALAAoACQAHAAkABQAEAAUABQAKAA4AEgAVABMAEQAPAA8AEgAU
ABQAEQARABAAEAAQAA4ADgAPAA8AEQARABAADQAGAAIA/v/9//z/+//4//f/+v/5//f/
+P/3//b/9f/0//b/9//3//f/9v/0//H/8v/z//X/9f/1//j/+P/3//j/9f/0//P/9P/y
//T/+P/7//z//v8CAAUACAAVADMAXQCRAMMA7AAaAVMBiAGoAbABoAFvAScB0wB/ACoA
5P+//7L/sf/B/9j/6f/y//P/8v/y//H/8f/w//P/8//0//T/8P/t/+z/6//s/+3/7v/u
/+7/7v/u/+7/7P/q/+r/7P/x//L/8//0//P/8//z//P/8v/y//L/8//0//X/9f/0//H/
8P/v/+7/8//1//f/+P/0//L/8v/x//P/9P/1//f/+f/3//b/9v/1//T/9f/0//X/9//4
//n/9v/1//X/9v/4//z//P/8//7///////z//f/9//v/+v/9////BQAHAAYABQAHAAcA
CAAKAAwADgAQABAAEAAQAA4ADwARABMAFQAXABkAGgAXABUAFAAUABcAFwAXABcAGQAZ
ABkAGgAYABYAFAASABMAFwAWABcAGQAWABMAEQAOAA4ADAAOAA8AEAAOAAwACQAHAAcA
CQAJAAkABwAGAAAAAAAAAP//AQADAAUAAQACAAQABQACAP///v/+//7/AQACAAIAAQD9
//z/+//7//3///8CAAIABAADAAMAAwD//////////wYABwAIAAkABQACAAEA//8BAAMA
BQAIAAsACwAHAAYABQADAAIAAQAEAAUABwAKAAcABAADAAMABQAFAAcABwAJAAoACgAI
AAcABgAFAAIABAAIAAwAEQANAAgABAACAAQABAAFAAUABwAKAA0ACwADAAMAAwAEAAcA
BwAKAAoABAAAAP///v8AAAAAAAACAAQACAAIAAMAAAD///7///8BAAUABgAGAAYABgAG
AAIAAQAAAAAABAAGAAkACwAJAAkACAAHAAoADQAOAA8ADwAPAA4AEQAOAA4AEAARABMA
FgAZABsAGQAXABUAFQAYABoAGgAXABYAFgAXABgAFgAUABMAEQAVABcAGAAXABAACgAE
AAEAAQABAP////8BAP///P/8//r/+v/6//r//f///wAAAQD///z/+P/4//r//f/+////
///+//z//P/8//z//P/+/wYABgAIAAkABgAEAAgADwAUACMAQQBtAJsAxwDuABoBUwGC
AZgBmgGCAUcB+QCpAFcABgDU/7//tP+7/9H/5P/x//j/+//8//z/+//7//r/+v/5//n/
+P/3//X/9f/1//j/+f/6//r/+P/4//j/+P/4//b/9v/4//v//P/9//7/+//5//f/9f/4
//r//P///wEAAQAAAP7/+//6//n/+P/8////AgAEAP///v//////AQACAAMABQAFAAMA
AgACAAAAAAACAAIABQAHAAgACQAFAAMAAgACAAYACgAKAAoADAANAA0ACgANAA8ADwAQ
ABEAEQAVABUAFAATABUAFQAXABoAHQAgAB4AHgAeAB4AHQAfACIAJQAoACkAKgAqACcA
JQAkACQAJgAnACgAKQAqACkAKAAoACgAKAAoACgAKgAtACsAKwApACYAIwAhACAAIAAe
ACAAHgAeABsAGAAXABUAFQAXABkAGwAbABwAFgAWABYAFQAVABcAGQAVABUAFgAWABIA
EQAQABAAEAAVABYAFgAVABIAEgASABMAEQATABYAFgAYABcAFwAXABUAFQAVABUAGQAZ
ABkAGQAYABYAFgAVABcAGQAbAB4AHwAfABsAGgAZABcAFgAVABsAHQAgACQAIAAcABoA
GQAbABsAHQAdABsAHAAcABoAGgAaABoAGAAZABwAHwAjAB8AHAAaABoAGgAaABsAGwAc
AB4AIAAdABoAGwAcAB4AIQAhACQAJAAfABoAGAAWABkAGgAbAB4AHQAgAB8AGQAYABkA
GgAdAB4AHwAgACAAHAAcABoAGAAZABsAHgAhACQAJQAlACMAIwAkACUAJwApACoAKgAs
ACsAKQAnACYAKQAsADAAMgA1ADMAMwAxAC8ALwAwADIANAA1ADUANgA0AC8ALAApACsA
LgAxADQANwAtACUAHwAcAB4AHgAeAB4AHgAeAB4AHgAcABoAGAAWABkAHAAfACIAHgAc
ABoAGAAZABoAGwAcAB0AHgAfACAAHAAaABgAFgAaABwAHgAgACIAIgAiACIAKgAwADYA
PABTAA==
         </WaveFormData>
      </LeadData>
      <LeadData>
         <LeadByteCountTotal>10000</LeadByteCountTotal>
         <LeadTimeOffset>0</LeadTimeOffset>
         <LeadSampleCountTotal>5000</LeadSampleCountTotal>
         <LeadAmplitudeUnitsPerBit>4.88</LeadAmplitudeUnitsPerBit>
         <LeadAmplitudeUnits>��V</LeadAmplitudeUnits>
         <LeadHighLimit>2147483647</LeadHighLimit>
         <LeadLowLimit>268435456</LeadLowLimit>
         <LeadID>V5</LeadID>
         <LeadOffsetFirstSample>0</LeadOffsetFirstSample>
         <FirstSampleBaseline>0</FirstSampleBaseline>
         <LeadSampleSize>2</LeadSampleSize>
         <LeadOff>FALSE</LeadOff>
         <BaselineSway>FALSE</BaselineSway>
         <ExcessiveACNoise>FALSE</ExcessiveACNoise>
         <MuscleNoise>TRUE</MuscleNoise>
         <LeadDataCRC32>2458555203</LeadDataCRC32>
         <WaveFormData>
4v/i/+L/4v/m/+j/6v/s/+r/6P/m/+T/5f/m/+f/6P/o/+j/6P/o/+b/5v/m/+b/6v/s
/+7/8P/r/+j/5f/i/+b/6P/q/+z/7f/u/+//8P/t/+z/6//q/+7/8P/y//T/9P/0//T/
9P/3//j/+f/6//3//v///wAAAAAAAAAAAAADAAYACQAMAAsACgAJAAgADAAOABAAEgAU
ABQAFAAUABEAEAAPAA4AEAASABQAFgATABAADQAKAAsADAANAA4ACwAKAAkACAADAAAA
/f/6//3//v///wAA/P/6//j/9v/3//j/+f/6//r/+v/6//r/9v/0//L/8P/z//b/+f/8
//j/9v/0//L/8//0//X/9v/4//j/+P/4//X/9P/z//L/9P/2//j/+v/3//b/9f/0//b/
9v/2//b/+f/6//v//P/6//j/9v/0//f/+P/5//r/9//2//X/9P/3//j/+f/6//v//P/9
//7/+//6//n/+P/6//z//v8AAPz/+v/4//b/+f/6//v//P/8//z//P/8//j/9v/0//L/
9f/4//v//v/7//r/+f/4//b/9v/2//b/9//4//n/+v/4//b/9P/y//T/9v/4//r/9//2
//X/9P/1//b/9//4//n/+f/7//7/+v/3//X/8//4//v/AAAEAAEA///9//r//P/8//z/
/v8AAAIABgAKAAkABwAIAAYACQAKAAwAEAAOAA8ADQAIAAcACAAIAAgACQALAA0AEAAM
AAkABAABAP///P/7//r/+f/5//j/9v/0//H/6//n/+v/7//x//P/8f/v/+3/6v/u//D/
8f/3//L/8v/x/+7/8P/u/+v/6f/r/+3/8v/1/+n/6v/q/+7/9f/7////AQAFAAoAGAA0
AF0AgQCfAMcA+AAgAS8BLgEmAQ0B5gC8AIoATAAbAP7/5P/R/9H/1//g/+j/8P/2//T/
8//z//T/8P/s/+r/5v/p/+r/6//u/+3/7v/q/+f/5//o/+j/6f/p/+n/6v/t/+r/6f/o
/+f/6f/r/+z/7v/s/+n/6P/l/+j/6P/p/+n/6v/q/+v/7f/t/+v/6P/k/+b/6f/s//D/
7v/t/+z/6//r/+r/6v/q/+z/7P/x//T/8v/v/+z/6f/p/+3/8f/2//P/9P/x/+7/7v/u
/+//8P/x//P/9//7//f/9f/1//X/9f/4//z/AQD//wEAAAD9////AQADAAUACgAMABAA
FAASABEADwAMAA0AEAAUABgAGQAYABcAFgAWABYAFQAUABUAFwAZABoAFwAUABAADQAP
AA8AEQASAA4ACwAIAAUABwAFAAIAAQACAAAAAQADAAAA/v/7//r/+v/7//v//f/8//z/
+v/1//j/+P/4//j/+f/6//3/AAD9//r/9//y//T/9v/5//7//f/7//z/+P/3//b/9v/3
//r/+//8////+//5//f/9f/2//f/+f/8//n/+v/8//z//v/7//v/+v/9//3//v8BAP3/
+f/1//H/9f/4//z////9//7//P/6//n/+f/5//r//v///wAAAAD9//r/9//0//f/+v/7
//3/+v/7//z/+//5//n/+P/2//f/+P/5//z/+v/3//T/8P/1//f/+f////7//P/6//r/
+f/5//f/9f/2//f/+//8//v/+f/1//P/+f///wIAAAD+//z/+v/2//X/9v/4//v/+//8
//3//f/7//v/+v/9////AQACAAIAAAD+//7///8AAAMABgAKAAsADwAQAAwACgAJAAoA
DQARABIAEAAOAA4ADQAMAAkACQAJAAoACwALAAkACQACAPz/+P/0//f/+f/6//r/+P/3
//P/8f/v//H/8f/x//P/9f/3//j/8//w/+z/7f/v//L/9P/0//b/9P/x/+//7v/t/+//
7//z//T/+P/4//f/8//1//v/AwAQACoATABpAH8AlwC5AOQABgEdASgBHAH9ANYArABu
ACoA/f/k/9b/1f/f/+v/8P/w/+7/8P/u/+3/7f/u//D/8P/y//L/7//s/+n/6P/t//D/
7v/t/+7/7v/t/+3/6//p/+j/6f/s/+3/7v/v/+v/6//q/+r/7f/t/+//7//v/+7/7v/t
/+j/5v/l/+X/7P/v//H/8v/w/+//7v/u/+7/7//w//H/8//y//L/8v/v/+z/7v/u//H/
8//1//f/8f/v/+3/7P/x//b/9//4//f/9v/2//b/9P/z//T/9f/3//n//f8BAPv/+v/6
//v/+v///wEAAQADAAMAAwADAAcACAALAA4AEgAVABcAGAASABAADwAOABMAFAAVABYA
FQAUABIAEAANAA0ADQAMABAAEgATABUAEQANAAsACAAIAAkACgALAAkABwAEAAMA///6
//j/9//7//z//P/+//v/+f/2//X/+P/6//r/9//3//b/9f/0//P/8v/z//T/9f/2//f/
9v/y//D/7//w//P/8//2//T/9P/0//X/9//1//X/9f/3//r/+//8//3/9//1//T/9P/z
//T/9v/2//j/9//5//r/+f/3//b/9//4//n/+v/7//n/+P/4//f/9f/4//j/+P/4//n/
+v/8//r/9//0//D/8//0//X/9v/2//b/9P/z//P/9f/3//f/+P/5//n/+P/4//j/+P/6
//v/+//7//r/9f/x/+3/7f/x//L/8//2//j/+f/4//f/8f/v//D/7v/z//X/8//0//D/
7v/s/+r/6//t//H/9v/2//X/9f/1//X/8//z//L/9v/5//z//v8AAP7//P/8////AAAD
AAYABgAFAAcABgACAAAA//8AAAUACQAKAAgABAACAP///P8AAAMABgAKAAoACQAGAAUA
/f/2//H/7P/v//H/8v/y//H/7//q/+f/6P/r/+z/7f/r/+v/6//q/+f/5v/k/+f/6f/s
/+7/7v/s/+r/5//l/+b/5//r/+3/8//q/+T/4v/h/+H/5f/r//P//P8MACgASwBpAIEA
oQDQAAIBJwE6AToBJwH8AMgAjgBKAAkA5v/W/8X/xf/P/87/xv/I/87/1f/b/+L/6v/s
/+z/7v/u/+n/5P/f/9z/4//o/+j/6f/k/+L/3//d/97/3//h/+X/5//n/+f/5//h/9//
3P/a/+H/4//n/+n/5f/i/+D/3f/f/+D/4v/l/+j/6f/p/+j/5P/h/97/3P/f/+H/4//l
/+f/6P/q/+z/6v/o/+v/7P/r/+n/5//l/+P/4//j/+T/6P/u//D/8v/t/+r/6P/m/+j/
6//w//X/9P/1//j/+//1//T/9P/1//f//f8AAAEA///9//v/+f/+/wAABAAIAAwADwAR
ABIADQAMAAwADAARABIAEwAUABEADgAKAAYACwAPABMAFgAUABQAEwATAAwABwAEAAAA
AQADAAUABwAFAAEA/P/5//3//P/+/wEA///+//z//P/1//H/7P/p/+z/8P/y//H/8v/y
//L/8v/x//D/8f/y//T/9P/0//L/8f/w//D/8v/2//f/+//6//T/8P/t/+v/7f/v//H/
9f/1//X/9f/1//L/8f/x//L/8v/0//f/+P/3//P/8v/w//H/8f/y//X/9f/1//X/9f/y
//L/8//z//T/+P/5//r/9//1//P/8v/1//f/+f/6//f/9v/1//T/8f/w/+3/6//s/+//
8v/z//P/8//y//D/8f/y//P/9v/0//P/8v/w/+//7f/r/+3/8P/y//T/+P/1//P/7//r
/+3/7//0//b/8//v/+r/6f/o/+f/5v/q/+3/8v/4//P/7//s/+n/6f/p/+v/7P/y//f/
/P8AAPv/9v/x/+7/8//2//v/AAAAAP//AQAAAP7//P/7//z/AAAFAAcABgAAAP7/+//4
//z///8CAAYAAwABAP3/+//3//T/8//y//D/8f/x//D/7//t/+j/5f/l/+f/5//n/+f/
5//n/+b/5f/k/+L/5f/m/+r/7f/u/+z/6P/j/9//4f/j/+j/6//t/+b/4P/g/+X/5//p
/+3/8f/y//T//v8RADMAWwB/AKQA0gALATgBTAFJATgBFgHsAL4AhQBCABIA8//X/8P/
wv/I/87/1v/c/9//4//o/+f/5P/j/+D/4P/e/9z/3P/h/+T/4v/h/97/3v/d/93/4P/h
/+P/5//k/+P/4v/h/97/3f/b/9r/4f/j/+f/6f/m/+T/4//h/+H/4v/k/+f/6P/n/+X/
4v/e/93/3P/c/9//4//n/+v/6f/m/+T/4v/l/+T/6P/q/+v/6//r/+v/5v/l/+T/5P/p
/+7/7//w/+v/6P/m/+T/5//r//H/9//0//P/9P/1//H/8P/w//H/9f/7//7////8//v/
+v/5////AgAHAAwADQANAAwACgAKAAoACwAMAA4ADgAOAA4ADQAMAAoACAAKAA0AEAAS
ABEAEAAOAA0ACgAHAAYABAAIAAsADgARAAwABwABAP3/AAD+////AQAAAP7/+//6//f/
9f/y//H/9f/4//n/9//2//T/8v/w//H/8v/1//j/+P/4//j/9v/z//L/8v/0//b/9//7
//r/9v/0//P/8//0//X/9v/5//b/9f/0//P/8v/x//H/8v/1//j//P/+//z/9//1//L/
9P/1//f/+//7//v/+//7//f/9v/2//X/9//8//7/AAD7//n/9//2//r/+//8//z/+//6
//n/+P/4//j/9v/1//j/+//+////+//5//b/8v/2//j/+v/+//z/+//6//j/9v/z//D/
8f/z//T/9f/4//b/9f/y/+//8P/z//n//P/7//n/9f/0//T/9P/0//T/9v/3//r//v/6
//f/9f/z//f/+f/9/wAAAQABAAEAAAD+//z/+v/6//3/AAAFAAoABwAFAAYABAAEAAQA
BQAIAAsADwAQAA4ACQAIAAYABAAHAAkACwAOAAwACQAEAAEA/v/8//z//P/6//n/9//0
//P/8f/s/+n/7P/x//T/9//0//H/7v/q/+v/7P/s//H/8P/y//P/8v/w/+7/6//p/+3/
7//0//f/7//u/+b/6P/v//P/9////wMA/P/+/xYAOwBfAIEAoQDMAAIBLQFEAUYBNQEU
AewAwgCQAFEAHAD6/+P/0//R/9T/2v/k/+7/8P/x//P/9v/x/+z/6f/k/+X/5v/n/+r/
6v/s/+n/5//m/+b/5f/l/+n/6//u//P/7v/p/+T/3//g/+P/5f/o/+3/7f/v/+//6//o
/+b/4//m/+j/6//v//D/7//t/+r/6v/r/+z/7v/s/+3/7v/v/+z/6v/p/+j/7f/u//T/
+P/0//H/7v/r/+n/6//t//D/7//y//H/8P/v/+7/7v/u//D/8//4//3/+P/1//T/8//0
//b/+f/9//z/AQADAAMAAgABAAAA//8DAAYACwAQABAAEQARABAAEQASABQAFgAXABYA
FQAUABYAFgAVABQAFgAZABwAHgAYABQADwALAA0ADQAPABAADgANAAwACwAJAAUAAAD9
/wEAAAACAAUAAgAAAP3//P/9//3//P/9//v//P/7//f/9v/0//L/8P/0//j//v8EAAEA
/v/7//b/9v/2//f/+v/6//n/+//4//X/9P/0//X/9v/3//j/+//3//X/8//x//P/9f/4
//z/+v/8////AAD+//n/9//0//j/+f/7/////f/7//n/9//3//j/+v/7//v//v/+//7/
+f/3//X/9P/5//v//f/+//z/+v/4//b/+f/6//n/+f/7//3///////v/+f/2//L/9v/4
//r//v/8//n/9v/y//X/9f/1//n/9//2//X/9v/1//X/8//x//n/+f/6//n/+P/3//b/
8//z//X/+P/7//v//P/9//7//f/+//7/AgADAAQABAADAAAA/f/8//3//v8BAAQABgAH
AAsADAAKAAgABwAIAA0AEQASABAADQAMAAoACAAFAAUABQAGAAgACQAIAAkA///4//P/
7v/x//P/9P/0//L/8f/t/+v/7P/v//D/8f/z//P/8//y/+7/7P/p/+v/7P/w//P/9P/2
//T/8f/v/+7/7f/v/+//9f/0//D/7v/v//H/9f/5////DgAqAEoAaQCFAKMAwwDoABAB
KwE2ASwBDwHkALQAdgAyAAUA7P/c/9n/4f/n/+r/7P/q/+j/6//r/+z/7v/v/+7/7//u
/+n/5v/j/+L/5v/q/+n/6f/m/+b/5f/l/+P/4//k/+f/6v/r/+z/7f/q/+n/5//m/+z/
7f/w//H/7v/s/+v/6f/p/+j/6P/p/+7/7//v/+7/6v/p/+j/6P/r/+3/7//x/+7/7P/r
/+r/6P/m/+n/6v/u/+//8P/x/+z/6//q/+r/7//0//X/9v/0//L/8f/w/+//7//x//P/
8//1//n//f/3//b/9v/3//r///8BAAEAAQABAAEAAQABAAIABQAIAA0AEQAUABYAEwAS
ABIAEgAUABQAFAAUABQAFAATABIAEQARABEAEAATABQAFAAVAA4ACQAGAAIABAAFAAYA
BwAEAAEA/f/7//z/+v/7//3/AAAAAP//AAD8//n/9f/z//b/+v/8//v/+P/2//T/8v/0
//T/9v/4//n/+v/7//r/9v/0//P/9P/4//n//f/8//r/+P/3//f/9v/1//T/9f/2//f/
+P/5//X/8//y//L/8//2//r//P/8//n/+f/4//r/+f/5//v//P/9//7////7//j/9v/z
//b//P///wIA///9//v/+v/5//f/9f/y//b/+P/6//z/+f/4//X/8//2//n//P/9//r/
+f/3//T/9P/0//T/9v/5//n/+f/4//b/8//w//H/9v/4//r//v/9//n/8//v//L/9P/2
//j/+v/3//f/+f/8//n/9//2//X/+//9/wEABAACAP///P/4//r/+v/6//z//v8AAAQA
CAAGAAUABwAGAAoADAAPABQAEwATABAACgAJAAoACgAKAAwADQAOABAADgALAAYAAwD/
//z/+//6//f/9f/y/+7/8P/x/+//7//x//P/8//z//H/7//t/+r/7f/u/+7/8//w//D/
7//s//D/8P/v/+//8f/x//T/9f/j/+T/6v/w//X/+f8BAAUABQAEAAwAKABPAHEAjQCx
ANwABAEdASYBHAEFAeYAugCIAEwAFwD0/97/0f/R/9f/4P/k/+r/8P/y//H/8f/y//D/
7P/q/+b/5//m/+X/5v/m/+j/5f/j/+T/5P/j/+P/5v/n/+n/7f/q/+f/5P/h/+L/5f/n
/+r/6v/n/+b/4//l/+b/6P/p/+f/5v/m/+f/6P/n/+X/4v/k/+f/6v/u/+z/6//q/+n/
6//q/+r/6v/s/+z/8f/0//H/7f/p/+X/5P/n/+r/7v/t//D/7//u/+7/7v/v//D/8P/x
//T/9//x/+//7//v//D/9P/5////+//9//z/+f/8//3//v///wMABAAHAAoADAANAA0A
DAALAAwADgAQABEAEAAPAA4AEAAQAA8ADgAQABEAEgASAA4ADAAJAAcACAAHAAgACAAF
AAMAAQD//wEAAQAAAAEAAwAAAAAAAQD8//j/8//w//T/9//5//3/+v/6//j/8//x//D/
7//u/+//8P/z//b/9P/0//T/8v/z//L/8v/0//L/7//v/+r/7P/u//H/9f/4//n/+v/9
//j/9f/y/+//7//x//T/+P/2//b/9//2//j/9f/1//T/9P/z//P/9f/y//H/8P/v//P/
+P/+/wMA//8AAP7//P/4//f/9v/2//j/+f/6//r/9f/y/+//7P/v//L/8//1//L/8//0
//P/9f/1//T/8v/z//T/9f/4//f/9f/z//D/8v/z//T/+f/2//T/8v/y/+//8f/z//b/
8v/w/+7/7P/p/+n/6//u//L/8//1//f/9v/1//b/9v/7//3///8AAAAA/v/8//z/+v/4
//j/+P/9////BAAGAAQAAgABAAIAAgADAAEA/P///wIABAAGAAIAAQAAAAAABAAFAAQA
BQD9//j/9f/y//D/8f/x//D/8f/x/+7/7f/q/+v/6v/p/+z/7f/u/+7/6f/m/+L/4//j
/+b/6P/o/+z/7P/r/+v/5v/j/+P/4f/r/+7/7v/0//P/6//n/+f/6f/u//b/CgApAEsA
aQCFAKgA0gD/ACIBNAE3ASgBAgHSAJwAWwAWAOr/1f/J/8X/yv/Q/9b/2v/b/9v/3P/e
/+H/4v/l/+b/4//g/93/3P/f/+L/4P/f/+H/4v/i/+P/3v/b/9n/2f/d/9//4f/j/+D/
3//d/9z/3v/d/97/3f/h/+L/5P/l/9//3P/a/9n/3//h/+L/4v/j/+P/4//k/+P/4//j
/+P/5P/k/+X/5v/k/+L/5f/m/+f/5//n/+f/4f/h/+H/4v/l/+r/6//s/+z/7P/t/+7/
6//r/+3/7//v/+//8f/z/+7/7v/v//H/9P/5//v/+////wEAAwAFAAMAAgADAAQACAAL
AA0ADgAKAAoACwAMAAwADAAMAAwADgAQABEAEgANAAsACQAGAAkADAAOABEACwAFAAEA
/P/8//3//v///wIAAwADAAUAAQD8//r/+f/7//r/+P/4//T/8//x//H/9P/2//b/8//1
//T/8//y//D/8P/y//T/9P/0//T/8v/u/+z/6//s/+//8f/2//b/+P/4//n/+//2//P/
8P/v//L/8//0//X/7//t/+z/7P/u//D/8//0//f/9f/2//b/9f/z//L/8//1//f/+f/7
//f/9v/2//X/8v/0//P/8v/0//X/9v/4//X/8//x/+7/8v/0//b/+P/6//r/+P/3//T/
9f/2//X/9//5//r/+v/0//D/7P/q/+//8//3//r/+f/3//X/9//0//L/8P/w//P/9f/1
//X/6f/s/+//8v/1//j/9v/1//b/+P/1//P/8v/x//b/+f/+/wIAAAD///7//P/6//j/
9v/2//r//P8AAAQAAAD9//3/+v/9/wAABAAKAAsADQAMAAgABAAEAAMAAgAGAAkADAAQ
AAoABQD+//n/+P/2//b/9v/y//H/7//s/+7/7f/p/+f/6P/r/+z/7f/p/+f/5f/i/+f/
7P/w//n/9f/0//L/7v/t/+r/5v/j/+b/5//r/+3/4//i/+L/5v/v//f/+f/5//X/9P/8
/xAAMQBbAIUArQDYAAwBNQFEAUIBNwEeAfgAygCUAFcAIgD4/9v/y//J/8z/1P/k//D/
8P/v/+//8P/t/+j/5f/g/+H/4v/j/+b/5//o/+T/4f/i/+L/4f/h/+H/4f/i/+X/5f/l
/+X/5f/m/+f/5//o/+f/5f/l/+P/5P/k/+X/5f/l/+b/6P/r/+v/6f/m/+L/4//l/+f/
6v/o/+f/5v/l/+b/5v/n/+j/6f/o/+z/7v/s/+v/6v/p/+n/6//t//D/7//w/+3/6v/p
/+j/6P/o/+3/8f/3//3/9v/x/+7/6//r/+7/8v/3//b/+//9//3//P/7//r/+f/+/wAA
BAAIAAcABwAGAAQABgAKAA8AFAARAA4ACwAIAAsADAAMAAwADgAPABAAEAAMAAgAAwD/
/wMABQAJAAwACAAHAAYABQADAAEA/v/9//v/+P/4//n/+P/2//P/8v/0//f/+f/9//r/
+v/4//P/8//y//H/8P/y//T/+P/8//j/9v/0//D/8v/0//f//P/5//f/+P/0//L/8P/v
/+//8v/1//j//f/5//f/9f/z//H/8f/y//T/9P/2//n/+v/4//X/9f/0//f/9//4//v/
9//1//P/8f/y//T/9//5//f/+v/6//r/+P/3//b/9v/5//v//f/+//v/+P/1//L/9v/4
//j/+f/3//n/+//7//n/+f/4//b/+P/4//j/+v/5//f/9f/y//b/9//4//3/+//6//n/
+v/z//X/+//7//j/9f/0//P/8v/w/+//8P/y//b/9//5//v//P/7//z//P/+////AAAA
AAAA/v/8//z/+//8////AgAGAAcACwAMAAkACAAIAAoACwANAAwACAAJAAoACgAKAAcA
BwAHAAgADAANAAwADQAEAP7/+v/2//X/9f/0//L/9f/1//L/8f/v//H/8f/x//H/8f/x
//D/7v/s/+n/6//t//L/9v/4//b/9P/x/+//7P/r/+3/7f/1//b/8v/y//P/8//z//f/
+f/8/woAIAA7AF0AfQCZAL4A7gAbATgBSAFLATYBCgHYAKQAXwAcAPj/5f/V/9f/4P/m
/+7/8v/x/+//7v/u//D/8P/y//L/7f/q/+f/5v/p/+z/6v/p/+v/7P/s/+3/6v/p/+n/
6//s/+3/7v/v/+v/6f/m/+T/6v/r/+7/7//v/+7/7v/t/+r/6P/n/+f/6//t/+7/7v/r
/+v/6//s/+3/7//x//P/8f/w//D/8P/u/+r/6//q/+3/7//x//P/7f/t/+3/7v/u//L/
8v/y//P/9P/2//j/9v/1//b/9//2//f/+v/9//f/9v/2//f/+f///wIAAwAEAAUABgAH
AAYABgAIAAoADQAPABAAEAAMAAwADQAOABIAEgASABIAFAAUABMAEgAQABEAEgASABUA
FgAWABcAEgAPAA4ADAAJAAkACQAJAAwACwAJAAkABgACAAEAAQAEAAQAAwAEAAEA///8
//v//f8AAAEA///+//z/+v/4//X/9P/1//b/+v/8//7//v/7//j/9v/2//j/+f/9//z/
/P/8//3////7//n/9//3//v//f///wEA/f/7//r/+v/6//z///8AAAEA//8AAAAA/P/5
//f/9//7//3///8BAP///v/+//3//P/+//3//P/8//v/+v/6//v/+//7//r//f/+////
AAD9//z/+f/3//n/+//9//3//f/9//z/+v/3//b/9f/2//r//f8AAAIA/f/5//X/9f/4
//j/+P/6//z//f/8//v/9v/1//f/9v/9//7//v/+//7//v/5//f/9//4//v/+//8//3/
/////wEAAgAEAAUABgAGAAgABgAEAAQAAgAAAAAAAAAGAAkADwASAA8ADAAKAAoADAAP
AA8ADAANAA4ADgAOAAsACwALAAwADQANAAsACwADAP7/+//4//b/9//3//b/+f/5//b/
9f/y//P/8v/x//L/8//0//T/8v/w/+3/7//t//D/8v/y//T/9P/z//P/8P/v//H/8f/v
//D/9v/4//f/9f/1//X/+f8EABwAPABhAIEAmQC5AOQADgEnATQBNAEhAf4A0ACYAFYA
FwDy/9z/0//Z/+f/8v/2//L/8P/v/+3/7P/s/+7/7v/w//D/7P/q/+j/6P/q/+z/6f/n
/+f/6P/o/+n/5v/l/+X/5//r/+3/7//x/+3/7f/s/+z/7P/r/+z/6//u/+7/7//v/+r/
6P/n/+f/7f/v//D/8P/s/+v/6v/q/+z/7f/u/+//8P/w//H/8v/x/+7/8P/w//P/8//z
//P/7//v/+//8P/w//T/9P/0//b/9v/3//j/9f/z//P/8//1//f/+/////v/+v/6//v/
/P8BAAMAAwAEAAUABgAHAAYABgAIAAoADgARABMAFAARABAAEAAQABQAFAAUABQAFQAW
ABYAFgAUABMAEgAQABMAFAAUABUAFAARABAADgAMAAsACgAJAAwACwAJAAkABgACAAEA
AQACAAIAAQACAP///f/6//n//P/+//7/+//+//7//v/+//r/+P/4//j/+v/8//7//v/6
//j/9//4//v/+//+//z//f/8//z//f/6//n/+P/5//z///8CAAUA///9//z//P/6//z/
//8AAAMAAQACAAIA///9//z//f/+////AAABAP3//P/8//v/+//+//7//v/+////AAAC
AP///f/7//j/+//+/wEABAACAAAA/P/5//n/+//9//3///8BAAIAAgAAAP7//P/8//7/
//8AAAAA/P/5//b/9//4//j/+P/6//3/////////+//5//r/+P/7////AgAAAAAAAAAA
APz/+f/4//j//f///wIABQADAAEAAQAAAAQABQAGAAYACQAIAAcACAAFAAQABQAGAAsA
DQASABQAEQAOAAwADAAQABMAEwAQABEAEgASABIAEAAPAA4ADgAQABEAEAARAAcAAAD7
//b/+P/5//n/+P/5//n/9v/1//T/9f/0//P/9//5//v//P/3//T/8P/x//L/9v/5//r/
+P/2//P/8f/x//H/9P/1//3/AAACAAAA+f/3//f//f8DAA4AJgBIAGcAgQCZALcA4gAK
AR8BKAEkAQkB4AC2AHoANAAHAO7/2v/V/+H/7f/0//b/9v/0//L/8f/x//L/8//y//P/
8v/u/+z/6v/q/+7/8v/x//H/8P/w/+//7//u/+3/7f/v//L/8//0//X/8f/v/+z/6v/u
/+//8v/z//T/9P/1//X/7//s/+r/6f/w//P/9f/2//P/8f/v/+7/8P/x//L/8//1//T/
9P/0//P/8P/y//L/9v/3//j/+f/0//P/8v/y//T/+P/4//j/+f/4//j/+P/2//f/+v/9
//3//f///wEA/P/8//3///8BAAcACgALAAkACQAJAAkACgAKAAwADgASABUAFwAYABQA
EgARABAAFQAWABcAGAAaABoAGQAYABYAFwAYABgAGQAaABoAGwAWABMAEgAQAA0ADQAN
AA0ADAAJAAUAAwABAP7//v///wIABAAFAAgAAwABAP7//f/+/wAAAAD9/wAAAAAAAAAA
/f/6//n/+P/8//7/AAAAAP7//P/7//z//P/7//3/+v/7//z//v8BAP7//f/8//3//v//
/wAAAQD8//v/+//8//z//v8BAAIABAABAAEAAAD9//v/+v/7//7/AQAEAAcAAgAAAP//
/f/7//7//v/+//3//f/9//7//v/9//z/+v/9//7///8AAP///v/7//n/+f/7//3//f/9
//3//P/6//j/+P/4//r//v///wAAAAD9//n/9f/1//f/+P/5//z/+//7//n/9//1//X/
+P/4//v//f/9////+//5//f/9f/1//b/+v/6//v//v8BAAAA/f/9//3///8CAAMABAAF
AAQAAAABAAAAAgAEAAgADQAPAA4ADgANAAoACQAIAAkADwAQAA8AEAANAAkABwADAAYA
CgAOABIAEwAIAPz/9v/y//L/8v/y//L/8//0//X/9v/y//D/7v/s//H/9P/3//r/9f/y
/+//7P/u/+7/7v/u/+//8P/x//L/8P/u/+z/6v/u//D/8v/0//L/8v/y//L/9v/6//7/
AgAUAA==
         </WaveFormData>
      </LeadData>
      <LeadData>
         <LeadByteCountTotal>10000</LeadByteCountTotal>
         <LeadTimeOffset>0</LeadTimeOffset>
         <LeadSampleCountTotal>5000</LeadSampleCountTotal>
         <LeadAmplitudeUnitsPerBit>4.88</LeadAmplitudeUnitsPerBit>
         <LeadAmplitudeUnits>��V</LeadAmplitudeUnits>
         <LeadHighLimit>2147483647</LeadHighLimit>
         <LeadLowLimit>268435456</LeadLowLimit>
         <LeadID>V6</LeadID>
         <LeadOffsetFirstSample>0</LeadOffsetFirstSample>
         <FirstSampleBaseline>0</FirstSampleBaseline>
         <LeadSampleSize>2</LeadSampleSize>
         <LeadOff>FALSE</LeadOff>
         <BaselineSway>FALSE</BaselineSway>
         <ExcessiveACNoise>FALSE</ExcessiveACNoise>
         <MuscleNoise>TRUE</MuscleNoise>
         <LeadDataCRC32>387042995</LeadDataCRC32>
         <WaveFormData>
7v/u/+7/7v/z//b/+f/8//n/9v/z//D/8f/y//P/9P/0//T/9P/0//P/8v/x//D/9P/2
//j/+v/1//L/7//s//D/8v/0//b/+f/6//v//P/6//j/9v/0//f/+v/9/wAA///+//3/
/P/+/wAAAgAEAAUABgAHAAgACAAIAAgACAAMABAAFAAYABUAFAATABIAFAAWABgAGgAd
AB4AHwAgABwAGgAYABYAGgAcAB4AIAAbABgAFQASABQAFAAUABQAEQAQAA8ADgAKAAYA
AgD+/wAAAgAEAAYAAwAAAP3/+v/8//z//P/8//7//v/+//7/+//4//X/8v/3//r//f8A
AP3/+v/3//T/9f/2//f/+P/6//r/+v/6//j/9v/0//L/9v/4//r//P/6//j/9v/0//b/
9v/2//b/+f/6//v//P/5//b/8//w//L/9P/2//j/9v/0//L/8P/z//T/9f/2//f/+P/5
//r/9v/0//L/8P/0//b/+P/6//f/9P/x/+7/8P/y//T/9v/0//T/9P/0//D/7v/s/+r/
7//y//X/+P/2//T/8v/w/+7/7v/u/+7/8f/y//P/9P/y//D/7v/s//D/8v/0//b/9P/y
//D/7v/w//D/8P/w//D/8f/1//r/9f/w/+3/6v/x//L/+P/+//r/+P/0//H/8//0//P/
9f/4//r//v8CAAEA///9//r///8AAAMABwAHAAYAAwD///7//f8BAP//AAABAAQABwAC
AP//+v/0//H/8v/y//P/8f/w//D/6//q/+j/4//f/+P/6P/q/+z/7f/o/+T/3//k/+b/
6v/v/+z/6v/p/+X/6f/n/+L/3//i/+j/7P/x/+H/4f/i/+b/7v/z//f/+P/5//v/AgAV
ADAASQBhAH4ApgDIANMA1gDWAM4AvACmAIUAUwArABIA9f/f/9b/2P/e/+T/7P/w/+//
8P/v/+//7P/p/+b/4v/j/+T/5v/s/+j/5//k/+D/4f/h/9//3//g/+H/4v/l/+P/4f/h
/9//4f/i/+X/6P/n/+T/4f/e/+D/4f/i/+P/4//m/+j/6f/n/+T/4//g/+H/4v/l/+r/
6f/p/+f/5f/o/+X/4//j/+X/6f/s/+7/6//o/+b/4//k/+b/7P/w/+//7v/s/+j/6P/o
/+j/5//s/+7/8v/z//D/7v/s/+z/7//w//X/+v/3//n/+P/2//r/+//8//7/AAADAAgA
DAAKAAgABQACAAYACQANABEADwAPABIADwAPAA4ADgANABAAEQASABMADgALAAUAAgAF
AAUABwAKAAUAAgD9//b/+P/5//n/+P/4//j/+f/6//j/9P/y//D/8v/y//T/9v/z//L/
8P/r/+7/7//v/+7/8P/z//f/9//x/+3/6v/n/+r/7f/x//f/9P/1//D/7v/t/+3/7//v
//D/8v/z//b/9P/v/+v/6f/t/+//8f/z/+//7v/y//H/8//z//D/8P/z//T/9//4//T/
7//p/+f/6//u//L/9v/z//L/8P/w//D/8P/y//D/8//1//j/+v/2//H/7f/p/+7/8//2
//f/9f/1//P/8P/w//D/8v/w//H/8v/z//X/8f/v/+v/5v/o/+3/8f/2//P/8v/y//D/
7v/w/+7/7f/u/+//8//3/+7/7f/s/+v/8f/3//z/+P/2//T/8v/u/+3/7//y//X/9P/1
//b/9f/w//D/8P/z//b/9//5//v/+v/3//f/9f/2//n//P8AAAMABgAIAAYAAgAAAP//
BQAIAAkACQAFAAMABgADAAAA//8AAAEAAgADAAIAAAD4//T/7//r/+7/8P/z//H/7//u
/+r/5//m/+j/5//m/+7/7v/v/+//6//m/+P/4f/l/+j/7P/t/+3/6//m/+P/4f/k/+X/
5//r/+//8v/w/+z/6f/n/+z/8f/9/xIAKwA+AEsAWQBwAJAArgDFANQA1gDIALgAngBr
AC8ACQDw/+H/3f/k/+r/7P/o/+b/5v/l/+b/5f/l/+j/6f/q/+r/5v/i/9//4P/j/+X/
5f/k/+T/5f/k/+X/4f/f/93/3f/f/+H/5f/n/+P/4P/f/97/4f/i/+P/5P/k/+P/4v/h
/93/3v/e/93/4v/k/+j/6v/l/+L/4f/i/+P/5f/l/+X/6f/n/+b/5//k/+X/5f/k/+j/
6v/t/+//6P/k/+T/4v/o/+z/7//w//H/8P/v/+3/6//q/+v/6f/v//L/9f/6//j/9P/0
//T/9//7//z//P/9//3//f/+//3///8DAAYACwAOABAAEgANAAsACgAJAAsADQASABEA
DwAOAA4ADQAKAAkACAAHAAsADQAMAA4ACgAFAAIAAAABAAIAAQD+///////+//z/+P/0
//H/7v/x//L/9f/4//P/8P/v/+7/8P/y//P/8f/v/+//7v/s/+n/6//u/+3/7//v//D/
8f/s/+n/5//n/+n/7f/r/+z/7v/v//L/8//w//D/7//w//b/9f/1//f/8//x/+//7f/s
/+z/8f/x//P/8//w//D/7//u/+//7v/w//H/8f/1//L/8P/v/+7/8f/y//L/9P/1//b/
+f/4//P/8f/w/+7/8f/x//L/8//w//H/8P/t/+7/8f/y//L/9P/0//b/9P/y//L/8v/z
//b/+f/6//r/8v/v/+v/6P/s/+7/8f/y//P/9v/1//X/7//t/+7/7//z//P/8f/y//D/
7v/s/+r/6//t//L/+P/6//j/+P/4//f/8v/y//L/9v/6//z////9//z/+f/5//z//v8C
AAYABwAHAAcABgAEAAAA/v/9/wQACAAKAAsABQABAAIA/f///wEABQAJAAsACwAJAAYA
/f/4//L/7f/v//L/9v/1//L/8P/r/+f/6v/u/+//8P/y//D/7//t/+z/6v/q/+v/7v/w
//P/8//0//H/6//n/+r/7v/w//P/9f/v/+j/5v/k/+P/5//s//X//f8IABsAMgBDAFMA
agCMALQA1QDqAPIA7ADYALoAlQBfACcABgD1/+X/4P/m/97/1P/U/9b/3f/k/+n/7//x
//P/9f/2/+//6v/m/+b/6//v//H/8v/t/+v/5//l/+b/5//o/+v/7P/t//D/8f/r/+j/
5//m/+v/7v/x//T/8P/t/+r/5//m/+r/7f/v//D/8P/y//L/7P/o/+b/5v/q/+3/7v/v
//P/8f/w//H/8f/z//T/9P/0//T/9f/1//D/7v/w//D/9v/6//3//v/7//j/9f/x//b/
+P/8//3///8AAAEABAAAAPz//P/8////BQAIAAoACAAHAAYABgAKAA0AEgAWABsAHAAc
ABwAGAAXABcAFwAaAB0AIwAjACAAHAAZABUAGgAdACAAIwAhACEAHgAeABkAEwAPAAwA
EAASABIAEAAMAAsACQAGAAcACAAKAAwACgAIAAgACAADAP7/+//4//v//v8AAP//AAAB
AAEAAAD//wEABAADAAIAAQABAAEAAAD/////AQAGAAsACgAMAAYAAQD+//n/+//+/wAA
BAAIAAUAAwADAAEAAQABAAEAAQACAAgACQAFAAMA/v/8////AAADAAQABAADAAEAAwAC
AAAA///+/wIABgAJAA4ACQAGAAUAAAACAAUACQAMAAoABwAFAAMAAQABAP//+//9/wEA
AwAEAAEAAAABAP7///8AAAEAAwABAAMAAwACAP3//f/8//z///8CAAYACAAFAAQA///7
//v//f8CAAcABQABAPr/+P/2//T/8v/1//n/AAAIAAQAAAD+//z//f/6//z//v8EAAgA
CgANAAkABgABAP//AwAGAAsAEAAPAA8ADwAOAA0ACgAJAAkAEAAUABYAFwARAA0ADgAJ
AAwADwAUABkAFgAVABIADgAKAAgABQADAAMABAAGAAMAAAD+//n/9f/3//r/+v/6//z/
+v/5//f/9v/0//T/9f/4//z/AQADAAEA/f/2//H/8//4//v///8DAPv/9P/0//j/+f/7
/wAABQAFAAYACwAWAC0ARQBeAHgAngDLAPIAAgEEAfoA6gDXAMMAnwBoADsAHwACAO7/
6P/m/+j/7v/y//j//P8BAP7//f/8//r/9f/y//D/8v/0//f/+P/4//X/9f/z//P/9//5
//v////9//v/+//5//X/8v/x//D/9//6//3/AAD9//v/+f/3//b/+v/9/////v/8//z/
+v/1//L/8f/y//f/+//9///////7//j/9//6//3///8AAAAAAAABAAEA/f/6//v/+v//
/wQACAAKAAYAAgD+//n//v8CAAgACwAKAAoACgAMAAkABgAHAAgACwARABQAFgAVABMA
EQAQABUAGQAfACQAJAAkACMAIgAfAB8AIAAhACMAJQAqACkAJgAkACMAIQAlACcAKQAr
ACoAKQAlACQAIQAdABsAGgAeACIAJAAkACAAHQAZABQAFgAWABcAGAAXABQAEwASAA8A
DAALAAoADQAQABIAEQAPAA0ACgAGAAkADQASABMAEwARABAADwANAAsACgALAA4AEwAS
ABQADwANAA0ACwAMAA4ADwASABEADQAKAAkACQAJAAkACQAKAAwAEwAVABIADwAJAAYA
CAAKAA4AEAAQAA8ADQAPAAwACgAJAAgADAAQABMAGAATABAADwAKAAsADQAQABIAEAAP
AA8ADwAOAA8ADgALAA0AEQATABQAEQAOAA0ACAAMAA4AEAATABIAEwASABAACgAJAAcA
BgAKAAwADwAQAAwADAAIAAUABwAJAA4AEwARAA8ACQAGAAYABgAGAAYABwAJAA4AFAAP
AAoABwAEAAsACgAOABIAEgAUABQAFQASABAADAALAA4AEgAYAB4AGwAZABcAFAAWABYA
GAAbACAAIgAiACEAHQAZABoAFQAZABsAHwAjACAAHQAYABIAEAAQAA8ADwANAAwADAAH
AAQAAgD9//n//P8CAAUACAAHAAIA/v/5//v//P///wMAAwAEAAYABQAEAAEA+//3//z/
AgAGAAsAAQD9//b/+P8AAAMABwAQABMACwAIABcAMABLAGEAeACaAMQA5wD6AP4A9gDm
ANQAvwCfAG8AQgAhAAkA+P/w/+z/7v/2//7/AAAEAAYACQAFAAEA/f/4//j/+P/5//7/
/P/9//z/+v/3//f/9f/1//j/+//+/wMA/P/3//T/7//w//L/9v/6//3//v///wAA/f/5
//X/8f/y//j//f8BAP///P/7//j/+P/4//r//v/9/////////wAA+//3//X/+v///wMA
BgABAP7//P/5//j/+P/8//7//v8AAAEAAAD///7//f/7////AgAHAAkABwAEAAEAAAAE
AAQACAAMAAsADwAQABAADgANAAwADAARABUAGwAgAB8AHgAcABoAGwAdACAAIwAjACMA
JgAjACUAJAAkACMAJwApACsALQAnACMAHAAYABwAGwAcAB4AHQAcABkAFAARAA8ADAAI
AAsADAAOABAADgAKAAgABgAGAAYACAAKAAkACAAGAAEAAAD///3/+v///wUADAAPAAsA
BwAEAAEAAQABAAIABQAGAAkABgAGAAQAAwAEAAMABgAIAAkADAALAAUAAAD9/wIABQAI
AAsACgAKAA8ADwALAAkABAACAAQABgAKAAwACgAHAAMAAwAEAAQABQAGAAkACgAKAAwA
BgAEAAQAAAACAAUACQAMAAkABQACAP//AAADAAQAAwAEAAcACAAIAAQAAgACAP7/AgAE
AAYACQAEAAMAAAD8//z///8BAAQABAAEAAUABAACAAIA/v/7/wUABQAGAAMAAgABAAAA
/v/9////AgAFAAQABQAGAAgABAAFAAYACQAMAA0ADwAMAAoABgAFAAUABgAJAAwAEQAT
ABUAFgAUABAADgANABQAGAAaABsAFgATABUAEQAQAA8AEAARABQAFQAUABIACAACAPv/
9f/5//z/AAD///3//P/4//X/9//6//r/+v8AAP7//f/7//j/9P/y//H/9f/4//z//f/9
//v/9v/z//H/9P/1//f///////r/9P/0//X/+f/8/wEADQAkADsATABfAHEAhgCkAMYA
4QDwAPIA5gDSALIAgwBJACEADAD7//X/+v/8//r/+P/0//L/8//2//f/+f/6//v//P/8
//f/8v/u/+7/8v/1//b/9v/z//P/8f/x/+//7//v//H/9P/1//j/+f/1//L/8f/w//b/
+P/6//z/+f/3//X/8//w//L/8//z//X/9v/5//r/9v/y//D/8P/z//f/+f/7//v/9//0
//P/8v/z//P/8v/2//j/+//9//j/9P/0//L/9//8/wAAAgD+//z/+v/3//f/+P/7//v/
/v8AAAIABgACAP7//v/+/wIABwAJAAoACQAJAAkACgAIAAkADAAOABUAGAAaABwAGQAX
ABYAFQAYABkAHQAbABkAGAAYABcAFgAVABQAEwAVABcAFgAYABIACwAGAAIABAAGAAYA
BAACAAEA///8//3//P/8//z////+////AAD7//b/8//w//P/9v/4//f/9v/1//P/8P/v
//H/9P/z//X/9f/2//f/8v/v/+3/7f/x//X/8//0//L/8f/y//H/7v/u/+3/7v/z//H/
8P/x/+3/6//p/+f/6P/q//H/8//y//H/7f/s/+z/7P/u/+7/8f/x//D/8//u/+r/5//k
/+r/7v/x//b/8v/w//D/7P/p/+f/5v/k/+j/6f/r/+3/6f/p/+f/4//l/+n/6//s/+n/
6P/p/+b/5f/k/+P/4//m/+n/6v/q/+L/4f/f/97/4f/k/+j/6v/s/+b/4P/d/97/4P/i
/+T/5v/j/+P/5v/q/+b/4v/g/97/5P/k/+n/7v/s/+r/5v/j/+X/5v/l/+f/6f/q/+3/
8P/w/+//7v/s//L/9P/4//3/+//6//f/8//0//P/9//1//f/9//5//v/+P/1//D/6v/m
/+b/5f/l/+D/3v/d/9f/2v/a/9f/1f/W/9r/2//c/93/2P/U/8//0v/U/9j/3f/a/9j/
1//T/9n/2f/W/9X/1v/a/9z/3//L/83/0v/W/9z/4f/n/+r/6f/l/+j//f8aAC8AQwBe
AIAAoAC3AMAAvgC2AKoAmAB3AEcAFwD4/+H/z//I/8r/zv/Q/9b/3P/a/9z/3P/d/9n/
1//V/9L/0f/Q/9D/1P/T/9P/0f/O/87/z//O/8//0v/T/9T/1//S/8//zv/L/8z/zv/S
/9b/1v/U/9L/0P/S/9P/1P/V/9T/1v/X/9f/1f/S/9H/zv/Q/9L/1v/c/9n/2f/X/9X/
2P/V/9P/0//V/9n/3P/e/9v/2P/W/9P/0//U/9n/3P/b/9z/3P/a/9v/3P/d/93/4f/i
/+X/5f/j/+D/3f/c/+D/4v/o/+7/7P/t/+v/6P/q/+v/7P/u//D/8//4//z//P/8//v/
+v/7//3/AAADAAIAAQADAP//AQAAAAAA//8AAAEAAgADAP///f/4//b/+P/3//j/+v/4
//b/8v/s/+7/7//v/+7/7//u/+7/7v/r/+b/4//g/+T/5v/q/+7/7P/q/+f/4f/h/+H/
4P/e/+D/4//n/+f/5P/h/9//3f/f/9//4P/j/+D/4f/c/9r/3f/f/+P/5f/o/+r/6//u
/+3/5//i/9//4//l/+f/6f/m/+T/5//l/+b/5//l/+b/6P/o/+r/6v/m/+P/3//f/+X/
6P/s//D/7//u/+z/7P/p/+j/6f/m/+j/6f/r/+z/6P/l/+P/4f/j/+f/6f/p/+f/5//l
/+L/4//k/+f/5v/n/+j/6f/r/+j/6f/o/+b/5f/p/+z/8P/s/+r/6f/m/+T/5v/q/+7/
6//q/+n/6P/l/+P/5P/m/+r/6v/s/+7/7v/q/+v/7P/v//L/8//1//j/+P/2//f/8v/w
//D/8P/2//n//P/+//3/+v/5//n/+f/6//n/9//4//n///////v/+f/5//n//P///wAA
AAD3//T/8P/t/+z/7P/t/+n/7P/s/+n/5//m/+j/5//m/+z/7P/t/+3/6v/m/+T/4//i
/+T/5//n/+v/6//o/+f/4//k/+P/4//r//H/8v/0//L/6f/j/+L/4//p//L/AQAaADMA
QwBSAGgAhgCpAMYA2gDoAOoA2gDBAKEAbQAwAAUA8f/k/9z/3P/e/97/4P/g/+L/4v/j
/+b/6f/s/+7/6f/k/+D/4P/i/+X/5v/m/+f/6f/p/+v/5//j/9//3f/g/+P/6P/r/+X/
4v/h/+D/4//k/+X/5v/q/+v/7P/t/+X/5P/i/9//4v/k/+j/6v/r/+r/6//u/+z/7f/s
/+v/8f/v/+7/7//t/+3/7P/q/+v/7P/u/+//6f/m/+f/5v/q/+7/8f/y//T/9P/0//P/
8v/y//T/8//1//b/9//6//n/9v/3//j/9//7//z//P8AAAMABgAKAAgABwAIAAgADgAQ
ABEAEgAPAA8AEAARABEAEQAUABEAFAAWABkAGwAXABMADwALAA8AEwAUABgAEgALAAYA
AgADAAQAAwAAAAQABwAJAAoABAAAAP3/+v/7//r/+//8//r/+P/4//j/+v/8//3/+//7
//v/+v/4//f/+f/8//v//P/7//v/+//2//P/8f/x//X/+f/3//j/+//9/wEAAwD9//r/
9v/0//j/9//3//n/9//1//P/8f/x//L/+P/5//r/+//5//r/+P/4//r/+v/8//3//f8B
AP7//P/7//r/+v/6//n/+v/5//r//f/8//n/9//2//T/9//5//z////9///////9//v/
/f/9//z//f/+/wEAAAD6//b/8v/v//P/+f/9/wAA/f/9//z//P/6//j/9//0//j//P/8
//3/7//w//X/+P/7//7/+//7//7/AgD+//r/+P/2//z//P8BAAYABgAGAAQAAwACAAAA
/P/7//7/AgAIAA4ACwAJAAcABAAKAAwAEAAVABYAFgAUABEAEQAPABIADwATABUAGQAd
ABcAEwANAAYABAAEAAMAAwABAAAAAAD7//3//P/4//X/+P/8//3//v/9//j/9P/v//T/
+P/+/wUAAgAAAP//+//7//n/9P/x//P/+P/7////8//x//L/9P/8/wUACQAGAAMAAwAI
ABMALABHAGUAggCiAMgA6QD2APgA+ADwAN4AywCnAHUARgAjAAUA9P/s/+j/7v/6/wYA
BAAGAAYABwABAP3/+f/0//X/9v/4//7//f/9//v/+P/3//f/9f/1//f/9//3//n/+P/3
//j/9//3//j/+//+//3//P/7//r/+//7//v/+//6//7/AQADAP///P/7//j/+f/6//3/
AgAAAP///P/5/////f/8//3//v8BAAMABAACAAAA///9//3//v8DAAYABgAGAAUAAgAD
AAIAAQD//wYACgAQABMADwAKAAUAAgAHAAgADQASABIAFQAVABQAFAATABIAEgAWABsA
IgAoACYAJAAhAB4AIQAlACoALwArACkAKgAlACgAKAApACkALAAtAC4ALwArACcAIAAc
ACAAIQAkACgAJQAkACEAHAAbABsAGgAYABcAFgAWABYAEwAQAA8ADgARABIAFQAYABYA
FAARAAsADQANAAwACgAMABEAFwAZABUAEQAOAAsADQAPABIAFwAUABUAEAAOAAoACQAK
AAkADgASABUAGgAYABMADwANAA4ADwAQABEADgAOABMAEwAVABUAEgASABMAFAAXABgA
FAARAA0ADQARABIAFAAWABYAFgAVABYAFAAUABYAFAAXABkAHAAeABoAFQARAA0AEAAV
ABgAGQAYABkAGAAWABYAFgAYABYAFwAYABkAGwAWABUAEgAOAA8AEwAWABoAGAAYABkA
GAAQABIAGAAZABgAFQAUABMAEgAPAA0ADgAQABUAFgAZABwAHgAaABsAHAAcAB4AHgAf
ACEAIAAdAB0AHAAcAB4AIAAkACcAKgAsACsAKAAnACcAKAAqACoAKQAqACkALQArACkA
JwAnACcAKwAtAC0ALAAjAB4AGAATABEAEgAUABEAEwAUABIAEQAOABAADwAOABQAEgAR
AA8ADQAKAAkACQAMABAAFQAXABcAFQAQAA0ACwAMAAsACwAVABcAFAAUABIADwANABAA
EQAVACQANQBGAFsAbwB+AJgAvADhAPoADAEWARIB+gDfAL0AhQBMAC0AGQAIAAYACAAK
AA4AEAANAA4ADQANAA8AEQATABQADQAIAAQABAAHAAkACQAIAAgACQAIAAkACAAHAAYA
BwAJAAkACwALAAYAAgAAAP7/AgAEAAYACAAKAAkACAAHAAEAAgACAAEABQAGAAkACgAH
AAQAAwAEAAcACQAJAAkACgAHAAUABQACAAEA///8/wEABAAIAAsABwAEAAUABAAGAAgA
CQAIAAkACgALAAsACwAKAAsACQANAA4ADwASAA4ACgAKAAoADgATABUAFgAZABkAGQAa
ABgAGQAcAB4AJAAmACcAKAAkACMAIwAjACYAJwArACkAKwAqACoAKQAoACcAJgAlACcA
KQAoACoAJgAhAB4AHAAaABoAGAAUABYAFwAXABYAEwAQAA4ADAAOAA4AEAASAAwACAAG
AAQACAAKAAsACQAIAAcABQACAP////8AAP3/AAABAAMABQACAP///f/9//7/AQD+//7/
AAABAAQABQAAAP7/+//6//////8AAAMAAQD///3/+//6//r//////wAAAQD//wAA+//4
//f/9P/3//n/+v////7//P/7//r/+f/6//r//P/6//r//P/6//f/9//4//j/+v/7//3/
///8//v/+P/z//T/9//4//j/+P/4//r/+P/0//L/8P/v//T/+f/8//7/9f/z//D/7v/x
//L/9P/0//X/+P/3//f/8f/v//D/8f/1//b/9P/0//T/9P/v/+3/7v/w//P/8v/z//T/
9v/y//P/9P/2//j/+P/5//v/+v/3//f/9P/y//L/8v/5//3/AQAEAAIA/v/8//v//v8A
AAAA///+//3/AQD///z/+//8//3//v////7//P/z//D/7P/p/+j/6P/p/+X/6P/o/+X/
4//g/+L/4f/g/+X/5P/k/+P/4f/e/93/3f/e/+D/4//j/+f/5//k/+P/3//g/9//3//f
/+P/6P/o/+b/4f/h/+D/4f/r/wAAGQA0AEcAVQBqAIoArADBAM4A2ADUAMYArgCJAFEA
GQD4/+P/1//a/+L/6v/s/+b/4v/g/+D/3v/d/9//4f/j/+T/4P/c/9n/2v/Z/9v/2//a
/9r/2//a/9v/2f/X/9X/1f/Y/9v/4P/j/9//3P/b/9r/3P/c/9z/3P/d/93/3f/d/9f/
2P/Y/9f/2v/c/+D/4v/e/9r/2P/Y/9v/3f/d/93/4f/f/97/3//c/93/3f/c/9//4P/i
/+P/3v/c/97/3v/f/+L/5P/k/+b/5v/m/+X/5P/i/+L/3//k/+b/6P/s/+n/5v/n/+j/
6f/t/+7/7v/y//P/9P/2//P/8//1//b/+//+/wAAAgD+//3//f/9/wAAAQAFAAMABgAG
AAcABwAEAAEA/v/7////AQAAAAIA///7//n/+P/3//b/8//u//D/8//1//b/8v/u/+v/
6P/r/+r/6//s/+f/5P/j/+L/5f/m/+b/4//m/+f/5//m/+H/4f/i/9//4P/h/+P/5f/i
/9//3f/d/9//4//h/+L/4//j/+X/5f/h/+D/3v/e/+P/4//k/+f/5f/j/+H/3//g/+D/
5f/l/+b/5//l/+b/4//g/9//3P/g/+H/4f/l/+L/4P/f/97/4f/i/+L/5P/j/+T/5//m
/+P/4f/g/97/4f/j/+b/6f/m/+X/4v/d/93/3//f/97/4v/k/+j/6P/l/+L/3//d/9//
4//l/+b/3v/d/9v/2v/b/9z/3v/e/+H/5P/j/+P/3v/b/9v/2//d/+H/5P/i/+L/4v/i
/97/2//b/9z/4f/i/+X/6P/o/+L/4f/g/+T/5v/m/+f/6v/q/+j/6f/l/+T/5f/m/+v/
7//z//b/8v/u/+z/6//v//L/8//z//L/8f/1//P/8f/v/+//7//x//P/8//y/+n/5P/e
/9n/2//c/97/2//c/9z/2f/X/9b/2P/X/9b/3P/c/93/3f/a/9b/1P/T/9b/2P/b/9v/
2//Z/9T/0f/R/9T/1f/X/+H/4//k/+L/2v/V/9X/2P/f/+n//P8VACoAOwBJAFwAfgCe
ALMAwADGAL4ArACSAGUAKQABAOj/0//N/9b/3P/e/97/3P/a/9f/2P/X/9f/2f/Z/9n/
2P/T/9D/zv/Q/9L/1f/W/9b/1f/V/9P/0//Q/8//zv/P/9H/0//X/9n/0v/O/8z/yv/O
/9D/0v/U/9X/1f/V/9X/zv/O/83/y//P/9L/1//a/9T/0P/O/87/0P/T/9T/1f/Y/9X/
0//T/9D/0f/R/9D/0v/U/9f/2f/T/9D/0f/Q/9H/1P/W/9b/2P/Y/9j/1//Y/9j/2v/Z
/9v/3P/d/+D/3v/a/9r/2v/e/+P/5f/m/+f/5//n/+j/5//n/+n/6v/w//L/8//0//H/
7//u/+3/7//x//b/9f/2//b/9//3//T/8//y//H/9f/3//b/+P/2//H/7v/s/+z/7P/q
/+b/4//j/+L/4P/e/9z/2//a/9//4P/j/+b/4P/c/9r/2P/b/9z/3P/Z/9r/2//b/9r/
1f/V/9b/0//W/9f/2f/b/9n/1//W/9f/1v/Z/9b/1v/X/9n/3f/f/93/3P/a/9r/3v/d
/93/3//c/9v/2v/Z/9n/2v/g/+H/4//j/+D/4P/d/9z/3f/c/+H/4//k/+n/5f/i/+D/
3v/g/+L/4//m/+T/5P/m/+T/4v/h/+H/4P/k/+X/5//p/+b/5//m/+P/4//l/+X/5P/m
/+b/6P/m/+X/5P/j/+P/5f/p/+v/7P/l/+P/4P/e/+D/4v/l/+b/5v/o/+b/5f/h/+H/
5P/n/+b/6f/s/+//7P/p/+j/5//l/+b/5v/p/+v/7P/s/+z/6//v/+//7v/z//X/9v/5
//f/8//x//H/9P/1//r/AAAAAAAAAQACAP7///8BAP//AwAFAAUABwACAP///f/9/wAA
AgAEAAYACwD///X/7f/o/+r/6v/q/+r/7P/u//D/8v/v/+z/6f/m/+r/7v/y//b/8//w
/+3/6v/s/+z/7P/s/+3/7v/v//D/7v/s/+r/6P/t//D/8//2//X/9P/z//L/9v/4//r/
/P8KAA==
         </WaveFormData>
      </LeadData>
   </Waveform>
</RestingECG>
